# Supplementary material for: Improved ANAP incorporation and VCF analysis reveal details of P2X7 current facilitation and a limited conformational interplay between ATP binding and the intracellular ballast domain
Source: eLife. 2023 Jan 4;12:e82479. doi: 10.7554/eLife.82479 (PMC9859053; doi:10.7554/eLife.82479)
Supplement: Figure 3—figure supplement 3—source data 2. [file elife-82479-fig3-figsupp3-data2.zip › Figure-3_figure-supplement-3_source-data-2/DeltaCys-constructs/l15/05.csv]

-1.375E+0	6.978E+0	1.608E+1
-1.377E+0	7.007E+0	1.614E+1
-1.372E+0	7.004E+0	1.593E+1
-1.372E+0	7.017E+0	1.614E+1
-1.375E+0	7.065E+0	1.617E+1
-1.375E+0	7.062E+0	1.601E+1
-1.374E+0	6.893E+0	1.614E+1
-1.371E+0	6.939E+0	1.619E+1
-1.372E+0	7.065E+0	1.606E+1
-1.375E+0	6.958E+0	1.610E+1
-1.371E+0	6.919E+0	1.607E+1
-1.367E+0	6.809E+0	1.625E+1
-1.377E+0	7.013E+0	1.610E+1
-1.380E+0	6.903E+0	1.598E+1
-1.372E+0	6.958E+0	1.597E+1
-1.372E+0	7.030E+0	1.602E+1
-1.375E+0	6.939E+0	1.616E+1
-1.377E+0	6.903E+0	1.617E+1
-1.374E+0	7.049E+0	1.606E+1
-1.372E+0	6.929E+0	1.610E+1
-1.375E+0	7.043E+0	1.600E+1
-1.377E+0	6.981E+0	1.607E+1
-1.372E+0	6.962E+0	1.610E+1
-1.372E+0	6.903E+0	1.603E+1
-1.374E+0	6.864E+0	1.615E+1
-1.379E+0	7.013E+0	1.608E+1
-1.375E+0	6.942E+0	1.605E+1
-1.371E+0	6.900E+0	1.601E+1
-1.372E+0	6.962E+0	1.612E+1
-1.377E+0	7.069E+0	1.601E+1
-1.371E+0	6.913E+0	1.594E+1
-1.374E+0	6.838E+0	1.592E+1
-1.374E+0	6.835E+0	1.622E+1
-1.377E+0	6.997E+0	1.611E+1
-1.372E+0	6.890E+0	1.613E+1
-1.369E+0	7.043E+0	1.629E+1
-1.375E+0	7.026E+0	1.600E+1
-1.374E+0	6.968E+0	1.616E+1
-1.372E+0	6.942E+0	1.609E+1
-1.372E+0	6.949E+0	1.616E+1
-1.375E+0	6.838E+0	1.612E+1
-1.375E+0	7.000E+0	1.607E+1
-1.374E+0	6.880E+0	1.618E+1
-1.369E+0	7.043E+0	1.607E+1
-1.375E+0	7.069E+0	1.606E+1
-1.377E+0	7.017E+0	1.605E+1
-1.375E+0	7.000E+0	1.611E+1
-1.371E+0	7.017E+0	1.600E+1
-1.377E+0	6.978E+0	1.611E+1
-1.375E+0	6.939E+0	1.615E+1
-1.374E+0	6.968E+0	1.606E+1
-1.371E+0	6.939E+0	1.602E+1
-1.377E+0	7.101E+0	1.617E+1
-1.377E+0	7.007E+0	1.609E+1
-1.372E+0	6.965E+0	1.607E+1
-1.371E+0	6.955E+0	1.604E+1
-1.375E+0	6.955E+0	1.606E+1
-1.377E+0	6.975E+0	1.608E+1
-1.374E+0	6.932E+0	1.617E+1
-1.371E+0	7.013E+0	1.600E+1
-1.372E+0	6.971E+0	1.603E+1
-1.377E+0	7.017E+0	1.603E+1
-1.372E+0	6.949E+0	1.613E+1
-1.371E+0	7.004E+0	1.606E+1
-1.377E+0	6.965E+0	1.615E+1
-1.377E+0	6.975E+0	1.606E+1
-1.372E+0	6.923E+0	1.595E+1
-1.374E+0	6.926E+0	1.593E+1
-1.374E+0	6.923E+0	1.615E+1
-1.377E+0	6.978E+0	1.602E+1
-1.374E+0	6.949E+0	1.589E+1
-1.371E+0	7.069E+0	1.615E+1
-1.372E+0	6.926E+0	1.610E+1
-1.375E+0	6.877E+0	1.605E+1
-1.374E+0	6.822E+0	1.595E+1
-1.371E+0	6.962E+0	1.614E+1
-1.372E+0	6.952E+0	1.611E+1
-1.377E+0	6.942E+0	1.602E+1
-1.374E+0	7.030E+0	1.607E+1
-1.367E+0	6.955E+0	1.599E+1
-1.374E+0	7.078E+0	1.610E+1
-1.375E+0	6.897E+0	1.605E+1
-1.374E+0	7.013E+0	1.618E+1
-1.372E+0	7.026E+0	1.627E+1
-1.374E+0	7.052E+0	1.611E+1
-1.375E+0	7.004E+0	1.606E+1
-1.372E+0	6.968E+0	1.601E+1
-1.372E+0	6.958E+0	1.611E+1
-1.374E+0	7.030E+0	1.613E+1
-1.377E+0	6.945E+0	1.613E+1
-1.374E+0	6.955E+0	1.596E+1
-1.371E+0	6.958E+0	1.610E+1
-1.374E+0	6.975E+0	1.601E+1
-1.377E+0	6.929E+0	1.607E+1
-1.371E+0	7.046E+0	1.606E+1
-1.369E+0	7.004E+0	1.606E+1
-1.371E+0	7.013E+0	1.621E+1
-1.377E+0	6.984E+0	1.593E+1
-1.372E+0	6.997E+0	1.592E+1
-1.369E+0	6.994E+0	1.605E+1
-1.372E+0	6.949E+0	1.602E+1
-1.375E+0	6.945E+0	1.593E+1
-1.374E+0	7.075E+0	1.598E+1
-1.371E+0	7.004E+0	1.595E+1
-1.374E+0	7.020E+0	1.606E+1
-1.375E+0	6.981E+0	1.604E+1
-1.375E+0	6.942E+0	1.605E+1
-1.372E+0	7.052E+0	1.607E+1
-1.374E+0	7.004E+0	1.605E+1
-1.377E+0	6.955E+0	1.613E+1
-1.371E+0	6.903E+0	1.608E+1
-1.369E+0	6.893E+0	1.605E+1
-1.375E+0	7.046E+0	1.614E+1
-1.375E+0	6.952E+0	1.618E+1
-1.374E+0	6.939E+0	1.606E+1
-1.372E+0	6.913E+0	1.602E+1
-1.371E+0	7.004E+0	1.604E+1
-1.375E+0	6.939E+0	1.608E+1
-1.371E+0	7.004E+0	1.617E+1
-1.371E+0	6.897E+0	1.607E+1
-1.375E+0	6.968E+0	1.613E+1
-1.375E+0	7.062E+0	1.599E+1
-1.372E+0	6.981E+0	1.606E+1
-1.369E+0	7.020E+0	1.613E+1
-1.374E+0	7.036E+0	1.614E+1
-1.379E+0	6.994E+0	1.597E+1
-1.371E+0	7.020E+0	1.597E+1
-1.371E+0	7.072E+0	1.598E+1
-1.375E+0	6.968E+0	1.598E+1
-1.379E+0	7.033E+0	1.612E+1
-1.374E+0	7.000E+0	1.607E+1
-1.371E+0	7.072E+0	1.603E+1
-1.374E+0	6.988E+0	1.608E+1
-1.377E+0	6.955E+0	1.615E+1
-1.374E+0	7.056E+0	1.606E+1
-1.369E+0	7.007E+0	1.614E+1
-1.375E+0	6.958E+0	1.603E+1
-1.375E+0	6.871E+0	1.602E+1
-1.372E+0	7.043E+0	1.631E+1
-1.372E+0	7.020E+0	1.613E+1
-1.374E+0	7.033E+0	1.606E+1
-1.377E+0	6.897E+0	1.614E+1
-1.371E+0	6.939E+0	1.608E+1
-1.371E+0	7.030E+0	1.610E+1
-1.371E+0	7.010E+0	1.595E+1
-1.375E+0	6.991E+0	1.603E+1
-1.374E+0	6.965E+0	1.626E+1
-1.369E+0	6.945E+0	1.592E+1
-1.374E+0	6.988E+0	1.599E+1
-1.377E+0	7.026E+0	1.617E+1
-1.375E+0	6.978E+0	1.604E+1
-1.369E+0	6.984E+0	1.604E+1
-1.372E+0	6.958E+0	1.601E+1
-1.380E+0	7.000E+0	1.618E+1
-1.375E+0	7.004E+0	1.613E+1
-1.371E+0	7.004E+0	1.607E+1
-1.374E+0	6.858E+0	1.617E+1
-1.380E+0	6.971E+0	1.600E+1
-1.371E+0	6.893E+0	1.618E+1
-1.371E+0	7.108E+0	1.599E+1
-1.374E+0	6.913E+0	1.597E+1
-1.377E+0	6.890E+0	1.596E+1
-1.372E+0	6.968E+0	1.624E+1
-1.372E+0	6.845E+0	1.600E+1
-1.375E+0	6.926E+0	1.603E+1
-1.377E+0	6.942E+0	1.598E+1
-1.372E+0	6.932E+0	1.613E+1
-1.372E+0	6.952E+0	1.600E+1
-1.374E+0	6.897E+0	1.604E+1
-1.375E+0	6.968E+0	1.595E+1
-1.372E+0	6.900E+0	1.619E+1
-1.371E+0	6.962E+0	1.606E+1
-1.375E+0	6.958E+0	1.603E+1
-1.377E+0	6.884E+0	1.613E+1
-1.372E+0	6.926E+0	1.601E+1
-1.369E+0	6.949E+0	1.618E+1
-1.371E+0	6.981E+0	1.608E+1
-1.375E+0	7.085E+0	1.619E+1
-1.375E+0	7.030E+0	1.602E+1
-1.367E+0	7.043E+0	1.610E+1
-1.374E+0	6.968E+0	1.613E+1
-1.377E+0	6.984E+0	1.606E+1
-1.374E+0	7.082E+0	1.616E+1
-1.369E+0	6.848E+0	1.586E+1
-1.372E+0	6.945E+0	1.599E+1
-1.377E+0	7.020E+0	1.615E+1
-1.375E+0	6.988E+0	1.620E+1
-1.371E+0	6.988E+0	1.605E+1
-1.375E+0	6.932E+0	1.604E+1
-1.379E+0	6.968E+0	1.599E+1
-1.372E+0	6.887E+0	1.624E+1
-1.371E+0	6.936E+0	1.616E+1
-1.374E+0	7.030E+0	1.601E+1
-1.377E+0	7.065E+0	1.590E+1
-1.372E+0	6.952E+0	1.594E+1
-1.372E+0	6.971E+0	1.588E+1
-1.372E+0	6.994E+0	1.598E+1
-1.377E+0	7.013E+0	1.612E+1
-1.375E+0	7.020E+0	1.598E+1
-1.371E+0	7.004E+0	1.600E+1
-1.372E+0	6.864E+0	1.611E+1
-1.377E+0	6.994E+0	1.604E+1
-1.374E+0	6.991E+0	1.616E+1
-1.369E+0	6.952E+0	1.604E+1
-1.377E+0	6.988E+0	1.606E+1
-1.377E+0	6.991E+0	1.589E+1
-1.372E+0	6.984E+0	1.609E+1
-1.369E+0	7.098E+0	1.611E+1
-1.374E+0	6.988E+0	1.604E+1
-1.377E+0	6.900E+0	1.601E+1
-1.375E+0	6.936E+0	1.604E+1
-1.372E+0	7.013E+0	1.608E+1
-1.372E+0	6.916E+0	1.590E+1
-1.377E+0	6.890E+0	1.608E+1
-1.372E+0	7.007E+0	1.614E+1
-1.371E+0	6.942E+0	1.595E+1
-1.374E+0	7.000E+0	1.602E+1
-1.377E+0	7.010E+0	1.607E+1
-1.374E+0	6.884E+0	1.608E+1
-1.369E+0	7.007E+0	1.606E+1
-1.372E+0	6.955E+0	1.614E+1
-1.377E+0	7.023E+0	1.612E+1
-1.375E+0	6.952E+0	1.606E+1
-1.372E+0	7.023E+0	1.619E+1
-1.372E+0	6.903E+0	1.619E+1
-1.375E+0	6.984E+0	1.597E+1
-1.374E+0	7.010E+0	1.609E+1
-1.371E+0	6.919E+0	1.600E+1
-1.372E+0	6.997E+0	1.592E+1
-1.377E+0	7.056E+0	1.604E+1
-1.372E+0	6.965E+0	1.594E+1
-1.371E+0	7.026E+0	1.609E+1
-1.375E+0	6.955E+0	1.605E+1
-1.377E+0	6.978E+0	1.587E+1
-1.374E+0	7.017E+0	1.595E+1
-1.372E+0	6.906E+0	1.606E+1
-1.372E+0	6.893E+0	1.600E+1
-1.377E+0	6.936E+0	1.617E+1
-1.375E+0	7.095E+0	1.618E+1
-1.371E+0	7.069E+0	1.612E+1
-1.372E+0	6.975E+0	1.617E+1
-1.377E+0	7.062E+0	1.589E+1
-1.375E+0	6.984E+0	1.603E+1
-1.371E+0	6.962E+0	1.594E+1
-1.374E+0	6.932E+0	1.612E+1
-1.379E+0	7.007E+0	1.599E+1
-1.375E+0	6.958E+0	1.612E+1
-1.372E+0	6.942E+0	1.608E+1
-1.374E+0	7.033E+0	1.607E+1
-1.379E+0	6.900E+0	1.611E+1
-1.375E+0	6.968E+0	1.613E+1
-1.369E+0	6.991E+0	1.600E+1
-1.377E+0	7.000E+0	1.601E+1
-1.377E+0	6.978E+0	1.618E+1
-1.375E+0	7.007E+0	1.609E+1
-1.369E+0	6.981E+0	1.609E+1
-1.372E+0	6.962E+0	1.593E+1
-1.377E+0	7.000E+0	1.609E+1
-1.375E+0	7.013E+0	1.604E+1
-1.371E+0	7.013E+0	1.615E+1
-1.375E+0	7.036E+0	1.621E+1
-1.377E+0	7.039E+0	1.607E+1
-1.372E+0	6.893E+0	1.617E+1
-1.372E+0	6.968E+0	1.613E+1
-1.372E+0	7.017E+0	1.602E+1
-1.377E+0	7.023E+0	1.598E+1
-1.374E+0	7.020E+0	1.608E+1
-1.372E+0	6.945E+0	1.601E+1
-1.372E+0	7.004E+0	1.609E+1
-1.377E+0	6.926E+0	1.606E+1
-1.374E+0	6.968E+0	1.605E+1
-1.371E+0	7.000E+0	1.613E+1
-1.374E+0	6.981E+0	1.607E+1
-1.379E+0	7.026E+0	1.597E+1
-1.374E+0	6.900E+0	1.619E+1
-1.366E+0	7.010E+0	1.613E+1
-1.372E+0	7.020E+0	1.617E+1
-1.380E+0	7.023E+0	1.614E+1
-1.374E+0	6.913E+0	1.603E+1
-1.371E+0	7.046E+0	1.613E+1
-1.372E+0	6.949E+0	1.610E+1
-1.375E+0	7.020E+0	1.603E+1
-1.374E+0	6.988E+0	1.606E+1
-1.371E+0	6.942E+0	1.611E+1
-1.372E+0	6.926E+0	1.612E+1
-1.379E+0	6.981E+0	1.626E+1
-1.375E+0	7.000E+0	1.594E+1
-1.371E+0	6.903E+0	1.596E+1
-1.374E+0	6.978E+0	1.610E+1
-1.377E+0	6.897E+0	1.614E+1
-1.374E+0	7.082E+0	1.597E+1
-1.371E+0	6.916E+0	1.595E+1
-1.375E+0	6.968E+0	1.614E+1
-1.379E+0	6.955E+0	1.612E+1
-1.374E+0	7.017E+0	1.613E+1
-1.372E+0	6.887E+0	1.603E+1
-1.375E+0	7.098E+0	1.606E+1
-1.375E+0	7.007E+0	1.594E+1
-1.374E+0	6.981E+0	1.609E+1
-1.369E+0	6.926E+0	1.589E+1
-1.374E+0	6.942E+0	1.597E+1
-1.377E+0	6.984E+0	1.613E+1
-1.374E+0	6.955E+0	1.602E+1
-1.371E+0	6.874E+0	1.611E+1
-1.371E+0	6.942E+0	1.608E+1
-1.377E+0	7.030E+0	1.597E+1
-1.372E+0	6.929E+0	1.616E+1
-1.369E+0	6.874E+0	1.595E+1
-1.375E+0	6.955E+0	1.603E+1
-1.377E+0	7.052E+0	1.608E+1
-1.375E+0	6.945E+0	1.626E+1
-1.372E+0	7.062E+0	1.603E+1
-1.369E+0	6.955E+0	1.615E+1
-1.375E+0	7.023E+0	1.603E+1
-1.371E+0	7.000E+0	1.605E+1
-1.371E+0	7.098E+0	1.605E+1
-1.372E+0	6.994E+0	1.612E+1
-1.379E+0	6.981E+0	1.623E+1
-1.372E+0	7.033E+0	1.611E+1
-1.369E+0	6.942E+0	1.611E+1
-1.374E+0	7.000E+0	1.616E+1
-1.375E+0	6.919E+0	1.607E+1
-1.374E+0	7.030E+0	1.600E+1
-1.371E+0	6.871E+0	1.609E+1
-1.372E+0	6.942E+0	1.611E+1
-1.377E+0	6.978E+0	1.595E+1
-1.374E+0	6.929E+0	1.613E+1
-1.371E+0	7.000E+0	1.597E+1
-1.372E+0	6.936E+0	1.607E+1
-1.377E+0	7.030E+0	1.614E+1
-1.372E+0	6.929E+0	1.599E+1
-1.369E+0	7.085E+0	1.603E+1
-1.374E+0	6.971E+0	1.602E+1
-1.377E+0	6.916E+0	1.607E+1
-1.372E+0	7.033E+0	1.593E+1
-1.369E+0	7.020E+0	1.597E+1
-1.371E+0	6.855E+0	1.605E+1
-1.377E+0	6.984E+0	1.591E+1
-1.372E+0	7.036E+0	1.591E+1
-1.366E+0	7.043E+0	1.597E+1
-1.372E+0	6.971E+0	1.601E+1
-1.377E+0	6.978E+0	1.611E+1
-1.374E+0	7.036E+0	1.610E+1
-1.372E+0	6.952E+0	1.608E+1
-1.371E+0	6.975E+0	1.603E+1
-1.375E+0	6.919E+0	1.606E+1
-1.372E+0	7.000E+0	1.610E+1
-1.369E+0	6.897E+0	1.600E+1
-1.374E+0	6.939E+0	1.588E+1
-1.379E+0	6.978E+0	1.615E+1
-1.371E+0	6.906E+0	1.601E+1
-1.369E+0	6.991E+0	1.605E+1
-1.372E+0	6.939E+0	1.606E+1
-1.377E+0	6.906E+0	1.626E+1
-1.375E+0	6.919E+0	1.594E+1
-1.369E+0	6.893E+0	1.612E+1
-1.372E+0	6.923E+0	1.616E+1
-1.374E+0	6.991E+0	1.611E+1
-1.375E+0	6.962E+0	1.600E+1
-1.372E+0	6.897E+0	1.600E+1
-1.371E+0	6.968E+0	1.610E+1
-1.379E+0	6.939E+0	1.598E+1
-1.375E+0	7.007E+0	1.602E+1
-1.369E+0	7.039E+0	1.611E+1
-1.375E+0	6.958E+0	1.613E+1
-1.375E+0	7.017E+0	1.592E+1
-1.372E+0	6.988E+0	1.596E+1
-1.371E+0	6.988E+0	1.596E+1
-1.374E+0	7.030E+0	1.604E+1
-1.375E+0	6.880E+0	1.608E+1
-1.372E+0	6.955E+0	1.611E+1
-1.372E+0	6.932E+0	1.604E+1
-1.374E+0	6.949E+0	1.597E+1
-1.377E+0	6.978E+0	1.607E+1
-1.374E+0	6.936E+0	1.604E+1
-1.371E+0	6.968E+0	1.607E+1
-1.375E+0	6.971E+0	1.603E+1
-1.375E+0	6.932E+0	1.612E+1
-1.375E+0	6.965E+0	1.593E+1
-1.371E+0	7.062E+0	1.603E+1
-1.371E+0	6.971E+0	1.597E+1
-1.375E+0	6.984E+0	1.592E+1
-1.372E+0	6.949E+0	1.614E+1
-1.369E+0	7.023E+0	1.613E+1
-1.374E+0	7.082E+0	1.614E+1
-1.374E+0	7.004E+0	1.610E+1
-1.375E+0	6.984E+0	1.605E+1
-1.369E+0	6.997E+0	1.585E+1
-1.371E+0	6.962E+0	1.606E+1
-1.374E+0	6.971E+0	1.609E+1
-1.374E+0	6.955E+0	1.605E+1
-1.369E+0	6.855E+0	1.591E+1
-1.372E+0	6.984E+0	1.617E+1
-1.375E+0	7.039E+0	1.594E+1
-1.375E+0	6.936E+0	1.606E+1
-1.372E+0	6.900E+0	1.601E+1
-1.372E+0	6.936E+0	1.599E+1
-1.379E+0	6.958E+0	1.613E+1
-1.375E+0	6.926E+0	1.606E+1
-1.369E+0	6.932E+0	1.599E+1
-1.372E+0	6.952E+0	1.603E+1
-1.374E+0	7.030E+0	1.619E+1
-1.374E+0	7.082E+0	1.598E+1
-1.372E+0	6.916E+0	1.603E+1
-1.374E+0	6.975E+0	1.628E+1
-1.374E+0	6.988E+0	1.594E+1
-1.375E+0	6.958E+0	1.602E+1
-1.372E+0	7.046E+0	1.604E+1
-1.372E+0	6.887E+0	1.622E+1
-1.377E+0	6.932E+0	1.606E+1
-1.374E+0	7.007E+0	1.604E+1
-1.369E+0	6.945E+0	1.615E+1
-1.371E+0	6.965E+0	1.617E+1
-1.375E+0	7.030E+0	1.611E+1
-1.372E+0	7.052E+0	1.609E+1
-1.369E+0	6.955E+0	1.603E+1
-1.372E+0	7.043E+0	1.615E+1
-1.374E+0	7.023E+0	1.612E+1
-1.374E+0	6.997E+0	1.606E+1
-1.372E+0	7.000E+0	1.609E+1
-1.372E+0	6.952E+0	1.610E+1
-1.377E+0	6.867E+0	1.623E+1
-1.375E+0	6.991E+0	1.591E+1
-1.369E+0	6.949E+0	1.609E+1
-1.372E+0	7.085E+0	1.602E+1
-1.375E+0	6.968E+0	1.608E+1
-1.372E+0	6.975E+0	1.617E+1
-1.369E+0	6.900E+0	1.599E+1
-1.372E+0	7.033E+0	1.602E+1
-1.377E+0	6.965E+0	1.581E+1
-1.374E+0	6.981E+0	1.606E+1
-1.371E+0	6.975E+0	1.613E+1
-1.372E+0	6.955E+0	1.604E+1
-1.377E+0	7.004E+0	1.599E+1
-1.374E+0	6.936E+0	1.615E+1
-1.371E+0	6.923E+0	1.605E+1
-1.374E+0	6.955E+0	1.606E+1
-1.379E+0	6.932E+0	1.605E+1
-1.372E+0	7.023E+0	1.607E+1
-1.371E+0	6.832E+0	1.607E+1
-1.372E+0	6.923E+0	1.620E+1
-1.375E+0	6.942E+0	1.601E+1
-1.371E+0	6.958E+0	1.611E+1
-1.369E+0	7.000E+0	1.596E+1
-1.372E+0	6.897E+0	1.601E+1
-1.379E+0	6.942E+0	1.593E+1
-1.372E+0	6.945E+0	1.612E+1
-1.367E+0	6.949E+0	1.611E+1
-1.372E+0	6.919E+0	1.612E+1
-1.375E+0	6.945E+0	1.606E+1
-1.375E+0	6.942E+0	1.594E+1
-1.372E+0	6.867E+0	1.604E+1
-1.372E+0	6.971E+0	1.608E+1
-1.375E+0	6.919E+0	1.613E+1
-1.374E+0	6.997E+0	1.594E+1
-1.369E+0	6.890E+0	1.590E+1
-1.372E+0	6.981E+0	1.598E+1
-1.377E+0	6.890E+0	1.605E+1
-1.372E+0	6.975E+0	1.609E+1
-1.371E+0	6.975E+0	1.599E+1
-1.372E+0	6.968E+0	1.594E+1
-1.374E+0	7.036E+0	1.596E+1
-1.374E+0	7.017E+0	1.601E+1
-1.369E+0	6.893E+0	1.604E+1
-1.372E+0	6.958E+0	1.613E+1
-1.377E+0	6.929E+0	1.590E+1
-1.374E+0	6.893E+0	1.609E+1
-1.372E+0	7.030E+0	1.611E+1
-1.372E+0	6.936E+0	1.603E+1
-1.377E+0	6.936E+0	1.608E+1
-1.377E+0	7.036E+0	1.615E+1
-1.372E+0	6.981E+0	1.599E+1
-1.372E+0	6.962E+0	1.602E+1
-1.377E+0	6.893E+0	1.608E+1
-1.372E+0	6.916E+0	1.612E+1
-1.369E+0	7.013E+0	1.609E+1
-1.371E+0	6.923E+0	1.597E+1
-1.374E+0	6.936E+0	1.609E+1
-1.372E+0	7.072E+0	1.611E+1
-1.369E+0	6.926E+0	1.592E+1
-1.371E+0	6.939E+0	1.594E+1
-1.375E+0	6.994E+0	1.603E+1
-1.374E+0	6.978E+0	1.593E+1
-1.371E+0	6.994E+0	1.598E+1
-1.369E+0	6.971E+0	1.607E+1
-1.375E+0	6.981E+0	1.624E+1
-1.375E+0	6.939E+0	1.613E+1
-1.369E+0	6.932E+0	1.589E+1
-1.372E+0	6.919E+0	1.605E+1
-1.377E+0	6.968E+0	1.598E+1
-1.372E+0	6.942E+0	1.611E+1
-1.367E+0	6.880E+0	1.607E+1
-1.372E+0	6.949E+0	1.613E+1
-1.377E+0	6.984E+0	1.604E+1
-1.374E+0	6.958E+0	1.596E+1
-1.371E+0	6.958E+0	1.600E+1
-1.372E+0	7.013E+0	1.607E+1
-1.375E+0	6.741E+0	1.609E+1
-1.374E+0	6.942E+0	1.600E+1
-1.371E+0	6.958E+0	1.606E+1
-1.372E+0	6.994E+0	1.604E+1
-1.374E+0	6.971E+0	1.597E+1
-1.372E+0	7.000E+0	1.621E+1
-1.369E+0	6.994E+0	1.608E+1
-1.372E+0	6.906E+0	1.610E+1
-1.375E+0	6.939E+0	1.588E+1
-1.374E+0	6.942E+0	1.594E+1
-1.372E+0	6.988E+0	1.600E+1
-1.374E+0	6.991E+0	1.599E+1
-1.377E+0	6.984E+0	1.609E+1
-1.371E+0	6.965E+0	1.615E+1
-1.367E+0	6.861E+0	1.616E+1
-1.374E+0	7.075E+0	1.600E+1
-1.377E+0	6.997E+0	1.592E+1
-1.375E+0	7.046E+0	1.586E+1
-1.371E+0	7.043E+0	1.597E+1
-1.375E+0	6.991E+0	1.616E+1
-1.374E+0	7.043E+0	1.603E+1
-1.377E+0	6.848E+0	1.606E+1
-1.369E+0	7.049E+0	1.601E+1
-1.372E+0	6.887E+0	1.603E+1
-1.377E+0	7.039E+0	1.590E+1
-1.375E+0	6.936E+0	1.596E+1
-1.371E+0	7.004E+0	1.607E+1
-1.371E+0	7.000E+0	1.612E+1
-1.377E+0	7.036E+0	1.604E+1
-1.372E+0	6.965E+0	1.617E+1
-1.371E+0	6.890E+0	1.592E+1
-1.374E+0	6.994E+0	1.611E+1
-1.375E+0	6.913E+0	1.595E+1
-1.372E+0	7.036E+0	1.587E+1
-1.367E+0	7.007E+0	1.606E+1
-1.371E+0	6.971E+0	1.604E+1
-1.375E+0	6.994E+0	1.595E+1
-1.377E+0	6.962E+0	1.607E+1
-1.367E+0	6.975E+0	1.606E+1
-1.372E+0	6.952E+0	1.599E+1
-1.374E+0	7.033E+0	1.602E+1
-1.375E+0	6.968E+0	1.606E+1
-1.371E+0	6.984E+0	1.591E+1
-1.371E+0	6.952E+0	1.599E+1
-1.379E+0	6.978E+0	1.601E+1
-1.374E+0	7.000E+0	1.605E+1
-1.369E+0	6.926E+0	1.591E+1
-1.374E+0	7.026E+0	1.593E+1
-1.379E+0	6.942E+0	1.602E+1
-1.372E+0	7.020E+0	1.608E+1
-1.369E+0	7.000E+0	1.592E+1
-1.372E+0	6.880E+0	1.605E+1
-1.374E+0	6.958E+0	1.598E+1
-1.375E+0	6.965E+0	1.607E+1
-1.371E+0	7.052E+0	1.600E+1
-1.372E+0	6.971E+0	1.596E+1
-1.375E+0	6.929E+0	1.604E+1
-1.375E+0	6.952E+0	1.582E+1
-1.371E+0	7.030E+0	1.589E+1
-1.374E+0	6.919E+0	1.603E+1
-1.374E+0	6.929E+0	1.614E+1
-1.377E+0	6.939E+0	1.602E+1
-1.371E+0	7.010E+0	1.609E+1
-1.371E+0	6.835E+0	1.593E+1
-1.375E+0	7.030E+0	1.611E+1
-1.372E+0	6.997E+0	1.593E+1
-1.372E+0	6.916E+0	1.602E+1
-1.371E+0	6.923E+0	1.593E+1
-1.375E+0	6.945E+0	1.591E+1
-1.375E+0	6.945E+0	1.604E+1
-1.369E+0	6.906E+0	1.606E+1
-1.372E+0	7.020E+0	1.593E+1
-1.377E+0	7.007E+0	1.600E+1
-1.374E+0	6.936E+0	1.616E+1
-1.366E+0	6.942E+0	1.622E+1
-1.372E+0	6.962E+0	1.615E+1
-1.379E+0	7.078E+0	1.601E+1
-1.372E+0	7.004E+0	1.608E+1
-1.372E+0	6.968E+0	1.608E+1
-1.372E+0	7.043E+0	1.614E+1
-1.374E+0	6.897E+0	1.580E+1
-1.374E+0	6.893E+0	1.612E+1
-1.369E+0	6.829E+0	1.615E+1
-1.369E+0	7.010E+0	1.607E+1
-1.374E+0	6.984E+0	1.603E+1
-1.372E+0	6.945E+0	1.593E+1
-1.366E+0	7.049E+0	1.597E+1
-1.369E+0	6.936E+0	1.593E+1
-1.377E+0	7.056E+0	1.593E+1
-1.375E+0	6.962E+0	1.611E+1
-1.372E+0	6.955E+0	1.586E+1
-1.371E+0	6.988E+0	1.596E+1
-1.377E+0	6.968E+0	1.593E+1
-1.375E+0	7.033E+0	1.599E+1
-1.369E+0	7.052E+0	1.601E+1
-1.372E+0	6.939E+0	1.575E+1
-1.377E+0	6.955E+0	1.608E+1
-1.374E+0	7.017E+0	1.601E+1
-1.366E+0	6.897E+0	1.590E+1
-1.367E+0	6.864E+0	1.606E+1
-1.374E+0	7.033E+0	1.603E+1
-1.374E+0	6.929E+0	1.599E+1
-1.367E+0	6.965E+0	1.603E+1
-1.369E+0	6.971E+0	1.598E+1
-1.375E+0	6.988E+0	1.588E+1
-1.375E+0	7.026E+0	1.595E+1
-1.369E+0	6.936E+0	1.581E+1
-1.372E+0	6.955E+0	1.588E+1
-1.375E+0	7.004E+0	1.597E+1
-1.372E+0	6.877E+0	1.609E+1
-1.367E+0	7.010E+0	1.585E+1
-1.371E+0	6.975E+0	1.582E+1
-1.377E+0	6.994E+0	1.605E+1
-1.372E+0	6.884E+0	1.605E+1
-1.371E+0	7.026E+0	1.614E+1
-1.371E+0	6.874E+0	1.603E+1
-1.374E+0	6.897E+0	1.595E+1
-1.375E+0	6.874E+0	1.601E+1
-1.372E+0	6.988E+0	1.593E+1
-1.371E+0	6.975E+0	1.599E+1
-1.377E+0	6.864E+0	1.609E+1
-1.372E+0	6.945E+0	1.599E+1
-1.367E+0	6.880E+0	1.604E+1
-1.371E+0	6.926E+0	1.609E+1
-1.375E+0	6.936E+0	1.602E+1
-1.375E+0	6.916E+0	1.609E+1
-1.369E+0	6.975E+0	1.603E+1
-1.369E+0	7.069E+0	1.602E+1
-1.375E+0	7.101E+0	1.596E+1
-1.375E+0	6.984E+0	1.606E+1
-1.369E+0	6.975E+0	1.599E+1
-1.371E+0	6.936E+0	1.602E+1
-1.374E+0	6.965E+0	1.620E+1
-1.375E+0	6.994E+0	1.589E+1
-1.369E+0	7.026E+0	1.608E+1
-1.374E+0	6.975E+0	1.603E+1
-1.375E+0	6.942E+0	1.594E+1
-1.374E+0	6.867E+0	1.610E+1
-1.372E+0	6.919E+0	1.601E+1
-1.372E+0	7.026E+0	1.591E+1
-1.375E+0	7.023E+0	1.612E+1
-1.374E+0	6.988E+0	1.594E+1
-1.372E+0	7.043E+0	1.610E+1
-1.375E+0	6.997E+0	1.591E+1
-1.379E+0	7.030E+0	1.600E+1
-1.375E+0	6.877E+0	1.590E+1
-1.369E+0	7.023E+0	1.597E+1
-1.372E+0	6.991E+0	1.582E+1
-1.375E+0	6.949E+0	1.594E+1
-1.377E+0	7.114E+0	1.610E+1
-1.367E+0	7.023E+0	1.595E+1
-1.374E+0	6.978E+0	1.604E+1
-1.375E+0	6.903E+0	1.600E+1
-1.374E+0	6.962E+0	1.612E+1
-1.371E+0	6.962E+0	1.612E+1
-1.372E+0	7.026E+0	1.594E+1
-1.375E+0	7.052E+0	1.603E+1
-1.372E+0	6.962E+0	1.608E+1
-1.372E+0	6.897E+0	1.599E+1
-1.372E+0	6.910E+0	1.615E+1
-1.379E+0	7.026E+0	1.602E+1
-1.374E+0	6.955E+0	1.604E+1
-1.371E+0	6.981E+0	1.597E+1
-1.372E+0	6.994E+0	1.610E+1
-1.374E+0	6.874E+0	1.599E+1
-1.372E+0	6.936E+0	1.592E+1
-1.371E+0	7.004E+0	1.605E+1
-1.367E+0	6.958E+0	1.612E+1
-1.377E+0	7.007E+0	1.590E+1
-1.374E+0	6.955E+0	1.590E+1
-1.369E+0	6.968E+0	1.600E+1
-1.369E+0	6.861E+0	1.607E+1
-1.377E+0	6.926E+0	1.601E+1
-1.374E+0	7.036E+0	1.583E+1
-1.372E+0	6.991E+0	1.591E+1
-1.372E+0	6.929E+0	1.606E+1
-1.375E+0	6.971E+0	1.603E+1
-1.374E+0	6.975E+0	1.602E+1
-1.367E+0	7.017E+0	1.596E+1
-1.371E+0	6.910E+0	1.592E+1
-1.374E+0	7.017E+0	1.608E+1
-1.374E+0	7.004E+0	1.589E+1
-1.369E+0	7.010E+0	1.602E+1
-1.367E+0	6.900E+0	1.590E+1
-1.377E+0	6.926E+0	1.607E+1
-1.374E+0	6.984E+0	1.596E+1
-1.371E+0	6.913E+0	1.599E+1
-1.374E+0	6.988E+0	1.591E+1
-1.375E+0	6.949E+0	1.604E+1
-1.372E+0	6.939E+0	1.606E+1
-1.369E+0	6.965E+0	1.601E+1
-1.371E+0	6.900E+0	1.605E+1
-1.377E+0	6.919E+0	1.596E+1
-1.374E+0	6.877E+0	1.608E+1
-1.369E+0	7.013E+0	1.605E+1
-1.374E+0	6.949E+0	1.606E+1
-1.375E+0	7.026E+0	1.603E+1
-1.374E+0	7.010E+0	1.610E+1
-1.367E+0	6.962E+0	1.606E+1
-1.371E+0	6.900E+0	1.613E+1
-1.374E+0	6.939E+0	1.592E+1
-1.375E+0	6.978E+0	1.584E+1
-1.371E+0	6.994E+0	1.608E+1
-1.374E+0	6.994E+0	1.598E+1
-1.374E+0	6.949E+0	1.582E+1
-1.377E+0	6.923E+0	1.594E+1
-1.369E+0	6.994E+0	1.599E+1
-1.374E+0	6.949E+0	1.592E+1
-1.377E+0	6.923E+0	1.581E+1
-1.375E+0	6.991E+0	1.604E+1
-1.371E+0	7.078E+0	1.601E+1
-1.372E+0	6.997E+0	1.595E+1
-1.375E+0	6.997E+0	1.603E+1
-1.371E+0	6.939E+0	1.615E+1
-1.369E+0	6.997E+0	1.603E+1
-1.367E+0	6.919E+0	1.603E+1
-1.375E+0	6.929E+0	1.621E+1
-1.375E+0	6.968E+0	1.610E+1
-1.371E+0	6.962E+0	1.598E+1
-1.372E+0	6.958E+0	1.596E+1
-1.377E+0	6.984E+0	1.601E+1
-1.375E+0	7.082E+0	1.610E+1
-1.371E+0	6.874E+0	1.590E+1
-1.374E+0	6.936E+0	1.601E+1
-1.375E+0	6.900E+0	1.611E+1
-1.375E+0	6.968E+0	1.615E+1
-1.369E+0	6.910E+0	1.605E+1
-1.375E+0	6.949E+0	1.597E+1
-1.374E+0	6.887E+0	1.593E+1
-1.377E+0	6.991E+0	1.601E+1
-1.369E+0	6.923E+0	1.591E+1
-1.367E+0	6.991E+0	1.600E+1
-1.372E+0	6.890E+0	1.612E+1
-1.375E+0	7.017E+0	1.599E+1
-1.369E+0	6.955E+0	1.606E+1
-1.369E+0	6.965E+0	1.603E+1
-1.377E+0	6.945E+0	1.609E+1
-1.374E+0	6.994E+0	1.606E+1
-1.366E+0	7.026E+0	1.612E+1
-1.371E+0	6.949E+0	1.593E+1
-1.377E+0	6.939E+0	1.617E+1
-1.375E+0	7.017E+0	1.587E+1
-1.369E+0	6.877E+0	1.591E+1
-1.371E+0	7.043E+0	1.598E+1
-1.377E+0	7.000E+0	1.604E+1
-1.375E+0	6.893E+0	1.601E+1
-1.372E+0	6.942E+0	1.602E+1
-1.369E+0	6.952E+0	1.587E+1
-1.374E+0	6.952E+0	1.607E+1
-1.374E+0	6.971E+0	1.602E+1
-1.371E+0	6.981E+0	1.607E+1
-1.372E+0	7.020E+0	1.591E+1
-1.375E+0	6.867E+0	1.598E+1
-1.375E+0	7.020E+0	1.592E+1
-1.371E+0	6.955E+0	1.609E+1
-1.372E+0	7.004E+0	1.603E+1
-1.377E+0	6.874E+0	1.586E+1
-1.372E+0	7.010E+0	1.599E+1
-1.369E+0	6.926E+0	1.585E+1
-1.371E+0	6.981E+0	1.599E+1
-1.377E+0	6.994E+0	1.609E+1
-1.377E+0	6.900E+0	1.590E+1
-1.369E+0	6.978E+0	1.595E+1
-1.372E+0	6.926E+0	1.605E+1
-1.375E+0	6.962E+0	1.602E+1
-1.375E+0	7.004E+0	1.603E+1
-1.371E+0	6.965E+0	1.596E+1
-1.369E+0	7.020E+0	1.595E+1
-1.377E+0	6.893E+0	1.600E+1
-1.377E+0	6.971E+0	1.607E+1
-1.371E+0	6.962E+0	1.591E+1
-1.371E+0	6.971E+0	1.594E+1
-1.377E+0	7.033E+0	1.596E+1
-1.372E+0	7.007E+0	1.596E+1
-1.367E+0	6.952E+0	1.601E+1
-1.371E+0	6.952E+0	1.608E+1
-1.374E+0	6.790E+0	1.586E+1
-1.375E+0	6.926E+0	1.590E+1
-1.369E+0	6.958E+0	1.605E+1
-1.374E+0	6.910E+0	1.599E+1
-1.374E+0	7.033E+0	1.602E+1
-1.375E+0	6.903E+0	1.599E+1
-1.369E+0	6.988E+0	1.609E+1
-1.372E+0	6.962E+0	1.581E+1
-1.375E+0	7.039E+0	1.600E+1
-1.374E+0	6.994E+0	1.598E+1
-1.371E+0	7.039E+0	1.601E+1
-1.371E+0	6.913E+0	1.603E+1
-1.374E+0	6.962E+0	1.607E+1
-1.375E+0	7.049E+0	1.593E+1
-1.371E+0	6.932E+0	1.583E+1
-1.371E+0	7.000E+0	1.615E+1
-1.374E+0	6.942E+0	1.597E+1
-1.375E+0	7.046E+0	1.592E+1
-1.367E+0	6.916E+0	1.609E+1
-1.371E+0	6.884E+0	1.603E+1
-1.377E+0	6.991E+0	1.602E+1
-1.374E+0	7.023E+0	1.594E+1
-1.371E+0	6.965E+0	1.591E+1
-1.374E+0	6.877E+0	1.590E+1
-1.374E+0	6.877E+0	1.602E+1
-1.377E+0	6.932E+0	1.591E+1
-1.369E+0	6.994E+0	1.592E+1
-1.371E+0	6.968E+0	1.608E+1
-1.375E+0	6.962E+0	1.608E+1
-1.374E+0	7.000E+0	1.604E+1
-1.369E+0	6.984E+0	1.598E+1
-1.367E+0	6.936E+0	1.609E+1
-1.375E+0	7.101E+0	1.610E+1
-1.375E+0	6.968E+0	1.605E+1
-1.367E+0	6.984E+0	1.606E+1
-1.372E+0	6.942E+0	1.585E+1
-1.377E+0	6.887E+0	1.588E+1
-1.374E+0	7.004E+0	1.597E+1
-1.371E+0	6.861E+0	1.603E+1
-1.369E+0	6.971E+0	1.587E+1
-1.372E+0	6.991E+0	1.599E+1
-1.374E+0	6.897E+0	1.608E+1
-1.371E+0	7.000E+0	1.598E+1
-1.369E+0	6.965E+0	1.610E+1
-1.374E+0	6.932E+0	1.594E+1
-1.375E+0	6.880E+0	1.596E+1
-1.371E+0	6.926E+0	1.617E+1
-1.369E+0	6.984E+0	1.611E+1
-1.377E+0	6.893E+0	1.614E+1
-1.375E+0	6.900E+0	1.594E+1
-1.371E+0	6.988E+0	1.597E+1
-1.369E+0	6.871E+0	1.598E+1
-1.377E+0	6.906E+0	1.597E+1
-1.375E+0	6.952E+0	1.598E+1
-1.372E+0	6.955E+0	1.596E+1
-1.371E+0	6.997E+0	1.601E+1
-1.379E+0	7.039E+0	1.598E+1
-1.375E+0	6.926E+0	1.606E+1
-1.371E+0	6.945E+0	1.594E+1
-1.369E+0	7.036E+0	1.588E+1
-1.374E+0	6.916E+0	1.601E+1
-1.375E+0	6.965E+0	1.599E+1
-1.369E+0	7.104E+0	1.596E+1
-1.369E+0	6.968E+0	1.593E+1
-1.374E+0	6.858E+0	1.590E+1
-1.374E+0	6.981E+0	1.593E+1
-1.367E+0	6.988E+0	1.595E+1
-1.367E+0	6.932E+0	1.594E+1
-1.374E+0	6.945E+0	1.587E+1
-1.377E+0	7.069E+0	1.599E+1
-1.372E+0	6.994E+0	1.598E+1
-1.371E+0	6.988E+0	1.598E+1
-1.374E+0	6.884E+0	1.595E+1
-1.375E+0	6.919E+0	1.602E+1
-1.369E+0	6.903E+0	1.602E+1
-1.372E+0	6.871E+0	1.609E+1
-1.377E+0	6.997E+0	1.602E+1
-1.374E+0	6.929E+0	1.593E+1
-1.371E+0	6.991E+0	1.610E+1
-1.372E+0	6.962E+0	1.614E+1
-1.375E+0	6.897E+0	1.589E+1
-1.372E+0	7.010E+0	1.585E+1
-1.369E+0	6.962E+0	1.600E+1
-1.374E+0	6.906E+0	1.594E+1
-1.374E+0	6.936E+0	1.603E+1
-1.374E+0	7.013E+0	1.618E+1
-1.369E+0	6.975E+0	1.588E+1
-1.372E+0	6.903E+0	1.599E+1
-1.375E+0	6.984E+0	1.594E+1
-1.377E+0	6.949E+0	1.586E+1
-1.369E+0	6.952E+0	1.598E+1
-1.371E+0	6.903E+0	1.607E+1
-1.374E+0	6.900E+0	1.595E+1
-1.374E+0	6.929E+0	1.596E+1
-1.371E+0	6.910E+0	1.605E+1
-1.369E+0	7.004E+0	1.578E+1
-1.374E+0	6.903E+0	1.595E+1
-1.372E+0	6.968E+0	1.610E+1
-1.371E+0	6.897E+0	1.596E+1
-1.372E+0	7.023E+0	1.584E+1
-1.375E+0	6.994E+0	1.588E+1
-1.375E+0	7.017E+0	1.597E+1
-1.374E+0	6.971E+0	1.598E+1
-1.371E+0	6.945E+0	1.609E+1
-1.372E+0	6.991E+0	1.584E+1
-1.375E+0	6.874E+0	1.602E+1
-1.371E+0	6.952E+0	1.609E+1
-1.372E+0	6.916E+0	1.596E+1
-1.374E+0	6.936E+0	1.593E+1
-1.375E+0	6.897E+0	1.598E+1
-1.369E+0	6.991E+0	1.592E+1
-1.367E+0	6.923E+0	1.589E+1
-1.375E+0	6.871E+0	1.590E+1
-1.374E+0	6.939E+0	1.612E+1
-1.369E+0	6.923E+0	1.604E+1
-1.371E+0	6.919E+0	1.590E+1
-1.375E+0	6.991E+0	1.586E+1
-1.375E+0	6.939E+0	1.590E+1
-1.367E+0	6.936E+0	1.601E+1
-1.371E+0	6.929E+0	1.595E+1
-1.377E+0	6.812E+0	1.606E+1
-1.377E+0	6.923E+0	1.606E+1
-1.371E+0	6.926E+0	1.570E+1
-1.369E+0	6.919E+0	1.601E+1
-1.375E+0	6.897E+0	1.606E+1
-1.374E+0	6.913E+0	1.592E+1
-1.371E+0	7.004E+0	1.611E+1
-1.369E+0	6.842E+0	1.602E+1
-1.374E+0	6.945E+0	1.603E+1
-1.374E+0	6.858E+0	1.593E+1
-1.372E+0	6.988E+0	1.586E+1
-1.372E+0	6.929E+0	1.589E+1
-1.375E+0	6.916E+0	1.593E+1
-1.374E+0	6.936E+0	1.612E+1
-1.369E+0	6.978E+0	1.567E+1
-1.374E+0	6.916E+0	1.601E+1
-1.377E+0	6.981E+0	1.604E+1
-1.375E+0	6.997E+0	1.607E+1
-1.372E+0	6.997E+0	1.594E+1
-1.372E+0	6.910E+0	1.598E+1
-1.374E+0	6.955E+0	1.599E+1
-1.375E+0	6.897E+0	1.606E+1
-1.367E+0	6.923E+0	1.590E+1
-1.369E+0	6.988E+0	1.590E+1
-1.374E+0	6.965E+0	1.607E+1
-1.377E+0	6.997E+0	1.609E+1
-1.369E+0	7.017E+0	1.603E+1
-1.369E+0	6.877E+0	1.593E+1
-1.375E+0	6.945E+0	1.597E+1
-1.375E+0	6.874E+0	1.610E+1
-1.369E+0	7.030E+0	1.598E+1
-1.372E+0	6.968E+0	1.594E+1
-1.374E+0	6.932E+0	1.596E+1
-1.377E+0	6.936E+0	1.589E+1
-1.371E+0	6.880E+0	1.591E+1
-1.371E+0	6.991E+0	1.587E+1
-1.375E+0	6.867E+0	1.603E+1
-1.374E+0	7.059E+0	1.616E+1
-1.371E+0	7.000E+0	1.589E+1
-1.369E+0	6.981E+0	1.612E+1
-1.374E+0	6.955E+0	1.578E+1
-1.377E+0	6.952E+0	1.602E+1
-1.372E+0	6.978E+0	1.598E+1
-1.371E+0	6.842E+0	1.594E+1
-1.377E+0	6.965E+0	1.599E+1
-1.372E+0	7.033E+0	1.605E+1
-1.371E+0	6.981E+0	1.577E+1
-1.371E+0	7.017E+0	1.596E+1
-1.375E+0	6.887E+0	1.594E+1
-1.372E+0	6.978E+0	1.590E+1
-1.369E+0	6.965E+0	1.595E+1
-1.371E+0	6.903E+0	1.603E+1
-1.371E+0	6.945E+0	1.577E+1
-1.377E+0	6.916E+0	1.599E+1
-1.371E+0	7.052E+0	1.586E+1
-1.372E+0	6.906E+0	1.583E+1
-1.372E+0	6.939E+0	1.580E+1
-1.372E+0	6.829E+0	1.587E+1
-1.371E+0	6.926E+0	1.585E+1
-1.369E+0	6.926E+0	1.597E+1
-1.374E+0	6.851E+0	1.595E+1
-1.375E+0	6.971E+0	1.594E+1
-1.367E+0	7.007E+0	1.580E+1
-1.371E+0	6.910E+0	1.603E+1
-1.375E+0	6.952E+0	1.591E+1
-1.374E+0	6.874E+0	1.596E+1
-1.369E+0	6.978E+0	1.613E+1
-1.369E+0	7.017E+0	1.579E+1
-1.372E+0	7.030E+0	1.600E+1
-1.374E+0	6.949E+0	1.581E+1
-1.367E+0	7.039E+0	1.608E+1
-1.369E+0	6.978E+0	1.587E+1
-1.377E+0	6.975E+0	1.585E+1
-1.375E+0	6.855E+0	1.620E+1
-1.371E+0	6.968E+0	1.584E+1
-1.371E+0	6.932E+0	1.595E+1
-1.375E+0	6.981E+0	1.600E+1
-1.372E+0	6.890E+0	1.594E+1
-1.374E+0	6.919E+0	1.606E+1
-1.367E+0	6.877E+0	1.609E+1
-1.375E+0	6.958E+0	1.609E+1
-1.371E+0	6.971E+0	1.602E+1
-1.371E+0	6.945E+0	1.601E+1
-1.366E+0	6.842E+0	1.602E+1
-1.375E+0	6.916E+0	1.591E+1
-1.374E+0	6.884E+0	1.587E+1
-1.366E+0	7.007E+0	1.610E+1
-1.372E+0	6.829E+0	1.590E+1
-1.374E+0	6.903E+0	1.602E+1
-1.374E+0	6.942E+0	1.613E+1
-1.367E+0	6.867E+0	1.588E+1
-1.369E+0	6.887E+0	1.601E+1
-1.377E+0	6.952E+0	1.588E+1
-1.372E+0	6.871E+0	1.589E+1
-1.371E+0	6.984E+0	1.590E+1
-1.369E+0	6.971E+0	1.603E+1
-1.375E+0	6.842E+0	1.593E+1
-1.375E+0	6.874E+0	1.609E+1
-1.371E+0	6.965E+0	1.597E+1
-1.366E+0	6.955E+0	1.611E+1
-1.372E+0	6.981E+0	1.598E+1
-1.374E+0	6.877E+0	1.590E+1
-1.367E+0	6.913E+0	1.574E+1
-1.369E+0	6.975E+0	1.581E+1
-1.374E+0	6.919E+0	1.596E+1
-1.375E+0	6.890E+0	1.594E+1
-1.369E+0	6.906E+0	1.593E+1
-1.371E+0	7.043E+0	1.598E+1
-1.374E+0	6.919E+0	1.595E+1
-1.372E+0	6.923E+0	1.595E+1
-1.371E+0	6.962E+0	1.591E+1
-1.367E+0	7.046E+0	1.606E+1
-1.377E+0	6.867E+0	1.600E+1
-1.375E+0	6.952E+0	1.597E+1
-1.369E+0	6.919E+0	1.597E+1
-1.369E+0	7.046E+0	1.601E+1
-1.375E+0	6.962E+0	1.608E+1
-1.375E+0	6.877E+0	1.593E+1
-1.369E+0	6.965E+0	1.612E+1
-1.369E+0	6.913E+0	1.615E+1
-1.375E+0	6.903E+0	1.602E+1
-1.374E+0	6.916E+0	1.592E+1
-1.369E+0	7.013E+0	1.598E+1
-1.367E+0	6.955E+0	1.599E+1
-1.374E+0	6.877E+0	1.614E+1
-1.375E+0	6.790E+0	1.600E+1
-1.367E+0	7.004E+0	1.591E+1
-1.371E+0	6.981E+0	1.611E+1
-1.372E+0	6.975E+0	1.587E+1
-1.374E+0	6.926E+0	1.598E+1
-1.369E+0	6.968E+0	1.594E+1
-1.371E+0	6.997E+0	1.580E+1
-1.375E+0	6.981E+0	1.575E+1
-1.374E+0	6.958E+0	1.583E+1
-1.369E+0	6.900E+0	1.599E+1
-1.369E+0	6.835E+0	1.590E+1
-1.374E+0	6.851E+0	1.602E+1
-1.372E+0	6.949E+0	1.602E+1
-1.369E+0	7.007E+0	1.601E+1
-1.369E+0	6.942E+0	1.592E+1
-1.374E+0	6.916E+0	1.592E+1
-1.377E+0	7.020E+0	1.596E+1
-1.367E+0	6.952E+0	1.597E+1
-1.371E+0	6.819E+0	1.604E+1
-1.374E+0	6.968E+0	1.590E+1
-1.372E+0	6.890E+0	1.610E+1
-1.372E+0	6.958E+0	1.598E+1
-1.371E+0	6.900E+0	1.593E+1
-1.374E+0	6.939E+0	1.606E+1
-1.374E+0	7.000E+0	1.595E+1
-1.369E+0	6.832E+0	1.609E+1
-1.369E+0	6.968E+0	1.610E+1
-1.374E+0	6.858E+0	1.602E+1
-1.374E+0	7.056E+0	1.608E+1
-1.369E+0	6.874E+0	1.593E+1
-1.371E+0	6.978E+0	1.613E+1
-1.375E+0	7.000E+0	1.606E+1
-1.374E+0	6.942E+0	1.577E+1
-1.369E+0	6.858E+0	1.594E+1
-1.372E+0	6.965E+0	1.590E+1
-1.371E+0	6.939E+0	1.596E+1
-1.377E+0	6.884E+0	1.588E+1
-1.369E+0	7.036E+0	1.594E+1
-1.369E+0	6.965E+0	1.595E+1
-1.371E+0	6.916E+0	1.601E+1
-1.375E+0	7.013E+0	1.614E+1
-1.369E+0	6.942E+0	1.603E+1
-1.369E+0	6.984E+0	1.603E+1
-1.372E+0	6.942E+0	1.620E+1
-1.377E+0	6.988E+0	1.600E+1
-1.369E+0	7.010E+0	1.603E+1
-1.371E+0	6.910E+0	1.598E+1
-1.374E+0	6.949E+0	1.600E+1
-1.375E+0	6.945E+0	1.589E+1
-1.371E+0	6.978E+0	1.593E+1
-1.369E+0	6.919E+0	1.595E+1
-1.375E+0	6.945E+0	1.609E+1
-1.377E+0	6.988E+0	1.583E+1
-1.374E+0	6.981E+0	1.610E+1
-1.371E+0	6.945E+0	1.589E+1
-1.375E+0	6.952E+0	1.596E+1
-1.375E+0	6.919E+0	1.622E+1
-1.371E+0	6.945E+0	1.597E+1
-1.371E+0	6.890E+0	1.589E+1
-1.375E+0	6.932E+0	1.586E+1
-1.374E+0	6.893E+0	1.588E+1
-1.372E+0	6.958E+0	1.595E+1
-1.371E+0	6.929E+0	1.602E+1
-1.374E+0	7.007E+0	1.589E+1
-1.377E+0	6.984E+0	1.594E+1
-1.371E+0	6.897E+0	1.599E+1
-1.372E+0	6.910E+0	1.595E+1
-1.374E+0	6.903E+0	1.588E+1
-1.375E+0	6.939E+0	1.593E+1
-1.369E+0	6.926E+0	1.605E+1
-1.372E+0	6.867E+0	1.583E+1
-1.375E+0	7.026E+0	1.589E+1
-1.374E+0	6.890E+0	1.595E+1
-1.369E+0	6.932E+0	1.600E+1
-1.372E+0	6.877E+0	1.602E+1
-1.375E+0	6.900E+0	1.599E+1
-1.372E+0	6.910E+0	1.590E+1
-1.372E+0	7.082E+0	1.597E+1
-1.369E+0	7.017E+0	1.591E+1
-1.374E+0	6.955E+0	1.583E+1
-1.375E+0	6.988E+0	1.600E+1
-1.374E+0	6.932E+0	1.591E+1
-1.374E+0	6.932E+0	1.579E+1
-1.372E+0	6.867E+0	1.579E+1
-1.375E+0	6.867E+0	1.594E+1
-1.367E+0	6.945E+0	1.601E+1
-1.371E+0	6.991E+0	1.598E+1
-1.374E+0	6.994E+0	1.584E+1
-1.375E+0	7.007E+0	1.585E+1
-1.371E+0	6.855E+0	1.604E+1
-1.371E+0	6.913E+0	1.601E+1
-1.374E+0	6.906E+0	1.595E+1
-1.375E+0	6.981E+0	1.601E+1
-1.371E+0	6.884E+0	1.586E+1
-1.372E+0	6.842E+0	1.593E+1
-1.375E+0	7.026E+0	1.586E+1
-1.375E+0	6.913E+0	1.591E+1
-1.371E+0	6.949E+0	1.593E+1
-1.371E+0	6.971E+0	1.595E+1
-1.375E+0	6.893E+0	1.582E+1
-1.375E+0	6.971E+0	1.585E+1
-1.369E+0	6.942E+0	1.588E+1
-1.371E+0	6.842E+0	1.591E+1
-1.375E+0	6.919E+0	1.577E+1
-1.372E+0	6.981E+0	1.606E+1
-1.369E+0	6.871E+0	1.608E+1
-1.372E+0	6.884E+0	1.586E+1
-1.372E+0	6.923E+0	1.590E+1
-1.374E+0	7.013E+0	1.591E+1
-1.371E+0	6.874E+0	1.602E+1
-1.372E+0	7.082E+0	1.589E+1
-1.374E+0	6.906E+0	1.591E+1
-1.374E+0	6.971E+0	1.605E+1
-1.371E+0	6.994E+0	1.590E+1
-1.371E+0	6.955E+0	1.587E+1
-1.375E+0	6.910E+0	1.581E+1
-1.375E+0	6.965E+0	1.605E+1
-1.367E+0	6.991E+0	1.585E+1
-1.371E+0	6.942E+0	1.578E+1
-1.377E+0	6.932E+0	1.605E+1
-1.374E+0	6.900E+0	1.597E+1
-1.372E+0	6.861E+0	1.598E+1
-1.372E+0	6.910E+0	1.598E+1
-1.377E+0	6.910E+0	1.593E+1
-1.375E+0	6.819E+0	1.570E+1
-1.369E+0	6.871E+0	1.591E+1
-1.371E+0	6.926E+0	1.596E+1
-1.375E+0	6.923E+0	1.583E+1
-1.374E+0	6.929E+0	1.606E+1
-1.369E+0	7.020E+0	1.599E+1
-1.371E+0	6.945E+0	1.601E+1
-1.375E+0	6.958E+0	1.602E+1
-1.372E+0	6.900E+0	1.587E+1
-1.371E+0	6.887E+0	1.595E+1
-1.371E+0	6.913E+0	1.601E+1
-1.374E+0	6.903E+0	1.593E+1
-1.375E+0	6.962E+0	1.596E+1
-1.369E+0	6.991E+0	1.597E+1
-1.371E+0	6.932E+0	1.597E+1
-1.375E+0	6.923E+0	1.601E+1
-1.375E+0	6.962E+0	1.591E+1
-1.371E+0	6.981E+0	1.582E+1
-1.369E+0	7.030E+0	1.596E+1
-1.372E+0	6.955E+0	1.600E+1
-1.371E+0	7.000E+0	1.597E+1
-1.369E+0	6.903E+0	1.613E+1
-1.367E+0	6.981E+0	1.606E+1
-1.371E+0	7.049E+0	1.596E+1
-1.372E+0	6.991E+0	1.589E+1
-1.372E+0	6.939E+0	1.597E+1
-1.366E+0	6.903E+0	1.584E+1
-1.375E+0	6.910E+0	1.595E+1
-1.374E+0	6.887E+0	1.591E+1
-1.369E+0	6.939E+0	1.598E+1
-1.369E+0	6.890E+0	1.583E+1
-1.374E+0	7.000E+0	1.598E+1
-1.374E+0	7.033E+0	1.596E+1
-1.369E+0	6.884E+0	1.603E+1
-1.369E+0	6.906E+0	1.599E+1
-1.372E+0	7.046E+0	1.607E+1
-1.375E+0	6.968E+0	1.583E+1
-1.369E+0	6.832E+0	1.603E+1
-1.371E+0	7.049E+0	1.586E+1
-1.372E+0	6.929E+0	1.588E+1
-1.374E+0	6.949E+0	1.599E+1
-1.369E+0	6.884E+0	1.579E+1
-1.367E+0	7.004E+0	1.597E+1
-1.372E+0	6.968E+0	1.612E+1
-1.372E+0	6.962E+0	1.587E+1
-1.367E+0	7.052E+0	1.581E+1
-1.371E+0	6.812E+0	1.602E+1
-1.375E+0	7.013E+0	1.585E+1
-1.375E+0	6.945E+0	1.589E+1
-1.372E+0	6.803E+0	1.593E+1
-1.371E+0	6.842E+0	1.596E+1
-1.372E+0	6.994E+0	1.603E+1
-1.375E+0	6.877E+0	1.592E+1
-1.371E+0	6.880E+0	1.595E+1
-1.367E+0	6.916E+0	1.594E+1
-1.374E+0	6.981E+0	1.602E+1
-1.374E+0	6.984E+0	1.592E+1
-1.371E+0	6.874E+0	1.588E+1
-1.369E+0	6.958E+0	1.603E+1
-1.374E+0	6.981E+0	1.593E+1
-1.374E+0	6.939E+0	1.594E+1
-1.369E+0	6.965E+0	1.585E+1
-1.371E+0	6.968E+0	1.588E+1
-1.375E+0	6.968E+0	1.594E+1
-1.374E+0	6.884E+0	1.585E+1
-1.369E+0	6.978E+0	1.585E+1
-1.369E+0	6.971E+0	1.601E+1
-1.374E+0	6.984E+0	1.599E+1
-1.374E+0	7.007E+0	1.593E+1
-1.371E+0	7.004E+0	1.587E+1
-1.369E+0	6.910E+0	1.592E+1
-1.375E+0	6.884E+0	1.603E+1
-1.374E+0	6.952E+0	1.605E+1
-1.369E+0	7.000E+0	1.587E+1
-1.369E+0	6.965E+0	1.590E+1
-1.375E+0	6.962E+0	1.591E+1
-1.372E+0	6.916E+0	1.594E+1
-1.371E+0	6.981E+0	1.596E+1
-1.367E+0	7.013E+0	1.581E+1
-1.375E+0	6.942E+0	1.595E+1
-1.375E+0	6.994E+0	1.598E+1
-1.369E+0	6.884E+0	1.591E+1
-1.372E+0	6.975E+0	1.592E+1
-1.375E+0	7.020E+0	1.594E+1
-1.375E+0	7.017E+0	1.607E+1
-1.369E+0	6.916E+0	1.593E+1
-1.372E+0	6.962E+0	1.603E+1
-1.374E+0	6.929E+0	1.610E+1
-1.374E+0	6.949E+0	1.582E+1
-1.367E+0	6.861E+0	1.597E+1
-1.369E+0	6.916E+0	1.591E+1
-1.374E+0	6.949E+0	1.594E+1
-1.374E+0	6.910E+0	1.595E+1
-1.371E+0	6.822E+0	1.572E+1
-1.369E+0	6.971E+0	1.585E+1
-1.375E+0	6.913E+0	1.595E+1
-1.374E+0	6.897E+0	1.596E+1
-1.367E+0	6.994E+0	1.598E+1
-1.369E+0	6.855E+0	1.583E+1
-1.375E+0	7.065E+0	1.594E+1
-1.374E+0	7.020E+0	1.597E+1
-1.367E+0	6.929E+0	1.585E+1
-1.369E+0	6.887E+0	1.590E+1
-1.374E+0	7.013E+0	1.582E+1
-1.374E+0	6.968E+0	1.596E+1
-1.371E+0	6.949E+0	1.602E+1
-1.367E+0	6.975E+0	1.590E+1
-1.372E+0	6.945E+0	1.606E+1
-1.374E+0	6.845E+0	1.595E+1
-1.369E+0	6.932E+0	1.589E+1
-1.371E+0	6.770E+0	1.594E+1
-1.372E+0	6.861E+0	1.594E+1
-1.377E+0	7.017E+0	1.591E+1
-1.369E+0	6.962E+0	1.595E+1
-1.367E+0	6.923E+0	1.598E+1
-1.374E+0	6.923E+0	1.582E+1
-1.375E+0	6.897E+0	1.582E+1
-1.371E+0	6.916E+0	1.611E+1
-1.367E+0	6.832E+0	1.596E+1
-1.374E+0	6.884E+0	1.582E+1
-1.374E+0	6.861E+0	1.605E+1
-1.369E+0	6.867E+0	1.584E+1
-1.369E+0	6.939E+0	1.601E+1
-1.374E+0	6.936E+0	1.604E+1
-1.375E+0	7.030E+0	1.584E+1
-1.367E+0	6.942E+0	1.586E+1
-1.371E+0	6.994E+0	1.597E+1
-1.374E+0	6.809E+0	1.583E+1
-1.375E+0	6.877E+0	1.585E+1
-1.367E+0	6.884E+0	1.592E+1
-1.367E+0	6.929E+0	1.598E+1
-1.372E+0	6.890E+0	1.591E+1
-1.374E+0	6.962E+0	1.579E+1
-1.371E+0	6.903E+0	1.588E+1
-1.367E+0	6.942E+0	1.590E+1
-1.369E+0	6.897E+0	1.604E+1
-1.375E+0	6.981E+0	1.601E+1
-1.371E+0	6.887E+0	1.579E+1
-1.371E+0	7.072E+0	1.595E+1
-1.372E+0	6.952E+0	1.604E+1
-1.374E+0	6.877E+0	1.596E+1
-1.369E+0	6.884E+0	1.582E+1
-1.371E+0	6.958E+0	1.591E+1
-1.375E+0	6.923E+0	1.606E+1
-1.374E+0	7.007E+0	1.583E+1
-1.367E+0	6.926E+0	1.592E+1
-1.367E+0	6.981E+0	1.576E+1
-1.371E+0	6.942E+0	1.579E+1
-1.375E+0	6.861E+0	1.583E+1
-1.369E+0	7.000E+0	1.589E+1
-1.366E+0	6.913E+0	1.583E+1
-1.371E+0	7.004E+0	1.594E+1
-1.377E+0	6.936E+0	1.590E+1
-1.369E+0	7.007E+0	1.603E+1
-1.367E+0	6.955E+0	1.605E+1
-1.372E+0	6.829E+0	1.591E+1
-1.374E+0	6.867E+0	1.599E+1
-1.371E+0	6.962E+0	1.595E+1
-1.367E+0	6.910E+0	1.607E+1
-1.372E+0	7.004E+0	1.596E+1
-1.375E+0	6.968E+0	1.589E+1
-1.369E+0	6.968E+0	1.610E+1
-1.367E+0	6.893E+0	1.593E+1
-1.374E+0	6.799E+0	1.580E+1
-1.372E+0	6.962E+0	1.591E+1
-1.371E+0	6.949E+0	1.591E+1
-1.371E+0	7.017E+0	1.595E+1
-1.374E+0	6.890E+0	1.607E+1
-1.374E+0	7.004E+0	1.599E+1
-1.369E+0	6.984E+0	1.583E+1
-1.369E+0	6.929E+0	1.600E+1
-1.372E+0	6.880E+0	1.599E+1
-1.377E+0	6.962E+0	1.582E+1
-1.371E+0	7.004E+0	1.589E+1
-1.367E+0	7.000E+0	1.580E+1
-1.375E+0	6.825E+0	1.579E+1
-1.374E+0	6.929E+0	1.586E+1
-1.369E+0	6.916E+0	1.587E+1
-1.371E+0	7.013E+0	1.590E+1
-1.375E+0	6.874E+0	1.592E+1
-1.375E+0	7.023E+0	1.604E+1
-1.371E+0	6.958E+0	1.572E+1
-1.367E+0	6.997E+0	1.593E+1
-1.374E+0	6.926E+0	1.604E+1
-1.374E+0	7.010E+0	1.591E+1
-1.369E+0	6.923E+0	1.574E+1
-1.369E+0	6.929E+0	1.585E+1
-1.374E+0	6.929E+0	1.588E+1
-1.377E+0	7.046E+0	1.569E+1
-1.371E+0	6.874E+0	1.604E+1
-1.371E+0	6.936E+0	1.605E+1
-1.374E+0	6.897E+0	1.576E+1
-1.374E+0	6.923E+0	1.601E+1
-1.372E+0	6.958E+0	1.594E+1
-1.367E+0	6.900E+0	1.603E+1
-1.374E+0	6.926E+0	1.567E+1
-1.374E+0	6.906E+0	1.589E+1
-1.372E+0	6.949E+0	1.592E+1
-1.367E+0	6.926E+0	1.592E+1
-1.374E+0	6.994E+0	1.587E+1
-1.374E+0	6.932E+0	1.590E+1
-1.367E+0	6.871E+0	1.594E+1
-1.369E+0	6.988E+0	1.597E+1
-1.374E+0	6.949E+0	1.580E+1
-1.374E+0	6.932E+0	1.583E+1
-1.369E+0	6.939E+0	1.588E+1
-1.367E+0	6.984E+0	1.576E+1
-1.375E+0	6.916E+0	1.579E+1
-1.377E+0	6.988E+0	1.593E+1
-1.372E+0	6.929E+0	1.601E+1
-1.369E+0	6.958E+0	1.598E+1
-1.372E+0	6.962E+0	1.589E+1
-1.374E+0	6.962E+0	1.590E+1
-1.372E+0	6.864E+0	1.596E+1
-1.369E+0	6.942E+0	1.592E+1
-1.375E+0	6.855E+0	1.596E+1
-1.372E+0	6.949E+0	1.603E+1
-1.369E+0	6.906E+0	1.588E+1
-1.364E+0	6.796E+0	1.585E+1
-1.374E+0	6.942E+0	1.599E+1
-1.375E+0	7.010E+0	1.612E+1
-1.372E+0	6.939E+0	1.600E+1
-1.366E+0	6.965E+0	1.593E+1
-1.372E+0	6.962E+0	1.592E+1
-1.372E+0	7.017E+0	1.594E+1
-1.371E+0	6.910E+0	1.584E+1
-1.369E+0	6.936E+0	1.592E+1
-1.372E+0	6.942E+0	1.611E+1
-1.374E+0	6.910E+0	1.602E+1
-1.369E+0	7.010E+0	1.591E+1
-1.367E+0	6.939E+0	1.588E+1
-1.375E+0	7.091E+0	1.584E+1
-1.372E+0	6.897E+0	1.589E+1
-1.367E+0	6.919E+0	1.595E+1
-1.369E+0	6.890E+0	1.606E+1
-1.372E+0	6.952E+0	1.574E+1
-1.374E+0	6.845E+0	1.585E+1
-1.369E+0	6.855E+0	1.592E+1
-1.369E+0	6.965E+0	1.582E+1
-1.374E+0	6.945E+0	1.597E+1
-1.374E+0	6.916E+0	1.593E+1
-1.367E+0	7.030E+0	1.598E+1
-1.367E+0	6.906E+0	1.594E+1
-1.372E+0	6.984E+0	1.589E+1
-1.377E+0	6.893E+0	1.597E+1
-1.369E+0	6.913E+0	1.604E+1
-1.371E+0	6.809E+0	1.585E+1
-1.374E+0	6.913E+0	1.588E+1
-1.372E+0	6.965E+0	1.591E+1
-1.369E+0	6.936E+0	1.597E+1
-1.369E+0	6.816E+0	1.570E+1
-1.372E+0	6.916E+0	1.578E+1
-1.377E+0	6.932E+0	1.580E+1
-1.371E+0	6.984E+0	1.588E+1
-1.367E+0	6.936E+0	1.580E+1
-1.374E+0	6.949E+0	1.591E+1
-1.375E+0	7.030E+0	1.583E+1
-1.371E+0	6.958E+0	1.580E+1
-1.366E+0	6.923E+0	1.589E+1
-1.372E+0	6.880E+0	1.581E+1
-1.371E+0	6.858E+0	1.579E+1
-1.369E+0	6.893E+0	1.602E+1
-1.367E+0	6.923E+0	1.599E+1
-1.371E+0	6.936E+0	1.591E+1
-1.374E+0	6.984E+0	1.592E+1
-1.369E+0	6.942E+0	1.587E+1
-1.366E+0	6.871E+0	1.590E+1
-1.372E+0	7.004E+0	1.594E+1
-1.374E+0	7.023E+0	1.603E+1
-1.367E+0	6.842E+0	1.603E+1
-1.371E+0	6.913E+0	1.600E+1
-1.371E+0	6.952E+0	1.585E+1
-1.374E+0	6.890E+0	1.579E+1
-1.371E+0	6.887E+0	1.588E+1
-1.371E+0	6.978E+0	1.591E+1
-1.375E+0	6.871E+0	1.584E+1
-1.375E+0	7.023E+0	1.591E+1
-1.369E+0	6.864E+0	1.576E+1
-1.367E+0	6.949E+0	1.595E+1
-1.374E+0	6.919E+0	1.585E+1
-1.375E+0	6.835E+0	1.577E+1
-1.369E+0	6.952E+0	1.596E+1
-1.369E+0	6.887E+0	1.584E+1
-1.374E+0	7.010E+0	1.590E+1
-1.375E+0	7.017E+0	1.601E+1
-1.371E+0	6.919E+0	1.575E+1
-1.371E+0	6.949E+0	1.598E+1
-1.374E+0	6.887E+0	1.602E+1
-1.375E+0	6.991E+0	1.592E+1
-1.372E+0	6.965E+0	1.579E+1
-1.369E+0	6.829E+0	1.587E+1
-1.374E+0	6.962E+0	1.605E+1
-1.377E+0	6.864E+0	1.594E+1
-1.369E+0	6.822E+0	1.600E+1
-1.369E+0	7.023E+0	1.609E+1
-1.374E+0	7.023E+0	1.570E+1
-1.375E+0	6.942E+0	1.574E+1
-1.371E+0	6.968E+0	1.595E+1
-1.369E+0	7.039E+0	1.598E+1
-1.372E+0	6.929E+0	1.580E+1
-1.374E+0	6.887E+0	1.582E+1
-1.371E+0	7.010E+0	1.589E+1
-1.371E+0	6.884E+0	1.590E+1
-1.372E+0	6.945E+0	1.589E+1
-1.374E+0	6.936E+0	1.605E+1
-1.372E+0	6.851E+0	1.579E+1
-1.367E+0	6.949E+0	1.593E+1
-1.372E+0	6.874E+0	1.571E+1
-1.374E+0	6.949E+0	1.595E+1
-1.372E+0	6.790E+0	1.581E+1
-1.371E+0	6.812E+0	1.595E+1
-1.375E+0	6.949E+0	1.603E+1
-1.374E+0	6.968E+0	1.598E+1
-1.371E+0	6.893E+0	1.607E+1
-1.369E+0	6.806E+0	1.591E+1
-1.371E+0	6.897E+0	1.584E+1
-1.375E+0	6.968E+0	1.585E+1
-1.372E+0	6.923E+0	1.584E+1
-1.369E+0	6.903E+0	1.595E+1
-1.374E+0	6.968E+0	1.580E+1
-1.374E+0	6.952E+0	1.588E+1
-1.371E+0	6.861E+0	1.589E+1
-1.369E+0	6.929E+0	1.593E+1
-1.372E+0	6.900E+0	1.605E+1
-1.372E+0	6.867E+0	1.591E+1
-1.371E+0	6.913E+0	1.587E+1
-1.371E+0	6.884E+0	1.591E+1
-1.372E+0	6.984E+0	1.588E+1
-1.379E+0	6.884E+0	1.595E+1
-1.374E+0	6.929E+0	1.585E+1
-1.366E+0	6.958E+0	1.588E+1
-1.372E+0	6.819E+0	1.598E+1
-1.374E+0	6.819E+0	1.614E+1
-1.371E+0	6.955E+0	1.603E+1
-1.367E+0	6.997E+0	1.577E+1
-1.374E+0	6.949E+0	1.591E+1
-1.374E+0	6.897E+0	1.588E+1
-1.369E+0	6.864E+0	1.588E+1
-1.367E+0	6.919E+0	1.575E+1
-1.374E+0	6.945E+0	1.601E+1
-1.375E+0	6.900E+0	1.575E+1
-1.369E+0	7.082E+0	1.591E+1
-1.369E+0	6.975E+0	1.588E+1
-1.375E+0	6.958E+0	1.590E+1
-1.372E+0	7.023E+0	1.598E+1
-1.367E+0	6.884E+0	1.588E+1
-1.369E+0	7.010E+0	1.586E+1
-1.372E+0	6.900E+0	1.588E+1
-1.377E+0	6.848E+0	1.579E+1
-1.371E+0	6.880E+0	1.589E+1
-1.371E+0	6.988E+0	1.585E+1
-1.371E+0	7.023E+0	1.591E+1
-1.377E+0	6.981E+0	1.584E+1
-1.372E+0	6.978E+0	1.604E+1
-1.371E+0	6.906E+0	1.603E+1
-1.374E+0	6.874E+0	1.582E+1
-1.374E+0	6.994E+0	1.592E+1
-1.367E+0	7.004E+0	1.586E+1
-1.367E+0	6.910E+0	1.586E+1
-1.374E+0	6.997E+0	1.585E+1
-1.372E+0	6.958E+0	1.598E+1
-1.369E+0	6.926E+0	1.589E+1
-1.366E+0	6.962E+0	1.604E+1
-1.372E+0	6.890E+0	1.586E+1
-1.372E+0	6.932E+0	1.591E+1
-1.372E+0	6.906E+0	1.590E+1
-1.369E+0	6.819E+0	1.582E+1
-1.374E+0	6.997E+0	1.596E+1
-1.375E+0	7.013E+0	1.597E+1
-1.367E+0	6.965E+0	1.593E+1
-1.367E+0	6.932E+0	1.589E+1
-1.375E+0	7.004E+0	1.581E+1
-1.375E+0	6.913E+0	1.594E+1
-1.371E+0	6.929E+0	1.574E+1
-1.369E+0	6.903E+0	1.605E+1
-1.372E+0	6.936E+0	1.593E+1
-1.374E+0	6.939E+0	1.588E+1
-1.369E+0	7.000E+0	1.599E+1
-1.367E+0	6.955E+0	1.586E+1
-1.371E+0	7.023E+0	1.571E+1
-1.372E+0	6.861E+0	1.587E+1
-1.367E+0	6.945E+0	1.600E+1
-1.367E+0	6.923E+0	1.582E+1
-1.371E+0	6.864E+0	1.603E+1
-1.375E+0	6.962E+0	1.587E+1
-1.369E+0	6.910E+0	1.603E+1
-1.369E+0	6.842E+0	1.587E+1
-1.374E+0	6.877E+0	1.583E+1
-1.375E+0	6.858E+0	1.588E+1
-1.371E+0	6.988E+0	1.589E+1
-1.369E+0	6.945E+0	1.588E+1
-1.372E+0	6.984E+0	1.586E+1
-1.374E+0	6.910E+0	1.593E+1
-1.369E+0	6.910E+0	1.589E+1
-1.369E+0	6.958E+0	1.597E+1
-1.372E+0	7.010E+0	1.602E+1
-1.374E+0	7.000E+0	1.602E+1
-1.369E+0	6.880E+0	1.591E+1
-1.371E+0	6.848E+0	1.602E+1
-1.374E+0	6.867E+0	1.612E+1
-1.374E+0	6.991E+0	1.582E+1
-1.371E+0	6.871E+0	1.596E+1
-1.369E+0	6.832E+0	1.585E+1
-1.371E+0	6.952E+0	1.593E+1
-1.375E+0	6.926E+0	1.584E+1
-1.369E+0	6.984E+0	1.598E+1
-1.367E+0	6.897E+0	1.589E+1
-1.375E+0	6.945E+0	1.587E+1
-1.377E+0	6.945E+0	1.592E+1
-1.372E+0	6.829E+0	1.592E+1
-1.366E+0	6.923E+0	1.604E+1
-1.372E+0	6.955E+0	1.598E+1
-1.374E+0	6.903E+0	1.609E+1
-1.371E+0	6.923E+0	1.610E+1
-1.366E+0	6.962E+0	1.594E+1
-1.375E+0	6.978E+0	1.581E+1
-1.375E+0	6.971E+0	1.595E+1
-1.371E+0	6.871E+0	1.571E+1
-1.371E+0	6.932E+0	1.588E+1
-1.372E+0	6.822E+0	1.589E+1
-1.375E+0	6.916E+0	1.582E+1
-1.371E+0	6.880E+0	1.593E+1
-1.369E+0	6.900E+0	1.586E+1
-1.374E+0	6.952E+0	1.596E+1
-1.375E+0	6.838E+0	1.587E+1
-1.372E+0	6.829E+0	1.608E+1
-1.367E+0	6.978E+0	1.591E+1
-1.372E+0	7.026E+0	1.590E+1
-1.374E+0	7.007E+0	1.593E+1
-1.369E+0	6.916E+0	1.582E+1
-1.367E+0	6.962E+0	1.608E+1
-1.372E+0	6.926E+0	1.575E+1
-1.375E+0	6.884E+0	1.570E+1
-1.372E+0	6.955E+0	1.607E+1
-1.369E+0	6.864E+0	1.586E+1
-1.372E+0	6.945E+0	1.580E+1
-1.374E+0	7.010E+0	1.596E+1
-1.374E+0	6.913E+0	1.597E+1
-1.367E+0	6.936E+0	1.592E+1
-1.372E+0	6.958E+0	1.583E+1
-1.374E+0	6.968E+0	1.606E+1
-1.367E+0	7.007E+0	1.600E+1
-1.367E+0	6.955E+0	1.573E+1
-1.372E+0	6.913E+0	1.581E+1
-1.375E+0	6.919E+0	1.603E+1
-1.369E+0	6.900E+0	1.568E+1
-1.364E+0	6.929E+0	1.575E+1
-1.371E+0	6.926E+0	1.592E+1
-1.374E+0	6.988E+0	1.600E+1
-1.371E+0	6.945E+0	1.597E+1
-1.369E+0	6.923E+0	1.597E+1
-1.371E+0	6.913E+0	1.586E+1
-1.375E+0	6.893E+0	1.580E+1
-1.369E+0	6.893E+0	1.579E+1
-1.369E+0	6.945E+0	1.584E+1
-1.371E+0	6.858E+0	1.586E+1
-1.374E+0	6.916E+0	1.593E+1
-1.371E+0	6.975E+0	1.589E+1
-1.367E+0	6.897E+0	1.586E+1
-1.375E+0	6.842E+0	1.576E+1
-1.377E+0	6.932E+0	1.599E+1
-1.369E+0	6.858E+0	1.600E+1
-1.367E+0	6.867E+0	1.576E+1
-1.371E+0	6.916E+0	1.596E+1
-1.372E+0	6.991E+0	1.591E+1
-1.367E+0	6.848E+0	1.581E+1
-1.369E+0	7.020E+0	1.586E+1
-1.374E+0	7.004E+0	1.579E+1
-1.375E+0	7.010E+0	1.601E+1
-1.369E+0	6.962E+0	1.588E+1
-1.369E+0	6.958E+0	1.582E+1
-1.371E+0	7.007E+0	1.586E+1
-1.372E+0	6.919E+0	1.589E+1
-1.372E+0	6.838E+0	1.599E+1
-1.366E+0	7.062E+0	1.593E+1
-1.371E+0	6.939E+0	1.588E+1
-1.375E+0	6.910E+0	1.569E+1
-1.369E+0	6.893E+0	1.594E+1
-1.366E+0	7.007E+0	1.600E+1
-1.371E+0	6.984E+0	1.584E+1
-1.372E+0	6.877E+0	1.594E+1
-1.371E+0	6.897E+0	1.587E+1
-1.366E+0	6.880E+0	1.593E+1
-1.372E+0	6.884E+0	1.587E+1
-1.374E+0	6.926E+0	1.592E+1
-1.374E+0	7.069E+0	1.608E+1
-1.367E+0	6.874E+0	1.574E+1
-1.372E+0	6.864E+0	1.597E+1
-1.375E+0	6.845E+0	1.570E+1
-1.369E+0	6.916E+0	1.591E+1
-1.369E+0	6.955E+0	1.579E+1
-1.371E+0	6.965E+0	1.585E+1
-1.375E+0	6.971E+0	1.581E+1
-1.371E+0	6.880E+0	1.583E+1
-1.371E+0	6.877E+0	1.589E+1
-1.371E+0	6.984E+0	1.592E+1
-1.377E+0	6.910E+0	1.583E+1
-1.371E+0	6.932E+0	1.599E+1
-1.371E+0	6.773E+0	1.584E+1
-1.372E+0	6.916E+0	1.597E+1
-1.374E+0	6.851E+0	1.585E+1
-1.372E+0	6.981E+0	1.592E+1
-1.369E+0	6.871E+0	1.580E+1
-1.372E+0	6.835E+0	1.589E+1
-1.374E+0	6.919E+0	1.590E+1
-1.372E+0	6.893E+0	1.599E+1
-1.367E+0	6.968E+0	1.594E+1
-1.371E+0	6.890E+0	1.587E+1
-1.374E+0	6.913E+0	1.587E+1
-1.371E+0	6.936E+0	1.608E+1
-1.369E+0	6.877E+0	1.572E+1
-1.372E+0	6.867E+0	1.580E+1
-1.377E+0	6.929E+0	1.600E+1
-1.371E+0	6.819E+0	1.592E+1
-1.369E+0	6.838E+0	1.584E+1
-1.372E+0	6.900E+0	1.576E+1
-1.377E+0	6.919E+0	1.598E+1
-1.371E+0	7.023E+0	1.599E+1
-1.371E+0	6.945E+0	1.603E+1
-1.372E+0	6.845E+0	1.592E+1
-1.374E+0	7.007E+0	1.602E+1
-1.372E+0	6.871E+0	1.594E+1
-1.369E+0	6.893E+0	1.604E+1
-1.371E+0	6.981E+0	1.604E+1
-1.375E+0	7.013E+0	1.585E+1
-1.372E+0	6.958E+0	1.597E+1
-1.369E+0	6.897E+0	1.582E+1
-1.374E+0	6.952E+0	1.602E+1
-1.372E+0	6.994E+0	1.590E+1
-1.371E+0	6.855E+0	1.602E+1
-1.366E+0	6.936E+0	1.565E+1
-1.371E+0	6.855E+0	1.592E+1
-1.372E+0	6.877E+0	1.609E+1
-1.372E+0	6.988E+0	1.594E+1
-1.367E+0	6.884E+0	1.583E+1
-1.372E+0	6.871E+0	1.582E+1
-1.372E+0	6.893E+0	1.594E+1
-1.371E+0	6.838E+0	1.572E+1
-1.371E+0	6.955E+0	1.589E+1
-1.371E+0	6.923E+0	1.580E+1
-1.372E+0	6.968E+0	1.578E+1
-1.369E+0	6.945E+0	1.581E+1
-1.369E+0	6.994E+0	1.598E+1
-1.372E+0	7.000E+0	1.591E+1
-1.377E+0	6.858E+0	1.587E+1
-1.371E+0	6.890E+0	1.601E+1
-1.369E+0	6.978E+0	1.591E+1
-1.374E+0	6.988E+0	1.600E+1
-1.374E+0	6.906E+0	1.583E+1
-1.372E+0	6.855E+0	1.583E+1
-1.371E+0	6.890E+0	1.604E+1
-1.369E+0	6.913E+0	1.589E+1
-1.375E+0	6.971E+0	1.597E+1
-1.371E+0	6.851E+0	1.589E+1
-1.369E+0	6.991E+0	1.585E+1
-1.372E+0	6.932E+0	1.578E+1
-1.375E+0	6.965E+0	1.579E+1
-1.367E+0	6.903E+0	1.584E+1
-1.366E+0	7.000E+0	1.599E+1
-1.372E+0	6.975E+0	1.588E+1
-1.375E+0	7.000E+0	1.581E+1
-1.367E+0	6.958E+0	1.581E+1
-1.369E+0	6.952E+0	1.579E+1
-1.374E+0	6.929E+0	1.590E+1
-1.377E+0	6.906E+0	1.588E+1
-1.371E+0	6.955E+0	1.588E+1
-1.367E+0	6.994E+0	1.593E+1
-1.375E+0	6.880E+0	1.591E+1
-1.377E+0	6.871E+0	1.590E+1
-1.367E+0	6.962E+0	1.587E+1
-1.367E+0	6.835E+0	1.594E+1
-1.372E+0	6.975E+0	1.588E+1
-1.375E+0	6.864E+0	1.603E+1
-1.372E+0	6.867E+0	1.604E+1
-1.367E+0	6.945E+0	1.591E+1
-1.374E+0	6.913E+0	1.590E+1
-1.377E+0	6.819E+0	1.605E+1
-1.367E+0	6.916E+0	1.594E+1
-1.367E+0	6.838E+0	1.592E+1
-1.372E+0	6.874E+0	1.580E+1
-1.372E+0	6.971E+0	1.596E+1
-1.369E+0	6.903E+0	1.592E+1
-1.367E+0	6.955E+0	1.589E+1
-1.372E+0	6.929E+0	1.589E+1
-1.374E+0	6.877E+0	1.590E+1
-1.369E+0	6.981E+0	1.593E+1
-1.367E+0	6.858E+0	1.587E+1
-1.374E+0	6.851E+0	1.599E+1
-1.374E+0	7.030E+0	1.598E+1
-1.371E+0	6.919E+0	1.585E+1
-1.367E+0	6.962E+0	1.602E+1
-1.374E+0	6.874E+0	1.591E+1
-1.377E+0	6.812E+0	1.590E+1
-1.371E+0	6.867E+0	1.587E+1
-1.371E+0	6.984E+0	1.590E+1
-1.371E+0	6.971E+0	1.579E+1
-1.375E+0	6.926E+0	1.580E+1
-1.371E+0	6.968E+0	1.599E+1
-1.369E+0	6.971E+0	1.591E+1
-1.371E+0	6.916E+0	1.591E+1
-1.374E+0	6.877E+0	1.586E+1
-1.367E+0	6.926E+0	1.594E+1
-1.371E+0	6.867E+0	1.604E+1
-1.371E+0	7.023E+0	1.611E+1
-1.375E+0	6.965E+0	1.595E+1
-1.374E+0	7.013E+0	1.591E+1
-1.369E+0	6.874E+0	1.603E+1
-1.372E+0	6.874E+0	1.599E+1
-1.374E+0	6.783E+0	1.586E+1
-1.369E+0	6.936E+0	1.595E+1
-1.366E+0	6.900E+0	1.597E+1
-1.371E+0	6.858E+0	1.581E+1
-1.375E+0	6.893E+0	1.591E+1
-1.369E+0	6.971E+0	1.588E+1
-1.367E+0	6.897E+0	1.591E+1
-1.369E+0	6.968E+0	1.582E+1
-1.374E+0	6.978E+0	1.604E+1
-1.371E+0	6.945E+0	1.583E+1
-1.367E+0	6.936E+0	1.601E+1
-1.374E+0	6.926E+0	1.598E+1
-1.377E+0	6.978E+0	1.600E+1
-1.374E+0	6.871E+0	1.581E+1
-1.369E+0	6.893E+0	1.600E+1
-1.374E+0	6.884E+0	1.567E+1
-1.375E+0	6.936E+0	1.604E+1
-1.371E+0	7.023E+0	1.591E+1
-1.369E+0	6.913E+0	1.592E+1
-1.372E+0	6.741E+0	1.599E+1
-1.375E+0	7.017E+0	1.585E+1
-1.371E+0	6.936E+0	1.590E+1
-1.367E+0	6.971E+0	1.575E+1
-1.372E+0	7.101E+0	1.586E+1
-1.372E+0	6.994E+0	1.580E+1
-1.371E+0	6.926E+0	1.578E+1
-1.366E+0	7.052E+0	1.584E+1
-1.372E+0	6.916E+0	1.592E+1
-1.375E+0	6.945E+0	1.593E+1
-1.371E+0	6.955E+0	1.596E+1
-1.367E+0	6.997E+0	1.586E+1
-1.374E+0	6.962E+0	1.598E+1
-1.372E+0	6.932E+0	1.582E+1
-1.372E+0	6.971E+0	1.603E+1
-1.369E+0	6.880E+0	1.594E+1
-1.372E+0	6.867E+0	1.589E+1
-1.374E+0	6.945E+0	1.595E+1
-1.372E+0	6.913E+0	1.588E+1
-1.367E+0	6.952E+0	1.591E+1
-1.371E+0	6.958E+0	1.598E+1
-1.374E+0	7.004E+0	1.583E+1
-1.372E+0	7.065E+0	1.588E+1
-1.369E+0	6.855E+0	1.589E+1
-1.372E+0	6.971E+0	1.588E+1
-1.374E+0	7.010E+0	1.581E+1
-1.372E+0	7.033E+0	1.589E+1
-1.371E+0	6.929E+0	1.580E+1
-1.374E+0	6.887E+0	1.607E+1
-1.377E+0	7.059E+0	1.590E+1
-1.372E+0	6.812E+0	1.583E+1
-1.367E+0	6.968E+0	1.578E+1
-1.372E+0	6.916E+0	1.579E+1
-1.377E+0	6.884E+0	1.563E+1
-1.372E+0	6.936E+0	1.599E+1
-1.367E+0	7.007E+0	1.586E+1
-1.371E+0	6.984E+0	1.595E+1
-1.375E+0	6.890E+0	1.583E+1
-1.372E+0	6.864E+0	1.587E+1
-1.367E+0	7.049E+0	1.591E+1
-1.374E+0	6.838E+0	1.582E+1
-1.375E+0	6.906E+0	1.588E+1
-1.372E+0	6.845E+0	1.575E+1
-1.367E+0	6.861E+0	1.580E+1
-1.372E+0	6.984E+0	1.585E+1
-1.377E+0	6.939E+0	1.596E+1
-1.371E+0	6.829E+0	1.603E+1
-1.371E+0	7.043E+0	1.581E+1
-1.372E+0	6.799E+0	1.601E+1
-1.377E+0	6.919E+0	1.607E+1
-1.372E+0	6.919E+0	1.599E+1
-1.369E+0	6.994E+0	1.595E+1
-1.374E+0	6.936E+0	1.600E+1
-1.375E+0	7.065E+0	1.581E+1
-1.369E+0	6.913E+0	1.593E+1
-1.369E+0	6.923E+0	1.577E+1
-1.371E+0	6.929E+0	1.597E+1
-1.375E+0	6.936E+0	1.587E+1
-1.371E+0	6.900E+0	1.590E+1
-1.367E+0	6.867E+0	1.589E+1
-1.371E+0	6.916E+0	1.593E+1
-1.377E+0	6.975E+0	1.580E+1
-1.372E+0	6.994E+0	1.589E+1
-1.371E+0	6.867E+0	1.576E+1
-1.371E+0	6.955E+0	1.573E+1
-1.375E+0	6.874E+0	1.578E+1
-1.371E+0	6.916E+0	1.596E+1
-1.369E+0	6.884E+0	1.573E+1
-1.371E+0	6.942E+0	1.590E+1
-1.375E+0	6.877E+0	1.599E+1
-1.372E+0	6.829E+0	1.589E+1
-1.371E+0	6.988E+0	1.590E+1
-1.372E+0	6.893E+0	1.589E+1
-1.377E+0	7.004E+0	1.595E+1
-1.369E+0	6.994E+0	1.594E+1
-1.369E+0	7.004E+0	1.585E+1
-1.372E+0	6.897E+0	1.580E+1
-1.375E+0	6.955E+0	1.585E+1
-1.372E+0	6.942E+0	1.587E+1
-1.367E+0	6.806E+0	1.586E+1
-1.372E+0	6.984E+0	1.606E+1
-1.372E+0	6.949E+0	1.590E+1
-1.371E+0	6.962E+0	1.590E+1
-1.367E+0	6.884E+0	1.591E+1
-1.375E+0	6.919E+0	1.589E+1
-1.377E+0	6.919E+0	1.602E+1
-1.367E+0	6.893E+0	1.598E+1
-1.369E+0	6.903E+0	1.596E+1
-1.371E+0	7.033E+0	1.605E+1
-1.375E+0	6.877E+0	1.588E+1
-1.372E+0	6.929E+0	1.592E+1
-1.369E+0	7.000E+0	1.592E+1
-1.372E+0	6.965E+0	1.582E+1
-1.372E+0	6.919E+0	1.587E+1
-1.371E+0	6.981E+0	1.596E+1
-1.367E+0	6.971E+0	1.577E+1
-1.372E+0	6.958E+0	1.595E+1
-1.374E+0	6.984E+0	1.579E+1
-1.366E+0	6.981E+0	1.583E+1
-1.367E+0	6.799E+0	1.591E+1
-1.372E+0	6.975E+0	1.572E+1
-1.375E+0	6.877E+0	1.579E+1
-1.371E+0	6.997E+0	1.588E+1
-1.367E+0	6.939E+0	1.591E+1
-1.372E+0	6.799E+0	1.599E+1
-1.374E+0	6.919E+0	1.580E+1
-1.372E+0	6.906E+0	1.578E+1
-1.367E+0	6.916E+0	1.603E+1
-1.371E+0	6.926E+0	1.589E+1
-1.375E+0	6.887E+0	1.590E+1
-1.371E+0	6.936E+0	1.600E+1
-1.366E+0	6.890E+0	1.579E+1
-1.372E+0	6.975E+0	1.588E+1
-1.374E+0	6.952E+0	1.577E+1
-1.371E+0	6.968E+0	1.594E+1
-1.367E+0	6.919E+0	1.606E+1
-1.371E+0	6.913E+0	1.578E+1
-1.379E+0	7.046E+0	1.599E+1
-1.371E+0	6.932E+0	1.593E+1
-1.369E+0	6.880E+0	1.585E+1
-1.372E+0	7.007E+0	1.590E+1
-1.374E+0	6.965E+0	1.566E+1
-1.371E+0	6.949E+0	1.577E+1
-1.369E+0	6.923E+0	1.597E+1
-1.374E+0	6.887E+0	1.581E+1
-1.374E+0	7.020E+0	1.578E+1
-1.371E+0	6.845E+0	1.583E+1
-1.367E+0	6.926E+0	1.579E+1
-1.374E+0	6.988E+0	1.604E+1
-1.377E+0	6.910E+0	1.593E+1
-1.369E+0	6.913E+0	1.593E+1
-1.369E+0	6.906E+0	1.583E+1
-1.369E+0	6.997E+0	1.593E+1
-1.374E+0	6.848E+0	1.581E+1
-1.369E+0	6.965E+0	1.590E+1
-1.367E+0	6.803E+0	1.579E+1
-1.374E+0	6.890E+0	1.595E+1
-1.374E+0	6.929E+0	1.555E+1
-1.372E+0	6.942E+0	1.565E+1
-1.369E+0	6.900E+0	1.591E+1
-1.372E+0	6.887E+0	1.578E+1
-1.375E+0	6.858E+0	1.612E+1
-1.372E+0	6.965E+0	1.606E+1
-1.367E+0	6.952E+0	1.582E+1
-1.371E+0	6.971E+0	1.601E+1
-1.374E+0	7.056E+0	1.578E+1
-1.372E+0	6.929E+0	1.578E+1
-1.371E+0	6.900E+0	1.582E+1
-1.372E+0	6.949E+0	1.586E+1
-1.375E+0	6.877E+0	1.568E+1
-1.371E+0	6.965E+0	1.575E+1
-1.366E+0	6.949E+0	1.591E+1
-1.369E+0	6.968E+0	1.590E+1
-1.374E+0	6.910E+0	1.596E+1
-1.371E+0	6.926E+0	1.587E+1
-1.371E+0	6.845E+0	1.589E+1
-1.371E+0	7.033E+0	1.593E+1
-1.374E+0	6.923E+0	1.581E+1
-1.372E+0	6.949E+0	1.586E+1
-1.369E+0	6.965E+0	1.581E+1
-1.371E+0	6.861E+0	1.584E+1
-1.377E+0	6.906E+0	1.590E+1
-1.369E+0	6.965E+0	1.595E+1
-1.367E+0	6.744E+0	1.588E+1
-1.372E+0	6.913E+0	1.585E+1
-1.375E+0	6.942E+0	1.596E+1
-1.371E+0	6.923E+0	1.586E+1
-1.369E+0	6.851E+0	1.583E+1
-1.372E+0	6.942E+0	1.594E+1
-1.374E+0	7.020E+0	1.591E+1
-1.371E+0	6.923E+0	1.575E+1
-1.367E+0	6.867E+0	1.587E+1
-1.371E+0	6.890E+0	1.584E+1
-1.374E+0	6.855E+0	1.590E+1
-1.371E+0	6.923E+0	1.577E+1
-1.367E+0	6.858E+0	1.599E+1
-1.369E+0	6.829E+0	1.595E+1
-1.374E+0	6.936E+0	1.600E+1
-1.369E+0	6.884E+0	1.589E+1
-1.367E+0	6.923E+0	1.586E+1
-1.371E+0	6.952E+0	1.582E+1
-1.375E+0	6.877E+0	1.583E+1
-1.369E+0	6.971E+0	1.574E+1
-1.367E+0	6.900E+0	1.578E+1
-1.371E+0	6.929E+0	1.587E+1
-1.374E+0	6.874E+0	1.589E+1
-1.372E+0	6.991E+0	1.590E+1
-1.369E+0	6.926E+0	1.593E+1
-1.369E+0	6.955E+0	1.596E+1
-1.372E+0	6.744E+0	1.586E+1
-1.372E+0	6.913E+0	1.601E+1
-1.371E+0	6.900E+0	1.573E+1
-1.371E+0	6.887E+0	1.596E+1
-1.377E+0	6.884E+0	1.578E+1
-1.367E+0	6.975E+0	1.583E+1
-1.369E+0	6.975E+0	1.597E+1
-1.372E+0	6.887E+0	1.581E+1
-1.374E+0	6.861E+0	1.583E+1
-1.369E+0	6.945E+0	1.586E+1
-1.367E+0	6.929E+0	1.580E+1
-1.369E+0	6.932E+0	1.581E+1
-1.374E+0	6.897E+0	1.590E+1
-1.369E+0	7.000E+0	1.581E+1
-1.367E+0	6.939E+0	1.573E+1
-1.374E+0	6.900E+0	1.567E+1
-1.372E+0	6.997E+0	1.596E+1
-1.369E+0	7.007E+0	1.568E+1
-1.366E+0	6.893E+0	1.570E+1
-1.371E+0	6.926E+0	1.574E+1
-1.375E+0	7.000E+0	1.580E+1
-1.374E+0	6.926E+0	1.594E+1
-1.371E+0	6.867E+0	1.595E+1
-1.369E+0	6.903E+0	1.593E+1
-1.374E+0	7.026E+0	1.579E+1
-1.371E+0	6.958E+0	1.590E+1
-1.367E+0	6.988E+0	1.607E+1
-1.369E+0	6.903E+0	1.596E+1
-1.375E+0	6.838E+0	1.597E+1
-1.369E+0	6.939E+0	1.583E+1
-1.366E+0	6.965E+0	1.594E+1
-1.371E+0	6.887E+0	1.582E+1
-1.375E+0	6.955E+0	1.599E+1
-1.371E+0	6.952E+0	1.599E+1
-1.367E+0	6.851E+0	1.602E+1
-1.371E+0	7.013E+0	1.591E+1
-1.374E+0	6.988E+0	1.576E+1
-1.371E+0	6.923E+0	1.581E+1
-1.369E+0	6.887E+0	1.595E+1
-1.371E+0	6.867E+0	1.580E+1
-1.374E+0	6.971E+0	1.587E+1
-1.372E+0	6.906E+0	1.594E+1
[truncated: 29,337 more rows]
