# Supplementary material for: Improved ANAP incorporation and VCF analysis reveal details of P2X7 current facilitation and a limited conformational interplay between ATP binding and the intracellular ballast domain
Source: eLife. 2023 Jan 4;12:e82479. doi: 10.7554/eLife.82479 (PMC9859053; doi:10.7554/eLife.82479)
Supplement: Figure 3—figure supplement 3—source data 2. [file elife-82479-fig3-figsupp3-data2.zip › Figure-3_figure-supplement-3_source-data-2/DeltaCys-constructs/l15/06.csv]

-6.358E-1	1.061E+1	2.204E+1
-6.342E-1	1.063E+1	2.191E+1
-6.390E-1	1.061E+1	2.190E+1
-6.406E-1	1.060E+1	2.181E+1
-6.342E-1	1.075E+1	2.192E+1
-6.374E-1	1.061E+1	2.179E+1
-6.374E-1	1.068E+1	2.184E+1
-6.390E-1	1.074E+1	2.177E+1
-6.374E-1	1.074E+1	2.183E+1
-6.358E-1	1.053E+1	2.182E+1
-6.390E-1	1.063E+1	2.174E+1
-6.374E-1	1.067E+1	2.194E+1
-6.374E-1	1.078E+1	2.184E+1
-6.374E-1	1.063E+1	2.200E+1
-6.390E-1	1.064E+1	2.174E+1
-6.390E-1	1.071E+1	2.183E+1
-6.342E-1	1.063E+1	2.187E+1
-6.374E-1	1.052E+1	2.174E+1
-6.390E-1	1.062E+1	2.187E+1
-6.390E-1	1.076E+1	2.165E+1
-6.390E-1	1.071E+1	2.195E+1
-6.358E-1	1.074E+1	2.175E+1
-6.406E-1	1.065E+1	2.176E+1
-6.390E-1	1.069E+1	2.176E+1
-6.374E-1	1.061E+1	2.184E+1
-6.358E-1	1.057E+1	2.170E+1
-6.406E-1	1.066E+1	2.179E+1
-6.423E-1	1.078E+1	2.199E+1
-6.390E-1	1.065E+1	2.202E+1
-6.390E-1	1.065E+1	2.190E+1
-6.406E-1	1.065E+1	2.196E+1
-6.406E-1	1.063E+1	2.196E+1
-6.374E-1	1.047E+1	2.184E+1
-6.390E-1	1.064E+1	2.200E+1
-6.390E-1	1.064E+1	2.186E+1
-6.406E-1	1.072E+1	2.194E+1
-6.358E-1	1.058E+1	2.197E+1
-6.374E-1	1.059E+1	2.198E+1
-6.390E-1	1.067E+1	2.162E+1
-6.390E-1	1.071E+1	2.191E+1
-6.358E-1	1.064E+1	2.183E+1
-6.342E-1	1.068E+1	2.196E+1
-6.406E-1	1.061E+1	2.177E+1
-6.406E-1	1.066E+1	2.188E+1
-6.374E-1	1.047E+1	2.172E+1
-6.358E-1	1.060E+1	2.201E+1
-6.390E-1	1.063E+1	2.172E+1
-6.390E-1	1.072E+1	2.196E+1
-6.374E-1	1.062E+1	2.195E+1
-6.406E-1	1.071E+1	2.173E+1
-6.439E-1	1.064E+1	2.190E+1
-6.390E-1	1.071E+1	2.184E+1
-6.390E-1	1.071E+1	2.196E+1
-6.374E-1	1.070E+1	2.186E+1
-6.390E-1	1.067E+1	2.177E+1
-6.374E-1	1.062E+1	2.182E+1
-6.374E-1	1.062E+1	2.181E+1
-6.374E-1	1.066E+1	2.192E+1
-6.423E-1	1.070E+1	2.205E+1
-6.390E-1	1.064E+1	2.177E+1
-6.374E-1	1.054E+1	2.189E+1
-6.342E-1	1.060E+1	2.179E+1
-6.423E-1	1.082E+1	2.179E+1
-6.406E-1	1.065E+1	2.193E+1
-6.390E-1	1.070E+1	2.177E+1
-6.358E-1	1.057E+1	2.194E+1
-6.423E-1	1.066E+1	2.164E+1
-6.423E-1	1.059E+1	2.205E+1
-6.374E-1	1.072E+1	2.182E+1
-6.358E-1	1.073E+1	2.174E+1
-6.406E-1	1.073E+1	2.179E+1
-6.406E-1	1.064E+1	2.198E+1
-6.374E-1	1.071E+1	2.174E+1
-6.358E-1	1.072E+1	2.183E+1
-6.390E-1	1.064E+1	2.194E+1
-6.423E-1	1.064E+1	2.185E+1
-6.374E-1	1.064E+1	2.159E+1
-6.374E-1	1.056E+1	2.180E+1
-6.390E-1	1.064E+1	2.178E+1
-6.406E-1	1.071E+1	2.180E+1
-6.374E-1	1.069E+1	2.177E+1
-6.374E-1	1.064E+1	2.173E+1
-6.390E-1	1.060E+1	2.198E+1
-6.390E-1	1.058E+1	2.185E+1
-6.358E-1	1.051E+1	2.199E+1
-6.374E-1	1.058E+1	2.181E+1
-6.406E-1	1.068E+1	2.178E+1
-6.390E-1	1.065E+1	2.184E+1
-6.390E-1	1.057E+1	2.172E+1
-6.342E-1	1.062E+1	2.189E+1
-6.390E-1	1.064E+1	2.164E+1
-6.406E-1	1.068E+1	2.203E+1
-6.358E-1	1.059E+1	2.178E+1
-6.390E-1	1.069E+1	2.188E+1
-6.390E-1	1.056E+1	2.177E+1
-6.358E-1	1.047E+1	2.194E+1
-6.374E-1	1.062E+1	2.172E+1
-6.358E-1	1.073E+1	2.171E+1
-6.423E-1	1.066E+1	2.181E+1
-6.406E-1	1.069E+1	2.172E+1
-6.358E-1	1.057E+1	2.184E+1
-6.358E-1	1.062E+1	2.199E+1
-6.406E-1	1.069E+1	2.180E+1
-6.390E-1	1.072E+1	2.165E+1
-6.358E-1	1.078E+1	2.177E+1
-6.374E-1	1.071E+1	2.184E+1
-6.406E-1	1.063E+1	2.180E+1
-6.423E-1	1.071E+1	2.194E+1
-6.390E-1	1.069E+1	2.184E+1
-6.358E-1	1.052E+1	2.177E+1
-6.390E-1	1.067E+1	2.183E+1
-6.390E-1	1.076E+1	2.184E+1
-6.342E-1	1.076E+1	2.192E+1
-6.342E-1	1.059E+1	2.179E+1
-6.390E-1	1.065E+1	2.203E+1
-6.390E-1	1.082E+1	2.177E+1
-6.342E-1	1.072E+1	2.188E+1
-6.342E-1	1.076E+1	2.186E+1
-6.406E-1	1.061E+1	2.166E+1
-6.390E-1	1.078E+1	2.181E+1
-6.325E-1	1.064E+1	2.194E+1
-6.358E-1	1.071E+1	2.179E+1
-6.390E-1	1.072E+1	2.183E+1
-6.390E-1	1.075E+1	2.197E+1
-6.374E-1	1.060E+1	2.182E+1
-6.358E-1	1.069E+1	2.177E+1
-6.390E-1	1.072E+1	2.171E+1
-6.406E-1	1.065E+1	2.196E+1
-6.342E-1	1.056E+1	2.176E+1
-6.325E-1	1.072E+1	2.190E+1
-6.423E-1	1.066E+1	2.178E+1
-6.406E-1	1.060E+1	2.175E+1
-6.374E-1	1.065E+1	2.178E+1
-6.358E-1	1.079E+1	2.181E+1
-6.374E-1	1.073E+1	2.178E+1
-6.406E-1	1.058E+1	2.193E+1
-6.374E-1	1.069E+1	2.193E+1
-6.342E-1	1.066E+1	2.173E+1
-6.390E-1	1.062E+1	2.173E+1
-6.406E-1	1.066E+1	2.196E+1
-6.358E-1	1.055E+1	2.213E+1
-6.374E-1	1.061E+1	2.178E+1
-6.406E-1	1.066E+1	2.175E+1
-6.406E-1	1.064E+1	2.190E+1
-6.358E-1	1.070E+1	2.176E+1
-6.390E-1	1.059E+1	2.199E+1
-6.423E-1	1.062E+1	2.183E+1
-6.342E-1	1.065E+1	2.189E+1
-6.374E-1	1.065E+1	2.180E+1
-6.358E-1	1.061E+1	2.193E+1
-6.423E-1	1.070E+1	2.168E+1
-6.406E-1	1.067E+1	2.188E+1
-6.374E-1	1.069E+1	2.169E+1
-6.358E-1	1.058E+1	2.195E+1
-6.390E-1	1.070E+1	2.193E+1
-6.406E-1	1.061E+1	2.187E+1
-6.358E-1	1.071E+1	2.182E+1
-6.374E-1	1.061E+1	2.182E+1
-6.406E-1	1.062E+1	2.184E+1
-6.390E-1	1.074E+1	2.188E+1
-6.358E-1	1.057E+1	2.204E+1
-6.374E-1	1.057E+1	2.194E+1
-6.406E-1	1.073E+1	2.201E+1
-6.390E-1	1.061E+1	2.172E+1
-6.374E-1	1.066E+1	2.178E+1
-6.390E-1	1.072E+1	2.206E+1
-6.406E-1	1.069E+1	2.163E+1
-6.406E-1	1.056E+1	2.177E+1
-6.358E-1	1.055E+1	2.182E+1
-6.374E-1	1.056E+1	2.182E+1
-6.406E-1	1.083E+1	2.193E+1
-6.390E-1	1.070E+1	2.182E+1
-6.374E-1	1.061E+1	2.170E+1
-6.374E-1	1.056E+1	2.184E+1
-6.358E-1	1.058E+1	2.179E+1
-6.390E-1	1.064E+1	2.195E+1
-6.358E-1	1.075E+1	2.170E+1
-6.374E-1	1.062E+1	2.180E+1
-6.390E-1	1.068E+1	2.192E+1
-6.406E-1	1.070E+1	2.196E+1
-6.358E-1	1.071E+1	2.193E+1
-6.342E-1	1.049E+1	2.170E+1
-6.406E-1	1.060E+1	2.167E+1
-6.406E-1	1.072E+1	2.182E+1
-6.390E-1	1.069E+1	2.176E+1
-6.342E-1	1.070E+1	2.195E+1
-6.406E-1	1.067E+1	2.193E+1
-6.406E-1	1.063E+1	2.186E+1
-6.374E-1	1.059E+1	2.181E+1
-6.374E-1	1.068E+1	2.192E+1
-6.406E-1	1.084E+1	2.194E+1
-6.406E-1	1.074E+1	2.187E+1
-6.374E-1	1.074E+1	2.188E+1
-6.325E-1	1.072E+1	2.208E+1
-6.374E-1	1.067E+1	2.179E+1
-6.406E-1	1.068E+1	2.184E+1
-6.358E-1	1.061E+1	2.165E+1
-6.358E-1	1.065E+1	2.163E+1
-6.374E-1	1.060E+1	2.165E+1
-6.390E-1	1.067E+1	2.160E+1
-6.374E-1	1.074E+1	2.186E+1
-6.358E-1	1.069E+1	2.164E+1
-6.390E-1	1.065E+1	2.172E+1
-6.390E-1	1.065E+1	2.186E+1
-6.374E-1	1.056E+1	2.178E+1
-6.358E-1	1.068E+1	2.179E+1
-6.358E-1	1.057E+1	2.170E+1
-6.390E-1	1.058E+1	2.152E+1
-6.342E-1	1.056E+1	2.175E+1
-6.358E-1	1.074E+1	2.167E+1
-6.374E-1	1.057E+1	2.175E+1
-6.390E-1	1.070E+1	2.192E+1
-6.374E-1	1.063E+1	2.187E+1
-6.358E-1	1.069E+1	2.185E+1
-6.390E-1	1.065E+1	2.193E+1
-6.406E-1	1.054E+1	2.182E+1
-6.374E-1	1.064E+1	2.199E+1
-6.358E-1	1.075E+1	2.174E+1
-6.423E-1	1.076E+1	2.175E+1
-6.390E-1	1.064E+1	2.180E+1
-6.358E-1	1.065E+1	2.187E+1
-6.374E-1	1.054E+1	2.185E+1
-6.406E-1	1.082E+1	2.186E+1
-6.406E-1	1.075E+1	2.183E+1
-6.358E-1	1.047E+1	2.177E+1
-6.374E-1	1.071E+1	2.184E+1
-6.423E-1	1.071E+1	2.183E+1
-6.406E-1	1.063E+1	2.201E+1
-6.374E-1	1.067E+1	2.174E+1
-6.374E-1	1.067E+1	2.184E+1
-6.406E-1	1.074E+1	2.184E+1
-6.390E-1	1.072E+1	2.171E+1
-6.374E-1	1.067E+1	2.184E+1
-6.342E-1	1.072E+1	2.190E+1
-6.390E-1	1.066E+1	2.187E+1
-6.406E-1	1.086E+1	2.185E+1
-6.374E-1	1.079E+1	2.192E+1
-6.374E-1	1.069E+1	2.205E+1
-6.406E-1	1.078E+1	2.182E+1
-6.390E-1	1.078E+1	2.178E+1
-6.374E-1	1.072E+1	2.182E+1
-6.325E-1	1.064E+1	2.200E+1
-6.406E-1	1.065E+1	2.168E+1
-6.390E-1	1.070E+1	2.172E+1
-6.390E-1	1.072E+1	2.177E+1
-6.374E-1	1.067E+1	2.190E+1
-6.423E-1	1.068E+1	2.199E+1
-6.406E-1	1.071E+1	2.178E+1
-6.358E-1	1.060E+1	2.196E+1
-6.358E-1	1.066E+1	2.183E+1
-6.406E-1	1.059E+1	2.190E+1
-6.374E-1	1.061E+1	2.172E+1
-6.358E-1	1.063E+1	2.170E+1
-6.358E-1	1.065E+1	2.174E+1
-6.406E-1	1.075E+1	2.185E+1
-6.390E-1	1.059E+1	2.176E+1
-6.342E-1	1.065E+1	2.172E+1
-6.325E-1	1.065E+1	2.186E+1
-6.358E-1	1.059E+1	2.185E+1
-6.390E-1	1.081E+1	2.178E+1
-6.358E-1	1.069E+1	2.185E+1
-6.358E-1	1.059E+1	2.169E+1
-6.390E-1	1.068E+1	2.183E+1
-6.390E-1	1.057E+1	2.171E+1
-6.374E-1	1.077E+1	2.163E+1
-6.358E-1	1.071E+1	2.182E+1
-6.406E-1	1.063E+1	2.177E+1
-6.390E-1	1.070E+1	2.175E+1
-6.358E-1	1.063E+1	2.190E+1
-6.358E-1	1.071E+1	2.181E+1
-6.390E-1	1.067E+1	2.178E+1
-6.390E-1	1.067E+1	2.194E+1
-6.358E-1	1.068E+1	2.198E+1
-6.358E-1	1.066E+1	2.171E+1
-6.423E-1	1.069E+1	2.180E+1
-6.374E-1	1.074E+1	2.173E+1
-6.358E-1	1.060E+1	2.199E+1
-6.390E-1	1.053E+1	2.191E+1
-6.390E-1	1.067E+1	2.195E+1
-6.374E-1	1.065E+1	2.182E+1
-6.358E-1	1.068E+1	2.186E+1
-6.358E-1	1.072E+1	2.187E+1
-6.374E-1	1.074E+1	2.188E+1
-6.390E-1	1.069E+1	2.184E+1
-6.358E-1	1.055E+1	2.169E+1
-6.374E-1	1.064E+1	2.184E+1
-6.374E-1	1.058E+1	2.184E+1
-6.374E-1	1.066E+1	2.184E+1
-6.325E-1	1.074E+1	2.176E+1
-6.358E-1	1.066E+1	2.166E+1
-6.374E-1	1.063E+1	2.181E+1
-6.423E-1	1.045E+1	2.202E+1
-6.358E-1	1.073E+1	2.184E+1
-6.342E-1	1.067E+1	2.204E+1
-6.390E-1	1.061E+1	2.208E+1
-6.390E-1	1.059E+1	2.168E+1
-6.342E-1	1.056E+1	2.174E+1
-6.342E-1	1.066E+1	2.177E+1
-6.374E-1	1.056E+1	2.192E+1
-6.390E-1	1.056E+1	2.184E+1
-6.358E-1	1.059E+1	2.191E+1
-6.342E-1	1.069E+1	2.192E+1
-6.390E-1	1.058E+1	2.177E+1
-6.390E-1	1.067E+1	2.182E+1
-6.390E-1	1.063E+1	2.171E+1
-6.358E-1	1.073E+1	2.165E+1
-6.390E-1	1.077E+1	2.160E+1
-6.406E-1	1.073E+1	2.159E+1
-6.358E-1	1.066E+1	2.175E+1
-6.358E-1	1.081E+1	2.182E+1
-6.406E-1	1.066E+1	2.187E+1
-6.406E-1	1.060E+1	2.201E+1
-6.374E-1	1.071E+1	2.185E+1
-6.390E-1	1.063E+1	2.175E+1
-6.358E-1	1.074E+1	2.167E+1
-6.423E-1	1.060E+1	2.187E+1
-6.358E-1	1.064E+1	2.183E+1
-6.358E-1	1.065E+1	2.179E+1
-6.390E-1	1.066E+1	2.167E+1
-6.390E-1	1.070E+1	2.180E+1
-6.374E-1	1.071E+1	2.199E+1
-6.342E-1	1.066E+1	2.180E+1
-6.390E-1	1.072E+1	2.186E+1
-6.390E-1	1.057E+1	2.196E+1
-6.342E-1	1.053E+1	2.182E+1
-6.342E-1	1.071E+1	2.170E+1
-6.390E-1	1.049E+1	2.172E+1
-6.390E-1	1.054E+1	2.177E+1
-6.325E-1	1.056E+1	2.188E+1
-6.342E-1	1.065E+1	2.180E+1
-6.358E-1	1.075E+1	2.188E+1
-6.390E-1	1.067E+1	2.213E+1
-6.342E-1	1.059E+1	2.177E+1
-6.342E-1	1.064E+1	2.181E+1
-6.390E-1	1.067E+1	2.161E+1
-6.374E-1	1.069E+1	2.194E+1
-6.325E-1	1.074E+1	2.185E+1
-6.358E-1	1.056E+1	2.188E+1
-6.374E-1	1.065E+1	2.196E+1
-6.374E-1	1.071E+1	2.190E+1
-6.358E-1	1.059E+1	2.169E+1
-6.358E-1	1.060E+1	2.189E+1
-6.374E-1	1.056E+1	2.184E+1
-6.390E-1	1.067E+1	2.180E+1
-6.358E-1	1.063E+1	2.171E+1
-6.358E-1	1.071E+1	2.197E+1
-6.374E-1	1.076E+1	2.173E+1
-6.374E-1	1.069E+1	2.173E+1
-6.342E-1	1.057E+1	2.177E+1
-6.358E-1	1.064E+1	2.178E+1
-6.374E-1	1.061E+1	2.177E+1
-6.423E-1	1.068E+1	2.191E+1
-6.374E-1	1.060E+1	2.175E+1
-6.325E-1	1.068E+1	2.163E+1
-6.374E-1	1.071E+1	2.180E+1
-6.390E-1	1.059E+1	2.186E+1
-6.325E-1	1.063E+1	2.184E+1
-6.342E-1	1.069E+1	2.179E+1
-6.374E-1	1.074E+1	2.179E+1
-6.374E-1	1.075E+1	2.169E+1
-6.342E-1	1.068E+1	2.178E+1
-6.358E-1	1.054E+1	2.184E+1
-6.374E-1	1.070E+1	2.181E+1
-6.374E-1	1.072E+1	2.183E+1
-6.342E-1	1.079E+1	2.165E+1
-6.374E-1	1.071E+1	2.172E+1
-6.390E-1	1.062E+1	2.169E+1
-6.374E-1	1.068E+1	2.186E+1
-6.358E-1	1.071E+1	2.189E+1
-6.342E-1	1.064E+1	2.175E+1
-6.374E-1	1.063E+1	2.167E+1
-6.423E-1	1.067E+1	2.180E+1
-6.358E-1	1.081E+1	2.165E+1
-6.358E-1	1.058E+1	2.188E+1
-6.390E-1	1.072E+1	2.173E+1
-6.406E-1	1.078E+1	2.191E+1
-6.342E-1	1.059E+1	2.178E+1
-6.325E-1	1.066E+1	2.184E+1
-6.390E-1	1.060E+1	2.179E+1
-6.390E-1	1.064E+1	2.192E+1
-6.358E-1	1.062E+1	2.192E+1
-6.342E-1	1.067E+1	2.182E+1
-6.374E-1	1.068E+1	2.171E+1
-6.390E-1	1.071E+1	2.174E+1
-6.342E-1	1.050E+1	2.192E+1
-6.358E-1	1.064E+1	2.181E+1
-6.374E-1	1.060E+1	2.176E+1
-6.390E-1	1.058E+1	2.169E+1
-6.374E-1	1.066E+1	2.183E+1
-6.358E-1	1.065E+1	2.177E+1
-6.358E-1	1.058E+1	2.182E+1
-6.423E-1	1.068E+1	2.166E+1
-6.374E-1	1.074E+1	2.182E+1
-6.358E-1	1.070E+1	2.166E+1
-6.374E-1	1.059E+1	2.181E+1
-6.374E-1	1.062E+1	2.178E+1
-6.358E-1	1.074E+1	2.181E+1
-6.325E-1	1.064E+1	2.179E+1
-6.374E-1	1.051E+1	2.191E+1
-6.406E-1	1.066E+1	2.172E+1
-6.374E-1	1.081E+1	2.190E+1
-6.374E-1	1.066E+1	2.172E+1
-6.374E-1	1.056E+1	2.160E+1
-6.358E-1	1.060E+1	2.180E+1
-6.374E-1	1.056E+1	2.169E+1
-6.342E-1	1.046E+1	2.184E+1
-6.374E-1	1.064E+1	2.186E+1
-6.390E-1	1.058E+1	2.187E+1
-6.390E-1	1.056E+1	2.168E+1
-6.358E-1	1.061E+1	2.166E+1
-6.358E-1	1.071E+1	2.196E+1
-6.390E-1	1.066E+1	2.173E+1
-6.342E-1	1.068E+1	2.177E+1
-6.374E-1	1.055E+1	2.161E+1
-6.374E-1	1.059E+1	2.169E+1
-6.374E-1	1.070E+1	2.178E+1
-6.342E-1	1.056E+1	2.176E+1
-6.358E-1	1.067E+1	2.180E+1
-6.358E-1	1.055E+1	2.168E+1
-6.406E-1	1.071E+1	2.182E+1
-6.342E-1	1.075E+1	2.186E+1
-6.342E-1	1.074E+1	2.162E+1
-6.390E-1	1.058E+1	2.159E+1
-6.406E-1	1.067E+1	2.171E+1
-6.358E-1	1.058E+1	2.167E+1
-6.342E-1	1.052E+1	2.190E+1
-6.374E-1	1.068E+1	2.164E+1
-6.374E-1	1.062E+1	2.181E+1
-6.342E-1	1.073E+1	2.178E+1
-6.358E-1	1.071E+1	2.167E+1
-6.342E-1	1.063E+1	2.179E+1
-6.374E-1	1.068E+1	2.193E+1
-6.374E-1	1.067E+1	2.175E+1
-6.358E-1	1.067E+1	2.173E+1
-6.390E-1	1.065E+1	2.182E+1
-6.342E-1	1.056E+1	2.172E+1
-6.358E-1	1.070E+1	2.184E+1
-6.358E-1	1.076E+1	2.163E+1
-6.374E-1	1.072E+1	2.175E+1
-6.390E-1	1.074E+1	2.170E+1
-6.374E-1	1.059E+1	2.178E+1
-6.342E-1	1.061E+1	2.172E+1
-6.374E-1	1.066E+1	2.187E+1
-6.358E-1	1.077E+1	2.186E+1
-6.342E-1	1.062E+1	2.178E+1
-6.358E-1	1.070E+1	2.189E+1
-6.406E-1	1.066E+1	2.188E+1
-6.406E-1	1.068E+1	2.176E+1
-6.358E-1	1.065E+1	2.159E+1
-6.358E-1	1.057E+1	2.180E+1
-6.374E-1	1.078E+1	2.199E+1
-6.390E-1	1.071E+1	2.187E+1
-6.374E-1	1.059E+1	2.176E+1
-6.358E-1	1.062E+1	2.172E+1
-6.342E-1	1.064E+1	2.181E+1
-6.406E-1	1.071E+1	2.180E+1
-6.358E-1	1.071E+1	2.176E+1
-6.358E-1	1.057E+1	2.167E+1
-6.390E-1	1.063E+1	2.180E+1
-6.390E-1	1.069E+1	2.176E+1
-6.358E-1	1.076E+1	2.191E+1
-6.309E-1	1.058E+1	2.184E+1
-6.374E-1	1.070E+1	2.188E+1
-6.390E-1	1.069E+1	2.180E+1
-6.342E-1	1.057E+1	2.163E+1
-6.342E-1	1.059E+1	2.169E+1
-6.390E-1	1.065E+1	2.172E+1
-6.390E-1	1.060E+1	2.171E+1
-6.374E-1	1.072E+1	2.176E+1
-6.342E-1	1.059E+1	2.194E+1
-6.342E-1	1.063E+1	2.194E+1
-6.390E-1	1.072E+1	2.182E+1
-6.342E-1	1.065E+1	2.180E+1
-6.325E-1	1.062E+1	2.171E+1
-6.374E-1	1.057E+1	2.154E+1
-6.390E-1	1.068E+1	2.167E+1
-6.358E-1	1.058E+1	2.161E+1
-6.342E-1	1.051E+1	2.190E+1
-6.374E-1	1.073E+1	2.174E+1
-6.358E-1	1.065E+1	2.188E+1
-6.342E-1	1.062E+1	2.179E+1
-6.342E-1	1.059E+1	2.180E+1
-6.406E-1	1.058E+1	2.167E+1
-6.358E-1	1.070E+1	2.178E+1
-6.358E-1	1.070E+1	2.157E+1
-6.342E-1	1.070E+1	2.160E+1
-6.342E-1	1.059E+1	2.172E+1
-6.374E-1	1.062E+1	2.160E+1
-6.342E-1	1.066E+1	2.191E+1
-6.358E-1	1.067E+1	2.180E+1
-6.358E-1	1.057E+1	2.185E+1
-6.374E-1	1.061E+1	2.174E+1
-6.342E-1	1.067E+1	2.167E+1
-6.342E-1	1.063E+1	2.161E+1
-6.374E-1	1.067E+1	2.184E+1
-6.374E-1	1.071E+1	2.178E+1
-6.358E-1	1.071E+1	2.156E+1
-6.358E-1	1.080E+1	2.167E+1
-6.374E-1	1.071E+1	2.188E+1
-6.390E-1	1.069E+1	2.184E+1
-6.342E-1	1.064E+1	2.169E+1
-6.342E-1	1.056E+1	2.175E+1
-6.358E-1	1.066E+1	2.170E+1
-6.390E-1	1.064E+1	2.169E+1
-6.325E-1	1.063E+1	2.185E+1
-6.342E-1	1.061E+1	2.168E+1
-6.358E-1	1.064E+1	2.184E+1
-6.390E-1	1.071E+1	2.172E+1
-6.325E-1	1.057E+1	2.171E+1
-6.325E-1	1.057E+1	2.181E+1
-6.358E-1	1.076E+1	2.175E+1
-6.374E-1	1.055E+1	2.174E+1
-6.325E-1	1.059E+1	2.171E+1
-6.325E-1	1.057E+1	2.169E+1
-6.358E-1	1.061E+1	2.171E+1
-6.358E-1	1.052E+1	2.163E+1
-6.325E-1	1.071E+1	2.172E+1
-6.342E-1	1.061E+1	2.182E+1
-6.358E-1	1.065E+1	2.180E+1
-6.390E-1	1.065E+1	2.176E+1
-6.358E-1	1.065E+1	2.189E+1
-6.358E-1	1.060E+1	2.162E+1
-6.358E-1	1.059E+1	2.175E+1
-6.374E-1	1.056E+1	2.187E+1
-6.358E-1	1.062E+1	2.167E+1
-6.358E-1	1.060E+1	2.168E+1
-6.390E-1	1.061E+1	2.173E+1
-6.374E-1	1.063E+1	2.174E+1
-6.358E-1	1.074E+1	2.173E+1
-6.342E-1	1.071E+1	2.190E+1
-6.325E-1	1.059E+1	2.185E+1
-6.390E-1	1.054E+1	2.182E+1
-6.358E-1	1.057E+1	2.174E+1
-6.309E-1	1.058E+1	2.173E+1
-6.358E-1	1.065E+1	2.165E+1
-6.374E-1	1.063E+1	2.177E+1
-6.374E-1	1.056E+1	2.177E+1
-6.293E-1	1.066E+1	2.180E+1
-6.374E-1	1.062E+1	2.181E+1
-6.406E-1	1.068E+1	2.195E+1
-6.342E-1	1.063E+1	2.181E+1
-6.358E-1	1.072E+1	2.155E+1
-6.358E-1	1.059E+1	2.172E+1
-6.358E-1	1.060E+1	2.181E+1
-6.342E-1	1.060E+1	2.180E+1
-6.325E-1	1.052E+1	2.192E+1
-6.358E-1	1.076E+1	2.175E+1
-6.390E-1	1.061E+1	2.169E+1
-6.325E-1	1.070E+1	2.173E+1
-6.342E-1	1.055E+1	2.175E+1
-6.342E-1	1.054E+1	2.181E+1
-6.374E-1	1.068E+1	2.172E+1
-6.358E-1	1.066E+1	2.161E+1
-6.325E-1	1.069E+1	2.186E+1
-6.358E-1	1.054E+1	2.176E+1
-6.374E-1	1.057E+1	2.180E+1
-6.325E-1	1.076E+1	2.176E+1
-6.358E-1	1.054E+1	2.166E+1
-6.342E-1	1.062E+1	2.179E+1
-6.390E-1	1.070E+1	2.182E+1
-6.358E-1	1.065E+1	2.188E+1
-6.309E-1	1.068E+1	2.169E+1
-6.342E-1	1.070E+1	2.180E+1
-6.358E-1	1.070E+1	2.172E+1
-6.358E-1	1.058E+1	2.159E+1
-6.358E-1	1.071E+1	2.178E+1
-6.358E-1	1.070E+1	2.179E+1
-6.358E-1	1.065E+1	2.184E+1
-6.342E-1	1.067E+1	2.185E+1
-6.293E-1	1.067E+1	2.166E+1
-6.342E-1	1.058E+1	2.172E+1
-6.374E-1	1.063E+1	2.147E+1
-6.325E-1	1.062E+1	2.156E+1
-6.374E-1	1.052E+1	2.160E+1
-6.342E-1	1.064E+1	2.168E+1
-6.358E-1	1.063E+1	2.160E+1
-6.342E-1	1.062E+1	2.146E+1
-6.309E-1	1.060E+1	2.187E+1
-6.358E-1	1.071E+1	2.171E+1
-6.342E-1	1.049E+1	2.178E+1
-6.358E-1	1.067E+1	2.174E+1
-6.325E-1	1.059E+1	2.175E+1
-6.358E-1	1.064E+1	2.168E+1
-6.374E-1	1.062E+1	2.169E+1
-6.358E-1	1.073E+1	2.170E+1
-6.342E-1	1.060E+1	2.175E+1
-6.342E-1	1.057E+1	2.163E+1
-6.374E-1	1.068E+1	2.166E+1
-6.342E-1	1.059E+1	2.172E+1
-6.309E-1	1.056E+1	2.172E+1
-6.358E-1	1.063E+1	2.183E+1
-6.374E-1	1.059E+1	2.160E+1
-6.325E-1	1.062E+1	2.166E+1
-6.325E-1	1.067E+1	2.170E+1
-6.342E-1	1.065E+1	2.190E+1
-6.374E-1	1.066E+1	2.199E+1
-6.358E-1	1.057E+1	2.180E+1
-6.325E-1	1.058E+1	2.173E+1
-6.325E-1	1.065E+1	2.175E+1
-6.374E-1	1.065E+1	2.181E+1
-6.309E-1	1.063E+1	2.161E+1
-6.325E-1	1.048E+1	2.183E+1
-6.374E-1	1.056E+1	2.170E+1
-6.374E-1	1.064E+1	2.166E+1
-6.325E-1	1.056E+1	2.154E+1
-6.342E-1	1.059E+1	2.184E+1
-6.358E-1	1.059E+1	2.183E+1
-6.342E-1	1.073E+1	2.177E+1
-6.309E-1	1.064E+1	2.156E+1
-6.325E-1	1.068E+1	2.163E+1
-6.358E-1	1.071E+1	2.181E+1
-6.390E-1	1.057E+1	2.161E+1
-6.358E-1	1.057E+1	2.167E+1
-6.309E-1	1.071E+1	2.170E+1
-6.358E-1	1.059E+1	2.179E+1
-6.358E-1	1.070E+1	2.151E+1
-6.342E-1	1.072E+1	2.176E+1
-6.358E-1	1.051E+1	2.167E+1
-6.358E-1	1.061E+1	2.183E+1
-6.358E-1	1.067E+1	2.164E+1
-6.325E-1	1.058E+1	2.168E+1
-6.342E-1	1.065E+1	2.166E+1
-6.342E-1	1.061E+1	2.176E+1
-6.390E-1	1.073E+1	2.192E+1
-6.358E-1	1.060E+1	2.181E+1
-6.309E-1	1.077E+1	2.174E+1
-6.390E-1	1.057E+1	2.163E+1
-6.390E-1	1.076E+1	2.175E+1
-6.325E-1	1.073E+1	2.180E+1
-6.309E-1	1.077E+1	2.187E+1
-6.374E-1	1.070E+1	2.186E+1
-6.342E-1	1.052E+1	2.177E+1
-6.309E-1	1.064E+1	2.164E+1
-6.293E-1	1.052E+1	2.170E+1
-6.358E-1	1.067E+1	2.181E+1
-6.358E-1	1.079E+1	2.175E+1
-6.342E-1	1.069E+1	2.175E+1
-6.309E-1	1.059E+1	2.173E+1
-6.342E-1	1.060E+1	2.164E+1
-6.374E-1	1.059E+1	2.177E+1
-6.342E-1	1.059E+1	2.163E+1
-6.358E-1	1.061E+1	2.170E+1
-6.325E-1	1.059E+1	2.172E+1
-6.358E-1	1.064E+1	2.172E+1
-6.325E-1	1.059E+1	2.169E+1
-6.342E-1	1.070E+1	2.177E+1
-6.342E-1	1.064E+1	2.173E+1
-6.342E-1	1.055E+1	2.159E+1
-6.342E-1	1.051E+1	2.189E+1
-6.325E-1	1.063E+1	2.168E+1
-6.342E-1	1.052E+1	2.159E+1
-6.358E-1	1.065E+1	2.182E+1
-6.325E-1	1.059E+1	2.182E+1
-6.325E-1	1.068E+1	2.176E+1
-6.358E-1	1.053E+1	2.172E+1
-6.358E-1	1.064E+1	2.178E+1
-6.358E-1	1.071E+1	2.168E+1
-6.309E-1	1.059E+1	2.168E+1
-6.325E-1	1.069E+1	2.180E+1
-6.390E-1	1.064E+1	2.189E+1
-6.325E-1	1.076E+1	2.174E+1
-6.309E-1	1.056E+1	2.179E+1
-6.374E-1	1.074E+1	2.159E+1
-6.374E-1	1.058E+1	2.175E+1
-6.325E-1	1.061E+1	2.167E+1
-6.325E-1	1.062E+1	2.171E+1
-6.342E-1	1.065E+1	2.166E+1
-6.358E-1	1.055E+1	2.170E+1
-6.342E-1	1.059E+1	2.174E+1
-6.342E-1	1.062E+1	2.165E+1
-6.374E-1	1.067E+1	2.162E+1
-6.342E-1	1.060E+1	2.193E+1
-6.325E-1	1.063E+1	2.179E+1
-6.342E-1	1.058E+1	2.155E+1
-6.358E-1	1.061E+1	2.184E+1
-6.358E-1	1.074E+1	2.175E+1
-6.342E-1	1.060E+1	2.184E+1
-6.325E-1	1.073E+1	2.165E+1
-6.342E-1	1.069E+1	2.167E+1
-6.374E-1	1.072E+1	2.157E+1
-6.309E-1	1.065E+1	2.174E+1
-6.325E-1	1.053E+1	2.158E+1
-6.325E-1	1.066E+1	2.175E+1
-6.374E-1	1.069E+1	2.184E+1
-6.358E-1	1.063E+1	2.170E+1
-6.309E-1	1.055E+1	2.167E+1
-6.325E-1	1.061E+1	2.184E+1
-6.358E-1	1.058E+1	2.173E+1
-6.342E-1	1.069E+1	2.170E+1
-6.325E-1	1.050E+1	2.151E+1
-6.358E-1	1.063E+1	2.161E+1
-6.358E-1	1.061E+1	2.193E+1
-6.358E-1	1.062E+1	2.167E+1
-6.293E-1	1.067E+1	2.179E+1
-6.342E-1	1.080E+1	2.162E+1
-6.358E-1	1.062E+1	2.180E+1
-6.342E-1	1.071E+1	2.187E+1
-6.342E-1	1.058E+1	2.164E+1
-6.325E-1	1.060E+1	2.175E+1
-6.358E-1	1.059E+1	2.189E+1
-6.342E-1	1.059E+1	2.194E+1
-6.325E-1	1.046E+1	2.165E+1
-6.342E-1	1.067E+1	2.181E+1
-6.358E-1	1.050E+1	2.161E+1
-6.309E-1	1.055E+1	2.181E+1
-6.325E-1	1.066E+1	2.164E+1
-6.342E-1	1.056E+1	2.162E+1
-6.374E-1	1.058E+1	2.178E+1
-6.309E-1	1.072E+1	2.181E+1
-6.325E-1	1.075E+1	2.176E+1
-6.374E-1	1.069E+1	2.178E+1
-6.358E-1	1.066E+1	2.168E+1
-6.325E-1	1.063E+1	2.184E+1
-6.309E-1	1.074E+1	2.169E+1
-6.358E-1	1.078E+1	2.164E+1
-6.342E-1	1.061E+1	2.162E+1
-6.358E-1	1.045E+1	2.170E+1
-6.325E-1	1.055E+1	2.171E+1
-6.342E-1	1.063E+1	2.171E+1
-6.374E-1	1.057E+1	2.162E+1
-6.309E-1	1.065E+1	2.182E+1
-6.309E-1	1.060E+1	2.186E+1
-6.358E-1	1.068E+1	2.168E+1
-6.374E-1	1.057E+1	2.161E+1
-6.342E-1	1.065E+1	2.171E+1
-6.309E-1	1.058E+1	2.173E+1
-6.325E-1	1.066E+1	2.138E+1
-6.325E-1	1.064E+1	2.160E+1
-6.309E-1	1.060E+1	2.172E+1
-6.309E-1	1.066E+1	2.176E+1
-6.309E-1	1.059E+1	2.168E+1
-6.390E-1	1.053E+1	2.158E+1
-6.342E-1	1.058E+1	2.171E+1
-6.325E-1	1.074E+1	2.174E+1
-6.342E-1	1.060E+1	2.165E+1
-6.374E-1	1.050E+1	2.164E+1
-6.325E-1	1.069E+1	2.169E+1
-6.309E-1	1.051E+1	2.166E+1
-6.325E-1	1.058E+1	2.167E+1
-6.342E-1	1.070E+1	2.191E+1
-6.342E-1	1.059E+1	2.172E+1
-6.325E-1	1.062E+1	2.175E+1
-6.342E-1	1.076E+1	2.174E+1
-6.374E-1	1.068E+1	2.154E+1
-6.342E-1	1.057E+1	2.172E+1
-6.325E-1	1.055E+1	2.181E+1
-6.358E-1	1.059E+1	2.150E+1
-6.342E-1	1.061E+1	2.161E+1
-6.342E-1	1.068E+1	2.169E+1
-6.309E-1	1.058E+1	2.173E+1
-6.325E-1	1.068E+1	2.171E+1
-6.358E-1	1.062E+1	2.178E+1
-6.342E-1	1.063E+1	2.186E+1
-6.325E-1	1.063E+1	2.183E+1
-6.374E-1	1.061E+1	2.169E+1
-6.374E-1	1.061E+1	2.160E+1
-6.325E-1	1.060E+1	2.176E+1
-6.293E-1	1.059E+1	2.160E+1
-6.293E-1	1.066E+1	2.161E+1
-6.358E-1	1.066E+1	2.166E+1
-6.309E-1	1.058E+1	2.178E+1
-6.309E-1	1.053E+1	2.182E+1
-6.309E-1	1.059E+1	2.151E+1
-6.390E-1	1.072E+1	2.153E+1
-6.342E-1	1.058E+1	2.157E+1
-6.325E-1	1.064E+1	2.166E+1
-6.325E-1	1.045E+1	2.176E+1
-6.358E-1	1.053E+1	2.174E+1
-6.309E-1	1.069E+1	2.167E+1
-6.325E-1	1.073E+1	2.184E+1
-6.342E-1	1.066E+1	2.157E+1
-6.342E-1	1.058E+1	2.179E+1
-6.342E-1	1.054E+1	2.168E+1
-6.277E-1	1.063E+1	2.154E+1
-6.342E-1	1.063E+1	2.167E+1
-6.358E-1	1.067E+1	2.165E+1
-6.325E-1	1.062E+1	2.166E+1
-6.325E-1	1.059E+1	2.179E+1
-6.358E-1	1.057E+1	2.154E+1
-6.342E-1	1.069E+1	2.163E+1
-6.309E-1	1.054E+1	2.162E+1
-6.325E-1	1.052E+1	2.153E+1
-6.325E-1	1.045E+1	2.173E+1
-6.374E-1	1.060E+1	2.168E+1
-6.342E-1	1.050E+1	2.181E+1
-6.293E-1	1.059E+1	2.174E+1
-6.342E-1	1.060E+1	2.179E+1
-6.342E-1	1.047E+1	2.171E+1
-6.325E-1	1.075E+1	2.185E+1
-6.293E-1	1.063E+1	2.160E+1
-6.342E-1	1.054E+1	2.176E+1
-6.342E-1	1.051E+1	2.162E+1
-6.293E-1	1.055E+1	2.169E+1
-6.325E-1	1.061E+1	2.148E+1
-6.325E-1	1.055E+1	2.158E+1
-6.374E-1	1.060E+1	2.169E+1
-6.325E-1	1.060E+1	2.174E+1
-6.325E-1	1.059E+1	2.168E+1
-6.374E-1	1.071E+1	2.159E+1
-6.342E-1	1.071E+1	2.156E+1
-6.309E-1	1.075E+1	2.184E+1
-6.325E-1	1.061E+1	2.175E+1
-6.342E-1	1.062E+1	2.169E+1
-6.342E-1	1.057E+1	2.167E+1
-6.325E-1	1.057E+1	2.158E+1
-6.309E-1	1.064E+1	2.163E+1
-6.342E-1	1.057E+1	2.157E+1
-6.358E-1	1.055E+1	2.161E+1
-6.309E-1	1.060E+1	2.176E+1
-6.325E-1	1.062E+1	2.164E+1
-6.342E-1	1.064E+1	2.147E+1
-6.325E-1	1.053E+1	2.176E+1
-6.325E-1	1.058E+1	2.182E+1
-6.309E-1	1.056E+1	2.164E+1
-6.358E-1	1.061E+1	2.169E+1
-6.358E-1	1.045E+1	2.180E+1
-6.342E-1	1.073E+1	2.171E+1
-6.293E-1	1.064E+1	2.179E+1
-6.325E-1	1.060E+1	2.181E+1
-6.342E-1	1.050E+1	2.162E+1
-6.358E-1	1.061E+1	2.157E+1
-6.293E-1	1.061E+1	2.184E+1
-6.325E-1	1.057E+1	2.187E+1
-6.390E-1	1.060E+1	2.174E+1
-6.325E-1	1.080E+1	2.161E+1
-6.293E-1	1.064E+1	2.160E+1
-6.342E-1	1.067E+1	2.181E+1
-6.358E-1	1.050E+1	2.153E+1
-6.325E-1	1.056E+1	2.168E+1
-6.293E-1	1.058E+1	2.136E+1
-6.342E-1	1.059E+1	2.173E+1
-6.358E-1	1.051E+1	2.166E+1
-6.293E-1	1.042E+1	2.168E+1
-6.309E-1	1.059E+1	2.163E+1
-6.342E-1	1.065E+1	2.174E+1
-6.342E-1	1.061E+1	2.173E+1
-6.309E-1	1.063E+1	2.173E+1
-6.277E-1	1.056E+1	2.168E+1
-6.309E-1	1.046E+1	2.174E+1
-6.342E-1	1.075E+1	2.155E+1
-6.325E-1	1.063E+1	2.166E+1
-6.293E-1	1.056E+1	2.171E+1
-6.374E-1	1.059E+1	2.176E+1
-6.342E-1	1.058E+1	2.169E+1
-6.342E-1	1.067E+1	2.169E+1
-6.293E-1	1.055E+1	2.176E+1
-6.342E-1	1.067E+1	2.165E+1
-6.325E-1	1.055E+1	2.171E+1
-6.342E-1	1.071E+1	2.168E+1
-6.293E-1	1.055E+1	2.161E+1
-6.358E-1	1.063E+1	2.171E+1
-6.325E-1	1.051E+1	2.163E+1
-6.342E-1	1.060E+1	2.165E+1
-6.309E-1	1.069E+1	2.170E+1
-6.325E-1	1.057E+1	2.162E+1
-6.358E-1	1.062E+1	2.156E+1
-6.325E-1	1.063E+1	2.194E+1
-6.293E-1	1.053E+1	2.165E+1
-6.309E-1	1.060E+1	2.166E+1
-6.325E-1	1.057E+1	2.173E+1
-6.325E-1	1.062E+1	2.173E+1
-6.277E-1	1.054E+1	2.162E+1
-6.309E-1	1.066E+1	2.162E+1
-6.325E-1	1.054E+1	2.162E+1
-6.325E-1	1.049E+1	2.182E+1
-6.260E-1	1.059E+1	2.177E+1
-6.342E-1	1.057E+1	2.167E+1
-6.342E-1	1.056E+1	2.166E+1
-6.325E-1	1.057E+1	2.164E+1
-6.309E-1	1.051E+1	2.152E+1
-6.325E-1	1.060E+1	2.170E+1
-6.358E-1	1.071E+1	2.149E+1
-6.309E-1	1.048E+1	2.178E+1
-6.309E-1	1.058E+1	2.166E+1
-6.309E-1	1.053E+1	2.175E+1
-6.325E-1	1.063E+1	2.155E+1
-6.309E-1	1.058E+1	2.172E+1
-6.293E-1	1.057E+1	2.172E+1
-6.342E-1	1.060E+1	2.167E+1
-6.325E-1	1.060E+1	2.159E+1
-6.325E-1	1.075E+1	2.172E+1
-6.277E-1	1.058E+1	2.190E+1
-6.325E-1	1.053E+1	2.151E+1
-6.374E-1	1.059E+1	2.161E+1
-6.309E-1	1.050E+1	2.163E+1
-6.309E-1	1.059E+1	2.167E+1
-6.309E-1	1.053E+1	2.171E+1
-6.325E-1	1.059E+1	2.167E+1
-6.293E-1	1.064E+1	2.156E+1
-6.293E-1	1.067E+1	2.178E+1
-6.325E-1	1.068E+1	2.169E+1
-6.342E-1	1.069E+1	2.167E+1
-6.309E-1	1.068E+1	2.160E+1
-6.309E-1	1.074E+1	2.172E+1
-6.309E-1	1.062E+1	2.167E+1
-6.325E-1	1.062E+1	2.171E+1
-6.309E-1	1.068E+1	2.170E+1
-6.309E-1	1.069E+1	2.176E+1
-6.342E-1	1.067E+1	2.165E+1
-6.342E-1	1.065E+1	2.160E+1
-6.325E-1	1.047E+1	2.167E+1
-6.293E-1	1.052E+1	2.165E+1
-6.325E-1	1.057E+1	2.162E+1
-6.374E-1	1.050E+1	2.178E+1
-6.325E-1	1.061E+1	2.176E+1
-6.293E-1	1.054E+1	2.151E+1
-6.342E-1	1.071E+1	2.150E+1
-6.342E-1	1.061E+1	2.163E+1
-6.309E-1	1.065E+1	2.181E+1
-6.309E-1	1.067E+1	2.164E+1
-6.325E-1	1.060E+1	2.165E+1
-6.342E-1	1.062E+1	2.161E+1
-6.325E-1	1.061E+1	2.163E+1
-6.309E-1	1.068E+1	2.169E+1
-6.293E-1	1.053E+1	2.157E+1
-6.325E-1	1.059E+1	2.161E+1
-6.309E-1	1.057E+1	2.173E+1
-6.260E-1	1.062E+1	2.180E+1
-6.342E-1	1.061E+1	2.156E+1
-6.325E-1	1.051E+1	2.156E+1
-6.358E-1	1.055E+1	2.155E+1
-6.293E-1	1.059E+1	2.171E+1
-6.325E-1	1.064E+1	2.178E+1
-6.342E-1	1.055E+1	2.179E+1
-6.358E-1	1.058E+1	2.158E+1
-6.277E-1	1.069E+1	2.150E+1
-6.309E-1	1.058E+1	2.163E+1
-6.342E-1	1.064E+1	2.164E+1
-6.309E-1	1.068E+1	2.154E+1
-6.293E-1	1.050E+1	2.169E+1
-6.309E-1	1.067E+1	2.159E+1
-6.342E-1	1.060E+1	2.160E+1
-6.342E-1	1.076E+1	2.160E+1
-6.309E-1	1.056E+1	2.157E+1
-6.342E-1	1.054E+1	2.170E+1
-6.374E-1	1.067E+1	2.164E+1
-6.325E-1	1.065E+1	2.143E+1
-6.293E-1	1.060E+1	2.163E+1
-6.325E-1	1.064E+1	2.172E+1
-6.374E-1	1.071E+1	2.178E+1
-6.325E-1	1.056E+1	2.159E+1
-6.293E-1	1.057E+1	2.166E+1
-6.293E-1	1.062E+1	2.179E+1
-6.342E-1	1.067E+1	2.160E+1
-6.325E-1	1.071E+1	2.162E+1
-6.309E-1	1.056E+1	2.166E+1
-6.309E-1	1.060E+1	2.173E+1
-6.325E-1	1.060E+1	2.162E+1
-6.309E-1	1.055E+1	2.173E+1
-6.293E-1	1.056E+1	2.164E+1
-6.309E-1	1.071E+1	2.159E+1
-6.342E-1	1.059E+1	2.170E+1
-6.309E-1	1.053E+1	2.149E+1
-6.293E-1	1.064E+1	2.170E+1
-6.325E-1	1.050E+1	2.169E+1
-6.325E-1	1.060E+1	2.160E+1
-6.293E-1	1.058E+1	2.186E+1
-6.277E-1	1.062E+1	2.160E+1
-6.309E-1	1.069E+1	2.175E+1
-6.358E-1	1.067E+1	2.176E+1
-6.293E-1	1.061E+1	2.174E+1
-6.293E-1	1.065E+1	2.179E+1
-6.325E-1	1.057E+1	2.163E+1
-6.358E-1	1.064E+1	2.161E+1
-6.309E-1	1.059E+1	2.172E+1
-6.309E-1	1.051E+1	2.179E+1
-6.325E-1	1.072E+1	2.147E+1
-6.325E-1	1.058E+1	2.153E+1
-6.325E-1	1.053E+1	2.172E+1
-6.309E-1	1.064E+1	2.160E+1
-6.309E-1	1.064E+1	2.175E+1
-6.309E-1	1.050E+1	2.165E+1
-6.325E-1	1.071E+1	2.169E+1
-6.293E-1	1.055E+1	2.180E+1
-6.309E-1	1.057E+1	2.180E+1
-6.325E-1	1.062E+1	2.167E+1
-6.325E-1	1.058E+1	2.182E+1
-6.293E-1	1.065E+1	2.165E+1
-6.293E-1	1.062E+1	2.171E+1
-6.358E-1	1.058E+1	2.162E+1
-6.325E-1	1.068E+1	2.172E+1
-6.293E-1	1.050E+1	2.167E+1
-6.309E-1	1.067E+1	2.164E+1
-6.309E-1	1.068E+1	2.170E+1
-6.342E-1	1.049E+1	2.167E+1
-6.260E-1	1.061E+1	2.167E+1
-6.293E-1	1.059E+1	2.157E+1
-6.342E-1	1.053E+1	2.166E+1
-6.293E-1	1.060E+1	2.166E+1
-6.293E-1	1.073E+1	2.170E+1
-6.325E-1	1.061E+1	2.145E+1
-6.358E-1	1.055E+1	2.171E+1
-6.309E-1	1.052E+1	2.151E+1
-6.293E-1	1.057E+1	2.163E+1
-6.293E-1	1.049E+1	2.174E+1
-6.325E-1	1.048E+1	2.159E+1
-6.325E-1	1.060E+1	2.152E+1
-6.309E-1	1.060E+1	2.170E+1
-6.309E-1	1.049E+1	2.176E+1
-6.342E-1	1.072E+1	2.163E+1
-6.309E-1	1.056E+1	2.173E+1
-6.293E-1	1.067E+1	2.153E+1
-6.325E-1	1.054E+1	2.161E+1
-6.342E-1	1.054E+1	2.160E+1
-6.325E-1	1.060E+1	2.163E+1
-6.309E-1	1.070E+1	2.179E+1
-6.293E-1	1.057E+1	2.152E+1
-6.358E-1	1.054E+1	2.164E+1
-6.309E-1	1.060E+1	2.174E+1
-6.293E-1	1.065E+1	2.177E+1
-6.309E-1	1.071E+1	2.147E+1
-6.325E-1	1.058E+1	2.162E+1
-6.309E-1	1.069E+1	2.157E+1
-6.277E-1	1.048E+1	2.164E+1
-6.325E-1	1.051E+1	2.163E+1
-6.309E-1	1.052E+1	2.184E+1
-6.309E-1	1.065E+1	2.165E+1
-6.293E-1	1.052E+1	2.171E+1
-6.309E-1	1.068E+1	2.171E+1
-6.309E-1	1.051E+1	2.151E+1
-6.309E-1	1.065E+1	2.156E+1
-6.260E-1	1.052E+1	2.143E+1
-6.309E-1	1.060E+1	2.172E+1
-6.325E-1	1.064E+1	2.163E+1
-6.309E-1	1.069E+1	2.155E+1
-6.293E-1	1.065E+1	2.153E+1
-6.309E-1	1.055E+1	2.172E+1
-6.325E-1	1.063E+1	2.161E+1
-6.293E-1	1.065E+1	2.161E+1
-6.260E-1	1.057E+1	2.162E+1
-6.325E-1	1.059E+1	2.171E+1
-6.325E-1	1.075E+1	2.174E+1
-6.325E-1	1.072E+1	2.159E+1
-6.277E-1	1.068E+1	2.156E+1
-6.325E-1	1.061E+1	2.164E+1
-6.358E-1	1.060E+1	2.171E+1
-6.325E-1	1.060E+1	2.174E+1
-6.293E-1	1.047E+1	2.178E+1
-6.293E-1	1.060E+1	2.166E+1
-6.325E-1	1.072E+1	2.162E+1
-6.325E-1	1.053E+1	2.159E+1
-6.293E-1	1.050E+1	2.157E+1
-6.309E-1	1.058E+1	2.162E+1
-6.325E-1	1.054E+1	2.148E+1
-6.325E-1	1.061E+1	2.157E+1
-6.277E-1	1.059E+1	2.169E+1
-6.309E-1	1.054E+1	2.172E+1
-6.342E-1	1.058E+1	2.158E+1
-6.293E-1	1.055E+1	2.166E+1
-6.277E-1	1.058E+1	2.175E+1
-6.342E-1	1.059E+1	2.173E+1
-6.325E-1	1.064E+1	2.182E+1
-6.325E-1	1.061E+1	2.147E+1
-6.293E-1	1.061E+1	2.147E+1
-6.293E-1	1.063E+1	2.172E+1
-6.325E-1	1.058E+1	2.164E+1
-6.325E-1	1.053E+1	2.159E+1
-6.277E-1	1.064E+1	2.148E+1
-6.309E-1	1.071E+1	2.161E+1
-6.325E-1	1.058E+1	2.163E+1
-6.293E-1	1.071E+1	2.158E+1
-6.309E-1	1.050E+1	2.177E+1
-6.309E-1	1.071E+1	2.176E+1
-6.325E-1	1.059E+1	2.163E+1
-6.293E-1	1.060E+1	2.172E+1
-6.293E-1	1.055E+1	2.178E+1
-6.293E-1	1.066E+1	2.148E+1
-6.342E-1	1.066E+1	2.148E+1
-6.277E-1	1.053E+1	2.173E+1
-6.293E-1	1.074E+1	2.155E+1
-6.309E-1	1.066E+1	2.164E+1
-6.325E-1	1.057E+1	2.154E+1
-6.309E-1	1.061E+1	2.165E+1
-6.277E-1	1.063E+1	2.156E+1
-6.309E-1	1.052E+1	2.171E+1
-6.342E-1	1.052E+1	2.171E+1
-6.277E-1	1.054E+1	2.164E+1
-6.309E-1	1.056E+1	2.174E+1
-6.293E-1	1.057E+1	2.164E+1
-6.309E-1	1.055E+1	2.171E+1
-6.309E-1	1.058E+1	2.151E+1
-6.277E-1	1.061E+1	2.175E+1
-6.309E-1	1.055E+1	2.176E+1
-6.293E-1	1.065E+1	2.173E+1
-6.325E-1	1.062E+1	2.167E+1
-6.309E-1	1.058E+1	2.151E+1
-6.277E-1	1.051E+1	2.166E+1
-6.342E-1	1.077E+1	2.167E+1
-6.293E-1	1.054E+1	2.157E+1
-6.260E-1	1.054E+1	2.168E+1
-6.293E-1	1.058E+1	2.160E+1
-6.325E-1	1.061E+1	2.172E+1
-6.277E-1	1.053E+1	2.170E+1
-6.277E-1	1.057E+1	2.153E+1
-6.293E-1	1.052E+1	2.166E+1
-6.342E-1	1.059E+1	2.164E+1
-6.293E-1	1.065E+1	2.158E+1
-6.293E-1	1.057E+1	2.152E+1
-6.309E-1	1.056E+1	2.159E+1
-6.358E-1	1.055E+1	2.169E+1
-6.293E-1	1.056E+1	2.169E+1
-6.277E-1	1.062E+1	2.156E+1
-6.293E-1	1.056E+1	2.168E+1
-6.374E-1	1.050E+1	2.166E+1
-6.325E-1	1.061E+1	2.155E+1
-6.277E-1	1.055E+1	2.173E+1
-6.293E-1	1.064E+1	2.173E+1
-6.325E-1	1.063E+1	2.150E+1
-6.309E-1	1.060E+1	2.156E+1
-6.309E-1	1.053E+1	2.151E+1
-6.309E-1	1.057E+1	2.152E+1
-6.374E-1	1.059E+1	2.161E+1
-6.325E-1	1.060E+1	2.170E+1
-6.260E-1	1.051E+1	2.169E+1
-6.309E-1	1.061E+1	2.168E+1
-6.325E-1	1.066E+1	2.170E+1
-6.293E-1	1.071E+1	2.165E+1
-6.309E-1	1.059E+1	2.164E+1
-6.309E-1	1.046E+1	2.168E+1
-6.342E-1	1.058E+1	2.151E+1
-6.293E-1	1.068E+1	2.158E+1
-6.325E-1	1.067E+1	2.168E+1
-6.325E-1	1.050E+1	2.156E+1
-6.325E-1	1.054E+1	2.159E+1
-6.309E-1	1.048E+1	2.162E+1
-6.293E-1	1.066E+1	2.138E+1
-6.325E-1	1.049E+1	2.168E+1
-6.358E-1	1.054E+1	2.160E+1
-6.325E-1	1.061E+1	2.173E+1
-6.277E-1	1.061E+1	2.166E+1
-6.309E-1	1.063E+1	2.170E+1
-6.358E-1	1.060E+1	2.147E+1
-6.309E-1	1.055E+1	2.163E+1
-6.293E-1	1.047E+1	2.151E+1
-6.325E-1	1.053E+1	2.157E+1
-6.358E-1	1.053E+1	2.168E+1
-6.309E-1	1.067E+1	2.144E+1
-6.277E-1	1.065E+1	2.157E+1
-6.293E-1	1.048E+1	2.155E+1
-6.325E-1	1.060E+1	2.165E+1
-6.309E-1	1.056E+1	2.153E+1
-6.260E-1	1.057E+1	2.154E+1
-6.293E-1	1.059E+1	2.164E+1
-6.325E-1	1.060E+1	2.171E+1
-6.309E-1	1.055E+1	2.161E+1
-6.277E-1	1.066E+1	2.168E+1
-6.293E-1	1.049E+1	2.149E+1
-6.309E-1	1.055E+1	2.184E+1
-6.293E-1	1.047E+1	2.152E+1
-6.277E-1	1.047E+1	2.164E+1
-6.309E-1	1.068E+1	2.168E+1
-6.325E-1	1.053E+1	2.161E+1
-6.309E-1	1.064E+1	2.183E+1
-6.309E-1	1.045E+1	2.159E+1
-6.309E-1	1.056E+1	2.161E+1
-6.325E-1	1.059E+1	2.170E+1
-6.277E-1	1.051E+1	2.159E+1
-6.260E-1	1.063E+1	2.142E+1
-6.325E-1	1.069E+1	2.161E+1
-6.293E-1	1.057E+1	2.168E+1
-6.309E-1	1.062E+1	2.156E+1
-6.293E-1	1.045E+1	2.154E+1
-6.293E-1	1.056E+1	2.160E+1
-6.309E-1	1.057E+1	2.179E+1
-6.309E-1	1.059E+1	2.146E+1
-6.293E-1	1.060E+1	2.180E+1
-6.293E-1	1.067E+1	2.156E+1
-6.342E-1	1.054E+1	2.167E+1
-6.293E-1	1.064E+1	2.166E+1
-6.325E-1	1.052E+1	2.152E+1
-6.309E-1	1.053E+1	2.160E+1
-6.325E-1	1.064E+1	2.171E+1
-6.309E-1	1.062E+1	2.153E+1
-6.277E-1	1.046E+1	2.161E+1
-6.277E-1	1.054E+1	2.164E+1
-6.325E-1	1.062E+1	2.167E+1
-6.293E-1	1.078E+1	2.169E+1
-6.293E-1	1.043E+1	2.156E+1
-6.293E-1	1.069E+1	2.174E+1
-6.309E-1	1.066E+1	2.167E+1
-6.293E-1	1.046E+1	2.172E+1
-6.277E-1	1.059E+1	2.166E+1
-6.309E-1	1.069E+1	2.147E+1
-6.325E-1	1.060E+1	2.165E+1
-6.325E-1	1.050E+1	2.157E+1
-6.309E-1	1.059E+1	2.148E+1
-6.293E-1	1.052E+1	2.147E+1
-6.325E-1	1.070E+1	2.149E+1
-6.293E-1	1.058E+1	2.173E+1
-6.293E-1	1.060E+1	2.165E+1
-6.293E-1	1.065E+1	2.149E+1
-6.309E-1	1.039E+1	2.166E+1
-6.309E-1	1.061E+1	2.157E+1
-6.293E-1	1.058E+1	2.169E+1
-6.277E-1	1.060E+1	2.148E+1
-6.325E-1	1.065E+1	2.160E+1
-6.293E-1	1.045E+1	2.138E+1
-6.260E-1	1.052E+1	2.166E+1
-6.293E-1	1.063E+1	2.168E+1
-6.325E-1	1.064E+1	2.159E+1
-6.309E-1	1.059E+1	2.153E+1
-6.277E-1	1.061E+1	2.172E+1
-6.293E-1	1.062E+1	2.182E+1
-6.325E-1	1.060E+1	2.161E+1
-6.309E-1	1.062E+1	2.166E+1
-6.260E-1	1.058E+1	2.155E+1
-6.309E-1	1.050E+1	2.156E+1
-6.342E-1	1.060E+1	2.170E+1
-6.293E-1	1.058E+1	2.182E+1
-6.293E-1	1.065E+1	2.156E+1
-6.293E-1	1.052E+1	2.168E+1
-6.358E-1	1.059E+1	2.180E+1
-6.277E-1	1.072E+1	2.153E+1
-6.277E-1	1.046E+1	2.164E+1
-6.277E-1	1.049E+1	2.163E+1
-6.342E-1	1.057E+1	2.155E+1
-6.293E-1	1.052E+1	2.160E+1
-6.277E-1	1.057E+1	2.162E+1
-6.309E-1	1.056E+1	2.156E+1
-6.325E-1	1.054E+1	2.177E+1
-6.293E-1	1.050E+1	2.164E+1
-6.293E-1	1.059E+1	2.161E+1
-6.293E-1	1.057E+1	2.149E+1
-6.342E-1	1.056E+1	2.163E+1
-6.325E-1	1.064E+1	2.168E+1
-6.293E-1	1.059E+1	2.158E+1
-6.293E-1	1.075E+1	2.155E+1
-6.309E-1	1.058E+1	2.156E+1
-6.293E-1	1.047E+1	2.160E+1
-6.277E-1	1.064E+1	2.157E+1
-6.293E-1	1.053E+1	2.161E+1
-6.325E-1	1.058E+1	2.161E+1
-6.325E-1	1.061E+1	2.158E+1
-6.309E-1	1.071E+1	2.161E+1
-6.277E-1	1.056E+1	2.165E+1
-6.325E-1	1.061E+1	2.141E+1
-6.293E-1	1.059E+1	2.161E+1
-6.293E-1	1.060E+1	2.159E+1
-6.293E-1	1.051E+1	2.165E+1
-6.342E-1	1.060E+1	2.172E+1
-6.277E-1	1.070E+1	2.154E+1
-6.260E-1	1.049E+1	2.163E+1
-6.277E-1	1.053E+1	2.174E+1
-6.325E-1	1.067E+1	2.158E+1
-6.325E-1	1.057E+1	2.158E+1
-6.293E-1	1.059E+1	2.154E+1
-6.325E-1	1.051E+1	2.169E+1
-6.309E-1	1.054E+1	2.163E+1
-6.277E-1	1.057E+1	2.165E+1
-6.260E-1	1.055E+1	2.159E+1
-6.293E-1	1.069E+1	2.158E+1
-6.293E-1	1.055E+1	2.151E+1
-6.309E-1	1.050E+1	2.151E+1
-6.277E-1	1.064E+1	2.168E+1
-6.309E-1	1.070E+1	2.160E+1
-6.325E-1	1.060E+1	2.165E+1
-6.325E-1	1.049E+1	2.163E+1
-6.293E-1	1.059E+1	2.148E+1
-6.293E-1	1.044E+1	2.165E+1
-6.325E-1	1.064E+1	2.163E+1
-6.309E-1	1.046E+1	2.155E+1
-6.277E-1	1.056E+1	2.160E+1
-6.293E-1	1.058E+1	2.156E+1
-6.342E-1	1.064E+1	2.164E+1
-6.325E-1	1.074E+1	2.146E+1
-6.293E-1	1.068E+1	2.160E+1
-6.293E-1	1.055E+1	2.165E+1
-6.342E-1	1.057E+1	2.156E+1
-6.309E-1	1.050E+1	2.177E+1
-6.293E-1	1.066E+1	2.160E+1
-6.277E-1	1.051E+1	2.148E+1
-6.325E-1	1.059E+1	2.152E+1
-6.309E-1	1.060E+1	2.166E+1
-6.277E-1	1.054E+1	2.161E+1
-6.293E-1	1.054E+1	2.160E+1
-6.309E-1	1.063E+1	2.150E+1
-6.309E-1	1.055E+1	2.152E+1
-6.277E-1	1.057E+1	2.164E+1
-6.293E-1	1.050E+1	2.173E+1
-6.309E-1	1.059E+1	2.139E+1
-6.309E-1	1.062E+1	2.159E+1
-6.260E-1	1.055E+1	2.174E+1
-6.277E-1	1.056E+1	2.154E+1
-6.325E-1	1.056E+1	2.177E+1
-6.325E-1	1.051E+1	2.165E+1
-6.260E-1	1.053E+1	2.142E+1
-6.277E-1	1.061E+1	2.164E+1
-6.325E-1	1.055E+1	2.171E+1
-6.293E-1	1.065E+1	2.173E+1
-6.277E-1	1.054E+1	2.166E+1
-6.293E-1	1.061E+1	2.147E+1
-6.325E-1	1.074E+1	2.156E+1
-6.277E-1	1.058E+1	2.153E+1
-6.277E-1	1.064E+1	2.141E+1
-6.277E-1	1.047E+1	2.159E+1
-6.293E-1	1.053E+1	2.161E+1
-6.325E-1	1.064E+1	2.158E+1
-6.277E-1	1.063E+1	2.162E+1
-6.293E-1	1.059E+1	2.150E+1
-6.358E-1	1.059E+1	2.147E+1
-6.293E-1	1.059E+1	2.179E+1
-6.260E-1	1.061E+1	2.165E+1
-6.293E-1	1.065E+1	2.156E+1
-6.309E-1	1.058E+1	2.168E+1
-6.309E-1	1.073E+1	2.153E+1
-6.293E-1	1.063E+1	2.150E+1
-6.293E-1	1.060E+1	2.162E+1
-6.309E-1	1.050E+1	2.156E+1
-6.277E-1	1.057E+1	2.155E+1
-6.293E-1	1.069E+1	2.161E+1
-6.277E-1	1.055E+1	2.154E+1
-6.325E-1	1.061E+1	2.150E+1
-6.293E-1	1.047E+1	2.168E+1
-6.277E-1	1.055E+1	2.144E+1
-6.293E-1	1.065E+1	2.147E+1
-6.309E-1	1.056E+1	2.163E+1
-6.293E-1	1.061E+1	2.172E+1
-6.260E-1	1.052E+1	2.168E+1
-6.277E-1	1.065E+1	2.168E+1
-6.309E-1	1.050E+1	2.156E+1
-6.325E-1	1.055E+1	2.155E+1
-6.260E-1	1.058E+1	2.163E+1
-6.277E-1	1.050E+1	2.151E+1
-6.309E-1	1.051E+1	2.149E+1
-6.293E-1	1.057E+1	2.168E+1
-6.260E-1	1.066E+1	2.154E+1
-6.309E-1	1.069E+1	2.150E+1
-6.325E-1	1.054E+1	2.159E+1
-6.325E-1	1.059E+1	2.167E+1
-6.277E-1	1.052E+1	2.166E+1
-6.277E-1	1.067E+1	2.162E+1
-6.309E-1	1.058E+1	2.147E+1
-6.309E-1	1.051E+1	2.174E+1
-6.244E-1	1.051E+1	2.154E+1
-6.277E-1	1.061E+1	2.154E+1
-6.293E-1	1.048E+1	2.173E+1
-6.293E-1	1.052E+1	2.174E+1
-6.260E-1	1.062E+1	2.148E+1
-6.293E-1	1.053E+1	2.160E+1
-6.325E-1	1.062E+1	2.161E+1
-6.325E-1	1.068E+1	2.147E+1
-6.277E-1	1.057E+1	2.151E+1
-6.277E-1	1.071E+1	2.162E+1
-6.309E-1	1.046E+1	2.158E+1
-6.277E-1	1.055E+1	2.171E+1
-6.244E-1	1.057E+1	2.169E+1
-6.260E-1	1.062E+1	2.143E+1
-6.325E-1	1.059E+1	2.141E+1
-6.277E-1	1.056E+1	2.167E+1
-6.277E-1	1.048E+1	2.143E+1
-6.277E-1	1.057E+1	2.147E+1
-6.293E-1	1.059E+1	2.150E+1
-6.277E-1	1.057E+1	2.136E+1
-6.277E-1	1.059E+1	2.154E+1
-6.260E-1	1.054E+1	2.162E+1
-6.309E-1	1.073E+1	2.141E+1
-6.277E-1	1.050E+1	2.163E+1
-6.293E-1	1.054E+1	2.156E+1
-6.293E-1	1.053E+1	2.180E+1
-6.342E-1	1.056E+1	2.156E+1
-6.293E-1	1.052E+1	2.158E+1
-6.277E-1	1.056E+1	2.169E+1
-6.293E-1	1.050E+1	2.167E+1
-6.325E-1	1.060E+1	2.153E+1
-6.325E-1	1.047E+1	2.162E+1
-6.260E-1	1.067E+1	2.149E+1
-6.277E-1	1.059E+1	2.161E+1
-6.293E-1	1.056E+1	2.173E+1
-6.309E-1	1.049E+1	2.176E+1
-6.244E-1	1.052E+1	2.168E+1
-6.260E-1	1.061E+1	2.158E+1
-6.293E-1	1.051E+1	2.160E+1
-6.293E-1	1.048E+1	2.155E+1
-6.260E-1	1.064E+1	2.157E+1
-6.260E-1	1.056E+1	2.145E+1
-6.277E-1	1.052E+1	2.160E+1
-6.325E-1	1.058E+1	2.174E+1
-6.260E-1	1.064E+1	2.177E+1
-6.277E-1	1.062E+1	2.158E+1
-6.325E-1	1.044E+1	2.167E+1
-6.309E-1	1.045E+1	2.151E+1
-6.293E-1	1.063E+1	2.151E+1
-6.293E-1	1.044E+1	2.165E+1
-6.342E-1	1.053E+1	2.170E+1
-6.293E-1	1.053E+1	2.157E+1
-6.293E-1	1.055E+1	2.160E+1
-6.260E-1	1.062E+1	2.157E+1
-6.277E-1	1.061E+1	2.154E+1
-6.293E-1	1.058E+1	2.155E+1
-6.260E-1	1.049E+1	2.160E+1
-6.244E-1	1.037E+1	2.181E+1
-6.325E-1	1.064E+1	2.159E+1
-6.293E-1	1.058E+1	2.154E+1
-6.260E-1	1.049E+1	2.163E+1
-6.260E-1	1.042E+1	2.161E+1
-6.309E-1	1.045E+1	2.156E+1
-6.309E-1	1.057E+1	2.170E+1
-6.277E-1	1.048E+1	2.160E+1
-6.260E-1	1.056E+1	2.154E+1
-6.342E-1	1.056E+1	2.148E+1
-6.293E-1	1.053E+1	2.162E+1
-6.293E-1	1.046E+1	2.138E+1
-6.260E-1	1.051E+1	2.142E+1
-6.293E-1	1.055E+1	2.174E+1
-6.293E-1	1.060E+1	2.171E+1
-6.228E-1	1.056E+1	2.169E+1
-6.293E-1	1.055E+1	2.164E+1
-6.325E-1	1.061E+1	2.152E+1
-6.309E-1	1.051E+1	2.156E+1
-6.260E-1	1.058E+1	2.160E+1
-6.260E-1	1.044E+1	2.155E+1
-6.358E-1	1.055E+1	2.171E+1
-6.309E-1	1.055E+1	2.156E+1
-6.277E-1	1.052E+1	2.150E+1
-6.293E-1	1.061E+1	2.159E+1
-6.309E-1	1.053E+1	2.164E+1
-6.293E-1	1.050E+1	2.157E+1
-6.244E-1	1.053E+1	2.159E+1
-6.309E-1	1.058E+1	2.147E+1
-6.309E-1	1.050E+1	2.171E+1
-6.325E-1	1.047E+1	2.157E+1
-6.260E-1	1.052E+1	2.155E+1
-6.277E-1	1.057E+1	2.168E+1
-6.293E-1	1.063E+1	2.158E+1
-6.309E-1	1.058E+1	2.135E+1
-6.277E-1	1.060E+1	2.170E+1
-6.277E-1	1.037E+1	2.159E+1
-6.293E-1	1.064E+1	2.164E+1
-6.293E-1	1.063E+1	2.169E+1
-6.244E-1	1.046E+1	2.146E+1
-6.277E-1	1.050E+1	2.140E+1
-6.309E-1	1.054E+1	2.147E+1
-6.293E-1	1.057E+1	2.172E+1
-6.277E-1	1.050E+1	2.160E+1
-6.277E-1	1.043E+1	2.145E+1
-6.293E-1	1.058E+1	2.160E+1
-6.293E-1	1.050E+1	2.164E+1
-6.260E-1	1.062E+1	2.166E+1
-6.260E-1	1.052E+1	2.141E+1
-6.293E-1	1.058E+1	2.150E+1
-6.293E-1	1.064E+1	2.159E+1
-6.277E-1	1.058E+1	2.143E+1
-6.260E-1	1.054E+1	2.168E+1
-6.293E-1	1.058E+1	2.160E+1
-6.309E-1	1.061E+1	2.160E+1
-6.260E-1	1.054E+1	2.145E+1
-6.309E-1	1.043E+1	2.162E+1
-6.293E-1	1.069E+1	2.169E+1
-6.293E-1	1.053E+1	2.166E+1
-6.244E-1	1.059E+1	2.163E+1
-6.277E-1	1.076E+1	2.156E+1
-6.325E-1	1.059E+1	2.167E+1
-6.325E-1	1.052E+1	2.164E+1
-6.260E-1	1.054E+1	2.156E+1
-6.260E-1	1.050E+1	2.148E+1
-6.325E-1	1.051E+1	2.141E+1
-6.277E-1	1.050E+1	2.143E+1
-6.244E-1	1.054E+1	2.154E+1
-6.277E-1	1.054E+1	2.149E+1
-6.293E-1	1.058E+1	2.161E+1
-6.293E-1	1.065E+1	2.154E+1
-6.293E-1	1.053E+1	2.162E+1
-6.293E-1	1.055E+1	2.152E+1
-6.293E-1	1.048E+1	2.171E+1
-6.293E-1	1.061E+1	2.160E+1
-6.244E-1	1.052E+1	2.167E+1
-6.277E-1	1.035E+1	2.165E+1
-6.309E-1	1.061E+1	2.159E+1
-6.309E-1	1.057E+1	2.161E+1
-6.260E-1	1.057E+1	2.155E+1
-6.277E-1	1.068E+1	2.134E+1
-6.309E-1	1.064E+1	2.145E+1
-6.309E-1	1.067E+1	2.160E+1
-6.277E-1	1.045E+1	2.146E+1
-6.277E-1	1.058E+1	2.146E+1
-6.309E-1	1.041E+1	2.143E+1
-6.260E-1	1.048E+1	2.159E+1
-6.260E-1	1.055E+1	2.153E+1
-6.277E-1	1.067E+1	2.153E+1
-6.293E-1	1.054E+1	2.159E+1
-6.293E-1	1.052E+1	2.160E+1
-6.260E-1	1.054E+1	2.168E+1
-6.277E-1	1.039E+1	2.166E+1
-6.309E-1	1.050E+1	2.143E+1
-6.309E-1	1.066E+1	2.149E+1
-6.293E-1	1.053E+1	2.165E+1
-6.293E-1	1.050E+1	2.157E+1
-6.309E-1	1.052E+1	2.164E+1
-6.293E-1	1.055E+1	2.153E+1
-6.277E-1	1.059E+1	2.166E+1
-6.277E-1	1.051E+1	2.164E+1
-6.277E-1	1.054E+1	2.153E+1
-6.277E-1	1.055E+1	2.155E+1
-6.260E-1	1.048E+1	2.161E+1
-6.244E-1	1.072E+1	2.173E+1
-6.293E-1	1.064E+1	2.156E+1
-6.277E-1	1.054E+1	2.144E+1
-6.277E-1	1.054E+1	2.154E+1
-6.277E-1	1.051E+1	2.159E+1
-6.325E-1	1.051E+1	2.150E+1
-6.325E-1	1.045E+1	2.153E+1
-6.277E-1	1.059E+1	2.150E+1
-6.277E-1	1.051E+1	2.161E+1
-6.293E-1	1.050E+1	2.158E+1
-6.277E-1	1.054E+1	2.150E+1
-6.244E-1	1.049E+1	2.160E+1
-6.244E-1	1.056E+1	2.147E+1
-6.293E-1	1.058E+1	2.151E+1
-6.260E-1	1.054E+1	2.157E+1
-6.228E-1	1.061E+1	2.150E+1
-6.277E-1	1.051E+1	2.160E+1
-6.293E-1	1.056E+1	2.161E+1
-6.277E-1	1.062E+1	2.143E+1
-6.260E-1	1.047E+1	2.166E+1
-6.277E-1	1.053E+1	2.137E+1
-6.309E-1	1.056E+1	2.175E+1
-6.309E-1	1.055E+1	2.151E+1
-6.244E-1	1.063E+1	2.152E+1
-6.260E-1	1.060E+1	2.156E+1
-6.325E-1	1.057E+1	2.164E+1
-6.309E-1	1.055E+1	2.160E+1
-6.277E-1	1.050E+1	2.155E+1
-6.260E-1	1.054E+1	2.147E+1
-6.309E-1	1.060E+1	2.154E+1
-6.277E-1	1.057E+1	2.158E+1
-6.277E-1	1.063E+1	2.135E+1
-6.277E-1	1.073E+1	2.144E+1
-6.309E-1	1.057E+1	2.150E+1
-6.260E-1	1.061E+1	2.175E+1
-6.277E-1	1.060E+1	2.158E+1
-6.244E-1	1.053E+1	2.148E+1
-6.293E-1	1.055E+1	2.142E+1
-6.277E-1	1.072E+1	2.168E+1
-6.260E-1	1.051E+1	2.158E+1
-6.260E-1	1.060E+1	2.145E+1
-6.309E-1	1.051E+1	2.180E+1
-6.293E-1	1.058E+1	2.137E+1
-6.260E-1	1.051E+1	2.158E+1
-6.244E-1	1.052E+1	2.156E+1
-6.293E-1	1.054E+1	2.154E+1
-6.293E-1	1.053E+1	2.169E+1
-6.260E-1	1.064E+1	2.156E+1
-6.293E-1	1.067E+1	2.161E+1
-6.293E-1	1.055E+1	2.172E+1
-6.277E-1	1.048E+1	2.157E+1
-6.244E-1	1.046E+1	2.143E+1
-6.260E-1	1.057E+1	2.161E+1
-6.325E-1	1.053E+1	2.155E+1
-6.277E-1	1.051E+1	2.158E+1
-6.260E-1	1.065E+1	2.168E+1
-6.244E-1	1.056E+1	2.158E+1
-6.293E-1	1.068E+1	2.159E+1
-6.277E-1	1.055E+1	2.168E+1
-6.244E-1	1.050E+1	2.169E+1
-6.260E-1	1.058E+1	2.152E+1
-6.293E-1	1.060E+1	2.145E+1
-6.260E-1	1.056E+1	2.161E+1
-6.244E-1	1.052E+1	2.160E+1
-6.244E-1	1.045E+1	2.169E+1
-6.293E-1	1.059E+1	2.165E+1
-6.277E-1	1.061E+1	2.166E+1
-6.260E-1	1.060E+1	2.160E+1
-6.260E-1	1.050E+1	2.166E+1
-6.277E-1	1.049E+1	2.144E+1
-6.309E-1	1.051E+1	2.154E+1
-6.244E-1	1.046E+1	2.156E+1
-6.277E-1	1.056E+1	2.167E+1
-6.293E-1	1.062E+1	2.155E+1
-6.293E-1	1.069E+1	2.169E+1
-6.244E-1	1.052E+1	2.159E+1
-6.277E-1	1.061E+1	2.160E+1
-6.309E-1	1.043E+1	2.142E+1
-6.293E-1	1.057E+1	2.151E+1
-6.260E-1	1.060E+1	2.149E+1
-6.244E-1	1.053E+1	2.160E+1
-6.293E-1	1.042E+1	2.176E+1
-6.293E-1	1.067E+1	2.165E+1
-6.212E-1	1.049E+1	2.171E+1
-6.244E-1	1.048E+1	2.152E+1
-6.293E-1	1.050E+1	2.154E+1
-6.260E-1	1.061E+1	2.129E+1
-6.277E-1	1.064E+1	2.141E+1
-6.244E-1	1.053E+1	2.145E+1
-6.293E-1	1.051E+1	2.161E+1
-6.277E-1	1.072E+1	2.150E+1
-6.260E-1	1.052E+1	2.150E+1
-6.277E-1	1.058E+1	2.165E+1
-6.293E-1	1.056E+1	2.147E+1
-6.277E-1	1.056E+1	2.153E+1
-6.260E-1	1.060E+1	2.163E+1
-6.260E-1	1.054E+1	2.144E+1
-6.293E-1	1.048E+1	2.174E+1
-6.277E-1	1.049E+1	2.176E+1
-6.260E-1	1.062E+1	2.148E+1
-6.260E-1	1.052E+1	2.139E+1
-6.293E-1	1.052E+1	2.150E+1
-6.260E-1	1.054E+1	2.158E+1
-6.244E-1	1.048E+1	2.162E+1
-6.228E-1	1.064E+1	2.168E+1
-6.260E-1	1.055E+1	2.145E+1
-6.277E-1	1.055E+1	2.150E+1
-6.244E-1	1.052E+1	2.164E+1
-6.277E-1	1.056E+1	2.156E+1
-6.277E-1	1.076E+1	2.155E+1
-6.293E-1	1.071E+1	2.178E+1
-6.244E-1	1.061E+1	2.157E+1
-6.244E-1	1.052E+1	2.135E+1
-6.309E-1	1.066E+1	2.139E+1
-6.244E-1	1.052E+1	2.159E+1
-6.228E-1	1.045E+1	2.168E+1
-6.260E-1	1.049E+1	2.152E+1
-6.260E-1	1.049E+1	2.154E+1
-6.293E-1	1.047E+1	2.165E+1
-6.228E-1	1.051E+1	2.149E+1
-6.212E-1	1.060E+1	2.140E+1
-6.260E-1	1.063E+1	2.153E+1
-6.244E-1	1.063E+1	2.131E+1
-6.244E-1	1.053E+1	2.151E+1
-6.228E-1	1.055E+1	2.164E+1
-6.293E-1	1.050E+1	2.146E+1
-6.277E-1	1.070E+1	2.168E+1
-6.244E-1	1.054E+1	2.160E+1
-6.212E-1	1.058E+1	2.159E+1
-6.309E-1	1.060E+1	2.159E+1
-6.293E-1	1.056E+1	2.161E+1
-6.260E-1	1.054E+1	2.157E+1
-6.260E-1	1.050E+1	2.152E+1
-6.260E-1	1.051E+1	2.146E+1
-6.260E-1	1.065E+1	2.143E+1
-6.228E-1	1.059E+1	2.163E+1
-6.228E-1	1.064E+1	2.169E+1
-6.309E-1	1.048E+1	2.171E+1
-6.277E-1	1.061E+1	2.151E+1
-6.244E-1	1.058E+1	2.155E+1
-6.244E-1	1.056E+1	2.146E+1
-6.277E-1	1.043E+1	2.140E+1
-6.260E-1	1.056E+1	2.165E+1
-6.228E-1	1.056E+1	2.167E+1
-6.228E-1	1.055E+1	2.139E+1
-6.260E-1	1.073E+1	2.157E+1
-6.309E-1	1.056E+1	2.162E+1
-6.244E-1	1.043E+1	2.155E+1
-6.244E-1	1.049E+1	2.156E+1
-6.293E-1	1.065E+1	2.165E+1
-6.260E-1	1.047E+1	2.163E+1
-6.244E-1	1.061E+1	2.160E+1
-6.228E-1	1.066E+1	2.156E+1
-6.260E-1	1.063E+1	2.164E+1
-6.260E-1	1.057E+1	2.161E+1
-6.212E-1	1.057E+1	2.145E+1
-6.260E-1	1.059E+1	2.155E+1
-6.260E-1	1.059E+1	2.142E+1
-6.260E-1	1.048E+1	2.139E+1
-6.244E-1	1.048E+1	2.163E+1
-6.244E-1	1.049E+1	2.150E+1
-6.244E-1	1.061E+1	2.164E+1
-6.244E-1	1.058E+1	2.147E+1
-6.260E-1	1.052E+1	2.153E+1
-6.244E-1	1.058E+1	2.157E+1
-6.244E-1	1.055E+1	2.153E+1
-6.277E-1	1.064E+1	2.154E+1
-6.228E-1	1.062E+1	2.155E+1
-6.244E-1	1.046E+1	2.144E+1
-6.260E-1	1.054E+1	2.161E+1
-6.260E-1	1.056E+1	2.148E+1
-6.228E-1	1.054E+1	2.153E+1
-6.244E-1	1.057E+1	2.151E+1
-6.293E-1	1.053E+1	2.158E+1
-6.277E-1	1.054E+1	2.156E+1
-6.212E-1	1.056E+1	2.161E+1
-6.260E-1	1.048E+1	2.137E+1
-6.277E-1	1.052E+1	2.159E+1
-6.277E-1	1.058E+1	2.175E+1
-6.260E-1	1.050E+1	2.156E+1
-6.244E-1	1.054E+1	2.165E+1
-6.277E-1	1.054E+1	2.154E+1
-6.277E-1	1.063E+1	2.142E+1
-6.244E-1	1.047E+1	2.147E+1
-6.244E-1	1.057E+1	2.149E+1
-6.293E-1	1.060E+1	2.151E+1
-6.244E-1	1.051E+1	2.167E+1
-6.244E-1	1.048E+1	2.143E+1
-6.228E-1	1.060E+1	2.159E+1
-6.277E-1	1.050E+1	2.154E+1
-6.277E-1	1.048E+1	2.158E+1
-6.228E-1	1.059E+1	2.156E+1
-6.244E-1	1.047E+1	2.153E+1
-6.277E-1	1.052E+1	2.156E+1
-6.260E-1	1.064E+1	2.141E+1
-6.228E-1	1.061E+1	2.154E+1
-6.260E-1	1.064E+1	2.157E+1
-6.277E-1	1.055E+1	2.162E+1
-6.277E-1	1.072E+1	2.145E+1
-6.244E-1	1.057E+1	2.164E+1
-6.244E-1	1.064E+1	2.165E+1
-6.293E-1	1.062E+1	2.146E+1
-6.260E-1	1.059E+1	2.155E+1
-6.244E-1	1.042E+1	2.150E+1
-6.244E-1	1.056E+1	2.160E+1
-6.293E-1	1.057E+1	2.153E+1
-6.309E-1	1.050E+1	2.160E+1
-6.244E-1	1.047E+1	2.149E+1
-6.260E-1	1.071E+1	2.177E+1
-6.277E-1	1.061E+1	2.156E+1
-6.293E-1	1.053E+1	2.158E+1
-6.228E-1	1.063E+1	2.163E+1
-6.228E-1	1.053E+1	2.162E+1
-6.277E-1	1.051E+1	2.160E+1
-6.260E-1	1.055E+1	2.163E+1
-6.244E-1	1.049E+1	2.149E+1
-6.260E-1	1.057E+1	2.146E+1
-6.277E-1	1.054E+1	2.154E+1
-6.260E-1	1.049E+1	2.165E+1
-6.260E-1	1.050E+1	2.164E+1
-6.244E-1	1.050E+1	2.190E+1
-6.277E-1	1.067E+1	2.153E+1
-6.244E-1	1.056E+1	2.158E+1
-6.244E-1	1.054E+1	2.151E+1
-6.244E-1	1.046E+1	2.152E+1
-6.277E-1	1.058E+1	2.156E+1
-6.277E-1	1.054E+1	2.152E+1
-6.244E-1	1.059E+1	2.154E+1
-6.212E-1	1.052E+1	2.166E+1
-6.277E-1	1.047E+1	2.181E+1
-6.260E-1	1.055E+1	2.154E+1
-6.244E-1	1.044E+1	2.146E+1
-6.244E-1	1.045E+1	2.156E+1
-6.260E-1	1.048E+1	2.151E+1
-6.277E-1	1.066E+1	2.169E+1
-6.228E-1	1.051E+1	2.138E+1
-6.244E-1	1.046E+1	2.156E+1
-6.293E-1	1.054E+1	2.148E+1
-6.277E-1	1.052E+1	2.159E+1
-6.212E-1	1.062E+1	2.145E+1
-6.244E-1	1.050E+1	2.154E+1
-6.277E-1	1.044E+1	2.175E+1
-6.277E-1	1.053E+1	2.158E+1
-6.244E-1	1.054E+1	2.172E+1
-6.228E-1	1.064E+1	2.159E+1
-6.260E-1	1.049E+1	2.163E+1
-6.260E-1	1.052E+1	2.163E+1
-6.244E-1	1.060E+1	2.146E+1
-6.244E-1	1.066E+1	2.146E+1
-6.277E-1	1.045E+1	2.129E+1
-6.293E-1	1.062E+1	2.134E+1
-6.228E-1	1.050E+1	2.143E+1
-6.244E-1	1.061E+1	2.151E+1
-6.260E-1	1.051E+1	2.170E+1
-6.277E-1	1.059E+1	2.172E+1
-6.244E-1	1.063E+1	2.166E+1
-6.244E-1	1.055E+1	2.161E+1
-6.277E-1	1.047E+1	2.160E+1
-6.244E-1	1.057E+1	2.166E+1
-6.228E-1	1.073E+1	2.159E+1
-6.228E-1	1.062E+1	2.155E+1
-6.277E-1	1.051E+1	2.165E+1
-6.260E-1	1.058E+1	2.139E+1
-6.244E-1	1.047E+1	2.168E+1
-6.244E-1	1.050E+1	2.150E+1
-6.260E-1	1.060E+1	2.158E+1
-6.277E-1	1.050E+1	2.157E+1
-6.244E-1	1.051E+1	2.154E+1
-6.228E-1	1.057E+1	2.147E+1
-6.277E-1	1.044E+1	2.149E+1
-6.277E-1	1.044E+1	2.164E+1
-6.260E-1	1.049E+1	2.169E+1
-6.228E-1	1.058E+1	2.170E+1
-6.244E-1	1.058E+1	2.153E+1
-6.293E-1	1.060E+1	2.134E+1
-6.212E-1	1.063E+1	2.147E+1
-6.212E-1	1.048E+1	2.170E+1
-6.260E-1	1.052E+1	2.159E+1
-6.277E-1	1.049E+1	2.151E+1
-6.244E-1	1.062E+1	2.152E+1
-6.244E-1	1.055E+1	2.149E+1
-6.260E-1	1.042E+1	2.158E+1
-6.244E-1	1.063E+1	2.144E+1
-6.244E-1	1.049E+1	2.149E+1
-6.212E-1	1.056E+1	2.147E+1
-6.260E-1	1.052E+1	2.149E+1
-6.277E-1	1.064E+1	2.157E+1
-6.244E-1	1.056E+1	2.152E+1
-6.244E-1	1.054E+1	2.178E+1
-6.260E-1	1.060E+1	2.142E+1
-6.293E-1	1.053E+1	2.181E+1
-6.228E-1	1.070E+1	2.148E+1
-6.244E-1	1.043E+1	2.160E+1
-6.244E-1	1.054E+1	2.154E+1
-6.228E-1	1.045E+1	2.153E+1
-6.244E-1	1.052E+1	2.152E+1
-6.228E-1	1.052E+1	2.156E+1
-6.244E-1	1.062E+1	2.156E+1
-6.260E-1	1.058E+1	2.143E+1
-6.244E-1	1.036E+1	2.145E+1
-6.228E-1	1.070E+1	2.150E+1
-6.260E-1	1.051E+1	2.180E+1
-6.277E-1	1.066E+1	2.160E+1
-6.244E-1	1.059E+1	2.154E+1
-6.244E-1	1.046E+1	2.175E+1
-6.260E-1	1.062E+1	2.168E+1
-6.244E-1	1.068E+1	2.151E+1
-6.244E-1	1.044E+1	2.166E+1
-6.228E-1	1.064E+1	2.152E+1
-6.277E-1	1.049E+1	2.146E+1
-6.260E-1	1.060E+1	2.153E+1
-6.260E-1	1.048E+1	2.159E+1
-6.244E-1	1.047E+1	2.156E+1
-6.277E-1	1.057E+1	2.143E+1
-6.277E-1	1.052E+1	2.154E+1
-6.244E-1	1.045E+1	2.150E+1
-6.244E-1	1.045E+1	2.143E+1
-6.244E-1	1.058E+1	2.158E+1
-6.260E-1	1.064E+1	2.145E+1
-6.212E-1	1.065E+1	2.159E+1
-6.228E-1	1.041E+1	2.177E+1
-6.277E-1	1.057E+1	2.159E+1
-6.277E-1	1.060E+1	2.140E+1
-6.244E-1	1.064E+1	2.159E+1
-6.244E-1	1.060E+1	2.150E+1
-6.293E-1	1.043E+1	2.164E+1
-6.293E-1	1.058E+1	2.155E+1
-6.228E-1	1.056E+1	2.159E+1
-6.228E-1	1.053E+1	2.157E+1
-6.244E-1	1.060E+1	2.152E+1
-6.244E-1	1.051E+1	2.162E+1
-6.244E-1	1.047E+1	2.155E+1
-6.228E-1	1.047E+1	2.147E+1
-6.309E-1	1.059E+1	2.158E+1
-6.260E-1	1.052E+1	2.132E+1
-6.228E-1	1.060E+1	2.146E+1
-6.244E-1	1.059E+1	2.168E+1
-6.293E-1	1.063E+1	2.144E+1
-6.260E-1	1.058E+1	2.163E+1
-6.228E-1	1.060E+1	2.153E+1
-6.212E-1	1.047E+1	2.152E+1
-6.260E-1	1.057E+1	2.175E+1
-6.277E-1	1.042E+1	2.155E+1
-6.228E-1	1.063E+1	2.145E+1
-6.244E-1	1.048E+1	2.149E+1
-6.293E-1	1.046E+1	2.159E+1
-6.293E-1	1.060E+1	2.154E+1
-6.244E-1	1.050E+1	2.135E+1
-6.244E-1	1.051E+1	2.155E+1
-6.260E-1	1.045E+1	2.168E+1
-6.244E-1	1.061E+1	2.152E+1
-6.244E-1	1.058E+1	2.148E+1
-6.244E-1	1.043E+1	2.149E+1
-6.260E-1	1.053E+1	2.164E+1
-6.228E-1	1.068E+1	2.156E+1
-6.244E-1	1.054E+1	2.165E+1
-6.260E-1	1.049E+1	2.158E+1
-6.277E-1	1.059E+1	2.143E+1
-6.260E-1	1.054E+1	2.151E+1
-6.228E-1	1.050E+1	2.162E+1
-6.244E-1	1.061E+1	2.155E+1
-6.260E-1	1.058E+1	2.151E+1
-6.260E-1	1.052E+1	2.160E+1
-6.212E-1	1.063E+1	2.166E+1
-6.228E-1	1.053E+1	2.148E+1
-6.277E-1	1.045E+1	2.164E+1
-6.293E-1	1.060E+1	2.165E+1
-6.228E-1	1.060E+1	2.160E+1
-6.244E-1	1.057E+1	2.169E+1
-6.260E-1	1.053E+1	2.154E+1
-6.277E-1	1.068E+1	2.142E+1
-6.244E-1	1.059E+1	2.172E+1
-6.228E-1	1.049E+1	2.161E+1
-6.277E-1	1.069E+1	2.165E+1
-6.260E-1	1.065E+1	2.177E+1
-6.212E-1	1.061E+1	2.163E+1
-6.244E-1	1.052E+1	2.158E+1
-6.244E-1	1.059E+1	2.159E+1
-6.277E-1	1.056E+1	2.143E+1
-6.244E-1	1.047E+1	2.154E+1
-6.212E-1	1.057E+1	2.160E+1
-6.277E-1	1.049E+1	2.157E+1
-6.277E-1	1.061E+1	2.145E+1
-6.244E-1	1.057E+1	2.150E+1
-6.228E-1	1.068E+1	2.169E+1
-6.260E-1	1.058E+1	2.153E+1
-6.277E-1	1.046E+1	2.147E+1
-6.228E-1	1.056E+1	2.154E+1
-6.212E-1	1.053E+1	2.160E+1
-6.293E-1	1.055E+1	2.131E+1
-6.244E-1	1.059E+1	2.148E+1
-6.228E-1	1.064E+1	2.172E+1
-6.244E-1	1.058E+1	2.166E+1
-6.260E-1	1.049E+1	2.158E+1
-6.244E-1	1.050E+1	2.158E+1
-6.244E-1	1.057E+1	2.162E+1
-6.244E-1	1.056E+1	2.155E+1
-6.260E-1	1.052E+1	2.161E+1
-6.277E-1	1.073E+1	2.151E+1
-6.244E-1	1.064E+1	2.162E+1
-6.228E-1	1.060E+1	2.158E+1
-6.260E-1	1.061E+1	2.137E+1
-6.277E-1	1.062E+1	2.163E+1
-6.244E-1	1.052E+1	2.156E+1
-6.228E-1	1.070E+1	2.161E+1
-6.244E-1	1.069E+1	2.147E+1
-6.260E-1	1.065E+1	2.144E+1
-6.260E-1	1.056E+1	2.157E+1
-6.228E-1	1.059E+1	2.159E+1
-6.260E-1	1.062E+1	2.153E+1
-6.260E-1	1.061E+1	2.154E+1
-6.212E-1	1.048E+1	2.148E+1
-6.228E-1	1.061E+1	2.156E+1
-6.244E-1	1.057E+1	2.169E+1
-6.260E-1	1.052E+1	2.154E+1
-6.244E-1	1.058E+1	2.165E+1
-6.212E-1	1.054E+1	2.136E+1
-6.277E-1	1.058E+1	2.158E+1
-6.260E-1	1.061E+1	2.177E+1
-6.228E-1	1.055E+1	2.158E+1
-6.244E-1	1.058E+1	2.176E+1
-6.260E-1	1.051E+1	2.157E+1
-6.277E-1	1.064E+1	2.138E+1
-6.212E-1	1.044E+1	2.138E+1
-6.212E-1	1.058E+1	2.148E+1
-6.244E-1	1.046E+1	2.149E+1
-6.260E-1	1.046E+1	2.160E+1
-6.212E-1	1.050E+1	2.156E+1
-6.228E-1	1.053E+1	2.159E+1
-6.244E-1	1.055E+1	2.152E+1
-6.260E-1	1.060E+1	2.149E+1
-6.260E-1	1.062E+1	2.168E+1
-6.212E-1	1.064E+1	2.159E+1
-6.212E-1	1.061E+1	2.150E+1
-6.244E-1	1.050E+1	2.144E+1
-6.212E-1	1.055E+1	2.153E+1
-6.228E-1	1.060E+1	2.160E+1
-6.228E-1	1.052E+1	2.160E+1
-6.277E-1	1.047E+1	2.137E+1
-6.228E-1	1.049E+1	2.148E+1
-6.228E-1	1.050E+1	2.155E+1
-6.228E-1	1.047E+1	2.137E+1
-6.244E-1	1.049E+1	2.156E+1
-6.244E-1	1.040E+1	2.153E+1
-6.244E-1	1.063E+1	2.142E+1
-6.277E-1	1.062E+1	2.154E+1
-6.260E-1	1.058E+1	2.141E+1
-6.228E-1	1.047E+1	2.152E+1
-6.212E-1	1.056E+1	2.132E+1
-6.277E-1	1.060E+1	2.143E+1
-6.260E-1	1.049E+1	2.149E+1
-6.196E-1	1.047E+1	2.159E+1
-6.212E-1	1.064E+1	2.168E+1
-6.244E-1	1.060E+1	2.155E+1
-6.260E-1	1.044E+1	2.148E+1
-6.228E-1	1.054E+1	2.145E+1
-6.212E-1	1.059E+1	2.158E+1
-6.244E-1	1.052E+1	2.152E+1
-6.260E-1	1.041E+1	2.147E+1
-6.212E-1	1.062E+1	2.141E+1
-6.196E-1	1.062E+1	2.178E+1
-6.260E-1	1.045E+1	2.140E+1
-6.244E-1	1.063E+1	2.153E+1
-6.228E-1	1.047E+1	2.163E+1
-6.228E-1	1.054E+1	2.164E+1
-6.228E-1	1.051E+1	2.143E+1
-6.244E-1	1.046E+1	2.169E+1
-6.228E-1	1.046E+1	2.151E+1
-6.228E-1	1.052E+1	2.164E+1
-6.260E-1	1.053E+1	2.147E+1
-6.277E-1	1.054E+1	2.164E+1
-6.212E-1	1.060E+1	2.144E+1
-6.212E-1	1.060E+1	2.136E+1
-6.244E-1	1.044E+1	2.149E+1
-6.260E-1	1.051E+1	2.157E+1
-6.228E-1	1.057E+1	2.150E+1
-6.212E-1	1.040E+1	2.152E+1
-6.244E-1	1.055E+1	2.167E+1
-6.244E-1	1.053E+1	2.176E+1
-6.212E-1	1.058E+1	2.152E+1
-6.196E-1	1.060E+1	2.148E+1
-6.260E-1	1.058E+1	2.152E+1
-6.244E-1	1.055E+1	2.167E+1
-6.212E-1	1.057E+1	2.155E+1
-6.196E-1	1.055E+1	2.144E+1
-6.244E-1	1.030E+1	2.174E+1
-6.277E-1	1.044E+1	2.158E+1
-6.244E-1	1.036E+1	2.146E+1
-6.228E-1	1.052E+1	2.166E+1
-6.244E-1	1.048E+1	2.150E+1
-6.260E-1	1.067E+1	2.168E+1
-6.196E-1	1.063E+1	2.161E+1
-6.212E-1	1.052E+1	2.149E+1
-6.244E-1	1.047E+1	2.157E+1
-6.244E-1	1.064E+1	2.147E+1
-6.179E-1	1.060E+1	2.154E+1
-6.212E-1	1.074E+1	2.160E+1
-6.293E-1	1.054E+1	2.161E+1
-6.260E-1	1.071E+1	2.153E+1
-6.212E-1	1.062E+1	2.173E+1
-6.228E-1	1.054E+1	2.161E+1
-6.228E-1	1.055E+1	2.159E+1
-6.277E-1	1.063E+1	2.160E+1
-6.228E-1	1.055E+1	2.161E+1
-6.196E-1	1.056E+1	2.146E+1
-6.228E-1	1.070E+1	2.158E+1
[truncated: 50,598 more rows]
