# Supplementary material for: Improved ANAP incorporation and VCF analysis reveal details of P2X7 current facilitation and a limited conformational interplay between ATP binding and the intracellular ballast domain
Source: eLife. 2023 Jan 4;12:e82479. doi: 10.7554/eLife.82479 (PMC9859053; doi:10.7554/eLife.82479)
Supplement: Figure 3—figure supplement 3—source data 2. [file elife-82479-fig3-figsupp3-data2.zip › Figure-3_figure-supplement-3_source-data-2/DeltaCys-constructs/l15/09.csv]

-5.466E-1	2.117E+1	4.262E+1
-5.417E-1	2.089E+1	4.262E+1
-5.401E-1	2.094E+1	4.289E+1
-5.482E-1	2.086E+1	4.261E+1
-5.466E-1	2.078E+1	4.279E+1
-5.368E-1	2.078E+1	4.292E+1
-5.433E-1	2.118E+1	4.279E+1
-5.466E-1	2.110E+1	4.293E+1
-5.449E-1	2.099E+1	4.287E+1
-5.417E-1	2.100E+1	4.276E+1
-5.401E-1	2.099E+1	4.284E+1
-5.466E-1	2.081E+1	4.266E+1
-5.466E-1	2.108E+1	4.300E+1
-5.401E-1	2.108E+1	4.276E+1
-5.433E-1	2.096E+1	4.259E+1
-5.466E-1	2.099E+1	4.271E+1
-5.433E-1	2.089E+1	4.298E+1
-5.401E-1	2.097E+1	4.282E+1
-5.417E-1	2.094E+1	4.267E+1
-5.482E-1	2.102E+1	4.296E+1
-5.466E-1	2.090E+1	4.293E+1
-5.385E-1	2.103E+1	4.256E+1
-5.401E-1	2.080E+1	4.274E+1
-5.482E-1	2.084E+1	4.270E+1
-5.433E-1	2.075E+1	4.289E+1
-5.401E-1	2.103E+1	4.303E+1
-5.433E-1	2.089E+1	4.308E+1
-5.466E-1	2.105E+1	4.283E+1
-5.449E-1	2.103E+1	4.292E+1
-5.385E-1	2.090E+1	4.265E+1
-5.417E-1	2.092E+1	4.276E+1
-5.449E-1	2.082E+1	4.282E+1
-5.449E-1	2.087E+1	4.306E+1
-5.352E-1	2.094E+1	4.283E+1
-5.401E-1	2.113E+1	4.291E+1
-5.466E-1	2.083E+1	4.255E+1
-5.449E-1	2.101E+1	4.288E+1
-5.417E-1	2.110E+1	4.285E+1
-5.417E-1	2.098E+1	4.289E+1
-5.449E-1	2.090E+1	4.281E+1
-5.482E-1	2.100E+1	4.287E+1
-5.385E-1	2.108E+1	4.264E+1
-5.401E-1	2.114E+1	4.251E+1
-5.466E-1	2.089E+1	4.276E+1
-5.466E-1	2.104E+1	4.302E+1
-5.417E-1	2.107E+1	4.284E+1
-5.385E-1	2.106E+1	4.257E+1
-5.466E-1	2.084E+1	4.273E+1
-5.433E-1	2.100E+1	4.299E+1
-5.368E-1	2.094E+1	4.264E+1
-5.401E-1	2.104E+1	4.288E+1
-5.466E-1	2.098E+1	4.264E+1
-5.466E-1	2.087E+1	4.283E+1
-5.401E-1	2.095E+1	4.297E+1
-5.417E-1	2.087E+1	4.275E+1
-5.482E-1	2.097E+1	4.284E+1
-5.449E-1	2.095E+1	4.284E+1
-5.385E-1	2.102E+1	4.304E+1
-5.417E-1	2.094E+1	4.287E+1
-5.482E-1	2.096E+1	4.291E+1
-5.449E-1	2.092E+1	4.256E+1
-5.401E-1	2.086E+1	4.279E+1
-5.417E-1	2.121E+1	4.285E+1
-5.466E-1	2.086E+1	4.279E+1
-5.466E-1	2.106E+1	4.283E+1
-5.401E-1	2.096E+1	4.259E+1
-5.417E-1	2.096E+1	4.272E+1
-5.482E-1	2.090E+1	4.287E+1
-5.466E-1	2.094E+1	4.273E+1
-5.401E-1	2.093E+1	4.256E+1
-5.385E-1	2.093E+1	4.287E+1
-5.498E-1	2.090E+1	4.276E+1
-5.449E-1	2.093E+1	4.284E+1
-5.385E-1	2.090E+1	4.269E+1
-5.417E-1	2.095E+1	4.268E+1
-5.449E-1	2.086E+1	4.283E+1
-5.466E-1	2.089E+1	4.284E+1
-5.385E-1	2.069E+1	4.286E+1
-5.417E-1	2.100E+1	4.281E+1
-5.433E-1	2.095E+1	4.295E+1
-5.482E-1	2.097E+1	4.294E+1
-5.401E-1	2.093E+1	4.283E+1
-5.417E-1	2.091E+1	4.291E+1
-5.498E-1	2.095E+1	4.279E+1
-5.433E-1	2.105E+1	4.262E+1
-5.385E-1	2.107E+1	4.280E+1
-5.417E-1	2.110E+1	4.284E+1
-5.482E-1	2.100E+1	4.284E+1
-5.449E-1	2.106E+1	4.256E+1
-5.401E-1	2.109E+1	4.279E+1
-5.401E-1	2.090E+1	4.272E+1
-5.466E-1	2.100E+1	4.276E+1
-5.449E-1	2.096E+1	4.292E+1
-5.385E-1	2.088E+1	4.267E+1
-5.417E-1	2.102E+1	4.298E+1
-5.466E-1	2.103E+1	4.272E+1
-5.449E-1	2.094E+1	4.295E+1
-5.385E-1	2.098E+1	4.275E+1
-5.433E-1	2.092E+1	4.297E+1
-5.466E-1	2.096E+1	4.271E+1
-5.449E-1	2.104E+1	4.273E+1
-5.401E-1	2.108E+1	4.289E+1
-5.401E-1	2.096E+1	4.279E+1
-5.482E-1	2.106E+1	4.291E+1
-5.449E-1	2.097E+1	4.278E+1
-5.401E-1	2.098E+1	4.290E+1
-5.401E-1	2.095E+1	4.297E+1
-5.466E-1	2.112E+1	4.292E+1
-5.449E-1	2.089E+1	4.286E+1
-5.385E-1	2.104E+1	4.280E+1
-5.417E-1	2.104E+1	4.290E+1
-5.466E-1	2.101E+1	4.263E+1
-5.466E-1	2.096E+1	4.282E+1
-5.417E-1	2.094E+1	4.269E+1
-5.417E-1	2.104E+1	4.273E+1
-5.466E-1	2.079E+1	4.290E+1
-5.433E-1	2.091E+1	4.299E+1
-5.401E-1	2.100E+1	4.296E+1
-5.449E-1	2.076E+1	4.275E+1
-5.482E-1	2.095E+1	4.280E+1
-5.466E-1	2.090E+1	4.268E+1
-5.368E-1	2.087E+1	4.294E+1
-5.385E-1	2.094E+1	4.261E+1
-5.449E-1	2.115E+1	4.295E+1
-5.449E-1	2.101E+1	4.282E+1
-5.401E-1	2.084E+1	4.260E+1
-5.433E-1	2.081E+1	4.282E+1
-5.466E-1	2.087E+1	4.270E+1
-5.466E-1	2.091E+1	4.264E+1
-5.401E-1	2.097E+1	4.275E+1
-5.417E-1	2.115E+1	4.286E+1
-5.466E-1	2.090E+1	4.291E+1
-5.466E-1	2.107E+1	4.245E+1
-5.417E-1	2.110E+1	4.247E+1
-5.433E-1	2.099E+1	4.283E+1
-5.482E-1	2.098E+1	4.258E+1
-5.449E-1	2.095E+1	4.291E+1
-5.352E-1	2.098E+1	4.290E+1
-5.417E-1	2.098E+1	4.286E+1
-5.433E-1	2.096E+1	4.262E+1
-5.449E-1	2.087E+1	4.301E+1
-5.401E-1	2.096E+1	4.287E+1
-5.417E-1	2.094E+1	4.290E+1
-5.433E-1	2.089E+1	4.293E+1
-5.449E-1	2.083E+1	4.282E+1
-5.385E-1	2.093E+1	4.299E+1
-5.433E-1	2.087E+1	4.294E+1
-5.482E-1	2.109E+1	4.271E+1
-5.449E-1	2.079E+1	4.275E+1
-5.401E-1	2.104E+1	4.267E+1
-5.433E-1	2.115E+1	4.280E+1
-5.482E-1	2.076E+1	4.282E+1
-5.433E-1	2.091E+1	4.270E+1
-5.401E-1	2.077E+1	4.264E+1
-5.417E-1	2.099E+1	4.287E+1
-5.449E-1	2.106E+1	4.269E+1
-5.482E-1	2.082E+1	4.295E+1
-5.401E-1	2.104E+1	4.297E+1
-5.417E-1	2.099E+1	4.305E+1
-5.466E-1	2.115E+1	4.293E+1
-5.449E-1	2.101E+1	4.282E+1
-5.401E-1	2.112E+1	4.257E+1
-5.401E-1	2.092E+1	4.265E+1
-5.482E-1	2.082E+1	4.283E+1
-5.466E-1	2.083E+1	4.241E+1
-5.417E-1	2.111E+1	4.285E+1
-5.433E-1	2.086E+1	4.280E+1
-5.482E-1	2.097E+1	4.273E+1
-5.482E-1	2.092E+1	4.297E+1
-5.385E-1	2.092E+1	4.279E+1
-5.417E-1	2.086E+1	4.252E+1
-5.449E-1	2.105E+1	4.278E+1
-5.449E-1	2.091E+1	4.267E+1
-5.401E-1	2.092E+1	4.275E+1
-5.417E-1	2.089E+1	4.291E+1
-5.466E-1	2.095E+1	4.261E+1
-5.449E-1	2.104E+1	4.271E+1
-5.417E-1	2.098E+1	4.265E+1
-5.401E-1	2.091E+1	4.268E+1
-5.482E-1	2.096E+1	4.263E+1
-5.466E-1	2.103E+1	4.266E+1
-5.433E-1	2.092E+1	4.282E+1
-5.401E-1	2.098E+1	4.300E+1
-5.482E-1	2.087E+1	4.294E+1
-5.449E-1	2.104E+1	4.272E+1
-5.417E-1	2.091E+1	4.290E+1
-5.401E-1	2.091E+1	4.285E+1
-5.466E-1	2.087E+1	4.289E+1
-5.466E-1	2.110E+1	4.266E+1
-5.401E-1	2.101E+1	4.306E+1
-5.449E-1	2.089E+1	4.276E+1
-5.482E-1	2.082E+1	4.268E+1
-5.449E-1	2.106E+1	4.244E+1
-5.401E-1	2.093E+1	4.280E+1
-5.401E-1	2.072E+1	4.270E+1
-5.466E-1	2.091E+1	4.276E+1
-5.449E-1	2.119E+1	4.268E+1
-5.433E-1	2.093E+1	4.277E+1
-5.401E-1	2.078E+1	4.296E+1
-5.482E-1	2.095E+1	4.284E+1
-5.433E-1	2.092E+1	4.306E+1
-5.401E-1	2.095E+1	4.303E+1
-5.433E-1	2.100E+1	4.290E+1
-5.466E-1	2.096E+1	4.280E+1
-5.417E-1	2.094E+1	4.260E+1
-5.385E-1	2.085E+1	4.268E+1
-5.401E-1	2.091E+1	4.277E+1
-5.482E-1	2.098E+1	4.274E+1
-5.449E-1	2.094E+1	4.272E+1
-5.385E-1	2.096E+1	4.267E+1
-5.401E-1	2.105E+1	4.277E+1
-5.466E-1	2.093E+1	4.275E+1
-5.482E-1	2.081E+1	4.304E+1
-5.385E-1	2.101E+1	4.258E+1
-5.417E-1	2.103E+1	4.282E+1
-5.498E-1	2.081E+1	4.257E+1
-5.449E-1	2.092E+1	4.304E+1
-5.417E-1	2.094E+1	4.251E+1
-5.401E-1	2.097E+1	4.277E+1
-5.482E-1	2.119E+1	4.267E+1
-5.466E-1	2.101E+1	4.296E+1
-5.385E-1	2.102E+1	4.261E+1
-5.401E-1	2.096E+1	4.289E+1
-5.466E-1	2.089E+1	4.279E+1
-5.433E-1	2.099E+1	4.267E+1
-5.385E-1	2.087E+1	4.301E+1
-5.417E-1	2.099E+1	4.293E+1
-5.449E-1	2.096E+1	4.266E+1
-5.466E-1	2.097E+1	4.289E+1
-5.401E-1	2.084E+1	4.269E+1
-5.417E-1	2.106E+1	4.258E+1
-5.466E-1	2.100E+1	4.299E+1
-5.449E-1	2.102E+1	4.274E+1
-5.401E-1	2.087E+1	4.278E+1
-5.417E-1	2.096E+1	4.260E+1
-5.466E-1	2.085E+1	4.301E+1
-5.449E-1	2.097E+1	4.291E+1
-5.401E-1	2.113E+1	4.306E+1
-5.417E-1	2.096E+1	4.257E+1
-5.482E-1	2.107E+1	4.284E+1
-5.466E-1	2.094E+1	4.303E+1
-5.401E-1	2.075E+1	4.263E+1
-5.449E-1	2.102E+1	4.272E+1
-5.498E-1	2.078E+1	4.269E+1
-5.466E-1	2.097E+1	4.290E+1
-5.368E-1	2.092E+1	4.260E+1
-5.417E-1	2.092E+1	4.277E+1
-5.482E-1	2.088E+1	4.277E+1
-5.433E-1	2.089E+1	4.293E+1
-5.385E-1	2.094E+1	4.269E+1
-5.433E-1	2.107E+1	4.276E+1
-5.482E-1	2.109E+1	4.271E+1
-5.449E-1	2.114E+1	4.286E+1
-5.368E-1	2.075E+1	4.289E+1
-5.401E-1	2.084E+1	4.275E+1
-5.482E-1	2.098E+1	4.274E+1
-5.449E-1	2.081E+1	4.255E+1
-5.401E-1	2.096E+1	4.277E+1
-5.433E-1	2.085E+1	4.261E+1
-5.482E-1	2.081E+1	4.270E+1
-5.449E-1	2.103E+1	4.298E+1
-5.401E-1	2.078E+1	4.231E+1
-5.433E-1	2.083E+1	4.277E+1
-5.466E-1	2.084E+1	4.269E+1
-5.449E-1	2.081E+1	4.295E+1
-5.385E-1	2.095E+1	4.268E+1
-5.401E-1	2.094E+1	4.293E+1
-5.449E-1	2.093E+1	4.279E+1
-5.433E-1	2.084E+1	4.300E+1
-5.417E-1	2.081E+1	4.283E+1
-5.433E-1	2.093E+1	4.284E+1
-5.482E-1	2.107E+1	4.278E+1
-5.466E-1	2.083E+1	4.269E+1
-5.401E-1	2.090E+1	4.299E+1
-5.449E-1	2.084E+1	4.286E+1
-5.433E-1	2.077E+1	4.270E+1
-5.449E-1	2.090E+1	4.273E+1
-5.401E-1	2.115E+1	4.259E+1
-5.433E-1	2.101E+1	4.278E+1
-5.482E-1	2.091E+1	4.267E+1
-5.433E-1	2.089E+1	4.260E+1
-5.417E-1	2.095E+1	4.272E+1
-5.417E-1	2.090E+1	4.311E+1
-5.482E-1	2.099E+1	4.306E+1
-5.449E-1	2.111E+1	4.278E+1
-5.401E-1	2.101E+1	4.261E+1
-5.401E-1	2.098E+1	4.270E+1
-5.514E-1	2.096E+1	4.259E+1
-5.498E-1	2.102E+1	4.299E+1
-5.401E-1	2.100E+1	4.276E+1
-5.433E-1	2.088E+1	4.263E+1
-5.498E-1	2.090E+1	4.287E+1
-5.466E-1	2.097E+1	4.269E+1
-5.417E-1	2.100E+1	4.275E+1
-5.433E-1	2.095E+1	4.288E+1
-5.466E-1	2.098E+1	4.268E+1
-5.449E-1	2.109E+1	4.296E+1
-5.401E-1	2.095E+1	4.266E+1
-5.401E-1	2.085E+1	4.281E+1
-5.482E-1	2.088E+1	4.292E+1
-5.449E-1	2.102E+1	4.292E+1
-5.385E-1	2.099E+1	4.284E+1
-5.401E-1	2.098E+1	4.274E+1
-5.482E-1	2.090E+1	4.296E+1
-5.433E-1	2.099E+1	4.278E+1
-5.401E-1	2.099E+1	4.281E+1
-5.417E-1	2.105E+1	4.264E+1
-5.482E-1	2.102E+1	4.286E+1
-5.466E-1	2.103E+1	4.277E+1
-5.401E-1	2.085E+1	4.263E+1
-5.433E-1	2.105E+1	4.294E+1
-5.466E-1	2.090E+1	4.295E+1
-5.433E-1	2.102E+1	4.262E+1
-5.401E-1	2.091E+1	4.282E+1
-5.401E-1	2.099E+1	4.285E+1
-5.466E-1	2.083E+1	4.293E+1
-5.449E-1	2.099E+1	4.264E+1
-5.368E-1	2.089E+1	4.273E+1
-5.433E-1	2.094E+1	4.264E+1
-5.498E-1	2.065E+1	4.301E+1
-5.482E-1	2.098E+1	4.266E+1
-5.401E-1	2.099E+1	4.292E+1
-5.417E-1	2.087E+1	4.269E+1
-5.482E-1	2.075E+1	4.275E+1
-5.482E-1	2.094E+1	4.297E+1
-5.401E-1	2.086E+1	4.285E+1
-5.433E-1	2.088E+1	4.255E+1
-5.449E-1	2.099E+1	4.283E+1
-5.466E-1	2.092E+1	4.268E+1
-5.385E-1	2.098E+1	4.291E+1
-5.401E-1	2.099E+1	4.262E+1
-5.466E-1	2.096E+1	4.274E+1
-5.466E-1	2.102E+1	4.278E+1
-5.401E-1	2.092E+1	4.271E+1
-5.401E-1	2.086E+1	4.278E+1
-5.482E-1	2.086E+1	4.301E+1
-5.449E-1	2.102E+1	4.284E+1
-5.401E-1	2.080E+1	4.287E+1
-5.417E-1	2.101E+1	4.295E+1
-5.466E-1	2.087E+1	4.262E+1
-5.449E-1	2.086E+1	4.286E+1
-5.401E-1	2.095E+1	4.284E+1
-5.433E-1	2.093E+1	4.264E+1
-5.498E-1	2.105E+1	4.285E+1
-5.466E-1	2.107E+1	4.261E+1
-5.385E-1	2.098E+1	4.285E+1
-5.401E-1	2.104E+1	4.276E+1
-5.466E-1	2.089E+1	4.260E+1
-5.449E-1	2.110E+1	4.299E+1
-5.385E-1	2.086E+1	4.287E+1
-5.401E-1	2.099E+1	4.279E+1
-5.482E-1	2.102E+1	4.272E+1
-5.466E-1	2.088E+1	4.274E+1
-5.401E-1	2.105E+1	4.293E+1
-5.433E-1	2.102E+1	4.277E+1
-5.498E-1	2.104E+1	4.278E+1
-5.482E-1	2.112E+1	4.276E+1
-5.401E-1	2.088E+1	4.273E+1
-5.417E-1	2.114E+1	4.263E+1
-5.449E-1	2.092E+1	4.261E+1
-5.433E-1	2.098E+1	4.260E+1
-5.385E-1	2.095E+1	4.283E+1
-5.433E-1	2.099E+1	4.274E+1
-5.482E-1	2.096E+1	4.294E+1
-5.433E-1	2.087E+1	4.261E+1
-5.401E-1	2.079E+1	4.252E+1
-5.417E-1	2.100E+1	4.265E+1
-5.449E-1	2.102E+1	4.268E+1
-5.433E-1	2.098E+1	4.260E+1
-5.401E-1	2.096E+1	4.265E+1
-5.433E-1	2.095E+1	4.258E+1
-5.498E-1	2.095E+1	4.267E+1
-5.466E-1	2.085E+1	4.263E+1
-5.385E-1	2.088E+1	4.266E+1
-5.417E-1	2.106E+1	4.303E+1
-5.482E-1	2.095E+1	4.282E+1
-5.449E-1	2.090E+1	4.267E+1
-5.417E-1	2.097E+1	4.291E+1
-5.417E-1	2.087E+1	4.293E+1
-5.433E-1	2.110E+1	4.274E+1
-5.433E-1	2.094E+1	4.278E+1
-5.385E-1	2.105E+1	4.278E+1
-5.417E-1	2.099E+1	4.281E+1
-5.449E-1	2.088E+1	4.258E+1
-5.466E-1	2.082E+1	4.296E+1
-5.385E-1	2.092E+1	4.250E+1
-5.433E-1	2.097E+1	4.286E+1
-5.466E-1	2.089E+1	4.263E+1
-5.449E-1	2.108E+1	4.264E+1
-5.417E-1	2.108E+1	4.264E+1
-5.401E-1	2.086E+1	4.237E+1
-5.482E-1	2.093E+1	4.256E+1
-5.449E-1	2.091E+1	4.265E+1
-5.401E-1	2.099E+1	4.276E+1
-5.433E-1	2.088E+1	4.253E+1
-5.482E-1	2.109E+1	4.271E+1
-5.466E-1	2.097E+1	4.253E+1
-5.401E-1	2.096E+1	4.258E+1
-5.433E-1	2.097E+1	4.273E+1
-5.482E-1	2.108E+1	4.277E+1
-5.433E-1	2.080E+1	4.267E+1
-5.368E-1	2.099E+1	4.273E+1
-5.449E-1	2.093E+1	4.279E+1
-5.433E-1	2.100E+1	4.270E+1
-5.449E-1	2.093E+1	4.290E+1
-5.385E-1	2.100E+1	4.256E+1
-5.433E-1	2.090E+1	4.273E+1
-5.482E-1	2.081E+1	4.299E+1
-5.466E-1	2.095E+1	4.285E+1
-5.368E-1	2.086E+1	4.260E+1
-5.433E-1	2.099E+1	4.266E+1
-5.466E-1	2.088E+1	4.259E+1
-5.449E-1	2.097E+1	4.280E+1
-5.433E-1	2.101E+1	4.269E+1
-5.433E-1	2.097E+1	4.265E+1
-5.482E-1	2.087E+1	4.261E+1
-5.449E-1	2.085E+1	4.280E+1
-5.385E-1	2.080E+1	4.262E+1
-5.417E-1	2.087E+1	4.271E+1
-5.466E-1	2.091E+1	4.265E+1
-5.433E-1	2.087E+1	4.278E+1
-5.385E-1	2.080E+1	4.290E+1
-5.433E-1	2.088E+1	4.261E+1
-5.466E-1	2.088E+1	4.287E+1
-5.449E-1	2.115E+1	4.290E+1
-5.401E-1	2.094E+1	4.275E+1
-5.433E-1	2.105E+1	4.279E+1
-5.498E-1	2.105E+1	4.280E+1
-5.466E-1	2.102E+1	4.281E+1
-5.385E-1	2.106E+1	4.256E+1
-5.449E-1	2.090E+1	4.258E+1
-5.498E-1	2.095E+1	4.268E+1
-5.433E-1	2.108E+1	4.281E+1
-5.385E-1	2.086E+1	4.280E+1
-5.417E-1	2.096E+1	4.283E+1
-5.449E-1	2.085E+1	4.261E+1
-5.449E-1	2.087E+1	4.288E+1
-5.368E-1	2.105E+1	4.252E+1
-5.417E-1	2.097E+1	4.296E+1
-5.482E-1	2.081E+1	4.282E+1
-5.466E-1	2.099E+1	4.298E+1
-5.417E-1	2.093E+1	4.269E+1
-5.417E-1	2.092E+1	4.285E+1
-5.482E-1	2.092E+1	4.270E+1
-5.449E-1	2.090E+1	4.259E+1
-5.368E-1	2.084E+1	4.275E+1
-5.417E-1	2.090E+1	4.290E+1
-5.482E-1	2.107E+1	4.257E+1
-5.449E-1	2.099E+1	4.296E+1
-5.401E-1	2.095E+1	4.285E+1
-5.433E-1	2.087E+1	4.284E+1
-5.466E-1	2.087E+1	4.261E+1
-5.449E-1	2.094E+1	4.246E+1
-5.385E-1	2.120E+1	4.289E+1
-5.433E-1	2.102E+1	4.284E+1
-5.466E-1	2.104E+1	4.274E+1
-5.433E-1	2.099E+1	4.289E+1
-5.401E-1	2.108E+1	4.272E+1
-5.401E-1	2.107E+1	4.273E+1
-5.482E-1	2.087E+1	4.244E+1
-5.449E-1	2.088E+1	4.254E+1
-5.401E-1	2.099E+1	4.273E+1
-5.401E-1	2.092E+1	4.253E+1
-5.482E-1	2.086E+1	4.263E+1
-5.433E-1	2.094E+1	4.291E+1
-5.368E-1	2.090E+1	4.249E+1
-5.401E-1	2.080E+1	4.289E+1
-5.466E-1	2.087E+1	4.261E+1
-5.482E-1	2.096E+1	4.271E+1
-5.385E-1	2.101E+1	4.264E+1
-5.449E-1	2.106E+1	4.288E+1
-5.482E-1	2.095E+1	4.262E+1
-5.449E-1	2.102E+1	4.276E+1
-5.385E-1	2.094E+1	4.283E+1
-5.417E-1	2.082E+1	4.276E+1
-5.498E-1	2.107E+1	4.283E+1
-5.433E-1	2.106E+1	4.266E+1
-5.385E-1	2.093E+1	4.277E+1
-5.401E-1	2.106E+1	4.255E+1
-5.466E-1	2.090E+1	4.268E+1
-5.466E-1	2.107E+1	4.279E+1
-5.401E-1	2.088E+1	4.282E+1
-5.433E-1	2.096E+1	4.262E+1
-5.482E-1	2.105E+1	4.290E+1
-5.449E-1	2.073E+1	4.273E+1
-5.401E-1	2.091E+1	4.269E+1
-5.401E-1	2.082E+1	4.280E+1
-5.482E-1	2.101E+1	4.259E+1
-5.417E-1	2.091E+1	4.260E+1
-5.385E-1	2.089E+1	4.284E+1
-5.433E-1	2.097E+1	4.252E+1
-5.466E-1	2.108E+1	4.294E+1
-5.417E-1	2.092E+1	4.270E+1
-5.385E-1	2.098E+1	4.290E+1
-5.433E-1	2.104E+1	4.286E+1
-5.466E-1	2.109E+1	4.260E+1
-5.449E-1	2.107E+1	4.282E+1
-5.401E-1	2.096E+1	4.280E+1
-5.417E-1	2.082E+1	4.263E+1
-5.482E-1	2.102E+1	4.282E+1
-5.417E-1	2.093E+1	4.271E+1
-5.401E-1	2.093E+1	4.254E+1
-5.417E-1	2.105E+1	4.275E+1
-5.482E-1	2.082E+1	4.274E+1
-5.433E-1	2.105E+1	4.289E+1
-5.417E-1	2.075E+1	4.264E+1
-5.401E-1	2.096E+1	4.260E+1
-5.466E-1	2.075E+1	4.266E+1
-5.417E-1	2.100E+1	4.273E+1
-5.401E-1	2.092E+1	4.272E+1
-5.417E-1	2.104E+1	4.260E+1
-5.466E-1	2.091E+1	4.284E+1
-5.433E-1	2.091E+1	4.266E+1
-5.368E-1	2.087E+1	4.272E+1
-5.417E-1	2.109E+1	4.258E+1
-5.482E-1	2.078E+1	4.270E+1
-5.417E-1	2.104E+1	4.294E+1
-5.385E-1	2.083E+1	4.281E+1
-5.417E-1	2.107E+1	4.276E+1
-5.466E-1	2.085E+1	4.273E+1
-5.466E-1	2.101E+1	4.285E+1
-5.385E-1	2.098E+1	4.271E+1
-5.417E-1	2.103E+1	4.276E+1
-5.498E-1	2.090E+1	4.269E+1
-5.449E-1	2.084E+1	4.284E+1
-5.401E-1	2.102E+1	4.272E+1
-5.417E-1	2.095E+1	4.271E+1
-5.482E-1	2.111E+1	4.252E+1
-5.449E-1	2.084E+1	4.272E+1
-5.401E-1	2.088E+1	4.279E+1
-5.433E-1	2.098E+1	4.295E+1
-5.466E-1	2.107E+1	4.268E+1
-5.401E-1	2.106E+1	4.268E+1
-5.368E-1	2.113E+1	4.286E+1
-5.433E-1	2.096E+1	4.270E+1
-5.466E-1	2.079E+1	4.284E+1
-5.433E-1	2.090E+1	4.276E+1
-5.368E-1	2.093E+1	4.279E+1
-5.401E-1	2.099E+1	4.264E+1
-5.466E-1	2.109E+1	4.272E+1
-5.449E-1	2.101E+1	4.253E+1
-5.385E-1	2.095E+1	4.275E+1
-5.449E-1	2.111E+1	4.259E+1
-5.466E-1	2.084E+1	4.264E+1
-5.449E-1	2.077E+1	4.293E+1
-5.385E-1	2.098E+1	4.275E+1
-5.417E-1	2.111E+1	4.279E+1
-5.482E-1	2.108E+1	4.286E+1
-5.449E-1	2.109E+1	4.290E+1
-5.385E-1	2.093E+1	4.272E+1
-5.417E-1	2.111E+1	4.270E+1
-5.449E-1	2.094E+1	4.275E+1
-5.449E-1	2.103E+1	4.272E+1
-5.385E-1	2.107E+1	4.288E+1
-5.417E-1	2.097E+1	4.288E+1
-5.466E-1	2.108E+1	4.281E+1
-5.449E-1	2.074E+1	4.277E+1
-5.401E-1	2.091E+1	4.260E+1
-5.417E-1	2.097E+1	4.286E+1
-5.482E-1	2.081E+1	4.297E+1
-5.449E-1	2.088E+1	4.264E+1
-5.401E-1	2.104E+1	4.290E+1
-5.401E-1	2.081E+1	4.264E+1
-5.466E-1	2.089E+1	4.267E+1
-5.433E-1	2.096E+1	4.264E+1
-5.352E-1	2.111E+1	4.286E+1
-5.401E-1	2.096E+1	4.282E+1
-5.466E-1	2.099E+1	4.289E+1
-5.417E-1	2.102E+1	4.275E+1
-5.401E-1	2.091E+1	4.270E+1
-5.433E-1	2.096E+1	4.267E+1
-5.466E-1	2.107E+1	4.274E+1
-5.449E-1	2.085E+1	4.255E+1
-5.385E-1	2.111E+1	4.298E+1
-5.433E-1	2.084E+1	4.278E+1
-5.449E-1	2.095E+1	4.272E+1
-5.449E-1	2.097E+1	4.282E+1
-5.401E-1	2.095E+1	4.292E+1
-5.433E-1	2.108E+1	4.273E+1
-5.466E-1	2.092E+1	4.279E+1
-5.449E-1	2.100E+1	4.305E+1
-5.385E-1	2.099E+1	4.277E+1
-5.433E-1	2.110E+1	4.274E+1
-5.482E-1	2.090E+1	4.279E+1
-5.466E-1	2.094E+1	4.273E+1
-5.368E-1	2.099E+1	4.269E+1
-5.433E-1	2.099E+1	4.282E+1
-5.449E-1	2.088E+1	4.270E+1
-5.433E-1	2.092E+1	4.294E+1
-5.401E-1	2.104E+1	4.271E+1
-5.417E-1	2.113E+1	4.260E+1
-5.482E-1	2.100E+1	4.264E+1
-5.466E-1	2.099E+1	4.279E+1
-5.385E-1	2.106E+1	4.268E+1
-5.417E-1	2.080E+1	4.279E+1
-5.482E-1	2.104E+1	4.271E+1
-5.449E-1	2.106E+1	4.292E+1
-5.385E-1	2.096E+1	4.260E+1
-5.417E-1	2.096E+1	4.256E+1
-5.482E-1	2.099E+1	4.281E+1
-5.449E-1	2.097E+1	4.294E+1
-5.401E-1	2.090E+1	4.251E+1
-5.417E-1	2.091E+1	4.282E+1
-5.482E-1	2.088E+1	4.274E+1
-5.449E-1	2.111E+1	4.255E+1
-5.417E-1	2.086E+1	4.275E+1
-5.417E-1	2.106E+1	4.257E+1
-5.498E-1	2.090E+1	4.287E+1
-5.466E-1	2.089E+1	4.266E+1
-5.417E-1	2.097E+1	4.268E+1
-5.449E-1	2.078E+1	4.288E+1
-5.482E-1	2.087E+1	4.252E+1
-5.466E-1	2.095E+1	4.272E+1
-5.385E-1	2.101E+1	4.260E+1
-5.401E-1	2.091E+1	4.282E+1
-5.482E-1	2.115E+1	4.283E+1
-5.433E-1	2.084E+1	4.258E+1
-5.368E-1	2.102E+1	4.271E+1
-5.401E-1	2.086E+1	4.282E+1
-5.498E-1	2.092E+1	4.249E+1
-5.433E-1	2.075E+1	4.279E+1
-5.385E-1	2.095E+1	4.267E+1
-5.401E-1	2.093E+1	4.266E+1
-5.449E-1	2.111E+1	4.272E+1
-5.433E-1	2.099E+1	4.280E+1
-5.385E-1	2.110E+1	4.269E+1
-5.417E-1	2.096E+1	4.265E+1
-5.498E-1	2.096E+1	4.288E+1
-5.433E-1	2.091E+1	4.264E+1
-5.368E-1	2.096E+1	4.262E+1
-5.417E-1	2.098E+1	4.272E+1
-5.449E-1	2.110E+1	4.288E+1
-5.449E-1	2.093E+1	4.261E+1
-5.401E-1	2.093E+1	4.255E+1
-5.433E-1	2.093E+1	4.255E+1
-5.482E-1	2.096E+1	4.263E+1
-5.417E-1	2.089E+1	4.265E+1
-5.385E-1	2.084E+1	4.279E+1
-5.417E-1	2.093E+1	4.266E+1
-5.482E-1	2.084E+1	4.289E+1
-5.466E-1	2.103E+1	4.286E+1
-5.385E-1	2.110E+1	4.275E+1
-5.417E-1	2.102E+1	4.263E+1
-5.498E-1	2.077E+1	4.268E+1
-5.433E-1	2.092E+1	4.289E+1
-5.401E-1	2.097E+1	4.249E+1
-5.401E-1	2.078E+1	4.287E+1
-5.482E-1	2.096E+1	4.291E+1
-5.449E-1	2.090E+1	4.287E+1
-5.401E-1	2.100E+1	4.245E+1
-5.401E-1	2.102E+1	4.292E+1
-5.466E-1	2.094E+1	4.264E+1
-5.433E-1	2.096E+1	4.269E+1
-5.401E-1	2.085E+1	4.290E+1
-5.417E-1	2.092E+1	4.275E+1
-5.466E-1	2.099E+1	4.279E+1
-5.433E-1	2.102E+1	4.245E+1
-5.433E-1	2.093E+1	4.280E+1
-5.449E-1	2.104E+1	4.257E+1
-5.449E-1	2.095E+1	4.258E+1
-5.449E-1	2.078E+1	4.303E+1
-5.385E-1	2.096E+1	4.256E+1
-5.433E-1	2.096E+1	4.278E+1
-5.466E-1	2.105E+1	4.279E+1
-5.466E-1	2.087E+1	4.269E+1
-5.401E-1	2.102E+1	4.292E+1
-5.417E-1	2.084E+1	4.257E+1
-5.482E-1	2.099E+1	4.261E+1
-5.433E-1	2.099E+1	4.265E+1
-5.401E-1	2.106E+1	4.262E+1
-5.433E-1	2.112E+1	4.279E+1
-5.466E-1	2.093E+1	4.269E+1
-5.401E-1	2.096E+1	4.291E+1
-5.385E-1	2.100E+1	4.247E+1
-5.417E-1	2.101E+1	4.278E+1
-5.498E-1	2.103E+1	4.267E+1
-5.466E-1	2.086E+1	4.271E+1
-5.401E-1	2.085E+1	4.265E+1
-5.433E-1	2.097E+1	4.275E+1
-5.482E-1	2.085E+1	4.287E+1
-5.417E-1	2.101E+1	4.273E+1
-5.385E-1	2.107E+1	4.276E+1
-5.401E-1	2.098E+1	4.277E+1
-5.466E-1	2.110E+1	4.273E+1
-5.466E-1	2.101E+1	4.272E+1
-5.385E-1	2.090E+1	4.252E+1
-5.449E-1	2.087E+1	4.260E+1
-5.482E-1	2.098E+1	4.262E+1
-5.449E-1	2.084E+1	4.251E+1
-5.401E-1	2.091E+1	4.302E+1
-5.433E-1	2.088E+1	4.262E+1
-5.449E-1	2.079E+1	4.266E+1
-5.433E-1	2.084E+1	4.257E+1
-5.401E-1	2.087E+1	4.265E+1
-5.433E-1	2.115E+1	4.272E+1
-5.466E-1	2.096E+1	4.270E+1
-5.417E-1	2.095E+1	4.258E+1
-5.401E-1	2.104E+1	4.272E+1
-5.401E-1	2.083E+1	4.277E+1
-5.466E-1	2.102E+1	4.290E+1
-5.466E-1	2.083E+1	4.248E+1
-5.352E-1	2.099E+1	4.269E+1
-5.417E-1	2.094E+1	4.274E+1
-5.514E-1	2.090E+1	4.269E+1
-5.433E-1	2.093E+1	4.275E+1
-5.417E-1	2.096E+1	4.291E+1
-5.417E-1	2.095E+1	4.260E+1
-5.466E-1	2.081E+1	4.280E+1
-5.433E-1	2.093E+1	4.268E+1
-5.401E-1	2.100E+1	4.284E+1
-5.449E-1	2.085E+1	4.282E+1
-5.466E-1	2.095E+1	4.274E+1
-5.449E-1	2.111E+1	4.252E+1
-5.352E-1	2.065E+1	4.274E+1
-5.449E-1	2.089E+1	4.271E+1
-5.449E-1	2.101E+1	4.300E+1
-5.449E-1	2.081E+1	4.299E+1
-5.401E-1	2.098E+1	4.263E+1
-5.417E-1	2.087E+1	4.281E+1
-5.482E-1	2.078E+1	4.287E+1
-5.417E-1	2.092E+1	4.278E+1
-5.385E-1	2.095E+1	4.257E+1
-5.466E-1	2.085E+1	4.287E+1
-5.466E-1	2.097E+1	4.288E+1
-5.449E-1	2.095E+1	4.281E+1
-5.401E-1	2.092E+1	4.274E+1
-5.417E-1	2.095E+1	4.277E+1
-5.466E-1	2.093E+1	4.261E+1
-5.433E-1	2.086E+1	4.264E+1
-5.401E-1	2.081E+1	4.265E+1
-5.433E-1	2.101E+1	4.278E+1
-5.482E-1	2.092E+1	4.269E+1
-5.433E-1	2.103E+1	4.248E+1
-5.401E-1	2.104E+1	4.272E+1
-5.449E-1	2.102E+1	4.281E+1
-5.482E-1	2.091E+1	4.272E+1
-5.449E-1	2.091E+1	4.256E+1
-5.401E-1	2.102E+1	4.281E+1
-5.433E-1	2.092E+1	4.250E+1
-5.466E-1	2.108E+1	4.283E+1
-5.482E-1	2.103E+1	4.286E+1
-5.401E-1	2.084E+1	4.280E+1
-5.417E-1	2.090E+1	4.269E+1
-5.498E-1	2.091E+1	4.284E+1
-5.433E-1	2.098E+1	4.265E+1
-5.385E-1	2.082E+1	4.268E+1
-5.449E-1	2.109E+1	4.240E+1
-5.498E-1	2.113E+1	4.263E+1
-5.417E-1	2.093E+1	4.286E+1
-5.385E-1	2.104E+1	4.279E+1
-5.433E-1	2.111E+1	4.271E+1
-5.466E-1	2.104E+1	4.283E+1
-5.433E-1	2.105E+1	4.270E+1
-5.385E-1	2.086E+1	4.274E+1
-5.449E-1	2.098E+1	4.290E+1
-5.466E-1	2.106E+1	4.268E+1
-5.449E-1	2.087E+1	4.247E+1
-5.401E-1	2.104E+1	4.267E+1
-5.417E-1	2.093E+1	4.250E+1
-5.498E-1	2.094E+1	4.270E+1
-5.449E-1	2.086E+1	4.279E+1
-5.417E-1	2.098E+1	4.277E+1
-5.449E-1	2.096E+1	4.269E+1
-5.466E-1	2.098E+1	4.272E+1
-5.449E-1	2.098E+1	4.295E+1
-5.385E-1	2.099E+1	4.300E+1
-5.417E-1	2.088E+1	4.287E+1
-5.498E-1	2.082E+1	4.286E+1
-5.417E-1	2.087E+1	4.286E+1
-5.385E-1	2.091E+1	4.259E+1
-5.433E-1	2.090E+1	4.278E+1
-5.514E-1	2.093E+1	4.280E+1
-5.449E-1	2.106E+1	4.266E+1
-5.401E-1	2.102E+1	4.279E+1
-5.449E-1	2.085E+1	4.279E+1
-5.466E-1	2.104E+1	4.265E+1
-5.449E-1	2.099E+1	4.282E+1
-5.401E-1	2.091E+1	4.299E+1
-5.417E-1	2.082E+1	4.260E+1
-5.466E-1	2.089E+1	4.250E+1
-5.449E-1	2.101E+1	4.275E+1
-5.385E-1	2.091E+1	4.258E+1
-5.449E-1	2.096E+1	4.263E+1
-5.482E-1	2.094E+1	4.276E+1
-5.433E-1	2.098E+1	4.269E+1
-5.417E-1	2.088E+1	4.290E+1
-5.433E-1	2.109E+1	4.282E+1
-5.514E-1	2.104E+1	4.247E+1
-5.433E-1	2.100E+1	4.292E+1
-5.401E-1	2.079E+1	4.276E+1
-5.433E-1	2.091E+1	4.302E+1
-5.498E-1	2.096E+1	4.287E+1
-5.449E-1	2.104E+1	4.278E+1
-5.368E-1	2.094E+1	4.264E+1
-5.433E-1	2.098E+1	4.264E+1
-5.449E-1	2.107E+1	4.267E+1
-5.466E-1	2.092E+1	4.264E+1
-5.401E-1	2.090E+1	4.282E+1
-5.449E-1	2.093E+1	4.278E+1
-5.482E-1	2.107E+1	4.266E+1
-5.449E-1	2.089E+1	4.304E+1
-5.401E-1	2.108E+1	4.282E+1
-5.417E-1	2.063E+1	4.279E+1
-5.466E-1	2.087E+1	4.247E+1
-5.433E-1	2.089E+1	4.265E+1
-5.385E-1	2.090E+1	4.293E+1
-5.449E-1	2.109E+1	4.277E+1
-5.482E-1	2.091E+1	4.271E+1
-5.433E-1	2.075E+1	4.292E+1
-5.385E-1	2.103E+1	4.262E+1
-5.433E-1	2.106E+1	4.253E+1
-5.466E-1	2.088E+1	4.267E+1
-5.433E-1	2.071E+1	4.283E+1
-5.385E-1	2.092E+1	4.284E+1
-5.433E-1	2.081E+1	4.282E+1
-5.498E-1	2.087E+1	4.281E+1
-5.417E-1	2.105E+1	4.253E+1
-5.368E-1	2.085E+1	4.280E+1
-5.433E-1	2.079E+1	4.260E+1
-5.482E-1	2.095E+1	4.265E+1
-5.466E-1	2.094E+1	4.268E+1
-5.385E-1	2.092E+1	4.287E+1
-5.433E-1	2.089E+1	4.289E+1
-5.466E-1	2.090E+1	4.280E+1
-5.433E-1	2.084E+1	4.286E+1
-5.401E-1	2.082E+1	4.259E+1
-5.433E-1	2.086E+1	4.272E+1
-5.498E-1	2.087E+1	4.273E+1
-5.433E-1	2.093E+1	4.289E+1
-5.385E-1	2.080E+1	4.261E+1
-5.433E-1	2.097E+1	4.280E+1
-5.466E-1	2.099E+1	4.277E+1
-5.449E-1	2.092E+1	4.285E+1
-5.385E-1	2.102E+1	4.299E+1
-5.417E-1	2.118E+1	4.274E+1
-5.449E-1	2.098E+1	4.276E+1
-5.433E-1	2.078E+1	4.257E+1
-5.401E-1	2.082E+1	4.288E+1
-5.449E-1	2.078E+1	4.258E+1
-5.466E-1	2.107E+1	4.272E+1
-5.482E-1	2.101E+1	4.278E+1
-5.401E-1	2.081E+1	4.273E+1
-5.433E-1	2.088E+1	4.258E+1
-5.514E-1	2.087E+1	4.251E+1
-5.449E-1	2.106E+1	4.279E+1
-5.401E-1	2.103E+1	4.267E+1
-5.417E-1	2.098E+1	4.273E+1
-5.466E-1	2.097E+1	4.274E+1
-5.433E-1	2.092E+1	4.271E+1
-5.401E-1	2.112E+1	4.289E+1
-5.449E-1	2.103E+1	4.286E+1
-5.466E-1	2.118E+1	4.269E+1
-5.433E-1	2.083E+1	4.293E+1
-5.417E-1	2.114E+1	4.258E+1
-5.449E-1	2.104E+1	4.271E+1
-5.482E-1	2.092E+1	4.277E+1
-5.433E-1	2.089E+1	4.310E+1
-5.401E-1	2.079E+1	4.278E+1
-5.433E-1	2.091E+1	4.282E+1
-5.466E-1	2.108E+1	4.300E+1
-5.433E-1	2.099E+1	4.276E+1
-5.385E-1	2.093E+1	4.260E+1
-5.449E-1	2.085E+1	4.275E+1
-5.449E-1	2.095E+1	4.280E+1
-5.433E-1	2.094E+1	4.289E+1
-5.385E-1	2.089E+1	4.264E+1
-5.433E-1	2.095E+1	4.278E+1
-5.498E-1	2.108E+1	4.299E+1
-5.433E-1	2.096E+1	4.281E+1
-5.385E-1	2.098E+1	4.288E+1
-5.449E-1	2.083E+1	4.272E+1
-5.514E-1	2.091E+1	4.261E+1
-5.417E-1	2.106E+1	4.270E+1
-5.417E-1	2.090E+1	4.262E+1
-5.433E-1	2.097E+1	4.263E+1
-5.498E-1	2.096E+1	4.273E+1
-5.417E-1	2.091E+1	4.267E+1
-5.401E-1	2.091E+1	4.283E+1
-5.449E-1	2.100E+1	4.294E+1
-5.482E-1	2.093E+1	4.262E+1
-5.449E-1	2.087E+1	4.265E+1
-5.401E-1	2.096E+1	4.247E+1
-5.417E-1	2.105E+1	4.264E+1
-5.482E-1	2.076E+1	4.263E+1
-5.417E-1	2.086E+1	4.250E+1
-5.401E-1	2.085E+1	4.286E+1
-5.433E-1	2.090E+1	4.276E+1
-5.498E-1	2.112E+1	4.266E+1
-5.449E-1	2.111E+1	4.258E+1
-5.401E-1	2.092E+1	4.272E+1
-5.466E-1	2.090E+1	4.271E+1
-5.498E-1	2.105E+1	4.265E+1
-5.449E-1	2.087E+1	4.277E+1
-5.401E-1	2.087E+1	4.259E+1
-5.417E-1	2.075E+1	4.291E+1
-5.482E-1	2.091E+1	4.260E+1
-5.433E-1	2.089E+1	4.240E+1
-5.433E-1	2.104E+1	4.260E+1
-5.417E-1	2.101E+1	4.282E+1
-5.482E-1	2.094E+1	4.277E+1
-5.449E-1	2.094E+1	4.294E+1
-5.385E-1	2.107E+1	4.290E+1
-5.449E-1	2.104E+1	4.279E+1
-5.482E-1	2.083E+1	4.287E+1
-5.433E-1	2.107E+1	4.281E+1
-5.352E-1	2.095E+1	4.251E+1
-5.449E-1	2.087E+1	4.237E+1
-5.466E-1	2.091E+1	4.272E+1
-5.449E-1	2.089E+1	4.276E+1
-5.385E-1	2.107E+1	4.267E+1
-5.449E-1	2.089E+1	4.269E+1
-5.449E-1	2.082E+1	4.270E+1
-5.417E-1	2.111E+1	4.298E+1
-5.401E-1	2.106E+1	4.263E+1
-5.449E-1	2.098E+1	4.252E+1
-5.466E-1	2.089E+1	4.234E+1
-5.433E-1	2.083E+1	4.293E+1
-5.401E-1	2.087E+1	4.257E+1
-5.417E-1	2.107E+1	4.295E+1
-5.449E-1	2.099E+1	4.269E+1
-5.417E-1	2.095E+1	4.286E+1
-5.385E-1	2.092E+1	4.288E+1
-5.417E-1	2.097E+1	4.272E+1
-5.482E-1	2.082E+1	4.271E+1
-5.433E-1	2.092E+1	4.284E+1
-5.385E-1	2.108E+1	4.272E+1
-5.417E-1	2.096E+1	4.255E+1
-5.466E-1	2.087E+1	4.282E+1
-5.401E-1	2.101E+1	4.271E+1
-5.417E-1	2.091E+1	4.294E+1
-5.449E-1	2.097E+1	4.282E+1
-5.482E-1	2.095E+1	4.265E+1
-5.466E-1	2.098E+1	4.276E+1
-5.385E-1	2.096E+1	4.250E+1
-5.417E-1	2.115E+1	4.278E+1
-5.466E-1	2.102E+1	4.278E+1
-5.466E-1	2.107E+1	4.282E+1
-5.417E-1	2.103E+1	4.279E+1
-5.433E-1	2.085E+1	4.285E+1
-5.482E-1	2.089E+1	4.287E+1
-5.417E-1	2.086E+1	4.266E+1
-5.385E-1	2.109E+1	4.255E+1
-5.433E-1	2.095E+1	4.287E+1
-5.498E-1	2.091E+1	4.289E+1
-5.433E-1	2.087E+1	4.269E+1
-5.401E-1	2.085E+1	4.256E+1
-5.433E-1	2.096E+1	4.282E+1
-5.482E-1	2.079E+1	4.286E+1
-5.433E-1	2.102E+1	4.270E+1
-5.401E-1	2.082E+1	4.266E+1
-5.449E-1	2.081E+1	4.302E+1
-5.482E-1	2.081E+1	4.271E+1
-5.433E-1	2.085E+1	4.262E+1
-5.385E-1	2.104E+1	4.251E+1
-5.417E-1	2.101E+1	4.239E+1
-5.466E-1	2.111E+1	4.262E+1
-5.449E-1	2.093E+1	4.284E+1
-5.385E-1	2.094E+1	4.279E+1
-5.433E-1	2.102E+1	4.282E+1
-5.498E-1	2.106E+1	4.268E+1
-5.385E-1	2.091E+1	4.260E+1
-5.368E-1	2.082E+1	4.264E+1
-5.466E-1	2.099E+1	4.266E+1
-5.482E-1	2.087E+1	4.266E+1
-5.417E-1	2.076E+1	4.263E+1
-5.401E-1	2.095E+1	4.268E+1
-5.433E-1	2.083E+1	4.268E+1
-5.482E-1	2.081E+1	4.286E+1
-5.417E-1	2.081E+1	4.295E+1
-5.417E-1	2.119E+1	4.288E+1
-5.433E-1	2.108E+1	4.279E+1
-5.482E-1	2.107E+1	4.267E+1
-5.417E-1	2.085E+1	4.282E+1
-5.385E-1	2.104E+1	4.259E+1
-5.466E-1	2.091E+1	4.262E+1
-5.482E-1	2.101E+1	4.266E+1
-5.433E-1	2.088E+1	4.265E+1
-5.385E-1	2.104E+1	4.293E+1
-5.433E-1	2.098E+1	4.268E+1
-5.466E-1	2.108E+1	4.294E+1
-5.401E-1	2.102E+1	4.290E+1
-5.385E-1	2.099E+1	4.261E+1
-5.417E-1	2.089E+1	4.282E+1
-5.498E-1	2.114E+1	4.265E+1
-5.433E-1	2.087E+1	4.293E+1
-5.385E-1	2.100E+1	4.266E+1
-5.433E-1	2.109E+1	4.291E+1
-5.466E-1	2.097E+1	4.279E+1
-5.433E-1	2.106E+1	4.286E+1
-5.368E-1	2.087E+1	4.260E+1
-5.466E-1	2.078E+1	4.244E+1
-5.498E-1	2.098E+1	4.270E+1
-5.417E-1	2.091E+1	4.282E+1
-5.385E-1	2.095E+1	4.261E+1
-5.449E-1	2.089E+1	4.289E+1
-5.466E-1	2.095E+1	4.250E+1
-5.466E-1	2.095E+1	4.273E+1
-5.385E-1	2.101E+1	4.281E+1
-5.401E-1	2.091E+1	4.276E+1
-5.482E-1	2.101E+1	4.256E+1
-5.417E-1	2.084E+1	4.236E+1
-5.401E-1	2.094E+1	4.265E+1
-5.449E-1	2.095E+1	4.277E+1
-5.498E-1	2.090E+1	4.263E+1
-5.417E-1	2.088E+1	4.298E+1
-5.401E-1	2.102E+1	4.238E+1
-5.433E-1	2.085E+1	4.265E+1
-5.482E-1	2.099E+1	4.299E+1
-5.449E-1	2.088E+1	4.271E+1
-5.385E-1	2.084E+1	4.287E+1
-5.433E-1	2.099E+1	4.288E+1
-5.482E-1	2.099E+1	4.257E+1
-5.417E-1	2.093E+1	4.278E+1
-5.385E-1	2.088E+1	4.282E+1
-5.433E-1	2.108E+1	4.260E+1
-5.498E-1	2.093E+1	4.270E+1
-5.401E-1	2.095E+1	4.269E+1
-5.385E-1	2.093E+1	4.284E+1
-5.433E-1	2.097E+1	4.295E+1
-5.498E-1	2.098E+1	4.276E+1
-5.433E-1	2.089E+1	4.277E+1
-5.385E-1	2.086E+1	4.266E+1
-5.417E-1	2.087E+1	4.280E+1
-5.482E-1	2.096E+1	4.286E+1
-5.449E-1	2.094E+1	4.274E+1
-5.385E-1	2.093E+1	4.264E+1
-5.433E-1	2.099E+1	4.241E+1
-5.466E-1	2.095E+1	4.302E+1
-5.449E-1	2.093E+1	4.274E+1
-5.401E-1	2.109E+1	4.254E+1
-5.433E-1	2.093E+1	4.241E+1
-5.466E-1	2.092E+1	4.288E+1
-5.417E-1	2.101E+1	4.262E+1
-5.401E-1	2.098E+1	4.274E+1
-5.417E-1	2.087E+1	4.258E+1
-5.482E-1	2.109E+1	4.272E+1
-5.466E-1	2.075E+1	4.277E+1
-5.385E-1	2.095E+1	4.268E+1
-5.433E-1	2.108E+1	4.253E+1
-5.482E-1	2.077E+1	4.267E+1
-5.417E-1	2.082E+1	4.260E+1
-5.417E-1	2.096E+1	4.244E+1
-5.417E-1	2.109E+1	4.290E+1
-5.514E-1	2.092E+1	4.287E+1
-5.449E-1	2.098E+1	4.254E+1
-5.385E-1	2.088E+1	4.294E+1
-5.449E-1	2.104E+1	4.263E+1
-5.514E-1	2.092E+1	4.265E+1
-5.449E-1	2.095E+1	4.253E+1
-5.368E-1	2.105E+1	4.252E+1
-5.433E-1	2.080E+1	4.264E+1
-5.466E-1	2.082E+1	4.284E+1
-5.433E-1	2.107E+1	4.278E+1
-5.385E-1	2.085E+1	4.290E+1
-5.449E-1	2.084E+1	4.289E+1
-5.466E-1	2.096E+1	4.289E+1
-5.417E-1	2.082E+1	4.276E+1
-5.401E-1	2.097E+1	4.247E+1
-5.449E-1	2.084E+1	4.292E+1
-5.498E-1	2.088E+1	4.285E+1
-5.449E-1	2.075E+1	4.285E+1
-5.433E-1	2.099E+1	4.272E+1
-5.449E-1	2.100E+1	4.288E+1
-5.482E-1	2.091E+1	4.284E+1
-5.417E-1	2.098E+1	4.276E+1
-5.401E-1	2.101E+1	4.275E+1
-5.433E-1	2.089E+1	4.256E+1
-5.498E-1	2.099E+1	4.279E+1
-5.433E-1	2.073E+1	4.278E+1
-5.401E-1	2.098E+1	4.272E+1
-5.466E-1	2.091E+1	4.275E+1
-5.482E-1	2.099E+1	4.268E+1
-5.466E-1	2.098E+1	4.265E+1
-5.401E-1	2.087E+1	4.264E+1
-5.449E-1	2.095E+1	4.268E+1
-5.482E-1	2.098E+1	4.284E+1
-5.449E-1	2.099E+1	4.308E+1
-5.368E-1	2.108E+1	4.269E+1
-5.433E-1	2.103E+1	4.261E+1
-5.514E-1	2.089E+1	4.272E+1
-5.433E-1	2.082E+1	4.285E+1
-5.385E-1	2.096E+1	4.251E+1
-5.433E-1	2.103E+1	4.279E+1
-5.482E-1	2.092E+1	4.285E+1
-5.466E-1	2.097E+1	4.283E+1
-5.401E-1	2.081E+1	4.255E+1
-5.433E-1	2.096E+1	4.290E+1
-5.498E-1	2.099E+1	4.277E+1
-5.449E-1	2.074E+1	4.273E+1
-5.401E-1	2.089E+1	4.244E+1
-5.417E-1	2.112E+1	4.257E+1
-5.482E-1	2.078E+1	4.275E+1
-5.433E-1	2.092E+1	4.275E+1
-5.401E-1	2.093E+1	4.283E+1
-5.449E-1	2.106E+1	4.282E+1
-5.466E-1	2.091E+1	4.261E+1
-5.449E-1	2.104E+1	4.280E+1
-5.401E-1	2.101E+1	4.265E+1
-5.449E-1	2.101E+1	4.271E+1
-5.482E-1	2.099E+1	4.245E+1
-5.449E-1	2.074E+1	4.268E+1
-5.417E-1	2.083E+1	4.259E+1
-5.417E-1	2.098E+1	4.257E+1
-5.466E-1	2.093E+1	4.261E+1
-5.433E-1	2.105E+1	4.258E+1
-5.417E-1	2.094E+1	4.298E+1
-5.433E-1	2.089E+1	4.284E+1
-5.498E-1	2.093E+1	4.263E+1
-5.433E-1	2.094E+1	4.250E+1
-5.385E-1	2.086E+1	4.272E+1
-5.417E-1	2.103E+1	4.272E+1
-5.482E-1	2.104E+1	4.262E+1
-5.433E-1	2.092E+1	4.277E+1
-5.417E-1	2.109E+1	4.275E+1
-5.449E-1	2.084E+1	4.268E+1
-5.514E-1	2.077E+1	4.289E+1
-5.417E-1	2.094E+1	4.275E+1
-5.401E-1	2.107E+1	4.260E+1
-5.449E-1	2.080E+1	4.276E+1
-5.466E-1	2.108E+1	4.266E+1
-5.417E-1	2.095E+1	4.282E+1
-5.401E-1	2.076E+1	4.272E+1
-5.466E-1	2.091E+1	4.250E+1
-5.482E-1	2.087E+1	4.266E+1
-5.401E-1	2.089E+1	4.277E+1
-5.368E-1	2.078E+1	4.291E+1
-5.466E-1	2.082E+1	4.270E+1
-5.466E-1	2.109E+1	4.281E+1
-5.433E-1	2.092E+1	4.300E+1
-5.401E-1	2.097E+1	4.263E+1
-5.466E-1	2.081E+1	4.269E+1
-5.466E-1	2.088E+1	4.279E+1
-5.417E-1	2.095E+1	4.262E+1
-5.401E-1	2.095E+1	4.284E+1
-5.433E-1	2.071E+1	4.285E+1
-5.482E-1	2.121E+1	4.265E+1
-5.433E-1	2.102E+1	4.265E+1
-5.401E-1	2.091E+1	4.286E+1
-5.401E-1	2.089E+1	4.274E+1
-5.482E-1	2.105E+1	4.275E+1
-5.417E-1	2.089E+1	4.274E+1
-5.401E-1	2.108E+1	4.278E+1
-5.433E-1	2.104E+1	4.260E+1
-5.449E-1	2.087E+1	4.252E+1
-5.449E-1	2.087E+1	4.250E+1
-5.401E-1	2.101E+1	4.272E+1
-5.466E-1	2.089E+1	4.264E+1
-5.498E-1	2.101E+1	4.286E+1
-5.417E-1	2.098E+1	4.261E+1
-5.401E-1	2.097E+1	4.274E+1
-5.401E-1	2.092E+1	4.289E+1
-5.482E-1	2.084E+1	4.281E+1
-5.433E-1	2.097E+1	4.253E+1
-5.368E-1	2.100E+1	4.255E+1
-5.466E-1	2.093E+1	4.221E+1
-5.466E-1	2.104E+1	4.265E+1
-5.417E-1	2.101E+1	4.281E+1
-5.401E-1	2.103E+1	4.275E+1
-5.433E-1	2.086E+1	4.256E+1
-5.498E-1	2.093E+1	4.280E+1
-5.401E-1	2.095E+1	4.281E+1
-5.401E-1	2.093E+1	4.260E+1
-5.449E-1	2.091E+1	4.260E+1
-5.482E-1	2.099E+1	4.274E+1
-5.433E-1	2.095E+1	4.257E+1
-5.368E-1	2.102E+1	4.251E+1
-5.466E-1	2.101E+1	4.294E+1
-5.449E-1	2.095E+1	4.260E+1
-5.433E-1	2.088E+1	4.263E+1
-5.385E-1	2.091E+1	4.272E+1
-5.433E-1	2.086E+1	4.256E+1
-5.482E-1	2.100E+1	4.267E+1
-5.466E-1	2.094E+1	4.289E+1
-5.401E-1	2.109E+1	4.287E+1
-5.433E-1	2.063E+1	4.270E+1
-5.498E-1	2.079E+1	4.277E+1
-5.433E-1	2.087E+1	4.281E+1
-5.385E-1	2.101E+1	4.276E+1
-5.433E-1	2.089E+1	4.248E+1
-5.482E-1	2.100E+1	4.290E+1
-5.433E-1	2.088E+1	4.277E+1
-5.385E-1	2.085E+1	4.284E+1
-5.466E-1	2.098E+1	4.275E+1
-5.482E-1	2.089E+1	4.285E+1
-5.433E-1	2.087E+1	4.261E+1
-5.385E-1	2.106E+1	4.284E+1
-5.449E-1	2.089E+1	4.264E+1
-5.482E-1	2.086E+1	4.259E+1
-5.417E-1	2.078E+1	4.298E+1
-5.401E-1	2.088E+1	4.280E+1
-5.433E-1	2.096E+1	4.255E+1
-5.498E-1	2.097E+1	4.277E+1
-5.417E-1	2.085E+1	4.229E+1
-5.385E-1	2.098E+1	4.279E+1
-5.466E-1	2.108E+1	4.286E+1
-5.498E-1	2.106E+1	4.248E+1
-5.449E-1	2.103E+1	4.254E+1
-5.417E-1	2.091E+1	4.272E+1
-5.466E-1	2.099E+1	4.309E+1
-5.466E-1	2.096E+1	4.255E+1
-5.433E-1	2.096E+1	4.266E+1
-5.401E-1	2.096E+1	4.298E+1
-5.433E-1	2.081E+1	4.239E+1
-5.482E-1	2.104E+1	4.266E+1
-5.449E-1	2.085E+1	4.268E+1
-5.385E-1	2.081E+1	4.288E+1
-5.433E-1	2.098E+1	4.274E+1
-5.482E-1	2.096E+1	4.286E+1
-5.401E-1	2.096E+1	4.271E+1
-5.401E-1	2.109E+1	4.273E+1
-5.482E-1	2.111E+1	4.255E+1
-5.466E-1	2.098E+1	4.265E+1
-5.417E-1	2.094E+1	4.286E+1
-5.401E-1	2.090E+1	4.273E+1
-5.449E-1	2.105E+1	4.293E+1
-5.498E-1	2.106E+1	4.260E+1
-5.449E-1	2.096E+1	4.292E+1
-5.417E-1	2.093E+1	4.274E+1
-5.449E-1	2.091E+1	4.280E+1
-5.482E-1	2.089E+1	4.283E+1
-5.466E-1	2.091E+1	4.243E+1
-5.368E-1	2.096E+1	4.277E+1
-5.449E-1	2.084E+1	4.258E+1
-5.514E-1	2.095E+1	4.252E+1
-5.449E-1	2.100E+1	4.244E+1
-5.417E-1	2.103E+1	4.262E+1
-5.466E-1	2.099E+1	4.273E+1
-5.482E-1	2.098E+1	4.259E+1
-5.433E-1	2.103E+1	4.277E+1
-5.417E-1	2.081E+1	4.263E+1
-5.433E-1	2.105E+1	4.278E+1
-5.482E-1	2.093E+1	4.259E+1
-5.433E-1	2.091E+1	4.277E+1
-5.401E-1	2.114E+1	4.259E+1
-5.449E-1	2.089E+1	4.272E+1
-5.498E-1	2.086E+1	4.268E+1
-5.417E-1	2.073E+1	4.265E+1
-5.401E-1	2.111E+1	4.255E+1
-5.449E-1	2.084E+1	4.262E+1
-5.482E-1	2.095E+1	4.256E+1
-5.433E-1	2.085E+1	4.275E+1
-5.385E-1	2.112E+1	4.262E+1
-5.449E-1	2.091E+1	4.265E+1
-5.498E-1	2.094E+1	4.273E+1
-5.449E-1	2.092E+1	4.291E+1
-5.401E-1	2.088E+1	4.271E+1
-5.449E-1	2.087E+1	4.273E+1
-5.466E-1	2.108E+1	4.278E+1
-5.433E-1	2.095E+1	4.271E+1
-5.401E-1	2.081E+1	4.251E+1
-5.449E-1	2.100E+1	4.256E+1
-5.482E-1	2.117E+1	4.271E+1
-5.449E-1	2.096E+1	4.269E+1
-5.417E-1	2.100E+1	4.270E+1
-5.466E-1	2.084E+1	4.290E+1
-5.482E-1	2.097E+1	4.266E+1
-5.449E-1	2.091E+1	4.283E+1
-5.401E-1	2.094E+1	4.272E+1
-5.449E-1	2.088E+1	4.275E+1
-5.498E-1	2.065E+1	4.294E+1
-5.433E-1	2.101E+1	4.263E+1
-5.385E-1	2.080E+1	4.273E+1
-5.449E-1	2.099E+1	4.268E+1
-5.482E-1	2.102E+1	4.255E+1
-5.417E-1	2.083E+1	4.263E+1
-5.401E-1	2.105E+1	4.282E+1
-5.466E-1	2.104E+1	4.277E+1
-5.482E-1	2.075E+1	4.273E+1
-5.417E-1	2.082E+1	4.264E+1
-5.385E-1	2.082E+1	4.262E+1
-5.449E-1	2.087E+1	4.271E+1
-5.514E-1	2.085E+1	4.274E+1
-5.433E-1	2.091E+1	4.291E+1
-5.368E-1	2.101E+1	4.287E+1
-5.433E-1	2.086E+1	4.271E+1
-5.466E-1	2.097E+1	4.266E+1
-5.433E-1	2.086E+1	4.271E+1
-5.385E-1	2.088E+1	4.268E+1
-5.433E-1	2.087E+1	4.274E+1
-5.498E-1	2.079E+1	4.259E+1
-5.466E-1	2.108E+1	4.275E+1
-5.401E-1	2.101E+1	4.286E+1
-5.466E-1	2.080E+1	4.273E+1
-5.482E-1	2.103E+1	4.279E+1
-5.433E-1	2.075E+1	4.249E+1
-5.385E-1	2.085E+1	4.280E+1
-5.466E-1	2.097E+1	4.297E+1
-5.482E-1	2.088E+1	4.273E+1
-5.417E-1	2.088E+1	4.275E+1
-5.401E-1	2.088E+1	4.264E+1
-5.449E-1	2.086E+1	4.285E+1
-5.498E-1	2.101E+1	4.267E+1
-5.417E-1	2.086E+1	4.290E+1
-5.385E-1	2.101E+1	4.262E+1
-5.449E-1	2.109E+1	4.292E+1
-5.498E-1	2.095E+1	4.264E+1
-5.449E-1	2.087E+1	4.241E+1
-5.401E-1	2.110E+1	4.258E+1
-5.433E-1	2.095E+1	4.278E+1
-5.466E-1	2.092E+1	4.255E+1
-5.449E-1	2.092E+1	4.277E+1
-5.401E-1	2.082E+1	4.255E+1
-5.449E-1	2.079E+1	4.254E+1
-5.498E-1	2.098E+1	4.278E+1
-5.417E-1	2.105E+1	4.267E+1
-5.401E-1	2.102E+1	4.253E+1
-5.449E-1	2.097E+1	4.270E+1
-5.449E-1	2.094E+1	4.274E+1
-5.449E-1	2.076E+1	4.269E+1
-5.401E-1	2.097E+1	4.259E+1
-5.466E-1	2.081E+1	4.281E+1
-5.498E-1	2.097E+1	4.271E+1
-5.449E-1	2.093E+1	4.287E+1
-5.385E-1	2.087E+1	4.261E+1
-5.466E-1	2.073E+1	4.275E+1
-5.498E-1	2.082E+1	4.281E+1
-5.401E-1	2.106E+1	4.263E+1
-5.417E-1	2.122E+1	4.276E+1
-5.433E-1	2.091E+1	4.275E+1
-5.482E-1	2.099E+1	4.265E+1
-5.417E-1	2.094E+1	4.260E+1
-5.401E-1	2.089E+1	4.291E+1
-5.449E-1	2.103E+1	4.299E+1
-5.498E-1	2.089E+1	4.268E+1
-5.417E-1	2.107E+1	4.278E+1
-5.401E-1	2.101E+1	4.275E+1
-5.449E-1	2.075E+1	4.290E+1
-5.466E-1	2.099E+1	4.264E+1
-5.417E-1	2.076E+1	4.248E+1
-5.385E-1	2.099E+1	4.269E+1
-5.449E-1	2.078E+1	4.252E+1
-5.482E-1	2.095E+1	4.264E+1
-5.433E-1	2.104E+1	4.267E+1
-5.368E-1	2.086E+1	4.266E+1
-5.433E-1	2.089E+1	4.289E+1
-5.449E-1	2.092E+1	4.271E+1
-5.417E-1	2.097E+1	4.278E+1
-5.401E-1	2.106E+1	4.249E+1
-5.466E-1	2.104E+1	4.256E+1
-5.482E-1	2.096E+1	4.274E+1
-5.449E-1	2.111E+1	4.283E+1
-5.385E-1	2.101E+1	4.268E+1
-5.449E-1	2.097E+1	4.254E+1
-5.498E-1	2.082E+1	4.265E+1
-5.401E-1	2.080E+1	4.254E+1
-5.417E-1	2.100E+1	4.257E+1
-5.433E-1	2.097E+1	4.250E+1
-5.482E-1	2.096E+1	4.293E+1
-5.449E-1	2.086E+1	4.256E+1
-5.417E-1	2.089E+1	4.267E+1
-5.466E-1	2.088E+1	4.274E+1
-5.482E-1	2.104E+1	4.260E+1
-5.449E-1	2.090E+1	4.269E+1
-5.401E-1	2.103E+1	4.263E+1
-5.449E-1	2.103E+1	4.280E+1
-5.482E-1	2.097E+1	4.251E+1
-5.433E-1	2.090E+1	4.262E+1
-5.385E-1	2.085E+1	4.272E+1
-5.466E-1	2.082E+1	4.274E+1
-5.482E-1	2.090E+1	4.277E+1
-5.433E-1	2.083E+1	4.263E+1
-5.417E-1	2.090E+1	4.263E+1
-5.449E-1	2.086E+1	4.277E+1
-5.449E-1	2.105E+1	4.282E+1
-5.449E-1	2.086E+1	4.242E+1
-5.368E-1	2.093E+1	4.291E+1
-5.466E-1	2.086E+1	4.275E+1
-5.498E-1	2.075E+1	4.249E+1
-5.433E-1	2.105E+1	4.302E+1
-5.401E-1	2.093E+1	4.236E+1
-5.433E-1	2.100E+1	4.273E+1
-5.482E-1	2.111E+1	4.281E+1
-5.449E-1	2.098E+1	4.252E+1
-5.417E-1	2.089E+1	4.246E+1
-5.449E-1	2.087E+1	4.284E+1
-5.498E-1	2.103E+1	4.273E+1
-5.449E-1	2.097E+1	4.300E+1
-5.385E-1	2.065E+1	4.272E+1
-5.482E-1	2.092E+1	4.278E+1
-5.498E-1	2.087E+1	4.272E+1
-5.433E-1	2.094E+1	4.276E+1
-5.401E-1	2.099E+1	4.273E+1
-5.433E-1	2.075E+1	4.268E+1
-5.498E-1	2.091E+1	4.287E+1
-5.417E-1	2.086E+1	4.266E+1
-5.401E-1	2.104E+1	4.273E+1
-5.466E-1	2.086E+1	4.258E+1
-5.498E-1	2.087E+1	4.265E+1
-5.433E-1	2.085E+1	4.269E+1
-5.401E-1	2.090E+1	4.274E+1
-5.433E-1	2.097E+1	4.296E+1
-5.482E-1	2.099E+1	4.261E+1
-5.433E-1	2.099E+1	4.269E+1
-5.385E-1	2.081E+1	4.264E+1
-5.433E-1	2.100E+1	4.273E+1
-5.482E-1	2.100E+1	4.263E+1
-5.466E-1	2.105E+1	4.276E+1
-5.417E-1	2.089E+1	4.251E+1
-5.466E-1	2.116E+1	4.262E+1
-5.482E-1	2.095E+1	4.274E+1
-5.433E-1	2.092E+1	4.241E+1
-5.417E-1	2.090E+1	4.273E+1
-5.449E-1	2.087E+1	4.293E+1
-5.482E-1	2.087E+1	4.260E+1
-5.401E-1	2.087E+1	4.225E+1
-5.417E-1	2.091E+1	4.280E+1
-5.466E-1	2.065E+1	4.251E+1
-5.466E-1	2.085E+1	4.254E+1
-5.449E-1	2.096E+1	4.268E+1
-5.401E-1	2.087E+1	4.275E+1
-5.449E-1	2.091E+1	4.270E+1
-5.482E-1	2.094E+1	4.249E+1
-5.433E-1	2.094E+1	4.283E+1
-5.417E-1	2.084E+1	4.272E+1
-5.449E-1	2.104E+1	4.265E+1
-5.498E-1	2.098E+1	4.255E+1
-5.417E-1	2.095E+1	4.261E+1
-5.401E-1	2.084E+1	4.275E+1
-5.466E-1	2.075E+1	4.262E+1
-5.482E-1	2.102E+1	4.269E+1
-5.417E-1	2.105E+1	4.253E+1
-5.401E-1	2.093E+1	4.275E+1
-5.433E-1	2.103E+1	4.253E+1
-5.498E-1	2.107E+1	4.273E+1
-5.466E-1	2.097E+1	4.281E+1
-5.401E-1	2.091E+1	4.290E+1
-5.449E-1	2.093E+1	4.275E+1
-5.498E-1	2.095E+1	4.269E+1
-5.433E-1	2.076E+1	4.280E+1
-5.417E-1	2.106E+1	4.266E+1
-5.466E-1	2.088E+1	4.240E+1
-5.482E-1	2.109E+1	4.271E+1
-5.417E-1	2.106E+1	4.257E+1
-5.433E-1	2.079E+1	4.306E+1
-5.466E-1	2.098E+1	4.270E+1
-5.466E-1	2.088E+1	4.273E+1
-5.433E-1	2.091E+1	4.283E+1
-5.433E-1	2.094E+1	4.261E+1
-5.466E-1	2.089E+1	4.293E+1
-5.482E-1	2.105E+1	4.288E+1
-5.449E-1	2.091E+1	4.275E+1
-5.417E-1	2.086E+1	4.249E+1
-5.466E-1	2.095E+1	4.263E+1
-5.514E-1	2.087E+1	4.258E+1
-5.433E-1	2.100E+1	4.260E+1
-5.433E-1	2.108E+1	4.264E+1
-5.466E-1	2.071E+1	4.279E+1
-5.482E-1	2.099E+1	4.275E+1
-5.433E-1	2.087E+1	4.277E+1
-5.417E-1	2.097E+1	4.246E+1
-5.449E-1	2.089E+1	4.276E+1
-5.498E-1	2.078E+1	4.283E+1
-5.401E-1	2.090E+1	4.271E+1
-5.417E-1	2.099E+1	4.263E+1
-5.433E-1	2.095E+1	4.305E+1
-5.498E-1	2.116E+1	4.293E+1
-5.433E-1	2.101E+1	4.268E+1
-5.417E-1	2.084E+1	4.270E+1
-5.449E-1	2.080E+1	4.278E+1
-5.482E-1	2.095E+1	4.268E+1
-5.433E-1	2.102E+1	4.283E+1
-5.433E-1	2.105E+1	4.249E+1
-5.466E-1	2.076E+1	4.247E+1
-5.466E-1	2.101E+1	4.285E+1
-5.482E-1	2.088E+1	4.260E+1
-5.417E-1	2.064E+1	4.281E+1
-5.482E-1	2.094E+1	4.276E+1
-5.498E-1	2.099E+1	4.271E+1
-5.433E-1	2.108E+1	4.275E+1
-5.385E-1	2.107E+1	4.287E+1
-5.466E-1	2.105E+1	4.271E+1
-5.466E-1	2.087E+1	4.280E+1
-5.417E-1	2.111E+1	4.299E+1
-5.417E-1	2.083E+1	4.289E+1
-5.466E-1	2.083E+1	4.284E+1
-5.498E-1	2.085E+1	4.284E+1
-5.449E-1	2.083E+1	4.285E+1
-5.385E-1	2.103E+1	4.256E+1
-5.433E-1	2.111E+1	4.272E+1
-5.482E-1	2.082E+1	4.275E+1
-5.433E-1	2.103E+1	4.280E+1
-5.385E-1	2.090E+1	4.276E+1
-5.449E-1	2.097E+1	4.276E+1
-5.498E-1	2.087E+1	4.275E+1
-5.449E-1	2.091E+1	4.283E+1
-5.401E-1	2.101E+1	4.278E+1
-5.482E-1	2.095E+1	4.252E+1
-5.466E-1	2.090E+1	4.290E+1
-5.433E-1	2.112E+1	4.263E+1
-5.433E-1	2.084E+1	4.271E+1
-5.482E-1	2.080E+1	4.274E+1
-5.498E-1	2.104E+1	4.266E+1
-5.449E-1	2.082E+1	4.283E+1
-5.417E-1	2.103E+1	4.266E+1
-5.498E-1	2.100E+1	4.244E+1
-5.482E-1	2.099E+1	4.298E+1
-5.417E-1	2.095E+1	4.285E+1
-5.401E-1	2.099E+1	4.273E+1
-5.466E-1	2.093E+1	4.255E+1
-5.498E-1	2.114E+1	4.293E+1
-5.433E-1	2.087E+1	4.263E+1
-5.401E-1	2.124E+1	4.279E+1
-5.449E-1	2.097E+1	4.256E+1
-5.498E-1	2.085E+1	4.277E+1
-5.417E-1	2.088E+1	4.278E+1
-5.401E-1	2.110E+1	4.264E+1
-5.449E-1	2.095E+1	4.254E+1
-5.482E-1	2.083E+1	4.290E+1
-5.466E-1	2.062E+1	4.264E+1
-5.417E-1	2.083E+1	4.263E+1
-5.482E-1	2.099E+1	4.283E+1
-5.482E-1	2.094E+1	4.293E+1
-5.433E-1	2.095E+1	4.283E+1
-5.417E-1	2.096E+1	4.236E+1
-5.466E-1	2.091E+1	4.248E+1
-5.482E-1	2.111E+1	4.275E+1
-5.417E-1	2.094E+1	4.274E+1
-5.401E-1	2.084E+1	4.267E+1
-5.449E-1	2.093E+1	4.252E+1
-5.498E-1	2.079E+1	4.265E+1
-5.417E-1	2.104E+1	4.268E+1
-5.417E-1	2.104E+1	4.290E+1
-5.466E-1	2.096E+1	4.279E+1
-5.482E-1	2.094E+1	4.255E+1
-5.417E-1	2.092E+1	4.265E+1
-5.401E-1	2.086E+1	4.261E+1
-5.482E-1	2.091E+1	4.277E+1
-5.482E-1	2.102E+1	4.284E+1
-5.433E-1	2.100E+1	4.266E+1
-5.433E-1	2.096E+1	4.277E+1
-5.482E-1	2.100E+1	4.268E+1
-5.482E-1	2.104E+1	4.257E+1
-5.417E-1	2.105E+1	4.271E+1
-5.401E-1	2.103E+1	4.267E+1
-5.466E-1	2.091E+1	4.271E+1
-5.498E-1	2.091E+1	4.295E+1
-5.417E-1	2.098E+1	4.256E+1
-5.433E-1	2.065E+1	4.281E+1
-5.466E-1	2.096E+1	4.265E+1
-5.498E-1	2.099E+1	4.235E+1
-5.433E-1	2.104E+1	4.260E+1
-5.433E-1	2.090E+1	4.265E+1
-5.466E-1	2.096E+1	4.271E+1
-5.498E-1	2.087E+1	4.250E+1
-5.433E-1	2.084E+1	4.295E+1
-5.433E-1	2.093E+1	4.269E+1
-5.466E-1	2.114E+1	4.247E+1
-5.498E-1	2.099E+1	4.270E+1
-5.433E-1	2.098E+1	4.282E+1
-5.401E-1	2.095E+1	4.287E+1
-5.466E-1	2.102E+1	4.284E+1
-5.514E-1	2.099E+1	4.245E+1
-5.433E-1	2.095E+1	4.275E+1
-5.401E-1	2.091E+1	4.281E+1
-5.466E-1	2.079E+1	4.276E+1
-5.466E-1	2.114E+1	4.259E+1
-5.417E-1	2.098E+1	4.290E+1
-5.433E-1	2.105E+1	4.270E+1
-5.449E-1	2.083E+1	4.270E+1
-5.498E-1	2.091E+1	4.264E+1
-5.433E-1	2.092E+1	4.250E+1
-5.417E-1	2.103E+1	4.257E+1
-5.482E-1	2.095E+1	4.266E+1
-5.498E-1	2.086E+1	4.284E+1
-5.401E-1	2.085E+1	4.266E+1
-5.401E-1	2.070E+1	4.271E+1
-5.466E-1	2.105E+1	4.273E+1
-5.498E-1	2.089E+1	4.256E+1
-5.417E-1	2.108E+1	4.278E+1
-5.401E-1	2.078E+1	4.267E+1
-5.498E-1	2.102E+1	4.273E+1
-5.482E-1	2.095E+1	4.284E+1
-5.433E-1	2.094E+1	4.259E+1
-5.401E-1	2.111E+1	4.263E+1
-5.449E-1	2.095E+1	4.275E+1
-5.498E-1	2.102E+1	4.266E+1
-5.433E-1	2.108E+1	4.277E+1
-5.401E-1	2.094E+1	4.258E+1
-5.498E-1	2.102E+1	4.291E+1
-5.514E-1	2.073E+1	4.269E+1
-5.433E-1	2.107E+1	4.264E+1
-5.417E-1	2.097E+1	4.277E+1
-5.498E-1	2.096E+1	4.267E+1
-5.498E-1	2.096E+1	4.248E+1
-5.417E-1	2.092E+1	4.258E+1
-5.417E-1	2.099E+1	4.274E+1
-5.449E-1	2.099E+1	4.280E+1
-5.466E-1	2.092E+1	4.277E+1
-5.433E-1	2.100E+1	4.259E+1
-5.417E-1	2.104E+1	4.267E+1
-5.466E-1	2.093E+1	4.291E+1
-5.498E-1	2.083E+1	4.273E+1
-5.449E-1	2.092E+1	4.274E+1
-5.417E-1	2.076E+1	4.278E+1
-5.482E-1	2.085E+1	4.240E+1
-5.482E-1	2.098E+1	4.273E+1
-5.417E-1	2.101E+1	4.280E+1
-5.417E-1	2.098E+1	4.272E+1
-5.482E-1	2.084E+1	4.277E+1
-5.466E-1	2.106E+1	4.269E+1
-5.433E-1	2.111E+1	4.288E+1
-5.417E-1	2.119E+1	4.267E+1
-5.449E-1	2.091E+1	4.280E+1
-5.498E-1	2.087E+1	4.276E+1
-5.449E-1	2.084E+1	4.260E+1
-5.401E-1	2.091E+1	4.272E+1
-5.482E-1	2.104E+1	4.260E+1
-5.498E-1	2.075E+1	4.282E+1
-5.401E-1	2.086E+1	4.256E+1
-5.417E-1	2.092E+1	4.251E+1
-5.449E-1	2.075E+1	4.285E+1
-5.482E-1	2.094E+1	4.272E+1
-5.449E-1	2.085E+1	4.297E+1
-5.417E-1	2.079E+1	4.277E+1
-5.466E-1	2.102E+1	4.279E+1
-5.514E-1	2.087E+1	4.294E+1
-5.433E-1	2.095E+1	4.277E+1
-5.385E-1	2.088E+1	4.259E+1
-5.482E-1	2.086E+1	4.276E+1
-5.466E-1	2.113E+1	4.277E+1
-5.433E-1	2.105E+1	4.291E+1
-5.433E-1	2.110E+1	4.282E+1
-5.466E-1	2.087E+1	4.267E+1
-5.498E-1	2.104E+1	4.297E+1
-5.449E-1	2.086E+1	4.274E+1
-5.433E-1	2.106E+1	4.270E+1
-5.449E-1	2.096E+1	4.281E+1
-5.482E-1	2.095E+1	4.239E+1
-5.433E-1	2.107E+1	4.274E+1
-5.401E-1	2.106E+1	4.275E+1
-5.482E-1	2.087E+1	4.264E+1
-5.482E-1	2.104E+1	4.272E+1
-5.433E-1	2.100E+1	4.288E+1
-5.401E-1	2.097E+1	4.270E+1
-5.482E-1	2.093E+1	4.248E+1
-5.498E-1	2.097E+1	4.274E+1
-5.417E-1	2.117E+1	4.238E+1
-5.401E-1	2.093E+1	4.259E+1
-5.466E-1	2.086E+1	4.227E+1
-5.482E-1	2.111E+1	4.274E+1
-5.449E-1	2.101E+1	4.279E+1
-5.433E-1	2.076E+1	4.263E+1
-5.449E-1	2.088E+1	4.268E+1
-5.498E-1	2.077E+1	4.283E+1
-5.449E-1	2.087E+1	4.301E+1
-5.433E-1	2.084E+1	4.272E+1
-5.514E-1	2.089E+1	4.247E+1
-5.498E-1	2.094E+1	4.261E+1
-5.449E-1	2.084E+1	4.259E+1
-5.417E-1	2.107E+1	4.278E+1
-5.482E-1	2.093E+1	4.254E+1
-5.498E-1	2.081E+1	4.245E+1
-5.466E-1	2.078E+1	4.274E+1
-5.449E-1	2.086E+1	4.253E+1
-5.466E-1	2.087E+1	4.264E+1
-5.514E-1	2.074E+1	4.270E+1
-5.449E-1	2.111E+1	4.296E+1
-5.417E-1	2.099E+1	4.269E+1
-5.433E-1	2.098E+1	4.275E+1
-5.482E-1	2.096E+1	4.281E+1
-5.449E-1	2.096E+1	4.259E+1
-5.401E-1	2.095E+1	4.313E+1
-5.466E-1	2.089E+1	4.257E+1
-5.514E-1	2.083E+1	4.275E+1
-5.433E-1	2.093E+1	4.276E+1
-5.417E-1	2.092E+1	4.263E+1
-5.449E-1	2.098E+1	4.271E+1
-5.498E-1	2.095E+1	4.239E+1
-5.449E-1	2.087E+1	4.280E+1
-5.449E-1	2.076E+1	4.250E+1
-5.498E-1	2.087E+1	4.235E+1
-5.482E-1	2.070E+1	4.254E+1
-5.449E-1	2.107E+1	4.272E+1
-5.401E-1	2.080E+1	4.273E+1
-5.482E-1	2.097E+1	4.288E+1
-5.498E-1	2.081E+1	4.283E+1
-5.433E-1	2.097E+1	4.256E+1
-5.417E-1	2.094E+1	4.251E+1
-5.482E-1	2.096E+1	4.269E+1
-5.531E-1	2.084E+1	4.274E+1
-5.433E-1	2.094E+1	4.272E+1
-5.417E-1	2.077E+1	4.249E+1
-5.482E-1	2.091E+1	4.286E+1
-5.531E-1	2.094E+1	4.286E+1
-5.417E-1	2.097E+1	4.282E+1
-5.433E-1	2.084E+1	4.273E+1
-5.449E-1	2.103E+1	4.256E+1
-5.466E-1	2.105E+1	4.271E+1
-5.433E-1	2.085E+1	4.267E+1
-5.417E-1	2.101E+1	4.279E+1
-5.482E-1	2.107E+1	4.267E+1
-5.482E-1	2.106E+1	4.292E+1
-5.433E-1	2.090E+1	4.267E+1
-5.417E-1	2.096E+1	4.265E+1
-5.482E-1	2.095E+1	4.292E+1
-5.482E-1	2.091E+1	4.289E+1
-5.433E-1	2.094E+1	4.264E+1
-5.417E-1	2.092E+1	4.259E+1
-5.433E-1	2.093E+1	4.258E+1
-5.466E-1	2.090E+1	4.242E+1
-5.449E-1	2.109E+1	4.297E+1
-5.401E-1	2.084E+1	4.269E+1
-5.482E-1	2.095E+1	4.266E+1
-5.482E-1	2.105E+1	4.283E+1
-5.433E-1	2.102E+1	4.267E+1
-5.417E-1	2.094E+1	4.270E+1
-5.466E-1	2.084E+1	4.256E+1
-5.466E-1	2.101E+1	4.256E+1
-5.401E-1	2.099E+1	4.271E+1
-5.401E-1	2.086E+1	4.271E+1
-5.466E-1	2.111E+1	4.278E+1
-5.514E-1	2.098E+1	4.241E+1
-5.401E-1	2.089E+1	4.278E+1
-5.417E-1	2.081E+1	4.275E+1
-5.466E-1	2.089E+1	4.273E+1
-5.482E-1	2.083E+1	4.271E+1
-5.433E-1	2.100E+1	4.260E+1
-5.385E-1	2.095E+1	4.253E+1
-5.466E-1	2.102E+1	4.243E+1
-5.498E-1	2.093E+1	4.252E+1
-5.417E-1	2.099E+1	4.281E+1
-5.433E-1	2.078E+1	4.261E+1
-5.482E-1	2.087E+1	4.280E+1
-5.482E-1	2.098E+1	4.257E+1
-5.433E-1	2.093E+1	4.271E+1
-5.401E-1	2.102E+1	4.266E+1
-5.482E-1	2.086E+1	4.253E+1
-5.482E-1	2.098E+1	4.273E+1
-5.466E-1	2.087E+1	4.284E+1
-5.433E-1	2.082E+1	4.281E+1
-5.482E-1	2.094E+1	4.252E+1
-5.482E-1	2.097E+1	4.259E+1
-5.417E-1	2.093E+1	4.270E+1
-5.417E-1	2.102E+1	4.271E+1
-5.482E-1	2.095E+1	4.281E+1
-5.498E-1	2.105E+1	4.259E+1
-5.433E-1	2.088E+1	4.260E+1
-5.401E-1	2.100E+1	4.264E+1
-5.482E-1	2.102E+1	4.265E+1
-5.466E-1	2.090E+1	4.263E+1
-5.449E-1	2.100E+1	4.274E+1
-5.401E-1	2.088E+1	4.277E+1
-5.498E-1	2.093E+1	4.272E+1
-5.498E-1	2.084E+1	4.252E+1
-5.401E-1	2.092E+1	4.269E+1
-5.433E-1	2.075E+1	4.264E+1
-5.482E-1	2.090E+1	4.262E+1
-5.514E-1	2.096E+1	4.291E+1
-5.433E-1	2.076E+1	4.260E+1
-5.417E-1	2.097E+1	4.274E+1
-5.466E-1	2.075E+1	4.273E+1
-5.498E-1	2.084E+1	4.260E+1
-5.401E-1	2.111E+1	4.266E+1
-5.401E-1	2.075E+1	4.253E+1
-5.482E-1	2.080E+1	4.269E+1
-5.498E-1	2.088E+1	4.278E+1
-5.417E-1	2.098E+1	4.247E+1
-5.433E-1	2.099E+1	4.263E+1
-5.482E-1	2.111E+1	4.266E+1
-5.514E-1	2.101E+1	4.266E+1
-5.449E-1	2.110E+1	4.256E+1
-5.385E-1	2.090E+1	4.283E+1
-5.466E-1	2.095E+1	4.286E+1
-5.482E-1	2.093E+1	4.252E+1
-5.433E-1	2.094E+1	4.267E+1
-5.417E-1	2.092E+1	4.248E+1
-5.482E-1	2.082E+1	4.282E+1
-5.482E-1	2.092E+1	4.283E+1
-5.417E-1	2.104E+1	4.272E+1
-5.417E-1	2.095E+1	4.256E+1
-5.498E-1	2.110E+1	4.279E+1
-5.466E-1	2.080E+1	4.252E+1
-5.449E-1	2.098E+1	4.260E+1
-5.433E-1	2.089E+1	4.274E+1
-5.498E-1	2.103E+1	4.249E+1
-5.482E-1	2.094E+1	4.248E+1
-5.449E-1	2.085E+1	4.284E+1
-5.401E-1	2.088E+1	4.259E+1
-5.482E-1	2.098E+1	4.248E+1
-5.514E-1	2.083E+1	4.259E+1
-5.417E-1	2.093E+1	4.290E+1
-5.401E-1	2.094E+1	4.264E+1
-5.466E-1	2.088E+1	4.250E+1
-5.482E-1	2.098E+1	4.252E+1
-5.433E-1	2.106E+1	4.267E+1
-5.417E-1	2.075E+1	4.246E+1
-5.498E-1	2.088E+1	4.268E+1
-5.466E-1	2.088E+1	4.272E+1
-5.433E-1	2.083E+1	4.274E+1
-5.433E-1	2.098E+1	4.245E+1
-5.466E-1	2.111E+1	4.264E+1
-5.498E-1	2.094E+1	4.254E+1
-5.433E-1	2.088E+1	4.263E+1
-5.433E-1	2.080E+1	4.251E+1
-5.482E-1	2.087E+1	4.269E+1
-5.498E-1	2.103E+1	4.274E+1
-5.449E-1	2.094E+1	4.276E+1
-5.401E-1	2.075E+1	4.262E+1
-5.466E-1	2.073E+1	4.263E+1
-5.498E-1	2.079E+1	4.301E+1
-5.417E-1	2.072E+1	4.277E+1
-5.401E-1	2.075E+1	4.262E+1
-5.466E-1	2.095E+1	4.252E+1
-5.498E-1	2.088E+1	4.275E+1
-5.417E-1	2.097E+1	4.281E+1
-5.401E-1	2.103E+1	4.261E+1
-5.466E-1	2.095E+1	4.292E+1
-5.498E-1	2.085E+1	4.266E+1
-5.417E-1	2.104E+1	4.278E+1
-5.401E-1	2.094E+1	4.273E+1
-5.449E-1	2.094E+1	4.267E+1
-5.498E-1	2.080E+1	4.264E+1
-5.433E-1	2.066E+1	4.260E+1
-5.433E-1	2.104E+1	4.252E+1
-5.482E-1	2.073E+1	4.292E+1
-5.514E-1	2.090E+1	4.261E+1
-5.433E-1	2.083E+1	4.263E+1
-5.417E-1	2.106E+1	4.235E+1
-5.466E-1	2.089E+1	4.294E+1
-5.482E-1	2.100E+1	4.276E+1
-5.433E-1	2.095E+1	4.247E+1
-5.401E-1	2.102E+1	4.271E+1
-5.482E-1	2.087E+1	4.256E+1
-5.498E-1	2.086E+1	4.258E+1
-5.482E-1	2.101E+1	4.258E+1
-5.417E-1	2.095E+1	4.257E+1
-5.466E-1	2.106E+1	4.262E+1
-5.498E-1	2.095E+1	4.279E+1
-5.433E-1	2.076E+1	4.263E+1
-5.433E-1	2.098E+1	4.277E+1
-5.498E-1	2.103E+1	4.257E+1
-5.498E-1	2.097E+1	4.271E+1
-5.433E-1	2.116E+1	4.251E+1
-5.449E-1	2.099E+1	4.256E+1
-5.514E-1	2.089E+1	4.265E+1
-5.498E-1	2.081E+1	4.278E+1
-5.417E-1	2.092E+1	4.284E+1
-5.433E-1	2.089E+1	4.267E+1
-5.482E-1	2.100E+1	4.268E+1
-5.498E-1	2.087E+1	4.262E+1
-5.401E-1	2.081E+1	4.264E+1
-5.433E-1	2.094E+1	4.275E+1
-5.466E-1	2.100E+1	4.293E+1
-5.482E-1	2.097E+1	4.266E+1
-5.433E-1	2.101E+1	4.268E+1
-5.417E-1	2.082E+1	4.277E+1
-5.466E-1	2.089E+1	4.267E+1
-5.514E-1	2.068E+1	4.287E+1
-5.466E-1	2.089E+1	4.267E+1
-5.433E-1	2.099E+1	4.271E+1
-5.466E-1	2.107E+1	4.253E+1
-5.498E-1	2.089E+1	4.280E+1
-5.417E-1	2.090E+1	4.263E+1
-5.417E-1	2.083E+1	4.275E+1
-5.466E-1	2.097E+1	4.260E+1
-5.498E-1	2.084E+1	4.276E+1
-5.433E-1	2.092E+1	4.266E+1
-5.401E-1	2.070E+1	4.267E+1
-5.466E-1	2.089E+1	4.290E+1
-5.482E-1	2.090E+1	4.277E+1
-5.449E-1	2.086E+1	4.271E+1
-5.401E-1	2.091E+1	4.250E+1
-5.498E-1	2.116E+1	4.235E+1
-5.466E-1	2.086E+1	4.279E+1
-5.433E-1	2.073E+1	4.277E+1
-5.417E-1	2.097E+1	4.247E+1
-5.482E-1	2.084E+1	4.260E+1
-5.514E-1	2.102E+1	4.261E+1
-5.417E-1	2.089E+1	4.265E+1
-5.433E-1	2.077E+1	4.289E+1
-5.449E-1	2.109E+1	4.240E+1
-5.482E-1	2.087E+1	4.271E+1
-5.449E-1	2.100E+1	4.278E+1
-5.401E-1	2.094E+1	4.290E+1
-5.482E-1	2.094E+1	4.274E+1
-5.482E-1	2.087E+1	4.273E+1
-5.401E-1	2.099E+1	4.268E+1
-5.449E-1	2.103E+1	4.256E+1
-5.498E-1	2.113E+1	4.254E+1
-5.498E-1	2.088E+1	4.284E+1
-5.401E-1	2.098E+1	4.274E+1
-5.417E-1	2.099E+1	4.261E+1
-5.498E-1	2.088E+1	4.263E+1
-5.531E-1	2.103E+1	4.281E+1
-5.449E-1	2.086E+1	4.304E+1
-5.417E-1	2.085E+1	4.249E+1
-5.514E-1	2.103E+1	4.271E+1
-5.482E-1	2.112E+1	4.297E+1
-5.449E-1	2.103E+1	4.248E+1
-5.417E-1	2.093E+1	4.276E+1
-5.482E-1	2.101E+1	4.257E+1
-5.514E-1	2.100E+1	4.269E+1
-5.433E-1	2.090E+1	4.250E+1
-5.401E-1	2.093E+1	4.277E+1
-5.466E-1	2.106E+1	4.252E+1
-5.498E-1	2.088E+1	4.257E+1
-5.401E-1	2.050E+1	4.276E+1
-5.417E-1	2.089E+1	4.268E+1
-5.466E-1	2.084E+1	4.237E+1
-5.482E-1	2.101E+1	4.266E+1
-5.417E-1	2.089E+1	4.252E+1
-5.433E-1	2.067E+1	4.258E+1
-5.466E-1	2.095E+1	4.252E+1
-5.498E-1	2.096E+1	4.248E+1
-5.417E-1	2.099E+1	4.272E+1
-5.417E-1	2.095E+1	4.266E+1
-5.482E-1	2.102E+1	4.275E+1
-5.498E-1	2.107E+1	4.265E+1
-5.449E-1	2.105E+1	4.260E+1
-5.433E-1	2.082E+1	4.247E+1
-5.449E-1	2.082E+1	4.258E+1
-5.482E-1	2.099E+1	4.261E+1
-5.417E-1	2.092E+1	4.272E+1
-5.433E-1	2.091E+1	4.262E+1
-5.449E-1	2.099E+1	4.249E+1
-5.466E-1	2.099E+1	4.272E+1
-5.449E-1	2.087E+1	4.278E+1
-5.401E-1	2.123E+1	4.259E+1
-5.498E-1	2.100E+1	4.252E+1
-5.498E-1	2.088E+1	4.280E+1
-5.433E-1	2.080E+1	4.261E+1
-5.417E-1	2.084E+1	4.262E+1
-5.466E-1	2.096E+1	4.256E+1
-5.482E-1	2.095E+1	4.258E+1
-5.433E-1	2.089E+1	4.284E+1
-5.417E-1	2.103E+1	4.252E+1
-5.498E-1	2.093E+1	4.238E+1
-5.466E-1	2.100E+1	4.234E+1
-5.466E-1	2.079E+1	4.254E+1
-5.449E-1	2.077E+1	4.282E+1
-5.449E-1	2.083E+1	4.289E+1
-5.482E-1	2.118E+1	4.272E+1
-5.466E-1	2.098E+1	4.268E+1
-5.417E-1	2.088E+1	4.285E+1
-5.466E-1	2.084E+1	4.277E+1
-5.498E-1	2.096E+1	4.262E+1
-5.449E-1	2.093E+1	4.264E+1
-5.433E-1	2.113E+1	4.257E+1
-5.482E-1	2.087E+1	4.269E+1
-5.531E-1	2.094E+1	4.256E+1
-5.417E-1	2.102E+1	4.275E+1
-5.433E-1	2.108E+1	4.263E+1
-5.466E-1	2.111E+1	4.285E+1
-5.466E-1	2.071E+1	4.243E+1
-5.401E-1	2.095E+1	4.280E+1
-5.417E-1	2.099E+1	4.271E+1
-5.482E-1	2.094E+1	4.265E+1
-5.482E-1	2.086E+1	4.268E+1
-5.417E-1	2.102E+1	4.273E+1
-5.417E-1	2.106E+1	4.264E+1
-5.466E-1	2.087E+1	4.238E+1
-5.482E-1	2.090E+1	4.269E+1
-5.433E-1	2.105E+1	4.273E+1
-5.433E-1	2.107E+1	4.242E+1
-5.498E-1	2.086E+1	4.252E+1
-5.482E-1	2.104E+1	4.283E+1
-5.417E-1	2.081E+1	4.264E+1
-5.417E-1	2.087E+1	4.259E+1
-5.482E-1	2.089E+1	4.266E+1
-5.498E-1	2.112E+1	4.257E+1
-5.433E-1	2.089E+1	4.285E+1
-5.433E-1	2.085E+1	4.253E+1
-5.498E-1	2.090E+1	4.242E+1
-5.482E-1	2.085E+1	4.282E+1
-5.449E-1	2.098E+1	4.273E+1
-5.466E-1	2.096E+1	4.262E+1
-5.466E-1	2.085E+1	4.270E+1
-5.466E-1	2.093E+1	4.263E+1
-5.449E-1	2.094E+1	4.239E+1
-5.417E-1	2.102E+1	4.254E+1
-5.482E-1	2.096E+1	4.256E+1
-5.514E-1	2.090E+1	4.267E+1
-5.449E-1	2.091E+1	4.233E+1
-5.433E-1	2.094E+1	4.268E+1
-5.498E-1	2.086E+1	4.242E+1
-5.498E-1	2.100E+1	4.267E+1
-5.433E-1	2.087E+1	4.261E+1
-5.401E-1	2.091E+1	4.280E+1
-5.482E-1	2.093E+1	4.272E+1
-5.498E-1	2.076E+1	4.266E+1
-5.417E-1	2.096E+1	4.289E+1
-5.433E-1	2.083E+1	4.256E+1
-5.482E-1	2.095E+1	4.251E+1
-5.466E-1	2.092E+1	4.274E+1
-5.417E-1	2.090E+1	4.269E+1
-5.417E-1	2.096E+1	4.281E+1
-5.482E-1	2.096E+1	4.249E+1
-5.498E-1	2.074E+1	4.298E+1
-5.433E-1	2.096E+1	4.260E+1
-5.385E-1	2.109E+1	4.264E+1
-5.482E-1	2.093E+1	4.253E+1
-5.498E-1	2.098E+1	4.245E+1
-5.433E-1	2.095E+1	4.243E+1
-5.433E-1	2.082E+1	4.259E+1
-5.482E-1	2.101E+1	4.282E+1
-5.482E-1	2.091E+1	4.264E+1
-5.433E-1	2.110E+1	4.276E+1
-5.433E-1	2.099E+1	4.275E+1
-5.482E-1	2.104E+1	4.267E+1
-5.466E-1	2.111E+1	4.267E+1
[truncated: 93,977 more rows]
