# Supplementary material for: Improved ANAP incorporation and VCF analysis reveal details of P2X7 current facilitation and a limited conformational interplay between ATP binding and the intracellular ballast domain
Source: eLife. 2023 Jan 4;12:e82479. doi: 10.7554/eLife.82479 (PMC9859053; doi:10.7554/eLife.82479)
Supplement: Figure 3—figure supplement 3—source data 2. [file elife-82479-fig3-figsupp3-data2.zip › Figure-3_figure-supplement-3_source-data-2/DeltaCys-constructs/l15/10.csv]

-4.379E-1	1.096E+1	2.563E+1
-4.347E-1	1.081E+1	2.576E+1
-4.282E-1	1.081E+1	2.554E+1
-4.347E-1	1.091E+1	2.552E+1
-4.379E-1	1.083E+1	2.553E+1
-4.330E-1	1.101E+1	2.568E+1
-4.298E-1	1.087E+1	2.561E+1
-4.363E-1	1.085E+1	2.564E+1
-4.363E-1	1.092E+1	2.564E+1
-4.347E-1	1.077E+1	2.549E+1
-4.330E-1	1.090E+1	2.567E+1
-4.330E-1	1.083E+1	2.573E+1
-4.411E-1	1.084E+1	2.567E+1
-4.363E-1	1.088E+1	2.584E+1
-4.314E-1	1.095E+1	2.568E+1
-4.330E-1	1.095E+1	2.569E+1
-4.395E-1	1.089E+1	2.547E+1
-4.379E-1	1.087E+1	2.547E+1
-4.298E-1	1.088E+1	2.564E+1
-4.363E-1	1.092E+1	2.558E+1
-4.363E-1	1.084E+1	2.556E+1
-4.363E-1	1.090E+1	2.551E+1
-4.314E-1	1.095E+1	2.571E+1
-4.347E-1	1.082E+1	2.546E+1
-4.363E-1	1.098E+1	2.551E+1
-4.363E-1	1.095E+1	2.556E+1
-4.347E-1	1.079E+1	2.554E+1
-4.347E-1	1.092E+1	2.556E+1
-4.347E-1	1.089E+1	2.555E+1
-4.347E-1	1.097E+1	2.559E+1
-4.330E-1	1.103E+1	2.560E+1
-4.330E-1	1.094E+1	2.563E+1
-4.363E-1	1.097E+1	2.548E+1
-4.379E-1	1.097E+1	2.541E+1
-4.330E-1	1.091E+1	2.565E+1
-4.379E-1	1.089E+1	2.543E+1
-4.379E-1	1.105E+1	2.550E+1
-4.347E-1	1.087E+1	2.586E+1
-4.282E-1	1.112E+1	2.573E+1
-4.347E-1	1.085E+1	2.545E+1
-4.347E-1	1.080E+1	2.564E+1
-4.363E-1	1.096E+1	2.571E+1
-4.314E-1	1.094E+1	2.583E+1
-4.347E-1	1.088E+1	2.561E+1
-4.363E-1	1.094E+1	2.575E+1
-4.363E-1	1.098E+1	2.560E+1
-4.282E-1	1.101E+1	2.581E+1
-4.347E-1	1.088E+1	2.540E+1
-4.379E-1	1.096E+1	2.565E+1
-4.379E-1	1.103E+1	2.553E+1
-4.282E-1	1.102E+1	2.579E+1
-4.330E-1	1.096E+1	2.575E+1
-4.379E-1	1.085E+1	2.566E+1
-4.363E-1	1.086E+1	2.559E+1
-4.298E-1	1.088E+1	2.577E+1
-4.314E-1	1.080E+1	2.567E+1
-4.347E-1	1.092E+1	2.541E+1
-4.347E-1	1.093E+1	2.583E+1
-4.330E-1	1.094E+1	2.567E+1
-4.347E-1	1.102E+1	2.562E+1
-4.379E-1	1.093E+1	2.554E+1
-4.363E-1	1.098E+1	2.563E+1
-4.314E-1	1.091E+1	2.563E+1
-4.347E-1	1.074E+1	2.569E+1
-4.363E-1	1.085E+1	2.575E+1
-4.347E-1	1.097E+1	2.559E+1
-4.330E-1	1.089E+1	2.572E+1
-4.347E-1	1.097E+1	2.563E+1
-4.395E-1	1.082E+1	2.572E+1
-4.330E-1	1.094E+1	2.551E+1
-4.314E-1	1.093E+1	2.580E+1
-4.330E-1	1.094E+1	2.565E+1
-4.379E-1	1.081E+1	2.559E+1
-4.347E-1	1.091E+1	2.552E+1
-4.330E-1	1.096E+1	2.574E+1
-4.363E-1	1.081E+1	2.552E+1
-4.379E-1	1.087E+1	2.562E+1
-4.363E-1	1.094E+1	2.556E+1
-4.298E-1	1.090E+1	2.555E+1
-4.363E-1	1.079E+1	2.551E+1
-4.363E-1	1.096E+1	2.559E+1
-4.347E-1	1.088E+1	2.565E+1
-4.314E-1	1.095E+1	2.578E+1
-4.363E-1	1.097E+1	2.533E+1
-4.411E-1	1.095E+1	2.552E+1
-4.347E-1	1.103E+1	2.545E+1
-4.330E-1	1.085E+1	2.551E+1
-4.330E-1	1.085E+1	2.555E+1
-4.395E-1	1.107E+1	2.569E+1
-4.347E-1	1.097E+1	2.567E+1
-4.330E-1	1.098E+1	2.560E+1
-4.330E-1	1.089E+1	2.560E+1
-4.379E-1	1.100E+1	2.553E+1
-4.347E-1	1.094E+1	2.555E+1
-4.298E-1	1.096E+1	2.571E+1
-4.347E-1	1.099E+1	2.562E+1
-4.395E-1	1.088E+1	2.561E+1
-4.330E-1	1.094E+1	2.571E+1
-4.298E-1	1.088E+1	2.556E+1
-4.363E-1	1.088E+1	2.553E+1
-4.395E-1	1.094E+1	2.556E+1
-4.330E-1	1.087E+1	2.580E+1
-4.330E-1	1.075E+1	2.553E+1
-4.347E-1	1.090E+1	2.564E+1
-4.363E-1	1.086E+1	2.564E+1
-4.314E-1	1.092E+1	2.557E+1
-4.347E-1	1.090E+1	2.551E+1
-4.347E-1	1.090E+1	2.571E+1
-4.411E-1	1.086E+1	2.549E+1
-4.363E-1	1.101E+1	2.572E+1
-4.330E-1	1.083E+1	2.568E+1
-4.363E-1	1.085E+1	2.563E+1
-4.363E-1	1.097E+1	2.574E+1
-4.347E-1	1.094E+1	2.549E+1
-4.330E-1	1.092E+1	2.557E+1
-4.347E-1	1.081E+1	2.558E+1
-4.395E-1	1.091E+1	2.574E+1
-4.330E-1	1.088E+1	2.554E+1
-4.347E-1	1.092E+1	2.559E+1
-4.314E-1	1.096E+1	2.579E+1
-4.379E-1	1.069E+1	2.549E+1
-4.379E-1	1.103E+1	2.544E+1
-4.314E-1	1.103E+1	2.552E+1
-4.314E-1	1.087E+1	2.579E+1
-4.395E-1	1.082E+1	2.547E+1
-4.363E-1	1.093E+1	2.552E+1
-4.330E-1	1.093E+1	2.542E+1
-4.330E-1	1.098E+1	2.540E+1
-4.379E-1	1.084E+1	2.547E+1
-4.347E-1	1.105E+1	2.562E+1
-4.347E-1	1.089E+1	2.559E+1
-4.347E-1	1.088E+1	2.552E+1
-4.379E-1	1.075E+1	2.553E+1
-4.379E-1	1.090E+1	2.567E+1
-4.314E-1	1.088E+1	2.587E+1
-4.347E-1	1.091E+1	2.546E+1
-4.379E-1	1.093E+1	2.560E+1
-4.363E-1	1.090E+1	2.556E+1
-4.314E-1	1.089E+1	2.569E+1
-4.363E-1	1.096E+1	2.558E+1
-4.363E-1	1.088E+1	2.568E+1
-4.363E-1	1.075E+1	2.537E+1
-4.314E-1	1.089E+1	2.569E+1
-4.347E-1	1.089E+1	2.546E+1
-4.363E-1	1.089E+1	2.578E+1
-4.363E-1	1.084E+1	2.556E+1
-4.298E-1	1.092E+1	2.569E+1
-4.314E-1	1.095E+1	2.554E+1
-4.379E-1	1.099E+1	2.546E+1
-4.363E-1	1.089E+1	2.550E+1
-4.314E-1	1.091E+1	2.552E+1
-4.330E-1	1.090E+1	2.557E+1
-4.395E-1	1.091E+1	2.576E+1
-4.347E-1	1.092E+1	2.569E+1
-4.298E-1	1.091E+1	2.569E+1
-4.347E-1	1.088E+1	2.549E+1
-4.379E-1	1.091E+1	2.558E+1
-4.363E-1	1.089E+1	2.560E+1
-4.347E-1	1.091E+1	2.549E+1
-4.363E-1	1.089E+1	2.552E+1
-4.363E-1	1.105E+1	2.548E+1
-4.363E-1	1.087E+1	2.567E+1
-4.298E-1	1.094E+1	2.565E+1
-4.330E-1	1.094E+1	2.569E+1
-4.363E-1	1.090E+1	2.563E+1
-4.363E-1	1.089E+1	2.549E+1
-4.298E-1	1.096E+1	2.550E+1
-4.347E-1	1.085E+1	2.537E+1
-4.379E-1	1.090E+1	2.540E+1
-4.363E-1	1.098E+1	2.576E+1
-4.314E-1	1.088E+1	2.567E+1
-4.363E-1	1.088E+1	2.561E+1
-4.395E-1	1.090E+1	2.555E+1
-4.363E-1	1.088E+1	2.571E+1
-4.314E-1	1.091E+1	2.577E+1
-4.347E-1	1.098E+1	2.562E+1
-4.363E-1	1.076E+1	2.571E+1
-4.379E-1	1.099E+1	2.556E+1
-4.330E-1	1.087E+1	2.554E+1
-4.363E-1	1.088E+1	2.548E+1
-4.411E-1	1.092E+1	2.552E+1
-4.379E-1	1.083E+1	2.538E+1
-4.314E-1	1.096E+1	2.577E+1
-4.347E-1	1.115E+1	2.568E+1
-4.379E-1	1.090E+1	2.562E+1
-4.363E-1	1.085E+1	2.572E+1
-4.282E-1	1.085E+1	2.548E+1
-4.330E-1	1.090E+1	2.572E+1
-4.363E-1	1.088E+1	2.553E+1
-4.379E-1	1.079E+1	2.562E+1
-4.314E-1	1.091E+1	2.566E+1
-4.363E-1	1.075E+1	2.567E+1
-4.395E-1	1.096E+1	2.574E+1
-4.347E-1	1.104E+1	2.562E+1
-4.330E-1	1.083E+1	2.540E+1
-4.363E-1	1.094E+1	2.565E+1
-4.379E-1	1.081E+1	2.549E+1
-4.363E-1	1.087E+1	2.541E+1
-4.314E-1	1.096E+1	2.564E+1
-4.347E-1	1.092E+1	2.559E+1
-4.379E-1	1.096E+1	2.545E+1
-4.347E-1	1.068E+1	2.563E+1
-4.330E-1	1.094E+1	2.568E+1
-4.347E-1	1.088E+1	2.554E+1
-4.379E-1	1.090E+1	2.565E+1
-4.395E-1	1.101E+1	2.546E+1
-4.314E-1	1.074E+1	2.571E+1
-4.379E-1	1.085E+1	2.547E+1
-4.363E-1	1.094E+1	2.566E+1
-4.363E-1	1.090E+1	2.559E+1
-4.330E-1	1.082E+1	2.548E+1
-4.330E-1	1.092E+1	2.548E+1
-4.379E-1	1.082E+1	2.554E+1
-4.347E-1	1.098E+1	2.599E+1
-4.347E-1	1.094E+1	2.559E+1
-4.363E-1	1.100E+1	2.546E+1
-4.363E-1	1.098E+1	2.550E+1
-4.395E-1	1.085E+1	2.550E+1
-4.330E-1	1.085E+1	2.586E+1
-4.363E-1	1.085E+1	2.568E+1
-4.363E-1	1.096E+1	2.546E+1
-4.363E-1	1.088E+1	2.558E+1
-4.330E-1	1.089E+1	2.563E+1
-4.330E-1	1.089E+1	2.556E+1
-4.395E-1	1.089E+1	2.565E+1
-4.379E-1	1.089E+1	2.561E+1
-4.330E-1	1.096E+1	2.553E+1
-4.363E-1	1.095E+1	2.561E+1
-4.363E-1	1.098E+1	2.553E+1
-4.379E-1	1.072E+1	2.559E+1
-4.330E-1	1.093E+1	2.566E+1
-4.363E-1	1.090E+1	2.534E+1
-4.363E-1	1.091E+1	2.545E+1
-4.347E-1	1.088E+1	2.556E+1
-4.314E-1	1.089E+1	2.548E+1
-4.330E-1	1.082E+1	2.559E+1
-4.379E-1	1.087E+1	2.555E+1
-4.363E-1	1.099E+1	2.556E+1
-4.314E-1	1.091E+1	2.547E+1
-4.347E-1	1.088E+1	2.555E+1
-4.379E-1	1.095E+1	2.540E+1
-4.363E-1	1.104E+1	2.558E+1
-4.298E-1	1.090E+1	2.564E+1
-4.347E-1	1.091E+1	2.561E+1
-4.411E-1	1.091E+1	2.556E+1
-4.347E-1	1.087E+1	2.577E+1
-4.314E-1	1.094E+1	2.567E+1
-4.363E-1	1.113E+1	2.554E+1
-4.379E-1	1.084E+1	2.550E+1
-4.379E-1	1.086E+1	2.565E+1
-4.330E-1	1.100E+1	2.561E+1
-4.363E-1	1.094E+1	2.554E+1
-4.379E-1	1.094E+1	2.556E+1
-4.363E-1	1.094E+1	2.578E+1
-4.314E-1	1.094E+1	2.550E+1
-4.347E-1	1.093E+1	2.548E+1
-4.363E-1	1.092E+1	2.567E+1
-4.347E-1	1.083E+1	2.557E+1
-4.314E-1	1.088E+1	2.544E+1
-4.347E-1	1.091E+1	2.562E+1
-4.395E-1	1.093E+1	2.551E+1
-4.347E-1	1.088E+1	2.547E+1
-4.347E-1	1.084E+1	2.559E+1
-4.363E-1	1.083E+1	2.553E+1
-4.395E-1	1.083E+1	2.555E+1
-4.330E-1	1.079E+1	2.554E+1
-4.347E-1	1.092E+1	2.555E+1
-4.347E-1	1.079E+1	2.549E+1
-4.379E-1	1.098E+1	2.553E+1
-4.347E-1	1.098E+1	2.562E+1
-4.330E-1	1.099E+1	2.565E+1
-4.363E-1	1.089E+1	2.549E+1
-4.411E-1	1.088E+1	2.567E+1
-4.363E-1	1.094E+1	2.547E+1
-4.330E-1	1.069E+1	2.551E+1
-4.330E-1	1.087E+1	2.545E+1
-4.395E-1	1.104E+1	2.568E+1
-4.379E-1	1.099E+1	2.556E+1
-4.314E-1	1.086E+1	2.556E+1
-4.330E-1	1.102E+1	2.559E+1
-4.395E-1	1.088E+1	2.562E+1
-4.347E-1	1.089E+1	2.566E+1
-4.347E-1	1.086E+1	2.545E+1
-4.330E-1	1.091E+1	2.563E+1
-4.395E-1	1.083E+1	2.586E+1
-4.363E-1	1.092E+1	2.535E+1
-4.330E-1	1.095E+1	2.556E+1
-4.363E-1	1.084E+1	2.580E+1
-4.411E-1	1.074E+1	2.547E+1
-4.347E-1	1.081E+1	2.567E+1
-4.314E-1	1.082E+1	2.531E+1
-4.347E-1	1.094E+1	2.559E+1
-4.379E-1	1.100E+1	2.560E+1
-4.363E-1	1.098E+1	2.559E+1
-4.330E-1	1.093E+1	2.553E+1
-4.314E-1	1.092E+1	2.558E+1
-4.411E-1	1.090E+1	2.560E+1
-4.363E-1	1.090E+1	2.552E+1
-4.314E-1	1.086E+1	2.571E+1
-4.347E-1	1.097E+1	2.556E+1
-4.379E-1	1.086E+1	2.565E+1
-4.347E-1	1.092E+1	2.555E+1
-4.347E-1	1.098E+1	2.559E+1
-4.347E-1	1.090E+1	2.554E+1
-4.395E-1	1.091E+1	2.564E+1
-4.363E-1	1.095E+1	2.569E+1
-4.314E-1	1.098E+1	2.558E+1
-4.379E-1	1.094E+1	2.561E+1
-4.379E-1	1.095E+1	2.562E+1
-4.347E-1	1.090E+1	2.566E+1
-4.330E-1	1.079E+1	2.551E+1
-4.347E-1	1.101E+1	2.569E+1
-4.395E-1	1.087E+1	2.564E+1
-4.379E-1	1.072E+1	2.553E+1
-4.314E-1	1.084E+1	2.548E+1
-4.330E-1	1.094E+1	2.554E+1
-4.379E-1	1.095E+1	2.586E+1
-4.363E-1	1.097E+1	2.549E+1
-4.347E-1	1.083E+1	2.570E+1
-4.379E-1	1.083E+1	2.556E+1
-4.395E-1	1.103E+1	2.553E+1
-4.379E-1	1.098E+1	2.566E+1
-4.330E-1	1.087E+1	2.560E+1
-4.363E-1	1.094E+1	2.545E+1
-4.363E-1	1.093E+1	2.554E+1
-4.363E-1	1.091E+1	2.566E+1
-4.314E-1	1.091E+1	2.540E+1
-4.379E-1	1.078E+1	2.552E+1
-4.395E-1	1.098E+1	2.539E+1
-4.363E-1	1.092E+1	2.565E+1
-4.363E-1	1.087E+1	2.554E+1
-4.363E-1	1.083E+1	2.575E+1
-4.379E-1	1.081E+1	2.566E+1
-4.363E-1	1.084E+1	2.553E+1
-4.330E-1	1.089E+1	2.558E+1
-4.363E-1	1.097E+1	2.557E+1
-4.395E-1	1.092E+1	2.536E+1
-4.363E-1	1.097E+1	2.552E+1
-4.330E-1	1.083E+1	2.560E+1
-4.363E-1	1.080E+1	2.556E+1
-4.379E-1	1.100E+1	2.544E+1
-4.379E-1	1.097E+1	2.553E+1
-4.330E-1	1.094E+1	2.542E+1
-4.347E-1	1.095E+1	2.570E+1
-4.395E-1	1.094E+1	2.547E+1
-4.379E-1	1.082E+1	2.570E+1
-4.314E-1	1.094E+1	2.554E+1
-4.363E-1	1.086E+1	2.571E+1
-4.379E-1	1.092E+1	2.547E+1
-4.347E-1	1.087E+1	2.557E+1
-4.298E-1	1.089E+1	2.552E+1
-4.363E-1	1.091E+1	2.561E+1
-4.363E-1	1.088E+1	2.547E+1
-4.363E-1	1.071E+1	2.546E+1
-4.314E-1	1.088E+1	2.553E+1
-4.363E-1	1.107E+1	2.569E+1
-4.395E-1	1.090E+1	2.565E+1
-4.363E-1	1.087E+1	2.553E+1
-4.314E-1	1.090E+1	2.552E+1
-4.379E-1	1.095E+1	2.569E+1
-4.379E-1	1.093E+1	2.553E+1
-4.363E-1	1.088E+1	2.571E+1
-4.347E-1	1.087E+1	2.547E+1
-4.363E-1	1.089E+1	2.550E+1
-4.379E-1	1.097E+1	2.551E+1
-4.347E-1	1.088E+1	2.546E+1
-4.330E-1	1.095E+1	2.562E+1
-4.330E-1	1.094E+1	2.548E+1
-4.395E-1	1.095E+1	2.563E+1
-4.379E-1	1.096E+1	2.576E+1
-4.314E-1	1.098E+1	2.554E+1
-4.363E-1	1.095E+1	2.553E+1
-4.395E-1	1.090E+1	2.564E+1
-4.379E-1	1.098E+1	2.571E+1
-4.314E-1	1.079E+1	2.560E+1
-4.347E-1	1.086E+1	2.564E+1
-4.363E-1	1.093E+1	2.549E+1
-4.363E-1	1.100E+1	2.551E+1
-4.330E-1	1.090E+1	2.548E+1
-4.347E-1	1.091E+1	2.567E+1
-4.411E-1	1.086E+1	2.546E+1
-4.363E-1	1.086E+1	2.559E+1
-4.363E-1	1.083E+1	2.565E+1
-4.379E-1	1.103E+1	2.548E+1
-4.395E-1	1.103E+1	2.553E+1
-4.379E-1	1.098E+1	2.568E+1
-4.330E-1	1.074E+1	2.560E+1
-4.347E-1	1.094E+1	2.565E+1
-4.411E-1	1.089E+1	2.565E+1
-4.363E-1	1.099E+1	2.559E+1
-4.314E-1	1.084E+1	2.552E+1
-4.363E-1	1.088E+1	2.569E+1
-4.395E-1	1.104E+1	2.570E+1
-4.379E-1	1.090E+1	2.571E+1
-4.347E-1	1.095E+1	2.554E+1
-4.347E-1	1.093E+1	2.554E+1
-4.363E-1	1.102E+1	2.571E+1
-4.363E-1	1.088E+1	2.559E+1
-4.330E-1	1.086E+1	2.575E+1
-4.347E-1	1.077E+1	2.552E+1
-4.395E-1	1.086E+1	2.570E+1
-4.363E-1	1.089E+1	2.555E+1
-4.330E-1	1.078E+1	2.571E+1
-4.347E-1	1.099E+1	2.552E+1
-4.379E-1	1.098E+1	2.554E+1
-4.363E-1	1.090E+1	2.559E+1
-4.330E-1	1.090E+1	2.557E+1
-4.363E-1	1.081E+1	2.544E+1
-4.411E-1	1.083E+1	2.549E+1
-4.363E-1	1.095E+1	2.558E+1
-4.330E-1	1.093E+1	2.563E+1
-4.347E-1	1.093E+1	2.561E+1
-4.379E-1	1.090E+1	2.541E+1
-4.363E-1	1.105E+1	2.553E+1
-4.330E-1	1.090E+1	2.554E+1
-4.330E-1	1.091E+1	2.544E+1
-4.379E-1	1.093E+1	2.571E+1
-4.363E-1	1.099E+1	2.549E+1
-4.347E-1	1.100E+1	2.581E+1
-4.363E-1	1.096E+1	2.553E+1
-4.363E-1	1.104E+1	2.559E+1
-4.363E-1	1.089E+1	2.563E+1
-4.347E-1	1.089E+1	2.570E+1
-4.363E-1	1.088E+1	2.545E+1
-4.395E-1	1.102E+1	2.570E+1
-4.347E-1	1.096E+1	2.560E+1
-4.347E-1	1.079E+1	2.554E+1
-4.363E-1	1.094E+1	2.561E+1
-4.395E-1	1.104E+1	2.565E+1
-4.363E-1	1.086E+1	2.573E+1
-4.314E-1	1.092E+1	2.554E+1
-4.347E-1	1.083E+1	2.552E+1
-4.395E-1	1.093E+1	2.558E+1
-4.363E-1	1.091E+1	2.554E+1
-4.330E-1	1.089E+1	2.572E+1
-4.347E-1	1.100E+1	2.547E+1
-4.411E-1	1.090E+1	2.562E+1
-4.347E-1	1.088E+1	2.567E+1
-4.363E-1	1.088E+1	2.554E+1
-4.347E-1	1.092E+1	2.585E+1
-4.395E-1	1.079E+1	2.549E+1
-4.347E-1	1.078E+1	2.550E+1
-4.314E-1	1.094E+1	2.560E+1
-4.330E-1	1.096E+1	2.547E+1
-4.411E-1	1.101E+1	2.543E+1
-4.363E-1	1.085E+1	2.560E+1
-4.347E-1	1.089E+1	2.569E+1
-4.347E-1	1.098E+1	2.558E+1
-4.363E-1	1.102E+1	2.556E+1
-4.347E-1	1.090E+1	2.566E+1
-4.347E-1	1.091E+1	2.565E+1
-4.347E-1	1.084E+1	2.559E+1
-4.395E-1	1.095E+1	2.555E+1
-4.363E-1	1.097E+1	2.559E+1
-4.298E-1	1.077E+1	2.564E+1
-4.363E-1	1.083E+1	2.562E+1
-4.395E-1	1.084E+1	2.562E+1
-4.379E-1	1.106E+1	2.561E+1
-4.314E-1	1.084E+1	2.546E+1
-4.347E-1	1.080E+1	2.549E+1
-4.379E-1	1.091E+1	2.574E+1
-4.363E-1	1.096E+1	2.554E+1
-4.330E-1	1.090E+1	2.554E+1
-4.379E-1	1.082E+1	2.553E+1
-4.411E-1	1.084E+1	2.554E+1
-4.379E-1	1.091E+1	2.535E+1
-4.363E-1	1.088E+1	2.561E+1
-4.347E-1	1.090E+1	2.571E+1
-4.395E-1	1.087E+1	2.558E+1
-4.379E-1	1.077E+1	2.555E+1
-4.330E-1	1.081E+1	2.553E+1
-4.330E-1	1.076E+1	2.556E+1
-4.379E-1	1.083E+1	2.528E+1
-4.363E-1	1.104E+1	2.560E+1
-4.347E-1	1.100E+1	2.564E+1
-4.363E-1	1.086E+1	2.550E+1
-4.395E-1	1.108E+1	2.536E+1
-4.363E-1	1.080E+1	2.567E+1
-4.314E-1	1.082E+1	2.557E+1
-4.347E-1	1.078E+1	2.559E+1
-4.411E-1	1.092E+1	2.546E+1
-4.379E-1	1.094E+1	2.555E+1
-4.347E-1	1.088E+1	2.571E+1
-4.363E-1	1.089E+1	2.546E+1
-4.395E-1	1.085E+1	2.555E+1
-4.379E-1	1.098E+1	2.562E+1
-4.314E-1	1.091E+1	2.554E+1
-4.379E-1	1.108E+1	2.555E+1
-4.411E-1	1.075E+1	2.561E+1
-4.379E-1	1.085E+1	2.553E+1
-4.347E-1	1.087E+1	2.557E+1
-4.379E-1	1.090E+1	2.564E+1
-4.411E-1	1.088E+1	2.561E+1
-4.363E-1	1.079E+1	2.569E+1
-4.330E-1	1.093E+1	2.549E+1
-4.363E-1	1.083E+1	2.564E+1
-4.379E-1	1.098E+1	2.547E+1
-4.379E-1	1.098E+1	2.569E+1
-4.314E-1	1.098E+1	2.551E+1
-4.347E-1	1.094E+1	2.549E+1
-4.395E-1	1.096E+1	2.539E+1
-4.363E-1	1.089E+1	2.570E+1
-4.314E-1	1.085E+1	2.555E+1
-4.363E-1	1.092E+1	2.561E+1
-4.411E-1	1.083E+1	2.548E+1
-4.379E-1	1.089E+1	2.554E+1
-4.347E-1	1.100E+1	2.546E+1
-4.347E-1	1.100E+1	2.563E+1
-4.395E-1	1.097E+1	2.567E+1
-4.363E-1	1.085E+1	2.533E+1
-4.330E-1	1.088E+1	2.563E+1
-4.363E-1	1.097E+1	2.566E+1
-4.411E-1	1.093E+1	2.565E+1
-4.379E-1	1.089E+1	2.548E+1
-4.314E-1	1.088E+1	2.559E+1
-4.379E-1	1.087E+1	2.562E+1
-4.411E-1	1.085E+1	2.572E+1
-4.411E-1	1.096E+1	2.568E+1
-4.314E-1	1.090E+1	2.557E+1
-4.347E-1	1.088E+1	2.556E+1
-4.379E-1	1.094E+1	2.562E+1
-4.363E-1	1.098E+1	2.558E+1
-4.330E-1	1.098E+1	2.570E+1
-4.379E-1	1.093E+1	2.561E+1
-4.395E-1	1.102E+1	2.572E+1
-4.379E-1	1.091E+1	2.550E+1
-4.330E-1	1.095E+1	2.552E+1
-4.379E-1	1.083E+1	2.549E+1
-4.428E-1	1.087E+1	2.560E+1
-4.363E-1	1.097E+1	2.551E+1
-4.330E-1	1.085E+1	2.567E+1
-4.363E-1	1.095E+1	2.531E+1
-4.363E-1	1.092E+1	2.559E+1
-4.379E-1	1.096E+1	2.554E+1
-4.347E-1	1.083E+1	2.535E+1
-4.347E-1	1.095E+1	2.557E+1
-4.379E-1	1.089E+1	2.547E+1
-4.379E-1	1.098E+1	2.542E+1
-4.314E-1	1.091E+1	2.562E+1
-4.347E-1	1.095E+1	2.546E+1
-4.363E-1	1.106E+1	2.559E+1
-4.363E-1	1.081E+1	2.579E+1
-4.298E-1	1.088E+1	2.568E+1
-4.363E-1	1.094E+1	2.558E+1
-4.395E-1	1.090E+1	2.544E+1
-4.395E-1	1.086E+1	2.566E+1
-4.330E-1	1.096E+1	2.546E+1
-4.363E-1	1.106E+1	2.552E+1
-4.379E-1	1.100E+1	2.562E+1
-4.363E-1	1.091E+1	2.562E+1
-4.347E-1	1.096E+1	2.554E+1
-4.395E-1	1.095E+1	2.539E+1
-4.411E-1	1.093E+1	2.582E+1
-4.379E-1	1.090E+1	2.559E+1
-4.330E-1	1.084E+1	2.558E+1
-4.363E-1	1.097E+1	2.557E+1
-4.428E-1	1.099E+1	2.583E+1
-4.379E-1	1.101E+1	2.532E+1
-4.330E-1	1.092E+1	2.559E+1
-4.363E-1	1.087E+1	2.544E+1
-4.395E-1	1.092E+1	2.562E+1
-4.379E-1	1.096E+1	2.558E+1
-4.347E-1	1.089E+1	2.554E+1
-4.330E-1	1.095E+1	2.580E+1
-4.395E-1	1.104E+1	2.548E+1
-4.379E-1	1.090E+1	2.546E+1
-4.347E-1	1.092E+1	2.556E+1
-4.363E-1	1.105E+1	2.541E+1
-4.395E-1	1.093E+1	2.559E+1
-4.363E-1	1.098E+1	2.552E+1
-4.347E-1	1.082E+1	2.569E+1
-4.347E-1	1.090E+1	2.559E+1
-4.379E-1	1.091E+1	2.550E+1
-4.379E-1	1.088E+1	2.568E+1
-4.347E-1	1.086E+1	2.554E+1
-4.363E-1	1.088E+1	2.555E+1
-4.395E-1	1.079E+1	2.566E+1
-4.395E-1	1.090E+1	2.569E+1
-4.363E-1	1.082E+1	2.554E+1
-4.379E-1	1.087E+1	2.542E+1
-4.395E-1	1.097E+1	2.561E+1
-4.363E-1	1.097E+1	2.555E+1
-4.363E-1	1.092E+1	2.558E+1
-4.379E-1	1.079E+1	2.551E+1
-4.379E-1	1.086E+1	2.568E+1
-4.363E-1	1.083E+1	2.550E+1
-4.347E-1	1.081E+1	2.584E+1
-4.347E-1	1.091E+1	2.573E+1
-4.395E-1	1.087E+1	2.560E+1
-4.379E-1	1.093E+1	2.574E+1
-4.347E-1	1.080E+1	2.562E+1
-4.330E-1	1.099E+1	2.556E+1
-4.411E-1	1.088E+1	2.568E+1
-4.363E-1	1.093E+1	2.558E+1
-4.330E-1	1.094E+1	2.551E+1
-4.363E-1	1.081E+1	2.553E+1
-4.395E-1	1.093E+1	2.534E+1
-4.363E-1	1.101E+1	2.543E+1
-4.330E-1	1.081E+1	2.558E+1
-4.395E-1	1.082E+1	2.553E+1
-4.411E-1	1.092E+1	2.560E+1
-4.363E-1	1.074E+1	2.556E+1
-4.330E-1	1.103E+1	2.556E+1
-4.298E-1	1.089E+1	2.549E+1
-4.363E-1	1.096E+1	2.561E+1
-4.363E-1	1.084E+1	2.557E+1
-4.314E-1	1.097E+1	2.537E+1
-4.347E-1	1.107E+1	2.559E+1
-4.411E-1	1.095E+1	2.564E+1
-4.379E-1	1.110E+1	2.581E+1
-4.330E-1	1.077E+1	2.547E+1
-4.363E-1	1.085E+1	2.551E+1
-4.395E-1	1.098E+1	2.564E+1
-4.379E-1	1.085E+1	2.562E+1
-4.330E-1	1.092E+1	2.551E+1
-4.330E-1	1.097E+1	2.561E+1
-4.411E-1	1.087E+1	2.545E+1
-4.379E-1	1.096E+1	2.545E+1
-4.330E-1	1.096E+1	2.552E+1
-4.379E-1	1.078E+1	2.561E+1
-4.395E-1	1.090E+1	2.560E+1
-4.363E-1	1.096E+1	2.545E+1
-4.330E-1	1.082E+1	2.552E+1
-4.379E-1	1.092E+1	2.567E+1
-4.395E-1	1.095E+1	2.561E+1
-4.363E-1	1.096E+1	2.560E+1
-4.330E-1	1.089E+1	2.546E+1
-4.363E-1	1.095E+1	2.550E+1
-4.379E-1	1.083E+1	2.562E+1
-4.379E-1	1.094E+1	2.575E+1
-4.347E-1	1.092E+1	2.557E+1
-4.363E-1	1.084E+1	2.561E+1
-4.379E-1	1.080E+1	2.559E+1
-4.363E-1	1.095E+1	2.555E+1
-4.363E-1	1.091E+1	2.541E+1
-4.347E-1	1.087E+1	2.553E+1
-4.379E-1	1.089E+1	2.544E+1
-4.363E-1	1.074E+1	2.565E+1
-4.330E-1	1.097E+1	2.568E+1
-4.379E-1	1.097E+1	2.556E+1
-4.395E-1	1.087E+1	2.541E+1
-4.379E-1	1.080E+1	2.555E+1
-4.363E-1	1.096E+1	2.564E+1
-4.363E-1	1.100E+1	2.555E+1
-4.379E-1	1.088E+1	2.562E+1
-4.395E-1	1.093E+1	2.537E+1
-4.347E-1	1.092E+1	2.567E+1
-4.363E-1	1.093E+1	2.567E+1
-4.395E-1	1.088E+1	2.547E+1
-4.379E-1	1.098E+1	2.566E+1
-4.347E-1	1.089E+1	2.564E+1
-4.395E-1	1.093E+1	2.543E+1
-4.411E-1	1.079E+1	2.548E+1
-4.363E-1	1.080E+1	2.558E+1
-4.363E-1	1.082E+1	2.536E+1
-4.363E-1	1.104E+1	2.551E+1
-4.411E-1	1.092E+1	2.551E+1
-4.363E-1	1.097E+1	2.551E+1
-4.314E-1	1.090E+1	2.563E+1
-4.347E-1	1.091E+1	2.558E+1
-4.395E-1	1.084E+1	2.549E+1
-4.347E-1	1.099E+1	2.555E+1
-4.314E-1	1.088E+1	2.557E+1
-4.363E-1	1.090E+1	2.535E+1
-4.395E-1	1.087E+1	2.568E+1
-4.379E-1	1.093E+1	2.558E+1
-4.314E-1	1.095E+1	2.570E+1
-4.347E-1	1.085E+1	2.566E+1
-4.379E-1	1.082E+1	2.555E+1
-4.363E-1	1.086E+1	2.556E+1
-4.347E-1	1.096E+1	2.543E+1
-4.379E-1	1.083E+1	2.541E+1
-4.411E-1	1.086E+1	2.559E+1
-4.379E-1	1.092E+1	2.540E+1
-4.330E-1	1.096E+1	2.557E+1
-4.395E-1	1.102E+1	2.557E+1
-4.379E-1	1.090E+1	2.552E+1
-4.363E-1	1.098E+1	2.544E+1
-4.298E-1	1.094E+1	2.558E+1
-4.347E-1	1.100E+1	2.558E+1
-4.395E-1	1.094E+1	2.560E+1
-4.363E-1	1.090E+1	2.544E+1
-4.347E-1	1.093E+1	2.582E+1
-4.347E-1	1.097E+1	2.553E+1
-4.379E-1	1.085E+1	2.555E+1
-4.363E-1	1.084E+1	2.557E+1
-4.330E-1	1.074E+1	2.560E+1
-4.379E-1	1.092E+1	2.551E+1
-4.411E-1	1.097E+1	2.547E+1
-4.347E-1	1.086E+1	2.543E+1
-4.330E-1	1.088E+1	2.549E+1
-4.347E-1	1.087E+1	2.563E+1
-4.395E-1	1.090E+1	2.571E+1
-4.363E-1	1.090E+1	2.547E+1
-4.330E-1	1.087E+1	2.550E+1
-4.379E-1	1.087E+1	2.560E+1
-4.379E-1	1.100E+1	2.548E+1
-4.379E-1	1.090E+1	2.568E+1
-4.314E-1	1.088E+1	2.568E+1
-4.347E-1	1.089E+1	2.560E+1
-4.395E-1	1.094E+1	2.551E+1
-4.347E-1	1.092E+1	2.532E+1
-4.314E-1	1.083E+1	2.555E+1
-4.330E-1	1.095E+1	2.539E+1
-4.379E-1	1.085E+1	2.555E+1
-4.347E-1	1.095E+1	2.549E+1
-4.314E-1	1.106E+1	2.570E+1
-4.347E-1	1.093E+1	2.553E+1
-4.379E-1	1.094E+1	2.568E+1
-4.379E-1	1.087E+1	2.562E+1
-4.330E-1	1.091E+1	2.554E+1
-4.363E-1	1.084E+1	2.570E+1
-4.379E-1	1.099E+1	2.557E+1
-4.395E-1	1.094E+1	2.549E+1
-4.330E-1	1.089E+1	2.553E+1
-4.363E-1	1.079E+1	2.559E+1
-4.411E-1	1.091E+1	2.555E+1
-4.379E-1	1.091E+1	2.563E+1
-4.347E-1	1.098E+1	2.545E+1
-4.363E-1	1.089E+1	2.563E+1
-4.379E-1	1.093E+1	2.557E+1
-4.379E-1	1.090E+1	2.571E+1
-4.314E-1	1.100E+1	2.563E+1
-4.363E-1	1.085E+1	2.550E+1
-4.411E-1	1.093E+1	2.559E+1
-4.363E-1	1.087E+1	2.555E+1
-4.314E-1	1.090E+1	2.560E+1
-4.379E-1	1.084E+1	2.572E+1
-4.395E-1	1.095E+1	2.541E+1
-4.347E-1	1.086E+1	2.548E+1
-4.347E-1	1.099E+1	2.547E+1
-4.395E-1	1.082E+1	2.561E+1
-4.395E-1	1.091E+1	2.558E+1
-4.363E-1	1.088E+1	2.565E+1
-4.314E-1	1.082E+1	2.551E+1
-4.379E-1	1.095E+1	2.557E+1
-4.395E-1	1.095E+1	2.557E+1
-4.347E-1	1.082E+1	2.540E+1
-4.314E-1	1.091E+1	2.586E+1
-4.363E-1	1.087E+1	2.559E+1
-4.411E-1	1.098E+1	2.569E+1
-4.379E-1	1.091E+1	2.575E+1
-4.347E-1	1.094E+1	2.561E+1
-4.379E-1	1.071E+1	2.547E+1
-4.395E-1	1.089E+1	2.543E+1
-4.379E-1	1.089E+1	2.552E+1
-4.347E-1	1.096E+1	2.562E+1
-4.347E-1	1.094E+1	2.535E+1
-4.379E-1	1.091E+1	2.556E+1
-4.363E-1	1.096E+1	2.559E+1
-4.347E-1	1.090E+1	2.557E+1
-4.330E-1	1.085E+1	2.550E+1
-4.411E-1	1.087E+1	2.547E+1
-4.363E-1	1.103E+1	2.565E+1
-4.314E-1	1.095E+1	2.555E+1
-4.363E-1	1.096E+1	2.540E+1
-4.395E-1	1.088E+1	2.561E+1
-4.363E-1	1.084E+1	2.535E+1
-4.363E-1	1.088E+1	2.564E+1
-4.363E-1	1.095E+1	2.544E+1
-4.428E-1	1.093E+1	2.562E+1
-4.363E-1	1.080E+1	2.545E+1
-4.347E-1	1.083E+1	2.569E+1
-4.347E-1	1.090E+1	2.552E+1
-4.411E-1	1.096E+1	2.570E+1
-4.379E-1	1.100E+1	2.572E+1
-4.330E-1	1.096E+1	2.555E+1
-4.363E-1	1.096E+1	2.556E+1
-4.395E-1	1.089E+1	2.575E+1
-4.379E-1	1.088E+1	2.562E+1
-4.330E-1	1.091E+1	2.561E+1
-4.363E-1	1.092E+1	2.574E+1
-4.411E-1	1.084E+1	2.530E+1
-4.347E-1	1.087E+1	2.562E+1
-4.347E-1	1.096E+1	2.553E+1
-4.363E-1	1.088E+1	2.561E+1
-4.395E-1	1.084E+1	2.557E+1
-4.363E-1	1.079E+1	2.549E+1
-4.298E-1	1.083E+1	2.556E+1
-4.395E-1	1.085E+1	2.553E+1
-4.395E-1	1.085E+1	2.545E+1
-4.379E-1	1.095E+1	2.551E+1
-4.363E-1	1.088E+1	2.549E+1
-4.363E-1	1.102E+1	2.535E+1
-4.411E-1	1.077E+1	2.555E+1
-4.379E-1	1.075E+1	2.534E+1
-4.347E-1	1.100E+1	2.551E+1
-4.363E-1	1.087E+1	2.574E+1
-4.428E-1	1.094E+1	2.546E+1
-4.379E-1	1.093E+1	2.573E+1
-4.347E-1	1.079E+1	2.552E+1
-4.347E-1	1.093E+1	2.553E+1
-4.395E-1	1.090E+1	2.552E+1
-4.395E-1	1.106E+1	2.542E+1
-4.363E-1	1.101E+1	2.574E+1
-4.363E-1	1.086E+1	2.548E+1
-4.428E-1	1.081E+1	2.563E+1
-4.363E-1	1.078E+1	2.564E+1
-4.330E-1	1.088E+1	2.572E+1
-4.347E-1	1.083E+1	2.546E+1
-4.428E-1	1.088E+1	2.564E+1
-4.379E-1	1.095E+1	2.549E+1
-4.347E-1	1.090E+1	2.548E+1
-4.379E-1	1.093E+1	2.562E+1
-4.428E-1	1.098E+1	2.550E+1
-4.347E-1	1.099E+1	2.559E+1
-4.363E-1	1.086E+1	2.526E+1
-4.379E-1	1.096E+1	2.573E+1
-4.411E-1	1.087E+1	2.542E+1
-4.379E-1	1.084E+1	2.553E+1
-4.363E-1	1.095E+1	2.567E+1
-4.363E-1	1.090E+1	2.562E+1
-4.395E-1	1.100E+1	2.561E+1
-4.395E-1	1.094E+1	2.571E+1
-4.363E-1	1.088E+1	2.549E+1
-4.363E-1	1.073E+1	2.546E+1
-4.411E-1	1.089E+1	2.548E+1
-4.411E-1	1.095E+1	2.563E+1
-4.347E-1	1.097E+1	2.551E+1
-4.363E-1	1.090E+1	2.555E+1
-4.411E-1	1.093E+1	2.546E+1
-4.379E-1	1.080E+1	2.568E+1
-4.314E-1	1.087E+1	2.555E+1
-4.379E-1	1.091E+1	2.572E+1
-4.395E-1	1.079E+1	2.550E+1
-4.395E-1	1.097E+1	2.552E+1
-4.330E-1	1.088E+1	2.559E+1
-4.379E-1	1.087E+1	2.542E+1
-4.411E-1	1.094E+1	2.556E+1
-4.363E-1	1.097E+1	2.565E+1
-4.314E-1	1.079E+1	2.547E+1
-4.363E-1	1.086E+1	2.557E+1
-4.428E-1	1.092E+1	2.573E+1
-4.395E-1	1.093E+1	2.550E+1
-4.314E-1	1.100E+1	2.571E+1
-4.411E-1	1.092E+1	2.557E+1
-4.395E-1	1.103E+1	2.540E+1
-4.379E-1	1.098E+1	2.534E+1
-4.379E-1	1.094E+1	2.559E+1
-4.347E-1	1.083E+1	2.544E+1
-4.428E-1	1.092E+1	2.569E+1
-4.379E-1	1.087E+1	2.568E+1
-4.330E-1	1.080E+1	2.558E+1
-4.379E-1	1.098E+1	2.567E+1
-4.379E-1	1.090E+1	2.548E+1
-4.395E-1	1.088E+1	2.568E+1
-4.330E-1	1.080E+1	2.543E+1
-4.379E-1	1.086E+1	2.557E+1
-4.411E-1	1.085E+1	2.561E+1
-4.379E-1	1.095E+1	2.554E+1
-4.347E-1	1.093E+1	2.560E+1
-4.395E-1	1.090E+1	2.546E+1
-4.411E-1	1.089E+1	2.537E+1
-4.379E-1	1.089E+1	2.568E+1
-4.347E-1	1.078E+1	2.549E+1
-4.363E-1	1.090E+1	2.547E+1
-4.395E-1	1.094E+1	2.570E+1
-4.379E-1	1.089E+1	2.555E+1
-4.330E-1	1.093E+1	2.563E+1
-4.379E-1	1.101E+1	2.549E+1
-4.411E-1	1.090E+1	2.564E+1
-4.379E-1	1.091E+1	2.559E+1
-4.330E-1	1.089E+1	2.564E+1
-4.395E-1	1.076E+1	2.546E+1
-4.411E-1	1.088E+1	2.573E+1
-4.411E-1	1.104E+1	2.558E+1
-4.347E-1	1.089E+1	2.549E+1
-4.363E-1	1.095E+1	2.546E+1
-4.395E-1	1.077E+1	2.566E+1
-4.363E-1	1.091E+1	2.573E+1
-4.347E-1	1.086E+1	2.543E+1
-4.395E-1	1.091E+1	2.575E+1
-4.428E-1	1.082E+1	2.561E+1
-4.379E-1	1.088E+1	2.548E+1
-4.330E-1	1.085E+1	2.570E+1
-4.395E-1	1.084E+1	2.534E+1
-4.395E-1	1.092E+1	2.555E+1
-4.379E-1	1.087E+1	2.565E+1
-4.363E-1	1.094E+1	2.556E+1
-4.379E-1	1.096E+1	2.555E+1
-4.411E-1	1.094E+1	2.559E+1
-4.363E-1	1.075E+1	2.548E+1
-4.363E-1	1.092E+1	2.552E+1
-4.379E-1	1.078E+1	2.543E+1
-4.428E-1	1.107E+1	2.569E+1
-4.379E-1	1.095E+1	2.542E+1
-4.347E-1	1.095E+1	2.572E+1
-4.411E-1	1.091E+1	2.559E+1
-4.395E-1	1.086E+1	2.565E+1
-4.363E-1	1.095E+1	2.562E+1
-4.330E-1	1.095E+1	2.552E+1
-4.363E-1	1.093E+1	2.554E+1
-4.395E-1	1.090E+1	2.555E+1
-4.363E-1	1.102E+1	2.554E+1
-4.363E-1	1.087E+1	2.565E+1
-4.363E-1	1.088E+1	2.552E+1
-4.379E-1	1.098E+1	2.548E+1
-4.363E-1	1.074E+1	2.554E+1
-4.347E-1	1.085E+1	2.552E+1
-4.411E-1	1.100E+1	2.553E+1
-4.411E-1	1.086E+1	2.559E+1
-4.347E-1	1.083E+1	2.567E+1
-4.330E-1	1.086E+1	2.553E+1
-4.363E-1	1.091E+1	2.558E+1
-4.411E-1	1.094E+1	2.575E+1
-4.379E-1	1.088E+1	2.563E+1
-4.347E-1	1.093E+1	2.567E+1
-4.347E-1	1.083E+1	2.556E+1
-4.411E-1	1.092E+1	2.575E+1
-4.347E-1	1.089E+1	2.554E+1
-4.314E-1	1.097E+1	2.539E+1
-4.347E-1	1.093E+1	2.556E+1
-4.411E-1	1.082E+1	2.559E+1
-4.363E-1	1.096E+1	2.559E+1
-4.347E-1	1.092E+1	2.539E+1
-4.379E-1	1.094E+1	2.548E+1
-4.379E-1	1.086E+1	2.548E+1
-4.363E-1	1.082E+1	2.561E+1
-4.363E-1	1.091E+1	2.557E+1
-4.363E-1	1.095E+1	2.528E+1
-4.428E-1	1.091E+1	2.549E+1
-4.379E-1	1.107E+1	2.559E+1
-4.347E-1	1.097E+1	2.552E+1
-4.379E-1	1.082E+1	2.555E+1
-4.411E-1	1.087E+1	2.557E+1
-4.379E-1	1.081E+1	2.552E+1
-4.347E-1	1.094E+1	2.558E+1
-4.347E-1	1.091E+1	2.555E+1
-4.395E-1	1.090E+1	2.565E+1
-4.379E-1	1.082E+1	2.536E+1
-4.330E-1	1.083E+1	2.550E+1
-4.395E-1	1.088E+1	2.564E+1
-4.411E-1	1.082E+1	2.539E+1
-4.347E-1	1.110E+1	2.562E+1
-4.363E-1	1.084E+1	2.547E+1
-4.379E-1	1.080E+1	2.535E+1
-4.428E-1	1.085E+1	2.556E+1
-4.379E-1	1.093E+1	2.545E+1
-4.330E-1	1.087E+1	2.552E+1
-4.363E-1	1.081E+1	2.563E+1
-4.411E-1	1.093E+1	2.559E+1
-4.379E-1	1.082E+1	2.551E+1
-4.395E-1	1.086E+1	2.559E+1
-4.379E-1	1.090E+1	2.565E+1
-4.395E-1	1.081E+1	2.548E+1
-4.395E-1	1.090E+1	2.576E+1
-4.347E-1	1.089E+1	2.568E+1
-4.363E-1	1.084E+1	2.555E+1
-4.428E-1	1.080E+1	2.563E+1
-4.379E-1	1.097E+1	2.564E+1
-4.347E-1	1.089E+1	2.541E+1
-4.379E-1	1.088E+1	2.551E+1
-4.411E-1	1.089E+1	2.558E+1
-4.347E-1	1.085E+1	2.550E+1
-4.363E-1	1.090E+1	2.535E+1
-4.379E-1	1.093E+1	2.554E+1
-4.395E-1	1.091E+1	2.536E+1
-4.379E-1	1.086E+1	2.558E+1
-4.347E-1	1.092E+1	2.557E+1
-4.379E-1	1.084E+1	2.558E+1
-4.411E-1	1.095E+1	2.559E+1
-4.347E-1	1.076E+1	2.559E+1
-4.347E-1	1.089E+1	2.572E+1
-4.379E-1	1.091E+1	2.550E+1
-4.428E-1	1.102E+1	2.548E+1
-4.363E-1	1.093E+1	2.563E+1
-4.330E-1	1.082E+1	2.563E+1
-4.379E-1	1.103E+1	2.557E+1
-4.428E-1	1.098E+1	2.550E+1
-4.363E-1	1.092E+1	2.540E+1
-4.363E-1	1.095E+1	2.561E+1
-4.395E-1	1.096E+1	2.552E+1
-4.411E-1	1.087E+1	2.549E+1
-4.363E-1	1.086E+1	2.558E+1
-4.347E-1	1.086E+1	2.567E+1
-4.347E-1	1.087E+1	2.548E+1
-4.411E-1	1.086E+1	2.538E+1
-4.363E-1	1.094E+1	2.563E+1
-4.347E-1	1.099E+1	2.556E+1
-4.363E-1	1.091E+1	2.588E+1
-4.395E-1	1.100E+1	2.545E+1
-4.363E-1	1.093E+1	2.548E+1
-4.347E-1	1.081E+1	2.534E+1
-4.395E-1	1.083E+1	2.569E+1
-4.395E-1	1.070E+1	2.563E+1
-4.379E-1	1.084E+1	2.555E+1
-4.347E-1	1.094E+1	2.537E+1
-4.395E-1	1.091E+1	2.558E+1
-4.411E-1	1.075E+1	2.557E+1
-4.363E-1	1.079E+1	2.563E+1
-4.379E-1	1.093E+1	2.567E+1
-4.363E-1	1.088E+1	2.571E+1
-4.395E-1	1.100E+1	2.537E+1
-4.395E-1	1.090E+1	2.557E+1
-4.347E-1	1.078E+1	2.564E+1
-4.379E-1	1.084E+1	2.539E+1
-4.428E-1	1.099E+1	2.574E+1
-4.379E-1	1.092E+1	2.559E+1
-4.347E-1	1.092E+1	2.557E+1
-4.379E-1	1.095E+1	2.552E+1
-4.411E-1	1.092E+1	2.554E+1
-4.379E-1	1.090E+1	2.573E+1
-4.330E-1	1.082E+1	2.557E+1
-4.395E-1	1.093E+1	2.550E+1
-4.411E-1	1.091E+1	2.562E+1
-4.379E-1	1.086E+1	2.566E+1
-4.330E-1	1.086E+1	2.574E+1
-4.379E-1	1.080E+1	2.550E+1
-4.411E-1	1.086E+1	2.563E+1
-4.395E-1	1.088E+1	2.549E+1
-4.330E-1	1.084E+1	2.554E+1
-4.379E-1	1.092E+1	2.561E+1
-4.411E-1	1.095E+1	2.564E+1
-4.395E-1	1.093E+1	2.567E+1
-4.363E-1	1.102E+1	2.542E+1
-4.330E-1	1.080E+1	2.558E+1
-4.411E-1	1.086E+1	2.575E+1
-4.379E-1	1.090E+1	2.548E+1
-4.314E-1	1.086E+1	2.541E+1
-4.379E-1	1.085E+1	2.556E+1
-4.411E-1	1.085E+1	2.545E+1
-4.395E-1	1.087E+1	2.559E+1
-4.347E-1	1.098E+1	2.575E+1
-4.395E-1	1.109E+1	2.550E+1
-4.411E-1	1.084E+1	2.547E+1
-4.379E-1	1.089E+1	2.553E+1
-4.347E-1	1.103E+1	2.566E+1
-4.395E-1	1.101E+1	2.555E+1
-4.411E-1	1.088E+1	2.538E+1
-4.363E-1	1.089E+1	2.546E+1
-4.330E-1	1.089E+1	2.532E+1
-4.395E-1	1.094E+1	2.556E+1
-4.379E-1	1.091E+1	2.548E+1
-4.379E-1	1.082E+1	2.546E+1
-4.347E-1	1.092E+1	2.539E+1
-4.395E-1	1.096E+1	2.563E+1
-4.379E-1	1.099E+1	2.564E+1
-4.363E-1	1.091E+1	2.542E+1
-4.363E-1	1.102E+1	2.549E+1
-4.379E-1	1.084E+1	2.544E+1
-4.395E-1	1.091E+1	2.560E+1
-4.395E-1	1.088E+1	2.542E+1
-4.379E-1	1.105E+1	2.536E+1
-4.379E-1	1.098E+1	2.554E+1
-4.395E-1	1.091E+1	2.571E+1
-4.379E-1	1.081E+1	2.543E+1
-4.330E-1	1.092E+1	2.529E+1
-4.379E-1	1.090E+1	2.551E+1
-4.379E-1	1.089E+1	2.571E+1
-4.411E-1	1.089E+1	2.548E+1
-4.347E-1	1.095E+1	2.560E+1
-4.379E-1	1.085E+1	2.540E+1
-4.411E-1	1.096E+1	2.530E+1
-4.379E-1	1.105E+1	2.563E+1
-4.347E-1	1.092E+1	2.559E+1
-4.395E-1	1.094E+1	2.562E+1
-4.379E-1	1.089E+1	2.571E+1
-4.347E-1	1.098E+1	2.566E+1
-4.314E-1	1.085E+1	2.553E+1
-4.395E-1	1.096E+1	2.544E+1
-4.379E-1	1.091E+1	2.550E+1
-4.395E-1	1.099E+1	2.551E+1
-4.347E-1	1.095E+1	2.553E+1
-4.411E-1	1.084E+1	2.543E+1
-4.395E-1	1.106E+1	2.558E+1
-4.395E-1	1.094E+1	2.559E+1
-4.347E-1	1.099E+1	2.539E+1
-4.379E-1	1.097E+1	2.564E+1
-4.379E-1	1.085E+1	2.548E+1
-4.379E-1	1.079E+1	2.549E+1
-4.347E-1	1.095E+1	2.569E+1
-4.395E-1	1.085E+1	2.544E+1
-4.411E-1	1.087E+1	2.554E+1
-4.395E-1	1.092E+1	2.556E+1
-4.363E-1	1.083E+1	2.555E+1
-4.379E-1	1.087E+1	2.548E+1
-4.395E-1	1.093E+1	2.547E+1
-4.347E-1	1.087E+1	2.554E+1
-4.363E-1	1.087E+1	2.559E+1
-4.363E-1	1.099E+1	2.569E+1
-4.379E-1	1.087E+1	2.557E+1
-4.411E-1	1.089E+1	2.576E+1
-4.347E-1	1.084E+1	2.571E+1
-4.379E-1	1.093E+1	2.551E+1
-4.428E-1	1.094E+1	2.551E+1
-4.363E-1	1.091E+1	2.550E+1
-4.347E-1	1.089E+1	2.572E+1
-4.363E-1	1.102E+1	2.548E+1
-4.411E-1	1.082E+1	2.561E+1
-4.347E-1	1.093E+1	2.553E+1
-4.347E-1	1.084E+1	2.561E+1
-4.379E-1	1.088E+1	2.546E+1
-4.379E-1	1.109E+1	2.559E+1
-4.363E-1	1.082E+1	2.555E+1
-4.363E-1	1.089E+1	2.539E+1
-4.395E-1	1.097E+1	2.556E+1
-4.428E-1	1.079E+1	2.542E+1
-4.363E-1	1.096E+1	2.574E+1
-4.363E-1	1.106E+1	2.570E+1
-4.379E-1	1.093E+1	2.543E+1
-4.411E-1	1.100E+1	2.558E+1
-4.379E-1	1.091E+1	2.553E+1
-4.363E-1	1.097E+1	2.564E+1
-4.379E-1	1.097E+1	2.564E+1
-4.428E-1	1.088E+1	2.538E+1
-4.363E-1	1.103E+1	2.555E+1
-4.363E-1	1.095E+1	2.544E+1
-4.395E-1	1.074E+1	2.558E+1
-4.428E-1	1.087E+1	2.562E+1
-4.363E-1	1.082E+1	2.556E+1
-4.363E-1	1.082E+1	2.559E+1
-4.379E-1	1.096E+1	2.546E+1
-4.411E-1	1.097E+1	2.570E+1
-4.363E-1	1.095E+1	2.557E+1
-4.363E-1	1.096E+1	2.547E+1
-4.379E-1	1.088E+1	2.548E+1
-4.428E-1	1.096E+1	2.554E+1
-4.379E-1	1.086E+1	2.544E+1
-4.363E-1	1.097E+1	2.574E+1
-4.395E-1	1.099E+1	2.559E+1
-4.395E-1	1.094E+1	2.572E+1
-4.379E-1	1.083E+1	2.555E+1
-4.363E-1	1.095E+1	2.548E+1
-4.363E-1	1.081E+1	2.554E+1
-4.411E-1	1.096E+1	2.565E+1
-4.395E-1	1.083E+1	2.539E+1
-4.347E-1	1.097E+1	2.552E+1
-4.363E-1	1.097E+1	2.554E+1
-4.411E-1	1.086E+1	2.536E+1
-4.395E-1	1.103E+1	2.578E+1
-4.363E-1	1.076E+1	2.551E+1
-4.379E-1	1.081E+1	2.552E+1
-4.428E-1	1.094E+1	2.542E+1
-4.379E-1	1.092E+1	2.525E+1
-4.363E-1	1.083E+1	2.548E+1
-4.379E-1	1.084E+1	2.557E+1
-4.395E-1	1.091E+1	2.553E+1
-4.395E-1	1.092E+1	2.546E+1
-4.363E-1	1.086E+1	2.552E+1
-4.363E-1	1.088E+1	2.565E+1
-4.411E-1	1.097E+1	2.583E+1
-4.379E-1	1.090E+1	2.586E+1
-4.347E-1	1.098E+1	2.536E+1
-4.395E-1	1.094E+1	2.551E+1
-4.411E-1	1.087E+1	2.564E+1
-4.379E-1	1.086E+1	2.571E+1
-4.347E-1	1.076E+1	2.544E+1
-4.363E-1	1.083E+1	2.548E+1
-4.428E-1	1.103E+1	2.542E+1
-4.395E-1	1.086E+1	2.550E+1
-4.330E-1	1.095E+1	2.555E+1
-4.379E-1	1.085E+1	2.569E+1
-4.411E-1	1.082E+1	2.549E+1
-4.347E-1	1.094E+1	2.556E+1
-4.347E-1	1.079E+1	2.567E+1
-4.363E-1	1.099E+1	2.556E+1
-4.428E-1	1.092E+1	2.567E+1
-4.379E-1	1.087E+1	2.562E+1
-4.379E-1	1.091E+1	2.564E+1
-4.395E-1	1.099E+1	2.559E+1
-4.395E-1	1.086E+1	2.552E+1
-4.395E-1	1.081E+1	2.547E+1
-4.347E-1	1.094E+1	2.575E+1
-4.395E-1	1.094E+1	2.545E+1
-4.379E-1	1.089E+1	2.579E+1
-4.395E-1	1.090E+1	2.535E+1
-4.363E-1	1.084E+1	2.552E+1
-4.363E-1	1.087E+1	2.563E+1
-4.411E-1	1.081E+1	2.550E+1
-4.379E-1	1.085E+1	2.550E+1
-4.347E-1	1.097E+1	2.568E+1
-4.379E-1	1.092E+1	2.541E+1
-4.395E-1	1.090E+1	2.561E+1
-4.395E-1	1.076E+1	2.563E+1
-4.330E-1	1.086E+1	2.568E+1
-4.395E-1	1.097E+1	2.549E+1
-4.379E-1	1.091E+1	2.547E+1
-4.363E-1	1.097E+1	2.552E+1
-4.330E-1	1.090E+1	2.558E+1
-4.363E-1	1.093E+1	2.559E+1
-4.379E-1	1.090E+1	2.557E+1
-4.363E-1	1.092E+1	2.553E+1
-4.363E-1	1.086E+1	2.570E+1
-4.395E-1	1.092E+1	2.556E+1
-4.395E-1	1.106E+1	2.564E+1
-4.379E-1	1.087E+1	2.548E+1
-4.347E-1	1.082E+1	2.539E+1
-4.363E-1	1.103E+1	2.551E+1
-4.411E-1	1.081E+1	2.548E+1
-4.363E-1	1.083E+1	2.564E+1
-4.347E-1	1.105E+1	2.554E+1
-4.395E-1	1.079E+1	2.562E+1
-4.411E-1	1.085E+1	2.539E+1
-4.379E-1	1.078E+1	2.556E+1
-4.347E-1	1.090E+1	2.577E+1
-4.379E-1	1.088E+1	2.555E+1
-4.411E-1	1.105E+1	2.542E+1
-4.411E-1	1.099E+1	2.546E+1
-4.363E-1	1.095E+1	2.562E+1
-4.363E-1	1.084E+1	2.548E+1
-4.395E-1	1.078E+1	2.550E+1
-4.363E-1	1.091E+1	2.560E+1
-4.379E-1	1.082E+1	2.566E+1
-4.379E-1	1.092E+1	2.549E+1
-4.411E-1	1.101E+1	2.557E+1
-4.379E-1	1.083E+1	2.570E+1
-4.347E-1	1.084E+1	2.545E+1
-4.395E-1	1.090E+1	2.555E+1
-4.428E-1	1.091E+1	2.560E+1
-4.395E-1	1.091E+1	2.557E+1
-4.347E-1	1.092E+1	2.561E+1
-4.411E-1	1.109E+1	2.546E+1
-4.395E-1	1.084E+1	2.556E+1
-4.379E-1	1.084E+1	2.535E+1
-4.363E-1	1.091E+1	2.568E+1
-4.363E-1	1.085E+1	2.547E+1
-4.444E-1	1.096E+1	2.557E+1
-4.379E-1	1.102E+1	2.567E+1
-4.330E-1	1.086E+1	2.562E+1
-4.395E-1	1.094E+1	2.550E+1
-4.395E-1	1.095E+1	2.547E+1
-4.363E-1	1.084E+1	2.581E+1
-4.330E-1	1.098E+1	2.555E+1
-4.395E-1	1.081E+1	2.544E+1
-4.411E-1	1.083E+1	2.564E+1
-4.379E-1	1.077E+1	2.552E+1
-4.363E-1	1.083E+1	2.539E+1
-4.395E-1	1.083E+1	2.555E+1
-4.395E-1	1.092E+1	2.566E+1
-4.379E-1	1.085E+1	2.577E+1
-4.330E-1	1.089E+1	2.552E+1
-4.395E-1	1.086E+1	2.556E+1
-4.411E-1	1.079E+1	2.563E+1
-4.379E-1	1.098E+1	2.563E+1
-4.347E-1	1.083E+1	2.562E+1
-4.379E-1	1.085E+1	2.567E+1
-4.444E-1	1.096E+1	2.553E+1
-4.379E-1	1.099E+1	2.555E+1
-4.347E-1	1.090E+1	2.560E+1
-4.379E-1	1.078E+1	2.559E+1
-4.411E-1	1.073E+1	2.571E+1
-4.363E-1	1.089E+1	2.555E+1
-4.363E-1	1.083E+1	2.561E+1
-4.379E-1	1.092E+1	2.573E+1
-4.460E-1	1.094E+1	2.556E+1
-4.379E-1	1.095E+1	2.554E+1
-4.347E-1	1.083E+1	2.547E+1
-4.379E-1	1.090E+1	2.543E+1
-4.395E-1	1.086E+1	2.553E+1
-4.395E-1	1.082E+1	2.543E+1
-4.363E-1	1.102E+1	2.542E+1
-4.363E-1	1.087E+1	2.533E+1
-4.395E-1	1.100E+1	2.557E+1
-4.363E-1	1.095E+1	2.560E+1
-4.347E-1	1.100E+1	2.565E+1
-4.428E-1	1.081E+1	2.548E+1
-4.411E-1	1.102E+1	2.558E+1
-4.363E-1	1.103E+1	2.556E+1
-4.363E-1	1.101E+1	2.546E+1
-4.395E-1	1.101E+1	2.556E+1
-4.411E-1	1.095E+1	2.558E+1
-4.379E-1	1.082E+1	2.545E+1
-4.363E-1	1.101E+1	2.554E+1
-4.379E-1	1.096E+1	2.557E+1
-4.411E-1	1.089E+1	2.541E+1
-4.363E-1	1.091E+1	2.574E+1
-4.363E-1	1.089E+1	2.563E+1
-4.347E-1	1.096E+1	2.535E+1
-4.395E-1	1.083E+1	2.545E+1
-4.379E-1	1.089E+1	2.552E+1
-4.379E-1	1.086E+1	2.532E+1
-4.379E-1	1.092E+1	2.557E+1
-4.428E-1	1.093E+1	2.553E+1
-4.379E-1	1.090E+1	2.550E+1
-4.363E-1	1.099E+1	2.576E+1
-4.379E-1	1.089E+1	2.570E+1
-4.428E-1	1.086E+1	2.537E+1
-4.363E-1	1.071E+1	2.532E+1
-4.363E-1	1.078E+1	2.562E+1
-4.363E-1	1.097E+1	2.561E+1
-4.395E-1	1.092E+1	2.552E+1
-4.379E-1	1.091E+1	2.547E+1
-4.363E-1	1.087E+1	2.550E+1
-4.379E-1	1.078E+1	2.537E+1
-4.395E-1	1.080E+1	2.544E+1
-4.347E-1	1.087E+1	2.564E+1
-4.347E-1	1.107E+1	2.564E+1
-4.395E-1	1.103E+1	2.556E+1
-4.411E-1	1.083E+1	2.572E+1
-4.379E-1	1.086E+1	2.569E+1
-4.347E-1	1.093E+1	2.560E+1
-4.379E-1	1.083E+1	2.556E+1
-4.395E-1	1.101E+1	2.562E+1
-4.379E-1	1.092E+1	2.568E+1
-4.363E-1	1.099E+1	2.572E+1
-4.395E-1	1.090E+1	2.565E+1
-4.444E-1	1.079E+1	2.556E+1
-4.379E-1	1.086E+1	2.558E+1
-4.347E-1	1.081E+1	2.569E+1
-4.363E-1	1.085E+1	2.553E+1
-4.444E-1	1.077E+1	2.567E+1
-4.395E-1	1.080E+1	2.560E+1
-4.363E-1	1.087E+1	2.557E+1
-4.363E-1	1.093E+1	2.539E+1
-4.411E-1	1.089E+1	2.550E+1
-4.379E-1	1.100E+1	2.550E+1
-4.347E-1	1.093E+1	2.568E+1
-4.363E-1	1.094E+1	2.556E+1
-4.411E-1	1.088E+1	2.551E+1
-4.395E-1	1.087E+1	2.565E+1
-4.379E-1	1.092E+1	2.554E+1
-4.428E-1	1.098E+1	2.555E+1
-4.444E-1	1.102E+1	2.549E+1
-4.411E-1	1.086E+1	2.559E+1
-4.347E-1	1.080E+1	2.535E+1
-4.395E-1	1.099E+1	2.544E+1
-4.444E-1	1.098E+1	2.552E+1
-4.347E-1	1.079E+1	2.554E+1
-4.379E-1	1.082E+1	2.550E+1
-4.411E-1	1.092E+1	2.551E+1
-4.411E-1	1.102E+1	2.553E+1
-4.411E-1	1.097E+1	2.536E+1
-4.347E-1	1.084E+1	2.562E+1
-4.395E-1	1.096E+1	2.552E+1
-4.411E-1	1.095E+1	2.572E+1
-4.347E-1	1.100E+1	2.579E+1
-4.347E-1	1.083E+1	2.562E+1
-4.379E-1	1.077E+1	2.546E+1
-4.395E-1	1.086E+1	2.554E+1
-4.395E-1	1.087E+1	2.561E+1
-4.363E-1	1.094E+1	2.565E+1
-4.395E-1	1.081E+1	2.550E+1
-4.428E-1	1.085E+1	2.542E+1
-4.411E-1	1.086E+1	2.560E+1
-4.347E-1	1.090E+1	2.562E+1
-4.411E-1	1.091E+1	2.578E+1
-4.428E-1	1.095E+1	2.554E+1
-4.379E-1	1.095E+1	2.554E+1
-4.363E-1	1.098E+1	2.568E+1
-4.411E-1	1.099E+1	2.543E+1
-4.428E-1	1.101E+1	2.546E+1
-4.379E-1	1.108E+1	2.548E+1
-4.330E-1	1.102E+1	2.541E+1
-4.379E-1	1.085E+1	2.546E+1
-4.411E-1	1.083E+1	2.551E+1
-4.363E-1	1.099E+1	2.522E+1
-4.363E-1	1.086E+1	2.560E+1
-4.411E-1	1.082E+1	2.563E+1
-4.428E-1	1.088E+1	2.552E+1
-4.379E-1	1.093E+1	2.547E+1
-4.379E-1	1.090E+1	2.548E+1
-4.428E-1	1.104E+1	2.568E+1
-4.411E-1	1.087E+1	2.557E+1
-4.395E-1	1.096E+1	2.565E+1
-4.347E-1	1.082E+1	2.561E+1
-4.395E-1	1.076E+1	2.551E+1
-4.395E-1	1.091E+1	2.542E+1
-4.363E-1	1.074E+1	2.544E+1
-4.347E-1	1.095E+1	2.557E+1
-4.411E-1	1.086E+1	2.554E+1
-4.379E-1	1.097E+1	2.559E+1
-4.379E-1	1.090E+1	2.572E+1
-4.347E-1	1.099E+1	2.543E+1
-4.444E-1	1.085E+1	2.567E+1
-4.428E-1	1.082E+1	2.531E+1
-4.363E-1	1.082E+1	2.578E+1
-4.363E-1	1.100E+1	2.548E+1
-4.379E-1	1.080E+1	2.555E+1
-4.428E-1	1.076E+1	2.548E+1
-4.363E-1	1.085E+1	2.563E+1
-4.379E-1	1.090E+1	2.559E+1
-4.411E-1	1.079E+1	2.556E+1
-4.395E-1	1.097E+1	2.535E+1
-4.379E-1	1.086E+1	2.566E+1
-4.347E-1	1.091E+1	2.554E+1
-4.395E-1	1.094E+1	2.529E+1
-4.444E-1	1.079E+1	2.543E+1
-4.379E-1	1.095E+1	2.543E+1
-4.363E-1	1.089E+1	2.559E+1
-4.411E-1	1.085E+1	2.555E+1
-4.444E-1	1.087E+1	2.556E+1
-4.395E-1	1.091E+1	2.559E+1
-4.379E-1	1.091E+1	2.541E+1
-4.428E-1	1.084E+1	2.564E+1
-4.428E-1	1.089E+1	2.561E+1
-4.395E-1	1.100E+1	2.560E+1
-4.347E-1	1.096E+1	2.551E+1
-4.395E-1	1.078E+1	2.543E+1
-4.395E-1	1.073E+1	2.546E+1
-4.379E-1	1.090E+1	2.561E+1
-4.379E-1	1.090E+1	2.542E+1
-4.428E-1	1.081E+1	2.552E+1
-4.428E-1	1.085E+1	2.550E+1
-4.379E-1	1.085E+1	2.540E+1
-4.363E-1	1.083E+1	2.558E+1
-4.395E-1	1.095E+1	2.562E+1
-4.411E-1	1.081E+1	2.539E+1
-4.428E-1	1.094E+1	2.556E+1
-4.363E-1	1.087E+1	2.541E+1
-4.411E-1	1.083E+1	2.567E+1
-4.428E-1	1.084E+1	2.566E+1
-4.395E-1	1.089E+1	2.550E+1
-4.347E-1	1.084E+1	2.547E+1
-4.379E-1	1.094E+1	2.551E+1
-4.428E-1	1.088E+1	2.558E+1
-4.395E-1	1.100E+1	2.575E+1
-4.379E-1	1.092E+1	2.559E+1
-4.428E-1	1.096E+1	2.551E+1
-4.428E-1	1.095E+1	2.544E+1
-4.379E-1	1.090E+1	2.550E+1
-4.379E-1	1.082E+1	2.566E+1
-4.428E-1	1.092E+1	2.569E+1
-4.411E-1	1.085E+1	2.529E+1
-4.379E-1	1.108E+1	2.536E+1
-4.363E-1	1.078E+1	2.547E+1
-4.395E-1	1.088E+1	2.550E+1
-4.460E-1	1.091E+1	2.537E+1
-4.363E-1	1.084E+1	2.542E+1
-4.395E-1	1.086E+1	2.564E+1
-4.428E-1	1.073E+1	2.540E+1
-4.411E-1	1.092E+1	2.568E+1
-4.379E-1	1.097E+1	2.552E+1
-4.379E-1	1.090E+1	2.555E+1
-4.395E-1	1.084E+1	2.559E+1
-4.428E-1	1.086E+1	2.544E+1
-4.411E-1	1.090E+1	2.564E+1
-4.379E-1	1.095E+1	2.562E+1
-4.395E-1	1.090E+1	2.554E+1
-4.411E-1	1.090E+1	2.556E+1
-4.363E-1	1.092E+1	2.541E+1
-4.347E-1	1.086E+1	2.558E+1
-4.379E-1	1.086E+1	2.572E+1
-4.428E-1	1.087E+1	2.555E+1
-4.379E-1	1.098E+1	2.545E+1
-4.379E-1	1.085E+1	2.553E+1
-4.363E-1	1.095E+1	2.566E+1
-4.411E-1	1.089E+1	2.556E+1
-4.363E-1	1.089E+1	2.535E+1
-4.347E-1	1.089E+1	2.548E+1
-4.395E-1	1.087E+1	2.548E+1
-4.428E-1	1.089E+1	2.564E+1
-4.395E-1	1.094E+1	2.560E+1
-4.379E-1	1.088E+1	2.567E+1
-4.395E-1	1.084E+1	2.536E+1
-4.428E-1	1.091E+1	2.551E+1
-4.411E-1	1.094E+1	2.538E+1
-4.379E-1	1.083E+1	2.535E+1
-4.395E-1	1.087E+1	2.567E+1
-4.411E-1	1.095E+1	2.541E+1
-4.379E-1	1.088E+1	2.549E+1
-4.363E-1	1.096E+1	2.554E+1
-4.379E-1	1.096E+1	2.557E+1
-4.428E-1	1.104E+1	2.564E+1
-4.411E-1	1.078E+1	2.547E+1
-4.395E-1	1.079E+1	2.569E+1
-4.379E-1	1.085E+1	2.558E+1
-4.411E-1	1.098E+1	2.549E+1
-4.363E-1	1.087E+1	2.543E+1
-4.379E-1	1.086E+1	2.576E+1
-4.395E-1	1.080E+1	2.529E+1
-4.444E-1	1.085E+1	2.566E+1
-4.379E-1	1.093E+1	2.553E+1
-4.363E-1	1.092E+1	2.546E+1
-4.428E-1	1.089E+1	2.556E+1
-4.428E-1	1.082E+1	2.560E+1
-4.379E-1	1.082E+1	2.550E+1
-4.379E-1	1.086E+1	2.554E+1
-4.411E-1	1.088E+1	2.538E+1
-4.444E-1	1.086E+1	2.536E+1
-4.395E-1	1.090E+1	2.551E+1
-4.347E-1	1.093E+1	2.551E+1
-4.379E-1	1.090E+1	2.543E+1
-4.411E-1	1.096E+1	2.564E+1
-4.363E-1	1.076E+1	2.568E+1
-4.379E-1	1.094E+1	2.562E+1
-4.395E-1	1.072E+1	2.557E+1
-4.428E-1	1.076E+1	2.558E+1
-4.379E-1	1.100E+1	2.542E+1
-4.363E-1	1.107E+1	2.561E+1
-4.395E-1	1.097E+1	2.549E+1
-4.428E-1	1.109E+1	2.536E+1
-4.363E-1	1.078E+1	2.567E+1
-4.411E-1	1.082E+1	2.549E+1
-4.411E-1	1.101E+1	2.557E+1
-4.460E-1	1.085E+1	2.572E+1
-4.379E-1	1.089E+1	2.555E+1
-4.363E-1	1.094E+1	2.561E+1
-4.363E-1	1.081E+1	2.514E+1
-4.428E-1	1.088E+1	2.553E+1
-4.395E-1	1.096E+1	2.536E+1
-4.363E-1	1.090E+1	2.573E+1
-4.411E-1	1.081E+1	2.545E+1
-4.428E-1	1.090E+1	2.554E+1
-4.363E-1	1.085E+1	2.544E+1
-4.363E-1	1.094E+1	2.554E+1
-4.411E-1	1.078E+1	2.571E+1
-4.428E-1	1.071E+1	2.545E+1
-4.379E-1	1.093E+1	2.553E+1
-4.363E-1	1.083E+1	2.564E+1
-4.411E-1	1.101E+1	2.568E+1
-4.428E-1	1.086E+1	2.546E+1
-4.395E-1	1.093E+1	2.541E+1
-4.347E-1	1.088E+1	2.546E+1
-4.395E-1	1.091E+1	2.543E+1
-4.428E-1	1.080E+1	2.553E+1
-4.395E-1	1.087E+1	2.545E+1
-4.363E-1	1.098E+1	2.545E+1
-4.395E-1	1.091E+1	2.526E+1
-4.411E-1	1.086E+1	2.559E+1
-4.379E-1	1.094E+1	2.556E+1
-4.347E-1	1.092E+1	2.534E+1
-4.428E-1	1.098E+1	2.555E+1
-4.411E-1	1.091E+1	2.577E+1
-4.395E-1	1.084E+1	2.546E+1
-4.379E-1	1.095E+1	2.559E+1
-4.395E-1	1.095E+1	2.544E+1
-4.411E-1	1.077E+1	2.557E+1
-4.395E-1	1.082E+1	2.535E+1
-4.363E-1	1.100E+1	2.552E+1
-4.428E-1	1.093E+1	2.549E+1
-4.428E-1	1.074E+1	2.559E+1
-4.379E-1	1.086E+1	2.544E+1
-4.330E-1	1.084E+1	2.562E+1
-4.411E-1	1.093E+1	2.556E+1
-4.411E-1	1.107E+1	2.559E+1
-4.395E-1	1.083E+1	2.558E+1
-4.379E-1	1.094E+1	2.543E+1
-4.395E-1	1.075E+1	2.551E+1
-4.411E-1	1.087E+1	2.560E+1
-4.379E-1	1.094E+1	2.585E+1
-4.330E-1	1.092E+1	2.557E+1
-4.428E-1	1.098E+1	2.551E+1
-4.411E-1	1.111E+1	2.570E+1
-4.428E-1	1.085E+1	2.550E+1
-4.347E-1	1.095E+1	2.546E+1
-4.395E-1	1.104E+1	2.561E+1
-4.395E-1	1.082E+1	2.546E+1
-4.379E-1	1.086E+1	2.544E+1
-4.363E-1	1.095E+1	2.573E+1
-4.428E-1	1.085E+1	2.552E+1
-4.411E-1	1.096E+1	2.544E+1
-4.379E-1	1.076E+1	2.547E+1
-4.363E-1	1.089E+1	2.564E+1
-4.411E-1	1.089E+1	2.554E+1
-4.411E-1	1.097E+1	2.559E+1
-4.411E-1	1.097E+1	2.536E+1
-4.363E-1	1.097E+1	2.535E+1
-4.428E-1	1.093E+1	2.570E+1
-4.411E-1	1.083E+1	2.566E+1
-4.363E-1	1.084E+1	2.539E+1
-4.363E-1	1.098E+1	2.541E+1
-4.411E-1	1.105E+1	2.551E+1
-4.411E-1	1.090E+1	2.542E+1
-4.428E-1	1.084E+1	2.557E+1
-4.347E-1	1.097E+1	2.569E+1
-4.411E-1	1.087E+1	2.554E+1
-4.411E-1	1.101E+1	2.575E+1
-4.395E-1	1.090E+1	2.555E+1
-4.363E-1	1.096E+1	2.549E+1
-4.428E-1	1.087E+1	2.573E+1
-4.428E-1	1.088E+1	2.544E+1
-4.379E-1	1.084E+1	2.557E+1
-4.363E-1	1.087E+1	2.568E+1
-4.395E-1	1.097E+1	2.571E+1
-4.428E-1	1.089E+1	2.537E+1
-4.379E-1	1.094E+1	2.561E+1
-4.363E-1	1.091E+1	2.547E+1
-4.379E-1	1.091E+1	2.552E+1
-4.428E-1	1.095E+1	2.581E+1
-4.379E-1	1.090E+1	2.541E+1
-4.379E-1	1.094E+1	2.560E+1
-4.395E-1	1.082E+1	2.553E+1
-4.411E-1	1.091E+1	2.540E+1
-4.379E-1	1.085E+1	2.555E+1
-4.363E-1	1.090E+1	2.571E+1
-4.428E-1	1.095E+1	2.547E+1
-4.411E-1	1.078E+1	2.560E+1
-4.379E-1	1.095E+1	2.563E+1
-4.363E-1	1.091E+1	2.567E+1
-4.395E-1	1.079E+1	2.550E+1
-4.428E-1	1.084E+1	2.549E+1
-4.363E-1	1.092E+1	2.552E+1
-4.363E-1	1.096E+1	2.544E+1
-4.395E-1	1.093E+1	2.547E+1
-4.411E-1	1.092E+1	2.544E+1
-4.395E-1	1.088E+1	2.539E+1
-4.363E-1	1.087E+1	2.550E+1
-4.395E-1	1.091E+1	2.542E+1
-4.428E-1	1.088E+1	2.557E+1
-4.395E-1	1.089E+1	2.552E+1
-4.379E-1	1.091E+1	2.553E+1
-4.395E-1	1.081E+1	2.552E+1
-4.428E-1	1.098E+1	2.571E+1
-4.379E-1	1.103E+1	2.535E+1
-4.379E-1	1.101E+1	2.567E+1
-4.411E-1	1.110E+1	2.531E+1
-4.428E-1	1.098E+1	2.541E+1
-4.379E-1	1.083E+1	2.566E+1
-4.379E-1	1.090E+1	2.547E+1
-4.411E-1	1.078E+1	2.543E+1
-4.428E-1	1.084E+1	2.546E+1
-4.347E-1	1.090E+1	2.550E+1
-4.379E-1	1.085E+1	2.547E+1
-4.395E-1	1.080E+1	2.558E+1
-4.411E-1	1.089E+1	2.545E+1
-4.379E-1	1.093E+1	2.558E+1
-4.379E-1	1.083E+1	2.552E+1
-4.379E-1	1.091E+1	2.559E+1
-4.444E-1	1.089E+1	2.524E+1
-4.363E-1	1.090E+1	2.548E+1
-4.379E-1	1.079E+1	2.573E+1
-4.395E-1	1.088E+1	2.567E+1
-4.460E-1	1.087E+1	2.563E+1
-4.411E-1	1.092E+1	2.550E+1
-4.395E-1	1.091E+1	2.558E+1
-4.379E-1	1.089E+1	2.535E+1
-4.428E-1	1.083E+1	2.558E+1
-4.363E-1	1.084E+1	2.543E+1
-4.363E-1	1.090E+1	2.548E+1
-4.411E-1	1.099E+1	2.549E+1
-4.460E-1	1.095E+1	2.561E+1
-4.379E-1	1.089E+1	2.558E+1
-4.379E-1	1.093E+1	2.554E+1
-4.395E-1	1.079E+1	2.549E+1
-4.411E-1	1.077E+1	2.562E+1
-4.379E-1	1.083E+1	2.567E+1
-4.363E-1	1.093E+1	2.551E+1
-4.379E-1	1.082E+1	2.530E+1
-4.395E-1	1.086E+1	2.538E+1
-4.363E-1	1.087E+1	2.546E+1
-4.379E-1	1.083E+1	2.568E+1
-4.411E-1	1.085E+1	2.559E+1
-4.444E-1	1.101E+1	2.549E+1
-4.395E-1	1.086E+1	2.545E+1
-4.379E-1	1.094E+1	2.574E+1
-4.395E-1	1.091E+1	2.548E+1
-4.444E-1	1.080E+1	2.556E+1
-4.395E-1	1.098E+1	2.532E+1
-4.379E-1	1.095E+1	2.541E+1
-4.444E-1	1.080E+1	2.552E+1
-4.460E-1	1.087E+1	2.555E+1
-4.379E-1	1.099E+1	2.561E+1
-4.379E-1	1.104E+1	2.556E+1
-4.379E-1	1.082E+1	2.549E+1
-4.428E-1	1.089E+1	2.540E+1
-4.379E-1	1.088E+1	2.558E+1
-4.347E-1	1.075E+1	2.556E+1
-4.428E-1	1.107E+1	2.559E+1
-4.444E-1	1.096E+1	2.555E+1
-4.411E-1	1.086E+1	2.554E+1
-4.395E-1	1.096E+1	2.533E+1
-4.428E-1	1.101E+1	2.542E+1
-4.444E-1	1.101E+1	2.548E+1
-4.379E-1	1.093E+1	2.564E+1
-4.379E-1	1.098E+1	2.544E+1
-4.411E-1	1.091E+1	2.563E+1
-4.460E-1	1.098E+1	2.543E+1
-4.395E-1	1.083E+1	2.560E+1
-4.379E-1	1.085E+1	2.541E+1
-4.428E-1	1.087E+1	2.560E+1
-4.460E-1	1.089E+1	2.533E+1
-4.395E-1	1.084E+1	2.555E+1
-4.363E-1	1.098E+1	2.558E+1
-4.428E-1	1.080E+1	2.542E+1
-4.411E-1	1.094E+1	2.575E+1
-4.379E-1	1.080E+1	2.550E+1
-4.379E-1	1.084E+1	2.564E+1
-4.395E-1	1.114E+1	2.550E+1
-4.460E-1	1.095E+1	2.554E+1
-4.379E-1	1.095E+1	2.576E+1
-4.363E-1	1.100E+1	2.559E+1
-4.411E-1	1.103E+1	2.540E+1
-4.444E-1	1.096E+1	2.567E+1
-4.395E-1	1.082E+1	2.544E+1
-4.347E-1	1.088E+1	2.559E+1
-4.411E-1	1.086E+1	2.551E+1
-4.444E-1	1.085E+1	2.549E+1
-4.363E-1	1.083E+1	2.546E+1
-4.347E-1	1.092E+1	2.555E+1
-4.428E-1	1.083E+1	2.556E+1
-4.411E-1	1.081E+1	2.538E+1
-4.395E-1	1.090E+1	2.542E+1
-4.363E-1	1.100E+1	2.565E+1
-4.428E-1	1.076E+1	2.547E+1
-4.428E-1	1.094E+1	2.561E+1
-4.395E-1	1.093E+1	2.573E+1
-4.363E-1	1.096E+1	2.556E+1
-4.428E-1	1.084E+1	2.586E+1
-4.428E-1	1.094E+1	2.563E+1
-4.428E-1	1.086E+1	2.555E+1
-4.363E-1	1.089E+1	2.554E+1
-4.460E-1	1.097E+1	2.555E+1
-4.395E-1	1.088E+1	2.555E+1
-4.330E-1	1.078E+1	2.560E+1
-4.363E-1	1.088E+1	2.554E+1
-4.411E-1	1.081E+1	2.523E+1
-4.411E-1	1.089E+1	2.559E+1
-4.395E-1	1.097E+1	2.555E+1
-4.379E-1	1.083E+1	2.557E+1
-4.395E-1	1.075E+1	2.553E+1
-4.428E-1	1.090E+1	2.571E+1
-4.379E-1	1.095E+1	2.558E+1
-4.363E-1	1.086E+1	2.554E+1
-4.428E-1	1.089E+1	2.549E+1
-4.460E-1	1.084E+1	2.538E+1
-4.411E-1	1.089E+1	2.538E+1
-4.379E-1	1.095E+1	2.531E+1
-4.411E-1	1.088E+1	2.549E+1
-4.411E-1	1.091E+1	2.569E+1
-4.379E-1	1.094E+1	2.555E+1
-4.379E-1	1.091E+1	2.566E+1
-4.411E-1	1.105E+1	2.571E+1
-4.411E-1	1.098E+1	2.543E+1
-4.428E-1	1.095E+1	2.551E+1
-4.379E-1	1.101E+1	2.567E+1
-4.411E-1	1.088E+1	2.552E+1
-4.444E-1	1.102E+1	2.559E+1
-4.395E-1	1.080E+1	2.556E+1
-4.379E-1	1.089E+1	2.549E+1
-4.428E-1	1.082E+1	2.558E+1
-4.395E-1	1.087E+1	2.560E+1
-4.395E-1	1.081E+1	2.564E+1
-4.363E-1	1.090E+1	2.550E+1
-4.411E-1	1.090E+1	2.536E+1
-4.428E-1	1.092E+1	2.558E+1
-4.379E-1	1.088E+1	2.577E+1
-4.395E-1	1.091E+1	2.567E+1
-4.411E-1	1.092E+1	2.549E+1
-4.411E-1	1.097E+1	2.549E+1
-4.379E-1	1.095E+1	2.560E+1
-4.363E-1	1.088E+1	2.538E+1
-4.444E-1	1.085E+1	2.547E+1
-4.428E-1	1.087E+1	2.548E+1
-4.363E-1	1.085E+1	2.561E+1
-4.379E-1	1.098E+1	2.561E+1
-4.428E-1	1.089E+1	2.560E+1
-4.444E-1	1.091E+1	2.548E+1
-4.411E-1	1.093E+1	2.566E+1
-4.379E-1	1.085E+1	2.564E+1
-4.395E-1	1.092E+1	2.551E+1
-4.444E-1	1.084E+1	2.553E+1
-4.395E-1	1.087E+1	2.529E+1
-4.379E-1	1.087E+1	2.568E+1
-4.428E-1	1.086E+1	2.563E+1
-4.428E-1	1.095E+1	2.559E+1
-4.379E-1	1.097E+1	2.564E+1
-4.379E-1	1.090E+1	2.553E+1
-4.460E-1	1.097E+1	2.547E+1
-4.460E-1	1.089E+1	2.553E+1
-4.379E-1	1.086E+1	2.562E+1
-4.411E-1	1.095E+1	2.545E+1
-4.428E-1	1.107E+1	2.559E+1
-4.444E-1	1.087E+1	2.553E+1
-4.428E-1	1.079E+1	2.548E+1
-4.330E-1	1.086E+1	2.563E+1
-4.428E-1	1.088E+1	2.563E+1
-4.444E-1	1.097E+1	2.564E+1
-4.379E-1	1.091E+1	2.552E+1
-4.395E-1	1.094E+1	2.550E+1
-4.428E-1	1.086E+1	2.542E+1
-4.428E-1	1.091E+1	2.546E+1
-4.363E-1	1.086E+1	2.564E+1
-4.379E-1	1.071E+1	2.550E+1
-4.411E-1	1.080E+1	2.570E+1
-4.460E-1	1.091E+1	2.543E+1
-4.395E-1	1.093E+1	2.543E+1
-4.379E-1	1.078E+1	2.550E+1
-4.411E-1	1.083E+1	2.553E+1
-4.411E-1	1.095E+1	2.556E+1
-4.379E-1	1.085E+1	2.556E+1
-4.395E-1	1.095E+1	2.555E+1
-4.411E-1	1.081E+1	2.549E+1
-4.444E-1	1.078E+1	2.567E+1
-4.379E-1	1.093E+1	2.554E+1
-4.379E-1	1.088E+1	2.529E+1
-4.411E-1	1.085E+1	2.538E+1
-4.460E-1	1.090E+1	2.546E+1
-4.428E-1	1.086E+1	2.554E+1
-4.379E-1	1.089E+1	2.557E+1
-4.411E-1	1.076E+1	2.545E+1
-4.411E-1	1.094E+1	2.542E+1
-4.379E-1	1.086E+1	2.550E+1
-4.379E-1	1.080E+1	2.561E+1
-4.411E-1	1.081E+1	2.559E+1
-4.444E-1	1.091E+1	2.572E+1
-4.347E-1	1.080E+1	2.556E+1
-4.363E-1	1.080E+1	2.557E+1
-4.411E-1	1.089E+1	2.545E+1
-4.428E-1	1.098E+1	2.560E+1
-4.379E-1	1.092E+1	2.548E+1
-4.379E-1	1.089E+1	2.548E+1
-4.428E-1	1.086E+1	2.549E+1
-4.411E-1	1.085E+1	2.533E+1
-4.395E-1	1.081E+1	2.530E+1
-4.395E-1	1.092E+1	2.546E+1
-4.411E-1	1.088E+1	2.540E+1
-4.444E-1	1.096E+1	2.557E+1
-4.363E-1	1.081E+1	2.551E+1
-4.395E-1	1.082E+1	2.555E+1
-4.428E-1	1.087E+1	2.547E+1
-4.444E-1	1.077E+1	2.557E+1
-4.395E-1	1.099E+1	2.540E+1
-4.395E-1	1.081E+1	2.552E+1
-4.395E-1	1.091E+1	2.563E+1
-4.428E-1	1.083E+1	2.546E+1
-4.395E-1	1.105E+1	2.536E+1
-4.363E-1	1.106E+1	2.553E+1
-4.428E-1	1.080E+1	2.554E+1
-4.444E-1	1.086E+1	2.542E+1
-4.379E-1	1.088E+1	2.539E+1
-4.363E-1	1.090E+1	2.567E+1
-4.395E-1	1.105E+1	2.541E+1
-4.444E-1	1.092E+1	2.543E+1
-4.395E-1	1.104E+1	2.550E+1
-4.379E-1	1.092E+1	2.547E+1
-4.379E-1	1.077E+1	2.547E+1
-4.428E-1	1.100E+1	2.540E+1
-4.395E-1	1.084E+1	2.544E+1
-4.395E-1	1.099E+1	2.546E+1
-4.411E-1	1.085E+1	2.551E+1
-4.460E-1	1.092E+1	2.556E+1
-4.379E-1	1.083E+1	2.559E+1
-4.379E-1	1.094E+1	2.545E+1
-4.428E-1	1.101E+1	2.545E+1
-4.428E-1	1.094E+1	2.555E+1
-4.379E-1	1.101E+1	2.549E+1
-4.379E-1	1.093E+1	2.536E+1
-4.395E-1	1.094E+1	2.561E+1
-4.428E-1	1.087E+1	2.544E+1
-4.363E-1	1.081E+1	2.562E+1
-4.347E-1	1.079E+1	2.547E+1
-4.428E-1	1.086E+1	2.555E+1
-4.395E-1	1.086E+1	2.547E+1
-4.379E-1	1.083E+1	2.548E+1
-4.379E-1	1.082E+1	2.550E+1
-4.444E-1	1.101E+1	2.534E+1
-4.460E-1	1.089E+1	2.563E+1
-4.395E-1	1.098E+1	2.533E+1
-4.379E-1	1.101E+1	2.536E+1
-4.411E-1	1.092E+1	2.534E+1
-4.428E-1	1.074E+1	2.544E+1
-4.395E-1	1.084E+1	2.561E+1
-4.395E-1	1.093E+1	2.559E+1
-4.428E-1	1.088E+1	2.550E+1
-4.428E-1	1.095E+1	2.555E+1
-4.395E-1	1.089E+1	2.542E+1
-4.379E-1	1.080E+1	2.558E+1
-4.411E-1	1.087E+1	2.571E+1
-4.395E-1	1.075E+1	2.551E+1
-4.379E-1	1.099E+1	2.556E+1
-4.395E-1	1.084E+1	2.554E+1
-4.428E-1	1.084E+1	2.560E+1
-4.428E-1	1.083E+1	2.549E+1
-4.379E-1	1.081E+1	2.550E+1
-4.395E-1	1.089E+1	2.571E+1
-4.460E-1	1.078E+1	2.544E+1
-4.476E-1	1.081E+1	2.556E+1
-4.379E-1	1.095E+1	2.546E+1
-4.395E-1	1.085E+1	2.547E+1
-4.444E-1	1.103E+1	2.541E+1
-4.428E-1	1.078E+1	2.536E+1
-4.411E-1	1.086E+1	2.556E+1
-4.395E-1	1.090E+1	2.578E+1
-4.444E-1	1.086E+1	2.555E+1
-4.444E-1	1.108E+1	2.577E+1
-4.395E-1	1.093E+1	2.534E+1
-4.379E-1	1.090E+1	2.555E+1
-4.444E-1	1.086E+1	2.548E+1
-4.444E-1	1.102E+1	2.569E+1
-4.395E-1	1.079E+1	2.556E+1
-4.379E-1	1.078E+1	2.560E+1
-4.428E-1	1.084E+1	2.535E+1
-4.444E-1	1.089E+1	2.548E+1
-4.411E-1	1.087E+1	2.572E+1
-4.395E-1	1.092E+1	2.560E+1
-4.411E-1	1.094E+1	2.559E+1
-4.428E-1	1.078E+1	2.567E+1
-4.363E-1	1.082E+1	2.546E+1
-4.347E-1	1.089E+1	2.554E+1
-4.428E-1	1.093E+1	2.557E+1
-4.411E-1	1.092E+1	2.569E+1
-4.395E-1	1.103E+1	2.548E+1
-4.379E-1	1.101E+1	2.548E+1
-4.411E-1	1.087E+1	2.551E+1
-4.411E-1	1.095E+1	2.556E+1
-4.395E-1	1.094E+1	2.557E+1
-4.379E-1	1.089E+1	2.554E+1
-4.428E-1	1.089E+1	2.541E+1
-4.428E-1	1.081E+1	2.538E+1
-4.428E-1	1.090E+1	2.564E+1
-4.395E-1	1.094E+1	2.552E+1
-4.411E-1	1.086E+1	2.538E+1
-4.428E-1	1.087E+1	2.558E+1
-4.428E-1	1.083E+1	2.558E+1
-4.395E-1	1.087E+1	2.567E+1
-4.411E-1	1.083E+1	2.554E+1
-4.428E-1	1.085E+1	2.553E+1
-4.395E-1	1.097E+1	2.556E+1
-4.395E-1	1.083E+1	2.546E+1
-4.411E-1	1.081E+1	2.536E+1
-4.428E-1	1.082E+1	2.559E+1
-4.395E-1	1.091E+1	2.537E+1
-4.395E-1	1.103E+1	2.549E+1
-4.411E-1	1.091E+1	2.538E+1
-4.428E-1	1.094E+1	2.564E+1
-4.395E-1	1.092E+1	2.547E+1
-4.379E-1	1.083E+1	2.541E+1
-4.411E-1	1.090E+1	2.563E+1
-4.460E-1	1.087E+1	2.549E+1
-4.395E-1	1.085E+1	2.540E+1
-4.379E-1	1.095E+1	2.541E+1
-4.428E-1	1.100E+1	2.545E+1
-4.444E-1	1.086E+1	2.560E+1
-4.411E-1	1.077E+1	2.539E+1
-4.411E-1	1.090E+1	2.554E+1
-4.428E-1	1.088E+1	2.519E+1
-4.460E-1	1.076E+1	2.549E+1
-4.411E-1	1.095E+1	2.550E+1
-4.395E-1	1.090E+1	2.553E+1
-4.395E-1	1.091E+1	2.554E+1
-4.460E-1	1.095E+1	2.556E+1
-4.395E-1	1.089E+1	2.572E+1
-4.411E-1	1.093E+1	2.544E+1
-4.428E-1	1.096E+1	2.542E+1
-4.444E-1	1.086E+1	2.555E+1
-4.395E-1	1.091E+1	2.562E+1
-4.379E-1	1.080E+1	2.547E+1
-4.411E-1	1.091E+1	2.544E+1
-4.444E-1	1.094E+1	2.538E+1
-4.395E-1	1.096E+1	2.553E+1
-4.395E-1	1.090E+1	2.545E+1
-4.411E-1	1.087E+1	2.552E+1
-4.444E-1	1.084E+1	2.535E+1
-4.363E-1	1.083E+1	2.560E+1
-4.395E-1	1.088E+1	2.545E+1
-4.444E-1	1.082E+1	2.541E+1
-4.460E-1	1.084E+1	2.540E+1
-4.379E-1	1.082E+1	2.524E+1
-4.411E-1	1.087E+1	2.559E+1
-4.411E-1	1.092E+1	2.552E+1
-4.444E-1	1.089E+1	2.555E+1
-4.363E-1	1.078E+1	2.529E+1
-4.428E-1	1.076E+1	2.556E+1
-4.460E-1	1.090E+1	2.534E+1
-4.428E-1	1.087E+1	2.563E+1
-4.395E-1	1.081E+1	2.538E+1
-4.411E-1	1.090E+1	2.541E+1
-4.428E-1	1.083E+1	2.538E+1
-4.476E-1	1.085E+1	2.545E+1
-4.363E-1	1.089E+1	2.539E+1
-4.411E-1	1.090E+1	2.548E+1
-4.428E-1	1.091E+1	2.542E+1
-4.460E-1	1.096E+1	2.532E+1
-4.395E-1	1.087E+1	2.559E+1
-4.395E-1	1.100E+1	2.550E+1
-4.428E-1	1.089E+1	2.551E+1
-4.460E-1	1.091E+1	2.556E+1
-4.379E-1	1.092E+1	2.549E+1
-4.379E-1	1.081E+1	2.557E+1
-4.460E-1	1.090E+1	2.567E+1
-4.492E-1	1.080E+1	2.549E+1
-4.395E-1	1.089E+1	2.552E+1
-4.379E-1	1.090E+1	2.546E+1
-4.428E-1	1.080E+1	2.551E+1
-4.444E-1	1.095E+1	2.537E+1
-4.395E-1	1.090E+1	2.533E+1
-4.379E-1	1.088E+1	2.528E+1
-4.444E-1	1.089E+1	2.535E+1
-4.460E-1	1.104E+1	2.546E+1
-4.379E-1	1.086E+1	2.544E+1
-4.379E-1	1.100E+1	2.557E+1
-4.428E-1	1.080E+1	2.567E+1
-4.460E-1	1.080E+1	2.558E+1
-4.411E-1	1.103E+1	2.544E+1
-4.395E-1	1.097E+1	2.539E+1
-4.444E-1	1.099E+1	2.561E+1
-4.460E-1	1.095E+1	2.522E+1
-4.395E-1	1.092E+1	2.556E+1
-4.379E-1	1.099E+1	2.554E+1
-4.411E-1	1.097E+1	2.556E+1
-4.444E-1	1.092E+1	2.562E+1
-4.395E-1	1.085E+1	2.567E+1
-4.411E-1	1.090E+1	2.552E+1
-4.444E-1	1.073E+1	2.542E+1
-4.460E-1	1.093E+1	2.547E+1
-4.395E-1	1.082E+1	2.554E+1
-4.395E-1	1.090E+1	2.540E+1
-4.428E-1	1.091E+1	2.535E+1
-4.428E-1	1.087E+1	2.563E+1
-4.411E-1	1.084E+1	2.537E+1
-4.395E-1	1.082E+1	2.534E+1
-4.428E-1	1.081E+1	2.545E+1
-4.444E-1	1.092E+1	2.573E+1
-4.395E-1	1.075E+1	2.545E+1
-4.395E-1	1.082E+1	2.548E+1
-4.428E-1	1.082E+1	2.543E+1
-4.428E-1	1.082E+1	2.539E+1
-4.363E-1	1.086E+1	2.549E+1
-4.379E-1	1.071E+1	2.549E+1
-4.411E-1	1.100E+1	2.559E+1
[truncated: 93,946 more rows]
