# Supplementary material for: Improved ANAP incorporation and VCF analysis reveal details of P2X7 current facilitation and a limited conformational interplay between ATP binding and the intracellular ballast domain
Source: eLife. 2023 Jan 4;12:e82479. doi: 10.7554/eLife.82479 (PMC9859053; doi:10.7554/eLife.82479)
Supplement: Figure 3—figure supplement 3—source data 2. [file elife-82479-fig3-figsupp3-data2.zip › Figure-3_figure-supplement-3_source-data-2/DeltaCys-constructs/l15/14.csv]

-8.531E-1	1.903E+1	3.959E+1
-8.515E-1	1.901E+1	3.956E+1
-8.483E-1	1.896E+1	3.938E+1
-8.450E-1	1.883E+1	3.938E+1
-8.531E-1	1.883E+1	3.955E+1
-8.531E-1	1.909E+1	3.939E+1
-8.483E-1	1.900E+1	3.959E+1
-8.450E-1	1.903E+1	3.955E+1
-8.515E-1	1.909E+1	3.928E+1
-8.531E-1	1.892E+1	3.939E+1
-8.483E-1	1.899E+1	3.955E+1
-8.450E-1	1.899E+1	3.948E+1
-8.499E-1	1.884E+1	3.960E+1
-8.547E-1	1.899E+1	3.944E+1
-8.434E-1	1.903E+1	3.957E+1
-8.434E-1	1.900E+1	3.962E+1
-8.515E-1	1.892E+1	3.950E+1
-8.499E-1	1.900E+1	3.937E+1
-8.483E-1	1.875E+1	3.947E+1
-8.450E-1	1.903E+1	3.958E+1
-8.515E-1	1.893E+1	3.959E+1
-8.531E-1	1.887E+1	3.959E+1
-8.483E-1	1.895E+1	3.967E+1
-8.466E-1	1.895E+1	3.961E+1
-8.531E-1	1.903E+1	3.962E+1
-8.515E-1	1.897E+1	3.942E+1
-8.483E-1	1.888E+1	3.957E+1
-8.434E-1	1.891E+1	3.950E+1
-8.515E-1	1.918E+1	3.953E+1
-8.531E-1	1.905E+1	3.938E+1
-8.450E-1	1.894E+1	3.924E+1
-8.434E-1	1.905E+1	3.939E+1
-8.515E-1	1.898E+1	3.953E+1
-8.515E-1	1.910E+1	3.955E+1
-8.450E-1	1.884E+1	3.925E+1
-8.450E-1	1.896E+1	3.946E+1
-8.499E-1	1.900E+1	3.931E+1
-8.531E-1	1.906E+1	3.920E+1
-8.466E-1	1.891E+1	3.965E+1
-8.450E-1	1.888E+1	3.929E+1
-8.499E-1	1.902E+1	3.942E+1
-8.531E-1	1.891E+1	3.986E+1
-8.450E-1	1.907E+1	3.951E+1
-8.466E-1	1.878E+1	3.953E+1
-8.515E-1	1.905E+1	3.950E+1
-8.499E-1	1.903E+1	3.957E+1
-8.466E-1	1.895E+1	3.957E+1
-8.450E-1	1.911E+1	3.950E+1
-8.499E-1	1.906E+1	3.931E+1
-8.531E-1	1.905E+1	3.968E+1
-8.450E-1	1.904E+1	3.962E+1
-8.450E-1	1.889E+1	3.947E+1
-8.483E-1	1.887E+1	3.972E+1
-8.515E-1	1.893E+1	3.971E+1
-8.434E-1	1.895E+1	3.957E+1
-8.466E-1	1.898E+1	3.947E+1
-8.483E-1	1.884E+1	3.946E+1
-8.515E-1	1.896E+1	3.961E+1
-8.450E-1	1.892E+1	3.984E+1
-8.450E-1	1.899E+1	3.950E+1
-8.466E-1	1.881E+1	3.969E+1
-8.499E-1	1.879E+1	3.954E+1
-8.450E-1	1.900E+1	3.942E+1
-8.466E-1	1.900E+1	3.947E+1
-8.466E-1	1.893E+1	3.955E+1
-8.531E-1	1.883E+1	3.938E+1
-8.466E-1	1.897E+1	3.941E+1
-8.450E-1	1.899E+1	3.948E+1
-8.483E-1	1.892E+1	3.964E+1
-8.515E-1	1.889E+1	3.965E+1
-8.450E-1	1.891E+1	3.940E+1
-8.434E-1	1.911E+1	3.971E+1
-8.483E-1	1.907E+1	3.946E+1
-8.515E-1	1.903E+1	3.962E+1
-8.434E-1	1.896E+1	3.935E+1
-8.434E-1	1.894E+1	3.968E+1
-8.483E-1	1.918E+1	3.958E+1
-8.515E-1	1.899E+1	3.963E+1
-8.450E-1	1.880E+1	3.931E+1
-8.401E-1	1.883E+1	3.938E+1
-8.483E-1	1.882E+1	3.940E+1
-8.499E-1	1.899E+1	3.957E+1
-8.401E-1	1.897E+1	3.950E+1
-8.385E-1	1.894E+1	3.953E+1
-8.499E-1	1.895E+1	3.955E+1
-8.499E-1	1.882E+1	3.952E+1
-8.450E-1	1.889E+1	3.945E+1
-8.418E-1	1.886E+1	3.959E+1
-8.450E-1	1.891E+1	3.984E+1
-8.499E-1	1.897E+1	3.949E+1
-8.450E-1	1.898E+1	3.943E+1
-8.418E-1	1.904E+1	3.950E+1
-8.483E-1	1.904E+1	3.952E+1
-8.499E-1	1.897E+1	3.957E+1
-8.434E-1	1.882E+1	3.935E+1
-8.418E-1	1.899E+1	3.945E+1
-8.450E-1	1.904E+1	3.959E+1
-8.515E-1	1.899E+1	3.962E+1
-8.450E-1	1.891E+1	3.944E+1
-8.418E-1	1.908E+1	3.972E+1
-8.466E-1	1.899E+1	3.930E+1
-8.499E-1	1.891E+1	3.958E+1
-8.418E-1	1.896E+1	3.975E+1
-8.401E-1	1.897E+1	3.953E+1
-8.466E-1	1.892E+1	3.933E+1
-8.483E-1	1.899E+1	3.949E+1
-8.450E-1	1.905E+1	3.927E+1
-8.418E-1	1.915E+1	3.960E+1
-8.483E-1	1.887E+1	3.970E+1
-8.499E-1	1.892E+1	3.961E+1
-8.418E-1	1.906E+1	3.962E+1
-8.401E-1	1.902E+1	3.953E+1
-8.483E-1	1.905E+1	3.977E+1
-8.499E-1	1.908E+1	3.954E+1
-8.401E-1	1.905E+1	3.957E+1
-8.401E-1	1.894E+1	3.960E+1
-8.466E-1	1.891E+1	3.962E+1
-8.499E-1	1.883E+1	3.951E+1
-8.401E-1	1.907E+1	3.971E+1
-8.369E-1	1.908E+1	3.940E+1
-8.401E-1	1.892E+1	3.941E+1
-8.434E-1	1.896E+1	3.955E+1
-8.385E-1	1.907E+1	3.965E+1
-8.353E-1	1.897E+1	3.971E+1
-8.450E-1	1.894E+1	3.965E+1
-8.483E-1	1.894E+1	3.964E+1
-8.385E-1	1.886E+1	3.950E+1
-8.353E-1	1.896E+1	3.946E+1
-8.466E-1	1.895E+1	3.948E+1
-8.466E-1	1.904E+1	3.958E+1
-8.401E-1	1.903E+1	3.975E+1
-8.369E-1	1.881E+1	3.949E+1
-8.466E-1	1.902E+1	3.965E+1
-8.483E-1	1.903E+1	3.954E+1
-8.434E-1	1.902E+1	3.967E+1
-8.418E-1	1.892E+1	3.957E+1
-8.450E-1	1.888E+1	3.938E+1
-8.483E-1	1.879E+1	3.960E+1
-8.434E-1	1.903E+1	3.970E+1
-8.385E-1	1.891E+1	3.950E+1
-8.466E-1	1.878E+1	3.948E+1
-8.499E-1	1.892E+1	3.956E+1
-8.418E-1	1.893E+1	3.950E+1
-8.418E-1	1.906E+1	3.962E+1
-8.450E-1	1.897E+1	3.946E+1
-8.466E-1	1.905E+1	3.961E+1
-8.418E-1	1.897E+1	3.963E+1
-8.401E-1	1.895E+1	3.958E+1
-8.434E-1	1.899E+1	3.942E+1
-8.466E-1	1.896E+1	3.955E+1
-8.434E-1	1.892E+1	3.932E+1
-8.385E-1	1.903E+1	3.952E+1
-8.434E-1	1.890E+1	3.968E+1
-8.483E-1	1.889E+1	3.949E+1
-8.401E-1	1.899E+1	3.959E+1
-8.434E-1	1.899E+1	3.940E+1
-8.466E-1	1.893E+1	3.949E+1
-8.466E-1	1.886E+1	3.953E+1
-8.418E-1	1.898E+1	3.938E+1
-8.401E-1	1.897E+1	3.955E+1
-8.466E-1	1.907E+1	3.945E+1
-8.466E-1	1.898E+1	3.932E+1
-8.418E-1	1.900E+1	3.962E+1
-8.401E-1	1.886E+1	3.944E+1
-8.434E-1	1.902E+1	3.934E+1
-8.483E-1	1.904E+1	3.956E+1
-8.401E-1	1.899E+1	3.932E+1
-8.401E-1	1.906E+1	3.954E+1
-8.434E-1	1.898E+1	3.968E+1
-8.466E-1	1.895E+1	3.942E+1
-8.418E-1	1.902E+1	3.976E+1
-8.385E-1	1.891E+1	3.961E+1
-8.450E-1	1.888E+1	3.981E+1
-8.483E-1	1.899E+1	3.946E+1
-8.401E-1	1.901E+1	3.965E+1
-8.369E-1	1.897E+1	3.949E+1
-8.450E-1	1.883E+1	3.944E+1
-8.450E-1	1.894E+1	3.959E+1
-8.401E-1	1.894E+1	3.944E+1
-8.369E-1	1.889E+1	3.969E+1
-8.483E-1	1.880E+1	3.938E+1
-8.466E-1	1.893E+1	3.960E+1
-8.385E-1	1.895E+1	3.962E+1
-8.418E-1	1.881E+1	3.949E+1
-8.418E-1	1.891E+1	3.936E+1
-8.483E-1	1.889E+1	3.958E+1
-8.401E-1	1.911E+1	3.932E+1
-8.401E-1	1.910E+1	3.958E+1
-8.450E-1	1.896E+1	3.951E+1
-8.466E-1	1.909E+1	3.937E+1
-8.385E-1	1.879E+1	3.969E+1
-8.353E-1	1.904E+1	3.949E+1
-8.466E-1	1.888E+1	3.956E+1
-8.450E-1	1.912E+1	3.959E+1
-8.434E-1	1.895E+1	3.944E+1
-8.385E-1	1.899E+1	3.966E+1
-8.434E-1	1.889E+1	3.974E+1
-8.450E-1	1.910E+1	3.959E+1
-8.385E-1	1.889E+1	3.942E+1
-8.369E-1	1.884E+1	3.957E+1
-8.466E-1	1.891E+1	3.968E+1
-8.450E-1	1.905E+1	3.962E+1
-8.385E-1	1.884E+1	3.957E+1
-8.369E-1	1.892E+1	3.941E+1
-8.434E-1	1.888E+1	3.935E+1
-8.434E-1	1.890E+1	3.936E+1
-8.401E-1	1.915E+1	3.971E+1
-8.369E-1	1.894E+1	3.968E+1
-8.418E-1	1.893E+1	3.979E+1
-8.450E-1	1.892E+1	3.959E+1
-8.401E-1	1.890E+1	3.962E+1
-8.353E-1	1.908E+1	3.972E+1
-8.401E-1	1.883E+1	3.973E+1
-8.434E-1	1.882E+1	3.935E+1
-8.385E-1	1.914E+1	3.954E+1
-8.353E-1	1.898E+1	3.956E+1
-8.434E-1	1.893E+1	3.955E+1
-8.450E-1	1.899E+1	3.955E+1
-8.369E-1	1.910E+1	3.959E+1
-8.385E-1	1.909E+1	3.963E+1
-8.418E-1	1.893E+1	3.940E+1
-8.450E-1	1.895E+1	3.968E+1
-8.385E-1	1.914E+1	3.983E+1
-8.369E-1	1.916E+1	3.972E+1
-8.418E-1	1.893E+1	3.976E+1
-8.434E-1	1.897E+1	3.977E+1
-8.353E-1	1.910E+1	3.955E+1
-8.337E-1	1.898E+1	3.972E+1
-8.418E-1	1.885E+1	3.969E+1
-8.418E-1	1.917E+1	3.956E+1
-8.353E-1	1.900E+1	3.953E+1
-8.337E-1	1.918E+1	3.974E+1
-8.434E-1	1.889E+1	3.965E+1
-8.434E-1	1.906E+1	3.955E+1
-8.385E-1	1.905E+1	3.966E+1
-8.337E-1	1.902E+1	3.937E+1
-8.418E-1	1.902E+1	3.956E+1
-8.418E-1	1.900E+1	3.952E+1
-8.385E-1	1.889E+1	3.960E+1
-8.353E-1	1.905E+1	3.972E+1
-8.401E-1	1.899E+1	3.968E+1
-8.450E-1	1.898E+1	3.954E+1
-8.385E-1	1.895E+1	3.943E+1
-8.369E-1	1.899E+1	3.948E+1
-8.401E-1	1.918E+1	3.960E+1
-8.434E-1	1.890E+1	3.962E+1
-8.401E-1	1.908E+1	3.971E+1
-8.385E-1	1.901E+1	3.945E+1
-8.434E-1	1.916E+1	3.932E+1
-8.434E-1	1.902E+1	3.973E+1
-8.385E-1	1.885E+1	3.953E+1
-8.353E-1	1.897E+1	3.942E+1
-8.401E-1	1.893E+1	3.948E+1
-8.466E-1	1.881E+1	3.943E+1
-8.401E-1	1.906E+1	3.956E+1
-8.353E-1	1.900E+1	3.964E+1
-8.418E-1	1.905E+1	3.948E+1
-8.450E-1	1.890E+1	3.947E+1
-8.385E-1	1.913E+1	3.962E+1
-8.353E-1	1.919E+1	3.942E+1
-8.434E-1	1.926E+1	3.958E+1
-8.483E-1	1.899E+1	3.937E+1
-8.418E-1	1.898E+1	3.977E+1
-8.353E-1	1.902E+1	3.955E+1
-8.450E-1	1.895E+1	3.939E+1
-8.434E-1	1.896E+1	3.947E+1
-8.353E-1	1.896E+1	3.983E+1
-8.353E-1	1.881E+1	3.982E+1
-8.434E-1	1.909E+1	3.963E+1
-8.466E-1	1.893E+1	3.950E+1
-8.385E-1	1.913E+1	3.965E+1
-8.385E-1	1.894E+1	3.965E+1
-8.434E-1	1.887E+1	3.948E+1
-8.450E-1	1.906E+1	3.962E+1
-8.353E-1	1.902E+1	3.952E+1
-8.337E-1	1.903E+1	3.960E+1
-8.385E-1	1.900E+1	3.970E+1
-8.434E-1	1.908E+1	3.943E+1
-8.385E-1	1.891E+1	3.952E+1
-8.353E-1	1.904E+1	3.971E+1
-8.385E-1	1.898E+1	3.957E+1
-8.466E-1	1.899E+1	3.946E+1
-8.369E-1	1.902E+1	3.953E+1
-8.369E-1	1.904E+1	3.946E+1
-8.418E-1	1.893E+1	3.971E+1
-8.418E-1	1.889E+1	3.961E+1
-8.385E-1	1.895E+1	3.980E+1
-8.369E-1	1.909E+1	3.946E+1
-8.418E-1	1.901E+1	3.970E+1
-8.418E-1	1.909E+1	3.967E+1
-8.353E-1	1.908E+1	3.957E+1
-8.353E-1	1.901E+1	3.953E+1
-8.401E-1	1.891E+1	3.974E+1
-8.418E-1	1.914E+1	3.961E+1
-8.353E-1	1.893E+1	3.956E+1
-8.337E-1	1.894E+1	3.969E+1
-8.418E-1	1.912E+1	3.982E+1
-8.418E-1	1.890E+1	3.965E+1
-8.369E-1	1.924E+1	3.951E+1
-8.337E-1	1.902E+1	3.944E+1
-8.418E-1	1.890E+1	3.946E+1
-8.450E-1	1.895E+1	3.964E+1
-8.385E-1	1.905E+1	3.953E+1
-8.353E-1	1.911E+1	3.981E+1
-8.434E-1	1.906E+1	3.966E+1
-8.466E-1	1.893E+1	3.966E+1
-8.369E-1	1.892E+1	3.968E+1
-8.369E-1	1.886E+1	3.947E+1
-8.434E-1	1.902E+1	3.985E+1
-8.450E-1	1.903E+1	3.964E+1
-8.369E-1	1.875E+1	3.976E+1
-8.369E-1	1.900E+1	3.968E+1
-8.418E-1	1.916E+1	3.953E+1
-8.450E-1	1.890E+1	3.974E+1
-8.385E-1	1.914E+1	3.975E+1
-8.353E-1	1.914E+1	3.973E+1
-8.401E-1	1.892E+1	3.961E+1
-8.418E-1	1.903E+1	3.978E+1
-8.369E-1	1.901E+1	3.949E+1
-8.353E-1	1.895E+1	3.969E+1
-8.385E-1	1.883E+1	3.979E+1
-8.450E-1	1.905E+1	3.960E+1
-8.385E-1	1.896E+1	3.949E+1
-8.337E-1	1.898E+1	3.973E+1
-8.418E-1	1.889E+1	3.957E+1
-8.434E-1	1.904E+1	3.965E+1
-8.385E-1	1.897E+1	3.962E+1
-8.337E-1	1.898E+1	3.963E+1
-8.401E-1	1.893E+1	3.949E+1
-8.418E-1	1.906E+1	3.963E+1
-8.337E-1	1.910E+1	3.968E+1
-8.337E-1	1.898E+1	3.947E+1
-8.450E-1	1.897E+1	3.965E+1
-8.418E-1	1.897E+1	3.963E+1
-8.353E-1	1.897E+1	3.962E+1
-8.337E-1	1.900E+1	3.963E+1
-8.385E-1	1.893E+1	3.971E+1
-8.418E-1	1.895E+1	3.957E+1
-8.369E-1	1.902E+1	3.956E+1
-8.385E-1	1.896E+1	3.951E+1
-8.434E-1	1.886E+1	3.968E+1
-8.434E-1	1.914E+1	3.963E+1
-8.369E-1	1.902E+1	3.945E+1
-8.337E-1	1.905E+1	3.969E+1
-8.385E-1	1.895E+1	3.943E+1
-8.434E-1	1.898E+1	3.951E+1
-8.353E-1	1.900E+1	3.961E+1
-8.337E-1	1.908E+1	3.952E+1
-8.434E-1	1.892E+1	3.966E+1
-8.418E-1	1.914E+1	3.974E+1
-8.369E-1	1.898E+1	3.965E+1
-8.369E-1	1.886E+1	3.959E+1
-8.418E-1	1.890E+1	3.955E+1
-8.401E-1	1.913E+1	3.968E+1
-8.337E-1	1.911E+1	3.932E+1
-8.353E-1	1.912E+1	3.974E+1
-8.401E-1	1.881E+1	3.977E+1
-8.418E-1	1.901E+1	3.971E+1
-8.353E-1	1.902E+1	3.960E+1
-8.337E-1	1.896E+1	3.945E+1
-8.418E-1	1.898E+1	3.961E+1
-8.434E-1	1.896E+1	3.976E+1
-8.369E-1	1.921E+1	3.963E+1
-8.353E-1	1.895E+1	3.972E+1
-8.434E-1	1.881E+1	3.942E+1
-8.434E-1	1.904E+1	3.951E+1
-8.385E-1	1.905E+1	3.960E+1
-8.353E-1	1.894E+1	3.951E+1
-8.385E-1	1.897E+1	3.944E+1
-8.450E-1	1.913E+1	3.960E+1
-8.353E-1	1.907E+1	3.978E+1
-8.353E-1	1.901E+1	3.953E+1
-8.385E-1	1.882E+1	3.935E+1
-8.418E-1	1.882E+1	3.970E+1
-8.369E-1	1.896E+1	3.961E+1
-8.353E-1	1.909E+1	3.942E+1
-8.401E-1	1.888E+1	3.957E+1
-8.418E-1	1.900E+1	3.971E+1
-8.369E-1	1.896E+1	3.969E+1
-8.337E-1	1.913E+1	3.952E+1
-8.369E-1	1.899E+1	3.948E+1
-8.418E-1	1.887E+1	3.962E+1
-8.369E-1	1.911E+1	3.986E+1
-8.337E-1	1.898E+1	3.955E+1
-8.434E-1	1.886E+1	3.978E+1
-8.434E-1	1.890E+1	3.963E+1
-8.320E-1	1.896E+1	3.958E+1
-8.337E-1	1.903E+1	3.954E+1
-8.401E-1	1.912E+1	3.953E+1
-8.418E-1	1.915E+1	3.939E+1
-8.337E-1	1.891E+1	3.983E+1
-8.337E-1	1.893E+1	3.969E+1
-8.385E-1	1.906E+1	3.952E+1
-8.401E-1	1.898E+1	3.962E+1
-8.353E-1	1.893E+1	3.959E+1
-8.320E-1	1.890E+1	3.969E+1
-8.401E-1	1.888E+1	3.952E+1
-8.418E-1	1.900E+1	3.952E+1
-8.353E-1	1.902E+1	3.955E+1
-8.353E-1	1.900E+1	3.993E+1
-8.401E-1	1.892E+1	3.967E+1
-8.401E-1	1.891E+1	3.960E+1
-8.353E-1	1.922E+1	3.950E+1
-8.337E-1	1.900E+1	3.958E+1
-8.401E-1	1.897E+1	3.965E+1
-8.401E-1	1.916E+1	3.943E+1
-8.337E-1	1.905E+1	3.939E+1
-8.320E-1	1.891E+1	3.945E+1
-8.369E-1	1.891E+1	3.945E+1
-8.385E-1	1.904E+1	3.959E+1
-8.337E-1	1.896E+1	3.950E+1
-8.353E-1	1.893E+1	3.957E+1
-8.401E-1	1.893E+1	3.954E+1
-8.401E-1	1.907E+1	3.963E+1
-8.337E-1	1.899E+1	3.956E+1
-8.320E-1	1.901E+1	3.965E+1
-8.385E-1	1.889E+1	3.954E+1
-8.401E-1	1.911E+1	3.967E+1
-8.337E-1	1.918E+1	3.955E+1
-8.320E-1	1.897E+1	3.963E+1
-8.401E-1	1.897E+1	3.960E+1
-8.385E-1	1.903E+1	3.976E+1
-8.337E-1	1.908E+1	3.975E+1
-8.304E-1	1.904E+1	3.970E+1
-8.401E-1	1.894E+1	3.971E+1
-8.401E-1	1.897E+1	3.966E+1
-8.353E-1	1.890E+1	3.951E+1
-8.320E-1	1.904E+1	3.958E+1
-8.385E-1	1.877E+1	3.952E+1
-8.385E-1	1.906E+1	3.960E+1
-8.337E-1	1.891E+1	3.975E+1
-8.320E-1	1.913E+1	3.943E+1
-8.369E-1	1.896E+1	3.964E+1
-8.418E-1	1.912E+1	3.973E+1
-8.337E-1	1.910E+1	3.969E+1
-8.337E-1	1.909E+1	3.965E+1
-8.401E-1	1.904E+1	3.971E+1
-8.385E-1	1.907E+1	3.951E+1
-8.353E-1	1.909E+1	3.971E+1
-8.304E-1	1.892E+1	3.962E+1
-8.385E-1	1.892E+1	3.981E+1
-8.401E-1	1.899E+1	3.958E+1
-8.353E-1	1.903E+1	3.960E+1
-8.337E-1	1.902E+1	3.968E+1
-8.369E-1	1.883E+1	3.947E+1
-8.369E-1	1.913E+1	3.938E+1
-8.320E-1	1.904E+1	3.950E+1
-8.337E-1	1.893E+1	3.971E+1
-8.385E-1	1.914E+1	3.962E+1
-8.385E-1	1.923E+1	3.962E+1
-8.320E-1	1.897E+1	3.964E+1
-8.304E-1	1.903E+1	3.978E+1
-8.401E-1	1.918E+1	3.953E+1
-8.385E-1	1.907E+1	3.964E+1
-8.320E-1	1.894E+1	3.941E+1
-8.304E-1	1.896E+1	3.948E+1
-8.369E-1	1.901E+1	3.964E+1
-8.385E-1	1.910E+1	3.974E+1
-8.337E-1	1.907E+1	3.948E+1
-8.304E-1	1.908E+1	3.946E+1
-8.385E-1	1.894E+1	3.960E+1
-8.401E-1	1.891E+1	3.997E+1
-8.304E-1	1.911E+1	3.985E+1
-8.320E-1	1.893E+1	3.974E+1
-8.369E-1	1.890E+1	3.975E+1
-8.385E-1	1.902E+1	3.970E+1
-8.337E-1	1.893E+1	3.962E+1
-8.337E-1	1.898E+1	3.977E+1
-8.369E-1	1.908E+1	3.983E+1
-8.401E-1	1.907E+1	3.971E+1
-8.320E-1	1.907E+1	3.958E+1
-8.304E-1	1.903E+1	3.949E+1
-8.385E-1	1.904E+1	3.953E+1
-8.385E-1	1.897E+1	3.965E+1
-8.304E-1	1.915E+1	3.972E+1
-8.320E-1	1.897E+1	3.957E+1
-8.353E-1	1.918E+1	3.967E+1
-8.401E-1	1.899E+1	3.962E+1
-8.337E-1	1.898E+1	3.952E+1
-8.304E-1	1.901E+1	3.998E+1
-8.385E-1	1.921E+1	3.956E+1
-8.369E-1	1.884E+1	3.947E+1
-8.320E-1	1.887E+1	3.949E+1
-8.288E-1	1.900E+1	3.959E+1
-8.353E-1	1.905E+1	3.952E+1
-8.369E-1	1.904E+1	3.974E+1
-8.320E-1	1.895E+1	3.974E+1
-8.304E-1	1.904E+1	3.965E+1
-8.353E-1	1.926E+1	3.963E+1
-8.385E-1	1.897E+1	3.977E+1
-8.288E-1	1.904E+1	3.950E+1
-8.304E-1	1.905E+1	3.962E+1
-8.353E-1	1.896E+1	3.965E+1
-8.369E-1	1.901E+1	3.965E+1
-8.337E-1	1.914E+1	3.969E+1
-8.304E-1	1.912E+1	3.982E+1
-8.353E-1	1.904E+1	3.971E+1
-8.385E-1	1.912E+1	3.965E+1
-8.337E-1	1.905E+1	3.958E+1
-8.288E-1	1.914E+1	3.980E+1
-8.369E-1	1.916E+1	3.975E+1
-8.353E-1	1.888E+1	3.962E+1
-8.304E-1	1.898E+1	3.948E+1
-8.304E-1	1.894E+1	3.973E+1
-8.353E-1	1.912E+1	3.978E+1
-8.385E-1	1.906E+1	3.967E+1
-8.304E-1	1.901E+1	3.985E+1
-8.304E-1	1.907E+1	3.983E+1
-8.385E-1	1.906E+1	3.983E+1
-8.385E-1	1.893E+1	3.967E+1
-8.320E-1	1.905E+1	3.981E+1
-8.288E-1	1.904E+1	3.960E+1
-8.385E-1	1.903E+1	3.950E+1
-8.385E-1	1.895E+1	3.978E+1
-8.272E-1	1.910E+1	3.950E+1
-8.304E-1	1.900E+1	3.971E+1
-8.337E-1	1.893E+1	3.952E+1
-8.369E-1	1.892E+1	3.960E+1
-8.288E-1	1.908E+1	3.988E+1
-8.255E-1	1.882E+1	3.972E+1
-8.353E-1	1.902E+1	3.962E+1
-8.337E-1	1.901E+1	3.949E+1
-8.320E-1	1.917E+1	3.962E+1
-8.288E-1	1.906E+1	3.979E+1
-8.353E-1	1.898E+1	3.962E+1
-8.353E-1	1.889E+1	3.973E+1
-8.304E-1	1.918E+1	3.989E+1
-8.288E-1	1.915E+1	3.960E+1
-8.369E-1	1.911E+1	3.974E+1
-8.369E-1	1.904E+1	3.966E+1
-8.304E-1	1.905E+1	3.978E+1
-8.288E-1	1.918E+1	3.962E+1
-8.353E-1	1.906E+1	3.952E+1
-8.337E-1	1.896E+1	3.957E+1
-8.304E-1	1.905E+1	3.986E+1
-8.304E-1	1.897E+1	3.959E+1
-8.353E-1	1.901E+1	3.960E+1
-8.353E-1	1.875E+1	3.949E+1
-8.272E-1	1.924E+1	3.969E+1
-8.288E-1	1.894E+1	3.992E+1
-8.353E-1	1.909E+1	3.982E+1
-8.369E-1	1.904E+1	3.952E+1
-8.304E-1	1.892E+1	3.962E+1
-8.272E-1	1.903E+1	3.979E+1
-8.337E-1	1.905E+1	3.961E+1
-8.353E-1	1.895E+1	3.953E+1
-8.272E-1	1.909E+1	3.980E+1
-8.255E-1	1.894E+1	3.956E+1
-8.369E-1	1.893E+1	3.968E+1
-8.353E-1	1.895E+1	3.958E+1
-8.288E-1	1.913E+1	3.970E+1
-8.255E-1	1.901E+1	3.949E+1
-8.353E-1	1.905E+1	3.966E+1
-8.353E-1	1.888E+1	3.972E+1
-8.255E-1	1.891E+1	3.974E+1
-8.288E-1	1.895E+1	3.960E+1
-8.353E-1	1.893E+1	3.959E+1
-8.320E-1	1.910E+1	3.967E+1
-8.337E-1	1.903E+1	3.960E+1
-8.304E-1	1.903E+1	3.946E+1
-8.353E-1	1.897E+1	3.982E+1
-8.337E-1	1.900E+1	3.978E+1
-8.272E-1	1.895E+1	3.964E+1
-8.272E-1	1.907E+1	3.956E+1
-8.320E-1	1.906E+1	3.966E+1
-8.353E-1	1.890E+1	3.969E+1
-8.304E-1	1.910E+1	3.962E+1
-8.255E-1	1.898E+1	3.948E+1
-8.337E-1	1.909E+1	3.965E+1
-8.353E-1	1.910E+1	3.969E+1
-8.304E-1	1.897E+1	3.985E+1
-8.304E-1	1.905E+1	3.984E+1
-8.320E-1	1.905E+1	3.969E+1
-8.369E-1	1.901E+1	3.962E+1
-8.272E-1	1.902E+1	3.965E+1
-8.255E-1	1.907E+1	3.977E+1
-8.337E-1	1.897E+1	3.983E+1
-8.353E-1	1.890E+1	3.963E+1
-8.304E-1	1.900E+1	3.950E+1
-8.272E-1	1.891E+1	3.955E+1
-8.337E-1	1.897E+1	3.964E+1
-8.369E-1	1.899E+1	3.954E+1
-8.255E-1	1.913E+1	3.949E+1
-8.255E-1	1.909E+1	3.965E+1
-8.337E-1	1.909E+1	3.996E+1
-8.369E-1	1.896E+1	3.960E+1
-8.288E-1	1.900E+1	3.945E+1
-8.272E-1	1.905E+1	3.958E+1
-8.353E-1	1.887E+1	3.979E+1
-8.353E-1	1.891E+1	3.969E+1
-8.288E-1	1.888E+1	3.968E+1
-8.255E-1	1.916E+1	3.983E+1
-8.320E-1	1.907E+1	3.959E+1
-8.337E-1	1.893E+1	3.964E+1
-8.304E-1	1.903E+1	3.986E+1
-8.288E-1	1.899E+1	3.953E+1
-8.304E-1	1.912E+1	3.949E+1
-8.353E-1	1.885E+1	3.956E+1
-8.272E-1	1.907E+1	3.949E+1
-8.272E-1	1.909E+1	3.957E+1
-8.320E-1	1.898E+1	3.988E+1
-8.353E-1	1.884E+1	3.969E+1
-8.304E-1	1.901E+1	3.979E+1
-8.272E-1	1.893E+1	3.973E+1
-8.320E-1	1.885E+1	3.957E+1
-8.353E-1	1.893E+1	3.958E+1
-8.288E-1	1.893E+1	3.967E+1
-8.272E-1	1.916E+1	3.976E+1
-8.320E-1	1.898E+1	3.954E+1
-8.320E-1	1.899E+1	3.947E+1
-8.272E-1	1.898E+1	3.985E+1
-8.239E-1	1.902E+1	3.961E+1
-8.320E-1	1.889E+1	3.955E+1
-8.337E-1	1.884E+1	3.978E+1
-8.288E-1	1.904E+1	3.942E+1
-8.288E-1	1.894E+1	3.978E+1
-8.320E-1	1.902E+1	3.958E+1
-8.353E-1	1.915E+1	3.963E+1
-8.272E-1	1.895E+1	3.981E+1
-8.255E-1	1.894E+1	3.984E+1
-8.304E-1	1.904E+1	3.973E+1
-8.353E-1	1.906E+1	3.950E+1
-8.272E-1	1.897E+1	3.956E+1
-8.272E-1	1.902E+1	3.965E+1
-8.337E-1	1.902E+1	3.969E+1
-8.337E-1	1.904E+1	3.954E+1
-8.272E-1	1.904E+1	3.979E+1
-8.272E-1	1.909E+1	3.959E+1
-8.304E-1	1.903E+1	3.982E+1
-8.353E-1	1.893E+1	3.977E+1
-8.288E-1	1.896E+1	3.967E+1
-8.288E-1	1.894E+1	3.975E+1
-8.320E-1	1.908E+1	3.998E+1
-8.320E-1	1.907E+1	3.965E+1
-8.304E-1	1.901E+1	3.970E+1
-8.272E-1	1.893E+1	3.976E+1
-8.320E-1	1.899E+1	3.961E+1
-8.337E-1	1.896E+1	3.990E+1
-8.272E-1	1.909E+1	3.950E+1
-8.255E-1	1.894E+1	3.951E+1
-8.288E-1	1.901E+1	3.943E+1
-8.304E-1	1.909E+1	3.967E+1
-8.255E-1	1.889E+1	3.981E+1
-8.255E-1	1.894E+1	3.980E+1
-8.320E-1	1.887E+1	3.959E+1
-8.337E-1	1.917E+1	3.977E+1
-8.272E-1	1.907E+1	3.983E+1
-8.239E-1	1.901E+1	3.959E+1
-8.288E-1	1.900E+1	3.951E+1
-8.320E-1	1.901E+1	3.961E+1
-8.255E-1	1.902E+1	3.946E+1
-8.239E-1	1.904E+1	3.960E+1
-8.304E-1	1.885E+1	3.982E+1
-8.304E-1	1.905E+1	3.959E+1
-8.255E-1	1.906E+1	3.969E+1
-8.255E-1	1.908E+1	3.959E+1
-8.320E-1	1.913E+1	3.962E+1
-8.320E-1	1.911E+1	3.962E+1
-8.272E-1	1.905E+1	3.988E+1
-8.272E-1	1.903E+1	3.943E+1
-8.304E-1	1.913E+1	3.978E+1
-8.320E-1	1.897E+1	3.955E+1
-8.255E-1	1.915E+1	3.986E+1
-8.223E-1	1.914E+1	3.975E+1
-8.304E-1	1.901E+1	3.982E+1
-8.320E-1	1.890E+1	3.967E+1
-8.255E-1	1.892E+1	3.982E+1
-8.272E-1	1.893E+1	3.979E+1
-8.304E-1	1.907E+1	3.978E+1
-8.304E-1	1.898E+1	3.981E+1
-8.255E-1	1.899E+1	3.959E+1
-8.255E-1	1.907E+1	3.953E+1
-8.288E-1	1.897E+1	3.987E+1
-8.320E-1	1.912E+1	3.968E+1
-8.239E-1	1.910E+1	3.947E+1
-8.239E-1	1.915E+1	3.963E+1
-8.272E-1	1.900E+1	3.971E+1
-8.304E-1	1.916E+1	3.981E+1
-8.255E-1	1.889E+1	3.972E+1
-8.223E-1	1.900E+1	3.970E+1
-8.304E-1	1.919E+1	3.972E+1
-8.288E-1	1.910E+1	3.985E+1
-8.239E-1	1.914E+1	3.961E+1
-8.223E-1	1.909E+1	3.975E+1
-8.255E-1	1.909E+1	3.955E+1
-8.320E-1	1.911E+1	3.960E+1
-8.272E-1	1.912E+1	3.961E+1
-8.239E-1	1.917E+1	3.985E+1
-8.304E-1	1.898E+1	3.979E+1
-8.304E-1	1.887E+1	3.966E+1
-8.239E-1	1.881E+1	3.971E+1
-8.239E-1	1.881E+1	3.963E+1
-8.304E-1	1.907E+1	3.942E+1
-8.320E-1	1.899E+1	3.962E+1
-8.239E-1	1.907E+1	3.958E+1
-8.207E-1	1.889E+1	3.956E+1
-8.320E-1	1.902E+1	3.958E+1
-8.337E-1	1.904E+1	3.956E+1
-8.239E-1	1.913E+1	3.995E+1
-8.191E-1	1.910E+1	3.975E+1
-8.304E-1	1.892E+1	3.978E+1
-8.304E-1	1.892E+1	3.951E+1
-8.255E-1	1.921E+1	3.989E+1
-8.239E-1	1.910E+1	3.972E+1
-8.304E-1	1.910E+1	3.955E+1
-8.304E-1	1.899E+1	3.950E+1
-8.272E-1	1.904E+1	3.971E+1
-8.223E-1	1.893E+1	3.969E+1
-8.288E-1	1.907E+1	3.983E+1
-8.304E-1	1.907E+1	3.990E+1
-8.239E-1	1.899E+1	3.960E+1
-8.239E-1	1.897E+1	3.958E+1
-8.337E-1	1.903E+1	3.966E+1
-8.304E-1	1.919E+1	3.941E+1
-8.255E-1	1.893E+1	3.964E+1
-8.207E-1	1.892E+1	3.980E+1
-8.288E-1	1.899E+1	3.968E+1
-8.272E-1	1.904E+1	3.960E+1
-8.223E-1	1.908E+1	3.959E+1
-8.239E-1	1.906E+1	3.961E+1
-8.304E-1	1.905E+1	3.966E+1
-8.304E-1	1.894E+1	3.965E+1
-8.223E-1	1.892E+1	3.986E+1
-8.207E-1	1.879E+1	3.962E+1
-8.288E-1	1.912E+1	3.953E+1
-8.288E-1	1.914E+1	3.955E+1
-8.223E-1	1.907E+1	3.964E+1
-8.207E-1	1.901E+1	3.984E+1
-8.304E-1	1.924E+1	3.976E+1
-8.304E-1	1.904E+1	3.954E+1
-8.207E-1	1.902E+1	3.972E+1
-8.223E-1	1.910E+1	3.944E+1
-8.304E-1	1.893E+1	3.972E+1
-8.304E-1	1.904E+1	3.977E+1
-8.239E-1	1.905E+1	3.978E+1
-8.223E-1	1.901E+1	3.963E+1
-8.272E-1	1.896E+1	3.954E+1
-8.304E-1	1.898E+1	3.968E+1
-8.223E-1	1.902E+1	3.981E+1
-8.239E-1	1.908E+1	3.970E+1
-8.239E-1	1.895E+1	3.960E+1
-8.288E-1	1.914E+1	3.955E+1
-8.255E-1	1.898E+1	3.985E+1
-8.207E-1	1.908E+1	3.988E+1
-8.272E-1	1.916E+1	3.967E+1
-8.272E-1	1.904E+1	3.950E+1
-8.223E-1	1.903E+1	3.987E+1
-8.207E-1	1.908E+1	3.974E+1
-8.272E-1	1.912E+1	3.975E+1
-8.272E-1	1.894E+1	3.979E+1
-8.255E-1	1.915E+1	3.964E+1
-8.207E-1	1.902E+1	3.974E+1
-8.288E-1	1.893E+1	3.986E+1
-8.304E-1	1.904E+1	3.947E+1
-8.223E-1	1.895E+1	3.974E+1
-8.207E-1	1.909E+1	3.956E+1
-8.272E-1	1.921E+1	3.972E+1
-8.288E-1	1.900E+1	3.970E+1
-8.223E-1	1.885E+1	3.967E+1
-8.207E-1	1.901E+1	3.978E+1
-8.304E-1	1.915E+1	3.956E+1
-8.272E-1	1.898E+1	3.970E+1
-8.207E-1	1.903E+1	3.994E+1
-8.207E-1	1.907E+1	3.994E+1
-8.255E-1	1.913E+1	3.977E+1
-8.288E-1	1.895E+1	3.972E+1
-8.223E-1	1.902E+1	3.977E+1
-8.207E-1	1.893E+1	3.965E+1
-8.304E-1	1.911E+1	3.964E+1
-8.272E-1	1.898E+1	3.958E+1
-8.207E-1	1.900E+1	3.984E+1
-8.191E-1	1.903E+1	3.974E+1
-8.272E-1	1.892E+1	3.970E+1
-8.288E-1	1.918E+1	3.968E+1
-8.207E-1	1.908E+1	3.982E+1
-8.207E-1	1.909E+1	3.968E+1
-8.288E-1	1.920E+1	3.955E+1
-8.288E-1	1.882E+1	3.960E+1
-8.239E-1	1.912E+1	3.995E+1
-8.207E-1	1.897E+1	3.984E+1
-8.272E-1	1.908E+1	3.975E+1
-8.288E-1	1.887E+1	3.962E+1
-8.239E-1	1.903E+1	3.976E+1
-8.239E-1	1.916E+1	3.973E+1
-8.272E-1	1.896E+1	3.964E+1
-8.272E-1	1.892E+1	3.978E+1
-8.223E-1	1.916E+1	3.969E+1
-8.239E-1	1.901E+1	3.961E+1
-8.255E-1	1.917E+1	3.940E+1
-8.272E-1	1.900E+1	3.986E+1
-8.207E-1	1.903E+1	3.989E+1
-8.174E-1	1.892E+1	3.974E+1
-8.255E-1	1.916E+1	3.968E+1
-8.272E-1	1.895E+1	3.990E+1
-8.239E-1	1.893E+1	3.966E+1
-8.207E-1	1.900E+1	3.980E+1
-8.239E-1	1.896E+1	3.975E+1
-8.288E-1	1.896E+1	3.954E+1
-8.191E-1	1.895E+1	3.993E+1
-8.207E-1	1.895E+1	3.965E+1
-8.272E-1	1.896E+1	3.986E+1
-8.272E-1	1.908E+1	3.976E+1
-8.207E-1	1.886E+1	3.984E+1
-8.223E-1	1.899E+1	3.961E+1
-8.288E-1	1.903E+1	3.990E+1
-8.304E-1	1.903E+1	3.980E+1
-8.223E-1	1.906E+1	3.990E+1
-8.207E-1	1.913E+1	3.966E+1
-8.288E-1	1.911E+1	3.956E+1
-8.272E-1	1.918E+1	3.968E+1
-8.223E-1	1.902E+1	3.960E+1
-8.191E-1	1.895E+1	3.956E+1
-8.239E-1	1.909E+1	3.966E+1
-8.255E-1	1.908E+1	3.970E+1
-8.223E-1	1.906E+1	3.977E+1
-8.191E-1	1.894E+1	3.954E+1
-8.255E-1	1.897E+1	3.964E+1
-8.272E-1	1.921E+1	3.973E+1
-8.207E-1	1.909E+1	3.966E+1
-8.191E-1	1.910E+1	3.962E+1
-8.239E-1	1.907E+1	3.971E+1
-8.288E-1	1.905E+1	3.987E+1
-8.223E-1	1.899E+1	3.970E+1
-8.174E-1	1.897E+1	3.964E+1
-8.255E-1	1.909E+1	3.984E+1
-8.272E-1	1.903E+1	3.977E+1
-8.207E-1	1.907E+1	3.971E+1
-8.191E-1	1.907E+1	3.945E+1
-8.239E-1	1.897E+1	3.953E+1
-8.272E-1	1.892E+1	3.965E+1
-8.174E-1	1.899E+1	3.977E+1
-8.191E-1	1.911E+1	3.995E+1
-8.255E-1	1.903E+1	3.994E+1
-8.288E-1	1.911E+1	3.988E+1
-8.191E-1	1.897E+1	3.988E+1
-8.174E-1	1.918E+1	3.978E+1
-8.239E-1	1.899E+1	3.966E+1
-8.272E-1	1.899E+1	3.975E+1
-8.207E-1	1.907E+1	3.956E+1
-8.191E-1	1.894E+1	3.980E+1
-8.239E-1	1.892E+1	3.965E+1
-8.255E-1	1.907E+1	3.961E+1
-8.174E-1	1.902E+1	3.962E+1
-8.191E-1	1.913E+1	3.993E+1
-8.239E-1	1.889E+1	3.970E+1
-8.239E-1	1.897E+1	3.966E+1
-8.191E-1	1.910E+1	3.984E+1
-8.174E-1	1.909E+1	3.954E+1
-8.239E-1	1.905E+1	3.965E+1
-8.255E-1	1.905E+1	3.961E+1
-8.191E-1	1.904E+1	3.986E+1
-8.158E-1	1.904E+1	3.966E+1
-8.207E-1	1.898E+1	3.946E+1
-8.255E-1	1.910E+1	3.980E+1
-8.191E-1	1.897E+1	3.970E+1
-8.207E-1	1.906E+1	3.973E+1
-8.239E-1	1.902E+1	3.970E+1
-8.239E-1	1.898E+1	3.991E+1
-8.191E-1	1.893E+1	3.992E+1
-8.191E-1	1.900E+1	3.988E+1
-8.223E-1	1.902E+1	3.977E+1
-8.239E-1	1.910E+1	3.959E+1
-8.174E-1	1.905E+1	3.976E+1
-8.191E-1	1.908E+1	3.980E+1
-8.207E-1	1.898E+1	3.958E+1
-8.255E-1	1.912E+1	3.960E+1
-8.191E-1	1.906E+1	3.978E+1
-8.174E-1	1.910E+1	3.960E+1
-8.223E-1	1.906E+1	3.975E+1
-8.223E-1	1.907E+1	3.965E+1
-8.158E-1	1.901E+1	3.953E+1
-8.174E-1	1.897E+1	3.975E+1
-8.223E-1	1.880E+1	3.983E+1
-8.272E-1	1.907E+1	3.971E+1
-8.207E-1	1.905E+1	3.974E+1
-8.174E-1	1.893E+1	3.947E+1
-8.223E-1	1.912E+1	3.986E+1
-8.255E-1	1.895E+1	3.978E+1
-8.191E-1	1.907E+1	3.962E+1
-8.174E-1	1.894E+1	3.973E+1
-8.255E-1	1.912E+1	3.973E+1
-8.239E-1	1.906E+1	3.968E+1
-8.174E-1	1.891E+1	3.973E+1
-8.126E-1	1.896E+1	4.010E+1
-8.239E-1	1.915E+1	3.954E+1
-8.239E-1	1.906E+1	3.994E+1
-8.158E-1	1.878E+1	3.979E+1
-8.158E-1	1.894E+1	3.976E+1
-8.207E-1	1.896E+1	3.986E+1
-8.272E-1	1.902E+1	3.991E+1
-8.158E-1	1.909E+1	3.961E+1
-8.158E-1	1.904E+1	3.971E+1
-8.239E-1	1.898E+1	3.963E+1
-8.239E-1	1.900E+1	3.983E+1
-8.158E-1	1.918E+1	3.965E+1
-8.174E-1	1.897E+1	3.974E+1
-8.191E-1	1.896E+1	3.955E+1
-8.223E-1	1.911E+1	4.003E+1
-8.142E-1	1.901E+1	3.967E+1
-8.158E-1	1.893E+1	3.970E+1
-8.223E-1	1.901E+1	3.973E+1
-8.223E-1	1.913E+1	3.960E+1
-8.191E-1	1.910E+1	4.009E+1
-8.142E-1	1.896E+1	3.975E+1
-8.223E-1	1.894E+1	3.963E+1
-8.223E-1	1.908E+1	3.984E+1
-8.174E-1	1.902E+1	3.966E+1
-8.142E-1	1.896E+1	3.962E+1
-8.239E-1	1.912E+1	3.983E+1
-8.207E-1	1.925E+1	3.962E+1
-8.174E-1	1.908E+1	3.984E+1
-8.142E-1	1.910E+1	3.993E+1
-8.239E-1	1.885E+1	3.983E+1
-8.239E-1	1.914E+1	3.968E+1
-8.174E-1	1.899E+1	3.988E+1
-8.174E-1	1.905E+1	3.972E+1
-8.191E-1	1.906E+1	3.950E+1
-8.223E-1	1.911E+1	3.975E+1
-8.142E-1	1.898E+1	3.980E+1
-8.142E-1	1.912E+1	3.957E+1
-8.207E-1	1.911E+1	3.964E+1
-8.239E-1	1.891E+1	3.957E+1
-8.174E-1	1.905E+1	3.977E+1
-8.158E-1	1.914E+1	3.983E+1
-8.207E-1	1.908E+1	3.979E+1
-8.223E-1	1.896E+1	3.971E+1
-8.158E-1	1.913E+1	3.980E+1
-8.142E-1	1.906E+1	3.980E+1
-8.207E-1	1.904E+1	3.965E+1
-8.239E-1	1.921E+1	3.972E+1
-8.158E-1	1.905E+1	3.966E+1
-8.174E-1	1.903E+1	3.983E+1
-8.207E-1	1.920E+1	3.980E+1
-8.223E-1	1.903E+1	3.988E+1
-8.174E-1	1.907E+1	3.955E+1
-8.158E-1	1.928E+1	3.976E+1
-8.223E-1	1.909E+1	3.967E+1
-8.207E-1	1.905E+1	3.989E+1
-8.158E-1	1.914E+1	3.973E+1
-8.142E-1	1.909E+1	3.977E+1
-8.207E-1	1.922E+1	3.998E+1
-8.223E-1	1.904E+1	3.961E+1
-8.174E-1	1.894E+1	3.995E+1
-8.126E-1	1.901E+1	3.951E+1
-8.223E-1	1.901E+1	3.965E+1
-8.223E-1	1.886E+1	3.972E+1
-8.126E-1	1.888E+1	3.971E+1
-8.142E-1	1.893E+1	3.978E+1
-8.207E-1	1.911E+1	3.973E+1
-8.239E-1	1.900E+1	3.968E+1
-8.158E-1	1.911E+1	3.974E+1
-8.142E-1	1.906E+1	3.961E+1
-8.207E-1	1.910E+1	3.980E+1
-8.223E-1	1.884E+1	3.965E+1
-8.126E-1	1.907E+1	3.980E+1
-8.126E-1	1.895E+1	3.966E+1
-8.207E-1	1.908E+1	3.971E+1
-8.191E-1	1.895E+1	3.986E+1
-8.174E-1	1.906E+1	3.983E+1
-8.174E-1	1.893E+1	3.961E+1
-8.223E-1	1.899E+1	3.969E+1
-8.207E-1	1.905E+1	3.968E+1
-8.191E-1	1.920E+1	3.968E+1
-8.158E-1	1.912E+1	3.988E+1
-8.191E-1	1.911E+1	3.979E+1
-8.191E-1	1.898E+1	3.979E+1
-8.142E-1	1.904E+1	3.965E+1
-8.126E-1	1.907E+1	4.014E+1
-8.207E-1	1.915E+1	3.966E+1
-8.207E-1	1.905E+1	3.987E+1
-8.142E-1	1.904E+1	3.998E+1
-8.109E-1	1.892E+1	3.958E+1
-8.207E-1	1.911E+1	3.986E+1
-8.158E-1	1.901E+1	3.970E+1
-8.142E-1	1.893E+1	4.000E+1
-8.126E-1	1.891E+1	3.975E+1
-8.207E-1	1.895E+1	3.991E+1
-8.223E-1	1.914E+1	3.980E+1
-8.142E-1	1.896E+1	3.970E+1
-8.142E-1	1.909E+1	3.974E+1
-8.174E-1	1.910E+1	3.987E+1
-8.158E-1	1.896E+1	3.962E+1
-8.142E-1	1.898E+1	3.959E+1
-8.142E-1	1.918E+1	3.995E+1
-8.207E-1	1.907E+1	3.982E+1
-8.158E-1	1.895E+1	3.983E+1
-8.126E-1	1.923E+1	3.992E+1
-8.109E-1	1.906E+1	3.962E+1
-8.191E-1	1.904E+1	3.956E+1
-8.191E-1	1.903E+1	4.001E+1
-8.142E-1	1.909E+1	3.982E+1
-8.126E-1	1.917E+1	3.978E+1
-8.174E-1	1.909E+1	3.970E+1
-8.191E-1	1.898E+1	3.995E+1
-8.158E-1	1.899E+1	3.988E+1
-8.142E-1	1.906E+1	3.969E+1
-8.207E-1	1.908E+1	4.009E+1
-8.223E-1	1.905E+1	3.938E+1
-8.158E-1	1.915E+1	3.974E+1
-8.109E-1	1.904E+1	3.972E+1
-8.191E-1	1.912E+1	3.987E+1
-8.174E-1	1.905E+1	3.994E+1
-8.126E-1	1.918E+1	3.973E+1
-8.109E-1	1.896E+1	3.976E+1
-8.174E-1	1.911E+1	3.985E+1
-8.174E-1	1.903E+1	3.969E+1
-8.126E-1	1.914E+1	3.993E+1
-8.109E-1	1.899E+1	3.987E+1
-8.174E-1	1.923E+1	3.979E+1
-8.174E-1	1.907E+1	3.975E+1
-8.109E-1	1.911E+1	3.974E+1
-8.093E-1	1.906E+1	3.972E+1
-8.174E-1	1.898E+1	3.986E+1
-8.174E-1	1.888E+1	3.953E+1
-8.142E-1	1.895E+1	3.962E+1
-8.109E-1	1.899E+1	3.996E+1
-8.174E-1	1.912E+1	3.995E+1
-8.191E-1	1.905E+1	3.970E+1
-8.109E-1	1.894E+1	3.982E+1
-8.109E-1	1.921E+1	3.986E+1
-8.158E-1	1.892E+1	3.975E+1
-8.158E-1	1.904E+1	3.966E+1
-8.126E-1	1.907E+1	3.972E+1
-8.093E-1	1.914E+1	3.970E+1
-8.174E-1	1.928E+1	3.984E+1
-8.174E-1	1.905E+1	3.973E+1
-8.109E-1	1.895E+1	3.975E+1
-8.109E-1	1.908E+1	3.967E+1
-8.174E-1	1.904E+1	3.978E+1
-8.174E-1	1.891E+1	3.987E+1
-8.126E-1	1.922E+1	3.975E+1
-8.093E-1	1.915E+1	3.977E+1
-8.142E-1	1.900E+1	3.974E+1
-8.142E-1	1.905E+1	3.979E+1
-8.077E-1	1.923E+1	3.963E+1
-8.093E-1	1.894E+1	3.979E+1
-8.158E-1	1.897E+1	4.002E+1
-8.158E-1	1.900E+1	3.977E+1
-8.109E-1	1.894E+1	3.977E+1
-8.093E-1	1.909E+1	3.989E+1
-8.142E-1	1.909E+1	3.962E+1
-8.158E-1	1.902E+1	4.005E+1
-8.109E-1	1.916E+1	3.982E+1
-8.061E-1	1.895E+1	3.974E+1
-8.126E-1	1.909E+1	3.976E+1
-8.109E-1	1.905E+1	3.985E+1
-8.077E-1	1.900E+1	3.964E+1
-8.061E-1	1.907E+1	3.963E+1
-8.142E-1	1.899E+1	3.977E+1
-8.142E-1	1.899E+1	3.981E+1
-8.077E-1	1.903E+1	3.978E+1
-8.077E-1	1.905E+1	3.984E+1
-8.126E-1	1.913E+1	3.958E+1
-8.126E-1	1.901E+1	3.999E+1
-8.093E-1	1.895E+1	3.994E+1
-8.077E-1	1.917E+1	3.989E+1
-8.126E-1	1.917E+1	3.985E+1
-8.158E-1	1.907E+1	3.958E+1
-8.093E-1	1.886E+1	3.987E+1
-8.077E-1	1.906E+1	3.973E+1
-8.142E-1	1.903E+1	3.974E+1
-8.142E-1	1.910E+1	3.973E+1
-8.093E-1	1.914E+1	3.995E+1
-8.093E-1	1.903E+1	3.981E+1
-8.142E-1	1.891E+1	3.985E+1
-8.142E-1	1.935E+1	3.976E+1
-8.109E-1	1.887E+1	3.967E+1
-8.093E-1	1.900E+1	3.981E+1
-8.158E-1	1.906E+1	3.980E+1
-8.158E-1	1.910E+1	3.990E+1
-8.077E-1	1.921E+1	3.965E+1
-8.061E-1	1.901E+1	3.975E+1
-8.142E-1	1.922E+1	4.001E+1
-8.158E-1	1.911E+1	3.972E+1
-8.109E-1	1.905E+1	3.994E+1
-8.077E-1	1.917E+1	3.979E+1
-8.126E-1	1.932E+1	3.995E+1
-8.126E-1	1.898E+1	3.982E+1
-8.093E-1	1.909E+1	3.963E+1
-8.061E-1	1.922E+1	3.977E+1
-8.174E-1	1.898E+1	3.986E+1
-8.191E-1	1.904E+1	3.994E+1
-8.093E-1	1.905E+1	3.944E+1
-8.061E-1	1.902E+1	3.982E+1
-8.142E-1	1.918E+1	3.963E+1
-8.142E-1	1.928E+1	3.980E+1
-8.093E-1	1.900E+1	3.986E+1
-8.077E-1	1.905E+1	3.970E+1
-8.142E-1	1.904E+1	3.986E+1
-8.142E-1	1.895E+1	3.975E+1
-8.077E-1	1.900E+1	3.981E+1
-8.093E-1	1.905E+1	3.962E+1
-8.126E-1	1.911E+1	3.962E+1
-8.126E-1	1.912E+1	3.990E+1
-8.077E-1	1.897E+1	3.977E+1
-8.045E-1	1.905E+1	3.984E+1
-8.109E-1	1.906E+1	3.991E+1
-8.158E-1	1.892E+1	3.968E+1
-8.093E-1	1.913E+1	3.981E+1
-8.061E-1	1.894E+1	3.982E+1
-8.126E-1	1.907E+1	3.989E+1
-8.142E-1	1.894E+1	3.987E+1
-8.109E-1	1.905E+1	3.989E+1
-8.077E-1	1.905E+1	3.982E+1
-8.142E-1	1.914E+1	3.977E+1
-8.126E-1	1.908E+1	3.983E+1
-8.061E-1	1.896E+1	3.970E+1
-8.045E-1	1.924E+1	3.980E+1
-8.142E-1	1.909E+1	3.972E+1
-8.142E-1	1.921E+1	3.948E+1
-8.109E-1	1.912E+1	3.966E+1
-8.093E-1	1.900E+1	3.981E+1
-8.109E-1	1.913E+1	3.990E+1
-8.126E-1	1.905E+1	3.982E+1
-8.077E-1	1.909E+1	3.977E+1
-8.077E-1	1.912E+1	3.972E+1
-8.142E-1	1.905E+1	3.967E+1
-8.142E-1	1.909E+1	3.982E+1
-8.061E-1	1.913E+1	3.962E+1
-8.061E-1	1.914E+1	3.966E+1
-8.142E-1	1.920E+1	3.975E+1
-8.126E-1	1.909E+1	3.966E+1
-8.093E-1	1.904E+1	3.969E+1
-8.061E-1	1.915E+1	3.981E+1
-8.158E-1	1.912E+1	3.970E+1
-8.142E-1	1.897E+1	3.969E+1
-8.061E-1	1.901E+1	3.982E+1
-8.061E-1	1.898E+1	4.002E+1
-8.126E-1	1.911E+1	4.006E+1
-8.109E-1	1.908E+1	3.982E+1
-8.061E-1	1.915E+1	3.969E+1
-8.077E-1	1.897E+1	3.990E+1
-8.109E-1	1.903E+1	3.988E+1
-8.142E-1	1.907E+1	3.990E+1
-8.077E-1	1.911E+1	3.995E+1
-8.061E-1	1.908E+1	4.004E+1
-8.126E-1	1.923E+1	3.991E+1
-8.142E-1	1.917E+1	3.946E+1
-8.061E-1	1.906E+1	3.991E+1
-8.061E-1	1.897E+1	3.981E+1
-8.158E-1	1.922E+1	3.980E+1
-8.126E-1	1.901E+1	3.977E+1
-8.093E-1	1.927E+1	3.993E+1
-8.077E-1	1.915E+1	3.988E+1
-8.126E-1	1.928E+1	3.982E+1
-8.126E-1	1.904E+1	3.972E+1
-8.045E-1	1.910E+1	3.961E+1
-8.061E-1	1.918E+1	3.974E+1
-8.142E-1	1.914E+1	3.971E+1
-8.142E-1	1.917E+1	4.010E+1
-8.093E-1	1.892E+1	3.983E+1
-8.045E-1	1.894E+1	3.986E+1
-8.126E-1	1.914E+1	3.991E+1
-8.126E-1	1.885E+1	3.987E+1
-8.077E-1	1.918E+1	4.000E+1
-8.061E-1	1.908E+1	3.995E+1
-8.109E-1	1.901E+1	3.990E+1
-8.142E-1	1.893E+1	3.981E+1
-8.093E-1	1.908E+1	4.008E+1
-8.045E-1	1.900E+1	3.970E+1
-8.126E-1	1.910E+1	3.973E+1
-8.142E-1	1.897E+1	3.954E+1
-8.061E-1	1.901E+1	3.976E+1
-8.045E-1	1.907E+1	3.978E+1
-8.126E-1	1.892E+1	3.977E+1
-8.142E-1	1.907E+1	3.960E+1
-8.093E-1	1.913E+1	3.991E+1
-8.077E-1	1.894E+1	3.967E+1
-8.126E-1	1.913E+1	3.997E+1
-8.126E-1	1.908E+1	4.009E+1
-8.077E-1	1.894E+1	3.984E+1
-8.077E-1	1.912E+1	3.992E+1
-8.126E-1	1.896E+1	4.000E+1
-8.109E-1	1.900E+1	3.961E+1
-8.077E-1	1.916E+1	3.975E+1
-8.045E-1	1.899E+1	3.994E+1
-8.142E-1	1.906E+1	3.966E+1
-8.158E-1	1.908E+1	3.989E+1
-8.077E-1	1.912E+1	3.978E+1
-8.045E-1	1.903E+1	3.979E+1
-8.109E-1	1.909E+1	3.995E+1
-8.126E-1	1.908E+1	3.969E+1
-8.077E-1	1.907E+1	3.972E+1
-8.028E-1	1.914E+1	3.979E+1
-8.109E-1	1.909E+1	3.971E+1
-8.109E-1	1.917E+1	3.986E+1
-8.045E-1	1.924E+1	3.977E+1
-8.045E-1	1.909E+1	4.000E+1
-8.109E-1	1.908E+1	3.990E+1
-8.109E-1	1.906E+1	3.976E+1
-8.061E-1	1.898E+1	3.975E+1
-8.028E-1	1.898E+1	3.954E+1
-8.109E-1	1.912E+1	3.973E+1
-8.093E-1	1.909E+1	3.999E+1
-8.061E-1	1.908E+1	3.986E+1
-8.045E-1	1.902E+1	3.970E+1
-8.109E-1	1.919E+1	3.982E+1
-8.142E-1	1.914E+1	3.988E+1
-8.045E-1	1.920E+1	3.965E+1
-8.045E-1	1.921E+1	3.953E+1
-8.093E-1	1.896E+1	3.978E+1
-8.109E-1	1.920E+1	3.987E+1
-8.045E-1	1.909E+1	3.977E+1
-8.028E-1	1.899E+1	3.971E+1
-8.109E-1	1.908E+1	3.975E+1
-8.109E-1	1.911E+1	3.994E+1
-8.045E-1	1.917E+1	3.974E+1
-8.045E-1	1.893E+1	3.975E+1
-8.077E-1	1.908E+1	3.965E+1
-8.077E-1	1.910E+1	3.971E+1
-8.045E-1	1.913E+1	3.987E+1
-8.028E-1	1.913E+1	3.998E+1
-8.093E-1	1.904E+1	3.957E+1
-8.093E-1	1.903E+1	3.981E+1
-8.012E-1	1.904E+1	3.983E+1
-7.964E-1	1.924E+1	4.011E+1
-8.061E-1	1.902E+1	3.986E+1
-8.093E-1	1.898E+1	3.987E+1
-8.028E-1	1.919E+1	3.999E+1
-8.045E-1	1.916E+1	3.968E+1
-8.109E-1	1.903E+1	3.968E+1
-8.109E-1	1.915E+1	3.992E+1
-8.012E-1	1.901E+1	3.969E+1
-8.028E-1	1.899E+1	3.989E+1
-8.061E-1	1.913E+1	3.965E+1
-8.061E-1	1.893E+1	3.962E+1
-8.045E-1	1.905E+1	3.976E+1
-7.996E-1	1.901E+1	3.991E+1
-8.061E-1	1.912E+1	3.987E+1
-8.109E-1	1.915E+1	3.998E+1
-8.045E-1	1.918E+1	3.965E+1
-8.012E-1	1.909E+1	3.979E+1
-8.077E-1	1.899E+1	3.982E+1
-8.093E-1	1.900E+1	3.966E+1
-8.028E-1	1.905E+1	3.967E+1
-8.045E-1	1.907E+1	3.970E+1
-8.077E-1	1.918E+1	4.005E+1
-8.126E-1	1.908E+1	3.978E+1
-8.045E-1	1.914E+1	4.000E+1
-8.028E-1	1.909E+1	3.991E+1
-8.093E-1	1.903E+1	3.970E+1
-8.093E-1	1.909E+1	3.967E+1
-8.045E-1	1.896E+1	3.986E+1
-8.028E-1	1.893E+1	3.977E+1
-8.077E-1	1.893E+1	3.989E+1
-8.093E-1	1.898E+1	3.985E+1
-8.012E-1	1.904E+1	3.983E+1
-8.028E-1	1.896E+1	3.974E+1
-8.109E-1	1.911E+1	3.956E+1
-8.109E-1	1.908E+1	3.990E+1
-8.045E-1	1.904E+1	3.977E+1
-8.028E-1	1.920E+1	3.978E+1
-8.093E-1	1.909E+1	4.008E+1
-8.109E-1	1.923E+1	4.003E+1
-8.028E-1	1.906E+1	3.995E+1
-8.045E-1	1.887E+1	3.986E+1
-8.077E-1	1.889E+1	3.992E+1
-8.093E-1	1.900E+1	3.981E+1
-8.045E-1	1.914E+1	3.986E+1
-8.045E-1	1.899E+1	4.010E+1
-8.093E-1	1.913E+1	3.977E+1
-8.126E-1	1.910E+1	3.967E+1
-8.012E-1	1.897E+1	3.984E+1
-8.028E-1	1.906E+1	3.965E+1
-8.077E-1	1.924E+1	3.987E+1
-8.126E-1	1.919E+1	3.964E+1
-8.045E-1	1.912E+1	3.986E+1
-8.028E-1	1.918E+1	3.949E+1
-8.093E-1	1.921E+1	3.984E+1
-8.093E-1	1.909E+1	3.986E+1
-8.045E-1	1.921E+1	3.996E+1
-8.028E-1	1.893E+1	4.001E+1
-8.093E-1	1.899E+1	3.984E+1
-8.109E-1	1.910E+1	4.008E+1
-8.077E-1	1.903E+1	3.972E+1
-8.028E-1	1.912E+1	3.980E+1
-8.093E-1	1.895E+1	3.984E+1
-8.109E-1	1.916E+1	3.984E+1
-8.045E-1	1.894E+1	3.986E+1
-8.045E-1	1.910E+1	3.975E+1
-8.077E-1	1.901E+1	3.996E+1
-8.093E-1	1.910E+1	3.966E+1
-8.045E-1	1.915E+1	3.992E+1
-8.012E-1	1.906E+1	3.976E+1
-8.093E-1	1.908E+1	3.988E+1
-8.077E-1	1.926E+1	3.989E+1
-8.045E-1	1.918E+1	3.978E+1
-8.012E-1	1.887E+1	4.012E+1
-8.077E-1	1.894E+1	3.983E+1
-8.093E-1	1.920E+1	3.991E+1
-8.061E-1	1.913E+1	3.986E+1
-8.045E-1	1.907E+1	3.987E+1
-8.093E-1	1.915E+1	3.984E+1
-8.061E-1	1.912E+1	3.992E+1
-8.012E-1	1.912E+1	3.984E+1
-8.012E-1	1.896E+1	3.976E+1
-8.061E-1	1.915E+1	3.991E+1
-8.077E-1	1.914E+1	3.978E+1
-8.045E-1	1.919E+1	3.983E+1
-7.980E-1	1.907E+1	3.983E+1
-8.093E-1	1.916E+1	3.968E+1
-8.126E-1	1.900E+1	3.987E+1
-8.045E-1	1.905E+1	3.981E+1
-8.061E-1	1.907E+1	3.962E+1
-8.109E-1	1.905E+1	3.975E+1
-8.093E-1	1.920E+1	3.984E+1
-8.077E-1	1.923E+1	3.983E+1
-8.012E-1	1.908E+1	3.970E+1
-8.109E-1	1.910E+1	3.972E+1
-8.093E-1	1.915E+1	3.988E+1
-8.028E-1	1.905E+1	3.959E+1
-8.012E-1	1.892E+1	3.974E+1
-8.093E-1	1.910E+1	3.995E+1
-8.126E-1	1.906E+1	3.981E+1
-8.045E-1	1.923E+1	3.993E+1
-8.012E-1	1.920E+1	3.965E+1
-8.077E-1	1.895E+1	3.989E+1
-8.093E-1	1.918E+1	3.987E+1
-8.045E-1	1.889E+1	3.974E+1
-8.012E-1	1.918E+1	3.963E+1
-8.093E-1	1.891E+1	3.968E+1
-8.061E-1	1.903E+1	3.998E+1
-8.028E-1	1.893E+1	3.999E+1
-8.045E-1	1.907E+1	4.005E+1
-8.077E-1	1.908E+1	3.982E+1
-8.093E-1	1.908E+1	3.989E+1
-8.028E-1	1.913E+1	3.965E+1
-8.028E-1	1.924E+1	3.979E+1
-8.077E-1	1.902E+1	3.972E+1
-8.077E-1	1.928E+1	3.985E+1
-8.012E-1	1.919E+1	3.973E+1
-8.028E-1	1.905E+1	3.969E+1
-8.061E-1	1.905E+1	3.994E+1
-8.077E-1	1.903E+1	3.963E+1
-8.012E-1	1.927E+1	4.004E+1
-8.061E-1	1.912E+1	3.981E+1
-8.061E-1	1.914E+1	3.981E+1
-8.077E-1	1.902E+1	3.990E+1
-8.028E-1	1.915E+1	3.985E+1
-7.996E-1	1.895E+1	3.994E+1
-8.045E-1	1.921E+1	3.975E+1
-8.061E-1	1.901E+1	4.002E+1
-8.045E-1	1.891E+1	3.974E+1
-8.012E-1	1.910E+1	3.978E+1
-8.077E-1	1.901E+1	3.989E+1
-8.077E-1	1.928E+1	3.979E+1
-7.996E-1	1.909E+1	3.997E+1
-8.012E-1	1.901E+1	3.976E+1
-8.045E-1	1.930E+1	3.993E+1
-8.061E-1	1.917E+1	3.990E+1
-7.980E-1	1.923E+1	4.007E+1
-7.996E-1	1.916E+1	3.989E+1
-8.061E-1	1.900E+1	4.003E+1
-8.109E-1	1.903E+1	3.976E+1
-7.980E-1	1.927E+1	3.979E+1
-7.980E-1	1.899E+1	3.973E+1
-8.045E-1	1.904E+1	3.987E+1
-8.061E-1	1.925E+1	3.967E+1
-7.980E-1	1.883E+1	3.997E+1
-7.996E-1	1.911E+1	3.968E+1
-8.077E-1	1.921E+1	4.020E+1
-8.077E-1	1.905E+1	3.999E+1
-8.045E-1	1.904E+1	3.977E+1
-7.996E-1	1.904E+1	3.981E+1
-8.061E-1	1.915E+1	3.964E+1
-8.077E-1	1.898E+1	4.008E+1
-8.012E-1	1.908E+1	4.010E+1
-8.012E-1	1.922E+1	3.969E+1
-8.045E-1	1.901E+1	3.972E+1
-8.061E-1	1.909E+1	3.990E+1
-7.996E-1	1.906E+1	3.970E+1
-8.028E-1	1.904E+1	3.998E+1
-8.077E-1	1.904E+1	3.958E+1
-8.045E-1	1.902E+1	4.004E+1
-8.012E-1	1.910E+1	3.994E+1
-7.980E-1	1.907E+1	3.980E+1
-8.045E-1	1.904E+1	3.971E+1
-8.093E-1	1.890E+1	3.970E+1
-8.012E-1	1.917E+1	3.983E+1
-7.996E-1	1.896E+1	3.974E+1
-8.061E-1	1.893E+1	3.963E+1
-8.077E-1	1.909E+1	3.982E+1
-8.012E-1	1.916E+1	3.981E+1
-8.028E-1	1.918E+1	3.987E+1
-8.077E-1	1.903E+1	3.984E+1
-8.061E-1	1.919E+1	3.959E+1
-8.012E-1	1.924E+1	4.008E+1
-7.996E-1	1.906E+1	3.976E+1
-8.061E-1	1.916E+1	3.965E+1
-8.061E-1	1.914E+1	3.990E+1
-7.996E-1	1.904E+1	3.979E+1
-7.980E-1	1.901E+1	4.015E+1
-8.045E-1	1.889E+1	3.998E+1
-8.061E-1	1.911E+1	3.997E+1
-8.012E-1	1.911E+1	3.963E+1
-7.964E-1	1.886E+1	3.992E+1
-8.045E-1	1.899E+1	3.984E+1
-8.061E-1	1.902E+1	3.987E+1
-8.028E-1	1.894E+1	3.982E+1
-7.996E-1	1.904E+1	3.979E+1
-8.045E-1	1.905E+1	3.987E+1
-8.045E-1	1.907E+1	3.996E+1
-8.012E-1	1.912E+1	3.984E+1
-7.996E-1	1.912E+1	4.000E+1
-8.045E-1	1.910E+1	3.988E+1
-8.061E-1	1.905E+1	3.968E+1
-8.012E-1	1.905E+1	3.979E+1
-8.012E-1	1.913E+1	3.975E+1
-8.093E-1	1.921E+1	3.966E+1
-8.061E-1	1.901E+1	3.985E+1
-7.980E-1	1.904E+1	3.982E+1
-7.980E-1	1.906E+1	3.998E+1
-8.045E-1	1.915E+1	3.989E+1
-8.061E-1	1.909E+1	4.003E+1
-8.012E-1	1.920E+1	3.992E+1
-7.964E-1	1.890E+1	3.994E+1
-8.077E-1	1.909E+1	4.006E+1
-8.061E-1	1.905E+1	4.005E+1
-8.012E-1	1.915E+1	3.986E+1
-7.996E-1	1.905E+1	4.011E+1
-8.045E-1	1.911E+1	3.990E+1
-8.061E-1	1.916E+1	3.980E+1
-8.012E-1	1.921E+1	4.000E+1
-7.996E-1	1.911E+1	3.983E+1
-8.045E-1	1.914E+1	3.999E+1
-8.077E-1	1.906E+1	3.993E+1
-8.012E-1	1.915E+1	4.010E+1
-7.964E-1	1.899E+1	3.991E+1
-8.061E-1	1.904E+1	3.985E+1
-8.045E-1	1.912E+1	3.999E+1
-8.012E-1	1.916E+1	3.978E+1
-7.980E-1	1.918E+1	3.981E+1
-8.045E-1	1.907E+1	3.982E+1
-8.093E-1	1.900E+1	3.976E+1
-7.980E-1	1.898E+1	3.969E+1
-7.996E-1	1.895E+1	3.997E+1
-8.045E-1	1.919E+1	3.990E+1
-8.045E-1	1.904E+1	3.990E+1
-7.996E-1	1.918E+1	3.988E+1
-7.980E-1	1.914E+1	4.009E+1
-8.045E-1	1.908E+1	3.991E+1
-8.061E-1	1.921E+1	3.982E+1
-8.012E-1	1.910E+1	3.976E+1
-7.980E-1	1.900E+1	3.985E+1
-8.045E-1	1.905E+1	3.991E+1
-8.028E-1	1.904E+1	3.980E+1
-7.980E-1	1.936E+1	3.977E+1
-7.947E-1	1.911E+1	3.996E+1
-8.045E-1	1.915E+1	3.972E+1
-8.061E-1	1.897E+1	3.971E+1
-7.980E-1	1.923E+1	3.991E+1
-7.996E-1	1.907E+1	3.979E+1
-8.045E-1	1.921E+1	3.985E+1
-8.045E-1	1.916E+1	3.963E+1
-7.980E-1	1.915E+1	3.968E+1
-7.996E-1	1.900E+1	3.974E+1
-8.045E-1	1.915E+1	3.992E+1
-8.028E-1	1.910E+1	3.970E+1
-8.012E-1	1.911E+1	3.990E+1
-7.996E-1	1.903E+1	3.991E+1
-8.012E-1	1.924E+1	3.992E+1
-8.045E-1	1.892E+1	3.975E+1
-7.980E-1	1.920E+1	3.970E+1
-7.964E-1	1.915E+1	3.991E+1
-8.045E-1	1.903E+1	3.988E+1
-8.077E-1	1.916E+1	3.985E+1
-7.980E-1	1.899E+1	3.987E+1
-7.980E-1	1.918E+1	3.999E+1
-8.061E-1	1.918E+1	3.984E+1
-8.028E-1	1.913E+1	3.991E+1
-8.012E-1	1.916E+1	3.968E+1
-7.964E-1	1.909E+1	3.970E+1
-8.028E-1	1.899E+1	3.968E+1
-8.012E-1	1.912E+1	3.981E+1
-8.012E-1	1.922E+1	3.969E+1
-7.996E-1	1.923E+1	3.980E+1
-8.028E-1	1.903E+1	3.996E+1
-8.061E-1	1.898E+1	3.970E+1
-7.964E-1	1.918E+1	3.997E+1
-7.947E-1	1.910E+1	3.988E+1
-8.012E-1	1.917E+1	3.999E+1
-8.061E-1	1.914E+1	3.981E+1
-7.980E-1	1.915E+1	4.005E+1
-7.964E-1	1.902E+1	3.994E+1
-7.996E-1	1.903E+1	3.993E+1
-8.028E-1	1.907E+1	3.989E+1
-7.980E-1	1.925E+1	3.992E+1
-7.980E-1	1.906E+1	3.977E+1
-8.028E-1	1.932E+1	3.976E+1
-8.028E-1	1.907E+1	3.984E+1
-7.947E-1	1.915E+1	3.992E+1
-7.931E-1	1.900E+1	3.994E+1
-8.028E-1	1.905E+1	3.984E+1
-8.012E-1	1.904E+1	3.980E+1
-7.980E-1	1.902E+1	3.990E+1
-7.964E-1	1.916E+1	4.015E+1
-7.996E-1	1.904E+1	3.973E+1
-8.045E-1	1.904E+1	3.984E+1
-7.980E-1	1.918E+1	3.963E+1
-7.947E-1	1.910E+1	3.974E+1
-8.028E-1	1.918E+1	3.982E+1
-8.028E-1	1.909E+1	3.984E+1
-7.931E-1	1.918E+1	3.984E+1
-7.947E-1	1.921E+1	3.978E+1
-8.012E-1	1.902E+1	3.996E+1
-8.028E-1	1.912E+1	4.000E+1
-7.964E-1	1.898E+1	3.973E+1
-7.964E-1	1.918E+1	3.999E+1
-8.028E-1	1.909E+1	3.973E+1
-8.045E-1	1.918E+1	3.982E+1
-7.964E-1	1.910E+1	3.976E+1
-7.964E-1	1.928E+1	3.996E+1
-8.012E-1	1.895E+1	3.993E+1
-7.996E-1	1.902E+1	3.982E+1
-7.980E-1	1.910E+1	3.988E+1
-7.964E-1	1.910E+1	4.011E+1
-7.980E-1	1.913E+1	3.993E+1
-8.012E-1	1.908E+1	3.967E+1
-7.980E-1	1.925E+1	3.995E+1
-7.964E-1	1.911E+1	3.982E+1
-7.996E-1	1.913E+1	4.001E+1
-8.012E-1	1.915E+1	3.967E+1
-7.947E-1	1.915E+1	3.998E+1
-7.947E-1	1.893E+1	3.978E+1
-8.012E-1	1.918E+1	3.988E+1
-7.996E-1	1.918E+1	3.980E+1
-7.964E-1	1.912E+1	3.971E+1
-7.980E-1	1.908E+1	3.979E+1
-8.012E-1	1.908E+1	3.991E+1
-8.012E-1	1.899E+1	3.980E+1
-7.964E-1	1.913E+1	3.984E+1
-7.964E-1	1.883E+1	3.976E+1
-7.996E-1	1.914E+1	3.997E+1
-7.996E-1	1.890E+1	3.989E+1
-7.947E-1	1.908E+1	3.979E+1
-7.931E-1	1.890E+1	3.992E+1
-7.996E-1	1.927E+1	4.006E+1
-8.012E-1	1.907E+1	3.999E+1
-7.964E-1	1.906E+1	3.983E+1
-7.964E-1	1.915E+1	3.987E+1
-8.028E-1	1.920E+1	3.997E+1
-8.045E-1	1.908E+1	3.998E+1
-7.931E-1	1.906E+1	3.994E+1
-7.964E-1	1.889E+1	3.993E+1
-8.012E-1	1.917E+1	3.982E+1
-7.980E-1	1.905E+1	3.986E+1
-7.964E-1	1.916E+1	3.993E+1
-7.964E-1	1.911E+1	3.980E+1
-8.012E-1	1.897E+1	3.983E+1
-8.028E-1	1.913E+1	4.001E+1
-7.947E-1	1.901E+1	3.972E+1
-7.980E-1	1.906E+1	3.982E+1
-7.980E-1	1.912E+1	3.966E+1
-8.045E-1	1.919E+1	4.023E+1
-7.947E-1	1.905E+1	4.020E+1
-7.947E-1	1.915E+1	4.023E+1
-7.996E-1	1.907E+1	3.970E+1
-8.012E-1	1.929E+1	3.981E+1
-7.947E-1	1.914E+1	3.984E+1
-7.915E-1	1.919E+1	3.993E+1
-8.045E-1	1.903E+1	3.969E+1
-7.996E-1	1.896E+1	3.999E+1
-7.947E-1	1.906E+1	3.988E+1
-7.931E-1	1.898E+1	3.988E+1
-7.996E-1	1.915E+1	3.959E+1
-8.012E-1	1.903E+1	3.996E+1
-7.947E-1	1.904E+1	3.970E+1
-7.947E-1	1.914E+1	3.968E+1
-8.012E-1	1.904E+1	3.981E+1
-7.964E-1	1.917E+1	4.000E+1
-7.947E-1	1.903E+1	3.979E+1
-7.947E-1	1.920E+1	3.980E+1
-7.996E-1	1.916E+1	3.975E+1
-7.996E-1	1.886E+1	3.990E+1
-7.947E-1	1.925E+1	3.972E+1
-7.980E-1	1.910E+1	3.994E+1
-7.996E-1	1.907E+1	3.985E+1
-7.964E-1	1.919E+1	3.988E+1
-7.947E-1	1.903E+1	3.967E+1
-7.915E-1	1.911E+1	3.985E+1
-8.012E-1	1.911E+1	4.011E+1
-8.012E-1	1.904E+1	3.988E+1
-7.947E-1	1.892E+1	3.993E+1
-7.915E-1	1.908E+1	4.002E+1
-7.980E-1	1.906E+1	3.992E+1
-7.980E-1	1.930E+1	3.983E+1
-7.931E-1	1.932E+1	3.977E+1
-7.931E-1	1.913E+1	4.005E+1
-7.980E-1	1.917E+1	4.000E+1
-7.996E-1	1.923E+1	4.003E+1
-7.899E-1	1.904E+1	3.987E+1
-7.915E-1	1.906E+1	3.969E+1
-7.980E-1	1.902E+1	3.985E+1
-7.980E-1	1.909E+1	4.010E+1
-7.931E-1	1.901E+1	3.996E+1
-7.931E-1	1.916E+1	3.977E+1
-7.980E-1	1.900E+1	3.995E+1
-7.980E-1	1.901E+1	3.995E+1
-7.931E-1	1.886E+1	3.982E+1
-7.947E-1	1.905E+1	3.996E+1
-7.996E-1	1.913E+1	4.008E+1
-7.980E-1	1.909E+1	3.998E+1
-7.915E-1	1.913E+1	3.979E+1
-7.899E-1	1.904E+1	3.989E+1
-7.964E-1	1.925E+1	3.974E+1
-7.980E-1	1.924E+1	3.989E+1
-7.947E-1	1.896E+1	3.991E+1
-7.931E-1	1.904E+1	3.982E+1
-7.980E-1	1.936E+1	3.997E+1
-7.996E-1	1.932E+1	3.998E+1
-7.931E-1	1.908E+1	3.996E+1
-7.915E-1	1.908E+1	4.000E+1
-7.964E-1	1.914E+1	3.976E+1
-7.980E-1	1.916E+1	4.001E+1
-7.915E-1	1.915E+1	3.988E+1
-7.931E-1	1.916E+1	4.011E+1
-7.964E-1	1.916E+1	3.996E+1
-7.980E-1	1.920E+1	3.982E+1
-7.931E-1	1.912E+1	3.958E+1
-7.899E-1	1.927E+1	3.980E+1
-7.915E-1	1.907E+1	3.977E+1
-7.882E-1	1.910E+1	3.989E+1
-7.899E-1	1.922E+1	3.990E+1
-7.882E-1	1.923E+1	3.966E+1
-7.980E-1	1.893E+1	3.998E+1
-7.964E-1	1.909E+1	3.996E+1
-7.882E-1	1.912E+1	3.998E+1
-7.882E-1	1.914E+1	3.990E+1
-7.996E-1	1.913E+1	3.979E+1
-7.964E-1	1.916E+1	3.992E+1
-7.882E-1	1.912E+1	3.999E+1
-7.899E-1	1.898E+1	3.994E+1
-7.947E-1	1.906E+1	3.998E+1
-7.964E-1	1.911E+1	4.008E+1
-7.899E-1	1.914E+1	3.998E+1
-7.915E-1	1.893E+1	3.990E+1
-7.964E-1	1.901E+1	3.981E+1
-7.947E-1	1.917E+1	3.989E+1
-7.899E-1	1.894E+1	4.010E+1
-7.915E-1	1.895E+1	3.980E+1
-7.931E-1	1.916E+1	4.002E+1
-7.964E-1	1.903E+1	4.000E+1
-7.915E-1	1.918E+1	3.988E+1
-7.866E-1	1.932E+1	3.966E+1
-7.947E-1	1.914E+1	4.010E+1
-7.915E-1	1.905E+1	3.979E+1
-7.882E-1	1.884E+1	4.006E+1
-7.899E-1	1.909E+1	3.999E+1
-7.964E-1	1.912E+1	3.986E+1
-7.931E-1	1.910E+1	3.981E+1
-7.915E-1	1.901E+1	3.972E+1
-7.899E-1	1.901E+1	3.985E+1
-7.980E-1	1.910E+1	3.961E+1
-7.980E-1	1.905E+1	3.972E+1
-7.915E-1	1.915E+1	3.987E+1
-7.882E-1	1.899E+1	3.990E+1
-7.964E-1	1.912E+1	3.985E+1
-7.964E-1	1.915E+1	3.996E+1
-7.931E-1	1.928E+1	3.992E+1
-7.899E-1	1.913E+1	3.987E+1
-7.980E-1	1.919E+1	3.980E+1
-7.964E-1	1.915E+1	3.993E+1
-7.899E-1	1.930E+1	3.986E+1
-7.899E-1	1.912E+1	3.979E+1
-7.980E-1	1.907E+1	3.986E+1
-7.947E-1	1.911E+1	3.997E+1
-7.899E-1	1.921E+1	3.979E+1
-7.866E-1	1.922E+1	3.969E+1
-7.964E-1	1.900E+1	3.992E+1
-7.964E-1	1.915E+1	3.988E+1
-7.915E-1	1.920E+1	3.983E+1
-7.882E-1	1.908E+1	3.994E+1
-7.980E-1	1.910E+1	3.998E+1
-7.931E-1	1.926E+1	3.984E+1
-7.899E-1	1.912E+1	3.967E+1
-7.915E-1	1.902E+1	3.981E+1
-7.980E-1	1.910E+1	4.002E+1
-7.996E-1	1.917E+1	3.996E+1
-7.915E-1	1.904E+1	3.983E+1
-7.931E-1	1.910E+1	3.983E+1
-7.964E-1	1.907E+1	3.980E+1
-7.980E-1	1.913E+1	3.973E+1
-7.915E-1	1.915E+1	4.006E+1
-7.915E-1	1.908E+1	3.986E+1
-7.964E-1	1.902E+1	3.988E+1
-7.980E-1	1.922E+1	3.988E+1
-7.915E-1	1.901E+1	4.010E+1
-7.899E-1	1.903E+1	3.986E+1
-7.964E-1	1.910E+1	3.985E+1
-7.947E-1	1.912E+1	3.984E+1
-7.899E-1	1.913E+1	3.981E+1
-7.915E-1	1.905E+1	3.963E+1
-7.964E-1	1.905E+1	4.000E+1
-8.012E-1	1.916E+1	4.001E+1
-7.899E-1	1.897E+1	4.005E+1
-7.915E-1	1.904E+1	3.971E+1
-7.947E-1	1.895E+1	3.952E+1
-7.947E-1	1.912E+1	3.998E+1
-7.899E-1	1.920E+1	3.980E+1
-7.931E-1	1.915E+1	3.988E+1
-7.947E-1	1.910E+1	4.001E+1
-7.964E-1	1.898E+1	3.996E+1
-7.882E-1	1.903E+1	3.989E+1
-7.882E-1	1.910E+1	4.000E+1
-7.931E-1	1.907E+1	4.008E+1
-7.996E-1	1.930E+1	3.998E+1
-7.899E-1	1.919E+1	3.986E+1
-7.882E-1	1.918E+1	3.971E+1
-7.980E-1	1.911E+1	3.988E+1
-7.980E-1	1.933E+1	3.967E+1
-7.915E-1	1.889E+1	3.986E+1
-7.899E-1	1.915E+1	3.972E+1
-7.980E-1	1.907E+1	3.989E+1
-7.931E-1	1.913E+1	3.991E+1
-7.899E-1	1.896E+1	4.000E+1
-7.882E-1	1.919E+1	3.981E+1
-7.964E-1	1.897E+1	3.978E+1
-7.947E-1	1.912E+1	3.992E+1
-7.882E-1	1.917E+1	3.991E+1
-7.899E-1	1.910E+1	3.995E+1
-7.964E-1	1.911E+1	3.995E+1
-7.964E-1	1.918E+1	3.998E+1
-7.915E-1	1.930E+1	4.002E+1
-7.915E-1	1.929E+1	3.992E+1
-7.931E-1	1.908E+1	3.986E+1
-7.931E-1	1.914E+1	3.983E+1
-7.915E-1	1.920E+1	3.994E+1
-7.899E-1	1.910E+1	3.971E+1
-7.964E-1	1.916E+1	3.989E+1
-7.980E-1	1.934E+1	3.994E+1
-7.899E-1	1.919E+1	3.995E+1
-7.882E-1	1.918E+1	4.000E+1
-7.931E-1	1.921E+1	3.981E+1
-7.964E-1	1.906E+1	4.007E+1
-7.882E-1	1.906E+1	4.003E+1
-7.899E-1	1.912E+1	3.975E+1
-7.915E-1	1.918E+1	3.977E+1
-7.964E-1	1.914E+1	3.978E+1
-7.866E-1	1.910E+1	4.017E+1
-7.850E-1	1.909E+1	3.976E+1
-7.931E-1	1.904E+1	4.001E+1
-7.964E-1	1.906E+1	3.983E+1
-7.866E-1	1.916E+1	4.001E+1
-7.882E-1	1.912E+1	3.985E+1
-7.964E-1	1.905E+1	4.001E+1
-7.915E-1	1.909E+1	3.977E+1
-7.882E-1	1.908E+1	3.981E+1
-7.882E-1	1.916E+1	3.974E+1
-7.931E-1	1.909E+1	3.995E+1
-7.915E-1	1.916E+1	3.981E+1
-7.882E-1	1.928E+1	3.992E+1
-7.882E-1	1.914E+1	3.990E+1
-7.996E-1	1.913E+1	3.988E+1
-7.964E-1	1.923E+1	3.967E+1
-7.866E-1	1.907E+1	4.000E+1
-7.882E-1	1.915E+1	3.957E+1
-7.931E-1	1.921E+1	3.985E+1
-7.931E-1	1.905E+1	3.993E+1
-7.882E-1	1.895E+1	3.990E+1
-7.899E-1	1.916E+1	3.972E+1
-7.947E-1	1.920E+1	3.996E+1
-7.931E-1	1.897E+1	4.001E+1
-7.882E-1	1.901E+1	3.994E+1
-7.866E-1	1.912E+1	3.991E+1
-7.947E-1	1.905E+1	3.995E+1
-7.947E-1	1.910E+1	3.988E+1
-7.866E-1	1.906E+1	4.002E+1
-7.882E-1	1.918E+1	4.005E+1
-7.964E-1	1.909E+1	3.973E+1
-7.931E-1	1.910E+1	3.988E+1
-7.866E-1	1.896E+1	4.003E+1
-7.899E-1	1.918E+1	3.971E+1
-7.931E-1	1.923E+1	3.990E+1
-7.915E-1	1.912E+1	3.984E+1
-7.882E-1	1.922E+1	3.971E+1
-7.866E-1	1.911E+1	3.993E+1
-7.947E-1	1.911E+1	3.990E+1
-7.964E-1	1.904E+1	3.999E+1
-7.882E-1	1.906E+1	3.988E+1
-7.882E-1	1.889E+1	3.994E+1
-7.964E-1	1.918E+1	4.002E+1
-7.915E-1	1.906E+1	3.988E+1
-7.899E-1	1.898E+1	3.977E+1
-7.866E-1	1.919E+1	3.992E+1
-7.947E-1	1.908E+1	4.005E+1
-7.980E-1	1.905E+1	3.998E+1
-7.882E-1	1.888E+1	4.011E+1
-7.866E-1	1.917E+1	3.972E+1
-7.947E-1	1.912E+1	3.985E+1
-7.931E-1	1.916E+1	3.991E+1
-7.850E-1	1.912E+1	3.982E+1
-7.882E-1	1.903E+1	3.975E+1
-7.931E-1	1.909E+1	3.984E+1
-7.899E-1	1.918E+1	3.986E+1
-7.899E-1	1.913E+1	3.989E+1
-7.834E-1	1.910E+1	3.991E+1
-7.915E-1	1.914E+1	3.988E+1
-7.947E-1	1.904E+1	3.999E+1
-7.899E-1	1.916E+1	3.988E+1
-7.850E-1	1.918E+1	4.011E+1
-7.931E-1	1.904E+1	3.980E+1
-7.947E-1	1.926E+1	3.995E+1
-7.850E-1	1.895E+1	3.984E+1
-7.850E-1	1.918E+1	4.000E+1
-7.899E-1	1.900E+1	3.998E+1
-7.915E-1	1.904E+1	3.977E+1
-7.850E-1	1.919E+1	4.000E+1
-7.850E-1	1.915E+1	3.995E+1
-7.947E-1	1.912E+1	3.984E+1
-7.931E-1	1.897E+1	3.995E+1
-7.866E-1	1.910E+1	4.009E+1
-7.866E-1	1.914E+1	4.013E+1
-7.915E-1	1.916E+1	3.973E+1
-7.882E-1	1.914E+1	3.978E+1
-7.866E-1	1.912E+1	4.003E+1
-7.850E-1	1.914E+1	3.985E+1
-7.915E-1	1.914E+1	3.996E+1
-7.931E-1	1.920E+1	3.985E+1
-7.866E-1	1.915E+1	4.003E+1
-7.866E-1	1.912E+1	4.016E+1
-7.931E-1	1.906E+1	4.004E+1
-7.931E-1	1.920E+1	3.979E+1
-7.882E-1	1.917E+1	3.979E+1
-7.866E-1	1.914E+1	3.999E+1
-7.947E-1	1.907E+1	4.015E+1
-7.931E-1	1.918E+1	3.968E+1
-7.850E-1	1.906E+1	3.985E+1
-7.866E-1	1.912E+1	4.003E+1
-7.931E-1	1.912E+1	3.986E+1
-7.931E-1	1.919E+1	4.010E+1
-7.850E-1	1.895E+1	3.978E+1
-7.834E-1	1.908E+1	3.981E+1
-7.899E-1	1.905E+1	4.005E+1
-7.915E-1	1.924E+1	3.968E+1
-7.899E-1	1.899E+1	3.987E+1
-7.850E-1	1.896E+1	3.987E+1
-7.931E-1	1.904E+1	4.009E+1
-7.899E-1	1.916E+1	4.008E+1
-7.866E-1	1.908E+1	3.982E+1
-7.834E-1	1.909E+1	3.993E+1
-7.915E-1	1.912E+1	3.996E+1
-7.915E-1	1.912E+1	4.002E+1
-7.850E-1	1.916E+1	3.989E+1
-7.850E-1	1.915E+1	3.998E+1
-7.947E-1	1.907E+1	4.017E+1
-7.899E-1	1.910E+1	4.000E+1
-7.866E-1	1.905E+1	3.988E+1
-7.866E-1	1.916E+1	4.001E+1
-7.899E-1	1.914E+1	3.994E+1
-7.915E-1	1.907E+1	3.998E+1
-7.882E-1	1.924E+1	3.979E+1
-7.866E-1	1.893E+1	3.997E+1
-7.882E-1	1.911E+1	3.979E+1
-7.882E-1	1.903E+1	3.996E+1
-7.850E-1	1.915E+1	3.970E+1
-7.850E-1	1.916E+1	3.982E+1
-7.947E-1	1.902E+1	3.981E+1
-7.915E-1	1.918E+1	3.995E+1
-7.850E-1	1.904E+1	3.995E+1
-7.850E-1	1.922E+1	3.994E+1
-7.899E-1	1.905E+1	3.990E+1
-7.915E-1	1.897E+1	3.984E+1
-7.834E-1	1.935E+1	3.976E+1
-7.834E-1	1.909E+1	3.996E+1
-7.899E-1	1.907E+1	3.983E+1
-7.899E-1	1.922E+1	3.982E+1
-7.866E-1	1.912E+1	3.984E+1
-7.866E-1	1.908E+1	3.981E+1
-7.899E-1	1.913E+1	3.996E+1
-7.915E-1	1.888E+1	3.985E+1
-7.866E-1	1.904E+1	3.980E+1
-7.866E-1	1.918E+1	3.980E+1
-7.899E-1	1.906E+1	3.999E+1
-7.882E-1	1.903E+1	3.989E+1
-7.850E-1	1.905E+1	4.002E+1
-7.834E-1	1.914E+1	3.977E+1
-7.915E-1	1.913E+1	4.005E+1
-7.899E-1	1.892E+1	4.008E+1
-7.850E-1	1.918E+1	3.988E+1
-7.866E-1	1.925E+1	4.011E+1
-7.899E-1	1.901E+1	3.983E+1
-7.899E-1	1.918E+1	3.979E+1
-7.866E-1	1.906E+1	3.992E+1
-7.850E-1	1.918E+1	3.981E+1
-7.882E-1	1.935E+1	3.982E+1
-7.915E-1	1.918E+1	3.999E+1
-7.866E-1	1.913E+1	3.993E+1
-7.850E-1	1.909E+1	3.999E+1
-7.931E-1	1.892E+1	3.995E+1
-7.931E-1	1.908E+1	4.006E+1
-7.850E-1	1.911E+1	3.998E+1
-7.818E-1	1.921E+1	3.989E+1
-7.915E-1	1.917E+1	4.002E+1
-7.899E-1	1.919E+1	3.992E+1
-7.834E-1	1.923E+1	3.987E+1
-7.834E-1	1.915E+1	4.011E+1
-7.915E-1	1.913E+1	4.003E+1
-7.899E-1	1.890E+1	4.004E+1
-7.834E-1	1.918E+1	3.968E+1
-7.834E-1	1.914E+1	4.012E+1
-7.899E-1	1.942E+1	3.979E+1
-7.882E-1	1.909E+1	3.985E+1
-7.866E-1	1.906E+1	4.002E+1
-7.850E-1	1.920E+1	3.995E+1
-7.882E-1	1.918E+1	3.990E+1
-7.915E-1	1.926E+1	4.007E+1
-7.850E-1	1.910E+1	3.997E+1
-7.834E-1	1.929E+1	3.999E+1
-7.899E-1	1.910E+1	3.999E+1
-7.915E-1	1.923E+1	3.973E+1
-7.818E-1	1.907E+1	3.951E+1
-7.834E-1	1.903E+1	4.001E+1
-7.915E-1	1.907E+1	3.996E+1
-7.947E-1	1.913E+1	3.985E+1
-7.850E-1	1.909E+1	3.965E+1
-7.850E-1	1.906E+1	3.969E+1
-7.882E-1	1.922E+1	3.982E+1
-7.882E-1	1.920E+1	3.992E+1
-7.834E-1	1.896E+1	3.996E+1
-7.818E-1	1.937E+1	3.995E+1
-7.882E-1	1.937E+1	4.009E+1
-7.915E-1	1.925E+1	3.998E+1
-7.834E-1	1.914E+1	4.016E+1
-7.850E-1	1.915E+1	4.015E+1
-7.915E-1	1.913E+1	3.994E+1
-7.899E-1	1.920E+1	3.996E+1
-7.834E-1	1.899E+1	4.007E+1
-7.834E-1	1.933E+1	3.973E+1
-7.899E-1	1.926E+1	3.991E+1
-7.899E-1	1.905E+1	4.002E+1
-7.801E-1	1.912E+1	3.984E+1
-7.850E-1	1.916E+1	3.995E+1
-7.915E-1	1.902E+1	3.985E+1
-7.899E-1	1.918E+1	3.996E+1
-7.834E-1	1.927E+1	3.987E+1
-7.818E-1	1.915E+1	3.971E+1
-7.882E-1	1.932E+1	3.987E+1
-7.882E-1	1.920E+1	3.988E+1
-7.834E-1	1.915E+1	4.010E+1
-7.818E-1	1.914E+1	3.977E+1
-7.866E-1	1.915E+1	3.986E+1
-7.882E-1	1.921E+1	3.985E+1
-7.850E-1	1.916E+1	3.992E+1
-7.818E-1	1.918E+1	4.024E+1
-7.882E-1	1.898E+1	3.990E+1
-7.882E-1	1.916E+1	3.996E+1
-7.834E-1	1.914E+1	3.992E+1
-7.818E-1	1.915E+1	3.991E+1
-7.899E-1	1.917E+1	3.999E+1
-7.899E-1	1.919E+1	4.008E+1
-7.818E-1	1.935E+1	4.002E+1
-7.834E-1	1.911E+1	3.996E+1
-7.850E-1	1.909E+1	3.995E+1
-7.882E-1	1.929E+1	3.993E+1
-7.834E-1	1.933E+1	3.990E+1
-7.818E-1	1.929E+1	3.997E+1
-7.866E-1	1.909E+1	4.004E+1
-7.899E-1	1.920E+1	3.997E+1
-7.834E-1	1.912E+1	4.010E+1
-7.801E-1	1.937E+1	3.976E+1
-7.882E-1	1.911E+1	3.990E+1
-7.850E-1	1.887E+1	3.968E+1
-7.834E-1	1.932E+1	3.999E+1
-7.801E-1	1.911E+1	4.008E+1
-7.915E-1	1.915E+1	4.001E+1
-7.850E-1	1.917E+1	4.000E+1
-7.818E-1	1.921E+1	3.988E+1
-7.834E-1	1.930E+1	3.983E+1
-7.882E-1	1.916E+1	4.007E+1
-7.882E-1	1.926E+1	4.015E+1
-7.834E-1	1.928E+1	3.988E+1
-7.834E-1	1.901E+1	3.967E+1
-7.882E-1	1.927E+1	3.957E+1
-7.850E-1	1.916E+1	4.005E+1
-7.818E-1	1.917E+1	3.940E+1
-7.818E-1	1.901E+1	3.980E+1
-7.931E-1	1.913E+1	3.983E+1
-7.899E-1	1.928E+1	3.980E+1
-7.834E-1	1.905E+1	3.999E+1
-7.818E-1	1.920E+1	3.996E+1
-7.882E-1	1.910E+1	3.989E+1
-7.866E-1	1.920E+1	3.999E+1
-7.818E-1	1.916E+1	3.962E+1
-7.801E-1	1.902E+1	3.979E+1
-7.866E-1	1.914E+1	4.009E+1
-7.866E-1	1.914E+1	4.010E+1
-7.818E-1	1.890E+1	3.987E+1
-7.834E-1	1.911E+1	3.975E+1
-7.882E-1	1.896E+1	4.011E+1
-7.866E-1	1.921E+1	3.982E+1
-7.801E-1	1.901E+1	4.020E+1
-7.818E-1	1.907E+1	4.011E+1
-7.866E-1	1.906E+1	3.997E+1
-7.899E-1	1.925E+1	3.976E+1
-7.834E-1	1.905E+1	3.991E+1
-7.834E-1	1.930E+1	4.004E+1
-7.882E-1	1.895E+1	3.984E+1
-7.866E-1	1.906E+1	3.976E+1
-7.818E-1	1.909E+1	3.988E+1
-7.834E-1	1.916E+1	3.990E+1
[truncated: 93,970 more rows]
