# Supplementary material for: Improved ANAP incorporation and VCF analysis reveal details of P2X7 current facilitation and a limited conformational interplay between ATP binding and the intracellular ballast domain
Source: eLife. 2023 Jan 4;12:e82479. doi: 10.7554/eLife.82479 (PMC9859053; doi:10.7554/eLife.82479)
Supplement: Figure 3—figure supplement 3—source data 2. [file elife-82479-fig3-figsupp3-data2.zip › Figure-3_figure-supplement-3_source-data-2/DeltaCys-constructs/l15/22.csv]

-2.854E-1	8.016E+0	1.874E+1
-2.903E-1	8.003E+0	1.892E+1
-2.887E-1	7.977E+0	1.871E+1
-2.854E-1	8.045E+0	1.874E+1
-2.871E-1	7.906E+0	1.873E+1
-2.871E-1	7.987E+0	1.893E+1
-2.854E-1	8.042E+0	1.875E+1
-2.854E-1	8.123E+0	1.880E+1
-2.838E-1	8.113E+0	1.880E+1
-2.871E-1	8.045E+0	1.875E+1
-2.887E-1	8.065E+0	1.876E+1
-2.854E-1	8.133E+0	1.877E+1
-2.822E-1	8.065E+0	1.871E+1
-2.871E-1	8.090E+0	1.884E+1
-2.919E-1	8.159E+0	1.871E+1
-2.871E-1	8.103E+0	1.885E+1
-2.871E-1	8.009E+0	1.875E+1
-2.887E-1	8.052E+0	1.896E+1
-2.871E-1	8.077E+0	1.869E+1
-2.854E-1	8.094E+0	1.882E+1
-2.871E-1	8.000E+0	1.878E+1
-2.903E-1	8.094E+0	1.887E+1
-2.871E-1	8.003E+0	1.887E+1
-2.854E-1	8.016E+0	1.889E+1
-2.838E-1	8.019E+0	1.863E+1
-2.871E-1	8.077E+0	1.871E+1
-2.871E-1	8.045E+0	1.881E+1
-2.838E-1	8.126E+0	1.874E+1
-2.854E-1	8.035E+0	1.889E+1
-2.919E-1	8.019E+0	1.864E+1
-2.887E-1	8.155E+0	1.880E+1
-2.871E-1	7.967E+0	1.871E+1
-2.854E-1	8.045E+0	1.883E+1
-2.871E-1	8.081E+0	1.870E+1
-2.887E-1	8.042E+0	1.882E+1
-2.854E-1	7.983E+0	1.861E+1
-2.871E-1	8.000E+0	1.884E+1
-2.871E-1	8.000E+0	1.869E+1
-2.887E-1	7.902E+0	1.880E+1
-2.854E-1	8.087E+0	1.877E+1
-2.854E-1	7.906E+0	1.885E+1
-2.871E-1	7.941E+0	1.884E+1
-2.871E-1	8.081E+0	1.878E+1
-2.854E-1	8.084E+0	1.885E+1
-2.838E-1	7.938E+0	1.874E+1
-2.887E-1	8.029E+0	1.874E+1
-2.854E-1	8.042E+0	1.866E+1
-2.871E-1	8.113E+0	1.869E+1
-2.887E-1	7.902E+0	1.897E+1
-2.871E-1	7.919E+0	1.870E+1
-2.903E-1	8.136E+0	1.889E+1
-2.838E-1	7.967E+0	1.869E+1
-2.838E-1	8.139E+0	1.865E+1
-2.903E-1	7.993E+0	1.880E+1
-2.871E-1	8.103E+0	1.876E+1
-2.871E-1	8.120E+0	1.877E+1
-2.854E-1	8.077E+0	1.875E+1
-2.935E-1	8.065E+0	1.874E+1
-2.871E-1	8.074E+0	1.864E+1
-2.822E-1	8.055E+0	1.881E+1
-2.822E-1	8.003E+0	1.878E+1
-2.903E-1	7.983E+0	1.869E+1
-2.871E-1	8.097E+0	1.881E+1
-2.838E-1	8.032E+0	1.888E+1
-2.887E-1	8.019E+0	1.881E+1
-2.871E-1	7.922E+0	1.878E+1
-2.887E-1	8.097E+0	1.891E+1
-2.838E-1	8.042E+0	1.876E+1
-2.838E-1	8.009E+0	1.895E+1
-2.887E-1	8.120E+0	1.881E+1
-2.887E-1	7.977E+0	1.874E+1
-2.854E-1	8.039E+0	1.886E+1
-2.854E-1	8.022E+0	1.883E+1
-2.887E-1	8.022E+0	1.871E+1
-2.887E-1	8.009E+0	1.873E+1
-2.854E-1	8.074E+0	1.864E+1
-2.822E-1	8.029E+0	1.867E+1
-2.871E-1	8.019E+0	1.869E+1
-2.871E-1	8.065E+0	1.885E+1
-2.854E-1	8.032E+0	1.876E+1
-2.854E-1	8.026E+0	1.881E+1
-2.871E-1	8.032E+0	1.869E+1
-2.887E-1	8.000E+0	1.867E+1
-2.838E-1	7.974E+0	1.882E+1
-2.854E-1	8.000E+0	1.894E+1
-2.887E-1	8.016E+0	1.901E+1
-2.854E-1	7.944E+0	1.883E+1
-2.854E-1	7.990E+0	1.862E+1
-2.871E-1	7.938E+0	1.865E+1
-2.887E-1	8.120E+0	1.865E+1
-2.903E-1	8.178E+0	1.877E+1
-2.838E-1	8.003E+0	1.868E+1
-2.838E-1	8.022E+0	1.873E+1
-2.919E-1	8.071E+0	1.880E+1
-2.854E-1	8.006E+0	1.882E+1
-2.854E-1	8.139E+0	1.876E+1
-2.871E-1	8.009E+0	1.873E+1
-2.903E-1	8.016E+0	1.869E+1
-2.854E-1	8.035E+0	1.875E+1
-2.854E-1	8.103E+0	1.884E+1
-2.871E-1	7.970E+0	1.870E+1
-2.903E-1	8.097E+0	1.876E+1
-2.871E-1	8.048E+0	1.893E+1
-2.838E-1	8.139E+0	1.883E+1
-2.871E-1	8.035E+0	1.890E+1
-2.887E-1	8.052E+0	1.877E+1
-2.887E-1	8.090E+0	1.872E+1
-2.854E-1	8.045E+0	1.878E+1
-2.838E-1	8.016E+0	1.876E+1
-2.854E-1	7.993E+0	1.854E+1
-2.854E-1	8.068E+0	1.894E+1
-2.838E-1	7.961E+0	1.879E+1
-2.838E-1	7.941E+0	1.883E+1
-2.903E-1	8.045E+0	1.885E+1
-2.871E-1	7.951E+0	1.882E+1
-2.854E-1	8.019E+0	1.886E+1
-2.838E-1	7.964E+0	1.886E+1
-2.887E-1	8.009E+0	1.866E+1
-2.887E-1	7.964E+0	1.864E+1
-2.854E-1	7.974E+0	1.873E+1
-2.871E-1	8.116E+0	1.868E+1
-2.887E-1	7.987E+0	1.870E+1
-2.838E-1	8.100E+0	1.883E+1
-2.838E-1	7.932E+0	1.881E+1
-2.871E-1	8.061E+0	1.883E+1
-2.871E-1	8.052E+0	1.876E+1
-2.887E-1	7.954E+0	1.878E+1
-2.838E-1	7.974E+0	1.881E+1
-2.871E-1	8.045E+0	1.875E+1
-2.903E-1	8.013E+0	1.876E+1
-2.871E-1	7.941E+0	1.872E+1
-2.854E-1	7.967E+0	1.888E+1
-2.871E-1	8.048E+0	1.874E+1
-2.903E-1	8.065E+0	1.896E+1
-2.871E-1	8.013E+0	1.873E+1
-2.822E-1	7.951E+0	1.872E+1
-2.854E-1	8.071E+0	1.872E+1
-2.903E-1	8.009E+0	1.884E+1
-2.871E-1	8.058E+0	1.889E+1
-2.854E-1	8.035E+0	1.880E+1
-2.854E-1	8.029E+0	1.877E+1
-2.887E-1	8.090E+0	1.889E+1
-2.887E-1	8.061E+0	1.873E+1
-2.854E-1	8.246E+0	1.875E+1
-2.854E-1	8.035E+0	1.890E+1
-2.871E-1	7.980E+0	1.881E+1
-2.887E-1	7.928E+0	1.881E+1
-2.838E-1	8.052E+0	1.880E+1
-2.871E-1	8.123E+0	1.869E+1
-2.871E-1	8.107E+0	1.876E+1
-2.871E-1	7.993E+0	1.874E+1
-2.822E-1	8.048E+0	1.872E+1
-2.838E-1	8.094E+0	1.881E+1
-2.887E-1	8.120E+0	1.889E+1
-2.887E-1	7.993E+0	1.873E+1
-2.838E-1	8.022E+0	1.881E+1
-2.854E-1	8.077E+0	1.881E+1
-2.871E-1	8.039E+0	1.872E+1
-2.871E-1	8.087E+0	1.888E+1
-2.838E-1	7.925E+0	1.873E+1
-2.838E-1	8.048E+0	1.906E+1
-2.871E-1	8.107E+0	1.899E+1
-2.887E-1	8.003E+0	1.885E+1
-2.838E-1	8.022E+0	1.877E+1
-2.854E-1	8.217E+0	1.867E+1
-2.871E-1	7.977E+0	1.895E+1
-2.871E-1	7.996E+0	1.882E+1
-2.854E-1	8.009E+0	1.874E+1
-2.838E-1	7.906E+0	1.876E+1
-2.887E-1	7.915E+0	1.875E+1
-2.871E-1	8.120E+0	1.877E+1
-2.854E-1	8.029E+0	1.877E+1
-2.887E-1	8.045E+0	1.877E+1
-2.887E-1	8.061E+0	1.888E+1
-2.887E-1	8.055E+0	1.876E+1
-2.854E-1	8.022E+0	1.870E+1
-2.854E-1	7.951E+0	1.884E+1
-2.854E-1	8.068E+0	1.867E+1
-2.871E-1	8.022E+0	1.882E+1
-2.854E-1	8.068E+0	1.889E+1
-2.854E-1	8.077E+0	1.880E+1
-2.854E-1	7.980E+0	1.876E+1
-2.887E-1	8.029E+0	1.861E+1
-2.806E-1	8.090E+0	1.871E+1
-2.838E-1	7.919E+0	1.885E+1
-2.887E-1	8.058E+0	1.885E+1
-2.887E-1	8.035E+0	1.888E+1
-2.854E-1	8.113E+0	1.888E+1
-2.822E-1	7.957E+0	1.873E+1
-2.871E-1	8.035E+0	1.886E+1
-2.887E-1	7.932E+0	1.888E+1
-2.838E-1	8.077E+0	1.869E+1
-2.838E-1	8.035E+0	1.884E+1
-2.887E-1	8.035E+0	1.864E+1
-2.871E-1	8.039E+0	1.866E+1
-2.854E-1	8.016E+0	1.872E+1
-2.854E-1	8.126E+0	1.895E+1
-2.871E-1	8.110E+0	1.871E+1
-2.887E-1	8.039E+0	1.887E+1
-2.871E-1	8.045E+0	1.876E+1
-2.854E-1	8.045E+0	1.861E+1
-2.854E-1	8.032E+0	1.894E+1
-2.887E-1	8.094E+0	1.876E+1
-2.871E-1	8.074E+0	1.874E+1
-2.838E-1	8.026E+0	1.872E+1
-2.871E-1	7.928E+0	1.881E+1
-2.871E-1	8.077E+0	1.861E+1
-2.854E-1	8.032E+0	1.857E+1
-2.838E-1	7.987E+0	1.884E+1
-2.903E-1	8.058E+0	1.864E+1
-2.871E-1	8.016E+0	1.887E+1
-2.854E-1	8.094E+0	1.884E+1
-2.822E-1	7.977E+0	1.871E+1
-2.854E-1	8.074E+0	1.878E+1
-2.871E-1	8.029E+0	1.876E+1
-2.871E-1	8.045E+0	1.878E+1
-2.854E-1	7.974E+0	1.873E+1
-2.871E-1	8.065E+0	1.865E+1
-2.903E-1	8.032E+0	1.884E+1
-2.854E-1	8.126E+0	1.867E+1
-2.838E-1	8.094E+0	1.871E+1
-2.887E-1	8.055E+0	1.880E+1
-2.854E-1	8.022E+0	1.869E+1
-2.854E-1	8.097E+0	1.879E+1
-2.871E-1	8.045E+0	1.882E+1
-2.854E-1	8.052E+0	1.886E+1
-2.854E-1	8.129E+0	1.893E+1
-2.838E-1	8.068E+0	1.880E+1
-2.838E-1	7.990E+0	1.869E+1
-2.871E-1	7.983E+0	1.876E+1
-2.871E-1	8.074E+0	1.870E+1
-2.838E-1	8.155E+0	1.893E+1
-2.871E-1	8.042E+0	1.881E+1
-2.887E-1	8.009E+0	1.870E+1
-2.871E-1	8.026E+0	1.874E+1
-2.854E-1	8.032E+0	1.888E+1
-2.854E-1	8.052E+0	1.860E+1
-2.887E-1	8.107E+0	1.885E+1
-2.887E-1	8.016E+0	1.878E+1
-2.854E-1	8.029E+0	1.880E+1
-2.822E-1	8.055E+0	1.885E+1
-2.871E-1	7.996E+0	1.871E+1
-2.887E-1	8.061E+0	1.885E+1
-2.822E-1	8.029E+0	1.872E+1
-2.838E-1	8.009E+0	1.889E+1
-2.822E-1	8.042E+0	1.897E+1
-2.903E-1	7.935E+0	1.879E+1
-2.838E-1	8.061E+0	1.877E+1
-2.822E-1	8.068E+0	1.871E+1
-2.887E-1	8.048E+0	1.880E+1
-2.871E-1	8.090E+0	1.887E+1
-2.822E-1	8.097E+0	1.862E+1
-2.854E-1	8.003E+0	1.870E+1
-2.871E-1	8.045E+0	1.881E+1
-2.871E-1	8.013E+0	1.883E+1
-2.838E-1	8.042E+0	1.900E+1
-2.838E-1	8.026E+0	1.871E+1
-2.903E-1	8.133E+0	1.881E+1
-2.838E-1	8.077E+0	1.874E+1
-2.838E-1	8.155E+0	1.876E+1
-2.822E-1	7.980E+0	1.869E+1
-2.871E-1	8.058E+0	1.873E+1
-2.854E-1	8.039E+0	1.893E+1
-2.854E-1	7.941E+0	1.879E+1
-2.838E-1	8.113E+0	1.885E+1
-2.854E-1	8.016E+0	1.869E+1
-2.887E-1	8.035E+0	1.875E+1
-2.838E-1	8.133E+0	1.890E+1
-2.822E-1	8.107E+0	1.866E+1
-2.871E-1	8.009E+0	1.894E+1
-2.871E-1	8.013E+0	1.885E+1
-2.838E-1	8.013E+0	1.878E+1
-2.838E-1	7.977E+0	1.865E+1
-2.854E-1	8.029E+0	1.879E+1
-2.854E-1	8.094E+0	1.871E+1
-2.854E-1	8.045E+0	1.865E+1
-2.822E-1	8.009E+0	1.876E+1
-2.854E-1	8.068E+0	1.871E+1
-2.871E-1	8.087E+0	1.866E+1
-2.854E-1	8.081E+0	1.875E+1
-2.838E-1	8.009E+0	1.889E+1
-2.871E-1	8.029E+0	1.867E+1
-2.871E-1	8.061E+0	1.881E+1
-2.854E-1	8.077E+0	1.892E+1
-2.838E-1	8.152E+0	1.883E+1
-2.887E-1	8.068E+0	1.880E+1
-2.903E-1	8.055E+0	1.882E+1
-2.838E-1	8.129E+0	1.886E+1
-2.854E-1	8.136E+0	1.877E+1
-2.871E-1	8.081E+0	1.873E+1
-2.854E-1	8.032E+0	1.885E+1
-2.854E-1	7.993E+0	1.874E+1
-2.838E-1	7.964E+0	1.896E+1
-2.871E-1	8.065E+0	1.879E+1
-2.854E-1	8.198E+0	1.852E+1
-2.822E-1	8.026E+0	1.886E+1
-2.838E-1	8.003E+0	1.864E+1
-2.887E-1	8.100E+0	1.883E+1
-2.871E-1	8.013E+0	1.876E+1
-2.838E-1	8.009E+0	1.870E+1
-2.838E-1	7.974E+0	1.882E+1
-2.871E-1	8.113E+0	1.881E+1
-2.871E-1	7.957E+0	1.866E+1
-2.806E-1	8.068E+0	1.875E+1
-2.806E-1	8.029E+0	1.890E+1
-2.854E-1	8.126E+0	1.880E+1
-2.871E-1	8.026E+0	1.881E+1
-2.854E-1	7.954E+0	1.892E+1
-2.838E-1	8.039E+0	1.871E+1
-2.838E-1	8.071E+0	1.889E+1
-2.854E-1	8.087E+0	1.893E+1
-2.854E-1	8.016E+0	1.882E+1
-2.838E-1	7.970E+0	1.892E+1
-2.854E-1	8.026E+0	1.877E+1
-2.871E-1	8.058E+0	1.889E+1
-2.854E-1	8.110E+0	1.887E+1
-2.854E-1	8.107E+0	1.865E+1
-2.871E-1	8.065E+0	1.883E+1
-2.854E-1	7.983E+0	1.878E+1
-2.838E-1	8.214E+0	1.879E+1
-2.854E-1	8.045E+0	1.865E+1
-2.854E-1	8.052E+0	1.868E+1
-2.854E-1	8.090E+0	1.871E+1
-2.871E-1	7.967E+0	1.867E+1
-2.854E-1	8.032E+0	1.897E+1
-2.871E-1	7.967E+0	1.882E+1
-2.838E-1	8.032E+0	1.873E+1
-2.838E-1	8.152E+0	1.886E+1
-2.822E-1	7.990E+0	1.881E+1
-2.903E-1	7.961E+0	1.871E+1
-2.871E-1	8.045E+0	1.873E+1
-2.822E-1	8.061E+0	1.865E+1
-2.806E-1	7.983E+0	1.871E+1
-2.854E-1	8.009E+0	1.879E+1
-2.871E-1	8.065E+0	1.878E+1
-2.822E-1	7.990E+0	1.897E+1
-2.822E-1	7.893E+0	1.879E+1
-2.871E-1	7.954E+0	1.877E+1
-2.871E-1	7.941E+0	1.877E+1
-2.822E-1	8.016E+0	1.884E+1
-2.838E-1	8.077E+0	1.876E+1
-2.887E-1	7.974E+0	1.882E+1
-2.854E-1	7.970E+0	1.879E+1
-2.838E-1	8.116E+0	1.884E+1
-2.854E-1	8.103E+0	1.893E+1
-2.887E-1	8.022E+0	1.874E+1
-2.871E-1	8.045E+0	1.881E+1
-2.838E-1	7.983E+0	1.886E+1
-2.838E-1	8.129E+0	1.879E+1
-2.887E-1	8.116E+0	1.878E+1
-2.854E-1	8.045E+0	1.870E+1
-2.822E-1	7.996E+0	1.882E+1
-2.822E-1	7.974E+0	1.881E+1
-2.838E-1	8.058E+0	1.882E+1
-2.871E-1	8.061E+0	1.889E+1
-2.822E-1	7.970E+0	1.874E+1
-2.838E-1	8.087E+0	1.871E+1
-2.887E-1	8.074E+0	1.892E+1
-2.854E-1	8.032E+0	1.880E+1
-2.838E-1	8.107E+0	1.888E+1
-2.838E-1	7.990E+0	1.874E+1
-2.854E-1	8.009E+0	1.863E+1
-2.854E-1	8.003E+0	1.884E+1
-2.838E-1	7.957E+0	1.887E+1
-2.838E-1	8.009E+0	1.884E+1
-2.887E-1	8.029E+0	1.877E+1
-2.838E-1	8.068E+0	1.870E+1
-2.854E-1	7.961E+0	1.895E+1
-2.822E-1	8.019E+0	1.865E+1
-2.871E-1	8.029E+0	1.890E+1
-2.838E-1	8.052E+0	1.872E+1
-2.838E-1	7.909E+0	1.876E+1
-2.838E-1	8.142E+0	1.877E+1
-2.871E-1	8.123E+0	1.877E+1
-2.871E-1	8.178E+0	1.860E+1
-2.838E-1	7.954E+0	1.869E+1
-2.854E-1	8.159E+0	1.874E+1
-2.871E-1	8.081E+0	1.880E+1
-2.871E-1	8.077E+0	1.881E+1
-2.838E-1	8.035E+0	1.882E+1
-2.871E-1	7.996E+0	1.881E+1
-2.871E-1	8.146E+0	1.882E+1
-2.854E-1	8.042E+0	1.881E+1
-2.822E-1	7.928E+0	1.873E+1
-2.854E-1	8.006E+0	1.886E+1
-2.871E-1	7.948E+0	1.870E+1
-2.854E-1	8.110E+0	1.881E+1
-2.822E-1	8.110E+0	1.885E+1
-2.838E-1	8.029E+0	1.874E+1
-2.887E-1	8.026E+0	1.883E+1
-2.854E-1	7.954E+0	1.871E+1
-2.871E-1	8.139E+0	1.889E+1
-2.838E-1	8.016E+0	1.888E+1
-2.871E-1	7.964E+0	1.885E+1
-2.838E-1	7.987E+0	1.864E+1
-2.838E-1	8.068E+0	1.873E+1
-2.854E-1	8.097E+0	1.879E+1
-2.854E-1	8.065E+0	1.887E+1
-2.838E-1	8.052E+0	1.882E+1
-2.838E-1	7.961E+0	1.871E+1
-2.838E-1	8.009E+0	1.863E+1
-2.871E-1	8.039E+0	1.873E+1
-2.854E-1	8.013E+0	1.870E+1
-2.822E-1	8.048E+0	1.873E+1
-2.822E-1	8.061E+0	1.888E+1
-2.871E-1	8.110E+0	1.875E+1
-2.871E-1	8.065E+0	1.875E+1
-2.854E-1	8.000E+0	1.882E+1
-2.822E-1	8.003E+0	1.868E+1
-2.822E-1	8.129E+0	1.880E+1
-2.854E-1	8.090E+0	1.894E+1
-2.838E-1	8.077E+0	1.895E+1
-2.838E-1	8.065E+0	1.869E+1
-2.871E-1	7.974E+0	1.861E+1
-2.871E-1	8.071E+0	1.880E+1
-2.822E-1	8.113E+0	1.874E+1
-2.838E-1	8.090E+0	1.874E+1
-2.854E-1	8.074E+0	1.868E+1
-2.854E-1	8.029E+0	1.873E+1
-2.822E-1	7.967E+0	1.865E+1
-2.822E-1	8.022E+0	1.877E+1
-2.887E-1	8.087E+0	1.878E+1
-2.822E-1	7.996E+0	1.877E+1
-2.838E-1	8.094E+0	1.869E+1
-2.822E-1	8.006E+0	1.881E+1
-2.871E-1	8.097E+0	1.853E+1
-2.871E-1	8.016E+0	1.877E+1
-2.838E-1	8.146E+0	1.880E+1
-2.822E-1	7.932E+0	1.880E+1
-2.871E-1	8.133E+0	1.881E+1
-2.871E-1	8.045E+0	1.871E+1
-2.838E-1	8.003E+0	1.864E+1
-2.822E-1	7.970E+0	1.884E+1
-2.838E-1	8.042E+0	1.878E+1
-2.854E-1	8.026E+0	1.875E+1
-2.871E-1	7.944E+0	1.874E+1
-2.838E-1	7.941E+0	1.881E+1
-2.854E-1	8.120E+0	1.860E+1
-2.838E-1	7.938E+0	1.895E+1
-2.838E-1	8.045E+0	1.882E+1
-2.838E-1	8.019E+0	1.901E+1
-2.871E-1	7.967E+0	1.880E+1
-2.854E-1	8.006E+0	1.881E+1
-2.822E-1	8.035E+0	1.867E+1
-2.838E-1	8.013E+0	1.862E+1
-2.854E-1	8.068E+0	1.883E+1
-2.871E-1	8.126E+0	1.868E+1
-2.838E-1	8.084E+0	1.883E+1
-2.838E-1	8.100E+0	1.875E+1
-2.871E-1	8.107E+0	1.888E+1
-2.887E-1	8.133E+0	1.869E+1
-2.838E-1	7.980E+0	1.889E+1
-2.838E-1	8.142E+0	1.869E+1
-2.871E-1	7.922E+0	1.882E+1
-2.854E-1	8.065E+0	1.882E+1
-2.838E-1	8.074E+0	1.877E+1
-2.838E-1	8.013E+0	1.870E+1
-2.854E-1	7.948E+0	1.876E+1
-2.871E-1	8.000E+0	1.878E+1
-2.838E-1	7.996E+0	1.876E+1
-2.806E-1	7.980E+0	1.874E+1
-2.871E-1	8.113E+0	1.877E+1
-2.854E-1	8.000E+0	1.879E+1
-2.806E-1	8.100E+0	1.895E+1
-2.838E-1	8.035E+0	1.869E+1
-2.871E-1	7.944E+0	1.868E+1
-2.871E-1	8.035E+0	1.880E+1
-2.822E-1	8.168E+0	1.885E+1
-2.822E-1	8.065E+0	1.875E+1
-2.871E-1	8.126E+0	1.886E+1
-2.871E-1	8.003E+0	1.869E+1
-2.822E-1	8.026E+0	1.866E+1
-2.838E-1	8.162E+0	1.884E+1
-2.854E-1	8.039E+0	1.874E+1
-2.854E-1	8.016E+0	1.888E+1
-2.838E-1	7.896E+0	1.882E+1
-2.822E-1	8.039E+0	1.882E+1
-2.854E-1	8.003E+0	1.893E+1
-2.854E-1	8.120E+0	1.884E+1
-2.838E-1	7.996E+0	1.878E+1
-2.822E-1	7.889E+0	1.872E+1
-2.854E-1	8.042E+0	1.878E+1
-2.854E-1	7.990E+0	1.890E+1
-2.789E-1	8.000E+0	1.880E+1
-2.822E-1	7.987E+0	1.882E+1
-2.871E-1	7.876E+0	1.885E+1
-2.854E-1	7.993E+0	1.880E+1
-2.838E-1	8.026E+0	1.873E+1
-2.838E-1	7.967E+0	1.889E+1
-2.871E-1	8.055E+0	1.883E+1
-2.854E-1	7.954E+0	1.871E+1
-2.822E-1	8.068E+0	1.881E+1
-2.822E-1	8.006E+0	1.865E+1
-2.838E-1	8.058E+0	1.881E+1
-2.854E-1	8.019E+0	1.884E+1
-2.838E-1	8.029E+0	1.865E+1
-2.806E-1	8.126E+0	1.875E+1
-2.871E-1	7.970E+0	1.873E+1
-2.871E-1	8.084E+0	1.874E+1
-2.838E-1	8.029E+0	1.879E+1
-2.854E-1	8.006E+0	1.876E+1
-2.822E-1	8.009E+0	1.889E+1
-2.854E-1	7.932E+0	1.880E+1
-2.822E-1	8.100E+0	1.886E+1
-2.838E-1	8.045E+0	1.882E+1
-2.871E-1	7.964E+0	1.886E+1
-2.871E-1	7.993E+0	1.880E+1
-2.822E-1	8.165E+0	1.888E+1
-2.838E-1	8.052E+0	1.886E+1
-2.887E-1	8.048E+0	1.871E+1
-2.854E-1	8.048E+0	1.878E+1
-2.822E-1	8.077E+0	1.897E+1
-2.838E-1	8.052E+0	1.900E+1
-2.838E-1	8.052E+0	1.884E+1
-2.838E-1	8.000E+0	1.877E+1
-2.838E-1	8.052E+0	1.883E+1
-2.822E-1	7.938E+0	1.875E+1
-2.871E-1	7.957E+0	1.893E+1
-2.871E-1	8.055E+0	1.887E+1
-2.838E-1	8.100E+0	1.863E+1
-2.789E-1	7.974E+0	1.891E+1
-2.854E-1	8.074E+0	1.887E+1
-2.854E-1	8.097E+0	1.880E+1
-2.806E-1	8.084E+0	1.870E+1
-2.822E-1	8.113E+0	1.877E+1
-2.838E-1	8.003E+0	1.873E+1
-2.854E-1	7.941E+0	1.888E+1
-2.806E-1	8.084E+0	1.885E+1
-2.822E-1	8.016E+0	1.894E+1
-2.871E-1	8.009E+0	1.870E+1
-2.854E-1	8.090E+0	1.896E+1
-2.806E-1	8.068E+0	1.879E+1
-2.822E-1	8.035E+0	1.876E+1
-2.854E-1	8.155E+0	1.885E+1
-2.854E-1	7.964E+0	1.884E+1
-2.822E-1	8.055E+0	1.890E+1
-2.838E-1	8.129E+0	1.871E+1
-2.887E-1	8.055E+0	1.877E+1
-2.854E-1	8.026E+0	1.879E+1
-2.838E-1	8.035E+0	1.891E+1
-2.806E-1	7.996E+0	1.879E+1
-2.854E-1	8.000E+0	1.874E+1
-2.854E-1	8.058E+0	1.878E+1
-2.822E-1	8.149E+0	1.875E+1
-2.838E-1	8.045E+0	1.899E+1
-2.854E-1	8.077E+0	1.868E+1
-2.854E-1	8.172E+0	1.868E+1
-2.806E-1	8.097E+0	1.880E+1
-2.822E-1	7.990E+0	1.873E+1
-2.838E-1	7.987E+0	1.869E+1
-2.838E-1	7.977E+0	1.874E+1
-2.822E-1	8.022E+0	1.882E+1
-2.822E-1	8.048E+0	1.880E+1
-2.838E-1	8.058E+0	1.889E+1
-2.854E-1	8.032E+0	1.867E+1
-2.854E-1	7.967E+0	1.887E+1
-2.838E-1	8.042E+0	1.897E+1
-2.871E-1	7.990E+0	1.879E+1
-2.854E-1	8.065E+0	1.872E+1
-2.806E-1	8.090E+0	1.870E+1
-2.822E-1	8.003E+0	1.883E+1
-2.838E-1	8.058E+0	1.861E+1
-2.854E-1	7.970E+0	1.894E+1
-2.838E-1	8.107E+0	1.880E+1
-2.822E-1	8.013E+0	1.884E+1
-2.854E-1	8.087E+0	1.885E+1
-2.838E-1	7.987E+0	1.887E+1
-2.854E-1	7.928E+0	1.867E+1
-2.838E-1	8.094E+0	1.883E+1
-2.838E-1	8.058E+0	1.878E+1
-2.822E-1	7.902E+0	1.880E+1
-2.822E-1	8.094E+0	1.871E+1
-2.822E-1	8.009E+0	1.885E+1
-2.854E-1	8.048E+0	1.881E+1
-2.854E-1	8.087E+0	1.885E+1
-2.838E-1	8.094E+0	1.880E+1
-2.806E-1	8.136E+0	1.878E+1
-2.871E-1	8.113E+0	1.887E+1
-2.871E-1	7.996E+0	1.881E+1
-2.838E-1	8.048E+0	1.862E+1
-2.822E-1	7.983E+0	1.868E+1
-2.871E-1	8.133E+0	1.880E+1
-2.871E-1	7.957E+0	1.861E+1
-2.806E-1	8.100E+0	1.872E+1
-2.822E-1	7.974E+0	1.878E+1
-2.871E-1	7.954E+0	1.873E+1
-2.871E-1	8.077E+0	1.870E+1
-2.806E-1	8.013E+0	1.874E+1
-2.838E-1	8.052E+0	1.863E+1
-2.854E-1	8.009E+0	1.862E+1
-2.854E-1	8.048E+0	1.866E+1
-2.822E-1	8.103E+0	1.862E+1
-2.806E-1	8.052E+0	1.885E+1
-2.854E-1	8.022E+0	1.874E+1
-2.854E-1	7.928E+0	1.858E+1
-2.822E-1	8.022E+0	1.875E+1
-2.854E-1	8.191E+0	1.878E+1
-2.871E-1	8.000E+0	1.878E+1
-2.854E-1	8.035E+0	1.875E+1
-2.822E-1	8.107E+0	1.868E+1
-2.806E-1	8.052E+0	1.877E+1
-2.838E-1	8.103E+0	1.871E+1
-2.854E-1	7.990E+0	1.880E+1
-2.838E-1	8.087E+0	1.876E+1
-2.822E-1	8.019E+0	1.872E+1
-2.822E-1	8.065E+0	1.869E+1
-2.854E-1	8.048E+0	1.895E+1
-2.806E-1	8.065E+0	1.900E+1
-2.822E-1	8.094E+0	1.881E+1
-2.854E-1	8.013E+0	1.883E+1
-2.838E-1	8.103E+0	1.873E+1
-2.822E-1	8.172E+0	1.898E+1
-2.822E-1	8.100E+0	1.867E+1
-2.838E-1	8.042E+0	1.881E+1
-2.822E-1	8.000E+0	1.886E+1
-2.838E-1	8.055E+0	1.882E+1
-2.838E-1	8.097E+0	1.876E+1
-2.854E-1	8.055E+0	1.880E+1
-2.854E-1	8.061E+0	1.888E+1
-2.838E-1	8.116E+0	1.881E+1
-2.822E-1	8.032E+0	1.897E+1
-2.854E-1	8.068E+0	1.892E+1
-2.838E-1	7.922E+0	1.885E+1
-2.822E-1	8.058E+0	1.869E+1
-2.838E-1	8.013E+0	1.870E+1
-2.871E-1	8.074E+0	1.877E+1
-2.822E-1	8.032E+0	1.878E+1
-2.822E-1	8.129E+0	1.882E+1
-2.854E-1	8.019E+0	1.870E+1
-2.887E-1	7.993E+0	1.895E+1
-2.838E-1	8.016E+0	1.877E+1
-2.838E-1	8.094E+0	1.881E+1
-2.822E-1	7.990E+0	1.874E+1
-2.854E-1	8.039E+0	1.865E+1
-2.871E-1	8.029E+0	1.869E+1
-2.822E-1	8.000E+0	1.875E+1
-2.838E-1	8.048E+0	1.881E+1
-2.854E-1	8.029E+0	1.875E+1
-2.854E-1	7.987E+0	1.874E+1
-2.822E-1	8.097E+0	1.880E+1
-2.822E-1	8.039E+0	1.886E+1
-2.871E-1	8.048E+0	1.865E+1
-2.854E-1	8.045E+0	1.883E+1
-2.822E-1	8.178E+0	1.881E+1
-2.806E-1	7.919E+0	1.880E+1
-2.854E-1	7.990E+0	1.879E+1
-2.887E-1	8.133E+0	1.885E+1
-2.854E-1	7.964E+0	1.867E+1
-2.806E-1	8.032E+0	1.897E+1
-2.871E-1	8.022E+0	1.885E+1
-2.871E-1	7.941E+0	1.875E+1
-2.806E-1	8.013E+0	1.870E+1
-2.822E-1	7.928E+0	1.873E+1
-2.838E-1	8.074E+0	1.887E+1
-2.838E-1	8.029E+0	1.876E+1
-2.822E-1	8.071E+0	1.891E+1
-2.806E-1	8.000E+0	1.892E+1
-2.871E-1	8.042E+0	1.895E+1
-2.838E-1	8.022E+0	1.888E+1
-2.822E-1	7.983E+0	1.865E+1
-2.822E-1	8.000E+0	1.878E+1
-2.871E-1	8.113E+0	1.878E+1
-2.854E-1	8.006E+0	1.868E+1
-2.854E-1	8.045E+0	1.879E+1
-2.838E-1	7.909E+0	1.884E+1
-2.854E-1	7.967E+0	1.869E+1
-2.854E-1	8.100E+0	1.884E+1
-2.822E-1	8.194E+0	1.877E+1
-2.806E-1	8.045E+0	1.872E+1
-2.838E-1	7.925E+0	1.876E+1
-2.871E-1	8.026E+0	1.891E+1
-2.822E-1	7.909E+0	1.886E+1
-2.854E-1	7.961E+0	1.886E+1
-2.887E-1	8.087E+0	1.874E+1
-2.871E-1	8.045E+0	1.878E+1
-2.838E-1	8.048E+0	1.894E+1
-2.822E-1	8.029E+0	1.875E+1
-2.854E-1	7.983E+0	1.877E+1
-2.854E-1	8.081E+0	1.887E+1
-2.854E-1	8.123E+0	1.876E+1
-2.806E-1	8.090E+0	1.880E+1
-2.838E-1	8.061E+0	1.873E+1
-2.854E-1	8.055E+0	1.873E+1
-2.838E-1	8.042E+0	1.870E+1
-2.806E-1	8.191E+0	1.874E+1
-2.854E-1	8.055E+0	1.878E+1
-2.854E-1	7.922E+0	1.872E+1
-2.854E-1	8.094E+0	1.884E+1
-2.789E-1	8.058E+0	1.878E+1
-2.854E-1	8.032E+0	1.885E+1
-2.854E-1	8.103E+0	1.886E+1
-2.806E-1	8.000E+0	1.880E+1
-2.822E-1	8.055E+0	1.874E+1
-2.871E-1	8.019E+0	1.903E+1
-2.871E-1	8.045E+0	1.868E+1
-2.822E-1	8.074E+0	1.870E+1
-2.838E-1	8.042E+0	1.872E+1
-2.871E-1	7.970E+0	1.882E+1
-2.838E-1	8.016E+0	1.869E+1
-2.838E-1	7.996E+0	1.860E+1
-2.806E-1	7.987E+0	1.879E+1
-2.838E-1	8.139E+0	1.886E+1
-2.854E-1	8.107E+0	1.854E+1
-2.822E-1	8.100E+0	1.865E+1
-2.789E-1	8.026E+0	1.891E+1
-2.871E-1	8.042E+0	1.898E+1
-2.854E-1	8.048E+0	1.881E+1
-2.806E-1	8.071E+0	1.877E+1
-2.838E-1	8.077E+0	1.874E+1
-2.871E-1	8.068E+0	1.868E+1
-2.854E-1	8.042E+0	1.872E+1
-2.822E-1	8.071E+0	1.870E+1
-2.822E-1	8.071E+0	1.876E+1
-2.854E-1	8.000E+0	1.880E+1
-2.838E-1	8.058E+0	1.877E+1
-2.806E-1	8.045E+0	1.877E+1
-2.838E-1	8.126E+0	1.869E+1
-2.854E-1	8.149E+0	1.868E+1
-2.854E-1	7.987E+0	1.885E+1
-2.822E-1	8.100E+0	1.868E+1
-2.822E-1	8.142E+0	1.868E+1
-2.854E-1	7.980E+0	1.877E+1
-2.838E-1	8.116E+0	1.885E+1
-2.789E-1	8.035E+0	1.887E+1
-2.822E-1	8.071E+0	1.885E+1
-2.854E-1	8.081E+0	1.884E+1
-2.854E-1	8.087E+0	1.869E+1
-2.822E-1	8.172E+0	1.900E+1
-2.789E-1	8.055E+0	1.885E+1
-2.854E-1	8.009E+0	1.876E+1
-2.854E-1	8.068E+0	1.869E+1
-2.822E-1	8.055E+0	1.865E+1
-2.806E-1	8.045E+0	1.876E+1
-2.838E-1	8.087E+0	1.875E+1
-2.838E-1	8.097E+0	1.876E+1
-2.838E-1	7.925E+0	1.908E+1
-2.822E-1	8.029E+0	1.882E+1
-2.806E-1	8.107E+0	1.870E+1
-2.887E-1	8.110E+0	1.875E+1
-2.822E-1	8.013E+0	1.873E+1
-2.822E-1	7.987E+0	1.868E+1
-2.838E-1	8.087E+0	1.878E+1
-2.854E-1	7.935E+0	1.874E+1
-2.822E-1	7.993E+0	1.887E+1
-2.806E-1	8.094E+0	1.865E+1
-2.854E-1	8.081E+0	1.881E+1
-2.854E-1	8.000E+0	1.885E+1
-2.806E-1	8.013E+0	1.877E+1
-2.806E-1	8.065E+0	1.878E+1
-2.854E-1	8.039E+0	1.872E+1
-2.871E-1	8.058E+0	1.872E+1
-2.806E-1	8.149E+0	1.864E+1
-2.822E-1	8.103E+0	1.889E+1
-2.838E-1	8.013E+0	1.880E+1
-2.854E-1	8.120E+0	1.881E+1
-2.822E-1	7.970E+0	1.866E+1
-2.822E-1	8.055E+0	1.860E+1
-2.822E-1	8.107E+0	1.874E+1
-2.854E-1	8.045E+0	1.892E+1
-2.822E-1	8.113E+0	1.885E+1
-2.822E-1	7.961E+0	1.871E+1
-2.838E-1	8.009E+0	1.874E+1
-2.822E-1	8.090E+0	1.866E+1
-2.822E-1	8.116E+0	1.883E+1
-2.838E-1	8.019E+0	1.896E+1
-2.871E-1	8.058E+0	1.885E+1
-2.871E-1	8.090E+0	1.869E+1
-2.822E-1	8.009E+0	1.868E+1
-2.838E-1	8.077E+0	1.879E+1
-2.854E-1	7.938E+0	1.885E+1
-2.838E-1	8.016E+0	1.879E+1
-2.838E-1	8.029E+0	1.883E+1
-2.789E-1	8.048E+0	1.891E+1
-2.854E-1	8.061E+0	1.874E+1
-2.854E-1	7.941E+0	1.876E+1
-2.838E-1	7.983E+0	1.884E+1
-2.822E-1	8.055E+0	1.869E+1
-2.871E-1	8.026E+0	1.889E+1
-2.838E-1	7.977E+0	1.872E+1
-2.789E-1	8.181E+0	1.879E+1
-2.822E-1	8.068E+0	1.881E+1
-2.838E-1	8.058E+0	1.888E+1
-2.838E-1	8.110E+0	1.872E+1
-2.806E-1	8.019E+0	1.888E+1
-2.838E-1	8.094E+0	1.889E+1
-2.838E-1	8.113E+0	1.867E+1
-2.854E-1	7.987E+0	1.870E+1
-2.789E-1	8.055E+0	1.882E+1
-2.806E-1	8.133E+0	1.867E+1
-2.854E-1	8.055E+0	1.899E+1
-2.822E-1	7.983E+0	1.881E+1
-2.822E-1	8.129E+0	1.866E+1
-2.822E-1	8.090E+0	1.885E+1
-2.838E-1	7.944E+0	1.879E+1
-2.822E-1	8.155E+0	1.882E+1
-2.822E-1	8.016E+0	1.862E+1
-2.806E-1	8.058E+0	1.875E+1
-2.854E-1	7.919E+0	1.867E+1
-2.822E-1	8.026E+0	1.871E+1
-2.822E-1	7.928E+0	1.875E+1
-2.822E-1	7.906E+0	1.870E+1
-2.838E-1	8.065E+0	1.872E+1
-2.871E-1	8.039E+0	1.853E+1
-2.838E-1	8.233E+0	1.876E+1
-2.838E-1	8.016E+0	1.891E+1
-2.854E-1	7.977E+0	1.883E+1
-2.854E-1	8.045E+0	1.880E+1
-2.806E-1	8.003E+0	1.892E+1
-2.822E-1	8.097E+0	1.867E+1
-2.854E-1	7.993E+0	1.868E+1
-2.838E-1	7.996E+0	1.870E+1
-2.822E-1	8.139E+0	1.881E+1
-2.822E-1	8.061E+0	1.885E+1
-2.854E-1	8.058E+0	1.880E+1
-2.854E-1	8.003E+0	1.894E+1
-2.822E-1	8.159E+0	1.884E+1
-2.838E-1	8.029E+0	1.864E+1
-2.854E-1	8.052E+0	1.882E+1
-2.854E-1	7.980E+0	1.879E+1
-2.822E-1	8.052E+0	1.865E+1
-2.838E-1	8.081E+0	1.880E+1
-2.806E-1	8.071E+0	1.881E+1
-2.871E-1	8.068E+0	1.861E+1
-2.838E-1	8.039E+0	1.886E+1
-2.822E-1	8.003E+0	1.874E+1
-2.871E-1	8.107E+0	1.885E+1
-2.854E-1	8.019E+0	1.881E+1
-2.806E-1	8.032E+0	1.886E+1
-2.806E-1	8.103E+0	1.889E+1
-2.838E-1	8.068E+0	1.888E+1
-2.822E-1	8.022E+0	1.870E+1
-2.806E-1	7.996E+0	1.887E+1
-2.822E-1	8.084E+0	1.884E+1
-2.854E-1	8.142E+0	1.879E+1
-2.871E-1	8.074E+0	1.890E+1
-2.838E-1	8.061E+0	1.873E+1
-2.822E-1	8.074E+0	1.868E+1
-2.822E-1	8.022E+0	1.873E+1
-2.871E-1	8.000E+0	1.861E+1
-2.822E-1	8.129E+0	1.879E+1
-2.854E-1	8.035E+0	1.866E+1
-2.854E-1	7.980E+0	1.875E+1
-2.838E-1	8.006E+0	1.878E+1
-2.838E-1	8.152E+0	1.888E+1
-2.822E-1	8.045E+0	1.883E+1
-2.854E-1	8.236E+0	1.883E+1
-2.854E-1	8.097E+0	1.888E+1
-2.822E-1	8.123E+0	1.863E+1
-2.789E-1	8.071E+0	1.886E+1
-2.838E-1	7.980E+0	1.858E+1
-2.822E-1	8.009E+0	1.863E+1
-2.822E-1	8.003E+0	1.866E+1
-2.838E-1	8.000E+0	1.877E+1
-2.822E-1	8.035E+0	1.880E+1
-2.838E-1	8.126E+0	1.884E+1
-2.806E-1	8.039E+0	1.880E+1
-2.822E-1	8.009E+0	1.876E+1
-2.822E-1	8.052E+0	1.866E+1
-2.871E-1	8.142E+0	1.874E+1
-2.838E-1	7.996E+0	1.867E+1
-2.822E-1	8.029E+0	1.878E+1
-2.854E-1	8.120E+0	1.887E+1
-2.838E-1	7.993E+0	1.868E+1
-2.822E-1	8.026E+0	1.858E+1
-2.838E-1	7.893E+0	1.876E+1
-2.838E-1	8.039E+0	1.873E+1
-2.854E-1	8.071E+0	1.888E+1
-2.838E-1	8.100E+0	1.873E+1
-2.822E-1	8.146E+0	1.872E+1
-2.822E-1	8.042E+0	1.873E+1
-2.854E-1	8.013E+0	1.872E+1
-2.822E-1	8.074E+0	1.881E+1
-2.806E-1	8.016E+0	1.870E+1
-2.838E-1	8.123E+0	1.881E+1
-2.838E-1	7.990E+0	1.881E+1
-2.822E-1	8.048E+0	1.866E+1
-2.806E-1	8.065E+0	1.884E+1
-2.838E-1	8.055E+0	1.882E+1
-2.854E-1	8.181E+0	1.861E+1
-2.838E-1	8.139E+0	1.861E+1
-2.838E-1	8.013E+0	1.867E+1
-2.838E-1	8.103E+0	1.860E+1
-2.871E-1	8.061E+0	1.864E+1
-2.838E-1	8.094E+0	1.867E+1
-2.822E-1	8.071E+0	1.891E+1
-2.838E-1	7.983E+0	1.867E+1
-2.854E-1	8.013E+0	1.884E+1
-2.838E-1	8.077E+0	1.872E+1
-2.822E-1	7.993E+0	1.879E+1
-2.822E-1	8.022E+0	1.868E+1
-2.838E-1	8.077E+0	1.877E+1
-2.838E-1	7.996E+0	1.867E+1
-2.838E-1	8.039E+0	1.887E+1
-2.854E-1	8.120E+0	1.878E+1
-2.838E-1	8.032E+0	1.860E+1
-2.822E-1	7.977E+0	1.869E+1
-2.806E-1	7.902E+0	1.875E+1
-2.838E-1	8.013E+0	1.892E+1
-2.822E-1	8.084E+0	1.877E+1
-2.806E-1	8.126E+0	1.890E+1
-2.806E-1	8.074E+0	1.865E+1
-2.854E-1	8.039E+0	1.877E+1
-2.871E-1	8.022E+0	1.865E+1
-2.806E-1	8.058E+0	1.878E+1
-2.773E-1	8.058E+0	1.875E+1
-2.838E-1	8.013E+0	1.874E+1
-2.854E-1	7.987E+0	1.873E+1
-2.838E-1	7.980E+0	1.869E+1
-2.822E-1	8.016E+0	1.868E+1
-2.806E-1	8.045E+0	1.861E+1
-2.854E-1	7.964E+0	1.881E+1
-2.822E-1	8.129E+0	1.871E+1
-2.822E-1	8.055E+0	1.881E+1
-2.854E-1	8.035E+0	1.897E+1
-2.822E-1	8.048E+0	1.894E+1
-2.838E-1	8.077E+0	1.867E+1
-2.838E-1	8.090E+0	1.882E+1
-2.854E-1	8.019E+0	1.874E+1
-2.838E-1	8.052E+0	1.872E+1
-2.822E-1	8.042E+0	1.876E+1
-2.822E-1	8.084E+0	1.868E+1
-2.854E-1	8.142E+0	1.892E+1
-2.838E-1	8.146E+0	1.888E+1
-2.789E-1	8.097E+0	1.878E+1
-2.789E-1	8.045E+0	1.884E+1
-2.822E-1	7.983E+0	1.873E+1
-2.854E-1	8.032E+0	1.875E+1
-2.822E-1	8.052E+0	1.880E+1
-2.806E-1	8.042E+0	1.880E+1
-2.854E-1	8.071E+0	1.867E+1
-2.871E-1	7.987E+0	1.901E+1
-2.789E-1	8.055E+0	1.879E+1
-2.838E-1	8.006E+0	1.865E+1
-2.854E-1	8.019E+0	1.863E+1
-2.854E-1	8.123E+0	1.864E+1
-2.806E-1	8.029E+0	1.870E+1
-2.822E-1	7.948E+0	1.867E+1
-2.838E-1	8.142E+0	1.871E+1
-2.838E-1	8.065E+0	1.876E+1
-2.806E-1	7.957E+0	1.871E+1
-2.838E-1	7.977E+0	1.881E+1
-2.838E-1	7.980E+0	1.871E+1
-2.838E-1	8.055E+0	1.869E+1
-2.789E-1	7.980E+0	1.884E+1
-2.838E-1	8.065E+0	1.884E+1
-2.871E-1	8.181E+0	1.885E+1
-2.822E-1	8.019E+0	1.860E+1
-2.773E-1	8.045E+0	1.882E+1
-2.806E-1	8.019E+0	1.892E+1
-2.838E-1	8.006E+0	1.883E+1
-2.854E-1	8.006E+0	1.875E+1
-2.806E-1	7.993E+0	1.867E+1
-2.806E-1	8.032E+0	1.874E+1
-2.871E-1	8.029E+0	1.871E+1
-2.871E-1	8.022E+0	1.873E+1
-2.806E-1	8.009E+0	1.890E+1
-2.822E-1	8.052E+0	1.875E+1
-2.854E-1	8.055E+0	1.874E+1
-2.854E-1	8.045E+0	1.887E+1
-2.822E-1	8.081E+0	1.878E+1
-2.838E-1	8.035E+0	1.867E+1
-2.854E-1	8.081E+0	1.884E+1
-2.854E-1	8.074E+0	1.876E+1
-2.789E-1	8.006E+0	1.875E+1
-2.822E-1	8.068E+0	1.886E+1
-2.838E-1	8.055E+0	1.864E+1
-2.838E-1	8.116E+0	1.870E+1
-2.822E-1	7.951E+0	1.864E+1
-2.822E-1	8.084E+0	1.879E+1
-2.838E-1	8.048E+0	1.879E+1
-2.822E-1	8.165E+0	1.888E+1
-2.854E-1	7.977E+0	1.879E+1
-2.806E-1	8.032E+0	1.870E+1
-2.871E-1	7.964E+0	1.872E+1
-2.854E-1	7.954E+0	1.881E+1
-2.773E-1	8.061E+0	1.870E+1
-2.822E-1	7.954E+0	1.895E+1
-2.822E-1	8.013E+0	1.880E+1
-2.838E-1	8.022E+0	1.880E+1
-2.806E-1	8.113E+0	1.871E+1
-2.822E-1	8.061E+0	1.874E+1
-2.838E-1	8.097E+0	1.891E+1
-2.887E-1	7.990E+0	1.875E+1
-2.806E-1	8.055E+0	1.858E+1
-2.838E-1	8.029E+0	1.872E+1
-2.871E-1	8.107E+0	1.866E+1
-2.887E-1	7.925E+0	1.889E+1
-2.822E-1	8.035E+0	1.883E+1
-2.789E-1	8.039E+0	1.877E+1
-2.822E-1	8.068E+0	1.881E+1
-2.838E-1	8.103E+0	1.868E+1
-2.838E-1	8.045E+0	1.893E+1
-2.822E-1	8.065E+0	1.871E+1
-2.822E-1	8.061E+0	1.893E+1
-2.871E-1	8.068E+0	1.866E+1
-2.822E-1	8.022E+0	1.864E+1
-2.822E-1	8.071E+0	1.891E+1
-2.838E-1	8.081E+0	1.885E+1
-2.854E-1	7.990E+0	1.868E+1
-2.822E-1	7.977E+0	1.880E+1
-2.822E-1	8.016E+0	1.876E+1
-2.854E-1	8.097E+0	1.879E+1
-2.854E-1	7.980E+0	1.866E+1
-2.822E-1	8.087E+0	1.865E+1
-2.822E-1	8.013E+0	1.871E+1
-2.854E-1	7.993E+0	1.862E+1
-2.822E-1	8.116E+0	1.877E+1
-2.789E-1	8.068E+0	1.868E+1
-2.838E-1	8.071E+0	1.906E+1
-2.838E-1	8.068E+0	1.888E+1
-2.871E-1	7.967E+0	1.872E+1
-2.838E-1	8.071E+0	1.885E+1
-2.806E-1	7.983E+0	1.883E+1
-2.838E-1	7.980E+0	1.884E+1
-2.838E-1	8.026E+0	1.878E+1
-2.806E-1	7.983E+0	1.889E+1
-2.806E-1	8.013E+0	1.875E+1
-2.822E-1	8.068E+0	1.868E+1
-2.871E-1	8.042E+0	1.875E+1
-2.806E-1	8.087E+0	1.876E+1
-2.838E-1	7.964E+0	1.864E+1
-2.854E-1	7.922E+0	1.882E+1
-2.822E-1	8.139E+0	1.885E+1
-2.822E-1	8.081E+0	1.876E+1
-2.822E-1	8.090E+0	1.892E+1
-2.838E-1	8.048E+0	1.869E+1
-2.838E-1	8.052E+0	1.875E+1
-2.822E-1	8.029E+0	1.881E+1
-2.822E-1	8.071E+0	1.871E+1
-2.854E-1	8.016E+0	1.868E+1
-2.838E-1	8.097E+0	1.880E+1
-2.806E-1	7.935E+0	1.864E+1
-2.806E-1	7.964E+0	1.870E+1
-2.838E-1	8.000E+0	1.882E+1
-2.838E-1	8.065E+0	1.865E+1
-2.789E-1	8.013E+0	1.878E+1
-2.822E-1	8.074E+0	1.881E+1
-2.854E-1	8.074E+0	1.869E+1
-2.838E-1	8.009E+0	1.877E+1
-2.806E-1	8.022E+0	1.874E+1
-2.789E-1	7.983E+0	1.889E+1
-2.822E-1	7.951E+0	1.873E+1
-2.854E-1	8.103E+0	1.877E+1
-2.806E-1	8.077E+0	1.883E+1
-2.822E-1	7.944E+0	1.895E+1
-2.854E-1	8.116E+0	1.866E+1
-2.838E-1	8.042E+0	1.880E+1
-2.822E-1	7.925E+0	1.873E+1
-2.838E-1	8.022E+0	1.874E+1
-2.854E-1	7.961E+0	1.886E+1
-2.838E-1	8.006E+0	1.881E+1
-2.806E-1	8.000E+0	1.866E+1
-2.822E-1	8.120E+0	1.874E+1
-2.838E-1	8.084E+0	1.878E+1
-2.871E-1	8.071E+0	1.868E+1
-2.822E-1	7.990E+0	1.885E+1
-2.822E-1	7.993E+0	1.869E+1
-2.822E-1	8.039E+0	1.886E+1
-2.871E-1	8.048E+0	1.858E+1
-2.822E-1	8.081E+0	1.882E+1
-2.806E-1	8.042E+0	1.874E+1
-2.838E-1	7.964E+0	1.881E+1
-2.822E-1	8.126E+0	1.887E+1
-2.789E-1	7.967E+0	1.874E+1
-2.822E-1	8.068E+0	1.880E+1
-2.822E-1	8.016E+0	1.898E+1
-2.854E-1	8.071E+0	1.874E+1
-2.838E-1	7.951E+0	1.874E+1
-2.789E-1	8.048E+0	1.880E+1
-2.822E-1	8.123E+0	1.870E+1
-2.838E-1	8.084E+0	1.874E+1
-2.838E-1	8.071E+0	1.861E+1
-2.822E-1	7.974E+0	1.871E+1
-2.806E-1	7.993E+0	1.880E+1
-2.838E-1	8.009E+0	1.868E+1
-2.822E-1	8.042E+0	1.856E+1
-2.838E-1	8.136E+0	1.880E+1
-2.838E-1	8.019E+0	1.881E+1
-2.838E-1	8.094E+0	1.875E+1
-2.806E-1	8.068E+0	1.865E+1
-2.806E-1	7.970E+0	1.871E+1
-2.871E-1	8.042E+0	1.879E+1
-2.838E-1	7.941E+0	1.886E+1
-2.822E-1	8.022E+0	1.865E+1
-2.806E-1	7.948E+0	1.875E+1
-2.822E-1	7.993E+0	1.868E+1
-2.854E-1	8.052E+0	1.882E+1
-2.838E-1	8.019E+0	1.896E+1
-2.822E-1	8.107E+0	1.868E+1
-2.838E-1	8.035E+0	1.877E+1
-2.871E-1	8.087E+0	1.878E+1
-2.806E-1	8.065E+0	1.873E+1
-2.822E-1	7.983E+0	1.886E+1
-2.854E-1	7.928E+0	1.872E+1
-2.822E-1	8.074E+0	1.889E+1
-2.789E-1	8.139E+0	1.878E+1
-2.822E-1	7.974E+0	1.879E+1
-2.838E-1	7.987E+0	1.869E+1
-2.838E-1	8.068E+0	1.890E+1
-2.789E-1	7.996E+0	1.870E+1
-2.822E-1	8.123E+0	1.880E+1
-2.822E-1	7.902E+0	1.875E+1
-2.838E-1	8.142E+0	1.871E+1
-2.822E-1	7.922E+0	1.871E+1
-2.806E-1	7.980E+0	1.866E+1
-2.838E-1	8.029E+0	1.878E+1
-2.838E-1	8.142E+0	1.892E+1
-2.789E-1	8.000E+0	1.868E+1
-2.789E-1	7.967E+0	1.885E+1
-2.854E-1	8.123E+0	1.861E+1
-2.838E-1	7.993E+0	1.871E+1
-2.806E-1	8.168E+0	1.882E+1
-2.806E-1	8.048E+0	1.877E+1
-2.854E-1	8.061E+0	1.868E+1
-2.838E-1	8.048E+0	1.868E+1
-2.806E-1	8.016E+0	1.880E+1
-2.806E-1	8.006E+0	1.873E+1
-2.822E-1	8.090E+0	1.892E+1
-2.838E-1	8.058E+0	1.886E+1
-2.806E-1	7.987E+0	1.885E+1
-2.806E-1	8.061E+0	1.848E+1
-2.838E-1	8.039E+0	1.877E+1
-2.838E-1	7.993E+0	1.872E+1
-2.806E-1	8.058E+0	1.876E+1
-2.822E-1	8.181E+0	1.870E+1
-2.854E-1	8.068E+0	1.867E+1
-2.838E-1	8.116E+0	1.885E+1
-2.806E-1	8.149E+0	1.879E+1
-2.789E-1	8.035E+0	1.870E+1
-2.838E-1	8.035E+0	1.868E+1
-2.838E-1	7.974E+0	1.880E+1
-2.822E-1	8.032E+0	1.879E+1
-2.822E-1	8.094E+0	1.854E+1
-2.806E-1	8.055E+0	1.886E+1
-2.822E-1	7.912E+0	1.871E+1
-2.789E-1	7.987E+0	1.873E+1
-2.806E-1	8.090E+0	1.872E+1
-2.838E-1	7.996E+0	1.886E+1
-2.822E-1	8.061E+0	1.895E+1
-2.822E-1	7.993E+0	1.877E+1
-2.822E-1	8.000E+0	1.884E+1
-2.854E-1	8.074E+0	1.875E+1
-2.806E-1	8.129E+0	1.882E+1
-2.773E-1	8.071E+0	1.893E+1
-2.822E-1	7.893E+0	1.878E+1
-2.838E-1	7.987E+0	1.876E+1
-2.838E-1	8.110E+0	1.866E+1
-2.822E-1	8.032E+0	1.872E+1
-2.789E-1	8.094E+0	1.866E+1
-2.854E-1	8.022E+0	1.872E+1
-2.806E-1	8.045E+0	1.860E+1
-2.822E-1	8.146E+0	1.880E+1
-2.806E-1	8.026E+0	1.881E+1
-2.838E-1	8.022E+0	1.869E+1
-2.838E-1	8.113E+0	1.880E+1
-2.806E-1	8.039E+0	1.867E+1
-2.822E-1	8.055E+0	1.883E+1
-2.838E-1	8.107E+0	1.886E+1
-2.822E-1	7.987E+0	1.874E+1
-2.806E-1	8.097E+0	1.872E+1
-2.773E-1	8.042E+0	1.854E+1
-2.838E-1	8.061E+0	1.874E+1
-2.838E-1	8.061E+0	1.882E+1
-2.806E-1	8.052E+0	1.867E+1
-2.822E-1	8.097E+0	1.869E+1
-2.806E-1	8.019E+0	1.877E+1
-2.838E-1	8.068E+0	1.883E+1
-2.822E-1	8.052E+0	1.880E+1
-2.789E-1	8.022E+0	1.869E+1
-2.838E-1	8.032E+0	1.886E+1
-2.838E-1	8.065E+0	1.878E+1
-2.806E-1	8.194E+0	1.869E+1
-2.822E-1	8.052E+0	1.880E+1
-2.822E-1	8.013E+0	1.894E+1
-2.854E-1	8.055E+0	1.892E+1
-2.822E-1	7.980E+0	1.866E+1
-2.822E-1	7.873E+0	1.867E+1
-2.854E-1	7.993E+0	1.880E+1
-2.822E-1	8.074E+0	1.889E+1
-2.806E-1	8.026E+0	1.870E+1
-2.789E-1	7.980E+0	1.872E+1
-2.838E-1	8.068E+0	1.869E+1
-2.806E-1	8.058E+0	1.883E+1
-2.806E-1	8.045E+0	1.884E+1
-2.822E-1	7.987E+0	1.879E+1
-2.838E-1	8.019E+0	1.868E+1
-2.838E-1	7.993E+0	1.892E+1
-2.789E-1	8.013E+0	1.864E+1
-2.806E-1	7.980E+0	1.874E+1
-2.822E-1	7.919E+0	1.888E+1
-2.822E-1	8.045E+0	1.900E+1
-2.838E-1	8.142E+0	1.879E+1
-2.789E-1	8.019E+0	1.876E+1
-2.854E-1	8.081E+0	1.884E+1
-2.789E-1	8.081E+0	1.870E+1
-2.822E-1	8.107E+0	1.879E+1
-2.822E-1	8.107E+0	1.878E+1
-2.838E-1	7.922E+0	1.868E+1
-2.838E-1	8.019E+0	1.879E+1
-2.789E-1	8.126E+0	1.891E+1
-2.838E-1	8.081E+0	1.875E+1
-2.822E-1	8.048E+0	1.872E+1
-2.871E-1	7.964E+0	1.878E+1
-2.789E-1	8.045E+0	1.889E+1
-2.822E-1	7.951E+0	1.882E+1
-2.854E-1	8.087E+0	1.866E+1
-2.806E-1	7.970E+0	1.862E+1
-2.806E-1	7.967E+0	1.875E+1
-2.822E-1	7.961E+0	1.861E+1
-2.838E-1	8.055E+0	1.872E+1
-2.854E-1	8.061E+0	1.877E+1
-2.806E-1	7.957E+0	1.869E+1
-2.806E-1	7.996E+0	1.855E+1
-2.854E-1	7.980E+0	1.873E+1
-2.854E-1	8.048E+0	1.879E+1
-2.822E-1	8.107E+0	1.877E+1
-2.806E-1	7.860E+0	1.883E+1
-2.838E-1	8.081E+0	1.866E+1
-2.854E-1	7.996E+0	1.878E+1
-2.806E-1	8.003E+0	1.868E+1
-2.789E-1	8.071E+0	1.871E+1
-2.822E-1	8.068E+0	1.864E+1
-2.822E-1	8.084E+0	1.882E+1
-2.806E-1	7.987E+0	1.883E+1
-2.773E-1	8.113E+0	1.880E+1
-2.838E-1	7.970E+0	1.871E+1
-2.838E-1	8.048E+0	1.856E+1
-2.806E-1	8.003E+0	1.884E+1
-2.838E-1	8.133E+0	1.869E+1
-2.838E-1	8.065E+0	1.888E+1
-2.838E-1	8.029E+0	1.872E+1
-2.773E-1	8.087E+0	1.889E+1
-2.806E-1	7.941E+0	1.865E+1
-2.838E-1	8.055E+0	1.869E+1
-2.822E-1	7.938E+0	1.885E+1
-2.789E-1	8.123E+0	1.884E+1
-2.806E-1	7.964E+0	1.872E+1
-2.822E-1	8.159E+0	1.861E+1
-2.822E-1	8.048E+0	1.882E+1
-2.773E-1	8.081E+0	1.869E+1
-2.789E-1	8.065E+0	1.858E+1
-2.854E-1	8.123E+0	1.873E+1
-2.871E-1	8.058E+0	1.876E+1
-2.789E-1	7.957E+0	1.885E+1
-2.789E-1	7.938E+0	1.887E+1
-2.838E-1	8.022E+0	1.873E+1
-2.838E-1	8.058E+0	1.876E+1
-2.806E-1	8.155E+0	1.879E+1
-2.789E-1	8.107E+0	1.874E+1
-2.806E-1	8.058E+0	1.880E+1
-2.838E-1	8.139E+0	1.873E+1
-2.806E-1	8.061E+0	1.869E+1
-2.854E-1	7.954E+0	1.885E+1
-2.806E-1	7.980E+0	1.862E+1
-2.838E-1	8.035E+0	1.873E+1
-2.822E-1	7.970E+0	1.860E+1
-2.806E-1	7.967E+0	1.880E+1
-2.854E-1	8.113E+0	1.867E+1
-2.838E-1	8.058E+0	1.866E+1
-2.806E-1	8.055E+0	1.861E+1
-2.806E-1	8.045E+0	1.887E+1
-2.822E-1	8.100E+0	1.888E+1
-2.822E-1	8.058E+0	1.876E+1
-2.822E-1	7.932E+0	1.864E+1
-2.806E-1	8.022E+0	1.878E+1
-2.838E-1	8.026E+0	1.878E+1
-2.822E-1	8.058E+0	1.881E+1
-2.806E-1	8.016E+0	1.890E+1
-2.822E-1	7.951E+0	1.869E+1
-2.838E-1	7.996E+0	1.879E+1
-2.854E-1	8.068E+0	1.877E+1
-2.773E-1	8.149E+0	1.893E+1
-2.806E-1	7.967E+0	1.871E+1
-2.854E-1	7.954E+0	1.889E+1
-2.854E-1	8.178E+0	1.879E+1
-2.822E-1	7.996E+0	1.875E+1
-2.806E-1	8.003E+0	1.875E+1
-2.822E-1	8.019E+0	1.869E+1
-2.838E-1	8.045E+0	1.867E+1
-2.789E-1	8.029E+0	1.880E+1
-2.789E-1	8.146E+0	1.893E+1
-2.838E-1	7.987E+0	1.876E+1
-2.822E-1	7.932E+0	1.864E+1
-2.822E-1	8.065E+0	1.889E+1
-2.806E-1	7.996E+0	1.865E+1
-2.822E-1	8.006E+0	1.870E+1
-2.822E-1	8.071E+0	1.881E+1
-2.789E-1	8.048E+0	1.873E+1
-2.822E-1	7.977E+0	1.864E+1
-2.854E-1	8.006E+0	1.867E+1
-2.838E-1	8.110E+0	1.878E+1
-2.806E-1	8.061E+0	1.889E+1
-2.838E-1	8.120E+0	1.876E+1
-2.822E-1	8.019E+0	1.883E+1
-2.838E-1	8.042E+0	1.873E+1
-2.789E-1	8.013E+0	1.871E+1
-2.773E-1	7.954E+0	1.884E+1
-2.854E-1	8.094E+0	1.849E+1
-2.822E-1	8.084E+0	1.883E+1
-2.806E-1	8.129E+0	1.870E+1
-2.822E-1	8.126E+0	1.884E+1
-2.854E-1	8.097E+0	1.868E+1
-2.822E-1	7.951E+0	1.881E+1
-2.789E-1	8.000E+0	1.873E+1
-2.806E-1	8.003E+0	1.862E+1
-2.822E-1	8.000E+0	1.887E+1
-2.838E-1	8.152E+0	1.852E+1
-2.789E-1	8.133E+0	1.865E+1
-2.806E-1	7.987E+0	1.868E+1
-2.854E-1	8.068E+0	1.863E+1
-2.838E-1	8.146E+0	1.875E+1
-2.789E-1	8.009E+0	1.880E+1
-2.773E-1	8.116E+0	1.872E+1
-2.822E-1	8.019E+0	1.868E+1
-2.838E-1	8.155E+0	1.883E+1
-2.789E-1	8.084E+0	1.885E+1
-2.806E-1	8.013E+0	1.887E+1
-2.822E-1	8.100E+0	1.878E+1
-2.838E-1	8.032E+0	1.868E+1
-2.806E-1	8.058E+0	1.873E+1
-2.789E-1	8.084E+0	1.865E+1
-2.822E-1	8.201E+0	1.874E+1
-2.838E-1	7.996E+0	1.873E+1
-2.806E-1	8.077E+0	1.871E+1
-2.773E-1	8.116E+0	1.873E+1
-2.822E-1	8.016E+0	1.877E+1
-2.854E-1	8.181E+0	1.864E+1
-2.806E-1	8.026E+0	1.893E+1
-2.789E-1	7.964E+0	1.875E+1
-2.822E-1	8.000E+0	1.867E+1
-2.871E-1	8.068E+0	1.882E+1
-2.822E-1	8.022E+0	1.881E+1
-2.822E-1	7.983E+0	1.883E+1
-2.854E-1	7.983E+0	1.871E+1
-2.838E-1	8.094E+0	1.882E+1
-2.789E-1	8.048E+0	1.865E+1
-2.806E-1	8.048E+0	1.878E+1
-2.822E-1	7.961E+0	1.878E+1
-2.838E-1	8.129E+0	1.868E+1
-2.789E-1	8.094E+0	1.847E+1
-2.789E-1	8.155E+0	1.859E+1
-2.854E-1	7.970E+0	1.868E+1
-2.871E-1	8.026E+0	1.874E+1
-2.789E-1	7.987E+0	1.878E+1
-2.789E-1	8.013E+0	1.888E+1
-2.822E-1	8.084E+0	1.873E+1
-2.854E-1	8.035E+0	1.871E+1
-2.838E-1	8.003E+0	1.869E+1
-2.806E-1	7.932E+0	1.883E+1
-2.838E-1	8.133E+0	1.886E+1
-2.854E-1	8.000E+0	1.890E+1
-2.806E-1	8.013E+0	1.869E+1
-2.806E-1	8.149E+0	1.886E+1
-2.854E-1	8.090E+0	1.887E+1
-2.806E-1	8.074E+0	1.862E+1
-2.806E-1	8.026E+0	1.867E+1
-2.806E-1	8.107E+0	1.874E+1
-2.838E-1	8.039E+0	1.873E+1
-2.822E-1	8.113E+0	1.872E+1
-2.789E-1	8.110E+0	1.880E+1
-2.806E-1	8.061E+0	1.856E+1
-2.806E-1	8.094E+0	1.869E+1
-2.806E-1	7.987E+0	1.875E+1
-2.789E-1	8.113E+0	1.873E+1
-2.789E-1	8.107E+0	1.883E+1
-2.806E-1	8.181E+0	1.886E+1
-2.838E-1	8.103E+0	1.879E+1
-2.757E-1	8.081E+0	1.866E+1
-2.806E-1	8.061E+0	1.876E+1
-2.838E-1	8.009E+0	1.870E+1
-2.822E-1	8.022E+0	1.871E+1
-2.806E-1	8.094E+0	1.878E+1
-2.789E-1	8.097E+0	1.885E+1
-2.806E-1	7.951E+0	1.870E+1
-2.854E-1	8.100E+0	1.851E+1
-2.773E-1	8.123E+0	1.879E+1
-2.822E-1	8.019E+0	1.870E+1
-2.822E-1	8.103E+0	1.882E+1
-2.854E-1	7.970E+0	1.880E+1
-2.773E-1	7.964E+0	1.870E+1
-2.806E-1	8.097E+0	1.876E+1
-2.822E-1	7.993E+0	1.870E+1
-2.822E-1	8.029E+0	1.865E+1
-2.806E-1	8.139E+0	1.885E+1
-2.789E-1	8.045E+0	1.868E+1
-2.806E-1	8.103E+0	1.878E+1
-2.822E-1	8.136E+0	1.871E+1
-2.789E-1	8.029E+0	1.865E+1
-2.789E-1	7.941E+0	1.873E+1
-2.838E-1	8.006E+0	1.881E+1
-2.838E-1	8.100E+0	1.866E+1
-2.806E-1	7.902E+0	1.881E+1
-2.789E-1	7.974E+0	1.882E+1
-2.854E-1	7.977E+0	1.885E+1
-2.806E-1	8.039E+0	1.866E+1
-2.806E-1	8.084E+0	1.899E+1
-2.806E-1	8.068E+0	1.876E+1
-2.838E-1	8.084E+0	1.889E+1
-2.806E-1	8.045E+0	1.866E+1
-2.789E-1	8.032E+0	1.856E+1
-2.806E-1	8.048E+0	1.884E+1
-2.838E-1	8.077E+0	1.885E+1
-2.854E-1	8.029E+0	1.859E+1
-2.806E-1	8.035E+0	1.889E+1
-2.806E-1	8.035E+0	1.868E+1
-2.822E-1	7.996E+0	1.873E+1
-2.838E-1	8.003E+0	1.869E+1
-2.822E-1	8.175E+0	1.872E+1
-2.806E-1	8.035E+0	1.872E+1
-2.822E-1	7.967E+0	1.880E+1
-2.838E-1	8.165E+0	1.867E+1
-2.806E-1	8.003E+0	1.864E+1
-2.789E-1	8.074E+0	1.875E+1
-2.838E-1	8.094E+0	1.874E+1
-2.806E-1	8.152E+0	1.869E+1
-2.806E-1	8.052E+0	1.891E+1
-2.773E-1	7.983E+0	1.875E+1
-2.806E-1	8.045E+0	1.889E+1
-2.854E-1	8.013E+0	1.875E+1
-2.773E-1	8.042E+0	1.863E+1
-2.806E-1	8.039E+0	1.869E+1
-2.838E-1	8.071E+0	1.876E+1
-2.854E-1	8.055E+0	1.889E+1
-2.789E-1	8.146E+0	1.877E+1
-2.806E-1	8.065E+0	1.873E+1
-2.822E-1	7.967E+0	1.865E+1
-2.838E-1	8.097E+0	1.882E+1
-2.806E-1	8.052E+0	1.881E+1
-2.789E-1	7.906E+0	1.877E+1
-2.871E-1	8.058E+0	1.878E+1
-2.822E-1	8.103E+0	1.872E+1
-2.773E-1	8.129E+0	1.893E+1
-2.789E-1	8.103E+0	1.871E+1
-2.822E-1	8.178E+0	1.874E+1
-2.838E-1	8.016E+0	1.860E+1
-2.789E-1	8.003E+0	1.883E+1
-2.822E-1	8.136E+0	1.879E+1
-2.806E-1	8.000E+0	1.883E+1
-2.822E-1	8.026E+0	1.879E+1
-2.789E-1	7.983E+0	1.875E+1
-2.773E-1	8.120E+0	1.883E+1
-2.806E-1	7.951E+0	1.885E+1
-2.838E-1	8.022E+0	1.887E+1
-2.822E-1	8.045E+0	1.876E+1
-2.806E-1	8.019E+0	1.866E+1
-2.822E-1	8.068E+0	1.868E+1
-2.822E-1	8.042E+0	1.877E+1
-2.806E-1	8.009E+0	1.874E+1
-2.806E-1	8.035E+0	1.876E+1
-2.806E-1	8.103E+0	1.870E+1
-2.822E-1	8.126E+0	1.877E+1
-2.789E-1	8.048E+0	1.869E+1
-2.806E-1	8.061E+0	1.864E+1
-2.838E-1	8.168E+0	1.875E+1
-2.854E-1	7.990E+0	1.894E+1
-2.806E-1	8.077E+0	1.881E+1
-2.806E-1	8.006E+0	1.891E+1
-2.806E-1	8.094E+0	1.865E+1
-2.822E-1	8.032E+0	1.892E+1
-2.822E-1	7.889E+0	1.862E+1
-2.806E-1	8.003E+0	1.862E+1
-2.822E-1	8.052E+0	1.872E+1
-2.838E-1	8.107E+0	1.873E+1
-2.789E-1	8.022E+0	1.873E+1
-2.789E-1	8.077E+0	1.869E+1
-2.838E-1	8.058E+0	1.877E+1
-2.822E-1	8.045E+0	1.865E+1
-2.806E-1	7.977E+0	1.869E+1
-2.773E-1	7.987E+0	1.872E+1
-2.838E-1	7.961E+0	1.873E+1
-2.822E-1	8.090E+0	1.866E+1
-2.789E-1	8.045E+0	1.872E+1
-2.806E-1	8.052E+0	1.886E+1
-2.822E-1	7.932E+0	1.885E+1
-2.822E-1	8.123E+0	1.867E+1
-2.789E-1	7.993E+0	1.873E+1
-2.773E-1	8.065E+0	1.894E+1
-2.806E-1	8.087E+0	1.872E+1
-2.806E-1	8.077E+0	1.879E+1
-2.773E-1	8.048E+0	1.893E+1
-2.789E-1	8.048E+0	1.890E+1
-2.806E-1	7.977E+0	1.868E+1
-2.806E-1	8.097E+0	1.875E+1
-2.806E-1	7.980E+0	1.891E+1
-2.789E-1	8.061E+0	1.889E+1
-2.822E-1	8.071E+0	1.874E+1
-2.806E-1	8.123E+0	1.878E+1
-2.773E-1	7.980E+0	1.865E+1
-2.789E-1	8.071E+0	1.880E+1
-2.822E-1	7.983E+0	1.889E+1
-2.838E-1	8.003E+0	1.878E+1
-2.789E-1	8.055E+0	1.874E+1
-2.838E-1	7.996E+0	1.853E+1
-2.822E-1	8.029E+0	1.861E+1
-2.838E-1	7.980E+0	1.884E+1
-2.789E-1	8.120E+0	1.876E+1
-2.789E-1	8.042E+0	1.852E+1
-2.822E-1	8.022E+0	1.869E+1
-2.822E-1	8.003E+0	1.897E+1
-2.757E-1	8.107E+0	1.881E+1
-2.822E-1	8.065E+0	1.869E+1
-2.822E-1	8.094E+0	1.883E+1
-2.838E-1	8.129E+0	1.873E+1
-2.789E-1	8.016E+0	1.860E+1
-2.806E-1	7.974E+0	1.866E+1
-2.838E-1	8.009E+0	1.881E+1
-2.854E-1	8.058E+0	1.887E+1
-2.773E-1	7.922E+0	1.889E+1
-2.789E-1	7.954E+0	1.875E+1
-2.822E-1	8.110E+0	1.880E+1
-2.822E-1	8.055E+0	1.870E+1
-2.789E-1	7.961E+0	1.866E+1
-2.789E-1	8.003E+0	1.887E+1
-2.789E-1	8.039E+0	1.875E+1
-2.838E-1	8.068E+0	1.876E+1
-2.806E-1	7.980E+0	1.870E+1
-2.806E-1	8.146E+0	1.871E+1
-2.822E-1	8.009E+0	1.869E+1
-2.838E-1	8.061E+0	1.871E+1
-2.773E-1	8.103E+0	1.870E+1
-2.806E-1	8.026E+0	1.869E+1
-2.838E-1	7.961E+0	1.876E+1
-2.822E-1	8.013E+0	1.876E+1
-2.806E-1	8.029E+0	1.879E+1
-2.789E-1	7.983E+0	1.861E+1
-2.806E-1	7.961E+0	1.879E+1
-2.806E-1	8.123E+0	1.863E+1
-2.789E-1	8.090E+0	1.889E+1
-2.773E-1	8.152E+0	1.861E+1
-2.789E-1	8.039E+0	1.873E+1
-2.806E-1	8.061E+0	1.879E+1
-2.822E-1	8.000E+0	1.878E+1
-2.806E-1	8.107E+0	1.873E+1
-2.854E-1	8.045E+0	1.874E+1
-2.822E-1	8.032E+0	1.872E+1
-2.773E-1	8.110E+0	1.883E+1
-2.789E-1	8.035E+0	1.880E+1
-2.838E-1	8.035E+0	1.869E+1
-2.854E-1	7.993E+0	1.889E+1
-2.789E-1	8.009E+0	1.885E+1
-2.806E-1	8.116E+0	1.870E+1
-2.822E-1	8.016E+0	1.868E+1
-2.838E-1	8.107E+0	1.872E+1
-2.773E-1	8.172E+0	1.872E+1
-2.806E-1	8.097E+0	1.878E+1
-2.822E-1	8.029E+0	1.861E+1
-2.822E-1	8.045E+0	1.872E+1
-2.789E-1	8.071E+0	1.860E+1
-2.773E-1	8.019E+0	1.864E+1
-2.838E-1	8.155E+0	1.887E+1
-2.838E-1	8.013E+0	1.890E+1
-2.806E-1	8.097E+0	1.881E+1
-2.773E-1	7.996E+0	1.869E+1
-2.838E-1	8.074E+0	1.865E+1
-2.822E-1	8.077E+0	1.873E+1
-2.806E-1	8.048E+0	1.880E+1
-2.789E-1	8.110E+0	1.881E+1
-2.822E-1	8.019E+0	1.869E+1
-2.806E-1	8.058E+0	1.862E+1
-2.806E-1	8.110E+0	1.879E+1
-2.773E-1	8.003E+0	1.861E+1
-2.822E-1	8.042E+0	1.864E+1
-2.838E-1	8.087E+0	1.870E+1
-2.806E-1	7.990E+0	1.881E+1
-2.806E-1	8.058E+0	1.870E+1
-2.854E-1	8.094E+0	1.881E+1
-2.822E-1	8.006E+0	1.861E+1
-2.789E-1	8.097E+0	1.879E+1
-2.789E-1	8.077E+0	1.880E+1
-2.806E-1	8.116E+0	1.869E+1
-2.789E-1	8.009E+0	1.855E+1
-2.806E-1	8.133E+0	1.866E+1
-2.773E-1	8.123E+0	1.893E+1
-2.854E-1	7.922E+0	1.873E+1
-2.806E-1	8.142E+0	1.880E+1
-2.757E-1	8.162E+0	1.878E+1
-2.773E-1	8.126E+0	1.891E+1
-2.773E-1	8.032E+0	1.864E+1
-2.822E-1	8.204E+0	1.879E+1
-2.806E-1	8.065E+0	1.892E+1
-2.789E-1	8.016E+0	1.853E+1
-2.838E-1	8.110E+0	1.879E+1
-2.838E-1	7.967E+0	1.885E+1
-2.789E-1	8.022E+0	1.869E+1
-2.806E-1	8.019E+0	1.862E+1
-2.822E-1	8.094E+0	1.848E+1
-2.789E-1	8.074E+0	1.875E+1
-2.773E-1	8.136E+0	1.896E+1
-2.773E-1	7.954E+0	1.886E+1
-2.789E-1	8.103E+0	1.870E+1
-2.822E-1	8.217E+0	1.878E+1
-2.773E-1	8.013E+0	1.887E+1
-2.773E-1	8.016E+0	1.886E+1
-2.838E-1	8.100E+0	1.881E+1
-2.806E-1	7.993E+0	1.879E+1
-2.806E-1	7.912E+0	1.865E+1
-2.773E-1	8.084E+0	1.869E+1
-2.822E-1	8.013E+0	1.865E+1
-2.822E-1	8.074E+0	1.872E+1
-2.789E-1	7.974E+0	1.880E+1
-2.773E-1	8.055E+0	1.872E+1
-2.806E-1	7.990E+0	1.869E+1
-2.838E-1	8.107E+0	1.893E+1
-2.806E-1	8.084E+0	1.884E+1
-2.806E-1	7.951E+0	1.878E+1
-2.822E-1	8.000E+0	1.867E+1
-2.822E-1	8.048E+0	1.893E+1
-2.806E-1	8.084E+0	1.889E+1
-2.773E-1	7.925E+0	1.861E+1
-2.806E-1	8.074E+0	1.869E+1
-2.806E-1	8.159E+0	1.864E+1
-2.789E-1	8.045E+0	1.874E+1
-2.789E-1	8.094E+0	1.887E+1
-2.822E-1	7.974E+0	1.860E+1
-2.822E-1	8.074E+0	1.876E+1
-2.773E-1	7.974E+0	1.874E+1
-2.789E-1	8.013E+0	1.880E+1
-2.806E-1	7.977E+0	1.876E+1
-2.822E-1	8.032E+0	1.893E+1
-2.789E-1	8.045E+0	1.882E+1
-2.773E-1	8.084E+0	1.877E+1
-2.822E-1	8.055E+0	1.865E+1
-2.822E-1	7.961E+0	1.869E+1
-2.806E-1	8.068E+0	1.880E+1
-2.773E-1	7.993E+0	1.867E+1
-2.854E-1	8.149E+0	1.867E+1
-2.822E-1	8.113E+0	1.892E+1
-2.773E-1	8.136E+0	1.874E+1
-2.773E-1	8.116E+0	1.876E+1
-2.806E-1	7.951E+0	1.867E+1
-2.822E-1	7.980E+0	1.881E+1
-2.789E-1	8.032E+0	1.893E+1
-2.806E-1	8.094E+0	1.873E+1
-2.789E-1	8.129E+0	1.885E+1
-2.806E-1	7.932E+0	1.876E+1
-2.822E-1	8.110E+0	1.875E+1
-2.773E-1	8.035E+0	1.870E+1
-2.838E-1	8.039E+0	1.881E+1
-2.854E-1	8.081E+0	1.889E+1
-2.806E-1	8.003E+0	1.892E+1
-2.757E-1	8.139E+0	1.872E+1
-2.806E-1	8.055E+0	1.893E+1
-2.806E-1	8.094E+0	1.864E+1
-2.806E-1	7.961E+0	1.877E+1
-2.806E-1	8.029E+0	1.889E+1
-2.822E-1	8.084E+0	1.866E+1
-2.822E-1	7.944E+0	1.866E+1
-2.773E-1	7.919E+0	1.882E+1
-2.773E-1	7.980E+0	1.882E+1
-2.822E-1	8.162E+0	1.866E+1
-2.838E-1	8.149E+0	1.880E+1
-2.789E-1	8.055E+0	1.879E+1
-2.806E-1	8.087E+0	1.875E+1
-2.789E-1	7.928E+0	1.860E+1
-2.854E-1	8.009E+0	1.886E+1
-2.789E-1	8.026E+0	1.870E+1
-2.789E-1	8.000E+0	1.885E+1
-2.806E-1	7.987E+0	1.862E+1
-2.789E-1	8.139E+0	1.876E+1
-2.773E-1	8.061E+0	1.894E+1
-2.789E-1	8.090E+0	1.870E+1
-2.806E-1	8.110E+0	1.876E+1
-2.838E-1	7.935E+0	1.874E+1
-2.806E-1	7.987E+0	1.866E+1
-2.789E-1	8.077E+0	1.880E+1
-2.789E-1	8.013E+0	1.857E+1
-2.854E-1	8.045E+0	1.877E+1
-2.806E-1	8.123E+0	1.886E+1
-2.789E-1	8.032E+0	1.875E+1
-2.789E-1	8.026E+0	1.893E+1
-2.822E-1	8.097E+0	1.881E+1
-2.789E-1	7.957E+0	1.885E+1
-2.773E-1	7.990E+0	1.881E+1
-2.822E-1	7.967E+0	1.868E+1
-2.822E-1	8.003E+0	1.868E+1
-2.789E-1	8.207E+0	1.879E+1
-2.789E-1	8.039E+0	1.871E+1
-2.822E-1	8.074E+0	1.878E+1
-2.838E-1	8.129E+0	1.877E+1
-2.789E-1	8.061E+0	1.862E+1
-2.789E-1	8.126E+0	1.883E+1
-2.789E-1	7.980E+0	1.877E+1
-2.838E-1	8.009E+0	1.865E+1
-2.773E-1	8.071E+0	1.874E+1
-2.773E-1	8.013E+0	1.872E+1
-2.822E-1	8.019E+0	1.893E+1
-2.822E-1	8.009E+0	1.882E+1
-2.789E-1	8.094E+0	1.865E+1
-2.789E-1	8.097E+0	1.872E+1
-2.789E-1	8.107E+0	1.880E+1
-2.854E-1	8.116E+0	1.871E+1
-2.789E-1	8.084E+0	1.868E+1
-2.789E-1	7.935E+0	1.879E+1
-2.822E-1	8.068E+0	1.882E+1
-2.822E-1	8.045E+0	1.863E+1
-2.773E-1	8.058E+0	1.886E+1
-2.806E-1	8.013E+0	1.871E+1
-2.838E-1	8.065E+0	1.882E+1
-2.854E-1	8.123E+0	1.870E+1
-2.757E-1	8.146E+0	1.879E+1
-2.806E-1	8.065E+0	1.878E+1
-2.822E-1	8.068E+0	1.878E+1
-2.838E-1	7.961E+0	1.861E+1
-2.822E-1	8.055E+0	1.867E+1
-2.773E-1	8.071E+0	1.873E+1
-2.806E-1	8.029E+0	1.890E+1
-2.822E-1	8.029E+0	1.858E+1
-2.806E-1	8.103E+0	1.869E+1
-2.789E-1	8.019E+0	1.877E+1
-2.838E-1	8.009E+0	1.868E+1
-2.854E-1	8.000E+0	1.875E+1
-2.773E-1	7.967E+0	1.880E+1
-2.757E-1	7.993E+0	1.865E+1
-2.806E-1	8.074E+0	1.881E+1
-2.838E-1	8.039E+0	1.883E+1
-2.773E-1	8.087E+0	1.885E+1
-2.789E-1	8.065E+0	1.871E+1
-2.806E-1	8.016E+0	1.876E+1
-2.822E-1	8.032E+0	1.878E+1
-2.757E-1	8.048E+0	1.881E+1
-2.789E-1	8.068E+0	1.873E+1
-2.822E-1	8.042E+0	1.882E+1
-2.822E-1	8.146E+0	1.874E+1
-2.806E-1	8.029E+0	1.876E+1
-2.789E-1	8.087E+0	1.885E+1
-2.806E-1	8.110E+0	1.880E+1
-2.822E-1	8.000E+0	1.871E+1
-2.773E-1	8.120E+0	1.873E+1
-2.773E-1	8.006E+0	1.876E+1
-2.789E-1	8.055E+0	1.875E+1
-2.838E-1	8.113E+0	1.902E+1
-2.773E-1	7.912E+0	1.864E+1
-2.773E-1	8.009E+0	1.861E+1
-2.806E-1	8.071E+0	1.876E+1
-2.789E-1	7.899E+0	1.881E+1
-2.773E-1	8.090E+0	1.869E+1
-2.789E-1	7.964E+0	1.873E+1
-2.806E-1	7.970E+0	1.882E+1
-2.806E-1	8.103E+0	1.891E+1
-2.822E-1	8.009E+0	1.881E+1
-2.806E-1	8.068E+0	1.861E+1
-2.773E-1	8.045E+0	1.884E+1
-2.838E-1	8.071E+0	1.883E+1
-2.773E-1	8.071E+0	1.866E+1
-2.789E-1	8.077E+0	1.879E+1
-2.822E-1	8.097E+0	1.884E+1
-2.806E-1	8.003E+0	1.863E+1
-2.789E-1	8.065E+0	1.873E+1
-2.773E-1	8.039E+0	1.896E+1
-2.822E-1	8.133E+0	1.876E+1
-2.806E-1	8.065E+0	1.878E+1
-2.757E-1	8.178E+0	1.887E+1
-2.789E-1	8.155E+0	1.869E+1
-2.838E-1	8.045E+0	1.876E+1
-2.822E-1	8.058E+0	1.871E+1
-2.789E-1	8.042E+0	1.877E+1
-2.789E-1	8.042E+0	1.868E+1
-2.789E-1	8.052E+0	1.878E+1
-2.822E-1	8.035E+0	1.877E+1
-2.789E-1	8.123E+0	1.857E+1
-2.822E-1	8.045E+0	1.862E+1
-2.806E-1	7.944E+0	1.878E+1
-2.822E-1	8.103E+0	1.863E+1
-2.773E-1	8.045E+0	1.875E+1
-2.757E-1	7.961E+0	1.893E+1
-2.806E-1	7.883E+0	1.879E+1
-2.789E-1	8.029E+0	1.853E+1
-2.806E-1	8.045E+0	1.860E+1
-2.757E-1	8.052E+0	1.867E+1
-2.838E-1	8.074E+0	1.871E+1
-2.838E-1	7.993E+0	1.867E+1
-2.789E-1	8.068E+0	1.881E+1
-2.773E-1	8.084E+0	1.887E+1
-2.822E-1	8.058E+0	1.862E+1
-2.822E-1	8.019E+0	1.874E+1
-2.789E-1	7.961E+0	1.863E+1
-2.773E-1	7.880E+0	1.871E+1
-2.789E-1	8.039E+0	1.869E+1
-2.806E-1	8.003E+0	1.893E+1
-2.806E-1	8.052E+0	1.891E+1
-2.806E-1	8.123E+0	1.877E+1
-2.838E-1	8.068E+0	1.881E+1
-2.789E-1	8.045E+0	1.861E+1
-2.789E-1	8.026E+0	1.873E+1
-2.789E-1	8.006E+0	1.880E+1
-2.806E-1	8.110E+0	1.867E+1
-2.806E-1	7.996E+0	1.873E+1
-2.789E-1	8.022E+0	1.853E+1
-2.773E-1	8.039E+0	1.876E+1
-2.789E-1	8.081E+0	1.875E+1
-2.789E-1	8.146E+0	1.869E+1
-2.789E-1	8.087E+0	1.858E+1
-2.773E-1	8.068E+0	1.896E+1
-2.806E-1	8.052E+0	1.867E+1
-2.806E-1	8.048E+0	1.866E+1
-2.822E-1	8.003E+0	1.860E+1
-2.757E-1	7.941E+0	1.863E+1
-2.789E-1	8.123E+0	1.871E+1
-2.822E-1	8.087E+0	1.882E+1
-2.806E-1	8.129E+0	1.870E+1
-2.806E-1	8.022E+0	1.891E+1
-2.806E-1	8.097E+0	1.873E+1
-2.838E-1	8.136E+0	1.881E+1
-2.773E-1	8.074E+0	1.856E+1
-2.773E-1	8.052E+0	1.877E+1
-2.806E-1	8.087E+0	1.860E+1
-2.822E-1	8.013E+0	1.871E+1
-2.789E-1	8.084E+0	1.868E+1
-2.757E-1	8.087E+0	1.896E+1
-2.806E-1	8.032E+0	1.876E+1
-2.806E-1	8.003E+0	1.880E+1
-2.773E-1	8.058E+0	1.867E+1
-2.773E-1	8.081E+0	1.861E+1
-2.789E-1	8.077E+0	1.873E+1
-2.822E-1	8.081E+0	1.871E+1
-2.789E-1	8.032E+0	1.866E+1
-2.773E-1	8.039E+0	1.873E+1
-2.806E-1	7.980E+0	1.870E+1
-2.806E-1	8.136E+0	1.864E+1
-2.757E-1	8.123E+0	1.876E+1
-2.773E-1	8.058E+0	1.859E+1
-2.838E-1	8.165E+0	1.874E+1
-2.822E-1	8.022E+0	1.869E+1
-2.789E-1	8.006E+0	1.869E+1
-2.806E-1	8.120E+0	1.882E+1
-2.789E-1	7.974E+0	1.874E+1
-2.806E-1	7.961E+0	1.880E+1
-2.773E-1	8.065E+0	1.877E+1
-2.789E-1	8.013E+0	1.863E+1
-2.822E-1	8.126E+0	1.880E+1
-2.822E-1	8.065E+0	1.868E+1
-2.789E-1	7.957E+0	1.885E+1
-2.789E-1	7.996E+0	1.871E+1
-2.806E-1	8.061E+0	1.888E+1
-2.822E-1	8.065E+0	1.866E+1
-2.789E-1	8.077E+0	1.885E+1
-2.773E-1	8.003E+0	1.865E+1
-2.789E-1	8.055E+0	1.877E+1
-2.789E-1	7.983E+0	1.878E+1
-2.806E-1	8.071E+0	1.871E+1
-2.757E-1	8.097E+0	1.880E+1
-2.789E-1	8.113E+0	1.888E+1
-2.806E-1	8.045E+0	1.870E+1
-2.806E-1	8.006E+0	1.873E+1
-2.789E-1	8.065E+0	1.879E+1
-2.822E-1	8.006E+0	1.884E+1
-2.806E-1	8.094E+0	1.859E+1
-2.789E-1	7.954E+0	1.886E+1
-2.789E-1	7.967E+0	1.876E+1
-2.806E-1	8.055E+0	1.865E+1
-2.838E-1	8.016E+0	1.883E+1
-2.789E-1	7.932E+0	1.873E+1
-2.773E-1	8.103E+0	1.897E+1
-2.822E-1	8.009E+0	1.881E+1
-2.838E-1	8.039E+0	1.888E+1
-2.773E-1	8.146E+0	1.876E+1
-2.773E-1	8.142E+0	1.881E+1
-2.773E-1	8.136E+0	1.879E+1
-2.822E-1	8.055E+0	1.857E+1
-2.806E-1	7.957E+0	1.887E+1
-2.789E-1	8.074E+0	1.891E+1
-2.806E-1	8.094E+0	1.873E+1
-2.822E-1	8.081E+0	1.867E+1
-2.789E-1	7.987E+0	1.872E+1
-2.757E-1	8.009E+0	1.870E+1
-2.789E-1	8.107E+0	1.872E+1
-2.822E-1	7.974E+0	1.867E+1
-2.773E-1	8.029E+0	1.864E+1
-2.789E-1	8.058E+0	1.879E+1
-2.789E-1	8.116E+0	1.855E+1
-2.838E-1	7.954E+0	1.874E+1
-2.789E-1	8.013E+0	1.864E+1
-2.773E-1	8.081E+0	1.871E+1
-2.806E-1	8.061E+0	1.876E+1
-2.822E-1	8.022E+0	1.886E+1
-2.789E-1	7.990E+0	1.882E+1
-2.789E-1	7.974E+0	1.876E+1
-2.806E-1	7.974E+0	1.882E+1
-2.806E-1	7.899E+0	1.872E+1
-2.773E-1	7.987E+0	1.885E+1
-2.773E-1	8.039E+0	1.877E+1
-2.806E-1	8.035E+0	1.869E+1
-2.789E-1	8.013E+0	1.883E+1
-2.789E-1	8.035E+0	1.865E+1
-2.773E-1	8.165E+0	1.872E+1
-2.822E-1	8.006E+0	1.881E+1
-2.806E-1	8.019E+0	1.879E+1
-2.789E-1	8.090E+0	1.862E+1
-2.773E-1	7.935E+0	1.867E+1
-2.789E-1	8.065E+0	1.884E+1
-2.838E-1	8.081E+0	1.867E+1
-2.789E-1	8.087E+0	1.876E+1
-2.806E-1	8.149E+0	1.890E+1
-2.822E-1	8.029E+0	1.877E+1
-2.806E-1	8.123E+0	1.869E+1
-2.806E-1	8.029E+0	1.864E+1
-2.757E-1	8.068E+0	1.876E+1
-2.822E-1	8.077E+0	1.868E+1
-2.822E-1	8.009E+0	1.868E+1
-2.773E-1	8.055E+0	1.876E+1
-2.773E-1	8.139E+0	1.869E+1
-2.806E-1	8.097E+0	1.876E+1
-2.789E-1	8.139E+0	1.881E+1
-2.789E-1	8.009E+0	1.873E+1
-2.789E-1	8.074E+0	1.882E+1
-2.773E-1	8.087E+0	1.866E+1
-2.806E-1	8.035E+0	1.865E+1
-2.789E-1	8.032E+0	1.860E+1
-2.773E-1	8.068E+0	1.869E+1
-2.789E-1	8.022E+0	1.889E+1
-2.822E-1	8.026E+0	1.872E+1
-2.789E-1	8.116E+0	1.877E+1
-2.757E-1	8.000E+0	1.861E+1
-2.806E-1	7.957E+0	1.879E+1
-2.822E-1	8.055E+0	1.859E+1
-2.789E-1	7.974E+0	1.869E+1
-2.773E-1	7.957E+0	1.874E+1
-2.822E-1	8.175E+0	1.873E+1
-2.838E-1	8.058E+0	1.863E+1
-2.806E-1	7.941E+0	1.857E+1
-2.789E-1	8.048E+0	1.873E+1
-2.789E-1	8.084E+0	1.869E+1
-2.822E-1	8.000E+0	1.871E+1
-2.806E-1	7.983E+0	1.877E+1
-2.773E-1	8.071E+0	1.888E+1
-2.822E-1	7.974E+0	1.882E+1
-2.806E-1	8.035E+0	1.872E+1
-2.757E-1	8.016E+0	1.882E+1
-2.789E-1	8.042E+0	1.886E+1
-2.789E-1	7.980E+0	1.891E+1
-2.822E-1	8.087E+0	1.880E+1
-2.789E-1	8.168E+0	1.859E+1
-2.773E-1	8.107E+0	1.871E+1
-2.822E-1	7.961E+0	1.869E+1
-2.822E-1	8.003E+0	1.861E+1
-2.806E-1	8.097E+0	1.862E+1
-2.773E-1	8.107E+0	1.863E+1
-2.789E-1	8.000E+0	1.870E+1
-2.822E-1	7.993E+0	1.874E+1
-2.806E-1	8.022E+0	1.870E+1
-2.773E-1	8.068E+0	1.857E+1
-2.789E-1	8.052E+0	1.872E+1
-2.822E-1	8.107E+0	1.868E+1
-2.789E-1	8.152E+0	1.866E+1
-2.773E-1	8.077E+0	1.859E+1
-2.806E-1	8.097E+0	1.890E+1
-2.806E-1	8.097E+0	1.879E+1
-2.789E-1	7.919E+0	1.871E+1
-2.773E-1	8.097E+0	1.865E+1
-2.822E-1	7.941E+0	1.891E+1
-2.806E-1	8.035E+0	1.875E+1
-2.757E-1	8.120E+0	1.858E+1
-2.773E-1	8.039E+0	1.859E+1
-2.806E-1	8.009E+0	1.854E+1
-2.838E-1	8.016E+0	1.885E+1
-2.789E-1	8.003E+0	1.880E+1
-2.773E-1	8.103E+0	1.868E+1
-2.789E-1	8.103E+0	1.875E+1
-2.822E-1	8.110E+0	1.878E+1
-2.822E-1	8.065E+0	1.874E+1
-2.757E-1	8.149E+0	1.880E+1
-2.822E-1	8.107E+0	1.860E+1
-2.838E-1	8.081E+0	1.875E+1
-2.773E-1	8.165E+0	1.875E+1
-2.806E-1	8.113E+0	1.868E+1
-2.789E-1	8.003E+0	1.871E+1
-2.822E-1	8.016E+0	1.873E+1
-2.789E-1	8.081E+0	1.875E+1
-2.773E-1	8.048E+0	1.870E+1
-2.822E-1	7.893E+0	1.871E+1
-2.822E-1	8.045E+0	1.850E+1
-2.773E-1	8.032E+0	1.869E+1
-2.773E-1	8.016E+0	1.866E+1
-2.789E-1	8.103E+0	1.874E+1
-2.806E-1	7.983E+0	1.866E+1
-2.789E-1	8.042E+0	1.883E+1
-2.757E-1	8.045E+0	1.873E+1
-2.806E-1	8.065E+0	1.890E+1
-2.806E-1	8.029E+0	1.887E+1
-2.789E-1	8.175E+0	1.863E+1
-2.757E-1	8.042E+0	1.872E+1
-2.789E-1	7.987E+0	1.877E+1
-2.806E-1	7.893E+0	1.875E+1
-2.773E-1	7.967E+0	1.857E+1
-2.773E-1	8.032E+0	1.871E+1
-2.806E-1	8.042E+0	1.869E+1
-2.789E-1	8.126E+0	1.879E+1
-2.773E-1	8.042E+0	1.895E+1
-2.741E-1	8.029E+0	1.883E+1
-2.806E-1	8.045E+0	1.868E+1
-2.838E-1	8.068E+0	1.877E+1
-2.789E-1	8.074E+0	1.867E+1
-2.789E-1	8.055E+0	1.877E+1
-2.822E-1	8.022E+0	1.885E+1
-2.806E-1	8.103E+0	1.868E+1
-2.789E-1	8.094E+0	1.869E+1
-2.773E-1	7.987E+0	1.867E+1
-2.806E-1	7.993E+0	1.870E+1
-2.789E-1	8.035E+0	1.862E+1
-2.773E-1	8.013E+0	1.880E+1
[truncated: 66,967 more rows]
