# Supplementary material for: Improved ANAP incorporation and VCF analysis reveal details of P2X7 current facilitation and a limited conformational interplay between ATP binding and the intracellular ballast domain
Source: eLife. 2023 Jan 4;12:e82479. doi: 10.7554/eLife.82479 (PMC9859053; doi:10.7554/eLife.82479)
Supplement: Figure 3—figure supplement 3—source data 2. [file elife-82479-fig3-figsupp3-data2.zip › Figure-3_figure-supplement-3_source-data-2/DeltaCys-constructs/l15/23.csv]

-1.151E-1	8.269E+0	1.937E+1
-1.151E-1	8.292E+0	1.933E+1
-1.135E-1	8.395E+0	1.938E+1
-1.151E-1	8.318E+0	1.936E+1
-1.184E-1	8.314E+0	1.938E+1
-1.119E-1	8.272E+0	1.952E+1
-1.119E-1	8.191E+0	1.922E+1
-1.167E-1	8.389E+0	1.939E+1
-1.151E-1	8.246E+0	1.936E+1
-1.119E-1	8.292E+0	1.929E+1
-1.119E-1	8.347E+0	1.940E+1
-1.119E-1	8.337E+0	1.942E+1
-1.167E-1	8.395E+0	1.955E+1
-1.135E-1	8.318E+0	1.940E+1
-1.103E-1	8.334E+0	1.934E+1
-1.151E-1	8.236E+0	1.936E+1
-1.167E-1	8.347E+0	1.938E+1
-1.119E-1	8.415E+0	1.952E+1
-1.119E-1	8.223E+0	1.937E+1
-1.135E-1	8.347E+0	1.937E+1
-1.184E-1	8.428E+0	1.926E+1
-1.119E-1	8.350E+0	1.943E+1
-1.103E-1	8.272E+0	1.930E+1
-1.135E-1	8.369E+0	1.951E+1
-1.167E-1	8.343E+0	1.930E+1
-1.119E-1	8.408E+0	1.945E+1
-1.103E-1	8.305E+0	1.934E+1
-1.119E-1	8.340E+0	1.942E+1
-1.167E-1	8.405E+0	1.929E+1
-1.119E-1	8.262E+0	1.944E+1
-1.119E-1	8.292E+0	1.940E+1
-1.167E-1	8.399E+0	1.948E+1
-1.184E-1	8.431E+0	1.936E+1
-1.135E-1	8.350E+0	1.923E+1
-1.119E-1	8.324E+0	1.939E+1
-1.167E-1	8.356E+0	1.930E+1
-1.151E-1	8.438E+0	1.953E+1
-1.119E-1	8.337E+0	1.948E+1
-1.103E-1	8.272E+0	1.924E+1
-1.135E-1	8.266E+0	1.939E+1
-1.151E-1	8.441E+0	1.946E+1
-1.119E-1	8.331E+0	1.937E+1
-1.119E-1	8.347E+0	1.938E+1
-1.135E-1	8.107E+0	1.943E+1
-1.151E-1	8.321E+0	1.929E+1
-1.119E-1	8.334E+0	1.939E+1
-1.103E-1	8.431E+0	1.938E+1
-1.135E-1	8.382E+0	1.930E+1
-1.184E-1	8.334E+0	1.919E+1
-1.119E-1	8.327E+0	1.943E+1
-1.119E-1	8.259E+0	1.936E+1
-1.167E-1	8.217E+0	1.930E+1
-1.151E-1	8.343E+0	1.949E+1
-1.119E-1	8.210E+0	1.935E+1
-1.135E-1	8.236E+0	1.930E+1
-1.135E-1	8.331E+0	1.936E+1
-1.167E-1	8.347E+0	1.942E+1
-1.135E-1	8.373E+0	1.949E+1
-1.119E-1	8.324E+0	1.933E+1
-1.119E-1	8.240E+0	1.922E+1
-1.151E-1	8.266E+0	1.941E+1
-1.119E-1	8.334E+0	1.930E+1
-1.103E-1	8.321E+0	1.926E+1
-1.151E-1	8.350E+0	1.933E+1
-1.167E-1	8.373E+0	1.951E+1
-1.119E-1	8.201E+0	1.935E+1
-1.151E-1	8.279E+0	1.935E+1
-1.119E-1	8.356E+0	1.947E+1
-1.167E-1	8.282E+0	1.949E+1
-1.119E-1	8.405E+0	1.935E+1
-1.119E-1	8.285E+0	1.935E+1
-1.135E-1	8.305E+0	1.942E+1
-1.167E-1	8.230E+0	1.949E+1
-1.167E-1	8.217E+0	1.942E+1
-1.135E-1	8.308E+0	1.932E+1
-1.167E-1	8.305E+0	1.934E+1
-1.135E-1	8.298E+0	1.956E+1
-1.086E-1	8.366E+0	1.931E+1
-1.086E-1	8.337E+0	1.930E+1
-1.151E-1	8.256E+0	1.945E+1
-1.167E-1	8.301E+0	1.950E+1
-1.103E-1	8.266E+0	1.936E+1
-1.086E-1	8.373E+0	1.949E+1
-1.086E-1	8.314E+0	1.929E+1
-1.151E-1	8.275E+0	1.936E+1
-1.103E-1	8.321E+0	1.933E+1
-1.103E-1	8.379E+0	1.938E+1
-1.119E-1	8.428E+0	1.943E+1
-1.119E-1	8.214E+0	1.954E+1
-1.119E-1	8.366E+0	1.943E+1
-1.086E-1	8.373E+0	1.953E+1
-1.119E-1	8.292E+0	1.928E+1
-1.135E-1	8.327E+0	1.926E+1
-1.103E-1	8.288E+0	1.949E+1
-1.103E-1	8.343E+0	1.930E+1
-1.103E-1	8.324E+0	1.945E+1
-1.135E-1	8.324E+0	1.943E+1
-1.119E-1	8.256E+0	1.923E+1
-1.086E-1	8.360E+0	1.935E+1
-1.135E-1	8.360E+0	1.932E+1
-1.119E-1	8.194E+0	1.947E+1
-1.119E-1	8.373E+0	1.946E+1
-1.054E-1	8.256E+0	1.944E+1
-1.086E-1	8.324E+0	1.937E+1
-1.103E-1	8.321E+0	1.943E+1
-1.086E-1	8.376E+0	1.936E+1
-1.086E-1	8.210E+0	1.940E+1
-1.119E-1	8.194E+0	1.949E+1
-1.103E-1	8.301E+0	1.941E+1
-1.119E-1	8.285E+0	1.925E+1
-1.070E-1	8.288E+0	1.926E+1
-1.103E-1	8.236E+0	1.936E+1
-1.119E-1	8.311E+0	1.933E+1
-1.086E-1	8.308E+0	1.927E+1
-1.070E-1	8.233E+0	1.944E+1
-1.103E-1	8.269E+0	1.946E+1
-1.135E-1	8.305E+0	1.941E+1
-1.103E-1	8.292E+0	1.929E+1
-1.103E-1	8.292E+0	1.942E+1
-1.103E-1	8.256E+0	1.939E+1
-1.119E-1	8.347E+0	1.936E+1
-1.070E-1	8.240E+0	1.932E+1
-1.086E-1	8.246E+0	1.941E+1
-1.135E-1	8.207E+0	1.932E+1
-1.135E-1	8.373E+0	1.940E+1
-1.070E-1	8.298E+0	1.944E+1
-1.086E-1	8.298E+0	1.938E+1
-1.103E-1	8.324E+0	1.930E+1
-1.103E-1	8.324E+0	1.929E+1
-1.070E-1	8.308E+0	1.953E+1
-1.103E-1	8.353E+0	1.942E+1
-1.103E-1	8.340E+0	1.941E+1
-1.103E-1	8.369E+0	1.934E+1
-1.086E-1	8.369E+0	1.926E+1
-1.103E-1	8.249E+0	1.935E+1
-1.119E-1	8.382E+0	1.943E+1
-1.119E-1	8.428E+0	1.928E+1
-1.070E-1	8.340E+0	1.925E+1
-1.086E-1	8.321E+0	1.954E+1
-1.103E-1	8.318E+0	1.962E+1
-1.103E-1	8.389E+0	1.939E+1
-1.103E-1	8.324E+0	1.946E+1
-1.103E-1	8.379E+0	1.940E+1
-1.103E-1	8.340E+0	1.931E+1
-1.103E-1	8.285E+0	1.935E+1
-1.054E-1	8.353E+0	1.934E+1
-1.086E-1	8.217E+0	1.932E+1
-1.119E-1	8.327E+0	1.942E+1
-1.086E-1	8.298E+0	1.947E+1
-1.070E-1	8.298E+0	1.943E+1
-1.070E-1	8.314E+0	1.920E+1
-1.054E-1	8.155E+0	1.932E+1
-1.119E-1	8.233E+0	1.938E+1
-1.103E-1	8.220E+0	1.932E+1
-1.086E-1	8.295E+0	1.934E+1
-1.103E-1	8.292E+0	1.926E+1
-1.103E-1	8.246E+0	1.920E+1
-1.086E-1	8.327E+0	1.942E+1
-1.038E-1	8.298E+0	1.931E+1
-1.119E-1	8.331E+0	1.927E+1
-1.119E-1	8.360E+0	1.934E+1
-1.086E-1	8.236E+0	1.920E+1
-1.070E-1	8.327E+0	1.942E+1
-1.103E-1	8.363E+0	1.938E+1
-1.119E-1	8.331E+0	1.945E+1
-1.086E-1	8.227E+0	1.932E+1
-1.070E-1	8.363E+0	1.943E+1
-1.119E-1	8.476E+0	1.932E+1
-1.103E-1	8.347E+0	1.937E+1
-1.054E-1	8.298E+0	1.940E+1
-1.086E-1	8.249E+0	1.930E+1
-1.086E-1	8.282E+0	1.930E+1
-1.119E-1	8.272E+0	1.938E+1
-1.070E-1	8.295E+0	1.944E+1
-1.086E-1	8.376E+0	1.948E+1
-1.119E-1	8.366E+0	1.934E+1
-1.103E-1	8.421E+0	1.925E+1
-1.103E-1	8.441E+0	1.941E+1
-1.086E-1	8.373E+0	1.952E+1
-1.103E-1	8.308E+0	1.926E+1
-1.119E-1	8.305E+0	1.930E+1
-1.103E-1	8.376E+0	1.948E+1
-1.086E-1	8.262E+0	1.935E+1
-1.086E-1	8.194E+0	1.938E+1
-1.119E-1	8.314E+0	1.942E+1
-1.086E-1	8.363E+0	1.944E+1
-1.070E-1	8.152E+0	1.940E+1
-1.103E-1	8.301E+0	1.934E+1
-1.151E-1	8.272E+0	1.928E+1
-1.070E-1	8.292E+0	1.947E+1
-1.070E-1	8.373E+0	1.942E+1
-1.135E-1	8.343E+0	1.942E+1
-1.119E-1	8.356E+0	1.916E+1
-1.086E-1	8.460E+0	1.941E+1
-1.103E-1	8.246E+0	1.944E+1
-1.054E-1	8.295E+0	1.934E+1
-1.119E-1	8.379E+0	1.946E+1
-1.103E-1	8.331E+0	1.955E+1
-1.086E-1	8.350E+0	1.922E+1
-1.103E-1	8.369E+0	1.941E+1
-1.119E-1	8.347E+0	1.933E+1
-1.086E-1	8.259E+0	1.941E+1
-1.070E-1	8.269E+0	1.945E+1
-1.119E-1	8.334E+0	1.933E+1
-1.151E-1	8.282E+0	1.928E+1
-1.103E-1	8.331E+0	1.940E+1
-1.054E-1	8.262E+0	1.941E+1
-1.119E-1	8.253E+0	1.935E+1
-1.135E-1	8.395E+0	1.933E+1
-1.086E-1	8.311E+0	1.937E+1
-1.070E-1	8.486E+0	1.940E+1
-1.119E-1	8.343E+0	1.927E+1
-1.086E-1	8.379E+0	1.941E+1
-1.070E-1	8.360E+0	1.941E+1
-1.070E-1	8.327E+0	1.954E+1
-1.103E-1	8.353E+0	1.949E+1
-1.119E-1	8.259E+0	1.940E+1
-1.070E-1	8.376E+0	1.933E+1
-1.119E-1	8.363E+0	1.931E+1
-1.086E-1	8.227E+0	1.933E+1
-1.135E-1	8.360E+0	1.937E+1
-1.086E-1	8.373E+0	1.939E+1
-1.086E-1	8.395E+0	1.948E+1
-1.119E-1	8.353E+0	1.939E+1
-1.151E-1	8.321E+0	1.942E+1
-1.070E-1	8.298E+0	1.946E+1
-1.070E-1	8.350E+0	1.933E+1
-1.119E-1	8.369E+0	1.928E+1
-1.103E-1	8.308E+0	1.934E+1
-1.086E-1	8.292E+0	1.935E+1
-1.070E-1	8.369E+0	1.948E+1
-1.119E-1	8.295E+0	1.937E+1
-1.135E-1	8.399E+0	1.959E+1
-1.103E-1	8.425E+0	1.948E+1
-1.070E-1	8.418E+0	1.927E+1
-1.103E-1	8.425E+0	1.941E+1
-1.119E-1	8.386E+0	1.949E+1
-1.103E-1	8.418E+0	1.937E+1
-1.086E-1	8.246E+0	1.921E+1
-1.103E-1	8.262E+0	1.952E+1
-1.103E-1	8.392E+0	1.921E+1
-1.103E-1	8.324E+0	1.940E+1
-1.086E-1	8.324E+0	1.941E+1
-1.119E-1	8.318E+0	1.927E+1
-1.103E-1	8.324E+0	1.939E+1
-1.070E-1	8.305E+0	1.950E+1
-1.086E-1	8.272E+0	1.930E+1
-1.135E-1	8.389E+0	1.936E+1
-1.086E-1	8.288E+0	1.931E+1
-1.103E-1	8.198E+0	1.934E+1
-1.086E-1	8.256E+0	1.941E+1
-1.103E-1	8.285E+0	1.951E+1
-1.119E-1	8.305E+0	1.939E+1
-1.086E-1	8.285E+0	1.930E+1
-1.070E-1	8.360E+0	1.929E+1
-1.103E-1	8.295E+0	1.940E+1
-1.086E-1	8.376E+0	1.921E+1
-1.070E-1	8.246E+0	1.939E+1
-1.086E-1	8.181E+0	1.944E+1
-1.119E-1	8.269E+0	1.931E+1
-1.119E-1	8.350E+0	1.946E+1
-1.103E-1	8.418E+0	1.922E+1
-1.103E-1	8.279E+0	1.935E+1
-1.103E-1	8.324E+0	1.934E+1
-1.119E-1	8.262E+0	1.925E+1
-1.086E-1	8.360E+0	1.939E+1
-1.070E-1	8.288E+0	1.936E+1
-1.119E-1	8.408E+0	1.952E+1
-1.119E-1	8.266E+0	1.936E+1
-1.086E-1	8.379E+0	1.942E+1
-1.103E-1	8.214E+0	1.939E+1
-1.103E-1	8.376E+0	1.921E+1
-1.103E-1	8.360E+0	1.924E+1
-1.119E-1	8.314E+0	1.946E+1
-1.086E-1	8.311E+0	1.940E+1
-1.119E-1	8.292E+0	1.951E+1
-1.086E-1	8.360E+0	1.934E+1
-1.070E-1	8.214E+0	1.915E+1
-1.086E-1	8.334E+0	1.964E+1
-1.086E-1	8.259E+0	1.930E+1
-1.119E-1	8.327E+0	1.951E+1
-1.086E-1	8.259E+0	1.932E+1
-1.103E-1	8.279E+0	1.938E+1
-1.086E-1	8.389E+0	1.955E+1
-1.119E-1	8.275E+0	1.937E+1
-1.070E-1	8.223E+0	1.949E+1
-1.054E-1	8.233E+0	1.932E+1
-1.103E-1	8.369E+0	1.952E+1
-1.086E-1	8.399E+0	1.946E+1
-1.103E-1	8.327E+0	1.949E+1
-1.086E-1	8.230E+0	1.939E+1
-1.103E-1	8.350E+0	1.943E+1
-1.103E-1	8.318E+0	1.945E+1
-1.086E-1	8.227E+0	1.939E+1
-1.070E-1	8.334E+0	1.957E+1
-1.103E-1	8.272E+0	1.933E+1
-1.103E-1	8.305E+0	1.935E+1
-1.070E-1	8.298E+0	1.944E+1
-1.070E-1	8.305E+0	1.933E+1
-1.086E-1	8.256E+0	1.937E+1
-1.103E-1	8.399E+0	1.939E+1
-1.086E-1	8.301E+0	1.939E+1
-1.103E-1	8.311E+0	1.931E+1
-1.103E-1	8.418E+0	1.926E+1
-1.135E-1	8.334E+0	1.948E+1
-1.086E-1	8.337E+0	1.938E+1
-1.086E-1	8.292E+0	1.942E+1
-1.119E-1	8.285E+0	1.932E+1
-1.151E-1	8.314E+0	1.954E+1
-1.086E-1	8.233E+0	1.920E+1
-1.070E-1	8.331E+0	1.944E+1
-1.103E-1	8.314E+0	1.926E+1
-1.103E-1	8.444E+0	1.940E+1
-1.086E-1	8.382E+0	1.945E+1
-1.070E-1	8.269E+0	1.922E+1
-1.103E-1	8.178E+0	1.933E+1
-1.119E-1	8.363E+0	1.923E+1
-1.070E-1	8.266E+0	1.946E+1
-1.086E-1	8.314E+0	1.944E+1
-1.119E-1	8.360E+0	1.944E+1
-1.119E-1	8.451E+0	1.937E+1
-1.070E-1	8.327E+0	1.955E+1
-1.086E-1	8.279E+0	1.929E+1
-1.103E-1	8.428E+0	1.920E+1
-1.119E-1	8.301E+0	1.942E+1
-1.086E-1	8.305E+0	1.942E+1
-1.103E-1	8.386E+0	1.957E+1
-1.119E-1	8.366E+0	1.932E+1
-1.119E-1	8.395E+0	1.932E+1
-1.070E-1	8.447E+0	1.926E+1
-1.103E-1	8.369E+0	1.932E+1
-1.103E-1	8.298E+0	1.951E+1
-1.135E-1	8.230E+0	1.942E+1
-1.119E-1	8.353E+0	1.940E+1
-1.086E-1	8.402E+0	1.938E+1
-1.135E-1	8.298E+0	1.954E+1
-1.119E-1	8.194E+0	1.925E+1
-1.070E-1	8.311E+0	1.930E+1
-1.103E-1	8.311E+0	1.923E+1
-1.103E-1	8.305E+0	1.950E+1
-1.119E-1	8.314E+0	1.939E+1
-1.103E-1	8.334E+0	1.947E+1
-1.070E-1	8.337E+0	1.951E+1
-1.119E-1	8.340E+0	1.948E+1
-1.119E-1	8.321E+0	1.923E+1
-1.086E-1	8.360E+0	1.943E+1
-1.070E-1	8.356E+0	1.931E+1
-1.103E-1	8.311E+0	1.937E+1
-1.135E-1	8.366E+0	1.929E+1
-1.086E-1	8.331E+0	1.928E+1
-1.086E-1	8.240E+0	1.933E+1
-1.135E-1	8.340E+0	1.930E+1
-1.119E-1	8.292E+0	1.948E+1
-1.086E-1	8.334E+0	1.938E+1
-1.086E-1	8.350E+0	1.942E+1
-1.119E-1	8.376E+0	1.954E+1
-1.103E-1	8.292E+0	1.942E+1
-1.086E-1	8.301E+0	1.919E+1
-1.086E-1	8.266E+0	1.929E+1
-1.103E-1	8.243E+0	1.921E+1
-1.135E-1	8.395E+0	1.924E+1
-1.103E-1	8.334E+0	1.942E+1
-1.103E-1	8.227E+0	1.925E+1
-1.119E-1	8.318E+0	1.929E+1
-1.119E-1	8.373E+0	1.929E+1
-1.070E-1	8.233E+0	1.938E+1
-1.070E-1	8.347E+0	1.922E+1
-1.086E-1	8.233E+0	1.937E+1
-1.135E-1	8.334E+0	1.937E+1
-1.086E-1	8.356E+0	1.943E+1
-1.054E-1	8.243E+0	1.936E+1
-1.135E-1	8.279E+0	1.949E+1
-1.103E-1	8.266E+0	1.945E+1
-1.086E-1	8.214E+0	1.940E+1
-1.119E-1	8.340E+0	1.946E+1
-1.119E-1	8.353E+0	1.931E+1
-1.135E-1	8.301E+0	1.945E+1
-1.086E-1	8.399E+0	1.934E+1
-1.086E-1	8.382E+0	1.937E+1
-1.119E-1	8.376E+0	1.936E+1
-1.151E-1	8.295E+0	1.932E+1
-1.086E-1	8.292E+0	1.939E+1
-1.086E-1	8.272E+0	1.943E+1
-1.135E-1	8.246E+0	1.944E+1
-1.135E-1	8.347E+0	1.934E+1
-1.086E-1	8.236E+0	1.953E+1
-1.086E-1	8.314E+0	1.945E+1
-1.103E-1	8.360E+0	1.954E+1
-1.086E-1	8.360E+0	1.935E+1
-1.086E-1	8.227E+0	1.936E+1
-1.103E-1	8.314E+0	1.941E+1
-1.086E-1	8.363E+0	1.933E+1
-1.135E-1	8.425E+0	1.938E+1
-1.054E-1	8.272E+0	1.936E+1
-1.103E-1	8.318E+0	1.940E+1
-1.135E-1	8.356E+0	1.934E+1
-1.119E-1	8.366E+0	1.936E+1
-1.086E-1	8.292E+0	1.945E+1
-1.086E-1	8.327E+0	1.936E+1
-1.119E-1	8.337E+0	1.940E+1
-1.103E-1	8.321E+0	1.930E+1
-1.070E-1	8.243E+0	1.931E+1
-1.054E-1	8.314E+0	1.934E+1
-1.119E-1	8.331E+0	1.946E+1
-1.135E-1	8.305E+0	1.947E+1
-1.070E-1	8.382E+0	1.951E+1
-1.086E-1	8.496E+0	1.934E+1
-1.103E-1	8.360E+0	1.940E+1
-1.119E-1	8.269E+0	1.936E+1
-1.086E-1	8.305E+0	1.956E+1
-1.119E-1	8.220E+0	1.942E+1
-1.103E-1	8.434E+0	1.936E+1
-1.119E-1	8.389E+0	1.938E+1
-1.086E-1	8.236E+0	1.933E+1
-1.103E-1	8.350E+0	1.930E+1
-1.086E-1	8.343E+0	1.934E+1
-1.103E-1	8.243E+0	1.946E+1
-1.119E-1	8.441E+0	1.949E+1
-1.086E-1	8.240E+0	1.933E+1
-1.119E-1	8.246E+0	1.935E+1
-1.103E-1	8.366E+0	1.931E+1
-1.086E-1	8.331E+0	1.915E+1
-1.070E-1	8.282E+0	1.943E+1
-1.135E-1	8.327E+0	1.921E+1
-1.103E-1	8.321E+0	1.925E+1
-1.070E-1	8.376E+0	1.951E+1
-1.070E-1	8.324E+0	1.931E+1
-1.103E-1	8.275E+0	1.922E+1
-1.103E-1	8.350E+0	1.942E+1
-1.070E-1	8.282E+0	1.945E+1
-1.103E-1	8.334E+0	1.943E+1
-1.086E-1	8.324E+0	1.937E+1
-1.103E-1	8.266E+0	1.942E+1
-1.054E-1	8.327E+0	1.942E+1
-1.054E-1	8.360E+0	1.944E+1
-1.119E-1	8.376E+0	1.938E+1
-1.119E-1	8.279E+0	1.923E+1
-1.086E-1	8.522E+0	1.937E+1
-1.086E-1	8.318E+0	1.930E+1
-1.103E-1	8.421E+0	1.924E+1
-1.135E-1	8.210E+0	1.946E+1
-1.086E-1	8.305E+0	1.944E+1
-1.054E-1	8.230E+0	1.923E+1
-1.135E-1	8.259E+0	1.933E+1
-1.103E-1	8.233E+0	1.942E+1
-1.103E-1	8.405E+0	1.934E+1
-1.054E-1	8.418E+0	1.940E+1
-1.119E-1	8.412E+0	1.918E+1
-1.135E-1	8.295E+0	1.926E+1
-1.086E-1	8.343E+0	1.935E+1
-1.070E-1	8.327E+0	1.939E+1
-1.103E-1	8.243E+0	1.929E+1
-1.119E-1	8.298E+0	1.925E+1
-1.070E-1	8.347E+0	1.941E+1
-1.070E-1	8.298E+0	1.938E+1
-1.119E-1	8.356E+0	1.940E+1
-1.103E-1	8.363E+0	1.930E+1
-1.054E-1	8.262E+0	1.927E+1
-1.086E-1	8.366E+0	1.948E+1
-1.070E-1	8.331E+0	1.930E+1
-1.119E-1	8.308E+0	1.947E+1
-1.054E-1	8.386E+0	1.951E+1
-1.086E-1	8.249E+0	1.936E+1
-1.135E-1	8.233E+0	1.926E+1
-1.135E-1	8.314E+0	1.933E+1
-1.070E-1	8.386E+0	1.939E+1
-1.103E-1	8.350E+0	1.941E+1
-1.103E-1	8.331E+0	1.954E+1
-1.086E-1	8.253E+0	1.931E+1
-1.086E-1	8.343E+0	1.929E+1
-1.054E-1	8.405E+0	1.945E+1
-1.103E-1	8.379E+0	1.946E+1
-1.086E-1	8.402E+0	1.925E+1
-1.103E-1	8.311E+0	1.943E+1
-1.070E-1	8.340E+0	1.949E+1
-1.119E-1	8.230E+0	1.932E+1
-1.086E-1	8.340E+0	1.930E+1
-1.070E-1	8.240E+0	1.945E+1
-1.119E-1	8.327E+0	1.933E+1
-1.103E-1	8.395E+0	1.910E+1
-1.103E-1	8.366E+0	1.929E+1
-1.070E-1	8.149E+0	1.959E+1
-1.070E-1	8.227E+0	1.943E+1
-1.103E-1	8.227E+0	1.941E+1
-1.103E-1	8.324E+0	1.923E+1
-1.070E-1	8.318E+0	1.906E+1
-1.038E-1	8.269E+0	1.945E+1
-1.103E-1	8.331E+0	1.928E+1
-1.119E-1	8.402E+0	1.950E+1
-1.070E-1	8.262E+0	1.927E+1
-1.070E-1	8.379E+0	1.930E+1
-1.103E-1	8.343E+0	1.932E+1
-1.135E-1	8.360E+0	1.930E+1
-1.086E-1	8.311E+0	1.951E+1
-1.070E-1	8.337E+0	1.932E+1
-1.119E-1	8.343E+0	1.938E+1
-1.119E-1	8.233E+0	1.948E+1
-1.054E-1	8.350E+0	1.946E+1
-1.086E-1	8.207E+0	1.939E+1
-1.103E-1	8.191E+0	1.936E+1
-1.086E-1	8.194E+0	1.924E+1
-1.086E-1	8.217E+0	1.937E+1
-1.086E-1	8.340E+0	1.925E+1
-1.086E-1	8.236E+0	1.933E+1
-1.119E-1	8.311E+0	1.947E+1
-1.086E-1	8.350E+0	1.940E+1
-1.086E-1	8.246E+0	1.943E+1
-1.086E-1	8.447E+0	1.946E+1
-1.103E-1	8.331E+0	1.930E+1
-1.086E-1	8.259E+0	1.940E+1
-1.054E-1	8.376E+0	1.943E+1
-1.119E-1	8.298E+0	1.926E+1
-1.103E-1	8.353E+0	1.926E+1
-1.070E-1	8.334E+0	1.944E+1
-1.070E-1	8.318E+0	1.924E+1
-1.103E-1	8.168E+0	1.946E+1
-1.119E-1	8.464E+0	1.942E+1
-1.054E-1	8.356E+0	1.932E+1
-1.054E-1	8.360E+0	1.942E+1
-1.119E-1	8.408E+0	1.949E+1
-1.103E-1	8.340E+0	1.937E+1
-1.103E-1	8.201E+0	1.945E+1
-1.103E-1	8.369E+0	1.936E+1
-1.119E-1	8.318E+0	1.940E+1
-1.135E-1	8.259E+0	1.931E+1
-1.086E-1	8.331E+0	1.943E+1
-1.070E-1	8.243E+0	1.921E+1
-1.103E-1	8.295E+0	1.918E+1
-1.086E-1	8.343E+0	1.917E+1
-1.070E-1	8.253E+0	1.950E+1
-1.086E-1	8.350E+0	1.943E+1
-1.103E-1	8.347E+0	1.949E+1
-1.135E-1	8.308E+0	1.930E+1
-1.070E-1	8.292E+0	1.931E+1
-1.070E-1	8.305E+0	1.927E+1
-1.070E-1	8.246E+0	1.939E+1
-1.135E-1	8.256E+0	1.963E+1
-1.086E-1	8.331E+0	1.924E+1
-1.070E-1	8.331E+0	1.916E+1
-1.119E-1	8.272E+0	1.934E+1
-1.135E-1	8.324E+0	1.939E+1
-1.070E-1	8.314E+0	1.945E+1
-1.086E-1	8.350E+0	1.931E+1
-1.119E-1	8.298E+0	1.941E+1
-1.119E-1	8.366E+0	1.943E+1
-1.086E-1	8.360E+0	1.936E+1
-1.070E-1	8.379E+0	1.942E+1
-1.086E-1	8.321E+0	1.917E+1
-1.135E-1	8.395E+0	1.949E+1
-1.086E-1	8.243E+0	1.931E+1
-1.103E-1	8.389E+0	1.930E+1
-1.103E-1	8.207E+0	1.934E+1
-1.086E-1	8.363E+0	1.945E+1
-1.038E-1	8.227E+0	1.943E+1
-1.086E-1	8.298E+0	1.948E+1
-1.103E-1	8.311E+0	1.948E+1
-1.103E-1	8.298E+0	1.953E+1
-1.070E-1	8.421E+0	1.929E+1
-1.086E-1	8.282E+0	1.944E+1
-1.103E-1	8.454E+0	1.938E+1
-1.070E-1	8.194E+0	1.939E+1
-1.054E-1	8.324E+0	1.946E+1
-1.086E-1	8.272E+0	1.942E+1
-1.119E-1	8.373E+0	1.921E+1
-1.135E-1	8.240E+0	1.952E+1
-1.070E-1	8.425E+0	1.930E+1
-1.086E-1	8.418E+0	1.939E+1
-1.103E-1	8.343E+0	1.921E+1
-1.135E-1	8.272E+0	1.938E+1
-1.070E-1	8.253E+0	1.931E+1
-1.086E-1	8.295E+0	1.940E+1
-1.086E-1	8.334E+0	1.947E+1
-1.119E-1	8.386E+0	1.918E+1
-1.070E-1	8.272E+0	1.926E+1
-1.070E-1	8.486E+0	1.945E+1
-1.086E-1	8.246E+0	1.941E+1
-1.103E-1	8.259E+0	1.927E+1
-1.086E-1	8.382E+0	1.938E+1
-1.070E-1	8.314E+0	1.947E+1
-1.103E-1	8.311E+0	1.942E+1
-1.119E-1	8.298E+0	1.934E+1
-1.086E-1	8.298E+0	1.940E+1
-1.086E-1	8.584E+0	1.928E+1
-1.086E-1	8.382E+0	1.925E+1
-1.086E-1	8.214E+0	1.942E+1
-1.070E-1	8.285E+0	1.924E+1
-1.086E-1	8.324E+0	1.927E+1
-1.086E-1	8.340E+0	1.936E+1
-1.103E-1	8.379E+0	1.952E+1
-1.070E-1	8.243E+0	1.944E+1
-1.070E-1	8.360E+0	1.952E+1
-1.119E-1	8.162E+0	1.942E+1
-1.103E-1	8.272E+0	1.939E+1
-1.070E-1	8.314E+0	1.935E+1
-1.086E-1	8.285E+0	1.940E+1
-1.119E-1	8.366E+0	1.913E+1
-1.103E-1	8.305E+0	1.925E+1
-1.070E-1	8.350E+0	1.941E+1
-1.086E-1	8.210E+0	1.941E+1
-1.103E-1	8.366E+0	1.934E+1
-1.086E-1	8.386E+0	1.938E+1
-1.086E-1	8.350E+0	1.943E+1
-1.086E-1	8.402E+0	1.937E+1
-1.086E-1	8.285E+0	1.925E+1
-1.119E-1	8.295E+0	1.931E+1
-1.086E-1	8.259E+0	1.946E+1
-1.070E-1	8.392E+0	1.953E+1
-1.135E-1	8.279E+0	1.932E+1
-1.103E-1	8.262E+0	1.929E+1
-1.070E-1	8.470E+0	1.945E+1
-1.070E-1	8.324E+0	1.946E+1
-1.119E-1	8.347E+0	1.937E+1
-1.119E-1	8.415E+0	1.930E+1
-1.070E-1	8.298E+0	1.935E+1
-1.054E-1	8.230E+0	1.935E+1
-1.086E-1	8.337E+0	1.922E+1
-1.135E-1	8.198E+0	1.948E+1
-1.054E-1	8.311E+0	1.939E+1
-1.070E-1	8.438E+0	1.915E+1
-1.119E-1	8.301E+0	1.940E+1
-1.119E-1	8.363E+0	1.952E+1
-1.038E-1	8.405E+0	1.943E+1
-1.086E-1	8.314E+0	1.930E+1
-1.086E-1	8.431E+0	1.942E+1
-1.103E-1	8.327E+0	1.951E+1
-1.070E-1	8.275E+0	1.936E+1
-1.086E-1	8.369E+0	1.943E+1
-1.103E-1	8.337E+0	1.944E+1
-1.103E-1	8.288E+0	1.936E+1
-1.070E-1	8.298E+0	1.935E+1
-1.086E-1	8.204E+0	1.928E+1
-1.086E-1	8.321E+0	1.930E+1
-1.119E-1	8.295E+0	1.935E+1
-1.086E-1	8.305E+0	1.933E+1
-1.054E-1	8.412E+0	1.934E+1
-1.103E-1	8.285E+0	1.933E+1
-1.103E-1	8.395E+0	1.929E+1
-1.054E-1	8.292E+0	1.932E+1
-1.070E-1	8.223E+0	1.934E+1
-1.103E-1	8.301E+0	1.939E+1
-1.086E-1	8.308E+0	1.921E+1
-1.086E-1	8.334E+0	1.939E+1
-1.070E-1	8.412E+0	1.950E+1
-1.086E-1	8.327E+0	1.920E+1
-1.103E-1	8.295E+0	1.932E+1
-1.070E-1	8.314E+0	1.941E+1
-1.086E-1	8.194E+0	1.942E+1
-1.103E-1	8.275E+0	1.916E+1
-1.103E-1	8.292E+0	1.932E+1
-1.103E-1	8.314E+0	1.934E+1
-1.086E-1	8.347E+0	1.947E+1
-1.103E-1	8.389E+0	1.929E+1
-1.103E-1	8.305E+0	1.940E+1
-1.086E-1	8.266E+0	1.957E+1
-1.054E-1	8.347E+0	1.913E+1
-1.119E-1	8.227E+0	1.949E+1
-1.119E-1	8.279E+0	1.947E+1
-1.054E-1	8.311E+0	1.943E+1
-1.086E-1	8.288E+0	1.919E+1
-1.103E-1	8.292E+0	1.950E+1
-1.103E-1	8.269E+0	1.932E+1
-1.038E-1	8.311E+0	1.944E+1
-1.086E-1	8.217E+0	1.936E+1
-1.103E-1	8.451E+0	1.920E+1
-1.103E-1	8.324E+0	1.932E+1
-1.054E-1	8.340E+0	1.930E+1
-1.086E-1	8.356E+0	1.932E+1
-1.103E-1	8.334E+0	1.930E+1
-1.103E-1	8.256E+0	1.945E+1
-1.070E-1	8.275E+0	1.920E+1
-1.070E-1	8.408E+0	1.938E+1
-1.103E-1	8.405E+0	1.940E+1
-1.103E-1	8.321E+0	1.949E+1
-1.070E-1	8.243E+0	1.932E+1
-1.038E-1	8.334E+0	1.946E+1
-1.086E-1	8.262E+0	1.927E+1
-1.086E-1	8.305E+0	1.942E+1
-1.070E-1	8.337E+0	1.935E+1
-1.086E-1	8.256E+0	1.934E+1
-1.070E-1	8.269E+0	1.936E+1
-1.103E-1	8.386E+0	1.941E+1
-1.021E-1	8.194E+0	1.933E+1
-1.054E-1	8.483E+0	1.946E+1
-1.086E-1	8.434E+0	1.944E+1
-1.086E-1	8.240E+0	1.929E+1
-1.070E-1	8.356E+0	1.941E+1
-1.103E-1	8.321E+0	1.923E+1
-1.103E-1	8.399E+0	1.946E+1
-1.070E-1	8.269E+0	1.936E+1
-1.054E-1	8.227E+0	1.931E+1
-1.086E-1	8.379E+0	1.936E+1
-1.103E-1	8.295E+0	1.930E+1
-1.119E-1	8.308E+0	1.934E+1
-1.086E-1	8.347E+0	1.941E+1
-1.054E-1	8.246E+0	1.943E+1
-1.103E-1	8.373E+0	1.929E+1
-1.103E-1	8.415E+0	1.935E+1
-1.054E-1	8.272E+0	1.943E+1
-1.070E-1	8.236E+0	1.943E+1
-1.119E-1	8.337E+0	1.934E+1
-1.103E-1	8.272E+0	1.929E+1
-1.070E-1	8.217E+0	1.945E+1
-1.054E-1	8.262E+0	1.937E+1
-1.103E-1	8.269E+0	1.937E+1
-1.103E-1	8.464E+0	1.936E+1
-1.054E-1	8.318E+0	1.930E+1
-1.054E-1	8.379E+0	1.945E+1
-1.086E-1	8.350E+0	1.942E+1
-1.119E-1	8.311E+0	1.930E+1
-1.054E-1	8.233E+0	1.934E+1
-1.054E-1	8.305E+0	1.931E+1
-1.086E-1	8.441E+0	1.935E+1
-1.086E-1	8.272E+0	1.930E+1
-1.070E-1	8.292E+0	1.925E+1
-1.038E-1	8.266E+0	1.934E+1
-1.119E-1	8.168E+0	1.935E+1
-1.135E-1	8.298E+0	1.941E+1
-1.070E-1	8.214E+0	1.941E+1
-1.054E-1	8.327E+0	1.957E+1
-1.086E-1	8.334E+0	1.944E+1
-1.151E-1	8.311E+0	1.956E+1
-1.086E-1	8.201E+0	1.924E+1
-1.086E-1	8.337E+0	1.935E+1
-1.086E-1	8.347E+0	1.950E+1
-1.103E-1	8.308E+0	1.936E+1
-1.086E-1	8.454E+0	1.948E+1
-1.086E-1	8.233E+0	1.944E+1
-1.086E-1	8.194E+0	1.936E+1
-1.086E-1	8.337E+0	1.928E+1
-1.070E-1	8.376E+0	1.943E+1
-1.054E-1	8.360E+0	1.927E+1
-1.086E-1	8.412E+0	1.937E+1
-1.119E-1	8.220E+0	1.952E+1
-1.054E-1	8.399E+0	1.929E+1
-1.070E-1	8.334E+0	1.941E+1
-1.119E-1	8.246E+0	1.925E+1
-1.070E-1	8.343E+0	1.949E+1
-1.054E-1	8.282E+0	1.930E+1
-1.086E-1	8.249E+0	1.934E+1
-1.070E-1	8.285E+0	1.936E+1
-1.070E-1	8.350E+0	1.933E+1
-1.038E-1	8.249E+0	1.949E+1
-1.054E-1	8.285E+0	1.943E+1
-1.086E-1	8.301E+0	1.929E+1
-1.103E-1	8.363E+0	1.954E+1
-1.070E-1	8.227E+0	1.933E+1
-1.086E-1	8.240E+0	1.929E+1
-1.086E-1	8.321E+0	1.949E+1
-1.135E-1	8.275E+0	1.937E+1
-1.054E-1	8.227E+0	1.940E+1
-1.054E-1	8.331E+0	1.936E+1
-1.103E-1	8.324E+0	1.936E+1
-1.103E-1	8.236E+0	1.940E+1
-1.103E-1	8.373E+0	1.924E+1
-1.086E-1	8.272E+0	1.940E+1
-1.103E-1	8.295E+0	1.942E+1
-1.086E-1	8.392E+0	1.920E+1
-1.103E-1	8.366E+0	1.931E+1
-1.070E-1	8.318E+0	1.945E+1
-1.070E-1	8.363E+0	1.941E+1
-1.119E-1	8.288E+0	1.950E+1
-1.054E-1	8.275E+0	1.927E+1
-1.086E-1	8.324E+0	1.940E+1
-1.119E-1	8.379E+0	1.942E+1
-1.103E-1	8.285E+0	1.939E+1
-1.070E-1	8.376E+0	1.947E+1
-1.070E-1	8.340E+0	1.933E+1
-1.119E-1	8.288E+0	1.945E+1
-1.103E-1	8.327E+0	1.938E+1
-1.086E-1	8.223E+0	1.949E+1
-1.070E-1	8.369E+0	1.932E+1
-1.086E-1	8.285E+0	1.924E+1
-1.103E-1	8.298E+0	1.950E+1
-1.086E-1	8.262E+0	1.947E+1
-1.070E-1	8.311E+0	1.928E+1
-1.086E-1	8.272E+0	1.940E+1
-1.086E-1	8.331E+0	1.936E+1
-1.070E-1	8.259E+0	1.929E+1
-1.070E-1	8.227E+0	1.940E+1
-1.103E-1	8.324E+0	1.933E+1
-1.103E-1	8.249E+0	1.933E+1
-1.086E-1	8.288E+0	1.937E+1
-1.054E-1	8.363E+0	1.932E+1
-1.135E-1	8.227E+0	1.933E+1
-1.103E-1	8.324E+0	1.938E+1
-1.054E-1	8.288E+0	1.942E+1
-1.038E-1	8.369E+0	1.930E+1
-1.103E-1	8.389E+0	1.938E+1
-1.103E-1	8.321E+0	1.934E+1
-1.054E-1	8.395E+0	1.927E+1
-1.054E-1	8.502E+0	1.944E+1
-1.119E-1	8.198E+0	1.934E+1
-1.086E-1	8.340E+0	1.929E+1
-1.103E-1	8.249E+0	1.938E+1
-1.086E-1	8.428E+0	1.942E+1
-1.103E-1	8.347E+0	1.931E+1
-1.086E-1	8.382E+0	1.933E+1
-1.086E-1	8.376E+0	1.936E+1
-1.054E-1	8.243E+0	1.940E+1
-1.119E-1	8.249E+0	1.934E+1
-1.086E-1	8.318E+0	1.934E+1
-1.070E-1	8.282E+0	1.939E+1
-1.054E-1	8.347E+0	1.936E+1
-1.119E-1	8.318E+0	1.948E+1
-1.103E-1	8.386E+0	1.928E+1
-1.038E-1	8.373E+0	1.949E+1
-1.103E-1	8.236E+0	1.930E+1
-1.103E-1	8.301E+0	1.936E+1
-1.119E-1	8.259E+0	1.952E+1
-1.070E-1	8.243E+0	1.922E+1
-1.054E-1	8.347E+0	1.957E+1
-1.103E-1	8.269E+0	1.936E+1
-1.103E-1	8.360E+0	1.928E+1
-1.054E-1	8.256E+0	1.947E+1
-1.135E-1	8.298E+0	1.930E+1
-1.103E-1	8.314E+0	1.951E+1
-1.103E-1	8.379E+0	1.931E+1
-1.038E-1	8.298E+0	1.943E+1
-1.054E-1	8.301E+0	1.939E+1
-1.119E-1	8.240E+0	1.939E+1
-1.119E-1	8.249E+0	1.933E+1
-1.070E-1	8.324E+0	1.914E+1
-1.070E-1	8.399E+0	1.931E+1
-1.119E-1	8.298E+0	1.935E+1
-1.135E-1	8.405E+0	1.928E+1
-1.070E-1	8.269E+0	1.944E+1
-1.054E-1	8.305E+0	1.937E+1
-1.086E-1	8.415E+0	1.933E+1
-1.086E-1	8.275E+0	1.930E+1
-1.054E-1	8.376E+0	1.947E+1
-1.054E-1	8.214E+0	1.938E+1
-1.070E-1	8.301E+0	1.930E+1
-1.086E-1	8.347E+0	1.943E+1
-1.054E-1	8.350E+0	1.942E+1
-1.070E-1	8.308E+0	1.924E+1
-1.086E-1	8.415E+0	1.940E+1
-1.103E-1	8.347E+0	1.942E+1
-1.054E-1	8.220E+0	1.939E+1
-1.070E-1	8.366E+0	1.941E+1
-1.086E-1	8.327E+0	1.934E+1
-1.103E-1	8.363E+0	1.932E+1
-1.054E-1	8.285E+0	1.920E+1
-1.070E-1	8.321E+0	1.933E+1
-1.086E-1	8.360E+0	1.943E+1
-1.103E-1	8.285E+0	1.925E+1
-1.070E-1	8.230E+0	1.946E+1
-1.086E-1	8.230E+0	1.962E+1
-1.103E-1	8.207E+0	1.936E+1
-1.103E-1	8.369E+0	1.939E+1
-1.086E-1	8.272E+0	1.942E+1
-1.070E-1	8.236E+0	1.946E+1
-1.086E-1	8.210E+0	1.949E+1
-1.119E-1	8.292E+0	1.936E+1
-1.070E-1	8.269E+0	1.954E+1
-1.054E-1	8.327E+0	1.935E+1
-1.103E-1	8.402E+0	1.949E+1
-1.119E-1	8.308E+0	1.935E+1
-1.070E-1	8.262E+0	1.936E+1
-1.070E-1	8.360E+0	1.933E+1
-1.086E-1	8.282E+0	1.925E+1
-1.086E-1	8.301E+0	1.928E+1
-1.038E-1	8.308E+0	1.948E+1
-1.086E-1	8.301E+0	1.942E+1
-1.119E-1	8.246E+0	1.930E+1
-1.103E-1	8.292E+0	1.924E+1
-1.070E-1	8.321E+0	1.931E+1
-1.054E-1	8.337E+0	1.941E+1
-1.103E-1	8.243E+0	1.944E+1
-1.086E-1	8.298E+0	1.943E+1
-1.070E-1	8.227E+0	1.934E+1
-1.070E-1	8.379E+0	1.952E+1
-1.086E-1	8.295E+0	1.922E+1
-1.086E-1	8.382E+0	1.942E+1
-1.054E-1	8.256E+0	1.943E+1
-1.103E-1	8.314E+0	1.923E+1
-1.119E-1	8.266E+0	1.936E+1
-1.086E-1	8.314E+0	1.917E+1
-1.086E-1	8.408E+0	1.928E+1
-1.054E-1	8.249E+0	1.936E+1
-1.119E-1	8.292E+0	1.939E+1
-1.103E-1	8.285E+0	1.927E+1
-1.086E-1	8.301E+0	1.935E+1
-1.086E-1	8.356E+0	1.941E+1
-1.103E-1	8.324E+0	1.917E+1
-1.086E-1	8.324E+0	1.917E+1
-1.070E-1	8.256E+0	1.923E+1
-1.070E-1	8.308E+0	1.950E+1
-1.086E-1	8.428E+0	1.942E+1
-1.086E-1	8.308E+0	1.926E+1
-1.070E-1	8.253E+0	1.945E+1
-1.070E-1	8.308E+0	1.944E+1
-1.103E-1	8.249E+0	1.940E+1
-1.135E-1	8.376E+0	1.924E+1
-1.054E-1	8.279E+0	1.948E+1
-1.054E-1	8.425E+0	1.929E+1
-1.103E-1	8.295E+0	1.942E+1
-1.070E-1	8.363E+0	1.931E+1
-1.070E-1	8.207E+0	1.928E+1
-1.070E-1	8.188E+0	1.931E+1
-1.103E-1	8.295E+0	1.940E+1
-1.070E-1	8.314E+0	1.937E+1
-1.070E-1	8.402E+0	1.923E+1
-1.070E-1	8.236E+0	1.938E+1
-1.103E-1	8.272E+0	1.940E+1
-1.070E-1	8.292E+0	1.939E+1
-1.054E-1	8.275E+0	1.932E+1
-1.070E-1	8.262E+0	1.946E+1
-1.103E-1	8.311E+0	1.933E+1
-1.086E-1	8.337E+0	1.943E+1
-1.086E-1	8.272E+0	1.945E+1
-1.086E-1	8.373E+0	1.939E+1
-1.070E-1	8.217E+0	1.949E+1
-1.070E-1	8.298E+0	1.944E+1
-1.054E-1	8.327E+0	1.932E+1
-1.070E-1	8.308E+0	1.932E+1
-1.086E-1	8.305E+0	1.926E+1
-1.070E-1	8.236E+0	1.924E+1
-1.086E-1	8.327E+0	1.935E+1
-1.070E-1	8.331E+0	1.953E+1
-1.070E-1	8.356E+0	1.937E+1
-1.086E-1	8.321E+0	1.953E+1
-1.070E-1	8.350E+0	1.927E+1
-1.054E-1	8.288E+0	1.915E+1
-1.103E-1	8.259E+0	1.926E+1
-1.086E-1	8.373E+0	1.923E+1
-1.038E-1	8.285E+0	1.941E+1
-1.038E-1	8.373E+0	1.950E+1
-1.086E-1	8.395E+0	1.939E+1
-1.070E-1	8.418E+0	1.935E+1
-1.054E-1	8.356E+0	1.930E+1
-1.070E-1	8.324E+0	1.932E+1
-1.070E-1	8.353E+0	1.928E+1
-1.103E-1	8.292E+0	1.920E+1
-1.086E-1	8.233E+0	1.932E+1
-1.054E-1	8.292E+0	1.941E+1
-1.103E-1	8.314E+0	1.925E+1
-1.103E-1	8.389E+0	1.934E+1
-1.070E-1	8.301E+0	1.924E+1
-1.054E-1	8.486E+0	1.943E+1
-1.086E-1	8.275E+0	1.932E+1
-1.086E-1	8.343E+0	1.928E+1
-1.070E-1	8.259E+0	1.945E+1
-1.070E-1	8.363E+0	1.943E+1
-1.103E-1	8.191E+0	1.914E+1
-1.086E-1	8.431E+0	1.934E+1
-1.086E-1	8.402E+0	1.927E+1
-1.103E-1	8.327E+0	1.933E+1
-1.086E-1	8.363E+0	1.935E+1
-1.086E-1	8.288E+0	1.928E+1
-1.054E-1	8.405E+0	1.936E+1
-1.038E-1	8.256E+0	1.939E+1
-1.103E-1	8.220E+0	1.921E+1
-1.103E-1	8.227E+0	1.929E+1
-1.054E-1	8.337E+0	1.927E+1
-1.070E-1	8.343E+0	1.932E+1
-1.119E-1	8.301E+0	1.927E+1
-1.086E-1	8.457E+0	1.935E+1
-1.070E-1	8.399E+0	1.926E+1
-1.070E-1	8.405E+0	1.919E+1
-1.103E-1	8.240E+0	1.930E+1
-1.103E-1	8.389E+0	1.939E+1
-1.070E-1	8.262E+0	1.939E+1
-1.054E-1	8.198E+0	1.948E+1
-1.103E-1	8.159E+0	1.933E+1
-1.086E-1	8.399E+0	1.935E+1
-1.054E-1	8.451E+0	1.947E+1
-1.086E-1	8.350E+0	1.947E+1
-1.086E-1	8.256E+0	1.930E+1
-1.103E-1	8.334E+0	1.960E+1
-1.054E-1	8.327E+0	1.931E+1
-1.054E-1	8.314E+0	1.941E+1
-1.119E-1	8.253E+0	1.950E+1
-1.086E-1	8.314E+0	1.941E+1
-1.054E-1	8.269E+0	1.951E+1
-1.070E-1	8.350E+0	1.940E+1
-1.119E-1	8.279E+0	1.930E+1
-1.086E-1	8.318E+0	1.932E+1
-1.054E-1	8.321E+0	1.933E+1
-1.070E-1	8.324E+0	1.956E+1
-1.103E-1	8.249E+0	1.918E+1
-1.103E-1	8.314E+0	1.924E+1
-1.070E-1	8.214E+0	1.946E+1
-1.070E-1	8.223E+0	1.952E+1
-1.086E-1	8.389E+0	1.936E+1
-1.119E-1	8.298E+0	1.939E+1
-1.054E-1	8.408E+0	1.934E+1
-1.054E-1	8.366E+0	1.939E+1
-1.070E-1	8.269E+0	1.924E+1
-1.086E-1	8.369E+0	1.938E+1
-1.054E-1	8.340E+0	1.938E+1
-1.054E-1	8.324E+0	1.920E+1
-1.086E-1	8.318E+0	1.916E+1
-1.086E-1	8.382E+0	1.937E+1
-1.070E-1	8.324E+0	1.930E+1
-1.070E-1	8.470E+0	1.935E+1
-1.103E-1	8.236E+0	1.937E+1
-1.086E-1	8.324E+0	1.920E+1
-1.086E-1	8.298E+0	1.936E+1
-1.086E-1	8.408E+0	1.938E+1
-1.103E-1	8.343E+0	1.905E+1
-1.103E-1	8.272E+0	1.928E+1
-1.054E-1	8.311E+0	1.927E+1
-1.103E-1	8.318E+0	1.942E+1
-1.119E-1	8.350E+0	1.930E+1
-1.119E-1	8.214E+0	1.928E+1
-1.070E-1	8.353E+0	1.936E+1
-1.038E-1	8.337E+0	1.935E+1
-1.054E-1	8.236E+0	1.938E+1
-1.103E-1	8.389E+0	1.926E+1
-1.054E-1	8.256E+0	1.943E+1
-1.054E-1	8.308E+0	1.929E+1
-1.103E-1	8.331E+0	1.940E+1
-1.119E-1	8.249E+0	1.946E+1
-1.038E-1	8.334E+0	1.924E+1
-1.070E-1	8.279E+0	1.935E+1
-1.086E-1	8.334E+0	1.916E+1
-1.103E-1	8.412E+0	1.930E+1
-1.054E-1	8.314E+0	1.931E+1
-1.054E-1	8.470E+0	1.918E+1
-1.119E-1	8.493E+0	1.956E+1
-1.119E-1	8.262E+0	1.939E+1
-1.054E-1	8.376E+0	1.925E+1
-1.054E-1	8.201E+0	1.933E+1
-1.086E-1	8.408E+0	1.938E+1
-1.070E-1	8.249E+0	1.935E+1
-1.070E-1	8.314E+0	1.938E+1
-1.054E-1	8.356E+0	1.943E+1
-1.086E-1	8.399E+0	1.936E+1
-1.103E-1	8.243E+0	1.929E+1
-1.070E-1	8.285E+0	1.936E+1
-1.054E-1	8.269E+0	1.930E+1
-1.070E-1	8.360E+0	1.944E+1
-1.086E-1	8.331E+0	1.930E+1
-1.038E-1	8.321E+0	1.923E+1
-1.054E-1	8.418E+0	1.928E+1
-1.086E-1	8.246E+0	1.926E+1
-1.119E-1	8.236E+0	1.944E+1
-1.070E-1	8.356E+0	1.950E+1
-1.038E-1	8.223E+0	1.932E+1
-1.086E-1	8.324E+0	1.937E+1
-1.086E-1	8.356E+0	1.939E+1
-1.054E-1	8.240E+0	1.933E+1
-1.070E-1	8.259E+0	1.932E+1
-1.103E-1	8.399E+0	1.951E+1
-1.086E-1	8.243E+0	1.946E+1
-1.070E-1	8.269E+0	1.933E+1
-1.054E-1	8.269E+0	1.931E+1
-1.086E-1	8.369E+0	1.921E+1
-1.103E-1	8.308E+0	1.922E+1
-1.070E-1	8.334E+0	1.921E+1
-1.054E-1	8.376E+0	1.936E+1
-1.103E-1	8.259E+0	1.936E+1
-1.086E-1	8.301E+0	1.936E+1
-1.038E-1	8.347E+0	1.925E+1
-1.070E-1	8.395E+0	1.909E+1
-1.103E-1	8.282E+0	1.935E+1
-1.086E-1	8.230E+0	1.915E+1
-1.054E-1	8.269E+0	1.922E+1
-1.038E-1	8.308E+0	1.926E+1
-1.103E-1	8.249E+0	1.931E+1
-1.038E-1	8.240E+0	1.932E+1
-1.021E-1	8.347E+0	1.909E+1
-1.054E-1	8.476E+0	1.926E+1
-1.054E-1	8.292E+0	1.939E+1
-1.086E-1	8.256E+0	1.917E+1
-1.070E-1	8.379E+0	1.936E+1
-1.070E-1	8.321E+0	1.919E+1
-1.103E-1	8.272E+0	1.943E+1
-1.086E-1	8.369E+0	1.934E+1
-1.070E-1	8.369E+0	1.927E+1
-1.070E-1	8.227E+0	1.934E+1
-1.086E-1	8.282E+0	1.956E+1
-1.070E-1	8.324E+0	1.942E+1
-1.054E-1	8.363E+0	1.944E+1
-1.070E-1	8.382E+0	1.944E+1
-1.086E-1	8.350E+0	1.928E+1
-1.086E-1	8.256E+0	1.933E+1
-1.070E-1	8.376E+0	1.940E+1
-1.070E-1	8.230E+0	1.929E+1
-1.103E-1	8.246E+0	1.934E+1
-1.086E-1	8.298E+0	1.934E+1
-1.054E-1	8.327E+0	1.928E+1
-1.054E-1	8.305E+0	1.921E+1
-1.070E-1	8.240E+0	1.936E+1
-1.054E-1	8.301E+0	1.931E+1
-1.054E-1	8.327E+0	1.941E+1
-1.070E-1	8.181E+0	1.929E+1
-1.103E-1	8.243E+0	1.930E+1
-1.103E-1	8.379E+0	1.925E+1
-1.054E-1	8.363E+0	1.944E+1
-1.070E-1	8.292E+0	1.943E+1
-1.103E-1	8.217E+0	1.918E+1
-1.103E-1	8.243E+0	1.921E+1
-1.054E-1	8.360E+0	1.936E+1
-1.070E-1	8.279E+0	1.941E+1
-1.086E-1	8.282E+0	1.934E+1
-1.086E-1	8.382E+0	1.934E+1
-1.070E-1	8.279E+0	1.912E+1
-1.086E-1	8.308E+0	1.942E+1
-1.119E-1	8.272E+0	1.913E+1
-1.070E-1	8.363E+0	1.946E+1
-1.054E-1	8.262E+0	1.924E+1
-1.038E-1	8.363E+0	1.919E+1
-1.086E-1	8.321E+0	1.938E+1
-1.086E-1	8.285E+0	1.935E+1
-1.038E-1	8.292E+0	1.918E+1
-1.070E-1	8.408E+0	1.939E+1
-1.086E-1	8.253E+0	1.933E+1
-1.103E-1	8.366E+0	1.945E+1
-1.054E-1	8.343E+0	1.936E+1
-1.070E-1	8.389E+0	1.952E+1
-1.086E-1	8.324E+0	1.920E+1
-1.135E-1	8.285E+0	1.933E+1
-1.054E-1	8.305E+0	1.923E+1
-1.070E-1	8.369E+0	1.937E+1
-1.086E-1	8.402E+0	1.942E+1
-1.086E-1	8.282E+0	1.938E+1
-1.054E-1	8.402E+0	1.930E+1
-1.070E-1	8.386E+0	1.913E+1
-1.086E-1	8.340E+0	1.934E+1
-1.086E-1	8.295E+0	1.940E+1
-1.054E-1	8.266E+0	1.929E+1
-1.070E-1	8.308E+0	1.939E+1
-1.070E-1	8.311E+0	1.952E+1
-1.103E-1	8.249E+0	1.918E+1
-1.103E-1	8.350E+0	1.944E+1
-1.054E-1	8.308E+0	1.925E+1
-1.119E-1	8.389E+0	1.930E+1
-1.086E-1	8.376E+0	1.941E+1
-1.086E-1	8.311E+0	1.948E+1
-1.086E-1	8.327E+0	1.935E+1
-1.103E-1	8.369E+0	1.942E+1
-1.086E-1	8.292E+0	1.942E+1
-1.054E-1	8.343E+0	1.942E+1
-1.054E-1	8.230E+0	1.949E+1
-1.070E-1	8.240E+0	1.926E+1
-1.086E-1	8.230E+0	1.930E+1
-1.054E-1	8.376E+0	1.931E+1
-1.070E-1	8.327E+0	1.918E+1
-1.086E-1	8.311E+0	1.931E+1
-1.103E-1	8.256E+0	1.921E+1
-1.021E-1	8.434E+0	1.929E+1
-1.054E-1	8.295E+0	1.922E+1
-1.086E-1	8.347E+0	1.918E+1
-1.086E-1	8.379E+0	1.947E+1
-1.038E-1	8.318E+0	1.932E+1
-1.070E-1	8.288E+0	1.923E+1
-1.103E-1	8.275E+0	1.934E+1
-1.103E-1	8.321E+0	1.941E+1
-1.054E-1	8.249E+0	1.939E+1
-1.038E-1	8.262E+0	1.934E+1
-1.070E-1	8.220E+0	1.930E+1
-1.119E-1	8.272E+0	1.934E+1
-1.054E-1	8.259E+0	1.932E+1
-1.038E-1	8.207E+0	1.947E+1
-1.103E-1	8.353E+0	1.934E+1
-1.103E-1	8.275E+0	1.932E+1
-1.054E-1	8.389E+0	1.942E+1
-1.070E-1	8.327E+0	1.925E+1
-1.103E-1	8.350E+0	1.918E+1
-1.086E-1	8.321E+0	1.933E+1
-1.070E-1	8.343E+0	1.924E+1
-1.054E-1	8.366E+0	1.924E+1
-1.103E-1	8.350E+0	1.933E+1
-1.086E-1	8.402E+0	1.937E+1
-1.054E-1	8.363E+0	1.940E+1
-1.070E-1	8.324E+0	1.930E+1
-1.103E-1	8.168E+0	1.951E+1
-1.103E-1	8.305E+0	1.930E+1
-1.070E-1	8.343E+0	1.919E+1
-1.070E-1	8.366E+0	1.937E+1
-1.070E-1	8.240E+0	1.937E+1
-1.086E-1	8.275E+0	1.918E+1
-1.038E-1	8.282E+0	1.930E+1
-1.054E-1	8.272E+0	1.913E+1
-1.086E-1	8.214E+0	1.941E+1
-1.086E-1	8.366E+0	1.935E+1
-1.054E-1	8.165E+0	1.937E+1
-1.005E-1	8.425E+0	1.928E+1
-1.103E-1	8.399E+0	1.942E+1
-1.086E-1	8.292E+0	1.919E+1
-1.038E-1	8.275E+0	1.937E+1
-1.021E-1	8.428E+0	1.946E+1
-1.119E-1	8.321E+0	1.922E+1
-1.086E-1	8.308E+0	1.930E+1
-1.054E-1	8.399E+0	1.945E+1
-1.070E-1	8.321E+0	1.924E+1
-1.086E-1	8.116E+0	1.928E+1
-1.054E-1	8.321E+0	1.929E+1
-1.054E-1	8.275E+0	1.919E+1
-1.086E-1	8.259E+0	1.939E+1
-1.054E-1	8.314E+0	1.939E+1
-1.070E-1	8.392E+0	1.938E+1
-1.054E-1	8.298E+0	1.943E+1
-1.070E-1	8.343E+0	1.937E+1
-1.086E-1	8.236E+0	1.920E+1
-1.086E-1	8.259E+0	1.935E+1
-1.054E-1	8.376E+0	1.938E+1
-1.038E-1	8.347E+0	1.938E+1
-1.086E-1	8.269E+0	1.942E+1
-1.070E-1	8.353E+0	1.930E+1
-1.054E-1	8.207E+0	1.957E+1
-1.038E-1	8.311E+0	1.937E+1
-1.086E-1	8.408E+0	1.929E+1
-1.086E-1	8.379E+0	1.943E+1
-1.054E-1	8.262E+0	1.925E+1
-1.086E-1	8.288E+0	1.926E+1
-1.054E-1	8.256E+0	1.931E+1
-1.086E-1	8.392E+0	1.941E+1
-1.054E-1	8.253E+0	1.937E+1
-1.070E-1	8.369E+0	1.921E+1
-1.119E-1	8.441E+0	1.945E+1
-1.103E-1	8.366E+0	1.918E+1
-1.054E-1	8.272E+0	1.925E+1
-1.038E-1	8.295E+0	1.926E+1
-1.086E-1	8.149E+0	1.936E+1
-1.086E-1	8.175E+0	1.947E+1
-1.021E-1	8.321E+0	1.941E+1
-1.021E-1	8.321E+0	1.930E+1
-1.070E-1	8.444E+0	1.925E+1
-1.086E-1	8.272E+0	1.929E+1
-1.086E-1	8.340E+0	1.938E+1
-1.070E-1	8.249E+0	1.920E+1
-1.103E-1	8.334E+0	1.931E+1
-1.086E-1	8.314E+0	1.926E+1
-1.054E-1	8.275E+0	1.931E+1
-1.086E-1	8.360E+0	1.932E+1
-1.086E-1	8.305E+0	1.936E+1
-1.086E-1	8.318E+0	1.931E+1
-1.070E-1	8.298E+0	1.918E+1
-1.021E-1	8.402E+0	1.945E+1
-1.103E-1	8.272E+0	1.917E+1
-1.086E-1	8.285E+0	1.932E+1
-1.070E-1	8.412E+0	1.941E+1
-1.086E-1	8.295E+0	1.937E+1
-1.103E-1	8.343E+0	1.936E+1
-1.119E-1	8.402E+0	1.931E+1
-1.038E-1	8.412E+0	1.949E+1
-1.038E-1	8.233E+0	1.926E+1
-1.103E-1	8.282E+0	1.941E+1
-1.070E-1	8.288E+0	1.917E+1
-1.054E-1	8.298E+0	1.931E+1
-1.038E-1	8.282E+0	1.929E+1
-1.086E-1	8.275E+0	1.940E+1
-1.103E-1	8.340E+0	1.942E+1
-1.086E-1	8.434E+0	1.928E+1
-1.054E-1	8.275E+0	1.933E+1
-1.103E-1	8.353E+0	1.929E+1
-1.070E-1	8.327E+0	1.940E+1
-1.038E-1	8.395E+0	1.935E+1
-1.054E-1	8.295E+0	1.938E+1
-1.086E-1	8.288E+0	1.930E+1
-1.070E-1	8.327E+0	1.932E+1
-1.038E-1	8.285E+0	1.936E+1
-1.070E-1	8.347E+0	1.928E+1
-1.070E-1	8.272E+0	1.925E+1
-1.103E-1	8.356E+0	1.942E+1
-1.054E-1	8.201E+0	1.920E+1
-1.070E-1	8.340E+0	1.939E+1
-1.086E-1	8.451E+0	1.940E+1
-1.038E-1	8.392E+0	1.917E+1
-1.054E-1	8.318E+0	1.936E+1
-1.054E-1	8.295E+0	1.941E+1
-1.119E-1	8.318E+0	1.937E+1
-1.103E-1	8.321E+0	1.931E+1
-1.054E-1	8.275E+0	1.936E+1
-1.070E-1	8.275E+0	1.943E+1
-1.086E-1	8.253E+0	1.934E+1
-1.086E-1	8.376E+0	1.942E+1
-1.054E-1	8.188E+0	1.941E+1
-1.038E-1	8.305E+0	1.935E+1
-1.119E-1	8.204E+0	1.930E+1
-1.103E-1	8.373E+0	1.938E+1
-1.086E-1	8.382E+0	1.911E+1
-1.054E-1	8.444E+0	1.943E+1
-1.070E-1	8.366E+0	1.940E+1
-1.086E-1	8.321E+0	1.925E+1
-1.038E-1	8.340E+0	1.930E+1
-1.054E-1	8.298E+0	1.936E+1
-1.070E-1	8.343E+0	1.935E+1
-1.103E-1	8.331E+0	1.937E+1
-1.070E-1	8.343E+0	1.933E+1
-1.070E-1	8.369E+0	1.928E+1
-1.086E-1	8.363E+0	1.918E+1
-1.086E-1	8.230E+0	1.945E+1
-1.070E-1	8.476E+0	1.931E+1
-1.021E-1	8.243E+0	1.925E+1
-1.086E-1	8.337E+0	1.927E+1
-1.070E-1	8.269E+0	1.929E+1
-1.054E-1	8.305E+0	1.933E+1
-1.038E-1	8.369E+0	1.929E+1
-1.103E-1	8.318E+0	1.922E+1
-1.054E-1	8.334E+0	1.921E+1
-1.054E-1	8.301E+0	1.920E+1
-1.070E-1	8.240E+0	1.932E+1
-1.086E-1	8.217E+0	1.929E+1
-1.103E-1	8.399E+0	1.935E+1
-1.038E-1	8.227E+0	1.931E+1
-1.038E-1	8.230E+0	1.921E+1
-1.070E-1	8.246E+0	1.924E+1
-1.086E-1	8.418E+0	1.926E+1
-1.054E-1	8.360E+0	1.948E+1
-1.038E-1	8.240E+0	1.938E+1
-1.086E-1	8.418E+0	1.918E+1
-1.119E-1	8.298E+0	1.943E+1
-1.070E-1	8.360E+0	1.924E+1
-1.054E-1	8.123E+0	1.898E+1
-1.070E-1	8.343E+0	1.929E+1
-1.086E-1	8.288E+0	1.942E+1
-1.070E-1	8.204E+0	1.937E+1
-1.021E-1	8.292E+0	1.924E+1
-1.086E-1	8.301E+0	1.916E+1
-1.070E-1	8.288E+0	1.937E+1
-1.054E-1	8.337E+0	1.924E+1
-1.070E-1	8.347E+0	1.949E+1
-1.070E-1	8.275E+0	1.934E+1
-1.103E-1	8.350E+0	1.929E+1
-1.054E-1	8.282E+0	1.924E+1
-1.038E-1	8.350E+0	1.925E+1
-1.086E-1	8.279E+0	1.921E+1
-1.070E-1	8.298E+0	1.931E+1
-1.054E-1	8.240E+0	1.953E+1
-1.054E-1	8.324E+0	1.934E+1
-1.054E-1	8.253E+0	1.946E+1
-1.086E-1	8.217E+0	1.919E+1
-1.054E-1	8.204E+0	1.933E+1
-1.021E-1	8.340E+0	1.909E+1
-1.054E-1	8.314E+0	1.936E+1
-1.103E-1	8.305E+0	1.948E+1
-1.054E-1	8.324E+0	1.929E+1
-1.005E-1	8.243E+0	1.935E+1
-1.070E-1	8.305E+0	1.930E+1
-1.103E-1	8.233E+0	1.933E+1
-1.070E-1	8.360E+0	1.937E+1
-1.070E-1	8.376E+0	1.933E+1
-1.054E-1	8.259E+0	1.921E+1
-1.070E-1	8.356E+0	1.928E+1
-1.038E-1	8.295E+0	1.936E+1
-1.038E-1	8.334E+0	1.938E+1
-1.038E-1	8.382E+0	1.923E+1
-1.070E-1	8.334E+0	1.928E+1
-1.054E-1	8.376E+0	1.937E+1
-1.038E-1	8.343E+0	1.944E+1
-1.103E-1	8.282E+0	1.933E+1
-1.070E-1	8.373E+0	1.926E+1
-1.038E-1	8.256E+0	1.931E+1
-1.038E-1	8.425E+0	1.930E+1
-1.086E-1	8.246E+0	1.937E+1
-1.086E-1	8.155E+0	1.951E+1
-1.038E-1	8.288E+0	1.943E+1
-1.054E-1	8.318E+0	1.935E+1
-1.070E-1	8.425E+0	1.916E+1
-1.086E-1	8.288E+0	1.930E+1
-1.038E-1	8.314E+0	1.940E+1
-1.070E-1	8.272E+0	1.945E+1
-1.054E-1	8.256E+0	1.932E+1
-1.086E-1	8.240E+0	1.921E+1
-1.038E-1	8.369E+0	1.926E+1
-1.054E-1	8.279E+0	1.927E+1
-1.103E-1	8.305E+0	1.926E+1
-1.054E-1	8.246E+0	1.942E+1
-1.054E-1	8.246E+0	1.934E+1
-1.038E-1	8.347E+0	1.921E+1
-1.086E-1	8.350E+0	1.944E+1
-1.070E-1	8.288E+0	1.932E+1
-1.054E-1	8.382E+0	1.940E+1
-1.038E-1	8.356E+0	1.925E+1
-1.086E-1	8.207E+0	1.945E+1
-1.086E-1	8.279E+0	1.924E+1
-1.038E-1	8.337E+0	1.918E+1
-1.054E-1	8.386E+0	1.938E+1
-1.070E-1	8.318E+0	1.945E+1
-1.054E-1	8.275E+0	1.931E+1
-1.038E-1	8.285E+0	1.930E+1
-1.054E-1	8.311E+0	1.936E+1
-1.070E-1	8.233E+0	1.923E+1
-1.054E-1	8.288E+0	1.937E+1
-1.054E-1	8.311E+0	1.916E+1
-1.021E-1	8.366E+0	1.937E+1
-1.054E-1	8.295E+0	1.921E+1
-1.054E-1	8.337E+0	1.920E+1
-1.005E-1	8.308E+0	1.921E+1
-1.038E-1	8.321E+0	1.923E+1
-1.070E-1	8.331E+0	1.933E+1
-1.086E-1	8.343E+0	1.938E+1
-1.038E-1	8.292E+0	1.936E+1
-1.038E-1	8.282E+0	1.924E+1
-1.054E-1	8.311E+0	1.950E+1
-1.070E-1	8.386E+0	1.937E+1
-1.054E-1	8.292E+0	1.932E+1
-1.054E-1	8.373E+0	1.935E+1
-1.070E-1	8.243E+0	1.927E+1
-1.086E-1	8.347E+0	1.927E+1
-1.054E-1	8.227E+0	1.930E+1
-1.038E-1	8.405E+0	1.940E+1
-1.086E-1	8.402E+0	1.948E+1
-1.070E-1	8.350E+0	1.920E+1
-1.054E-1	8.301E+0	1.923E+1
-1.038E-1	8.227E+0	1.932E+1
-1.086E-1	8.444E+0	1.916E+1
-1.070E-1	8.272E+0	1.924E+1
-1.038E-1	8.356E+0	1.932E+1
-1.038E-1	8.308E+0	1.933E+1
-1.086E-1	8.311E+0	1.936E+1
-1.070E-1	8.369E+0	1.926E+1
-1.054E-1	8.360E+0	1.936E+1
-1.038E-1	8.373E+0	1.935E+1
-1.086E-1	8.256E+0	1.938E+1
-1.054E-1	8.331E+0	1.925E+1
-1.021E-1	8.220E+0	1.926E+1
-1.054E-1	8.285E+0	1.937E+1
-1.070E-1	8.376E+0	1.952E+1
-1.086E-1	8.279E+0	1.924E+1
-1.038E-1	8.321E+0	1.919E+1
-1.054E-1	8.347E+0	1.922E+1
-1.086E-1	8.308E+0	1.947E+1
-1.086E-1	8.266E+0	1.935E+1
-1.054E-1	8.256E+0	1.934E+1
-1.038E-1	8.379E+0	1.916E+1
-1.086E-1	8.266E+0	1.929E+1
-1.070E-1	8.210E+0	1.927E+1
-1.038E-1	8.324E+0	1.921E+1
-1.054E-1	8.301E+0	1.930E+1
-1.086E-1	8.288E+0	1.925E+1
-1.070E-1	8.386E+0	1.937E+1
-1.038E-1	8.185E+0	1.930E+1
-1.038E-1	8.311E+0	1.937E+1
-1.086E-1	8.321E+0	1.933E+1
-1.103E-1	8.246E+0	1.913E+1
-1.038E-1	8.324E+0	1.931E+1
-1.070E-1	8.376E+0	1.936E+1
-1.103E-1	8.298E+0	1.941E+1
-1.054E-1	8.220E+0	1.930E+1
-1.038E-1	8.337E+0	1.928E+1
-1.054E-1	8.324E+0	1.946E+1
-1.086E-1	8.311E+0	1.923E+1
-1.119E-1	8.363E+0	1.942E+1
-1.054E-1	8.279E+0	1.930E+1
-1.070E-1	8.360E+0	1.917E+1
-1.070E-1	8.308E+0	1.933E+1
-1.086E-1	8.347E+0	1.910E+1
-1.038E-1	8.298E+0	1.946E+1
-1.086E-1	8.392E+0	1.943E+1
-1.086E-1	8.366E+0	1.937E+1
-1.086E-1	8.253E+0	1.923E+1
-1.038E-1	8.275E+0	1.924E+1
-1.038E-1	8.298E+0	1.920E+1
-1.103E-1	8.282E+0	1.937E+1
-1.070E-1	8.256E+0	1.927E+1
-1.054E-1	8.311E+0	1.928E+1
-1.038E-1	8.337E+0	1.932E+1
-1.086E-1	8.185E+0	1.947E+1
-1.086E-1	8.318E+0	1.914E+1
-1.054E-1	8.233E+0	1.938E+1
-1.054E-1	8.272E+0	1.917E+1
-1.086E-1	8.324E+0	1.938E+1
-1.086E-1	8.249E+0	1.935E+1
-1.054E-1	8.337E+0	1.915E+1
-1.070E-1	8.421E+0	1.922E+1
-1.086E-1	8.301E+0	1.921E+1
-1.054E-1	8.353E+0	1.947E+1
-1.054E-1	8.266E+0	1.927E+1
-1.038E-1	8.282E+0	1.935E+1
-1.086E-1	8.220E+0	1.928E+1
-1.103E-1	8.295E+0	1.940E+1
-1.021E-1	8.243E+0	1.908E+1
-1.070E-1	8.285E+0	1.941E+1
-1.103E-1	8.405E+0	1.914E+1
-1.103E-1	8.243E+0	1.923E+1
-1.070E-1	8.285E+0	1.924E+1
-1.070E-1	8.256E+0	1.930E+1
-1.070E-1	8.343E+0	1.917E+1
-1.086E-1	8.360E+0	1.929E+1
-1.054E-1	8.331E+0	1.935E+1
-1.070E-1	8.301E+0	1.937E+1
-1.070E-1	8.214E+0	1.942E+1
-1.103E-1	8.369E+0	1.925E+1
-1.070E-1	8.285E+0	1.935E+1
-1.054E-1	8.256E+0	1.943E+1
-1.086E-1	8.288E+0	1.916E+1
-1.070E-1	8.266E+0	1.933E+1
-1.054E-1	8.269E+0	1.930E+1
-1.054E-1	8.246E+0	1.941E+1
-1.086E-1	8.376E+0	1.934E+1
-1.103E-1	8.311E+0	1.917E+1
-1.038E-1	8.340E+0	1.925E+1
-1.054E-1	8.181E+0	1.932E+1
-1.070E-1	8.168E+0	1.946E+1
-1.103E-1	8.262E+0	1.944E+1
-1.054E-1	8.356E+0	1.945E+1
-1.054E-1	8.298E+0	1.932E+1
-1.103E-1	8.262E+0	1.934E+1
-1.070E-1	8.343E+0	1.935E+1
-1.070E-1	8.311E+0	1.941E+1
-1.070E-1	8.392E+0	1.923E+1
-1.070E-1	8.269E+0	1.932E+1
-1.054E-1	8.395E+0	1.941E+1
-1.054E-1	8.334E+0	1.949E+1
-1.054E-1	8.321E+0	1.945E+1
-1.070E-1	8.395E+0	1.938E+1
-1.103E-1	8.285E+0	1.918E+1
-1.054E-1	8.236E+0	1.931E+1
-1.070E-1	8.269E+0	1.927E+1
-1.086E-1	8.240E+0	1.936E+1
-1.086E-1	8.275E+0	1.934E+1
-1.054E-1	8.262E+0	1.935E+1
-1.086E-1	8.165E+0	1.932E+1
-1.086E-1	8.272E+0	1.944E+1
-1.070E-1	8.301E+0	1.934E+1
-1.054E-1	8.288E+0	1.920E+1
-1.070E-1	8.292E+0	1.941E+1
-1.103E-1	8.256E+0	1.938E+1
-1.103E-1	8.331E+0	1.937E+1
-1.038E-1	8.360E+0	1.937E+1
-1.086E-1	8.334E+0	1.924E+1
-1.103E-1	8.243E+0	1.934E+1
-1.070E-1	8.217E+0	1.929E+1
-1.070E-1	8.308E+0	1.933E+1
-1.086E-1	8.350E+0	1.931E+1
-1.103E-1	8.275E+0	1.919E+1
-1.086E-1	8.337E+0	1.950E+1
-1.070E-1	8.379E+0	1.925E+1
-1.070E-1	8.324E+0	1.928E+1
-1.086E-1	8.360E+0	1.934E+1
-1.086E-1	8.236E+0	1.928E+1
-1.070E-1	8.386E+0	1.933E+1
-1.086E-1	8.363E+0	1.927E+1
-1.086E-1	8.308E+0	1.926E+1
-1.103E-1	8.327E+0	1.943E+1
-1.086E-1	8.314E+0	1.924E+1
-1.038E-1	8.298E+0	1.931E+1
-1.086E-1	8.363E+0	1.922E+1
-1.070E-1	8.279E+0	1.924E+1
-1.070E-1	8.353E+0	1.921E+1
-1.070E-1	8.253E+0	1.915E+1
-1.070E-1	8.314E+0	1.926E+1
-1.086E-1	8.321E+0	1.939E+1
-1.070E-1	8.298E+0	1.926E+1
-1.070E-1	8.327E+0	1.933E+1
-1.103E-1	8.324E+0	1.948E+1
-1.086E-1	8.350E+0	1.925E+1
-1.070E-1	8.360E+0	1.928E+1
-1.054E-1	8.191E+0	1.922E+1
-1.070E-1	8.269E+0	1.925E+1
-1.103E-1	8.282E+0	1.931E+1
-1.038E-1	8.412E+0	1.921E+1
-1.070E-1	8.376E+0	1.918E+1
-1.086E-1	8.418E+0	1.936E+1
-1.119E-1	8.382E+0	1.929E+1
-1.054E-1	8.308E+0	1.937E+1
-1.070E-1	8.272E+0	1.950E+1
-1.070E-1	8.347E+0	1.938E+1
-1.119E-1	8.279E+0	1.940E+1
-1.070E-1	8.311E+0	1.935E+1
-1.038E-1	8.327E+0	1.925E+1
-1.086E-1	8.405E+0	1.936E+1
-1.103E-1	8.240E+0	1.942E+1
-1.038E-1	8.185E+0	1.916E+1
-1.021E-1	8.266E+0	1.915E+1
-1.103E-1	8.327E+0	1.946E+1
-1.054E-1	8.194E+0	1.943E+1
-1.038E-1	8.337E+0	1.934E+1
-1.086E-1	8.331E+0	1.923E+1
-1.103E-1	8.382E+0	1.947E+1
-1.103E-1	8.269E+0	1.924E+1
-1.054E-1	8.321E+0	1.941E+1
-1.103E-1	8.334E+0	1.934E+1
-1.070E-1	8.298E+0	1.929E+1
-1.054E-1	8.172E+0	1.941E+1
-1.070E-1	8.451E+0	1.925E+1
-1.070E-1	8.275E+0	1.931E+1
-1.086E-1	8.314E+0	1.920E+1
-1.103E-1	8.256E+0	1.924E+1
-1.054E-1	8.272E+0	1.941E+1
-1.054E-1	8.240E+0	1.929E+1
-1.119E-1	8.324E+0	1.935E+1
-1.070E-1	8.272E+0	1.918E+1
-1.070E-1	8.318E+0	1.936E+1
-1.038E-1	8.305E+0	1.932E+1
-1.103E-1	8.311E+0	1.933E+1
-1.086E-1	8.324E+0	1.935E+1
-1.054E-1	8.318E+0	1.926E+1
-1.086E-1	8.369E+0	1.925E+1
-1.135E-1	8.386E+0	1.930E+1
-1.086E-1	8.331E+0	1.928E+1
-1.054E-1	8.441E+0	1.938E+1
-1.054E-1	8.275E+0	1.924E+1
-1.086E-1	8.262E+0	1.948E+1
-1.086E-1	8.308E+0	1.932E+1
-1.038E-1	8.295E+0	1.946E+1
-1.054E-1	8.324E+0	1.908E+1
-1.119E-1	8.275E+0	1.926E+1
-1.086E-1	8.308E+0	1.920E+1
-1.086E-1	8.392E+0	1.924E+1
-1.054E-1	8.340E+0	1.936E+1
-1.070E-1	8.386E+0	1.943E+1
-1.086E-1	8.292E+0	1.937E+1
-1.054E-1	8.269E+0	1.914E+1
-1.070E-1	8.236E+0	1.938E+1
-1.086E-1	8.425E+0	1.931E+1
-1.054E-1	8.350E+0	1.938E+1
-1.054E-1	8.331E+0	1.928E+1
-1.070E-1	8.243E+0	1.925E+1
-1.086E-1	8.321E+0	1.930E+1
-1.086E-1	8.292E+0	1.928E+1
-1.054E-1	8.243E+0	1.925E+1
-1.038E-1	8.185E+0	1.940E+1
-1.086E-1	8.366E+0	1.931E+1
-1.086E-1	8.356E+0	1.934E+1
-1.054E-1	8.198E+0	1.936E+1
-1.086E-1	8.415E+0	1.926E+1
-1.086E-1	8.246E+0	1.931E+1
-1.135E-1	8.223E+0	1.922E+1
-1.054E-1	8.159E+0	1.926E+1
-1.070E-1	8.288E+0	1.931E+1
-1.086E-1	8.223E+0	1.942E+1
-1.103E-1	8.266E+0	1.924E+1
-1.086E-1	8.185E+0	1.926E+1
-1.086E-1	8.256E+0	1.915E+1
-1.103E-1	8.369E+0	1.936E+1
-1.086E-1	8.402E+0	1.917E+1
-1.070E-1	8.327E+0	1.919E+1
-1.070E-1	8.311E+0	1.910E+1
-1.086E-1	8.379E+0	1.930E+1
-1.103E-1	8.314E+0	1.934E+1
-1.054E-1	8.236E+0	1.922E+1
-1.086E-1	8.311E+0	1.915E+1
-1.086E-1	8.185E+0	1.916E+1
-1.119E-1	8.308E+0	1.918E+1
-1.070E-1	8.340E+0	1.936E+1
-1.103E-1	8.275E+0	1.924E+1
-1.086E-1	8.240E+0	1.925E+1
-1.086E-1	8.210E+0	1.918E+1
-1.070E-1	8.185E+0	1.940E+1
-1.070E-1	8.318E+0	1.933E+1
-1.103E-1	8.340E+0	1.928E+1
-1.119E-1	8.288E+0	1.925E+1
-1.054E-1	8.356E+0	1.933E+1
-1.103E-1	8.217E+0	1.929E+1
-1.070E-1	8.152E+0	1.930E+1
-1.103E-1	8.246E+0	1.928E+1
-1.054E-1	8.376E+0	1.913E+1
-1.070E-1	8.227E+0	1.944E+1
-1.103E-1	8.223E+0	1.938E+1
-1.086E-1	8.259E+0	1.917E+1
-1.086E-1	8.223E+0	1.931E+1
-1.070E-1	8.282E+0	1.919E+1
-1.119E-1	8.360E+0	1.912E+1
-1.086E-1	8.331E+0	1.942E+1
-1.038E-1	8.331E+0	1.938E+1
-1.070E-1	8.233E+0	1.942E+1
-1.103E-1	8.331E+0	1.936E+1
-1.119E-1	8.272E+0	1.921E+1
-1.038E-1	8.272E+0	1.937E+1
-1.070E-1	8.392E+0	1.935E+1
-1.119E-1	8.360E+0	1.913E+1
-1.103E-1	8.233E+0	1.930E+1
-1.070E-1	8.360E+0	1.928E+1
-1.070E-1	8.363E+0	1.930E+1
-1.070E-1	8.175E+0	1.921E+1
-1.103E-1	8.210E+0	1.931E+1
-1.070E-1	8.191E+0	1.928E+1
-1.070E-1	8.256E+0	1.922E+1
-1.103E-1	8.272E+0	1.923E+1
-1.119E-1	8.259E+0	1.938E+1
-1.070E-1	8.185E+0	1.929E+1
-1.054E-1	8.324E+0	1.930E+1
-1.103E-1	8.292E+0	1.929E+1
-1.086E-1	8.347E+0	1.924E+1
-1.038E-1	8.389E+0	1.948E+1
-1.070E-1	8.327E+0	1.933E+1
-1.103E-1	8.308E+0	1.930E+1
-1.103E-1	8.334E+0	1.912E+1
-1.054E-1	8.262E+0	1.937E+1
-1.070E-1	8.301E+0	1.937E+1
-1.103E-1	8.282E+0	1.916E+1
-1.135E-1	8.321E+0	1.934E+1
-1.054E-1	8.405E+0	1.900E+1
-1.054E-1	8.272E+0	1.928E+1
-1.086E-1	8.392E+0	1.950E+1
-1.086E-1	8.311E+0	1.925E+1
-1.070E-1	8.343E+0	1.945E+1
-1.054E-1	8.272E+0	1.931E+1
-1.086E-1	8.256E+0	1.939E+1
-1.070E-1	8.253E+0	1.913E+1
-1.054E-1	8.301E+0	1.923E+1
-1.054E-1	8.282E+0	1.918E+1
-1.103E-1	8.285E+0	1.930E+1
-1.086E-1	8.418E+0	1.930E+1
-1.070E-1	8.399E+0	1.927E+1
-1.086E-1	8.185E+0	1.924E+1
-1.086E-1	8.292E+0	1.933E+1
-1.086E-1	8.204E+0	1.930E+1
-1.054E-1	8.298E+0	1.923E+1
-1.054E-1	8.356E+0	1.936E+1
-1.103E-1	8.331E+0	1.921E+1
-1.086E-1	8.266E+0	1.927E+1
-1.070E-1	8.376E+0	1.908E+1
-1.054E-1	8.324E+0	1.917E+1
-1.086E-1	8.272E+0	1.915E+1
-1.086E-1	8.343E+0	1.938E+1
-1.038E-1	8.292E+0	1.935E+1
-1.054E-1	8.191E+0	1.919E+1
-1.086E-1	8.249E+0	1.918E+1
-1.103E-1	8.301E+0	1.935E+1
-1.086E-1	8.295E+0	1.940E+1
-1.070E-1	8.314E+0	1.947E+1
-1.119E-1	8.256E+0	1.919E+1
-1.103E-1	8.240E+0	1.936E+1
-1.054E-1	8.334E+0	1.937E+1
-1.070E-1	8.253E+0	1.922E+1
-1.103E-1	8.305E+0	1.930E+1
-1.119E-1	8.272E+0	1.924E+1
-1.054E-1	8.227E+0	1.941E+1
-1.054E-1	8.301E+0	1.923E+1
-1.086E-1	8.266E+0	1.917E+1
-1.086E-1	8.269E+0	1.935E+1
-1.054E-1	8.266E+0	1.939E+1
-1.103E-1	8.285E+0	1.937E+1
-1.103E-1	8.314E+0	1.920E+1
-1.119E-1	8.279E+0	1.940E+1
-1.054E-1	8.324E+0	1.925E+1
-1.054E-1	8.331E+0	1.925E+1
-1.103E-1	8.292E+0	1.927E+1
-1.086E-1	8.405E+0	1.945E+1
-1.070E-1	8.298E+0	1.920E+1
-1.070E-1	8.272E+0	1.923E+1
-1.070E-1	8.256E+0	1.938E+1
-1.119E-1	8.353E+0	1.942E+1
-1.070E-1	8.318E+0	1.918E+1
-1.054E-1	8.266E+0	1.924E+1
-1.086E-1	8.412E+0	1.944E+1
-1.086E-1	8.292E+0	1.941E+1
-1.070E-1	8.311E+0	1.926E+1
-1.054E-1	8.275E+0	1.928E+1
-1.054E-1	8.256E+0	1.926E+1
-1.086E-1	8.343E+0	1.931E+1
-1.086E-1	8.217E+0	1.934E+1
-1.086E-1	8.298E+0	1.929E+1
-1.119E-1	8.256E+0	1.936E+1
-1.086E-1	8.386E+0	1.918E+1
-1.054E-1	8.360E+0	1.932E+1
-1.086E-1	8.217E+0	1.922E+1
-1.070E-1	8.321E+0	1.923E+1
-1.119E-1	8.314E+0	1.928E+1
-1.070E-1	8.395E+0	1.930E+1
-1.070E-1	8.327E+0	1.927E+1
-1.119E-1	8.298E+0	1.929E+1
-1.086E-1	8.249E+0	1.929E+1
-1.054E-1	8.331E+0	1.926E+1
-1.070E-1	8.331E+0	1.922E+1
-1.103E-1	8.360E+0	1.924E+1
-1.086E-1	8.379E+0	1.940E+1
-1.070E-1	8.256E+0	1.917E+1
-1.086E-1	8.418E+0	1.930E+1
-1.086E-1	8.282E+0	1.939E+1
-1.086E-1	8.207E+0	1.942E+1
-1.054E-1	8.295E+0	1.949E+1
-1.054E-1	8.295E+0	1.929E+1
-1.103E-1	8.314E+0	1.941E+1
-1.086E-1	8.314E+0	1.929E+1
-1.054E-1	8.178E+0	1.937E+1
-1.086E-1	8.223E+0	1.935E+1
-1.119E-1	8.295E+0	1.945E+1
-1.086E-1	8.240E+0	1.921E+1
-1.054E-1	8.314E+0	1.924E+1
-1.070E-1	8.308E+0	1.944E+1
-1.103E-1	8.324E+0	1.926E+1
-1.086E-1	8.223E+0	1.943E+1
-1.086E-1	8.227E+0	1.942E+1
-1.103E-1	8.292E+0	1.933E+1
-1.103E-1	8.214E+0	1.936E+1
-1.103E-1	8.249E+0	1.929E+1
-1.086E-1	8.321E+0	1.936E+1
-1.070E-1	8.308E+0	1.931E+1
-1.103E-1	8.356E+0	1.914E+1
-1.086E-1	8.210E+0	1.930E+1
-1.038E-1	8.379E+0	1.923E+1
-1.054E-1	8.282E+0	1.940E+1
-1.103E-1	8.318E+0	1.918E+1
-1.119E-1	8.379E+0	1.922E+1
-1.070E-1	8.301E+0	1.919E+1
-1.070E-1	8.369E+0	1.941E+1
-1.070E-1	8.233E+0	1.955E+1
-1.103E-1	8.233E+0	1.931E+1
-1.054E-1	8.236E+0	1.924E+1
-1.054E-1	8.240E+0	1.923E+1
-1.103E-1	8.201E+0	1.922E+1
-1.103E-1	8.308E+0	1.937E+1
-1.054E-1	8.266E+0	1.945E+1
-1.070E-1	8.353E+0	1.935E+1
-1.119E-1	8.373E+0	1.928E+1
-1.103E-1	8.308E+0	1.938E+1
-1.070E-1	8.454E+0	1.929E+1
-1.086E-1	8.434E+0	1.935E+1
-1.119E-1	8.279E+0	1.946E+1
-1.119E-1	8.172E+0	1.936E+1
-1.054E-1	8.382E+0	1.920E+1
-1.086E-1	8.301E+0	1.951E+1
-1.086E-1	8.379E+0	1.923E+1
-1.103E-1	8.363E+0	1.945E+1
-1.086E-1	8.340E+0	1.943E+1
-1.086E-1	8.272E+0	1.926E+1
-1.103E-1	8.350E+0	1.932E+1
-1.135E-1	8.314E+0	1.921E+1
-1.054E-1	8.327E+0	1.936E+1
-1.086E-1	8.318E+0	1.930E+1
-1.103E-1	8.220E+0	1.933E+1
-1.086E-1	8.246E+0	1.909E+1
-1.054E-1	8.233E+0	1.926E+1
-1.038E-1	8.269E+0	1.940E+1
-1.119E-1	8.266E+0	1.936E+1
-1.103E-1	8.282E+0	1.921E+1
-1.054E-1	8.295E+0	1.941E+1
-1.054E-1	8.363E+0	1.923E+1
-1.086E-1	8.331E+0	1.929E+1
-1.103E-1	8.285E+0	1.937E+1
-1.070E-1	8.308E+0	1.930E+1
-1.086E-1	8.288E+0	1.918E+1
-1.086E-1	8.324E+0	1.930E+1
-1.086E-1	8.288E+0	1.940E+1
-1.054E-1	8.301E+0	1.930E+1
-1.086E-1	8.217E+0	1.938E+1
-1.103E-1	8.298E+0	1.933E+1
-1.070E-1	8.246E+0	1.917E+1
-1.054E-1	8.301E+0	1.923E+1
-1.054E-1	8.142E+0	1.918E+1
-1.086E-1	8.259E+0	1.916E+1
-1.119E-1	8.389E+0	1.940E+1
-1.038E-1	8.301E+0	1.946E+1
-1.070E-1	8.295E+0	1.924E+1
-1.086E-1	8.256E+0	1.917E+1
-1.086E-1	8.340E+0	1.921E+1
-1.070E-1	8.308E+0	1.938E+1
-1.070E-1	8.467E+0	1.930E+1
-1.103E-1	8.168E+0	1.934E+1
-1.086E-1	8.305E+0	1.912E+1
-1.038E-1	8.275E+0	1.926E+1
-1.070E-1	8.288E+0	1.943E+1
-1.119E-1	8.210E+0	1.935E+1
-1.103E-1	8.259E+0	1.927E+1
-1.070E-1	8.168E+0	1.916E+1
-1.038E-1	8.318E+0	1.942E+1
-1.086E-1	8.181E+0	1.941E+1
-1.119E-1	8.142E+0	1.922E+1
-1.070E-1	8.412E+0	1.934E+1
-1.070E-1	8.275E+0	1.925E+1
-1.119E-1	8.253E+0	1.920E+1
-1.103E-1	8.301E+0	1.933E+1
-1.038E-1	8.233E+0	1.938E+1
-1.054E-1	8.272E+0	1.926E+1
-1.103E-1	8.343E+0	1.925E+1
-1.103E-1	8.347E+0	1.930E+1
-1.054E-1	8.298E+0	1.922E+1
-1.054E-1	8.353E+0	1.918E+1
-1.103E-1	8.259E+0	1.933E+1
-1.086E-1	8.262E+0	1.951E+1
-1.070E-1	8.314E+0	1.920E+1
-1.054E-1	8.259E+0	1.930E+1
-1.086E-1	8.343E+0	1.931E+1
-1.086E-1	8.305E+0	1.937E+1
-1.054E-1	8.379E+0	1.931E+1
-1.086E-1	8.350E+0	1.924E+1
-1.086E-1	8.233E+0	1.920E+1
-1.086E-1	8.399E+0	1.928E+1
-1.054E-1	8.259E+0	1.940E+1
-1.086E-1	8.220E+0	1.918E+1
-1.103E-1	8.311E+0	1.914E+1
-1.086E-1	8.308E+0	1.926E+1
-1.086E-1	8.376E+0	1.937E+1
-1.070E-1	8.314E+0	1.935E+1
-1.086E-1	8.340E+0	1.926E+1
-1.086E-1	8.282E+0	1.908E+1
-1.054E-1	8.266E+0	1.916E+1
-1.070E-1	8.402E+0	1.936E+1
-1.103E-1	8.279E+0	1.931E+1
-1.103E-1	8.331E+0	1.912E+1
-1.038E-1	8.230E+0	1.929E+1
-1.054E-1	8.227E+0	1.923E+1
-1.103E-1	8.353E+0	1.927E+1
-1.103E-1	8.262E+0	1.917E+1
-1.038E-1	8.311E+0	1.921E+1
-1.070E-1	8.356E+0	1.923E+1
-1.119E-1	8.266E+0	1.919E+1
-1.119E-1	8.282E+0	1.931E+1
-1.070E-1	8.321E+0	1.916E+1
-1.038E-1	8.311E+0	1.944E+1
-1.103E-1	8.282E+0	1.920E+1
-1.086E-1	8.269E+0	1.927E+1
-1.070E-1	8.204E+0	1.933E+1
-1.054E-1	8.295E+0	1.930E+1
-1.086E-1	8.256E+0	1.951E+1
-1.103E-1	8.334E+0	1.947E+1
-1.070E-1	8.334E+0	1.935E+1
-1.054E-1	8.259E+0	1.924E+1
-1.086E-1	8.331E+0	1.916E+1
-1.103E-1	8.272E+0	1.940E+1
-1.070E-1	8.373E+0	1.921E+1
-1.086E-1	8.356E+0	1.942E+1
-1.119E-1	8.292E+0	1.927E+1
-1.086E-1	8.233E+0	1.928E+1
-1.038E-1	8.249E+0	1.933E+1
-1.086E-1	8.256E+0	1.930E+1
-1.070E-1	8.347E+0	1.920E+1
-1.086E-1	8.194E+0	1.934E+1
-1.038E-1	8.246E+0	1.934E+1
-1.070E-1	8.386E+0	1.927E+1
-1.086E-1	8.376E+0	1.930E+1
-1.086E-1	8.282E+0	1.933E+1
-1.038E-1	8.240E+0	1.936E+1
-1.103E-1	8.243E+0	1.910E+1
-1.119E-1	8.292E+0	1.946E+1
-1.103E-1	8.311E+0	1.937E+1
-1.054E-1	8.379E+0	1.937E+1
-1.070E-1	8.236E+0	1.919E+1
-1.103E-1	8.334E+0	1.942E+1
-1.070E-1	8.360E+0	1.920E+1
-1.054E-1	8.220E+0	1.925E+1
-1.038E-1	8.308E+0	1.929E+1
-1.103E-1	8.399E+0	1.923E+1
-1.054E-1	8.334E+0	1.934E+1
-1.054E-1	8.399E+0	1.930E+1
-1.054E-1	8.327E+0	1.924E+1
-1.119E-1	8.350E+0	1.918E+1
-1.103E-1	8.246E+0	1.926E+1
-1.038E-1	8.376E+0	1.934E+1
-1.086E-1	8.061E+0	1.926E+1
-1.119E-1	8.272E+0	1.930E+1
-1.103E-1	8.305E+0	1.928E+1
-1.070E-1	8.279E+0	1.935E+1
-1.054E-1	8.343E+0	1.936E+1
-1.119E-1	8.253E+0	1.944E+1
-1.103E-1	8.295E+0	1.941E+1
-1.070E-1	8.178E+0	1.931E+1
-1.070E-1	8.343E+0	1.938E+1
-1.119E-1	8.188E+0	1.927E+1
-1.119E-1	8.295E+0	1.927E+1
-1.070E-1	8.288E+0	1.931E+1
-1.054E-1	8.308E+0	1.924E+1
-1.119E-1	8.285E+0	1.935E+1
-1.086E-1	8.340E+0	1.946E+1
-1.038E-1	8.301E+0	1.916E+1
-1.054E-1	8.305E+0	1.925E+1
-1.086E-1	8.327E+0	1.935E+1
-1.119E-1	8.347E+0	1.920E+1
-1.054E-1	8.311E+0	1.945E+1
-1.054E-1	8.434E+0	1.930E+1
-1.103E-1	8.301E+0	1.920E+1
-1.070E-1	8.246E+0	1.926E+1
-1.070E-1	8.253E+0	1.935E+1
-1.070E-1	8.334E+0	1.922E+1
-1.119E-1	8.236E+0	1.944E+1
-1.103E-1	8.279E+0	1.923E+1
-1.054E-1	8.395E+0	1.929E+1
-1.086E-1	8.321E+0	1.933E+1
-1.103E-1	8.382E+0	1.916E+1
-1.103E-1	8.262E+0	1.925E+1
-1.086E-1	8.298E+0	1.926E+1
-1.054E-1	8.331E+0	1.915E+1
-1.103E-1	8.324E+0	1.932E+1
-1.086E-1	8.285E+0	1.908E+1
-1.070E-1	8.305E+0	1.930E+1
-1.070E-1	8.282E+0	1.930E+1
-1.103E-1	8.253E+0	1.923E+1
-1.119E-1	8.360E+0	1.936E+1
-1.054E-1	8.340E+0	1.921E+1
-1.070E-1	8.253E+0	1.930E+1
-1.103E-1	8.194E+0	1.917E+1
-1.086E-1	8.279E+0	1.923E+1
-1.070E-1	8.389E+0	1.924E+1
-1.086E-1	8.275E+0	1.918E+1
-1.086E-1	8.288E+0	1.938E+1
-1.103E-1	8.243E+0	1.909E+1
-1.054E-1	8.334E+0	1.930E+1
-1.086E-1	8.379E+0	1.921E+1
-1.103E-1	8.311E+0	1.920E+1
-1.103E-1	8.331E+0	1.929E+1
-1.086E-1	8.259E+0	1.927E+1
-1.070E-1	8.369E+0	1.918E+1
-1.086E-1	8.194E+0	1.913E+1
-1.103E-1	8.321E+0	1.931E+1
-1.054E-1	8.324E+0	1.926E+1
-1.070E-1	8.373E+0	1.936E+1
-1.070E-1	8.337E+0	1.938E+1
-1.070E-1	8.373E+0	1.925E+1
-1.070E-1	8.285E+0	1.931E+1
-1.054E-1	8.227E+0	1.924E+1
-1.119E-1	8.275E+0	1.917E+1
-1.119E-1	8.366E+0	1.929E+1
-1.070E-1	8.262E+0	1.934E+1
-1.054E-1	8.321E+0	1.948E+1
-1.119E-1	8.223E+0	1.919E+1
-1.135E-1	8.220E+0	1.918E+1
-1.054E-1	8.236E+0	1.938E+1
-1.086E-1	8.266E+0	1.933E+1
-1.119E-1	8.369E+0	1.938E+1
-1.119E-1	8.272E+0	1.930E+1
-1.054E-1	8.444E+0	1.935E+1
-1.070E-1	8.308E+0	1.919E+1
-1.103E-1	8.324E+0	1.924E+1
[truncated: 79,137 more rows]
