# Supplementary material for: Improved ANAP incorporation and VCF analysis reveal details of P2X7 current facilitation and a limited conformational interplay between ATP binding and the intracellular ballast domain
Source: eLife. 2023 Jan 4;12:e82479. doi: 10.7554/eLife.82479 (PMC9859053; doi:10.7554/eLife.82479)
Supplement: Figure 3—figure supplement 3—source data 2. [file elife-82479-fig3-figsupp3-data2.zip › Figure-3_figure-supplement-3_source-data-2/DeltaCys-constructs/l15/24.csv]

-2.027E-1	8.759E+0	1.957E+1
-2.076E-1	8.639E+0	1.957E+1
-2.060E-1	8.697E+0	1.942E+1
-2.027E-1	8.710E+0	1.955E+1
-2.011E-1	8.694E+0	1.943E+1
-2.060E-1	8.639E+0	1.951E+1
-2.043E-1	8.687E+0	1.966E+1
-2.027E-1	8.574E+0	1.951E+1
-2.011E-1	8.613E+0	1.959E+1
-2.043E-1	8.597E+0	1.945E+1
-2.027E-1	8.639E+0	1.939E+1
-2.011E-1	8.678E+0	1.946E+1
-2.011E-1	8.668E+0	1.959E+1
-2.076E-1	8.661E+0	1.957E+1
-2.027E-1	8.694E+0	1.946E+1
-2.027E-1	8.678E+0	1.955E+1
-2.011E-1	8.597E+0	1.936E+1
-2.027E-1	8.678E+0	1.957E+1
-2.043E-1	8.590E+0	1.935E+1
-1.995E-1	8.645E+0	1.948E+1
-2.011E-1	8.645E+0	1.940E+1
-2.060E-1	8.691E+0	1.948E+1
-2.076E-1	8.713E+0	1.959E+1
-2.027E-1	8.665E+0	1.949E+1
-2.027E-1	8.671E+0	1.960E+1
-2.043E-1	8.652E+0	1.933E+1
-1.995E-1	8.697E+0	1.943E+1
-2.011E-1	8.622E+0	1.944E+1
-2.011E-1	8.535E+0	1.962E+1
-2.043E-1	8.720E+0	1.970E+1
-2.076E-1	8.665E+0	1.959E+1
-2.027E-1	8.587E+0	1.960E+1
-2.027E-1	8.509E+0	1.949E+1
-2.060E-1	8.551E+0	1.938E+1
-2.043E-1	8.626E+0	1.940E+1
-2.011E-1	8.687E+0	1.952E+1
-2.043E-1	8.681E+0	1.947E+1
-2.043E-1	8.613E+0	1.964E+1
-2.027E-1	8.645E+0	1.943E+1
-2.027E-1	8.742E+0	1.949E+1
-2.011E-1	8.730E+0	1.957E+1
-2.060E-1	8.697E+0	1.960E+1
-2.043E-1	8.593E+0	1.956E+1
-1.978E-1	8.632E+0	1.966E+1
-2.011E-1	8.665E+0	1.949E+1
-2.060E-1	8.678E+0	1.961E+1
-2.043E-1	8.639E+0	1.947E+1
-1.978E-1	8.613E+0	1.940E+1
-1.978E-1	8.648E+0	1.958E+1
-2.027E-1	8.584E+0	1.958E+1
-2.060E-1	8.843E+0	1.957E+1
-1.995E-1	8.678E+0	1.953E+1
-1.995E-1	8.723E+0	1.950E+1
-2.060E-1	8.535E+0	1.959E+1
-2.043E-1	8.781E+0	1.967E+1
-2.043E-1	8.652E+0	1.956E+1
-2.011E-1	8.648E+0	1.942E+1
-2.060E-1	8.532E+0	1.932E+1
-2.027E-1	8.684E+0	1.941E+1
-2.027E-1	8.700E+0	1.973E+1
-2.027E-1	8.661E+0	1.959E+1
-2.027E-1	8.622E+0	1.949E+1
-2.043E-1	8.704E+0	1.943E+1
-2.011E-1	8.749E+0	1.936E+1
-2.011E-1	8.710E+0	1.953E+1
-2.060E-1	8.733E+0	1.957E+1
-2.060E-1	8.772E+0	1.952E+1
-1.995E-1	8.726E+0	1.960E+1
-1.995E-1	8.762E+0	1.940E+1
-2.011E-1	8.622E+0	1.938E+1
-2.043E-1	8.713E+0	1.957E+1
-2.011E-1	8.652E+0	1.965E+1
-1.995E-1	8.658E+0	1.952E+1
-2.011E-1	8.674E+0	1.953E+1
-2.043E-1	8.629E+0	1.945E+1
-2.027E-1	8.781E+0	1.970E+1
-2.027E-1	8.609E+0	1.953E+1
-2.027E-1	8.726E+0	1.956E+1
-2.027E-1	8.691E+0	1.953E+1
-1.995E-1	8.691E+0	1.946E+1
-1.995E-1	8.684E+0	1.941E+1
-2.060E-1	8.626E+0	1.959E+1
-2.043E-1	8.697E+0	1.956E+1
-1.995E-1	8.635E+0	1.946E+1
-1.995E-1	8.730E+0	1.942E+1
-2.043E-1	8.571E+0	1.948E+1
-2.027E-1	8.652E+0	1.979E+1
-1.995E-1	8.522E+0	1.942E+1
-2.027E-1	8.590E+0	1.954E+1
-2.027E-1	8.768E+0	1.964E+1
-2.060E-1	8.694E+0	1.948E+1
-1.995E-1	8.704E+0	1.949E+1
-2.043E-1	8.704E+0	1.937E+1
-2.076E-1	8.642E+0	1.955E+1
-2.060E-1	8.785E+0	1.949E+1
-1.978E-1	8.648E+0	1.951E+1
-2.027E-1	8.687E+0	1.935E+1
-2.043E-1	8.671E+0	1.947E+1
-2.043E-1	8.678E+0	1.961E+1
-1.995E-1	8.700E+0	1.955E+1
-1.995E-1	8.642E+0	1.966E+1
-2.060E-1	8.691E+0	1.959E+1
-2.011E-1	8.645E+0	1.932E+1
-2.027E-1	8.600E+0	1.943E+1
-1.995E-1	8.639E+0	1.944E+1
-2.027E-1	8.665E+0	1.953E+1
-2.043E-1	8.691E+0	1.964E+1
-2.027E-1	8.697E+0	1.966E+1
-2.011E-1	8.558E+0	1.959E+1
-2.027E-1	8.564E+0	1.960E+1
-2.043E-1	8.704E+0	1.955E+1
-2.011E-1	8.639E+0	1.965E+1
-2.011E-1	8.661E+0	1.947E+1
-2.027E-1	8.704E+0	1.964E+1
-2.060E-1	8.674E+0	1.961E+1
-1.978E-1	8.720E+0	1.941E+1
-2.011E-1	8.635E+0	1.953E+1
-2.027E-1	8.606E+0	1.951E+1
-2.027E-1	8.609E+0	1.936E+1
-2.011E-1	8.733E+0	1.952E+1
-2.027E-1	8.704E+0	1.957E+1
-2.043E-1	8.742E+0	1.952E+1
-2.043E-1	8.493E+0	1.953E+1
-2.011E-1	8.674E+0	1.942E+1
-2.027E-1	8.681E+0	1.959E+1
-2.043E-1	8.681E+0	1.960E+1
-2.027E-1	8.691E+0	1.961E+1
-1.978E-1	8.778E+0	1.964E+1
-2.027E-1	8.548E+0	1.949E+1
-2.060E-1	8.700E+0	1.926E+1
-2.027E-1	8.597E+0	1.968E+1
-2.011E-1	8.671E+0	1.950E+1
-2.011E-1	8.655E+0	1.947E+1
-2.043E-1	8.739E+0	1.942E+1
-2.043E-1	8.704E+0	1.947E+1
-1.978E-1	8.541E+0	1.955E+1
-2.011E-1	8.730E+0	1.954E+1
-2.043E-1	8.626E+0	1.938E+1
-2.027E-1	8.635E+0	1.949E+1
-2.011E-1	8.755E+0	1.953E+1
-2.011E-1	8.486E+0	1.959E+1
-2.060E-1	8.707E+0	1.952E+1
-2.043E-1	8.642E+0	1.959E+1
-1.978E-1	8.574E+0	1.946E+1
-2.011E-1	8.622E+0	1.953E+1
-2.027E-1	8.502E+0	1.952E+1
-2.060E-1	8.752E+0	1.944E+1
-1.995E-1	8.632E+0	1.936E+1
-2.027E-1	8.626E+0	1.949E+1
-1.995E-1	8.525E+0	1.942E+1
-2.011E-1	8.678E+0	1.947E+1
-1.995E-1	8.606E+0	1.950E+1
-1.995E-1	8.694E+0	1.948E+1
-2.043E-1	8.609E+0	1.954E+1
-2.027E-1	8.759E+0	1.951E+1
-2.027E-1	8.726E+0	1.954E+1
-2.011E-1	8.723E+0	1.943E+1
-2.027E-1	8.678E+0	1.947E+1
-2.060E-1	8.665E+0	1.962E+1
-2.043E-1	8.584E+0	1.954E+1
-2.011E-1	8.613E+0	1.950E+1
-2.043E-1	8.746E+0	1.953E+1
-2.011E-1	8.691E+0	1.956E+1
-2.011E-1	8.609E+0	1.959E+1
-2.011E-1	8.752E+0	1.972E+1
-2.043E-1	8.535E+0	1.946E+1
-2.027E-1	8.733E+0	1.951E+1
-2.011E-1	8.665E+0	1.944E+1
-2.027E-1	8.642E+0	1.959E+1
-2.060E-1	8.674E+0	1.939E+1
-2.027E-1	8.619E+0	1.955E+1
-1.995E-1	8.710E+0	1.952E+1
-2.011E-1	8.571E+0	1.958E+1
-2.060E-1	8.613E+0	1.943E+1
-2.011E-1	8.726E+0	1.953E+1
-2.027E-1	8.635E+0	1.938E+1
-2.011E-1	8.671E+0	1.946E+1
-2.027E-1	8.655E+0	1.960E+1
-2.027E-1	8.541E+0	1.955E+1
-2.011E-1	8.584E+0	1.946E+1
-2.027E-1	8.645E+0	1.940E+1
-2.043E-1	8.684E+0	1.972E+1
-2.027E-1	8.635E+0	1.950E+1
-1.995E-1	8.684E+0	1.958E+1
-2.043E-1	8.580E+0	1.953E+1
-2.027E-1	8.655E+0	1.961E+1
-2.011E-1	8.733E+0	1.950E+1
-2.011E-1	8.665E+0	1.973E+1
-1.995E-1	8.655E+0	1.955E+1
-2.043E-1	8.642E+0	1.950E+1
-2.027E-1	8.645E+0	1.949E+1
-1.978E-1	8.707E+0	1.936E+1
-2.011E-1	8.538E+0	1.954E+1
-2.043E-1	8.850E+0	1.953E+1
-2.011E-1	8.606E+0	1.965E+1
-1.978E-1	8.697E+0	1.960E+1
-1.995E-1	8.639E+0	1.954E+1
-2.027E-1	8.606E+0	1.937E+1
-1.995E-1	8.613E+0	1.958E+1
-1.995E-1	8.768E+0	1.959E+1
-2.027E-1	8.661E+0	1.937E+1
-2.043E-1	8.668E+0	1.947E+1
-2.027E-1	8.791E+0	1.954E+1
-1.978E-1	8.639E+0	1.952E+1
-1.978E-1	8.710E+0	1.961E+1
-2.043E-1	8.684E+0	1.960E+1
-2.043E-1	8.691E+0	1.958E+1
-1.962E-1	8.665E+0	1.964E+1
-2.027E-1	8.554E+0	1.957E+1
-2.027E-1	8.749E+0	1.960E+1
-2.027E-1	8.571E+0	1.958E+1
-1.995E-1	8.697E+0	1.953E+1
-1.995E-1	8.548E+0	1.964E+1
-2.043E-1	8.645E+0	1.948E+1
-2.027E-1	8.593E+0	1.959E+1
-1.978E-1	8.613E+0	1.941E+1
-1.978E-1	8.668E+0	1.941E+1
-2.011E-1	8.652E+0	1.948E+1
-2.027E-1	8.619E+0	1.963E+1
-2.011E-1	8.626E+0	1.946E+1
-2.011E-1	8.733E+0	1.950E+1
-2.043E-1	8.528E+0	1.951E+1
-2.027E-1	8.681E+0	1.948E+1
-2.011E-1	8.674E+0	1.961E+1
-1.995E-1	8.609E+0	1.966E+1
-2.027E-1	8.658E+0	1.948E+1
-1.995E-1	8.665E+0	1.953E+1
-2.027E-1	8.726E+0	1.956E+1
-2.011E-1	8.668E+0	1.943E+1
-2.027E-1	8.687E+0	1.962E+1
-1.995E-1	8.661E+0	1.967E+1
-1.995E-1	8.626E+0	1.964E+1
-2.011E-1	8.632E+0	1.949E+1
-1.995E-1	8.723E+0	1.957E+1
-2.011E-1	8.522E+0	1.959E+1
-1.978E-1	8.609E+0	1.962E+1
-2.011E-1	8.551E+0	1.941E+1
-2.011E-1	8.470E+0	1.951E+1
-1.995E-1	8.684E+0	1.952E+1
-2.011E-1	8.697E+0	1.943E+1
-1.995E-1	8.613E+0	1.935E+1
-2.043E-1	8.645E+0	1.939E+1
-2.011E-1	8.726E+0	1.949E+1
-1.978E-1	8.558E+0	1.961E+1
-1.995E-1	8.668E+0	1.939E+1
-2.027E-1	8.658E+0	1.961E+1
-2.043E-1	8.593E+0	1.964E+1
-2.011E-1	8.671E+0	1.946E+1
-2.011E-1	8.749E+0	1.948E+1
-2.027E-1	8.616E+0	1.956E+1
-2.011E-1	8.736E+0	1.947E+1
-1.978E-1	8.600E+0	1.957E+1
-2.011E-1	8.710E+0	1.952E+1
-2.011E-1	8.626E+0	1.953E+1
-2.011E-1	8.551E+0	1.936E+1
-1.995E-1	8.629E+0	1.940E+1
-1.995E-1	8.619E+0	1.964E+1
-2.011E-1	8.704E+0	1.952E+1
-2.027E-1	8.678E+0	1.940E+1
-1.962E-1	8.694E+0	1.956E+1
-2.011E-1	8.597E+0	1.941E+1
-2.027E-1	8.603E+0	1.941E+1
-2.027E-1	8.613E+0	1.961E+1
-1.978E-1	8.616E+0	1.965E+1
-1.995E-1	8.600E+0	1.938E+1
-2.060E-1	8.622E+0	1.955E+1
-2.043E-1	8.707E+0	1.957E+1
-1.995E-1	8.525E+0	1.949E+1
-1.962E-1	8.587E+0	1.956E+1
-2.027E-1	8.584E+0	1.942E+1
-1.978E-1	8.609E+0	1.953E+1
-1.995E-1	8.713E+0	1.953E+1
-1.995E-1	8.567E+0	1.946E+1
-2.027E-1	8.791E+0	1.957E+1
-1.995E-1	8.554E+0	1.950E+1
-1.995E-1	8.707E+0	1.951E+1
-1.978E-1	8.681E+0	1.961E+1
-2.027E-1	8.713E+0	1.959E+1
-2.011E-1	8.616E+0	1.969E+1
-1.978E-1	8.600E+0	1.959E+1
-2.027E-1	8.616E+0	1.950E+1
-2.027E-1	8.590E+0	1.947E+1
-2.011E-1	8.619E+0	1.956E+1
-1.995E-1	8.723E+0	1.964E+1
-2.027E-1	8.548E+0	1.963E+1
-1.995E-1	8.736E+0	1.949E+1
-2.027E-1	8.681E+0	1.966E+1
-2.011E-1	8.648E+0	1.964E+1
-1.978E-1	8.603E+0	1.954E+1
-2.027E-1	8.642E+0	1.949E+1
-2.011E-1	8.681E+0	1.934E+1
-1.978E-1	8.616E+0	1.966E+1
-1.995E-1	8.739E+0	1.967E+1
-2.011E-1	8.629E+0	1.954E+1
-2.011E-1	8.713E+0	1.948E+1
-2.011E-1	8.700E+0	1.952E+1
-1.995E-1	8.730E+0	1.943E+1
-1.995E-1	8.580E+0	1.949E+1
-2.011E-1	8.661E+0	1.947E+1
-1.995E-1	8.648E+0	1.947E+1
-2.011E-1	8.746E+0	1.947E+1
-2.027E-1	8.597E+0	1.960E+1
-2.027E-1	8.707E+0	1.967E+1
-1.995E-1	8.704E+0	1.984E+1
-1.978E-1	8.801E+0	1.944E+1
-2.060E-1	8.590E+0	1.963E+1
-2.027E-1	8.710E+0	1.964E+1
-1.995E-1	8.580E+0	1.950E+1
-2.011E-1	8.629E+0	1.964E+1
-2.060E-1	8.571E+0	1.964E+1
-2.011E-1	8.723E+0	1.949E+1
-1.995E-1	8.652E+0	1.945E+1
-1.995E-1	8.726E+0	1.951E+1
-2.027E-1	8.694E+0	1.954E+1
-2.011E-1	8.678E+0	1.969E+1
-1.962E-1	8.684E+0	1.973E+1
-1.995E-1	8.726E+0	1.951E+1
-2.011E-1	8.590E+0	1.951E+1
-2.027E-1	8.684E+0	1.952E+1
-1.995E-1	8.710E+0	1.966E+1
-1.995E-1	8.616E+0	1.939E+1
-2.011E-1	8.710E+0	1.932E+1
-2.011E-1	8.661E+0	1.966E+1
-2.011E-1	8.597E+0	1.965E+1
-1.978E-1	8.648E+0	1.954E+1
-2.011E-1	8.639E+0	1.959E+1
-2.011E-1	8.645E+0	1.948E+1
-1.995E-1	8.720E+0	1.949E+1
-1.995E-1	8.652E+0	1.934E+1
-2.043E-1	8.681E+0	1.948E+1
-2.027E-1	8.697E+0	1.947E+1
-1.995E-1	8.713E+0	1.952E+1
-1.995E-1	8.619E+0	1.961E+1
-2.060E-1	8.678E+0	1.954E+1
-1.995E-1	8.762E+0	1.943E+1
-1.978E-1	8.723E+0	1.944E+1
-1.978E-1	8.665E+0	1.959E+1
-2.027E-1	8.704E+0	1.953E+1
-2.027E-1	8.736E+0	1.947E+1
-1.962E-1	8.684E+0	1.956E+1
-1.995E-1	8.691E+0	1.948E+1
-2.027E-1	8.554E+0	1.946E+1
-2.011E-1	8.694E+0	1.953E+1
-1.978E-1	8.635E+0	1.956E+1
-1.962E-1	8.736E+0	1.932E+1
-2.043E-1	8.661E+0	1.953E+1
-2.011E-1	8.619E+0	1.958E+1
-1.962E-1	8.616E+0	1.960E+1
-1.978E-1	8.733E+0	1.939E+1
-2.043E-1	8.571E+0	1.984E+1
-2.043E-1	8.665E+0	1.944E+1
-1.995E-1	8.752E+0	1.972E+1
-1.995E-1	8.635E+0	1.975E+1
-2.011E-1	8.733E+0	1.953E+1
-2.011E-1	8.820E+0	1.953E+1
-1.978E-1	8.658E+0	1.966E+1
-1.995E-1	8.642E+0	1.947E+1
-2.027E-1	8.671E+0	1.948E+1
-2.027E-1	8.648E+0	1.956E+1
-1.978E-1	8.648E+0	1.948E+1
-1.995E-1	8.707E+0	1.963E+1
-2.027E-1	8.626E+0	1.935E+1
-2.011E-1	8.739E+0	1.942E+1
-1.995E-1	8.600E+0	1.933E+1
-1.978E-1	8.593E+0	1.966E+1
-2.027E-1	8.548E+0	1.948E+1
-1.978E-1	8.558E+0	1.946E+1
-1.978E-1	8.532E+0	1.962E+1
-1.995E-1	8.681E+0	1.948E+1
-2.027E-1	8.571E+0	1.957E+1
-2.011E-1	8.587E+0	1.963E+1
-1.978E-1	8.710E+0	1.947E+1
-2.011E-1	8.762E+0	1.956E+1
-2.027E-1	8.642E+0	1.936E+1
-2.011E-1	8.603E+0	1.951E+1
-1.995E-1	8.697E+0	1.966E+1
-1.962E-1	8.561E+0	1.945E+1
-2.011E-1	8.648E+0	1.949E+1
-2.011E-1	8.626E+0	1.971E+1
-1.962E-1	8.752E+0	1.959E+1
-1.995E-1	8.558E+0	1.936E+1
-2.027E-1	8.626E+0	1.949E+1
-2.011E-1	8.658E+0	1.954E+1
-2.011E-1	8.574E+0	1.950E+1
-1.978E-1	8.772E+0	1.937E+1
-2.043E-1	8.671E+0	1.941E+1
-1.995E-1	8.762E+0	1.948E+1
-1.978E-1	8.710E+0	1.956E+1
-1.995E-1	8.723E+0	1.958E+1
-2.011E-1	8.626E+0	1.955E+1
-1.995E-1	8.697E+0	1.951E+1
-1.978E-1	8.704E+0	1.944E+1
-2.011E-1	8.532E+0	1.955E+1
-2.011E-1	8.661E+0	1.953E+1
-1.995E-1	8.739E+0	1.944E+1
-1.962E-1	8.668E+0	1.936E+1
-1.995E-1	8.593E+0	1.945E+1
-2.043E-1	8.616E+0	1.943E+1
-2.027E-1	8.691E+0	1.951E+1
-1.978E-1	8.694E+0	1.955E+1
-1.978E-1	8.574E+0	1.948E+1
-2.043E-1	8.694E+0	1.946E+1
-2.011E-1	8.713E+0	1.949E+1
-1.995E-1	8.658E+0	1.940E+1
-2.011E-1	8.697E+0	1.945E+1
-2.011E-1	8.629E+0	1.951E+1
-2.027E-1	8.541E+0	1.960E+1
-2.027E-1	8.645E+0	1.951E+1
-1.978E-1	8.645E+0	1.956E+1
-1.995E-1	8.830E+0	1.960E+1
-1.995E-1	8.668E+0	1.957E+1
-1.978E-1	8.768E+0	1.953E+1
-1.978E-1	8.700E+0	1.943E+1
-2.011E-1	8.804E+0	1.958E+1
-2.011E-1	8.742E+0	1.960E+1
-1.946E-1	8.587E+0	1.969E+1
-1.978E-1	8.626E+0	1.948E+1
-2.011E-1	8.665E+0	1.928E+1
-2.011E-1	8.697E+0	1.960E+1
-1.978E-1	8.603E+0	1.947E+1
-1.962E-1	8.626E+0	1.954E+1
-2.027E-1	8.632E+0	1.948E+1
-1.978E-1	8.691E+0	1.949E+1
-1.978E-1	8.736E+0	1.945E+1
-1.995E-1	8.668E+0	1.942E+1
-2.027E-1	8.691E+0	1.961E+1
-2.011E-1	8.765E+0	1.954E+1
-1.995E-1	8.717E+0	1.954E+1
-2.011E-1	8.655E+0	1.960E+1
-2.011E-1	8.726E+0	1.968E+1
-2.011E-1	8.671E+0	1.956E+1
-1.995E-1	8.707E+0	1.956E+1
-1.995E-1	8.730E+0	1.952E+1
-1.978E-1	8.645E+0	1.944E+1
-1.978E-1	8.694E+0	1.941E+1
-1.978E-1	8.658E+0	1.939E+1
-1.978E-1	8.635E+0	1.963E+1
-2.027E-1	8.642E+0	1.934E+1
-1.978E-1	8.726E+0	1.968E+1
-1.978E-1	8.661E+0	1.971E+1
-1.978E-1	8.746E+0	1.944E+1
-1.995E-1	8.600E+0	1.959E+1
-1.995E-1	8.730E+0	1.977E+1
-1.962E-1	8.665E+0	1.939E+1
-1.995E-1	8.720E+0	1.941E+1
-2.011E-1	8.590E+0	1.955E+1
-2.011E-1	8.768E+0	1.941E+1
-1.995E-1	8.483E+0	1.958E+1
-1.978E-1	8.720E+0	1.947E+1
-2.027E-1	8.597E+0	1.937E+1
-1.995E-1	8.597E+0	1.949E+1
-1.995E-1	8.678E+0	1.962E+1
-1.995E-1	8.681E+0	1.954E+1
-2.011E-1	8.681E+0	1.975E+1
-1.995E-1	8.837E+0	1.942E+1
-1.978E-1	8.616E+0	1.953E+1
-1.978E-1	8.619E+0	1.936E+1
-2.011E-1	8.759E+0	1.956E+1
-2.011E-1	8.535E+0	1.956E+1
-1.978E-1	8.655E+0	1.959E+1
-1.978E-1	8.635E+0	1.948E+1
-1.995E-1	8.590E+0	1.963E+1
-1.995E-1	8.694E+0	1.944E+1
-1.978E-1	8.548E+0	1.947E+1
-1.962E-1	8.665E+0	1.962E+1
-1.995E-1	8.723E+0	1.961E+1
-1.995E-1	8.642E+0	1.935E+1
-1.978E-1	8.606E+0	1.940E+1
-1.978E-1	8.613E+0	1.937E+1
-2.011E-1	8.558E+0	1.946E+1
-2.011E-1	8.571E+0	1.953E+1
-1.978E-1	8.632E+0	1.956E+1
-1.995E-1	8.665E+0	1.944E+1
-2.027E-1	8.590E+0	1.949E+1
-1.995E-1	8.622E+0	1.965E+1
-1.995E-1	8.632E+0	1.947E+1
-1.995E-1	8.554E+0	1.923E+1
-2.027E-1	8.665E+0	1.943E+1
-1.962E-1	8.674E+0	1.968E+1
-1.995E-1	8.717E+0	1.952E+1
-1.962E-1	8.538E+0	1.963E+1
-2.043E-1	8.661E+0	1.930E+1
-2.011E-1	8.736E+0	1.947E+1
-1.978E-1	8.671E+0	1.949E+1
-1.978E-1	8.733E+0	1.956E+1
-2.011E-1	8.645E+0	1.960E+1
-1.995E-1	8.613E+0	1.944E+1
-1.962E-1	8.564E+0	1.955E+1
-1.978E-1	8.606E+0	1.947E+1
-1.995E-1	8.687E+0	1.959E+1
-2.011E-1	8.635E+0	1.940E+1
-1.995E-1	8.577E+0	1.976E+1
-1.995E-1	8.713E+0	1.967E+1
-2.027E-1	8.606E+0	1.938E+1
-2.011E-1	8.639E+0	1.963E+1
-1.962E-1	8.561E+0	1.959E+1
-1.978E-1	8.616E+0	1.933E+1
-2.043E-1	8.635E+0	1.949E+1
-1.995E-1	8.684E+0	1.947E+1
-1.978E-1	8.707E+0	1.957E+1
-2.011E-1	8.590E+0	1.934E+1
-2.011E-1	8.632E+0	1.956E+1
-2.011E-1	8.554E+0	1.945E+1
-1.962E-1	8.571E+0	1.955E+1
-1.978E-1	8.684E+0	1.954E+1
-1.995E-1	8.723E+0	1.956E+1
-1.978E-1	8.613E+0	1.934E+1
-1.995E-1	8.707E+0	1.941E+1
-1.962E-1	8.665E+0	1.946E+1
-2.027E-1	8.700E+0	1.957E+1
-2.027E-1	8.671E+0	1.942E+1
-1.978E-1	8.674E+0	1.957E+1
-2.011E-1	8.755E+0	1.947E+1
-2.011E-1	8.788E+0	1.946E+1
-2.011E-1	8.665E+0	1.941E+1
-1.962E-1	8.674E+0	1.950E+1
-1.978E-1	8.658E+0	1.947E+1
-2.011E-1	8.658E+0	1.961E+1
-1.962E-1	8.606E+0	1.975E+1
-1.978E-1	8.629E+0	1.943E+1
-2.027E-1	8.687E+0	1.946E+1
-2.011E-1	8.639E+0	1.941E+1
-1.978E-1	8.619E+0	1.945E+1
-1.962E-1	8.691E+0	1.963E+1
-1.978E-1	8.603E+0	1.959E+1
-2.011E-1	8.824E+0	1.947E+1
-1.995E-1	8.642E+0	1.936E+1
-1.962E-1	8.752E+0	1.952E+1
-1.978E-1	8.671E+0	1.938E+1
-2.027E-1	8.639E+0	1.950E+1
-1.995E-1	8.700E+0	1.945E+1
-1.962E-1	8.671E+0	1.953E+1
-1.978E-1	8.642E+0	1.956E+1
-2.027E-1	8.558E+0	1.956E+1
-1.995E-1	8.697E+0	1.951E+1
-1.978E-1	8.577E+0	1.937E+1
-1.978E-1	8.665E+0	1.943E+1
-1.995E-1	8.749E+0	1.947E+1
-1.995E-1	8.678E+0	1.953E+1
-1.946E-1	8.639E+0	1.952E+1
-2.011E-1	8.717E+0	1.959E+1
-2.011E-1	8.613E+0	1.960E+1
-1.995E-1	8.590E+0	1.967E+1
-1.978E-1	8.629E+0	1.946E+1
-1.995E-1	8.739E+0	1.947E+1
-2.011E-1	8.775E+0	1.954E+1
-2.011E-1	8.506E+0	1.940E+1
-1.962E-1	8.736E+0	1.947E+1
-1.995E-1	8.730E+0	1.948E+1
-2.011E-1	8.694E+0	1.937E+1
-1.995E-1	8.584E+0	1.959E+1
-1.962E-1	8.616E+0	1.951E+1
-1.962E-1	8.613E+0	1.943E+1
-2.011E-1	8.590E+0	1.957E+1
-1.978E-1	8.704E+0	1.939E+1
-1.995E-1	8.590E+0	1.960E+1
-2.011E-1	8.622E+0	1.947E+1
-2.011E-1	8.710E+0	1.945E+1
-1.978E-1	8.668E+0	1.961E+1
-1.978E-1	8.629E+0	1.957E+1
-1.978E-1	8.554E+0	1.932E+1
-2.043E-1	8.668E+0	1.956E+1
-2.011E-1	8.606E+0	1.954E+1
-1.962E-1	8.665E+0	1.947E+1
-1.962E-1	8.577E+0	1.941E+1
-1.995E-1	8.726E+0	1.966E+1
-1.995E-1	8.645E+0	1.956E+1
-1.978E-1	8.694E+0	1.943E+1
-1.995E-1	8.645E+0	1.949E+1
-2.011E-1	8.590E+0	1.961E+1
-1.978E-1	8.645E+0	1.950E+1
-2.011E-1	8.626E+0	1.950E+1
-1.978E-1	8.762E+0	1.945E+1
-2.011E-1	8.720E+0	1.961E+1
-1.995E-1	8.622E+0	1.939E+1
-1.978E-1	8.762E+0	1.975E+1
-1.978E-1	8.447E+0	1.954E+1
-1.995E-1	8.642E+0	1.939E+1
-1.995E-1	8.817E+0	1.952E+1
-1.978E-1	8.739E+0	1.961E+1
-1.995E-1	8.600E+0	1.932E+1
-2.011E-1	8.684E+0	1.948E+1
-1.962E-1	8.532E+0	1.949E+1
-1.978E-1	8.629E+0	1.961E+1
-1.978E-1	8.674E+0	1.944E+1
-2.011E-1	8.629E+0	1.953E+1
-2.011E-1	8.567E+0	1.955E+1
-1.978E-1	8.616E+0	1.956E+1
-1.978E-1	8.665E+0	1.954E+1
-1.995E-1	8.717E+0	1.952E+1
-1.978E-1	8.574E+0	1.952E+1
-1.962E-1	8.629E+0	1.929E+1
-1.995E-1	8.635E+0	1.952E+1
-2.011E-1	8.590E+0	1.948E+1
-1.962E-1	8.704E+0	1.953E+1
-1.946E-1	8.652E+0	1.947E+1
-1.978E-1	8.665E+0	1.975E+1
-2.011E-1	8.648E+0	1.924E+1
-1.978E-1	8.629E+0	1.980E+1
-1.946E-1	8.707E+0	1.949E+1
-1.995E-1	8.629E+0	1.958E+1
-2.027E-1	8.613E+0	1.936E+1
-1.962E-1	8.655E+0	1.955E+1
-1.946E-1	8.655E+0	1.957E+1
-2.011E-1	8.759E+0	1.930E+1
-2.027E-1	8.590E+0	1.971E+1
-1.978E-1	8.898E+0	1.949E+1
-1.978E-1	8.609E+0	1.943E+1
-1.995E-1	8.561E+0	1.938E+1
-2.011E-1	8.681E+0	1.966E+1
-1.946E-1	8.629E+0	1.960E+1
-1.962E-1	8.558E+0	1.955E+1
-1.978E-1	8.713E+0	1.936E+1
-1.995E-1	8.639E+0	1.933E+1
-1.946E-1	8.551E+0	1.948E+1
-1.946E-1	8.665E+0	1.970E+1
-1.995E-1	8.700E+0	1.936E+1
-2.027E-1	8.626E+0	1.954E+1
-2.011E-1	8.697E+0	1.952E+1
-1.978E-1	8.788E+0	1.948E+1
-1.978E-1	8.600E+0	1.962E+1
-1.995E-1	8.681E+0	1.958E+1
-1.978E-1	8.590E+0	1.952E+1
-1.962E-1	8.697E+0	1.949E+1
-1.978E-1	8.671E+0	1.936E+1
-2.011E-1	8.691E+0	1.924E+1
-2.011E-1	8.723E+0	1.952E+1
-1.962E-1	8.720E+0	1.951E+1
-1.995E-1	8.674E+0	1.960E+1
-2.011E-1	8.713E+0	1.963E+1
-2.011E-1	8.635E+0	1.964E+1
-1.962E-1	8.584E+0	1.952E+1
-1.978E-1	8.538E+0	1.945E+1
-1.995E-1	8.616E+0	1.951E+1
-1.995E-1	8.655E+0	1.945E+1
-1.962E-1	8.590E+0	1.959E+1
-1.962E-1	8.577E+0	1.969E+1
-2.011E-1	8.674E+0	1.965E+1
-1.995E-1	8.733E+0	1.958E+1
-1.978E-1	8.577E+0	1.944E+1
-1.995E-1	8.691E+0	1.942E+1
-1.978E-1	8.661E+0	1.952E+1
-1.978E-1	8.700E+0	1.951E+1
-1.978E-1	8.674E+0	1.952E+1
-1.962E-1	8.645E+0	1.952E+1
-2.011E-1	8.528E+0	1.932E+1
-1.995E-1	8.648E+0	1.963E+1
-1.962E-1	8.694E+0	1.950E+1
-1.995E-1	8.655E+0	1.942E+1
-2.027E-1	8.668E+0	1.947E+1
-1.995E-1	8.665E+0	1.956E+1
-1.978E-1	8.674E+0	1.945E+1
-1.962E-1	8.704E+0	1.975E+1
-1.995E-1	8.626E+0	1.953E+1
-1.995E-1	8.674E+0	1.954E+1
-1.978E-1	8.681E+0	1.953E+1
-1.978E-1	8.632E+0	1.966E+1
-2.027E-1	8.622E+0	1.952E+1
-1.978E-1	8.681E+0	1.938E+1
-1.978E-1	8.691E+0	1.963E+1
-1.962E-1	8.665E+0	1.954E+1
-1.978E-1	8.648E+0	1.950E+1
-1.995E-1	8.645E+0	1.938E+1
-1.962E-1	8.694E+0	1.949E+1
-1.978E-1	8.739E+0	1.971E+1
-1.995E-1	8.691E+0	1.953E+1
-1.978E-1	8.704E+0	1.964E+1
-1.962E-1	8.593E+0	1.958E+1
-1.978E-1	8.671E+0	1.959E+1
-2.027E-1	8.704E+0	1.946E+1
-1.962E-1	8.554E+0	1.958E+1
-1.962E-1	8.713E+0	1.944E+1
-1.978E-1	8.541E+0	1.953E+1
-1.995E-1	8.632E+0	1.949E+1
-1.978E-1	8.707E+0	1.958E+1
-1.978E-1	8.635E+0	1.937E+1
-1.978E-1	8.622E+0	1.964E+1
-1.978E-1	8.697E+0	1.942E+1
-1.978E-1	8.622E+0	1.941E+1
-1.962E-1	8.590E+0	1.939E+1
-1.978E-1	8.681E+0	1.951E+1
-2.011E-1	8.613E+0	1.947E+1
-1.978E-1	8.691E+0	1.949E+1
-1.946E-1	8.678E+0	1.944E+1
-1.978E-1	8.652E+0	1.940E+1
-1.995E-1	8.665E+0	1.943E+1
-1.995E-1	8.681E+0	1.947E+1
-1.962E-1	8.655E+0	1.959E+1
-1.946E-1	8.733E+0	1.960E+1
-2.043E-1	8.554E+0	1.952E+1
-1.978E-1	8.603E+0	1.947E+1
-1.978E-1	8.639E+0	1.976E+1
-1.978E-1	8.652E+0	1.943E+1
-2.027E-1	8.700E+0	1.950E+1
-2.011E-1	8.668E+0	1.950E+1
-2.011E-1	8.665E+0	1.967E+1
-2.011E-1	8.684E+0	1.955E+1
-2.043E-1	8.561E+0	1.940E+1
-1.995E-1	8.632E+0	1.945E+1
-1.946E-1	8.665E+0	1.951E+1
-1.995E-1	8.704E+0	1.944E+1
-1.978E-1	8.678E+0	1.957E+1
-1.995E-1	8.551E+0	1.955E+1
-1.946E-1	8.674E+0	1.956E+1
-1.995E-1	8.768E+0	1.950E+1
-1.995E-1	8.694E+0	1.941E+1
-1.962E-1	8.655E+0	1.959E+1
-1.962E-1	8.551E+0	1.958E+1
-1.978E-1	8.671E+0	1.964E+1
-1.995E-1	8.609E+0	1.953E+1
-1.962E-1	8.765E+0	1.937E+1
-1.962E-1	8.720E+0	1.943E+1
-1.962E-1	8.678E+0	1.949E+1
-1.978E-1	8.697E+0	1.961E+1
-2.011E-1	8.700E+0	1.955E+1
-1.962E-1	8.600E+0	1.940E+1
-2.011E-1	8.665E+0	1.955E+1
-2.027E-1	8.658E+0	1.946E+1
-1.995E-1	8.609E+0	1.955E+1
-1.946E-1	8.665E+0	1.946E+1
-1.962E-1	8.632E+0	1.957E+1
-1.978E-1	8.619E+0	1.964E+1
-1.978E-1	8.603E+0	1.954E+1
-2.027E-1	8.532E+0	1.956E+1
-1.978E-1	8.742E+0	1.958E+1
-1.995E-1	8.593E+0	1.967E+1
-1.978E-1	8.635E+0	1.967E+1
-1.962E-1	8.749E+0	1.959E+1
-1.995E-1	8.648E+0	1.970E+1
-1.995E-1	8.827E+0	1.955E+1
-1.978E-1	8.846E+0	1.944E+1
-1.962E-1	8.674E+0	1.951E+1
-1.978E-1	8.710E+0	1.953E+1
-1.995E-1	8.622E+0	1.947E+1
-2.011E-1	8.674E+0	1.956E+1
-1.962E-1	8.681E+0	1.946E+1
-1.995E-1	8.629E+0	1.959E+1
-1.978E-1	8.642E+0	1.937E+1
-1.995E-1	8.687E+0	1.956E+1
-1.978E-1	8.733E+0	1.946E+1
-1.946E-1	8.765E+0	1.946E+1
-1.995E-1	8.603E+0	1.959E+1
-1.962E-1	8.658E+0	1.964E+1
-1.962E-1	8.606E+0	1.942E+1
-1.978E-1	8.710E+0	1.961E+1
-1.995E-1	8.635E+0	1.957E+1
-1.978E-1	8.551E+0	1.950E+1
-1.978E-1	8.655E+0	1.956E+1
-1.978E-1	8.671E+0	1.936E+1
-1.995E-1	8.746E+0	1.953E+1
-1.995E-1	8.635E+0	1.953E+1
-1.946E-1	8.658E+0	1.949E+1
-1.962E-1	8.730E+0	1.947E+1
-2.011E-1	8.736E+0	1.949E+1
-1.962E-1	8.600E+0	1.968E+1
-1.962E-1	8.616E+0	1.944E+1
-1.995E-1	8.635E+0	1.954E+1
-2.011E-1	8.726E+0	1.953E+1
-1.978E-1	8.726E+0	1.959E+1
-1.962E-1	8.726E+0	1.949E+1
-1.962E-1	8.700E+0	1.948E+1
-2.011E-1	8.730E+0	1.956E+1
-1.995E-1	8.691E+0	1.959E+1
-1.962E-1	8.723E+0	1.960E+1
-1.962E-1	8.733E+0	1.933E+1
-1.995E-1	8.736E+0	1.959E+1
-2.011E-1	8.545E+0	1.950E+1
-1.978E-1	8.600E+0	1.953E+1
-1.995E-1	8.590E+0	1.961E+1
-2.011E-1	8.580E+0	1.964E+1
-1.978E-1	8.645E+0	1.955E+1
-1.946E-1	8.613E+0	1.953E+1
-1.978E-1	8.739E+0	1.956E+1
-2.027E-1	8.639E+0	1.956E+1
-1.962E-1	8.648E+0	1.960E+1
-1.946E-1	8.645E+0	1.953E+1
-1.995E-1	8.671E+0	1.936E+1
-1.995E-1	8.597E+0	1.958E+1
-1.995E-1	8.577E+0	1.946E+1
-1.978E-1	8.593E+0	1.958E+1
-1.995E-1	8.742E+0	1.951E+1
-2.011E-1	8.853E+0	1.962E+1
-1.978E-1	8.616E+0	1.948E+1
-1.978E-1	8.697E+0	1.960E+1
-1.978E-1	8.600E+0	1.953E+1
-1.995E-1	8.629E+0	1.951E+1
-1.962E-1	8.613E+0	1.950E+1
-1.962E-1	8.642E+0	1.955E+1
-1.995E-1	8.707E+0	1.946E+1
-1.995E-1	8.632E+0	1.945E+1
-1.978E-1	8.616E+0	1.948E+1
-1.978E-1	8.626E+0	1.960E+1
-1.978E-1	8.697E+0	1.948E+1
-1.995E-1	8.788E+0	1.944E+1
-1.978E-1	8.730E+0	1.961E+1
-1.962E-1	8.691E+0	1.932E+1
-1.962E-1	8.678E+0	1.967E+1
-2.011E-1	8.661E+0	1.945E+1
-1.978E-1	8.681E+0	1.953E+1
-1.946E-1	8.759E+0	1.937E+1
-1.962E-1	8.691E+0	1.972E+1
-2.011E-1	8.762E+0	1.952E+1
-1.978E-1	8.700E+0	1.977E+1
-1.978E-1	8.622E+0	1.944E+1
-1.995E-1	8.655E+0	1.965E+1
-2.011E-1	8.717E+0	1.958E+1
-1.962E-1	8.538E+0	1.949E+1
-1.962E-1	8.687E+0	1.961E+1
-1.978E-1	8.749E+0	1.953E+1
-1.978E-1	8.652E+0	1.954E+1
-1.962E-1	8.642E+0	1.967E+1
-1.962E-1	8.652E+0	1.968E+1
-1.995E-1	8.622E+0	1.949E+1
-1.995E-1	8.590E+0	1.947E+1
-2.011E-1	8.684E+0	1.931E+1
-1.962E-1	8.759E+0	1.966E+1
-1.978E-1	8.697E+0	1.939E+1
-2.011E-1	8.532E+0	1.950E+1
-1.978E-1	8.697E+0	1.973E+1
-1.946E-1	8.603E+0	1.950E+1
-1.995E-1	8.655E+0	1.963E+1
-1.978E-1	8.678E+0	1.948E+1
-1.978E-1	8.791E+0	1.971E+1
-1.946E-1	8.639E+0	1.953E+1
-1.995E-1	8.691E+0	1.939E+1
-2.027E-1	8.603E+0	1.963E+1
-1.978E-1	8.668E+0	1.943E+1
-1.946E-1	8.691E+0	1.951E+1
-1.995E-1	8.626E+0	1.953E+1
-1.995E-1	8.674E+0	1.955E+1
-1.978E-1	8.710E+0	1.952E+1
-1.930E-1	8.684E+0	1.945E+1
-1.962E-1	8.704E+0	1.963E+1
-1.978E-1	8.574E+0	1.959E+1
-1.962E-1	8.606E+0	1.944E+1
-1.962E-1	8.678E+0	1.958E+1
-1.978E-1	8.629E+0	1.946E+1
-2.011E-1	8.697E+0	1.944E+1
-1.978E-1	8.600E+0	1.965E+1
-1.995E-1	8.635E+0	1.967E+1
-1.946E-1	8.567E+0	1.952E+1
-1.995E-1	8.687E+0	1.947E+1
-1.995E-1	8.590E+0	1.953E+1
-1.962E-1	8.635E+0	1.945E+1
-1.962E-1	8.622E+0	1.949E+1
-2.011E-1	8.642E+0	1.942E+1
-1.962E-1	8.616E+0	1.950E+1
-1.962E-1	8.655E+0	1.964E+1
-1.962E-1	8.788E+0	1.950E+1
-1.995E-1	8.603E+0	1.946E+1
-1.995E-1	8.597E+0	1.962E+1
-1.962E-1	8.778E+0	1.944E+1
-1.995E-1	8.584E+0	1.942E+1
-2.011E-1	8.723E+0	1.961E+1
-1.962E-1	8.635E+0	1.968E+1
-1.978E-1	8.622E+0	1.942E+1
-1.978E-1	8.775E+0	1.954E+1
-1.978E-1	8.772E+0	1.960E+1
-1.978E-1	8.752E+0	1.940E+1
-1.978E-1	8.635E+0	1.967E+1
-1.962E-1	8.717E+0	1.930E+1
-1.995E-1	8.616E+0	1.961E+1
-1.995E-1	8.645E+0	1.967E+1
-1.962E-1	8.720E+0	1.954E+1
-1.962E-1	8.645E+0	1.945E+1
-2.011E-1	8.768E+0	1.948E+1
-1.962E-1	8.658E+0	1.939E+1
-1.995E-1	8.600E+0	1.946E+1
-1.978E-1	8.733E+0	1.948E+1
-1.995E-1	8.691E+0	1.960E+1
-1.978E-1	8.648E+0	1.962E+1
-1.978E-1	8.558E+0	1.941E+1
-2.011E-1	8.609E+0	1.956E+1
-1.995E-1	8.655E+0	1.941E+1
-1.978E-1	8.648E+0	1.944E+1
-1.930E-1	8.639E+0	1.958E+1
-1.978E-1	8.652E+0	1.949E+1
-1.978E-1	8.691E+0	1.930E+1
-1.978E-1	8.658E+0	1.962E+1
-1.946E-1	8.671E+0	1.937E+1
-1.978E-1	8.648E+0	1.951E+1
-2.011E-1	8.603E+0	1.957E+1
-1.962E-1	8.619E+0	1.962E+1
-1.946E-1	8.639E+0	1.958E+1
-1.962E-1	8.600E+0	1.959E+1
-2.043E-1	8.684E+0	1.940E+1
-1.978E-1	8.752E+0	1.951E+1
-1.946E-1	8.567E+0	1.958E+1
-2.011E-1	8.694E+0	1.963E+1
-1.978E-1	8.564E+0	1.943E+1
-1.978E-1	8.561E+0	1.948E+1
-1.962E-1	8.687E+0	1.948E+1
-1.995E-1	8.571E+0	1.941E+1
-1.995E-1	8.603E+0	1.957E+1
-1.978E-1	8.567E+0	1.942E+1
-1.962E-1	8.687E+0	1.961E+1
-1.978E-1	8.584E+0	1.954E+1
-1.978E-1	8.635E+0	1.974E+1
-1.962E-1	8.629E+0	1.966E+1
-1.946E-1	8.736E+0	1.963E+1
-1.962E-1	8.814E+0	1.955E+1
-1.995E-1	8.616E+0	1.960E+1
-2.011E-1	8.723E+0	1.939E+1
-1.962E-1	8.655E+0	1.971E+1
-1.978E-1	8.642E+0	1.958E+1
-1.995E-1	8.674E+0	1.955E+1
-1.978E-1	8.820E+0	1.949E+1
-1.962E-1	8.671E+0	1.962E+1
-1.962E-1	8.772E+0	1.963E+1
-1.995E-1	8.746E+0	1.962E+1
-1.978E-1	8.587E+0	1.949E+1
-1.946E-1	8.684E+0	1.951E+1
-2.011E-1	8.571E+0	1.948E+1
-2.027E-1	8.668E+0	1.961E+1
-1.995E-1	8.704E+0	1.946E+1
-1.962E-1	8.720E+0	1.949E+1
-1.978E-1	8.648E+0	1.968E+1
-1.995E-1	8.635E+0	1.945E+1
-1.962E-1	8.768E+0	1.952E+1
-1.946E-1	8.762E+0	1.949E+1
-1.978E-1	8.600E+0	1.960E+1
-1.978E-1	8.691E+0	1.971E+1
-1.978E-1	8.687E+0	1.966E+1
-1.946E-1	8.665E+0	1.943E+1
-1.995E-1	8.661E+0	1.943E+1
-1.995E-1	8.564E+0	1.958E+1
-1.962E-1	8.626E+0	1.962E+1
-1.978E-1	8.681E+0	1.946E+1
-1.962E-1	8.694E+0	1.963E+1
-1.978E-1	8.687E+0	1.958E+1
-1.978E-1	8.480E+0	1.948E+1
-1.946E-1	8.648E+0	1.946E+1
-1.978E-1	8.603E+0	1.952E+1
-1.995E-1	8.791E+0	1.943E+1
-1.995E-1	8.645E+0	1.967E+1
-1.946E-1	8.652E+0	1.952E+1
-1.962E-1	8.687E+0	1.940E+1
-1.995E-1	8.645E+0	1.961E+1
-1.978E-1	8.603E+0	1.956E+1
-1.930E-1	8.739E+0	1.960E+1
-1.978E-1	8.648E+0	1.946E+1
-2.011E-1	8.691E+0	1.954E+1
-1.978E-1	8.768E+0	1.961E+1
-1.962E-1	8.648E+0	1.946E+1
-1.995E-1	8.817E+0	1.962E+1
-1.995E-1	8.752E+0	1.952E+1
-1.978E-1	8.687E+0	1.957E+1
-1.914E-1	8.671E+0	1.969E+1
-1.962E-1	8.736E+0	1.961E+1
-2.011E-1	8.665E+0	1.972E+1
-1.962E-1	8.635E+0	1.948E+1
-1.962E-1	8.717E+0	1.961E+1
-1.962E-1	8.762E+0	1.945E+1
-1.995E-1	8.580E+0	1.955E+1
-1.995E-1	8.726E+0	1.950E+1
-1.962E-1	8.619E+0	1.948E+1
-1.995E-1	8.752E+0	1.944E+1
-1.995E-1	8.622E+0	1.943E+1
-1.962E-1	8.629E+0	1.957E+1
-1.946E-1	8.587E+0	1.952E+1
-1.962E-1	8.574E+0	1.946E+1
-1.995E-1	8.645E+0	1.957E+1
-1.978E-1	8.564E+0	1.946E+1
-1.946E-1	8.632E+0	1.949E+1
-1.995E-1	8.642E+0	1.944E+1
-1.995E-1	8.584E+0	1.960E+1
-1.978E-1	8.619E+0	1.939E+1
-1.930E-1	8.717E+0	1.941E+1
-1.946E-1	8.720E+0	1.930E+1
-2.011E-1	8.694E+0	1.950E+1
-1.962E-1	8.613E+0	1.959E+1
-1.930E-1	8.694E+0	1.962E+1
-1.962E-1	8.723E+0	1.932E+1
-2.027E-1	8.622E+0	1.957E+1
-2.011E-1	8.600E+0	1.961E+1
-1.946E-1	8.671E+0	1.965E+1
-1.946E-1	8.626E+0	1.968E+1
-1.978E-1	8.639E+0	1.936E+1
-1.995E-1	8.609E+0	1.936E+1
-1.962E-1	8.691E+0	1.959E+1
-1.946E-1	8.661E+0	1.967E+1
-2.011E-1	8.739E+0	1.943E+1
-1.978E-1	8.707E+0	1.949E+1
-1.946E-1	8.616E+0	1.957E+1
-1.962E-1	8.733E+0	1.948E+1
-1.995E-1	8.687E+0	1.951E+1
-1.962E-1	8.668E+0	1.952E+1
-1.946E-1	8.545E+0	1.954E+1
-1.962E-1	8.674E+0	1.950E+1
-2.011E-1	8.678E+0	1.944E+1
-1.962E-1	8.551E+0	1.947E+1
-1.962E-1	8.515E+0	1.972E+1
-1.978E-1	8.645E+0	1.957E+1
-2.011E-1	8.658E+0	1.961E+1
-1.995E-1	8.554E+0	1.957E+1
-1.962E-1	8.658E+0	1.941E+1
-2.011E-1	8.632E+0	1.946E+1
-2.011E-1	8.609E+0	1.953E+1
-1.978E-1	8.723E+0	1.961E+1
-1.962E-1	8.658E+0	1.963E+1
-1.978E-1	8.658E+0	1.956E+1
-2.011E-1	8.597E+0	1.948E+1
-1.962E-1	8.613E+0	1.953E+1
-1.962E-1	8.678E+0	1.957E+1
-1.995E-1	8.691E+0	1.939E+1
-1.995E-1	8.629E+0	1.961E+1
-1.962E-1	8.577E+0	1.953E+1
-1.946E-1	8.700E+0	1.965E+1
-1.978E-1	8.655E+0	1.942E+1
-1.978E-1	8.632E+0	1.942E+1
-1.995E-1	8.639E+0	1.949E+1
-1.962E-1	8.616E+0	1.957E+1
-1.995E-1	8.597E+0	1.949E+1
-2.011E-1	8.768E+0	1.949E+1
-1.962E-1	8.577E+0	1.966E+1
-1.962E-1	8.859E+0	1.966E+1
-1.962E-1	8.691E+0	1.948E+1
-1.995E-1	8.652E+0	1.958E+1
-1.995E-1	8.752E+0	1.943E+1
-1.978E-1	8.684E+0	1.952E+1
-1.946E-1	8.726E+0	1.935E+1
-1.995E-1	8.681E+0	1.952E+1
-1.962E-1	8.609E+0	1.942E+1
-1.946E-1	8.691E+0	1.953E+1
-1.962E-1	8.655E+0	1.940E+1
-2.011E-1	8.648E+0	1.966E+1
-1.978E-1	8.635E+0	1.958E+1
-1.946E-1	8.791E+0	1.941E+1
-1.946E-1	8.678E+0	1.958E+1
-1.995E-1	8.652E+0	1.943E+1
-1.978E-1	8.765E+0	1.958E+1
-1.946E-1	8.567E+0	1.947E+1
-1.978E-1	8.574E+0	1.951E+1
-1.978E-1	8.668E+0	1.954E+1
-1.978E-1	8.558E+0	1.959E+1
-1.978E-1	8.642E+0	1.973E+1
-1.978E-1	8.622E+0	1.956E+1
-1.995E-1	8.619E+0	1.951E+1
-1.995E-1	8.606E+0	1.965E+1
-1.978E-1	8.684E+0	1.959E+1
-1.962E-1	8.545E+0	1.951E+1
-2.011E-1	8.713E+0	1.945E+1
-1.962E-1	8.665E+0	1.947E+1
-1.962E-1	8.613E+0	1.946E+1
-1.978E-1	8.681E+0	1.952E+1
-2.011E-1	8.658E+0	1.954E+1
-1.978E-1	8.441E+0	1.942E+1
-1.962E-1	8.655E+0	1.942E+1
-1.995E-1	8.681E+0	1.928E+1
-1.995E-1	8.700E+0	1.962E+1
-1.978E-1	8.681E+0	1.964E+1
-1.962E-1	8.742E+0	1.953E+1
-1.978E-1	8.639E+0	1.957E+1
-1.978E-1	8.817E+0	1.959E+1
-1.978E-1	8.710E+0	1.955E+1
-1.930E-1	8.804E+0	1.966E+1
-1.995E-1	8.658E+0	1.935E+1
-2.011E-1	8.652E+0	1.960E+1
-1.946E-1	8.580E+0	1.958E+1
-1.962E-1	8.655E+0	1.939E+1
-1.995E-1	8.684E+0	1.950E+1
-2.011E-1	8.717E+0	1.954E+1
-1.995E-1	8.778E+0	1.949E+1
-1.978E-1	8.616E+0	1.960E+1
-1.995E-1	8.665E+0	1.956E+1
-1.978E-1	8.697E+0	1.958E+1
-1.962E-1	8.730E+0	1.963E+1
-1.962E-1	8.710E+0	1.965E+1
-1.946E-1	8.635E+0	1.955E+1
-2.011E-1	8.609E+0	1.941E+1
-1.946E-1	8.707E+0	1.947E+1
-1.978E-1	8.619E+0	1.954E+1
-1.962E-1	8.626E+0	1.950E+1
-2.027E-1	8.648E+0	1.947E+1
-1.978E-1	8.522E+0	1.962E+1
-1.962E-1	8.629E+0	1.948E+1
-1.978E-1	8.814E+0	1.946E+1
-2.011E-1	8.762E+0	1.958E+1
-1.962E-1	8.665E+0	1.952E+1
-1.962E-1	8.717E+0	1.935E+1
-1.962E-1	8.775E+0	1.975E+1
-2.011E-1	8.674E+0	1.968E+1
-1.962E-1	8.707E+0	1.961E+1
-1.995E-1	8.798E+0	1.953E+1
-1.978E-1	8.635E+0	1.956E+1
-2.011E-1	8.606E+0	1.959E+1
-1.962E-1	8.736E+0	1.967E+1
-1.946E-1	8.742E+0	1.962E+1
-1.995E-1	8.749E+0	1.929E+1
-1.995E-1	8.723E+0	1.944E+1
-1.995E-1	8.648E+0	1.973E+1
-1.946E-1	8.674E+0	1.962E+1
-1.946E-1	8.681E+0	1.948E+1
-1.978E-1	8.681E+0	1.945E+1
-1.995E-1	8.694E+0	1.966E+1
-1.930E-1	8.606E+0	1.953E+1
-1.995E-1	8.632E+0	1.959E+1
-1.995E-1	8.768E+0	1.964E+1
-1.978E-1	8.600E+0	1.948E+1
-1.946E-1	8.674E+0	1.964E+1
-1.946E-1	8.606E+0	1.939E+1
-1.995E-1	8.687E+0	1.954E+1
-2.011E-1	8.648E+0	1.968E+1
-1.978E-1	8.681E+0	1.956E+1
-1.978E-1	8.587E+0	1.958E+1
-1.995E-1	8.593E+0	1.948E+1
-1.946E-1	8.665E+0	1.943E+1
-1.962E-1	8.597E+0	1.953E+1
-1.978E-1	8.639E+0	1.956E+1
-2.011E-1	8.674E+0	1.973E+1
-1.962E-1	8.788E+0	1.971E+1
-1.946E-1	8.606E+0	1.954E+1
-1.962E-1	8.691E+0	1.943E+1
-2.027E-1	8.519E+0	1.935E+1
-1.978E-1	8.733E+0	1.960E+1
-1.946E-1	8.704E+0	1.946E+1
-1.962E-1	8.584E+0	1.947E+1
-1.978E-1	8.639E+0	1.962E+1
-1.978E-1	8.794E+0	1.952E+1
-1.962E-1	8.603E+0	1.954E+1
-1.978E-1	8.720E+0	1.949E+1
-2.027E-1	8.687E+0	1.949E+1
-1.946E-1	8.655E+0	1.964E+1
-1.930E-1	8.661E+0	1.968E+1
-1.946E-1	8.561E+0	1.945E+1
-1.995E-1	8.665E+0	1.955E+1
-1.962E-1	8.567E+0	1.942E+1
-1.978E-1	8.616E+0	1.955E+1
-1.995E-1	8.639E+0	1.963E+1
-2.011E-1	8.661E+0	1.961E+1
-1.995E-1	8.694E+0	1.954E+1
-1.946E-1	8.678E+0	1.950E+1
-1.962E-1	8.635E+0	1.947E+1
-2.011E-1	8.713E+0	1.950E+1
-1.962E-1	8.674E+0	1.938E+1
-1.946E-1	8.713E+0	1.946E+1
-1.995E-1	8.746E+0	1.962E+1
-1.995E-1	8.613E+0	1.936E+1
-1.978E-1	8.632E+0	1.957E+1
-1.946E-1	8.597E+0	1.955E+1
-1.962E-1	8.593E+0	1.936E+1
-1.995E-1	8.759E+0	1.964E+1
-1.978E-1	8.674E+0	1.955E+1
-1.978E-1	8.687E+0	1.939E+1
-1.978E-1	8.671E+0	1.959E+1
-1.978E-1	8.652E+0	1.954E+1
-1.946E-1	8.619E+0	1.962E+1
-1.995E-1	8.788E+0	1.945E+1
-2.011E-1	8.655E+0	1.954E+1
-1.978E-1	8.681E+0	1.935E+1
-1.962E-1	8.713E+0	1.948E+1
-1.930E-1	8.590E+0	1.939E+1
-1.978E-1	8.749E+0	1.957E+1
-2.011E-1	8.691E+0	1.954E+1
-1.962E-1	8.804E+0	1.964E+1
-1.978E-1	8.642E+0	1.962E+1
-1.978E-1	8.609E+0	1.938E+1
-1.995E-1	8.635E+0	1.957E+1
-1.962E-1	8.655E+0	1.959E+1
-1.978E-1	8.567E+0	1.950E+1
-1.978E-1	8.762E+0	1.952E+1
-1.995E-1	8.804E+0	1.929E+1
-1.978E-1	8.580E+0	1.957E+1
-1.914E-1	8.561E+0	1.937E+1
-1.978E-1	8.775E+0	1.945E+1
-1.978E-1	8.691E+0	1.946E+1
-1.962E-1	8.671E+0	1.959E+1
-1.946E-1	8.691E+0	1.948E+1
-1.962E-1	8.687E+0	1.948E+1
-2.011E-1	8.480E+0	1.947E+1
-1.978E-1	8.765E+0	1.958E+1
-1.962E-1	8.684E+0	1.958E+1
-1.978E-1	8.726E+0	1.955E+1
-1.995E-1	8.619E+0	1.939E+1
-1.962E-1	8.635E+0	1.961E+1
-1.962E-1	8.632E+0	1.946E+1
-1.962E-1	8.720E+0	1.968E+1
-1.995E-1	8.723E+0	1.956E+1
-1.978E-1	8.730E+0	1.942E+1
-1.962E-1	8.639E+0	1.942E+1
-2.011E-1	8.606E+0	1.961E+1
-1.962E-1	8.597E+0	1.935E+1
-1.962E-1	8.736E+0	1.965E+1
-1.946E-1	8.629E+0	1.949E+1
-1.978E-1	8.648E+0	1.965E+1
-1.995E-1	8.642E+0	1.956E+1
-1.978E-1	8.616E+0	1.950E+1
-1.930E-1	8.742E+0	1.961E+1
-1.962E-1	8.687E+0	1.949E+1
-1.995E-1	8.629E+0	1.940E+1
-1.962E-1	8.606E+0	1.948E+1
-1.962E-1	8.755E+0	1.965E+1
-1.995E-1	8.723E+0	1.942E+1
-1.978E-1	8.684E+0	1.953E+1
-1.962E-1	8.665E+0	1.950E+1
-1.962E-1	8.642E+0	1.952E+1
-1.978E-1	8.674E+0	1.951E+1
-1.995E-1	8.655E+0	1.943E+1
-1.978E-1	8.694E+0	1.965E+1
-1.946E-1	8.522E+0	1.954E+1
-1.978E-1	8.684E+0	1.946E+1
-1.962E-1	8.694E+0	1.939E+1
-1.978E-1	8.704E+0	1.948E+1
-1.978E-1	8.626E+0	1.958E+1
-1.995E-1	8.788E+0	1.948E+1
-1.995E-1	8.759E+0	1.937E+1
-1.978E-1	8.587E+0	1.958E+1
-1.962E-1	8.671E+0	1.944E+1
-1.995E-1	8.597E+0	1.957E+1
-2.011E-1	8.781E+0	1.940E+1
-1.978E-1	8.736E+0	1.951E+1
-1.962E-1	8.629E+0	1.957E+1
-1.978E-1	8.639E+0	1.943E+1
-1.995E-1	8.726E+0	1.951E+1
-1.962E-1	8.648E+0	1.978E+1
-1.995E-1	8.587E+0	1.934E+1
-1.962E-1	8.655E+0	1.956E+1
-1.995E-1	8.755E+0	1.951E+1
-1.962E-1	8.652E+0	1.929E+1
-1.946E-1	8.720E+0	1.931E+1
-1.962E-1	8.671E+0	1.951E+1
-1.995E-1	8.580E+0	1.955E+1
-1.946E-1	8.739E+0	1.945E+1
-1.930E-1	8.687E+0	1.949E+1
-1.962E-1	8.619E+0	1.953E+1
-1.995E-1	8.687E+0	1.954E+1
-1.962E-1	8.665E+0	1.963E+1
-1.978E-1	8.590E+0	1.953E+1
-1.946E-1	8.632E+0	1.957E+1
-1.995E-1	8.535E+0	1.946E+1
-1.978E-1	8.697E+0	1.957E+1
-1.962E-1	8.752E+0	1.953E+1
-1.978E-1	8.619E+0	1.960E+1
-2.011E-1	8.622E+0	1.965E+1
-1.962E-1	8.749E+0	1.948E+1
-1.962E-1	8.739E+0	1.954E+1
-1.995E-1	8.717E+0	1.953E+1
-2.027E-1	8.755E+0	1.969E+1
-1.978E-1	8.606E+0	1.958E+1
-1.946E-1	8.739E+0	1.934E+1
-1.978E-1	8.681E+0	1.947E+1
-1.978E-1	8.678E+0	1.976E+1
-1.962E-1	8.755E+0	1.965E+1
-1.962E-1	8.707E+0	1.952E+1
-1.995E-1	8.717E+0	1.963E+1
-1.995E-1	8.655E+0	1.948E+1
-1.946E-1	8.658E+0	1.959E+1
-1.962E-1	8.755E+0	1.962E+1
-1.995E-1	8.733E+0	1.942E+1
-1.995E-1	8.778E+0	1.939E+1
-1.946E-1	8.775E+0	1.949E+1
-1.962E-1	8.704E+0	1.952E+1
-1.995E-1	8.629E+0	1.957E+1
-1.995E-1	8.710E+0	1.964E+1
-1.946E-1	8.726E+0	1.949E+1
-1.962E-1	8.567E+0	1.956E+1
-1.978E-1	8.687E+0	1.966E+1
-1.995E-1	8.778E+0	1.958E+1
-1.946E-1	8.609E+0	1.958E+1
-1.962E-1	8.658E+0	1.950E+1
-1.995E-1	8.665E+0	1.954E+1
-1.995E-1	8.726E+0	1.964E+1
-1.962E-1	8.665E+0	1.959E+1
-1.962E-1	8.681E+0	1.960E+1
-1.978E-1	8.694E+0	1.952E+1
-1.995E-1	8.590E+0	1.953E+1
-1.946E-1	8.820E+0	1.956E+1
-1.962E-1	8.691E+0	1.960E+1
-1.978E-1	8.730E+0	1.964E+1
-1.995E-1	8.681E+0	1.949E+1
-1.962E-1	8.697E+0	1.946E+1
-1.930E-1	8.704E+0	1.942E+1
-1.995E-1	8.648E+0	1.954E+1
-1.995E-1	8.632E+0	1.960E+1
-1.978E-1	8.684E+0	1.945E+1
-1.946E-1	8.678E+0	1.964E+1
-1.995E-1	8.645E+0	1.949E+1
-1.995E-1	8.609E+0	1.955E+1
-1.962E-1	8.577E+0	1.948E+1
-1.930E-1	8.548E+0	1.948E+1
-1.978E-1	8.733E+0	1.965E+1
-1.995E-1	8.879E+0	1.958E+1
-1.978E-1	8.632E+0	1.955E+1
-1.962E-1	8.606E+0	1.958E+1
-2.011E-1	8.678E+0	1.946E+1
-1.995E-1	8.629E+0	1.949E+1
-1.962E-1	8.619E+0	1.945E+1
-1.978E-1	8.648E+0	1.948E+1
-1.995E-1	8.775E+0	1.946E+1
-1.995E-1	8.687E+0	1.939E+1
-1.946E-1	8.733E+0	1.955E+1
-1.946E-1	8.619E+0	1.946E+1
-1.978E-1	8.632E+0	1.948E+1
-1.978E-1	8.632E+0	1.943E+1
-1.962E-1	8.671E+0	1.958E+1
-1.978E-1	8.684E+0	1.938E+1
-1.978E-1	8.678E+0	1.952E+1
-2.043E-1	8.684E+0	1.975E+1
-1.962E-1	8.655E+0	1.964E+1
-1.930E-1	8.681E+0	1.962E+1
-1.995E-1	8.600E+0	1.952E+1
-2.011E-1	8.700E+0	1.953E+1
-1.962E-1	8.655E+0	1.963E+1
-1.946E-1	8.642E+0	1.959E+1
-1.962E-1	8.648E+0	1.950E+1
-2.011E-1	8.788E+0	1.948E+1
-1.930E-1	8.587E+0	1.943E+1
-1.930E-1	8.713E+0	1.951E+1
-1.978E-1	8.661E+0	1.948E+1
-2.011E-1	8.746E+0	1.935E+1
-1.946E-1	8.652E+0	1.959E+1
-1.930E-1	8.642E+0	1.946E+1
-1.978E-1	8.730E+0	1.962E+1
-1.978E-1	8.652E+0	1.966E+1
-1.978E-1	8.710E+0	1.942E+1
-1.946E-1	8.775E+0	1.957E+1
-1.962E-1	8.710E+0	1.983E+1
-2.011E-1	8.804E+0	1.946E+1
-1.962E-1	8.658E+0	1.939E+1
-1.962E-1	8.658E+0	1.962E+1
-1.995E-1	8.652E+0	1.948E+1
-2.011E-1	8.652E+0	1.960E+1
-1.978E-1	8.613E+0	1.949E+1
-1.962E-1	8.859E+0	1.969E+1
-1.995E-1	8.700E+0	1.955E+1
-2.011E-1	8.730E+0	1.963E+1
-1.962E-1	8.590E+0	1.963E+1
-1.978E-1	8.567E+0	1.956E+1
-1.978E-1	8.616E+0	1.945E+1
-2.011E-1	8.652E+0	1.946E+1
-1.962E-1	8.626E+0	1.957E+1
-1.962E-1	8.580E+0	1.953E+1
-1.995E-1	8.700E+0	1.944E+1
-2.011E-1	8.658E+0	1.953E+1
-1.946E-1	8.609E+0	1.949E+1
-1.962E-1	8.632E+0	1.964E+1
-1.978E-1	8.674E+0	1.956E+1
-1.995E-1	8.567E+0	1.961E+1
-1.962E-1	8.678E+0	1.949E+1
-1.962E-1	8.681E+0	1.960E+1
-1.978E-1	8.713E+0	1.966E+1
-1.995E-1	8.768E+0	1.976E+1
-1.962E-1	8.652E+0	1.963E+1
-1.930E-1	8.567E+0	1.958E+1
-1.962E-1	8.726E+0	1.959E+1
-1.978E-1	8.609E+0	1.952E+1
-1.946E-1	8.587E+0	1.948E+1
-1.930E-1	8.759E+0	1.969E+1
-1.978E-1	8.661E+0	1.950E+1
-1.978E-1	8.700E+0	1.945E+1
-1.978E-1	8.678E+0	1.954E+1
-1.978E-1	8.684E+0	1.952E+1
-1.995E-1	8.668E+0	1.962E+1
-2.011E-1	8.691E+0	1.952E+1
-1.978E-1	8.765E+0	1.955E+1
-1.995E-1	8.626E+0	1.962E+1
-1.978E-1	8.645E+0	1.962E+1
-1.978E-1	8.742E+0	1.952E+1
-1.995E-1	8.833E+0	1.940E+1
-1.962E-1	8.567E+0	1.963E+1
-1.962E-1	8.707E+0	1.949E+1
-1.995E-1	8.730E+0	1.958E+1
-1.995E-1	8.730E+0	1.946E+1
-1.946E-1	8.626E+0	1.937E+1
-1.978E-1	8.678E+0	1.960E+1
-1.995E-1	8.551E+0	1.941E+1
-1.978E-1	8.528E+0	1.953E+1
-1.978E-1	8.652E+0	1.942E+1
-1.978E-1	8.752E+0	1.962E+1
-1.995E-1	8.626E+0	1.953E+1
-1.978E-1	8.678E+0	1.948E+1
-1.946E-1	8.593E+0	1.951E+1
-1.962E-1	8.652E+0	1.953E+1
-2.011E-1	8.678E+0	1.950E+1
-1.978E-1	8.697E+0	1.954E+1
-1.962E-1	8.726E+0	1.961E+1
-1.962E-1	8.658E+0	1.967E+1
-1.978E-1	8.645E+0	1.950E+1
-1.978E-1	8.801E+0	1.956E+1
-1.962E-1	8.717E+0	1.962E+1
-1.995E-1	8.704E+0	1.966E+1
-1.962E-1	8.746E+0	1.951E+1
-1.978E-1	8.866E+0	1.956E+1
-1.946E-1	8.622E+0	1.961E+1
-1.978E-1	8.597E+0	1.963E+1
-1.995E-1	8.811E+0	1.949E+1
-1.946E-1	8.622E+0	1.963E+1
-1.962E-1	8.665E+0	1.942E+1
-1.962E-1	8.885E+0	1.951E+1
-2.027E-1	8.707E+0	1.954E+1
-1.946E-1	8.668E+0	1.952E+1
-1.946E-1	8.593E+0	1.941E+1
-1.962E-1	8.674E+0	1.955E+1
-1.978E-1	8.742E+0	1.956E+1
-1.962E-1	8.700E+0	1.949E+1
-1.962E-1	8.807E+0	1.953E+1
-1.962E-1	8.668E+0	1.957E+1
-1.995E-1	8.707E+0	1.962E+1
-1.962E-1	8.762E+0	1.957E+1
-1.946E-1	8.752E+0	1.944E+1
-1.978E-1	8.661E+0	1.960E+1
-1.995E-1	8.665E+0	1.943E+1
-1.962E-1	8.678E+0	1.947E+1
-1.946E-1	8.739E+0	1.943E+1
-1.995E-1	8.671E+0	1.940E+1
-1.995E-1	8.603E+0	1.962E+1
-1.962E-1	8.629E+0	1.949E+1
-1.946E-1	8.700E+0	1.963E+1
-1.946E-1	8.691E+0	1.951E+1
-1.978E-1	8.574E+0	1.944E+1
-1.962E-1	8.597E+0	1.959E+1
-1.962E-1	8.700E+0	1.955E+1
-1.995E-1	8.804E+0	1.950E+1
-1.978E-1	8.577E+0	1.941E+1
-1.946E-1	8.798E+0	1.950E+1
-1.978E-1	8.616E+0	1.963E+1
-1.962E-1	8.645E+0	1.960E+1
-1.978E-1	8.710E+0	1.959E+1
-1.962E-1	8.704E+0	1.963E+1
-1.930E-1	8.655E+0	1.948E+1
-1.995E-1	8.577E+0	1.971E+1
-1.978E-1	8.739E+0	1.966E+1
-1.995E-1	8.593E+0	1.975E+1
-1.962E-1	8.639E+0	1.944E+1
-1.995E-1	8.587E+0	1.948E+1
-1.978E-1	8.655E+0	1.945E+1
-1.946E-1	8.691E+0	1.986E+1
-1.962E-1	8.736E+0	1.949E+1
-1.978E-1	8.713E+0	1.960E+1
-1.978E-1	8.661E+0	1.959E+1
-1.978E-1	8.742E+0	1.946E+1
-1.930E-1	8.681E+0	1.960E+1
-1.995E-1	8.668E+0	1.966E+1
-1.995E-1	8.609E+0	1.957E+1
-1.962E-1	8.584E+0	1.964E+1
-1.930E-1	8.622E+0	1.964E+1
-1.978E-1	8.704E+0	1.939E+1
-1.995E-1	8.678E+0	1.953E+1
-1.962E-1	8.580E+0	1.946E+1
-1.946E-1	8.606E+0	1.968E+1
-1.978E-1	8.652E+0	1.944E+1
-1.978E-1	8.710E+0	1.957E+1
-1.946E-1	8.580E+0	1.933E+1
-1.978E-1	8.658E+0	1.945E+1
-1.978E-1	8.671E+0	1.959E+1
-1.978E-1	8.626E+0	1.944E+1
-1.995E-1	8.571E+0	1.972E+1
-1.930E-1	8.717E+0	1.958E+1
-1.995E-1	8.639E+0	1.962E+1
-1.962E-1	8.639E+0	1.957E+1
-1.914E-1	8.704E+0	1.949E+1
-1.962E-1	8.778E+0	1.955E+1
-1.978E-1	8.577E+0	1.954E+1
-1.995E-1	8.678E+0	1.957E+1
-1.962E-1	8.720E+0	1.953E+1
-1.946E-1	8.704E+0	1.945E+1
-1.978E-1	8.629E+0	1.957E+1
-1.995E-1	8.713E+0	1.954E+1
-1.995E-1	8.678E+0	1.944E+1
-1.978E-1	8.580E+0	1.952E+1
-1.995E-1	8.626E+0	1.954E+1
-2.027E-1	8.755E+0	1.958E+1
-1.946E-1	8.648E+0	1.953E+1
-1.946E-1	8.730E+0	1.960E+1
-1.995E-1	8.749E+0	1.948E+1
-1.995E-1	8.742E+0	1.951E+1
-1.978E-1	8.798E+0	1.958E+1
-1.962E-1	8.626E+0	1.951E+1
-2.011E-1	8.622E+0	1.959E+1
-1.995E-1	8.713E+0	1.949E+1
-1.962E-1	8.739E+0	1.945E+1
-1.962E-1	8.681E+0	1.950E+1
-1.995E-1	8.710E+0	1.938E+1
-2.011E-1	8.691E+0	1.956E+1
-1.962E-1	8.655E+0	1.961E+1
-1.962E-1	8.584E+0	1.949E+1
-2.011E-1	8.905E+0	1.958E+1
-1.995E-1	8.619E+0	1.951E+1
-1.995E-1	8.580E+0	1.955E+1
-1.930E-1	8.759E+0	1.957E+1
-1.946E-1	8.713E+0	1.950E+1
-1.962E-1	8.668E+0	1.954E+1
-1.962E-1	8.742E+0	1.964E+1
-1.946E-1	8.648E+0	1.959E+1
-1.978E-1	8.603E+0	1.963E+1
-2.011E-1	8.655E+0	1.937E+1
-1.995E-1	8.522E+0	1.968E+1
-1.946E-1	8.635E+0	1.949E+1
-1.995E-1	8.509E+0	1.966E+1
-2.011E-1	8.600E+0	1.956E+1
-1.962E-1	8.811E+0	1.958E+1
-1.962E-1	8.726E+0	1.959E+1
-1.978E-1	8.652E+0	1.960E+1
-2.027E-1	8.700E+0	1.944E+1
-1.946E-1	8.642E+0	1.967E+1
-1.962E-1	8.642E+0	1.950E+1
-1.995E-1	8.522E+0	1.953E+1
-1.995E-1	8.742E+0	1.961E+1
-1.962E-1	8.691E+0	1.958E+1
-1.962E-1	8.642E+0	1.943E+1
-1.995E-1	8.551E+0	1.972E+1
-1.978E-1	8.577E+0	1.953E+1
-1.962E-1	8.704E+0	1.960E+1
-1.962E-1	8.713E+0	1.946E+1
-1.995E-1	8.791E+0	1.971E+1
-1.978E-1	8.788E+0	1.949E+1
-1.946E-1	8.674E+0	1.959E+1
-1.946E-1	8.674E+0	1.948E+1
-1.995E-1	8.665E+0	1.963E+1
-2.011E-1	8.603E+0	1.933E+1
-1.946E-1	8.694E+0	1.950E+1
-1.930E-1	8.723E+0	1.950E+1
-1.995E-1	8.665E+0	1.943E+1
-2.011E-1	8.707E+0	1.967E+1
-1.978E-1	8.720E+0	1.967E+1
-1.962E-1	8.590E+0	1.940E+1
-2.011E-1	8.694E+0	1.973E+1
-1.978E-1	8.691E+0	1.958E+1
-1.946E-1	8.593E+0	1.967E+1
-1.962E-1	8.652E+0	1.952E+1
-1.962E-1	8.723E+0	1.947E+1
-1.995E-1	8.681E+0	1.947E+1
-1.978E-1	8.648E+0	1.945E+1
-1.962E-1	8.613E+0	1.945E+1
-2.011E-1	8.661E+0	1.954E+1
-2.011E-1	8.691E+0	1.954E+1
-1.946E-1	8.827E+0	1.952E+1
-1.946E-1	8.775E+0	1.937E+1
-1.995E-1	8.717E+0	1.955E+1
-2.011E-1	8.678E+0	1.952E+1
-1.978E-1	8.632E+0	1.947E+1
-1.946E-1	8.694E+0	1.957E+1
-1.978E-1	8.584E+0	1.961E+1
-1.978E-1	8.567E+0	1.949E+1
-1.946E-1	8.762E+0	1.949E+1
-1.962E-1	8.635E+0	1.949E+1
-1.978E-1	8.558E+0	1.950E+1
-2.011E-1	8.694E+0	1.954E+1
-1.978E-1	8.648E+0	1.949E+1
-1.946E-1	8.626E+0	1.939E+1
-1.995E-1	8.639E+0	1.947E+1
-1.995E-1	8.687E+0	1.943E+1
-1.978E-1	8.720E+0	1.970E+1
-1.962E-1	8.652E+0	1.969E+1
-1.978E-1	8.691E+0	1.953E+1
-1.995E-1	8.707E+0	1.968E+1
-1.962E-1	8.658E+0	1.955E+1
-1.930E-1	8.648E+0	1.949E+1
-1.978E-1	8.584E+0	1.956E+1
-1.995E-1	8.794E+0	1.965E+1
-1.962E-1	8.700E+0	1.971E+1
-1.946E-1	8.554E+0	1.946E+1
-1.978E-1	8.736E+0	1.950E+1
-2.027E-1	8.619E+0	1.953E+1
-1.978E-1	8.642E+0	1.949E+1
-1.978E-1	8.561E+0	1.944E+1
-1.962E-1	8.733E+0	1.953E+1
-1.962E-1	8.652E+0	1.974E+1
-1.978E-1	8.632E+0	1.942E+1
-1.962E-1	8.652E+0	1.963E+1
-2.011E-1	8.655E+0	1.967E+1
-2.011E-1	8.587E+0	1.964E+1
-1.978E-1	8.736E+0	1.943E+1
-1.946E-1	8.710E+0	1.945E+1
-1.978E-1	8.707E+0	1.944E+1
-1.995E-1	8.652E+0	1.947E+1
-1.978E-1	8.571E+0	1.957E+1
-1.962E-1	8.655E+0	1.965E+1
-1.995E-1	8.775E+0	1.954E+1
-2.011E-1	8.704E+0	1.964E+1
-1.962E-1	8.759E+0	1.964E+1
-1.962E-1	8.700E+0	1.959E+1
-1.978E-1	8.704E+0	1.953E+1
-2.043E-1	8.710E+0	1.932E+1
-1.962E-1	8.759E+0	1.958E+1
-1.946E-1	8.674E+0	1.969E+1
-1.978E-1	8.648E+0	1.961E+1
-1.995E-1	8.700E+0	1.936E+1
-1.978E-1	8.723E+0	1.948E+1
-1.962E-1	8.606E+0	1.958E+1
-1.978E-1	8.645E+0	1.963E+1
-1.995E-1	8.739E+0	1.961E+1
-1.978E-1	8.590E+0	1.976E+1
-1.962E-1	8.710E+0	1.952E+1
-1.978E-1	8.717E+0	1.954E+1
-1.978E-1	8.697E+0	1.945E+1
-1.962E-1	8.720E+0	1.953E+1
-1.978E-1	8.768E+0	1.944E+1
-1.995E-1	8.746E+0	1.953E+1
-2.011E-1	8.593E+0	1.939E+1
-1.946E-1	8.593E+0	1.963E+1
-1.946E-1	8.765E+0	1.954E+1
-1.978E-1	8.567E+0	1.944E+1
-1.995E-1	8.840E+0	1.965E+1
-1.978E-1	8.564E+0	1.950E+1
-1.946E-1	8.587E+0	1.951E+1
-2.011E-1	8.678E+0	1.944E+1
-1.995E-1	8.678E+0	1.959E+1
-1.946E-1	8.710E+0	1.965E+1
-1.930E-1	8.820E+0	1.963E+1
-1.962E-1	8.645E+0	1.939E+1
-2.011E-1	8.742E+0	1.953E+1
-1.962E-1	8.730E+0	1.972E+1
-1.946E-1	8.717E+0	1.953E+1
-1.995E-1	8.665E+0	1.961E+1
-2.011E-1	8.730E+0	1.945E+1
-1.978E-1	8.739E+0	1.970E+1
-1.978E-1	8.759E+0	1.964E+1
-1.995E-1	8.684E+0	1.948E+1
-1.995E-1	8.674E+0	1.974E+1
-1.962E-1	8.629E+0	1.953E+1
-1.962E-1	8.694E+0	1.948E+1
-1.978E-1	8.739E+0	1.952E+1
-2.011E-1	8.674E+0	1.950E+1
-1.962E-1	8.541E+0	1.951E+1
-1.978E-1	8.626E+0	1.962E+1
-1.978E-1	8.648E+0	1.932E+1
-1.978E-1	8.671E+0	1.955E+1
-1.946E-1	8.658E+0	1.959E+1
-1.962E-1	8.642E+0	1.956E+1
-1.995E-1	8.652E+0	1.961E+1
-1.978E-1	8.674E+0	1.945E+1
-1.962E-1	8.742E+0	1.949E+1
-1.978E-1	8.622E+0	1.957E+1
-1.995E-1	8.671E+0	1.973E+1
-2.011E-1	8.668E+0	1.961E+1
-1.962E-1	8.684E+0	1.953E+1
-1.962E-1	8.632E+0	1.962E+1
-2.011E-1	8.678E+0	1.943E+1
-2.027E-1	8.681E+0	1.954E+1
-1.962E-1	8.697E+0	1.954E+1
-1.995E-1	8.648E+0	1.945E+1
-1.978E-1	8.678E+0	1.945E+1
-1.978E-1	8.710E+0	1.973E+1
-1.978E-1	8.723E+0	1.952E+1
-1.978E-1	8.746E+0	1.960E+1
-1.978E-1	8.742E+0	1.950E+1
-1.995E-1	8.632E+0	1.954E+1
-1.978E-1	8.600E+0	1.935E+1
-1.978E-1	8.632E+0	1.955E+1
-1.978E-1	8.720E+0	1.950E+1
-1.978E-1	8.785E+0	1.965E+1
-1.962E-1	8.707E+0	1.949E+1
-1.962E-1	8.658E+0	1.958E+1
-1.995E-1	8.717E+0	1.950E+1
-1.978E-1	8.600E+0	1.950E+1
-1.946E-1	8.655E+0	1.958E+1
-1.962E-1	8.645E+0	1.946E+1
-1.995E-1	8.584E+0	1.961E+1
-1.995E-1	8.635E+0	1.939E+1
-1.978E-1	8.791E+0	1.952E+1
-1.962E-1	8.678E+0	1.958E+1
-1.995E-1	8.746E+0	1.956E+1
-1.978E-1	8.697E+0	1.944E+1
-1.930E-1	8.772E+0	1.946E+1
-1.978E-1	8.639E+0	1.947E+1
-2.011E-1	8.629E+0	1.961E+1
-1.995E-1	8.613E+0	1.953E+1
-1.962E-1	8.632E+0	1.949E+1
-1.946E-1	8.674E+0	1.952E+1
-1.978E-1	8.642E+0	1.955E+1
-1.978E-1	8.681E+0	1.952E+1
-1.978E-1	8.733E+0	1.935E+1
-1.962E-1	8.726E+0	1.952E+1
-2.011E-1	8.691E+0	1.953E+1
-1.995E-1	8.678E+0	1.955E+1
-1.962E-1	8.635E+0	1.951E+1
-1.978E-1	8.567E+0	1.966E+1
-1.995E-1	8.700E+0	1.971E+1
-1.995E-1	8.626E+0	1.963E+1
-1.978E-1	8.661E+0	1.975E+1
-1.946E-1	8.710E+0	1.941E+1
-1.995E-1	8.694E+0	1.961E+1
-2.011E-1	8.684E+0	1.952E+1
-1.962E-1	8.648E+0	1.953E+1
-1.962E-1	8.652E+0	1.956E+1
-2.011E-1	8.717E+0	1.978E+1
-2.027E-1	8.642E+0	1.967E+1
-1.962E-1	8.691E+0	1.953E+1
-1.978E-1	8.730E+0	1.966E+1
-1.995E-1	8.574E+0	1.977E+1
-1.995E-1	8.736E+0	1.953E+1
-1.946E-1	8.762E+0	1.959E+1
-1.995E-1	8.658E+0	1.962E+1
-1.978E-1	8.626E+0	1.952E+1
-2.011E-1	8.571E+0	1.942E+1
-1.978E-1	8.691E+0	1.964E+1
-1.962E-1	8.580E+0	1.962E+1
-1.962E-1	8.489E+0	1.957E+1
-2.011E-1	8.681E+0	1.959E+1
-1.962E-1	8.616E+0	1.954E+1
-1.946E-1	8.863E+0	1.968E+1
-1.995E-1	8.564E+0	1.954E+1
-1.995E-1	8.794E+0	1.941E+1
-1.995E-1	8.652E+0	1.949E+1
-1.946E-1	8.597E+0	1.935E+1
-1.962E-1	8.616E+0	1.947E+1
-2.011E-1	8.658E+0	1.950E+1
-1.962E-1	8.616E+0	1.948E+1
-1.946E-1	8.713E+0	1.954E+1
-1.995E-1	8.593E+0	1.947E+1
-2.011E-1	8.697E+0	1.941E+1
-1.962E-1	8.869E+0	1.954E+1
-1.995E-1	8.665E+0	1.955E+1
-1.995E-1	8.606E+0	1.961E+1
-1.995E-1	8.736E+0	1.968E+1
-1.978E-1	8.749E+0	1.968E+1
-1.978E-1	8.772E+0	1.958E+1
-2.011E-1	8.639E+0	1.974E+1
-2.027E-1	8.720E+0	1.954E+1
-1.962E-1	8.788E+0	1.939E+1
-1.962E-1	8.755E+0	1.970E+1
-1.978E-1	8.681E+0	1.952E+1
-1.995E-1	8.794E+0	1.936E+1
-1.978E-1	8.691E+0	1.951E+1
-1.962E-1	8.590E+0	1.947E+1
-1.978E-1	8.742E+0	1.944E+1
-1.995E-1	8.704E+0	1.954E+1
-1.962E-1	8.648E+0	1.949E+1
-1.962E-1	8.645E+0	1.961E+1
-2.011E-1	8.781E+0	1.943E+1
-1.978E-1	8.678E+0	1.957E+1
-1.946E-1	8.768E+0	1.952E+1
-1.978E-1	8.785E+0	1.954E+1
-1.978E-1	8.713E+0	1.952E+1
-2.011E-1	8.691E+0	1.953E+1
-1.946E-1	8.597E+0	1.947E+1
-1.978E-1	8.626E+0	1.938E+1
-2.011E-1	8.600E+0	1.954E+1
-1.978E-1	8.671E+0	1.947E+1
-1.962E-1	8.652E+0	1.960E+1
-1.978E-1	8.661E+0	1.956E+1
-2.011E-1	8.642E+0	1.941E+1
-1.995E-1	8.616E+0	1.966E+1
-1.962E-1	8.752E+0	1.952E+1
-1.962E-1	8.684E+0	1.961E+1
-1.995E-1	8.739E+0	1.980E+1
-2.011E-1	8.687E+0	1.964E+1
-1.978E-1	8.752E+0	1.955E+1
-1.962E-1	8.655E+0	1.962E+1
-1.995E-1	8.733E+0	1.951E+1
-2.011E-1	8.639E+0	1.945E+1
-1.978E-1	8.733E+0	1.946E+1
-1.962E-1	8.752E+0	1.942E+1
-1.995E-1	8.668E+0	1.946E+1
-1.995E-1	8.574E+0	1.948E+1
-1.978E-1	8.730E+0	1.950E+1
-1.978E-1	8.629E+0	1.940E+1
-1.995E-1	8.742E+0	1.948E+1
-1.995E-1	8.632E+0	1.960E+1
-1.946E-1	8.597E+0	1.947E+1
-1.962E-1	8.635E+0	1.960E+1
-1.995E-1	8.885E+0	1.952E+1
-1.995E-1	8.652E+0	1.941E+1
-1.978E-1	8.678E+0	1.960E+1
-1.962E-1	8.765E+0	1.941E+1
-1.978E-1	8.632E+0	1.974E+1
-1.995E-1	8.772E+0	1.957E+1
-1.962E-1	8.697E+0	1.948E+1
-1.930E-1	8.710E+0	1.960E+1
-1.978E-1	8.846E+0	1.951E+1
-1.995E-1	8.580E+0	1.950E+1
-1.978E-1	8.580E+0	1.957E+1
-1.930E-1	8.652E+0	1.942E+1
-1.978E-1	8.720E+0	1.957E+1
-1.978E-1	8.723E+0	1.962E+1
-1.995E-1	8.723E+0	1.969E+1
-1.962E-1	8.671E+0	1.971E+1
-1.995E-1	8.733E+0	1.947E+1
-1.995E-1	8.635E+0	1.951E+1
-1.962E-1	8.681E+0	1.956E+1
-1.962E-1	8.609E+0	1.941E+1
-1.995E-1	8.749E+0	1.958E+1
-1.978E-1	8.720E+0	1.961E+1
-1.978E-1	8.597E+0	1.955E+1
-1.962E-1	8.674E+0	1.945E+1
-1.978E-1	8.704E+0	1.963E+1
-1.978E-1	8.600E+0	1.946E+1
-1.962E-1	8.775E+0	1.969E+1
-1.978E-1	8.652E+0	1.966E+1
-1.995E-1	8.700E+0	1.953E+1
-1.995E-1	8.788E+0	1.983E+1
-1.962E-1	8.671E+0	1.963E+1
-1.962E-1	8.584E+0	1.950E+1
-1.995E-1	8.801E+0	1.960E+1
-1.995E-1	8.713E+0	1.952E+1
-1.946E-1	8.700E+0	1.960E+1
-1.946E-1	8.665E+0	1.950E+1
-1.995E-1	8.736E+0	1.944E+1
-2.043E-1	8.629E+0	1.956E+1
-1.978E-1	8.817E+0	1.952E+1
-1.962E-1	8.775E+0	1.955E+1
-1.995E-1	8.674E+0	1.943E+1
-2.011E-1	8.652E+0	1.952E+1
-1.946E-1	8.645E+0	1.961E+1
-1.978E-1	8.681E+0	1.969E+1
-1.978E-1	8.655E+0	1.956E+1
-1.978E-1	8.687E+0	1.957E+1
-1.946E-1	8.613E+0	1.950E+1
-1.995E-1	8.577E+0	1.961E+1
-1.978E-1	8.655E+0	1.961E+1
-1.978E-1	8.804E+0	1.954E+1
-1.978E-1	8.700E+0	1.963E+1
-1.946E-1	8.720E+0	1.954E+1
-2.011E-1	8.597E+0	1.964E+1
-1.995E-1	8.668E+0	1.966E+1
-1.946E-1	8.739E+0	1.963E+1
-1.962E-1	8.635E+0	1.949E+1
-1.978E-1	8.632E+0	1.954E+1
-2.011E-1	8.720E+0	1.961E+1
-1.978E-1	8.678E+0	1.953E+1
-1.962E-1	8.622E+0	1.963E+1
-1.995E-1	8.661E+0	1.947E+1
-2.011E-1	8.768E+0	1.968E+1
-1.946E-1	8.707E+0	1.962E+1
-1.978E-1	8.700E+0	1.947E+1
-1.978E-1	8.700E+0	1.966E+1
-2.027E-1	8.733E+0	1.970E+1
-1.962E-1	8.635E+0	1.963E+1
-1.962E-1	8.668E+0	1.968E+1
-1.978E-1	8.609E+0	1.967E+1
-1.995E-1	8.658E+0	1.963E+1
-1.978E-1	8.697E+0	1.951E+1
-1.962E-1	8.671E+0	1.961E+1
-2.011E-1	8.866E+0	1.955E+1
-1.978E-1	8.710E+0	1.947E+1
-1.978E-1	8.726E+0	1.957E+1
-1.930E-1	8.603E+0	1.962E+1
-2.011E-1	8.600E+0	1.937E+1
-2.011E-1	8.632E+0	1.956E+1
-1.962E-1	8.746E+0	1.957E+1
-1.962E-1	8.639E+0	1.948E+1
-1.995E-1	8.597E+0	1.935E+1
-1.995E-1	8.752E+0	1.969E+1
-1.978E-1	8.697E+0	1.962E+1
-1.962E-1	8.704E+0	1.959E+1
-1.978E-1	8.710E+0	1.940E+1
-2.011E-1	8.639E+0	1.956E+1
-1.962E-1	8.674E+0	1.959E+1
-1.978E-1	8.580E+0	1.961E+1
-1.962E-1	8.613E+0	1.948E+1
-1.995E-1	8.590E+0	1.959E+1
-1.946E-1	8.587E+0	1.960E+1
-1.962E-1	8.700E+0	1.964E+1
-2.011E-1	8.606E+0	1.957E+1
-1.978E-1	8.609E+0	1.955E+1
-1.962E-1	8.755E+0	1.942E+1
-1.962E-1	8.704E+0	1.939E+1
-1.978E-1	8.580E+0	1.954E+1
-1.978E-1	8.717E+0	1.958E+1
-1.946E-1	8.635E+0	1.943E+1
-1.978E-1	8.626E+0	1.951E+1
-1.978E-1	8.768E+0	1.971E+1
-1.995E-1	8.707E+0	1.972E+1
-1.962E-1	8.609E+0	1.967E+1
-1.978E-1	8.713E+0	1.943E+1
-1.995E-1	8.674E+0	1.951E+1
-1.978E-1	8.629E+0	1.956E+1
-1.995E-1	8.658E+0	1.972E+1
-1.946E-1	8.658E+0	1.952E+1
-1.962E-1	8.681E+0	1.964E+1
-2.011E-1	8.609E+0	1.945E+1
-1.962E-1	8.691E+0	1.956E+1
-1.962E-1	8.658E+0	1.941E+1
-1.995E-1	8.704E+0	1.961E+1
-1.995E-1	8.681E+0	1.964E+1
-1.978E-1	8.613E+0	1.963E+1
-1.962E-1	8.655E+0	1.940E+1
-1.978E-1	8.678E+0	1.938E+1
-1.978E-1	8.600E+0	1.966E+1
-1.962E-1	8.671E+0	1.961E+1
-1.995E-1	8.593E+0	1.955E+1
-1.978E-1	8.639E+0	1.950E+1
-2.011E-1	8.684E+0	1.966E+1
-1.962E-1	8.545E+0	1.978E+1
-1.995E-1	8.687E+0	1.947E+1
-1.995E-1	8.593E+0	1.951E+1
-1.995E-1	8.665E+0	1.965E+1
-1.962E-1	8.697E+0	1.964E+1
-1.978E-1	8.655E+0	1.955E+1
-1.978E-1	8.720E+0	1.971E+1
-1.978E-1	8.765E+0	1.954E+1
-1.946E-1	8.707E+0	1.951E+1
-1.962E-1	8.674E+0	1.944E+1
-1.995E-1	8.661E+0	1.949E+1
-1.995E-1	8.700E+0	1.942E+1
-1.962E-1	8.577E+0	1.954E+1
-1.995E-1	8.717E+0	1.946E+1
-1.978E-1	8.742E+0	1.956E+1
-2.011E-1	8.723E+0	1.954E+1
-1.995E-1	8.668E+0	1.967E+1
-1.962E-1	8.635E+0	1.939E+1
-2.011E-1	8.648E+0	1.977E+1
-1.995E-1	8.772E+0	1.947E+1
-1.962E-1	8.755E+0	1.955E+1
-1.978E-1	8.668E+0	1.946E+1
-1.962E-1	8.622E+0	1.970E+1
-1.978E-1	8.742E+0	1.968E+1
-1.978E-1	8.710E+0	1.951E+1
-1.995E-1	8.730E+0	1.955E+1
-1.995E-1	8.629E+0	1.953E+1
-1.995E-1	8.658E+0	1.959E+1
-1.962E-1	8.730E+0	1.947E+1
-1.946E-1	8.593E+0	1.954E+1
-1.995E-1	8.603E+0	1.960E+1
-1.995E-1	8.730E+0	1.939E+1
-1.946E-1	8.746E+0	1.953E+1
-1.946E-1	8.622E+0	1.966E+1
-1.995E-1	8.742E+0	1.956E+1
-1.995E-1	8.713E+0	1.956E+1
-1.978E-1	8.694E+0	1.956E+1
-1.962E-1	8.752E+0	1.944E+1
-1.978E-1	8.629E+0	1.964E+1
-1.995E-1	8.759E+0	1.966E+1
-1.962E-1	8.733E+0	1.950E+1
-1.978E-1	8.720E+0	1.978E+1
-1.995E-1	8.661E+0	1.955E+1
-1.978E-1	8.730E+0	1.954E+1
-1.978E-1	8.648E+0	1.947E+1
-1.978E-1	8.830E+0	1.957E+1
-1.978E-1	8.632E+0	1.948E+1
-2.011E-1	8.558E+0	1.962E+1
-1.946E-1	8.606E+0	1.948E+1
-1.962E-1	8.694E+0	1.937E+1
-1.995E-1	8.639E+0	1.960E+1
-1.995E-1	8.632E+0	1.951E+1
-1.930E-1	8.671E+0	1.978E+1
-1.978E-1	8.600E+0	1.950E+1
-1.978E-1	8.619E+0	1.938E+1
-2.027E-1	8.778E+0	1.964E+1
-1.946E-1	8.678E+0	1.948E+1
-1.946E-1	8.674E+0	1.946E+1
-1.995E-1	8.645E+0	1.952E+1
-1.995E-1	8.590E+0	1.948E+1
-1.962E-1	8.632E+0	1.959E+1
-1.978E-1	8.590E+0	1.949E+1
-1.995E-1	8.665E+0	1.947E+1
-2.011E-1	8.759E+0	1.932E+1
-1.995E-1	8.639E+0	1.939E+1
-1.962E-1	8.635E+0	1.955E+1
-1.962E-1	8.622E+0	1.950E+1
-1.995E-1	8.717E+0	1.968E+1
-1.962E-1	8.720E+0	1.944E+1
-1.978E-1	8.691E+0	1.944E+1
-1.995E-1	8.645E+0	1.960E+1
-2.027E-1	8.629E+0	1.948E+1
-1.962E-1	8.781E+0	1.956E+1
-1.962E-1	8.710E+0	1.959E+1
-1.995E-1	8.652E+0	1.968E+1
-1.978E-1	8.528E+0	1.942E+1
-1.978E-1	8.629E+0	1.960E+1
-1.978E-1	8.600E+0	1.956E+1
-1.978E-1	8.717E+0	1.955E+1
-1.995E-1	8.775E+0	1.957E+1
-1.978E-1	8.590E+0	1.952E+1
-1.978E-1	8.658E+0	1.946E+1
-1.995E-1	8.717E+0	1.954E+1
-2.011E-1	8.687E+0	1.956E+1
-1.995E-1	8.736E+0	1.952E+1
-1.946E-1	8.746E+0	1.953E+1
-1.978E-1	8.603E+0	1.956E+1
-2.011E-1	8.730E+0	1.948E+1
-1.946E-1	8.830E+0	1.942E+1
-1.946E-1	8.733E+0	1.958E+1
-1.995E-1	8.691E+0	1.966E+1
-1.995E-1	8.749E+0	1.955E+1
-1.962E-1	8.635E+0	1.943E+1
-1.978E-1	8.759E+0	1.929E+1
-1.995E-1	8.593E+0	1.961E+1
-2.011E-1	8.635E+0	1.960E+1
-1.962E-1	8.687E+0	1.955E+1
-1.978E-1	8.720E+0	1.954E+1
-1.995E-1	8.674E+0	1.953E+1
-2.027E-1	8.694E+0	1.959E+1
-1.978E-1	8.616E+0	1.953E+1
-1.946E-1	8.613E+0	1.953E+1
-1.995E-1	8.639E+0	1.946E+1
-1.995E-1	8.710E+0	1.954E+1
-1.962E-1	8.600E+0	1.956E+1
-1.962E-1	8.678E+0	1.953E+1
-2.011E-1	8.700E+0	1.953E+1
-2.011E-1	8.733E+0	1.946E+1
-1.978E-1	8.652E+0	1.955E+1
-1.962E-1	8.655E+0	1.972E+1
-1.978E-1	8.804E+0	1.956E+1
-1.995E-1	8.707E+0	1.963E+1
-1.962E-1	8.671E+0	1.953E+1
-1.995E-1	8.561E+0	1.967E+1
-1.978E-1	8.590E+0	1.950E+1
-1.978E-1	8.684E+0	1.946E+1
-1.978E-1	8.600E+0	1.961E+1
-1.962E-1	8.645E+0	1.963E+1
-1.995E-1	8.687E+0	1.958E+1
-1.978E-1	8.674E+0	1.958E+1
-1.978E-1	8.700E+0	1.949E+1
-2.011E-1	8.814E+0	1.948E+1
-2.011E-1	8.665E+0	1.938E+1
-2.011E-1	8.597E+0	1.957E+1
-1.995E-1	8.622E+0	1.942E+1
-1.962E-1	8.528E+0	1.950E+1
[truncated: 93,941 more rows]
