# Supplementary material for: Improved ANAP incorporation and VCF analysis reveal details of P2X7 current facilitation and a limited conformational interplay between ATP binding and the intracellular ballast domain
Source: eLife. 2023 Jan 4;12:e82479. doi: 10.7554/eLife.82479 (PMC9859053; doi:10.7554/eLife.82479)
Supplement: Figure 3—figure supplement 3—source data 2. [file elife-82479-fig3-figsupp3-data2.zip › Figure-3_figure-supplement-3_source-data-2/DeltaCys-constructs/l15/25.csv]

-2.822E-1	1.745E+1	3.684E+1
-2.822E-1	1.756E+1	3.682E+1
-2.871E-1	1.756E+1	3.678E+1
-2.806E-1	1.777E+1	3.674E+1
-2.806E-1	1.766E+1	3.669E+1
-2.822E-1	1.771E+1	3.686E+1
-2.854E-1	1.763E+1	3.672E+1
-2.838E-1	1.756E+1	3.683E+1
-2.806E-1	1.758E+1	3.689E+1
-2.806E-1	1.766E+1	3.667E+1
-2.871E-1	1.760E+1	3.699E+1
-2.806E-1	1.764E+1	3.685E+1
-2.789E-1	1.772E+1	3.703E+1
-2.822E-1	1.759E+1	3.697E+1
-2.854E-1	1.756E+1	3.697E+1
-2.822E-1	1.759E+1	3.690E+1
-2.806E-1	1.758E+1	3.675E+1
-2.822E-1	1.762E+1	3.679E+1
-2.838E-1	1.766E+1	3.669E+1
-2.838E-1	1.752E+1	3.714E+1
-2.806E-1	1.747E+1	3.680E+1
-2.806E-1	1.752E+1	3.692E+1
-2.838E-1	1.772E+1	3.701E+1
-2.822E-1	1.762E+1	3.670E+1
-2.806E-1	1.772E+1	3.716E+1
-2.822E-1	1.745E+1	3.698E+1
-2.854E-1	1.762E+1	3.684E+1
-2.838E-1	1.762E+1	3.675E+1
-2.822E-1	1.758E+1	3.696E+1
-2.838E-1	1.753E+1	3.697E+1
-2.854E-1	1.770E+1	3.677E+1
-2.822E-1	1.752E+1	3.710E+1
-2.806E-1	1.762E+1	3.693E+1
-2.806E-1	1.764E+1	3.715E+1
-2.871E-1	1.765E+1	3.684E+1
-2.838E-1	1.759E+1	3.683E+1
-2.806E-1	1.753E+1	3.674E+1
-2.838E-1	1.766E+1	3.663E+1
-2.871E-1	1.770E+1	3.704E+1
-2.838E-1	1.760E+1	3.702E+1
-2.806E-1	1.784E+1	3.701E+1
-2.806E-1	1.775E+1	3.685E+1
-2.822E-1	1.775E+1	3.687E+1
-2.822E-1	1.755E+1	3.670E+1
-2.822E-1	1.765E+1	3.687E+1
-2.822E-1	1.762E+1	3.674E+1
-2.871E-1	1.759E+1	3.687E+1
-2.838E-1	1.762E+1	3.668E+1
-2.806E-1	1.756E+1	3.692E+1
-2.822E-1	1.759E+1	3.692E+1
-2.838E-1	1.767E+1	3.688E+1
-2.854E-1	1.754E+1	3.667E+1
-2.789E-1	1.756E+1	3.672E+1
-2.838E-1	1.755E+1	3.716E+1
-2.822E-1	1.757E+1	3.677E+1
-2.838E-1	1.765E+1	3.674E+1
-2.806E-1	1.755E+1	3.712E+1
-2.838E-1	1.774E+1	3.696E+1
-2.854E-1	1.752E+1	3.683E+1
-2.854E-1	1.761E+1	3.693E+1
-2.789E-1	1.766E+1	3.687E+1
-2.789E-1	1.755E+1	3.669E+1
-2.854E-1	1.763E+1	3.693E+1
-2.838E-1	1.761E+1	3.669E+1
-2.773E-1	1.769E+1	3.681E+1
-2.822E-1	1.761E+1	3.672E+1
-2.871E-1	1.763E+1	3.697E+1
-2.838E-1	1.748E+1	3.691E+1
-2.806E-1	1.751E+1	3.680E+1
-2.822E-1	1.752E+1	3.673E+1
-2.854E-1	1.766E+1	3.674E+1
-2.822E-1	1.757E+1	3.688E+1
-2.806E-1	1.750E+1	3.691E+1
-2.822E-1	1.770E+1	3.696E+1
-2.822E-1	1.773E+1	3.685E+1
-2.822E-1	1.772E+1	3.712E+1
-2.822E-1	1.766E+1	3.691E+1
-2.822E-1	1.765E+1	3.697E+1
-2.871E-1	1.761E+1	3.681E+1
-2.822E-1	1.754E+1	3.680E+1
-2.822E-1	1.767E+1	3.672E+1
-2.822E-1	1.741E+1	3.666E+1
-2.838E-1	1.751E+1	3.702E+1
-2.854E-1	1.772E+1	3.684E+1
-2.806E-1	1.758E+1	3.692E+1
-2.822E-1	1.757E+1	3.705E+1
-2.838E-1	1.765E+1	3.691E+1
-2.822E-1	1.769E+1	3.676E+1
-2.789E-1	1.763E+1	3.678E+1
-2.822E-1	1.747E+1	3.701E+1
-2.838E-1	1.759E+1	3.704E+1
-2.822E-1	1.770E+1	3.676E+1
-2.822E-1	1.764E+1	3.686E+1
-2.822E-1	1.775E+1	3.686E+1
-2.838E-1	1.773E+1	3.694E+1
-2.854E-1	1.766E+1	3.686E+1
-2.806E-1	1.753E+1	3.703E+1
-2.838E-1	1.755E+1	3.690E+1
-2.838E-1	1.762E+1	3.679E+1
-2.854E-1	1.754E+1	3.679E+1
-2.806E-1	1.782E+1	3.684E+1
-2.838E-1	1.760E+1	3.690E+1
-2.854E-1	1.769E+1	3.663E+1
-2.854E-1	1.771E+1	3.701E+1
-2.806E-1	1.755E+1	3.707E+1
-2.806E-1	1.771E+1	3.664E+1
-2.838E-1	1.780E+1	3.700E+1
-2.838E-1	1.770E+1	3.699E+1
-2.822E-1	1.750E+1	3.679E+1
-2.806E-1	1.757E+1	3.675E+1
-2.838E-1	1.757E+1	3.689E+1
-2.838E-1	1.770E+1	3.673E+1
-2.822E-1	1.759E+1	3.706E+1
-2.822E-1	1.766E+1	3.676E+1
-2.854E-1	1.757E+1	3.690E+1
-2.838E-1	1.763E+1	3.684E+1
-2.789E-1	1.757E+1	3.683E+1
-2.789E-1	1.757E+1	3.693E+1
-2.822E-1	1.771E+1	3.706E+1
-2.838E-1	1.760E+1	3.688E+1
-2.822E-1	1.759E+1	3.692E+1
-2.838E-1	1.767E+1	3.684E+1
-2.854E-1	1.744E+1	3.684E+1
-2.838E-1	1.758E+1	3.698E+1
-2.789E-1	1.769E+1	3.656E+1
-2.822E-1	1.764E+1	3.691E+1
-2.838E-1	1.762E+1	3.680E+1
-2.822E-1	1.781E+1	3.693E+1
-2.789E-1	1.753E+1	3.696E+1
-2.806E-1	1.772E+1	3.660E+1
-2.838E-1	1.764E+1	3.680E+1
-2.822E-1	1.768E+1	3.665E+1
-2.822E-1	1.751E+1	3.714E+1
-2.806E-1	1.747E+1	3.686E+1
-2.822E-1	1.772E+1	3.698E+1
-2.822E-1	1.760E+1	3.701E+1
-2.822E-1	1.759E+1	3.667E+1
-2.822E-1	1.766E+1	3.688E+1
-2.838E-1	1.762E+1	3.682E+1
-2.838E-1	1.766E+1	3.690E+1
-2.822E-1	1.780E+1	3.688E+1
-2.822E-1	1.762E+1	3.689E+1
-2.854E-1	1.774E+1	3.691E+1
-2.838E-1	1.767E+1	3.682E+1
-2.806E-1	1.754E+1	3.669E+1
-2.838E-1	1.750E+1	3.672E+1
-2.854E-1	1.759E+1	3.689E+1
-2.854E-1	1.775E+1	3.663E+1
-2.822E-1	1.764E+1	3.663E+1
-2.854E-1	1.754E+1	3.689E+1
-2.854E-1	1.765E+1	3.675E+1
-2.838E-1	1.764E+1	3.679E+1
-2.789E-1	1.764E+1	3.674E+1
-2.822E-1	1.757E+1	3.697E+1
-2.871E-1	1.772E+1	3.664E+1
-2.838E-1	1.761E+1	3.712E+1
-2.806E-1	1.758E+1	3.671E+1
-2.822E-1	1.762E+1	3.689E+1
-2.854E-1	1.766E+1	3.677E+1
-2.822E-1	1.761E+1	3.694E+1
-2.789E-1	1.753E+1	3.698E+1
-2.822E-1	1.747E+1	3.695E+1
-2.838E-1	1.753E+1	3.674E+1
-2.838E-1	1.757E+1	3.697E+1
-2.822E-1	1.768E+1	3.686E+1
-2.822E-1	1.746E+1	3.679E+1
-2.838E-1	1.754E+1	3.699E+1
-2.838E-1	1.763E+1	3.677E+1
-2.806E-1	1.756E+1	3.679E+1
-2.838E-1	1.767E+1	3.694E+1
-2.822E-1	1.753E+1	3.714E+1
-2.838E-1	1.762E+1	3.708E+1
-2.822E-1	1.769E+1	3.692E+1
-2.806E-1	1.766E+1	3.689E+1
-2.871E-1	1.751E+1	3.659E+1
-2.838E-1	1.760E+1	3.670E+1
-2.789E-1	1.771E+1	3.673E+1
-2.838E-1	1.768E+1	3.697E+1
-2.838E-1	1.777E+1	3.675E+1
-2.871E-1	1.753E+1	3.669E+1
-2.789E-1	1.762E+1	3.662E+1
-2.838E-1	1.772E+1	3.686E+1
-2.838E-1	1.766E+1	3.667E+1
-2.822E-1	1.764E+1	3.667E+1
-2.789E-1	1.755E+1	3.676E+1
-2.822E-1	1.755E+1	3.706E+1
-2.822E-1	1.767E+1	3.673E+1
-2.854E-1	1.751E+1	3.667E+1
-2.806E-1	1.760E+1	3.675E+1
-2.822E-1	1.762E+1	3.664E+1
-2.854E-1	1.765E+1	3.690E+1
-2.838E-1	1.744E+1	3.695E+1
-2.789E-1	1.758E+1	3.693E+1
-2.822E-1	1.780E+1	3.676E+1
-2.871E-1	1.755E+1	3.670E+1
-2.838E-1	1.771E+1	3.680E+1
-2.806E-1	1.757E+1	3.666E+1
-2.838E-1	1.756E+1	3.694E+1
-2.838E-1	1.775E+1	3.664E+1
-2.838E-1	1.763E+1	3.677E+1
-2.806E-1	1.768E+1	3.688E+1
-2.838E-1	1.772E+1	3.684E+1
-2.854E-1	1.763E+1	3.690E+1
-2.822E-1	1.761E+1	3.683E+1
-2.789E-1	1.766E+1	3.686E+1
-2.822E-1	1.765E+1	3.687E+1
-2.854E-1	1.760E+1	3.682E+1
-2.838E-1	1.787E+1	3.691E+1
-2.789E-1	1.757E+1	3.693E+1
-2.822E-1	1.757E+1	3.701E+1
-2.854E-1	1.781E+1	3.690E+1
-2.838E-1	1.773E+1	3.724E+1
-2.789E-1	1.757E+1	3.681E+1
-2.806E-1	1.757E+1	3.660E+1
-2.871E-1	1.765E+1	3.700E+1
-2.806E-1	1.754E+1	3.696E+1
-2.806E-1	1.752E+1	3.701E+1
-2.822E-1	1.765E+1	3.686E+1
-2.854E-1	1.752E+1	3.682E+1
-2.854E-1	1.760E+1	3.664E+1
-2.789E-1	1.772E+1	3.662E+1
-2.806E-1	1.750E+1	3.705E+1
-2.838E-1	1.753E+1	3.706E+1
-2.822E-1	1.769E+1	3.672E+1
-2.822E-1	1.770E+1	3.657E+1
-2.789E-1	1.762E+1	3.706E+1
-2.871E-1	1.748E+1	3.688E+1
-2.822E-1	1.753E+1	3.698E+1
-2.806E-1	1.748E+1	3.689E+1
-2.822E-1	1.750E+1	3.683E+1
-2.822E-1	1.752E+1	3.670E+1
-2.822E-1	1.738E+1	3.695E+1
-2.838E-1	1.772E+1	3.694E+1
-2.838E-1	1.752E+1	3.686E+1
-2.838E-1	1.750E+1	3.655E+1
-2.822E-1	1.748E+1	3.700E+1
-2.806E-1	1.765E+1	3.680E+1
-2.806E-1	1.766E+1	3.693E+1
-2.806E-1	1.753E+1	3.691E+1
-2.854E-1	1.759E+1	3.680E+1
-2.822E-1	1.761E+1	3.700E+1
-2.822E-1	1.753E+1	3.665E+1
-2.854E-1	1.760E+1	3.686E+1
-2.854E-1	1.769E+1	3.676E+1
-2.838E-1	1.750E+1	3.680E+1
-2.838E-1	1.758E+1	3.687E+1
-2.838E-1	1.776E+1	3.703E+1
-2.838E-1	1.774E+1	3.685E+1
-2.822E-1	1.760E+1	3.683E+1
-2.822E-1	1.775E+1	3.684E+1
-2.854E-1	1.765E+1	3.662E+1
-2.822E-1	1.747E+1	3.669E+1
-2.789E-1	1.767E+1	3.688E+1
-2.822E-1	1.761E+1	3.689E+1
-2.822E-1	1.758E+1	3.695E+1
-2.789E-1	1.766E+1	3.686E+1
-2.789E-1	1.764E+1	3.691E+1
-2.822E-1	1.767E+1	3.685E+1
-2.854E-1	1.771E+1	3.689E+1
-2.838E-1	1.771E+1	3.662E+1
-2.838E-1	1.753E+1	3.673E+1
-2.822E-1	1.759E+1	3.685E+1
-2.838E-1	1.766E+1	3.679E+1
-2.838E-1	1.767E+1	3.707E+1
-2.822E-1	1.768E+1	3.689E+1
-2.822E-1	1.772E+1	3.695E+1
-2.822E-1	1.755E+1	3.686E+1
-2.806E-1	1.758E+1	3.677E+1
-2.838E-1	1.777E+1	3.705E+1
-2.822E-1	1.775E+1	3.693E+1
-2.854E-1	1.761E+1	3.676E+1
-2.806E-1	1.750E+1	3.698E+1
-2.806E-1	1.759E+1	3.690E+1
-2.838E-1	1.769E+1	3.668E+1
-2.854E-1	1.758E+1	3.679E+1
-2.838E-1	1.761E+1	3.690E+1
-2.822E-1	1.745E+1	3.699E+1
-2.838E-1	1.762E+1	3.695E+1
-2.838E-1	1.745E+1	3.657E+1
-2.838E-1	1.754E+1	3.667E+1
-2.822E-1	1.756E+1	3.692E+1
-2.838E-1	1.759E+1	3.677E+1
-2.822E-1	1.769E+1	3.689E+1
-2.806E-1	1.764E+1	3.685E+1
-2.806E-1	1.758E+1	3.677E+1
-2.806E-1	1.754E+1	3.688E+1
-2.838E-1	1.738E+1	3.667E+1
-2.822E-1	1.756E+1	3.679E+1
-2.789E-1	1.762E+1	3.693E+1
-2.806E-1	1.767E+1	3.685E+1
-2.854E-1	1.767E+1	3.680E+1
-2.838E-1	1.748E+1	3.673E+1
-2.838E-1	1.755E+1	3.683E+1
-2.822E-1	1.756E+1	3.689E+1
-2.838E-1	1.763E+1	3.671E+1
-2.838E-1	1.772E+1	3.690E+1
-2.806E-1	1.757E+1	3.690E+1
-2.838E-1	1.762E+1	3.678E+1
-2.822E-1	1.765E+1	3.681E+1
-2.838E-1	1.762E+1	3.692E+1
-2.806E-1	1.741E+1	3.715E+1
-2.789E-1	1.780E+1	3.663E+1
-2.838E-1	1.756E+1	3.688E+1
-2.854E-1	1.752E+1	3.670E+1
-2.822E-1	1.749E+1	3.666E+1
-2.822E-1	1.755E+1	3.684E+1
-2.838E-1	1.777E+1	3.687E+1
-2.822E-1	1.753E+1	3.695E+1
-2.822E-1	1.774E+1	3.689E+1
-2.806E-1	1.764E+1	3.693E+1
-2.822E-1	1.752E+1	3.672E+1
-2.822E-1	1.748E+1	3.665E+1
-2.773E-1	1.772E+1	3.672E+1
-2.838E-1	1.751E+1	3.705E+1
-2.838E-1	1.753E+1	3.663E+1
-2.822E-1	1.758E+1	3.686E+1
-2.806E-1	1.768E+1	3.698E+1
-2.854E-1	1.754E+1	3.668E+1
-2.822E-1	1.757E+1	3.678E+1
-2.838E-1	1.757E+1	3.685E+1
-2.822E-1	1.764E+1	3.701E+1
-2.822E-1	1.761E+1	3.691E+1
-2.838E-1	1.765E+1	3.680E+1
-2.838E-1	1.759E+1	3.675E+1
-2.789E-1	1.750E+1	3.664E+1
-2.806E-1	1.748E+1	3.668E+1
-2.854E-1	1.761E+1	3.693E+1
-2.838E-1	1.762E+1	3.696E+1
-2.822E-1	1.748E+1	3.693E+1
-2.806E-1	1.772E+1	3.689E+1
-2.854E-1	1.776E+1	3.686E+1
-2.822E-1	1.783E+1	3.687E+1
-2.822E-1	1.761E+1	3.677E+1
-2.838E-1	1.757E+1	3.691E+1
-2.838E-1	1.761E+1	3.695E+1
-2.838E-1	1.748E+1	3.687E+1
-2.789E-1	1.769E+1	3.685E+1
-2.806E-1	1.738E+1	3.689E+1
-2.838E-1	1.756E+1	3.687E+1
-2.822E-1	1.754E+1	3.687E+1
-2.822E-1	1.763E+1	3.693E+1
-2.822E-1	1.754E+1	3.680E+1
-2.854E-1	1.753E+1	3.682E+1
-2.838E-1	1.771E+1	3.679E+1
-2.806E-1	1.789E+1	3.699E+1
-2.822E-1	1.766E+1	3.694E+1
-2.838E-1	1.765E+1	3.690E+1
-2.822E-1	1.760E+1	3.688E+1
-2.773E-1	1.746E+1	3.687E+1
-2.838E-1	1.773E+1	3.676E+1
-2.871E-1	1.760E+1	3.686E+1
-2.838E-1	1.761E+1	3.687E+1
-2.806E-1	1.777E+1	3.652E+1
-2.806E-1	1.771E+1	3.685E+1
-2.838E-1	1.756E+1	3.692E+1
-2.822E-1	1.756E+1	3.680E+1
-2.822E-1	1.745E+1	3.696E+1
-2.789E-1	1.751E+1	3.701E+1
-2.838E-1	1.757E+1	3.688E+1
-2.854E-1	1.779E+1	3.685E+1
-2.806E-1	1.764E+1	3.687E+1
-2.806E-1	1.754E+1	3.678E+1
-2.854E-1	1.774E+1	3.704E+1
-2.838E-1	1.763E+1	3.684E+1
-2.806E-1	1.771E+1	3.666E+1
-2.806E-1	1.755E+1	3.683E+1
-2.854E-1	1.766E+1	3.664E+1
-2.854E-1	1.765E+1	3.656E+1
-2.789E-1	1.764E+1	3.690E+1
-2.806E-1	1.754E+1	3.685E+1
-2.854E-1	1.772E+1	3.674E+1
-2.822E-1	1.773E+1	3.670E+1
-2.822E-1	1.771E+1	3.680E+1
-2.838E-1	1.764E+1	3.687E+1
-2.822E-1	1.772E+1	3.699E+1
-2.822E-1	1.749E+1	3.682E+1
-2.789E-1	1.776E+1	3.681E+1
-2.806E-1	1.759E+1	3.682E+1
-2.871E-1	1.751E+1	3.677E+1
-2.822E-1	1.755E+1	3.675E+1
-2.789E-1	1.769E+1	3.677E+1
-2.838E-1	1.769E+1	3.691E+1
-2.838E-1	1.756E+1	3.698E+1
-2.822E-1	1.758E+1	3.694E+1
-2.806E-1	1.772E+1	3.696E+1
-2.838E-1	1.752E+1	3.694E+1
-2.822E-1	1.777E+1	3.676E+1
-2.854E-1	1.774E+1	3.693E+1
-2.789E-1	1.757E+1	3.674E+1
-2.822E-1	1.753E+1	3.674E+1
-2.854E-1	1.756E+1	3.688E+1
-2.854E-1	1.775E+1	3.698E+1
-2.822E-1	1.751E+1	3.688E+1
-2.822E-1	1.768E+1	3.696E+1
-2.838E-1	1.756E+1	3.671E+1
-2.822E-1	1.768E+1	3.673E+1
-2.806E-1	1.747E+1	3.695E+1
-2.806E-1	1.768E+1	3.669E+1
-2.822E-1	1.768E+1	3.684E+1
-2.854E-1	1.752E+1	3.680E+1
-2.806E-1	1.767E+1	3.675E+1
-2.806E-1	1.764E+1	3.660E+1
-2.838E-1	1.752E+1	3.689E+1
-2.822E-1	1.762E+1	3.683E+1
-2.806E-1	1.754E+1	3.710E+1
-2.789E-1	1.756E+1	3.710E+1
-2.854E-1	1.748E+1	3.676E+1
-2.822E-1	1.757E+1	3.663E+1
-2.822E-1	1.758E+1	3.671E+1
-2.838E-1	1.766E+1	3.670E+1
-2.871E-1	1.767E+1	3.664E+1
-2.822E-1	1.756E+1	3.694E+1
-2.822E-1	1.757E+1	3.676E+1
-2.822E-1	1.764E+1	3.647E+1
-2.838E-1	1.773E+1	3.682E+1
-2.822E-1	1.764E+1	3.673E+1
-2.806E-1	1.761E+1	3.671E+1
-2.822E-1	1.755E+1	3.683E+1
-2.854E-1	1.772E+1	3.674E+1
-2.838E-1	1.764E+1	3.695E+1
-2.806E-1	1.765E+1	3.698E+1
-2.806E-1	1.762E+1	3.694E+1
-2.854E-1	1.766E+1	3.704E+1
-2.822E-1	1.763E+1	3.683E+1
-2.789E-1	1.762E+1	3.702E+1
-2.806E-1	1.748E+1	3.702E+1
-2.838E-1	1.752E+1	3.694E+1
-2.822E-1	1.766E+1	3.690E+1
-2.806E-1	1.757E+1	3.686E+1
-2.822E-1	1.757E+1	3.684E+1
-2.854E-1	1.762E+1	3.702E+1
-2.838E-1	1.757E+1	3.681E+1
-2.806E-1	1.749E+1	3.697E+1
-2.822E-1	1.768E+1	3.708E+1
-2.822E-1	1.768E+1	3.674E+1
-2.838E-1	1.762E+1	3.680E+1
-2.822E-1	1.763E+1	3.678E+1
-2.773E-1	1.768E+1	3.688E+1
-2.854E-1	1.771E+1	3.666E+1
-2.854E-1	1.768E+1	3.692E+1
-2.789E-1	1.763E+1	3.679E+1
-2.822E-1	1.750E+1	3.673E+1
-2.854E-1	1.747E+1	3.686E+1
-2.822E-1	1.773E+1	3.668E+1
-2.806E-1	1.755E+1	3.660E+1
-2.822E-1	1.756E+1	3.680E+1
-2.854E-1	1.746E+1	3.669E+1
-2.838E-1	1.772E+1	3.684E+1
-2.789E-1	1.753E+1	3.690E+1
-2.822E-1	1.753E+1	3.692E+1
-2.838E-1	1.750E+1	3.689E+1
-2.822E-1	1.776E+1	3.670E+1
-2.773E-1	1.769E+1	3.695E+1
-2.806E-1	1.760E+1	3.701E+1
-2.838E-1	1.748E+1	3.691E+1
-2.806E-1	1.768E+1	3.703E+1
-2.806E-1	1.749E+1	3.665E+1
-2.822E-1	1.763E+1	3.678E+1
-2.838E-1	1.754E+1	3.683E+1
-2.822E-1	1.754E+1	3.689E+1
-2.822E-1	1.775E+1	3.696E+1
-2.822E-1	1.752E+1	3.690E+1
-2.871E-1	1.763E+1	3.686E+1
-2.838E-1	1.765E+1	3.691E+1
-2.789E-1	1.754E+1	3.684E+1
-2.806E-1	1.763E+1	3.698E+1
-2.838E-1	1.755E+1	3.693E+1
-2.822E-1	1.769E+1	3.692E+1
-2.822E-1	1.769E+1	3.684E+1
-2.806E-1	1.772E+1	3.670E+1
-2.838E-1	1.761E+1	3.681E+1
-2.838E-1	1.752E+1	3.694E+1
-2.806E-1	1.772E+1	3.679E+1
-2.806E-1	1.780E+1	3.681E+1
-2.822E-1	1.761E+1	3.687E+1
-2.789E-1	1.760E+1	3.703E+1
-2.822E-1	1.749E+1	3.659E+1
-2.822E-1	1.756E+1	3.708E+1
-2.854E-1	1.744E+1	3.686E+1
-2.838E-1	1.766E+1	3.690E+1
-2.789E-1	1.751E+1	3.660E+1
-2.806E-1	1.761E+1	3.667E+1
-2.838E-1	1.764E+1	3.674E+1
-2.822E-1	1.770E+1	3.689E+1
-2.789E-1	1.761E+1	3.681E+1
-2.806E-1	1.747E+1	3.683E+1
-2.822E-1	1.757E+1	3.699E+1
-2.806E-1	1.765E+1	3.659E+1
-2.806E-1	1.758E+1	3.687E+1
-2.789E-1	1.765E+1	3.665E+1
-2.854E-1	1.728E+1	3.664E+1
-2.838E-1	1.759E+1	3.660E+1
-2.806E-1	1.769E+1	3.674E+1
-2.806E-1	1.744E+1	3.664E+1
-2.854E-1	1.757E+1	3.692E+1
-2.838E-1	1.752E+1	3.699E+1
-2.806E-1	1.767E+1	3.679E+1
-2.838E-1	1.760E+1	3.670E+1
-2.822E-1	1.764E+1	3.693E+1
-2.822E-1	1.739E+1	3.681E+1
-2.789E-1	1.752E+1	3.697E+1
-2.838E-1	1.750E+1	3.672E+1
-2.854E-1	1.762E+1	3.666E+1
-2.871E-1	1.744E+1	3.693E+1
-2.789E-1	1.766E+1	3.677E+1
-2.806E-1	1.774E+1	3.685E+1
-2.838E-1	1.759E+1	3.706E+1
-2.838E-1	1.763E+1	3.671E+1
-2.789E-1	1.771E+1	3.701E+1
-2.838E-1	1.751E+1	3.653E+1
-2.854E-1	1.760E+1	3.678E+1
-2.854E-1	1.774E+1	3.685E+1
-2.838E-1	1.750E+1	3.662E+1
-2.789E-1	1.764E+1	3.653E+1
-2.854E-1	1.753E+1	3.679E+1
-2.789E-1	1.777E+1	3.656E+1
-2.806E-1	1.769E+1	3.691E+1
-2.838E-1	1.753E+1	3.679E+1
-2.838E-1	1.753E+1	3.706E+1
-2.838E-1	1.769E+1	3.672E+1
-2.822E-1	1.757E+1	3.681E+1
-2.822E-1	1.756E+1	3.666E+1
-2.838E-1	1.753E+1	3.689E+1
-2.854E-1	1.763E+1	3.682E+1
-2.806E-1	1.757E+1	3.687E+1
-2.822E-1	1.765E+1	3.688E+1
-2.887E-1	1.760E+1	3.679E+1
-2.822E-1	1.767E+1	3.678E+1
-2.789E-1	1.769E+1	3.689E+1
-2.822E-1	1.760E+1	3.657E+1
-2.854E-1	1.763E+1	3.688E+1
-2.854E-1	1.770E+1	3.695E+1
-2.789E-1	1.769E+1	3.680E+1
-2.838E-1	1.761E+1	3.684E+1
-2.838E-1	1.763E+1	3.689E+1
-2.806E-1	1.755E+1	3.674E+1
-2.773E-1	1.759E+1	3.700E+1
-2.822E-1	1.756E+1	3.674E+1
-2.838E-1	1.752E+1	3.715E+1
-2.838E-1	1.758E+1	3.674E+1
-2.822E-1	1.775E+1	3.687E+1
-2.822E-1	1.743E+1	3.686E+1
-2.838E-1	1.767E+1	3.676E+1
-2.822E-1	1.767E+1	3.687E+1
-2.789E-1	1.762E+1	3.681E+1
-2.838E-1	1.755E+1	3.693E+1
-2.854E-1	1.750E+1	3.667E+1
-2.838E-1	1.751E+1	3.681E+1
-2.806E-1	1.775E+1	3.693E+1
-2.806E-1	1.757E+1	3.668E+1
-2.822E-1	1.766E+1	3.696E+1
-2.838E-1	1.755E+1	3.679E+1
-2.789E-1	1.761E+1	3.680E+1
-2.838E-1	1.751E+1	3.697E+1
-2.854E-1	1.757E+1	3.697E+1
-2.822E-1	1.757E+1	3.687E+1
-2.822E-1	1.764E+1	3.678E+1
-2.806E-1	1.767E+1	3.676E+1
-2.822E-1	1.764E+1	3.691E+1
-2.822E-1	1.759E+1	3.675E+1
-2.789E-1	1.767E+1	3.702E+1
-2.822E-1	1.768E+1	3.704E+1
-2.838E-1	1.771E+1	3.670E+1
-2.838E-1	1.773E+1	3.661E+1
-2.806E-1	1.764E+1	3.674E+1
-2.822E-1	1.748E+1	3.670E+1
-2.871E-1	1.761E+1	3.671E+1
-2.822E-1	1.753E+1	3.660E+1
-2.822E-1	1.758E+1	3.670E+1
-2.806E-1	1.755E+1	3.680E+1
-2.838E-1	1.746E+1	3.694E+1
-2.838E-1	1.764E+1	3.654E+1
-2.806E-1	1.763E+1	3.680E+1
-2.838E-1	1.746E+1	3.684E+1
-2.854E-1	1.756E+1	3.683E+1
-2.822E-1	1.758E+1	3.683E+1
-2.806E-1	1.768E+1	3.680E+1
-2.822E-1	1.760E+1	3.666E+1
-2.854E-1	1.768E+1	3.671E+1
-2.822E-1	1.765E+1	3.672E+1
-2.838E-1	1.759E+1	3.681E+1
-2.822E-1	1.767E+1	3.672E+1
-2.854E-1	1.755E+1	3.702E+1
-2.822E-1	1.773E+1	3.655E+1
-2.789E-1	1.758E+1	3.696E+1
-2.838E-1	1.765E+1	3.672E+1
-2.838E-1	1.766E+1	3.694E+1
-2.822E-1	1.765E+1	3.673E+1
-2.806E-1	1.760E+1	3.672E+1
-2.822E-1	1.761E+1	3.674E+1
-2.838E-1	1.771E+1	3.681E+1
-2.822E-1	1.757E+1	3.679E+1
-2.789E-1	1.754E+1	3.679E+1
-2.806E-1	1.753E+1	3.655E+1
-2.838E-1	1.765E+1	3.666E+1
-2.806E-1	1.777E+1	3.669E+1
-2.822E-1	1.761E+1	3.676E+1
-2.822E-1	1.765E+1	3.693E+1
-2.854E-1	1.762E+1	3.697E+1
-2.854E-1	1.752E+1	3.679E+1
-2.806E-1	1.754E+1	3.680E+1
-2.822E-1	1.773E+1	3.688E+1
-2.838E-1	1.753E+1	3.696E+1
-2.822E-1	1.765E+1	3.673E+1
-2.822E-1	1.785E+1	3.690E+1
-2.806E-1	1.753E+1	3.684E+1
-2.838E-1	1.756E+1	3.658E+1
-2.806E-1	1.753E+1	3.672E+1
-2.838E-1	1.770E+1	3.689E+1
-2.822E-1	1.760E+1	3.697E+1
-2.822E-1	1.765E+1	3.673E+1
-2.822E-1	1.772E+1	3.667E+1
-2.822E-1	1.758E+1	3.668E+1
-2.806E-1	1.757E+1	3.665E+1
-2.822E-1	1.764E+1	3.654E+1
-2.838E-1	1.754E+1	3.702E+1
-2.822E-1	1.767E+1	3.687E+1
-2.822E-1	1.757E+1	3.691E+1
-2.854E-1	1.754E+1	3.675E+1
-2.838E-1	1.767E+1	3.696E+1
-2.789E-1	1.749E+1	3.680E+1
-2.806E-1	1.786E+1	3.653E+1
-2.854E-1	1.750E+1	3.686E+1
-2.822E-1	1.753E+1	3.684E+1
-2.822E-1	1.745E+1	3.670E+1
-2.822E-1	1.759E+1	3.655E+1
-2.854E-1	1.766E+1	3.687E+1
-2.838E-1	1.754E+1	3.677E+1
-2.806E-1	1.757E+1	3.675E+1
-2.822E-1	1.758E+1	3.698E+1
-2.838E-1	1.772E+1	3.676E+1
-2.822E-1	1.761E+1	3.675E+1
-2.822E-1	1.756E+1	3.668E+1
-2.822E-1	1.759E+1	3.676E+1
-2.838E-1	1.764E+1	3.685E+1
-2.854E-1	1.760E+1	3.675E+1
-2.806E-1	1.776E+1	3.671E+1
-2.806E-1	1.766E+1	3.699E+1
-2.838E-1	1.777E+1	3.675E+1
-2.822E-1	1.771E+1	3.675E+1
-2.806E-1	1.765E+1	3.676E+1
-2.789E-1	1.756E+1	3.683E+1
-2.838E-1	1.759E+1	3.678E+1
-2.854E-1	1.750E+1	3.674E+1
-2.806E-1	1.763E+1	3.683E+1
-2.789E-1	1.765E+1	3.673E+1
-2.838E-1	1.767E+1	3.668E+1
-2.838E-1	1.760E+1	3.677E+1
-2.822E-1	1.764E+1	3.676E+1
-2.822E-1	1.762E+1	3.659E+1
-2.838E-1	1.768E+1	3.689E+1
-2.822E-1	1.760E+1	3.674E+1
-2.822E-1	1.767E+1	3.658E+1
-2.838E-1	1.752E+1	3.668E+1
-2.854E-1	1.746E+1	3.659E+1
-2.822E-1	1.768E+1	3.663E+1
-2.806E-1	1.744E+1	3.671E+1
-2.822E-1	1.745E+1	3.694E+1
-2.871E-1	1.758E+1	3.654E+1
-2.822E-1	1.756E+1	3.684E+1
-2.822E-1	1.759E+1	3.690E+1
-2.838E-1	1.770E+1	3.708E+1
-2.838E-1	1.745E+1	3.674E+1
-2.838E-1	1.756E+1	3.685E+1
-2.789E-1	1.760E+1	3.674E+1
-2.822E-1	1.750E+1	3.670E+1
-2.854E-1	1.752E+1	3.693E+1
-2.806E-1	1.749E+1	3.680E+1
-2.773E-1	1.755E+1	3.678E+1
-2.806E-1	1.759E+1	3.666E+1
-2.854E-1	1.767E+1	3.690E+1
-2.806E-1	1.763E+1	3.675E+1
-2.838E-1	1.764E+1	3.700E+1
-2.806E-1	1.778E+1	3.680E+1
-2.854E-1	1.753E+1	3.669E+1
-2.887E-1	1.761E+1	3.678E+1
-2.789E-1	1.753E+1	3.669E+1
-2.838E-1	1.779E+1	3.681E+1
-2.854E-1	1.740E+1	3.696E+1
-2.854E-1	1.765E+1	3.685E+1
-2.789E-1	1.757E+1	3.680E+1
-2.822E-1	1.773E+1	3.678E+1
-2.854E-1	1.747E+1	3.666E+1
-2.806E-1	1.745E+1	3.712E+1
-2.806E-1	1.755E+1	3.674E+1
-2.838E-1	1.777E+1	3.665E+1
-2.838E-1	1.752E+1	3.677E+1
-2.838E-1	1.768E+1	3.687E+1
-2.822E-1	1.764E+1	3.684E+1
-2.822E-1	1.751E+1	3.690E+1
-2.854E-1	1.771E+1	3.673E+1
-2.854E-1	1.753E+1	3.691E+1
-2.822E-1	1.766E+1	3.684E+1
-2.822E-1	1.762E+1	3.686E+1
-2.838E-1	1.751E+1	3.694E+1
-2.838E-1	1.771E+1	3.692E+1
-2.789E-1	1.762E+1	3.694E+1
-2.822E-1	1.770E+1	3.691E+1
-2.854E-1	1.771E+1	3.698E+1
-2.854E-1	1.745E+1	3.679E+1
-2.822E-1	1.762E+1	3.690E+1
-2.838E-1	1.756E+1	3.672E+1
-2.871E-1	1.764E+1	3.696E+1
-2.854E-1	1.741E+1	3.677E+1
-2.806E-1	1.758E+1	3.659E+1
-2.806E-1	1.769E+1	3.651E+1
-2.854E-1	1.771E+1	3.675E+1
-2.822E-1	1.757E+1	3.686E+1
-2.806E-1	1.772E+1	3.678E+1
-2.822E-1	1.761E+1	3.674E+1
-2.838E-1	1.755E+1	3.679E+1
-2.838E-1	1.752E+1	3.670E+1
-2.789E-1	1.756E+1	3.664E+1
-2.822E-1	1.756E+1	3.681E+1
-2.838E-1	1.770E+1	3.665E+1
-2.854E-1	1.774E+1	3.661E+1
-2.789E-1	1.768E+1	3.697E+1
-2.806E-1	1.753E+1	3.664E+1
-2.838E-1	1.751E+1	3.667E+1
-2.838E-1	1.762E+1	3.688E+1
-2.822E-1	1.772E+1	3.684E+1
-2.806E-1	1.753E+1	3.681E+1
-2.822E-1	1.749E+1	3.676E+1
-2.822E-1	1.767E+1	3.682E+1
-2.789E-1	1.768E+1	3.683E+1
-2.822E-1	1.772E+1	3.662E+1
-2.838E-1	1.750E+1	3.679E+1
-2.822E-1	1.765E+1	3.663E+1
-2.822E-1	1.757E+1	3.664E+1
-2.838E-1	1.751E+1	3.672E+1
-2.838E-1	1.767E+1	3.659E+1
-2.822E-1	1.764E+1	3.678E+1
-2.789E-1	1.752E+1	3.671E+1
-2.838E-1	1.749E+1	3.674E+1
-2.838E-1	1.767E+1	3.663E+1
-2.822E-1	1.763E+1	3.668E+1
-2.789E-1	1.756E+1	3.690E+1
-2.806E-1	1.766E+1	3.678E+1
-2.838E-1	1.755E+1	3.679E+1
-2.822E-1	1.766E+1	3.690E+1
-2.822E-1	1.754E+1	3.684E+1
-2.773E-1	1.757E+1	3.681E+1
-2.854E-1	1.736E+1	3.672E+1
-2.838E-1	1.764E+1	3.678E+1
-2.806E-1	1.754E+1	3.683E+1
-2.789E-1	1.759E+1	3.674E+1
-2.838E-1	1.766E+1	3.676E+1
-2.822E-1	1.764E+1	3.672E+1
-2.838E-1	1.759E+1	3.707E+1
-2.789E-1	1.764E+1	3.672E+1
-2.871E-1	1.745E+1	3.663E+1
-2.838E-1	1.757E+1	3.646E+1
-2.789E-1	1.754E+1	3.661E+1
-2.822E-1	1.758E+1	3.685E+1
-2.854E-1	1.760E+1	3.669E+1
-2.838E-1	1.742E+1	3.681E+1
-2.806E-1	1.762E+1	3.681E+1
-2.838E-1	1.751E+1	3.694E+1
-2.871E-1	1.748E+1	3.672E+1
-2.854E-1	1.763E+1	3.661E+1
-2.806E-1	1.758E+1	3.680E+1
-2.822E-1	1.766E+1	3.664E+1
-2.854E-1	1.772E+1	3.662E+1
-2.822E-1	1.759E+1	3.670E+1
-2.773E-1	1.767E+1	3.646E+1
-2.806E-1	1.764E+1	3.686E+1
-2.838E-1	1.769E+1	3.673E+1
-2.838E-1	1.751E+1	3.675E+1
-2.773E-1	1.751E+1	3.685E+1
-2.806E-1	1.755E+1	3.676E+1
-2.854E-1	1.766E+1	3.674E+1
-2.838E-1	1.759E+1	3.675E+1
-2.838E-1	1.746E+1	3.677E+1
-2.789E-1	1.762E+1	3.683E+1
-2.871E-1	1.756E+1	3.690E+1
-2.838E-1	1.764E+1	3.673E+1
-2.806E-1	1.760E+1	3.686E+1
-2.806E-1	1.760E+1	3.690E+1
-2.854E-1	1.756E+1	3.662E+1
-2.838E-1	1.774E+1	3.670E+1
-2.806E-1	1.766E+1	3.673E+1
-2.822E-1	1.764E+1	3.686E+1
-2.854E-1	1.758E+1	3.652E+1
-2.854E-1	1.755E+1	3.685E+1
-2.806E-1	1.752E+1	3.680E+1
-2.806E-1	1.757E+1	3.682E+1
-2.838E-1	1.763E+1	3.685E+1
-2.806E-1	1.752E+1	3.690E+1
-2.789E-1	1.760E+1	3.669E+1
-2.822E-1	1.732E+1	3.683E+1
-2.854E-1	1.748E+1	3.672E+1
-2.838E-1	1.764E+1	3.688E+1
-2.806E-1	1.760E+1	3.680E+1
-2.806E-1	1.772E+1	3.674E+1
-2.822E-1	1.753E+1	3.689E+1
-2.822E-1	1.763E+1	3.707E+1
-2.806E-1	1.762E+1	3.695E+1
-2.806E-1	1.764E+1	3.667E+1
-2.854E-1	1.761E+1	3.686E+1
-2.822E-1	1.765E+1	3.676E+1
-2.806E-1	1.748E+1	3.690E+1
-2.822E-1	1.757E+1	3.678E+1
-2.838E-1	1.772E+1	3.661E+1
-2.822E-1	1.745E+1	3.702E+1
-2.789E-1	1.752E+1	3.675E+1
-2.822E-1	1.772E+1	3.676E+1
-2.838E-1	1.774E+1	3.670E+1
-2.822E-1	1.759E+1	3.664E+1
-2.822E-1	1.751E+1	3.662E+1
-2.822E-1	1.757E+1	3.661E+1
-2.822E-1	1.763E+1	3.692E+1
-2.822E-1	1.768E+1	3.678E+1
-2.806E-1	1.765E+1	3.684E+1
-2.822E-1	1.752E+1	3.682E+1
-2.838E-1	1.780E+1	3.677E+1
-2.838E-1	1.745E+1	3.672E+1
-2.806E-1	1.750E+1	3.687E+1
-2.806E-1	1.764E+1	3.667E+1
-2.838E-1	1.761E+1	3.678E+1
-2.838E-1	1.763E+1	3.660E+1
-2.806E-1	1.750E+1	3.691E+1
-2.838E-1	1.760E+1	3.702E+1
-2.822E-1	1.760E+1	3.686E+1
-2.822E-1	1.748E+1	3.676E+1
-2.838E-1	1.754E+1	3.677E+1
-2.806E-1	1.747E+1	3.674E+1
-2.822E-1	1.761E+1	3.654E+1
-2.822E-1	1.748E+1	3.670E+1
-2.822E-1	1.760E+1	3.677E+1
-2.822E-1	1.754E+1	3.659E+1
-2.854E-1	1.764E+1	3.650E+1
-2.822E-1	1.758E+1	3.667E+1
-2.806E-1	1.754E+1	3.670E+1
-2.838E-1	1.756E+1	3.647E+1
-2.854E-1	1.753E+1	3.684E+1
-2.838E-1	1.757E+1	3.649E+1
-2.789E-1	1.749E+1	3.681E+1
-2.789E-1	1.771E+1	3.712E+1
-2.838E-1	1.755E+1	3.675E+1
-2.838E-1	1.763E+1	3.667E+1
-2.822E-1	1.753E+1	3.650E+1
-2.838E-1	1.750E+1	3.681E+1
-2.854E-1	1.775E+1	3.672E+1
-2.838E-1	1.759E+1	3.671E+1
-2.789E-1	1.754E+1	3.664E+1
-2.806E-1	1.776E+1	3.703E+1
-2.854E-1	1.775E+1	3.687E+1
-2.822E-1	1.763E+1	3.691E+1
-2.822E-1	1.761E+1	3.685E+1
-2.838E-1	1.762E+1	3.676E+1
-2.838E-1	1.757E+1	3.698E+1
-2.806E-1	1.766E+1	3.664E+1
-2.822E-1	1.773E+1	3.667E+1
-2.822E-1	1.758E+1	3.671E+1
-2.838E-1	1.756E+1	3.662E+1
-2.854E-1	1.764E+1	3.676E+1
-2.789E-1	1.760E+1	3.649E+1
-2.822E-1	1.751E+1	3.677E+1
-2.854E-1	1.755E+1	3.682E+1
-2.838E-1	1.745E+1	3.694E+1
-2.806E-1	1.756E+1	3.669E+1
-2.838E-1	1.762E+1	3.679E+1
-2.854E-1	1.762E+1	3.671E+1
-2.806E-1	1.762E+1	3.672E+1
-2.789E-1	1.760E+1	3.663E+1
-2.838E-1	1.750E+1	3.671E+1
-2.854E-1	1.742E+1	3.672E+1
-2.822E-1	1.760E+1	3.696E+1
-2.806E-1	1.765E+1	3.663E+1
-2.822E-1	1.751E+1	3.691E+1
-2.854E-1	1.751E+1	3.679E+1
-2.854E-1	1.759E+1	3.664E+1
-2.806E-1	1.760E+1	3.672E+1
-2.838E-1	1.774E+1	3.678E+1
-2.854E-1	1.760E+1	3.676E+1
-2.822E-1	1.744E+1	3.684E+1
-2.806E-1	1.770E+1	3.675E+1
-2.806E-1	1.767E+1	3.678E+1
-2.854E-1	1.751E+1	3.679E+1
-2.822E-1	1.755E+1	3.691E+1
-2.789E-1	1.763E+1	3.649E+1
-2.757E-1	1.769E+1	3.672E+1
-2.871E-1	1.767E+1	3.672E+1
-2.822E-1	1.757E+1	3.691E+1
-2.806E-1	1.752E+1	3.690E+1
-2.806E-1	1.752E+1	3.677E+1
-2.838E-1	1.760E+1	3.666E+1
-2.838E-1	1.770E+1	3.668E+1
-2.806E-1	1.762E+1	3.686E+1
-2.822E-1	1.762E+1	3.662E+1
-2.854E-1	1.761E+1	3.674E+1
-2.822E-1	1.760E+1	3.663E+1
-2.822E-1	1.759E+1	3.671E+1
-2.806E-1	1.750E+1	3.675E+1
-2.838E-1	1.757E+1	3.651E+1
-2.822E-1	1.746E+1	3.674E+1
-2.806E-1	1.757E+1	3.665E+1
-2.822E-1	1.738E+1	3.658E+1
-2.838E-1	1.769E+1	3.687E+1
-2.838E-1	1.758E+1	3.692E+1
-2.806E-1	1.742E+1	3.681E+1
-2.838E-1	1.752E+1	3.656E+1
-2.854E-1	1.758E+1	3.671E+1
-2.838E-1	1.756E+1	3.687E+1
-2.822E-1	1.768E+1	3.690E+1
-2.822E-1	1.775E+1	3.671E+1
-2.854E-1	1.775E+1	3.701E+1
-2.838E-1	1.765E+1	3.691E+1
-2.806E-1	1.780E+1	3.684E+1
-2.806E-1	1.750E+1	3.677E+1
-2.871E-1	1.757E+1	3.676E+1
-2.854E-1	1.763E+1	3.691E+1
-2.822E-1	1.768E+1	3.683E+1
-2.806E-1	1.759E+1	3.679E+1
-2.854E-1	1.765E+1	3.680E+1
-2.822E-1	1.766E+1	3.660E+1
-2.822E-1	1.741E+1	3.683E+1
-2.822E-1	1.757E+1	3.669E+1
-2.871E-1	1.763E+1	3.665E+1
-2.806E-1	1.745E+1	3.694E+1
-2.806E-1	1.761E+1	3.670E+1
-2.806E-1	1.779E+1	3.678E+1
-2.838E-1	1.759E+1	3.670E+1
-2.822E-1	1.767E+1	3.690E+1
-2.789E-1	1.760E+1	3.676E+1
-2.838E-1	1.765E+1	3.678E+1
-2.871E-1	1.763E+1	3.666E+1
-2.838E-1	1.764E+1	3.683E+1
-2.822E-1	1.765E+1	3.674E+1
-2.822E-1	1.760E+1	3.685E+1
-2.838E-1	1.755E+1	3.696E+1
-2.822E-1	1.769E+1	3.658E+1
-2.806E-1	1.775E+1	3.678E+1
-2.806E-1	1.758E+1	3.669E+1
-2.838E-1	1.767E+1	3.670E+1
-2.838E-1	1.750E+1	3.691E+1
-2.806E-1	1.774E+1	3.670E+1
-2.822E-1	1.740E+1	3.697E+1
-2.871E-1	1.762E+1	3.671E+1
-2.838E-1	1.749E+1	3.695E+1
-2.806E-1	1.759E+1	3.667E+1
-2.806E-1	1.762E+1	3.669E+1
-2.838E-1	1.754E+1	3.695E+1
-2.838E-1	1.742E+1	3.702E+1
-2.806E-1	1.753E+1	3.675E+1
-2.822E-1	1.767E+1	3.705E+1
-2.838E-1	1.754E+1	3.674E+1
-2.806E-1	1.762E+1	3.654E+1
-2.806E-1	1.779E+1	3.692E+1
-2.822E-1	1.767E+1	3.654E+1
-2.838E-1	1.763E+1	3.671E+1
-2.822E-1	1.774E+1	3.687E+1
-2.806E-1	1.743E+1	3.682E+1
-2.822E-1	1.756E+1	3.670E+1
-2.838E-1	1.758E+1	3.679E+1
-2.822E-1	1.762E+1	3.673E+1
-2.806E-1	1.765E+1	3.668E+1
-2.822E-1	1.762E+1	3.678E+1
-2.854E-1	1.762E+1	3.656E+1
-2.838E-1	1.765E+1	3.688E+1
-2.806E-1	1.747E+1	3.672E+1
-2.838E-1	1.745E+1	3.680E+1
-2.854E-1	1.767E+1	3.674E+1
-2.854E-1	1.764E+1	3.673E+1
-2.773E-1	1.763E+1	3.675E+1
-2.806E-1	1.749E+1	3.661E+1
-2.838E-1	1.769E+1	3.681E+1
-2.822E-1	1.775E+1	3.671E+1
-2.806E-1	1.753E+1	3.693E+1
-2.806E-1	1.743E+1	3.684E+1
-2.854E-1	1.771E+1	3.654E+1
-2.838E-1	1.751E+1	3.684E+1
-2.822E-1	1.762E+1	3.667E+1
-2.822E-1	1.767E+1	3.672E+1
-2.838E-1	1.756E+1	3.671E+1
-2.822E-1	1.751E+1	3.644E+1
-2.806E-1	1.759E+1	3.662E+1
-2.806E-1	1.763E+1	3.679E+1
-2.838E-1	1.753E+1	3.674E+1
-2.822E-1	1.768E+1	3.678E+1
-2.806E-1	1.774E+1	3.675E+1
-2.806E-1	1.777E+1	3.661E+1
-2.838E-1	1.774E+1	3.669E+1
-2.838E-1	1.733E+1	3.697E+1
-2.806E-1	1.760E+1	3.683E+1
-2.838E-1	1.755E+1	3.647E+1
-2.822E-1	1.758E+1	3.664E+1
-2.838E-1	1.772E+1	3.667E+1
-2.806E-1	1.768E+1	3.640E+1
-2.822E-1	1.757E+1	3.655E+1
-2.854E-1	1.755E+1	3.684E+1
-2.806E-1	1.761E+1	3.658E+1
-2.806E-1	1.755E+1	3.668E+1
-2.838E-1	1.763E+1	3.676E+1
-2.871E-1	1.739E+1	3.672E+1
-2.806E-1	1.756E+1	3.651E+1
-2.806E-1	1.766E+1	3.656E+1
-2.838E-1	1.774E+1	3.678E+1
-2.838E-1	1.747E+1	3.682E+1
-2.822E-1	1.771E+1	3.682E+1
-2.806E-1	1.762E+1	3.675E+1
-2.854E-1	1.766E+1	3.657E+1
-2.822E-1	1.758E+1	3.669E+1
-2.871E-1	1.743E+1	3.665E+1
-2.773E-1	1.764E+1	3.690E+1
-2.822E-1	1.750E+1	3.670E+1
-2.871E-1	1.768E+1	3.681E+1
-2.822E-1	1.761E+1	3.669E+1
-2.806E-1	1.766E+1	3.651E+1
-2.806E-1	1.750E+1	3.679E+1
-2.838E-1	1.766E+1	3.672E+1
-2.806E-1	1.763E+1	3.650E+1
-2.789E-1	1.752E+1	3.678E+1
-2.822E-1	1.758E+1	3.683E+1
-2.822E-1	1.748E+1	3.672E+1
-2.838E-1	1.749E+1	3.670E+1
-2.806E-1	1.754E+1	3.664E+1
-2.838E-1	1.749E+1	3.670E+1
-2.854E-1	1.759E+1	3.679E+1
-2.806E-1	1.768E+1	3.679E+1
-2.838E-1	1.761E+1	3.695E+1
-2.806E-1	1.749E+1	3.682E+1
-2.854E-1	1.768E+1	3.685E+1
-2.806E-1	1.780E+1	3.692E+1
-2.789E-1	1.772E+1	3.676E+1
-2.838E-1	1.759E+1	3.669E+1
-2.822E-1	1.764E+1	3.660E+1
-2.822E-1	1.772E+1	3.678E+1
-2.789E-1	1.751E+1	3.685E+1
-2.822E-1	1.750E+1	3.661E+1
-2.871E-1	1.756E+1	3.677E+1
-2.806E-1	1.758E+1	3.679E+1
-2.806E-1	1.768E+1	3.654E+1
-2.822E-1	1.762E+1	3.656E+1
-2.838E-1	1.757E+1	3.663E+1
-2.854E-1	1.739E+1	3.646E+1
-2.806E-1	1.763E+1	3.666E+1
-2.822E-1	1.756E+1	3.677E+1
-2.871E-1	1.745E+1	3.690E+1
-2.822E-1	1.757E+1	3.683E+1
-2.773E-1	1.743E+1	3.693E+1
-2.822E-1	1.763E+1	3.673E+1
-2.838E-1	1.750E+1	3.674E+1
-2.838E-1	1.772E+1	3.678E+1
-2.773E-1	1.757E+1	3.680E+1
-2.854E-1	1.767E+1	3.675E+1
-2.838E-1	1.759E+1	3.664E+1
-2.806E-1	1.781E+1	3.682E+1
-2.806E-1	1.760E+1	3.679E+1
-2.806E-1	1.752E+1	3.669E+1
-2.838E-1	1.753E+1	3.682E+1
-2.854E-1	1.768E+1	3.678E+1
-2.773E-1	1.775E+1	3.686E+1
-2.838E-1	1.754E+1	3.663E+1
-2.871E-1	1.769E+1	3.687E+1
-2.822E-1	1.760E+1	3.665E+1
-2.789E-1	1.773E+1	3.672E+1
-2.806E-1	1.757E+1	3.679E+1
-2.854E-1	1.752E+1	3.686E+1
-2.822E-1	1.754E+1	3.649E+1
-2.806E-1	1.765E+1	3.671E+1
-2.806E-1	1.756E+1	3.666E+1
-2.838E-1	1.773E+1	3.655E+1
-2.806E-1	1.754E+1	3.670E+1
-2.806E-1	1.753E+1	3.679E+1
-2.822E-1	1.755E+1	3.664E+1
-2.838E-1	1.759E+1	3.647E+1
-2.822E-1	1.770E+1	3.688E+1
-2.789E-1	1.757E+1	3.669E+1
-2.822E-1	1.759E+1	3.662E+1
-2.854E-1	1.745E+1	3.672E+1
-2.854E-1	1.760E+1	3.682E+1
-2.806E-1	1.752E+1	3.665E+1
-2.838E-1	1.749E+1	3.649E+1
-2.854E-1	1.754E+1	3.679E+1
-2.822E-1	1.754E+1	3.654E+1
-2.789E-1	1.762E+1	3.698E+1
-2.838E-1	1.766E+1	3.673E+1
-2.871E-1	1.748E+1	3.672E+1
-2.822E-1	1.756E+1	3.677E+1
-2.822E-1	1.756E+1	3.671E+1
-2.838E-1	1.751E+1	3.688E+1
-2.854E-1	1.758E+1	3.657E+1
-2.822E-1	1.749E+1	3.663E+1
-2.806E-1	1.760E+1	3.684E+1
-2.822E-1	1.770E+1	3.662E+1
-2.838E-1	1.763E+1	3.680E+1
-2.822E-1	1.764E+1	3.697E+1
-2.806E-1	1.762E+1	3.664E+1
-2.822E-1	1.757E+1	3.673E+1
-2.838E-1	1.764E+1	3.692E+1
-2.838E-1	1.766E+1	3.676E+1
-2.806E-1	1.767E+1	3.681E+1
-2.822E-1	1.769E+1	3.670E+1
-2.838E-1	1.783E+1	3.659E+1
-2.838E-1	1.752E+1	3.672E+1
-2.806E-1	1.757E+1	3.676E+1
-2.806E-1	1.759E+1	3.689E+1
-2.854E-1	1.757E+1	3.670E+1
-2.838E-1	1.769E+1	3.658E+1
-2.838E-1	1.773E+1	3.685E+1
-2.838E-1	1.747E+1	3.678E+1
-2.838E-1	1.760E+1	3.665E+1
-2.854E-1	1.760E+1	3.680E+1
-2.789E-1	1.760E+1	3.697E+1
-2.822E-1	1.755E+1	3.666E+1
-2.838E-1	1.736E+1	3.680E+1
-2.806E-1	1.762E+1	3.657E+1
-2.806E-1	1.755E+1	3.696E+1
-2.822E-1	1.762E+1	3.674E+1
-2.838E-1	1.750E+1	3.639E+1
-2.854E-1	1.766E+1	3.655E+1
-2.789E-1	1.762E+1	3.657E+1
-2.822E-1	1.776E+1	3.682E+1
-2.822E-1	1.755E+1	3.660E+1
-2.838E-1	1.758E+1	3.694E+1
-2.773E-1	1.764E+1	3.667E+1
-2.822E-1	1.776E+1	3.674E+1
-2.838E-1	1.766E+1	3.671E+1
-2.838E-1	1.757E+1	3.641E+1
-2.822E-1	1.748E+1	3.689E+1
-2.838E-1	1.761E+1	3.675E+1
-2.854E-1	1.762E+1	3.658E+1
-2.822E-1	1.780E+1	3.666E+1
-2.806E-1	1.771E+1	3.648E+1
-2.822E-1	1.755E+1	3.666E+1
-2.838E-1	1.747E+1	3.665E+1
-2.789E-1	1.767E+1	3.667E+1
-2.806E-1	1.761E+1	3.665E+1
-2.806E-1	1.772E+1	3.661E+1
-2.822E-1	1.743E+1	3.678E+1
-2.822E-1	1.773E+1	3.684E+1
-2.806E-1	1.760E+1	3.688E+1
-2.806E-1	1.750E+1	3.666E+1
-2.838E-1	1.753E+1	3.679E+1
-2.806E-1	1.771E+1	3.679E+1
-2.789E-1	1.747E+1	3.667E+1
-2.822E-1	1.773E+1	3.674E+1
-2.838E-1	1.752E+1	3.690E+1
-2.822E-1	1.756E+1	3.679E+1
-2.806E-1	1.761E+1	3.673E+1
-2.789E-1	1.751E+1	3.676E+1
-2.854E-1	1.761E+1	3.683E+1
-2.838E-1	1.766E+1	3.667E+1
-2.822E-1	1.738E+1	3.662E+1
-2.838E-1	1.742E+1	3.674E+1
-2.854E-1	1.764E+1	3.683E+1
-2.838E-1	1.755E+1	3.682E+1
-2.806E-1	1.770E+1	3.656E+1
-2.806E-1	1.767E+1	3.666E+1
-2.871E-1	1.744E+1	3.676E+1
-2.822E-1	1.764E+1	3.664E+1
-2.822E-1	1.764E+1	3.665E+1
-2.789E-1	1.765E+1	3.676E+1
-2.822E-1	1.767E+1	3.676E+1
-2.822E-1	1.755E+1	3.710E+1
-2.773E-1	1.745E+1	3.683E+1
-2.838E-1	1.782E+1	3.689E+1
-2.822E-1	1.750E+1	3.655E+1
-2.854E-1	1.766E+1	3.668E+1
-2.806E-1	1.756E+1	3.670E+1
-2.806E-1	1.748E+1	3.657E+1
-2.822E-1	1.771E+1	3.655E+1
-2.854E-1	1.773E+1	3.690E+1
-2.789E-1	1.761E+1	3.648E+1
-2.822E-1	1.751E+1	3.676E+1
-2.854E-1	1.762E+1	3.676E+1
-2.854E-1	1.755E+1	3.674E+1
-2.822E-1	1.770E+1	3.682E+1
-2.789E-1	1.763E+1	3.659E+1
-2.854E-1	1.761E+1	3.663E+1
-2.838E-1	1.755E+1	3.676E+1
-2.789E-1	1.761E+1	3.676E+1
-2.806E-1	1.764E+1	3.661E+1
-2.838E-1	1.763E+1	3.664E+1
-2.789E-1	1.775E+1	3.681E+1
-2.806E-1	1.765E+1	3.645E+1
-2.806E-1	1.759E+1	3.671E+1
-2.871E-1	1.752E+1	3.674E+1
-2.806E-1	1.764E+1	3.687E+1
-2.806E-1	1.748E+1	3.684E+1
-2.822E-1	1.758E+1	3.660E+1
-2.871E-1	1.751E+1	3.672E+1
-2.822E-1	1.769E+1	3.688E+1
-2.789E-1	1.764E+1	3.670E+1
-2.822E-1	1.774E+1	3.678E+1
-2.838E-1	1.757E+1	3.682E+1
-2.822E-1	1.747E+1	3.690E+1
-2.806E-1	1.761E+1	3.672E+1
-2.838E-1	1.763E+1	3.642E+1
-2.838E-1	1.762E+1	3.683E+1
-2.854E-1	1.765E+1	3.672E+1
-2.806E-1	1.757E+1	3.682E+1
-2.806E-1	1.763E+1	3.671E+1
-2.854E-1	1.754E+1	3.682E+1
-2.822E-1	1.762E+1	3.684E+1
-2.789E-1	1.755E+1	3.689E+1
-2.822E-1	1.747E+1	3.697E+1
-2.854E-1	1.753E+1	3.672E+1
-2.806E-1	1.767E+1	3.672E+1
-2.773E-1	1.778E+1	3.644E+1
-2.806E-1	1.748E+1	3.660E+1
-2.838E-1	1.754E+1	3.660E+1
-2.822E-1	1.759E+1	3.674E+1
-2.789E-1	1.755E+1	3.694E+1
-2.806E-1	1.750E+1	3.679E+1
-2.806E-1	1.756E+1	3.672E+1
-2.822E-1	1.757E+1	3.682E+1
-2.806E-1	1.773E+1	3.670E+1
-2.822E-1	1.765E+1	3.675E+1
-2.838E-1	1.761E+1	3.661E+1
-2.822E-1	1.749E+1	3.667E+1
-2.822E-1	1.763E+1	3.669E+1
-2.822E-1	1.769E+1	3.686E+1
-2.838E-1	1.759E+1	3.660E+1
-2.822E-1	1.753E+1	3.685E+1
-2.806E-1	1.757E+1	3.649E+1
-2.822E-1	1.755E+1	3.635E+1
-2.822E-1	1.748E+1	3.677E+1
-2.838E-1	1.762E+1	3.670E+1
-2.773E-1	1.751E+1	3.678E+1
-2.806E-1	1.762E+1	3.665E+1
-2.854E-1	1.756E+1	3.657E+1
-2.838E-1	1.774E+1	3.661E+1
-2.806E-1	1.750E+1	3.674E+1
-2.822E-1	1.758E+1	3.656E+1
-2.838E-1	1.758E+1	3.673E+1
-2.838E-1	1.755E+1	3.674E+1
-2.806E-1	1.759E+1	3.687E+1
-2.822E-1	1.759E+1	3.657E+1
-2.854E-1	1.757E+1	3.691E+1
-2.838E-1	1.767E+1	3.679E+1
-2.806E-1	1.760E+1	3.667E+1
-2.806E-1	1.738E+1	3.679E+1
-2.838E-1	1.753E+1	3.655E+1
-2.822E-1	1.764E+1	3.662E+1
-2.806E-1	1.753E+1	3.690E+1
-2.806E-1	1.761E+1	3.671E+1
-2.838E-1	1.751E+1	3.659E+1
-2.806E-1	1.761E+1	3.654E+1
-2.789E-1	1.769E+1	3.648E+1
-2.822E-1	1.772E+1	3.684E+1
-2.838E-1	1.764E+1	3.683E+1
-2.838E-1	1.760E+1	3.674E+1
-2.789E-1	1.753E+1	3.655E+1
-2.822E-1	1.756E+1	3.671E+1
-2.806E-1	1.736E+1	3.692E+1
-2.838E-1	1.749E+1	3.702E+1
-2.806E-1	1.784E+1	3.677E+1
-2.822E-1	1.756E+1	3.667E+1
-2.822E-1	1.750E+1	3.658E+1
-2.822E-1	1.773E+1	3.665E+1
-2.789E-1	1.748E+1	3.680E+1
-2.806E-1	1.772E+1	3.677E+1
-2.822E-1	1.759E+1	3.654E+1
-2.838E-1	1.752E+1	3.668E+1
-2.789E-1	1.764E+1	3.681E+1
-2.806E-1	1.763E+1	3.661E+1
-2.854E-1	1.750E+1	3.674E+1
-2.822E-1	1.756E+1	3.670E+1
-2.822E-1	1.762E+1	3.649E+1
-2.806E-1	1.760E+1	3.671E+1
-2.822E-1	1.752E+1	3.684E+1
-2.806E-1	1.755E+1	3.660E+1
-2.838E-1	1.740E+1	3.689E+1
-2.822E-1	1.740E+1	3.665E+1
-2.838E-1	1.754E+1	3.672E+1
-2.789E-1	1.767E+1	3.659E+1
-2.806E-1	1.746E+1	3.667E+1
-2.806E-1	1.743E+1	3.675E+1
-2.871E-1	1.746E+1	3.676E+1
-2.822E-1	1.764E+1	3.667E+1
-2.822E-1	1.755E+1	3.669E+1
-2.822E-1	1.757E+1	3.668E+1
-2.838E-1	1.770E+1	3.666E+1
-2.822E-1	1.748E+1	3.662E+1
-2.822E-1	1.756E+1	3.674E+1
-2.806E-1	1.764E+1	3.670E+1
-2.854E-1	1.760E+1	3.665E+1
-2.838E-1	1.748E+1	3.664E+1
-2.806E-1	1.773E+1	3.677E+1
-2.838E-1	1.748E+1	3.670E+1
-2.822E-1	1.751E+1	3.678E+1
-2.806E-1	1.764E+1	3.651E+1
-2.822E-1	1.766E+1	3.667E+1
-2.822E-1	1.758E+1	3.682E+1
-2.822E-1	1.745E+1	3.660E+1
-2.838E-1	1.762E+1	3.689E+1
-2.806E-1	1.771E+1	3.681E+1
-2.838E-1	1.743E+1	3.642E+1
-2.838E-1	1.753E+1	3.658E+1
-2.822E-1	1.746E+1	3.672E+1
-2.822E-1	1.762E+1	3.686E+1
-2.822E-1	1.755E+1	3.692E+1
-2.838E-1	1.755E+1	3.663E+1
-2.838E-1	1.771E+1	3.648E+1
-2.806E-1	1.758E+1	3.685E+1
-2.822E-1	1.769E+1	3.669E+1
-2.838E-1	1.760E+1	3.662E+1
-2.806E-1	1.771E+1	3.670E+1
-2.806E-1	1.747E+1	3.663E+1
-2.806E-1	1.752E+1	3.683E+1
-2.854E-1	1.757E+1	3.670E+1
-2.822E-1	1.742E+1	3.694E+1
-2.789E-1	1.751E+1	3.681E+1
-2.806E-1	1.755E+1	3.666E+1
-2.887E-1	1.771E+1	3.666E+1
-2.822E-1	1.758E+1	3.660E+1
-2.789E-1	1.757E+1	3.665E+1
-2.806E-1	1.759E+1	3.670E+1
-2.838E-1	1.746E+1	3.639E+1
-2.822E-1	1.757E+1	3.642E+1
-2.806E-1	1.748E+1	3.688E+1
-2.838E-1	1.759E+1	3.665E+1
-2.838E-1	1.774E+1	3.658E+1
-2.838E-1	1.760E+1	3.675E+1
-2.822E-1	1.736E+1	3.673E+1
-2.822E-1	1.737E+1	3.642E+1
-2.822E-1	1.751E+1	3.667E+1
-2.838E-1	1.763E+1	3.661E+1
-2.806E-1	1.765E+1	3.647E+1
-2.838E-1	1.752E+1	3.675E+1
-2.854E-1	1.767E+1	3.655E+1
-2.838E-1	1.765E+1	3.679E+1
-2.806E-1	1.746E+1	3.675E+1
-2.806E-1	1.747E+1	3.668E+1
-2.887E-1	1.760E+1	3.671E+1
-2.838E-1	1.765E+1	3.684E+1
-2.822E-1	1.760E+1	3.677E+1
-2.806E-1	1.754E+1	3.689E+1
-2.854E-1	1.764E+1	3.673E+1
-2.822E-1	1.772E+1	3.682E+1
-2.822E-1	1.752E+1	3.683E+1
-2.822E-1	1.753E+1	3.693E+1
-2.854E-1	1.752E+1	3.688E+1
-2.822E-1	1.758E+1	3.669E+1
-2.822E-1	1.777E+1	3.661E+1
-2.806E-1	1.762E+1	3.660E+1
-2.854E-1	1.763E+1	3.694E+1
-2.822E-1	1.761E+1	3.672E+1
-2.806E-1	1.745E+1	3.655E+1
-2.822E-1	1.748E+1	3.678E+1
-2.838E-1	1.755E+1	3.678E+1
-2.822E-1	1.744E+1	3.653E+1
-2.806E-1	1.751E+1	3.675E+1
-2.822E-1	1.747E+1	3.655E+1
-2.838E-1	1.766E+1	3.674E+1
-2.838E-1	1.744E+1	3.642E+1
-2.789E-1	1.752E+1	3.676E+1
-2.822E-1	1.748E+1	3.670E+1
-2.854E-1	1.736E+1	3.672E+1
-2.822E-1	1.776E+1	3.687E+1
-2.806E-1	1.761E+1	3.680E+1
-2.822E-1	1.750E+1	3.688E+1
-2.838E-1	1.761E+1	3.671E+1
-2.822E-1	1.758E+1	3.672E+1
-2.806E-1	1.756E+1	3.676E+1
-2.822E-1	1.754E+1	3.683E+1
-2.822E-1	1.769E+1	3.649E+1
-2.822E-1	1.766E+1	3.681E+1
-2.806E-1	1.761E+1	3.666E+1
-2.806E-1	1.755E+1	3.672E+1
-2.854E-1	1.766E+1	3.659E+1
-2.838E-1	1.760E+1	3.667E+1
-2.789E-1	1.753E+1	3.684E+1
-2.806E-1	1.760E+1	3.672E+1
-2.871E-1	1.757E+1	3.680E+1
-2.838E-1	1.769E+1	3.674E+1
-2.806E-1	1.764E+1	3.660E+1
-2.822E-1	1.767E+1	3.675E+1
-2.854E-1	1.765E+1	3.697E+1
-2.822E-1	1.759E+1	3.659E+1
-2.806E-1	1.740E+1	3.672E+1
-2.822E-1	1.760E+1	3.676E+1
-2.871E-1	1.758E+1	3.662E+1
-2.854E-1	1.737E+1	3.678E+1
-2.806E-1	1.748E+1	3.662E+1
-2.822E-1	1.741E+1	3.677E+1
-2.822E-1	1.762E+1	3.659E+1
-2.838E-1	1.757E+1	3.663E+1
-2.806E-1	1.767E+1	3.674E+1
-2.806E-1	1.725E+1	3.681E+1
-2.838E-1	1.757E+1	3.665E+1
-2.838E-1	1.756E+1	3.679E+1
-2.822E-1	1.762E+1	3.671E+1
-2.822E-1	1.768E+1	3.666E+1
-2.838E-1	1.753E+1	3.681E+1
-2.806E-1	1.748E+1	3.681E+1
-2.806E-1	1.761E+1	3.691E+1
-2.806E-1	1.761E+1	3.681E+1
-2.854E-1	1.764E+1	3.670E+1
-2.822E-1	1.753E+1	3.652E+1
-2.789E-1	1.753E+1	3.655E+1
-2.806E-1	1.761E+1	3.670E+1
-2.854E-1	1.771E+1	3.668E+1
-2.806E-1	1.752E+1	3.665E+1
-2.806E-1	1.762E+1	3.691E+1
-2.822E-1	1.773E+1	3.676E+1
-2.838E-1	1.755E+1	3.679E+1
-2.838E-1	1.761E+1	3.678E+1
-2.789E-1	1.755E+1	3.680E+1
-2.822E-1	1.761E+1	3.676E+1
-2.838E-1	1.765E+1	3.665E+1
-2.822E-1	1.758E+1	3.677E+1
-2.806E-1	1.759E+1	3.673E+1
-2.838E-1	1.755E+1	3.687E+1
-2.838E-1	1.763E+1	3.655E+1
-2.838E-1	1.762E+1	3.670E+1
-2.806E-1	1.754E+1	3.686E+1
-2.822E-1	1.748E+1	3.659E+1
-2.854E-1	1.736E+1	3.666E+1
-2.838E-1	1.777E+1	3.658E+1
-2.773E-1	1.756E+1	3.677E+1
-2.822E-1	1.758E+1	3.662E+1
-2.822E-1	1.749E+1	3.658E+1
-2.838E-1	1.751E+1	3.656E+1
-2.789E-1	1.759E+1	3.676E+1
-2.822E-1	1.758E+1	3.667E+1
-2.838E-1	1.776E+1	3.647E+1
-2.838E-1	1.749E+1	3.672E+1
-2.822E-1	1.759E+1	3.672E+1
-2.838E-1	1.777E+1	3.650E+1
-2.838E-1	1.749E+1	3.671E+1
-2.838E-1	1.763E+1	3.671E+1
-2.789E-1	1.760E+1	3.660E+1
-2.806E-1	1.746E+1	3.656E+1
-2.871E-1	1.742E+1	3.646E+1
-2.822E-1	1.764E+1	3.653E+1
-2.822E-1	1.754E+1	3.670E+1
-2.806E-1	1.772E+1	3.691E+1
-2.871E-1	1.749E+1	3.692E+1
-2.838E-1	1.751E+1	3.649E+1
-2.789E-1	1.752E+1	3.654E+1
-2.838E-1	1.762E+1	3.661E+1
-2.854E-1	1.765E+1	3.665E+1
-2.806E-1	1.770E+1	3.675E+1
-2.822E-1	1.752E+1	3.681E+1
-2.822E-1	1.761E+1	3.637E+1
-2.838E-1	1.748E+1	3.666E+1
-2.806E-1	1.756E+1	3.672E+1
-2.789E-1	1.761E+1	3.693E+1
-2.838E-1	1.750E+1	3.660E+1
-2.822E-1	1.755E+1	3.672E+1
-2.838E-1	1.744E+1	3.673E+1
-2.789E-1	1.752E+1	3.671E+1
-2.838E-1	1.746E+1	3.681E+1
-2.871E-1	1.758E+1	3.687E+1
-2.806E-1	1.760E+1	3.666E+1
-2.773E-1	1.755E+1	3.684E+1
-2.838E-1	1.758E+1	3.662E+1
-2.822E-1	1.771E+1	3.685E+1
-2.838E-1	1.759E+1	3.659E+1
-2.806E-1	1.757E+1	3.672E+1
-2.822E-1	1.757E+1	3.651E+1
-2.822E-1	1.772E+1	3.672E+1
-2.806E-1	1.765E+1	3.661E+1
-2.822E-1	1.742E+1	3.692E+1
-2.838E-1	1.755E+1	3.649E+1
-2.838E-1	1.760E+1	3.666E+1
-2.838E-1	1.738E+1	3.652E+1
-2.773E-1	1.758E+1	3.654E+1
-2.789E-1	1.777E+1	3.671E+1
-2.822E-1	1.760E+1	3.671E+1
-2.838E-1	1.763E+1	3.673E+1
-2.806E-1	1.760E+1	3.698E+1
-2.789E-1	1.749E+1	3.664E+1
-2.822E-1	1.759E+1	3.654E+1
-2.806E-1	1.760E+1	3.663E+1
-2.822E-1	1.763E+1	3.692E+1
-2.806E-1	1.761E+1	3.661E+1
-2.822E-1	1.769E+1	3.676E+1
-2.822E-1	1.759E+1	3.676E+1
-2.789E-1	1.763E+1	3.689E+1
-2.822E-1	1.773E+1	3.665E+1
-2.838E-1	1.754E+1	3.672E+1
-2.854E-1	1.761E+1	3.661E+1
-2.806E-1	1.765E+1	3.665E+1
-2.806E-1	1.759E+1	3.651E+1
-2.871E-1	1.772E+1	3.672E+1
-2.854E-1	1.767E+1	3.663E+1
-2.806E-1	1.759E+1	3.675E+1
-2.789E-1	1.754E+1	3.675E+1
-2.838E-1	1.770E+1	3.661E+1
-2.822E-1	1.767E+1	3.662E+1
-2.806E-1	1.764E+1	3.667E+1
-2.806E-1	1.766E+1	3.662E+1
-2.838E-1	1.759E+1	3.660E+1
-2.822E-1	1.774E+1	3.671E+1
-2.773E-1	1.764E+1	3.681E+1
-2.822E-1	1.756E+1	3.673E+1
-2.854E-1	1.752E+1	3.681E+1
-2.854E-1	1.759E+1	3.645E+1
-2.822E-1	1.751E+1	3.670E+1
-2.806E-1	1.769E+1	3.681E+1
-2.822E-1	1.762E+1	3.679E+1
-2.806E-1	1.770E+1	3.667E+1
-2.838E-1	1.763E+1	3.682E+1
-2.789E-1	1.745E+1	3.658E+1
-2.838E-1	1.783E+1	3.646E+1
-2.822E-1	1.749E+1	3.692E+1
-2.789E-1	1.741E+1	3.664E+1
-2.838E-1	1.769E+1	3.663E+1
-2.838E-1	1.767E+1	3.677E+1
-2.822E-1	1.744E+1	3.699E+1
-2.838E-1	1.763E+1	3.676E+1
-2.806E-1	1.755E+1	3.667E+1
-2.838E-1	1.751E+1	3.653E+1
-2.854E-1	1.740E+1	3.672E+1
-2.806E-1	1.760E+1	3.654E+1
-2.838E-1	1.751E+1	3.679E+1
-2.838E-1	1.757E+1	3.671E+1
-2.806E-1	1.763E+1	3.656E+1
-2.773E-1	1.747E+1	3.665E+1
-2.822E-1	1.778E+1	3.677E+1
-2.871E-1	1.772E+1	3.691E+1
-2.822E-1	1.759E+1	3.692E+1
-2.789E-1	1.761E+1	3.693E+1
-2.806E-1	1.764E+1	3.700E+1
-2.838E-1	1.757E+1	3.689E+1
-2.838E-1	1.756E+1	3.684E+1
-2.789E-1	1.768E+1	3.686E+1
-2.822E-1	1.751E+1	3.656E+1
-2.871E-1	1.753E+1	3.667E+1
-2.838E-1	1.767E+1	3.657E+1
-2.789E-1	1.763E+1	3.662E+1
-2.854E-1	1.776E+1	3.694E+1
-2.838E-1	1.761E+1	3.658E+1
-2.838E-1	1.772E+1	3.663E+1
-2.789E-1	1.767E+1	3.684E+1
-2.838E-1	1.768E+1	3.679E+1
-2.838E-1	1.775E+1	3.685E+1
-2.854E-1	1.776E+1	3.679E+1
-2.806E-1	1.761E+1	3.685E+1
-2.822E-1	1.752E+1	3.671E+1
-2.838E-1	1.756E+1	3.683E+1
-2.838E-1	1.752E+1	3.689E+1
-2.806E-1	1.754E+1	3.641E+1
-2.822E-1	1.760E+1	3.671E+1
-2.838E-1	1.761E+1	3.678E+1
-2.822E-1	1.755E+1	3.658E+1
-2.822E-1	1.765E+1	3.673E+1
-2.822E-1	1.758E+1	3.697E+1
-2.871E-1	1.765E+1	3.680E+1
-2.806E-1	1.755E+1	3.660E+1
-2.822E-1	1.751E+1	3.689E+1
-2.806E-1	1.765E+1	3.660E+1
-2.838E-1	1.752E+1	3.658E+1
-2.822E-1	1.758E+1	3.672E+1
-2.822E-1	1.770E+1	3.686E+1
-2.838E-1	1.757E+1	3.669E+1
-2.838E-1	1.759E+1	3.680E+1
-2.789E-1	1.760E+1	3.674E+1
-2.773E-1	1.771E+1	3.665E+1
-2.806E-1	1.770E+1	3.657E+1
-2.838E-1	1.761E+1	3.657E+1
-2.838E-1	1.760E+1	3.678E+1
-2.806E-1	1.737E+1	3.701E+1
-2.854E-1	1.762E+1	3.668E+1
-2.838E-1	1.771E+1	3.670E+1
-2.822E-1	1.777E+1	3.662E+1
-2.822E-1	1.757E+1	3.674E+1
-2.822E-1	1.756E+1	3.664E+1
-2.806E-1	1.754E+1	3.648E+1
-2.838E-1	1.751E+1	3.656E+1
-2.806E-1	1.779E+1	3.653E+1
-2.838E-1	1.758E+1	3.659E+1
-2.822E-1	1.762E+1	3.668E+1
-2.822E-1	1.763E+1	3.681E+1
-2.789E-1	1.773E+1	3.670E+1
-2.822E-1	1.748E+1	3.656E+1
-2.838E-1	1.758E+1	3.679E+1
-2.806E-1	1.770E+1	3.684E+1
-2.806E-1	1.758E+1	3.682E+1
-2.822E-1	1.764E+1	3.670E+1
-2.854E-1	1.766E+1	3.665E+1
-2.838E-1	1.748E+1	3.707E+1
-2.806E-1	1.753E+1	3.679E+1
-2.806E-1	1.764E+1	3.674E+1
-2.854E-1	1.745E+1	3.678E+1
-2.789E-1	1.772E+1	3.661E+1
-2.789E-1	1.733E+1	3.642E+1
-2.838E-1	1.767E+1	3.654E+1
-2.854E-1	1.750E+1	3.666E+1
-2.838E-1	1.756E+1	3.671E+1
-2.806E-1	1.739E+1	3.657E+1
-2.789E-1	1.736E+1	3.666E+1
-2.822E-1	1.750E+1	3.660E+1
-2.806E-1	1.776E+1	3.664E+1
-2.806E-1	1.748E+1	3.680E+1
-2.806E-1	1.757E+1	3.656E+1
-2.838E-1	1.766E+1	3.680E+1
-2.838E-1	1.745E+1	3.653E+1
-2.789E-1	1.762E+1	3.663E+1
-2.838E-1	1.755E+1	3.666E+1
-2.838E-1	1.751E+1	3.678E+1
-2.854E-1	1.761E+1	3.660E+1
-2.789E-1	1.755E+1	3.654E+1
-2.822E-1	1.769E+1	3.663E+1
-2.838E-1	1.762E+1	3.685E+1
-2.838E-1	1.773E+1	3.668E+1
-2.789E-1	1.757E+1	3.679E+1
-2.838E-1	1.761E+1	3.662E+1
-2.871E-1	1.758E+1	3.647E+1
-2.822E-1	1.755E+1	3.675E+1
-2.789E-1	1.765E+1	3.666E+1
-2.822E-1	1.760E+1	3.672E+1
-2.838E-1	1.773E+1	3.656E+1
-2.822E-1	1.761E+1	3.682E+1
-2.822E-1	1.758E+1	3.635E+1
-2.806E-1	1.748E+1	3.694E+1
-2.806E-1	1.766E+1	3.660E+1
-2.822E-1	1.762E+1	3.653E+1
-2.789E-1	1.771E+1	3.692E+1
-2.822E-1	1.772E+1	3.661E+1
-2.822E-1	1.753E+1	3.660E+1
-2.838E-1	1.757E+1	3.671E+1
-2.789E-1	1.756E+1	3.671E+1
-2.822E-1	1.767E+1	3.672E+1
-2.838E-1	1.734E+1	3.674E+1
-2.822E-1	1.768E+1	3.659E+1
-2.822E-1	1.746E+1	3.677E+1
-2.838E-1	1.744E+1	3.662E+1
-2.806E-1	1.767E+1	3.645E+1
-2.822E-1	1.763E+1	3.673E+1
-2.789E-1	1.745E+1	3.658E+1
-2.838E-1	1.769E+1	3.648E+1
-2.822E-1	1.754E+1	3.681E+1
-2.822E-1	1.767E+1	3.664E+1
-2.789E-1	1.749E+1	3.666E+1
-2.838E-1	1.763E+1	3.677E+1
-2.854E-1	1.764E+1	3.675E+1
-2.838E-1	1.773E+1	3.675E+1
-2.789E-1	1.739E+1	3.659E+1
-2.838E-1	1.764E+1	3.659E+1
-2.838E-1	1.771E+1	3.664E+1
-2.854E-1	1.762E+1	3.672E+1
-2.806E-1	1.758E+1	3.664E+1
-2.822E-1	1.761E+1	3.663E+1
-2.854E-1	1.752E+1	3.682E+1
-2.838E-1	1.752E+1	3.673E+1
-2.789E-1	1.768E+1	3.649E+1
-2.806E-1	1.766E+1	3.665E+1
-2.854E-1	1.761E+1	3.677E+1
-2.806E-1	1.757E+1	3.668E+1
-2.789E-1	1.756E+1	3.679E+1
-2.806E-1	1.731E+1	3.675E+1
-2.854E-1	1.761E+1	3.663E+1
-2.822E-1	1.762E+1	3.670E+1
-2.822E-1	1.771E+1	3.664E+1
-2.806E-1	1.770E+1	3.679E+1
-2.854E-1	1.754E+1	3.684E+1
-2.822E-1	1.748E+1	3.658E+1
-2.806E-1	1.753E+1	3.675E+1
-2.838E-1	1.757E+1	3.654E+1
-2.838E-1	1.742E+1	3.667E+1
-2.838E-1	1.761E+1	3.670E+1
-2.806E-1	1.755E+1	3.691E+1
-2.789E-1	1.755E+1	3.662E+1
-2.838E-1	1.741E+1	3.692E+1
-2.822E-1	1.763E+1	3.666E+1
-2.806E-1	1.750E+1	3.687E+1
-2.822E-1	1.757E+1	3.659E+1
-2.822E-1	1.767E+1	3.673E+1
-2.838E-1	1.748E+1	3.665E+1
-2.822E-1	1.759E+1	3.671E+1
-2.806E-1	1.751E+1	3.679E+1
-2.838E-1	1.758E+1	3.677E+1
-2.822E-1	1.767E+1	3.672E+1
-2.822E-1	1.753E+1	3.696E+1
-2.806E-1	1.753E+1	3.672E+1
-2.838E-1	1.762E+1	3.690E+1
-2.822E-1	1.771E+1	3.657E+1
-2.806E-1	1.766E+1	3.676E+1
-2.806E-1	1.755E+1	3.675E+1
-2.854E-1	1.759E+1	3.675E+1
-2.822E-1	1.758E+1	3.670E+1
-2.789E-1	1.748E+1	3.625E+1
-2.838E-1	1.778E+1	3.668E+1
-2.838E-1	1.745E+1	3.670E+1
-2.838E-1	1.758E+1	3.656E+1
-2.806E-1	1.767E+1	3.661E+1
-2.806E-1	1.769E+1	3.662E+1
-2.822E-1	1.770E+1	3.664E+1
-2.822E-1	1.751E+1	3.676E+1
-2.806E-1	1.773E+1	3.687E+1
-2.806E-1	1.763E+1	3.671E+1
-2.838E-1	1.782E+1	3.658E+1
-2.838E-1	1.751E+1	3.664E+1
-2.806E-1	1.737E+1	3.660E+1
-2.806E-1	1.744E+1	3.672E+1
-2.838E-1	1.756E+1	3.668E+1
-2.822E-1	1.763E+1	3.666E+1
-2.789E-1	1.769E+1	3.685E+1
-2.838E-1	1.754E+1	3.655E+1
-2.838E-1	1.759E+1	3.667E+1
-2.871E-1	1.773E+1	3.681E+1
-2.789E-1	1.734E+1	3.697E+1
-2.806E-1	1.761E+1	3.657E+1
-2.838E-1	1.760E+1	3.661E+1
-2.822E-1	1.759E+1	3.666E+1
-2.789E-1	1.768E+1	3.681E+1
-2.838E-1	1.745E+1	3.680E+1
-2.871E-1	1.767E+1	3.668E+1
-2.822E-1	1.762E+1	3.669E+1
-2.822E-1	1.763E+1	3.674E+1
-2.806E-1	1.750E+1	3.671E+1
-2.871E-1	1.763E+1	3.642E+1
-2.822E-1	1.752E+1	3.676E+1
-2.806E-1	1.762E+1	3.679E+1
-2.822E-1	1.755E+1	3.651E+1
-2.822E-1	1.749E+1	3.673E+1
-2.822E-1	1.748E+1	3.660E+1
-2.806E-1	1.757E+1	3.675E+1
-2.789E-1	1.772E+1	3.687E+1
-2.838E-1	1.746E+1	3.668E+1
-2.838E-1	1.761E+1	3.694E+1
-2.773E-1	1.773E+1	3.687E+1
-2.822E-1	1.772E+1	3.677E+1
-2.838E-1	1.754E+1	3.653E+1
-2.838E-1	1.755E+1	3.652E+1
-2.806E-1	1.768E+1	3.670E+1
-2.806E-1	1.749E+1	3.673E+1
-2.854E-1	1.773E+1	3.663E+1
-2.838E-1	1.755E+1	3.680E+1
-2.806E-1	1.754E+1	3.675E+1
-2.806E-1	1.753E+1	3.674E+1
-2.854E-1	1.750E+1	3.667E+1
-2.806E-1	1.754E+1	3.643E+1
-2.789E-1	1.748E+1	3.658E+1
-2.822E-1	1.749E+1	3.672E+1
-2.822E-1	1.760E+1	3.660E+1
-2.806E-1	1.770E+1	3.656E+1
-2.789E-1	1.752E+1	3.663E+1
-2.838E-1	1.754E+1	3.669E+1
-2.838E-1	1.759E+1	3.687E+1
-2.789E-1	1.752E+1	3.672E+1
-2.806E-1	1.748E+1	3.667E+1
-2.838E-1	1.753E+1	3.649E+1
-2.854E-1	1.767E+1	3.678E+1
-2.822E-1	1.759E+1	3.663E+1
-2.838E-1	1.753E+1	3.679E+1
-2.822E-1	1.771E+1	3.654E+1
-2.838E-1	1.749E+1	3.671E+1
-2.838E-1	1.758E+1	3.660E+1
-2.806E-1	1.758E+1	3.662E+1
-2.838E-1	1.751E+1	3.668E+1
-2.854E-1	1.762E+1	3.669E+1
-2.838E-1	1.752E+1	3.686E+1
-2.822E-1	1.744E+1	3.654E+1
-2.822E-1	1.752E+1	3.678E+1
-2.838E-1	1.763E+1	3.674E+1
-2.806E-1	1.748E+1	3.674E+1
-2.806E-1	1.754E+1	3.677E+1
-2.838E-1	1.754E+1	3.681E+1
-2.854E-1	1.767E+1	3.678E+1
-2.822E-1	1.756E+1	3.652E+1
-2.806E-1	1.776E+1	3.666E+1
-2.838E-1	1.758E+1	3.684E+1
-2.854E-1	1.758E+1	3.652E+1
-2.838E-1	1.760E+1	3.662E+1
-2.822E-1	1.743E+1	3.680E+1
-2.822E-1	1.771E+1	3.658E+1
-2.854E-1	1.760E+1	3.676E+1
-2.822E-1	1.762E+1	3.651E+1
-2.806E-1	1.755E+1	3.689E+1
-2.838E-1	1.768E+1	3.674E+1
-2.838E-1	1.755E+1	3.675E+1
-2.822E-1	1.772E+1	3.676E+1
-2.789E-1	1.775E+1	3.664E+1
-2.838E-1	1.757E+1	3.658E+1
-2.854E-1	1.750E+1	3.673E+1
-2.822E-1	1.750E+1	3.679E+1
-2.789E-1	1.767E+1	3.656E+1
-2.822E-1	1.778E+1	3.683E+1
-2.838E-1	1.755E+1	3.672E+1
-2.838E-1	1.742E+1	3.665E+1
-2.806E-1	1.755E+1	3.674E+1
-2.822E-1	1.750E+1	3.677E+1
-2.838E-1	1.742E+1	3.694E+1
-2.838E-1	1.761E+1	3.675E+1
-2.822E-1	1.754E+1	3.669E+1
-2.822E-1	1.748E+1	3.678E+1
-2.838E-1	1.743E+1	3.668E+1
-2.822E-1	1.752E+1	3.655E+1
-2.806E-1	1.759E+1	3.647E+1
-2.838E-1	1.766E+1	3.666E+1
-2.854E-1	1.762E+1	3.682E+1
-2.838E-1	1.780E+1	3.686E+1
-2.806E-1	1.743E+1	3.666E+1
-2.806E-1	1.742E+1	3.662E+1
-2.822E-1	1.760E+1	3.654E+1
-2.822E-1	1.766E+1	3.667E+1
-2.806E-1	1.760E+1	3.662E+1
-2.822E-1	1.750E+1	3.667E+1
-2.838E-1	1.746E+1	3.665E+1
-2.822E-1	1.754E+1	3.665E+1
-2.789E-1	1.766E+1	3.682E+1
-2.806E-1	1.753E+1	3.660E+1
-2.854E-1	1.756E+1	3.686E+1
-2.838E-1	1.761E+1	3.667E+1
-2.773E-1	1.769E+1	3.665E+1
-2.806E-1	1.762E+1	3.648E+1
-2.838E-1	1.738E+1	3.650E+1
-2.806E-1	1.752E+1	3.661E+1
-2.789E-1	1.765E+1	3.663E+1
-2.806E-1	1.757E+1	3.645E+1
-2.822E-1	1.766E+1	3.666E+1
-2.838E-1	1.754E+1	3.666E+1
-2.773E-1	1.744E+1	3.681E+1
-2.806E-1	1.757E+1	3.659E+1
-2.871E-1	1.757E+1	3.674E+1
-2.838E-1	1.754E+1	3.677E+1
-2.789E-1	1.763E+1	3.660E+1
-2.854E-1	1.755E+1	3.671E+1
-2.854E-1	1.748E+1	3.657E+1
-2.854E-1	1.756E+1	3.676E+1
-2.789E-1	1.748E+1	3.684E+1
-2.822E-1	1.756E+1	3.662E+1
-2.871E-1	1.760E+1	3.665E+1
-2.806E-1	1.771E+1	3.673E+1
-2.773E-1	1.765E+1	3.644E+1
-2.806E-1	1.761E+1	3.689E+1
-2.838E-1	1.755E+1	3.648E+1
-2.789E-1	1.765E+1	3.665E+1
-2.838E-1	1.763E+1	3.651E+1
-2.822E-1	1.751E+1	3.675E+1
-2.854E-1	1.761E+1	3.678E+1
-2.822E-1	1.746E+1	3.668E+1
-2.806E-1	1.758E+1	3.688E+1
-2.789E-1	1.744E+1	3.679E+1
-2.838E-1	1.756E+1	3.657E+1
-2.838E-1	1.763E+1	3.672E+1
-2.806E-1	1.755E+1	3.641E+1
-2.806E-1	1.757E+1	3.679E+1
-2.871E-1	1.754E+1	3.651E+1
-2.838E-1	1.761E+1	3.673E+1
-2.806E-1	1.758E+1	3.677E+1
-2.822E-1	1.778E+1	3.652E+1
-2.854E-1	1.755E+1	3.660E+1
-2.822E-1	1.770E+1	3.659E+1
-2.806E-1	1.761E+1	3.651E+1
-2.789E-1	1.734E+1	3.669E+1
-2.854E-1	1.762E+1	3.677E+1
-2.822E-1	1.751E+1	3.651E+1
-2.789E-1	1.760E+1	3.684E+1
-2.806E-1	1.763E+1	3.681E+1
-2.822E-1	1.770E+1	3.683E+1
-2.822E-1	1.749E+1	3.667E+1
-2.822E-1	1.759E+1	3.657E+1
-2.822E-1	1.763E+1	3.666E+1
-2.854E-1	1.773E+1	3.660E+1
-2.838E-1	1.764E+1	3.678E+1
-2.822E-1	1.745E+1	3.678E+1
-2.806E-1	1.741E+1	3.675E+1
-2.838E-1	1.765E+1	3.663E+1
-2.838E-1	1.777E+1	3.667E+1
-2.806E-1	1.763E+1	3.667E+1
-2.789E-1	1.761E+1	3.670E+1
-2.871E-1	1.758E+1	3.675E+1
-2.838E-1	1.772E+1	3.676E+1
-2.773E-1	1.745E+1	3.674E+1
-2.822E-1	1.765E+1	3.651E+1
-2.854E-1	1.756E+1	3.671E+1
-2.854E-1	1.758E+1	3.653E+1
-2.806E-1	1.761E+1	3.668E+1
-2.822E-1	1.763E+1	3.661E+1
-2.854E-1	1.756E+1	3.630E+1
-2.806E-1	1.743E+1	3.669E+1
-2.806E-1	1.769E+1	3.650E+1
-2.806E-1	1.759E+1	3.677E+1
-2.838E-1	1.748E+1	3.672E+1
-2.822E-1	1.760E+1	3.677E+1
-2.789E-1	1.766E+1	3.653E+1
-2.822E-1	1.736E+1	3.671E+1
-2.871E-1	1.759E+1	3.667E+1
-2.854E-1	1.769E+1	3.662E+1
-2.789E-1	1.758E+1	3.676E+1
-2.838E-1	1.762E+1	3.677E+1
-2.822E-1	1.752E+1	3.655E+1
-2.838E-1	1.745E+1	3.686E+1
-2.806E-1	1.765E+1	3.662E+1
-2.822E-1	1.748E+1	3.669E+1
-2.838E-1	1.759E+1	3.657E+1
-2.838E-1	1.757E+1	3.672E+1
-2.822E-1	1.757E+1	3.664E+1
-2.822E-1	1.740E+1	3.654E+1
-2.854E-1	1.748E+1	3.660E+1
-2.806E-1	1.758E+1	3.667E+1
-2.822E-1	1.763E+1	3.664E+1
-2.806E-1	1.762E+1	3.646E+1
-2.838E-1	1.753E+1	3.674E+1
-2.854E-1	1.747E+1	3.649E+1
-2.789E-1	1.758E+1	3.663E+1
-2.822E-1	1.748E+1	3.667E+1
-2.854E-1	1.762E+1	3.664E+1
-2.822E-1	1.753E+1	3.654E+1
-2.789E-1	1.747E+1	3.683E+1
-2.838E-1	1.764E+1	3.686E+1
-2.806E-1	1.749E+1	3.677E+1
-2.854E-1	1.759E+1	3.664E+1
-2.789E-1	1.748E+1	3.659E+1
-2.838E-1	1.738E+1	3.654E+1
-2.871E-1	1.750E+1	3.663E+1
-2.854E-1	1.759E+1	3.677E+1
-2.806E-1	1.751E+1	3.663E+1
-2.838E-1	1.739E+1	3.673E+1
-2.854E-1	1.772E+1	3.673E+1
-2.806E-1	1.765E+1	3.662E+1
-2.789E-1	1.765E+1	3.671E+1
-2.822E-1	1.741E+1	3.662E+1
-2.871E-1	1.762E+1	3.654E+1
-2.822E-1	1.764E+1	3.657E+1
-2.789E-1	1.754E+1	3.659E+1
-2.838E-1	1.757E+1	3.681E+1
-2.822E-1	1.770E+1	3.660E+1
-2.822E-1	1.751E+1	3.692E+1
-2.822E-1	1.755E+1	3.664E+1
-2.838E-1	1.765E+1	3.641E+1
-2.854E-1	1.754E+1	3.641E+1
-2.822E-1	1.747E+1	3.666E+1
-2.773E-1	1.758E+1	3.666E+1
-2.838E-1	1.759E+1	3.650E+1
-2.838E-1	1.769E+1	3.662E+1
-2.838E-1	1.764E+1	3.668E+1
-2.822E-1	1.746E+1	3.660E+1
-2.806E-1	1.763E+1	3.648E+1
-2.871E-1	1.751E+1	3.677E+1
-2.822E-1	1.757E+1	3.647E+1
-2.789E-1	1.760E+1	3.666E+1
-2.838E-1	1.757E+1	3.664E+1
-2.822E-1	1.770E+1	3.649E+1
-2.838E-1	1.764E+1	3.665E+1
-2.822E-1	1.747E+1	3.676E+1
-2.822E-1	1.763E+1	3.663E+1
-2.822E-1	1.763E+1	3.674E+1
-2.822E-1	1.750E+1	3.648E+1
-2.806E-1	1.739E+1	3.692E+1
-2.822E-1	1.740E+1	3.659E+1
-2.838E-1	1.766E+1	3.671E+1
-2.806E-1	1.770E+1	3.662E+1
-2.789E-1	1.749E+1	3.687E+1
-2.822E-1	1.756E+1	3.672E+1
-2.838E-1	1.766E+1	3.665E+1
-2.822E-1	1.769E+1	3.659E+1
-2.789E-1	1.752E+1	3.650E+1
-2.822E-1	1.762E+1	3.658E+1
-2.838E-1	1.757E+1	3.673E+1
-2.838E-1	1.758E+1	3.672E+1
-2.773E-1	1.769E+1	3.665E+1
-2.822E-1	1.757E+1	3.657E+1
-2.838E-1	1.752E+1	3.672E+1
-2.822E-1	1.760E+1	3.665E+1
-2.789E-1	1.745E+1	3.683E+1
-2.789E-1	1.752E+1	3.660E+1
-2.838E-1	1.752E+1	3.678E+1
-2.838E-1	1.750E+1	3.652E+1
-2.822E-1	1.759E+1	3.660E+1
-2.854E-1	1.762E+1	3.659E+1
-2.854E-1	1.769E+1	3.671E+1
-2.822E-1	1.760E+1	3.668E+1
-2.806E-1	1.756E+1	3.651E+1
-2.838E-1	1.754E+1	3.673E+1
-2.854E-1	1.762E+1	3.655E+1
-2.822E-1	1.748E+1	3.652E+1
-2.773E-1	1.767E+1	3.666E+1
-2.806E-1	1.778E+1	3.684E+1
-2.822E-1	1.752E+1	3.667E+1
-2.854E-1	1.782E+1	3.681E+1
-2.822E-1	1.749E+1	3.651E+1
-2.789E-1	1.764E+1	3.666E+1
-2.838E-1	1.750E+1	3.669E+1
-2.822E-1	1.759E+1	3.662E+1
-2.789E-1	1.747E+1	3.665E+1
-2.806E-1	1.751E+1	3.668E+1
-2.838E-1	1.767E+1	3.658E+1
-2.806E-1	1.754E+1	3.672E+1
-2.806E-1	1.749E+1	3.652E+1
-2.822E-1	1.756E+1	3.667E+1
-2.854E-1	1.749E+1	3.680E+1
-2.806E-1	1.751E+1	3.656E+1
-2.789E-1	1.769E+1	3.680E+1
-2.822E-1	1.763E+1	3.672E+1
-2.854E-1	1.762E+1	3.650E+1
-2.822E-1	1.761E+1	3.668E+1
-2.822E-1	1.760E+1	3.668E+1
-2.838E-1	1.766E+1	3.675E+1
-2.806E-1	1.762E+1	3.675E+1
-2.822E-1	1.765E+1	3.641E+1
-2.822E-1	1.758E+1	3.655E+1
-2.822E-1	1.751E+1	3.662E+1
-2.822E-1	1.745E+1	3.664E+1
-2.838E-1	1.750E+1	3.661E+1
-2.806E-1	1.750E+1	3.676E+1
-2.822E-1	1.760E+1	3.664E+1
-2.854E-1	1.758E+1	3.682E+1
-2.838E-1	1.767E+1	3.660E+1
-2.838E-1	1.775E+1	3.669E+1
-2.822E-1	1.748E+1	3.680E+1
-2.838E-1	1.762E+1	3.699E+1
-2.838E-1	1.754E+1	3.683E+1
[truncated: 93,940 more rows]
