# Supplementary material for: Improved ANAP incorporation and VCF analysis reveal details of P2X7 current facilitation and a limited conformational interplay between ATP binding and the intracellular ballast domain
Source: eLife. 2023 Jan 4;12:e82479. doi: 10.7554/eLife.82479 (PMC9859053; doi:10.7554/eLife.82479)
Supplement: Figure 3—figure supplement 3—source data 2. [file elife-82479-fig3-figsupp3-data2.zip › Figure-3_figure-supplement-3_source-data-2/DeltaCys-constructs/l15/26.csv]

-5.303E-1	1.343E+1	2.929E+1
-5.336E-1	1.314E+1	2.906E+1
-5.336E-1	1.322E+1	2.901E+1
-5.336E-1	1.318E+1	2.907E+1
-5.336E-1	1.324E+1	2.900E+1
-5.336E-1	1.328E+1	2.893E+1
-5.352E-1	1.330E+1	2.894E+1
-5.336E-1	1.320E+1	2.896E+1
-5.320E-1	1.333E+1	2.922E+1
-5.336E-1	1.330E+1	2.918E+1
-5.336E-1	1.334E+1	2.919E+1
-5.320E-1	1.325E+1	2.895E+1
-5.320E-1	1.335E+1	2.926E+1
-5.303E-1	1.328E+1	2.926E+1
-5.352E-1	1.324E+1	2.890E+1
-5.303E-1	1.339E+1	2.900E+1
-5.287E-1	1.337E+1	2.913E+1
-5.320E-1	1.333E+1	2.934E+1
-5.336E-1	1.319E+1	2.904E+1
-5.303E-1	1.327E+1	2.926E+1
-5.303E-1	1.333E+1	2.922E+1
-5.352E-1	1.340E+1	2.923E+1
-5.336E-1	1.318E+1	2.921E+1
-5.303E-1	1.324E+1	2.901E+1
-5.287E-1	1.332E+1	2.917E+1
-5.303E-1	1.319E+1	2.946E+1
-5.336E-1	1.337E+1	2.924E+1
-5.303E-1	1.326E+1	2.902E+1
-5.320E-1	1.327E+1	2.920E+1
-5.336E-1	1.336E+1	2.895E+1
-5.336E-1	1.339E+1	2.910E+1
-5.320E-1	1.344E+1	2.901E+1
-5.303E-1	1.340E+1	2.929E+1
-5.320E-1	1.338E+1	2.893E+1
-5.336E-1	1.333E+1	2.898E+1
-5.271E-1	1.329E+1	2.915E+1
-5.303E-1	1.325E+1	2.910E+1
-5.320E-1	1.329E+1	2.887E+1
-5.320E-1	1.323E+1	2.917E+1
-5.320E-1	1.331E+1	2.928E+1
-5.287E-1	1.341E+1	2.922E+1
-5.336E-1	1.327E+1	2.935E+1
-5.352E-1	1.328E+1	2.905E+1
-5.320E-1	1.342E+1	2.912E+1
-5.303E-1	1.339E+1	2.913E+1
-5.320E-1	1.335E+1	2.901E+1
-5.368E-1	1.337E+1	2.921E+1
-5.303E-1	1.330E+1	2.925E+1
-5.303E-1	1.319E+1	2.894E+1
-5.336E-1	1.329E+1	2.911E+1
-5.336E-1	1.337E+1	2.922E+1
-5.336E-1	1.327E+1	2.907E+1
-5.287E-1	1.340E+1	2.916E+1
-5.352E-1	1.325E+1	2.919E+1
-5.320E-1	1.335E+1	2.931E+1
-5.320E-1	1.355E+1	2.913E+1
-5.303E-1	1.334E+1	2.896E+1
-5.336E-1	1.332E+1	2.905E+1
-5.352E-1	1.319E+1	2.919E+1
-5.271E-1	1.331E+1	2.899E+1
-5.303E-1	1.333E+1	2.910E+1
-5.336E-1	1.322E+1	2.907E+1
-5.336E-1	1.329E+1	2.923E+1
-5.303E-1	1.339E+1	2.923E+1
-5.303E-1	1.344E+1	2.905E+1
-5.287E-1	1.321E+1	2.898E+1
-5.303E-1	1.337E+1	2.911E+1
-5.320E-1	1.345E+1	2.934E+1
-5.287E-1	1.335E+1	2.922E+1
-5.320E-1	1.317E+1	2.928E+1
-5.385E-1	1.322E+1	2.920E+1
-5.320E-1	1.325E+1	2.908E+1
-5.287E-1	1.319E+1	2.914E+1
-5.336E-1	1.336E+1	2.916E+1
-5.336E-1	1.321E+1	2.924E+1
-5.320E-1	1.317E+1	2.938E+1
-5.271E-1	1.337E+1	2.932E+1
-5.303E-1	1.320E+1	2.906E+1
-5.336E-1	1.339E+1	2.936E+1
-5.303E-1	1.322E+1	2.935E+1
-5.287E-1	1.323E+1	2.937E+1
-5.303E-1	1.330E+1	2.894E+1
-5.336E-1	1.320E+1	2.929E+1
-5.336E-1	1.347E+1	2.916E+1
-5.287E-1	1.331E+1	2.878E+1
-5.336E-1	1.335E+1	2.904E+1
-5.336E-1	1.319E+1	2.919E+1
-5.303E-1	1.318E+1	2.925E+1
-5.287E-1	1.326E+1	2.905E+1
-5.352E-1	1.324E+1	2.920E+1
-5.336E-1	1.341E+1	2.901E+1
-5.303E-1	1.320E+1	2.900E+1
-5.287E-1	1.332E+1	2.895E+1
-5.336E-1	1.319E+1	2.908E+1
-5.320E-1	1.340E+1	2.908E+1
-5.303E-1	1.328E+1	2.906E+1
-5.303E-1	1.342E+1	2.929E+1
-5.320E-1	1.335E+1	2.911E+1
-5.336E-1	1.329E+1	2.930E+1
-5.287E-1	1.340E+1	2.916E+1
-5.271E-1	1.324E+1	2.901E+1
-5.303E-1	1.334E+1	2.910E+1
-5.320E-1	1.333E+1	2.912E+1
-5.303E-1	1.317E+1	2.923E+1
-5.303E-1	1.328E+1	2.912E+1
-5.303E-1	1.332E+1	2.913E+1
-5.336E-1	1.341E+1	2.906E+1
-5.287E-1	1.336E+1	2.918E+1
-5.287E-1	1.325E+1	2.926E+1
-5.320E-1	1.330E+1	2.913E+1
-5.303E-1	1.334E+1	2.922E+1
-5.320E-1	1.337E+1	2.896E+1
-5.271E-1	1.322E+1	2.914E+1
-5.336E-1	1.321E+1	2.906E+1
-5.320E-1	1.347E+1	2.915E+1
-5.320E-1	1.330E+1	2.932E+1
-5.303E-1	1.318E+1	2.908E+1
-5.320E-1	1.320E+1	2.891E+1
-5.336E-1	1.318E+1	2.908E+1
-5.320E-1	1.337E+1	2.912E+1
-5.271E-1	1.329E+1	2.919E+1
-5.303E-1	1.337E+1	2.901E+1
-5.352E-1	1.330E+1	2.939E+1
-5.320E-1	1.337E+1	2.919E+1
-5.287E-1	1.340E+1	2.901E+1
-5.320E-1	1.335E+1	2.926E+1
-5.352E-1	1.332E+1	2.901E+1
-5.287E-1	1.339E+1	2.909E+1
-5.303E-1	1.340E+1	2.901E+1
-5.320E-1	1.331E+1	2.894E+1
-5.368E-1	1.319E+1	2.924E+1
-5.303E-1	1.340E+1	2.904E+1
-5.303E-1	1.312E+1	2.904E+1
-5.303E-1	1.323E+1	2.895E+1
-5.352E-1	1.330E+1	2.917E+1
-5.271E-1	1.335E+1	2.905E+1
-5.303E-1	1.332E+1	2.909E+1
-5.320E-1	1.329E+1	2.906E+1
-5.352E-1	1.334E+1	2.914E+1
-5.303E-1	1.326E+1	2.923E+1
-5.303E-1	1.340E+1	2.895E+1
-5.336E-1	1.327E+1	2.896E+1
-5.352E-1	1.324E+1	2.918E+1
-5.303E-1	1.329E+1	2.927E+1
-5.303E-1	1.341E+1	2.912E+1
-5.336E-1	1.335E+1	2.922E+1
-5.336E-1	1.324E+1	2.900E+1
-5.287E-1	1.333E+1	2.887E+1
-5.303E-1	1.330E+1	2.909E+1
-5.287E-1	1.333E+1	2.913E+1
-5.303E-1	1.322E+1	2.897E+1
-5.287E-1	1.324E+1	2.901E+1
-5.303E-1	1.319E+1	2.920E+1
-5.320E-1	1.341E+1	2.938E+1
-5.352E-1	1.347E+1	2.885E+1
-5.336E-1	1.342E+1	2.907E+1
-5.287E-1	1.327E+1	2.928E+1
-5.320E-1	1.330E+1	2.920E+1
-5.303E-1	1.333E+1	2.909E+1
-5.320E-1	1.333E+1	2.904E+1
-5.320E-1	1.338E+1	2.925E+1
-5.303E-1	1.334E+1	2.895E+1
-5.352E-1	1.325E+1	2.912E+1
-5.303E-1	1.327E+1	2.927E+1
-5.287E-1	1.330E+1	2.886E+1
-5.320E-1	1.326E+1	2.917E+1
-5.336E-1	1.318E+1	2.893E+1
-5.303E-1	1.337E+1	2.892E+1
-5.303E-1	1.320E+1	2.900E+1
-5.303E-1	1.340E+1	2.929E+1
-5.320E-1	1.329E+1	2.910E+1
-5.303E-1	1.336E+1	2.913E+1
-5.320E-1	1.336E+1	2.901E+1
-5.320E-1	1.330E+1	2.905E+1
-5.303E-1	1.339E+1	2.920E+1
-5.271E-1	1.337E+1	2.913E+1
-5.303E-1	1.332E+1	2.907E+1
-5.336E-1	1.332E+1	2.906E+1
-5.352E-1	1.326E+1	2.913E+1
-5.303E-1	1.329E+1	2.905E+1
-5.287E-1	1.336E+1	2.924E+1
-5.303E-1	1.317E+1	2.910E+1
-5.320E-1	1.338E+1	2.921E+1
-5.320E-1	1.324E+1	2.904E+1
-5.287E-1	1.334E+1	2.921E+1
-5.336E-1	1.322E+1	2.920E+1
-5.336E-1	1.325E+1	2.901E+1
-5.287E-1	1.344E+1	2.908E+1
-5.303E-1	1.324E+1	2.897E+1
-5.303E-1	1.324E+1	2.897E+1
-5.336E-1	1.345E+1	2.903E+1
-5.287E-1	1.337E+1	2.929E+1
-5.271E-1	1.349E+1	2.905E+1
-5.336E-1	1.335E+1	2.904E+1
-5.320E-1	1.329E+1	2.929E+1
-5.320E-1	1.329E+1	2.900E+1
-5.287E-1	1.332E+1	2.909E+1
-5.320E-1	1.320E+1	2.909E+1
-5.336E-1	1.327E+1	2.918E+1
-5.287E-1	1.325E+1	2.916E+1
-5.287E-1	1.319E+1	2.914E+1
-5.320E-1	1.331E+1	2.921E+1
-5.336E-1	1.343E+1	2.937E+1
-5.303E-1	1.333E+1	2.900E+1
-5.303E-1	1.328E+1	2.912E+1
-5.271E-1	1.334E+1	2.918E+1
-5.320E-1	1.322E+1	2.924E+1
-5.287E-1	1.335E+1	2.900E+1
-5.287E-1	1.326E+1	2.910E+1
-5.336E-1	1.330E+1	2.939E+1
-5.320E-1	1.343E+1	2.918E+1
-5.287E-1	1.335E+1	2.923E+1
-5.287E-1	1.328E+1	2.900E+1
-5.303E-1	1.331E+1	2.924E+1
-5.336E-1	1.329E+1	2.912E+1
-5.303E-1	1.330E+1	2.912E+1
-5.287E-1	1.338E+1	2.928E+1
-5.336E-1	1.326E+1	2.909E+1
-5.336E-1	1.341E+1	2.906E+1
-5.303E-1	1.318E+1	2.921E+1
-5.303E-1	1.337E+1	2.925E+1
-5.303E-1	1.337E+1	2.901E+1
-5.336E-1	1.336E+1	2.926E+1
-5.271E-1	1.325E+1	2.917E+1
-5.287E-1	1.322E+1	2.913E+1
-5.352E-1	1.327E+1	2.897E+1
-5.303E-1	1.331E+1	2.915E+1
-5.287E-1	1.328E+1	2.914E+1
-5.287E-1	1.329E+1	2.913E+1
-5.303E-1	1.324E+1	2.900E+1
-5.303E-1	1.327E+1	2.923E+1
-5.271E-1	1.333E+1	2.919E+1
-5.303E-1	1.332E+1	2.910E+1
-5.320E-1	1.324E+1	2.916E+1
-5.336E-1	1.334E+1	2.912E+1
-5.303E-1	1.331E+1	2.925E+1
-5.287E-1	1.333E+1	2.909E+1
-5.287E-1	1.319E+1	2.914E+1
-5.303E-1	1.331E+1	2.884E+1
-5.287E-1	1.328E+1	2.923E+1
-5.287E-1	1.327E+1	2.909E+1
-5.336E-1	1.331E+1	2.926E+1
-5.320E-1	1.340E+1	2.903E+1
-5.287E-1	1.328E+1	2.917E+1
-5.271E-1	1.325E+1	2.911E+1
-5.320E-1	1.333E+1	2.913E+1
-5.336E-1	1.328E+1	2.920E+1
-5.303E-1	1.328E+1	2.910E+1
-5.303E-1	1.321E+1	2.919E+1
-5.352E-1	1.324E+1	2.908E+1
-5.320E-1	1.330E+1	2.916E+1
-5.287E-1	1.328E+1	2.904E+1
-5.255E-1	1.342E+1	2.910E+1
-5.320E-1	1.332E+1	2.888E+1
-5.352E-1	1.330E+1	2.924E+1
-5.303E-1	1.328E+1	2.919E+1
-5.303E-1	1.329E+1	2.894E+1
-5.303E-1	1.323E+1	2.910E+1
-5.320E-1	1.325E+1	2.916E+1
-5.287E-1	1.339E+1	2.898E+1
-5.271E-1	1.341E+1	2.927E+1
-5.287E-1	1.324E+1	2.906E+1
-5.320E-1	1.327E+1	2.929E+1
-5.303E-1	1.328E+1	2.914E+1
-5.320E-1	1.315E+1	2.907E+1
-5.320E-1	1.319E+1	2.905E+1
-5.303E-1	1.344E+1	2.917E+1
-5.320E-1	1.321E+1	2.918E+1
-5.320E-1	1.327E+1	2.921E+1
-5.303E-1	1.331E+1	2.916E+1
-5.320E-1	1.325E+1	2.934E+1
-5.287E-1	1.333E+1	2.904E+1
-5.287E-1	1.323E+1	2.907E+1
-5.303E-1	1.349E+1	2.911E+1
-5.303E-1	1.334E+1	2.901E+1
-5.287E-1	1.330E+1	2.893E+1
-5.287E-1	1.330E+1	2.899E+1
-5.303E-1	1.335E+1	2.908E+1
-5.303E-1	1.327E+1	2.936E+1
-5.303E-1	1.331E+1	2.924E+1
-5.287E-1	1.338E+1	2.913E+1
-5.303E-1	1.330E+1	2.878E+1
-5.303E-1	1.318E+1	2.907E+1
-5.287E-1	1.328E+1	2.927E+1
-5.271E-1	1.326E+1	2.913E+1
-5.287E-1	1.331E+1	2.882E+1
-5.336E-1	1.328E+1	2.907E+1
-5.303E-1	1.341E+1	2.913E+1
-5.320E-1	1.336E+1	2.921E+1
-5.336E-1	1.341E+1	2.924E+1
-5.336E-1	1.322E+1	2.924E+1
-5.303E-1	1.318E+1	2.917E+1
-5.303E-1	1.330E+1	2.920E+1
-5.320E-1	1.330E+1	2.924E+1
-5.352E-1	1.337E+1	2.907E+1
-5.320E-1	1.325E+1	2.919E+1
-5.255E-1	1.323E+1	2.918E+1
-5.320E-1	1.329E+1	2.908E+1
-5.320E-1	1.324E+1	2.910E+1
-5.303E-1	1.328E+1	2.922E+1
-5.320E-1	1.334E+1	2.916E+1
-5.320E-1	1.330E+1	2.913E+1
-5.303E-1	1.325E+1	2.922E+1
-5.287E-1	1.318E+1	2.903E+1
-5.303E-1	1.320E+1	2.919E+1
-5.320E-1	1.338E+1	2.903E+1
-5.352E-1	1.330E+1	2.905E+1
-5.303E-1	1.333E+1	2.910E+1
-5.271E-1	1.341E+1	2.925E+1
-5.303E-1	1.325E+1	2.921E+1
-5.320E-1	1.330E+1	2.923E+1
-5.271E-1	1.342E+1	2.914E+1
-5.271E-1	1.319E+1	2.922E+1
-5.303E-1	1.333E+1	2.917E+1
-5.320E-1	1.325E+1	2.907E+1
-5.303E-1	1.326E+1	2.922E+1
-5.303E-1	1.327E+1	2.916E+1
-5.303E-1	1.326E+1	2.920E+1
-5.303E-1	1.329E+1	2.897E+1
-5.287E-1	1.343E+1	2.926E+1
-5.320E-1	1.330E+1	2.891E+1
-5.287E-1	1.338E+1	2.896E+1
-5.320E-1	1.333E+1	2.894E+1
-5.271E-1	1.322E+1	2.917E+1
-5.287E-1	1.322E+1	2.914E+1
-5.336E-1	1.333E+1	2.907E+1
-5.320E-1	1.326E+1	2.920E+1
-5.320E-1	1.320E+1	2.921E+1
-5.271E-1	1.322E+1	2.912E+1
-5.320E-1	1.317E+1	2.900E+1
-5.320E-1	1.333E+1	2.920E+1
-5.287E-1	1.322E+1	2.906E+1
-5.271E-1	1.329E+1	2.898E+1
-5.303E-1	1.337E+1	2.918E+1
-5.303E-1	1.330E+1	2.900E+1
-5.303E-1	1.324E+1	2.898E+1
-5.303E-1	1.320E+1	2.911E+1
-5.303E-1	1.320E+1	2.903E+1
-5.336E-1	1.329E+1	2.902E+1
-5.287E-1	1.337E+1	2.916E+1
-5.303E-1	1.323E+1	2.908E+1
-5.320E-1	1.326E+1	2.906E+1
-5.336E-1	1.329E+1	2.921E+1
-5.271E-1	1.338E+1	2.914E+1
-5.303E-1	1.320E+1	2.908E+1
-5.303E-1	1.333E+1	2.910E+1
-5.352E-1	1.326E+1	2.889E+1
-5.303E-1	1.330E+1	2.916E+1
-5.287E-1	1.331E+1	2.916E+1
-5.320E-1	1.334E+1	2.898E+1
-5.320E-1	1.339E+1	2.914E+1
-5.271E-1	1.330E+1	2.891E+1
-5.303E-1	1.330E+1	2.933E+1
-5.303E-1	1.326E+1	2.892E+1
-5.320E-1	1.323E+1	2.897E+1
-5.287E-1	1.344E+1	2.911E+1
-5.271E-1	1.341E+1	2.915E+1
-5.320E-1	1.337E+1	2.913E+1
-5.320E-1	1.320E+1	2.904E+1
-5.287E-1	1.336E+1	2.907E+1
-5.271E-1	1.336E+1	2.910E+1
-5.303E-1	1.346E+1	2.911E+1
-5.336E-1	1.326E+1	2.901E+1
-5.271E-1	1.330E+1	2.918E+1
-5.255E-1	1.329E+1	2.900E+1
-5.287E-1	1.335E+1	2.908E+1
-5.336E-1	1.327E+1	2.921E+1
-5.320E-1	1.334E+1	2.909E+1
-5.303E-1	1.322E+1	2.902E+1
-5.320E-1	1.322E+1	2.907E+1
-5.336E-1	1.310E+1	2.915E+1
-5.303E-1	1.328E+1	2.908E+1
-5.303E-1	1.315E+1	2.912E+1
-5.336E-1	1.315E+1	2.910E+1
-5.320E-1	1.332E+1	2.909E+1
-5.271E-1	1.334E+1	2.915E+1
-5.271E-1	1.337E+1	2.921E+1
-5.303E-1	1.335E+1	2.930E+1
-5.336E-1	1.337E+1	2.906E+1
-5.287E-1	1.339E+1	2.888E+1
-5.303E-1	1.335E+1	2.920E+1
-5.320E-1	1.337E+1	2.931E+1
-5.336E-1	1.334E+1	2.914E+1
-5.287E-1	1.318E+1	2.891E+1
-5.287E-1	1.337E+1	2.931E+1
-5.336E-1	1.334E+1	2.901E+1
-5.320E-1	1.333E+1	2.914E+1
-5.303E-1	1.329E+1	2.905E+1
-5.303E-1	1.343E+1	2.934E+1
-5.320E-1	1.350E+1	2.907E+1
-5.336E-1	1.346E+1	2.920E+1
-5.287E-1	1.323E+1	2.941E+1
-5.303E-1	1.326E+1	2.908E+1
-5.320E-1	1.330E+1	2.916E+1
-5.352E-1	1.339E+1	2.912E+1
-5.303E-1	1.333E+1	2.913E+1
-5.271E-1	1.315E+1	2.890E+1
-5.303E-1	1.333E+1	2.894E+1
-5.303E-1	1.325E+1	2.922E+1
-5.287E-1	1.335E+1	2.900E+1
-5.271E-1	1.318E+1	2.914E+1
-5.336E-1	1.333E+1	2.922E+1
-5.320E-1	1.331E+1	2.905E+1
-5.287E-1	1.328E+1	2.891E+1
-5.271E-1	1.328E+1	2.918E+1
-5.320E-1	1.327E+1	2.913E+1
-5.303E-1	1.331E+1	2.910E+1
-5.271E-1	1.320E+1	2.921E+1
-5.287E-1	1.329E+1	2.929E+1
-5.303E-1	1.324E+1	2.907E+1
-5.336E-1	1.330E+1	2.911E+1
-5.320E-1	1.336E+1	2.892E+1
-5.255E-1	1.329E+1	2.911E+1
-5.303E-1	1.336E+1	2.906E+1
-5.320E-1	1.337E+1	2.921E+1
-5.287E-1	1.329E+1	2.918E+1
-5.271E-1	1.336E+1	2.881E+1
-5.303E-1	1.327E+1	2.921E+1
-5.336E-1	1.330E+1	2.904E+1
-5.303E-1	1.323E+1	2.915E+1
-5.287E-1	1.334E+1	2.905E+1
-5.303E-1	1.333E+1	2.919E+1
-5.320E-1	1.325E+1	2.931E+1
-5.303E-1	1.337E+1	2.918E+1
-5.255E-1	1.336E+1	2.900E+1
-5.320E-1	1.327E+1	2.899E+1
-5.303E-1	1.318E+1	2.921E+1
-5.271E-1	1.341E+1	2.924E+1
-5.287E-1	1.321E+1	2.909E+1
-5.320E-1	1.330E+1	2.923E+1
-5.336E-1	1.344E+1	2.920E+1
-5.287E-1	1.335E+1	2.900E+1
-5.287E-1	1.327E+1	2.909E+1
-5.320E-1	1.327E+1	2.910E+1
-5.336E-1	1.333E+1	2.928E+1
-5.271E-1	1.321E+1	2.921E+1
-5.303E-1	1.330E+1	2.895E+1
-5.287E-1	1.335E+1	2.906E+1
-5.320E-1	1.347E+1	2.909E+1
-5.320E-1	1.330E+1	2.910E+1
-5.271E-1	1.339E+1	2.905E+1
-5.303E-1	1.326E+1	2.910E+1
-5.320E-1	1.337E+1	2.916E+1
-5.320E-1	1.330E+1	2.894E+1
-5.271E-1	1.327E+1	2.921E+1
-5.320E-1	1.320E+1	2.899E+1
-5.320E-1	1.348E+1	2.918E+1
-5.303E-1	1.340E+1	2.915E+1
-5.287E-1	1.337E+1	2.913E+1
-5.320E-1	1.317E+1	2.910E+1
-5.320E-1	1.320E+1	2.922E+1
-5.320E-1	1.317E+1	2.895E+1
-5.271E-1	1.315E+1	2.941E+1
-5.303E-1	1.331E+1	2.885E+1
-5.352E-1	1.330E+1	2.918E+1
-5.303E-1	1.330E+1	2.892E+1
-5.287E-1	1.336E+1	2.901E+1
-5.320E-1	1.336E+1	2.919E+1
-5.336E-1	1.338E+1	2.927E+1
-5.320E-1	1.338E+1	2.913E+1
-5.303E-1	1.322E+1	2.900E+1
-5.303E-1	1.338E+1	2.916E+1
-5.336E-1	1.329E+1	2.925E+1
-5.287E-1	1.343E+1	2.908E+1
-5.303E-1	1.331E+1	2.927E+1
-5.287E-1	1.327E+1	2.916E+1
-5.320E-1	1.322E+1	2.918E+1
-5.303E-1	1.325E+1	2.911E+1
-5.271E-1	1.326E+1	2.898E+1
-5.287E-1	1.324E+1	2.904E+1
-5.336E-1	1.326E+1	2.916E+1
-5.287E-1	1.337E+1	2.915E+1
-5.320E-1	1.335E+1	2.903E+1
-5.320E-1	1.334E+1	2.911E+1
-5.320E-1	1.333E+1	2.902E+1
-5.287E-1	1.319E+1	2.923E+1
-5.255E-1	1.328E+1	2.919E+1
-5.320E-1	1.327E+1	2.910E+1
-5.336E-1	1.332E+1	2.919E+1
-5.303E-1	1.333E+1	2.899E+1
-5.287E-1	1.324E+1	2.922E+1
-5.336E-1	1.324E+1	2.914E+1
-5.320E-1	1.326E+1	2.920E+1
-5.287E-1	1.333E+1	2.911E+1
-5.287E-1	1.325E+1	2.924E+1
-5.303E-1	1.329E+1	2.923E+1
-5.303E-1	1.319E+1	2.910E+1
-5.287E-1	1.329E+1	2.908E+1
-5.287E-1	1.335E+1	2.920E+1
-5.287E-1	1.334E+1	2.894E+1
-5.336E-1	1.346E+1	2.907E+1
-5.287E-1	1.328E+1	2.900E+1
-5.271E-1	1.333E+1	2.914E+1
-5.320E-1	1.343E+1	2.916E+1
-5.320E-1	1.329E+1	2.914E+1
-5.287E-1	1.342E+1	2.917E+1
-5.303E-1	1.333E+1	2.904E+1
-5.352E-1	1.337E+1	2.915E+1
-5.336E-1	1.319E+1	2.900E+1
-5.287E-1	1.332E+1	2.908E+1
-5.303E-1	1.325E+1	2.922E+1
-5.320E-1	1.308E+1	2.900E+1
-5.336E-1	1.322E+1	2.919E+1
-5.287E-1	1.331E+1	2.914E+1
-5.303E-1	1.327E+1	2.910E+1
-5.336E-1	1.323E+1	2.923E+1
-5.320E-1	1.326E+1	2.903E+1
-5.303E-1	1.328E+1	2.908E+1
-5.222E-1	1.329E+1	2.909E+1
-5.303E-1	1.324E+1	2.925E+1
-5.320E-1	1.321E+1	2.900E+1
-5.287E-1	1.321E+1	2.922E+1
-5.287E-1	1.338E+1	2.906E+1
-5.320E-1	1.334E+1	2.901E+1
-5.320E-1	1.320E+1	2.910E+1
-5.303E-1	1.341E+1	2.909E+1
-5.271E-1	1.325E+1	2.890E+1
-5.303E-1	1.339E+1	2.918E+1
-5.352E-1	1.338E+1	2.911E+1
-5.287E-1	1.331E+1	2.918E+1
-5.303E-1	1.327E+1	2.939E+1
-5.271E-1	1.327E+1	2.924E+1
-5.303E-1	1.328E+1	2.913E+1
-5.303E-1	1.330E+1	2.925E+1
-5.271E-1	1.323E+1	2.894E+1
-5.303E-1	1.332E+1	2.914E+1
-5.303E-1	1.322E+1	2.916E+1
-5.287E-1	1.334E+1	2.914E+1
-5.303E-1	1.313E+1	2.899E+1
-5.303E-1	1.317E+1	2.912E+1
-5.320E-1	1.336E+1	2.899E+1
-5.271E-1	1.328E+1	2.907E+1
-5.287E-1	1.323E+1	2.905E+1
-5.320E-1	1.337E+1	2.910E+1
-5.320E-1	1.319E+1	2.915E+1
-5.336E-1	1.349E+1	2.904E+1
-5.271E-1	1.342E+1	2.907E+1
-5.303E-1	1.324E+1	2.906E+1
-5.336E-1	1.330E+1	2.917E+1
-5.287E-1	1.334E+1	2.916E+1
-5.255E-1	1.342E+1	2.910E+1
-5.303E-1	1.316E+1	2.892E+1
-5.320E-1	1.330E+1	2.897E+1
-5.303E-1	1.325E+1	2.913E+1
-5.239E-1	1.335E+1	2.902E+1
-5.320E-1	1.340E+1	2.916E+1
-5.303E-1	1.321E+1	2.897E+1
-5.255E-1	1.330E+1	2.909E+1
-5.271E-1	1.335E+1	2.914E+1
-5.287E-1	1.335E+1	2.909E+1
-5.320E-1	1.329E+1	2.921E+1
-5.271E-1	1.325E+1	2.921E+1
-5.320E-1	1.331E+1	2.921E+1
-5.320E-1	1.333E+1	2.920E+1
-5.320E-1	1.332E+1	2.911E+1
-5.287E-1	1.341E+1	2.920E+1
-5.303E-1	1.331E+1	2.900E+1
-5.287E-1	1.323E+1	2.904E+1
-5.320E-1	1.336E+1	2.911E+1
-5.287E-1	1.316E+1	2.898E+1
-5.303E-1	1.336E+1	2.896E+1
-5.287E-1	1.334E+1	2.885E+1
-5.303E-1	1.326E+1	2.916E+1
-5.287E-1	1.322E+1	2.909E+1
-5.271E-1	1.334E+1	2.915E+1
-5.271E-1	1.324E+1	2.929E+1
-5.336E-1	1.334E+1	2.894E+1
-5.287E-1	1.324E+1	2.919E+1
-5.271E-1	1.320E+1	2.908E+1
-5.320E-1	1.338E+1	2.904E+1
-5.303E-1	1.326E+1	2.909E+1
-5.287E-1	1.327E+1	2.907E+1
-5.287E-1	1.346E+1	2.905E+1
-5.303E-1	1.327E+1	2.922E+1
-5.287E-1	1.340E+1	2.917E+1
-5.287E-1	1.331E+1	2.884E+1
-5.287E-1	1.328E+1	2.929E+1
-5.303E-1	1.314E+1	2.912E+1
-5.336E-1	1.343E+1	2.920E+1
-5.287E-1	1.338E+1	2.917E+1
-5.287E-1	1.310E+1	2.910E+1
-5.271E-1	1.333E+1	2.917E+1
-5.320E-1	1.327E+1	2.934E+1
-5.303E-1	1.323E+1	2.909E+1
-5.239E-1	1.327E+1	2.913E+1
-5.320E-1	1.334E+1	2.917E+1
-5.303E-1	1.330E+1	2.906E+1
-5.287E-1	1.336E+1	2.919E+1
-5.239E-1	1.316E+1	2.910E+1
-5.303E-1	1.336E+1	2.912E+1
-5.320E-1	1.308E+1	2.901E+1
-5.287E-1	1.318E+1	2.909E+1
-5.271E-1	1.325E+1	2.902E+1
-5.303E-1	1.320E+1	2.926E+1
-5.320E-1	1.333E+1	2.903E+1
-5.303E-1	1.324E+1	2.883E+1
-5.287E-1	1.335E+1	2.924E+1
-5.320E-1	1.335E+1	2.908E+1
-5.336E-1	1.331E+1	2.931E+1
-5.287E-1	1.315E+1	2.907E+1
-5.271E-1	1.338E+1	2.904E+1
-5.303E-1	1.341E+1	2.904E+1
-5.303E-1	1.346E+1	2.916E+1
-5.320E-1	1.322E+1	2.908E+1
-5.271E-1	1.324E+1	2.905E+1
-5.336E-1	1.325E+1	2.906E+1
-5.320E-1	1.323E+1	2.911E+1
-5.271E-1	1.345E+1	2.900E+1
-5.271E-1	1.319E+1	2.910E+1
-5.320E-1	1.322E+1	2.894E+1
-5.336E-1	1.321E+1	2.912E+1
-5.320E-1	1.321E+1	2.902E+1
-5.303E-1	1.319E+1	2.934E+1
-5.320E-1	1.341E+1	2.911E+1
-5.320E-1	1.324E+1	2.911E+1
-5.287E-1	1.323E+1	2.921E+1
-5.271E-1	1.330E+1	2.927E+1
-5.287E-1	1.313E+1	2.912E+1
-5.303E-1	1.345E+1	2.897E+1
-5.303E-1	1.327E+1	2.921E+1
-5.255E-1	1.330E+1	2.920E+1
-5.320E-1	1.337E+1	2.910E+1
-5.352E-1	1.319E+1	2.910E+1
-5.287E-1	1.336E+1	2.924E+1
-5.255E-1	1.327E+1	2.917E+1
-5.320E-1	1.337E+1	2.901E+1
-5.320E-1	1.330E+1	2.894E+1
-5.271E-1	1.336E+1	2.893E+1
-5.271E-1	1.319E+1	2.925E+1
-5.320E-1	1.316E+1	2.900E+1
-5.303E-1	1.339E+1	2.918E+1
-5.303E-1	1.335E+1	2.907E+1
-5.255E-1	1.327E+1	2.892E+1
-5.287E-1	1.330E+1	2.882E+1
-5.303E-1	1.329E+1	2.927E+1
-5.287E-1	1.326E+1	2.919E+1
-5.271E-1	1.327E+1	2.918E+1
-5.303E-1	1.335E+1	2.903E+1
-5.320E-1	1.330E+1	2.920E+1
-5.287E-1	1.323E+1	2.913E+1
-5.271E-1	1.331E+1	2.917E+1
-5.303E-1	1.335E+1	2.901E+1
-5.320E-1	1.330E+1	2.910E+1
-5.271E-1	1.342E+1	2.923E+1
-5.287E-1	1.335E+1	2.916E+1
-5.320E-1	1.345E+1	2.892E+1
-5.320E-1	1.335E+1	2.918E+1
-5.303E-1	1.324E+1	2.909E+1
-5.287E-1	1.316E+1	2.917E+1
-5.271E-1	1.331E+1	2.913E+1
-5.320E-1	1.333E+1	2.930E+1
-5.271E-1	1.330E+1	2.908E+1
-5.287E-1	1.343E+1	2.922E+1
-5.336E-1	1.335E+1	2.904E+1
-5.303E-1	1.324E+1	2.923E+1
-5.271E-1	1.344E+1	2.910E+1
-5.271E-1	1.320E+1	2.891E+1
-5.303E-1	1.332E+1	2.919E+1
-5.336E-1	1.329E+1	2.879E+1
-5.271E-1	1.331E+1	2.906E+1
-5.271E-1	1.331E+1	2.902E+1
-5.303E-1	1.323E+1	2.899E+1
-5.303E-1	1.331E+1	2.894E+1
-5.271E-1	1.324E+1	2.911E+1
-5.287E-1	1.327E+1	2.900E+1
-5.303E-1	1.328E+1	2.916E+1
-5.303E-1	1.335E+1	2.902E+1
-5.287E-1	1.340E+1	2.903E+1
-5.271E-1	1.332E+1	2.909E+1
-5.287E-1	1.321E+1	2.904E+1
-5.336E-1	1.323E+1	2.931E+1
-5.271E-1	1.335E+1	2.910E+1
-5.271E-1	1.325E+1	2.902E+1
-5.271E-1	1.330E+1	2.912E+1
-5.287E-1	1.325E+1	2.927E+1
-5.287E-1	1.322E+1	2.910E+1
-5.255E-1	1.337E+1	2.910E+1
-5.336E-1	1.345E+1	2.903E+1
-5.336E-1	1.324E+1	2.892E+1
-5.287E-1	1.333E+1	2.910E+1
-5.271E-1	1.320E+1	2.914E+1
-5.287E-1	1.334E+1	2.905E+1
-5.303E-1	1.335E+1	2.907E+1
-5.303E-1	1.324E+1	2.898E+1
-5.255E-1	1.327E+1	2.896E+1
-5.303E-1	1.329E+1	2.891E+1
-5.320E-1	1.330E+1	2.899E+1
-5.287E-1	1.335E+1	2.917E+1
-5.287E-1	1.324E+1	2.917E+1
-5.320E-1	1.337E+1	2.919E+1
-5.303E-1	1.328E+1	2.904E+1
-5.287E-1	1.328E+1	2.919E+1
-5.287E-1	1.336E+1	2.900E+1
-5.303E-1	1.338E+1	2.909E+1
-5.320E-1	1.311E+1	2.913E+1
-5.303E-1	1.318E+1	2.911E+1
-5.303E-1	1.335E+1	2.908E+1
-5.287E-1	1.333E+1	2.922E+1
-5.336E-1	1.312E+1	2.898E+1
-5.287E-1	1.325E+1	2.912E+1
-5.271E-1	1.314E+1	2.915E+1
-5.287E-1	1.322E+1	2.930E+1
-5.320E-1	1.325E+1	2.923E+1
-5.303E-1	1.317E+1	2.913E+1
-5.287E-1	1.319E+1	2.894E+1
-5.255E-1	1.326E+1	2.899E+1
-5.320E-1	1.318E+1	2.912E+1
-5.287E-1	1.341E+1	2.926E+1
-5.239E-1	1.331E+1	2.899E+1
-5.303E-1	1.325E+1	2.904E+1
-5.303E-1	1.333E+1	2.917E+1
-5.271E-1	1.338E+1	2.922E+1
-5.271E-1	1.325E+1	2.910E+1
-5.287E-1	1.337E+1	2.910E+1
-5.287E-1	1.340E+1	2.944E+1
-5.271E-1	1.334E+1	2.910E+1
-5.287E-1	1.336E+1	2.911E+1
-5.320E-1	1.327E+1	2.894E+1
-5.287E-1	1.333E+1	2.913E+1
-5.271E-1	1.329E+1	2.942E+1
-5.287E-1	1.332E+1	2.909E+1
-5.271E-1	1.332E+1	2.888E+1
-5.271E-1	1.325E+1	2.919E+1
-5.271E-1	1.331E+1	2.900E+1
-5.287E-1	1.337E+1	2.913E+1
-5.303E-1	1.332E+1	2.926E+1
-5.287E-1	1.329E+1	2.917E+1
-5.271E-1	1.328E+1	2.923E+1
-5.255E-1	1.335E+1	2.911E+1
-5.303E-1	1.340E+1	2.912E+1
-5.320E-1	1.316E+1	2.894E+1
-5.303E-1	1.337E+1	2.910E+1
-5.271E-1	1.324E+1	2.904E+1
-5.271E-1	1.333E+1	2.931E+1
-5.303E-1	1.332E+1	2.926E+1
-5.271E-1	1.335E+1	2.915E+1
-5.271E-1	1.329E+1	2.900E+1
-5.287E-1	1.334E+1	2.915E+1
-5.320E-1	1.337E+1	2.914E+1
-5.255E-1	1.328E+1	2.918E+1
-5.287E-1	1.341E+1	2.927E+1
-5.287E-1	1.334E+1	2.917E+1
-5.303E-1	1.336E+1	2.908E+1
-5.271E-1	1.328E+1	2.926E+1
-5.287E-1	1.337E+1	2.925E+1
-5.303E-1	1.324E+1	2.911E+1
-5.303E-1	1.330E+1	2.891E+1
-5.271E-1	1.313E+1	2.887E+1
-5.255E-1	1.330E+1	2.916E+1
-5.303E-1	1.323E+1	2.908E+1
-5.320E-1	1.345E+1	2.902E+1
-5.287E-1	1.331E+1	2.897E+1
-5.271E-1	1.332E+1	2.908E+1
-5.287E-1	1.315E+1	2.914E+1
-5.303E-1	1.335E+1	2.907E+1
-5.287E-1	1.343E+1	2.919E+1
-5.271E-1	1.318E+1	2.909E+1
-5.303E-1	1.344E+1	2.904E+1
-5.303E-1	1.321E+1	2.920E+1
-5.303E-1	1.322E+1	2.918E+1
-5.287E-1	1.334E+1	2.896E+1
-5.287E-1	1.332E+1	2.900E+1
-5.287E-1	1.321E+1	2.924E+1
-5.287E-1	1.316E+1	2.918E+1
-5.271E-1	1.340E+1	2.904E+1
-5.287E-1	1.329E+1	2.912E+1
-5.287E-1	1.335E+1	2.923E+1
-5.320E-1	1.332E+1	2.919E+1
-5.271E-1	1.329E+1	2.911E+1
-5.320E-1	1.329E+1	2.926E+1
-5.336E-1	1.335E+1	2.915E+1
-5.271E-1	1.325E+1	2.897E+1
-5.303E-1	1.343E+1	2.890E+1
-5.303E-1	1.337E+1	2.907E+1
-5.336E-1	1.330E+1	2.887E+1
-5.271E-1	1.325E+1	2.932E+1
-5.271E-1	1.330E+1	2.923E+1
-5.287E-1	1.334E+1	2.913E+1
-5.287E-1	1.331E+1	2.903E+1
-5.287E-1	1.324E+1	2.899E+1
-5.271E-1	1.321E+1	2.892E+1
-5.303E-1	1.329E+1	2.912E+1
-5.287E-1	1.330E+1	2.916E+1
-5.287E-1	1.335E+1	2.917E+1
-5.239E-1	1.330E+1	2.929E+1
-5.303E-1	1.345E+1	2.896E+1
-5.303E-1	1.316E+1	2.909E+1
-5.255E-1	1.336E+1	2.903E+1
-5.255E-1	1.325E+1	2.917E+1
-5.287E-1	1.321E+1	2.906E+1
-5.336E-1	1.329E+1	2.898E+1
-5.255E-1	1.334E+1	2.898E+1
-5.320E-1	1.338E+1	2.909E+1
-5.303E-1	1.331E+1	2.893E+1
-5.303E-1	1.327E+1	2.924E+1
-5.271E-1	1.329E+1	2.910E+1
-5.271E-1	1.325E+1	2.901E+1
-5.287E-1	1.328E+1	2.920E+1
-5.320E-1	1.337E+1	2.902E+1
-5.303E-1	1.336E+1	2.897E+1
-5.255E-1	1.340E+1	2.912E+1
-5.287E-1	1.333E+1	2.916E+1
-5.320E-1	1.322E+1	2.914E+1
-5.271E-1	1.331E+1	2.902E+1
-5.271E-1	1.340E+1	2.884E+1
-5.287E-1	1.338E+1	2.913E+1
-5.320E-1	1.338E+1	2.922E+1
-5.287E-1	1.326E+1	2.895E+1
-5.271E-1	1.335E+1	2.910E+1
-5.303E-1	1.331E+1	2.899E+1
-5.320E-1	1.330E+1	2.897E+1
-5.287E-1	1.332E+1	2.905E+1
-5.287E-1	1.333E+1	2.924E+1
-5.271E-1	1.338E+1	2.929E+1
-5.320E-1	1.335E+1	2.920E+1
-5.271E-1	1.337E+1	2.900E+1
-5.271E-1	1.325E+1	2.921E+1
-5.303E-1	1.333E+1	2.929E+1
-5.320E-1	1.333E+1	2.900E+1
-5.271E-1	1.327E+1	2.923E+1
-5.271E-1	1.318E+1	2.897E+1
-5.287E-1	1.340E+1	2.905E+1
-5.287E-1	1.345E+1	2.897E+1
-5.271E-1	1.330E+1	2.922E+1
-5.287E-1	1.323E+1	2.920E+1
-5.287E-1	1.325E+1	2.911E+1
-5.303E-1	1.330E+1	2.914E+1
-5.287E-1	1.334E+1	2.909E+1
-5.255E-1	1.334E+1	2.914E+1
-5.287E-1	1.333E+1	2.917E+1
-5.320E-1	1.352E+1	2.898E+1
-5.271E-1	1.323E+1	2.902E+1
-5.303E-1	1.337E+1	2.900E+1
-5.287E-1	1.329E+1	2.900E+1
-5.320E-1	1.339E+1	2.906E+1
-5.271E-1	1.322E+1	2.923E+1
-5.255E-1	1.326E+1	2.893E+1
-5.303E-1	1.345E+1	2.917E+1
-5.287E-1	1.314E+1	2.922E+1
-5.271E-1	1.340E+1	2.899E+1
-5.255E-1	1.317E+1	2.898E+1
-5.287E-1	1.332E+1	2.913E+1
-5.320E-1	1.328E+1	2.914E+1
-5.287E-1	1.324E+1	2.908E+1
-5.271E-1	1.336E+1	2.896E+1
-5.320E-1	1.331E+1	2.907E+1
-5.287E-1	1.318E+1	2.920E+1
-5.271E-1	1.333E+1	2.904E+1
-5.255E-1	1.345E+1	2.911E+1
-5.303E-1	1.337E+1	2.917E+1
-5.320E-1	1.330E+1	2.918E+1
-5.271E-1	1.342E+1	2.920E+1
-5.287E-1	1.337E+1	2.901E+1
-5.303E-1	1.337E+1	2.930E+1
-5.303E-1	1.325E+1	2.923E+1
-5.287E-1	1.325E+1	2.914E+1
-5.271E-1	1.329E+1	2.925E+1
-5.271E-1	1.336E+1	2.890E+1
-5.303E-1	1.317E+1	2.909E+1
-5.287E-1	1.326E+1	2.899E+1
-5.287E-1	1.336E+1	2.925E+1
-5.287E-1	1.325E+1	2.916E+1
-5.320E-1	1.342E+1	2.897E+1
-5.303E-1	1.337E+1	2.916E+1
-5.271E-1	1.335E+1	2.929E+1
-5.287E-1	1.330E+1	2.905E+1
-5.336E-1	1.321E+1	2.901E+1
-5.287E-1	1.330E+1	2.886E+1
-5.271E-1	1.331E+1	2.910E+1
-5.287E-1	1.328E+1	2.924E+1
-5.303E-1	1.342E+1	2.913E+1
-5.303E-1	1.335E+1	2.900E+1
-5.271E-1	1.325E+1	2.880E+1
-5.271E-1	1.330E+1	2.903E+1
-5.336E-1	1.316E+1	2.929E+1
-5.303E-1	1.324E+1	2.915E+1
-5.287E-1	1.323E+1	2.903E+1
-5.287E-1	1.313E+1	2.894E+1
-5.320E-1	1.336E+1	2.933E+1
-5.255E-1	1.328E+1	2.904E+1
-5.255E-1	1.319E+1	2.937E+1
-5.303E-1	1.320E+1	2.918E+1
-5.320E-1	1.333E+1	2.909E+1
-5.303E-1	1.325E+1	2.917E+1
-5.303E-1	1.329E+1	2.914E+1
-5.303E-1	1.330E+1	2.914E+1
-5.336E-1	1.340E+1	2.914E+1
-5.287E-1	1.335E+1	2.896E+1
-5.255E-1	1.342E+1	2.896E+1
-5.287E-1	1.334E+1	2.878E+1
-5.287E-1	1.328E+1	2.931E+1
-5.287E-1	1.328E+1	2.884E+1
-5.287E-1	1.320E+1	2.896E+1
-5.303E-1	1.317E+1	2.914E+1
-5.320E-1	1.314E+1	2.898E+1
-5.287E-1	1.328E+1	2.897E+1
-5.287E-1	1.330E+1	2.932E+1
-5.287E-1	1.326E+1	2.921E+1
-5.271E-1	1.326E+1	2.911E+1
-5.287E-1	1.336E+1	2.908E+1
-5.239E-1	1.336E+1	2.910E+1
-5.271E-1	1.333E+1	2.933E+1
-5.320E-1	1.324E+1	2.933E+1
-5.271E-1	1.333E+1	2.927E+1
-5.271E-1	1.336E+1	2.907E+1
-5.303E-1	1.323E+1	2.898E+1
-5.303E-1	1.327E+1	2.902E+1
-5.287E-1	1.336E+1	2.904E+1
-5.287E-1	1.353E+1	2.918E+1
-5.303E-1	1.332E+1	2.894E+1
-5.303E-1	1.338E+1	2.900E+1
-5.271E-1	1.329E+1	2.898E+1
-5.255E-1	1.346E+1	2.900E+1
-5.271E-1	1.332E+1	2.898E+1
-5.287E-1	1.341E+1	2.909E+1
-5.271E-1	1.335E+1	2.893E+1
-5.271E-1	1.321E+1	2.919E+1
-5.271E-1	1.329E+1	2.908E+1
-5.320E-1	1.323E+1	2.896E+1
-5.287E-1	1.335E+1	2.905E+1
-5.287E-1	1.320E+1	2.905E+1
-5.303E-1	1.341E+1	2.914E+1
-5.320E-1	1.338E+1	2.896E+1
-5.271E-1	1.337E+1	2.891E+1
-5.287E-1	1.335E+1	2.916E+1
-5.320E-1	1.324E+1	2.929E+1
-5.320E-1	1.320E+1	2.903E+1
-5.303E-1	1.319E+1	2.912E+1
-5.287E-1	1.322E+1	2.897E+1
-5.287E-1	1.341E+1	2.905E+1
-5.303E-1	1.337E+1	2.907E+1
-5.255E-1	1.327E+1	2.910E+1
-5.271E-1	1.329E+1	2.897E+1
-5.287E-1	1.321E+1	2.899E+1
-5.303E-1	1.320E+1	2.899E+1
-5.320E-1	1.331E+1	2.887E+1
-5.271E-1	1.321E+1	2.906E+1
-5.320E-1	1.331E+1	2.913E+1
-5.320E-1	1.320E+1	2.909E+1
-5.287E-1	1.323E+1	2.912E+1
-5.287E-1	1.321E+1	2.921E+1
-5.287E-1	1.331E+1	2.910E+1
-5.287E-1	1.308E+1	2.919E+1
-5.287E-1	1.327E+1	2.920E+1
-5.287E-1	1.326E+1	2.907E+1
-5.336E-1	1.331E+1	2.911E+1
-5.287E-1	1.326E+1	2.921E+1
-5.255E-1	1.339E+1	2.918E+1
-5.303E-1	1.342E+1	2.900E+1
-5.271E-1	1.322E+1	2.922E+1
-5.303E-1	1.336E+1	2.915E+1
-5.255E-1	1.334E+1	2.920E+1
-5.287E-1	1.312E+1	2.908E+1
-5.287E-1	1.329E+1	2.897E+1
-5.320E-1	1.337E+1	2.926E+1
-5.287E-1	1.331E+1	2.900E+1
-5.255E-1	1.330E+1	2.901E+1
-5.271E-1	1.334E+1	2.898E+1
-5.303E-1	1.332E+1	2.909E+1
-5.287E-1	1.327E+1	2.916E+1
-5.255E-1	1.329E+1	2.922E+1
-5.303E-1	1.328E+1	2.922E+1
-5.336E-1	1.332E+1	2.918E+1
-5.287E-1	1.333E+1	2.887E+1
-5.271E-1	1.331E+1	2.910E+1
-5.255E-1	1.325E+1	2.905E+1
-5.303E-1	1.337E+1	2.912E+1
-5.271E-1	1.331E+1	2.919E+1
-5.271E-1	1.332E+1	2.911E+1
-5.303E-1	1.342E+1	2.896E+1
-5.320E-1	1.331E+1	2.908E+1
-5.255E-1	1.320E+1	2.903E+1
-5.271E-1	1.328E+1	2.905E+1
-5.287E-1	1.314E+1	2.922E+1
-5.303E-1	1.321E+1	2.893E+1
-5.255E-1	1.327E+1	2.908E+1
-5.255E-1	1.326E+1	2.897E+1
-5.287E-1	1.330E+1	2.904E+1
-5.320E-1	1.344E+1	2.927E+1
-5.320E-1	1.330E+1	2.885E+1
-5.255E-1	1.344E+1	2.923E+1
-5.320E-1	1.321E+1	2.914E+1
-5.303E-1	1.325E+1	2.899E+1
-5.271E-1	1.314E+1	2.895E+1
-5.303E-1	1.336E+1	2.911E+1
-5.287E-1	1.337E+1	2.911E+1
-5.320E-1	1.334E+1	2.915E+1
-5.287E-1	1.341E+1	2.906E+1
-5.239E-1	1.341E+1	2.913E+1
-5.303E-1	1.324E+1	2.904E+1
-5.336E-1	1.326E+1	2.894E+1
-5.287E-1	1.332E+1	2.894E+1
-5.255E-1	1.336E+1	2.914E+1
-5.320E-1	1.339E+1	2.901E+1
-5.320E-1	1.330E+1	2.924E+1
-5.287E-1	1.346E+1	2.919E+1
-5.271E-1	1.336E+1	2.908E+1
-5.255E-1	1.336E+1	2.892E+1
-5.303E-1	1.317E+1	2.920E+1
-5.287E-1	1.330E+1	2.902E+1
-5.271E-1	1.321E+1	2.898E+1
-5.320E-1	1.317E+1	2.893E+1
-5.320E-1	1.313E+1	2.901E+1
-5.271E-1	1.329E+1	2.912E+1
-5.239E-1	1.317E+1	2.917E+1
-5.287E-1	1.336E+1	2.907E+1
-5.320E-1	1.334E+1	2.914E+1
-5.287E-1	1.332E+1	2.917E+1
-5.271E-1	1.340E+1	2.909E+1
-5.287E-1	1.333E+1	2.905E+1
-5.271E-1	1.327E+1	2.900E+1
-5.239E-1	1.329E+1	2.909E+1
-5.271E-1	1.333E+1	2.904E+1
-5.303E-1	1.340E+1	2.902E+1
-5.303E-1	1.334E+1	2.904E+1
-5.271E-1	1.323E+1	2.914E+1
-5.271E-1	1.319E+1	2.920E+1
-5.287E-1	1.320E+1	2.917E+1
-5.303E-1	1.320E+1	2.898E+1
-5.255E-1	1.346E+1	2.893E+1
-5.271E-1	1.327E+1	2.907E+1
-5.303E-1	1.346E+1	2.914E+1
-5.336E-1	1.321E+1	2.914E+1
-5.255E-1	1.324E+1	2.892E+1
-5.255E-1	1.325E+1	2.900E+1
-5.303E-1	1.346E+1	2.917E+1
-5.303E-1	1.337E+1	2.924E+1
-5.271E-1	1.341E+1	2.918E+1
-5.239E-1	1.331E+1	2.915E+1
-5.303E-1	1.317E+1	2.917E+1
-5.287E-1	1.334E+1	2.909E+1
-5.255E-1	1.335E+1	2.911E+1
-5.271E-1	1.319E+1	2.913E+1
-5.271E-1	1.318E+1	2.903E+1
-5.303E-1	1.326E+1	2.909E+1
-5.287E-1	1.330E+1	2.906E+1
-5.287E-1	1.331E+1	2.923E+1
-5.287E-1	1.313E+1	2.919E+1
-5.303E-1	1.323E+1	2.902E+1
-5.320E-1	1.343E+1	2.908E+1
-5.271E-1	1.329E+1	2.916E+1
-5.287E-1	1.332E+1	2.913E+1
-5.320E-1	1.322E+1	2.910E+1
-5.255E-1	1.343E+1	2.911E+1
-5.255E-1	1.337E+1	2.903E+1
-5.303E-1	1.334E+1	2.902E+1
-5.320E-1	1.335E+1	2.903E+1
-5.287E-1	1.316E+1	2.923E+1
-5.255E-1	1.336E+1	2.899E+1
-5.303E-1	1.328E+1	2.933E+1
-5.287E-1	1.333E+1	2.901E+1
-5.287E-1	1.334E+1	2.912E+1
-5.255E-1	1.324E+1	2.917E+1
-5.287E-1	1.316E+1	2.926E+1
-5.320E-1	1.323E+1	2.896E+1
-5.287E-1	1.335E+1	2.902E+1
-5.287E-1	1.333E+1	2.899E+1
-5.320E-1	1.332E+1	2.918E+1
-5.303E-1	1.326E+1	2.898E+1
-5.287E-1	1.320E+1	2.911E+1
-5.255E-1	1.331E+1	2.889E+1
-5.303E-1	1.332E+1	2.911E+1
-5.320E-1	1.326E+1	2.895E+1
-5.255E-1	1.323E+1	2.911E+1
-5.271E-1	1.324E+1	2.914E+1
-5.287E-1	1.342E+1	2.905E+1
-5.320E-1	1.326E+1	2.913E+1
-5.271E-1	1.339E+1	2.943E+1
-5.271E-1	1.318E+1	2.896E+1
-5.303E-1	1.315E+1	2.942E+1
-5.303E-1	1.335E+1	2.901E+1
-5.255E-1	1.320E+1	2.914E+1
-5.255E-1	1.332E+1	2.910E+1
-5.271E-1	1.331E+1	2.918E+1
-5.303E-1	1.325E+1	2.906E+1
-5.287E-1	1.328E+1	2.919E+1
-5.287E-1	1.335E+1	2.902E+1
-5.287E-1	1.328E+1	2.891E+1
-5.303E-1	1.341E+1	2.914E+1
-5.271E-1	1.331E+1	2.932E+1
-5.271E-1	1.315E+1	2.911E+1
-5.320E-1	1.333E+1	2.902E+1
-5.287E-1	1.332E+1	2.919E+1
-5.287E-1	1.312E+1	2.913E+1
-5.287E-1	1.328E+1	2.923E+1
-5.271E-1	1.321E+1	2.906E+1
-5.320E-1	1.335E+1	2.904E+1
-5.287E-1	1.337E+1	2.907E+1
-5.255E-1	1.315E+1	2.912E+1
-5.303E-1	1.321E+1	2.914E+1
-5.303E-1	1.333E+1	2.914E+1
-5.287E-1	1.330E+1	2.912E+1
-5.239E-1	1.320E+1	2.906E+1
-5.320E-1	1.335E+1	2.913E+1
-5.303E-1	1.346E+1	2.897E+1
-5.287E-1	1.328E+1	2.915E+1
-5.255E-1	1.320E+1	2.911E+1
-5.271E-1	1.323E+1	2.898E+1
-5.320E-1	1.329E+1	2.902E+1
-5.287E-1	1.336E+1	2.915E+1
-5.287E-1	1.322E+1	2.910E+1
-5.287E-1	1.333E+1	2.919E+1
-5.320E-1	1.334E+1	2.915E+1
-5.287E-1	1.336E+1	2.913E+1
-5.271E-1	1.327E+1	2.903E+1
-5.287E-1	1.344E+1	2.919E+1
-5.320E-1	1.325E+1	2.915E+1
-5.271E-1	1.322E+1	2.887E+1
-5.287E-1	1.319E+1	2.905E+1
-5.303E-1	1.323E+1	2.893E+1
-5.303E-1	1.323E+1	2.914E+1
-5.287E-1	1.334E+1	2.902E+1
-5.271E-1	1.329E+1	2.921E+1
-5.303E-1	1.350E+1	2.911E+1
-5.303E-1	1.328E+1	2.926E+1
-5.255E-1	1.330E+1	2.923E+1
-5.320E-1	1.339E+1	2.919E+1
-5.271E-1	1.320E+1	2.905E+1
-5.303E-1	1.325E+1	2.923E+1
-5.271E-1	1.329E+1	2.922E+1
-5.222E-1	1.321E+1	2.905E+1
-5.320E-1	1.330E+1	2.879E+1
-5.320E-1	1.316E+1	2.897E+1
-5.271E-1	1.333E+1	2.904E+1
-5.271E-1	1.332E+1	2.921E+1
-5.287E-1	1.342E+1	2.892E+1
-5.303E-1	1.336E+1	2.906E+1
-5.287E-1	1.317E+1	2.898E+1
-5.255E-1	1.327E+1	2.881E+1
-5.303E-1	1.315E+1	2.891E+1
-5.303E-1	1.328E+1	2.913E+1
-5.255E-1	1.323E+1	2.912E+1
-5.271E-1	1.315E+1	2.911E+1
-5.271E-1	1.334E+1	2.903E+1
-5.320E-1	1.321E+1	2.910E+1
-5.287E-1	1.341E+1	2.899E+1
-5.271E-1	1.328E+1	2.903E+1
-5.303E-1	1.314E+1	2.915E+1
-5.320E-1	1.334E+1	2.893E+1
-5.255E-1	1.333E+1	2.912E+1
-5.271E-1	1.322E+1	2.913E+1
-5.303E-1	1.341E+1	2.905E+1
-5.303E-1	1.334E+1	2.898E+1
-5.271E-1	1.322E+1	2.910E+1
-5.287E-1	1.326E+1	2.908E+1
-5.255E-1	1.333E+1	2.911E+1
-5.303E-1	1.326E+1	2.902E+1
-5.271E-1	1.337E+1	2.915E+1
-5.255E-1	1.322E+1	2.919E+1
-5.271E-1	1.318E+1	2.907E+1
-5.303E-1	1.321E+1	2.927E+1
-5.303E-1	1.338E+1	2.919E+1
-5.255E-1	1.322E+1	2.900E+1
-5.287E-1	1.345E+1	2.909E+1
-5.303E-1	1.333E+1	2.914E+1
-5.255E-1	1.321E+1	2.914E+1
-5.239E-1	1.323E+1	2.892E+1
-5.287E-1	1.331E+1	2.913E+1
-5.320E-1	1.333E+1	2.896E+1
-5.255E-1	1.338E+1	2.897E+1
-5.287E-1	1.330E+1	2.922E+1
-5.287E-1	1.322E+1	2.894E+1
-5.303E-1	1.339E+1	2.885E+1
-5.271E-1	1.340E+1	2.891E+1
-5.287E-1	1.338E+1	2.887E+1
-5.287E-1	1.315E+1	2.899E+1
-5.303E-1	1.319E+1	2.917E+1
-5.255E-1	1.339E+1	2.906E+1
-5.255E-1	1.331E+1	2.927E+1
-5.255E-1	1.325E+1	2.924E+1
-5.287E-1	1.331E+1	2.927E+1
-5.271E-1	1.356E+1	2.902E+1
-5.239E-1	1.327E+1	2.915E+1
-5.303E-1	1.331E+1	2.910E+1
-5.287E-1	1.321E+1	2.924E+1
-5.255E-1	1.325E+1	2.883E+1
-5.271E-1	1.331E+1	2.911E+1
-5.287E-1	1.320E+1	2.902E+1
-5.303E-1	1.339E+1	2.908E+1
-5.287E-1	1.335E+1	2.914E+1
-5.271E-1	1.330E+1	2.908E+1
-5.287E-1	1.322E+1	2.922E+1
-5.303E-1	1.324E+1	2.911E+1
-5.287E-1	1.348E+1	2.898E+1
-5.255E-1	1.322E+1	2.898E+1
-5.303E-1	1.324E+1	2.907E+1
-5.287E-1	1.323E+1	2.913E+1
-5.271E-1	1.324E+1	2.907E+1
-5.271E-1	1.318E+1	2.917E+1
-5.303E-1	1.320E+1	2.894E+1
-5.287E-1	1.342E+1	2.898E+1
-5.271E-1	1.333E+1	2.910E+1
-5.271E-1	1.325E+1	2.906E+1
-5.271E-1	1.319E+1	2.903E+1
-5.320E-1	1.337E+1	2.911E+1
-5.287E-1	1.343E+1	2.898E+1
-5.271E-1	1.326E+1	2.927E+1
-5.287E-1	1.322E+1	2.916E+1
-5.320E-1	1.337E+1	2.903E+1
-5.287E-1	1.318E+1	2.915E+1
-5.255E-1	1.339E+1	2.916E+1
-5.287E-1	1.336E+1	2.901E+1
-5.271E-1	1.325E+1	2.907E+1
-5.255E-1	1.308E+1	2.904E+1
-5.255E-1	1.345E+1	2.909E+1
-5.287E-1	1.328E+1	2.910E+1
-5.303E-1	1.324E+1	2.913E+1
-5.320E-1	1.333E+1	2.909E+1
-5.271E-1	1.323E+1	2.879E+1
-5.320E-1	1.345E+1	2.913E+1
-5.303E-1	1.321E+1	2.886E+1
-5.287E-1	1.316E+1	2.931E+1
-5.271E-1	1.327E+1	2.902E+1
-5.271E-1	1.344E+1	2.892E+1
-5.303E-1	1.321E+1	2.913E+1
-5.287E-1	1.322E+1	2.902E+1
-5.255E-1	1.320E+1	2.894E+1
-5.287E-1	1.335E+1	2.899E+1
-5.320E-1	1.333E+1	2.913E+1
-5.271E-1	1.341E+1	2.924E+1
-5.255E-1	1.327E+1	2.899E+1
-5.287E-1	1.323E+1	2.890E+1
-5.287E-1	1.330E+1	2.912E+1
-5.255E-1	1.334E+1	2.905E+1
-5.287E-1	1.330E+1	2.898E+1
-5.287E-1	1.338E+1	2.913E+1
-5.287E-1	1.335E+1	2.900E+1
-5.287E-1	1.326E+1	2.919E+1
-5.255E-1	1.331E+1	2.922E+1
-5.287E-1	1.323E+1	2.905E+1
-5.320E-1	1.323E+1	2.918E+1
-5.271E-1	1.323E+1	2.913E+1
-5.239E-1	1.328E+1	2.911E+1
-5.287E-1	1.326E+1	2.903E+1
-5.303E-1	1.335E+1	2.893E+1
-5.287E-1	1.323E+1	2.908E+1
-5.271E-1	1.331E+1	2.909E+1
-5.303E-1	1.327E+1	2.901E+1
-5.303E-1	1.342E+1	2.895E+1
-5.287E-1	1.324E+1	2.925E+1
-5.271E-1	1.337E+1	2.906E+1
-5.303E-1	1.338E+1	2.885E+1
-5.303E-1	1.334E+1	2.913E+1
-5.255E-1	1.328E+1	2.890E+1
-5.255E-1	1.321E+1	2.896E+1
-5.271E-1	1.326E+1	2.906E+1
-5.303E-1	1.308E+1	2.932E+1
-5.287E-1	1.324E+1	2.915E+1
-5.239E-1	1.329E+1	2.899E+1
-5.303E-1	1.340E+1	2.896E+1
-5.303E-1	1.336E+1	2.911E+1
-5.255E-1	1.332E+1	2.919E+1
-5.271E-1	1.320E+1	2.895E+1
-5.287E-1	1.332E+1	2.927E+1
-5.320E-1	1.333E+1	2.904E+1
-5.287E-1	1.322E+1	2.912E+1
-5.271E-1	1.328E+1	2.909E+1
-5.271E-1	1.335E+1	2.904E+1
-5.287E-1	1.335E+1	2.920E+1
-5.303E-1	1.330E+1	2.908E+1
-5.255E-1	1.337E+1	2.926E+1
-5.320E-1	1.333E+1	2.906E+1
-5.303E-1	1.329E+1	2.917E+1
-5.271E-1	1.319E+1	2.916E+1
-5.255E-1	1.327E+1	2.907E+1
-5.271E-1	1.332E+1	2.892E+1
-5.303E-1	1.338E+1	2.913E+1
-5.287E-1	1.322E+1	2.917E+1
-5.255E-1	1.329E+1	2.910E+1
-5.303E-1	1.335E+1	2.901E+1
-5.287E-1	1.333E+1	2.909E+1
-5.271E-1	1.332E+1	2.902E+1
-5.271E-1	1.321E+1	2.919E+1
-5.271E-1	1.330E+1	2.885E+1
-5.336E-1	1.331E+1	2.904E+1
-5.287E-1	1.325E+1	2.906E+1
-5.271E-1	1.323E+1	2.911E+1
-5.271E-1	1.319E+1	2.896E+1
-5.287E-1	1.332E+1	2.909E+1
-5.287E-1	1.345E+1	2.899E+1
-5.271E-1	1.348E+1	2.898E+1
-5.287E-1	1.326E+1	2.918E+1
-5.303E-1	1.337E+1	2.914E+1
-5.271E-1	1.336E+1	2.891E+1
-5.239E-1	1.330E+1	2.906E+1
-5.303E-1	1.328E+1	2.898E+1
-5.320E-1	1.323E+1	2.911E+1
-5.303E-1	1.320E+1	2.896E+1
-5.287E-1	1.329E+1	2.883E+1
-5.320E-1	1.329E+1	2.924E+1
-5.303E-1	1.312E+1	2.920E+1
-5.303E-1	1.321E+1	2.912E+1
-5.271E-1	1.323E+1	2.897E+1
-5.287E-1	1.349E+1	2.897E+1
-5.287E-1	1.332E+1	2.919E+1
-5.271E-1	1.333E+1	2.906E+1
-5.255E-1	1.325E+1	2.920E+1
-5.336E-1	1.322E+1	2.915E+1
-5.303E-1	1.341E+1	2.915E+1
-5.255E-1	1.325E+1	2.893E+1
-5.255E-1	1.334E+1	2.900E+1
-5.303E-1	1.325E+1	2.912E+1
-5.303E-1	1.323E+1	2.912E+1
-5.303E-1	1.331E+1	2.889E+1
-5.271E-1	1.320E+1	2.907E+1
-5.287E-1	1.336E+1	2.902E+1
-5.303E-1	1.351E+1	2.906E+1
-5.255E-1	1.326E+1	2.897E+1
-5.271E-1	1.321E+1	2.904E+1
-5.303E-1	1.337E+1	2.892E+1
-5.303E-1	1.323E+1	2.909E+1
-5.287E-1	1.319E+1	2.896E+1
-5.255E-1	1.327E+1	2.898E+1
-5.287E-1	1.321E+1	2.907E+1
-5.320E-1	1.331E+1	2.909E+1
-5.287E-1	1.326E+1	2.917E+1
-5.255E-1	1.334E+1	2.916E+1
-5.271E-1	1.318E+1	2.904E+1
-5.320E-1	1.331E+1	2.905E+1
-5.255E-1	1.327E+1	2.929E+1
-5.271E-1	1.330E+1	2.893E+1
-5.287E-1	1.331E+1	2.919E+1
-5.287E-1	1.329E+1	2.898E+1
-5.271E-1	1.337E+1	2.908E+1
-5.271E-1	1.313E+1	2.910E+1
-5.287E-1	1.340E+1	2.912E+1
-5.320E-1	1.336E+1	2.925E+1
-5.255E-1	1.326E+1	2.894E+1
-5.255E-1	1.326E+1	2.897E+1
-5.303E-1	1.333E+1	2.911E+1
-5.320E-1	1.330E+1	2.903E+1
-5.255E-1	1.325E+1	2.914E+1
-5.255E-1	1.325E+1	2.900E+1
-5.255E-1	1.341E+1	2.901E+1
-5.287E-1	1.340E+1	2.909E+1
-5.255E-1	1.334E+1	2.932E+1
-5.271E-1	1.329E+1	2.898E+1
-5.303E-1	1.328E+1	2.906E+1
-5.303E-1	1.341E+1	2.894E+1
-5.287E-1	1.328E+1	2.910E+1
-5.255E-1	1.315E+1	2.897E+1
-5.255E-1	1.316E+1	2.915E+1
-5.320E-1	1.328E+1	2.905E+1
-5.271E-1	1.330E+1	2.879E+1
-5.271E-1	1.330E+1	2.900E+1
-5.336E-1	1.327E+1	2.910E+1
-5.320E-1	1.323E+1	2.908E+1
-5.271E-1	1.339E+1	2.913E+1
-5.271E-1	1.338E+1	2.902E+1
-5.287E-1	1.325E+1	2.925E+1
-5.320E-1	1.355E+1	2.906E+1
-5.255E-1	1.333E+1	2.914E+1
-5.255E-1	1.322E+1	2.889E+1
-5.303E-1	1.338E+1	2.916E+1
-5.303E-1	1.332E+1	2.902E+1
-5.255E-1	1.327E+1	2.908E+1
-5.239E-1	1.331E+1	2.923E+1
-5.255E-1	1.343E+1	2.913E+1
-5.287E-1	1.330E+1	2.905E+1
-5.271E-1	1.350E+1	2.904E+1
-5.271E-1	1.333E+1	2.904E+1
-5.303E-1	1.326E+1	2.919E+1
-5.303E-1	1.332E+1	2.911E+1
-5.287E-1	1.333E+1	2.920E+1
-5.271E-1	1.327E+1	2.911E+1
-5.303E-1	1.325E+1	2.917E+1
-5.287E-1	1.321E+1	2.902E+1
-5.255E-1	1.315E+1	2.907E+1
-5.271E-1	1.325E+1	2.908E+1
-5.287E-1	1.330E+1	2.907E+1
-5.336E-1	1.324E+1	2.919E+1
-5.255E-1	1.339E+1	2.897E+1
-5.271E-1	1.329E+1	2.901E+1
-5.271E-1	1.322E+1	2.895E+1
-5.303E-1	1.330E+1	2.914E+1
-5.271E-1	1.336E+1	2.930E+1
-5.271E-1	1.330E+1	2.910E+1
-5.271E-1	1.329E+1	2.894E+1
-5.287E-1	1.322E+1	2.896E+1
-5.271E-1	1.321E+1	2.922E+1
-5.303E-1	1.339E+1	2.908E+1
-5.287E-1	1.330E+1	2.893E+1
-5.303E-1	1.347E+1	2.888E+1
-5.287E-1	1.338E+1	2.905E+1
-5.255E-1	1.325E+1	2.892E+1
-5.271E-1	1.340E+1	2.896E+1
-5.287E-1	1.325E+1	2.917E+1
-5.271E-1	1.330E+1	2.905E+1
-5.303E-1	1.333E+1	2.928E+1
-5.287E-1	1.340E+1	2.917E+1
-5.320E-1	1.341E+1	2.905E+1
-5.287E-1	1.329E+1	2.903E+1
-5.271E-1	1.342E+1	2.893E+1
-5.303E-1	1.327E+1	2.906E+1
-5.303E-1	1.326E+1	2.914E+1
-5.271E-1	1.338E+1	2.905E+1
-5.271E-1	1.343E+1	2.915E+1
-5.271E-1	1.331E+1	2.903E+1
-5.271E-1	1.338E+1	2.915E+1
-5.271E-1	1.326E+1	2.902E+1
-5.287E-1	1.335E+1	2.909E+1
-5.287E-1	1.323E+1	2.913E+1
-5.287E-1	1.326E+1	2.910E+1
-5.255E-1	1.341E+1	2.920E+1
-5.271E-1	1.332E+1	2.890E+1
-5.287E-1	1.330E+1	2.918E+1
-5.303E-1	1.338E+1	2.911E+1
-5.271E-1	1.323E+1	2.909E+1
-5.271E-1	1.323E+1	2.919E+1
-5.271E-1	1.342E+1	2.916E+1
-5.303E-1	1.334E+1	2.902E+1
-5.287E-1	1.321E+1	2.913E+1
-5.239E-1	1.319E+1	2.912E+1
-5.271E-1	1.336E+1	2.904E+1
-5.287E-1	1.333E+1	2.896E+1
-5.255E-1	1.334E+1	2.908E+1
-5.255E-1	1.335E+1	2.898E+1
-5.287E-1	1.335E+1	2.904E+1
-5.303E-1	1.337E+1	2.910E+1
-5.271E-1	1.321E+1	2.897E+1
-5.255E-1	1.325E+1	2.893E+1
-5.303E-1	1.329E+1	2.908E+1
-5.320E-1	1.321E+1	2.900E+1
-5.255E-1	1.321E+1	2.911E+1
-5.255E-1	1.338E+1	2.919E+1
-5.287E-1	1.324E+1	2.924E+1
-5.287E-1	1.326E+1	2.908E+1
-5.271E-1	1.337E+1	2.915E+1
-5.271E-1	1.316E+1	2.901E+1
-5.271E-1	1.335E+1	2.889E+1
-5.271E-1	1.336E+1	2.902E+1
-5.303E-1	1.333E+1	2.908E+1
-5.255E-1	1.328E+1	2.907E+1
-5.271E-1	1.334E+1	2.918E+1
-5.320E-1	1.327E+1	2.903E+1
-5.271E-1	1.340E+1	2.893E+1
-5.271E-1	1.311E+1	2.910E+1
-5.287E-1	1.329E+1	2.908E+1
-5.287E-1	1.332E+1	2.916E+1
-5.271E-1	1.323E+1	2.917E+1
-5.287E-1	1.323E+1	2.905E+1
-5.271E-1	1.329E+1	2.885E+1
-5.303E-1	1.331E+1	2.919E+1
-5.271E-1	1.328E+1	2.898E+1
-5.287E-1	1.320E+1	2.914E+1
-5.271E-1	1.325E+1	2.895E+1
-5.303E-1	1.333E+1	2.899E+1
-5.239E-1	1.328E+1	2.906E+1
-5.287E-1	1.327E+1	2.917E+1
-5.287E-1	1.337E+1	2.923E+1
-5.320E-1	1.320E+1	2.912E+1
-5.271E-1	1.338E+1	2.910E+1
-5.255E-1	1.323E+1	2.908E+1
-5.320E-1	1.322E+1	2.903E+1
-5.336E-1	1.315E+1	2.929E+1
-5.287E-1	1.326E+1	2.893E+1
-5.271E-1	1.337E+1	2.901E+1
-5.303E-1	1.334E+1	2.899E+1
-5.303E-1	1.340E+1	2.899E+1
-5.287E-1	1.322E+1	2.914E+1
-5.271E-1	1.314E+1	2.910E+1
-5.287E-1	1.338E+1	2.900E+1
-5.303E-1	1.334E+1	2.914E+1
-5.255E-1	1.332E+1	2.907E+1
-5.239E-1	1.323E+1	2.919E+1
-5.303E-1	1.332E+1	2.923E+1
-5.287E-1	1.317E+1	2.897E+1
-5.271E-1	1.333E+1	2.901E+1
-5.271E-1	1.314E+1	2.906E+1
-5.303E-1	1.328E+1	2.915E+1
-5.320E-1	1.328E+1	2.928E+1
-5.271E-1	1.335E+1	2.917E+1
-5.271E-1	1.335E+1	2.895E+1
-5.287E-1	1.344E+1	2.913E+1
-5.303E-1	1.314E+1	2.916E+1
-5.271E-1	1.320E+1	2.894E+1
-5.271E-1	1.329E+1	2.897E+1
-5.287E-1	1.320E+1	2.896E+1
-5.320E-1	1.326E+1	2.912E+1
-5.255E-1	1.321E+1	2.917E+1
-5.287E-1	1.318E+1	2.924E+1
-5.287E-1	1.346E+1	2.896E+1
-5.320E-1	1.340E+1	2.912E+1
-5.271E-1	1.327E+1	2.911E+1
-5.271E-1	1.328E+1	2.907E+1
-5.287E-1	1.329E+1	2.902E+1
-5.287E-1	1.325E+1	2.914E+1
-5.255E-1	1.324E+1	2.923E+1
-5.255E-1	1.325E+1	2.919E+1
-5.287E-1	1.324E+1	2.903E+1
-5.287E-1	1.348E+1	2.909E+1
-5.271E-1	1.317E+1	2.908E+1
-5.271E-1	1.323E+1	2.916E+1
-5.287E-1	1.340E+1	2.894E+1
-5.287E-1	1.318E+1	2.923E+1
-5.303E-1	1.331E+1	2.910E+1
-5.287E-1	1.325E+1	2.890E+1
-5.303E-1	1.337E+1	2.905E+1
-5.320E-1	1.332E+1	2.890E+1
-5.271E-1	1.327E+1	2.893E+1
-5.271E-1	1.324E+1	2.902E+1
-5.287E-1	1.326E+1	2.922E+1
-5.303E-1	1.336E+1	2.919E+1
-5.287E-1	1.336E+1	2.916E+1
-5.271E-1	1.342E+1	2.912E+1
-5.271E-1	1.331E+1	2.912E+1
-5.303E-1	1.329E+1	2.910E+1
-5.287E-1	1.346E+1	2.898E+1
-5.255E-1	1.319E+1	2.908E+1
-5.287E-1	1.328E+1	2.908E+1
-5.320E-1	1.334E+1	2.902E+1
-5.255E-1	1.322E+1	2.888E+1
-5.255E-1	1.314E+1	2.915E+1
-5.287E-1	1.344E+1	2.908E+1
-5.287E-1	1.334E+1	2.906E+1
-5.271E-1	1.315E+1	2.901E+1
-5.271E-1	1.332E+1	2.885E+1
-5.303E-1	1.320E+1	2.901E+1
-5.287E-1	1.321E+1	2.903E+1
-5.255E-1	1.323E+1	2.892E+1
-5.206E-1	1.340E+1	2.921E+1
-5.271E-1	1.327E+1	2.908E+1
-5.271E-1	1.332E+1	2.901E+1
-5.287E-1	1.335E+1	2.910E+1
-5.287E-1	1.336E+1	2.915E+1
-5.271E-1	1.337E+1	2.901E+1
-5.287E-1	1.326E+1	2.914E+1
-5.271E-1	1.323E+1	2.918E+1
-5.239E-1	1.331E+1	2.928E+1
-5.287E-1	1.336E+1	2.921E+1
-5.287E-1	1.330E+1	2.904E+1
-5.255E-1	1.330E+1	2.899E+1
-5.271E-1	1.316E+1	2.907E+1
-5.287E-1	1.327E+1	2.883E+1
-5.303E-1	1.321E+1	2.917E+1
-5.239E-1	1.331E+1	2.904E+1
-5.255E-1	1.340E+1	2.898E+1
-5.271E-1	1.323E+1	2.904E+1
-5.303E-1	1.328E+1	2.893E+1
-5.255E-1	1.339E+1	2.912E+1
-5.287E-1	1.344E+1	2.923E+1
-5.271E-1	1.342E+1	2.923E+1
-5.287E-1	1.322E+1	2.909E+1
-5.255E-1	1.330E+1	2.897E+1
-5.255E-1	1.344E+1	2.908E+1
-5.287E-1	1.337E+1	2.918E+1
-5.303E-1	1.332E+1	2.884E+1
-5.271E-1	1.331E+1	2.889E+1
-5.255E-1	1.333E+1	2.895E+1
-5.287E-1	1.322E+1	2.920E+1
-5.303E-1	1.330E+1	2.892E+1
-5.271E-1	1.342E+1	2.906E+1
-5.239E-1	1.333E+1	2.916E+1
-5.303E-1	1.334E+1	2.916E+1
-5.303E-1	1.320E+1	2.918E+1
-5.239E-1	1.323E+1	2.918E+1
-5.239E-1	1.333E+1	2.891E+1
-5.255E-1	1.330E+1	2.925E+1
-5.320E-1	1.329E+1	2.903E+1
-5.271E-1	1.343E+1	2.906E+1
-5.255E-1	1.329E+1	2.915E+1
-5.255E-1	1.321E+1	2.915E+1
-5.271E-1	1.334E+1	2.895E+1
-5.271E-1	1.310E+1	2.897E+1
-5.255E-1	1.319E+1	2.898E+1
-5.287E-1	1.326E+1	2.901E+1
-5.287E-1	1.329E+1	2.926E+1
-5.255E-1	1.321E+1	2.906E+1
-5.255E-1	1.343E+1	2.918E+1
-5.271E-1	1.331E+1	2.898E+1
-5.303E-1	1.308E+1	2.922E+1
-5.255E-1	1.317E+1	2.911E+1
-5.255E-1	1.324E+1	2.915E+1
-5.271E-1	1.341E+1	2.901E+1
-5.303E-1	1.340E+1	2.911E+1
-5.271E-1	1.331E+1	2.917E+1
-5.271E-1	1.324E+1	2.898E+1
-5.271E-1	1.325E+1	2.898E+1
-5.303E-1	1.337E+1	2.896E+1
-5.271E-1	1.332E+1	2.914E+1
-5.255E-1	1.341E+1	2.916E+1
-5.287E-1	1.332E+1	2.910E+1
-5.303E-1	1.334E+1	2.919E+1
-5.271E-1	1.327E+1	2.918E+1
-5.222E-1	1.322E+1	2.896E+1
-5.239E-1	1.320E+1	2.914E+1
-5.336E-1	1.320E+1	2.915E+1
-5.255E-1	1.324E+1	2.904E+1
-5.271E-1	1.335E+1	2.906E+1
-5.287E-1	1.326E+1	2.911E+1
-5.271E-1	1.330E+1	2.904E+1
-5.255E-1	1.333E+1	2.911E+1
-5.255E-1	1.340E+1	2.938E+1
-5.271E-1	1.338E+1	2.915E+1
-5.287E-1	1.317E+1	2.911E+1
-5.271E-1	1.325E+1	2.908E+1
-5.271E-1	1.327E+1	2.907E+1
-5.287E-1	1.325E+1	2.903E+1
-5.303E-1	1.335E+1	2.903E+1
-5.271E-1	1.332E+1	2.912E+1
-5.255E-1	1.329E+1	2.897E+1
-5.255E-1	1.328E+1	2.910E+1
-5.287E-1	1.322E+1	2.921E+1
-5.255E-1	1.317E+1	2.902E+1
-5.271E-1	1.326E+1	2.899E+1
-5.239E-1	1.331E+1	2.901E+1
-5.287E-1	1.330E+1	2.903E+1
-5.271E-1	1.335E+1	2.922E+1
-5.239E-1	1.326E+1	2.907E+1
-5.255E-1	1.326E+1	2.932E+1
-5.287E-1	1.328E+1	2.897E+1
-5.271E-1	1.338E+1	2.904E+1
-5.271E-1	1.324E+1	2.915E+1
-5.271E-1	1.325E+1	2.877E+1
-5.303E-1	1.320E+1	2.899E+1
-5.239E-1	1.322E+1	2.909E+1
-5.271E-1	1.331E+1	2.917E+1
-5.255E-1	1.325E+1	2.913E+1
-5.303E-1	1.321E+1	2.920E+1
-5.271E-1	1.337E+1	2.900E+1
-5.239E-1	1.330E+1	2.913E+1
-5.287E-1	1.320E+1	2.915E+1
-5.287E-1	1.347E+1	2.905E+1
-5.271E-1	1.330E+1	2.918E+1
-5.287E-1	1.346E+1	2.902E+1
-5.271E-1	1.320E+1	2.906E+1
-5.287E-1	1.326E+1	2.885E+1
-5.287E-1	1.336E+1	2.908E+1
-5.271E-1	1.326E+1	2.918E+1
-5.287E-1	1.325E+1	2.935E+1
-5.303E-1	1.331E+1	2.908E+1
-5.287E-1	1.331E+1	2.918E+1
-5.239E-1	1.325E+1	2.891E+1
-5.271E-1	1.324E+1	2.910E+1
-5.271E-1	1.340E+1	2.908E+1
-5.287E-1	1.333E+1	2.912E+1
-5.271E-1	1.330E+1	2.899E+1
-5.255E-1	1.331E+1	2.917E+1
-5.287E-1	1.329E+1	2.914E+1
-5.271E-1	1.329E+1	2.896E+1
-5.255E-1	1.327E+1	2.876E+1
-5.255E-1	1.330E+1	2.895E+1
-5.287E-1	1.323E+1	2.923E+1
-5.255E-1	1.333E+1	2.902E+1
-5.239E-1	1.316E+1	2.912E+1
-5.271E-1	1.339E+1	2.909E+1
-5.303E-1	1.327E+1	2.920E+1
-5.255E-1	1.324E+1	2.930E+1
-5.239E-1	1.327E+1	2.912E+1
-5.287E-1	1.322E+1	2.908E+1
-5.303E-1	1.324E+1	2.916E+1
-5.255E-1	1.340E+1	2.910E+1
-5.255E-1	1.334E+1	2.877E+1
-5.271E-1	1.326E+1	2.901E+1
-5.320E-1	1.323E+1	2.896E+1
-5.222E-1	1.337E+1	2.912E+1
-5.255E-1	1.325E+1	2.916E+1
-5.287E-1	1.325E+1	2.893E+1
-5.287E-1	1.331E+1	2.906E+1
-5.255E-1	1.336E+1	2.910E+1
-5.255E-1	1.337E+1	2.912E+1
-5.271E-1	1.327E+1	2.931E+1
-5.271E-1	1.327E+1	2.903E+1
-5.287E-1	1.328E+1	2.903E+1
-5.239E-1	1.326E+1	2.891E+1
-5.287E-1	1.313E+1	2.894E+1
-5.287E-1	1.336E+1	2.905E+1
-5.239E-1	1.317E+1	2.916E+1
-5.239E-1	1.336E+1	2.920E+1
-5.287E-1	1.329E+1	2.925E+1
-5.255E-1	1.335E+1	2.922E+1
-5.255E-1	1.345E+1	2.909E+1
-5.271E-1	1.319E+1	2.923E+1
-5.271E-1	1.328E+1	2.899E+1
-5.287E-1	1.330E+1	2.888E+1
-5.239E-1	1.332E+1	2.905E+1
-5.239E-1	1.338E+1	2.916E+1
-5.287E-1	1.335E+1	2.914E+1
-5.303E-1	1.333E+1	2.910E+1
-5.271E-1	1.334E+1	2.909E+1
-5.239E-1	1.328E+1	2.908E+1
-5.271E-1	1.329E+1	2.907E+1
-5.271E-1	1.324E+1	2.887E+1
-5.255E-1	1.330E+1	2.919E+1
-5.255E-1	1.343E+1	2.909E+1
-5.287E-1	1.321E+1	2.903E+1
-5.303E-1	1.336E+1	2.935E+1
-5.239E-1	1.322E+1	2.899E+1
-5.255E-1	1.322E+1	2.926E+1
-5.271E-1	1.324E+1	2.885E+1
-5.287E-1	1.319E+1	2.916E+1
-5.287E-1	1.327E+1	2.890E+1
-5.271E-1	1.340E+1	2.911E+1
-5.287E-1	1.335E+1	2.902E+1
-5.303E-1	1.319E+1	2.910E+1
-5.271E-1	1.320E+1	2.914E+1
-5.239E-1	1.314E+1	2.890E+1
-5.271E-1	1.329E+1	2.905E+1
-5.287E-1	1.324E+1	2.922E+1
-5.239E-1	1.323E+1	2.905E+1
-5.255E-1	1.332E+1	2.902E+1
-5.271E-1	1.335E+1	2.905E+1
-5.303E-1	1.330E+1	2.909E+1
-5.271E-1	1.333E+1	2.894E+1
-5.255E-1	1.335E+1	2.903E+1
-5.271E-1	1.323E+1	2.915E+1
-5.303E-1	1.336E+1	2.884E+1
-5.271E-1	1.330E+1	2.915E+1
-5.239E-1	1.330E+1	2.916E+1
-5.255E-1	1.332E+1	2.902E+1
-5.287E-1	1.332E+1	2.910E+1
-5.255E-1	1.333E+1	2.896E+1
-5.255E-1	1.317E+1	2.915E+1
-5.287E-1	1.328E+1	2.890E+1
-5.320E-1	1.322E+1	2.935E+1
-5.255E-1	1.337E+1	2.920E+1
-5.255E-1	1.332E+1	2.908E+1
-5.303E-1	1.334E+1	2.916E+1
-5.287E-1	1.334E+1	2.900E+1
-5.287E-1	1.324E+1	2.888E+1
-5.255E-1	1.326E+1	2.910E+1
-5.287E-1	1.323E+1	2.909E+1
-5.303E-1	1.320E+1	2.907E+1
-5.239E-1	1.337E+1	2.895E+1
-5.255E-1	1.326E+1	2.920E+1
-5.287E-1	1.328E+1	2.898E+1
-5.320E-1	1.319E+1	2.916E+1
-5.255E-1	1.321E+1	2.910E+1
-5.239E-1	1.329E+1	2.894E+1
-5.271E-1	1.335E+1	2.886E+1
-5.287E-1	1.329E+1	2.901E+1
-5.287E-1	1.322E+1	2.902E+1
-5.239E-1	1.330E+1	2.911E+1
-5.287E-1	1.322E+1	2.934E+1
-5.287E-1	1.342E+1	2.913E+1
-5.271E-1	1.323E+1	2.918E+1
-5.255E-1	1.318E+1	2.907E+1
-5.255E-1	1.325E+1	2.892E+1
-5.287E-1	1.327E+1	2.927E+1
-5.255E-1	1.322E+1	2.907E+1
-5.239E-1	1.328E+1	2.917E+1
-5.271E-1	1.330E+1	2.890E+1
-5.320E-1	1.320E+1	2.893E+1
-5.271E-1	1.323E+1	2.898E+1
-5.271E-1	1.336E+1	2.900E+1
-5.255E-1	1.341E+1	2.905E+1
-5.303E-1	1.332E+1	2.901E+1
-5.271E-1	1.333E+1	2.897E+1
-5.255E-1	1.318E+1	2.884E+1
-5.287E-1	1.337E+1	2.903E+1
-5.287E-1	1.325E+1	2.914E+1
-5.255E-1	1.328E+1	2.902E+1
-5.255E-1	1.332E+1	2.925E+1
-5.303E-1	1.329E+1	2.913E+1
-5.303E-1	1.321E+1	2.893E+1
-5.255E-1	1.331E+1	2.920E+1
-5.255E-1	1.335E+1	2.915E+1
-5.271E-1	1.331E+1	2.891E+1
-5.287E-1	1.336E+1	2.909E+1
-5.271E-1	1.333E+1	2.894E+1
-5.239E-1	1.332E+1	2.887E+1
-5.271E-1	1.336E+1	2.903E+1
-5.287E-1	1.320E+1	2.893E+1
-5.271E-1	1.328E+1	2.915E+1
-5.271E-1	1.345E+1	2.913E+1
-5.271E-1	1.325E+1	2.897E+1
-5.271E-1	1.330E+1	2.886E+1
-5.239E-1	1.326E+1	2.920E+1
-5.239E-1	1.329E+1	2.907E+1
-5.271E-1	1.334E+1	2.914E+1
-5.287E-1	1.320E+1	2.895E+1
-5.287E-1	1.327E+1	2.895E+1
-5.239E-1	1.339E+1	2.916E+1
-5.271E-1	1.331E+1	2.922E+1
-5.303E-1	1.335E+1	2.902E+1
-5.287E-1	1.340E+1	2.900E+1
-5.239E-1	1.338E+1	2.910E+1
-5.287E-1	1.329E+1	2.896E+1
-5.255E-1	1.336E+1	2.892E+1
-5.287E-1	1.326E+1	2.915E+1
-5.255E-1	1.338E+1	2.918E+1
-5.303E-1	1.336E+1	2.906E+1
-5.320E-1	1.329E+1	2.928E+1
-5.255E-1	1.340E+1	2.902E+1
-5.239E-1	1.320E+1	2.898E+1
-5.303E-1	1.329E+1	2.898E+1
-5.287E-1	1.329E+1	2.896E+1
-5.271E-1	1.336E+1	2.903E+1
-5.255E-1	1.325E+1	2.906E+1
-5.303E-1	1.333E+1	2.900E+1
-5.287E-1	1.325E+1	2.898E+1
-5.239E-1	1.318E+1	2.915E+1
-5.287E-1	1.337E+1	2.887E+1
-5.271E-1	1.335E+1	2.904E+1
-5.303E-1	1.336E+1	2.910E+1
-5.255E-1	1.328E+1	2.899E+1
-5.255E-1	1.340E+1	2.914E+1
-5.287E-1	1.343E+1	2.912E+1
-5.287E-1	1.318E+1	2.904E+1
-5.271E-1	1.325E+1	2.889E+1
-5.239E-1	1.321E+1	2.903E+1
-5.287E-1	1.333E+1	2.908E+1
-5.271E-1	1.326E+1	2.906E+1
-5.287E-1	1.335E+1	2.906E+1
-5.255E-1	1.328E+1	2.901E+1
-5.271E-1	1.324E+1	2.912E+1
-5.303E-1	1.337E+1	2.894E+1
-5.271E-1	1.345E+1	2.891E+1
-5.255E-1	1.329E+1	2.899E+1
-5.287E-1	1.330E+1	2.904E+1
-5.271E-1	1.328E+1	2.908E+1
-5.271E-1	1.330E+1	2.914E+1
-5.255E-1	1.328E+1	2.903E+1
-5.287E-1	1.325E+1	2.893E+1
-5.303E-1	1.336E+1	2.923E+1
-5.255E-1	1.333E+1	2.909E+1
-5.255E-1	1.338E+1	2.901E+1
-5.271E-1	1.322E+1	2.918E+1
-5.287E-1	1.319E+1	2.913E+1
-5.239E-1	1.335E+1	2.904E+1
-5.271E-1	1.323E+1	2.887E+1
-5.303E-1	1.331E+1	2.909E+1
-5.287E-1	1.331E+1	2.922E+1
-5.271E-1	1.330E+1	2.927E+1
-5.239E-1	1.336E+1	2.896E+1
-5.287E-1	1.342E+1	2.905E+1
-5.320E-1	1.327E+1	2.906E+1
-5.271E-1	1.343E+1	2.903E+1
-5.222E-1	1.334E+1	2.903E+1
-5.271E-1	1.325E+1	2.879E+1
-5.303E-1	1.324E+1	2.904E+1
-5.255E-1	1.331E+1	2.892E+1
-5.239E-1	1.336E+1	2.915E+1
-5.255E-1	1.352E+1	2.883E+1
-5.271E-1	1.325E+1	2.898E+1
-5.255E-1	1.338E+1	2.925E+1
-5.255E-1	1.327E+1	2.928E+1
-5.287E-1	1.323E+1	2.892E+1
-5.287E-1	1.332E+1	2.924E+1
-5.255E-1	1.331E+1	2.911E+1
-5.271E-1	1.322E+1	2.908E+1
-5.271E-1	1.330E+1	2.922E+1
-5.303E-1	1.332E+1	2.900E+1
-5.255E-1	1.318E+1	2.901E+1
-5.239E-1	1.325E+1	2.919E+1
-5.287E-1	1.321E+1	2.902E+1
-5.287E-1	1.332E+1	2.906E+1
-5.287E-1	1.327E+1	2.921E+1
-5.271E-1	1.325E+1	2.909E+1
-5.271E-1	1.333E+1	2.901E+1
-5.303E-1	1.330E+1	2.913E+1
-5.255E-1	1.330E+1	2.909E+1
-5.255E-1	1.331E+1	2.909E+1
-5.287E-1	1.347E+1	2.894E+1
-5.287E-1	1.344E+1	2.928E+1
-5.255E-1	1.330E+1	2.907E+1
-5.222E-1	1.318E+1	2.898E+1
-5.287E-1	1.314E+1	2.888E+1
-5.303E-1	1.325E+1	2.911E+1
-5.239E-1	1.326E+1	2.889E+1
-5.239E-1	1.339E+1	2.901E+1
-5.303E-1	1.340E+1	2.894E+1
-5.303E-1	1.325E+1	2.911E+1
-5.271E-1	1.329E+1	2.914E+1
-5.222E-1	1.319E+1	2.907E+1
-5.271E-1	1.325E+1	2.905E+1
-5.303E-1	1.335E+1	2.930E+1
-5.255E-1	1.334E+1	2.900E+1
-5.239E-1	1.333E+1	2.913E+1
-5.287E-1	1.321E+1	2.913E+1
-5.303E-1	1.313E+1	2.890E+1
-5.287E-1	1.341E+1	2.898E+1
-5.222E-1	1.331E+1	2.903E+1
-5.271E-1	1.333E+1	2.942E+1
-5.287E-1	1.329E+1	2.919E+1
-5.255E-1	1.338E+1	2.929E+1
-5.222E-1	1.330E+1	2.920E+1
-5.303E-1	1.323E+1	2.911E+1
-5.271E-1	1.322E+1	2.911E+1
-5.271E-1	1.325E+1	2.927E+1
-5.206E-1	1.330E+1	2.901E+1
-5.255E-1	1.325E+1	2.904E+1
-5.320E-1	1.333E+1	2.879E+1
-5.255E-1	1.336E+1	2.896E+1
-5.255E-1	1.340E+1	2.897E+1
-5.271E-1	1.333E+1	2.860E+1
-5.303E-1	1.325E+1	2.893E+1
-5.271E-1	1.333E+1	2.894E+1
-5.239E-1	1.331E+1	2.879E+1
-5.271E-1	1.339E+1	2.901E+1
-5.287E-1	1.340E+1	2.921E+1
-5.271E-1	1.329E+1	2.900E+1
-5.255E-1	1.319E+1	2.902E+1
-5.271E-1	1.327E+1	2.895E+1
-5.320E-1	1.325E+1	2.903E+1
-5.287E-1	1.318E+1	2.897E+1
-5.222E-1	1.326E+1	2.914E+1
-5.271E-1	1.328E+1	2.905E+1
-5.303E-1	1.336E+1	2.890E+1
-5.222E-1	1.332E+1	2.896E+1
-5.239E-1	1.330E+1	2.915E+1
-5.271E-1	1.326E+1	2.900E+1
-5.303E-1	1.336E+1	2.894E+1
-5.287E-1	1.326E+1	2.903E+1
-5.271E-1	1.334E+1	2.900E+1
-5.271E-1	1.336E+1	2.907E+1
-5.303E-1	1.326E+1	2.909E+1
-5.255E-1	1.311E+1	2.897E+1
-5.255E-1	1.326E+1	2.888E+1
-5.271E-1	1.334E+1	2.907E+1
-5.287E-1	1.337E+1	2.927E+1
-5.255E-1	1.331E+1	2.904E+1
-5.255E-1	1.324E+1	2.913E+1
-5.271E-1	1.329E+1	2.907E+1
-5.287E-1	1.341E+1	2.914E+1
-5.239E-1	1.325E+1	2.895E+1
-5.255E-1	1.324E+1	2.893E+1
-5.271E-1	1.319E+1	2.891E+1
-5.303E-1	1.325E+1	2.917E+1
-5.271E-1	1.334E+1	2.896E+1
-5.239E-1	1.333E+1	2.900E+1
-5.255E-1	1.345E+1	2.912E+1
-5.303E-1	1.323E+1	2.921E+1
-5.255E-1	1.328E+1	2.919E+1
-5.271E-1	1.324E+1	2.892E+1
-5.287E-1	1.330E+1	2.888E+1
-5.287E-1	1.333E+1	2.882E+1
-5.255E-1	1.338E+1	2.891E+1
-5.239E-1	1.330E+1	2.923E+1
-5.271E-1	1.338E+1	2.908E+1
-5.287E-1	1.327E+1	2.894E+1
-5.287E-1	1.328E+1	2.891E+1
-5.255E-1	1.330E+1	2.889E+1
-5.271E-1	1.331E+1	2.901E+1
-5.287E-1	1.335E+1	2.893E+1
-5.271E-1	1.322E+1	2.932E+1
-5.239E-1	1.334E+1	2.910E+1
-5.303E-1	1.332E+1	2.906E+1
-5.271E-1	1.329E+1	2.918E+1
-5.222E-1	1.337E+1	2.902E+1
-5.239E-1	1.329E+1	2.917E+1
-5.271E-1	1.320E+1	2.918E+1
-5.287E-1	1.324E+1	2.911E+1
-5.255E-1	1.315E+1	2.899E+1
-5.271E-1	1.320E+1	2.913E+1
-5.287E-1	1.339E+1	2.895E+1
-5.287E-1	1.329E+1	2.914E+1
-5.255E-1	1.351E+1	2.907E+1
-5.239E-1	1.328E+1	2.908E+1
-5.271E-1	1.312E+1	2.898E+1
-5.271E-1	1.331E+1	2.901E+1
-5.271E-1	1.326E+1	2.901E+1
-5.239E-1	1.323E+1	2.891E+1
-5.287E-1	1.326E+1	2.910E+1
-5.287E-1	1.338E+1	2.905E+1
-5.271E-1	1.324E+1	2.897E+1
-5.255E-1	1.328E+1	2.906E+1
-5.271E-1	1.329E+1	2.922E+1
-5.303E-1	1.324E+1	2.909E+1
-5.271E-1	1.333E+1	2.919E+1
-5.222E-1	1.321E+1	2.929E+1
-5.287E-1	1.323E+1	2.894E+1
-5.320E-1	1.333E+1	2.917E+1
-5.287E-1	1.329E+1	2.902E+1
-5.255E-1	1.321E+1	2.889E+1
-5.239E-1	1.336E+1	2.912E+1
-5.320E-1	1.325E+1	2.910E+1
-5.239E-1	1.325E+1	2.924E+1
-5.239E-1	1.329E+1	2.902E+1
-5.255E-1	1.335E+1	2.896E+1
-5.287E-1	1.338E+1	2.897E+1
-5.271E-1	1.331E+1	2.899E+1
-5.255E-1	1.325E+1	2.884E+1
-5.287E-1	1.310E+1	2.898E+1
-5.287E-1	1.337E+1	2.902E+1
-5.239E-1	1.337E+1	2.898E+1
-5.271E-1	1.332E+1	2.905E+1
-5.255E-1	1.332E+1	2.913E+1
-5.287E-1	1.314E+1	2.915E+1
-5.239E-1	1.341E+1	2.910E+1
-5.239E-1	1.330E+1	2.897E+1
-5.287E-1	1.332E+1	2.914E+1
-5.255E-1	1.342E+1	2.918E+1
-5.239E-1	1.326E+1	2.901E+1
-5.255E-1	1.313E+1	2.911E+1
-5.271E-1	1.331E+1	2.903E+1
-5.287E-1	1.343E+1	2.912E+1
-5.271E-1	1.333E+1	2.920E+1
-5.239E-1	1.326E+1	2.907E+1
-5.287E-1	1.328E+1	2.920E+1
-5.271E-1	1.344E+1	2.914E+1
-5.239E-1	1.326E+1	2.901E+1
-5.255E-1	1.328E+1	2.895E+1
-5.287E-1	1.315E+1	2.900E+1
-5.336E-1	1.318E+1	2.922E+1
-5.222E-1	1.338E+1	2.906E+1
-5.239E-1	1.323E+1	2.891E+1
-5.255E-1	1.327E+1	2.892E+1
-5.271E-1	1.340E+1	2.900E+1
-5.271E-1	1.327E+1	2.915E+1
[truncated: 93,937 more rows]
