# Supplementary material for: Improved ANAP incorporation and VCF analysis reveal details of P2X7 current facilitation and a limited conformational interplay between ATP binding and the intracellular ballast domain
Source: eLife. 2023 Jan 4;12:e82479. doi: 10.7554/eLife.82479 (PMC9859053; doi:10.7554/eLife.82479)
Supplement: Figure 3—figure supplement 3—source data 2. [file elife-82479-fig3-figsupp3-data2.zip › Figure-3_figure-supplement-3_source-data-2/DeltaCys-constructs/l15/27.csv]

-4.249E-1	7.159E+0	1.454E+1
-4.265E-1	7.159E+0	1.461E+1
-4.265E-1	7.140E+0	1.462E+1
-4.233E-1	7.124E+0	1.464E+1
-4.249E-1	7.159E+0	1.450E+1
-4.314E-1	7.195E+0	1.450E+1
-4.249E-1	7.163E+0	1.451E+1
-4.233E-1	7.056E+0	1.455E+1
-4.233E-1	7.020E+0	1.465E+1
-4.282E-1	7.143E+0	1.462E+1
-4.265E-1	7.195E+0	1.455E+1
-4.233E-1	7.026E+0	1.460E+1
-4.201E-1	7.124E+0	1.458E+1
-4.282E-1	7.140E+0	1.461E+1
-4.265E-1	7.150E+0	1.455E+1
-4.233E-1	7.114E+0	1.453E+1
-4.233E-1	7.114E+0	1.444E+1
-4.265E-1	7.098E+0	1.461E+1
-4.298E-1	7.098E+0	1.450E+1
-4.233E-1	7.062E+0	1.460E+1
-4.233E-1	7.169E+0	1.453E+1
-4.265E-1	7.163E+0	1.456E+1
-4.249E-1	7.231E+0	1.451E+1
-4.249E-1	7.091E+0	1.446E+1
-4.249E-1	7.218E+0	1.457E+1
-4.265E-1	7.172E+0	1.458E+1
-4.298E-1	7.156E+0	1.461E+1
-4.249E-1	7.137E+0	1.457E+1
-4.217E-1	7.159E+0	1.457E+1
-4.249E-1	7.143E+0	1.457E+1
-4.282E-1	7.159E+0	1.451E+1
-4.217E-1	6.988E+0	1.463E+1
-4.217E-1	7.101E+0	1.460E+1
-4.282E-1	7.121E+0	1.441E+1
-4.282E-1	7.237E+0	1.465E+1
-4.201E-1	7.156E+0	1.466E+1
-4.233E-1	7.215E+0	1.455E+1
-4.282E-1	7.108E+0	1.469E+1
-4.249E-1	7.185E+0	1.462E+1
-4.249E-1	7.150E+0	1.461E+1
-4.233E-1	7.218E+0	1.431E+1
-4.249E-1	7.114E+0	1.458E+1
-4.265E-1	7.026E+0	1.469E+1
-4.265E-1	7.075E+0	1.453E+1
-4.233E-1	7.078E+0	1.437E+1
-4.265E-1	7.202E+0	1.447E+1
-4.265E-1	7.111E+0	1.460E+1
-4.249E-1	7.221E+0	1.468E+1
-4.249E-1	7.205E+0	1.465E+1
-4.282E-1	7.241E+0	1.447E+1
-4.249E-1	7.166E+0	1.446E+1
-4.233E-1	7.134E+0	1.454E+1
-4.233E-1	7.159E+0	1.461E+1
-4.265E-1	7.039E+0	1.467E+1
-4.249E-1	7.114E+0	1.458E+1
-4.249E-1	7.185E+0	1.451E+1
-4.249E-1	7.176E+0	1.451E+1
-4.282E-1	7.017E+0	1.464E+1
-4.282E-1	7.166E+0	1.455E+1
-4.233E-1	7.159E+0	1.449E+1
-4.201E-1	7.052E+0	1.464E+1
-4.233E-1	7.228E+0	1.458E+1
-4.265E-1	7.121E+0	1.449E+1
-4.233E-1	7.185E+0	1.452E+1
-4.233E-1	7.159E+0	1.444E+1
-4.249E-1	7.069E+0	1.456E+1
-4.265E-1	7.176E+0	1.442E+1
-4.233E-1	7.172E+0	1.472E+1
-4.233E-1	7.095E+0	1.458E+1
-4.265E-1	7.049E+0	1.459E+1
-4.265E-1	7.134E+0	1.453E+1
-4.233E-1	7.182E+0	1.462E+1
-4.249E-1	7.202E+0	1.442E+1
-4.265E-1	7.137E+0	1.454E+1
-4.282E-1	7.166E+0	1.462E+1
-4.249E-1	7.211E+0	1.455E+1
-4.249E-1	7.163E+0	1.459E+1
-4.265E-1	7.039E+0	1.452E+1
-4.265E-1	7.176E+0	1.451E+1
-4.233E-1	7.208E+0	1.447E+1
-4.233E-1	7.091E+0	1.465E+1
-4.282E-1	7.189E+0	1.472E+1
-4.265E-1	7.163E+0	1.457E+1
-4.233E-1	7.176E+0	1.454E+1
-4.249E-1	7.215E+0	1.446E+1
-4.265E-1	7.185E+0	1.476E+1
-4.217E-1	7.104E+0	1.469E+1
-4.233E-1	7.198E+0	1.468E+1
-4.217E-1	7.169E+0	1.459E+1
-4.282E-1	7.124E+0	1.460E+1
-4.249E-1	7.153E+0	1.448E+1
-4.233E-1	7.166E+0	1.458E+1
-4.249E-1	7.221E+0	1.464E+1
-4.265E-1	7.163E+0	1.465E+1
-4.265E-1	7.020E+0	1.451E+1
-4.265E-1	7.176E+0	1.464E+1
-4.249E-1	7.150E+0	1.452E+1
-4.298E-1	7.124E+0	1.461E+1
-4.265E-1	7.121E+0	1.469E+1
-4.249E-1	7.260E+0	1.451E+1
-4.265E-1	7.098E+0	1.437E+1
-4.265E-1	7.234E+0	1.455E+1
-4.265E-1	7.117E+0	1.455E+1
-4.265E-1	7.121E+0	1.453E+1
-4.249E-1	7.052E+0	1.454E+1
-4.265E-1	7.095E+0	1.461E+1
-4.282E-1	7.179E+0	1.448E+1
-4.249E-1	7.130E+0	1.461E+1
-4.217E-1	7.241E+0	1.464E+1
-4.282E-1	7.108E+0	1.446E+1
-4.249E-1	7.137E+0	1.457E+1
-4.233E-1	7.140E+0	1.453E+1
-4.233E-1	7.088E+0	1.457E+1
-4.298E-1	7.146E+0	1.461E+1
-4.249E-1	7.072E+0	1.457E+1
-4.249E-1	7.218E+0	1.459E+1
-4.217E-1	7.156E+0	1.473E+1
-4.298E-1	7.062E+0	1.450E+1
-4.282E-1	7.111E+0	1.455E+1
-4.233E-1	7.192E+0	1.463E+1
-4.249E-1	7.176E+0	1.469E+1
-4.282E-1	7.228E+0	1.468E+1
-4.282E-1	7.085E+0	1.455E+1
-4.201E-1	7.166E+0	1.459E+1
-4.201E-1	7.159E+0	1.451E+1
-4.282E-1	7.111E+0	1.471E+1
-4.282E-1	7.273E+0	1.468E+1
-4.233E-1	7.059E+0	1.461E+1
-4.217E-1	7.056E+0	1.453E+1
-4.265E-1	7.163E+0	1.459E+1
-4.298E-1	7.124E+0	1.446E+1
-4.233E-1	7.091E+0	1.450E+1
-4.233E-1	7.185E+0	1.443E+1
-4.265E-1	7.153E+0	1.450E+1
-4.265E-1	7.104E+0	1.465E+1
-4.265E-1	7.111E+0	1.462E+1
-4.233E-1	7.279E+0	1.468E+1
-4.265E-1	7.095E+0	1.461E+1
-4.265E-1	7.039E+0	1.455E+1
-4.201E-1	7.166E+0	1.458E+1
-4.233E-1	7.172E+0	1.443E+1
-4.265E-1	7.121E+0	1.443E+1
-4.249E-1	7.127E+0	1.450E+1
-4.233E-1	7.134E+0	1.460E+1
-4.233E-1	7.241E+0	1.455E+1
-4.265E-1	7.095E+0	1.465E+1
-4.249E-1	7.237E+0	1.460E+1
-4.217E-1	7.195E+0	1.454E+1
-4.201E-1	7.211E+0	1.470E+1
-4.282E-1	7.069E+0	1.456E+1
-4.282E-1	7.237E+0	1.463E+1
-4.249E-1	7.075E+0	1.455E+1
-4.217E-1	7.095E+0	1.448E+1
-4.282E-1	7.007E+0	1.461E+1
-4.265E-1	7.205E+0	1.456E+1
-4.265E-1	7.078E+0	1.470E+1
-4.233E-1	7.130E+0	1.454E+1
-4.298E-1	7.166E+0	1.456E+1
-4.265E-1	7.130E+0	1.464E+1
-4.249E-1	7.143E+0	1.459E+1
-4.233E-1	7.140E+0	1.462E+1
-4.298E-1	7.121E+0	1.442E+1
-4.249E-1	7.056E+0	1.462E+1
-4.249E-1	7.130E+0	1.467E+1
-4.265E-1	7.156E+0	1.466E+1
-4.282E-1	7.153E+0	1.455E+1
-4.265E-1	7.150E+0	1.450E+1
-4.265E-1	7.121E+0	1.458E+1
-4.233E-1	7.072E+0	1.442E+1
-4.233E-1	7.172E+0	1.438E+1
-4.282E-1	7.172E+0	1.455E+1
-4.233E-1	7.192E+0	1.461E+1
-4.233E-1	7.069E+0	1.456E+1
-4.282E-1	7.189E+0	1.454E+1
-4.249E-1	7.241E+0	1.449E+1
-4.233E-1	7.153E+0	1.454E+1
-4.233E-1	7.127E+0	1.452E+1
-4.265E-1	7.179E+0	1.478E+1
-4.265E-1	7.127E+0	1.462E+1
-4.249E-1	7.134E+0	1.438E+1
-4.233E-1	7.137E+0	1.455E+1
-4.265E-1	7.124E+0	1.463E+1
-4.249E-1	7.153E+0	1.466E+1
-4.249E-1	7.247E+0	1.450E+1
-4.201E-1	7.179E+0	1.463E+1
-4.282E-1	7.121E+0	1.442E+1
-4.298E-1	7.179E+0	1.459E+1
-4.233E-1	7.088E+0	1.469E+1
-4.233E-1	7.130E+0	1.463E+1
-4.282E-1	7.221E+0	1.457E+1
-4.298E-1	7.172E+0	1.442E+1
-4.265E-1	7.137E+0	1.445E+1
-4.217E-1	7.124E+0	1.465E+1
-4.265E-1	7.159E+0	1.451E+1
-4.282E-1	7.166E+0	1.471E+1
-4.201E-1	7.156E+0	1.452E+1
-4.265E-1	7.182E+0	1.440E+1
-4.249E-1	7.062E+0	1.455E+1
-4.282E-1	7.159E+0	1.451E+1
-4.233E-1	7.189E+0	1.467E+1
-4.233E-1	7.140E+0	1.459E+1
-4.265E-1	7.091E+0	1.461E+1
-4.249E-1	7.069E+0	1.447E+1
-4.217E-1	7.101E+0	1.455E+1
-4.217E-1	7.130E+0	1.449E+1
-4.265E-1	7.143E+0	1.457E+1
-4.282E-1	7.153E+0	1.458E+1
-4.233E-1	7.218E+0	1.457E+1
-4.249E-1	7.211E+0	1.454E+1
-4.282E-1	7.176E+0	1.462E+1
-4.265E-1	7.221E+0	1.456E+1
-4.249E-1	7.140E+0	1.454E+1
-4.233E-1	7.127E+0	1.453E+1
-4.282E-1	7.137E+0	1.446E+1
-4.282E-1	7.098E+0	1.459E+1
-4.217E-1	7.140E+0	1.452E+1
-4.265E-1	7.185E+0	1.458E+1
-4.265E-1	7.104E+0	1.459E+1
-4.265E-1	7.091E+0	1.456E+1
-4.233E-1	7.215E+0	1.461E+1
-4.249E-1	7.182E+0	1.453E+1
-4.265E-1	7.146E+0	1.460E+1
-4.265E-1	7.146E+0	1.460E+1
-4.217E-1	7.153E+0	1.454E+1
-4.249E-1	7.185E+0	1.451E+1
-4.282E-1	7.198E+0	1.461E+1
-4.265E-1	7.046E+0	1.471E+1
-4.217E-1	7.211E+0	1.451E+1
-4.249E-1	7.185E+0	1.442E+1
-4.249E-1	7.143E+0	1.461E+1
-4.282E-1	7.088E+0	1.448E+1
-4.217E-1	7.179E+0	1.445E+1
-4.265E-1	7.208E+0	1.449E+1
-4.233E-1	7.065E+0	1.456E+1
-4.282E-1	7.127E+0	1.447E+1
-4.233E-1	7.215E+0	1.456E+1
-4.249E-1	7.159E+0	1.445E+1
-4.282E-1	7.185E+0	1.460E+1
-4.282E-1	7.241E+0	1.453E+1
-4.217E-1	7.211E+0	1.464E+1
-4.233E-1	7.140E+0	1.458E+1
-4.282E-1	7.117E+0	1.472E+1
-4.249E-1	7.085E+0	1.438E+1
-4.233E-1	7.172E+0	1.467E+1
-4.249E-1	7.085E+0	1.463E+1
-4.298E-1	7.146E+0	1.452E+1
-4.282E-1	7.108E+0	1.456E+1
-4.249E-1	7.111E+0	1.463E+1
-4.233E-1	7.023E+0	1.459E+1
-4.265E-1	7.273E+0	1.456E+1
-4.265E-1	7.159E+0	1.458E+1
-4.233E-1	7.137E+0	1.452E+1
-4.233E-1	7.153E+0	1.458E+1
-4.282E-1	7.153E+0	1.462E+1
-4.249E-1	7.156E+0	1.468E+1
-4.217E-1	7.095E+0	1.452E+1
-4.233E-1	7.185E+0	1.454E+1
-4.282E-1	7.176E+0	1.449E+1
-4.265E-1	7.114E+0	1.452E+1
-4.217E-1	7.072E+0	1.449E+1
-4.217E-1	7.065E+0	1.459E+1
-4.265E-1	7.130E+0	1.460E+1
-4.233E-1	7.039E+0	1.465E+1
-4.249E-1	7.146E+0	1.469E+1
-4.249E-1	7.241E+0	1.456E+1
-4.265E-1	7.137E+0	1.456E+1
-4.265E-1	7.211E+0	1.458E+1
-4.249E-1	7.143E+0	1.470E+1
-4.233E-1	7.078E+0	1.458E+1
-4.282E-1	7.121E+0	1.460E+1
-4.265E-1	7.072E+0	1.455E+1
-4.249E-1	7.095E+0	1.451E+1
-4.233E-1	7.169E+0	1.442E+1
-4.282E-1	7.172E+0	1.465E+1
-4.282E-1	7.017E+0	1.473E+1
-4.233E-1	7.117E+0	1.457E+1
-4.249E-1	7.202E+0	1.468E+1
-4.265E-1	7.098E+0	1.462E+1
-4.265E-1	7.137E+0	1.459E+1
-4.265E-1	7.065E+0	1.458E+1
-4.233E-1	7.166E+0	1.450E+1
-4.282E-1	7.049E+0	1.449E+1
-4.265E-1	7.237E+0	1.448E+1
-4.249E-1	7.117E+0	1.453E+1
-4.265E-1	7.101E+0	1.446E+1
-4.249E-1	7.195E+0	1.456E+1
-4.265E-1	7.098E+0	1.456E+1
-4.249E-1	7.140E+0	1.457E+1
-4.233E-1	7.163E+0	1.447E+1
-4.265E-1	7.101E+0	1.465E+1
-4.265E-1	7.062E+0	1.464E+1
-4.217E-1	7.127E+0	1.465E+1
-4.233E-1	7.098E+0	1.461E+1
-4.282E-1	7.179E+0	1.452E+1
-4.249E-1	7.124E+0	1.465E+1
-4.249E-1	7.163E+0	1.456E+1
-4.217E-1	7.169E+0	1.458E+1
-4.249E-1	7.146E+0	1.462E+1
-4.249E-1	7.150E+0	1.466E+1
-4.233E-1	7.134E+0	1.455E+1
-4.233E-1	7.143E+0	1.462E+1
-4.282E-1	7.192E+0	1.456E+1
-4.233E-1	7.159E+0	1.453E+1
-4.233E-1	7.166E+0	1.462E+1
-4.249E-1	7.036E+0	1.473E+1
-4.249E-1	7.146E+0	1.459E+1
-4.249E-1	7.130E+0	1.441E+1
-4.265E-1	7.153E+0	1.464E+1
-4.233E-1	7.166E+0	1.463E+1
-4.249E-1	7.234E+0	1.459E+1
-4.265E-1	7.030E+0	1.461E+1
-4.233E-1	7.098E+0	1.462E+1
-4.249E-1	7.176E+0	1.462E+1
-4.249E-1	7.104E+0	1.455E+1
-4.265E-1	7.134E+0	1.452E+1
-4.249E-1	7.098E+0	1.434E+1
-4.233E-1	7.208E+0	1.452E+1
-4.265E-1	7.108E+0	1.453E+1
-4.282E-1	7.104E+0	1.461E+1
-4.233E-1	7.195E+0	1.468E+1
-4.233E-1	7.234E+0	1.457E+1
-4.265E-1	7.166E+0	1.451E+1
-4.249E-1	7.111E+0	1.453E+1
-4.217E-1	7.134E+0	1.462E+1
-4.249E-1	7.069E+0	1.459E+1
-4.282E-1	7.208E+0	1.456E+1
-4.282E-1	7.195E+0	1.471E+1
-4.217E-1	7.179E+0	1.457E+1
-4.233E-1	7.082E+0	1.446E+1
-4.282E-1	7.082E+0	1.470E+1
-4.265E-1	7.098E+0	1.461E+1
-4.217E-1	7.075E+0	1.450E+1
-4.217E-1	7.189E+0	1.447E+1
-4.282E-1	7.052E+0	1.445E+1
-4.265E-1	7.159E+0	1.455E+1
-4.233E-1	7.101E+0	1.464E+1
-4.249E-1	7.172E+0	1.446E+1
-4.282E-1	7.156E+0	1.450E+1
-4.265E-1	7.192E+0	1.458E+1
-4.233E-1	7.075E+0	1.453E+1
-4.217E-1	7.137E+0	1.442E+1
-4.249E-1	7.153E+0	1.454E+1
-4.265E-1	7.146E+0	1.450E+1
-4.265E-1	7.134E+0	1.449E+1
-4.249E-1	7.224E+0	1.449E+1
-4.249E-1	7.156E+0	1.447E+1
-4.249E-1	7.085E+0	1.462E+1
-4.233E-1	7.121E+0	1.439E+1
-4.249E-1	7.156E+0	1.461E+1
-4.249E-1	7.036E+0	1.457E+1
-4.233E-1	7.124E+0	1.464E+1
-4.249E-1	7.098E+0	1.456E+1
-4.233E-1	6.975E+0	1.452E+1
-4.265E-1	7.143E+0	1.455E+1
-4.249E-1	7.189E+0	1.453E+1
-4.249E-1	7.117E+0	1.460E+1
-4.217E-1	7.098E+0	1.454E+1
-4.282E-1	6.978E+0	1.442E+1
-4.265E-1	7.150E+0	1.449E+1
-4.217E-1	7.156E+0	1.471E+1
-4.233E-1	7.134E+0	1.468E+1
-4.265E-1	7.202E+0	1.459E+1
-4.282E-1	7.224E+0	1.448E+1
-4.233E-1	7.179E+0	1.461E+1
-4.249E-1	7.127E+0	1.465E+1
-4.265E-1	7.150E+0	1.457E+1
-4.265E-1	7.091E+0	1.456E+1
-4.265E-1	7.254E+0	1.449E+1
-4.249E-1	7.179E+0	1.459E+1
-4.265E-1	7.059E+0	1.454E+1
-4.282E-1	7.143E+0	1.451E+1
-4.233E-1	7.254E+0	1.442E+1
-4.201E-1	7.140E+0	1.456E+1
-4.282E-1	7.221E+0	1.442E+1
-4.282E-1	7.176E+0	1.463E+1
-4.217E-1	7.134E+0	1.469E+1
-4.217E-1	7.127E+0	1.465E+1
-4.282E-1	7.189E+0	1.458E+1
-4.265E-1	7.172E+0	1.445E+1
-4.233E-1	7.111E+0	1.473E+1
-4.217E-1	7.091E+0	1.462E+1
-4.265E-1	7.104E+0	1.447E+1
-4.282E-1	7.215E+0	1.443E+1
-4.249E-1	7.127E+0	1.456E+1
-4.249E-1	7.176E+0	1.466E+1
-4.249E-1	7.241E+0	1.457E+1
-4.265E-1	7.137E+0	1.451E+1
-4.217E-1	7.224E+0	1.464E+1
-4.249E-1	7.221E+0	1.459E+1
-4.265E-1	7.205E+0	1.463E+1
-4.265E-1	7.189E+0	1.446E+1
-4.249E-1	7.101E+0	1.466E+1
-4.249E-1	7.111E+0	1.454E+1
-4.249E-1	7.075E+0	1.451E+1
-4.265E-1	7.169E+0	1.451E+1
-4.201E-1	7.215E+0	1.446E+1
-4.233E-1	7.182E+0	1.482E+1
-4.249E-1	7.114E+0	1.450E+1
-4.249E-1	7.163E+0	1.446E+1
-4.217E-1	6.981E+0	1.456E+1
-4.233E-1	7.279E+0	1.451E+1
-4.265E-1	7.127E+0	1.450E+1
-4.298E-1	7.088E+0	1.449E+1
-4.233E-1	7.137E+0	1.452E+1
-4.233E-1	7.176E+0	1.454E+1
-4.265E-1	7.146E+0	1.449E+1
-4.282E-1	7.153E+0	1.452E+1
-4.201E-1	7.121E+0	1.458E+1
-4.249E-1	7.069E+0	1.442E+1
-4.233E-1	7.211E+0	1.452E+1
-4.265E-1	7.033E+0	1.450E+1
-4.217E-1	7.117E+0	1.451E+1
-4.265E-1	7.198E+0	1.457E+1
-4.265E-1	7.140E+0	1.459E+1
-4.282E-1	7.114E+0	1.457E+1
-4.217E-1	7.172E+0	1.459E+1
-4.249E-1	7.088E+0	1.458E+1
-4.298E-1	7.176E+0	1.459E+1
-4.249E-1	7.049E+0	1.448E+1
-4.217E-1	7.059E+0	1.449E+1
-4.217E-1	7.137E+0	1.447E+1
-4.265E-1	7.176E+0	1.446E+1
-4.249E-1	7.117E+0	1.466E+1
-4.249E-1	7.114E+0	1.455E+1
-4.233E-1	7.169E+0	1.438E+1
-4.249E-1	7.140E+0	1.449E+1
-4.265E-1	7.182E+0	1.469E+1
-4.217E-1	7.146E+0	1.448E+1
-4.217E-1	7.065E+0	1.454E+1
-4.249E-1	7.169E+0	1.450E+1
-4.265E-1	7.185E+0	1.453E+1
-4.249E-1	7.127E+0	1.453E+1
-4.249E-1	7.234E+0	1.459E+1
-4.265E-1	7.156E+0	1.453E+1
-4.265E-1	7.072E+0	1.459E+1
-4.233E-1	7.305E+0	1.449E+1
-4.217E-1	7.224E+0	1.442E+1
-4.249E-1	7.114E+0	1.454E+1
-4.282E-1	7.098E+0	1.444E+1
-4.233E-1	7.108E+0	1.440E+1
-4.217E-1	7.078E+0	1.446E+1
-4.249E-1	7.153E+0	1.453E+1
-4.217E-1	7.153E+0	1.455E+1
-4.184E-1	7.156E+0	1.456E+1
-4.233E-1	7.043E+0	1.455E+1
-4.282E-1	7.121E+0	1.455E+1
-4.265E-1	7.114E+0	1.460E+1
-4.233E-1	7.085E+0	1.456E+1
-4.233E-1	7.082E+0	1.458E+1
-4.249E-1	7.202E+0	1.450E+1
-4.298E-1	7.163E+0	1.457E+1
-4.217E-1	7.140E+0	1.458E+1
-4.217E-1	7.140E+0	1.458E+1
-4.265E-1	7.221E+0	1.451E+1
-4.265E-1	7.108E+0	1.450E+1
-4.249E-1	7.205E+0	1.449E+1
-4.249E-1	7.267E+0	1.459E+1
-4.233E-1	7.078E+0	1.467E+1
-4.282E-1	7.185E+0	1.457E+1
-4.249E-1	7.091E+0	1.468E+1
-4.233E-1	7.185E+0	1.457E+1
-4.265E-1	7.192E+0	1.448E+1
-4.265E-1	7.134E+0	1.448E+1
-4.233E-1	7.130E+0	1.464E+1
-4.233E-1	7.218E+0	1.447E+1
-4.282E-1	7.095E+0	1.452E+1
-4.265E-1	7.098E+0	1.466E+1
-4.233E-1	7.273E+0	1.453E+1
-4.233E-1	7.198E+0	1.449E+1
-4.298E-1	7.121E+0	1.465E+1
-4.249E-1	7.198E+0	1.443E+1
-4.217E-1	7.179E+0	1.460E+1
-4.249E-1	7.146E+0	1.465E+1
-4.249E-1	7.153E+0	1.470E+1
-4.249E-1	7.095E+0	1.455E+1
-4.233E-1	7.117E+0	1.457E+1
-4.217E-1	7.202E+0	1.450E+1
-4.249E-1	7.215E+0	1.455E+1
-4.233E-1	7.143E+0	1.450E+1
-4.233E-1	7.101E+0	1.469E+1
-4.249E-1	7.150E+0	1.452E+1
-4.265E-1	7.101E+0	1.424E+1
-4.282E-1	7.169E+0	1.463E+1
-4.249E-1	7.114E+0	1.457E+1
-4.249E-1	7.185E+0	1.457E+1
-4.265E-1	7.121E+0	1.451E+1
-4.265E-1	7.211E+0	1.464E+1
-4.217E-1	7.085E+0	1.442E+1
-4.217E-1	7.166E+0	1.463E+1
-4.282E-1	7.169E+0	1.464E+1
-4.265E-1	7.137E+0	1.459E+1
-4.233E-1	7.069E+0	1.452E+1
-4.233E-1	7.134E+0	1.458E+1
-4.265E-1	7.121E+0	1.460E+1
-4.249E-1	7.140E+0	1.455E+1
-4.233E-1	7.172E+0	1.456E+1
-4.249E-1	7.166E+0	1.450E+1
-4.282E-1	7.156E+0	1.462E+1
-4.265E-1	7.192E+0	1.464E+1
-4.217E-1	7.095E+0	1.461E+1
-4.249E-1	7.244E+0	1.454E+1
-4.282E-1	7.088E+0	1.461E+1
-4.265E-1	7.143E+0	1.462E+1
-4.201E-1	7.260E+0	1.451E+1
-4.217E-1	7.150E+0	1.461E+1
-4.265E-1	7.121E+0	1.469E+1
-4.265E-1	7.143E+0	1.444E+1
-4.217E-1	7.049E+0	1.448E+1
-4.233E-1	7.247E+0	1.470E+1
-4.282E-1	7.052E+0	1.454E+1
-4.249E-1	7.143E+0	1.463E+1
-4.233E-1	7.198E+0	1.464E+1
-4.233E-1	7.156E+0	1.457E+1
-4.282E-1	7.127E+0	1.458E+1
-4.249E-1	7.117E+0	1.461E+1
-4.217E-1	7.189E+0	1.449E+1
-4.217E-1	7.108E+0	1.454E+1
-4.298E-1	7.153E+0	1.453E+1
-4.233E-1	7.059E+0	1.454E+1
-4.217E-1	7.082E+0	1.460E+1
-4.233E-1	7.163E+0	1.445E+1
-4.282E-1	7.156E+0	1.463E+1
-4.265E-1	7.254E+0	1.469E+1
-4.233E-1	7.124E+0	1.459E+1
-4.217E-1	7.072E+0	1.455E+1
-4.265E-1	7.234E+0	1.451E+1
-4.249E-1	7.195E+0	1.463E+1
-4.201E-1	7.176E+0	1.453E+1
-4.233E-1	7.062E+0	1.448E+1
-4.265E-1	7.059E+0	1.461E+1
-4.265E-1	7.234E+0	1.452E+1
-4.233E-1	7.244E+0	1.443E+1
-4.217E-1	7.198E+0	1.468E+1
-4.282E-1	7.065E+0	1.454E+1
-4.249E-1	7.172E+0	1.447E+1
-4.233E-1	7.075E+0	1.458E+1
-4.233E-1	7.166E+0	1.453E+1
-4.282E-1	7.172E+0	1.472E+1
-4.265E-1	7.231E+0	1.468E+1
-4.217E-1	7.140E+0	1.436E+1
-4.249E-1	7.172E+0	1.446E+1
-4.265E-1	7.095E+0	1.468E+1
-4.265E-1	7.309E+0	1.455E+1
-4.233E-1	7.098E+0	1.466E+1
-4.233E-1	7.078E+0	1.458E+1
-4.265E-1	7.117E+0	1.458E+1
-4.233E-1	7.127E+0	1.464E+1
-4.233E-1	7.117E+0	1.446E+1
-4.249E-1	7.179E+0	1.455E+1
-4.282E-1	7.176E+0	1.438E+1
-4.265E-1	7.130E+0	1.459E+1
-4.249E-1	7.211E+0	1.460E+1
-4.217E-1	7.247E+0	1.455E+1
-4.282E-1	7.134E+0	1.447E+1
-4.249E-1	7.130E+0	1.473E+1
-4.217E-1	7.198E+0	1.457E+1
-4.233E-1	7.189E+0	1.447E+1
-4.282E-1	7.185E+0	1.462E+1
-4.282E-1	7.192E+0	1.452E+1
-4.249E-1	7.114E+0	1.438E+1
-4.249E-1	7.234E+0	1.457E+1
-4.233E-1	7.195E+0	1.456E+1
-4.265E-1	7.082E+0	1.468E+1
-4.184E-1	7.153E+0	1.457E+1
-4.217E-1	7.202E+0	1.460E+1
-4.265E-1	7.140E+0	1.468E+1
-4.249E-1	7.185E+0	1.446E+1
-4.233E-1	7.163E+0	1.465E+1
-4.217E-1	7.134E+0	1.456E+1
-4.249E-1	7.059E+0	1.463E+1
-4.282E-1	7.085E+0	1.471E+1
-4.249E-1	7.137E+0	1.458E+1
-4.233E-1	7.205E+0	1.461E+1
-4.282E-1	7.127E+0	1.463E+1
-4.233E-1	7.117E+0	1.467E+1
-4.233E-1	7.098E+0	1.459E+1
-4.217E-1	7.150E+0	1.463E+1
-4.265E-1	7.072E+0	1.455E+1
-4.249E-1	7.172E+0	1.459E+1
-4.217E-1	7.241E+0	1.446E+1
-4.233E-1	7.046E+0	1.449E+1
-4.265E-1	7.189E+0	1.458E+1
-4.249E-1	7.179E+0	1.469E+1
-4.233E-1	7.065E+0	1.459E+1
-4.249E-1	7.124E+0	1.447E+1
-4.233E-1	7.211E+0	1.467E+1
-4.265E-1	7.221E+0	1.459E+1
-4.233E-1	7.163E+0	1.454E+1
-4.249E-1	7.075E+0	1.446E+1
-4.265E-1	7.237E+0	1.464E+1
-4.265E-1	7.182E+0	1.465E+1
-4.233E-1	7.218E+0	1.456E+1
-4.233E-1	7.228E+0	1.455E+1
-4.249E-1	7.095E+0	1.451E+1
-4.282E-1	7.192E+0	1.458E+1
-4.233E-1	7.244E+0	1.456E+1
-4.233E-1	7.172E+0	1.443E+1
-4.249E-1	7.095E+0	1.468E+1
-4.249E-1	7.069E+0	1.449E+1
-4.217E-1	7.208E+0	1.447E+1
-4.217E-1	7.234E+0	1.446E+1
-4.282E-1	7.192E+0	1.464E+1
-4.233E-1	7.143E+0	1.454E+1
-4.217E-1	7.091E+0	1.452E+1
-4.233E-1	7.159E+0	1.468E+1
-4.265E-1	7.052E+0	1.438E+1
-4.249E-1	7.134E+0	1.463E+1
-4.233E-1	7.221E+0	1.449E+1
-4.217E-1	7.124E+0	1.456E+1
-4.249E-1	7.166E+0	1.469E+1
-4.233E-1	7.156E+0	1.464E+1
-4.249E-1	7.241E+0	1.457E+1
-4.265E-1	7.124E+0	1.445E+1
-4.233E-1	7.101E+0	1.454E+1
-4.249E-1	7.176E+0	1.464E+1
-4.233E-1	7.065E+0	1.458E+1
-4.233E-1	7.134E+0	1.461E+1
-4.265E-1	7.108E+0	1.463E+1
-4.265E-1	7.088E+0	1.455E+1
-4.217E-1	7.143E+0	1.457E+1
-4.249E-1	7.189E+0	1.445E+1
-4.265E-1	7.140E+0	1.446E+1
-4.282E-1	7.095E+0	1.458E+1
-4.217E-1	7.163E+0	1.442E+1
-4.249E-1	7.176E+0	1.458E+1
-4.282E-1	7.127E+0	1.444E+1
-4.249E-1	7.163E+0	1.442E+1
-4.233E-1	7.104E+0	1.435E+1
-4.233E-1	7.140E+0	1.453E+1
-4.265E-1	7.228E+0	1.445E+1
-4.249E-1	7.111E+0	1.464E+1
-4.217E-1	7.179E+0	1.451E+1
-4.265E-1	7.247E+0	1.444E+1
-4.249E-1	7.130E+0	1.458E+1
-4.249E-1	7.124E+0	1.458E+1
-4.249E-1	7.198E+0	1.458E+1
-4.249E-1	7.234E+0	1.445E+1
-4.249E-1	7.143E+0	1.455E+1
-4.265E-1	7.056E+0	1.453E+1
-4.217E-1	7.056E+0	1.453E+1
-4.233E-1	7.189E+0	1.462E+1
-4.265E-1	7.111E+0	1.442E+1
-4.233E-1	7.046E+0	1.452E+1
-4.233E-1	7.172E+0	1.446E+1
-4.249E-1	7.088E+0	1.458E+1
-4.265E-1	7.117E+0	1.458E+1
-4.265E-1	6.975E+0	1.450E+1
-4.249E-1	7.156E+0	1.448E+1
-4.217E-1	7.104E+0	1.457E+1
-4.265E-1	7.127E+0	1.452E+1
-4.249E-1	7.150E+0	1.443E+1
-4.249E-1	7.159E+0	1.456E+1
-4.249E-1	7.117E+0	1.450E+1
-4.249E-1	7.211E+0	1.449E+1
-4.233E-1	7.169E+0	1.448E+1
-4.233E-1	7.140E+0	1.458E+1
-4.249E-1	7.234E+0	1.455E+1
-4.265E-1	7.134E+0	1.476E+1
-4.265E-1	7.205E+0	1.458E+1
-4.217E-1	7.127E+0	1.446E+1
-4.265E-1	7.146E+0	1.448E+1
-4.249E-1	7.146E+0	1.446E+1
-4.249E-1	7.033E+0	1.456E+1
-4.217E-1	7.013E+0	1.443E+1
-4.249E-1	7.163E+0	1.450E+1
-4.249E-1	7.195E+0	1.465E+1
-4.249E-1	7.082E+0	1.463E+1
-4.217E-1	7.205E+0	1.447E+1
-4.249E-1	7.137E+0	1.451E+1
-4.233E-1	7.130E+0	1.448E+1
-4.282E-1	7.228E+0	1.460E+1
-4.233E-1	7.185E+0	1.458E+1
-4.217E-1	7.013E+0	1.458E+1
-4.249E-1	7.121E+0	1.458E+1
-4.217E-1	7.237E+0	1.466E+1
-4.217E-1	7.150E+0	1.460E+1
-4.265E-1	7.163E+0	1.462E+1
-4.314E-1	7.150E+0	1.455E+1
-4.249E-1	7.137E+0	1.465E+1
-4.217E-1	7.101E+0	1.459E+1
-4.201E-1	7.185E+0	1.444E+1
-4.298E-1	7.091E+0	1.467E+1
-4.282E-1	7.137E+0	1.459E+1
-4.201E-1	7.108E+0	1.457E+1
-4.249E-1	7.189E+0	1.456E+1
-4.233E-1	7.146E+0	1.457E+1
-4.233E-1	7.182E+0	1.439E+1
-4.233E-1	7.228E+0	1.456E+1
-4.249E-1	7.088E+0	1.453E+1
-4.249E-1	7.140E+0	1.448E+1
-4.233E-1	7.172E+0	1.450E+1
-4.249E-1	7.166E+0	1.461E+1
-4.249E-1	7.250E+0	1.442E+1
-4.282E-1	7.163E+0	1.458E+1
-4.265E-1	7.062E+0	1.470E+1
-4.233E-1	7.098E+0	1.452E+1
-4.249E-1	7.127E+0	1.459E+1
-4.265E-1	7.153E+0	1.450E+1
-4.233E-1	7.127E+0	1.460E+1
-4.217E-1	7.143E+0	1.451E+1
-4.249E-1	7.150E+0	1.439E+1
-4.265E-1	7.082E+0	1.452E+1
-4.233E-1	7.166E+0	1.443E+1
-4.233E-1	7.010E+0	1.447E+1
-4.249E-1	7.137E+0	1.472E+1
-4.282E-1	7.143E+0	1.458E+1
-4.249E-1	7.247E+0	1.451E+1
-4.265E-1	7.065E+0	1.459E+1
-4.249E-1	7.046E+0	1.461E+1
-4.265E-1	7.130E+0	1.438E+1
-4.249E-1	7.189E+0	1.466E+1
-4.217E-1	7.159E+0	1.448E+1
-4.249E-1	7.088E+0	1.449E+1
-4.265E-1	7.114E+0	1.451E+1
-4.249E-1	7.185E+0	1.458E+1
-4.233E-1	7.108E+0	1.450E+1
-4.217E-1	7.088E+0	1.459E+1
-4.233E-1	7.085E+0	1.464E+1
-4.233E-1	7.134E+0	1.452E+1
-4.249E-1	7.159E+0	1.444E+1
-4.217E-1	7.049E+0	1.445E+1
-4.265E-1	7.114E+0	1.467E+1
-4.233E-1	7.069E+0	1.457E+1
-4.201E-1	7.202E+0	1.452E+1
-4.233E-1	7.179E+0	1.448E+1
-4.249E-1	7.069E+0	1.452E+1
-4.249E-1	7.198E+0	1.456E+1
-4.249E-1	7.033E+0	1.458E+1
-4.233E-1	7.140E+0	1.458E+1
-4.265E-1	7.052E+0	1.456E+1
-4.265E-1	7.150E+0	1.449E+1
-4.265E-1	7.030E+0	1.449E+1
-4.233E-1	7.114E+0	1.465E+1
-4.249E-1	7.134E+0	1.450E+1
-4.217E-1	7.101E+0	1.453E+1
-4.233E-1	7.189E+0	1.449E+1
-4.249E-1	7.163E+0	1.450E+1
-4.249E-1	7.130E+0	1.449E+1
-4.233E-1	7.146E+0	1.441E+1
-4.233E-1	7.033E+0	1.452E+1
-4.217E-1	7.091E+0	1.447E+1
-4.282E-1	7.134E+0	1.455E+1
-4.249E-1	7.082E+0	1.466E+1
-4.201E-1	7.049E+0	1.463E+1
-4.233E-1	7.163E+0	1.465E+1
-4.265E-1	7.156E+0	1.452E+1
-4.249E-1	7.182E+0	1.465E+1
-4.184E-1	7.172E+0	1.452E+1
-4.217E-1	7.143E+0	1.459E+1
-4.249E-1	7.085E+0	1.460E+1
-4.233E-1	7.156E+0	1.448E+1
-4.217E-1	7.231E+0	1.456E+1
-4.249E-1	7.192E+0	1.458E+1
-4.282E-1	7.172E+0	1.456E+1
-4.265E-1	7.192E+0	1.451E+1
-4.217E-1	7.130E+0	1.457E+1
-4.249E-1	7.146E+0	1.442E+1
-4.249E-1	7.088E+0	1.457E+1
-4.282E-1	7.095E+0	1.469E+1
-4.233E-1	7.179E+0	1.443E+1
-4.233E-1	7.062E+0	1.446E+1
-4.282E-1	7.202E+0	1.459E+1
-4.265E-1	7.004E+0	1.460E+1
-4.249E-1	7.153E+0	1.452E+1
-4.217E-1	7.150E+0	1.458E+1
-4.249E-1	7.195E+0	1.454E+1
-4.249E-1	7.166E+0	1.449E+1
-4.217E-1	7.208E+0	1.439E+1
-4.265E-1	7.052E+0	1.450E+1
-4.265E-1	7.140E+0	1.457E+1
-4.249E-1	7.166E+0	1.478E+1
-4.233E-1	7.140E+0	1.458E+1
-4.233E-1	7.013E+0	1.440E+1
-4.282E-1	7.127E+0	1.446E+1
-4.265E-1	7.195E+0	1.445E+1
-4.201E-1	7.065E+0	1.462E+1
-4.249E-1	7.289E+0	1.461E+1
-4.249E-1	7.127E+0	1.449E+1
-4.265E-1	7.134E+0	1.444E+1
-4.184E-1	6.991E+0	1.444E+1
-4.217E-1	7.166E+0	1.458E+1
-4.265E-1	7.091E+0	1.440E+1
-4.249E-1	7.182E+0	1.450E+1
-4.201E-1	7.179E+0	1.447E+1
-4.233E-1	7.023E+0	1.450E+1
-4.249E-1	7.085E+0	1.457E+1
-4.265E-1	7.059E+0	1.456E+1
-4.201E-1	7.140E+0	1.437E+1
-4.217E-1	7.111E+0	1.443E+1
-4.282E-1	7.030E+0	1.451E+1
-4.282E-1	7.153E+0	1.443E+1
-4.233E-1	7.150E+0	1.441E+1
-4.233E-1	7.082E+0	1.463E+1
-4.265E-1	7.111E+0	1.452E+1
-4.265E-1	7.172E+0	1.461E+1
-4.233E-1	7.140E+0	1.449E+1
-4.217E-1	7.156E+0	1.464E+1
-4.233E-1	7.231E+0	1.460E+1
-4.265E-1	7.192E+0	1.464E+1
-4.201E-1	7.052E+0	1.444E+1
-4.233E-1	7.205E+0	1.452E+1
-4.282E-1	7.205E+0	1.459E+1
-4.249E-1	7.078E+0	1.457E+1
-4.217E-1	7.039E+0	1.452E+1
-4.249E-1	7.062E+0	1.458E+1
-4.265E-1	7.101E+0	1.456E+1
-4.233E-1	7.137E+0	1.457E+1
-4.233E-1	7.078E+0	1.455E+1
-4.249E-1	7.137E+0	1.449E+1
-4.249E-1	7.121E+0	1.465E+1
-4.298E-1	7.250E+0	1.450E+1
-4.217E-1	7.185E+0	1.453E+1
-4.233E-1	7.195E+0	1.452E+1
-4.282E-1	7.075E+0	1.449E+1
-4.265E-1	7.228E+0	1.457E+1
-4.201E-1	7.072E+0	1.466E+1
-4.265E-1	7.143E+0	1.451E+1
-4.282E-1	7.192E+0	1.456E+1
-4.249E-1	7.156E+0	1.457E+1
-4.233E-1	7.134E+0	1.458E+1
-4.249E-1	7.143E+0	1.443E+1
-4.249E-1	7.036E+0	1.456E+1
-4.265E-1	7.205E+0	1.471E+1
-4.233E-1	7.228E+0	1.455E+1
-4.217E-1	7.254E+0	1.474E+1
-4.265E-1	7.130E+0	1.436E+1
-4.249E-1	7.185E+0	1.463E+1
-4.201E-1	7.156E+0	1.467E+1
-4.233E-1	7.127E+0	1.451E+1
-4.265E-1	7.153E+0	1.453E+1
-4.265E-1	7.121E+0	1.443E+1
-4.233E-1	7.146E+0	1.461E+1
-4.249E-1	7.140E+0	1.433E+1
-4.298E-1	7.143E+0	1.455E+1
-4.249E-1	7.111E+0	1.450E+1
-4.201E-1	7.192E+0	1.457E+1
-4.217E-1	7.111E+0	1.454E+1
-4.265E-1	7.231E+0	1.462E+1
-4.249E-1	7.117E+0	1.460E+1
-4.217E-1	7.127E+0	1.458E+1
-4.217E-1	7.036E+0	1.459E+1
-4.249E-1	7.150E+0	1.461E+1
-4.233E-1	7.156E+0	1.451E+1
-4.233E-1	7.043E+0	1.435E+1
-4.233E-1	7.215E+0	1.451E+1
-4.249E-1	7.095E+0	1.448E+1
-4.249E-1	7.153E+0	1.450E+1
-4.233E-1	7.095E+0	1.449E+1
-4.265E-1	7.065E+0	1.446E+1
-4.249E-1	7.208E+0	1.468E+1
-4.282E-1	7.104E+0	1.461E+1
-4.233E-1	7.114E+0	1.456E+1
-4.233E-1	7.130E+0	1.458E+1
-4.298E-1	7.137E+0	1.461E+1
-4.249E-1	7.150E+0	1.460E+1
-4.217E-1	7.189E+0	1.450E+1
-4.233E-1	7.130E+0	1.455E+1
-4.265E-1	7.104E+0	1.457E+1
-4.233E-1	7.130E+0	1.467E+1
-4.233E-1	7.179E+0	1.442E+1
-4.249E-1	7.023E+0	1.457E+1
-4.298E-1	7.260E+0	1.462E+1
-4.282E-1	7.114E+0	1.463E+1
-4.249E-1	7.189E+0	1.449E+1
-4.233E-1	7.098E+0	1.467E+1
-4.265E-1	7.150E+0	1.435E+1
-4.249E-1	7.150E+0	1.440E+1
-4.249E-1	7.185E+0	1.445E+1
-4.249E-1	7.192E+0	1.456E+1
-4.249E-1	7.143E+0	1.437E+1
-4.249E-1	7.140E+0	1.466E+1
-4.233E-1	7.101E+0	1.465E+1
-4.249E-1	7.085E+0	1.452E+1
-4.249E-1	7.111E+0	1.446E+1
-4.233E-1	7.176E+0	1.448E+1
-4.217E-1	7.153E+0	1.454E+1
-4.233E-1	7.111E+0	1.439E+1
-4.265E-1	7.176E+0	1.464E+1
-4.233E-1	7.104E+0	1.445E+1
-4.233E-1	7.179E+0	1.451E+1
-4.249E-1	7.101E+0	1.450E+1
-4.233E-1	7.179E+0	1.444E+1
-4.249E-1	7.234E+0	1.446E+1
-4.233E-1	7.140E+0	1.453E+1
-4.217E-1	7.026E+0	1.446E+1
-4.249E-1	7.134E+0	1.453E+1
-4.249E-1	7.091E+0	1.446E+1
-4.249E-1	7.185E+0	1.463E+1
-4.249E-1	7.111E+0	1.446E+1
-4.265E-1	7.069E+0	1.445E+1
-4.249E-1	7.062E+0	1.452E+1
-4.233E-1	7.150E+0	1.461E+1
-4.217E-1	7.137E+0	1.442E+1
-4.265E-1	7.101E+0	1.454E+1
-4.265E-1	7.039E+0	1.451E+1
-4.233E-1	7.146E+0	1.445E+1
-4.233E-1	7.111E+0	1.438E+1
-4.282E-1	7.098E+0	1.462E+1
-4.249E-1	7.010E+0	1.448E+1
-4.217E-1	7.179E+0	1.445E+1
-4.233E-1	7.234E+0	1.459E+1
-4.282E-1	7.176E+0	1.454E+1
-4.249E-1	7.169E+0	1.450E+1
-4.217E-1	7.000E+0	1.443E+1
-4.233E-1	7.049E+0	1.456E+1
-4.265E-1	7.114E+0	1.451E+1
-4.249E-1	7.137E+0	1.456E+1
-4.265E-1	7.163E+0	1.458E+1
-4.233E-1	7.143E+0	1.459E+1
-4.282E-1	7.150E+0	1.458E+1
-4.249E-1	7.234E+0	1.450E+1
-4.233E-1	7.114E+0	1.442E+1
-4.249E-1	7.208E+0	1.460E+1
-4.282E-1	7.111E+0	1.438E+1
-4.265E-1	7.124E+0	1.451E+1
-4.233E-1	7.143E+0	1.450E+1
-4.233E-1	7.085E+0	1.454E+1
-4.265E-1	7.137E+0	1.457E+1
-4.265E-1	7.085E+0	1.458E+1
-4.233E-1	7.192E+0	1.457E+1
-4.249E-1	7.036E+0	1.461E+1
-4.282E-1	7.237E+0	1.462E+1
-4.249E-1	7.163E+0	1.455E+1
-4.233E-1	7.104E+0	1.454E+1
-4.249E-1	7.215E+0	1.437E+1
-4.233E-1	7.156E+0	1.461E+1
-4.233E-1	7.082E+0	1.459E+1
-4.233E-1	7.020E+0	1.470E+1
-4.249E-1	7.169E+0	1.453E+1
-4.265E-1	7.127E+0	1.465E+1
-4.233E-1	7.130E+0	1.461E+1
-4.249E-1	7.013E+0	1.440E+1
-4.233E-1	7.117E+0	1.456E+1
-4.265E-1	7.234E+0	1.460E+1
-4.265E-1	7.140E+0	1.460E+1
-4.217E-1	7.085E+0	1.462E+1
-4.265E-1	7.163E+0	1.459E+1
-4.282E-1	7.228E+0	1.467E+1
-4.249E-1	7.023E+0	1.451E+1
-4.217E-1	7.069E+0	1.436E+1
-4.233E-1	7.172E+0	1.451E+1
-4.298E-1	7.072E+0	1.451E+1
-4.233E-1	7.108E+0	1.437E+1
-4.249E-1	7.176E+0	1.451E+1
-4.217E-1	7.163E+0	1.454E+1
-4.282E-1	7.111E+0	1.462E+1
-4.265E-1	7.244E+0	1.470E+1
-4.201E-1	7.179E+0	1.451E+1
-4.217E-1	7.124E+0	1.450E+1
-4.282E-1	7.198E+0	1.461E+1
-4.249E-1	7.292E+0	1.449E+1
-4.217E-1	7.127E+0	1.459E+1
-4.265E-1	7.111E+0	1.447E+1
-4.249E-1	7.062E+0	1.451E+1
-4.265E-1	6.991E+0	1.454E+1
-4.217E-1	7.130E+0	1.462E+1
-4.249E-1	7.192E+0	1.452E+1
-4.282E-1	7.072E+0	1.453E+1
-4.217E-1	7.273E+0	1.460E+1
-4.249E-1	7.205E+0	1.454E+1
-4.233E-1	7.130E+0	1.450E+1
-4.233E-1	7.121E+0	1.453E+1
-4.265E-1	7.140E+0	1.454E+1
-4.249E-1	7.153E+0	1.447E+1
-4.249E-1	7.078E+0	1.452E+1
-4.265E-1	7.121E+0	1.454E+1
-4.233E-1	7.146E+0	1.444E+1
-4.233E-1	7.169E+0	1.444E+1
-4.249E-1	7.049E+0	1.456E+1
-4.265E-1	7.195E+0	1.463E+1
-4.249E-1	7.150E+0	1.449E+1
-4.217E-1	7.137E+0	1.448E+1
-4.233E-1	7.192E+0	1.448E+1
-4.233E-1	7.072E+0	1.458E+1
-4.249E-1	7.104E+0	1.452E+1
-4.233E-1	7.143E+0	1.455E+1
-4.265E-1	7.137E+0	1.449E+1
-4.249E-1	7.150E+0	1.444E+1
-4.249E-1	7.211E+0	1.458E+1
-4.217E-1	7.095E+0	1.465E+1
-4.233E-1	7.146E+0	1.446E+1
-4.265E-1	7.146E+0	1.463E+1
-4.233E-1	7.192E+0	1.448E+1
-4.233E-1	7.098E+0	1.449E+1
-4.217E-1	7.091E+0	1.445E+1
-4.265E-1	7.095E+0	1.454E+1
-4.233E-1	7.127E+0	1.441E+1
-4.249E-1	7.127E+0	1.450E+1
-4.249E-1	7.078E+0	1.438E+1
-4.265E-1	7.159E+0	1.449E+1
-4.265E-1	7.159E+0	1.452E+1
-4.233E-1	7.098E+0	1.465E+1
-4.233E-1	7.182E+0	1.459E+1
-4.233E-1	7.069E+0	1.436E+1
-4.249E-1	7.182E+0	1.461E+1
-4.249E-1	7.179E+0	1.450E+1
-4.217E-1	7.182E+0	1.466E+1
-4.249E-1	7.078E+0	1.435E+1
-4.265E-1	7.198E+0	1.438E+1
-4.233E-1	7.182E+0	1.458E+1
-4.265E-1	7.095E+0	1.445E+1
-4.233E-1	7.091E+0	1.448E+1
-4.265E-1	7.104E+0	1.447E+1
-4.233E-1	7.072E+0	1.459E+1
-4.265E-1	7.127E+0	1.471E+1
-4.282E-1	7.104E+0	1.452E+1
-4.249E-1	7.078E+0	1.454E+1
-4.233E-1	7.146E+0	1.456E+1
-4.265E-1	7.072E+0	1.463E+1
-4.265E-1	7.130E+0	1.447E+1
-4.249E-1	7.130E+0	1.458E+1
-4.201E-1	7.085E+0	1.449E+1
-4.233E-1	7.182E+0	1.449E+1
-4.265E-1	7.163E+0	1.454E+1
-4.265E-1	7.211E+0	1.446E+1
-4.233E-1	7.189E+0	1.455E+1
-4.265E-1	7.172E+0	1.448E+1
-4.282E-1	7.185E+0	1.440E+1
-4.249E-1	7.117E+0	1.454E+1
-4.217E-1	7.098E+0	1.468E+1
-4.233E-1	7.108E+0	1.443E+1
-4.249E-1	6.981E+0	1.462E+1
-4.233E-1	7.140E+0	1.459E+1
-4.233E-1	7.150E+0	1.452E+1
-4.249E-1	7.172E+0	1.447E+1
-4.265E-1	7.062E+0	1.452E+1
-4.249E-1	7.075E+0	1.455E+1
-4.201E-1	7.052E+0	1.458E+1
-4.217E-1	7.065E+0	1.445E+1
-4.298E-1	7.127E+0	1.445E+1
-4.249E-1	7.208E+0	1.445E+1
-4.217E-1	7.108E+0	1.456E+1
-4.249E-1	7.134E+0	1.439E+1
-4.265E-1	7.007E+0	1.461E+1
-4.233E-1	7.046E+0	1.462E+1
-4.233E-1	7.121E+0	1.457E+1
-4.233E-1	7.163E+0	1.458E+1
-4.282E-1	7.182E+0	1.456E+1
-4.233E-1	7.137E+0	1.445E+1
-4.233E-1	7.085E+0	1.455E+1
-4.249E-1	7.195E+0	1.467E+1
-4.282E-1	7.065E+0	1.439E+1
-4.233E-1	7.263E+0	1.441E+1
-4.249E-1	7.036E+0	1.460E+1
-4.233E-1	7.224E+0	1.446E+1
-4.249E-1	7.163E+0	1.447E+1
-4.249E-1	7.185E+0	1.448E+1
-4.249E-1	7.137E+0	1.459E+1
-4.217E-1	7.163E+0	1.459E+1
-4.282E-1	7.146E+0	1.447E+1
-4.265E-1	7.108E+0	1.446E+1
-4.249E-1	7.137E+0	1.455E+1
-4.233E-1	7.156E+0	1.455E+1
-4.265E-1	7.156E+0	1.459E+1
-4.282E-1	7.134E+0	1.459E+1
-4.217E-1	7.069E+0	1.447E+1
-4.217E-1	7.166E+0	1.446E+1
-4.282E-1	7.104E+0	1.457E+1
-4.249E-1	7.166E+0	1.453E+1
-4.249E-1	7.049E+0	1.465E+1
-4.201E-1	6.984E+0	1.456E+1
-4.265E-1	7.176E+0	1.446E+1
-4.249E-1	7.017E+0	1.446E+1
-4.249E-1	7.121E+0	1.448E+1
-4.249E-1	7.108E+0	1.461E+1
-4.265E-1	7.134E+0	1.466E+1
-4.265E-1	7.104E+0	1.472E+1
-4.233E-1	7.146E+0	1.452E+1
-4.249E-1	7.121E+0	1.447E+1
-4.265E-1	7.062E+0	1.452E+1
-4.233E-1	7.078E+0	1.444E+1
-4.249E-1	7.315E+0	1.450E+1
-4.249E-1	7.072E+0	1.452E+1
-4.265E-1	7.108E+0	1.439E+1
-4.265E-1	7.127E+0	1.448E+1
-4.217E-1	7.072E+0	1.457E+1
-4.249E-1	7.169E+0	1.471E+1
-4.282E-1	7.121E+0	1.440E+1
-4.249E-1	7.130E+0	1.434E+1
-4.201E-1	7.254E+0	1.446E+1
-4.249E-1	7.117E+0	1.438E+1
-4.282E-1	7.104E+0	1.458E+1
-4.233E-1	7.101E+0	1.441E+1
-4.233E-1	7.075E+0	1.467E+1
-4.265E-1	7.085E+0	1.467E+1
-4.282E-1	7.111E+0	1.455E+1
-4.233E-1	7.059E+0	1.456E+1
-4.233E-1	7.140E+0	1.448E+1
-4.265E-1	7.166E+0	1.451E+1
-4.265E-1	7.185E+0	1.460E+1
-4.249E-1	7.153E+0	1.448E+1
-4.249E-1	7.137E+0	1.449E+1
-4.265E-1	7.062E+0	1.448E+1
-4.249E-1	7.095E+0	1.460E+1
-4.249E-1	7.179E+0	1.445E+1
-4.249E-1	7.108E+0	1.460E+1
-4.249E-1	7.091E+0	1.453E+1
-4.282E-1	7.156E+0	1.455E+1
-4.233E-1	7.127E+0	1.465E+1
-4.249E-1	7.289E+0	1.469E+1
-4.249E-1	7.231E+0	1.467E+1
-4.265E-1	7.185E+0	1.456E+1
-4.249E-1	7.124E+0	1.459E+1
-4.233E-1	7.108E+0	1.453E+1
-4.249E-1	7.202E+0	1.466E+1
-4.265E-1	7.179E+0	1.458E+1
-4.249E-1	7.159E+0	1.449E+1
-4.233E-1	7.176E+0	1.462E+1
-4.217E-1	7.121E+0	1.444E+1
-4.298E-1	7.117E+0	1.449E+1
-4.265E-1	7.114E+0	1.452E+1
-4.217E-1	7.117E+0	1.444E+1
-4.217E-1	7.056E+0	1.448E+1
-4.233E-1	7.043E+0	1.450E+1
-4.282E-1	7.127E+0	1.455E+1
-4.249E-1	6.981E+0	1.465E+1
-4.265E-1	7.202E+0	1.466E+1
-4.282E-1	7.075E+0	1.462E+1
-4.249E-1	7.241E+0	1.458E+1
-4.249E-1	7.189E+0	1.457E+1
-4.249E-1	7.172E+0	1.452E+1
-4.265E-1	7.075E+0	1.450E+1
-4.249E-1	7.104E+0	1.455E+1
-4.201E-1	7.205E+0	1.462E+1
-4.249E-1	7.143E+0	1.439E+1
-4.282E-1	7.098E+0	1.465E+1
-4.249E-1	7.108E+0	1.453E+1
-4.249E-1	7.072E+0	1.438E+1
-4.265E-1	7.101E+0	1.458E+1
-4.282E-1	7.140E+0	1.452E+1
-4.249E-1	7.231E+0	1.442E+1
-4.217E-1	7.046E+0	1.435E+1
-4.217E-1	7.121E+0	1.453E+1
-4.249E-1	7.091E+0	1.465E+1
-4.249E-1	7.059E+0	1.461E+1
-4.217E-1	7.182E+0	1.464E+1
-4.233E-1	7.146E+0	1.449E+1
-4.265E-1	7.117E+0	1.457E+1
-4.249E-1	7.140E+0	1.442E+1
-4.217E-1	7.043E+0	1.440E+1
-4.249E-1	7.124E+0	1.433E+1
-4.298E-1	7.124E+0	1.455E+1
-4.249E-1	7.137E+0	1.454E+1
-4.217E-1	7.140E+0	1.449E+1
-4.249E-1	7.134E+0	1.454E+1
-4.265E-1	7.114E+0	1.453E+1
-4.233E-1	7.046E+0	1.462E+1
-4.233E-1	7.036E+0	1.451E+1
-4.233E-1	7.000E+0	1.447E+1
-4.282E-1	7.156E+0	1.458E+1
-4.265E-1	7.030E+0	1.456E+1
-4.233E-1	7.108E+0	1.437E+1
-4.233E-1	7.150E+0	1.446E+1
-4.265E-1	7.247E+0	1.444E+1
-4.233E-1	7.114E+0	1.457E+1
-4.233E-1	7.143E+0	1.439E+1
-4.249E-1	7.124E+0	1.448E+1
-4.265E-1	7.150E+0	1.448E+1
-4.233E-1	7.130E+0	1.450E+1
-4.233E-1	7.114E+0	1.457E+1
-4.249E-1	7.166E+0	1.467E+1
-4.265E-1	7.130E+0	1.447E+1
-4.265E-1	7.056E+0	1.465E+1
-4.217E-1	7.134E+0	1.453E+1
-4.249E-1	7.098E+0	1.449E+1
-4.233E-1	7.062E+0	1.457E+1
-4.282E-1	7.146E+0	1.446E+1
-4.233E-1	7.124E+0	1.450E+1
-4.233E-1	7.088E+0	1.461E+1
-4.249E-1	7.098E+0	1.446E+1
-4.249E-1	7.150E+0	1.456E+1
-4.233E-1	7.101E+0	1.446E+1
-4.233E-1	7.088E+0	1.450E+1
-4.249E-1	7.267E+0	1.450E+1
-4.249E-1	7.098E+0	1.449E+1
-4.233E-1	7.124E+0	1.457E+1
-4.249E-1	7.111E+0	1.443E+1
-4.265E-1	7.202E+0	1.459E+1
-4.233E-1	7.169E+0	1.450E+1
-4.217E-1	7.104E+0	1.464E+1
-4.249E-1	7.098E+0	1.453E+1
-4.249E-1	7.140E+0	1.449E+1
-4.233E-1	7.134E+0	1.458E+1
-4.233E-1	7.247E+0	1.452E+1
-4.233E-1	7.189E+0	1.464E+1
-4.265E-1	7.202E+0	1.444E+1
-4.249E-1	7.065E+0	1.453E+1
-4.233E-1	7.205E+0	1.447E+1
-4.298E-1	7.108E+0	1.456E+1
-4.282E-1	7.091E+0	1.455E+1
-4.249E-1	7.182E+0	1.457E+1
-4.217E-1	6.962E+0	1.454E+1
-4.265E-1	7.111E+0	1.457E+1
-4.249E-1	7.114E+0	1.461E+1
-4.249E-1	7.082E+0	1.462E+1
-4.201E-1	7.095E+0	1.458E+1
-4.282E-1	7.159E+0	1.451E+1
-4.265E-1	7.091E+0	1.441E+1
-4.217E-1	7.085E+0	1.462E+1
-4.201E-1	7.095E+0	1.452E+1
-4.265E-1	7.062E+0	1.439E+1
-4.249E-1	7.095E+0	1.450E+1
-4.249E-1	7.117E+0	1.447E+1
-4.233E-1	7.127E+0	1.456E+1
-4.282E-1	7.085E+0	1.465E+1
-4.249E-1	7.250E+0	1.444E+1
-4.282E-1	7.137E+0	1.456E+1
-4.217E-1	7.134E+0	1.465E+1
-4.233E-1	7.137E+0	1.447E+1
-4.265E-1	7.069E+0	1.466E+1
-4.233E-1	7.065E+0	1.454E+1
-4.249E-1	7.098E+0	1.464E+1
-4.249E-1	7.078E+0	1.444E+1
-4.265E-1	7.124E+0	1.454E+1
-4.233E-1	7.146E+0	1.458E+1
-4.249E-1	7.104E+0	1.449E+1
-4.217E-1	7.218E+0	1.450E+1
-4.265E-1	7.069E+0	1.460E+1
-4.265E-1	7.198E+0	1.447E+1
-4.201E-1	7.140E+0	1.450E+1
-4.249E-1	7.026E+0	1.452E+1
-4.249E-1	7.130E+0	1.446E+1
-4.249E-1	7.091E+0	1.441E+1
-4.233E-1	7.150E+0	1.471E+1
-4.233E-1	7.202E+0	1.459E+1
-4.249E-1	7.124E+0	1.458E+1
-4.233E-1	7.130E+0	1.444E+1
-4.217E-1	7.033E+0	1.461E+1
-4.249E-1	7.124E+0	1.438E+1
-4.265E-1	7.208E+0	1.446E+1
-4.249E-1	7.143E+0	1.461E+1
-4.201E-1	7.039E+0	1.453E+1
-4.233E-1	7.124E+0	1.452E+1
-4.265E-1	7.043E+0	1.442E+1
-4.233E-1	7.046E+0	1.440E+1
-4.217E-1	7.127E+0	1.459E+1
-4.249E-1	7.218E+0	1.449E+1
-4.265E-1	7.104E+0	1.441E+1
-4.282E-1	7.059E+0	1.442E+1
-4.233E-1	7.020E+0	1.453E+1
-4.249E-1	7.146E+0	1.442E+1
-4.265E-1	7.017E+0	1.463E+1
-4.265E-1	7.267E+0	1.442E+1
-4.233E-1	7.143E+0	1.443E+1
-4.265E-1	7.072E+0	1.444E+1
-4.265E-1	7.078E+0	1.452E+1
-4.233E-1	7.059E+0	1.459E+1
-4.249E-1	7.140E+0	1.453E+1
-4.217E-1	7.124E+0	1.447E+1
-4.249E-1	7.179E+0	1.461E+1
-4.233E-1	7.163E+0	1.453E+1
-4.217E-1	7.146E+0	1.466E+1
-4.233E-1	7.078E+0	1.445E+1
-4.282E-1	7.185E+0	1.452E+1
-4.265E-1	7.172E+0	1.441E+1
-4.217E-1	7.010E+0	1.444E+1
-4.233E-1	7.017E+0	1.449E+1
-4.265E-1	7.260E+0	1.463E+1
-4.265E-1	7.104E+0	1.466E+1
-4.233E-1	7.156E+0	1.453E+1
-4.233E-1	7.010E+0	1.444E+1
-4.249E-1	7.121E+0	1.440E+1
-4.217E-1	7.056E+0	1.445E+1
-4.201E-1	7.013E+0	1.447E+1
-4.249E-1	7.143E+0	1.455E+1
-4.282E-1	7.215E+0	1.452E+1
-4.249E-1	7.134E+0	1.432E+1
-4.217E-1	7.127E+0	1.460E+1
-4.249E-1	7.072E+0	1.439E+1
-4.282E-1	7.117E+0	1.450E+1
-4.233E-1	7.146E+0	1.445E+1
-4.249E-1	7.143E+0	1.463E+1
-4.265E-1	7.098E+0	1.456E+1
-4.282E-1	7.211E+0	1.446E+1
-4.233E-1	7.104E+0	1.457E+1
-4.233E-1	7.189E+0	1.447E+1
-4.265E-1	7.215E+0	1.445E+1
-4.265E-1	7.156E+0	1.453E+1
-4.249E-1	7.202E+0	1.442E+1
-4.233E-1	7.231E+0	1.442E+1
-4.217E-1	7.211E+0	1.450E+1
-4.265E-1	7.065E+0	1.438E+1
-4.233E-1	7.069E+0	1.438E+1
-4.217E-1	7.082E+0	1.453E+1
-4.233E-1	7.082E+0	1.439E+1
-4.265E-1	7.065E+0	1.453E+1
-4.217E-1	7.130E+0	1.459E+1
-4.217E-1	7.117E+0	1.446E+1
-4.233E-1	7.004E+0	1.449E+1
-4.282E-1	7.140E+0	1.444E+1
-4.265E-1	7.146E+0	1.457E+1
-4.233E-1	7.159E+0	1.457E+1
-4.233E-1	7.192E+0	1.450E+1
-4.249E-1	7.095E+0	1.456E+1
-4.249E-1	7.124E+0	1.445E+1
-4.233E-1	7.078E+0	1.461E+1
-4.249E-1	7.078E+0	1.458E+1
-4.265E-1	7.146E+0	1.460E+1
-4.249E-1	7.111E+0	1.452E+1
-4.233E-1	7.104E+0	1.444E+1
-4.233E-1	7.065E+0	1.453E+1
-4.265E-1	7.130E+0	1.450E+1
-4.233E-1	7.250E+0	1.451E+1
-4.233E-1	7.156E+0	1.443E+1
-4.217E-1	7.146E+0	1.444E+1
-4.265E-1	7.065E+0	1.454E+1
-4.217E-1	7.143E+0	1.450E+1
-4.233E-1	7.007E+0	1.447E+1
-4.265E-1	7.156E+0	1.453E+1
-4.298E-1	7.082E+0	1.449E+1
-4.265E-1	7.075E+0	1.461E+1
-4.233E-1	7.121E+0	1.452E+1
-4.265E-1	7.059E+0	1.467E+1
-4.265E-1	7.163E+0	1.451E+1
-4.233E-1	7.127E+0	1.455E+1
-4.217E-1	7.156E+0	1.452E+1
-4.233E-1	7.182E+0	1.454E+1
-4.265E-1	7.013E+0	1.446E+1
-4.217E-1	7.192E+0	1.466E+1
-4.249E-1	7.072E+0	1.444E+1
-4.249E-1	7.104E+0	1.438E+1
-4.249E-1	7.150E+0	1.455E+1
-4.233E-1	7.156E+0	1.463E+1
-4.233E-1	7.172E+0	1.452E+1
-4.233E-1	7.130E+0	1.446E+1
-4.298E-1	7.062E+0	1.451E+1
-4.233E-1	7.088E+0	1.468E+1
-4.201E-1	7.205E+0	1.465E+1
-4.233E-1	7.215E+0	1.453E+1
-4.298E-1	7.104E+0	1.451E+1
-4.265E-1	7.205E+0	1.440E+1
-4.201E-1	7.146E+0	1.441E+1
-4.249E-1	7.043E+0	1.462E+1
-4.282E-1	7.065E+0	1.446E+1
-4.233E-1	7.098E+0	1.449E+1
-4.249E-1	7.127E+0	1.450E+1
-4.249E-1	7.150E+0	1.450E+1
-4.265E-1	6.978E+0	1.449E+1
-4.217E-1	7.117E+0	1.438E+1
-4.184E-1	7.036E+0	1.459E+1
-4.282E-1	7.124E+0	1.456E+1
-4.265E-1	7.052E+0	1.462E+1
-4.249E-1	7.127E+0	1.435E+1
-4.217E-1	7.085E+0	1.448E+1
-4.249E-1	7.260E+0	1.439E+1
-4.265E-1	7.146E+0	1.450E+1
-4.233E-1	7.179E+0	1.457E+1
-4.201E-1	7.150E+0	1.449E+1
-4.217E-1	7.134E+0	1.466E+1
-4.265E-1	7.169E+0	1.436E+1
-4.265E-1	7.163E+0	1.446E+1
-4.184E-1	7.134E+0	1.432E+1
-4.249E-1	7.121E+0	1.451E+1
-4.265E-1	7.104E+0	1.450E+1
-4.265E-1	7.117E+0	1.452E+1
-4.217E-1	7.091E+0	1.444E+1
-4.217E-1	7.159E+0	1.458E+1
-4.249E-1	7.130E+0	1.463E+1
-4.233E-1	7.104E+0	1.459E+1
-4.217E-1	7.130E+0	1.441E+1
-4.233E-1	7.085E+0	1.449E+1
-4.265E-1	7.121E+0	1.452E+1
-4.233E-1	7.036E+0	1.455E+1
-4.249E-1	7.163E+0	1.430E+1
-4.233E-1	7.114E+0	1.456E+1
-4.282E-1	7.069E+0	1.454E+1
-4.217E-1	7.130E+0	1.447E+1
-4.217E-1	7.124E+0	1.452E+1
-4.265E-1	7.065E+0	1.460E+1
-4.265E-1	7.140E+0	1.444E+1
-4.233E-1	7.043E+0	1.448E+1
-4.217E-1	7.101E+0	1.439E+1
-4.265E-1	7.095E+0	1.439E+1
-4.265E-1	7.130E+0	1.433E+1
-4.233E-1	7.117E+0	1.466E+1
-4.201E-1	7.130E+0	1.454E+1
-4.233E-1	6.991E+0	1.451E+1
-4.249E-1	7.159E+0	1.459E+1
-4.249E-1	7.179E+0	1.453E+1
-4.233E-1	7.010E+0	1.463E+1
-4.249E-1	7.046E+0	1.448E+1
-4.249E-1	7.234E+0	1.434E+1
-4.249E-1	7.007E+0	1.452E+1
-4.201E-1	7.101E+0	1.447E+1
-4.233E-1	7.185E+0	1.448E+1
-4.282E-1	7.179E+0	1.452E+1
-4.265E-1	7.195E+0	1.466E+1
-4.217E-1	7.059E+0	1.465E+1
-4.233E-1	7.241E+0	1.440E+1
-4.249E-1	7.117E+0	1.450E+1
-4.249E-1	7.202E+0	1.457E+1
-4.249E-1	7.150E+0	1.453E+1
-4.249E-1	7.059E+0	1.438E+1
-4.298E-1	7.075E+0	1.447E+1
-4.249E-1	7.130E+0	1.462E+1
-4.217E-1	7.176E+0	1.459E+1
-4.217E-1	7.224E+0	1.458E+1
-4.265E-1	7.130E+0	1.442E+1
-4.265E-1	7.231E+0	1.456E+1
-4.233E-1	7.039E+0	1.443E+1
-4.249E-1	7.153E+0	1.450E+1
-4.282E-1	7.185E+0	1.445E+1
-4.233E-1	7.182E+0	1.466E+1
-4.217E-1	7.159E+0	1.453E+1
-4.282E-1	7.039E+0	1.447E+1
-4.265E-1	7.036E+0	1.456E+1
-4.217E-1	7.159E+0	1.456E+1
-4.217E-1	7.104E+0	1.436E+1
-4.249E-1	7.146E+0	1.457E+1
-4.282E-1	7.146E+0	1.446E+1
-4.249E-1	7.179E+0	1.455E+1
-4.217E-1	7.101E+0	1.462E+1
-4.249E-1	7.163E+0	1.446E+1
-4.282E-1	7.098E+0	1.460E+1
-4.233E-1	7.082E+0	1.455E+1
-4.217E-1	7.166E+0	1.441E+1
-4.249E-1	7.205E+0	1.456E+1
-4.249E-1	7.156E+0	1.455E+1
-4.217E-1	7.114E+0	1.447E+1
-4.184E-1	7.260E+0	1.446E+1
-4.265E-1	7.143E+0	1.450E+1
-4.282E-1	7.065E+0	1.440E+1
-4.233E-1	7.143E+0	1.441E+1
-4.217E-1	7.127E+0	1.466E+1
-4.233E-1	7.205E+0	1.440E+1
-4.265E-1	7.189E+0	1.441E+1
-4.217E-1	7.065E+0	1.458E+1
-4.201E-1	7.114E+0	1.459E+1
-4.233E-1	7.166E+0	1.445E+1
-4.282E-1	7.069E+0	1.465E+1
-4.249E-1	7.069E+0	1.455E+1
-4.233E-1	7.095E+0	1.435E+1
-4.233E-1	7.130E+0	1.448E+1
-4.265E-1	7.069E+0	1.447E+1
-4.217E-1	7.069E+0	1.449E+1
-4.217E-1	7.189E+0	1.446E+1
-4.217E-1	7.075E+0	1.442E+1
-4.233E-1	7.211E+0	1.428E+1
-4.233E-1	7.192E+0	1.447E+1
-4.217E-1	7.234E+0	1.434E+1
-4.265E-1	7.159E+0	1.451E+1
-4.282E-1	7.237E+0	1.457E+1
-4.233E-1	7.065E+0	1.449E+1
-4.184E-1	7.078E+0	1.461E+1
-4.233E-1	7.208E+0	1.459E+1
-4.249E-1	7.082E+0	1.462E+1
-4.249E-1	7.082E+0	1.456E+1
-4.217E-1	7.137E+0	1.456E+1
-4.233E-1	7.095E+0	1.459E+1
-4.282E-1	7.072E+0	1.437E+1
-4.233E-1	7.218E+0	1.452E+1
-4.217E-1	7.111E+0	1.444E+1
-4.249E-1	7.098E+0	1.449E+1
-4.282E-1	7.172E+0	1.436E+1
-4.249E-1	7.218E+0	1.464E+1
-4.249E-1	7.127E+0	1.447E+1
-4.249E-1	7.192E+0	1.451E+1
-4.249E-1	7.075E+0	1.455E+1
-4.233E-1	7.137E+0	1.456E+1
-4.201E-1	7.179E+0	1.441E+1
-4.233E-1	7.221E+0	1.456E+1
-4.249E-1	7.091E+0	1.442E+1
-4.233E-1	7.192E+0	1.449E+1
-4.233E-1	7.143E+0	1.446E+1
-4.217E-1	7.062E+0	1.449E+1
-4.249E-1	7.111E+0	1.457E+1
-4.249E-1	7.049E+0	1.456E+1
-4.233E-1	7.091E+0	1.450E+1
-4.265E-1	7.159E+0	1.445E+1
-4.282E-1	7.091E+0	1.439E+1
-4.233E-1	7.166E+0	1.456E+1
-4.233E-1	7.143E+0	1.462E+1
-4.249E-1	7.082E+0	1.458E+1
-4.265E-1	7.117E+0	1.457E+1
-4.201E-1	7.017E+0	1.452E+1
-4.201E-1	7.078E+0	1.451E+1
-4.233E-1	7.292E+0	1.455E+1
-4.282E-1	7.127E+0	1.452E+1
-4.233E-1	7.101E+0	1.447E+1
-4.233E-1	7.121E+0	1.444E+1
-4.249E-1	7.095E+0	1.455E+1
-4.282E-1	7.179E+0	1.453E+1
-4.233E-1	7.202E+0	1.448E+1
-4.249E-1	7.059E+0	1.457E+1
-4.249E-1	7.062E+0	1.455E+1
-4.265E-1	7.121E+0	1.458E+1
-4.233E-1	7.059E+0	1.465E+1
-4.233E-1	7.124E+0	1.467E+1
-4.233E-1	7.130E+0	1.454E+1
-4.282E-1	7.075E+0	1.450E+1
-4.265E-1	7.143E+0	1.459E+1
-4.217E-1	7.130E+0	1.445E+1
-4.217E-1	7.146E+0	1.436E+1
-4.249E-1	7.172E+0	1.448E+1
-4.249E-1	7.224E+0	1.455E+1
-4.233E-1	7.143E+0	1.451E+1
-4.233E-1	7.156E+0	1.448E+1
-4.249E-1	7.091E+0	1.439E+1
-4.217E-1	7.185E+0	1.458E+1
-4.249E-1	7.189E+0	1.431E+1
-4.217E-1	7.159E+0	1.447E+1
-4.282E-1	7.182E+0	1.448E+1
-4.217E-1	7.052E+0	1.452E+1
-4.217E-1	7.182E+0	1.459E+1
-4.249E-1	7.153E+0	1.448E+1
-4.265E-1	7.082E+0	1.446E+1
-4.249E-1	7.114E+0	1.441E+1
-4.249E-1	7.098E+0	1.444E+1
-4.265E-1	7.163E+0	1.454E+1
-4.265E-1	7.169E+0	1.450E+1
-4.201E-1	7.176E+0	1.445E+1
-4.217E-1	7.179E+0	1.446E+1
-4.249E-1	7.192E+0	1.453E+1
-4.249E-1	7.124E+0	1.441E+1
-4.217E-1	7.117E+0	1.442E+1
-4.201E-1	7.130E+0	1.450E+1
-4.265E-1	7.065E+0	1.447E+1
-4.282E-1	7.179E+0	1.447E+1
-4.249E-1	7.205E+0	1.441E+1
-4.184E-1	7.166E+0	1.456E+1
-4.265E-1	7.176E+0	1.448E+1
-4.282E-1	7.159E+0	1.440E+1
-4.233E-1	7.124E+0	1.449E+1
-4.217E-1	7.033E+0	1.454E+1
-4.249E-1	7.124E+0	1.467E+1
-4.249E-1	7.088E+0	1.445E+1
-4.233E-1	7.121E+0	1.448E+1
-4.249E-1	7.124E+0	1.449E+1
-4.282E-1	7.082E+0	1.446E+1
-4.249E-1	7.121E+0	1.464E+1
-4.249E-1	7.137E+0	1.448E+1
-4.217E-1	7.179E+0	1.437E+1
-4.233E-1	7.101E+0	1.455E+1
-4.249E-1	7.198E+0	1.446E+1
-4.249E-1	7.166E+0	1.439E+1
-4.233E-1	7.166E+0	1.451E+1
-4.233E-1	7.082E+0	1.451E+1
-4.249E-1	7.166E+0	1.447E+1
-4.217E-1	7.228E+0	1.434E+1
-4.217E-1	7.059E+0	1.447E+1
-4.233E-1	7.221E+0	1.440E+1
-4.265E-1	7.153E+0	1.458E+1
-4.249E-1	7.250E+0	1.444E+1
-4.233E-1	7.140E+0	1.447E+1
-4.265E-1	7.146E+0	1.459E+1
-4.265E-1	7.091E+0	1.448E+1
-4.249E-1	7.179E+0	1.451E+1
-4.233E-1	7.108E+0	1.450E+1
-4.249E-1	7.069E+0	1.443E+1
-4.265E-1	7.182E+0	1.464E+1
-4.233E-1	7.140E+0	1.435E+1
-4.249E-1	7.169E+0	1.433E+1
-4.249E-1	7.072E+0	1.457E+1
-4.249E-1	7.082E+0	1.442E+1
-4.217E-1	7.124E+0	1.441E+1
-4.217E-1	7.254E+0	1.458E+1
-4.265E-1	7.169E+0	1.456E+1
-4.249E-1	7.146E+0	1.450E+1
-4.233E-1	7.052E+0	1.442E+1
-4.201E-1	7.124E+0	1.458E+1
-4.265E-1	7.159E+0	1.444E+1
-4.249E-1	7.166E+0	1.446E+1
-4.249E-1	7.082E+0	1.453E+1
-4.265E-1	7.046E+0	1.450E+1
-4.265E-1	7.289E+0	1.453E+1
-4.265E-1	7.137E+0	1.437E+1
-4.233E-1	7.111E+0	1.455E+1
-4.184E-1	7.121E+0	1.458E+1
-4.233E-1	7.185E+0	1.456E+1
-4.265E-1	7.218E+0	1.440E+1
-4.233E-1	7.088E+0	1.451E+1
-4.217E-1	7.241E+0	1.450E+1
-4.249E-1	7.000E+0	1.456E+1
-4.282E-1	7.124E+0	1.451E+1
-4.233E-1	7.075E+0	1.446E+1
-4.201E-1	7.134E+0	1.446E+1
-4.265E-1	7.020E+0	1.445E+1
-4.282E-1	7.211E+0	1.446E+1
-4.265E-1	7.156E+0	1.438E+1
-4.217E-1	7.150E+0	1.440E+1
-4.282E-1	7.039E+0	1.452E+1
-4.265E-1	7.137E+0	1.450E+1
-4.265E-1	7.192E+0	1.443E+1
-4.184E-1	7.101E+0	1.437E+1
-4.233E-1	7.130E+0	1.452E+1
-4.298E-1	7.130E+0	1.429E+1
-4.217E-1	7.043E+0	1.449E+1
-4.233E-1	7.091E+0	1.459E+1
-4.217E-1	7.056E+0	1.447E+1
-4.265E-1	7.172E+0	1.441E+1
-4.233E-1	7.121E+0	1.444E+1
-4.201E-1	7.114E+0	1.449E+1
-4.233E-1	7.056E+0	1.454E+1
-4.282E-1	7.111E+0	1.458E+1
-4.265E-1	7.072E+0	1.463E+1
-4.217E-1	7.091E+0	1.443E+1
-4.249E-1	7.130E+0	1.443E+1
-4.265E-1	7.030E+0	1.453E+1
-4.265E-1	7.072E+0	1.457E+1
-4.217E-1	7.004E+0	1.456E+1
-4.249E-1	7.082E+0	1.456E+1
-4.265E-1	7.111E+0	1.453E+1
-4.233E-1	7.150E+0	1.445E+1
-4.201E-1	7.153E+0	1.452E+1
-4.265E-1	7.052E+0	1.438E+1
-4.282E-1	7.176E+0	1.447E+1
-4.249E-1	7.039E+0	1.446E+1
-4.233E-1	7.013E+0	1.452E+1
-4.201E-1	7.062E+0	1.450E+1
-4.233E-1	7.117E+0	1.452E+1
-4.233E-1	7.146E+0	1.435E+1
-4.217E-1	7.273E+0	1.446E+1
-4.233E-1	7.124E+0	1.457E+1
-4.265E-1	7.030E+0	1.451E+1
-4.217E-1	7.166E+0	1.455E+1
-4.201E-1	7.159E+0	1.451E+1
-4.249E-1	7.056E+0	1.447E+1
-4.282E-1	7.221E+0	1.467E+1
-4.233E-1	7.085E+0	1.436E+1
-4.233E-1	7.101E+0	1.448E+1
-4.249E-1	7.065E+0	1.452E+1
-4.282E-1	7.189E+0	1.440E+1
-4.233E-1	7.095E+0	1.437E+1
-4.217E-1	7.228E+0	1.454E+1
-4.249E-1	7.134E+0	1.462E+1
-4.265E-1	7.104E+0	1.438E+1
-4.249E-1	7.140E+0	1.456E+1
-4.233E-1	7.078E+0	1.466E+1
-4.265E-1	7.153E+0	1.452E+1
-4.265E-1	7.159E+0	1.450E+1
-4.233E-1	7.095E+0	1.454E+1
-4.217E-1	7.134E+0	1.455E+1
-4.249E-1	7.088E+0	1.453E+1
-4.249E-1	7.121E+0	1.453E+1
-4.265E-1	7.189E+0	1.449E+1
-4.217E-1	7.276E+0	1.456E+1
-4.233E-1	7.150E+0	1.436E+1
-4.233E-1	7.020E+0	1.460E+1
-4.233E-1	7.159E+0	1.452E+1
-4.233E-1	7.121E+0	1.452E+1
-4.233E-1	7.215E+0	1.474E+1
-4.249E-1	7.192E+0	1.451E+1
-4.249E-1	7.150E+0	1.455E+1
-4.184E-1	7.156E+0	1.451E+1
-4.233E-1	7.130E+0	1.444E+1
-4.282E-1	7.121E+0	1.449E+1
-4.233E-1	7.082E+0	1.452E+1
-4.249E-1	7.198E+0	1.463E+1
-4.249E-1	7.218E+0	1.444E+1
-4.265E-1	7.104E+0	1.460E+1
-4.201E-1	6.994E+0	1.441E+1
-4.233E-1	7.140E+0	1.452E+1
-4.233E-1	7.185E+0	1.447E+1
-4.265E-1	7.176E+0	1.450E+1
-4.217E-1	7.082E+0	1.449E+1
-4.233E-1	7.195E+0	1.455E+1
-4.233E-1	7.117E+0	1.444E+1
-4.265E-1	7.114E+0	1.441E+1
-4.265E-1	7.108E+0	1.439E+1
-4.233E-1	7.179E+0	1.448E+1
-4.249E-1	7.270E+0	1.443E+1
-4.217E-1	7.198E+0	1.450E+1
-4.233E-1	7.137E+0	1.450E+1
-4.217E-1	7.198E+0	1.451E+1
-4.233E-1	7.078E+0	1.441E+1
-4.265E-1	7.088E+0	1.449E+1
-4.233E-1	7.108E+0	1.460E+1
-4.233E-1	7.124E+0	1.438E+1
-4.249E-1	7.205E+0	1.448E+1
-4.249E-1	7.039E+0	1.444E+1
-4.201E-1	7.192E+0	1.441E+1
-4.217E-1	7.039E+0	1.462E+1
-4.249E-1	7.195E+0	1.445E+1
-4.282E-1	7.049E+0	1.446E+1
-4.201E-1	7.078E+0	1.442E+1
-4.201E-1	7.117E+0	1.453E+1
-4.233E-1	7.095E+0	1.454E+1
-4.265E-1	7.127E+0	1.449E+1
-4.217E-1	7.124E+0	1.426E+1
-4.249E-1	7.114E+0	1.466E+1
-4.249E-1	7.169E+0	1.455E+1
-4.265E-1	7.121E+0	1.459E+1
-4.233E-1	7.075E+0	1.457E+1
-4.249E-1	7.085E+0	1.463E+1
-4.249E-1	7.056E+0	1.455E+1
-4.249E-1	7.140E+0	1.450E+1
-4.233E-1	7.338E+0	1.449E+1
-4.233E-1	7.130E+0	1.459E+1
-4.233E-1	6.968E+0	1.449E+1
-4.233E-1	7.195E+0	1.445E+1
-4.217E-1	7.172E+0	1.444E+1
-4.217E-1	7.013E+0	1.456E+1
-4.265E-1	7.189E+0	1.450E+1
-4.249E-1	7.205E+0	1.449E+1
-4.233E-1	7.098E+0	1.441E+1
-4.217E-1	7.065E+0	1.444E+1
-4.249E-1	7.156E+0	1.458E+1
-4.249E-1	7.156E+0	1.435E+1
-4.249E-1	7.159E+0	1.460E+1
-4.217E-1	7.159E+0	1.450E+1
-4.265E-1	7.134E+0	1.446E+1
-4.249E-1	7.082E+0	1.445E+1
-4.233E-1	7.039E+0	1.446E+1
-4.201E-1	7.166E+0	1.439E+1
-4.249E-1	7.114E+0	1.450E+1
-4.282E-1	7.085E+0	1.441E+1
-4.217E-1	7.146E+0	1.458E+1
-4.233E-1	7.062E+0	1.454E+1
-4.233E-1	7.088E+0	1.459E+1
-4.249E-1	7.134E+0	1.447E+1
-4.249E-1	7.088E+0	1.463E+1
-4.217E-1	7.111E+0	1.448E+1
-4.233E-1	7.091E+0	1.446E+1
-4.265E-1	7.146E+0	1.447E+1
-4.233E-1	7.056E+0	1.454E+1
-4.217E-1	7.166E+0	1.451E+1
-4.249E-1	7.192E+0	1.452E+1
-4.265E-1	7.172E+0	1.450E+1
-4.217E-1	7.088E+0	1.459E+1
-4.217E-1	7.059E+0	1.444E+1
-4.233E-1	7.247E+0	1.444E+1
-4.265E-1	7.114E+0	1.448E+1
-4.265E-1	7.143E+0	1.456E+1
-4.233E-1	7.075E+0	1.444E+1
-4.233E-1	7.124E+0	1.435E+1
-4.233E-1	7.091E+0	1.458E+1
-4.217E-1	7.156E+0	1.453E+1
-4.233E-1	7.069E+0	1.444E+1
-4.233E-1	7.176E+0	1.441E+1
-4.265E-1	7.039E+0	1.452E+1
-4.249E-1	7.098E+0	1.450E+1
-4.201E-1	7.085E+0	1.463E+1
-4.265E-1	7.189E+0	1.446E+1
-4.217E-1	7.111E+0	1.450E+1
-4.201E-1	7.085E+0	1.443E+1
-4.233E-1	7.072E+0	1.461E+1
-4.233E-1	7.082E+0	1.442E+1
-4.282E-1	7.082E+0	1.448E+1
-4.233E-1	7.088E+0	1.445E+1
-4.217E-1	7.121E+0	1.435E+1
-4.249E-1	7.176E+0	1.452E+1
-4.249E-1	7.013E+0	1.453E+1
-4.249E-1	7.059E+0	1.448E+1
-4.217E-1	7.059E+0	1.434E+1
-4.249E-1	7.140E+0	1.447E+1
-4.249E-1	7.195E+0	1.452E+1
-4.217E-1	7.189E+0	1.439E+1
-4.233E-1	7.072E+0	1.445E+1
-4.265E-1	7.082E+0	1.451E+1
-4.265E-1	7.143E+0	1.446E+1
-4.249E-1	7.069E+0	1.454E+1
-4.217E-1	7.137E+0	1.438E+1
-4.265E-1	7.075E+0	1.458E+1
-4.265E-1	7.117E+0	1.458E+1
-4.233E-1	7.085E+0	1.455E+1
-4.233E-1	7.114E+0	1.434E+1
-4.249E-1	7.124E+0	1.465E+1
-4.265E-1	7.137E+0	1.456E+1
-4.233E-1	7.237E+0	1.462E+1
-4.217E-1	7.179E+0	1.451E+1
-4.249E-1	7.185E+0	1.453E+1
-4.233E-1	7.121E+0	1.446E+1
-4.217E-1	7.078E+0	1.454E+1
-4.201E-1	7.108E+0	1.444E+1
-4.265E-1	7.146E+0	1.442E+1
-4.249E-1	7.241E+0	1.461E+1
-4.233E-1	7.224E+0	1.467E+1
-4.233E-1	7.130E+0	1.448E+1
-4.249E-1	7.117E+0	1.464E+1
-4.265E-1	7.111E+0	1.441E+1
-4.217E-1	7.075E+0	1.452E+1
-4.233E-1	7.065E+0	1.445E+1
-4.249E-1	7.117E+0	1.448E+1
-4.265E-1	7.121E+0	1.456E+1
-4.201E-1	7.114E+0	1.440E+1
-4.217E-1	7.108E+0	1.456E+1
-4.233E-1	7.218E+0	1.446E+1
-4.249E-1	7.121E+0	1.458E+1
-4.201E-1	7.111E+0	1.447E+1
-4.184E-1	7.127E+0	1.441E+1
-4.233E-1	7.185E+0	1.449E+1
-4.265E-1	7.150E+0	1.437E+1
-4.217E-1	7.043E+0	1.458E+1
-4.201E-1	7.114E+0	1.441E+1
-4.233E-1	7.101E+0	1.439E+1
-4.265E-1	7.111E+0	1.442E+1
-4.217E-1	6.984E+0	1.457E+1
-4.217E-1	7.121E+0	1.453E+1
-4.282E-1	7.095E+0	1.444E+1
-4.282E-1	7.179E+0	1.431E+1
-4.249E-1	7.062E+0	1.440E+1
-4.217E-1	7.026E+0	1.460E+1
-4.201E-1	7.150E+0	1.449E+1
-4.249E-1	7.030E+0	1.456E+1
-4.233E-1	7.007E+0	1.461E+1
-4.233E-1	7.172E+0	1.446E+1
-4.265E-1	7.228E+0	1.442E+1
-4.282E-1	7.218E+0	1.444E+1
-4.233E-1	7.172E+0	1.440E+1
-4.201E-1	7.159E+0	1.458E+1
-4.249E-1	7.075E+0	1.446E+1
-4.233E-1	7.202E+0	1.440E+1
-4.217E-1	7.098E+0	1.459E+1
-4.233E-1	7.124E+0	1.447E+1
-4.233E-1	7.104E+0	1.465E+1
-4.249E-1	7.150E+0	1.449E+1
-4.233E-1	7.150E+0	1.455E+1
-4.217E-1	7.143E+0	1.451E+1
-4.249E-1	7.078E+0	1.454E+1
-4.249E-1	7.153E+0	1.454E+1
-4.217E-1	7.085E+0	1.442E+1
-4.201E-1	7.134E+0	1.445E+1
-4.233E-1	7.088E+0	1.447E+1
-4.249E-1	7.172E+0	1.452E+1
-4.217E-1	7.069E+0	1.445E+1
-4.217E-1	7.169E+0	1.437E+1
-4.249E-1	7.150E+0	1.459E+1
-4.249E-1	7.085E+0	1.454E+1
-4.233E-1	7.172E+0	1.445E+1
-4.233E-1	7.049E+0	1.445E+1
-4.233E-1	7.137E+0	1.445E+1
-4.249E-1	7.130E+0	1.445E+1
-4.217E-1	7.091E+0	1.451E+1
-4.249E-1	7.127E+0	1.441E+1
-4.249E-1	7.030E+0	1.451E+1
-4.265E-1	7.114E+0	1.452E+1
-4.233E-1	7.185E+0	1.444E+1
-4.217E-1	7.117E+0	1.442E+1
-4.265E-1	7.121E+0	1.445E+1
-4.249E-1	7.215E+0	1.455E+1
-4.217E-1	7.062E+0	1.446E+1
-4.184E-1	7.185E+0	1.460E+1
-4.249E-1	7.111E+0	1.456E+1
-4.265E-1	7.098E+0	1.465E+1
-4.233E-1	7.250E+0	1.457E+1
-4.233E-1	7.075E+0	1.437E+1
-4.233E-1	7.108E+0	1.456E+1
-4.249E-1	7.114E+0	1.455E+1
-4.249E-1	7.046E+0	1.443E+1
-4.233E-1	7.111E+0	1.446E+1
-4.233E-1	7.095E+0	1.437E+1
-4.249E-1	7.130E+0	1.463E+1
-4.217E-1	7.263E+0	1.444E+1
-4.217E-1	7.088E+0	1.441E+1
-4.233E-1	7.088E+0	1.459E+1
-4.249E-1	7.195E+0	1.463E+1
-4.233E-1	7.159E+0	1.443E+1
-4.217E-1	7.124E+0	1.438E+1
-4.249E-1	7.146E+0	1.452E+1
-4.265E-1	7.069E+0	1.450E+1
-4.233E-1	7.056E+0	1.454E+1
-4.201E-1	7.075E+0	1.436E+1
-4.233E-1	7.182E+0	1.442E+1
-4.282E-1	7.127E+0	1.449E+1
-4.233E-1	7.143E+0	1.444E+1
-4.233E-1	7.117E+0	1.436E+1
-4.233E-1	7.046E+0	1.450E+1
-4.282E-1	7.127E+0	1.439E+1
-4.249E-1	7.101E+0	1.460E+1
-4.233E-1	7.143E+0	1.446E+1
-4.249E-1	7.104E+0	1.455E+1
-4.265E-1	7.036E+0	1.443E+1
-4.233E-1	7.072E+0	1.452E+1
-4.233E-1	7.124E+0	1.465E+1
-4.249E-1	7.104E+0	1.449E+1
-4.249E-1	7.182E+0	1.446E+1
-4.233E-1	7.101E+0	1.435E+1
-4.233E-1	7.134E+0	1.459E+1
-4.201E-1	7.075E+0	1.454E+1
-4.249E-1	7.192E+0	1.456E+1
-4.217E-1	7.104E+0	1.433E+1
-4.201E-1	7.069E+0	1.457E+1
-4.217E-1	7.146E+0	1.454E+1
-4.265E-1	7.202E+0	1.449E+1
-4.201E-1	7.130E+0	1.460E+1
-4.217E-1	7.046E+0	1.458E+1
-4.249E-1	7.036E+0	1.466E+1
-4.233E-1	7.049E+0	1.452E+1
-4.201E-1	7.101E+0	1.454E+1
-4.233E-1	7.250E+0	1.446E+1
-4.282E-1	7.104E+0	1.458E+1
-4.265E-1	7.114E+0	1.454E+1
-4.233E-1	7.146E+0	1.455E+1
-4.201E-1	7.098E+0	1.458E+1
-4.249E-1	7.153E+0	1.443E+1
-4.249E-1	7.140E+0	1.446E+1
-4.265E-1	7.013E+0	1.443E+1
-4.201E-1	7.137E+0	1.444E+1
-4.265E-1	7.101E+0	1.452E+1
-4.249E-1	7.078E+0	1.459E+1
-4.217E-1	7.195E+0	1.448E+1
-4.217E-1	7.176E+0	1.446E+1
-4.265E-1	7.156E+0	1.455E+1
-4.249E-1	7.104E+0	1.449E+1
-4.233E-1	7.121E+0	1.451E+1
-4.233E-1	7.114E+0	1.457E+1
-4.265E-1	7.036E+0	1.453E+1
-4.249E-1	7.108E+0	1.443E+1
-4.233E-1	7.124E+0	1.453E+1
-4.249E-1	7.195E+0	1.445E+1
-4.265E-1	7.143E+0	1.442E+1
-4.233E-1	7.153E+0	1.431E+1
-4.233E-1	7.218E+0	1.451E+1
-4.201E-1	7.082E+0	1.441E+1
-4.249E-1	7.224E+0	1.455E+1
-4.265E-1	7.159E+0	1.465E+1
-4.233E-1	7.075E+0	1.439E+1
-4.217E-1	7.108E+0	1.452E+1
-4.233E-1	7.205E+0	1.439E+1
-4.249E-1	7.127E+0	1.445E+1
-4.249E-1	7.254E+0	1.451E+1
-4.201E-1	7.143E+0	1.429E+1
-4.233E-1	7.195E+0	1.459E+1
-4.249E-1	7.137E+0	1.458E+1
-4.217E-1	7.098E+0	1.441E+1
-4.217E-1	7.104E+0	1.462E+1
-4.233E-1	7.169E+0	1.449E+1
-4.249E-1	7.010E+0	1.440E+1
-4.233E-1	7.043E+0	1.454E+1
-4.233E-1	7.156E+0	1.449E+1
-4.249E-1	7.078E+0	1.455E+1
-4.298E-1	7.104E+0	1.456E+1
-4.217E-1	7.124E+0	1.456E+1
-4.217E-1	7.065E+0	1.442E+1
-4.217E-1	7.069E+0	1.446E+1
-4.265E-1	7.043E+0	1.457E+1
-4.233E-1	7.215E+0	1.445E+1
-4.233E-1	7.163E+0	1.436E+1
-4.249E-1	7.069E+0	1.446E+1
-4.249E-1	7.159E+0	1.443E+1
-4.217E-1	7.004E+0	1.453E+1
-4.201E-1	7.075E+0	1.426E+1
-4.233E-1	7.023E+0	1.451E+1
-4.233E-1	7.179E+0	1.449E+1
-4.233E-1	7.195E+0	1.459E+1
-4.217E-1	7.069E+0	1.458E+1
-4.249E-1	7.179E+0	1.453E+1
-4.265E-1	7.211E+0	1.453E+1
-4.233E-1	7.137E+0	1.448E+1
-4.217E-1	7.218E+0	1.443E+1
-4.233E-1	7.072E+0	1.453E+1
-4.249E-1	7.150E+0	1.441E+1
-4.233E-1	7.189E+0	1.440E+1
-4.217E-1	7.117E+0	1.450E+1
-4.233E-1	7.117E+0	1.448E+1
-4.249E-1	7.043E+0	1.439E+1
-4.233E-1	7.169E+0	1.458E+1
-4.201E-1	7.091E+0	1.458E+1
-4.265E-1	7.072E+0	1.462E+1
-4.282E-1	7.111E+0	1.466E+1
-4.233E-1	7.146E+0	1.449E+1
-4.201E-1	7.121E+0	1.450E+1
-4.249E-1	7.124E+0	1.458E+1
-4.265E-1	7.166E+0	1.441E+1
-4.249E-1	7.195E+0	1.466E+1
-4.217E-1	6.988E+0	1.457E+1
-4.265E-1	7.104E+0	1.450E+1
-4.249E-1	7.137E+0	1.459E+1
-4.233E-1	7.179E+0	1.447E+1
-4.217E-1	7.179E+0	1.447E+1
-4.249E-1	7.215E+0	1.451E+1
-4.282E-1	7.159E+0	1.445E+1
-4.217E-1	7.075E+0	1.458E+1
-4.233E-1	7.098E+0	1.443E+1
-4.249E-1	7.218E+0	1.433E+1
-4.249E-1	7.124E+0	1.447E+1
-4.217E-1	7.121E+0	1.443E+1
-4.233E-1	6.994E+0	1.441E+1
-4.249E-1	7.114E+0	1.444E+1
-4.282E-1	7.279E+0	1.446E+1
-4.249E-1	7.020E+0	1.467E+1
-4.201E-1	7.088E+0	1.452E+1
-4.249E-1	7.078E+0	1.448E+1
-4.265E-1	7.221E+0	1.449E+1
-4.233E-1	7.117E+0	1.458E+1
-4.217E-1	7.065E+0	1.433E+1
-4.265E-1	7.121E+0	1.449E+1
-4.233E-1	7.114E+0	1.446E+1
-4.233E-1	7.117E+0	1.452E+1
-4.217E-1	7.130E+0	1.472E+1
-4.233E-1	7.166E+0	1.453E+1
-4.265E-1	7.091E+0	1.453E+1
-4.249E-1	7.254E+0	1.451E+1
-4.217E-1	7.143E+0	1.450E+1
-4.265E-1	7.056E+0	1.449E+1
-4.249E-1	7.072E+0	1.457E+1
-4.233E-1	7.111E+0	1.468E+1
-4.201E-1	7.059E+0	1.444E+1
-4.217E-1	7.111E+0	1.462E+1
-4.249E-1	7.078E+0	1.439E+1
-4.217E-1	7.179E+0	1.439E+1
-4.201E-1	7.169E+0	1.438E+1
-4.249E-1	7.121E+0	1.447E+1
-4.233E-1	7.202E+0	1.448E+1
-4.233E-1	7.121E+0	1.448E+1
-4.233E-1	7.036E+0	1.449E+1
-4.249E-1	7.254E+0	1.449E+1
-4.265E-1	7.056E+0	1.439E+1
-4.265E-1	7.101E+0	1.449E+1
-4.233E-1	7.127E+0	1.450E+1
[truncated: 93,933 more rows]
