# Supplementary material for: Improved ANAP incorporation and VCF analysis reveal details of P2X7 current facilitation and a limited conformational interplay between ATP binding and the intracellular ballast domain
Source: eLife. 2023 Jan 4;12:e82479. doi: 10.7554/eLife.82479 (PMC9859053; doi:10.7554/eLife.82479)
Supplement: Figure 3—figure supplement 3—source data 2. [file elife-82479-fig3-figsupp3-data2.zip › Figure-3_figure-supplement-3_source-data-2/DeltaCys-constructs/l23/24.csv]

-7.295E-2	5.648E+0	9.829E+0
-8.106E-2	5.570E+0	9.875E+0
-7.133E-2	5.622E+0	9.771E+0
-7.133E-2	5.612E+0	9.813E+0
-7.457E-2	5.690E+0	9.745E+0
-7.944E-2	5.625E+0	9.787E+0
-6.971E-2	5.719E+0	9.810E+0
-6.809E-2	5.638E+0	9.881E+0
-7.295E-2	5.693E+0	9.745E+0
-7.620E-2	5.690E+0	9.784E+0
-6.971E-2	5.654E+0	9.829E+0
-6.971E-2	5.709E+0	9.761E+0
-7.295E-2	5.622E+0	9.819E+0
-7.620E-2	5.667E+0	9.777E+0
-6.971E-2	5.761E+0	9.771E+0
-6.809E-2	5.619E+0	9.862E+0
-7.457E-2	5.651E+0	9.696E+0
-7.782E-2	5.589E+0	9.832E+0
-7.295E-2	5.658E+0	9.823E+0
-6.971E-2	5.693E+0	9.862E+0
-7.295E-2	5.638E+0	9.664E+0
-7.782E-2	5.670E+0	9.839E+0
-7.133E-2	5.635E+0	9.904E+0
-6.809E-2	5.602E+0	9.800E+0
-7.295E-2	5.615E+0	9.800E+0
-7.620E-2	5.602E+0	9.755E+0
-7.295E-2	5.648E+0	9.761E+0
-6.646E-2	5.739E+0	9.784E+0
-7.295E-2	5.622E+0	9.738E+0
-7.782E-2	5.606E+0	9.790E+0
-7.295E-2	5.661E+0	9.910E+0
-6.809E-2	5.748E+0	9.751E+0
-7.457E-2	5.748E+0	9.573E+0
-7.944E-2	5.729E+0	9.742E+0
-7.457E-2	5.635E+0	9.703E+0
-6.971E-2	5.748E+0	9.787E+0
-7.457E-2	5.612E+0	9.842E+0
-7.944E-2	5.619E+0	9.826E+0
-6.971E-2	5.716E+0	9.729E+0
-6.971E-2	5.664E+0	9.855E+0
-7.457E-2	5.735E+0	9.784E+0
-7.944E-2	5.651E+0	9.803E+0
-7.133E-2	5.599E+0	9.917E+0
-6.809E-2	5.612E+0	9.923E+0
-7.457E-2	5.645E+0	9.819E+0
-7.944E-2	5.797E+0	9.914E+0
-7.295E-2	5.690E+0	9.845E+0
-6.646E-2	5.609E+0	9.716E+0
-7.620E-2	5.768E+0	9.774E+0
-7.944E-2	5.625E+0	9.794E+0
-7.295E-2	5.654E+0	9.845E+0
-6.646E-2	5.651E+0	9.823E+0
-7.457E-2	5.570E+0	9.936E+0
-7.620E-2	5.713E+0	9.725E+0
-6.971E-2	5.703E+0	9.787E+0
-6.646E-2	5.625E+0	9.732E+0
-7.295E-2	5.586E+0	9.881E+0
-7.782E-2	5.667E+0	9.784E+0
-7.295E-2	5.722E+0	9.787E+0
-6.809E-2	5.748E+0	9.771E+0
-7.295E-2	5.648E+0	9.787E+0
-7.782E-2	5.625E+0	9.797E+0
-7.133E-2	5.687E+0	9.764E+0
-6.971E-2	5.641E+0	9.794E+0
-7.133E-2	5.635E+0	9.832E+0
-7.782E-2	5.690E+0	9.832E+0
-7.295E-2	5.683E+0	9.771E+0
-6.484E-2	5.635E+0	9.823E+0
-7.295E-2	5.687E+0	9.897E+0
-7.782E-2	5.625E+0	9.777E+0
-7.133E-2	5.654E+0	9.819E+0
-6.809E-2	5.716E+0	9.836E+0
-7.457E-2	5.615E+0	9.774E+0
-7.620E-2	5.696E+0	9.738E+0
-7.133E-2	5.645E+0	9.800E+0
-6.809E-2	5.596E+0	9.875E+0
-7.295E-2	5.735E+0	9.774E+0
-7.944E-2	5.690E+0	9.829E+0
-7.295E-2	5.735E+0	9.758E+0
-6.809E-2	5.706E+0	9.787E+0
-7.457E-2	5.726E+0	9.940E+0
-7.944E-2	5.664E+0	9.884E+0
-7.295E-2	5.667E+0	9.768E+0
-6.971E-2	5.664E+0	9.862E+0
-7.620E-2	5.586E+0	9.686E+0
-7.782E-2	5.693E+0	9.813E+0
-7.295E-2	5.619E+0	9.920E+0
-6.809E-2	5.677E+0	9.845E+0
-7.295E-2	5.641E+0	9.891E+0
-7.620E-2	5.641E+0	9.764E+0
-7.295E-2	5.667E+0	9.894E+0
-6.646E-2	5.632E+0	9.742E+0
-7.295E-2	5.638E+0	9.777E+0
-8.106E-2	5.619E+0	9.781E+0
-7.133E-2	5.670E+0	9.839E+0
-6.809E-2	5.622E+0	9.829E+0
-7.295E-2	5.606E+0	9.858E+0
-7.782E-2	5.625E+0	9.729E+0
-7.295E-2	5.683E+0	9.768E+0
-7.133E-2	5.609E+0	9.800E+0
-7.133E-2	5.680E+0	9.888E+0
-7.782E-2	5.758E+0	9.790E+0
-7.457E-2	5.674E+0	9.686E+0
-6.971E-2	5.641E+0	9.894E+0
-7.295E-2	5.580E+0	9.622E+0
-7.782E-2	5.729E+0	9.771E+0
-7.133E-2	5.719E+0	9.839E+0
-6.809E-2	5.654E+0	9.852E+0
-7.457E-2	5.654E+0	9.787E+0
-7.620E-2	5.622E+0	9.722E+0
-7.457E-2	5.706E+0	9.722E+0
-6.809E-2	5.619E+0	9.897E+0
-7.457E-2	5.667E+0	9.855E+0
-7.782E-2	5.667E+0	9.832E+0
-7.295E-2	5.606E+0	9.813E+0
-6.971E-2	5.638E+0	9.816E+0
-7.133E-2	5.755E+0	9.807E+0
-8.106E-2	5.648E+0	9.761E+0
-7.295E-2	5.599E+0	9.738E+0
-6.646E-2	5.683E+0	9.797E+0
-7.133E-2	5.758E+0	9.933E+0
-8.106E-2	5.661E+0	9.794E+0
-7.133E-2	5.596E+0	9.758E+0
-6.809E-2	5.661E+0	9.781E+0
-7.457E-2	5.645E+0	9.910E+0
-7.944E-2	5.693E+0	9.875E+0
-7.133E-2	5.690E+0	9.826E+0
-6.646E-2	5.658E+0	9.839E+0
-7.457E-2	5.706E+0	9.862E+0
-7.944E-2	5.589E+0	9.868E+0
-7.295E-2	5.658E+0	9.742E+0
-6.646E-2	5.560E+0	9.807E+0
-7.457E-2	5.690E+0	9.712E+0
-7.782E-2	5.658E+0	9.732E+0
-6.971E-2	5.664E+0	9.901E+0
-6.646E-2	5.628E+0	9.845E+0
-7.295E-2	5.696E+0	9.832E+0
-7.782E-2	5.654E+0	9.784E+0
-6.971E-2	5.599E+0	9.839E+0
-6.646E-2	5.648E+0	9.933E+0
-7.295E-2	5.638E+0	9.836E+0
-7.944E-2	5.674E+0	9.768E+0
-6.971E-2	5.648E+0	9.790E+0
-6.646E-2	5.687E+0	9.862E+0
-7.295E-2	5.596E+0	9.823E+0
-7.782E-2	5.726E+0	9.790E+0
-7.295E-2	5.554E+0	9.807E+0
-6.971E-2	5.635E+0	9.826E+0
-7.295E-2	5.615E+0	9.732E+0
-7.782E-2	5.677E+0	9.768E+0
-7.133E-2	5.560E+0	9.845E+0
-6.646E-2	5.661E+0	9.865E+0
-7.295E-2	5.661E+0	9.839E+0
-7.944E-2	5.576E+0	9.781E+0
-6.971E-2	5.716E+0	9.696E+0
-6.809E-2	5.706E+0	9.901E+0
-7.457E-2	5.670E+0	9.807E+0
-7.620E-2	5.674E+0	9.777E+0
-7.295E-2	5.680E+0	9.845E+0
-6.809E-2	5.674E+0	9.725E+0
-7.133E-2	5.580E+0	9.852E+0
-7.620E-2	5.641E+0	9.771E+0
-7.133E-2	5.693E+0	9.949E+0
-6.484E-2	5.580E+0	9.745E+0
-7.620E-2	5.797E+0	9.855E+0
-7.782E-2	5.658E+0	9.836E+0
-6.971E-2	5.632E+0	9.858E+0
-6.646E-2	5.547E+0	9.732E+0
-7.295E-2	5.752E+0	9.751E+0
-7.782E-2	5.641E+0	9.683E+0
-7.133E-2	5.654E+0	9.709E+0
-6.809E-2	5.700E+0	9.738E+0
-7.295E-2	5.674E+0	9.803E+0
-7.944E-2	5.658E+0	9.878E+0
-7.133E-2	5.690E+0	9.845E+0
-6.809E-2	5.713E+0	9.781E+0
-7.295E-2	5.609E+0	9.878E+0
-7.782E-2	5.670E+0	9.862E+0
-6.971E-2	5.732E+0	9.794E+0
-6.646E-2	5.716E+0	9.735E+0
-7.457E-2	5.664E+0	9.888E+0
-7.782E-2	5.583E+0	9.751E+0
-7.295E-2	5.661E+0	9.881E+0
-6.322E-2	5.680E+0	9.842E+0
-7.295E-2	5.658E+0	9.764E+0
-7.620E-2	5.677E+0	9.842E+0
-7.295E-2	5.576E+0	9.764E+0
-6.971E-2	5.661E+0	9.777E+0
-7.295E-2	5.661E+0	9.819E+0
-7.620E-2	5.742E+0	9.768E+0
-6.971E-2	5.648E+0	9.933E+0
-6.809E-2	5.680E+0	9.920E+0
-7.457E-2	5.683E+0	9.751E+0
-7.782E-2	5.761E+0	9.709E+0
-7.295E-2	5.683E+0	9.784E+0
-6.809E-2	5.651E+0	9.969E+0
-7.295E-2	5.622E+0	9.738E+0
-7.457E-2	5.580E+0	9.797E+0
-7.133E-2	5.735E+0	9.777E+0
-6.809E-2	5.641E+0	9.865E+0
-7.133E-2	5.622E+0	9.664E+0
-7.620E-2	5.615E+0	9.832E+0
-7.295E-2	5.632E+0	9.712E+0
-6.971E-2	5.709E+0	9.901E+0
-7.457E-2	5.645E+0	9.807E+0
-7.944E-2	5.664E+0	9.904E+0
-7.295E-2	5.700E+0	9.803E+0
-6.484E-2	5.690E+0	9.738E+0
-7.457E-2	5.709E+0	9.862E+0
-7.620E-2	5.641E+0	9.839E+0
-7.295E-2	5.661E+0	9.748E+0
-6.646E-2	5.654E+0	9.745E+0
-7.295E-2	5.670E+0	9.790E+0
-7.782E-2	5.693E+0	9.683E+0
-7.295E-2	5.612E+0	9.842E+0
-6.809E-2	5.593E+0	9.871E+0
-7.133E-2	5.784E+0	9.745E+0
-7.782E-2	5.654E+0	9.797E+0
-7.457E-2	5.745E+0	9.686E+0
-6.809E-2	5.765E+0	9.897E+0
-7.133E-2	5.638E+0	9.819E+0
-7.944E-2	5.768E+0	9.797E+0
-6.971E-2	5.719E+0	9.719E+0
-6.971E-2	5.573E+0	9.819E+0
-7.295E-2	5.683E+0	9.826E+0
-7.944E-2	5.703E+0	9.703E+0
-7.133E-2	5.696E+0	9.839E+0
-6.646E-2	5.700E+0	9.722E+0
-7.295E-2	5.573E+0	9.725E+0
-7.782E-2	5.700E+0	9.839E+0
-7.133E-2	5.722E+0	9.690E+0
-6.646E-2	5.680E+0	9.807E+0
-7.457E-2	5.664E+0	9.781E+0
-7.782E-2	5.784E+0	9.664E+0
-6.971E-2	5.638E+0	9.768E+0
-6.809E-2	5.719E+0	9.755E+0
-7.457E-2	5.674E+0	9.758E+0
-7.944E-2	5.560E+0	9.807E+0
-6.971E-2	5.628E+0	9.735E+0
-6.809E-2	5.635E+0	9.693E+0
-7.133E-2	5.635E+0	9.819E+0
-7.944E-2	5.719E+0	9.738E+0
-7.295E-2	5.713E+0	9.699E+0
-6.646E-2	5.664E+0	9.819E+0
-7.133E-2	5.570E+0	9.794E+0
-7.944E-2	5.752E+0	9.917E+0
-7.133E-2	5.658E+0	9.881E+0
-6.971E-2	5.661E+0	9.842E+0
-6.971E-2	5.641E+0	9.849E+0
-7.944E-2	5.628E+0	9.826E+0
-7.133E-2	5.748E+0	9.758E+0
-6.646E-2	5.651E+0	9.868E+0
-7.457E-2	5.693E+0	9.745E+0
-7.782E-2	5.622E+0	9.803E+0
-7.295E-2	5.696E+0	9.871E+0
-6.971E-2	5.648E+0	9.881E+0
-7.133E-2	5.670E+0	9.910E+0
-7.620E-2	5.735E+0	9.738E+0
-7.295E-2	5.638E+0	9.845E+0
-6.809E-2	5.622E+0	9.826E+0
-7.457E-2	5.667E+0	9.949E+0
-7.620E-2	5.709E+0	9.777E+0
-7.133E-2	5.700E+0	9.648E+0
-7.133E-2	5.632E+0	9.787E+0
-7.457E-2	5.667E+0	9.823E+0
-7.944E-2	5.709E+0	9.901E+0
-7.133E-2	5.690E+0	9.816E+0
-6.646E-2	5.713E+0	9.813E+0
-7.620E-2	5.641E+0	9.884E+0
-7.944E-2	5.748E+0	9.790E+0
-6.971E-2	5.674E+0	9.716E+0
-6.971E-2	5.719E+0	9.725E+0
-7.457E-2	5.638E+0	9.884E+0
-7.620E-2	5.615E+0	9.755E+0
-7.295E-2	5.739E+0	9.946E+0
-6.484E-2	5.680E+0	9.764E+0
-7.133E-2	5.696E+0	9.871E+0
-8.106E-2	5.680E+0	9.781E+0
-7.133E-2	5.703E+0	9.894E+0
-6.484E-2	5.661E+0	9.871E+0
-7.295E-2	5.661E+0	9.819E+0
-7.782E-2	5.713E+0	9.729E+0
-7.295E-2	5.713E+0	9.842E+0
-6.484E-2	5.716E+0	9.855E+0
-7.295E-2	5.648E+0	9.768E+0
-7.782E-2	5.619E+0	9.735E+0
-7.133E-2	5.748E+0	9.862E+0
-6.646E-2	5.690E+0	9.933E+0
-7.457E-2	5.700E+0	9.894E+0
-8.268E-2	5.693E+0	9.888E+0
-7.295E-2	5.648E+0	9.917E+0
-6.809E-2	5.638E+0	9.742E+0
-7.457E-2	5.667E+0	9.933E+0
-7.944E-2	5.667E+0	9.917E+0
-7.133E-2	5.716E+0	9.777E+0
-6.809E-2	5.651E+0	9.686E+0
-7.295E-2	5.628E+0	9.693E+0
-7.457E-2	5.567E+0	9.868E+0
-6.809E-2	5.732E+0	9.794E+0
-6.646E-2	5.713E+0	9.842E+0
-7.457E-2	5.563E+0	9.855E+0
-7.944E-2	5.667E+0	9.845E+0
-6.971E-2	5.674E+0	9.849E+0
-6.646E-2	5.706E+0	9.706E+0
-7.133E-2	5.716E+0	9.907E+0
-7.782E-2	5.719E+0	9.829E+0
-7.133E-2	5.635E+0	9.706E+0
-6.646E-2	5.576E+0	9.862E+0
-7.295E-2	5.560E+0	9.813E+0
-8.106E-2	5.651E+0	9.761E+0
-6.971E-2	5.596E+0	9.965E+0
-6.646E-2	5.771E+0	9.790E+0
-7.457E-2	5.619E+0	9.852E+0
-7.457E-2	5.658E+0	9.774E+0
-6.971E-2	5.661E+0	9.875E+0
-6.971E-2	5.722E+0	9.719E+0
-7.295E-2	5.609E+0	9.764E+0
-7.944E-2	5.619E+0	9.677E+0
-7.133E-2	5.667E+0	9.735E+0
-6.809E-2	5.748E+0	9.907E+0
-7.295E-2	5.638E+0	9.826E+0
-7.620E-2	5.635E+0	9.862E+0
-7.133E-2	5.615E+0	9.764E+0
-6.322E-2	5.713E+0	9.722E+0
-7.295E-2	5.654E+0	9.764E+0
-7.782E-2	5.641E+0	9.683E+0
-6.971E-2	5.612E+0	9.871E+0
-6.809E-2	5.670E+0	9.862E+0
-7.295E-2	5.719E+0	9.784E+0
-7.620E-2	5.706E+0	9.722E+0
-7.295E-2	5.713E+0	9.826E+0
-6.809E-2	5.687E+0	9.810E+0
-7.295E-2	5.658E+0	9.927E+0
-7.782E-2	5.541E+0	9.709E+0
-7.457E-2	5.703E+0	9.884E+0
-6.646E-2	5.677E+0	9.722E+0
-7.457E-2	5.615E+0	9.787E+0
-7.620E-2	5.674E+0	9.761E+0
-7.457E-2	5.683E+0	9.972E+0
-6.809E-2	5.602E+0	9.794E+0
-7.457E-2	5.674E+0	9.732E+0
-7.620E-2	5.726E+0	9.849E+0
-7.295E-2	5.696E+0	9.758E+0
-6.809E-2	5.638E+0	9.832E+0
-7.295E-2	5.589E+0	9.725E+0
-7.944E-2	5.670E+0	9.784E+0
-7.133E-2	5.670E+0	9.839E+0
-6.809E-2	5.632E+0	9.787E+0
-7.295E-2	5.667E+0	9.716E+0
-7.944E-2	5.716E+0	9.836E+0
-7.295E-2	5.683E+0	9.758E+0
-6.484E-2	5.768E+0	9.823E+0
-7.295E-2	5.693E+0	9.709E+0
-7.620E-2	5.696E+0	9.923E+0
-7.295E-2	5.625E+0	9.878E+0
-6.809E-2	5.755E+0	9.836E+0
-7.133E-2	5.638E+0	9.751E+0
-7.782E-2	5.739E+0	9.745E+0
-7.295E-2	5.664E+0	9.910E+0
-6.971E-2	5.713E+0	9.865E+0
-7.295E-2	5.654E+0	9.946E+0
-7.782E-2	5.641E+0	9.790E+0
-7.133E-2	5.557E+0	9.800E+0
-6.971E-2	5.628E+0	9.816E+0
-7.133E-2	5.677E+0	9.755E+0
-7.782E-2	5.816E+0	9.891E+0
-7.295E-2	5.563E+0	9.901E+0
-6.646E-2	5.645E+0	9.755E+0
-7.133E-2	5.615E+0	9.777E+0
-7.782E-2	5.693E+0	9.871E+0
-7.295E-2	5.726E+0	9.735E+0
-6.646E-2	5.722E+0	9.826E+0
-7.457E-2	5.683E+0	9.901E+0
-7.944E-2	5.765E+0	9.871E+0
-7.133E-2	5.645E+0	9.755E+0
-6.809E-2	5.735E+0	9.816E+0
-7.295E-2	5.716E+0	9.881E+0
-7.782E-2	5.664E+0	9.881E+0
-7.133E-2	5.683E+0	9.797E+0
-7.133E-2	5.658E+0	9.858E+0
-7.133E-2	5.719E+0	9.936E+0
-7.620E-2	5.696E+0	9.845E+0
-7.620E-2	5.722E+0	9.904E+0
-6.809E-2	5.632E+0	9.800E+0
-7.295E-2	5.719E+0	9.878E+0
-7.782E-2	5.706E+0	9.813E+0
-7.457E-2	5.638E+0	9.738E+0
-6.809E-2	5.619E+0	9.858E+0
-7.133E-2	5.670E+0	9.829E+0
-7.620E-2	5.726E+0	9.917E+0
-7.133E-2	5.778E+0	9.858E+0
-6.646E-2	5.628E+0	9.813E+0
-7.295E-2	5.735E+0	9.748E+0
-7.782E-2	5.658E+0	9.764E+0
-6.971E-2	5.586E+0	9.959E+0
-6.646E-2	5.580E+0	9.719E+0
-7.295E-2	5.615E+0	9.777E+0
-7.620E-2	5.651E+0	9.810E+0
-6.971E-2	5.645E+0	9.670E+0
-7.133E-2	5.638E+0	9.690E+0
-7.457E-2	5.670E+0	9.858E+0
-7.620E-2	5.716E+0	9.829E+0
-7.133E-2	5.716E+0	9.813E+0
-6.646E-2	5.716E+0	9.901E+0
-7.457E-2	5.703E+0	9.761E+0
-7.782E-2	5.651E+0	9.901E+0
-7.457E-2	5.716E+0	9.764E+0
-6.809E-2	5.596E+0	9.829E+0
-7.295E-2	5.742E+0	9.751E+0
-7.782E-2	5.599E+0	9.849E+0
-7.133E-2	5.622E+0	9.771E+0
-6.809E-2	5.661E+0	9.784E+0
-7.457E-2	5.625E+0	9.901E+0
-7.620E-2	5.716E+0	9.927E+0
-6.971E-2	5.696E+0	9.901E+0
-6.646E-2	5.586E+0	9.774E+0
-7.295E-2	5.645E+0	9.894E+0
-7.620E-2	5.632E+0	9.751E+0
-7.133E-2	5.742E+0	9.819E+0
-6.646E-2	5.570E+0	9.858E+0
-7.295E-2	5.703E+0	9.807E+0
-7.620E-2	5.735E+0	9.764E+0
-7.133E-2	5.670E+0	9.781E+0
-6.809E-2	5.645E+0	9.914E+0
-7.295E-2	5.658E+0	9.826E+0
-7.620E-2	5.713E+0	9.823E+0
-7.133E-2	5.696E+0	9.865E+0
-6.646E-2	5.700E+0	9.748E+0
-7.133E-2	5.589E+0	9.813E+0
-7.782E-2	5.661E+0	9.768E+0
-7.133E-2	5.693E+0	9.803E+0
-6.484E-2	5.674E+0	9.829E+0
-7.295E-2	5.716E+0	9.810E+0
-7.944E-2	5.658E+0	9.670E+0
-7.295E-2	5.700E+0	9.748E+0
-6.646E-2	5.674E+0	9.862E+0
-7.133E-2	5.752E+0	9.832E+0
-7.620E-2	5.667E+0	9.823E+0
-7.295E-2	5.622E+0	9.823E+0
-7.133E-2	5.638E+0	9.686E+0
-6.971E-2	5.677E+0	9.771E+0
-7.782E-2	5.625E+0	9.832E+0
-7.133E-2	5.596E+0	9.813E+0
-6.809E-2	5.664E+0	9.742E+0
-7.295E-2	5.755E+0	9.807E+0
-7.782E-2	5.706E+0	9.871E+0
-7.457E-2	5.593E+0	9.881E+0
-6.809E-2	5.576E+0	9.696E+0
-7.133E-2	5.735E+0	9.842E+0
-7.944E-2	5.661E+0	9.852E+0
-7.457E-2	5.745E+0	9.862E+0
-6.809E-2	5.683E+0	9.855E+0
-7.133E-2	5.690E+0	9.781E+0
-8.106E-2	5.674E+0	9.891E+0
-6.971E-2	5.713E+0	9.774E+0
-6.971E-2	5.719E+0	9.712E+0
-7.133E-2	5.612E+0	9.842E+0
-7.620E-2	5.722E+0	9.826E+0
-7.457E-2	5.667E+0	9.875E+0
-6.809E-2	5.635E+0	9.868E+0
-7.133E-2	5.703E+0	9.777E+0
-7.944E-2	5.632E+0	9.826E+0
-7.133E-2	5.599E+0	9.800E+0
-6.646E-2	5.729E+0	9.745E+0
-7.295E-2	5.661E+0	9.897E+0
-7.782E-2	5.836E+0	9.764E+0
-6.971E-2	5.651E+0	9.683E+0
-6.646E-2	5.661E+0	9.813E+0
-7.133E-2	5.687E+0	9.774E+0
-7.620E-2	5.667E+0	9.735E+0
-7.295E-2	5.664E+0	9.972E+0
-6.646E-2	5.693E+0	9.875E+0
-7.457E-2	5.632E+0	9.865E+0
-7.944E-2	5.690E+0	9.975E+0
-7.133E-2	5.693E+0	9.807E+0
-6.646E-2	5.719E+0	9.829E+0
-7.457E-2	5.706E+0	9.735E+0
-7.620E-2	5.615E+0	9.878E+0
-7.133E-2	5.641E+0	9.813E+0
-6.809E-2	5.651E+0	9.722E+0
-7.295E-2	5.619E+0	9.839E+0
-8.106E-2	5.761E+0	9.803E+0
-7.133E-2	5.661E+0	9.832E+0
-6.971E-2	5.726E+0	9.797E+0
-7.133E-2	5.713E+0	9.800E+0
-7.782E-2	5.638E+0	9.690E+0
-7.295E-2	5.670E+0	9.884E+0
-6.646E-2	5.625E+0	9.862E+0
-7.295E-2	5.807E+0	9.849E+0
-7.782E-2	5.667E+0	9.800E+0
-7.457E-2	5.735E+0	9.781E+0
-6.646E-2	5.654E+0	9.748E+0
-7.295E-2	5.687E+0	9.777E+0
-7.457E-2	5.690E+0	9.855E+0
-7.133E-2	5.719E+0	9.774E+0
-6.484E-2	5.628E+0	9.800E+0
-7.133E-2	5.638E+0	9.842E+0
-7.782E-2	5.726E+0	9.790E+0
-7.133E-2	5.680E+0	9.810E+0
-6.646E-2	5.748E+0	9.904E+0
-7.295E-2	5.612E+0	9.745E+0
-7.457E-2	5.641E+0	9.852E+0
-6.971E-2	5.638E+0	9.703E+0
-6.646E-2	5.648E+0	9.891E+0
-7.457E-2	5.674E+0	9.755E+0
-7.620E-2	5.654E+0	9.901E+0
-7.133E-2	5.641E+0	9.829E+0
-6.809E-2	5.589E+0	9.881E+0
-7.295E-2	5.709E+0	9.949E+0
-7.620E-2	5.726E+0	9.829E+0
-7.133E-2	5.619E+0	9.852E+0
-6.646E-2	5.606E+0	9.819E+0
-7.457E-2	5.576E+0	9.748E+0
-7.782E-2	5.586E+0	9.800E+0
-7.133E-2	5.664E+0	9.907E+0
-6.646E-2	5.651E+0	9.748E+0
-6.809E-2	5.687E+0	9.807E+0
-7.944E-2	5.661E+0	9.940E+0
-7.295E-2	5.846E+0	9.693E+0
-6.484E-2	5.635E+0	9.852E+0
-7.133E-2	5.677E+0	9.836E+0
-7.782E-2	5.632E+0	9.842E+0
-7.295E-2	5.706E+0	9.826E+0
-6.809E-2	5.557E+0	9.729E+0
-7.295E-2	5.696E+0	9.787E+0
-7.782E-2	5.687E+0	9.712E+0
-7.457E-2	5.791E+0	9.777E+0
-6.484E-2	5.713E+0	9.823E+0
-7.295E-2	5.667E+0	9.761E+0
-7.782E-2	5.680E+0	9.907E+0
-7.295E-2	5.609E+0	9.865E+0
-6.646E-2	5.645E+0	9.832E+0
-7.457E-2	5.586E+0	9.842E+0
-7.782E-2	5.667E+0	9.829E+0
-7.457E-2	5.641E+0	9.849E+0
-6.809E-2	5.645E+0	9.794E+0
-7.457E-2	5.612E+0	9.914E+0
-7.782E-2	5.700E+0	9.755E+0
-7.133E-2	5.703E+0	9.940E+0
-6.809E-2	5.667E+0	9.819E+0
-7.133E-2	5.700E+0	9.683E+0
-7.457E-2	5.648E+0	9.777E+0
-7.295E-2	5.632E+0	9.940E+0
-6.646E-2	5.658E+0	9.807E+0
-7.133E-2	5.690E+0	9.735E+0
-7.782E-2	5.658E+0	9.794E+0
-7.133E-2	5.816E+0	9.852E+0
-6.484E-2	5.609E+0	9.807E+0
-6.971E-2	5.706E+0	9.816E+0
-7.782E-2	5.622E+0	9.732E+0
-7.295E-2	5.635E+0	9.719E+0
-6.809E-2	5.709E+0	9.761E+0
-7.295E-2	5.602E+0	9.768E+0
-7.620E-2	5.752E+0	9.946E+0
-6.809E-2	5.654E+0	9.832E+0
-6.646E-2	5.667E+0	9.758E+0
-7.133E-2	5.651E+0	9.842E+0
-7.782E-2	5.638E+0	9.988E+0
-7.457E-2	5.680E+0	9.871E+0
-6.809E-2	5.696E+0	9.729E+0
-6.971E-2	5.651E+0	9.810E+0
-7.782E-2	5.606E+0	9.842E+0
-7.295E-2	5.677E+0	9.787E+0
-6.809E-2	5.703E+0	9.807E+0
-7.133E-2	5.687E+0	9.732E+0
-7.620E-2	5.583E+0	9.703E+0
-7.620E-2	5.661E+0	9.923E+0
-6.971E-2	5.758E+0	9.936E+0
-7.457E-2	5.693E+0	9.722E+0
-7.782E-2	5.667E+0	9.755E+0
-7.295E-2	5.674E+0	9.891E+0
-6.484E-2	5.628E+0	9.855E+0
-7.457E-2	5.687E+0	9.884E+0
-8.106E-2	5.628E+0	9.738E+0
-7.133E-2	5.606E+0	9.732E+0
-6.646E-2	5.729E+0	9.920E+0
-7.133E-2	5.700E+0	9.910E+0
-7.620E-2	5.648E+0	9.907E+0
-7.295E-2	5.645E+0	9.777E+0
-6.484E-2	5.670E+0	9.855E+0
-7.295E-2	5.622E+0	9.797E+0
-7.944E-2	5.700E+0	9.755E+0
-6.971E-2	5.735E+0	9.829E+0
-6.646E-2	5.687E+0	9.716E+0
-7.133E-2	5.784E+0	9.667E+0
-7.620E-2	5.651E+0	9.858E+0
-7.295E-2	5.709E+0	9.855E+0
-6.809E-2	5.602E+0	9.800E+0
-7.295E-2	5.641E+0	9.910E+0
-7.620E-2	5.661E+0	9.858E+0
-7.133E-2	5.638E+0	9.952E+0
-6.322E-2	5.645E+0	9.832E+0
-7.133E-2	5.700E+0	9.703E+0
-7.782E-2	5.726E+0	9.748E+0
-7.295E-2	5.683E+0	9.800E+0
-6.646E-2	5.706E+0	9.732E+0
-7.133E-2	5.709E+0	9.797E+0
-7.457E-2	5.625E+0	9.787E+0
-7.133E-2	5.625E+0	9.845E+0
-6.971E-2	5.645E+0	9.836E+0
-7.295E-2	5.706E+0	9.735E+0
-7.782E-2	5.700E+0	9.858E+0
-7.457E-2	5.619E+0	9.794E+0
-6.484E-2	5.648E+0	9.888E+0
-7.133E-2	5.658E+0	9.784E+0
-7.782E-2	5.602E+0	9.784E+0
-7.457E-2	5.719E+0	9.862E+0
-6.809E-2	5.693E+0	9.842E+0
-7.133E-2	5.719E+0	9.719E+0
-7.944E-2	5.570E+0	9.904E+0
-7.295E-2	5.670E+0	9.972E+0
-6.646E-2	5.664E+0	9.930E+0
-7.295E-2	5.645E+0	9.807E+0
-8.106E-2	5.680E+0	9.790E+0
-7.133E-2	5.654E+0	9.839E+0
-6.646E-2	5.612E+0	9.862E+0
-7.295E-2	5.693E+0	9.761E+0
-7.782E-2	5.667E+0	9.949E+0
-7.457E-2	5.606E+0	9.823E+0
-6.484E-2	5.690E+0	9.644E+0
-7.133E-2	5.599E+0	9.758E+0
-7.620E-2	5.696E+0	9.904E+0
-7.133E-2	5.683E+0	9.813E+0
-6.646E-2	5.719E+0	9.803E+0
-7.133E-2	5.709E+0	9.836E+0
-7.782E-2	5.632E+0	9.797E+0
-7.295E-2	5.664E+0	9.888E+0
-6.646E-2	5.726E+0	9.800E+0
-7.133E-2	5.670E+0	9.667E+0
-7.782E-2	5.726E+0	9.862E+0
-7.133E-2	5.632E+0	9.855E+0
-6.646E-2	5.593E+0	9.826E+0
-7.295E-2	5.651E+0	9.771E+0
-7.620E-2	5.687E+0	9.832E+0
-7.133E-2	5.612E+0	9.927E+0
-6.971E-2	5.706E+0	9.888E+0
-7.295E-2	5.641E+0	9.920E+0
-7.944E-2	5.664E+0	9.797E+0
-6.971E-2	5.651E+0	9.807E+0
-6.971E-2	5.651E+0	9.819E+0
-7.295E-2	5.713E+0	9.917E+0
-7.782E-2	5.648E+0	9.842E+0
-7.133E-2	5.661E+0	9.956E+0
-6.484E-2	5.726E+0	9.881E+0
-7.295E-2	5.690E+0	9.803E+0
-7.782E-2	5.580E+0	9.933E+0
-7.133E-2	5.755E+0	9.836E+0
-6.322E-2	5.641E+0	9.777E+0
-6.971E-2	5.693E+0	9.871E+0
-7.457E-2	5.670E+0	9.807E+0
-7.133E-2	5.641E+0	9.842E+0
-6.809E-2	5.661E+0	9.751E+0
-7.295E-2	5.683E+0	9.758E+0
-7.782E-2	5.648E+0	9.901E+0
-7.133E-2	5.635E+0	9.819E+0
-6.646E-2	5.602E+0	9.690E+0
-7.133E-2	5.645E+0	9.862E+0
-7.944E-2	5.674E+0	9.803E+0
-7.457E-2	5.683E+0	9.901E+0
-6.646E-2	5.677E+0	9.888E+0
-6.971E-2	5.687E+0	9.797E+0
-7.782E-2	5.722E+0	9.858E+0
-7.295E-2	5.709E+0	9.758E+0
-6.646E-2	5.735E+0	9.764E+0
-7.295E-2	5.667E+0	9.946E+0
-7.620E-2	5.567E+0	9.849E+0
-7.295E-2	5.641E+0	9.849E+0
-6.809E-2	5.563E+0	9.839E+0
-7.133E-2	5.719E+0	9.781E+0
-7.782E-2	5.609E+0	9.784E+0
-6.971E-2	5.638E+0	9.927E+0
-6.646E-2	5.771E+0	9.677E+0
-7.295E-2	5.606E+0	9.836E+0
-7.782E-2	5.641E+0	9.972E+0
-7.457E-2	5.680E+0	9.842E+0
-7.133E-2	5.729E+0	9.725E+0
-6.809E-2	5.628E+0	9.855E+0
-7.944E-2	5.550E+0	9.784E+0
-7.295E-2	5.722E+0	9.894E+0
-6.809E-2	5.683E+0	9.897E+0
-6.971E-2	5.622E+0	9.797E+0
-7.620E-2	5.661E+0	9.781E+0
-6.971E-2	5.674E+0	9.722E+0
-6.646E-2	5.680E+0	9.784E+0
-6.971E-2	5.732E+0	9.881E+0
-8.106E-2	5.635E+0	9.745E+0
-7.295E-2	5.596E+0	9.891E+0
-6.646E-2	5.677E+0	9.930E+0
-7.133E-2	5.648E+0	9.807E+0
-7.782E-2	5.696E+0	9.875E+0
-7.295E-2	5.791E+0	9.881E+0
-6.809E-2	5.687E+0	9.819E+0
-7.295E-2	5.638E+0	9.797E+0
-7.620E-2	5.696E+0	9.797E+0
-7.295E-2	5.768E+0	9.897E+0
-6.484E-2	5.658E+0	9.871E+0
-6.971E-2	5.719E+0	9.914E+0
-8.106E-2	5.729E+0	9.836E+0
-7.133E-2	5.654E+0	9.826E+0
-6.809E-2	5.670E+0	9.790E+0
-7.133E-2	5.703E+0	9.745E+0
-7.782E-2	5.612E+0	9.816E+0
-6.971E-2	5.680E+0	9.865E+0
-6.484E-2	5.654E+0	9.823E+0
-7.133E-2	5.758E+0	9.794E+0
-7.782E-2	5.742E+0	9.829E+0
-6.971E-2	5.547E+0	9.771E+0
-6.809E-2	5.670E+0	9.781E+0
-6.971E-2	5.768E+0	9.927E+0
-7.782E-2	5.664E+0	9.819E+0
-7.133E-2	5.609E+0	9.952E+0
-6.646E-2	5.722E+0	9.839E+0
-7.295E-2	5.658E+0	9.823E+0
-7.782E-2	5.648E+0	9.807E+0
-7.295E-2	5.677E+0	9.781E+0
-6.971E-2	5.632E+0	9.722E+0
-7.295E-2	5.628E+0	9.755E+0
-7.457E-2	5.726E+0	9.875E+0
-7.457E-2	5.619E+0	9.881E+0
-6.646E-2	5.706E+0	9.794E+0
-7.133E-2	5.680E+0	9.787E+0
-7.620E-2	5.794E+0	9.758E+0
-7.133E-2	5.787E+0	9.949E+0
-6.971E-2	5.706E+0	9.858E+0
-6.971E-2	5.732E+0	9.764E+0
-7.620E-2	5.784E+0	9.803E+0
-7.295E-2	5.719E+0	9.797E+0
-6.484E-2	5.654E+0	9.917E+0
-7.457E-2	5.664E+0	9.719E+0
-7.457E-2	5.742E+0	9.871E+0
-7.457E-2	5.622E+0	9.878E+0
-6.809E-2	5.661E+0	9.826E+0
-7.133E-2	5.683E+0	9.875E+0
-7.944E-2	5.722E+0	9.716E+0
-6.971E-2	5.667E+0	9.858E+0
-6.809E-2	5.693E+0	9.781E+0
-6.809E-2	5.619E+0	9.774E+0
-7.944E-2	5.645E+0	9.797E+0
-7.295E-2	5.739E+0	9.794E+0
-6.809E-2	5.713E+0	9.735E+0
-7.133E-2	5.615E+0	9.943E+0
-7.620E-2	5.687E+0	9.800E+0
-7.457E-2	5.713E+0	9.855E+0
-6.484E-2	5.677E+0	9.819E+0
-7.133E-2	5.677E+0	9.771E+0
-7.782E-2	5.654E+0	9.849E+0
-7.133E-2	5.612E+0	9.755E+0
-6.646E-2	5.703E+0	9.865E+0
-7.295E-2	5.674E+0	9.940E+0
-7.620E-2	5.654E+0	9.774E+0
-7.133E-2	5.687E+0	9.858E+0
-6.484E-2	5.632E+0	9.901E+0
-7.133E-2	5.638E+0	9.735E+0
-7.457E-2	5.599E+0	9.836E+0
-7.295E-2	5.700E+0	9.787E+0
-6.809E-2	5.683E+0	9.667E+0
-7.133E-2	5.667E+0	9.888E+0
-7.782E-2	5.703E+0	9.862E+0
-7.295E-2	5.641E+0	9.842E+0
-6.809E-2	5.599E+0	9.823E+0
-7.133E-2	5.719E+0	9.910E+0
-7.620E-2	5.635E+0	9.813E+0
-7.457E-2	5.651E+0	9.735E+0
-6.809E-2	5.641E+0	1.005E+1
-7.295E-2	5.700E+0	9.810E+0
-7.944E-2	5.615E+0	9.771E+0
-7.133E-2	5.622E+0	9.735E+0
-6.484E-2	5.589E+0	9.871E+0
-6.971E-2	5.658E+0	9.771E+0
-7.457E-2	5.635E+0	9.901E+0
-7.295E-2	5.687E+0	9.897E+0
-6.646E-2	5.661E+0	9.794E+0
-7.295E-2	5.732E+0	9.748E+0
-7.944E-2	5.722E+0	9.823E+0
-7.295E-2	5.680E+0	9.712E+0
-6.646E-2	5.703E+0	9.836E+0
-7.133E-2	5.661E+0	9.755E+0
-7.620E-2	5.664E+0	9.787E+0
-7.133E-2	5.606E+0	9.952E+0
-6.322E-2	5.648E+0	9.878E+0
-6.971E-2	5.700E+0	9.839E+0
-7.457E-2	5.693E+0	9.784E+0
-7.133E-2	5.713E+0	9.751E+0
-6.646E-2	5.612E+0	9.842E+0
-6.971E-2	5.635E+0	9.787E+0
-7.782E-2	5.683E+0	9.755E+0
-7.295E-2	5.680E+0	9.823E+0
-6.809E-2	5.729E+0	9.771E+0
-7.295E-2	5.677E+0	9.735E+0
-7.782E-2	5.619E+0	9.755E+0
-7.133E-2	5.628E+0	9.842E+0
-6.646E-2	5.739E+0	9.865E+0
-7.295E-2	5.586E+0	9.810E+0
-7.620E-2	5.593E+0	9.719E+0
-7.295E-2	5.645E+0	9.849E+0
-6.484E-2	5.645E+0	9.904E+0
-7.295E-2	5.674E+0	9.794E+0
-7.944E-2	5.645E+0	9.865E+0
-7.295E-2	5.722E+0	9.826E+0
-6.809E-2	5.709E+0	9.855E+0
-7.133E-2	5.544E+0	9.858E+0
-7.782E-2	5.625E+0	9.904E+0
-7.295E-2	5.648E+0	9.566E+0
-6.484E-2	5.658E+0	9.842E+0
-7.295E-2	5.654E+0	9.758E+0
-7.782E-2	5.638E+0	9.878E+0
-7.457E-2	5.625E+0	9.927E+0
-6.646E-2	5.735E+0	9.910E+0
-7.295E-2	5.755E+0	9.862E+0
-7.782E-2	5.619E+0	9.777E+0
-7.295E-2	5.615E+0	9.849E+0
-6.646E-2	5.667E+0	9.751E+0
-7.133E-2	5.719E+0	9.774E+0
-8.106E-2	5.596E+0	9.816E+0
-7.295E-2	5.638E+0	9.907E+0
-6.646E-2	5.667E+0	9.803E+0
-7.133E-2	5.667E+0	9.962E+0
-7.944E-2	5.696E+0	9.819E+0
-7.295E-2	5.658E+0	9.807E+0
-6.971E-2	5.696E+0	9.845E+0
-6.971E-2	5.709E+0	9.943E+0
-7.944E-2	5.641E+0	9.875E+0
-7.133E-2	5.609E+0	9.768E+0
-6.484E-2	5.596E+0	9.755E+0
-7.133E-2	5.544E+0	9.807E+0
-7.944E-2	5.615E+0	9.917E+0
-6.971E-2	5.742E+0	9.878E+0
-6.809E-2	5.797E+0	9.755E+0
-7.457E-2	5.726E+0	9.884E+0
-7.944E-2	5.547E+0	9.842E+0
-7.133E-2	5.619E+0	9.862E+0
-6.646E-2	5.719E+0	9.836E+0
-7.295E-2	5.674E+0	9.858E+0
-7.620E-2	5.690E+0	9.813E+0
-7.133E-2	5.729E+0	9.875E+0
-6.646E-2	5.615E+0	9.784E+0
-7.133E-2	5.667E+0	9.881E+0
-7.944E-2	5.661E+0	9.832E+0
-7.620E-2	5.729E+0	9.927E+0
-6.646E-2	5.664E+0	9.755E+0
-7.295E-2	5.729E+0	9.836E+0
-7.944E-2	5.729E+0	9.839E+0
-6.971E-2	5.706E+0	9.800E+0
-6.809E-2	5.560E+0	9.781E+0
-7.457E-2	5.664E+0	9.735E+0
-7.782E-2	5.641E+0	1.003E+1
-7.133E-2	5.739E+0	9.865E+0
-6.646E-2	5.648E+0	9.845E+0
-7.295E-2	5.641E+0	9.849E+0
-7.620E-2	5.703E+0	9.810E+0
-7.295E-2	5.615E+0	9.699E+0
-6.809E-2	5.602E+0	9.832E+0
-6.971E-2	5.680E+0	9.787E+0
-7.782E-2	5.635E+0	9.810E+0
-7.457E-2	5.735E+0	9.884E+0
-6.971E-2	5.696E+0	9.829E+0
-7.295E-2	5.648E+0	9.839E+0
-7.944E-2	5.619E+0	9.803E+0
-7.133E-2	5.667E+0	9.823E+0
-6.809E-2	5.661E+0	9.819E+0
-7.457E-2	5.622E+0	9.816E+0
-7.782E-2	5.703E+0	9.884E+0
-7.457E-2	5.674E+0	9.940E+0
-6.484E-2	5.683E+0	9.836E+0
-7.295E-2	5.651E+0	9.855E+0
-7.620E-2	5.690E+0	9.774E+0
-7.457E-2	5.700E+0	9.803E+0
-6.484E-2	5.709E+0	9.764E+0
-7.457E-2	5.677E+0	9.878E+0
-7.782E-2	5.713E+0	9.858E+0
-7.295E-2	5.580E+0	9.897E+0
-6.484E-2	5.612E+0	9.813E+0
-7.133E-2	5.619E+0	9.852E+0
-7.782E-2	5.670E+0	9.891E+0
-7.295E-2	5.664E+0	9.764E+0
-6.646E-2	5.709E+0	9.875E+0
-7.133E-2	5.674E+0	9.716E+0
-7.944E-2	5.687E+0	9.803E+0
-7.133E-2	5.687E+0	9.845E+0
-6.646E-2	5.674E+0	9.813E+0
-7.295E-2	5.703E+0	9.836E+0
-7.782E-2	5.567E+0	9.855E+0
-6.971E-2	5.658E+0	9.764E+0
-6.484E-2	5.648E+0	9.742E+0
-6.971E-2	5.683E+0	9.836E+0
-7.782E-2	5.683E+0	9.891E+0
-7.295E-2	5.667E+0	9.816E+0
-6.646E-2	5.651E+0	9.810E+0
-6.971E-2	5.700E+0	9.803E+0
-7.782E-2	5.683E+0	9.781E+0
-7.295E-2	5.632E+0	9.745E+0
-6.646E-2	5.641E+0	9.787E+0
-7.457E-2	5.680E+0	9.803E+0
-7.620E-2	5.632E+0	9.832E+0
-7.457E-2	5.748E+0	9.891E+0
-6.646E-2	5.703E+0	9.832E+0
-7.295E-2	5.781E+0	9.884E+0
-7.620E-2	5.794E+0	9.858E+0
-6.971E-2	5.758E+0	9.914E+0
-6.484E-2	5.687E+0	9.855E+0
-7.133E-2	5.680E+0	9.878E+0
-7.457E-2	5.641E+0	9.881E+0
-7.457E-2	5.683E+0	9.962E+0
-6.809E-2	5.745E+0	9.881E+0
-7.133E-2	5.641E+0	9.732E+0
-7.782E-2	5.696E+0	9.852E+0
-7.295E-2	5.752E+0	9.774E+0
-6.809E-2	5.748E+0	9.836E+0
-7.133E-2	5.739E+0	9.810E+0
-7.620E-2	5.690E+0	9.777E+0
-7.133E-2	5.615E+0	9.927E+0
-6.484E-2	5.742E+0	9.764E+0
-7.133E-2	5.700E+0	9.865E+0
-7.295E-2	5.706E+0	9.803E+0
-7.133E-2	5.706E+0	9.794E+0
-6.809E-2	5.651E+0	9.917E+0
-6.971E-2	5.729E+0	9.803E+0
-7.457E-2	5.628E+0	9.917E+0
-7.295E-2	5.648E+0	9.755E+0
-6.646E-2	5.635E+0	9.852E+0
-7.133E-2	5.622E+0	9.738E+0
-7.782E-2	5.641E+0	9.849E+0
-7.295E-2	5.709E+0	9.826E+0
-6.484E-2	5.693E+0	9.940E+0
-7.457E-2	5.628E+0	9.842E+0
-7.782E-2	5.787E+0	9.845E+0
-7.295E-2	5.641E+0	9.865E+0
-6.971E-2	5.619E+0	9.862E+0
-7.133E-2	5.628E+0	9.813E+0
-7.620E-2	5.745E+0	9.751E+0
-7.457E-2	5.674E+0	9.868E+0
-6.809E-2	5.706E+0	9.865E+0
-7.133E-2	5.787E+0	9.858E+0
-7.782E-2	5.797E+0	9.836E+0
-7.782E-2	5.748E+0	9.849E+0
-6.646E-2	5.768E+0	9.751E+0
-7.295E-2	5.748E+0	9.891E+0
-7.782E-2	5.602E+0	9.897E+0
-7.295E-2	5.648E+0	9.845E+0
-6.646E-2	5.570E+0	9.758E+0
-7.295E-2	5.635E+0	1.001E+1
-7.457E-2	5.732E+0	9.800E+0
-7.295E-2	5.742E+0	9.790E+0
-6.971E-2	5.625E+0	9.774E+0
-6.971E-2	5.622E+0	9.829E+0
-7.620E-2	5.690E+0	9.745E+0
-7.133E-2	5.719E+0	9.907E+0
-6.971E-2	5.709E+0	9.800E+0
-6.971E-2	5.648E+0	9.888E+0
-7.620E-2	5.638E+0	9.745E+0
-7.457E-2	5.680E+0	9.858E+0
-6.809E-2	5.696E+0	9.810E+0
-7.133E-2	5.645E+0	9.816E+0
-7.782E-2	5.670E+0	9.768E+0
-7.295E-2	5.661E+0	9.897E+0
-6.809E-2	5.703E+0	9.849E+0
-7.295E-2	5.696E+0	9.839E+0
-7.620E-2	5.628E+0	9.868E+0
-7.295E-2	5.680E+0	9.797E+0
-6.484E-2	5.726E+0	9.832E+0
-7.295E-2	5.625E+0	9.910E+0
-7.457E-2	5.687E+0	9.823E+0
-7.133E-2	5.606E+0	9.803E+0
-6.809E-2	5.677E+0	9.875E+0
-7.133E-2	5.683E+0	9.832E+0
-7.782E-2	5.674E+0	9.800E+0
-7.295E-2	5.774E+0	9.865E+0
-6.484E-2	5.664E+0	9.764E+0
-6.971E-2	5.622E+0	9.839E+0
-7.457E-2	5.823E+0	9.686E+0
-7.133E-2	5.658E+0	9.781E+0
-6.809E-2	5.648E+0	9.777E+0
-7.295E-2	5.645E+0	9.836E+0
-7.782E-2	5.768E+0	9.910E+0
-7.133E-2	5.674E+0	9.946E+0
-6.809E-2	5.667E+0	9.910E+0
-6.971E-2	5.651E+0	9.865E+0
-7.782E-2	5.765E+0	9.897E+0
-7.295E-2	5.690E+0	9.667E+0
-6.646E-2	5.648E+0	9.842E+0
-7.133E-2	5.693E+0	9.816E+0
-7.944E-2	5.638E+0	9.914E+0
-7.295E-2	5.719E+0	9.836E+0
-6.809E-2	5.641E+0	9.832E+0
-6.971E-2	5.635E+0	9.894E+0
-7.457E-2	5.628E+0	9.781E+0
-7.133E-2	5.628E+0	9.878E+0
-6.646E-2	5.658E+0	9.832E+0
-7.295E-2	5.593E+0	9.751E+0
-7.620E-2	5.645E+0	9.868E+0
-7.133E-2	5.683E+0	9.758E+0
-6.809E-2	5.693E+0	9.755E+0
-6.971E-2	5.661E+0	9.891E+0
-7.782E-2	5.719E+0	9.930E+0
-7.133E-2	5.739E+0	9.826E+0
-6.646E-2	5.667E+0	9.742E+0
-6.971E-2	5.687E+0	9.904E+0
-7.944E-2	5.586E+0	9.777E+0
-7.295E-2	5.729E+0	9.680E+0
-6.484E-2	5.654E+0	9.839E+0
-6.809E-2	5.589E+0	9.894E+0
-7.782E-2	5.622E+0	9.823E+0
-6.971E-2	5.693E+0	9.819E+0
-6.646E-2	5.648E+0	9.936E+0
-7.295E-2	5.755E+0	9.865E+0
-7.620E-2	5.628E+0	9.978E+0
-7.133E-2	5.593E+0	9.836E+0
-6.646E-2	5.651E+0	9.813E+0
-7.295E-2	5.687E+0	9.933E+0
-7.782E-2	5.719E+0	9.949E+0
-6.971E-2	5.690E+0	9.764E+0
-6.809E-2	5.674E+0	9.826E+0
-7.133E-2	5.690E+0	9.852E+0
-7.782E-2	5.658E+0	9.868E+0
-7.133E-2	5.761E+0	9.855E+0
-6.809E-2	5.654E+0	9.832E+0
-7.133E-2	5.651E+0	9.800E+0
-7.457E-2	5.742E+0	9.797E+0
-7.133E-2	5.726E+0	9.712E+0
-6.646E-2	5.700E+0	9.803E+0
-7.295E-2	5.680E+0	9.790E+0
-7.782E-2	5.664E+0	9.774E+0
-7.133E-2	5.690E+0	9.800E+0
-6.809E-2	5.628E+0	9.901E+0
-6.971E-2	5.735E+0	9.855E+0
-7.782E-2	5.771E+0	9.884E+0
-7.133E-2	5.625E+0	9.855E+0
-6.809E-2	5.570E+0	1.008E+1
-6.971E-2	5.632E+0	9.712E+0
-7.944E-2	5.615E+0	9.748E+0
-7.133E-2	5.706E+0	9.865E+0
-6.809E-2	5.687E+0	9.881E+0
-6.809E-2	5.628E+0	9.790E+0
-7.620E-2	5.732E+0	9.832E+0
-7.133E-2	5.648E+0	9.904E+0
-6.809E-2	5.645E+0	9.891E+0
-6.971E-2	5.709E+0	9.774E+0
-7.782E-2	5.641E+0	9.800E+0
-7.457E-2	5.651E+0	9.790E+0
-6.646E-2	5.664E+0	9.683E+0
-7.133E-2	5.719E+0	9.816E+0
-7.782E-2	5.748E+0	9.735E+0
-7.295E-2	5.745E+0	9.784E+0
-6.809E-2	5.722E+0	9.917E+0
-6.971E-2	5.674E+0	9.991E+0
-7.782E-2	5.687E+0	9.829E+0
-7.295E-2	5.628E+0	9.813E+0
-6.809E-2	5.690E+0	9.790E+0
-6.971E-2	5.674E+0	9.813E+0
-7.782E-2	5.632E+0	9.800E+0
-6.971E-2	5.696E+0	9.716E+0
-6.971E-2	5.706E+0	9.858E+0
-7.133E-2	5.628E+0	9.758E+0
-7.782E-2	5.693E+0	9.845E+0
-7.133E-2	5.664E+0	9.891E+0
-6.646E-2	5.752E+0	9.865E+0
-7.133E-2	5.576E+0	9.819E+0
-7.457E-2	5.667E+0	9.755E+0
-7.457E-2	5.632E+0	9.904E+0
-6.484E-2	5.635E+0	9.884E+0
-7.295E-2	5.709E+0	9.823E+0
-7.782E-2	5.645E+0	9.823E+0
-7.457E-2	5.690E+0	9.871E+0
-6.971E-2	5.674E+0	9.858E+0
-7.133E-2	5.677E+0	9.670E+0
-7.620E-2	5.700E+0	9.722E+0
-7.295E-2	5.651E+0	9.618E+0
-6.646E-2	5.658E+0	9.862E+0
-7.133E-2	5.609E+0	9.781E+0
-7.620E-2	5.645E+0	9.891E+0
-7.295E-2	5.664E+0	9.787E+0
-6.484E-2	5.670E+0	9.839E+0
-7.133E-2	5.593E+0	9.849E+0
-7.457E-2	5.677E+0	9.813E+0
-7.457E-2	5.622E+0	9.865E+0
-6.646E-2	5.674E+0	9.858E+0
-6.971E-2	5.645E+0	9.952E+0
-7.457E-2	5.680E+0	9.881E+0
-7.457E-2	5.664E+0	9.829E+0
-6.646E-2	5.583E+0	9.732E+0
-6.971E-2	5.615E+0	9.810E+0
-7.295E-2	5.596E+0	9.823E+0
-7.295E-2	5.628E+0	9.797E+0
-6.809E-2	5.612E+0	9.965E+0
-7.133E-2	5.648E+0	9.858E+0
-7.782E-2	5.648E+0	9.978E+0
-7.620E-2	5.674E+0	9.842E+0
-6.809E-2	5.732E+0	9.813E+0
-7.133E-2	5.687E+0	9.923E+0
-7.944E-2	5.661E+0	9.794E+0
-7.133E-2	5.674E+0	9.965E+0
-6.646E-2	5.619E+0	9.781E+0
-6.971E-2	5.661E+0	9.819E+0
-7.620E-2	5.632E+0	9.868E+0
-7.457E-2	5.732E+0	9.845E+0
-6.809E-2	5.622E+0	9.784E+0
-6.971E-2	5.654E+0	9.858E+0
-7.782E-2	5.560E+0	9.920E+0
-7.457E-2	5.667E+0	9.758E+0
-6.646E-2	5.820E+0	9.975E+0
-7.133E-2	5.719E+0	9.914E+0
-7.782E-2	5.609E+0	9.901E+0
-7.457E-2	5.635E+0	9.923E+0
-6.971E-2	5.774E+0	9.832E+0
-6.971E-2	5.781E+0	9.832E+0
-7.782E-2	5.632E+0	9.865E+0
-7.295E-2	5.563E+0	9.907E+0
-6.809E-2	5.742E+0	9.897E+0
-6.971E-2	5.748E+0	9.670E+0
-7.782E-2	5.661E+0	9.764E+0
-7.295E-2	5.628E+0	9.794E+0
-6.646E-2	5.576E+0	9.959E+0
-6.971E-2	5.674E+0	9.852E+0
-7.782E-2	5.615E+0	9.826E+0
-7.457E-2	5.748E+0	9.855E+0
-6.809E-2	5.664E+0	9.829E+0
-7.133E-2	5.680E+0	9.674E+0
-7.782E-2	5.703E+0	9.729E+0
-7.620E-2	5.628E+0	9.910E+0
-6.322E-2	5.735E+0	9.917E+0
-7.133E-2	5.722E+0	9.755E+0
-7.457E-2	5.745E+0	9.816E+0
-7.295E-2	5.703E+0	9.868E+0
-6.322E-2	5.674E+0	9.803E+0
-6.971E-2	5.667E+0	9.845E+0
-7.457E-2	5.654E+0	9.745E+0
-7.295E-2	5.651E+0	9.920E+0
-6.646E-2	5.602E+0	9.797E+0
-7.133E-2	5.713E+0	9.790E+0
-7.457E-2	5.787E+0	9.699E+0
-7.457E-2	5.742E+0	9.745E+0
-6.809E-2	5.638E+0	9.787E+0
-6.971E-2	5.696E+0	9.790E+0
-7.457E-2	5.680E+0	9.865E+0
-6.971E-2	5.693E+0	9.852E+0
-6.646E-2	5.612E+0	9.764E+0
-6.971E-2	5.735E+0	9.784E+0
-7.457E-2	5.693E+0	9.832E+0
-7.457E-2	5.706E+0	9.836E+0
-6.484E-2	5.641E+0	9.855E+0
-7.133E-2	5.661E+0	9.891E+0
-7.944E-2	5.696E+0	9.719E+0
-7.457E-2	5.752E+0	9.875E+0
-6.809E-2	5.658E+0	9.946E+0
-7.133E-2	5.781E+0	9.758E+0
-7.457E-2	5.774E+0	9.781E+0
-6.971E-2	5.654E+0	9.849E+0
-6.971E-2	5.645E+0	9.829E+0
-7.133E-2	5.713E+0	9.852E+0
-7.457E-2	5.667E+0	9.904E+0
-7.295E-2	5.674E+0	9.845E+0
-6.971E-2	5.693E+0	1.006E+1
-6.971E-2	5.648E+0	9.940E+0
-7.457E-2	5.651E+0	9.946E+0
-7.133E-2	5.661E+0	9.768E+0
-6.646E-2	5.706E+0	9.774E+0
-6.809E-2	5.687E+0	9.790E+0
-7.620E-2	5.619E+0	9.800E+0
-7.295E-2	5.687E+0	9.787E+0
-6.646E-2	5.661E+0	9.768E+0
-6.809E-2	5.670E+0	9.706E+0
-7.782E-2	5.641E+0	9.901E+0
-7.295E-2	5.719E+0	9.813E+0
-6.322E-2	5.589E+0	9.920E+0
-7.133E-2	5.768E+0	9.738E+0
-7.620E-2	5.638E+0	9.774E+0
-7.295E-2	5.505E+0	9.888E+0
-6.484E-2	5.803E+0	9.823E+0
-7.133E-2	5.735E+0	9.868E+0
-7.620E-2	5.651E+0	9.845E+0
-7.295E-2	5.703E+0	9.813E+0
-6.646E-2	5.677E+0	9.988E+0
-6.809E-2	5.719E+0	9.871E+0
-7.620E-2	5.677E+0	9.904E+0
-7.133E-2	5.638E+0	9.917E+0
-6.646E-2	5.648E+0	9.680E+0
-6.971E-2	5.683E+0	9.868E+0
-7.782E-2	5.735E+0	9.855E+0
-7.295E-2	5.625E+0	9.943E+0
-6.809E-2	5.654E+0	9.842E+0
-6.971E-2	5.690E+0	9.907E+0
-7.457E-2	5.690E+0	9.998E+0
-7.133E-2	5.755E+0	9.839E+0
-6.809E-2	5.599E+0	9.927E+0
-7.133E-2	5.651E+0	9.845E+0
-7.782E-2	5.664E+0	9.884E+0
-7.133E-2	5.645E+0	9.849E+0
-6.646E-2	5.768E+0	9.881E+0
-6.809E-2	5.645E+0	9.738E+0
-7.457E-2	5.703E+0	9.790E+0
-7.133E-2	5.687E+0	9.751E+0
-6.646E-2	5.726E+0	9.852E+0
-6.971E-2	5.680E+0	9.972E+0
-7.620E-2	5.690E+0	9.894E+0
-7.620E-2	5.654E+0	9.862E+0
-6.809E-2	5.739E+0	9.923E+0
-7.133E-2	5.677E+0	9.845E+0
-7.620E-2	5.726E+0	9.764E+0
-7.457E-2	5.732E+0	9.758E+0
-6.809E-2	5.670E+0	9.832E+0
-7.133E-2	5.726E+0	9.858E+0
-7.457E-2	5.706E+0	9.878E+0
-7.295E-2	5.703E+0	9.800E+0
-6.809E-2	5.742E+0	9.823E+0
-6.809E-2	5.667E+0	9.774E+0
-7.620E-2	5.670E+0	9.699E+0
-7.457E-2	5.667E+0	9.852E+0
-6.646E-2	5.719E+0	9.952E+0
-6.971E-2	5.651E+0	9.771E+0
-7.620E-2	5.651E+0	9.878E+0
-7.295E-2	5.632E+0	9.781E+0
-6.646E-2	5.635E+0	9.829E+0
-6.646E-2	5.732E+0	9.777E+0
-7.782E-2	5.742E+0	9.816E+0
-6.809E-2	5.615E+0	9.891E+0
-6.809E-2	5.726E+0	9.774E+0
-6.971E-2	5.638E+0	9.855E+0
-7.782E-2	5.706E+0	9.826E+0
-7.295E-2	5.658E+0	9.962E+0
-6.809E-2	5.651E+0	9.800E+0
-6.809E-2	5.758E+0	9.807E+0
-7.782E-2	5.726E+0	9.836E+0
-7.133E-2	5.596E+0	9.810E+0
-6.809E-2	5.599E+0	9.862E+0
-6.809E-2	5.586E+0	9.813E+0
-7.295E-2	5.641E+0	9.884E+0
-7.620E-2	5.765E+0	9.729E+0
-6.809E-2	5.635E+0	9.852E+0
-7.133E-2	5.635E+0	9.800E+0
-7.620E-2	5.599E+0	9.875E+0
-6.971E-2	5.648E+0	9.865E+0
-6.646E-2	5.664E+0	1.005E+1
-6.809E-2	5.654E+0	9.858E+0
-7.620E-2	5.693E+0	9.790E+0
-7.295E-2	5.739E+0	9.871E+0
-6.809E-2	5.735E+0	9.897E+0
-7.133E-2	5.778E+0	9.901E+0
-7.457E-2	5.726E+0	9.907E+0
-7.457E-2	5.761E+0	9.930E+0
-6.646E-2	5.654E+0	9.910E+0
-6.971E-2	5.619E+0	9.745E+0
-7.620E-2	5.667E+0	9.949E+0
-7.620E-2	5.667E+0	9.829E+0
-6.646E-2	5.690E+0	9.732E+0
-6.971E-2	5.690E+0	9.696E+0
-7.457E-2	5.709E+0	9.884E+0
-7.295E-2	5.693E+0	9.800E+0
-6.484E-2	5.683E+0	9.956E+0
-6.809E-2	5.716E+0	9.790E+0
-7.457E-2	5.651E+0	9.829E+0
-7.133E-2	5.651E+0	9.674E+0
-6.484E-2	5.667E+0	9.761E+0
-7.295E-2	5.609E+0	9.855E+0
-7.782E-2	5.641E+0	9.855E+0
-7.295E-2	5.625E+0	9.807E+0
-6.809E-2	5.690E+0	9.768E+0
-7.295E-2	5.677E+0	9.956E+0
-7.620E-2	5.719E+0	9.901E+0
-6.971E-2	5.687E+0	9.904E+0
-6.646E-2	5.619E+0	9.839E+0
-6.971E-2	5.771E+0	9.888E+0
-7.782E-2	5.638E+0	9.764E+0
-7.133E-2	5.716E+0	9.819E+0
-6.484E-2	5.703E+0	9.991E+0
-6.971E-2	5.774E+0	9.871E+0
-7.782E-2	5.680E+0	9.933E+0
-7.457E-2	5.677E+0	9.810E+0
-6.646E-2	5.612E+0	9.862E+0
-6.971E-2	5.696E+0	9.858E+0
-7.620E-2	5.726E+0	9.836E+0
-7.457E-2	5.680E+0	9.933E+0
-6.646E-2	5.755E+0	9.787E+0
-6.809E-2	5.713E+0	9.917E+0
-7.782E-2	5.745E+0	9.790E+0
-6.971E-2	5.648E+0	9.810E+0
-6.809E-2	5.609E+0	9.797E+0
-6.646E-2	5.713E+0	9.797E+0
-7.457E-2	5.589E+0	9.823E+0
-7.457E-2	5.563E+0	9.813E+0
-6.646E-2	5.638E+0	9.910E+0
-6.809E-2	5.781E+0	9.803E+0
-7.782E-2	5.654E+0	9.819E+0
-7.620E-2	5.586E+0	9.829E+0
-6.646E-2	5.683E+0	9.823E+0
-7.133E-2	5.664E+0	9.768E+0
-7.620E-2	5.674E+0	9.745E+0
-7.620E-2	5.638E+0	9.868E+0
-6.971E-2	5.680E+0	9.858E+0
-6.971E-2	5.693E+0	9.768E+0
-7.620E-2	5.628E+0	9.852E+0
-7.295E-2	5.719E+0	9.816E+0
-6.484E-2	5.755E+0	9.862E+0
-6.809E-2	5.680E+0	9.816E+0
-7.295E-2	5.615E+0	9.875E+0
-7.295E-2	5.683E+0	9.787E+0
-6.484E-2	5.732E+0	9.794E+0
-6.971E-2	5.700E+0	9.933E+0
-7.295E-2	5.677E+0	9.683E+0
-7.295E-2	5.748E+0	9.826E+0
-6.646E-2	5.716E+0	9.800E+0
-6.809E-2	5.687E+0	9.868E+0
-7.620E-2	5.719E+0	9.748E+0
-7.295E-2	5.810E+0	9.816E+0
-6.484E-2	5.729E+0	9.862E+0
-7.133E-2	5.732E+0	9.871E+0
-7.620E-2	5.797E+0	9.923E+0
-7.133E-2	5.748E+0	9.751E+0
-6.809E-2	5.645E+0	9.599E+0
-6.971E-2	5.709E+0	9.764E+0
-7.457E-2	5.696E+0	9.962E+0
-7.457E-2	5.709E+0	9.735E+0
-6.646E-2	5.625E+0	9.810E+0
-7.457E-2	5.709E+0	9.819E+0
-7.620E-2	5.615E+0	9.768E+0
-7.295E-2	5.755E+0	9.855E+0
-6.484E-2	5.690E+0	9.982E+0
-6.971E-2	5.680E+0	9.888E+0
-7.620E-2	5.593E+0	9.842E+0
-7.133E-2	5.690E+0	9.819E+0
-6.484E-2	5.687E+0	9.742E+0
-7.133E-2	5.645E+0	9.771E+0
-7.295E-2	5.583E+0	9.888E+0
-7.295E-2	5.677E+0	9.758E+0
-6.809E-2	5.735E+0	9.803E+0
-6.971E-2	5.742E+0	9.758E+0
-7.620E-2	5.628E+0	9.816E+0
-7.295E-2	5.687E+0	9.832E+0
-6.809E-2	5.739E+0	1.001E+1
-7.133E-2	5.635E+0	9.706E+0
-7.782E-2	5.761E+0	9.745E+0
-7.295E-2	5.716E+0	9.777E+0
-6.646E-2	5.651E+0	9.927E+0
-7.133E-2	5.703E+0	9.878E+0
-7.782E-2	5.680E+0	9.901E+0
-7.295E-2	5.778E+0	9.807E+0
-6.809E-2	5.722E+0	9.725E+0
-6.971E-2	5.638E+0	9.897E+0
-7.457E-2	5.683E+0	9.858E+0
-7.133E-2	5.690E+0	9.813E+0
-6.646E-2	5.674E+0	9.725E+0
-6.971E-2	5.696E+0	9.777E+0
-7.620E-2	5.641E+0	9.602E+0
-7.457E-2	5.784E+0	9.845E+0
-6.484E-2	5.674E+0	9.803E+0
-6.809E-2	5.661E+0	9.871E+0
-7.620E-2	5.677E+0	9.787E+0
-7.133E-2	5.674E+0	9.807E+0
-6.484E-2	5.713E+0	9.868E+0
-6.646E-2	5.628E+0	9.862E+0
-7.782E-2	5.641E+0	9.904E+0
-7.295E-2	5.664E+0	9.862E+0
-6.809E-2	5.677E+0	9.836E+0
-7.133E-2	5.752E+0	9.849E+0
-7.782E-2	5.690E+0	9.962E+0
-7.457E-2	5.706E+0	9.764E+0
-6.809E-2	5.719E+0	9.810E+0
-6.971E-2	5.716E+0	9.845E+0
-7.295E-2	5.703E+0	9.865E+0
-7.295E-2	5.765E+0	9.871E+0
-6.646E-2	5.729E+0	9.716E+0
-6.971E-2	5.765E+0	9.884E+0
-7.782E-2	5.635E+0	9.884E+0
-7.133E-2	5.674E+0	1.006E+1
-6.809E-2	5.690E+0	9.888E+0
-6.971E-2	5.709E+0	9.819E+0
-7.620E-2	5.761E+0	9.891E+0
-7.457E-2	5.670E+0	9.842E+0
-6.971E-2	5.638E+0	9.797E+0
-6.971E-2	5.745E+0	9.930E+0
-7.295E-2	5.729E+0	9.819E+0
-7.295E-2	5.628E+0	9.936E+0
-6.484E-2	5.654E+0	9.800E+0
-7.295E-2	5.628E+0	9.897E+0
-7.782E-2	5.794E+0	9.871E+0
-7.133E-2	5.661E+0	9.761E+0
-6.809E-2	5.651E+0	9.742E+0
-6.971E-2	5.703E+0	9.881E+0
-7.782E-2	5.771E+0	9.862E+0
-7.295E-2	5.700E+0	9.819E+0
-6.809E-2	5.661E+0	9.781E+0
-6.971E-2	5.719E+0	9.807E+0
-7.782E-2	5.719E+0	9.849E+0
-6.971E-2	5.713E+0	9.699E+0
-6.971E-2	5.745E+0	9.745E+0
-6.971E-2	5.700E+0	9.777E+0
-7.782E-2	5.586E+0	9.959E+0
-7.295E-2	5.674E+0	9.810E+0
-6.646E-2	5.573E+0	9.794E+0
-7.133E-2	5.606E+0	9.865E+0
-7.782E-2	5.664E+0	9.832E+0
-7.295E-2	5.635E+0	1.003E+1
-6.809E-2	5.612E+0	9.852E+0
-6.971E-2	5.648E+0	9.810E+0
-7.457E-2	5.683E+0	9.845E+0
-7.133E-2	5.784E+0	9.927E+0
-6.646E-2	5.615E+0	9.901E+0
-6.971E-2	5.722E+0	9.819E+0
-7.782E-2	5.648E+0	9.797E+0
-7.295E-2	5.690E+0	9.855E+0
-6.646E-2	5.641E+0	9.605E+0
-6.809E-2	5.648E+0	9.787E+0
-7.782E-2	5.638E+0	9.878E+0
-7.133E-2	5.680E+0	9.787E+0
-6.809E-2	5.748E+0	9.849E+0
-6.646E-2	5.677E+0	9.904E+0
-7.620E-2	5.739E+0	9.816E+0
-7.295E-2	5.722E+0	9.842E+0
-6.646E-2	5.755E+0	9.871E+0
-7.133E-2	5.726E+0	9.855E+0
-7.457E-2	5.632E+0	9.832E+0
-7.457E-2	5.752E+0	9.868E+0
-6.484E-2	5.732E+0	9.933E+0
-6.971E-2	5.651E+0	9.910E+0
-7.620E-2	5.687E+0	9.852E+0
-7.133E-2	5.739E+0	9.768E+0
-6.809E-2	5.729E+0	9.829E+0
-6.809E-2	5.654E+0	9.894E+0
-7.295E-2	5.654E+0	9.978E+0
-7.133E-2	5.658E+0	9.868E+0
-6.484E-2	5.700E+0	9.742E+0
-7.133E-2	5.635E+0	9.881E+0
-7.457E-2	5.735E+0	9.907E+0
-7.295E-2	5.661E+0	9.794E+0
-6.809E-2	5.596E+0	9.914E+0
-7.133E-2	5.648E+0	9.816E+0
-7.620E-2	5.593E+0	9.768E+0
-7.457E-2	5.645E+0	9.881E+0
-6.646E-2	5.755E+0	9.810E+0
-7.133E-2	5.674E+0	9.755E+0
-7.457E-2	5.658E+0	9.959E+0
-7.133E-2	5.729E+0	9.819E+0
-6.484E-2	5.735E+0	9.901E+0
-6.971E-2	5.674E+0	9.745E+0
-7.457E-2	5.683E+0	9.865E+0
-7.295E-2	5.781E+0	9.768E+0
-6.809E-2	5.632E+0	9.781E+0
-6.809E-2	5.619E+0	9.862E+0
-7.782E-2	5.771E+0	9.910E+0
-7.457E-2	5.664E+0	9.868E+0
-6.809E-2	5.628E+0	9.862E+0
-7.133E-2	5.716E+0	9.888E+0
-7.782E-2	5.719E+0	9.907E+0
-7.133E-2	5.670E+0	9.917E+0
-6.646E-2	5.580E+0	9.768E+0
-7.133E-2	5.706E+0	9.884E+0
-7.620E-2	5.658E+0	9.813E+0
-7.457E-2	5.729E+0	9.703E+0
-6.809E-2	5.690E+0	9.927E+0
-7.133E-2	5.599E+0	9.797E+0
-7.782E-2	5.748E+0	9.875E+0
-7.295E-2	5.583E+0	9.829E+0
-6.646E-2	5.641E+0	9.891E+0
-7.133E-2	5.709E+0	9.868E+0
-7.457E-2	5.667E+0	9.823E+0
-7.295E-2	5.648E+0	9.888E+0
-6.484E-2	5.784E+0	9.936E+0
-7.295E-2	5.680E+0	9.933E+0
-7.295E-2	5.758E+0	9.790E+0
-7.133E-2	5.670E+0	9.826E+0
-6.809E-2	5.641E+0	9.897E+0
-7.133E-2	5.693E+0	9.777E+0
-7.782E-2	5.648E+0	9.927E+0
-7.457E-2	5.628E+0	9.884E+0
-6.646E-2	5.670E+0	9.871E+0
-6.809E-2	5.680E+0	9.862E+0
-7.620E-2	5.518E+0	9.842E+0
-7.457E-2	5.726E+0	9.946E+0
-6.484E-2	5.664E+0	9.923E+0
-7.133E-2	5.648E+0	9.865E+0
-7.457E-2	5.700E+0	9.813E+0
-7.295E-2	5.667E+0	9.875E+0
-6.484E-2	5.713E+0	9.803E+0
-6.809E-2	5.739E+0	9.807E+0
-7.457E-2	5.670E+0	9.910E+0
-7.133E-2	5.735E+0	9.852E+0
-6.646E-2	5.628E+0	9.777E+0
-6.971E-2	5.706E+0	9.832E+0
-7.295E-2	5.677E+0	9.823E+0
-7.295E-2	5.658E+0	9.875E+0
-6.484E-2	5.696E+0	9.787E+0
-6.971E-2	5.628E+0	9.813E+0
-7.457E-2	5.703E+0	9.758E+0
-7.620E-2	5.755E+0	9.878E+0
-6.646E-2	5.735E+0	9.904E+0
-6.809E-2	5.596E+0	9.819E+0
-7.782E-2	5.651E+0	9.722E+0
-7.295E-2	5.645E+0	9.722E+0
-6.484E-2	5.768E+0	9.823E+0
-7.133E-2	5.713E+0	9.852E+0
-7.295E-2	5.625E+0	9.823E+0
-7.133E-2	5.615E+0	9.943E+0
-6.646E-2	5.713E+0	9.894E+0
-7.133E-2	5.612E+0	9.868E+0
-7.457E-2	5.687E+0	9.849E+0
-7.295E-2	5.690E+0	9.738E+0
-6.484E-2	5.703E+0	9.871E+0
-7.133E-2	5.632E+0	9.832E+0
-7.620E-2	5.693E+0	9.878E+0
-7.457E-2	5.670E+0	9.865E+0
-6.646E-2	5.703E+0	9.972E+0
-6.971E-2	5.719E+0	9.884E+0
-7.782E-2	5.732E+0	9.956E+0
-7.457E-2	5.729E+0	9.907E+0
-6.809E-2	5.709E+0	9.858E+0
-6.971E-2	5.641E+0	9.865E+0
-7.620E-2	5.680E+0	9.849E+0
-7.295E-2	5.658E+0	9.823E+0
-6.809E-2	5.794E+0	9.933E+0
-6.809E-2	5.765E+0	9.901E+0
-7.620E-2	5.612E+0	9.823E+0
-7.295E-2	5.589E+0	9.829E+0
-6.484E-2	5.674E+0	9.738E+0
-6.971E-2	5.771E+0	9.813E+0
-7.620E-2	5.687E+0	9.897E+0
-7.457E-2	5.833E+0	9.956E+0
-6.646E-2	5.719E+0	9.910E+0
-6.971E-2	5.716E+0	9.690E+0
-7.620E-2	5.709E+0	9.888E+0
-7.457E-2	5.648E+0	9.927E+0
-6.322E-2	5.683E+0	9.845E+0
-6.809E-2	5.567E+0	9.901E+0
-7.782E-2	5.690E+0	9.884E+0
-7.295E-2	5.700E+0	9.829E+0
-6.809E-2	5.729E+0	9.732E+0
-6.809E-2	5.606E+0	9.904E+0
-7.944E-2	5.732E+0	9.875E+0
-7.133E-2	5.742E+0	9.849E+0
-6.809E-2	5.651E+0	9.677E+0
-6.809E-2	5.661E+0	9.829E+0
-7.457E-2	5.771E+0	9.901E+0
-6.971E-2	5.654E+0	9.901E+0
-6.646E-2	5.706E+0	9.836E+0
-6.971E-2	5.632E+0	9.699E+0
-7.782E-2	5.700E+0	9.894E+0
-7.295E-2	5.677E+0	9.904E+0
-6.646E-2	5.680E+0	9.742E+0
-6.809E-2	5.755E+0	9.768E+0
-7.620E-2	5.664E+0	9.787E+0
-7.295E-2	5.625E+0	9.768E+0
-6.646E-2	5.732E+0	9.719E+0
-6.971E-2	5.726E+0	9.920E+0
-7.620E-2	5.745E+0	9.813E+0
-7.457E-2	5.693E+0	9.819E+0
-6.971E-2	5.658E+0	9.920E+0
-7.133E-2	5.654E+0	9.784E+0
-7.782E-2	5.648E+0	9.878E+0
-7.295E-2	5.713E+0	9.823E+0
-6.646E-2	5.638E+0	9.677E+0
-6.809E-2	5.651E+0	9.868E+0
-7.457E-2	5.755E+0	9.930E+0
-7.133E-2	5.674E+0	9.894E+0
-6.646E-2	5.602E+0	9.751E+0
-6.971E-2	5.729E+0	9.881E+0
-7.620E-2	5.661E+0	9.868E+0
-7.295E-2	5.661E+0	9.956E+0
-6.809E-2	5.735E+0	9.839E+0
-6.809E-2	5.638E+0	9.865E+0
-7.457E-2	5.732E+0	9.878E+0
-7.133E-2	5.735E+0	9.738E+0
-6.646E-2	5.615E+0	9.719E+0
-7.133E-2	5.648E+0	9.823E+0
-7.457E-2	5.619E+0	9.777E+0
-7.457E-2	5.758E+0	9.998E+0
-6.646E-2	5.696E+0	9.914E+0
-7.133E-2	5.742E+0	9.696E+0
-7.295E-2	5.674E+0	9.813E+0
-7.295E-2	5.713E+0	9.777E+0
-6.646E-2	5.709E+0	9.829E+0
-6.971E-2	5.648E+0	9.923E+0
-7.457E-2	5.758E+0	9.871E+0
-7.295E-2	5.735E+0	9.823E+0
-6.646E-2	5.706E+0	9.855E+0
-6.971E-2	5.690E+0	9.875E+0
-7.295E-2	5.674E+0	9.797E+0
-7.133E-2	5.596E+0	9.836E+0
-6.809E-2	5.693E+0	9.982E+0
-6.971E-2	5.716E+0	9.946E+0
-7.457E-2	5.641E+0	9.978E+0
-7.295E-2	5.713E+0	9.858E+0
-6.971E-2	5.648E+0	9.920E+0
-6.809E-2	5.667E+0	9.910E+0
-7.620E-2	5.628E+0	9.807E+0
-7.133E-2	5.632E+0	9.836E+0
-6.646E-2	5.732E+0	9.969E+0
-6.809E-2	5.693E+0	9.888E+0
-7.620E-2	5.752E+0	9.933E+0
-7.782E-2	5.661E+0	9.670E+0
-6.809E-2	5.713E+0	9.845E+0
-6.484E-2	5.677E+0	9.810E+0
-7.944E-2	5.641E+0	9.914E+0
-7.457E-2	5.687E+0	9.810E+0
-6.646E-2	5.670E+0	9.891E+0
-6.971E-2	5.580E+0	9.949E+0
-7.620E-2	5.628E+0	9.803E+0
-7.457E-2	5.661E+0	9.930E+0
-6.809E-2	5.713E+0	9.761E+0
-6.809E-2	5.687E+0	9.920E+0
-7.782E-2	5.599E+0	9.813E+0
-7.457E-2	5.635E+0	9.781E+0
-6.809E-2	5.609E+0	9.777E+0
-6.971E-2	5.752E+0	9.839E+0
-7.620E-2	5.690E+0	9.914E+0
-7.457E-2	5.683E+0	9.884E+0
-6.809E-2	5.632E+0	9.901E+0
-6.809E-2	5.690E+0	9.855E+0
-7.620E-2	5.771E+0	9.807E+0
-7.295E-2	5.670E+0	9.803E+0
-6.484E-2	5.778E+0	9.884E+0
-6.971E-2	5.693E+0	9.888E+0
-7.620E-2	5.716E+0	9.797E+0
-7.295E-2	5.670E+0	9.920E+0
-6.809E-2	5.602E+0	9.952E+0
-6.809E-2	5.729E+0	9.826E+0
-7.620E-2	5.680E+0	9.787E+0
-7.295E-2	5.735E+0	9.794E+0
-6.646E-2	5.722E+0	9.862E+0
-7.133E-2	5.645E+0	9.807E+0
-7.782E-2	5.654E+0	9.881E+0
-7.133E-2	5.654E+0	9.790E+0
-6.809E-2	5.654E+0	9.842E+0
-7.133E-2	5.615E+0	9.868E+0
-7.295E-2	5.628E+0	9.722E+0
-7.295E-2	5.807E+0	9.884E+0
-6.809E-2	5.742E+0	1.003E+1
-6.971E-2	5.664E+0	9.797E+0
-7.620E-2	5.729E+0	9.751E+0
-7.457E-2	5.729E+0	9.832E+0
-6.809E-2	5.648E+0	9.829E+0
-6.971E-2	5.593E+0	9.836E+0
-7.457E-2	5.696E+0	9.755E+0
-7.133E-2	5.599E+0	9.807E+0
-6.971E-2	5.706E+0	9.816E+0
-7.133E-2	5.768E+0	9.884E+0
-7.620E-2	5.761E+0	9.923E+0
-7.295E-2	5.706E+0	9.972E+0
-6.484E-2	5.602E+0	9.839E+0
-7.295E-2	5.680E+0	9.849E+0
-7.620E-2	5.719E+0	9.845E+0
-7.295E-2	5.732E+0	9.839E+0
-6.646E-2	5.570E+0	9.761E+0
-6.809E-2	5.674E+0	9.813E+0
-7.620E-2	5.703E+0	9.862E+0
-7.133E-2	5.651E+0	9.878E+0
-6.809E-2	5.729E+0	9.917E+0
-6.809E-2	5.703E+0	9.862E+0
-7.295E-2	5.690E+0	9.933E+0
-7.457E-2	5.748E+0	9.914E+0
-6.809E-2	5.661E+0	9.764E+0
-7.133E-2	5.596E+0	9.819E+0
-7.782E-2	5.670E+0	9.813E+0
-7.295E-2	5.687E+0	9.904E+0
-6.809E-2	5.735E+0	9.797E+0
-6.809E-2	5.761E+0	9.784E+0
-7.457E-2	5.680E+0	9.823E+0
-7.295E-2	5.687E+0	9.832E+0
-6.484E-2	5.706E+0	9.810E+0
-6.484E-2	5.745E+0	9.764E+0
-7.620E-2	5.589E+0	9.894E+0
-7.457E-2	5.641E+0	9.751E+0
-6.484E-2	5.638E+0	9.787E+0
-7.133E-2	5.758E+0	1.000E+1
-7.457E-2	5.667E+0	9.894E+0
-7.295E-2	5.693E+0	9.855E+0
-6.484E-2	5.635E+0	9.839E+0
-6.971E-2	5.609E+0	9.845E+0
-7.620E-2	5.641E+0	9.878E+0
-7.133E-2	5.690E+0	9.943E+0
-6.809E-2	5.648E+0	9.787E+0
-6.809E-2	5.778E+0	9.777E+0
-7.620E-2	5.661E+0	9.949E+0
-7.457E-2	5.661E+0	9.914E+0
-6.484E-2	5.609E+0	9.758E+0
-6.809E-2	5.680E+0	9.894E+0
-7.620E-2	5.703E+0	9.936E+0
-7.133E-2	5.648E+0	9.949E+0
-6.646E-2	5.667E+0	9.832E+0
-6.971E-2	5.742E+0	9.732E+0
-7.782E-2	5.667E+0	9.862E+0
-7.620E-2	5.625E+0	9.803E+0
-6.646E-2	5.719E+0	9.832E+0
-6.809E-2	5.683E+0	9.807E+0
-7.620E-2	5.732E+0	9.832E+0
-7.457E-2	5.677E+0	9.881E+0
-6.646E-2	5.683E+0	9.956E+0
-6.646E-2	5.739E+0	9.881E+0
-7.782E-2	5.846E+0	9.888E+0
-7.295E-2	5.670E+0	9.845E+0
-6.809E-2	5.651E+0	9.888E+0
-6.809E-2	5.768E+0	9.829E+0
-7.457E-2	5.719E+0	9.829E+0
-6.971E-2	5.706E+0	9.881E+0
-6.484E-2	5.654E+0	9.826E+0
-6.971E-2	5.658E+0	9.735E+0
-7.295E-2	5.645E+0	9.836E+0
-7.295E-2	5.622E+0	9.871E+0
-6.809E-2	5.748E+0	9.829E+0
-6.809E-2	5.628E+0	9.871E+0
-7.620E-2	5.576E+0	9.748E+0
-7.133E-2	5.713E+0	9.774E+0
-6.809E-2	5.667E+0	1.000E+1
-6.971E-2	5.719E+0	9.845E+0
-7.457E-2	5.735E+0	9.768E+0
-7.295E-2	5.677E+0	9.923E+0
-6.646E-2	5.703E+0	9.751E+0
-6.971E-2	5.648E+0	9.897E+0
-7.620E-2	5.774E+0	9.771E+0
-7.295E-2	5.638E+0	9.735E+0
-6.809E-2	5.683E+0	9.901E+0
-6.971E-2	5.567E+0	9.871E+0
-7.782E-2	5.755E+0	9.777E+0
-7.133E-2	5.615E+0	9.784E+0
-6.809E-2	5.664E+0	9.894E+0
-6.809E-2	5.645E+0	9.923E+0
-7.620E-2	5.703E+0	1.003E+1
-7.133E-2	5.648E+0	9.943E+0
-6.646E-2	5.622E+0	9.949E+0
-6.971E-2	5.622E+0	9.764E+0
-7.457E-2	5.654E+0	9.868E+0
-7.457E-2	5.658E+0	9.816E+0
-6.809E-2	5.654E+0	9.829E+0
-6.646E-2	5.651E+0	9.819E+0
-7.295E-2	5.706E+0	9.823E+0
-7.457E-2	5.794E+0	9.807E+0
-6.646E-2	5.696E+0	9.901E+0
-6.809E-2	5.761E+0	9.755E+0
-7.457E-2	5.716E+0	9.810E+0
-7.620E-2	5.635E+0	9.703E+0
-6.646E-2	5.586E+0	9.826E+0
-6.809E-2	5.661E+0	9.865E+0
-7.782E-2	5.602E+0	9.751E+0
-7.457E-2	5.683E+0	9.852E+0
-6.646E-2	5.683E+0	9.998E+0
-6.971E-2	5.687E+0	9.777E+0
-7.457E-2	5.683E+0	9.819E+0
-7.133E-2	5.687E+0	1.014E+1
-6.646E-2	5.709E+0	9.933E+0
-7.133E-2	5.658E+0	9.836E+0
-7.457E-2	5.742E+0	9.930E+0
-7.295E-2	5.709E+0	9.790E+0
-6.646E-2	5.722E+0	9.732E+0
-6.971E-2	5.713E+0	9.956E+0
-7.620E-2	5.765E+0	9.794E+0
-7.457E-2	5.791E+0	9.907E+0
-6.646E-2	5.589E+0	9.748E+0
-6.971E-2	5.742E+0	9.862E+0
-7.457E-2	5.706E+0	9.839E+0
-7.620E-2	5.709E+0	9.868E+0
-6.809E-2	5.667E+0	9.998E+0
-6.809E-2	5.687E+0	9.774E+0
-7.782E-2	5.680E+0	9.800E+0
-7.295E-2	5.706E+0	9.816E+0
-6.646E-2	5.635E+0	9.855E+0
-7.133E-2	5.635E+0	9.836E+0
-7.457E-2	5.651E+0	9.852E+0
-7.295E-2	5.758E+0	9.787E+0
-6.646E-2	5.670E+0	9.858E+0
-6.971E-2	5.632E+0	9.855E+0
-7.457E-2	5.716E+0	9.787E+0
-7.457E-2	5.693E+0	9.823E+0
-6.484E-2	5.635E+0	9.865E+0
-6.971E-2	5.765E+0	9.894E+0
-7.782E-2	5.677E+0	9.807E+0
-7.133E-2	5.748E+0	9.764E+0
-6.646E-2	5.654E+0	1.003E+1
-6.971E-2	5.735E+0	9.940E+0
-7.620E-2	5.726E+0	9.794E+0
-7.295E-2	5.622E+0	9.875E+0
-6.971E-2	5.729E+0	9.943E+0
-7.133E-2	5.674E+0	9.677E+0
-7.620E-2	5.703E+0	9.910E+0
-6.971E-2	5.810E+0	9.862E+0
-6.646E-2	5.628E+0	9.952E+0
-6.809E-2	5.781E+0	9.871E+0
-7.620E-2	5.693E+0	9.839E+0
-7.133E-2	5.586E+0	9.897E+0
-6.484E-2	5.638E+0	9.930E+0
-6.971E-2	5.628E+0	9.758E+0
-7.457E-2	5.658E+0	9.768E+0
-7.295E-2	5.632E+0	9.751E+0
-6.646E-2	5.771E+0	9.871E+0
-6.971E-2	5.719E+0	9.742E+0
-7.457E-2	5.687E+0	9.865E+0
-7.133E-2	5.648E+0	9.755E+0
-6.646E-2	5.612E+0	9.751E+0
-6.809E-2	5.667E+0	9.842E+0
-7.457E-2	5.670E+0	9.881E+0
-7.457E-2	5.735E+0	9.969E+0
-6.484E-2	5.706E+0	9.871E+0
-6.646E-2	5.719E+0	9.946E+0
-7.457E-2	5.696E+0	9.940E+0
-7.295E-2	5.696E+0	1.003E+1
-6.322E-2	5.654E+0	9.904E+0
-6.971E-2	5.774E+0	9.826E+0
-7.620E-2	5.645E+0	9.881E+0
-7.133E-2	5.661E+0	9.881E+0
-6.646E-2	5.658E+0	9.933E+0
-6.809E-2	5.619E+0	9.781E+0
-7.620E-2	5.687E+0	9.868E+0
-7.457E-2	5.651E+0	9.871E+0
-6.322E-2	5.745E+0	9.738E+0
-6.646E-2	5.531E+0	9.998E+0
-7.620E-2	5.690E+0	9.787E+0
-7.457E-2	5.742E+0	9.845E+0
-6.809E-2	5.755E+0	9.845E+0
-6.646E-2	5.752E+0	9.774E+0
-7.620E-2	5.709E+0	9.871E+0
-7.457E-2	5.531E+0	9.920E+0
-6.646E-2	5.696E+0	9.920E+0
-6.809E-2	5.677E+0	9.784E+0
-7.620E-2	5.768E+0	9.836E+0
-7.295E-2	5.645E+0	9.933E+0
-6.646E-2	5.729E+0	9.755E+0
-6.971E-2	5.709E+0	9.761E+0
-7.620E-2	5.683E+0	9.871E+0
-7.133E-2	5.651E+0	9.914E+0
-6.809E-2	5.628E+0	9.771E+0
-6.809E-2	5.729E+0	9.858E+0
-7.620E-2	5.726E+0	9.810E+0
-7.457E-2	5.615E+0	9.940E+0
-6.646E-2	5.703E+0	9.881E+0
-6.809E-2	5.570E+0	9.745E+0
-7.295E-2	5.625E+0	9.904E+0
-7.295E-2	5.658E+0	9.816E+0
-6.646E-2	5.612E+0	9.839E+0
-7.133E-2	5.787E+0	9.829E+0
-7.620E-2	5.680E+0	9.839E+0
-7.133E-2	5.700E+0	9.790E+0
-6.809E-2	5.658E+0	1.002E+1
-6.971E-2	5.748E+0	9.839E+0
-7.457E-2	5.658E+0	9.751E+0
-7.620E-2	5.732E+0	9.878E+0
-6.484E-2	5.732E+0	9.901E+0
-6.646E-2	5.687E+0	9.751E+0
-7.457E-2	5.654E+0	9.735E+0
-7.295E-2	5.696E+0	9.858E+0
-6.646E-2	5.703E+0	9.832E+0
-6.809E-2	5.706E+0	9.871E+0
-7.457E-2	5.745E+0	9.946E+0
-7.457E-2	5.628E+0	9.920E+0
-6.646E-2	5.706E+0	9.962E+0
-6.809E-2	5.791E+0	9.936E+0
-7.620E-2	5.729E+0	9.709E+0
-7.295E-2	5.732E+0	9.810E+0
-6.484E-2	5.661E+0	9.894E+0
-6.809E-2	5.722E+0	9.930E+0
-7.457E-2	5.706E+0	9.891E+0
-7.457E-2	5.755E+0	9.871E+0
-6.809E-2	5.661E+0	9.807E+0
-6.809E-2	5.670E+0	9.940E+0
-7.620E-2	5.674E+0	9.878E+0
-7.620E-2	5.713E+0	9.810E+0
-6.809E-2	5.661E+0	9.855E+0
-6.809E-2	5.680E+0	9.875E+0
-7.457E-2	5.722E+0	9.875E+0
-7.457E-2	5.706E+0	9.927E+0
-6.484E-2	5.661E+0	9.849E+0
-6.971E-2	5.713E+0	9.810E+0
-7.295E-2	5.651E+0	9.832E+0
-7.457E-2	5.706E+0	9.813E+0
-6.809E-2	5.745E+0	9.940E+0
-6.809E-2	5.709E+0	9.933E+0
-7.620E-2	5.771E+0	9.881E+0
-7.295E-2	5.651E+0	9.810E+0
-6.484E-2	5.774E+0	9.810E+0
-6.971E-2	5.651E+0	9.813E+0
-7.782E-2	5.719E+0	9.836E+0
-7.133E-2	5.641E+0	9.901E+0
-6.646E-2	5.622E+0	9.803E+0
-6.971E-2	5.722E+0	9.910E+0
-7.133E-2	5.661E+0	9.829E+0
-7.295E-2	5.739E+0	9.943E+0
-6.484E-2	5.632E+0	9.862E+0
-6.809E-2	5.758E+0	9.829E+0
-7.782E-2	5.719E+0	9.855E+0
-7.295E-2	5.670E+0	9.862E+0
-6.484E-2	5.641E+0	9.836E+0
-7.133E-2	5.742E+0	9.868E+0
-7.457E-2	5.674E+0	9.852E+0
-7.457E-2	5.729E+0	9.849E+0
-6.484E-2	5.635E+0	9.936E+0
-6.809E-2	5.683E+0	9.907E+0
-7.620E-2	5.661E+0	9.839E+0
-7.457E-2	5.609E+0	9.829E+0
-6.646E-2	5.641E+0	9.813E+0
-6.971E-2	5.680E+0	9.807E+0
-7.457E-2	5.651E+0	9.839E+0
-7.133E-2	5.690E+0	9.813E+0
-6.322E-2	5.696E+0	9.894E+0
-7.133E-2	5.709E+0	9.745E+0
-7.457E-2	5.651E+0	9.894E+0
-7.457E-2	5.716E+0	9.946E+0
-6.484E-2	5.674E+0	9.849E+0
-6.809E-2	5.654E+0	9.901E+0
-7.620E-2	5.729E+0	9.901E+0
-7.620E-2	5.667E+0	9.826E+0
-6.646E-2	5.667E+0	9.836E+0
-6.646E-2	5.667E+0	9.927E+0
-7.620E-2	5.713E+0	9.914E+0
-7.295E-2	5.784E+0	9.965E+0
-6.484E-2	5.638E+0	9.807E+0
-6.809E-2	5.670E+0	9.907E+0
-7.620E-2	5.752E+0	9.755E+0
-7.295E-2	5.765E+0	9.930E+0
-6.809E-2	5.648E+0	9.777E+0
-6.646E-2	5.713E+0	9.855E+0
-7.782E-2	5.680E+0	9.787E+0
-7.457E-2	5.580E+0	9.862E+0
-6.322E-2	5.735E+0	9.878E+0
-6.971E-2	5.680E+0	9.794E+0
-7.782E-2	5.771E+0	9.836E+0
-7.295E-2	5.612E+0	9.952E+0
-6.809E-2	5.683E+0	9.923E+0
-6.971E-2	5.791E+0	9.871E+0
-7.457E-2	5.716E+0	9.852E+0
-7.295E-2	5.722E+0	9.816E+0
-6.809E-2	5.645E+0	9.858E+0
-6.646E-2	5.713E+0	1.003E+1
-7.620E-2	5.709E+0	9.862E+0
-7.457E-2	5.716E+0	9.787E+0
-6.646E-2	5.748E+0	9.907E+0
-6.809E-2	5.583E+0	9.813E+0
-7.620E-2	5.732E+0	9.829E+0
-7.295E-2	5.729E+0	9.722E+0
-6.484E-2	5.765E+0	9.758E+0
-6.809E-2	5.765E+0	9.755E+0
-7.457E-2	5.781E+0	9.832E+0
-7.457E-2	5.726E+0	9.823E+0
-6.646E-2	5.748E+0	9.855E+0
-7.133E-2	5.696E+0	9.832E+0
-7.457E-2	5.703E+0	9.901E+0
-6.971E-2	5.713E+0	9.927E+0
-6.646E-2	5.722E+0	9.764E+0
-6.484E-2	5.706E+0	9.836E+0
-7.295E-2	5.696E+0	9.894E+0
-7.457E-2	5.709E+0	9.764E+0
-6.484E-2	5.670E+0	9.952E+0
-6.971E-2	5.761E+0	9.761E+0
-7.620E-2	5.735E+0	9.868E+0
-7.457E-2	5.713E+0	9.748E+0
-6.646E-2	5.745E+0	9.907E+0
-6.809E-2	5.667E+0	9.813E+0
-7.620E-2	5.599E+0	9.813E+0
-7.457E-2	5.706E+0	9.940E+0
-6.646E-2	5.719E+0	9.940E+0
-6.809E-2	5.658E+0	9.761E+0
-7.457E-2	5.787E+0	9.832E+0
-7.295E-2	5.670E+0	9.884E+0
-6.646E-2	5.700E+0	9.849E+0
-6.646E-2	5.703E+0	9.764E+0
-7.457E-2	5.580E+0	9.696E+0
-7.620E-2	5.696E+0	9.829E+0
-6.646E-2	5.625E+0	9.907E+0
-6.646E-2	5.625E+0	9.871E+0
-7.295E-2	5.619E+0	9.930E+0
-7.457E-2	5.709E+0	9.891E+0
-6.484E-2	5.722E+0	9.849E+0
-7.133E-2	5.648E+0	9.865E+0
-7.457E-2	5.696E+0	9.907E+0
-6.971E-2	5.674E+0	9.703E+0
-6.322E-2	5.797E+0	9.930E+0
-6.646E-2	5.661E+0	9.826E+0
-7.457E-2	5.706E+0	9.751E+0
-7.782E-2	5.609E+0	9.781E+0
-6.484E-2	5.748E+0	9.787E+0
-6.809E-2	5.709E+0	9.826E+0
-7.782E-2	5.690E+0	9.758E+0
-7.295E-2	5.784E+0	9.823E+0
-6.809E-2	5.680E+0	9.725E+0
-6.971E-2	5.680E+0	9.839E+0
-7.295E-2	5.619E+0	9.927E+0
-7.457E-2	5.593E+0	9.894E+0
-6.809E-2	5.745E+0	9.923E+0
-6.809E-2	5.641E+0	9.868E+0
-7.620E-2	5.619E+0	9.959E+0
-7.457E-2	5.719E+0	9.826E+0
-6.646E-2	5.732E+0	1.000E+1
-6.971E-2	5.680E+0	9.790E+0
-7.457E-2	5.683E+0	9.891E+0
-7.457E-2	5.677E+0	9.936E+0
-6.646E-2	5.632E+0	9.826E+0
-6.971E-2	5.683E+0	9.884E+0
-7.620E-2	5.625E+0	9.949E+0
-7.295E-2	5.615E+0	9.816E+0
-6.646E-2	5.690E+0	9.985E+0
-6.646E-2	5.674E+0	9.800E+0
-7.457E-2	5.690E+0	9.784E+0
-7.295E-2	5.667E+0	9.865E+0
-6.646E-2	5.683E+0	9.826E+0
-6.971E-2	5.739E+0	9.858E+0
-7.457E-2	5.619E+0	9.732E+0
-7.295E-2	5.609E+0	9.894E+0
-6.484E-2	5.576E+0	9.917E+0
-6.646E-2	5.726E+0	9.904E+0
-7.620E-2	5.680E+0	9.819E+0
-7.457E-2	5.651E+0	9.917E+0
-6.322E-2	5.693E+0	9.849E+0
-6.484E-2	5.670E+0	9.839E+0
-7.457E-2	5.632E+0	9.800E+0
-7.620E-2	5.632E+0	9.904E+0
-6.809E-2	5.745E+0	9.888E+0
[truncated: 23,749 more rows]
