# Supplementary material for: Improved ANAP incorporation and VCF analysis reveal details of P2X7 current facilitation and a limited conformational interplay between ATP binding and the intracellular ballast domain
Source: eLife. 2023 Jan 4;12:e82479. doi: 10.7554/eLife.82479 (PMC9859053; doi:10.7554/eLife.82479)
Supplement: Figure 3—figure supplement 3—source data 2. [file elife-82479-fig3-figsupp3-data2.zip › Figure-3_figure-supplement-3_source-data-2/DeltaCys-constructs/l23/25.csv]

-2.429E-2	5.320E+0	1.084E+1
-1.943E-2	5.259E+0	1.099E+1
-2.267E-2	5.281E+0	1.095E+1
-2.754E-2	5.213E+0	1.097E+1
-2.105E-2	5.259E+0	1.102E+1
-2.105E-2	5.288E+0	1.096E+1
-2.267E-2	5.268E+0	1.100E+1
-2.754E-2	5.356E+0	1.091E+1
-2.429E-2	5.220E+0	1.103E+1
-1.943E-2	5.210E+0	1.104E+1
-2.105E-2	5.246E+0	1.097E+1
-2.754E-2	5.216E+0	1.093E+1
-2.592E-2	5.281E+0	1.098E+1
-2.105E-2	5.346E+0	1.096E+1
-2.429E-2	5.275E+0	1.102E+1
-2.754E-2	5.388E+0	1.098E+1
-2.429E-2	5.265E+0	1.087E+1
-2.105E-2	5.229E+0	1.105E+1
-2.267E-2	5.297E+0	1.092E+1
-2.916E-2	5.275E+0	1.093E+1
-2.267E-2	5.275E+0	1.106E+1
-2.105E-2	5.242E+0	1.099E+1
-2.592E-2	5.255E+0	1.091E+1
-2.754E-2	5.226E+0	1.097E+1
-2.592E-2	5.233E+0	1.091E+1
-2.267E-2	5.246E+0	1.096E+1
-2.429E-2	5.284E+0	1.096E+1
-2.754E-2	5.314E+0	1.112E+1
-2.429E-2	5.271E+0	1.097E+1
-2.105E-2	5.291E+0	1.107E+1
-2.429E-2	5.284E+0	1.092E+1
-2.754E-2	5.278E+0	1.093E+1
-2.429E-2	5.275E+0	1.095E+1
-1.943E-2	5.226E+0	1.105E+1
-2.267E-2	5.255E+0	1.099E+1
-2.916E-2	5.317E+0	1.106E+1
-2.429E-2	5.307E+0	1.089E+1
-2.105E-2	5.320E+0	1.100E+1
-2.105E-2	5.307E+0	1.110E+1
-2.592E-2	5.223E+0	1.095E+1
-2.592E-2	5.297E+0	1.099E+1
-2.105E-2	5.343E+0	1.104E+1
-2.267E-2	5.310E+0	1.087E+1
-2.592E-2	5.210E+0	1.100E+1
-2.429E-2	5.262E+0	1.097E+1
-2.105E-2	5.320E+0	1.081E+1
-2.592E-2	5.265E+0	1.105E+1
-2.429E-2	5.288E+0	1.104E+1
-2.105E-2	5.317E+0	1.095E+1
-2.105E-2	5.255E+0	1.106E+1
-2.592E-2	5.281E+0	1.111E+1
-2.429E-2	5.262E+0	1.093E+1
-2.754E-2	5.233E+0	1.086E+1
-2.105E-2	5.297E+0	1.088E+1
-2.429E-2	5.233E+0	1.099E+1
-2.916E-2	5.388E+0	1.102E+1
-2.267E-2	5.323E+0	1.093E+1
-2.105E-2	5.216E+0	1.100E+1
-2.105E-2	5.343E+0	1.106E+1
-2.916E-2	5.330E+0	1.095E+1
-2.429E-2	5.242E+0	1.100E+1
-2.105E-2	5.385E+0	1.085E+1
-2.267E-2	5.340E+0	1.105E+1
-2.916E-2	5.239E+0	1.098E+1
-2.429E-2	5.271E+0	1.098E+1
-2.267E-2	5.343E+0	1.097E+1
-2.429E-2	5.343E+0	1.093E+1
-2.754E-2	5.255E+0	1.094E+1
-2.592E-2	5.229E+0	1.101E+1
-2.105E-2	5.242E+0	1.101E+1
-2.592E-2	5.262E+0	1.102E+1
-2.916E-2	5.301E+0	1.090E+1
-2.429E-2	5.379E+0	1.103E+1
-1.943E-2	5.301E+0	1.099E+1
-2.429E-2	5.307E+0	1.103E+1
-2.592E-2	5.291E+0	1.097E+1
-2.267E-2	5.252E+0	1.096E+1
-2.267E-2	5.226E+0	1.108E+1
-2.429E-2	5.291E+0	1.087E+1
-2.754E-2	5.278E+0	1.107E+1
-2.429E-2	5.323E+0	1.102E+1
-1.943E-2	5.262E+0	1.093E+1
-2.267E-2	5.268E+0	1.097E+1
-2.592E-2	5.317E+0	1.107E+1
-2.592E-2	5.333E+0	1.098E+1
-2.267E-2	5.301E+0	1.100E+1
-2.267E-2	5.262E+0	1.094E+1
-2.592E-2	5.284E+0	1.095E+1
-2.267E-2	5.304E+0	1.090E+1
-2.105E-2	5.220E+0	1.094E+1
-2.429E-2	5.129E+0	1.089E+1
-2.429E-2	5.284E+0	1.105E+1
-2.592E-2	5.216E+0	1.101E+1
-2.105E-2	5.190E+0	1.095E+1
-2.429E-2	5.333E+0	1.093E+1
-2.754E-2	5.242E+0	1.101E+1
-2.267E-2	5.301E+0	1.104E+1
-2.105E-2	5.447E+0	1.099E+1
-2.429E-2	5.220E+0	1.101E+1
-2.267E-2	5.301E+0	1.103E+1
-2.592E-2	5.252E+0	1.100E+1
-1.781E-2	5.271E+0	1.103E+1
-2.429E-2	5.288E+0	1.104E+1
-2.592E-2	5.203E+0	1.088E+1
-2.267E-2	5.187E+0	1.086E+1
-1.781E-2	5.349E+0	1.086E+1
-2.105E-2	5.233E+0	1.103E+1
-2.592E-2	5.265E+0	1.083E+1
-2.429E-2	5.271E+0	1.099E+1
-1.943E-2	5.210E+0	1.093E+1
-2.592E-2	5.288E+0	1.098E+1
-2.754E-2	5.340E+0	1.098E+1
-2.267E-2	5.252E+0	1.103E+1
-1.943E-2	5.284E+0	1.105E+1
-2.267E-2	5.233E+0	1.093E+1
-2.592E-2	5.271E+0	1.089E+1
-2.429E-2	5.379E+0	1.099E+1
-2.105E-2	5.301E+0	1.085E+1
-2.429E-2	5.294E+0	1.099E+1
-2.592E-2	5.242E+0	1.084E+1
-2.429E-2	5.353E+0	1.099E+1
-1.943E-2	5.246E+0	1.096E+1
-2.267E-2	5.210E+0	1.103E+1
-2.754E-2	5.284E+0	1.102E+1
-2.267E-2	5.392E+0	1.112E+1
-1.943E-2	5.246E+0	1.087E+1
-2.267E-2	5.252E+0	1.100E+1
-2.916E-2	5.278E+0	1.092E+1
-2.429E-2	5.301E+0	1.105E+1
-2.105E-2	5.281E+0	1.105E+1
-2.267E-2	5.288E+0	1.093E+1
-2.916E-2	5.340E+0	1.102E+1
-2.754E-2	5.226E+0	1.098E+1
-1.781E-2	5.323E+0	1.093E+1
-2.429E-2	5.255E+0	1.100E+1
-2.592E-2	5.197E+0	1.082E+1
-2.429E-2	5.333E+0	1.104E+1
-1.781E-2	5.262E+0	1.105E+1
-2.105E-2	5.369E+0	1.102E+1
-2.429E-2	5.323E+0	1.094E+1
-2.592E-2	5.336E+0	1.085E+1
-1.781E-2	5.314E+0	1.101E+1
-2.267E-2	5.369E+0	1.098E+1
-2.754E-2	5.223E+0	1.104E+1
-2.592E-2	5.327E+0	1.093E+1
-2.105E-2	5.252E+0	1.094E+1
-2.267E-2	5.246E+0	1.107E+1
-2.754E-2	5.401E+0	1.094E+1
-2.429E-2	5.284E+0	1.102E+1
-2.105E-2	5.281E+0	1.102E+1
-1.943E-2	5.275E+0	1.096E+1
-2.592E-2	5.392E+0	1.099E+1
-2.592E-2	5.297E+0	1.107E+1
-2.267E-2	5.294E+0	1.096E+1
-2.105E-2	5.281E+0	1.101E+1
-2.592E-2	5.359E+0	1.096E+1
-2.429E-2	5.307E+0	1.095E+1
-1.618E-2	5.291E+0	1.104E+1
-2.267E-2	5.379E+0	1.101E+1
-2.916E-2	5.268E+0	1.092E+1
-2.429E-2	5.294E+0	1.099E+1
-1.943E-2	5.233E+0	1.096E+1
-2.429E-2	5.310E+0	1.096E+1
-2.429E-2	5.288E+0	1.097E+1
-2.592E-2	5.262E+0	1.095E+1
-1.943E-2	5.336E+0	1.104E+1
-2.105E-2	5.252E+0	1.099E+1
-2.916E-2	5.278E+0	1.090E+1
-2.429E-2	5.278E+0	1.103E+1
-1.943E-2	5.304E+0	1.091E+1
-2.105E-2	5.233E+0	1.114E+1
-2.754E-2	5.226E+0	1.110E+1
-2.429E-2	5.246E+0	1.096E+1
-2.105E-2	5.310E+0	1.091E+1
-2.267E-2	5.356E+0	1.099E+1
-2.916E-2	5.323E+0	1.115E+1
-2.429E-2	5.268E+0	1.104E+1
-2.105E-2	5.340E+0	1.090E+1
-2.267E-2	5.301E+0	1.104E+1
-2.592E-2	5.255E+0	1.097E+1
-2.429E-2	5.304E+0	1.093E+1
-1.943E-2	5.291E+0	1.107E+1
-2.429E-2	5.330E+0	1.097E+1
-2.754E-2	5.366E+0	1.097E+1
-2.592E-2	5.246E+0	1.090E+1
-1.781E-2	5.255E+0	1.101E+1
-2.267E-2	5.236E+0	1.108E+1
-2.754E-2	5.284E+0	1.086E+1
-2.429E-2	5.294E+0	1.100E+1
-1.781E-2	5.259E+0	1.101E+1
-2.105E-2	5.304E+0	1.095E+1
-2.754E-2	5.323E+0	1.101E+1
-2.429E-2	5.369E+0	1.097E+1
-2.105E-2	5.327E+0	1.100E+1
-2.267E-2	5.259E+0	1.092E+1
-2.754E-2	5.291E+0	1.098E+1
-2.267E-2	5.229E+0	1.104E+1
-2.105E-2	5.314E+0	1.099E+1
-2.429E-2	5.359E+0	1.109E+1
-2.754E-2	5.284E+0	1.097E+1
-2.754E-2	5.246E+0	1.108E+1
-2.267E-2	5.362E+0	1.103E+1
-2.105E-2	5.213E+0	1.090E+1
-2.916E-2	5.259E+0	1.103E+1
-2.429E-2	5.288E+0	1.096E+1
-2.105E-2	5.233E+0	1.082E+1
-2.267E-2	5.226E+0	1.095E+1
-2.429E-2	5.288E+0	1.100E+1
-2.592E-2	5.307E+0	1.093E+1
-2.267E-2	5.307E+0	1.104E+1
-1.943E-2	5.252E+0	1.102E+1
-2.754E-2	5.242E+0	1.100E+1
-2.429E-2	5.317E+0	1.104E+1
-2.105E-2	5.278E+0	1.094E+1
-2.105E-2	5.281E+0	1.096E+1
-2.754E-2	5.327E+0	1.107E+1
-2.592E-2	5.310E+0	1.097E+1
-1.943E-2	5.340E+0	1.098E+1
-2.105E-2	5.288E+0	1.112E+1
-2.429E-2	5.301E+0	1.089E+1
-2.592E-2	5.242E+0	1.107E+1
-1.943E-2	5.249E+0	1.100E+1
-2.105E-2	5.291E+0	1.105E+1
-2.754E-2	5.307E+0	1.100E+1
-2.592E-2	5.307E+0	1.115E+1
-2.105E-2	5.262E+0	1.097E+1
-2.267E-2	5.259E+0	1.095E+1
-2.754E-2	5.259E+0	1.090E+1
-2.429E-2	5.278E+0	1.096E+1
-2.105E-2	5.291E+0	1.100E+1
-2.267E-2	5.220E+0	1.089E+1
-2.592E-2	5.356E+0	1.106E+1
-2.429E-2	5.278E+0	1.107E+1
-1.943E-2	5.340E+0	1.111E+1
-2.105E-2	5.281E+0	1.096E+1
-2.592E-2	5.271E+0	1.092E+1
-2.592E-2	5.229E+0	1.087E+1
-1.943E-2	5.323E+0	1.083E+1
-2.429E-2	5.220E+0	1.094E+1
-2.916E-2	5.297E+0	1.100E+1
-2.592E-2	5.278E+0	1.097E+1
-1.618E-2	5.372E+0	1.097E+1
-2.105E-2	5.288E+0	1.104E+1
-2.754E-2	5.310E+0	1.104E+1
-2.267E-2	5.359E+0	1.098E+1
-2.105E-2	5.184E+0	1.104E+1
-2.592E-2	5.265E+0	1.099E+1
-2.592E-2	5.301E+0	1.104E+1
-2.267E-2	5.304E+0	1.100E+1
-2.267E-2	5.327E+0	1.095E+1
-2.105E-2	5.210E+0	1.099E+1
-2.754E-2	5.236E+0	1.103E+1
-2.592E-2	5.268E+0	1.091E+1
-1.781E-2	5.239E+0	1.092E+1
-2.105E-2	5.184E+0	1.106E+1
-2.592E-2	5.323E+0	1.089E+1
-2.429E-2	5.304E+0	1.088E+1
-1.781E-2	5.226E+0	1.113E+1
-2.105E-2	5.310E+0	1.092E+1
-2.916E-2	5.255E+0	1.102E+1
-2.754E-2	5.437E+0	1.105E+1
-2.105E-2	5.275E+0	1.096E+1
-2.267E-2	5.275E+0	1.100E+1
-2.429E-2	5.249E+0	1.102E+1
-2.592E-2	5.236E+0	1.100E+1
-1.943E-2	5.340E+0	1.109E+1
-2.267E-2	5.275E+0	1.117E+1
-2.429E-2	5.210E+0	1.092E+1
-2.754E-2	5.259E+0	1.092E+1
-1.943E-2	5.278E+0	1.101E+1
-2.267E-2	5.246E+0	1.101E+1
-2.754E-2	5.297E+0	1.097E+1
-2.592E-2	5.265E+0	1.089E+1
-2.267E-2	5.262E+0	1.108E+1
-2.429E-2	5.239E+0	1.102E+1
-2.754E-2	5.307E+0	1.116E+1
-2.592E-2	5.301E+0	1.097E+1
-2.105E-2	5.317E+0	1.086E+1
-2.267E-2	5.259E+0	1.099E+1
-2.592E-2	5.314E+0	1.099E+1
-2.592E-2	5.346E+0	1.088E+1
-1.943E-2	5.236E+0	1.093E+1
-2.267E-2	5.265E+0	1.090E+1
-2.754E-2	5.187E+0	1.092E+1
-2.429E-2	5.307E+0	1.099E+1
-1.943E-2	5.223E+0	1.104E+1
-2.267E-2	5.252E+0	1.095E+1
-2.592E-2	5.268E+0	1.085E+1
-2.267E-2	5.255E+0	1.104E+1
-2.105E-2	5.346E+0	1.097E+1
-2.105E-2	5.262E+0	1.092E+1
-2.592E-2	5.197E+0	1.093E+1
-2.267E-2	5.255E+0	1.101E+1
-1.781E-2	5.327E+0	1.095E+1
-2.429E-2	5.275E+0	1.095E+1
-2.754E-2	5.268E+0	1.098E+1
-2.754E-2	5.210E+0	1.092E+1
-1.781E-2	5.203E+0	1.091E+1
-2.429E-2	5.275E+0	1.099E+1
-2.916E-2	5.281E+0	1.101E+1
-2.267E-2	5.382E+0	1.089E+1
-1.943E-2	5.262E+0	1.090E+1
-2.267E-2	5.246E+0	1.083E+1
-2.592E-2	5.362E+0	1.094E+1
-2.267E-2	5.307E+0	1.113E+1
-2.105E-2	5.275E+0	1.095E+1
-2.267E-2	5.271E+0	1.113E+1
-2.592E-2	5.233E+0	1.104E+1
-2.592E-2	5.259E+0	1.087E+1
-2.105E-2	5.323E+0	1.086E+1
-2.429E-2	5.233E+0	1.100E+1
-2.429E-2	5.281E+0	1.095E+1
-2.429E-2	5.398E+0	1.097E+1
-2.267E-2	5.288E+0	1.091E+1
-2.267E-2	5.252E+0	1.091E+1
-2.592E-2	5.317E+0	1.089E+1
-2.429E-2	5.275E+0	1.095E+1
-2.267E-2	5.236E+0	1.089E+1
-2.267E-2	5.297E+0	1.093E+1
-2.592E-2	5.271E+0	1.100E+1
-2.429E-2	5.278E+0	1.097E+1
-2.267E-2	5.327E+0	1.101E+1
-2.429E-2	5.249E+0	1.090E+1
-2.754E-2	5.284E+0	1.088E+1
-2.754E-2	5.226E+0	1.111E+1
-1.943E-2	5.336E+0	1.102E+1
-2.429E-2	5.297E+0	1.099E+1
-2.592E-2	5.330E+0	1.102E+1
-2.267E-2	5.284E+0	1.103E+1
-1.781E-2	5.229E+0	1.101E+1
-1.943E-2	5.281E+0	1.107E+1
-2.754E-2	5.330E+0	1.091E+1
-2.429E-2	5.307E+0	1.096E+1
-2.105E-2	5.259E+0	1.103E+1
-2.267E-2	5.265E+0	1.097E+1
-2.754E-2	5.252E+0	1.100E+1
-2.267E-2	5.297E+0	1.094E+1
-2.267E-2	5.294E+0	1.096E+1
-2.105E-2	5.220E+0	1.101E+1
-2.754E-2	5.327E+0	1.090E+1
-2.592E-2	5.327E+0	1.104E+1
-1.943E-2	5.213E+0	1.107E+1
-2.429E-2	5.294E+0	1.101E+1
-2.916E-2	5.356E+0	1.102E+1
-2.592E-2	5.242E+0	1.099E+1
-2.105E-2	5.229E+0	1.100E+1
-2.105E-2	5.268E+0	1.099E+1
-2.754E-2	5.203E+0	1.106E+1
-2.592E-2	5.236E+0	1.107E+1
-1.781E-2	5.297E+0	1.090E+1
-2.105E-2	5.278E+0	1.092E+1
-2.754E-2	5.346E+0	1.091E+1
-2.592E-2	5.330E+0	1.096E+1
-2.267E-2	5.301E+0	1.096E+1
-2.267E-2	5.262E+0	1.105E+1
-2.754E-2	5.271E+0	1.104E+1
-2.429E-2	5.330E+0	1.079E+1
-1.943E-2	5.239E+0	1.095E+1
-2.267E-2	5.271E+0	1.097E+1
-2.754E-2	5.278E+0	1.110E+1
-2.429E-2	5.327E+0	1.096E+1
-1.781E-2	5.291E+0	1.085E+1
-2.105E-2	5.239E+0	1.103E+1
-2.592E-2	5.314E+0	1.096E+1
-2.267E-2	5.336E+0	1.083E+1
-1.781E-2	5.275E+0	1.106E+1
-2.267E-2	5.336E+0	1.097E+1
-2.754E-2	5.265E+0	1.099E+1
-2.429E-2	5.239E+0	1.085E+1
-1.943E-2	5.340E+0	1.100E+1
-2.105E-2	5.207E+0	1.106E+1
-2.592E-2	5.297E+0	1.114E+1
-2.592E-2	5.268E+0	1.100E+1
-1.943E-2	5.255E+0	1.094E+1
-2.105E-2	5.275E+0	1.103E+1
-2.592E-2	5.284E+0	1.093E+1
-2.267E-2	5.271E+0	1.103E+1
-1.943E-2	5.288E+0	1.082E+1
-2.105E-2	5.314E+0	1.082E+1
-2.754E-2	5.284E+0	1.109E+1
-2.267E-2	5.229E+0	1.104E+1
-2.105E-2	5.327E+0	1.095E+1
-2.429E-2	5.284E+0	1.097E+1
-2.916E-2	5.424E+0	1.092E+1
-2.429E-2	5.223E+0	1.111E+1
-1.943E-2	5.265E+0	1.089E+1
-2.105E-2	5.275E+0	1.099E+1
-2.754E-2	5.333E+0	1.093E+1
-2.754E-2	5.291E+0	1.108E+1
-2.105E-2	5.194E+0	1.113E+1
-2.267E-2	5.343E+0	1.093E+1
-2.754E-2	5.281E+0	1.103E+1
-2.267E-2	5.304E+0	1.097E+1
-1.943E-2	5.268E+0	1.098E+1
-2.105E-2	5.284E+0	1.105E+1
-2.754E-2	5.242E+0	1.094E+1
-2.429E-2	5.271E+0	1.104E+1
-2.267E-2	5.310E+0	1.109E+1
-2.105E-2	5.275E+0	1.088E+1
-2.754E-2	5.249E+0	1.093E+1
-2.429E-2	5.265E+0	1.094E+1
-1.943E-2	5.343E+0	1.098E+1
-2.429E-2	5.216E+0	1.114E+1
-2.592E-2	5.265E+0	1.087E+1
-2.754E-2	5.359E+0	1.094E+1
-1.943E-2	5.291E+0	1.093E+1
-2.267E-2	5.249E+0	1.102E+1
-2.754E-2	5.271E+0	1.099E+1
-2.592E-2	5.291E+0	1.095E+1
-2.105E-2	5.314E+0	1.098E+1
-2.267E-2	5.297E+0	1.095E+1
-2.916E-2	5.307E+0	1.091E+1
-2.105E-2	5.271E+0	1.099E+1
-2.105E-2	5.304E+0	1.097E+1
-2.267E-2	5.226E+0	1.097E+1
-2.592E-2	5.259E+0	1.089E+1
-2.429E-2	5.249E+0	1.105E+1
-1.781E-2	5.353E+0	1.093E+1
-1.943E-2	5.278E+0	1.096E+1
-2.592E-2	5.187E+0	1.095E+1
-2.429E-2	5.233E+0	1.109E+1
-2.105E-2	5.190E+0	1.101E+1
-2.429E-2	5.314E+0	1.087E+1
-2.916E-2	5.268E+0	1.092E+1
-2.429E-2	5.301E+0	1.103E+1
-2.267E-2	5.353E+0	1.108E+1
-2.429E-2	5.207E+0	1.103E+1
-2.592E-2	5.275E+0	1.077E+1
-2.592E-2	5.320E+0	1.098E+1
-1.781E-2	5.297E+0	1.103E+1
-2.267E-2	5.262E+0	1.085E+1
-2.592E-2	5.223E+0	1.100E+1
-2.754E-2	5.242E+0	1.089E+1
-1.781E-2	5.288E+0	1.090E+1
-2.267E-2	5.398E+0	1.093E+1
-2.916E-2	5.310E+0	1.094E+1
-2.429E-2	5.307E+0	1.103E+1
-2.105E-2	5.259E+0	1.088E+1
-2.105E-2	5.304E+0	1.106E+1
-2.916E-2	5.294E+0	1.102E+1
-2.592E-2	5.161E+0	1.098E+1
-2.105E-2	5.327E+0	1.111E+1
-2.267E-2	5.307E+0	1.084E+1
-2.592E-2	5.249E+0	1.092E+1
-2.267E-2	5.323E+0	1.095E+1
-2.105E-2	5.317E+0	1.104E+1
-2.267E-2	5.330E+0	1.105E+1
-2.592E-2	5.223E+0	1.095E+1
-2.754E-2	5.233E+0	1.107E+1
-1.943E-2	5.262E+0	1.088E+1
-2.267E-2	5.310E+0	1.092E+1
-2.592E-2	5.353E+0	1.094E+1
-2.592E-2	5.239E+0	1.091E+1
-2.105E-2	5.330E+0	1.095E+1
-2.267E-2	5.255E+0	1.106E+1
-2.754E-2	5.213E+0	1.090E+1
-2.267E-2	5.242E+0	1.099E+1
-2.267E-2	5.207E+0	1.103E+1
-2.429E-2	5.330E+0	1.101E+1
-2.429E-2	5.343E+0	1.086E+1
-2.754E-2	5.385E+0	1.095E+1
-2.105E-2	5.275E+0	1.095E+1
-2.267E-2	5.291E+0	1.095E+1
-2.754E-2	5.349E+0	1.094E+1
-2.429E-2	5.297E+0	1.095E+1
-1.943E-2	5.233E+0	1.097E+1
-2.105E-2	5.284E+0	1.106E+1
-2.592E-2	5.223E+0	1.090E+1
-2.429E-2	5.216E+0	1.095E+1
-2.105E-2	5.297E+0	1.093E+1
-2.267E-2	5.340E+0	1.105E+1
-2.429E-2	5.284E+0	1.106E+1
-2.592E-2	5.317E+0	1.107E+1
-1.943E-2	5.294E+0	1.097E+1
-1.943E-2	5.268E+0	1.105E+1
-2.754E-2	5.340E+0	1.084E+1
-2.429E-2	5.262E+0	1.104E+1
-1.943E-2	5.284E+0	1.107E+1
-2.267E-2	5.255E+0	1.083E+1
-2.754E-2	5.262E+0	1.088E+1
-2.754E-2	5.327E+0	1.095E+1
-2.105E-2	5.284E+0	1.095E+1
-2.267E-2	5.281E+0	1.107E+1
-2.754E-2	5.330E+0	1.098E+1
-2.429E-2	5.288E+0	1.094E+1
-1.943E-2	5.233E+0	1.093E+1
-2.267E-2	5.307E+0	1.100E+1
-2.754E-2	5.207E+0	1.102E+1
-2.592E-2	5.297E+0	1.091E+1
-1.943E-2	5.271E+0	1.096E+1
-2.267E-2	5.340E+0	1.093E+1
-2.592E-2	5.356E+0	1.107E+1
-2.592E-2	5.307E+0	1.108E+1
-1.943E-2	5.229E+0	1.097E+1
-2.105E-2	5.404E+0	1.093E+1
-2.592E-2	5.288E+0	1.083E+1
-2.267E-2	5.327E+0	1.099E+1
-1.943E-2	5.236E+0	1.095E+1
-1.943E-2	5.236E+0	1.102E+1
-2.916E-2	5.252E+0	1.087E+1
-2.592E-2	5.333E+0	1.093E+1
-1.781E-2	5.216E+0	1.099E+1
-2.267E-2	5.213E+0	1.096E+1
-2.592E-2	5.404E+0	1.100E+1
-2.429E-2	5.252E+0	1.094E+1
-2.105E-2	5.271E+0	1.084E+1
-2.267E-2	5.255E+0	1.094E+1
-2.754E-2	5.294E+0	1.109E+1
-2.592E-2	5.271E+0	1.107E+1
-1.943E-2	5.317E+0	1.098E+1
-2.429E-2	5.307E+0	1.104E+1
-2.754E-2	5.320E+0	1.101E+1
-2.754E-2	5.268E+0	1.111E+1
-2.267E-2	5.297E+0	1.099E+1
-2.105E-2	5.284E+0	1.099E+1
-2.916E-2	5.284E+0	1.096E+1
-2.429E-2	5.284E+0	1.099E+1
-2.105E-2	5.320E+0	1.095E+1
-1.943E-2	5.246E+0	1.097E+1
-2.429E-2	5.301E+0	1.107E+1
-2.429E-2	5.249E+0	1.092E+1
-1.781E-2	5.291E+0	1.099E+1
-2.267E-2	5.301E+0	1.111E+1
-2.754E-2	5.281E+0	1.078E+1
-2.754E-2	5.304E+0	1.094E+1
-1.943E-2	5.281E+0	1.095E+1
-2.105E-2	5.281E+0	1.106E+1
-2.916E-2	5.252E+0	1.092E+1
-2.592E-2	5.353E+0	1.097E+1
-1.943E-2	5.411E+0	1.095E+1
-2.105E-2	5.307E+0	1.095E+1
-2.754E-2	5.155E+0	1.111E+1
-2.592E-2	5.323E+0	1.108E+1
-2.105E-2	5.301E+0	1.093E+1
-2.105E-2	5.275E+0	1.095E+1
-2.916E-2	5.268E+0	1.093E+1
-2.429E-2	5.171E+0	1.101E+1
-2.105E-2	5.281E+0	1.100E+1
-2.267E-2	5.281E+0	1.105E+1
-3.078E-2	5.259E+0	1.093E+1
-2.592E-2	5.236E+0	1.107E+1
-1.943E-2	5.262E+0	1.093E+1
-2.267E-2	5.278E+0	1.094E+1
-3.078E-2	5.297E+0	1.102E+1
-2.592E-2	5.265E+0	1.100E+1
-2.267E-2	5.340E+0	1.101E+1
-2.429E-2	5.437E+0	1.095E+1
-2.592E-2	5.314E+0	1.112E+1
-2.429E-2	5.310E+0	1.096E+1
-1.943E-2	5.223E+0	1.095E+1
-2.267E-2	5.317E+0	1.089E+1
-2.754E-2	5.323E+0	1.101E+1
-2.429E-2	5.317E+0	1.099E+1
-2.429E-2	5.249E+0	1.092E+1
-2.267E-2	5.336E+0	1.111E+1
-2.105E-2	5.275E+0	1.103E+1
-2.592E-2	5.320E+0	1.100E+1
-1.943E-2	5.236E+0	1.104E+1
-2.267E-2	5.353E+0	1.098E+1
-2.754E-2	5.414E+0	1.102E+1
-2.592E-2	5.333E+0	1.090E+1
-2.267E-2	5.356E+0	1.097E+1
-2.429E-2	5.223E+0	1.100E+1
-2.592E-2	5.301E+0	1.091E+1
-2.429E-2	5.336E+0	1.108E+1
-1.943E-2	5.307E+0	1.104E+1
-2.105E-2	5.262E+0	1.098E+1
-2.754E-2	5.340E+0	1.090E+1
-2.429E-2	5.310E+0	1.096E+1
-1.781E-2	5.297E+0	1.100E+1
-2.105E-2	5.259E+0	1.081E+1
-2.916E-2	5.356E+0	1.097E+1
-2.754E-2	5.284E+0	1.102E+1
-2.105E-2	5.304E+0	1.083E+1
-2.105E-2	5.262E+0	1.081E+1
-2.592E-2	5.327E+0	1.093E+1
-2.429E-2	5.284E+0	1.097E+1
-1.781E-2	5.246E+0	1.100E+1
-1.943E-2	5.252E+0	1.090E+1
-2.754E-2	5.278E+0	1.095E+1
-2.592E-2	5.291E+0	1.095E+1
-2.267E-2	5.259E+0	1.076E+1
-2.105E-2	5.213E+0	1.100E+1
-2.592E-2	5.223E+0	1.094E+1
-2.592E-2	5.317E+0	1.095E+1
-2.105E-2	5.304E+0	1.094E+1
-2.267E-2	5.294E+0	1.085E+1
-2.754E-2	5.233E+0	1.100E+1
-2.267E-2	5.297E+0	1.085E+1
-2.267E-2	5.362E+0	1.094E+1
-2.105E-2	5.297E+0	1.103E+1
-2.916E-2	5.268E+0	1.105E+1
-2.429E-2	5.255E+0	1.103E+1
-1.943E-2	5.207E+0	1.095E+1
-1.943E-2	5.265E+0	1.096E+1
-2.916E-2	5.327E+0	1.095E+1
-2.429E-2	5.369E+0	1.092E+1
-2.105E-2	5.307E+0	1.109E+1
-2.429E-2	5.297E+0	1.096E+1
-2.592E-2	5.327E+0	1.093E+1
-2.592E-2	5.229E+0	1.101E+1
-1.781E-2	5.246E+0	1.101E+1
-2.267E-2	5.304E+0	1.102E+1
-2.916E-2	5.284E+0	1.101E+1
-2.429E-2	5.314E+0	1.097E+1
-1.943E-2	5.233E+0	1.102E+1
-2.105E-2	5.236E+0	1.104E+1
-2.429E-2	5.307E+0	1.095E+1
-2.754E-2	5.294E+0	1.104E+1
-1.943E-2	5.220E+0	1.097E+1
-2.105E-2	5.349E+0	1.100E+1
-2.754E-2	5.379E+0	1.104E+1
-2.592E-2	5.333E+0	1.101E+1
-2.267E-2	5.226E+0	1.100E+1
-1.781E-2	5.203E+0	1.097E+1
-2.592E-2	5.366E+0	1.101E+1
-2.592E-2	5.369E+0	1.111E+1
-1.943E-2	5.271E+0	1.097E+1
-2.267E-2	5.310E+0	1.102E+1
-2.754E-2	5.190E+0	1.094E+1
-2.429E-2	5.236E+0	1.096E+1
-2.105E-2	5.291E+0	1.106E+1
-1.943E-2	5.291E+0	1.094E+1
-2.916E-2	5.246E+0	1.099E+1
-2.267E-2	5.307E+0	1.101E+1
-2.267E-2	5.294E+0	1.100E+1
-2.105E-2	5.284E+0	1.101E+1
-2.592E-2	5.265E+0	1.089E+1
-2.754E-2	5.424E+0	1.100E+1
-1.943E-2	5.246E+0	1.098E+1
-2.267E-2	5.314E+0	1.094E+1
-2.592E-2	5.369E+0	1.095E+1
-2.592E-2	5.297E+0	1.094E+1
-1.943E-2	5.229E+0	1.098E+1
-2.267E-2	5.297E+0	1.102E+1
-2.592E-2	5.330E+0	1.107E+1
-2.429E-2	5.226E+0	1.096E+1
-1.781E-2	5.255E+0	1.087E+1
-2.105E-2	5.275E+0	1.093E+1
-2.592E-2	5.359E+0	1.090E+1
-2.592E-2	5.229E+0	1.103E+1
-1.943E-2	5.301E+0	1.078E+1
-2.105E-2	5.310E+0	1.095E+1
-2.592E-2	5.262E+0	1.092E+1
-2.754E-2	5.249E+0	1.093E+1
-2.105E-2	5.336E+0	1.109E+1
-2.105E-2	5.197E+0	1.095E+1
-2.592E-2	5.259E+0	1.086E+1
-2.592E-2	5.327E+0	1.105E+1
-1.943E-2	5.255E+0	1.089E+1
-1.943E-2	5.288E+0	1.093E+1
-2.754E-2	5.330E+0	1.099E+1
-2.916E-2	5.297E+0	1.107E+1
-2.105E-2	5.356E+0	1.105E+1
-2.267E-2	5.294E+0	1.097E+1
-2.592E-2	5.281E+0	1.107E+1
-2.267E-2	5.259E+0	1.090E+1
-2.267E-2	5.320E+0	1.107E+1
-1.943E-2	5.246E+0	1.091E+1
-2.592E-2	5.229E+0	1.089E+1
-2.429E-2	5.395E+0	1.095E+1
-2.105E-2	5.207E+0	1.091E+1
-2.105E-2	5.239E+0	1.092E+1
-2.916E-2	5.297E+0	1.099E+1
-2.592E-2	5.317E+0	1.090E+1
-1.943E-2	5.343E+0	1.095E+1
-2.105E-2	5.307E+0	1.085E+1
-2.592E-2	5.297E+0	1.087E+1
-2.754E-2	5.278E+0	1.099E+1
-1.943E-2	5.320E+0	1.098E+1
-2.105E-2	5.284E+0	1.100E+1
-2.592E-2	5.249E+0	1.086E+1
-2.754E-2	5.200E+0	1.091E+1
-1.943E-2	5.246E+0	1.097E+1
-1.943E-2	5.297E+0	1.097E+1
-2.429E-2	5.239E+0	1.107E+1
-2.592E-2	5.271E+0	1.103E+1
-2.105E-2	5.310E+0	1.100E+1
-2.105E-2	5.362E+0	1.102E+1
-2.754E-2	5.346E+0	1.103E+1
-2.592E-2	5.304E+0	1.089E+1
-2.267E-2	5.259E+0	1.100E+1
-1.943E-2	5.246E+0	1.091E+1
-2.754E-2	5.307E+0	1.103E+1
-2.592E-2	5.294E+0	1.089E+1
-1.943E-2	5.168E+0	1.095E+1
-2.105E-2	5.281E+0	1.104E+1
-2.754E-2	5.220E+0	1.090E+1
-2.429E-2	5.236E+0	1.086E+1
-1.943E-2	5.249E+0	1.093E+1
-2.267E-2	5.259E+0	1.089E+1
-2.592E-2	5.346E+0	1.099E+1
-2.592E-2	5.275E+0	1.087E+1
-1.943E-2	5.310E+0	1.100E+1
-2.105E-2	5.194E+0	1.113E+1
-2.429E-2	5.307E+0	1.088E+1
-2.429E-2	5.353E+0	1.091E+1
-1.943E-2	5.226E+0	1.096E+1
-1.943E-2	5.262E+0	1.090E+1
-2.916E-2	5.271E+0	1.081E+1
-2.592E-2	5.310E+0	1.100E+1
-2.105E-2	5.320E+0	1.096E+1
-2.105E-2	5.226E+0	1.091E+1
-2.754E-2	5.249E+0	1.094E+1
-2.267E-2	5.284E+0	1.087E+1
-2.267E-2	5.271E+0	1.095E+1
-2.267E-2	5.216E+0	1.088E+1
-2.429E-2	5.255E+0	1.090E+1
-2.267E-2	5.330E+0	1.100E+1
-2.105E-2	5.210E+0	1.087E+1
-2.592E-2	5.226E+0	1.095E+1
-2.754E-2	5.297E+0	1.088E+1
-2.592E-2	5.314E+0	1.092E+1
-2.105E-2	5.291E+0	1.100E+1
-2.105E-2	5.210E+0	1.110E+1
-2.754E-2	5.262E+0	1.097E+1
-2.592E-2	5.213E+0	1.095E+1
-1.781E-2	5.262E+0	1.102E+1
-2.267E-2	5.259E+0	1.100E+1
-2.429E-2	5.327E+0	1.100E+1
-2.429E-2	5.301E+0	1.088E+1
-2.105E-2	5.301E+0	1.094E+1
-1.943E-2	5.343E+0	1.084E+1
-2.592E-2	5.249E+0	1.100E+1
-2.429E-2	5.265E+0	1.100E+1
-1.943E-2	5.317E+0	1.091E+1
-2.267E-2	5.307E+0	1.098E+1
-2.429E-2	5.323E+0	1.092E+1
-2.592E-2	5.242E+0	1.106E+1
-2.105E-2	5.177E+0	1.094E+1
-2.267E-2	5.249E+0	1.096E+1
-2.592E-2	5.382E+0	1.098E+1
-2.592E-2	5.239E+0	1.088E+1
-2.267E-2	5.284E+0	1.091E+1
-2.267E-2	5.288E+0	1.109E+1
-2.592E-2	5.291E+0	1.092E+1
-2.429E-2	5.372E+0	1.101E+1
-2.105E-2	5.353E+0	1.098E+1
-2.267E-2	5.304E+0	1.081E+1
-2.754E-2	5.259E+0	1.099E+1
-2.754E-2	5.271E+0	1.107E+1
-2.267E-2	5.343E+0	1.096E+1
-1.943E-2	5.310E+0	1.101E+1
-2.592E-2	5.288E+0	1.094E+1
-2.429E-2	5.323E+0	1.094E+1
-1.943E-2	5.320E+0	1.101E+1
-2.105E-2	5.171E+0	1.097E+1
-2.592E-2	5.385E+0	1.095E+1
-2.592E-2	5.408E+0	1.104E+1
-1.943E-2	5.333E+0	1.099E+1
-1.943E-2	5.291E+0	1.078E+1
-2.754E-2	5.262E+0	1.093E+1
-2.592E-2	5.200E+0	1.091E+1
-1.943E-2	5.307E+0	1.096E+1
-2.429E-2	5.275E+0	1.096E+1
-2.754E-2	5.320E+0	1.110E+1
-2.754E-2	5.249E+0	1.104E+1
-2.267E-2	5.349E+0	1.098E+1
-2.429E-2	5.275E+0	1.090E+1
-2.429E-2	5.310E+0	1.105E+1
-2.267E-2	5.233E+0	1.090E+1
-1.943E-2	5.327E+0	1.091E+1
-2.105E-2	5.275E+0	1.099E+1
-2.754E-2	5.229E+0	1.091E+1
-2.592E-2	5.233E+0	1.101E+1
-1.943E-2	5.223E+0	1.087E+1
-2.105E-2	5.284E+0	1.093E+1
-2.592E-2	5.242E+0	1.092E+1
-2.429E-2	5.340E+0	1.092E+1
-2.105E-2	5.310E+0	1.100E+1
-1.943E-2	5.262E+0	1.084E+1
-2.592E-2	5.275E+0	1.105E+1
-2.754E-2	5.385E+0	1.101E+1
-2.105E-2	5.233E+0	1.089E+1
-2.105E-2	5.213E+0	1.094E+1
-2.916E-2	5.203E+0	1.103E+1
-2.754E-2	5.252E+0	1.086E+1
-1.943E-2	5.320E+0	1.096E+1
-2.105E-2	5.346E+0	1.097E+1
-2.592E-2	5.346E+0	1.110E+1
-2.592E-2	5.278E+0	1.105E+1
-1.943E-2	5.190E+0	1.082E+1
-2.105E-2	5.356E+0	1.101E+1
-2.754E-2	5.239E+0	1.112E+1
-2.592E-2	5.268E+0	1.087E+1
-2.105E-2	5.275E+0	1.091E+1
-2.267E-2	5.181E+0	1.100E+1
-2.754E-2	5.255E+0	1.091E+1
-2.754E-2	5.340E+0	1.101E+1
-2.267E-2	5.301E+0	1.100E+1
-1.943E-2	5.304E+0	1.097E+1
-2.592E-2	5.317E+0	1.108E+1
-2.429E-2	5.349E+0	1.089E+1
-2.105E-2	5.323E+0	1.094E+1
-2.267E-2	5.310E+0	1.091E+1
-2.592E-2	5.233E+0	1.090E+1
-2.429E-2	5.327E+0	1.092E+1
-2.105E-2	5.288E+0	1.098E+1
-2.267E-2	5.297E+0	1.087E+1
-2.592E-2	5.340E+0	1.090E+1
-2.592E-2	5.353E+0	1.106E+1
-2.267E-2	5.268E+0	1.097E+1
-2.267E-2	5.304E+0	1.094E+1
-2.592E-2	5.262E+0	1.107E+1
-2.592E-2	5.168E+0	1.097E+1
-1.943E-2	5.346E+0	1.105E+1
-2.267E-2	5.307E+0	1.106E+1
-2.592E-2	5.291E+0	1.095E+1
-2.916E-2	5.323E+0	1.110E+1
-2.105E-2	5.353E+0	1.105E+1
-2.267E-2	5.323E+0	1.092E+1
-2.754E-2	5.307E+0	1.098E+1
-2.754E-2	5.304E+0	1.089E+1
-1.943E-2	5.220E+0	1.091E+1
-2.267E-2	5.284E+0	1.090E+1
-3.078E-2	5.246E+0	1.082E+1
-2.916E-2	5.314E+0	1.083E+1
-1.943E-2	5.369E+0	1.109E+1
-2.267E-2	5.236E+0	1.099E+1
-2.916E-2	5.320E+0	1.095E+1
-2.592E-2	5.255E+0	1.102E+1
-2.105E-2	5.168E+0	1.099E+1
-2.429E-2	5.297E+0	1.103E+1
-2.592E-2	5.207E+0	1.114E+1
-2.592E-2	5.317E+0	1.100E+1
-2.105E-2	5.327E+0	1.076E+1
-2.105E-2	5.307E+0	1.093E+1
-2.916E-2	5.184E+0	1.105E+1
-2.592E-2	5.323E+0	1.107E+1
-2.105E-2	5.252E+0	1.093E+1
-2.267E-2	5.323E+0	1.107E+1
-2.429E-2	5.372E+0	1.097E+1
-2.592E-2	5.392E+0	1.101E+1
-2.267E-2	5.168E+0	1.109E+1
-2.267E-2	5.275E+0	1.093E+1
-2.429E-2	5.375E+0	1.103E+1
-2.754E-2	5.346E+0	1.100E+1
-2.105E-2	5.236E+0	1.088E+1
-2.267E-2	5.310E+0	1.085E+1
-2.592E-2	5.353E+0	1.100E+1
-2.754E-2	5.323E+0	1.116E+1
-1.943E-2	5.294E+0	1.088E+1
-2.267E-2	5.359E+0	1.094E+1
-2.754E-2	5.242E+0	1.085E+1
-2.754E-2	5.294E+0	1.102E+1
-2.105E-2	5.278E+0	1.101E+1
-2.429E-2	5.236E+0	1.094E+1
-2.592E-2	5.304E+0	1.091E+1
-2.592E-2	5.356E+0	1.094E+1
-2.267E-2	5.333E+0	1.097E+1
-1.781E-2	5.265E+0	1.099E+1
-2.592E-2	5.278E+0	1.099E+1
-2.592E-2	5.353E+0	1.102E+1
-2.105E-2	5.304E+0	1.097E+1
-2.267E-2	5.271E+0	1.109E+1
-2.429E-2	5.288E+0	1.097E+1
-2.754E-2	5.297E+0	1.098E+1
-2.267E-2	5.226E+0	1.100E+1
-2.267E-2	5.284E+0	1.094E+1
-2.429E-2	5.271E+0	1.108E+1
-2.592E-2	5.239E+0	1.096E+1
-1.943E-2	5.304E+0	1.093E+1
-2.105E-2	5.323E+0	1.111E+1
-2.429E-2	5.271E+0	1.099E+1
-2.592E-2	5.340E+0	1.097E+1
-2.105E-2	5.177E+0	1.103E+1
-2.267E-2	5.265E+0	1.103E+1
-2.592E-2	5.239E+0	1.088E+1
-2.429E-2	5.281E+0	1.090E+1
-1.943E-2	5.239E+0	1.090E+1
-2.267E-2	5.268E+0	1.097E+1
-2.754E-2	5.216E+0	1.106E+1
-2.267E-2	5.294E+0	1.110E+1
-1.943E-2	5.301E+0	1.104E+1
-2.105E-2	5.190E+0	1.111E+1
-2.429E-2	5.411E+0	1.100E+1
-2.429E-2	5.246E+0	1.090E+1
-2.105E-2	5.246E+0	1.089E+1
-1.943E-2	5.291E+0	1.093E+1
-2.592E-2	5.340E+0	1.079E+1
-2.754E-2	5.297E+0	1.111E+1
-1.943E-2	5.327E+0	1.095E+1
-1.943E-2	5.259E+0	1.094E+1
-2.592E-2	5.236E+0	1.086E+1
-2.592E-2	5.265E+0	1.097E+1
-2.105E-2	5.223E+0	1.089E+1
-2.105E-2	5.271E+0	1.093E+1
-2.429E-2	5.184E+0	1.102E+1
-2.592E-2	5.281E+0	1.089E+1
-1.943E-2	5.307E+0	1.103E+1
-2.105E-2	5.379E+0	1.098E+1
-2.592E-2	5.249E+0	1.087E+1
-2.592E-2	5.382E+0	1.091E+1
-1.943E-2	5.249E+0	1.097E+1
-2.105E-2	5.278E+0	1.104E+1
-2.429E-2	5.275E+0	1.105E+1
-2.592E-2	5.307E+0	1.095E+1
-2.105E-2	5.343E+0	1.106E+1
-2.429E-2	5.259E+0	1.088E+1
-2.592E-2	5.239E+0	1.095E+1
-2.754E-2	5.307E+0	1.104E+1
-2.267E-2	5.291E+0	1.092E+1
-1.618E-2	5.278E+0	1.097E+1
-2.754E-2	5.262E+0	1.105E+1
-2.754E-2	5.236E+0	1.091E+1
-1.943E-2	5.323E+0	1.101E+1
-1.781E-2	5.242E+0	1.101E+1
-2.754E-2	5.333E+0	1.108E+1
-2.754E-2	5.317E+0	1.103E+1
-2.105E-2	5.242E+0	1.103E+1
-2.105E-2	5.271E+0	1.105E+1
-2.754E-2	5.226E+0	1.080E+1
-2.429E-2	5.278E+0	1.107E+1
-2.267E-2	5.333E+0	1.098E+1
-2.105E-2	5.161E+0	1.101E+1
-2.916E-2	5.349E+0	1.092E+1
-2.592E-2	5.216E+0	1.090E+1
-2.429E-2	5.229E+0	1.102E+1
-2.429E-2	5.297E+0	1.095E+1
-2.916E-2	5.330E+0	1.091E+1
-2.429E-2	5.314E+0	1.089E+1
-2.267E-2	5.255E+0	1.099E+1
-2.267E-2	5.148E+0	1.078E+1
-2.592E-2	5.174E+0	1.110E+1
-2.592E-2	5.207E+0	1.099E+1
-1.943E-2	5.314E+0	1.095E+1
-2.105E-2	5.346E+0	1.105E+1
-2.429E-2	5.259E+0	1.099E+1
-2.754E-2	5.310E+0	1.097E+1
-2.267E-2	5.291E+0	1.092E+1
-2.105E-2	5.229E+0	1.095E+1
-2.592E-2	5.262E+0	1.099E+1
-2.754E-2	5.233E+0	1.099E+1
-1.943E-2	5.278E+0	1.104E+1
-2.105E-2	5.216E+0	1.088E+1
-2.592E-2	5.301E+0	1.111E+1
-2.592E-2	5.278E+0	1.088E+1
-2.105E-2	5.226E+0	1.101E+1
-2.105E-2	5.317E+0	1.088E+1
-2.592E-2	5.310E+0	1.096E+1
-2.592E-2	5.255E+0	1.101E+1
-2.105E-2	5.194E+0	1.109E+1
-2.105E-2	5.327E+0	1.100E+1
-2.592E-2	5.304E+0	1.099E+1
-2.267E-2	5.242E+0	1.086E+1
-2.105E-2	5.349E+0	1.102E+1
-2.267E-2	5.323E+0	1.099E+1
-2.429E-2	5.265E+0	1.106E+1
-2.592E-2	5.184E+0	1.102E+1
-1.943E-2	5.262E+0	1.097E+1
-2.267E-2	5.249E+0	1.088E+1
-2.429E-2	5.294E+0	1.095E+1
-2.429E-2	5.190E+0	1.103E+1
-2.267E-2	5.155E+0	1.099E+1
-2.105E-2	5.294E+0	1.084E+1
-2.592E-2	5.284E+0	1.101E+1
-2.754E-2	5.226E+0	1.104E+1
-2.105E-2	5.223E+0	1.089E+1
-2.105E-2	5.327E+0	1.110E+1
-2.592E-2	5.207E+0	1.099E+1
-2.592E-2	5.236E+0	1.095E+1
-2.105E-2	5.333E+0	1.099E+1
-1.943E-2	5.210E+0	1.081E+1
-2.916E-2	5.294E+0	1.102E+1
-2.592E-2	5.294E+0	1.093E+1
-1.943E-2	5.307E+0	1.095E+1
-1.781E-2	5.268E+0	1.107E+1
-2.754E-2	5.333E+0	1.101E+1
-2.429E-2	5.284E+0	1.106E+1
-1.943E-2	5.242E+0	1.101E+1
-2.105E-2	5.278E+0	1.101E+1
-2.429E-2	5.236E+0	1.101E+1
-2.592E-2	5.210E+0	1.088E+1
-2.267E-2	5.229E+0	1.082E+1
-1.943E-2	5.278E+0	1.090E+1
-2.592E-2	5.297E+0	1.088E+1
-2.754E-2	5.336E+0	1.095E+1
-2.105E-2	5.346E+0	1.090E+1
-2.105E-2	5.372E+0	1.118E+1
-2.592E-2	5.310E+0	1.101E+1
-2.592E-2	5.301E+0	1.110E+1
-1.618E-2	5.314E+0	1.117E+1
-1.943E-2	5.233E+0	1.086E+1
-2.754E-2	5.288E+0	1.097E+1
-2.592E-2	5.317E+0	1.081E+1
-2.105E-2	5.369E+0	1.105E+1
-1.943E-2	5.262E+0	1.096E+1
-2.592E-2	5.327E+0	1.095E+1
-2.592E-2	5.395E+0	1.106E+1
-2.105E-2	5.284E+0	1.101E+1
-2.267E-2	5.314E+0	1.091E+1
-2.592E-2	5.314E+0	1.096E+1
-2.592E-2	5.265E+0	1.086E+1
-2.105E-2	5.336E+0	1.102E+1
-1.943E-2	5.213E+0	1.099E+1
-2.754E-2	5.336E+0	1.099E+1
-2.592E-2	5.294E+0	1.094E+1
-1.943E-2	5.233E+0	1.091E+1
-2.267E-2	5.291E+0	1.102E+1
-2.592E-2	5.200E+0	1.086E+1
-2.754E-2	5.291E+0	1.081E+1
-2.105E-2	5.356E+0	1.107E+1
-1.943E-2	5.307E+0	1.087E+1
-2.592E-2	5.327E+0	1.091E+1
-2.754E-2	5.242E+0	1.108E+1
-1.943E-2	5.288E+0	1.095E+1
-2.267E-2	5.226E+0	1.102E+1
-2.592E-2	5.229E+0	1.088E+1
-2.916E-2	5.301E+0	1.109E+1
-2.429E-2	5.275E+0	1.119E+1
-1.943E-2	5.223E+0	1.094E+1
-2.754E-2	5.333E+0	1.093E+1
-2.754E-2	5.314E+0	1.104E+1
-2.105E-2	5.259E+0	1.100E+1
-2.105E-2	5.275E+0	1.106E+1
-2.754E-2	5.343E+0	1.096E+1
-2.754E-2	5.310E+0	1.086E+1
-1.943E-2	5.327E+0	1.104E+1
-2.267E-2	5.281E+0	1.101E+1
-2.592E-2	5.278E+0	1.107E+1
-2.429E-2	5.249E+0	1.078E+1
-2.105E-2	5.278E+0	1.101E+1
-2.105E-2	5.259E+0	1.096E+1
-2.592E-2	5.210E+0	1.095E+1
-2.754E-2	5.336E+0	1.103E+1
-1.943E-2	5.268E+0	1.096E+1
-2.105E-2	5.275E+0	1.095E+1
-2.592E-2	5.249E+0	1.095E+1
-2.916E-2	5.239E+0	1.105E+1
-2.105E-2	5.288E+0	1.102E+1
-2.267E-2	5.252E+0	1.095E+1
-2.754E-2	5.252E+0	1.098E+1
-2.592E-2	5.349E+0	1.089E+1
-1.943E-2	5.210E+0	1.098E+1
-1.943E-2	5.294E+0	1.086E+1
-2.592E-2	5.284E+0	1.093E+1
-2.429E-2	5.307E+0	1.090E+1
-1.943E-2	5.310E+0	1.088E+1
-2.267E-2	5.310E+0	1.101E+1
-2.754E-2	5.310E+0	1.100E+1
-2.429E-2	5.223E+0	1.094E+1
-1.943E-2	5.333E+0	1.103E+1
-2.105E-2	5.220E+0	1.118E+1
-2.592E-2	5.327E+0	1.096E+1
-2.754E-2	5.301E+0	1.109E+1
-2.105E-2	5.203E+0	1.105E+1
-1.943E-2	5.340E+0	1.097E+1
-2.754E-2	5.233E+0	1.088E+1
-2.754E-2	5.236E+0	1.091E+1
-2.105E-2	5.317E+0	1.107E+1
-2.105E-2	5.336E+0	1.087E+1
-2.592E-2	5.259E+0	1.079E+1
-2.754E-2	5.281E+0	1.098E+1
-2.267E-2	5.297E+0	1.098E+1
-2.267E-2	5.265E+0	1.095E+1
-2.429E-2	5.226E+0	1.098E+1
-2.592E-2	5.284E+0	1.106E+1
-2.105E-2	5.284E+0	1.098E+1
-1.781E-2	5.314E+0	1.099E+1
-2.592E-2	5.317E+0	1.092E+1
-2.429E-2	5.320E+0	1.097E+1
-2.105E-2	5.297E+0	1.097E+1
-2.267E-2	5.297E+0	1.108E+1
-2.429E-2	5.310E+0	1.088E+1
-2.592E-2	5.284E+0	1.093E+1
-2.267E-2	5.320E+0	1.098E+1
-1.943E-2	5.333E+0	1.091E+1
-2.429E-2	5.333E+0	1.094E+1
-2.592E-2	5.291E+0	1.096E+1
-2.105E-2	5.187E+0	1.091E+1
-2.105E-2	5.297E+0	1.106E+1
-2.592E-2	5.320E+0	1.110E+1
-2.592E-2	5.255E+0	1.096E+1
-2.267E-2	5.278E+0	1.099E+1
-2.105E-2	5.284E+0	1.099E+1
-2.754E-2	5.340E+0	1.089E+1
-2.429E-2	5.281E+0	1.100E+1
-2.429E-2	5.158E+0	1.098E+1
-2.105E-2	5.362E+0	1.083E+1
-2.592E-2	5.304E+0	1.103E+1
-2.592E-2	5.252E+0	1.098E+1
-2.267E-2	5.262E+0	1.115E+1
-2.105E-2	5.281E+0	1.092E+1
-2.592E-2	5.379E+0	1.093E+1
-2.754E-2	5.216E+0	1.099E+1
-2.267E-2	5.291E+0	1.091E+1
-2.267E-2	5.323E+0	1.087E+1
-2.592E-2	5.229E+0	1.087E+1
-2.429E-2	5.271E+0	1.094E+1
-1.781E-2	5.268E+0	1.098E+1
-2.267E-2	5.239E+0	1.099E+1
-2.592E-2	5.268E+0	1.101E+1
-2.429E-2	5.246E+0	1.107E+1
-2.105E-2	5.356E+0	1.093E+1
-1.943E-2	5.301E+0	1.095E+1
-2.754E-2	5.223E+0	1.089E+1
-2.754E-2	5.320E+0	1.098E+1
-2.267E-2	5.372E+0	1.105E+1
-1.781E-2	5.278E+0	1.091E+1
-2.592E-2	5.314E+0	1.091E+1
-2.754E-2	5.271E+0	1.096E+1
-2.267E-2	5.310E+0	1.090E+1
-2.105E-2	5.223E+0	1.099E+1
-2.429E-2	5.278E+0	1.094E+1
-2.916E-2	5.255E+0	1.094E+1
-2.105E-2	5.249E+0	1.100E+1
-2.105E-2	5.320E+0	1.091E+1
-2.429E-2	5.187E+0	1.100E+1
-2.754E-2	5.213E+0	1.096E+1
-2.267E-2	5.207E+0	1.104E+1
-1.943E-2	5.356E+0	1.087E+1
-2.754E-2	5.220E+0	1.096E+1
-2.754E-2	5.317E+0	1.098E+1
-2.105E-2	5.388E+0	1.098E+1
-2.267E-2	5.291E+0	1.092E+1
-2.429E-2	5.268E+0	1.102E+1
-2.754E-2	5.369E+0	1.100E+1
-2.267E-2	5.297E+0	1.088E+1
-1.943E-2	5.278E+0	1.100E+1
-2.429E-2	5.184E+0	1.100E+1
-2.754E-2	5.207E+0	1.086E+1
-2.267E-2	5.161E+0	1.109E+1
-2.105E-2	5.317E+0	1.099E+1
-2.592E-2	5.330E+0	1.089E+1
-2.429E-2	5.284E+0	1.091E+1
-2.105E-2	5.343E+0	1.111E+1
-2.267E-2	5.297E+0	1.089E+1
-2.267E-2	5.307E+0	1.103E+1
-3.078E-2	5.317E+0	1.091E+1
-2.105E-2	5.291E+0	1.095E+1
-1.943E-2	5.310E+0	1.098E+1
-2.429E-2	5.291E+0	1.092E+1
-2.592E-2	5.220E+0	1.103E+1
-2.105E-2	5.291E+0	1.102E+1
-2.267E-2	5.369E+0	1.099E+1
-2.592E-2	5.207E+0	1.094E+1
-2.429E-2	5.301E+0	1.105E+1
-2.267E-2	5.249E+0	1.095E+1
-1.943E-2	5.333E+0	1.077E+1
-2.592E-2	5.333E+0	1.110E+1
-2.592E-2	5.236E+0	1.105E+1
-1.943E-2	5.291E+0	1.096E+1
-2.105E-2	5.249E+0	1.095E+1
-2.592E-2	5.268E+0	1.099E+1
-2.754E-2	5.265E+0	1.098E+1
-2.267E-2	5.343E+0	1.089E+1
-2.267E-2	5.233E+0	1.096E+1
-2.592E-2	5.233E+0	1.098E+1
-2.916E-2	5.304E+0	1.085E+1
-2.105E-2	5.304E+0	1.111E+1
-2.267E-2	5.336E+0	1.081E+1
-2.592E-2	5.323E+0	1.100E+1
-2.754E-2	5.304E+0	1.098E+1
-2.105E-2	5.255E+0	1.110E+1
-2.267E-2	5.323E+0	1.100E+1
-2.267E-2	5.226E+0	1.091E+1
-2.916E-2	5.220E+0	1.102E+1
-1.943E-2	5.336E+0	1.099E+1
-1.943E-2	5.255E+0	1.096E+1
-2.267E-2	5.216E+0	1.101E+1
-2.916E-2	5.343E+0	1.098E+1
-2.267E-2	5.252E+0	1.098E+1
-2.105E-2	5.297E+0	1.097E+1
-2.429E-2	5.210E+0	1.100E+1
-2.754E-2	5.233E+0	1.087E+1
-1.943E-2	5.297E+0	1.092E+1
-2.267E-2	5.288E+0	1.107E+1
-2.592E-2	5.249E+0	1.102E+1
-2.592E-2	5.307E+0	1.106E+1
-2.105E-2	5.145E+0	1.098E+1
-2.105E-2	5.359E+0	1.103E+1
-2.429E-2	5.404E+0	1.093E+1
-2.754E-2	5.353E+0	1.096E+1
-2.267E-2	5.233E+0	1.092E+1
-2.105E-2	5.249E+0	1.107E+1
-2.754E-2	5.268E+0	1.079E+1
-2.754E-2	5.392E+0	1.092E+1
-1.943E-2	5.239E+0	1.098E+1
-2.267E-2	5.239E+0	1.099E+1
-2.429E-2	5.226E+0	1.087E+1
-2.592E-2	5.174E+0	1.105E+1
-2.105E-2	5.233E+0	1.091E+1
-2.267E-2	5.259E+0	1.101E+1
-2.592E-2	5.259E+0	1.100E+1
-2.916E-2	5.252E+0	1.105E+1
-2.105E-2	5.233E+0	1.103E+1
-1.781E-2	5.213E+0	1.101E+1
-2.592E-2	5.259E+0	1.087E+1
-2.916E-2	5.259E+0	1.096E+1
-2.267E-2	5.216E+0	1.098E+1
-2.105E-2	5.265E+0	1.104E+1
-2.429E-2	5.259E+0	1.094E+1
-2.754E-2	5.216E+0	1.096E+1
-2.267E-2	5.262E+0	1.086E+1
-1.943E-2	5.213E+0	1.100E+1
-2.916E-2	5.194E+0	1.098E+1
-2.754E-2	5.278E+0	1.093E+1
-2.105E-2	5.327E+0	1.082E+1
-2.105E-2	5.284E+0	1.102E+1
-2.429E-2	5.388E+0	1.098E+1
-2.916E-2	5.333E+0	1.094E+1
-2.105E-2	5.226E+0	1.100E+1
-1.943E-2	5.259E+0	1.103E+1
-2.754E-2	5.278E+0	1.088E+1
-2.592E-2	5.284E+0	1.101E+1
-2.105E-2	5.236E+0	1.102E+1
-2.267E-2	5.259E+0	1.110E+1
-2.267E-2	5.265E+0	1.090E+1
-2.429E-2	5.246E+0	1.094E+1
-1.781E-2	5.233E+0	1.095E+1
-1.943E-2	5.375E+0	1.099E+1
-2.592E-2	5.271E+0	1.094E+1
-2.754E-2	5.297E+0	1.107E+1
-2.105E-2	5.220E+0	1.097E+1
-2.267E-2	5.297E+0	1.101E+1
-2.592E-2	5.317E+0	1.096E+1
-2.754E-2	5.265E+0	1.095E+1
-2.105E-2	5.297E+0	1.085E+1
-2.429E-2	5.323E+0	1.103E+1
-2.592E-2	5.323E+0	1.091E+1
-2.754E-2	5.320E+0	1.093E+1
-2.267E-2	5.220E+0	1.110E+1
-2.105E-2	5.252E+0	1.099E+1
-2.592E-2	5.304E+0	1.097E+1
-2.592E-2	5.233E+0	1.093E+1
-2.267E-2	5.210E+0	1.075E+1
-2.105E-2	5.307E+0	1.089E+1
-2.429E-2	5.307E+0	1.094E+1
-2.592E-2	5.259E+0	1.090E+1
-1.781E-2	5.310E+0	1.092E+1
-2.429E-2	5.301E+0	1.093E+1
-2.592E-2	5.320E+0	1.094E+1
-2.754E-2	5.271E+0	1.092E+1
-2.105E-2	5.310E+0	1.099E+1
-1.943E-2	5.252E+0	1.097E+1
-2.592E-2	5.333E+0	1.106E+1
-2.916E-2	5.220E+0	1.116E+1
-2.105E-2	5.278E+0	1.090E+1
-1.943E-2	5.320E+0	1.112E+1
-2.429E-2	5.297E+0	1.102E+1
-2.592E-2	5.307E+0	1.104E+1
-1.943E-2	5.275E+0	1.102E+1
-1.943E-2	5.307E+0	1.088E+1
-2.592E-2	5.304E+0	1.096E+1
-2.754E-2	5.197E+0	1.120E+1
-2.105E-2	5.278E+0	1.096E+1
-2.267E-2	5.297E+0	1.089E+1
-2.754E-2	5.265E+0	1.107E+1
-2.429E-2	5.281E+0	1.098E+1
-1.943E-2	5.252E+0	1.105E+1
-1.943E-2	5.242E+0	1.094E+1
-2.429E-2	5.220E+0	1.094E+1
-2.754E-2	5.271E+0	1.083E+1
-2.267E-2	5.275E+0	1.101E+1
-1.943E-2	5.259E+0	1.090E+1
-2.429E-2	5.375E+0	1.092E+1
-2.429E-2	5.252E+0	1.094E+1
-2.267E-2	5.281E+0	1.097E+1
-1.943E-2	5.262E+0	1.103E+1
-2.267E-2	5.349E+0	1.090E+1
-2.754E-2	5.317E+0	1.105E+1
-2.429E-2	5.340E+0	1.100E+1
-2.105E-2	5.294E+0	1.101E+1
-2.592E-2	5.291E+0	1.084E+1
-2.592E-2	5.249E+0	1.095E+1
-2.267E-2	5.281E+0	1.098E+1
-2.105E-2	5.223E+0	1.096E+1
-2.592E-2	5.233E+0	1.107E+1
-2.754E-2	5.249E+0	1.109E+1
-2.429E-2	5.262E+0	1.101E+1
-2.105E-2	5.330E+0	1.089E+1
-2.429E-2	5.375E+0	1.093E+1
-2.754E-2	5.190E+0	1.094E+1
-2.429E-2	5.288E+0	1.101E+1
-2.105E-2	5.220E+0	1.095E+1
-2.592E-2	5.323E+0	1.082E+1
-2.754E-2	5.310E+0	1.092E+1
-2.267E-2	5.200E+0	1.098E+1
-1.781E-2	5.343E+0	1.104E+1
-2.429E-2	5.375E+0	1.097E+1
-2.916E-2	5.226E+0	1.092E+1
-2.105E-2	5.242E+0	1.090E+1
-1.943E-2	5.246E+0	1.115E+1
-2.592E-2	5.239E+0	1.100E+1
-2.754E-2	5.275E+0	1.096E+1
-2.429E-2	5.362E+0	1.097E+1
-2.105E-2	5.288E+0	1.086E+1
-2.429E-2	5.278E+0	1.095E+1
-2.754E-2	5.255E+0	1.109E+1
-2.105E-2	5.262E+0	1.105E+1
-1.943E-2	5.284E+0	1.094E+1
-2.429E-2	5.271E+0	1.092E+1
-2.754E-2	5.301E+0	1.098E+1
-2.105E-2	5.252E+0	1.083E+1
-2.105E-2	5.317E+0	1.095E+1
-2.592E-2	5.252E+0	1.093E+1
-2.754E-2	5.271E+0	1.091E+1
-2.429E-2	5.233E+0	1.096E+1
-2.105E-2	5.307E+0	1.101E+1
-2.592E-2	5.281E+0	1.095E+1
-2.754E-2	5.327E+0	1.087E+1
-2.105E-2	5.278E+0	1.094E+1
-1.781E-2	5.252E+0	1.094E+1
-2.429E-2	5.382E+0	1.101E+1
-2.429E-2	5.314E+0	1.103E+1
-2.267E-2	5.297E+0	1.112E+1
-1.943E-2	5.392E+0	1.091E+1
-2.592E-2	5.278E+0	1.101E+1
-2.916E-2	5.181E+0	1.103E+1
-2.267E-2	5.349E+0	1.107E+1
-1.943E-2	5.281E+0	1.104E+1
-2.754E-2	5.255E+0	1.089E+1
-2.754E-2	5.369E+0	1.089E+1
-2.105E-2	5.304E+0	1.097E+1
-2.105E-2	5.297E+0	1.114E+1
-2.592E-2	5.259E+0	1.090E+1
-2.916E-2	5.271E+0	1.110E+1
-2.105E-2	5.268E+0	1.095E+1
-2.105E-2	5.242E+0	1.106E+1
-2.592E-2	5.210E+0	1.101E+1
-2.754E-2	5.265E+0	1.103E+1
-2.267E-2	5.249E+0	1.088E+1
-1.943E-2	5.314E+0	1.100E+1
-2.429E-2	5.375E+0	1.103E+1
-2.592E-2	5.366E+0	1.089E+1
-2.267E-2	5.216E+0	1.098E+1
-2.105E-2	5.271E+0	1.101E+1
-2.592E-2	5.288E+0	1.095E+1
-2.592E-2	5.233E+0	1.099E+1
-2.267E-2	5.259E+0	1.097E+1
-2.105E-2	5.239E+0	1.104E+1
-2.592E-2	5.252E+0	1.114E+1
-2.916E-2	5.291E+0	1.085E+1
-2.267E-2	5.288E+0	1.096E+1
-1.943E-2	5.346E+0	1.088E+1
-2.592E-2	5.297E+0	1.092E+1
-2.592E-2	5.301E+0	1.093E+1
-2.267E-2	5.353E+0	1.092E+1
-2.105E-2	5.226E+0	1.103E+1
-2.429E-2	5.259E+0	1.098E+1
-2.592E-2	5.229E+0	1.094E+1
-2.429E-2	5.349E+0	1.097E+1
-2.105E-2	5.242E+0	1.110E+1
-2.592E-2	5.340E+0	1.097E+1
-2.592E-2	5.327E+0	1.092E+1
-2.429E-2	5.187E+0	1.111E+1
-2.105E-2	5.349E+0	1.108E+1
-2.592E-2	5.336E+0	1.097E+1
-2.429E-2	5.356E+0	1.102E+1
-2.105E-2	5.255E+0	1.082E+1
-1.943E-2	5.262E+0	1.078E+1
-2.592E-2	5.359E+0	1.090E+1
-2.754E-2	5.262E+0	1.091E+1
-2.429E-2	5.307E+0	1.107E+1
-2.267E-2	5.291E+0	1.113E+1
-2.592E-2	5.330E+0	1.100E+1
-2.754E-2	5.304E+0	1.110E+1
-2.105E-2	5.304E+0	1.097E+1
-2.105E-2	5.223E+0	1.089E+1
-2.429E-2	5.271E+0	1.092E+1
-2.592E-2	5.323E+0	1.087E+1
-2.267E-2	5.239E+0	1.096E+1
-1.781E-2	5.155E+0	1.102E+1
-2.592E-2	5.213E+0	1.104E+1
-3.078E-2	5.216E+0	1.092E+1
-2.267E-2	5.327E+0	1.096E+1
-1.943E-2	5.301E+0	1.086E+1
-2.592E-2	5.255E+0	1.096E+1
-2.754E-2	5.226E+0	1.090E+1
-2.267E-2	5.401E+0	1.086E+1
-2.267E-2	5.255E+0	1.095E+1
-2.429E-2	5.181E+0	1.099E+1
-2.916E-2	5.356E+0	1.104E+1
-2.267E-2	5.246E+0	1.093E+1
-2.429E-2	5.262E+0	1.097E+1
-2.429E-2	5.210E+0	1.080E+1
-2.592E-2	5.336E+0	1.094E+1
-2.105E-2	5.301E+0	1.115E+1
-2.267E-2	5.349E+0	1.099E+1
-2.267E-2	5.239E+0	1.089E+1
-2.592E-2	5.307E+0	1.104E+1
-2.267E-2	5.281E+0	1.095E+1
-2.105E-2	5.246E+0	1.100E+1
-2.267E-2	5.229E+0	1.110E+1
-2.429E-2	5.323E+0	1.109E+1
-2.267E-2	5.226E+0	1.100E+1
-2.105E-2	5.320E+0	1.102E+1
-2.592E-2	5.314E+0	1.106E+1
-2.592E-2	5.259E+0	1.104E+1
-2.267E-2	5.229E+0	1.096E+1
-2.105E-2	5.236E+0	1.099E+1
-2.592E-2	5.310E+0	1.098E+1
-2.754E-2	5.265E+0	1.097E+1
-2.429E-2	5.294E+0	1.109E+1
-2.105E-2	5.372E+0	1.111E+1
-2.429E-2	5.252E+0	1.092E+1
-2.754E-2	5.213E+0	1.086E+1
-2.429E-2	5.301E+0	1.089E+1
-2.267E-2	5.275E+0	1.089E+1
-2.267E-2	5.220E+0	1.087E+1
-2.754E-2	5.242E+0	1.101E+1
-2.267E-2	5.301E+0	1.085E+1
-2.267E-2	5.323E+0	1.098E+1
-2.429E-2	5.310E+0	1.097E+1
-2.916E-2	5.265E+0	1.086E+1
-2.429E-2	5.297E+0	1.070E+1
-1.943E-2	5.327E+0	1.105E+1
-2.592E-2	5.291E+0	1.096E+1
-2.754E-2	5.281E+0	1.093E+1
-2.267E-2	5.216E+0	1.090E+1
-2.105E-2	5.246E+0	1.093E+1
-2.267E-2	5.301E+0	1.078E+1
-2.916E-2	5.375E+0	1.091E+1
-2.267E-2	5.284E+0	1.108E+1
-2.105E-2	5.262E+0	1.095E+1
-2.592E-2	5.310E+0	1.095E+1
-2.592E-2	5.320E+0	1.080E+1
-2.429E-2	5.268E+0	1.099E+1
-2.105E-2	5.291E+0	1.096E+1
-2.429E-2	5.291E+0	1.097E+1
-2.592E-2	5.220E+0	1.106E+1
-2.267E-2	5.417E+0	1.092E+1
-2.105E-2	5.307E+0	1.089E+1
-2.592E-2	5.216E+0	1.085E+1
-2.754E-2	5.262E+0	1.095E+1
-2.429E-2	5.307E+0	1.105E+1
-2.267E-2	5.304E+0	1.089E+1
-2.267E-2	5.223E+0	1.087E+1
-2.754E-2	5.301E+0	1.087E+1
-2.267E-2	5.229E+0	1.095E+1
-1.943E-2	5.255E+0	1.080E+1
-2.429E-2	5.447E+0	1.090E+1
-2.916E-2	5.281E+0	1.094E+1
-2.592E-2	5.278E+0	1.083E+1
-2.429E-2	5.200E+0	1.097E+1
-2.592E-2	5.314E+0	1.094E+1
-2.754E-2	5.265E+0	1.089E+1
-2.429E-2	5.271E+0	1.088E+1
-2.105E-2	5.197E+0	1.100E+1
-2.429E-2	5.307E+0	1.100E+1
-2.754E-2	5.333E+0	1.086E+1
-2.429E-2	5.297E+0	1.123E+1
-2.105E-2	5.246E+0	1.100E+1
-2.592E-2	5.255E+0	1.091E+1
-2.916E-2	5.301E+0	1.085E+1
-2.105E-2	5.278E+0	1.088E+1
-1.943E-2	5.197E+0	1.101E+1
-2.267E-2	5.382E+0	1.101E+1
-2.592E-2	5.359E+0	1.089E+1
-1.943E-2	5.359E+0	1.098E+1
-1.943E-2	5.213E+0	1.097E+1
-2.429E-2	5.213E+0	1.107E+1
-2.754E-2	5.255E+0	1.098E+1
-2.267E-2	5.281E+0	1.093E+1
-2.267E-2	5.288E+0	1.098E+1
-2.429E-2	5.333E+0	1.102E+1
-2.754E-2	5.268E+0	1.097E+1
-2.754E-2	5.375E+0	1.084E+1
-1.943E-2	5.223E+0	1.094E+1
-2.267E-2	5.265E+0	1.102E+1
-2.754E-2	5.174E+0	1.094E+1
-2.429E-2	5.301E+0	1.101E+1
-1.943E-2	5.320E+0	1.100E+1
-2.429E-2	5.236E+0	1.090E+1
-2.592E-2	5.158E+0	1.087E+1
-2.105E-2	5.281E+0	1.090E+1
-1.943E-2	5.265E+0	1.088E+1
-2.592E-2	5.271E+0	1.105E+1
-2.592E-2	5.362E+0	1.100E+1
-2.267E-2	5.239E+0	1.103E+1
-1.781E-2	5.236E+0	1.105E+1
-2.429E-2	5.239E+0	1.099E+1
-2.754E-2	5.323E+0	1.089E+1
-2.429E-2	5.375E+0	1.085E+1
-1.943E-2	5.239E+0	1.106E+1
-2.267E-2	5.226E+0	1.094E+1
-2.916E-2	5.349E+0	1.100E+1
-2.267E-2	5.236E+0	1.091E+1
-1.781E-2	5.246E+0	1.090E+1
-2.429E-2	5.216E+0	1.086E+1
-3.078E-2	5.336E+0	1.099E+1
-2.267E-2	5.278E+0	1.102E+1
-2.267E-2	5.346E+0	1.088E+1
-2.429E-2	5.317E+0	1.091E+1
-2.754E-2	5.281E+0	1.092E+1
-2.429E-2	5.278E+0	1.093E+1
-2.105E-2	5.366E+0	1.102E+1
-2.429E-2	5.297E+0	1.101E+1
-2.754E-2	5.213E+0	1.093E+1
-2.429E-2	5.255E+0	1.101E+1
-2.105E-2	5.233E+0	1.086E+1
-2.429E-2	5.220E+0	1.093E+1
-2.592E-2	5.301E+0	1.084E+1
-2.429E-2	5.294E+0	1.104E+1
-1.943E-2	5.226E+0	1.107E+1
-2.429E-2	5.262E+0	1.095E+1
-2.754E-2	5.330E+0	1.106E+1
-2.105E-2	5.340E+0	1.090E+1
-1.781E-2	5.239E+0	1.091E+1
-2.592E-2	5.275E+0	1.096E+1
-2.754E-2	5.268E+0	1.101E+1
-2.267E-2	5.255E+0	1.104E+1
-1.943E-2	5.255E+0	1.098E+1
-2.267E-2	5.398E+0	1.103E+1
-2.754E-2	5.207E+0	1.096E+1
-2.267E-2	5.265E+0	1.102E+1
-2.105E-2	5.310E+0	1.087E+1
-2.592E-2	5.229E+0	1.095E+1
-2.429E-2	5.255E+0	1.099E+1
-2.267E-2	5.307E+0	1.100E+1
-2.105E-2	5.327E+0	1.094E+1
-2.429E-2	5.343E+0	1.090E+1
-2.429E-2	5.271E+0	1.086E+1
-2.429E-2	5.255E+0	1.092E+1
-1.943E-2	5.284E+0	1.110E+1
-2.429E-2	5.229E+0	1.091E+1
-2.754E-2	5.297E+0	1.088E+1
-2.429E-2	5.340E+0	1.093E+1
-2.267E-2	5.265E+0	1.089E+1
-2.429E-2	5.252E+0	1.101E+1
-2.592E-2	5.320E+0	1.102E+1
-2.267E-2	5.327E+0	1.104E+1
-2.105E-2	5.246E+0	1.102E+1
-2.429E-2	5.262E+0	1.098E+1
-2.916E-2	5.359E+0	1.104E+1
-1.943E-2	5.323E+0	1.097E+1
-2.105E-2	5.314E+0	1.094E+1
-2.267E-2	5.271E+0	1.095E+1
-2.592E-2	5.281E+0	1.115E+1
-2.105E-2	5.246E+0	1.100E+1
-1.943E-2	5.268E+0	1.102E+1
-2.592E-2	5.349E+0	1.109E+1
-2.592E-2	5.336E+0	1.099E+1
-2.429E-2	5.294E+0	1.098E+1
-2.105E-2	5.259E+0	1.103E+1
-2.429E-2	5.310E+0	1.088E+1
-2.754E-2	5.340E+0	1.094E+1
-2.429E-2	5.236E+0	1.085E+1
-2.267E-2	5.284E+0	1.110E+1
-2.267E-2	5.320E+0	1.105E+1
-3.078E-2	5.271E+0	1.105E+1
-2.267E-2	5.249E+0	1.099E+1
-2.105E-2	5.220E+0	1.089E+1
-2.429E-2	5.255E+0	1.091E+1
-2.754E-2	5.301E+0	1.096E+1
-2.105E-2	5.310E+0	1.088E+1
-2.105E-2	5.327E+0	1.085E+1
-2.429E-2	5.382E+0	1.097E+1
-2.754E-2	5.259E+0	1.101E+1
-1.943E-2	5.330E+0	1.103E+1
-1.943E-2	5.268E+0	1.095E+1
-2.429E-2	5.259E+0	1.095E+1
-2.754E-2	5.259E+0	1.098E+1
-2.105E-2	5.450E+0	1.094E+1
-1.943E-2	5.249E+0	1.100E+1
-2.429E-2	5.278E+0	1.101E+1
-2.429E-2	5.265E+0	1.087E+1
-2.429E-2	5.392E+0	1.091E+1
-2.105E-2	5.320E+0	1.106E+1
-2.429E-2	5.242E+0	1.101E+1
-2.754E-2	5.336E+0	1.094E+1
-2.429E-2	5.265E+0	1.086E+1
-1.943E-2	5.223E+0	1.085E+1
-2.592E-2	5.346E+0	1.108E+1
-2.754E-2	5.385E+0	1.089E+1
-2.429E-2	5.181E+0	1.089E+1
-1.943E-2	5.343E+0	1.083E+1
-2.267E-2	5.271E+0	1.081E+1
-2.916E-2	5.246E+0	1.098E+1
-2.429E-2	5.294E+0	1.096E+1
-2.267E-2	5.327E+0	1.100E+1
-2.267E-2	5.327E+0	1.098E+1
-2.592E-2	5.291E+0	1.102E+1
-2.429E-2	5.239E+0	1.089E+1
-2.267E-2	5.239E+0	1.095E+1
-2.267E-2	5.171E+0	1.099E+1
-2.916E-2	5.223E+0	1.103E+1
-2.429E-2	5.265E+0	1.094E+1
-2.267E-2	5.275E+0	1.077E+1
-2.429E-2	5.246E+0	1.106E+1
-2.592E-2	5.197E+0	1.095E+1
-2.429E-2	5.336E+0	1.085E+1
-2.267E-2	5.229E+0	1.099E+1
-2.429E-2	5.372E+0	1.097E+1
-2.754E-2	5.320E+0	1.084E+1
-2.592E-2	5.288E+0	1.095E+1
-2.105E-2	5.233E+0	1.096E+1
-2.267E-2	5.362E+0	1.087E+1
-2.754E-2	5.223E+0	1.086E+1
-2.267E-2	5.262E+0	1.096E+1
-1.943E-2	5.265E+0	1.085E+1
-2.429E-2	5.291E+0	1.091E+1
-2.592E-2	5.353E+0	1.086E+1
-2.429E-2	5.323E+0	1.094E+1
-1.618E-2	5.271E+0	1.110E+1
-2.429E-2	5.304E+0	1.096E+1
-2.592E-2	5.246E+0	1.084E+1
-2.592E-2	5.223E+0	1.095E+1
-1.781E-2	5.181E+0	1.099E+1
-2.429E-2	5.229E+0	1.106E+1
-2.592E-2	5.249E+0	1.094E+1
-2.267E-2	5.213E+0	1.105E+1
-1.943E-2	5.271E+0	1.086E+1
-2.429E-2	5.216E+0	1.095E+1
-2.754E-2	5.304E+0	1.083E+1
-2.592E-2	5.233E+0	1.109E+1
-2.105E-2	5.233E+0	1.097E+1
-2.429E-2	5.307E+0	1.096E+1
-2.592E-2	5.239E+0	1.091E+1
-2.267E-2	5.382E+0	1.094E+1
-1.943E-2	5.278E+0	1.089E+1
-2.592E-2	5.310E+0	1.102E+1
-2.754E-2	5.307E+0	1.104E+1
-2.267E-2	5.210E+0	1.094E+1
-2.105E-2	5.372E+0	1.100E+1
-2.267E-2	5.213E+0	1.098E+1
-2.916E-2	5.294E+0	1.081E+1
-2.429E-2	5.278E+0	1.099E+1
-2.267E-2	5.333E+0	1.086E+1
-2.429E-2	5.327E+0	1.109E+1
-2.754E-2	5.239E+0	1.083E+1
-2.429E-2	5.310E+0	1.098E+1
-1.781E-2	5.242E+0	1.100E+1
-2.429E-2	5.297E+0	1.107E+1
-2.754E-2	5.330E+0	1.084E+1
-2.429E-2	5.314E+0	1.094E+1
-2.105E-2	5.271E+0	1.093E+1
-2.267E-2	5.233E+0	1.098E+1
-2.754E-2	5.346E+0	1.097E+1
-2.267E-2	5.275E+0	1.105E+1
-1.781E-2	5.317E+0	1.107E+1
-2.267E-2	5.310E+0	1.096E+1
-2.429E-2	5.278E+0	1.090E+1
-2.592E-2	5.307E+0	1.097E+1
-2.105E-2	5.314E+0	1.094E+1
-2.429E-2	5.259E+0	1.094E+1
-2.916E-2	5.372E+0	1.101E+1
-2.592E-2	5.301E+0	1.086E+1
-1.943E-2	5.304E+0	1.098E+1
-2.267E-2	5.392E+0	1.089E+1
-2.754E-2	5.151E+0	1.094E+1
-2.267E-2	5.301E+0	1.092E+1
-1.943E-2	5.317E+0	1.096E+1
-2.267E-2	5.349E+0	1.103E+1
-2.916E-2	5.291E+0	1.112E+1
-2.429E-2	5.259E+0	1.099E+1
-2.105E-2	5.200E+0	1.083E+1
-2.429E-2	5.336E+0	1.103E+1
-3.078E-2	5.265E+0	1.093E+1
-2.592E-2	5.301E+0	1.082E+1
-1.943E-2	5.242E+0	1.097E+1
-2.267E-2	5.327E+0	1.095E+1
-2.754E-2	5.226E+0	1.091E+1
-2.592E-2	5.262E+0	1.104E+1
-1.781E-2	5.414E+0	1.097E+1
-2.267E-2	5.203E+0	1.097E+1
-2.916E-2	5.343E+0	1.094E+1
-2.429E-2	5.281E+0	1.095E+1
-2.267E-2	5.330E+0	1.101E+1
-2.429E-2	5.233E+0	1.094E+1
-2.916E-2	5.229E+0	1.091E+1
-2.105E-2	5.356E+0	1.100E+1
-2.105E-2	5.320E+0	1.092E+1
-2.267E-2	5.291E+0	1.085E+1
-2.916E-2	5.242E+0	1.096E+1
-2.429E-2	5.336E+0	1.108E+1
-1.781E-2	5.297E+0	1.091E+1
-2.592E-2	5.284E+0	1.109E+1
-2.592E-2	5.353E+0	1.083E+1
-2.429E-2	5.239E+0	1.101E+1
-1.781E-2	5.265E+0	1.094E+1
-2.267E-2	5.284E+0	1.106E+1
-2.754E-2	5.233E+0	1.092E+1
-2.592E-2	5.255E+0	1.102E+1
-2.267E-2	5.395E+0	1.116E+1
-2.429E-2	5.210E+0	1.092E+1
-2.754E-2	5.220E+0	1.097E+1
-2.267E-2	5.233E+0	1.097E+1
-1.943E-2	5.314E+0	1.097E+1
-2.429E-2	5.203E+0	1.091E+1
-2.592E-2	5.304E+0	1.095E+1
-2.754E-2	5.236E+0	1.088E+1
-2.267E-2	5.181E+0	1.097E+1
-2.429E-2	5.246E+0	1.104E+1
-2.429E-2	5.246E+0	1.083E+1
-2.267E-2	5.304E+0	1.119E+1
-2.105E-2	5.353E+0	1.097E+1
-2.429E-2	5.155E+0	1.090E+1
-2.754E-2	5.233E+0	1.104E+1
-2.592E-2	5.259E+0	1.095E+1
-1.781E-2	5.304E+0	1.089E+1
-2.267E-2	5.310E+0	1.102E+1
-2.754E-2	5.310E+0	1.101E+1
-2.429E-2	5.239E+0	1.103E+1
-2.105E-2	5.262E+0	1.104E+1
-2.429E-2	5.333E+0	1.100E+1
-2.592E-2	5.255E+0	1.108E+1
-2.267E-2	5.220E+0	1.100E+1
-1.943E-2	5.288E+0	1.089E+1
-2.592E-2	5.275E+0	1.102E+1
-2.916E-2	5.327E+0	1.088E+1
-2.429E-2	5.259E+0	1.086E+1
-1.943E-2	5.310E+0	1.092E+1
-2.267E-2	5.249E+0	1.106E+1
-2.592E-2	5.336E+0	1.102E+1
-2.267E-2	5.294E+0	1.108E+1
-2.105E-2	5.246E+0	1.099E+1
-2.429E-2	5.291E+0	1.090E+1
-2.429E-2	5.304E+0	1.108E+1
-2.429E-2	5.346E+0	1.097E+1
-1.943E-2	5.233E+0	1.100E+1
-2.267E-2	5.314E+0	1.107E+1
-2.754E-2	5.375E+0	1.099E+1
-2.754E-2	5.233E+0	1.097E+1
-2.105E-2	5.310E+0	1.100E+1
-2.429E-2	5.223E+0	1.091E+1
-2.754E-2	5.379E+0	1.097E+1
-2.592E-2	5.353E+0	1.104E+1
-2.105E-2	5.278E+0	1.102E+1
-2.592E-2	5.249E+0	1.084E+1
-2.592E-2	5.246E+0	1.088E+1
-2.592E-2	5.271E+0	1.088E+1
-2.267E-2	5.336E+0	1.102E+1
-2.429E-2	5.288E+0	1.105E+1
-2.592E-2	5.246E+0	1.084E+1
-2.592E-2	5.330E+0	1.100E+1
-2.105E-2	5.304E+0	1.103E+1
-2.592E-2	5.385E+0	1.099E+1
-2.916E-2	5.291E+0	1.089E+1
-2.105E-2	5.239E+0	1.086E+1
-1.943E-2	5.297E+0	1.102E+1
-2.267E-2	5.242E+0	1.106E+1
-2.429E-2	5.297E+0	1.100E+1
-2.267E-2	5.314E+0	1.094E+1
-1.943E-2	5.223E+0	1.089E+1
-2.105E-2	5.249E+0	1.097E+1
-2.754E-2	5.314E+0	1.083E+1
-2.429E-2	5.255E+0	1.098E+1
-1.781E-2	5.190E+0	1.092E+1
-2.429E-2	5.259E+0	1.095E+1
-2.754E-2	5.281E+0	1.087E+1
-2.429E-2	5.271E+0	1.107E+1
-1.943E-2	5.284E+0	1.093E+1
-2.105E-2	5.278E+0	1.084E+1
-2.754E-2	5.356E+0	1.101E+1
-2.592E-2	5.229E+0	1.091E+1
-2.267E-2	5.327E+0	1.112E+1
-2.267E-2	5.330E+0	1.090E+1
-2.429E-2	5.278E+0	1.099E+1
-2.429E-2	5.323E+0	1.098E+1
-2.267E-2	5.310E+0	1.108E+1
-2.105E-2	5.239E+0	1.085E+1
-2.592E-2	5.216E+0	1.105E+1
-2.267E-2	5.301E+0	1.098E+1
-2.429E-2	5.366E+0	1.098E+1
-2.267E-2	5.213E+0	1.101E+1
-2.754E-2	5.275E+0	1.095E+1
-2.429E-2	5.297E+0	1.084E+1
-1.943E-2	5.284E+0	1.095E+1
-2.105E-2	5.255E+0	1.095E+1
-2.916E-2	5.323E+0	1.102E+1
-2.429E-2	5.252E+0	1.090E+1
-1.781E-2	5.333E+0	1.098E+1
-2.429E-2	5.323E+0	1.097E+1
-2.754E-2	5.301E+0	1.081E+1
-2.267E-2	5.246E+0	1.098E+1
-2.105E-2	5.366E+0	1.098E+1
-2.429E-2	5.210E+0	1.096E+1
-2.916E-2	5.379E+0	1.092E+1
-2.267E-2	5.252E+0	1.094E+1
-1.781E-2	5.375E+0	1.093E+1
-2.267E-2	5.284E+0	1.097E+1
-2.754E-2	5.213E+0	1.086E+1
-2.429E-2	5.401E+0	1.102E+1
-1.618E-2	5.233E+0	1.096E+1
-2.429E-2	5.392E+0	1.101E+1
-3.078E-2	5.333E+0	1.090E+1
-2.429E-2	5.327E+0	1.093E+1
-2.105E-2	5.288E+0	1.101E+1
-2.267E-2	5.284E+0	1.101E+1
-2.754E-2	5.310E+0	1.090E+1
-2.267E-2	5.229E+0	1.102E+1
-2.105E-2	5.366E+0	1.097E+1
-2.267E-2	5.271E+0	1.082E+1
-2.916E-2	5.262E+0	1.100E+1
-2.592E-2	5.356E+0	1.098E+1
-1.943E-2	5.317E+0	1.095E+1
-2.429E-2	5.310E+0	1.099E+1
-2.754E-2	5.301E+0	1.095E+1
-2.429E-2	5.294E+0	1.111E+1
-2.105E-2	5.340E+0	1.079E+1
-2.429E-2	5.330E+0	1.082E+1
-2.754E-2	5.320E+0	1.114E+1
-2.429E-2	5.314E+0	1.106E+1
-1.943E-2	5.262E+0	1.092E+1
-2.267E-2	5.307E+0	1.096E+1
-2.754E-2	5.197E+0	1.099E+1
-2.429E-2	5.268E+0	1.096E+1
-1.943E-2	5.330E+0	1.103E+1
-2.267E-2	5.275E+0	1.094E+1
-2.754E-2	5.310E+0	1.095E+1
-2.429E-2	5.301E+0	1.089E+1
-2.105E-2	5.278E+0	1.098E+1
-2.429E-2	5.320E+0	1.097E+1
-2.754E-2	5.294E+0	1.094E+1
-2.592E-2	5.278E+0	1.093E+1
-2.105E-2	5.327E+0	1.100E+1
-2.429E-2	5.346E+0	1.099E+1
-2.754E-2	5.126E+0	1.094E+1
-2.267E-2	5.288E+0	1.109E+1
-2.267E-2	5.220E+0	1.094E+1
-2.429E-2	5.216E+0	1.096E+1
-2.916E-2	5.271E+0	1.084E+1
-2.267E-2	5.291E+0	1.095E+1
-2.105E-2	5.229E+0	1.102E+1
-2.105E-2	5.281E+0	1.100E+1
-2.754E-2	5.314E+0	1.083E+1
-2.592E-2	5.239E+0	1.084E+1
-2.267E-2	5.340E+0	1.089E+1
-2.429E-2	5.356E+0	1.096E+1
-2.429E-2	5.242E+0	1.095E+1
-2.267E-2	5.291E+0	1.111E+1
-2.267E-2	5.236E+0	1.087E+1
-2.429E-2	5.271E+0	1.096E+1
-2.754E-2	5.346E+0	1.095E+1
-2.592E-2	5.223E+0	1.093E+1
-2.105E-2	5.372E+0	1.101E+1
-2.267E-2	5.281E+0	1.108E+1
-2.592E-2	5.242E+0	1.105E+1
-2.429E-2	5.336E+0	1.092E+1
-2.105E-2	5.249E+0	1.094E+1
-2.429E-2	5.252E+0	1.103E+1
-2.592E-2	5.132E+0	1.099E+1
-2.429E-2	5.294E+0	1.091E+1
-1.943E-2	5.242E+0	1.097E+1
-2.267E-2	5.281E+0	1.105E+1
-2.916E-2	5.343E+0	1.111E+1
-2.429E-2	5.314E+0	1.089E+1
-2.267E-2	5.323E+0	1.086E+1
-2.267E-2	5.168E+0	1.101E+1
-2.754E-2	5.226E+0	1.095E+1
-2.105E-2	5.356E+0	1.110E+1
-2.267E-2	5.317E+0	1.095E+1
-2.429E-2	5.304E+0	1.100E+1
-2.592E-2	5.307E+0	1.088E+1
-2.754E-2	5.268E+0	1.095E+1
-1.943E-2	5.233E+0	1.104E+1
-2.429E-2	5.310E+0	1.090E+1
-2.916E-2	5.317E+0	1.077E+1
-2.592E-2	5.197E+0	1.098E+1
-2.105E-2	5.353E+0	1.097E+1
-2.592E-2	5.310E+0	1.099E+1
-2.754E-2	5.327E+0	1.091E+1
-2.592E-2	5.317E+0	1.084E+1
-2.105E-2	5.304E+0	1.098E+1
-2.592E-2	5.181E+0	1.084E+1
-2.754E-2	5.288E+0	1.106E+1
-2.592E-2	5.174E+0	1.095E+1
-2.105E-2	5.382E+0	1.102E+1
-2.429E-2	5.317E+0	1.095E+1
-2.754E-2	5.284E+0	1.089E+1
-2.267E-2	5.226E+0	1.100E+1
-2.267E-2	5.284E+0	1.099E+1
-2.267E-2	5.392E+0	1.086E+1
-2.754E-2	5.317E+0	1.100E+1
-2.592E-2	5.239E+0	1.102E+1
-2.267E-2	5.271E+0	1.104E+1
-2.267E-2	5.275E+0	1.102E+1
-2.754E-2	5.265E+0	1.099E+1
-2.592E-2	5.268E+0	1.097E+1
-2.267E-2	5.310E+0	1.106E+1
-2.267E-2	5.223E+0	1.095E+1
-2.754E-2	5.333E+0	1.108E+1
-2.267E-2	5.203E+0	1.102E+1
-2.105E-2	5.310E+0	1.096E+1
-2.592E-2	5.262E+0	1.086E+1
-2.754E-2	5.220E+0	1.099E+1
-2.429E-2	5.301E+0	1.097E+1
-2.267E-2	5.294E+0	1.104E+1
-2.105E-2	5.359E+0	1.102E+1
-2.916E-2	5.229E+0	1.093E+1
-2.592E-2	5.271E+0	1.096E+1
-2.267E-2	5.353E+0	1.077E+1
-2.105E-2	5.203E+0	1.091E+1
-2.429E-2	5.249E+0	1.098E+1
-2.429E-2	5.304E+0	1.087E+1
-2.105E-2	5.366E+0	1.106E+1
-2.429E-2	5.310E+0	1.091E+1
-2.429E-2	5.268E+0	1.093E+1
-2.429E-2	5.291E+0	1.102E+1
-1.943E-2	5.330E+0	1.087E+1
-2.105E-2	5.297E+0	1.096E+1
-2.754E-2	5.252E+0	1.100E+1
-2.754E-2	5.330E+0	1.089E+1
-2.105E-2	5.314E+0	1.100E+1
-2.267E-2	5.223E+0	1.105E+1
-2.754E-2	5.236E+0	1.099E+1
-2.754E-2	5.229E+0	1.091E+1
-2.105E-2	5.320E+0	1.106E+1
-2.267E-2	5.349E+0	1.090E+1
-2.592E-2	5.297E+0	1.085E+1
-2.592E-2	5.307E+0	1.091E+1
-1.943E-2	5.246E+0	1.104E+1
-2.105E-2	5.239E+0	1.102E+1
-2.592E-2	5.294E+0	1.110E+1
-2.754E-2	5.317E+0	1.094E+1
-2.105E-2	5.314E+0	1.087E+1
-2.429E-2	5.301E+0	1.090E+1
-2.592E-2	5.366E+0	1.100E+1
-2.429E-2	5.262E+0	1.091E+1
-1.781E-2	5.336E+0	1.098E+1
-2.429E-2	5.317E+0	1.090E+1
-2.754E-2	5.262E+0	1.087E+1
-2.267E-2	5.297E+0	1.107E+1
-2.105E-2	5.301E+0	1.095E+1
-2.429E-2	5.284E+0	1.095E+1
-2.754E-2	5.242E+0	1.094E+1
-2.429E-2	5.320E+0	1.096E+1
-1.943E-2	5.135E+0	1.106E+1
-2.592E-2	5.343E+0	1.086E+1
-2.916E-2	5.301E+0	1.098E+1
-2.592E-2	5.223E+0	1.097E+1
-2.105E-2	5.168E+0	1.093E+1
-2.105E-2	5.255E+0	1.095E+1
-2.592E-2	5.297E+0	1.095E+1
-2.592E-2	5.294E+0	1.093E+1
-2.105E-2	5.281E+0	1.091E+1
-2.429E-2	5.239E+0	1.100E+1
-2.754E-2	5.314E+0	1.094E+1
-2.592E-2	5.281E+0	1.094E+1
-2.105E-2	5.314E+0	1.103E+1
-2.592E-2	5.310E+0	1.092E+1
-2.592E-2	5.246E+0	1.095E+1
-2.429E-2	5.239E+0	1.092E+1
-2.105E-2	5.239E+0	1.099E+1
-2.267E-2	5.317E+0	1.097E+1
-2.754E-2	5.262E+0	1.084E+1
-2.592E-2	5.310E+0	1.106E+1
-2.429E-2	5.177E+0	1.097E+1
-2.429E-2	5.181E+0	1.089E+1
-2.429E-2	5.291E+0	1.087E+1
-2.592E-2	5.388E+0	1.105E+1
-1.943E-2	5.275E+0	1.095E+1
-2.267E-2	5.440E+0	1.087E+1
-2.592E-2	5.249E+0	1.100E+1
-2.754E-2	5.301E+0	1.094E+1
-2.105E-2	5.317E+0	1.096E+1
-2.429E-2	5.369E+0	1.101E+1
-2.754E-2	5.330E+0	1.108E+1
-2.592E-2	5.236E+0	1.083E+1
-1.943E-2	5.323E+0	1.104E+1
-2.267E-2	5.320E+0	1.094E+1
-2.592E-2	5.275E+0	1.090E+1
-2.429E-2	5.200E+0	1.108E+1
-2.267E-2	5.320E+0	1.102E+1
-2.105E-2	5.213E+0	1.103E+1
-2.754E-2	5.210E+0	1.099E+1
-2.592E-2	5.297E+0	1.091E+1
-2.105E-2	5.275E+0	1.100E+1
-2.267E-2	5.314E+0	1.095E+1
-2.754E-2	5.333E+0	1.100E+1
-2.429E-2	5.210E+0	1.105E+1
-2.429E-2	5.314E+0	1.093E+1
-2.429E-2	5.310E+0	1.094E+1
-2.754E-2	5.236E+0	1.095E+1
-2.592E-2	5.281E+0	1.107E+1
-1.943E-2	5.284E+0	1.093E+1
-2.429E-2	5.288E+0	1.083E+1
-2.592E-2	5.197E+0	1.102E+1
-2.754E-2	5.314E+0	1.086E+1
-2.105E-2	5.216E+0	1.096E+1
-2.267E-2	5.288E+0	1.105E+1
-2.592E-2	5.171E+0	1.092E+1
-2.429E-2	5.174E+0	1.107E+1
-2.267E-2	5.317E+0	1.086E+1
-2.429E-2	5.249E+0	1.083E+1
-2.592E-2	5.314E+0	1.090E+1
-2.754E-2	5.307E+0	1.102E+1
-2.267E-2	5.317E+0	1.103E+1
-2.105E-2	5.359E+0	1.085E+1
-2.429E-2	5.220E+0	1.100E+1
-2.754E-2	5.314E+0	1.091E+1
-2.267E-2	5.284E+0	1.090E+1
-2.267E-2	5.349E+0	1.104E+1
-2.754E-2	5.291E+0	1.092E+1
-2.429E-2	5.320E+0	1.101E+1
-2.105E-2	5.174E+0	1.089E+1
-2.592E-2	5.294E+0	1.093E+1
-2.754E-2	5.233E+0	1.108E+1
-2.592E-2	5.278E+0	1.090E+1
-2.105E-2	5.333E+0	1.093E+1
-2.105E-2	5.252E+0	1.099E+1
-2.592E-2	5.262E+0	1.101E+1
-2.429E-2	5.343E+0	1.100E+1
-1.943E-2	5.246E+0	1.088E+1
-2.429E-2	5.168E+0	1.091E+1
-2.916E-2	5.252E+0	1.096E+1
-2.429E-2	5.323E+0	1.092E+1
-2.105E-2	5.297E+0	1.095E+1
-2.105E-2	5.317E+0	1.090E+1
[truncated: 93,946 more rows]
