# Supplementary material for: Improved ANAP incorporation and VCF analysis reveal details of P2X7 current facilitation and a limited conformational interplay between ATP binding and the intracellular ballast domain
Source: eLife. 2023 Jan 4;12:e82479. doi: 10.7554/eLife.82479 (PMC9859053; doi:10.7554/eLife.82479)
Supplement: Figure 3—figure supplement 3—source data 2. [file elife-82479-fig3-figsupp3-data2.zip › Figure-3_figure-supplement-3_source-data-2/DeltaCys-constructs/l23/26.csv]

-1.943E-2	3.491E+0	6.725E+0
-2.754E-2	3.581E+0	6.741E+0
-2.592E-2	3.572E+0	6.666E+0
-1.781E-2	3.627E+0	6.725E+0
-2.105E-2	3.611E+0	6.686E+0
-2.592E-2	3.549E+0	6.653E+0
-2.592E-2	3.611E+0	6.663E+0
-1.943E-2	3.526E+0	6.764E+0
-2.105E-2	3.611E+0	6.731E+0
-2.754E-2	3.533E+0	6.569E+0
-2.916E-2	3.572E+0	6.631E+0
-2.105E-2	3.517E+0	6.653E+0
-1.781E-2	3.559E+0	6.686E+0
-2.429E-2	3.523E+0	6.728E+0
-2.592E-2	3.491E+0	6.715E+0
-1.781E-2	3.507E+0	6.747E+0
-1.943E-2	3.559E+0	6.679E+0
-2.592E-2	3.575E+0	6.845E+0
-2.429E-2	3.523E+0	6.631E+0
-1.781E-2	3.607E+0	6.734E+0
-2.429E-2	3.611E+0	6.699E+0
-2.592E-2	3.471E+0	6.725E+0
-2.267E-2	3.523E+0	6.777E+0
-2.105E-2	3.598E+0	6.637E+0
-1.781E-2	3.510E+0	6.608E+0
-2.429E-2	3.620E+0	6.670E+0
-2.592E-2	3.601E+0	6.666E+0
-1.943E-2	3.559E+0	6.543E+0
-2.105E-2	3.594E+0	6.738E+0
-2.267E-2	3.513E+0	6.670E+0
-2.267E-2	3.633E+0	6.722E+0
-1.781E-2	3.549E+0	6.614E+0
-1.781E-2	3.520E+0	6.666E+0
-2.592E-2	3.526E+0	6.679E+0
-2.592E-2	3.539E+0	6.770E+0
-2.105E-2	3.565E+0	6.670E+0
-1.943E-2	3.604E+0	6.712E+0
-2.592E-2	3.504E+0	6.722E+0
-2.592E-2	3.588E+0	6.637E+0
-1.943E-2	3.559E+0	6.705E+0
-2.429E-2	3.497E+0	6.777E+0
-2.592E-2	3.484E+0	6.666E+0
-2.592E-2	3.542E+0	6.676E+0
-1.943E-2	3.552E+0	6.754E+0
-1.781E-2	3.497E+0	6.670E+0
-2.429E-2	3.562E+0	6.614E+0
-2.592E-2	3.555E+0	6.666E+0
-1.781E-2	3.555E+0	6.751E+0
-2.267E-2	3.526E+0	6.686E+0
-2.754E-2	3.562E+0	6.666E+0
-2.429E-2	3.481E+0	6.741E+0
-1.943E-2	3.500E+0	6.773E+0
-1.943E-2	3.552E+0	6.592E+0
-2.592E-2	3.542E+0	6.754E+0
-2.592E-2	3.572E+0	6.702E+0
-1.781E-2	3.523E+0	6.845E+0
-1.943E-2	3.510E+0	6.627E+0
-2.592E-2	3.549E+0	6.683E+0
-2.592E-2	3.568E+0	6.644E+0
-2.105E-2	3.468E+0	6.605E+0
-2.105E-2	3.575E+0	6.754E+0
-2.267E-2	3.565E+0	6.712E+0
-2.267E-2	3.575E+0	6.692E+0
-1.781E-2	3.536E+0	6.699E+0
-1.943E-2	3.591E+0	6.631E+0
-2.429E-2	3.604E+0	6.705E+0
-2.429E-2	3.607E+0	6.780E+0
-1.943E-2	3.552E+0	6.640E+0
-1.943E-2	3.542E+0	6.556E+0
-2.592E-2	3.617E+0	6.731E+0
-2.429E-2	3.562E+0	6.790E+0
-1.943E-2	3.491E+0	6.660E+0
-1.943E-2	3.539E+0	6.614E+0
-2.592E-2	3.487E+0	6.686E+0
-2.267E-2	3.478E+0	6.605E+0
-2.105E-2	3.578E+0	6.734E+0
-1.943E-2	3.542E+0	6.679E+0
-2.592E-2	3.555E+0	6.747E+0
-2.754E-2	3.536E+0	6.702E+0
-2.105E-2	3.539E+0	6.559E+0
-2.105E-2	3.549E+0	6.660E+0
-2.592E-2	3.474E+0	6.601E+0
-2.429E-2	3.442E+0	6.601E+0
-1.943E-2	3.572E+0	6.702E+0
-1.618E-2	3.575E+0	6.696E+0
-2.429E-2	3.542E+0	6.686E+0
-2.592E-2	3.549E+0	6.647E+0
-2.105E-2	3.552E+0	6.718E+0
-2.105E-2	3.572E+0	6.780E+0
-2.592E-2	3.546E+0	6.598E+0
-2.916E-2	3.526E+0	6.715E+0
-2.105E-2	3.601E+0	6.569E+0
-1.781E-2	3.568E+0	6.734E+0
-2.592E-2	3.520E+0	6.650E+0
-2.916E-2	3.572E+0	6.699E+0
-2.105E-2	3.611E+0	6.734E+0
-1.618E-2	3.487E+0	6.712E+0
-2.429E-2	3.529E+0	6.653E+0
-2.429E-2	3.627E+0	6.725E+0
-1.618E-2	3.559E+0	6.702E+0
-1.943E-2	3.575E+0	6.764E+0
-2.429E-2	3.581E+0	6.699E+0
-2.429E-2	3.620E+0	6.699E+0
-1.781E-2	3.484E+0	6.722E+0
-1.943E-2	3.539E+0	6.663E+0
-2.267E-2	3.559E+0	6.780E+0
-2.592E-2	3.523E+0	6.699E+0
-1.943E-2	3.559E+0	6.605E+0
-2.105E-2	3.607E+0	6.576E+0
-2.267E-2	3.578E+0	6.657E+0
-2.429E-2	3.578E+0	6.715E+0
-1.943E-2	3.562E+0	6.673E+0
-2.105E-2	3.585E+0	6.734E+0
-2.429E-2	3.529E+0	6.731E+0
-2.429E-2	3.513E+0	6.722E+0
-1.943E-2	3.533E+0	6.605E+0
-1.943E-2	3.474E+0	6.734E+0
-2.429E-2	3.484E+0	6.770E+0
-2.592E-2	3.604E+0	6.728E+0
-1.943E-2	3.478E+0	6.699E+0
-2.105E-2	3.546E+0	6.679E+0
-2.429E-2	3.510E+0	6.608E+0
-2.267E-2	3.588E+0	6.725E+0
-1.943E-2	3.604E+0	6.653E+0
-1.943E-2	3.510E+0	6.647E+0
-2.429E-2	3.533E+0	6.598E+0
-2.592E-2	3.591E+0	6.712E+0
-1.943E-2	3.487E+0	6.679E+0
-1.943E-2	3.510E+0	6.709E+0
-2.592E-2	3.575E+0	6.816E+0
-2.592E-2	3.481E+0	6.627E+0
-2.105E-2	3.517E+0	6.650E+0
-2.105E-2	3.513E+0	6.747E+0
-2.592E-2	3.572E+0	6.696E+0
-2.592E-2	3.650E+0	6.692E+0
-1.618E-2	3.536E+0	6.712E+0
-1.781E-2	3.594E+0	6.618E+0
-2.429E-2	3.533E+0	6.728E+0
-2.754E-2	3.598E+0	6.767E+0
-1.781E-2	3.546E+0	6.614E+0
-2.105E-2	3.591E+0	6.731E+0
-2.592E-2	3.546E+0	6.816E+0
-2.429E-2	3.481E+0	6.699E+0
-2.429E-2	3.523E+0	6.660E+0
-1.943E-2	3.533E+0	6.757E+0
-2.267E-2	3.575E+0	6.686E+0
-2.754E-2	3.581E+0	6.637E+0
-1.943E-2	3.529E+0	6.592E+0
-1.781E-2	3.546E+0	6.780E+0
-2.267E-2	3.533E+0	6.722E+0
-2.592E-2	3.539E+0	6.709E+0
-2.267E-2	3.517E+0	6.715E+0
-2.105E-2	3.533E+0	6.754E+0
-2.267E-2	3.465E+0	6.751E+0
-2.429E-2	3.507E+0	6.592E+0
-2.105E-2	3.552E+0	6.702E+0
-1.943E-2	3.614E+0	6.614E+0
-2.429E-2	3.614E+0	6.657E+0
-2.916E-2	3.546E+0	6.696E+0
-1.943E-2	3.539E+0	6.712E+0
-1.781E-2	3.568E+0	6.631E+0
-2.754E-2	3.526E+0	6.725E+0
-2.429E-2	3.491E+0	6.627E+0
-2.105E-2	3.572E+0	6.614E+0
-1.618E-2	3.614E+0	6.631E+0
-2.429E-2	3.539E+0	6.621E+0
-2.754E-2	3.542E+0	6.760E+0
-2.105E-2	3.523E+0	6.640E+0
-1.943E-2	3.478E+0	6.647E+0
-2.592E-2	3.565E+0	6.608E+0
-2.429E-2	3.517E+0	6.683E+0
-2.105E-2	3.604E+0	6.696E+0
-1.943E-2	3.542E+0	6.676E+0
-2.429E-2	3.604E+0	6.722E+0
-2.592E-2	3.542E+0	6.663E+0
-2.267E-2	3.575E+0	6.592E+0
-1.943E-2	3.575E+0	6.689E+0
-2.592E-2	3.552E+0	6.803E+0
-2.592E-2	3.559E+0	6.683E+0
-1.943E-2	3.565E+0	6.754E+0
-1.943E-2	3.448E+0	6.751E+0
-2.429E-2	3.474E+0	6.767E+0
-2.267E-2	3.500E+0	6.744E+0
-2.267E-2	3.562E+0	6.760E+0
-1.943E-2	3.474E+0	6.566E+0
-2.429E-2	3.601E+0	6.734E+0
-2.592E-2	3.500E+0	6.725E+0
-1.943E-2	3.604E+0	6.683E+0
-2.105E-2	3.510E+0	6.585E+0
-2.429E-2	3.656E+0	6.709E+0
-2.267E-2	3.523E+0	6.754E+0
-1.943E-2	3.487E+0	6.734E+0
-1.943E-2	3.539E+0	6.812E+0
-2.267E-2	3.640E+0	6.670E+0
-2.754E-2	3.578E+0	6.806E+0
-2.429E-2	3.555E+0	6.747E+0
-1.943E-2	3.594E+0	6.725E+0
-2.592E-2	3.549E+0	6.663E+0
-2.429E-2	3.529E+0	6.705E+0
-2.105E-2	3.562E+0	6.722E+0
-1.943E-2	3.529E+0	6.702E+0
-2.592E-2	3.474E+0	6.631E+0
-2.754E-2	3.513E+0	6.660E+0
-2.267E-2	3.581E+0	6.705E+0
-1.618E-2	3.594E+0	6.670E+0
-2.429E-2	3.539E+0	6.767E+0
-2.429E-2	3.533E+0	6.722E+0
-2.105E-2	3.513E+0	6.728E+0
-1.781E-2	3.546E+0	6.780E+0
-2.429E-2	3.523E+0	6.631E+0
-2.592E-2	3.601E+0	6.692E+0
-2.105E-2	3.604E+0	6.653E+0
-1.781E-2	3.539E+0	6.660E+0
-2.429E-2	3.559E+0	6.709E+0
-2.592E-2	3.520E+0	6.715E+0
-2.105E-2	3.555E+0	6.559E+0
-2.105E-2	3.523E+0	6.780E+0
-2.592E-2	3.507E+0	6.605E+0
-2.592E-2	3.650E+0	6.712E+0
-1.781E-2	3.588E+0	6.692E+0
-1.781E-2	3.591E+0	6.722E+0
-2.592E-2	3.461E+0	6.734E+0
-2.754E-2	3.529E+0	6.686E+0
-2.105E-2	3.617E+0	6.579E+0
-1.618E-2	3.481E+0	6.764E+0
-2.429E-2	3.481E+0	6.705E+0
-2.592E-2	3.591E+0	6.715E+0
-2.267E-2	3.526E+0	6.777E+0
-1.618E-2	3.523E+0	6.741E+0
-2.105E-2	3.568E+0	6.728E+0
-2.754E-2	3.568E+0	6.725E+0
-2.105E-2	3.575E+0	6.780E+0
-1.781E-2	3.604E+0	6.722E+0
-2.105E-2	3.504E+0	6.686E+0
-2.754E-2	3.588E+0	6.657E+0
-2.267E-2	3.526E+0	6.744E+0
-1.781E-2	3.562E+0	6.790E+0
-2.267E-2	3.536E+0	6.709E+0
-2.429E-2	3.614E+0	6.624E+0
-2.105E-2	3.568E+0	6.692E+0
-1.943E-2	3.497E+0	6.605E+0
-2.267E-2	3.607E+0	6.725E+0
-2.429E-2	3.507E+0	6.705E+0
-2.105E-2	3.497E+0	6.760E+0
-1.943E-2	3.601E+0	6.686E+0
-1.943E-2	3.627E+0	6.683E+0
-2.429E-2	3.542E+0	6.679E+0
-1.943E-2	3.484E+0	6.637E+0
-1.781E-2	3.494E+0	6.657E+0
-2.267E-2	3.555E+0	6.660E+0
-2.429E-2	3.565E+0	6.644E+0
-2.429E-2	3.533E+0	6.715E+0
-1.781E-2	3.643E+0	6.709E+0
-2.267E-2	3.640E+0	6.722E+0
-2.429E-2	3.581E+0	6.666E+0
-2.105E-2	3.523E+0	6.592E+0
-2.105E-2	3.568E+0	6.679E+0
-2.105E-2	3.513E+0	6.686E+0
-2.754E-2	3.529E+0	6.663E+0
-1.943E-2	3.581E+0	6.709E+0
-1.943E-2	3.487E+0	6.760E+0
-2.267E-2	3.562E+0	6.686E+0
-2.592E-2	3.588E+0	6.605E+0
-2.267E-2	3.494E+0	6.715E+0
-1.781E-2	3.578E+0	6.679E+0
-2.592E-2	3.533E+0	6.692E+0
-2.754E-2	3.594E+0	6.696E+0
-2.105E-2	3.533E+0	6.786E+0
-1.781E-2	3.565E+0	6.679E+0
-2.267E-2	3.494E+0	6.715E+0
-2.592E-2	3.533E+0	6.660E+0
-1.943E-2	3.500E+0	6.689E+0
-1.781E-2	3.559E+0	6.760E+0
-2.592E-2	3.542E+0	6.686E+0
-2.592E-2	3.529E+0	6.611E+0
-1.943E-2	3.539E+0	6.673E+0
-1.943E-2	3.500E+0	6.576E+0
-2.429E-2	3.520E+0	6.614E+0
-2.592E-2	3.549E+0	6.718E+0
-1.943E-2	3.546E+0	6.702E+0
-1.618E-2	3.559E+0	6.699E+0
-2.105E-2	3.546E+0	6.715E+0
-2.429E-2	3.539E+0	6.734E+0
-2.105E-2	3.517E+0	6.663E+0
-2.105E-2	3.500E+0	6.627E+0
-2.267E-2	3.542E+0	6.731E+0
-2.592E-2	3.565E+0	6.777E+0
-2.267E-2	3.523E+0	6.624E+0
-2.105E-2	3.585E+0	6.696E+0
-2.267E-2	3.484E+0	6.709E+0
-2.754E-2	3.559E+0	6.686E+0
-1.943E-2	3.552E+0	6.670E+0
-1.943E-2	3.546E+0	6.770E+0
-2.267E-2	3.555E+0	6.715E+0
-2.916E-2	3.520E+0	6.718E+0
-2.105E-2	3.542E+0	6.650E+0
-1.943E-2	3.572E+0	6.605E+0
-2.429E-2	3.536E+0	6.605E+0
-2.592E-2	3.520E+0	6.722E+0
-1.943E-2	3.536E+0	6.621E+0
-1.943E-2	3.523E+0	6.689E+0
-2.592E-2	3.520E+0	6.731E+0
-2.592E-2	3.578E+0	6.670E+0
-2.105E-2	3.588E+0	6.679E+0
-1.781E-2	3.594E+0	6.670E+0
-2.429E-2	3.533E+0	6.644E+0
-2.592E-2	3.484E+0	6.741E+0
-2.267E-2	3.575E+0	6.819E+0
-1.781E-2	3.607E+0	6.696E+0
-2.267E-2	3.487E+0	6.595E+0
-2.429E-2	3.526E+0	6.670E+0
-1.943E-2	3.588E+0	6.738E+0
-1.943E-2	3.523E+0	6.608E+0
-2.267E-2	3.529E+0	6.722E+0
-2.429E-2	3.504E+0	6.760E+0
-2.105E-2	3.624E+0	6.663E+0
-2.105E-2	3.611E+0	6.692E+0
-2.429E-2	3.559E+0	6.751E+0
-2.592E-2	3.513E+0	6.696E+0
-2.105E-2	3.474E+0	6.637E+0
-1.943E-2	3.549E+0	6.614E+0
-2.267E-2	3.529E+0	6.670E+0
-2.429E-2	3.542E+0	6.670E+0
-2.105E-2	3.539E+0	6.715E+0
-2.105E-2	3.588E+0	6.576E+0
-2.267E-2	3.448E+0	6.780E+0
-2.592E-2	3.549E+0	6.764E+0
-1.943E-2	3.529E+0	6.631E+0
-1.781E-2	3.643E+0	6.689E+0
-2.429E-2	3.536E+0	6.705E+0
-2.592E-2	3.559E+0	6.640E+0
-2.429E-2	3.588E+0	6.605E+0
-1.781E-2	3.572E+0	6.754E+0
-2.429E-2	3.520E+0	6.679E+0
-2.754E-2	3.549E+0	6.670E+0
-2.267E-2	3.529E+0	6.722E+0
-2.105E-2	3.575E+0	6.722E+0
-2.105E-2	3.542E+0	6.653E+0
-2.754E-2	3.624E+0	6.663E+0
-2.105E-2	3.507E+0	6.614E+0
-1.943E-2	3.578E+0	6.773E+0
-2.267E-2	3.478E+0	6.653E+0
-2.592E-2	3.591E+0	6.842E+0
-2.267E-2	3.549E+0	6.605E+0
-1.781E-2	3.591E+0	6.692E+0
-2.267E-2	3.581E+0	6.598E+0
-2.754E-2	3.526E+0	6.799E+0
-2.429E-2	3.442E+0	6.627E+0
-1.781E-2	3.594E+0	6.760E+0
-2.592E-2	3.549E+0	6.709E+0
-2.592E-2	3.601E+0	6.670E+0
-2.267E-2	3.555E+0	6.650E+0
-1.618E-2	3.594E+0	6.754E+0
-2.429E-2	3.461E+0	6.666E+0
-2.592E-2	3.536E+0	6.696E+0
-2.267E-2	3.536E+0	6.683E+0
-1.943E-2	3.529E+0	6.647E+0
-2.429E-2	3.620E+0	6.696E+0
-2.592E-2	3.572E+0	6.527E+0
-2.267E-2	3.546E+0	6.673E+0
-1.943E-2	3.572E+0	6.585E+0
-2.592E-2	3.591E+0	6.640E+0
-2.429E-2	3.471E+0	6.696E+0
-2.429E-2	3.549E+0	6.670E+0
-1.781E-2	3.542E+0	6.670E+0
-2.429E-2	3.529E+0	6.692E+0
-2.592E-2	3.568E+0	6.647E+0
-2.429E-2	3.562E+0	6.712E+0
-1.618E-2	3.500E+0	6.770E+0
-2.429E-2	3.546E+0	6.722E+0
-2.592E-2	3.565E+0	6.731E+0
-2.267E-2	3.552E+0	6.683E+0
-1.943E-2	3.568E+0	6.702E+0
-2.105E-2	3.562E+0	6.783E+0
-2.592E-2	3.504E+0	6.751E+0
-2.267E-2	3.546E+0	6.670E+0
-1.943E-2	3.494E+0	6.686E+0
-2.267E-2	3.555E+0	6.624E+0
-2.916E-2	3.585E+0	6.751E+0
-2.267E-2	3.520E+0	6.725E+0
-1.781E-2	3.637E+0	6.660E+0
-2.105E-2	3.513E+0	6.705E+0
-2.105E-2	3.555E+0	6.653E+0
-2.429E-2	3.552E+0	6.663E+0
-1.943E-2	3.536E+0	6.696E+0
-2.105E-2	3.546E+0	6.696E+0
-2.267E-2	3.585E+0	6.744E+0
-2.105E-2	3.549E+0	6.773E+0
-2.267E-2	3.562E+0	6.670E+0
-2.105E-2	3.555E+0	6.777E+0
-2.429E-2	3.617E+0	6.754E+0
-2.105E-2	3.585E+0	6.702E+0
-1.943E-2	3.539E+0	6.754E+0
-2.267E-2	3.578E+0	6.702E+0
-2.592E-2	3.555E+0	6.747E+0
-2.267E-2	3.549E+0	6.692E+0
-1.943E-2	3.601E+0	6.660E+0
-2.429E-2	3.575E+0	6.653E+0
-2.754E-2	3.568E+0	6.624E+0
-1.943E-2	3.523E+0	6.663E+0
-1.781E-2	3.591E+0	6.712E+0
-2.267E-2	3.578E+0	6.666E+0
-2.754E-2	3.552E+0	6.647E+0
-2.105E-2	3.487E+0	6.650E+0
-2.105E-2	3.533E+0	6.634E+0
-2.105E-2	3.523E+0	6.611E+0
-2.754E-2	3.614E+0	6.705E+0
-2.105E-2	3.533E+0	6.722E+0
-1.781E-2	3.513E+0	6.790E+0
-2.429E-2	3.510E+0	6.786E+0
-2.429E-2	3.588E+0	6.715E+0
-2.105E-2	3.533E+0	6.692E+0
-1.943E-2	3.539E+0	6.722E+0
-2.267E-2	3.549E+0	6.777E+0
-2.592E-2	3.542E+0	6.731E+0
-2.267E-2	3.513E+0	6.657E+0
-1.781E-2	3.542E+0	6.686E+0
-2.267E-2	3.604E+0	6.773E+0
-2.429E-2	3.601E+0	6.640E+0
-2.267E-2	3.542E+0	6.699E+0
-1.781E-2	3.562E+0	6.696E+0
-2.105E-2	3.637E+0	6.566E+0
-2.592E-2	3.552E+0	6.533E+0
-2.267E-2	3.546E+0	6.692E+0
-1.943E-2	3.559E+0	6.692E+0
-2.267E-2	3.549E+0	6.780E+0
-2.916E-2	3.533E+0	6.686E+0
-2.267E-2	3.513E+0	6.679E+0
-2.105E-2	3.578E+0	6.676E+0
-2.105E-2	3.526E+0	6.592E+0
-2.429E-2	3.624E+0	6.601E+0
-2.267E-2	3.555E+0	6.653E+0
-1.943E-2	3.620E+0	6.673E+0
-2.267E-2	3.568E+0	6.760E+0
-2.429E-2	3.581E+0	6.702E+0
-2.267E-2	3.578E+0	6.514E+0
-1.618E-2	3.510E+0	6.683E+0
-2.267E-2	3.562E+0	6.731E+0
-2.592E-2	3.562E+0	6.634E+0
-2.267E-2	3.526E+0	6.712E+0
-1.943E-2	3.529E+0	6.663E+0
-2.105E-2	3.526E+0	6.660E+0
-2.267E-2	3.549E+0	6.663E+0
-2.105E-2	3.546E+0	6.660E+0
-1.781E-2	3.575E+0	6.653E+0
-2.429E-2	3.526E+0	6.692E+0
-2.916E-2	3.594E+0	6.605E+0
-2.429E-2	3.526E+0	6.666E+0
-1.943E-2	3.614E+0	6.712E+0
-2.429E-2	3.481E+0	6.663E+0
-2.429E-2	3.549E+0	6.722E+0
-2.267E-2	3.513E+0	6.731E+0
-1.943E-2	3.650E+0	6.696E+0
-2.105E-2	3.504E+0	6.614E+0
-2.429E-2	3.546E+0	6.760E+0
-2.267E-2	3.559E+0	6.666E+0
-1.781E-2	3.624E+0	6.699E+0
-2.267E-2	3.520E+0	6.692E+0
-2.267E-2	3.575E+0	6.760E+0
-2.429E-2	3.536E+0	6.653E+0
-1.943E-2	3.575E+0	6.705E+0
-2.267E-2	3.624E+0	6.653E+0
-2.754E-2	3.526E+0	6.679E+0
-2.105E-2	3.494E+0	6.725E+0
-1.781E-2	3.552E+0	6.670E+0
-2.267E-2	3.598E+0	6.686E+0
-2.592E-2	3.581E+0	6.731E+0
-2.105E-2	3.601E+0	6.611E+0
-1.781E-2	3.546E+0	6.692E+0
-2.267E-2	3.497E+0	6.702E+0
-2.429E-2	3.565E+0	6.650E+0
-2.592E-2	3.562E+0	6.744E+0
-1.781E-2	3.614E+0	6.835E+0
-2.105E-2	3.559E+0	6.676E+0
-2.754E-2	3.643E+0	6.663E+0
-2.429E-2	3.497E+0	6.670E+0
-1.943E-2	3.562E+0	6.738E+0
-2.267E-2	3.523E+0	6.686E+0
-2.754E-2	3.617E+0	6.683E+0
-2.105E-2	3.504E+0	6.780E+0
-1.781E-2	3.562E+0	6.783E+0
-2.429E-2	3.585E+0	6.627E+0
-2.754E-2	3.617E+0	6.683E+0
-2.105E-2	3.578E+0	6.660E+0
-1.943E-2	3.523E+0	6.683E+0
-2.267E-2	3.572E+0	6.702E+0
-2.592E-2	3.549E+0	6.637E+0
-2.267E-2	3.504E+0	6.663E+0
-1.618E-2	3.633E+0	6.722E+0
-2.267E-2	3.591E+0	6.722E+0
-2.592E-2	3.549E+0	6.705E+0
-2.429E-2	3.562E+0	6.653E+0
-1.943E-2	3.562E+0	6.712E+0
-2.592E-2	3.585E+0	6.621E+0
-2.429E-2	3.620E+0	6.621E+0
-2.429E-2	3.529E+0	6.770E+0
-1.781E-2	3.601E+0	6.751E+0
-2.429E-2	3.513E+0	6.686E+0
-2.754E-2	3.562E+0	6.653E+0
-2.105E-2	3.568E+0	6.738E+0
-2.267E-2	3.662E+0	6.799E+0
-2.105E-2	3.607E+0	6.709E+0
-2.592E-2	3.500E+0	6.657E+0
-2.429E-2	3.617E+0	6.747E+0
-1.618E-2	3.552E+0	6.705E+0
-2.267E-2	3.536E+0	6.728E+0
-2.592E-2	3.581E+0	6.640E+0
-2.105E-2	3.594E+0	6.757E+0
-2.105E-2	3.559E+0	6.705E+0
-2.267E-2	3.484E+0	6.689E+0
-2.429E-2	3.487E+0	6.722E+0
-2.429E-2	3.546E+0	6.660E+0
-1.618E-2	3.575E+0	6.692E+0
-2.267E-2	3.581E+0	6.738E+0
-2.592E-2	3.523E+0	6.640E+0
-2.267E-2	3.546E+0	6.741E+0
-1.943E-2	3.585E+0	6.744E+0
-2.429E-2	3.559E+0	6.559E+0
-2.592E-2	3.598E+0	6.644E+0
-2.429E-2	3.617E+0	6.650E+0
-1.781E-2	3.542E+0	6.709E+0
-2.105E-2	3.575E+0	6.702E+0
-2.429E-2	3.594E+0	6.686E+0
-2.267E-2	3.565E+0	6.624E+0
-1.943E-2	3.517E+0	6.699E+0
-2.267E-2	3.513E+0	6.666E+0
-2.592E-2	3.546E+0	6.640E+0
-2.105E-2	3.588E+0	6.760E+0
-1.781E-2	3.539E+0	6.760E+0
-2.267E-2	3.526E+0	6.676E+0
-2.754E-2	3.562E+0	6.644E+0
-2.267E-2	3.562E+0	6.777E+0
-1.943E-2	3.601E+0	6.666E+0
-2.592E-2	3.568E+0	6.738E+0
-2.429E-2	3.581E+0	6.822E+0
-2.429E-2	3.633E+0	6.621E+0
-2.105E-2	3.559E+0	6.686E+0
-2.105E-2	3.559E+0	6.725E+0
-2.592E-2	3.494E+0	6.696E+0
-2.267E-2	3.536E+0	6.608E+0
-1.943E-2	3.601E+0	6.741E+0
-2.267E-2	3.536E+0	6.712E+0
-2.754E-2	3.559E+0	6.640E+0
-2.267E-2	3.607E+0	6.722E+0
-1.781E-2	3.627E+0	6.709E+0
-2.105E-2	3.461E+0	6.666E+0
-2.429E-2	3.624E+0	6.702E+0
-2.267E-2	3.478E+0	6.676E+0
-1.618E-2	3.585E+0	6.741E+0
-2.105E-2	3.504E+0	6.637E+0
-2.429E-2	3.504E+0	6.657E+0
-2.592E-2	3.536E+0	6.679E+0
-1.781E-2	3.552E+0	6.738E+0
-2.429E-2	3.513E+0	6.644E+0
-2.429E-2	3.562E+0	6.783E+0
-2.105E-2	3.607E+0	6.734E+0
-1.943E-2	3.497E+0	6.601E+0
-2.105E-2	3.549E+0	6.767E+0
-2.592E-2	3.637E+0	6.715E+0
-2.429E-2	3.562E+0	6.747E+0
-1.943E-2	3.578E+0	6.650E+0
-1.943E-2	3.517E+0	6.722E+0
-2.592E-2	3.539E+0	6.666E+0
-2.267E-2	3.591E+0	6.637E+0
-1.618E-2	3.523E+0	6.722E+0
-2.267E-2	3.562E+0	6.757E+0
-2.592E-2	3.624E+0	6.692E+0
-2.592E-2	3.585E+0	6.631E+0
-2.429E-2	3.552E+0	6.731E+0
-1.943E-2	3.487E+0	6.683E+0
-2.754E-2	3.581E+0	6.618E+0
-2.592E-2	3.510E+0	6.598E+0
-1.618E-2	3.562E+0	6.679E+0
-2.105E-2	3.546E+0	6.741E+0
-2.916E-2	3.620E+0	6.614E+0
-2.267E-2	3.607E+0	6.702E+0
-2.267E-2	3.555E+0	6.786E+0
-1.943E-2	3.526E+0	6.670E+0
-2.592E-2	3.491E+0	6.689E+0
-2.267E-2	3.585E+0	6.715E+0
-2.105E-2	3.549E+0	6.731E+0
-2.267E-2	3.594E+0	6.777E+0
-2.592E-2	3.523E+0	6.621E+0
-2.105E-2	3.555E+0	6.793E+0
-2.105E-2	3.478E+0	6.653E+0
-2.267E-2	3.484E+0	6.728E+0
-2.754E-2	3.614E+0	6.705E+0
-2.429E-2	3.666E+0	6.747E+0
-1.943E-2	3.529E+0	6.712E+0
-2.105E-2	3.542E+0	6.705E+0
-2.754E-2	3.559E+0	6.611E+0
-2.267E-2	3.504E+0	6.731E+0
-1.943E-2	3.533E+0	6.790E+0
-2.429E-2	3.575E+0	6.670E+0
-2.592E-2	3.578E+0	6.731E+0
-2.592E-2	3.533E+0	6.634E+0
-2.105E-2	3.601E+0	6.786E+0
-2.105E-2	3.546E+0	6.640E+0
-2.754E-2	3.643E+0	6.595E+0
-2.267E-2	3.568E+0	6.650E+0
-2.105E-2	3.494E+0	6.679E+0
-2.267E-2	3.546E+0	6.728E+0
-2.592E-2	3.523E+0	6.718E+0
-2.105E-2	3.562E+0	6.644E+0
-1.781E-2	3.552E+0	6.601E+0
-1.943E-2	3.549E+0	6.660E+0
-2.429E-2	3.542E+0	6.683E+0
-2.267E-2	3.562E+0	6.725E+0
-2.105E-2	3.555E+0	6.799E+0
-2.105E-2	3.491E+0	6.715E+0
-2.592E-2	3.575E+0	6.640E+0
-2.429E-2	3.575E+0	6.741E+0
-2.105E-2	3.611E+0	6.576E+0
-1.943E-2	3.546E+0	6.764E+0
-2.267E-2	3.640E+0	6.741E+0
-2.267E-2	3.413E+0	6.757E+0
-1.781E-2	3.559E+0	6.754E+0
-1.943E-2	3.591E+0	6.725E+0
-2.592E-2	3.627E+0	6.679E+0
-2.429E-2	3.546E+0	6.647E+0
-2.105E-2	3.500E+0	6.705E+0
-2.429E-2	3.526E+0	6.728E+0
-2.429E-2	3.568E+0	6.780E+0
-2.429E-2	3.529E+0	6.712E+0
-1.781E-2	3.542E+0	6.650E+0
-2.105E-2	3.539E+0	6.699E+0
-2.754E-2	3.624E+0	6.627E+0
-2.267E-2	3.575E+0	6.666E+0
-1.943E-2	3.555E+0	6.640E+0
-2.105E-2	3.575E+0	6.722E+0
-2.592E-2	3.523E+0	6.705E+0
-2.754E-2	3.594E+0	6.751E+0
-1.781E-2	3.598E+0	6.660E+0
-2.105E-2	3.526E+0	6.627E+0
-2.592E-2	3.607E+0	6.679E+0
-2.105E-2	3.523E+0	6.738E+0
-1.781E-2	3.552E+0	6.631E+0
-2.105E-2	3.559E+0	6.598E+0
-2.429E-2	3.559E+0	6.653E+0
-2.267E-2	3.552E+0	6.806E+0
-1.943E-2	3.627E+0	6.838E+0
-2.105E-2	3.565E+0	6.722E+0
-2.754E-2	3.523E+0	6.734E+0
-2.267E-2	3.539E+0	6.650E+0
-1.943E-2	3.536E+0	6.705E+0
-2.267E-2	3.510E+0	6.663E+0
-2.592E-2	3.542E+0	6.705E+0
-2.592E-2	3.620E+0	6.760E+0
-1.943E-2	3.594E+0	6.718E+0
-2.105E-2	3.549E+0	6.692E+0
-2.592E-2	3.549E+0	6.705E+0
-2.429E-2	3.568E+0	6.712E+0
-2.105E-2	3.429E+0	6.640E+0
-1.943E-2	3.497E+0	6.754E+0
-2.429E-2	3.614E+0	6.799E+0
-2.267E-2	3.565E+0	6.757E+0
-1.781E-2	3.598E+0	6.614E+0
-1.943E-2	3.562E+0	6.657E+0
-2.592E-2	3.533E+0	6.734E+0
-2.429E-2	3.497E+0	6.705E+0
-1.618E-2	3.585E+0	6.673E+0
-1.943E-2	3.484E+0	6.734E+0
-2.592E-2	3.542E+0	6.715E+0
-2.592E-2	3.549E+0	6.722E+0
-1.943E-2	3.611E+0	6.595E+0
-1.943E-2	3.435E+0	6.851E+0
-2.592E-2	3.549E+0	6.715E+0
-2.105E-2	3.562E+0	6.725E+0
-1.943E-2	3.529E+0	6.637E+0
-1.943E-2	3.591E+0	6.738E+0
-2.592E-2	3.484E+0	6.741E+0
-2.429E-2	3.601E+0	6.689E+0
-1.781E-2	3.536E+0	6.728E+0
-1.943E-2	3.539E+0	6.679E+0
-2.592E-2	3.510E+0	6.786E+0
-2.429E-2	3.611E+0	6.653E+0
-1.943E-2	3.604E+0	6.657E+0
-1.781E-2	3.455E+0	6.767E+0
-2.592E-2	3.536E+0	6.757E+0
-2.592E-2	3.539E+0	6.754E+0
-1.943E-2	3.468E+0	6.670E+0
-1.943E-2	3.481E+0	6.731E+0
-2.429E-2	3.604E+0	6.712E+0
-2.267E-2	3.510E+0	6.676E+0
-2.105E-2	3.474E+0	6.666E+0
-1.943E-2	3.555E+0	6.702E+0
-2.592E-2	3.549E+0	6.731E+0
-2.592E-2	3.546E+0	6.728E+0
-1.943E-2	3.588E+0	6.731E+0
-2.105E-2	3.500E+0	6.631E+0
-2.429E-2	3.591E+0	6.744E+0
-2.105E-2	3.594E+0	6.731E+0
-1.781E-2	3.520E+0	6.647E+0
-2.105E-2	3.497E+0	6.657E+0
-2.592E-2	3.497E+0	6.702E+0
-2.592E-2	3.484E+0	6.579E+0
-1.943E-2	3.562E+0	6.637E+0
-2.105E-2	3.611E+0	6.715E+0
-2.592E-2	3.533E+0	6.709E+0
-2.267E-2	3.578E+0	6.718E+0
-1.618E-2	3.529E+0	6.637E+0
-1.943E-2	3.594E+0	6.751E+0
-2.592E-2	3.611E+0	6.744E+0
-2.592E-2	3.526E+0	6.734E+0
-2.105E-2	3.539E+0	6.683E+0
-1.943E-2	3.546E+0	6.764E+0
-2.592E-2	3.572E+0	6.757E+0
-2.429E-2	3.504E+0	6.715E+0
-1.943E-2	3.552E+0	6.650E+0
-2.105E-2	3.517E+0	6.647E+0
-2.754E-2	3.546E+0	6.731E+0
-2.754E-2	3.581E+0	6.715E+0
-1.943E-2	3.575E+0	6.773E+0
-1.943E-2	3.539E+0	6.715E+0
-2.592E-2	3.504E+0	6.722E+0
-2.105E-2	3.542E+0	6.666E+0
-2.105E-2	3.611E+0	6.676E+0
-1.943E-2	3.555E+0	6.799E+0
-2.429E-2	3.572E+0	6.598E+0
-2.592E-2	3.627E+0	6.683E+0
-1.618E-2	3.578E+0	6.741E+0
-1.943E-2	3.513E+0	6.777E+0
-2.429E-2	3.542E+0	6.796E+0
-2.429E-2	3.581E+0	6.611E+0
-2.105E-2	3.611E+0	6.676E+0
-1.943E-2	3.607E+0	6.660E+0
-2.429E-2	3.604E+0	6.696E+0
-2.592E-2	3.549E+0	6.754E+0
-1.781E-2	3.591E+0	6.640E+0
-2.105E-2	3.533E+0	6.657E+0
-2.754E-2	3.568E+0	6.760E+0
-2.592E-2	3.572E+0	6.692E+0
-1.781E-2	3.523E+0	6.666E+0
-1.943E-2	3.526E+0	6.738E+0
-2.592E-2	3.562E+0	6.673E+0
-2.267E-2	3.601E+0	6.725E+0
-1.781E-2	3.533E+0	6.663E+0
-2.105E-2	3.585E+0	6.747E+0
-2.592E-2	3.594E+0	6.712E+0
-2.429E-2	3.588E+0	6.709E+0
-1.618E-2	3.585E+0	6.683E+0
-2.105E-2	3.533E+0	6.679E+0
-2.592E-2	3.575E+0	6.747E+0
-2.592E-2	3.598E+0	6.683E+0
-1.618E-2	3.533E+0	6.780E+0
-2.105E-2	3.529E+0	6.777E+0
-2.429E-2	3.549E+0	6.592E+0
-2.592E-2	3.546E+0	6.764E+0
-1.943E-2	3.617E+0	6.679E+0
-1.943E-2	3.555E+0	6.692E+0
-2.429E-2	3.494E+0	6.650E+0
-2.429E-2	3.542E+0	6.709E+0
-1.618E-2	3.585E+0	6.647E+0
-2.267E-2	3.620E+0	6.744E+0
-2.592E-2	3.552E+0	6.796E+0
-2.429E-2	3.578E+0	6.621E+0
-1.943E-2	3.568E+0	6.786E+0
-1.781E-2	3.617E+0	6.799E+0
-2.592E-2	3.568E+0	6.624E+0
-2.429E-2	3.526E+0	6.709E+0
-1.781E-2	3.611E+0	6.754E+0
-1.943E-2	3.568E+0	6.764E+0
-2.592E-2	3.565E+0	6.663E+0
-2.267E-2	3.604E+0	6.744E+0
-1.943E-2	3.568E+0	6.809E+0
-2.105E-2	3.604E+0	6.598E+0
-2.592E-2	3.559E+0	6.705E+0
-2.592E-2	3.520E+0	6.683E+0
-2.267E-2	3.572E+0	6.679E+0
-1.618E-2	3.611E+0	6.790E+0
-2.429E-2	3.526E+0	6.644E+0
-2.267E-2	3.598E+0	6.760E+0
-1.781E-2	3.497E+0	6.760E+0
-1.943E-2	3.549E+0	6.738E+0
-2.592E-2	3.484E+0	6.702E+0
-2.429E-2	3.601E+0	6.679E+0
-1.943E-2	3.549E+0	6.595E+0
-1.781E-2	3.552E+0	6.634E+0
-2.429E-2	3.555E+0	6.747E+0
-2.592E-2	3.549E+0	6.767E+0
-1.943E-2	3.572E+0	6.670E+0
-1.943E-2	3.533E+0	6.715E+0
-2.429E-2	3.491E+0	6.637E+0
-2.429E-2	3.552E+0	6.751E+0
-1.943E-2	3.598E+0	6.705E+0
-2.105E-2	3.549E+0	6.799E+0
-2.429E-2	3.598E+0	6.631E+0
-2.429E-2	3.607E+0	6.647E+0
-1.781E-2	3.539E+0	6.689E+0
-1.943E-2	3.562E+0	6.631E+0
-2.754E-2	3.517E+0	6.696E+0
-2.429E-2	3.542E+0	6.660E+0
-2.105E-2	3.510E+0	6.715E+0
-2.105E-2	3.517E+0	6.747E+0
-2.267E-2	3.604E+0	6.692E+0
-2.592E-2	3.497E+0	6.699E+0
-1.943E-2	3.504E+0	6.705E+0
-1.781E-2	3.601E+0	6.650E+0
-2.592E-2	3.572E+0	6.673E+0
-2.429E-2	3.520E+0	6.621E+0
-1.943E-2	3.578E+0	6.689E+0
-2.267E-2	3.539E+0	6.666E+0
-2.429E-2	3.591E+0	6.819E+0
-2.429E-2	3.559E+0	6.751E+0
-1.943E-2	3.478E+0	6.640E+0
-2.105E-2	3.617E+0	6.637E+0
-2.429E-2	3.539E+0	6.644E+0
-2.592E-2	3.500E+0	6.692E+0
-1.943E-2	3.513E+0	6.764E+0
-1.943E-2	3.585E+0	6.618E+0
-2.267E-2	3.607E+0	6.819E+0
-2.592E-2	3.562E+0	6.650E+0
-2.105E-2	3.546E+0	6.747E+0
-2.105E-2	3.517E+0	6.634E+0
-2.592E-2	3.565E+0	6.738E+0
-2.429E-2	3.601E+0	6.728E+0
-1.943E-2	3.517E+0	6.744E+0
-1.943E-2	3.529E+0	6.709E+0
-2.429E-2	3.513E+0	6.686E+0
-2.592E-2	3.598E+0	6.757E+0
-1.781E-2	3.598E+0	6.783E+0
-1.943E-2	3.517E+0	6.702E+0
-2.754E-2	3.478E+0	6.673E+0
-2.429E-2	3.588E+0	6.683E+0
-1.943E-2	3.562E+0	6.702E+0
-1.943E-2	3.549E+0	6.644E+0
-2.429E-2	3.581E+0	6.563E+0
-2.429E-2	3.542E+0	6.569E+0
-1.943E-2	3.494E+0	6.621E+0
-1.943E-2	3.604E+0	6.770E+0
-2.429E-2	3.513E+0	6.725E+0
-2.754E-2	3.526E+0	6.702E+0
-1.781E-2	3.549E+0	6.689E+0
-1.943E-2	3.555E+0	6.666E+0
-2.754E-2	3.523E+0	6.712E+0
-2.267E-2	3.578E+0	6.699E+0
-2.105E-2	3.591E+0	6.640E+0
-1.781E-2	3.572E+0	6.705E+0
-2.267E-2	3.517E+0	6.670E+0
-2.916E-2	3.565E+0	6.734E+0
-1.943E-2	3.575E+0	6.718E+0
-1.943E-2	3.568E+0	6.683E+0
-2.429E-2	3.507E+0	6.728E+0
-2.592E-2	3.562E+0	6.666E+0
-2.105E-2	3.591E+0	6.631E+0
-2.267E-2	3.562E+0	6.760E+0
-2.267E-2	3.520E+0	6.663E+0
-2.429E-2	3.601E+0	6.747E+0
-1.781E-2	3.478E+0	6.637E+0
-1.943E-2	3.559E+0	6.712E+0
-2.592E-2	3.601E+0	6.741E+0
-2.592E-2	3.611E+0	6.650E+0
-1.943E-2	3.484E+0	6.679E+0
-1.943E-2	3.539E+0	6.676E+0
-2.267E-2	3.523E+0	6.738E+0
-2.754E-2	3.549E+0	6.702E+0
-2.105E-2	3.507E+0	6.715E+0
-2.105E-2	3.510E+0	6.816E+0
-2.429E-2	3.568E+0	6.718E+0
-2.267E-2	3.555E+0	6.676E+0
-1.781E-2	3.552E+0	6.722E+0
-1.781E-2	3.494E+0	6.734E+0
-2.429E-2	3.507E+0	6.657E+0
-2.429E-2	3.646E+0	6.663E+0
-2.105E-2	3.604E+0	6.760E+0
-1.943E-2	3.533E+0	6.514E+0
-2.429E-2	3.572E+0	6.644E+0
-2.754E-2	3.575E+0	6.618E+0
-1.943E-2	3.555E+0	6.747E+0
-2.105E-2	3.555E+0	6.751E+0
-2.429E-2	3.513E+0	6.634E+0
-2.592E-2	3.481E+0	6.670E+0
-1.781E-2	3.546E+0	6.705E+0
-1.943E-2	3.588E+0	6.696E+0
-2.592E-2	3.552E+0	6.689E+0
-2.429E-2	3.529E+0	6.653E+0
-1.943E-2	3.520E+0	6.734E+0
-1.781E-2	3.565E+0	6.705E+0
-2.429E-2	3.565E+0	6.640E+0
-2.592E-2	3.555E+0	6.569E+0
-1.781E-2	3.529E+0	6.747E+0
-1.781E-2	3.542E+0	6.709E+0
-2.592E-2	3.552E+0	6.751E+0
-2.429E-2	3.546E+0	6.731E+0
-2.105E-2	3.601E+0	6.754E+0
-1.781E-2	3.513E+0	6.731E+0
-2.429E-2	3.546E+0	6.754E+0
-2.429E-2	3.549E+0	6.692E+0
-2.105E-2	3.578E+0	6.689E+0
-2.267E-2	3.523E+0	6.760E+0
-2.429E-2	3.588E+0	6.673E+0
-2.754E-2	3.497E+0	6.679E+0
-2.105E-2	3.672E+0	6.722E+0
-1.943E-2	3.591E+0	6.725E+0
-2.429E-2	3.578E+0	6.657E+0
-2.592E-2	3.575E+0	6.734E+0
-1.943E-2	3.552E+0	6.692E+0
-1.781E-2	3.640E+0	6.783E+0
-2.429E-2	3.559E+0	6.676E+0
-2.592E-2	3.484E+0	6.760E+0
-2.105E-2	3.549E+0	6.683E+0
-1.943E-2	3.575E+0	6.718E+0
-2.592E-2	3.598E+0	6.832E+0
-2.754E-2	3.565E+0	6.663E+0
-2.105E-2	3.491E+0	6.699E+0
-2.105E-2	3.575E+0	6.660E+0
-2.592E-2	3.507E+0	6.653E+0
-2.754E-2	3.539E+0	6.738E+0
-2.105E-2	3.598E+0	6.563E+0
-1.781E-2	3.536E+0	6.676E+0
-2.267E-2	3.572E+0	6.595E+0
-2.592E-2	3.591E+0	6.637E+0
-2.105E-2	3.517E+0	6.744E+0
-1.943E-2	3.513E+0	6.624E+0
-2.267E-2	3.559E+0	6.676E+0
-2.592E-2	3.627E+0	6.767E+0
-2.267E-2	3.578E+0	6.718E+0
-1.781E-2	3.555E+0	6.660E+0
-2.429E-2	3.529E+0	6.705E+0
-2.429E-2	3.526E+0	6.657E+0
-2.267E-2	3.546E+0	6.689E+0
-1.781E-2	3.594E+0	6.757E+0
-2.429E-2	3.546E+0	6.842E+0
-2.429E-2	3.500E+0	6.582E+0
-1.781E-2	3.575E+0	6.627E+0
-1.618E-2	3.568E+0	6.754E+0
-2.429E-2	3.598E+0	6.760E+0
-2.592E-2	3.562E+0	6.647E+0
-1.943E-2	3.572E+0	6.712E+0
-1.781E-2	3.529E+0	6.747E+0
-2.267E-2	3.578E+0	6.712E+0
-2.592E-2	3.601E+0	6.647E+0
-2.105E-2	3.487E+0	6.725E+0
-1.781E-2	3.562E+0	6.644E+0
-2.267E-2	3.517E+0	6.592E+0
-2.592E-2	3.653E+0	6.702E+0
-1.943E-2	3.539E+0	6.621E+0
-2.105E-2	3.565E+0	6.699E+0
-2.267E-2	3.594E+0	6.673E+0
-2.592E-2	3.601E+0	6.722E+0
-2.429E-2	3.572E+0	6.764E+0
-1.943E-2	3.630E+0	6.663E+0
-2.267E-2	3.620E+0	6.618E+0
-2.754E-2	3.607E+0	6.731E+0
-2.429E-2	3.594E+0	6.780E+0
-1.781E-2	3.630E+0	6.757E+0
-2.267E-2	3.526E+0	6.760E+0
-2.429E-2	3.611E+0	6.803E+0
-1.781E-2	3.555E+0	6.738E+0
-1.943E-2	3.504E+0	6.747E+0
-2.429E-2	3.484E+0	6.731E+0
-2.429E-2	3.591E+0	6.734E+0
-1.943E-2	3.555E+0	6.744E+0
-2.267E-2	3.624E+0	6.686E+0
-2.429E-2	3.513E+0	6.722E+0
-2.592E-2	3.526E+0	6.624E+0
-1.943E-2	3.585E+0	6.751E+0
-1.781E-2	3.591E+0	6.631E+0
-2.429E-2	3.601E+0	6.718E+0
-2.429E-2	3.536E+0	6.786E+0
-2.592E-2	3.549E+0	6.679E+0
-1.781E-2	3.578E+0	6.709E+0
-2.267E-2	3.546E+0	6.773E+0
-2.754E-2	3.533E+0	6.786E+0
-2.105E-2	3.562E+0	6.705E+0
-1.618E-2	3.513E+0	6.673E+0
-2.592E-2	3.513E+0	6.657E+0
-2.267E-2	3.491E+0	6.767E+0
-2.267E-2	3.546E+0	6.582E+0
-1.781E-2	3.507E+0	6.670E+0
-2.429E-2	3.594E+0	6.722E+0
-2.592E-2	3.555E+0	6.679E+0
-1.943E-2	3.562E+0	6.702E+0
-1.943E-2	3.611E+0	6.699E+0
-2.267E-2	3.562E+0	6.670E+0
-2.592E-2	3.604E+0	6.731E+0
-1.943E-2	3.598E+0	6.803E+0
-1.456E-2	3.568E+0	6.718E+0
-2.754E-2	3.494E+0	6.666E+0
-2.267E-2	3.601E+0	6.592E+0
-1.781E-2	3.507E+0	6.712E+0
-1.943E-2	3.591E+0	6.783E+0
-2.754E-2	3.588E+0	6.634E+0
-2.429E-2	3.549E+0	6.644E+0
-2.267E-2	3.565E+0	6.679E+0
-1.781E-2	3.601E+0	6.679E+0
-2.429E-2	3.559E+0	6.754E+0
-2.592E-2	3.536E+0	6.663E+0
-1.943E-2	3.611E+0	6.731E+0
-1.781E-2	3.572E+0	6.683E+0
-2.429E-2	3.604E+0	6.757E+0
-2.592E-2	3.630E+0	6.699E+0
-2.105E-2	3.533E+0	6.559E+0
-1.781E-2	3.617E+0	6.744E+0
-2.429E-2	3.526E+0	6.741E+0
-2.592E-2	3.549E+0	6.696E+0
-2.105E-2	3.517E+0	6.634E+0
-1.943E-2	3.455E+0	6.705E+0
-2.429E-2	3.594E+0	6.696E+0
-2.592E-2	3.581E+0	6.760E+0
-2.105E-2	3.533E+0	6.754E+0
-2.105E-2	3.468E+0	6.803E+0
-2.429E-2	3.542E+0	6.631E+0
-2.592E-2	3.507E+0	6.744E+0
-1.943E-2	3.539E+0	6.679E+0
-1.943E-2	3.578E+0	6.631E+0
-2.105E-2	3.510E+0	6.734E+0
-2.592E-2	3.536E+0	6.731E+0
-2.267E-2	3.555E+0	6.683E+0
-1.943E-2	3.536E+0	6.835E+0
-2.429E-2	3.588E+0	6.738E+0
-2.754E-2	3.653E+0	6.728E+0
-2.105E-2	3.546E+0	6.657E+0
-1.943E-2	3.604E+0	6.663E+0
-2.592E-2	3.572E+0	6.760E+0
-2.592E-2	3.594E+0	6.637E+0
-1.943E-2	3.559E+0	6.718E+0
-1.943E-2	3.510E+0	6.780E+0
-2.429E-2	3.546E+0	6.712E+0
-2.429E-2	3.562E+0	6.702E+0
-2.105E-2	3.585E+0	6.696E+0
-1.943E-2	3.581E+0	6.644E+0
-2.267E-2	3.546E+0	6.734E+0
-2.592E-2	3.500E+0	6.666E+0
-1.943E-2	3.520E+0	6.806E+0
-1.943E-2	3.565E+0	6.702E+0
-2.429E-2	3.572E+0	6.731E+0
-2.592E-2	3.650E+0	6.738E+0
-2.429E-2	3.513E+0	6.696E+0
-1.943E-2	3.523E+0	6.744E+0
-2.267E-2	3.594E+0	6.738E+0
-2.592E-2	3.559E+0	6.783E+0
-2.105E-2	3.624E+0	6.734E+0
-2.105E-2	3.549E+0	6.722E+0
-2.267E-2	3.523E+0	6.689E+0
-2.754E-2	3.491E+0	6.751E+0
-1.781E-2	3.562E+0	6.796E+0
-1.781E-2	3.591E+0	6.650E+0
-2.429E-2	3.604E+0	6.595E+0
-2.592E-2	3.601E+0	6.699E+0
-2.267E-2	3.539E+0	6.621E+0
-1.781E-2	3.578E+0	6.653E+0
-2.267E-2	3.620E+0	6.725E+0
-2.592E-2	3.536E+0	6.631E+0
-2.267E-2	3.601E+0	6.764E+0
-1.943E-2	3.546E+0	6.760E+0
-2.429E-2	3.465E+0	6.705E+0
-2.754E-2	3.578E+0	6.747E+0
-2.267E-2	3.542E+0	6.715E+0
-1.943E-2	3.513E+0	6.747E+0
-2.105E-2	3.591E+0	6.728E+0
-2.754E-2	3.542E+0	6.618E+0
-1.943E-2	3.513E+0	6.731E+0
-1.943E-2	3.598E+0	6.728E+0
-2.267E-2	3.581E+0	6.663E+0
-2.754E-2	3.549E+0	6.670E+0
-1.943E-2	3.536E+0	6.686E+0
-1.781E-2	3.504E+0	6.709E+0
-2.754E-2	3.507E+0	6.683E+0
-2.592E-2	3.542E+0	6.770E+0
-2.105E-2	3.581E+0	6.611E+0
-1.943E-2	3.604E+0	6.576E+0
-2.592E-2	3.513E+0	6.647E+0
-2.592E-2	3.568E+0	6.670E+0
-2.105E-2	3.607E+0	6.722E+0
-1.781E-2	3.555E+0	6.709E+0
-2.105E-2	3.559E+0	6.670E+0
-2.916E-2	3.594E+0	6.702E+0
-1.943E-2	3.497E+0	6.627E+0
-1.781E-2	3.607E+0	6.592E+0
-2.429E-2	3.526E+0	6.663E+0
-2.754E-2	3.591E+0	6.705E+0
-2.105E-2	3.607E+0	6.556E+0
-1.781E-2	3.562E+0	6.709E+0
-2.105E-2	3.572E+0	6.563E+0
-2.754E-2	3.546E+0	6.679E+0
-2.267E-2	3.520E+0	6.790E+0
-1.781E-2	3.607E+0	6.715E+0
-2.267E-2	3.500E+0	6.634E+0
-2.429E-2	3.542E+0	6.790E+0
-2.267E-2	3.666E+0	6.670E+0
-1.781E-2	3.559E+0	6.650E+0
-2.267E-2	3.520E+0	6.728E+0
-2.754E-2	3.555E+0	6.657E+0
-2.267E-2	3.594E+0	6.741E+0
-1.781E-2	3.565E+0	6.676E+0
-2.429E-2	3.601E+0	6.683E+0
-2.592E-2	3.491E+0	6.731E+0
-2.105E-2	3.555E+0	6.621E+0
-1.943E-2	3.546E+0	6.679E+0
-2.267E-2	3.572E+0	6.744E+0
-2.592E-2	3.604E+0	6.728E+0
-2.105E-2	3.562E+0	6.647E+0
-1.781E-2	3.572E+0	6.660E+0
-2.267E-2	3.542E+0	6.773E+0
-2.592E-2	3.575E+0	6.696E+0
-2.267E-2	3.585E+0	6.653E+0
-2.105E-2	3.549E+0	6.621E+0
-2.105E-2	3.614E+0	6.653E+0
-2.754E-2	3.588E+0	6.637E+0
-2.105E-2	3.481E+0	6.631E+0
-2.105E-2	3.494E+0	6.595E+0
-2.267E-2	3.591E+0	6.709E+0
-2.429E-2	3.614E+0	6.777E+0
-2.105E-2	3.624E+0	6.709E+0
-1.781E-2	3.581E+0	6.660E+0
-2.105E-2	3.585E+0	6.793E+0
-2.592E-2	3.598E+0	6.809E+0
-2.105E-2	3.630E+0	6.653E+0
-2.105E-2	3.578E+0	6.611E+0
-2.105E-2	3.559E+0	6.621E+0
-2.754E-2	3.552E+0	6.683E+0
-2.105E-2	3.562E+0	6.751E+0
-1.943E-2	3.588E+0	6.754E+0
-1.943E-2	3.533E+0	6.715E+0
-2.754E-2	3.617E+0	6.699E+0
-2.105E-2	3.575E+0	6.696E+0
-2.105E-2	3.491E+0	6.692E+0
-2.267E-2	3.581E+0	6.644E+0
-2.429E-2	3.549E+0	6.670E+0
-2.429E-2	3.504E+0	6.767E+0
-1.781E-2	3.546E+0	6.676E+0
-1.943E-2	3.517E+0	6.702E+0
-2.429E-2	3.565E+0	6.666E+0
-2.267E-2	3.640E+0	6.673E+0
-1.781E-2	3.487E+0	6.657E+0
-2.105E-2	3.568E+0	6.786E+0
-2.429E-2	3.585E+0	6.770E+0
-2.267E-2	3.419E+0	6.702E+0
-1.781E-2	3.601E+0	6.657E+0
-2.267E-2	3.517E+0	6.747E+0
-2.754E-2	3.653E+0	6.728E+0
-1.943E-2	3.520E+0	6.644E+0
-1.781E-2	3.517E+0	6.715E+0
-2.267E-2	3.539E+0	6.640E+0
-2.754E-2	3.591E+0	6.712E+0
-2.267E-2	3.591E+0	6.637E+0
-1.943E-2	3.539E+0	6.670E+0
-2.267E-2	3.487E+0	6.705E+0
-2.592E-2	3.565E+0	6.699E+0
-2.267E-2	3.500E+0	6.731E+0
-1.781E-2	3.536E+0	6.627E+0
-2.105E-2	3.575E+0	6.715E+0
-2.916E-2	3.526E+0	6.650E+0
-2.267E-2	3.565E+0	6.734E+0
-1.781E-2	3.555E+0	6.692E+0
-2.429E-2	3.630E+0	6.679E+0
-2.592E-2	3.533E+0	6.670E+0
-1.781E-2	3.604E+0	6.670E+0
-1.781E-2	3.539E+0	6.611E+0
-2.105E-2	3.633E+0	6.718E+0
-2.592E-2	3.575E+0	6.751E+0
-1.943E-2	3.513E+0	6.679E+0
-1.781E-2	3.559E+0	6.663E+0
-2.267E-2	3.546E+0	6.725E+0
-2.592E-2	3.542E+0	6.715E+0
-2.105E-2	3.588E+0	6.673E+0
-1.943E-2	3.533E+0	6.663E+0
-2.105E-2	3.572E+0	6.689E+0
-2.592E-2	3.568E+0	6.838E+0
-2.105E-2	3.659E+0	6.673E+0
-1.943E-2	3.465E+0	6.712E+0
-2.429E-2	3.523E+0	6.738E+0
-2.592E-2	3.562E+0	6.647E+0
-2.267E-2	3.546E+0	6.650E+0
-1.943E-2	3.539E+0	6.673E+0
-2.429E-2	3.585E+0	6.572E+0
-2.592E-2	3.504E+0	6.605E+0
-2.105E-2	3.572E+0	6.760E+0
-1.618E-2	3.523E+0	6.709E+0
-2.267E-2	3.533E+0	6.624E+0
-2.592E-2	3.539E+0	6.634E+0
-2.592E-2	3.500E+0	6.702E+0
-1.781E-2	3.546E+0	6.647E+0
-2.267E-2	3.614E+0	6.683E+0
-2.267E-2	3.529E+0	6.634E+0
-2.105E-2	3.536E+0	6.657E+0
-1.943E-2	3.559E+0	6.751E+0
-2.105E-2	3.523E+0	6.757E+0
-2.592E-2	3.627E+0	6.790E+0
-2.429E-2	3.520E+0	6.767E+0
-1.943E-2	3.526E+0	6.722E+0
-2.267E-2	3.523E+0	6.725E+0
-2.916E-2	3.627E+0	6.618E+0
-2.429E-2	3.520E+0	6.627E+0
-1.943E-2	3.581E+0	6.709E+0
-2.267E-2	3.517E+0	6.767E+0
-2.429E-2	3.601E+0	6.653E+0
-2.267E-2	3.614E+0	6.699E+0
-2.105E-2	3.598E+0	6.605E+0
-2.105E-2	3.607E+0	6.770E+0
-2.592E-2	3.497E+0	6.618E+0
-2.267E-2	3.594E+0	6.819E+0
-1.781E-2	3.523E+0	6.618E+0
-2.105E-2	3.646E+0	6.683E+0
-2.592E-2	3.513E+0	6.715E+0
-2.267E-2	3.591E+0	6.718E+0
-1.781E-2	3.500E+0	6.679E+0
-2.105E-2	3.555E+0	6.790E+0
-2.429E-2	3.565E+0	6.715E+0
-2.267E-2	3.585E+0	6.734E+0
-1.943E-2	3.546E+0	6.657E+0
-2.105E-2	3.510E+0	6.673E+0
-2.429E-2	3.552E+0	6.715E+0
-2.429E-2	3.513E+0	6.647E+0
-1.618E-2	3.581E+0	6.741E+0
-2.429E-2	3.562E+0	6.663E+0
-2.592E-2	3.617E+0	6.634E+0
-2.429E-2	3.565E+0	6.786E+0
-1.781E-2	3.513E+0	6.705E+0
-2.429E-2	3.539E+0	6.653E+0
-2.592E-2	3.562E+0	6.592E+0
-2.105E-2	3.562E+0	6.767E+0
-1.781E-2	3.624E+0	6.725E+0
-2.105E-2	3.520E+0	6.624E+0
-2.754E-2	3.627E+0	6.705E+0
-1.781E-2	3.611E+0	6.592E+0
-2.267E-2	3.552E+0	6.663E+0
-1.943E-2	3.559E+0	6.751E+0
-2.592E-2	3.529E+0	6.699E+0
-2.105E-2	3.575E+0	6.634E+0
-1.781E-2	3.565E+0	6.799E+0
-2.105E-2	3.581E+0	6.627E+0
-2.267E-2	3.510E+0	6.696E+0
-2.105E-2	3.510E+0	6.686E+0
-1.943E-2	3.562E+0	6.705E+0
-1.943E-2	3.523E+0	6.696E+0
-2.592E-2	3.491E+0	6.764E+0
-2.105E-2	3.565E+0	6.767E+0
-2.105E-2	3.523E+0	6.686E+0
-2.267E-2	3.529E+0	6.728E+0
-2.754E-2	3.481E+0	6.725E+0
-2.267E-2	3.659E+0	6.712E+0
-1.618E-2	3.581E+0	6.650E+0
-2.105E-2	3.546E+0	6.679E+0
-2.916E-2	3.581E+0	6.816E+0
-2.267E-2	3.601E+0	6.601E+0
-1.456E-2	3.533E+0	6.631E+0
-2.267E-2	3.504E+0	6.679E+0
-2.429E-2	3.594E+0	6.657E+0
-2.105E-2	3.474E+0	6.725E+0
-1.943E-2	3.552E+0	6.705E+0
-1.943E-2	3.497E+0	6.670E+0
-2.429E-2	3.594E+0	6.676E+0
-2.105E-2	3.539E+0	6.624E+0
-2.105E-2	3.513E+0	6.647E+0
-1.943E-2	3.562E+0	6.722E+0
-2.429E-2	3.536E+0	6.702E+0
-2.267E-2	3.520E+0	6.722E+0
-1.943E-2	3.546E+0	6.777E+0
-2.105E-2	3.471E+0	6.757E+0
-2.429E-2	3.529E+0	6.637E+0
-2.429E-2	3.572E+0	6.686E+0
-1.781E-2	3.572E+0	6.822E+0
-2.429E-2	3.565E+0	6.647E+0
-2.592E-2	3.549E+0	6.777E+0
-2.429E-2	3.539E+0	6.637E+0
-2.105E-2	3.529E+0	6.589E+0
-2.105E-2	3.575E+0	6.666E+0
-2.592E-2	3.614E+0	6.712E+0
-2.267E-2	3.578E+0	6.767E+0
-1.943E-2	3.520E+0	6.702E+0
-1.943E-2	3.562E+0	6.751E+0
-2.429E-2	3.539E+0	6.744E+0
-2.105E-2	3.562E+0	6.734E+0
-1.618E-2	3.542E+0	6.592E+0
-1.943E-2	3.520E+0	6.611E+0
-2.754E-2	3.523E+0	6.744E+0
-2.592E-2	3.591E+0	6.702E+0
-2.105E-2	3.517E+0	6.679E+0
-2.105E-2	3.542E+0	6.757E+0
-2.267E-2	3.507E+0	6.722E+0
-2.592E-2	3.552E+0	6.799E+0
-1.781E-2	3.575E+0	6.611E+0
-2.105E-2	3.575E+0	6.611E+0
-2.592E-2	3.646E+0	6.657E+0
-2.267E-2	3.575E+0	6.621E+0
-1.618E-2	3.562E+0	6.696E+0
-2.105E-2	3.497E+0	6.663E+0
-2.592E-2	3.568E+0	6.786E+0
-2.429E-2	3.585E+0	6.741E+0
-1.943E-2	3.529E+0	6.569E+0
-2.267E-2	3.568E+0	6.803E+0
-2.429E-2	3.529E+0	6.786E+0
-2.429E-2	3.555E+0	6.715E+0
-1.943E-2	3.484E+0	6.666E+0
-2.105E-2	3.526E+0	6.627E+0
-2.754E-2	3.598E+0	6.699E+0
-2.267E-2	3.565E+0	6.799E+0
-1.943E-2	3.448E+0	6.722E+0
-2.105E-2	3.614E+0	6.718E+0
-2.592E-2	3.562E+0	6.747E+0
-2.429E-2	3.598E+0	6.663E+0
-2.105E-2	3.585E+0	6.738E+0
-2.105E-2	3.542E+0	6.689E+0
-2.592E-2	3.604E+0	6.624E+0
-2.429E-2	3.614E+0	6.751E+0
-1.943E-2	3.471E+0	6.702E+0
-1.781E-2	3.581E+0	6.796E+0
-2.429E-2	3.546E+0	6.734E+0
-2.267E-2	3.562E+0	6.631E+0
-1.943E-2	3.555E+0	6.799E+0
-2.267E-2	3.513E+0	6.751E+0
-2.429E-2	3.546E+0	6.777E+0
-2.429E-2	3.552E+0	6.699E+0
-1.943E-2	3.542E+0	6.718E+0
-2.105E-2	3.562E+0	6.738E+0
-2.592E-2	3.594E+0	6.767E+0
-2.429E-2	3.497E+0	6.621E+0
-2.105E-2	3.646E+0	6.699E+0
-1.618E-2	3.539E+0	6.660E+0
-2.592E-2	3.536E+0	6.660E+0
-2.429E-2	3.497E+0	6.751E+0
-1.781E-2	3.533E+0	6.634E+0
-2.429E-2	3.565E+0	6.647E+0
-2.592E-2	3.555E+0	6.686E+0
-2.267E-2	3.542E+0	6.757E+0
-1.781E-2	3.520E+0	6.624E+0
-1.943E-2	3.539E+0	6.683E+0
-2.754E-2	3.555E+0	6.692E+0
-2.105E-2	3.588E+0	6.647E+0
-1.781E-2	3.549E+0	6.715E+0
-1.781E-2	3.549E+0	6.712E+0
-2.592E-2	3.675E+0	6.692E+0
-2.267E-2	3.533E+0	6.738E+0
-1.943E-2	3.604E+0	6.734E+0
-1.943E-2	3.546E+0	6.563E+0
-2.429E-2	3.507E+0	6.796E+0
-2.267E-2	3.500E+0	6.689E+0
-1.943E-2	3.585E+0	6.786E+0
-2.105E-2	3.491E+0	6.738E+0
-2.267E-2	3.523E+0	6.786E+0
-2.267E-2	3.539E+0	6.689E+0
-1.943E-2	3.578E+0	6.738E+0
-1.943E-2	3.568E+0	6.679E+0
-2.592E-2	3.507E+0	6.712E+0
-2.429E-2	3.510E+0	6.686E+0
-1.781E-2	3.497E+0	6.692E+0
-2.105E-2	3.513E+0	6.718E+0
-2.592E-2	3.555E+0	6.705E+0
-2.429E-2	3.555E+0	6.741E+0
-1.781E-2	3.604E+0	6.806E+0
-2.267E-2	3.523E+0	6.637E+0
-2.592E-2	3.546E+0	6.780E+0
-2.267E-2	3.594E+0	6.637E+0
-1.943E-2	3.559E+0	6.731E+0
-1.943E-2	3.520E+0	6.644E+0
-2.592E-2	3.565E+0	6.825E+0
-2.592E-2	3.575E+0	6.718E+0
-1.781E-2	3.555E+0	6.709E+0
-2.429E-2	3.559E+0	6.637E+0
-2.754E-2	3.562E+0	6.725E+0
-2.267E-2	3.507E+0	6.722E+0
-1.781E-2	3.559E+0	6.722E+0
-2.267E-2	3.585E+0	6.670E+0
-2.592E-2	3.497E+0	6.731E+0
-2.267E-2	3.552E+0	6.595E+0
-1.456E-2	3.604E+0	6.673E+0
-2.105E-2	3.507E+0	6.738E+0
-2.267E-2	3.572E+0	6.709E+0
-2.754E-2	3.555E+0	6.673E+0
-2.105E-2	3.536E+0	6.686E+0
-2.105E-2	3.520E+0	6.679E+0
-2.429E-2	3.591E+0	6.650E+0
-2.267E-2	3.517E+0	6.715E+0
-1.943E-2	3.627E+0	6.624E+0
-1.943E-2	3.585E+0	6.764E+0
-2.592E-2	3.646E+0	6.722E+0
-2.267E-2	3.643E+0	6.738E+0
-1.943E-2	3.529E+0	6.741E+0
-1.943E-2	3.581E+0	6.783E+0
-2.592E-2	3.572E+0	6.728E+0
-2.105E-2	3.552E+0	6.738E+0
-1.618E-2	3.526E+0	6.657E+0
-2.105E-2	3.529E+0	6.705E+0
-2.429E-2	3.555E+0	6.728E+0
-2.429E-2	3.491E+0	6.657E+0
-2.267E-2	3.542E+0	6.663E+0
-2.105E-2	3.555E+0	6.608E+0
-2.429E-2	3.591E+0	6.770E+0
-2.267E-2	3.559E+0	6.634E+0
-1.781E-2	3.565E+0	6.712E+0
-1.943E-2	3.611E+0	6.764E+0
-2.592E-2	3.504E+0	6.799E+0
-2.267E-2	3.585E+0	6.657E+0
-1.781E-2	3.513E+0	6.683E+0
-2.105E-2	3.555E+0	6.689E+0
-2.429E-2	3.549E+0	6.686E+0
-2.754E-2	3.572E+0	6.702E+0
-1.943E-2	3.510E+0	6.569E+0
-2.429E-2	3.494E+0	6.709E+0
-2.429E-2	3.568E+0	6.627E+0
-2.429E-2	3.523E+0	6.773E+0
-1.943E-2	3.601E+0	6.683E+0
-2.267E-2	3.624E+0	6.696E+0
-2.592E-2	3.572E+0	6.722E+0
-2.105E-2	3.581E+0	6.683E+0
-1.781E-2	3.426E+0	6.673E+0
-2.105E-2	3.581E+0	6.683E+0
-2.592E-2	3.585E+0	6.734E+0
-2.267E-2	3.594E+0	6.731E+0
-1.618E-2	3.604E+0	6.621E+0
-1.943E-2	3.517E+0	6.650E+0
-2.592E-2	3.487E+0	6.670E+0
-2.592E-2	3.565E+0	6.637E+0
-1.943E-2	3.575E+0	6.699E+0
-2.105E-2	3.500E+0	6.718E+0
-2.429E-2	3.474E+0	6.790E+0
-2.592E-2	3.520E+0	6.624E+0
-1.781E-2	3.650E+0	6.637E+0
-2.105E-2	3.559E+0	6.660E+0
-2.592E-2	3.549E+0	6.676E+0
-2.267E-2	3.549E+0	6.653E+0
-1.618E-2	3.517E+0	6.683E+0
-2.267E-2	3.529E+0	6.634E+0
-2.754E-2	3.523E+0	6.650E+0
-2.754E-2	3.585E+0	6.624E+0
-2.105E-2	3.594E+0	6.631E+0
-1.943E-2	3.588E+0	6.673E+0
-2.592E-2	3.478E+0	6.608E+0
-2.429E-2	3.653E+0	6.728E+0
-2.105E-2	3.562E+0	6.589E+0
-2.105E-2	3.517E+0	6.777E+0
-2.429E-2	3.513E+0	6.637E+0
-2.592E-2	3.588E+0	6.650E+0
-1.943E-2	3.500E+0	6.764E+0
-2.429E-2	3.491E+0	6.627E+0
-2.429E-2	3.562E+0	6.741E+0
-2.429E-2	3.539E+0	6.757E+0
-1.781E-2	3.617E+0	6.576E+0
-1.943E-2	3.627E+0	6.699E+0
-2.592E-2	3.504E+0	6.754E+0
-2.592E-2	3.523E+0	6.634E+0
-2.105E-2	3.637E+0	6.660E+0
-2.105E-2	3.578E+0	6.634E+0
-2.429E-2	3.523E+0	6.618E+0
-2.429E-2	3.562E+0	6.731E+0
-2.267E-2	3.594E+0	6.712E+0
-2.105E-2	3.546E+0	6.676E+0
-2.429E-2	3.624E+0	6.741E+0
-2.592E-2	3.474E+0	6.605E+0
-1.943E-2	3.562E+0	6.829E+0
-2.429E-2	3.510E+0	6.634E+0
-2.429E-2	3.539E+0	6.618E+0
-2.592E-2	3.513E+0	6.592E+0
-1.943E-2	3.594E+0	6.660E+0
-2.105E-2	3.520E+0	6.718E+0
-2.754E-2	3.536E+0	6.712E+0
-2.592E-2	3.552E+0	6.627E+0
-2.105E-2	3.601E+0	6.686E+0
-1.943E-2	3.617E+0	6.653E+0
-2.754E-2	3.523E+0	6.702E+0
-2.429E-2	3.598E+0	6.722E+0
-1.618E-2	3.607E+0	6.663E+0
-2.105E-2	3.504E+0	6.670E+0
-2.267E-2	3.520E+0	6.718E+0
-2.754E-2	3.484E+0	6.692E+0
-1.943E-2	3.672E+0	6.734E+0
-2.105E-2	3.572E+0	6.647E+0
-2.429E-2	3.546E+0	6.819E+0
-2.429E-2	3.510E+0	6.773E+0
-2.105E-2	3.500E+0	6.728E+0
-2.105E-2	3.572E+0	6.767E+0
-2.429E-2	3.568E+0	6.689E+0
-2.267E-2	3.578E+0	6.601E+0
-1.943E-2	3.659E+0	6.702E+0
-1.943E-2	3.662E+0	6.624E+0
-2.429E-2	3.559E+0	6.689E+0
-2.592E-2	3.588E+0	6.692E+0
-1.781E-2	3.572E+0	6.605E+0
-1.943E-2	3.620E+0	6.605E+0
-2.592E-2	3.555E+0	6.702E+0
-2.429E-2	3.539E+0	6.683E+0
-1.781E-2	3.510E+0	6.611E+0
-2.267E-2	3.578E+0	6.689E+0
-2.429E-2	3.549E+0	6.786E+0
-2.429E-2	3.549E+0	6.683E+0
-1.781E-2	3.497E+0	6.770E+0
-2.105E-2	3.549E+0	6.614E+0
-2.592E-2	3.617E+0	6.712E+0
-2.429E-2	3.575E+0	6.647E+0
-2.105E-2	3.491E+0	6.744E+0
-2.267E-2	3.598E+0	6.751E+0
-2.267E-2	3.594E+0	6.666E+0
-2.267E-2	3.546E+0	6.621E+0
-2.105E-2	3.539E+0	6.595E+0
-2.105E-2	3.520E+0	6.676E+0
-2.429E-2	3.559E+0	6.621E+0
-2.429E-2	3.523E+0	6.657E+0
-2.105E-2	3.607E+0	6.722E+0
-1.781E-2	3.575E+0	6.614E+0
-2.754E-2	3.581E+0	6.644E+0
-2.592E-2	3.559E+0	6.657E+0
-1.781E-2	3.575E+0	6.757E+0
-1.781E-2	3.562E+0	6.653E+0
-2.429E-2	3.588E+0	6.722E+0
-2.429E-2	3.507E+0	6.670E+0
-1.781E-2	3.510E+0	6.793E+0
-1.943E-2	3.559E+0	6.640E+0
-2.592E-2	3.546E+0	6.790E+0
-2.267E-2	3.562E+0	6.650E+0
-1.943E-2	3.491E+0	6.660E+0
-1.781E-2	3.546E+0	6.760E+0
-2.592E-2	3.578E+0	6.650E+0
-2.429E-2	3.617E+0	6.692E+0
-1.943E-2	3.607E+0	6.637E+0
-2.105E-2	3.588E+0	6.627E+0
-2.429E-2	3.517E+0	6.614E+0
-2.429E-2	3.578E+0	6.760E+0
-1.781E-2	3.562E+0	6.709E+0
-1.943E-2	3.542E+0	6.725E+0
-2.267E-2	3.646E+0	6.589E+0
-2.754E-2	3.620E+0	6.738E+0
-1.943E-2	3.614E+0	6.744E+0
-1.618E-2	3.465E+0	6.634E+0
-2.429E-2	3.526E+0	6.618E+0
-2.754E-2	3.552E+0	6.657E+0
-1.943E-2	3.575E+0	6.715E+0
-1.943E-2	3.523E+0	6.624E+0
-2.429E-2	3.458E+0	6.676E+0
-2.429E-2	3.533E+0	6.540E+0
-1.943E-2	3.458E+0	6.679E+0
-2.267E-2	3.504E+0	6.741E+0
-2.592E-2	3.500E+0	6.744E+0
-2.592E-2	3.517E+0	6.686E+0
-1.943E-2	3.539E+0	6.657E+0
-1.456E-2	3.487E+0	6.699E+0
-2.754E-2	3.507E+0	6.657E+0
-2.592E-2	3.513E+0	6.699E+0
-1.943E-2	3.588E+0	6.696E+0
-2.105E-2	3.572E+0	6.728E+0
-2.429E-2	3.546E+0	6.718E+0
-2.592E-2	3.487E+0	6.666E+0
-1.943E-2	3.637E+0	6.595E+0
-2.105E-2	3.568E+0	6.657E+0
-2.592E-2	3.581E+0	6.673E+0
-2.592E-2	3.585E+0	6.728E+0
-1.781E-2	3.549E+0	6.585E+0
-1.618E-2	3.542E+0	6.741E+0
-2.267E-2	3.546E+0	6.718E+0
-2.592E-2	3.568E+0	6.653E+0
-2.105E-2	3.572E+0	6.699E+0
-1.943E-2	3.559E+0	6.601E+0
-2.429E-2	3.549E+0	6.653E+0
-2.429E-2	3.552E+0	6.653E+0
-2.105E-2	3.517E+0	6.734E+0
-1.943E-2	3.568E+0	6.754E+0
-2.592E-2	3.575E+0	6.744E+0
-2.592E-2	3.565E+0	6.705E+0
-1.943E-2	3.539E+0	6.790E+0
-1.943E-2	3.575E+0	6.741E+0
-2.429E-2	3.494E+0	6.601E+0
-2.429E-2	3.552E+0	6.689E+0
-2.105E-2	3.507E+0	6.731E+0
-1.781E-2	3.533E+0	6.747E+0
-2.267E-2	3.549E+0	6.640E+0
-2.267E-2	3.536E+0	6.806E+0
-1.943E-2	3.539E+0	6.689E+0
-2.105E-2	3.588E+0	6.618E+0
-2.429E-2	3.520E+0	6.692E+0
-2.592E-2	3.526E+0	6.705E+0
-1.943E-2	3.539E+0	6.731E+0
-1.943E-2	3.594E+0	6.699E+0
-2.429E-2	3.546E+0	6.825E+0
-2.429E-2	3.546E+0	6.731E+0
-2.105E-2	3.598E+0	6.718E+0
-1.943E-2	3.585E+0	6.696E+0
-2.429E-2	3.620E+0	6.611E+0
-2.429E-2	3.500E+0	6.702E+0
-1.781E-2	3.491E+0	6.731E+0
-1.781E-2	3.552E+0	6.702E+0
-2.429E-2	3.435E+0	6.793E+0
-2.592E-2	3.604E+0	6.647E+0
-1.781E-2	3.546E+0	6.709E+0
-2.105E-2	3.581E+0	6.592E+0
-2.592E-2	3.526E+0	6.657E+0
-2.592E-2	3.533E+0	6.709E+0
-1.781E-2	3.494E+0	6.572E+0
-2.105E-2	3.529E+0	6.767E+0
-2.754E-2	3.568E+0	6.728E+0
-2.592E-2	3.588E+0	6.744E+0
-1.943E-2	3.572E+0	6.696E+0
-1.781E-2	3.507E+0	6.731E+0
-2.754E-2	3.536E+0	6.673E+0
-2.592E-2	3.546E+0	6.608E+0
-1.943E-2	3.559E+0	6.764E+0
-2.105E-2	3.633E+0	6.722E+0
-2.429E-2	3.481E+0	6.709E+0
-2.105E-2	3.598E+0	6.663E+0
-2.105E-2	3.542E+0	6.572E+0
-1.943E-2	3.637E+0	6.653E+0
-2.267E-2	3.598E+0	6.653E+0
-2.267E-2	3.452E+0	6.686E+0
-1.943E-2	3.578E+0	6.653E+0
-1.943E-2	3.455E+0	6.614E+0
-2.429E-2	3.607E+0	6.696E+0
-2.429E-2	3.504E+0	6.637E+0
-2.105E-2	3.568E+0	6.702E+0
-1.618E-2	3.572E+0	6.744E+0
-2.429E-2	3.572E+0	6.627E+0
-2.429E-2	3.568E+0	6.640E+0
-1.943E-2	3.536E+0	6.699E+0
-1.781E-2	3.617E+0	6.709E+0
-2.267E-2	3.481E+0	6.644E+0
-2.592E-2	3.513E+0	6.640E+0
-2.105E-2	3.578E+0	6.601E+0
-2.105E-2	3.572E+0	6.751E+0
-2.916E-2	3.526E+0	6.689E+0
-2.267E-2	3.510E+0	6.712E+0
-2.105E-2	3.620E+0	6.722E+0
-1.943E-2	3.578E+0	6.738E+0
-2.592E-2	3.562E+0	6.663E+0
-2.592E-2	3.572E+0	6.725E+0
-1.943E-2	3.591E+0	6.670E+0
-2.267E-2	3.552E+0	6.686E+0
-2.429E-2	3.565E+0	6.715E+0
-2.592E-2	3.552E+0	6.734E+0
-1.943E-2	3.604E+0	6.640E+0
-2.267E-2	3.578E+0	6.715E+0
-2.267E-2	3.575E+0	6.702E+0
-2.105E-2	3.536E+0	6.696E+0
-2.105E-2	3.601E+0	6.676E+0
-1.943E-2	3.465E+0	6.764E+0
-2.429E-2	3.559E+0	6.692E+0
-2.592E-2	3.533E+0	6.679E+0
-1.943E-2	3.555E+0	6.650E+0
-1.781E-2	3.546E+0	6.816E+0
-2.267E-2	3.529E+0	6.838E+0
-2.429E-2	3.581E+0	6.722E+0
-2.267E-2	3.585E+0	6.715E+0
-1.781E-2	3.568E+0	6.618E+0
-2.429E-2	3.568E+0	6.653E+0
-2.592E-2	3.572E+0	6.686E+0
-2.267E-2	3.507E+0	6.679E+0
-1.943E-2	3.604E+0	6.601E+0
-2.429E-2	3.581E+0	6.718E+0
-2.592E-2	3.565E+0	6.608E+0
-1.943E-2	3.520E+0	6.738E+0
-1.781E-2	3.529E+0	6.686E+0
-2.267E-2	3.542E+0	6.712E+0
-2.592E-2	3.598E+0	6.747E+0
-1.943E-2	3.504E+0	6.614E+0
-1.781E-2	3.474E+0	6.585E+0
-2.592E-2	3.552E+0	6.812E+0
-2.592E-2	3.546E+0	6.634E+0
-2.105E-2	3.523E+0	6.676E+0
-2.105E-2	3.549E+0	6.647E+0
-2.267E-2	3.591E+0	6.796E+0
-2.592E-2	3.494E+0	6.699E+0
-1.943E-2	3.487E+0	6.712E+0
-1.943E-2	3.549E+0	6.631E+0
-2.267E-2	3.491E+0	6.640E+0
-2.592E-2	3.533E+0	6.689E+0
-2.267E-2	3.666E+0	6.679E+0
-2.105E-2	3.542E+0	6.660E+0
-2.592E-2	3.559E+0	6.760E+0
-2.592E-2	3.552E+0	6.696E+0
-1.618E-2	3.562E+0	6.640E+0
-2.105E-2	3.546E+0	6.754E+0
-2.592E-2	3.465E+0	6.673E+0
-2.429E-2	3.533E+0	6.673E+0
-1.943E-2	3.536E+0	6.734E+0
-2.267E-2	3.546E+0	6.751E+0
-2.267E-2	3.452E+0	6.624E+0
-2.429E-2	3.614E+0	6.734E+0
-1.943E-2	3.526E+0	6.741E+0
-1.943E-2	3.588E+0	6.640E+0
-2.429E-2	3.591E+0	6.705E+0
-2.592E-2	3.633E+0	6.660E+0
-2.105E-2	3.517E+0	6.683E+0
-1.781E-2	3.562E+0	6.676E+0
-2.429E-2	3.562E+0	6.692E+0
-2.592E-2	3.461E+0	6.744E+0
-2.267E-2	3.611E+0	6.812E+0
-1.943E-2	3.513E+0	6.696E+0
-2.429E-2	3.507E+0	6.790E+0
-2.267E-2	3.510E+0	6.744E+0
-2.267E-2	3.565E+0	6.718E+0
-2.105E-2	3.552E+0	6.728E+0
-2.592E-2	3.520E+0	6.627E+0
-2.592E-2	3.536E+0	6.634E+0
-1.943E-2	3.588E+0	6.764E+0
-1.456E-2	3.617E+0	6.640E+0
-2.429E-2	3.594E+0	6.741E+0
-2.754E-2	3.549E+0	6.725E+0
-1.943E-2	3.588E+0	6.741E+0
-1.781E-2	3.546E+0	6.611E+0
-2.429E-2	3.591E+0	6.702E+0
-2.429E-2	3.585E+0	6.722E+0
-1.943E-2	3.559E+0	6.780E+0
-1.781E-2	3.568E+0	6.631E+0
-2.592E-2	3.624E+0	6.702E+0
-2.916E-2	3.633E+0	6.592E+0
-2.267E-2	3.572E+0	6.670E+0
-1.943E-2	3.575E+0	6.796E+0
-2.267E-2	3.546E+0	6.796E+0
-2.592E-2	3.581E+0	6.666E+0
-2.267E-2	3.620E+0	6.790E+0
-1.943E-2	3.507E+0	6.692E+0
-2.105E-2	3.549E+0	6.670E+0
-2.754E-2	3.542E+0	6.488E+0
-2.105E-2	3.607E+0	6.618E+0
-1.781E-2	3.523E+0	6.676E+0
-2.429E-2	3.591E+0	6.673E+0
-2.592E-2	3.523E+0	6.696E+0
-1.943E-2	3.562E+0	6.709E+0
-1.781E-2	3.497E+0	6.657E+0
-2.267E-2	3.497E+0	6.679E+0
-2.592E-2	3.517E+0	6.660E+0
-2.105E-2	3.552E+0	6.686E+0
-1.781E-2	3.568E+0	6.773E+0
-2.429E-2	3.578E+0	6.692E+0
-2.429E-2	3.617E+0	6.747E+0
-2.429E-2	3.517E+0	6.738E+0
-1.943E-2	3.575E+0	6.676E+0
-2.267E-2	3.601E+0	6.653E+0
-2.592E-2	3.526E+0	6.660E+0
-2.267E-2	3.601E+0	6.666E+0
-1.781E-2	3.562E+0	6.699E+0
-2.429E-2	3.533E+0	6.686E+0
-2.754E-2	3.529E+0	6.696E+0
-1.781E-2	3.542E+0	6.676E+0
-1.943E-2	3.604E+0	6.790E+0
-2.267E-2	3.523E+0	6.715E+0
-2.754E-2	3.568E+0	6.770E+0
-2.105E-2	3.549E+0	6.754E+0
-1.943E-2	3.523E+0	6.605E+0
-1.943E-2	3.598E+0	6.653E+0
-2.429E-2	3.598E+0	6.647E+0
-1.781E-2	3.481E+0	6.686E+0
-1.781E-2	3.539E+0	6.741E+0
-2.267E-2	3.523E+0	6.657E+0
-2.429E-2	3.633E+0	6.728E+0
-1.943E-2	3.562E+0	6.663E+0
-1.781E-2	3.484E+0	6.679E+0
-2.429E-2	3.565E+0	6.767E+0
-2.592E-2	3.504E+0	6.559E+0
-1.943E-2	3.529E+0	6.692E+0
-2.105E-2	3.549E+0	6.747E+0
-2.105E-2	3.517E+0	6.715E+0
-2.429E-2	3.568E+0	6.582E+0
-1.943E-2	3.581E+0	6.722E+0
-1.781E-2	3.559E+0	6.699E+0
-2.429E-2	3.549E+0	6.666E+0
-2.754E-2	3.552E+0	6.614E+0
-1.943E-2	3.478E+0	6.731E+0
-1.618E-2	3.565E+0	6.634E+0
-2.267E-2	3.575E+0	6.679E+0
-2.429E-2	3.555E+0	6.640E+0
-2.105E-2	3.601E+0	6.621E+0
-1.943E-2	3.575E+0	6.660E+0
-2.267E-2	3.555E+0	6.647E+0
-2.592E-2	3.504E+0	6.676E+0
-1.943E-2	3.455E+0	6.696E+0
-2.105E-2	3.607E+0	6.679E+0
-2.267E-2	3.604E+0	6.653E+0
-2.754E-2	3.617E+0	6.760E+0
-2.105E-2	3.520E+0	6.644E+0
-1.781E-2	3.555E+0	6.699E+0
-2.267E-2	3.572E+0	6.709E+0
-2.429E-2	3.474E+0	6.634E+0
-2.105E-2	3.549E+0	6.728E+0
-1.781E-2	3.529E+0	6.640E+0
-2.105E-2	3.526E+0	6.725E+0
-2.754E-2	3.491E+0	6.790E+0
-2.105E-2	3.513E+0	6.670E+0
-1.943E-2	3.484E+0	6.582E+0
-2.267E-2	3.549E+0	6.722E+0
-2.592E-2	3.523E+0	6.657E+0
-2.429E-2	3.546E+0	6.780E+0
-2.105E-2	3.504E+0	6.741E+0
-2.429E-2	3.572E+0	6.822E+0
-2.754E-2	3.575E+0	6.585E+0
-1.943E-2	3.497E+0	6.705E+0
-1.943E-2	3.578E+0	6.767E+0
-2.267E-2	3.630E+0	6.764E+0
-2.592E-2	3.539E+0	6.686E+0
-2.267E-2	3.575E+0	6.764E+0
-1.781E-2	3.517E+0	6.644E+0
-2.592E-2	3.575E+0	6.786E+0
-2.592E-2	3.539E+0	6.696E+0
-1.943E-2	3.620E+0	6.764E+0
-2.105E-2	3.504E+0	6.679E+0
-2.105E-2	3.607E+0	6.783E+0
-2.754E-2	3.578E+0	6.644E+0
-2.105E-2	3.617E+0	6.799E+0
-1.781E-2	3.539E+0	6.715E+0
-2.105E-2	3.500E+0	6.692E+0
-2.592E-2	3.588E+0	6.679E+0
-2.105E-2	3.526E+0	6.709E+0
-1.456E-2	3.562E+0	6.683E+0
-1.943E-2	3.575E+0	6.653E+0
-2.267E-2	3.565E+0	6.673E+0
-2.267E-2	3.555E+0	6.689E+0
-1.781E-2	3.546E+0	6.631E+0
-2.429E-2	3.591E+0	6.702E+0
-2.916E-2	3.468E+0	6.686E+0
-2.429E-2	3.672E+0	6.715E+0
-1.456E-2	3.624E+0	6.679E+0
-2.267E-2	3.607E+0	6.702E+0
-2.267E-2	3.523E+0	6.507E+0
-2.429E-2	3.549E+0	6.576E+0
-1.781E-2	3.607E+0	6.673E+0
-2.105E-2	3.604E+0	6.640E+0
-2.592E-2	3.565E+0	6.702E+0
-2.105E-2	3.581E+0	6.660E+0
-1.943E-2	3.562E+0	6.722E+0
-2.267E-2	3.552E+0	6.624E+0
-2.592E-2	3.627E+0	6.647E+0
-2.429E-2	3.526E+0	6.715E+0
-1.943E-2	3.594E+0	6.605E+0
-2.105E-2	3.552E+0	6.614E+0
-2.592E-2	3.565E+0	6.793E+0
-2.429E-2	3.555E+0	6.686E+0
-1.943E-2	3.513E+0	6.676E+0
-2.105E-2	3.656E+0	6.657E+0
-2.592E-2	3.491E+0	6.670E+0
-1.781E-2	3.546E+0	6.741E+0
-1.781E-2	3.578E+0	6.683E+0
-2.267E-2	3.523E+0	6.725E+0
-2.267E-2	3.575E+0	6.653E+0
-2.429E-2	3.539E+0	6.777E+0
-1.781E-2	3.539E+0	6.614E+0
-2.267E-2	3.513E+0	6.631E+0
-2.754E-2	3.578E+0	6.618E+0
-2.429E-2	3.536E+0	6.705E+0
-1.943E-2	3.523E+0	6.608E+0
-2.105E-2	3.578E+0	6.663E+0
-2.592E-2	3.536E+0	6.699E+0
-2.592E-2	3.555E+0	6.572E+0
-2.105E-2	3.549E+0	6.637E+0
-2.429E-2	3.591E+0	6.666E+0
-2.592E-2	3.562E+0	6.718E+0
-2.105E-2	3.513E+0	6.653E+0
-1.781E-2	3.585E+0	6.822E+0
-2.105E-2	3.562E+0	6.634E+0
-2.429E-2	3.568E+0	6.741E+0
-1.943E-2	3.409E+0	6.624E+0
-2.105E-2	3.565E+0	6.663E+0
-2.267E-2	3.471E+0	6.618E+0
-2.429E-2	3.526E+0	6.679E+0
-2.267E-2	3.549E+0	6.696E+0
-1.943E-2	3.611E+0	6.624E+0
-2.429E-2	3.591E+0	6.715E+0
-2.916E-2	3.581E+0	6.631E+0
-1.943E-2	3.598E+0	6.754E+0
-1.943E-2	3.546E+0	6.611E+0
-2.429E-2	3.533E+0	6.631E+0
-2.592E-2	3.598E+0	6.734E+0
-2.105E-2	3.568E+0	6.734E+0
-1.781E-2	3.588E+0	6.829E+0
-2.267E-2	3.598E+0	6.640E+0
-2.592E-2	3.555E+0	6.657E+0
-2.429E-2	3.620E+0	6.751E+0
-1.943E-2	3.542E+0	6.621E+0
-2.105E-2	3.539E+0	6.663E+0
-2.754E-2	3.549E+0	6.722E+0
-1.943E-2	3.653E+0	6.699E+0
-1.943E-2	3.585E+0	6.618E+0
-2.105E-2	3.604E+0	6.582E+0
-2.754E-2	3.578E+0	6.832E+0
-2.429E-2	3.546E+0	6.683E+0
-2.267E-2	3.533E+0	6.627E+0
-1.943E-2	3.484E+0	6.744E+0
-2.429E-2	3.568E+0	6.576E+0
-2.429E-2	3.507E+0	6.699E+0
-1.781E-2	3.536E+0	6.637E+0
-2.267E-2	3.536E+0	6.634E+0
-2.592E-2	3.546E+0	6.660E+0
-2.267E-2	3.601E+0	6.728E+0
-2.105E-2	3.568E+0	6.624E+0
-1.781E-2	3.594E+0	6.734E+0
-2.429E-2	3.500E+0	6.722E+0
-2.267E-2	3.484E+0	6.640E+0
-1.943E-2	3.494E+0	6.608E+0
-1.943E-2	3.572E+0	6.790E+0
-2.592E-2	3.461E+0	6.624E+0
-2.429E-2	3.520E+0	6.699E+0
-1.781E-2	3.526E+0	6.644E+0
-1.943E-2	3.533E+0	6.608E+0
-2.754E-2	3.484E+0	6.670E+0
-2.429E-2	3.575E+0	6.670E+0
-2.105E-2	3.620E+0	6.705E+0
-2.267E-2	3.539E+0	6.663E+0
-2.754E-2	3.529E+0	6.614E+0
-2.267E-2	3.559E+0	6.692E+0
-2.105E-2	3.520E+0	6.699E+0
-2.105E-2	3.478E+0	6.618E+0
-2.754E-2	3.523E+0	6.855E+0
-1.781E-2	3.520E+0	6.689E+0
-1.781E-2	3.585E+0	6.647E+0
-2.105E-2	3.562E+0	6.705E+0
-2.267E-2	3.568E+0	6.504E+0
-2.267E-2	3.523E+0	6.647E+0
-1.781E-2	3.601E+0	6.780E+0
-2.105E-2	3.578E+0	6.621E+0
-2.429E-2	3.611E+0	6.640E+0
-2.267E-2	3.549E+0	6.640E+0
-1.943E-2	3.517E+0	6.696E+0
-2.105E-2	3.650E+0	6.799E+0
-2.754E-2	3.585E+0	6.663E+0
-2.267E-2	3.578E+0	6.731E+0
-1.781E-2	3.513E+0	6.718E+0
-2.105E-2	3.542E+0	6.637E+0
-2.267E-2	3.555E+0	6.692E+0
-2.105E-2	3.529E+0	6.692E+0
-1.781E-2	3.578E+0	6.569E+0
-2.267E-2	3.614E+0	6.663E+0
-2.754E-2	3.572E+0	6.666E+0
-1.943E-2	3.591E+0	6.653E+0
-2.105E-2	3.578E+0	6.614E+0
-1.943E-2	3.568E+0	6.686E+0
-2.267E-2	3.536E+0	6.647E+0
-2.267E-2	3.581E+0	6.702E+0
-1.781E-2	3.465E+0	6.689E+0
-1.943E-2	3.523E+0	6.676E+0
-2.429E-2	3.523E+0	6.734E+0
-2.267E-2	3.533E+0	6.751E+0
-1.943E-2	3.546E+0	6.598E+0
-2.105E-2	3.533E+0	6.624E+0
-2.592E-2	3.546E+0	6.631E+0
-2.105E-2	3.517E+0	6.683E+0
-1.781E-2	3.559E+0	6.595E+0
-2.267E-2	3.585E+0	6.689E+0
-2.592E-2	3.666E+0	6.676E+0
-2.267E-2	3.637E+0	6.692E+0
-1.781E-2	3.529E+0	6.592E+0
-1.781E-2	3.542E+0	6.673E+0
-2.592E-2	3.607E+0	6.871E+0
-2.105E-2	3.549E+0	6.634E+0
-1.943E-2	3.484E+0	6.702E+0
-2.267E-2	3.555E+0	6.657E+0
-2.916E-2	3.539E+0	6.683E+0
-2.592E-2	3.633E+0	6.686E+0
-1.618E-2	3.481E+0	6.689E+0
-2.429E-2	3.539E+0	6.741E+0
-2.754E-2	3.526E+0	6.621E+0
-2.267E-2	3.559E+0	6.764E+0
-2.105E-2	3.614E+0	6.702E+0
-1.943E-2	3.578E+0	6.670E+0
-2.916E-2	3.617E+0	6.653E+0
-2.267E-2	3.559E+0	6.696E+0
-1.943E-2	3.546E+0	6.673E+0
-2.105E-2	3.549E+0	6.689E+0
-2.592E-2	3.568E+0	6.683E+0
-2.267E-2	3.568E+0	6.731E+0
-1.618E-2	3.630E+0	6.718E+0
-1.943E-2	3.549E+0	6.689E+0
-2.592E-2	3.611E+0	6.767E+0
-2.267E-2	3.611E+0	6.738E+0
-1.943E-2	3.559E+0	6.696E+0
-2.267E-2	3.536E+0	6.786E+0
-2.754E-2	3.591E+0	6.709E+0
-2.267E-2	3.536E+0	6.627E+0
-1.943E-2	3.539E+0	6.709E+0
-2.267E-2	3.581E+0	6.760E+0
-2.592E-2	3.575E+0	6.631E+0
-2.267E-2	3.627E+0	6.666E+0
-2.105E-2	3.552E+0	6.614E+0
-2.105E-2	3.598E+0	6.715E+0
-2.429E-2	3.630E+0	6.592E+0
-2.267E-2	3.601E+0	6.709E+0
-1.781E-2	3.601E+0	6.722E+0
-2.267E-2	3.465E+0	6.686E+0
-2.592E-2	3.559E+0	6.556E+0
-2.267E-2	3.591E+0	6.770E+0
-1.781E-2	3.536E+0	6.705E+0
-2.267E-2	3.575E+0	6.699E+0
-2.267E-2	3.581E+0	6.660E+0
-2.267E-2	3.555E+0	6.673E+0
-2.105E-2	3.568E+0	6.722E+0
-2.105E-2	3.517E+0	6.585E+0
-2.429E-2	3.562E+0	6.666E+0
-2.267E-2	3.640E+0	6.621E+0
-1.618E-2	3.494E+0	6.627E+0
-1.943E-2	3.588E+0	6.734E+0
-2.592E-2	3.533E+0	6.686E+0
-2.267E-2	3.562E+0	6.566E+0
-1.943E-2	3.552E+0	6.640E+0
-2.267E-2	3.578E+0	6.760E+0
-2.754E-2	3.546E+0	6.592E+0
-2.105E-2	3.539E+0	6.741E+0
-1.781E-2	3.585E+0	6.741E+0
-2.105E-2	3.565E+0	6.722E+0
-2.592E-2	3.510E+0	6.566E+0
-2.592E-2	3.513E+0	6.673E+0
-1.781E-2	3.536E+0	6.611E+0
-2.429E-2	3.497E+0	6.686E+0
-2.592E-2	3.465E+0	6.650E+0
-2.592E-2	3.578E+0	6.679E+0
-1.943E-2	3.539E+0	6.699E+0
-2.267E-2	3.529E+0	6.660E+0
-2.592E-2	3.517E+0	6.614E+0
-2.267E-2	3.461E+0	6.877E+0
-1.781E-2	3.637E+0	6.715E+0
-2.105E-2	3.591E+0	6.689E+0
-2.429E-2	3.529E+0	6.624E+0
-2.429E-2	3.565E+0	6.653E+0
-1.781E-2	3.611E+0	6.734E+0
-1.781E-2	3.494E+0	6.624E+0
[truncated: 80,062 more rows]
