# Supplementary material for: Improved ANAP incorporation and VCF analysis reveal details of P2X7 current facilitation and a limited conformational interplay between ATP binding and the intracellular ballast domain
Source: eLife. 2023 Jan 4;12:e82479. doi: 10.7554/eLife.82479 (PMC9859053; doi:10.7554/eLife.82479)
Supplement: Figure 3—figure supplement 3—source data 2. [file elife-82479-fig3-figsupp3-data2.zip › Figure-3_figure-supplement-3_source-data-2/DeltaCys-constructs/l23/27.csv]

-5.349E-2	1.157E+1	2.557E+1
-5.349E-2	1.161E+1	2.535E+1
-5.025E-2	1.154E+1	2.551E+1
-4.700E-2	1.162E+1	2.545E+1
-5.187E-2	1.147E+1	2.550E+1
-5.511E-2	1.151E+1	2.565E+1
-4.700E-2	1.162E+1	2.557E+1
-4.538E-2	1.144E+1	2.552E+1
-5.187E-2	1.170E+1	2.557E+1
-5.349E-2	1.164E+1	2.543E+1
-4.862E-2	1.155E+1	2.539E+1
-4.700E-2	1.154E+1	2.529E+1
-5.187E-2	1.153E+1	2.545E+1
-5.673E-2	1.155E+1	2.558E+1
-4.862E-2	1.154E+1	2.533E+1
-5.187E-2	1.138E+1	2.552E+1
-5.187E-2	1.147E+1	2.570E+1
-5.349E-2	1.157E+1	2.549E+1
-4.862E-2	1.140E+1	2.548E+1
-4.700E-2	1.158E+1	2.571E+1
-5.025E-2	1.156E+1	2.545E+1
-5.187E-2	1.145E+1	2.538E+1
-5.025E-2	1.147E+1	2.560E+1
-4.538E-2	1.157E+1	2.558E+1
-5.187E-2	1.154E+1	2.575E+1
-5.349E-2	1.165E+1	2.563E+1
-4.376E-2	1.154E+1	2.557E+1
-4.862E-2	1.160E+1	2.556E+1
-5.187E-2	1.163E+1	2.552E+1
-5.511E-2	1.153E+1	2.549E+1
-5.025E-2	1.162E+1	2.546E+1
-4.700E-2	1.150E+1	2.545E+1
-5.349E-2	1.160E+1	2.543E+1
-5.511E-2	1.143E+1	2.553E+1
-4.538E-2	1.163E+1	2.549E+1
-4.538E-2	1.158E+1	2.550E+1
-5.187E-2	1.160E+1	2.552E+1
-5.511E-2	1.159E+1	2.549E+1
-4.700E-2	1.143E+1	2.546E+1
-4.700E-2	1.153E+1	2.548E+1
-5.187E-2	1.163E+1	2.560E+1
-5.187E-2	1.166E+1	2.564E+1
-5.025E-2	1.150E+1	2.552E+1
-4.700E-2	1.151E+1	2.548E+1
-5.349E-2	1.146E+1	2.552E+1
-5.673E-2	1.158E+1	2.547E+1
-4.700E-2	1.139E+1	2.559E+1
-4.538E-2	1.155E+1	2.545E+1
-5.025E-2	1.151E+1	2.541E+1
-5.187E-2	1.155E+1	2.573E+1
-4.862E-2	1.165E+1	2.538E+1
-4.700E-2	1.147E+1	2.550E+1
-4.862E-2	1.158E+1	2.550E+1
-5.511E-2	1.168E+1	2.551E+1
-4.862E-2	1.160E+1	2.551E+1
-5.025E-2	1.164E+1	2.542E+1
-5.187E-2	1.142E+1	2.562E+1
-5.511E-2	1.143E+1	2.565E+1
-4.862E-2	1.153E+1	2.547E+1
-4.538E-2	1.158E+1	2.553E+1
-5.187E-2	1.153E+1	2.558E+1
-4.862E-2	1.153E+1	2.558E+1
-4.700E-2	1.158E+1	2.536E+1
-5.025E-2	1.148E+1	2.558E+1
-5.187E-2	1.151E+1	2.536E+1
-5.349E-2	1.148E+1	2.537E+1
-5.025E-2	1.145E+1	2.553E+1
-4.862E-2	1.143E+1	2.556E+1
-5.187E-2	1.141E+1	2.570E+1
-5.349E-2	1.142E+1	2.544E+1
-5.025E-2	1.147E+1	2.554E+1
-4.862E-2	1.153E+1	2.546E+1
-5.187E-2	1.150E+1	2.556E+1
-5.511E-2	1.154E+1	2.569E+1
-5.025E-2	1.152E+1	2.564E+1
-4.538E-2	1.147E+1	2.550E+1
-5.349E-2	1.143E+1	2.546E+1
-5.349E-2	1.174E+1	2.547E+1
-4.862E-2	1.163E+1	2.552E+1
-4.700E-2	1.154E+1	2.547E+1
-5.025E-2	1.159E+1	2.544E+1
-5.349E-2	1.159E+1	2.561E+1
-4.700E-2	1.145E+1	2.548E+1
-4.862E-2	1.149E+1	2.554E+1
-5.187E-2	1.152E+1	2.533E+1
-5.349E-2	1.164E+1	2.545E+1
-5.025E-2	1.150E+1	2.548E+1
-4.700E-2	1.150E+1	2.553E+1
-5.349E-2	1.155E+1	2.542E+1
-5.187E-2	1.145E+1	2.529E+1
-4.862E-2	1.158E+1	2.558E+1
-4.538E-2	1.159E+1	2.552E+1
-5.187E-2	1.153E+1	2.547E+1
-5.349E-2	1.153E+1	2.541E+1
-5.025E-2	1.138E+1	2.539E+1
-4.700E-2	1.163E+1	2.555E+1
-5.187E-2	1.160E+1	2.553E+1
-5.187E-2	1.160E+1	2.555E+1
-4.862E-2	1.147E+1	2.533E+1
-4.700E-2	1.155E+1	2.548E+1
-4.862E-2	1.153E+1	2.552E+1
-5.349E-2	1.161E+1	2.560E+1
-4.862E-2	1.158E+1	2.555E+1
-4.700E-2	1.157E+1	2.535E+1
-5.187E-2	1.163E+1	2.572E+1
-5.349E-2	1.147E+1	2.546E+1
-4.700E-2	1.149E+1	2.538E+1
-4.700E-2	1.149E+1	2.553E+1
-5.187E-2	1.162E+1	2.544E+1
-5.349E-2	1.165E+1	2.560E+1
-5.187E-2	1.147E+1	2.553E+1
-4.700E-2	1.157E+1	2.569E+1
-5.187E-2	1.158E+1	2.568E+1
-5.349E-2	1.155E+1	2.542E+1
-5.025E-2	1.150E+1	2.554E+1
-4.700E-2	1.159E+1	2.548E+1
-5.187E-2	1.148E+1	2.559E+1
-5.025E-2	1.158E+1	2.557E+1
-4.862E-2	1.135E+1	2.532E+1
-4.862E-2	1.149E+1	2.557E+1
-5.511E-2	1.143E+1	2.564E+1
-5.511E-2	1.157E+1	2.564E+1
-4.862E-2	1.155E+1	2.550E+1
-4.862E-2	1.163E+1	2.538E+1
-5.187E-2	1.156E+1	2.545E+1
-5.349E-2	1.154E+1	2.562E+1
-4.700E-2	1.141E+1	2.555E+1
-4.538E-2	1.159E+1	2.570E+1
-5.349E-2	1.143E+1	2.548E+1
-5.025E-2	1.161E+1	2.564E+1
-4.376E-2	1.157E+1	2.556E+1
-4.862E-2	1.160E+1	2.528E+1
-5.187E-2	1.154E+1	2.557E+1
-5.673E-2	1.165E+1	2.541E+1
-4.862E-2	1.156E+1	2.541E+1
-4.700E-2	1.151E+1	2.550E+1
-5.349E-2	1.164E+1	2.556E+1
-5.187E-2	1.156E+1	2.554E+1
-5.025E-2	1.155E+1	2.562E+1
-4.376E-2	1.156E+1	2.559E+1
-5.025E-2	1.144E+1	2.559E+1
-5.349E-2	1.163E+1	2.560E+1
-4.700E-2	1.153E+1	2.541E+1
-4.862E-2	1.157E+1	2.536E+1
-5.025E-2	1.155E+1	2.552E+1
-5.349E-2	1.159E+1	2.571E+1
-5.025E-2	1.153E+1	2.549E+1
-4.862E-2	1.155E+1	2.553E+1
-5.187E-2	1.153E+1	2.559E+1
-5.511E-2	1.156E+1	2.551E+1
-5.025E-2	1.155E+1	2.536E+1
-4.700E-2	1.144E+1	2.559E+1
-4.700E-2	1.156E+1	2.558E+1
-5.349E-2	1.157E+1	2.539E+1
-4.700E-2	1.160E+1	2.552E+1
-4.538E-2	1.151E+1	2.537E+1
-5.187E-2	1.149E+1	2.554E+1
-5.187E-2	1.158E+1	2.569E+1
-4.538E-2	1.150E+1	2.546E+1
-4.538E-2	1.150E+1	2.561E+1
-5.349E-2	1.162E+1	2.544E+1
-5.349E-2	1.150E+1	2.556E+1
-4.700E-2	1.164E+1	2.547E+1
-4.700E-2	1.160E+1	2.551E+1
-5.187E-2	1.154E+1	2.561E+1
-5.673E-2	1.160E+1	2.562E+1
-4.700E-2	1.146E+1	2.543E+1
-4.700E-2	1.151E+1	2.533E+1
-5.187E-2	1.152E+1	2.574E+1
-5.511E-2	1.168E+1	2.537E+1
-4.538E-2	1.163E+1	2.547E+1
-4.700E-2	1.161E+1	2.562E+1
-5.187E-2	1.146E+1	2.537E+1
-5.349E-2	1.156E+1	2.564E+1
-4.862E-2	1.152E+1	2.551E+1
-4.538E-2	1.135E+1	2.565E+1
-5.187E-2	1.150E+1	2.575E+1
-5.187E-2	1.154E+1	2.555E+1
-4.862E-2	1.150E+1	2.534E+1
-4.700E-2	1.164E+1	2.548E+1
-5.349E-2	1.149E+1	2.559E+1
-5.187E-2	1.166E+1	2.551E+1
-4.862E-2	1.150E+1	2.557E+1
-4.700E-2	1.159E+1	2.548E+1
-5.187E-2	1.144E+1	2.542E+1
-5.349E-2	1.147E+1	2.557E+1
-5.025E-2	1.156E+1	2.561E+1
-4.538E-2	1.151E+1	2.541E+1
-5.511E-2	1.153E+1	2.542E+1
-5.511E-2	1.157E+1	2.554E+1
-4.862E-2	1.147E+1	2.577E+1
-4.700E-2	1.153E+1	2.557E+1
-4.862E-2	1.161E+1	2.557E+1
-5.187E-2	1.144E+1	2.571E+1
-4.862E-2	1.161E+1	2.558E+1
-4.700E-2	1.139E+1	2.566E+1
-5.187E-2	1.151E+1	2.563E+1
-5.187E-2	1.155E+1	2.526E+1
-4.862E-2	1.146E+1	2.557E+1
-4.700E-2	1.149E+1	2.570E+1
-5.187E-2	1.163E+1	2.532E+1
-5.187E-2	1.166E+1	2.554E+1
-4.700E-2	1.158E+1	2.533E+1
-4.700E-2	1.153E+1	2.564E+1
-5.349E-2	1.155E+1	2.558E+1
-5.511E-2	1.158E+1	2.551E+1
-4.700E-2	1.168E+1	2.551E+1
-4.700E-2	1.156E+1	2.552E+1
-4.862E-2	1.145E+1	2.557E+1
-5.187E-2	1.163E+1	2.564E+1
-4.862E-2	1.162E+1	2.551E+1
-4.700E-2	1.159E+1	2.548E+1
-5.025E-2	1.161E+1	2.534E+1
-5.349E-2	1.149E+1	2.559E+1
-4.538E-2	1.161E+1	2.573E+1
-4.862E-2	1.150E+1	2.548E+1
-5.349E-2	1.150E+1	2.537E+1
-5.349E-2	1.147E+1	2.542E+1
-4.700E-2	1.152E+1	2.573E+1
-4.862E-2	1.152E+1	2.556E+1
-5.349E-2	1.155E+1	2.536E+1
-5.349E-2	1.149E+1	2.523E+1
-4.862E-2	1.155E+1	2.585E+1
-4.538E-2	1.167E+1	2.555E+1
-5.025E-2	1.152E+1	2.554E+1
-5.349E-2	1.155E+1	2.547E+1
-4.538E-2	1.145E+1	2.541E+1
-5.187E-2	1.155E+1	2.550E+1
-5.349E-2	1.160E+1	2.544E+1
-5.349E-2	1.165E+1	2.535E+1
-4.700E-2	1.153E+1	2.544E+1
-4.700E-2	1.156E+1	2.553E+1
-5.349E-2	1.159E+1	2.526E+1
-5.673E-2	1.168E+1	2.555E+1
-4.862E-2	1.153E+1	2.540E+1
-4.700E-2	1.150E+1	2.559E+1
-5.349E-2	1.147E+1	2.530E+1
-5.349E-2	1.147E+1	2.556E+1
-4.376E-2	1.151E+1	2.538E+1
-4.862E-2	1.155E+1	2.563E+1
-5.349E-2	1.155E+1	2.556E+1
-5.349E-2	1.164E+1	2.550E+1
-4.538E-2	1.155E+1	2.547E+1
-4.376E-2	1.162E+1	2.553E+1
-5.187E-2	1.164E+1	2.561E+1
-5.187E-2	1.137E+1	2.554E+1
-4.700E-2	1.159E+1	2.546E+1
-4.538E-2	1.164E+1	2.556E+1
-4.862E-2	1.139E+1	2.551E+1
-5.349E-2	1.152E+1	2.561E+1
-4.538E-2	1.145E+1	2.552E+1
-4.538E-2	1.146E+1	2.539E+1
-5.187E-2	1.162E+1	2.562E+1
-5.511E-2	1.161E+1	2.551E+1
-4.862E-2	1.159E+1	2.548E+1
-4.700E-2	1.154E+1	2.551E+1
-5.025E-2	1.163E+1	2.557E+1
-5.511E-2	1.163E+1	2.542E+1
-4.700E-2	1.149E+1	2.534E+1
-4.538E-2	1.148E+1	2.567E+1
-5.349E-2	1.153E+1	2.547E+1
-5.349E-2	1.150E+1	2.537E+1
-4.862E-2	1.158E+1	2.557E+1
-4.376E-2	1.158E+1	2.558E+1
-5.511E-2	1.166E+1	2.553E+1
-5.025E-2	1.147E+1	2.562E+1
-4.700E-2	1.153E+1	2.551E+1
-4.538E-2	1.157E+1	2.557E+1
-5.187E-2	1.156E+1	2.546E+1
-5.187E-2	1.155E+1	2.545E+1
-4.700E-2	1.155E+1	2.565E+1
-5.025E-2	1.161E+1	2.561E+1
-5.025E-2	1.148E+1	2.541E+1
-5.187E-2	1.148E+1	2.555E+1
-4.538E-2	1.152E+1	2.557E+1
-4.700E-2	1.162E+1	2.541E+1
-5.025E-2	1.163E+1	2.557E+1
-5.511E-2	1.156E+1	2.554E+1
-5.187E-2	1.156E+1	2.529E+1
-4.862E-2	1.156E+1	2.538E+1
-5.025E-2	1.161E+1	2.555E+1
-5.187E-2	1.154E+1	2.563E+1
-4.700E-2	1.156E+1	2.561E+1
-4.862E-2	1.155E+1	2.557E+1
-5.025E-2	1.158E+1	2.546E+1
-5.349E-2	1.151E+1	2.548E+1
-4.862E-2	1.143E+1	2.532E+1
-4.538E-2	1.156E+1	2.535E+1
-5.187E-2	1.155E+1	2.535E+1
-5.187E-2	1.149E+1	2.541E+1
-5.025E-2	1.161E+1	2.569E+1
-4.700E-2	1.149E+1	2.571E+1
-4.862E-2	1.152E+1	2.557E+1
-5.025E-2	1.151E+1	2.568E+1
-4.700E-2	1.160E+1	2.542E+1
-4.700E-2	1.162E+1	2.548E+1
-5.187E-2	1.156E+1	2.541E+1
-5.349E-2	1.153E+1	2.528E+1
-4.862E-2	1.175E+1	2.556E+1
-4.538E-2	1.148E+1	2.567E+1
-5.187E-2	1.154E+1	2.561E+1
-5.187E-2	1.150E+1	2.545E+1
-4.700E-2	1.158E+1	2.556E+1
-4.538E-2	1.155E+1	2.564E+1
-5.187E-2	1.162E+1	2.552E+1
-5.349E-2	1.163E+1	2.541E+1
-4.700E-2	1.149E+1	2.563E+1
-4.538E-2	1.158E+1	2.554E+1
-5.187E-2	1.154E+1	2.539E+1
-5.349E-2	1.163E+1	2.544E+1
-4.700E-2	1.162E+1	2.552E+1
-4.700E-2	1.155E+1	2.552E+1
-5.187E-2	1.151E+1	2.548E+1
-5.349E-2	1.155E+1	2.539E+1
-4.700E-2	1.144E+1	2.539E+1
-4.700E-2	1.152E+1	2.558E+1
-5.187E-2	1.149E+1	2.546E+1
-5.187E-2	1.149E+1	2.547E+1
-5.025E-2	1.148E+1	2.553E+1
-4.862E-2	1.158E+1	2.539E+1
-5.187E-2	1.150E+1	2.547E+1
-5.187E-2	1.153E+1	2.547E+1
-4.862E-2	1.155E+1	2.568E+1
-4.700E-2	1.147E+1	2.548E+1
-5.025E-2	1.140E+1	2.541E+1
-5.187E-2	1.152E+1	2.549E+1
-4.862E-2	1.153E+1	2.550E+1
-4.862E-2	1.136E+1	2.558E+1
-5.187E-2	1.145E+1	2.539E+1
-5.511E-2	1.159E+1	2.554E+1
-4.700E-2	1.163E+1	2.553E+1
-4.862E-2	1.163E+1	2.563E+1
-5.187E-2	1.157E+1	2.541E+1
-4.700E-2	1.155E+1	2.558E+1
-4.862E-2	1.159E+1	2.544E+1
-4.700E-2	1.146E+1	2.560E+1
-5.187E-2	1.152E+1	2.542E+1
-5.187E-2	1.151E+1	2.542E+1
-4.700E-2	1.151E+1	2.545E+1
-4.700E-2	1.145E+1	2.538E+1
-5.349E-2	1.158E+1	2.547E+1
-5.187E-2	1.153E+1	2.536E+1
-4.700E-2	1.142E+1	2.536E+1
-4.376E-2	1.157E+1	2.541E+1
-5.187E-2	1.164E+1	2.547E+1
-5.349E-2	1.162E+1	2.519E+1
-4.700E-2	1.157E+1	2.549E+1
-4.862E-2	1.148E+1	2.535E+1
-5.187E-2	1.151E+1	2.538E+1
-5.187E-2	1.150E+1	2.564E+1
-4.700E-2	1.166E+1	2.540E+1
-4.538E-2	1.149E+1	2.558E+1
-5.025E-2	1.149E+1	2.543E+1
-5.349E-2	1.155E+1	2.538E+1
-4.862E-2	1.142E+1	2.541E+1
-4.862E-2	1.161E+1	2.559E+1
-5.025E-2	1.146E+1	2.559E+1
-5.511E-2	1.157E+1	2.554E+1
-4.862E-2	1.154E+1	2.554E+1
-4.700E-2	1.154E+1	2.561E+1
-5.025E-2	1.156E+1	2.544E+1
-5.187E-2	1.151E+1	2.531E+1
-4.700E-2	1.141E+1	2.549E+1
-4.538E-2	1.171E+1	2.553E+1
-5.187E-2	1.153E+1	2.536E+1
-5.187E-2	1.151E+1	2.554E+1
-4.862E-2	1.159E+1	2.556E+1
-4.538E-2	1.147E+1	2.549E+1
-5.025E-2	1.150E+1	2.549E+1
-5.511E-2	1.141E+1	2.570E+1
-4.700E-2	1.145E+1	2.555E+1
-4.862E-2	1.145E+1	2.553E+1
-5.187E-2	1.155E+1	2.538E+1
-5.349E-2	1.155E+1	2.564E+1
-5.025E-2	1.142E+1	2.552E+1
-4.538E-2	1.167E+1	2.548E+1
-5.187E-2	1.153E+1	2.546E+1
-5.349E-2	1.141E+1	2.554E+1
-4.862E-2	1.147E+1	2.553E+1
-4.700E-2	1.152E+1	2.561E+1
-5.187E-2	1.156E+1	2.550E+1
-5.349E-2	1.157E+1	2.559E+1
-5.025E-2	1.155E+1	2.560E+1
-4.376E-2	1.148E+1	2.547E+1
-5.025E-2	1.158E+1	2.544E+1
-5.187E-2	1.146E+1	2.552E+1
-4.862E-2	1.152E+1	2.543E+1
-4.700E-2	1.152E+1	2.542E+1
-5.025E-2	1.166E+1	2.543E+1
-5.025E-2	1.158E+1	2.561E+1
-4.538E-2	1.153E+1	2.535E+1
-4.538E-2	1.151E+1	2.564E+1
-5.349E-2	1.143E+1	2.559E+1
-5.187E-2	1.166E+1	2.552E+1
-4.700E-2	1.157E+1	2.540E+1
-4.538E-2	1.147E+1	2.556E+1
-5.025E-2	1.153E+1	2.557E+1
-5.025E-2	1.146E+1	2.538E+1
-4.862E-2	1.152E+1	2.584E+1
-4.862E-2	1.159E+1	2.560E+1
-5.511E-2	1.160E+1	2.546E+1
-5.349E-2	1.156E+1	2.546E+1
-4.862E-2	1.165E+1	2.554E+1
-4.700E-2	1.158E+1	2.538E+1
-5.025E-2	1.166E+1	2.557E+1
-5.349E-2	1.150E+1	2.531E+1
-4.538E-2	1.160E+1	2.550E+1
-4.700E-2	1.153E+1	2.555E+1
-5.349E-2	1.149E+1	2.545E+1
-5.511E-2	1.152E+1	2.568E+1
-4.538E-2	1.158E+1	2.540E+1
-4.862E-2	1.149E+1	2.557E+1
-5.349E-2	1.155E+1	2.552E+1
-5.349E-2	1.153E+1	2.540E+1
-4.538E-2	1.161E+1	2.545E+1
-4.700E-2	1.163E+1	2.562E+1
-5.349E-2	1.146E+1	2.557E+1
-5.187E-2	1.151E+1	2.545E+1
-4.538E-2	1.154E+1	2.559E+1
-4.700E-2	1.152E+1	2.560E+1
-5.025E-2	1.153E+1	2.555E+1
-5.187E-2	1.147E+1	2.552E+1
-4.862E-2	1.162E+1	2.566E+1
-4.700E-2	1.151E+1	2.557E+1
-5.025E-2	1.154E+1	2.543E+1
-5.187E-2	1.152E+1	2.554E+1
-4.538E-2	1.161E+1	2.547E+1
-4.376E-2	1.164E+1	2.552E+1
-4.862E-2	1.147E+1	2.548E+1
-5.187E-2	1.153E+1	2.554E+1
-4.376E-2	1.162E+1	2.527E+1
-4.700E-2	1.147E+1	2.542E+1
-5.025E-2	1.158E+1	2.552E+1
-5.187E-2	1.155E+1	2.555E+1
-4.538E-2	1.141E+1	2.557E+1
-4.700E-2	1.165E+1	2.544E+1
-5.187E-2	1.163E+1	2.569E+1
-5.349E-2	1.154E+1	2.535E+1
-4.538E-2	1.160E+1	2.540E+1
-4.538E-2	1.154E+1	2.545E+1
-5.025E-2	1.155E+1	2.543E+1
-5.187E-2	1.148E+1	2.560E+1
-4.376E-2	1.160E+1	2.565E+1
-4.538E-2	1.147E+1	2.540E+1
-5.187E-2	1.155E+1	2.559E+1
-5.349E-2	1.140E+1	2.540E+1
-4.538E-2	1.148E+1	2.550E+1
-4.700E-2	1.151E+1	2.535E+1
-5.187E-2	1.144E+1	2.554E+1
-5.187E-2	1.161E+1	2.566E+1
-4.700E-2	1.155E+1	2.556E+1
-4.700E-2	1.155E+1	2.543E+1
-5.025E-2	1.149E+1	2.568E+1
-5.349E-2	1.138E+1	2.545E+1
-4.376E-2	1.153E+1	2.552E+1
-5.025E-2	1.153E+1	2.541E+1
-5.025E-2	1.166E+1	2.552E+1
-5.349E-2	1.154E+1	2.542E+1
-4.376E-2	1.167E+1	2.553E+1
-4.376E-2	1.165E+1	2.545E+1
-4.862E-2	1.173E+1	2.550E+1
-5.349E-2	1.168E+1	2.563E+1
-4.700E-2	1.146E+1	2.568E+1
-4.538E-2	1.134E+1	2.553E+1
-5.349E-2	1.150E+1	2.556E+1
-5.187E-2	1.154E+1	2.549E+1
-4.538E-2	1.163E+1	2.540E+1
-4.538E-2	1.153E+1	2.573E+1
-5.025E-2	1.155E+1	2.549E+1
-5.187E-2	1.140E+1	2.551E+1
-4.862E-2	1.156E+1	2.546E+1
-4.376E-2	1.159E+1	2.553E+1
-5.187E-2	1.159E+1	2.543E+1
-5.025E-2	1.158E+1	2.544E+1
-4.862E-2	1.157E+1	2.549E+1
-4.700E-2	1.151E+1	2.553E+1
-5.025E-2	1.157E+1	2.554E+1
-5.187E-2	1.152E+1	2.543E+1
-4.538E-2	1.151E+1	2.559E+1
-4.700E-2	1.162E+1	2.558E+1
-5.025E-2	1.156E+1	2.559E+1
-5.025E-2	1.153E+1	2.551E+1
-4.538E-2	1.163E+1	2.563E+1
-4.700E-2	1.158E+1	2.552E+1
-5.025E-2	1.175E+1	2.535E+1
-5.349E-2	1.154E+1	2.539E+1
-4.862E-2	1.159E+1	2.558E+1
-4.700E-2	1.149E+1	2.540E+1
-5.187E-2	1.153E+1	2.547E+1
-5.187E-2	1.155E+1	2.562E+1
-4.862E-2	1.155E+1	2.555E+1
-4.538E-2	1.153E+1	2.530E+1
-5.187E-2	1.151E+1	2.557E+1
-5.025E-2	1.148E+1	2.554E+1
-4.538E-2	1.165E+1	2.561E+1
-4.700E-2	1.160E+1	2.560E+1
-5.349E-2	1.148E+1	2.539E+1
-5.187E-2	1.157E+1	2.561E+1
-4.700E-2	1.164E+1	2.553E+1
-4.862E-2	1.140E+1	2.551E+1
-5.187E-2	1.160E+1	2.539E+1
-5.187E-2	1.155E+1	2.559E+1
-4.862E-2	1.162E+1	2.556E+1
-4.862E-2	1.153E+1	2.541E+1
-5.025E-2	1.142E+1	2.556E+1
-5.349E-2	1.154E+1	2.540E+1
-4.538E-2	1.177E+1	2.549E+1
-4.538E-2	1.165E+1	2.524E+1
-4.862E-2	1.163E+1	2.551E+1
-5.025E-2	1.162E+1	2.541E+1
-4.538E-2	1.146E+1	2.557E+1
-4.376E-2	1.132E+1	2.578E+1
-4.862E-2	1.156E+1	2.562E+1
-5.187E-2	1.175E+1	2.549E+1
-4.862E-2	1.159E+1	2.552E+1
-4.538E-2	1.146E+1	2.563E+1
-5.025E-2	1.164E+1	2.537E+1
-5.187E-2	1.160E+1	2.555E+1
-4.700E-2	1.153E+1	2.555E+1
-4.862E-2	1.168E+1	2.559E+1
-5.025E-2	1.151E+1	2.552E+1
-5.349E-2	1.150E+1	2.556E+1
-5.025E-2	1.149E+1	2.561E+1
-4.376E-2	1.148E+1	2.538E+1
-5.025E-2	1.149E+1	2.552E+1
-5.349E-2	1.161E+1	2.555E+1
-4.700E-2	1.158E+1	2.569E+1
-4.376E-2	1.140E+1	2.561E+1
-5.511E-2	1.155E+1	2.548E+1
-5.187E-2	1.168E+1	2.571E+1
-4.700E-2	1.158E+1	2.538E+1
-4.538E-2	1.156E+1	2.579E+1
-5.187E-2	1.159E+1	2.549E+1
-5.511E-2	1.162E+1	2.555E+1
-4.700E-2	1.148E+1	2.553E+1
-4.700E-2	1.152E+1	2.564E+1
-5.187E-2	1.161E+1	2.549E+1
-4.862E-2	1.152E+1	2.547E+1
-4.700E-2	1.154E+1	2.557E+1
-4.700E-2	1.149E+1	2.544E+1
-4.862E-2	1.156E+1	2.546E+1
-5.349E-2	1.153E+1	2.542E+1
-4.862E-2	1.150E+1	2.543E+1
-4.376E-2	1.158E+1	2.553E+1
-5.025E-2	1.159E+1	2.551E+1
-5.349E-2	1.150E+1	2.571E+1
-4.538E-2	1.165E+1	2.550E+1
-4.538E-2	1.158E+1	2.555E+1
-5.349E-2	1.159E+1	2.541E+1
-5.349E-2	1.155E+1	2.543E+1
-4.538E-2	1.155E+1	2.546E+1
-4.700E-2	1.153E+1	2.532E+1
-5.187E-2	1.155E+1	2.532E+1
-5.187E-2	1.162E+1	2.551E+1
-4.538E-2	1.150E+1	2.553E+1
-4.700E-2	1.161E+1	2.540E+1
-5.025E-2	1.163E+1	2.557E+1
-5.187E-2	1.146E+1	2.554E+1
-4.376E-2	1.146E+1	2.553E+1
-4.538E-2	1.163E+1	2.547E+1
-5.025E-2	1.157E+1	2.563E+1
-5.187E-2	1.153E+1	2.547E+1
-4.700E-2	1.156E+1	2.542E+1
-4.538E-2	1.164E+1	2.563E+1
-5.025E-2	1.158E+1	2.542E+1
-5.187E-2	1.164E+1	2.543E+1
-4.538E-2	1.160E+1	2.540E+1
-4.700E-2	1.148E+1	2.541E+1
-5.349E-2	1.156E+1	2.546E+1
-5.349E-2	1.155E+1	2.557E+1
-4.862E-2	1.153E+1	2.551E+1
-4.862E-2	1.152E+1	2.566E+1
-5.349E-2	1.145E+1	2.544E+1
-5.349E-2	1.159E+1	2.554E+1
-4.538E-2	1.147E+1	2.545E+1
-4.538E-2	1.158E+1	2.565E+1
-5.025E-2	1.154E+1	2.565E+1
-5.187E-2	1.159E+1	2.548E+1
-4.538E-2	1.144E+1	2.541E+1
-4.700E-2	1.155E+1	2.541E+1
-5.025E-2	1.141E+1	2.558E+1
-5.349E-2	1.162E+1	2.542E+1
-4.700E-2	1.150E+1	2.548E+1
-4.700E-2	1.155E+1	2.539E+1
-5.025E-2	1.158E+1	2.559E+1
-5.349E-2	1.149E+1	2.564E+1
-4.862E-2	1.163E+1	2.559E+1
-4.700E-2	1.158E+1	2.558E+1
-5.025E-2	1.159E+1	2.565E+1
-5.187E-2	1.149E+1	2.549E+1
-4.700E-2	1.155E+1	2.545E+1
-4.538E-2	1.140E+1	2.556E+1
-5.025E-2	1.144E+1	2.566E+1
-4.862E-2	1.155E+1	2.534E+1
-4.700E-2	1.135E+1	2.555E+1
-4.700E-2	1.157E+1	2.544E+1
-4.862E-2	1.148E+1	2.559E+1
-5.025E-2	1.151E+1	2.555E+1
-4.700E-2	1.148E+1	2.553E+1
-4.538E-2	1.143E+1	2.558E+1
-5.187E-2	1.154E+1	2.550E+1
-5.025E-2	1.143E+1	2.554E+1
-4.700E-2	1.143E+1	2.551E+1
-4.700E-2	1.151E+1	2.568E+1
-5.025E-2	1.152E+1	2.563E+1
-5.349E-2	1.147E+1	2.551E+1
-4.538E-2	1.151E+1	2.550E+1
-4.700E-2	1.152E+1	2.549E+1
-5.025E-2	1.156E+1	2.513E+1
-5.349E-2	1.149E+1	2.546E+1
-4.862E-2	1.163E+1	2.546E+1
-4.862E-2	1.155E+1	2.546E+1
-4.862E-2	1.166E+1	2.553E+1
-5.187E-2	1.147E+1	2.539E+1
-4.538E-2	1.163E+1	2.556E+1
-4.538E-2	1.137E+1	2.538E+1
-5.349E-2	1.145E+1	2.536E+1
-5.349E-2	1.157E+1	2.549E+1
-4.376E-2	1.158E+1	2.547E+1
-4.538E-2	1.163E+1	2.556E+1
-5.025E-2	1.158E+1	2.535E+1
-5.187E-2	1.166E+1	2.550E+1
-4.700E-2	1.164E+1	2.547E+1
-4.700E-2	1.153E+1	2.554E+1
-5.349E-2	1.163E+1	2.553E+1
-5.187E-2	1.145E+1	2.548E+1
-4.700E-2	1.149E+1	2.544E+1
-4.700E-2	1.152E+1	2.560E+1
-5.025E-2	1.161E+1	2.544E+1
-5.025E-2	1.163E+1	2.532E+1
-4.700E-2	1.149E+1	2.567E+1
-4.700E-2	1.161E+1	2.543E+1
-5.187E-2	1.156E+1	2.551E+1
-5.187E-2	1.149E+1	2.539E+1
-4.700E-2	1.159E+1	2.550E+1
-4.538E-2	1.155E+1	2.546E+1
-5.025E-2	1.159E+1	2.548E+1
-5.349E-2	1.157E+1	2.546E+1
-5.025E-2	1.160E+1	2.558E+1
-4.376E-2	1.156E+1	2.555E+1
-5.349E-2	1.158E+1	2.540E+1
-5.025E-2	1.164E+1	2.572E+1
-4.862E-2	1.158E+1	2.547E+1
-4.700E-2	1.160E+1	2.554E+1
-5.025E-2	1.157E+1	2.541E+1
-4.862E-2	1.163E+1	2.550E+1
-4.538E-2	1.161E+1	2.556E+1
-4.376E-2	1.158E+1	2.558E+1
-5.187E-2	1.168E+1	2.539E+1
-5.187E-2	1.151E+1	2.544E+1
-4.700E-2	1.155E+1	2.565E+1
-4.700E-2	1.165E+1	2.574E+1
-5.187E-2	1.162E+1	2.553E+1
-5.349E-2	1.158E+1	2.546E+1
-4.538E-2	1.155E+1	2.550E+1
-4.538E-2	1.157E+1	2.537E+1
-5.187E-2	1.156E+1	2.554E+1
-5.187E-2	1.151E+1	2.562E+1
-4.700E-2	1.151E+1	2.546E+1
-4.862E-2	1.147E+1	2.550E+1
-5.187E-2	1.154E+1	2.537E+1
-5.025E-2	1.155E+1	2.567E+1
-4.700E-2	1.172E+1	2.550E+1
-4.538E-2	1.156E+1	2.546E+1
-5.187E-2	1.151E+1	2.555E+1
-5.187E-2	1.144E+1	2.559E+1
-4.538E-2	1.149E+1	2.548E+1
-4.862E-2	1.160E+1	2.552E+1
-5.349E-2	1.149E+1	2.557E+1
-5.187E-2	1.160E+1	2.549E+1
-4.376E-2	1.152E+1	2.557E+1
-4.376E-2	1.153E+1	2.563E+1
-5.025E-2	1.160E+1	2.533E+1
-5.187E-2	1.139E+1	2.535E+1
-4.862E-2	1.158E+1	2.556E+1
-4.538E-2	1.154E+1	2.554E+1
-5.349E-2	1.157E+1	2.558E+1
-5.025E-2	1.156E+1	2.549E+1
-4.700E-2	1.153E+1	2.547E+1
-4.700E-2	1.157E+1	2.548E+1
-5.025E-2	1.162E+1	2.539E+1
-5.025E-2	1.157E+1	2.560E+1
-4.700E-2	1.155E+1	2.560E+1
-4.700E-2	1.159E+1	2.548E+1
-5.349E-2	1.140E+1	2.552E+1
-5.025E-2	1.158E+1	2.544E+1
-4.700E-2	1.165E+1	2.552E+1
-4.700E-2	1.157E+1	2.552E+1
-5.187E-2	1.155E+1	2.544E+1
-5.187E-2	1.155E+1	2.565E+1
-4.700E-2	1.144E+1	2.552E+1
-4.700E-2	1.158E+1	2.553E+1
-5.349E-2	1.154E+1	2.556E+1
-5.187E-2	1.153E+1	2.559E+1
-4.862E-2	1.155E+1	2.530E+1
-4.700E-2	1.164E+1	2.551E+1
-5.025E-2	1.158E+1	2.545E+1
-5.025E-2	1.158E+1	2.547E+1
-4.700E-2	1.158E+1	2.550E+1
-4.700E-2	1.157E+1	2.540E+1
-5.025E-2	1.152E+1	2.524E+1
-5.187E-2	1.162E+1	2.551E+1
-4.700E-2	1.144E+1	2.555E+1
-4.538E-2	1.157E+1	2.546E+1
-5.187E-2	1.150E+1	2.565E+1
-5.025E-2	1.149E+1	2.573E+1
-4.376E-2	1.157E+1	2.541E+1
-4.538E-2	1.168E+1	2.561E+1
-5.187E-2	1.153E+1	2.556E+1
-4.862E-2	1.160E+1	2.552E+1
-4.700E-2	1.159E+1	2.571E+1
-4.376E-2	1.147E+1	2.551E+1
-5.187E-2	1.157E+1	2.553E+1
-5.187E-2	1.142E+1	2.544E+1
-4.538E-2	1.164E+1	2.540E+1
-4.862E-2	1.149E+1	2.549E+1
-5.187E-2	1.152E+1	2.562E+1
-5.025E-2	1.151E+1	2.540E+1
-4.700E-2	1.141E+1	2.542E+1
-4.862E-2	1.145E+1	2.531E+1
-5.025E-2	1.152E+1	2.538E+1
-5.187E-2	1.145E+1	2.541E+1
-4.700E-2	1.162E+1	2.546E+1
-4.376E-2	1.147E+1	2.556E+1
-5.187E-2	1.163E+1	2.556E+1
-5.025E-2	1.164E+1	2.548E+1
-4.700E-2	1.149E+1	2.550E+1
-4.700E-2	1.151E+1	2.561E+1
-5.025E-2	1.156E+1	2.555E+1
-5.025E-2	1.160E+1	2.542E+1
-4.700E-2	1.150E+1	2.543E+1
-4.376E-2	1.143E+1	2.551E+1
-5.187E-2	1.156E+1	2.565E+1
-5.025E-2	1.155E+1	2.559E+1
-4.700E-2	1.161E+1	2.574E+1
-4.538E-2	1.161E+1	2.549E+1
-4.862E-2	1.157E+1	2.555E+1
-5.349E-2	1.164E+1	2.548E+1
-4.538E-2	1.149E+1	2.556E+1
-4.538E-2	1.157E+1	2.532E+1
-4.862E-2	1.161E+1	2.547E+1
-5.025E-2	1.160E+1	2.526E+1
-4.538E-2	1.159E+1	2.568E+1
-4.538E-2	1.170E+1	2.543E+1
-5.349E-2	1.150E+1	2.554E+1
-5.349E-2	1.160E+1	2.549E+1
-4.700E-2	1.167E+1	2.545E+1
-4.376E-2	1.152E+1	2.548E+1
-5.025E-2	1.165E+1	2.536E+1
-5.187E-2	1.152E+1	2.565E+1
-4.376E-2	1.167E+1	2.544E+1
-4.376E-2	1.149E+1	2.546E+1
-5.025E-2	1.155E+1	2.557E+1
-5.349E-2	1.160E+1	2.552E+1
-4.862E-2	1.136E+1	2.565E+1
-4.700E-2	1.132E+1	2.539E+1
-4.862E-2	1.146E+1	2.567E+1
-5.025E-2	1.159E+1	2.569E+1
-4.376E-2	1.157E+1	2.542E+1
-4.700E-2	1.148E+1	2.535E+1
-4.862E-2	1.143E+1	2.568E+1
-5.187E-2	1.164E+1	2.539E+1
-4.700E-2	1.152E+1	2.545E+1
-4.538E-2	1.170E+1	2.558E+1
-5.025E-2	1.160E+1	2.559E+1
-5.025E-2	1.155E+1	2.548E+1
-4.214E-2	1.151E+1	2.553E+1
-4.700E-2	1.152E+1	2.556E+1
-4.862E-2	1.158E+1	2.530E+1
-5.025E-2	1.153E+1	2.562E+1
-4.538E-2	1.147E+1	2.567E+1
-4.700E-2	1.169E+1	2.547E+1
-5.025E-2	1.155E+1	2.551E+1
-5.025E-2	1.148E+1	2.549E+1
-4.214E-2	1.154E+1	2.534E+1
-4.538E-2	1.161E+1	2.542E+1
-5.349E-2	1.154E+1	2.561E+1
-5.187E-2	1.154E+1	2.537E+1
-4.538E-2	1.146E+1	2.552E+1
-4.700E-2	1.147E+1	2.556E+1
-5.187E-2	1.147E+1	2.559E+1
-5.025E-2	1.155E+1	2.557E+1
-4.538E-2	1.157E+1	2.535E+1
-4.700E-2	1.144E+1	2.550E+1
-5.349E-2	1.153E+1	2.560E+1
-4.862E-2	1.152E+1	2.560E+1
-4.700E-2	1.152E+1	2.560E+1
-4.700E-2	1.156E+1	2.535E+1
-5.025E-2	1.139E+1	2.547E+1
-5.025E-2	1.172E+1	2.545E+1
-4.700E-2	1.157E+1	2.557E+1
-5.025E-2	1.160E+1	2.557E+1
-5.187E-2	1.158E+1	2.549E+1
-5.025E-2	1.162E+1	2.554E+1
-4.214E-2	1.157E+1	2.542E+1
-4.538E-2	1.157E+1	2.540E+1
-5.187E-2	1.153E+1	2.552E+1
-5.025E-2	1.149E+1	2.570E+1
-4.538E-2	1.151E+1	2.553E+1
-4.862E-2	1.150E+1	2.538E+1
-5.187E-2	1.155E+1	2.555E+1
-5.025E-2	1.149E+1	2.548E+1
-4.538E-2	1.167E+1	2.566E+1
-4.862E-2	1.159E+1	2.559E+1
-5.025E-2	1.143E+1	2.560E+1
-5.349E-2	1.160E+1	2.543E+1
-4.700E-2	1.147E+1	2.562E+1
-4.538E-2	1.142E+1	2.556E+1
-5.025E-2	1.160E+1	2.558E+1
-5.025E-2	1.150E+1	2.556E+1
-4.700E-2	1.154E+1	2.542E+1
-4.862E-2	1.155E+1	2.560E+1
-4.862E-2	1.165E+1	2.565E+1
-5.025E-2	1.155E+1	2.535E+1
-4.538E-2	1.168E+1	2.548E+1
-4.538E-2	1.156E+1	2.547E+1
-5.187E-2	1.154E+1	2.531E+1
-5.187E-2	1.151E+1	2.532E+1
-4.538E-2	1.148E+1	2.549E+1
-4.538E-2	1.145E+1	2.549E+1
-5.025E-2	1.157E+1	2.552E+1
-5.187E-2	1.162E+1	2.535E+1
-4.376E-2	1.149E+1	2.545E+1
-4.376E-2	1.159E+1	2.551E+1
-5.187E-2	1.157E+1	2.552E+1
-5.025E-2	1.153E+1	2.526E+1
-4.862E-2	1.160E+1	2.562E+1
-4.700E-2	1.148E+1	2.552E+1
-5.025E-2	1.156E+1	2.545E+1
-4.862E-2	1.157E+1	2.563E+1
-4.700E-2	1.140E+1	2.544E+1
-4.376E-2	1.160E+1	2.538E+1
-5.025E-2	1.156E+1	2.560E+1
-5.025E-2	1.163E+1	2.532E+1
-4.376E-2	1.155E+1	2.540E+1
-4.538E-2	1.158E+1	2.559E+1
-5.025E-2	1.170E+1	2.532E+1
-5.187E-2	1.164E+1	2.533E+1
-4.538E-2	1.168E+1	2.552E+1
-4.538E-2	1.153E+1	2.558E+1
-5.187E-2	1.158E+1	2.550E+1
-4.700E-2	1.155E+1	2.559E+1
-4.538E-2	1.154E+1	2.561E+1
-4.214E-2	1.158E+1	2.553E+1
-5.349E-2	1.147E+1	2.546E+1
-4.862E-2	1.149E+1	2.541E+1
-4.538E-2	1.146E+1	2.547E+1
-4.376E-2	1.152E+1	2.540E+1
-5.025E-2	1.148E+1	2.544E+1
-5.349E-2	1.157E+1	2.545E+1
-4.700E-2	1.162E+1	2.546E+1
-4.862E-2	1.165E+1	2.554E+1
-5.349E-2	1.159E+1	2.543E+1
-5.025E-2	1.161E+1	2.546E+1
-4.538E-2	1.160E+1	2.536E+1
-4.862E-2	1.153E+1	2.554E+1
-5.187E-2	1.159E+1	2.561E+1
-5.025E-2	1.157E+1	2.553E+1
-4.700E-2	1.169E+1	2.541E+1
-4.538E-2	1.168E+1	2.557E+1
-5.025E-2	1.161E+1	2.557E+1
-5.349E-2	1.159E+1	2.544E+1
-4.376E-2	1.155E+1	2.558E+1
-4.700E-2	1.149E+1	2.542E+1
-4.700E-2	1.169E+1	2.556E+1
-5.187E-2	1.160E+1	2.557E+1
-4.862E-2	1.149E+1	2.547E+1
-4.700E-2	1.162E+1	2.560E+1
-4.862E-2	1.150E+1	2.555E+1
-5.349E-2	1.174E+1	2.545E+1
-4.700E-2	1.155E+1	2.538E+1
-4.700E-2	1.155E+1	2.556E+1
-4.700E-2	1.146E+1	2.569E+1
-5.349E-2	1.152E+1	2.557E+1
-4.376E-2	1.149E+1	2.548E+1
-4.700E-2	1.169E+1	2.545E+1
-5.349E-2	1.158E+1	2.570E+1
-5.349E-2	1.151E+1	2.560E+1
-4.700E-2	1.148E+1	2.539E+1
-4.862E-2	1.156E+1	2.566E+1
-5.187E-2	1.155E+1	2.542E+1
-5.025E-2	1.140E+1	2.562E+1
-4.700E-2	1.149E+1	2.546E+1
-4.862E-2	1.155E+1	2.555E+1
-4.862E-2	1.153E+1	2.548E+1
-5.187E-2	1.153E+1	2.538E+1
-4.376E-2	1.152E+1	2.567E+1
-4.538E-2	1.155E+1	2.564E+1
-5.025E-2	1.156E+1	2.546E+1
-5.025E-2	1.166E+1	2.540E+1
-4.376E-2	1.154E+1	2.549E+1
-4.700E-2	1.145E+1	2.564E+1
-5.025E-2	1.168E+1	2.550E+1
-5.025E-2	1.155E+1	2.536E+1
-4.376E-2	1.159E+1	2.543E+1
-4.700E-2	1.149E+1	2.535E+1
-5.187E-2	1.153E+1	2.551E+1
-5.187E-2	1.148E+1	2.541E+1
-4.376E-2	1.140E+1	2.529E+1
-4.538E-2	1.151E+1	2.554E+1
-5.349E-2	1.160E+1	2.540E+1
-4.862E-2	1.164E+1	2.564E+1
-4.214E-2	1.175E+1	2.552E+1
-4.376E-2	1.160E+1	2.561E+1
-5.025E-2	1.159E+1	2.561E+1
-5.349E-2	1.168E+1	2.553E+1
-4.700E-2	1.160E+1	2.551E+1
-4.862E-2	1.153E+1	2.554E+1
-5.187E-2	1.157E+1	2.543E+1
-4.862E-2	1.158E+1	2.568E+1
-4.862E-2	1.150E+1	2.546E+1
-4.700E-2	1.156E+1	2.554E+1
-5.025E-2	1.158E+1	2.539E+1
-5.025E-2	1.155E+1	2.564E+1
-4.376E-2	1.154E+1	2.568E+1
-4.700E-2	1.155E+1	2.549E+1
-5.025E-2	1.141E+1	2.562E+1
-4.862E-2	1.152E+1	2.557E+1
-4.538E-2	1.156E+1	2.542E+1
-4.538E-2	1.138E+1	2.562E+1
-5.187E-2	1.162E+1	2.550E+1
-5.025E-2	1.159E+1	2.546E+1
-4.376E-2	1.154E+1	2.542E+1
-4.700E-2	1.151E+1	2.549E+1
-5.187E-2	1.149E+1	2.534E+1
-5.349E-2	1.162E+1	2.539E+1
-4.700E-2	1.165E+1	2.539E+1
-4.538E-2	1.152E+1	2.553E+1
-5.025E-2	1.157E+1	2.554E+1
-5.025E-2	1.161E+1	2.551E+1
-4.700E-2	1.173E+1	2.541E+1
-4.538E-2	1.142E+1	2.545E+1
-5.187E-2	1.147E+1	2.557E+1
-4.862E-2	1.151E+1	2.570E+1
-4.538E-2	1.151E+1	2.532E+1
-4.538E-2	1.159E+1	2.562E+1
-5.025E-2	1.154E+1	2.558E+1
-4.862E-2	1.159E+1	2.522E+1
-4.376E-2	1.149E+1	2.541E+1
-4.538E-2	1.157E+1	2.550E+1
-5.025E-2	1.152E+1	2.552E+1
-5.025E-2	1.168E+1	2.548E+1
-4.700E-2	1.153E+1	2.555E+1
-4.700E-2	1.152E+1	2.558E+1
-5.187E-2	1.149E+1	2.552E+1
-5.025E-2	1.161E+1	2.536E+1
-4.538E-2	1.147E+1	2.549E+1
-4.538E-2	1.149E+1	2.552E+1
-5.187E-2	1.171E+1	2.556E+1
-4.862E-2	1.164E+1	2.546E+1
-4.538E-2	1.159E+1	2.568E+1
-4.538E-2	1.164E+1	2.548E+1
-4.700E-2	1.152E+1	2.542E+1
-4.862E-2	1.151E+1	2.554E+1
-4.376E-2	1.161E+1	2.563E+1
-4.700E-2	1.152E+1	2.546E+1
-4.862E-2	1.149E+1	2.555E+1
-4.862E-2	1.161E+1	2.568E+1
-4.700E-2	1.153E+1	2.563E+1
-4.862E-2	1.157E+1	2.560E+1
-5.025E-2	1.166E+1	2.558E+1
-5.187E-2	1.166E+1	2.539E+1
-4.376E-2	1.148E+1	2.536E+1
-4.700E-2	1.160E+1	2.551E+1
-5.025E-2	1.164E+1	2.552E+1
-5.187E-2	1.153E+1	2.543E+1
-4.862E-2	1.147E+1	2.558E+1
-4.214E-2	1.162E+1	2.544E+1
-4.862E-2	1.158E+1	2.566E+1
-5.025E-2	1.137E+1	2.537E+1
-4.700E-2	1.156E+1	2.558E+1
-4.700E-2	1.146E+1	2.551E+1
-5.025E-2	1.153E+1	2.534E+1
-5.349E-2	1.157E+1	2.558E+1
-4.214E-2	1.157E+1	2.544E+1
-4.700E-2	1.159E+1	2.528E+1
-5.025E-2	1.154E+1	2.562E+1
-5.187E-2	1.164E+1	2.552E+1
-4.538E-2	1.149E+1	2.565E+1
-4.700E-2	1.153E+1	2.542E+1
-5.187E-2	1.156E+1	2.548E+1
-4.862E-2	1.158E+1	2.557E+1
-4.700E-2	1.172E+1	2.555E+1
-4.700E-2	1.166E+1	2.552E+1
-5.025E-2	1.159E+1	2.562E+1
-5.187E-2	1.161E+1	2.549E+1
-4.538E-2	1.162E+1	2.550E+1
-4.700E-2	1.164E+1	2.537E+1
-5.025E-2	1.148E+1	2.570E+1
-5.187E-2	1.159E+1	2.549E+1
-4.376E-2	1.160E+1	2.565E+1
-4.376E-2	1.145E+1	2.534E+1
-5.025E-2	1.155E+1	2.551E+1
-5.025E-2	1.144E+1	2.558E+1
-4.862E-2	1.165E+1	2.532E+1
-4.538E-2	1.157E+1	2.549E+1
-5.025E-2	1.153E+1	2.557E+1
-5.025E-2	1.163E+1	2.538E+1
-4.376E-2	1.157E+1	2.540E+1
-4.700E-2	1.157E+1	2.548E+1
-5.025E-2	1.152E+1	2.560E+1
-5.187E-2	1.151E+1	2.547E+1
-4.376E-2	1.158E+1	2.559E+1
-4.376E-2	1.149E+1	2.531E+1
-5.187E-2	1.158E+1	2.548E+1
-4.862E-2	1.158E+1	2.555E+1
-4.538E-2	1.154E+1	2.548E+1
-4.538E-2	1.160E+1	2.541E+1
-5.187E-2	1.149E+1	2.570E+1
-5.187E-2	1.155E+1	2.560E+1
-4.376E-2	1.151E+1	2.564E+1
-4.700E-2	1.148E+1	2.569E+1
-5.349E-2	1.153E+1	2.531E+1
-5.187E-2	1.142E+1	2.551E+1
-4.376E-2	1.160E+1	2.557E+1
-4.700E-2	1.160E+1	2.573E+1
-5.025E-2	1.172E+1	2.540E+1
-5.025E-2	1.147E+1	2.536E+1
-4.538E-2	1.163E+1	2.563E+1
-4.538E-2	1.154E+1	2.550E+1
-5.025E-2	1.155E+1	2.540E+1
-4.862E-2	1.163E+1	2.550E+1
-4.538E-2	1.165E+1	2.562E+1
-4.862E-2	1.149E+1	2.537E+1
-5.187E-2	1.168E+1	2.553E+1
-5.349E-2	1.165E+1	2.545E+1
-4.214E-2	1.161E+1	2.558E+1
-4.700E-2	1.147E+1	2.556E+1
-5.187E-2	1.142E+1	2.565E+1
-5.187E-2	1.155E+1	2.548E+1
-4.538E-2	1.154E+1	2.548E+1
-4.538E-2	1.155E+1	2.530E+1
-5.187E-2	1.154E+1	2.560E+1
-4.862E-2	1.147E+1	2.549E+1
-4.214E-2	1.150E+1	2.552E+1
-4.700E-2	1.169E+1	2.551E+1
-5.187E-2	1.159E+1	2.548E+1
-5.025E-2	1.155E+1	2.559E+1
-4.376E-2	1.161E+1	2.539E+1
-4.376E-2	1.154E+1	2.546E+1
-5.025E-2	1.159E+1	2.539E+1
-5.349E-2	1.158E+1	2.547E+1
-4.214E-2	1.145E+1	2.548E+1
-4.862E-2	1.145E+1	2.532E+1
-5.187E-2	1.149E+1	2.554E+1
-5.025E-2	1.155E+1	2.558E+1
-4.376E-2	1.161E+1	2.550E+1
-4.376E-2	1.174E+1	2.542E+1
-5.349E-2	1.154E+1	2.532E+1
-5.187E-2	1.161E+1	2.556E+1
-4.376E-2	1.156E+1	2.547E+1
-4.376E-2	1.160E+1	2.558E+1
-5.187E-2	1.153E+1	2.566E+1
-5.187E-2	1.155E+1	2.553E+1
-4.538E-2	1.157E+1	2.562E+1
-4.538E-2	1.152E+1	2.546E+1
-5.025E-2	1.149E+1	2.557E+1
-5.025E-2	1.143E+1	2.549E+1
-4.376E-2	1.156E+1	2.536E+1
-4.538E-2	1.153E+1	2.565E+1
-5.187E-2	1.166E+1	2.568E+1
-5.025E-2	1.152E+1	2.559E+1
-4.376E-2	1.152E+1	2.567E+1
-4.376E-2	1.158E+1	2.535E+1
-4.862E-2	1.146E+1	2.582E+1
-5.025E-2	1.152E+1	2.549E+1
-4.700E-2	1.160E+1	2.541E+1
-4.538E-2	1.156E+1	2.550E+1
-5.025E-2	1.154E+1	2.550E+1
-5.025E-2	1.155E+1	2.571E+1
-4.376E-2	1.167E+1	2.553E+1
-4.700E-2	1.149E+1	2.550E+1
-5.025E-2	1.168E+1	2.558E+1
-5.025E-2	1.165E+1	2.552E+1
-4.700E-2	1.159E+1	2.549E+1
-4.538E-2	1.142E+1	2.555E+1
-5.511E-2	1.157E+1	2.543E+1
-5.025E-2	1.164E+1	2.548E+1
-4.538E-2	1.158E+1	2.549E+1
-4.700E-2	1.164E+1	2.553E+1
-5.025E-2	1.167E+1	2.561E+1
-5.025E-2	1.167E+1	2.535E+1
-4.376E-2	1.161E+1	2.549E+1
-4.700E-2	1.167E+1	2.542E+1
-5.025E-2	1.163E+1	2.556E+1
-5.025E-2	1.156E+1	2.547E+1
-4.700E-2	1.161E+1	2.554E+1
-4.700E-2	1.163E+1	2.547E+1
-5.187E-2	1.165E+1	2.546E+1
-4.862E-2	1.150E+1	2.575E+1
-4.376E-2	1.155E+1	2.535E+1
-4.538E-2	1.171E+1	2.550E+1
-5.025E-2	1.144E+1	2.557E+1
-5.025E-2	1.158E+1	2.576E+1
-4.700E-2	1.160E+1	2.556E+1
-4.376E-2	1.157E+1	2.557E+1
-5.025E-2	1.160E+1	2.526E+1
-5.187E-2	1.146E+1	2.561E+1
-4.538E-2	1.156E+1	2.553E+1
-4.700E-2	1.151E+1	2.567E+1
-5.025E-2	1.153E+1	2.545E+1
-5.349E-2	1.155E+1	2.543E+1
-4.376E-2	1.155E+1	2.563E+1
-4.538E-2	1.164E+1	2.573E+1
-4.862E-2	1.158E+1	2.559E+1
-4.700E-2	1.148E+1	2.546E+1
-4.538E-2	1.159E+1	2.550E+1
-4.700E-2	1.157E+1	2.544E+1
-5.349E-2	1.162E+1	2.551E+1
-4.862E-2	1.151E+1	2.558E+1
-4.862E-2	1.155E+1	2.538E+1
-4.862E-2	1.166E+1	2.557E+1
-5.025E-2	1.161E+1	2.549E+1
-5.187E-2	1.150E+1	2.550E+1
-4.538E-2	1.158E+1	2.560E+1
-4.538E-2	1.164E+1	2.565E+1
-5.349E-2	1.158E+1	2.523E+1
-5.025E-2	1.159E+1	2.556E+1
-4.538E-2	1.142E+1	2.549E+1
-4.538E-2	1.153E+1	2.537E+1
-5.349E-2	1.151E+1	2.561E+1
-5.025E-2	1.154E+1	2.564E+1
-4.214E-2	1.148E+1	2.557E+1
-4.376E-2	1.158E+1	2.548E+1
-5.025E-2	1.154E+1	2.561E+1
-5.511E-2	1.152E+1	2.544E+1
-4.376E-2	1.152E+1	2.546E+1
-4.700E-2	1.158E+1	2.559E+1
-5.187E-2	1.145E+1	2.535E+1
-5.025E-2	1.137E+1	2.552E+1
-4.214E-2	1.161E+1	2.573E+1
-4.538E-2	1.153E+1	2.557E+1
-5.025E-2	1.160E+1	2.546E+1
-5.187E-2	1.160E+1	2.553E+1
-4.376E-2	1.139E+1	2.552E+1
-4.376E-2	1.152E+1	2.556E+1
-5.025E-2	1.152E+1	2.544E+1
-5.187E-2	1.156E+1	2.543E+1
-4.214E-2	1.159E+1	2.558E+1
-4.538E-2	1.165E+1	2.555E+1
-4.700E-2	1.157E+1	2.543E+1
-5.025E-2	1.157E+1	2.563E+1
-4.862E-2	1.146E+1	2.553E+1
-4.376E-2	1.158E+1	2.550E+1
-5.349E-2	1.155E+1	2.548E+1
-5.187E-2	1.161E+1	2.539E+1
-4.700E-2	1.169E+1	2.556E+1
-4.700E-2	1.168E+1	2.549E+1
-5.349E-2	1.167E+1	2.557E+1
-5.025E-2	1.164E+1	2.551E+1
-4.700E-2	1.152E+1	2.549E+1
-4.538E-2	1.169E+1	2.557E+1
-5.187E-2	1.153E+1	2.545E+1
-5.187E-2	1.160E+1	2.554E+1
-4.376E-2	1.158E+1	2.537E+1
-4.538E-2	1.161E+1	2.539E+1
-5.187E-2	1.143E+1	2.559E+1
-5.187E-2	1.161E+1	2.539E+1
-4.700E-2	1.153E+1	2.564E+1
-4.538E-2	1.151E+1	2.552E+1
-5.187E-2	1.155E+1	2.566E+1
-5.187E-2	1.146E+1	2.546E+1
-4.862E-2	1.147E+1	2.553E+1
-4.700E-2	1.160E+1	2.542E+1
-5.349E-2	1.159E+1	2.564E+1
-5.187E-2	1.161E+1	2.552E+1
-4.376E-2	1.149E+1	2.557E+1
-4.700E-2	1.144E+1	2.547E+1
-5.025E-2	1.159E+1	2.561E+1
-5.187E-2	1.155E+1	2.553E+1
-4.700E-2	1.163E+1	2.557E+1
-4.538E-2	1.175E+1	2.534E+1
-5.349E-2	1.150E+1	2.561E+1
-4.862E-2	1.156E+1	2.560E+1
-4.538E-2	1.144E+1	2.538E+1
-4.700E-2	1.150E+1	2.563E+1
-5.349E-2	1.164E+1	2.549E+1
-4.700E-2	1.146E+1	2.560E+1
-4.538E-2	1.167E+1	2.543E+1
-4.538E-2	1.161E+1	2.558E+1
-5.187E-2	1.158E+1	2.551E+1
-5.187E-2	1.155E+1	2.558E+1
-4.376E-2	1.158E+1	2.553E+1
-4.700E-2	1.166E+1	2.552E+1
-5.187E-2	1.159E+1	2.555E+1
-5.187E-2	1.157E+1	2.555E+1
-4.700E-2	1.163E+1	2.545E+1
-4.538E-2	1.147E+1	2.567E+1
-5.187E-2	1.155E+1	2.539E+1
-5.025E-2	1.162E+1	2.552E+1
-4.376E-2	1.165E+1	2.549E+1
-4.376E-2	1.148E+1	2.537E+1
-5.349E-2	1.162E+1	2.552E+1
-4.862E-2	1.159E+1	2.571E+1
-4.538E-2	1.149E+1	2.560E+1
-4.700E-2	1.156E+1	2.550E+1
-5.187E-2	1.141E+1	2.543E+1
-5.187E-2	1.142E+1	2.567E+1
-4.214E-2	1.154E+1	2.562E+1
-4.700E-2	1.168E+1	2.541E+1
-4.862E-2	1.151E+1	2.549E+1
-4.862E-2	1.171E+1	2.574E+1
-4.376E-2	1.157E+1	2.578E+1
-4.538E-2	1.146E+1	2.551E+1
-5.025E-2	1.159E+1	2.559E+1
-4.700E-2	1.160E+1	2.552E+1
-4.538E-2	1.155E+1	2.533E+1
-4.700E-2	1.155E+1	2.539E+1
-5.187E-2	1.149E+1	2.546E+1
-5.025E-2	1.154E+1	2.558E+1
-4.538E-2	1.155E+1	2.544E+1
-4.538E-2	1.153E+1	2.571E+1
-5.025E-2	1.143E+1	2.560E+1
-5.025E-2	1.168E+1	2.548E+1
-4.051E-2	1.162E+1	2.532E+1
-4.862E-2	1.157E+1	2.527E+1
-5.187E-2	1.157E+1	2.550E+1
-5.025E-2	1.155E+1	2.577E+1
-4.538E-2	1.155E+1	2.548E+1
-4.538E-2	1.156E+1	2.547E+1
-4.700E-2	1.167E+1	2.545E+1
-5.025E-2	1.151E+1	2.558E+1
-4.376E-2	1.162E+1	2.545E+1
-4.538E-2	1.163E+1	2.545E+1
-5.025E-2	1.164E+1	2.542E+1
-5.187E-2	1.154E+1	2.549E+1
-4.538E-2	1.159E+1	2.537E+1
-4.214E-2	1.145E+1	2.551E+1
-5.187E-2	1.163E+1	2.544E+1
-5.187E-2	1.157E+1	2.544E+1
-4.700E-2	1.155E+1	2.554E+1
-4.538E-2	1.151E+1	2.550E+1
-5.187E-2	1.168E+1	2.555E+1
-5.349E-2	1.161E+1	2.552E+1
-4.700E-2	1.153E+1	2.545E+1
-4.538E-2	1.157E+1	2.564E+1
-5.349E-2	1.156E+1	2.550E+1
-4.862E-2	1.152E+1	2.527E+1
-4.700E-2	1.149E+1	2.565E+1
-4.700E-2	1.155E+1	2.559E+1
-5.025E-2	1.156E+1	2.547E+1
-5.025E-2	1.157E+1	2.541E+1
-4.376E-2	1.157E+1	2.545E+1
-4.862E-2	1.150E+1	2.547E+1
-5.187E-2	1.167E+1	2.529E+1
-5.025E-2	1.159E+1	2.527E+1
-4.538E-2	1.148E+1	2.553E+1
-4.700E-2	1.144E+1	2.548E+1
-5.349E-2	1.154E+1	2.551E+1
-4.862E-2	1.143E+1	2.547E+1
-4.538E-2	1.159E+1	2.553E+1
-4.376E-2	1.155E+1	2.541E+1
-5.025E-2	1.161E+1	2.563E+1
-4.862E-2	1.160E+1	2.534E+1
-4.538E-2	1.146E+1	2.542E+1
-4.700E-2	1.170E+1	2.564E+1
-5.025E-2	1.160E+1	2.548E+1
-5.187E-2	1.143E+1	2.537E+1
-4.376E-2	1.152E+1	2.556E+1
-4.538E-2	1.158E+1	2.523E+1
-4.862E-2	1.141E+1	2.542E+1
-5.025E-2	1.148E+1	2.540E+1
-4.376E-2	1.151E+1	2.552E+1
-4.700E-2	1.146E+1	2.557E+1
-4.862E-2	1.156E+1	2.538E+1
-5.025E-2	1.148E+1	2.566E+1
-4.538E-2	1.152E+1	2.551E+1
-4.538E-2	1.143E+1	2.562E+1
-4.862E-2	1.160E+1	2.550E+1
-5.025E-2	1.159E+1	2.559E+1
-4.538E-2	1.163E+1	2.546E+1
-4.700E-2	1.161E+1	2.536E+1
-4.862E-2	1.156E+1	2.568E+1
-5.187E-2	1.150E+1	2.571E+1
-4.376E-2	1.155E+1	2.566E+1
-4.538E-2	1.152E+1	2.559E+1
-5.349E-2	1.155E+1	2.539E+1
-5.187E-2	1.155E+1	2.539E+1
-4.376E-2	1.156E+1	2.536E+1
-4.538E-2	1.162E+1	2.554E+1
-5.025E-2	1.168E+1	2.551E+1
-5.187E-2	1.154E+1	2.536E+1
-4.538E-2	1.168E+1	2.545E+1
-4.538E-2	1.165E+1	2.543E+1
-5.025E-2	1.156E+1	2.556E+1
-5.025E-2	1.149E+1	2.555E+1
-4.538E-2	1.163E+1	2.545E+1
-4.862E-2	1.146E+1	2.548E+1
-4.862E-2	1.152E+1	2.556E+1
-5.025E-2	1.155E+1	2.555E+1
-4.538E-2	1.154E+1	2.556E+1
-4.538E-2	1.147E+1	2.544E+1
-4.862E-2	1.161E+1	2.559E+1
-5.187E-2	1.165E+1	2.554E+1
-4.538E-2	1.166E+1	2.553E+1
-4.538E-2	1.158E+1	2.557E+1
-5.187E-2	1.160E+1	2.543E+1
-5.187E-2	1.155E+1	2.578E+1
-4.376E-2	1.153E+1	2.554E+1
-4.700E-2	1.154E+1	2.572E+1
-5.025E-2	1.151E+1	2.550E+1
-4.862E-2	1.152E+1	2.566E+1
-4.376E-2	1.163E+1	2.537E+1
-4.862E-2	1.156E+1	2.554E+1
-5.025E-2	1.145E+1	2.556E+1
-5.187E-2	1.159E+1	2.560E+1
-4.538E-2	1.158E+1	2.561E+1
-4.538E-2	1.154E+1	2.573E+1
-5.187E-2	1.155E+1	2.552E+1
-5.025E-2	1.157E+1	2.543E+1
-4.538E-2	1.159E+1	2.562E+1
-4.862E-2	1.148E+1	2.566E+1
-5.025E-2	1.159E+1	2.536E+1
-5.025E-2	1.159E+1	2.532E+1
-4.700E-2	1.161E+1	2.557E+1
-4.700E-2	1.160E+1	2.561E+1
-5.187E-2	1.168E+1	2.526E+1
-4.862E-2	1.165E+1	2.546E+1
-4.700E-2	1.163E+1	2.566E+1
-4.376E-2	1.157E+1	2.555E+1
-4.862E-2	1.166E+1	2.539E+1
-4.862E-2	1.154E+1	2.565E+1
-4.538E-2	1.166E+1	2.555E+1
-4.700E-2	1.164E+1	2.553E+1
-5.349E-2	1.149E+1	2.573E+1
-5.349E-2	1.160E+1	2.547E+1
-4.700E-2	1.155E+1	2.542E+1
-4.700E-2	1.161E+1	2.563E+1
-5.025E-2	1.157E+1	2.543E+1
-5.025E-2	1.156E+1	2.545E+1
-4.214E-2	1.163E+1	2.542E+1
-4.700E-2	1.151E+1	2.561E+1
-5.025E-2	1.165E+1	2.550E+1
-5.025E-2	1.156E+1	2.525E+1
-4.376E-2	1.158E+1	2.559E+1
-4.538E-2	1.157E+1	2.559E+1
-5.025E-2	1.158E+1	2.543E+1
-5.025E-2	1.159E+1	2.560E+1
-4.700E-2	1.165E+1	2.549E+1
-4.538E-2	1.169E+1	2.545E+1
-5.025E-2	1.156E+1	2.559E+1
-5.187E-2	1.152E+1	2.549E+1
-4.538E-2	1.153E+1	2.562E+1
-4.700E-2	1.157E+1	2.554E+1
-5.187E-2	1.153E+1	2.520E+1
-5.025E-2	1.166E+1	2.556E+1
-4.376E-2	1.156E+1	2.552E+1
-4.862E-2	1.147E+1	2.547E+1
-5.187E-2	1.149E+1	2.547E+1
-5.025E-2	1.167E+1	2.553E+1
-4.376E-2	1.152E+1	2.557E+1
-4.700E-2	1.154E+1	2.554E+1
-4.862E-2	1.157E+1	2.550E+1
-4.700E-2	1.160E+1	2.552E+1
-4.376E-2	1.148E+1	2.577E+1
-4.538E-2	1.159E+1	2.541E+1
-5.025E-2	1.150E+1	2.567E+1
-4.862E-2	1.147E+1	2.564E+1
-4.376E-2	1.161E+1	2.559E+1
-4.538E-2	1.155E+1	2.550E+1
-5.025E-2	1.148E+1	2.575E+1
-4.862E-2	1.163E+1	2.540E+1
-4.214E-2	1.168E+1	2.551E+1
-4.538E-2	1.154E+1	2.535E+1
-5.025E-2	1.168E+1	2.558E+1
-5.025E-2	1.155E+1	2.553E+1
-4.538E-2	1.159E+1	2.547E+1
-4.862E-2	1.162E+1	2.560E+1
-5.187E-2	1.157E+1	2.550E+1
-5.025E-2	1.157E+1	2.554E+1
-4.214E-2	1.151E+1	2.540E+1
-4.538E-2	1.156E+1	2.543E+1
-5.187E-2	1.155E+1	2.560E+1
-5.187E-2	1.154E+1	2.560E+1
-4.538E-2	1.160E+1	2.562E+1
-4.700E-2	1.155E+1	2.560E+1
-5.025E-2	1.157E+1	2.547E+1
-4.862E-2	1.150E+1	2.548E+1
-4.538E-2	1.157E+1	2.542E+1
-4.538E-2	1.161E+1	2.533E+1
-5.025E-2	1.165E+1	2.556E+1
-4.862E-2	1.157E+1	2.536E+1
-4.538E-2	1.168E+1	2.547E+1
-4.538E-2	1.159E+1	2.565E+1
-5.025E-2	1.175E+1	2.541E+1
-4.862E-2	1.156E+1	2.555E+1
-4.538E-2	1.156E+1	2.550E+1
-4.376E-2	1.156E+1	2.570E+1
-5.025E-2	1.165E+1	2.545E+1
-5.511E-2	1.145E+1	2.546E+1
-4.700E-2	1.159E+1	2.545E+1
-4.700E-2	1.158E+1	2.544E+1
-5.187E-2	1.165E+1	2.547E+1
-5.025E-2	1.162E+1	2.554E+1
-4.700E-2	1.163E+1	2.562E+1
-4.862E-2	1.155E+1	2.543E+1
-4.862E-2	1.171E+1	2.537E+1
-4.862E-2	1.148E+1	2.539E+1
-4.700E-2	1.166E+1	2.559E+1
-4.538E-2	1.146E+1	2.550E+1
-4.862E-2	1.162E+1	2.558E+1
-5.025E-2	1.153E+1	2.560E+1
-4.538E-2	1.150E+1	2.547E+1
-4.700E-2	1.158E+1	2.550E+1
-5.025E-2	1.157E+1	2.557E+1
-5.025E-2	1.159E+1	2.546E+1
-4.538E-2	1.166E+1	2.559E+1
-4.862E-2	1.158E+1	2.545E+1
-5.187E-2	1.167E+1	2.542E+1
-5.187E-2	1.167E+1	2.550E+1
-4.376E-2	1.157E+1	2.540E+1
-4.538E-2	1.164E+1	2.559E+1
-5.349E-2	1.156E+1	2.547E+1
-5.349E-2	1.149E+1	2.553E+1
-4.538E-2	1.158E+1	2.555E+1
-4.538E-2	1.157E+1	2.546E+1
-5.187E-2	1.169E+1	2.552E+1
-5.025E-2	1.153E+1	2.554E+1
-4.376E-2	1.153E+1	2.548E+1
-4.700E-2	1.167E+1	2.559E+1
-5.187E-2	1.155E+1	2.563E+1
-4.862E-2	1.158E+1	2.536E+1
-4.538E-2	1.153E+1	2.571E+1
-4.700E-2	1.152E+1	2.531E+1
-5.025E-2	1.142E+1	2.557E+1
-5.025E-2	1.152E+1	2.545E+1
-4.538E-2	1.165E+1	2.538E+1
-4.700E-2	1.147E+1	2.533E+1
-4.862E-2	1.151E+1	2.556E+1
-4.862E-2	1.167E+1	2.555E+1
-4.700E-2	1.152E+1	2.565E+1
-4.538E-2	1.154E+1	2.545E+1
-5.187E-2	1.159E+1	2.545E+1
-5.187E-2	1.157E+1	2.559E+1
-4.538E-2	1.148E+1	2.542E+1
-4.376E-2	1.149E+1	2.547E+1
-4.862E-2	1.164E+1	2.554E+1
-5.025E-2	1.162E+1	2.568E+1
-4.538E-2	1.155E+1	2.562E+1
-4.376E-2	1.171E+1	2.544E+1
-5.025E-2	1.151E+1	2.547E+1
-4.862E-2	1.153E+1	2.556E+1
-4.376E-2	1.149E+1	2.564E+1
-4.538E-2	1.162E+1	2.548E+1
-5.187E-2	1.156E+1	2.530E+1
-4.700E-2	1.156E+1	2.526E+1
-4.700E-2	1.159E+1	2.563E+1
-4.700E-2	1.167E+1	2.559E+1
-5.025E-2	1.172E+1	2.567E+1
-4.862E-2	1.160E+1	2.553E+1
-4.214E-2	1.156E+1	2.556E+1
-4.700E-2	1.169E+1	2.549E+1
-5.187E-2	1.160E+1	2.532E+1
-4.862E-2	1.151E+1	2.540E+1
-4.376E-2	1.160E+1	2.564E+1
-4.700E-2	1.157E+1	2.545E+1
-5.025E-2	1.152E+1	2.546E+1
-5.025E-2	1.161E+1	2.539E+1
-4.538E-2	1.160E+1	2.556E+1
-4.538E-2	1.162E+1	2.566E+1
-5.187E-2	1.160E+1	2.544E+1
-5.025E-2	1.158E+1	2.561E+1
-4.376E-2	1.147E+1	2.550E+1
-4.538E-2	1.155E+1	2.549E+1
-5.025E-2	1.151E+1	2.544E+1
-5.187E-2	1.166E+1	2.564E+1
-4.700E-2	1.154E+1	2.553E+1
-4.538E-2	1.138E+1	2.550E+1
-5.025E-2	1.153E+1	2.529E+1
-5.025E-2	1.163E+1	2.543E+1
-4.376E-2	1.160E+1	2.559E+1
-4.862E-2	1.166E+1	2.567E+1
-5.511E-2	1.164E+1	2.542E+1
-4.700E-2	1.158E+1	2.559E+1
-4.538E-2	1.158E+1	2.555E+1
-4.700E-2	1.159E+1	2.555E+1
-5.025E-2	1.174E+1	2.561E+1
-4.700E-2	1.158E+1	2.530E+1
-4.538E-2	1.159E+1	2.572E+1
-4.538E-2	1.155E+1	2.573E+1
-5.025E-2	1.153E+1	2.552E+1
-5.025E-2	1.150E+1	2.559E+1
-4.214E-2	1.156E+1	2.563E+1
-4.538E-2	1.155E+1	2.568E+1
-5.025E-2	1.152E+1	2.539E+1
-5.349E-2	1.155E+1	2.562E+1
-4.376E-2	1.164E+1	2.546E+1
-4.700E-2	1.155E+1	2.545E+1
-5.187E-2	1.164E+1	2.565E+1
-5.025E-2	1.166E+1	2.571E+1
-4.538E-2	1.160E+1	2.547E+1
-4.376E-2	1.164E+1	2.543E+1
-5.025E-2	1.142E+1	2.537E+1
-5.025E-2	1.148E+1	2.535E+1
-4.376E-2	1.150E+1	2.552E+1
-4.700E-2	1.160E+1	2.542E+1
-5.187E-2	1.158E+1	2.559E+1
-5.025E-2	1.155E+1	2.563E+1
-4.214E-2	1.145E+1	2.536E+1
-4.538E-2	1.145E+1	2.551E+1
-5.187E-2	1.164E+1	2.557E+1
-4.700E-2	1.156E+1	2.545E+1
-4.376E-2	1.158E+1	2.546E+1
-4.538E-2	1.168E+1	2.548E+1
-5.025E-2	1.159E+1	2.571E+1
-4.862E-2	1.169E+1	2.549E+1
-4.538E-2	1.157E+1	2.559E+1
-4.862E-2	1.157E+1	2.561E+1
-5.187E-2	1.157E+1	2.543E+1
-4.862E-2	1.170E+1	2.562E+1
-4.538E-2	1.158E+1	2.561E+1
-4.538E-2	1.155E+1	2.552E+1
-4.862E-2	1.160E+1	2.532E+1
-5.025E-2	1.165E+1	2.558E+1
-4.700E-2	1.151E+1	2.538E+1
-4.538E-2	1.155E+1	2.553E+1
-4.862E-2	1.159E+1	2.551E+1
-5.187E-2	1.170E+1	2.554E+1
-4.700E-2	1.152E+1	2.546E+1
-4.538E-2	1.160E+1	2.571E+1
-5.025E-2	1.152E+1	2.535E+1
-5.187E-2	1.149E+1	2.558E+1
-4.376E-2	1.152E+1	2.557E+1
-4.700E-2	1.159E+1	2.561E+1
-5.187E-2	1.163E+1	2.556E+1
-5.187E-2	1.156E+1	2.555E+1
-4.700E-2	1.167E+1	2.560E+1
-4.700E-2	1.150E+1	2.527E+1
-5.025E-2	1.158E+1	2.547E+1
-4.862E-2	1.170E+1	2.560E+1
-4.376E-2	1.159E+1	2.564E+1
-4.700E-2	1.162E+1	2.554E+1
-4.862E-2	1.178E+1	2.547E+1
-5.025E-2	1.156E+1	2.535E+1
-4.376E-2	1.153E+1	2.539E+1
-4.538E-2	1.150E+1	2.543E+1
-5.025E-2	1.152E+1	2.554E+1
-4.862E-2	1.150E+1	2.539E+1
-4.376E-2	1.161E+1	2.551E+1
-4.862E-2	1.139E+1	2.563E+1
-5.349E-2	1.160E+1	2.564E+1
-5.025E-2	1.158E+1	2.545E+1
-4.538E-2	1.158E+1	2.525E+1
-4.700E-2	1.160E+1	2.552E+1
-5.187E-2	1.168E+1	2.568E+1
-5.025E-2	1.165E+1	2.556E+1
-4.700E-2	1.146E+1	2.566E+1
-4.538E-2	1.160E+1	2.539E+1
-4.862E-2	1.153E+1	2.548E+1
-4.862E-2	1.140E+1	2.557E+1
-4.538E-2	1.150E+1	2.540E+1
-4.538E-2	1.146E+1	2.544E+1
-5.187E-2	1.166E+1	2.556E+1
-4.862E-2	1.163E+1	2.547E+1
-4.538E-2	1.159E+1	2.552E+1
-4.538E-2	1.163E+1	2.548E+1
-5.025E-2	1.162E+1	2.551E+1
-5.025E-2	1.146E+1	2.552E+1
-4.376E-2	1.156E+1	2.561E+1
-4.862E-2	1.150E+1	2.545E+1
-5.187E-2	1.158E+1	2.549E+1
-5.187E-2	1.160E+1	2.545E+1
-4.538E-2	1.171E+1	2.557E+1
-4.862E-2	1.159E+1	2.538E+1
-5.187E-2	1.152E+1	2.563E+1
-5.025E-2	1.151E+1	2.559E+1
-4.538E-2	1.160E+1	2.561E+1
-4.538E-2	1.155E+1	2.568E+1
-5.349E-2	1.152E+1	2.536E+1
-5.025E-2	1.155E+1	2.553E+1
-4.700E-2	1.155E+1	2.540E+1
-4.700E-2	1.156E+1	2.532E+1
-5.187E-2	1.145E+1	2.559E+1
-4.862E-2	1.149E+1	2.548E+1
-4.538E-2	1.159E+1	2.548E+1
-4.538E-2	1.155E+1	2.537E+1
-4.862E-2	1.163E+1	2.557E+1
-4.862E-2	1.162E+1	2.556E+1
-4.538E-2	1.155E+1	2.555E+1
-4.538E-2	1.164E+1	2.533E+1
-5.025E-2	1.166E+1	2.556E+1
-5.025E-2	1.156E+1	2.541E+1
-4.376E-2	1.169E+1	2.554E+1
-4.700E-2	1.169E+1	2.571E+1
-5.349E-2	1.161E+1	2.567E+1
-5.025E-2	1.160E+1	2.549E+1
-4.700E-2	1.159E+1	2.569E+1
-4.538E-2	1.172E+1	2.529E+1
-5.025E-2	1.153E+1	2.551E+1
-4.862E-2	1.158E+1	2.560E+1
-4.538E-2	1.156E+1	2.547E+1
-4.700E-2	1.154E+1	2.558E+1
-5.187E-2	1.149E+1	2.543E+1
-5.025E-2	1.161E+1	2.533E+1
-4.376E-2	1.154E+1	2.557E+1
-4.700E-2	1.156E+1	2.563E+1
-5.349E-2	1.163E+1	2.556E+1
-4.700E-2	1.151E+1	2.551E+1
-4.214E-2	1.168E+1	2.571E+1
-4.538E-2	1.169E+1	2.560E+1
-4.862E-2	1.161E+1	2.546E+1
-5.025E-2	1.156E+1	2.559E+1
-4.538E-2	1.158E+1	2.549E+1
-4.538E-2	1.165E+1	2.528E+1
-5.025E-2	1.153E+1	2.543E+1
-5.187E-2	1.164E+1	2.541E+1
-4.376E-2	1.169E+1	2.555E+1
-4.538E-2	1.144E+1	2.548E+1
-5.349E-2	1.150E+1	2.558E+1
-4.862E-2	1.159E+1	2.566E+1
-4.214E-2	1.168E+1	2.546E+1
-4.376E-2	1.167E+1	2.550E+1
-5.187E-2	1.147E+1	2.551E+1
-5.187E-2	1.155E+1	2.540E+1
-4.214E-2	1.163E+1	2.541E+1
-4.700E-2	1.163E+1	2.560E+1
-5.187E-2	1.145E+1	2.555E+1
-5.025E-2	1.155E+1	2.556E+1
-4.538E-2	1.151E+1	2.560E+1
-4.700E-2	1.164E+1	2.559E+1
-5.187E-2	1.142E+1	2.561E+1
-5.187E-2	1.153E+1	2.552E+1
-4.376E-2	1.162E+1	2.541E+1
-4.700E-2	1.153E+1	2.545E+1
-5.187E-2	1.157E+1	2.547E+1
-4.862E-2	1.151E+1	2.562E+1
-4.376E-2	1.154E+1	2.549E+1
-4.376E-2	1.158E+1	2.536E+1
-5.025E-2	1.146E+1	2.570E+1
-5.025E-2	1.153E+1	2.535E+1
-4.538E-2	1.156E+1	2.549E+1
-4.538E-2	1.149E+1	2.573E+1
-5.187E-2	1.156E+1	2.557E+1
-4.862E-2	1.159E+1	2.556E+1
-4.376E-2	1.144E+1	2.544E+1
-4.538E-2	1.154E+1	2.568E+1
-5.187E-2	1.162E+1	2.566E+1
-4.862E-2	1.151E+1	2.544E+1
-4.538E-2	1.157E+1	2.557E+1
-4.538E-2	1.164E+1	2.560E+1
-5.349E-2	1.157E+1	2.562E+1
-4.862E-2	1.152E+1	2.544E+1
-4.538E-2	1.164E+1	2.550E+1
-4.538E-2	1.168E+1	2.550E+1
-5.511E-2	1.166E+1	2.555E+1
-5.025E-2	1.155E+1	2.535E+1
-4.214E-2	1.146E+1	2.539E+1
-4.538E-2	1.172E+1	2.557E+1
-5.187E-2	1.166E+1	2.542E+1
-5.187E-2	1.168E+1	2.558E+1
-4.538E-2	1.157E+1	2.550E+1
-4.700E-2	1.160E+1	2.546E+1
-5.349E-2	1.151E+1	2.556E+1
-4.862E-2	1.158E+1	2.532E+1
-4.214E-2	1.158E+1	2.548E+1
-4.538E-2	1.162E+1	2.558E+1
-5.349E-2	1.166E+1	2.536E+1
-5.025E-2	1.165E+1	2.557E+1
-4.376E-2	1.169E+1	2.532E+1
-4.700E-2	1.148E+1	2.547E+1
-4.862E-2	1.154E+1	2.568E+1
-5.187E-2	1.156E+1	2.537E+1
-4.538E-2	1.164E+1	2.557E+1
-4.538E-2	1.160E+1	2.565E+1
-5.025E-2	1.153E+1	2.529E+1
-5.025E-2	1.153E+1	2.545E+1
-4.538E-2	1.145E+1	2.547E+1
-4.214E-2	1.155E+1	2.539E+1
-5.349E-2	1.169E+1	2.547E+1
-4.862E-2	1.165E+1	2.559E+1
-4.214E-2	1.143E+1	2.548E+1
-4.376E-2	1.150E+1	2.534E+1
-5.187E-2	1.137E+1	2.553E+1
-4.862E-2	1.156E+1	2.541E+1
-4.214E-2	1.155E+1	2.562E+1
-4.700E-2	1.154E+1	2.563E+1
-5.187E-2	1.161E+1	2.540E+1
-4.862E-2	1.158E+1	2.548E+1
-4.376E-2	1.160E+1	2.571E+1
-4.538E-2	1.159E+1	2.552E+1
-5.025E-2	1.149E+1	2.545E+1
-4.862E-2	1.147E+1	2.553E+1
-4.214E-2	1.173E+1	2.548E+1
-4.538E-2	1.175E+1	2.551E+1
-4.862E-2	1.151E+1	2.549E+1
-4.862E-2	1.160E+1	2.538E+1
-4.376E-2	1.165E+1	2.555E+1
-4.862E-2	1.156E+1	2.549E+1
-5.025E-2	1.165E+1	2.546E+1
-4.862E-2	1.161E+1	2.567E+1
-4.700E-2	1.173E+1	2.549E+1
-4.538E-2	1.149E+1	2.553E+1
-5.025E-2	1.161E+1	2.544E+1
-4.538E-2	1.155E+1	2.542E+1
-4.538E-2	1.166E+1	2.549E+1
-4.376E-2	1.168E+1	2.552E+1
-5.187E-2	1.150E+1	2.550E+1
-4.862E-2	1.153E+1	2.537E+1
-4.376E-2	1.160E+1	2.571E+1
-4.376E-2	1.175E+1	2.536E+1
-5.025E-2	1.166E+1	2.559E+1
-4.862E-2	1.160E+1	2.553E+1
-4.538E-2	1.166E+1	2.546E+1
-4.538E-2	1.158E+1	2.545E+1
-5.025E-2	1.157E+1	2.560E+1
-5.187E-2	1.166E+1	2.542E+1
-4.214E-2	1.150E+1	2.582E+1
-4.538E-2	1.147E+1	2.539E+1
-5.187E-2	1.162E+1	2.544E+1
-5.025E-2	1.157E+1	2.543E+1
-4.214E-2	1.145E+1	2.537E+1
-4.862E-2	1.155E+1	2.528E+1
-5.187E-2	1.169E+1	2.564E+1
-5.025E-2	1.168E+1	2.551E+1
-4.538E-2	1.152E+1	2.541E+1
-4.862E-2	1.159E+1	2.544E+1
-5.187E-2	1.161E+1	2.544E+1
-4.700E-2	1.146E+1	2.555E+1
-4.376E-2	1.158E+1	2.551E+1
-4.700E-2	1.161E+1	2.573E+1
-5.349E-2	1.148E+1	2.532E+1
-5.025E-2	1.158E+1	2.546E+1
-4.862E-2	1.155E+1	2.546E+1
-4.538E-2	1.145E+1	2.555E+1
-5.187E-2	1.158E+1	2.555E+1
-4.700E-2	1.147E+1	2.555E+1
-4.376E-2	1.156E+1	2.542E+1
-4.700E-2	1.156E+1	2.560E+1
-5.025E-2	1.163E+1	2.555E+1
-5.025E-2	1.150E+1	2.542E+1
-4.700E-2	1.151E+1	2.536E+1
-4.700E-2	1.160E+1	2.543E+1
-5.025E-2	1.155E+1	2.548E+1
-4.862E-2	1.159E+1	2.553E+1
-4.376E-2	1.165E+1	2.556E+1
-4.538E-2	1.150E+1	2.553E+1
-5.187E-2	1.144E+1	2.554E+1
-4.862E-2	1.157E+1	2.565E+1
-4.538E-2	1.159E+1	2.557E+1
-4.376E-2	1.152E+1	2.551E+1
-5.025E-2	1.166E+1	2.534E+1
-5.187E-2	1.153E+1	2.550E+1
-4.376E-2	1.149E+1	2.540E+1
-4.538E-2	1.155E+1	2.541E+1
-5.187E-2	1.150E+1	2.541E+1
-4.862E-2	1.154E+1	2.559E+1
-4.214E-2	1.152E+1	2.557E+1
-4.538E-2	1.166E+1	2.538E+1
-4.862E-2	1.172E+1	2.549E+1
-5.025E-2	1.162E+1	2.546E+1
-4.376E-2	1.160E+1	2.554E+1
-4.538E-2	1.162E+1	2.552E+1
-5.187E-2	1.160E+1	2.541E+1
-5.025E-2	1.157E+1	2.540E+1
-4.862E-2	1.152E+1	2.563E+1
-4.700E-2	1.178E+1	2.552E+1
-4.862E-2	1.169E+1	2.564E+1
-4.700E-2	1.163E+1	2.564E+1
-4.538E-2	1.174E+1	2.565E+1
-4.538E-2	1.149E+1	2.535E+1
-5.349E-2	1.157E+1	2.555E+1
-4.862E-2	1.156E+1	2.553E+1
-4.376E-2	1.178E+1	2.552E+1
-4.700E-2	1.162E+1	2.562E+1
-5.187E-2	1.154E+1	2.544E+1
-5.025E-2	1.150E+1	2.550E+1
-4.376E-2	1.148E+1	2.558E+1
-4.538E-2	1.155E+1	2.562E+1
-5.025E-2	1.161E+1	2.545E+1
-4.862E-2	1.158E+1	2.565E+1
-4.214E-2	1.152E+1	2.543E+1
-4.700E-2	1.152E+1	2.543E+1
-5.187E-2	1.168E+1	2.544E+1
-4.862E-2	1.165E+1	2.545E+1
-4.538E-2	1.173E+1	2.552E+1
-4.538E-2	1.147E+1	2.550E+1
-5.187E-2	1.152E+1	2.540E+1
-4.538E-2	1.161E+1	2.559E+1
-4.214E-2	1.143E+1	2.541E+1
-4.376E-2	1.163E+1	2.546E+1
-5.025E-2	1.169E+1	2.568E+1
-5.187E-2	1.159E+1	2.542E+1
-4.376E-2	1.170E+1	2.554E+1
-4.376E-2	1.150E+1	2.559E+1
-5.187E-2	1.158E+1	2.546E+1
-4.862E-2	1.159E+1	2.558E+1
-4.376E-2	1.182E+1	2.589E+1
-4.862E-2	1.179E+1	2.580E+1
-5.187E-2	1.159E+1	2.539E+1
-4.700E-2	1.150E+1	2.549E+1
-4.376E-2	1.150E+1	2.541E+1
-4.376E-2	1.166E+1	2.568E+1
-5.187E-2	1.151E+1	2.555E+1
-4.700E-2	1.151E+1	2.539E+1
-4.376E-2	1.162E+1	2.556E+1
-4.700E-2	1.150E+1	2.550E+1
-5.025E-2	1.167E+1	2.558E+1
-4.538E-2	1.157E+1	2.551E+1
-4.376E-2	1.167E+1	2.554E+1
-4.376E-2	1.152E+1	2.539E+1
-5.025E-2	1.151E+1	2.553E+1
-4.700E-2	1.163E+1	2.563E+1
-4.376E-2	1.158E+1	2.572E+1
-4.538E-2	1.159E+1	2.539E+1
-4.862E-2	1.162E+1	2.540E+1
-4.862E-2	1.151E+1	2.543E+1
-4.376E-2	1.162E+1	2.554E+1
-4.862E-2	1.149E+1	2.552E+1
-5.025E-2	1.158E+1	2.539E+1
-4.862E-2	1.151E+1	2.556E+1
-4.538E-2	1.164E+1	2.568E+1
-4.538E-2	1.156E+1	2.569E+1
-5.025E-2	1.158E+1	2.580E+1
-5.025E-2	1.164E+1	2.566E+1
-4.538E-2	1.158E+1	2.549E+1
-4.376E-2	1.162E+1	2.537E+1
-4.862E-2	1.146E+1	2.559E+1
-5.025E-2	1.163E+1	2.554E+1
-4.214E-2	1.164E+1	2.553E+1
-4.538E-2	1.154E+1	2.568E+1
-5.187E-2	1.162E+1	2.567E+1
-4.700E-2	1.149E+1	2.546E+1
-4.538E-2	1.154E+1	2.542E+1
-4.862E-2	1.152E+1	2.542E+1
-5.025E-2	1.144E+1	2.551E+1
-5.025E-2	1.160E+1	2.541E+1
-4.376E-2	1.170E+1	2.551E+1
-4.376E-2	1.160E+1	2.559E+1
-4.862E-2	1.162E+1	2.553E+1
-4.700E-2	1.164E+1	2.544E+1
-4.538E-2	1.153E+1	2.543E+1
-4.376E-2	1.160E+1	2.542E+1
-5.025E-2	1.155E+1	2.554E+1
-5.025E-2	1.147E+1	2.552E+1
-4.051E-2	1.158E+1	2.531E+1
-4.538E-2	1.157E+1	2.536E+1
-5.025E-2	1.158E+1	2.557E+1
-5.025E-2	1.173E+1	2.552E+1
-4.700E-2	1.151E+1	2.558E+1
-4.538E-2	1.156E+1	2.532E+1
-5.187E-2	1.142E+1	2.544E+1
-5.025E-2	1.157E+1	2.543E+1
-4.538E-2	1.167E+1	2.539E+1
-4.376E-2	1.161E+1	2.550E+1
-5.187E-2	1.151E+1	2.545E+1
-4.862E-2	1.164E+1	2.561E+1
-4.700E-2	1.160E+1	2.559E+1
-4.376E-2	1.160E+1	2.538E+1
-4.862E-2	1.152E+1	2.550E+1
-4.862E-2	1.162E+1	2.549E+1
-4.376E-2	1.158E+1	2.539E+1
-4.700E-2	1.155E+1	2.556E+1
-5.187E-2	1.147E+1	2.554E+1
-4.862E-2	1.158E+1	2.543E+1
-4.700E-2	1.155E+1	2.537E+1
-4.862E-2	1.162E+1	2.587E+1
-4.862E-2	1.166E+1	2.537E+1
-5.025E-2	1.169E+1	2.544E+1
-4.376E-2	1.162E+1	2.548E+1
-4.700E-2	1.165E+1	2.562E+1
-5.187E-2	1.153E+1	2.563E+1
-4.700E-2	1.169E+1	2.565E+1
-4.376E-2	1.157E+1	2.559E+1
-4.538E-2	1.159E+1	2.541E+1
-5.187E-2	1.154E+1	2.566E+1
-5.025E-2	1.149E+1	2.557E+1
-4.376E-2	1.156E+1	2.556E+1
-4.700E-2	1.163E+1	2.540E+1
-5.025E-2	1.166E+1	2.545E+1
-4.862E-2	1.149E+1	2.549E+1
-4.538E-2	1.149E+1	2.536E+1
-4.376E-2	1.159E+1	2.540E+1
-5.025E-2	1.157E+1	2.539E+1
-4.862E-2	1.165E+1	2.548E+1
-4.214E-2	1.158E+1	2.550E+1
-4.376E-2	1.165E+1	2.570E+1
-5.187E-2	1.160E+1	2.544E+1
-4.862E-2	1.148E+1	2.553E+1
-4.538E-2	1.163E+1	2.535E+1
-4.700E-2	1.155E+1	2.543E+1
-4.862E-2	1.159E+1	2.556E+1
-5.025E-2	1.162E+1	2.548E+1
-4.051E-2	1.168E+1	2.553E+1
-4.700E-2	1.158E+1	2.550E+1
-5.025E-2	1.155E+1	2.538E+1
-5.025E-2	1.154E+1	2.555E+1
-4.376E-2	1.157E+1	2.552E+1
-4.700E-2	1.149E+1	2.549E+1
-5.187E-2	1.167E+1	2.542E+1
-4.862E-2	1.147E+1	2.552E+1
-4.538E-2	1.161E+1	2.556E+1
-4.700E-2	1.159E+1	2.553E+1
-5.025E-2	1.146E+1	2.541E+1
-5.025E-2	1.165E+1	2.542E+1
-3.889E-2	1.147E+1	2.544E+1
-4.538E-2	1.163E+1	2.530E+1
-5.349E-2	1.168E+1	2.543E+1
-5.025E-2	1.164E+1	2.556E+1
-4.538E-2	1.152E+1	2.545E+1
-4.700E-2	1.168E+1	2.562E+1
-4.862E-2	1.165E+1	2.564E+1
-4.862E-2	1.166E+1	2.563E+1
-4.376E-2	1.158E+1	2.566E+1
-4.538E-2	1.161E+1	2.550E+1
-5.025E-2	1.157E+1	2.558E+1
-5.025E-2	1.148E+1	2.535E+1
-4.214E-2	1.154E+1	2.555E+1
-4.538E-2	1.153E+1	2.557E+1
-5.025E-2	1.151E+1	2.564E+1
-4.862E-2	1.151E+1	2.553E+1
-4.538E-2	1.163E+1	2.536E+1
-4.862E-2	1.147E+1	2.561E+1
-5.187E-2	1.147E+1	2.535E+1
-4.862E-2	1.159E+1	2.545E+1
-4.538E-2	1.153E+1	2.557E+1
-4.700E-2	1.155E+1	2.538E+1
-5.025E-2	1.163E+1	2.574E+1
-4.862E-2	1.174E+1	2.556E+1
-4.538E-2	1.161E+1	2.556E+1
-4.700E-2	1.158E+1	2.559E+1
-4.862E-2	1.143E+1	2.542E+1
-5.025E-2	1.163E+1	2.549E+1
-4.700E-2	1.164E+1	2.557E+1
-4.376E-2	1.149E+1	2.546E+1
-5.187E-2	1.162E+1	2.570E+1
-5.187E-2	1.177E+1	2.572E+1
-4.214E-2	1.159E+1	2.555E+1
-4.538E-2	1.154E+1	2.554E+1
-4.862E-2	1.158E+1	2.524E+1
-4.700E-2	1.156E+1	2.557E+1
-4.538E-2	1.143E+1	2.566E+1
-4.376E-2	1.151E+1	2.543E+1
-5.025E-2	1.166E+1	2.552E+1
-4.862E-2	1.143E+1	2.551E+1
-4.538E-2	1.161E+1	2.550E+1
-4.700E-2	1.161E+1	2.555E+1
-5.025E-2	1.158E+1	2.542E+1
-4.862E-2	1.161E+1	2.557E+1
-4.376E-2	1.160E+1	2.554E+1
-4.700E-2	1.154E+1	2.564E+1
-5.025E-2	1.158E+1	2.562E+1
-4.700E-2	1.151E+1	2.543E+1
-4.376E-2	1.152E+1	2.553E+1
-4.538E-2	1.161E+1	2.559E+1
-5.025E-2	1.162E+1	2.535E+1
-4.700E-2	1.155E+1	2.554E+1
-4.376E-2	1.162E+1	2.538E+1
-4.538E-2	1.157E+1	2.555E+1
-4.862E-2	1.159E+1	2.547E+1
-4.700E-2	1.168E+1	2.535E+1
-4.538E-2	1.165E+1	2.543E+1
-4.376E-2	1.151E+1	2.575E+1
-5.187E-2	1.161E+1	2.546E+1
-4.862E-2	1.149E+1	2.535E+1
-4.376E-2	1.152E+1	2.534E+1
-4.376E-2	1.154E+1	2.550E+1
-5.025E-2	1.155E+1	2.539E+1
-5.025E-2	1.159E+1	2.539E+1
-4.214E-2	1.150E+1	2.559E+1
-4.538E-2	1.158E+1	2.548E+1
-5.025E-2	1.166E+1	2.558E+1
-5.025E-2	1.150E+1	2.550E+1
-4.376E-2	1.168E+1	2.545E+1
-4.700E-2	1.163E+1	2.557E+1
-5.187E-2	1.158E+1	2.565E+1
-4.700E-2	1.145E+1	2.564E+1
-4.376E-2	1.160E+1	2.555E+1
-4.376E-2	1.169E+1	2.564E+1
-5.187E-2	1.148E+1	2.557E+1
-4.862E-2	1.155E+1	2.562E+1
-4.214E-2	1.165E+1	2.551E+1
-4.538E-2	1.152E+1	2.535E+1
-5.187E-2	1.156E+1	2.548E+1
-4.700E-2	1.156E+1	2.559E+1
-4.376E-2	1.154E+1	2.551E+1
-4.376E-2	1.157E+1	2.547E+1
-4.862E-2	1.163E+1	2.545E+1
-4.862E-2	1.173E+1	2.560E+1
-4.051E-2	1.163E+1	2.556E+1
-4.538E-2	1.171E+1	2.535E+1
-4.862E-2	1.157E+1	2.562E+1
-4.700E-2	1.164E+1	2.565E+1
-4.214E-2	1.150E+1	2.559E+1
-4.376E-2	1.144E+1	2.555E+1
-5.025E-2	1.159E+1	2.566E+1
-4.538E-2	1.149E+1	2.537E+1
-4.376E-2	1.150E+1	2.545E+1
-4.376E-2	1.159E+1	2.547E+1
-4.862E-2	1.154E+1	2.560E+1
-5.025E-2	1.148E+1	2.547E+1
-4.700E-2	1.158E+1	2.546E+1
-4.700E-2	1.160E+1	2.539E+1
-5.025E-2	1.157E+1	2.548E+1
-5.025E-2	1.162E+1	2.549E+1
-4.376E-2	1.164E+1	2.553E+1
-4.700E-2	1.144E+1	2.552E+1
-4.862E-2	1.160E+1	2.569E+1
-4.700E-2	1.158E+1	2.556E+1
-4.538E-2	1.161E+1	2.556E+1
-4.538E-2	1.146E+1	2.558E+1
[truncated: 93,966 more rows]
