# Supplementary material for: Improved ANAP incorporation and VCF analysis reveal details of P2X7 current facilitation and a limited conformational interplay between ATP binding and the intracellular ballast domain
Source: eLife. 2023 Jan 4;12:e82479. doi: 10.7554/eLife.82479 (PMC9859053; doi:10.7554/eLife.82479)
Supplement: Figure 3—figure supplement 3—source data 2. [file elife-82479-fig3-figsupp3-data2.zip › Figure-3_figure-supplement-3_source-data-2/DeltaCys-constructs/l23/28.csv]

-1.459E-1	2.058E+1	4.375E+1
-1.476E-1	2.071E+1	4.393E+1
-1.427E-1	2.071E+1	4.380E+1
-1.411E-1	2.082E+1	4.382E+1
-1.443E-1	2.072E+1	4.415E+1
-1.476E-1	2.076E+1	4.393E+1
-1.427E-1	2.054E+1	4.379E+1
-1.411E-1	2.071E+1	4.390E+1
-1.459E-1	2.081E+1	4.383E+1
-1.476E-1	2.066E+1	4.407E+1
-1.411E-1	2.061E+1	4.401E+1
-1.378E-1	2.063E+1	4.395E+1
-1.476E-1	2.066E+1	4.389E+1
-1.476E-1	2.075E+1	4.382E+1
-1.411E-1	2.062E+1	4.394E+1
-1.395E-1	2.077E+1	4.407E+1
-1.443E-1	2.094E+1	4.405E+1
-1.476E-1	2.067E+1	4.407E+1
-1.411E-1	2.080E+1	4.391E+1
-1.378E-1	2.062E+1	4.373E+1
-1.476E-1	2.091E+1	4.392E+1
-1.476E-1	2.072E+1	4.396E+1
-1.411E-1	2.056E+1	4.398E+1
-1.411E-1	2.068E+1	4.392E+1
-1.427E-1	2.071E+1	4.375E+1
-1.476E-1	2.073E+1	4.364E+1
-1.411E-1	2.058E+1	4.420E+1
-1.395E-1	2.080E+1	4.375E+1
-1.443E-1	2.063E+1	4.398E+1
-1.459E-1	2.066E+1	4.423E+1
-1.443E-1	2.084E+1	4.370E+1
-1.411E-1	2.066E+1	4.422E+1
-1.459E-1	2.063E+1	4.404E+1
-1.476E-1	2.066E+1	4.390E+1
-1.411E-1	2.077E+1	4.373E+1
-1.411E-1	2.080E+1	4.389E+1
-1.427E-1	2.075E+1	4.390E+1
-1.476E-1	2.078E+1	4.381E+1
-1.395E-1	2.075E+1	4.412E+1
-1.395E-1	2.075E+1	4.402E+1
-1.459E-1	2.070E+1	4.400E+1
-1.459E-1	2.095E+1	4.402E+1
-1.411E-1	2.072E+1	4.404E+1
-1.378E-1	2.072E+1	4.426E+1
-1.443E-1	2.073E+1	4.405E+1
-1.492E-1	2.079E+1	4.406E+1
-1.395E-1	2.070E+1	4.410E+1
-1.411E-1	2.080E+1	4.374E+1
-1.459E-1	2.062E+1	4.428E+1
-1.492E-1	2.060E+1	4.379E+1
-1.411E-1	2.069E+1	4.416E+1
-1.411E-1	2.073E+1	4.399E+1
-1.476E-1	2.073E+1	4.423E+1
-1.459E-1	2.071E+1	4.388E+1
-1.427E-1	2.080E+1	4.415E+1
-1.362E-1	2.078E+1	4.406E+1
-1.459E-1	2.067E+1	4.392E+1
-1.476E-1	2.081E+1	4.417E+1
-1.427E-1	2.075E+1	4.398E+1
-1.378E-1	2.087E+1	4.379E+1
-1.443E-1	2.060E+1	4.398E+1
-1.443E-1	2.064E+1	4.394E+1
-1.395E-1	2.084E+1	4.393E+1
-1.395E-1	2.079E+1	4.410E+1
-1.459E-1	2.062E+1	4.398E+1
-1.459E-1	2.063E+1	4.404E+1
-1.411E-1	2.069E+1	4.413E+1
-1.395E-1	2.071E+1	4.421E+1
-1.459E-1	2.074E+1	4.407E+1
-1.459E-1	2.053E+1	4.396E+1
-1.395E-1	2.067E+1	4.398E+1
-1.411E-1	2.064E+1	4.397E+1
-1.459E-1	2.070E+1	4.411E+1
-1.459E-1	2.070E+1	4.382E+1
-1.411E-1	2.075E+1	4.381E+1
-1.411E-1	2.084E+1	4.409E+1
-1.459E-1	2.076E+1	4.393E+1
-1.476E-1	2.051E+1	4.407E+1
-1.427E-1	2.081E+1	4.415E+1
-1.395E-1	2.088E+1	4.385E+1
-1.459E-1	2.085E+1	4.401E+1
-1.459E-1	2.075E+1	4.378E+1
-1.411E-1	2.069E+1	4.408E+1
-1.395E-1	2.081E+1	4.397E+1
-1.443E-1	2.068E+1	4.415E+1
-1.459E-1	2.071E+1	4.410E+1
-1.411E-1	2.082E+1	4.399E+1
-1.378E-1	2.088E+1	4.406E+1
-1.443E-1	2.071E+1	4.396E+1
-1.476E-1	2.064E+1	4.413E+1
-1.411E-1	2.078E+1	4.405E+1
-1.395E-1	2.083E+1	4.417E+1
-1.459E-1	2.073E+1	4.409E+1
-1.459E-1	2.090E+1	4.402E+1
-1.411E-1	2.067E+1	4.415E+1
-1.378E-1	2.068E+1	4.399E+1
-1.443E-1	2.086E+1	4.401E+1
-1.476E-1	2.063E+1	4.406E+1
-1.395E-1	2.074E+1	4.419E+1
-1.395E-1	2.072E+1	4.388E+1
-1.443E-1	2.063E+1	4.388E+1
-1.459E-1	2.085E+1	4.418E+1
-1.427E-1	2.092E+1	4.392E+1
-1.362E-1	2.087E+1	4.404E+1
-1.492E-1	2.079E+1	4.380E+1
-1.476E-1	2.062E+1	4.401E+1
-1.411E-1	2.070E+1	4.390E+1
-1.378E-1	2.071E+1	4.397E+1
-1.459E-1	2.069E+1	4.421E+1
-1.443E-1	2.079E+1	4.402E+1
-1.395E-1	2.064E+1	4.378E+1
-1.411E-1	2.073E+1	4.400E+1
-1.459E-1	2.069E+1	4.398E+1
-1.492E-1	2.085E+1	4.419E+1
-1.411E-1	2.099E+1	4.391E+1
-1.411E-1	2.067E+1	4.424E+1
-1.459E-1	2.075E+1	4.394E+1
-1.459E-1	2.068E+1	4.417E+1
-1.395E-1	2.086E+1	4.416E+1
-1.378E-1	2.059E+1	4.391E+1
-1.459E-1	2.080E+1	4.416E+1
-1.476E-1	2.075E+1	4.416E+1
-1.395E-1	2.077E+1	4.421E+1
-1.395E-1	2.083E+1	4.394E+1
-1.443E-1	2.073E+1	4.403E+1
-1.476E-1	2.051E+1	4.397E+1
-1.427E-1	2.086E+1	4.381E+1
-1.411E-1	2.066E+1	4.395E+1
-1.427E-1	2.062E+1	4.401E+1
-1.476E-1	2.073E+1	4.399E+1
-1.411E-1	2.057E+1	4.389E+1
-1.395E-1	2.071E+1	4.403E+1
-1.459E-1	2.072E+1	4.398E+1
-1.459E-1	2.069E+1	4.406E+1
-1.378E-1	2.073E+1	4.424E+1
-1.395E-1	2.063E+1	4.403E+1
-1.459E-1	2.079E+1	4.419E+1
-1.459E-1	2.080E+1	4.406E+1
-1.395E-1	2.062E+1	4.434E+1
-1.395E-1	2.076E+1	4.392E+1
-1.459E-1	2.080E+1	4.402E+1
-1.476E-1	2.082E+1	4.419E+1
-1.395E-1	2.084E+1	4.388E+1
-1.411E-1	2.100E+1	4.408E+1
-1.443E-1	2.083E+1	4.396E+1
-1.476E-1	2.068E+1	4.419E+1
-1.411E-1	2.066E+1	4.427E+1
-1.395E-1	2.084E+1	4.402E+1
-1.459E-1	2.081E+1	4.408E+1
-1.476E-1	2.072E+1	4.388E+1
-1.362E-1	2.067E+1	4.425E+1
-1.395E-1	2.072E+1	4.394E+1
-1.427E-1	2.081E+1	4.378E+1
-1.492E-1	2.088E+1	4.402E+1
-1.411E-1	2.076E+1	4.409E+1
-1.411E-1	2.053E+1	4.413E+1
-1.427E-1	2.067E+1	4.401E+1
-1.476E-1	2.076E+1	4.419E+1
-1.411E-1	2.080E+1	4.414E+1
-1.411E-1	2.083E+1	4.394E+1
-1.443E-1	2.057E+1	4.392E+1
-1.508E-1	2.078E+1	4.383E+1
-1.395E-1	2.070E+1	4.403E+1
-1.395E-1	2.094E+1	4.408E+1
-1.459E-1	2.070E+1	4.398E+1
-1.459E-1	2.080E+1	4.390E+1
-1.411E-1	2.066E+1	4.437E+1
-1.411E-1	2.087E+1	4.390E+1
-1.443E-1	2.069E+1	4.401E+1
-1.476E-1	2.060E+1	4.408E+1
-1.427E-1	2.076E+1	4.429E+1
-1.395E-1	2.070E+1	4.402E+1
-1.459E-1	2.068E+1	4.395E+1
-1.476E-1	2.063E+1	4.400E+1
-1.395E-1	2.076E+1	4.411E+1
-1.411E-1	2.082E+1	4.433E+1
-1.459E-1	2.058E+1	4.393E+1
-1.476E-1	2.086E+1	4.425E+1
-1.395E-1	2.074E+1	4.416E+1
-1.378E-1	2.063E+1	4.418E+1
-1.459E-1	2.068E+1	4.432E+1
-1.508E-1	2.096E+1	4.452E+1
-1.411E-1	2.067E+1	4.419E+1
-1.395E-1	2.082E+1	4.415E+1
-1.443E-1	2.079E+1	4.404E+1
-1.476E-1	2.078E+1	4.429E+1
-1.443E-1	2.081E+1	4.432E+1
-1.395E-1	2.062E+1	4.413E+1
-1.443E-1	2.075E+1	4.419E+1
-1.443E-1	2.083E+1	4.424E+1
-1.427E-1	2.089E+1	4.403E+1
-1.411E-1	2.094E+1	4.408E+1
-1.443E-1	2.101E+1	4.434E+1
-1.459E-1	2.075E+1	4.401E+1
-1.411E-1	2.074E+1	4.387E+1
-1.378E-1	2.082E+1	4.412E+1
-1.427E-1	2.100E+1	4.401E+1
-1.459E-1	2.063E+1	4.398E+1
-1.427E-1	2.088E+1	4.395E+1
-1.378E-1	2.068E+1	4.404E+1
-1.411E-1	2.072E+1	4.416E+1
-1.476E-1	2.085E+1	4.396E+1
-1.411E-1	2.079E+1	4.396E+1
-1.378E-1	2.063E+1	4.411E+1
-1.443E-1	2.074E+1	4.401E+1
-1.459E-1	2.074E+1	4.412E+1
-1.395E-1	2.068E+1	4.398E+1
-1.378E-1	2.072E+1	4.424E+1
-1.443E-1	2.076E+1	4.414E+1
-1.476E-1	2.079E+1	4.434E+1
-1.411E-1	2.078E+1	4.391E+1
-1.411E-1	2.075E+1	4.414E+1
-1.459E-1	2.066E+1	4.411E+1
-1.443E-1	2.077E+1	4.415E+1
-1.411E-1	2.074E+1	4.421E+1
-1.395E-1	2.078E+1	4.390E+1
-1.459E-1	2.067E+1	4.402E+1
-1.443E-1	2.085E+1	4.429E+1
-1.395E-1	2.078E+1	4.397E+1
-1.411E-1	2.098E+1	4.401E+1
-1.443E-1	2.078E+1	4.415E+1
-1.443E-1	2.080E+1	4.417E+1
-1.427E-1	2.102E+1	4.423E+1
-1.362E-1	2.091E+1	4.428E+1
-1.427E-1	2.092E+1	4.410E+1
-1.492E-1	2.059E+1	4.414E+1
-1.411E-1	2.084E+1	4.388E+1
-1.395E-1	2.082E+1	4.401E+1
-1.427E-1	2.077E+1	4.394E+1
-1.443E-1	2.063E+1	4.433E+1
-1.411E-1	2.084E+1	4.413E+1
-1.395E-1	2.083E+1	4.436E+1
-1.476E-1	2.081E+1	4.435E+1
-1.476E-1	2.077E+1	4.385E+1
-1.395E-1	2.089E+1	4.410E+1
-1.395E-1	2.068E+1	4.430E+1
-1.443E-1	2.071E+1	4.412E+1
-1.492E-1	2.070E+1	4.421E+1
-1.395E-1	2.070E+1	4.421E+1
-1.378E-1	2.076E+1	4.410E+1
-1.459E-1	2.092E+1	4.412E+1
-1.459E-1	2.084E+1	4.403E+1
-1.395E-1	2.087E+1	4.416E+1
-1.411E-1	2.089E+1	4.426E+1
-1.443E-1	2.097E+1	4.432E+1
-1.459E-1	2.079E+1	4.411E+1
-1.411E-1	2.088E+1	4.415E+1
-1.395E-1	2.068E+1	4.413E+1
-1.443E-1	2.077E+1	4.421E+1
-1.443E-1	2.065E+1	4.412E+1
-1.378E-1	2.073E+1	4.413E+1
-1.395E-1	2.079E+1	4.436E+1
-1.443E-1	2.077E+1	4.399E+1
-1.443E-1	2.080E+1	4.410E+1
-1.411E-1	2.088E+1	4.431E+1
-1.378E-1	2.086E+1	4.435E+1
-1.427E-1	2.088E+1	4.430E+1
-1.459E-1	2.089E+1	4.431E+1
-1.427E-1	2.080E+1	4.414E+1
-1.411E-1	2.082E+1	4.431E+1
-1.459E-1	2.066E+1	4.421E+1
-1.443E-1	2.091E+1	4.410E+1
-1.411E-1	2.079E+1	4.431E+1
-1.378E-1	2.075E+1	4.430E+1
-1.459E-1	2.081E+1	4.418E+1
-1.443E-1	2.086E+1	4.436E+1
-1.411E-1	2.069E+1	4.440E+1
-1.395E-1	2.086E+1	4.410E+1
-1.443E-1	2.087E+1	4.394E+1
-1.459E-1	2.070E+1	4.436E+1
-1.395E-1	2.078E+1	4.399E+1
-1.395E-1	2.076E+1	4.422E+1
-1.459E-1	2.082E+1	4.428E+1
-1.443E-1	2.082E+1	4.430E+1
-1.395E-1	2.087E+1	4.432E+1
-1.395E-1	2.087E+1	4.397E+1
-1.492E-1	2.073E+1	4.427E+1
-1.443E-1	2.081E+1	4.419E+1
-1.395E-1	2.072E+1	4.440E+1
-1.378E-1	2.065E+1	4.412E+1
-1.476E-1	2.087E+1	4.415E+1
-1.443E-1	2.082E+1	4.399E+1
-1.411E-1	2.075E+1	4.414E+1
-1.378E-1	2.079E+1	4.412E+1
-1.427E-1	2.076E+1	4.437E+1
-1.427E-1	2.077E+1	4.417E+1
-1.411E-1	2.080E+1	4.420E+1
-1.378E-1	2.079E+1	4.412E+1
-1.427E-1	2.086E+1	4.418E+1
-1.476E-1	2.076E+1	4.417E+1
-1.427E-1	2.089E+1	4.399E+1
-1.378E-1	2.089E+1	4.444E+1
-1.443E-1	2.081E+1	4.407E+1
-1.492E-1	2.080E+1	4.422E+1
-1.411E-1	2.075E+1	4.404E+1
-1.378E-1	2.089E+1	4.415E+1
-1.476E-1	2.096E+1	4.424E+1
-1.443E-1	2.064E+1	4.424E+1
-1.427E-1	2.088E+1	4.431E+1
-1.411E-1	2.061E+1	4.430E+1
-1.459E-1	2.073E+1	4.427E+1
-1.443E-1	2.084E+1	4.440E+1
-1.427E-1	2.078E+1	4.416E+1
-1.411E-1	2.087E+1	4.413E+1
-1.443E-1	2.066E+1	4.432E+1
-1.459E-1	2.094E+1	4.414E+1
-1.411E-1	2.089E+1	4.410E+1
-1.411E-1	2.090E+1	4.437E+1
-1.443E-1	2.077E+1	4.415E+1
-1.459E-1	2.071E+1	4.427E+1
-1.411E-1	2.083E+1	4.428E+1
-1.395E-1	2.097E+1	4.425E+1
-1.443E-1	2.085E+1	4.427E+1
-1.476E-1	2.067E+1	4.442E+1
-1.411E-1	2.072E+1	4.457E+1
-1.395E-1	2.095E+1	4.422E+1
-1.459E-1	2.071E+1	4.406E+1
-1.492E-1	2.097E+1	4.422E+1
-1.427E-1	2.079E+1	4.399E+1
-1.378E-1	2.081E+1	4.404E+1
-1.459E-1	2.090E+1	4.423E+1
-1.459E-1	2.085E+1	4.446E+1
-1.427E-1	2.072E+1	4.417E+1
-1.411E-1	2.087E+1	4.425E+1
-1.459E-1	2.086E+1	4.428E+1
-1.459E-1	2.093E+1	4.419E+1
-1.395E-1	2.095E+1	4.398E+1
-1.411E-1	2.075E+1	4.408E+1
-1.443E-1	2.084E+1	4.416E+1
-1.476E-1	2.084E+1	4.422E+1
-1.395E-1	2.077E+1	4.427E+1
-1.411E-1	2.087E+1	4.425E+1
-1.443E-1	2.087E+1	4.438E+1
-1.476E-1	2.072E+1	4.412E+1
-1.411E-1	2.065E+1	4.420E+1
-1.395E-1	2.077E+1	4.410E+1
-1.443E-1	2.080E+1	4.437E+1
-1.476E-1	2.059E+1	4.400E+1
-1.411E-1	2.085E+1	4.408E+1
-1.411E-1	2.093E+1	4.408E+1
-1.459E-1	2.068E+1	4.433E+1
-1.476E-1	2.071E+1	4.398E+1
-1.427E-1	2.092E+1	4.437E+1
-1.378E-1	2.090E+1	4.428E+1
-1.476E-1	2.080E+1	4.429E+1
-1.476E-1	2.095E+1	4.414E+1
-1.411E-1	2.092E+1	4.401E+1
-1.411E-1	2.095E+1	4.442E+1
-1.427E-1	2.088E+1	4.418E+1
-1.476E-1	2.073E+1	4.399E+1
-1.395E-1	2.079E+1	4.422E+1
-1.411E-1	2.087E+1	4.406E+1
-1.459E-1	2.075E+1	4.407E+1
-1.492E-1	2.090E+1	4.407E+1
-1.411E-1	2.075E+1	4.428E+1
-1.411E-1	2.096E+1	4.443E+1
-1.459E-1	2.077E+1	4.442E+1
-1.492E-1	2.076E+1	4.437E+1
-1.395E-1	2.103E+1	4.456E+1
-1.395E-1	2.080E+1	4.414E+1
-1.459E-1	2.081E+1	4.438E+1
-1.459E-1	2.092E+1	4.428E+1
-1.378E-1	2.107E+1	4.404E+1
-1.411E-1	2.093E+1	4.427E+1
-1.459E-1	2.091E+1	4.430E+1
-1.476E-1	2.085E+1	4.437E+1
-1.443E-1	2.073E+1	4.429E+1
-1.427E-1	2.081E+1	4.417E+1
-1.476E-1	2.064E+1	4.425E+1
-1.459E-1	2.075E+1	4.421E+1
-1.395E-1	2.083E+1	4.433E+1
-1.395E-1	2.080E+1	4.419E+1
-1.459E-1	2.087E+1	4.441E+1
-1.508E-1	2.095E+1	4.414E+1
-1.443E-1	2.086E+1	4.442E+1
-1.395E-1	2.099E+1	4.427E+1
-1.476E-1	2.058E+1	4.413E+1
-1.476E-1	2.090E+1	4.427E+1
-1.395E-1	2.066E+1	4.428E+1
-1.395E-1	2.082E+1	4.442E+1
-1.476E-1	2.089E+1	4.429E+1
-1.459E-1	2.087E+1	4.433E+1
-1.411E-1	2.093E+1	4.406E+1
-1.427E-1	2.077E+1	4.438E+1
-1.459E-1	2.085E+1	4.441E+1
-1.476E-1	2.083E+1	4.417E+1
-1.395E-1	2.072E+1	4.429E+1
-1.395E-1	2.087E+1	4.406E+1
-1.427E-1	2.072E+1	4.462E+1
-1.427E-1	2.085E+1	4.440E+1
-1.411E-1	2.079E+1	4.420E+1
-1.427E-1	2.072E+1	4.422E+1
-1.459E-1	2.075E+1	4.410E+1
-1.476E-1	2.092E+1	4.443E+1
-1.427E-1	2.090E+1	4.436E+1
-1.411E-1	2.085E+1	4.425E+1
-1.459E-1	2.074E+1	4.443E+1
-1.459E-1	2.096E+1	4.437E+1
-1.395E-1	2.066E+1	4.405E+1
-1.411E-1	2.097E+1	4.433E+1
-1.492E-1	2.084E+1	4.434E+1
-1.492E-1	2.091E+1	4.425E+1
-1.427E-1	2.070E+1	4.434E+1
-1.378E-1	2.085E+1	4.439E+1
-1.459E-1	2.089E+1	4.433E+1
-1.459E-1	2.063E+1	4.440E+1
-1.411E-1	2.072E+1	4.432E+1
-1.395E-1	2.056E+1	4.397E+1
-1.443E-1	2.072E+1	4.435E+1
-1.427E-1	2.075E+1	4.445E+1
-1.427E-1	2.091E+1	4.418E+1
-1.362E-1	2.097E+1	4.427E+1
-1.459E-1	2.086E+1	4.422E+1
-1.459E-1	2.091E+1	4.436E+1
-1.411E-1	2.099E+1	4.404E+1
-1.378E-1	2.074E+1	4.460E+1
-1.476E-1	2.091E+1	4.437E+1
-1.476E-1	2.097E+1	4.419E+1
-1.411E-1	2.093E+1	4.436E+1
-1.411E-1	2.077E+1	4.450E+1
-1.443E-1	2.085E+1	4.434E+1
-1.476E-1	2.081E+1	4.439E+1
-1.411E-1	2.103E+1	4.403E+1
-1.378E-1	2.088E+1	4.407E+1
-1.443E-1	2.081E+1	4.408E+1
-1.443E-1	2.081E+1	4.423E+1
-1.427E-1	2.099E+1	4.440E+1
-1.395E-1	2.079E+1	4.433E+1
-1.443E-1	2.084E+1	4.431E+1
-1.459E-1	2.087E+1	4.425E+1
-1.411E-1	2.097E+1	4.455E+1
-1.395E-1	2.090E+1	4.423E+1
-1.459E-1	2.091E+1	4.407E+1
-1.459E-1	2.085E+1	4.432E+1
-1.395E-1	2.108E+1	4.446E+1
-1.411E-1	2.083E+1	4.423E+1
-1.476E-1	2.098E+1	4.439E+1
-1.443E-1	2.094E+1	4.433E+1
-1.427E-1	2.094E+1	4.435E+1
-1.395E-1	2.094E+1	4.437E+1
-1.443E-1	2.085E+1	4.440E+1
-1.459E-1	2.102E+1	4.409E+1
-1.378E-1	2.057E+1	4.456E+1
-1.395E-1	2.081E+1	4.421E+1
-1.443E-1	2.091E+1	4.431E+1
-1.459E-1	2.103E+1	4.422E+1
-1.411E-1	2.091E+1	4.437E+1
-1.378E-1	2.093E+1	4.445E+1
-1.476E-1	2.094E+1	4.422E+1
-1.443E-1	2.060E+1	4.419E+1
-1.427E-1	2.075E+1	4.425E+1
-1.411E-1	2.098E+1	4.428E+1
-1.459E-1	2.093E+1	4.434E+1
-1.459E-1	2.090E+1	4.446E+1
-1.395E-1	2.086E+1	4.446E+1
-1.395E-1	2.084E+1	4.436E+1
-1.443E-1	2.077E+1	4.403E+1
-1.459E-1	2.087E+1	4.420E+1
-1.411E-1	2.073E+1	4.414E+1
-1.378E-1	2.076E+1	4.411E+1
-1.459E-1	2.086E+1	4.431E+1
-1.476E-1	2.078E+1	4.423E+1
-1.411E-1	2.081E+1	4.446E+1
-1.411E-1	2.089E+1	4.427E+1
-1.459E-1	2.080E+1	4.435E+1
-1.476E-1	2.074E+1	4.411E+1
-1.395E-1	2.099E+1	4.438E+1
-1.378E-1	2.084E+1	4.442E+1
-1.459E-1	2.094E+1	4.441E+1
-1.492E-1	2.093E+1	4.429E+1
-1.427E-1	2.091E+1	4.428E+1
-1.411E-1	2.103E+1	4.431E+1
-1.443E-1	2.085E+1	4.411E+1
-1.459E-1	2.081E+1	4.422E+1
-1.411E-1	2.075E+1	4.415E+1
-1.395E-1	2.075E+1	4.432E+1
-1.443E-1	2.084E+1	4.450E+1
-1.459E-1	2.093E+1	4.442E+1
-1.411E-1	2.090E+1	4.430E+1
-1.395E-1	2.101E+1	4.430E+1
-1.443E-1	2.103E+1	4.430E+1
-1.427E-1	2.075E+1	4.403E+1
-1.411E-1	2.094E+1	4.440E+1
-1.395E-1	2.092E+1	4.430E+1
-1.476E-1	2.084E+1	4.423E+1
-1.459E-1	2.102E+1	4.444E+1
-1.427E-1	2.080E+1	4.444E+1
-1.395E-1	2.085E+1	4.414E+1
-1.476E-1	2.095E+1	4.446E+1
-1.476E-1	2.094E+1	4.424E+1
-1.378E-1	2.092E+1	4.454E+1
-1.427E-1	2.089E+1	4.450E+1
-1.459E-1	2.082E+1	4.442E+1
-1.476E-1	2.086E+1	4.450E+1
-1.427E-1	2.089E+1	4.413E+1
-1.427E-1	2.083E+1	4.424E+1
-1.443E-1	2.080E+1	4.438E+1
-1.492E-1	2.088E+1	4.434E+1
-1.411E-1	2.092E+1	4.435E+1
-1.395E-1	2.087E+1	4.434E+1
-1.443E-1	2.120E+1	4.424E+1
-1.459E-1	2.079E+1	4.400E+1
-1.411E-1	2.077E+1	4.443E+1
-1.395E-1	2.091E+1	4.443E+1
-1.443E-1	2.092E+1	4.451E+1
-1.459E-1	2.093E+1	4.440E+1
-1.411E-1	2.099E+1	4.438E+1
-1.395E-1	2.088E+1	4.425E+1
-1.459E-1	2.074E+1	4.453E+1
-1.459E-1	2.088E+1	4.439E+1
-1.411E-1	2.094E+1	4.439E+1
-1.427E-1	2.100E+1	4.469E+1
-1.427E-1	2.078E+1	4.448E+1
-1.459E-1	2.082E+1	4.437E+1
-1.411E-1	2.074E+1	4.452E+1
-1.411E-1	2.094E+1	4.434E+1
-1.459E-1	2.098E+1	4.438E+1
-1.459E-1	2.087E+1	4.441E+1
-1.395E-1	2.078E+1	4.442E+1
-1.411E-1	2.073E+1	4.414E+1
-1.459E-1	2.090E+1	4.437E+1
-1.459E-1	2.088E+1	4.442E+1
-1.395E-1	2.099E+1	4.454E+1
-1.395E-1	2.075E+1	4.441E+1
-1.443E-1	2.077E+1	4.455E+1
-1.459E-1	2.087E+1	4.454E+1
-1.427E-1	2.100E+1	4.459E+1
-1.427E-1	2.082E+1	4.463E+1
-1.427E-1	2.098E+1	4.442E+1
-1.476E-1	2.102E+1	4.418E+1
-1.395E-1	2.099E+1	4.454E+1
-1.395E-1	2.096E+1	4.445E+1
-1.443E-1	2.105E+1	4.446E+1
-1.459E-1	2.091E+1	4.449E+1
-1.427E-1	2.095E+1	4.434E+1
-1.395E-1	2.099E+1	4.457E+1
-1.459E-1	2.095E+1	4.436E+1
-1.459E-1	2.109E+1	4.438E+1
-1.395E-1	2.082E+1	4.450E+1
-1.411E-1	2.090E+1	4.447E+1
-1.443E-1	2.090E+1	4.431E+1
-1.476E-1	2.091E+1	4.440E+1
-1.395E-1	2.077E+1	4.426E+1
-1.395E-1	2.080E+1	4.435E+1
-1.427E-1	2.101E+1	4.435E+1
-1.443E-1	2.098E+1	4.431E+1
-1.395E-1	2.088E+1	4.454E+1
-1.395E-1	2.093E+1	4.465E+1
-1.459E-1	2.094E+1	4.449E+1
-1.443E-1	2.090E+1	4.455E+1
-1.411E-1	2.109E+1	4.452E+1
-1.411E-1	2.090E+1	4.472E+1
-1.443E-1	2.102E+1	4.439E+1
-1.459E-1	2.092E+1	4.413E+1
-1.362E-1	2.080E+1	4.464E+1
-1.427E-1	2.097E+1	4.445E+1
-1.411E-1	2.089E+1	4.447E+1
-1.459E-1	2.100E+1	4.447E+1
-1.395E-1	2.083E+1	4.460E+1
-1.395E-1	2.099E+1	4.437E+1
-1.427E-1	2.085E+1	4.445E+1
-1.443E-1	2.104E+1	4.448E+1
-1.411E-1	2.085E+1	4.418E+1
-1.395E-1	2.107E+1	4.429E+1
-1.459E-1	2.101E+1	4.424E+1
-1.492E-1	2.094E+1	4.439E+1
-1.395E-1	2.081E+1	4.462E+1
-1.411E-1	2.099E+1	4.435E+1
-1.443E-1	2.073E+1	4.438E+1
-1.459E-1	2.090E+1	4.436E+1
-1.411E-1	2.101E+1	4.444E+1
-1.411E-1	2.092E+1	4.427E+1
-1.459E-1	2.108E+1	4.452E+1
-1.459E-1	2.101E+1	4.427E+1
-1.395E-1	2.107E+1	4.429E+1
-1.411E-1	2.080E+1	4.451E+1
-1.443E-1	2.085E+1	4.441E+1
-1.459E-1	2.081E+1	4.433E+1
-1.395E-1	2.076E+1	4.458E+1
-1.378E-1	2.097E+1	4.440E+1
-1.459E-1	2.093E+1	4.440E+1
-1.459E-1	2.099E+1	4.464E+1
-1.395E-1	2.090E+1	4.433E+1
-1.395E-1	2.083E+1	4.429E+1
-1.476E-1	2.094E+1	4.474E+1
-1.492E-1	2.103E+1	4.434E+1
-1.378E-1	2.084E+1	4.428E+1
-1.395E-1	2.084E+1	4.440E+1
-1.443E-1	2.095E+1	4.418E+1
-1.459E-1	2.091E+1	4.452E+1
-1.395E-1	2.102E+1	4.439E+1
-1.378E-1	2.088E+1	4.454E+1
-1.443E-1	2.080E+1	4.435E+1
-1.459E-1	2.110E+1	4.437E+1
-1.378E-1	2.095E+1	4.442E+1
-1.395E-1	2.078E+1	4.451E+1
-1.459E-1	2.100E+1	4.448E+1
-1.476E-1	2.101E+1	4.448E+1
-1.411E-1	2.086E+1	4.450E+1
-1.395E-1	2.096E+1	4.438E+1
-1.443E-1	2.099E+1	4.433E+1
-1.459E-1	2.096E+1	4.436E+1
-1.395E-1	2.095E+1	4.452E+1
-1.411E-1	2.112E+1	4.438E+1
-1.459E-1	2.103E+1	4.461E+1
-1.443E-1	2.096E+1	4.439E+1
-1.395E-1	2.089E+1	4.417E+1
-1.362E-1	2.100E+1	4.452E+1
-1.443E-1	2.090E+1	4.443E+1
-1.492E-1	2.084E+1	4.422E+1
-1.395E-1	2.094E+1	4.441E+1
-1.411E-1	2.093E+1	4.449E+1
-1.459E-1	2.094E+1	4.427E+1
-1.427E-1	2.093E+1	4.434E+1
-1.411E-1	2.097E+1	4.457E+1
-1.411E-1	2.108E+1	4.447E+1
-1.443E-1	2.108E+1	4.427E+1
-1.443E-1	2.102E+1	4.454E+1
-1.427E-1	2.077E+1	4.431E+1
-1.378E-1	2.101E+1	4.424E+1
-1.459E-1	2.104E+1	4.424E+1
-1.443E-1	2.100E+1	4.440E+1
-1.395E-1	2.096E+1	4.443E+1
-1.362E-1	2.093E+1	4.438E+1
-1.443E-1	2.091E+1	4.458E+1
-1.459E-1	2.099E+1	4.448E+1
-1.395E-1	2.110E+1	4.427E+1
-1.411E-1	2.121E+1	4.462E+1
-1.476E-1	2.100E+1	4.434E+1
-1.443E-1	2.120E+1	4.435E+1
-1.395E-1	2.093E+1	4.417E+1
-1.378E-1	2.107E+1	4.456E+1
-1.459E-1	2.098E+1	4.456E+1
-1.476E-1	2.098E+1	4.460E+1
-1.427E-1	2.102E+1	4.454E+1
-1.411E-1	2.102E+1	4.431E+1
-1.476E-1	2.087E+1	4.446E+1
-1.459E-1	2.090E+1	4.443E+1
-1.395E-1	2.096E+1	4.468E+1
-1.378E-1	2.089E+1	4.453E+1
-1.459E-1	2.099E+1	4.438E+1
-1.492E-1	2.091E+1	4.421E+1
-1.395E-1	2.122E+1	4.458E+1
-1.411E-1	2.101E+1	4.441E+1
-1.459E-1	2.094E+1	4.441E+1
-1.459E-1	2.121E+1	4.446E+1
-1.411E-1	2.087E+1	4.457E+1
-1.411E-1	2.100E+1	4.419E+1
-1.427E-1	2.106E+1	4.448E+1
-1.459E-1	2.081E+1	4.459E+1
-1.411E-1	2.098E+1	4.467E+1
-1.411E-1	2.106E+1	4.451E+1
-1.443E-1	2.107E+1	4.452E+1
-1.443E-1	2.089E+1	4.464E+1
-1.395E-1	2.104E+1	4.467E+1
-1.378E-1	2.091E+1	4.452E+1
-1.427E-1	2.091E+1	4.444E+1
-1.443E-1	2.103E+1	4.446E+1
-1.411E-1	2.090E+1	4.465E+1
-1.395E-1	2.102E+1	4.446E+1
-1.459E-1	2.095E+1	4.462E+1
-1.459E-1	2.090E+1	4.445E+1
-1.395E-1	2.088E+1	4.444E+1
-1.411E-1	2.111E+1	4.440E+1
-1.427E-1	2.110E+1	4.450E+1
-1.459E-1	2.093E+1	4.446E+1
-1.411E-1	2.110E+1	4.422E+1
-1.378E-1	2.107E+1	4.452E+1
-1.443E-1	2.102E+1	4.450E+1
-1.476E-1	2.117E+1	4.453E+1
-1.395E-1	2.095E+1	4.442E+1
-1.411E-1	2.096E+1	4.456E+1
-1.443E-1	2.081E+1	4.440E+1
-1.411E-1	2.098E+1	4.436E+1
-1.411E-1	2.115E+1	4.452E+1
-1.395E-1	2.102E+1	4.424E+1
-1.443E-1	2.093E+1	4.457E+1
-1.443E-1	2.114E+1	4.437E+1
-1.427E-1	2.096E+1	4.438E+1
-1.411E-1	2.097E+1	4.468E+1
-1.395E-1	2.107E+1	4.446E+1
-1.459E-1	2.088E+1	4.448E+1
-1.427E-1	2.099E+1	4.450E+1
-1.395E-1	2.096E+1	4.446E+1
-1.427E-1	2.103E+1	4.437E+1
-1.459E-1	2.086E+1	4.449E+1
-1.411E-1	2.089E+1	4.431E+1
-1.378E-1	2.085E+1	4.446E+1
-1.443E-1	2.098E+1	4.424E+1
-1.459E-1	2.094E+1	4.456E+1
-1.395E-1	2.095E+1	4.441E+1
-1.395E-1	2.099E+1	4.469E+1
-1.427E-1	2.095E+1	4.462E+1
-1.459E-1	2.087E+1	4.489E+1
-1.395E-1	2.092E+1	4.460E+1
-1.378E-1	2.097E+1	4.440E+1
-1.411E-1	2.097E+1	4.440E+1
-1.459E-1	2.105E+1	4.470E+1
-1.395E-1	2.099E+1	4.430E+1
-1.378E-1	2.092E+1	4.470E+1
-1.459E-1	2.087E+1	4.435E+1
-1.476E-1	2.102E+1	4.454E+1
-1.395E-1	2.096E+1	4.452E+1
-1.427E-1	2.100E+1	4.441E+1
-1.459E-1	2.085E+1	4.465E+1
-1.459E-1	2.108E+1	4.445E+1
-1.395E-1	2.087E+1	4.434E+1
-1.378E-1	2.084E+1	4.478E+1
-1.443E-1	2.105E+1	4.451E+1
-1.459E-1	2.095E+1	4.472E+1
-1.378E-1	2.112E+1	4.458E+1
-1.378E-1	2.108E+1	4.450E+1
-1.459E-1	2.102E+1	4.457E+1
-1.443E-1	2.118E+1	4.460E+1
-1.362E-1	2.098E+1	4.445E+1
-1.395E-1	2.122E+1	4.465E+1
-1.443E-1	2.075E+1	4.451E+1
-1.476E-1	2.090E+1	4.445E+1
-1.427E-1	2.100E+1	4.446E+1
-1.378E-1	2.104E+1	4.434E+1
-1.427E-1	2.110E+1	4.453E+1
-1.476E-1	2.077E+1	4.463E+1
-1.411E-1	2.101E+1	4.453E+1
-1.411E-1	2.093E+1	4.466E+1
-1.459E-1	2.092E+1	4.462E+1
-1.459E-1	2.090E+1	4.453E+1
-1.411E-1	2.105E+1	4.463E+1
-1.378E-1	2.094E+1	4.441E+1
-1.443E-1	2.098E+1	4.469E+1
-1.427E-1	2.080E+1	4.461E+1
-1.411E-1	2.092E+1	4.468E+1
-1.378E-1	2.103E+1	4.449E+1
-1.443E-1	2.110E+1	4.452E+1
-1.459E-1	2.096E+1	4.472E+1
-1.395E-1	2.107E+1	4.456E+1
-1.411E-1	2.111E+1	4.460E+1
-1.427E-1	2.099E+1	4.439E+1
-1.459E-1	2.112E+1	4.475E+1
-1.395E-1	2.099E+1	4.469E+1
-1.395E-1	2.100E+1	4.430E+1
-1.443E-1	2.097E+1	4.466E+1
-1.443E-1	2.103E+1	4.443E+1
-1.395E-1	2.099E+1	4.436E+1
-1.411E-1	2.079E+1	4.451E+1
-1.443E-1	2.112E+1	4.439E+1
-1.411E-1	2.090E+1	4.454E+1
-1.395E-1	2.108E+1	4.467E+1
-1.411E-1	2.107E+1	4.450E+1
-1.459E-1	2.102E+1	4.465E+1
-1.443E-1	2.086E+1	4.457E+1
-1.411E-1	2.098E+1	4.459E+1
-1.411E-1	2.102E+1	4.457E+1
-1.443E-1	2.090E+1	4.474E+1
-1.459E-1	2.113E+1	4.437E+1
-1.411E-1	2.103E+1	4.462E+1
-1.411E-1	2.096E+1	4.464E+1
-1.443E-1	2.121E+1	4.463E+1
-1.459E-1	2.095E+1	4.484E+1
-1.378E-1	2.122E+1	4.452E+1
-1.411E-1	2.105E+1	4.454E+1
-1.443E-1	2.100E+1	4.460E+1
-1.459E-1	2.100E+1	4.447E+1
-1.411E-1	2.106E+1	4.449E+1
-1.411E-1	2.087E+1	4.458E+1
-1.427E-1	2.093E+1	4.485E+1
-1.459E-1	2.088E+1	4.467E+1
-1.411E-1	2.098E+1	4.460E+1
-1.411E-1	2.104E+1	4.470E+1
-1.443E-1	2.097E+1	4.427E+1
-1.443E-1	2.079E+1	4.482E+1
-1.411E-1	2.096E+1	4.452E+1
-1.395E-1	2.108E+1	4.444E+1
-1.459E-1	2.104E+1	4.455E+1
-1.443E-1	2.102E+1	4.449E+1
-1.411E-1	2.101E+1	4.449E+1
-1.411E-1	2.107E+1	4.467E+1
-1.459E-1	2.102E+1	4.467E+1
-1.443E-1	2.125E+1	4.453E+1
-1.411E-1	2.104E+1	4.446E+1
-1.395E-1	2.119E+1	4.458E+1
-1.443E-1	2.107E+1	4.443E+1
-1.459E-1	2.093E+1	4.463E+1
-1.395E-1	2.119E+1	4.439E+1
-1.395E-1	2.090E+1	4.462E+1
-1.459E-1	2.108E+1	4.486E+1
-1.443E-1	2.101E+1	4.441E+1
-1.378E-1	2.083E+1	4.444E+1
-1.395E-1	2.100E+1	4.449E+1
-1.427E-1	2.100E+1	4.465E+1
-1.443E-1	2.084E+1	4.464E+1
-1.427E-1	2.087E+1	4.487E+1
-1.395E-1	2.110E+1	4.460E+1
-1.459E-1	2.099E+1	4.458E+1
-1.476E-1	2.099E+1	4.464E+1
-1.427E-1	2.094E+1	4.456E+1
-1.378E-1	2.091E+1	4.478E+1
-1.427E-1	2.086E+1	4.467E+1
-1.476E-1	2.092E+1	4.460E+1
-1.362E-1	2.110E+1	4.472E+1
-1.362E-1	2.112E+1	4.458E+1
-1.443E-1	2.100E+1	4.441E+1
-1.476E-1	2.112E+1	4.470E+1
-1.395E-1	2.109E+1	4.460E+1
-1.395E-1	2.123E+1	4.432E+1
-1.427E-1	2.116E+1	4.444E+1
-1.459E-1	2.094E+1	4.445E+1
-1.427E-1	2.113E+1	4.493E+1
-1.395E-1	2.091E+1	4.448E+1
-1.492E-1	2.092E+1	4.442E+1
-1.443E-1	2.113E+1	4.451E+1
-1.411E-1	2.106E+1	4.465E+1
-1.427E-1	2.104E+1	4.464E+1
-1.427E-1	2.095E+1	4.435E+1
-1.427E-1	2.086E+1	4.463E+1
-1.395E-1	2.081E+1	4.464E+1
-1.395E-1	2.096E+1	4.500E+1
-1.427E-1	2.103E+1	4.444E+1
-1.459E-1	2.095E+1	4.468E+1
-1.411E-1	2.093E+1	4.456E+1
-1.362E-1	2.093E+1	4.463E+1
-1.443E-1	2.099E+1	4.444E+1
-1.443E-1	2.093E+1	4.478E+1
-1.378E-1	2.110E+1	4.456E+1
-1.378E-1	2.080E+1	4.491E+1
-1.459E-1	2.109E+1	4.469E+1
-1.459E-1	2.107E+1	4.452E+1
-1.395E-1	2.108E+1	4.482E+1
-1.395E-1	2.092E+1	4.444E+1
-1.443E-1	2.103E+1	4.473E+1
-1.443E-1	2.109E+1	4.451E+1
-1.411E-1	2.107E+1	4.457E+1
-1.395E-1	2.100E+1	4.455E+1
-1.459E-1	2.092E+1	4.464E+1
-1.459E-1	2.097E+1	4.455E+1
-1.411E-1	2.101E+1	4.466E+1
-1.378E-1	2.100E+1	4.442E+1
-1.427E-1	2.094E+1	4.470E+1
-1.443E-1	2.110E+1	4.453E+1
-1.395E-1	2.099E+1	4.465E+1
-1.411E-1	2.091E+1	4.463E+1
-1.443E-1	2.097E+1	4.468E+1
-1.459E-1	2.091E+1	4.461E+1
-1.362E-1	2.098E+1	4.442E+1
-1.395E-1	2.094E+1	4.470E+1
-1.459E-1	2.097E+1	4.492E+1
-1.459E-1	2.106E+1	4.447E+1
-1.395E-1	2.101E+1	4.477E+1
-1.395E-1	2.101E+1	4.462E+1
-1.476E-1	2.110E+1	4.476E+1
-1.476E-1	2.110E+1	4.455E+1
-1.395E-1	2.119E+1	4.481E+1
-1.395E-1	2.119E+1	4.460E+1
-1.443E-1	2.102E+1	4.488E+1
-1.459E-1	2.103E+1	4.487E+1
-1.427E-1	2.096E+1	4.446E+1
-1.395E-1	2.103E+1	4.466E+1
-1.443E-1	2.089E+1	4.470E+1
-1.459E-1	2.094E+1	4.485E+1
-1.411E-1	2.106E+1	4.468E+1
-1.411E-1	2.098E+1	4.477E+1
-1.459E-1	2.104E+1	4.450E+1
-1.443E-1	2.098E+1	4.474E+1
-1.427E-1	2.103E+1	4.478E+1
-1.378E-1	2.106E+1	4.467E+1
-1.427E-1	2.110E+1	4.473E+1
-1.443E-1	2.099E+1	4.461E+1
-1.395E-1	2.118E+1	4.465E+1
-1.378E-1	2.101E+1	4.463E+1
-1.443E-1	2.092E+1	4.460E+1
-1.459E-1	2.110E+1	4.458E+1
-1.411E-1	2.100E+1	4.462E+1
-1.411E-1	2.113E+1	4.479E+1
-1.459E-1	2.080E+1	4.467E+1
-1.476E-1	2.123E+1	4.478E+1
-1.378E-1	2.096E+1	4.490E+1
-1.378E-1	2.094E+1	4.461E+1
-1.443E-1	2.097E+1	4.452E+1
-1.459E-1	2.102E+1	4.463E+1
-1.378E-1	2.102E+1	4.464E+1
-1.411E-1	2.100E+1	4.461E+1
-1.443E-1	2.089E+1	4.461E+1
-1.443E-1	2.083E+1	4.472E+1
-1.395E-1	2.097E+1	4.459E+1
-1.395E-1	2.111E+1	4.475E+1
-1.443E-1	2.092E+1	4.468E+1
-1.459E-1	2.126E+1	4.465E+1
-1.411E-1	2.090E+1	4.488E+1
-1.378E-1	2.123E+1	4.463E+1
-1.459E-1	2.100E+1	4.456E+1
-1.476E-1	2.112E+1	4.464E+1
-1.427E-1	2.112E+1	4.454E+1
-1.395E-1	2.083E+1	4.478E+1
-1.411E-1	2.123E+1	4.471E+1
-1.443E-1	2.104E+1	4.490E+1
-1.395E-1	2.103E+1	4.465E+1
-1.395E-1	2.106E+1	4.470E+1
-1.443E-1	2.107E+1	4.444E+1
-1.443E-1	2.109E+1	4.474E+1
-1.411E-1	2.105E+1	4.477E+1
-1.411E-1	2.125E+1	4.479E+1
-1.443E-1	2.114E+1	4.463E+1
-1.476E-1	2.108E+1	4.455E+1
-1.411E-1	2.123E+1	4.477E+1
-1.395E-1	2.077E+1	4.462E+1
-1.443E-1	2.105E+1	4.465E+1
-1.476E-1	2.107E+1	4.459E+1
-1.411E-1	2.093E+1	4.487E+1
-1.395E-1	2.105E+1	4.477E+1
-1.443E-1	2.103E+1	4.473E+1
-1.459E-1	2.111E+1	4.451E+1
-1.395E-1	2.098E+1	4.470E+1
-1.443E-1	2.134E+1	4.474E+1
-1.411E-1	2.106E+1	4.473E+1
-1.459E-1	2.104E+1	4.463E+1
-1.378E-1	2.094E+1	4.472E+1
-1.378E-1	2.112E+1	4.476E+1
-1.476E-1	2.109E+1	4.446E+1
-1.459E-1	2.087E+1	4.486E+1
-1.395E-1	2.109E+1	4.458E+1
-1.395E-1	2.111E+1	4.465E+1
-1.459E-1	2.111E+1	4.471E+1
-1.459E-1	2.131E+1	4.458E+1
-1.411E-1	2.098E+1	4.471E+1
-1.395E-1	2.117E+1	4.462E+1
-1.443E-1	2.111E+1	4.480E+1
-1.443E-1	2.122E+1	4.493E+1
-1.411E-1	2.113E+1	4.454E+1
-1.395E-1	2.103E+1	4.467E+1
-1.459E-1	2.121E+1	4.472E+1
-1.427E-1	2.097E+1	4.452E+1
-1.411E-1	2.090E+1	4.477E+1
-1.378E-1	2.094E+1	4.487E+1
-1.443E-1	2.103E+1	4.476E+1
-1.459E-1	2.118E+1	4.464E+1
-1.411E-1	2.105E+1	4.474E+1
-1.411E-1	2.094E+1	4.489E+1
-1.443E-1	2.096E+1	4.452E+1
-1.443E-1	2.105E+1	4.477E+1
-1.411E-1	2.102E+1	4.469E+1
-1.378E-1	2.117E+1	4.471E+1
-1.427E-1	2.109E+1	4.477E+1
-1.476E-1	2.108E+1	4.467E+1
-1.411E-1	2.102E+1	4.490E+1
-1.395E-1	2.109E+1	4.466E+1
-1.459E-1	2.107E+1	4.489E+1
-1.459E-1	2.117E+1	4.481E+1
-1.378E-1	2.108E+1	4.453E+1
-1.378E-1	2.106E+1	4.460E+1
-1.443E-1	2.094E+1	4.478E+1
-1.443E-1	2.099E+1	4.496E+1
-1.378E-1	2.104E+1	4.468E+1
-1.378E-1	2.104E+1	4.463E+1
-1.459E-1	2.111E+1	4.492E+1
-1.443E-1	2.095E+1	4.465E+1
-1.378E-1	2.126E+1	4.476E+1
-1.395E-1	2.121E+1	4.485E+1
-1.443E-1	2.116E+1	4.476E+1
-1.459E-1	2.124E+1	4.477E+1
-1.395E-1	2.106E+1	4.470E+1
-1.378E-1	2.107E+1	4.477E+1
-1.443E-1	2.101E+1	4.484E+1
-1.459E-1	2.112E+1	4.472E+1
-1.395E-1	2.097E+1	4.462E+1
-1.395E-1	2.117E+1	4.508E+1
-1.459E-1	2.108E+1	4.474E+1
-1.443E-1	2.131E+1	4.486E+1
-1.395E-1	2.102E+1	4.469E+1
-1.378E-1	2.107E+1	4.512E+1
-1.459E-1	2.115E+1	4.506E+1
-1.459E-1	2.105E+1	4.499E+1
-1.395E-1	2.113E+1	4.474E+1
-1.395E-1	2.104E+1	4.461E+1
-1.459E-1	2.106E+1	4.482E+1
-1.427E-1	2.103E+1	4.469E+1
-1.395E-1	2.081E+1	4.495E+1
-1.378E-1	2.101E+1	4.478E+1
-1.459E-1	2.095E+1	4.497E+1
-1.459E-1	2.109E+1	4.484E+1
-1.395E-1	2.113E+1	4.470E+1
-1.378E-1	2.091E+1	4.485E+1
-1.459E-1	2.107E+1	4.475E+1
-1.459E-1	2.106E+1	4.456E+1
-1.395E-1	2.090E+1	4.487E+1
-1.378E-1	2.098E+1	4.456E+1
-1.443E-1	2.100E+1	4.444E+1
-1.427E-1	2.119E+1	4.481E+1
-1.395E-1	2.121E+1	4.490E+1
-1.411E-1	2.124E+1	4.471E+1
-1.443E-1	2.116E+1	4.477E+1
-1.459E-1	2.106E+1	4.463E+1
-1.378E-1	2.127E+1	4.492E+1
-1.395E-1	2.106E+1	4.460E+1
-1.459E-1	2.111E+1	4.487E+1
-1.476E-1	2.107E+1	4.482E+1
-1.411E-1	2.107E+1	4.497E+1
-1.378E-1	2.101E+1	4.466E+1
-1.443E-1	2.121E+1	4.462E+1
-1.459E-1	2.105E+1	4.487E+1
-1.411E-1	2.139E+1	4.515E+1
-1.411E-1	2.138E+1	4.474E+1
-1.427E-1	2.108E+1	4.498E+1
-1.443E-1	2.096E+1	4.482E+1
-1.378E-1	2.101E+1	4.470E+1
-1.378E-1	2.104E+1	4.467E+1
-1.443E-1	2.093E+1	4.487E+1
-1.427E-1	2.114E+1	4.455E+1
-1.395E-1	2.109E+1	4.468E+1
-1.395E-1	2.085E+1	4.494E+1
-1.411E-1	2.118E+1	4.471E+1
-1.459E-1	2.095E+1	4.507E+1
-1.411E-1	2.107E+1	4.481E+1
-1.395E-1	2.108E+1	4.469E+1
-1.443E-1	2.123E+1	4.485E+1
-1.427E-1	2.109E+1	4.496E+1
-1.411E-1	2.100E+1	4.497E+1
-1.378E-1	2.115E+1	4.478E+1
-1.427E-1	2.123E+1	4.472E+1
-1.459E-1	2.117E+1	4.492E+1
-1.378E-1	2.127E+1	4.492E+1
-1.378E-1	2.099E+1	4.479E+1
-1.459E-1	2.111E+1	4.490E+1
-1.427E-1	2.121E+1	4.506E+1
-1.395E-1	2.102E+1	4.486E+1
-1.395E-1	2.106E+1	4.483E+1
-1.459E-1	2.111E+1	4.495E+1
-1.443E-1	2.125E+1	4.469E+1
-1.395E-1	2.107E+1	4.478E+1
-1.378E-1	2.119E+1	4.488E+1
-1.427E-1	2.119E+1	4.461E+1
-1.459E-1	2.110E+1	4.473E+1
-1.362E-1	2.113E+1	4.480E+1
-1.378E-1	2.120E+1	4.490E+1
-1.411E-1	2.123E+1	4.497E+1
-1.443E-1	2.111E+1	4.446E+1
-1.395E-1	2.107E+1	4.473E+1
-1.362E-1	2.127E+1	4.500E+1
-1.427E-1	2.114E+1	4.477E+1
-1.443E-1	2.100E+1	4.464E+1
-1.395E-1	2.109E+1	4.489E+1
-1.378E-1	2.113E+1	4.493E+1
-1.427E-1	2.099E+1	4.471E+1
-1.459E-1	2.099E+1	4.506E+1
-1.395E-1	2.115E+1	4.475E+1
-1.362E-1	2.114E+1	4.469E+1
-1.443E-1	2.111E+1	4.467E+1
-1.459E-1	2.100E+1	4.489E+1
-1.395E-1	2.113E+1	4.493E+1
-1.378E-1	2.106E+1	4.491E+1
-1.443E-1	2.123E+1	4.518E+1
-1.443E-1	2.105E+1	4.490E+1
-1.427E-1	2.137E+1	4.475E+1
-1.395E-1	2.110E+1	4.507E+1
-1.459E-1	2.119E+1	4.470E+1
-1.459E-1	2.111E+1	4.490E+1
-1.378E-1	2.125E+1	4.484E+1
-1.395E-1	2.130E+1	4.463E+1
-1.427E-1	2.111E+1	4.491E+1
-1.443E-1	2.126E+1	4.449E+1
-1.395E-1	2.126E+1	4.474E+1
-1.378E-1	2.108E+1	4.490E+1
-1.459E-1	2.117E+1	4.512E+1
-1.443E-1	2.110E+1	4.488E+1
-1.395E-1	2.102E+1	4.488E+1
-1.378E-1	2.116E+1	4.479E+1
-1.427E-1	2.127E+1	4.493E+1
-1.476E-1	2.116E+1	4.472E+1
-1.395E-1	2.125E+1	4.482E+1
-1.362E-1	2.112E+1	4.473E+1
-1.443E-1	2.110E+1	4.490E+1
-1.459E-1	2.088E+1	4.461E+1
-1.395E-1	2.096E+1	4.475E+1
-1.395E-1	2.123E+1	4.474E+1
-1.411E-1	2.115E+1	4.496E+1
-1.443E-1	2.108E+1	4.480E+1
-1.427E-1	2.116E+1	4.497E+1
-1.362E-1	2.123E+1	4.510E+1
-1.459E-1	2.126E+1	4.492E+1
-1.459E-1	2.115E+1	4.498E+1
-1.395E-1	2.116E+1	4.497E+1
-1.378E-1	2.125E+1	4.478E+1
-1.427E-1	2.115E+1	4.494E+1
-1.459E-1	2.115E+1	4.498E+1
-1.411E-1	2.103E+1	4.462E+1
-1.395E-1	2.134E+1	4.468E+1
-1.427E-1	2.112E+1	4.486E+1
-1.459E-1	2.117E+1	4.489E+1
-1.395E-1	2.113E+1	4.494E+1
-1.378E-1	2.135E+1	4.481E+1
-1.427E-1	2.119E+1	4.488E+1
-1.459E-1	2.110E+1	4.499E+1
-1.411E-1	2.123E+1	4.499E+1
-1.378E-1	2.098E+1	4.482E+1
-1.443E-1	2.121E+1	4.482E+1
-1.459E-1	2.104E+1	4.488E+1
-1.395E-1	2.135E+1	4.501E+1
-1.395E-1	2.107E+1	4.460E+1
-1.427E-1	2.117E+1	4.469E+1
-1.443E-1	2.121E+1	4.511E+1
-1.411E-1	2.114E+1	4.483E+1
-1.411E-1	2.121E+1	4.502E+1
-1.459E-1	2.106E+1	4.476E+1
-1.427E-1	2.123E+1	4.497E+1
-1.411E-1	2.112E+1	4.495E+1
-1.411E-1	2.115E+1	4.466E+1
-1.427E-1	2.126E+1	4.514E+1
-1.459E-1	2.120E+1	4.502E+1
-1.362E-1	2.112E+1	4.494E+1
-1.378E-1	2.097E+1	4.492E+1
-1.459E-1	2.111E+1	4.484E+1
-1.459E-1	2.117E+1	4.483E+1
-1.378E-1	2.112E+1	4.483E+1
-1.378E-1	2.103E+1	4.496E+1
-1.427E-1	2.100E+1	4.461E+1
-1.443E-1	2.134E+1	4.517E+1
-1.427E-1	2.116E+1	4.481E+1
-1.411E-1	2.120E+1	4.497E+1
-1.459E-1	2.103E+1	4.482E+1
-1.459E-1	2.108E+1	4.484E+1
-1.395E-1	2.122E+1	4.469E+1
-1.395E-1	2.106E+1	4.483E+1
-1.443E-1	2.108E+1	4.485E+1
-1.443E-1	2.123E+1	4.486E+1
-1.378E-1	2.126E+1	4.465E+1
-1.378E-1	2.122E+1	4.508E+1
-1.459E-1	2.125E+1	4.497E+1
-1.443E-1	2.117E+1	4.492E+1
-1.395E-1	2.098E+1	4.508E+1
-1.362E-1	2.100E+1	4.503E+1
-1.443E-1	2.114E+1	4.489E+1
-1.459E-1	2.105E+1	4.488E+1
-1.395E-1	2.112E+1	4.501E+1
-1.378E-1	2.128E+1	4.490E+1
-1.443E-1	2.121E+1	4.475E+1
-1.443E-1	2.123E+1	4.493E+1
-1.395E-1	2.109E+1	4.488E+1
-1.395E-1	2.111E+1	4.484E+1
-1.443E-1	2.097E+1	4.469E+1
-1.459E-1	2.097E+1	4.497E+1
-1.395E-1	2.136E+1	4.494E+1
-1.395E-1	2.136E+1	4.491E+1
-1.427E-1	2.114E+1	4.489E+1
-1.459E-1	2.113E+1	4.481E+1
-1.395E-1	2.118E+1	4.493E+1
-1.378E-1	2.134E+1	4.480E+1
-1.459E-1	2.128E+1	4.490E+1
-1.443E-1	2.120E+1	4.474E+1
-1.362E-1	2.101E+1	4.488E+1
-1.378E-1	2.121E+1	4.511E+1
-1.411E-1	2.107E+1	4.484E+1
-1.443E-1	2.121E+1	4.483E+1
-1.411E-1	2.111E+1	4.482E+1
-1.411E-1	2.110E+1	4.484E+1
-1.459E-1	2.110E+1	4.482E+1
-1.443E-1	2.126E+1	4.512E+1
-1.395E-1	2.099E+1	4.493E+1
-1.362E-1	2.119E+1	4.499E+1
-1.443E-1	2.102E+1	4.511E+1
-1.459E-1	2.111E+1	4.475E+1
-1.411E-1	2.113E+1	4.494E+1
-1.346E-1	2.123E+1	4.512E+1
-1.443E-1	2.100E+1	4.485E+1
-1.459E-1	2.141E+1	4.488E+1
-1.395E-1	2.135E+1	4.485E+1
-1.411E-1	2.096E+1	4.501E+1
-1.459E-1	2.116E+1	4.481E+1
-1.443E-1	2.108E+1	4.494E+1
-1.395E-1	2.128E+1	4.508E+1
-1.378E-1	2.123E+1	4.486E+1
-1.443E-1	2.115E+1	4.490E+1
-1.459E-1	2.111E+1	4.495E+1
-1.378E-1	2.109E+1	4.457E+1
-1.395E-1	2.091E+1	4.513E+1
-1.459E-1	2.125E+1	4.493E+1
-1.443E-1	2.125E+1	4.502E+1
-1.411E-1	2.112E+1	4.503E+1
-1.395E-1	2.124E+1	4.483E+1
-1.459E-1	2.130E+1	4.489E+1
-1.459E-1	2.128E+1	4.508E+1
-1.395E-1	2.097E+1	4.503E+1
-1.395E-1	2.116E+1	4.517E+1
-1.443E-1	2.121E+1	4.485E+1
-1.443E-1	2.104E+1	4.492E+1
-1.395E-1	2.098E+1	4.494E+1
-1.378E-1	2.129E+1	4.500E+1
-1.443E-1	2.129E+1	4.502E+1
-1.443E-1	2.111E+1	4.481E+1
-1.378E-1	2.093E+1	4.496E+1
-1.395E-1	2.124E+1	4.496E+1
-1.459E-1	2.119E+1	4.514E+1
-1.427E-1	2.122E+1	4.490E+1
-1.378E-1	2.129E+1	4.463E+1
-1.411E-1	2.109E+1	4.471E+1
-1.443E-1	2.122E+1	4.488E+1
-1.411E-1	2.100E+1	4.496E+1
-1.411E-1	2.132E+1	4.514E+1
-1.395E-1	2.101E+1	4.499E+1
-1.443E-1	2.128E+1	4.483E+1
-1.443E-1	2.114E+1	4.508E+1
-1.395E-1	2.119E+1	4.507E+1
-1.411E-1	2.110E+1	4.512E+1
-1.459E-1	2.114E+1	4.487E+1
-1.459E-1	2.101E+1	4.495E+1
-1.395E-1	2.121E+1	4.498E+1
-1.395E-1	2.103E+1	4.502E+1
-1.476E-1	2.117E+1	4.531E+1
-1.459E-1	2.123E+1	4.482E+1
-1.395E-1	2.102E+1	4.492E+1
-1.395E-1	2.130E+1	4.484E+1
-1.427E-1	2.108E+1	4.467E+1
-1.427E-1	2.115E+1	4.492E+1
-1.427E-1	2.128E+1	4.460E+1
-1.411E-1	2.127E+1	4.492E+1
-1.427E-1	2.124E+1	4.490E+1
-1.443E-1	2.128E+1	4.509E+1
-1.395E-1	2.120E+1	4.487E+1
-1.395E-1	2.116E+1	4.499E+1
-1.443E-1	2.087E+1	4.474E+1
-1.427E-1	2.113E+1	4.526E+1
-1.378E-1	2.122E+1	4.523E+1
-1.411E-1	2.113E+1	4.502E+1
-1.443E-1	2.100E+1	4.478E+1
-1.443E-1	2.118E+1	4.482E+1
-1.411E-1	2.115E+1	4.497E+1
-1.427E-1	2.132E+1	4.499E+1
-1.427E-1	2.120E+1	4.504E+1
-1.427E-1	2.117E+1	4.478E+1
-1.395E-1	2.112E+1	4.512E+1
-1.378E-1	2.123E+1	4.523E+1
-1.443E-1	2.113E+1	4.498E+1
-1.427E-1	2.132E+1	4.493E+1
-1.395E-1	2.127E+1	4.511E+1
-1.378E-1	2.107E+1	4.500E+1
-1.459E-1	2.125E+1	4.494E+1
-1.443E-1	2.123E+1	4.475E+1
-1.411E-1	2.123E+1	4.512E+1
-1.362E-1	2.113E+1	4.502E+1
-1.411E-1	2.118E+1	4.498E+1
-1.459E-1	2.098E+1	4.506E+1
-1.411E-1	2.115E+1	4.519E+1
-1.378E-1	2.141E+1	4.495E+1
-1.427E-1	2.114E+1	4.496E+1
-1.443E-1	2.115E+1	4.486E+1
-1.427E-1	2.121E+1	4.519E+1
-1.395E-1	2.117E+1	4.505E+1
-1.443E-1	2.119E+1	4.518E+1
-1.411E-1	2.119E+1	4.489E+1
-1.395E-1	2.108E+1	4.482E+1
-1.378E-1	2.120E+1	4.517E+1
-1.443E-1	2.126E+1	4.507E+1
-1.459E-1	2.132E+1	4.531E+1
-1.378E-1	2.121E+1	4.502E+1
-1.395E-1	2.114E+1	4.491E+1
-1.411E-1	2.135E+1	4.509E+1
-1.443E-1	2.104E+1	4.531E+1
-1.395E-1	2.119E+1	4.506E+1
-1.395E-1	2.110E+1	4.502E+1
-1.427E-1	2.130E+1	4.503E+1
-1.476E-1	2.119E+1	4.497E+1
-1.378E-1	2.132E+1	4.492E+1
-1.378E-1	2.128E+1	4.497E+1
-1.443E-1	2.120E+1	4.503E+1
-1.427E-1	2.096E+1	4.506E+1
-1.378E-1	2.113E+1	4.501E+1
-1.395E-1	2.113E+1	4.499E+1
-1.443E-1	2.119E+1	4.498E+1
-1.459E-1	2.120E+1	4.481E+1
-1.378E-1	2.127E+1	4.500E+1
-1.378E-1	2.121E+1	4.484E+1
-1.411E-1	2.107E+1	4.513E+1
-1.443E-1	2.126E+1	4.493E+1
-1.411E-1	2.112E+1	4.504E+1
-1.378E-1	2.131E+1	4.508E+1
-1.459E-1	2.118E+1	4.491E+1
-1.459E-1	2.129E+1	4.511E+1
-1.378E-1	2.131E+1	4.525E+1
-1.411E-1	2.105E+1	4.509E+1
-1.427E-1	2.123E+1	4.509E+1
-1.476E-1	2.122E+1	4.478E+1
-1.378E-1	2.113E+1	4.522E+1
-1.395E-1	2.102E+1	4.485E+1
-1.443E-1	2.117E+1	4.481E+1
-1.459E-1	2.107E+1	4.516E+1
-1.395E-1	2.135E+1	4.506E+1
-1.395E-1	2.137E+1	4.519E+1
-1.459E-1	2.123E+1	4.513E+1
-1.443E-1	2.131E+1	4.513E+1
-1.378E-1	2.131E+1	4.485E+1
-1.395E-1	2.114E+1	4.485E+1
-1.443E-1	2.124E+1	4.508E+1
-1.443E-1	2.122E+1	4.477E+1
-1.395E-1	2.118E+1	4.531E+1
-1.378E-1	2.136E+1	4.504E+1
-1.427E-1	2.133E+1	4.498E+1
-1.443E-1	2.117E+1	4.503E+1
-1.362E-1	2.128E+1	4.524E+1
-1.395E-1	2.123E+1	4.512E+1
-1.427E-1	2.127E+1	4.508E+1
-1.443E-1	2.118E+1	4.513E+1
-1.411E-1	2.124E+1	4.509E+1
-1.362E-1	2.101E+1	4.497E+1
-1.427E-1	2.133E+1	4.507E+1
-1.443E-1	2.140E+1	4.509E+1
-1.378E-1	2.123E+1	4.513E+1
-1.362E-1	2.111E+1	4.495E+1
-1.427E-1	2.111E+1	4.507E+1
-1.459E-1	2.130E+1	4.494E+1
-1.395E-1	2.125E+1	4.522E+1
-1.378E-1	2.119E+1	4.527E+1
-1.427E-1	2.124E+1	4.498E+1
-1.476E-1	2.111E+1	4.508E+1
-1.395E-1	2.119E+1	4.489E+1
-1.378E-1	2.121E+1	4.523E+1
-1.443E-1	2.105E+1	4.486E+1
-1.443E-1	2.119E+1	4.509E+1
-1.395E-1	2.110E+1	4.519E+1
-1.395E-1	2.130E+1	4.514E+1
-1.443E-1	2.111E+1	4.487E+1
-1.443E-1	2.128E+1	4.500E+1
-1.411E-1	2.114E+1	4.504E+1
-1.346E-1	2.120E+1	4.525E+1
-1.459E-1	2.135E+1	4.496E+1
-1.443E-1	2.117E+1	4.511E+1
-1.411E-1	2.127E+1	4.513E+1
-1.395E-1	2.132E+1	4.500E+1
-1.443E-1	2.114E+1	4.487E+1
-1.459E-1	2.131E+1	4.512E+1
-1.411E-1	2.107E+1	4.518E+1
-1.378E-1	2.116E+1	4.515E+1
-1.443E-1	2.111E+1	4.515E+1
-1.443E-1	2.129E+1	4.510E+1
-1.378E-1	2.110E+1	4.505E+1
-1.411E-1	2.145E+1	4.511E+1
-1.443E-1	2.122E+1	4.526E+1
-1.427E-1	2.112E+1	4.510E+1
-1.378E-1	2.127E+1	4.498E+1
-1.411E-1	2.111E+1	4.518E+1
-1.443E-1	2.122E+1	4.496E+1
-1.427E-1	2.102E+1	4.526E+1
-1.378E-1	2.112E+1	4.490E+1
-1.395E-1	2.114E+1	4.491E+1
-1.427E-1	2.125E+1	4.522E+1
-1.443E-1	2.121E+1	4.508E+1
-1.411E-1	2.122E+1	4.498E+1
-1.395E-1	2.131E+1	4.501E+1
-1.443E-1	2.132E+1	4.501E+1
-1.443E-1	2.123E+1	4.506E+1
-1.411E-1	2.124E+1	4.508E+1
-1.378E-1	2.108E+1	4.512E+1
-1.427E-1	2.130E+1	4.503E+1
-1.459E-1	2.123E+1	4.476E+1
-1.378E-1	2.124E+1	4.511E+1
-1.395E-1	2.129E+1	4.515E+1
-1.459E-1	2.123E+1	4.526E+1
-1.427E-1	2.133E+1	4.514E+1
-1.378E-1	2.135E+1	4.523E+1
-1.411E-1	2.109E+1	4.504E+1
-1.443E-1	2.120E+1	4.501E+1
-1.443E-1	2.115E+1	4.512E+1
-1.395E-1	2.133E+1	4.481E+1
-1.411E-1	2.131E+1	4.508E+1
-1.443E-1	2.130E+1	4.515E+1
-1.459E-1	2.116E+1	4.499E+1
-1.378E-1	2.118E+1	4.488E+1
-1.378E-1	2.121E+1	4.516E+1
-1.427E-1	2.117E+1	4.518E+1
-1.443E-1	2.119E+1	4.518E+1
-1.395E-1	2.125E+1	4.494E+1
-1.378E-1	2.112E+1	4.477E+1
-1.443E-1	2.117E+1	4.524E+1
-1.427E-1	2.134E+1	4.502E+1
-1.378E-1	2.113E+1	4.517E+1
-1.395E-1	2.125E+1	4.504E+1
-1.427E-1	2.117E+1	4.519E+1
-1.459E-1	2.134E+1	4.514E+1
-1.378E-1	2.131E+1	4.520E+1
-1.378E-1	2.124E+1	4.509E+1
-1.459E-1	2.143E+1	4.491E+1
-1.459E-1	2.123E+1	4.466E+1
-1.395E-1	2.129E+1	4.490E+1
-1.411E-1	2.110E+1	4.507E+1
-1.427E-1	2.127E+1	4.504E+1
-1.443E-1	2.121E+1	4.504E+1
-1.362E-1	2.130E+1	4.490E+1
-1.378E-1	2.121E+1	4.514E+1
-1.427E-1	2.114E+1	4.517E+1
-1.443E-1	2.111E+1	4.487E+1
-1.395E-1	2.131E+1	4.515E+1
-1.395E-1	2.142E+1	4.511E+1
-1.459E-1	2.113E+1	4.506E+1
-1.459E-1	2.130E+1	4.549E+1
-1.362E-1	2.153E+1	4.513E+1
-1.378E-1	2.119E+1	4.520E+1
-1.443E-1	2.121E+1	4.506E+1
-1.459E-1	2.124E+1	4.499E+1
-1.411E-1	2.127E+1	4.518E+1
-1.395E-1	2.133E+1	4.491E+1
-1.476E-1	2.134E+1	4.513E+1
-1.443E-1	2.132E+1	4.522E+1
-1.411E-1	2.120E+1	4.491E+1
-1.378E-1	2.132E+1	4.497E+1
-1.427E-1	2.121E+1	4.505E+1
-1.427E-1	2.128E+1	4.489E+1
-1.362E-1	2.120E+1	4.506E+1
-1.378E-1	2.124E+1	4.519E+1
-1.443E-1	2.114E+1	4.484E+1
-1.443E-1	2.142E+1	4.529E+1
-1.395E-1	2.124E+1	4.510E+1
-1.395E-1	2.115E+1	4.524E+1
-1.427E-1	2.140E+1	4.508E+1
-1.459E-1	2.126E+1	4.492E+1
-1.411E-1	2.117E+1	4.497E+1
-1.378E-1	2.127E+1	4.525E+1
-1.459E-1	2.111E+1	4.498E+1
-1.443E-1	2.129E+1	4.496E+1
-1.395E-1	2.133E+1	4.525E+1
-1.395E-1	2.132E+1	4.517E+1
-1.411E-1	2.123E+1	4.512E+1
-1.459E-1	2.136E+1	4.528E+1
-1.395E-1	2.133E+1	4.530E+1
-1.378E-1	2.128E+1	4.519E+1
-1.411E-1	2.112E+1	4.520E+1
-1.427E-1	2.112E+1	4.513E+1
-1.395E-1	2.141E+1	4.499E+1
-1.378E-1	2.130E+1	4.536E+1
-1.443E-1	2.136E+1	4.511E+1
-1.427E-1	2.132E+1	4.516E+1
-1.395E-1	2.116E+1	4.532E+1
-1.378E-1	2.140E+1	4.508E+1
-1.443E-1	2.115E+1	4.533E+1
-1.443E-1	2.132E+1	4.519E+1
-1.378E-1	2.131E+1	4.522E+1
-1.378E-1	2.117E+1	4.503E+1
-1.427E-1	2.125E+1	4.547E+1
-1.459E-1	2.136E+1	4.544E+1
-1.395E-1	2.137E+1	4.524E+1
-1.395E-1	2.149E+1	4.512E+1
-1.427E-1	2.125E+1	4.521E+1
-1.443E-1	2.104E+1	4.478E+1
-1.378E-1	2.137E+1	4.513E+1
-1.411E-1	2.119E+1	4.515E+1
-1.443E-1	2.130E+1	4.506E+1
-1.459E-1	2.131E+1	4.516E+1
-1.378E-1	2.123E+1	4.526E+1
-1.395E-1	2.140E+1	4.518E+1
-1.443E-1	2.111E+1	4.524E+1
-1.476E-1	2.135E+1	4.500E+1
-1.378E-1	2.110E+1	4.502E+1
-1.362E-1	2.121E+1	4.516E+1
-1.443E-1	2.133E+1	4.499E+1
-1.427E-1	2.120E+1	4.505E+1
-1.427E-1	2.142E+1	4.529E+1
-1.378E-1	2.119E+1	4.508E+1
-1.443E-1	2.118E+1	4.492E+1
-1.459E-1	2.137E+1	4.520E+1
-1.395E-1	2.116E+1	4.536E+1
-1.395E-1	2.147E+1	4.523E+1
-1.411E-1	2.125E+1	4.519E+1
-1.427E-1	2.124E+1	4.475E+1
-1.378E-1	2.133E+1	4.519E+1
-1.395E-1	2.116E+1	4.523E+1
-1.427E-1	2.130E+1	4.500E+1
-1.443E-1	2.136E+1	4.531E+1
-1.395E-1	2.115E+1	4.505E+1
-1.395E-1	2.134E+1	4.507E+1
-1.427E-1	2.123E+1	4.513E+1
-1.427E-1	2.121E+1	4.502E+1
-1.362E-1	2.128E+1	4.522E+1
-1.395E-1	2.132E+1	4.495E+1
-1.427E-1	2.111E+1	4.542E+1
-1.476E-1	2.118E+1	4.509E+1
-1.378E-1	2.114E+1	4.533E+1
-1.411E-1	2.128E+1	4.496E+1
-1.427E-1	2.129E+1	4.511E+1
-1.459E-1	2.134E+1	4.497E+1
-1.395E-1	2.142E+1	4.516E+1
-1.378E-1	2.139E+1	4.518E+1
-1.443E-1	2.111E+1	4.501E+1
-1.427E-1	2.135E+1	4.535E+1
-1.395E-1	2.133E+1	4.503E+1
-1.378E-1	2.121E+1	4.497E+1
-1.443E-1	2.132E+1	4.518E+1
-1.443E-1	2.119E+1	4.523E+1
-1.395E-1	2.137E+1	4.525E+1
-1.362E-1	2.106E+1	4.525E+1
-1.443E-1	2.123E+1	4.518E+1
-1.443E-1	2.122E+1	4.511E+1
-1.378E-1	2.124E+1	4.513E+1
-1.395E-1	2.124E+1	4.496E+1
-1.443E-1	2.127E+1	4.541E+1
-1.443E-1	2.114E+1	4.533E+1
-1.378E-1	2.136E+1	4.508E+1
-1.395E-1	2.126E+1	4.536E+1
-1.443E-1	2.138E+1	4.488E+1
-1.459E-1	2.141E+1	4.504E+1
-1.395E-1	2.125E+1	4.551E+1
-1.378E-1	2.134E+1	4.528E+1
-1.459E-1	2.139E+1	4.519E+1
-1.443E-1	2.115E+1	4.519E+1
-1.378E-1	2.141E+1	4.523E+1
-1.378E-1	2.121E+1	4.519E+1
-1.443E-1	2.116E+1	4.521E+1
-1.476E-1	2.124E+1	4.519E+1
-1.395E-1	2.124E+1	4.515E+1
-1.395E-1	2.136E+1	4.525E+1
-1.411E-1	2.135E+1	4.537E+1
-1.459E-1	2.135E+1	4.523E+1
-1.378E-1	2.131E+1	4.519E+1
-1.378E-1	2.126E+1	4.522E+1
-1.411E-1	2.129E+1	4.515E+1
-1.459E-1	2.138E+1	4.516E+1
-1.362E-1	2.128E+1	4.513E+1
-1.395E-1	2.118E+1	4.531E+1
-1.443E-1	2.118E+1	4.537E+1
-1.443E-1	2.138E+1	4.519E+1
-1.378E-1	2.123E+1	4.515E+1
-1.378E-1	2.116E+1	4.528E+1
-1.427E-1	2.131E+1	4.519E+1
-1.427E-1	2.119E+1	4.525E+1
-1.378E-1	2.133E+1	4.519E+1
-1.362E-1	2.126E+1	4.487E+1
-1.459E-1	2.126E+1	4.508E+1
-1.443E-1	2.120E+1	4.530E+1
-1.362E-1	2.147E+1	4.524E+1
-1.395E-1	2.121E+1	4.514E+1
-1.411E-1	2.121E+1	4.523E+1
-1.427E-1	2.122E+1	4.532E+1
-1.378E-1	2.135E+1	4.545E+1
-1.395E-1	2.143E+1	4.514E+1
-1.443E-1	2.124E+1	4.529E+1
-1.443E-1	2.111E+1	4.529E+1
-1.395E-1	2.122E+1	4.513E+1
-1.411E-1	2.139E+1	4.516E+1
-1.443E-1	2.146E+1	4.508E+1
-1.443E-1	2.137E+1	4.521E+1
-1.378E-1	2.114E+1	4.517E+1
-1.378E-1	2.128E+1	4.519E+1
-1.443E-1	2.131E+1	4.517E+1
-1.427E-1	2.122E+1	4.516E+1
-1.395E-1	2.125E+1	4.521E+1
-1.395E-1	2.138E+1	4.527E+1
-1.459E-1	2.136E+1	4.522E+1
-1.411E-1	2.140E+1	4.532E+1
-1.395E-1	2.138E+1	4.523E+1
-1.362E-1	2.118E+1	4.534E+1
-1.443E-1	2.137E+1	4.542E+1
-1.427E-1	2.127E+1	4.535E+1
-1.395E-1	2.115E+1	4.524E+1
-1.395E-1	2.131E+1	4.528E+1
-1.443E-1	2.145E+1	4.539E+1
-1.443E-1	2.142E+1	4.520E+1
-1.378E-1	2.150E+1	4.502E+1
-1.411E-1	2.123E+1	4.513E+1
-1.459E-1	2.129E+1	4.504E+1
-1.443E-1	2.121E+1	4.511E+1
-1.378E-1	2.127E+1	4.527E+1
-1.378E-1	2.137E+1	4.507E+1
-1.427E-1	2.115E+1	4.512E+1
-1.427E-1	2.138E+1	4.531E+1
-1.395E-1	2.128E+1	4.519E+1
-1.378E-1	2.133E+1	4.537E+1
-1.443E-1	2.125E+1	4.541E+1
-1.443E-1	2.140E+1	4.518E+1
-1.378E-1	2.123E+1	4.523E+1
-1.362E-1	2.137E+1	4.514E+1
-1.443E-1	2.147E+1	4.537E+1
-1.443E-1	2.137E+1	4.523E+1
-1.411E-1	2.139E+1	4.509E+1
-1.395E-1	2.120E+1	4.541E+1
-1.443E-1	2.144E+1	4.516E+1
-1.443E-1	2.134E+1	4.529E+1
-1.362E-1	2.134E+1	4.490E+1
-1.378E-1	2.115E+1	4.553E+1
-1.427E-1	2.140E+1	4.543E+1
-1.427E-1	2.126E+1	4.516E+1
-1.362E-1	2.134E+1	4.519E+1
-1.346E-1	2.151E+1	4.521E+1
-1.427E-1	2.132E+1	4.530E+1
-1.443E-1	2.117E+1	4.531E+1
-1.362E-1	2.121E+1	4.543E+1
-1.395E-1	2.122E+1	4.529E+1
-1.459E-1	2.140E+1	4.524E+1
-1.443E-1	2.132E+1	4.541E+1
-1.411E-1	2.125E+1	4.508E+1
-1.395E-1	2.126E+1	4.546E+1
-1.411E-1	2.131E+1	4.495E+1
-1.443E-1	2.139E+1	4.492E+1
-1.411E-1	2.128E+1	4.513E+1
-1.395E-1	2.141E+1	4.505E+1
-1.427E-1	2.126E+1	4.509E+1
-1.459E-1	2.134E+1	4.545E+1
-1.395E-1	2.134E+1	4.531E+1
-1.362E-1	2.115E+1	4.515E+1
-1.443E-1	2.148E+1	4.518E+1
-1.427E-1	2.116E+1	4.536E+1
-1.378E-1	2.139E+1	4.510E+1
-1.362E-1	2.135E+1	4.542E+1
-1.427E-1	2.129E+1	4.516E+1
-1.443E-1	2.127E+1	4.523E+1
-1.411E-1	2.143E+1	4.526E+1
-1.395E-1	2.133E+1	4.501E+1
-1.459E-1	2.131E+1	4.517E+1
-1.427E-1	2.142E+1	4.506E+1
-1.378E-1	2.123E+1	4.514E+1
-1.378E-1	2.131E+1	4.522E+1
-1.427E-1	2.139E+1	4.538E+1
-1.459E-1	2.103E+1	4.552E+1
-1.411E-1	2.132E+1	4.511E+1
-1.378E-1	2.135E+1	4.542E+1
-1.459E-1	2.130E+1	4.524E+1
-1.459E-1	2.126E+1	4.522E+1
-1.378E-1	2.131E+1	4.519E+1
-1.378E-1	2.130E+1	4.531E+1
-1.427E-1	2.133E+1	4.531E+1
-1.427E-1	2.113E+1	4.526E+1
-1.378E-1	2.137E+1	4.529E+1
-1.378E-1	2.151E+1	4.518E+1
-1.443E-1	2.135E+1	4.514E+1
-1.443E-1	2.136E+1	4.529E+1
-1.378E-1	2.135E+1	4.528E+1
-1.395E-1	2.140E+1	4.505E+1
-1.443E-1	2.133E+1	4.550E+1
-1.427E-1	2.123E+1	4.556E+1
-1.395E-1	2.133E+1	4.525E+1
-1.395E-1	2.148E+1	4.543E+1
-1.443E-1	2.142E+1	4.510E+1
-1.443E-1	2.155E+1	4.534E+1
-1.378E-1	2.131E+1	4.530E+1
-1.346E-1	2.123E+1	4.543E+1
-1.427E-1	2.125E+1	4.520E+1
-1.443E-1	2.124E+1	4.500E+1
-1.362E-1	2.145E+1	4.548E+1
-1.395E-1	2.131E+1	4.531E+1
-1.443E-1	2.120E+1	4.529E+1
-1.443E-1	2.133E+1	4.529E+1
-1.395E-1	2.132E+1	4.522E+1
-1.395E-1	2.141E+1	4.527E+1
-1.443E-1	2.125E+1	4.523E+1
-1.443E-1	2.141E+1	4.549E+1
-1.395E-1	2.141E+1	4.510E+1
-1.378E-1	2.144E+1	4.523E+1
-1.443E-1	2.134E+1	4.534E+1
-1.427E-1	2.143E+1	4.535E+1
-1.411E-1	2.140E+1	4.526E+1
-1.362E-1	2.129E+1	4.564E+1
-1.443E-1	2.134E+1	4.540E+1
-1.443E-1	2.121E+1	4.521E+1
-1.395E-1	2.146E+1	4.548E+1
-1.378E-1	2.130E+1	4.526E+1
-1.411E-1	2.131E+1	4.544E+1
-1.459E-1	2.141E+1	4.529E+1
-1.378E-1	2.142E+1	4.506E+1
-1.378E-1	2.131E+1	4.510E+1
-1.427E-1	2.144E+1	4.528E+1
-1.459E-1	2.116E+1	4.544E+1
-1.362E-1	2.134E+1	4.551E+1
-1.395E-1	2.152E+1	4.518E+1
-1.443E-1	2.116E+1	4.537E+1
-1.411E-1	2.129E+1	4.529E+1
-1.378E-1	2.137E+1	4.533E+1
-1.378E-1	2.125E+1	4.509E+1
-1.427E-1	2.145E+1	4.523E+1
-1.443E-1	2.124E+1	4.552E+1
-1.378E-1	2.131E+1	4.536E+1
-1.395E-1	2.142E+1	4.518E+1
-1.427E-1	2.131E+1	4.550E+1
-1.427E-1	2.134E+1	4.528E+1
-1.395E-1	2.135E+1	4.536E+1
-1.411E-1	2.143E+1	4.522E+1
-1.411E-1	2.130E+1	4.518E+1
-1.443E-1	2.137E+1	4.535E+1
-1.395E-1	2.139E+1	4.533E+1
-1.378E-1	2.135E+1	4.554E+1
-1.443E-1	2.138E+1	4.510E+1
-1.443E-1	2.152E+1	4.515E+1
-1.378E-1	2.139E+1	4.526E+1
-1.395E-1	2.130E+1	4.537E+1
-1.427E-1	2.142E+1	4.520E+1
-1.443E-1	2.123E+1	4.536E+1
-1.378E-1	2.141E+1	4.545E+1
-1.362E-1	2.119E+1	4.546E+1
-1.395E-1	2.137E+1	4.519E+1
-1.443E-1	2.147E+1	4.521E+1
-1.395E-1	2.135E+1	4.539E+1
-1.378E-1	2.138E+1	4.500E+1
-1.427E-1	2.136E+1	4.538E+1
-1.443E-1	2.128E+1	4.528E+1
-1.378E-1	2.135E+1	4.521E+1
-1.378E-1	2.135E+1	4.538E+1
-1.427E-1	2.137E+1	4.527E+1
-1.443E-1	2.135E+1	4.553E+1
-1.362E-1	2.128E+1	4.539E+1
-1.362E-1	2.151E+1	4.532E+1
-1.443E-1	2.120E+1	4.532E+1
-1.427E-1	2.128E+1	4.529E+1
-1.378E-1	2.140E+1	4.539E+1
-1.395E-1	2.139E+1	4.538E+1
-1.427E-1	2.137E+1	4.537E+1
-1.427E-1	2.120E+1	4.543E+1
-1.395E-1	2.129E+1	4.527E+1
-1.411E-1	2.148E+1	4.535E+1
-1.411E-1	2.122E+1	4.502E+1
-1.443E-1	2.129E+1	4.539E+1
-1.395E-1	2.146E+1	4.522E+1
-1.395E-1	2.128E+1	4.524E+1
-1.443E-1	2.144E+1	4.521E+1
-1.427E-1	2.126E+1	4.535E+1
-1.395E-1	2.130E+1	4.531E+1
-1.362E-1	2.135E+1	4.527E+1
-1.443E-1	2.131E+1	4.544E+1
-1.443E-1	2.113E+1	4.516E+1
-1.378E-1	2.140E+1	4.543E+1
-1.362E-1	2.123E+1	4.560E+1
-1.427E-1	2.129E+1	4.543E+1
-1.395E-1	2.129E+1	4.498E+1
-1.395E-1	2.144E+1	4.556E+1
-1.378E-1	2.145E+1	4.517E+1
-1.427E-1	2.135E+1	4.512E+1
-1.443E-1	2.126E+1	4.537E+1
-1.378E-1	2.140E+1	4.537E+1
-1.378E-1	2.144E+1	4.503E+1
-1.427E-1	2.126E+1	4.542E+1
-1.443E-1	2.140E+1	4.541E+1
-1.362E-1	2.146E+1	4.533E+1
-1.378E-1	2.128E+1	4.536E+1
-1.443E-1	2.130E+1	4.535E+1
-1.459E-1	2.116E+1	4.518E+1
-1.378E-1	2.117E+1	4.524E+1
-1.362E-1	2.146E+1	4.543E+1
-1.443E-1	2.135E+1	4.518E+1
-1.459E-1	2.128E+1	4.542E+1
-1.362E-1	2.141E+1	4.553E+1
-1.378E-1	2.123E+1	4.520E+1
-1.459E-1	2.135E+1	4.528E+1
-1.427E-1	2.136E+1	4.539E+1
-1.395E-1	2.137E+1	4.561E+1
-1.395E-1	2.140E+1	4.530E+1
-1.395E-1	2.143E+1	4.530E+1
-1.443E-1	2.139E+1	4.531E+1
-1.362E-1	2.147E+1	4.551E+1
-1.395E-1	2.148E+1	4.534E+1
-1.427E-1	2.146E+1	4.525E+1
-1.427E-1	2.163E+1	4.530E+1
-1.378E-1	2.128E+1	4.535E+1
-1.378E-1	2.136E+1	4.521E+1
-1.427E-1	2.134E+1	4.538E+1
-1.443E-1	2.144E+1	4.550E+1
-1.395E-1	2.129E+1	4.544E+1
-1.395E-1	2.122E+1	4.527E+1
-1.427E-1	2.158E+1	4.519E+1
-1.427E-1	2.142E+1	4.527E+1
-1.395E-1	2.133E+1	4.530E+1
-1.378E-1	2.131E+1	4.532E+1
-1.443E-1	2.156E+1	4.548E+1
-1.427E-1	2.130E+1	4.536E+1
-1.362E-1	2.152E+1	4.573E+1
-1.362E-1	2.133E+1	4.542E+1
-1.427E-1	2.146E+1	4.582E+1
-1.459E-1	2.128E+1	4.540E+1
-1.378E-1	2.135E+1	4.543E+1
-1.378E-1	2.160E+1	4.555E+1
-1.443E-1	2.117E+1	4.538E+1
-1.411E-1	2.136E+1	4.592E+1
-1.395E-1	2.128E+1	4.530E+1
-1.378E-1	2.137E+1	4.541E+1
-1.443E-1	2.110E+1	4.545E+1
-1.443E-1	2.144E+1	4.562E+1
-1.411E-1	2.142E+1	4.522E+1
-1.378E-1	2.137E+1	4.553E+1
-1.427E-1	2.120E+1	4.550E+1
-1.427E-1	2.129E+1	4.559E+1
-1.378E-1	2.135E+1	4.548E+1
-1.395E-1	2.131E+1	4.554E+1
-1.427E-1	2.141E+1	4.539E+1
-1.443E-1	2.144E+1	4.542E+1
-1.395E-1	2.143E+1	4.525E+1
-1.378E-1	2.140E+1	4.550E+1
-1.443E-1	2.131E+1	4.533E+1
-1.411E-1	2.142E+1	4.516E+1
-1.378E-1	2.143E+1	4.515E+1
-1.395E-1	2.137E+1	4.535E+1
-1.427E-1	2.142E+1	4.544E+1
-1.443E-1	2.134E+1	4.531E+1
-1.378E-1	2.135E+1	4.532E+1
-1.362E-1	2.141E+1	4.537E+1
-1.443E-1	2.140E+1	4.543E+1
-1.427E-1	2.129E+1	4.552E+1
-1.378E-1	2.138E+1	4.529E+1
-1.378E-1	2.141E+1	4.537E+1
-1.411E-1	2.149E+1	4.536E+1
-1.443E-1	2.137E+1	4.542E+1
-1.395E-1	2.142E+1	4.543E+1
-1.378E-1	2.144E+1	4.548E+1
-1.427E-1	2.132E+1	4.533E+1
-1.443E-1	2.127E+1	4.542E+1
-1.362E-1	2.155E+1	4.517E+1
-1.395E-1	2.152E+1	4.550E+1
-1.443E-1	2.130E+1	4.536E+1
-1.443E-1	2.150E+1	4.532E+1
-1.395E-1	2.158E+1	4.508E+1
-1.362E-1	2.143E+1	4.522E+1
-1.411E-1	2.144E+1	4.514E+1
-1.443E-1	2.139E+1	4.515E+1
-1.378E-1	2.120E+1	4.562E+1
-1.346E-1	2.144E+1	4.551E+1
-1.427E-1	2.122E+1	4.550E+1
-1.427E-1	2.125E+1	4.528E+1
-1.362E-1	2.148E+1	4.524E+1
-1.395E-1	2.156E+1	4.559E+1
-1.427E-1	2.135E+1	4.543E+1
-1.411E-1	2.141E+1	4.547E+1
-1.378E-1	2.160E+1	4.531E+1
-1.362E-1	2.150E+1	4.533E+1
-1.427E-1	2.154E+1	4.550E+1
-1.427E-1	2.151E+1	4.530E+1
-1.378E-1	2.142E+1	4.539E+1
-1.378E-1	2.151E+1	4.546E+1
-1.427E-1	2.138E+1	4.518E+1
-1.427E-1	2.137E+1	4.523E+1
-1.378E-1	2.148E+1	4.516E+1
-1.378E-1	2.135E+1	4.551E+1
-1.427E-1	2.122E+1	4.508E+1
-1.427E-1	2.149E+1	4.558E+1
-1.378E-1	2.130E+1	4.536E+1
-1.395E-1	2.135E+1	4.554E+1
-1.476E-1	2.124E+1	4.537E+1
-1.459E-1	2.139E+1	4.549E+1
-1.378E-1	2.129E+1	4.553E+1
-1.378E-1	2.154E+1	4.532E+1
-1.411E-1	2.149E+1	4.543E+1
-1.443E-1	2.147E+1	4.549E+1
-1.378E-1	2.137E+1	4.563E+1
-1.395E-1	2.148E+1	4.548E+1
-1.459E-1	2.157E+1	4.529E+1
-1.427E-1	2.125E+1	4.561E+1
-1.378E-1	2.150E+1	4.534E+1
-1.362E-1	2.131E+1	4.518E+1
-1.411E-1	2.138E+1	4.538E+1
-1.459E-1	2.147E+1	4.554E+1
-1.378E-1	2.142E+1	4.546E+1
-1.395E-1	2.126E+1	4.572E+1
-1.427E-1	2.155E+1	4.532E+1
-1.459E-1	2.151E+1	4.536E+1
-1.362E-1	2.133E+1	4.548E+1
-1.378E-1	2.145E+1	4.545E+1
-1.459E-1	2.151E+1	4.528E+1
-1.443E-1	2.141E+1	4.550E+1
-1.362E-1	2.120E+1	4.550E+1
-1.411E-1	2.151E+1	4.533E+1
-1.427E-1	2.153E+1	4.572E+1
-1.427E-1	2.141E+1	4.562E+1
-1.362E-1	2.137E+1	4.544E+1
-1.378E-1	2.130E+1	4.541E+1
-1.411E-1	2.134E+1	4.548E+1
-1.459E-1	2.129E+1	4.543E+1
-1.362E-1	2.150E+1	4.535E+1
-1.378E-1	2.165E+1	4.529E+1
-1.427E-1	2.151E+1	4.517E+1
-1.443E-1	2.134E+1	4.556E+1
-1.362E-1	2.130E+1	4.536E+1
-1.378E-1	2.139E+1	4.546E+1
-1.427E-1	2.142E+1	4.506E+1
-1.427E-1	2.150E+1	4.539E+1
-1.346E-1	2.141E+1	4.538E+1
-1.427E-1	2.145E+1	4.576E+1
-1.443E-1	2.153E+1	4.528E+1
-1.459E-1	2.140E+1	4.542E+1
-1.378E-1	2.152E+1	4.552E+1
-1.395E-1	2.152E+1	4.561E+1
-1.443E-1	2.146E+1	4.543E+1
-1.443E-1	2.146E+1	4.544E+1
-1.378E-1	2.145E+1	4.547E+1
-1.395E-1	2.142E+1	4.550E+1
-1.443E-1	2.147E+1	4.554E+1
-1.443E-1	2.147E+1	4.535E+1
-1.362E-1	2.128E+1	4.575E+1
-1.378E-1	2.115E+1	4.556E+1
-1.411E-1	2.146E+1	4.542E+1
-1.443E-1	2.133E+1	4.546E+1
-1.378E-1	2.138E+1	4.536E+1
-1.362E-1	2.138E+1	4.559E+1
-1.459E-1	2.135E+1	4.554E+1
-1.459E-1	2.156E+1	4.543E+1
-1.378E-1	2.144E+1	4.538E+1
-1.378E-1	2.145E+1	4.557E+1
-1.427E-1	2.153E+1	4.547E+1
-1.443E-1	2.147E+1	4.525E+1
-1.378E-1	2.152E+1	4.564E+1
-1.378E-1	2.141E+1	4.541E+1
-1.443E-1	2.156E+1	4.546E+1
-1.459E-1	2.163E+1	4.549E+1
-1.378E-1	2.126E+1	4.543E+1
-1.378E-1	2.150E+1	4.543E+1
-1.459E-1	2.158E+1	4.545E+1
-1.459E-1	2.139E+1	4.526E+1
-1.378E-1	2.133E+1	4.543E+1
-1.378E-1	2.140E+1	4.550E+1
-1.443E-1	2.132E+1	4.563E+1
-1.427E-1	2.162E+1	4.541E+1
-1.395E-1	2.135E+1	4.562E+1
-1.378E-1	2.137E+1	4.563E+1
-1.459E-1	2.128E+1	4.582E+1
-1.427E-1	2.166E+1	4.560E+1
-1.378E-1	2.139E+1	4.538E+1
-1.395E-1	2.142E+1	4.562E+1
-1.459E-1	2.139E+1	4.563E+1
-1.443E-1	2.152E+1	4.523E+1
-1.362E-1	2.131E+1	4.571E+1
-1.378E-1	2.157E+1	4.562E+1
-1.459E-1	2.147E+1	4.543E+1
-1.411E-1	2.148E+1	4.564E+1
-1.395E-1	2.154E+1	4.536E+1
-1.378E-1	2.141E+1	4.513E+1
-1.476E-1	2.150E+1	4.555E+1
-1.427E-1	2.135E+1	4.555E+1
-1.362E-1	2.144E+1	4.546E+1
-1.395E-1	2.136E+1	4.548E+1
-1.443E-1	2.147E+1	4.551E+1
-1.443E-1	2.136E+1	4.550E+1
-1.362E-1	2.139E+1	4.549E+1
-1.378E-1	2.144E+1	4.545E+1
-1.427E-1	2.122E+1	4.532E+1
-1.395E-1	2.146E+1	4.553E+1
-1.362E-1	2.138E+1	4.565E+1
-1.378E-1	2.139E+1	4.517E+1
-1.443E-1	2.141E+1	4.570E+1
-1.443E-1	2.138E+1	4.537E+1
-1.378E-1	2.127E+1	4.552E+1
-1.378E-1	2.135E+1	4.531E+1
-1.427E-1	2.147E+1	4.558E+1
-1.411E-1	2.136E+1	4.539E+1
-1.362E-1	2.142E+1	4.526E+1
-1.395E-1	2.139E+1	4.567E+1
-1.427E-1	2.147E+1	4.526E+1
-1.427E-1	2.140E+1	4.564E+1
-1.378E-1	2.140E+1	4.537E+1
-1.395E-1	2.151E+1	4.535E+1
-1.443E-1	2.142E+1	4.548E+1
-1.427E-1	2.142E+1	4.561E+1
-1.395E-1	2.156E+1	4.548E+1
-1.395E-1	2.134E+1	4.538E+1
-1.443E-1	2.147E+1	4.553E+1
-1.443E-1	2.140E+1	4.557E+1
-1.378E-1	2.157E+1	4.529E+1
-1.395E-1	2.138E+1	4.569E+1
-1.411E-1	2.143E+1	4.545E+1
-1.411E-1	2.143E+1	4.543E+1
-1.395E-1	2.123E+1	4.545E+1
-1.378E-1	2.170E+1	4.576E+1
-1.411E-1	2.145E+1	4.541E+1
-1.411E-1	2.142E+1	4.540E+1
-1.378E-1	2.125E+1	4.543E+1
-1.411E-1	2.145E+1	4.552E+1
-1.427E-1	2.155E+1	4.566E+1
-1.411E-1	2.151E+1	4.566E+1
-1.378E-1	2.143E+1	4.571E+1
-1.362E-1	2.147E+1	4.582E+1
-1.443E-1	2.132E+1	4.540E+1
-1.427E-1	2.145E+1	4.526E+1
-1.378E-1	2.130E+1	4.548E+1
-1.395E-1	2.136E+1	4.526E+1
-1.427E-1	2.144E+1	4.546E+1
-1.395E-1	2.135E+1	4.562E+1
-1.362E-1	2.143E+1	4.532E+1
-1.395E-1	2.155E+1	4.547E+1
-1.459E-1	2.143E+1	4.548E+1
-1.427E-1	2.140E+1	4.553E+1
-1.378E-1	2.167E+1	4.552E+1
-1.362E-1	2.147E+1	4.575E+1
-1.427E-1	2.138E+1	4.584E+1
-1.411E-1	2.134E+1	4.542E+1
-1.395E-1	2.135E+1	4.544E+1
-1.395E-1	2.152E+1	4.538E+1
-1.427E-1	2.138E+1	4.527E+1
-1.427E-1	2.142E+1	4.569E+1
-1.378E-1	2.157E+1	4.568E+1
-1.395E-1	2.135E+1	4.577E+1
-1.411E-1	2.138E+1	4.574E+1
-1.411E-1	2.144E+1	4.554E+1
-1.346E-1	2.170E+1	4.559E+1
-1.378E-1	2.139E+1	4.530E+1
-1.411E-1	2.151E+1	4.539E+1
-1.411E-1	2.135E+1	4.570E+1
-1.362E-1	2.143E+1	4.561E+1
-1.411E-1	2.123E+1	4.559E+1
-1.427E-1	2.164E+1	4.547E+1
-1.427E-1	2.154E+1	4.566E+1
-1.362E-1	2.134E+1	4.550E+1
-1.395E-1	2.147E+1	4.559E+1
-1.443E-1	2.135E+1	4.567E+1
-1.427E-1	2.147E+1	4.556E+1
-1.362E-1	2.124E+1	4.566E+1
-1.378E-1	2.132E+1	4.551E+1
-1.427E-1	2.131E+1	4.559E+1
-1.427E-1	2.158E+1	4.540E+1
-1.378E-1	2.133E+1	4.527E+1
-1.378E-1	2.155E+1	4.550E+1
-1.443E-1	2.163E+1	4.557E+1
-1.427E-1	2.162E+1	4.559E+1
-1.395E-1	2.154E+1	4.564E+1
-1.378E-1	2.143E+1	4.556E+1
[truncated: 67,905 more rows]
