# Supplementary material for: Improved ANAP incorporation and VCF analysis reveal details of P2X7 current facilitation and a limited conformational interplay between ATP binding and the intracellular ballast domain
Source: eLife. 2023 Jan 4;12:e82479. doi: 10.7554/eLife.82479 (PMC9859053; doi:10.7554/eLife.82479)
Supplement: Figure 3—figure supplement 3—source data 2. [file elife-82479-fig3-figsupp3-data2.zip › Figure-3_figure-supplement-3_source-data-2/DeltaCys-constructs/l23/29.csv]

-9.242E-2	6.589E+0	1.490E+1
-8.593E-2	6.595E+0	1.494E+1
-8.268E-2	6.601E+0	1.486E+1
-8.268E-2	6.611E+0	1.470E+1
-9.079E-2	6.498E+0	1.480E+1
-8.593E-2	6.621E+0	1.483E+1
-8.593E-2	6.647E+0	1.489E+1
-8.431E-2	6.556E+0	1.485E+1
-9.242E-2	6.598E+0	1.486E+1
-8.593E-2	6.627E+0	1.492E+1
-8.268E-2	6.734E+0	1.487E+1
-8.431E-2	6.601E+0	1.487E+1
-9.242E-2	6.608E+0	1.491E+1
-8.917E-2	6.576E+0	1.492E+1
-8.431E-2	6.725E+0	1.479E+1
-8.755E-2	6.608E+0	1.481E+1
-9.079E-2	6.589E+0	1.483E+1
-8.755E-2	6.644E+0	1.493E+1
-8.268E-2	6.722E+0	1.498E+1
-8.431E-2	6.582E+0	1.488E+1
-8.917E-2	6.546E+0	1.484E+1
-8.755E-2	6.553E+0	1.491E+1
-8.268E-2	6.624E+0	1.486E+1
-8.106E-2	6.618E+0	1.486E+1
-9.079E-2	6.696E+0	1.497E+1
-8.593E-2	6.640E+0	1.487E+1
-8.106E-2	6.576E+0	1.489E+1
-8.431E-2	6.712E+0	1.491E+1
-9.079E-2	6.702E+0	1.492E+1
-8.593E-2	6.640E+0	1.489E+1
-8.431E-2	6.618E+0	1.489E+1
-8.593E-2	6.650E+0	1.507E+1
-8.917E-2	6.692E+0	1.481E+1
-8.593E-2	6.634E+0	1.489E+1
-8.268E-2	6.524E+0	1.485E+1
-8.268E-2	6.582E+0	1.493E+1
-9.079E-2	6.592E+0	1.491E+1
-8.593E-2	6.589E+0	1.488E+1
-8.106E-2	6.650E+0	1.485E+1
-8.593E-2	6.550E+0	1.496E+1
-9.079E-2	6.556E+0	1.483E+1
-8.755E-2	6.705E+0	1.496E+1
-8.431E-2	6.572E+0	1.493E+1
-8.431E-2	6.722E+0	1.488E+1
-9.079E-2	6.676E+0	1.493E+1
-8.755E-2	6.566E+0	1.485E+1
-8.268E-2	6.595E+0	1.488E+1
-8.431E-2	6.611E+0	1.488E+1
-9.404E-2	6.653E+0	1.487E+1
-8.755E-2	6.673E+0	1.487E+1
-8.268E-2	6.686E+0	1.490E+1
-8.755E-2	6.709E+0	1.489E+1
-8.917E-2	6.644E+0	1.486E+1
-8.755E-2	6.640E+0	1.487E+1
-8.106E-2	6.663E+0	1.493E+1
-8.431E-2	6.660E+0	1.479E+1
-9.079E-2	6.666E+0	1.495E+1
-8.917E-2	6.637E+0	1.485E+1
-7.944E-2	6.702E+0	1.484E+1
-8.268E-2	6.650E+0	1.488E+1
-9.079E-2	6.598E+0	1.486E+1
-9.242E-2	6.621E+0	1.495E+1
-8.268E-2	6.585E+0	1.494E+1
-8.431E-2	6.657E+0	1.486E+1
-8.917E-2	6.611E+0	1.503E+1
-8.917E-2	6.572E+0	1.498E+1
-8.106E-2	6.696E+0	1.497E+1
-8.431E-2	6.618E+0	1.487E+1
-9.079E-2	6.576E+0	1.481E+1
-8.755E-2	6.715E+0	1.496E+1
-8.106E-2	6.663E+0	1.493E+1
-8.593E-2	6.673E+0	1.483E+1
-8.917E-2	6.553E+0	1.492E+1
-8.755E-2	6.585E+0	1.490E+1
-8.593E-2	6.712E+0	1.486E+1
-8.431E-2	6.572E+0	1.486E+1
-8.917E-2	6.663E+0	1.494E+1
-9.079E-2	6.660E+0	1.494E+1
-8.106E-2	6.550E+0	1.494E+1
-8.431E-2	6.595E+0	1.479E+1
-8.755E-2	6.598E+0	1.484E+1
-8.755E-2	6.627E+0	1.495E+1
-8.106E-2	6.556E+0	1.485E+1
-8.268E-2	6.676E+0	1.508E+1
-8.917E-2	6.598E+0	1.484E+1
-8.917E-2	6.572E+0	1.492E+1
-8.106E-2	6.569E+0	1.493E+1
-8.431E-2	6.621E+0	1.485E+1
-8.917E-2	6.592E+0	1.485E+1
-8.917E-2	6.533E+0	1.498E+1
-8.106E-2	6.689E+0	1.503E+1
-8.593E-2	6.686E+0	1.491E+1
-9.079E-2	6.507E+0	1.482E+1
-8.917E-2	6.472E+0	1.490E+1
-8.431E-2	6.618E+0	1.494E+1
-8.431E-2	6.618E+0	1.488E+1
-8.755E-2	6.624E+0	1.473E+1
-8.917E-2	6.592E+0	1.480E+1
-8.268E-2	6.670E+0	1.494E+1
-8.431E-2	6.683E+0	1.486E+1
-9.079E-2	6.601E+0	1.485E+1
-8.755E-2	6.608E+0	1.494E+1
-8.268E-2	6.705E+0	1.483E+1
-8.917E-2	6.712E+0	1.503E+1
-8.917E-2	6.647E+0	1.486E+1
-8.917E-2	6.705E+0	1.502E+1
-8.268E-2	6.705E+0	1.470E+1
-8.755E-2	6.605E+0	1.488E+1
-9.242E-2	6.709E+0	1.489E+1
-8.755E-2	6.576E+0	1.488E+1
-7.944E-2	6.601E+0	1.482E+1
-8.755E-2	6.718E+0	1.488E+1
-8.917E-2	6.598E+0	1.490E+1
-8.917E-2	6.608E+0	1.483E+1
-8.106E-2	6.683E+0	1.489E+1
-8.268E-2	6.718E+0	1.488E+1
-9.079E-2	6.530E+0	1.488E+1
-8.593E-2	6.614E+0	1.493E+1
-8.106E-2	6.614E+0	1.492E+1
-8.268E-2	6.472E+0	1.484E+1
-8.917E-2	6.637E+0	1.487E+1
-9.079E-2	6.533E+0	1.479E+1
-8.106E-2	6.660E+0	1.502E+1
-8.431E-2	6.582E+0	1.496E+1
-8.917E-2	6.550E+0	1.496E+1
-8.917E-2	6.679E+0	1.496E+1
-7.782E-2	6.767E+0	1.475E+1
-8.431E-2	6.718E+0	1.495E+1
-9.079E-2	6.589E+0	1.475E+1
-8.917E-2	6.601E+0	1.483E+1
-8.268E-2	6.592E+0	1.481E+1
-8.431E-2	6.576E+0	1.488E+1
-8.917E-2	6.705E+0	1.488E+1
-8.755E-2	6.634E+0	1.477E+1
-7.944E-2	6.598E+0	1.475E+1
-8.431E-2	6.608E+0	1.477E+1
-8.917E-2	6.595E+0	1.490E+1
-8.917E-2	6.498E+0	1.498E+1
-8.431E-2	6.653E+0	1.499E+1
-8.431E-2	6.634E+0	1.476E+1
-9.079E-2	6.660E+0	1.479E+1
-8.593E-2	6.650E+0	1.485E+1
-7.944E-2	6.601E+0	1.480E+1
-8.268E-2	6.637E+0	1.488E+1
-9.079E-2	6.566E+0	1.496E+1
-8.755E-2	6.576E+0	1.486E+1
-8.268E-2	6.660E+0	1.492E+1
-8.593E-2	6.640E+0	1.498E+1
-9.242E-2	6.608E+0	1.492E+1
-8.593E-2	6.728E+0	1.481E+1
-8.268E-2	6.582E+0	1.497E+1
-8.593E-2	6.598E+0	1.499E+1
-8.755E-2	6.556E+0	1.481E+1
-8.917E-2	6.653E+0	1.490E+1
-8.268E-2	6.647E+0	1.483E+1
-8.755E-2	6.611E+0	1.487E+1
-9.079E-2	6.569E+0	1.478E+1
-8.755E-2	6.734E+0	1.507E+1
-8.106E-2	6.731E+0	1.495E+1
-8.431E-2	6.640E+0	1.480E+1
-9.242E-2	6.481E+0	1.482E+1
-8.917E-2	6.556E+0	1.469E+1
-8.431E-2	6.598E+0	1.500E+1
-8.431E-2	6.624E+0	1.478E+1
-8.917E-2	6.728E+0	1.472E+1
-8.593E-2	6.533E+0	1.497E+1
-8.106E-2	6.705E+0	1.461E+1
-8.593E-2	6.673E+0	1.481E+1
-9.404E-2	6.614E+0	1.482E+1
-8.593E-2	6.640E+0	1.494E+1
-8.106E-2	6.657E+0	1.483E+1
-8.755E-2	6.696E+0	1.489E+1
-8.917E-2	6.611E+0	1.487E+1
-8.593E-2	6.686E+0	1.478E+1
-8.431E-2	6.566E+0	1.492E+1
-8.268E-2	6.647E+0	1.482E+1
-8.917E-2	6.673E+0	1.493E+1
-8.755E-2	6.670E+0	1.494E+1
-8.106E-2	6.614E+0	1.481E+1
-8.106E-2	6.611E+0	1.483E+1
-9.242E-2	6.679E+0	1.497E+1
-8.755E-2	6.692E+0	1.493E+1
-8.106E-2	6.608E+0	1.487E+1
-8.268E-2	6.563E+0	1.480E+1
-9.079E-2	6.598E+0	1.496E+1
-8.917E-2	6.572E+0	1.493E+1
-8.268E-2	6.627E+0	1.483E+1
-8.431E-2	6.611E+0	1.486E+1
-9.079E-2	6.520E+0	1.500E+1
-8.755E-2	6.657E+0	1.496E+1
-8.268E-2	6.601E+0	1.506E+1
-8.431E-2	6.699E+0	1.487E+1
-9.079E-2	6.634E+0	1.484E+1
-8.593E-2	6.676E+0	1.488E+1
-8.268E-2	6.744E+0	1.488E+1
-8.431E-2	6.618E+0	1.474E+1
-8.755E-2	6.582E+0	1.490E+1
-8.755E-2	6.550E+0	1.482E+1
-8.268E-2	6.605E+0	1.479E+1
-8.431E-2	6.608E+0	1.495E+1
-8.917E-2	6.569E+0	1.496E+1
-8.755E-2	6.582E+0	1.502E+1
-7.944E-2	6.572E+0	1.476E+1
-8.431E-2	6.614E+0	1.484E+1
-9.242E-2	6.650E+0	1.500E+1
-8.755E-2	6.624E+0	1.496E+1
-8.268E-2	6.754E+0	1.490E+1
-8.593E-2	6.576E+0	1.490E+1
-9.242E-2	6.663E+0	1.483E+1
-8.755E-2	6.572E+0	1.498E+1
-8.593E-2	6.585E+0	1.499E+1
-8.431E-2	6.601E+0	1.503E+1
-8.917E-2	6.631E+0	1.484E+1
-8.755E-2	6.624E+0	1.489E+1
-8.268E-2	6.498E+0	1.490E+1
-8.431E-2	6.637E+0	1.483E+1
-8.917E-2	6.647E+0	1.476E+1
-8.755E-2	6.614E+0	1.493E+1
-8.593E-2	6.650E+0	1.493E+1
-8.106E-2	6.663E+0	1.481E+1
-9.242E-2	6.601E+0	1.501E+1
-8.755E-2	6.614E+0	1.489E+1
-8.106E-2	6.637E+0	1.496E+1
-8.268E-2	6.569E+0	1.494E+1
-8.917E-2	6.504E+0	1.481E+1
-8.917E-2	6.644E+0	1.480E+1
-8.268E-2	6.546E+0	1.478E+1
-8.268E-2	6.631E+0	1.492E+1
-9.079E-2	6.783E+0	1.506E+1
-8.755E-2	6.660E+0	1.475E+1
-8.106E-2	6.507E+0	1.471E+1
-8.755E-2	6.537E+0	1.474E+1
-8.917E-2	6.657E+0	1.469E+1
-8.917E-2	6.527E+0	1.454E+1
-7.944E-2	6.572E+0	1.441E+1
-8.431E-2	6.365E+0	1.447E+1
-8.917E-2	6.436E+0	1.418E+1
-8.755E-2	6.404E+0	1.442E+1
-8.106E-2	6.426E+0	1.455E+1
-8.431E-2	6.430E+0	1.464E+1
-9.079E-2	6.446E+0	1.469E+1
-8.431E-2	6.585E+0	1.465E+1
-8.431E-2	6.514E+0	1.470E+1
-8.431E-2	6.511E+0	1.467E+1
-8.917E-2	6.452E+0	1.477E+1
-8.431E-2	6.449E+0	1.450E+1
-8.431E-2	6.426E+0	1.450E+1
-8.593E-2	6.452E+0	1.460E+1
-8.917E-2	6.507E+0	1.449E+1
-8.593E-2	6.657E+0	1.484E+1
-8.106E-2	6.670E+0	1.492E+1
-8.268E-2	6.718E+0	1.502E+1
-8.755E-2	6.670E+0	1.496E+1
-8.593E-2	6.722E+0	1.502E+1
-8.268E-2	6.598E+0	1.477E+1
-8.268E-2	6.595E+0	1.499E+1
-8.755E-2	6.692E+0	1.502E+1
-8.917E-2	6.614E+0	1.476E+1
-8.268E-2	6.436E+0	1.489E+1
-8.593E-2	6.569E+0	1.487E+1
-8.917E-2	6.634E+0	1.490E+1
-8.917E-2	6.670E+0	1.498E+1
-8.268E-2	6.514E+0	1.501E+1
-8.431E-2	6.540E+0	1.501E+1
-8.917E-2	6.608E+0	1.489E+1
-8.917E-2	6.696E+0	1.478E+1
-8.106E-2	6.553E+0	1.466E+1
-8.431E-2	6.511E+0	1.477E+1
-8.917E-2	6.657E+0	1.490E+1
-8.917E-2	6.663E+0	1.482E+1
-8.268E-2	6.660E+0	1.484E+1
-8.593E-2	6.666E+0	1.488E+1
-9.079E-2	6.670E+0	1.489E+1
-8.593E-2	6.702E+0	1.506E+1
-7.944E-2	6.592E+0	1.508E+1
-8.268E-2	6.660E+0	1.508E+1
-8.755E-2	6.634E+0	1.490E+1
-8.917E-2	6.543E+0	1.479E+1
-8.106E-2	6.559E+0	1.491E+1
-8.431E-2	6.608E+0	1.498E+1
-8.755E-2	6.520E+0	1.473E+1
-8.917E-2	6.718E+0	1.502E+1
-8.106E-2	6.738E+0	1.481E+1
-8.593E-2	6.611E+0	1.484E+1
-8.755E-2	6.595E+0	1.481E+1
-8.755E-2	6.627E+0	1.482E+1
-7.944E-2	6.598E+0	1.480E+1
-8.593E-2	6.627E+0	1.488E+1
-9.079E-2	6.683E+0	1.484E+1
-8.917E-2	6.679E+0	1.496E+1
-8.106E-2	6.637E+0	1.503E+1
-8.431E-2	6.715E+0	1.504E+1
-9.242E-2	6.627E+0	1.500E+1
-8.755E-2	6.634E+0	1.491E+1
-8.106E-2	6.537E+0	1.490E+1
-8.431E-2	6.579E+0	1.502E+1
-8.755E-2	6.592E+0	1.479E+1
-8.755E-2	6.514E+0	1.492E+1
-8.268E-2	6.553E+0	1.481E+1
-8.431E-2	6.572E+0	1.484E+1
-8.917E-2	6.618E+0	1.486E+1
-8.755E-2	6.751E+0	1.503E+1
-8.268E-2	6.566E+0	1.486E+1
-8.593E-2	6.715E+0	1.487E+1
-8.917E-2	6.722E+0	1.492E+1
-8.917E-2	6.660E+0	1.493E+1
-8.106E-2	6.543E+0	1.475E+1
-8.755E-2	6.614E+0	1.474E+1
-8.917E-2	6.722E+0	1.480E+1
-9.079E-2	6.644E+0	1.476E+1
-7.944E-2	6.702E+0	1.494E+1
-8.431E-2	6.614E+0	1.486E+1
-8.755E-2	6.653E+0	1.484E+1
-8.593E-2	6.611E+0	1.476E+1
-8.593E-2	6.605E+0	1.485E+1
-8.593E-2	6.614E+0	1.498E+1
-9.242E-2	6.595E+0	1.490E+1
-8.917E-2	6.585E+0	1.499E+1
-7.944E-2	6.670E+0	1.502E+1
-8.593E-2	6.676E+0	1.479E+1
-8.593E-2	6.569E+0	1.472E+1
-8.755E-2	6.566E+0	1.501E+1
-8.106E-2	6.657E+0	1.488E+1
-8.431E-2	6.712E+0	1.495E+1
-8.917E-2	6.647E+0	1.480E+1
-8.593E-2	6.621E+0	1.492E+1
-7.782E-2	6.670E+0	1.481E+1
-8.106E-2	6.605E+0	1.489E+1
-9.079E-2	6.637E+0	1.485E+1
-8.917E-2	6.498E+0	1.487E+1
-8.106E-2	6.592E+0	1.486E+1
-8.106E-2	6.517E+0	1.494E+1
-9.079E-2	6.725E+0	1.491E+1
-8.755E-2	6.715E+0	1.490E+1
-8.268E-2	6.579E+0	1.488E+1
-8.755E-2	6.592E+0	1.487E+1
-8.917E-2	6.601E+0	1.487E+1
-8.593E-2	6.618E+0	1.476E+1
-8.106E-2	6.705E+0	1.497E+1
-8.268E-2	6.683E+0	1.496E+1
-8.755E-2	6.605E+0	1.491E+1
-8.917E-2	6.592E+0	1.484E+1
-8.106E-2	6.644E+0	1.504E+1
-8.268E-2	6.712E+0	1.503E+1
-8.755E-2	6.647E+0	1.490E+1
-8.593E-2	6.589E+0	1.502E+1
-8.268E-2	6.686E+0	1.491E+1
-8.431E-2	6.582E+0	1.483E+1
-9.079E-2	6.614E+0	1.486E+1
-8.755E-2	6.631E+0	1.495E+1
-8.268E-2	6.699E+0	1.494E+1
-8.431E-2	6.676E+0	1.477E+1
-8.755E-2	6.624E+0	1.478E+1
-8.593E-2	6.676E+0	1.501E+1
-8.106E-2	6.666E+0	1.474E+1
-8.431E-2	6.527E+0	1.490E+1
-8.593E-2	6.644E+0	1.501E+1
-8.431E-2	6.601E+0	1.494E+1
-8.106E-2	6.598E+0	1.485E+1
-8.431E-2	6.608E+0	1.480E+1
-8.917E-2	6.595E+0	1.484E+1
-8.593E-2	6.692E+0	1.498E+1
-8.268E-2	6.601E+0	1.493E+1
-8.268E-2	6.582E+0	1.472E+1
-9.079E-2	6.589E+0	1.491E+1
-8.431E-2	6.660E+0	1.476E+1
-8.106E-2	6.589E+0	1.484E+1
-8.431E-2	6.595E+0	1.487E+1
-8.755E-2	6.579E+0	1.491E+1
-8.593E-2	6.601E+0	1.500E+1
-8.106E-2	6.621E+0	1.480E+1
-8.106E-2	6.676E+0	1.479E+1
-9.242E-2	6.663E+0	1.491E+1
-8.593E-2	6.537E+0	1.474E+1
-8.268E-2	6.624E+0	1.475E+1
-8.593E-2	6.582E+0	1.494E+1
-9.242E-2	6.533E+0	1.481E+1
-8.755E-2	6.683E+0	1.494E+1
-8.431E-2	6.614E+0	1.495E+1
-8.268E-2	6.663E+0	1.476E+1
-9.079E-2	6.634E+0	1.494E+1
-8.431E-2	6.663E+0	1.484E+1
-8.106E-2	6.598E+0	1.482E+1
-8.268E-2	6.592E+0	1.489E+1
-9.079E-2	6.670E+0	1.474E+1
-8.593E-2	6.540E+0	1.489E+1
-8.268E-2	6.627E+0	1.484E+1
-8.268E-2	6.546E+0	1.505E+1
-8.917E-2	6.576E+0	1.498E+1
-8.593E-2	6.585E+0	1.493E+1
-8.106E-2	6.585E+0	1.492E+1
-8.268E-2	6.640E+0	1.477E+1
-9.079E-2	6.683E+0	1.491E+1
-8.593E-2	6.605E+0	1.490E+1
-8.268E-2	6.819E+0	1.484E+1
-8.268E-2	6.670E+0	1.487E+1
-9.079E-2	6.592E+0	1.500E+1
-8.593E-2	6.624E+0	1.474E+1
-8.268E-2	6.556E+0	1.478E+1
-8.431E-2	6.579E+0	1.482E+1
-8.917E-2	6.614E+0	1.499E+1
-8.755E-2	6.579E+0	1.493E+1
-8.106E-2	6.601E+0	1.478E+1
-8.268E-2	6.576E+0	1.491E+1
-9.079E-2	6.718E+0	1.495E+1
-8.431E-2	6.585E+0	1.487E+1
-8.106E-2	6.611E+0	1.486E+1
-8.268E-2	6.689E+0	1.485E+1
-9.242E-2	6.553E+0	1.504E+1
-8.431E-2	6.601E+0	1.483E+1
-8.268E-2	6.605E+0	1.494E+1
-8.268E-2	6.621E+0	1.481E+1
-8.755E-2	6.585E+0	1.477E+1
-8.268E-2	6.627E+0	1.494E+1
-8.106E-2	6.650E+0	1.495E+1
-8.106E-2	6.644E+0	1.483E+1
-8.917E-2	6.696E+0	1.492E+1
-8.755E-2	6.582E+0	1.493E+1
-8.431E-2	6.614E+0	1.481E+1
-8.268E-2	6.537E+0	1.484E+1
-9.079E-2	6.644E+0	1.494E+1
-8.593E-2	6.582E+0	1.498E+1
-8.106E-2	6.585E+0	1.489E+1
-8.106E-2	6.627E+0	1.477E+1
-8.917E-2	6.533E+0	1.496E+1
-8.755E-2	6.673E+0	1.496E+1
-8.268E-2	6.598E+0	1.490E+1
-8.593E-2	6.621E+0	1.496E+1
-8.755E-2	6.621E+0	1.489E+1
-8.917E-2	6.699E+0	1.496E+1
-8.268E-2	6.637E+0	1.487E+1
-8.431E-2	6.543E+0	1.489E+1
-8.755E-2	6.569E+0	1.485E+1
-8.755E-2	6.702E+0	1.472E+1
-8.106E-2	6.689E+0	1.494E+1
-8.268E-2	6.634E+0	1.488E+1
-8.917E-2	6.634E+0	1.482E+1
-8.755E-2	6.670E+0	1.489E+1
-7.944E-2	6.621E+0	1.476E+1
-8.431E-2	6.614E+0	1.507E+1
-8.755E-2	6.728E+0	1.486E+1
-8.755E-2	6.595E+0	1.491E+1
-8.268E-2	6.608E+0	1.490E+1
-8.268E-2	6.686E+0	1.485E+1
-8.755E-2	6.605E+0	1.489E+1
-8.917E-2	6.605E+0	1.498E+1
-8.268E-2	6.621E+0	1.492E+1
-8.431E-2	6.676E+0	1.477E+1
-8.755E-2	6.572E+0	1.489E+1
-8.917E-2	6.634E+0	1.509E+1
-8.268E-2	6.689E+0	1.507E+1
-8.268E-2	6.722E+0	1.491E+1
-8.917E-2	6.631E+0	1.491E+1
-8.755E-2	6.582E+0	1.481E+1
-8.106E-2	6.572E+0	1.489E+1
-8.431E-2	6.666E+0	1.490E+1
-8.755E-2	6.660E+0	1.501E+1
-8.917E-2	6.582E+0	1.475E+1
-8.106E-2	6.520E+0	1.476E+1
-8.431E-2	6.657E+0	1.486E+1
-8.755E-2	6.689E+0	1.494E+1
-8.917E-2	6.540E+0	1.499E+1
-8.268E-2	6.582E+0	1.506E+1
-8.268E-2	6.689E+0	1.488E+1
-9.079E-2	6.660E+0	1.504E+1
-8.593E-2	6.738E+0	1.479E+1
-7.944E-2	6.546E+0	1.507E+1
-8.431E-2	6.683E+0	1.500E+1
-9.079E-2	6.608E+0	1.492E+1
-9.079E-2	6.670E+0	1.489E+1
-8.268E-2	6.640E+0	1.488E+1
-8.593E-2	6.595E+0	1.487E+1
-8.917E-2	6.614E+0	1.482E+1
-8.755E-2	6.705E+0	1.490E+1
-7.944E-2	6.644E+0	1.505E+1
-8.268E-2	6.468E+0	1.472E+1
-8.917E-2	6.692E+0	1.481E+1
-8.593E-2	6.601E+0	1.508E+1
-7.782E-2	6.673E+0	1.481E+1
-8.431E-2	6.650E+0	1.503E+1
-9.079E-2	6.608E+0	1.493E+1
-8.917E-2	6.611E+0	1.470E+1
-8.268E-2	6.546E+0	1.491E+1
-8.268E-2	6.657E+0	1.488E+1
-8.593E-2	6.592E+0	1.494E+1
-8.755E-2	6.611E+0	1.470E+1
-8.106E-2	6.725E+0	1.491E+1
-8.268E-2	6.673E+0	1.505E+1
-8.917E-2	6.605E+0	1.490E+1
-8.593E-2	6.601E+0	1.490E+1
-7.944E-2	6.585E+0	1.493E+1
-8.755E-2	6.598E+0	1.500E+1
-8.755E-2	6.731E+0	1.482E+1
-8.917E-2	6.627E+0	1.486E+1
-8.106E-2	6.631E+0	1.498E+1
-8.593E-2	6.624E+0	1.484E+1
-8.917E-2	6.728E+0	1.492E+1
-8.917E-2	6.621E+0	1.502E+1
-7.944E-2	6.572E+0	1.497E+1
-8.268E-2	6.589E+0	1.503E+1
-8.917E-2	6.650E+0	1.485E+1
-8.593E-2	6.608E+0	1.498E+1
-7.944E-2	6.572E+0	1.493E+1
-8.593E-2	6.676E+0	1.492E+1
-9.079E-2	6.650E+0	1.495E+1
-8.755E-2	6.631E+0	1.502E+1
-8.268E-2	6.683E+0	1.497E+1
-8.593E-2	6.676E+0	1.484E+1
-8.917E-2	6.683E+0	1.488E+1
-8.431E-2	6.511E+0	1.488E+1
-8.268E-2	6.543E+0	1.495E+1
-8.431E-2	6.569E+0	1.479E+1
-8.755E-2	6.725E+0	1.496E+1
-9.079E-2	6.582E+0	1.492E+1
-8.268E-2	6.722E+0	1.484E+1
-8.268E-2	6.621E+0	1.493E+1
-9.079E-2	6.722E+0	1.494E+1
-8.755E-2	6.621E+0	1.482E+1
-8.268E-2	6.709E+0	1.490E+1
-8.593E-2	6.627E+0	1.475E+1
-8.755E-2	6.624E+0	1.499E+1
-8.755E-2	6.644E+0	1.485E+1
-7.944E-2	6.631E+0	1.492E+1
-8.431E-2	6.527E+0	1.490E+1
-8.755E-2	6.563E+0	1.507E+1
-8.431E-2	6.627E+0	1.492E+1
-8.268E-2	6.637E+0	1.481E+1
-8.431E-2	6.637E+0	1.481E+1
-8.593E-2	6.533E+0	1.498E+1
-8.755E-2	6.618E+0	1.501E+1
-7.944E-2	6.650E+0	1.488E+1
-8.268E-2	6.605E+0	1.492E+1
-8.593E-2	6.660E+0	1.484E+1
-8.431E-2	6.621E+0	1.482E+1
-7.944E-2	6.647E+0	1.488E+1
-8.593E-2	6.702E+0	1.490E+1
-8.755E-2	6.712E+0	1.487E+1
-8.755E-2	6.601E+0	1.493E+1
-8.268E-2	6.605E+0	1.484E+1
-8.268E-2	6.627E+0	1.486E+1
-8.917E-2	6.530E+0	1.485E+1
-8.593E-2	6.598E+0	1.494E+1
-8.268E-2	6.598E+0	1.493E+1
-8.431E-2	6.634E+0	1.475E+1
-8.917E-2	6.647E+0	1.481E+1
-8.755E-2	6.624E+0	1.492E+1
-8.106E-2	6.601E+0	1.505E+1
-8.431E-2	6.725E+0	1.482E+1
-8.917E-2	6.585E+0	1.481E+1
-8.431E-2	6.589E+0	1.490E+1
-8.106E-2	6.640E+0	1.495E+1
-8.268E-2	6.631E+0	1.491E+1
-8.917E-2	6.608E+0	1.498E+1
-8.593E-2	6.650E+0	1.482E+1
-8.268E-2	6.621E+0	1.490E+1
-8.106E-2	6.537E+0	1.487E+1
-9.079E-2	6.598E+0	1.505E+1
-8.593E-2	6.605E+0	1.477E+1
-8.268E-2	6.634E+0	1.496E+1
-8.268E-2	6.589E+0	1.485E+1
-8.593E-2	6.702E+0	1.486E+1
-8.593E-2	6.712E+0	1.485E+1
-8.268E-2	6.692E+0	1.494E+1
-8.431E-2	6.550E+0	1.486E+1
-8.917E-2	6.598E+0	1.480E+1
-8.593E-2	6.679E+0	1.487E+1
-8.268E-2	6.637E+0	1.502E+1
-8.431E-2	6.689E+0	1.493E+1
-9.079E-2	6.657E+0	1.477E+1
-8.755E-2	6.576E+0	1.483E+1
-8.268E-2	6.679E+0	1.496E+1
-8.268E-2	6.595E+0	1.496E+1
-8.917E-2	6.670E+0	1.486E+1
-8.755E-2	6.660E+0	1.496E+1
-8.106E-2	6.566E+0	1.490E+1
-8.268E-2	6.576E+0	1.482E+1
-8.917E-2	6.712E+0	1.495E+1
-8.431E-2	6.722E+0	1.486E+1
-8.106E-2	6.605E+0	1.480E+1
-8.431E-2	6.608E+0	1.496E+1
-9.079E-2	6.572E+0	1.486E+1
-8.593E-2	6.553E+0	1.488E+1
-8.106E-2	6.559E+0	1.475E+1
-8.431E-2	6.618E+0	1.484E+1
-8.917E-2	6.550E+0	1.478E+1
-8.268E-2	6.614E+0	1.486E+1
-8.268E-2	6.576E+0	1.489E+1
-8.268E-2	6.582E+0	1.503E+1
-8.755E-2	6.550E+0	1.483E+1
-8.593E-2	6.598E+0	1.488E+1
-8.268E-2	6.670E+0	1.497E+1
-8.268E-2	6.572E+0	1.505E+1
-8.917E-2	6.712E+0	1.495E+1
-8.755E-2	6.589E+0	1.485E+1
-8.106E-2	6.673E+0	1.487E+1
-8.268E-2	6.598E+0	1.495E+1
-8.917E-2	6.663E+0	1.481E+1
-8.755E-2	6.611E+0	1.478E+1
-8.268E-2	6.592E+0	1.487E+1
-8.106E-2	6.634E+0	1.496E+1
-9.079E-2	6.683E+0	1.494E+1
-8.268E-2	6.556E+0	1.491E+1
-8.268E-2	6.595E+0	1.497E+1
-8.268E-2	6.663E+0	1.489E+1
-8.917E-2	6.627E+0	1.481E+1
-8.431E-2	6.582E+0	1.492E+1
-8.268E-2	6.553E+0	1.499E+1
-8.268E-2	6.647E+0	1.485E+1
-9.079E-2	6.621E+0	1.499E+1
-8.755E-2	6.621E+0	1.497E+1
-8.106E-2	6.585E+0	1.491E+1
-8.431E-2	6.494E+0	1.492E+1
-8.593E-2	6.653E+0	1.490E+1
-8.593E-2	6.569E+0	1.490E+1
-8.106E-2	6.627E+0	1.492E+1
-8.431E-2	6.696E+0	1.488E+1
-8.755E-2	6.569E+0	1.495E+1
-8.431E-2	6.650E+0	1.494E+1
-8.106E-2	6.585E+0	1.484E+1
-8.268E-2	6.524E+0	1.487E+1
-9.079E-2	6.569E+0	1.496E+1
-8.917E-2	6.618E+0	1.488E+1
-8.268E-2	6.683E+0	1.485E+1
-8.106E-2	6.647E+0	1.499E+1
-8.917E-2	6.537E+0	1.491E+1
-8.755E-2	6.579E+0	1.496E+1
-7.944E-2	6.673E+0	1.494E+1
-8.593E-2	6.614E+0	1.489E+1
-8.917E-2	6.634E+0	1.491E+1
-8.431E-2	6.618E+0	1.501E+1
-7.944E-2	6.601E+0	1.490E+1
-8.431E-2	6.640E+0	1.474E+1
-8.917E-2	6.640E+0	1.488E+1
-8.755E-2	6.722E+0	1.489E+1
-8.268E-2	6.666E+0	1.474E+1
-8.431E-2	6.653E+0	1.494E+1
-8.755E-2	6.634E+0	1.497E+1
-8.593E-2	6.647E+0	1.488E+1
-8.268E-2	6.696E+0	1.493E+1
-8.431E-2	6.660E+0	1.484E+1
-8.755E-2	6.647E+0	1.504E+1
-8.593E-2	6.614E+0	1.481E+1
-8.268E-2	6.618E+0	1.482E+1
-8.593E-2	6.657E+0	1.489E+1
-8.755E-2	6.696E+0	1.494E+1
-8.755E-2	6.699E+0	1.487E+1
-7.944E-2	6.647E+0	1.493E+1
-8.268E-2	6.579E+0	1.489E+1
-8.755E-2	6.605E+0	1.481E+1
-8.755E-2	6.634E+0	1.492E+1
-7.944E-2	6.543E+0	1.493E+1
-8.431E-2	6.546E+0	1.478E+1
-8.917E-2	6.663E+0	1.482E+1
-8.755E-2	6.566E+0	1.492E+1
-8.106E-2	6.637E+0	1.470E+1
-8.593E-2	6.634E+0	1.482E+1
-8.755E-2	6.595E+0	1.499E+1
-8.755E-2	6.647E+0	1.484E+1
-7.944E-2	6.650E+0	1.494E+1
-8.431E-2	6.624E+0	1.491E+1
-8.917E-2	6.601E+0	1.475E+1
-8.755E-2	6.647E+0	1.486E+1
-8.268E-2	6.608E+0	1.507E+1
-8.431E-2	6.715E+0	1.493E+1
-8.755E-2	6.563E+0	1.482E+1
-8.593E-2	6.751E+0	1.495E+1
-8.268E-2	6.699E+0	1.507E+1
-8.431E-2	6.653E+0	1.493E+1
-8.593E-2	6.608E+0	1.498E+1
-8.755E-2	6.738E+0	1.488E+1
-7.944E-2	6.569E+0	1.499E+1
-8.431E-2	6.559E+0	1.502E+1
-8.917E-2	6.611E+0	1.491E+1
-8.917E-2	6.598E+0	1.490E+1
-8.106E-2	6.683E+0	1.503E+1
-8.106E-2	6.657E+0	1.499E+1
-8.755E-2	6.559E+0	1.483E+1
-8.755E-2	6.598E+0	1.481E+1
-7.620E-2	6.569E+0	1.485E+1
-8.431E-2	6.679E+0	1.477E+1
-8.755E-2	6.689E+0	1.505E+1
-8.755E-2	6.601E+0	1.488E+1
-7.944E-2	6.614E+0	1.494E+1
-8.268E-2	6.663E+0	1.486E+1
-8.755E-2	6.657E+0	1.487E+1
-8.755E-2	6.611E+0	1.503E+1
-7.782E-2	6.621E+0	1.499E+1
-8.593E-2	6.566E+0	1.500E+1
-8.755E-2	6.621E+0	1.477E+1
-8.593E-2	6.608E+0	1.482E+1
-8.106E-2	6.676E+0	1.481E+1
-8.431E-2	6.663E+0	1.480E+1
-8.593E-2	6.676E+0	1.480E+1
-8.593E-2	6.722E+0	1.487E+1
-7.620E-2	6.595E+0	1.483E+1
-8.268E-2	6.608E+0	1.494E+1
-8.593E-2	6.653E+0	1.490E+1
-8.755E-2	6.699E+0	1.492E+1
-7.944E-2	6.747E+0	1.489E+1
-8.593E-2	6.614E+0	1.480E+1
-8.593E-2	6.611E+0	1.475E+1
-8.593E-2	6.731E+0	1.481E+1
-8.268E-2	6.595E+0	1.494E+1
-8.431E-2	6.556E+0	1.490E+1
-8.917E-2	6.537E+0	1.498E+1
-8.431E-2	6.601E+0	1.487E+1
-7.944E-2	6.699E+0	1.482E+1
-8.431E-2	6.647E+0	1.481E+1
-8.917E-2	6.650E+0	1.504E+1
-8.917E-2	6.725E+0	1.485E+1
-8.268E-2	6.647E+0	1.488E+1
-8.106E-2	6.670E+0	1.485E+1
-8.917E-2	6.566E+0	1.515E+1
-8.593E-2	6.624E+0	1.485E+1
-8.106E-2	6.608E+0	1.487E+1
-8.268E-2	6.605E+0	1.484E+1
-8.593E-2	6.718E+0	1.496E+1
-8.431E-2	6.585E+0	1.488E+1
-8.268E-2	6.686E+0	1.499E+1
-8.268E-2	6.494E+0	1.499E+1
-8.917E-2	6.576E+0	1.497E+1
-8.755E-2	6.592E+0	1.487E+1
-8.106E-2	6.611E+0	1.485E+1
-8.268E-2	6.666E+0	1.485E+1
-8.755E-2	6.660E+0	1.496E+1
-8.755E-2	6.592E+0	1.488E+1
-7.944E-2	6.563E+0	1.494E+1
-8.431E-2	6.650E+0	1.497E+1
-9.079E-2	6.683E+0	1.493E+1
-8.593E-2	6.650E+0	1.468E+1
-8.106E-2	6.679E+0	1.477E+1
-8.268E-2	6.585E+0	1.489E+1
-9.242E-2	6.598E+0	1.474E+1
-8.593E-2	6.634E+0	1.492E+1
-8.106E-2	6.582E+0	1.490E+1
-8.106E-2	6.556E+0	1.485E+1
-8.755E-2	6.692E+0	1.495E+1
-8.431E-2	6.618E+0	1.480E+1
-8.106E-2	6.666E+0	1.491E+1
-8.268E-2	6.608E+0	1.498E+1
-8.917E-2	6.640E+0	1.488E+1
-8.755E-2	6.679E+0	1.493E+1
-8.106E-2	6.670E+0	1.486E+1
-8.106E-2	6.627E+0	1.484E+1
-8.755E-2	6.696E+0	1.486E+1
-8.431E-2	6.498E+0	1.484E+1
-8.268E-2	6.569E+0	1.505E+1
-8.593E-2	6.579E+0	1.475E+1
-8.917E-2	6.579E+0	1.489E+1
-8.593E-2	6.582E+0	1.495E+1
-8.106E-2	6.640E+0	1.492E+1
-8.106E-2	6.741E+0	1.483E+1
-9.079E-2	6.621E+0	1.499E+1
-8.593E-2	6.673E+0	1.487E+1
-7.944E-2	6.608E+0	1.488E+1
-8.268E-2	6.653E+0	1.479E+1
-9.079E-2	6.601E+0	1.498E+1
-8.755E-2	6.530E+0	1.488E+1
-8.106E-2	6.559E+0	1.485E+1
-8.431E-2	6.614E+0	1.492E+1
-8.917E-2	6.611E+0	1.479E+1
-8.593E-2	6.640E+0	1.498E+1
-8.106E-2	6.624E+0	1.491E+1
-8.268E-2	6.595E+0	1.483E+1
-8.755E-2	6.611E+0	1.483E+1
-8.593E-2	6.611E+0	1.486E+1
-8.106E-2	6.563E+0	1.493E+1
-8.431E-2	6.637E+0	1.469E+1
-8.755E-2	6.556E+0	1.484E+1
-8.593E-2	6.683E+0	1.487E+1
-8.268E-2	6.621E+0	1.500E+1
-7.944E-2	6.559E+0	1.482E+1
-8.917E-2	6.566E+0	1.475E+1
-8.593E-2	6.576E+0	1.495E+1
-8.106E-2	6.608E+0	1.496E+1
-8.431E-2	6.663E+0	1.488E+1
-9.242E-2	6.611E+0	1.492E+1
-8.106E-2	6.621E+0	1.493E+1
-8.268E-2	6.657E+0	1.490E+1
-8.268E-2	6.566E+0	1.481E+1
-8.917E-2	6.722E+0	1.488E+1
-8.431E-2	6.689E+0	1.498E+1
-8.431E-2	6.631E+0	1.503E+1
-8.268E-2	6.702E+0	1.487E+1
-8.755E-2	6.666E+0	1.516E+1
-8.755E-2	6.673E+0	1.482E+1
-8.106E-2	6.621E+0	1.494E+1
-8.268E-2	6.605E+0	1.485E+1
-9.242E-2	6.702E+0	1.484E+1
-8.431E-2	6.673E+0	1.498E+1
-8.106E-2	6.653E+0	1.504E+1
-8.431E-2	6.595E+0	1.486E+1
-8.755E-2	6.650E+0	1.482E+1
-8.431E-2	6.572E+0	1.474E+1
-8.431E-2	6.533E+0	1.466E+1
-8.106E-2	6.572E+0	1.492E+1
-9.079E-2	6.660E+0	1.497E+1
-8.593E-2	6.546E+0	1.490E+1
-8.106E-2	6.686E+0	1.484E+1
-8.268E-2	6.653E+0	1.475E+1
-9.242E-2	6.605E+0	1.503E+1
-8.755E-2	6.683E+0	1.483E+1
-8.268E-2	6.621E+0	1.490E+1
-8.593E-2	6.566E+0	1.490E+1
-8.917E-2	6.637E+0	1.487E+1
-8.593E-2	6.666E+0	1.498E+1
-8.106E-2	6.650E+0	1.492E+1
-8.431E-2	6.653E+0	1.494E+1
-9.079E-2	6.605E+0	1.489E+1
-8.755E-2	6.728E+0	1.501E+1
-7.944E-2	6.747E+0	1.503E+1
-8.431E-2	6.608E+0	1.479E+1
-8.917E-2	6.666E+0	1.494E+1
-8.431E-2	6.553E+0	1.494E+1
-7.944E-2	6.689E+0	1.490E+1
-8.106E-2	6.507E+0	1.499E+1
-8.917E-2	6.699E+0	1.484E+1
-8.755E-2	6.634E+0	1.488E+1
-8.106E-2	6.533E+0	1.487E+1
-8.106E-2	6.585E+0	1.482E+1
-8.917E-2	6.595E+0	1.491E+1
-8.593E-2	6.627E+0	1.488E+1
-7.782E-2	6.644E+0	1.482E+1
-8.431E-2	6.647E+0	1.495E+1
-8.755E-2	6.640E+0	1.487E+1
-8.268E-2	6.576E+0	1.480E+1
-7.944E-2	6.589E+0	1.502E+1
-8.431E-2	6.624E+0	1.487E+1
-8.755E-2	6.637E+0	1.492E+1
-8.593E-2	6.624E+0	1.492E+1
-8.106E-2	6.747E+0	1.492E+1
-8.106E-2	6.692E+0	1.488E+1
-8.917E-2	6.614E+0	1.491E+1
-8.593E-2	6.634E+0	1.482E+1
-7.944E-2	6.595E+0	1.494E+1
-8.593E-2	6.621E+0	1.467E+1
-8.917E-2	6.653E+0	1.486E+1
-8.431E-2	6.657E+0	1.468E+1
-7.944E-2	6.741E+0	1.487E+1
-8.268E-2	6.747E+0	1.476E+1
-8.593E-2	6.611E+0	1.492E+1
-8.431E-2	6.556E+0	1.474E+1
-8.106E-2	6.618E+0	1.504E+1
-8.268E-2	6.550E+0	1.482E+1
-8.755E-2	6.614E+0	1.504E+1
-8.917E-2	6.618E+0	1.495E+1
-7.944E-2	6.728E+0	1.490E+1
-8.431E-2	6.660E+0	1.480E+1
-8.755E-2	6.559E+0	1.486E+1
-8.593E-2	6.621E+0	1.491E+1
-8.106E-2	6.640E+0	1.496E+1
-8.431E-2	6.637E+0	1.477E+1
-8.755E-2	6.653E+0	1.491E+1
-8.593E-2	6.640E+0	1.508E+1
-7.944E-2	6.663E+0	1.497E+1
-8.268E-2	6.666E+0	1.491E+1
-8.593E-2	6.540E+0	1.488E+1
-8.755E-2	6.621E+0	1.485E+1
-8.106E-2	6.683E+0	1.503E+1
-8.268E-2	6.718E+0	1.490E+1
-8.755E-2	6.611E+0	1.488E+1
-8.917E-2	6.624E+0	1.484E+1
-7.782E-2	6.660E+0	1.496E+1
-8.268E-2	6.624E+0	1.489E+1
-8.755E-2	6.653E+0	1.497E+1
-8.431E-2	6.657E+0	1.486E+1
-7.944E-2	6.634E+0	1.482E+1
-8.593E-2	6.731E+0	1.491E+1
-8.917E-2	6.618E+0	1.481E+1
-8.755E-2	6.634E+0	1.493E+1
-8.106E-2	6.576E+0	1.501E+1
-8.268E-2	6.605E+0	1.490E+1
-8.755E-2	6.631E+0	1.492E+1
-8.593E-2	6.653E+0	1.493E+1
-7.944E-2	6.608E+0	1.477E+1
-8.268E-2	6.637E+0	1.477E+1
-8.755E-2	6.683E+0	1.497E+1
-8.593E-2	6.692E+0	1.483E+1
-7.944E-2	6.589E+0	1.484E+1
-8.106E-2	6.618E+0	1.486E+1
-8.755E-2	6.589E+0	1.481E+1
-8.755E-2	6.747E+0	1.487E+1
-7.782E-2	6.660E+0	1.487E+1
-8.431E-2	6.566E+0	1.493E+1
-8.917E-2	6.640E+0	1.502E+1
-8.593E-2	6.679E+0	1.482E+1
-7.944E-2	6.676E+0	1.493E+1
-8.431E-2	6.650E+0	1.497E+1
-8.917E-2	6.747E+0	1.490E+1
-8.431E-2	6.751E+0	1.495E+1
-7.944E-2	6.569E+0	1.480E+1
-8.268E-2	6.637E+0	1.482E+1
-8.917E-2	6.696E+0	1.487E+1
-8.106E-2	6.553E+0	1.496E+1
-8.106E-2	6.689E+0	1.488E+1
-8.431E-2	6.715E+0	1.485E+1
-8.917E-2	6.692E+0	1.499E+1
-8.755E-2	6.666E+0	1.504E+1
-8.106E-2	6.640E+0	1.503E+1
-8.268E-2	6.595E+0	1.498E+1
-8.917E-2	6.569E+0	1.503E+1
-8.917E-2	6.507E+0	1.490E+1
-8.268E-2	6.595E+0	1.489E+1
-8.268E-2	6.475E+0	1.499E+1
-8.917E-2	6.683E+0	1.489E+1
-8.755E-2	6.676E+0	1.491E+1
-7.944E-2	6.589E+0	1.481E+1
-8.431E-2	6.556E+0	1.482E+1
-9.079E-2	6.650E+0	1.504E+1
-8.106E-2	6.611E+0	1.486E+1
-7.944E-2	6.809E+0	1.488E+1
-8.431E-2	6.702E+0	1.484E+1
-8.755E-2	6.618E+0	1.480E+1
-8.593E-2	6.734E+0	1.491E+1
-8.106E-2	6.598E+0	1.483E+1
-8.268E-2	6.637E+0	1.478E+1
-8.917E-2	6.614E+0	1.489E+1
-8.431E-2	6.618E+0	1.493E+1
-8.106E-2	6.663E+0	1.479E+1
-8.431E-2	6.592E+0	1.485E+1
-8.431E-2	6.556E+0	1.494E+1
-8.917E-2	6.637E+0	1.487E+1
-7.944E-2	6.608E+0	1.480E+1
-8.106E-2	6.611E+0	1.493E+1
-9.079E-2	6.556E+0	1.483E+1
-8.593E-2	6.634E+0	1.493E+1
-8.106E-2	6.673E+0	1.492E+1
-7.944E-2	6.621E+0	1.484E+1
-8.593E-2	6.621E+0	1.492E+1
-8.755E-2	6.686E+0	1.499E+1
-8.106E-2	6.644E+0	1.502E+1
-8.268E-2	6.670E+0	1.481E+1
-8.593E-2	6.576E+0	1.483E+1
-8.593E-2	6.637E+0	1.482E+1
-8.106E-2	6.627E+0	1.477E+1
-8.268E-2	6.624E+0	1.489E+1
-8.917E-2	6.634E+0	1.489E+1
-8.593E-2	6.605E+0	1.497E+1
-7.782E-2	6.683E+0	1.482E+1
-7.944E-2	6.585E+0	1.499E+1
-8.755E-2	6.627E+0	1.493E+1
-8.593E-2	6.537E+0	1.497E+1
-8.106E-2	6.559E+0	1.495E+1
-8.106E-2	6.709E+0	1.491E+1
-8.917E-2	6.634E+0	1.488E+1
-8.431E-2	6.608E+0	1.481E+1
-8.431E-2	6.728E+0	1.490E+1
-8.106E-2	6.436E+0	1.490E+1
-9.079E-2	6.696E+0	1.485E+1
-8.593E-2	6.598E+0	1.494E+1
-8.106E-2	6.686E+0	1.491E+1
-8.268E-2	6.569E+0	1.497E+1
-9.079E-2	6.550E+0	1.499E+1
-8.593E-2	6.731E+0	1.504E+1
-8.106E-2	6.812E+0	1.492E+1
-8.106E-2	6.592E+0	1.487E+1
-8.755E-2	6.705E+0	1.478E+1
-8.431E-2	6.754E+0	1.483E+1
-8.268E-2	6.725E+0	1.492E+1
-8.593E-2	6.631E+0	1.497E+1
-8.917E-2	6.605E+0	1.502E+1
-8.593E-2	6.670E+0	1.482E+1
-8.106E-2	6.589E+0	1.485E+1
-8.268E-2	6.611E+0	1.500E+1
-9.079E-2	6.689E+0	1.488E+1
-8.593E-2	6.673E+0	1.490E+1
-8.106E-2	6.598E+0	1.490E+1
-8.106E-2	6.627E+0	1.498E+1
-8.755E-2	6.670E+0	1.484E+1
-8.593E-2	6.709E+0	1.489E+1
-8.268E-2	6.666E+0	1.490E+1
-8.106E-2	6.754E+0	1.481E+1
-8.917E-2	6.601E+0	1.491E+1
-8.593E-2	6.585E+0	1.491E+1
-8.106E-2	6.624E+0	1.491E+1
-8.268E-2	6.676E+0	1.500E+1
-9.079E-2	6.601E+0	1.483E+1
-8.917E-2	6.670E+0	1.498E+1
-8.106E-2	6.605E+0	1.486E+1
-8.431E-2	6.611E+0	1.500E+1
-8.755E-2	6.598E+0	1.491E+1
-8.755E-2	6.660E+0	1.497E+1
-8.106E-2	6.780E+0	1.477E+1
-8.106E-2	6.660E+0	1.502E+1
-8.917E-2	6.621E+0	1.501E+1
-8.593E-2	6.644E+0	1.470E+1
-8.106E-2	6.592E+0	1.491E+1
-7.944E-2	6.644E+0	1.479E+1
-8.755E-2	6.589E+0	1.486E+1
-8.593E-2	6.576E+0	1.497E+1
-8.106E-2	6.631E+0	1.487E+1
-8.268E-2	6.559E+0	1.492E+1
-8.755E-2	6.598E+0	1.496E+1
-8.268E-2	6.634E+0	1.487E+1
-8.106E-2	6.614E+0	1.492E+1
-8.268E-2	6.627E+0	1.486E+1
-8.431E-2	6.576E+0	1.492E+1
-8.755E-2	6.673E+0	1.489E+1
-7.620E-2	6.722E+0	1.495E+1
-8.431E-2	6.650E+0	1.485E+1
-8.755E-2	6.601E+0	1.490E+1
-8.431E-2	6.640E+0	1.487E+1
-7.944E-2	6.650E+0	1.500E+1
-8.431E-2	6.692E+0	1.494E+1
-8.917E-2	6.621E+0	1.479E+1
-8.593E-2	6.644E+0	1.488E+1
-7.944E-2	6.647E+0	1.495E+1
-8.268E-2	6.666E+0	1.481E+1
-8.755E-2	6.689E+0	1.489E+1
-8.593E-2	6.722E+0	1.498E+1
-8.106E-2	6.621E+0	1.505E+1
-8.593E-2	6.524E+0	1.487E+1
-8.431E-2	6.712E+0	1.499E+1
-8.593E-2	6.663E+0	1.492E+1
-8.106E-2	6.631E+0	1.478E+1
-8.431E-2	6.585E+0	1.488E+1
-8.755E-2	6.660E+0	1.499E+1
-8.593E-2	6.618E+0	1.486E+1
-7.944E-2	6.634E+0	1.506E+1
-8.268E-2	6.631E+0	1.492E+1
-8.917E-2	6.566E+0	1.493E+1
-8.431E-2	6.608E+0	1.493E+1
-8.106E-2	6.640E+0	1.492E+1
-8.431E-2	6.605E+0	1.482E+1
-8.593E-2	6.637E+0	1.486E+1
-8.593E-2	6.627E+0	1.493E+1
-8.106E-2	6.666E+0	1.486E+1
-8.431E-2	6.663E+0	1.485E+1
-8.593E-2	6.689E+0	1.491E+1
-8.431E-2	6.696E+0	1.487E+1
-7.944E-2	6.598E+0	1.480E+1
-8.431E-2	6.576E+0	1.485E+1
-8.431E-2	6.556E+0	1.490E+1
-8.593E-2	6.666E+0	1.487E+1
-7.782E-2	6.679E+0	1.492E+1
-8.593E-2	6.653E+0	1.489E+1
-8.593E-2	6.644E+0	1.499E+1
-8.431E-2	6.634E+0	1.494E+1
-8.106E-2	6.689E+0	1.492E+1
-8.431E-2	6.715E+0	1.493E+1
-8.755E-2	6.611E+0	1.481E+1
-8.917E-2	6.637E+0	1.500E+1
-7.782E-2	6.637E+0	1.502E+1
-8.268E-2	6.673E+0	1.487E+1
-8.917E-2	6.676E+0	1.497E+1
-8.431E-2	6.673E+0	1.512E+1
-7.782E-2	6.679E+0	1.497E+1
-8.268E-2	6.572E+0	1.495E+1
-8.593E-2	6.598E+0	1.488E+1
-8.268E-2	6.624E+0	1.494E+1
-7.620E-2	6.705E+0	1.497E+1
-8.268E-2	6.634E+0	1.496E+1
-8.593E-2	6.673E+0	1.489E+1
-8.755E-2	6.627E+0	1.485E+1
-7.782E-2	6.634E+0	1.499E+1
-8.593E-2	6.744E+0	1.477E+1
-8.593E-2	6.637E+0	1.490E+1
-8.755E-2	6.540E+0	1.499E+1
-7.782E-2	6.741E+0	1.486E+1
-8.268E-2	6.744E+0	1.499E+1
-8.917E-2	6.550E+0	1.474E+1
-8.755E-2	6.634E+0	1.487E+1
-8.106E-2	6.589E+0	1.504E+1
-8.593E-2	6.627E+0	1.506E+1
-8.593E-2	6.686E+0	1.493E+1
-8.593E-2	6.550E+0	1.488E+1
-8.268E-2	6.663E+0	1.493E+1
-8.268E-2	6.614E+0	1.487E+1
-8.917E-2	6.715E+0	1.481E+1
-8.917E-2	6.605E+0	1.475E+1
-7.782E-2	6.686E+0	1.486E+1
-8.106E-2	6.644E+0	1.486E+1
-8.917E-2	6.614E+0	1.492E+1
-8.755E-2	6.679E+0	1.497E+1
-7.944E-2	6.537E+0	1.488E+1
-8.431E-2	6.631E+0	1.496E+1
-8.917E-2	6.592E+0	1.497E+1
-8.593E-2	6.621E+0	1.501E+1
-8.106E-2	6.579E+0	1.488E+1
-8.431E-2	6.670E+0	1.491E+1
-8.755E-2	6.709E+0	1.479E+1
-8.755E-2	6.601E+0	1.495E+1
-8.106E-2	6.702E+0	1.493E+1
-8.593E-2	6.718E+0	1.510E+1
-8.917E-2	6.550E+0	1.495E+1
-8.917E-2	6.465E+0	1.490E+1
-8.106E-2	6.686E+0	1.473E+1
-8.268E-2	6.624E+0	1.506E+1
-8.755E-2	6.533E+0	1.499E+1
-8.431E-2	6.621E+0	1.482E+1
-8.106E-2	6.786E+0	1.480E+1
-8.268E-2	6.702E+0	1.490E+1
-9.079E-2	6.751E+0	1.491E+1
-8.593E-2	6.670E+0	1.492E+1
-8.268E-2	6.614E+0	1.477E+1
-8.431E-2	6.582E+0	1.499E+1
-8.917E-2	6.640E+0	1.503E+1
-8.593E-2	6.608E+0	1.498E+1
-7.944E-2	6.683E+0	1.496E+1
-8.431E-2	6.559E+0	1.476E+1
-8.917E-2	6.553E+0	1.493E+1
-8.755E-2	6.666E+0	1.490E+1
-8.268E-2	6.692E+0	1.508E+1
-7.944E-2	6.660E+0	1.490E+1
-9.079E-2	6.653E+0	1.483E+1
-8.593E-2	6.666E+0	1.510E+1
-8.268E-2	6.679E+0	1.494E+1
-8.268E-2	6.485E+0	1.486E+1
-8.755E-2	6.718E+0	1.494E+1
-8.268E-2	6.670E+0	1.498E+1
-8.268E-2	6.569E+0	1.485E+1
-8.593E-2	6.611E+0	1.482E+1
-8.917E-2	6.631E+0	1.483E+1
-8.431E-2	6.673E+0	1.495E+1
-8.106E-2	6.705E+0	1.499E+1
-8.268E-2	6.696E+0	1.487E+1
-9.242E-2	6.731E+0	1.499E+1
-8.593E-2	6.699E+0	1.486E+1
-8.268E-2	6.686E+0	1.478E+1
-8.106E-2	6.637E+0	1.505E+1
-8.917E-2	6.666E+0	1.482E+1
-8.431E-2	6.666E+0	1.484E+1
-7.944E-2	6.595E+0	1.478E+1
-8.431E-2	6.524E+0	1.482E+1
-8.917E-2	6.546E+0	1.501E+1
-8.431E-2	6.679E+0	1.498E+1
-8.106E-2	6.696E+0	1.487E+1
-8.431E-2	6.686E+0	1.487E+1
-9.079E-2	6.734E+0	1.488E+1
-8.268E-2	6.608E+0	1.510E+1
-8.268E-2	6.673E+0	1.511E+1
-8.268E-2	6.601E+0	1.483E+1
-9.079E-2	6.611E+0	1.502E+1
-8.268E-2	6.696E+0	1.489E+1
-7.944E-2	6.589E+0	1.487E+1
-8.431E-2	6.663E+0	1.485E+1
-8.917E-2	6.637E+0	1.505E+1
-8.106E-2	6.566E+0	1.495E+1
-8.106E-2	6.666E+0	1.506E+1
-8.268E-2	6.634E+0	1.493E+1
-8.755E-2	6.770E+0	1.494E+1
-8.431E-2	6.747E+0	1.490E+1
-7.944E-2	6.553E+0	1.486E+1
-8.106E-2	6.637E+0	1.502E+1
-8.917E-2	6.589E+0	1.488E+1
-8.593E-2	6.709E+0	1.490E+1
-8.106E-2	6.686E+0	1.487E+1
-8.268E-2	6.601E+0	1.487E+1
-8.755E-2	6.744E+0	1.488E+1
-8.431E-2	6.660E+0	1.496E+1
-7.944E-2	6.624E+0	1.490E+1
-8.268E-2	6.579E+0	1.476E+1
-9.079E-2	6.637E+0	1.489E+1
-8.268E-2	6.757E+0	1.491E+1
-8.268E-2	6.579E+0	1.487E+1
-8.106E-2	6.676E+0	1.489E+1
-8.917E-2	6.692E+0	1.474E+1
-8.593E-2	6.621E+0	1.489E+1
-8.268E-2	6.627E+0	1.478E+1
-8.268E-2	6.657E+0	1.497E+1
-8.917E-2	6.611E+0	1.491E+1
-8.593E-2	6.670E+0	1.475E+1
-8.268E-2	6.738E+0	1.492E+1
-8.268E-2	6.608E+0	1.487E+1
-8.755E-2	6.624E+0	1.490E+1
-8.593E-2	6.647E+0	1.488E+1
-8.268E-2	6.650E+0	1.484E+1
-8.593E-2	6.673E+0	1.488E+1
-8.755E-2	6.601E+0	1.492E+1
-8.755E-2	6.618E+0	1.492E+1
-8.106E-2	6.627E+0	1.500E+1
-8.106E-2	6.637E+0	1.481E+1
-8.755E-2	6.598E+0	1.501E+1
-8.593E-2	6.598E+0	1.494E+1
-8.106E-2	6.738E+0	1.496E+1
-8.268E-2	6.650E+0	1.488E+1
-8.755E-2	6.644E+0	1.490E+1
-8.431E-2	6.618E+0	1.494E+1
-8.268E-2	6.715E+0	1.485E+1
-8.106E-2	6.650E+0	1.496E+1
-8.755E-2	6.751E+0	1.503E+1
-8.593E-2	6.647E+0	1.491E+1
-7.944E-2	6.650E+0	1.489E+1
-8.106E-2	6.550E+0	1.494E+1
-8.917E-2	6.657E+0	1.487E+1
-8.593E-2	6.689E+0	1.487E+1
-8.106E-2	6.507E+0	1.482E+1
-8.268E-2	6.611E+0	1.501E+1
-8.755E-2	6.670E+0	1.488E+1
-8.593E-2	6.712E+0	1.481E+1
-7.944E-2	6.673E+0	1.490E+1
-8.268E-2	6.533E+0	1.479E+1
-8.593E-2	6.530E+0	1.498E+1
-8.431E-2	6.640E+0	1.491E+1
-7.944E-2	6.699E+0	1.482E+1
-8.431E-2	6.709E+0	1.497E+1
-8.755E-2	6.647E+0	1.500E+1
-8.431E-2	6.601E+0	1.502E+1
-8.106E-2	6.702E+0	1.502E+1
-8.268E-2	6.614E+0	1.492E+1
-8.755E-2	6.530E+0	1.495E+1
-8.431E-2	6.589E+0	1.495E+1
-7.782E-2	6.624E+0	1.493E+1
-8.431E-2	6.637E+0	1.492E+1
-8.593E-2	6.582E+0	1.480E+1
-8.593E-2	6.614E+0	1.506E+1
-8.106E-2	6.569E+0	1.471E+1
-8.268E-2	6.550E+0	1.492E+1
-8.917E-2	6.728E+0	1.486E+1
-8.755E-2	6.601E+0	1.483E+1
-8.106E-2	6.601E+0	1.494E+1
-8.755E-2	6.660E+0	1.497E+1
-8.755E-2	6.598E+0	1.484E+1
-8.431E-2	6.624E+0	1.488E+1
-8.106E-2	6.589E+0	1.489E+1
-8.106E-2	6.653E+0	1.496E+1
-8.755E-2	6.657E+0	1.489E+1
-8.593E-2	6.566E+0	1.493E+1
-8.106E-2	6.618E+0	1.482E+1
-8.268E-2	6.634E+0	1.483E+1
-8.593E-2	6.569E+0	1.484E+1
-8.431E-2	6.666E+0	1.501E+1
-8.106E-2	6.614E+0	1.488E+1
-8.268E-2	6.640E+0	1.496E+1
-8.755E-2	6.579E+0	1.473E+1
-8.431E-2	6.585E+0	1.481E+1
-8.431E-2	6.718E+0	1.488E+1
-8.431E-2	6.624E+0	1.489E+1
-8.593E-2	6.644E+0	1.506E+1
-8.593E-2	6.631E+0	1.481E+1
-7.944E-2	6.608E+0	1.486E+1
-8.593E-2	6.780E+0	1.498E+1
-8.755E-2	6.611E+0	1.501E+1
-8.917E-2	6.614E+0	1.495E+1
-8.106E-2	6.627E+0	1.483E+1
-8.431E-2	6.699E+0	1.487E+1
-8.755E-2	6.585E+0	1.490E+1
-8.755E-2	6.650E+0	1.511E+1
-7.944E-2	6.760E+0	1.513E+1
-8.268E-2	6.601E+0	1.483E+1
-8.755E-2	6.679E+0	1.485E+1
-8.593E-2	6.611E+0	1.502E+1
-8.106E-2	6.601E+0	1.502E+1
-8.431E-2	6.563E+0	1.485E+1
-8.593E-2	6.709E+0	1.495E+1
-8.593E-2	6.533E+0	1.489E+1
-7.944E-2	6.679E+0	1.487E+1
-8.268E-2	6.705E+0	1.494E+1
-8.755E-2	6.666E+0	1.486E+1
-8.593E-2	6.627E+0	1.482E+1
-8.106E-2	6.640E+0	1.504E+1
-8.431E-2	6.627E+0	1.489E+1
-9.242E-2	6.660E+0	1.489E+1
-8.593E-2	6.637E+0	1.499E+1
-7.944E-2	6.679E+0	1.480E+1
-8.106E-2	6.666E+0	1.482E+1
-8.593E-2	6.673E+0	1.486E+1
-8.593E-2	6.660E+0	1.490E+1
-7.944E-2	6.582E+0	1.491E+1
-8.431E-2	6.709E+0	1.498E+1
-8.431E-2	6.582E+0	1.481E+1
-8.431E-2	6.559E+0	1.493E+1
-7.944E-2	6.683E+0	1.497E+1
-8.431E-2	6.670E+0	1.488E+1
-8.755E-2	6.722E+0	1.479E+1
-8.268E-2	6.666E+0	1.493E+1
-7.944E-2	6.598E+0	1.477E+1
-8.593E-2	6.589E+0	1.492E+1
-8.593E-2	6.514E+0	1.484E+1
-8.593E-2	6.624E+0	1.500E+1
-7.944E-2	6.634E+0	1.500E+1
-8.106E-2	6.683E+0	1.500E+1
-8.755E-2	6.702E+0	1.495E+1
-8.593E-2	6.621E+0	1.497E+1
-7.944E-2	6.618E+0	1.471E+1
-8.106E-2	6.543E+0	1.478E+1
-8.755E-2	6.744E+0	1.488E+1
-8.431E-2	6.673E+0	1.495E+1
-7.944E-2	6.644E+0	1.494E+1
-8.268E-2	6.657E+0	1.492E+1
-8.755E-2	6.657E+0	1.484E+1
-8.593E-2	6.718E+0	1.508E+1
-8.106E-2	6.709E+0	1.480E+1
-8.431E-2	6.582E+0	1.495E+1
-8.917E-2	6.692E+0	1.502E+1
-8.268E-2	6.624E+0	1.492E+1
-8.268E-2	6.611E+0	1.474E+1
-8.431E-2	6.653E+0	1.492E+1
-8.593E-2	6.637E+0	1.476E+1
-8.593E-2	6.585E+0	1.498E+1
-7.944E-2	6.683E+0	1.488E+1
-8.268E-2	6.650E+0	1.483E+1
-8.917E-2	6.683E+0	1.490E+1
-8.431E-2	6.631E+0	1.486E+1
-7.944E-2	6.754E+0	1.486E+1
-8.106E-2	6.702E+0	1.491E+1
-9.242E-2	6.692E+0	1.471E+1
-8.268E-2	6.553E+0	1.479E+1
-8.106E-2	6.563E+0	1.483E+1
-8.268E-2	6.644E+0	1.486E+1
-8.593E-2	6.640E+0	1.493E+1
-8.431E-2	6.566E+0	1.488E+1
-8.106E-2	6.608E+0	1.476E+1
-8.593E-2	6.676E+0	1.482E+1
-8.917E-2	6.605E+0	1.488E+1
-8.268E-2	6.637E+0	1.491E+1
-7.944E-2	6.660E+0	1.493E+1
-8.268E-2	6.572E+0	1.476E+1
-8.431E-2	6.640E+0	1.491E+1
-8.431E-2	6.679E+0	1.488E+1
-8.431E-2	6.559E+0	1.503E+1
-8.268E-2	6.709E+0	1.508E+1
-8.917E-2	6.644E+0	1.471E+1
-8.593E-2	6.634E+0	1.481E+1
-7.944E-2	6.621E+0	1.503E+1
-8.593E-2	6.488E+0	1.493E+1
-9.079E-2	6.679E+0	1.483E+1
-8.431E-2	6.653E+0	1.489E+1
-8.268E-2	6.647E+0	1.491E+1
-8.268E-2	6.683E+0	1.492E+1
-8.755E-2	6.614E+0	1.487E+1
-8.431E-2	6.728E+0	1.492E+1
-7.944E-2	6.663E+0	1.502E+1
-8.431E-2	6.631E+0	1.482E+1
-9.242E-2	6.647E+0	1.484E+1
-8.431E-2	6.627E+0	1.489E+1
-7.782E-2	6.676E+0	1.493E+1
-8.106E-2	6.660E+0	1.479E+1
-8.593E-2	6.556E+0	1.493E+1
-8.431E-2	6.705E+0	1.483E+1
-8.106E-2	6.676E+0	1.504E+1
-8.106E-2	6.650E+0	1.482E+1
-8.755E-2	6.582E+0	1.490E+1
-8.593E-2	6.618E+0	1.497E+1
-8.106E-2	6.624E+0	1.490E+1
-8.268E-2	6.660E+0	1.484E+1
-8.593E-2	6.582E+0	1.487E+1
-8.431E-2	6.631E+0	1.493E+1
-8.268E-2	6.634E+0	1.496E+1
-8.268E-2	6.670E+0	1.481E+1
-8.917E-2	6.644E+0	1.493E+1
-8.593E-2	6.744E+0	1.490E+1
-8.431E-2	6.738E+0	1.499E+1
-8.268E-2	6.696E+0	1.489E+1
-9.079E-2	6.598E+0	1.490E+1
-8.268E-2	6.614E+0	1.491E+1
-8.106E-2	6.696E+0	1.490E+1
-8.106E-2	6.576E+0	1.503E+1
-8.755E-2	6.533E+0	1.483E+1
-8.268E-2	6.670E+0	1.501E+1
-8.106E-2	6.598E+0	1.486E+1
-8.106E-2	6.608E+0	1.496E+1
-8.917E-2	6.582E+0	1.488E+1
-8.431E-2	6.631E+0	1.479E+1
-8.268E-2	6.592E+0	1.483E+1
-8.106E-2	6.631E+0	1.501E+1
-8.755E-2	6.579E+0	1.488E+1
-8.431E-2	6.650E+0	1.487E+1
-7.944E-2	6.640E+0	1.479E+1
-8.106E-2	6.679E+0	1.513E+1
-8.917E-2	6.611E+0	1.493E+1
-8.593E-2	6.627E+0	1.502E+1
-8.268E-2	6.621E+0	1.482E+1
-8.268E-2	6.692E+0	1.492E+1
-8.755E-2	6.647E+0	1.494E+1
-8.593E-2	6.644E+0	1.485E+1
-8.268E-2	6.572E+0	1.501E+1
-8.268E-2	6.621E+0	1.486E+1
-8.917E-2	6.679E+0	1.501E+1
-8.755E-2	6.579E+0	1.485E+1
-7.944E-2	6.702E+0	1.500E+1
-8.268E-2	6.770E+0	1.498E+1
-8.917E-2	6.608E+0	1.487E+1
-8.593E-2	6.598E+0	1.497E+1
-8.106E-2	6.683E+0	1.489E+1
-8.106E-2	6.647E+0	1.469E+1
-8.755E-2	6.812E+0	1.490E+1
-8.268E-2	6.793E+0	1.478E+1
-7.944E-2	6.637E+0	1.491E+1
-8.268E-2	6.670E+0	1.485E+1
-8.755E-2	6.679E+0	1.487E+1
-8.268E-2	6.741E+0	1.491E+1
-7.782E-2	6.657E+0	1.489E+1
-8.268E-2	6.598E+0	1.497E+1
-8.755E-2	6.569E+0	1.488E+1
-8.593E-2	6.647E+0	1.509E+1
-7.944E-2	6.715E+0	1.490E+1
-8.106E-2	6.663E+0	1.482E+1
-8.755E-2	6.663E+0	1.502E+1
-8.268E-2	6.598E+0	1.479E+1
-8.106E-2	6.670E+0	1.487E+1
-8.431E-2	6.524E+0	1.491E+1
-8.755E-2	6.650E+0	1.497E+1
-8.431E-2	6.553E+0	1.487E+1
-8.268E-2	6.663E+0	1.478E+1
-8.431E-2	6.585E+0	1.494E+1
-8.593E-2	6.696E+0	1.485E+1
-8.431E-2	6.592E+0	1.507E+1
-7.944E-2	6.666E+0	1.481E+1
-8.593E-2	6.624E+0	1.496E+1
-8.431E-2	6.592E+0	1.484E+1
-8.593E-2	6.589E+0	1.506E+1
-8.268E-2	6.605E+0	1.480E+1
-8.268E-2	6.686E+0	1.494E+1
-8.593E-2	6.585E+0	1.487E+1
-8.593E-2	6.673E+0	1.483E+1
-8.268E-2	6.640E+0	1.488E+1
-8.268E-2	6.608E+0	1.488E+1
-8.917E-2	6.553E+0	1.492E+1
-8.431E-2	6.666E+0	1.498E+1
-8.106E-2	6.644E+0	1.478E+1
-8.431E-2	6.718E+0	1.495E+1
-8.755E-2	6.627E+0	1.494E+1
-8.593E-2	6.702E+0	1.470E+1
-7.782E-2	6.670E+0	1.501E+1
-8.268E-2	6.709E+0	1.492E+1
-8.755E-2	6.579E+0	1.486E+1
-8.593E-2	6.712E+0	1.501E+1
-8.106E-2	6.621E+0	1.494E+1
-8.593E-2	6.696E+0	1.486E+1
-8.593E-2	6.686E+0	1.494E+1
-8.431E-2	6.624E+0	1.497E+1
-7.782E-2	6.696E+0	1.499E+1
-8.268E-2	6.679E+0	1.497E+1
-8.755E-2	6.686E+0	1.489E+1
-8.431E-2	6.559E+0	1.488E+1
-7.944E-2	6.627E+0	1.484E+1
-8.268E-2	6.644E+0	1.488E+1
-8.431E-2	6.676E+0	1.496E+1
-8.917E-2	6.676E+0	1.494E+1
-7.944E-2	6.653E+0	1.488E+1
-8.431E-2	6.621E+0	1.496E+1
-8.755E-2	6.647E+0	1.483E+1
-8.593E-2	6.569E+0	1.496E+1
-7.944E-2	6.790E+0	1.499E+1
-8.106E-2	6.592E+0	1.494E+1
-8.755E-2	6.517E+0	1.493E+1
-8.593E-2	6.634E+0	1.490E+1
-7.782E-2	6.679E+0	1.487E+1
-8.593E-2	6.608E+0	1.494E+1
-8.593E-2	6.650E+0	1.483E+1
-8.755E-2	6.644E+0	1.482E+1
-7.944E-2	6.621E+0	1.492E+1
-8.268E-2	6.644E+0	1.472E+1
-9.079E-2	6.627E+0	1.503E+1
-8.755E-2	6.657E+0	1.489E+1
-8.106E-2	6.608E+0	1.489E+1
-8.268E-2	6.579E+0	1.484E+1
-8.593E-2	6.634E+0	1.502E+1
-8.917E-2	6.660E+0	1.500E+1
-7.620E-2	6.611E+0	1.480E+1
-8.106E-2	6.640E+0	1.501E+1
-8.755E-2	6.592E+0	1.477E+1
-8.431E-2	6.543E+0	1.485E+1
-8.106E-2	6.611E+0	1.509E+1
-7.944E-2	6.670E+0	1.493E+1
-8.755E-2	6.731E+0	1.488E+1
-8.431E-2	6.686E+0	1.489E+1
-7.782E-2	6.689E+0	1.497E+1
-8.593E-2	6.608E+0	1.501E+1
-8.917E-2	6.699E+0	1.489E+1
-8.431E-2	6.621E+0	1.488E+1
-7.944E-2	6.601E+0	1.495E+1
-8.106E-2	6.504E+0	1.487E+1
-8.755E-2	6.673E+0	1.484E+1
-8.593E-2	6.624E+0	1.493E+1
-7.782E-2	6.614E+0	1.504E+1
-8.268E-2	6.644E+0	1.491E+1
-8.593E-2	6.637E+0	1.514E+1
-8.755E-2	6.657E+0	1.500E+1
-8.106E-2	6.624E+0	1.492E+1
-8.431E-2	6.601E+0	1.503E+1
-8.593E-2	6.598E+0	1.500E+1
-8.917E-2	6.637E+0	1.495E+1
-7.944E-2	6.718E+0	1.517E+1
-8.106E-2	6.598E+0	1.502E+1
-8.593E-2	6.595E+0	1.482E+1
-8.593E-2	6.722E+0	1.510E+1
-8.106E-2	6.530E+0	1.479E+1
-8.755E-2	6.556E+0	1.488E+1
-8.593E-2	6.660E+0	1.490E+1
-8.268E-2	6.631E+0	1.474E+1
-8.106E-2	6.676E+0	1.487E+1
-8.268E-2	6.653E+0	1.500E+1
-8.755E-2	6.566E+0	1.495E+1
-8.593E-2	6.679E+0	1.494E+1
-7.944E-2	6.624E+0	1.490E+1
-8.106E-2	6.647E+0	1.489E+1
-8.593E-2	6.705E+0	1.485E+1
-8.593E-2	6.572E+0	1.478E+1
-7.944E-2	6.670E+0	1.495E+1
-8.268E-2	6.738E+0	1.510E+1
-8.917E-2	6.598E+0	1.491E+1
-8.268E-2	6.579E+0	1.493E+1
-8.106E-2	6.640E+0	1.484E+1
-8.431E-2	6.614E+0	1.480E+1
-8.917E-2	6.640E+0	1.486E+1
-8.431E-2	6.647E+0	1.502E+1
-7.944E-2	6.647E+0	1.481E+1
-8.431E-2	6.660E+0	1.485E+1
-8.593E-2	6.579E+0	1.474E+1
-8.755E-2	6.683E+0	1.495E+1
-8.106E-2	6.670E+0	1.481E+1
-8.268E-2	6.598E+0	1.495E+1
-9.079E-2	6.699E+0	1.506E+1
-8.431E-2	6.627E+0	1.491E+1
-8.106E-2	6.618E+0	1.490E+1
-8.431E-2	6.647E+0	1.496E+1
-8.593E-2	6.618E+0	1.506E+1
-8.431E-2	6.572E+0	1.494E+1
-7.944E-2	6.585E+0	1.475E+1
-8.106E-2	6.660E+0	1.495E+1
-8.917E-2	6.611E+0	1.499E+1
-8.593E-2	6.734E+0	1.497E+1
-8.268E-2	6.611E+0	1.490E+1
-8.268E-2	6.618E+0	1.500E+1
-8.917E-2	6.660E+0	1.487E+1
-8.431E-2	6.715E+0	1.500E+1
-7.944E-2	6.686E+0	1.494E+1
-8.106E-2	6.530E+0	1.479E+1
-9.079E-2	6.634E+0	1.498E+1
-8.268E-2	6.715E+0	1.488E+1
-8.106E-2	6.585E+0	1.501E+1
-8.268E-2	6.644E+0	1.484E+1
-8.431E-2	6.592E+0	1.501E+1
-8.431E-2	6.494E+0	1.498E+1
-8.268E-2	6.634E+0	1.480E+1
-8.106E-2	6.712E+0	1.480E+1
-8.593E-2	6.731E+0	1.487E+1
-8.593E-2	6.572E+0	1.489E+1
-8.106E-2	6.653E+0	1.494E+1
-7.944E-2	6.728E+0	1.478E+1
-8.917E-2	6.592E+0	1.489E+1
-8.431E-2	6.663E+0	1.497E+1
-7.782E-2	6.614E+0	1.498E+1
-8.268E-2	6.608E+0	1.499E+1
-8.917E-2	6.696E+0	1.486E+1
-8.431E-2	6.653E+0	1.502E+1
-8.106E-2	6.631E+0	1.482E+1
-8.431E-2	6.589E+0	1.493E+1
-8.755E-2	6.614E+0	1.494E+1
-8.431E-2	6.585E+0	1.497E+1
-7.944E-2	6.666E+0	1.482E+1
-8.268E-2	6.809E+0	1.485E+1
-8.755E-2	6.621E+0	1.487E+1
-8.431E-2	6.611E+0	1.486E+1
-8.106E-2	6.650E+0	1.489E+1
-8.106E-2	6.601E+0	1.502E+1
-8.755E-2	6.683E+0	1.493E+1
-8.431E-2	6.601E+0	1.496E+1
-7.944E-2	6.744E+0	1.494E+1
-7.944E-2	6.598E+0	1.490E+1
-9.079E-2	6.611E+0	1.483E+1
-8.755E-2	6.592E+0	1.495E+1
-7.944E-2	6.611E+0	1.492E+1
-8.106E-2	6.731E+0	1.490E+1
-8.755E-2	6.634E+0	1.504E+1
-8.431E-2	6.689E+0	1.489E+1
-8.106E-2	6.592E+0	1.511E+1
-8.268E-2	6.647E+0	1.507E+1
-8.755E-2	6.504E+0	1.489E+1
-8.755E-2	6.634E+0	1.487E+1
-7.944E-2	6.614E+0	1.498E+1
-8.268E-2	6.624E+0	1.486E+1
-8.755E-2	6.637E+0	1.490E+1
-8.593E-2	6.686E+0	1.487E+1
-7.944E-2	6.673E+0	1.498E+1
-8.431E-2	6.640E+0	1.496E+1
-9.079E-2	6.595E+0	1.502E+1
-8.593E-2	6.731E+0	1.495E+1
-7.944E-2	6.608E+0	1.495E+1
-8.268E-2	6.540E+0	1.478E+1
-8.593E-2	6.686E+0	1.482E+1
-8.755E-2	6.731E+0	1.482E+1
-7.782E-2	6.725E+0	1.480E+1
-8.106E-2	6.650E+0	1.491E+1
-8.755E-2	6.598E+0	1.494E+1
-8.593E-2	6.692E+0	1.485E+1
-7.457E-2	6.631E+0	1.488E+1
-8.268E-2	6.686E+0	1.489E+1
-8.917E-2	6.517E+0	1.501E+1
-8.431E-2	6.614E+0	1.505E+1
-7.782E-2	6.595E+0	1.488E+1
-8.268E-2	6.605E+0	1.495E+1
-8.106E-2	6.540E+0	1.497E+1
-8.268E-2	6.598E+0	1.513E+1
-7.944E-2	6.734E+0	1.484E+1
-8.268E-2	6.640E+0	1.480E+1
-8.431E-2	6.559E+0	1.494E+1
-8.431E-2	6.670E+0	1.494E+1
-8.106E-2	6.569E+0	1.490E+1
-8.593E-2	6.511E+0	1.500E+1
-8.593E-2	6.673E+0	1.498E+1
-8.917E-2	6.653E+0	1.496E+1
-7.944E-2	6.563E+0	1.492E+1
-8.268E-2	6.592E+0	1.497E+1
-8.917E-2	6.683E+0	1.500E+1
-8.755E-2	6.605E+0	1.480E+1
-7.620E-2	6.631E+0	1.495E+1
-8.431E-2	6.631E+0	1.494E+1
-8.755E-2	6.702E+0	1.502E+1
-8.431E-2	6.689E+0	1.489E+1
-7.944E-2	6.676E+0	1.488E+1
-8.268E-2	6.563E+0	1.511E+1
-8.917E-2	6.650E+0	1.491E+1
-8.431E-2	6.579E+0	1.494E+1
-7.944E-2	6.563E+0	1.487E+1
-8.268E-2	6.621E+0	1.491E+1
-8.593E-2	6.582E+0	1.489E+1
-8.268E-2	6.660E+0	1.497E+1
-7.782E-2	6.582E+0	1.494E+1
-8.431E-2	6.572E+0	1.497E+1
-8.593E-2	6.621E+0	1.500E+1
-8.755E-2	6.676E+0	1.503E+1
-7.782E-2	6.715E+0	1.497E+1
-8.268E-2	6.563E+0	1.496E+1
-8.755E-2	6.718E+0	1.482E+1
-8.431E-2	6.666E+0	1.500E+1
-7.782E-2	6.712E+0	1.491E+1
-8.268E-2	6.595E+0	1.485E+1
-8.593E-2	6.550E+0	1.487E+1
-8.431E-2	6.582E+0	1.488E+1
-7.782E-2	6.621E+0	1.496E+1
-8.106E-2	6.696E+0	1.501E+1
-8.755E-2	6.627E+0	1.496E+1
-8.755E-2	6.709E+0	1.489E+1
-7.620E-2	6.614E+0	1.495E+1
-8.593E-2	6.647E+0	1.502E+1
-8.755E-2	6.524E+0	1.500E+1
-8.755E-2	6.627E+0	1.485E+1
-8.106E-2	6.712E+0	1.495E+1
-8.106E-2	6.683E+0	1.486E+1
-8.593E-2	6.689E+0	1.505E+1
-8.755E-2	6.627E+0	1.499E+1
-7.782E-2	6.576E+0	1.489E+1
-8.268E-2	6.653E+0	1.487E+1
-8.593E-2	6.673E+0	1.488E+1
-8.431E-2	6.598E+0	1.485E+1
-7.944E-2	6.760E+0	1.486E+1
-8.431E-2	6.631E+0	1.498E+1
-8.755E-2	6.666E+0	1.483E+1
-8.268E-2	6.670E+0	1.493E+1
-7.782E-2	6.692E+0	1.482E+1
-8.268E-2	6.627E+0	1.497E+1
-8.917E-2	6.767E+0	1.494E+1
-8.593E-2	6.624E+0	1.495E+1
-7.782E-2	6.653E+0	1.487E+1
-8.431E-2	6.592E+0	1.492E+1
-8.755E-2	6.676E+0	1.507E+1
-8.593E-2	6.673E+0	1.486E+1
-7.782E-2	6.793E+0	1.501E+1
-8.431E-2	6.689E+0	1.481E+1
-8.755E-2	6.553E+0	1.493E+1
-8.106E-2	6.608E+0	1.511E+1
-8.106E-2	6.585E+0	1.488E+1
-8.106E-2	6.780E+0	1.496E+1
-8.755E-2	6.676E+0	1.500E+1
-8.106E-2	6.670E+0	1.490E+1
-7.944E-2	6.576E+0	1.485E+1
-8.268E-2	6.702E+0	1.481E+1
-8.593E-2	6.631E+0	1.492E+1
-8.431E-2	6.618E+0	1.499E+1
-7.782E-2	6.637E+0	1.495E+1
-8.268E-2	6.601E+0	1.501E+1
-9.079E-2	6.722E+0	1.487E+1
-8.268E-2	6.631E+0	1.484E+1
-7.944E-2	6.640E+0	1.499E+1
-8.106E-2	6.670E+0	1.486E+1
-8.593E-2	6.644E+0	1.488E+1
-8.268E-2	6.543E+0	1.499E+1
-7.944E-2	6.653E+0	1.503E+1
-8.268E-2	6.592E+0	1.495E+1
-8.917E-2	6.530E+0	1.488E+1
-8.268E-2	6.689E+0	1.484E+1
-7.782E-2	6.640E+0	1.512E+1
-7.782E-2	6.592E+0	1.477E+1
-8.755E-2	6.660E+0	1.485E+1
-8.431E-2	6.563E+0	1.499E+1
-7.782E-2	6.553E+0	1.503E+1
-8.268E-2	6.582E+0	1.490E+1
-8.917E-2	6.741E+0	1.487E+1
-8.268E-2	6.660E+0	1.506E+1
-8.106E-2	6.734E+0	1.497E+1
-8.106E-2	6.663E+0	1.484E+1
-9.079E-2	6.718E+0	1.483E+1
-8.593E-2	6.576E+0	1.498E+1
-7.944E-2	6.683E+0	1.498E+1
-8.268E-2	6.624E+0	1.495E+1
-8.917E-2	6.585E+0	1.488E+1
-8.268E-2	6.614E+0	1.503E+1
-8.106E-2	6.657E+0	1.487E+1
-8.106E-2	6.757E+0	1.497E+1
-8.755E-2	6.634E+0	1.492E+1
-8.431E-2	6.627E+0	1.488E+1
-7.782E-2	6.673E+0	1.498E+1
-8.106E-2	6.644E+0	1.493E+1
-8.755E-2	6.621E+0	1.498E+1
-8.431E-2	6.699E+0	1.483E+1
-8.106E-2	6.572E+0	1.485E+1
-8.431E-2	6.673E+0	1.501E+1
-8.755E-2	6.676E+0	1.492E+1
-8.431E-2	6.533E+0	1.489E+1
-7.944E-2	6.696E+0	1.494E+1
-8.106E-2	6.640E+0	1.494E+1
-9.079E-2	6.514E+0	1.496E+1
-8.431E-2	6.712E+0	1.499E+1
-8.268E-2	6.731E+0	1.481E+1
-8.106E-2	6.631E+0	1.477E+1
-8.917E-2	6.647E+0	1.483E+1
-8.593E-2	6.540E+0	1.495E+1
-8.106E-2	6.728E+0	1.502E+1
-8.268E-2	6.692E+0	1.491E+1
-9.079E-2	6.556E+0	1.491E+1
-8.268E-2	6.618E+0	1.501E+1
-8.268E-2	6.728E+0	1.495E+1
-7.944E-2	6.598E+0	1.483E+1
-8.755E-2	6.614E+0	1.486E+1
-8.593E-2	6.650E+0	1.501E+1
-7.782E-2	6.663E+0	1.494E+1
-7.944E-2	6.624E+0	1.478E+1
-8.917E-2	6.650E+0	1.488E+1
-8.431E-2	6.605E+0	1.477E+1
-8.106E-2	6.754E+0	1.508E+1
-8.106E-2	6.566E+0	1.492E+1
-9.079E-2	6.647E+0	1.487E+1
-8.268E-2	6.653E+0	1.479E+1
-7.620E-2	6.679E+0	1.493E+1
-8.106E-2	6.601E+0	1.490E+1
-8.917E-2	6.640E+0	1.488E+1
-8.268E-2	6.608E+0	1.485E+1
-7.944E-2	6.598E+0	1.493E+1
-7.944E-2	6.650E+0	1.494E+1
-8.755E-2	6.673E+0	1.502E+1
-8.431E-2	6.728E+0	1.497E+1
-7.944E-2	6.670E+0	1.501E+1
-8.268E-2	6.621E+0	1.481E+1
-8.755E-2	6.722E+0	1.504E+1
-8.106E-2	6.627E+0	1.498E+1
-7.944E-2	6.686E+0	1.495E+1
-8.268E-2	6.627E+0	1.486E+1
-8.917E-2	6.699E+0	1.481E+1
-8.268E-2	6.579E+0	1.480E+1
-8.106E-2	6.728E+0	1.492E+1
-7.944E-2	6.679E+0	1.513E+1
-8.755E-2	6.627E+0	1.485E+1
-8.431E-2	6.644E+0	1.489E+1
-8.106E-2	6.754E+0	1.484E+1
-8.431E-2	6.624E+0	1.494E+1
-8.755E-2	6.637E+0	1.481E+1
-8.593E-2	6.640E+0	1.487E+1
-8.268E-2	6.576E+0	1.493E+1
-8.431E-2	6.614E+0	1.500E+1
-8.917E-2	6.537E+0	1.485E+1
-8.431E-2	6.686E+0	1.481E+1
-7.944E-2	6.601E+0	1.483E+1
-8.106E-2	6.563E+0	1.499E+1
-8.917E-2	6.670E+0	1.476E+1
-8.593E-2	6.605E+0	1.483E+1
-8.106E-2	6.579E+0	1.499E+1
-8.106E-2	6.520E+0	1.509E+1
-8.755E-2	6.666E+0	1.494E+1
-8.431E-2	6.686E+0	1.501E+1
-7.944E-2	6.676E+0	1.492E+1
-7.944E-2	6.660E+0	1.478E+1
-8.593E-2	6.725E+0	1.495E+1
-8.431E-2	6.653E+0	1.494E+1
-7.944E-2	6.634E+0	1.502E+1
-8.268E-2	6.741E+0	1.494E+1
-8.593E-2	6.744E+0	1.498E+1
-8.917E-2	6.666E+0	1.496E+1
-8.106E-2	6.611E+0	1.487E+1
-8.268E-2	6.647E+0	1.497E+1
-8.755E-2	6.634E+0	1.481E+1
-8.755E-2	6.673E+0	1.494E+1
-7.620E-2	6.566E+0	1.497E+1
-8.431E-2	6.637E+0	1.503E+1
-8.593E-2	6.611E+0	1.492E+1
-8.268E-2	6.566E+0	1.494E+1
-8.106E-2	6.576E+0	1.482E+1
-8.268E-2	6.618E+0	1.485E+1
-8.917E-2	6.683E+0	1.493E+1
-8.431E-2	6.627E+0	1.500E+1
-7.620E-2	6.640E+0	1.497E+1
-8.268E-2	6.566E+0	1.489E+1
-8.755E-2	6.611E+0	1.481E+1
-8.593E-2	6.705E+0	1.494E+1
-7.944E-2	6.582E+0	1.496E+1
-8.268E-2	6.670E+0	1.487E+1
-8.755E-2	6.699E+0	1.489E+1
-8.431E-2	6.683E+0	1.489E+1
-7.944E-2	6.673E+0	1.492E+1
-8.431E-2	6.663E+0	1.483E+1
-8.593E-2	6.546E+0	1.488E+1
-8.431E-2	6.621E+0	1.502E+1
-7.944E-2	6.666E+0	1.489E+1
-8.106E-2	6.767E+0	1.504E+1
-8.593E-2	6.673E+0	1.486E+1
-8.431E-2	6.715E+0	1.489E+1
-8.106E-2	6.605E+0	1.492E+1
-8.268E-2	6.576E+0	1.487E+1
-8.755E-2	6.689E+0	1.502E+1
-8.431E-2	6.722E+0	1.491E+1
-7.782E-2	6.653E+0	1.481E+1
-8.106E-2	6.585E+0	1.492E+1
-8.755E-2	6.741E+0	1.497E+1
-8.593E-2	6.601E+0	1.495E+1
-7.782E-2	6.582E+0	1.476E+1
-8.431E-2	6.618E+0	1.483E+1
-8.593E-2	6.653E+0	1.498E+1
-8.431E-2	6.585E+0	1.492E+1
-7.782E-2	6.605E+0	1.491E+1
-8.268E-2	6.734E+0	1.492E+1
-8.755E-2	6.738E+0	1.496E+1
-8.593E-2	6.634E+0	1.487E+1
-7.944E-2	6.718E+0	1.493E+1
-8.106E-2	6.618E+0	1.490E+1
-8.593E-2	6.563E+0	1.494E+1
-8.593E-2	6.663E+0	1.486E+1
-7.782E-2	6.621E+0	1.496E+1
-8.106E-2	6.572E+0	1.480E+1
-8.593E-2	6.553E+0	1.487E+1
-8.431E-2	6.601E+0	1.516E+1
-8.106E-2	6.650E+0	1.487E+1
-8.268E-2	6.598E+0	1.503E+1
-8.755E-2	6.673E+0	1.495E+1
-8.593E-2	6.598E+0	1.496E+1
-7.782E-2	6.647E+0	1.494E+1
-7.944E-2	6.683E+0	1.497E+1
-8.755E-2	6.647E+0	1.483E+1
-8.431E-2	6.666E+0	1.478E+1
-8.106E-2	6.673E+0	1.503E+1
-8.431E-2	6.592E+0	1.504E+1
-8.593E-2	6.722E+0	1.502E+1
-8.431E-2	6.634E+0	1.483E+1
-7.944E-2	6.644E+0	1.488E+1
-8.268E-2	6.640E+0	1.478E+1
-8.593E-2	6.624E+0	1.485E+1
-8.755E-2	6.650E+0	1.490E+1
-7.620E-2	6.692E+0	1.482E+1
-8.268E-2	6.644E+0	1.484E+1
-8.593E-2	6.543E+0	1.495E+1
-8.431E-2	6.605E+0	1.498E+1
-7.782E-2	6.692E+0	1.492E+1
-8.268E-2	6.709E+0	1.494E+1
-8.755E-2	6.689E+0	1.490E+1
-8.106E-2	6.598E+0	1.501E+1
-7.782E-2	6.712E+0	1.497E+1
-8.106E-2	6.569E+0	1.486E+1
-8.755E-2	6.585E+0	1.501E+1
-8.268E-2	6.611E+0	1.502E+1
-7.782E-2	6.614E+0	1.482E+1
-7.944E-2	6.595E+0	1.491E+1
-8.593E-2	6.627E+0	1.474E+1
-8.431E-2	6.731E+0	1.494E+1
-8.106E-2	6.540E+0	1.497E+1
-8.268E-2	6.644E+0	1.494E+1
-8.755E-2	6.660E+0	1.495E+1
-8.431E-2	6.712E+0	1.490E+1
-8.106E-2	6.640E+0	1.481E+1
-8.106E-2	6.670E+0	1.491E+1
-8.755E-2	6.579E+0	1.480E+1
-8.268E-2	6.576E+0	1.490E+1
-8.106E-2	6.592E+0	1.503E+1
-8.106E-2	6.634E+0	1.504E+1
-8.431E-2	6.614E+0	1.489E+1
-8.268E-2	6.582E+0	1.489E+1
-8.106E-2	6.634E+0	1.511E+1
-8.431E-2	6.679E+0	1.505E+1
-8.755E-2	6.592E+0	1.477E+1
-8.431E-2	6.618E+0	1.491E+1
-8.106E-2	6.738E+0	1.492E+1
-8.106E-2	6.660E+0	1.483E+1
-8.755E-2	6.576E+0	1.494E+1
-8.593E-2	6.618E+0	1.491E+1
-7.944E-2	6.676E+0	1.503E+1
-8.106E-2	6.553E+0	1.503E+1
-8.755E-2	6.666E+0	1.495E+1
-8.431E-2	6.592E+0	1.484E+1
-7.944E-2	6.673E+0	1.499E+1
-8.106E-2	6.595E+0	1.502E+1
-8.917E-2	6.722E+0	1.500E+1
-8.268E-2	6.696E+0	1.487E+1
-8.106E-2	6.507E+0	1.487E+1
-8.106E-2	6.741E+0	1.492E+1
-8.917E-2	6.640E+0	1.504E+1
-8.431E-2	6.731E+0	1.481E+1
-8.106E-2	6.614E+0	1.495E+1
-8.106E-2	6.683E+0	1.484E+1
-8.755E-2	6.614E+0	1.471E+1
-8.431E-2	6.760E+0	1.498E+1
-7.782E-2	6.718E+0	1.503E+1
-8.106E-2	6.718E+0	1.484E+1
-8.917E-2	6.576E+0	1.494E+1
-8.593E-2	6.676E+0	1.497E+1
-8.106E-2	6.692E+0	1.500E+1
-8.268E-2	6.624E+0	1.474E+1
-8.593E-2	6.624E+0	1.497E+1
-8.268E-2	6.734E+0	1.494E+1
-7.782E-2	6.686E+0	1.496E+1
-8.106E-2	6.634E+0	1.494E+1
-8.917E-2	6.660E+0	1.494E+1
-8.431E-2	6.631E+0	1.505E+1
-8.106E-2	6.572E+0	1.504E+1
-7.944E-2	6.702E+0	1.498E+1
-8.431E-2	6.550E+0	1.476E+1
-8.106E-2	6.679E+0	1.486E+1
-7.944E-2	6.611E+0	1.495E+1
-7.944E-2	6.550E+0	1.498E+1
-8.755E-2	6.527E+0	1.491E+1
-8.593E-2	6.569E+0	1.490E+1
-8.106E-2	6.614E+0	1.481E+1
-8.106E-2	6.592E+0	1.484E+1
-8.431E-2	6.705E+0	1.478E+1
-8.106E-2	6.650E+0	1.478E+1
-7.944E-2	6.786E+0	1.500E+1
-7.944E-2	6.670E+0	1.494E+1
-8.917E-2	6.631E+0	1.487E+1
-8.268E-2	6.598E+0	1.499E+1
-7.782E-2	6.679E+0	1.492E+1
-8.431E-2	6.611E+0	1.492E+1
-8.755E-2	6.640E+0	1.493E+1
-8.106E-2	6.702E+0	1.500E+1
-7.782E-2	6.605E+0	1.504E+1
-8.106E-2	6.601E+0	1.498E+1
-8.755E-2	6.631E+0	1.495E+1
-8.431E-2	6.576E+0	1.493E+1
-7.782E-2	6.582E+0	1.499E+1
-8.106E-2	6.608E+0	1.492E+1
-8.917E-2	6.738E+0	1.480E+1
-8.431E-2	6.653E+0	1.499E+1
-7.944E-2	6.614E+0	1.486E+1
-8.106E-2	6.699E+0	1.492E+1
-9.079E-2	6.770E+0	1.492E+1
-8.431E-2	6.598E+0	1.492E+1
-7.620E-2	6.640E+0	1.494E+1
-8.106E-2	6.621E+0	1.482E+1
-8.917E-2	6.605E+0	1.499E+1
-8.431E-2	6.556E+0	1.500E+1
-7.782E-2	6.627E+0	1.487E+1
-8.268E-2	6.689E+0	1.483E+1
-8.593E-2	6.670E+0	1.493E+1
-8.431E-2	6.585E+0	1.501E+1
-7.944E-2	6.722E+0	1.484E+1
-8.268E-2	6.640E+0	1.488E+1
-8.755E-2	6.663E+0	1.490E+1
-8.268E-2	6.705E+0	1.464E+1
-7.782E-2	6.576E+0	1.495E+1
-8.268E-2	6.647E+0	1.516E+1
-8.593E-2	6.705E+0	1.490E+1
-8.268E-2	6.644E+0	1.493E+1
-7.944E-2	6.657E+0	1.497E+1
-8.268E-2	6.627E+0	1.498E+1
-8.593E-2	6.738E+0	1.494E+1
-8.431E-2	6.621E+0	1.487E+1
-7.944E-2	6.624E+0	1.501E+1
-8.268E-2	6.705E+0	1.499E+1
-8.755E-2	6.676E+0	1.488E+1
-8.268E-2	6.728E+0	1.484E+1
-7.782E-2	6.650E+0	1.512E+1
-8.268E-2	6.644E+0	1.486E+1
-8.593E-2	6.634E+0	1.513E+1
-8.431E-2	6.627E+0	1.491E+1
-7.782E-2	6.747E+0	1.494E+1
-8.268E-2	6.712E+0	1.484E+1
-9.079E-2	6.543E+0	1.488E+1
-8.593E-2	6.709E+0	1.495E+1
-7.782E-2	6.653E+0	1.491E+1
-7.944E-2	6.663E+0	1.491E+1
-8.593E-2	6.734E+0	1.493E+1
-8.431E-2	6.624E+0	1.490E+1
-7.944E-2	6.608E+0	1.491E+1
-8.268E-2	6.566E+0	1.489E+1
-8.593E-2	6.624E+0	1.497E+1
-8.431E-2	6.647E+0	1.497E+1
-8.106E-2	6.601E+0	1.502E+1
-8.268E-2	6.614E+0	1.477E+1
-8.593E-2	6.770E+0	1.482E+1
-8.593E-2	6.679E+0	1.486E+1
-8.106E-2	6.692E+0	1.494E+1
-8.106E-2	6.631E+0	1.500E+1
-8.593E-2	6.576E+0	1.498E+1
-8.431E-2	6.637E+0	1.479E+1
-7.944E-2	6.803E+0	1.474E+1
-8.106E-2	6.683E+0	1.485E+1
-8.593E-2	6.653E+0	1.486E+1
-8.431E-2	6.725E+0	1.487E+1
-7.782E-2	6.670E+0	1.491E+1
-8.593E-2	6.689E+0	1.502E+1
-8.755E-2	6.556E+0	1.482E+1
-8.431E-2	6.728E+0	1.496E+1
-8.268E-2	6.653E+0	1.491E+1
-8.431E-2	6.566E+0	1.493E+1
-8.593E-2	6.595E+0	1.492E+1
-8.593E-2	6.611E+0	1.495E+1
-7.944E-2	6.699E+0	1.482E+1
-8.268E-2	6.660E+0	1.486E+1
-8.593E-2	6.666E+0	1.473E+1
-8.431E-2	6.631E+0	1.482E+1
-7.620E-2	6.647E+0	1.479E+1
-8.431E-2	6.666E+0	1.481E+1
[truncated: 93,942 more rows]
