# Supplementary material for: Improved ANAP incorporation and VCF analysis reveal details of P2X7 current facilitation and a limited conformational interplay between ATP binding and the intracellular ballast domain
Source: eLife. 2023 Jan 4;12:e82479. doi: 10.7554/eLife.82479 (PMC9859053; doi:10.7554/eLife.82479)
Supplement: Figure 3—figure supplement 3—source data 2. [file elife-82479-fig3-figsupp3-data2.zip › Figure-3_figure-supplement-3_source-data-2/DeltaCys-constructs/l23/30.csv]

-4.700E-2	8.584E+0	1.912E+1
-5.187E-2	8.746E+0	1.886E+1
-4.376E-2	8.574E+0	1.891E+1
-4.538E-2	8.739E+0	1.885E+1
-5.025E-2	8.658E+0	1.897E+1
-4.862E-2	8.600E+0	1.904E+1
-4.214E-2	8.668E+0	1.891E+1
-4.051E-2	8.730E+0	1.900E+1
-4.862E-2	8.798E+0	1.894E+1
-5.025E-2	8.658E+0	1.890E+1
-4.214E-2	8.707E+0	1.899E+1
-4.376E-2	8.717E+0	1.873E+1
-4.862E-2	8.717E+0	1.902E+1
-5.187E-2	8.665E+0	1.900E+1
-4.538E-2	8.717E+0	1.899E+1
-4.538E-2	8.613E+0	1.893E+1
-4.700E-2	8.674E+0	1.906E+1
-5.025E-2	8.545E+0	1.908E+1
-4.376E-2	8.658E+0	1.893E+1
-4.376E-2	8.652E+0	1.903E+1
-4.700E-2	8.558E+0	1.893E+1
-5.187E-2	8.603E+0	1.909E+1
-4.214E-2	8.639E+0	1.893E+1
-4.214E-2	8.687E+0	1.887E+1
-4.700E-2	8.597E+0	1.902E+1
-5.025E-2	8.687E+0	1.894E+1
-4.376E-2	8.652E+0	1.897E+1
-4.051E-2	8.561E+0	1.888E+1
-5.187E-2	8.606E+0	1.893E+1
-5.187E-2	8.567E+0	1.893E+1
-4.376E-2	8.733E+0	1.899E+1
-4.214E-2	8.564E+0	1.893E+1
-4.700E-2	8.545E+0	1.893E+1
-4.700E-2	8.648E+0	1.904E+1
-4.538E-2	8.548E+0	1.884E+1
-4.214E-2	8.606E+0	1.907E+1
-4.862E-2	8.613E+0	1.889E+1
-5.025E-2	8.613E+0	1.906E+1
-4.376E-2	8.616E+0	1.906E+1
-4.214E-2	8.704E+0	1.876E+1
-4.538E-2	8.772E+0	1.902E+1
-4.862E-2	8.655E+0	1.904E+1
-3.889E-2	8.752E+0	1.885E+1
-4.214E-2	8.652E+0	1.893E+1
-4.700E-2	8.606E+0	1.888E+1
-4.700E-2	8.755E+0	1.906E+1
-4.538E-2	8.687E+0	1.896E+1
-4.214E-2	8.723E+0	1.898E+1
-4.700E-2	8.674E+0	1.899E+1
-4.862E-2	8.626E+0	1.903E+1
-4.051E-2	8.759E+0	1.907E+1
-4.214E-2	8.629E+0	1.894E+1
-4.862E-2	8.642E+0	1.879E+1
-4.862E-2	8.733E+0	1.897E+1
-4.214E-2	8.820E+0	1.899E+1
-4.214E-2	8.710E+0	1.905E+1
-4.700E-2	8.671E+0	1.892E+1
-4.862E-2	8.674E+0	1.914E+1
-4.214E-2	8.613E+0	1.906E+1
-4.051E-2	8.713E+0	1.901E+1
-4.862E-2	8.590E+0	1.901E+1
-4.862E-2	8.597E+0	1.900E+1
-4.214E-2	8.619E+0	1.896E+1
-4.214E-2	8.561E+0	1.894E+1
-5.025E-2	8.642E+0	1.886E+1
-5.187E-2	8.639E+0	1.905E+1
-4.214E-2	8.739E+0	1.878E+1
-4.376E-2	8.626E+0	1.896E+1
-4.862E-2	8.648E+0	1.909E+1
-5.025E-2	8.580E+0	1.903E+1
-4.214E-2	8.687E+0	1.906E+1
-4.051E-2	8.509E+0	1.888E+1
-4.700E-2	8.671E+0	1.894E+1
-4.862E-2	8.648E+0	1.881E+1
-4.376E-2	8.726E+0	1.905E+1
-4.214E-2	8.704E+0	1.894E+1
-5.025E-2	8.652E+0	1.901E+1
-5.025E-2	8.768E+0	1.892E+1
-4.376E-2	8.658E+0	1.893E+1
-4.376E-2	8.691E+0	1.906E+1
-4.862E-2	8.668E+0	1.909E+1
-5.025E-2	8.856E+0	1.891E+1
-4.214E-2	8.704E+0	1.893E+1
-4.214E-2	8.723E+0	1.897E+1
-4.700E-2	8.687E+0	1.902E+1
-4.862E-2	8.694E+0	1.909E+1
-4.376E-2	8.694E+0	1.902E+1
-4.051E-2	8.635E+0	1.901E+1
-4.700E-2	8.687E+0	1.895E+1
-5.025E-2	8.661E+0	1.900E+1
-4.376E-2	8.642E+0	1.902E+1
-4.214E-2	8.613E+0	1.892E+1
-4.538E-2	8.710E+0	1.905E+1
-4.862E-2	8.824E+0	1.907E+1
-4.538E-2	8.639E+0	1.892E+1
-4.051E-2	8.661E+0	1.899E+1
-5.025E-2	8.645E+0	1.907E+1
-4.862E-2	8.652E+0	1.892E+1
-4.538E-2	8.629E+0	1.910E+1
-4.214E-2	8.567E+0	1.894E+1
-4.700E-2	8.707E+0	1.906E+1
-5.025E-2	8.671E+0	1.900E+1
-4.051E-2	8.655E+0	1.904E+1
-3.889E-2	8.658E+0	1.910E+1
-4.538E-2	8.713E+0	1.908E+1
-5.025E-2	8.658E+0	1.890E+1
-4.214E-2	8.606E+0	1.906E+1
-4.376E-2	8.678E+0	1.905E+1
-4.862E-2	8.629E+0	1.907E+1
-4.862E-2	8.532E+0	1.893E+1
-4.376E-2	8.622E+0	1.891E+1
-3.889E-2	8.561E+0	1.895E+1
-5.025E-2	8.645E+0	1.903E+1
-4.862E-2	8.661E+0	1.890E+1
-4.214E-2	8.626E+0	1.892E+1
-4.214E-2	8.564E+0	1.892E+1
-4.700E-2	8.658E+0	1.898E+1
-5.025E-2	8.720E+0	1.896E+1
-4.376E-2	8.622E+0	1.915E+1
-4.376E-2	8.781E+0	1.897E+1
-4.700E-2	8.564E+0	1.924E+1
-4.862E-2	8.739E+0	1.906E+1
-3.889E-2	8.665E+0	1.893E+1
-4.051E-2	8.658E+0	1.901E+1
-4.862E-2	8.632E+0	1.898E+1
-5.187E-2	8.684E+0	1.909E+1
-4.214E-2	8.807E+0	1.912E+1
-4.051E-2	8.668E+0	1.908E+1
-4.862E-2	8.661E+0	1.890E+1
-4.862E-2	8.794E+0	1.894E+1
-4.376E-2	8.519E+0	1.898E+1
-4.051E-2	8.580E+0	1.903E+1
-4.862E-2	8.584E+0	1.901E+1
-4.862E-2	8.622E+0	1.909E+1
-4.376E-2	8.619E+0	1.893E+1
-4.214E-2	8.671E+0	1.888E+1
-4.862E-2	8.606E+0	1.905E+1
-4.862E-2	8.707E+0	1.894E+1
-4.376E-2	8.629E+0	1.890E+1
-4.214E-2	8.704E+0	1.892E+1
-4.538E-2	8.684E+0	1.888E+1
-5.025E-2	8.700E+0	1.878E+1
-4.051E-2	8.486E+0	1.916E+1
-4.051E-2	8.710E+0	1.892E+1
-4.538E-2	8.622E+0	1.892E+1
-4.862E-2	8.567E+0	1.895E+1
-4.376E-2	8.765E+0	1.893E+1
-4.214E-2	8.635E+0	1.896E+1
-4.700E-2	8.626E+0	1.893E+1
-4.700E-2	8.639E+0	1.889E+1
-4.376E-2	8.519E+0	1.892E+1
-4.376E-2	8.648E+0	1.902E+1
-4.538E-2	8.593E+0	1.899E+1
-5.025E-2	8.700E+0	1.893E+1
-4.376E-2	8.577E+0	1.892E+1
-4.376E-2	8.639E+0	1.893E+1
-4.700E-2	8.648E+0	1.908E+1
-4.700E-2	8.658E+0	1.895E+1
-4.376E-2	8.587E+0	1.896E+1
-3.727E-2	8.642E+0	1.908E+1
-4.700E-2	8.541E+0	1.886E+1
-4.862E-2	8.661E+0	1.891E+1
-4.538E-2	8.665E+0	1.893E+1
-4.214E-2	8.616E+0	1.907E+1
-4.700E-2	8.593E+0	1.907E+1
-5.025E-2	8.697E+0	1.890E+1
-4.051E-2	8.603E+0	1.890E+1
-4.051E-2	8.616E+0	1.890E+1
-4.862E-2	8.639E+0	1.890E+1
-4.862E-2	8.652E+0	1.895E+1
-4.376E-2	8.752E+0	1.898E+1
-4.214E-2	8.694E+0	1.897E+1
-4.700E-2	8.661E+0	1.911E+1
-4.862E-2	8.642E+0	1.912E+1
-4.376E-2	8.694E+0	1.899E+1
-4.051E-2	8.749E+0	1.880E+1
-4.538E-2	8.616E+0	1.915E+1
-5.025E-2	8.603E+0	1.899E+1
-4.376E-2	8.577E+0	1.917E+1
-4.214E-2	8.619E+0	1.914E+1
-4.862E-2	8.713E+0	1.915E+1
-4.700E-2	8.580E+0	1.908E+1
-4.376E-2	8.652E+0	1.893E+1
-4.051E-2	8.694E+0	1.894E+1
-4.700E-2	8.742E+0	1.898E+1
-4.862E-2	8.635E+0	1.899E+1
-4.214E-2	8.629E+0	1.897E+1
-4.051E-2	8.580E+0	1.901E+1
-4.538E-2	8.681E+0	1.897E+1
-5.025E-2	8.541E+0	1.907E+1
-4.376E-2	8.687E+0	1.878E+1
-3.889E-2	8.632E+0	1.888E+1
-5.025E-2	8.606E+0	1.892E+1
-5.025E-2	8.635E+0	1.913E+1
-4.376E-2	8.824E+0	1.900E+1
-4.051E-2	8.775E+0	1.901E+1
-4.862E-2	8.704E+0	1.894E+1
-4.862E-2	8.697E+0	1.889E+1
-4.214E-2	8.736E+0	1.902E+1
-4.214E-2	8.791E+0	1.887E+1
-4.700E-2	8.665E+0	1.902E+1
-4.700E-2	8.639E+0	1.906E+1
-4.376E-2	8.749E+0	1.903E+1
-4.376E-2	8.697E+0	1.900E+1
-4.862E-2	8.619E+0	1.905E+1
-4.862E-2	8.645E+0	1.916E+1
-4.214E-2	8.684E+0	1.896E+1
-4.214E-2	8.765E+0	1.896E+1
-4.700E-2	8.577E+0	1.904E+1
-5.025E-2	8.720E+0	1.899E+1
-4.051E-2	8.674E+0	1.897E+1
-4.214E-2	8.697E+0	1.909E+1
-5.187E-2	8.635E+0	1.904E+1
-4.862E-2	8.684E+0	1.896E+1
-4.214E-2	8.658E+0	1.915E+1
-4.214E-2	8.609E+0	1.899E+1
-4.862E-2	8.587E+0	1.900E+1
-5.025E-2	8.561E+0	1.886E+1
-4.214E-2	8.678E+0	1.903E+1
-4.051E-2	8.645E+0	1.887E+1
-4.538E-2	8.668E+0	1.906E+1
-4.700E-2	8.710E+0	1.886E+1
-4.051E-2	8.655E+0	1.897E+1
-4.051E-2	8.597E+0	1.902E+1
-4.862E-2	8.684E+0	1.889E+1
-4.862E-2	8.593E+0	1.884E+1
-4.376E-2	8.704E+0	1.907E+1
-4.051E-2	8.684E+0	1.904E+1
-4.862E-2	8.736E+0	1.901E+1
-4.700E-2	8.626E+0	1.896E+1
-4.214E-2	8.704E+0	1.899E+1
-3.889E-2	8.691E+0	1.906E+1
-4.700E-2	8.684E+0	1.895E+1
-5.025E-2	8.639E+0	1.905E+1
-4.376E-2	8.661E+0	1.921E+1
-4.214E-2	8.674E+0	1.896E+1
-4.214E-2	8.587E+0	1.911E+1
-4.862E-2	8.593E+0	1.898E+1
-4.538E-2	8.720E+0	1.911E+1
-4.051E-2	8.697E+0	1.887E+1
-4.862E-2	8.564E+0	1.907E+1
-4.700E-2	8.762E+0	1.903E+1
-4.376E-2	8.736E+0	1.914E+1
-4.376E-2	8.632E+0	1.890E+1
-4.700E-2	8.580E+0	1.890E+1
-5.025E-2	8.616E+0	1.892E+1
-4.376E-2	8.746E+0	1.909E+1
-4.214E-2	8.681E+0	1.905E+1
-5.025E-2	8.655E+0	1.894E+1
-4.862E-2	8.772E+0	1.891E+1
-4.214E-2	8.590E+0	1.914E+1
-3.889E-2	8.593E+0	1.907E+1
-4.862E-2	8.707E+0	1.903E+1
-4.700E-2	8.603E+0	1.897E+1
-4.051E-2	8.619E+0	1.890E+1
-4.051E-2	8.584E+0	1.892E+1
-4.700E-2	8.723E+0	1.888E+1
-5.025E-2	8.720E+0	1.896E+1
-4.051E-2	8.567E+0	1.899E+1
-4.214E-2	8.704E+0	1.894E+1
-4.700E-2	8.742E+0	1.911E+1
-5.025E-2	8.742E+0	1.897E+1
-4.214E-2	8.645E+0	1.910E+1
-4.214E-2	8.648E+0	1.907E+1
-4.700E-2	8.548E+0	1.913E+1
-5.025E-2	8.655E+0	1.900E+1
-4.214E-2	8.603E+0	1.895E+1
-4.214E-2	8.668E+0	1.898E+1
-4.538E-2	8.580E+0	1.898E+1
-4.862E-2	8.577E+0	1.901E+1
-4.214E-2	8.635E+0	1.902E+1
-4.051E-2	8.723E+0	1.897E+1
-4.538E-2	8.759E+0	1.896E+1
-5.025E-2	8.710E+0	1.915E+1
-4.051E-2	8.772E+0	1.894E+1
-4.214E-2	8.687E+0	1.900E+1
-4.700E-2	8.681E+0	1.891E+1
-4.862E-2	8.635E+0	1.894E+1
-4.214E-2	8.726E+0	1.889E+1
-4.051E-2	8.746E+0	1.910E+1
-4.538E-2	8.609E+0	1.903E+1
-4.862E-2	8.713E+0	1.896E+1
-4.214E-2	8.691E+0	1.918E+1
-4.051E-2	8.684E+0	1.895E+1
-4.700E-2	8.642E+0	1.890E+1
-4.700E-2	8.684E+0	1.903E+1
-4.051E-2	8.785E+0	1.908E+1
-4.051E-2	8.661E+0	1.907E+1
-4.862E-2	8.697E+0	1.902E+1
-5.025E-2	8.759E+0	1.896E+1
-4.376E-2	8.645E+0	1.898E+1
-4.376E-2	8.648E+0	1.892E+1
-4.700E-2	8.645E+0	1.913E+1
-4.700E-2	8.665E+0	1.910E+1
-4.376E-2	8.674E+0	1.884E+1
-4.051E-2	8.752E+0	1.917E+1
-4.862E-2	8.746E+0	1.911E+1
-4.538E-2	8.548E+0	1.903E+1
-4.214E-2	8.632E+0	1.905E+1
-4.051E-2	8.704E+0	1.896E+1
-4.538E-2	8.603E+0	1.903E+1
-4.700E-2	8.661E+0	1.896E+1
-3.889E-2	8.567E+0	1.905E+1
-4.051E-2	8.684E+0	1.885E+1
-4.538E-2	8.785E+0	1.905E+1
-4.700E-2	8.519E+0	1.908E+1
-4.376E-2	8.665E+0	1.913E+1
-4.051E-2	8.639E+0	1.907E+1
-4.538E-2	8.661E+0	1.900E+1
-4.700E-2	8.603E+0	1.887E+1
-4.214E-2	8.645E+0	1.901E+1
-4.214E-2	8.545E+0	1.902E+1
-4.862E-2	8.629E+0	1.904E+1
-5.187E-2	8.528E+0	1.871E+1
-4.376E-2	8.639E+0	1.913E+1
-4.214E-2	8.671E+0	1.888E+1
-4.862E-2	8.730E+0	1.900E+1
-4.862E-2	8.626E+0	1.898E+1
-3.889E-2	8.674E+0	1.903E+1
-4.376E-2	8.668E+0	1.911E+1
-4.862E-2	8.710E+0	1.894E+1
-5.025E-2	8.752E+0	1.912E+1
-4.214E-2	8.704E+0	1.887E+1
-4.051E-2	8.755E+0	1.893E+1
-4.700E-2	8.697E+0	1.902E+1
-4.700E-2	8.668E+0	1.898E+1
-4.214E-2	8.551E+0	1.915E+1
-4.376E-2	8.684E+0	1.895E+1
-4.700E-2	8.684E+0	1.902E+1
-5.187E-2	8.674E+0	1.890E+1
-4.376E-2	8.736E+0	1.914E+1
-4.214E-2	8.558E+0	1.901E+1
-4.862E-2	8.613E+0	1.922E+1
-4.862E-2	8.691E+0	1.890E+1
-4.214E-2	8.593E+0	1.907E+1
-4.051E-2	8.730E+0	1.909E+1
-4.700E-2	8.606E+0	1.890E+1
-4.862E-2	8.674E+0	1.900E+1
-4.214E-2	8.635E+0	1.894E+1
-4.051E-2	8.717E+0	1.913E+1
-4.700E-2	8.590E+0	1.903E+1
-4.862E-2	8.710E+0	1.896E+1
-4.376E-2	8.606E+0	1.896E+1
-4.538E-2	8.632E+0	1.899E+1
-4.862E-2	8.616E+0	1.907E+1
-5.025E-2	8.710E+0	1.894E+1
-4.214E-2	8.613E+0	1.910E+1
-4.051E-2	8.717E+0	1.899E+1
-4.538E-2	8.697E+0	1.894E+1
-4.538E-2	8.684E+0	1.912E+1
-4.214E-2	8.603E+0	1.912E+1
-4.376E-2	8.645E+0	1.906E+1
-4.700E-2	8.629E+0	1.904E+1
-5.187E-2	8.642E+0	1.901E+1
-4.376E-2	8.736E+0	1.889E+1
-3.889E-2	8.658E+0	1.893E+1
-4.862E-2	8.574E+0	1.906E+1
-4.862E-2	8.720E+0	1.890E+1
-4.214E-2	8.603E+0	1.888E+1
-4.214E-2	8.584E+0	1.902E+1
-4.700E-2	8.554E+0	1.897E+1
-4.862E-2	8.652E+0	1.905E+1
-4.214E-2	8.590E+0	1.909E+1
-4.538E-2	8.678E+0	1.903E+1
-4.862E-2	8.775E+0	1.889E+1
-4.862E-2	8.584E+0	1.914E+1
-4.376E-2	8.619E+0	1.900E+1
-4.376E-2	8.671E+0	1.903E+1
-4.538E-2	8.684E+0	1.893E+1
-4.862E-2	8.622E+0	1.901E+1
-4.538E-2	8.678E+0	1.901E+1
-4.051E-2	8.668E+0	1.899E+1
-4.862E-2	8.652E+0	1.907E+1
-4.862E-2	8.684E+0	1.897E+1
-4.376E-2	8.629E+0	1.911E+1
-4.051E-2	8.781E+0	1.916E+1
-4.700E-2	8.587E+0	1.901E+1
-4.862E-2	8.665E+0	1.892E+1
-4.051E-2	8.655E+0	1.905E+1
-4.051E-2	8.717E+0	1.914E+1
-4.700E-2	8.652E+0	1.888E+1
-4.862E-2	8.590E+0	1.892E+1
-4.214E-2	8.752E+0	1.902E+1
-4.214E-2	8.785E+0	1.897E+1
-4.538E-2	8.616E+0	1.904E+1
-5.511E-2	8.600E+0	1.896E+1
-4.051E-2	8.678E+0	1.903E+1
-4.376E-2	8.661E+0	1.902E+1
-4.700E-2	8.668E+0	1.912E+1
-4.862E-2	8.652E+0	1.894E+1
-4.538E-2	8.671E+0	1.912E+1
-4.214E-2	8.661E+0	1.892E+1
-4.700E-2	8.720E+0	1.903E+1
-4.862E-2	8.781E+0	1.896E+1
-4.214E-2	8.648E+0	1.897E+1
-4.051E-2	8.661E+0	1.895E+1
-4.538E-2	8.723E+0	1.887E+1
-4.862E-2	8.597E+0	1.905E+1
-4.538E-2	8.720E+0	1.912E+1
-3.889E-2	8.613E+0	1.888E+1
-4.700E-2	8.635E+0	1.890E+1
-5.187E-2	8.626E+0	1.894E+1
-4.214E-2	8.746E+0	1.906E+1
-3.889E-2	8.700E+0	1.903E+1
-4.538E-2	8.749E+0	1.907E+1
-5.025E-2	8.681E+0	1.900E+1
-4.051E-2	8.655E+0	1.899E+1
-4.214E-2	8.749E+0	1.888E+1
-4.862E-2	8.678E+0	1.913E+1
-4.862E-2	8.629E+0	1.896E+1
-4.376E-2	8.704E+0	1.905E+1
-4.051E-2	8.678E+0	1.927E+1
-4.700E-2	8.665E+0	1.892E+1
-4.700E-2	8.733E+0	1.887E+1
-4.214E-2	8.697E+0	1.894E+1
-4.376E-2	8.629E+0	1.909E+1
-4.862E-2	8.668E+0	1.900E+1
-4.862E-2	8.665E+0	1.895E+1
-4.214E-2	8.694E+0	1.899E+1
-4.538E-2	8.755E+0	1.889E+1
-4.862E-2	8.652E+0	1.909E+1
-4.538E-2	8.726E+0	1.896E+1
-4.376E-2	8.678E+0	1.897E+1
-4.051E-2	8.697E+0	1.904E+1
-4.700E-2	8.655E+0	1.902E+1
-4.700E-2	8.606E+0	1.886E+1
-4.214E-2	8.678E+0	1.920E+1
-4.214E-2	8.665E+0	1.887E+1
-4.376E-2	8.632E+0	1.899E+1
-4.538E-2	8.681E+0	1.916E+1
-4.214E-2	8.674E+0	1.899E+1
-4.376E-2	8.665E+0	1.890E+1
-4.538E-2	8.707E+0	1.913E+1
-5.025E-2	8.635E+0	1.893E+1
-4.376E-2	8.678E+0	1.897E+1
-4.538E-2	8.655E+0	1.900E+1
-4.862E-2	8.723E+0	1.897E+1
-5.187E-2	8.522E+0	1.898E+1
-4.214E-2	8.655E+0	1.893E+1
-4.214E-2	8.733E+0	1.904E+1
-5.025E-2	8.652E+0	1.910E+1
-5.025E-2	8.687E+0	1.907E+1
-4.376E-2	8.622E+0	1.902E+1
-4.376E-2	8.671E+0	1.890E+1
-4.376E-2	8.622E+0	1.918E+1
-4.700E-2	8.707E+0	1.901E+1
-4.214E-2	8.749E+0	1.894E+1
-4.051E-2	8.577E+0	1.904E+1
-4.700E-2	8.655E+0	1.913E+1
-4.862E-2	8.558E+0	1.922E+1
-4.214E-2	8.730E+0	1.899E+1
-4.051E-2	8.723E+0	1.904E+1
-4.862E-2	8.532E+0	1.902E+1
-4.862E-2	8.681E+0	1.915E+1
-4.376E-2	8.639E+0	1.886E+1
-4.538E-2	8.606E+0	1.894E+1
-4.538E-2	8.665E+0	1.896E+1
-5.187E-2	8.635E+0	1.895E+1
-4.214E-2	8.571E+0	1.908E+1
-4.051E-2	8.678E+0	1.898E+1
-4.538E-2	8.577E+0	1.892E+1
-4.700E-2	8.652E+0	1.890E+1
-4.376E-2	8.597E+0	1.903E+1
-4.214E-2	8.665E+0	1.892E+1
-4.862E-2	8.700E+0	1.897E+1
-4.700E-2	8.648E+0	1.913E+1
-4.376E-2	8.639E+0	1.916E+1
-4.376E-2	8.678E+0	1.902E+1
-4.862E-2	8.616E+0	1.897E+1
-5.025E-2	8.681E+0	1.888E+1
-4.376E-2	8.742E+0	1.892E+1
-4.376E-2	8.678E+0	1.907E+1
-4.538E-2	8.661E+0	1.905E+1
-4.700E-2	8.603E+0	1.891E+1
-4.214E-2	8.710E+0	1.902E+1
-4.051E-2	8.603E+0	1.897E+1
-4.538E-2	8.622E+0	1.911E+1
-4.700E-2	8.678E+0	1.905E+1
-4.214E-2	8.606E+0	1.904E+1
-4.051E-2	8.678E+0	1.894E+1
-4.862E-2	8.733E+0	1.900E+1
-4.700E-2	8.687E+0	1.910E+1
-4.376E-2	8.632E+0	1.902E+1
-4.214E-2	8.700E+0	1.915E+1
-4.862E-2	8.752E+0	1.902E+1
-4.700E-2	8.752E+0	1.929E+1
-4.214E-2	8.668E+0	1.911E+1
-4.051E-2	8.668E+0	1.926E+1
-4.538E-2	8.619E+0	1.896E+1
-5.187E-2	8.817E+0	1.902E+1
-4.214E-2	8.616E+0	1.895E+1
-4.214E-2	8.691E+0	1.915E+1
-5.025E-2	8.730E+0	1.908E+1
-5.025E-2	8.671E+0	1.904E+1
-4.214E-2	8.717E+0	1.896E+1
-4.214E-2	8.713E+0	1.905E+1
-4.862E-2	8.674E+0	1.898E+1
-4.700E-2	8.691E+0	1.896E+1
-4.214E-2	8.622E+0	1.901E+1
-4.051E-2	8.707E+0	1.895E+1
-4.538E-2	8.668E+0	1.905E+1
-4.862E-2	8.632E+0	1.924E+1
-4.376E-2	8.681E+0	1.892E+1
-4.376E-2	8.697E+0	1.906E+1
-4.862E-2	8.678E+0	1.912E+1
-4.862E-2	8.600E+0	1.913E+1
-4.214E-2	8.671E+0	1.893E+1
-3.889E-2	8.684E+0	1.898E+1
-4.538E-2	8.717E+0	1.878E+1
-4.862E-2	8.658E+0	1.904E+1
-4.376E-2	8.613E+0	1.902E+1
-4.051E-2	8.616E+0	1.885E+1
-4.862E-2	8.613E+0	1.899E+1
-5.025E-2	8.678E+0	1.900E+1
-4.214E-2	8.600E+0	1.904E+1
-4.376E-2	8.622E+0	1.905E+1
-4.862E-2	8.652E+0	1.905E+1
-5.025E-2	8.600E+0	1.895E+1
-4.051E-2	8.804E+0	1.900E+1
-4.051E-2	8.616E+0	1.899E+1
-4.862E-2	8.742E+0	1.912E+1
-5.025E-2	8.817E+0	1.885E+1
-4.051E-2	8.574E+0	1.882E+1
-4.214E-2	8.742E+0	1.911E+1
-4.700E-2	8.717E+0	1.906E+1
-5.025E-2	8.593E+0	1.900E+1
-4.376E-2	8.697E+0	1.910E+1
-4.051E-2	8.749E+0	1.895E+1
-4.700E-2	8.765E+0	1.909E+1
-4.862E-2	8.681E+0	1.902E+1
-4.376E-2	8.678E+0	1.895E+1
-4.376E-2	8.584E+0	1.907E+1
-4.376E-2	8.629E+0	1.902E+1
-4.700E-2	8.710E+0	1.893E+1
-4.214E-2	8.444E+0	1.916E+1
-4.051E-2	8.603E+0	1.903E+1
-5.025E-2	8.600E+0	1.912E+1
-4.700E-2	8.609E+0	1.901E+1
-4.214E-2	8.580E+0	1.901E+1
-4.051E-2	8.574E+0	1.902E+1
-4.862E-2	8.697E+0	1.899E+1
-4.700E-2	8.717E+0	1.904E+1
-4.214E-2	8.665E+0	1.900E+1
-4.214E-2	8.635E+0	1.896E+1
-4.700E-2	8.720E+0	1.913E+1
-4.700E-2	8.613E+0	1.891E+1
-4.376E-2	8.707E+0	1.916E+1
-3.889E-2	8.785E+0	1.902E+1
-4.700E-2	8.749E+0	1.901E+1
-4.862E-2	8.645E+0	1.881E+1
-3.889E-2	8.661E+0	1.900E+1
-4.051E-2	8.687E+0	1.914E+1
-4.862E-2	8.674E+0	1.913E+1
-4.700E-2	8.632E+0	1.910E+1
-4.214E-2	8.645E+0	1.898E+1
-4.214E-2	8.691E+0	1.898E+1
-4.700E-2	8.590E+0	1.907E+1
-5.187E-2	8.674E+0	1.910E+1
-4.376E-2	8.652E+0	1.898E+1
-4.051E-2	8.684E+0	1.900E+1
-4.862E-2	8.674E+0	1.907E+1
-5.187E-2	8.736E+0	1.902E+1
-4.538E-2	8.613E+0	1.904E+1
-3.889E-2	8.791E+0	1.900E+1
-4.700E-2	8.606E+0	1.906E+1
-4.700E-2	8.587E+0	1.904E+1
-4.051E-2	8.730E+0	1.900E+1
-4.051E-2	8.593E+0	1.903E+1
-4.700E-2	8.658E+0	1.895E+1
-4.862E-2	8.788E+0	1.919E+1
-4.376E-2	8.704E+0	1.907E+1
-3.889E-2	8.587E+0	1.897E+1
-4.700E-2	8.739E+0	1.902E+1
-5.025E-2	8.648E+0	1.894E+1
-4.376E-2	8.629E+0	1.902E+1
-4.051E-2	8.648E+0	1.899E+1
-4.862E-2	8.571E+0	1.884E+1
-4.538E-2	8.639E+0	1.901E+1
-4.051E-2	8.684E+0	1.893E+1
-4.051E-2	8.587E+0	1.909E+1
-4.700E-2	8.697E+0	1.900E+1
-5.025E-2	8.619E+0	1.894E+1
-4.214E-2	8.626E+0	1.900E+1
-4.214E-2	8.538E+0	1.913E+1
-4.700E-2	8.639E+0	1.895E+1
-4.700E-2	8.551E+0	1.908E+1
-4.538E-2	8.616E+0	1.910E+1
-4.376E-2	8.739E+0	1.905E+1
-4.862E-2	8.704E+0	1.896E+1
-4.538E-2	8.736E+0	1.903E+1
-4.214E-2	8.652E+0	1.895E+1
-4.051E-2	8.691E+0	1.900E+1
-5.025E-2	8.733E+0	1.912E+1
-4.862E-2	8.694E+0	1.901E+1
-4.051E-2	8.671E+0	1.887E+1
-4.051E-2	8.762E+0	1.917E+1
-4.538E-2	8.629E+0	1.907E+1
-4.700E-2	8.694E+0	1.899E+1
-4.376E-2	8.635E+0	1.893E+1
-4.051E-2	8.655E+0	1.888E+1
-4.538E-2	8.726E+0	1.885E+1
-4.862E-2	8.645E+0	1.903E+1
-4.214E-2	8.684E+0	1.900E+1
-4.376E-2	8.697E+0	1.891E+1
-4.862E-2	8.671E+0	1.897E+1
-4.700E-2	8.619E+0	1.887E+1
-4.214E-2	8.584E+0	1.903E+1
-3.889E-2	8.622E+0	1.915E+1
-4.538E-2	8.545E+0	1.899E+1
-4.862E-2	8.746E+0	1.904E+1
-4.214E-2	8.710E+0	1.910E+1
-4.214E-2	8.707E+0	1.916E+1
-4.700E-2	8.658E+0	1.906E+1
-4.700E-2	8.671E+0	1.906E+1
-4.376E-2	8.700E+0	1.901E+1
-4.051E-2	8.700E+0	1.894E+1
-4.862E-2	8.658E+0	1.893E+1
-5.187E-2	8.736E+0	1.914E+1
-4.051E-2	8.752E+0	1.893E+1
-4.214E-2	8.564E+0	1.897E+1
-4.538E-2	8.775E+0	1.906E+1
-4.700E-2	8.655E+0	1.896E+1
-4.051E-2	8.642E+0	1.911E+1
-4.376E-2	8.603E+0	1.905E+1
-4.862E-2	8.684E+0	1.895E+1
-4.862E-2	8.632E+0	1.893E+1
-4.051E-2	8.626E+0	1.888E+1
-4.214E-2	8.613E+0	1.901E+1
-4.538E-2	8.652E+0	1.907E+1
-4.700E-2	8.668E+0	1.897E+1
-4.376E-2	8.593E+0	1.920E+1
-4.214E-2	8.616E+0	1.891E+1
-5.025E-2	8.665E+0	1.887E+1
-5.025E-2	8.600E+0	1.891E+1
-4.214E-2	8.730E+0	1.899E+1
-4.538E-2	8.733E+0	1.906E+1
-4.700E-2	8.733E+0	1.897E+1
-5.025E-2	8.759E+0	1.896E+1
-4.214E-2	8.665E+0	1.904E+1
-4.214E-2	8.723E+0	1.908E+1
-4.862E-2	8.603E+0	1.893E+1
-4.862E-2	8.817E+0	1.918E+1
-3.889E-2	8.749E+0	1.910E+1
-4.376E-2	8.619E+0	1.908E+1
-4.700E-2	8.678E+0	1.914E+1
-4.862E-2	8.661E+0	1.906E+1
-4.376E-2	8.661E+0	1.887E+1
-4.051E-2	8.713E+0	1.908E+1
-4.862E-2	8.642E+0	1.899E+1
-4.700E-2	8.759E+0	1.909E+1
-4.214E-2	8.723E+0	1.906E+1
-4.214E-2	8.681E+0	1.896E+1
-4.862E-2	8.652E+0	1.895E+1
-4.538E-2	8.840E+0	1.901E+1
-4.051E-2	8.687E+0	1.899E+1
-4.376E-2	8.661E+0	1.918E+1
-4.538E-2	8.801E+0	1.900E+1
-4.376E-2	8.554E+0	1.904E+1
-4.214E-2	8.532E+0	1.906E+1
-4.376E-2	8.687E+0	1.888E+1
-4.862E-2	8.746E+0	1.901E+1
-4.862E-2	8.567E+0	1.913E+1
-4.214E-2	8.603E+0	1.899E+1
-4.051E-2	8.694E+0	1.904E+1
-4.700E-2	8.609E+0	1.912E+1
-4.862E-2	8.613E+0	1.888E+1
-4.214E-2	8.720E+0	1.902E+1
-4.051E-2	8.726E+0	1.895E+1
-4.700E-2	8.671E+0	1.901E+1
-4.862E-2	8.678E+0	1.896E+1
-4.051E-2	8.671E+0	1.905E+1
-4.051E-2	8.655E+0	1.920E+1
-4.862E-2	8.535E+0	1.904E+1
-4.862E-2	8.655E+0	1.915E+1
-4.051E-2	8.697E+0	1.909E+1
-4.538E-2	8.717E+0	1.903E+1
-4.700E-2	8.593E+0	1.903E+1
-4.862E-2	8.840E+0	1.910E+1
-4.376E-2	8.671E+0	1.901E+1
-4.214E-2	8.671E+0	1.916E+1
-5.025E-2	8.713E+0	1.915E+1
-4.862E-2	8.746E+0	1.897E+1
-4.214E-2	8.704E+0	1.911E+1
-4.214E-2	8.629E+0	1.896E+1
-4.700E-2	8.755E+0	1.893E+1
-5.025E-2	8.733E+0	1.909E+1
-4.376E-2	8.781E+0	1.903E+1
-4.214E-2	8.681E+0	1.900E+1
-4.700E-2	8.489E+0	1.909E+1
-4.862E-2	8.717E+0	1.921E+1
-4.214E-2	8.590E+0	1.899E+1
-4.214E-2	8.606E+0	1.905E+1
-4.862E-2	8.652E+0	1.906E+1
-4.700E-2	8.730E+0	1.918E+1
-4.214E-2	8.704E+0	1.905E+1
-4.214E-2	8.736E+0	1.908E+1
-4.376E-2	8.746E+0	1.914E+1
-4.538E-2	8.639E+0	1.893E+1
-4.376E-2	8.704E+0	1.903E+1
-4.214E-2	8.661E+0	1.899E+1
-4.700E-2	8.678E+0	1.904E+1
-4.862E-2	8.642E+0	1.900E+1
-4.376E-2	8.759E+0	1.901E+1
-4.051E-2	8.749E+0	1.903E+1
-4.538E-2	8.759E+0	1.917E+1
-4.700E-2	8.775E+0	1.898E+1
-4.051E-2	8.830E+0	1.916E+1
-4.051E-2	8.762E+0	1.912E+1
-4.538E-2	8.785E+0	1.895E+1
-5.025E-2	8.720E+0	1.918E+1
-4.376E-2	8.704E+0	1.902E+1
-4.214E-2	8.730E+0	1.904E+1
-4.700E-2	8.619E+0	1.918E+1
-5.025E-2	8.619E+0	1.912E+1
-4.376E-2	8.648E+0	1.932E+1
-4.051E-2	8.723E+0	1.909E+1
-4.862E-2	8.713E+0	1.900E+1
-4.862E-2	8.648E+0	1.895E+1
-4.376E-2	8.652E+0	1.905E+1
-4.214E-2	8.762E+0	1.883E+1
-4.538E-2	8.639E+0	1.914E+1
-5.025E-2	8.697E+0	1.901E+1
-4.376E-2	8.863E+0	1.926E+1
-4.376E-2	8.765E+0	1.910E+1
-4.862E-2	8.759E+0	1.902E+1
-5.025E-2	8.723E+0	1.909E+1
-4.538E-2	8.681E+0	1.883E+1
-4.051E-2	8.697E+0	1.896E+1
-4.538E-2	8.635E+0	1.910E+1
-4.700E-2	8.668E+0	1.903E+1
-4.051E-2	8.710E+0	1.906E+1
-4.051E-2	8.733E+0	1.907E+1
-4.862E-2	8.730E+0	1.918E+1
-4.700E-2	8.759E+0	1.899E+1
-4.376E-2	8.678E+0	1.930E+1
-4.214E-2	8.697E+0	1.900E+1
-4.700E-2	8.768E+0	1.913E+1
-4.700E-2	8.840E+0	1.903E+1
-4.214E-2	8.632E+0	1.912E+1
-4.214E-2	8.691E+0	1.907E+1
-4.862E-2	8.684E+0	1.927E+1
-4.862E-2	8.645E+0	1.907E+1
-4.214E-2	8.691E+0	1.917E+1
-4.051E-2	8.759E+0	1.922E+1
-4.862E-2	8.681E+0	1.908E+1
-5.187E-2	8.697E+0	1.897E+1
-4.214E-2	8.704E+0	1.897E+1
-4.051E-2	8.707E+0	1.887E+1
-4.538E-2	8.687E+0	1.904E+1
-4.862E-2	8.746E+0	1.904E+1
-4.214E-2	8.720E+0	1.912E+1
-4.214E-2	8.668E+0	1.908E+1
-4.862E-2	8.655E+0	1.914E+1
-4.700E-2	8.661E+0	1.909E+1
-4.376E-2	8.639E+0	1.913E+1
-4.214E-2	8.658E+0	1.899E+1
-4.700E-2	8.765E+0	1.905E+1
-4.862E-2	8.707E+0	1.898E+1
-4.214E-2	8.603E+0	1.916E+1
-4.214E-2	8.694E+0	1.905E+1
-4.862E-2	8.687E+0	1.904E+1
-4.862E-2	8.730E+0	1.896E+1
-4.538E-2	8.746E+0	1.911E+1
-4.214E-2	8.674E+0	1.910E+1
-4.700E-2	8.665E+0	1.891E+1
-4.862E-2	8.755E+0	1.902E+1
-4.051E-2	8.710E+0	1.906E+1
-4.376E-2	8.668E+0	1.907E+1
-4.376E-2	8.768E+0	1.895E+1
-5.025E-2	8.785E+0	1.903E+1
-4.214E-2	8.639E+0	1.917E+1
-4.376E-2	8.665E+0	1.901E+1
-4.700E-2	8.694E+0	1.906E+1
-4.700E-2	8.794E+0	1.892E+1
-4.538E-2	8.694E+0	1.911E+1
-4.376E-2	8.645E+0	1.896E+1
-5.025E-2	8.587E+0	1.909E+1
-4.538E-2	8.720E+0	1.906E+1
-4.376E-2	8.658E+0	1.889E+1
-4.214E-2	8.720E+0	1.917E+1
-4.538E-2	8.681E+0	1.923E+1
-4.700E-2	8.704E+0	1.907E+1
-4.051E-2	8.593E+0	1.921E+1
-4.376E-2	8.707E+0	1.904E+1
-4.700E-2	8.892E+0	1.925E+1
-4.700E-2	8.642E+0	1.927E+1
-4.214E-2	8.535E+0	1.894E+1
-4.214E-2	8.684E+0	1.913E+1
-4.538E-2	8.730E+0	1.913E+1
-4.862E-2	8.648E+0	1.903E+1
-4.376E-2	8.639E+0	1.902E+1
-4.376E-2	8.541E+0	1.902E+1
-5.025E-2	8.622E+0	1.902E+1
-4.538E-2	8.781E+0	1.916E+1
-4.051E-2	8.609E+0	1.920E+1
-4.538E-2	8.665E+0	1.894E+1
-4.862E-2	8.736E+0	1.909E+1
-4.700E-2	8.671E+0	1.894E+1
-3.889E-2	8.726E+0	1.902E+1
-4.051E-2	8.736E+0	1.910E+1
-5.025E-2	8.600E+0	1.922E+1
-4.700E-2	8.726E+0	1.905E+1
-4.376E-2	8.775E+0	1.918E+1
-4.051E-2	8.678E+0	1.913E+1
-4.700E-2	8.671E+0	1.899E+1
-4.862E-2	8.742E+0	1.902E+1
-4.376E-2	8.681E+0	1.915E+1
-4.376E-2	8.755E+0	1.911E+1
-4.862E-2	8.691E+0	1.899E+1
-5.187E-2	8.652E+0	1.914E+1
-4.376E-2	8.652E+0	1.914E+1
-4.376E-2	8.781E+0	1.914E+1
-4.538E-2	8.629E+0	1.918E+1
-5.187E-2	8.661E+0	1.922E+1
-4.051E-2	8.733E+0	1.898E+1
-4.538E-2	8.658E+0	1.915E+1
-4.700E-2	8.762E+0	1.894E+1
-5.025E-2	8.674E+0	1.917E+1
-4.214E-2	8.648E+0	1.896E+1
-3.889E-2	8.645E+0	1.909E+1
-4.700E-2	8.720E+0	1.903E+1
-5.025E-2	8.749E+0	1.911E+1
-4.376E-2	8.629E+0	1.912E+1
-4.214E-2	8.755E+0	1.909E+1
-4.700E-2	8.717E+0	1.899E+1
-4.700E-2	8.700E+0	1.907E+1
-4.538E-2	8.587E+0	1.906E+1
-4.538E-2	8.665E+0	1.893E+1
-4.700E-2	8.694E+0	1.897E+1
-4.700E-2	8.691E+0	1.912E+1
-4.376E-2	8.752E+0	1.900E+1
-4.214E-2	8.694E+0	1.912E+1
-4.862E-2	8.749E+0	1.907E+1
-4.700E-2	8.603E+0	1.904E+1
-4.214E-2	8.778E+0	1.904E+1
-4.214E-2	8.609E+0	1.908E+1
-4.538E-2	8.571E+0	1.903E+1
-4.700E-2	8.710E+0	1.911E+1
-4.376E-2	8.655E+0	1.904E+1
-4.214E-2	8.687E+0	1.893E+1
-5.025E-2	8.713E+0	1.893E+1
-4.862E-2	8.671E+0	1.912E+1
-4.376E-2	8.629E+0	1.917E+1
-4.051E-2	8.723E+0	1.906E+1
-4.700E-2	8.655E+0	1.911E+1
-5.025E-2	8.733E+0	1.915E+1
-3.889E-2	8.635E+0	1.891E+1
-4.214E-2	8.730E+0	1.911E+1
-4.700E-2	8.811E+0	1.900E+1
-5.025E-2	8.674E+0	1.914E+1
-4.214E-2	8.730E+0	1.913E+1
-4.051E-2	8.733E+0	1.889E+1
-4.700E-2	8.678E+0	1.906E+1
-4.700E-2	8.671E+0	1.906E+1
-4.376E-2	8.772E+0	1.917E+1
-3.727E-2	8.674E+0	1.895E+1
-4.862E-2	8.723E+0	1.899E+1
-5.025E-2	8.723E+0	1.904E+1
-4.051E-2	8.648E+0	1.899E+1
-4.214E-2	8.655E+0	1.918E+1
-4.862E-2	8.726E+0	1.910E+1
-5.025E-2	8.665E+0	1.899E+1
-4.051E-2	8.622E+0	1.901E+1
-4.214E-2	8.652E+0	1.910E+1
-4.700E-2	8.765E+0	1.909E+1
-5.025E-2	8.603E+0	1.898E+1
-4.214E-2	8.700E+0	1.913E+1
-4.214E-2	8.678E+0	1.872E+1
-4.862E-2	8.710E+0	1.892E+1
-4.700E-2	8.609E+0	1.908E+1
-4.051E-2	8.681E+0	1.914E+1
-4.051E-2	8.755E+0	1.905E+1
-5.025E-2	8.704E+0	1.912E+1
-4.700E-2	8.759E+0	1.909E+1
-4.376E-2	8.723E+0	1.919E+1
-4.376E-2	8.629E+0	1.911E+1
-4.700E-2	8.639E+0	1.891E+1
-5.025E-2	8.639E+0	1.903E+1
-3.889E-2	8.739E+0	1.902E+1
-4.214E-2	8.590E+0	1.888E+1
-4.700E-2	8.717E+0	1.919E+1
-4.862E-2	8.645E+0	1.909E+1
-4.214E-2	8.726E+0	1.918E+1
-4.214E-2	8.755E+0	1.892E+1
-4.700E-2	8.730E+0	1.894E+1
-4.862E-2	8.691E+0	1.905E+1
-4.051E-2	8.661E+0	1.893E+1
-4.051E-2	8.678E+0	1.927E+1
-5.025E-2	8.794E+0	1.909E+1
-4.862E-2	8.794E+0	1.917E+1
-4.538E-2	8.720E+0	1.899E+1
-4.214E-2	8.785E+0	1.895E+1
-4.700E-2	8.681E+0	1.907E+1
-5.025E-2	8.648E+0	1.905E+1
-4.214E-2	8.720E+0	1.901E+1
-4.214E-2	8.541E+0	1.899E+1
-4.862E-2	8.707E+0	1.904E+1
-4.862E-2	8.717E+0	1.902E+1
-4.376E-2	8.775E+0	1.905E+1
-4.214E-2	8.658E+0	1.908E+1
-4.700E-2	8.710E+0	1.891E+1
-4.862E-2	8.697E+0	1.907E+1
-4.214E-2	8.545E+0	1.893E+1
-4.376E-2	8.742E+0	1.911E+1
-4.700E-2	8.645E+0	1.908E+1
-4.700E-2	8.609E+0	1.911E+1
-4.376E-2	8.694E+0	1.896E+1
-4.051E-2	8.717E+0	1.905E+1
-4.862E-2	8.616E+0	1.893E+1
-4.700E-2	8.739E+0	1.912E+1
-4.214E-2	8.772E+0	1.905E+1
-3.889E-2	8.720E+0	1.920E+1
-5.025E-2	8.720E+0	1.908E+1
-4.700E-2	8.668E+0	1.909E+1
-4.051E-2	8.717E+0	1.909E+1
-4.376E-2	8.509E+0	1.907E+1
-4.376E-2	8.496E+0	1.891E+1
-4.700E-2	8.668E+0	1.897E+1
-4.376E-2	8.668E+0	1.895E+1
-4.376E-2	8.733E+0	1.917E+1
-4.700E-2	8.648E+0	1.925E+1
-4.538E-2	8.801E+0	1.911E+1
-4.538E-2	8.668E+0	1.915E+1
-4.376E-2	8.717E+0	1.891E+1
-4.700E-2	8.723E+0	1.890E+1
-4.862E-2	8.674E+0	1.883E+1
-4.376E-2	8.762E+0	1.892E+1
-4.538E-2	8.691E+0	1.905E+1
-4.700E-2	8.661E+0	1.912E+1
-5.025E-2	8.645E+0	1.902E+1
-4.214E-2	8.639E+0	1.911E+1
-4.376E-2	8.788E+0	1.922E+1
-4.862E-2	8.691E+0	1.909E+1
-4.862E-2	8.590E+0	1.900E+1
-4.376E-2	8.616E+0	1.884E+1
-4.051E-2	8.619E+0	1.900E+1
-4.862E-2	8.668E+0	1.910E+1
-5.025E-2	8.648E+0	1.908E+1
-4.376E-2	8.577E+0	1.906E+1
-4.051E-2	8.687E+0	1.901E+1
-4.862E-2	8.755E+0	1.903E+1
-4.862E-2	8.642E+0	1.917E+1
-4.538E-2	8.619E+0	1.908E+1
-4.051E-2	8.720E+0	1.902E+1
-4.376E-2	8.622E+0	1.912E+1
-4.538E-2	8.548E+0	1.911E+1
-4.376E-2	8.632E+0	1.914E+1
-4.051E-2	8.648E+0	1.894E+1
-4.862E-2	8.772E+0	1.909E+1
-4.862E-2	8.635E+0	1.902E+1
-4.051E-2	8.730E+0	1.910E+1
-4.214E-2	8.684E+0	1.917E+1
-4.862E-2	8.684E+0	1.906E+1
-4.862E-2	8.645E+0	1.908E+1
-4.051E-2	8.717E+0	1.898E+1
-4.376E-2	8.684E+0	1.901E+1
-4.862E-2	8.655E+0	1.918E+1
-4.862E-2	8.720E+0	1.905E+1
-4.214E-2	8.681E+0	1.895E+1
-4.051E-2	8.668E+0	1.911E+1
-4.700E-2	8.671E+0	1.904E+1
-4.700E-2	8.632E+0	1.919E+1
-4.214E-2	8.642E+0	1.903E+1
-4.538E-2	8.639E+0	1.907E+1
-4.862E-2	8.739E+0	1.906E+1
-4.862E-2	8.665E+0	1.910E+1
-4.214E-2	8.694E+0	1.902E+1
-4.051E-2	8.713E+0	1.912E+1
-4.538E-2	8.668E+0	1.908E+1
-4.700E-2	8.746E+0	1.910E+1
-4.214E-2	8.704E+0	1.916E+1
-4.376E-2	8.652E+0	1.905E+1
-4.700E-2	8.674E+0	1.915E+1
-5.025E-2	8.755E+0	1.899E+1
-4.538E-2	8.736E+0	1.906E+1
-4.214E-2	8.730E+0	1.911E+1
-4.538E-2	8.629E+0	1.904E+1
-4.700E-2	8.584E+0	1.897E+1
-4.214E-2	8.635E+0	1.891E+1
-4.538E-2	8.752E+0	1.915E+1
-4.700E-2	8.658E+0	1.913E+1
-4.700E-2	8.642E+0	1.915E+1
-4.051E-2	8.759E+0	1.889E+1
-4.214E-2	8.707E+0	1.904E+1
-4.700E-2	8.697E+0	1.911E+1
-5.025E-2	8.726E+0	1.905E+1
-4.376E-2	8.739E+0	1.898E+1
-4.376E-2	8.671E+0	1.925E+1
-4.700E-2	8.707E+0	1.912E+1
-5.025E-2	8.713E+0	1.915E+1
-4.214E-2	8.755E+0	1.904E+1
-4.376E-2	8.720E+0	1.906E+1
-4.862E-2	8.645E+0	1.929E+1
-5.025E-2	8.668E+0	1.906E+1
-4.214E-2	8.616E+0	1.917E+1
-4.376E-2	8.739E+0	1.913E+1
-4.700E-2	8.584E+0	1.889E+1
-4.862E-2	8.804E+0	1.922E+1
-4.376E-2	8.820E+0	1.912E+1
-4.051E-2	8.668E+0	1.889E+1
-4.700E-2	8.606E+0	1.893E+1
-4.862E-2	8.749E+0	1.906E+1
-4.051E-2	8.717E+0	1.915E+1
-4.051E-2	8.759E+0	1.923E+1
-4.700E-2	8.593E+0	1.917E+1
-4.376E-2	8.827E+0	1.914E+1
-4.214E-2	8.723E+0	1.918E+1
-4.214E-2	8.642E+0	1.897E+1
-4.700E-2	8.730E+0	1.904E+1
-5.025E-2	8.655E+0	1.917E+1
-4.214E-2	8.762E+0	1.914E+1
-4.376E-2	8.723E+0	1.902E+1
-4.862E-2	8.622E+0	1.917E+1
-4.862E-2	8.704E+0	1.922E+1
-4.214E-2	8.739E+0	1.899E+1
-4.376E-2	8.752E+0	1.915E+1
-4.700E-2	8.752E+0	1.907E+1
-4.862E-2	8.678E+0	1.899E+1
-4.051E-2	8.704E+0	1.907E+1
-4.376E-2	8.749E+0	1.895E+1
-4.862E-2	8.648E+0	1.895E+1
-4.700E-2	8.681E+0	1.904E+1
-4.214E-2	8.691E+0	1.913E+1
-4.376E-2	8.626E+0	1.915E+1
-4.700E-2	8.652E+0	1.888E+1
-4.700E-2	8.726E+0	1.900E+1
-4.051E-2	8.577E+0	1.918E+1
-4.214E-2	8.710E+0	1.901E+1
-4.376E-2	8.642E+0	1.908E+1
-4.862E-2	8.626E+0	1.905E+1
-4.051E-2	8.668E+0	1.913E+1
-4.051E-2	8.603E+0	1.926E+1
-5.025E-2	8.817E+0	1.908E+1
-5.025E-2	8.794E+0	1.913E+1
-4.376E-2	8.739E+0	1.908E+1
-4.214E-2	8.752E+0	1.909E+1
-4.862E-2	8.762E+0	1.904E+1
-4.862E-2	8.626E+0	1.899E+1
-4.214E-2	8.684E+0	1.913E+1
-4.214E-2	8.678E+0	1.900E+1
-4.862E-2	8.730E+0	1.920E+1
-4.700E-2	8.726E+0	1.900E+1
-4.376E-2	8.674E+0	1.921E+1
-4.376E-2	8.742E+0	1.906E+1
-4.862E-2	8.710E+0	1.902E+1
-4.538E-2	8.674E+0	1.905E+1
-4.214E-2	8.759E+0	1.898E+1
-4.214E-2	8.794E+0	1.893E+1
-4.862E-2	8.691E+0	1.915E+1
-4.538E-2	8.606E+0	1.913E+1
-4.376E-2	8.648E+0	1.903E+1
-4.538E-2	8.742E+0	1.903E+1
-4.700E-2	8.629E+0	1.910E+1
-4.538E-2	8.613E+0	1.920E+1
-4.214E-2	8.749E+0	1.886E+1
-4.214E-2	8.723E+0	1.911E+1
-4.538E-2	8.652E+0	1.903E+1
-4.700E-2	8.691E+0	1.901E+1
-4.376E-2	8.739E+0	1.906E+1
-3.889E-2	8.545E+0	1.918E+1
-4.538E-2	8.687E+0	1.900E+1
-4.862E-2	8.833E+0	1.910E+1
-3.889E-2	8.571E+0	1.903E+1
-4.376E-2	8.713E+0	1.914E+1
-4.700E-2	8.658E+0	1.895E+1
-4.862E-2	8.652E+0	1.897E+1
-4.051E-2	8.642E+0	1.937E+1
-4.214E-2	8.759E+0	1.900E+1
-4.862E-2	8.645E+0	1.908E+1
-4.700E-2	8.707E+0	1.906E+1
-4.376E-2	8.726E+0	1.920E+1
-4.051E-2	8.726E+0	1.905E+1
-5.025E-2	8.687E+0	1.895E+1
-4.862E-2	8.837E+0	1.904E+1
-4.051E-2	8.730E+0	1.900E+1
-4.214E-2	8.785E+0	1.915E+1
-4.862E-2	8.707E+0	1.901E+1
-4.862E-2	8.635E+0	1.916E+1
-4.214E-2	8.762E+0	1.897E+1
-4.538E-2	8.817E+0	1.900E+1
-4.700E-2	8.759E+0	1.873E+1
-5.025E-2	8.762E+0	1.908E+1
-4.051E-2	8.730E+0	1.913E+1
-4.214E-2	8.730E+0	1.913E+1
-4.700E-2	8.681E+0	1.912E+1
-4.538E-2	8.717E+0	1.904E+1
-4.051E-2	8.668E+0	1.927E+1
-4.051E-2	8.600E+0	1.892E+1
-4.862E-2	8.726E+0	1.899E+1
-5.187E-2	8.648E+0	1.921E+1
-4.214E-2	8.755E+0	1.901E+1
-4.051E-2	8.626E+0	1.900E+1
-4.862E-2	8.759E+0	1.916E+1
-4.700E-2	8.629E+0	1.908E+1
-4.214E-2	8.609E+0	1.906E+1
-4.376E-2	8.574E+0	1.923E+1
-4.700E-2	8.629E+0	1.889E+1
-5.025E-2	8.713E+0	1.923E+1
-4.376E-2	8.726E+0	1.887E+1
-4.214E-2	8.613E+0	1.903E+1
-4.862E-2	8.730E+0	1.916E+1
-4.538E-2	8.762E+0	1.918E+1
-4.214E-2	8.801E+0	1.907E+1
-4.376E-2	8.742E+0	1.902E+1
-4.700E-2	8.762E+0	1.908E+1
-5.025E-2	8.811E+0	1.905E+1
-4.051E-2	8.694E+0	1.904E+1
-4.214E-2	8.723E+0	1.900E+1
-4.700E-2	8.619E+0	1.901E+1
-5.025E-2	8.733E+0	1.906E+1
-4.051E-2	8.746E+0	1.905E+1
-4.051E-2	8.652E+0	1.906E+1
-4.862E-2	8.742E+0	1.907E+1
-4.862E-2	8.603E+0	1.916E+1
-4.214E-2	8.655E+0	1.893E+1
-3.889E-2	8.645E+0	1.915E+1
-4.538E-2	8.749E+0	1.921E+1
-4.700E-2	8.749E+0	1.899E+1
-4.051E-2	8.869E+0	1.916E+1
-4.214E-2	8.645E+0	1.902E+1
-4.862E-2	8.593E+0	1.905E+1
-4.538E-2	8.704E+0	1.919E+1
-4.214E-2	8.739E+0	1.915E+1
-4.051E-2	8.730E+0	1.915E+1
-4.538E-2	8.564E+0	1.913E+1
-5.025E-2	8.710E+0	1.907E+1
-4.214E-2	8.765E+0	1.915E+1
-4.214E-2	8.694E+0	1.906E+1
-4.862E-2	8.742E+0	1.913E+1
-4.700E-2	8.762E+0	1.912E+1
-4.538E-2	8.717E+0	1.904E+1
-4.051E-2	8.700E+0	1.925E+1
-4.700E-2	8.755E+0	1.889E+1
-4.700E-2	8.781E+0	1.897E+1
-4.051E-2	8.619E+0	1.899E+1
-4.214E-2	8.632E+0	1.918E+1
-4.862E-2	8.824E+0	1.899E+1
-4.700E-2	8.597E+0	1.900E+1
-4.051E-2	8.704E+0	1.905E+1
-4.214E-2	8.778E+0	1.905E+1
-5.025E-2	8.785E+0	1.900E+1
-4.700E-2	8.658E+0	1.899E+1
-4.376E-2	8.687E+0	1.912E+1
-4.051E-2	8.707E+0	1.918E+1
-4.700E-2	8.619E+0	1.896E+1
-4.862E-2	8.609E+0	1.904E+1
-4.538E-2	8.723E+0	1.901E+1
-4.051E-2	8.733E+0	1.903E+1
-4.700E-2	8.678E+0	1.892E+1
-4.700E-2	8.681E+0	1.912E+1
-4.051E-2	8.658E+0	1.925E+1
-4.051E-2	8.811E+0	1.905E+1
-4.862E-2	8.652E+0	1.915E+1
-4.700E-2	8.600E+0	1.927E+1
-4.376E-2	8.755E+0	1.921E+1
-4.214E-2	8.736E+0	1.911E+1
-4.700E-2	8.755E+0	1.914E+1
-4.862E-2	8.788E+0	1.917E+1
-4.376E-2	8.713E+0	1.904E+1
-4.051E-2	8.726E+0	1.906E+1
-4.700E-2	8.723E+0	1.917E+1
-5.025E-2	8.697E+0	1.915E+1
-4.214E-2	8.593E+0	1.905E+1
-4.214E-2	8.717E+0	1.913E+1
-5.025E-2	8.629E+0	1.894E+1
-5.025E-2	8.730E+0	1.896E+1
-4.051E-2	8.710E+0	1.890E+1
-4.214E-2	8.691E+0	1.902E+1
-4.700E-2	8.768E+0	1.895E+1
-4.700E-2	8.707E+0	1.897E+1
-3.889E-2	8.665E+0	1.884E+1
-4.214E-2	8.794E+0	1.904E+1
-4.862E-2	8.723E+0	1.904E+1
-5.025E-2	8.629E+0	1.935E+1
-4.214E-2	8.752E+0	1.899E+1
-4.051E-2	8.671E+0	1.897E+1
-4.862E-2	8.720E+0	1.892E+1
-4.862E-2	8.674E+0	1.912E+1
-4.538E-2	8.807E+0	1.906E+1
-4.051E-2	8.622E+0	1.915E+1
-4.862E-2	8.717E+0	1.895E+1
-4.862E-2	8.730E+0	1.912E+1
-4.214E-2	8.704E+0	1.899E+1
-4.051E-2	8.684E+0	1.915E+1
-4.862E-2	8.648E+0	1.923E+1
-4.700E-2	8.733E+0	1.905E+1
-4.214E-2	8.619E+0	1.884E+1
-4.214E-2	8.713E+0	1.897E+1
-5.187E-2	8.768E+0	1.909E+1
-4.700E-2	8.639E+0	1.907E+1
-4.376E-2	8.785E+0	1.909E+1
-4.214E-2	8.772E+0	1.905E+1
-4.700E-2	8.713E+0	1.910E+1
-4.538E-2	8.798E+0	1.906E+1
-4.051E-2	8.785E+0	1.915E+1
-4.214E-2	8.668E+0	1.902E+1
-4.862E-2	8.781E+0	1.914E+1
-4.862E-2	8.733E+0	1.902E+1
-4.376E-2	8.674E+0	1.893E+1
-4.051E-2	8.730E+0	1.901E+1
-4.862E-2	8.713E+0	1.906E+1
-4.862E-2	8.762E+0	1.907E+1
-3.889E-2	8.668E+0	1.901E+1
-4.214E-2	8.603E+0	1.912E+1
-4.862E-2	8.788E+0	1.894E+1
-4.700E-2	8.687E+0	1.909E+1
-4.376E-2	8.726E+0	1.908E+1
-4.376E-2	8.655E+0	1.900E+1
-4.700E-2	8.587E+0	1.909E+1
-4.862E-2	8.678E+0	1.911E+1
-4.214E-2	8.752E+0	1.905E+1
-4.214E-2	8.694E+0	1.904E+1
-4.538E-2	8.772E+0	1.909E+1
-5.025E-2	8.700E+0	1.914E+1
-4.214E-2	8.597E+0	1.915E+1
-4.051E-2	8.619E+0	1.912E+1
-4.862E-2	8.710E+0	1.892E+1
-4.862E-2	8.707E+0	1.921E+1
-4.214E-2	8.788E+0	1.923E+1
-4.214E-2	8.817E+0	1.900E+1
-4.862E-2	8.830E+0	1.895E+1
-4.538E-2	8.775E+0	1.917E+1
-4.376E-2	8.713E+0	1.901E+1
-4.214E-2	8.648E+0	1.922E+1
-4.862E-2	8.632E+0	1.908E+1
-4.538E-2	8.668E+0	1.905E+1
-4.214E-2	8.681E+0	1.888E+1
-4.051E-2	8.704E+0	1.912E+1
-5.025E-2	8.785E+0	1.918E+1
-4.862E-2	8.700E+0	1.894E+1
-4.214E-2	8.655E+0	1.908E+1
-4.051E-2	8.567E+0	1.922E+1
-4.700E-2	8.655E+0	1.913E+1
-4.862E-2	8.814E+0	1.910E+1
-4.051E-2	8.746E+0	1.917E+1
-4.538E-2	8.717E+0	1.907E+1
-4.376E-2	8.749E+0	1.894E+1
-4.700E-2	8.616E+0	1.900E+1
-4.214E-2	8.535E+0	1.905E+1
-4.214E-2	8.749E+0	1.907E+1
-4.862E-2	8.830E+0	1.913E+1
-4.862E-2	8.794E+0	1.915E+1
-4.538E-2	8.600E+0	1.911E+1
-4.376E-2	8.697E+0	1.907E+1
-4.700E-2	8.577E+0	1.910E+1
-4.700E-2	8.713E+0	1.903E+1
-4.051E-2	8.700E+0	1.917E+1
-4.376E-2	8.827E+0	1.905E+1
-4.700E-2	8.775E+0	1.894E+1
-4.862E-2	8.730E+0	1.893E+1
-4.214E-2	8.788E+0	1.917E+1
-4.051E-2	8.694E+0	1.914E+1
-4.700E-2	8.820E+0	1.883E+1
-4.538E-2	8.648E+0	1.910E+1
-4.214E-2	8.564E+0	1.910E+1
-4.376E-2	8.794E+0	1.900E+1
-4.862E-2	8.593E+0	1.895E+1
-4.700E-2	8.791E+0	1.903E+1
-4.214E-2	8.629E+0	1.894E+1
-4.214E-2	8.720E+0	1.903E+1
-4.538E-2	8.635E+0	1.884E+1
-4.862E-2	8.648E+0	1.889E+1
-4.376E-2	8.652E+0	1.902E+1
-4.214E-2	8.678E+0	1.917E+1
-5.025E-2	8.739E+0	1.918E+1
-5.025E-2	8.746E+0	1.900E+1
-4.214E-2	8.710E+0	1.905E+1
-4.376E-2	8.801E+0	1.899E+1
-4.700E-2	8.652E+0	1.904E+1
-4.862E-2	8.736E+0	1.913E+1
-4.214E-2	8.700E+0	1.902E+1
-4.051E-2	8.668E+0	1.913E+1
-4.862E-2	8.697E+0	1.914E+1
-4.862E-2	8.629E+0	1.883E+1
-4.214E-2	8.739E+0	1.891E+1
-4.051E-2	8.798E+0	1.888E+1
-4.538E-2	8.759E+0	1.901E+1
-4.862E-2	8.626E+0	1.902E+1
-4.051E-2	8.671E+0	1.928E+1
-4.376E-2	8.785E+0	1.931E+1
-4.862E-2	8.710E+0	1.910E+1
-4.700E-2	8.765E+0	1.912E+1
-4.051E-2	8.687E+0	1.907E+1
-4.538E-2	8.626E+0	1.898E+1
-4.538E-2	8.697E+0	1.921E+1
-4.700E-2	8.616E+0	1.891E+1
-4.214E-2	8.713E+0	1.903E+1
-4.214E-2	8.645E+0	1.902E+1
-4.862E-2	8.713E+0	1.901E+1
-5.025E-2	8.759E+0	1.916E+1
-3.889E-2	8.691E+0	1.903E+1
-4.376E-2	8.678E+0	1.915E+1
-4.700E-2	8.759E+0	1.891E+1
-4.700E-2	8.730E+0	1.916E+1
-4.214E-2	8.730E+0	1.918E+1
-4.051E-2	8.658E+0	1.895E+1
-4.538E-2	8.671E+0	1.909E+1
-4.538E-2	8.606E+0	1.912E+1
-4.214E-2	8.759E+0	1.902E+1
-4.214E-2	8.853E+0	1.907E+1
-4.862E-2	8.655E+0	1.901E+1
-4.862E-2	8.587E+0	1.908E+1
-4.214E-2	8.827E+0	1.915E+1
-4.214E-2	8.739E+0	1.913E+1
-4.538E-2	8.726E+0	1.909E+1
-4.862E-2	8.580E+0	1.918E+1
-4.538E-2	8.707E+0	1.918E+1
-4.214E-2	8.739E+0	1.913E+1
-4.700E-2	8.694E+0	1.892E+1
-5.025E-2	8.668E+0	1.906E+1
-4.376E-2	8.733E+0	1.911E+1
-4.214E-2	8.749E+0	1.896E+1
-4.862E-2	8.872E+0	1.904E+1
-4.700E-2	8.622E+0	1.898E+1
-4.376E-2	8.681E+0	1.915E+1
-4.376E-2	8.613E+0	1.903E+1
-4.700E-2	8.723E+0	1.914E+1
-4.862E-2	8.674E+0	1.900E+1
-4.538E-2	8.794E+0	1.908E+1
-4.214E-2	8.658E+0	1.902E+1
-4.862E-2	8.736E+0	1.919E+1
-4.862E-2	8.681E+0	1.905E+1
-4.214E-2	8.639E+0	1.901E+1
-3.727E-2	8.648E+0	1.899E+1
-4.862E-2	8.713E+0	1.903E+1
-4.700E-2	8.700E+0	1.911E+1
-4.051E-2	8.720E+0	1.894E+1
-4.376E-2	8.580E+0	1.912E+1
-4.700E-2	8.697E+0	1.922E+1
-4.700E-2	8.652E+0	1.916E+1
-4.214E-2	8.665E+0	1.904E+1
-4.376E-2	8.687E+0	1.929E+1
-4.376E-2	8.755E+0	1.902E+1
-5.025E-2	8.691E+0	1.906E+1
-4.214E-2	8.746E+0	1.902E+1
-4.214E-2	8.707E+0	1.907E+1
-4.862E-2	8.733E+0	1.896E+1
-5.025E-2	8.726E+0	1.902E+1
-4.538E-2	8.687E+0	1.919E+1
-4.051E-2	8.694E+0	1.920E+1
-5.025E-2	8.720E+0	1.918E+1
-4.700E-2	8.850E+0	1.912E+1
-4.376E-2	8.704E+0	1.905E+1
-4.214E-2	8.736E+0	1.912E+1
-5.025E-2	8.746E+0	1.908E+1
-4.700E-2	8.603E+0	1.882E+1
-4.051E-2	8.843E+0	1.917E+1
-4.051E-2	8.597E+0	1.898E+1
-4.700E-2	8.655E+0	1.908E+1
-4.862E-2	8.707E+0	1.909E+1
-4.051E-2	8.710E+0	1.903E+1
-4.376E-2	8.600E+0	1.905E+1
-4.376E-2	8.668E+0	1.920E+1
-4.862E-2	8.700E+0	1.917E+1
-4.051E-2	8.788E+0	1.916E+1
-4.214E-2	8.720E+0	1.900E+1
-4.538E-2	8.739E+0	1.893E+1
-4.538E-2	8.768E+0	1.902E+1
-4.376E-2	8.710E+0	1.909E+1
-4.376E-2	8.713E+0	1.914E+1
-4.700E-2	8.817E+0	1.922E+1
-4.700E-2	8.626E+0	1.903E+1
-4.376E-2	8.717E+0	1.917E+1
-4.214E-2	8.668E+0	1.907E+1
-5.025E-2	8.639E+0	1.887E+1
-4.862E-2	8.700E+0	1.911E+1
-4.051E-2	8.723E+0	1.904E+1
-4.214E-2	8.736E+0	1.902E+1
-4.700E-2	8.652E+0	1.905E+1
-4.862E-2	8.697E+0	1.905E+1
-4.214E-2	8.707E+0	1.918E+1
-4.376E-2	8.600E+0	1.911E+1
-4.700E-2	8.704E+0	1.900E+1
-4.862E-2	8.635E+0	1.909E+1
-4.214E-2	8.742E+0	1.926E+1
-4.051E-2	8.804E+0	1.915E+1
-4.862E-2	8.778E+0	1.916E+1
-4.538E-2	8.632E+0	1.891E+1
-3.889E-2	8.678E+0	1.920E+1
-4.214E-2	8.742E+0	1.896E+1
-5.025E-2	8.830E+0	1.914E+1
-4.862E-2	8.759E+0	1.917E+1
-4.051E-2	8.678E+0	1.905E+1
-4.376E-2	8.717E+0	1.916E+1
-4.700E-2	8.678E+0	1.905E+1
-5.025E-2	8.781E+0	1.905E+1
-4.376E-2	8.652E+0	1.907E+1
-4.051E-2	8.749E+0	1.934E+1
-5.025E-2	8.772E+0	1.916E+1
-4.538E-2	8.665E+0	1.896E+1
-4.214E-2	8.713E+0	1.901E+1
-4.376E-2	8.801E+0	1.910E+1
-4.700E-2	8.801E+0	1.913E+1
-4.700E-2	8.801E+0	1.898E+1
-4.051E-2	8.652E+0	1.903E+1
-4.376E-2	8.674E+0	1.907E+1
-4.700E-2	8.674E+0	1.911E+1
-4.862E-2	8.629E+0	1.894E+1
-4.214E-2	8.580E+0	1.917E+1
-4.214E-2	8.687E+0	1.905E+1
-4.700E-2	8.739E+0	1.902E+1
-4.862E-2	8.635E+0	1.887E+1
-4.214E-2	8.755E+0	1.904E+1
-4.051E-2	8.558E+0	1.912E+1
-5.025E-2	8.768E+0	1.906E+1
-4.862E-2	8.619E+0	1.927E+1
-4.376E-2	8.762E+0	1.913E+1
-4.214E-2	8.723E+0	1.905E+1
-4.538E-2	8.717E+0	1.905E+1
-4.862E-2	8.648E+0	1.910E+1
-4.214E-2	8.600E+0	1.903E+1
-4.376E-2	8.655E+0	1.899E+1
-5.025E-2	8.739E+0	1.901E+1
-4.700E-2	8.674E+0	1.902E+1
-4.214E-2	8.759E+0	1.904E+1
-4.376E-2	8.674E+0	1.919E+1
-4.700E-2	8.671E+0	1.890E+1
-4.700E-2	8.635E+0	1.900E+1
-4.376E-2	8.681E+0	1.907E+1
-4.214E-2	8.775E+0	1.908E+1
-4.700E-2	8.755E+0	1.912E+1
-4.376E-2	8.629E+0	1.900E+1
-3.889E-2	8.768E+0	1.908E+1
-4.214E-2	8.665E+0	1.902E+1
-4.862E-2	8.791E+0	1.906E+1
-5.025E-2	8.593E+0	1.900E+1
-4.214E-2	8.632E+0	1.918E+1
-4.051E-2	8.704E+0	1.915E+1
-4.700E-2	8.778E+0	1.903E+1
-4.700E-2	8.694E+0	1.906E+1
-4.051E-2	8.571E+0	1.905E+1
-4.214E-2	8.742E+0	1.914E+1
-4.862E-2	8.720E+0	1.907E+1
-4.700E-2	8.730E+0	1.920E+1
-4.051E-2	8.665E+0	1.906E+1
-4.214E-2	8.691E+0	1.917E+1
-4.862E-2	8.697E+0	1.896E+1
-4.538E-2	8.648E+0	1.904E+1
-4.214E-2	8.613E+0	1.918E+1
-4.214E-2	8.642E+0	1.915E+1
-4.862E-2	8.632E+0	1.916E+1
-4.700E-2	8.652E+0	1.892E+1
-3.889E-2	8.730E+0	1.904E+1
-4.376E-2	8.655E+0	1.908E+1
-4.862E-2	8.648E+0	1.915E+1
-4.862E-2	8.833E+0	1.913E+1
-4.214E-2	8.622E+0	1.915E+1
-4.214E-2	8.772E+0	1.892E+1
-5.025E-2	8.710E+0	1.909E+1
-5.025E-2	8.571E+0	1.901E+1
-4.051E-2	8.720E+0	1.916E+1
-4.051E-2	8.606E+0	1.905E+1
-4.862E-2	8.749E+0	1.907E+1
-4.862E-2	8.736E+0	1.918E+1
-4.376E-2	8.694E+0	1.906E+1
-4.214E-2	8.704E+0	1.903E+1
-4.700E-2	8.584E+0	1.909E+1
-4.862E-2	8.746E+0	1.909E+1
-4.051E-2	8.626E+0	1.911E+1
-4.051E-2	8.671E+0	1.907E+1
-4.700E-2	8.658E+0	1.905E+1
-4.700E-2	8.733E+0	1.909E+1
-4.214E-2	8.736E+0	1.896E+1
-4.051E-2	8.613E+0	1.895E+1
-4.700E-2	8.704E+0	1.920E+1
-4.862E-2	8.674E+0	1.916E+1
-4.214E-2	8.629E+0	1.905E+1
-4.376E-2	8.665E+0	1.912E+1
-4.538E-2	8.661E+0	1.919E+1
-4.700E-2	8.694E+0	1.907E+1
-4.214E-2	8.580E+0	1.883E+1
-4.214E-2	8.772E+0	1.908E+1
-4.700E-2	8.668E+0	1.933E+1
-4.700E-2	8.804E+0	1.915E+1
-4.051E-2	8.733E+0	1.905E+1
-4.214E-2	8.742E+0	1.912E+1
-4.538E-2	8.700E+0	1.898E+1
-4.862E-2	8.736E+0	1.907E+1
-3.889E-2	8.739E+0	1.918E+1
-4.214E-2	8.733E+0	1.909E+1
-4.538E-2	8.749E+0	1.927E+1
-4.862E-2	8.665E+0	1.912E+1
-4.376E-2	8.684E+0	1.907E+1
-4.214E-2	8.668E+0	1.924E+1
-4.700E-2	8.765E+0	1.903E+1
-5.025E-2	8.736E+0	1.918E+1
-4.214E-2	8.694E+0	1.915E+1
-4.214E-2	8.652E+0	1.902E+1
-4.700E-2	8.606E+0	1.916E+1
-4.700E-2	8.755E+0	1.887E+1
-4.051E-2	8.661E+0	1.904E+1
-4.214E-2	8.661E+0	1.901E+1
-4.538E-2	8.626E+0	1.914E+1
-5.025E-2	8.762E+0	1.900E+1
-4.376E-2	8.655E+0	1.908E+1
-4.376E-2	8.567E+0	1.904E+1
-4.700E-2	8.730E+0	1.906E+1
-4.700E-2	8.775E+0	1.905E+1
-4.376E-2	8.600E+0	1.905E+1
-4.214E-2	8.626E+0	1.893E+1
-4.700E-2	8.768E+0	1.921E+1
-4.700E-2	8.687E+0	1.905E+1
-4.214E-2	8.775E+0	1.907E+1
-4.376E-2	8.791E+0	1.891E+1
-4.700E-2	8.655E+0	1.891E+1
-5.025E-2	8.652E+0	1.888E+1
-4.051E-2	8.752E+0	1.913E+1
-4.214E-2	8.772E+0	1.905E+1
-4.862E-2	8.781E+0	1.910E+1
-4.862E-2	8.674E+0	1.905E+1
-4.051E-2	8.652E+0	1.908E+1
-4.214E-2	8.671E+0	1.911E+1
-4.700E-2	8.668E+0	1.915E+1
-4.862E-2	8.525E+0	1.895E+1
-4.051E-2	8.710E+0	1.898E+1
-4.051E-2	8.713E+0	1.904E+1
-4.700E-2	8.785E+0	1.906E+1
-4.862E-2	8.807E+0	1.905E+1
-4.051E-2	8.648E+0	1.905E+1
-4.214E-2	8.752E+0	1.898E+1
-4.700E-2	8.736E+0	1.893E+1
-4.862E-2	8.622E+0	1.897E+1
-4.214E-2	8.645E+0	1.904E+1
-4.376E-2	8.723E+0	1.911E+1
-4.700E-2	8.632E+0	1.919E+1
-4.862E-2	8.710E+0	1.925E+1
-4.214E-2	8.694E+0	1.907E+1
-4.376E-2	8.700E+0	1.900E+1
-4.862E-2	8.730E+0	1.912E+1
-4.862E-2	8.697E+0	1.882E+1
-4.051E-2	8.635E+0	1.913E+1
-4.051E-2	8.648E+0	1.897E+1
-4.862E-2	8.746E+0	1.910E+1
-4.862E-2	8.733E+0	1.909E+1
-4.051E-2	8.668E+0	1.891E+1
-4.376E-2	8.665E+0	1.918E+1
-4.538E-2	8.694E+0	1.916E+1
-5.025E-2	8.778E+0	1.908E+1
-4.214E-2	8.603E+0	1.924E+1
-4.376E-2	8.775E+0	1.918E+1
-4.700E-2	8.665E+0	1.894E+1
-4.862E-2	8.726E+0	1.884E+1
-4.214E-2	8.720E+0	1.916E+1
-4.214E-2	8.720E+0	1.886E+1
-4.862E-2	8.655E+0	1.906E+1
-4.538E-2	8.739E+0	1.892E+1
-4.376E-2	8.658E+0	1.919E+1
-4.538E-2	8.613E+0	1.905E+1
-4.862E-2	8.597E+0	1.910E+1
-4.538E-2	8.700E+0	1.903E+1
-4.376E-2	8.778E+0	1.903E+1
-4.376E-2	8.775E+0	1.908E+1
-4.862E-2	8.840E+0	1.903E+1
-4.538E-2	8.759E+0	1.905E+1
-4.214E-2	8.707E+0	1.919E+1
-3.889E-2	8.687E+0	1.907E+1
-4.862E-2	8.720E+0	1.893E+1
-4.700E-2	8.661E+0	1.901E+1
-4.214E-2	8.684E+0	1.911E+1
-4.214E-2	8.733E+0	1.908E+1
-4.700E-2	8.733E+0	1.902E+1
-4.862E-2	8.710E+0	1.899E+1
-4.376E-2	8.678E+0	1.923E+1
-4.214E-2	8.788E+0	1.894E+1
-4.862E-2	8.658E+0	1.905E+1
-4.700E-2	8.824E+0	1.904E+1
-4.376E-2	8.535E+0	1.923E+1
-4.376E-2	8.613E+0	1.918E+1
-4.538E-2	8.668E+0	1.900E+1
-4.700E-2	8.801E+0	1.913E+1
-4.214E-2	8.632E+0	1.915E+1
-4.051E-2	8.674E+0	1.915E+1
-4.700E-2	8.742E+0	1.913E+1
-4.862E-2	8.661E+0	1.916E+1
-4.214E-2	8.762E+0	1.892E+1
-4.376E-2	8.661E+0	1.914E+1
-4.862E-2	8.730E+0	1.901E+1
-4.862E-2	8.632E+0	1.897E+1
-4.376E-2	8.739E+0	1.894E+1
-4.376E-2	8.713E+0	1.901E+1
-4.700E-2	8.665E+0	1.909E+1
-4.700E-2	8.746E+0	1.912E+1
-4.376E-2	8.665E+0	1.908E+1
-4.051E-2	8.635E+0	1.922E+1
-4.862E-2	8.736E+0	1.908E+1
-4.700E-2	8.674E+0	1.917E+1
-4.214E-2	8.717E+0	1.912E+1
-4.214E-2	8.681E+0	1.898E+1
-5.187E-2	8.739E+0	1.919E+1
-4.862E-2	8.648E+0	1.910E+1
-4.051E-2	8.733E+0	1.914E+1
-4.051E-2	8.742E+0	1.915E+1
-4.700E-2	8.778E+0	1.918E+1
-4.862E-2	8.856E+0	1.908E+1
-4.214E-2	8.798E+0	1.893E+1
-4.051E-2	8.687E+0	1.905E+1
-4.862E-2	8.697E+0	1.915E+1
-4.862E-2	8.632E+0	1.921E+1
-4.051E-2	8.788E+0	1.889E+1
-3.889E-2	8.681E+0	1.897E+1
-4.700E-2	8.691E+0	1.909E+1
-4.862E-2	8.691E+0	1.893E+1
-4.214E-2	8.616E+0	1.902E+1
-4.214E-2	8.671E+0	1.905E+1
-4.700E-2	8.755E+0	1.910E+1
-5.025E-2	8.746E+0	1.901E+1
-4.538E-2	8.626E+0	1.906E+1
-4.051E-2	8.713E+0	1.905E+1
-4.700E-2	8.723E+0	1.895E+1
-4.862E-2	8.528E+0	1.916E+1
-3.889E-2	8.658E+0	1.915E+1
-4.051E-2	8.681E+0	1.912E+1
-4.700E-2	8.791E+0	1.918E+1
-4.862E-2	8.752E+0	1.901E+1
-4.051E-2	8.687E+0	1.901E+1
-4.214E-2	8.791E+0	1.907E+1
-4.700E-2	8.775E+0	1.896E+1
-5.187E-2	8.684E+0	1.884E+1
-4.051E-2	8.726E+0	1.903E+1
-4.376E-2	8.768E+0	1.896E+1
-4.538E-2	8.652E+0	1.899E+1
-4.538E-2	8.674E+0	1.908E+1
-4.051E-2	8.768E+0	1.912E+1
-4.376E-2	8.587E+0	1.905E+1
-4.862E-2	8.726E+0	1.897E+1
-4.700E-2	8.736E+0	1.902E+1
-4.214E-2	8.775E+0	1.908E+1
-4.214E-2	8.749E+0	1.907E+1
-4.700E-2	8.648E+0	1.896E+1
-5.187E-2	8.697E+0	1.923E+1
-3.889E-2	8.772E+0	1.917E+1
-4.214E-2	8.616E+0	1.913E+1
-4.538E-2	8.681E+0	1.908E+1
-4.862E-2	8.619E+0	1.911E+1
-4.214E-2	8.723E+0	1.905E+1
-4.376E-2	8.655E+0	1.903E+1
-4.700E-2	8.726E+0	1.900E+1
-4.700E-2	8.645E+0	1.900E+1
-4.214E-2	8.713E+0	1.926E+1
-4.376E-2	8.778E+0	1.902E+1
-4.700E-2	8.655E+0	1.909E+1
-4.700E-2	8.678E+0	1.910E+1
-4.214E-2	8.788E+0	1.905E+1
-4.376E-2	8.736E+0	1.890E+1
-4.700E-2	8.665E+0	1.903E+1
-5.025E-2	8.723E+0	1.909E+1
-4.214E-2	8.661E+0	1.885E+1
-4.376E-2	8.720E+0	1.895E+1
-4.700E-2	8.772E+0	1.904E+1
-4.700E-2	8.742E+0	1.920E+1
-4.214E-2	8.619E+0	1.902E+1
-4.376E-2	8.713E+0	1.899E+1
-4.862E-2	8.742E+0	1.918E+1
-4.538E-2	8.759E+0	1.913E+1
-4.051E-2	8.635E+0	1.911E+1
-4.051E-2	8.635E+0	1.899E+1
-4.700E-2	8.746E+0	1.901E+1
-5.025E-2	8.768E+0	1.898E+1
-4.051E-2	8.710E+0	1.904E+1
-4.376E-2	8.739E+0	1.905E+1
-4.862E-2	8.590E+0	1.904E+1
-5.025E-2	8.781E+0	1.915E+1
-4.051E-2	8.645E+0	1.895E+1
-4.376E-2	8.811E+0	1.907E+1
-4.700E-2	8.713E+0	1.918E+1
-4.862E-2	8.584E+0	1.910E+1
-4.376E-2	8.671E+0	1.907E+1
-4.538E-2	8.697E+0	1.894E+1
-4.538E-2	8.597E+0	1.917E+1
-4.700E-2	8.717E+0	1.908E+1
-4.376E-2	8.768E+0	1.903E+1
-3.889E-2	8.622E+0	1.908E+1
-4.700E-2	8.681E+0	1.917E+1
-5.025E-2	8.733E+0	1.923E+1
-3.889E-2	8.571E+0	1.898E+1
-4.376E-2	8.717E+0	1.910E+1
-5.025E-2	8.694E+0	1.897E+1
-5.025E-2	8.785E+0	1.914E+1
-4.051E-2	8.606E+0	1.919E+1
-4.214E-2	8.668E+0	1.905E+1
-4.862E-2	8.616E+0	1.908E+1
-5.025E-2	8.742E+0	1.915E+1
-4.051E-2	8.645E+0	1.908E+1
-4.214E-2	8.710E+0	1.914E+1
-4.862E-2	8.704E+0	1.914E+1
-4.862E-2	8.635E+0	1.896E+1
-4.051E-2	8.691E+0	1.904E+1
-4.538E-2	8.551E+0	1.905E+1
-4.700E-2	8.859E+0	1.916E+1
-4.376E-2	8.788E+0	1.896E+1
-4.051E-2	8.655E+0	1.898E+1
-4.051E-2	8.752E+0	1.896E+1
-4.700E-2	8.687E+0	1.903E+1
-5.025E-2	8.781E+0	1.912E+1
-4.051E-2	8.752E+0	1.895E+1
-4.214E-2	8.700E+0	1.886E+1
-4.700E-2	8.817E+0	1.903E+1
-4.862E-2	8.629E+0	1.905E+1
-4.376E-2	8.707E+0	1.916E+1
-4.051E-2	8.814E+0	1.903E+1
-4.700E-2	8.749E+0	1.885E+1
-4.700E-2	8.752E+0	1.909E+1
-4.214E-2	8.597E+0	1.909E+1
-4.214E-2	8.794E+0	1.919E+1
-4.862E-2	8.713E+0	1.901E+1
-4.862E-2	8.759E+0	1.921E+1
-4.376E-2	8.648E+0	1.908E+1
-4.376E-2	8.661E+0	1.906E+1
-4.862E-2	8.707E+0	1.905E+1
-5.025E-2	8.736E+0	1.892E+1
-4.051E-2	8.775E+0	1.909E+1
-4.214E-2	8.726E+0	1.913E+1
-4.700E-2	8.681E+0	1.905E+1
-5.025E-2	8.674E+0	1.898E+1
-4.214E-2	8.652E+0	1.903E+1
-4.051E-2	8.678E+0	1.920E+1
-4.862E-2	8.655E+0	1.910E+1
-4.700E-2	8.665E+0	1.906E+1
-4.051E-2	8.736E+0	1.901E+1
-3.889E-2	8.684E+0	1.905E+1
-4.700E-2	8.684E+0	1.905E+1
-4.862E-2	8.665E+0	1.884E+1
-4.051E-2	8.697E+0	1.919E+1
-3.889E-2	8.584E+0	1.911E+1
-4.862E-2	8.830E+0	1.899E+1
-5.025E-2	8.648E+0	1.905E+1
-4.051E-2	8.759E+0	1.906E+1
-4.376E-2	8.678E+0	1.911E+1
-4.862E-2	8.762E+0	1.912E+1
-4.862E-2	8.674E+0	1.905E+1
-4.376E-2	8.635E+0	1.912E+1
-4.376E-2	8.746E+0	1.904E+1
-4.862E-2	8.785E+0	1.917E+1
-4.862E-2	8.590E+0	1.900E+1
-4.051E-2	8.759E+0	1.919E+1
-4.214E-2	8.733E+0	1.890E+1
-4.700E-2	8.723E+0	1.904E+1
-4.862E-2	8.710E+0	1.898E+1
-4.214E-2	8.755E+0	1.889E+1
-3.889E-2	8.678E+0	1.881E+1
-4.862E-2	8.671E+0	1.909E+1
-4.700E-2	8.739E+0	1.903E+1
-4.051E-2	8.700E+0	1.906E+1
-4.538E-2	8.697E+0	1.901E+1
-4.538E-2	8.749E+0	1.907E+1
-4.700E-2	8.697E+0	1.916E+1
-4.214E-2	8.674E+0	1.906E+1
-4.051E-2	8.658E+0	1.900E+1
-5.025E-2	8.807E+0	1.905E+1
-4.862E-2	8.733E+0	1.915E+1
-4.376E-2	8.752E+0	1.894E+1
-3.889E-2	8.661E+0	1.890E+1
-4.700E-2	8.639E+0	1.906E+1
-4.700E-2	8.723E+0	1.891E+1
-4.214E-2	8.658E+0	1.915E+1
-4.376E-2	8.723E+0	1.906E+1
-4.862E-2	8.726E+0	1.913E+1
-4.862E-2	8.661E+0	1.911E+1
-4.214E-2	8.574E+0	1.923E+1
-4.051E-2	8.622E+0	1.900E+1
-4.862E-2	8.733E+0	1.918E+1
-4.538E-2	8.746E+0	1.911E+1
-4.214E-2	8.736E+0	1.892E+1
-4.051E-2	8.817E+0	1.895E+1
-5.025E-2	8.635E+0	1.888E+1
-4.700E-2	8.765E+0	1.914E+1
-4.376E-2	8.720E+0	1.916E+1
-4.051E-2	8.717E+0	1.912E+1
-4.538E-2	8.629E+0	1.885E+1
-4.538E-2	8.661E+0	1.899E+1
-4.538E-2	8.642E+0	1.896E+1
-4.376E-2	8.739E+0	1.895E+1
-5.025E-2	8.775E+0	1.897E+1
-4.862E-2	8.645E+0	1.909E+1
-4.376E-2	8.739E+0	1.905E+1
-4.214E-2	8.778E+0	1.906E+1
-4.862E-2	8.681E+0	1.915E+1
-4.700E-2	8.742E+0	1.915E+1
-4.214E-2	8.642E+0	1.912E+1
-3.889E-2	8.791E+0	1.903E+1
-4.700E-2	8.681E+0	1.915E+1
-4.538E-2	8.668E+0	1.904E+1
-4.214E-2	8.752E+0	1.913E+1
-4.376E-2	8.632E+0	1.901E+1
-4.700E-2	8.742E+0	1.907E+1
-4.862E-2	8.778E+0	1.917E+1
-4.051E-2	8.765E+0	1.921E+1
-4.214E-2	8.707E+0	1.903E+1
-4.700E-2	8.707E+0	1.893E+1
-4.700E-2	8.697E+0	1.892E+1
-4.051E-2	8.707E+0	1.911E+1
-4.051E-2	8.652E+0	1.920E+1
-4.700E-2	8.755E+0	1.890E+1
-4.538E-2	8.717E+0	1.916E+1
-4.214E-2	8.678E+0	1.927E+1
-4.214E-2	8.668E+0	1.907E+1
-4.700E-2	8.700E+0	1.907E+1
-4.700E-2	8.856E+0	1.903E+1
-4.214E-2	8.551E+0	1.922E+1
-4.214E-2	8.755E+0	1.904E+1
-4.700E-2	8.606E+0	1.918E+1
-4.538E-2	8.629E+0	1.920E+1
-4.376E-2	8.681E+0	1.904E+1
-4.214E-2	8.707E+0	1.913E+1
-4.862E-2	8.856E+0	1.900E+1
-4.538E-2	8.788E+0	1.903E+1
-4.214E-2	8.713E+0	1.913E+1
-4.214E-2	8.671E+0	1.914E+1
-4.376E-2	8.775E+0	1.903E+1
-4.862E-2	8.765E+0	1.909E+1
-4.214E-2	8.723E+0	1.895E+1
-4.051E-2	8.791E+0	1.892E+1
-4.700E-2	8.710E+0	1.902E+1
-4.700E-2	8.720E+0	1.896E+1
-4.376E-2	8.642E+0	1.902E+1
-4.214E-2	8.736E+0	1.920E+1
-4.538E-2	8.687E+0	1.910E+1
-5.025E-2	8.778E+0	1.891E+1
-4.538E-2	8.755E+0	1.918E+1
-4.376E-2	8.765E+0	1.895E+1
-4.700E-2	8.655E+0	1.902E+1
-4.862E-2	8.814E+0	1.905E+1
-3.889E-2	8.593E+0	1.914E+1
-4.051E-2	8.603E+0	1.912E+1
-4.700E-2	8.697E+0	1.906E+1
-4.700E-2	8.687E+0	1.894E+1
-4.051E-2	8.681E+0	1.913E+1
-4.376E-2	8.671E+0	1.899E+1
-4.700E-2	8.749E+0	1.916E+1
-4.862E-2	8.759E+0	1.897E+1
-4.214E-2	8.720E+0	1.906E+1
-4.051E-2	8.687E+0	1.895E+1
-4.538E-2	8.720E+0	1.916E+1
-4.700E-2	8.733E+0	1.899E+1
-3.889E-2	8.762E+0	1.900E+1
-4.376E-2	8.733E+0	1.908E+1
-4.700E-2	8.574E+0	1.914E+1
-4.700E-2	8.853E+0	1.906E+1
-4.051E-2	8.755E+0	1.898E+1
-4.376E-2	8.791E+0	1.909E+1
-4.700E-2	8.632E+0	1.897E+1
-4.862E-2	8.577E+0	1.909E+1
-3.727E-2	8.707E+0	1.912E+1
-4.214E-2	8.671E+0	1.903E+1
-4.862E-2	8.668E+0	1.914E+1
-4.862E-2	8.856E+0	1.892E+1
-4.214E-2	8.730E+0	1.905E+1
-4.214E-2	8.746E+0	1.903E+1
-4.700E-2	8.742E+0	1.913E+1
-4.700E-2	8.759E+0	1.903E+1
-4.214E-2	8.762E+0	1.912E+1
-4.214E-2	8.726E+0	1.923E+1
-4.862E-2	8.655E+0	1.909E+1
-4.862E-2	8.668E+0	1.925E+1
-4.051E-2	8.691E+0	1.909E+1
-4.376E-2	8.778E+0	1.911E+1
-4.538E-2	8.619E+0	1.898E+1
-4.862E-2	8.661E+0	1.894E+1
-3.889E-2	8.609E+0	1.896E+1
-4.051E-2	8.707E+0	1.901E+1
-4.700E-2	8.626E+0	1.897E+1
-4.700E-2	8.645E+0	1.893E+1
-4.051E-2	8.762E+0	1.904E+1
-4.376E-2	8.717E+0	1.900E+1
-4.862E-2	8.587E+0	1.905E+1
-4.700E-2	8.684E+0	1.910E+1
-3.889E-2	8.678E+0	1.916E+1
-4.214E-2	8.778E+0	1.907E+1
-4.700E-2	8.717E+0	1.910E+1
-5.025E-2	8.700E+0	1.912E+1
-3.889E-2	8.723E+0	1.892E+1
-4.214E-2	8.678E+0	1.927E+1
-4.376E-2	8.791E+0	1.905E+1
-4.862E-2	8.665E+0	1.896E+1
-4.376E-2	8.694E+0	1.914E+1
-4.214E-2	8.768E+0	1.906E+1
-4.862E-2	8.661E+0	1.905E+1
-5.025E-2	8.739E+0	1.903E+1
-4.051E-2	8.609E+0	1.914E+1
-4.376E-2	8.755E+0	1.906E+1
-4.700E-2	8.713E+0	1.893E+1
-4.862E-2	8.606E+0	1.899E+1
-4.214E-2	8.609E+0	1.901E+1
-4.376E-2	8.609E+0	1.899E+1
-5.025E-2	8.567E+0	1.905E+1
-4.700E-2	8.619E+0	1.892E+1
-4.376E-2	8.801E+0	1.905E+1
-4.214E-2	8.713E+0	1.906E+1
-4.376E-2	8.817E+0	1.911E+1
-4.862E-2	8.723E+0	1.906E+1
-4.051E-2	8.681E+0	1.895E+1
-4.051E-2	8.668E+0	1.905E+1
-4.700E-2	8.794E+0	1.916E+1
-4.700E-2	8.798E+0	1.901E+1
-4.214E-2	8.665E+0	1.914E+1
-3.889E-2	8.700E+0	1.902E+1
-4.538E-2	8.681E+0	1.920E+1
-4.538E-2	8.687E+0	1.915E+1
-4.214E-2	8.668E+0	1.890E+1
-4.214E-2	8.772E+0	1.899E+1
-5.025E-2	8.661E+0	1.897E+1
-4.700E-2	8.580E+0	1.890E+1
-4.376E-2	8.652E+0	1.904E+1
-4.538E-2	8.697E+0	1.909E+1
-4.862E-2	8.772E+0	1.901E+1
-4.862E-2	8.736E+0	1.907E+1
-4.051E-2	8.746E+0	1.907E+1
-4.376E-2	8.694E+0	1.906E+1
-4.700E-2	8.658E+0	1.916E+1
-4.700E-2	8.759E+0	1.907E+1
-4.376E-2	8.665E+0	1.916E+1
-4.214E-2	8.691E+0	1.900E+1
-5.025E-2	8.713E+0	1.905E+1
-4.538E-2	8.827E+0	1.898E+1
-4.051E-2	8.814E+0	1.921E+1
-4.538E-2	8.629E+0	1.906E+1
-5.025E-2	8.652E+0	1.932E+1
-4.862E-2	8.645E+0	1.883E+1
-4.214E-2	8.746E+0	1.909E+1
-4.214E-2	8.785E+0	1.918E+1
-4.700E-2	8.671E+0	1.898E+1
-4.700E-2	8.577E+0	1.902E+1
-4.376E-2	8.710E+0	1.904E+1
-3.889E-2	8.723E+0	1.913E+1
-4.862E-2	8.658E+0	1.898E+1
-4.862E-2	8.629E+0	1.891E+1
-4.214E-2	8.681E+0	1.904E+1
-4.214E-2	8.694E+0	1.916E+1
-4.538E-2	8.704E+0	1.888E+1
-4.700E-2	8.691E+0	1.907E+1
-4.051E-2	8.710E+0	1.905E+1
-4.214E-2	8.707E+0	1.906E+1
-4.700E-2	8.775E+0	1.915E+1
-4.538E-2	8.671E+0	1.911E+1
-4.214E-2	8.642E+0	1.896E+1
-4.051E-2	8.700E+0	1.913E+1
-4.862E-2	8.626E+0	1.914E+1
-4.700E-2	8.577E+0	1.914E+1
-4.051E-2	8.587E+0	1.893E+1
-4.376E-2	8.648E+0	1.887E+1
-4.700E-2	8.762E+0	1.902E+1
-4.700E-2	8.645E+0	1.902E+1
-4.051E-2	8.736E+0	1.912E+1
-4.214E-2	8.704E+0	1.905E+1
-4.862E-2	8.697E+0	1.905E+1
-4.700E-2	8.736E+0	1.903E+1
-4.376E-2	8.639E+0	1.910E+1
-4.051E-2	8.587E+0	1.907E+1
-4.862E-2	8.713E+0	1.907E+1
-4.700E-2	8.671E+0	1.905E+1
-4.051E-2	8.691E+0	1.918E+1
-4.214E-2	8.798E+0	1.914E+1
-4.862E-2	8.512E+0	1.913E+1
-4.538E-2	8.720E+0	1.908E+1
-4.214E-2	8.713E+0	1.930E+1
-4.214E-2	8.564E+0	1.895E+1
-4.538E-2	8.840E+0	1.889E+1
-4.538E-2	8.622E+0	1.904E+1
-4.051E-2	8.762E+0	1.902E+1
-4.214E-2	8.720E+0	1.883E+1
-4.700E-2	8.700E+0	1.886E+1
-4.700E-2	8.635E+0	1.905E+1
-4.214E-2	8.746E+0	1.906E+1
-4.214E-2	8.603E+0	1.901E+1
-5.025E-2	8.739E+0	1.900E+1
-4.862E-2	8.723E+0	1.916E+1
-4.051E-2	8.781E+0	1.903E+1
-4.214E-2	8.707E+0	1.906E+1
-5.025E-2	8.687E+0	1.896E+1
-4.538E-2	8.691E+0	1.894E+1
-4.051E-2	8.684E+0	1.919E+1
-4.214E-2	8.765E+0	1.901E+1
-4.862E-2	8.700E+0	1.906E+1
-4.700E-2	8.775E+0	1.916E+1
-4.051E-2	8.697E+0	1.890E+1
-4.214E-2	8.642E+0	1.908E+1
-4.862E-2	8.655E+0	1.913E+1
-4.862E-2	8.626E+0	1.915E+1
-4.214E-2	8.645E+0	1.912E+1
-4.214E-2	8.558E+0	1.912E+1
-4.700E-2	8.781E+0	1.921E+1
-4.700E-2	8.733E+0	1.904E+1
-4.214E-2	8.700E+0	1.907E+1
-4.051E-2	8.622E+0	1.921E+1
-5.025E-2	8.736E+0	1.909E+1
-4.700E-2	8.707E+0	1.905E+1
-4.214E-2	8.859E+0	1.906E+1
-4.051E-2	8.648E+0	1.897E+1
-4.862E-2	8.697E+0	1.914E+1
-4.700E-2	8.678E+0	1.894E+1
-4.214E-2	8.661E+0	1.898E+1
-3.889E-2	8.502E+0	1.885E+1
-4.700E-2	8.856E+0	1.899E+1
-4.700E-2	8.713E+0	1.901E+1
-3.889E-2	8.629E+0	1.906E+1
-4.376E-2	8.658E+0	1.893E+1
-4.538E-2	8.678E+0	1.913E+1
-4.700E-2	8.768E+0	1.886E+1
-4.051E-2	8.584E+0	1.915E+1
-4.214E-2	8.668E+0	1.890E+1
[truncated: 80,946 more rows]
