# Supplementary material for: Improved ANAP incorporation and VCF analysis reveal details of P2X7 current facilitation and a limited conformational interplay between ATP binding and the intracellular ballast domain
Source: eLife. 2023 Jan 4;12:e82479. doi: 10.7554/eLife.82479 (PMC9859053; doi:10.7554/eLife.82479)
Supplement: Figure 3—figure supplement 3—source data 2. [file elife-82479-fig3-figsupp3-data2.zip › Figure-3_figure-supplement-3_source-data-2/DeltaCys-constructs/l23/31.csv]

-4.249E-1	7.140E+0	1.557E+1
-4.265E-1	7.130E+0	1.570E+1
-4.282E-1	7.202E+0	1.586E+1
-4.314E-1	7.095E+0	1.565E+1
-4.249E-1	7.108E+0	1.555E+1
-4.249E-1	7.104E+0	1.564E+1
-4.282E-1	7.117E+0	1.557E+1
-4.347E-1	7.169E+0	1.554E+1
-4.265E-1	7.049E+0	1.549E+1
-4.265E-1	7.159E+0	1.557E+1
-4.265E-1	7.098E+0	1.552E+1
-4.314E-1	7.013E+0	1.552E+1
-4.265E-1	7.114E+0	1.555E+1
-4.249E-1	7.169E+0	1.559E+1
-4.298E-1	7.104E+0	1.572E+1
-4.314E-1	7.023E+0	1.560E+1
-4.233E-1	7.163E+0	1.551E+1
-4.265E-1	7.114E+0	1.580E+1
-4.298E-1	7.195E+0	1.557E+1
-4.330E-1	7.159E+0	1.559E+1
-4.265E-1	7.176E+0	1.555E+1
-4.233E-1	7.198E+0	1.558E+1
-4.314E-1	7.082E+0	1.563E+1
-4.314E-1	7.039E+0	1.562E+1
-4.265E-1	7.069E+0	1.565E+1
-4.249E-1	7.104E+0	1.556E+1
-4.314E-1	7.143E+0	1.552E+1
-4.314E-1	7.098E+0	1.562E+1
-4.265E-1	7.159E+0	1.557E+1
-4.265E-1	7.192E+0	1.560E+1
-4.314E-1	7.101E+0	1.549E+1
-4.330E-1	7.134E+0	1.560E+1
-4.282E-1	7.140E+0	1.574E+1
-4.249E-1	7.091E+0	1.554E+1
-4.314E-1	7.192E+0	1.568E+1
-4.314E-1	7.101E+0	1.562E+1
-4.249E-1	7.108E+0	1.562E+1
-4.249E-1	7.108E+0	1.580E+1
-4.314E-1	7.156E+0	1.555E+1
-4.298E-1	7.065E+0	1.570E+1
-4.265E-1	7.098E+0	1.573E+1
-4.249E-1	7.140E+0	1.567E+1
-4.298E-1	7.095E+0	1.564E+1
-4.298E-1	7.153E+0	1.562E+1
-4.265E-1	7.049E+0	1.555E+1
-4.249E-1	7.098E+0	1.568E+1
-4.314E-1	7.127E+0	1.555E+1
-4.330E-1	7.075E+0	1.558E+1
-4.265E-1	7.121E+0	1.567E+1
-4.233E-1	7.065E+0	1.576E+1
-4.298E-1	7.172E+0	1.544E+1
-4.314E-1	6.994E+0	1.552E+1
-4.282E-1	7.146E+0	1.562E+1
-4.249E-1	7.091E+0	1.558E+1
-4.314E-1	7.156E+0	1.553E+1
-4.298E-1	7.075E+0	1.555E+1
-4.282E-1	7.247E+0	1.551E+1
-4.217E-1	7.085E+0	1.559E+1
-4.314E-1	7.065E+0	1.559E+1
-4.314E-1	7.247E+0	1.575E+1
-4.265E-1	7.026E+0	1.564E+1
-4.233E-1	7.137E+0	1.544E+1
-4.298E-1	7.166E+0	1.554E+1
-4.298E-1	7.150E+0	1.573E+1
-4.265E-1	7.270E+0	1.558E+1
-4.217E-1	7.176E+0	1.558E+1
-4.298E-1	7.137E+0	1.557E+1
-4.265E-1	7.124E+0	1.563E+1
-4.282E-1	7.134E+0	1.554E+1
-4.265E-1	7.082E+0	1.555E+1
-4.330E-1	7.095E+0	1.550E+1
-4.314E-1	7.111E+0	1.574E+1
-4.265E-1	7.108E+0	1.565E+1
-4.249E-1	7.215E+0	1.549E+1
-4.298E-1	7.072E+0	1.574E+1
-4.314E-1	7.156E+0	1.555E+1
-4.265E-1	7.130E+0	1.559E+1
-4.265E-1	7.143E+0	1.554E+1
-4.314E-1	7.127E+0	1.567E+1
-4.314E-1	7.137E+0	1.556E+1
-4.249E-1	7.146E+0	1.558E+1
-4.249E-1	7.091E+0	1.567E+1
-4.314E-1	7.039E+0	1.561E+1
-4.314E-1	7.179E+0	1.549E+1
-4.265E-1	7.039E+0	1.557E+1
-4.233E-1	7.146E+0	1.561E+1
-4.314E-1	7.082E+0	1.579E+1
-4.314E-1	7.101E+0	1.568E+1
-4.265E-1	7.192E+0	1.560E+1
-4.265E-1	7.130E+0	1.576E+1
-4.282E-1	7.137E+0	1.555E+1
-4.298E-1	7.065E+0	1.558E+1
-4.265E-1	7.185E+0	1.574E+1
-4.249E-1	7.166E+0	1.569E+1
-4.314E-1	7.134E+0	1.560E+1
-4.298E-1	7.043E+0	1.568E+1
-4.298E-1	7.169E+0	1.572E+1
-4.217E-1	7.088E+0	1.553E+1
-4.314E-1	7.140E+0	1.555E+1
-4.314E-1	7.163E+0	1.573E+1
-4.282E-1	7.108E+0	1.566E+1
-4.233E-1	7.124E+0	1.561E+1
-4.282E-1	7.150E+0	1.574E+1
-4.314E-1	7.049E+0	1.567E+1
-4.298E-1	7.026E+0	1.569E+1
-4.233E-1	7.224E+0	1.574E+1
-4.282E-1	7.072E+0	1.552E+1
-4.330E-1	7.091E+0	1.571E+1
-4.282E-1	7.062E+0	1.570E+1
-4.265E-1	7.065E+0	1.545E+1
-4.282E-1	7.033E+0	1.571E+1
-4.314E-1	7.098E+0	1.561E+1
-4.265E-1	7.192E+0	1.564E+1
-4.249E-1	7.075E+0	1.558E+1
-4.282E-1	7.176E+0	1.571E+1
-4.314E-1	7.108E+0	1.552E+1
-4.249E-1	7.124E+0	1.556E+1
-4.265E-1	7.111E+0	1.556E+1
-4.298E-1	7.082E+0	1.551E+1
-4.314E-1	7.137E+0	1.567E+1
-4.249E-1	7.052E+0	1.549E+1
-4.249E-1	7.046E+0	1.548E+1
-4.298E-1	7.062E+0	1.546E+1
-4.314E-1	7.023E+0	1.558E+1
-4.265E-1	7.010E+0	1.568E+1
-4.249E-1	7.202E+0	1.560E+1
-4.282E-1	7.159E+0	1.545E+1
-4.298E-1	7.065E+0	1.583E+1
-4.282E-1	6.981E+0	1.548E+1
-4.233E-1	7.189E+0	1.582E+1
-4.282E-1	7.130E+0	1.560E+1
-4.314E-1	7.111E+0	1.556E+1
-4.249E-1	7.033E+0	1.554E+1
-4.265E-1	7.095E+0	1.556E+1
-4.298E-1	7.010E+0	1.575E+1
-4.330E-1	7.101E+0	1.575E+1
-4.265E-1	7.159E+0	1.559E+1
-4.249E-1	7.104E+0	1.555E+1
-4.282E-1	7.127E+0	1.560E+1
-4.314E-1	7.101E+0	1.562E+1
-4.282E-1	7.039E+0	1.552E+1
-4.249E-1	7.017E+0	1.555E+1
-4.282E-1	7.046E+0	1.559E+1
-4.298E-1	7.124E+0	1.561E+1
-4.249E-1	7.127E+0	1.566E+1
-4.249E-1	7.091E+0	1.564E+1
-4.314E-1	7.072E+0	1.571E+1
-4.330E-1	7.043E+0	1.574E+1
-4.282E-1	7.250E+0	1.556E+1
-4.233E-1	7.072E+0	1.553E+1
-4.282E-1	7.221E+0	1.545E+1
-4.330E-1	7.185E+0	1.546E+1
-4.265E-1	7.134E+0	1.560E+1
-4.282E-1	7.091E+0	1.546E+1
-4.282E-1	7.208E+0	1.562E+1
-4.330E-1	7.166E+0	1.574E+1
-4.265E-1	7.166E+0	1.557E+1
-4.265E-1	7.185E+0	1.554E+1
-4.282E-1	7.130E+0	1.556E+1
-4.298E-1	7.189E+0	1.551E+1
-4.249E-1	7.156E+0	1.563E+1
-4.265E-1	7.108E+0	1.559E+1
-4.298E-1	7.134E+0	1.564E+1
-4.330E-1	7.192E+0	1.548E+1
-4.282E-1	7.159E+0	1.558E+1
-4.233E-1	7.198E+0	1.551E+1
-4.282E-1	7.218E+0	1.565E+1
-4.298E-1	7.179E+0	1.553E+1
-4.265E-1	7.156E+0	1.564E+1
-4.249E-1	7.124E+0	1.558E+1
-4.265E-1	7.189E+0	1.552E+1
-4.314E-1	7.049E+0	1.562E+1
-4.249E-1	7.198E+0	1.567E+1
-4.265E-1	7.088E+0	1.567E+1
-4.298E-1	7.095E+0	1.564E+1
-4.330E-1	7.137E+0	1.547E+1
-4.249E-1	7.036E+0	1.568E+1
-4.249E-1	7.205E+0	1.562E+1
-4.282E-1	7.095E+0	1.551E+1
-4.330E-1	7.098E+0	1.558E+1
-4.282E-1	7.195E+0	1.562E+1
-4.282E-1	7.146E+0	1.564E+1
-4.282E-1	7.166E+0	1.547E+1
-4.298E-1	7.146E+0	1.578E+1
-4.298E-1	7.078E+0	1.557E+1
-4.265E-1	7.075E+0	1.571E+1
-4.265E-1	7.198E+0	1.562E+1
-4.314E-1	7.056E+0	1.581E+1
-4.282E-1	7.146E+0	1.566E+1
-4.282E-1	7.082E+0	1.551E+1
-4.265E-1	7.134E+0	1.579E+1
-4.330E-1	7.172E+0	1.571E+1
-4.249E-1	7.211E+0	1.563E+1
-4.265E-1	7.156E+0	1.564E+1
-4.298E-1	7.172E+0	1.555E+1
-4.314E-1	7.182E+0	1.552E+1
-4.265E-1	7.176E+0	1.556E+1
-4.249E-1	7.228E+0	1.555E+1
-4.282E-1	7.130E+0	1.567E+1
-4.314E-1	7.023E+0	1.569E+1
-4.265E-1	7.098E+0	1.574E+1
-4.233E-1	7.156E+0	1.539E+1
-4.314E-1	7.137E+0	1.553E+1
-4.363E-1	7.163E+0	1.547E+1
-4.265E-1	7.260E+0	1.558E+1
-4.298E-1	7.108E+0	1.559E+1
-4.298E-1	7.078E+0	1.552E+1
-4.330E-1	7.078E+0	1.565E+1
-4.265E-1	7.169E+0	1.557E+1
-4.265E-1	7.020E+0	1.558E+1
-4.314E-1	7.143E+0	1.564E+1
-4.330E-1	7.163E+0	1.557E+1
-4.249E-1	7.143E+0	1.575E+1
-4.217E-1	7.176E+0	1.566E+1
-4.314E-1	7.234E+0	1.558E+1
-4.330E-1	7.085E+0	1.561E+1
-4.265E-1	7.026E+0	1.554E+1
-4.249E-1	7.117E+0	1.565E+1
-4.298E-1	7.185E+0	1.555E+1
-4.330E-1	7.039E+0	1.544E+1
-4.282E-1	7.172E+0	1.562E+1
-4.233E-1	7.140E+0	1.562E+1
-4.298E-1	7.202E+0	1.568E+1
-4.298E-1	7.124E+0	1.567E+1
-4.282E-1	7.030E+0	1.571E+1
-4.233E-1	7.030E+0	1.563E+1
-4.298E-1	7.192E+0	1.564E+1
-4.298E-1	7.098E+0	1.561E+1
-4.282E-1	7.121E+0	1.564E+1
-4.265E-1	7.082E+0	1.571E+1
-4.314E-1	7.169E+0	1.552E+1
-4.314E-1	7.127E+0	1.562E+1
-4.298E-1	7.078E+0	1.555E+1
-4.217E-1	7.088E+0	1.559E+1
-4.298E-1	7.072E+0	1.558E+1
-4.298E-1	7.049E+0	1.563E+1
-4.282E-1	7.088E+0	1.564E+1
-4.233E-1	7.114E+0	1.567E+1
-4.298E-1	7.072E+0	1.556E+1
-4.330E-1	7.166E+0	1.557E+1
-4.282E-1	7.078E+0	1.564E+1
-4.249E-1	7.088E+0	1.567E+1
-4.330E-1	7.052E+0	1.563E+1
-4.298E-1	7.101E+0	1.549E+1
-4.265E-1	7.007E+0	1.570E+1
-4.249E-1	7.078E+0	1.579E+1
-4.298E-1	7.033E+0	1.564E+1
-4.282E-1	7.108E+0	1.551E+1
-4.298E-1	7.108E+0	1.554E+1
-4.233E-1	7.117E+0	1.567E+1
-4.314E-1	7.134E+0	1.553E+1
-4.314E-1	7.101E+0	1.579E+1
-4.265E-1	7.192E+0	1.552E+1
-4.249E-1	7.062E+0	1.581E+1
-4.298E-1	7.069E+0	1.562E+1
-4.298E-1	7.172E+0	1.554E+1
-4.298E-1	7.176E+0	1.573E+1
-4.249E-1	7.095E+0	1.560E+1
-4.314E-1	7.185E+0	1.565E+1
-4.314E-1	7.095E+0	1.567E+1
-4.265E-1	7.046E+0	1.557E+1
-4.233E-1	7.117E+0	1.556E+1
-4.298E-1	7.146E+0	1.555E+1
-4.330E-1	7.043E+0	1.560E+1
-4.282E-1	7.056E+0	1.561E+1
-4.233E-1	7.179E+0	1.555E+1
-4.282E-1	7.156E+0	1.561E+1
-4.314E-1	7.056E+0	1.555E+1
-4.282E-1	7.088E+0	1.563E+1
-4.265E-1	7.104E+0	1.577E+1
-4.298E-1	7.069E+0	1.573E+1
-4.330E-1	7.000E+0	1.544E+1
-4.265E-1	7.140E+0	1.569E+1
-4.265E-1	7.124E+0	1.567E+1
-4.314E-1	7.189E+0	1.561E+1
-4.298E-1	7.169E+0	1.561E+1
-4.265E-1	7.056E+0	1.568E+1
-4.249E-1	7.085E+0	1.568E+1
-4.298E-1	7.156E+0	1.576E+1
-4.330E-1	7.179E+0	1.568E+1
-4.265E-1	6.962E+0	1.555E+1
-4.249E-1	7.108E+0	1.561E+1
-4.298E-1	7.013E+0	1.564E+1
-4.314E-1	7.143E+0	1.567E+1
-4.314E-1	7.059E+0	1.552E+1
-4.249E-1	7.046E+0	1.568E+1
-4.298E-1	6.984E+0	1.561E+1
-4.314E-1	7.176E+0	1.544E+1
-4.265E-1	7.078E+0	1.557E+1
-4.249E-1	7.179E+0	1.561E+1
-4.298E-1	7.198E+0	1.554E+1
-4.298E-1	7.124E+0	1.558E+1
-4.298E-1	6.991E+0	1.565E+1
-4.249E-1	7.030E+0	1.559E+1
-4.282E-1	7.030E+0	1.559E+1
-4.314E-1	7.049E+0	1.572E+1
-4.282E-1	7.078E+0	1.567E+1
-4.249E-1	7.146E+0	1.563E+1
-4.282E-1	7.069E+0	1.555E+1
-4.330E-1	7.150E+0	1.570E+1
-4.282E-1	7.078E+0	1.555E+1
-4.265E-1	7.211E+0	1.556E+1
-4.282E-1	7.095E+0	1.560E+1
-4.282E-1	7.140E+0	1.539E+1
-4.249E-1	7.026E+0	1.559E+1
-4.233E-1	7.000E+0	1.549E+1
-4.249E-1	7.121E+0	1.555E+1
-4.314E-1	7.121E+0	1.576E+1
-4.282E-1	7.101E+0	1.544E+1
-4.233E-1	7.056E+0	1.570E+1
-4.298E-1	7.069E+0	1.563E+1
-4.330E-1	7.146E+0	1.567E+1
-4.265E-1	7.140E+0	1.565E+1
-4.249E-1	7.156E+0	1.570E+1
-4.282E-1	7.159E+0	1.559E+1
-4.314E-1	7.143E+0	1.560E+1
-4.249E-1	7.062E+0	1.572E+1
-4.282E-1	7.114E+0	1.556E+1
-4.282E-1	7.130E+0	1.574E+1
-4.298E-1	7.033E+0	1.556E+1
-4.265E-1	7.124E+0	1.552E+1
-4.265E-1	7.072E+0	1.572E+1
-4.282E-1	7.108E+0	1.556E+1
-4.314E-1	7.078E+0	1.556E+1
-4.298E-1	7.211E+0	1.560E+1
-4.265E-1	7.108E+0	1.550E+1
-4.314E-1	7.026E+0	1.566E+1
-4.314E-1	7.078E+0	1.558E+1
-4.249E-1	7.049E+0	1.543E+1
-4.265E-1	7.179E+0	1.565E+1
-4.282E-1	7.134E+0	1.579E+1
-4.314E-1	7.020E+0	1.550E+1
-4.282E-1	7.101E+0	1.565E+1
-4.233E-1	7.062E+0	1.550E+1
-4.282E-1	7.202E+0	1.548E+1
-4.314E-1	7.111E+0	1.566E+1
-4.249E-1	7.146E+0	1.560E+1
-4.265E-1	7.143E+0	1.576E+1
-4.265E-1	7.020E+0	1.549E+1
-4.330E-1	7.056E+0	1.560E+1
-4.265E-1	7.069E+0	1.553E+1
-4.265E-1	7.124E+0	1.550E+1
-4.282E-1	7.140E+0	1.564E+1
-4.314E-1	7.163E+0	1.555E+1
-4.249E-1	7.121E+0	1.570E+1
-4.282E-1	7.166E+0	1.557E+1
-4.282E-1	7.088E+0	1.566E+1
-4.347E-1	7.101E+0	1.578E+1
-4.298E-1	7.202E+0	1.567E+1
-4.249E-1	7.130E+0	1.571E+1
-4.282E-1	7.241E+0	1.564E+1
-4.330E-1	7.069E+0	1.551E+1
-4.282E-1	7.156E+0	1.553E+1
-4.298E-1	7.101E+0	1.555E+1
-4.298E-1	7.101E+0	1.569E+1
-4.298E-1	7.202E+0	1.554E+1
-4.265E-1	7.117E+0	1.573E+1
-4.265E-1	7.082E+0	1.567E+1
-4.265E-1	7.111E+0	1.564E+1
-4.330E-1	7.004E+0	1.555E+1
-4.265E-1	7.189E+0	1.576E+1
-4.265E-1	7.140E+0	1.549E+1
-4.282E-1	7.247E+0	1.554E+1
-4.330E-1	7.114E+0	1.561E+1
-4.265E-1	7.121E+0	1.563E+1
-4.249E-1	7.033E+0	1.559E+1
-4.282E-1	7.192E+0	1.557E+1
-4.314E-1	7.257E+0	1.564E+1
-4.265E-1	7.101E+0	1.570E+1
-4.249E-1	7.046E+0	1.567E+1
-4.249E-1	7.156E+0	1.557E+1
-4.314E-1	7.127E+0	1.547E+1
-4.265E-1	7.095E+0	1.581E+1
-4.249E-1	7.114E+0	1.559E+1
-4.265E-1	7.088E+0	1.557E+1
-4.330E-1	7.046E+0	1.555E+1
-4.282E-1	7.082E+0	1.554E+1
-4.233E-1	7.020E+0	1.557E+1
-4.282E-1	7.121E+0	1.568E+1
-4.330E-1	7.143E+0	1.554E+1
-4.249E-1	7.156E+0	1.551E+1
-4.265E-1	7.150E+0	1.572E+1
-4.282E-1	7.033E+0	1.565E+1
-4.330E-1	7.114E+0	1.563E+1
-4.282E-1	7.134E+0	1.571E+1
-4.249E-1	7.104E+0	1.575E+1
-4.298E-1	7.072E+0	1.568E+1
-4.298E-1	7.075E+0	1.560E+1
-4.282E-1	7.065E+0	1.567E+1
-4.282E-1	7.101E+0	1.567E+1
-4.265E-1	7.114E+0	1.558E+1
-4.298E-1	7.305E+0	1.566E+1
-4.265E-1	7.137E+0	1.542E+1
-4.249E-1	7.082E+0	1.567E+1
-4.314E-1	7.202E+0	1.565E+1
-4.314E-1	7.030E+0	1.569E+1
-4.282E-1	7.075E+0	1.562E+1
-4.249E-1	7.069E+0	1.578E+1
-4.249E-1	7.091E+0	1.569E+1
-4.314E-1	7.078E+0	1.561E+1
-4.298E-1	7.134E+0	1.562E+1
-4.233E-1	7.078E+0	1.554E+1
-4.282E-1	7.117E+0	1.564E+1
-4.282E-1	7.108E+0	1.560E+1
-4.282E-1	7.062E+0	1.567E+1
-4.249E-1	7.153E+0	1.562E+1
-4.298E-1	7.088E+0	1.555E+1
-4.298E-1	7.166E+0	1.552E+1
-4.265E-1	7.085E+0	1.574E+1
-4.249E-1	7.075E+0	1.550E+1
-4.298E-1	7.130E+0	1.551E+1
-4.314E-1	7.156E+0	1.558E+1
-4.298E-1	7.111E+0	1.559E+1
-4.233E-1	7.127E+0	1.570E+1
-4.298E-1	7.185E+0	1.562E+1
-4.298E-1	7.189E+0	1.569E+1
-4.249E-1	7.078E+0	1.581E+1
-4.265E-1	7.020E+0	1.560E+1
-4.298E-1	7.033E+0	1.578E+1
-4.282E-1	7.098E+0	1.565E+1
-4.282E-1	7.049E+0	1.549E+1
-4.233E-1	7.088E+0	1.567E+1
-4.298E-1	7.101E+0	1.546E+1
-4.314E-1	7.072E+0	1.559E+1
-4.282E-1	7.043E+0	1.547E+1
-4.249E-1	7.163E+0	1.550E+1
-4.298E-1	7.108E+0	1.567E+1
-4.314E-1	7.052E+0	1.583E+1
-4.282E-1	7.172E+0	1.561E+1
-4.233E-1	7.072E+0	1.566E+1
-4.265E-1	7.091E+0	1.567E+1
-4.298E-1	7.159E+0	1.556E+1
-4.298E-1	7.127E+0	1.566E+1
-4.233E-1	7.056E+0	1.549E+1
-4.314E-1	7.172E+0	1.560E+1
-4.282E-1	7.156E+0	1.555E+1
-4.314E-1	7.267E+0	1.557E+1
-4.201E-1	7.146E+0	1.570E+1
-4.282E-1	7.017E+0	1.552E+1
-4.330E-1	7.117E+0	1.565E+1
-4.282E-1	7.072E+0	1.574E+1
-4.217E-1	7.043E+0	1.568E+1
-4.265E-1	7.124E+0	1.562E+1
-4.314E-1	7.095E+0	1.554E+1
-4.282E-1	7.124E+0	1.568E+1
-4.249E-1	7.111E+0	1.571E+1
-4.298E-1	7.198E+0	1.542E+1
-4.298E-1	7.153E+0	1.567E+1
-4.282E-1	7.179E+0	1.561E+1
-4.265E-1	7.056E+0	1.568E+1
-4.265E-1	7.075E+0	1.547E+1
-4.298E-1	7.146E+0	1.569E+1
-4.314E-1	7.088E+0	1.577E+1
-4.217E-1	7.166E+0	1.552E+1
-4.265E-1	7.127E+0	1.565E+1
-4.282E-1	7.065E+0	1.555E+1
-4.265E-1	7.075E+0	1.551E+1
-4.249E-1	7.182E+0	1.560E+1
-4.298E-1	7.127E+0	1.550E+1
-4.298E-1	7.166E+0	1.571E+1
-4.282E-1	7.082E+0	1.561E+1
-4.249E-1	7.127E+0	1.576E+1
-4.330E-1	7.172E+0	1.562E+1
-4.282E-1	7.078E+0	1.558E+1
-4.298E-1	7.146E+0	1.560E+1
-4.217E-1	7.091E+0	1.560E+1
-4.298E-1	7.179E+0	1.565E+1
-4.314E-1	7.104E+0	1.557E+1
-4.249E-1	7.117E+0	1.562E+1
-4.217E-1	7.013E+0	1.563E+1
-4.282E-1	7.166E+0	1.565E+1
-4.330E-1	7.095E+0	1.557E+1
-4.265E-1	7.007E+0	1.562E+1
-4.265E-1	7.114E+0	1.552E+1
-4.298E-1	7.140E+0	1.555E+1
-4.298E-1	7.085E+0	1.562E+1
-4.265E-1	7.062E+0	1.550E+1
-4.249E-1	7.098E+0	1.556E+1
-4.249E-1	7.072E+0	1.557E+1
-4.314E-1	7.234E+0	1.567E+1
-4.282E-1	7.153E+0	1.568E+1
-4.249E-1	7.169E+0	1.547E+1
-4.282E-1	7.111E+0	1.568E+1
-4.298E-1	7.234E+0	1.552E+1
-4.298E-1	7.202E+0	1.552E+1
-4.298E-1	6.997E+0	1.568E+1
-4.282E-1	7.091E+0	1.548E+1
-4.314E-1	7.108E+0	1.572E+1
-4.265E-1	7.176E+0	1.558E+1
-4.217E-1	7.056E+0	1.565E+1
-4.282E-1	7.095E+0	1.563E+1
-4.314E-1	7.146E+0	1.553E+1
-4.249E-1	7.163E+0	1.566E+1
-4.265E-1	7.030E+0	1.560E+1
-4.265E-1	7.202E+0	1.550E+1
-4.298E-1	7.143E+0	1.562E+1
-4.298E-1	7.121E+0	1.562E+1
-4.265E-1	7.117E+0	1.568E+1
-4.314E-1	7.192E+0	1.543E+1
-4.347E-1	7.137E+0	1.559E+1
-4.265E-1	7.000E+0	1.550E+1
-4.249E-1	7.108E+0	1.581E+1
-4.249E-1	7.182E+0	1.556E+1
-4.330E-1	7.059E+0	1.556E+1
-4.298E-1	7.134E+0	1.566E+1
-4.249E-1	7.104E+0	1.566E+1
-4.265E-1	7.140E+0	1.562E+1
-4.314E-1	7.091E+0	1.573E+1
-4.233E-1	7.134E+0	1.563E+1
-4.265E-1	7.088E+0	1.568E+1
-4.298E-1	7.010E+0	1.557E+1
-4.314E-1	7.195E+0	1.561E+1
-4.282E-1	7.065E+0	1.566E+1
-4.265E-1	7.117E+0	1.574E+1
-4.298E-1	7.065E+0	1.553E+1
-4.314E-1	7.052E+0	1.565E+1
-4.265E-1	7.202E+0	1.559E+1
-4.233E-1	7.140E+0	1.550E+1
-4.265E-1	7.075E+0	1.558E+1
-4.363E-1	7.176E+0	1.556E+1
-4.265E-1	7.202E+0	1.571E+1
-4.249E-1	7.137E+0	1.551E+1
-4.298E-1	7.146E+0	1.580E+1
-4.314E-1	7.234E+0	1.549E+1
-4.282E-1	7.159E+0	1.551E+1
-4.265E-1	7.159E+0	1.561E+1
-4.282E-1	7.010E+0	1.560E+1
-4.347E-1	7.130E+0	1.573E+1
-4.282E-1	7.163E+0	1.573E+1
-4.265E-1	6.984E+0	1.557E+1
-4.265E-1	7.127E+0	1.560E+1
-4.347E-1	7.159E+0	1.566E+1
-4.233E-1	7.043E+0	1.556E+1
-4.282E-1	7.192E+0	1.557E+1
-4.217E-1	7.117E+0	1.558E+1
-4.330E-1	7.185E+0	1.573E+1
-4.265E-1	7.241E+0	1.546E+1
-4.265E-1	7.020E+0	1.556E+1
-4.282E-1	7.124E+0	1.552E+1
-4.330E-1	7.153E+0	1.558E+1
-4.282E-1	7.224E+0	1.565E+1
-4.265E-1	7.198E+0	1.561E+1
-4.282E-1	7.098E+0	1.559E+1
-4.330E-1	7.124E+0	1.557E+1
-4.265E-1	7.202E+0	1.568E+1
-4.233E-1	7.182E+0	1.554E+1
-4.265E-1	7.146E+0	1.562E+1
-4.298E-1	7.033E+0	1.541E+1
-4.249E-1	7.176E+0	1.552E+1
-4.265E-1	7.159E+0	1.558E+1
-4.282E-1	7.153E+0	1.562E+1
-4.314E-1	7.189E+0	1.575E+1
-4.282E-1	7.146E+0	1.557E+1
-4.249E-1	7.179E+0	1.552E+1
-4.265E-1	6.965E+0	1.569E+1
-4.314E-1	7.091E+0	1.556E+1
-4.265E-1	7.172E+0	1.558E+1
-4.249E-1	7.088E+0	1.565E+1
-4.249E-1	7.163E+0	1.577E+1
-4.314E-1	7.020E+0	1.566E+1
-4.282E-1	7.159E+0	1.559E+1
-4.233E-1	7.150E+0	1.562E+1
-4.298E-1	7.185E+0	1.551E+1
-4.330E-1	7.117E+0	1.560E+1
-4.282E-1	7.036E+0	1.542E+1
-4.233E-1	7.121E+0	1.564E+1
-4.265E-1	7.056E+0	1.566E+1
-4.298E-1	7.114E+0	1.555E+1
-4.265E-1	7.140E+0	1.570E+1
-4.265E-1	7.085E+0	1.551E+1
-4.265E-1	7.153E+0	1.572E+1
-4.314E-1	7.176E+0	1.556E+1
-4.265E-1	7.150E+0	1.561E+1
-4.265E-1	7.124E+0	1.561E+1
-4.282E-1	7.140E+0	1.569E+1
-4.298E-1	7.137E+0	1.566E+1
-4.282E-1	7.121E+0	1.557E+1
-4.265E-1	7.185E+0	1.561E+1
-4.249E-1	7.033E+0	1.553E+1
-4.314E-1	7.117E+0	1.562E+1
-4.314E-1	7.065E+0	1.554E+1
-4.201E-1	7.143E+0	1.559E+1
-4.282E-1	7.091E+0	1.564E+1
-4.298E-1	7.140E+0	1.560E+1
-4.314E-1	7.166E+0	1.557E+1
-4.249E-1	7.195E+0	1.565E+1
-4.282E-1	7.026E+0	1.555E+1
-4.298E-1	7.163E+0	1.553E+1
-4.265E-1	7.043E+0	1.572E+1
-4.249E-1	7.267E+0	1.573E+1
-4.265E-1	7.114E+0	1.554E+1
-4.298E-1	7.069E+0	1.569E+1
-4.265E-1	7.056E+0	1.552E+1
-4.249E-1	7.075E+0	1.552E+1
-4.282E-1	7.117E+0	1.559E+1
-4.282E-1	7.091E+0	1.569E+1
-4.298E-1	7.198E+0	1.557E+1
-4.233E-1	7.056E+0	1.558E+1
-4.298E-1	7.176E+0	1.554E+1
-4.298E-1	7.205E+0	1.556E+1
-4.265E-1	7.169E+0	1.546E+1
-4.201E-1	7.078E+0	1.560E+1
-4.282E-1	7.078E+0	1.557E+1
-4.330E-1	7.091E+0	1.567E+1
-4.298E-1	7.137E+0	1.564E+1
-4.249E-1	7.221E+0	1.545E+1
-4.249E-1	7.108E+0	1.548E+1
-4.314E-1	7.059E+0	1.561E+1
-4.282E-1	7.156E+0	1.569E+1
-4.249E-1	7.137E+0	1.553E+1
-4.265E-1	7.088E+0	1.565E+1
-4.298E-1	7.150E+0	1.565E+1
-4.298E-1	7.163E+0	1.553E+1
-4.217E-1	6.971E+0	1.567E+1
-4.282E-1	7.072E+0	1.570E+1
-4.298E-1	7.091E+0	1.567E+1
-4.298E-1	7.124E+0	1.567E+1
-4.233E-1	7.069E+0	1.558E+1
-4.314E-1	7.134E+0	1.560E+1
-4.330E-1	7.095E+0	1.551E+1
-4.282E-1	7.218E+0	1.554E+1
-4.233E-1	7.198E+0	1.554E+1
-4.282E-1	7.211E+0	1.553E+1
-4.298E-1	7.095E+0	1.570E+1
-4.298E-1	7.085E+0	1.562E+1
-4.265E-1	7.208E+0	1.551E+1
-4.298E-1	7.082E+0	1.547E+1
-4.314E-1	7.150E+0	1.559E+1
-4.282E-1	7.033E+0	1.562E+1
-4.249E-1	7.189E+0	1.542E+1
-4.265E-1	7.117E+0	1.552E+1
-4.282E-1	7.137E+0	1.560E+1
-4.298E-1	7.179E+0	1.555E+1
-4.233E-1	7.082E+0	1.570E+1
-4.265E-1	7.036E+0	1.562E+1
-4.298E-1	7.104E+0	1.566E+1
-4.298E-1	7.078E+0	1.555E+1
-4.249E-1	7.104E+0	1.562E+1
-4.282E-1	7.039E+0	1.554E+1
-4.314E-1	7.101E+0	1.555E+1
-4.298E-1	7.104E+0	1.567E+1
-4.233E-1	7.130E+0	1.562E+1
-4.265E-1	7.085E+0	1.568E+1
-4.298E-1	7.140E+0	1.562E+1
-4.265E-1	7.172E+0	1.557E+1
-4.265E-1	7.049E+0	1.547E+1
-4.265E-1	7.140E+0	1.557E+1
-4.314E-1	7.195E+0	1.563E+1
-4.282E-1	6.988E+0	1.554E+1
-4.233E-1	7.117E+0	1.557E+1
-4.249E-1	7.143E+0	1.563E+1
-4.314E-1	7.082E+0	1.560E+1
-4.282E-1	7.091E+0	1.557E+1
-4.233E-1	7.085E+0	1.568E+1
-4.265E-1	7.143E+0	1.561E+1
-4.282E-1	7.004E+0	1.562E+1
-4.282E-1	7.143E+0	1.566E+1
-4.265E-1	7.134E+0	1.569E+1
-4.265E-1	7.069E+0	1.557E+1
-4.330E-1	7.088E+0	1.574E+1
-4.265E-1	7.228E+0	1.546E+1
-4.282E-1	7.182E+0	1.564E+1
-4.314E-1	7.140E+0	1.568E+1
-4.314E-1	7.101E+0	1.560E+1
-4.282E-1	7.033E+0	1.568E+1
-4.249E-1	7.085E+0	1.560E+1
-4.265E-1	6.994E+0	1.568E+1
-4.314E-1	7.085E+0	1.563E+1
-4.265E-1	7.043E+0	1.561E+1
-4.265E-1	7.101E+0	1.566E+1
-4.282E-1	7.176E+0	1.564E+1
-4.347E-1	7.101E+0	1.554E+1
-4.265E-1	7.088E+0	1.561E+1
-4.265E-1	7.108E+0	1.578E+1
-4.265E-1	7.082E+0	1.565E+1
-4.298E-1	7.065E+0	1.535E+1
-4.265E-1	7.085E+0	1.560E+1
-4.249E-1	7.156E+0	1.547E+1
-4.249E-1	7.062E+0	1.548E+1
-4.314E-1	7.052E+0	1.550E+1
-4.265E-1	7.036E+0	1.553E+1
-4.265E-1	7.023E+0	1.576E+1
-4.249E-1	7.140E+0	1.551E+1
-4.347E-1	7.069E+0	1.550E+1
-4.282E-1	7.095E+0	1.569E+1
-4.265E-1	7.104E+0	1.559E+1
-4.265E-1	7.098E+0	1.562E+1
-4.314E-1	7.072E+0	1.570E+1
-4.282E-1	7.117E+0	1.563E+1
-4.265E-1	7.104E+0	1.566E+1
-4.298E-1	7.159E+0	1.563E+1
-4.282E-1	6.984E+0	1.562E+1
-4.298E-1	7.208E+0	1.556E+1
-4.249E-1	7.030E+0	1.562E+1
-4.265E-1	7.127E+0	1.562E+1
-4.282E-1	7.179E+0	1.531E+1
-4.265E-1	7.143E+0	1.559E+1
-4.249E-1	7.049E+0	1.554E+1
-4.233E-1	7.085E+0	1.570E+1
-4.330E-1	7.202E+0	1.562E+1
-4.265E-1	6.981E+0	1.564E+1
-4.249E-1	7.244E+0	1.573E+1
-4.265E-1	7.052E+0	1.575E+1
-4.314E-1	7.169E+0	1.548E+1
-4.282E-1	7.153E+0	1.572E+1
-4.265E-1	7.153E+0	1.569E+1
-4.282E-1	7.218E+0	1.555E+1
-4.282E-1	7.179E+0	1.560E+1
-4.282E-1	7.140E+0	1.564E+1
-4.265E-1	7.023E+0	1.558E+1
-4.282E-1	7.111E+0	1.567E+1
-4.330E-1	7.101E+0	1.581E+1
-4.282E-1	7.069E+0	1.552E+1
-4.249E-1	7.159E+0	1.572E+1
-4.249E-1	7.056E+0	1.565E+1
-4.330E-1	7.150E+0	1.557E+1
-4.282E-1	7.263E+0	1.560E+1
-4.265E-1	7.166E+0	1.555E+1
-4.265E-1	7.182E+0	1.551E+1
-4.330E-1	7.130E+0	1.568E+1
-4.298E-1	7.176E+0	1.553E+1
-4.233E-1	7.075E+0	1.553E+1
-4.249E-1	7.056E+0	1.563E+1
-4.314E-1	7.052E+0	1.551E+1
-4.282E-1	7.117E+0	1.565E+1
-4.233E-1	7.091E+0	1.571E+1
-4.282E-1	7.072E+0	1.555E+1
-4.314E-1	7.007E+0	1.567E+1
-4.282E-1	7.163E+0	1.566E+1
-4.249E-1	7.179E+0	1.557E+1
-4.282E-1	7.140E+0	1.565E+1
-4.298E-1	7.059E+0	1.571E+1
-4.265E-1	7.121E+0	1.559E+1
-4.233E-1	7.095E+0	1.561E+1
-4.265E-1	7.176E+0	1.550E+1
-4.298E-1	7.085E+0	1.560E+1
-4.282E-1	7.017E+0	1.568E+1
-4.282E-1	6.994E+0	1.556E+1
-4.265E-1	7.069E+0	1.559E+1
-4.298E-1	7.143E+0	1.553E+1
-4.298E-1	7.101E+0	1.574E+1
-4.265E-1	7.036E+0	1.558E+1
-4.282E-1	7.176E+0	1.547E+1
-4.314E-1	7.146E+0	1.563E+1
-4.282E-1	7.069E+0	1.573E+1
-4.233E-1	7.098E+0	1.565E+1
-4.265E-1	7.124E+0	1.557E+1
-4.314E-1	7.208E+0	1.548E+1
-4.249E-1	7.124E+0	1.551E+1
-4.233E-1	7.182E+0	1.565E+1
-4.282E-1	7.159E+0	1.539E+1
-4.314E-1	7.046E+0	1.569E+1
-4.282E-1	7.172E+0	1.554E+1
-4.249E-1	6.997E+0	1.554E+1
-4.265E-1	7.065E+0	1.585E+1
-4.314E-1	7.176E+0	1.556E+1
-4.314E-1	7.095E+0	1.560E+1
-4.249E-1	7.101E+0	1.557E+1
-4.265E-1	7.095E+0	1.560E+1
-4.314E-1	7.127E+0	1.548E+1
-4.282E-1	7.049E+0	1.550E+1
-4.233E-1	7.065E+0	1.561E+1
-4.282E-1	7.078E+0	1.553E+1
-4.330E-1	7.111E+0	1.568E+1
-4.314E-1	7.195E+0	1.559E+1
-4.217E-1	7.198E+0	1.564E+1
-4.265E-1	7.127E+0	1.570E+1
-4.314E-1	7.137E+0	1.571E+1
-4.282E-1	7.078E+0	1.560E+1
-4.265E-1	7.075E+0	1.551E+1
-4.298E-1	7.189E+0	1.557E+1
-4.330E-1	7.030E+0	1.566E+1
-4.298E-1	7.052E+0	1.565E+1
-4.249E-1	7.208E+0	1.558E+1
-4.298E-1	7.163E+0	1.563E+1
-4.298E-1	7.124E+0	1.565E+1
-4.298E-1	7.166E+0	1.560E+1
-4.265E-1	7.215E+0	1.559E+1
-4.298E-1	7.091E+0	1.556E+1
-4.298E-1	7.111E+0	1.549E+1
-4.265E-1	7.091E+0	1.559E+1
-4.249E-1	7.134E+0	1.579E+1
-4.282E-1	7.078E+0	1.561E+1
-4.314E-1	7.156E+0	1.570E+1
-4.330E-1	7.241E+0	1.562E+1
-4.233E-1	7.104E+0	1.576E+1
-4.298E-1	7.117E+0	1.564E+1
-4.314E-1	7.095E+0	1.549E+1
-4.298E-1	7.069E+0	1.559E+1
-4.249E-1	7.159E+0	1.556E+1
-4.282E-1	7.231E+0	1.554E+1
-4.298E-1	7.082E+0	1.563E+1
-4.282E-1	7.088E+0	1.563E+1
-4.249E-1	7.117E+0	1.560E+1
-4.249E-1	7.052E+0	1.565E+1
-4.298E-1	7.224E+0	1.563E+1
-4.265E-1	7.114E+0	1.568E+1
-4.282E-1	7.104E+0	1.542E+1
-4.282E-1	7.192E+0	1.557E+1
-4.314E-1	7.101E+0	1.572E+1
-4.298E-1	7.185E+0	1.545E+1
-4.249E-1	7.026E+0	1.566E+1
-4.282E-1	7.150E+0	1.563E+1
-4.330E-1	7.091E+0	1.556E+1
-4.298E-1	7.069E+0	1.555E+1
-4.249E-1	7.062E+0	1.555E+1
-4.265E-1	7.065E+0	1.569E+1
-4.298E-1	7.101E+0	1.563E+1
-4.298E-1	7.153E+0	1.562E+1
-4.217E-1	7.072E+0	1.566E+1
-4.282E-1	7.078E+0	1.573E+1
-4.347E-1	7.059E+0	1.549E+1
-4.314E-1	7.095E+0	1.555E+1
-4.217E-1	7.146E+0	1.571E+1
-4.282E-1	7.026E+0	1.561E+1
-4.314E-1	7.062E+0	1.558E+1
-4.298E-1	7.020E+0	1.570E+1
-4.249E-1	7.030E+0	1.567E+1
-4.282E-1	7.163E+0	1.567E+1
-4.347E-1	7.254E+0	1.571E+1
-4.298E-1	7.007E+0	1.575E+1
-4.249E-1	7.065E+0	1.573E+1
-4.314E-1	7.085E+0	1.557E+1
-4.314E-1	7.189E+0	1.558E+1
-4.298E-1	7.221E+0	1.560E+1
-4.298E-1	7.078E+0	1.551E+1
-4.249E-1	7.114E+0	1.560E+1
-4.265E-1	7.127E+0	1.563E+1
-4.282E-1	7.075E+0	1.536E+1
-4.249E-1	7.224E+0	1.556E+1
-4.249E-1	7.163E+0	1.549E+1
-4.298E-1	7.104E+0	1.553E+1
-4.298E-1	7.247E+0	1.557E+1
-4.265E-1	7.091E+0	1.556E+1
-4.265E-1	7.095E+0	1.558E+1
-4.330E-1	7.082E+0	1.555E+1
-4.282E-1	7.088E+0	1.561E+1
-4.249E-1	7.228E+0	1.564E+1
-4.282E-1	7.179E+0	1.558E+1
-4.314E-1	7.039E+0	1.559E+1
-4.282E-1	7.179E+0	1.569E+1
-4.265E-1	7.046E+0	1.562E+1
-4.265E-1	7.114E+0	1.574E+1
-4.298E-1	7.121E+0	1.565E+1
-4.282E-1	7.111E+0	1.563E+1
-4.249E-1	7.156E+0	1.570E+1
-4.249E-1	7.134E+0	1.568E+1
-4.330E-1	7.085E+0	1.556E+1
-4.282E-1	7.049E+0	1.561E+1
-4.249E-1	7.153E+0	1.567E+1
-4.265E-1	6.926E+0	1.562E+1
-4.330E-1	7.026E+0	1.567E+1
-4.314E-1	7.117E+0	1.556E+1
-4.233E-1	7.017E+0	1.562E+1
-4.249E-1	7.176E+0	1.576E+1
-4.330E-1	7.078E+0	1.553E+1
-4.298E-1	7.056E+0	1.562E+1
-4.249E-1	7.146E+0	1.556E+1
-4.265E-1	7.056E+0	1.566E+1
-4.347E-1	7.176E+0	1.556E+1
-4.298E-1	7.221E+0	1.558E+1
-4.265E-1	7.108E+0	1.559E+1
-4.249E-1	7.062E+0	1.556E+1
-4.330E-1	7.163E+0	1.556E+1
-4.314E-1	7.059E+0	1.557E+1
-4.282E-1	7.140E+0	1.557E+1
-4.249E-1	7.130E+0	1.567E+1
-4.330E-1	6.988E+0	1.550E+1
-4.265E-1	7.007E+0	1.568E+1
-4.265E-1	7.146E+0	1.556E+1
-4.265E-1	7.114E+0	1.562E+1
-4.314E-1	7.257E+0	1.557E+1
-4.298E-1	7.117E+0	1.560E+1
-4.282E-1	7.130E+0	1.589E+1
-4.249E-1	7.039E+0	1.562E+1
-4.330E-1	7.163E+0	1.545E+1
-4.282E-1	7.169E+0	1.565E+1
-4.233E-1	7.237E+0	1.550E+1
-4.249E-1	7.156E+0	1.567E+1
-4.330E-1	7.030E+0	1.546E+1
-4.282E-1	7.208E+0	1.557E+1
-4.233E-1	7.088E+0	1.560E+1
-4.249E-1	7.185E+0	1.555E+1
-4.330E-1	7.146E+0	1.557E+1
-4.282E-1	7.069E+0	1.566E+1
-4.265E-1	7.078E+0	1.557E+1
-4.282E-1	7.036E+0	1.565E+1
-4.314E-1	7.104E+0	1.561E+1
-4.282E-1	7.234E+0	1.544E+1
-4.265E-1	7.140E+0	1.562E+1
-4.265E-1	7.140E+0	1.558E+1
-4.330E-1	7.198E+0	1.550E+1
-4.298E-1	7.121E+0	1.565E+1
-4.265E-1	7.085E+0	1.544E+1
-4.265E-1	7.065E+0	1.573E+1
-4.330E-1	7.095E+0	1.554E+1
-4.314E-1	7.189E+0	1.554E+1
-4.282E-1	7.156E+0	1.550E+1
-4.249E-1	7.114E+0	1.568E+1
-4.314E-1	7.098E+0	1.567E+1
-4.282E-1	7.046E+0	1.548E+1
-4.282E-1	7.039E+0	1.555E+1
-4.265E-1	7.017E+0	1.563E+1
-4.330E-1	7.124E+0	1.563E+1
-4.298E-1	7.156E+0	1.560E+1
-4.233E-1	7.108E+0	1.551E+1
-4.265E-1	7.146E+0	1.553E+1
-4.298E-1	7.065E+0	1.577E+1
-4.282E-1	7.244E+0	1.555E+1
-4.298E-1	7.065E+0	1.578E+1
-4.282E-1	7.075E+0	1.574E+1
-4.330E-1	7.130E+0	1.571E+1
-4.282E-1	7.056E+0	1.559E+1
-4.249E-1	7.166E+0	1.561E+1
-4.282E-1	7.211E+0	1.560E+1
-4.298E-1	7.049E+0	1.549E+1
-4.265E-1	7.166E+0	1.562E+1
-4.233E-1	7.117E+0	1.556E+1
-4.249E-1	7.189E+0	1.564E+1
-4.298E-1	7.101E+0	1.567E+1
-4.282E-1	7.072E+0	1.563E+1
-4.249E-1	7.017E+0	1.562E+1
-4.249E-1	7.049E+0	1.566E+1
-4.282E-1	7.075E+0	1.570E+1
-4.298E-1	7.108E+0	1.563E+1
-4.249E-1	7.020E+0	1.555E+1
-4.249E-1	7.153E+0	1.555E+1
-4.298E-1	7.075E+0	1.551E+1
-4.265E-1	7.072E+0	1.571E+1
-4.265E-1	7.137E+0	1.571E+1
-4.265E-1	7.153E+0	1.549E+1
-4.298E-1	7.172E+0	1.572E+1
-4.298E-1	7.085E+0	1.564E+1
-4.249E-1	7.091E+0	1.553E+1
-4.249E-1	7.130E+0	1.566E+1
-4.282E-1	7.189E+0	1.577E+1
-4.298E-1	7.146E+0	1.550E+1
-4.217E-1	7.095E+0	1.580E+1
-4.249E-1	7.198E+0	1.569E+1
-4.314E-1	7.270E+0	1.555E+1
-4.265E-1	7.111E+0	1.560E+1
-4.249E-1	7.124E+0	1.550E+1
-4.282E-1	7.224E+0	1.553E+1
-4.314E-1	7.056E+0	1.560E+1
-4.314E-1	7.159E+0	1.578E+1
-4.233E-1	7.143E+0	1.567E+1
-4.298E-1	7.198E+0	1.554E+1
-4.282E-1	7.049E+0	1.565E+1
-4.282E-1	7.013E+0	1.553E+1
-4.249E-1	7.140E+0	1.560E+1
-4.265E-1	7.176E+0	1.571E+1
-4.298E-1	7.127E+0	1.559E+1
-4.314E-1	7.124E+0	1.573E+1
-4.233E-1	7.169E+0	1.559E+1
-4.265E-1	7.137E+0	1.554E+1
-4.298E-1	7.059E+0	1.579E+1
-4.314E-1	7.072E+0	1.555E+1
-4.233E-1	7.095E+0	1.572E+1
-4.282E-1	7.166E+0	1.551E+1
-4.298E-1	7.134E+0	1.567E+1
-4.298E-1	7.156E+0	1.571E+1
-4.233E-1	7.059E+0	1.554E+1
-4.282E-1	7.039E+0	1.556E+1
-4.298E-1	6.988E+0	1.556E+1
-4.298E-1	7.189E+0	1.560E+1
-4.249E-1	7.156E+0	1.571E+1
-4.298E-1	7.150E+0	1.553E+1
-4.314E-1	7.088E+0	1.575E+1
-4.282E-1	7.111E+0	1.564E+1
-4.249E-1	7.033E+0	1.564E+1
-4.282E-1	7.091E+0	1.563E+1
-4.314E-1	7.143E+0	1.563E+1
-4.330E-1	7.150E+0	1.574E+1
-4.249E-1	7.036E+0	1.579E+1
-4.282E-1	7.026E+0	1.566E+1
-4.298E-1	7.127E+0	1.559E+1
-4.314E-1	7.085E+0	1.566E+1
-4.265E-1	7.172E+0	1.581E+1
-4.265E-1	7.036E+0	1.554E+1
-4.314E-1	7.124E+0	1.564E+1
-4.298E-1	7.159E+0	1.564E+1
-4.217E-1	7.010E+0	1.563E+1
-4.233E-1	7.121E+0	1.554E+1
-4.330E-1	7.121E+0	1.564E+1
-4.298E-1	7.185E+0	1.563E+1
-4.233E-1	7.124E+0	1.559E+1
-4.249E-1	7.127E+0	1.549E+1
-4.314E-1	7.124E+0	1.560E+1
-4.298E-1	7.146E+0	1.562E+1
-4.249E-1	7.043E+0	1.589E+1
-4.282E-1	6.968E+0	1.554E+1
-4.314E-1	7.124E+0	1.566E+1
-4.298E-1	7.104E+0	1.567E+1
-4.233E-1	7.198E+0	1.551E+1
-4.217E-1	7.134E+0	1.556E+1
-4.314E-1	7.095E+0	1.563E+1
-4.298E-1	7.143E+0	1.565E+1
-4.249E-1	7.189E+0	1.572E+1
-4.282E-1	7.137E+0	1.559E+1
-4.330E-1	7.192E+0	1.568E+1
-4.314E-1	7.062E+0	1.562E+1
-4.265E-1	7.101E+0	1.563E+1
-4.233E-1	7.075E+0	1.554E+1
-4.330E-1	7.111E+0	1.573E+1
-4.282E-1	7.205E+0	1.570E+1
-4.233E-1	7.065E+0	1.551E+1
-4.282E-1	7.004E+0	1.538E+1
-4.330E-1	7.098E+0	1.554E+1
-4.298E-1	7.108E+0	1.568E+1
-4.233E-1	7.176E+0	1.565E+1
-4.249E-1	7.069E+0	1.552E+1
-4.314E-1	7.098E+0	1.570E+1
-4.265E-1	6.997E+0	1.556E+1
-4.265E-1	7.098E+0	1.568E+1
-4.265E-1	7.091E+0	1.555E+1
-4.298E-1	7.069E+0	1.572E+1
-4.282E-1	7.046E+0	1.551E+1
-4.249E-1	7.033E+0	1.552E+1
-4.249E-1	7.052E+0	1.548E+1
-4.298E-1	7.228E+0	1.553E+1
-4.298E-1	7.150E+0	1.536E+1
-4.233E-1	7.205E+0	1.564E+1
-4.249E-1	7.039E+0	1.578E+1
-4.314E-1	7.111E+0	1.554E+1
-4.282E-1	7.127E+0	1.580E+1
-4.249E-1	7.211E+0	1.562E+1
-4.249E-1	7.078E+0	1.569E+1
-4.298E-1	7.127E+0	1.551E+1
-4.298E-1	7.121E+0	1.568E+1
-4.282E-1	7.082E+0	1.565E+1
-4.249E-1	7.121E+0	1.544E+1
-4.298E-1	7.069E+0	1.551E+1
-4.298E-1	7.004E+0	1.575E+1
-4.282E-1	7.069E+0	1.547E+1
-4.265E-1	7.124E+0	1.555E+1
-4.314E-1	7.082E+0	1.547E+1
-4.298E-1	7.124E+0	1.559E+1
-4.265E-1	7.065E+0	1.564E+1
-4.265E-1	7.153E+0	1.556E+1
-4.330E-1	7.179E+0	1.555E+1
-4.298E-1	7.211E+0	1.564E+1
-4.298E-1	7.078E+0	1.565E+1
-4.233E-1	7.166E+0	1.562E+1
-4.330E-1	7.121E+0	1.544E+1
-4.314E-1	7.163E+0	1.559E+1
-4.282E-1	7.140E+0	1.567E+1
-4.265E-1	7.130E+0	1.562E+1
-4.330E-1	7.059E+0	1.559E+1
-4.282E-1	7.108E+0	1.559E+1
-4.265E-1	7.153E+0	1.571E+1
-4.249E-1	7.127E+0	1.560E+1
-4.347E-1	7.043E+0	1.560E+1
-4.282E-1	7.166E+0	1.558E+1
-4.249E-1	7.189E+0	1.566E+1
-4.217E-1	7.095E+0	1.569E+1
-4.330E-1	7.036E+0	1.550E+1
-4.298E-1	7.049E+0	1.560E+1
-4.233E-1	7.215E+0	1.559E+1
-4.249E-1	7.039E+0	1.563E+1
-4.330E-1	7.176E+0	1.554E+1
-4.282E-1	7.159E+0	1.568E+1
-4.265E-1	7.244E+0	1.555E+1
-4.249E-1	7.111E+0	1.575E+1
-4.298E-1	7.124E+0	1.544E+1
-4.282E-1	7.208E+0	1.578E+1
-4.265E-1	7.172E+0	1.556E+1
-4.265E-1	7.049E+0	1.571E+1
-4.314E-1	7.088E+0	1.567E+1
-4.298E-1	7.091E+0	1.573E+1
-4.282E-1	7.127E+0	1.552E+1
-4.265E-1	7.166E+0	1.552E+1
-4.314E-1	7.056E+0	1.567E+1
-4.314E-1	7.088E+0	1.562E+1
-4.265E-1	7.088E+0	1.566E+1
-4.282E-1	7.134E+0	1.542E+1
-4.298E-1	7.056E+0	1.550E+1
-4.298E-1	7.082E+0	1.572E+1
-4.282E-1	7.114E+0	1.565E+1
-4.282E-1	7.176E+0	1.562E+1
-4.298E-1	7.172E+0	1.542E+1
-4.330E-1	7.221E+0	1.555E+1
-4.233E-1	7.098E+0	1.548E+1
-4.265E-1	7.140E+0	1.565E+1
-4.330E-1	7.052E+0	1.560E+1
-4.298E-1	7.095E+0	1.555E+1
-4.249E-1	7.104E+0	1.570E+1
-4.282E-1	7.192E+0	1.562E+1
-4.298E-1	6.968E+0	1.556E+1
-4.298E-1	7.202E+0	1.557E+1
-4.265E-1	7.176E+0	1.572E+1
-4.265E-1	7.150E+0	1.554E+1
-4.314E-1	6.997E+0	1.559E+1
-4.298E-1	7.143E+0	1.562E+1
-4.265E-1	7.108E+0	1.575E+1
-4.265E-1	7.036E+0	1.562E+1
-4.282E-1	7.082E+0	1.563E+1
-4.314E-1	7.043E+0	1.561E+1
-4.265E-1	7.088E+0	1.572E+1
-4.265E-1	7.088E+0	1.562E+1
-4.314E-1	7.065E+0	1.572E+1
-4.314E-1	7.114E+0	1.570E+1
-4.249E-1	7.185E+0	1.557E+1
-4.249E-1	7.134E+0	1.570E+1
-4.314E-1	7.091E+0	1.565E+1
-4.298E-1	7.017E+0	1.559E+1
-4.249E-1	7.043E+0	1.568E+1
-4.249E-1	7.033E+0	1.561E+1
-4.330E-1	7.098E+0	1.565E+1
-4.298E-1	7.065E+0	1.555E+1
-4.233E-1	7.143E+0	1.576E+1
-4.265E-1	7.124E+0	1.562E+1
-4.314E-1	7.159E+0	1.553E+1
-4.330E-1	7.036E+0	1.574E+1
-4.233E-1	7.166E+0	1.564E+1
-4.282E-1	7.150E+0	1.561E+1
-4.282E-1	7.030E+0	1.557E+1
-4.298E-1	7.062E+0	1.550E+1
-4.265E-1	7.088E+0	1.562E+1
-4.282E-1	7.140E+0	1.550E+1
-4.282E-1	7.124E+0	1.560E+1
-4.298E-1	7.078E+0	1.565E+1
-4.265E-1	7.069E+0	1.569E+1
-4.265E-1	7.137E+0	1.554E+1
-4.298E-1	7.185E+0	1.551E+1
-4.314E-1	7.091E+0	1.556E+1
-4.233E-1	7.049E+0	1.556E+1
-4.265E-1	7.143E+0	1.563E+1
-4.282E-1	7.215E+0	1.549E+1
-4.298E-1	7.065E+0	1.561E+1
-4.249E-1	7.091E+0	1.560E+1
-4.282E-1	7.260E+0	1.557E+1
-4.298E-1	7.104E+0	1.552E+1
-4.298E-1	7.124E+0	1.558E+1
-4.217E-1	7.075E+0	1.545E+1
-4.265E-1	7.085E+0	1.553E+1
-4.314E-1	7.039E+0	1.552E+1
-4.330E-1	7.156E+0	1.557E+1
-4.265E-1	7.176E+0	1.555E+1
-4.298E-1	7.091E+0	1.558E+1
-4.298E-1	7.140E+0	1.566E+1
-4.314E-1	7.069E+0	1.560E+1
-4.233E-1	7.202E+0	1.557E+1
-4.282E-1	7.114E+0	1.556E+1
-4.314E-1	7.156E+0	1.577E+1
-4.282E-1	7.114E+0	1.565E+1
-4.249E-1	7.150E+0	1.541E+1
-4.265E-1	7.153E+0	1.563E+1
-4.265E-1	7.134E+0	1.560E+1
-4.314E-1	6.994E+0	1.551E+1
-4.265E-1	7.023E+0	1.549E+1
-4.249E-1	7.062E+0	1.561E+1
-4.298E-1	7.137E+0	1.556E+1
-4.314E-1	7.010E+0	1.551E+1
-4.217E-1	7.111E+0	1.570E+1
-4.282E-1	6.988E+0	1.565E+1
-4.314E-1	7.069E+0	1.557E+1
-4.282E-1	7.146E+0	1.570E+1
-4.233E-1	7.033E+0	1.571E+1
-4.265E-1	6.965E+0	1.559E+1
-4.282E-1	7.091E+0	1.555E+1
-4.314E-1	7.198E+0	1.550E+1
-4.249E-1	7.104E+0	1.571E+1
-4.282E-1	7.091E+0	1.547E+1
-4.265E-1	7.146E+0	1.560E+1
-4.282E-1	7.124E+0	1.562E+1
-4.249E-1	7.224E+0	1.553E+1
-4.249E-1	7.234E+0	1.556E+1
-4.282E-1	7.124E+0	1.575E+1
-4.298E-1	7.098E+0	1.558E+1
-4.249E-1	7.124E+0	1.560E+1
-4.233E-1	7.000E+0	1.547E+1
-4.314E-1	7.163E+0	1.559E+1
-4.298E-1	7.124E+0	1.538E+1
-4.249E-1	7.030E+0	1.556E+1
-4.249E-1	7.159E+0	1.577E+1
-4.298E-1	7.172E+0	1.562E+1
-4.298E-1	7.108E+0	1.557E+1
-4.249E-1	7.056E+0	1.569E+1
-4.265E-1	7.104E+0	1.555E+1
-4.298E-1	7.257E+0	1.562E+1
-4.298E-1	7.127E+0	1.553E+1
-4.233E-1	7.069E+0	1.556E+1
-4.249E-1	7.101E+0	1.558E+1
-4.282E-1	7.101E+0	1.563E+1
-4.314E-1	7.166E+0	1.557E+1
-4.233E-1	7.052E+0	1.551E+1
-4.265E-1	7.111E+0	1.554E+1
-4.298E-1	7.013E+0	1.560E+1
-4.314E-1	7.056E+0	1.530E+1
-4.233E-1	7.146E+0	1.560E+1
-4.233E-1	7.049E+0	1.567E+1
-4.298E-1	7.127E+0	1.568E+1
-4.314E-1	7.091E+0	1.555E+1
-4.249E-1	7.221E+0	1.571E+1
-4.233E-1	7.179E+0	1.555E+1
-4.298E-1	7.020E+0	1.546E+1
-4.282E-1	7.108E+0	1.561E+1
-4.249E-1	6.958E+0	1.559E+1
-4.233E-1	7.143E+0	1.563E+1
-4.298E-1	7.150E+0	1.556E+1
-4.282E-1	7.114E+0	1.558E+1
-4.298E-1	7.062E+0	1.564E+1
-4.249E-1	7.033E+0	1.554E+1
-4.298E-1	7.150E+0	1.558E+1
-4.298E-1	7.046E+0	1.553E+1
-4.265E-1	7.108E+0	1.544E+1
-4.233E-1	7.078E+0	1.558E+1
-4.330E-1	7.146E+0	1.551E+1
-4.298E-1	7.085E+0	1.571E+1
-4.282E-1	7.176E+0	1.547E+1
-4.265E-1	7.098E+0	1.554E+1
-4.314E-1	7.056E+0	1.560E+1
-4.265E-1	7.091E+0	1.552E+1
-4.265E-1	7.072E+0	1.564E+1
-4.282E-1	7.146E+0	1.552E+1
-4.330E-1	7.127E+0	1.555E+1
-4.298E-1	7.062E+0	1.562E+1
-4.265E-1	7.075E+0	1.564E+1
-4.265E-1	7.159E+0	1.586E+1
-4.314E-1	7.182E+0	1.564E+1
-4.314E-1	7.127E+0	1.562E+1
-4.265E-1	7.072E+0	1.573E+1
-4.249E-1	7.088E+0	1.566E+1
-4.314E-1	7.121E+0	1.553E+1
-4.282E-1	7.189E+0	1.557E+1
-4.249E-1	7.065E+0	1.564E+1
-4.265E-1	7.127E+0	1.548E+1
-4.314E-1	7.046E+0	1.553E+1
-4.282E-1	7.150E+0	1.571E+1
-4.249E-1	7.130E+0	1.547E+1
-4.249E-1	7.075E+0	1.570E+1
-4.282E-1	7.192E+0	1.553E+1
-4.330E-1	7.166E+0	1.552E+1
-4.249E-1	7.124E+0	1.575E+1
-4.249E-1	7.134E+0	1.551E+1
-4.314E-1	7.134E+0	1.560E+1
-4.314E-1	7.146E+0	1.563E+1
-4.265E-1	7.036E+0	1.576E+1
-4.249E-1	7.124E+0	1.552E+1
-4.282E-1	7.159E+0	1.551E+1
-4.298E-1	7.104E+0	1.555E+1
-4.265E-1	7.130E+0	1.556E+1
-4.265E-1	7.095E+0	1.582E+1
-4.298E-1	6.994E+0	1.555E+1
-4.298E-1	7.179E+0	1.566E+1
-4.265E-1	7.020E+0	1.555E+1
-4.249E-1	7.082E+0	1.551E+1
-4.330E-1	7.159E+0	1.554E+1
-4.282E-1	7.091E+0	1.557E+1
-4.265E-1	7.062E+0	1.569E+1
-4.249E-1	7.172E+0	1.559E+1
-4.314E-1	7.059E+0	1.550E+1
-4.282E-1	7.004E+0	1.571E+1
-4.265E-1	7.150E+0	1.567E+1
-4.233E-1	7.039E+0	1.552E+1
-4.330E-1	7.052E+0	1.556E+1
-4.314E-1	7.062E+0	1.552E+1
-4.282E-1	7.176E+0	1.558E+1
-4.249E-1	7.121E+0	1.572E+1
-4.314E-1	7.111E+0	1.561E+1
-4.265E-1	7.150E+0	1.574E+1
-4.282E-1	7.065E+0	1.543E+1
-4.249E-1	7.030E+0	1.551E+1
-4.314E-1	7.098E+0	1.569E+1
-4.282E-1	7.153E+0	1.558E+1
-4.282E-1	7.130E+0	1.556E+1
-4.265E-1	6.981E+0	1.562E+1
-4.298E-1	7.085E+0	1.550E+1
-4.314E-1	7.072E+0	1.550E+1
-4.249E-1	7.176E+0	1.562E+1
-4.265E-1	7.185E+0	1.558E+1
-4.282E-1	7.153E+0	1.556E+1
-4.314E-1	7.185E+0	1.568E+1
-4.249E-1	7.043E+0	1.558E+1
-4.249E-1	7.075E+0	1.559E+1
-4.298E-1	7.098E+0	1.572E+1
-4.298E-1	7.140E+0	1.555E+1
-4.233E-1	7.111E+0	1.561E+1
-4.265E-1	7.098E+0	1.567E+1
-4.314E-1	6.981E+0	1.561E+1
-4.298E-1	7.098E+0	1.564E+1
-4.233E-1	7.153E+0	1.550E+1
-4.282E-1	7.072E+0	1.533E+1
-4.314E-1	7.049E+0	1.565E+1
-4.298E-1	7.111E+0	1.572E+1
-4.233E-1	7.169E+0	1.558E+1
-4.282E-1	7.091E+0	1.555E+1
-4.298E-1	7.059E+0	1.556E+1
-4.282E-1	7.046E+0	1.553E+1
-4.249E-1	7.052E+0	1.566E+1
-4.265E-1	7.085E+0	1.554E+1
-4.314E-1	7.020E+0	1.569E+1
-4.314E-1	7.117E+0	1.555E+1
-4.233E-1	7.088E+0	1.566E+1
-4.265E-1	7.091E+0	1.552E+1
-4.282E-1	7.101E+0	1.558E+1
-4.298E-1	7.179E+0	1.560E+1
-4.233E-1	7.169E+0	1.559E+1
-4.282E-1	7.075E+0	1.559E+1
-4.298E-1	7.166E+0	1.551E+1
-4.298E-1	7.023E+0	1.566E+1
-4.233E-1	7.150E+0	1.563E+1
-4.282E-1	7.101E+0	1.555E+1
-4.298E-1	7.043E+0	1.546E+1
-4.330E-1	7.140E+0	1.562E+1
-4.249E-1	7.108E+0	1.562E+1
-4.249E-1	7.104E+0	1.579E+1
-4.282E-1	7.108E+0	1.558E+1
-4.298E-1	7.082E+0	1.556E+1
-4.249E-1	7.007E+0	1.562E+1
-4.265E-1	7.185E+0	1.558E+1
-4.298E-1	7.039E+0	1.564E+1
-4.298E-1	7.121E+0	1.554E+1
-4.233E-1	7.095E+0	1.569E+1
-4.298E-1	7.150E+0	1.566E+1
-4.314E-1	7.146E+0	1.553E+1
-4.330E-1	7.075E+0	1.554E+1
-4.265E-1	7.156E+0	1.562E+1
-4.282E-1	7.143E+0	1.559E+1
-4.282E-1	7.195E+0	1.550E+1
-4.298E-1	7.124E+0	1.570E+1
-4.249E-1	7.056E+0	1.562E+1
-4.282E-1	7.036E+0	1.553E+1
-4.282E-1	7.202E+0	1.565E+1
-4.314E-1	7.121E+0	1.549E+1
-4.233E-1	7.159E+0	1.552E+1
-4.265E-1	7.104E+0	1.569E+1
-4.282E-1	6.971E+0	1.567E+1
-4.298E-1	7.075E+0	1.567E+1
-4.249E-1	7.091E+0	1.567E+1
-4.298E-1	7.163E+0	1.578E+1
-4.298E-1	7.208E+0	1.574E+1
-4.298E-1	7.111E+0	1.547E+1
-4.265E-1	7.156E+0	1.553E+1
-4.265E-1	7.075E+0	1.554E+1
-4.298E-1	7.202E+0	1.558E+1
-4.347E-1	7.124E+0	1.570E+1
-4.249E-1	7.095E+0	1.555E+1
-4.249E-1	7.043E+0	1.567E+1
-4.298E-1	7.033E+0	1.557E+1
-4.298E-1	7.098E+0	1.575E+1
-4.265E-1	7.078E+0	1.553E+1
-4.265E-1	7.091E+0	1.568E+1
-4.282E-1	7.117E+0	1.560E+1
-4.330E-1	7.134E+0	1.566E+1
-4.249E-1	7.127E+0	1.563E+1
-4.298E-1	7.176E+0	1.553E+1
-4.314E-1	7.111E+0	1.555E+1
-4.314E-1	7.192E+0	1.551E+1
-4.282E-1	7.166E+0	1.572E+1
-4.249E-1	7.159E+0	1.560E+1
-4.282E-1	7.169E+0	1.566E+1
-4.347E-1	7.062E+0	1.546E+1
-4.249E-1	7.169E+0	1.563E+1
-4.265E-1	7.150E+0	1.568E+1
-4.298E-1	7.124E+0	1.562E+1
-4.314E-1	7.104E+0	1.587E+1
-4.249E-1	7.153E+0	1.550E+1
-4.249E-1	7.143E+0	1.565E+1
-4.298E-1	7.130E+0	1.556E+1
-4.314E-1	7.043E+0	1.559E+1
-4.233E-1	7.140E+0	1.565E+1
-4.249E-1	7.033E+0	1.555E+1
-4.314E-1	7.072E+0	1.565E+1
-4.330E-1	7.091E+0	1.564E+1
-4.233E-1	7.117E+0	1.557E+1
-4.282E-1	7.043E+0	1.564E+1
-4.314E-1	7.065E+0	1.562E+1
-4.330E-1	7.146E+0	1.550E+1
-4.265E-1	7.039E+0	1.565E+1
-4.265E-1	7.137E+0	1.564E+1
-4.314E-1	7.130E+0	1.565E+1
-4.282E-1	7.185E+0	1.533E+1
-4.282E-1	7.182E+0	1.562E+1
-4.265E-1	7.163E+0	1.547E+1
-4.298E-1	7.153E+0	1.560E+1
-4.330E-1	7.140E+0	1.549E+1
-4.298E-1	7.026E+0	1.553E+1
-4.233E-1	7.088E+0	1.566E+1
-4.330E-1	7.098E+0	1.544E+1
-4.298E-1	7.033E+0	1.568E+1
-4.282E-1	7.062E+0	1.553E+1
-4.282E-1	7.182E+0	1.570E+1
-4.298E-1	7.137E+0	1.562E+1
-4.298E-1	6.991E+0	1.570E+1
-4.265E-1	7.095E+0	1.563E+1
-4.249E-1	7.104E+0	1.554E+1
-4.314E-1	7.150E+0	1.555E+1
-4.298E-1	7.159E+0	1.577E+1
-4.265E-1	7.104E+0	1.563E+1
-4.265E-1	7.033E+0	1.543E+1
-4.298E-1	7.192E+0	1.549E+1
-4.282E-1	7.039E+0	1.546E+1
-4.282E-1	7.159E+0	1.573E+1
-4.249E-1	7.153E+0	1.555E+1
-4.314E-1	7.078E+0	1.561E+1
-4.314E-1	7.026E+0	1.562E+1
-4.298E-1	7.276E+0	1.565E+1
-4.265E-1	7.127E+0	1.562E+1
-4.314E-1	7.085E+0	1.544E+1
-4.314E-1	7.156E+0	1.562E+1
-4.249E-1	7.026E+0	1.555E+1
-4.217E-1	7.205E+0	1.557E+1
-4.282E-1	6.932E+0	1.549E+1
-4.298E-1	7.065E+0	1.561E+1
-4.282E-1	7.218E+0	1.549E+1
-4.249E-1	7.085E+0	1.555E+1
-4.298E-1	7.004E+0	1.574E+1
-4.298E-1	7.075E+0	1.556E+1
-4.249E-1	7.150E+0	1.551E+1
-4.233E-1	7.088E+0	1.554E+1
-4.314E-1	7.062E+0	1.562E+1
-4.314E-1	7.137E+0	1.566E+1
-4.282E-1	7.069E+0	1.568E+1
-4.265E-1	7.101E+0	1.565E+1
-4.282E-1	7.124E+0	1.558E+1
-4.265E-1	7.140E+0	1.562E+1
-4.282E-1	7.159E+0	1.552E+1
-4.265E-1	7.039E+0	1.557E+1
-4.298E-1	7.088E+0	1.557E+1
-4.314E-1	7.143E+0	1.549E+1
-4.282E-1	6.978E+0	1.562E+1
-4.249E-1	7.195E+0	1.539E+1
-4.330E-1	7.153E+0	1.553E+1
-4.298E-1	7.098E+0	1.562E+1
-4.249E-1	7.140E+0	1.548E+1
-4.265E-1	7.017E+0	1.576E+1
-4.314E-1	7.205E+0	1.555E+1
-4.298E-1	7.176E+0	1.558E+1
-4.265E-1	7.176E+0	1.572E+1
-4.282E-1	7.114E+0	1.566E+1
-4.282E-1	7.198E+0	1.563E+1
-4.314E-1	7.098E+0	1.575E+1
-4.282E-1	7.104E+0	1.563E+1
-4.249E-1	7.176E+0	1.570E+1
-4.314E-1	7.263E+0	1.554E+1
-4.314E-1	7.114E+0	1.552E+1
-4.282E-1	7.085E+0	1.558E+1
-4.265E-1	7.182E+0	1.562E+1
-4.314E-1	7.059E+0	1.557E+1
-4.298E-1	7.088E+0	1.551E+1
-4.265E-1	7.215E+0	1.558E+1
-4.282E-1	7.134E+0	1.560E+1
-4.298E-1	7.098E+0	1.553E+1
-4.314E-1	7.036E+0	1.558E+1
-4.298E-1	7.182E+0	1.558E+1
-4.265E-1	7.117E+0	1.564E+1
-4.314E-1	7.020E+0	1.555E+1
-4.330E-1	7.146E+0	1.546E+1
-4.249E-1	7.114E+0	1.551E+1
-4.265E-1	7.134E+0	1.543E+1
-4.314E-1	7.179E+0	1.571E+1
-4.314E-1	7.176E+0	1.554E+1
-4.249E-1	7.056E+0	1.566E+1
-4.282E-1	7.143E+0	1.560E+1
-4.314E-1	7.020E+0	1.568E+1
-4.314E-1	7.124E+0	1.555E+1
-4.282E-1	7.205E+0	1.558E+1
-4.249E-1	7.108E+0	1.558E+1
-4.314E-1	7.046E+0	1.571E+1
-4.282E-1	7.114E+0	1.566E+1
-4.233E-1	7.085E+0	1.557E+1
-4.282E-1	7.134E+0	1.546E+1
-4.314E-1	7.052E+0	1.579E+1
-4.347E-1	7.169E+0	1.578E+1
-4.265E-1	7.215E+0	1.555E+1
-4.282E-1	7.224E+0	1.559E+1
-4.282E-1	7.043E+0	1.555E+1
-4.298E-1	7.205E+0	1.552E+1
-4.265E-1	7.140E+0	1.559E+1
-4.265E-1	7.130E+0	1.545E+1
-4.298E-1	7.072E+0	1.579E+1
-4.314E-1	7.159E+0	1.561E+1
-4.233E-1	7.088E+0	1.570E+1
-4.265E-1	7.059E+0	1.541E+1
-4.282E-1	7.156E+0	1.554E+1
-4.298E-1	7.198E+0	1.570E+1
-4.282E-1	7.052E+0	1.553E+1
-4.282E-1	7.026E+0	1.556E+1
-4.298E-1	7.104E+0	1.569E+1
-4.347E-1	7.156E+0	1.565E+1
-4.265E-1	7.137E+0	1.552E+1
-4.265E-1	7.052E+0	1.562E+1
-4.282E-1	7.124E+0	1.559E+1
-4.330E-1	7.101E+0	1.565E+1
-4.249E-1	7.179E+0	1.557E+1
-4.265E-1	7.104E+0	1.558E+1
-4.282E-1	7.127E+0	1.551E+1
-4.347E-1	7.195E+0	1.570E+1
-4.265E-1	7.176E+0	1.561E+1
-4.282E-1	7.111E+0	1.551E+1
-4.265E-1	7.146E+0	1.550E+1
-4.298E-1	7.007E+0	1.556E+1
-4.249E-1	7.098E+0	1.557E+1
-4.282E-1	7.059E+0	1.562E+1
-4.282E-1	7.182E+0	1.570E+1
-4.330E-1	7.124E+0	1.559E+1
-4.265E-1	7.156E+0	1.566E+1
-4.282E-1	7.082E+0	1.554E+1
-4.298E-1	7.231E+0	1.551E+1
-4.330E-1	7.143E+0	1.577E+1
-4.233E-1	7.140E+0	1.559E+1
-4.265E-1	7.121E+0	1.546E+1
-4.298E-1	7.069E+0	1.563E+1
-4.330E-1	7.166E+0	1.530E+1
-4.265E-1	7.137E+0	1.561E+1
-4.265E-1	7.111E+0	1.555E+1
-4.314E-1	7.108E+0	1.551E+1
-4.330E-1	7.179E+0	1.562E+1
-4.249E-1	7.056E+0	1.557E+1
-4.249E-1	7.075E+0	1.560E+1
-4.314E-1	7.111E+0	1.555E+1
-4.347E-1	7.101E+0	1.541E+1
-4.265E-1	7.159E+0	1.562E+1
-4.249E-1	7.046E+0	1.561E+1
-4.314E-1	7.062E+0	1.558E+1
-4.298E-1	7.104E+0	1.551E+1
-4.249E-1	7.098E+0	1.546E+1
-4.265E-1	7.127E+0	1.555E+1
-4.314E-1	7.098E+0	1.565E+1
-4.314E-1	7.062E+0	1.555E+1
-4.249E-1	7.078E+0	1.562E+1
-4.265E-1	7.062E+0	1.550E+1
-4.314E-1	7.127E+0	1.563E+1
-4.314E-1	7.192E+0	1.559E+1
-4.265E-1	7.124E+0	1.550E+1
-4.282E-1	7.176E+0	1.576E+1
-4.282E-1	7.124E+0	1.588E+1
-4.314E-1	7.065E+0	1.556E+1
-4.265E-1	7.056E+0	1.565E+1
-4.249E-1	7.127E+0	1.558E+1
-4.298E-1	7.111E+0	1.554E+1
-4.314E-1	7.072E+0	1.551E+1
-4.282E-1	7.095E+0	1.575E+1
-4.265E-1	7.169E+0	1.563E+1
-4.298E-1	7.150E+0	1.561E+1
-4.298E-1	7.111E+0	1.568E+1
-4.265E-1	7.163E+0	1.569E+1
-4.233E-1	7.069E+0	1.545E+1
-4.282E-1	7.140E+0	1.559E+1
-4.298E-1	7.198E+0	1.562E+1
-4.265E-1	7.043E+0	1.563E+1
-4.265E-1	7.130E+0	1.548E+1
-4.314E-1	7.146E+0	1.558E+1
-4.330E-1	7.101E+0	1.554E+1
-4.265E-1	7.069E+0	1.555E+1
-4.282E-1	7.108E+0	1.568E+1
-4.298E-1	7.101E+0	1.562E+1
-4.298E-1	7.156E+0	1.559E+1
-4.265E-1	7.140E+0	1.574E+1
-4.265E-1	7.108E+0	1.551E+1
-4.298E-1	7.095E+0	1.572E+1
-4.298E-1	7.101E+0	1.564E+1
-4.249E-1	7.069E+0	1.563E+1
-4.233E-1	7.130E+0	1.563E+1
-4.298E-1	7.127E+0	1.559E+1
-4.298E-1	7.114E+0	1.553E+1
-4.265E-1	7.065E+0	1.552E+1
-4.233E-1	7.078E+0	1.565E+1
-4.330E-1	7.208E+0	1.557E+1
-4.298E-1	7.172E+0	1.561E+1
-4.282E-1	7.056E+0	1.559E+1
-4.249E-1	7.163E+0	1.551E+1
-4.298E-1	7.172E+0	1.560E+1
-4.330E-1	7.023E+0	1.553E+1
-4.282E-1	7.137E+0	1.559E+1
-4.249E-1	7.134E+0	1.548E+1
-4.330E-1	7.140E+0	1.559E+1
-4.314E-1	7.082E+0	1.577E+1
-4.298E-1	7.228E+0	1.552E+1
-4.282E-1	7.026E+0	1.549E+1
-4.314E-1	7.072E+0	1.567E+1
-4.314E-1	7.146E+0	1.563E+1
-4.265E-1	7.150E+0	1.556E+1
-4.249E-1	7.095E+0	1.549E+1
-4.314E-1	7.088E+0	1.543E+1
-4.282E-1	7.078E+0	1.560E+1
-4.298E-1	7.134E+0	1.544E+1
-4.233E-1	7.108E+0	1.564E+1
-4.330E-1	7.023E+0	1.541E+1
-4.314E-1	7.046E+0	1.560E+1
-4.282E-1	7.043E+0	1.556E+1
-4.249E-1	7.078E+0	1.556E+1
-4.314E-1	7.072E+0	1.555E+1
-4.314E-1	7.130E+0	1.562E+1
-4.265E-1	7.117E+0	1.547E+1
-4.249E-1	7.146E+0	1.553E+1
-4.330E-1	7.075E+0	1.552E+1
-4.298E-1	7.208E+0	1.567E+1
-4.265E-1	7.059E+0	1.563E+1
-4.249E-1	7.241E+0	1.561E+1
-4.298E-1	7.052E+0	1.552E+1
-4.298E-1	7.036E+0	1.561E+1
-4.282E-1	7.062E+0	1.569E+1
-4.249E-1	7.104E+0	1.551E+1
-4.330E-1	7.104E+0	1.547E+1
-4.282E-1	7.111E+0	1.563E+1
-4.265E-1	7.062E+0	1.568E+1
-4.233E-1	7.159E+0	1.545E+1
-4.314E-1	7.082E+0	1.560E+1
-4.298E-1	7.228E+0	1.571E+1
-4.265E-1	7.046E+0	1.557E+1
-4.249E-1	7.111E+0	1.561E+1
-4.314E-1	7.013E+0	1.567E+1
-4.330E-1	7.104E+0	1.568E+1
-4.282E-1	7.069E+0	1.561E+1
-4.282E-1	7.088E+0	1.564E+1
-4.314E-1	7.098E+0	1.555E+1
-4.330E-1	7.098E+0	1.566E+1
-4.282E-1	7.134E+0	1.558E+1
-4.249E-1	7.130E+0	1.563E+1
-4.282E-1	7.098E+0	1.554E+1
-4.330E-1	7.101E+0	1.571E+1
-4.249E-1	7.257E+0	1.559E+1
-4.249E-1	7.121E+0	1.568E+1
-4.282E-1	7.085E+0	1.551E+1
-4.314E-1	7.121E+0	1.563E+1
-4.265E-1	7.185E+0	1.559E+1
-4.265E-1	7.166E+0	1.560E+1
-4.347E-1	7.117E+0	1.564E+1
-4.298E-1	7.033E+0	1.555E+1
-4.282E-1	7.085E+0	1.559E+1
-4.282E-1	7.108E+0	1.573E+1
-4.282E-1	7.059E+0	1.555E+1
-4.314E-1	7.111E+0	1.554E+1
-4.282E-1	7.088E+0	1.562E+1
-4.282E-1	7.159E+0	1.555E+1
-4.282E-1	7.114E+0	1.565E+1
-4.314E-1	7.056E+0	1.565E+1
-4.265E-1	7.111E+0	1.568E+1
-4.265E-1	7.163E+0	1.575E+1
-4.298E-1	7.172E+0	1.558E+1
-4.314E-1	7.127E+0	1.569E+1
-4.282E-1	7.049E+0	1.551E+1
-4.249E-1	6.955E+0	1.552E+1
-4.314E-1	7.211E+0	1.538E+1
-4.314E-1	7.176E+0	1.552E+1
-4.282E-1	7.104E+0	1.556E+1
-4.265E-1	7.153E+0	1.553E+1
-4.282E-1	7.208E+0	1.563E+1
-4.314E-1	7.104E+0	1.557E+1
-4.249E-1	7.130E+0	1.555E+1
-4.282E-1	7.114E+0	1.546E+1
-4.282E-1	7.127E+0	1.570E+1
-4.330E-1	7.150E+0	1.550E+1
-4.265E-1	7.179E+0	1.572E+1
-4.249E-1	7.159E+0	1.555E+1
-4.298E-1	7.065E+0	1.567E+1
-4.330E-1	7.121E+0	1.570E+1
-4.298E-1	7.117E+0	1.543E+1
-4.298E-1	7.114E+0	1.552E+1
-4.282E-1	7.176E+0	1.547E+1
-4.330E-1	7.208E+0	1.556E+1
-4.265E-1	7.062E+0	1.567E+1
-4.265E-1	7.052E+0	1.562E+1
-4.330E-1	7.185E+0	1.550E+1
-4.314E-1	7.104E+0	1.553E+1
-4.249E-1	7.137E+0	1.576E+1
-4.265E-1	7.153E+0	1.555E+1
-4.282E-1	7.082E+0	1.561E+1
-4.347E-1	7.189E+0	1.562E+1
-4.298E-1	7.189E+0	1.567E+1
-4.265E-1	7.104E+0	1.560E+1
-4.282E-1	7.056E+0	1.544E+1
-4.298E-1	7.159E+0	1.562E+1
-4.265E-1	7.208E+0	1.549E+1
-4.282E-1	7.127E+0	1.562E+1
-4.298E-1	7.137E+0	1.567E+1
-4.330E-1	7.143E+0	1.558E+1
-4.265E-1	7.202E+0	1.565E+1
-4.265E-1	7.166E+0	1.563E+1
-4.282E-1	7.153E+0	1.561E+1
-4.314E-1	7.049E+0	1.540E+1
-4.298E-1	7.036E+0	1.574E+1
-4.282E-1	7.091E+0	1.549E+1
-4.265E-1	7.108E+0	1.563E+1
-4.347E-1	6.994E+0	1.558E+1
-4.249E-1	7.215E+0	1.547E+1
-4.265E-1	7.075E+0	1.555E+1
-4.314E-1	7.091E+0	1.559E+1
-4.347E-1	7.091E+0	1.558E+1
-4.298E-1	7.163E+0	1.553E+1
-4.249E-1	7.101E+0	1.555E+1
-4.282E-1	7.121E+0	1.563E+1
-4.314E-1	7.101E+0	1.548E+1
-4.249E-1	7.098E+0	1.551E+1
-4.265E-1	7.127E+0	1.554E+1
-4.282E-1	7.166E+0	1.550E+1
-4.298E-1	7.059E+0	1.553E+1
-4.249E-1	7.098E+0	1.546E+1
-4.282E-1	6.968E+0	1.555E+1
-4.265E-1	6.991E+0	1.561E+1
-4.314E-1	7.088E+0	1.564E+1
-4.265E-1	7.049E+0	1.560E+1
-4.249E-1	7.159E+0	1.556E+1
-4.282E-1	7.004E+0	1.565E+1
-4.298E-1	7.098E+0	1.560E+1
-4.265E-1	7.088E+0	1.553E+1
-4.265E-1	7.082E+0	1.558E+1
-4.298E-1	7.052E+0	1.553E+1
-4.298E-1	7.046E+0	1.542E+1
-4.265E-1	7.140E+0	1.563E+1
-4.249E-1	7.124E+0	1.560E+1
-4.298E-1	7.075E+0	1.552E+1
-4.314E-1	7.140E+0	1.547E+1
-4.265E-1	7.150E+0	1.557E+1
-4.265E-1	7.095E+0	1.573E+1
-4.314E-1	7.078E+0	1.554E+1
-4.330E-1	7.228E+0	1.563E+1
-4.282E-1	7.150E+0	1.554E+1
-4.282E-1	7.114E+0	1.554E+1
-4.314E-1	7.043E+0	1.568E+1
-4.347E-1	7.091E+0	1.556E+1
-4.298E-1	7.059E+0	1.549E+1
-4.217E-1	7.075E+0	1.559E+1
-4.314E-1	7.169E+0	1.562E+1
-4.330E-1	7.140E+0	1.563E+1
-4.314E-1	7.078E+0	1.571E+1
-4.233E-1	7.156E+0	1.559E+1
-4.298E-1	7.166E+0	1.565E+1
-4.282E-1	7.124E+0	1.567E+1
-4.265E-1	7.026E+0	1.568E+1
-4.265E-1	7.056E+0	1.556E+1
-4.298E-1	7.156E+0	1.554E+1
-4.314E-1	7.202E+0	1.561E+1
-4.265E-1	7.263E+0	1.556E+1
-4.265E-1	7.065E+0	1.543E+1
-4.282E-1	7.062E+0	1.555E+1
-4.330E-1	7.036E+0	1.553E+1
-4.298E-1	7.140E+0	1.555E+1
-4.265E-1	7.065E+0	1.551E+1
-4.298E-1	7.179E+0	1.553E+1
-4.330E-1	7.169E+0	1.560E+1
-4.282E-1	7.117E+0	1.557E+1
-4.265E-1	7.166E+0	1.558E+1
-4.314E-1	7.124E+0	1.541E+1
-4.265E-1	7.176E+0	1.562E+1
-4.265E-1	7.007E+0	1.544E+1
-4.233E-1	7.117E+0	1.533E+1
-4.298E-1	7.078E+0	1.559E+1
-4.330E-1	7.085E+0	1.561E+1
-4.249E-1	7.121E+0	1.555E+1
-4.233E-1	7.052E+0	1.560E+1
-4.282E-1	7.121E+0	1.554E+1
-4.314E-1	7.104E+0	1.563E+1
-4.282E-1	7.247E+0	1.560E+1
-4.233E-1	7.134E+0	1.570E+1
-4.298E-1	7.159E+0	1.542E+1
-4.314E-1	7.159E+0	1.547E+1
-4.298E-1	7.108E+0	1.567E+1
-4.233E-1	7.088E+0	1.545E+1
-4.298E-1	7.072E+0	1.553E+1
-4.282E-1	7.156E+0	1.558E+1
-4.233E-1	7.065E+0	1.569E+1
-4.233E-1	7.202E+0	1.568E+1
-4.314E-1	7.088E+0	1.558E+1
-4.330E-1	7.030E+0	1.556E+1
-4.298E-1	7.163E+0	1.543E+1
-4.233E-1	7.159E+0	1.560E+1
-4.298E-1	7.124E+0	1.545E+1
-4.330E-1	7.111E+0	1.549E+1
-4.265E-1	7.114E+0	1.554E+1
-4.249E-1	7.179E+0	1.551E+1
-4.330E-1	7.078E+0	1.552E+1
-4.282E-1	7.075E+0	1.545E+1
-4.265E-1	7.134E+0	1.550E+1
-4.233E-1	7.088E+0	1.538E+1
-4.298E-1	7.004E+0	1.565E+1
-4.298E-1	7.023E+0	1.558E+1
-4.298E-1	7.046E+0	1.570E+1
-4.249E-1	7.156E+0	1.549E+1
-4.314E-1	7.150E+0	1.555E+1
-4.314E-1	7.010E+0	1.557E+1
-4.282E-1	7.137E+0	1.550E+1
-4.249E-1	7.104E+0	1.559E+1
-4.314E-1	7.117E+0	1.579E+1
-4.314E-1	7.078E+0	1.563E+1
-4.265E-1	7.085E+0	1.555E+1
-4.249E-1	7.088E+0	1.564E+1
-4.298E-1	7.078E+0	1.562E+1
-4.330E-1	7.137E+0	1.554E+1
-4.282E-1	7.069E+0	1.551E+1
-4.265E-1	7.000E+0	1.550E+1
-4.314E-1	7.114E+0	1.558E+1
-4.298E-1	7.189E+0	1.553E+1
-4.298E-1	7.046E+0	1.558E+1
-4.233E-1	7.082E+0	1.547E+1
-4.282E-1	7.124E+0	1.560E+1
-4.314E-1	7.111E+0	1.547E+1
-4.282E-1	7.137E+0	1.550E+1
-4.233E-1	7.121E+0	1.548E+1
-4.330E-1	7.163E+0	1.556E+1
-4.314E-1	7.130E+0	1.549E+1
-4.265E-1	7.072E+0	1.527E+1
-4.282E-1	7.111E+0	1.552E+1
-4.314E-1	7.065E+0	1.551E+1
-4.298E-1	7.033E+0	1.562E+1
-4.282E-1	7.163E+0	1.565E+1
-4.265E-1	7.007E+0	1.558E+1
-4.314E-1	7.062E+0	1.574E+1
-4.330E-1	7.062E+0	1.567E+1
-4.265E-1	7.140E+0	1.551E+1
-4.265E-1	7.137E+0	1.563E+1
-4.314E-1	7.172E+0	1.573E+1
-4.314E-1	7.166E+0	1.554E+1
-4.282E-1	7.104E+0	1.563E+1
-4.282E-1	7.082E+0	1.573E+1
-4.282E-1	7.082E+0	1.551E+1
-4.330E-1	7.075E+0	1.551E+1
-4.265E-1	7.172E+0	1.554E+1
-4.265E-1	7.134E+0	1.547E+1
-4.282E-1	7.114E+0	1.553E+1
-4.347E-1	7.052E+0	1.562E+1
-4.233E-1	7.211E+0	1.560E+1
-4.249E-1	7.166E+0	1.547E+1
-4.298E-1	7.195E+0	1.555E+1
-4.298E-1	7.156E+0	1.560E+1
-4.282E-1	7.088E+0	1.550E+1
-4.249E-1	7.101E+0	1.553E+1
-4.282E-1	7.224E+0	1.567E+1
-4.330E-1	7.117E+0	1.550E+1
-4.265E-1	7.069E+0	1.546E+1
-4.282E-1	7.075E+0	1.560E+1
-4.282E-1	7.124E+0	1.553E+1
-4.330E-1	7.098E+0	1.555E+1
-4.265E-1	7.224E+0	1.555E+1
-4.265E-1	7.172E+0	1.571E+1
-4.298E-1	7.117E+0	1.557E+1
-4.314E-1	7.140E+0	1.568E+1
-4.282E-1	7.085E+0	1.580E+1
-4.265E-1	6.968E+0	1.555E+1
-4.298E-1	7.072E+0	1.553E+1
-4.347E-1	7.124E+0	1.555E+1
-4.249E-1	7.085E+0	1.568E+1
-4.298E-1	7.130E+0	1.560E+1
-4.282E-1	7.121E+0	1.553E+1
-4.363E-1	7.104E+0	1.561E+1
-4.265E-1	7.039E+0	1.548E+1
-4.265E-1	7.004E+0	1.562E+1
-4.282E-1	7.101E+0	1.548E+1
-4.314E-1	7.111E+0	1.560E+1
-4.249E-1	7.137E+0	1.543E+1
-4.265E-1	7.117E+0	1.543E+1
-4.298E-1	6.949E+0	1.550E+1
-4.347E-1	7.104E+0	1.546E+1
-4.249E-1	7.088E+0	1.554E+1
-4.282E-1	6.988E+0	1.564E+1
-4.265E-1	7.156E+0	1.560E+1
-4.298E-1	7.091E+0	1.554E+1
-4.265E-1	7.114E+0	1.562E+1
-4.282E-1	7.198E+0	1.554E+1
-4.265E-1	7.140E+0	1.558E+1
-4.330E-1	7.088E+0	1.568E+1
-4.282E-1	7.121E+0	1.576E+1
-4.249E-1	7.078E+0	1.541E+1
-4.282E-1	7.059E+0	1.555E+1
-4.330E-1	7.085E+0	1.556E+1
-4.249E-1	7.043E+0	1.561E+1
-4.249E-1	7.124E+0	1.553E+1
-4.282E-1	7.072E+0	1.562E+1
-4.330E-1	7.095E+0	1.566E+1
-4.265E-1	7.134E+0	1.567E+1
-4.249E-1	7.085E+0	1.556E+1
-4.249E-1	7.140E+0	1.539E+1
-4.347E-1	7.098E+0	1.556E+1
-4.265E-1	7.085E+0	1.565E+1
-4.249E-1	7.004E+0	1.556E+1
-4.282E-1	7.234E+0	1.563E+1
-4.314E-1	7.088E+0	1.567E+1
-4.265E-1	7.134E+0	1.573E+1
-4.265E-1	7.075E+0	1.556E+1
-4.314E-1	7.111E+0	1.569E+1
-4.314E-1	7.140E+0	1.550E+1
-4.282E-1	7.130E+0	1.569E+1
-4.265E-1	7.114E+0	1.560E+1
-4.298E-1	7.172E+0	1.562E+1
-4.314E-1	7.134E+0	1.562E+1
-4.265E-1	7.169E+0	1.566E+1
-4.265E-1	7.078E+0	1.567E+1
-4.298E-1	7.091E+0	1.568E+1
-4.314E-1	6.923E+0	1.547E+1
-4.282E-1	7.153E+0	1.553E+1
-4.265E-1	7.163E+0	1.558E+1
-4.298E-1	7.062E+0	1.563E+1
-4.314E-1	7.091E+0	1.550E+1
-4.265E-1	7.059E+0	1.566E+1
-4.249E-1	7.078E+0	1.561E+1
-4.298E-1	7.146E+0	1.557E+1
-4.298E-1	7.072E+0	1.556E+1
-4.265E-1	7.033E+0	1.563E+1
-4.282E-1	7.104E+0	1.556E+1
-4.298E-1	7.153E+0	1.564E+1
-4.330E-1	7.179E+0	1.561E+1
-4.282E-1	7.137E+0	1.549E+1
-4.282E-1	7.039E+0	1.558E+1
-4.298E-1	7.156E+0	1.562E+1
-4.314E-1	7.124E+0	1.557E+1
-4.265E-1	7.101E+0	1.546E+1
-4.265E-1	7.163E+0	1.556E+1
-4.314E-1	7.150E+0	1.552E+1
-4.314E-1	6.955E+0	1.564E+1
-4.282E-1	7.104E+0	1.565E+1
-4.265E-1	7.075E+0	1.554E+1
-4.330E-1	7.078E+0	1.556E+1
-4.314E-1	7.039E+0	1.565E+1
-4.265E-1	7.098E+0	1.545E+1
-4.282E-1	7.091E+0	1.568E+1
-4.314E-1	7.208E+0	1.566E+1
-4.298E-1	7.072E+0	1.546E+1
-4.298E-1	7.124E+0	1.566E+1
-4.265E-1	7.114E+0	1.547E+1
-4.314E-1	7.179E+0	1.567E+1
-4.330E-1	7.036E+0	1.567E+1
-4.298E-1	7.111E+0	1.551E+1
-4.249E-1	7.052E+0	1.565E+1
-4.298E-1	7.098E+0	1.550E+1
-4.330E-1	7.101E+0	1.569E+1
-4.298E-1	7.101E+0	1.567E+1
-4.249E-1	7.072E+0	1.565E+1
-4.298E-1	7.010E+0	1.551E+1
-4.298E-1	7.166E+0	1.550E+1
-4.282E-1	7.062E+0	1.559E+1
-4.282E-1	7.127E+0	1.563E+1
-4.314E-1	7.056E+0	1.559E+1
-4.314E-1	7.056E+0	1.560E+1
-4.298E-1	7.137E+0	1.567E+1
-4.249E-1	7.195E+0	1.557E+1
-4.298E-1	7.098E+0	1.557E+1
-4.314E-1	7.127E+0	1.556E+1
-4.282E-1	7.130E+0	1.584E+1
-4.217E-1	7.075E+0	1.550E+1
-4.314E-1	7.078E+0	1.563E+1
-4.298E-1	7.146E+0	1.555E+1
-4.298E-1	7.117E+0	1.556E+1
-4.265E-1	7.124E+0	1.558E+1
-4.314E-1	7.030E+0	1.552E+1
-4.314E-1	7.013E+0	1.558E+1
-4.298E-1	7.137E+0	1.558E+1
-4.217E-1	7.179E+0	1.555E+1
-4.314E-1	7.039E+0	1.548E+1
-4.314E-1	7.179E+0	1.544E+1
-4.298E-1	7.127E+0	1.557E+1
-4.233E-1	7.098E+0	1.563E+1
-4.282E-1	7.020E+0	1.547E+1
-4.314E-1	7.095E+0	1.560E+1
-4.314E-1	7.189E+0	1.559E+1
-4.249E-1	7.163E+0	1.564E+1
-4.298E-1	7.052E+0	1.570E+1
-4.298E-1	7.143E+0	1.557E+1
-4.265E-1	7.095E+0	1.548E+1
-4.249E-1	7.130E+0	1.550E+1
-4.298E-1	7.104E+0	1.565E+1
-4.314E-1	7.182E+0	1.555E+1
-4.314E-1	7.069E+0	1.554E+1
-4.282E-1	7.039E+0	1.566E+1
-4.298E-1	7.091E+0	1.562E+1
-4.330E-1	7.140E+0	1.550E+1
-4.314E-1	7.137E+0	1.551E+1
-4.249E-1	7.224E+0	1.559E+1
-4.298E-1	7.124E+0	1.555E+1
-4.298E-1	7.052E+0	1.555E+1
-4.298E-1	7.195E+0	1.560E+1
-4.282E-1	7.202E+0	1.559E+1
-4.314E-1	7.095E+0	1.556E+1
-4.330E-1	7.134E+0	1.562E+1
-4.298E-1	7.108E+0	1.572E+1
-4.249E-1	7.098E+0	1.546E+1
-4.314E-1	7.140E+0	1.567E+1
-4.298E-1	7.075E+0	1.565E+1
-4.282E-1	7.156E+0	1.553E+1
-4.265E-1	7.134E+0	1.563E+1
-4.314E-1	7.146E+0	1.565E+1
-4.330E-1	7.069E+0	1.545E+1
-4.282E-1	7.010E+0	1.556E+1
-4.249E-1	7.095E+0	1.558E+1
-4.282E-1	7.172E+0	1.567E+1
-4.314E-1	6.965E+0	1.559E+1
-4.298E-1	7.078E+0	1.558E+1
-4.265E-1	7.121E+0	1.559E+1
-4.298E-1	7.150E+0	1.563E+1
-4.314E-1	7.114E+0	1.549E+1
-4.298E-1	7.124E+0	1.560E+1
-4.282E-1	7.137E+0	1.553E+1
-4.314E-1	7.062E+0	1.555E+1
-4.363E-1	7.078E+0	1.543E+1
-4.298E-1	7.166E+0	1.554E+1
-4.265E-1	7.146E+0	1.568E+1
-4.314E-1	7.117E+0	1.544E+1
-4.347E-1	7.030E+0	1.563E+1
-4.314E-1	7.082E+0	1.546E+1
-4.282E-1	7.124E+0	1.564E+1
-4.314E-1	6.971E+0	1.542E+1
-4.330E-1	7.091E+0	1.556E+1
-4.282E-1	7.108E+0	1.555E+1
-4.233E-1	7.104E+0	1.550E+1
-4.282E-1	7.182E+0	1.541E+1
-4.347E-1	7.098E+0	1.570E+1
-4.265E-1	7.130E+0	1.563E+1
-4.265E-1	7.140E+0	1.569E+1
-4.265E-1	7.150E+0	1.553E+1
[truncated: 86,970 more rows]
