# Supplementary material for: Improved ANAP incorporation and VCF analysis reveal details of P2X7 current facilitation and a limited conformational interplay between ATP binding and the intracellular ballast domain
Source: eLife. 2023 Jan 4;12:e82479. doi: 10.7554/eLife.82479 (PMC9859053; doi:10.7554/eLife.82479)
Supplement: Figure 3—figure supplement 3—source data 2. [file elife-82479-fig3-figsupp3-data2.zip › Figure-3_figure-supplement-3_source-data-2/DeltaCys-constructs/l23/32.csv]

-7.457E-2	2.186E+1	4.323E+1
-7.457E-2	2.183E+1	4.326E+1
-8.268E-2	2.164E+1	4.312E+1
-8.268E-2	2.184E+1	4.329E+1
-7.782E-2	2.170E+1	4.298E+1
-7.133E-2	2.180E+1	4.325E+1
-8.106E-2	2.172E+1	4.300E+1
-8.593E-2	2.170E+1	4.315E+1
-7.457E-2	2.179E+1	4.297E+1
-7.620E-2	2.169E+1	4.301E+1
-8.106E-2	2.174E+1	4.322E+1
-8.268E-2	2.182E+1	4.306E+1
-7.457E-2	2.178E+1	4.305E+1
-7.457E-2	2.180E+1	4.347E+1
-7.944E-2	2.165E+1	4.320E+1
-8.106E-2	2.173E+1	4.310E+1
-7.620E-2	2.171E+1	4.285E+1
-7.457E-2	2.175E+1	4.329E+1
-8.106E-2	2.181E+1	4.306E+1
-8.268E-2	2.187E+1	4.313E+1
-7.457E-2	2.158E+1	4.311E+1
-7.457E-2	2.173E+1	4.299E+1
-8.268E-2	2.186E+1	4.305E+1
-7.944E-2	2.188E+1	4.307E+1
-7.620E-2	2.171E+1	4.311E+1
-7.457E-2	2.172E+1	4.326E+1
-7.944E-2	2.183E+1	4.319E+1
-8.268E-2	2.187E+1	4.318E+1
-7.620E-2	2.182E+1	4.319E+1
-7.295E-2	2.178E+1	4.326E+1
-8.268E-2	2.159E+1	4.316E+1
-8.268E-2	2.189E+1	4.321E+1
-7.457E-2	2.175E+1	4.308E+1
-7.782E-2	2.180E+1	4.313E+1
-8.106E-2	2.176E+1	4.316E+1
-8.268E-2	2.170E+1	4.309E+1
-7.457E-2	2.191E+1	4.300E+1
-7.295E-2	2.180E+1	4.319E+1
-8.106E-2	2.184E+1	4.313E+1
-8.106E-2	2.180E+1	4.308E+1
-7.782E-2	2.173E+1	4.292E+1
-7.295E-2	2.190E+1	4.304E+1
-8.106E-2	2.171E+1	4.295E+1
-8.106E-2	2.182E+1	4.326E+1
-7.620E-2	2.161E+1	4.300E+1
-7.457E-2	2.172E+1	4.329E+1
-7.944E-2	2.175E+1	4.324E+1
-7.944E-2	2.169E+1	4.299E+1
-7.620E-2	2.170E+1	4.312E+1
-7.620E-2	2.190E+1	4.302E+1
-8.268E-2	2.180E+1	4.306E+1
-7.782E-2	2.188E+1	4.313E+1
-7.457E-2	2.194E+1	4.316E+1
-7.457E-2	2.178E+1	4.324E+1
-8.106E-2	2.186E+1	4.312E+1
-7.944E-2	2.185E+1	4.318E+1
-7.457E-2	2.181E+1	4.315E+1
-7.457E-2	2.174E+1	4.312E+1
-8.106E-2	2.192E+1	4.323E+1
-8.268E-2	2.176E+1	4.333E+1
-7.620E-2	2.170E+1	4.339E+1
-7.620E-2	2.167E+1	4.318E+1
-7.944E-2	2.191E+1	4.302E+1
-8.431E-2	2.183E+1	4.331E+1
-7.295E-2	2.172E+1	4.314E+1
-7.295E-2	2.177E+1	4.322E+1
-8.268E-2	2.180E+1	4.318E+1
-8.431E-2	2.172E+1	4.322E+1
-7.782E-2	2.186E+1	4.313E+1
-7.295E-2	2.172E+1	4.301E+1
-7.782E-2	2.165E+1	4.332E+1
-7.944E-2	2.180E+1	4.301E+1
-7.457E-2	2.184E+1	4.312E+1
-7.295E-2	2.173E+1	4.313E+1
-8.106E-2	2.166E+1	4.310E+1
-8.593E-2	2.174E+1	4.304E+1
-7.620E-2	2.171E+1	4.335E+1
-7.295E-2	2.157E+1	4.333E+1
-7.944E-2	2.168E+1	4.318E+1
-8.106E-2	2.170E+1	4.307E+1
-7.782E-2	2.195E+1	4.303E+1
-7.133E-2	2.171E+1	4.332E+1
-8.268E-2	2.175E+1	4.306E+1
-8.106E-2	2.182E+1	4.317E+1
-7.620E-2	2.163E+1	4.319E+1
-7.295E-2	2.165E+1	4.301E+1
-8.431E-2	2.182E+1	4.316E+1
-8.268E-2	2.183E+1	4.307E+1
-7.457E-2	2.170E+1	4.289E+1
-7.457E-2	2.158E+1	4.293E+1
-7.944E-2	2.191E+1	4.334E+1
-7.944E-2	2.172E+1	4.290E+1
-7.620E-2	2.182E+1	4.284E+1
-7.295E-2	2.173E+1	4.329E+1
-7.944E-2	2.188E+1	4.343E+1
-8.106E-2	2.168E+1	4.313E+1
-7.295E-2	2.162E+1	4.299E+1
-7.295E-2	2.172E+1	4.318E+1
-8.106E-2	2.186E+1	4.309E+1
-8.106E-2	2.181E+1	4.314E+1
-7.457E-2	2.179E+1	4.331E+1
-7.944E-2	2.179E+1	4.291E+1
-7.944E-2	2.184E+1	4.318E+1
-8.268E-2	2.182E+1	4.325E+1
-7.457E-2	2.183E+1	4.302E+1
-7.620E-2	2.186E+1	4.308E+1
-8.268E-2	2.188E+1	4.333E+1
-8.268E-2	2.184E+1	4.308E+1
-7.295E-2	2.184E+1	4.332E+1
-7.457E-2	2.180E+1	4.290E+1
-8.268E-2	2.186E+1	4.322E+1
-8.106E-2	2.172E+1	4.287E+1
-7.620E-2	2.178E+1	4.312E+1
-7.620E-2	2.170E+1	4.299E+1
-8.268E-2	2.177E+1	4.314E+1
-7.944E-2	2.166E+1	4.298E+1
-7.295E-2	2.172E+1	4.334E+1
-7.133E-2	2.161E+1	4.304E+1
-8.106E-2	2.191E+1	4.325E+1
-8.268E-2	2.180E+1	4.301E+1
-7.133E-2	2.182E+1	4.305E+1
-7.457E-2	2.176E+1	4.313E+1
-8.106E-2	2.166E+1	4.298E+1
-8.106E-2	2.180E+1	4.305E+1
-7.620E-2	2.190E+1	4.297E+1
-7.620E-2	2.165E+1	4.340E+1
-8.106E-2	2.162E+1	4.318E+1
-8.268E-2	2.168E+1	4.312E+1
-7.133E-2	2.170E+1	4.318E+1
-7.620E-2	2.175E+1	4.287E+1
-8.268E-2	2.182E+1	4.302E+1
-7.944E-2	2.168E+1	4.301E+1
-7.457E-2	2.178E+1	4.337E+1
-7.457E-2	2.182E+1	4.316E+1
-7.944E-2	2.166E+1	4.313E+1
-7.944E-2	2.170E+1	4.302E+1
-7.620E-2	2.164E+1	4.312E+1
-7.620E-2	2.184E+1	4.283E+1
-7.944E-2	2.160E+1	4.300E+1
-8.268E-2	2.176E+1	4.307E+1
-7.457E-2	2.169E+1	4.309E+1
-7.295E-2	2.178E+1	4.321E+1
-8.106E-2	2.179E+1	4.325E+1
-8.106E-2	2.161E+1	4.306E+1
-7.295E-2	2.172E+1	4.306E+1
-7.457E-2	2.148E+1	4.309E+1
-8.106E-2	2.191E+1	4.328E+1
-8.268E-2	2.186E+1	4.325E+1
-7.457E-2	2.192E+1	4.319E+1
-7.133E-2	2.174E+1	4.285E+1
-8.106E-2	2.167E+1	4.313E+1
-8.106E-2	2.170E+1	4.334E+1
-7.457E-2	2.185E+1	4.325E+1
-7.457E-2	2.160E+1	4.295E+1
-7.782E-2	2.174E+1	4.297E+1
-7.944E-2	2.172E+1	4.306E+1
-7.295E-2	2.178E+1	4.324E+1
-7.782E-2	2.177E+1	4.312E+1
-8.106E-2	2.180E+1	4.315E+1
-8.268E-2	2.176E+1	4.321E+1
-7.295E-2	2.184E+1	4.306E+1
-7.295E-2	2.174E+1	4.309E+1
-8.268E-2	2.175E+1	4.301E+1
-8.106E-2	2.172E+1	4.326E+1
-7.457E-2	2.185E+1	4.317E+1
-7.295E-2	2.192E+1	4.308E+1
-8.106E-2	2.171E+1	4.306E+1
-8.106E-2	2.173E+1	4.322E+1
-6.971E-2	2.188E+1	4.311E+1
-7.295E-2	2.160E+1	4.327E+1
-8.268E-2	2.185E+1	4.325E+1
-8.106E-2	2.164E+1	4.313E+1
-7.295E-2	2.179E+1	4.301E+1
-7.295E-2	2.172E+1	4.332E+1
-8.106E-2	2.177E+1	4.326E+1
-8.755E-2	2.175E+1	4.308E+1
-7.457E-2	2.173E+1	4.303E+1
-7.457E-2	2.191E+1	4.304E+1
-8.106E-2	2.174E+1	4.298E+1
-8.268E-2	2.175E+1	4.312E+1
-7.457E-2	2.184E+1	4.297E+1
-7.457E-2	2.168E+1	4.310E+1
-8.106E-2	2.169E+1	4.296E+1
-8.106E-2	2.175E+1	4.329E+1
-7.457E-2	2.182E+1	4.300E+1
-7.295E-2	2.175E+1	4.301E+1
-7.944E-2	2.184E+1	4.326E+1
-8.268E-2	2.188E+1	4.320E+1
-7.295E-2	2.161E+1	4.298E+1
-7.295E-2	2.147E+1	4.308E+1
-8.106E-2	2.178E+1	4.298E+1
-8.431E-2	2.199E+1	4.309E+1
-7.620E-2	2.178E+1	4.320E+1
-7.295E-2	2.190E+1	4.305E+1
-7.944E-2	2.184E+1	4.315E+1
-8.106E-2	2.183E+1	4.320E+1
-7.457E-2	2.191E+1	4.296E+1
-7.295E-2	2.186E+1	4.311E+1
-7.944E-2	2.191E+1	4.288E+1
-8.106E-2	2.187E+1	4.326E+1
-7.295E-2	2.170E+1	4.329E+1
-7.457E-2	2.177E+1	4.340E+1
-8.106E-2	2.168E+1	4.315E+1
-8.268E-2	2.174E+1	4.313E+1
-7.295E-2	2.179E+1	4.295E+1
-7.457E-2	2.196E+1	4.317E+1
-7.944E-2	2.169E+1	4.298E+1
-8.106E-2	2.150E+1	4.301E+1
-7.295E-2	2.186E+1	4.318E+1
-7.295E-2	2.187E+1	4.311E+1
-7.944E-2	2.172E+1	4.308E+1
-8.268E-2	2.183E+1	4.327E+1
-7.457E-2	2.177E+1	4.301E+1
-7.295E-2	2.174E+1	4.322E+1
-7.944E-2	2.168E+1	4.288E+1
-7.944E-2	2.183E+1	4.325E+1
-7.457E-2	2.184E+1	4.283E+1
-7.457E-2	2.169E+1	4.319E+1
-8.106E-2	2.167E+1	4.307E+1
-7.782E-2	2.174E+1	4.308E+1
-7.457E-2	2.181E+1	4.284E+1
-7.620E-2	2.194E+1	4.299E+1
-8.268E-2	2.173E+1	4.326E+1
-8.268E-2	2.188E+1	4.335E+1
-7.457E-2	2.180E+1	4.323E+1
-7.295E-2	2.170E+1	4.313E+1
-7.944E-2	2.167E+1	4.302E+1
-8.268E-2	2.170E+1	4.322E+1
-7.295E-2	2.183E+1	4.310E+1
-7.457E-2	2.174E+1	4.325E+1
-7.944E-2	2.178E+1	4.314E+1
-7.620E-2	2.200E+1	4.321E+1
-7.295E-2	2.185E+1	4.286E+1
-7.457E-2	2.167E+1	4.298E+1
-8.106E-2	2.169E+1	4.307E+1
-8.106E-2	2.192E+1	4.312E+1
-7.295E-2	2.178E+1	4.308E+1
-7.620E-2	2.178E+1	4.315E+1
-7.944E-2	2.184E+1	4.305E+1
-8.106E-2	2.171E+1	4.330E+1
-7.457E-2	2.167E+1	4.314E+1
-7.457E-2	2.174E+1	4.305E+1
-7.782E-2	2.159E+1	4.297E+1
-8.106E-2	2.171E+1	4.312E+1
-7.295E-2	2.163E+1	4.327E+1
-7.457E-2	2.170E+1	4.334E+1
-7.782E-2	2.178E+1	4.299E+1
-8.106E-2	2.176E+1	4.309E+1
-7.133E-2	2.193E+1	4.297E+1
-7.457E-2	2.205E+1	4.313E+1
-8.106E-2	2.187E+1	4.299E+1
-7.944E-2	2.197E+1	4.294E+1
-7.457E-2	2.178E+1	4.318E+1
-7.295E-2	2.165E+1	4.301E+1
-7.944E-2	2.182E+1	4.325E+1
-8.268E-2	2.164E+1	4.299E+1
-6.971E-2	2.180E+1	4.319E+1
-7.457E-2	2.187E+1	4.315E+1
-8.268E-2	2.173E+1	4.311E+1
-7.782E-2	2.177E+1	4.312E+1
-7.295E-2	2.157E+1	4.289E+1
-7.457E-2	2.175E+1	4.320E+1
-8.106E-2	2.190E+1	4.306E+1
-8.268E-2	2.178E+1	4.324E+1
-7.295E-2	2.169E+1	4.297E+1
-7.457E-2	2.179E+1	4.323E+1
-7.944E-2	2.176E+1	4.324E+1
-8.106E-2	2.186E+1	4.300E+1
-7.457E-2	2.155E+1	4.307E+1
-7.295E-2	2.172E+1	4.320E+1
-8.106E-2	2.175E+1	4.314E+1
-8.268E-2	2.201E+1	4.301E+1
-7.457E-2	2.167E+1	4.325E+1
-7.295E-2	2.162E+1	4.304E+1
-8.106E-2	2.185E+1	4.316E+1
-7.944E-2	2.175E+1	4.305E+1
-7.295E-2	2.166E+1	4.308E+1
-7.457E-2	2.185E+1	4.299E+1
-7.944E-2	2.192E+1	4.297E+1
-7.944E-2	2.179E+1	4.322E+1
-7.457E-2	2.186E+1	4.310E+1
-7.457E-2	2.163E+1	4.303E+1
-8.268E-2	2.175E+1	4.324E+1
-7.944E-2	2.166E+1	4.321E+1
-7.295E-2	2.198E+1	4.322E+1
-7.457E-2	2.174E+1	4.320E+1
-7.782E-2	2.174E+1	4.315E+1
-8.268E-2	2.181E+1	4.328E+1
-7.295E-2	2.174E+1	4.324E+1
-7.457E-2	2.177E+1	4.325E+1
-7.944E-2	2.174E+1	4.302E+1
-8.268E-2	2.175E+1	4.299E+1
-7.457E-2	2.181E+1	4.322E+1
-7.295E-2	2.167E+1	4.322E+1
-7.944E-2	2.157E+1	4.341E+1
-8.106E-2	2.170E+1	4.312E+1
-7.457E-2	2.181E+1	4.326E+1
-7.457E-2	2.176E+1	4.313E+1
-8.268E-2	2.169E+1	4.313E+1
-8.268E-2	2.166E+1	4.311E+1
-7.457E-2	2.182E+1	4.329E+1
-7.133E-2	2.168E+1	4.318E+1
-8.106E-2	2.196E+1	4.330E+1
-7.944E-2	2.174E+1	4.300E+1
-7.295E-2	2.190E+1	4.325E+1
-7.295E-2	2.178E+1	4.311E+1
-7.944E-2	2.181E+1	4.277E+1
-7.944E-2	2.164E+1	4.312E+1
-7.457E-2	2.169E+1	4.305E+1
-7.620E-2	2.160E+1	4.309E+1
-7.944E-2	2.187E+1	4.304E+1
-7.782E-2	2.174E+1	4.293E+1
-7.457E-2	2.178E+1	4.306E+1
-7.295E-2	2.170E+1	4.306E+1
-8.106E-2	2.180E+1	4.318E+1
-7.782E-2	2.179E+1	4.306E+1
-7.295E-2	2.169E+1	4.324E+1
-7.295E-2	2.187E+1	4.311E+1
-7.944E-2	2.179E+1	4.280E+1
-7.782E-2	2.167E+1	4.328E+1
-7.295E-2	2.180E+1	4.314E+1
-7.295E-2	2.166E+1	4.328E+1
-8.106E-2	2.185E+1	4.279E+1
-8.106E-2	2.193E+1	4.319E+1
-7.457E-2	2.185E+1	4.305E+1
-7.457E-2	2.158E+1	4.314E+1
-7.944E-2	2.184E+1	4.319E+1
-7.782E-2	2.162E+1	4.308E+1
-7.457E-2	2.183E+1	4.328E+1
-7.295E-2	2.174E+1	4.304E+1
-7.944E-2	2.158E+1	4.293E+1
-8.106E-2	2.182E+1	4.303E+1
-7.295E-2	2.167E+1	4.332E+1
-7.133E-2	2.185E+1	4.307E+1
-8.106E-2	2.170E+1	4.291E+1
-7.782E-2	2.183E+1	4.298E+1
-7.133E-2	2.173E+1	4.289E+1
-7.133E-2	2.177E+1	4.330E+1
-8.268E-2	2.167E+1	4.304E+1
-8.106E-2	2.160E+1	4.282E+1
-7.457E-2	2.166E+1	4.326E+1
-7.457E-2	2.182E+1	4.312E+1
-7.944E-2	2.191E+1	4.322E+1
-7.944E-2	2.171E+1	4.311E+1
-7.295E-2	2.194E+1	4.308E+1
-7.620E-2	2.178E+1	4.329E+1
-8.268E-2	2.178E+1	4.316E+1
-8.106E-2	2.175E+1	4.346E+1
-7.457E-2	2.166E+1	4.311E+1
-7.295E-2	2.175E+1	4.289E+1
-8.106E-2	2.190E+1	4.307E+1
-7.620E-2	2.181E+1	4.326E+1
-7.457E-2	2.182E+1	4.310E+1
-7.457E-2	2.165E+1	4.316E+1
-8.106E-2	2.165E+1	4.299E+1
-7.944E-2	2.188E+1	4.304E+1
-7.295E-2	2.165E+1	4.280E+1
-7.133E-2	2.174E+1	4.277E+1
-7.944E-2	2.171E+1	4.292E+1
-8.106E-2	2.182E+1	4.310E+1
-7.457E-2	2.164E+1	4.316E+1
-7.620E-2	2.163E+1	4.302E+1
-7.944E-2	2.177E+1	4.300E+1
-8.106E-2	2.160E+1	4.338E+1
-6.971E-2	2.177E+1	4.320E+1
-7.295E-2	2.171E+1	4.293E+1
-8.106E-2	2.172E+1	4.300E+1
-8.106E-2	2.180E+1	4.326E+1
-7.133E-2	2.172E+1	4.326E+1
-7.133E-2	2.165E+1	4.302E+1
-8.106E-2	2.170E+1	4.305E+1
-7.944E-2	2.176E+1	4.298E+1
-7.295E-2	2.165E+1	4.311E+1
-7.295E-2	2.193E+1	4.307E+1
-8.268E-2	2.189E+1	4.303E+1
-8.106E-2	2.181E+1	4.288E+1
-6.971E-2	2.161E+1	4.328E+1
-7.295E-2	2.179E+1	4.317E+1
-8.268E-2	2.178E+1	4.333E+1
-7.944E-2	2.159E+1	4.323E+1
-7.295E-2	2.157E+1	4.316E+1
-7.133E-2	2.174E+1	4.334E+1
-7.944E-2	2.161E+1	4.293E+1
-7.782E-2	2.196E+1	4.336E+1
-7.457E-2	2.158E+1	4.308E+1
-7.133E-2	2.193E+1	4.335E+1
-7.782E-2	2.161E+1	4.317E+1
-8.106E-2	2.190E+1	4.317E+1
-7.295E-2	2.151E+1	4.303E+1
-7.133E-2	2.195E+1	4.313E+1
-8.268E-2	2.172E+1	4.317E+1
-8.106E-2	2.184E+1	4.309E+1
-7.295E-2	2.166E+1	4.305E+1
-7.295E-2	2.176E+1	4.322E+1
-8.106E-2	2.175E+1	4.292E+1
-8.431E-2	2.162E+1	4.306E+1
-7.295E-2	2.174E+1	4.302E+1
-7.295E-2	2.172E+1	4.303E+1
-8.268E-2	2.159E+1	4.292E+1
-8.106E-2	2.191E+1	4.304E+1
-7.295E-2	2.159E+1	4.306E+1
-7.457E-2	2.195E+1	4.291E+1
-8.106E-2	2.163E+1	4.301E+1
-8.106E-2	2.184E+1	4.285E+1
-7.133E-2	2.158E+1	4.265E+1
-7.295E-2	2.160E+1	4.319E+1
-7.944E-2	2.191E+1	4.302E+1
-8.106E-2	2.187E+1	4.319E+1
-7.457E-2	2.177E+1	4.309E+1
-7.295E-2	2.190E+1	4.297E+1
-7.944E-2	2.153E+1	4.309E+1
-7.944E-2	2.162E+1	4.312E+1
-7.295E-2	2.146E+1	4.313E+1
-7.295E-2	2.175E+1	4.318E+1
-8.106E-2	2.163E+1	4.306E+1
-7.782E-2	2.161E+1	4.295E+1
-7.133E-2	2.174E+1	4.313E+1
-7.457E-2	2.181E+1	4.305E+1
-7.944E-2	2.188E+1	4.323E+1
-7.944E-2	2.175E+1	4.303E+1
-7.133E-2	2.172E+1	4.285E+1
-7.457E-2	2.164E+1	4.329E+1
-8.106E-2	2.170E+1	4.320E+1
-7.782E-2	2.194E+1	4.303E+1
-7.620E-2	2.177E+1	4.291E+1
-7.295E-2	2.181E+1	4.332E+1
-7.782E-2	2.171E+1	4.271E+1
-7.944E-2	2.166E+1	4.324E+1
-7.133E-2	2.179E+1	4.295E+1
-7.295E-2	2.166E+1	4.279E+1
-8.268E-2	2.170E+1	4.307E+1
-7.944E-2	2.174E+1	4.305E+1
-7.457E-2	2.194E+1	4.306E+1
-7.457E-2	2.171E+1	4.319E+1
-7.944E-2	2.175E+1	4.284E+1
-8.106E-2	2.174E+1	4.312E+1
-7.457E-2	2.174E+1	4.301E+1
-7.457E-2	2.163E+1	4.303E+1
-8.106E-2	2.185E+1	4.313E+1
-8.106E-2	2.189E+1	4.318E+1
-7.620E-2	2.184E+1	4.306E+1
-7.295E-2	2.172E+1	4.278E+1
-8.106E-2	2.174E+1	4.295E+1
-8.268E-2	2.174E+1	4.322E+1
-6.971E-2	2.198E+1	4.288E+1
-7.295E-2	2.173E+1	4.312E+1
-7.944E-2	2.160E+1	4.322E+1
-8.106E-2	2.171E+1	4.280E+1
-7.133E-2	2.168E+1	4.303E+1
-7.457E-2	2.175E+1	4.287E+1
-8.268E-2	2.179E+1	4.325E+1
-7.944E-2	2.180E+1	4.291E+1
-7.133E-2	2.178E+1	4.288E+1
-7.295E-2	2.185E+1	4.313E+1
-8.268E-2	2.168E+1	4.294E+1
-7.944E-2	2.190E+1	4.289E+1
-7.457E-2	2.177E+1	4.305E+1
-7.295E-2	2.165E+1	4.332E+1
-8.106E-2	2.189E+1	4.291E+1
-7.944E-2	2.168E+1	4.290E+1
-7.295E-2	2.164E+1	4.322E+1
-7.295E-2	2.186E+1	4.278E+1
-8.106E-2	2.153E+1	4.291E+1
-8.268E-2	2.176E+1	4.292E+1
-7.457E-2	2.181E+1	4.317E+1
-7.133E-2	2.186E+1	4.294E+1
-7.944E-2	2.186E+1	4.286E+1
-7.782E-2	2.168E+1	4.281E+1
-7.295E-2	2.178E+1	4.314E+1
-7.295E-2	2.163E+1	4.301E+1
-8.106E-2	2.177E+1	4.309E+1
-7.782E-2	2.190E+1	4.288E+1
-7.295E-2	2.161E+1	4.319E+1
-7.295E-2	2.189E+1	4.302E+1
-7.944E-2	2.200E+1	4.308E+1
-8.106E-2	2.170E+1	4.302E+1
-6.809E-2	2.169E+1	4.322E+1
-6.971E-2	2.167E+1	4.302E+1
-8.106E-2	2.178E+1	4.319E+1
-7.944E-2	2.170E+1	4.311E+1
-7.295E-2	2.184E+1	4.318E+1
-7.620E-2	2.175E+1	4.294E+1
-8.106E-2	2.182E+1	4.307E+1
-7.944E-2	2.184E+1	4.320E+1
-7.133E-2	2.189E+1	4.284E+1
-7.295E-2	2.170E+1	4.299E+1
-8.268E-2	2.172E+1	4.291E+1
-7.944E-2	2.177E+1	4.295E+1
-7.457E-2	2.196E+1	4.324E+1
-7.457E-2	2.176E+1	4.269E+1
-8.268E-2	2.169E+1	4.294E+1
-8.431E-2	2.188E+1	4.325E+1
-7.295E-2	2.166E+1	4.312E+1
-7.457E-2	2.175E+1	4.292E+1
-7.620E-2	2.170E+1	4.319E+1
-7.620E-2	2.171E+1	4.319E+1
-7.133E-2	2.166E+1	4.306E+1
-6.971E-2	2.156E+1	4.303E+1
-8.106E-2	2.175E+1	4.301E+1
-8.268E-2	2.169E+1	4.298E+1
-7.295E-2	2.187E+1	4.289E+1
-7.133E-2	2.175E+1	4.295E+1
-8.106E-2	2.173E+1	4.308E+1
-7.944E-2	2.181E+1	4.257E+1
-7.133E-2	2.181E+1	4.300E+1
-7.133E-2	2.158E+1	4.296E+1
-7.782E-2	2.188E+1	4.291E+1
-7.944E-2	2.164E+1	4.320E+1
-7.133E-2	2.155E+1	4.332E+1
-7.295E-2	2.173E+1	4.298E+1
-7.944E-2	2.173E+1	4.305E+1
-8.106E-2	2.185E+1	4.305E+1
-7.295E-2	2.180E+1	4.316E+1
-7.295E-2	2.169E+1	4.301E+1
-7.944E-2	2.173E+1	4.306E+1
-7.620E-2	2.181E+1	4.308E+1
-6.971E-2	2.191E+1	4.275E+1
-7.457E-2	2.176E+1	4.302E+1
-8.106E-2	2.196E+1	4.309E+1
-8.106E-2	2.176E+1	4.308E+1
-7.295E-2	2.165E+1	4.310E+1
-7.457E-2	2.168E+1	4.340E+1
-7.782E-2	2.177E+1	4.300E+1
-7.620E-2	2.171E+1	4.302E+1
-6.971E-2	2.175E+1	4.300E+1
-7.133E-2	2.179E+1	4.305E+1
-8.431E-2	2.172E+1	4.304E+1
-8.106E-2	2.171E+1	4.318E+1
-7.295E-2	2.196E+1	4.324E+1
-7.295E-2	2.165E+1	4.298E+1
-7.944E-2	2.183E+1	4.288E+1
-7.944E-2	2.182E+1	4.301E+1
-7.295E-2	2.182E+1	4.305E+1
-7.295E-2	2.191E+1	4.293E+1
-7.944E-2	2.147E+1	4.319E+1
-7.944E-2	2.177E+1	4.297E+1
-7.295E-2	2.177E+1	4.329E+1
-7.295E-2	2.173E+1	4.303E+1
-7.782E-2	2.174E+1	4.317E+1
-7.782E-2	2.182E+1	4.301E+1
-7.133E-2	2.163E+1	4.319E+1
-7.457E-2	2.166E+1	4.319E+1
-7.944E-2	2.171E+1	4.306E+1
-8.106E-2	2.175E+1	4.317E+1
-7.133E-2	2.176E+1	4.305E+1
-7.295E-2	2.165E+1	4.318E+1
-8.106E-2	2.169E+1	4.304E+1
-7.620E-2	2.183E+1	4.293E+1
-7.295E-2	2.158E+1	4.325E+1
-7.457E-2	2.165E+1	4.291E+1
-8.106E-2	2.178E+1	4.297E+1
-7.782E-2	2.181E+1	4.282E+1
-6.809E-2	2.164E+1	4.289E+1
-7.457E-2	2.187E+1	4.283E+1
-7.944E-2	2.181E+1	4.312E+1
-7.944E-2	2.180E+1	4.290E+1
-7.133E-2	2.165E+1	4.307E+1
-7.133E-2	2.175E+1	4.299E+1
-8.106E-2	2.175E+1	4.307E+1
-8.106E-2	2.189E+1	4.289E+1
-7.133E-2	2.167E+1	4.280E+1
-7.295E-2	2.187E+1	4.288E+1
-7.782E-2	2.156E+1	4.281E+1
-7.782E-2	2.184E+1	4.318E+1
-7.133E-2	2.184E+1	4.278E+1
-7.295E-2	2.175E+1	4.292E+1
-8.431E-2	2.147E+1	4.303E+1
-7.782E-2	2.165E+1	4.318E+1
-7.295E-2	2.169E+1	4.315E+1
-7.457E-2	2.171E+1	4.277E+1
-8.106E-2	2.161E+1	4.266E+1
-7.944E-2	2.173E+1	4.324E+1
-7.295E-2	2.159E+1	4.285E+1
-7.620E-2	2.184E+1	4.297E+1
-8.106E-2	2.172E+1	4.298E+1
-7.782E-2	2.165E+1	4.307E+1
-7.133E-2	2.179E+1	4.298E+1
-7.620E-2	2.158E+1	4.324E+1
-7.944E-2	2.159E+1	4.298E+1
-7.944E-2	2.174E+1	4.314E+1
-7.133E-2	2.179E+1	4.290E+1
-7.133E-2	2.178E+1	4.314E+1
-8.106E-2	2.171E+1	4.313E+1
-7.944E-2	2.167E+1	4.295E+1
-6.971E-2	2.188E+1	4.276E+1
-7.295E-2	2.195E+1	4.318E+1
-7.944E-2	2.168E+1	4.309E+1
-7.944E-2	2.171E+1	4.311E+1
-6.971E-2	2.180E+1	4.307E+1
-7.295E-2	2.160E+1	4.327E+1
-7.944E-2	2.158E+1	4.297E+1
-7.782E-2	2.196E+1	4.326E+1
-6.971E-2	2.169E+1	4.312E+1
-7.133E-2	2.171E+1	4.314E+1
-7.782E-2	2.186E+1	4.301E+1
-8.106E-2	2.171E+1	4.280E+1
-6.971E-2	2.144E+1	4.303E+1
-7.133E-2	2.178E+1	4.298E+1
-8.106E-2	2.172E+1	4.316E+1
-8.106E-2	2.179E+1	4.302E+1
-7.133E-2	2.177E+1	4.313E+1
-7.620E-2	2.185E+1	4.276E+1
-7.944E-2	2.181E+1	4.296E+1
-7.944E-2	2.169E+1	4.285E+1
-7.133E-2	2.181E+1	4.261E+1
-7.295E-2	2.172E+1	4.280E+1
-7.944E-2	2.159E+1	4.298E+1
-7.944E-2	2.176E+1	4.313E+1
-6.971E-2	2.163E+1	4.296E+1
-7.295E-2	2.165E+1	4.266E+1
-8.106E-2	2.170E+1	4.272E+1
-7.782E-2	2.200E+1	4.307E+1
-7.457E-2	2.180E+1	4.325E+1
-7.295E-2	2.168E+1	4.281E+1
-7.944E-2	2.166E+1	4.298E+1
-7.782E-2	2.161E+1	4.314E+1
-7.133E-2	2.171E+1	4.300E+1
-7.295E-2	2.172E+1	4.299E+1
-7.944E-2	2.160E+1	4.305E+1
-8.106E-2	2.175E+1	4.313E+1
-7.133E-2	2.165E+1	4.286E+1
-7.457E-2	2.180E+1	4.292E+1
-8.106E-2	2.169E+1	4.283E+1
-7.782E-2	2.187E+1	4.283E+1
-7.133E-2	2.189E+1	4.297E+1
-7.295E-2	2.179E+1	4.296E+1
-8.106E-2	2.178E+1	4.295E+1
-7.457E-2	2.189E+1	4.288E+1
-7.133E-2	2.168E+1	4.320E+1
-7.295E-2	2.188E+1	4.293E+1
-8.106E-2	2.172E+1	4.311E+1
-7.944E-2	2.191E+1	4.302E+1
-7.133E-2	2.162E+1	4.280E+1
-7.133E-2	2.163E+1	4.290E+1
-8.106E-2	2.178E+1	4.307E+1
-7.944E-2	2.166E+1	4.295E+1
-7.133E-2	2.175E+1	4.266E+1
-7.295E-2	2.180E+1	4.289E+1
-8.106E-2	2.175E+1	4.293E+1
-7.944E-2	2.180E+1	4.309E+1
-7.133E-2	2.179E+1	4.310E+1
-7.457E-2	2.178E+1	4.295E+1
-7.944E-2	2.189E+1	4.312E+1
-7.782E-2	2.165E+1	4.309E+1
-6.971E-2	2.165E+1	4.294E+1
-7.133E-2	2.180E+1	4.285E+1
-7.944E-2	2.167E+1	4.290E+1
-7.620E-2	2.150E+1	4.286E+1
-6.971E-2	2.179E+1	4.275E+1
-7.295E-2	2.156E+1	4.294E+1
-7.782E-2	2.162E+1	4.290E+1
-7.944E-2	2.173E+1	4.304E+1
-7.295E-2	2.182E+1	4.295E+1
-7.133E-2	2.174E+1	4.290E+1
-7.782E-2	2.177E+1	4.305E+1
-7.782E-2	2.159E+1	4.306E+1
-6.971E-2	2.174E+1	4.284E+1
-7.133E-2	2.160E+1	4.286E+1
-7.782E-2	2.176E+1	4.300E+1
-7.782E-2	2.185E+1	4.303E+1
-7.295E-2	2.182E+1	4.333E+1
-7.133E-2	2.172E+1	4.308E+1
-7.782E-2	2.157E+1	4.328E+1
-7.620E-2	2.160E+1	4.299E+1
-7.133E-2	2.162E+1	4.308E+1
-7.295E-2	2.167E+1	4.304E+1
-7.944E-2	2.155E+1	4.313E+1
-7.782E-2	2.173E+1	4.298E+1
-6.971E-2	2.188E+1	4.331E+1
-7.133E-2	2.172E+1	4.283E+1
-7.620E-2	2.177E+1	4.284E+1
-7.620E-2	2.161E+1	4.294E+1
-6.971E-2	2.174E+1	4.301E+1
-7.295E-2	2.155E+1	4.306E+1
-8.106E-2	2.167E+1	4.292E+1
-7.944E-2	2.181E+1	4.289E+1
-7.295E-2	2.173E+1	4.317E+1
-7.295E-2	2.165E+1	4.274E+1
-7.944E-2	2.184E+1	4.308E+1
-7.782E-2	2.160E+1	4.299E+1
-7.295E-2	2.169E+1	4.293E+1
-7.295E-2	2.172E+1	4.299E+1
-7.944E-2	2.195E+1	4.307E+1
-7.620E-2	2.170E+1	4.291E+1
-7.133E-2	2.179E+1	4.310E+1
-7.133E-2	2.153E+1	4.304E+1
-7.782E-2	2.185E+1	4.274E+1
-7.782E-2	2.174E+1	4.299E+1
-6.971E-2	2.178E+1	4.301E+1
-7.295E-2	2.187E+1	4.295E+1
-8.106E-2	2.183E+1	4.264E+1
-7.782E-2	2.168E+1	4.292E+1
-6.971E-2	2.156E+1	4.300E+1
-7.133E-2	2.160E+1	4.280E+1
-8.106E-2	2.189E+1	4.283E+1
-7.782E-2	2.188E+1	4.292E+1
-7.133E-2	2.153E+1	4.301E+1
-7.133E-2	2.180E+1	4.273E+1
-7.944E-2	2.186E+1	4.291E+1
-7.782E-2	2.172E+1	4.297E+1
-6.971E-2	2.184E+1	4.287E+1
-7.457E-2	2.155E+1	4.297E+1
-7.944E-2	2.165E+1	4.324E+1
-7.944E-2	2.188E+1	4.288E+1
-6.809E-2	2.182E+1	4.283E+1
-7.295E-2	2.158E+1	4.306E+1
-8.106E-2	2.178E+1	4.287E+1
-7.620E-2	2.172E+1	4.308E+1
-6.971E-2	2.160E+1	4.286E+1
-7.457E-2	2.176E+1	4.303E+1
-7.782E-2	2.181E+1	4.299E+1
-7.782E-2	2.160E+1	4.289E+1
-7.295E-2	2.168E+1	4.272E+1
-7.295E-2	2.171E+1	4.319E+1
-7.782E-2	2.186E+1	4.288E+1
-7.782E-2	2.170E+1	4.296E+1
-6.809E-2	2.171E+1	4.318E+1
-7.457E-2	2.152E+1	4.295E+1
-7.782E-2	2.174E+1	4.307E+1
-7.782E-2	2.165E+1	4.289E+1
-7.295E-2	2.165E+1	4.313E+1
-7.457E-2	2.182E+1	4.304E+1
-7.782E-2	2.163E+1	4.291E+1
-7.782E-2	2.180E+1	4.309E+1
-7.295E-2	2.185E+1	4.288E+1
-7.133E-2	2.172E+1	4.282E+1
-8.106E-2	2.164E+1	4.313E+1
-7.944E-2	2.179E+1	4.285E+1
-6.809E-2	2.166E+1	4.289E+1
-7.295E-2	2.174E+1	4.279E+1
-7.782E-2	2.167E+1	4.290E+1
-7.620E-2	2.186E+1	4.302E+1
-7.133E-2	2.174E+1	4.292E+1
-7.295E-2	2.168E+1	4.289E+1
-7.944E-2	2.164E+1	4.301E+1
-7.944E-2	2.176E+1	4.299E+1
-7.133E-2	2.178E+1	4.265E+1
-7.457E-2	2.171E+1	4.284E+1
-7.944E-2	2.175E+1	4.293E+1
-7.782E-2	2.170E+1	4.291E+1
-7.133E-2	2.195E+1	4.288E+1
-7.295E-2	2.177E+1	4.292E+1
-7.782E-2	2.171E+1	4.315E+1
-7.782E-2	2.173E+1	4.289E+1
-7.133E-2	2.160E+1	4.295E+1
-7.295E-2	2.171E+1	4.321E+1
-7.782E-2	2.170E+1	4.284E+1
-7.782E-2	2.166E+1	4.293E+1
-7.133E-2	2.171E+1	4.330E+1
-7.295E-2	2.196E+1	4.301E+1
-8.106E-2	2.159E+1	4.280E+1
-7.295E-2	2.173E+1	4.296E+1
-7.133E-2	2.173E+1	4.297E+1
-7.295E-2	2.165E+1	4.294E+1
-7.782E-2	2.187E+1	4.311E+1
-7.944E-2	2.166E+1	4.302E+1
-6.971E-2	2.158E+1	4.263E+1
-7.133E-2	2.170E+1	4.311E+1
-8.106E-2	2.161E+1	4.289E+1
-7.944E-2	2.177E+1	4.303E+1
-6.809E-2	2.171E+1	4.293E+1
-7.457E-2	2.178E+1	4.308E+1
-7.944E-2	2.180E+1	4.291E+1
-7.620E-2	2.180E+1	4.289E+1
-7.457E-2	2.173E+1	4.288E+1
-7.133E-2	2.177E+1	4.302E+1
-7.944E-2	2.176E+1	4.302E+1
-7.782E-2	2.179E+1	4.283E+1
-7.295E-2	2.167E+1	4.293E+1
-7.295E-2	2.178E+1	4.276E+1
-7.782E-2	2.187E+1	4.291E+1
-7.782E-2	2.170E+1	4.308E+1
-6.971E-2	2.160E+1	4.291E+1
-7.457E-2	2.171E+1	4.287E+1
-7.782E-2	2.172E+1	4.323E+1
-7.620E-2	2.178E+1	4.307E+1
-7.133E-2	2.167E+1	4.299E+1
-7.133E-2	2.174E+1	4.288E+1
-8.106E-2	2.164E+1	4.286E+1
-7.620E-2	2.188E+1	4.289E+1
-7.133E-2	2.178E+1	4.293E+1
-7.133E-2	2.162E+1	4.311E+1
-7.944E-2	2.159E+1	4.307E+1
-7.782E-2	2.182E+1	4.281E+1
-6.809E-2	2.190E+1	4.287E+1
-7.133E-2	2.180E+1	4.296E+1
-7.782E-2	2.153E+1	4.279E+1
-7.944E-2	2.171E+1	4.289E+1
-6.971E-2	2.184E+1	4.296E+1
-7.295E-2	2.185E+1	4.304E+1
-7.944E-2	2.172E+1	4.268E+1
-7.782E-2	2.167E+1	4.296E+1
-6.809E-2	2.173E+1	4.287E+1
-7.295E-2	2.176E+1	4.311E+1
-7.944E-2	2.155E+1	4.292E+1
-7.782E-2	2.162E+1	4.285E+1
-6.971E-2	2.179E+1	4.286E+1
-7.133E-2	2.157E+1	4.329E+1
-7.944E-2	2.176E+1	4.295E+1
-7.782E-2	2.170E+1	4.300E+1
-6.809E-2	2.176E+1	4.296E+1
-7.295E-2	2.181E+1	4.296E+1
-7.944E-2	2.184E+1	4.280E+1
-7.620E-2	2.182E+1	4.295E+1
-7.133E-2	2.178E+1	4.289E+1
-7.133E-2	2.182E+1	4.293E+1
-7.782E-2	2.175E+1	4.286E+1
-7.457E-2	2.174E+1	4.288E+1
-6.809E-2	2.167E+1	4.287E+1
-7.133E-2	2.165E+1	4.284E+1
-7.944E-2	2.171E+1	4.286E+1
-7.620E-2	2.188E+1	4.307E+1
-6.971E-2	2.173E+1	4.310E+1
-7.295E-2	2.158E+1	4.285E+1
-7.944E-2	2.170E+1	4.292E+1
-7.620E-2	2.172E+1	4.291E+1
-6.971E-2	2.156E+1	4.285E+1
-7.295E-2	2.171E+1	4.293E+1
-7.782E-2	2.160E+1	4.298E+1
-7.620E-2	2.195E+1	4.315E+1
-7.295E-2	2.158E+1	4.306E+1
-7.295E-2	2.175E+1	4.316E+1
-7.944E-2	2.154E+1	4.263E+1
-7.782E-2	2.169E+1	4.295E+1
-6.646E-2	2.171E+1	4.290E+1
-7.133E-2	2.176E+1	4.287E+1
-7.944E-2	2.179E+1	4.281E+1
-7.782E-2	2.171E+1	4.299E+1
-6.809E-2	2.186E+1	4.287E+1
-7.133E-2	2.156E+1	4.285E+1
-7.944E-2	2.174E+1	4.276E+1
-7.944E-2	2.157E+1	4.298E+1
-6.971E-2	2.173E+1	4.309E+1
-7.457E-2	2.163E+1	4.284E+1
-8.106E-2	2.161E+1	4.291E+1
-7.620E-2	2.148E+1	4.292E+1
-6.971E-2	2.185E+1	4.280E+1
-7.295E-2	2.162E+1	4.293E+1
-7.782E-2	2.172E+1	4.301E+1
-7.944E-2	2.165E+1	4.288E+1
-7.133E-2	2.178E+1	4.317E+1
-7.295E-2	2.178E+1	4.313E+1
-8.106E-2	2.172E+1	4.312E+1
-7.620E-2	2.161E+1	4.285E+1
-7.295E-2	2.160E+1	4.279E+1
-6.971E-2	2.172E+1	4.301E+1
-7.944E-2	2.189E+1	4.286E+1
-7.620E-2	2.172E+1	4.287E+1
-6.971E-2	2.175E+1	4.307E+1
-7.295E-2	2.175E+1	4.285E+1
-7.944E-2	2.171E+1	4.299E+1
-7.620E-2	2.146E+1	4.272E+1
-7.133E-2	2.172E+1	4.282E+1
-7.133E-2	2.162E+1	4.272E+1
-7.620E-2	2.171E+1	4.291E+1
-7.457E-2	2.174E+1	4.300E+1
-6.971E-2	2.147E+1	4.286E+1
-7.295E-2	2.160E+1	4.317E+1
-7.782E-2	2.176E+1	4.281E+1
-7.457E-2	2.168E+1	4.299E+1
-7.133E-2	2.177E+1	4.290E+1
-6.971E-2	2.162E+1	4.281E+1
-8.106E-2	2.179E+1	4.292E+1
-7.782E-2	2.155E+1	4.292E+1
-6.809E-2	2.172E+1	4.284E+1
-7.133E-2	2.154E+1	4.272E+1
-7.782E-2	2.163E+1	4.270E+1
-7.457E-2	2.167E+1	4.288E+1
-7.133E-2	2.172E+1	4.291E+1
-6.971E-2	2.171E+1	4.290E+1
-7.944E-2	2.176E+1	4.284E+1
-7.782E-2	2.160E+1	4.307E+1
-7.133E-2	2.168E+1	4.292E+1
-7.295E-2	2.167E+1	4.282E+1
-7.782E-2	2.164E+1	4.308E+1
-7.620E-2	2.186E+1	4.268E+1
-6.971E-2	2.183E+1	4.308E+1
-7.295E-2	2.170E+1	4.282E+1
-7.782E-2	2.154E+1	4.287E+1
-7.457E-2	2.177E+1	4.306E+1
-6.971E-2	2.176E+1	4.274E+1
-7.457E-2	2.173E+1	4.272E+1
-7.782E-2	2.180E+1	4.308E+1
-7.782E-2	2.162E+1	4.270E+1
-6.971E-2	2.169E+1	4.296E+1
-7.295E-2	2.180E+1	4.276E+1
-7.782E-2	2.169E+1	4.292E+1
-7.457E-2	2.159E+1	4.288E+1
-7.133E-2	2.178E+1	4.317E+1
-7.295E-2	2.169E+1	4.296E+1
-7.944E-2	2.179E+1	4.289E+1
-7.620E-2	2.172E+1	4.290E+1
-6.971E-2	2.174E+1	4.279E+1
-7.295E-2	2.173E+1	4.318E+1
-7.944E-2	2.167E+1	4.304E+1
-7.457E-2	2.173E+1	4.299E+1
-6.971E-2	2.172E+1	4.275E+1
-7.295E-2	2.156E+1	4.292E+1
-7.782E-2	2.166E+1	4.279E+1
-7.620E-2	2.173E+1	4.283E+1
-6.971E-2	2.161E+1	4.269E+1
-7.457E-2	2.154E+1	4.275E+1
-7.944E-2	2.176E+1	4.290E+1
-7.620E-2	2.155E+1	4.278E+1
-6.809E-2	2.179E+1	4.277E+1
-7.295E-2	2.175E+1	4.299E+1
-7.782E-2	2.155E+1	4.316E+1
-7.457E-2	2.175E+1	4.289E+1
-7.133E-2	2.168E+1	4.296E+1
-7.295E-2	2.177E+1	4.284E+1
-7.944E-2	2.156E+1	4.289E+1
-7.457E-2	2.165E+1	4.293E+1
-6.971E-2	2.173E+1	4.313E+1
-7.133E-2	2.167E+1	4.298E+1
-7.782E-2	2.168E+1	4.309E+1
-7.782E-2	2.161E+1	4.291E+1
-6.809E-2	2.176E+1	4.273E+1
-7.295E-2	2.174E+1	4.301E+1
-8.106E-2	2.168E+1	4.293E+1
-7.457E-2	2.171E+1	4.278E+1
-6.809E-2	2.163E+1	4.290E+1
-7.133E-2	2.175E+1	4.276E+1
-7.944E-2	2.176E+1	4.286E+1
-7.620E-2	2.164E+1	4.290E+1
-6.809E-2	2.165E+1	4.290E+1
-7.133E-2	2.175E+1	4.277E+1
-7.944E-2	2.173E+1	4.287E+1
-7.620E-2	2.172E+1	4.270E+1
-6.809E-2	2.165E+1	4.264E+1
-7.295E-2	2.168E+1	4.297E+1
-7.944E-2	2.168E+1	4.291E+1
-7.782E-2	2.173E+1	4.304E+1
-6.971E-2	2.160E+1	4.289E+1
-7.457E-2	2.170E+1	4.294E+1
-7.782E-2	2.172E+1	4.281E+1
-7.782E-2	2.172E+1	4.290E+1
-6.971E-2	2.172E+1	4.291E+1
-6.971E-2	2.172E+1	4.295E+1
-7.782E-2	2.176E+1	4.278E+1
-7.782E-2	2.182E+1	4.270E+1
-6.971E-2	2.169E+1	4.281E+1
-7.295E-2	2.161E+1	4.291E+1
-7.944E-2	2.174E+1	4.290E+1
-7.457E-2	2.180E+1	4.293E+1
-7.133E-2	2.159E+1	4.282E+1
-7.457E-2	2.180E+1	4.287E+1
-7.944E-2	2.166E+1	4.291E+1
-7.457E-2	2.169E+1	4.277E+1
-6.809E-2	2.157E+1	4.299E+1
-7.295E-2	2.173E+1	4.284E+1
-7.944E-2	2.169E+1	4.289E+1
-7.457E-2	2.172E+1	4.272E+1
-6.971E-2	2.166E+1	4.296E+1
-7.620E-2	2.169E+1	4.277E+1
-7.944E-2	2.158E+1	4.290E+1
-7.457E-2	2.172E+1	4.307E+1
-7.133E-2	2.155E+1	4.291E+1
-7.457E-2	2.175E+1	4.292E+1
-7.944E-2	2.172E+1	4.309E+1
-7.457E-2	2.155E+1	4.269E+1
-6.646E-2	2.157E+1	4.299E+1
-7.457E-2	2.178E+1	4.309E+1
-7.782E-2	2.154E+1	4.252E+1
-7.782E-2	2.184E+1	4.309E+1
-6.971E-2	2.188E+1	4.277E+1
-7.133E-2	2.167E+1	4.309E+1
-7.782E-2	2.166E+1	4.307E+1
-7.457E-2	2.159E+1	4.299E+1
-6.971E-2	2.175E+1	4.286E+1
-7.133E-2	2.171E+1	4.303E+1
-7.782E-2	2.159E+1	4.278E+1
-7.620E-2	2.171E+1	4.289E+1
-6.809E-2	2.178E+1	4.276E+1
-6.971E-2	2.175E+1	4.282E+1
-8.106E-2	2.176E+1	4.267E+1
-7.620E-2	2.183E+1	4.299E+1
-6.809E-2	2.182E+1	4.296E+1
-6.971E-2	2.175E+1	4.309E+1
-7.782E-2	2.165E+1	4.290E+1
-7.620E-2	2.177E+1	4.309E+1
-7.133E-2	2.162E+1	4.323E+1
-7.133E-2	2.169E+1	4.287E+1
-7.620E-2	2.162E+1	4.312E+1
-7.620E-2	2.175E+1	4.311E+1
-6.646E-2	2.174E+1	4.297E+1
-7.133E-2	2.177E+1	4.275E+1
-7.944E-2	2.175E+1	4.297E+1
-7.457E-2	2.179E+1	4.304E+1
-6.809E-2	2.158E+1	4.289E+1
-7.295E-2	2.154E+1	4.264E+1
-7.782E-2	2.156E+1	4.264E+1
-7.457E-2	2.181E+1	4.293E+1
-6.809E-2	2.174E+1	4.283E+1
-6.971E-2	2.168E+1	4.292E+1
-8.106E-2	2.158E+1	4.304E+1
-7.782E-2	2.170E+1	4.305E+1
-6.971E-2	2.181E+1	4.285E+1
-7.133E-2	2.170E+1	4.302E+1
-7.944E-2	2.173E+1	4.298E+1
-7.457E-2	2.166E+1	4.307E+1
-7.133E-2	2.182E+1	4.301E+1
-7.133E-2	2.173E+1	4.271E+1
-7.782E-2	2.161E+1	4.268E+1
-7.133E-2	2.152E+1	4.280E+1
-6.971E-2	2.163E+1	4.297E+1
-7.295E-2	2.183E+1	4.289E+1
-8.106E-2	2.179E+1	4.279E+1
-7.620E-2	2.170E+1	4.247E+1
-6.971E-2	2.161E+1	4.302E+1
-7.133E-2	2.145E+1	4.303E+1
-7.782E-2	2.183E+1	4.282E+1
-7.457E-2	2.183E+1	4.277E+1
-6.971E-2	2.151E+1	4.296E+1
-7.457E-2	2.169E+1	4.262E+1
-7.944E-2	2.183E+1	4.302E+1
-7.457E-2	2.153E+1	4.295E+1
-6.809E-2	2.167E+1	4.299E+1
-7.295E-2	2.170E+1	4.298E+1
-7.944E-2	2.169E+1	4.306E+1
-7.457E-2	2.167E+1	4.319E+1
-6.971E-2	2.172E+1	4.273E+1
-7.457E-2	2.152E+1	4.259E+1
-7.782E-2	2.178E+1	4.313E+1
-7.620E-2	2.182E+1	4.272E+1
-6.971E-2	2.156E+1	4.306E+1
-7.133E-2	2.171E+1	4.284E+1
-7.944E-2	2.186E+1	4.281E+1
-7.457E-2	2.182E+1	4.267E+1
-6.646E-2	2.165E+1	4.290E+1
-7.295E-2	2.165E+1	4.305E+1
-7.944E-2	2.157E+1	4.308E+1
-7.133E-2	2.156E+1	4.294E+1
-6.971E-2	2.173E+1	4.262E+1
-7.295E-2	2.154E+1	4.259E+1
-7.944E-2	2.178E+1	4.300E+1
-7.620E-2	2.163E+1	4.302E+1
-6.809E-2	2.156E+1	4.285E+1
-7.133E-2	2.161E+1	4.297E+1
-7.457E-2	2.172E+1	4.255E+1
-7.620E-2	2.177E+1	4.295E+1
-6.809E-2	2.160E+1	4.296E+1
-6.809E-2	2.174E+1	4.299E+1
-7.782E-2	2.175E+1	4.289E+1
-7.620E-2	2.164E+1	4.264E+1
-6.809E-2	2.166E+1	4.307E+1
-7.295E-2	2.178E+1	4.306E+1
-7.782E-2	2.156E+1	4.278E+1
-7.457E-2	2.153E+1	4.278E+1
-7.133E-2	2.158E+1	4.299E+1
-6.971E-2	2.164E+1	4.264E+1
-7.782E-2	2.166E+1	4.287E+1
-7.457E-2	2.173E+1	4.260E+1
-6.809E-2	2.166E+1	4.289E+1
-6.971E-2	2.163E+1	4.314E+1
-8.106E-2	2.172E+1	4.278E+1
-7.620E-2	2.188E+1	4.309E+1
-6.971E-2	2.178E+1	4.282E+1
-7.457E-2	2.183E+1	4.274E+1
-7.944E-2	2.172E+1	4.300E+1
-7.133E-2	2.182E+1	4.287E+1
-6.809E-2	2.160E+1	4.295E+1
-7.133E-2	2.161E+1	4.284E+1
-7.620E-2	2.178E+1	4.277E+1
-7.620E-2	2.163E+1	4.278E+1
-6.971E-2	2.164E+1	4.322E+1
-7.295E-2	2.160E+1	4.261E+1
-7.782E-2	2.173E+1	4.298E+1
-7.295E-2	2.163E+1	4.266E+1
-6.809E-2	2.181E+1	4.291E+1
-6.809E-2	2.174E+1	4.301E+1
-7.782E-2	2.158E+1	4.306E+1
-7.133E-2	2.143E+1	4.311E+1
-6.971E-2	2.166E+1	4.301E+1
-7.295E-2	2.149E+1	4.271E+1
-7.944E-2	2.178E+1	4.299E+1
-7.620E-2	2.152E+1	4.277E+1
-6.646E-2	2.183E+1	4.288E+1
-7.457E-2	2.166E+1	4.289E+1
-7.944E-2	2.165E+1	4.287E+1
-7.620E-2	2.172E+1	4.296E+1
-7.133E-2	2.176E+1	4.296E+1
-7.133E-2	2.179E+1	4.266E+1
-7.944E-2	2.156E+1	4.305E+1
-7.620E-2	2.157E+1	4.269E+1
-6.971E-2	2.169E+1	4.286E+1
-6.971E-2	2.157E+1	4.254E+1
-7.457E-2	2.183E+1	4.275E+1
-7.457E-2	2.151E+1	4.286E+1
-6.809E-2	2.170E+1	4.295E+1
-7.133E-2	2.162E+1	4.313E+1
-7.782E-2	2.172E+1	4.293E+1
-7.620E-2	2.171E+1	4.301E+1
-6.809E-2	2.164E+1	4.296E+1
-7.133E-2	2.165E+1	4.303E+1
-7.782E-2	2.167E+1	4.298E+1
-7.295E-2	2.161E+1	4.299E+1
-6.646E-2	2.168E+1	4.292E+1
-7.295E-2	2.166E+1	4.301E+1
-7.944E-2	2.160E+1	4.301E+1
-7.620E-2	2.151E+1	4.300E+1
-6.971E-2	2.168E+1	4.283E+1
-6.809E-2	2.155E+1	4.283E+1
-7.944E-2	2.161E+1	4.283E+1
-7.457E-2	2.141E+1	4.297E+1
-6.646E-2	2.167E+1	4.281E+1
-7.457E-2	2.160E+1	4.281E+1
-7.782E-2	2.163E+1	4.307E+1
-7.620E-2	2.187E+1	4.289E+1
-6.484E-2	2.175E+1	4.296E+1
-7.457E-2	2.158E+1	4.288E+1
-7.620E-2	2.170E+1	4.287E+1
-7.457E-2	2.182E+1	4.296E+1
-6.809E-2	2.169E+1	4.293E+1
-7.295E-2	2.145E+1	4.273E+1
-7.944E-2	2.177E+1	4.265E+1
-7.620E-2	2.183E+1	4.273E+1
-6.646E-2	2.160E+1	4.295E+1
-7.295E-2	2.156E+1	4.273E+1
-8.106E-2	2.160E+1	4.288E+1
-7.457E-2	2.162E+1	4.287E+1
-6.971E-2	2.154E+1	4.289E+1
-7.295E-2	2.171E+1	4.287E+1
-7.944E-2	2.175E+1	4.297E+1
-7.295E-2	2.183E+1	4.264E+1
-6.971E-2	2.163E+1	4.262E+1
-6.809E-2	2.173E+1	4.302E+1
-7.782E-2	2.163E+1	4.287E+1
-7.620E-2	2.153E+1	4.280E+1
-6.809E-2	2.179E+1	4.292E+1
-6.971E-2	2.172E+1	4.317E+1
-7.944E-2	2.156E+1	4.291E+1
-7.620E-2	2.161E+1	4.289E+1
-6.809E-2	2.176E+1	4.263E+1
-6.971E-2	2.169E+1	4.273E+1
-7.620E-2	2.154E+1	4.282E+1
-7.620E-2	2.184E+1	4.280E+1
-7.133E-2	2.155E+1	4.273E+1
-7.457E-2	2.184E+1	4.307E+1
-7.782E-2	2.169E+1	4.277E+1
-7.457E-2	2.167E+1	4.292E+1
-6.809E-2	2.174E+1	4.287E+1
-7.133E-2	2.163E+1	4.288E+1
-7.620E-2	2.169E+1	4.288E+1
-7.457E-2	2.172E+1	4.310E+1
-6.809E-2	2.168E+1	4.278E+1
-7.133E-2	2.184E+1	4.305E+1
-7.944E-2	2.153E+1	4.280E+1
-7.620E-2	2.153E+1	4.288E+1
-7.133E-2	2.170E+1	4.283E+1
-7.295E-2	2.169E+1	4.275E+1
-7.620E-2	2.164E+1	4.289E+1
-7.620E-2	2.176E+1	4.277E+1
-6.646E-2	2.156E+1	4.275E+1
-7.457E-2	2.158E+1	4.305E+1
-7.620E-2	2.159E+1	4.300E+1
-7.457E-2	2.150E+1	4.299E+1
-6.971E-2	2.156E+1	4.272E+1
-7.295E-2	2.156E+1	4.283E+1
-7.782E-2	2.144E+1	4.270E+1
-7.620E-2	2.174E+1	4.301E+1
-6.809E-2	2.152E+1	4.278E+1
-7.133E-2	2.173E+1	4.292E+1
-7.944E-2	2.158E+1	4.292E+1
-7.295E-2	2.177E+1	4.297E+1
-6.971E-2	2.169E+1	4.292E+1
-6.971E-2	2.182E+1	4.273E+1
-7.944E-2	2.177E+1	4.295E+1
-7.295E-2	2.175E+1	4.283E+1
-6.971E-2	2.165E+1	4.298E+1
-6.971E-2	2.174E+1	4.282E+1
-7.620E-2	2.160E+1	4.279E+1
-7.620E-2	2.159E+1	4.285E+1
-6.809E-2	2.173E+1	4.262E+1
-7.295E-2	2.172E+1	4.289E+1
-7.782E-2	2.168E+1	4.284E+1
-7.620E-2	2.160E+1	4.288E+1
-6.646E-2	2.152E+1	4.295E+1
-7.133E-2	2.168E+1	4.283E+1
-7.944E-2	2.152E+1	4.280E+1
-7.457E-2	2.178E+1	4.272E+1
-6.809E-2	2.190E+1	4.289E+1
-7.133E-2	2.192E+1	4.284E+1
-7.620E-2	2.170E+1	4.288E+1
-7.295E-2	2.165E+1	4.294E+1
-6.809E-2	2.170E+1	4.299E+1
-6.646E-2	2.147E+1	4.286E+1
-7.944E-2	2.172E+1	4.283E+1
-7.457E-2	2.147E+1	4.265E+1
-6.484E-2	2.169E+1	4.305E+1
-7.133E-2	2.148E+1	4.293E+1
-7.944E-2	2.150E+1	4.269E+1
-7.457E-2	2.172E+1	4.274E+1
-6.809E-2	2.171E+1	4.304E+1
-7.295E-2	2.165E+1	4.273E+1
-7.782E-2	2.160E+1	4.276E+1
-7.620E-2	2.173E+1	4.301E+1
-6.646E-2	2.174E+1	4.267E+1
-7.133E-2	2.149E+1	4.287E+1
-7.782E-2	2.163E+1	4.266E+1
-7.457E-2	2.166E+1	4.307E+1
-6.646E-2	2.154E+1	4.305E+1
-6.809E-2	2.158E+1	4.263E+1
-7.782E-2	2.173E+1	4.283E+1
-7.620E-2	2.166E+1	4.250E+1
-6.809E-2	2.165E+1	4.291E+1
-6.971E-2	2.159E+1	4.270E+1
-7.620E-2	2.171E+1	4.306E+1
-7.295E-2	2.167E+1	4.295E+1
-6.646E-2	2.150E+1	4.285E+1
-6.971E-2	2.182E+1	4.284E+1
-7.944E-2	2.161E+1	4.288E+1
-7.295E-2	2.153E+1	4.282E+1
-6.971E-2	2.160E+1	4.277E+1
-7.133E-2	2.168E+1	4.290E+1
-7.782E-2	2.175E+1	4.287E+1
-7.620E-2	2.156E+1	4.282E+1
-6.809E-2	2.162E+1	4.288E+1
-7.133E-2	2.160E+1	4.253E+1
-7.782E-2	2.165E+1	4.299E+1
-7.620E-2	2.157E+1	4.288E+1
-6.809E-2	2.171E+1	4.288E+1
-7.133E-2	2.155E+1	4.268E+1
-7.620E-2	2.167E+1	4.309E+1
-7.295E-2	2.176E+1	4.258E+1
-6.971E-2	2.169E+1	4.283E+1
-7.295E-2	2.180E+1	4.288E+1
-7.620E-2	2.175E+1	4.268E+1
-7.133E-2	2.152E+1	4.290E+1
-6.971E-2	2.153E+1	4.310E+1
-7.295E-2	2.167E+1	4.289E+1
-7.944E-2	2.176E+1	4.291E+1
-7.620E-2	2.161E+1	4.291E+1
-7.133E-2	2.158E+1	4.281E+1
-7.295E-2	2.159E+1	4.285E+1
-7.782E-2	2.179E+1	4.307E+1
-7.295E-2	2.169E+1	4.289E+1
-6.809E-2	2.172E+1	4.279E+1
-7.133E-2	2.160E+1	4.276E+1
-7.457E-2	2.162E+1	4.280E+1
-7.295E-2	2.170E+1	4.274E+1
-6.809E-2	2.165E+1	4.279E+1
-6.971E-2	2.155E+1	4.264E+1
-7.782E-2	2.171E+1	4.283E+1
-7.457E-2	2.170E+1	4.285E+1
-6.646E-2	2.161E+1	4.295E+1
-7.457E-2	2.172E+1	4.272E+1
-7.944E-2	2.160E+1	4.281E+1
-7.295E-2	2.168E+1	4.275E+1
-6.809E-2	2.160E+1	4.300E+1
-7.295E-2	2.172E+1	4.280E+1
-7.944E-2	2.176E+1	4.286E+1
-7.295E-2	2.156E+1	4.272E+1
-6.809E-2	2.184E+1	4.271E+1
-7.133E-2	2.148E+1	4.270E+1
-7.782E-2	2.143E+1	4.264E+1
-7.457E-2	2.163E+1	4.271E+1
-6.646E-2	2.167E+1	4.279E+1
-7.295E-2	2.152E+1	4.292E+1
-7.620E-2	2.178E+1	4.298E+1
-7.457E-2	2.169E+1	4.279E+1
-6.809E-2	2.171E+1	4.277E+1
-6.971E-2	2.171E+1	4.285E+1
-7.457E-2	2.170E+1	4.266E+1
-7.295E-2	2.158E+1	4.272E+1
-6.646E-2	2.166E+1	4.289E+1
-6.971E-2	2.172E+1	4.296E+1
-7.457E-2	2.176E+1	4.291E+1
-7.295E-2	2.160E+1	4.283E+1
-6.971E-2	2.184E+1	4.291E+1
-7.295E-2	2.168E+1	4.287E+1
-7.782E-2	2.177E+1	4.312E+1
-7.457E-2	2.171E+1	4.277E+1
-6.809E-2	2.170E+1	4.282E+1
-7.295E-2	2.172E+1	4.260E+1
-7.782E-2	2.172E+1	4.287E+1
-7.457E-2	2.196E+1	4.277E+1
-6.646E-2	2.165E+1	4.295E+1
-7.133E-2	2.153E+1	4.256E+1
-7.782E-2	2.164E+1	4.275E+1
-7.295E-2	2.164E+1	4.276E+1
-6.646E-2	2.163E+1	4.303E+1
-7.457E-2	2.162E+1	4.282E+1
-7.782E-2	2.184E+1	4.265E+1
-7.133E-2	2.165E+1	4.289E+1
-6.809E-2	2.171E+1	4.290E+1
-7.133E-2	2.166E+1	4.259E+1
-7.457E-2	2.172E+1	4.280E+1
-7.295E-2	2.145E+1	4.275E+1
-6.646E-2	2.169E+1	4.286E+1
-7.133E-2	2.173E+1	4.274E+1
-7.782E-2	2.161E+1	4.259E+1
-7.295E-2	2.182E+1	4.298E+1
-6.809E-2	2.170E+1	4.306E+1
-7.133E-2	2.165E+1	4.300E+1
-7.620E-2	2.160E+1	4.296E+1
-7.133E-2	2.166E+1	4.287E+1
-6.646E-2	2.165E+1	4.277E+1
-7.295E-2	2.160E+1	4.315E+1
-7.944E-2	2.159E+1	4.284E+1
-7.295E-2	2.176E+1	4.297E+1
-6.971E-2	2.170E+1	4.253E+1
-7.133E-2	2.187E+1	4.287E+1
-7.782E-2	2.171E+1	4.298E+1
-7.133E-2	2.161E+1	4.291E+1
-6.809E-2	2.159E+1	4.285E+1
-6.809E-2	2.158E+1	4.289E+1
-7.782E-2	2.180E+1	4.288E+1
-7.133E-2	2.176E+1	4.271E+1
-6.971E-2	2.153E+1	4.301E+1
-7.295E-2	2.169E+1	4.301E+1
-7.620E-2	2.173E+1	4.279E+1
-7.133E-2	2.185E+1	4.270E+1
-6.646E-2	2.182E+1	4.282E+1
-7.133E-2	2.168E+1	4.299E+1
-7.944E-2	2.179E+1	4.301E+1
-7.295E-2	2.165E+1	4.277E+1
-6.971E-2	2.159E+1	4.306E+1
-7.620E-2	2.174E+1	4.266E+1
-7.620E-2	2.175E+1	4.260E+1
-7.457E-2	2.160E+1	4.273E+1
-7.133E-2	2.168E+1	4.259E+1
-7.620E-2	2.157E+1	4.292E+1
-7.457E-2	2.162E+1	4.254E+1
-7.295E-2	2.181E+1	4.274E+1
-6.971E-2	2.162E+1	4.277E+1
-7.295E-2	2.179E+1	4.248E+1
-7.944E-2	2.174E+1	4.257E+1
-7.295E-2	2.169E+1	4.269E+1
-6.809E-2	2.150E+1	4.275E+1
-6.971E-2	2.168E+1	4.284E+1
-7.620E-2	2.148E+1	4.271E+1
-7.457E-2	2.149E+1	4.283E+1
-6.971E-2	2.164E+1	4.300E+1
-7.133E-2	2.171E+1	4.286E+1
-7.782E-2	2.160E+1	4.270E+1
-7.457E-2	2.163E+1	4.289E+1
-6.809E-2	2.165E+1	4.283E+1
-7.295E-2	2.172E+1	4.268E+1
-7.457E-2	2.152E+1	4.264E+1
-7.457E-2	2.159E+1	4.295E+1
-6.809E-2	2.169E+1	4.279E+1
-7.133E-2	2.172E+1	4.282E+1
-7.782E-2	2.176E+1	4.276E+1
-7.295E-2	2.172E+1	4.260E+1
-6.971E-2	2.170E+1	4.252E+1
-7.457E-2	2.176E+1	4.277E+1
-7.295E-2	2.173E+1	4.272E+1
-7.457E-2	2.167E+1	4.268E+1
-6.646E-2	2.149E+1	4.270E+1
-6.971E-2	2.177E+1	4.304E+1
-7.620E-2	2.166E+1	4.301E+1
-7.295E-2	2.181E+1	4.280E+1
-6.809E-2	2.145E+1	4.294E+1
-7.133E-2	2.189E+1	4.300E+1
-7.620E-2	2.170E+1	4.280E+1
-7.457E-2	2.157E+1	4.270E+1
-6.809E-2	2.146E+1	4.268E+1
-7.295E-2	2.172E+1	4.255E+1
-7.620E-2	2.172E+1	4.263E+1
-7.620E-2	2.173E+1	4.297E+1
-6.646E-2	2.154E+1	4.283E+1
-7.133E-2	2.156E+1	4.257E+1
-7.782E-2	2.155E+1	4.286E+1
-7.295E-2	2.163E+1	4.280E+1
-6.809E-2	2.178E+1	4.277E+1
-7.133E-2	2.168E+1	4.300E+1
-7.457E-2	2.170E+1	4.303E+1
-7.133E-2	2.165E+1	4.278E+1
-6.809E-2	2.164E+1	4.258E+1
-7.133E-2	2.155E+1	4.274E+1
-7.457E-2	2.163E+1	4.275E+1
-7.457E-2	2.161E+1	4.284E+1
-6.322E-2	2.157E+1	4.284E+1
-7.133E-2	2.176E+1	4.278E+1
-7.944E-2	2.178E+1	4.287E+1
-7.295E-2	2.166E+1	4.298E+1
-6.646E-2	2.171E+1	4.282E+1
-7.133E-2	2.171E+1	4.287E+1
-7.457E-2	2.145E+1	4.272E+1
-7.457E-2	2.153E+1	4.295E+1
-6.646E-2	2.159E+1	4.274E+1
-7.295E-2	2.180E+1	4.284E+1
-7.457E-2	2.167E+1	4.276E+1
-7.295E-2	2.169E+1	4.307E+1
-6.646E-2	2.171E+1	4.276E+1
-7.457E-2	2.166E+1	4.272E+1
-7.944E-2	2.171E+1	4.268E+1
-7.133E-2	2.156E+1	4.291E+1
-6.646E-2	2.161E+1	4.285E+1
-6.971E-2	2.171E+1	4.278E+1
-7.944E-2	2.160E+1	4.279E+1
-7.295E-2	2.182E+1	4.265E+1
-6.809E-2	2.171E+1	4.260E+1
-6.971E-2	2.169E+1	4.271E+1
-7.782E-2	2.151E+1	4.266E+1
-7.133E-2	2.171E+1	4.269E+1
-6.646E-2	2.166E+1	4.281E+1
-7.133E-2	2.166E+1	4.283E+1
-7.782E-2	2.175E+1	4.268E+1
-7.133E-2	2.157E+1	4.291E+1
-6.646E-2	2.148E+1	4.278E+1
-7.133E-2	2.157E+1	4.299E+1
-7.782E-2	2.167E+1	4.259E+1
-7.620E-2	2.172E+1	4.275E+1
-6.971E-2	2.160E+1	4.284E+1
-7.295E-2	2.170E+1	4.258E+1
-7.457E-2	2.160E+1	4.272E+1
-6.971E-2	2.142E+1	4.277E+1
-6.646E-2	2.170E+1	4.307E+1
-6.809E-2	2.158E+1	4.271E+1
-7.620E-2	2.167E+1	4.269E+1
-6.971E-2	2.172E+1	4.279E+1
-6.646E-2	2.169E+1	4.277E+1
-7.133E-2	2.167E+1	4.268E+1
-7.620E-2	2.173E+1	4.256E+1
-7.295E-2	2.182E+1	4.294E+1
-6.646E-2	2.174E+1	4.278E+1
-7.133E-2	2.165E+1	4.278E+1
-7.782E-2	2.153E+1	4.255E+1
-6.971E-2	2.177E+1	4.293E+1
-6.646E-2	2.169E+1	4.289E+1
-6.971E-2	2.179E+1	4.302E+1
-7.620E-2	2.169E+1	4.275E+1
-7.295E-2	2.147E+1	4.295E+1
-6.809E-2	2.180E+1	4.291E+1
-7.295E-2	2.160E+1	4.289E+1
-7.944E-2	2.159E+1	4.301E+1
-7.295E-2	2.160E+1	4.283E+1
-6.809E-2	2.176E+1	4.290E+1
-6.971E-2	2.152E+1	4.259E+1
-7.782E-2	2.176E+1	4.275E+1
-7.295E-2	2.171E+1	4.259E+1
-6.484E-2	2.167E+1	4.270E+1
-7.133E-2	2.179E+1	4.273E+1
-7.782E-2	2.175E+1	4.304E+1
-7.295E-2	2.180E+1	4.283E+1
-7.133E-2	2.156E+1	4.265E+1
-7.457E-2	2.159E+1	4.264E+1
-7.782E-2	2.170E+1	4.262E+1
-7.295E-2	2.179E+1	4.268E+1
-6.971E-2	2.172E+1	4.292E+1
-7.295E-2	2.174E+1	4.288E+1
-7.620E-2	2.173E+1	4.268E+1
-7.295E-2	2.183E+1	4.276E+1
-6.484E-2	2.164E+1	4.292E+1
-6.971E-2	2.143E+1	4.253E+1
-7.944E-2	2.151E+1	4.293E+1
-7.133E-2	2.165E+1	4.278E+1
-6.646E-2	2.174E+1	4.277E+1
-7.457E-2	2.161E+1	4.256E+1
-7.782E-2	2.168E+1	4.286E+1
-7.133E-2	2.170E+1	4.272E+1
-6.646E-2	2.161E+1	4.290E+1
-7.295E-2	2.164E+1	4.263E+1
-7.782E-2	2.155E+1	4.260E+1
-6.971E-2	2.158E+1	4.289E+1
-6.809E-2	2.180E+1	4.277E+1
-7.133E-2	2.166E+1	4.276E+1
-7.782E-2	2.163E+1	4.276E+1
-7.295E-2	2.160E+1	4.272E+1
-6.971E-2	2.174E+1	4.301E+1
-7.133E-2	2.160E+1	4.262E+1
-7.620E-2	2.165E+1	4.256E+1
-7.295E-2	2.155E+1	4.276E+1
-6.971E-2	2.158E+1	4.301E+1
-7.133E-2	2.168E+1	4.274E+1
-7.620E-2	2.168E+1	4.258E+1
-6.809E-2	2.169E+1	4.267E+1
-6.971E-2	2.166E+1	4.266E+1
-6.971E-2	2.176E+1	4.285E+1
-8.106E-2	2.174E+1	4.277E+1
-7.457E-2	2.173E+1	4.292E+1
-6.809E-2	2.156E+1	4.262E+1
-7.133E-2	2.192E+1	4.285E+1
-7.782E-2	2.181E+1	4.295E+1
-6.971E-2	2.154E+1	4.270E+1
-6.484E-2	2.156E+1	4.281E+1
-7.133E-2	2.157E+1	4.269E+1
-7.457E-2	2.145E+1	4.277E+1
-6.971E-2	2.168E+1	4.260E+1
-6.971E-2	2.152E+1	4.260E+1
-6.971E-2	2.166E+1	4.308E+1
-7.782E-2	2.185E+1	4.291E+1
-7.457E-2	2.171E+1	4.258E+1
-6.646E-2	2.177E+1	4.274E+1
-7.457E-2	2.166E+1	4.277E+1
-7.620E-2	2.159E+1	4.271E+1
-7.295E-2	2.170E+1	4.294E+1
-6.484E-2	2.167E+1	4.300E+1
-7.133E-2	2.158E+1	4.265E+1
-7.457E-2	2.164E+1	4.268E+1
-7.133E-2	2.167E+1	4.301E+1
-6.646E-2	2.170E+1	4.271E+1
-7.133E-2	2.174E+1	4.289E+1
-7.457E-2	2.152E+1	4.268E+1
-6.971E-2	2.152E+1	4.285E+1
-6.809E-2	2.169E+1	4.268E+1
-7.133E-2	2.160E+1	4.282E+1
-7.782E-2	2.160E+1	4.274E+1
-6.971E-2	2.185E+1	4.285E+1
-6.484E-2	2.171E+1	4.284E+1
-7.133E-2	2.153E+1	4.272E+1
-7.782E-2	2.160E+1	4.265E+1
-7.295E-2	2.169E+1	4.259E+1
-6.646E-2	2.161E+1	4.284E+1
-7.133E-2	2.166E+1	4.277E+1
-7.782E-2	2.163E+1	4.277E+1
-7.295E-2	2.168E+1	4.305E+1
-6.646E-2	2.168E+1	4.263E+1
-7.457E-2	2.162E+1	4.260E+1
-7.457E-2	2.159E+1	4.270E+1
-6.971E-2	2.155E+1	4.276E+1
-6.646E-2	2.164E+1	4.272E+1
-7.133E-2	2.164E+1	4.278E+1
-7.295E-2	2.162E+1	4.277E+1
-7.457E-2	2.164E+1	4.286E+1
-6.646E-2	2.152E+1	4.283E+1
-6.971E-2	2.182E+1	4.300E+1
-7.782E-2	2.178E+1	4.298E+1
-7.133E-2	2.155E+1	4.278E+1
-6.646E-2	2.162E+1	4.272E+1
-7.133E-2	2.172E+1	4.302E+1
-7.620E-2	2.172E+1	4.275E+1
-6.971E-2	2.166E+1	4.291E+1
-6.484E-2	2.180E+1	4.284E+1
-7.133E-2	2.175E+1	4.277E+1
-7.620E-2	2.167E+1	4.279E+1
-7.295E-2	2.178E+1	4.298E+1
-6.809E-2	2.172E+1	4.298E+1
-7.295E-2	2.168E+1	4.281E+1
-7.782E-2	2.167E+1	4.272E+1
-7.133E-2	2.171E+1	4.299E+1
-6.646E-2	2.172E+1	4.223E+1
-6.971E-2	2.179E+1	4.283E+1
-7.944E-2	2.179E+1	4.266E+1
-7.295E-2	2.163E+1	4.283E+1
-6.971E-2	2.185E+1	4.289E+1
-7.133E-2	2.158E+1	4.273E+1
-7.782E-2	2.177E+1	4.285E+1
-7.133E-2	2.163E+1	4.297E+1
-6.809E-2	2.159E+1	4.281E+1
-7.133E-2	2.183E+1	4.275E+1
-7.620E-2	2.150E+1	4.260E+1
-6.971E-2	2.172E+1	4.272E+1
-6.646E-2	2.172E+1	4.260E+1
-6.971E-2	2.153E+1	4.291E+1
-7.620E-2	2.156E+1	4.269E+1
-7.295E-2	2.163E+1	4.288E+1
-6.646E-2	2.180E+1	4.288E+1
-7.133E-2	2.150E+1	4.294E+1
-7.457E-2	2.168E+1	4.284E+1
-7.295E-2	2.155E+1	4.289E+1
-6.484E-2	2.170E+1	4.270E+1
-7.295E-2	2.184E+1	4.280E+1
-7.782E-2	2.169E+1	4.251E+1
-7.133E-2	2.174E+1	4.248E+1
-6.809E-2	2.171E+1	4.257E+1
-7.133E-2	2.168E+1	4.294E+1
-7.782E-2	2.175E+1	4.255E+1
-7.133E-2	2.176E+1	4.298E+1
-6.484E-2	2.152E+1	4.262E+1
-7.133E-2	2.150E+1	4.281E+1
-7.620E-2	2.167E+1	4.290E+1
-6.971E-2	2.162E+1	4.260E+1
-6.484E-2	2.156E+1	4.275E+1
-7.133E-2	2.158E+1	4.275E+1
-7.457E-2	2.158E+1	4.273E+1
-6.971E-2	2.187E+1	4.281E+1
-6.646E-2	2.178E+1	4.283E+1
-7.295E-2	2.169E+1	4.253E+1
-7.457E-2	2.151E+1	4.290E+1
-7.457E-2	2.170E+1	4.293E+1
-6.484E-2	2.173E+1	4.259E+1
-7.295E-2	2.174E+1	4.270E+1
-7.620E-2	2.167E+1	4.278E+1
-6.971E-2	2.144E+1	4.289E+1
-6.809E-2	2.158E+1	4.276E+1
-6.971E-2	2.155E+1	4.272E+1
-7.620E-2	2.154E+1	4.274E+1
-7.295E-2	2.173E+1	4.300E+1
-6.646E-2	2.147E+1	4.294E+1
-7.133E-2	2.165E+1	4.288E+1
-7.620E-2	2.154E+1	4.252E+1
-6.971E-2	2.183E+1	4.271E+1
-6.646E-2	2.182E+1	4.270E+1
-7.295E-2	2.170E+1	4.282E+1
-7.782E-2	2.161E+1	4.278E+1
-7.295E-2	2.159E+1	4.289E+1
-6.646E-2	2.172E+1	4.291E+1
-7.133E-2	2.165E+1	4.282E+1
-7.782E-2	2.157E+1	4.280E+1
-7.133E-2	2.170E+1	4.274E+1
-6.484E-2	2.176E+1	4.301E+1
-7.133E-2	2.170E+1	4.260E+1
-7.457E-2	2.174E+1	4.300E+1
-7.133E-2	2.162E+1	4.253E+1
-6.322E-2	2.147E+1	4.294E+1
-6.971E-2	2.165E+1	4.260E+1
-7.782E-2	2.172E+1	4.278E+1
-6.971E-2	2.153E+1	4.264E+1
-6.322E-2	2.186E+1	4.277E+1
-7.133E-2	2.155E+1	4.252E+1
-7.457E-2	2.173E+1	4.272E+1
-7.133E-2	2.155E+1	4.284E+1
-6.809E-2	2.173E+1	4.271E+1
-6.971E-2	2.156E+1	4.282E+1
-7.620E-2	2.168E+1	4.319E+1
-6.971E-2	2.174E+1	4.267E+1
-6.484E-2	2.148E+1	4.287E+1
-7.620E-2	2.151E+1	4.257E+1
-7.620E-2	2.167E+1	4.278E+1
-6.971E-2	2.173E+1	4.263E+1
-6.646E-2	2.167E+1	4.286E+1
-7.295E-2	2.149E+1	4.254E+1
-7.620E-2	2.179E+1	4.275E+1
-6.971E-2	2.169E+1	4.264E+1
-6.809E-2	2.174E+1	4.296E+1
-7.295E-2	2.168E+1	4.259E+1
-7.295E-2	2.174E+1	4.259E+1
-6.971E-2	2.165E+1	4.266E+1
-6.484E-2	2.182E+1	4.285E+1
-6.971E-2	2.156E+1	4.274E+1
-7.620E-2	2.173E+1	4.283E+1
-6.971E-2	2.155E+1	4.272E+1
-6.322E-2	2.174E+1	4.267E+1
-6.971E-2	2.164E+1	4.266E+1
-7.944E-2	2.168E+1	4.252E+1
-7.133E-2	2.169E+1	4.282E+1
-6.809E-2	2.173E+1	4.283E+1
-6.971E-2	2.172E+1	4.290E+1
-7.782E-2	2.156E+1	4.253E+1
-7.133E-2	2.149E+1	4.289E+1
-6.646E-2	2.164E+1	4.284E+1
-7.133E-2	2.160E+1	4.265E+1
-7.620E-2	2.183E+1	4.285E+1
-6.809E-2	2.145E+1	4.277E+1
-6.484E-2	2.163E+1	4.278E+1
-7.295E-2	2.154E+1	4.295E+1
-7.620E-2	2.161E+1	4.288E+1
-7.295E-2	2.151E+1	4.259E+1
-6.646E-2	2.171E+1	4.280E+1
-7.133E-2	2.151E+1	4.282E+1
-7.620E-2	2.177E+1	4.283E+1
-7.133E-2	2.162E+1	4.251E+1
-6.809E-2	2.177E+1	4.267E+1
-7.295E-2	2.163E+1	4.258E+1
-7.620E-2	2.151E+1	4.285E+1
-7.133E-2	2.155E+1	4.270E+1
-6.646E-2	2.168E+1	4.260E+1
-7.133E-2	2.165E+1	4.269E+1
-7.457E-2	2.172E+1	4.289E+1
-6.971E-2	2.147E+1	4.259E+1
-6.809E-2	2.161E+1	4.252E+1
-7.295E-2	2.149E+1	4.270E+1
-7.944E-2	2.168E+1	4.306E+1
-6.971E-2	2.172E+1	4.288E+1
-6.809E-2	2.163E+1	4.275E+1
-7.133E-2	2.157E+1	4.267E+1
-7.457E-2	2.172E+1	4.282E+1
-6.809E-2	2.160E+1	4.279E+1
-6.646E-2	2.162E+1	4.262E+1
-7.295E-2	2.163E+1	4.248E+1
-7.620E-2	2.158E+1	4.278E+1
-7.133E-2	2.171E+1	4.281E+1
-6.484E-2	2.173E+1	4.258E+1
-7.133E-2	2.153E+1	4.251E+1
-7.620E-2	2.153E+1	4.273E+1
-7.457E-2	2.168E+1	4.284E+1
-6.646E-2	2.167E+1	4.284E+1
-6.971E-2	2.155E+1	4.284E+1
-7.782E-2	2.163E+1	4.283E+1
-7.295E-2	2.147E+1	4.279E+1
-6.646E-2	2.160E+1	4.263E+1
-7.133E-2	2.195E+1	4.281E+1
-7.295E-2	2.170E+1	4.295E+1
-7.133E-2	2.166E+1	4.268E+1
-6.646E-2	2.165E+1	4.279E+1
-7.295E-2	2.173E+1	4.277E+1
-7.620E-2	2.180E+1	4.285E+1
-7.133E-2	2.173E+1	4.270E+1
-6.646E-2	2.154E+1	4.273E+1
-7.133E-2	2.173E+1	4.297E+1
-7.457E-2	2.178E+1	4.288E+1
-6.971E-2	2.171E+1	4.288E+1
-6.484E-2	2.168E+1	4.285E+1
-7.133E-2	2.174E+1	4.268E+1
-7.620E-2	2.179E+1	4.298E+1
-7.133E-2	2.166E+1	4.272E+1
-6.646E-2	2.151E+1	4.274E+1
-7.295E-2	2.166E+1	4.299E+1
-7.457E-2	2.166E+1	4.288E+1
-7.133E-2	2.180E+1	4.257E+1
-6.646E-2	2.163E+1	4.276E+1
-7.457E-2	2.155E+1	4.269E+1
-7.457E-2	2.174E+1	4.255E+1
-7.133E-2	2.164E+1	4.275E+1
-6.809E-2	2.163E+1	4.282E+1
-6.971E-2	2.134E+1	4.278E+1
-7.457E-2	2.168E+1	4.283E+1
-7.133E-2	2.164E+1	4.278E+1
-6.484E-2	2.161E+1	4.282E+1
-6.809E-2	2.167E+1	4.261E+1
-7.295E-2	2.157E+1	4.264E+1
-7.133E-2	2.156E+1	4.283E+1
-6.646E-2	2.175E+1	4.255E+1
-7.295E-2	2.178E+1	4.274E+1
-7.457E-2	2.152E+1	4.269E+1
-6.809E-2	2.178E+1	4.271E+1
-6.646E-2	2.164E+1	4.259E+1
-7.295E-2	2.159E+1	4.255E+1
-7.782E-2	2.158E+1	4.313E+1
-7.295E-2	2.173E+1	4.286E+1
-6.646E-2	2.167E+1	4.273E+1
-7.133E-2	2.157E+1	4.289E+1
-7.457E-2	2.160E+1	4.269E+1
-7.133E-2	2.154E+1	4.265E+1
-6.809E-2	2.163E+1	4.264E+1
-7.457E-2	2.171E+1	4.289E+1
-7.782E-2	2.161E+1	4.257E+1
-6.971E-2	2.157E+1	4.269E+1
-6.646E-2	2.170E+1	4.274E+1
-7.295E-2	2.169E+1	4.259E+1
-7.457E-2	2.170E+1	4.266E+1
-6.971E-2	2.176E+1	4.281E+1
-6.646E-2	2.155E+1	4.258E+1
-7.295E-2	2.157E+1	4.281E+1
-7.295E-2	2.172E+1	4.271E+1
-7.133E-2	2.165E+1	4.268E+1
-6.322E-2	2.136E+1	4.283E+1
-7.133E-2	2.158E+1	4.254E+1
-7.620E-2	2.168E+1	4.273E+1
-7.133E-2	2.170E+1	4.278E+1
-6.484E-2	2.171E+1	4.260E+1
-7.133E-2	2.172E+1	4.277E+1
-7.295E-2	2.164E+1	4.278E+1
-6.971E-2	2.170E+1	4.281E+1
-6.646E-2	2.160E+1	4.276E+1
-7.133E-2	2.188E+1	4.279E+1
-7.295E-2	2.161E+1	4.266E+1
-7.133E-2	2.146E+1	4.258E+1
-6.809E-2	2.160E+1	4.278E+1
-6.971E-2	2.172E+1	4.263E+1
-7.782E-2	2.165E+1	4.265E+1
-6.971E-2	2.168E+1	4.288E+1
-6.484E-2	2.177E+1	4.272E+1
-7.133E-2	2.184E+1	4.277E+1
-7.295E-2	2.158E+1	4.274E+1
-7.133E-2	2.168E+1	4.272E+1
-6.646E-2	2.162E+1	4.262E+1
-7.295E-2	2.170E+1	4.312E+1
-7.295E-2	2.160E+1	4.264E+1
-7.133E-2	2.162E+1	4.275E+1
-6.646E-2	2.155E+1	4.250E+1
-6.971E-2	2.181E+1	4.271E+1
-7.295E-2	2.166E+1	4.319E+1
-6.809E-2	2.158E+1	4.270E+1
-6.484E-2	2.183E+1	4.262E+1
-7.133E-2	2.163E+1	4.286E+1
-7.457E-2	2.160E+1	4.287E+1
-7.133E-2	2.156E+1	4.282E+1
-6.646E-2	2.180E+1	4.253E+1
-6.971E-2	2.166E+1	4.284E+1
-7.620E-2	2.168E+1	4.280E+1
-7.295E-2	2.181E+1	4.269E+1
-6.322E-2	2.167E+1	4.260E+1
-7.133E-2	2.179E+1	4.300E+1
-7.620E-2	2.183E+1	4.262E+1
-6.971E-2	2.177E+1	4.279E+1
-6.646E-2	2.158E+1	4.285E+1
-6.971E-2	2.165E+1	4.265E+1
-7.620E-2	2.172E+1	4.277E+1
-6.809E-2	2.165E+1	4.260E+1
-6.322E-2	2.154E+1	4.280E+1
-7.457E-2	2.161E+1	4.250E+1
-7.620E-2	2.176E+1	4.289E+1
-6.809E-2	2.169E+1	4.299E+1
-6.646E-2	2.168E+1	4.278E+1
-6.971E-2	2.159E+1	4.273E+1
-7.620E-2	2.169E+1	4.268E+1
-6.971E-2	2.160E+1	4.268E+1
-6.322E-2	2.162E+1	4.272E+1
-7.295E-2	2.172E+1	4.274E+1
-7.457E-2	2.167E+1	4.275E+1
-6.971E-2	2.168E+1	4.266E+1
-6.484E-2	2.177E+1	4.273E+1
-7.295E-2	2.174E+1	4.267E+1
-7.457E-2	2.172E+1	4.290E+1
-6.971E-2	2.170E+1	4.263E+1
-6.160E-2	2.169E+1	4.277E+1
-6.971E-2	2.165E+1	4.275E+1
-7.457E-2	2.160E+1	4.268E+1
-7.295E-2	2.146E+1	4.272E+1
-6.646E-2	2.163E+1	4.307E+1
-7.133E-2	2.153E+1	4.279E+1
-7.457E-2	2.165E+1	4.262E+1
-7.133E-2	2.160E+1	4.265E+1
-6.322E-2	2.178E+1	4.279E+1
-6.971E-2	2.153E+1	4.272E+1
-7.457E-2	2.149E+1	4.257E+1
-6.809E-2	2.168E+1	4.247E+1
-6.484E-2	2.172E+1	4.274E+1
-6.809E-2	2.163E+1	4.273E+1
-7.620E-2	2.140E+1	4.267E+1
-6.809E-2	2.175E+1	4.262E+1
-6.646E-2	2.172E+1	4.269E+1
-7.295E-2	2.154E+1	4.254E+1
-7.620E-2	2.175E+1	4.270E+1
-7.133E-2	2.159E+1	4.264E+1
-6.809E-2	2.148E+1	4.262E+1
-7.133E-2	2.176E+1	4.265E+1
-7.620E-2	2.166E+1	4.279E+1
-6.971E-2	2.170E+1	4.238E+1
-6.646E-2	2.166E+1	4.295E+1
-7.295E-2	2.182E+1	4.291E+1
-7.457E-2	2.161E+1	4.302E+1
-6.809E-2	2.169E+1	4.277E+1
-6.484E-2	2.189E+1	4.268E+1
-7.295E-2	2.169E+1	4.261E+1
-7.782E-2	2.177E+1	4.278E+1
-6.809E-2	2.173E+1	4.261E+1
-6.484E-2	2.167E+1	4.286E+1
-7.133E-2	2.162E+1	4.236E+1
-7.620E-2	2.166E+1	4.274E+1
-6.971E-2	2.143E+1	4.256E+1
-6.646E-2	2.167E+1	4.293E+1
-7.133E-2	2.161E+1	4.257E+1
-7.620E-2	2.171E+1	4.291E+1
-6.809E-2	2.144E+1	4.267E+1
-6.646E-2	2.170E+1	4.246E+1
-7.295E-2	2.161E+1	4.266E+1
-7.457E-2	2.162E+1	4.264E+1
-6.971E-2	2.147E+1	4.278E+1
-6.646E-2	2.170E+1	4.271E+1
-6.971E-2	2.165E+1	4.260E+1
-7.457E-2	2.158E+1	4.275E+1
-7.133E-2	2.165E+1	4.257E+1
-6.484E-2	2.151E+1	4.288E+1
-7.133E-2	2.149E+1	4.260E+1
-7.457E-2	2.181E+1	4.281E+1
-6.971E-2	2.151E+1	4.273E+1
-6.646E-2	2.184E+1	4.255E+1
-7.133E-2	2.172E+1	4.271E+1
-7.620E-2	2.170E+1	4.287E+1
-6.484E-2	2.152E+1	4.299E+1
-6.484E-2	2.180E+1	4.274E+1
-7.457E-2	2.173E+1	4.276E+1
-7.782E-2	2.167E+1	4.263E+1
-6.971E-2	2.173E+1	4.292E+1
-6.646E-2	2.152E+1	4.291E+1
-7.295E-2	2.147E+1	4.262E+1
-7.457E-2	2.147E+1	4.277E+1
-6.809E-2	2.173E+1	4.262E+1
-6.646E-2	2.167E+1	4.276E+1
-7.295E-2	2.185E+1	4.285E+1
-7.295E-2	2.166E+1	4.260E+1
-6.971E-2	2.170E+1	4.288E+1
-6.646E-2	2.151E+1	4.272E+1
-6.971E-2	2.162E+1	4.269E+1
-7.620E-2	2.174E+1	4.285E+1
-6.971E-2	2.175E+1	4.282E+1
-6.322E-2	2.158E+1	4.267E+1
-7.133E-2	2.155E+1	4.276E+1
-7.620E-2	2.169E+1	4.281E+1
-6.646E-2	2.174E+1	4.271E+1
-6.484E-2	2.182E+1	4.251E+1
-6.971E-2	2.163E+1	4.281E+1
-7.782E-2	2.170E+1	4.252E+1
-6.809E-2	2.161E+1	4.279E+1
-6.646E-2	2.177E+1	4.253E+1
-7.133E-2	2.152E+1	4.253E+1
-7.620E-2	2.170E+1	4.269E+1
-6.809E-2	2.173E+1	4.286E+1
-6.484E-2	2.160E+1	4.285E+1
-7.133E-2	2.162E+1	4.254E+1
-7.620E-2	2.170E+1	4.261E+1
-6.971E-2	2.170E+1	4.253E+1
-6.484E-2	2.161E+1	4.268E+1
-7.295E-2	2.171E+1	4.301E+1
-7.295E-2	2.157E+1	4.252E+1
-6.971E-2	2.171E+1	4.292E+1
-6.484E-2	2.180E+1	4.265E+1
-7.133E-2	2.175E+1	4.257E+1
-7.457E-2	2.162E+1	4.259E+1
-6.809E-2	2.172E+1	4.254E+1
-6.484E-2	2.178E+1	4.270E+1
-7.295E-2	2.166E+1	4.287E+1
-7.457E-2	2.167E+1	4.272E+1
-6.971E-2	2.175E+1	4.280E+1
-6.322E-2	2.166E+1	4.255E+1
-7.133E-2	2.180E+1	4.271E+1
-7.620E-2	2.182E+1	4.281E+1
-6.971E-2	2.167E+1	4.270E+1
-6.322E-2	2.163E+1	4.277E+1
-6.971E-2	2.183E+1	4.254E+1
-7.620E-2	2.156E+1	4.294E+1
-6.971E-2	2.162E+1	4.284E+1
-6.322E-2	2.155E+1	4.254E+1
-7.133E-2	2.158E+1	4.282E+1
-7.782E-2	2.164E+1	4.285E+1
-6.646E-2	2.158E+1	4.282E+1
-6.646E-2	2.150E+1	4.298E+1
-6.809E-2	2.160E+1	4.278E+1
-7.133E-2	2.168E+1	4.303E+1
-6.809E-2	2.176E+1	4.279E+1
-6.484E-2	2.167E+1	4.275E+1
-7.133E-2	2.150E+1	4.281E+1
-7.457E-2	2.158E+1	4.271E+1
-6.809E-2	2.166E+1	4.290E+1
-6.809E-2	2.163E+1	4.263E+1
-7.133E-2	2.148E+1	4.267E+1
-7.295E-2	2.168E+1	4.262E+1
-6.971E-2	2.159E+1	4.288E+1
-6.809E-2	2.158E+1	4.271E+1
-7.133E-2	2.145E+1	4.276E+1
-7.457E-2	2.166E+1	4.286E+1
-6.646E-2	2.151E+1	4.252E+1
-6.809E-2	2.165E+1	4.278E+1
-6.971E-2	2.172E+1	4.292E+1
-7.457E-2	2.164E+1	4.265E+1
-6.809E-2	2.177E+1	4.287E+1
-6.646E-2	2.174E+1	4.266E+1
-7.133E-2	2.178E+1	4.263E+1
-7.295E-2	2.173E+1	4.283E+1
-7.133E-2	2.147E+1	4.283E+1
-6.646E-2	2.156E+1	4.270E+1
-7.133E-2	2.164E+1	4.274E+1
-7.620E-2	2.148E+1	4.283E+1
-6.809E-2	2.160E+1	4.254E+1
-6.484E-2	2.179E+1	4.248E+1
-7.133E-2	2.165E+1	4.277E+1
-7.620E-2	2.162E+1	4.258E+1
-6.809E-2	2.166E+1	4.272E+1
-6.322E-2	2.172E+1	4.265E+1
-6.971E-2	2.163E+1	4.273E+1
-7.620E-2	2.169E+1	4.268E+1
-6.971E-2	2.185E+1	4.274E+1
-6.160E-2	2.175E+1	4.260E+1
-6.809E-2	2.182E+1	4.258E+1
-7.295E-2	2.161E+1	4.272E+1
-6.809E-2	2.162E+1	4.267E+1
-6.484E-2	2.160E+1	4.282E+1
-6.971E-2	2.178E+1	4.295E+1
-7.620E-2	2.177E+1	4.273E+1
-6.809E-2	2.169E+1	4.272E+1
-6.484E-2	2.151E+1	4.275E+1
-7.133E-2	2.158E+1	4.260E+1
-7.457E-2	2.163E+1	4.277E+1
-6.971E-2	2.163E+1	4.276E+1
-6.322E-2	2.175E+1	4.262E+1
-6.971E-2	2.169E+1	4.273E+1
-7.457E-2	2.163E+1	4.282E+1
-6.484E-2	2.150E+1	4.261E+1
-6.646E-2	2.168E+1	4.267E+1
-7.133E-2	2.154E+1	4.272E+1
-7.457E-2	2.152E+1	4.281E+1
-6.809E-2	2.172E+1	4.270E+1
-6.322E-2	2.176E+1	4.280E+1
-6.971E-2	2.175E+1	4.276E+1
-7.457E-2	2.165E+1	4.238E+1
-6.809E-2	2.167E+1	4.283E+1
-6.484E-2	2.155E+1	4.282E+1
-7.133E-2	2.171E+1	4.275E+1
-7.295E-2	2.159E+1	4.273E+1
-6.809E-2	2.181E+1	4.266E+1
-6.809E-2	2.173E+1	4.282E+1
-7.295E-2	2.161E+1	4.276E+1
-7.782E-2	2.167E+1	4.282E+1
-6.809E-2	2.177E+1	4.288E+1
-6.646E-2	2.172E+1	4.286E+1
-7.457E-2	2.169E+1	4.270E+1
-7.295E-2	2.150E+1	4.261E+1
-6.809E-2	2.164E+1	4.283E+1
-6.484E-2	2.154E+1	4.256E+1
-6.971E-2	2.161E+1	4.278E+1
-7.457E-2	2.149E+1	4.243E+1
-6.809E-2	2.165E+1	4.271E+1
-6.484E-2	2.164E+1	4.269E+1
-7.295E-2	2.172E+1	4.270E+1
-7.457E-2	2.141E+1	4.290E+1
-6.971E-2	2.159E+1	4.263E+1
-6.484E-2	2.151E+1	4.288E+1
-7.295E-2	2.146E+1	4.265E+1
-7.295E-2	2.161E+1	4.284E+1
-6.809E-2	2.162E+1	4.275E+1
-6.484E-2	2.145E+1	4.280E+1
-6.971E-2	2.148E+1	4.266E+1
-7.620E-2	2.172E+1	4.267E+1
-6.971E-2	2.167E+1	4.276E+1
-6.809E-2	2.142E+1	4.281E+1
-6.971E-2	2.163E+1	4.265E+1
-7.620E-2	2.185E+1	4.258E+1
-6.809E-2	2.170E+1	4.266E+1
-6.322E-2	2.153E+1	4.282E+1
-6.971E-2	2.160E+1	4.271E+1
-7.620E-2	2.172E+1	4.280E+1
-6.971E-2	2.169E+1	4.247E+1
-6.646E-2	2.152E+1	4.271E+1
-6.971E-2	2.172E+1	4.264E+1
-7.133E-2	2.169E+1	4.255E+1
-6.809E-2	2.181E+1	4.268E+1
[truncated: 53,201 more rows]
