# Supplementary material for: Improved ANAP incorporation and VCF analysis reveal details of P2X7 current facilitation and a limited conformational interplay between ATP binding and the intracellular ballast domain
Source: eLife. 2023 Jan 4;12:e82479. doi: 10.7554/eLife.82479 (PMC9859053; doi:10.7554/eLife.82479)
Supplement: Figure 3—figure supplement 3—source data 2. [file elife-82479-fig3-figsupp3-data2.zip › Figure-3_figure-supplement-3_source-data-2/DeltaCys-constructs/l24/01.csv]

-5.271E-1	8.373E+0	1.563E+1
-5.271E-1	8.142E+0	1.578E+1
-5.303E-1	8.256E+0	1.550E+1
-5.303E-1	8.120E+0	1.557E+1
-5.271E-1	8.194E+0	1.566E+1
-5.271E-1	8.266E+0	1.557E+1
-5.287E-1	8.142E+0	1.529E+1
-5.287E-1	8.266E+0	1.550E+1
-5.271E-1	8.318E+0	1.555E+1
-5.271E-1	8.262E+0	1.543E+1
-5.320E-1	8.246E+0	1.560E+1
-5.320E-1	8.259E+0	1.544E+1
-5.303E-1	8.227E+0	1.547E+1
-5.271E-1	8.249E+0	1.560E+1
-5.287E-1	8.175E+0	1.553E+1
-5.320E-1	8.133E+0	1.553E+1
-5.287E-1	8.227E+0	1.553E+1
-5.287E-1	8.120E+0	1.550E+1
-5.287E-1	8.123E+0	1.554E+1
-5.320E-1	8.253E+0	1.560E+1
-5.287E-1	8.236E+0	1.549E+1
-5.287E-1	8.116E+0	1.544E+1
-5.303E-1	8.288E+0	1.567E+1
-5.336E-1	8.347E+0	1.549E+1
-5.271E-1	8.217E+0	1.550E+1
-5.271E-1	8.298E+0	1.551E+1
-5.303E-1	8.210E+0	1.551E+1
-5.303E-1	8.048E+0	1.556E+1
-5.287E-1	8.146E+0	1.541E+1
-5.287E-1	8.181E+0	1.555E+1
-5.303E-1	8.185E+0	1.564E+1
-5.320E-1	8.223E+0	1.557E+1
-5.320E-1	8.139E+0	1.552E+1
-5.287E-1	8.282E+0	1.554E+1
-5.287E-1	8.188E+0	1.547E+1
-5.303E-1	8.207E+0	1.564E+1
-5.303E-1	8.152E+0	1.546E+1
-5.287E-1	8.243E+0	1.543E+1
-5.303E-1	8.282E+0	1.546E+1
-5.303E-1	8.269E+0	1.560E+1
-5.271E-1	8.233E+0	1.564E+1
-5.287E-1	8.181E+0	1.542E+1
-5.320E-1	8.295E+0	1.555E+1
-5.303E-1	8.045E+0	1.544E+1
-5.271E-1	8.159E+0	1.546E+1
-5.287E-1	8.094E+0	1.564E+1
-5.303E-1	8.188E+0	1.549E+1
-5.287E-1	8.175E+0	1.562E+1
-5.271E-1	8.220E+0	1.555E+1
-5.303E-1	8.181E+0	1.570E+1
-5.320E-1	8.188E+0	1.545E+1
-5.320E-1	8.253E+0	1.547E+1
-5.255E-1	8.129E+0	1.560E+1
-5.287E-1	8.318E+0	1.550E+1
-5.320E-1	8.256E+0	1.557E+1
-5.320E-1	8.230E+0	1.551E+1
-5.239E-1	8.198E+0	1.543E+1
-5.271E-1	8.204E+0	1.550E+1
-5.303E-1	8.243E+0	1.546E+1
-5.303E-1	8.087E+0	1.552E+1
-5.287E-1	8.292E+0	1.553E+1
-5.303E-1	8.227E+0	1.556E+1
-5.287E-1	8.165E+0	1.562E+1
-5.287E-1	8.198E+0	1.542E+1
-5.271E-1	8.155E+0	1.566E+1
-5.271E-1	8.188E+0	1.568E+1
-5.303E-1	8.279E+0	1.549E+1
-5.303E-1	8.246E+0	1.559E+1
-5.287E-1	8.123E+0	1.550E+1
-5.255E-1	8.152E+0	1.541E+1
-5.303E-1	8.162E+0	1.551E+1
-5.320E-1	8.155E+0	1.565E+1
-5.287E-1	8.236E+0	1.549E+1
-5.287E-1	8.214E+0	1.559E+1
-5.303E-1	8.152E+0	1.555E+1
-5.303E-1	8.266E+0	1.567E+1
-5.287E-1	8.152E+0	1.556E+1
-5.303E-1	8.214E+0	1.554E+1
-5.287E-1	8.100E+0	1.547E+1
-5.320E-1	8.172E+0	1.561E+1
-5.287E-1	8.188E+0	1.569E+1
-5.271E-1	8.220E+0	1.547E+1
-5.320E-1	8.191E+0	1.550E+1
-5.303E-1	8.185E+0	1.541E+1
-5.255E-1	8.185E+0	1.542E+1
-5.303E-1	8.269E+0	1.552E+1
-5.303E-1	8.172E+0	1.557E+1
-5.320E-1	8.301E+0	1.542E+1
-5.287E-1	8.185E+0	1.552E+1
-5.271E-1	8.165E+0	1.555E+1
-5.320E-1	8.295E+0	1.557E+1
-5.287E-1	8.097E+0	1.552E+1
-5.287E-1	8.165E+0	1.563E+1
-5.271E-1	8.110E+0	1.560E+1
-5.303E-1	8.191E+0	1.563E+1
-5.320E-1	8.259E+0	1.546E+1
-5.287E-1	8.100E+0	1.554E+1
-5.287E-1	8.159E+0	1.572E+1
-5.336E-1	8.217E+0	1.567E+1
-5.287E-1	8.159E+0	1.545E+1
-5.303E-1	8.133E+0	1.567E+1
-5.287E-1	8.181E+0	1.552E+1
-5.303E-1	8.129E+0	1.549E+1
-5.287E-1	8.133E+0	1.556E+1
-5.255E-1	8.181E+0	1.548E+1
-5.287E-1	8.220E+0	1.554E+1
-5.303E-1	8.236E+0	1.562E+1
-5.320E-1	8.249E+0	1.567E+1
-5.255E-1	8.214E+0	1.552E+1
-5.271E-1	8.207E+0	1.555E+1
-5.287E-1	8.262E+0	1.540E+1
-5.320E-1	8.110E+0	1.563E+1
-5.271E-1	8.285E+0	1.559E+1
-5.255E-1	8.155E+0	1.561E+1
-5.320E-1	8.175E+0	1.544E+1
-5.336E-1	8.207E+0	1.552E+1
-5.287E-1	8.217E+0	1.562E+1
-5.271E-1	8.230E+0	1.552E+1
-5.320E-1	8.275E+0	1.543E+1
-5.303E-1	8.120E+0	1.554E+1
-5.271E-1	8.288E+0	1.543E+1
-5.271E-1	8.249E+0	1.559E+1
-5.287E-1	8.301E+0	1.563E+1
-5.320E-1	8.207E+0	1.552E+1
-5.287E-1	8.210E+0	1.563E+1
-5.255E-1	8.181E+0	1.553E+1
-5.303E-1	8.152E+0	1.556E+1
-5.303E-1	8.227E+0	1.552E+1
-5.287E-1	8.198E+0	1.546E+1
-5.271E-1	8.269E+0	1.572E+1
-5.336E-1	8.168E+0	1.544E+1
-5.303E-1	8.275E+0	1.557E+1
-5.271E-1	8.142E+0	1.537E+1
-5.271E-1	8.191E+0	1.553E+1
-5.303E-1	8.042E+0	1.541E+1
-5.271E-1	8.223E+0	1.549E+1
-5.271E-1	8.181E+0	1.561E+1
-5.271E-1	8.113E+0	1.546E+1
-5.320E-1	8.165E+0	1.548E+1
-5.303E-1	8.175E+0	1.546E+1
-5.271E-1	8.214E+0	1.558E+1
-5.271E-1	8.272E+0	1.552E+1
-5.303E-1	8.210E+0	1.565E+1
-5.271E-1	8.201E+0	1.558E+1
-5.287E-1	8.246E+0	1.554E+1
-5.271E-1	8.243E+0	1.569E+1
-5.303E-1	8.292E+0	1.550E+1
-5.303E-1	8.256E+0	1.555E+1
-5.271E-1	8.185E+0	1.574E+1
-5.303E-1	8.262E+0	1.532E+1
-5.303E-1	8.090E+0	1.557E+1
-5.320E-1	8.223E+0	1.539E+1
-5.271E-1	8.217E+0	1.562E+1
-5.303E-1	8.272E+0	1.565E+1
-5.320E-1	8.230E+0	1.532E+1
-5.320E-1	8.233E+0	1.551E+1
-5.239E-1	8.116E+0	1.556E+1
-5.271E-1	8.168E+0	1.545E+1
-5.320E-1	8.259E+0	1.557E+1
-5.303E-1	8.295E+0	1.558E+1
-5.271E-1	8.301E+0	1.554E+1
-5.287E-1	8.279E+0	1.546E+1
-5.320E-1	8.155E+0	1.552E+1
-5.336E-1	8.168E+0	1.549E+1
-5.287E-1	8.175E+0	1.538E+1
-5.287E-1	8.155E+0	1.545E+1
-5.287E-1	8.217E+0	1.533E+1
-5.287E-1	8.178E+0	1.538E+1
-5.255E-1	8.126E+0	1.555E+1
-5.255E-1	8.288E+0	1.552E+1
-5.320E-1	8.188E+0	1.550E+1
-5.287E-1	8.188E+0	1.545E+1
-5.255E-1	8.181E+0	1.554E+1
-5.303E-1	8.240E+0	1.566E+1
-5.303E-1	8.168E+0	1.561E+1
-5.303E-1	8.334E+0	1.563E+1
-5.271E-1	8.123E+0	1.544E+1
-5.271E-1	8.262E+0	1.552E+1
-5.303E-1	8.256E+0	1.574E+1
-5.320E-1	8.129E+0	1.543E+1
-5.271E-1	8.243E+0	1.545E+1
-5.287E-1	8.295E+0	1.557E+1
-5.287E-1	8.168E+0	1.550E+1
-5.303E-1	8.139E+0	1.566E+1
-5.255E-1	8.058E+0	1.554E+1
-5.271E-1	8.266E+0	1.550E+1
-5.287E-1	8.194E+0	1.550E+1
-5.287E-1	8.223E+0	1.566E+1
-5.287E-1	8.240E+0	1.563E+1
-5.255E-1	8.266E+0	1.549E+1
-5.303E-1	8.113E+0	1.563E+1
-5.271E-1	8.253E+0	1.537E+1
-5.255E-1	8.269E+0	1.559E+1
-5.255E-1	8.181E+0	1.545E+1
-5.287E-1	8.230E+0	1.550E+1
-5.287E-1	8.343E+0	1.549E+1
-5.271E-1	8.343E+0	1.557E+1
-5.255E-1	8.198E+0	1.564E+1
-5.287E-1	8.249E+0	1.551E+1
-5.271E-1	8.100E+0	1.556E+1
-5.287E-1	8.321E+0	1.553E+1
-5.271E-1	8.347E+0	1.571E+1
-5.336E-1	8.152E+0	1.544E+1
-5.303E-1	8.305E+0	1.550E+1
-5.255E-1	8.210E+0	1.550E+1
-5.271E-1	8.227E+0	1.563E+1
-5.303E-1	8.168E+0	1.559E+1
-5.271E-1	8.159E+0	1.556E+1
-5.287E-1	8.188E+0	1.553E+1
-5.255E-1	8.288E+0	1.554E+1
-5.303E-1	8.301E+0	1.544E+1
-5.320E-1	8.288E+0	1.547E+1
-5.271E-1	8.259E+0	1.544E+1
-5.271E-1	8.207E+0	1.555E+1
-5.303E-1	8.201E+0	1.550E+1
-5.303E-1	8.246E+0	1.540E+1
-5.239E-1	8.071E+0	1.543E+1
-5.303E-1	8.298E+0	1.563E+1
-5.303E-1	8.159E+0	1.562E+1
-5.303E-1	8.207E+0	1.541E+1
-5.287E-1	8.178E+0	1.553E+1
-5.287E-1	8.107E+0	1.560E+1
-5.303E-1	8.142E+0	1.558E+1
-5.287E-1	8.256E+0	1.551E+1
-5.271E-1	8.172E+0	1.552E+1
-5.271E-1	8.243E+0	1.569E+1
-5.320E-1	8.214E+0	1.555E+1
-5.320E-1	8.366E+0	1.553E+1
-5.271E-1	8.188E+0	1.555E+1
-5.255E-1	8.191E+0	1.563E+1
-5.287E-1	8.129E+0	1.550E+1
-5.303E-1	8.194E+0	1.551E+1
-5.271E-1	8.236E+0	1.555E+1
-5.271E-1	8.126E+0	1.563E+1
-5.287E-1	8.279E+0	1.564E+1
-5.320E-1	8.207E+0	1.556E+1
-5.271E-1	8.285E+0	1.543E+1
-5.271E-1	8.214E+0	1.564E+1
-5.287E-1	8.191E+0	1.546E+1
-5.320E-1	8.324E+0	1.525E+1
-5.271E-1	8.149E+0	1.554E+1
-5.303E-1	8.236E+0	1.554E+1
-5.336E-1	8.103E+0	1.543E+1
-5.287E-1	8.246E+0	1.542E+1
-5.255E-1	8.214E+0	1.556E+1
-5.287E-1	8.146E+0	1.546E+1
-5.303E-1	8.217E+0	1.548E+1
-5.303E-1	8.288E+0	1.554E+1
-5.255E-1	8.172E+0	1.559E+1
-5.287E-1	8.249E+0	1.548E+1
-5.320E-1	8.266E+0	1.553E+1
-5.320E-1	8.149E+0	1.554E+1
-5.271E-1	8.220E+0	1.558E+1
-5.287E-1	8.201E+0	1.544E+1
-5.287E-1	8.223E+0	1.545E+1
-5.320E-1	8.136E+0	1.530E+1
-5.287E-1	8.301E+0	1.550E+1
-5.271E-1	8.194E+0	1.570E+1
-5.320E-1	8.236E+0	1.547E+1
-5.287E-1	8.343E+0	1.563E+1
-5.287E-1	8.220E+0	1.549E+1
-5.239E-1	8.100E+0	1.565E+1
-5.320E-1	8.236E+0	1.549E+1
-5.303E-1	8.178E+0	1.550E+1
-5.271E-1	8.311E+0	1.553E+1
-5.271E-1	8.139E+0	1.538E+1
-5.303E-1	8.223E+0	1.549E+1
-5.320E-1	8.191E+0	1.547E+1
-5.271E-1	8.223E+0	1.564E+1
-5.287E-1	8.262E+0	1.558E+1
-5.303E-1	8.146E+0	1.568E+1
-5.303E-1	8.292E+0	1.555E+1
-5.287E-1	8.220E+0	1.564E+1
-5.271E-1	8.233E+0	1.541E+1
-5.287E-1	8.175E+0	1.523E+1
-5.271E-1	8.256E+0	1.568E+1
-5.255E-1	8.152E+0	1.552E+1
-5.255E-1	8.159E+0	1.552E+1
-5.320E-1	8.090E+0	1.557E+1
-5.303E-1	8.188E+0	1.535E+1
-5.271E-1	8.149E+0	1.544E+1
-5.255E-1	8.175E+0	1.550E+1
-5.303E-1	8.168E+0	1.545E+1
-5.287E-1	8.168E+0	1.554E+1
-5.271E-1	8.045E+0	1.552E+1
-5.303E-1	8.198E+0	1.561E+1
-5.287E-1	8.120E+0	1.564E+1
-5.287E-1	8.139E+0	1.550E+1
-5.271E-1	8.217E+0	1.554E+1
-5.287E-1	8.334E+0	1.552E+1
-5.303E-1	8.223E+0	1.543E+1
-5.320E-1	8.308E+0	1.566E+1
-5.271E-1	8.198E+0	1.557E+1
-5.271E-1	8.207E+0	1.547E+1
-5.320E-1	8.230E+0	1.561E+1
-5.320E-1	8.275E+0	1.543E+1
-5.255E-1	8.233E+0	1.552E+1
-5.255E-1	8.129E+0	1.532E+1
-5.320E-1	8.350E+0	1.556E+1
-5.287E-1	8.178E+0	1.549E+1
-5.255E-1	8.324E+0	1.547E+1
-5.287E-1	8.301E+0	1.544E+1
-5.303E-1	8.201E+0	1.566E+1
-5.287E-1	8.301E+0	1.550E+1
-5.255E-1	8.240E+0	1.555E+1
-5.271E-1	8.246E+0	1.559E+1
-5.271E-1	8.236E+0	1.544E+1
-5.271E-1	8.301E+0	1.568E+1
-5.255E-1	8.288E+0	1.538E+1
-5.271E-1	8.201E+0	1.560E+1
-5.303E-1	8.249E+0	1.567E+1
-5.287E-1	8.233E+0	1.547E+1
-5.271E-1	8.126E+0	1.552E+1
-5.255E-1	8.236E+0	1.542E+1
-5.303E-1	8.262E+0	1.547E+1
-5.287E-1	8.042E+0	1.536E+1
-5.239E-1	8.188E+0	1.546E+1
-5.255E-1	8.275E+0	1.546E+1
-5.303E-1	8.236E+0	1.552E+1
-5.320E-1	8.223E+0	1.563E+1
-5.255E-1	8.230E+0	1.566E+1
-5.255E-1	8.298E+0	1.544E+1
-5.303E-1	8.188E+0	1.555E+1
-5.303E-1	8.188E+0	1.548E+1
-5.222E-1	8.285E+0	1.563E+1
-5.271E-1	8.191E+0	1.547E+1
-5.287E-1	8.266E+0	1.565E+1
-5.271E-1	8.253E+0	1.552E+1
-5.287E-1	8.146E+0	1.565E+1
-5.287E-1	8.220E+0	1.557E+1
-5.320E-1	8.217E+0	1.551E+1
-5.287E-1	8.230E+0	1.564E+1
-5.271E-1	8.249E+0	1.553E+1
-5.271E-1	8.214E+0	1.544E+1
-5.287E-1	8.246E+0	1.567E+1
-5.336E-1	8.279E+0	1.562E+1
-5.239E-1	8.126E+0	1.569E+1
-5.255E-1	8.149E+0	1.557E+1
-5.271E-1	8.275E+0	1.551E+1
-5.287E-1	8.227E+0	1.538E+1
-5.255E-1	8.204E+0	1.553E+1
-5.287E-1	8.301E+0	1.556E+1
-5.303E-1	8.301E+0	1.560E+1
-5.303E-1	8.214E+0	1.552E+1
-5.255E-1	8.201E+0	1.545E+1
-5.271E-1	8.295E+0	1.561E+1
-5.320E-1	8.266E+0	1.555E+1
-5.320E-1	8.220E+0	1.555E+1
-5.255E-1	8.210E+0	1.555E+1
-5.271E-1	8.243E+0	1.547E+1
-5.287E-1	8.194E+0	1.550E+1
-5.320E-1	8.266E+0	1.547E+1
-5.287E-1	8.246E+0	1.551E+1
-5.287E-1	8.168E+0	1.555E+1
-5.320E-1	8.142E+0	1.553E+1
-5.303E-1	8.162E+0	1.545E+1
-5.271E-1	8.185E+0	1.555E+1
-5.271E-1	8.262E+0	1.556E+1
-5.303E-1	8.275E+0	1.567E+1
-5.287E-1	8.243E+0	1.556E+1
-5.255E-1	8.311E+0	1.540E+1
-5.271E-1	8.256E+0	1.567E+1
-5.320E-1	8.136E+0	1.564E+1
-5.287E-1	8.210E+0	1.545E+1
-5.271E-1	8.266E+0	1.550E+1
-5.287E-1	8.246E+0	1.556E+1
-5.287E-1	8.191E+0	1.555E+1
-5.287E-1	8.207E+0	1.553E+1
-5.271E-1	8.139E+0	1.537E+1
-5.255E-1	8.262E+0	1.559E+1
-5.271E-1	8.204E+0	1.565E+1
-5.287E-1	8.155E+0	1.548E+1
-5.271E-1	8.006E+0	1.546E+1
-5.271E-1	8.207E+0	1.545E+1
-5.336E-1	8.292E+0	1.549E+1
-5.303E-1	8.217E+0	1.558E+1
-5.239E-1	8.185E+0	1.551E+1
-5.239E-1	8.318E+0	1.559E+1
-5.320E-1	8.259E+0	1.534E+1
-5.271E-1	8.168E+0	1.538E+1
-5.255E-1	8.204E+0	1.556E+1
-5.271E-1	8.097E+0	1.558E+1
-5.352E-1	8.155E+0	1.554E+1
-5.303E-1	8.165E+0	1.542E+1
-5.239E-1	8.159E+0	1.549E+1
-5.271E-1	8.013E+0	1.555E+1
-5.320E-1	8.217E+0	1.543E+1
-5.303E-1	8.285E+0	1.567E+1
-5.255E-1	8.139E+0	1.556E+1
-5.271E-1	8.236E+0	1.535E+1
-5.287E-1	8.139E+0	1.551E+1
-5.303E-1	8.191E+0	1.550E+1
-5.239E-1	8.285E+0	1.548E+1
-5.239E-1	8.305E+0	1.548E+1
-5.287E-1	8.181E+0	1.555E+1
-5.271E-1	8.175E+0	1.550E+1
-5.255E-1	8.168E+0	1.543E+1
-5.255E-1	8.262E+0	1.545E+1
-5.303E-1	8.142E+0	1.550E+1
-5.287E-1	8.110E+0	1.549E+1
-5.271E-1	8.113E+0	1.551E+1
-5.255E-1	8.236E+0	1.552E+1
-5.287E-1	8.288E+0	1.558E+1
-5.287E-1	8.210E+0	1.544E+1
-5.255E-1	8.288E+0	1.545E+1
-5.239E-1	8.223E+0	1.554E+1
-5.303E-1	8.279E+0	1.546E+1
-5.287E-1	8.353E+0	1.561E+1
-5.271E-1	8.181E+0	1.559E+1
-5.287E-1	8.230E+0	1.543E+1
-5.320E-1	8.217E+0	1.568E+1
-5.303E-1	8.223E+0	1.556E+1
-5.255E-1	8.133E+0	1.542E+1
-5.255E-1	8.256E+0	1.570E+1
-5.320E-1	8.230E+0	1.555E+1
-5.320E-1	8.243E+0	1.556E+1
-5.255E-1	8.181E+0	1.567E+1
-5.239E-1	8.227E+0	1.548E+1
-5.303E-1	8.305E+0	1.546E+1
-5.303E-1	8.065E+0	1.565E+1
-5.271E-1	8.236E+0	1.543E+1
-5.255E-1	8.220E+0	1.552E+1
-5.287E-1	8.181E+0	1.555E+1
-5.303E-1	8.094E+0	1.559E+1
-5.255E-1	8.275E+0	1.545E+1
-5.271E-1	8.048E+0	1.545E+1
-5.303E-1	8.204E+0	1.547E+1
-5.271E-1	8.198E+0	1.543E+1
-5.271E-1	8.220E+0	1.551E+1
-5.271E-1	8.201E+0	1.548E+1
-5.320E-1	8.191E+0	1.552E+1
-5.287E-1	8.253E+0	1.550E+1
-5.239E-1	8.288E+0	1.539E+1
-5.255E-1	8.240E+0	1.548E+1
-5.303E-1	8.204E+0	1.555E+1
-5.287E-1	8.207E+0	1.554E+1
-5.239E-1	8.311E+0	1.551E+1
-5.271E-1	8.288E+0	1.544E+1
-5.287E-1	8.100E+0	1.556E+1
-5.303E-1	8.217E+0	1.547E+1
-5.271E-1	8.175E+0	1.544E+1
-5.255E-1	8.120E+0	1.560E+1
-5.320E-1	8.230E+0	1.553E+1
-5.303E-1	8.233E+0	1.558E+1
-5.271E-1	8.214E+0	1.547E+1
-5.287E-1	8.191E+0	1.561E+1
-5.303E-1	8.168E+0	1.542E+1
-5.303E-1	8.185E+0	1.553E+1
-5.255E-1	8.217E+0	1.554E+1
-5.287E-1	8.243E+0	1.543E+1
-5.320E-1	8.259E+0	1.561E+1
-5.271E-1	8.146E+0	1.544E+1
-5.271E-1	8.204E+0	1.539E+1
-5.287E-1	8.198E+0	1.543E+1
-5.303E-1	8.090E+0	1.559E+1
-5.287E-1	8.155E+0	1.540E+1
-5.271E-1	8.236E+0	1.546E+1
-5.271E-1	8.210E+0	1.554E+1
-5.271E-1	8.087E+0	1.557E+1
-5.320E-1	8.305E+0	1.544E+1
-5.271E-1	8.201E+0	1.564E+1
-5.287E-1	8.233E+0	1.565E+1
-5.287E-1	8.340E+0	1.554E+1
-5.287E-1	8.204E+0	1.538E+1
-5.271E-1	8.155E+0	1.556E+1
-5.287E-1	8.366E+0	1.558E+1
-5.320E-1	8.214E+0	1.559E+1
-5.287E-1	8.129E+0	1.538E+1
-5.271E-1	8.133E+0	1.562E+1
-5.271E-1	8.191E+0	1.553E+1
-5.303E-1	8.055E+0	1.543E+1
-5.287E-1	8.236E+0	1.557E+1
-5.255E-1	8.210E+0	1.559E+1
-5.271E-1	8.155E+0	1.555E+1
-5.320E-1	8.288E+0	1.557E+1
-5.271E-1	8.214E+0	1.546E+1
-5.255E-1	8.210E+0	1.550E+1
-5.271E-1	8.230E+0	1.546E+1
-5.287E-1	8.308E+0	1.546E+1
-5.320E-1	8.314E+0	1.555E+1
-5.255E-1	8.331E+0	1.567E+1
-5.255E-1	8.175E+0	1.551E+1
-5.303E-1	8.097E+0	1.540E+1
-5.303E-1	8.243E+0	1.555E+1
-5.255E-1	8.334E+0	1.551E+1
-5.255E-1	8.178E+0	1.552E+1
-5.303E-1	8.136E+0	1.556E+1
-5.271E-1	8.100E+0	1.547E+1
-5.287E-1	8.298E+0	1.565E+1
-5.271E-1	8.227E+0	1.542E+1
-5.287E-1	8.363E+0	1.551E+1
-5.271E-1	8.116E+0	1.547E+1
-5.255E-1	8.230E+0	1.551E+1
-5.255E-1	8.262E+0	1.549E+1
-5.303E-1	8.068E+0	1.554E+1
-5.303E-1	8.340E+0	1.551E+1
-5.255E-1	8.282E+0	1.562E+1
-5.255E-1	8.243E+0	1.558E+1
-5.303E-1	8.165E+0	1.557E+1
-5.271E-1	8.194E+0	1.538E+1
-5.287E-1	8.210E+0	1.558E+1
-5.255E-1	8.240E+0	1.556E+1
-5.303E-1	8.240E+0	1.556E+1
-5.271E-1	8.175E+0	1.544E+1
-5.271E-1	8.175E+0	1.538E+1
-5.287E-1	8.210E+0	1.541E+1
-5.303E-1	8.227E+0	1.553E+1
-5.271E-1	8.288E+0	1.557E+1
-5.255E-1	8.201E+0	1.561E+1
-5.255E-1	8.275E+0	1.559E+1
-5.287E-1	8.207E+0	1.553E+1
-5.320E-1	8.194E+0	1.542E+1
-5.239E-1	8.259E+0	1.544E+1
-5.255E-1	8.262E+0	1.551E+1
-5.271E-1	8.136E+0	1.547E+1
-5.287E-1	8.194E+0	1.557E+1
-5.271E-1	8.210E+0	1.541E+1
-5.271E-1	8.285E+0	1.534E+1
-5.287E-1	8.279E+0	1.557E+1
-5.303E-1	8.243E+0	1.545E+1
-5.222E-1	8.240E+0	1.547E+1
-5.255E-1	8.266E+0	1.542E+1
-5.271E-1	8.288E+0	1.542E+1
-5.271E-1	8.172E+0	1.550E+1
-5.255E-1	8.236E+0	1.554E+1
-5.255E-1	8.123E+0	1.564E+1
-5.271E-1	8.331E+0	1.550E+1
-5.287E-1	8.305E+0	1.542E+1
-5.239E-1	8.262E+0	1.544E+1
-5.287E-1	8.240E+0	1.563E+1
-5.287E-1	8.240E+0	1.567E+1
-5.255E-1	8.243E+0	1.577E+1
-5.255E-1	8.243E+0	1.546E+1
-5.287E-1	8.198E+0	1.554E+1
-5.271E-1	8.188E+0	1.550E+1
-5.303E-1	8.210E+0	1.538E+1
-5.287E-1	8.146E+0	1.555E+1
-5.271E-1	8.236E+0	1.541E+1
-5.303E-1	8.201E+0	1.554E+1
-5.271E-1	8.279E+0	1.563E+1
-5.271E-1	8.204E+0	1.545E+1
-5.271E-1	8.172E+0	1.549E+1
-5.287E-1	8.152E+0	1.561E+1
-5.287E-1	8.253E+0	1.565E+1
-5.222E-1	8.113E+0	1.555E+1
-5.271E-1	8.168E+0	1.553E+1
-5.320E-1	8.243E+0	1.547E+1
-5.271E-1	8.100E+0	1.548E+1
-5.271E-1	8.236E+0	1.552E+1
-5.255E-1	8.269E+0	1.538E+1
-5.303E-1	8.233E+0	1.553E+1
-5.320E-1	8.282E+0	1.547E+1
-5.255E-1	8.152E+0	1.569E+1
-5.255E-1	8.162E+0	1.545E+1
-5.303E-1	8.282E+0	1.551E+1
-5.303E-1	8.210E+0	1.547E+1
-5.222E-1	8.090E+0	1.549E+1
-5.255E-1	8.269E+0	1.555E+1
-5.287E-1	8.204E+0	1.553E+1
-5.287E-1	8.201E+0	1.550E+1
-5.239E-1	8.201E+0	1.557E+1
-5.287E-1	8.097E+0	1.547E+1
-5.303E-1	8.113E+0	1.553E+1
-5.303E-1	8.149E+0	1.558E+1
-5.255E-1	8.181E+0	1.551E+1
-5.271E-1	8.178E+0	1.536E+1
-5.320E-1	8.282E+0	1.551E+1
-5.287E-1	8.207E+0	1.554E+1
-5.255E-1	8.217E+0	1.548E+1
-5.303E-1	8.194E+0	1.566E+1
-5.287E-1	8.201E+0	1.545E+1
-5.336E-1	8.246E+0	1.556E+1
-5.255E-1	8.081E+0	1.542E+1
-5.271E-1	8.201E+0	1.563E+1
-5.287E-1	8.168E+0	1.546E+1
-5.287E-1	8.116E+0	1.559E+1
-5.222E-1	8.061E+0	1.541E+1
-5.303E-1	8.318E+0	1.555E+1
-5.320E-1	8.301E+0	1.559E+1
-5.287E-1	8.253E+0	1.544E+1
-5.255E-1	8.181E+0	1.557E+1
-5.303E-1	8.230E+0	1.559E+1
-5.271E-1	8.233E+0	1.551E+1
-5.303E-1	8.162E+0	1.552E+1
-5.255E-1	8.178E+0	1.553E+1
-5.255E-1	8.249E+0	1.550E+1
-5.303E-1	8.100E+0	1.558E+1
-5.271E-1	8.253E+0	1.540E+1
-5.287E-1	8.210E+0	1.546E+1
-5.287E-1	8.185E+0	1.555E+1
-5.287E-1	8.194E+0	1.545E+1
-5.271E-1	8.210E+0	1.540E+1
-5.255E-1	8.227E+0	1.537E+1
-5.271E-1	8.168E+0	1.548E+1
-5.287E-1	8.061E+0	1.557E+1
-5.271E-1	8.165E+0	1.545E+1
-5.239E-1	8.159E+0	1.555E+1
-5.255E-1	8.178E+0	1.546E+1
-5.303E-1	8.243E+0	1.552E+1
-5.287E-1	8.249E+0	1.557E+1
-5.255E-1	8.292E+0	1.550E+1
-5.271E-1	8.191E+0	1.546E+1
-5.271E-1	8.084E+0	1.546E+1
-5.287E-1	8.159E+0	1.554E+1
-5.255E-1	8.178E+0	1.553E+1
-5.271E-1	8.113E+0	1.553E+1
-5.303E-1	8.139E+0	1.553E+1
-5.271E-1	8.094E+0	1.554E+1
-5.239E-1	8.214E+0	1.540E+1
-5.222E-1	8.142E+0	1.543E+1
-5.287E-1	8.246E+0	1.548E+1
-5.303E-1	8.318E+0	1.547E+1
-5.255E-1	8.311E+0	1.540E+1
-5.239E-1	8.353E+0	1.547E+1
-5.303E-1	8.207E+0	1.552E+1
-5.271E-1	8.178E+0	1.545E+1
-5.239E-1	8.198E+0	1.540E+1
-5.255E-1	8.155E+0	1.550E+1
-5.287E-1	8.198E+0	1.555E+1
-5.271E-1	8.191E+0	1.550E+1
-5.239E-1	8.321E+0	1.557E+1
-5.222E-1	8.110E+0	1.555E+1
-5.287E-1	8.152E+0	1.555E+1
-5.271E-1	8.178E+0	1.549E+1
-5.206E-1	8.340E+0	1.558E+1
-5.271E-1	8.288E+0	1.548E+1
-5.303E-1	8.288E+0	1.552E+1
-5.271E-1	8.178E+0	1.557E+1
-5.239E-1	8.217E+0	1.537E+1
-5.239E-1	8.152E+0	1.563E+1
-5.255E-1	8.288E+0	1.540E+1
-5.287E-1	8.217E+0	1.546E+1
-5.255E-1	8.162E+0	1.552E+1
-5.271E-1	8.077E+0	1.568E+1
-5.287E-1	8.201E+0	1.546E+1
-5.303E-1	8.227E+0	1.544E+1
-5.239E-1	8.113E+0	1.559E+1
-5.239E-1	8.198E+0	1.560E+1
-5.303E-1	8.126E+0	1.553E+1
-5.271E-1	8.207E+0	1.557E+1
-5.255E-1	8.249E+0	1.552E+1
-5.239E-1	8.324E+0	1.549E+1
-5.287E-1	8.210E+0	1.560E+1
-5.287E-1	8.207E+0	1.554E+1
-5.271E-1	8.227E+0	1.566E+1
-5.239E-1	8.042E+0	1.570E+1
-5.287E-1	8.168E+0	1.554E+1
-5.287E-1	8.249E+0	1.556E+1
-5.255E-1	8.168E+0	1.546E+1
-5.239E-1	8.198E+0	1.546E+1
-5.287E-1	8.230E+0	1.552E+1
-5.287E-1	8.220E+0	1.561E+1
-5.255E-1	8.139E+0	1.553E+1
-5.255E-1	8.081E+0	1.557E+1
-5.287E-1	8.223E+0	1.559E+1
-5.271E-1	8.159E+0	1.546E+1
-5.239E-1	8.408E+0	1.540E+1
-5.255E-1	8.191E+0	1.551E+1
-5.271E-1	8.165E+0	1.555E+1
-5.287E-1	8.210E+0	1.559E+1
-5.239E-1	8.249E+0	1.543E+1
-5.255E-1	8.172E+0	1.528E+1
-5.287E-1	8.256E+0	1.544E+1
-5.255E-1	8.116E+0	1.552E+1
-5.255E-1	8.262E+0	1.549E+1
-5.271E-1	8.133E+0	1.563E+1
-5.287E-1	8.210E+0	1.563E+1
-5.287E-1	8.217E+0	1.555E+1
-5.239E-1	8.198E+0	1.553E+1
-5.255E-1	8.146E+0	1.560E+1
-5.287E-1	8.185E+0	1.543E+1
-5.287E-1	8.149E+0	1.540E+1
-5.255E-1	8.279E+0	1.562E+1
-5.271E-1	8.311E+0	1.539E+1
-5.271E-1	8.230E+0	1.548E+1
-5.271E-1	8.246E+0	1.545E+1
-5.206E-1	8.175E+0	1.551E+1
-5.255E-1	8.227E+0	1.543E+1
-5.303E-1	8.243E+0	1.554E+1
-5.271E-1	8.292E+0	1.558E+1
-5.271E-1	8.201E+0	1.561E+1
-5.239E-1	8.285E+0	1.561E+1
-5.287E-1	8.220E+0	1.558E+1
-5.287E-1	8.223E+0	1.556E+1
-5.287E-1	8.201E+0	1.548E+1
-5.271E-1	8.243E+0	1.542E+1
-5.271E-1	8.172E+0	1.548E+1
-5.287E-1	8.292E+0	1.541E+1
-5.239E-1	8.142E+0	1.542E+1
-5.255E-1	8.194E+0	1.538E+1
-5.303E-1	8.217E+0	1.543E+1
-5.255E-1	8.269E+0	1.552E+1
-5.255E-1	8.214E+0	1.554E+1
-5.287E-1	8.159E+0	1.541E+1
-5.271E-1	8.249E+0	1.561E+1
-5.287E-1	8.236E+0	1.546E+1
-5.239E-1	8.139E+0	1.544E+1
-5.239E-1	8.207E+0	1.556E+1
-5.303E-1	8.204E+0	1.546E+1
-5.303E-1	8.198E+0	1.544E+1
-5.239E-1	8.159E+0	1.554E+1
-5.255E-1	8.113E+0	1.562E+1
-5.287E-1	8.324E+0	1.534E+1
-5.287E-1	8.223E+0	1.563E+1
-5.255E-1	8.314E+0	1.556E+1
-5.255E-1	8.188E+0	1.553E+1
-5.287E-1	8.295E+0	1.531E+1
-5.271E-1	8.223E+0	1.532E+1
-5.222E-1	8.207E+0	1.553E+1
-5.239E-1	8.155E+0	1.542E+1
-5.287E-1	8.185E+0	1.552E+1
-5.255E-1	8.204E+0	1.551E+1
-5.287E-1	8.233E+0	1.557E+1
-5.255E-1	8.087E+0	1.546E+1
-5.303E-1	8.097E+0	1.549E+1
-5.287E-1	8.204E+0	1.548E+1
-5.255E-1	8.269E+0	1.568E+1
-5.255E-1	8.175E+0	1.550E+1
-5.271E-1	8.194E+0	1.541E+1
-5.287E-1	8.233E+0	1.544E+1
-5.271E-1	8.181E+0	1.543E+1
-5.271E-1	8.240E+0	1.559E+1
-5.239E-1	8.259E+0	1.551E+1
-5.287E-1	8.110E+0	1.551E+1
-5.271E-1	8.236E+0	1.554E+1
-5.222E-1	8.194E+0	1.561E+1
-5.287E-1	8.077E+0	1.564E+1
-5.271E-1	8.178E+0	1.548E+1
-5.206E-1	8.204E+0	1.563E+1
-5.239E-1	8.214E+0	1.554E+1
-5.255E-1	8.194E+0	1.555E+1
-5.255E-1	8.159E+0	1.550E+1
-5.239E-1	8.172E+0	1.541E+1
-5.271E-1	8.210E+0	1.555E+1
-5.303E-1	8.305E+0	1.560E+1
-5.271E-1	8.210E+0	1.554E+1
-5.255E-1	8.194E+0	1.547E+1
-5.255E-1	8.240E+0	1.540E+1
-5.303E-1	8.318E+0	1.547E+1
-5.287E-1	8.172E+0	1.552E+1
-5.239E-1	8.243E+0	1.548E+1
-5.239E-1	8.139E+0	1.560E+1
-5.303E-1	8.253E+0	1.558E+1
-5.287E-1	8.201E+0	1.548E+1
-5.190E-1	8.272E+0	1.546E+1
-5.255E-1	8.246E+0	1.551E+1
-5.287E-1	8.210E+0	1.548E+1
-5.271E-1	8.110E+0	1.558E+1
-5.239E-1	8.249E+0	1.544E+1
-5.239E-1	8.259E+0	1.548E+1
-5.287E-1	8.152E+0	1.545E+1
-5.255E-1	8.220E+0	1.550E+1
-5.222E-1	8.155E+0	1.547E+1
-5.255E-1	8.136E+0	1.555E+1
-5.255E-1	8.259E+0	1.559E+1
-5.287E-1	8.178E+0	1.536E+1
-5.255E-1	8.188E+0	1.549E+1
-5.222E-1	8.324E+0	1.556E+1
-5.287E-1	8.295E+0	1.554E+1
-5.271E-1	8.172E+0	1.551E+1
-5.239E-1	8.198E+0	1.547E+1
-5.255E-1	8.194E+0	1.556E+1
-5.287E-1	8.223E+0	1.562E+1
-5.271E-1	8.116E+0	1.548E+1
-5.271E-1	8.191E+0	1.537E+1
-5.222E-1	8.188E+0	1.556E+1
-5.271E-1	8.253E+0	1.552E+1
-5.303E-1	8.314E+0	1.565E+1
-5.239E-1	8.207E+0	1.545E+1
-5.255E-1	8.133E+0	1.560E+1
-5.287E-1	8.139E+0	1.543E+1
-5.222E-1	8.172E+0	1.537E+1
-5.222E-1	8.217E+0	1.552E+1
-5.239E-1	8.198E+0	1.553E+1
-5.287E-1	8.178E+0	1.555E+1
-5.271E-1	8.220E+0	1.556E+1
-5.239E-1	8.318E+0	1.548E+1
-5.239E-1	8.285E+0	1.558E+1
-5.303E-1	8.207E+0	1.558E+1
-5.287E-1	8.230E+0	1.566E+1
-5.222E-1	8.188E+0	1.542E+1
-5.239E-1	8.207E+0	1.562E+1
-5.271E-1	8.129E+0	1.563E+1
-5.271E-1	8.272E+0	1.546E+1
-5.222E-1	8.172E+0	1.545E+1
-5.255E-1	8.204E+0	1.553E+1
-5.271E-1	8.210E+0	1.568E+1
-5.255E-1	8.214E+0	1.533E+1
-5.222E-1	8.191E+0	1.552E+1
-5.271E-1	8.188E+0	1.561E+1
-5.271E-1	8.259E+0	1.539E+1
-5.271E-1	8.172E+0	1.554E+1
-5.239E-1	8.146E+0	1.557E+1
-5.222E-1	8.220E+0	1.555E+1
-5.303E-1	8.207E+0	1.565E+1
-5.239E-1	8.236E+0	1.543E+1
-5.222E-1	8.256E+0	1.546E+1
-5.255E-1	8.172E+0	1.551E+1
-5.255E-1	8.136E+0	1.552E+1
-5.271E-1	8.191E+0	1.540E+1
-5.222E-1	8.223E+0	1.546E+1
-5.255E-1	8.194E+0	1.537E+1
-5.303E-1	8.288E+0	1.559E+1
-5.271E-1	8.116E+0	1.547E+1
-5.222E-1	8.298E+0	1.552E+1
-5.271E-1	8.214E+0	1.555E+1
-5.271E-1	8.165E+0	1.551E+1
-5.255E-1	8.256E+0	1.568E+1
-5.222E-1	8.165E+0	1.545E+1
-5.255E-1	8.314E+0	1.538E+1
-5.271E-1	8.178E+0	1.557E+1
-5.287E-1	8.227E+0	1.554E+1
-5.255E-1	8.331E+0	1.541E+1
-5.206E-1	8.240E+0	1.561E+1
-5.303E-1	8.292E+0	1.554E+1
-5.287E-1	8.052E+0	1.543E+1
-5.222E-1	8.181E+0	1.556E+1
-5.222E-1	8.217E+0	1.538E+1
-5.271E-1	8.324E+0	1.560E+1
-5.303E-1	8.360E+0	1.537E+1
-5.255E-1	8.230E+0	1.563E+1
-5.271E-1	8.230E+0	1.547E+1
-5.287E-1	8.321E+0	1.554E+1
-5.255E-1	8.155E+0	1.541E+1
-5.255E-1	8.139E+0	1.557E+1
-5.255E-1	8.227E+0	1.553E+1
-5.287E-1	8.123E+0	1.553E+1
-5.271E-1	8.243E+0	1.557E+1
-5.222E-1	8.116E+0	1.567E+1
-5.255E-1	8.178E+0	1.560E+1
-5.271E-1	8.129E+0	1.535E+1
-5.255E-1	8.178E+0	1.554E+1
-5.239E-1	8.223E+0	1.550E+1
-5.239E-1	8.185E+0	1.550E+1
-5.255E-1	8.107E+0	1.552E+1
-5.271E-1	8.227E+0	1.533E+1
-5.222E-1	8.311E+0	1.548E+1
-5.239E-1	8.191E+0	1.546E+1
-5.303E-1	8.074E+0	1.558E+1
-5.271E-1	8.285E+0	1.552E+1
-5.239E-1	8.178E+0	1.539E+1
-5.255E-1	8.240E+0	1.557E+1
-5.255E-1	8.152E+0	1.567E+1
-5.271E-1	8.201E+0	1.559E+1
-5.206E-1	8.178E+0	1.540E+1
-5.222E-1	8.233E+0	1.545E+1
-5.271E-1	8.188E+0	1.543E+1
-5.255E-1	8.152E+0	1.557E+1
-5.206E-1	8.279E+0	1.546E+1
-5.287E-1	8.194E+0	1.563E+1
-5.303E-1	8.220E+0	1.552E+1
-5.271E-1	8.188E+0	1.552E+1
-5.255E-1	8.162E+0	1.559E+1
-5.255E-1	8.120E+0	1.559E+1
-5.287E-1	8.214E+0	1.548E+1
-5.255E-1	8.217E+0	1.547E+1
-5.206E-1	8.269E+0	1.558E+1
-5.239E-1	8.256E+0	1.552E+1
-5.287E-1	8.159E+0	1.565E+1
-5.271E-1	8.097E+0	1.560E+1
-5.206E-1	8.136E+0	1.556E+1
-5.255E-1	8.240E+0	1.556E+1
-5.271E-1	8.246E+0	1.552E+1
-5.255E-1	8.266E+0	1.553E+1
-5.271E-1	8.262E+0	1.559E+1
-5.255E-1	8.129E+0	1.546E+1
-5.271E-1	8.243E+0	1.556E+1
-5.239E-1	8.100E+0	1.551E+1
-5.255E-1	8.210E+0	1.568E+1
-5.239E-1	8.256E+0	1.549E+1
-5.271E-1	8.168E+0	1.554E+1
-5.271E-1	8.188E+0	1.553E+1
-5.239E-1	8.298E+0	1.545E+1
-5.255E-1	8.207E+0	1.568E+1
-5.287E-1	8.142E+0	1.537E+1
-5.255E-1	8.178E+0	1.545E+1
-5.239E-1	8.159E+0	1.571E+1
-5.239E-1	8.217E+0	1.555E+1
-5.239E-1	8.181E+0	1.544E+1
-5.271E-1	8.314E+0	1.553E+1
-5.206E-1	8.103E+0	1.570E+1
-5.255E-1	8.253E+0	1.555E+1
-5.255E-1	8.227E+0	1.552E+1
-5.271E-1	8.181E+0	1.554E+1
-5.222E-1	8.236E+0	1.539E+1
-5.239E-1	8.185E+0	1.551E+1
-5.271E-1	8.223E+0	1.552E+1
-5.255E-1	8.207E+0	1.557E+1
-5.239E-1	8.188E+0	1.546E+1
-5.255E-1	8.181E+0	1.542E+1
-5.287E-1	8.236E+0	1.555E+1
-5.271E-1	8.223E+0	1.553E+1
-5.222E-1	8.314E+0	1.549E+1
-5.255E-1	8.298E+0	1.561E+1
-5.287E-1	8.227E+0	1.547E+1
-5.287E-1	8.175E+0	1.552E+1
-5.222E-1	8.256E+0	1.555E+1
-5.222E-1	8.331E+0	1.542E+1
-5.255E-1	8.327E+0	1.551E+1
-5.271E-1	8.272E+0	1.545E+1
-5.222E-1	8.201E+0	1.556E+1
-5.222E-1	8.123E+0	1.545E+1
-5.287E-1	8.152E+0	1.550E+1
-5.271E-1	8.136E+0	1.548E+1
-5.222E-1	8.198E+0	1.546E+1
-5.222E-1	8.266E+0	1.568E+1
-5.271E-1	8.194E+0	1.549E+1
-5.271E-1	8.275E+0	1.552E+1
-5.255E-1	8.233E+0	1.548E+1
-5.206E-1	8.227E+0	1.559E+1
-5.255E-1	8.262E+0	1.539E+1
-5.271E-1	8.395E+0	1.554E+1
-5.222E-1	8.223E+0	1.548E+1
-5.239E-1	8.185E+0	1.544E+1
-5.255E-1	8.207E+0	1.554E+1
-5.287E-1	8.198E+0	1.546E+1
-5.255E-1	8.262E+0	1.558E+1
-5.222E-1	8.210E+0	1.555E+1
-5.255E-1	8.126E+0	1.557E+1
-5.255E-1	8.188E+0	1.541E+1
-5.206E-1	8.152E+0	1.556E+1
-5.255E-1	8.120E+0	1.555E+1
-5.271E-1	8.181E+0	1.562E+1
-5.255E-1	8.233E+0	1.564E+1
-5.206E-1	8.243E+0	1.548E+1
-5.222E-1	8.207E+0	1.556E+1
-5.255E-1	8.188E+0	1.553E+1
-5.255E-1	8.246E+0	1.561E+1
-5.239E-1	8.220E+0	1.559E+1
-5.239E-1	8.292E+0	1.546E+1
-5.287E-1	8.305E+0	1.555E+1
-5.271E-1	8.243E+0	1.563E+1
-5.239E-1	8.126E+0	1.543E+1
-5.239E-1	8.236E+0	1.549E+1
-5.255E-1	8.185E+0	1.557E+1
-5.255E-1	8.266E+0	1.556E+1
-5.222E-1	8.243E+0	1.538E+1
-5.222E-1	8.165E+0	1.556E+1
-5.271E-1	8.139E+0	1.547E+1
-5.239E-1	8.230E+0	1.542E+1
-5.255E-1	8.217E+0	1.547E+1
-5.222E-1	8.155E+0	1.545E+1
-5.239E-1	8.363E+0	1.537E+1
-5.255E-1	8.236E+0	1.560E+1
-5.222E-1	8.175E+0	1.555E+1
-5.271E-1	8.207E+0	1.554E+1
-5.239E-1	8.191E+0	1.552E+1
-5.271E-1	8.262E+0	1.551E+1
-5.239E-1	8.256E+0	1.558E+1
-5.239E-1	8.178E+0	1.554E+1
-5.222E-1	8.227E+0	1.547E+1
-5.255E-1	8.198E+0	1.563E+1
-5.222E-1	8.120E+0	1.547E+1
-5.239E-1	8.136E+0	1.554E+1
-5.271E-1	8.220E+0	1.566E+1
-5.255E-1	8.243E+0	1.557E+1
-5.222E-1	8.207E+0	1.538E+1
-5.222E-1	8.243E+0	1.546E+1
-5.287E-1	8.155E+0	1.542E+1
-5.255E-1	8.129E+0	1.546E+1
-5.222E-1	8.133E+0	1.561E+1
-5.255E-1	8.295E+0	1.566E+1
-5.255E-1	8.236E+0	1.554E+1
-5.222E-1	8.198E+0	1.548E+1
-5.222E-1	8.126E+0	1.547E+1
-5.239E-1	8.129E+0	1.549E+1
-5.255E-1	8.185E+0	1.551E+1
-5.239E-1	8.133E+0	1.544E+1
-5.190E-1	8.233E+0	1.553E+1
-5.222E-1	8.308E+0	1.555E+1
-5.271E-1	8.240E+0	1.548E+1
-5.271E-1	8.249E+0	1.549E+1
-5.239E-1	8.198E+0	1.556E+1
-5.206E-1	8.279E+0	1.545E+1
-5.239E-1	8.279E+0	1.543E+1
-5.271E-1	8.204E+0	1.557E+1
-5.239E-1	8.227E+0	1.537E+1
-5.271E-1	8.194E+0	1.555E+1
-5.255E-1	8.201E+0	1.548E+1
-5.239E-1	8.269E+0	1.577E+1
-5.239E-1	8.220E+0	1.556E+1
-5.222E-1	8.246E+0	1.549E+1
-5.287E-1	8.103E+0	1.558E+1
-5.255E-1	8.155E+0	1.547E+1
-5.239E-1	8.210E+0	1.549E+1
-5.255E-1	8.282E+0	1.551E+1
-5.271E-1	8.201E+0	1.547E+1
-5.239E-1	8.172E+0	1.552E+1
-5.239E-1	8.230E+0	1.568E+1
-5.222E-1	8.165E+0	1.556E+1
-5.287E-1	8.275E+0	1.567E+1
-5.239E-1	8.155E+0	1.566E+1
-5.239E-1	8.136E+0	1.560E+1
-5.222E-1	8.194E+0	1.556E+1
-5.255E-1	8.185E+0	1.549E+1
-5.255E-1	8.168E+0	1.562E+1
-5.239E-1	8.142E+0	1.550E+1
-5.255E-1	8.223E+0	1.561E+1
-5.271E-1	8.331E+0	1.535E+1
-5.239E-1	8.288E+0	1.542E+1
-5.222E-1	8.259E+0	1.560E+1
-5.239E-1	8.230E+0	1.548E+1
-5.255E-1	8.149E+0	1.547E+1
-5.271E-1	8.133E+0	1.546E+1
-5.239E-1	8.308E+0	1.567E+1
-5.222E-1	8.181E+0	1.556E+1
-5.255E-1	8.282E+0	1.557E+1
-5.239E-1	8.249E+0	1.551E+1
-5.222E-1	8.272E+0	1.552E+1
-5.239E-1	8.230E+0	1.566E+1
-5.271E-1	8.194E+0	1.547E+1
-5.287E-1	8.324E+0	1.555E+1
-5.239E-1	8.191E+0	1.530E+1
-5.222E-1	8.217E+0	1.549E+1
-5.255E-1	8.259E+0	1.548E+1
-5.255E-1	8.185E+0	1.549E+1
-5.239E-1	8.243E+0	1.560E+1
-5.222E-1	8.220E+0	1.565E+1
-5.255E-1	8.204E+0	1.557E+1
-5.239E-1	8.074E+0	1.542E+1
-5.222E-1	8.301E+0	1.537E+1
-5.287E-1	8.198E+0	1.557E+1
-5.287E-1	8.123E+0	1.541E+1
-5.239E-1	8.175E+0	1.555E+1
-5.239E-1	8.214E+0	1.544E+1
-5.222E-1	8.217E+0	1.548E+1
-5.271E-1	8.249E+0	1.547E+1
-5.271E-1	8.343E+0	1.554E+1
-5.239E-1	8.262E+0	1.559E+1
-5.255E-1	8.279E+0	1.546E+1
-5.287E-1	8.282E+0	1.542E+1
-5.255E-1	8.217E+0	1.555E+1
-5.239E-1	8.246E+0	1.544E+1
-5.222E-1	8.243E+0	1.538E+1
-5.271E-1	8.266E+0	1.531E+1
-5.239E-1	8.220E+0	1.565E+1
-5.239E-1	8.178E+0	1.542E+1
-5.271E-1	8.214E+0	1.551E+1
-5.255E-1	8.116E+0	1.550E+1
-5.255E-1	8.181E+0	1.555E+1
-5.239E-1	8.107E+0	1.546E+1
-5.239E-1	8.149E+0	1.547E+1
-5.239E-1	8.295E+0	1.554E+1
-5.255E-1	8.185E+0	1.548E+1
-5.239E-1	8.162E+0	1.551E+1
-5.255E-1	8.223E+0	1.552E+1
-5.271E-1	8.311E+0	1.543E+1
-5.239E-1	8.204E+0	1.555E+1
-5.206E-1	8.256E+0	1.545E+1
-5.239E-1	8.188E+0	1.546E+1
-5.239E-1	8.269E+0	1.554E+1
-5.239E-1	8.340E+0	1.544E+1
-5.222E-1	8.246E+0	1.547E+1
-5.239E-1	8.198E+0	1.543E+1
-5.239E-1	8.210E+0	1.555E+1
-5.255E-1	8.227E+0	1.547E+1
-5.222E-1	8.103E+0	1.549E+1
-5.239E-1	8.214E+0	1.553E+1
-5.287E-1	8.308E+0	1.538E+1
-5.255E-1	8.246E+0	1.552E+1
-5.206E-1	8.262E+0	1.553E+1
-5.222E-1	8.253E+0	1.550E+1
-5.255E-1	8.210E+0	1.559E+1
-5.271E-1	8.042E+0	1.549E+1
-5.206E-1	8.249E+0	1.558E+1
-5.239E-1	8.198E+0	1.551E+1
-5.255E-1	8.343E+0	1.557E+1
-5.239E-1	8.220E+0	1.547E+1
-5.239E-1	8.249E+0	1.546E+1
-5.222E-1	8.266E+0	1.552E+1
-5.255E-1	8.246E+0	1.548E+1
-5.271E-1	8.285E+0	1.549E+1
-5.239E-1	8.223E+0	1.558E+1
-5.239E-1	8.162E+0	1.562E+1
-5.271E-1	8.334E+0	1.542E+1
-5.222E-1	8.198E+0	1.551E+1
-5.206E-1	8.220E+0	1.538E+1
-5.271E-1	8.292E+0	1.547E+1
-5.287E-1	8.194E+0	1.559E+1
-5.222E-1	8.159E+0	1.551E+1
-5.222E-1	8.279E+0	1.560E+1
-5.239E-1	8.191E+0	1.542E+1
-5.255E-1	8.204E+0	1.553E+1
-5.239E-1	8.233E+0	1.552E+1
-5.239E-1	8.321E+0	1.555E+1
-5.239E-1	8.246E+0	1.559E+1
-5.287E-1	8.168E+0	1.553E+1
-5.255E-1	8.236E+0	1.558E+1
-5.222E-1	8.227E+0	1.555E+1
-5.239E-1	8.220E+0	1.564E+1
-5.287E-1	8.188E+0	1.560E+1
-5.255E-1	8.243E+0	1.555E+1
-5.239E-1	8.172E+0	1.544E+1
-5.239E-1	8.288E+0	1.562E+1
-5.287E-1	8.175E+0	1.549E+1
-5.255E-1	8.165E+0	1.542E+1
-5.239E-1	8.253E+0	1.550E+1
-5.255E-1	8.207E+0	1.565E+1
-5.239E-1	8.168E+0	1.548E+1
-5.271E-1	8.204E+0	1.548E+1
-5.239E-1	8.301E+0	1.561E+1
-5.222E-1	8.207E+0	1.540E+1
-5.287E-1	8.279E+0	1.570E+1
-5.239E-1	8.152E+0	1.542E+1
-5.206E-1	8.185E+0	1.543E+1
-5.271E-1	8.262E+0	1.552E+1
-5.239E-1	8.201E+0	1.543E+1
-5.255E-1	8.353E+0	1.541E+1
-5.206E-1	8.159E+0	1.555E+1
-5.222E-1	8.016E+0	1.549E+1
-5.239E-1	8.236E+0	1.550E+1
-5.239E-1	8.298E+0	1.559E+1
-5.190E-1	8.207E+0	1.558E+1
-5.206E-1	8.081E+0	1.550E+1
-5.271E-1	8.136E+0	1.546E+1
-5.239E-1	8.201E+0	1.572E+1
-5.206E-1	8.227E+0	1.538E+1
-5.271E-1	8.168E+0	1.558E+1
-5.239E-1	8.256E+0	1.555E+1
-5.255E-1	8.292E+0	1.564E+1
-5.222E-1	8.285E+0	1.559E+1
-5.239E-1	8.301E+0	1.561E+1
-5.271E-1	8.236E+0	1.547E+1
-5.271E-1	8.181E+0	1.555E+1
-5.222E-1	8.295E+0	1.548E+1
-5.239E-1	8.269E+0	1.572E+1
-5.255E-1	8.178E+0	1.548E+1
-5.239E-1	8.253E+0	1.559E+1
-5.222E-1	8.262E+0	1.545E+1
-5.222E-1	8.259E+0	1.550E+1
-5.255E-1	8.246E+0	1.547E+1
-5.239E-1	8.220E+0	1.555E+1
-5.239E-1	8.214E+0	1.549E+1
-5.206E-1	8.246E+0	1.548E+1
-5.255E-1	8.210E+0	1.549E+1
-5.271E-1	8.155E+0	1.554E+1
-5.206E-1	8.201E+0	1.548E+1
-5.222E-1	8.204E+0	1.564E+1
-5.271E-1	8.285E+0	1.559E+1
-5.239E-1	8.129E+0	1.551E+1
-5.239E-1	8.165E+0	1.547E+1
-5.239E-1	8.168E+0	1.554E+1
-5.222E-1	8.217E+0	1.560E+1
-5.255E-1	8.185E+0	1.546E+1
-5.222E-1	8.337E+0	1.545E+1
-5.222E-1	8.285E+0	1.549E+1
-5.255E-1	8.220E+0	1.552E+1
-5.255E-1	8.136E+0	1.550E+1
-5.222E-1	8.175E+0	1.551E+1
-5.239E-1	8.301E+0	1.540E+1
-5.255E-1	8.175E+0	1.562E+1
-5.255E-1	8.204E+0	1.572E+1
-5.239E-1	8.048E+0	1.540E+1
-5.222E-1	8.243E+0	1.542E+1
-5.271E-1	8.269E+0	1.556E+1
-5.271E-1	8.094E+0	1.552E+1
-5.239E-1	8.188E+0	1.532E+1
-5.222E-1	8.288E+0	1.555E+1
-5.255E-1	8.162E+0	1.542E+1
-5.239E-1	8.292E+0	1.551E+1
-5.206E-1	8.188E+0	1.552E+1
-5.222E-1	8.275E+0	1.562E+1
-5.255E-1	8.233E+0	1.548E+1
-5.239E-1	8.178E+0	1.551E+1
-5.239E-1	8.097E+0	1.547E+1
-5.222E-1	8.220E+0	1.557E+1
-5.255E-1	8.152E+0	1.552E+1
-5.255E-1	8.194E+0	1.560E+1
-5.255E-1	8.152E+0	1.555E+1
-5.222E-1	8.175E+0	1.560E+1
-5.287E-1	8.311E+0	1.545E+1
-5.239E-1	8.220E+0	1.558E+1
-5.222E-1	8.220E+0	1.557E+1
-5.222E-1	8.188E+0	1.533E+1
-5.239E-1	8.133E+0	1.553E+1
-5.239E-1	8.253E+0	1.541E+1
-5.222E-1	8.233E+0	1.550E+1
-5.255E-1	8.204E+0	1.545E+1
-5.255E-1	8.285E+0	1.551E+1
-5.239E-1	8.198E+0	1.549E+1
-5.206E-1	8.243E+0	1.552E+1
-5.255E-1	8.058E+0	1.557E+1
-5.287E-1	8.249E+0	1.550E+1
-5.239E-1	8.178E+0	1.535E+1
-5.222E-1	8.331E+0	1.565E+1
-5.222E-1	8.266E+0	1.555E+1
-5.271E-1	8.103E+0	1.553E+1
-5.239E-1	8.155E+0	1.561E+1
-5.222E-1	8.159E+0	1.559E+1
-5.222E-1	8.152E+0	1.555E+1
-5.271E-1	8.175E+0	1.546E+1
-5.239E-1	8.210E+0	1.552E+1
-5.239E-1	8.113E+0	1.573E+1
-5.287E-1	8.159E+0	1.565E+1
-5.287E-1	8.243E+0	1.545E+1
-5.239E-1	8.220E+0	1.556E+1
-5.222E-1	8.259E+0	1.538E+1
-5.206E-1	8.240E+0	1.567E+1
-5.287E-1	8.259E+0	1.556E+1
-5.255E-1	8.259E+0	1.537E+1
-5.255E-1	8.191E+0	1.549E+1
-5.222E-1	8.292E+0	1.539E+1
-5.271E-1	8.097E+0	1.550E+1
-5.255E-1	8.188E+0	1.546E+1
-5.222E-1	8.282E+0	1.554E+1
-5.222E-1	8.272E+0	1.545E+1
-5.255E-1	8.321E+0	1.559E+1
-5.239E-1	8.285E+0	1.548E+1
-5.222E-1	8.175E+0	1.555E+1
-5.222E-1	8.100E+0	1.556E+1
-5.271E-1	8.298E+0	1.553E+1
-5.255E-1	8.243E+0	1.550E+1
-5.239E-1	8.191E+0	1.553E+1
-5.239E-1	8.194E+0	1.543E+1
-5.271E-1	8.288E+0	1.545E+1
-5.239E-1	8.152E+0	1.553E+1
-5.206E-1	8.077E+0	1.570E+1
-5.239E-1	8.337E+0	1.551E+1
-5.271E-1	8.253E+0	1.572E+1
-5.239E-1	8.178E+0	1.552E+1
-5.239E-1	8.188E+0	1.564E+1
-5.239E-1	8.217E+0	1.546E+1
-5.287E-1	8.198E+0	1.545E+1
-5.255E-1	8.240E+0	1.543E+1
-5.206E-1	8.259E+0	1.562E+1
-5.239E-1	8.249E+0	1.551E+1
-5.255E-1	8.204E+0	1.573E+1
-5.222E-1	8.282E+0	1.552E+1
-5.206E-1	8.159E+0	1.558E+1
-5.239E-1	8.230E+0	1.537E+1
-5.239E-1	8.253E+0	1.553E+1
-5.222E-1	8.301E+0	1.550E+1
-5.222E-1	8.366E+0	1.547E+1
-5.222E-1	8.243E+0	1.562E+1
-5.255E-1	8.152E+0	1.556E+1
-5.255E-1	8.094E+0	1.545E+1
-5.222E-1	8.227E+0	1.541E+1
-5.206E-1	8.165E+0	1.547E+1
-5.255E-1	8.207E+0	1.552E+1
-5.222E-1	8.249E+0	1.558E+1
-5.222E-1	8.240E+0	1.538E+1
-5.222E-1	8.194E+0	1.544E+1
-5.239E-1	8.165E+0	1.551E+1
-5.222E-1	8.185E+0	1.558E+1
-5.206E-1	8.246E+0	1.557E+1
-5.239E-1	8.324E+0	1.556E+1
-5.255E-1	8.266E+0	1.544E+1
-5.222E-1	8.292E+0	1.549E+1
-5.190E-1	8.230E+0	1.563E+1
-5.255E-1	8.233E+0	1.554E+1
-5.239E-1	8.162E+0	1.555E+1
-5.222E-1	8.305E+0	1.558E+1
-5.222E-1	8.243E+0	1.547E+1
-5.239E-1	8.236E+0	1.564E+1
-5.255E-1	8.249E+0	1.552E+1
-5.239E-1	8.194E+0	1.556E+1
-5.222E-1	8.233E+0	1.559E+1
-5.222E-1	8.262E+0	1.552E+1
-5.287E-1	8.259E+0	1.540E+1
-5.239E-1	8.223E+0	1.550E+1
-5.190E-1	8.217E+0	1.548E+1
-5.239E-1	8.220E+0	1.543E+1
-5.271E-1	8.185E+0	1.543E+1
-5.222E-1	8.172E+0	1.531E+1
-5.239E-1	8.230E+0	1.547E+1
-5.222E-1	8.308E+0	1.540E+1
-5.255E-1	8.152E+0	1.554E+1
-5.271E-1	8.210E+0	1.556E+1
-5.190E-1	8.223E+0	1.543E+1
-5.239E-1	8.155E+0	1.553E+1
-5.255E-1	8.253E+0	1.564E+1
-5.271E-1	8.240E+0	1.557E+1
-5.206E-1	8.236E+0	1.549E+1
-5.222E-1	8.223E+0	1.539E+1
-5.239E-1	8.175E+0	1.549E+1
-5.239E-1	8.045E+0	1.547E+1
-5.222E-1	8.139E+0	1.539E+1
-5.239E-1	8.136E+0	1.547E+1
-5.271E-1	8.107E+0	1.555E+1
-5.239E-1	8.172E+0	1.542E+1
-5.206E-1	8.168E+0	1.556E+1
-5.239E-1	8.181E+0	1.561E+1
-5.255E-1	8.159E+0	1.556E+1
-5.222E-1	8.162E+0	1.548E+1
-5.222E-1	8.256E+0	1.536E+1
-5.206E-1	8.314E+0	1.565E+1
-5.255E-1	8.142E+0	1.542E+1
-5.255E-1	8.279E+0	1.558E+1
-5.222E-1	8.236E+0	1.538E+1
-5.222E-1	8.168E+0	1.546E+1
-5.271E-1	8.204E+0	1.561E+1
-5.239E-1	8.331E+0	1.555E+1
-5.222E-1	8.236E+0	1.544E+1
-5.239E-1	8.279E+0	1.563E+1
-5.239E-1	8.220E+0	1.560E+1
-5.255E-1	8.142E+0	1.553E+1
-5.206E-1	8.123E+0	1.558E+1
-5.239E-1	8.162E+0	1.547E+1
-5.239E-1	8.110E+0	1.554E+1
-5.222E-1	8.269E+0	1.551E+1
-5.206E-1	8.298E+0	1.553E+1
-5.222E-1	8.198E+0	1.558E+1
-5.255E-1	8.259E+0	1.561E+1
-5.255E-1	8.178E+0	1.530E+1
-5.190E-1	8.282E+0	1.557E+1
-5.271E-1	8.133E+0	1.554E+1
-5.239E-1	8.198E+0	1.548E+1
-5.222E-1	8.223E+0	1.559E+1
-5.206E-1	8.256E+0	1.552E+1
-5.239E-1	8.253E+0	1.540E+1
-5.255E-1	8.256E+0	1.535E+1
-5.255E-1	8.168E+0	1.560E+1
-5.222E-1	8.295E+0	1.551E+1
-5.239E-1	8.142E+0	1.555E+1
-5.255E-1	8.178E+0	1.557E+1
-5.255E-1	8.165E+0	1.546E+1
-5.206E-1	8.136E+0	1.547E+1
-5.239E-1	8.172E+0	1.548E+1
-5.271E-1	8.324E+0	1.554E+1
-5.255E-1	8.172E+0	1.545E+1
-5.239E-1	8.243E+0	1.555E+1
-5.222E-1	8.246E+0	1.553E+1
-5.255E-1	8.282E+0	1.543E+1
-5.239E-1	8.168E+0	1.538E+1
-5.190E-1	8.243E+0	1.546E+1
-5.222E-1	8.324E+0	1.552E+1
-5.287E-1	8.210E+0	1.544E+1
-5.239E-1	8.243E+0	1.547E+1
-5.206E-1	8.246E+0	1.546E+1
-5.239E-1	8.155E+0	1.551E+1
-5.255E-1	8.324E+0	1.537E+1
-5.271E-1	8.311E+0	1.546E+1
-5.222E-1	8.162E+0	1.537E+1
-5.222E-1	8.175E+0	1.542E+1
-5.255E-1	8.298E+0	1.545E+1
-5.239E-1	8.236E+0	1.549E+1
-5.222E-1	8.152E+0	1.549E+1
-5.255E-1	8.240E+0	1.544E+1
-5.255E-1	8.210E+0	1.551E+1
-5.255E-1	8.353E+0	1.547E+1
-5.206E-1	8.172E+0	1.554E+1
-5.255E-1	8.285E+0	1.540E+1
-5.255E-1	8.168E+0	1.555E+1
-5.239E-1	8.288E+0	1.543E+1
-5.222E-1	8.194E+0	1.542E+1
-5.222E-1	8.188E+0	1.564E+1
-5.271E-1	8.285E+0	1.550E+1
-5.255E-1	8.314E+0	1.560E+1
-5.239E-1	8.152E+0	1.555E+1
-5.222E-1	8.198E+0	1.557E+1
-5.271E-1	8.220E+0	1.549E+1
-5.222E-1	8.253E+0	1.553E+1
-5.206E-1	8.210E+0	1.558E+1
-5.222E-1	8.233E+0	1.534E+1
-5.239E-1	8.120E+0	1.551E+1
-5.239E-1	8.233E+0	1.552E+1
-5.206E-1	8.249E+0	1.559E+1
-5.222E-1	8.188E+0	1.561E+1
-5.255E-1	8.262E+0	1.575E+1
-5.222E-1	8.256E+0	1.564E+1
-5.206E-1	8.210E+0	1.561E+1
-5.222E-1	8.207E+0	1.548E+1
-5.303E-1	8.188E+0	1.560E+1
-5.255E-1	8.223E+0	1.549E+1
-5.206E-1	8.266E+0	1.543E+1
-5.239E-1	8.227E+0	1.542E+1
-5.239E-1	8.227E+0	1.559E+1
-5.239E-1	8.259E+0	1.562E+1
-5.222E-1	8.350E+0	1.555E+1
-5.222E-1	8.259E+0	1.557E+1
-5.255E-1	8.275E+0	1.561E+1
-5.239E-1	8.204E+0	1.558E+1
-5.206E-1	8.201E+0	1.548E+1
-5.206E-1	8.210E+0	1.548E+1
-5.239E-1	8.201E+0	1.564E+1
-5.222E-1	8.240E+0	1.542E+1
-5.222E-1	8.298E+0	1.577E+1
-5.190E-1	8.305E+0	1.560E+1
-5.271E-1	8.246E+0	1.536E+1
-5.239E-1	8.233E+0	1.552E+1
-5.222E-1	8.227E+0	1.547E+1
-5.239E-1	8.223E+0	1.550E+1
-5.255E-1	8.220E+0	1.550E+1
-5.255E-1	8.178E+0	1.554E+1
-5.239E-1	8.292E+0	1.555E+1
-5.206E-1	8.201E+0	1.545E+1
-5.255E-1	8.246E+0	1.562E+1
-5.255E-1	8.243E+0	1.556E+1
-5.222E-1	8.185E+0	1.546E+1
-5.255E-1	8.207E+0	1.560E+1
-5.287E-1	8.129E+0	1.544E+1
-5.255E-1	8.159E+0	1.543E+1
-5.222E-1	8.220E+0	1.538E+1
-5.222E-1	8.243E+0	1.554E+1
-5.255E-1	8.220E+0	1.559E+1
-5.222E-1	8.214E+0	1.547E+1
-5.190E-1	8.178E+0	1.543E+1
-5.239E-1	8.230E+0	1.553E+1
-5.255E-1	8.243E+0	1.546E+1
-5.239E-1	8.175E+0	1.554E+1
-5.239E-1	8.126E+0	1.551E+1
-5.222E-1	8.272E+0	1.558E+1
-5.239E-1	8.249E+0	1.545E+1
-5.222E-1	8.175E+0	1.543E+1
-5.190E-1	8.181E+0	1.562E+1
-5.239E-1	8.259E+0	1.555E+1
-5.271E-1	8.172E+0	1.555E+1
-5.239E-1	8.159E+0	1.542E+1
-5.206E-1	8.120E+0	1.568E+1
-5.222E-1	8.188E+0	1.560E+1
-5.255E-1	8.220E+0	1.536E+1
-5.255E-1	8.243E+0	1.555E+1
-5.206E-1	8.243E+0	1.543E+1
-5.239E-1	8.233E+0	1.568E+1
-5.255E-1	8.201E+0	1.543E+1
-5.255E-1	8.185E+0	1.555E+1
-5.190E-1	8.292E+0	1.541E+1
-5.222E-1	8.243E+0	1.548E+1
-5.222E-1	8.227E+0	1.554E+1
-5.239E-1	8.301E+0	1.554E+1
-5.222E-1	8.269E+0	1.548E+1
-5.239E-1	8.249E+0	1.538E+1
-5.255E-1	8.246E+0	1.560E+1
-5.239E-1	8.191E+0	1.549E+1
-5.222E-1	8.110E+0	1.562E+1
-5.222E-1	8.123E+0	1.552E+1
-5.255E-1	8.282E+0	1.550E+1
-5.190E-1	8.249E+0	1.538E+1
-5.222E-1	8.120E+0	1.552E+1
-5.206E-1	8.266E+0	1.555E+1
-5.255E-1	8.223E+0	1.550E+1
-5.222E-1	8.201E+0	1.537E+1
-5.190E-1	8.227E+0	1.559E+1
-5.206E-1	8.236E+0	1.538E+1
-5.255E-1	8.253E+0	1.542E+1
-5.255E-1	8.236E+0	1.532E+1
-5.222E-1	8.253E+0	1.535E+1
-5.222E-1	8.301E+0	1.556E+1
-5.255E-1	8.100E+0	1.557E+1
-5.239E-1	8.298E+0	1.537E+1
-5.206E-1	8.217E+0	1.556E+1
-5.222E-1	8.113E+0	1.552E+1
-5.271E-1	8.295E+0	1.555E+1
-5.255E-1	8.185E+0	1.546E+1
-5.206E-1	8.340E+0	1.543E+1
-5.255E-1	8.236E+0	1.560E+1
-5.255E-1	8.155E+0	1.532E+1
-5.222E-1	8.194E+0	1.555E+1
-5.222E-1	8.204E+0	1.547E+1
-5.222E-1	8.223E+0	1.552E+1
-5.255E-1	8.168E+0	1.539E+1
-5.239E-1	8.220E+0	1.547E+1
-5.190E-1	8.155E+0	1.534E+1
-5.239E-1	8.191E+0	1.545E+1
-5.239E-1	8.201E+0	1.553E+1
-5.239E-1	8.282E+0	1.554E+1
-5.222E-1	8.149E+0	1.564E+1
-5.222E-1	8.188E+0	1.554E+1
-5.255E-1	8.172E+0	1.548E+1
-5.255E-1	8.116E+0	1.538E+1
-5.239E-1	8.249E+0	1.543E+1
-5.255E-1	8.146E+0	1.567E+1
-5.255E-1	8.305E+0	1.542E+1
-5.222E-1	8.262E+0	1.554E+1
-5.206E-1	8.100E+0	1.551E+1
-5.222E-1	8.139E+0	1.551E+1
-5.271E-1	8.262E+0	1.555E+1
-5.222E-1	8.152E+0	1.545E+1
-5.222E-1	8.201E+0	1.557E+1
-5.239E-1	8.198E+0	1.540E+1
-5.271E-1	8.308E+0	1.548E+1
-5.239E-1	8.136E+0	1.554E+1
-5.206E-1	8.201E+0	1.543E+1
-5.222E-1	8.259E+0	1.555E+1
-5.239E-1	8.116E+0	1.549E+1
-5.239E-1	8.159E+0	1.562E+1
-5.222E-1	8.194E+0	1.543E+1
-5.255E-1	8.139E+0	1.552E+1
-5.222E-1	8.227E+0	1.548E+1
-5.271E-1	8.256E+0	1.549E+1
-5.222E-1	8.217E+0	1.548E+1
-5.255E-1	8.301E+0	1.543E+1
-5.255E-1	8.249E+0	1.547E+1
-5.222E-1	8.123E+0	1.548E+1
-5.206E-1	8.123E+0	1.554E+1
-5.206E-1	8.162E+0	1.543E+1
-5.222E-1	8.269E+0	1.574E+1
-5.255E-1	8.259E+0	1.563E+1
-5.206E-1	8.266E+0	1.552E+1
-5.239E-1	8.188E+0	1.543E+1
-5.239E-1	8.162E+0	1.540E+1
-5.206E-1	8.223E+0	1.554E+1
-5.222E-1	8.282E+0	1.550E+1
-5.222E-1	8.168E+0	1.543E+1
-5.255E-1	8.123E+0	1.545E+1
-5.239E-1	8.172E+0	1.549E+1
-5.206E-1	8.327E+0	1.551E+1
-5.255E-1	8.285E+0	1.550E+1
-5.271E-1	8.149E+0	1.550E+1
-5.239E-1	8.243E+0	1.559E+1
-5.206E-1	8.198E+0	1.532E+1
-5.222E-1	8.246E+0	1.548E+1
-5.287E-1	8.159E+0	1.547E+1
-5.206E-1	8.188E+0	1.537E+1
-5.222E-1	8.223E+0	1.552E+1
-5.255E-1	8.240E+0	1.552E+1
-5.239E-1	8.266E+0	1.541E+1
-5.206E-1	8.165E+0	1.545E+1
-5.239E-1	8.233E+0	1.552E+1
-5.222E-1	8.259E+0	1.569E+1
-5.271E-1	8.240E+0	1.539E+1
-5.239E-1	8.172E+0	1.564E+1
-5.206E-1	8.198E+0	1.551E+1
-5.222E-1	8.133E+0	1.550E+1
-5.239E-1	8.172E+0	1.545E+1
-5.239E-1	8.194E+0	1.551E+1
-5.174E-1	8.188E+0	1.548E+1
-5.222E-1	8.207E+0	1.549E+1
-5.239E-1	8.181E+0	1.546E+1
-5.222E-1	8.152E+0	1.555E+1
-5.206E-1	8.223E+0	1.559E+1
-5.206E-1	8.253E+0	1.556E+1
-5.239E-1	8.136E+0	1.544E+1
-5.271E-1	8.136E+0	1.548E+1
-5.239E-1	8.214E+0	1.555E+1
-5.190E-1	8.256E+0	1.543E+1
-5.239E-1	8.356E+0	1.552E+1
-5.239E-1	8.269E+0	1.558E+1
-5.206E-1	8.292E+0	1.570E+1
-5.206E-1	8.142E+0	1.534E+1
-5.271E-1	8.266E+0	1.543E+1
-5.222E-1	8.136E+0	1.553E+1
-5.206E-1	8.279E+0	1.562E+1
-5.222E-1	8.292E+0	1.552E+1
-5.239E-1	8.262E+0	1.562E+1
-5.239E-1	8.253E+0	1.558E+1
-5.206E-1	8.217E+0	1.563E+1
-5.239E-1	8.162E+0	1.554E+1
-5.222E-1	8.198E+0	1.556E+1
-5.222E-1	8.042E+0	1.553E+1
-5.206E-1	8.172E+0	1.560E+1
-5.222E-1	8.120E+0	1.558E+1
-5.239E-1	8.191E+0	1.551E+1
-5.239E-1	8.236E+0	1.561E+1
-5.206E-1	8.201E+0	1.561E+1
-5.190E-1	8.165E+0	1.555E+1
-5.255E-1	8.275E+0	1.555E+1
-5.255E-1	8.152E+0	1.530E+1
-5.206E-1	8.181E+0	1.555E+1
-5.239E-1	8.227E+0	1.547E+1
-5.255E-1	8.259E+0	1.562E+1
-5.222E-1	8.236E+0	1.544E+1
-5.190E-1	8.240E+0	1.538E+1
-5.222E-1	8.100E+0	1.557E+1
-5.239E-1	8.282E+0	1.549E+1
-5.222E-1	8.230E+0	1.546E+1
-5.190E-1	8.301E+0	1.542E+1
-5.206E-1	8.269E+0	1.551E+1
-5.222E-1	8.347E+0	1.544E+1
-5.222E-1	8.327E+0	1.541E+1
-5.206E-1	8.223E+0	1.561E+1
-5.239E-1	8.210E+0	1.559E+1
-5.239E-1	8.253E+0	1.559E+1
-5.222E-1	8.337E+0	1.540E+1
-5.222E-1	8.340E+0	1.558E+1
-5.174E-1	8.282E+0	1.554E+1
-5.255E-1	8.194E+0	1.548E+1
-5.222E-1	8.236E+0	1.550E+1
-5.222E-1	8.246E+0	1.549E+1
-5.222E-1	8.279E+0	1.573E+1
-5.255E-1	8.269E+0	1.550E+1
-5.239E-1	8.285E+0	1.550E+1
-5.190E-1	8.295E+0	1.541E+1
-5.206E-1	8.279E+0	1.541E+1
-5.239E-1	8.266E+0	1.548E+1
-5.222E-1	8.214E+0	1.552E+1
-5.206E-1	8.236E+0	1.546E+1
-5.206E-1	8.207E+0	1.543E+1
-5.271E-1	8.288E+0	1.566E+1
-5.239E-1	8.142E+0	1.542E+1
-5.222E-1	8.227E+0	1.542E+1
-5.239E-1	8.236E+0	1.546E+1
-5.239E-1	8.188E+0	1.544E+1
-5.222E-1	8.321E+0	1.558E+1
-5.206E-1	8.262E+0	1.554E+1
-5.255E-1	8.253E+0	1.562E+1
-5.239E-1	8.175E+0	1.553E+1
-5.239E-1	8.185E+0	1.563E+1
-5.190E-1	8.240E+0	1.550E+1
-5.206E-1	8.314E+0	1.547E+1
-5.239E-1	8.207E+0	1.555E+1
-5.222E-1	8.207E+0	1.543E+1
-5.190E-1	8.185E+0	1.545E+1
-5.222E-1	8.100E+0	1.546E+1
-5.222E-1	8.162E+0	1.551E+1
-5.222E-1	8.233E+0	1.553E+1
-5.206E-1	8.210E+0	1.540E+1
-5.190E-1	8.142E+0	1.550E+1
-5.239E-1	8.185E+0	1.527E+1
-5.239E-1	8.175E+0	1.552E+1
-5.206E-1	8.227E+0	1.550E+1
-5.206E-1	8.097E+0	1.544E+1
-5.239E-1	8.129E+0	1.561E+1
-5.255E-1	8.126E+0	1.560E+1
-5.206E-1	8.256E+0	1.542E+1
-5.239E-1	8.084E+0	1.550E+1
-5.255E-1	8.207E+0	1.556E+1
-5.206E-1	8.223E+0	1.553E+1
-5.222E-1	8.217E+0	1.551E+1
-5.239E-1	8.217E+0	1.550E+1
-5.271E-1	8.129E+0	1.541E+1
-5.239E-1	8.188E+0	1.559E+1
-5.206E-1	8.129E+0	1.546E+1
-5.206E-1	8.217E+0	1.555E+1
-5.239E-1	8.272E+0	1.568E+1
-5.222E-1	8.090E+0	1.562E+1
-5.190E-1	8.298E+0	1.549E+1
-5.222E-1	8.146E+0	1.542E+1
-5.255E-1	8.227E+0	1.552E+1
-5.222E-1	8.233E+0	1.549E+1
-5.190E-1	8.188E+0	1.559E+1
-5.239E-1	8.107E+0	1.553E+1
-5.255E-1	8.194E+0	1.549E+1
-5.222E-1	8.253E+0	1.552E+1
-5.190E-1	8.210E+0	1.550E+1
-5.222E-1	8.217E+0	1.556E+1
-5.255E-1	8.126E+0	1.560E+1
-5.222E-1	8.159E+0	1.529E+1
-5.206E-1	8.227E+0	1.554E+1
-5.239E-1	8.233E+0	1.544E+1
-5.255E-1	8.227E+0	1.557E+1
-5.239E-1	8.227E+0	1.563E+1
-5.206E-1	8.240E+0	1.539E+1
-5.255E-1	8.207E+0	1.556E+1
-5.271E-1	8.223E+0	1.539E+1
-5.206E-1	8.262E+0	1.558E+1
-5.190E-1	8.288E+0	1.525E+1
-5.255E-1	8.178E+0	1.558E+1
-5.255E-1	8.220E+0	1.542E+1
-5.222E-1	8.292E+0	1.554E+1
-5.190E-1	8.139E+0	1.556E+1
-5.206E-1	8.204E+0	1.552E+1
-5.239E-1	8.246E+0	1.564E+1
-5.206E-1	8.168E+0	1.550E+1
-5.206E-1	8.262E+0	1.551E+1
-5.222E-1	8.266E+0	1.562E+1
-5.255E-1	8.269E+0	1.547E+1
-5.222E-1	8.159E+0	1.541E+1
-5.206E-1	8.159E+0	1.567E+1
-5.174E-1	8.223E+0	1.543E+1
-5.239E-1	8.249E+0	1.549E+1
-5.255E-1	8.262E+0	1.554E+1
-5.190E-1	8.123E+0	1.552E+1
-5.222E-1	8.214E+0	1.540E+1
-5.255E-1	8.120E+0	1.544E+1
-5.239E-1	8.207E+0	1.547E+1
-5.222E-1	8.188E+0	1.548E+1
-5.206E-1	8.103E+0	1.560E+1
-5.206E-1	8.149E+0	1.538E+1
-5.222E-1	8.152E+0	1.564E+1
-5.206E-1	8.253E+0	1.571E+1
-5.239E-1	8.201E+0	1.542E+1
-5.222E-1	8.236E+0	1.542E+1
-5.222E-1	8.194E+0	1.553E+1
-5.222E-1	8.126E+0	1.552E+1
-5.222E-1	8.198E+0	1.548E+1
-5.239E-1	8.201E+0	1.562E+1
-5.222E-1	8.230E+0	1.555E+1
-5.190E-1	8.185E+0	1.547E+1
-5.190E-1	8.418E+0	1.541E+1
-5.239E-1	8.198E+0	1.541E+1
-5.239E-1	8.246E+0	1.556E+1
-5.174E-1	8.269E+0	1.563E+1
-5.190E-1	8.207E+0	1.559E+1
-5.222E-1	8.262E+0	1.551E+1
-5.222E-1	8.129E+0	1.569E+1
-5.206E-1	8.201E+0	1.541E+1
-5.206E-1	8.181E+0	1.567E+1
-5.239E-1	8.210E+0	1.554E+1
-5.206E-1	8.269E+0	1.537E+1
-5.190E-1	8.198E+0	1.555E+1
-5.222E-1	8.288E+0	1.551E+1
-5.255E-1	8.185E+0	1.558E+1
-5.239E-1	8.133E+0	1.557E+1
-5.206E-1	8.149E+0	1.553E+1
-5.239E-1	8.149E+0	1.555E+1
-5.255E-1	8.178E+0	1.538E+1
-5.222E-1	8.116E+0	1.547E+1
-5.190E-1	8.185E+0	1.547E+1
-5.206E-1	8.272E+0	1.555E+1
-5.255E-1	8.308E+0	1.560E+1
-5.255E-1	8.356E+0	1.562E+1
-5.206E-1	8.236E+0	1.544E+1
-5.206E-1	8.253E+0	1.564E+1
-5.239E-1	8.223E+0	1.557E+1
-5.190E-1	8.090E+0	1.553E+1
-5.206E-1	8.259E+0	1.563E+1
-5.206E-1	8.155E+0	1.544E+1
-5.239E-1	8.201E+0	1.546E+1
-5.222E-1	8.175E+0	1.560E+1
-5.190E-1	8.262E+0	1.560E+1
-5.222E-1	8.210E+0	1.529E+1
-5.222E-1	8.090E+0	1.562E+1
-5.206E-1	8.172E+0	1.546E+1
-5.222E-1	8.214E+0	1.544E+1
-5.222E-1	8.220E+0	1.547E+1
-5.239E-1	8.136E+0	1.548E+1
-5.206E-1	8.327E+0	1.546E+1
-5.206E-1	8.220E+0	1.548E+1
-5.190E-1	8.207E+0	1.545E+1
-5.222E-1	8.129E+0	1.552E+1
-5.206E-1	8.282E+0	1.553E+1
-5.190E-1	8.175E+0	1.549E+1
-5.190E-1	8.178E+0	1.545E+1
-5.222E-1	8.087E+0	1.539E+1
-5.239E-1	8.217E+0	1.563E+1
-5.190E-1	8.162E+0	1.545E+1
-5.190E-1	8.236E+0	1.565E+1
-5.255E-1	8.175E+0	1.554E+1
-5.222E-1	8.266E+0	1.559E+1
-5.190E-1	8.194E+0	1.552E+1
-5.206E-1	8.146E+0	1.571E+1
-5.222E-1	8.152E+0	1.561E+1
-5.206E-1	8.146E+0	1.553E+1
-5.206E-1	8.201E+0	1.544E+1
-5.190E-1	8.126E+0	1.547E+1
-5.239E-1	8.120E+0	1.545E+1
-5.222E-1	8.142E+0	1.543E+1
-5.190E-1	8.175E+0	1.556E+1
-5.222E-1	8.139E+0	1.555E+1
-5.255E-1	8.185E+0	1.543E+1
-5.222E-1	8.275E+0	1.555E+1
-5.174E-1	8.090E+0	1.537E+1
-5.206E-1	8.210E+0	1.534E+1
-5.271E-1	8.159E+0	1.554E+1
-5.206E-1	8.227E+0	1.551E+1
-5.174E-1	8.223E+0	1.560E+1
-5.222E-1	8.113E+0	1.564E+1
-5.271E-1	8.233E+0	1.565E+1
-5.222E-1	8.142E+0	1.567E+1
-5.206E-1	8.165E+0	1.555E+1
-5.190E-1	8.178E+0	1.551E+1
-5.239E-1	8.321E+0	1.555E+1
-5.206E-1	8.149E+0	1.553E+1
-5.206E-1	8.288E+0	1.559E+1
-5.222E-1	8.210E+0	1.547E+1
-5.239E-1	8.198E+0	1.539E+1
-5.206E-1	8.094E+0	1.557E+1
-5.190E-1	8.269E+0	1.536E+1
-5.206E-1	8.275E+0	1.548E+1
-5.239E-1	8.256E+0	1.546E+1
-5.206E-1	8.292E+0	1.536E+1
-5.174E-1	8.282E+0	1.548E+1
-5.190E-1	8.233E+0	1.530E+1
-5.271E-1	8.107E+0	1.553E+1
-5.222E-1	8.217E+0	1.552E+1
-5.206E-1	8.256E+0	1.562E+1
-5.255E-1	8.282E+0	1.553E+1
-5.222E-1	8.227E+0	1.547E+1
-5.239E-1	8.223E+0	1.548E+1
-5.206E-1	8.120E+0	1.542E+1
-5.239E-1	8.298E+0	1.528E+1
-5.255E-1	8.272E+0	1.549E+1
-5.239E-1	8.298E+0	1.554E+1
-5.190E-1	8.129E+0	1.547E+1
-5.206E-1	8.217E+0	1.545E+1
-5.239E-1	8.308E+0	1.552E+1
-5.239E-1	8.321E+0	1.544E+1
-5.190E-1	8.113E+0	1.554E+1
-5.206E-1	8.249E+0	1.544E+1
-5.255E-1	8.185E+0	1.544E+1
-5.239E-1	8.116E+0	1.554E+1
-5.222E-1	8.301E+0	1.556E+1
-5.222E-1	8.230E+0	1.544E+1
-5.222E-1	8.285E+0	1.547E+1
-5.222E-1	8.175E+0	1.553E+1
-5.190E-1	8.249E+0	1.567E+1
-5.190E-1	8.172E+0	1.547E+1
-5.255E-1	8.178E+0	1.555E+1
-5.239E-1	8.285E+0	1.544E+1
-5.158E-1	8.220E+0	1.546E+1
-5.206E-1	8.133E+0	1.549E+1
-5.239E-1	8.181E+0	1.545E+1
-5.222E-1	8.165E+0	1.548E+1
-5.206E-1	8.198E+0	1.546E+1
-5.222E-1	8.288E+0	1.542E+1
-5.222E-1	8.152E+0	1.548E+1
-5.222E-1	8.162E+0	1.552E+1
-5.206E-1	8.230E+0	1.550E+1
-5.222E-1	8.220E+0	1.547E+1
-5.239E-1	8.343E+0	1.550E+1
-5.239E-1	8.246E+0	1.536E+1
-5.190E-1	8.201E+0	1.556E+1
-5.222E-1	8.220E+0	1.557E+1
-5.255E-1	8.191E+0	1.553E+1
-5.222E-1	8.162E+0	1.543E+1
-5.190E-1	8.162E+0	1.536E+1
-5.222E-1	8.253E+0	1.545E+1
-5.239E-1	8.272E+0	1.542E+1
-5.206E-1	8.188E+0	1.554E+1
-5.174E-1	8.220E+0	1.542E+1
-5.206E-1	8.201E+0	1.549E+1
-5.271E-1	8.155E+0	1.557E+1
-5.222E-1	8.269E+0	1.538E+1
-5.190E-1	8.139E+0	1.544E+1
-5.206E-1	8.217E+0	1.543E+1
-5.206E-1	8.282E+0	1.547E+1
-5.174E-1	8.178E+0	1.555E+1
-5.190E-1	8.230E+0	1.547E+1
-5.206E-1	8.308E+0	1.547E+1
-5.239E-1	8.282E+0	1.534E+1
-5.222E-1	8.142E+0	1.534E+1
-5.206E-1	8.243E+0	1.554E+1
-5.206E-1	8.305E+0	1.548E+1
-5.239E-1	8.175E+0	1.556E+1
-5.190E-1	8.165E+0	1.554E+1
-5.174E-1	8.087E+0	1.552E+1
-5.239E-1	8.159E+0	1.561E+1
-5.255E-1	8.230E+0	1.556E+1
-5.239E-1	8.188E+0	1.551E+1
-5.222E-1	8.223E+0	1.540E+1
-5.206E-1	8.240E+0	1.563E+1
-5.222E-1	8.162E+0	1.551E+1
-5.222E-1	8.191E+0	1.546E+1
-5.190E-1	8.142E+0	1.560E+1
-5.206E-1	8.204E+0	1.545E+1
-5.255E-1	8.233E+0	1.561E+1
-5.206E-1	8.181E+0	1.544E+1
-5.222E-1	8.301E+0	1.550E+1
-5.222E-1	8.259E+0	1.549E+1
-5.255E-1	8.249E+0	1.543E+1
-5.222E-1	8.172E+0	1.555E+1
-5.174E-1	8.149E+0	1.531E+1
-5.174E-1	8.139E+0	1.551E+1
-5.239E-1	8.194E+0	1.544E+1
-5.239E-1	8.249E+0	1.546E+1
-5.206E-1	8.210E+0	1.539E+1
-5.222E-1	8.288E+0	1.546E+1
-5.239E-1	8.318E+0	1.547E+1
-5.222E-1	8.191E+0	1.553E+1
-5.190E-1	8.217E+0	1.553E+1
-5.222E-1	8.275E+0	1.552E+1
-5.222E-1	8.256E+0	1.552E+1
-5.222E-1	8.194E+0	1.537E+1
-5.174E-1	8.126E+0	1.561E+1
-5.206E-1	8.249E+0	1.542E+1
-5.255E-1	8.392E+0	1.564E+1
-5.206E-1	8.175E+0	1.544E+1
-5.190E-1	8.262E+0	1.528E+1
-5.239E-1	8.363E+0	1.551E+1
-5.222E-1	8.172E+0	1.556E+1
-5.206E-1	8.246E+0	1.543E+1
-5.222E-1	8.194E+0	1.562E+1
-5.190E-1	8.172E+0	1.556E+1
-5.206E-1	8.379E+0	1.530E+1
-5.222E-1	8.249E+0	1.536E+1
-5.190E-1	8.269E+0	1.554E+1
-5.222E-1	8.298E+0	1.550E+1
-5.222E-1	8.233E+0	1.559E+1
-5.239E-1	8.259E+0	1.554E+1
-5.158E-1	8.181E+0	1.551E+1
-5.190E-1	8.175E+0	1.541E+1
-5.239E-1	8.198E+0	1.526E+1
-5.222E-1	8.094E+0	1.543E+1
-5.222E-1	8.285E+0	1.547E+1
-5.222E-1	8.301E+0	1.535E+1
-5.206E-1	8.194E+0	1.551E+1
-5.239E-1	8.269E+0	1.549E+1
-5.190E-1	8.162E+0	1.553E+1
-5.206E-1	8.223E+0	1.558E+1
-5.206E-1	8.282E+0	1.534E+1
-5.206E-1	8.210E+0	1.546E+1
-5.206E-1	8.194E+0	1.549E+1
-5.222E-1	8.243E+0	1.543E+1
-5.222E-1	8.168E+0	1.559E+1
-5.222E-1	8.152E+0	1.555E+1
-5.174E-1	8.334E+0	1.548E+1
-5.222E-1	8.136E+0	1.541E+1
-5.239E-1	8.185E+0	1.557E+1
-5.206E-1	8.275E+0	1.553E+1
-5.206E-1	8.162E+0	1.559E+1
-5.222E-1	8.240E+0	1.546E+1
-5.222E-1	8.382E+0	1.546E+1
-5.222E-1	8.204E+0	1.554E+1
-5.190E-1	8.227E+0	1.540E+1
-5.222E-1	8.272E+0	1.544E+1
-5.222E-1	8.249E+0	1.546E+1
-5.222E-1	8.275E+0	1.546E+1
-5.190E-1	8.142E+0	1.542E+1
-5.206E-1	8.334E+0	1.540E+1
-5.255E-1	8.240E+0	1.561E+1
-5.222E-1	8.220E+0	1.543E+1
-5.190E-1	8.055E+0	1.551E+1
-5.206E-1	8.301E+0	1.538E+1
-5.255E-1	8.210E+0	1.553E+1
-5.255E-1	8.243E+0	1.545E+1
-5.190E-1	8.217E+0	1.550E+1
-5.239E-1	8.249E+0	1.557E+1
-5.255E-1	8.201E+0	1.564E+1
-5.222E-1	8.347E+0	1.550E+1
-5.206E-1	8.230E+0	1.564E+1
-5.222E-1	8.259E+0	1.543E+1
-5.239E-1	8.162E+0	1.552E+1
-5.222E-1	8.298E+0	1.549E+1
-5.190E-1	8.223E+0	1.537E+1
-5.206E-1	8.279E+0	1.556E+1
-5.222E-1	8.133E+0	1.557E+1
-5.206E-1	8.155E+0	1.550E+1
-5.222E-1	8.279E+0	1.559E+1
-5.222E-1	8.249E+0	1.547E+1
-5.239E-1	8.282E+0	1.545E+1
-5.222E-1	8.353E+0	1.569E+1
-5.206E-1	8.168E+0	1.553E+1
-5.222E-1	8.113E+0	1.565E+1
-5.239E-1	8.288E+0	1.532E+1
-5.206E-1	8.240E+0	1.543E+1
-5.239E-1	8.233E+0	1.554E+1
-5.222E-1	8.279E+0	1.541E+1
-5.222E-1	8.129E+0	1.558E+1
-5.190E-1	8.165E+0	1.547E+1
-5.190E-1	8.321E+0	1.541E+1
-5.239E-1	8.142E+0	1.544E+1
-5.239E-1	8.272E+0	1.537E+1
-5.222E-1	8.266E+0	1.535E+1
-5.190E-1	8.256E+0	1.562E+1
-5.190E-1	8.198E+0	1.533E+1
-5.255E-1	8.324E+0	1.559E+1
-5.222E-1	8.155E+0	1.542E+1
-5.174E-1	8.123E+0	1.546E+1
-5.239E-1	8.223E+0	1.542E+1
-5.255E-1	8.133E+0	1.547E+1
-5.255E-1	8.204E+0	1.543E+1
-5.190E-1	8.172E+0	1.548E+1
-5.206E-1	8.288E+0	1.553E+1
-5.239E-1	8.165E+0	1.532E+1
-5.239E-1	8.191E+0	1.543E+1
-5.190E-1	8.269E+0	1.559E+1
-5.190E-1	8.243E+0	1.532E+1
-5.271E-1	8.249E+0	1.551E+1
-5.222E-1	8.233E+0	1.553E+1
-5.222E-1	8.233E+0	1.553E+1
-5.206E-1	8.327E+0	1.552E+1
-5.222E-1	8.279E+0	1.554E+1
-5.190E-1	8.168E+0	1.553E+1
-5.206E-1	8.340E+0	1.551E+1
-5.206E-1	8.282E+0	1.558E+1
-5.255E-1	8.243E+0	1.536E+1
-5.190E-1	8.256E+0	1.552E+1
-5.190E-1	8.266E+0	1.550E+1
-5.206E-1	8.246E+0	1.564E+1
-5.255E-1	8.175E+0	1.541E+1
-5.190E-1	8.198E+0	1.523E+1
-5.190E-1	8.249E+0	1.541E+1
-5.206E-1	8.214E+0	1.545E+1
-5.206E-1	8.155E+0	1.554E+1
-5.206E-1	8.236E+0	1.560E+1
-5.206E-1	8.246E+0	1.558E+1
-5.206E-1	8.240E+0	1.559E+1
-5.239E-1	8.379E+0	1.555E+1
-5.222E-1	8.175E+0	1.542E+1
-5.206E-1	8.210E+0	1.545E+1
-5.206E-1	8.152E+0	1.538E+1
-5.255E-1	8.214E+0	1.548E+1
-5.206E-1	8.249E+0	1.554E+1
-5.206E-1	8.262E+0	1.550E+1
-5.206E-1	8.204E+0	1.556E+1
-5.222E-1	8.175E+0	1.538E+1
-5.190E-1	8.136E+0	1.546E+1
-5.190E-1	8.227E+0	1.564E+1
-5.206E-1	8.366E+0	1.556E+1
-5.239E-1	8.152E+0	1.534E+1
-5.206E-1	8.194E+0	1.556E+1
-5.222E-1	8.207E+0	1.552E+1
-5.255E-1	8.133E+0	1.557E+1
-5.222E-1	8.110E+0	1.555E+1
-5.222E-1	8.259E+0	1.537E+1
-5.174E-1	8.340E+0	1.549E+1
-5.206E-1	8.120E+0	1.546E+1
-5.271E-1	8.152E+0	1.550E+1
-5.174E-1	8.343E+0	1.540E+1
-5.174E-1	8.172E+0	1.535E+1
-5.190E-1	8.259E+0	1.553E+1
-5.255E-1	8.214E+0	1.551E+1
-5.222E-1	8.227E+0	1.549E+1
-5.206E-1	8.230E+0	1.561E+1
-5.206E-1	8.314E+0	1.553E+1
-5.222E-1	8.305E+0	1.539E+1
-5.206E-1	8.172E+0	1.559E+1
-5.190E-1	8.194E+0	1.535E+1
-5.222E-1	8.236E+0	1.545E+1
-5.222E-1	8.210E+0	1.555E+1
-5.206E-1	8.298E+0	1.543E+1
-5.239E-1	8.172E+0	1.554E+1
-5.190E-1	8.198E+0	1.541E+1
-5.239E-1	8.259E+0	1.556E+1
-5.206E-1	8.178E+0	1.562E+1
-5.206E-1	8.311E+0	1.544E+1
-5.206E-1	8.240E+0	1.543E+1
-5.239E-1	8.178E+0	1.545E+1
-5.206E-1	8.262E+0	1.546E+1
[truncated: 93,934 more rows]
