# Supplementary material for: Improved ANAP incorporation and VCF analysis reveal details of P2X7 current facilitation and a limited conformational interplay between ATP binding and the intracellular ballast domain
Source: eLife. 2023 Jan 4;12:e82479. doi: 10.7554/eLife.82479 (PMC9859053; doi:10.7554/eLife.82479)
Supplement: Figure 3—figure supplement 3—source data 2. [file elife-82479-fig3-figsupp3-data2.zip › Figure-3_figure-supplement-3_source-data-2/DeltaCys-constructs/l24/02.csv]

-2.303E-1	1.021E+1	2.531E+1
-2.270E-1	1.014E+1	2.510E+1
-2.238E-1	9.965E+0	2.523E+1
-2.254E-1	1.003E+1	2.503E+1
-2.287E-1	1.008E+1	2.515E+1
-2.303E-1	1.013E+1	2.526E+1
-2.238E-1	1.016E+1	2.529E+1
-2.254E-1	1.009E+1	2.522E+1
-2.303E-1	1.012E+1	2.531E+1
-2.287E-1	1.022E+1	2.509E+1
-2.238E-1	1.008E+1	2.508E+1
-2.270E-1	1.007E+1	2.516E+1
-2.270E-1	1.003E+1	2.517E+1
-2.270E-1	1.006E+1	2.515E+1
-2.238E-1	1.012E+1	2.492E+1
-2.254E-1	1.007E+1	2.528E+1
-2.270E-1	1.014E+1	2.532E+1
-2.254E-1	9.952E+0	2.521E+1
-2.238E-1	1.018E+1	2.530E+1
-2.254E-1	1.010E+1	2.519E+1
-2.287E-1	1.003E+1	2.516E+1
-2.287E-1	1.009E+1	2.525E+1
-2.254E-1	9.988E+0	2.529E+1
-2.270E-1	1.012E+1	2.514E+1
-2.287E-1	1.009E+1	2.508E+1
-2.254E-1	1.007E+1	2.529E+1
-2.254E-1	1.011E+1	2.547E+1
-2.254E-1	1.017E+1	2.511E+1
-2.287E-1	1.000E+1	2.514E+1
-2.270E-1	1.004E+1	2.532E+1
-2.270E-1	1.009E+1	2.524E+1
-2.254E-1	1.017E+1	2.531E+1
-2.303E-1	1.010E+1	2.522E+1
-2.270E-1	1.021E+1	2.517E+1
-2.254E-1	1.000E+1	2.516E+1
-2.254E-1	1.000E+1	2.528E+1
-2.287E-1	1.007E+1	2.530E+1
-2.270E-1	1.007E+1	2.500E+1
-2.222E-1	1.009E+1	2.516E+1
-2.254E-1	1.022E+1	2.519E+1
-2.303E-1	1.010E+1	2.521E+1
-2.270E-1	1.000E+1	2.527E+1
-2.270E-1	1.009E+1	2.530E+1
-2.270E-1	1.014E+1	2.517E+1
-2.303E-1	1.005E+1	2.503E+1
-2.270E-1	1.014E+1	2.545E+1
-2.238E-1	1.006E+1	2.527E+1
-2.238E-1	1.013E+1	2.530E+1
-2.303E-1	1.011E+1	2.522E+1
-2.270E-1	9.998E+0	2.521E+1
-2.238E-1	1.000E+1	2.537E+1
-2.287E-1	1.001E+1	2.528E+1
-2.287E-1	1.006E+1	2.523E+1
-2.270E-1	1.020E+1	2.527E+1
-2.238E-1	1.016E+1	2.524E+1
-2.270E-1	1.007E+1	2.523E+1
-2.287E-1	1.001E+1	2.506E+1
-2.254E-1	1.017E+1	2.523E+1
-2.238E-1	1.013E+1	2.514E+1
-2.270E-1	1.011E+1	2.530E+1
-2.270E-1	1.016E+1	2.521E+1
-2.270E-1	1.013E+1	2.520E+1
-2.254E-1	1.013E+1	2.521E+1
-2.254E-1	1.018E+1	2.531E+1
-2.287E-1	1.010E+1	2.518E+1
-2.270E-1	1.005E+1	2.525E+1
-2.254E-1	1.009E+1	2.524E+1
-2.254E-1	1.019E+1	2.529E+1
-2.270E-1	1.000E+1	2.536E+1
-2.270E-1	1.014E+1	2.526E+1
-2.222E-1	1.000E+1	2.522E+1
-2.238E-1	1.008E+1	2.525E+1
-2.270E-1	9.988E+0	2.544E+1
-2.254E-1	1.007E+1	2.518E+1
-2.238E-1	1.010E+1	2.531E+1
-2.254E-1	1.004E+1	2.519E+1
-2.270E-1	1.004E+1	2.525E+1
-2.270E-1	1.003E+1	2.534E+1
-2.222E-1	1.014E+1	2.523E+1
-2.254E-1	1.002E+1	2.519E+1
-2.287E-1	1.006E+1	2.508E+1
-2.270E-1	1.011E+1	2.526E+1
-2.254E-1	1.009E+1	2.510E+1
-2.222E-1	1.008E+1	2.548E+1
-2.270E-1	1.018E+1	2.546E+1
-2.287E-1	9.965E+0	2.506E+1
-2.254E-1	1.009E+1	2.530E+1
-2.222E-1	1.001E+1	2.520E+1
-2.270E-1	1.007E+1	2.524E+1
-2.270E-1	9.969E+0	2.502E+1
-2.254E-1	9.952E+0	2.521E+1
-2.254E-1	1.017E+1	2.522E+1
-2.270E-1	1.011E+1	2.532E+1
-2.287E-1	1.009E+1	2.534E+1
-2.238E-1	1.001E+1	2.530E+1
-2.270E-1	1.007E+1	2.540E+1
-2.303E-1	1.003E+1	2.517E+1
-2.254E-1	1.010E+1	2.538E+1
-2.238E-1	1.015E+1	2.538E+1
-2.254E-1	1.013E+1	2.529E+1
-2.254E-1	1.012E+1	2.521E+1
-2.287E-1	1.009E+1	2.511E+1
-2.254E-1	1.009E+1	2.501E+1
-2.270E-1	1.009E+1	2.532E+1
-2.287E-1	1.005E+1	2.516E+1
-2.287E-1	1.006E+1	2.537E+1
-2.270E-1	1.010E+1	2.522E+1
-2.254E-1	1.022E+1	2.522E+1
-2.287E-1	9.962E+0	2.513E+1
-2.287E-1	1.005E+1	2.546E+1
-2.238E-1	9.995E+0	2.509E+1
-2.238E-1	1.003E+1	2.526E+1
-2.270E-1	1.005E+1	2.542E+1
-2.270E-1	1.013E+1	2.529E+1
-2.222E-1	1.013E+1	2.519E+1
-2.222E-1	1.016E+1	2.509E+1
-2.270E-1	1.008E+1	2.530E+1
-2.254E-1	9.975E+0	2.518E+1
-2.254E-1	1.011E+1	2.522E+1
-2.270E-1	1.010E+1	2.543E+1
-2.270E-1	9.965E+0	2.537E+1
-2.238E-1	1.008E+1	2.510E+1
-2.238E-1	9.972E+0	2.527E+1
-2.270E-1	9.946E+0	2.532E+1
-2.287E-1	1.005E+1	2.512E+1
-2.254E-1	9.982E+0	2.530E+1
-2.206E-1	1.008E+1	2.542E+1
-2.238E-1	1.007E+1	2.522E+1
-2.287E-1	1.004E+1	2.525E+1
-2.254E-1	1.007E+1	2.544E+1
-2.238E-1	1.010E+1	2.523E+1
-2.270E-1	9.995E+0	2.532E+1
-2.287E-1	1.013E+1	2.519E+1
-2.254E-1	1.001E+1	2.516E+1
-2.238E-1	1.009E+1	2.517E+1
-2.254E-1	1.022E+1	2.521E+1
-2.270E-1	1.003E+1	2.532E+1
-2.254E-1	1.014E+1	2.500E+1
-2.254E-1	1.003E+1	2.519E+1
-2.238E-1	1.003E+1	2.506E+1
-2.287E-1	1.009E+1	2.525E+1
-2.254E-1	1.019E+1	2.531E+1
-2.254E-1	1.017E+1	2.512E+1
-2.254E-1	1.005E+1	2.514E+1
-2.287E-1	1.000E+1	2.535E+1
-2.270E-1	1.011E+1	2.519E+1
-2.254E-1	1.012E+1	2.519E+1
-2.254E-1	1.007E+1	2.516E+1
-2.287E-1	1.013E+1	2.514E+1
-2.238E-1	9.940E+0	2.512E+1
-2.270E-1	1.011E+1	2.523E+1
-2.287E-1	1.018E+1	2.511E+1
-2.270E-1	1.018E+1	2.523E+1
-2.254E-1	1.010E+1	2.529E+1
-2.238E-1	9.975E+0	2.527E+1
-2.254E-1	1.009E+1	2.533E+1
-2.287E-1	1.011E+1	2.534E+1
-2.270E-1	1.003E+1	2.530E+1
-2.222E-1	1.004E+1	2.529E+1
-2.254E-1	1.012E+1	2.524E+1
-2.303E-1	1.012E+1	2.536E+1
-2.270E-1	1.009E+1	2.519E+1
-2.222E-1	9.952E+0	2.521E+1
-2.270E-1	1.014E+1	2.513E+1
-2.303E-1	1.008E+1	2.521E+1
-2.254E-1	9.969E+0	2.514E+1
-2.222E-1	1.021E+1	2.512E+1
-2.270E-1	1.010E+1	2.524E+1
-2.254E-1	1.001E+1	2.538E+1
-2.254E-1	1.019E+1	2.522E+1
-2.238E-1	1.008E+1	2.530E+1
-2.238E-1	1.008E+1	2.507E+1
-2.270E-1	1.006E+1	2.534E+1
-2.238E-1	1.007E+1	2.509E+1
-2.238E-1	1.001E+1	2.522E+1
-2.287E-1	1.012E+1	2.529E+1
-2.254E-1	1.009E+1	2.526E+1
-2.270E-1	1.019E+1	2.500E+1
-2.222E-1	1.000E+1	2.531E+1
-2.254E-1	1.004E+1	2.514E+1
-2.287E-1	1.005E+1	2.522E+1
-2.254E-1	9.991E+0	2.523E+1
-2.238E-1	9.943E+0	2.529E+1
-2.270E-1	1.009E+1	2.538E+1
-2.303E-1	1.018E+1	2.530E+1
-2.222E-1	1.010E+1	2.534E+1
-2.206E-1	1.010E+1	2.530E+1
-2.270E-1	1.007E+1	2.543E+1
-2.287E-1	9.943E+0	2.553E+1
-2.254E-1	1.011E+1	2.509E+1
-2.238E-1	9.956E+0	2.525E+1
-2.270E-1	1.000E+1	2.525E+1
-2.254E-1	1.019E+1	2.540E+1
-2.254E-1	1.012E+1	2.531E+1
-2.238E-1	1.004E+1	2.535E+1
-2.254E-1	1.002E+1	2.530E+1
-2.270E-1	1.005E+1	2.545E+1
-2.254E-1	1.008E+1	2.506E+1
-2.270E-1	1.012E+1	2.532E+1
-2.270E-1	1.017E+1	2.534E+1
-2.270E-1	1.015E+1	2.533E+1
-2.254E-1	1.013E+1	2.525E+1
-2.206E-1	1.009E+1	2.527E+1
-2.254E-1	1.017E+1	2.513E+1
-2.287E-1	1.000E+1	2.506E+1
-2.270E-1	1.008E+1	2.520E+1
-2.270E-1	1.006E+1	2.531E+1
-2.270E-1	1.004E+1	2.509E+1
-2.254E-1	1.008E+1	2.517E+1
-2.254E-1	1.017E+1	2.538E+1
-2.222E-1	1.013E+1	2.509E+1
-2.254E-1	1.000E+1	2.521E+1
-2.270E-1	1.007E+1	2.523E+1
-2.254E-1	1.015E+1	2.511E+1
-2.238E-1	9.982E+0	2.518E+1
-2.254E-1	9.943E+0	2.516E+1
-2.287E-1	1.007E+1	2.543E+1
-2.287E-1	1.012E+1	2.529E+1
-2.254E-1	1.008E+1	2.544E+1
-2.270E-1	1.002E+1	2.523E+1
-2.270E-1	1.012E+1	2.535E+1
-2.238E-1	1.014E+1	2.527E+1
-2.206E-1	1.012E+1	2.525E+1
-2.254E-1	1.015E+1	2.517E+1
-2.303E-1	1.011E+1	2.538E+1
-2.270E-1	1.007E+1	2.531E+1
-2.254E-1	1.018E+1	2.543E+1
-2.254E-1	9.962E+0	2.512E+1
-2.254E-1	1.010E+1	2.526E+1
-2.287E-1	1.012E+1	2.519E+1
-2.222E-1	1.018E+1	2.517E+1
-2.254E-1	1.009E+1	2.510E+1
-2.287E-1	1.002E+1	2.509E+1
-2.238E-1	1.000E+1	2.525E+1
-2.238E-1	1.014E+1	2.545E+1
-2.254E-1	1.008E+1	2.539E+1
-2.303E-1	1.002E+1	2.522E+1
-2.254E-1	1.022E+1	2.532E+1
-2.222E-1	1.010E+1	2.534E+1
-2.254E-1	1.016E+1	2.526E+1
-2.270E-1	1.008E+1	2.527E+1
-2.222E-1	9.943E+0	2.528E+1
-2.222E-1	1.004E+1	2.538E+1
-2.254E-1	9.972E+0	2.529E+1
-2.270E-1	1.018E+1	2.534E+1
-2.270E-1	1.010E+1	2.512E+1
-2.238E-1	1.005E+1	2.511E+1
-2.270E-1	1.014E+1	2.524E+1
-2.287E-1	1.005E+1	2.536E+1
-2.254E-1	1.000E+1	2.510E+1
-2.238E-1	1.011E+1	2.522E+1
-2.238E-1	1.008E+1	2.527E+1
-2.287E-1	1.009E+1	2.534E+1
-2.254E-1	1.019E+1	2.533E+1
-2.222E-1	1.003E+1	2.523E+1
-2.238E-1	1.012E+1	2.525E+1
-2.287E-1	1.006E+1	2.532E+1
-2.238E-1	1.014E+1	2.521E+1
-2.238E-1	9.985E+0	2.532E+1
-2.254E-1	1.012E+1	2.520E+1
-2.303E-1	1.002E+1	2.538E+1
-2.270E-1	1.013E+1	2.519E+1
-2.238E-1	1.010E+1	2.531E+1
-2.254E-1	1.002E+1	2.514E+1
-2.270E-1	1.017E+1	2.517E+1
-2.238E-1	1.017E+1	2.518E+1
-2.238E-1	1.015E+1	2.518E+1
-2.238E-1	1.010E+1	2.532E+1
-2.270E-1	1.011E+1	2.525E+1
-2.254E-1	1.010E+1	2.540E+1
-2.270E-1	1.008E+1	2.517E+1
-2.254E-1	1.024E+1	2.516E+1
-2.287E-1	1.012E+1	2.534E+1
-2.254E-1	1.002E+1	2.522E+1
-2.238E-1	1.003E+1	2.531E+1
-2.270E-1	1.009E+1	2.535E+1
-2.270E-1	1.020E+1	2.540E+1
-2.270E-1	1.014E+1	2.533E+1
-2.254E-1	1.019E+1	2.528E+1
-2.254E-1	1.002E+1	2.519E+1
-2.270E-1	1.008E+1	2.518E+1
-2.238E-1	1.015E+1	2.545E+1
-2.238E-1	1.015E+1	2.514E+1
-2.270E-1	1.009E+1	2.526E+1
-2.238E-1	1.012E+1	2.504E+1
-2.254E-1	1.004E+1	2.529E+1
-2.206E-1	1.008E+1	2.522E+1
-2.254E-1	1.008E+1	2.518E+1
-2.303E-1	1.004E+1	2.514E+1
-2.270E-1	1.016E+1	2.530E+1
-2.222E-1	1.000E+1	2.522E+1
-2.254E-1	1.016E+1	2.522E+1
-2.287E-1	1.008E+1	2.515E+1
-2.270E-1	1.016E+1	2.513E+1
-2.254E-1	1.003E+1	2.527E+1
-2.254E-1	1.010E+1	2.529E+1
-2.254E-1	1.016E+1	2.509E+1
-2.222E-1	9.959E+0	2.521E+1
-2.238E-1	1.021E+1	2.516E+1
-2.270E-1	1.004E+1	2.523E+1
-2.270E-1	1.006E+1	2.526E+1
-2.270E-1	1.003E+1	2.517E+1
-2.222E-1	1.015E+1	2.529E+1
-2.238E-1	1.015E+1	2.524E+1
-2.287E-1	1.011E+1	2.521E+1
-2.270E-1	9.920E+0	2.534E+1
-2.254E-1	1.003E+1	2.528E+1
-2.254E-1	1.000E+1	2.538E+1
-2.287E-1	1.020E+1	2.522E+1
-2.254E-1	1.010E+1	2.522E+1
-2.238E-1	1.007E+1	2.515E+1
-2.254E-1	1.012E+1	2.526E+1
-2.319E-1	1.011E+1	2.528E+1
-2.254E-1	1.004E+1	2.543E+1
-2.222E-1	1.002E+1	2.522E+1
-2.254E-1	1.008E+1	2.509E+1
-2.254E-1	1.018E+1	2.512E+1
-2.254E-1	9.985E+0	2.524E+1
-2.238E-1	1.003E+1	2.528E+1
-2.238E-1	1.015E+1	2.515E+1
-2.287E-1	1.004E+1	2.525E+1
-2.270E-1	1.002E+1	2.517E+1
-2.254E-1	1.005E+1	2.539E+1
-2.270E-1	1.010E+1	2.517E+1
-2.287E-1	1.013E+1	2.525E+1
-2.238E-1	1.015E+1	2.519E+1
-2.238E-1	1.012E+1	2.527E+1
-2.254E-1	1.014E+1	2.538E+1
-2.254E-1	1.001E+1	2.524E+1
-2.270E-1	1.011E+1	2.519E+1
-2.222E-1	1.009E+1	2.521E+1
-2.254E-1	1.007E+1	2.538E+1
-2.270E-1	9.988E+0	2.548E+1
-2.238E-1	1.000E+1	2.526E+1
-2.254E-1	1.010E+1	2.510E+1
-2.270E-1	1.010E+1	2.505E+1
-2.287E-1	1.008E+1	2.523E+1
-2.238E-1	1.005E+1	2.497E+1
-2.238E-1	1.005E+1	2.518E+1
-2.254E-1	1.003E+1	2.524E+1
-2.287E-1	1.004E+1	2.521E+1
-2.254E-1	1.010E+1	2.531E+1
-2.254E-1	1.014E+1	2.531E+1
-2.254E-1	1.010E+1	2.526E+1
-2.270E-1	1.010E+1	2.536E+1
-2.254E-1	1.006E+1	2.551E+1
-2.222E-1	1.013E+1	2.519E+1
-2.254E-1	1.010E+1	2.505E+1
-2.254E-1	1.019E+1	2.532E+1
-2.254E-1	1.005E+1	2.524E+1
-2.222E-1	1.001E+1	2.509E+1
-2.222E-1	1.006E+1	2.528E+1
-2.270E-1	9.995E+0	2.552E+1
-2.254E-1	1.009E+1	2.529E+1
-2.238E-1	1.005E+1	2.514E+1
-2.270E-1	1.014E+1	2.521E+1
-2.254E-1	9.988E+0	2.505E+1
-2.238E-1	1.012E+1	2.531E+1
-2.206E-1	1.002E+1	2.519E+1
-2.270E-1	1.019E+1	2.512E+1
-2.270E-1	1.004E+1	2.528E+1
-2.270E-1	1.003E+1	2.533E+1
-2.238E-1	1.000E+1	2.520E+1
-2.238E-1	1.010E+1	2.537E+1
-2.254E-1	1.000E+1	2.502E+1
-2.254E-1	1.009E+1	2.519E+1
-2.238E-1	1.013E+1	2.493E+1
-2.238E-1	1.014E+1	2.551E+1
-2.270E-1	1.003E+1	2.524E+1
-2.254E-1	1.009E+1	2.527E+1
-2.238E-1	9.995E+0	2.501E+1
-2.238E-1	1.002E+1	2.551E+1
-2.254E-1	1.007E+1	2.528E+1
-2.270E-1	1.014E+1	2.503E+1
-2.238E-1	9.949E+0	2.522E+1
-2.222E-1	1.016E+1	2.517E+1
-2.270E-1	1.016E+1	2.528E+1
-2.303E-1	1.008E+1	2.512E+1
-2.238E-1	1.017E+1	2.520E+1
-2.238E-1	1.004E+1	2.512E+1
-2.238E-1	1.017E+1	2.510E+1
-2.222E-1	1.000E+1	2.539E+1
-2.222E-1	1.007E+1	2.524E+1
-2.270E-1	1.006E+1	2.523E+1
-2.303E-1	1.003E+1	2.535E+1
-2.238E-1	1.006E+1	2.515E+1
-2.222E-1	1.011E+1	2.534E+1
-2.238E-1	1.009E+1	2.528E+1
-2.287E-1	1.011E+1	2.535E+1
-2.254E-1	1.015E+1	2.541E+1
-2.238E-1	1.001E+1	2.542E+1
-2.254E-1	1.008E+1	2.514E+1
-2.270E-1	1.009E+1	2.509E+1
-2.238E-1	1.008E+1	2.528E+1
-2.222E-1	9.982E+0	2.521E+1
-2.254E-1	1.010E+1	2.530E+1
-2.287E-1	1.008E+1	2.517E+1
-2.254E-1	9.978E+0	2.531E+1
-2.238E-1	1.017E+1	2.498E+1
-2.254E-1	1.024E+1	2.509E+1
-2.270E-1	1.006E+1	2.532E+1
-2.238E-1	1.009E+1	2.526E+1
-2.254E-1	1.004E+1	2.522E+1
-2.222E-1	1.006E+1	2.524E+1
-2.270E-1	1.018E+1	2.519E+1
-2.254E-1	1.011E+1	2.537E+1
-2.222E-1	1.008E+1	2.499E+1
-2.270E-1	1.008E+1	2.545E+1
-2.270E-1	1.005E+1	2.523E+1
-2.270E-1	1.008E+1	2.532E+1
-2.189E-1	9.985E+0	2.516E+1
-2.254E-1	1.009E+1	2.536E+1
-2.254E-1	1.002E+1	2.527E+1
-2.238E-1	1.015E+1	2.508E+1
-2.238E-1	1.002E+1	2.537E+1
-2.254E-1	1.013E+1	2.558E+1
-2.287E-1	1.000E+1	2.512E+1
-2.254E-1	1.003E+1	2.530E+1
-2.254E-1	1.006E+1	2.508E+1
-2.238E-1	9.998E+0	2.514E+1
-2.254E-1	1.008E+1	2.520E+1
-2.254E-1	1.003E+1	2.522E+1
-2.254E-1	1.010E+1	2.522E+1
-2.254E-1	1.009E+1	2.525E+1
-2.254E-1	1.012E+1	2.535E+1
-2.254E-1	1.004E+1	2.547E+1
-2.222E-1	1.009E+1	2.517E+1
-2.238E-1	9.972E+0	2.528E+1
-2.270E-1	1.007E+1	2.547E+1
-2.254E-1	1.007E+1	2.513E+1
-2.254E-1	1.008E+1	2.524E+1
-2.238E-1	1.007E+1	2.534E+1
-2.270E-1	1.011E+1	2.538E+1
-2.254E-1	1.013E+1	2.549E+1
-2.238E-1	9.998E+0	2.525E+1
-2.287E-1	1.004E+1	2.526E+1
-2.270E-1	1.019E+1	2.529E+1
-2.270E-1	1.019E+1	2.521E+1
-2.222E-1	9.975E+0	2.519E+1
-2.254E-1	1.013E+1	2.522E+1
-2.254E-1	1.003E+1	2.510E+1
-2.238E-1	1.010E+1	2.532E+1
-2.222E-1	1.022E+1	2.510E+1
-2.254E-1	1.014E+1	2.544E+1
-2.270E-1	1.011E+1	2.508E+1
-2.254E-1	9.969E+0	2.549E+1
-2.222E-1	1.023E+1	2.510E+1
-2.254E-1	1.002E+1	2.532E+1
-2.270E-1	1.010E+1	2.526E+1
-2.254E-1	1.007E+1	2.518E+1
-2.222E-1	1.008E+1	2.501E+1
-2.238E-1	1.001E+1	2.521E+1
-2.287E-1	1.013E+1	2.524E+1
-2.270E-1	1.003E+1	2.524E+1
-2.238E-1	1.012E+1	2.528E+1
-2.254E-1	1.005E+1	2.516E+1
-2.270E-1	1.003E+1	2.533E+1
-2.238E-1	1.003E+1	2.513E+1
-2.222E-1	1.014E+1	2.522E+1
-2.254E-1	1.010E+1	2.531E+1
-2.254E-1	1.018E+1	2.532E+1
-2.254E-1	1.005E+1	2.518E+1
-2.238E-1	1.005E+1	2.531E+1
-2.270E-1	1.020E+1	2.510E+1
-2.287E-1	1.006E+1	2.533E+1
-2.254E-1	1.002E+1	2.512E+1
-2.254E-1	1.017E+1	2.529E+1
-2.222E-1	1.004E+1	2.523E+1
-2.287E-1	1.019E+1	2.513E+1
-2.238E-1	1.006E+1	2.510E+1
-2.238E-1	1.008E+1	2.520E+1
-2.238E-1	1.010E+1	2.520E+1
-2.303E-1	1.007E+1	2.513E+1
-2.238E-1	1.006E+1	2.524E+1
-2.222E-1	1.004E+1	2.520E+1
-2.238E-1	1.014E+1	2.530E+1
-2.287E-1	1.008E+1	2.504E+1
-2.254E-1	1.004E+1	2.516E+1
-2.238E-1	1.014E+1	2.514E+1
-2.287E-1	1.016E+1	2.522E+1
-2.287E-1	1.004E+1	2.521E+1
-2.254E-1	1.012E+1	2.513E+1
-2.270E-1	1.009E+1	2.520E+1
-2.270E-1	9.982E+0	2.529E+1
-2.270E-1	1.006E+1	2.546E+1
-2.254E-1	1.011E+1	2.535E+1
-2.238E-1	1.004E+1	2.512E+1
-2.254E-1	1.007E+1	2.519E+1
-2.270E-1	1.024E+1	2.510E+1
-2.238E-1	9.988E+0	2.510E+1
-2.238E-1	1.002E+1	2.512E+1
-2.238E-1	1.003E+1	2.535E+1
-2.254E-1	1.017E+1	2.519E+1
-2.270E-1	1.011E+1	2.529E+1
-2.206E-1	1.007E+1	2.524E+1
-2.238E-1	1.002E+1	2.525E+1
-2.254E-1	1.012E+1	2.525E+1
-2.238E-1	1.002E+1	2.529E+1
-2.222E-1	1.008E+1	2.525E+1
-2.238E-1	1.021E+1	2.517E+1
-2.254E-1	9.943E+0	2.527E+1
-2.254E-1	1.009E+1	2.510E+1
-2.206E-1	1.007E+1	2.536E+1
-2.254E-1	1.007E+1	2.507E+1
-2.287E-1	1.003E+1	2.516E+1
-2.238E-1	1.005E+1	2.526E+1
-2.238E-1	1.005E+1	2.528E+1
-2.238E-1	9.995E+0	2.525E+1
-2.287E-1	1.014E+1	2.517E+1
-2.238E-1	1.016E+1	2.523E+1
-2.189E-1	1.017E+1	2.523E+1
-2.254E-1	1.009E+1	2.535E+1
-2.270E-1	1.011E+1	2.527E+1
-2.270E-1	1.012E+1	2.514E+1
-2.189E-1	1.010E+1	2.535E+1
-2.254E-1	1.011E+1	2.533E+1
-2.254E-1	1.013E+1	2.508E+1
-2.238E-1	1.003E+1	2.530E+1
-2.222E-1	1.022E+1	2.543E+1
-2.254E-1	1.013E+1	2.535E+1
-2.270E-1	1.016E+1	2.518E+1
-2.254E-1	1.035E+1	2.527E+1
-2.238E-1	1.010E+1	2.535E+1
-2.206E-1	1.009E+1	2.539E+1
-2.254E-1	1.020E+1	2.540E+1
-2.254E-1	1.008E+1	2.533E+1
-2.222E-1	1.009E+1	2.507E+1
-2.238E-1	1.013E+1	2.517E+1
-2.287E-1	1.001E+1	2.555E+1
-2.238E-1	1.003E+1	2.519E+1
-2.238E-1	1.018E+1	2.516E+1
-2.222E-1	1.022E+1	2.551E+1
-2.254E-1	1.008E+1	2.508E+1
-2.238E-1	1.006E+1	2.532E+1
-2.222E-1	1.010E+1	2.505E+1
-2.238E-1	1.016E+1	2.526E+1
-2.270E-1	1.003E+1	2.539E+1
-2.270E-1	9.962E+0	2.522E+1
-2.238E-1	1.016E+1	2.524E+1
-2.238E-1	1.004E+1	2.542E+1
-2.254E-1	1.010E+1	2.538E+1
-2.254E-1	1.011E+1	2.513E+1
-2.222E-1	1.012E+1	2.526E+1
-2.238E-1	1.010E+1	2.517E+1
-2.270E-1	1.018E+1	2.515E+1
-2.238E-1	1.003E+1	2.519E+1
-2.206E-1	1.004E+1	2.543E+1
-2.222E-1	1.005E+1	2.529E+1
-2.254E-1	1.016E+1	2.528E+1
-2.254E-1	9.930E+0	2.525E+1
-2.206E-1	1.006E+1	2.521E+1
-2.222E-1	1.025E+1	2.526E+1
-2.287E-1	1.011E+1	2.521E+1
-2.238E-1	1.018E+1	2.528E+1
-2.238E-1	1.000E+1	2.498E+1
-2.238E-1	1.016E+1	2.532E+1
-2.254E-1	1.017E+1	2.535E+1
-2.238E-1	1.009E+1	2.533E+1
-2.254E-1	1.004E+1	2.521E+1
-2.238E-1	1.016E+1	2.493E+1
-2.238E-1	1.002E+1	2.528E+1
-2.270E-1	1.010E+1	2.504E+1
-2.222E-1	1.012E+1	2.526E+1
-2.222E-1	1.004E+1	2.532E+1
-2.254E-1	1.005E+1	2.511E+1
-2.222E-1	1.000E+1	2.527E+1
-2.238E-1	1.003E+1	2.539E+1
-2.254E-1	9.933E+0	2.530E+1
-2.270E-1	1.004E+1	2.529E+1
-2.238E-1	9.952E+0	2.521E+1
-2.222E-1	9.982E+0	2.547E+1
-2.238E-1	1.000E+1	2.519E+1
-2.270E-1	1.004E+1	2.516E+1
-2.238E-1	1.006E+1	2.522E+1
-2.206E-1	1.009E+1	2.522E+1
-2.254E-1	1.015E+1	2.526E+1
-2.238E-1	1.011E+1	2.519E+1
-2.238E-1	1.000E+1	2.528E+1
-2.206E-1	9.995E+0	2.513E+1
-2.254E-1	1.010E+1	2.517E+1
-2.238E-1	1.022E+1	2.523E+1
-2.206E-1	1.002E+1	2.535E+1
-2.222E-1	1.007E+1	2.513E+1
-2.254E-1	1.020E+1	2.528E+1
-2.254E-1	1.005E+1	2.498E+1
-2.270E-1	1.007E+1	2.518E+1
-2.189E-1	1.010E+1	2.531E+1
-2.238E-1	1.002E+1	2.516E+1
-2.254E-1	1.014E+1	2.523E+1
-2.254E-1	1.018E+1	2.521E+1
-2.222E-1	1.020E+1	2.506E+1
-2.254E-1	1.016E+1	2.512E+1
-2.222E-1	1.030E+1	2.502E+1
-2.238E-1	1.007E+1	2.532E+1
-2.222E-1	9.936E+0	2.534E+1
-2.222E-1	1.002E+1	2.519E+1
-2.287E-1	1.002E+1	2.527E+1
-2.254E-1	1.010E+1	2.533E+1
-2.238E-1	1.002E+1	2.540E+1
-2.254E-1	1.011E+1	2.546E+1
-2.287E-1	9.972E+0	2.528E+1
-2.238E-1	9.978E+0	2.511E+1
-2.238E-1	9.959E+0	2.510E+1
-2.222E-1	1.014E+1	2.529E+1
-2.254E-1	1.005E+1	2.530E+1
-2.222E-1	1.013E+1	2.524E+1
-2.222E-1	1.014E+1	2.517E+1
-2.238E-1	1.002E+1	2.522E+1
-2.270E-1	1.004E+1	2.525E+1
-2.254E-1	1.013E+1	2.528E+1
-2.238E-1	1.009E+1	2.510E+1
-2.270E-1	1.002E+1	2.528E+1
-2.254E-1	1.018E+1	2.529E+1
-2.222E-1	1.006E+1	2.507E+1
-2.222E-1	1.021E+1	2.522E+1
-2.222E-1	1.003E+1	2.517E+1
-2.287E-1	1.012E+1	2.524E+1
-2.206E-1	1.003E+1	2.529E+1
-2.222E-1	9.930E+0	2.521E+1
-2.238E-1	1.015E+1	2.524E+1
-2.254E-1	1.008E+1	2.532E+1
-2.238E-1	1.000E+1	2.537E+1
-2.222E-1	1.004E+1	2.503E+1
-2.254E-1	1.011E+1	2.517E+1
-2.270E-1	9.965E+0	2.505E+1
-2.222E-1	1.007E+1	2.532E+1
-2.222E-1	1.018E+1	2.531E+1
-2.222E-1	1.011E+1	2.535E+1
-2.254E-1	1.004E+1	2.542E+1
-2.238E-1	1.015E+1	2.510E+1
-2.189E-1	9.991E+0	2.515E+1
-2.254E-1	1.016E+1	2.540E+1
-2.254E-1	1.006E+1	2.531E+1
-2.270E-1	1.011E+1	2.539E+1
-2.238E-1	1.012E+1	2.511E+1
-2.222E-1	1.005E+1	2.526E+1
-2.270E-1	1.014E+1	2.549E+1
-2.238E-1	1.009E+1	2.528E+1
-2.222E-1	1.023E+1	2.521E+1
-2.238E-1	1.000E+1	2.524E+1
-2.238E-1	1.005E+1	2.517E+1
-2.254E-1	1.001E+1	2.513E+1
-2.222E-1	1.001E+1	2.525E+1
-2.270E-1	1.010E+1	2.533E+1
-2.254E-1	1.008E+1	2.521E+1
-2.222E-1	1.012E+1	2.523E+1
-2.238E-1	1.002E+1	2.517E+1
-2.238E-1	1.003E+1	2.515E+1
-2.287E-1	1.002E+1	2.522E+1
-2.222E-1	1.007E+1	2.521E+1
-2.222E-1	9.972E+0	2.516E+1
-2.222E-1	1.008E+1	2.537E+1
-2.254E-1	1.006E+1	2.531E+1
-2.238E-1	1.014E+1	2.521E+1
-2.189E-1	1.009E+1	2.510E+1
-2.238E-1	9.998E+0	2.531E+1
-2.270E-1	1.012E+1	2.524E+1
-2.254E-1	1.006E+1	2.544E+1
-2.206E-1	9.991E+0	2.524E+1
-2.238E-1	1.009E+1	2.525E+1
-2.287E-1	1.009E+1	2.525E+1
-2.254E-1	1.009E+1	2.520E+1
-2.238E-1	1.007E+1	2.534E+1
-2.222E-1	1.013E+1	2.519E+1
-2.270E-1	1.010E+1	2.526E+1
-2.222E-1	1.005E+1	2.526E+1
-2.238E-1	1.006E+1	2.522E+1
-2.238E-1	1.021E+1	2.513E+1
-2.254E-1	1.017E+1	2.524E+1
-2.238E-1	9.907E+0	2.538E+1
-2.222E-1	9.975E+0	2.526E+1
-2.238E-1	1.022E+1	2.517E+1
-2.287E-1	1.013E+1	2.512E+1
-2.238E-1	1.010E+1	2.537E+1
-2.189E-1	1.013E+1	2.518E+1
-2.238E-1	1.021E+1	2.525E+1
-2.254E-1	1.016E+1	2.525E+1
-2.206E-1	1.003E+1	2.539E+1
-2.206E-1	1.001E+1	2.522E+1
-2.238E-1	1.006E+1	2.518E+1
-2.254E-1	1.003E+1	2.508E+1
-2.238E-1	1.002E+1	2.527E+1
-2.206E-1	1.029E+1	2.530E+1
-2.222E-1	1.006E+1	2.523E+1
-2.254E-1	1.013E+1	2.522E+1
-2.254E-1	1.009E+1	2.548E+1
-2.206E-1	9.962E+0	2.534E+1
-2.222E-1	1.022E+1	2.531E+1
-2.254E-1	1.016E+1	2.518E+1
-2.206E-1	1.001E+1	2.535E+1
-2.222E-1	1.008E+1	2.522E+1
-2.222E-1	1.009E+1	2.520E+1
-2.270E-1	1.008E+1	2.531E+1
-2.222E-1	1.012E+1	2.532E+1
-2.206E-1	1.002E+1	2.534E+1
-2.254E-1	9.995E+0	2.517E+1
-2.270E-1	1.009E+1	2.538E+1
-2.254E-1	9.978E+0	2.520E+1
-2.222E-1	1.009E+1	2.519E+1
-2.222E-1	1.013E+1	2.505E+1
-2.238E-1	1.010E+1	2.519E+1
-2.222E-1	1.016E+1	2.530E+1
-2.222E-1	1.015E+1	2.515E+1
-2.222E-1	1.007E+1	2.516E+1
-2.254E-1	1.015E+1	2.537E+1
-2.238E-1	1.010E+1	2.509E+1
-2.206E-1	1.006E+1	2.531E+1
-2.206E-1	1.009E+1	2.523E+1
-2.254E-1	1.008E+1	2.511E+1
-2.222E-1	9.901E+0	2.536E+1
-2.206E-1	1.009E+1	2.537E+1
-2.222E-1	1.013E+1	2.510E+1
-2.222E-1	1.013E+1	2.512E+1
-2.238E-1	1.006E+1	2.511E+1
-2.238E-1	1.012E+1	2.521E+1
-2.206E-1	1.005E+1	2.517E+1
-2.254E-1	1.006E+1	2.545E+1
-2.238E-1	1.011E+1	2.534E+1
-2.222E-1	1.008E+1	2.524E+1
-2.189E-1	1.002E+1	2.512E+1
-2.254E-1	1.001E+1	2.510E+1
-2.222E-1	1.016E+1	2.516E+1
-2.222E-1	1.004E+1	2.506E+1
-2.206E-1	1.016E+1	2.532E+1
-2.270E-1	1.014E+1	2.532E+1
-2.222E-1	1.003E+1	2.520E+1
-2.222E-1	9.920E+0	2.530E+1
-2.206E-1	9.959E+0	2.530E+1
-2.238E-1	1.014E+1	2.539E+1
-2.238E-1	1.017E+1	2.521E+1
-2.206E-1	1.000E+1	2.526E+1
-2.222E-1	1.017E+1	2.524E+1
-2.238E-1	9.969E+0	2.516E+1
-2.254E-1	1.004E+1	2.516E+1
-2.206E-1	9.982E+0	2.543E+1
-2.222E-1	9.985E+0	2.526E+1
-2.254E-1	1.003E+1	2.519E+1
-2.238E-1	1.000E+1	2.515E+1
-2.206E-1	1.014E+1	2.536E+1
-2.238E-1	1.010E+1	2.511E+1
-2.270E-1	1.003E+1	2.504E+1
-2.254E-1	1.011E+1	2.517E+1
-2.222E-1	1.019E+1	2.520E+1
-2.238E-1	1.002E+1	2.528E+1
-2.270E-1	1.008E+1	2.512E+1
-2.254E-1	9.897E+0	2.521E+1
-2.206E-1	1.017E+1	2.528E+1
-2.254E-1	1.021E+1	2.525E+1
-2.254E-1	1.007E+1	2.524E+1
-2.238E-1	1.020E+1	2.534E+1
-2.206E-1	1.010E+1	2.512E+1
-2.270E-1	1.008E+1	2.517E+1
-2.270E-1	1.001E+1	2.525E+1
-2.222E-1	1.009E+1	2.517E+1
-2.206E-1	1.009E+1	2.522E+1
-2.238E-1	1.012E+1	2.515E+1
-2.254E-1	1.013E+1	2.510E+1
-2.222E-1	1.013E+1	2.503E+1
-2.206E-1	1.018E+1	2.513E+1
-2.238E-1	9.972E+0	2.508E+1
-2.287E-1	1.014E+1	2.524E+1
-2.238E-1	1.001E+1	2.531E+1
-2.206E-1	1.004E+1	2.523E+1
-2.222E-1	1.008E+1	2.525E+1
-2.254E-1	1.005E+1	2.524E+1
-2.254E-1	1.001E+1	2.528E+1
-2.238E-1	9.936E+0	2.527E+1
-2.206E-1	9.936E+0	2.530E+1
-2.254E-1	1.019E+1	2.500E+1
-2.222E-1	1.010E+1	2.536E+1
-2.238E-1	1.011E+1	2.512E+1
-2.222E-1	1.015E+1	2.549E+1
-2.238E-1	1.007E+1	2.525E+1
-2.238E-1	1.013E+1	2.533E+1
-2.206E-1	1.005E+1	2.531E+1
-2.238E-1	1.021E+1	2.524E+1
-2.287E-1	1.005E+1	2.515E+1
-2.254E-1	1.002E+1	2.549E+1
-2.222E-1	1.021E+1	2.519E+1
-2.254E-1	1.021E+1	2.510E+1
-2.238E-1	1.020E+1	2.551E+1
-2.254E-1	1.006E+1	2.519E+1
-2.222E-1	1.002E+1	2.527E+1
-2.222E-1	1.002E+1	2.515E+1
-2.287E-1	1.018E+1	2.536E+1
-2.222E-1	1.003E+1	2.498E+1
-2.222E-1	1.006E+1	2.540E+1
-2.222E-1	9.965E+0	2.536E+1
-2.270E-1	1.007E+1	2.528E+1
-2.222E-1	9.985E+0	2.529E+1
-2.222E-1	1.000E+1	2.523E+1
-2.222E-1	9.985E+0	2.534E+1
-2.254E-1	1.021E+1	2.529E+1
-2.222E-1	1.012E+1	2.536E+1
-2.206E-1	1.015E+1	2.535E+1
-2.238E-1	9.972E+0	2.536E+1
-2.238E-1	1.011E+1	2.526E+1
-2.238E-1	9.927E+0	2.523E+1
-2.222E-1	1.010E+1	2.542E+1
-2.222E-1	1.020E+1	2.542E+1
-2.238E-1	9.914E+0	2.522E+1
-2.238E-1	1.012E+1	2.551E+1
-2.222E-1	1.010E+1	2.546E+1
-2.238E-1	1.005E+1	2.525E+1
-2.254E-1	9.956E+0	2.537E+1
-2.222E-1	1.003E+1	2.549E+1
-2.206E-1	1.002E+1	2.512E+1
-2.222E-1	1.013E+1	2.528E+1
-2.254E-1	9.965E+0	2.511E+1
-2.238E-1	1.014E+1	2.525E+1
-2.222E-1	1.013E+1	2.519E+1
-2.222E-1	1.002E+1	2.521E+1
-2.270E-1	1.005E+1	2.528E+1
-2.222E-1	1.006E+1	2.529E+1
-2.222E-1	1.009E+1	2.519E+1
-2.238E-1	1.011E+1	2.521E+1
-2.238E-1	1.014E+1	2.519E+1
-2.238E-1	1.010E+1	2.512E+1
-2.222E-1	1.007E+1	2.517E+1
-2.254E-1	1.003E+1	2.518E+1
-2.254E-1	1.017E+1	2.539E+1
-2.238E-1	9.920E+0	2.532E+1
-2.222E-1	1.002E+1	2.521E+1
-2.238E-1	1.008E+1	2.517E+1
-2.238E-1	1.010E+1	2.508E+1
-2.238E-1	1.006E+1	2.525E+1
-2.238E-1	9.985E+0	2.528E+1
-2.254E-1	9.891E+0	2.493E+1
-2.270E-1	1.001E+1	2.536E+1
-2.238E-1	1.012E+1	2.506E+1
-2.238E-1	1.020E+1	2.545E+1
-2.254E-1	1.006E+1	2.520E+1
-2.254E-1	1.014E+1	2.517E+1
-2.222E-1	9.962E+0	2.522E+1
-2.206E-1	1.000E+1	2.532E+1
-2.222E-1	1.014E+1	2.542E+1
-2.238E-1	1.017E+1	2.528E+1
-2.206E-1	1.010E+1	2.552E+1
-2.206E-1	1.004E+1	2.521E+1
-2.206E-1	9.972E+0	2.525E+1
-2.254E-1	1.003E+1	2.519E+1
-2.206E-1	1.006E+1	2.517E+1
-2.222E-1	1.002E+1	2.518E+1
-2.222E-1	1.015E+1	2.521E+1
-2.270E-1	1.020E+1	2.517E+1
-2.222E-1	1.011E+1	2.519E+1
-2.238E-1	1.003E+1	2.536E+1
-2.254E-1	9.998E+0	2.525E+1
-2.254E-1	1.006E+1	2.532E+1
-2.238E-1	1.018E+1	2.536E+1
-2.222E-1	1.016E+1	2.514E+1
-2.238E-1	1.024E+1	2.528E+1
-2.270E-1	1.011E+1	2.518E+1
-2.238E-1	1.001E+1	2.519E+1
-2.206E-1	1.013E+1	2.516E+1
-2.222E-1	9.982E+0	2.527E+1
-2.238E-1	1.011E+1	2.538E+1
-2.238E-1	1.009E+1	2.537E+1
-2.189E-1	1.007E+1	2.518E+1
-2.254E-1	1.009E+1	2.533E+1
-2.238E-1	1.007E+1	2.517E+1
-2.222E-1	1.005E+1	2.506E+1
-2.206E-1	1.025E+1	2.495E+1
-2.222E-1	1.023E+1	2.514E+1
-2.287E-1	1.009E+1	2.543E+1
-2.222E-1	1.014E+1	2.521E+1
-2.254E-1	1.002E+1	2.508E+1
-2.222E-1	1.013E+1	2.514E+1
-2.254E-1	1.021E+1	2.505E+1
-2.238E-1	1.008E+1	2.526E+1
-2.189E-1	1.031E+1	2.527E+1
-2.222E-1	1.000E+1	2.510E+1
-2.254E-1	1.022E+1	2.511E+1
-2.238E-1	1.012E+1	2.537E+1
-2.206E-1	1.003E+1	2.527E+1
-2.238E-1	1.016E+1	2.535E+1
-2.254E-1	1.020E+1	2.514E+1
-2.254E-1	1.005E+1	2.535E+1
-2.238E-1	1.015E+1	2.535E+1
-2.238E-1	1.007E+1	2.525E+1
-2.254E-1	1.006E+1	2.513E+1
-2.206E-1	1.016E+1	2.521E+1
-2.222E-1	1.008E+1	2.514E+1
-2.238E-1	1.002E+1	2.517E+1
-2.222E-1	1.006E+1	2.502E+1
-2.238E-1	1.007E+1	2.519E+1
-2.206E-1	1.008E+1	2.511E+1
-2.254E-1	9.962E+0	2.520E+1
-2.238E-1	1.019E+1	2.512E+1
-2.222E-1	9.982E+0	2.535E+1
-2.222E-1	1.003E+1	2.520E+1
-2.238E-1	1.017E+1	2.527E+1
-2.238E-1	1.003E+1	2.508E+1
-2.206E-1	1.002E+1	2.520E+1
-2.222E-1	1.022E+1	2.519E+1
-2.238E-1	1.009E+1	2.510E+1
-2.254E-1	1.015E+1	2.522E+1
-2.222E-1	9.952E+0	2.543E+1
-2.222E-1	1.006E+1	2.520E+1
-2.222E-1	1.004E+1	2.523E+1
-2.254E-1	1.015E+1	2.524E+1
-2.222E-1	1.008E+1	2.520E+1
-2.222E-1	1.015E+1	2.520E+1
-2.206E-1	9.985E+0	2.517E+1
-2.270E-1	1.010E+1	2.506E+1
-2.222E-1	9.972E+0	2.524E+1
-2.206E-1	1.005E+1	2.540E+1
-2.222E-1	1.008E+1	2.516E+1
-2.254E-1	1.015E+1	2.525E+1
-2.238E-1	9.962E+0	2.515E+1
-2.222E-1	1.011E+1	2.531E+1
-2.206E-1	1.022E+1	2.503E+1
-2.238E-1	1.005E+1	2.520E+1
-2.238E-1	1.005E+1	2.519E+1
-2.222E-1	1.019E+1	2.521E+1
-2.270E-1	9.982E+0	2.497E+1
-2.238E-1	1.014E+1	2.511E+1
-2.238E-1	1.015E+1	2.531E+1
-2.222E-1	1.008E+1	2.534E+1
-2.222E-1	1.003E+1	2.509E+1
-2.254E-1	1.016E+1	2.534E+1
-2.238E-1	1.008E+1	2.515E+1
-2.189E-1	1.009E+1	2.530E+1
-2.238E-1	1.013E+1	2.527E+1
-2.254E-1	1.001E+1	2.515E+1
-2.222E-1	1.020E+1	2.511E+1
-2.189E-1	1.010E+1	2.536E+1
-2.189E-1	1.007E+1	2.543E+1
-2.254E-1	9.988E+0	2.526E+1
-2.222E-1	1.008E+1	2.524E+1
-2.206E-1	1.009E+1	2.508E+1
-2.222E-1	1.008E+1	2.522E+1
-2.238E-1	1.018E+1	2.524E+1
-2.270E-1	1.004E+1	2.506E+1
-2.206E-1	1.005E+1	2.513E+1
-2.238E-1	1.010E+1	2.521E+1
-2.254E-1	1.010E+1	2.530E+1
-2.254E-1	1.015E+1	2.516E+1
-2.206E-1	9.988E+0	2.547E+1
-2.238E-1	1.012E+1	2.516E+1
-2.254E-1	1.002E+1	2.521E+1
-2.222E-1	1.007E+1	2.513E+1
-2.206E-1	1.008E+1	2.521E+1
-2.222E-1	1.008E+1	2.536E+1
-2.270E-1	1.012E+1	2.529E+1
-2.222E-1	1.004E+1	2.510E+1
-2.222E-1	1.001E+1	2.522E+1
-2.222E-1	1.006E+1	2.543E+1
-2.270E-1	9.949E+0	2.530E+1
-2.206E-1	1.013E+1	2.513E+1
-2.189E-1	1.019E+1	2.500E+1
-2.206E-1	9.998E+0	2.535E+1
-2.222E-1	1.012E+1	2.522E+1
-2.254E-1	1.015E+1	2.535E+1
-2.206E-1	1.013E+1	2.526E+1
-2.238E-1	9.978E+0	2.535E+1
-2.238E-1	1.007E+1	2.534E+1
-2.238E-1	1.014E+1	2.503E+1
-2.222E-1	1.010E+1	2.507E+1
-2.254E-1	1.015E+1	2.527E+1
-2.222E-1	1.010E+1	2.524E+1
-2.222E-1	1.001E+1	2.511E+1
-2.206E-1	1.017E+1	2.509E+1
-2.254E-1	1.017E+1	2.518E+1
-2.254E-1	9.988E+0	2.533E+1
-2.238E-1	1.004E+1	2.510E+1
-2.222E-1	1.008E+1	2.544E+1
-2.238E-1	1.010E+1	2.514E+1
-2.270E-1	1.006E+1	2.523E+1
-2.222E-1	1.002E+1	2.533E+1
-2.222E-1	1.008E+1	2.531E+1
-2.238E-1	9.988E+0	2.516E+1
-2.254E-1	1.012E+1	2.538E+1
-2.222E-1	1.014E+1	2.525E+1
-2.222E-1	1.001E+1	2.522E+1
-2.206E-1	1.010E+1	2.534E+1
-2.254E-1	1.014E+1	2.538E+1
-2.222E-1	1.003E+1	2.532E+1
-2.189E-1	1.000E+1	2.519E+1
-2.222E-1	9.972E+0	2.527E+1
-2.238E-1	9.982E+0	2.536E+1
-2.238E-1	1.001E+1	2.547E+1
-2.206E-1	1.007E+1	2.542E+1
-2.254E-1	1.007E+1	2.514E+1
-2.238E-1	1.013E+1	2.520E+1
-2.238E-1	1.008E+1	2.518E+1
-2.206E-1	1.008E+1	2.510E+1
-2.222E-1	1.019E+1	2.532E+1
-2.238E-1	9.969E+0	2.532E+1
-2.206E-1	1.012E+1	2.532E+1
-2.189E-1	1.014E+1	2.519E+1
-2.222E-1	1.012E+1	2.537E+1
-2.254E-1	1.020E+1	2.503E+1
-2.189E-1	1.003E+1	2.525E+1
-2.222E-1	1.015E+1	2.524E+1
-2.238E-1	9.995E+0	2.539E+1
-2.222E-1	1.009E+1	2.519E+1
-2.238E-1	1.008E+1	2.518E+1
-2.222E-1	1.010E+1	2.534E+1
-2.254E-1	9.991E+0	2.517E+1
-2.238E-1	1.010E+1	2.523E+1
-2.222E-1	1.010E+1	2.518E+1
-2.222E-1	1.012E+1	2.509E+1
-2.206E-1	1.004E+1	2.526E+1
-2.238E-1	1.014E+1	2.507E+1
-2.238E-1	1.018E+1	2.505E+1
-2.206E-1	1.008E+1	2.533E+1
-2.222E-1	1.011E+1	2.524E+1
-2.287E-1	1.018E+1	2.522E+1
-2.222E-1	1.004E+1	2.510E+1
-2.189E-1	1.006E+1	2.519E+1
-2.206E-1	1.007E+1	2.521E+1
-2.222E-1	1.001E+1	2.509E+1
-2.206E-1	1.012E+1	2.519E+1
-2.222E-1	1.014E+1	2.508E+1
-2.238E-1	9.991E+0	2.517E+1
-2.254E-1	1.005E+1	2.532E+1
-2.206E-1	1.019E+1	2.522E+1
-2.206E-1	1.012E+1	2.525E+1
-2.222E-1	1.007E+1	2.523E+1
-2.254E-1	9.995E+0	2.511E+1
-2.238E-1	1.007E+1	2.528E+1
-2.222E-1	1.002E+1	2.521E+1
-2.222E-1	1.013E+1	2.510E+1
-2.254E-1	1.005E+1	2.522E+1
-2.238E-1	1.012E+1	2.516E+1
-2.222E-1	1.004E+1	2.522E+1
-2.206E-1	1.015E+1	2.533E+1
-2.254E-1	1.001E+1	2.536E+1
-2.206E-1	1.008E+1	2.547E+1
-2.206E-1	1.004E+1	2.522E+1
-2.206E-1	1.015E+1	2.515E+1
-2.238E-1	1.012E+1	2.536E+1
-2.222E-1	1.011E+1	2.522E+1
-2.222E-1	1.002E+1	2.533E+1
-2.222E-1	1.013E+1	2.545E+1
-2.238E-1	1.008E+1	2.518E+1
-2.222E-1	1.009E+1	2.527E+1
-2.222E-1	1.015E+1	2.508E+1
-2.206E-1	1.009E+1	2.525E+1
-2.222E-1	1.010E+1	2.530E+1
-2.222E-1	1.009E+1	2.523E+1
-2.189E-1	1.002E+1	2.510E+1
-2.189E-1	1.020E+1	2.524E+1
-2.222E-1	1.010E+1	2.518E+1
-2.206E-1	1.007E+1	2.519E+1
-2.173E-1	1.001E+1	2.530E+1
-2.238E-1	1.017E+1	2.530E+1
-2.270E-1	1.005E+1	2.515E+1
-2.238E-1	1.026E+1	2.534E+1
-2.157E-1	1.015E+1	2.525E+1
-2.206E-1	1.013E+1	2.530E+1
-2.254E-1	1.004E+1	2.512E+1
-2.222E-1	1.017E+1	2.533E+1
-2.222E-1	1.013E+1	2.522E+1
-2.206E-1	1.008E+1	2.523E+1
-2.254E-1	1.013E+1	2.513E+1
-2.238E-1	1.014E+1	2.542E+1
-2.222E-1	1.015E+1	2.513E+1
-2.222E-1	1.001E+1	2.541E+1
-2.238E-1	1.007E+1	2.517E+1
-2.254E-1	1.007E+1	2.527E+1
-2.189E-1	9.978E+0	2.513E+1
-2.238E-1	1.005E+1	2.534E+1
-2.270E-1	1.002E+1	2.505E+1
-2.254E-1	1.005E+1	2.510E+1
-2.189E-1	1.011E+1	2.528E+1
-2.222E-1	1.003E+1	2.528E+1
-2.238E-1	1.008E+1	2.525E+1
-2.238E-1	1.006E+1	2.539E+1
-2.206E-1	9.982E+0	2.513E+1
-2.238E-1	1.010E+1	2.517E+1
-2.238E-1	1.015E+1	2.524E+1
-2.222E-1	1.013E+1	2.497E+1
-2.206E-1	1.016E+1	2.515E+1
-2.206E-1	1.006E+1	2.525E+1
-2.238E-1	1.004E+1	2.522E+1
-2.173E-1	1.005E+1	2.534E+1
-2.222E-1	1.007E+1	2.520E+1
-2.222E-1	1.009E+1	2.520E+1
-2.270E-1	1.003E+1	2.509E+1
-2.222E-1	9.991E+0	2.525E+1
-2.173E-1	1.011E+1	2.505E+1
-2.222E-1	1.011E+1	2.533E+1
-2.238E-1	1.017E+1	2.526E+1
-2.222E-1	1.001E+1	2.527E+1
-2.189E-1	1.019E+1	2.538E+1
-2.189E-1	1.005E+1	2.543E+1
-2.254E-1	1.008E+1	2.507E+1
-2.222E-1	1.011E+1	2.507E+1
-2.206E-1	1.006E+1	2.523E+1
-2.222E-1	1.013E+1	2.517E+1
-2.270E-1	1.012E+1	2.523E+1
-2.206E-1	1.012E+1	2.519E+1
-2.222E-1	1.007E+1	2.527E+1
-2.206E-1	1.002E+1	2.510E+1
-2.222E-1	9.998E+0	2.538E+1
-2.222E-1	1.006E+1	2.528E+1
-2.206E-1	1.002E+1	2.519E+1
-2.238E-1	1.013E+1	2.536E+1
-2.238E-1	1.004E+1	2.534E+1
-2.222E-1	1.010E+1	2.522E+1
-2.206E-1	1.009E+1	2.541E+1
-2.206E-1	1.003E+1	2.524E+1
-2.254E-1	1.006E+1	2.522E+1
-2.222E-1	1.002E+1	2.512E+1
-2.206E-1	1.004E+1	2.508E+1
-2.222E-1	1.028E+1	2.524E+1
-2.254E-1	1.005E+1	2.535E+1
-2.238E-1	1.019E+1	2.507E+1
-2.222E-1	1.006E+1	2.531E+1
-2.238E-1	1.015E+1	2.526E+1
-2.238E-1	1.000E+1	2.519E+1
-2.222E-1	1.002E+1	2.519E+1
-2.189E-1	1.007E+1	2.512E+1
-2.222E-1	1.008E+1	2.525E+1
-2.238E-1	9.991E+0	2.535E+1
-2.189E-1	1.002E+1	2.522E+1
-2.206E-1	1.004E+1	2.518E+1
-2.189E-1	1.012E+1	2.521E+1
-2.222E-1	9.959E+0	2.530E+1
-2.222E-1	9.995E+0	2.515E+1
-2.238E-1	9.930E+0	2.519E+1
-2.189E-1	1.014E+1	2.506E+1
-2.254E-1	1.001E+1	2.522E+1
-2.238E-1	1.014E+1	2.530E+1
-2.173E-1	1.019E+1	2.533E+1
-2.222E-1	1.016E+1	2.515E+1
-2.222E-1	1.013E+1	2.535E+1
-2.206E-1	1.012E+1	2.518E+1
-2.189E-1	1.019E+1	2.521E+1
-2.238E-1	9.962E+0	2.510E+1
-2.238E-1	9.991E+0	2.511E+1
-2.206E-1	1.001E+1	2.523E+1
-2.222E-1	9.988E+0	2.510E+1
-2.189E-1	1.009E+1	2.539E+1
-2.254E-1	1.021E+1	2.521E+1
-2.254E-1	1.001E+1	2.536E+1
-2.206E-1	1.014E+1	2.528E+1
-2.222E-1	1.003E+1	2.509E+1
-2.238E-1	1.017E+1	2.517E+1
-2.222E-1	1.009E+1	2.509E+1
-2.206E-1	1.004E+1	2.521E+1
-2.206E-1	1.009E+1	2.517E+1
-2.222E-1	1.007E+1	2.516E+1
-2.206E-1	1.001E+1	2.518E+1
-2.206E-1	1.016E+1	2.550E+1
-2.206E-1	1.005E+1	2.533E+1
-2.238E-1	1.009E+1	2.544E+1
-2.206E-1	1.012E+1	2.530E+1
-2.206E-1	1.024E+1	2.513E+1
-2.189E-1	1.003E+1	2.517E+1
-2.254E-1	1.003E+1	2.503E+1
-2.206E-1	1.005E+1	2.503E+1
-2.189E-1	1.007E+1	2.528E+1
-2.222E-1	1.012E+1	2.514E+1
-2.238E-1	1.004E+1	2.541E+1
-2.206E-1	1.009E+1	2.521E+1
-2.222E-1	1.008E+1	2.523E+1
-2.206E-1	1.009E+1	2.528E+1
-2.206E-1	1.007E+1	2.521E+1
-2.189E-1	1.015E+1	2.495E+1
-2.189E-1	1.016E+1	2.545E+1
-2.206E-1	1.005E+1	2.516E+1
-2.270E-1	1.019E+1	2.509E+1
-2.206E-1	1.010E+1	2.521E+1
-2.189E-1	1.019E+1	2.541E+1
-2.222E-1	1.008E+1	2.533E+1
-2.238E-1	1.013E+1	2.526E+1
-2.238E-1	1.016E+1	2.519E+1
-2.206E-1	1.004E+1	2.514E+1
-2.189E-1	1.014E+1	2.518E+1
-2.238E-1	1.007E+1	2.504E+1
-2.254E-1	1.011E+1	2.547E+1
-2.189E-1	9.946E+0	2.498E+1
-2.222E-1	1.004E+1	2.513E+1
-2.254E-1	1.004E+1	2.532E+1
-2.222E-1	1.013E+1	2.524E+1
-2.222E-1	1.014E+1	2.502E+1
-2.189E-1	1.008E+1	2.540E+1
-2.238E-1	1.008E+1	2.499E+1
-2.238E-1	1.010E+1	2.520E+1
-2.189E-1	1.004E+1	2.513E+1
-2.222E-1	9.978E+0	2.517E+1
-2.238E-1	1.019E+1	2.531E+1
-2.189E-1	1.014E+1	2.526E+1
-2.189E-1	1.016E+1	2.544E+1
-2.206E-1	1.010E+1	2.519E+1
-2.238E-1	1.014E+1	2.512E+1
-2.222E-1	9.975E+0	2.498E+1
-2.222E-1	1.005E+1	2.523E+1
-2.206E-1	1.002E+1	2.530E+1
-2.238E-1	1.007E+1	2.527E+1
-2.222E-1	1.007E+1	2.516E+1
-2.238E-1	1.013E+1	2.508E+1
-2.222E-1	1.015E+1	2.530E+1
-2.238E-1	1.009E+1	2.506E+1
-2.222E-1	1.012E+1	2.521E+1
-2.189E-1	1.007E+1	2.546E+1
-2.206E-1	1.014E+1	2.515E+1
-2.254E-1	9.959E+0	2.538E+1
-2.206E-1	1.002E+1	2.504E+1
-2.173E-1	1.000E+1	2.518E+1
-2.206E-1	1.008E+1	2.525E+1
-2.238E-1	1.005E+1	2.523E+1
-2.222E-1	1.022E+1	2.531E+1
-2.222E-1	1.004E+1	2.532E+1
-2.222E-1	1.015E+1	2.523E+1
-2.270E-1	1.005E+1	2.523E+1
-2.222E-1	9.933E+0	2.505E+1
-2.222E-1	1.012E+1	2.524E+1
-2.189E-1	1.022E+1	2.535E+1
-2.222E-1	1.010E+1	2.521E+1
-2.222E-1	1.013E+1	2.527E+1
-2.206E-1	9.998E+0	2.520E+1
-2.222E-1	1.032E+1	2.534E+1
-2.206E-1	1.019E+1	2.516E+1
-2.238E-1	1.010E+1	2.532E+1
-2.173E-1	1.017E+1	2.507E+1
-2.206E-1	9.988E+0	2.514E+1
-2.222E-1	1.007E+1	2.517E+1
-2.238E-1	1.007E+1	2.527E+1
-2.189E-1	1.009E+1	2.527E+1
-2.206E-1	9.962E+0	2.521E+1
-2.254E-1	1.009E+1	2.518E+1
-2.189E-1	1.007E+1	2.539E+1
-2.173E-1	1.014E+1	2.523E+1
-2.206E-1	9.988E+0	2.516E+1
-2.254E-1	1.018E+1	2.513E+1
-2.206E-1	9.956E+0	2.525E+1
-2.206E-1	1.005E+1	2.519E+1
-2.206E-1	1.005E+1	2.514E+1
-2.254E-1	1.005E+1	2.523E+1
-2.222E-1	1.015E+1	2.524E+1
-2.206E-1	1.015E+1	2.520E+1
-2.222E-1	9.991E+0	2.520E+1
-2.222E-1	1.022E+1	2.522E+1
-2.238E-1	1.015E+1	2.523E+1
-2.206E-1	1.007E+1	2.520E+1
-2.222E-1	1.024E+1	2.507E+1
-2.254E-1	1.007E+1	2.524E+1
-2.206E-1	1.009E+1	2.510E+1
-2.189E-1	1.001E+1	2.520E+1
-2.206E-1	1.010E+1	2.500E+1
-2.238E-1	1.004E+1	2.510E+1
-2.222E-1	1.006E+1	2.535E+1
-2.206E-1	1.002E+1	2.526E+1
-2.206E-1	1.006E+1	2.526E+1
-2.238E-1	9.995E+0	2.533E+1
-2.189E-1	1.005E+1	2.516E+1
-2.189E-1	1.011E+1	2.527E+1
-2.206E-1	1.004E+1	2.527E+1
-2.222E-1	1.002E+1	2.517E+1
-2.206E-1	1.011E+1	2.521E+1
-2.173E-1	9.995E+0	2.529E+1
-2.206E-1	1.019E+1	2.515E+1
-2.238E-1	1.008E+1	2.527E+1
-2.222E-1	1.008E+1	2.502E+1
-2.206E-1	1.010E+1	2.509E+1
-2.222E-1	1.008E+1	2.520E+1
-2.254E-1	1.011E+1	2.511E+1
-2.222E-1	1.017E+1	2.517E+1
-2.206E-1	1.003E+1	2.529E+1
-2.222E-1	1.023E+1	2.514E+1
-2.254E-1	1.009E+1	2.509E+1
-2.189E-1	1.007E+1	2.516E+1
-2.206E-1	1.012E+1	2.527E+1
-2.206E-1	1.010E+1	2.538E+1
-2.222E-1	9.943E+0	2.518E+1
-2.206E-1	1.014E+1	2.519E+1
-2.206E-1	1.005E+1	2.521E+1
-2.222E-1	1.011E+1	2.531E+1
-2.222E-1	1.010E+1	2.536E+1
-2.222E-1	1.012E+1	2.512E+1
-2.189E-1	9.956E+0	2.529E+1
-2.238E-1	9.952E+0	2.534E+1
-2.222E-1	1.016E+1	2.519E+1
-2.206E-1	1.010E+1	2.528E+1
-2.189E-1	1.011E+1	2.520E+1
-2.206E-1	1.018E+1	2.521E+1
-2.254E-1	1.001E+1	2.526E+1
-2.206E-1	1.009E+1	2.514E+1
-2.173E-1	1.001E+1	2.520E+1
-2.206E-1	1.004E+1	2.522E+1
-2.270E-1	1.023E+1	2.524E+1
-2.206E-1	1.020E+1	2.524E+1
-2.189E-1	1.011E+1	2.525E+1
-2.222E-1	1.009E+1	2.538E+1
-2.238E-1	1.018E+1	2.515E+1
-2.222E-1	1.014E+1	2.510E+1
-2.189E-1	1.015E+1	2.533E+1
-2.206E-1	9.940E+0	2.518E+1
-2.238E-1	1.017E+1	2.532E+1
-2.206E-1	1.011E+1	2.515E+1
-2.189E-1	1.018E+1	2.524E+1
-2.222E-1	1.010E+1	2.510E+1
-2.254E-1	9.985E+0	2.508E+1
-2.206E-1	1.001E+1	2.522E+1
-2.206E-1	1.007E+1	2.526E+1
-2.222E-1	1.003E+1	2.524E+1
-2.238E-1	1.020E+1	2.527E+1
-2.222E-1	1.002E+1	2.505E+1
-2.206E-1	1.012E+1	2.530E+1
-2.206E-1	1.016E+1	2.524E+1
-2.222E-1	1.020E+1	2.531E+1
-2.206E-1	1.005E+1	2.521E+1
-2.206E-1	1.002E+1	2.535E+1
-2.206E-1	1.003E+1	2.516E+1
-2.222E-1	1.005E+1	2.530E+1
-2.206E-1	1.011E+1	2.531E+1
-2.206E-1	1.005E+1	2.528E+1
-2.206E-1	1.009E+1	2.526E+1
-2.254E-1	1.010E+1	2.518E+1
-2.206E-1	1.006E+1	2.521E+1
-2.189E-1	1.004E+1	2.515E+1
-2.222E-1	9.975E+0	2.532E+1
-2.254E-1	1.018E+1	2.508E+1
-2.206E-1	9.904E+0	2.526E+1
-2.173E-1	1.002E+1	2.526E+1
-2.189E-1	9.975E+0	2.526E+1
-2.222E-1	1.005E+1	2.510E+1
-2.189E-1	1.014E+1	2.522E+1
-2.206E-1	9.985E+0	2.516E+1
-2.206E-1	1.011E+1	2.519E+1
-2.222E-1	1.014E+1	2.526E+1
-2.222E-1	1.004E+1	2.521E+1
-2.173E-1	9.991E+0	2.523E+1
-2.206E-1	1.017E+1	2.533E+1
-2.206E-1	1.013E+1	2.522E+1
-2.222E-1	1.002E+1	2.502E+1
-2.189E-1	9.988E+0	2.516E+1
-2.206E-1	1.008E+1	2.530E+1
-2.270E-1	1.011E+1	2.517E+1
-2.206E-1	1.011E+1	2.513E+1
-2.173E-1	1.014E+1	2.535E+1
-2.206E-1	1.004E+1	2.521E+1
-2.222E-1	1.020E+1	2.538E+1
-2.238E-1	9.936E+0	2.510E+1
-2.189E-1	1.012E+1	2.521E+1
-2.206E-1	1.012E+1	2.522E+1
-2.238E-1	1.008E+1	2.516E+1
-2.206E-1	1.002E+1	2.507E+1
-2.173E-1	9.985E+0	2.516E+1
-2.173E-1	9.969E+0	2.524E+1
-2.238E-1	1.007E+1	2.516E+1
-2.189E-1	1.012E+1	2.524E+1
-2.189E-1	1.008E+1	2.499E+1
-2.238E-1	9.995E+0	2.518E+1
-2.206E-1	1.004E+1	2.532E+1
-2.222E-1	9.940E+0	2.549E+1
-2.206E-1	1.011E+1	2.512E+1
-2.238E-1	1.004E+1	2.518E+1
-2.222E-1	1.001E+1	2.529E+1
-2.189E-1	1.005E+1	2.541E+1
-2.189E-1	1.004E+1	2.502E+1
-2.189E-1	1.017E+1	2.530E+1
-2.222E-1	1.010E+1	2.526E+1
-2.206E-1	1.015E+1	2.522E+1
-2.189E-1	1.003E+1	2.510E+1
-2.222E-1	1.004E+1	2.530E+1
-2.206E-1	1.007E+1	2.520E+1
-2.238E-1	1.008E+1	2.524E+1
-2.189E-1	1.005E+1	2.525E+1
-2.189E-1	1.017E+1	2.538E+1
-2.238E-1	1.018E+1	2.527E+1
-2.222E-1	1.004E+1	2.524E+1
-2.173E-1	1.007E+1	2.536E+1
-2.206E-1	1.003E+1	2.530E+1
-2.222E-1	1.012E+1	2.523E+1
-2.222E-1	1.007E+1	2.521E+1
-2.189E-1	1.012E+1	2.529E+1
-2.222E-1	1.000E+1	2.513E+1
-2.254E-1	1.001E+1	2.514E+1
-2.206E-1	1.011E+1	2.532E+1
-2.206E-1	1.010E+1	2.499E+1
-2.254E-1	1.006E+1	2.527E+1
-2.222E-1	1.002E+1	2.529E+1
-2.206E-1	1.022E+1	2.518E+1
-2.222E-1	1.003E+1	2.533E+1
-2.189E-1	1.007E+1	2.517E+1
-2.254E-1	1.007E+1	2.539E+1
-2.189E-1	1.003E+1	2.536E+1
-2.222E-1	1.010E+1	2.528E+1
-2.206E-1	1.012E+1	2.511E+1
-2.254E-1	1.007E+1	2.531E+1
-2.222E-1	1.021E+1	2.513E+1
-2.189E-1	1.023E+1	2.517E+1
-2.222E-1	1.006E+1	2.502E+1
-2.270E-1	1.004E+1	2.505E+1
-2.238E-1	1.012E+1	2.511E+1
-2.206E-1	9.975E+0	2.533E+1
-2.206E-1	1.005E+1	2.537E+1
-2.270E-1	1.018E+1	2.523E+1
-2.189E-1	1.010E+1	2.534E+1
-2.189E-1	9.901E+0	2.542E+1
-2.189E-1	1.006E+1	2.505E+1
-2.238E-1	1.017E+1	2.510E+1
-2.238E-1	1.010E+1	2.531E+1
-2.206E-1	1.024E+1	2.523E+1
-2.189E-1	1.011E+1	2.526E+1
-2.238E-1	1.023E+1	2.522E+1
-2.206E-1	1.003E+1	2.535E+1
-2.206E-1	1.006E+1	2.515E+1
-2.222E-1	1.003E+1	2.528E+1
-2.222E-1	1.008E+1	2.510E+1
-2.206E-1	1.013E+1	2.515E+1
-2.206E-1	9.943E+0	2.515E+1
-2.189E-1	1.006E+1	2.520E+1
-2.206E-1	1.012E+1	2.504E+1
-2.222E-1	9.962E+0	2.523E+1
-2.189E-1	9.998E+0	2.527E+1
-2.222E-1	1.012E+1	2.519E+1
-2.238E-1	1.004E+1	2.517E+1
-2.206E-1	1.012E+1	2.519E+1
-2.222E-1	1.019E+1	2.531E+1
-2.238E-1	1.008E+1	2.525E+1
-2.238E-1	1.016E+1	2.503E+1
-2.222E-1	1.006E+1	2.525E+1
-2.189E-1	1.006E+1	2.527E+1
-2.206E-1	1.003E+1	2.518E+1
-2.254E-1	9.962E+0	2.523E+1
-2.206E-1	1.015E+1	2.532E+1
-2.206E-1	9.936E+0	2.525E+1
-2.206E-1	1.007E+1	2.521E+1
-2.206E-1	1.011E+1	2.522E+1
-2.254E-1	9.959E+0	2.515E+1
-2.189E-1	1.011E+1	2.516E+1
-2.206E-1	1.008E+1	2.529E+1
-2.238E-1	1.018E+1	2.519E+1
-2.238E-1	1.010E+1	2.524E+1
-2.173E-1	1.006E+1	2.508E+1
-2.206E-1	1.010E+1	2.507E+1
-2.189E-1	9.988E+0	2.517E+1
-2.238E-1	1.021E+1	2.534E+1
-2.189E-1	1.006E+1	2.510E+1
-2.206E-1	9.975E+0	2.506E+1
-2.222E-1	1.014E+1	2.505E+1
-2.189E-1	1.001E+1	2.538E+1
-2.173E-1	1.008E+1	2.513E+1
-2.189E-1	9.952E+0	2.527E+1
-2.206E-1	9.972E+0	2.517E+1
-2.189E-1	1.007E+1	2.537E+1
-2.173E-1	1.010E+1	2.534E+1
-2.189E-1	1.005E+1	2.523E+1
-2.238E-1	1.012E+1	2.528E+1
-2.206E-1	1.021E+1	2.531E+1
-2.189E-1	1.021E+1	2.527E+1
-2.238E-1	1.020E+1	2.531E+1
-2.238E-1	1.013E+1	2.528E+1
-2.189E-1	1.009E+1	2.538E+1
-2.173E-1	1.008E+1	2.526E+1
-2.206E-1	1.011E+1	2.521E+1
-2.189E-1	1.000E+1	2.525E+1
-2.206E-1	1.011E+1	2.519E+1
-2.206E-1	1.003E+1	2.520E+1
-2.206E-1	1.000E+1	2.510E+1
-2.254E-1	1.013E+1	2.535E+1
-2.206E-1	1.003E+1	2.528E+1
-2.222E-1	1.026E+1	2.527E+1
-2.206E-1	1.013E+1	2.517E+1
-2.238E-1	1.026E+1	2.529E+1
-2.206E-1	1.013E+1	2.522E+1
-2.189E-1	1.009E+1	2.513E+1
-2.189E-1	1.009E+1	2.530E+1
-2.222E-1	1.013E+1	2.525E+1
-2.189E-1	1.010E+1	2.525E+1
-2.222E-1	1.010E+1	2.515E+1
-2.206E-1	1.010E+1	2.529E+1
-2.206E-1	1.004E+1	2.511E+1
-2.189E-1	1.024E+1	2.520E+1
-2.189E-1	1.008E+1	2.519E+1
-2.189E-1	1.004E+1	2.516E+1
-2.206E-1	1.009E+1	2.509E+1
-2.173E-1	1.002E+1	2.500E+1
-2.189E-1	1.006E+1	2.522E+1
-2.222E-1	1.018E+1	2.535E+1
-2.222E-1	1.002E+1	2.535E+1
-2.189E-1	1.004E+1	2.510E+1
-2.157E-1	1.018E+1	2.534E+1
-2.222E-1	1.021E+1	2.529E+1
-2.189E-1	9.962E+0	2.510E+1
-2.238E-1	1.010E+1	2.507E+1
-2.189E-1	1.002E+1	2.508E+1
-2.189E-1	1.010E+1	2.536E+1
-2.222E-1	1.011E+1	2.534E+1
-2.189E-1	9.949E+0	2.513E+1
-2.206E-1	1.010E+1	2.517E+1
-2.189E-1	1.013E+1	2.524E+1
-2.222E-1	1.006E+1	2.527E+1
-2.189E-1	1.009E+1	2.507E+1
-2.173E-1	1.010E+1	2.515E+1
-2.206E-1	9.946E+0	2.500E+1
-2.222E-1	9.995E+0	2.524E+1
-2.189E-1	1.010E+1	2.533E+1
-2.189E-1	1.015E+1	2.549E+1
-2.206E-1	1.010E+1	2.518E+1
-2.222E-1	1.008E+1	2.524E+1
-2.222E-1	1.016E+1	2.509E+1
-2.189E-1	1.010E+1	2.518E+1
-2.206E-1	1.011E+1	2.538E+1
-2.238E-1	9.907E+0	2.518E+1
-2.206E-1	1.002E+1	2.517E+1
-2.189E-1	1.008E+1	2.537E+1
-2.206E-1	1.016E+1	2.527E+1
-2.206E-1	1.014E+1	2.525E+1
-2.206E-1	1.005E+1	2.511E+1
-2.206E-1	1.017E+1	2.514E+1
-2.238E-1	1.015E+1	2.531E+1
-2.222E-1	1.018E+1	2.509E+1
-2.206E-1	1.002E+1	2.503E+1
-2.206E-1	9.998E+0	2.541E+1
-2.189E-1	9.982E+0	2.505E+1
-2.238E-1	1.017E+1	2.519E+1
-2.206E-1	1.007E+1	2.523E+1
-2.173E-1	1.001E+1	2.519E+1
-2.173E-1	1.003E+1	2.525E+1
-2.238E-1	1.008E+1	2.514E+1
-2.222E-1	1.005E+1	2.523E+1
-2.189E-1	1.010E+1	2.529E+1
-2.222E-1	1.002E+1	2.513E+1
-2.206E-1	1.006E+1	2.532E+1
-2.238E-1	1.003E+1	2.510E+1
-2.173E-1	9.982E+0	2.522E+1
-2.206E-1	1.012E+1	2.528E+1
-2.222E-1	1.006E+1	2.516E+1
-2.173E-1	1.014E+1	2.517E+1
-2.157E-1	1.006E+1	2.521E+1
-2.206E-1	1.008E+1	2.510E+1
-2.270E-1	1.005E+1	2.510E+1
-2.222E-1	1.013E+1	2.522E+1
-2.206E-1	1.021E+1	2.520E+1
-2.222E-1	1.014E+1	2.529E+1
-2.206E-1	9.998E+0	2.526E+1
-2.222E-1	1.009E+1	2.521E+1
-2.173E-1	1.004E+1	2.519E+1
-2.222E-1	1.012E+1	2.525E+1
-2.222E-1	1.004E+1	2.519E+1
-2.189E-1	1.005E+1	2.523E+1
-2.189E-1	1.013E+1	2.527E+1
-2.222E-1	1.008E+1	2.530E+1
-2.238E-1	1.005E+1	2.516E+1
-2.206E-1	1.011E+1	2.532E+1
-2.189E-1	1.004E+1	2.509E+1
-2.206E-1	1.009E+1	2.535E+1
-2.238E-1	9.936E+0	2.535E+1
-2.238E-1	1.018E+1	2.538E+1
-2.189E-1	1.008E+1	2.512E+1
-2.206E-1	1.013E+1	2.534E+1
-2.238E-1	1.005E+1	2.524E+1
-2.189E-1	1.002E+1	2.516E+1
-2.189E-1	1.007E+1	2.528E+1
-2.189E-1	1.005E+1	2.529E+1
-2.254E-1	1.008E+1	2.518E+1
-2.222E-1	1.003E+1	2.521E+1
-2.206E-1	1.008E+1	2.529E+1
-2.206E-1	1.014E+1	2.516E+1
-2.222E-1	1.009E+1	2.537E+1
-2.189E-1	1.022E+1	2.522E+1
-2.189E-1	1.003E+1	2.510E+1
-2.206E-1	1.006E+1	2.532E+1
-2.238E-1	1.008E+1	2.509E+1
-2.189E-1	1.011E+1	2.529E+1
-2.189E-1	1.002E+1	2.535E+1
-2.189E-1	1.013E+1	2.517E+1
-2.238E-1	1.011E+1	2.503E+1
-2.206E-1	1.025E+1	2.535E+1
-2.222E-1	1.007E+1	2.526E+1
-2.189E-1	1.009E+1	2.534E+1
-2.206E-1	1.008E+1	2.494E+1
-2.206E-1	1.010E+1	2.513E+1
-2.206E-1	1.003E+1	2.537E+1
-2.206E-1	1.002E+1	2.498E+1
-2.222E-1	1.015E+1	2.508E+1
-2.222E-1	1.010E+1	2.508E+1
-2.173E-1	1.011E+1	2.520E+1
-2.189E-1	1.005E+1	2.534E+1
-2.206E-1	1.013E+1	2.529E+1
-2.189E-1	1.018E+1	2.526E+1
-2.173E-1	1.002E+1	2.520E+1
-2.222E-1	1.006E+1	2.514E+1
-2.222E-1	1.011E+1	2.520E+1
-2.206E-1	1.008E+1	2.537E+1
-2.206E-1	1.017E+1	2.515E+1
-2.173E-1	1.015E+1	2.527E+1
-2.222E-1	1.007E+1	2.520E+1
-2.206E-1	9.998E+0	2.528E+1
-2.173E-1	1.004E+1	2.522E+1
-2.206E-1	1.006E+1	2.518E+1
-2.222E-1	1.019E+1	2.520E+1
-2.189E-1	1.009E+1	2.523E+1
-2.206E-1	1.018E+1	2.509E+1
-2.189E-1	1.015E+1	2.544E+1
-2.222E-1	1.008E+1	2.546E+1
-2.206E-1	1.000E+1	2.534E+1
-2.189E-1	1.008E+1	2.518E+1
-2.222E-1	9.972E+0	2.507E+1
-2.254E-1	1.013E+1	2.512E+1
-2.206E-1	1.012E+1	2.536E+1
-2.206E-1	1.006E+1	2.500E+1
-2.189E-1	1.006E+1	2.538E+1
-2.238E-1	1.001E+1	2.534E+1
-2.173E-1	1.015E+1	2.527E+1
-2.189E-1	1.018E+1	2.535E+1
-2.222E-1	1.015E+1	2.522E+1
-2.238E-1	1.008E+1	2.522E+1
-2.189E-1	1.016E+1	2.522E+1
-2.189E-1	1.008E+1	2.514E+1
-2.222E-1	1.002E+1	2.536E+1
-2.254E-1	1.012E+1	2.547E+1
-2.238E-1	1.005E+1	2.536E+1
-2.222E-1	1.016E+1	2.532E+1
-2.222E-1	1.004E+1	2.519E+1
-2.238E-1	1.007E+1	2.514E+1
-2.189E-1	1.011E+1	2.514E+1
-2.189E-1	1.012E+1	2.519E+1
-2.206E-1	1.014E+1	2.538E+1
-2.238E-1	9.982E+0	2.506E+1
-2.206E-1	9.914E+0	2.524E+1
-2.206E-1	1.005E+1	2.535E+1
-2.206E-1	1.006E+1	2.526E+1
-2.206E-1	1.021E+1	2.540E+1
-2.173E-1	1.025E+1	2.546E+1
-2.222E-1	1.000E+1	2.537E+1
-2.222E-1	9.998E+0	2.524E+1
-2.222E-1	1.008E+1	2.528E+1
-2.222E-1	1.025E+1	2.521E+1
-2.206E-1	1.014E+1	2.525E+1
-2.222E-1	9.943E+0	2.513E+1
-2.206E-1	1.011E+1	2.496E+1
-2.189E-1	1.008E+1	2.523E+1
-2.173E-1	1.007E+1	2.523E+1
-2.206E-1	1.008E+1	2.507E+1
-2.238E-1	1.003E+1	2.511E+1
-2.173E-1	1.005E+1	2.505E+1
-2.189E-1	1.010E+1	2.541E+1
-2.173E-1	9.988E+0	2.520E+1
-2.222E-1	1.007E+1	2.511E+1
-2.206E-1	1.005E+1	2.527E+1
-2.189E-1	1.016E+1	2.534E+1
-2.206E-1	1.002E+1	2.517E+1
-2.222E-1	1.009E+1	2.535E+1
-2.206E-1	1.006E+1	2.515E+1
-2.173E-1	1.016E+1	2.541E+1
-2.222E-1	1.008E+1	2.522E+1
-2.222E-1	1.019E+1	2.527E+1
-2.206E-1	1.008E+1	2.521E+1
-2.173E-1	1.004E+1	2.512E+1
-2.189E-1	1.009E+1	2.543E+1
-2.189E-1	1.007E+1	2.530E+1
-2.189E-1	1.021E+1	2.520E+1
-2.189E-1	1.014E+1	2.528E+1
-2.206E-1	1.001E+1	2.522E+1
-2.222E-1	1.010E+1	2.516E+1
-2.222E-1	1.001E+1	2.522E+1
-2.189E-1	1.017E+1	2.539E+1
-2.206E-1	1.002E+1	2.515E+1
-2.206E-1	1.013E+1	2.520E+1
-2.206E-1	1.006E+1	2.516E+1
-2.206E-1	9.901E+0	2.518E+1
-2.222E-1	1.004E+1	2.519E+1
-2.254E-1	1.016E+1	2.545E+1
-2.206E-1	1.020E+1	2.509E+1
-2.206E-1	1.014E+1	2.514E+1
-2.206E-1	1.009E+1	2.515E+1
-2.238E-1	9.952E+0	2.533E+1
-2.206E-1	1.000E+1	2.513E+1
-2.189E-1	1.018E+1	2.537E+1
-2.189E-1	1.008E+1	2.520E+1
-2.206E-1	1.024E+1	2.516E+1
-2.238E-1	1.008E+1	2.525E+1
-2.206E-1	1.005E+1	2.517E+1
-2.189E-1	1.010E+1	2.531E+1
-2.238E-1	9.969E+0	2.523E+1
-2.206E-1	1.008E+1	2.522E+1
-2.189E-1	1.005E+1	2.535E+1
-2.206E-1	1.006E+1	2.518E+1
-2.222E-1	1.007E+1	2.517E+1
-2.222E-1	1.001E+1	2.522E+1
-2.173E-1	1.017E+1	2.522E+1
-2.206E-1	1.015E+1	2.527E+1
-2.222E-1	1.004E+1	2.520E+1
-2.206E-1	1.014E+1	2.505E+1
-2.189E-1	1.013E+1	2.545E+1
-2.189E-1	9.982E+0	2.515E+1
-2.206E-1	1.002E+1	2.521E+1
-2.206E-1	9.927E+0	2.519E+1
-2.189E-1	1.013E+1	2.516E+1
-2.189E-1	1.011E+1	2.528E+1
-2.222E-1	1.003E+1	2.512E+1
-2.206E-1	1.011E+1	2.512E+1
-2.173E-1	9.998E+0	2.523E+1
-2.206E-1	1.017E+1	2.520E+1
-2.254E-1	1.001E+1	2.515E+1
-2.206E-1	1.007E+1	2.546E+1
-2.173E-1	1.009E+1	2.508E+1
-2.173E-1	1.008E+1	2.522E+1
-2.238E-1	9.975E+0	2.529E+1
-2.206E-1	1.005E+1	2.523E+1
-2.173E-1	9.972E+0	2.519E+1
-2.173E-1	1.009E+1	2.500E+1
-2.222E-1	1.015E+1	2.523E+1
-2.206E-1	1.005E+1	2.522E+1
-2.189E-1	1.009E+1	2.488E+1
-2.222E-1	1.001E+1	2.519E+1
-2.222E-1	1.006E+1	2.541E+1
-2.222E-1	1.022E+1	2.508E+1
-2.189E-1	1.019E+1	2.514E+1
-2.206E-1	9.930E+0	2.527E+1
-2.254E-1	1.011E+1	2.532E+1
-2.206E-1	1.007E+1	2.517E+1
-2.173E-1	9.927E+0	2.527E+1
-2.206E-1	1.008E+1	2.523E+1
-2.222E-1	1.005E+1	2.517E+1
-2.173E-1	9.988E+0	2.524E+1
-2.206E-1	1.009E+1	2.517E+1
-2.189E-1	1.014E+1	2.522E+1
-2.238E-1	1.016E+1	2.518E+1
-2.206E-1	1.007E+1	2.518E+1
-2.189E-1	9.930E+0	2.517E+1
-2.206E-1	1.008E+1	2.524E+1
-2.222E-1	1.012E+1	2.527E+1
-2.189E-1	1.015E+1	2.514E+1
-2.173E-1	9.998E+0	2.521E+1
-2.238E-1	1.015E+1	2.523E+1
-2.238E-1	1.007E+1	2.529E+1
-2.206E-1	9.978E+0	2.532E+1
-2.173E-1	1.019E+1	2.539E+1
-2.222E-1	1.008E+1	2.523E+1
-2.254E-1	1.021E+1	2.532E+1
-2.206E-1	1.004E+1	2.510E+1
-2.222E-1	1.009E+1	2.518E+1
-2.189E-1	1.012E+1	2.522E+1
-2.222E-1	1.010E+1	2.537E+1
-2.222E-1	1.010E+1	2.528E+1
-2.222E-1	1.015E+1	2.507E+1
-2.206E-1	1.012E+1	2.538E+1
-2.222E-1	1.002E+1	2.525E+1
-2.189E-1	1.010E+1	2.515E+1
-2.189E-1	1.012E+1	2.498E+1
-2.206E-1	1.009E+1	2.535E+1
-2.238E-1	1.008E+1	2.516E+1
-2.173E-1	1.008E+1	2.514E+1
-2.206E-1	1.010E+1	2.502E+1
-2.206E-1	1.004E+1	2.526E+1
-2.222E-1	1.005E+1	2.539E+1
-2.206E-1	1.005E+1	2.522E+1
-2.189E-1	1.013E+1	2.521E+1
-2.206E-1	1.007E+1	2.534E+1
-2.206E-1	1.004E+1	2.533E+1
-2.189E-1	1.007E+1	2.522E+1
-2.206E-1	1.004E+1	2.504E+1
-2.222E-1	1.003E+1	2.520E+1
-2.222E-1	1.014E+1	2.510E+1
-2.173E-1	9.933E+0	2.526E+1
-2.189E-1	9.962E+0	2.504E+1
-2.222E-1	1.016E+1	2.516E+1
-2.222E-1	1.013E+1	2.514E+1
-2.206E-1	1.007E+1	2.515E+1
-2.157E-1	1.017E+1	2.518E+1
-2.173E-1	1.004E+1	2.520E+1
-2.222E-1	1.003E+1	2.522E+1
-2.206E-1	1.009E+1	2.510E+1
-2.173E-1	1.011E+1	2.509E+1
-2.222E-1	1.010E+1	2.513E+1
-2.254E-1	1.015E+1	2.509E+1
-2.206E-1	1.011E+1	2.514E+1
-2.222E-1	1.002E+1	2.521E+1
-2.206E-1	1.017E+1	2.513E+1
-2.206E-1	1.009E+1	2.533E+1
-2.222E-1	9.998E+0	2.533E+1
-2.189E-1	1.007E+1	2.519E+1
-2.206E-1	1.003E+1	2.509E+1
-2.238E-1	1.004E+1	2.529E+1
-2.206E-1	1.011E+1	2.525E+1
-2.173E-1	1.008E+1	2.515E+1
-2.206E-1	1.021E+1	2.518E+1
-2.222E-1	9.995E+0	2.512E+1
-2.189E-1	1.013E+1	2.498E+1
-2.173E-1	9.933E+0	2.524E+1
-2.189E-1	1.002E+1	2.526E+1
-2.238E-1	9.965E+0	2.513E+1
-2.206E-1	1.012E+1	2.528E+1
-2.173E-1	1.013E+1	2.515E+1
-2.173E-1	9.956E+0	2.515E+1
-2.222E-1	1.010E+1	2.535E+1
-2.222E-1	1.010E+1	2.517E+1
-2.173E-1	1.012E+1	2.536E+1
-2.206E-1	1.011E+1	2.507E+1
-2.222E-1	1.004E+1	2.544E+1
-2.238E-1	1.005E+1	2.512E+1
-2.173E-1	9.988E+0	2.524E+1
-2.189E-1	1.022E+1	2.511E+1
-2.270E-1	1.010E+1	2.534E+1
-2.238E-1	1.009E+1	2.519E+1
-2.206E-1	1.017E+1	2.520E+1
-2.206E-1	1.018E+1	2.529E+1
-2.222E-1	1.010E+1	2.507E+1
-2.206E-1	9.975E+0	2.530E+1
-2.206E-1	1.007E+1	2.513E+1
-2.189E-1	1.010E+1	2.506E+1
-2.222E-1	1.013E+1	2.508E+1
-2.238E-1	1.014E+1	2.511E+1
-2.173E-1	1.003E+1	2.535E+1
-2.206E-1	1.018E+1	2.512E+1
-2.222E-1	1.012E+1	2.528E+1
-2.189E-1	1.005E+1	2.535E+1
-2.206E-1	1.008E+1	2.517E+1
-2.222E-1	1.009E+1	2.516E+1
-2.206E-1	1.017E+1	2.537E+1
-2.222E-1	1.016E+1	2.534E+1
-2.157E-1	1.008E+1	2.507E+1
-2.189E-1	1.007E+1	2.530E+1
-2.222E-1	1.009E+1	2.520E+1
-2.206E-1	1.007E+1	2.518E+1
-2.173E-1	1.004E+1	2.531E+1
-2.222E-1	1.000E+1	2.536E+1
-2.238E-1	1.003E+1	2.516E+1
-2.189E-1	1.012E+1	2.513E+1
-2.189E-1	1.005E+1	2.522E+1
-2.189E-1	9.991E+0	2.517E+1
-2.238E-1	1.012E+1	2.510E+1
-2.222E-1	1.008E+1	2.512E+1
-2.189E-1	1.007E+1	2.508E+1
-2.222E-1	1.004E+1	2.512E+1
-2.238E-1	1.005E+1	2.502E+1
-2.206E-1	1.008E+1	2.518E+1
-2.238E-1	1.001E+1	2.512E+1
-2.206E-1	9.952E+0	2.533E+1
-2.222E-1	1.003E+1	2.521E+1
-2.206E-1	1.014E+1	2.523E+1
-2.189E-1	1.007E+1	2.517E+1
-2.206E-1	1.005E+1	2.546E+1
-2.222E-1	1.010E+1	2.527E+1
-2.206E-1	1.004E+1	2.526E+1
-2.173E-1	9.952E+0	2.514E+1
-2.206E-1	9.946E+0	2.536E+1
-2.222E-1	1.008E+1	2.527E+1
-2.206E-1	1.015E+1	2.516E+1
-2.173E-1	1.018E+1	2.518E+1
-2.206E-1	1.005E+1	2.509E+1
-2.206E-1	1.008E+1	2.523E+1
-2.189E-1	1.016E+1	2.519E+1
-2.173E-1	1.020E+1	2.532E+1
-2.206E-1	1.014E+1	2.510E+1
-2.238E-1	1.010E+1	2.523E+1
-2.206E-1	1.011E+1	2.516E+1
-2.206E-1	1.004E+1	2.529E+1
-2.206E-1	1.009E+1	2.527E+1
-2.206E-1	1.018E+1	2.528E+1
-2.189E-1	1.011E+1	2.502E+1
-2.189E-1	1.028E+1	2.516E+1
-2.206E-1	1.012E+1	2.524E+1
-2.222E-1	1.013E+1	2.532E+1
-2.206E-1	1.009E+1	2.524E+1
-2.189E-1	1.010E+1	2.511E+1
-2.206E-1	1.022E+1	2.514E+1
-2.238E-1	1.007E+1	2.528E+1
-2.222E-1	9.940E+0	2.532E+1
-2.157E-1	1.010E+1	2.523E+1
-2.222E-1	9.988E+0	2.533E+1
-2.222E-1	1.013E+1	2.519E+1
-2.206E-1	1.022E+1	2.521E+1
-2.173E-1	9.917E+0	2.511E+1
-2.206E-1	1.001E+1	2.506E+1
-2.222E-1	1.010E+1	2.535E+1
-2.222E-1	1.016E+1	2.508E+1
-2.206E-1	9.946E+0	2.536E+1
-2.222E-1	9.982E+0	2.527E+1
-2.206E-1	1.016E+1	2.531E+1
-2.222E-1	1.020E+1	2.516E+1
-2.206E-1	1.018E+1	2.509E+1
-2.206E-1	1.008E+1	2.524E+1
-2.254E-1	1.012E+1	2.524E+1
-2.173E-1	1.016E+1	2.527E+1
-2.173E-1	1.012E+1	2.528E+1
-2.206E-1	9.946E+0	2.512E+1
-2.206E-1	9.975E+0	2.520E+1
-2.222E-1	1.003E+1	2.520E+1
-2.189E-1	1.008E+1	2.511E+1
-2.189E-1	1.008E+1	2.513E+1
-2.222E-1	9.982E+0	2.510E+1
-2.206E-1	1.002E+1	2.531E+1
-2.173E-1	1.012E+1	2.510E+1
-2.189E-1	1.010E+1	2.516E+1
-2.238E-1	1.012E+1	2.525E+1
-2.173E-1	1.000E+1	2.518E+1
-2.189E-1	1.002E+1	2.524E+1
-2.206E-1	1.009E+1	2.544E+1
-2.238E-1	1.007E+1	2.511E+1
-2.206E-1	1.012E+1	2.529E+1
-2.189E-1	9.988E+0	2.512E+1
-2.189E-1	9.959E+0	2.523E+1
-2.206E-1	1.002E+1	2.520E+1
-2.206E-1	1.011E+1	2.517E+1
-2.189E-1	1.028E+1	2.518E+1
-2.189E-1	1.019E+1	2.518E+1
-2.206E-1	1.012E+1	2.518E+1
-2.173E-1	1.016E+1	2.513E+1
-2.206E-1	1.012E+1	2.529E+1
-2.206E-1	1.013E+1	2.532E+1
-2.238E-1	1.003E+1	2.525E+1
-2.173E-1	1.003E+1	2.524E+1
-2.189E-1	1.005E+1	2.520E+1
-2.206E-1	1.007E+1	2.524E+1
-2.189E-1	1.005E+1	2.506E+1
-2.173E-1	1.010E+1	2.514E+1
-2.157E-1	1.003E+1	2.523E+1
-2.206E-1	9.978E+0	2.527E+1
-2.222E-1	1.008E+1	2.532E+1
-2.206E-1	1.013E+1	2.506E+1
-2.189E-1	1.002E+1	2.523E+1
-2.189E-1	1.003E+1	2.535E+1
-2.206E-1	1.004E+1	2.522E+1
-2.238E-1	1.014E+1	2.520E+1
-2.173E-1	1.002E+1	2.543E+1
-2.173E-1	1.013E+1	2.524E+1
-2.222E-1	1.009E+1	2.511E+1
-2.206E-1	1.007E+1	2.526E+1
-2.189E-1	1.006E+1	2.510E+1
-2.189E-1	1.014E+1	2.507E+1
-2.222E-1	1.012E+1	2.532E+1
-2.189E-1	9.936E+0	2.526E+1
-2.189E-1	1.012E+1	2.520E+1
-2.222E-1	1.004E+1	2.537E+1
-2.238E-1	1.010E+1	2.533E+1
-2.206E-1	1.014E+1	2.520E+1
-2.206E-1	1.011E+1	2.528E+1
-2.189E-1	1.000E+1	2.524E+1
-2.222E-1	1.010E+1	2.528E+1
-2.189E-1	1.005E+1	2.521E+1
-2.189E-1	1.017E+1	2.533E+1
-2.173E-1	1.006E+1	2.526E+1
-2.206E-1	1.009E+1	2.507E+1
-2.206E-1	1.011E+1	2.535E+1
-2.189E-1	1.003E+1	2.529E+1
-2.173E-1	1.019E+1	2.533E+1
-2.222E-1	1.000E+1	2.524E+1
-2.222E-1	1.006E+1	2.526E+1
-2.173E-1	1.018E+1	2.523E+1
-2.206E-1	1.008E+1	2.524E+1
-2.222E-1	1.003E+1	2.522E+1
-2.206E-1	9.933E+0	2.523E+1
-2.157E-1	9.952E+0	2.517E+1
-2.189E-1	1.006E+1	2.521E+1
-2.222E-1	1.000E+1	2.518E+1
-2.206E-1	1.013E+1	2.530E+1
-2.173E-1	9.985E+0	2.522E+1
-2.206E-1	9.991E+0	2.503E+1
-2.222E-1	1.007E+1	2.524E+1
-2.222E-1	9.988E+0	2.522E+1
-2.173E-1	1.010E+1	2.527E+1
-2.189E-1	1.000E+1	2.529E+1
-2.189E-1	1.010E+1	2.521E+1
-2.189E-1	1.011E+1	2.510E+1
-2.189E-1	1.000E+1	2.535E+1
-2.189E-1	1.002E+1	2.508E+1
-2.206E-1	1.023E+1	2.517E+1
-2.173E-1	1.004E+1	2.519E+1
-2.206E-1	9.998E+0	2.529E+1
-2.173E-1	1.004E+1	2.518E+1
-2.222E-1	1.004E+1	2.516E+1
-2.189E-1	1.011E+1	2.529E+1
-2.173E-1	1.015E+1	2.516E+1
-2.157E-1	1.010E+1	2.531E+1
-2.189E-1	1.006E+1	2.516E+1
-2.206E-1	1.006E+1	2.530E+1
-2.173E-1	1.011E+1	2.504E+1
-2.206E-1	1.012E+1	2.542E+1
-2.222E-1	1.004E+1	2.518E+1
-2.206E-1	1.013E+1	2.505E+1
-2.206E-1	1.017E+1	2.523E+1
-2.189E-1	1.014E+1	2.529E+1
-2.238E-1	1.016E+1	2.512E+1
-2.222E-1	1.002E+1	2.515E+1
-2.173E-1	1.010E+1	2.529E+1
-2.206E-1	1.012E+1	2.509E+1
-2.238E-1	1.004E+1	2.521E+1
-2.206E-1	1.020E+1	2.523E+1
-2.157E-1	9.920E+0	2.519E+1
-2.206E-1	1.006E+1	2.523E+1
-2.206E-1	1.007E+1	2.524E+1
-2.222E-1	1.017E+1	2.505E+1
-2.173E-1	9.943E+0	2.509E+1
-2.189E-1	9.991E+0	2.510E+1
-2.222E-1	9.920E+0	2.524E+1
-2.173E-1	1.009E+1	2.527E+1
-2.189E-1	1.025E+1	2.525E+1
-2.189E-1	1.017E+1	2.532E+1
-2.189E-1	1.014E+1	2.529E+1
-2.206E-1	1.008E+1	2.529E+1
-2.173E-1	1.010E+1	2.509E+1
-2.222E-1	1.014E+1	2.527E+1
-2.222E-1	1.014E+1	2.529E+1
-2.173E-1	1.010E+1	2.516E+1
-2.173E-1	1.015E+1	2.526E+1
-2.189E-1	1.013E+1	2.533E+1
-2.222E-1	1.019E+1	2.519E+1
-2.189E-1	1.010E+1	2.506E+1
-2.157E-1	1.010E+1	2.526E+1
-2.173E-1	1.004E+1	2.529E+1
[truncated: 93,957 more rows]
