# Supplementary material for: Improved ANAP incorporation and VCF analysis reveal details of P2X7 current facilitation and a limited conformational interplay between ATP binding and the intracellular ballast domain
Source: eLife. 2023 Jan 4;12:e82479. doi: 10.7554/eLife.82479 (PMC9859053; doi:10.7554/eLife.82479)
Supplement: Figure 3—figure supplement 3—source data 2. [file elife-82479-fig3-figsupp3-data2.zip › Figure-3_figure-supplement-3_source-data-2/DeltaCys-constructs/l24/03.csv]

-6.114E-1	7.763E+0	1.603E+1
-6.098E-1	7.633E+0	1.611E+1
-6.244E-1	7.662E+0	1.624E+1
-6.147E-1	7.562E+0	1.606E+1
-6.131E-1	7.666E+0	1.619E+1
-6.163E-1	7.682E+0	1.605E+1
-6.163E-1	7.711E+0	1.607E+1
-6.114E-1	7.545E+0	1.608E+1
-6.163E-1	7.581E+0	1.615E+1
-6.196E-1	7.562E+0	1.625E+1
-6.147E-1	7.610E+0	1.596E+1
-6.131E-1	7.627E+0	1.611E+1
-6.131E-1	7.562E+0	1.627E+1
-6.163E-1	7.562E+0	1.608E+1
-6.163E-1	7.678E+0	1.601E+1
-6.082E-1	7.558E+0	1.606E+1
-6.131E-1	7.630E+0	1.611E+1
-6.163E-1	7.549E+0	1.619E+1
-6.147E-1	7.691E+0	1.616E+1
-6.114E-1	7.669E+0	1.609E+1
-6.114E-1	7.533E+0	1.598E+1
-6.179E-1	7.601E+0	1.612E+1
-6.163E-1	7.675E+0	1.623E+1
-6.098E-1	7.562E+0	1.622E+1
-6.114E-1	7.565E+0	1.610E+1
-6.147E-1	7.636E+0	1.620E+1
-6.147E-1	7.669E+0	1.622E+1
-6.114E-1	7.678E+0	1.618E+1
-6.114E-1	7.620E+0	1.608E+1
-6.179E-1	7.643E+0	1.608E+1
-6.163E-1	7.682E+0	1.611E+1
-6.098E-1	7.669E+0	1.613E+1
-6.098E-1	7.678E+0	1.613E+1
-6.163E-1	7.649E+0	1.614E+1
-6.163E-1	7.789E+0	1.611E+1
-6.114E-1	7.591E+0	1.613E+1
-6.114E-1	7.610E+0	1.620E+1
-6.163E-1	7.636E+0	1.621E+1
-6.228E-1	7.594E+0	1.612E+1
-6.050E-1	7.711E+0	1.625E+1
-6.131E-1	7.627E+0	1.606E+1
-6.163E-1	7.649E+0	1.609E+1
-6.163E-1	7.481E+0	1.607E+1
-6.114E-1	7.678E+0	1.610E+1
-6.163E-1	7.672E+0	1.613E+1
-6.163E-1	7.516E+0	1.635E+1
-6.179E-1	7.630E+0	1.616E+1
-6.098E-1	7.656E+0	1.630E+1
-6.114E-1	7.730E+0	1.619E+1
-6.179E-1	7.633E+0	1.606E+1
-6.179E-1	7.704E+0	1.607E+1
-6.179E-1	7.633E+0	1.607E+1
-6.147E-1	7.701E+0	1.603E+1
-6.163E-1	7.617E+0	1.613E+1
-6.163E-1	7.597E+0	1.618E+1
-6.131E-1	7.562E+0	1.613E+1
-6.131E-1	7.562E+0	1.609E+1
-6.179E-1	7.623E+0	1.619E+1
-6.163E-1	7.695E+0	1.618E+1
-6.098E-1	7.584E+0	1.614E+1
-6.163E-1	7.659E+0	1.616E+1
-6.163E-1	7.685E+0	1.615E+1
-6.196E-1	7.659E+0	1.610E+1
-6.147E-1	7.623E+0	1.615E+1
-6.147E-1	7.594E+0	1.610E+1
-6.163E-1	7.597E+0	1.617E+1
-6.179E-1	7.627E+0	1.607E+1
-6.131E-1	7.594E+0	1.608E+1
-6.131E-1	7.588E+0	1.590E+1
-6.196E-1	7.678E+0	1.611E+1
-6.179E-1	7.623E+0	1.621E+1
-6.163E-1	7.666E+0	1.603E+1
-6.163E-1	7.672E+0	1.614E+1
-6.196E-1	7.653E+0	1.619E+1
-6.163E-1	7.630E+0	1.629E+1
-6.131E-1	7.591E+0	1.616E+1
-6.147E-1	7.558E+0	1.594E+1
-6.196E-1	7.633E+0	1.597E+1
-6.196E-1	7.727E+0	1.618E+1
-6.131E-1	7.594E+0	1.624E+1
-6.147E-1	7.636E+0	1.605E+1
-6.228E-1	7.646E+0	1.613E+1
-6.179E-1	7.669E+0	1.605E+1
-6.147E-1	7.575E+0	1.615E+1
-6.163E-1	7.610E+0	1.612E+1
-6.228E-1	7.695E+0	1.616E+1
-6.212E-1	7.591E+0	1.613E+1
-6.131E-1	7.578E+0	1.602E+1
-6.131E-1	7.607E+0	1.619E+1
-6.163E-1	7.672E+0	1.609E+1
-6.196E-1	7.669E+0	1.612E+1
-6.131E-1	7.704E+0	1.601E+1
-6.163E-1	7.539E+0	1.600E+1
-6.179E-1	7.630E+0	1.624E+1
-6.179E-1	7.678E+0	1.604E+1
-6.147E-1	7.552E+0	1.624E+1
-6.147E-1	7.513E+0	1.627E+1
-6.212E-1	7.604E+0	1.603E+1
-6.196E-1	7.633E+0	1.604E+1
-6.179E-1	7.549E+0	1.620E+1
-6.147E-1	7.597E+0	1.606E+1
-6.212E-1	7.575E+0	1.626E+1
-6.196E-1	7.558E+0	1.603E+1
-6.147E-1	7.591E+0	1.610E+1
-6.147E-1	7.533E+0	1.609E+1
-6.212E-1	7.669E+0	1.614E+1
-6.212E-1	7.711E+0	1.610E+1
-6.163E-1	7.678E+0	1.603E+1
-6.179E-1	7.672E+0	1.614E+1
-6.196E-1	7.675E+0	1.598E+1
-6.196E-1	7.610E+0	1.630E+1
-6.131E-1	7.588E+0	1.611E+1
-6.147E-1	7.507E+0	1.602E+1
-6.196E-1	7.623E+0	1.598E+1
-6.196E-1	7.617E+0	1.605E+1
-6.179E-1	7.730E+0	1.592E+1
-6.163E-1	7.666E+0	1.601E+1
-6.212E-1	7.617E+0	1.597E+1
-6.196E-1	7.558E+0	1.611E+1
-6.196E-1	7.643E+0	1.603E+1
-6.147E-1	7.688E+0	1.603E+1
-6.196E-1	7.571E+0	1.625E+1
-6.196E-1	7.682E+0	1.631E+1
-6.163E-1	7.646E+0	1.609E+1
-6.163E-1	7.656E+0	1.612E+1
-6.212E-1	7.614E+0	1.603E+1
-6.212E-1	7.662E+0	1.613E+1
-6.163E-1	7.659E+0	1.620E+1
-6.163E-1	7.578E+0	1.620E+1
-6.196E-1	7.620E+0	1.614E+1
-6.179E-1	7.630E+0	1.607E+1
-6.147E-1	7.627E+0	1.617E+1
-6.163E-1	7.627E+0	1.629E+1
-6.228E-1	7.584E+0	1.613E+1
-6.196E-1	7.555E+0	1.639E+1
-6.147E-1	7.565E+0	1.613E+1
-6.131E-1	7.643E+0	1.597E+1
-6.228E-1	7.604E+0	1.612E+1
-6.196E-1	7.575E+0	1.613E+1
-6.179E-1	7.552E+0	1.604E+1
-6.114E-1	7.672E+0	1.606E+1
-6.228E-1	7.617E+0	1.612E+1
-6.163E-1	7.630E+0	1.610E+1
-6.147E-1	7.549E+0	1.622E+1
-6.163E-1	7.649E+0	1.609E+1
-6.228E-1	7.614E+0	1.619E+1
-6.212E-1	7.656E+0	1.619E+1
-6.163E-1	7.562E+0	1.619E+1
-6.131E-1	7.565E+0	1.615E+1
-6.212E-1	7.588E+0	1.610E+1
-6.228E-1	7.640E+0	1.611E+1
-6.147E-1	7.607E+0	1.610E+1
-6.163E-1	7.571E+0	1.606E+1
-6.228E-1	7.584E+0	1.597E+1
-6.228E-1	7.653E+0	1.605E+1
-6.179E-1	7.571E+0	1.625E+1
-6.196E-1	7.678E+0	1.614E+1
-6.212E-1	7.682E+0	1.605E+1
-6.228E-1	7.636E+0	1.610E+1
-6.163E-1	7.594E+0	1.629E+1
-6.163E-1	7.678E+0	1.608E+1
-6.196E-1	7.653E+0	1.624E+1
-6.196E-1	7.672E+0	1.606E+1
-6.163E-1	7.653E+0	1.602E+1
-6.147E-1	7.601E+0	1.617E+1
-6.212E-1	7.640E+0	1.615E+1
-6.228E-1	7.594E+0	1.615E+1
-6.179E-1	7.656E+0	1.611E+1
-6.147E-1	7.575E+0	1.600E+1
-6.244E-1	7.623E+0	1.609E+1
-6.212E-1	7.656E+0	1.621E+1
-6.163E-1	7.678E+0	1.597E+1
-6.196E-1	7.662E+0	1.607E+1
-6.228E-1	7.497E+0	1.618E+1
-6.228E-1	7.604E+0	1.614E+1
-6.163E-1	7.633E+0	1.615E+1
-6.179E-1	7.640E+0	1.618E+1
-6.244E-1	7.633E+0	1.617E+1
-6.228E-1	7.704E+0	1.619E+1
-6.196E-1	7.507E+0	1.607E+1
-6.147E-1	7.594E+0	1.611E+1
-6.212E-1	7.636E+0	1.629E+1
-6.228E-1	7.688E+0	1.615E+1
-6.179E-1	7.545E+0	1.620E+1
-6.179E-1	7.575E+0	1.598E+1
-6.228E-1	7.704E+0	1.606E+1
-6.228E-1	7.555E+0	1.623E+1
-6.196E-1	7.588E+0	1.595E+1
-6.179E-1	7.552E+0	1.595E+1
-6.212E-1	7.558E+0	1.617E+1
-6.196E-1	7.747E+0	1.610E+1
-6.163E-1	7.533E+0	1.602E+1
-6.147E-1	7.627E+0	1.621E+1
-6.228E-1	7.539E+0	1.603E+1
-6.244E-1	7.646E+0	1.608E+1
-6.179E-1	7.584E+0	1.620E+1
-6.196E-1	7.581E+0	1.611E+1
-6.260E-1	7.646E+0	1.610E+1
-6.212E-1	7.688E+0	1.618E+1
-6.179E-1	7.571E+0	1.622E+1
-6.147E-1	7.662E+0	1.607E+1
-6.228E-1	7.568E+0	1.615E+1
-6.212E-1	7.520E+0	1.621E+1
-6.196E-1	7.688E+0	1.619E+1
-6.179E-1	7.633E+0	1.607E+1
-6.228E-1	7.591E+0	1.614E+1
-6.212E-1	7.672E+0	1.616E+1
-6.179E-1	7.724E+0	1.611E+1
-6.179E-1	7.597E+0	1.600E+1
-6.196E-1	7.789E+0	1.606E+1
-6.212E-1	7.633E+0	1.618E+1
-6.179E-1	7.743E+0	1.615E+1
-6.179E-1	7.471E+0	1.611E+1
-6.228E-1	7.620E+0	1.612E+1
-6.244E-1	7.555E+0	1.608E+1
-6.163E-1	7.542E+0	1.607E+1
-6.179E-1	7.597E+0	1.621E+1
-6.228E-1	7.604E+0	1.617E+1
-6.228E-1	7.708E+0	1.618E+1
-6.163E-1	7.675E+0	1.613E+1
-6.196E-1	7.539E+0	1.606E+1
-6.228E-1	7.565E+0	1.614E+1
-6.244E-1	7.656E+0	1.610E+1
-6.147E-1	7.656E+0	1.596E+1
-6.147E-1	7.666E+0	1.630E+1
-6.212E-1	7.597E+0	1.619E+1
-6.212E-1	7.669E+0	1.592E+1
-6.196E-1	7.675E+0	1.610E+1
-6.147E-1	7.588E+0	1.615E+1
-6.212E-1	7.672E+0	1.622E+1
-6.228E-1	7.617E+0	1.625E+1
-6.147E-1	7.520E+0	1.606E+1
-6.196E-1	7.591E+0	1.614E+1
-6.228E-1	7.646E+0	1.610E+1
-6.244E-1	7.627E+0	1.628E+1
-6.163E-1	7.627E+0	1.607E+1
-6.147E-1	7.630E+0	1.614E+1
-6.228E-1	7.653E+0	1.607E+1
-6.228E-1	7.520E+0	1.602E+1
-6.163E-1	7.575E+0	1.604E+1
-6.179E-1	7.672E+0	1.596E+1
-6.228E-1	7.588E+0	1.614E+1
-6.228E-1	7.698E+0	1.610E+1
-6.163E-1	7.558E+0	1.605E+1
-6.179E-1	7.523E+0	1.607E+1
-6.212E-1	7.636E+0	1.603E+1
-6.212E-1	7.653E+0	1.610E+1
-6.179E-1	7.620E+0	1.610E+1
-6.163E-1	7.604E+0	1.606E+1
-6.228E-1	7.623E+0	1.632E+1
-6.196E-1	7.656E+0	1.618E+1
-6.163E-1	7.627E+0	1.599E+1
-6.179E-1	7.614E+0	1.620E+1
-6.228E-1	7.711E+0	1.627E+1
-6.196E-1	7.597E+0	1.596E+1
-6.179E-1	7.659E+0	1.604E+1
-6.179E-1	7.513E+0	1.625E+1
-6.228E-1	7.533E+0	1.618E+1
-6.212E-1	7.562E+0	1.602E+1
-6.196E-1	7.669E+0	1.613E+1
-6.163E-1	7.672E+0	1.612E+1
-6.228E-1	7.591E+0	1.631E+1
-6.179E-1	7.636E+0	1.618E+1
-6.163E-1	7.604E+0	1.626E+1
-6.163E-1	7.565E+0	1.604E+1
-6.212E-1	7.675E+0	1.608E+1
-6.212E-1	7.656E+0	1.603E+1
-6.114E-1	7.734E+0	1.612E+1
-6.131E-1	7.549E+0	1.587E+1
-6.196E-1	7.617E+0	1.618E+1
-6.212E-1	7.607E+0	1.607E+1
-6.147E-1	7.610E+0	1.614E+1
-6.147E-1	7.685E+0	1.595E+1
-6.212E-1	7.662E+0	1.606E+1
-6.212E-1	7.630E+0	1.604E+1
-6.147E-1	7.701E+0	1.604E+1
-6.179E-1	7.565E+0	1.612E+1
-6.212E-1	7.675E+0	1.605E+1
-6.228E-1	7.617E+0	1.607E+1
-6.147E-1	7.675E+0	1.604E+1
-6.179E-1	7.555E+0	1.603E+1
-6.212E-1	7.581E+0	1.627E+1
-6.196E-1	7.623E+0	1.622E+1
-6.147E-1	7.659E+0	1.618E+1
-6.196E-1	7.623E+0	1.607E+1
-6.212E-1	7.695E+0	1.602E+1
-6.212E-1	7.542E+0	1.618E+1
-6.179E-1	7.633E+0	1.610E+1
-6.131E-1	7.584E+0	1.633E+1
-6.212E-1	7.643E+0	1.596E+1
-6.228E-1	7.597E+0	1.608E+1
-6.179E-1	7.568E+0	1.606E+1
-6.163E-1	7.568E+0	1.620E+1
-6.196E-1	7.578E+0	1.611E+1
-6.212E-1	7.614E+0	1.596E+1
-6.163E-1	7.588E+0	1.608E+1
-6.163E-1	7.487E+0	1.625E+1
-6.196E-1	7.597E+0	1.607E+1
-6.228E-1	7.633E+0	1.604E+1
-6.147E-1	7.640E+0	1.617E+1
-6.179E-1	7.704E+0	1.622E+1
-6.179E-1	7.666E+0	1.612E+1
-6.212E-1	7.646E+0	1.603E+1
-6.163E-1	7.516E+0	1.620E+1
-6.163E-1	7.672E+0	1.626E+1
-6.179E-1	7.591E+0	1.606E+1
-6.228E-1	7.604E+0	1.608E+1
-6.147E-1	7.533E+0	1.614E+1
-6.179E-1	7.659E+0	1.605E+1
-6.212E-1	7.695E+0	1.594E+1
-6.179E-1	7.536E+0	1.612E+1
-6.163E-1	7.542E+0	1.605E+1
-6.163E-1	7.617E+0	1.617E+1
-6.212E-1	7.507E+0	1.615E+1
-6.196E-1	7.575E+0	1.606E+1
-6.163E-1	7.581E+0	1.597E+1
-6.163E-1	7.549E+0	1.607E+1
-6.228E-1	7.604E+0	1.596E+1
-6.179E-1	7.542E+0	1.599E+1
-6.179E-1	7.698E+0	1.601E+1
-6.131E-1	7.795E+0	1.615E+1
-6.212E-1	7.542E+0	1.615E+1
-6.196E-1	7.646E+0	1.613E+1
-6.196E-1	7.555E+0	1.618E+1
-6.147E-1	7.503E+0	1.628E+1
-6.196E-1	7.581E+0	1.608E+1
-6.196E-1	7.669E+0	1.611E+1
-6.131E-1	7.487E+0	1.613E+1
-6.163E-1	7.575E+0	1.615E+1
-6.212E-1	7.701E+0	1.628E+1
-6.196E-1	7.591E+0	1.622E+1
-6.147E-1	7.565E+0	1.612E+1
-6.163E-1	7.607E+0	1.611E+1
-6.212E-1	7.578E+0	1.607E+1
-6.228E-1	7.571E+0	1.631E+1
-6.179E-1	7.539E+0	1.598E+1
-6.147E-1	7.643E+0	1.618E+1
-6.212E-1	7.578E+0	1.594E+1
-6.228E-1	7.630E+0	1.596E+1
-6.163E-1	7.636E+0	1.619E+1
-6.147E-1	7.656E+0	1.609E+1
-6.196E-1	7.542E+0	1.602E+1
-6.196E-1	7.633E+0	1.603E+1
-6.196E-1	7.640E+0	1.623E+1
-6.163E-1	7.717E+0	1.617E+1
-6.179E-1	7.643E+0	1.612E+1
-6.196E-1	7.659E+0	1.610E+1
-6.163E-1	7.708E+0	1.604E+1
-6.163E-1	7.536E+0	1.609E+1
-6.212E-1	7.604E+0	1.617E+1
-6.196E-1	7.610E+0	1.619E+1
-6.147E-1	7.662E+0	1.610E+1
-6.147E-1	7.688E+0	1.621E+1
-6.179E-1	7.643E+0	1.609E+1
-6.196E-1	7.555E+0	1.624E+1
-6.147E-1	7.581E+0	1.615E+1
-6.147E-1	7.656E+0	1.602E+1
-6.163E-1	7.717E+0	1.607E+1
-6.212E-1	7.620E+0	1.623E+1
-6.147E-1	7.627E+0	1.609E+1
-6.131E-1	7.562E+0	1.608E+1
-6.179E-1	7.627E+0	1.598E+1
-6.163E-1	7.578E+0	1.616E+1
-6.147E-1	7.594E+0	1.619E+1
-6.114E-1	7.636E+0	1.621E+1
-6.196E-1	7.555E+0	1.611E+1
-6.196E-1	7.549E+0	1.608E+1
-6.131E-1	7.523E+0	1.618E+1
-6.147E-1	7.601E+0	1.620E+1
-6.196E-1	7.653E+0	1.602E+1
-6.179E-1	7.682E+0	1.616E+1
-6.179E-1	7.617E+0	1.607E+1
-6.196E-1	7.610E+0	1.608E+1
-6.196E-1	7.636E+0	1.614E+1
-6.179E-1	7.607E+0	1.615E+1
-6.147E-1	7.688E+0	1.610E+1
-6.163E-1	7.555E+0	1.614E+1
-6.196E-1	7.688E+0	1.604E+1
-6.196E-1	7.555E+0	1.612E+1
-6.131E-1	7.630E+0	1.619E+1
-6.131E-1	7.656E+0	1.612E+1
-6.196E-1	7.701E+0	1.609E+1
-6.212E-1	7.545E+0	1.625E+1
-6.163E-1	7.656E+0	1.612E+1
-6.163E-1	7.636E+0	1.615E+1
-6.212E-1	7.704E+0	1.622E+1
-6.212E-1	7.607E+0	1.615E+1
-6.147E-1	7.571E+0	1.596E+1
-6.131E-1	7.468E+0	1.616E+1
-6.196E-1	7.653E+0	1.629E+1
-6.163E-1	7.571E+0	1.608E+1
-6.147E-1	7.614E+0	1.615E+1
-6.163E-1	7.494E+0	1.609E+1
-6.147E-1	7.594E+0	1.608E+1
-6.163E-1	7.571E+0	1.616E+1
-6.131E-1	7.614E+0	1.614E+1
-6.114E-1	7.568E+0	1.618E+1
-6.196E-1	7.675E+0	1.625E+1
-6.196E-1	7.627E+0	1.624E+1
-6.147E-1	7.659E+0	1.595E+1
-6.114E-1	7.588E+0	1.595E+1
-6.179E-1	7.747E+0	1.611E+1
-6.212E-1	7.549E+0	1.612E+1
-6.147E-1	7.620E+0	1.613E+1
-6.147E-1	7.571E+0	1.610E+1
-6.179E-1	7.562E+0	1.620E+1
-6.196E-1	7.630E+0	1.600E+1
-6.147E-1	7.604E+0	1.628E+1
-6.163E-1	7.529E+0	1.618E+1
-6.212E-1	7.610E+0	1.614E+1
-6.212E-1	7.584E+0	1.627E+1
-6.196E-1	7.562E+0	1.622E+1
-6.196E-1	7.597E+0	1.605E+1
-6.196E-1	7.549E+0	1.604E+1
-6.212E-1	7.630E+0	1.602E+1
-6.163E-1	7.737E+0	1.611E+1
-6.147E-1	7.604E+0	1.616E+1
-6.228E-1	7.688E+0	1.615E+1
-6.244E-1	7.552E+0	1.614E+1
-6.163E-1	7.503E+0	1.621E+1
-6.147E-1	7.688E+0	1.605E+1
-6.212E-1	7.691E+0	1.626E+1
-6.212E-1	7.633E+0	1.600E+1
-6.163E-1	7.591E+0	1.609E+1
-6.131E-1	7.678E+0	1.607E+1
-6.196E-1	7.601E+0	1.603E+1
-6.179E-1	7.578E+0	1.615E+1
-6.163E-1	7.588E+0	1.618E+1
-6.131E-1	7.594E+0	1.607E+1
-6.179E-1	7.701E+0	1.625E+1
-6.196E-1	7.747E+0	1.620E+1
-6.163E-1	7.575E+0	1.602E+1
-6.131E-1	7.594E+0	1.617E+1
-6.212E-1	7.601E+0	1.611E+1
-6.212E-1	7.659E+0	1.626E+1
-6.147E-1	7.685E+0	1.612E+1
-6.131E-1	7.653E+0	1.610E+1
-6.179E-1	7.627E+0	1.616E+1
-6.196E-1	7.545E+0	1.598E+1
-6.131E-1	7.678E+0	1.585E+1
-6.147E-1	7.756E+0	1.615E+1
-6.196E-1	7.662E+0	1.615E+1
-6.212E-1	7.614E+0	1.604E+1
-6.147E-1	7.653E+0	1.616E+1
-6.147E-1	7.711E+0	1.615E+1
-6.196E-1	7.545E+0	1.619E+1
-6.196E-1	7.633E+0	1.601E+1
-6.147E-1	7.584E+0	1.619E+1
-6.131E-1	7.630E+0	1.612E+1
-6.179E-1	7.627E+0	1.628E+1
-6.179E-1	7.539E+0	1.590E+1
-6.179E-1	7.620E+0	1.602E+1
-6.147E-1	7.555E+0	1.612E+1
-6.179E-1	7.620E+0	1.608E+1
-6.196E-1	7.682E+0	1.608E+1
-6.114E-1	7.584E+0	1.624E+1
-6.147E-1	7.610E+0	1.610E+1
-6.147E-1	7.568E+0	1.604E+1
-6.196E-1	7.487E+0	1.598E+1
-6.163E-1	7.659E+0	1.606E+1
-6.131E-1	7.620E+0	1.605E+1
-6.163E-1	7.669E+0	1.611E+1
-6.179E-1	7.649E+0	1.574E+1
-6.163E-1	7.636E+0	1.616E+1
-6.131E-1	7.737E+0	1.590E+1
-6.179E-1	7.604E+0	1.612E+1
-6.196E-1	7.513E+0	1.614E+1
-6.131E-1	7.633E+0	1.603E+1
-6.114E-1	7.581E+0	1.614E+1
-6.147E-1	7.617E+0	1.599E+1
-6.196E-1	7.614E+0	1.616E+1
-6.131E-1	7.533E+0	1.607E+1
-6.131E-1	7.675E+0	1.613E+1
-6.163E-1	7.630E+0	1.614E+1
-6.179E-1	7.510E+0	1.611E+1
-6.179E-1	7.568E+0	1.609E+1
-6.131E-1	7.568E+0	1.607E+1
-6.179E-1	7.656E+0	1.608E+1
-6.196E-1	7.607E+0	1.615E+1
-6.131E-1	7.630E+0	1.611E+1
-6.163E-1	7.497E+0	1.606E+1
-6.179E-1	7.601E+0	1.592E+1
-6.179E-1	7.666E+0	1.620E+1
-6.114E-1	7.685E+0	1.600E+1
-6.147E-1	7.610E+0	1.608E+1
-6.212E-1	7.640E+0	1.611E+1
-6.212E-1	7.575E+0	1.617E+1
-6.131E-1	7.643E+0	1.610E+1
-6.114E-1	7.666E+0	1.611E+1
-6.163E-1	7.633E+0	1.607E+1
-6.212E-1	7.643E+0	1.616E+1
-6.147E-1	7.584E+0	1.607E+1
-6.131E-1	7.539E+0	1.622E+1
-6.196E-1	7.575E+0	1.604E+1
-6.212E-1	7.659E+0	1.612E+1
-6.114E-1	7.510E+0	1.610E+1
-6.131E-1	7.730E+0	1.605E+1
-6.163E-1	7.549E+0	1.616E+1
-6.212E-1	7.536E+0	1.621E+1
-6.147E-1	7.464E+0	1.618E+1
-6.114E-1	7.536E+0	1.614E+1
-6.147E-1	7.533E+0	1.616E+1
-6.163E-1	7.672E+0	1.628E+1
-6.179E-1	7.549E+0	1.618E+1
-6.131E-1	7.578E+0	1.600E+1
-6.147E-1	7.539E+0	1.608E+1
-6.179E-1	7.646E+0	1.612E+1
-6.131E-1	7.539E+0	1.609E+1
-6.098E-1	7.623E+0	1.614E+1
-6.179E-1	7.516E+0	1.620E+1
-6.147E-1	7.614E+0	1.616E+1
-6.131E-1	7.597E+0	1.608E+1
-6.131E-1	7.763E+0	1.621E+1
-6.212E-1	7.539E+0	1.605E+1
-6.163E-1	7.646E+0	1.610E+1
-6.114E-1	7.682E+0	1.603E+1
-6.163E-1	7.601E+0	1.608E+1
-6.179E-1	7.643E+0	1.628E+1
-6.196E-1	7.653E+0	1.606E+1
-6.131E-1	7.669E+0	1.618E+1
-6.131E-1	7.633E+0	1.618E+1
-6.163E-1	7.617E+0	1.608E+1
-6.179E-1	7.419E+0	1.601E+1
-6.163E-1	7.578E+0	1.602E+1
-6.098E-1	7.675E+0	1.598E+1
-6.179E-1	7.494E+0	1.620E+1
-6.179E-1	7.558E+0	1.615E+1
-6.147E-1	7.630E+0	1.622E+1
-6.131E-1	7.584E+0	1.599E+1
-6.163E-1	7.542E+0	1.609E+1
-6.212E-1	7.607E+0	1.598E+1
-6.147E-1	7.627E+0	1.610E+1
-6.163E-1	7.568E+0	1.607E+1
-6.196E-1	7.646E+0	1.626E+1
-6.163E-1	7.617E+0	1.619E+1
-6.163E-1	7.591E+0	1.605E+1
-6.131E-1	7.555E+0	1.597E+1
-6.179E-1	7.601E+0	1.598E+1
-6.179E-1	7.649E+0	1.616E+1
-6.179E-1	7.620E+0	1.617E+1
-6.147E-1	7.601E+0	1.611E+1
-6.196E-1	7.653E+0	1.607E+1
-6.196E-1	7.584E+0	1.610E+1
-6.147E-1	7.545E+0	1.604E+1
-6.163E-1	7.604E+0	1.615E+1
-6.163E-1	7.562E+0	1.607E+1
-6.196E-1	7.513E+0	1.623E+1
-6.147E-1	7.558E+0	1.618E+1
-6.147E-1	7.471E+0	1.613E+1
-6.196E-1	7.575E+0	1.610E+1
-6.212E-1	7.691E+0	1.595E+1
-6.147E-1	7.614E+0	1.617E+1
-6.131E-1	7.604E+0	1.603E+1
-6.163E-1	7.601E+0	1.613E+1
-6.228E-1	7.623E+0	1.607E+1
-6.131E-1	7.604E+0	1.598E+1
-6.147E-1	7.653E+0	1.609E+1
-6.163E-1	7.562E+0	1.612E+1
-6.196E-1	7.675E+0	1.628E+1
-6.131E-1	7.727E+0	1.595E+1
-6.131E-1	7.513E+0	1.610E+1
-6.147E-1	7.581E+0	1.607E+1
-6.163E-1	7.685E+0	1.611E+1
-6.114E-1	7.565E+0	1.597E+1
-6.098E-1	7.672E+0	1.615E+1
-6.179E-1	7.565E+0	1.613E+1
-6.196E-1	7.617E+0	1.632E+1
-6.163E-1	7.555E+0	1.614E+1
-6.131E-1	7.734E+0	1.613E+1
-6.147E-1	7.666E+0	1.606E+1
-6.179E-1	7.627E+0	1.601E+1
-6.131E-1	7.536E+0	1.599E+1
-6.114E-1	7.529E+0	1.612E+1
-6.147E-1	7.653E+0	1.611E+1
-6.196E-1	7.666E+0	1.598E+1
-6.147E-1	7.623E+0	1.613E+1
-6.131E-1	7.591E+0	1.620E+1
-6.179E-1	7.614E+0	1.613E+1
-6.179E-1	7.614E+0	1.610E+1
-6.163E-1	7.578E+0	1.615E+1
-6.114E-1	7.633E+0	1.620E+1
-6.179E-1	7.717E+0	1.613E+1
-6.228E-1	7.584E+0	1.626E+1
-6.131E-1	7.591E+0	1.620E+1
-6.147E-1	7.597E+0	1.620E+1
-6.179E-1	7.597E+0	1.607E+1
-6.179E-1	7.484E+0	1.624E+1
-6.131E-1	7.614E+0	1.606E+1
-6.098E-1	7.649E+0	1.615E+1
-6.147E-1	7.471E+0	1.600E+1
-6.179E-1	7.604E+0	1.621E+1
-6.131E-1	7.588E+0	1.618E+1
-6.114E-1	7.682E+0	1.617E+1
-6.179E-1	7.747E+0	1.605E+1
-6.179E-1	7.448E+0	1.606E+1
-6.147E-1	7.666E+0	1.605E+1
-6.082E-1	7.640E+0	1.610E+1
-6.163E-1	7.487E+0	1.604E+1
-6.196E-1	7.617E+0	1.604E+1
-6.163E-1	7.552E+0	1.621E+1
-6.098E-1	7.627E+0	1.598E+1
-6.179E-1	7.552E+0	1.618E+1
-6.196E-1	7.669E+0	1.607E+1
-6.131E-1	7.607E+0	1.600E+1
-6.131E-1	7.714E+0	1.609E+1
-6.163E-1	7.545E+0	1.597E+1
-6.179E-1	7.594E+0	1.604E+1
-6.131E-1	7.695E+0	1.607E+1
-6.098E-1	7.552E+0	1.621E+1
-6.163E-1	7.571E+0	1.593E+1
-6.196E-1	7.581E+0	1.628E+1
-6.114E-1	7.607E+0	1.599E+1
-6.098E-1	7.578E+0	1.619E+1
-6.147E-1	7.695E+0	1.604E+1
-6.179E-1	7.497E+0	1.603E+1
-6.163E-1	7.659E+0	1.614E+1
-6.131E-1	7.717E+0	1.611E+1
-6.147E-1	7.640E+0	1.614E+1
-6.212E-1	7.659E+0	1.614E+1
-6.131E-1	7.704E+0	1.609E+1
-6.114E-1	7.649E+0	1.611E+1
-6.163E-1	7.682E+0	1.603E+1
-6.147E-1	7.604E+0	1.610E+1
-6.147E-1	7.643E+0	1.630E+1
-6.131E-1	7.760E+0	1.621E+1
-6.163E-1	7.617E+0	1.607E+1
-6.179E-1	7.594E+0	1.600E+1
-6.147E-1	7.617E+0	1.608E+1
-6.114E-1	7.685E+0	1.600E+1
-6.131E-1	7.623E+0	1.616E+1
-6.179E-1	7.691E+0	1.600E+1
-6.114E-1	7.649E+0	1.614E+1
-6.131E-1	7.594E+0	1.597E+1
-6.163E-1	7.666E+0	1.605E+1
-6.163E-1	7.575E+0	1.614E+1
-6.147E-1	7.588E+0	1.613E+1
-6.131E-1	7.649E+0	1.603E+1
-6.179E-1	7.565E+0	1.606E+1
-6.179E-1	7.636E+0	1.596E+1
-6.114E-1	7.474E+0	1.599E+1
-6.131E-1	7.575E+0	1.600E+1
-6.179E-1	7.614E+0	1.587E+1
-6.179E-1	7.721E+0	1.614E+1
-6.163E-1	7.643E+0	1.614E+1
-6.131E-1	7.614E+0	1.594E+1
-6.163E-1	7.636E+0	1.603E+1
-6.179E-1	7.633E+0	1.605E+1
-6.147E-1	7.627E+0	1.625E+1
-6.131E-1	7.678E+0	1.617E+1
-6.179E-1	7.617E+0	1.604E+1
-6.179E-1	7.562E+0	1.609E+1
-6.131E-1	7.597E+0	1.628E+1
-6.147E-1	7.695E+0	1.621E+1
-6.196E-1	7.558E+0	1.603E+1
-6.212E-1	7.730E+0	1.626E+1
-6.131E-1	7.630E+0	1.627E+1
-6.131E-1	7.588E+0	1.627E+1
-6.163E-1	7.604E+0	1.624E+1
-6.163E-1	7.516E+0	1.601E+1
-6.131E-1	7.614E+0	1.597E+1
-6.114E-1	7.607E+0	1.615E+1
-6.163E-1	7.520E+0	1.609E+1
-6.196E-1	7.568E+0	1.612E+1
-6.098E-1	7.708E+0	1.610E+1
-6.082E-1	7.672E+0	1.618E+1
-6.147E-1	7.539E+0	1.609E+1
-6.131E-1	7.594E+0	1.607E+1
-6.114E-1	7.604E+0	1.599E+1
-6.114E-1	7.568E+0	1.592E+1
-6.147E-1	7.507E+0	1.613E+1
-6.179E-1	7.601E+0	1.602E+1
-6.147E-1	7.653E+0	1.613E+1
-6.114E-1	7.643E+0	1.609E+1
-6.114E-1	7.630E+0	1.600E+1
-6.179E-1	7.539E+0	1.603E+1
-6.131E-1	7.640E+0	1.603E+1
-6.114E-1	7.724E+0	1.614E+1
-6.114E-1	7.549E+0	1.617E+1
-6.163E-1	7.640E+0	1.626E+1
-6.131E-1	7.601E+0	1.613E+1
-6.098E-1	7.601E+0	1.624E+1
-6.114E-1	7.640E+0	1.613E+1
-6.147E-1	7.633E+0	1.625E+1
-6.131E-1	7.659E+0	1.612E+1
-6.066E-1	7.614E+0	1.600E+1
-6.131E-1	7.601E+0	1.610E+1
-6.147E-1	7.601E+0	1.625E+1
-6.131E-1	7.526E+0	1.611E+1
-6.082E-1	7.623E+0	1.621E+1
-6.082E-1	7.581E+0	1.600E+1
-6.179E-1	7.610E+0	1.623E+1
-6.082E-1	7.536E+0	1.628E+1
-6.098E-1	7.610E+0	1.613E+1
-6.131E-1	7.685E+0	1.607E+1
-6.147E-1	7.643E+0	1.620E+1
-6.114E-1	7.617E+0	1.609E+1
-6.066E-1	7.730E+0	1.624E+1
-6.131E-1	7.620E+0	1.625E+1
-6.147E-1	7.672E+0	1.610E+1
-6.082E-1	7.630E+0	1.602E+1
-6.098E-1	7.662E+0	1.597E+1
-6.114E-1	7.646E+0	1.617E+1
-6.196E-1	7.610E+0	1.623E+1
-6.098E-1	7.773E+0	1.619E+1
-6.082E-1	7.685E+0	1.614E+1
-6.131E-1	7.630E+0	1.613E+1
-6.163E-1	7.552E+0	1.598E+1
-6.098E-1	7.529E+0	1.611E+1
-6.098E-1	7.601E+0	1.610E+1
-6.131E-1	7.591E+0	1.621E+1
-6.147E-1	7.675E+0	1.610E+1
-6.098E-1	7.516E+0	1.617E+1
-6.098E-1	7.597E+0	1.622E+1
-6.131E-1	7.617E+0	1.618E+1
-6.179E-1	7.607E+0	1.613E+1
-6.147E-1	7.627E+0	1.625E+1
-6.114E-1	7.675E+0	1.619E+1
-6.163E-1	7.581E+0	1.615E+1
-6.163E-1	7.646E+0	1.612E+1
-6.147E-1	7.545E+0	1.636E+1
-6.098E-1	7.672E+0	1.614E+1
-6.131E-1	7.711E+0	1.615E+1
-6.163E-1	7.649E+0	1.603E+1
-6.147E-1	7.601E+0	1.615E+1
-6.114E-1	7.594E+0	1.614E+1
-6.131E-1	7.708E+0	1.601E+1
-6.179E-1	7.591E+0	1.598E+1
-6.147E-1	7.607E+0	1.605E+1
-6.114E-1	7.643E+0	1.620E+1
-6.131E-1	7.633E+0	1.610E+1
-6.196E-1	7.711E+0	1.594E+1
-6.131E-1	7.678E+0	1.632E+1
-6.131E-1	7.708E+0	1.610E+1
-6.147E-1	7.695E+0	1.609E+1
-6.179E-1	7.584E+0	1.601E+1
-6.114E-1	7.640E+0	1.602E+1
-6.114E-1	7.646E+0	1.610E+1
-6.131E-1	7.685E+0	1.610E+1
-6.179E-1	7.666E+0	1.607E+1
-6.098E-1	7.656E+0	1.623E+1
-6.114E-1	7.610E+0	1.602E+1
-6.131E-1	7.581E+0	1.621E+1
-6.147E-1	7.691E+0	1.631E+1
-6.098E-1	7.640E+0	1.596E+1
-6.098E-1	7.533E+0	1.617E+1
-6.098E-1	7.623E+0	1.609E+1
-6.147E-1	7.588E+0	1.603E+1
-6.131E-1	7.552E+0	1.615E+1
-6.082E-1	7.594E+0	1.599E+1
-6.114E-1	7.669E+0	1.606E+1
-6.196E-1	7.565E+0	1.606E+1
-6.114E-1	7.588E+0	1.611E+1
-6.114E-1	7.623E+0	1.627E+1
-6.147E-1	7.630E+0	1.613E+1
-6.147E-1	7.533E+0	1.596E+1
-6.147E-1	7.724E+0	1.624E+1
-6.131E-1	7.529E+0	1.611E+1
-6.131E-1	7.623E+0	1.607E+1
-6.179E-1	7.740E+0	1.602E+1
-6.131E-1	7.568E+0	1.615E+1
-6.098E-1	7.688E+0	1.597E+1
-6.131E-1	7.633E+0	1.616E+1
-6.163E-1	7.484E+0	1.623E+1
-6.147E-1	7.704E+0	1.621E+1
-6.098E-1	7.682E+0	1.617E+1
-6.147E-1	7.682E+0	1.606E+1
-6.196E-1	7.545E+0	1.611E+1
-6.131E-1	7.549E+0	1.607E+1
-6.114E-1	7.643E+0	1.615E+1
-6.163E-1	7.597E+0	1.608E+1
-6.179E-1	7.656E+0	1.606E+1
-6.098E-1	7.678E+0	1.608E+1
-6.066E-1	7.610E+0	1.608E+1
-6.147E-1	7.471E+0	1.613E+1
-6.163E-1	7.698E+0	1.603E+1
-6.114E-1	7.468E+0	1.604E+1
-6.114E-1	7.623E+0	1.607E+1
-6.114E-1	7.614E+0	1.597E+1
-6.163E-1	7.607E+0	1.600E+1
-6.131E-1	7.578E+0	1.599E+1
-6.098E-1	7.669E+0	1.621E+1
-6.114E-1	7.481E+0	1.609E+1
-6.163E-1	7.571E+0	1.603E+1
-6.098E-1	7.520E+0	1.602E+1
-6.082E-1	7.584E+0	1.614E+1
-6.131E-1	7.659E+0	1.612E+1
-6.163E-1	7.614E+0	1.618E+1
-6.098E-1	7.552E+0	1.612E+1
-6.131E-1	7.575E+0	1.614E+1
-6.147E-1	7.662E+0	1.618E+1
-6.147E-1	7.623E+0	1.611E+1
-6.147E-1	7.536E+0	1.607E+1
-6.114E-1	7.766E+0	1.605E+1
-6.114E-1	7.610E+0	1.606E+1
-6.147E-1	7.610E+0	1.607E+1
-6.114E-1	7.588E+0	1.608E+1
-6.066E-1	7.536E+0	1.615E+1
-6.147E-1	7.636E+0	1.597E+1
-6.163E-1	7.653E+0	1.619E+1
-6.147E-1	7.669E+0	1.609E+1
-6.098E-1	7.614E+0	1.610E+1
-6.147E-1	7.717E+0	1.616E+1
-6.131E-1	7.646E+0	1.605E+1
-6.114E-1	7.724E+0	1.620E+1
-6.082E-1	7.545E+0	1.620E+1
-6.114E-1	7.581E+0	1.604E+1
-6.163E-1	7.513E+0	1.614E+1
-6.131E-1	7.607E+0	1.614E+1
-6.114E-1	7.575E+0	1.602E+1
-6.131E-1	7.672E+0	1.609E+1
-6.179E-1	7.520E+0	1.594E+1
-6.131E-1	7.597E+0	1.604E+1
-6.082E-1	7.565E+0	1.614E+1
-6.131E-1	7.630E+0	1.630E+1
-6.147E-1	7.675E+0	1.605E+1
-6.082E-1	7.646E+0	1.596E+1
-6.082E-1	7.672E+0	1.601E+1
-6.082E-1	7.688E+0	1.607E+1
-6.131E-1	7.640E+0	1.622E+1
-6.114E-1	7.669E+0	1.602E+1
-6.082E-1	7.691E+0	1.622E+1
-6.098E-1	7.691E+0	1.607E+1
-6.147E-1	7.685E+0	1.609E+1
-6.131E-1	7.649E+0	1.626E+1
-6.082E-1	7.747E+0	1.627E+1
-6.131E-1	7.695E+0	1.605E+1
-6.147E-1	7.678E+0	1.613E+1
-6.098E-1	7.562E+0	1.608E+1
-6.066E-1	7.607E+0	1.603E+1
-6.131E-1	7.630E+0	1.633E+1
-6.147E-1	7.691E+0	1.608E+1
-6.082E-1	7.714E+0	1.599E+1
-6.066E-1	7.604E+0	1.611E+1
-6.098E-1	7.601E+0	1.603E+1
-6.131E-1	7.636E+0	1.617E+1
-6.098E-1	7.662E+0	1.632E+1
-6.098E-1	7.682E+0	1.619E+1
-6.098E-1	7.685E+0	1.609E+1
-6.114E-1	7.575E+0	1.600E+1
-6.098E-1	7.539E+0	1.595E+1
-6.082E-1	7.484E+0	1.611E+1
-6.114E-1	7.568E+0	1.613E+1
-6.147E-1	7.565E+0	1.610E+1
-6.114E-1	7.588E+0	1.624E+1
-6.066E-1	7.597E+0	1.597E+1
-6.131E-1	7.623E+0	1.605E+1
-6.163E-1	7.607E+0	1.608E+1
-6.098E-1	7.656E+0	1.603E+1
-6.066E-1	7.597E+0	1.604E+1
-6.131E-1	7.591E+0	1.610E+1
-6.131E-1	7.575E+0	1.626E+1
-6.114E-1	7.601E+0	1.604E+1
-6.050E-1	7.594E+0	1.616E+1
-6.131E-1	7.623E+0	1.598E+1
-6.163E-1	7.555E+0	1.616E+1
-6.082E-1	7.516E+0	1.613E+1
-6.098E-1	7.588E+0	1.621E+1
-6.131E-1	7.662E+0	1.613E+1
-6.131E-1	7.575E+0	1.595E+1
-6.114E-1	7.494E+0	1.603E+1
-6.082E-1	7.581E+0	1.605E+1
-6.131E-1	7.542E+0	1.605E+1
-6.147E-1	7.643E+0	1.605E+1
-6.098E-1	7.737E+0	1.612E+1
-6.066E-1	7.656E+0	1.611E+1
-6.098E-1	7.591E+0	1.608E+1
-6.114E-1	7.597E+0	1.613E+1
-6.114E-1	7.666E+0	1.612E+1
-6.050E-1	7.672E+0	1.622E+1
-6.082E-1	7.695E+0	1.609E+1
-6.131E-1	7.620E+0	1.610E+1
-6.114E-1	7.662E+0	1.614E+1
-6.066E-1	7.584E+0	1.619E+1
-6.098E-1	7.623E+0	1.617E+1
-6.147E-1	7.597E+0	1.607E+1
-6.082E-1	7.571E+0	1.609E+1
-6.050E-1	7.740E+0	1.613E+1
-6.098E-1	7.633E+0	1.611E+1
-6.131E-1	7.526E+0	1.601E+1
-6.131E-1	7.604E+0	1.597E+1
-6.082E-1	7.578E+0	1.604E+1
-6.114E-1	7.536E+0	1.625E+1
-6.147E-1	7.594E+0	1.609E+1
-6.114E-1	7.717E+0	1.610E+1
-6.050E-1	7.659E+0	1.610E+1
-6.131E-1	7.682E+0	1.600E+1
-6.114E-1	7.568E+0	1.619E+1
-6.082E-1	7.633E+0	1.632E+1
-6.082E-1	7.636E+0	1.622E+1
-6.131E-1	7.691E+0	1.617E+1
-6.114E-1	7.545E+0	1.614E+1
-6.098E-1	7.643E+0	1.605E+1
-6.082E-1	7.666E+0	1.610E+1
-6.114E-1	7.588E+0	1.613E+1
-6.114E-1	7.662E+0	1.601E+1
-6.114E-1	7.558E+0	1.595E+1
-6.082E-1	7.659E+0	1.614E+1
-6.098E-1	7.516E+0	1.618E+1
-6.147E-1	7.617E+0	1.598E+1
-6.098E-1	7.701E+0	1.608E+1
-6.082E-1	7.656E+0	1.596E+1
-6.098E-1	7.520E+0	1.616E+1
-6.147E-1	7.649E+0	1.616E+1
-6.098E-1	7.627E+0	1.616E+1
-6.082E-1	7.610E+0	1.610E+1
-6.082E-1	7.542E+0	1.615E+1
-6.114E-1	7.588E+0	1.618E+1
-6.114E-1	7.672E+0	1.620E+1
-6.082E-1	7.636E+0	1.621E+1
-6.114E-1	7.704E+0	1.604E+1
-6.131E-1	7.721E+0	1.613E+1
-6.066E-1	7.659E+0	1.620E+1
-6.082E-1	7.484E+0	1.621E+1
-6.114E-1	7.620E+0	1.610E+1
-6.147E-1	7.653E+0	1.602E+1
-6.114E-1	7.568E+0	1.602E+1
-6.050E-1	7.588E+0	1.605E+1
-6.131E-1	7.643E+0	1.596E+1
-6.114E-1	7.675E+0	1.614E+1
-6.114E-1	7.685E+0	1.604E+1
-6.082E-1	7.604E+0	1.601E+1
-6.098E-1	7.490E+0	1.618E+1
-6.163E-1	7.653E+0	1.615E+1
-6.098E-1	7.669E+0	1.629E+1
-6.114E-1	7.649E+0	1.619E+1
-6.098E-1	7.659E+0	1.607E+1
-6.131E-1	7.701E+0	1.622E+1
-6.114E-1	7.565E+0	1.596E+1
-6.082E-1	7.584E+0	1.606E+1
-6.098E-1	7.620E+0	1.617E+1
-6.147E-1	7.513E+0	1.612E+1
-6.114E-1	7.659E+0	1.618E+1
-6.098E-1	7.711E+0	1.605E+1
-6.098E-1	7.575E+0	1.612E+1
-6.147E-1	7.672E+0	1.604E+1
-6.098E-1	7.458E+0	1.603E+1
-6.098E-1	7.617E+0	1.613E+1
-6.098E-1	7.691E+0	1.620E+1
-6.147E-1	7.669E+0	1.614E+1
-6.098E-1	7.760E+0	1.613E+1
-6.066E-1	7.643E+0	1.598E+1
-6.131E-1	7.643E+0	1.593E+1
-6.147E-1	7.666E+0	1.621E+1
-6.114E-1	7.523E+0	1.621E+1
-6.098E-1	7.581E+0	1.616E+1
-6.098E-1	7.747E+0	1.605E+1
-6.131E-1	7.594E+0	1.609E+1
-6.098E-1	7.588E+0	1.629E+1
-6.066E-1	7.607E+0	1.604E+1
-6.114E-1	7.542E+0	1.602E+1
-6.163E-1	7.594E+0	1.609E+1
-6.098E-1	7.578E+0	1.620E+1
-6.050E-1	7.640E+0	1.605E+1
-6.098E-1	7.520E+0	1.618E+1
-6.147E-1	7.526E+0	1.608E+1
-6.098E-1	7.643E+0	1.617E+1
-6.082E-1	7.558E+0	1.611E+1
-6.082E-1	7.633E+0	1.609E+1
-6.131E-1	7.662E+0	1.613E+1
-6.114E-1	7.708E+0	1.622E+1
-6.050E-1	7.643E+0	1.609E+1
-6.098E-1	7.513E+0	1.610E+1
-6.098E-1	7.451E+0	1.608E+1
-6.098E-1	7.653E+0	1.608E+1
-6.082E-1	7.636E+0	1.616E+1
-6.082E-1	7.614E+0	1.621E+1
-6.131E-1	7.656E+0	1.606E+1
-6.082E-1	7.695E+0	1.609E+1
-6.066E-1	7.604E+0	1.621E+1
-6.114E-1	7.627E+0	1.618E+1
-6.131E-1	7.555E+0	1.611E+1
-6.098E-1	7.630E+0	1.616E+1
-6.066E-1	7.649E+0	1.607E+1
-6.082E-1	7.721E+0	1.614E+1
-6.114E-1	7.669E+0	1.627E+1
-6.098E-1	7.578E+0	1.613E+1
-6.050E-1	7.568E+0	1.614E+1
-6.098E-1	7.653E+0	1.602E+1
-6.131E-1	7.708E+0	1.607E+1
-6.066E-1	7.672E+0	1.603E+1
-6.066E-1	7.558E+0	1.619E+1
-6.082E-1	7.649E+0	1.608E+1
-6.131E-1	7.653E+0	1.603E+1
-6.082E-1	7.597E+0	1.600E+1
-6.033E-1	7.604E+0	1.613E+1
-6.098E-1	7.620E+0	1.619E+1
-6.114E-1	7.520E+0	1.611E+1
-6.082E-1	7.539E+0	1.612E+1
-6.050E-1	7.672E+0	1.606E+1
-6.082E-1	7.545E+0	1.595E+1
-6.114E-1	7.584E+0	1.613E+1
-6.098E-1	7.591E+0	1.615E+1
-6.050E-1	7.672E+0	1.596E+1
-6.066E-1	7.604E+0	1.605E+1
-6.114E-1	7.542E+0	1.622E+1
-6.098E-1	7.584E+0	1.611E+1
-6.082E-1	7.578E+0	1.610E+1
-6.082E-1	7.594E+0	1.612E+1
-6.131E-1	7.701E+0	1.617E+1
-6.082E-1	7.685E+0	1.606E+1
-6.050E-1	7.533E+0	1.622E+1
-6.082E-1	7.555E+0	1.613E+1
-6.114E-1	7.617E+0	1.620E+1
-6.066E-1	7.562E+0	1.599E+1
-6.082E-1	7.653E+0	1.613E+1
-6.082E-1	7.594E+0	1.616E+1
-6.131E-1	7.643E+0	1.608E+1
-6.098E-1	7.581E+0	1.601E+1
-6.066E-1	7.747E+0	1.616E+1
-6.082E-1	7.520E+0	1.623E+1
-6.147E-1	7.669E+0	1.615E+1
-6.066E-1	7.630E+0	1.590E+1
-6.033E-1	7.623E+0	1.607E+1
-6.082E-1	7.477E+0	1.617E+1
-6.114E-1	7.562E+0	1.629E+1
-6.082E-1	7.672E+0	1.603E+1
-6.050E-1	7.640E+0	1.616E+1
-6.082E-1	7.601E+0	1.633E+1
-6.147E-1	7.620E+0	1.612E+1
-6.082E-1	7.672E+0	1.604E+1
-6.050E-1	7.620E+0	1.637E+1
-6.114E-1	7.555E+0	1.621E+1
-6.147E-1	7.643E+0	1.610E+1
-6.098E-1	7.558E+0	1.606E+1
-6.066E-1	7.678E+0	1.619E+1
-6.082E-1	7.581E+0	1.618E+1
-6.114E-1	7.617E+0	1.589E+1
-6.098E-1	7.666E+0	1.598E+1
-6.066E-1	7.597E+0	1.616E+1
-6.066E-1	7.691E+0	1.596E+1
-6.131E-1	7.545E+0	1.599E+1
-6.098E-1	7.708E+0	1.624E+1
-6.050E-1	7.623E+0	1.605E+1
-6.082E-1	7.571E+0	1.618E+1
-6.131E-1	7.594E+0	1.606E+1
-6.082E-1	7.477E+0	1.617E+1
-6.082E-1	7.594E+0	1.614E+1
-6.098E-1	7.591E+0	1.597E+1
-6.147E-1	7.656E+0	1.608E+1
-6.098E-1	7.753E+0	1.600E+1
-6.050E-1	7.594E+0	1.626E+1
-6.082E-1	7.666E+0	1.595E+1
-6.147E-1	7.805E+0	1.620E+1
-6.114E-1	7.643E+0	1.618E+1
-6.033E-1	7.594E+0	1.612E+1
-6.098E-1	7.604E+0	1.612E+1
-6.131E-1	7.620E+0	1.611E+1
-6.114E-1	7.678E+0	1.599E+1
-6.033E-1	7.627E+0	1.603E+1
-6.082E-1	7.662E+0	1.629E+1
-6.114E-1	7.581E+0	1.615E+1
-6.098E-1	7.649E+0	1.616E+1
-6.050E-1	7.507E+0	1.610E+1
-6.066E-1	7.584E+0	1.615E+1
-6.131E-1	7.575E+0	1.624E+1
-6.098E-1	7.727E+0	1.613E+1
-6.066E-1	7.640E+0	1.601E+1
-6.082E-1	7.565E+0	1.628E+1
-6.114E-1	7.666E+0	1.611E+1
-6.098E-1	7.643E+0	1.607E+1
-6.050E-1	7.571E+0	1.617E+1
-6.050E-1	7.588E+0	1.607E+1
-6.131E-1	7.610E+0	1.612E+1
-6.082E-1	7.659E+0	1.629E+1
-6.033E-1	7.623E+0	1.597E+1
-6.033E-1	7.588E+0	1.624E+1
-6.098E-1	7.568E+0	1.606E+1
-6.082E-1	7.545E+0	1.633E+1
-6.050E-1	7.575E+0	1.610E+1
-6.066E-1	7.597E+0	1.615E+1
-6.082E-1	7.558E+0	1.607E+1
-6.066E-1	7.662E+0	1.601E+1
-6.050E-1	7.646E+0	1.609E+1
-6.050E-1	7.601E+0	1.596E+1
-6.082E-1	7.672E+0	1.614E+1
-6.082E-1	7.743E+0	1.615E+1
-6.033E-1	7.549E+0	1.602E+1
-6.050E-1	7.636E+0	1.616E+1
-6.114E-1	7.575E+0	1.619E+1
-6.098E-1	7.672E+0	1.603E+1
-6.033E-1	7.643E+0	1.609E+1
-6.082E-1	7.581E+0	1.615E+1
-6.098E-1	7.649E+0	1.612E+1
-6.066E-1	7.601E+0	1.594E+1
-6.050E-1	7.623E+0	1.600E+1
-6.066E-1	7.760E+0	1.617E+1
-6.082E-1	7.562E+0	1.614E+1
-6.082E-1	7.552E+0	1.602E+1
-6.050E-1	7.604E+0	1.607E+1
-6.082E-1	7.662E+0	1.611E+1
-6.082E-1	7.520E+0	1.608E+1
-6.082E-1	7.653E+0	1.615E+1
-6.066E-1	7.620E+0	1.610E+1
-6.082E-1	7.666E+0	1.609E+1
-6.131E-1	7.698E+0	1.613E+1
-6.066E-1	7.575E+0	1.618E+1
-6.033E-1	7.653E+0	1.609E+1
-6.050E-1	7.691E+0	1.626E+1
-6.114E-1	7.597E+0	1.607E+1
-6.082E-1	7.542E+0	1.606E+1
-6.050E-1	7.591E+0	1.623E+1
-6.082E-1	7.542E+0	1.619E+1
-6.114E-1	7.565E+0	1.620E+1
-6.114E-1	7.533E+0	1.606E+1
-6.017E-1	7.623E+0	1.616E+1
-6.082E-1	7.640E+0	1.618E+1
-6.114E-1	7.636E+0	1.597E+1
-6.098E-1	7.503E+0	1.611E+1
-6.066E-1	7.691E+0	1.613E+1
-6.082E-1	7.643E+0	1.605E+1
-6.098E-1	7.604E+0	1.602E+1
-6.066E-1	7.500E+0	1.601E+1
-6.033E-1	7.578E+0	1.611E+1
-6.082E-1	7.688E+0	1.609E+1
-6.131E-1	7.477E+0	1.612E+1
-6.098E-1	7.545E+0	1.606E+1
-6.066E-1	7.620E+0	1.617E+1
-6.082E-1	7.568E+0	1.613E+1
-6.082E-1	7.669E+0	1.616E+1
-6.082E-1	7.747E+0	1.605E+1
-6.017E-1	7.646E+0	1.604E+1
-6.098E-1	7.656E+0	1.605E+1
-6.131E-1	7.597E+0	1.600E+1
-6.066E-1	7.620E+0	1.624E+1
-6.033E-1	7.636E+0	1.595E+1
-6.066E-1	7.682E+0	1.617E+1
-6.114E-1	7.734E+0	1.603E+1
-6.066E-1	7.643E+0	1.618E+1
-6.050E-1	7.571E+0	1.610E+1
-6.066E-1	7.581E+0	1.602E+1
-6.131E-1	7.688E+0	1.618E+1
-6.066E-1	7.653E+0	1.610E+1
-6.066E-1	7.497E+0	1.590E+1
-6.066E-1	7.578E+0	1.609E+1
-6.098E-1	7.672E+0	1.604E+1
-6.082E-1	7.617E+0	1.614E+1
-6.066E-1	7.643E+0	1.611E+1
-6.082E-1	7.633E+0	1.623E+1
-6.114E-1	7.734E+0	1.616E+1
-6.082E-1	7.591E+0	1.633E+1
-6.017E-1	7.536E+0	1.615E+1
-6.066E-1	7.471E+0	1.604E+1
-6.131E-1	7.666E+0	1.612E+1
-6.050E-1	7.545E+0	1.609E+1
-6.001E-1	7.636E+0	1.608E+1
-6.050E-1	7.682E+0	1.606E+1
-6.098E-1	7.591E+0	1.609E+1
-6.066E-1	7.640E+0	1.605E+1
-6.033E-1	7.669E+0	1.587E+1
-6.050E-1	7.656E+0	1.616E+1
-6.098E-1	7.614E+0	1.625E+1
-6.082E-1	7.558E+0	1.614E+1
-6.050E-1	7.594E+0	1.613E+1
-6.066E-1	7.481E+0	1.621E+1
-6.114E-1	7.601E+0	1.613E+1
-6.098E-1	7.662E+0	1.626E+1
-6.066E-1	7.513E+0	1.589E+1
-6.050E-1	7.740E+0	1.616E+1
-6.131E-1	7.666E+0	1.609E+1
-6.050E-1	7.545E+0	1.602E+1
-6.033E-1	7.533E+0	1.612E+1
-6.066E-1	7.568E+0	1.617E+1
-6.098E-1	7.659E+0	1.601E+1
-6.082E-1	7.669E+0	1.607E+1
-6.050E-1	7.669E+0	1.616E+1
-6.082E-1	7.549E+0	1.611E+1
-6.131E-1	7.555E+0	1.618E+1
-6.066E-1	7.497E+0	1.606E+1
-6.033E-1	7.588E+0	1.612E+1
-6.066E-1	7.591E+0	1.602E+1
-6.114E-1	7.675E+0	1.606E+1
-6.066E-1	7.675E+0	1.619E+1
-6.050E-1	7.578E+0	1.619E+1
-6.098E-1	7.542E+0	1.616E+1
-6.066E-1	7.714E+0	1.615E+1
-6.098E-1	7.623E+0	1.603E+1
-6.050E-1	7.581E+0	1.606E+1
-6.050E-1	7.610E+0	1.609E+1
-6.114E-1	7.672E+0	1.603E+1
-6.066E-1	7.610E+0	1.600E+1
-6.050E-1	7.685E+0	1.610E+1
-6.066E-1	7.584E+0	1.622E+1
-6.098E-1	7.571E+0	1.615E+1
-6.050E-1	7.659E+0	1.615E+1
-6.001E-1	7.691E+0	1.632E+1
-6.033E-1	7.711E+0	1.602E+1
-6.066E-1	7.695E+0	1.618E+1
-6.082E-1	7.695E+0	1.617E+1
-6.050E-1	7.653E+0	1.612E+1
-6.033E-1	7.695E+0	1.614E+1
-6.114E-1	7.588E+0	1.597E+1
-6.066E-1	7.773E+0	1.615E+1
-6.050E-1	7.656E+0	1.606E+1
-6.050E-1	7.627E+0	1.598E+1
-6.098E-1	7.701E+0	1.601E+1
-6.050E-1	7.510E+0	1.607E+1
-6.001E-1	7.662E+0	1.616E+1
-6.050E-1	7.646E+0	1.609E+1
-6.082E-1	7.682E+0	1.605E+1
-6.082E-1	7.659E+0	1.605E+1
-6.050E-1	7.575E+0	1.619E+1
-6.050E-1	7.545E+0	1.621E+1
-6.066E-1	7.604E+0	1.614E+1
-6.082E-1	7.691E+0	1.610E+1
-6.050E-1	7.708E+0	1.618E+1
-6.050E-1	7.646E+0	1.603E+1
-6.131E-1	7.636E+0	1.609E+1
-6.066E-1	7.581E+0	1.615E+1
-6.033E-1	7.727E+0	1.614E+1
-6.050E-1	7.562E+0	1.604E+1
-6.114E-1	7.581E+0	1.606E+1
-6.066E-1	7.533E+0	1.593E+1
-6.050E-1	7.643E+0	1.624E+1
-6.082E-1	7.627E+0	1.604E+1
-6.098E-1	7.649E+0	1.609E+1
-6.066E-1	7.584E+0	1.615E+1
-6.033E-1	7.607E+0	1.610E+1
-6.066E-1	7.646E+0	1.616E+1
-6.082E-1	7.721E+0	1.610E+1
-6.114E-1	7.623E+0	1.615E+1
-6.066E-1	7.614E+0	1.616E+1
-6.066E-1	7.666E+0	1.601E+1
-6.098E-1	7.610E+0	1.620E+1
-6.098E-1	7.666E+0	1.599E+1
-6.066E-1	7.640E+0	1.611E+1
-6.082E-1	7.675E+0	1.611E+1
-6.082E-1	7.685E+0	1.608E+1
-6.082E-1	7.714E+0	1.595E+1
-6.033E-1	7.529E+0	1.615E+1
-6.066E-1	7.659E+0	1.609E+1
-6.114E-1	7.562E+0	1.614E+1
-6.082E-1	7.575E+0	1.621E+1
-6.050E-1	7.597E+0	1.597E+1
-6.082E-1	7.610E+0	1.621E+1
-6.131E-1	7.552E+0	1.608E+1
-6.066E-1	7.578E+0	1.613E+1
-6.050E-1	7.623E+0	1.606E+1
-6.082E-1	7.610E+0	1.617E+1
-6.114E-1	7.649E+0	1.610E+1
-6.082E-1	7.610E+0	1.611E+1
-6.050E-1	7.695E+0	1.611E+1
-6.050E-1	7.630E+0	1.604E+1
-6.147E-1	7.617E+0	1.607E+1
-6.082E-1	7.795E+0	1.609E+1
-6.033E-1	7.623E+0	1.615E+1
-6.098E-1	7.516E+0	1.625E+1
-6.066E-1	7.678E+0	1.607E+1
-6.066E-1	7.623E+0	1.615E+1
-6.050E-1	7.743E+0	1.608E+1
-6.066E-1	7.571E+0	1.620E+1
-6.114E-1	7.620E+0	1.610E+1
-6.066E-1	7.529E+0	1.608E+1
-6.066E-1	7.643E+0	1.606E+1
-6.050E-1	7.669E+0	1.598E+1
-6.066E-1	7.536E+0	1.606E+1
-6.098E-1	7.666E+0	1.614E+1
-6.050E-1	7.614E+0	1.628E+1
-6.082E-1	7.643E+0	1.597E+1
-6.098E-1	7.545E+0	1.620E+1
-6.082E-1	7.685E+0	1.620E+1
-6.033E-1	7.617E+0	1.607E+1
-6.066E-1	7.507E+0	1.631E+1
-6.082E-1	7.649E+0	1.609E+1
-6.066E-1	7.633E+0	1.608E+1
-6.033E-1	7.640E+0	1.620E+1
-6.066E-1	7.601E+0	1.612E+1
-6.098E-1	7.695E+0	1.600E+1
-6.066E-1	7.649E+0	1.616E+1
-6.033E-1	7.584E+0	1.613E+1
-6.050E-1	7.640E+0	1.610E+1
-6.114E-1	7.662E+0	1.594E+1
-6.017E-1	7.526E+0	1.593E+1
-6.001E-1	7.630E+0	1.615E+1
-6.066E-1	7.617E+0	1.608E+1
-6.114E-1	7.584E+0	1.604E+1
-6.050E-1	7.507E+0	1.624E+1
-6.033E-1	7.575E+0	1.608E+1
-6.066E-1	7.653E+0	1.615E+1
-6.098E-1	7.675E+0	1.613E+1
-6.066E-1	7.578E+0	1.607E+1
-6.033E-1	7.763E+0	1.623E+1
-6.050E-1	7.669E+0	1.616E+1
-6.098E-1	7.516E+0	1.615E+1
-6.033E-1	7.750E+0	1.620E+1
-6.001E-1	7.685E+0	1.613E+1
-6.017E-1	7.640E+0	1.621E+1
-6.098E-1	7.584E+0	1.600E+1
-6.066E-1	7.636E+0	1.610E+1
-6.017E-1	7.672E+0	1.611E+1
-6.033E-1	7.708E+0	1.593E+1
-6.066E-1	7.717E+0	1.610E+1
-6.050E-1	7.432E+0	1.618E+1
-6.001E-1	7.766E+0	1.612E+1
-6.050E-1	7.666E+0	1.604E+1
-6.082E-1	7.698E+0	1.610E+1
-6.066E-1	7.656E+0	1.596E+1
-6.033E-1	7.591E+0	1.612E+1
-6.066E-1	7.653E+0	1.611E+1
-6.066E-1	7.588E+0	1.614E+1
-6.066E-1	7.571E+0	1.597E+1
-6.001E-1	7.643E+0	1.614E+1
-6.017E-1	7.633E+0	1.606E+1
-6.066E-1	7.695E+0	1.625E+1
-6.050E-1	7.503E+0	1.591E+1
-6.017E-1	7.607E+0	1.618E+1
-6.050E-1	7.737E+0	1.606E+1
-6.098E-1	7.666E+0	1.625E+1
-6.082E-1	7.704E+0	1.621E+1
-6.017E-1	7.558E+0	1.602E+1
-6.066E-1	7.614E+0	1.608E+1
-6.114E-1	7.708E+0	1.613E+1
-6.082E-1	7.594E+0	1.611E+1
-6.001E-1	7.610E+0	1.625E+1
-6.033E-1	7.698E+0	1.625E+1
-6.050E-1	7.571E+0	1.607E+1
-6.033E-1	7.685E+0	1.618E+1
-6.017E-1	7.682E+0	1.610E+1
-6.050E-1	7.627E+0	1.609E+1
-6.114E-1	7.695E+0	1.617E+1
-6.082E-1	7.601E+0	1.610E+1
-6.017E-1	7.542E+0	1.620E+1
-6.033E-1	7.610E+0	1.610E+1
-6.066E-1	7.756E+0	1.616E+1
-6.050E-1	7.653E+0	1.608E+1
-5.985E-1	7.578E+0	1.621E+1
-6.033E-1	7.740E+0	1.617E+1
-6.082E-1	7.678E+0	1.604E+1
-6.033E-1	7.636E+0	1.613E+1
-5.985E-1	7.659E+0	1.609E+1
-6.033E-1	7.682E+0	1.610E+1
-6.082E-1	7.562E+0	1.612E+1
-6.050E-1	7.672E+0	1.603E+1
-6.017E-1	7.610E+0	1.613E+1
-6.017E-1	7.610E+0	1.614E+1
-6.082E-1	7.549E+0	1.608E+1
-6.033E-1	7.653E+0	1.606E+1
-6.001E-1	7.640E+0	1.609E+1
-6.033E-1	7.750E+0	1.603E+1
-6.082E-1	7.623E+0	1.585E+1
-6.050E-1	7.575E+0	1.605E+1
-6.017E-1	7.588E+0	1.591E+1
-6.050E-1	7.672E+0	1.613E+1
-6.098E-1	7.575E+0	1.608E+1
-6.066E-1	7.601E+0	1.599E+1
-6.017E-1	7.678E+0	1.614E+1
-6.050E-1	7.633E+0	1.605E+1
-6.098E-1	7.656E+0	1.621E+1
-6.066E-1	7.591E+0	1.621E+1
-6.017E-1	7.601E+0	1.620E+1
-6.050E-1	7.510E+0	1.604E+1
-6.082E-1	7.565E+0	1.621E+1
-6.033E-1	7.643E+0	1.610E+1
-6.017E-1	7.649E+0	1.620E+1
-6.066E-1	7.539E+0	1.617E+1
-6.098E-1	7.646E+0	1.615E+1
-6.082E-1	7.643E+0	1.600E+1
-6.017E-1	7.708E+0	1.614E+1
-6.050E-1	7.659E+0	1.617E+1
-6.066E-1	7.675E+0	1.604E+1
-6.050E-1	7.633E+0	1.612E+1
-6.001E-1	7.610E+0	1.600E+1
-6.017E-1	7.653E+0	1.603E+1
-6.082E-1	7.662E+0	1.611E+1
-6.050E-1	7.591E+0	1.605E+1
-6.017E-1	7.604E+0	1.599E+1
-6.066E-1	7.507E+0	1.599E+1
-6.098E-1	7.523E+0	1.617E+1
-6.066E-1	7.571E+0	1.618E+1
-6.001E-1	7.682E+0	1.619E+1
-6.033E-1	7.552E+0	1.613E+1
-6.066E-1	7.620E+0	1.614E+1
-6.050E-1	7.545E+0	1.603E+1
-6.017E-1	7.610E+0	1.619E+1
-6.033E-1	7.601E+0	1.623E+1
-6.066E-1	7.698E+0	1.610E+1
-6.033E-1	7.653E+0	1.598E+1
-6.001E-1	7.695E+0	1.605E+1
-5.985E-1	7.698E+0	1.611E+1
-6.082E-1	7.711E+0	1.619E+1
-6.033E-1	7.666E+0	1.601E+1
-6.017E-1	7.646E+0	1.603E+1
-6.033E-1	7.653E+0	1.626E+1
-6.082E-1	7.571E+0	1.608E+1
-6.050E-1	7.620E+0	1.611E+1
-6.017E-1	7.730E+0	1.625E+1
-6.017E-1	7.649E+0	1.608E+1
-6.082E-1	7.695E+0	1.622E+1
-6.050E-1	7.708E+0	1.611E+1
-6.017E-1	7.601E+0	1.604E+1
-6.017E-1	7.597E+0	1.607E+1
-6.098E-1	7.555E+0	1.610E+1
-6.066E-1	7.675E+0	1.608E+1
-6.017E-1	7.691E+0	1.615E+1
-6.033E-1	7.708E+0	1.613E+1
-6.050E-1	7.646E+0	1.608E+1
-6.066E-1	7.555E+0	1.602E+1
-6.050E-1	7.640E+0	1.601E+1
-6.017E-1	7.662E+0	1.615E+1
-6.066E-1	7.640E+0	1.597E+1
-6.066E-1	7.562E+0	1.617E+1
-5.985E-1	7.672E+0	1.624E+1
-6.050E-1	7.643E+0	1.634E+1
-6.082E-1	7.685E+0	1.609E+1
-6.066E-1	7.678E+0	1.614E+1
-6.001E-1	7.701E+0	1.616E+1
-6.050E-1	7.614E+0	1.614E+1
-6.082E-1	7.630E+0	1.613E+1
-6.050E-1	7.682E+0	1.607E+1
-6.001E-1	7.597E+0	1.614E+1
-6.017E-1	7.614E+0	1.620E+1
-6.050E-1	7.643E+0	1.619E+1
-6.050E-1	7.607E+0	1.612E+1
-6.001E-1	7.630E+0	1.615E+1
-6.033E-1	7.640E+0	1.619E+1
-6.050E-1	7.601E+0	1.621E+1
-6.017E-1	7.704E+0	1.613E+1
-6.017E-1	7.604E+0	1.603E+1
-6.017E-1	7.740E+0	1.617E+1
-6.050E-1	7.685E+0	1.617E+1
-6.066E-1	7.545E+0	1.596E+1
-5.985E-1	7.724E+0	1.610E+1
-6.017E-1	7.594E+0	1.615E+1
-6.066E-1	7.594E+0	1.588E+1
-6.066E-1	7.653E+0	1.626E+1
-6.001E-1	7.597E+0	1.620E+1
-6.001E-1	7.740E+0	1.627E+1
-6.082E-1	7.614E+0	1.612E+1
-6.050E-1	7.659E+0	1.595E+1
-5.985E-1	7.662E+0	1.609E+1
-6.033E-1	7.597E+0	1.614E+1
-6.082E-1	7.659E+0	1.602E+1
-6.066E-1	7.666E+0	1.611E+1
-6.001E-1	7.750E+0	1.612E+1
-6.050E-1	7.708E+0	1.605E+1
-6.050E-1	7.533E+0	1.607E+1
-6.033E-1	7.643E+0	1.608E+1
-6.033E-1	7.562E+0	1.603E+1
-6.033E-1	7.617E+0	1.618E+1
-6.082E-1	7.763E+0	1.627E+1
-6.066E-1	7.627E+0	1.599E+1
-6.033E-1	7.536E+0	1.601E+1
-6.001E-1	7.575E+0	1.603E+1
-6.050E-1	7.536E+0	1.625E+1
-6.033E-1	7.484E+0	1.619E+1
-6.033E-1	7.646E+0	1.615E+1
-6.017E-1	7.552E+0	1.621E+1
-6.033E-1	7.701E+0	1.606E+1
-6.050E-1	7.643E+0	1.617E+1
-6.017E-1	7.620E+0	1.609E+1
-6.033E-1	7.536E+0	1.617E+1
-6.066E-1	7.711E+0	1.604E+1
-6.033E-1	7.714E+0	1.620E+1
-6.033E-1	7.695E+0	1.606E+1
-6.001E-1	7.594E+0	1.621E+1
-6.066E-1	7.669E+0	1.609E+1
-6.066E-1	7.623E+0	1.611E+1
-6.017E-1	7.721E+0	1.613E+1
-6.066E-1	7.666E+0	1.601E+1
-6.082E-1	7.678E+0	1.608E+1
-6.066E-1	7.565E+0	1.607E+1
-6.033E-1	7.672E+0	1.608E+1
-6.033E-1	7.571E+0	1.608E+1
-6.050E-1	7.584E+0	1.602E+1
-6.066E-1	7.698E+0	1.610E+1
-6.001E-1	7.575E+0	1.610E+1
-6.050E-1	7.617E+0	1.615E+1
-6.066E-1	7.558E+0	1.615E+1
-6.082E-1	7.640E+0	1.611E+1
-6.017E-1	7.497E+0	1.616E+1
-6.017E-1	7.656E+0	1.622E+1
-6.050E-1	7.581E+0	1.603E+1
-6.050E-1	7.636E+0	1.619E+1
-5.985E-1	7.721E+0	1.609E+1
-6.033E-1	7.620E+0	1.594E+1
-6.082E-1	7.649E+0	1.615E+1
-6.066E-1	7.614E+0	1.617E+1
-6.033E-1	7.490E+0	1.595E+1
-6.050E-1	7.711E+0	1.623E+1
-6.082E-1	7.623E+0	1.611E+1
-6.066E-1	7.633E+0	1.620E+1
-6.033E-1	7.571E+0	1.608E+1
-6.017E-1	7.533E+0	1.616E+1
-6.066E-1	7.461E+0	1.611E+1
-6.066E-1	7.584E+0	1.606E+1
-6.033E-1	7.617E+0	1.608E+1
-6.017E-1	7.562E+0	1.624E+1
-6.066E-1	7.646E+0	1.606E+1
-6.050E-1	7.656E+0	1.612E+1
-6.033E-1	7.591E+0	1.614E+1
-6.033E-1	7.623E+0	1.609E+1
-6.098E-1	7.545E+0	1.602E+1
-6.050E-1	7.565E+0	1.614E+1
-6.001E-1	7.604E+0	1.624E+1
-6.017E-1	7.643E+0	1.602E+1
-6.098E-1	7.734E+0	1.613E+1
-6.066E-1	7.623E+0	1.615E+1
-6.017E-1	7.636E+0	1.603E+1
-6.001E-1	7.714E+0	1.618E+1
-6.066E-1	7.620E+0	1.615E+1
-6.050E-1	7.649E+0	1.609E+1
-6.001E-1	7.675E+0	1.607E+1
-6.017E-1	7.666E+0	1.627E+1
-6.082E-1	7.643E+0	1.614E+1
-6.066E-1	7.701E+0	1.611E+1
-5.985E-1	7.604E+0	1.598E+1
-6.050E-1	7.649E+0	1.612E+1
-6.082E-1	7.640E+0	1.612E+1
-6.066E-1	7.588E+0	1.609E+1
-6.001E-1	7.627E+0	1.602E+1
-6.033E-1	7.675E+0	1.613E+1
-6.066E-1	7.656E+0	1.613E+1
-6.050E-1	7.627E+0	1.620E+1
-6.001E-1	7.711E+0	1.605E+1
-6.033E-1	7.545E+0	1.615E+1
-6.050E-1	7.623E+0	1.605E+1
-6.050E-1	7.708E+0	1.600E+1
-6.017E-1	7.581E+0	1.605E+1
-6.017E-1	7.666E+0	1.610E+1
-6.050E-1	7.646E+0	1.611E+1
-6.066E-1	7.672E+0	1.623E+1
-6.033E-1	7.760E+0	1.626E+1
-6.033E-1	7.649E+0	1.622E+1
-6.066E-1	7.743E+0	1.606E+1
-6.066E-1	7.591E+0	1.601E+1
-6.033E-1	7.649E+0	1.606E+1
-6.017E-1	7.497E+0	1.603E+1
-6.066E-1	7.640E+0	1.609E+1
-6.066E-1	7.607E+0	1.611E+1
-6.017E-1	7.591E+0	1.599E+1
-6.066E-1	7.646E+0	1.612E+1
-6.066E-1	7.672E+0	1.606E+1
-6.066E-1	7.571E+0	1.622E+1
-6.001E-1	7.500E+0	1.616E+1
-6.033E-1	7.691E+0	1.590E+1
-6.066E-1	7.542E+0	1.606E+1
-6.050E-1	7.623E+0	1.601E+1
-6.001E-1	7.656E+0	1.618E+1
-6.001E-1	7.526E+0	1.606E+1
-6.066E-1	7.649E+0	1.603E+1
-6.098E-1	7.455E+0	1.615E+1
-5.985E-1	7.640E+0	1.619E+1
-5.985E-1	7.640E+0	1.599E+1
-6.082E-1	7.597E+0	1.608E+1
-6.033E-1	7.662E+0	1.610E+1
-6.001E-1	7.594E+0	1.612E+1
-6.001E-1	7.682E+0	1.619E+1
-6.033E-1	7.685E+0	1.611E+1
-6.033E-1	7.708E+0	1.605E+1
-6.033E-1	7.558E+0	1.622E+1
-6.001E-1	7.604E+0	1.612E+1
-6.033E-1	7.691E+0	1.616E+1
-6.033E-1	7.724E+0	1.611E+1
-6.001E-1	7.704E+0	1.605E+1
-5.952E-1	7.597E+0	1.623E+1
-6.066E-1	7.743E+0	1.601E+1
-6.066E-1	7.584E+0	1.589E+1
-6.001E-1	7.562E+0	1.597E+1
-6.001E-1	7.659E+0	1.606E+1
-6.066E-1	7.520E+0	1.609E+1
-6.066E-1	7.601E+0	1.597E+1
-6.017E-1	7.711E+0	1.601E+1
-6.001E-1	7.523E+0	1.605E+1
-6.050E-1	7.659E+0	1.617E+1
-6.066E-1	7.649E+0	1.597E+1
-5.968E-1	7.653E+0	1.591E+1
-6.017E-1	7.536E+0	1.616E+1
-6.050E-1	7.643E+0	1.609E+1
-6.050E-1	7.704E+0	1.622E+1
-6.001E-1	7.714E+0	1.615E+1
-6.001E-1	7.610E+0	1.613E+1
-6.050E-1	7.620E+0	1.611E+1
-6.066E-1	7.604E+0	1.611E+1
-6.033E-1	7.594E+0	1.631E+1
-6.001E-1	7.627E+0	1.617E+1
-6.098E-1	7.607E+0	1.624E+1
-6.050E-1	7.610E+0	1.614E+1
-5.985E-1	7.737E+0	1.618E+1
-6.001E-1	7.682E+0	1.622E+1
-6.050E-1	7.640E+0	1.606E+1
-6.033E-1	7.708E+0	1.618E+1
-6.017E-1	7.623E+0	1.617E+1
-6.017E-1	7.678E+0	1.614E+1
-6.050E-1	7.640E+0	1.609E+1
-6.033E-1	7.691E+0	1.613E+1
-6.033E-1	7.662E+0	1.608E+1
-6.001E-1	7.539E+0	1.600E+1
-6.082E-1	7.666E+0	1.625E+1
-6.066E-1	7.601E+0	1.593E+1
-5.985E-1	7.575E+0	1.599E+1
-6.017E-1	7.656E+0	1.601E+1
-6.082E-1	7.756E+0	1.617E+1
-6.082E-1	7.643E+0	1.614E+1
-6.001E-1	7.685E+0	1.618E+1
-6.001E-1	7.678E+0	1.615E+1
-6.066E-1	7.678E+0	1.600E+1
-6.050E-1	7.575E+0	1.603E+1
-5.985E-1	7.659E+0	1.615E+1
-6.001E-1	7.653E+0	1.618E+1
-6.066E-1	7.698E+0	1.604E+1
-6.050E-1	7.533E+0	1.620E+1
-6.001E-1	7.497E+0	1.624E+1
-6.017E-1	7.536E+0	1.616E+1
-6.017E-1	7.568E+0	1.599E+1
-6.033E-1	7.591E+0	1.599E+1
-6.001E-1	7.643E+0	1.612E+1
-6.017E-1	7.695E+0	1.615E+1
-6.050E-1	7.610E+0	1.612E+1
-6.050E-1	7.604E+0	1.608E+1
-6.001E-1	7.575E+0	1.601E+1
-5.985E-1	7.597E+0	1.623E+1
-6.066E-1	7.643E+0	1.606E+1
-6.050E-1	7.724E+0	1.622E+1
-6.017E-1	7.636E+0	1.603E+1
-5.968E-1	7.623E+0	1.613E+1
-6.066E-1	7.662E+0	1.603E+1
-6.066E-1	7.691E+0	1.615E+1
-5.968E-1	7.789E+0	1.607E+1
-5.968E-1	7.617E+0	1.608E+1
-6.050E-1	7.675E+0	1.599E+1
-6.050E-1	7.672E+0	1.618E+1
-5.985E-1	7.536E+0	1.612E+1
-5.985E-1	7.698E+0	1.622E+1
-6.017E-1	7.601E+0	1.609E+1
-6.033E-1	7.685E+0	1.613E+1
-5.985E-1	7.536E+0	1.611E+1
-5.968E-1	7.659E+0	1.610E+1
-6.017E-1	7.607E+0	1.616E+1
-6.017E-1	7.620E+0	1.612E+1
-5.985E-1	7.636E+0	1.602E+1
-5.985E-1	7.698E+0	1.633E+1
-6.017E-1	7.640E+0	1.626E+1
-6.017E-1	7.646E+0	1.599E+1
-5.985E-1	7.604E+0	1.615E+1
-6.001E-1	7.610E+0	1.612E+1
-6.033E-1	7.649E+0	1.604E+1
-6.050E-1	7.575E+0	1.619E+1
-5.968E-1	7.614E+0	1.611E+1
-5.968E-1	7.633E+0	1.601E+1
-6.033E-1	7.643E+0	1.597E+1
-6.033E-1	7.601E+0	1.615E+1
-5.968E-1	7.779E+0	1.612E+1
-5.985E-1	7.636E+0	1.596E+1
-6.050E-1	7.552E+0	1.599E+1
-6.017E-1	7.750E+0	1.604E+1
-6.033E-1	7.662E+0	1.613E+1
-6.001E-1	7.584E+0	1.614E+1
-6.050E-1	7.646E+0	1.595E+1
-6.033E-1	7.594E+0	1.614E+1
-5.968E-1	7.607E+0	1.609E+1
-6.001E-1	7.653E+0	1.604E+1
-6.050E-1	7.588E+0	1.612E+1
-6.050E-1	7.721E+0	1.610E+1
-5.985E-1	7.545E+0	1.618E+1
-5.968E-1	7.708E+0	1.614E+1
-6.017E-1	7.623E+0	1.629E+1
-6.033E-1	7.607E+0	1.597E+1
-5.968E-1	7.698E+0	1.620E+1
-6.001E-1	7.539E+0	1.621E+1
-6.050E-1	7.584E+0	1.617E+1
-6.017E-1	7.721E+0	1.612E+1
-5.952E-1	7.640E+0	1.620E+1
-5.985E-1	7.549E+0	1.612E+1
-6.033E-1	7.571E+0	1.621E+1
-6.017E-1	7.581E+0	1.609E+1
-5.968E-1	7.545E+0	1.616E+1
-6.033E-1	7.643E+0	1.620E+1
-6.050E-1	7.610E+0	1.604E+1
-6.050E-1	7.614E+0	1.609E+1
-5.985E-1	7.630E+0	1.607E+1
-6.001E-1	7.627E+0	1.604E+1
-6.033E-1	7.653E+0	1.609E+1
-6.033E-1	7.607E+0	1.601E+1
-5.985E-1	7.614E+0	1.619E+1
-6.033E-1	7.617E+0	1.597E+1
-6.033E-1	7.601E+0	1.630E+1
-6.033E-1	7.659E+0	1.618E+1
-6.001E-1	7.588E+0	1.601E+1
-5.985E-1	7.666E+0	1.601E+1
-6.050E-1	7.552E+0	1.596E+1
-6.066E-1	7.575E+0	1.613E+1
-6.017E-1	7.588E+0	1.619E+1
-6.017E-1	7.565E+0	1.617E+1
-6.017E-1	7.672E+0	1.607E+1
-6.033E-1	7.662E+0	1.602E+1
-6.017E-1	7.662E+0	1.608E+1
-6.001E-1	7.630E+0	1.617E+1
-6.050E-1	7.614E+0	1.616E+1
-6.033E-1	7.545E+0	1.611E+1
-6.017E-1	7.662E+0	1.608E+1
-5.985E-1	7.704E+0	1.620E+1
-6.033E-1	7.584E+0	1.628E+1
-6.082E-1	7.653E+0	1.614E+1
-6.001E-1	7.666E+0	1.612E+1
-6.001E-1	7.691E+0	1.626E+1
-6.082E-1	7.678E+0	1.621E+1
-6.033E-1	7.533E+0	1.621E+1
-6.033E-1	7.607E+0	1.610E+1
-6.001E-1	7.633E+0	1.610E+1
-6.033E-1	7.568E+0	1.608E+1
-6.050E-1	7.607E+0	1.612E+1
-6.017E-1	7.591E+0	1.596E+1
-6.033E-1	7.588E+0	1.601E+1
-6.066E-1	7.636E+0	1.613E+1
-6.050E-1	7.597E+0	1.620E+1
-6.001E-1	7.643E+0	1.606E+1
-5.985E-1	7.614E+0	1.604E+1
-6.066E-1	7.649E+0	1.607E+1
-6.050E-1	7.617E+0	1.612E+1
-6.001E-1	7.620E+0	1.614E+1
-6.033E-1	7.714E+0	1.604E+1
-6.066E-1	7.691E+0	1.616E+1
-6.033E-1	7.669E+0	1.601E+1
-6.001E-1	7.630E+0	1.614E+1
-6.017E-1	7.653E+0	1.617E+1
-6.050E-1	7.529E+0	1.613E+1
-6.033E-1	7.656E+0	1.623E+1
-6.001E-1	7.643E+0	1.604E+1
-6.017E-1	7.643E+0	1.605E+1
-6.017E-1	7.643E+0	1.606E+1
-6.033E-1	7.614E+0	1.606E+1
-6.001E-1	7.643E+0	1.622E+1
-6.001E-1	7.633E+0	1.611E+1
-5.985E-1	7.558E+0	1.619E+1
-6.066E-1	7.571E+0	1.612E+1
-5.985E-1	7.640E+0	1.610E+1
-5.985E-1	7.724E+0	1.611E+1
-6.050E-1	7.740E+0	1.612E+1
-6.050E-1	7.643E+0	1.591E+1
-5.985E-1	7.597E+0	1.617E+1
-6.017E-1	7.643E+0	1.616E+1
-6.050E-1	7.623E+0	1.616E+1
-6.050E-1	7.730E+0	1.609E+1
-5.968E-1	7.730E+0	1.608E+1
-6.001E-1	7.623E+0	1.627E+1
-6.050E-1	7.594E+0	1.612E+1
-6.050E-1	7.675E+0	1.620E+1
-6.001E-1	7.640E+0	1.619E+1
-6.001E-1	7.756E+0	1.608E+1
-6.066E-1	7.481E+0	1.609E+1
-6.001E-1	7.568E+0	1.608E+1
-6.001E-1	7.675E+0	1.613E+1
-5.968E-1	7.653E+0	1.599E+1
-6.033E-1	7.643E+0	1.604E+1
-6.033E-1	7.633E+0	1.618E+1
-5.985E-1	7.604E+0	1.616E+1
-6.001E-1	7.698E+0	1.620E+1
-6.017E-1	7.717E+0	1.607E+1
-6.017E-1	7.597E+0	1.615E+1
-5.985E-1	7.594E+0	1.587E+1
-5.985E-1	7.562E+0	1.604E+1
-6.033E-1	7.704E+0	1.632E+1
-6.033E-1	7.627E+0	1.616E+1
-5.968E-1	7.675E+0	1.623E+1
-6.017E-1	7.636E+0	1.613E+1
-6.050E-1	7.734E+0	1.621E+1
-6.033E-1	7.526E+0	1.608E+1
-5.985E-1	7.562E+0	1.608E+1
-6.017E-1	7.675E+0	1.613E+1
-6.066E-1	7.591E+0	1.617E+1
-6.050E-1	7.669E+0	1.610E+1
-5.985E-1	7.695E+0	1.608E+1
-5.985E-1	7.649E+0	1.615E+1
-6.066E-1	7.620E+0	1.612E+1
-6.066E-1	7.526E+0	1.618E+1
-5.985E-1	7.666E+0	1.609E+1
-6.017E-1	7.610E+0	1.603E+1
-6.050E-1	7.581E+0	1.591E+1
-6.050E-1	7.714E+0	1.600E+1
-6.001E-1	7.640E+0	1.603E+1
-6.017E-1	7.633E+0	1.614E+1
-6.050E-1	7.669E+0	1.617E+1
-6.050E-1	7.610E+0	1.605E+1
-5.985E-1	7.607E+0	1.615E+1
-5.985E-1	7.620E+0	1.610E+1
-6.033E-1	7.669E+0	1.605E+1
-6.050E-1	7.688E+0	1.604E+1
-6.017E-1	7.575E+0	1.615E+1
-6.017E-1	7.597E+0	1.624E+1
-6.066E-1	7.740E+0	1.599E+1
-6.050E-1	7.666E+0	1.620E+1
-6.017E-1	7.490E+0	1.628E+1
-5.985E-1	7.607E+0	1.618E+1
-6.050E-1	7.740E+0	1.619E+1
-6.033E-1	7.636E+0	1.595E+1
-5.985E-1	7.484E+0	1.613E+1
-5.985E-1	7.672E+0	1.623E+1
-6.017E-1	7.669E+0	1.623E+1
-6.033E-1	7.555E+0	1.626E+1
-6.001E-1	7.601E+0	1.607E+1
-6.001E-1	7.588E+0	1.607E+1
-6.050E-1	7.627E+0	1.618E+1
-6.033E-1	7.659E+0	1.623E+1
-5.968E-1	7.646E+0	1.595E+1
-5.968E-1	7.627E+0	1.613E+1
-6.050E-1	7.620E+0	1.625E+1
-6.050E-1	7.678E+0	1.619E+1
-5.968E-1	7.523E+0	1.602E+1
-6.017E-1	7.620E+0	1.634E+1
-6.066E-1	7.666E+0	1.632E+1
-6.033E-1	7.623E+0	1.615E+1
-6.001E-1	7.536E+0	1.614E+1
-5.985E-1	7.649E+0	1.622E+1
-6.066E-1	7.633E+0	1.607E+1
-6.033E-1	7.704E+0	1.599E+1
-6.001E-1	7.594E+0	1.614E+1
-6.001E-1	7.604E+0	1.603E+1
-6.033E-1	7.565E+0	1.608E+1
-6.050E-1	7.630E+0	1.606E+1
-5.985E-1	7.627E+0	1.603E+1
-6.001E-1	7.675E+0	1.607E+1
-6.066E-1	7.630E+0	1.599E+1
-6.050E-1	7.688E+0	1.611E+1
-5.985E-1	7.704E+0	1.611E+1
-6.001E-1	7.646E+0	1.612E+1
-6.033E-1	7.591E+0	1.610E+1
-6.033E-1	7.578E+0	1.591E+1
-6.017E-1	7.610E+0	1.605E+1
-6.050E-1	7.568E+0	1.605E+1
-6.050E-1	7.704E+0	1.621E+1
-6.050E-1	7.565E+0	1.617E+1
-6.033E-1	7.597E+0	1.618E+1
-6.017E-1	7.656E+0	1.611E+1
-6.050E-1	7.571E+0	1.616E+1
-6.066E-1	7.685E+0	1.624E+1
-6.033E-1	7.510E+0	1.610E+1
-6.001E-1	7.649E+0	1.622E+1
-6.050E-1	7.620E+0	1.629E+1
-6.033E-1	7.721E+0	1.611E+1
-5.985E-1	7.675E+0	1.622E+1
-5.968E-1	7.740E+0	1.624E+1
-6.033E-1	7.620E+0	1.599E+1
-6.066E-1	7.597E+0	1.606E+1
-6.001E-1	7.678E+0	1.604E+1
-6.017E-1	7.721E+0	1.604E+1
-6.017E-1	7.666E+0	1.608E+1
-6.066E-1	7.588E+0	1.603E+1
-6.033E-1	7.678E+0	1.627E+1
-5.968E-1	7.617E+0	1.599E+1
-6.033E-1	7.620E+0	1.629E+1
-6.050E-1	7.740E+0	1.613E+1
-5.985E-1	7.666E+0	1.617E+1
-6.001E-1	7.565E+0	1.610E+1
-6.050E-1	7.575E+0	1.608E+1
-6.082E-1	7.646E+0	1.608E+1
-6.001E-1	7.659E+0	1.608E+1
-6.017E-1	7.636E+0	1.624E+1
-6.050E-1	7.575E+0	1.599E+1
-6.066E-1	7.516E+0	1.604E+1
-6.017E-1	7.630E+0	1.615E+1
-5.968E-1	7.568E+0	1.612E+1
-6.033E-1	7.711E+0	1.609E+1
-6.017E-1	7.552E+0	1.608E+1
-6.033E-1	7.721E+0	1.621E+1
-6.001E-1	7.646E+0	1.607E+1
-6.033E-1	7.666E+0	1.603E+1
-6.050E-1	7.691E+0	1.610E+1
-6.001E-1	7.659E+0	1.614E+1
-5.968E-1	7.571E+0	1.622E+1
-6.033E-1	7.594E+0	1.608E+1
-6.033E-1	7.578E+0	1.598E+1
-6.033E-1	7.630E+0	1.599E+1
-5.985E-1	7.581E+0	1.619E+1
-6.050E-1	7.688E+0	1.610E+1
-6.050E-1	7.682E+0	1.597E+1
-6.001E-1	7.666E+0	1.615E+1
-6.017E-1	7.610E+0	1.627E+1
-6.050E-1	7.513E+0	1.598E+1
-6.033E-1	7.630E+0	1.613E+1
-6.017E-1	7.610E+0	1.626E+1
-6.017E-1	7.698E+0	1.613E+1
-6.050E-1	7.617E+0	1.615E+1
-6.066E-1	7.591E+0	1.606E+1
-6.001E-1	7.688E+0	1.598E+1
-6.033E-1	7.769E+0	1.603E+1
-6.033E-1	7.588E+0	1.616E+1
-6.050E-1	7.549E+0	1.614E+1
-6.001E-1	7.685E+0	1.620E+1
-6.001E-1	7.594E+0	1.607E+1
-6.033E-1	7.708E+0	1.607E+1
-6.033E-1	7.568E+0	1.609E+1
-5.985E-1	7.643E+0	1.613E+1
-6.001E-1	7.740E+0	1.613E+1
-6.017E-1	7.610E+0	1.614E+1
-6.050E-1	7.678E+0	1.608E+1
-5.985E-1	7.636E+0	1.614E+1
-6.001E-1	7.620E+0	1.611E+1
-6.050E-1	7.623E+0	1.622E+1
-6.066E-1	7.575E+0	1.600E+1
-5.968E-1	7.633E+0	1.599E+1
-5.985E-1	7.633E+0	1.611E+1
-6.033E-1	7.646E+0	1.616E+1
-6.033E-1	7.588E+0	1.606E+1
-5.985E-1	7.604E+0	1.616E+1
-5.952E-1	7.623E+0	1.608E+1
-6.033E-1	7.704E+0	1.607E+1
-6.033E-1	7.698E+0	1.613E+1
-6.017E-1	7.669E+0	1.607E+1
-5.985E-1	7.584E+0	1.621E+1
-6.017E-1	7.604E+0	1.602E+1
-6.050E-1	7.571E+0	1.623E+1
-5.985E-1	7.627E+0	1.613E+1
-5.985E-1	7.578E+0	1.612E+1
-6.033E-1	7.630E+0	1.609E+1
-6.050E-1	7.669E+0	1.615E+1
-6.001E-1	7.691E+0	1.603E+1
-6.001E-1	7.588E+0	1.601E+1
-6.050E-1	7.685E+0	1.599E+1
-6.033E-1	7.646E+0	1.606E+1
-6.001E-1	7.604E+0	1.615E+1
-6.033E-1	7.662E+0	1.602E+1
-6.033E-1	7.581E+0	1.600E+1
-6.017E-1	7.552E+0	1.621E+1
-5.985E-1	7.708E+0	1.615E+1
-5.968E-1	7.656E+0	1.613E+1
-6.050E-1	7.568E+0	1.619E+1
-6.001E-1	7.675E+0	1.604E+1
-6.017E-1	7.578E+0	1.627E+1
-6.001E-1	7.669E+0	1.614E+1
-6.033E-1	7.571E+0	1.616E+1
-6.066E-1	7.552E+0	1.613E+1
-6.001E-1	7.711E+0	1.604E+1
-6.001E-1	7.688E+0	1.611E+1
-6.050E-1	7.549E+0	1.619E+1
-6.082E-1	7.630E+0	1.603E+1
-6.001E-1	7.601E+0	1.613E+1
-6.001E-1	7.620E+0	1.617E+1
-6.050E-1	7.678E+0	1.609E+1
-6.033E-1	7.520E+0	1.604E+1
-6.001E-1	7.672E+0	1.596E+1
-6.001E-1	7.588E+0	1.604E+1
-6.082E-1	7.659E+0	1.609E+1
-6.066E-1	7.760E+0	1.605E+1
-5.985E-1	7.675E+0	1.616E+1
-5.968E-1	7.678E+0	1.620E+1
-6.001E-1	7.597E+0	1.606E+1
-6.050E-1	7.763E+0	1.602E+1
-6.001E-1	7.620E+0	1.621E+1
-6.001E-1	7.552E+0	1.610E+1
-6.033E-1	7.581E+0	1.619E+1
-6.050E-1	7.717E+0	1.614E+1
-6.001E-1	7.607E+0	1.610E+1
-6.001E-1	7.685E+0	1.620E+1
-6.017E-1	7.653E+0	1.602E+1
-6.017E-1	7.623E+0	1.615E+1
-6.017E-1	7.552E+0	1.603E+1
-5.985E-1	7.653E+0	1.619E+1
-6.050E-1	7.653E+0	1.627E+1
-6.050E-1	7.636E+0	1.620E+1
-6.017E-1	7.555E+0	1.605E+1
-5.968E-1	7.630E+0	1.618E+1
-6.033E-1	7.620E+0	1.618E+1
-6.066E-1	7.562E+0	1.604E+1
-5.985E-1	7.649E+0	1.609E+1
-5.968E-1	7.610E+0	1.609E+1
-5.985E-1	7.636E+0	1.612E+1
-6.017E-1	7.672E+0	1.618E+1
-5.952E-1	7.630E+0	1.613E+1
-5.985E-1	7.623E+0	1.609E+1
-6.017E-1	7.610E+0	1.609E+1
-6.050E-1	7.578E+0	1.618E+1
-5.985E-1	7.604E+0	1.612E+1
-5.952E-1	7.636E+0	1.610E+1
-6.017E-1	7.594E+0	1.632E+1
-6.017E-1	7.750E+0	1.613E+1
-5.985E-1	7.588E+0	1.596E+1
-5.985E-1	7.627E+0	1.612E+1
-6.001E-1	7.575E+0	1.603E+1
-6.033E-1	7.597E+0	1.604E+1
-5.968E-1	7.591E+0	1.617E+1
-5.985E-1	7.594E+0	1.614E+1
-6.033E-1	7.691E+0	1.594E+1
-6.017E-1	7.620E+0	1.610E+1
-6.001E-1	7.614E+0	1.612E+1
-5.985E-1	7.643E+0	1.599E+1
-6.001E-1	7.523E+0	1.603E+1
-6.017E-1	7.555E+0	1.623E+1
-5.985E-1	7.753E+0	1.610E+1
-5.968E-1	7.691E+0	1.615E+1
-6.050E-1	7.633E+0	1.592E+1
-6.033E-1	7.487E+0	1.615E+1
-5.985E-1	7.666E+0	1.606E+1
-5.968E-1	7.666E+0	1.620E+1
-6.033E-1	7.708E+0	1.607E+1
-6.033E-1	7.614E+0	1.634E+1
-5.968E-1	7.698E+0	1.613E+1
-5.968E-1	7.727E+0	1.608E+1
-6.050E-1	7.649E+0	1.615E+1
-6.033E-1	7.786E+0	1.622E+1
-6.001E-1	7.558E+0	1.608E+1
-5.985E-1	7.594E+0	1.616E+1
-6.033E-1	7.659E+0	1.608E+1
-6.033E-1	7.669E+0	1.610E+1
-6.001E-1	7.581E+0	1.605E+1
-5.952E-1	7.617E+0	1.611E+1
-5.985E-1	7.620E+0	1.612E+1
-6.050E-1	7.617E+0	1.598E+1
-5.968E-1	7.659E+0	1.626E+1
-5.985E-1	7.584E+0	1.617E+1
-6.017E-1	7.597E+0	1.613E+1
-6.017E-1	7.649E+0	1.620E+1
[truncated: 93,947 more rows]
