# Supplementary material for: Improved ANAP incorporation and VCF analysis reveal details of P2X7 current facilitation and a limited conformational interplay between ATP binding and the intracellular ballast domain
Source: eLife. 2023 Jan 4;12:e82479. doi: 10.7554/eLife.82479 (PMC9859053; doi:10.7554/eLife.82479)
Supplement: Figure 3—figure supplement 3—source data 2. [file elife-82479-fig3-figsupp3-data2.zip › Figure-3_figure-supplement-3_source-data-2/DeltaCys-constructs/l24/04.csv]

-3.552E-1	4.068E+0	7.562E+0
-3.568E-1	4.065E+0	7.539E+0
-3.536E-1	4.055E+0	7.695E+0
-3.568E-1	4.065E+0	7.636E+0
-3.584E-1	3.948E+0	7.442E+0
-3.536E-1	4.052E+0	7.568E+0
-3.552E-1	3.984E+0	7.549E+0
-3.536E-1	4.100E+0	7.643E+0
-3.552E-1	4.006E+0	7.571E+0
-3.536E-1	4.039E+0	7.588E+0
-3.536E-1	4.026E+0	7.581E+0
-3.536E-1	4.071E+0	7.691E+0
-3.568E-1	3.980E+0	7.536E+0
-3.568E-1	4.003E+0	7.721E+0
-3.584E-1	3.961E+0	7.533E+0
-3.584E-1	4.039E+0	7.578E+0
-3.552E-1	4.068E+0	7.503E+0
-3.552E-1	4.049E+0	7.617E+0
-3.584E-1	4.003E+0	7.571E+0
-3.568E-1	4.036E+0	7.578E+0
-3.552E-1	4.126E+0	7.588E+0
-3.536E-1	4.016E+0	7.545E+0
-3.568E-1	4.029E+0	7.588E+0
-3.584E-1	4.049E+0	7.565E+0
-3.552E-1	3.958E+0	7.633E+0
-3.552E-1	4.023E+0	7.584E+0
-3.568E-1	4.143E+0	7.627E+0
-3.584E-1	4.003E+0	7.672E+0
-3.552E-1	4.039E+0	7.461E+0
-3.568E-1	4.058E+0	7.614E+0
-3.584E-1	4.074E+0	7.643E+0
-3.568E-1	4.010E+0	7.623E+0
-3.552E-1	3.971E+0	7.623E+0
-3.552E-1	4.074E+0	7.636E+0
-3.568E-1	4.055E+0	7.591E+0
-3.617E-1	4.003E+0	7.529E+0
-3.568E-1	4.113E+0	7.662E+0
-3.552E-1	4.013E+0	7.636E+0
-3.568E-1	3.990E+0	7.607E+0
-3.584E-1	4.042E+0	7.542E+0
-3.568E-1	4.104E+0	7.607E+0
-3.519E-1	4.068E+0	7.640E+0
-3.568E-1	4.097E+0	7.682E+0
-3.600E-1	4.081E+0	7.614E+0
-3.519E-1	4.049E+0	7.653E+0
-3.552E-1	3.993E+0	7.571E+0
-3.568E-1	3.919E+0	7.578E+0
-3.584E-1	4.019E+0	7.523E+0
-3.584E-1	4.029E+0	7.507E+0
-3.568E-1	4.049E+0	7.682E+0
-3.584E-1	4.061E+0	7.623E+0
-3.568E-1	3.945E+0	7.640E+0
-3.584E-1	4.039E+0	7.623E+0
-3.552E-1	4.100E+0	7.627E+0
-3.552E-1	4.068E+0	7.552E+0
-3.584E-1	4.026E+0	7.578E+0
-3.584E-1	4.013E+0	7.698E+0
-3.552E-1	4.036E+0	7.568E+0
-3.536E-1	3.967E+0	7.571E+0
-3.584E-1	4.061E+0	7.614E+0
-3.552E-1	3.984E+0	7.529E+0
-3.568E-1	4.061E+0	7.627E+0
-3.552E-1	4.042E+0	7.740E+0
-3.536E-1	4.087E+0	7.558E+0
-3.552E-1	4.036E+0	7.558E+0
-3.552E-1	4.061E+0	7.575E+0
-3.552E-1	4.023E+0	7.565E+0
-3.552E-1	4.113E+0	7.481E+0
-3.568E-1	4.042E+0	7.646E+0
-3.536E-1	4.006E+0	7.636E+0
-3.568E-1	4.058E+0	7.507E+0
-3.568E-1	4.019E+0	7.588E+0
-3.568E-1	4.068E+0	7.627E+0
-3.552E-1	4.052E+0	7.516E+0
-3.600E-1	4.045E+0	7.584E+0
-3.600E-1	4.058E+0	7.558E+0
-3.552E-1	4.003E+0	7.659E+0
-3.536E-1	3.997E+0	7.636E+0
-3.584E-1	3.964E+0	7.575E+0
-3.584E-1	4.097E+0	7.578E+0
-3.584E-1	4.029E+0	7.520E+0
-3.536E-1	4.061E+0	7.549E+0
-3.568E-1	4.016E+0	7.552E+0
-3.568E-1	4.045E+0	7.562E+0
-3.584E-1	3.916E+0	7.584E+0
-3.568E-1	4.032E+0	7.545E+0
-3.568E-1	4.045E+0	7.630E+0
-3.600E-1	4.013E+0	7.461E+0
-3.584E-1	4.029E+0	7.669E+0
-3.568E-1	4.023E+0	7.633E+0
-3.584E-1	4.036E+0	7.481E+0
-3.584E-1	4.016E+0	7.630E+0
-3.568E-1	4.045E+0	7.627E+0
-3.568E-1	4.026E+0	7.607E+0
-3.568E-1	4.107E+0	7.614E+0
-3.568E-1	3.977E+0	7.578E+0
-3.536E-1	4.039E+0	7.614E+0
-3.568E-1	4.052E+0	7.691E+0
-3.552E-1	4.074E+0	7.666E+0
-3.600E-1	4.000E+0	7.555E+0
-3.552E-1	4.039E+0	7.451E+0
-3.552E-1	4.071E+0	7.516E+0
-3.568E-1	4.055E+0	7.675E+0
-3.600E-1	4.036E+0	7.714E+0
-3.568E-1	4.032E+0	7.669E+0
-3.552E-1	4.042E+0	7.649E+0
-3.536E-1	3.961E+0	7.584E+0
-3.600E-1	4.036E+0	7.617E+0
-3.584E-1	4.084E+0	7.633E+0
-3.519E-1	4.084E+0	7.435E+0
-3.552E-1	4.006E+0	7.666E+0
-3.552E-1	4.068E+0	7.627E+0
-3.568E-1	4.000E+0	7.617E+0
-3.552E-1	4.036E+0	7.643E+0
-3.568E-1	3.984E+0	7.633E+0
-3.584E-1	4.074E+0	7.578E+0
-3.568E-1	4.110E+0	7.627E+0
-3.536E-1	4.065E+0	7.711E+0
-3.600E-1	4.042E+0	7.552E+0
-3.584E-1	4.045E+0	7.659E+0
-3.536E-1	4.023E+0	7.575E+0
-3.552E-1	4.068E+0	7.487E+0
-3.584E-1	4.074E+0	7.623E+0
-3.600E-1	4.117E+0	7.669E+0
-3.552E-1	4.065E+0	7.604E+0
-3.536E-1	4.000E+0	7.571E+0
-3.552E-1	4.071E+0	7.659E+0
-3.568E-1	4.110E+0	7.558E+0
-3.584E-1	4.036E+0	7.588E+0
-3.552E-1	4.029E+0	7.620E+0
-3.552E-1	4.091E+0	7.594E+0
-3.584E-1	4.016E+0	7.695E+0
-3.568E-1	4.117E+0	7.549E+0
-3.503E-1	4.013E+0	7.581E+0
-3.568E-1	4.049E+0	7.633E+0
-3.584E-1	4.078E+0	7.588E+0
-3.536E-1	4.107E+0	7.588E+0
-3.568E-1	3.987E+0	7.620E+0
-3.568E-1	4.133E+0	7.526E+0
-3.584E-1	3.980E+0	7.597E+0
-3.552E-1	4.065E+0	7.549E+0
-3.584E-1	4.045E+0	7.507E+0
-3.552E-1	4.104E+0	7.620E+0
-3.584E-1	4.036E+0	7.604E+0
-3.584E-1	4.026E+0	7.620E+0
-3.568E-1	3.974E+0	7.588E+0
-3.568E-1	4.042E+0	7.591E+0
-3.552E-1	4.071E+0	7.601E+0
-3.536E-1	4.013E+0	7.737E+0
-3.584E-1	4.049E+0	7.558E+0
-3.552E-1	4.013E+0	7.500E+0
-3.584E-1	4.049E+0	7.539E+0
-3.552E-1	4.146E+0	7.487E+0
-3.536E-1	4.023E+0	7.662E+0
-3.584E-1	4.016E+0	7.617E+0
-3.568E-1	3.974E+0	7.643E+0
-3.584E-1	4.045E+0	7.565E+0
-3.536E-1	4.091E+0	7.581E+0
-3.584E-1	4.032E+0	7.704E+0
-3.617E-1	4.003E+0	7.604E+0
-3.536E-1	3.922E+0	7.659E+0
-3.568E-1	3.987E+0	7.568E+0
-3.568E-1	3.971E+0	7.529E+0
-3.600E-1	4.039E+0	7.591E+0
-3.552E-1	4.016E+0	7.610E+0
-3.552E-1	4.016E+0	7.640E+0
-3.568E-1	4.042E+0	7.597E+0
-3.568E-1	3.990E+0	7.575E+0
-3.552E-1	4.029E+0	7.584E+0
-3.552E-1	4.087E+0	7.588E+0
-3.552E-1	4.010E+0	7.549E+0
-3.584E-1	4.091E+0	7.695E+0
-3.584E-1	4.036E+0	7.610E+0
-3.519E-1	4.091E+0	7.500E+0
-3.552E-1	4.165E+0	7.584E+0
-3.584E-1	4.016E+0	7.542E+0
-3.568E-1	3.945E+0	7.429E+0
-3.536E-1	4.058E+0	7.656E+0
-3.584E-1	4.052E+0	7.581E+0
-3.584E-1	4.016E+0	7.604E+0
-3.568E-1	4.016E+0	7.533E+0
-3.568E-1	3.967E+0	7.659E+0
-3.552E-1	4.068E+0	7.555E+0
-3.584E-1	4.036E+0	7.630E+0
-3.584E-1	3.993E+0	7.571E+0
-3.536E-1	3.964E+0	7.669E+0
-3.584E-1	4.016E+0	7.627E+0
-3.584E-1	3.997E+0	7.575E+0
-3.552E-1	3.997E+0	7.617E+0
-3.568E-1	4.052E+0	7.601E+0
-3.568E-1	4.049E+0	7.552E+0
-3.584E-1	4.006E+0	7.490E+0
-3.568E-1	4.104E+0	7.662E+0
-3.552E-1	3.987E+0	7.730E+0
-3.568E-1	4.081E+0	7.588E+0
-3.584E-1	4.081E+0	7.601E+0
-3.552E-1	4.026E+0	7.591E+0
-3.552E-1	4.016E+0	7.627E+0
-3.552E-1	4.026E+0	7.659E+0
-3.568E-1	3.961E+0	7.507E+0
-3.552E-1	4.032E+0	7.623E+0
-3.584E-1	4.039E+0	7.617E+0
-3.568E-1	4.036E+0	7.558E+0
-3.600E-1	4.071E+0	7.617E+0
-3.568E-1	4.019E+0	7.623E+0
-3.568E-1	3.971E+0	7.562E+0
-3.584E-1	4.023E+0	7.529E+0
-3.584E-1	3.993E+0	7.643E+0
-3.584E-1	4.032E+0	7.646E+0
-3.552E-1	4.006E+0	7.565E+0
-3.552E-1	4.023E+0	7.565E+0
-3.584E-1	4.045E+0	7.464E+0
-3.568E-1	3.993E+0	7.468E+0
-3.552E-1	4.110E+0	7.520E+0
-3.584E-1	4.091E+0	7.623E+0
-3.584E-1	4.061E+0	7.562E+0
-3.617E-1	4.065E+0	7.607E+0
-3.552E-1	4.084E+0	7.698E+0
-3.584E-1	4.032E+0	7.520E+0
-3.600E-1	4.065E+0	7.552E+0
-3.552E-1	4.078E+0	7.490E+0
-3.536E-1	4.107E+0	7.588E+0
-3.584E-1	4.010E+0	7.484E+0
-3.600E-1	4.058E+0	7.617E+0
-3.584E-1	4.058E+0	7.617E+0
-3.519E-1	4.010E+0	7.640E+0
-3.584E-1	4.036E+0	7.653E+0
-3.600E-1	4.016E+0	7.565E+0
-3.568E-1	4.097E+0	7.578E+0
-3.552E-1	3.993E+0	7.477E+0
-3.568E-1	4.026E+0	7.604E+0
-3.600E-1	4.003E+0	7.607E+0
-3.584E-1	4.061E+0	7.711E+0
-3.552E-1	4.029E+0	7.591E+0
-3.568E-1	4.049E+0	7.536E+0
-3.600E-1	4.058E+0	7.666E+0
-3.552E-1	4.039E+0	7.455E+0
-3.568E-1	3.984E+0	7.646E+0
-3.568E-1	4.036E+0	7.575E+0
-3.600E-1	3.964E+0	7.578E+0
-3.552E-1	4.029E+0	7.578E+0
-3.568E-1	4.003E+0	7.581E+0
-3.584E-1	4.120E+0	7.558E+0
-3.584E-1	4.010E+0	7.649E+0
-3.568E-1	4.016E+0	7.591E+0
-3.568E-1	4.081E+0	7.516E+0
-3.552E-1	3.951E+0	7.633E+0
-3.617E-1	4.045E+0	7.552E+0
-3.584E-1	4.000E+0	7.597E+0
-3.584E-1	4.042E+0	7.591E+0
-3.584E-1	4.029E+0	7.701E+0
-3.584E-1	4.023E+0	7.542E+0
-3.568E-1	4.074E+0	7.555E+0
-3.552E-1	4.026E+0	7.601E+0
-3.584E-1	4.071E+0	7.464E+0
-3.568E-1	4.052E+0	7.565E+0
-3.584E-1	4.003E+0	7.601E+0
-3.568E-1	4.032E+0	7.562E+0
-3.568E-1	4.000E+0	7.685E+0
-3.584E-1	4.068E+0	7.669E+0
-3.568E-1	3.935E+0	7.630E+0
-3.552E-1	4.061E+0	7.630E+0
-3.584E-1	4.100E+0	7.620E+0
-3.584E-1	4.000E+0	7.533E+0
-3.584E-1	4.065E+0	7.604E+0
-3.617E-1	4.013E+0	7.643E+0
-3.568E-1	4.071E+0	7.578E+0
-3.600E-1	3.948E+0	7.448E+0
-3.584E-1	4.049E+0	7.604E+0
-3.536E-1	3.912E+0	7.685E+0
-3.568E-1	4.126E+0	7.601E+0
-3.600E-1	3.997E+0	7.591E+0
-3.584E-1	4.019E+0	7.571E+0
-3.568E-1	4.094E+0	7.594E+0
-3.600E-1	4.026E+0	7.594E+0
-3.568E-1	4.016E+0	7.597E+0
-3.568E-1	4.006E+0	7.597E+0
-3.568E-1	4.039E+0	7.597E+0
-3.552E-1	4.049E+0	7.545E+0
-3.568E-1	4.087E+0	7.704E+0
-3.584E-1	4.042E+0	7.584E+0
-3.568E-1	4.019E+0	7.594E+0
-3.568E-1	4.000E+0	7.510E+0
-3.584E-1	3.997E+0	7.578E+0
-3.584E-1	4.117E+0	7.636E+0
-3.584E-1	4.074E+0	7.539E+0
-3.568E-1	4.019E+0	7.614E+0
-3.584E-1	4.100E+0	7.656E+0
-3.584E-1	4.010E+0	7.565E+0
-3.568E-1	4.104E+0	7.578E+0
-3.568E-1	4.036E+0	7.513E+0
-3.600E-1	4.029E+0	7.630E+0
-3.584E-1	4.039E+0	7.591E+0
-3.552E-1	4.039E+0	7.571E+0
-3.568E-1	4.084E+0	7.510E+0
-3.600E-1	4.110E+0	7.704E+0
-3.552E-1	3.987E+0	7.588E+0
-3.552E-1	4.081E+0	7.536E+0
-3.584E-1	4.045E+0	7.653E+0
-3.584E-1	4.049E+0	7.604E+0
-3.568E-1	4.061E+0	7.575E+0
-3.536E-1	4.016E+0	7.487E+0
-3.584E-1	4.052E+0	7.649E+0
-3.584E-1	4.058E+0	7.643E+0
-3.568E-1	3.984E+0	7.555E+0
-3.584E-1	4.159E+0	7.597E+0
-3.584E-1	4.061E+0	7.562E+0
-3.568E-1	4.036E+0	7.490E+0
-3.536E-1	4.013E+0	7.542E+0
-3.568E-1	4.052E+0	7.468E+0
-3.568E-1	4.068E+0	7.643E+0
-3.584E-1	4.026E+0	7.597E+0
-3.552E-1	4.013E+0	7.698E+0
-3.552E-1	3.961E+0	7.682E+0
-3.584E-1	4.091E+0	7.471E+0
-3.600E-1	4.045E+0	7.545E+0
-3.600E-1	4.087E+0	7.623E+0
-3.600E-1	4.087E+0	7.565E+0
-3.600E-1	4.117E+0	7.581E+0
-3.600E-1	4.139E+0	7.575E+0
-3.600E-1	4.023E+0	7.510E+0
-3.584E-1	4.065E+0	7.549E+0
-3.568E-1	4.010E+0	7.659E+0
-3.584E-1	4.078E+0	7.614E+0
-3.600E-1	4.006E+0	7.507E+0
-3.568E-1	3.993E+0	7.416E+0
-3.584E-1	4.091E+0	7.591E+0
-3.584E-1	4.036E+0	7.662E+0
-3.584E-1	4.055E+0	7.562E+0
-3.568E-1	4.074E+0	7.594E+0
-3.584E-1	3.990E+0	7.640E+0
-3.600E-1	4.039E+0	7.623E+0
-3.617E-1	4.042E+0	7.571E+0
-3.584E-1	4.032E+0	7.520E+0
-3.568E-1	4.061E+0	7.442E+0
-3.617E-1	4.016E+0	7.513E+0
-3.552E-1	4.039E+0	7.510E+0
-3.584E-1	4.058E+0	7.646E+0
-3.600E-1	4.016E+0	7.672E+0
-3.600E-1	4.078E+0	7.461E+0
-3.552E-1	3.993E+0	7.571E+0
-3.536E-1	4.081E+0	7.610E+0
-3.568E-1	4.055E+0	7.503E+0
-3.568E-1	4.026E+0	7.578E+0
-3.600E-1	4.036E+0	7.633E+0
-3.552E-1	3.980E+0	7.623E+0
-3.568E-1	4.065E+0	7.627E+0
-3.584E-1	4.049E+0	7.584E+0
-3.584E-1	4.055E+0	7.578E+0
-3.568E-1	4.013E+0	7.474E+0
-3.584E-1	4.036E+0	7.588E+0
-3.600E-1	3.980E+0	7.529E+0
-3.568E-1	4.003E+0	7.630E+0
-3.536E-1	4.032E+0	7.594E+0
-3.568E-1	4.087E+0	7.529E+0
-3.584E-1	4.026E+0	7.510E+0
-3.584E-1	4.019E+0	7.445E+0
-3.568E-1	4.071E+0	7.623E+0
-3.584E-1	4.003E+0	7.588E+0
-3.600E-1	4.023E+0	7.568E+0
-3.584E-1	4.010E+0	7.617E+0
-3.584E-1	4.016E+0	7.575E+0
-3.584E-1	4.003E+0	7.688E+0
-3.600E-1	3.997E+0	7.581E+0
-3.568E-1	3.967E+0	7.584E+0
-3.568E-1	4.010E+0	7.584E+0
-3.600E-1	4.039E+0	7.533E+0
-3.617E-1	4.013E+0	7.545E+0
-3.600E-1	4.117E+0	7.487E+0
-3.600E-1	4.081E+0	7.643E+0
-3.584E-1	3.990E+0	7.649E+0
-3.600E-1	4.032E+0	7.597E+0
-3.584E-1	4.029E+0	7.584E+0
-3.568E-1	4.026E+0	7.659E+0
-3.568E-1	4.006E+0	7.419E+0
-3.600E-1	3.964E+0	7.601E+0
-3.584E-1	4.023E+0	7.617E+0
-3.568E-1	3.948E+0	7.516E+0
-3.584E-1	3.971E+0	7.520E+0
-3.600E-1	3.997E+0	7.510E+0
-3.584E-1	4.026E+0	7.623E+0
-3.568E-1	4.019E+0	7.623E+0
-3.568E-1	4.023E+0	7.474E+0
-3.600E-1	4.061E+0	7.471E+0
-3.600E-1	4.006E+0	7.568E+0
-3.568E-1	4.039E+0	7.562E+0
-3.568E-1	3.961E+0	7.591E+0
-3.617E-1	4.019E+0	7.526E+0
-3.617E-1	3.987E+0	7.604E+0
-3.584E-1	4.000E+0	7.640E+0
-3.552E-1	3.974E+0	7.571E+0
-3.600E-1	4.032E+0	7.640E+0
-3.584E-1	3.993E+0	7.565E+0
-3.568E-1	4.074E+0	7.542E+0
-3.584E-1	3.997E+0	7.545E+0
-3.600E-1	4.006E+0	7.620E+0
-3.584E-1	3.990E+0	7.601E+0
-3.584E-1	3.951E+0	7.526E+0
-3.600E-1	4.052E+0	7.545E+0
-3.617E-1	4.061E+0	7.487E+0
-3.568E-1	4.010E+0	7.526E+0
-3.552E-1	3.987E+0	7.571E+0
-3.568E-1	3.997E+0	7.555E+0
-3.600E-1	4.078E+0	7.607E+0
-3.584E-1	3.938E+0	7.545E+0
-3.568E-1	4.081E+0	7.516E+0
-3.568E-1	4.045E+0	7.409E+0
-3.584E-1	3.977E+0	7.594E+0
-3.600E-1	4.006E+0	7.429E+0
-3.552E-1	3.984E+0	7.578E+0
-3.600E-1	3.967E+0	7.520E+0
-3.617E-1	4.071E+0	7.484E+0
-3.600E-1	4.052E+0	7.597E+0
-3.584E-1	4.029E+0	7.529E+0
-3.600E-1	4.029E+0	7.627E+0
-3.600E-1	4.058E+0	7.584E+0
-3.600E-1	4.136E+0	7.643E+0
-3.536E-1	4.049E+0	7.513E+0
-3.552E-1	3.974E+0	7.516E+0
-3.617E-1	3.990E+0	7.497E+0
-3.568E-1	4.036E+0	7.513E+0
-3.584E-1	4.003E+0	7.571E+0
-3.568E-1	3.974E+0	7.571E+0
-3.600E-1	3.961E+0	7.435E+0
-3.568E-1	4.087E+0	7.643E+0
-3.568E-1	4.055E+0	7.513E+0
-3.584E-1	4.110E+0	7.539E+0
-3.633E-1	4.003E+0	7.578E+0
-3.633E-1	3.990E+0	7.691E+0
-3.552E-1	3.997E+0	7.636E+0
-3.584E-1	4.045E+0	7.614E+0
-3.600E-1	4.049E+0	7.490E+0
-3.584E-1	4.029E+0	7.607E+0
-3.584E-1	4.045E+0	7.539E+0
-3.584E-1	4.029E+0	7.588E+0
-3.584E-1	4.058E+0	7.523E+0
-3.584E-1	4.052E+0	7.549E+0
-3.600E-1	4.074E+0	7.539E+0
-3.584E-1	4.068E+0	7.555E+0
-3.600E-1	4.019E+0	7.604E+0
-3.600E-1	4.065E+0	7.571E+0
-3.584E-1	4.087E+0	7.516E+0
-3.568E-1	4.084E+0	7.474E+0
-3.617E-1	4.036E+0	7.529E+0
-3.600E-1	3.964E+0	7.682E+0
-3.584E-1	4.049E+0	7.458E+0
-3.568E-1	4.019E+0	7.617E+0
-3.600E-1	4.094E+0	7.516E+0
-3.584E-1	3.990E+0	7.682E+0
-3.584E-1	3.974E+0	7.562E+0
-3.584E-1	3.993E+0	7.552E+0
-3.617E-1	4.032E+0	7.578E+0
-3.600E-1	4.039E+0	7.549E+0
-3.552E-1	3.987E+0	7.591E+0
-3.584E-1	4.006E+0	7.588E+0
-3.617E-1	4.123E+0	7.533E+0
-3.600E-1	4.042E+0	7.490E+0
-3.568E-1	3.928E+0	7.503E+0
-3.568E-1	3.984E+0	7.581E+0
-3.617E-1	4.058E+0	7.549E+0
-3.584E-1	4.010E+0	7.568E+0
-3.552E-1	4.019E+0	7.601E+0
-3.584E-1	4.006E+0	7.497E+0
-3.617E-1	4.052E+0	7.490E+0
-3.584E-1	3.984E+0	7.630E+0
-3.600E-1	4.029E+0	7.565E+0
-3.600E-1	3.951E+0	7.575E+0
-3.617E-1	4.036E+0	7.458E+0
-3.600E-1	4.087E+0	7.471E+0
-3.552E-1	4.032E+0	7.581E+0
-3.617E-1	4.023E+0	7.539E+0
-3.633E-1	3.987E+0	7.513E+0
-3.584E-1	3.948E+0	7.503E+0
-3.568E-1	4.058E+0	7.562E+0
-3.568E-1	4.006E+0	7.636E+0
-3.633E-1	4.013E+0	7.578E+0
-3.568E-1	4.019E+0	7.604E+0
-3.617E-1	4.084E+0	7.510E+0
-3.600E-1	4.065E+0	7.620E+0
-3.617E-1	4.071E+0	7.555E+0
-3.584E-1	3.997E+0	7.542E+0
-3.568E-1	3.928E+0	7.578E+0
-3.568E-1	4.029E+0	7.487E+0
-3.600E-1	4.078E+0	7.552E+0
-3.584E-1	4.013E+0	7.610E+0
-3.584E-1	4.091E+0	7.549E+0
-3.584E-1	4.094E+0	7.458E+0
-3.600E-1	4.010E+0	7.607E+0
-3.568E-1	4.084E+0	7.552E+0
-3.584E-1	4.010E+0	7.633E+0
-3.600E-1	4.042E+0	7.471E+0
-3.600E-1	3.954E+0	7.458E+0
-3.584E-1	3.997E+0	7.643E+0
-3.568E-1	4.023E+0	7.507E+0
-3.568E-1	4.039E+0	7.549E+0
-3.600E-1	4.084E+0	7.581E+0
-3.584E-1	3.935E+0	7.552E+0
-3.568E-1	4.055E+0	7.578E+0
-3.600E-1	3.958E+0	7.623E+0
-3.600E-1	4.104E+0	7.507E+0
-3.568E-1	4.019E+0	7.490E+0
-3.584E-1	4.078E+0	7.562E+0
-3.617E-1	3.964E+0	7.581E+0
-3.584E-1	4.068E+0	7.601E+0
-3.584E-1	4.010E+0	7.591E+0
-3.568E-1	4.016E+0	7.533E+0
-3.600E-1	4.026E+0	7.594E+0
-3.617E-1	3.997E+0	7.510E+0
-3.584E-1	4.029E+0	7.539E+0
-3.584E-1	4.039E+0	7.675E+0
-3.552E-1	4.026E+0	7.568E+0
-3.600E-1	3.980E+0	7.542E+0
-3.568E-1	4.000E+0	7.419E+0
-3.552E-1	3.964E+0	7.477E+0
-3.568E-1	4.019E+0	7.591E+0
-3.617E-1	4.029E+0	7.536E+0
-3.584E-1	4.026E+0	7.458E+0
-3.568E-1	4.000E+0	7.627E+0
-3.584E-1	4.133E+0	7.523E+0
-3.600E-1	4.058E+0	7.601E+0
-3.600E-1	4.065E+0	7.533E+0
-3.568E-1	4.039E+0	7.484E+0
-3.617E-1	4.049E+0	7.542E+0
-3.617E-1	3.997E+0	7.487E+0
-3.600E-1	3.990E+0	7.568E+0
-3.568E-1	3.948E+0	7.584E+0
-3.600E-1	4.010E+0	7.526E+0
-3.600E-1	3.977E+0	7.640E+0
-3.584E-1	3.997E+0	7.568E+0
-3.584E-1	3.948E+0	7.558E+0
-3.584E-1	4.055E+0	7.477E+0
-3.617E-1	4.032E+0	7.575E+0
-3.633E-1	4.023E+0	7.649E+0
-3.584E-1	3.990E+0	7.584E+0
-3.584E-1	4.055E+0	7.601E+0
-3.633E-1	4.023E+0	7.571E+0
-3.633E-1	4.039E+0	7.555E+0
-3.617E-1	4.117E+0	7.571E+0
-3.600E-1	4.078E+0	7.503E+0
-3.617E-1	4.110E+0	7.455E+0
-3.600E-1	3.971E+0	7.533E+0
-3.584E-1	4.049E+0	7.581E+0
-3.600E-1	4.049E+0	7.552E+0
-3.649E-1	3.987E+0	7.578E+0
-3.584E-1	3.977E+0	7.520E+0
-3.568E-1	4.010E+0	7.468E+0
-3.600E-1	4.029E+0	7.601E+0
-3.617E-1	4.084E+0	7.549E+0
-3.600E-1	4.000E+0	7.542E+0
-3.568E-1	3.967E+0	7.601E+0
-3.617E-1	4.036E+0	7.536E+0
-3.600E-1	4.055E+0	7.584E+0
-3.600E-1	3.990E+0	7.416E+0
-3.600E-1	4.029E+0	7.451E+0
-3.584E-1	4.000E+0	7.555E+0
-3.633E-1	4.039E+0	7.458E+0
-3.584E-1	4.068E+0	7.533E+0
-3.568E-1	4.087E+0	7.471E+0
-3.617E-1	4.023E+0	7.601E+0
-3.633E-1	3.964E+0	7.503E+0
-3.600E-1	4.055E+0	7.526E+0
-3.600E-1	4.091E+0	7.565E+0
-3.600E-1	4.061E+0	7.591E+0
-3.633E-1	4.049E+0	7.669E+0
-3.600E-1	4.003E+0	7.545E+0
-3.552E-1	4.032E+0	7.513E+0
-3.600E-1	4.010E+0	7.565E+0
-3.633E-1	4.045E+0	7.630E+0
-3.600E-1	4.042E+0	7.526E+0
-3.568E-1	4.110E+0	7.607E+0
-3.600E-1	4.016E+0	7.711E+0
-3.617E-1	4.123E+0	7.490E+0
-3.600E-1	3.997E+0	7.549E+0
-3.617E-1	4.000E+0	7.562E+0
-3.600E-1	4.097E+0	7.594E+0
-3.617E-1	4.055E+0	7.539E+0
-3.649E-1	4.107E+0	7.552E+0
-3.584E-1	4.091E+0	7.649E+0
-3.584E-1	4.074E+0	7.578E+0
-3.617E-1	4.045E+0	7.591E+0
-3.600E-1	4.000E+0	7.578E+0
-3.584E-1	3.993E+0	7.510E+0
-3.633E-1	3.997E+0	7.545E+0
-3.617E-1	4.039E+0	7.542E+0
-3.600E-1	3.971E+0	7.468E+0
-3.600E-1	4.026E+0	7.494E+0
-3.584E-1	3.977E+0	7.484E+0
-3.600E-1	4.100E+0	7.468E+0
-3.600E-1	3.997E+0	7.549E+0
-3.568E-1	3.971E+0	7.487E+0
-3.617E-1	3.990E+0	7.442E+0
-3.584E-1	3.984E+0	7.558E+0
-3.617E-1	4.049E+0	7.500E+0
-3.584E-1	4.036E+0	7.607E+0
-3.584E-1	4.091E+0	7.633E+0
-3.617E-1	3.938E+0	7.513E+0
-3.617E-1	4.036E+0	7.591E+0
-3.584E-1	4.049E+0	7.575E+0
-3.600E-1	4.019E+0	7.490E+0
-3.617E-1	4.094E+0	7.601E+0
-3.600E-1	4.032E+0	7.464E+0
-3.600E-1	4.019E+0	7.464E+0
-3.600E-1	4.023E+0	7.500E+0
-3.617E-1	3.935E+0	7.526E+0
-3.600E-1	4.133E+0	7.558E+0
-3.568E-1	4.045E+0	7.555E+0
-3.600E-1	4.019E+0	7.672E+0
-3.649E-1	4.013E+0	7.597E+0
-3.600E-1	4.058E+0	7.588E+0
-3.600E-1	3.987E+0	7.558E+0
-3.552E-1	4.019E+0	7.584E+0
-3.633E-1	4.039E+0	7.494E+0
-3.584E-1	4.023E+0	7.542E+0
-3.600E-1	3.954E+0	7.477E+0
-3.617E-1	4.032E+0	7.607E+0
-3.633E-1	4.010E+0	7.536E+0
-3.600E-1	4.019E+0	7.536E+0
-3.584E-1	4.078E+0	7.490E+0
-3.584E-1	4.010E+0	7.568E+0
-3.584E-1	4.000E+0	7.474E+0
-3.600E-1	4.010E+0	7.542E+0
-3.600E-1	3.987E+0	7.584E+0
-3.617E-1	3.971E+0	7.526E+0
-3.600E-1	3.964E+0	7.597E+0
-3.617E-1	3.964E+0	7.578E+0
-3.584E-1	3.997E+0	7.565E+0
-3.600E-1	4.045E+0	7.552E+0
-3.633E-1	4.094E+0	7.588E+0
-3.584E-1	3.997E+0	7.542E+0
-3.584E-1	4.049E+0	7.422E+0
-3.600E-1	4.003E+0	7.581E+0
-3.617E-1	4.026E+0	7.536E+0
-3.600E-1	4.006E+0	7.558E+0
-3.617E-1	4.094E+0	7.526E+0
-3.584E-1	4.016E+0	7.507E+0
-3.649E-1	4.010E+0	7.461E+0
-3.568E-1	4.010E+0	7.571E+0
-3.568E-1	4.016E+0	7.536E+0
-3.584E-1	4.055E+0	7.552E+0
-3.600E-1	4.061E+0	7.490E+0
-3.600E-1	3.980E+0	7.503E+0
-3.600E-1	3.967E+0	7.468E+0
-3.584E-1	3.984E+0	7.568E+0
-3.617E-1	3.997E+0	7.523E+0
-3.617E-1	4.097E+0	7.448E+0
-3.600E-1	4.074E+0	7.484E+0
-3.584E-1	4.000E+0	7.461E+0
-3.617E-1	3.993E+0	7.558E+0
-3.584E-1	4.003E+0	7.477E+0
-3.584E-1	4.100E+0	7.490E+0
-3.600E-1	4.026E+0	7.494E+0
-3.617E-1	4.061E+0	7.584E+0
-3.600E-1	4.068E+0	7.464E+0
-3.617E-1	3.971E+0	7.500E+0
-3.600E-1	3.922E+0	7.503E+0
-3.617E-1	3.896E+0	7.500E+0
-3.584E-1	4.023E+0	7.659E+0
-3.584E-1	4.032E+0	7.581E+0
-3.617E-1	3.971E+0	7.571E+0
-3.617E-1	4.058E+0	7.409E+0
-3.617E-1	4.000E+0	7.487E+0
-3.584E-1	3.984E+0	7.536E+0
-3.584E-1	3.958E+0	7.601E+0
-3.649E-1	4.019E+0	7.442E+0
-3.600E-1	4.042E+0	7.526E+0
-3.600E-1	4.000E+0	7.510E+0
-3.568E-1	4.049E+0	7.588E+0
-3.617E-1	3.993E+0	7.481E+0
-3.600E-1	3.974E+0	7.640E+0
-3.600E-1	3.964E+0	7.571E+0
-3.568E-1	4.016E+0	7.490E+0
-3.584E-1	3.974E+0	7.565E+0
-3.633E-1	4.058E+0	7.552E+0
-3.584E-1	3.948E+0	7.604E+0
-3.649E-1	4.113E+0	7.490E+0
-3.633E-1	3.984E+0	7.558E+0
-3.617E-1	4.026E+0	7.584E+0
-3.568E-1	4.136E+0	7.523E+0
-3.584E-1	4.013E+0	7.497E+0
-3.633E-1	4.010E+0	7.549E+0
-3.568E-1	3.984E+0	7.552E+0
-3.552E-1	4.045E+0	7.549E+0
-3.600E-1	4.029E+0	7.503E+0
-3.633E-1	3.928E+0	7.545E+0
-3.600E-1	3.961E+0	7.578E+0
-3.568E-1	3.974E+0	7.604E+0
-3.600E-1	4.013E+0	7.549E+0
-3.584E-1	4.036E+0	7.380E+0
-3.617E-1	4.049E+0	7.503E+0
-3.584E-1	4.042E+0	7.575E+0
-3.600E-1	3.990E+0	7.552E+0
-3.617E-1	4.032E+0	7.584E+0
-3.617E-1	4.055E+0	7.604E+0
-3.600E-1	4.003E+0	7.507E+0
-3.600E-1	3.967E+0	7.555E+0
-3.633E-1	4.039E+0	7.549E+0
-3.617E-1	4.071E+0	7.432E+0
-3.584E-1	4.019E+0	7.494E+0
-3.600E-1	4.039E+0	7.526E+0
-3.600E-1	3.971E+0	7.617E+0
-3.600E-1	3.967E+0	7.627E+0
-3.600E-1	4.065E+0	7.581E+0
-3.633E-1	3.990E+0	7.588E+0
-3.617E-1	4.016E+0	7.526E+0
-3.600E-1	4.087E+0	7.516E+0
-3.584E-1	4.023E+0	7.529E+0
-3.600E-1	4.081E+0	7.503E+0
-3.617E-1	4.000E+0	7.575E+0
-3.617E-1	4.010E+0	7.614E+0
-3.584E-1	4.091E+0	7.584E+0
-3.600E-1	3.997E+0	7.575E+0
-3.633E-1	4.026E+0	7.523E+0
-3.617E-1	4.042E+0	7.597E+0
-3.617E-1	4.010E+0	7.497E+0
-3.584E-1	3.990E+0	7.565E+0
-3.633E-1	4.019E+0	7.438E+0
-3.600E-1	4.055E+0	7.594E+0
-3.600E-1	4.081E+0	7.549E+0
-3.617E-1	4.058E+0	7.542E+0
-3.649E-1	4.071E+0	7.545E+0
-3.617E-1	4.006E+0	7.481E+0
-3.617E-1	4.036E+0	7.425E+0
-3.584E-1	4.036E+0	7.529E+0
-3.617E-1	4.006E+0	7.523E+0
-3.617E-1	3.997E+0	7.533E+0
-3.584E-1	4.026E+0	7.533E+0
-3.600E-1	4.016E+0	7.461E+0
-3.617E-1	4.026E+0	7.549E+0
-3.617E-1	4.068E+0	7.377E+0
-3.568E-1	4.097E+0	7.487E+0
-3.584E-1	4.087E+0	7.487E+0
-3.617E-1	4.029E+0	7.487E+0
-3.568E-1	4.000E+0	7.533E+0
-3.617E-1	3.951E+0	7.520E+0
-3.600E-1	3.980E+0	7.614E+0
-3.617E-1	4.023E+0	7.432E+0
-3.617E-1	4.003E+0	7.565E+0
-3.584E-1	3.909E+0	7.477E+0
-3.584E-1	4.029E+0	7.520E+0
-3.600E-1	4.045E+0	7.507E+0
-3.600E-1	3.971E+0	7.435E+0
-3.600E-1	4.029E+0	7.536E+0
-3.617E-1	4.000E+0	7.503E+0
-3.633E-1	4.042E+0	7.698E+0
-3.617E-1	3.990E+0	7.487E+0
-3.617E-1	3.964E+0	7.523E+0
-3.584E-1	4.087E+0	7.513E+0
-3.617E-1	3.971E+0	7.490E+0
-3.649E-1	4.081E+0	7.507E+0
-3.600E-1	4.006E+0	7.367E+0
-3.617E-1	4.068E+0	7.581E+0
-3.617E-1	4.045E+0	7.562E+0
-3.600E-1	3.997E+0	7.500E+0
-3.584E-1	3.997E+0	7.581E+0
-3.617E-1	4.026E+0	7.468E+0
-3.600E-1	4.052E+0	7.604E+0
-3.600E-1	4.061E+0	7.614E+0
-3.584E-1	4.003E+0	7.565E+0
-3.600E-1	4.055E+0	7.513E+0
-3.633E-1	4.010E+0	7.520E+0
-3.633E-1	4.010E+0	7.455E+0
-3.584E-1	4.081E+0	7.542E+0
-3.600E-1	3.961E+0	7.575E+0
-3.633E-1	3.925E+0	7.438E+0
-3.617E-1	4.006E+0	7.422E+0
-3.633E-1	3.980E+0	7.497E+0
-3.617E-1	4.019E+0	7.484E+0
-3.633E-1	3.987E+0	7.614E+0
-3.633E-1	3.964E+0	7.523E+0
-3.600E-1	4.023E+0	7.494E+0
-3.584E-1	3.967E+0	7.435E+0
-3.600E-1	3.974E+0	7.539E+0
-3.600E-1	4.055E+0	7.432E+0
-3.600E-1	3.993E+0	7.497E+0
-3.600E-1	3.980E+0	7.588E+0
-3.617E-1	4.013E+0	7.549E+0
-3.617E-1	4.010E+0	7.487E+0
-3.617E-1	4.039E+0	7.533E+0
-3.600E-1	3.987E+0	7.539E+0
-3.617E-1	4.016E+0	7.490E+0
-3.617E-1	4.065E+0	7.704E+0
-3.600E-1	3.980E+0	7.552E+0
-3.617E-1	3.903E+0	7.422E+0
-3.633E-1	4.042E+0	7.523E+0
-3.617E-1	4.049E+0	7.552E+0
-3.600E-1	4.003E+0	7.539E+0
-3.600E-1	4.036E+0	7.461E+0
-3.633E-1	4.074E+0	7.549E+0
-3.600E-1	3.997E+0	7.552E+0
-3.600E-1	4.087E+0	7.659E+0
-3.600E-1	4.055E+0	7.539E+0
-3.617E-1	3.954E+0	7.520E+0
-3.617E-1	4.010E+0	7.412E+0
-3.584E-1	3.967E+0	7.516E+0
-3.617E-1	4.023E+0	7.581E+0
-3.633E-1	4.003E+0	7.604E+0
-3.617E-1	3.997E+0	7.555E+0
-3.584E-1	4.023E+0	7.458E+0
-3.617E-1	3.954E+0	7.484E+0
-3.633E-1	3.984E+0	7.448E+0
-3.617E-1	3.961E+0	7.481E+0
-3.633E-1	4.023E+0	7.542E+0
-3.617E-1	3.990E+0	7.416E+0
-3.617E-1	3.990E+0	7.354E+0
-3.617E-1	4.019E+0	7.533E+0
-3.600E-1	3.990E+0	7.468E+0
-3.600E-1	4.026E+0	7.432E+0
-3.649E-1	4.036E+0	7.562E+0
-3.649E-1	4.094E+0	7.523E+0
-3.584E-1	4.029E+0	7.520E+0
-3.600E-1	4.039E+0	7.490E+0
-3.649E-1	4.055E+0	7.442E+0
-3.617E-1	3.990E+0	7.484E+0
-3.617E-1	4.042E+0	7.464E+0
-3.600E-1	3.980E+0	7.481E+0
-3.584E-1	4.006E+0	7.558E+0
-3.584E-1	4.052E+0	7.533E+0
-3.600E-1	4.023E+0	7.571E+0
-3.600E-1	4.087E+0	7.516E+0
-3.649E-1	4.052E+0	7.607E+0
-3.584E-1	4.013E+0	7.409E+0
-3.600E-1	4.036E+0	7.494E+0
-3.617E-1	3.997E+0	7.484E+0
-3.633E-1	4.061E+0	7.455E+0
-3.633E-1	3.993E+0	7.513E+0
-3.649E-1	4.107E+0	7.542E+0
-3.617E-1	4.039E+0	7.533E+0
-3.633E-1	4.029E+0	7.477E+0
-3.633E-1	4.019E+0	7.610E+0
-3.600E-1	3.984E+0	7.497E+0
-3.600E-1	4.130E+0	7.507E+0
-3.633E-1	3.987E+0	7.510E+0
-3.617E-1	3.993E+0	7.471E+0
-3.568E-1	4.026E+0	7.536E+0
-3.617E-1	4.032E+0	7.558E+0
-3.633E-1	4.000E+0	7.614E+0
-3.633E-1	3.967E+0	7.520E+0
-3.584E-1	4.055E+0	7.672E+0
-3.617E-1	4.042E+0	7.627E+0
-3.633E-1	3.961E+0	7.565E+0
-3.617E-1	4.003E+0	7.552E+0
-3.600E-1	3.993E+0	7.552E+0
-3.600E-1	4.058E+0	7.487E+0
-3.649E-1	4.113E+0	7.458E+0
-3.633E-1	3.984E+0	7.578E+0
-3.617E-1	4.074E+0	7.594E+0
-3.617E-1	4.104E+0	7.520E+0
-3.649E-1	4.123E+0	7.432E+0
-3.617E-1	4.045E+0	7.484E+0
-3.568E-1	3.961E+0	7.516E+0
-3.600E-1	3.945E+0	7.477E+0
-3.617E-1	3.993E+0	7.610E+0
-3.665E-1	3.928E+0	7.607E+0
-3.617E-1	4.019E+0	7.549E+0
-3.600E-1	4.019E+0	7.516E+0
-3.617E-1	4.058E+0	7.412E+0
-3.600E-1	4.036E+0	7.529E+0
-3.584E-1	4.032E+0	7.438E+0
-3.633E-1	4.032E+0	7.685E+0
-3.649E-1	4.013E+0	7.627E+0
-3.600E-1	3.990E+0	7.425E+0
-3.600E-1	4.013E+0	7.497E+0
-3.584E-1	3.987E+0	7.620E+0
-3.633E-1	3.987E+0	7.461E+0
-3.617E-1	3.990E+0	7.584E+0
-3.568E-1	4.084E+0	7.568E+0
-3.600E-1	4.000E+0	7.539E+0
-3.617E-1	4.097E+0	7.477E+0
-3.617E-1	4.026E+0	7.455E+0
-3.600E-1	4.065E+0	7.516E+0
-3.617E-1	3.987E+0	7.445E+0
-3.633E-1	4.026E+0	7.471E+0
-3.617E-1	4.010E+0	7.419E+0
-3.584E-1	4.000E+0	7.438E+0
-3.665E-1	4.052E+0	7.451E+0
-3.617E-1	4.010E+0	7.526E+0
-3.649E-1	3.945E+0	7.416E+0
-3.617E-1	4.006E+0	7.474E+0
-3.633E-1	3.987E+0	7.497E+0
-3.633E-1	3.928E+0	7.545E+0
-3.617E-1	3.971E+0	7.503E+0
-3.617E-1	4.055E+0	7.458E+0
-3.600E-1	4.003E+0	7.474E+0
-3.633E-1	4.000E+0	7.529E+0
-3.633E-1	4.003E+0	7.549E+0
-3.600E-1	4.032E+0	7.672E+0
-3.633E-1	4.010E+0	7.617E+0
-3.633E-1	4.036E+0	7.539E+0
-3.617E-1	3.990E+0	7.464E+0
-3.584E-1	4.045E+0	7.494E+0
-3.617E-1	4.010E+0	7.468E+0
-3.600E-1	4.087E+0	7.542E+0
-3.617E-1	4.003E+0	7.474E+0
-3.600E-1	4.032E+0	7.490E+0
-3.600E-1	4.032E+0	7.464E+0
-3.649E-1	4.117E+0	7.503E+0
-3.633E-1	4.016E+0	7.516E+0
-3.600E-1	4.016E+0	7.571E+0
-3.600E-1	4.058E+0	7.432E+0
-3.649E-1	3.984E+0	7.458E+0
-3.617E-1	4.036E+0	7.406E+0
-3.617E-1	4.049E+0	7.490E+0
-3.617E-1	3.987E+0	7.396E+0
-3.649E-1	3.967E+0	7.565E+0
-3.617E-1	3.925E+0	7.523E+0
-3.617E-1	4.026E+0	7.507E+0
-3.633E-1	4.078E+0	7.653E+0
-3.617E-1	4.045E+0	7.571E+0
-3.617E-1	3.938E+0	7.536E+0
-3.649E-1	3.971E+0	7.523E+0
-3.600E-1	4.065E+0	7.458E+0
-3.665E-1	3.951E+0	7.393E+0
-3.633E-1	3.993E+0	7.604E+0
-3.600E-1	4.074E+0	7.442E+0
-3.649E-1	4.013E+0	7.448E+0
-3.633E-1	3.945E+0	7.520E+0
-3.649E-1	3.958E+0	7.539E+0
-3.600E-1	4.029E+0	7.461E+0
-3.633E-1	4.029E+0	7.614E+0
-3.649E-1	3.961E+0	7.484E+0
-3.649E-1	4.055E+0	7.536E+0
-3.617E-1	3.906E+0	7.464E+0
-3.617E-1	4.013E+0	7.539E+0
-3.617E-1	3.997E+0	7.484E+0
-3.600E-1	3.984E+0	7.429E+0
-3.617E-1	4.019E+0	7.445E+0
-3.617E-1	4.052E+0	7.526E+0
-3.617E-1	4.000E+0	7.539E+0
-3.633E-1	3.951E+0	7.455E+0
-3.584E-1	4.003E+0	7.575E+0
-3.617E-1	3.987E+0	7.438E+0
-3.633E-1	3.971E+0	7.458E+0
-3.617E-1	4.087E+0	7.520E+0
-3.584E-1	4.068E+0	7.607E+0
-3.617E-1	3.951E+0	7.510E+0
-3.617E-1	3.932E+0	7.510E+0
-3.633E-1	4.052E+0	7.523E+0
-3.600E-1	4.061E+0	7.494E+0
-3.617E-1	3.984E+0	7.552E+0
-3.665E-1	3.941E+0	7.549E+0
-3.633E-1	4.061E+0	7.555E+0
-3.584E-1	4.026E+0	7.445E+0
-3.600E-1	4.000E+0	7.507E+0
-3.633E-1	4.013E+0	7.578E+0
-3.617E-1	4.010E+0	7.607E+0
-3.600E-1	3.990E+0	7.565E+0
-3.633E-1	4.006E+0	7.539E+0
-3.633E-1	4.010E+0	7.464E+0
-3.649E-1	4.029E+0	7.649E+0
-3.552E-1	3.993E+0	7.487E+0
-3.617E-1	4.019E+0	7.409E+0
-3.665E-1	4.003E+0	7.653E+0
-3.633E-1	4.058E+0	7.588E+0
-3.617E-1	3.990E+0	7.516E+0
-3.617E-1	4.049E+0	7.646E+0
-3.633E-1	4.071E+0	7.461E+0
-3.600E-1	4.013E+0	7.377E+0
-3.600E-1	4.006E+0	7.523E+0
-3.633E-1	4.006E+0	7.500E+0
-3.633E-1	4.013E+0	7.594E+0
-3.633E-1	3.961E+0	7.451E+0
-3.584E-1	4.042E+0	7.601E+0
-3.617E-1	4.045E+0	7.555E+0
-3.633E-1	3.990E+0	7.682E+0
-3.633E-1	4.000E+0	7.503E+0
-3.600E-1	3.990E+0	7.500E+0
-3.617E-1	4.013E+0	7.403E+0
-3.633E-1	3.964E+0	7.487E+0
-3.633E-1	3.903E+0	7.594E+0
-3.600E-1	3.938E+0	7.416E+0
-3.617E-1	3.993E+0	7.520E+0
-3.665E-1	3.984E+0	7.390E+0
-3.600E-1	3.974E+0	7.477E+0
-3.617E-1	4.061E+0	7.442E+0
-3.617E-1	4.052E+0	7.458E+0
-3.633E-1	4.000E+0	7.387E+0
-3.649E-1	3.932E+0	7.451E+0
-3.633E-1	4.029E+0	7.614E+0
-3.600E-1	3.987E+0	7.633E+0
-3.633E-1	3.987E+0	7.610E+0
-3.617E-1	4.000E+0	7.487E+0
-3.649E-1	4.100E+0	7.419E+0
-3.617E-1	3.984E+0	7.558E+0
-3.649E-1	4.026E+0	7.458E+0
-3.617E-1	3.916E+0	7.494E+0
-3.617E-1	4.045E+0	7.396E+0
-3.617E-1	3.938E+0	7.649E+0
-3.633E-1	3.993E+0	7.429E+0
-3.600E-1	3.948E+0	7.571E+0
-3.600E-1	4.120E+0	7.357E+0
-3.617E-1	3.980E+0	7.507E+0
-3.649E-1	3.977E+0	7.571E+0
-3.617E-1	3.945E+0	7.555E+0
-3.600E-1	4.003E+0	7.471E+0
-3.649E-1	3.993E+0	7.422E+0
-3.617E-1	4.094E+0	7.545E+0
-3.600E-1	4.003E+0	7.503E+0
-3.600E-1	3.997E+0	7.494E+0
-3.584E-1	3.993E+0	7.494E+0
-3.633E-1	3.980E+0	7.662E+0
-3.633E-1	4.068E+0	7.536E+0
-3.617E-1	4.032E+0	7.507E+0
-3.600E-1	4.029E+0	7.597E+0
-3.584E-1	3.945E+0	7.539E+0
-3.600E-1	4.010E+0	7.409E+0
-3.617E-1	3.928E+0	7.503E+0
-3.600E-1	4.032E+0	7.571E+0
-3.649E-1	3.977E+0	7.461E+0
-3.649E-1	3.997E+0	7.526E+0
-3.617E-1	3.997E+0	7.458E+0
-3.633E-1	3.980E+0	7.571E+0
-3.617E-1	3.958E+0	7.435E+0
-3.600E-1	3.993E+0	7.422E+0
-3.617E-1	4.010E+0	7.412E+0
-3.617E-1	3.997E+0	7.552E+0
-3.665E-1	3.938E+0	7.568E+0
-3.633E-1	3.951E+0	7.471E+0
-3.584E-1	4.123E+0	7.471E+0
-3.617E-1	4.042E+0	7.607E+0
-3.633E-1	4.039E+0	7.455E+0
-3.617E-1	3.977E+0	7.468E+0
-3.633E-1	4.065E+0	7.533E+0
-3.600E-1	3.997E+0	7.594E+0
-3.633E-1	4.091E+0	7.471E+0
-3.617E-1	4.003E+0	7.458E+0
-3.600E-1	4.013E+0	7.562E+0
-3.633E-1	3.997E+0	7.562E+0
-3.633E-1	3.977E+0	7.539E+0
-3.633E-1	3.977E+0	7.510E+0
-3.584E-1	4.023E+0	7.533E+0
-3.617E-1	4.036E+0	7.610E+0
-3.633E-1	3.980E+0	7.494E+0
-3.649E-1	4.036E+0	7.500E+0
-3.633E-1	4.023E+0	7.455E+0
-3.649E-1	3.977E+0	7.393E+0
-3.633E-1	4.013E+0	7.490E+0
-3.617E-1	4.084E+0	7.481E+0
-3.600E-1	3.961E+0	7.442E+0
-3.617E-1	3.997E+0	7.461E+0
-3.633E-1	4.052E+0	7.494E+0
-3.633E-1	4.032E+0	7.565E+0
-3.600E-1	4.026E+0	7.604E+0
-3.617E-1	4.036E+0	7.578E+0
-3.649E-1	3.967E+0	7.419E+0
-3.665E-1	4.045E+0	7.601E+0
-3.600E-1	4.006E+0	7.448E+0
-3.649E-1	4.019E+0	7.481E+0
-3.633E-1	4.039E+0	7.429E+0
-3.649E-1	3.990E+0	7.484E+0
-3.617E-1	4.039E+0	7.455E+0
-3.649E-1	4.042E+0	7.536E+0
-3.649E-1	4.045E+0	7.581E+0
-3.633E-1	3.980E+0	7.510E+0
-3.617E-1	4.104E+0	7.507E+0
-3.617E-1	4.013E+0	7.591E+0
-3.649E-1	4.019E+0	7.477E+0
-3.600E-1	4.010E+0	7.542E+0
-3.617E-1	3.993E+0	7.435E+0
-3.617E-1	3.980E+0	7.513E+0
-3.633E-1	3.971E+0	7.510E+0
-3.633E-1	3.980E+0	7.529E+0
-3.600E-1	3.980E+0	7.474E+0
-3.600E-1	4.026E+0	7.474E+0
-3.633E-1	4.049E+0	7.503E+0
-3.649E-1	3.967E+0	7.416E+0
-3.600E-1	4.042E+0	7.429E+0
-3.617E-1	3.967E+0	7.484E+0
-3.665E-1	3.990E+0	7.487E+0
-3.617E-1	3.967E+0	7.571E+0
-3.633E-1	4.042E+0	7.445E+0
-3.633E-1	4.074E+0	7.578E+0
-3.617E-1	3.971E+0	7.536E+0
-3.633E-1	4.019E+0	7.545E+0
-3.600E-1	3.971E+0	7.442E+0
-3.633E-1	3.964E+0	7.617E+0
-3.633E-1	3.993E+0	7.610E+0
-3.633E-1	4.113E+0	7.516E+0
-3.617E-1	4.058E+0	7.568E+0
-3.633E-1	3.993E+0	7.471E+0
-3.633E-1	3.993E+0	7.448E+0
-3.633E-1	4.061E+0	7.643E+0
-3.600E-1	3.987E+0	7.494E+0
-3.617E-1	4.081E+0	7.516E+0
-3.649E-1	3.971E+0	7.507E+0
-3.633E-1	3.997E+0	7.458E+0
-3.617E-1	4.039E+0	7.468E+0
-3.633E-1	4.126E+0	7.558E+0
-3.649E-1	3.980E+0	7.542E+0
-3.649E-1	4.016E+0	7.578E+0
-3.600E-1	4.023E+0	7.662E+0
-3.633E-1	4.006E+0	7.494E+0
-3.665E-1	3.977E+0	7.494E+0
-3.649E-1	4.016E+0	7.545E+0
-3.617E-1	3.961E+0	7.494E+0
-3.633E-1	4.023E+0	7.533E+0
-3.633E-1	4.042E+0	7.422E+0
-3.649E-1	4.003E+0	7.591E+0
-3.617E-1	3.997E+0	7.409E+0
-3.584E-1	4.023E+0	7.513E+0
-3.665E-1	3.993E+0	7.477E+0
-3.633E-1	3.997E+0	7.487E+0
-3.600E-1	3.980E+0	7.533E+0
-3.633E-1	4.013E+0	7.484E+0
-3.649E-1	4.029E+0	7.481E+0
-3.649E-1	4.006E+0	7.549E+0
-3.633E-1	3.997E+0	7.503E+0
-3.633E-1	3.977E+0	7.442E+0
-3.633E-1	4.003E+0	7.516E+0
-3.633E-1	4.039E+0	7.432E+0
-3.633E-1	4.045E+0	7.584E+0
-3.617E-1	4.058E+0	7.533E+0
-3.633E-1	4.029E+0	7.435E+0
-3.649E-1	4.026E+0	7.555E+0
-3.617E-1	4.039E+0	7.406E+0
-3.649E-1	4.045E+0	7.429E+0
-3.633E-1	3.984E+0	7.490E+0
-3.649E-1	4.003E+0	7.545E+0
-3.649E-1	4.036E+0	7.614E+0
-3.617E-1	4.039E+0	7.474E+0
-3.633E-1	4.068E+0	7.542E+0
-3.665E-1	4.010E+0	7.575E+0
-3.633E-1	4.016E+0	7.516E+0
-3.617E-1	3.997E+0	7.455E+0
-3.633E-1	4.045E+0	7.513E+0
-3.617E-1	4.026E+0	7.571E+0
-3.600E-1	4.065E+0	7.510E+0
-3.617E-1	3.997E+0	7.552E+0
-3.633E-1	4.019E+0	7.445E+0
-3.649E-1	4.023E+0	7.445E+0
-3.665E-1	3.964E+0	7.594E+0
-3.633E-1	4.003E+0	7.555E+0
-3.617E-1	3.935E+0	7.474E+0
-3.649E-1	3.977E+0	7.438E+0
-3.600E-1	4.113E+0	7.526E+0
-3.617E-1	4.097E+0	7.396E+0
-3.649E-1	3.993E+0	7.575E+0
-3.649E-1	4.061E+0	7.614E+0
-3.600E-1	4.003E+0	7.555E+0
-3.617E-1	3.961E+0	7.497E+0
-3.649E-1	3.938E+0	7.383E+0
-3.633E-1	4.068E+0	7.516E+0
-3.649E-1	4.003E+0	7.507E+0
-3.649E-1	3.964E+0	7.584E+0
-3.633E-1	3.964E+0	7.584E+0
-3.649E-1	4.026E+0	7.403E+0
-3.600E-1	4.065E+0	7.292E+0
-3.633E-1	4.049E+0	7.584E+0
-3.649E-1	4.094E+0	7.490E+0
-3.633E-1	4.006E+0	7.533E+0
-3.600E-1	4.061E+0	7.533E+0
-3.633E-1	3.987E+0	7.461E+0
-3.682E-1	3.980E+0	7.406E+0
-3.665E-1	4.097E+0	7.468E+0
-3.617E-1	3.890E+0	7.507E+0
-3.633E-1	4.091E+0	7.484E+0
-3.665E-1	3.974E+0	7.507E+0
-3.617E-1	3.993E+0	7.507E+0
-3.617E-1	4.013E+0	7.601E+0
-3.633E-1	4.003E+0	7.594E+0
-3.665E-1	3.948E+0	7.481E+0
-3.665E-1	3.987E+0	7.578E+0
-3.617E-1	3.971E+0	7.429E+0
-3.617E-1	4.036E+0	7.419E+0
-3.649E-1	4.097E+0	7.533E+0
-3.665E-1	3.990E+0	7.477E+0
-3.649E-1	3.935E+0	7.555E+0
-3.633E-1	4.013E+0	7.503E+0
-3.649E-1	4.029E+0	7.468E+0
-3.633E-1	4.003E+0	7.604E+0
-3.617E-1	3.916E+0	7.412E+0
-3.617E-1	4.052E+0	7.458E+0
-3.617E-1	4.074E+0	7.442E+0
-3.649E-1	4.010E+0	7.474E+0
-3.617E-1	4.045E+0	7.448E+0
-3.617E-1	3.925E+0	7.497E+0
-3.617E-1	4.026E+0	7.461E+0
-3.649E-1	4.026E+0	7.533E+0
-3.633E-1	4.016E+0	7.549E+0
-3.617E-1	4.019E+0	7.523E+0
-3.633E-1	3.964E+0	7.477E+0
-3.665E-1	3.945E+0	7.474E+0
-3.665E-1	4.013E+0	7.461E+0
-3.649E-1	3.984E+0	7.575E+0
-3.649E-1	3.977E+0	7.549E+0
-3.649E-1	3.964E+0	7.422E+0
-3.649E-1	4.039E+0	7.503E+0
-3.633E-1	4.006E+0	7.464E+0
-3.649E-1	4.010E+0	7.558E+0
-3.665E-1	4.078E+0	7.578E+0
-3.617E-1	4.087E+0	7.633E+0
-3.649E-1	3.997E+0	7.510E+0
-3.633E-1	3.925E+0	7.533E+0
-3.649E-1	4.029E+0	7.536E+0
-3.633E-1	4.032E+0	7.526E+0
-3.633E-1	4.006E+0	7.471E+0
-3.682E-1	4.013E+0	7.516E+0
-3.665E-1	4.117E+0	7.656E+0
-3.617E-1	4.081E+0	7.536E+0
-3.649E-1	4.006E+0	7.607E+0
-3.633E-1	4.065E+0	7.471E+0
-3.633E-1	3.980E+0	7.581E+0
-3.600E-1	4.019E+0	7.503E+0
-3.617E-1	4.003E+0	7.474E+0
-3.665E-1	3.954E+0	7.412E+0
-3.665E-1	4.032E+0	7.442E+0
-3.617E-1	3.967E+0	7.302E+0
-3.649E-1	4.113E+0	7.474E+0
-3.633E-1	4.071E+0	7.484E+0
-3.649E-1	3.906E+0	7.348E+0
-3.633E-1	4.055E+0	7.422E+0
-3.649E-1	4.016E+0	7.523E+0
-3.682E-1	3.938E+0	7.429E+0
-3.665E-1	3.987E+0	7.565E+0
-3.617E-1	3.980E+0	7.503E+0
-3.633E-1	3.997E+0	7.490E+0
-3.649E-1	3.974E+0	7.571E+0
-3.649E-1	4.019E+0	7.494E+0
-3.649E-1	3.990E+0	7.552E+0
-3.633E-1	4.061E+0	7.438E+0
-3.649E-1	4.078E+0	7.481E+0
-3.665E-1	4.019E+0	7.536E+0
-3.649E-1	4.087E+0	7.526E+0
-3.633E-1	4.042E+0	7.503E+0
-3.649E-1	4.094E+0	7.484E+0
-3.682E-1	3.974E+0	7.432E+0
-3.617E-1	3.984E+0	7.490E+0
-3.633E-1	3.993E+0	7.542E+0
-3.649E-1	3.922E+0	7.536E+0
-3.665E-1	3.974E+0	7.601E+0
-3.617E-1	4.036E+0	7.471E+0
-3.633E-1	4.126E+0	7.558E+0
-3.633E-1	3.961E+0	7.533E+0
-3.649E-1	4.003E+0	7.507E+0
-3.617E-1	3.997E+0	7.481E+0
-3.633E-1	4.003E+0	7.490E+0
-3.633E-1	4.045E+0	7.545E+0
-3.665E-1	4.013E+0	7.549E+0
-3.633E-1	4.065E+0	7.549E+0
-3.633E-1	4.023E+0	7.474E+0
-3.633E-1	3.948E+0	7.494E+0
-3.649E-1	4.003E+0	7.591E+0
-3.649E-1	3.997E+0	7.425E+0
-3.633E-1	3.993E+0	7.507E+0
-3.649E-1	3.993E+0	7.558E+0
-3.617E-1	4.055E+0	7.568E+0
-3.665E-1	3.951E+0	7.601E+0
-3.633E-1	4.006E+0	7.510E+0
-3.649E-1	3.984E+0	7.412E+0
-3.633E-1	3.948E+0	7.464E+0
-3.617E-1	4.029E+0	7.361E+0
-3.633E-1	4.039E+0	7.481E+0
-3.665E-1	4.045E+0	7.477E+0
-3.649E-1	4.016E+0	7.429E+0
-3.633E-1	4.000E+0	7.471E+0
-3.617E-1	4.026E+0	7.601E+0
-3.649E-1	4.006E+0	7.464E+0
-3.617E-1	4.045E+0	7.578E+0
-3.633E-1	3.980E+0	7.513E+0
-3.633E-1	4.065E+0	7.390E+0
-3.665E-1	4.058E+0	7.516E+0
-3.633E-1	3.954E+0	7.442E+0
-3.633E-1	4.029E+0	7.468E+0
-3.633E-1	4.016E+0	7.474E+0
-3.649E-1	3.993E+0	7.471E+0
-3.649E-1	3.984E+0	7.565E+0
-3.665E-1	4.052E+0	7.477E+0
-3.617E-1	4.052E+0	7.458E+0
-3.682E-1	4.045E+0	7.481E+0
-3.633E-1	4.026E+0	7.474E+0
-3.633E-1	4.078E+0	7.487E+0
-3.649E-1	4.091E+0	7.448E+0
-3.649E-1	4.107E+0	7.552E+0
-3.649E-1	3.980E+0	7.571E+0
-3.649E-1	4.006E+0	7.497E+0
-3.633E-1	4.000E+0	7.500E+0
-3.633E-1	4.091E+0	7.484E+0
-3.649E-1	3.954E+0	7.565E+0
-3.617E-1	4.000E+0	7.533E+0
-3.617E-1	4.045E+0	7.533E+0
-3.649E-1	4.036E+0	7.451E+0
-3.649E-1	3.958E+0	7.536E+0
-3.633E-1	4.010E+0	7.497E+0
-3.617E-1	4.081E+0	7.536E+0
-3.682E-1	4.039E+0	7.432E+0
-3.649E-1	4.087E+0	7.451E+0
-3.649E-1	4.113E+0	7.474E+0
-3.633E-1	4.036E+0	7.536E+0
-3.649E-1	3.993E+0	7.490E+0
-3.649E-1	4.013E+0	7.523E+0
-3.633E-1	3.948E+0	7.400E+0
-3.649E-1	3.971E+0	7.604E+0
-3.649E-1	4.074E+0	7.571E+0
-3.649E-1	4.068E+0	7.500E+0
-3.649E-1	4.013E+0	7.562E+0
-3.633E-1	4.061E+0	7.533E+0
-3.682E-1	4.049E+0	7.503E+0
-3.633E-1	4.068E+0	7.516E+0
-3.649E-1	3.948E+0	7.549E+0
-3.649E-1	4.032E+0	7.497E+0
-3.682E-1	3.961E+0	7.474E+0
-3.665E-1	4.039E+0	7.542E+0
-3.617E-1	4.084E+0	7.542E+0
-3.633E-1	3.997E+0	7.523E+0
-3.633E-1	4.010E+0	7.568E+0
-3.649E-1	4.010E+0	7.536E+0
-3.617E-1	4.058E+0	7.500E+0
-3.617E-1	4.006E+0	7.412E+0
-3.665E-1	4.026E+0	7.455E+0
-3.649E-1	4.019E+0	7.471E+0
-3.633E-1	3.961E+0	7.432E+0
-3.633E-1	4.013E+0	7.565E+0
-3.665E-1	4.013E+0	7.588E+0
-3.649E-1	3.984E+0	7.539E+0
-3.633E-1	4.055E+0	7.400E+0
-3.649E-1	4.003E+0	7.474E+0
-3.682E-1	4.032E+0	7.510E+0
-3.665E-1	4.026E+0	7.445E+0
-3.633E-1	3.971E+0	7.416E+0
-3.649E-1	4.000E+0	7.507E+0
-3.665E-1	3.977E+0	7.471E+0
-3.649E-1	4.032E+0	7.510E+0
-3.633E-1	3.961E+0	7.507E+0
-3.617E-1	3.987E+0	7.536E+0
-3.649E-1	4.019E+0	7.474E+0
-3.665E-1	4.006E+0	7.445E+0
-3.617E-1	4.113E+0	7.503E+0
-3.649E-1	3.997E+0	7.607E+0
-3.665E-1	4.029E+0	7.487E+0
-3.633E-1	4.081E+0	7.675E+0
-3.633E-1	4.055E+0	7.510E+0
-3.617E-1	3.974E+0	7.533E+0
-3.665E-1	3.961E+0	7.484E+0
-3.665E-1	4.032E+0	7.412E+0
-3.649E-1	3.967E+0	7.481E+0
-3.633E-1	4.094E+0	7.575E+0
-3.649E-1	3.977E+0	7.474E+0
-3.649E-1	3.990E+0	7.503E+0
-3.617E-1	4.016E+0	7.438E+0
-3.633E-1	3.964E+0	7.549E+0
-3.649E-1	3.961E+0	7.526E+0
-3.665E-1	3.990E+0	7.481E+0
-3.617E-1	3.961E+0	7.604E+0
-3.633E-1	4.078E+0	7.490E+0
-3.649E-1	4.029E+0	7.565E+0
-3.633E-1	4.065E+0	7.481E+0
-3.633E-1	4.029E+0	7.351E+0
-3.633E-1	4.003E+0	7.471E+0
-3.649E-1	4.068E+0	7.549E+0
-3.649E-1	3.935E+0	7.451E+0
-3.649E-1	4.010E+0	7.464E+0
-3.633E-1	4.003E+0	7.438E+0
-3.682E-1	3.974E+0	7.591E+0
-3.649E-1	3.993E+0	7.581E+0
-3.649E-1	3.909E+0	7.568E+0
-3.649E-1	4.019E+0	7.607E+0
-3.665E-1	3.987E+0	7.445E+0
-3.665E-1	3.993E+0	7.455E+0
-3.633E-1	4.000E+0	7.513E+0
-3.633E-1	4.006E+0	7.432E+0
-3.649E-1	4.023E+0	7.552E+0
-3.633E-1	3.984E+0	7.558E+0
-3.633E-1	4.087E+0	7.581E+0
-3.665E-1	3.958E+0	7.503E+0
-3.665E-1	3.993E+0	7.387E+0
-3.649E-1	4.120E+0	7.516E+0
-3.617E-1	4.013E+0	7.555E+0
-3.665E-1	4.019E+0	7.474E+0
-3.649E-1	4.000E+0	7.409E+0
-3.649E-1	4.023E+0	7.552E+0
-3.617E-1	4.016E+0	7.393E+0
-3.649E-1	4.061E+0	7.610E+0
-3.649E-1	4.016E+0	7.507E+0
-3.682E-1	4.010E+0	7.435E+0
-3.649E-1	4.065E+0	7.419E+0
-3.649E-1	3.984E+0	7.429E+0
-3.665E-1	4.000E+0	7.558E+0
-3.617E-1	3.964E+0	7.529E+0
-3.617E-1	4.052E+0	7.552E+0
-3.633E-1	4.071E+0	7.526E+0
-3.665E-1	3.941E+0	7.477E+0
-3.649E-1	4.032E+0	7.578E+0
-3.600E-1	4.006E+0	7.503E+0
-3.649E-1	4.026E+0	7.633E+0
-3.682E-1	3.951E+0	7.503E+0
-3.649E-1	4.010E+0	7.675E+0
-3.617E-1	4.026E+0	7.487E+0
-3.649E-1	3.971E+0	7.565E+0
-3.665E-1	3.977E+0	7.526E+0
-3.617E-1	4.055E+0	7.461E+0
-3.633E-1	3.961E+0	7.549E+0
-3.633E-1	4.019E+0	7.500E+0
-3.698E-1	4.016E+0	7.513E+0
-3.665E-1	4.032E+0	7.442E+0
-3.633E-1	3.993E+0	7.497E+0
-3.633E-1	4.058E+0	7.526E+0
-3.649E-1	3.974E+0	7.552E+0
-3.665E-1	3.948E+0	7.533E+0
-3.649E-1	3.987E+0	7.607E+0
-3.633E-1	3.954E+0	7.520E+0
-3.649E-1	4.016E+0	7.458E+0
-3.633E-1	3.967E+0	7.425E+0
-3.649E-1	4.000E+0	7.484E+0
-3.617E-1	4.045E+0	7.461E+0
-3.665E-1	4.068E+0	7.461E+0
-3.633E-1	3.974E+0	7.549E+0
-3.600E-1	4.003E+0	7.523E+0
-3.665E-1	3.993E+0	7.510E+0
-3.633E-1	3.974E+0	7.588E+0
-3.633E-1	3.993E+0	7.438E+0
-3.633E-1	4.049E+0	7.412E+0
-3.665E-1	3.997E+0	7.474E+0
-3.649E-1	4.055E+0	7.361E+0
-3.649E-1	4.065E+0	7.503E+0
-3.649E-1	3.977E+0	7.464E+0
-3.649E-1	4.084E+0	7.403E+0
-3.665E-1	4.029E+0	7.448E+0
-3.649E-1	4.016E+0	7.435E+0
-3.633E-1	3.971E+0	7.455E+0
-3.617E-1	3.980E+0	7.523E+0
-3.665E-1	4.081E+0	7.640E+0
-3.665E-1	4.006E+0	7.458E+0
-3.633E-1	4.091E+0	7.529E+0
-3.649E-1	3.935E+0	7.640E+0
-3.665E-1	3.990E+0	7.656E+0
-3.698E-1	3.941E+0	7.633E+0
-3.633E-1	4.036E+0	7.510E+0
-3.633E-1	4.061E+0	7.562E+0
-3.665E-1	4.003E+0	7.617E+0
-3.633E-1	4.023E+0	7.529E+0
-3.649E-1	4.006E+0	7.490E+0
-3.633E-1	4.000E+0	7.536E+0
-3.665E-1	4.013E+0	7.419E+0
-3.682E-1	4.029E+0	7.526E+0
-3.617E-1	4.029E+0	7.468E+0
-3.649E-1	4.049E+0	7.481E+0
-3.649E-1	3.974E+0	7.529E+0
-3.665E-1	4.032E+0	7.533E+0
-3.617E-1	3.997E+0	7.575E+0
-3.633E-1	4.032E+0	7.523E+0
-3.649E-1	4.010E+0	7.601E+0
-3.633E-1	4.100E+0	7.533E+0
-3.649E-1	4.003E+0	7.614E+0
-3.633E-1	3.980E+0	7.588E+0
-3.698E-1	4.003E+0	7.497E+0
-3.665E-1	3.928E+0	7.494E+0
-3.665E-1	3.961E+0	7.481E+0
-3.649E-1	4.000E+0	7.571E+0
-3.649E-1	4.010E+0	7.646E+0
-3.665E-1	3.997E+0	7.361E+0
-3.649E-1	4.003E+0	7.471E+0
-3.665E-1	3.990E+0	7.558E+0
-3.633E-1	4.013E+0	7.461E+0
-3.649E-1	4.065E+0	7.448E+0
-3.633E-1	4.032E+0	7.523E+0
-3.633E-1	3.977E+0	7.533E+0
-3.633E-1	4.003E+0	7.565E+0
-3.665E-1	3.980E+0	7.558E+0
-3.665E-1	3.928E+0	7.542E+0
-3.665E-1	3.967E+0	7.464E+0
-3.649E-1	3.938E+0	7.542E+0
-3.633E-1	4.010E+0	7.484E+0
-3.617E-1	4.003E+0	7.558E+0
-3.649E-1	4.087E+0	7.383E+0
-3.665E-1	3.993E+0	7.513E+0
-3.633E-1	3.951E+0	7.597E+0
-3.665E-1	3.971E+0	7.523E+0
-3.617E-1	4.032E+0	7.571E+0
-3.698E-1	4.023E+0	7.533E+0
-3.665E-1	4.032E+0	7.393E+0
-3.649E-1	3.997E+0	7.481E+0
-3.682E-1	4.126E+0	7.623E+0
-3.682E-1	4.019E+0	7.526E+0
-3.649E-1	4.104E+0	7.588E+0
-3.633E-1	4.003E+0	7.507E+0
-3.633E-1	4.039E+0	7.558E+0
-3.649E-1	3.928E+0	7.549E+0
-3.649E-1	3.997E+0	7.497E+0
-3.633E-1	4.036E+0	7.542E+0
-3.633E-1	3.922E+0	7.425E+0
-3.665E-1	4.113E+0	7.380E+0
-3.649E-1	4.055E+0	7.575E+0
-3.665E-1	4.003E+0	7.497E+0
-3.649E-1	4.010E+0	7.510E+0
-3.665E-1	3.993E+0	7.484E+0
-3.665E-1	4.052E+0	7.468E+0
-3.649E-1	3.980E+0	7.416E+0
-3.649E-1	4.068E+0	7.393E+0
-3.682E-1	4.039E+0	7.555E+0
-3.665E-1	4.006E+0	7.471E+0
-3.633E-1	4.032E+0	7.526E+0
-3.665E-1	4.045E+0	7.409E+0
-3.649E-1	4.071E+0	7.620E+0
-3.633E-1	4.013E+0	7.494E+0
-3.649E-1	4.006E+0	7.513E+0
-3.665E-1	3.990E+0	7.435E+0
-3.665E-1	4.010E+0	7.643E+0
-3.682E-1	4.061E+0	7.481E+0
-3.633E-1	4.049E+0	7.487E+0
-3.665E-1	4.042E+0	7.516E+0
-3.682E-1	3.993E+0	7.468E+0
-3.682E-1	3.974E+0	7.471E+0
-3.649E-1	4.036E+0	7.416E+0
-3.649E-1	4.016E+0	7.461E+0
-3.682E-1	4.087E+0	7.474E+0
-3.682E-1	3.967E+0	7.507E+0
-3.649E-1	4.000E+0	7.539E+0
-3.617E-1	3.925E+0	7.633E+0
-3.649E-1	4.061E+0	7.536E+0
-3.649E-1	4.000E+0	7.461E+0
-3.633E-1	3.993E+0	7.594E+0
-3.633E-1	4.016E+0	7.549E+0
-3.665E-1	3.941E+0	7.542E+0
-3.665E-1	4.058E+0	7.487E+0
-3.633E-1	4.026E+0	7.575E+0
-3.665E-1	3.974E+0	7.419E+0
-3.649E-1	4.016E+0	7.477E+0
-3.682E-1	4.013E+0	7.539E+0
-3.633E-1	3.984E+0	7.487E+0
-3.649E-1	4.029E+0	7.542E+0
-3.665E-1	4.019E+0	7.419E+0
-3.633E-1	4.026E+0	7.594E+0
-3.633E-1	4.045E+0	7.610E+0
-3.649E-1	4.019E+0	7.497E+0
-3.665E-1	3.912E+0	7.487E+0
-3.682E-1	4.032E+0	7.581E+0
-3.633E-1	3.993E+0	7.620E+0
-3.633E-1	4.013E+0	7.477E+0
-3.665E-1	4.052E+0	7.575E+0
-3.682E-1	4.013E+0	7.442E+0
-3.649E-1	4.029E+0	7.406E+0
-3.649E-1	3.990E+0	7.539E+0
-3.665E-1	3.990E+0	7.529E+0
-3.682E-1	4.000E+0	7.451E+0
-3.649E-1	3.961E+0	7.396E+0
-3.682E-1	4.026E+0	7.565E+0
-3.633E-1	3.967E+0	7.367E+0
-3.665E-1	4.042E+0	7.571E+0
-3.649E-1	3.961E+0	7.487E+0
-3.649E-1	4.049E+0	7.536E+0
-3.649E-1	4.065E+0	7.497E+0
-3.698E-1	4.029E+0	7.484E+0
-3.665E-1	4.117E+0	7.448E+0
-3.649E-1	4.052E+0	7.513E+0
-3.665E-1	4.016E+0	7.565E+0
-3.682E-1	4.000E+0	7.575E+0
-3.665E-1	4.091E+0	7.471E+0
-3.649E-1	4.039E+0	7.455E+0
-3.649E-1	3.948E+0	7.503E+0
-3.649E-1	4.010E+0	7.477E+0
-3.649E-1	4.065E+0	7.494E+0
-3.665E-1	4.036E+0	7.464E+0
-3.698E-1	3.997E+0	7.565E+0
-3.682E-1	3.980E+0	7.584E+0
-3.633E-1	4.026E+0	7.552E+0
-3.665E-1	3.951E+0	7.520E+0
-3.665E-1	4.045E+0	7.614E+0
-3.682E-1	4.019E+0	7.419E+0
-3.633E-1	4.013E+0	7.484E+0
-3.665E-1	4.036E+0	7.571E+0
-3.665E-1	3.958E+0	7.409E+0
-3.665E-1	3.967E+0	7.533E+0
-3.633E-1	3.964E+0	7.633E+0
-3.665E-1	4.016E+0	7.523E+0
-3.698E-1	4.055E+0	7.432E+0
-3.665E-1	4.026E+0	7.520E+0
-3.665E-1	3.980E+0	7.451E+0
-3.649E-1	3.993E+0	7.578E+0
-3.698E-1	3.974E+0	7.604E+0
-3.682E-1	4.049E+0	7.494E+0
-3.649E-1	4.107E+0	7.520E+0
-3.649E-1	3.961E+0	7.445E+0
-3.682E-1	4.097E+0	7.591E+0
-3.665E-1	3.984E+0	7.435E+0
-3.617E-1	3.984E+0	7.500E+0
-3.633E-1	4.016E+0	7.390E+0
-3.682E-1	4.026E+0	7.529E+0
-3.698E-1	4.055E+0	7.545E+0
-3.682E-1	4.019E+0	7.646E+0
-3.633E-1	4.019E+0	7.422E+0
-3.649E-1	3.958E+0	7.552E+0
-3.682E-1	3.967E+0	7.461E+0
-3.665E-1	4.042E+0	7.494E+0
-3.682E-1	4.058E+0	7.429E+0
-3.682E-1	4.006E+0	7.620E+0
-3.682E-1	4.058E+0	7.435E+0
-3.633E-1	4.091E+0	7.571E+0
-3.665E-1	4.006E+0	7.588E+0
-3.714E-1	4.052E+0	7.529E+0
-3.682E-1	3.993E+0	7.348E+0
-3.649E-1	3.984E+0	7.477E+0
-3.649E-1	3.964E+0	7.597E+0
-3.665E-1	3.964E+0	7.633E+0
-3.665E-1	4.026E+0	7.539E+0
-3.665E-1	4.000E+0	7.584E+0
-3.649E-1	3.990E+0	7.562E+0
-3.665E-1	4.058E+0	7.575E+0
-3.665E-1	4.026E+0	7.617E+0
-3.649E-1	3.993E+0	7.419E+0
-3.649E-1	4.052E+0	7.695E+0
-3.682E-1	3.984E+0	7.464E+0
-3.682E-1	3.974E+0	7.481E+0
-3.649E-1	4.058E+0	7.400E+0
-3.649E-1	3.993E+0	7.549E+0
-3.714E-1	4.065E+0	7.575E+0
-3.682E-1	4.036E+0	7.571E+0
-3.649E-1	4.065E+0	7.597E+0
-3.633E-1	3.980E+0	7.464E+0
-3.665E-1	4.058E+0	7.494E+0
-3.633E-1	3.993E+0	7.507E+0
-3.682E-1	4.003E+0	7.458E+0
-3.665E-1	4.045E+0	7.481E+0
-3.665E-1	4.000E+0	7.494E+0
-3.698E-1	4.006E+0	7.477E+0
-3.665E-1	4.000E+0	7.633E+0
-3.649E-1	3.948E+0	7.542E+0
-3.698E-1	4.058E+0	7.584E+0
-3.698E-1	3.990E+0	7.526E+0
-3.633E-1	3.987E+0	7.406E+0
-3.665E-1	4.065E+0	7.494E+0
-3.649E-1	3.951E+0	7.542E+0
-3.682E-1	4.019E+0	7.529E+0
-3.665E-1	3.906E+0	7.425E+0
-3.633E-1	4.026E+0	7.558E+0
-3.682E-1	4.045E+0	7.412E+0
-3.682E-1	4.006E+0	7.523E+0
-3.633E-1	4.026E+0	7.435E+0
-3.665E-1	3.990E+0	7.477E+0
-3.682E-1	3.990E+0	7.529E+0
-3.665E-1	4.023E+0	7.425E+0
-3.633E-1	4.055E+0	7.451E+0
-3.665E-1	3.938E+0	7.533E+0
-3.698E-1	3.980E+0	7.435E+0
-3.665E-1	4.036E+0	7.448E+0
-3.682E-1	3.967E+0	7.552E+0
-3.665E-1	4.026E+0	7.516E+0
-3.682E-1	3.980E+0	7.597E+0
-3.665E-1	4.036E+0	7.536E+0
-3.698E-1	3.980E+0	7.503E+0
-3.633E-1	4.019E+0	7.455E+0
-3.682E-1	4.084E+0	7.558E+0
-3.665E-1	4.032E+0	7.533E+0
-3.649E-1	4.071E+0	7.620E+0
-3.649E-1	3.958E+0	7.448E+0
-3.682E-1	4.019E+0	7.542E+0
-3.682E-1	4.019E+0	7.542E+0
-3.665E-1	3.987E+0	7.536E+0
-3.682E-1	3.993E+0	7.422E+0
-3.698E-1	4.130E+0	7.552E+0
-3.682E-1	4.000E+0	7.464E+0
-3.665E-1	4.023E+0	7.523E+0
-3.649E-1	4.032E+0	7.400E+0
-3.698E-1	4.032E+0	7.409E+0
-3.682E-1	4.006E+0	7.558E+0
-3.665E-1	4.003E+0	7.558E+0
-3.665E-1	3.964E+0	7.575E+0
-3.665E-1	4.029E+0	7.594E+0
-3.682E-1	4.049E+0	7.529E+0
-3.649E-1	4.042E+0	7.575E+0
-3.649E-1	3.997E+0	7.562E+0
-3.665E-1	4.052E+0	7.604E+0
-3.698E-1	3.954E+0	7.429E+0
-3.665E-1	3.977E+0	7.594E+0
-3.665E-1	3.984E+0	7.617E+0
-3.714E-1	4.019E+0	7.565E+0
-3.649E-1	4.026E+0	7.562E+0
-3.617E-1	3.997E+0	7.643E+0
-3.633E-1	3.967E+0	7.503E+0
-3.665E-1	3.984E+0	7.370E+0
-3.649E-1	4.006E+0	7.455E+0
-3.633E-1	3.964E+0	7.481E+0
-3.665E-1	3.961E+0	7.646E+0
-3.714E-1	3.987E+0	7.555E+0
-3.714E-1	4.026E+0	7.584E+0
-3.665E-1	4.055E+0	7.588E+0
-3.665E-1	3.958E+0	7.490E+0
-3.665E-1	3.987E+0	7.539E+0
-3.665E-1	4.023E+0	7.464E+0
-3.649E-1	4.003E+0	7.533E+0
-3.698E-1	3.948E+0	7.516E+0
-3.682E-1	4.081E+0	7.448E+0
-3.682E-1	4.065E+0	7.581E+0
-3.665E-1	4.026E+0	7.416E+0
-3.665E-1	4.026E+0	7.474E+0
-3.682E-1	3.948E+0	7.594E+0
-3.682E-1	4.016E+0	7.568E+0
-3.665E-1	3.993E+0	7.552E+0
-3.665E-1	4.013E+0	7.614E+0
-3.698E-1	3.993E+0	7.545E+0
-3.698E-1	4.036E+0	7.500E+0
-3.649E-1	4.019E+0	7.562E+0
-3.633E-1	4.013E+0	7.565E+0
-3.649E-1	3.945E+0	7.464E+0
-3.682E-1	4.003E+0	7.464E+0
-3.649E-1	4.068E+0	7.526E+0
-3.649E-1	4.068E+0	7.565E+0
-3.682E-1	4.032E+0	7.549E+0
-3.665E-1	4.120E+0	7.438E+0
-3.665E-1	4.071E+0	7.503E+0
-3.682E-1	4.049E+0	7.503E+0
-3.682E-1	4.036E+0	7.510E+0
-3.698E-1	4.003E+0	7.578E+0
-3.649E-1	4.045E+0	7.549E+0
-3.665E-1	4.029E+0	7.468E+0
-3.698E-1	4.042E+0	7.471E+0
-3.698E-1	4.003E+0	7.659E+0
-3.665E-1	3.993E+0	7.578E+0
-3.698E-1	3.993E+0	7.490E+0
-3.665E-1	4.000E+0	7.500E+0
-3.698E-1	4.091E+0	7.536E+0
-3.665E-1	4.049E+0	7.503E+0
-3.682E-1	4.052E+0	7.484E+0
-3.682E-1	4.052E+0	7.481E+0
-3.682E-1	3.958E+0	7.542E+0
-3.665E-1	4.052E+0	7.610E+0
-3.649E-1	3.961E+0	7.594E+0
-3.682E-1	4.058E+0	7.438E+0
-3.649E-1	3.980E+0	7.552E+0
-3.665E-1	4.006E+0	7.445E+0
-3.665E-1	3.961E+0	7.520E+0
-3.649E-1	4.100E+0	7.448E+0
-3.682E-1	4.039E+0	7.442E+0
-3.649E-1	4.039E+0	7.549E+0
-3.649E-1	4.049E+0	7.552E+0
-3.682E-1	4.019E+0	7.490E+0
-3.698E-1	4.094E+0	7.536E+0
-3.665E-1	4.023E+0	7.549E+0
-3.665E-1	3.990E+0	7.529E+0
-3.682E-1	3.971E+0	7.507E+0
-3.698E-1	3.993E+0	7.416E+0
-3.682E-1	4.003E+0	7.477E+0
-3.682E-1	3.941E+0	7.477E+0
-3.665E-1	3.987E+0	7.484E+0
-3.698E-1	4.029E+0	7.617E+0
-3.665E-1	3.948E+0	7.487E+0
-3.665E-1	3.990E+0	7.565E+0
-3.665E-1	3.971E+0	7.490E+0
-3.665E-1	4.110E+0	7.516E+0
-3.665E-1	4.029E+0	7.604E+0
-3.682E-1	3.990E+0	7.500E+0
-3.698E-1	4.097E+0	7.529E+0
-3.682E-1	3.961E+0	7.432E+0
-3.665E-1	3.951E+0	7.588E+0
-3.682E-1	3.974E+0	7.536E+0
-3.698E-1	4.061E+0	7.474E+0
-3.682E-1	4.013E+0	7.571E+0
-3.633E-1	4.003E+0	7.539E+0
-3.649E-1	4.003E+0	7.558E+0
-3.649E-1	3.951E+0	7.523E+0
-3.665E-1	4.023E+0	7.529E+0
-3.649E-1	3.896E+0	7.516E+0
-3.665E-1	3.964E+0	7.458E+0
-3.665E-1	3.954E+0	7.591E+0
-3.682E-1	4.029E+0	7.445E+0
-3.649E-1	4.110E+0	7.643E+0
-3.649E-1	4.003E+0	7.620E+0
-3.698E-1	3.990E+0	7.545E+0
-3.698E-1	4.010E+0	7.539E+0
-3.665E-1	4.023E+0	7.529E+0
-3.633E-1	3.977E+0	7.526E+0
-3.698E-1	4.055E+0	7.523E+0
-3.698E-1	4.032E+0	7.448E+0
-3.714E-1	4.029E+0	7.516E+0
-3.698E-1	3.977E+0	7.438E+0
-3.698E-1	4.003E+0	7.542E+0
-3.714E-1	3.922E+0	7.610E+0
-3.682E-1	4.006E+0	7.584E+0
-3.665E-1	4.019E+0	7.542E+0
-3.714E-1	4.029E+0	7.562E+0
-3.698E-1	3.941E+0	7.568E+0
-3.649E-1	4.052E+0	7.445E+0
-3.682E-1	3.971E+0	7.503E+0
-3.714E-1	4.071E+0	7.400E+0
-3.698E-1	3.977E+0	7.523E+0
-3.665E-1	3.984E+0	7.455E+0
-3.682E-1	4.036E+0	7.558E+0
-3.665E-1	4.006E+0	7.565E+0
-3.682E-1	3.997E+0	7.494E+0
-3.682E-1	4.052E+0	7.500E+0
-3.665E-1	4.036E+0	7.458E+0
-3.714E-1	4.039E+0	7.555E+0
-3.682E-1	4.016E+0	7.571E+0
-3.665E-1	4.010E+0	7.471E+0
-3.682E-1	4.045E+0	7.627E+0
-3.698E-1	4.003E+0	7.575E+0
-3.682E-1	4.039E+0	7.448E+0
-3.665E-1	4.087E+0	7.578E+0
-3.682E-1	3.974E+0	7.529E+0
-3.698E-1	4.010E+0	7.497E+0
-3.665E-1	3.945E+0	7.451E+0
-3.665E-1	4.019E+0	7.513E+0
-3.649E-1	3.964E+0	7.425E+0
-3.698E-1	4.029E+0	7.503E+0
-3.682E-1	4.010E+0	7.429E+0
-3.649E-1	3.993E+0	7.558E+0
-3.649E-1	3.990E+0	7.455E+0
-3.682E-1	4.000E+0	7.562E+0
-3.698E-1	3.987E+0	7.526E+0
-3.665E-1	4.049E+0	7.448E+0
-3.665E-1	4.042E+0	7.565E+0
-3.682E-1	4.042E+0	7.477E+0
-3.698E-1	4.016E+0	7.503E+0
-3.665E-1	4.026E+0	7.474E+0
-3.665E-1	4.055E+0	7.555E+0
-3.682E-1	4.045E+0	7.542E+0
-3.698E-1	4.036E+0	7.357E+0
-3.665E-1	4.052E+0	7.451E+0
-3.665E-1	3.990E+0	7.565E+0
-3.698E-1	4.019E+0	7.516E+0
-3.665E-1	3.977E+0	7.539E+0
-3.665E-1	3.984E+0	7.396E+0
-3.665E-1	3.954E+0	7.558E+0
-3.714E-1	4.042E+0	7.383E+0
-3.698E-1	4.013E+0	7.490E+0
-3.665E-1	3.984E+0	7.448E+0
-3.682E-1	4.045E+0	7.406E+0
-3.682E-1	4.000E+0	7.471E+0
-3.698E-1	3.971E+0	7.513E+0
-3.665E-1	4.061E+0	7.545E+0
-3.665E-1	3.997E+0	7.594E+0
-3.698E-1	4.042E+0	7.552E+0
-3.714E-1	4.023E+0	7.393E+0
-3.682E-1	3.932E+0	7.539E+0
-3.665E-1	4.078E+0	7.552E+0
-3.714E-1	3.984E+0	7.597E+0
-3.682E-1	3.993E+0	7.435E+0
-3.665E-1	4.039E+0	7.458E+0
-3.665E-1	3.974E+0	7.562E+0
-3.698E-1	4.032E+0	7.545E+0
-3.698E-1	4.010E+0	7.542E+0
-3.649E-1	4.013E+0	7.490E+0
-3.665E-1	4.071E+0	7.529E+0
-3.698E-1	4.058E+0	7.571E+0
-3.698E-1	4.013E+0	7.507E+0
-3.665E-1	4.110E+0	7.578E+0
-3.682E-1	3.977E+0	7.568E+0
-3.698E-1	3.987E+0	7.536E+0
-3.665E-1	4.016E+0	7.529E+0
-3.649E-1	4.036E+0	7.578E+0
-3.649E-1	4.023E+0	7.584E+0
-3.698E-1	4.049E+0	7.396E+0
-3.698E-1	4.000E+0	7.494E+0
-3.698E-1	4.049E+0	7.507E+0
-3.682E-1	3.948E+0	7.610E+0
-3.682E-1	3.958E+0	7.458E+0
-3.682E-1	3.916E+0	7.542E+0
-3.649E-1	4.052E+0	7.445E+0
-3.682E-1	4.023E+0	7.617E+0
-3.714E-1	3.984E+0	7.474E+0
-3.682E-1	4.036E+0	7.510E+0
-3.665E-1	4.036E+0	7.494E+0
-3.682E-1	3.980E+0	7.516E+0
-3.682E-1	3.941E+0	7.539E+0
-3.698E-1	4.023E+0	7.464E+0
-3.682E-1	4.003E+0	7.533E+0
-3.682E-1	4.006E+0	7.520E+0
-3.698E-1	4.032E+0	7.568E+0
-3.682E-1	4.058E+0	7.445E+0
-3.682E-1	4.078E+0	7.451E+0
-3.665E-1	4.026E+0	7.510E+0
-3.698E-1	4.032E+0	7.545E+0
-3.682E-1	4.023E+0	7.387E+0
-3.665E-1	4.029E+0	7.380E+0
-3.649E-1	3.977E+0	7.604E+0
-3.682E-1	4.104E+0	7.507E+0
-3.698E-1	4.094E+0	7.497E+0
-3.665E-1	3.958E+0	7.507E+0
-3.649E-1	4.068E+0	7.520E+0
-3.682E-1	3.993E+0	7.484E+0
-3.682E-1	4.045E+0	7.510E+0
-3.682E-1	3.971E+0	7.510E+0
-3.698E-1	4.016E+0	7.490E+0
-3.698E-1	3.977E+0	7.503E+0
-3.714E-1	4.078E+0	7.575E+0
-3.698E-1	3.990E+0	7.507E+0
-3.682E-1	4.078E+0	7.464E+0
-3.698E-1	4.032E+0	7.481E+0
-3.682E-1	4.006E+0	7.552E+0
-3.665E-1	4.058E+0	7.526E+0
-3.665E-1	3.971E+0	7.620E+0
-3.665E-1	3.990E+0	7.588E+0
-3.698E-1	3.980E+0	7.468E+0
-3.714E-1	4.003E+0	7.471E+0
-3.665E-1	3.967E+0	7.614E+0
-3.682E-1	3.993E+0	7.558E+0
-3.698E-1	3.984E+0	7.335E+0
-3.649E-1	4.071E+0	7.497E+0
-3.665E-1	3.938E+0	7.523E+0
-3.698E-1	3.954E+0	7.617E+0
-3.665E-1	4.026E+0	7.552E+0
-3.682E-1	4.039E+0	7.630E+0
-3.682E-1	4.032E+0	7.604E+0
-3.682E-1	4.156E+0	7.578E+0
-3.682E-1	3.997E+0	7.630E+0
-3.665E-1	3.964E+0	7.484E+0
-3.665E-1	4.029E+0	7.503E+0
-3.682E-1	3.961E+0	7.601E+0
-3.714E-1	3.993E+0	7.471E+0
-3.698E-1	3.990E+0	7.377E+0
-3.665E-1	4.010E+0	7.536E+0
-3.698E-1	4.052E+0	7.429E+0
-3.714E-1	3.954E+0	7.458E+0
-3.714E-1	4.019E+0	7.555E+0
-3.714E-1	4.036E+0	7.507E+0
-3.698E-1	4.110E+0	7.552E+0
-3.714E-1	4.042E+0	7.516E+0
-3.665E-1	4.036E+0	7.474E+0
-3.682E-1	3.993E+0	7.451E+0
-3.698E-1	3.967E+0	7.533E+0
-3.730E-1	4.049E+0	7.549E+0
-3.682E-1	3.990E+0	7.503E+0
-3.665E-1	4.058E+0	7.516E+0
-3.714E-1	4.000E+0	7.425E+0
-3.714E-1	4.016E+0	7.503E+0
-3.682E-1	3.951E+0	7.484E+0
-3.682E-1	4.055E+0	7.555E+0
-3.682E-1	3.967E+0	7.562E+0
-3.714E-1	4.104E+0	7.387E+0
-3.665E-1	4.000E+0	7.691E+0
-3.665E-1	4.032E+0	7.481E+0
-3.698E-1	4.071E+0	7.458E+0
-3.730E-1	3.990E+0	7.562E+0
-3.698E-1	3.997E+0	7.510E+0
-3.682E-1	4.074E+0	7.500E+0
-3.714E-1	4.013E+0	7.529E+0
-3.730E-1	3.977E+0	7.445E+0
-3.665E-1	3.945E+0	7.487E+0
-3.682E-1	3.987E+0	7.529E+0
-3.698E-1	4.016E+0	7.578E+0
-3.682E-1	4.065E+0	7.481E+0
-3.698E-1	3.984E+0	7.429E+0
-3.698E-1	4.100E+0	7.494E+0
-3.665E-1	4.065E+0	7.539E+0
-3.698E-1	3.987E+0	7.477E+0
-3.714E-1	3.928E+0	7.503E+0
-3.682E-1	4.010E+0	7.533E+0
-3.714E-1	3.987E+0	7.562E+0
-3.714E-1	3.967E+0	7.523E+0
-3.682E-1	3.961E+0	7.481E+0
-3.665E-1	4.087E+0	7.442E+0
-3.698E-1	4.065E+0	7.604E+0
-3.682E-1	3.997E+0	7.484E+0
-3.665E-1	4.016E+0	7.471E+0
-3.682E-1	3.971E+0	7.542E+0
-3.682E-1	4.013E+0	7.445E+0
-3.730E-1	3.990E+0	7.510E+0
-3.665E-1	4.016E+0	7.523E+0
-3.698E-1	4.049E+0	7.562E+0
-3.698E-1	4.039E+0	7.614E+0
-3.682E-1	4.045E+0	7.516E+0
-3.665E-1	4.126E+0	7.562E+0
-3.682E-1	3.954E+0	7.513E+0
-3.698E-1	4.068E+0	7.351E+0
-3.714E-1	4.042E+0	7.507E+0
-3.665E-1	4.029E+0	7.584E+0
-3.682E-1	4.026E+0	7.575E+0
-3.730E-1	3.954E+0	7.487E+0
-3.714E-1	3.980E+0	7.513E+0
-3.649E-1	4.061E+0	7.526E+0
-3.682E-1	4.000E+0	7.533E+0
-3.730E-1	4.100E+0	7.588E+0
-3.698E-1	4.055E+0	7.481E+0
-3.665E-1	3.974E+0	7.481E+0
-3.698E-1	4.029E+0	7.555E+0
-3.682E-1	3.997E+0	7.542E+0
-3.682E-1	4.003E+0	7.429E+0
-3.665E-1	3.980E+0	7.461E+0
-3.698E-1	3.977E+0	7.607E+0
-3.714E-1	3.980E+0	7.510E+0
-3.714E-1	4.010E+0	7.432E+0
-3.633E-1	4.052E+0	7.468E+0
-3.698E-1	3.961E+0	7.555E+0
-3.698E-1	3.948E+0	7.552E+0
-3.682E-1	3.961E+0	7.471E+0
-3.698E-1	4.058E+0	7.374E+0
-3.682E-1	4.094E+0	7.523E+0
-3.682E-1	4.029E+0	7.588E+0
-3.714E-1	4.081E+0	7.555E+0
-3.682E-1	4.094E+0	7.474E+0
-3.698E-1	4.058E+0	7.520E+0
-3.714E-1	3.974E+0	7.542E+0
-3.714E-1	4.055E+0	7.328E+0
-3.682E-1	3.997E+0	7.510E+0
-3.682E-1	4.010E+0	7.545E+0
-3.698E-1	4.058E+0	7.523E+0
-3.714E-1	3.990E+0	7.503E+0
-3.698E-1	3.961E+0	7.500E+0
-3.665E-1	4.065E+0	7.526E+0
-3.714E-1	4.010E+0	7.500E+0
-3.714E-1	4.029E+0	7.494E+0
-3.665E-1	4.003E+0	7.571E+0
-3.682E-1	3.971E+0	7.412E+0
-3.698E-1	3.997E+0	7.507E+0
-3.714E-1	3.941E+0	7.474E+0
-3.665E-1	3.997E+0	7.526E+0
-3.682E-1	4.016E+0	7.588E+0
-3.698E-1	3.997E+0	7.523E+0
-3.698E-1	4.000E+0	7.552E+0
-3.682E-1	4.052E+0	7.484E+0
-3.665E-1	4.016E+0	7.500E+0
-3.698E-1	3.967E+0	7.468E+0
[truncated: 40,443 more rows]
