# Supplementary material for: Improved ANAP incorporation and VCF analysis reveal details of P2X7 current facilitation and a limited conformational interplay between ATP binding and the intracellular ballast domain
Source: eLife. 2023 Jan 4;12:e82479. doi: 10.7554/eLife.82479 (PMC9859053; doi:10.7554/eLife.82479)
Supplement: Figure 3—figure supplement 3—source data 2. [file elife-82479-fig3-figsupp3-data2.zip › Figure-3_figure-supplement-3_source-data-2/DeltaCys-constructs/l24/05.csv]

-4.914E-1	6.566E+0	1.397E+1
-4.930E-1	6.572E+0	1.409E+1
-4.930E-1	6.543E+0	1.396E+1
-4.882E-1	6.595E+0	1.385E+1
-4.914E-1	6.582E+0	1.403E+1
-4.930E-1	6.598E+0	1.390E+1
-4.930E-1	6.589E+0	1.393E+1
-4.930E-1	6.530E+0	1.394E+1
-4.898E-1	6.553E+0	1.401E+1
-4.898E-1	6.550E+0	1.408E+1
-4.914E-1	6.520E+0	1.396E+1
-4.898E-1	6.592E+0	1.396E+1
-4.898E-1	6.569E+0	1.405E+1
-4.914E-1	6.527E+0	1.375E+1
-4.914E-1	6.527E+0	1.393E+1
-4.930E-1	6.543E+0	1.393E+1
-4.898E-1	6.504E+0	1.391E+1
-4.898E-1	6.572E+0	1.394E+1
-4.963E-1	6.576E+0	1.411E+1
-4.898E-1	6.507E+0	1.395E+1
-4.914E-1	6.631E+0	1.393E+1
-4.914E-1	6.475E+0	1.389E+1
-4.914E-1	6.462E+0	1.398E+1
-4.882E-1	6.637E+0	1.387E+1
-4.914E-1	6.485E+0	1.389E+1
-4.898E-1	6.517E+0	1.385E+1
-4.898E-1	6.563E+0	1.376E+1
-4.898E-1	6.478E+0	1.391E+1
-4.898E-1	6.507E+0	1.398E+1
-4.914E-1	6.637E+0	1.399E+1
-4.898E-1	6.569E+0	1.423E+1
-4.866E-1	6.553E+0	1.404E+1
-4.898E-1	6.589E+0	1.413E+1
-4.914E-1	6.507E+0	1.396E+1
-4.930E-1	6.563E+0	1.406E+1
-4.914E-1	6.563E+0	1.395E+1
-4.882E-1	6.478E+0	1.390E+1
-4.914E-1	6.563E+0	1.392E+1
-4.930E-1	6.556E+0	1.397E+1
-4.898E-1	6.533E+0	1.392E+1
-4.914E-1	6.501E+0	1.398E+1
-4.914E-1	6.504E+0	1.386E+1
-4.914E-1	6.494E+0	1.395E+1
-4.898E-1	6.546E+0	1.377E+1
-4.866E-1	6.556E+0	1.403E+1
-4.914E-1	6.465E+0	1.396E+1
-4.914E-1	6.511E+0	1.397E+1
-4.898E-1	6.501E+0	1.391E+1
-4.882E-1	6.621E+0	1.387E+1
-4.914E-1	6.553E+0	1.385E+1
-4.914E-1	6.501E+0	1.394E+1
-4.947E-1	6.468E+0	1.380E+1
-4.882E-1	6.530E+0	1.397E+1
-4.930E-1	6.572E+0	1.389E+1
-4.930E-1	6.533E+0	1.391E+1
-4.898E-1	6.504E+0	1.415E+1
-4.866E-1	6.498E+0	1.398E+1
-4.898E-1	6.618E+0	1.380E+1
-4.914E-1	6.605E+0	1.392E+1
-4.898E-1	6.579E+0	1.387E+1
-4.882E-1	6.543E+0	1.395E+1
-4.930E-1	6.556E+0	1.395E+1
-4.914E-1	6.475E+0	1.380E+1
-4.898E-1	6.443E+0	1.395E+1
-4.882E-1	6.576E+0	1.392E+1
-4.930E-1	6.494E+0	1.395E+1
-4.914E-1	6.426E+0	1.396E+1
-4.914E-1	6.585E+0	1.394E+1
-4.914E-1	6.582E+0	1.392E+1
-4.914E-1	6.533E+0	1.402E+1
-4.914E-1	6.576E+0	1.393E+1
-4.914E-1	6.459E+0	1.382E+1
-4.898E-1	6.520E+0	1.403E+1
-4.914E-1	6.472E+0	1.396E+1
-4.914E-1	6.579E+0	1.416E+1
-4.914E-1	6.553E+0	1.394E+1
-4.914E-1	6.348E+0	1.404E+1
-4.914E-1	6.566E+0	1.397E+1
-4.914E-1	6.543E+0	1.403E+1
-4.914E-1	6.601E+0	1.389E+1
-4.882E-1	6.527E+0	1.387E+1
-4.914E-1	6.569E+0	1.401E+1
-4.947E-1	6.543E+0	1.386E+1
-4.898E-1	6.537E+0	1.395E+1
-4.898E-1	6.472E+0	1.396E+1
-4.914E-1	6.608E+0	1.388E+1
-4.947E-1	6.563E+0	1.385E+1
-4.914E-1	6.559E+0	1.395E+1
-4.849E-1	6.579E+0	1.394E+1
-4.914E-1	6.527E+0	1.402E+1
-4.930E-1	6.481E+0	1.390E+1
-4.898E-1	6.572E+0	1.399E+1
-4.882E-1	6.546E+0	1.397E+1
-4.914E-1	6.559E+0	1.396E+1
-4.930E-1	6.559E+0	1.397E+1
-4.898E-1	6.585E+0	1.402E+1
-4.898E-1	6.572E+0	1.397E+1
-4.914E-1	6.601E+0	1.403E+1
-4.914E-1	6.585E+0	1.403E+1
-4.914E-1	6.579E+0	1.379E+1
-4.930E-1	6.585E+0	1.395E+1
-4.947E-1	6.537E+0	1.389E+1
-4.914E-1	6.579E+0	1.396E+1
-4.882E-1	6.517E+0	1.401E+1
-4.898E-1	6.592E+0	1.400E+1
-4.914E-1	6.644E+0	1.396E+1
-4.882E-1	6.572E+0	1.384E+1
-4.914E-1	6.530E+0	1.389E+1
-4.914E-1	6.653E+0	1.391E+1
-4.914E-1	6.637E+0	1.405E+1
-4.914E-1	6.598E+0	1.387E+1
-4.914E-1	6.485E+0	1.386E+1
-4.898E-1	6.589E+0	1.397E+1
-4.914E-1	6.553E+0	1.401E+1
-4.914E-1	6.491E+0	1.404E+1
-4.882E-1	6.569E+0	1.397E+1
-4.898E-1	6.572E+0	1.393E+1
-4.898E-1	6.637E+0	1.408E+1
-4.914E-1	6.576E+0	1.392E+1
-4.866E-1	6.650E+0	1.406E+1
-4.849E-1	6.543E+0	1.391E+1
-4.882E-1	6.511E+0	1.393E+1
-4.914E-1	6.605E+0	1.390E+1
-4.898E-1	6.514E+0	1.397E+1
-4.866E-1	6.507E+0	1.395E+1
-4.898E-1	6.550E+0	1.406E+1
-4.898E-1	6.465E+0	1.397E+1
-4.914E-1	6.621E+0	1.397E+1
-4.849E-1	6.618E+0	1.404E+1
-4.898E-1	6.456E+0	1.394E+1
-4.930E-1	6.543E+0	1.392E+1
-4.866E-1	6.488E+0	1.396E+1
-4.882E-1	6.423E+0	1.397E+1
-4.914E-1	6.576E+0	1.392E+1
-4.898E-1	6.550E+0	1.400E+1
-4.882E-1	6.601E+0	1.376E+1
-4.882E-1	6.540E+0	1.376E+1
-4.914E-1	6.540E+0	1.390E+1
-4.914E-1	6.491E+0	1.396E+1
-4.866E-1	6.546E+0	1.406E+1
-4.882E-1	6.543E+0	1.388E+1
-4.914E-1	6.524E+0	1.397E+1
-4.898E-1	6.465E+0	1.389E+1
-4.914E-1	6.491E+0	1.400E+1
-4.833E-1	6.572E+0	1.409E+1
-4.898E-1	6.543E+0	1.390E+1
-4.914E-1	6.485E+0	1.409E+1
-4.866E-1	6.498E+0	1.384E+1
-4.866E-1	6.452E+0	1.400E+1
-4.866E-1	6.553E+0	1.390E+1
-4.914E-1	6.456E+0	1.394E+1
-4.882E-1	6.498E+0	1.385E+1
-4.882E-1	6.384E+0	1.383E+1
-4.914E-1	6.540E+0	1.402E+1
-4.914E-1	6.439E+0	1.384E+1
-4.866E-1	6.543E+0	1.382E+1
-4.866E-1	6.585E+0	1.387E+1
-4.866E-1	6.618E+0	1.388E+1
-4.898E-1	6.374E+0	1.384E+1
-4.849E-1	6.579E+0	1.400E+1
-4.849E-1	6.504E+0	1.395E+1
-4.849E-1	6.491E+0	1.403E+1
-4.914E-1	6.481E+0	1.387E+1
-4.898E-1	6.559E+0	1.390E+1
-4.849E-1	6.420E+0	1.387E+1
-4.882E-1	6.582E+0	1.404E+1
-4.898E-1	6.537E+0	1.402E+1
-4.866E-1	6.673E+0	1.396E+1
-4.882E-1	6.569E+0	1.388E+1
-4.882E-1	6.488E+0	1.402E+1
-4.898E-1	6.436E+0	1.378E+1
-4.898E-1	6.514E+0	1.382E+1
-4.866E-1	6.530E+0	1.384E+1
-4.914E-1	6.475E+0	1.388E+1
-4.882E-1	6.520E+0	1.395E+1
-4.849E-1	6.517E+0	1.400E+1
-4.866E-1	6.446E+0	1.412E+1
-4.882E-1	6.527E+0	1.402E+1
-4.914E-1	6.576E+0	1.407E+1
-4.882E-1	6.514E+0	1.401E+1
-4.882E-1	6.559E+0	1.396E+1
-4.914E-1	6.540E+0	1.396E+1
-4.898E-1	6.511E+0	1.399E+1
-4.866E-1	6.618E+0	1.393E+1
-4.866E-1	6.404E+0	1.390E+1
-4.866E-1	6.488E+0	1.388E+1
-4.882E-1	6.397E+0	1.385E+1
-4.866E-1	6.494E+0	1.393E+1
-4.866E-1	6.537E+0	1.397E+1
-4.882E-1	6.527E+0	1.389E+1
-4.898E-1	6.456E+0	1.389E+1
-4.882E-1	6.507E+0	1.402E+1
-4.898E-1	6.481E+0	1.386E+1
-4.882E-1	6.465E+0	1.409E+1
-4.914E-1	6.530E+0	1.397E+1
-4.882E-1	6.530E+0	1.387E+1
-4.898E-1	6.488E+0	1.396E+1
-4.898E-1	6.608E+0	1.397E+1
-4.898E-1	6.524E+0	1.398E+1
-4.866E-1	6.530E+0	1.391E+1
-4.849E-1	6.475E+0	1.392E+1
-4.898E-1	6.520E+0	1.385E+1
-4.914E-1	6.449E+0	1.382E+1
-4.882E-1	6.491E+0	1.393E+1
-4.866E-1	6.543E+0	1.399E+1
-4.882E-1	6.598E+0	1.394E+1
-4.914E-1	6.485E+0	1.389E+1
-4.849E-1	6.494E+0	1.378E+1
-4.849E-1	6.582E+0	1.401E+1
-4.898E-1	6.530E+0	1.389E+1
-4.882E-1	6.598E+0	1.402E+1
-4.882E-1	6.504E+0	1.394E+1
-4.866E-1	6.585E+0	1.392E+1
-4.914E-1	6.589E+0	1.390E+1
-4.882E-1	6.494E+0	1.406E+1
-4.882E-1	6.517E+0	1.396E+1
-4.882E-1	6.507E+0	1.397E+1
-4.866E-1	6.589E+0	1.402E+1
-4.898E-1	6.563E+0	1.404E+1
-4.882E-1	6.504E+0	1.387E+1
-4.882E-1	6.456E+0	1.395E+1
-4.882E-1	6.527E+0	1.396E+1
-4.898E-1	6.488E+0	1.385E+1
-4.866E-1	6.579E+0	1.412E+1
-4.849E-1	6.433E+0	1.384E+1
-4.898E-1	6.579E+0	1.391E+1
-4.866E-1	6.576E+0	1.391E+1
-4.882E-1	6.468E+0	1.392E+1
-4.849E-1	6.589E+0	1.404E+1
-4.898E-1	6.468E+0	1.402E+1
-4.898E-1	6.563E+0	1.385E+1
-4.849E-1	6.472E+0	1.408E+1
-4.849E-1	6.520E+0	1.385E+1
-4.898E-1	6.511E+0	1.393E+1
-4.866E-1	6.533E+0	1.392E+1
-4.882E-1	6.514E+0	1.397E+1
-4.866E-1	6.475E+0	1.401E+1
-4.882E-1	6.546E+0	1.387E+1
-4.898E-1	6.524E+0	1.400E+1
-4.882E-1	6.533E+0	1.387E+1
-4.882E-1	6.546E+0	1.396E+1
-4.882E-1	6.481E+0	1.390E+1
-4.930E-1	6.569E+0	1.397E+1
-4.866E-1	6.572E+0	1.394E+1
-4.866E-1	6.650E+0	1.391E+1
-4.866E-1	6.430E+0	1.385E+1
-4.882E-1	6.507E+0	1.393E+1
-4.866E-1	6.443E+0	1.386E+1
-4.866E-1	6.488E+0	1.391E+1
-4.898E-1	6.478E+0	1.397E+1
-4.882E-1	6.527E+0	1.397E+1
-4.882E-1	6.456E+0	1.395E+1
-4.866E-1	6.491E+0	1.393E+1
-4.882E-1	6.537E+0	1.396E+1
-4.882E-1	6.452E+0	1.384E+1
-4.866E-1	6.537E+0	1.397E+1
-4.849E-1	6.485E+0	1.394E+1
-4.882E-1	6.537E+0	1.379E+1
-4.898E-1	6.456E+0	1.408E+1
-4.849E-1	6.605E+0	1.392E+1
-4.849E-1	6.494E+0	1.410E+1
-4.866E-1	6.404E+0	1.409E+1
-4.898E-1	6.601E+0	1.385E+1
-4.882E-1	6.485E+0	1.387E+1
-4.882E-1	6.563E+0	1.398E+1
-4.882E-1	6.576E+0	1.397E+1
-4.882E-1	6.498E+0	1.399E+1
-4.882E-1	6.468E+0	1.381E+1
-4.849E-1	6.475E+0	1.393E+1
-4.898E-1	6.520E+0	1.388E+1
-4.882E-1	6.572E+0	1.393E+1
-4.849E-1	6.514E+0	1.408E+1
-4.866E-1	6.514E+0	1.392E+1
-4.882E-1	6.452E+0	1.394E+1
-4.882E-1	6.465E+0	1.392E+1
-4.866E-1	6.553E+0	1.400E+1
-4.849E-1	6.494E+0	1.389E+1
-4.882E-1	6.504E+0	1.397E+1
-4.898E-1	6.563E+0	1.406E+1
-4.866E-1	6.585E+0	1.394E+1
-4.866E-1	6.621E+0	1.403E+1
-4.882E-1	6.530E+0	1.406E+1
-4.898E-1	6.446E+0	1.391E+1
-4.866E-1	6.550E+0	1.392E+1
-4.833E-1	6.514E+0	1.391E+1
-4.882E-1	6.520E+0	1.406E+1
-4.882E-1	6.507E+0	1.394E+1
-4.849E-1	6.543E+0	1.385E+1
-4.882E-1	6.559E+0	1.391E+1
-4.882E-1	6.494E+0	1.391E+1
-4.882E-1	6.485E+0	1.393E+1
-4.898E-1	6.478E+0	1.395E+1
-4.849E-1	6.514E+0	1.400E+1
-4.882E-1	6.576E+0	1.395E+1
-4.866E-1	6.504E+0	1.403E+1
-4.866E-1	6.546E+0	1.405E+1
-4.849E-1	6.533E+0	1.398E+1
-4.866E-1	6.524E+0	1.394E+1
-4.898E-1	6.572E+0	1.404E+1
-4.882E-1	6.514E+0	1.381E+1
-4.882E-1	6.546E+0	1.385E+1
-4.882E-1	6.601E+0	1.379E+1
-4.882E-1	6.530E+0	1.385E+1
-4.866E-1	6.517E+0	1.386E+1
-4.866E-1	6.446E+0	1.390E+1
-4.849E-1	6.569E+0	1.385E+1
-4.882E-1	6.481E+0	1.389E+1
-4.849E-1	6.546E+0	1.395E+1
-4.849E-1	6.520E+0	1.391E+1
-4.898E-1	6.592E+0	1.398E+1
-4.898E-1	6.472E+0	1.372E+1
-4.849E-1	6.449E+0	1.384E+1
-4.866E-1	6.478E+0	1.396E+1
-4.898E-1	6.501E+0	1.403E+1
-4.882E-1	6.430E+0	1.392E+1
-4.866E-1	6.533E+0	1.393E+1
-4.866E-1	6.563E+0	1.405E+1
-4.882E-1	6.563E+0	1.393E+1
-4.866E-1	6.417E+0	1.391E+1
-4.849E-1	6.543E+0	1.387E+1
-4.833E-1	6.481E+0	1.384E+1
-4.866E-1	6.563E+0	1.396E+1
-4.898E-1	6.537E+0	1.394E+1
-4.866E-1	6.452E+0	1.394E+1
-4.849E-1	6.572E+0	1.390E+1
-4.849E-1	6.524E+0	1.403E+1
-4.882E-1	6.494E+0	1.385E+1
-4.849E-1	6.598E+0	1.390E+1
-4.833E-1	6.514E+0	1.399E+1
-4.866E-1	6.566E+0	1.395E+1
-4.898E-1	6.498E+0	1.385E+1
-4.866E-1	6.543E+0	1.403E+1
-4.849E-1	6.576E+0	1.380E+1
-4.882E-1	6.504E+0	1.373E+1
-4.882E-1	6.627E+0	1.403E+1
-4.866E-1	6.592E+0	1.402E+1
-4.817E-1	6.488E+0	1.386E+1
-4.866E-1	6.559E+0	1.402E+1
-4.898E-1	6.595E+0	1.396E+1
-4.866E-1	6.614E+0	1.390E+1
-4.849E-1	6.579E+0	1.393E+1
-4.866E-1	6.465E+0	1.402E+1
-4.882E-1	6.501E+0	1.392E+1
-4.849E-1	6.572E+0	1.402E+1
-4.849E-1	6.550E+0	1.391E+1
-4.849E-1	6.611E+0	1.400E+1
-4.866E-1	6.566E+0	1.402E+1
-4.849E-1	6.621E+0	1.381E+1
-4.833E-1	6.576E+0	1.381E+1
-4.882E-1	6.582E+0	1.394E+1
-4.882E-1	6.566E+0	1.394E+1
-4.849E-1	6.524E+0	1.393E+1
-4.833E-1	6.546E+0	1.397E+1
-4.866E-1	6.507E+0	1.395E+1
-4.898E-1	6.430E+0	1.398E+1
-4.849E-1	6.511E+0	1.385E+1
-4.849E-1	6.475E+0	1.399E+1
-4.866E-1	6.543E+0	1.401E+1
-4.866E-1	6.507E+0	1.387E+1
-4.866E-1	6.501E+0	1.379E+1
-4.833E-1	6.530E+0	1.396E+1
-4.849E-1	6.556E+0	1.391E+1
-4.882E-1	6.507E+0	1.399E+1
-4.849E-1	6.501E+0	1.390E+1
-4.849E-1	6.559E+0	1.405E+1
-4.866E-1	6.543E+0	1.391E+1
-4.914E-1	6.485E+0	1.404E+1
-4.866E-1	6.410E+0	1.385E+1
-4.849E-1	6.491E+0	1.403E+1
-4.849E-1	6.527E+0	1.393E+1
-4.898E-1	6.511E+0	1.398E+1
-4.866E-1	6.595E+0	1.392E+1
-4.849E-1	6.608E+0	1.395E+1
-4.833E-1	6.582E+0	1.402E+1
-4.898E-1	6.498E+0	1.388E+1
-4.849E-1	6.494E+0	1.390E+1
-4.866E-1	6.488E+0	1.399E+1
-4.849E-1	6.498E+0	1.405E+1
-4.882E-1	6.468E+0	1.384E+1
-4.866E-1	6.572E+0	1.414E+1
-4.849E-1	6.576E+0	1.382E+1
-4.882E-1	6.465E+0	1.406E+1
-4.882E-1	6.443E+0	1.394E+1
-4.833E-1	6.468E+0	1.402E+1
-4.866E-1	6.598E+0	1.409E+1
-4.866E-1	6.524E+0	1.392E+1
-4.866E-1	6.614E+0	1.400E+1
-4.833E-1	6.511E+0	1.395E+1
-4.833E-1	6.433E+0	1.397E+1
-4.849E-1	6.358E+0	1.391E+1
-4.866E-1	6.465E+0	1.405E+1
-4.849E-1	6.537E+0	1.395E+1
-4.849E-1	6.481E+0	1.385E+1
-4.882E-1	6.498E+0	1.393E+1
-4.882E-1	6.540E+0	1.394E+1
-4.866E-1	6.504E+0	1.403E+1
-4.866E-1	6.488E+0	1.393E+1
-4.882E-1	6.517E+0	1.384E+1
-4.882E-1	6.589E+0	1.393E+1
-4.833E-1	6.550E+0	1.403E+1
-4.833E-1	6.553E+0	1.388E+1
-4.849E-1	6.504E+0	1.386E+1
-4.882E-1	6.504E+0	1.384E+1
-4.849E-1	6.488E+0	1.395E+1
-4.849E-1	6.563E+0	1.397E+1
-4.866E-1	6.498E+0	1.391E+1
-4.882E-1	6.618E+0	1.394E+1
-4.882E-1	6.553E+0	1.394E+1
-4.849E-1	6.514E+0	1.397E+1
-4.849E-1	6.524E+0	1.392E+1
-4.882E-1	6.537E+0	1.379E+1
-4.866E-1	6.569E+0	1.409E+1
-4.849E-1	6.488E+0	1.410E+1
-4.882E-1	6.618E+0	1.395E+1
-4.898E-1	6.527E+0	1.383E+1
-4.817E-1	6.439E+0	1.396E+1
-4.833E-1	6.579E+0	1.392E+1
-4.849E-1	6.504E+0	1.397E+1
-4.882E-1	6.550E+0	1.394E+1
-4.849E-1	6.546E+0	1.385E+1
-4.833E-1	6.553E+0	1.400E+1
-4.866E-1	6.608E+0	1.392E+1
-4.866E-1	6.501E+0	1.399E+1
-4.833E-1	6.501E+0	1.386E+1
-4.866E-1	6.511E+0	1.373E+1
-4.849E-1	6.546E+0	1.387E+1
-4.914E-1	6.462E+0	1.401E+1
-4.833E-1	6.589E+0	1.393E+1
-4.849E-1	6.426E+0	1.404E+1
-4.882E-1	6.563E+0	1.386E+1
-4.866E-1	6.569E+0	1.403E+1
-4.833E-1	6.530E+0	1.410E+1
-4.849E-1	6.520E+0	1.401E+1
-4.849E-1	6.605E+0	1.410E+1
-4.882E-1	6.481E+0	1.395E+1
-4.833E-1	6.488E+0	1.385E+1
-4.849E-1	6.530E+0	1.400E+1
-4.882E-1	6.530E+0	1.389E+1
-4.866E-1	6.514E+0	1.395E+1
-4.882E-1	6.579E+0	1.390E+1
-4.849E-1	6.592E+0	1.382E+1
-4.882E-1	6.540E+0	1.399E+1
-4.866E-1	6.485E+0	1.398E+1
-4.866E-1	6.595E+0	1.397E+1
-4.801E-1	6.491E+0	1.394E+1
-4.882E-1	6.446E+0	1.396E+1
-4.882E-1	6.627E+0	1.400E+1
-4.833E-1	6.449E+0	1.385E+1
-4.817E-1	6.543E+0	1.385E+1
-4.849E-1	6.550E+0	1.383E+1
-4.882E-1	6.514E+0	1.385E+1
-4.849E-1	6.517E+0	1.390E+1
-4.866E-1	6.517E+0	1.408E+1
-4.866E-1	6.407E+0	1.391E+1
-4.898E-1	6.468E+0	1.395E+1
-4.866E-1	6.540E+0	1.390E+1
-4.866E-1	6.517E+0	1.401E+1
-4.849E-1	6.468E+0	1.399E+1
-4.866E-1	6.540E+0	1.387E+1
-4.849E-1	6.472E+0	1.394E+1
-4.866E-1	6.563E+0	1.398E+1
-4.882E-1	6.592E+0	1.385E+1
-4.849E-1	6.566E+0	1.389E+1
-4.882E-1	6.443E+0	1.389E+1
-4.833E-1	6.439E+0	1.400E+1
-4.849E-1	6.426E+0	1.398E+1
-4.849E-1	6.533E+0	1.389E+1
-4.849E-1	6.485E+0	1.390E+1
-4.833E-1	6.589E+0	1.397E+1
-4.849E-1	6.481E+0	1.393E+1
-4.882E-1	6.611E+0	1.390E+1
-4.817E-1	6.556E+0	1.398E+1
-4.849E-1	6.491E+0	1.398E+1
-4.849E-1	6.511E+0	1.401E+1
-4.866E-1	6.488E+0	1.400E+1
-4.849E-1	6.601E+0	1.409E+1
-4.849E-1	6.481E+0	1.389E+1
-4.866E-1	6.504E+0	1.396E+1
-4.882E-1	6.572E+0	1.391E+1
-4.833E-1	6.520E+0	1.382E+1
-4.849E-1	6.520E+0	1.386E+1
-4.866E-1	6.504E+0	1.379E+1
-4.882E-1	6.468E+0	1.393E+1
-4.833E-1	6.459E+0	1.398E+1
-4.817E-1	6.501E+0	1.408E+1
-4.849E-1	6.520E+0	1.398E+1
-4.866E-1	6.572E+0	1.383E+1
-4.849E-1	6.524E+0	1.394E+1
-4.849E-1	6.527E+0	1.399E+1
-4.849E-1	6.400E+0	1.389E+1
-4.849E-1	6.579E+0	1.397E+1
-4.849E-1	6.465E+0	1.404E+1
-4.849E-1	6.456E+0	1.392E+1
-4.849E-1	6.559E+0	1.389E+1
-4.866E-1	6.488E+0	1.406E+1
-4.849E-1	6.566E+0	1.388E+1
-4.817E-1	6.576E+0	1.405E+1
-4.833E-1	6.572E+0	1.393E+1
-4.849E-1	6.569E+0	1.403E+1
-4.849E-1	6.465E+0	1.395E+1
-4.833E-1	6.475E+0	1.386E+1
-4.849E-1	6.537E+0	1.394E+1
-4.849E-1	6.478E+0	1.398E+1
-4.849E-1	6.465E+0	1.379E+1
-4.833E-1	6.472E+0	1.404E+1
-4.849E-1	6.491E+0	1.394E+1
-4.882E-1	6.520E+0	1.378E+1
-4.849E-1	6.546E+0	1.385E+1
-4.833E-1	6.462E+0	1.404E+1
-4.882E-1	6.527E+0	1.392E+1
-4.849E-1	6.498E+0	1.389E+1
-4.882E-1	6.472E+0	1.400E+1
-4.817E-1	6.507E+0	1.393E+1
-4.849E-1	6.501E+0	1.401E+1
-4.849E-1	6.601E+0	1.397E+1
-4.849E-1	6.533E+0	1.390E+1
-4.833E-1	6.579E+0	1.414E+1
-4.866E-1	6.511E+0	1.385E+1
-4.866E-1	6.614E+0	1.408E+1
-4.849E-1	6.520E+0	1.397E+1
-4.833E-1	6.595E+0	1.387E+1
-4.849E-1	6.485E+0	1.396E+1
-4.866E-1	6.494E+0	1.382E+1
-4.833E-1	6.478E+0	1.396E+1
-4.849E-1	6.436E+0	1.392E+1
-4.849E-1	6.511E+0	1.385E+1
-4.866E-1	6.478E+0	1.393E+1
-4.817E-1	6.550E+0	1.390E+1
-4.817E-1	6.608E+0	1.392E+1
-4.849E-1	6.488E+0	1.395E+1
-4.849E-1	6.494E+0	1.371E+1
-4.833E-1	6.517E+0	1.372E+1
-4.833E-1	6.601E+0	1.395E+1
-4.833E-1	6.537E+0	1.404E+1
-4.849E-1	6.481E+0	1.397E+1
-4.833E-1	6.563E+0	1.400E+1
-4.833E-1	6.540E+0	1.396E+1
-4.849E-1	6.572E+0	1.394E+1
-4.882E-1	6.507E+0	1.395E+1
-4.849E-1	6.439E+0	1.379E+1
-4.817E-1	6.569E+0	1.395E+1
-4.849E-1	6.472E+0	1.383E+1
-4.882E-1	6.618E+0	1.410E+1
-4.833E-1	6.459E+0	1.388E+1
-4.833E-1	6.563E+0	1.385E+1
-4.866E-1	6.488E+0	1.394E+1
-4.849E-1	6.498E+0	1.400E+1
-4.833E-1	6.355E+0	1.389E+1
-4.817E-1	6.443E+0	1.387E+1
-4.817E-1	6.423E+0	1.394E+1
-4.882E-1	6.507E+0	1.392E+1
-4.849E-1	6.559E+0	1.402E+1
-4.817E-1	6.514E+0	1.392E+1
-4.849E-1	6.527E+0	1.385E+1
-4.849E-1	6.456E+0	1.405E+1
-4.849E-1	6.537E+0	1.400E+1
-4.833E-1	6.439E+0	1.388E+1
-4.833E-1	6.559E+0	1.393E+1
-4.849E-1	6.494E+0	1.393E+1
-4.833E-1	6.485E+0	1.377E+1
-4.833E-1	6.556E+0	1.390E+1
-4.849E-1	6.514E+0	1.396E+1
-4.833E-1	6.533E+0	1.402E+1
-4.833E-1	6.468E+0	1.389E+1
-4.817E-1	6.491E+0	1.398E+1
-4.866E-1	6.579E+0	1.389E+1
-4.882E-1	6.618E+0	1.408E+1
-4.833E-1	6.553E+0	1.383E+1
-4.833E-1	6.582E+0	1.394E+1
-4.833E-1	6.543E+0	1.395E+1
-4.866E-1	6.585E+0	1.403E+1
-4.833E-1	6.514E+0	1.407E+1
-4.817E-1	6.436E+0	1.391E+1
-4.882E-1	6.524E+0	1.397E+1
-4.849E-1	6.439E+0	1.403E+1
-4.817E-1	6.475E+0	1.408E+1
-4.898E-1	6.550E+0	1.400E+1
-4.849E-1	6.569E+0	1.381E+1
-4.866E-1	6.608E+0	1.386E+1
-4.833E-1	6.572E+0	1.386E+1
-4.817E-1	6.478E+0	1.403E+1
-4.849E-1	6.514E+0	1.395E+1
-4.849E-1	6.527E+0	1.415E+1
-4.849E-1	6.494E+0	1.377E+1
-4.817E-1	6.566E+0	1.395E+1
-4.849E-1	6.498E+0	1.408E+1
-4.866E-1	6.537E+0	1.386E+1
-4.849E-1	6.527E+0	1.393E+1
-4.817E-1	6.485E+0	1.398E+1
-4.849E-1	6.524E+0	1.398E+1
-4.833E-1	6.592E+0	1.390E+1
-4.833E-1	6.546E+0	1.384E+1
-4.833E-1	6.550E+0	1.402E+1
-4.817E-1	6.475E+0	1.388E+1
-4.866E-1	6.595E+0	1.396E+1
-4.849E-1	6.579E+0	1.392E+1
-4.801E-1	6.488E+0	1.400E+1
-4.833E-1	6.553E+0	1.393E+1
-4.882E-1	6.550E+0	1.394E+1
-4.817E-1	6.494E+0	1.374E+1
-4.817E-1	6.433E+0	1.397E+1
-4.849E-1	6.550E+0	1.395E+1
-4.866E-1	6.572E+0	1.385E+1
-4.817E-1	6.468E+0	1.400E+1
-4.817E-1	6.611E+0	1.400E+1
-4.849E-1	6.478E+0	1.398E+1
-4.882E-1	6.553E+0	1.395E+1
-4.849E-1	6.468E+0	1.398E+1
-4.833E-1	6.631E+0	1.406E+1
-4.833E-1	6.550E+0	1.405E+1
-4.866E-1	6.543E+0	1.390E+1
-4.817E-1	6.456E+0	1.386E+1
-4.817E-1	6.462E+0	1.396E+1
-4.866E-1	6.540E+0	1.384E+1
-4.817E-1	6.514E+0	1.376E+1
-4.801E-1	6.475E+0	1.397E+1
-4.833E-1	6.543E+0	1.395E+1
-4.833E-1	6.488E+0	1.390E+1
-4.849E-1	6.517E+0	1.409E+1
-4.817E-1	6.443E+0	1.380E+1
-4.817E-1	6.452E+0	1.402E+1
-4.833E-1	6.572E+0	1.385E+1
-4.849E-1	6.546E+0	1.393E+1
-4.817E-1	6.504E+0	1.393E+1
-4.833E-1	6.553E+0	1.405E+1
-4.849E-1	6.517E+0	1.387E+1
-4.817E-1	6.644E+0	1.405E+1
-4.833E-1	6.456E+0	1.404E+1
-4.833E-1	6.540E+0	1.386E+1
-4.833E-1	6.579E+0	1.392E+1
-4.866E-1	6.391E+0	1.394E+1
-4.817E-1	6.485E+0	1.387E+1
-4.817E-1	6.485E+0	1.392E+1
-4.833E-1	6.520E+0	1.396E+1
-4.866E-1	6.559E+0	1.382E+1
-4.817E-1	6.501E+0	1.406E+1
-4.817E-1	6.517E+0	1.389E+1
-4.866E-1	6.657E+0	1.398E+1
-4.849E-1	6.543E+0	1.390E+1
-4.849E-1	6.478E+0	1.391E+1
-4.817E-1	6.491E+0	1.388E+1
-4.849E-1	6.624E+0	1.394E+1
-4.882E-1	6.459E+0	1.390E+1
-4.817E-1	6.423E+0	1.394E+1
-4.817E-1	6.475E+0	1.398E+1
-4.849E-1	6.430E+0	1.385E+1
-4.866E-1	6.452E+0	1.397E+1
-4.817E-1	6.520E+0	1.399E+1
-4.817E-1	6.563E+0	1.389E+1
-4.849E-1	6.501E+0	1.391E+1
-4.849E-1	6.540E+0	1.401E+1
-4.833E-1	6.550E+0	1.384E+1
-4.817E-1	6.494E+0	1.396E+1
-4.866E-1	6.579E+0	1.383E+1
-4.817E-1	6.472E+0	1.396E+1
-4.849E-1	6.527E+0	1.391E+1
-4.768E-1	6.601E+0	1.383E+1
-4.866E-1	6.462E+0	1.398E+1
-4.849E-1	6.589E+0	1.395E+1
-4.833E-1	6.618E+0	1.395E+1
-4.817E-1	6.572E+0	1.386E+1
-4.849E-1	6.481E+0	1.371E+1
-4.866E-1	6.543E+0	1.392E+1
-4.784E-1	6.501E+0	1.367E+1
-4.817E-1	6.605E+0	1.390E+1
-4.849E-1	6.494E+0	1.392E+1
-4.849E-1	6.556E+0	1.399E+1
-4.833E-1	6.520E+0	1.386E+1
-4.833E-1	6.420E+0	1.398E+1
-4.833E-1	6.524E+0	1.385E+1
-4.866E-1	6.420E+0	1.403E+1
-4.817E-1	6.582E+0	1.409E+1
-4.801E-1	6.569E+0	1.394E+1
-4.833E-1	6.517E+0	1.399E+1
-4.849E-1	6.563E+0	1.393E+1
-4.833E-1	6.504E+0	1.396E+1
-4.817E-1	6.576E+0	1.384E+1
-4.833E-1	6.452E+0	1.395E+1
-4.849E-1	6.501E+0	1.388E+1
-4.817E-1	6.524E+0	1.393E+1
-4.817E-1	6.520E+0	1.394E+1
-4.866E-1	6.468E+0	1.398E+1
-4.833E-1	6.485E+0	1.388E+1
-4.833E-1	6.443E+0	1.383E+1
-4.817E-1	6.498E+0	1.395E+1
-4.849E-1	6.524E+0	1.394E+1
-4.833E-1	6.436E+0	1.395E+1
-4.817E-1	6.488E+0	1.396E+1
-4.801E-1	6.459E+0	1.404E+1
-4.833E-1	6.501E+0	1.397E+1
-4.866E-1	6.579E+0	1.394E+1
-4.849E-1	6.546E+0	1.397E+1
-4.801E-1	6.504E+0	1.392E+1
-4.817E-1	6.576E+0	1.385E+1
-4.801E-1	6.527E+0	1.388E+1
-4.849E-1	6.530E+0	1.390E+1
-4.833E-1	6.563E+0	1.403E+1
-4.849E-1	6.569E+0	1.397E+1
-4.866E-1	6.572E+0	1.395E+1
-4.849E-1	6.537E+0	1.385E+1
-4.817E-1	6.520E+0	1.375E+1
-4.849E-1	6.566E+0	1.378E+1
-4.866E-1	6.449E+0	1.403E+1
-4.817E-1	6.520E+0	1.391E+1
-4.833E-1	6.553E+0	1.391E+1
-4.833E-1	6.566E+0	1.388E+1
-4.849E-1	6.553E+0	1.397E+1
-4.817E-1	6.501E+0	1.394E+1
-4.817E-1	6.546E+0	1.374E+1
-4.817E-1	6.456E+0	1.386E+1
-4.849E-1	6.553E+0	1.403E+1
-4.817E-1	6.459E+0	1.403E+1
-4.817E-1	6.517E+0	1.392E+1
-4.817E-1	6.468E+0	1.397E+1
-4.833E-1	6.488E+0	1.379E+1
-4.817E-1	6.631E+0	1.396E+1
-4.817E-1	6.579E+0	1.391E+1
-4.833E-1	6.465E+0	1.397E+1
-4.849E-1	6.585E+0	1.383E+1
-4.784E-1	6.601E+0	1.389E+1
-4.817E-1	6.546E+0	1.396E+1
-4.849E-1	6.582E+0	1.390E+1
-4.882E-1	6.559E+0	1.406E+1
-4.817E-1	6.488E+0	1.386E+1
-4.801E-1	6.446E+0	1.383E+1
-4.817E-1	6.546E+0	1.391E+1
-4.833E-1	6.546E+0	1.398E+1
-4.833E-1	6.514E+0	1.379E+1
-4.833E-1	6.481E+0	1.415E+1
-4.833E-1	6.650E+0	1.397E+1
-4.866E-1	6.507E+0	1.388E+1
-4.801E-1	6.514E+0	1.389E+1
-4.801E-1	6.598E+0	1.385E+1
-4.817E-1	6.420E+0	1.379E+1
-4.882E-1	6.446E+0	1.375E+1
-4.833E-1	6.543E+0	1.383E+1
-4.817E-1	6.576E+0	1.385E+1
-4.817E-1	6.504E+0	1.385E+1
-4.866E-1	6.494E+0	1.397E+1
-4.817E-1	6.666E+0	1.390E+1
-4.817E-1	6.572E+0	1.400E+1
-4.849E-1	6.527E+0	1.389E+1
-4.833E-1	6.618E+0	1.389E+1
-4.849E-1	6.481E+0	1.385E+1
-4.833E-1	6.504E+0	1.389E+1
-4.817E-1	6.569E+0	1.394E+1
-4.833E-1	6.498E+0	1.391E+1
-4.801E-1	6.400E+0	1.388E+1
-4.849E-1	6.443E+0	1.396E+1
-4.833E-1	6.569E+0	1.392E+1
-4.833E-1	6.478E+0	1.398E+1
-4.817E-1	6.504E+0	1.396E+1
-4.833E-1	6.572E+0	1.393E+1
-4.866E-1	6.456E+0	1.375E+1
-4.833E-1	6.524E+0	1.397E+1
-4.817E-1	6.585E+0	1.384E+1
-4.849E-1	6.540E+0	1.385E+1
-4.817E-1	6.475E+0	1.404E+1
-4.833E-1	6.468E+0	1.396E+1
-4.817E-1	6.475E+0	1.395E+1
-4.817E-1	6.524E+0	1.394E+1
-4.866E-1	6.514E+0	1.380E+1
-4.849E-1	6.391E+0	1.401E+1
-4.801E-1	6.439E+0	1.396E+1
-4.801E-1	6.640E+0	1.402E+1
-4.866E-1	6.436E+0	1.395E+1
-4.817E-1	6.452E+0	1.396E+1
-4.849E-1	6.579E+0	1.389E+1
-4.817E-1	6.475E+0	1.393E+1
-4.833E-1	6.563E+0	1.407E+1
-4.849E-1	6.550E+0	1.399E+1
-4.833E-1	6.410E+0	1.398E+1
-4.784E-1	6.530E+0	1.396E+1
-4.817E-1	6.494E+0	1.401E+1
-4.833E-1	6.456E+0	1.398E+1
-4.817E-1	6.433E+0	1.394E+1
-4.817E-1	6.456E+0	1.378E+1
-4.849E-1	6.563E+0	1.402E+1
-4.866E-1	6.491E+0	1.373E+1
-4.801E-1	6.614E+0	1.402E+1
-4.817E-1	6.592E+0	1.394E+1
-4.849E-1	6.556E+0	1.380E+1
-4.833E-1	6.553E+0	1.393E+1
-4.817E-1	6.589E+0	1.391E+1
-4.833E-1	6.498E+0	1.384E+1
-4.817E-1	6.436E+0	1.387E+1
-4.849E-1	6.537E+0	1.386E+1
-4.817E-1	6.537E+0	1.388E+1
-4.801E-1	6.595E+0	1.391E+1
-4.833E-1	6.608E+0	1.394E+1
-4.849E-1	6.472E+0	1.391E+1
-4.817E-1	6.566E+0	1.388E+1
-4.801E-1	6.524E+0	1.386E+1
-4.833E-1	6.443E+0	1.391E+1
-4.882E-1	6.485E+0	1.378E+1
-4.817E-1	6.491E+0	1.394E+1
-4.849E-1	6.546E+0	1.387E+1
-4.833E-1	6.410E+0	1.401E+1
-4.833E-1	6.595E+0	1.385E+1
-4.833E-1	6.488E+0	1.395E+1
-4.833E-1	6.413E+0	1.376E+1
-4.849E-1	6.504E+0	1.387E+1
-4.849E-1	6.436E+0	1.384E+1
-4.849E-1	6.530E+0	1.401E+1
-4.817E-1	6.556E+0	1.385E+1
-4.866E-1	6.644E+0	1.397E+1
-4.866E-1	6.491E+0	1.401E+1
-4.833E-1	6.481E+0	1.384E+1
-4.801E-1	6.494E+0	1.409E+1
-4.866E-1	6.514E+0	1.385E+1
-4.849E-1	6.550E+0	1.407E+1
-4.866E-1	6.550E+0	1.390E+1
-4.817E-1	6.537E+0	1.396E+1
-4.849E-1	6.653E+0	1.383E+1
-4.866E-1	6.563E+0	1.395E+1
-4.849E-1	6.475E+0	1.393E+1
-4.833E-1	6.546E+0	1.395E+1
-4.849E-1	6.579E+0	1.406E+1
-4.849E-1	6.537E+0	1.392E+1
-4.833E-1	6.601E+0	1.381E+1
-4.833E-1	6.410E+0	1.385E+1
-4.849E-1	6.478E+0	1.386E+1
-4.866E-1	6.472E+0	1.387E+1
-4.833E-1	6.462E+0	1.388E+1
-4.849E-1	6.491E+0	1.388E+1
-4.882E-1	6.634E+0	1.391E+1
-4.849E-1	6.582E+0	1.392E+1
-4.849E-1	6.456E+0	1.389E+1
-4.833E-1	6.468E+0	1.386E+1
-4.866E-1	6.501E+0	1.387E+1
-4.833E-1	6.585E+0	1.387E+1
-4.833E-1	6.478E+0	1.379E+1
-4.833E-1	6.576E+0	1.382E+1
-4.849E-1	6.520E+0	1.389E+1
-4.866E-1	6.494E+0	1.387E+1
-4.817E-1	6.342E+0	1.398E+1
-4.849E-1	6.579E+0	1.399E+1
-4.817E-1	6.543E+0	1.390E+1
-4.849E-1	6.478E+0	1.383E+1
-4.817E-1	6.550E+0	1.391E+1
-4.849E-1	6.494E+0	1.383E+1
-4.866E-1	6.579E+0	1.394E+1
-4.866E-1	6.452E+0	1.387E+1
-4.849E-1	6.481E+0	1.401E+1
-4.849E-1	6.488E+0	1.400E+1
-4.849E-1	6.520E+0	1.400E+1
-4.833E-1	6.501E+0	1.389E+1
-4.833E-1	6.553E+0	1.375E+1
-4.833E-1	6.504E+0	1.393E+1
-4.866E-1	6.468E+0	1.390E+1
-4.833E-1	6.498E+0	1.397E+1
-4.833E-1	6.556E+0	1.393E+1
-4.849E-1	6.598E+0	1.378E+1
-4.849E-1	6.550E+0	1.384E+1
-4.866E-1	6.462E+0	1.388E+1
-4.833E-1	6.524E+0	1.396E+1
-4.833E-1	6.605E+0	1.392E+1
-4.882E-1	6.501E+0	1.375E+1
-4.866E-1	6.517E+0	1.413E+1
-4.849E-1	6.478E+0	1.394E+1
-4.817E-1	6.517E+0	1.397E+1
-4.866E-1	6.472E+0	1.393E+1
-4.866E-1	6.546E+0	1.384E+1
-4.833E-1	6.576E+0	1.388E+1
-4.882E-1	6.595E+0	1.395E+1
-4.866E-1	6.498E+0	1.391E+1
-4.866E-1	6.456E+0	1.408E+1
-4.833E-1	6.520E+0	1.388E+1
-4.833E-1	6.550E+0	1.388E+1
-4.849E-1	6.598E+0	1.388E+1
-4.849E-1	6.524E+0	1.369E+1
-4.849E-1	6.488E+0	1.397E+1
-4.833E-1	6.533E+0	1.384E+1
-4.849E-1	6.407E+0	1.392E+1
-4.866E-1	6.553E+0	1.414E+1
-4.866E-1	6.472E+0	1.405E+1
-4.817E-1	6.530E+0	1.379E+1
-4.882E-1	6.498E+0	1.388E+1
-4.866E-1	6.494E+0	1.386E+1
-4.849E-1	6.443E+0	1.375E+1
-4.817E-1	6.459E+0	1.389E+1
-4.898E-1	6.494E+0	1.391E+1
-4.882E-1	6.443E+0	1.403E+1
-4.882E-1	6.537E+0	1.386E+1
-4.849E-1	6.507E+0	1.395E+1
-4.866E-1	6.475E+0	1.399E+1
-4.866E-1	6.559E+0	1.392E+1
-4.849E-1	6.530E+0	1.395E+1
-4.833E-1	6.498E+0	1.378E+1
-4.849E-1	6.413E+0	1.406E+1
-4.866E-1	6.494E+0	1.373E+1
-4.849E-1	6.530E+0	1.398E+1
-4.817E-1	6.569E+0	1.397E+1
-4.833E-1	6.439E+0	1.388E+1
-4.866E-1	6.452E+0	1.382E+1
-4.866E-1	6.601E+0	1.389E+1
-4.849E-1	6.511E+0	1.409E+1
-4.849E-1	6.439E+0	1.390E+1
-4.882E-1	6.595E+0	1.390E+1
-4.849E-1	6.546E+0	1.392E+1
-4.833E-1	6.498E+0	1.389E+1
-4.866E-1	6.566E+0	1.393E+1
-4.866E-1	6.468E+0	1.391E+1
-4.833E-1	6.446E+0	1.381E+1
-4.833E-1	6.511E+0	1.387E+1
-4.833E-1	6.491E+0	1.391E+1
-4.849E-1	6.498E+0	1.407E+1
-4.833E-1	6.501E+0	1.373E+1
-4.833E-1	6.520E+0	1.375E+1
-4.866E-1	6.569E+0	1.394E+1
-4.882E-1	6.569E+0	1.377E+1
-4.833E-1	6.533E+0	1.383E+1
-4.849E-1	6.520E+0	1.381E+1
-4.849E-1	6.472E+0	1.405E+1
-4.866E-1	6.459E+0	1.384E+1
-4.833E-1	6.404E+0	1.375E+1
-4.817E-1	6.533E+0	1.400E+1
-4.849E-1	6.481E+0	1.388E+1
-4.866E-1	6.514E+0	1.386E+1
-4.849E-1	6.468E+0	1.390E+1
-4.817E-1	6.543E+0	1.394E+1
-4.849E-1	6.589E+0	1.395E+1
-4.866E-1	6.326E+0	1.390E+1
-4.801E-1	6.517E+0	1.391E+1
-4.833E-1	6.498E+0	1.393E+1
-4.866E-1	6.598E+0	1.394E+1
-4.833E-1	6.550E+0	1.407E+1
-4.833E-1	6.504E+0	1.401E+1
-4.833E-1	6.511E+0	1.397E+1
-4.849E-1	6.576E+0	1.388E+1
-4.849E-1	6.592E+0	1.394E+1
-4.833E-1	6.517E+0	1.390E+1
-4.833E-1	6.576E+0	1.396E+1
-4.833E-1	6.456E+0	1.385E+1
-4.849E-1	6.559E+0	1.395E+1
-4.833E-1	6.627E+0	1.395E+1
-4.833E-1	6.446E+0	1.384E+1
-4.849E-1	6.478E+0	1.380E+1
-4.849E-1	6.507E+0	1.399E+1
-4.833E-1	6.517E+0	1.385E+1
-4.801E-1	6.556E+0	1.384E+1
-4.849E-1	6.472E+0	1.403E+1
-4.866E-1	6.543E+0	1.394E+1
-4.849E-1	6.475E+0	1.382E+1
-4.849E-1	6.491E+0	1.387E+1
-4.882E-1	6.400E+0	1.385E+1
-4.833E-1	6.488E+0	1.392E+1
-4.833E-1	6.494E+0	1.394E+1
-4.849E-1	6.524E+0	1.389E+1
-4.833E-1	6.582E+0	1.408E+1
-4.849E-1	6.524E+0	1.396E+1
-4.833E-1	6.517E+0	1.400E+1
-4.817E-1	6.559E+0	1.396E+1
-4.849E-1	6.417E+0	1.396E+1
-4.849E-1	6.511E+0	1.382E+1
-4.833E-1	6.582E+0	1.406E+1
-4.833E-1	6.446E+0	1.387E+1
-4.866E-1	6.452E+0	1.384E+1
-4.882E-1	6.527E+0	1.389E+1
-4.833E-1	6.553E+0	1.389E+1
-4.866E-1	6.550E+0	1.384E+1
-4.849E-1	6.563E+0	1.378E+1
-4.849E-1	6.572E+0	1.378E+1
-4.849E-1	6.511E+0	1.386E+1
-4.817E-1	6.527E+0	1.392E+1
-4.833E-1	6.488E+0	1.392E+1
-4.866E-1	6.507E+0	1.388E+1
-4.849E-1	6.601E+0	1.378E+1
-4.849E-1	6.550E+0	1.396E+1
-4.866E-1	6.576E+0	1.393E+1
-4.833E-1	6.443E+0	1.396E+1
-4.817E-1	6.459E+0	1.393E+1
-4.833E-1	6.605E+0	1.400E+1
-4.849E-1	6.394E+0	1.380E+1
-4.866E-1	6.501E+0	1.403E+1
-4.849E-1	6.475E+0	1.385E+1
-4.801E-1	6.520E+0	1.383E+1
-4.849E-1	6.537E+0	1.395E+1
-4.866E-1	6.498E+0	1.394E+1
-4.849E-1	6.540E+0	1.413E+1
-4.817E-1	6.563E+0	1.394E+1
-4.849E-1	6.491E+0	1.390E+1
-4.882E-1	6.598E+0	1.398E+1
-4.817E-1	6.504E+0	1.403E+1
-4.849E-1	6.550E+0	1.401E+1
-4.817E-1	6.533E+0	1.386E+1
-4.866E-1	6.436E+0	1.397E+1
-4.866E-1	6.537E+0	1.382E+1
-4.817E-1	6.456E+0	1.377E+1
-4.849E-1	6.550E+0	1.388E+1
-4.849E-1	6.530E+0	1.387E+1
-4.833E-1	6.524E+0	1.381E+1
-4.801E-1	6.452E+0	1.377E+1
-4.849E-1	6.563E+0	1.383E+1
-4.866E-1	6.371E+0	1.396E+1
-4.849E-1	6.507E+0	1.391E+1
-4.833E-1	6.413E+0	1.388E+1
-4.849E-1	6.481E+0	1.388E+1
-4.849E-1	6.576E+0	1.379E+1
-4.801E-1	6.439E+0	1.397E+1
-4.849E-1	6.472E+0	1.394E+1
-4.849E-1	6.511E+0	1.372E+1
-4.866E-1	6.546E+0	1.394E+1
-4.849E-1	6.569E+0	1.386E+1
-4.849E-1	6.556E+0	1.385E+1
-4.882E-1	6.563E+0	1.393E+1
-4.849E-1	6.488E+0	1.395E+1
-4.849E-1	6.446E+0	1.382E+1
-4.833E-1	6.452E+0	1.390E+1
-4.849E-1	6.637E+0	1.384E+1
-4.882E-1	6.423E+0	1.396E+1
-4.833E-1	6.446E+0	1.387E+1
-4.849E-1	6.504E+0	1.376E+1
-4.866E-1	6.488E+0	1.393E+1
-4.866E-1	6.618E+0	1.397E+1
-4.833E-1	6.511E+0	1.397E+1
-4.849E-1	6.443E+0	1.393E+1
-4.849E-1	6.527E+0	1.394E+1
-4.866E-1	6.546E+0	1.394E+1
-4.833E-1	6.520E+0	1.397E+1
-4.817E-1	6.579E+0	1.394E+1
-4.866E-1	6.550E+0	1.393E+1
-4.817E-1	6.404E+0	1.391E+1
-4.833E-1	6.579E+0	1.389E+1
-4.833E-1	6.472E+0	1.396E+1
-4.882E-1	6.452E+0	1.394E+1
-4.833E-1	6.507E+0	1.389E+1
-4.833E-1	6.524E+0	1.404E+1
-4.833E-1	6.485E+0	1.392E+1
-4.849E-1	6.647E+0	1.395E+1
-4.833E-1	6.501E+0	1.388E+1
-4.833E-1	6.592E+0	1.390E+1
-4.866E-1	6.494E+0	1.376E+1
-4.849E-1	6.472E+0	1.386E+1
-4.849E-1	6.459E+0	1.388E+1
-4.817E-1	6.485E+0	1.385E+1
-4.849E-1	6.494E+0	1.398E+1
-4.849E-1	6.494E+0	1.388E+1
-4.882E-1	6.520E+0	1.405E+1
-4.817E-1	6.514E+0	1.387E+1
-4.833E-1	6.498E+0	1.395E+1
-4.833E-1	6.546E+0	1.381E+1
-4.866E-1	6.501E+0	1.385E+1
-4.849E-1	6.439E+0	1.388E+1
-4.849E-1	6.456E+0	1.400E+1
-4.849E-1	6.488E+0	1.382E+1
-4.866E-1	6.494E+0	1.399E+1
-4.817E-1	6.540E+0	1.385E+1
-4.817E-1	6.527E+0	1.376E+1
-4.866E-1	6.488E+0	1.389E+1
-4.833E-1	6.566E+0	1.392E+1
-4.833E-1	6.553E+0	1.389E+1
-4.817E-1	6.592E+0	1.401E+1
-4.849E-1	6.566E+0	1.395E+1
-4.849E-1	6.472E+0	1.387E+1
-4.817E-1	6.410E+0	1.387E+1
-4.833E-1	6.553E+0	1.400E+1
-4.833E-1	6.543E+0	1.376E+1
-4.866E-1	6.621E+0	1.378E+1
-4.849E-1	6.456E+0	1.399E+1
-4.833E-1	6.546E+0	1.392E+1
-4.849E-1	6.537E+0	1.376E+1
-4.833E-1	6.498E+0	1.393E+1
-4.817E-1	6.507E+0	1.396E+1
-4.833E-1	6.563E+0	1.384E+1
-4.849E-1	6.498E+0	1.396E+1
-4.866E-1	6.478E+0	1.399E+1
-4.817E-1	6.465E+0	1.389E+1
-4.849E-1	6.485E+0	1.385E+1
-4.866E-1	6.504E+0	1.381E+1
-4.849E-1	6.550E+0	1.387E+1
-4.801E-1	6.601E+0	1.396E+1
-4.833E-1	6.449E+0	1.398E+1
-4.833E-1	6.465E+0	1.382E+1
-4.866E-1	6.520E+0	1.382E+1
-4.817E-1	6.504E+0	1.400E+1
-4.849E-1	6.631E+0	1.391E+1
-4.849E-1	6.481E+0	1.389E+1
-4.849E-1	6.563E+0	1.375E+1
-4.784E-1	6.660E+0	1.387E+1
-4.784E-1	6.618E+0	1.392E+1
-4.849E-1	6.608E+0	1.385E+1
-4.849E-1	6.446E+0	1.382E+1
-4.833E-1	6.423E+0	1.409E+1
-4.817E-1	6.472E+0	1.391E+1
-4.849E-1	6.540E+0	1.400E+1
-4.866E-1	6.488E+0	1.389E+1
-4.833E-1	6.537E+0	1.387E+1
-4.849E-1	6.543E+0	1.397E+1
-4.833E-1	6.462E+0	1.389E+1
-4.833E-1	6.517E+0	1.392E+1
-4.833E-1	6.520E+0	1.395E+1
-4.817E-1	6.569E+0	1.392E+1
-4.849E-1	6.430E+0	1.397E+1
-4.817E-1	6.472E+0	1.384E+1
-4.817E-1	6.582E+0	1.395E+1
-4.833E-1	6.501E+0	1.395E+1
-4.849E-1	6.686E+0	1.397E+1
-4.849E-1	6.520E+0	1.390E+1
-4.817E-1	6.530E+0	1.384E+1
-4.833E-1	6.527E+0	1.397E+1
-4.866E-1	6.546E+0	1.384E+1
-4.817E-1	6.530E+0	1.390E+1
-4.817E-1	6.598E+0	1.391E+1
-4.833E-1	6.478E+0	1.393E+1
-4.833E-1	6.498E+0	1.405E+1
-4.833E-1	6.592E+0	1.388E+1
-4.817E-1	6.550E+0	1.383E+1
-4.849E-1	6.595E+0	1.398E+1
-4.866E-1	6.527E+0	1.403E+1
-4.849E-1	6.546E+0	1.388E+1
-4.849E-1	6.472E+0	1.391E+1
-4.817E-1	6.569E+0	1.383E+1
-4.866E-1	6.598E+0	1.377E+1
-4.849E-1	6.452E+0	1.397E+1
-4.817E-1	6.524E+0	1.386E+1
-4.833E-1	6.478E+0	1.397E+1
-4.849E-1	6.462E+0	1.392E+1
-4.833E-1	6.485E+0	1.393E+1
-4.817E-1	6.579E+0	1.400E+1
-4.833E-1	6.640E+0	1.392E+1
-4.849E-1	6.511E+0	1.379E+1
-4.866E-1	6.556E+0	1.388E+1
-4.817E-1	6.537E+0	1.397E+1
-4.833E-1	6.507E+0	1.385E+1
-4.849E-1	6.550E+0	1.396E+1
-4.849E-1	6.585E+0	1.385E+1
-4.833E-1	6.491E+0	1.400E+1
-4.817E-1	6.501E+0	1.381E+1
-4.849E-1	6.618E+0	1.386E+1
-4.833E-1	6.465E+0	1.390E+1
-4.833E-1	6.426E+0	1.391E+1
-4.817E-1	6.579E+0	1.392E+1
-4.833E-1	6.410E+0	1.374E+1
-4.849E-1	6.517E+0	1.400E+1
-4.817E-1	6.491E+0	1.393E+1
-4.833E-1	6.478E+0	1.375E+1
-4.849E-1	6.598E+0	1.385E+1
-4.833E-1	6.569E+0	1.393E+1
-4.833E-1	6.433E+0	1.383E+1
-4.817E-1	6.511E+0	1.391E+1
-4.833E-1	6.563E+0	1.392E+1
-4.866E-1	6.614E+0	1.396E+1
-4.849E-1	6.430E+0	1.397E+1
-4.866E-1	6.452E+0	1.399E+1
-4.849E-1	6.540E+0	1.391E+1
-4.849E-1	6.566E+0	1.394E+1
-4.801E-1	6.465E+0	1.390E+1
-4.849E-1	6.553E+0	1.382E+1
-4.849E-1	6.543E+0	1.390E+1
-4.882E-1	6.556E+0	1.392E+1
-4.833E-1	6.456E+0	1.383E+1
-4.801E-1	6.592E+0	1.388E+1
-4.849E-1	6.520E+0	1.397E+1
-4.849E-1	6.404E+0	1.393E+1
-4.801E-1	6.485E+0	1.379E+1
-4.817E-1	6.462E+0	1.394E+1
-4.817E-1	6.517E+0	1.389E+1
-4.849E-1	6.488E+0	1.402E+1
-4.817E-1	6.608E+0	1.400E+1
-4.801E-1	6.504E+0	1.388E+1
-4.817E-1	6.614E+0	1.382E+1
-4.833E-1	6.517E+0	1.386E+1
-4.849E-1	6.472E+0	1.387E+1
-4.849E-1	6.404E+0	1.387E+1
-4.866E-1	6.511E+0	1.393E+1
-4.833E-1	6.589E+0	1.388E+1
-4.817E-1	6.537E+0	1.393E+1
-4.801E-1	6.371E+0	1.391E+1
-4.849E-1	6.527E+0	1.382E+1
-4.849E-1	6.465E+0	1.393E+1
-4.817E-1	6.537E+0	1.399E+1
-4.849E-1	6.576E+0	1.383E+1
-4.849E-1	6.462E+0	1.393E+1
-4.833E-1	6.420E+0	1.383E+1
-4.817E-1	6.537E+0	1.392E+1
-4.833E-1	6.436E+0	1.395E+1
-4.833E-1	6.511E+0	1.395E+1
-4.833E-1	6.546E+0	1.381E+1
-4.817E-1	6.537E+0	1.385E+1
-4.833E-1	6.443E+0	1.400E+1
-4.849E-1	6.456E+0	1.379E+1
-4.849E-1	6.468E+0	1.387E+1
-4.833E-1	6.553E+0	1.410E+1
-4.833E-1	6.533E+0	1.386E+1
-4.866E-1	6.530E+0	1.369E+1
-4.833E-1	6.589E+0	1.387E+1
-4.833E-1	6.553E+0	1.388E+1
-4.817E-1	6.582E+0	1.387E+1
-4.817E-1	6.443E+0	1.384E+1
-4.849E-1	6.478E+0	1.390E+1
-4.833E-1	6.559E+0	1.404E+1
-4.817E-1	6.488E+0	1.385E+1
-4.833E-1	6.481E+0	1.380E+1
-4.833E-1	6.478E+0	1.386E+1
-4.801E-1	6.527E+0	1.390E+1
-4.817E-1	6.481E+0	1.403E+1
-4.817E-1	6.449E+0	1.380E+1
-4.833E-1	6.595E+0	1.388E+1
-4.801E-1	6.559E+0	1.385E+1
-4.866E-1	6.436E+0	1.390E+1
-4.833E-1	6.605E+0	1.386E+1
-4.833E-1	6.475E+0	1.385E+1
-4.801E-1	6.537E+0	1.387E+1
-4.833E-1	6.485E+0	1.402E+1
-4.849E-1	6.553E+0	1.385E+1
-4.833E-1	6.459E+0	1.383E+1
-4.833E-1	6.410E+0	1.386E+1
-4.817E-1	6.585E+0	1.375E+1
-4.833E-1	6.524E+0	1.389E+1
-4.849E-1	6.420E+0	1.388E+1
-4.817E-1	6.553E+0	1.389E+1
-4.833E-1	6.456E+0	1.388E+1
-4.833E-1	6.511E+0	1.383E+1
-4.866E-1	6.439E+0	1.379E+1
-4.833E-1	6.527E+0	1.414E+1
-4.817E-1	6.595E+0	1.381E+1
-4.817E-1	6.507E+0	1.390E+1
-4.849E-1	6.559E+0	1.387E+1
-4.817E-1	6.517E+0	1.380E+1
-4.833E-1	6.527E+0	1.402E+1
-4.833E-1	6.563E+0	1.390E+1
-4.849E-1	6.543E+0	1.385E+1
-4.833E-1	6.530E+0	1.398E+1
-4.801E-1	6.501E+0	1.386E+1
-4.833E-1	6.527E+0	1.382E+1
-4.849E-1	6.465E+0	1.393E+1
-4.833E-1	6.556E+0	1.375E+1
-4.833E-1	6.475E+0	1.381E+1
-4.817E-1	6.511E+0	1.387E+1
-4.833E-1	6.524E+0	1.392E+1
-4.817E-1	6.527E+0	1.403E+1
-4.817E-1	6.507E+0	1.391E+1
-4.817E-1	6.546E+0	1.380E+1
-4.849E-1	6.520E+0	1.379E+1
-4.784E-1	6.540E+0	1.398E+1
-4.817E-1	6.459E+0	1.385E+1
-4.833E-1	6.468E+0	1.390E+1
-4.849E-1	6.517E+0	1.406E+1
-4.817E-1	6.468E+0	1.406E+1
-4.801E-1	6.498E+0	1.387E+1
-4.833E-1	6.576E+0	1.394E+1
-4.833E-1	6.446E+0	1.395E+1
-4.801E-1	6.456E+0	1.387E+1
-4.817E-1	6.576E+0	1.393E+1
-4.833E-1	6.559E+0	1.386E+1
-4.817E-1	6.520E+0	1.375E+1
-4.784E-1	6.443E+0	1.393E+1
-4.833E-1	6.524E+0	1.389E+1
-4.849E-1	6.481E+0	1.397E+1
-4.833E-1	6.478E+0	1.389E+1
-4.817E-1	6.520E+0	1.390E+1
-4.817E-1	6.511E+0	1.395E+1
-4.817E-1	6.430E+0	1.385E+1
-4.833E-1	6.491E+0	1.393E+1
-4.817E-1	6.527E+0	1.385E+1
-4.801E-1	6.465E+0	1.375E+1
-4.833E-1	6.514E+0	1.388E+1
-4.833E-1	6.517E+0	1.377E+1
-4.801E-1	6.459E+0	1.384E+1
-4.801E-1	6.488E+0	1.386E+1
-4.833E-1	6.507E+0	1.382E+1
-4.849E-1	6.514E+0	1.383E+1
-4.784E-1	6.546E+0	1.395E+1
-4.817E-1	6.569E+0	1.383E+1
-4.833E-1	6.511E+0	1.399E+1
-4.849E-1	6.468E+0	1.379E+1
-4.817E-1	6.511E+0	1.399E+1
-4.817E-1	6.563E+0	1.391E+1
-4.817E-1	6.543E+0	1.391E+1
-4.833E-1	6.397E+0	1.397E+1
-4.817E-1	6.679E+0	1.377E+1
-4.801E-1	6.524E+0	1.385E+1
-4.817E-1	6.494E+0	1.389E+1
-4.833E-1	6.472E+0	1.390E+1
-4.817E-1	6.517E+0	1.391E+1
-4.801E-1	6.465E+0	1.390E+1
-4.817E-1	6.439E+0	1.395E+1
-4.833E-1	6.384E+0	1.396E+1
-4.833E-1	6.381E+0	1.376E+1
-4.849E-1	6.514E+0	1.384E+1
-4.817E-1	6.407E+0	1.399E+1
-4.849E-1	6.546E+0	1.391E+1
-4.817E-1	6.546E+0	1.394E+1
-4.801E-1	6.582E+0	1.403E+1
-4.833E-1	6.494E+0	1.397E+1
-4.817E-1	6.465E+0	1.384E+1
-4.801E-1	6.533E+0	1.380E+1
-4.817E-1	6.550E+0	1.384E+1
-4.833E-1	6.514E+0	1.387E+1
-4.833E-1	6.614E+0	1.395E+1
-4.801E-1	6.520E+0	1.400E+1
-4.833E-1	6.556E+0	1.382E+1
-4.833E-1	6.618E+0	1.402E+1
-4.817E-1	6.517E+0	1.371E+1
-4.784E-1	6.537E+0	1.389E+1
-4.817E-1	6.507E+0	1.389E+1
-4.833E-1	6.514E+0	1.393E+1
-4.849E-1	6.410E+0	1.369E+1
-4.817E-1	6.452E+0	1.384E+1
-4.833E-1	6.553E+0	1.378E+1
-4.817E-1	6.614E+0	1.380E+1
-4.801E-1	6.514E+0	1.397E+1
-4.801E-1	6.576E+0	1.372E+1
-4.817E-1	6.533E+0	1.398E+1
-4.849E-1	6.501E+0	1.382E+1
-4.849E-1	6.475E+0	1.395E+1
-4.801E-1	6.485E+0	1.383E+1
-4.817E-1	6.488E+0	1.386E+1
-4.849E-1	6.582E+0	1.382E+1
-4.833E-1	6.407E+0	1.394E+1
-4.817E-1	6.407E+0	1.388E+1
-4.817E-1	6.413E+0	1.389E+1
-4.833E-1	6.546E+0	1.380E+1
-4.801E-1	6.608E+0	1.380E+1
-4.784E-1	6.472E+0	1.394E+1
-4.784E-1	6.475E+0	1.409E+1
-4.833E-1	6.511E+0	1.369E+1
-4.849E-1	6.478E+0	1.386E+1
-4.817E-1	6.452E+0	1.381E+1
-4.817E-1	6.456E+0	1.399E+1
-4.833E-1	6.501E+0	1.394E+1
-4.817E-1	6.426E+0	1.380E+1
-4.784E-1	6.430E+0	1.390E+1
-4.817E-1	6.491E+0	1.398E+1
-4.817E-1	6.537E+0	1.379E+1
-4.849E-1	6.491E+0	1.393E+1
-4.817E-1	6.517E+0	1.391E+1
-4.817E-1	6.468E+0	1.390E+1
-4.817E-1	6.449E+0	1.394E+1
-4.849E-1	6.501E+0	1.388E+1
-4.801E-1	6.443E+0	1.391E+1
-4.817E-1	6.546E+0	1.383E+1
-4.833E-1	6.478E+0	1.385E+1
-4.833E-1	6.459E+0	1.384E+1
-4.817E-1	6.426E+0	1.391E+1
-4.801E-1	6.514E+0	1.391E+1
-4.833E-1	6.559E+0	1.378E+1
-4.833E-1	6.472E+0	1.378E+1
-4.817E-1	6.462E+0	1.385E+1
-4.817E-1	6.488E+0	1.386E+1
-4.849E-1	6.472E+0	1.377E+1
-4.817E-1	6.614E+0	1.397E+1
-4.801E-1	6.456E+0	1.377E+1
-4.817E-1	6.553E+0	1.390E+1
-4.849E-1	6.608E+0	1.403E+1
-4.833E-1	6.543E+0	1.393E+1
-4.801E-1	6.494E+0	1.385E+1
-4.801E-1	6.540E+0	1.383E+1
-4.833E-1	6.572E+0	1.382E+1
-4.833E-1	6.417E+0	1.391E+1
-4.817E-1	6.456E+0	1.389E+1
-4.801E-1	6.494E+0	1.401E+1
-4.817E-1	6.650E+0	1.389E+1
-4.833E-1	6.462E+0	1.382E+1
-4.801E-1	6.504E+0	1.381E+1
-4.801E-1	6.559E+0	1.385E+1
-4.849E-1	6.537E+0	1.392E+1
-4.849E-1	6.524E+0	1.386E+1
-4.784E-1	6.504E+0	1.400E+1
-4.817E-1	6.517E+0	1.395E+1
-4.817E-1	6.439E+0	1.395E+1
-4.833E-1	6.481E+0	1.399E+1
-4.784E-1	6.566E+0	1.388E+1
-4.784E-1	6.465E+0	1.372E+1
-4.817E-1	6.501E+0	1.380E+1
-4.817E-1	6.488E+0	1.403E+1
-4.801E-1	6.374E+0	1.393E+1
-4.801E-1	6.543E+0	1.400E+1
-4.817E-1	6.504E+0	1.392E+1
-4.849E-1	6.559E+0	1.394E+1
-4.817E-1	6.559E+0	1.389E+1
-4.784E-1	6.530E+0	1.390E+1
-4.817E-1	6.465E+0	1.395E+1
-4.817E-1	6.326E+0	1.392E+1
-4.768E-1	6.520E+0	1.391E+1
-4.801E-1	6.436E+0	1.402E+1
-4.833E-1	6.527E+0	1.394E+1
-4.833E-1	6.524E+0	1.388E+1
-4.833E-1	6.527E+0	1.387E+1
-4.817E-1	6.498E+0	1.383E+1
-4.817E-1	6.563E+0	1.388E+1
-4.817E-1	6.433E+0	1.393E+1
-4.784E-1	6.540E+0	1.391E+1
-4.833E-1	6.449E+0	1.390E+1
-4.817E-1	6.488E+0	1.378E+1
-4.833E-1	6.498E+0	1.395E+1
-4.784E-1	6.507E+0	1.389E+1
-4.801E-1	6.540E+0	1.391E+1
-4.833E-1	6.478E+0	1.381E+1
-4.817E-1	6.566E+0	1.390E+1
-4.801E-1	6.514E+0	1.379E+1
-4.784E-1	6.550E+0	1.395E+1
-4.817E-1	6.550E+0	1.378E+1
-4.817E-1	6.485E+0	1.387E+1
-4.817E-1	6.488E+0	1.400E+1
-4.817E-1	6.598E+0	1.395E+1
-4.833E-1	6.511E+0	1.389E+1
-4.833E-1	6.433E+0	1.388E+1
-4.817E-1	6.640E+0	1.387E+1
-4.817E-1	6.524E+0	1.372E+1
-4.833E-1	6.472E+0	1.393E+1
-4.833E-1	6.478E+0	1.379E+1
-4.801E-1	6.501E+0	1.388E+1
-4.768E-1	6.524E+0	1.395E+1
-4.801E-1	6.572E+0	1.385E+1
-4.833E-1	6.537E+0	1.389E+1
-4.801E-1	6.472E+0	1.385E+1
-4.817E-1	6.692E+0	1.394E+1
-4.817E-1	6.559E+0	1.393E+1
-4.817E-1	6.563E+0	1.385E+1
-4.801E-1	6.456E+0	1.385E+1
-4.784E-1	6.472E+0	1.400E+1
-4.801E-1	6.520E+0	1.386E+1
-4.801E-1	6.472E+0	1.392E+1
-4.801E-1	6.537E+0	1.386E+1
-4.784E-1	6.472E+0	1.405E+1
-4.833E-1	6.530E+0	1.385E+1
-4.817E-1	6.420E+0	1.391E+1
-4.833E-1	6.553E+0	1.389E+1
-4.784E-1	6.430E+0	1.385E+1
-4.817E-1	6.530E+0	1.385E+1
-4.801E-1	6.569E+0	1.378E+1
-4.801E-1	6.524E+0	1.363E+1
-4.817E-1	6.433E+0	1.380E+1
-4.817E-1	6.621E+0	1.396E+1
-4.849E-1	6.430E+0	1.401E+1
-4.768E-1	6.475E+0	1.388E+1
-4.817E-1	6.540E+0	1.394E+1
-4.817E-1	6.443E+0	1.386E+1
-4.833E-1	6.527E+0	1.392E+1
-4.817E-1	6.550E+0	1.389E+1
-4.817E-1	6.556E+0	1.393E+1
-4.817E-1	6.520E+0	1.382E+1
-4.801E-1	6.576E+0	1.384E+1
-4.784E-1	6.462E+0	1.397E+1
-4.817E-1	6.494E+0	1.394E+1
-4.849E-1	6.511E+0	1.389E+1
-4.784E-1	6.524E+0	1.386E+1
-4.784E-1	6.491E+0	1.389E+1
-4.817E-1	6.517E+0	1.395E+1
-4.833E-1	6.498E+0	1.387E+1
-4.833E-1	6.478E+0	1.383E+1
-4.817E-1	6.436E+0	1.389E+1
-4.784E-1	6.576E+0	1.388E+1
-4.817E-1	6.589E+0	1.385E+1
-4.817E-1	6.368E+0	1.398E+1
-4.801E-1	6.446E+0	1.411E+1
-4.784E-1	6.507E+0	1.386E+1
-4.833E-1	6.527E+0	1.385E+1
-4.833E-1	6.507E+0	1.385E+1
-4.801E-1	6.546E+0	1.386E+1
-4.817E-1	6.449E+0	1.384E+1
-4.833E-1	6.598E+0	1.388E+1
-4.817E-1	6.514E+0	1.383E+1
-4.817E-1	6.572E+0	1.384E+1
-4.817E-1	6.507E+0	1.390E+1
-4.817E-1	6.478E+0	1.386E+1
-4.801E-1	6.520E+0	1.392E+1
-4.801E-1	6.430E+0	1.389E+1
-4.784E-1	6.540E+0	1.390E+1
-4.801E-1	6.468E+0	1.396E+1
-4.849E-1	6.533E+0	1.381E+1
-4.801E-1	6.550E+0	1.393E+1
-4.801E-1	6.436E+0	1.385E+1
-4.784E-1	6.475E+0	1.398E+1
-4.833E-1	6.485E+0	1.388E+1
-4.801E-1	6.478E+0	1.381E+1
-4.768E-1	6.498E+0	1.392E+1
-4.817E-1	6.559E+0	1.393E+1
-4.833E-1	6.563E+0	1.384E+1
-4.801E-1	6.507E+0	1.391E+1
-4.801E-1	6.446E+0	1.387E+1
-4.849E-1	6.436E+0	1.370E+1
-4.784E-1	6.443E+0	1.386E+1
-4.784E-1	6.465E+0	1.384E+1
-4.784E-1	6.585E+0	1.390E+1
-4.817E-1	6.527E+0	1.384E+1
-4.833E-1	6.478E+0	1.388E+1
-4.817E-1	6.456E+0	1.386E+1
-4.817E-1	6.546E+0	1.391E+1
-4.801E-1	6.556E+0	1.384E+1
-4.833E-1	6.488E+0	1.390E+1
-4.768E-1	6.569E+0	1.386E+1
-4.801E-1	6.514E+0	1.388E+1
-4.817E-1	6.449E+0	1.394E+1
-4.801E-1	6.537E+0	1.374E+1
-4.801E-1	6.404E+0	1.380E+1
-4.784E-1	6.507E+0	1.400E+1
-4.801E-1	6.491E+0	1.386E+1
-4.833E-1	6.520E+0	1.374E+1
-4.784E-1	6.472E+0	1.389E+1
-4.784E-1	6.517E+0	1.380E+1
-4.801E-1	6.524E+0	1.389E+1
-4.849E-1	6.475E+0	1.391E+1
-4.817E-1	6.452E+0	1.386E+1
-4.801E-1	6.394E+0	1.388E+1
-4.849E-1	6.624E+0	1.391E+1
-4.817E-1	6.533E+0	1.395E+1
-4.801E-1	6.563E+0	1.380E+1
-4.817E-1	6.488E+0	1.393E+1
-4.833E-1	6.511E+0	1.377E+1
-4.784E-1	6.556E+0	1.377E+1
-4.768E-1	6.494E+0	1.398E+1
-4.817E-1	6.472E+0	1.385E+1
-4.817E-1	6.540E+0	1.385E+1
-4.801E-1	6.485E+0	1.386E+1
-4.768E-1	6.397E+0	1.389E+1
-4.817E-1	6.582E+0	1.390E+1
-4.817E-1	6.527E+0	1.388E+1
-4.817E-1	6.579E+0	1.395E+1
-4.784E-1	6.507E+0	1.393E+1
-4.801E-1	6.614E+0	1.387E+1
-4.833E-1	6.543E+0	1.388E+1
-4.784E-1	6.520E+0	1.388E+1
-4.784E-1	6.488E+0	1.382E+1
-4.801E-1	6.514E+0	1.388E+1
-4.801E-1	6.533E+0	1.393E+1
-4.784E-1	6.611E+0	1.380E+1
-4.768E-1	6.498E+0	1.383E+1
-4.801E-1	6.553E+0	1.388E+1
-4.849E-1	6.507E+0	1.401E+1
-4.801E-1	6.556E+0	1.385E+1
-4.801E-1	6.517E+0	1.386E+1
-4.784E-1	6.472E+0	1.392E+1
-4.817E-1	6.563E+0	1.389E+1
-4.817E-1	6.582E+0	1.383E+1
-4.801E-1	6.446E+0	1.398E+1
-4.784E-1	6.517E+0	1.384E+1
-4.784E-1	6.433E+0	1.398E+1
-4.784E-1	6.443E+0	1.391E+1
-4.784E-1	6.430E+0	1.387E+1
-4.801E-1	6.452E+0	1.384E+1
-4.817E-1	6.485E+0	1.384E+1
-4.817E-1	6.485E+0	1.393E+1
-4.784E-1	6.468E+0	1.394E+1
-4.817E-1	6.504E+0	1.393E+1
-4.833E-1	6.582E+0	1.385E+1
-4.768E-1	6.488E+0	1.398E+1
-4.801E-1	6.439E+0	1.371E+1
-4.801E-1	6.576E+0	1.385E+1
-4.849E-1	6.611E+0	1.381E+1
-4.784E-1	6.533E+0	1.397E+1
-4.768E-1	6.475E+0	1.391E+1
-4.784E-1	6.543E+0	1.392E+1
-4.801E-1	6.504E+0	1.389E+1
-4.801E-1	6.443E+0	1.390E+1
-4.784E-1	6.524E+0	1.396E+1
-4.784E-1	6.472E+0	1.391E+1
-4.801E-1	6.387E+0	1.398E+1
-4.833E-1	6.355E+0	1.371E+1
-4.784E-1	6.436E+0	1.381E+1
-4.784E-1	6.553E+0	1.383E+1
-4.833E-1	6.517E+0	1.388E+1
-4.801E-1	6.540E+0	1.380E+1
-4.784E-1	6.533E+0	1.386E+1
-4.801E-1	6.524E+0	1.375E+1
-4.817E-1	6.426E+0	1.390E+1
-4.801E-1	6.592E+0	1.383E+1
-4.784E-1	6.478E+0	1.386E+1
-4.768E-1	6.537E+0	1.383E+1
-4.801E-1	6.475E+0	1.385E+1
-4.817E-1	6.426E+0	1.368E+1
-4.768E-1	6.423E+0	1.384E+1
-4.768E-1	6.404E+0	1.377E+1
-4.833E-1	6.524E+0	1.384E+1
-4.784E-1	6.556E+0	1.393E+1
-4.752E-1	6.481E+0	1.400E+1
-4.784E-1	6.520E+0	1.378E+1
-4.817E-1	6.494E+0	1.372E+1
-4.801E-1	6.462E+0	1.393E+1
-4.784E-1	6.527E+0	1.376E+1
-4.801E-1	6.627E+0	1.395E+1
-4.801E-1	6.576E+0	1.382E+1
-4.817E-1	6.507E+0	1.390E+1
-4.768E-1	6.468E+0	1.395E+1
-4.801E-1	6.550E+0	1.396E+1
-4.817E-1	6.491E+0	1.399E+1
-4.817E-1	6.443E+0	1.378E+1
-4.752E-1	6.589E+0	1.384E+1
-4.784E-1	6.498E+0	1.383E+1
-4.817E-1	6.592E+0	1.383E+1
-4.784E-1	6.559E+0	1.376E+1
-4.768E-1	6.563E+0	1.379E+1
-4.833E-1	6.530E+0	1.383E+1
-4.817E-1	6.556E+0	1.400E+1
-4.801E-1	6.543E+0	1.402E+1
-4.752E-1	6.391E+0	1.387E+1
-4.784E-1	6.579E+0	1.384E+1
-4.817E-1	6.559E+0	1.385E+1
-4.801E-1	6.595E+0	1.388E+1
-4.752E-1	6.507E+0	1.386E+1
-4.784E-1	6.413E+0	1.393E+1
-4.801E-1	6.423E+0	1.376E+1
-4.768E-1	6.481E+0	1.375E+1
-4.768E-1	6.478E+0	1.396E+1
-4.784E-1	6.501E+0	1.389E+1
-4.784E-1	6.494E+0	1.385E+1
-4.801E-1	6.540E+0	1.392E+1
-4.784E-1	6.537E+0	1.383E+1
-4.801E-1	6.491E+0	1.382E+1
-4.801E-1	6.546E+0	1.385E+1
-4.801E-1	6.485E+0	1.395E+1
-4.801E-1	6.563E+0	1.387E+1
-4.784E-1	6.524E+0	1.391E+1
-4.801E-1	6.550E+0	1.401E+1
-4.801E-1	6.572E+0	1.398E+1
-4.784E-1	6.530E+0	1.399E+1
-4.768E-1	6.452E+0	1.383E+1
-4.784E-1	6.566E+0	1.391E+1
-4.817E-1	6.511E+0	1.387E+1
-4.752E-1	6.504E+0	1.383E+1
-4.784E-1	6.624E+0	1.383E+1
-4.784E-1	6.611E+0	1.386E+1
-4.801E-1	6.433E+0	1.401E+1
-4.752E-1	6.569E+0	1.386E+1
-4.784E-1	6.485E+0	1.390E+1
-4.784E-1	6.462E+0	1.386E+1
-4.801E-1	6.449E+0	1.394E+1
-4.768E-1	6.579E+0	1.401E+1
-4.784E-1	6.507E+0	1.397E+1
-4.817E-1	6.556E+0	1.396E+1
-4.817E-1	6.517E+0	1.376E+1
-4.801E-1	6.481E+0	1.398E+1
-4.736E-1	6.485E+0	1.388E+1
-4.801E-1	6.501E+0	1.408E+1
-4.801E-1	6.563E+0	1.380E+1
-4.784E-1	6.556E+0	1.384E+1
-4.784E-1	6.501E+0	1.395E+1
-4.768E-1	6.624E+0	1.395E+1
-4.784E-1	6.465E+0	1.384E+1
-4.801E-1	6.459E+0	1.378E+1
-4.752E-1	6.478E+0	1.385E+1
-4.801E-1	6.462E+0	1.387E+1
-4.768E-1	6.514E+0	1.400E+1
-4.752E-1	6.530E+0	1.387E+1
-4.784E-1	6.566E+0	1.385E+1
-4.801E-1	6.563E+0	1.393E+1
-4.752E-1	6.563E+0	1.395E+1
-4.768E-1	6.488E+0	1.380E+1
-4.768E-1	6.520E+0	1.377E+1
-4.784E-1	6.426E+0	1.376E+1
-4.784E-1	6.524E+0	1.398E+1
-4.784E-1	6.566E+0	1.404E+1
-4.784E-1	6.443E+0	1.377E+1
-4.784E-1	6.462E+0	1.390E+1
-4.784E-1	6.478E+0	1.404E+1
-4.801E-1	6.511E+0	1.395E+1
-4.768E-1	6.507E+0	1.402E+1
-4.817E-1	6.533E+0	1.389E+1
-4.801E-1	6.485E+0	1.388E+1
-4.768E-1	6.378E+0	1.384E+1
-4.784E-1	6.462E+0	1.385E+1
-4.768E-1	6.381E+0	1.386E+1
-4.768E-1	6.501E+0	1.387E+1
-4.801E-1	6.368E+0	1.393E+1
-4.768E-1	6.543E+0	1.386E+1
-4.784E-1	6.481E+0	1.378E+1
-4.801E-1	6.501E+0	1.378E+1
-4.784E-1	6.601E+0	1.379E+1
-4.768E-1	6.546E+0	1.394E+1
-4.833E-1	6.582E+0	1.382E+1
-4.817E-1	6.546E+0	1.384E+1
-4.752E-1	6.514E+0	1.379E+1
-4.801E-1	6.514E+0	1.398E+1
-4.801E-1	6.520E+0	1.387E+1
-4.784E-1	6.595E+0	1.394E+1
-4.784E-1	6.478E+0	1.381E+1
-4.784E-1	6.576E+0	1.387E+1
-4.801E-1	6.520E+0	1.382E+1
-4.801E-1	6.653E+0	1.385E+1
-4.784E-1	6.507E+0	1.380E+1
-4.752E-1	6.498E+0	1.378E+1
-4.784E-1	6.485E+0	1.393E+1
-4.817E-1	6.481E+0	1.393E+1
-4.801E-1	6.543E+0	1.395E+1
-4.736E-1	6.543E+0	1.383E+1
-4.817E-1	6.462E+0	1.395E+1
-4.784E-1	6.553E+0	1.394E+1
-4.768E-1	6.514E+0	1.387E+1
-4.752E-1	6.520E+0	1.380E+1
-4.768E-1	6.468E+0	1.398E+1
-4.768E-1	6.501E+0	1.393E+1
-4.736E-1	6.465E+0	1.377E+1
-4.752E-1	6.553E+0	1.385E+1
-4.784E-1	6.504E+0	1.388E+1
-4.801E-1	6.494E+0	1.393E+1
-4.768E-1	6.511E+0	1.390E+1
-4.752E-1	6.524E+0	1.384E+1
-4.784E-1	6.494E+0	1.380E+1
-4.784E-1	6.598E+0	1.387E+1
-4.768E-1	6.537E+0	1.389E+1
-4.752E-1	6.507E+0	1.398E+1
-4.784E-1	6.543E+0	1.397E+1
-4.817E-1	6.517E+0	1.374E+1
-4.768E-1	6.423E+0	1.386E+1
-4.784E-1	6.527E+0	1.390E+1
-4.801E-1	6.501E+0	1.380E+1
-4.801E-1	6.566E+0	1.400E+1
-4.768E-1	6.614E+0	1.374E+1
-4.752E-1	6.501E+0	1.389E+1
-4.801E-1	6.446E+0	1.390E+1
-4.801E-1	6.517E+0	1.390E+1
-4.736E-1	6.468E+0	1.387E+1
-4.752E-1	6.478E+0	1.391E+1
-4.768E-1	6.465E+0	1.385E+1
-4.768E-1	6.413E+0	1.386E+1
-4.768E-1	6.407E+0	1.385E+1
-4.768E-1	6.605E+0	1.392E+1
-4.801E-1	6.572E+0	1.388E+1
-4.784E-1	6.524E+0	1.392E+1
-4.752E-1	6.387E+0	1.384E+1
-4.784E-1	6.514E+0	1.389E+1
-4.768E-1	6.478E+0	1.401E+1
-4.768E-1	6.576E+0	1.383E+1
-4.768E-1	6.514E+0	1.382E+1
-4.784E-1	6.511E+0	1.377E+1
-4.801E-1	6.524E+0	1.385E+1
-4.768E-1	6.511E+0	1.399E+1
-4.752E-1	6.563E+0	1.399E+1
-4.752E-1	6.520E+0	1.393E+1
-4.801E-1	6.452E+0	1.392E+1
-4.752E-1	6.491E+0	1.385E+1
-4.768E-1	6.514E+0	1.402E+1
-4.768E-1	6.563E+0	1.369E+1
-4.784E-1	6.449E+0	1.381E+1
-4.768E-1	6.540E+0	1.400E+1
-4.752E-1	6.550E+0	1.390E+1
-4.768E-1	6.537E+0	1.390E+1
-4.784E-1	6.400E+0	1.371E+1
-4.784E-1	6.537E+0	1.384E+1
-4.768E-1	6.498E+0	1.392E+1
-4.720E-1	6.653E+0	1.403E+1
-4.784E-1	6.443E+0	1.393E+1
-4.833E-1	6.520E+0	1.386E+1
-4.768E-1	6.459E+0	1.381E+1
-4.817E-1	6.478E+0	1.387E+1
-4.784E-1	6.378E+0	1.379E+1
-4.801E-1	6.472E+0	1.398E+1
-4.784E-1	6.456E+0	1.380E+1
-4.768E-1	6.407E+0	1.393E+1
-4.801E-1	6.504E+0	1.390E+1
-4.801E-1	6.595E+0	1.386E+1
-4.752E-1	6.468E+0	1.386E+1
-4.768E-1	6.468E+0	1.384E+1
-4.801E-1	6.491E+0	1.390E+1
-4.784E-1	6.511E+0	1.373E+1
-4.768E-1	6.540E+0	1.396E+1
-4.752E-1	6.563E+0	1.384E+1
-4.768E-1	6.572E+0	1.384E+1
-4.736E-1	6.511E+0	1.384E+1
-4.752E-1	6.576E+0	1.378E+1
-4.736E-1	6.566E+0	1.375E+1
-4.784E-1	6.569E+0	1.378E+1
-4.752E-1	6.504E+0	1.387E+1
-4.752E-1	6.504E+0	1.384E+1
-4.752E-1	6.430E+0	1.383E+1
-4.768E-1	6.494E+0	1.392E+1
-4.784E-1	6.527E+0	1.379E+1
-4.752E-1	6.446E+0	1.382E+1
-4.768E-1	6.556E+0	1.380E+1
-4.752E-1	6.520E+0	1.390E+1
-4.784E-1	6.520E+0	1.401E+1
-4.752E-1	6.582E+0	1.384E+1
-4.752E-1	6.504E+0	1.379E+1
-4.768E-1	6.371E+0	1.381E+1
-4.801E-1	6.517E+0	1.384E+1
-4.752E-1	6.530E+0	1.386E+1
-4.736E-1	6.478E+0	1.380E+1
-4.768E-1	6.407E+0	1.385E+1
-4.784E-1	6.553E+0	1.386E+1
-4.752E-1	6.592E+0	1.388E+1
-4.768E-1	6.481E+0	1.373E+1
-4.768E-1	6.511E+0	1.373E+1
-4.784E-1	6.517E+0	1.385E+1
-4.752E-1	6.446E+0	1.399E+1
-4.752E-1	6.443E+0	1.387E+1
-4.784E-1	6.498E+0	1.387E+1
-4.784E-1	6.514E+0	1.386E+1
-4.768E-1	6.579E+0	1.388E+1
-4.736E-1	6.504E+0	1.394E+1
-4.801E-1	6.498E+0	1.395E+1
-4.784E-1	6.527E+0	1.381E+1
-4.736E-1	6.537E+0	1.376E+1
-4.752E-1	6.420E+0	1.399E+1
-4.768E-1	6.598E+0	1.389E+1
-4.768E-1	6.481E+0	1.383E+1
-4.736E-1	6.504E+0	1.396E+1
-4.784E-1	6.430E+0	1.383E+1
-4.768E-1	6.520E+0	1.391E+1
-4.784E-1	6.420E+0	1.387E+1
-4.752E-1	6.517E+0	1.396E+1
-4.752E-1	6.520E+0	1.388E+1
-4.784E-1	6.465E+0	1.394E+1
-4.768E-1	6.452E+0	1.390E+1
-4.784E-1	6.494E+0	1.406E+1
-4.768E-1	6.452E+0	1.396E+1
-4.784E-1	6.546E+0	1.386E+1
-4.752E-1	6.488E+0	1.389E+1
-4.736E-1	6.430E+0	1.395E+1
-4.768E-1	6.524E+0	1.390E+1
-4.768E-1	6.572E+0	1.390E+1
-4.752E-1	6.507E+0	1.406E+1
-4.752E-1	6.511E+0	1.386E+1
-4.752E-1	6.540E+0	1.391E+1
-4.768E-1	6.572E+0	1.392E+1
-4.768E-1	6.608E+0	1.375E+1
-4.720E-1	6.501E+0	1.389E+1
-4.768E-1	6.608E+0	1.387E+1
-4.784E-1	6.456E+0	1.388E+1
-4.768E-1	6.485E+0	1.391E+1
-4.736E-1	6.417E+0	1.394E+1
-4.768E-1	6.621E+0	1.399E+1
-4.752E-1	6.520E+0	1.376E+1
-4.768E-1	6.582E+0	1.384E+1
-4.768E-1	6.543E+0	1.374E+1
-4.752E-1	6.598E+0	1.380E+1
-4.784E-1	6.465E+0	1.380E+1
-4.784E-1	6.601E+0	1.388E+1
-4.736E-1	6.533E+0	1.380E+1
-4.768E-1	6.504E+0	1.383E+1
-4.784E-1	6.611E+0	1.390E+1
-4.768E-1	6.465E+0	1.378E+1
-4.752E-1	6.520E+0	1.389E+1
-4.784E-1	6.553E+0	1.380E+1
-4.768E-1	6.507E+0	1.390E+1
-4.736E-1	6.507E+0	1.387E+1
-4.768E-1	6.556E+0	1.379E+1
-4.784E-1	6.462E+0	1.381E+1
-4.801E-1	6.491E+0	1.385E+1
-4.784E-1	6.543E+0	1.387E+1
-4.736E-1	6.423E+0	1.396E+1
-4.752E-1	6.598E+0	1.389E+1
-4.784E-1	6.504E+0	1.378E+1
-4.768E-1	6.488E+0	1.389E+1
-4.752E-1	6.540E+0	1.375E+1
-4.752E-1	6.378E+0	1.386E+1
-4.784E-1	6.475E+0	1.396E+1
-4.768E-1	6.514E+0	1.395E+1
-4.736E-1	6.566E+0	1.373E+1
-4.736E-1	6.430E+0	1.390E+1
-4.768E-1	6.462E+0	1.394E+1
-4.752E-1	6.478E+0	1.389E+1
-4.768E-1	6.572E+0	1.392E+1
-4.736E-1	6.446E+0	1.379E+1
-4.768E-1	6.553E+0	1.388E+1
-4.784E-1	6.576E+0	1.377E+1
-4.768E-1	6.517E+0	1.382E+1
-4.736E-1	6.485E+0	1.393E+1
-4.784E-1	6.430E+0	1.402E+1
-4.784E-1	6.569E+0	1.396E+1
-4.752E-1	6.462E+0	1.373E+1
-4.768E-1	6.527E+0	1.390E+1
-4.784E-1	6.533E+0	1.385E+1
-4.768E-1	6.498E+0	1.394E+1
-4.736E-1	6.439E+0	1.388E+1
-4.768E-1	6.501E+0	1.395E+1
-4.801E-1	6.430E+0	1.368E+1
-4.768E-1	6.449E+0	1.396E+1
-4.736E-1	6.475E+0	1.391E+1
-4.768E-1	6.387E+0	1.398E+1
-4.768E-1	6.507E+0	1.388E+1
-4.768E-1	6.456E+0	1.373E+1
-4.752E-1	6.426E+0	1.391E+1
-4.768E-1	6.507E+0	1.390E+1
-4.768E-1	6.611E+0	1.383E+1
-4.752E-1	6.543E+0	1.395E+1
-4.736E-1	6.550E+0	1.381E+1
-4.752E-1	6.507E+0	1.373E+1
-4.784E-1	6.702E+0	1.397E+1
-4.768E-1	6.657E+0	1.392E+1
-4.752E-1	6.449E+0	1.384E+1
-4.736E-1	6.443E+0	1.379E+1
-4.768E-1	6.537E+0	1.377E+1
-4.752E-1	6.514E+0	1.390E+1
-4.752E-1	6.511E+0	1.386E+1
-4.736E-1	6.478E+0	1.388E+1
-4.752E-1	6.504E+0	1.397E+1
-4.752E-1	6.511E+0	1.390E+1
-4.736E-1	6.520E+0	1.386E+1
-4.736E-1	6.524E+0	1.391E+1
-4.784E-1	6.465E+0	1.385E+1
-4.768E-1	6.420E+0	1.388E+1
-4.736E-1	6.433E+0	1.381E+1
-4.720E-1	6.576E+0	1.399E+1
-4.752E-1	6.553E+0	1.378E+1
-4.768E-1	6.394E+0	1.375E+1
-4.768E-1	6.501E+0	1.393E+1
-4.752E-1	6.546E+0	1.383E+1
-4.801E-1	6.579E+0	1.383E+1
-4.752E-1	6.540E+0	1.377E+1
-4.736E-1	6.621E+0	1.382E+1
-4.784E-1	6.592E+0	1.393E+1
-4.768E-1	6.540E+0	1.400E+1
-4.752E-1	6.430E+0	1.390E+1
-4.752E-1	6.465E+0	1.395E+1
-4.736E-1	6.491E+0	1.385E+1
-4.752E-1	6.478E+0	1.379E+1
-4.768E-1	6.475E+0	1.384E+1
-4.752E-1	6.507E+0	1.380E+1
-4.736E-1	6.459E+0	1.394E+1
-4.768E-1	6.605E+0	1.398E+1
-4.801E-1	6.598E+0	1.387E+1
-4.736E-1	6.576E+0	1.384E+1
-4.752E-1	6.501E+0	1.370E+1
-4.752E-1	6.511E+0	1.380E+1
-4.752E-1	6.472E+0	1.376E+1
-4.736E-1	6.517E+0	1.378E+1
-4.768E-1	6.621E+0	1.391E+1
-4.768E-1	6.498E+0	1.377E+1
-4.784E-1	6.410E+0	1.390E+1
-4.736E-1	6.452E+0	1.379E+1
-4.687E-1	6.488E+0	1.382E+1
-4.752E-1	6.507E+0	1.392E+1
-4.752E-1	6.514E+0	1.398E+1
-4.752E-1	6.524E+0	1.385E+1
-4.752E-1	6.511E+0	1.381E+1
-4.768E-1	6.595E+0	1.396E+1
-4.768E-1	6.569E+0	1.392E+1
-4.736E-1	6.546E+0	1.385E+1
-4.736E-1	6.644E+0	1.393E+1
-4.752E-1	6.481E+0	1.376E+1
-4.752E-1	6.345E+0	1.390E+1
-4.752E-1	6.436E+0	1.389E+1
-4.720E-1	6.456E+0	1.401E+1
-4.768E-1	6.556E+0	1.400E+1
-4.768E-1	6.498E+0	1.380E+1
-4.736E-1	6.517E+0	1.391E+1
-4.752E-1	6.507E+0	1.383E+1
-4.784E-1	6.475E+0	1.379E+1
-4.768E-1	6.439E+0	1.389E+1
-4.752E-1	6.426E+0	1.388E+1
-4.768E-1	6.494E+0	1.387E+1
-4.784E-1	6.517E+0	1.375E+1
-4.752E-1	6.540E+0	1.404E+1
-4.752E-1	6.527E+0	1.394E+1
-4.752E-1	6.478E+0	1.385E+1
-4.752E-1	6.472E+0	1.384E+1
-4.752E-1	6.563E+0	1.379E+1
-4.752E-1	6.546E+0	1.379E+1
-4.752E-1	6.524E+0	1.370E+1
-4.752E-1	6.543E+0	1.376E+1
-4.768E-1	6.498E+0	1.381E+1
-4.752E-1	6.540E+0	1.388E+1
-4.752E-1	6.345E+0	1.388E+1
-4.736E-1	6.494E+0	1.392E+1
-4.768E-1	6.494E+0	1.369E+1
-4.736E-1	6.576E+0	1.393E+1
-4.736E-1	6.475E+0	1.387E+1
-4.768E-1	6.520E+0	1.385E+1
-4.784E-1	6.543E+0	1.381E+1
-4.752E-1	6.514E+0	1.385E+1
-4.752E-1	6.537E+0	1.397E+1
-4.768E-1	6.514E+0	1.376E+1
-4.752E-1	6.456E+0	1.385E+1
-4.720E-1	6.485E+0	1.392E+1
-4.768E-1	6.462E+0	1.390E+1
-4.768E-1	6.530E+0	1.403E+1
-4.736E-1	6.559E+0	1.380E+1
-4.720E-1	6.501E+0	1.388E+1
-4.736E-1	6.576E+0	1.394E+1
-4.752E-1	6.472E+0	1.395E+1
-4.736E-1	6.459E+0	1.384E+1
-4.736E-1	6.475E+0	1.382E+1
-4.752E-1	6.520E+0	1.381E+1
-4.752E-1	6.404E+0	1.384E+1
-4.752E-1	6.481E+0	1.388E+1
-4.752E-1	6.462E+0	1.390E+1
-4.752E-1	6.559E+0	1.366E+1
-4.768E-1	6.537E+0	1.383E+1
-4.736E-1	6.530E+0	1.395E+1
-4.720E-1	6.481E+0	1.373E+1
-4.736E-1	6.543E+0	1.372E+1
-4.752E-1	6.579E+0	1.380E+1
-4.736E-1	6.533E+0	1.378E+1
-4.752E-1	6.443E+0	1.401E+1
-4.752E-1	6.491E+0	1.372E+1
-4.752E-1	6.530E+0	1.397E+1
-4.752E-1	6.491E+0	1.373E+1
-4.736E-1	6.589E+0	1.390E+1
-4.752E-1	6.520E+0	1.378E+1
-4.768E-1	6.498E+0	1.397E+1
-4.768E-1	6.543E+0	1.371E+1
-4.736E-1	6.433E+0	1.376E+1
-4.752E-1	6.507E+0	1.388E+1
-4.801E-1	6.511E+0	1.384E+1
-4.752E-1	6.511E+0	1.382E+1
-4.768E-1	6.468E+0	1.384E+1
-4.752E-1	6.481E+0	1.384E+1
-4.752E-1	6.446E+0	1.378E+1
-4.736E-1	6.488E+0	1.381E+1
-4.752E-1	6.413E+0	1.397E+1
-4.752E-1	6.475E+0	1.387E+1
-4.784E-1	6.592E+0	1.385E+1
-4.752E-1	6.563E+0	1.380E+1
-4.768E-1	6.465E+0	1.375E+1
-4.736E-1	6.572E+0	1.386E+1
-4.784E-1	6.501E+0	1.390E+1
-4.768E-1	6.488E+0	1.378E+1
-4.720E-1	6.426E+0	1.385E+1
[truncated: 45,440 more rows]
