# Supplementary material for: Improved ANAP incorporation and VCF analysis reveal details of P2X7 current facilitation and a limited conformational interplay between ATP binding and the intracellular ballast domain
Source: eLife. 2023 Jan 4;12:e82479. doi: 10.7554/eLife.82479 (PMC9859053; doi:10.7554/eLife.82479)
Supplement: Figure 3—figure supplement 3—source data 2. [file elife-82479-fig3-figsupp3-data2.zip › Figure-3_figure-supplement-3_source-data-2/DeltaCys-constructs/l24/06.csv]

-2.238E-1	1.023E+1	2.020E+1
-2.254E-1	1.026E+1	2.009E+1
-2.254E-1	1.023E+1	2.009E+1
-2.222E-1	1.029E+1	2.009E+1
-2.222E-1	1.017E+1	2.000E+1
-2.270E-1	1.024E+1	1.990E+1
-2.238E-1	1.028E+1	2.002E+1
-2.206E-1	1.012E+1	2.026E+1
-2.238E-1	1.024E+1	2.004E+1
-2.270E-1	1.031E+1	2.015E+1
-2.238E-1	1.012E+1	2.010E+1
-2.222E-1	1.020E+1	2.001E+1
-2.238E-1	1.029E+1	2.010E+1
-2.254E-1	1.030E+1	1.994E+1
-2.206E-1	1.028E+1	2.018E+1
-2.238E-1	1.033E+1	2.000E+1
-2.238E-1	1.029E+1	2.011E+1
-2.254E-1	1.022E+1	2.013E+1
-2.238E-1	1.028E+1	2.002E+1
-2.222E-1	1.017E+1	2.026E+1
-2.222E-1	1.017E+1	2.013E+1
-2.287E-1	1.026E+1	2.021E+1
-2.206E-1	1.024E+1	2.015E+1
-2.238E-1	1.022E+1	2.002E+1
-2.222E-1	1.022E+1	2.011E+1
-2.238E-1	1.019E+1	1.988E+1
-2.222E-1	1.012E+1	2.011E+1
-2.189E-1	1.022E+1	1.988E+1
-2.254E-1	1.015E+1	2.005E+1
-2.270E-1	1.035E+1	2.014E+1
-2.238E-1	1.018E+1	2.009E+1
-2.206E-1	1.013E+1	1.981E+1
-2.238E-1	1.017E+1	2.014E+1
-2.254E-1	1.026E+1	2.017E+1
-2.238E-1	1.037E+1	1.996E+1
-2.222E-1	1.023E+1	2.007E+1
-2.222E-1	1.025E+1	2.013E+1
-2.254E-1	1.017E+1	2.016E+1
-2.222E-1	1.021E+1	2.024E+1
-2.222E-1	1.023E+1	2.004E+1
-2.222E-1	1.018E+1	2.007E+1
-2.222E-1	1.012E+1	1.997E+1
-2.222E-1	1.028E+1	2.003E+1
-2.206E-1	1.018E+1	2.005E+1
-2.222E-1	1.023E+1	2.002E+1
-2.238E-1	1.024E+1	2.002E+1
-2.222E-1	1.015E+1	2.004E+1
-2.189E-1	1.016E+1	2.003E+1
-2.222E-1	1.024E+1	2.016E+1
-2.254E-1	1.018E+1	1.998E+1
-2.238E-1	1.022E+1	1.992E+1
-2.222E-1	1.012E+1	2.017E+1
-2.238E-1	1.023E+1	1.999E+1
-2.238E-1	1.014E+1	2.018E+1
-2.238E-1	1.019E+1	2.018E+1
-2.222E-1	1.024E+1	2.003E+1
-2.254E-1	1.020E+1	2.023E+1
-2.270E-1	1.016E+1	2.011E+1
-2.238E-1	1.022E+1	2.009E+1
-2.206E-1	1.028E+1	1.998E+1
-2.238E-1	1.026E+1	2.020E+1
-2.254E-1	1.022E+1	2.013E+1
-2.238E-1	1.006E+1	2.010E+1
-2.222E-1	1.016E+1	1.994E+1
-2.238E-1	1.027E+1	2.021E+1
-2.270E-1	1.031E+1	1.997E+1
-2.222E-1	1.022E+1	1.993E+1
-2.189E-1	1.028E+1	2.001E+1
-2.222E-1	1.028E+1	1.998E+1
-2.254E-1	1.017E+1	2.000E+1
-2.206E-1	1.016E+1	2.005E+1
-2.206E-1	1.029E+1	2.020E+1
-2.254E-1	1.025E+1	2.024E+1
-2.254E-1	1.030E+1	1.989E+1
-2.206E-1	1.015E+1	2.004E+1
-2.189E-1	1.019E+1	2.008E+1
-2.238E-1	1.027E+1	2.014E+1
-2.270E-1	1.029E+1	2.017E+1
-2.206E-1	1.025E+1	2.011E+1
-2.206E-1	1.021E+1	1.987E+1
-2.238E-1	1.034E+1	2.017E+1
-2.254E-1	1.022E+1	2.023E+1
-2.222E-1	1.025E+1	2.016E+1
-2.206E-1	1.028E+1	2.007E+1
-2.222E-1	1.032E+1	2.001E+1
-2.254E-1	1.029E+1	2.007E+1
-2.222E-1	1.016E+1	2.003E+1
-2.222E-1	1.016E+1	2.010E+1
-2.238E-1	1.028E+1	2.005E+1
-2.238E-1	1.025E+1	2.000E+1
-2.254E-1	1.034E+1	2.009E+1
-2.206E-1	1.033E+1	1.997E+1
-2.206E-1	1.020E+1	2.020E+1
-2.238E-1	1.022E+1	2.002E+1
-2.254E-1	1.016E+1	2.012E+1
-2.222E-1	1.028E+1	2.025E+1
-2.238E-1	1.026E+1	2.003E+1
-2.254E-1	1.037E+1	2.007E+1
-2.222E-1	1.033E+1	2.004E+1
-2.238E-1	1.022E+1	2.007E+1
-2.238E-1	1.021E+1	2.012E+1
-2.270E-1	1.020E+1	2.014E+1
-2.206E-1	1.020E+1	2.006E+1
-2.189E-1	1.020E+1	1.998E+1
-2.222E-1	1.019E+1	2.023E+1
-2.254E-1	1.013E+1	2.009E+1
-2.206E-1	1.023E+1	2.003E+1
-2.206E-1	1.020E+1	2.006E+1
-2.254E-1	1.035E+1	1.999E+1
-2.270E-1	1.023E+1	2.000E+1
-2.238E-1	1.025E+1	2.013E+1
-2.206E-1	1.027E+1	2.026E+1
-2.173E-1	1.014E+1	1.996E+1
-2.254E-1	1.024E+1	2.007E+1
-2.238E-1	1.041E+1	2.010E+1
-2.189E-1	1.029E+1	2.011E+1
-2.222E-1	1.022E+1	2.002E+1
-2.270E-1	1.039E+1	2.026E+1
-2.206E-1	1.030E+1	2.012E+1
-2.222E-1	1.030E+1	2.009E+1
-2.222E-1	1.030E+1	1.994E+1
-2.254E-1	1.036E+1	2.013E+1
-2.189E-1	1.028E+1	2.007E+1
-2.238E-1	1.021E+1	2.007E+1
-2.254E-1	1.025E+1	2.003E+1
-2.254E-1	1.029E+1	1.996E+1
-2.222E-1	1.019E+1	2.008E+1
-2.222E-1	1.033E+1	1.994E+1
-2.238E-1	1.011E+1	2.023E+1
-2.254E-1	1.025E+1	2.003E+1
-2.238E-1	1.018E+1	1.989E+1
-2.222E-1	1.018E+1	2.003E+1
-2.254E-1	1.025E+1	2.014E+1
-2.238E-1	1.020E+1	2.002E+1
-2.222E-1	1.030E+1	2.004E+1
-2.189E-1	1.032E+1	2.013E+1
-2.238E-1	1.024E+1	1.999E+1
-2.238E-1	1.017E+1	1.994E+1
-2.206E-1	1.024E+1	2.007E+1
-2.222E-1	1.032E+1	1.994E+1
-2.222E-1	1.026E+1	2.012E+1
-2.254E-1	1.035E+1	2.007E+1
-2.206E-1	1.017E+1	2.010E+1
-2.206E-1	1.017E+1	2.016E+1
-2.222E-1	1.013E+1	2.005E+1
-2.270E-1	1.020E+1	1.999E+1
-2.206E-1	1.021E+1	2.012E+1
-2.222E-1	1.027E+1	2.000E+1
-2.254E-1	1.014E+1	2.020E+1
-2.222E-1	1.035E+1	2.014E+1
-2.238E-1	1.020E+1	2.019E+1
-2.189E-1	1.032E+1	2.012E+1
-2.222E-1	1.031E+1	2.005E+1
-2.222E-1	1.022E+1	2.005E+1
-2.173E-1	1.022E+1	2.015E+1
-2.173E-1	1.022E+1	2.013E+1
-2.238E-1	1.028E+1	2.017E+1
-2.238E-1	1.033E+1	2.001E+1
-2.189E-1	1.027E+1	2.011E+1
-2.173E-1	1.038E+1	2.009E+1
-2.222E-1	1.024E+1	1.988E+1
-2.238E-1	1.031E+1	2.009E+1
-2.189E-1	1.023E+1	2.002E+1
-2.189E-1	1.031E+1	1.999E+1
-2.254E-1	1.035E+1	2.000E+1
-2.238E-1	1.032E+1	2.014E+1
-2.206E-1	1.023E+1	1.997E+1
-2.189E-1	1.024E+1	2.013E+1
-2.222E-1	1.017E+1	2.008E+1
-2.254E-1	1.008E+1	1.998E+1
-2.222E-1	1.016E+1	2.024E+1
-2.189E-1	1.028E+1	2.004E+1
-2.222E-1	1.027E+1	2.021E+1
-2.238E-1	1.025E+1	2.005E+1
-2.222E-1	1.015E+1	2.018E+1
-2.206E-1	1.034E+1	2.011E+1
-2.206E-1	1.030E+1	1.989E+1
-2.222E-1	1.036E+1	2.004E+1
-2.222E-1	1.014E+1	2.002E+1
-2.206E-1	1.019E+1	2.007E+1
-2.238E-1	1.022E+1	1.996E+1
-2.238E-1	1.018E+1	2.019E+1
-2.206E-1	1.012E+1	2.007E+1
-2.206E-1	1.022E+1	2.018E+1
-2.206E-1	1.031E+1	2.005E+1
-2.238E-1	1.010E+1	1.997E+1
-2.206E-1	1.035E+1	1.999E+1
-2.206E-1	1.017E+1	1.996E+1
-2.254E-1	1.022E+1	1.997E+1
-2.254E-1	1.032E+1	2.007E+1
-2.206E-1	1.036E+1	2.002E+1
-2.189E-1	1.015E+1	2.008E+1
-2.222E-1	1.029E+1	2.020E+1
-2.238E-1	1.032E+1	2.010E+1
-2.222E-1	1.028E+1	2.009E+1
-2.206E-1	1.032E+1	2.013E+1
-2.206E-1	1.017E+1	1.993E+1
-2.254E-1	1.020E+1	1.998E+1
-2.206E-1	1.033E+1	2.003E+1
-2.206E-1	1.027E+1	2.000E+1
-2.222E-1	1.024E+1	2.000E+1
-2.222E-1	1.031E+1	2.027E+1
-2.206E-1	1.022E+1	1.999E+1
-2.206E-1	1.034E+1	2.016E+1
-2.222E-1	1.019E+1	2.005E+1
-2.254E-1	1.034E+1	1.993E+1
-2.222E-1	1.010E+1	2.011E+1
-2.189E-1	1.019E+1	2.008E+1
-2.222E-1	1.031E+1	1.984E+1
-2.222E-1	1.032E+1	2.013E+1
-2.189E-1	1.027E+1	2.001E+1
-2.189E-1	1.029E+1	2.009E+1
-2.238E-1	1.023E+1	1.994E+1
-2.238E-1	1.022E+1	2.030E+1
-2.206E-1	1.031E+1	2.011E+1
-2.206E-1	1.039E+1	1.992E+1
-2.270E-1	1.015E+1	2.005E+1
-2.238E-1	1.033E+1	2.005E+1
-2.222E-1	1.020E+1	2.013E+1
-2.189E-1	1.024E+1	2.013E+1
-2.238E-1	1.027E+1	2.009E+1
-2.238E-1	1.024E+1	2.014E+1
-2.206E-1	1.017E+1	2.015E+1
-2.206E-1	1.019E+1	2.002E+1
-2.222E-1	1.024E+1	1.999E+1
-2.254E-1	1.031E+1	1.999E+1
-2.173E-1	1.029E+1	2.004E+1
-2.206E-1	1.031E+1	2.010E+1
-2.254E-1	1.019E+1	1.995E+1
-2.206E-1	1.020E+1	1.999E+1
-2.206E-1	1.027E+1	2.018E+1
-2.206E-1	1.022E+1	2.011E+1
-2.238E-1	1.021E+1	1.999E+1
-2.222E-1	1.022E+1	2.008E+1
-2.206E-1	1.020E+1	2.018E+1
-2.206E-1	1.012E+1	2.009E+1
-2.189E-1	1.019E+1	2.008E+1
-2.238E-1	1.014E+1	1.993E+1
-2.222E-1	1.033E+1	2.026E+1
-2.206E-1	1.042E+1	2.008E+1
-2.254E-1	1.035E+1	2.013E+1
-2.222E-1	1.026E+1	2.012E+1
-2.189E-1	1.032E+1	2.011E+1
-2.173E-1	1.018E+1	2.013E+1
-2.222E-1	1.040E+1	2.010E+1
-2.254E-1	1.038E+1	1.995E+1
-2.189E-1	1.015E+1	2.004E+1
-2.173E-1	1.017E+1	2.015E+1
-2.222E-1	1.031E+1	2.011E+1
-2.222E-1	1.014E+1	2.004E+1
-2.206E-1	1.028E+1	2.013E+1
-2.189E-1	1.035E+1	2.018E+1
-2.206E-1	1.020E+1	2.008E+1
-2.238E-1	1.024E+1	1.995E+1
-2.206E-1	1.028E+1	2.023E+1
-2.189E-1	1.024E+1	2.010E+1
-2.222E-1	1.022E+1	2.000E+1
-2.238E-1	1.022E+1	2.016E+1
-2.222E-1	1.036E+1	2.000E+1
-2.206E-1	1.018E+1	2.000E+1
-2.206E-1	1.031E+1	2.013E+1
-2.238E-1	1.030E+1	2.003E+1
-2.206E-1	1.016E+1	2.005E+1
-2.222E-1	1.028E+1	1.996E+1
-2.189E-1	1.029E+1	2.009E+1
-2.238E-1	1.018E+1	2.020E+1
-2.206E-1	1.022E+1	1.996E+1
-2.206E-1	1.013E+1	2.017E+1
-2.222E-1	1.028E+1	2.010E+1
-2.254E-1	1.024E+1	2.003E+1
-2.206E-1	1.020E+1	2.008E+1
-2.173E-1	1.031E+1	2.019E+1
-2.206E-1	1.036E+1	2.010E+1
-2.254E-1	1.017E+1	2.019E+1
-2.189E-1	1.030E+1	2.001E+1
-2.222E-1	1.027E+1	2.003E+1
-2.206E-1	1.024E+1	2.000E+1
-2.222E-1	1.021E+1	2.010E+1
-2.206E-1	1.028E+1	2.006E+1
-2.189E-1	1.016E+1	1.995E+1
-2.222E-1	1.040E+1	1.993E+1
-2.238E-1	1.022E+1	2.003E+1
-2.189E-1	1.008E+1	1.995E+1
-2.189E-1	1.017E+1	2.014E+1
-2.270E-1	1.024E+1	2.002E+1
-2.222E-1	1.025E+1	2.005E+1
-2.206E-1	1.010E+1	1.993E+1
-2.173E-1	1.033E+1	2.004E+1
-2.206E-1	1.028E+1	2.014E+1
-2.238E-1	1.022E+1	2.022E+1
-2.189E-1	1.031E+1	2.012E+1
-2.222E-1	1.019E+1	2.009E+1
-2.222E-1	1.031E+1	1.996E+1
-2.222E-1	1.034E+1	2.015E+1
-2.173E-1	1.018E+1	1.998E+1
-2.173E-1	1.032E+1	2.025E+1
-2.222E-1	1.025E+1	2.004E+1
-2.238E-1	1.021E+1	1.985E+1
-2.173E-1	1.022E+1	2.007E+1
-2.173E-1	1.029E+1	2.007E+1
-2.189E-1	1.033E+1	1.991E+1
-2.238E-1	1.027E+1	2.011E+1
-2.206E-1	1.027E+1	2.004E+1
-2.173E-1	1.023E+1	2.002E+1
-2.222E-1	1.020E+1	2.013E+1
-2.222E-1	1.035E+1	2.005E+1
-2.189E-1	1.014E+1	2.009E+1
-2.189E-1	1.020E+1	2.014E+1
-2.238E-1	1.019E+1	1.994E+1
-2.254E-1	1.024E+1	2.004E+1
-2.206E-1	1.016E+1	2.003E+1
-2.206E-1	1.024E+1	2.011E+1
-2.238E-1	1.019E+1	2.009E+1
-2.238E-1	1.012E+1	2.006E+1
-2.222E-1	1.015E+1	2.000E+1
-2.189E-1	1.013E+1	2.000E+1
-2.222E-1	1.025E+1	2.002E+1
-2.222E-1	1.008E+1	2.017E+1
-2.222E-1	1.013E+1	1.996E+1
-2.206E-1	1.022E+1	2.007E+1
-2.206E-1	1.031E+1	2.004E+1
-2.254E-1	1.017E+1	2.003E+1
-2.173E-1	1.013E+1	1.997E+1
-2.189E-1	1.025E+1	2.011E+1
-2.206E-1	1.027E+1	2.012E+1
-2.222E-1	1.015E+1	2.003E+1
-2.189E-1	1.023E+1	2.012E+1
-2.173E-1	1.026E+1	1.984E+1
-2.222E-1	1.019E+1	2.018E+1
-2.222E-1	1.013E+1	2.006E+1
-2.206E-1	1.026E+1	1.995E+1
-2.157E-1	1.021E+1	2.026E+1
-2.206E-1	1.024E+1	2.003E+1
-2.222E-1	1.027E+1	2.002E+1
-2.206E-1	1.024E+1	2.015E+1
-2.173E-1	1.022E+1	2.019E+1
-2.206E-1	1.027E+1	1.989E+1
-2.238E-1	1.029E+1	2.018E+1
-2.206E-1	1.030E+1	2.014E+1
-2.157E-1	1.021E+1	2.029E+1
-2.222E-1	1.015E+1	2.014E+1
-2.238E-1	1.019E+1	1.999E+1
-2.189E-1	1.028E+1	2.011E+1
-2.173E-1	1.022E+1	2.004E+1
-2.222E-1	1.029E+1	2.009E+1
-2.238E-1	1.028E+1	2.006E+1
-2.222E-1	1.021E+1	2.015E+1
-2.173E-1	1.021E+1	1.992E+1
-2.222E-1	1.028E+1	1.993E+1
-2.222E-1	1.029E+1	2.012E+1
-2.222E-1	1.021E+1	1.999E+1
-2.173E-1	1.019E+1	1.999E+1
-2.189E-1	1.022E+1	2.000E+1
-2.238E-1	1.026E+1	2.009E+1
-2.206E-1	1.016E+1	2.014E+1
-2.189E-1	1.035E+1	2.017E+1
-2.206E-1	1.011E+1	2.003E+1
-2.222E-1	1.027E+1	2.004E+1
-2.157E-1	1.030E+1	2.008E+1
-2.189E-1	1.028E+1	1.991E+1
-2.206E-1	1.027E+1	1.999E+1
-2.222E-1	1.021E+1	2.003E+1
-2.173E-1	1.030E+1	2.026E+1
-2.157E-1	1.013E+1	2.013E+1
-2.206E-1	1.015E+1	2.008E+1
-2.222E-1	1.015E+1	2.002E+1
-2.189E-1	1.010E+1	2.003E+1
-2.189E-1	1.026E+1	2.009E+1
-2.222E-1	1.023E+1	2.008E+1
-2.222E-1	1.029E+1	1.997E+1
-2.206E-1	1.028E+1	2.019E+1
-2.206E-1	1.027E+1	1.997E+1
-2.222E-1	1.029E+1	2.004E+1
-2.222E-1	1.024E+1	2.024E+1
-2.222E-1	1.023E+1	2.019E+1
-2.206E-1	1.034E+1	1.991E+1
-2.222E-1	1.030E+1	2.007E+1
-2.222E-1	1.022E+1	2.005E+1
-2.189E-1	1.029E+1	2.011E+1
-2.189E-1	1.033E+1	2.021E+1
-2.222E-1	1.014E+1	2.009E+1
-2.206E-1	1.030E+1	2.011E+1
-2.173E-1	1.025E+1	2.016E+1
-2.173E-1	1.026E+1	1.999E+1
-2.206E-1	1.040E+1	2.005E+1
-2.222E-1	1.024E+1	2.012E+1
-2.173E-1	1.036E+1	2.003E+1
-2.157E-1	1.028E+1	2.019E+1
-2.206E-1	1.018E+1	2.010E+1
-2.238E-1	1.020E+1	1.992E+1
-2.173E-1	1.016E+1	2.016E+1
-2.206E-1	1.023E+1	2.000E+1
-2.206E-1	1.017E+1	2.003E+1
-2.254E-1	1.022E+1	2.010E+1
-2.189E-1	1.022E+1	2.023E+1
-2.173E-1	1.031E+1	2.017E+1
-2.206E-1	1.021E+1	2.023E+1
-2.189E-1	1.020E+1	2.018E+1
-2.173E-1	1.022E+1	2.013E+1
-2.157E-1	1.015E+1	2.013E+1
-2.189E-1	1.023E+1	1.991E+1
-2.238E-1	1.030E+1	1.990E+1
-2.189E-1	1.024E+1	2.015E+1
-2.189E-1	1.029E+1	2.015E+1
-2.206E-1	1.032E+1	2.010E+1
-2.206E-1	1.033E+1	2.021E+1
-2.222E-1	1.027E+1	2.002E+1
-2.173E-1	1.017E+1	2.004E+1
-2.222E-1	1.020E+1	2.013E+1
-2.206E-1	1.027E+1	2.014E+1
-2.238E-1	1.012E+1	2.000E+1
-2.173E-1	1.033E+1	2.005E+1
-2.222E-1	1.017E+1	2.010E+1
-2.222E-1	1.036E+1	2.005E+1
-2.173E-1	1.028E+1	2.004E+1
-2.173E-1	1.020E+1	2.003E+1
-2.189E-1	1.018E+1	1.994E+1
-2.238E-1	1.027E+1	2.021E+1
-2.206E-1	1.030E+1	2.006E+1
-2.189E-1	1.027E+1	2.017E+1
-2.189E-1	1.019E+1	2.016E+1
-2.238E-1	1.032E+1	2.001E+1
-2.173E-1	1.025E+1	2.005E+1
-2.157E-1	1.025E+1	2.011E+1
-2.189E-1	1.033E+1	1.998E+1
-2.238E-1	1.029E+1	2.022E+1
-2.206E-1	1.013E+1	2.000E+1
-2.173E-1	1.032E+1	1.990E+1
-2.206E-1	1.023E+1	2.001E+1
-2.238E-1	1.028E+1	2.017E+1
-2.189E-1	1.022E+1	2.009E+1
-2.157E-1	1.023E+1	2.014E+1
-2.206E-1	1.026E+1	2.012E+1
-2.238E-1	1.017E+1	2.003E+1
-2.189E-1	1.023E+1	1.994E+1
-2.157E-1	1.022E+1	2.001E+1
-2.206E-1	1.010E+1	2.002E+1
-2.222E-1	1.023E+1	2.004E+1
-2.189E-1	1.008E+1	2.020E+1
-2.189E-1	1.022E+1	2.004E+1
-2.222E-1	1.025E+1	1.997E+1
-2.206E-1	1.024E+1	2.006E+1
-2.157E-1	1.014E+1	2.006E+1
-2.173E-1	1.025E+1	2.028E+1
-2.189E-1	1.023E+1	2.010E+1
-2.238E-1	1.018E+1	2.003E+1
-2.189E-1	1.015E+1	1.998E+1
-2.173E-1	1.033E+1	2.001E+1
-2.173E-1	1.022E+1	1.996E+1
-2.222E-1	1.024E+1	2.010E+1
-2.189E-1	1.024E+1	2.011E+1
-2.173E-1	1.017E+1	2.015E+1
-2.206E-1	1.024E+1	1.997E+1
-2.238E-1	1.031E+1	2.001E+1
-2.173E-1	1.031E+1	2.004E+1
-2.173E-1	1.022E+1	2.021E+1
-2.206E-1	1.027E+1	2.011E+1
-2.222E-1	1.018E+1	2.005E+1
-2.157E-1	1.026E+1	2.023E+1
-2.157E-1	1.024E+1	2.024E+1
-2.206E-1	1.020E+1	2.003E+1
-2.206E-1	1.018E+1	2.011E+1
-2.222E-1	1.025E+1	2.014E+1
-2.157E-1	1.018E+1	2.019E+1
-2.206E-1	1.015E+1	2.004E+1
-2.238E-1	1.022E+1	2.008E+1
-2.173E-1	1.029E+1	2.007E+1
-2.141E-1	1.033E+1	2.002E+1
-2.222E-1	1.028E+1	2.003E+1
-2.222E-1	1.020E+1	2.006E+1
-2.189E-1	1.021E+1	2.002E+1
-2.189E-1	1.014E+1	2.008E+1
-2.222E-1	1.016E+1	2.018E+1
-2.222E-1	1.018E+1	2.006E+1
-2.173E-1	1.026E+1	2.001E+1
-2.157E-1	1.032E+1	2.002E+1
-2.173E-1	1.028E+1	2.006E+1
-2.222E-1	1.027E+1	2.001E+1
-2.206E-1	1.007E+1	2.006E+1
-2.206E-1	1.023E+1	2.002E+1
-2.189E-1	1.015E+1	2.001E+1
-2.206E-1	1.019E+1	2.002E+1
-2.206E-1	1.018E+1	2.001E+1
-2.173E-1	1.016E+1	1.997E+1
-2.189E-1	1.012E+1	2.014E+1
-2.206E-1	1.025E+1	1.996E+1
-2.189E-1	1.021E+1	2.009E+1
-2.173E-1	1.028E+1	2.014E+1
-2.206E-1	1.020E+1	1.994E+1
-2.222E-1	1.029E+1	1.988E+1
-2.173E-1	1.024E+1	2.006E+1
-2.157E-1	1.023E+1	2.025E+1
-2.206E-1	1.028E+1	2.012E+1
-2.222E-1	1.029E+1	2.003E+1
-2.189E-1	1.020E+1	1.990E+1
-2.173E-1	1.031E+1	2.026E+1
-2.189E-1	1.024E+1	1.999E+1
-2.173E-1	1.022E+1	1.996E+1
-2.189E-1	1.027E+1	2.003E+1
-2.157E-1	1.026E+1	2.000E+1
-2.206E-1	1.016E+1	2.022E+1
-2.206E-1	1.021E+1	2.011E+1
-2.189E-1	1.020E+1	2.013E+1
-2.173E-1	1.021E+1	2.016E+1
-2.206E-1	1.031E+1	1.998E+1
-2.222E-1	1.037E+1	2.018E+1
-2.173E-1	1.021E+1	2.011E+1
-2.157E-1	1.035E+1	1.990E+1
-2.206E-1	1.019E+1	2.001E+1
-2.222E-1	1.025E+1	2.013E+1
-2.189E-1	1.017E+1	2.012E+1
-2.157E-1	1.016E+1	2.015E+1
-2.206E-1	1.031E+1	2.002E+1
-2.222E-1	1.013E+1	2.012E+1
-2.189E-1	1.021E+1	2.004E+1
-2.173E-1	1.030E+1	2.016E+1
-2.189E-1	1.030E+1	1.997E+1
-2.206E-1	1.017E+1	2.001E+1
-2.189E-1	1.011E+1	2.025E+1
-2.189E-1	1.023E+1	2.004E+1
-2.206E-1	1.027E+1	1.997E+1
-2.222E-1	1.004E+1	1.999E+1
-2.189E-1	1.026E+1	2.007E+1
-2.173E-1	1.044E+1	2.004E+1
-2.206E-1	1.017E+1	2.013E+1
-2.222E-1	1.016E+1	2.016E+1
-2.222E-1	1.023E+1	2.012E+1
-2.173E-1	1.022E+1	2.001E+1
-2.189E-1	1.028E+1	2.002E+1
-2.206E-1	1.022E+1	2.015E+1
-2.173E-1	1.019E+1	1.992E+1
-2.173E-1	1.031E+1	2.004E+1
-2.206E-1	1.024E+1	2.022E+1
-2.206E-1	1.025E+1	2.001E+1
-2.173E-1	1.010E+1	2.007E+1
-2.173E-1	1.028E+1	2.007E+1
-2.189E-1	1.034E+1	2.014E+1
-2.222E-1	1.022E+1	2.005E+1
-2.189E-1	1.020E+1	1.997E+1
-2.173E-1	1.023E+1	1.999E+1
-2.206E-1	1.023E+1	2.010E+1
-2.206E-1	1.031E+1	2.007E+1
-2.189E-1	1.011E+1	2.015E+1
-2.141E-1	1.022E+1	1.999E+1
-2.189E-1	1.027E+1	2.014E+1
-2.206E-1	1.023E+1	1.991E+1
-2.189E-1	1.020E+1	2.007E+1
-2.141E-1	1.024E+1	2.019E+1
-2.173E-1	1.023E+1	2.024E+1
-2.206E-1	1.023E+1	1.976E+1
-2.189E-1	1.033E+1	2.012E+1
-2.173E-1	1.015E+1	2.006E+1
-2.189E-1	1.024E+1	2.013E+1
-2.222E-1	1.022E+1	2.001E+1
-2.173E-1	1.026E+1	2.002E+1
-2.189E-1	1.014E+1	2.004E+1
-2.157E-1	1.023E+1	2.004E+1
-2.222E-1	1.025E+1	1.991E+1
-2.157E-1	1.028E+1	2.001E+1
-2.157E-1	1.017E+1	2.004E+1
-2.222E-1	1.015E+1	2.010E+1
-2.206E-1	1.024E+1	1.994E+1
-2.206E-1	1.029E+1	2.002E+1
-2.157E-1	1.025E+1	2.008E+1
-2.173E-1	1.031E+1	1.999E+1
-2.189E-1	1.030E+1	2.005E+1
-2.157E-1	1.023E+1	1.986E+1
-2.173E-1	1.029E+1	1.995E+1
-2.206E-1	1.018E+1	2.001E+1
-2.206E-1	1.029E+1	1.998E+1
-2.189E-1	1.021E+1	2.007E+1
-2.157E-1	1.016E+1	1.998E+1
-2.206E-1	1.030E+1	1.997E+1
-2.222E-1	1.022E+1	2.005E+1
-2.206E-1	1.020E+1	2.008E+1
-2.173E-1	1.024E+1	2.009E+1
-2.173E-1	1.033E+1	2.005E+1
-2.222E-1	1.022E+1	1.997E+1
-2.189E-1	1.026E+1	1.994E+1
-2.141E-1	1.025E+1	2.008E+1
-2.173E-1	1.022E+1	2.018E+1
-2.206E-1	1.018E+1	2.004E+1
-2.189E-1	1.021E+1	1.993E+1
-2.157E-1	1.021E+1	2.004E+1
-2.157E-1	1.025E+1	2.006E+1
-2.189E-1	1.022E+1	1.999E+1
-2.173E-1	1.019E+1	1.986E+1
-2.157E-1	1.019E+1	2.006E+1
-2.173E-1	1.031E+1	2.023E+1
-2.222E-1	1.031E+1	2.010E+1
-2.173E-1	1.038E+1	1.996E+1
-2.189E-1	1.036E+1	2.014E+1
-2.157E-1	1.029E+1	2.014E+1
-2.206E-1	1.016E+1	2.002E+1
-2.206E-1	1.032E+1	1.996E+1
-2.157E-1	1.016E+1	2.025E+1
-2.189E-1	1.028E+1	2.017E+1
-2.238E-1	1.017E+1	1.999E+1
-2.189E-1	1.020E+1	2.006E+1
-2.157E-1	1.034E+1	2.003E+1
-2.189E-1	1.030E+1	2.002E+1
-2.206E-1	1.024E+1	1.997E+1
-2.189E-1	1.020E+1	2.000E+1
-2.141E-1	1.014E+1	2.028E+1
-2.189E-1	1.021E+1	2.000E+1
-2.206E-1	1.020E+1	2.001E+1
-2.189E-1	1.027E+1	2.016E+1
-2.141E-1	1.015E+1	2.007E+1
-2.189E-1	1.017E+1	1.997E+1
-2.206E-1	1.018E+1	2.003E+1
-2.157E-1	1.033E+1	2.006E+1
-2.157E-1	1.022E+1	2.016E+1
-2.189E-1	1.028E+1	2.008E+1
-2.206E-1	1.030E+1	2.002E+1
-2.173E-1	1.024E+1	1.999E+1
-2.141E-1	1.024E+1	2.014E+1
-2.173E-1	1.032E+1	2.001E+1
-2.189E-1	1.021E+1	1.998E+1
-2.173E-1	1.025E+1	2.007E+1
-2.189E-1	1.021E+1	2.008E+1
-2.157E-1	1.021E+1	1.996E+1
-2.206E-1	1.021E+1	1.992E+1
-2.189E-1	1.042E+1	2.022E+1
-2.157E-1	1.022E+1	2.007E+1
-2.173E-1	1.020E+1	2.026E+1
-2.173E-1	1.015E+1	2.010E+1
-2.173E-1	1.026E+1	1.988E+1
-2.173E-1	1.030E+1	2.006E+1
-2.173E-1	1.022E+1	2.013E+1
-2.189E-1	1.017E+1	1.995E+1
-2.189E-1	1.010E+1	1.992E+1
-2.141E-1	1.021E+1	2.000E+1
-2.206E-1	1.016E+1	1.989E+1
-2.189E-1	1.028E+1	2.009E+1
-2.157E-1	1.035E+1	2.011E+1
-2.157E-1	1.035E+1	2.000E+1
-2.189E-1	1.014E+1	2.008E+1
-2.206E-1	1.021E+1	2.001E+1
-2.173E-1	1.016E+1	2.011E+1
-2.157E-1	1.023E+1	2.004E+1
-2.189E-1	1.023E+1	2.005E+1
-2.206E-1	1.026E+1	2.002E+1
-2.157E-1	1.020E+1	2.007E+1
-2.141E-1	1.035E+1	2.009E+1
-2.157E-1	1.014E+1	2.005E+1
-2.189E-1	1.022E+1	2.000E+1
-2.222E-1	1.028E+1	2.023E+1
-2.141E-1	1.029E+1	2.001E+1
-2.189E-1	1.024E+1	2.016E+1
-2.206E-1	1.022E+1	2.007E+1
-2.157E-1	1.033E+1	1.992E+1
-2.141E-1	1.018E+1	2.003E+1
-2.189E-1	1.025E+1	2.007E+1
-2.222E-1	1.024E+1	2.007E+1
-2.157E-1	1.016E+1	2.014E+1
-2.141E-1	1.024E+1	2.006E+1
-2.173E-1	1.016E+1	2.012E+1
-2.206E-1	1.029E+1	2.012E+1
-2.189E-1	1.027E+1	2.006E+1
-2.157E-1	1.030E+1	1.999E+1
-2.173E-1	1.022E+1	2.009E+1
-2.189E-1	1.013E+1	2.010E+1
-2.157E-1	1.026E+1	2.001E+1
-2.173E-1	1.032E+1	2.006E+1
-2.173E-1	1.016E+1	1.997E+1
-2.189E-1	1.015E+1	2.006E+1
-2.157E-1	1.011E+1	2.021E+1
-2.141E-1	1.019E+1	2.007E+1
-2.189E-1	1.020E+1	2.008E+1
-2.222E-1	1.025E+1	2.016E+1
-2.173E-1	1.026E+1	2.006E+1
-2.173E-1	1.024E+1	1.992E+1
-2.189E-1	1.013E+1	2.002E+1
-2.238E-1	1.019E+1	2.006E+1
-2.157E-1	1.021E+1	2.009E+1
-2.157E-1	1.017E+1	2.005E+1
-2.173E-1	1.032E+1	1.997E+1
-2.206E-1	1.028E+1	2.004E+1
-2.173E-1	1.020E+1	2.013E+1
-2.124E-1	1.013E+1	1.999E+1
-2.157E-1	1.029E+1	2.014E+1
-2.189E-1	1.027E+1	2.008E+1
-2.173E-1	1.017E+1	2.008E+1
-2.141E-1	1.019E+1	2.005E+1
-2.173E-1	1.035E+1	2.010E+1
-2.173E-1	1.017E+1	2.019E+1
-2.189E-1	1.024E+1	2.016E+1
-2.141E-1	1.015E+1	2.002E+1
-2.173E-1	1.026E+1	2.011E+1
-2.189E-1	1.023E+1	1.995E+1
-2.157E-1	1.025E+1	2.001E+1
-2.141E-1	1.030E+1	2.001E+1
-2.189E-1	1.018E+1	1.989E+1
-2.189E-1	1.020E+1	2.021E+1
-2.189E-1	1.013E+1	2.000E+1
-2.157E-1	1.025E+1	2.013E+1
-2.206E-1	1.022E+1	1.997E+1
-2.189E-1	1.022E+1	1.994E+1
-2.173E-1	1.018E+1	2.004E+1
-2.157E-1	1.028E+1	2.007E+1
-2.173E-1	1.040E+1	2.006E+1
-2.222E-1	1.027E+1	2.003E+1
-2.173E-1	1.019E+1	2.017E+1
-2.157E-1	1.022E+1	2.013E+1
-2.189E-1	1.020E+1	2.026E+1
-2.189E-1	1.013E+1	2.002E+1
-2.189E-1	1.034E+1	1.998E+1
-2.141E-1	1.027E+1	1.992E+1
-2.157E-1	1.041E+1	2.021E+1
-2.189E-1	1.032E+1	2.009E+1
-2.157E-1	1.041E+1	2.016E+1
-2.124E-1	1.026E+1	2.023E+1
-2.173E-1	1.024E+1	2.020E+1
-2.189E-1	1.032E+1	2.003E+1
-2.157E-1	1.020E+1	2.021E+1
-2.124E-1	1.029E+1	2.010E+1
-2.189E-1	1.028E+1	2.017E+1
-2.206E-1	1.020E+1	2.015E+1
-2.173E-1	1.012E+1	2.007E+1
-2.157E-1	1.036E+1	2.004E+1
-2.189E-1	1.027E+1	2.014E+1
-2.189E-1	1.021E+1	2.004E+1
-2.173E-1	1.017E+1	2.000E+1
-2.157E-1	1.025E+1	2.014E+1
-2.189E-1	1.023E+1	2.005E+1
-2.222E-1	1.024E+1	2.004E+1
-2.173E-1	1.019E+1	2.005E+1
-2.141E-1	1.022E+1	1.982E+1
-2.157E-1	1.035E+1	1.995E+1
-2.189E-1	1.015E+1	1.996E+1
-2.173E-1	1.016E+1	2.006E+1
-2.157E-1	1.019E+1	1.989E+1
-2.173E-1	1.024E+1	2.010E+1
-2.238E-1	1.027E+1	1.993E+1
-2.157E-1	1.034E+1	2.008E+1
-2.141E-1	1.023E+1	1.976E+1
-2.189E-1	1.019E+1	1.991E+1
-2.189E-1	1.035E+1	2.006E+1
-2.157E-1	1.022E+1	2.010E+1
-2.173E-1	1.016E+1	2.015E+1
-2.157E-1	1.033E+1	1.997E+1
-2.189E-1	1.032E+1	2.011E+1
-2.173E-1	1.033E+1	2.008E+1
-2.141E-1	1.032E+1	2.014E+1
-2.157E-1	1.013E+1	2.016E+1
-2.173E-1	1.024E+1	1.998E+1
-2.173E-1	1.016E+1	2.015E+1
-2.141E-1	1.015E+1	1.995E+1
-2.173E-1	1.033E+1	1.997E+1
-2.222E-1	1.026E+1	2.001E+1
-2.173E-1	1.020E+1	2.004E+1
-2.173E-1	1.037E+1	2.005E+1
-2.173E-1	1.019E+1	2.001E+1
-2.189E-1	1.033E+1	2.011E+1
-2.173E-1	1.016E+1	2.009E+1
-2.157E-1	1.039E+1	2.010E+1
-2.157E-1	1.031E+1	2.003E+1
-2.189E-1	1.027E+1	2.016E+1
-2.173E-1	1.027E+1	2.005E+1
-2.141E-1	1.030E+1	2.019E+1
-2.189E-1	1.019E+1	1.999E+1
-2.206E-1	1.021E+1	2.019E+1
-2.173E-1	1.030E+1	2.005E+1
-2.157E-1	1.017E+1	2.002E+1
-2.206E-1	1.016E+1	2.001E+1
-2.189E-1	1.028E+1	2.011E+1
-2.173E-1	1.019E+1	2.024E+1
-2.124E-1	1.023E+1	2.007E+1
-2.189E-1	1.027E+1	2.019E+1
-2.173E-1	1.025E+1	1.999E+1
-2.141E-1	1.017E+1	2.003E+1
-2.124E-1	1.024E+1	2.017E+1
-2.173E-1	1.024E+1	2.009E+1
-2.189E-1	1.034E+1	2.018E+1
-2.141E-1	1.034E+1	2.006E+1
-2.141E-1	1.018E+1	2.013E+1
-2.157E-1	1.023E+1	2.004E+1
-2.206E-1	1.024E+1	2.009E+1
-2.157E-1	1.029E+1	2.006E+1
-2.157E-1	1.023E+1	2.024E+1
-2.157E-1	1.019E+1	1.998E+1
-2.157E-1	1.017E+1	2.013E+1
-2.141E-1	1.029E+1	2.007E+1
-2.124E-1	1.021E+1	2.021E+1
-2.173E-1	1.019E+1	2.006E+1
-2.173E-1	1.033E+1	2.005E+1
-2.141E-1	1.019E+1	1.994E+1
-2.124E-1	1.017E+1	1.998E+1
-2.173E-1	1.022E+1	1.981E+1
-2.222E-1	1.024E+1	2.014E+1
-2.173E-1	1.025E+1	2.013E+1
-2.141E-1	1.031E+1	2.009E+1
-2.157E-1	1.028E+1	2.016E+1
-2.206E-1	1.035E+1	1.999E+1
-2.157E-1	1.026E+1	2.013E+1
-2.124E-1	1.027E+1	2.005E+1
-2.173E-1	1.028E+1	2.011E+1
-2.173E-1	1.019E+1	1.997E+1
-2.157E-1	1.027E+1	1.988E+1
-2.108E-1	1.037E+1	1.995E+1
-2.157E-1	1.016E+1	2.006E+1
-2.173E-1	1.020E+1	2.003E+1
-2.157E-1	1.028E+1	2.014E+1
-2.141E-1	1.021E+1	1.996E+1
-2.157E-1	1.025E+1	2.021E+1
-2.189E-1	1.020E+1	2.014E+1
-2.141E-1	1.016E+1	2.019E+1
-2.141E-1	1.022E+1	2.006E+1
-2.124E-1	1.031E+1	2.018E+1
-2.189E-1	1.024E+1	2.004E+1
-2.157E-1	1.021E+1	2.014E+1
-2.124E-1	1.020E+1	1.998E+1
-2.189E-1	1.030E+1	2.009E+1
-2.206E-1	1.013E+1	1.998E+1
-2.141E-1	1.030E+1	2.006E+1
-2.157E-1	1.022E+1	2.017E+1
-2.173E-1	1.026E+1	2.013E+1
-2.206E-1	1.025E+1	2.017E+1
-2.173E-1	1.021E+1	2.005E+1
-2.108E-1	1.022E+1	2.010E+1
-2.141E-1	1.034E+1	1.990E+1
-2.206E-1	1.019E+1	1.994E+1
-2.173E-1	1.016E+1	1.990E+1
-2.108E-1	1.031E+1	2.005E+1
-2.157E-1	1.031E+1	2.014E+1
-2.206E-1	1.013E+1	2.022E+1
-2.173E-1	1.010E+1	2.008E+1
-2.141E-1	1.033E+1	2.014E+1
-2.157E-1	1.034E+1	2.012E+1
-2.189E-1	1.016E+1	1.997E+1
-2.157E-1	1.016E+1	2.015E+1
-2.157E-1	1.030E+1	2.007E+1
-2.189E-1	1.019E+1	2.008E+1
-2.189E-1	1.035E+1	1.993E+1
-2.173E-1	1.033E+1	1.988E+1
-2.124E-1	1.015E+1	2.007E+1
-2.173E-1	1.015E+1	2.004E+1
-2.157E-1	1.025E+1	1.998E+1
-2.189E-1	1.017E+1	1.991E+1
-2.157E-1	1.015E+1	1.992E+1
-2.124E-1	1.032E+1	2.016E+1
-2.189E-1	1.024E+1	2.000E+1
-2.124E-1	1.023E+1	1.999E+1
-2.124E-1	1.032E+1	2.019E+1
-2.157E-1	1.019E+1	1.989E+1
-2.173E-1	1.032E+1	2.009E+1
-2.124E-1	1.023E+1	2.008E+1
-2.124E-1	1.028E+1	2.018E+1
-2.157E-1	1.021E+1	2.010E+1
-2.189E-1	1.013E+1	2.001E+1
-2.157E-1	1.030E+1	2.027E+1
-2.157E-1	1.014E+1	1.993E+1
-2.141E-1	1.020E+1	2.011E+1
-2.173E-1	1.022E+1	2.022E+1
-2.157E-1	1.032E+1	2.024E+1
-2.141E-1	1.031E+1	2.010E+1
-2.157E-1	1.028E+1	2.011E+1
-2.189E-1	1.024E+1	2.001E+1
-2.157E-1	1.034E+1	2.027E+1
-2.124E-1	1.023E+1	2.019E+1
-2.141E-1	1.030E+1	2.012E+1
-2.173E-1	1.023E+1	2.002E+1
-2.173E-1	1.018E+1	1.999E+1
-2.092E-1	1.022E+1	2.005E+1
-2.157E-1	1.032E+1	2.010E+1
-2.173E-1	1.026E+1	2.005E+1
-2.141E-1	1.018E+1	2.012E+1
-2.141E-1	1.037E+1	1.971E+1
-2.141E-1	1.013E+1	1.997E+1
-2.157E-1	1.028E+1	2.006E+1
-2.157E-1	1.024E+1	2.009E+1
-2.108E-1	1.026E+1	2.021E+1
-2.157E-1	1.027E+1	2.014E+1
-2.189E-1	1.022E+1	2.030E+1
-2.141E-1	1.030E+1	1.987E+1
-2.124E-1	1.020E+1	2.011E+1
-2.157E-1	1.023E+1	2.031E+1
-2.173E-1	1.019E+1	2.007E+1
-2.157E-1	1.028E+1	2.006E+1
-2.092E-1	1.029E+1	2.027E+1
-2.173E-1	1.026E+1	2.020E+1
-2.173E-1	1.025E+1	2.016E+1
-2.141E-1	1.016E+1	2.010E+1
-2.141E-1	1.016E+1	2.013E+1
-2.173E-1	1.014E+1	1.993E+1
-2.173E-1	1.024E+1	2.014E+1
-2.141E-1	1.018E+1	2.010E+1
-2.108E-1	1.032E+1	1.987E+1
-2.157E-1	1.040E+1	1.993E+1
-2.189E-1	1.035E+1	2.009E+1
-2.124E-1	1.023E+1	2.008E+1
-2.141E-1	1.027E+1	2.002E+1
-2.124E-1	1.019E+1	2.009E+1
-2.189E-1	1.017E+1	1.998E+1
-2.173E-1	1.031E+1	1.993E+1
-2.124E-1	1.035E+1	1.997E+1
-2.141E-1	1.025E+1	1.994E+1
-2.189E-1	1.020E+1	2.014E+1
-2.157E-1	1.033E+1	1.990E+1
-2.141E-1	1.013E+1	2.020E+1
-2.189E-1	1.031E+1	1.990E+1
-2.173E-1	1.028E+1	1.982E+1
-2.157E-1	1.016E+1	2.025E+1
-2.124E-1	1.023E+1	2.006E+1
-2.189E-1	1.022E+1	1.983E+1
-2.189E-1	1.019E+1	2.016E+1
-2.141E-1	1.028E+1	1.997E+1
-2.108E-1	1.035E+1	2.030E+1
-2.157E-1	1.033E+1	2.008E+1
-2.206E-1	1.035E+1	2.008E+1
-2.141E-1	1.015E+1	1.995E+1
-2.141E-1	1.031E+1	2.009E+1
-2.141E-1	1.024E+1	2.005E+1
-2.173E-1	1.030E+1	2.016E+1
-2.157E-1	1.020E+1	2.021E+1
-2.141E-1	1.030E+1	2.007E+1
-2.108E-1	1.021E+1	2.016E+1
-2.189E-1	1.027E+1	2.007E+1
-2.173E-1	1.019E+1	2.010E+1
-2.108E-1	1.031E+1	2.025E+1
-2.173E-1	1.026E+1	2.003E+1
-2.189E-1	1.025E+1	1.999E+1
-2.157E-1	1.047E+1	2.013E+1
-2.108E-1	1.031E+1	2.019E+1
-2.157E-1	1.029E+1	2.014E+1
-2.189E-1	1.024E+1	2.026E+1
-2.157E-1	1.030E+1	2.001E+1
-2.141E-1	1.030E+1	1.998E+1
-2.157E-1	1.038E+1	2.021E+1
-2.189E-1	1.017E+1	2.019E+1
-2.189E-1	1.016E+1	2.008E+1
-2.141E-1	1.027E+1	2.005E+1
-2.157E-1	1.028E+1	2.018E+1
-2.157E-1	1.023E+1	2.016E+1
-2.189E-1	1.024E+1	2.014E+1
-2.124E-1	1.024E+1	2.007E+1
-2.173E-1	1.032E+1	1.989E+1
-2.189E-1	1.020E+1	1.998E+1
-2.157E-1	1.023E+1	2.019E+1
-2.108E-1	1.024E+1	1.984E+1
-2.157E-1	1.032E+1	2.013E+1
-2.157E-1	1.023E+1	1.991E+1
-2.141E-1	1.021E+1	1.991E+1
-2.124E-1	1.029E+1	2.016E+1
-2.141E-1	1.023E+1	2.016E+1
-2.173E-1	1.029E+1	2.022E+1
-2.157E-1	1.024E+1	2.025E+1
-2.108E-1	1.022E+1	2.012E+1
-2.173E-1	1.028E+1	2.011E+1
-2.189E-1	1.028E+1	2.014E+1
-2.141E-1	1.027E+1	2.010E+1
-2.124E-1	1.021E+1	2.000E+1
-2.157E-1	1.036E+1	2.001E+1
-2.173E-1	1.023E+1	2.010E+1
-2.124E-1	1.025E+1	2.015E+1
-2.124E-1	1.032E+1	2.004E+1
-2.141E-1	1.022E+1	2.015E+1
-2.173E-1	1.027E+1	2.005E+1
-2.157E-1	1.033E+1	2.020E+1
-2.141E-1	1.016E+1	1.988E+1
-2.141E-1	1.027E+1	2.012E+1
-2.206E-1	1.027E+1	2.004E+1
-2.141E-1	1.033E+1	2.003E+1
-2.124E-1	1.026E+1	2.012E+1
-2.141E-1	1.019E+1	2.002E+1
-2.173E-1	1.034E+1	2.001E+1
-2.141E-1	1.019E+1	1.990E+1
-2.141E-1	1.019E+1	2.010E+1
-2.141E-1	1.027E+1	2.011E+1
-2.173E-1	1.021E+1	2.005E+1
-2.157E-1	1.025E+1	1.992E+1
-2.124E-1	1.025E+1	2.011E+1
-2.141E-1	1.018E+1	2.027E+1
-2.173E-1	1.023E+1	2.004E+1
-2.124E-1	1.027E+1	1.994E+1
-2.141E-1	1.027E+1	2.010E+1
-2.141E-1	1.030E+1	2.007E+1
-2.173E-1	1.018E+1	2.011E+1
-2.124E-1	1.024E+1	2.007E+1
-2.124E-1	1.024E+1	2.000E+1
-2.157E-1	1.024E+1	2.012E+1
-2.173E-1	1.012E+1	2.006E+1
-2.157E-1	1.010E+1	2.014E+1
-2.108E-1	1.032E+1	2.012E+1
-2.141E-1	1.023E+1	2.007E+1
-2.157E-1	1.025E+1	2.021E+1
-2.157E-1	1.027E+1	1.995E+1
-2.092E-1	1.037E+1	2.014E+1
-2.141E-1	1.028E+1	2.004E+1
-2.173E-1	1.034E+1	1.999E+1
-2.141E-1	1.032E+1	2.004E+1
-2.124E-1	1.014E+1	2.018E+1
-2.124E-1	1.022E+1	2.003E+1
-2.173E-1	1.007E+1	2.002E+1
-2.157E-1	1.008E+1	2.008E+1
-2.108E-1	1.013E+1	2.000E+1
-2.141E-1	1.036E+1	2.014E+1
-2.189E-1	1.026E+1	2.025E+1
-2.157E-1	1.028E+1	2.013E+1
-2.108E-1	1.029E+1	2.000E+1
-2.124E-1	1.025E+1	2.008E+1
-2.141E-1	1.028E+1	2.017E+1
-2.141E-1	1.011E+1	2.012E+1
-2.141E-1	1.033E+1	2.012E+1
-2.124E-1	1.019E+1	2.023E+1
-2.157E-1	1.026E+1	2.014E+1
-2.141E-1	1.030E+1	2.007E+1
-2.124E-1	1.030E+1	2.010E+1
-2.141E-1	1.015E+1	1.999E+1
-2.157E-1	1.013E+1	2.004E+1
-2.157E-1	1.022E+1	2.024E+1
-2.108E-1	1.024E+1	2.000E+1
-2.173E-1	1.027E+1	1.993E+1
-2.189E-1	1.019E+1	2.014E+1
-2.141E-1	1.039E+1	2.014E+1
-2.108E-1	1.029E+1	2.006E+1
-2.108E-1	1.026E+1	2.006E+1
-2.206E-1	1.035E+1	2.012E+1
-2.141E-1	1.020E+1	2.022E+1
-2.124E-1	1.018E+1	2.023E+1
-2.124E-1	1.033E+1	2.028E+1
-2.189E-1	1.030E+1	2.002E+1
-2.173E-1	1.008E+1	2.027E+1
-2.124E-1	1.026E+1	2.035E+1
-2.157E-1	1.018E+1	2.009E+1
-2.173E-1	1.025E+1	2.013E+1
-2.173E-1	1.019E+1	2.018E+1
-2.124E-1	1.026E+1	2.020E+1
-2.141E-1	1.020E+1	2.007E+1
-2.157E-1	1.028E+1	2.017E+1
-2.173E-1	1.016E+1	1.995E+1
-2.108E-1	1.023E+1	2.000E+1
-2.157E-1	1.037E+1	2.000E+1
-2.173E-1	1.027E+1	2.006E+1
-2.157E-1	1.022E+1	2.009E+1
-2.124E-1	1.016E+1	2.001E+1
-2.124E-1	1.025E+1	2.000E+1
-2.141E-1	1.033E+1	2.012E+1
-2.173E-1	1.018E+1	1.998E+1
-2.124E-1	1.029E+1	2.006E+1
-2.141E-1	1.010E+1	2.028E+1
-2.157E-1	1.025E+1	1.992E+1
-2.141E-1	1.018E+1	1.994E+1
-2.124E-1	1.030E+1	1.994E+1
-2.141E-1	1.021E+1	2.006E+1
-2.173E-1	1.022E+1	2.017E+1
-2.173E-1	1.018E+1	2.025E+1
-2.108E-1	1.036E+1	2.017E+1
-2.141E-1	1.034E+1	2.019E+1
-2.141E-1	1.013E+1	2.025E+1
-2.108E-1	1.037E+1	2.020E+1
-2.108E-1	1.012E+1	2.005E+1
-2.141E-1	1.025E+1	2.011E+1
-2.141E-1	1.018E+1	2.011E+1
-2.108E-1	1.020E+1	2.009E+1
-2.108E-1	1.014E+1	2.004E+1
-2.141E-1	1.021E+1	2.014E+1
-2.141E-1	1.017E+1	1.997E+1
-2.141E-1	1.030E+1	2.019E+1
-2.108E-1	1.023E+1	2.028E+1
-2.124E-1	1.028E+1	1.991E+1
-2.157E-1	1.021E+1	2.009E+1
-2.173E-1	1.029E+1	1.989E+1
-2.108E-1	1.020E+1	2.003E+1
-2.108E-1	1.018E+1	2.004E+1
-2.173E-1	1.026E+1	2.004E+1
-2.124E-1	1.031E+1	1.991E+1
-2.092E-1	1.033E+1	2.021E+1
-2.124E-1	1.033E+1	2.028E+1
-2.157E-1	1.028E+1	2.016E+1
-2.141E-1	1.027E+1	2.008E+1
-2.124E-1	1.027E+1	1.998E+1
-2.124E-1	1.034E+1	2.027E+1
-2.157E-1	1.033E+1	2.007E+1
-2.141E-1	1.035E+1	2.031E+1
-2.124E-1	1.019E+1	2.004E+1
-2.157E-1	1.020E+1	2.017E+1
-2.157E-1	1.023E+1	2.016E+1
-2.124E-1	1.027E+1	2.003E+1
-2.124E-1	1.033E+1	2.012E+1
-2.108E-1	1.029E+1	2.004E+1
-2.173E-1	1.032E+1	2.028E+1
-2.124E-1	1.023E+1	2.019E+1
-2.092E-1	1.026E+1	1.995E+1
-2.141E-1	1.023E+1	1.991E+1
-2.141E-1	1.034E+1	2.013E+1
-2.141E-1	1.020E+1	2.009E+1
-2.108E-1	1.026E+1	2.009E+1
-2.157E-1	1.045E+1	2.017E+1
-2.157E-1	1.054E+1	2.016E+1
-2.124E-1	1.023E+1	2.013E+1
-2.108E-1	1.014E+1	2.005E+1
-2.124E-1	1.029E+1	2.002E+1
-2.173E-1	1.026E+1	2.024E+1
-2.173E-1	1.035E+1	2.009E+1
-2.124E-1	1.022E+1	2.016E+1
-2.141E-1	1.029E+1	1.989E+1
-2.173E-1	1.022E+1	2.014E+1
-2.141E-1	1.022E+1	2.017E+1
-2.124E-1	1.017E+1	2.004E+1
-2.157E-1	1.026E+1	1.999E+1
-2.141E-1	1.015E+1	2.004E+1
-2.141E-1	1.025E+1	1.999E+1
-2.108E-1	1.021E+1	2.007E+1
-2.124E-1	1.021E+1	2.010E+1
-2.141E-1	1.017E+1	2.022E+1
-2.124E-1	1.035E+1	2.028E+1
-2.108E-1	1.018E+1	2.010E+1
-2.141E-1	1.019E+1	2.020E+1
-2.173E-1	1.022E+1	2.024E+1
-2.157E-1	1.022E+1	1.996E+1
-2.092E-1	1.027E+1	2.014E+1
-2.124E-1	1.023E+1	2.011E+1
-2.157E-1	1.013E+1	2.010E+1
-2.141E-1	1.030E+1	1.998E+1
-2.108E-1	1.019E+1	2.005E+1
-2.124E-1	1.027E+1	2.019E+1
-2.141E-1	1.020E+1	1.990E+1
-2.157E-1	1.025E+1	2.004E+1
-2.141E-1	1.018E+1	1.997E+1
-2.141E-1	1.030E+1	1.998E+1
-2.157E-1	1.029E+1	2.002E+1
-2.141E-1	1.033E+1	2.006E+1
-2.108E-1	1.019E+1	1.998E+1
-2.141E-1	1.030E+1	2.017E+1
-2.157E-1	1.022E+1	1.997E+1
-2.141E-1	1.035E+1	2.019E+1
-2.092E-1	1.032E+1	2.002E+1
-2.157E-1	1.025E+1	2.022E+1
-2.141E-1	1.034E+1	2.010E+1
-2.141E-1	1.018E+1	2.020E+1
-2.124E-1	1.030E+1	1.996E+1
-2.092E-1	1.031E+1	1.994E+1
-2.189E-1	1.022E+1	2.003E+1
-2.124E-1	1.022E+1	2.027E+1
-2.092E-1	1.030E+1	2.007E+1
-2.108E-1	1.019E+1	2.016E+1
-2.141E-1	1.023E+1	2.029E+1
-2.124E-1	1.035E+1	2.000E+1
-2.141E-1	1.016E+1	2.008E+1
-2.141E-1	1.025E+1	1.997E+1
-2.141E-1	1.026E+1	2.008E+1
-2.108E-1	1.023E+1	2.009E+1
-2.108E-1	1.029E+1	2.009E+1
-2.108E-1	1.026E+1	2.020E+1
-2.173E-1	1.024E+1	2.003E+1
-2.141E-1	1.024E+1	1.997E+1
-2.108E-1	1.028E+1	2.002E+1
-2.124E-1	1.014E+1	2.019E+1
-2.173E-1	1.041E+1	2.011E+1
-2.124E-1	1.026E+1	1.997E+1
-2.141E-1	1.032E+1	2.013E+1
-2.157E-1	1.027E+1	1.998E+1
-2.173E-1	1.032E+1	2.018E+1
-2.141E-1	1.018E+1	2.021E+1
-2.108E-1	1.012E+1	2.004E+1
-2.108E-1	1.039E+1	2.003E+1
-2.124E-1	1.017E+1	2.006E+1
-2.141E-1	1.033E+1	1.996E+1
-2.108E-1	1.023E+1	2.012E+1
-2.108E-1	1.018E+1	1.997E+1
-2.157E-1	1.031E+1	1.996E+1
-2.141E-1	1.032E+1	2.012E+1
-2.124E-1	1.022E+1	2.000E+1
-2.124E-1	1.032E+1	2.005E+1
-2.157E-1	1.022E+1	2.007E+1
-2.124E-1	1.009E+1	2.007E+1
-2.092E-1	1.020E+1	2.007E+1
-2.076E-1	1.018E+1	2.004E+1
-2.157E-1	1.032E+1	2.008E+1
-2.141E-1	1.030E+1	2.011E+1
-2.092E-1	1.014E+1	2.007E+1
-2.124E-1	1.022E+1	1.994E+1
-2.141E-1	1.038E+1	2.015E+1
-2.141E-1	1.016E+1	2.013E+1
-2.092E-1	1.028E+1	2.013E+1
-2.124E-1	1.027E+1	1.999E+1
-2.141E-1	1.022E+1	1.993E+1
-2.124E-1	1.016E+1	2.001E+1
-2.092E-1	1.033E+1	1.996E+1
-2.124E-1	1.033E+1	2.012E+1
-2.157E-1	1.015E+1	2.011E+1
-2.141E-1	1.026E+1	2.020E+1
-2.092E-1	1.032E+1	1.992E+1
-2.141E-1	1.027E+1	2.021E+1
-2.157E-1	1.022E+1	1.987E+1
-2.141E-1	1.018E+1	1.999E+1
-2.108E-1	1.022E+1	1.990E+1
-2.124E-1	1.024E+1	2.009E+1
-2.141E-1	1.021E+1	2.011E+1
-2.141E-1	1.022E+1	2.001E+1
-2.092E-1	1.025E+1	2.007E+1
-2.108E-1	1.022E+1	2.008E+1
-2.173E-1	1.027E+1	2.011E+1
-2.124E-1	1.020E+1	1.988E+1
-2.141E-1	1.028E+1	2.017E+1
-2.092E-1	1.024E+1	1.994E+1
-2.157E-1	1.022E+1	1.994E+1
-2.157E-1	1.028E+1	2.001E+1
-2.108E-1	1.028E+1	2.011E+1
-2.108E-1	1.018E+1	2.027E+1
-2.157E-1	1.018E+1	1.998E+1
-2.092E-1	1.015E+1	2.022E+1
-2.092E-1	1.023E+1	2.022E+1
-2.124E-1	1.024E+1	1.993E+1
-2.108E-1	1.012E+1	1.999E+1
-2.124E-1	1.020E+1	2.012E+1
-2.092E-1	1.019E+1	2.008E+1
-2.092E-1	1.036E+1	2.007E+1
-2.157E-1	1.023E+1	2.008E+1
-2.108E-1	1.026E+1	1.995E+1
-2.124E-1	1.032E+1	1.999E+1
-2.141E-1	1.016E+1	2.014E+1
-2.157E-1	1.028E+1	1.995E+1
-2.092E-1	1.033E+1	2.002E+1
-2.124E-1	1.019E+1	1.985E+1
-2.141E-1	1.026E+1	1.995E+1
-2.157E-1	1.024E+1	2.011E+1
-2.141E-1	1.022E+1	2.015E+1
-2.076E-1	1.028E+1	2.008E+1
-2.108E-1	1.024E+1	2.019E+1
-2.141E-1	1.027E+1	2.003E+1
-2.141E-1	1.034E+1	1.989E+1
-2.108E-1	1.018E+1	1.989E+1
-2.141E-1	1.030E+1	2.002E+1
-2.173E-1	1.039E+1	1.996E+1
-2.141E-1	1.014E+1	1.998E+1
-2.108E-1	1.029E+1	2.005E+1
-2.141E-1	1.031E+1	2.018E+1
-2.157E-1	1.030E+1	2.015E+1
-2.124E-1	1.037E+1	2.000E+1
-2.060E-1	1.028E+1	2.009E+1
-2.124E-1	1.023E+1	2.014E+1
-2.157E-1	1.042E+1	2.009E+1
-2.124E-1	1.031E+1	1.991E+1
-2.108E-1	1.016E+1	1.986E+1
-2.108E-1	1.025E+1	1.997E+1
-2.189E-1	1.013E+1	1.999E+1
-2.141E-1	1.020E+1	2.011E+1
-2.076E-1	1.018E+1	1.996E+1
-2.124E-1	1.025E+1	2.021E+1
-2.157E-1	1.042E+1	2.017E+1
-2.124E-1	1.019E+1	2.004E+1
-2.124E-1	1.022E+1	2.014E+1
-2.124E-1	1.034E+1	2.022E+1
-2.157E-1	1.026E+1	2.000E+1
-2.124E-1	1.019E+1	2.017E+1
-2.092E-1	1.020E+1	1.998E+1
-2.108E-1	1.022E+1	1.995E+1
-2.141E-1	1.035E+1	2.005E+1
-2.108E-1	1.023E+1	2.023E+1
-2.076E-1	1.023E+1	1.998E+1
-2.108E-1	1.024E+1	2.031E+1
-2.141E-1	1.027E+1	2.002E+1
-2.141E-1	1.016E+1	2.015E+1
-2.092E-1	1.029E+1	2.006E+1
-2.124E-1	1.025E+1	2.022E+1
-2.124E-1	1.027E+1	2.013E+1
-2.141E-1	1.026E+1	2.013E+1
-2.092E-1	1.021E+1	2.008E+1
-2.092E-1	1.024E+1	2.001E+1
-2.141E-1	1.015E+1	2.008E+1
-2.108E-1	1.015E+1	2.019E+1
-2.108E-1	1.028E+1	2.002E+1
-2.108E-1	1.032E+1	2.013E+1
-2.124E-1	1.019E+1	1.991E+1
-2.124E-1	1.018E+1	2.017E+1
-2.092E-1	1.034E+1	2.004E+1
-2.092E-1	1.016E+1	2.013E+1
-2.157E-1	1.034E+1	2.010E+1
-2.108E-1	1.022E+1	2.004E+1
-2.092E-1	1.032E+1	2.015E+1
-2.124E-1	1.031E+1	2.002E+1
-2.157E-1	1.020E+1	2.003E+1
-2.092E-1	1.030E+1	1.996E+1
-2.060E-1	1.032E+1	2.006E+1
-2.108E-1	1.024E+1	2.000E+1
-2.141E-1	1.033E+1	2.015E+1
-2.141E-1	1.023E+1	2.009E+1
-2.092E-1	1.020E+1	2.019E+1
-2.076E-1	1.031E+1	2.021E+1
-2.141E-1	1.021E+1	2.019E+1
-2.124E-1	1.022E+1	2.020E+1
-2.141E-1	1.014E+1	2.025E+1
-2.124E-1	1.025E+1	2.008E+1
-2.108E-1	1.027E+1	2.011E+1
-2.092E-1	1.032E+1	1.997E+1
-2.076E-1	1.018E+1	2.005E+1
-2.124E-1	1.020E+1	2.007E+1
-2.124E-1	1.025E+1	2.001E+1
-2.141E-1	1.018E+1	2.013E+1
-2.092E-1	1.021E+1	2.017E+1
-2.124E-1	1.032E+1	2.004E+1
-2.124E-1	1.021E+1	2.005E+1
-2.092E-1	1.028E+1	2.006E+1
-2.108E-1	1.036E+1	2.018E+1
-2.108E-1	1.008E+1	2.028E+1
-2.124E-1	1.027E+1	2.011E+1
-2.124E-1	1.024E+1	2.015E+1
-2.108E-1	1.026E+1	2.022E+1
-2.092E-1	1.015E+1	2.021E+1
-2.157E-1	1.027E+1	1.981E+1
-2.124E-1	1.017E+1	2.010E+1
-2.108E-1	1.027E+1	2.015E+1
-2.108E-1	1.036E+1	2.010E+1
-2.157E-1	1.028E+1	2.014E+1
-2.108E-1	1.021E+1	1.998E+1
-2.076E-1	1.029E+1	1.990E+1
-2.124E-1	1.026E+1	2.016E+1
-2.124E-1	1.032E+1	2.008E+1
-2.141E-1	1.034E+1	2.012E+1
-2.092E-1	1.037E+1	2.005E+1
-2.076E-1	1.035E+1	2.011E+1
-2.157E-1	1.023E+1	2.007E+1
-2.157E-1	1.017E+1	2.005E+1
-2.092E-1	1.030E+1	2.017E+1
-2.092E-1	1.023E+1	1.999E+1
-2.141E-1	1.023E+1	2.002E+1
-2.108E-1	1.023E+1	2.000E+1
-2.060E-1	1.023E+1	2.008E+1
-2.124E-1	1.014E+1	2.003E+1
-2.124E-1	1.034E+1	2.007E+1
-2.124E-1	1.037E+1	2.027E+1
-2.076E-1	1.030E+1	2.014E+1
-2.108E-1	1.028E+1	2.028E+1
-2.157E-1	1.026E+1	2.005E+1
-2.124E-1	1.034E+1	2.009E+1
-2.076E-1	1.022E+1	2.023E+1
-2.092E-1	1.033E+1	2.023E+1
-2.108E-1	1.018E+1	2.010E+1
-2.092E-1	1.029E+1	1.989E+1
-2.092E-1	1.019E+1	2.032E+1
-2.108E-1	1.027E+1	1.989E+1
-2.157E-1	1.021E+1	2.021E+1
-2.108E-1	1.023E+1	2.006E+1
-2.092E-1	1.031E+1	2.017E+1
-2.141E-1	1.029E+1	1.998E+1
-2.141E-1	1.034E+1	2.001E+1
-2.092E-1	1.023E+1	2.012E+1
-2.108E-1	1.026E+1	2.013E+1
-2.108E-1	1.023E+1	2.000E+1
-2.157E-1	1.031E+1	2.020E+1
-2.092E-1	1.026E+1	1.977E+1
-2.092E-1	1.019E+1	1.991E+1
-2.108E-1	1.022E+1	2.002E+1
-2.141E-1	1.018E+1	2.008E+1
-2.108E-1	1.028E+1	2.022E+1
-2.092E-1	1.029E+1	2.007E+1
-2.108E-1	1.031E+1	2.011E+1
-2.124E-1	1.022E+1	1.998E+1
-2.092E-1	1.033E+1	2.021E+1
-2.092E-1	1.024E+1	2.016E+1
-2.124E-1	1.030E+1	2.002E+1
-2.157E-1	1.030E+1	2.018E+1
-2.124E-1	1.010E+1	2.006E+1
-2.076E-1	1.039E+1	2.006E+1
-2.108E-1	1.025E+1	2.000E+1
-2.124E-1	1.034E+1	2.021E+1
-2.124E-1	1.015E+1	2.001E+1
-2.108E-1	1.024E+1	2.025E+1
-2.108E-1	1.026E+1	2.017E+1
-2.108E-1	1.017E+1	1.996E+1
-2.108E-1	1.016E+1	2.023E+1
-2.092E-1	1.026E+1	1.997E+1
-2.092E-1	1.034E+1	2.015E+1
-2.124E-1	1.034E+1	2.020E+1
-2.092E-1	1.034E+1	2.000E+1
-2.076E-1	1.017E+1	1.991E+1
-2.108E-1	1.031E+1	1.997E+1
-2.157E-1	1.013E+1	2.032E+1
-2.124E-1	1.030E+1	2.002E+1
-2.092E-1	1.030E+1	2.014E+1
-2.108E-1	1.015E+1	2.001E+1
-2.124E-1	1.033E+1	1.991E+1
-2.124E-1	1.022E+1	2.015E+1
-2.060E-1	1.029E+1	2.021E+1
-2.108E-1	1.018E+1	1.996E+1
-2.124E-1	1.025E+1	2.010E+1
-2.108E-1	1.024E+1	1.996E+1
-2.076E-1	1.028E+1	2.004E+1
-2.092E-1	1.021E+1	1.999E+1
-2.124E-1	1.022E+1	2.011E+1
-2.108E-1	1.022E+1	2.002E+1
-2.092E-1	1.022E+1	2.015E+1
-2.076E-1	1.023E+1	2.013E+1
-2.157E-1	1.012E+1	2.013E+1
-2.124E-1	1.029E+1	2.018E+1
-2.108E-1	1.030E+1	2.014E+1
-2.060E-1	1.017E+1	2.008E+1
-2.141E-1	1.022E+1	2.020E+1
-2.124E-1	1.016E+1	1.999E+1
-2.076E-1	1.016E+1	2.015E+1
-2.108E-1	1.022E+1	2.020E+1
-2.124E-1	1.019E+1	2.015E+1
-2.141E-1	1.024E+1	2.013E+1
-2.108E-1	1.019E+1	2.014E+1
-2.092E-1	1.020E+1	2.013E+1
-2.124E-1	1.027E+1	2.007E+1
-2.092E-1	1.023E+1	2.000E+1
-2.076E-1	1.018E+1	2.024E+1
-2.092E-1	1.022E+1	2.026E+1
-2.124E-1	1.035E+1	2.002E+1
-2.108E-1	1.027E+1	2.015E+1
-2.108E-1	1.025E+1	2.011E+1
-2.108E-1	1.030E+1	2.027E+1
-2.141E-1	1.005E+1	1.995E+1
-2.092E-1	1.022E+1	2.013E+1
-2.092E-1	1.027E+1	2.004E+1
-2.108E-1	1.027E+1	1.999E+1
-2.124E-1	1.019E+1	1.998E+1
-2.092E-1	1.022E+1	2.010E+1
-2.076E-1	1.021E+1	2.009E+1
-2.108E-1	1.026E+1	2.014E+1
-2.124E-1	1.019E+1	2.008E+1
-2.108E-1	1.026E+1	1.994E+1
-2.076E-1	1.025E+1	2.011E+1
-2.076E-1	1.009E+1	2.009E+1
-2.124E-1	1.027E+1	2.013E+1
-2.124E-1	1.020E+1	2.029E+1
-2.092E-1	1.026E+1	2.012E+1
-2.092E-1	1.030E+1	2.029E+1
-2.141E-1	1.041E+1	1.999E+1
-2.108E-1	1.014E+1	2.015E+1
-2.092E-1	1.031E+1	2.007E+1
-2.076E-1	1.021E+1	2.003E+1
-2.124E-1	1.033E+1	2.004E+1
-2.108E-1	1.019E+1	2.010E+1
-2.076E-1	1.012E+1	2.003E+1
-2.092E-1	1.024E+1	2.015E+1
-2.141E-1	1.028E+1	2.019E+1
-2.141E-1	1.016E+1	1.999E+1
-2.076E-1	1.034E+1	2.013E+1
-2.124E-1	1.017E+1	2.024E+1
-2.124E-1	1.036E+1	2.018E+1
-2.108E-1	1.016E+1	2.011E+1
-2.076E-1	1.017E+1	2.011E+1
-2.108E-1	1.022E+1	2.010E+1
-2.124E-1	1.021E+1	2.017E+1
-2.108E-1	1.031E+1	2.004E+1
-2.076E-1	1.007E+1	2.004E+1
-2.076E-1	1.029E+1	1.989E+1
-2.141E-1	1.032E+1	2.001E+1
-2.092E-1	1.017E+1	1.989E+1
-2.076E-1	1.020E+1	1.992E+1
-2.108E-1	1.027E+1	2.002E+1
-2.124E-1	1.025E+1	2.007E+1
-2.076E-1	1.029E+1	2.026E+1
-2.076E-1	1.030E+1	2.000E+1
-2.076E-1	1.018E+1	2.007E+1
-2.108E-1	1.025E+1	2.014E+1
-2.124E-1	1.017E+1	2.006E+1
-2.092E-1	1.009E+1	2.003E+1
-2.108E-1	1.018E+1	2.011E+1
-2.108E-1	1.018E+1	2.006E+1
-2.108E-1	1.035E+1	2.022E+1
-2.076E-1	1.016E+1	1.998E+1
-2.076E-1	1.017E+1	2.005E+1
-2.124E-1	1.020E+1	2.007E+1
-2.124E-1	1.025E+1	2.007E+1
-2.092E-1	1.019E+1	2.015E+1
-2.108E-1	1.035E+1	2.004E+1
-2.124E-1	1.021E+1	2.008E+1
-2.108E-1	1.028E+1	2.010E+1
-2.060E-1	1.019E+1	1.989E+1
-2.092E-1	1.027E+1	1.990E+1
-2.124E-1	1.019E+1	2.003E+1
-2.124E-1	1.018E+1	2.012E+1
-2.076E-1	1.021E+1	2.016E+1
-2.092E-1	1.022E+1	2.006E+1
-2.108E-1	1.034E+1	2.017E+1
-2.124E-1	1.030E+1	2.027E+1
-2.076E-1	1.018E+1	1.995E+1
-2.092E-1	1.027E+1	2.016E+1
-2.108E-1	1.028E+1	1.998E+1
-2.092E-1	1.024E+1	1.997E+1
-2.060E-1	1.027E+1	1.994E+1
-2.092E-1	1.029E+1	2.017E+1
-2.124E-1	1.017E+1	2.010E+1
-2.124E-1	1.009E+1	1.996E+1
-2.076E-1	1.038E+1	2.007E+1
-2.124E-1	1.027E+1	2.022E+1
-2.108E-1	1.027E+1	2.006E+1
-2.108E-1	1.023E+1	2.025E+1
-2.076E-1	1.022E+1	2.022E+1
-2.092E-1	1.022E+1	2.004E+1
-2.141E-1	1.021E+1	2.008E+1
-2.124E-1	1.018E+1	2.014E+1
-2.108E-1	1.041E+1	2.005E+1
-2.092E-1	1.028E+1	2.015E+1
-2.141E-1	1.019E+1	2.005E+1
-2.108E-1	1.028E+1	1.994E+1
-2.076E-1	1.013E+1	2.008E+1
-2.092E-1	1.021E+1	2.011E+1
-2.124E-1	1.033E+1	2.019E+1
-2.108E-1	1.034E+1	2.002E+1
-2.092E-1	1.027E+1	1.999E+1
-2.076E-1	1.027E+1	2.018E+1
-2.092E-1	1.026E+1	2.010E+1
-2.092E-1	1.005E+1	1.998E+1
-2.076E-1	1.012E+1	2.011E+1
-2.076E-1	1.021E+1	2.015E+1
-2.108E-1	1.021E+1	2.015E+1
-2.092E-1	1.031E+1	2.013E+1
-2.092E-1	1.021E+1	2.001E+1
-2.076E-1	1.028E+1	2.016E+1
-2.092E-1	1.031E+1	2.008E+1
-2.108E-1	1.028E+1	2.027E+1
-2.076E-1	1.028E+1	2.011E+1
-2.076E-1	1.025E+1	2.017E+1
-2.124E-1	1.022E+1	2.017E+1
-2.092E-1	1.034E+1	1.999E+1
-2.092E-1	1.025E+1	1.995E+1
-2.060E-1	1.019E+1	2.011E+1
-2.108E-1	1.022E+1	2.001E+1
-2.108E-1	1.032E+1	2.017E+1
-2.043E-1	1.033E+1	2.014E+1
-2.076E-1	1.029E+1	2.005E+1
-2.124E-1	1.023E+1	2.017E+1
-2.124E-1	1.028E+1	2.004E+1
-2.060E-1	1.031E+1	1.987E+1
-2.108E-1	1.023E+1	1.998E+1
-2.108E-1	1.026E+1	2.007E+1
-2.076E-1	1.032E+1	2.006E+1
-2.076E-1	1.028E+1	2.012E+1
-2.076E-1	1.021E+1	2.020E+1
-2.124E-1	1.021E+1	2.021E+1
-2.108E-1	1.025E+1	2.014E+1
-2.060E-1	1.034E+1	2.004E+1
-2.108E-1	1.027E+1	2.001E+1
-2.108E-1	1.023E+1	2.003E+1
-2.124E-1	1.019E+1	2.010E+1
-2.060E-1	1.024E+1	2.000E+1
-2.076E-1	1.023E+1	2.010E+1
-2.124E-1	1.026E+1	2.012E+1
-2.108E-1	1.023E+1	2.014E+1
-2.060E-1	1.018E+1	2.012E+1
-2.076E-1	1.044E+1	2.015E+1
-2.141E-1	1.037E+1	2.015E+1
-2.124E-1	1.028E+1	2.019E+1
-2.060E-1	1.025E+1	1.999E+1
-2.108E-1	1.027E+1	2.011E+1
-2.092E-1	1.020E+1	2.014E+1
-2.108E-1	1.025E+1	2.014E+1
-2.076E-1	1.029E+1	2.001E+1
-2.108E-1	1.033E+1	2.004E+1
-2.141E-1	1.028E+1	2.008E+1
-2.060E-1	1.008E+1	2.012E+1
-2.060E-1	1.025E+1	2.012E+1
-2.108E-1	1.022E+1	2.003E+1
-2.108E-1	1.026E+1	2.007E+1
-2.108E-1	1.036E+1	2.004E+1
-2.060E-1	1.039E+1	2.010E+1
-2.092E-1	1.023E+1	2.010E+1
-2.124E-1	1.032E+1	2.015E+1
-2.076E-1	1.034E+1	2.008E+1
-2.076E-1	1.031E+1	2.014E+1
-2.060E-1	1.029E+1	1.995E+1
-2.108E-1	1.025E+1	2.011E+1
-2.108E-1	1.015E+1	1.996E+1
-2.108E-1	1.022E+1	2.014E+1
-2.060E-1	1.019E+1	2.007E+1
-2.124E-1	1.034E+1	2.008E+1
-2.108E-1	1.024E+1	2.016E+1
-2.060E-1	1.015E+1	2.006E+1
-2.108E-1	1.028E+1	2.010E+1
-2.108E-1	1.026E+1	1.987E+1
-2.124E-1	1.023E+1	1.996E+1
-2.076E-1	1.026E+1	2.027E+1
-2.108E-1	1.024E+1	2.014E+1
-2.141E-1	1.030E+1	2.011E+1
-2.092E-1	1.020E+1	2.020E+1
-2.076E-1	1.026E+1	2.012E+1
-2.092E-1	1.030E+1	2.011E+1
-2.108E-1	1.020E+1	2.013E+1
-2.108E-1	1.019E+1	1.991E+1
-2.076E-1	1.022E+1	2.017E+1
-2.092E-1	1.022E+1	2.008E+1
-2.108E-1	1.018E+1	2.015E+1
-2.060E-1	1.032E+1	2.012E+1
-2.076E-1	1.031E+1	2.011E+1
-2.092E-1	1.027E+1	2.006E+1
-2.108E-1	1.022E+1	2.006E+1
-2.108E-1	1.028E+1	2.020E+1
-2.092E-1	1.030E+1	2.008E+1
-2.060E-1	1.035E+1	2.011E+1
-2.108E-1	1.014E+1	2.017E+1
-2.108E-1	1.022E+1	2.002E+1
-2.076E-1	1.010E+1	2.002E+1
-2.043E-1	1.024E+1	2.015E+1
-2.124E-1	1.032E+1	2.009E+1
-2.076E-1	1.024E+1	2.013E+1
-2.076E-1	1.020E+1	2.003E+1
-2.092E-1	1.027E+1	2.019E+1
-2.124E-1	1.035E+1	2.007E+1
-2.076E-1	1.007E+1	1.995E+1
-2.060E-1	1.027E+1	1.996E+1
-2.076E-1	1.028E+1	2.037E+1
-2.108E-1	1.024E+1	2.005E+1
-2.092E-1	1.033E+1	2.021E+1
-2.060E-1	1.020E+1	1.989E+1
-2.092E-1	1.034E+1	2.008E+1
-2.124E-1	1.015E+1	2.015E+1
-2.124E-1	1.019E+1	2.022E+1
-2.060E-1	1.024E+1	2.000E+1
-2.076E-1	1.023E+1	1.989E+1
-2.092E-1	1.020E+1	1.991E+1
-2.076E-1	1.010E+1	1.993E+1
-2.076E-1	1.025E+1	1.999E+1
-2.076E-1	1.022E+1	2.005E+1
-2.108E-1	1.021E+1	1.988E+1
-2.076E-1	1.027E+1	2.006E+1
-2.060E-1	1.023E+1	2.007E+1
-2.060E-1	1.023E+1	2.017E+1
-2.108E-1	1.042E+1	1.990E+1
-2.092E-1	1.023E+1	2.014E+1
-2.060E-1	1.035E+1	1.993E+1
-2.092E-1	1.026E+1	2.016E+1
-2.141E-1	1.022E+1	2.009E+1
-2.092E-1	1.022E+1	2.003E+1
-2.060E-1	1.027E+1	1.998E+1
-2.076E-1	1.028E+1	2.008E+1
-2.124E-1	1.029E+1	2.004E+1
-2.092E-1	1.025E+1	1.999E+1
-2.060E-1	1.034E+1	2.027E+1
-2.124E-1	1.020E+1	2.000E+1
-2.124E-1	1.029E+1	2.022E+1
-2.092E-1	1.018E+1	1.998E+1
-2.076E-1	1.029E+1	2.007E+1
-2.092E-1	1.021E+1	2.009E+1
-2.124E-1	1.025E+1	2.009E+1
-2.092E-1	1.021E+1	2.031E+1
-2.060E-1	1.022E+1	2.019E+1
-2.076E-1	1.036E+1	1.998E+1
-2.092E-1	1.032E+1	2.014E+1
-2.124E-1	1.022E+1	1.999E+1
-2.092E-1	1.020E+1	2.026E+1
-2.076E-1	1.031E+1	2.012E+1
-2.108E-1	1.035E+1	2.003E+1
-2.141E-1	1.025E+1	2.016E+1
-2.092E-1	1.020E+1	2.018E+1
-2.108E-1	1.031E+1	2.003E+1
-2.124E-1	1.024E+1	1.998E+1
-2.108E-1	1.014E+1	2.002E+1
-2.060E-1	1.029E+1	2.007E+1
-2.060E-1	1.031E+1	2.008E+1
-2.076E-1	1.026E+1	2.013E+1
-2.092E-1	1.028E+1	2.000E+1
-2.076E-1	1.031E+1	2.013E+1
-2.076E-1	1.034E+1	2.014E+1
-2.092E-1	1.012E+1	2.018E+1
-2.108E-1	1.035E+1	1.997E+1
-2.076E-1	1.018E+1	2.002E+1
-2.092E-1	1.034E+1	2.015E+1
-2.092E-1	1.023E+1	2.005E+1
-2.124E-1	1.034E+1	2.001E+1
-2.043E-1	1.022E+1	2.026E+1
-2.060E-1	1.022E+1	2.004E+1
-2.124E-1	1.024E+1	2.016E+1
-2.092E-1	1.012E+1	2.007E+1
-2.092E-1	1.035E+1	2.004E+1
-2.092E-1	1.021E+1	2.011E+1
-2.124E-1	1.026E+1	2.015E+1
-2.108E-1	1.035E+1	1.997E+1
-2.076E-1	1.020E+1	1.992E+1
-2.076E-1	1.031E+1	2.003E+1
-2.108E-1	1.022E+1	2.008E+1
-2.092E-1	1.026E+1	2.017E+1
-2.060E-1	1.030E+1	2.017E+1
-2.060E-1	1.020E+1	2.023E+1
-2.108E-1	1.024E+1	2.020E+1
-2.092E-1	1.035E+1	2.015E+1
-2.076E-1	1.012E+1	2.006E+1
-2.076E-1	1.021E+1	1.999E+1
-2.076E-1	1.027E+1	2.008E+1
-2.092E-1	1.038E+1	2.021E+1
-2.060E-1	1.023E+1	2.018E+1
-2.108E-1	1.016E+1	2.001E+1
-2.092E-1	1.035E+1	2.017E+1
-2.076E-1	1.033E+1	2.004E+1
-2.092E-1	1.026E+1	2.010E+1
-2.076E-1	1.028E+1	1.998E+1
-2.108E-1	1.030E+1	2.018E+1
-2.092E-1	1.017E+1	2.003E+1
-2.060E-1	1.020E+1	2.002E+1
-2.076E-1	1.029E+1	1.993E+1
-2.124E-1	1.035E+1	2.009E+1
-2.108E-1	1.029E+1	2.014E+1
-2.060E-1	1.024E+1	2.005E+1
-2.092E-1	1.020E+1	2.013E+1
-2.108E-1	1.031E+1	2.009E+1
-2.108E-1	1.029E+1	2.007E+1
-2.092E-1	1.032E+1	2.013E+1
-2.108E-1	1.024E+1	2.018E+1
-2.124E-1	1.032E+1	1.995E+1
-2.108E-1	1.026E+1	2.001E+1
-2.060E-1	1.029E+1	2.001E+1
-2.060E-1	1.013E+1	2.013E+1
-2.092E-1	1.021E+1	2.002E+1
-2.092E-1	1.011E+1	2.010E+1
-2.060E-1	1.015E+1	2.004E+1
-2.043E-1	1.046E+1	2.018E+1
-2.108E-1	1.028E+1	2.023E+1
-2.108E-1	1.025E+1	2.005E+1
-2.076E-1	1.027E+1	2.002E+1
-2.060E-1	1.026E+1	2.002E+1
-2.076E-1	1.031E+1	2.005E+1
-2.108E-1	1.026E+1	1.998E+1
-2.043E-1	1.017E+1	1.998E+1
-2.076E-1	1.024E+1	2.018E+1
-2.092E-1	1.032E+1	2.035E+1
-2.076E-1	1.022E+1	2.002E+1
-2.060E-1	1.034E+1	2.027E+1
-2.060E-1	1.035E+1	2.011E+1
-2.124E-1	1.026E+1	2.002E+1
-2.060E-1	1.029E+1	2.026E+1
-2.060E-1	1.037E+1	2.006E+1
-2.076E-1	1.020E+1	2.003E+1
-2.092E-1	1.021E+1	2.021E+1
-2.124E-1	1.026E+1	2.020E+1
-2.060E-1	1.029E+1	2.007E+1
-2.027E-1	1.021E+1	2.008E+1
-2.092E-1	1.028E+1	2.011E+1
-2.092E-1	1.009E+1	1.991E+1
-2.060E-1	1.016E+1	2.015E+1
-2.092E-1	1.024E+1	2.013E+1
-2.108E-1	1.033E+1	2.000E+1
-2.092E-1	1.030E+1	2.009E+1
-2.060E-1	1.016E+1	1.995E+1
-2.076E-1	1.026E+1	2.005E+1
-2.092E-1	1.024E+1	2.023E+1
-2.076E-1	1.026E+1	2.018E+1
-2.060E-1	1.024E+1	2.012E+1
-2.060E-1	1.014E+1	1.993E+1
-2.108E-1	1.021E+1	2.013E+1
-2.108E-1	1.019E+1	2.019E+1
-2.043E-1	1.027E+1	2.015E+1
-2.092E-1	1.022E+1	2.000E+1
-2.092E-1	1.017E+1	2.005E+1
-2.092E-1	1.022E+1	2.017E+1
-2.092E-1	1.026E+1	1.996E+1
-2.060E-1	1.026E+1	2.016E+1
-2.092E-1	1.023E+1	2.005E+1
-2.076E-1	1.023E+1	2.002E+1
-2.060E-1	1.025E+1	2.016E+1
-2.092E-1	1.029E+1	2.010E+1
-2.076E-1	1.020E+1	2.031E+1
-2.108E-1	1.023E+1	1.999E+1
-2.043E-1	1.022E+1	2.014E+1
-2.060E-1	1.030E+1	2.015E+1
-2.108E-1	1.016E+1	2.026E+1
-2.076E-1	1.025E+1	2.000E+1
-2.060E-1	1.024E+1	2.010E+1
-2.092E-1	1.024E+1	2.006E+1
-2.092E-1	1.025E+1	2.012E+1
-2.092E-1	1.024E+1	2.016E+1
-2.060E-1	1.031E+1	2.016E+1
-2.060E-1	1.025E+1	1.997E+1
-2.108E-1	1.023E+1	1.993E+1
-2.076E-1	1.028E+1	2.009E+1
-2.076E-1	1.025E+1	2.018E+1
-2.076E-1	1.024E+1	2.021E+1
-2.108E-1	1.032E+1	2.013E+1
-2.124E-1	1.028E+1	1.998E+1
-2.060E-1	1.015E+1	2.002E+1
-2.076E-1	1.014E+1	2.008E+1
-2.092E-1	1.023E+1	2.006E+1
-2.092E-1	1.029E+1	2.021E+1
-2.060E-1	1.023E+1	1.997E+1
-2.060E-1	1.023E+1	2.013E+1
-2.092E-1	1.031E+1	1.994E+1
-2.076E-1	1.018E+1	2.018E+1
-2.060E-1	1.024E+1	1.995E+1
-2.043E-1	1.028E+1	2.013E+1
-2.092E-1	1.024E+1	2.018E+1
-2.092E-1	1.028E+1	2.009E+1
-2.060E-1	1.022E+1	2.020E+1
-2.060E-1	1.027E+1	2.016E+1
-2.108E-1	1.023E+1	2.017E+1
-2.108E-1	1.020E+1	2.012E+1
-2.060E-1	1.018E+1	2.006E+1
-2.011E-1	1.017E+1	2.001E+1
-2.108E-1	1.019E+1	2.002E+1
-2.076E-1	1.019E+1	1.993E+1
-2.060E-1	1.035E+1	2.035E+1
-2.060E-1	1.021E+1	2.015E+1
-2.092E-1	1.027E+1	2.012E+1
-2.076E-1	1.025E+1	2.003E+1
-2.043E-1	1.019E+1	2.013E+1
-2.076E-1	1.038E+1	1.992E+1
-2.108E-1	1.024E+1	2.005E+1
-2.076E-1	1.029E+1	2.013E+1
-2.060E-1	1.023E+1	2.010E+1
-2.060E-1	1.014E+1	1.985E+1
-2.076E-1	1.026E+1	2.023E+1
-2.092E-1	1.022E+1	2.000E+1
-2.060E-1	1.026E+1	2.002E+1
-2.076E-1	1.022E+1	2.016E+1
-2.092E-1	1.026E+1	1.992E+1
-2.092E-1	1.030E+1	1.992E+1
-2.043E-1	1.013E+1	2.006E+1
-2.076E-1	1.044E+1	1.997E+1
-2.076E-1	1.016E+1	2.010E+1
-2.092E-1	1.021E+1	2.006E+1
-2.043E-1	1.010E+1	1.997E+1
-2.060E-1	1.017E+1	2.012E+1
-2.124E-1	1.028E+1	2.000E+1
-2.060E-1	1.004E+1	2.024E+1
-2.027E-1	1.024E+1	2.021E+1
-2.076E-1	1.024E+1	2.018E+1
-2.124E-1	1.031E+1	2.011E+1
-2.076E-1	1.020E+1	2.027E+1
-2.060E-1	1.032E+1	2.010E+1
-2.076E-1	1.022E+1	2.002E+1
-2.092E-1	1.018E+1	1.991E+1
-2.092E-1	1.023E+1	2.003E+1
-2.043E-1	1.030E+1	2.004E+1
-2.043E-1	1.018E+1	2.003E+1
-2.092E-1	1.030E+1	1.994E+1
-2.108E-1	1.029E+1	1.997E+1
-2.043E-1	1.021E+1	2.002E+1
-2.060E-1	1.032E+1	1.994E+1
-2.108E-1	1.023E+1	2.004E+1
-2.092E-1	1.019E+1	2.000E+1
-2.043E-1	1.023E+1	2.001E+1
-2.092E-1	1.012E+1	2.007E+1
-2.092E-1	1.032E+1	2.000E+1
-2.092E-1	1.024E+1	1.998E+1
-2.043E-1	1.032E+1	1.993E+1
-2.060E-1	1.028E+1	2.001E+1
-2.092E-1	1.027E+1	2.013E+1
-2.060E-1	1.028E+1	1.997E+1
-2.043E-1	1.023E+1	2.012E+1
-2.043E-1	1.023E+1	2.012E+1
-2.076E-1	1.038E+1	2.013E+1
-2.092E-1	1.022E+1	2.022E+1
-2.043E-1	1.016E+1	2.000E+1
-2.043E-1	1.024E+1	2.026E+1
-2.076E-1	1.033E+1	2.000E+1
-2.076E-1	1.022E+1	2.000E+1
-2.027E-1	1.011E+1	2.012E+1
-2.060E-1	1.035E+1	2.000E+1
-2.108E-1	1.033E+1	1.992E+1
-2.076E-1	1.032E+1	2.013E+1
-2.043E-1	1.015E+1	2.019E+1
-2.060E-1	1.013E+1	2.001E+1
-2.092E-1	1.019E+1	2.007E+1
-2.060E-1	1.033E+1	2.004E+1
-2.027E-1	1.028E+1	2.008E+1
-2.060E-1	1.020E+1	2.003E+1
-2.076E-1	1.018E+1	2.025E+1
-2.076E-1	1.012E+1	1.994E+1
-2.060E-1	1.023E+1	1.999E+1
-2.076E-1	1.035E+1	2.009E+1
-2.092E-1	1.039E+1	2.011E+1
-2.076E-1	1.025E+1	1.996E+1
-2.076E-1	1.016E+1	2.017E+1
-2.076E-1	1.027E+1	2.014E+1
-2.092E-1	1.023E+1	2.005E+1
-2.076E-1	1.026E+1	2.022E+1
-2.060E-1	1.031E+1	1.996E+1
-2.092E-1	1.024E+1	2.006E+1
-2.092E-1	1.024E+1	2.020E+1
-2.076E-1	1.021E+1	2.001E+1
-2.043E-1	1.031E+1	1.993E+1
-2.092E-1	1.012E+1	1.995E+1
-2.060E-1	1.022E+1	2.009E+1
-2.060E-1	1.028E+1	1.990E+1
-2.060E-1	1.030E+1	2.012E+1
-2.076E-1	1.029E+1	2.007E+1
-2.076E-1	1.017E+1	2.003E+1
-2.076E-1	1.027E+1	2.028E+1
-2.043E-1	1.025E+1	1.989E+1
-2.027E-1	1.034E+1	2.004E+1
-2.108E-1	1.032E+1	2.003E+1
-2.076E-1	1.022E+1	2.003E+1
-2.076E-1	1.020E+1	2.002E+1
-2.060E-1	1.024E+1	2.004E+1
-2.092E-1	1.018E+1	2.022E+1
-2.092E-1	1.039E+1	2.020E+1
-2.043E-1	1.010E+1	2.003E+1
-2.060E-1	1.033E+1	2.021E+1
-2.092E-1	1.017E+1	2.020E+1
-2.076E-1	1.025E+1	1.996E+1
-2.027E-1	1.016E+1	2.001E+1
-2.076E-1	1.032E+1	2.004E+1
-2.092E-1	1.036E+1	1.999E+1
-2.076E-1	1.015E+1	2.007E+1
-2.043E-1	1.021E+1	1.994E+1
-2.060E-1	1.033E+1	2.017E+1
-2.076E-1	1.028E+1	1.995E+1
-2.076E-1	1.032E+1	1.980E+1
-2.043E-1	1.035E+1	2.007E+1
-2.027E-1	1.024E+1	2.015E+1
-2.092E-1	1.029E+1	2.000E+1
-2.092E-1	1.015E+1	2.018E+1
-2.060E-1	1.028E+1	2.013E+1
-2.011E-1	1.022E+1	1.996E+1
-2.076E-1	1.028E+1	2.021E+1
-2.043E-1	1.035E+1	2.008E+1
-2.060E-1	1.030E+1	1.990E+1
-2.060E-1	1.033E+1	1.990E+1
-2.076E-1	1.035E+1	2.007E+1
-2.076E-1	1.032E+1	2.000E+1
-2.043E-1	1.026E+1	2.027E+1
-2.011E-1	1.029E+1	2.009E+1
-2.108E-1	1.030E+1	2.016E+1
-2.092E-1	1.032E+1	1.971E+1
-2.076E-1	1.036E+1	2.018E+1
-2.060E-1	1.023E+1	2.012E+1
-2.108E-1	1.023E+1	2.013E+1
-2.060E-1	1.022E+1	2.005E+1
-2.043E-1	1.018E+1	2.006E+1
-2.027E-1	1.023E+1	2.014E+1
-2.092E-1	1.015E+1	2.002E+1
-2.092E-1	1.022E+1	1.998E+1
-2.043E-1	1.014E+1	2.005E+1
-2.076E-1	1.020E+1	2.024E+1
-2.092E-1	1.024E+1	2.006E+1
-2.060E-1	1.019E+1	2.027E+1
-2.027E-1	1.036E+1	2.013E+1
-2.011E-1	1.011E+1	2.019E+1
-2.076E-1	1.031E+1	2.021E+1
-2.060E-1	1.014E+1	2.000E+1
-2.043E-1	1.034E+1	2.010E+1
-2.011E-1	1.016E+1	2.002E+1
-2.060E-1	1.019E+1	2.010E+1
-2.076E-1	1.020E+1	2.020E+1
-2.043E-1	1.029E+1	2.018E+1
-2.027E-1	1.019E+1	2.011E+1
-2.076E-1	1.037E+1	2.005E+1
-2.076E-1	1.022E+1	2.025E+1
-2.027E-1	1.015E+1	1.987E+1
-2.027E-1	1.023E+1	2.006E+1
-2.092E-1	1.027E+1	2.008E+1
-2.076E-1	1.027E+1	1.986E+1
-2.027E-1	1.025E+1	1.997E+1
-2.060E-1	1.023E+1	2.010E+1
-2.076E-1	1.010E+1	2.011E+1
-2.060E-1	1.021E+1	2.002E+1
-2.027E-1	1.031E+1	2.007E+1
-2.043E-1	1.029E+1	2.017E+1
-2.076E-1	1.018E+1	2.001E+1
-2.092E-1	1.023E+1	2.001E+1
-2.060E-1	1.015E+1	2.000E+1
-2.060E-1	1.019E+1	2.010E+1
-2.076E-1	1.027E+1	2.002E+1
-2.076E-1	1.024E+1	2.010E+1
-2.043E-1	1.011E+1	2.000E+1
-2.043E-1	1.018E+1	2.002E+1
-2.092E-1	1.021E+1	2.011E+1
-2.076E-1	1.028E+1	1.992E+1
-2.011E-1	1.023E+1	1.986E+1
-2.011E-1	1.026E+1	2.007E+1
-2.092E-1	1.038E+1	2.017E+1
-2.076E-1	1.023E+1	1.998E+1
-2.011E-1	1.026E+1	2.007E+1
-2.060E-1	1.023E+1	2.000E+1
-2.076E-1	1.031E+1	2.008E+1
-2.060E-1	1.016E+1	2.008E+1
-2.027E-1	1.031E+1	2.015E+1
-2.043E-1	1.021E+1	2.017E+1
-2.108E-1	1.022E+1	2.012E+1
-2.092E-1	1.028E+1	2.012E+1
-2.076E-1	1.022E+1	2.011E+1
-2.043E-1	1.030E+1	2.012E+1
-2.092E-1	1.019E+1	2.005E+1
-2.076E-1	1.022E+1	1.995E+1
-2.043E-1	1.043E+1	2.012E+1
-2.060E-1	1.019E+1	2.001E+1
-2.027E-1	1.029E+1	2.008E+1
-2.060E-1	1.037E+1	2.000E+1
-2.027E-1	1.022E+1	2.003E+1
-2.027E-1	1.033E+1	2.005E+1
-2.076E-1	1.035E+1	1.999E+1
-2.076E-1	1.021E+1	2.012E+1
-2.027E-1	1.032E+1	2.014E+1
-2.043E-1	1.029E+1	2.006E+1
-2.092E-1	1.030E+1	2.025E+1
-2.060E-1	1.022E+1	2.010E+1
-2.043E-1	1.007E+1	2.002E+1
-2.043E-1	1.026E+1	2.021E+1
-2.092E-1	1.030E+1	1.999E+1
-2.076E-1	1.028E+1	2.013E+1
-2.027E-1	1.022E+1	1.997E+1
-2.043E-1	1.011E+1	2.013E+1
-2.076E-1	1.025E+1	2.016E+1
-2.060E-1	1.022E+1	1.991E+1
-2.076E-1	1.026E+1	2.000E+1
-2.060E-1	1.019E+1	2.019E+1
-2.076E-1	1.009E+1	2.009E+1
-2.076E-1	1.007E+1	2.015E+1
-2.043E-1	1.035E+1	2.005E+1
-2.060E-1	1.031E+1	2.023E+1
-2.060E-1	1.032E+1	2.014E+1
-2.076E-1	1.021E+1	2.002E+1
-1.995E-1	1.012E+1	2.000E+1
-2.076E-1	1.031E+1	2.007E+1
-2.092E-1	1.028E+1	2.005E+1
-2.076E-1	1.030E+1	2.005E+1
-2.043E-1	1.030E+1	2.011E+1
[truncated: 28,211 more rows]
