# Supplementary material for: Improved ANAP incorporation and VCF analysis reveal details of P2X7 current facilitation and a limited conformational interplay between ATP binding and the intracellular ballast domain
Source: eLife. 2023 Jan 4;12:e82479. doi: 10.7554/eLife.82479 (PMC9859053; doi:10.7554/eLife.82479)
Supplement: Figure 3—figure supplement 3—source data 2. [file elife-82479-fig3-figsupp3-data2.zip › Figure-3_figure-supplement-3_source-data-2/DeltaCys-constructs/l24/07.csv]

-5.025E-2	1.246E+1	2.196E+1
-4.700E-2	1.234E+1	2.213E+1
-4.862E-2	1.214E+1	2.213E+1
-5.025E-2	1.229E+1	2.216E+1
-5.025E-2	1.233E+1	2.212E+1
-4.700E-2	1.231E+1	2.206E+1
-4.862E-2	1.225E+1	2.208E+1
-5.025E-2	1.240E+1	2.221E+1
-5.025E-2	1.235E+1	2.210E+1
-4.376E-2	1.220E+1	2.207E+1
-4.862E-2	1.234E+1	2.216E+1
-5.025E-2	1.236E+1	2.198E+1
-5.025E-2	1.241E+1	2.199E+1
-4.538E-2	1.237E+1	2.213E+1
-4.700E-2	1.234E+1	2.197E+1
-4.862E-2	1.223E+1	2.206E+1
-4.862E-2	1.229E+1	2.191E+1
-4.700E-2	1.220E+1	2.193E+1
-4.862E-2	1.238E+1	2.197E+1
-5.025E-2	1.227E+1	2.208E+1
-4.700E-2	1.225E+1	2.199E+1
-4.700E-2	1.232E+1	2.196E+1
-4.700E-2	1.241E+1	2.207E+1
-5.025E-2	1.246E+1	2.214E+1
-4.862E-2	1.232E+1	2.193E+1
-4.700E-2	1.230E+1	2.200E+1
-4.862E-2	1.221E+1	2.202E+1
-5.025E-2	1.221E+1	2.229E+1
-4.700E-2	1.219E+1	2.193E+1
-4.862E-2	1.231E+1	2.193E+1
-4.862E-2	1.225E+1	2.206E+1
-5.187E-2	1.225E+1	2.208E+1
-5.187E-2	1.228E+1	2.199E+1
-4.376E-2	1.229E+1	2.195E+1
-4.700E-2	1.228E+1	2.220E+1
-5.025E-2	1.239E+1	2.207E+1
-4.862E-2	1.223E+1	2.206E+1
-4.700E-2	1.231E+1	2.199E+1
-4.376E-2	1.242E+1	2.223E+1
-5.025E-2	1.235E+1	2.199E+1
-4.862E-2	1.233E+1	2.196E+1
-4.538E-2	1.226E+1	2.200E+1
-4.862E-2	1.211E+1	2.207E+1
-5.025E-2	1.234E+1	2.201E+1
-5.025E-2	1.236E+1	2.205E+1
-4.376E-2	1.228E+1	2.198E+1
-4.862E-2	1.232E+1	2.225E+1
-5.025E-2	1.227E+1	2.222E+1
-4.700E-2	1.238E+1	2.210E+1
-4.376E-2	1.238E+1	2.214E+1
-4.862E-2	1.229E+1	2.222E+1
-5.025E-2	1.243E+1	2.193E+1
-5.025E-2	1.239E+1	2.203E+1
-4.538E-2	1.244E+1	2.220E+1
-5.025E-2	1.233E+1	2.210E+1
-4.862E-2	1.221E+1	2.200E+1
-4.862E-2	1.230E+1	2.225E+1
-4.538E-2	1.224E+1	2.220E+1
-5.025E-2	1.216E+1	2.231E+1
-5.187E-2	1.244E+1	2.204E+1
-5.025E-2	1.230E+1	2.217E+1
-4.376E-2	1.217E+1	2.191E+1
-4.862E-2	1.224E+1	2.218E+1
-5.025E-2	1.226E+1	2.208E+1
-4.862E-2	1.246E+1	2.201E+1
-5.025E-2	1.226E+1	2.203E+1
-4.862E-2	1.229E+1	2.197E+1
-5.187E-2	1.223E+1	2.201E+1
-4.538E-2	1.229E+1	2.200E+1
-4.700E-2	1.221E+1	2.209E+1
-4.862E-2	1.244E+1	2.212E+1
-5.187E-2	1.232E+1	2.214E+1
-4.700E-2	1.242E+1	2.209E+1
-4.700E-2	1.235E+1	2.207E+1
-4.538E-2	1.232E+1	2.216E+1
-5.025E-2	1.244E+1	2.211E+1
-5.187E-2	1.237E+1	2.204E+1
-4.700E-2	1.240E+1	2.218E+1
-4.700E-2	1.219E+1	2.217E+1
-4.862E-2	1.229E+1	2.215E+1
-4.862E-2	1.231E+1	2.204E+1
-4.538E-2	1.228E+1	2.218E+1
-5.025E-2	1.225E+1	2.215E+1
-5.025E-2	1.238E+1	2.223E+1
-5.025E-2	1.222E+1	2.205E+1
-4.538E-2	1.226E+1	2.196E+1
-4.700E-2	1.227E+1	2.210E+1
-5.187E-2	1.227E+1	2.203E+1
-4.862E-2	1.222E+1	2.190E+1
-4.700E-2	1.232E+1	2.206E+1
-4.862E-2	1.221E+1	2.185E+1
-4.862E-2	1.230E+1	2.221E+1
-4.862E-2	1.224E+1	2.208E+1
-4.376E-2	1.235E+1	2.199E+1
-4.700E-2	1.242E+1	2.193E+1
-4.862E-2	1.245E+1	2.221E+1
-4.538E-2	1.236E+1	2.194E+1
-4.538E-2	1.226E+1	2.191E+1
-4.700E-2	1.240E+1	2.197E+1
-5.025E-2	1.228E+1	2.189E+1
-4.700E-2	1.235E+1	2.194E+1
-4.538E-2	1.248E+1	2.208E+1
-4.862E-2	1.241E+1	2.207E+1
-4.862E-2	1.231E+1	2.202E+1
-4.538E-2	1.228E+1	2.208E+1
-4.376E-2	1.225E+1	2.215E+1
-4.700E-2	1.229E+1	2.220E+1
-5.187E-2	1.232E+1	2.219E+1
-5.187E-2	1.224E+1	2.207E+1
-4.376E-2	1.231E+1	2.216E+1
-4.862E-2	1.235E+1	2.208E+1
-5.025E-2	1.248E+1	2.206E+1
-4.862E-2	1.242E+1	2.221E+1
-4.700E-2	1.226E+1	2.211E+1
-5.025E-2	1.235E+1	2.213E+1
-5.025E-2	1.235E+1	2.205E+1
-4.700E-2	1.220E+1	2.201E+1
-4.700E-2	1.233E+1	2.184E+1
-4.862E-2	1.222E+1	2.209E+1
-5.025E-2	1.240E+1	2.200E+1
-5.025E-2	1.232E+1	2.217E+1
-4.700E-2	1.226E+1	2.207E+1
-4.700E-2	1.240E+1	2.225E+1
-4.862E-2	1.234E+1	2.210E+1
-4.862E-2	1.234E+1	2.201E+1
-4.700E-2	1.233E+1	2.204E+1
-4.862E-2	1.244E+1	2.221E+1
-5.025E-2	1.234E+1	2.211E+1
-5.187E-2	1.229E+1	2.211E+1
-4.051E-2	1.220E+1	2.201E+1
-4.862E-2	1.236E+1	2.214E+1
-4.862E-2	1.243E+1	2.204E+1
-4.700E-2	1.239E+1	2.230E+1
-4.538E-2	1.225E+1	2.210E+1
-4.862E-2	1.242E+1	2.189E+1
-5.187E-2	1.233E+1	2.193E+1
-4.700E-2	1.230E+1	2.207E+1
-4.376E-2	1.236E+1	2.199E+1
-4.700E-2	1.239E+1	2.204E+1
-4.862E-2	1.233E+1	2.198E+1
-5.025E-2	1.247E+1	2.201E+1
-4.376E-2	1.246E+1	2.208E+1
-4.538E-2	1.233E+1	2.204E+1
-5.025E-2	1.231E+1	2.197E+1
-4.700E-2	1.232E+1	2.220E+1
-4.700E-2	1.228E+1	2.215E+1
-4.700E-2	1.235E+1	2.187E+1
-5.025E-2	1.232E+1	2.218E+1
-5.025E-2	1.238E+1	2.205E+1
-4.538E-2	1.240E+1	2.207E+1
-4.862E-2	1.239E+1	2.217E+1
-5.025E-2	1.234E+1	2.205E+1
-4.700E-2	1.244E+1	2.203E+1
-4.538E-2	1.236E+1	2.203E+1
-4.862E-2	1.236E+1	2.197E+1
-4.862E-2	1.248E+1	2.194E+1
-4.538E-2	1.229E+1	2.219E+1
-4.700E-2	1.236E+1	2.197E+1
-4.538E-2	1.246E+1	2.201E+1
-5.025E-2	1.233E+1	2.206E+1
-4.700E-2	1.235E+1	2.230E+1
-4.376E-2	1.225E+1	2.202E+1
-4.700E-2	1.231E+1	2.210E+1
-4.862E-2	1.241E+1	2.215E+1
-4.862E-2	1.232E+1	2.199E+1
-4.538E-2	1.234E+1	2.210E+1
-4.538E-2	1.223E+1	2.212E+1
-4.700E-2	1.240E+1	2.209E+1
-4.700E-2	1.240E+1	2.218E+1
-4.538E-2	1.224E+1	2.219E+1
-4.538E-2	1.242E+1	2.215E+1
-4.862E-2	1.243E+1	2.196E+1
-4.700E-2	1.230E+1	2.224E+1
-4.700E-2	1.234E+1	2.194E+1
-4.538E-2	1.236E+1	2.219E+1
-5.025E-2	1.228E+1	2.203E+1
-4.700E-2	1.224E+1	2.201E+1
-4.538E-2	1.215E+1	2.210E+1
-5.025E-2	1.232E+1	2.215E+1
-5.187E-2	1.217E+1	2.191E+1
-4.700E-2	1.235E+1	2.193E+1
-4.700E-2	1.237E+1	2.196E+1
-4.538E-2	1.230E+1	2.204E+1
-5.025E-2	1.232E+1	2.211E+1
-5.025E-2	1.248E+1	2.211E+1
-4.538E-2	1.230E+1	2.209E+1
-4.862E-2	1.234E+1	2.206E+1
-5.025E-2	1.232E+1	2.219E+1
-4.862E-2	1.241E+1	2.204E+1
-4.538E-2	1.233E+1	2.203E+1
-4.538E-2	1.232E+1	2.221E+1
-5.025E-2	1.236E+1	2.211E+1
-4.700E-2	1.246E+1	2.196E+1
-4.538E-2	1.238E+1	2.218E+1
-4.862E-2	1.234E+1	2.206E+1
-4.862E-2	1.220E+1	2.201E+1
-4.862E-2	1.238E+1	2.205E+1
-4.376E-2	1.234E+1	2.217E+1
-4.538E-2	1.222E+1	2.199E+1
-5.187E-2	1.219E+1	2.211E+1
-4.862E-2	1.239E+1	2.200E+1
-4.700E-2	1.235E+1	2.202E+1
-4.700E-2	1.223E+1	2.214E+1
-4.862E-2	1.235E+1	2.214E+1
-4.538E-2	1.237E+1	2.185E+1
-4.538E-2	1.207E+1	2.194E+1
-4.538E-2	1.235E+1	2.201E+1
-4.862E-2	1.218E+1	2.215E+1
-4.538E-2	1.226E+1	2.199E+1
-4.376E-2	1.229E+1	2.203E+1
-5.025E-2	1.233E+1	2.208E+1
-4.862E-2	1.227E+1	2.223E+1
-4.862E-2	1.241E+1	2.213E+1
-4.376E-2	1.236E+1	2.234E+1
-4.700E-2	1.235E+1	2.214E+1
-4.862E-2	1.229E+1	2.207E+1
-4.538E-2	1.229E+1	2.217E+1
-4.376E-2	1.227E+1	2.220E+1
-4.700E-2	1.219E+1	2.204E+1
-5.025E-2	1.226E+1	2.200E+1
-4.700E-2	1.218E+1	2.197E+1
-4.538E-2	1.232E+1	2.191E+1
-4.700E-2	1.236E+1	2.204E+1
-5.025E-2	1.224E+1	2.217E+1
-4.862E-2	1.230E+1	2.191E+1
-4.538E-2	1.215E+1	2.200E+1
-5.025E-2	1.214E+1	2.214E+1
-5.187E-2	1.234E+1	2.214E+1
-4.862E-2	1.224E+1	2.219E+1
-4.862E-2	1.222E+1	2.221E+1
-4.700E-2	1.236E+1	2.207E+1
-5.025E-2	1.231E+1	2.207E+1
-4.862E-2	1.230E+1	2.220E+1
-4.376E-2	1.229E+1	2.210E+1
-4.700E-2	1.233E+1	2.234E+1
-5.025E-2	1.226E+1	2.211E+1
-4.376E-2	1.231E+1	2.212E+1
-4.538E-2	1.234E+1	2.200E+1
-4.700E-2	1.244E+1	2.189E+1
-5.187E-2	1.238E+1	2.204E+1
-4.700E-2	1.241E+1	2.214E+1
-4.700E-2	1.229E+1	2.216E+1
-4.376E-2	1.228E+1	2.217E+1
-5.025E-2	1.222E+1	2.203E+1
-4.862E-2	1.215E+1	2.211E+1
-4.376E-2	1.234E+1	2.212E+1
-4.700E-2	1.227E+1	2.215E+1
-4.862E-2	1.229E+1	2.196E+1
-4.700E-2	1.241E+1	2.199E+1
-4.376E-2	1.229E+1	2.213E+1
-4.862E-2	1.235E+1	2.213E+1
-5.025E-2	1.238E+1	2.190E+1
-4.862E-2	1.234E+1	2.201E+1
-4.538E-2	1.219E+1	2.219E+1
-4.862E-2	1.230E+1	2.213E+1
-5.025E-2	1.237E+1	2.222E+1
-5.025E-2	1.230E+1	2.219E+1
-4.376E-2	1.230E+1	2.212E+1
-4.862E-2	1.232E+1	2.209E+1
-4.862E-2	1.238E+1	2.219E+1
-5.025E-2	1.211E+1	2.220E+1
-4.376E-2	1.234E+1	2.205E+1
-4.700E-2	1.238E+1	2.192E+1
-4.862E-2	1.229E+1	2.200E+1
-4.862E-2	1.242E+1	2.218E+1
-4.700E-2	1.244E+1	2.234E+1
-4.700E-2	1.224E+1	2.212E+1
-4.700E-2	1.227E+1	2.198E+1
-4.862E-2	1.242E+1	2.203E+1
-4.214E-2	1.239E+1	2.224E+1
-4.700E-2	1.232E+1	2.215E+1
-5.187E-2	1.240E+1	2.213E+1
-4.862E-2	1.228E+1	2.204E+1
-4.700E-2	1.238E+1	2.191E+1
-4.700E-2	1.221E+1	2.206E+1
-4.700E-2	1.227E+1	2.211E+1
-4.862E-2	1.232E+1	2.207E+1
-4.700E-2	1.233E+1	2.199E+1
-4.862E-2	1.228E+1	2.214E+1
-5.187E-2	1.237E+1	2.188E+1
-4.862E-2	1.217E+1	2.194E+1
-4.538E-2	1.235E+1	2.203E+1
-4.862E-2	1.222E+1	2.212E+1
-4.700E-2	1.236E+1	2.219E+1
-4.700E-2	1.240E+1	2.193E+1
-4.376E-2	1.225E+1	2.197E+1
-4.700E-2	1.228E+1	2.217E+1
-4.862E-2	1.234E+1	2.204E+1
-4.700E-2	1.226E+1	2.207E+1
-4.538E-2	1.247E+1	2.220E+1
-4.862E-2	1.214E+1	2.219E+1
-4.862E-2	1.220E+1	2.225E+1
-4.862E-2	1.238E+1	2.228E+1
-4.700E-2	1.249E+1	2.206E+1
-4.862E-2	1.235E+1	2.199E+1
-4.700E-2	1.221E+1	2.196E+1
-4.700E-2	1.235E+1	2.213E+1
-4.700E-2	1.229E+1	2.217E+1
-4.214E-2	1.227E+1	2.219E+1
-5.025E-2	1.239E+1	2.212E+1
-5.025E-2	1.230E+1	2.212E+1
-4.376E-2	1.228E+1	2.220E+1
-4.700E-2	1.229E+1	2.204E+1
-4.862E-2	1.225E+1	2.193E+1
-4.862E-2	1.237E+1	2.208E+1
-4.862E-2	1.233E+1	2.207E+1
-4.700E-2	1.234E+1	2.205E+1
-4.700E-2	1.232E+1	2.216E+1
-4.862E-2	1.222E+1	2.209E+1
-4.376E-2	1.230E+1	2.196E+1
-4.538E-2	1.240E+1	2.208E+1
-4.862E-2	1.228E+1	2.213E+1
-4.700E-2	1.234E+1	2.205E+1
-4.376E-2	1.244E+1	2.214E+1
-4.700E-2	1.242E+1	2.202E+1
-4.700E-2	1.234E+1	2.195E+1
-4.538E-2	1.240E+1	2.187E+1
-4.538E-2	1.216E+1	2.216E+1
-4.862E-2	1.230E+1	2.205E+1
-5.025E-2	1.224E+1	2.212E+1
-4.700E-2	1.228E+1	2.198E+1
-4.376E-2	1.227E+1	2.209E+1
-4.862E-2	1.229E+1	2.190E+1
-5.025E-2	1.233E+1	2.221E+1
-4.700E-2	1.245E+1	2.198E+1
-4.700E-2	1.234E+1	2.212E+1
-4.700E-2	1.226E+1	2.207E+1
-4.700E-2	1.230E+1	2.224E+1
-4.700E-2	1.217E+1	2.208E+1
-4.538E-2	1.233E+1	2.220E+1
-4.376E-2	1.240E+1	2.196E+1
-5.025E-2	1.226E+1	2.218E+1
-4.538E-2	1.229E+1	2.198E+1
-4.538E-2	1.229E+1	2.191E+1
-4.376E-2	1.235E+1	2.220E+1
-4.700E-2	1.235E+1	2.222E+1
-4.862E-2	1.225E+1	2.207E+1
-4.700E-2	1.230E+1	2.197E+1
-4.538E-2	1.225E+1	2.202E+1
-4.700E-2	1.234E+1	2.216E+1
-5.025E-2	1.235E+1	2.216E+1
-4.538E-2	1.213E+1	2.201E+1
-4.700E-2	1.229E+1	2.195E+1
-5.025E-2	1.237E+1	2.216E+1
-4.862E-2	1.238E+1	2.198E+1
-4.538E-2	1.243E+1	2.242E+1
-4.538E-2	1.235E+1	2.205E+1
-4.538E-2	1.235E+1	2.208E+1
-4.376E-2	1.236E+1	2.213E+1
-4.538E-2	1.238E+1	2.210E+1
-4.700E-2	1.229E+1	2.204E+1
-5.025E-2	1.240E+1	2.203E+1
-4.214E-2	1.223E+1	2.202E+1
-4.376E-2	1.234E+1	2.212E+1
-4.538E-2	1.234E+1	2.215E+1
-4.700E-2	1.222E+1	2.208E+1
-4.700E-2	1.226E+1	2.215E+1
-4.538E-2	1.228E+1	2.208E+1
-4.376E-2	1.250E+1	2.216E+1
-4.862E-2	1.230E+1	2.208E+1
-4.538E-2	1.250E+1	2.200E+1
-4.376E-2	1.224E+1	2.216E+1
-4.538E-2	1.233E+1	2.199E+1
-5.025E-2	1.229E+1	2.202E+1
-4.538E-2	1.227E+1	2.211E+1
-4.376E-2	1.237E+1	2.213E+1
-4.538E-2	1.220E+1	2.207E+1
-4.862E-2	1.232E+1	2.221E+1
-4.862E-2	1.232E+1	2.193E+1
-4.538E-2	1.245E+1	2.205E+1
-4.700E-2	1.221E+1	2.204E+1
-5.187E-2	1.230E+1	2.203E+1
-4.376E-2	1.229E+1	2.191E+1
-4.538E-2	1.237E+1	2.208E+1
-4.862E-2	1.227E+1	2.211E+1
-5.187E-2	1.234E+1	2.210E+1
-4.700E-2	1.253E+1	2.197E+1
-4.376E-2	1.235E+1	2.207E+1
-4.862E-2	1.231E+1	2.206E+1
-5.187E-2	1.232E+1	2.211E+1
-4.538E-2	1.229E+1	2.215E+1
-4.376E-2	1.235E+1	2.218E+1
-4.862E-2	1.240E+1	2.205E+1
-4.700E-2	1.220E+1	2.219E+1
-4.538E-2	1.229E+1	2.211E+1
-4.376E-2	1.228E+1	2.207E+1
-5.025E-2	1.231E+1	2.199E+1
-4.700E-2	1.241E+1	2.196E+1
-4.538E-2	1.249E+1	2.198E+1
-4.376E-2	1.224E+1	2.211E+1
-4.700E-2	1.226E+1	2.199E+1
-4.700E-2	1.239E+1	2.199E+1
-4.862E-2	1.222E+1	2.205E+1
-4.700E-2	1.222E+1	2.219E+1
-4.538E-2	1.234E+1	2.202E+1
-4.862E-2	1.232E+1	2.184E+1
-4.538E-2	1.228E+1	2.202E+1
-4.538E-2	1.224E+1	2.200E+1
-4.376E-2	1.232E+1	2.224E+1
-4.700E-2	1.230E+1	2.213E+1
-5.025E-2	1.231E+1	2.209E+1
-4.538E-2	1.232E+1	2.206E+1
-4.376E-2	1.234E+1	2.217E+1
-4.700E-2	1.229E+1	2.211E+1
-4.700E-2	1.228E+1	2.199E+1
-4.376E-2	1.235E+1	2.217E+1
-4.538E-2	1.244E+1	2.219E+1
-4.862E-2	1.225E+1	2.216E+1
-4.376E-2	1.232E+1	2.205E+1
-4.538E-2	1.245E+1	2.201E+1
-4.862E-2	1.231E+1	2.209E+1
-4.700E-2	1.228E+1	2.213E+1
-4.538E-2	1.236E+1	2.200E+1
-4.376E-2	1.233E+1	2.206E+1
-4.862E-2	1.236E+1	2.217E+1
-5.025E-2	1.228E+1	2.184E+1
-4.700E-2	1.220E+1	2.209E+1
-4.376E-2	1.232E+1	2.211E+1
-4.700E-2	1.248E+1	2.209E+1
-5.187E-2	1.231E+1	2.213E+1
-4.862E-2	1.221E+1	2.209E+1
-4.376E-2	1.244E+1	2.201E+1
-4.376E-2	1.236E+1	2.196E+1
-4.700E-2	1.239E+1	2.210E+1
-4.538E-2	1.237E+1	2.211E+1
-4.376E-2	1.230E+1	2.212E+1
-4.538E-2	1.222E+1	2.207E+1
-4.700E-2	1.235E+1	2.194E+1
-4.214E-2	1.231E+1	2.230E+1
-4.376E-2	1.221E+1	2.186E+1
-4.862E-2	1.242E+1	2.208E+1
-5.025E-2	1.238E+1	2.199E+1
-4.538E-2	1.229E+1	2.203E+1
-4.376E-2	1.228E+1	2.207E+1
-4.538E-2	1.228E+1	2.203E+1
-4.862E-2	1.240E+1	2.205E+1
-4.538E-2	1.240E+1	2.206E+1
-4.376E-2	1.232E+1	2.211E+1
-4.538E-2	1.242E+1	2.205E+1
-5.025E-2	1.228E+1	2.194E+1
-4.376E-2	1.232E+1	2.215E+1
-4.376E-2	1.237E+1	2.206E+1
-4.538E-2	1.239E+1	2.193E+1
-4.862E-2	1.227E+1	2.234E+1
-4.700E-2	1.229E+1	2.219E+1
-4.376E-2	1.230E+1	2.194E+1
-4.700E-2	1.240E+1	2.205E+1
-4.862E-2	1.226E+1	2.184E+1
-4.376E-2	1.223E+1	2.203E+1
-4.376E-2	1.240E+1	2.197E+1
-5.025E-2	1.233E+1	2.208E+1
-4.862E-2	1.220E+1	2.224E+1
-4.700E-2	1.224E+1	2.213E+1
-4.376E-2	1.240E+1	2.208E+1
-4.862E-2	1.239E+1	2.221E+1
-5.025E-2	1.227E+1	2.219E+1
-4.538E-2	1.233E+1	2.209E+1
-4.376E-2	1.254E+1	2.224E+1
-4.862E-2	1.223E+1	2.197E+1
-5.025E-2	1.238E+1	2.204E+1
-4.700E-2	1.236E+1	2.206E+1
-4.376E-2	1.232E+1	2.215E+1
-4.376E-2	1.236E+1	2.214E+1
-4.862E-2	1.248E+1	2.217E+1
-4.214E-2	1.232E+1	2.204E+1
-4.214E-2	1.243E+1	2.203E+1
-5.025E-2	1.222E+1	2.194E+1
-5.025E-2	1.228E+1	2.203E+1
-4.700E-2	1.234E+1	2.211E+1
-4.700E-2	1.235E+1	2.221E+1
-4.700E-2	1.229E+1	2.207E+1
-4.862E-2	1.221E+1	2.193E+1
-4.538E-2	1.229E+1	2.206E+1
-4.700E-2	1.236E+1	2.208E+1
-4.700E-2	1.228E+1	2.203E+1
-4.538E-2	1.240E+1	2.220E+1
-4.538E-2	1.233E+1	2.225E+1
-4.376E-2	1.246E+1	2.191E+1
-4.700E-2	1.234E+1	2.213E+1
-4.700E-2	1.234E+1	2.202E+1
-4.700E-2	1.232E+1	2.178E+1
-4.376E-2	1.228E+1	2.212E+1
-4.700E-2	1.235E+1	2.198E+1
-4.862E-2	1.229E+1	2.192E+1
-4.700E-2	1.223E+1	2.206E+1
-4.214E-2	1.242E+1	2.193E+1
-4.700E-2	1.230E+1	2.193E+1
-4.862E-2	1.216E+1	2.214E+1
-4.700E-2	1.237E+1	2.208E+1
-4.376E-2	1.231E+1	2.217E+1
-4.700E-2	1.241E+1	2.218E+1
-4.700E-2	1.215E+1	2.221E+1
-5.025E-2	1.243E+1	2.222E+1
-4.538E-2	1.231E+1	2.194E+1
-4.538E-2	1.245E+1	2.196E+1
-4.862E-2	1.226E+1	2.221E+1
-4.700E-2	1.236E+1	2.191E+1
-4.376E-2	1.230E+1	2.209E+1
-4.700E-2	1.218E+1	2.219E+1
-4.700E-2	1.227E+1	2.221E+1
-4.700E-2	1.228E+1	2.208E+1
-4.051E-2	1.239E+1	2.187E+1
-4.862E-2	1.239E+1	2.196E+1
-5.025E-2	1.242E+1	2.207E+1
-4.700E-2	1.223E+1	2.221E+1
-4.376E-2	1.231E+1	2.211E+1
-4.862E-2	1.227E+1	2.220E+1
-4.700E-2	1.245E+1	2.198E+1
-4.700E-2	1.221E+1	2.211E+1
-4.214E-2	1.212E+1	2.208E+1
-4.700E-2	1.241E+1	2.207E+1
-5.025E-2	1.223E+1	2.218E+1
-4.376E-2	1.232E+1	2.190E+1
-4.214E-2	1.247E+1	2.218E+1
-4.700E-2	1.220E+1	2.199E+1
-5.025E-2	1.229E+1	2.217E+1
-4.862E-2	1.232E+1	2.210E+1
-4.376E-2	1.229E+1	2.200E+1
-4.700E-2	1.228E+1	2.206E+1
-5.187E-2	1.231E+1	2.213E+1
-4.700E-2	1.240E+1	2.197E+1
-4.214E-2	1.218E+1	2.240E+1
-4.538E-2	1.236E+1	2.196E+1
-5.025E-2	1.226E+1	2.208E+1
-4.214E-2	1.233E+1	2.209E+1
-4.538E-2	1.245E+1	2.187E+1
-4.538E-2	1.233E+1	2.192E+1
-4.700E-2	1.228E+1	2.228E+1
-4.538E-2	1.239E+1	2.212E+1
-4.376E-2	1.234E+1	2.204E+1
-4.862E-2	1.236E+1	2.201E+1
-5.025E-2	1.225E+1	2.221E+1
-4.700E-2	1.253E+1	2.207E+1
-4.214E-2	1.224E+1	2.206E+1
-4.700E-2	1.242E+1	2.210E+1
-4.538E-2	1.232E+1	2.211E+1
-4.538E-2	1.240E+1	2.205E+1
-4.376E-2	1.241E+1	2.215E+1
-4.700E-2	1.223E+1	2.216E+1
-4.700E-2	1.243E+1	2.207E+1
-4.700E-2	1.245E+1	2.204E+1
-4.376E-2	1.225E+1	2.216E+1
-4.862E-2	1.230E+1	2.218E+1
-4.700E-2	1.238E+1	2.193E+1
-4.700E-2	1.239E+1	2.206E+1
-4.214E-2	1.238E+1	2.208E+1
-4.376E-2	1.224E+1	2.197E+1
-4.862E-2	1.224E+1	2.223E+1
-4.538E-2	1.229E+1	2.224E+1
-4.376E-2	1.234E+1	2.214E+1
-4.700E-2	1.226E+1	2.207E+1
-4.862E-2	1.243E+1	2.206E+1
-4.376E-2	1.240E+1	2.205E+1
-4.214E-2	1.236E+1	2.212E+1
-4.700E-2	1.230E+1	2.222E+1
-4.862E-2	1.230E+1	2.225E+1
-4.376E-2	1.219E+1	2.207E+1
-4.538E-2	1.235E+1	2.211E+1
-4.538E-2	1.245E+1	2.216E+1
-4.700E-2	1.235E+1	2.198E+1
-4.538E-2	1.241E+1	2.217E+1
-4.214E-2	1.241E+1	2.190E+1
-4.700E-2	1.242E+1	2.197E+1
-4.862E-2	1.238E+1	2.221E+1
-4.862E-2	1.236E+1	2.201E+1
-4.376E-2	1.241E+1	2.223E+1
-4.538E-2	1.232E+1	2.215E+1
-4.862E-2	1.231E+1	2.219E+1
-4.538E-2	1.218E+1	2.203E+1
-4.538E-2	1.234E+1	2.204E+1
-4.538E-2	1.239E+1	2.216E+1
-4.862E-2	1.224E+1	2.211E+1
-4.538E-2	1.237E+1	2.223E+1
-4.376E-2	1.230E+1	2.187E+1
-4.538E-2	1.249E+1	2.192E+1
-5.025E-2	1.219E+1	2.194E+1
-4.538E-2	1.229E+1	2.202E+1
-4.214E-2	1.227E+1	2.196E+1
-4.538E-2	1.238E+1	2.198E+1
-4.862E-2	1.228E+1	2.214E+1
-4.538E-2	1.227E+1	2.199E+1
-4.376E-2	1.243E+1	2.200E+1
-4.538E-2	1.237E+1	2.198E+1
-4.700E-2	1.228E+1	2.216E+1
-4.376E-2	1.232E+1	2.211E+1
-4.051E-2	1.242E+1	2.208E+1
-4.538E-2	1.246E+1	2.224E+1
-5.025E-2	1.245E+1	2.208E+1
-4.376E-2	1.231E+1	2.216E+1
-4.376E-2	1.228E+1	2.224E+1
-4.700E-2	1.224E+1	2.218E+1
-4.538E-2	1.238E+1	2.214E+1
-4.214E-2	1.234E+1	2.198E+1
-4.538E-2	1.231E+1	2.201E+1
-4.538E-2	1.240E+1	2.211E+1
-4.538E-2	1.227E+1	2.200E+1
-4.051E-2	1.228E+1	2.209E+1
-4.538E-2	1.232E+1	2.202E+1
-4.538E-2	1.234E+1	2.204E+1
-4.700E-2	1.232E+1	2.201E+1
-4.376E-2	1.227E+1	2.211E+1
-4.538E-2	1.241E+1	2.203E+1
-4.862E-2	1.235E+1	2.227E+1
-4.700E-2	1.240E+1	2.219E+1
-4.538E-2	1.246E+1	2.208E+1
-4.538E-2	1.220E+1	2.190E+1
-4.538E-2	1.240E+1	2.197E+1
-4.862E-2	1.233E+1	2.191E+1
-4.214E-2	1.225E+1	2.214E+1
-4.214E-2	1.244E+1	2.208E+1
-4.700E-2	1.234E+1	2.201E+1
-5.025E-2	1.227E+1	2.218E+1
-4.538E-2	1.243E+1	2.203E+1
-4.376E-2	1.228E+1	2.203E+1
-4.700E-2	1.245E+1	2.216E+1
-5.025E-2	1.230E+1	2.203E+1
-4.700E-2	1.227E+1	2.223E+1
-4.538E-2	1.242E+1	2.192E+1
-4.862E-2	1.228E+1	2.196E+1
-4.700E-2	1.238E+1	2.206E+1
-4.376E-2	1.228E+1	2.227E+1
-4.376E-2	1.228E+1	2.205E+1
-4.700E-2	1.225E+1	2.209E+1
-4.700E-2	1.242E+1	2.211E+1
-4.538E-2	1.231E+1	2.212E+1
-4.376E-2	1.228E+1	2.215E+1
-4.700E-2	1.236E+1	2.208E+1
-4.862E-2	1.232E+1	2.215E+1
-4.538E-2	1.227E+1	2.212E+1
-4.376E-2	1.233E+1	2.199E+1
-4.538E-2	1.233E+1	2.205E+1
-5.187E-2	1.233E+1	2.210E+1
-4.538E-2	1.246E+1	2.207E+1
-4.376E-2	1.221E+1	2.222E+1
-4.700E-2	1.246E+1	2.216E+1
-4.538E-2	1.235E+1	2.194E+1
-4.700E-2	1.235E+1	2.207E+1
-4.051E-2	1.233E+1	2.213E+1
-4.700E-2	1.249E+1	2.216E+1
-4.700E-2	1.248E+1	2.210E+1
-4.538E-2	1.236E+1	2.222E+1
-4.538E-2	1.238E+1	2.198E+1
-4.538E-2	1.244E+1	2.198E+1
-5.025E-2	1.234E+1	2.229E+1
-4.538E-2	1.233E+1	2.210E+1
-4.376E-2	1.241E+1	2.199E+1
-5.025E-2	1.231E+1	2.200E+1
-4.862E-2	1.228E+1	2.196E+1
-4.538E-2	1.247E+1	2.185E+1
-4.051E-2	1.236E+1	2.204E+1
-4.700E-2	1.239E+1	2.198E+1
-5.025E-2	1.241E+1	2.223E+1
-4.538E-2	1.232E+1	2.189E+1
-4.051E-2	1.237E+1	2.203E+1
-4.700E-2	1.241E+1	2.202E+1
-4.700E-2	1.232E+1	2.222E+1
-4.538E-2	1.233E+1	2.190E+1
-4.214E-2	1.238E+1	2.231E+1
-4.538E-2	1.232E+1	2.198E+1
-4.862E-2	1.227E+1	2.193E+1
-4.538E-2	1.233E+1	2.215E+1
-4.538E-2	1.227E+1	2.204E+1
-4.700E-2	1.233E+1	2.202E+1
-4.538E-2	1.224E+1	2.203E+1
-4.376E-2	1.230E+1	2.206E+1
-4.214E-2	1.233E+1	2.212E+1
-4.376E-2	1.228E+1	2.201E+1
-4.700E-2	1.239E+1	2.217E+1
-4.538E-2	1.227E+1	2.203E+1
-4.376E-2	1.231E+1	2.230E+1
-4.214E-2	1.236E+1	2.201E+1
-4.700E-2	1.235E+1	2.218E+1
-4.376E-2	1.246E+1	2.186E+1
-4.538E-2	1.221E+1	2.204E+1
-4.700E-2	1.235E+1	2.180E+1
-4.862E-2	1.233E+1	2.199E+1
-4.538E-2	1.234E+1	2.186E+1
-4.051E-2	1.238E+1	2.203E+1
-4.376E-2	1.237E+1	2.219E+1
-4.862E-2	1.259E+1	2.213E+1
-4.700E-2	1.253E+1	2.208E+1
-4.700E-2	1.235E+1	2.212E+1
-4.700E-2	1.232E+1	2.217E+1
-4.700E-2	1.224E+1	2.209E+1
-4.376E-2	1.227E+1	2.187E+1
-4.538E-2	1.225E+1	2.219E+1
-4.538E-2	1.237E+1	2.217E+1
-4.538E-2	1.232E+1	2.204E+1
-4.376E-2	1.229E+1	2.194E+1
-4.214E-2	1.235E+1	2.217E+1
-4.538E-2	1.232E+1	2.216E+1
-4.538E-2	1.241E+1	2.216E+1
-4.214E-2	1.223E+1	2.183E+1
-4.376E-2	1.252E+1	2.198E+1
-4.862E-2	1.230E+1	2.206E+1
-4.700E-2	1.241E+1	2.201E+1
-4.538E-2	1.231E+1	2.202E+1
-4.051E-2	1.223E+1	2.214E+1
-4.538E-2	1.220E+1	2.231E+1
-4.700E-2	1.225E+1	2.207E+1
-4.376E-2	1.234E+1	2.213E+1
-4.051E-2	1.215E+1	2.203E+1
-4.538E-2	1.243E+1	2.207E+1
-5.025E-2	1.219E+1	2.210E+1
-4.538E-2	1.233E+1	2.207E+1
-4.376E-2	1.238E+1	2.196E+1
-4.700E-2	1.229E+1	2.202E+1
-4.862E-2	1.240E+1	2.202E+1
-4.376E-2	1.234E+1	2.219E+1
-4.376E-2	1.240E+1	2.207E+1
-4.376E-2	1.243E+1	2.209E+1
-4.700E-2	1.226E+1	2.208E+1
-4.538E-2	1.240E+1	2.202E+1
-4.214E-2	1.245E+1	2.211E+1
-4.538E-2	1.239E+1	2.216E+1
-4.862E-2	1.230E+1	2.210E+1
-4.538E-2	1.231E+1	2.203E+1
-4.214E-2	1.231E+1	2.209E+1
-4.700E-2	1.249E+1	2.208E+1
-4.538E-2	1.224E+1	2.210E+1
-4.376E-2	1.236E+1	2.197E+1
-4.376E-2	1.230E+1	2.198E+1
-4.538E-2	1.221E+1	2.220E+1
-4.538E-2	1.236E+1	2.216E+1
-4.538E-2	1.247E+1	2.221E+1
-4.214E-2	1.228E+1	2.211E+1
-4.700E-2	1.237E+1	2.206E+1
-4.862E-2	1.233E+1	2.203E+1
-4.538E-2	1.226E+1	2.206E+1
-4.538E-2	1.233E+1	2.188E+1
-4.700E-2	1.240E+1	2.220E+1
-4.862E-2	1.240E+1	2.197E+1
-4.376E-2	1.245E+1	2.218E+1
-4.538E-2	1.231E+1	2.206E+1
-4.700E-2	1.235E+1	2.209E+1
-4.700E-2	1.225E+1	2.220E+1
-4.538E-2	1.245E+1	2.204E+1
-4.376E-2	1.229E+1	2.220E+1
-4.538E-2	1.233E+1	2.203E+1
-4.538E-2	1.225E+1	2.205E+1
-4.376E-2	1.230E+1	2.215E+1
-4.376E-2	1.228E+1	2.214E+1
-4.376E-2	1.231E+1	2.209E+1
-4.700E-2	1.247E+1	2.199E+1
-4.376E-2	1.235E+1	2.201E+1
-4.214E-2	1.230E+1	2.193E+1
-4.700E-2	1.237E+1	2.212E+1
-4.700E-2	1.236E+1	2.220E+1
-4.700E-2	1.237E+1	2.203E+1
-4.214E-2	1.229E+1	2.208E+1
-4.376E-2	1.231E+1	2.211E+1
-4.700E-2	1.247E+1	2.204E+1
-4.376E-2	1.250E+1	2.190E+1
-4.051E-2	1.246E+1	2.225E+1
-4.538E-2	1.233E+1	2.218E+1
-4.862E-2	1.245E+1	2.213E+1
-4.538E-2	1.225E+1	2.228E+1
-4.214E-2	1.231E+1	2.197E+1
-4.214E-2	1.240E+1	2.196E+1
-4.862E-2	1.229E+1	2.207E+1
-4.538E-2	1.246E+1	2.220E+1
-4.376E-2	1.232E+1	2.187E+1
-4.538E-2	1.234E+1	2.193E+1
-4.376E-2	1.243E+1	2.195E+1
-4.376E-2	1.233E+1	2.210E+1
-4.214E-2	1.230E+1	2.205E+1
-4.538E-2	1.231E+1	2.199E+1
-4.862E-2	1.227E+1	2.205E+1
-4.214E-2	1.249E+1	2.199E+1
-4.376E-2	1.224E+1	2.219E+1
-4.538E-2	1.245E+1	2.205E+1
-4.700E-2	1.233E+1	2.197E+1
-4.376E-2	1.224E+1	2.218E+1
-4.214E-2	1.224E+1	2.208E+1
-4.538E-2	1.229E+1	2.209E+1
-4.862E-2	1.235E+1	2.205E+1
-4.700E-2	1.240E+1	2.207E+1
-4.538E-2	1.234E+1	2.202E+1
-4.862E-2	1.228E+1	2.223E+1
-4.700E-2	1.239E+1	2.217E+1
-4.214E-2	1.216E+1	2.223E+1
-4.214E-2	1.228E+1	2.210E+1
-4.862E-2	1.240E+1	2.204E+1
-5.187E-2	1.232E+1	2.208E+1
-4.376E-2	1.240E+1	2.193E+1
-4.376E-2	1.226E+1	2.204E+1
-4.538E-2	1.226E+1	2.204E+1
-4.862E-2	1.222E+1	2.197E+1
-4.538E-2	1.235E+1	2.219E+1
-4.051E-2	1.234E+1	2.209E+1
-4.538E-2	1.250E+1	2.197E+1
-4.700E-2	1.216E+1	2.208E+1
-4.376E-2	1.237E+1	2.206E+1
-4.538E-2	1.215E+1	2.213E+1
-4.700E-2	1.234E+1	2.220E+1
-4.538E-2	1.231E+1	2.196E+1
-4.538E-2	1.235E+1	2.221E+1
-4.214E-2	1.229E+1	2.206E+1
-4.538E-2	1.239E+1	2.196E+1
-4.700E-2	1.244E+1	2.213E+1
-4.538E-2	1.226E+1	2.210E+1
-4.051E-2	1.227E+1	2.212E+1
-4.376E-2	1.230E+1	2.203E+1
-4.700E-2	1.238E+1	2.203E+1
-4.376E-2	1.227E+1	2.214E+1
-4.376E-2	1.234E+1	2.216E+1
-4.700E-2	1.236E+1	2.196E+1
-4.538E-2	1.222E+1	2.209E+1
-4.538E-2	1.229E+1	2.197E+1
-4.214E-2	1.233E+1	2.209E+1
-4.538E-2	1.250E+1	2.210E+1
-4.700E-2	1.229E+1	2.203E+1
-4.214E-2	1.248E+1	2.203E+1
-4.214E-2	1.237E+1	2.212E+1
-4.538E-2	1.216E+1	2.197E+1
-4.700E-2	1.237E+1	2.215E+1
-4.538E-2	1.243E+1	2.216E+1
-4.214E-2	1.236E+1	2.215E+1
-4.214E-2	1.235E+1	2.204E+1
-4.862E-2	1.240E+1	2.215E+1
-4.376E-2	1.224E+1	2.187E+1
-4.376E-2	1.234E+1	2.208E+1
-4.700E-2	1.232E+1	2.224E+1
-4.700E-2	1.244E+1	2.213E+1
-4.214E-2	1.224E+1	2.214E+1
-4.214E-2	1.233E+1	2.201E+1
-4.538E-2	1.235E+1	2.208E+1
-5.025E-2	1.232E+1	2.195E+1
-4.538E-2	1.235E+1	2.198E+1
-4.376E-2	1.230E+1	2.203E+1
-4.700E-2	1.245E+1	2.220E+1
-4.538E-2	1.223E+1	2.205E+1
-4.700E-2	1.248E+1	2.220E+1
-4.376E-2	1.244E+1	2.213E+1
-4.538E-2	1.232E+1	2.209E+1
-5.187E-2	1.226E+1	2.183E+1
-4.214E-2	1.230E+1	2.192E+1
-4.538E-2	1.237E+1	2.215E+1
-4.538E-2	1.224E+1	2.208E+1
-4.700E-2	1.235E+1	2.228E+1
-4.538E-2	1.220E+1	2.206E+1
-4.214E-2	1.228E+1	2.208E+1
-4.538E-2	1.235E+1	2.208E+1
-4.700E-2	1.240E+1	2.209E+1
-4.376E-2	1.229E+1	2.213E+1
-4.051E-2	1.241E+1	2.207E+1
-4.700E-2	1.235E+1	2.208E+1
-4.538E-2	1.237E+1	2.215E+1
-4.376E-2	1.230E+1	2.211E+1
-4.214E-2	1.237E+1	2.206E+1
-4.538E-2	1.223E+1	2.209E+1
-4.700E-2	1.246E+1	2.195E+1
-4.376E-2	1.227E+1	2.207E+1
-4.376E-2	1.243E+1	2.216E+1
-4.700E-2	1.239E+1	2.219E+1
-4.862E-2	1.228E+1	2.219E+1
-4.538E-2	1.233E+1	2.206E+1
-4.376E-2	1.233E+1	2.203E+1
-4.376E-2	1.233E+1	2.216E+1
-4.538E-2	1.227E+1	2.212E+1
-4.538E-2	1.240E+1	2.199E+1
-4.214E-2	1.239E+1	2.193E+1
-4.538E-2	1.231E+1	2.199E+1
-4.700E-2	1.237E+1	2.214E+1
-4.214E-2	1.228E+1	2.209E+1
-4.214E-2	1.237E+1	2.188E+1
-4.538E-2	1.232E+1	2.213E+1
-4.862E-2	1.234E+1	2.215E+1
-4.538E-2	1.242E+1	2.203E+1
-4.051E-2	1.239E+1	2.200E+1
-4.538E-2	1.226E+1	2.205E+1
-4.700E-2	1.221E+1	2.198E+1
-4.214E-2	1.236E+1	2.207E+1
-4.051E-2	1.248E+1	2.205E+1
-4.376E-2	1.234E+1	2.202E+1
-4.538E-2	1.229E+1	2.218E+1
-4.376E-2	1.240E+1	2.202E+1
-4.051E-2	1.220E+1	2.210E+1
-4.538E-2	1.235E+1	2.204E+1
-4.862E-2	1.244E+1	2.212E+1
-4.051E-2	1.237E+1	2.219E+1
-4.051E-2	1.221E+1	2.200E+1
-4.538E-2	1.237E+1	2.208E+1
-4.700E-2	1.244E+1	2.198E+1
-4.376E-2	1.221E+1	2.185E+1
-4.376E-2	1.230E+1	2.218E+1
-4.700E-2	1.235E+1	2.212E+1
-4.862E-2	1.235E+1	2.221E+1
-4.376E-2	1.228E+1	2.206E+1
-4.376E-2	1.241E+1	2.206E+1
-4.700E-2	1.225E+1	2.203E+1
-4.538E-2	1.221E+1	2.209E+1
-4.214E-2	1.236E+1	2.211E+1
-4.376E-2	1.250E+1	2.213E+1
-4.538E-2	1.245E+1	2.220E+1
-4.862E-2	1.241E+1	2.207E+1
-4.376E-2	1.238E+1	2.194E+1
-4.538E-2	1.231E+1	2.210E+1
-4.862E-2	1.240E+1	2.240E+1
-4.538E-2	1.227E+1	2.222E+1
-4.376E-2	1.231E+1	2.212E+1
-4.051E-2	1.229E+1	2.194E+1
-4.538E-2	1.233E+1	2.206E+1
-4.862E-2	1.218E+1	2.209E+1
-4.376E-2	1.243E+1	2.176E+1
-4.376E-2	1.234E+1	2.213E+1
-4.376E-2	1.237E+1	2.213E+1
-4.700E-2	1.223E+1	2.204E+1
-4.538E-2	1.234E+1	2.193E+1
-4.214E-2	1.230E+1	2.206E+1
-4.538E-2	1.238E+1	2.209E+1
-4.700E-2	1.240E+1	2.212E+1
-4.538E-2	1.239E+1	2.194E+1
-4.214E-2	1.229E+1	2.206E+1
-4.538E-2	1.241E+1	2.207E+1
-4.538E-2	1.234E+1	2.201E+1
-4.538E-2	1.211E+1	2.223E+1
-4.051E-2	1.230E+1	2.205E+1
-4.700E-2	1.228E+1	2.197E+1
-4.376E-2	1.249E+1	2.208E+1
-4.538E-2	1.241E+1	2.221E+1
-4.214E-2	1.239E+1	2.211E+1
-4.376E-2	1.239E+1	2.212E+1
-4.538E-2	1.245E+1	2.207E+1
-4.700E-2	1.236E+1	2.196E+1
-4.214E-2	1.237E+1	2.212E+1
-4.538E-2	1.236E+1	2.182E+1
-4.538E-2	1.223E+1	2.208E+1
-4.538E-2	1.229E+1	2.204E+1
-4.376E-2	1.233E+1	2.217E+1
-4.700E-2	1.248E+1	2.237E+1
-4.862E-2	1.238E+1	2.212E+1
-4.376E-2	1.240E+1	2.203E+1
-4.376E-2	1.237E+1	2.213E+1
-4.538E-2	1.247E+1	2.206E+1
-4.862E-2	1.220E+1	2.210E+1
-4.051E-2	1.240E+1	2.218E+1
-4.051E-2	1.240E+1	2.199E+1
-4.700E-2	1.230E+1	2.200E+1
-4.700E-2	1.234E+1	2.231E+1
-4.376E-2	1.229E+1	2.208E+1
-4.376E-2	1.227E+1	2.193E+1
-4.376E-2	1.230E+1	2.203E+1
-4.862E-2	1.239E+1	2.199E+1
-4.376E-2	1.229E+1	2.208E+1
-4.214E-2	1.232E+1	2.220E+1
-4.862E-2	1.231E+1	2.201E+1
-4.700E-2	1.230E+1	2.203E+1
-4.538E-2	1.231E+1	2.180E+1
-4.376E-2	1.218E+1	2.197E+1
-4.538E-2	1.227E+1	2.186E+1
-4.700E-2	1.227E+1	2.202E+1
-4.376E-2	1.227E+1	2.197E+1
-4.376E-2	1.232E+1	2.201E+1
-4.538E-2	1.242E+1	2.221E+1
-4.214E-2	1.236E+1	2.222E+1
-4.376E-2	1.234E+1	2.220E+1
-4.214E-2	1.220E+1	2.217E+1
-4.538E-2	1.222E+1	2.206E+1
-4.538E-2	1.239E+1	2.211E+1
-4.538E-2	1.242E+1	2.206E+1
-4.214E-2	1.229E+1	2.207E+1
-4.214E-2	1.236E+1	2.203E+1
-4.700E-2	1.251E+1	2.204E+1
-4.376E-2	1.221E+1	2.204E+1
-4.051E-2	1.239E+1	2.204E+1
-4.376E-2	1.233E+1	2.212E+1
-4.538E-2	1.234E+1	2.199E+1
-4.376E-2	1.227E+1	2.217E+1
-4.051E-2	1.235E+1	2.212E+1
-4.376E-2	1.233E+1	2.203E+1
-4.538E-2	1.237E+1	2.208E+1
-4.538E-2	1.231E+1	2.207E+1
-4.376E-2	1.239E+1	2.195E+1
-4.538E-2	1.224E+1	2.222E+1
-5.025E-2	1.248E+1	2.223E+1
-4.376E-2	1.233E+1	2.212E+1
-4.214E-2	1.238E+1	2.203E+1
-4.538E-2	1.224E+1	2.214E+1
-4.700E-2	1.237E+1	2.201E+1
-4.376E-2	1.237E+1	2.216E+1
-4.214E-2	1.236E+1	2.207E+1
-4.214E-2	1.233E+1	2.202E+1
-4.862E-2	1.234E+1	2.196E+1
-3.727E-2	1.233E+1	2.215E+1
-4.376E-2	1.234E+1	2.221E+1
-4.376E-2	1.238E+1	2.226E+1
-4.700E-2	1.228E+1	2.214E+1
-4.376E-2	1.232E+1	2.208E+1
-4.214E-2	1.234E+1	2.199E+1
-4.700E-2	1.230E+1	2.194E+1
-4.862E-2	1.234E+1	2.203E+1
-4.376E-2	1.246E+1	2.202E+1
-4.214E-2	1.229E+1	2.193E+1
-4.700E-2	1.231E+1	2.208E+1
-4.700E-2	1.237E+1	2.221E+1
-4.538E-2	1.240E+1	2.213E+1
-4.376E-2	1.248E+1	2.185E+1
-4.376E-2	1.246E+1	2.208E+1
-5.187E-2	1.242E+1	2.201E+1
-4.538E-2	1.222E+1	2.190E+1
-4.214E-2	1.239E+1	2.199E+1
-4.376E-2	1.237E+1	2.209E+1
-4.700E-2	1.229E+1	2.202E+1
-4.376E-2	1.238E+1	2.213E+1
-4.214E-2	1.233E+1	2.202E+1
-4.214E-2	1.228E+1	2.202E+1
-4.538E-2	1.237E+1	2.201E+1
-4.538E-2	1.226E+1	2.202E+1
-4.214E-2	1.238E+1	2.212E+1
-4.376E-2	1.219E+1	2.216E+1
-4.538E-2	1.233E+1	2.198E+1
-4.051E-2	1.237E+1	2.201E+1
-4.376E-2	1.237E+1	2.207E+1
-4.700E-2	1.248E+1	2.229E+1
-4.376E-2	1.228E+1	2.211E+1
-4.538E-2	1.221E+1	2.207E+1
-4.051E-2	1.228E+1	2.220E+1
-4.538E-2	1.249E+1	2.193E+1
-4.538E-2	1.234E+1	2.203E+1
-4.376E-2	1.248E+1	2.199E+1
-4.376E-2	1.229E+1	2.217E+1
-4.538E-2	1.234E+1	2.200E+1
-4.700E-2	1.237E+1	2.215E+1
-4.376E-2	1.233E+1	2.219E+1
-4.376E-2	1.237E+1	2.217E+1
-4.538E-2	1.229E+1	2.214E+1
-4.538E-2	1.230E+1	2.220E+1
-4.051E-2	1.224E+1	2.201E+1
-4.051E-2	1.231E+1	2.194E+1
-4.376E-2	1.226E+1	2.222E+1
-4.862E-2	1.246E+1	2.207E+1
-4.051E-2	1.235E+1	2.211E+1
-4.051E-2	1.240E+1	2.221E+1
-4.538E-2	1.257E+1	2.205E+1
-4.700E-2	1.223E+1	2.201E+1
-4.051E-2	1.230E+1	2.204E+1
-4.376E-2	1.240E+1	2.212E+1
-4.538E-2	1.233E+1	2.211E+1
-4.376E-2	1.238E+1	2.217E+1
-4.214E-2	1.238E+1	2.197E+1
-4.051E-2	1.223E+1	2.205E+1
-4.376E-2	1.245E+1	2.203E+1
-4.538E-2	1.237E+1	2.231E+1
-4.376E-2	1.240E+1	2.230E+1
-4.051E-2	1.230E+1	2.217E+1
-4.538E-2	1.237E+1	2.208E+1
-4.538E-2	1.242E+1	2.192E+1
-4.376E-2	1.242E+1	2.189E+1
-4.538E-2	1.230E+1	2.203E+1
-4.376E-2	1.235E+1	2.233E+1
-4.700E-2	1.245E+1	2.206E+1
-4.538E-2	1.238E+1	2.221E+1
-4.376E-2	1.222E+1	2.205E+1
-4.538E-2	1.237E+1	2.214E+1
-4.700E-2	1.236E+1	2.207E+1
-4.376E-2	1.236E+1	2.185E+1
-4.376E-2	1.246E+1	2.204E+1
-4.376E-2	1.247E+1	2.196E+1
-4.376E-2	1.232E+1	2.204E+1
-4.214E-2	1.236E+1	2.195E+1
-4.051E-2	1.243E+1	2.222E+1
-4.538E-2	1.229E+1	2.193E+1
-4.538E-2	1.227E+1	2.200E+1
-4.214E-2	1.216E+1	2.204E+1
-4.214E-2	1.237E+1	2.196E+1
-4.538E-2	1.235E+1	2.201E+1
-4.700E-2	1.243E+1	2.216E+1
-4.376E-2	1.234E+1	2.207E+1
-4.214E-2	1.234E+1	2.196E+1
-4.214E-2	1.237E+1	2.195E+1
-4.538E-2	1.243E+1	2.221E+1
-4.376E-2	1.233E+1	2.201E+1
-4.376E-2	1.232E+1	2.193E+1
-4.214E-2	1.253E+1	2.207E+1
-4.700E-2	1.245E+1	2.192E+1
-4.051E-2	1.236E+1	2.210E+1
-4.214E-2	1.235E+1	2.199E+1
-4.538E-2	1.238E+1	2.210E+1
-4.538E-2	1.227E+1	2.196E+1
-4.214E-2	1.226E+1	2.197E+1
-4.051E-2	1.238E+1	2.205E+1
-4.538E-2	1.233E+1	2.195E+1
-4.862E-2	1.245E+1	2.199E+1
-4.700E-2	1.229E+1	2.224E+1
-4.214E-2	1.232E+1	2.221E+1
-4.538E-2	1.235E+1	2.217E+1
-4.700E-2	1.246E+1	2.196E+1
-4.538E-2	1.245E+1	2.192E+1
-4.214E-2	1.243E+1	2.201E+1
-4.700E-2	1.228E+1	2.203E+1
-4.862E-2	1.231E+1	2.214E+1
-4.376E-2	1.250E+1	2.209E+1
-4.214E-2	1.242E+1	2.217E+1
-4.538E-2	1.235E+1	2.207E+1
-4.700E-2	1.234E+1	2.224E+1
-4.376E-2	1.228E+1	2.199E+1
-4.538E-2	1.247E+1	2.210E+1
-4.538E-2	1.237E+1	2.203E+1
-4.700E-2	1.231E+1	2.183E+1
-4.214E-2	1.238E+1	2.189E+1
-4.214E-2	1.232E+1	2.199E+1
-4.700E-2	1.240E+1	2.216E+1
-4.700E-2	1.236E+1	2.208E+1
-4.214E-2	1.238E+1	2.206E+1
-4.214E-2	1.223E+1	2.216E+1
-4.538E-2	1.238E+1	2.193E+1
-4.538E-2	1.240E+1	2.212E+1
-4.214E-2	1.234E+1	2.210E+1
-4.051E-2	1.237E+1	2.204E+1
-4.214E-2	1.239E+1	2.214E+1
-4.538E-2	1.232E+1	2.201E+1
-4.214E-2	1.242E+1	2.201E+1
-4.538E-2	1.226E+1	2.203E+1
-4.376E-2	1.236E+1	2.207E+1
-4.538E-2	1.226E+1	2.223E+1
-4.538E-2	1.239E+1	2.226E+1
-4.376E-2	1.227E+1	2.201E+1
-4.376E-2	1.237E+1	2.209E+1
-4.700E-2	1.228E+1	2.206E+1
-4.051E-2	1.240E+1	2.213E+1
-4.051E-2	1.239E+1	2.194E+1
-4.376E-2	1.238E+1	2.200E+1
-4.538E-2	1.222E+1	2.187E+1
-4.214E-2	1.232E+1	2.200E+1
-3.727E-2	1.234E+1	2.199E+1
-4.214E-2	1.233E+1	2.197E+1
-4.538E-2	1.239E+1	2.199E+1
-4.214E-2	1.230E+1	2.185E+1
-4.051E-2	1.220E+1	2.208E+1
-4.376E-2	1.238E+1	2.210E+1
-4.376E-2	1.225E+1	2.202E+1
-4.376E-2	1.237E+1	2.211E+1
-4.214E-2	1.231E+1	2.213E+1
-4.214E-2	1.233E+1	2.213E+1
-4.214E-2	1.231E+1	2.209E+1
-4.051E-2	1.232E+1	2.209E+1
-4.051E-2	1.225E+1	2.211E+1
-4.214E-2	1.251E+1	2.204E+1
-4.538E-2	1.233E+1	2.211E+1
-4.214E-2	1.231E+1	2.226E+1
-4.051E-2	1.249E+1	2.203E+1
-4.538E-2	1.224E+1	2.218E+1
-4.538E-2	1.223E+1	2.227E+1
-4.051E-2	1.234E+1	2.201E+1
-4.051E-2	1.236E+1	2.214E+1
-4.376E-2	1.229E+1	2.220E+1
-4.376E-2	1.239E+1	2.204E+1
-4.214E-2	1.224E+1	2.208E+1
-4.051E-2	1.244E+1	2.206E+1
-4.376E-2	1.225E+1	2.217E+1
-4.376E-2	1.249E+1	2.220E+1
-4.214E-2	1.233E+1	2.213E+1
-4.376E-2	1.231E+1	2.208E+1
-4.700E-2	1.236E+1	2.194E+1
-4.538E-2	1.236E+1	2.205E+1
-4.214E-2	1.225E+1	2.212E+1
-4.214E-2	1.240E+1	2.199E+1
-4.376E-2	1.244E+1	2.197E+1
-4.538E-2	1.234E+1	2.208E+1
-4.214E-2	1.240E+1	2.227E+1
-4.051E-2	1.231E+1	2.200E+1
-4.214E-2	1.241E+1	2.214E+1
-4.538E-2	1.236E+1	2.218E+1
-4.051E-2	1.233E+1	2.220E+1
-4.051E-2	1.231E+1	2.225E+1
-4.862E-2	1.236E+1	2.223E+1
-4.862E-2	1.240E+1	2.227E+1
-4.214E-2	1.240E+1	2.208E+1
-4.051E-2	1.236E+1	2.217E+1
-4.538E-2	1.231E+1	2.205E+1
-4.376E-2	1.229E+1	2.219E+1
-4.538E-2	1.246E+1	2.209E+1
-3.889E-2	1.234E+1	2.227E+1
-4.376E-2	1.227E+1	2.208E+1
-4.538E-2	1.230E+1	2.205E+1
-4.376E-2	1.228E+1	2.197E+1
-4.214E-2	1.243E+1	2.206E+1
-4.538E-2	1.230E+1	2.213E+1
-4.862E-2	1.216E+1	2.209E+1
-4.214E-2	1.252E+1	2.205E+1
-4.051E-2	1.223E+1	2.212E+1
-4.376E-2	1.230E+1	2.213E+1
-4.700E-2	1.234E+1	2.216E+1
-4.214E-2	1.232E+1	2.214E+1
-4.214E-2	1.234E+1	2.199E+1
-4.700E-2	1.231E+1	2.222E+1
-4.862E-2	1.243E+1	2.193E+1
-4.538E-2	1.240E+1	2.192E+1
-4.376E-2	1.234E+1	2.208E+1
-4.376E-2	1.241E+1	2.213E+1
-4.376E-2	1.220E+1	2.203E+1
-4.376E-2	1.243E+1	2.201E+1
-3.889E-2	1.232E+1	2.213E+1
-4.376E-2	1.233E+1	2.209E+1
-4.700E-2	1.227E+1	2.203E+1
-4.214E-2	1.244E+1	2.218E+1
-4.214E-2	1.228E+1	2.180E+1
-4.538E-2	1.236E+1	2.199E+1
-4.376E-2	1.229E+1	2.231E+1
-4.051E-2	1.239E+1	2.207E+1
-4.214E-2	1.233E+1	2.217E+1
-4.376E-2	1.243E+1	2.195E+1
-4.538E-2	1.236E+1	2.209E+1
-4.538E-2	1.230E+1	2.195E+1
-4.051E-2	1.234E+1	2.210E+1
-4.376E-2	1.229E+1	2.208E+1
-4.700E-2	1.233E+1	2.203E+1
-4.051E-2	1.233E+1	2.202E+1
-4.214E-2	1.243E+1	2.199E+1
-4.376E-2	1.223E+1	2.204E+1
-5.025E-2	1.244E+1	2.206E+1
-4.376E-2	1.225E+1	2.188E+1
-4.214E-2	1.242E+1	2.193E+1
-4.376E-2	1.230E+1	2.214E+1
-4.538E-2	1.235E+1	2.208E+1
-4.376E-2	1.244E+1	2.213E+1
-4.214E-2	1.218E+1	2.218E+1
-4.376E-2	1.229E+1	2.214E+1
-4.538E-2	1.237E+1	2.209E+1
-4.214E-2	1.225E+1	2.209E+1
-4.538E-2	1.242E+1	2.210E+1
-4.700E-2	1.239E+1	2.203E+1
-4.376E-2	1.233E+1	2.215E+1
-3.889E-2	1.233E+1	2.201E+1
-3.889E-2	1.239E+1	2.209E+1
-4.376E-2	1.231E+1	2.198E+1
-4.538E-2	1.251E+1	2.198E+1
-4.376E-2	1.245E+1	2.211E+1
-4.051E-2	1.245E+1	2.207E+1
-4.214E-2	1.234E+1	2.195E+1
-4.538E-2	1.236E+1	2.202E+1
-4.376E-2	1.241E+1	2.197E+1
-4.376E-2	1.230E+1	2.207E+1
-4.538E-2	1.238E+1	2.220E+1
-4.700E-2	1.234E+1	2.214E+1
-4.214E-2	1.239E+1	2.212E+1
-4.214E-2	1.236E+1	2.210E+1
-4.538E-2	1.239E+1	2.204E+1
-4.700E-2	1.246E+1	2.222E+1
-4.214E-2	1.245E+1	2.191E+1
-4.214E-2	1.241E+1	2.199E+1
-4.376E-2	1.231E+1	2.210E+1
-4.862E-2	1.227E+1	2.213E+1
-4.051E-2	1.234E+1	2.222E+1
-4.538E-2	1.242E+1	2.207E+1
-4.051E-2	1.245E+1	2.220E+1
-4.538E-2	1.245E+1	2.203E+1
-4.214E-2	1.240E+1	2.217E+1
-3.889E-2	1.243E+1	2.214E+1
-4.214E-2	1.237E+1	2.212E+1
-4.376E-2	1.238E+1	2.198E+1
-4.376E-2	1.246E+1	2.215E+1
-4.376E-2	1.237E+1	2.200E+1
-4.538E-2	1.226E+1	2.222E+1
-4.700E-2	1.236E+1	2.197E+1
-4.214E-2	1.233E+1	2.216E+1
-4.376E-2	1.219E+1	2.208E+1
-4.376E-2	1.234E+1	2.212E+1
-4.538E-2	1.223E+1	2.215E+1
-4.538E-2	1.238E+1	2.213E+1
-4.051E-2	1.233E+1	2.205E+1
-4.376E-2	1.237E+1	2.210E+1
-4.538E-2	1.227E+1	2.219E+1
-4.214E-2	1.232E+1	2.215E+1
-3.889E-2	1.231E+1	2.213E+1
-4.214E-2	1.240E+1	2.202E+1
-4.700E-2	1.232E+1	2.217E+1
-4.214E-2	1.243E+1	2.226E+1
-3.889E-2	1.237E+1	2.216E+1
-4.051E-2	1.226E+1	2.212E+1
-4.538E-2	1.233E+1	2.218E+1
-4.214E-2	1.230E+1	2.218E+1
-4.051E-2	1.232E+1	2.229E+1
-4.538E-2	1.242E+1	2.231E+1
-4.700E-2	1.216E+1	2.221E+1
-4.214E-2	1.239E+1	2.218E+1
-4.051E-2	1.240E+1	2.202E+1
-4.538E-2	1.238E+1	2.224E+1
-4.376E-2	1.241E+1	2.199E+1
-4.051E-2	1.237E+1	2.199E+1
-4.214E-2	1.243E+1	2.202E+1
-4.538E-2	1.241E+1	2.208E+1
-4.376E-2	1.228E+1	2.207E+1
-4.376E-2	1.256E+1	2.209E+1
-4.376E-2	1.243E+1	2.216E+1
-4.214E-2	1.240E+1	2.200E+1
-4.376E-2	1.225E+1	2.200E+1
-3.889E-2	1.242E+1	2.219E+1
-4.051E-2	1.244E+1	2.221E+1
-4.376E-2	1.241E+1	2.203E+1
-4.376E-2	1.244E+1	2.194E+1
-3.889E-2	1.232E+1	2.219E+1
-4.051E-2	1.237E+1	2.205E+1
-4.376E-2	1.239E+1	2.216E+1
-4.214E-2	1.238E+1	2.198E+1
-4.051E-2	1.242E+1	2.210E+1
-4.214E-2	1.224E+1	2.213E+1
-4.214E-2	1.235E+1	2.221E+1
-4.376E-2	1.229E+1	2.196E+1
-4.051E-2	1.235E+1	2.215E+1
-4.051E-2	1.227E+1	2.201E+1
-4.376E-2	1.227E+1	2.191E+1
-4.376E-2	1.244E+1	2.200E+1
-3.889E-2	1.233E+1	2.208E+1
-4.051E-2	1.244E+1	2.206E+1
-4.214E-2	1.235E+1	2.212E+1
-4.700E-2	1.227E+1	2.223E+1
-4.214E-2	1.229E+1	2.223E+1
-4.051E-2	1.232E+1	2.211E+1
-4.214E-2	1.237E+1	2.204E+1
-4.700E-2	1.228E+1	2.207E+1
-4.051E-2	1.253E+1	2.204E+1
-4.051E-2	1.247E+1	2.203E+1
-4.538E-2	1.239E+1	2.209E+1
-4.538E-2	1.235E+1	2.205E+1
-4.214E-2	1.223E+1	2.206E+1
-4.214E-2	1.232E+1	2.199E+1
-4.376E-2	1.226E+1	2.198E+1
-4.376E-2	1.229E+1	2.212E+1
-4.051E-2	1.237E+1	2.202E+1
-3.889E-2	1.232E+1	2.214E+1
-4.538E-2	1.220E+1	2.209E+1
-4.376E-2	1.252E+1	2.213E+1
-4.051E-2	1.249E+1	2.227E+1
-4.214E-2	1.232E+1	2.201E+1
-4.538E-2	1.234E+1	2.211E+1
-4.538E-2	1.234E+1	2.216E+1
-3.889E-2	1.225E+1	2.205E+1
-4.051E-2	1.242E+1	2.220E+1
-4.376E-2	1.240E+1	2.211E+1
-4.862E-2	1.249E+1	2.218E+1
-4.051E-2	1.243E+1	2.221E+1
-3.727E-2	1.236E+1	2.207E+1
-4.051E-2	1.223E+1	2.202E+1
-4.700E-2	1.234E+1	2.209E+1
-4.376E-2	1.232E+1	2.198E+1
-4.214E-2	1.234E+1	2.203E+1
-4.538E-2	1.233E+1	2.197E+1
-4.700E-2	1.229E+1	2.211E+1
-4.214E-2	1.231E+1	2.195E+1
-4.051E-2	1.230E+1	2.219E+1
-4.376E-2	1.236E+1	2.214E+1
-4.376E-2	1.249E+1	2.219E+1
-4.214E-2	1.231E+1	2.220E+1
-4.051E-2	1.244E+1	2.196E+1
-4.214E-2	1.244E+1	2.209E+1
-4.700E-2	1.243E+1	2.203E+1
-4.376E-2	1.234E+1	2.213E+1
-4.214E-2	1.243E+1	2.213E+1
-4.700E-2	1.250E+1	2.204E+1
-4.538E-2	1.250E+1	2.231E+1
-4.376E-2	1.228E+1	2.186E+1
-3.889E-2	1.247E+1	2.209E+1
-4.538E-2	1.244E+1	2.208E+1
-4.538E-2	1.242E+1	2.205E+1
-4.214E-2	1.236E+1	2.209E+1
-4.376E-2	1.221E+1	2.223E+1
-4.214E-2	1.242E+1	2.230E+1
-4.538E-2	1.232E+1	2.206E+1
-3.889E-2	1.230E+1	2.223E+1
-4.214E-2	1.236E+1	2.227E+1
-4.376E-2	1.227E+1	2.204E+1
-4.214E-2	1.243E+1	2.209E+1
-4.376E-2	1.239E+1	2.197E+1
-4.051E-2	1.240E+1	2.208E+1
-4.376E-2	1.221E+1	2.211E+1
-4.376E-2	1.230E+1	2.220E+1
-4.214E-2	1.231E+1	2.208E+1
-4.214E-2	1.235E+1	2.219E+1
-4.214E-2	1.233E+1	2.220E+1
-4.700E-2	1.248E+1	2.207E+1
-4.051E-2	1.239E+1	2.215E+1
-3.889E-2	1.237E+1	2.205E+1
-4.700E-2	1.234E+1	2.219E+1
-4.700E-2	1.236E+1	2.218E+1
-4.214E-2	1.245E+1	2.185E+1
-4.214E-2	1.229E+1	2.212E+1
-4.376E-2	1.236E+1	2.220E+1
-4.538E-2	1.226E+1	2.215E+1
-4.376E-2	1.234E+1	2.225E+1
-4.214E-2	1.239E+1	2.190E+1
-4.051E-2	1.234E+1	2.213E+1
-4.538E-2	1.248E+1	2.208E+1
-4.214E-2	1.238E+1	2.202E+1
-4.051E-2	1.223E+1	2.209E+1
-4.214E-2	1.235E+1	2.203E+1
-4.376E-2	1.234E+1	2.211E+1
-4.214E-2	1.228E+1	2.206E+1
-3.727E-2	1.252E+1	2.209E+1
-4.538E-2	1.228E+1	2.233E+1
-4.376E-2	1.233E+1	2.210E+1
-4.051E-2	1.248E+1	2.213E+1
-3.889E-2	1.230E+1	2.208E+1
-4.376E-2	1.221E+1	2.199E+1
-4.214E-2	1.242E+1	2.204E+1
-4.376E-2	1.240E+1	2.227E+1
-4.214E-2	1.240E+1	2.228E+1
-4.214E-2	1.239E+1	2.227E+1
-4.700E-2	1.247E+1	2.197E+1
-4.214E-2	1.239E+1	2.200E+1
-4.214E-2	1.228E+1	2.218E+1
-4.051E-2	1.234E+1	2.217E+1
-4.051E-2	1.233E+1	2.223E+1
-4.051E-2	1.248E+1	2.205E+1
-4.214E-2	1.239E+1	2.198E+1
-4.376E-2	1.245E+1	2.214E+1
-4.538E-2	1.235E+1	2.209E+1
-4.051E-2	1.223E+1	2.209E+1
-4.214E-2	1.234E+1	2.211E+1
-4.214E-2	1.239E+1	2.216E+1
-4.376E-2	1.241E+1	2.209E+1
-4.051E-2	1.227E+1	2.186E+1
-3.889E-2	1.234E+1	2.219E+1
-4.538E-2	1.230E+1	2.205E+1
-4.538E-2	1.230E+1	2.218E+1
-4.051E-2	1.227E+1	2.223E+1
-4.051E-2	1.236E+1	2.199E+1
-4.376E-2	1.229E+1	2.204E+1
-4.214E-2	1.244E+1	2.212E+1
-4.051E-2	1.233E+1	2.212E+1
-4.051E-2	1.240E+1	2.216E+1
-4.214E-2	1.239E+1	2.209E+1
-4.538E-2	1.242E+1	2.215E+1
-4.051E-2	1.241E+1	2.212E+1
-3.889E-2	1.236E+1	2.197E+1
-4.376E-2	1.243E+1	2.213E+1
-4.538E-2	1.219E+1	2.207E+1
-4.051E-2	1.231E+1	2.220E+1
-3.889E-2	1.234E+1	2.216E+1
-4.376E-2	1.240E+1	2.224E+1
-4.538E-2	1.222E+1	2.193E+1
-4.214E-2	1.239E+1	2.211E+1
-4.051E-2	1.221E+1	2.210E+1
-4.376E-2	1.231E+1	2.229E+1
-4.214E-2	1.233E+1	2.211E+1
-4.376E-2	1.243E+1	2.208E+1
-4.051E-2	1.229E+1	2.216E+1
-4.051E-2	1.240E+1	2.213E+1
-4.862E-2	1.239E+1	2.214E+1
-4.214E-2	1.233E+1	2.209E+1
-4.051E-2	1.244E+1	2.194E+1
-4.376E-2	1.240E+1	2.214E+1
-4.376E-2	1.240E+1	2.206E+1
-4.051E-2	1.229E+1	2.222E+1
-4.051E-2	1.232E+1	2.205E+1
-4.376E-2	1.232E+1	2.206E+1
-4.214E-2	1.235E+1	2.180E+1
-4.051E-2	1.243E+1	2.224E+1
-4.214E-2	1.225E+1	2.227E+1
-4.376E-2	1.240E+1	2.207E+1
-4.700E-2	1.242E+1	2.207E+1
-4.051E-2	1.237E+1	2.208E+1
-3.889E-2	1.224E+1	2.208E+1
-4.376E-2	1.233E+1	2.222E+1
-4.376E-2	1.244E+1	2.211E+1
-4.214E-2	1.239E+1	2.206E+1
-3.727E-2	1.241E+1	2.201E+1
-4.214E-2	1.245E+1	2.198E+1
-4.538E-2	1.236E+1	2.199E+1
-4.214E-2	1.233E+1	2.200E+1
-3.889E-2	1.245E+1	2.216E+1
-4.538E-2	1.232E+1	2.217E+1
-4.538E-2	1.229E+1	2.212E+1
-4.051E-2	1.228E+1	2.210E+1
-4.051E-2	1.243E+1	2.225E+1
-4.376E-2	1.246E+1	2.213E+1
-4.376E-2	1.245E+1	2.219E+1
-4.051E-2	1.240E+1	2.214E+1
-4.051E-2	1.237E+1	2.212E+1
-4.214E-2	1.253E+1	2.217E+1
-4.538E-2	1.234E+1	2.204E+1
-3.889E-2	1.216E+1	2.213E+1
-4.376E-2	1.237E+1	2.217E+1
-4.214E-2	1.219E+1	2.210E+1
-4.214E-2	1.242E+1	2.200E+1
-4.214E-2	1.227E+1	2.220E+1
-4.051E-2	1.237E+1	2.224E+1
-4.538E-2	1.248E+1	2.219E+1
-4.538E-2	1.234E+1	2.189E+1
-4.214E-2	1.241E+1	2.214E+1
-3.889E-2	1.251E+1	2.200E+1
-4.051E-2	1.239E+1	2.203E+1
-4.376E-2	1.250E+1	2.210E+1
-4.214E-2	1.245E+1	2.220E+1
-3.889E-2	1.241E+1	2.210E+1
-4.214E-2	1.232E+1	2.236E+1
-4.376E-2	1.216E+1	2.213E+1
-4.214E-2	1.233E+1	2.214E+1
-4.376E-2	1.234E+1	2.213E+1
-4.214E-2	1.238E+1	2.218E+1
-4.376E-2	1.229E+1	2.219E+1
-3.889E-2	1.239E+1	2.181E+1
-4.051E-2	1.231E+1	2.198E+1
-4.214E-2	1.247E+1	2.207E+1
-4.538E-2	1.236E+1	2.209E+1
-3.889E-2	1.243E+1	2.204E+1
-4.051E-2	1.224E+1	2.218E+1
-4.214E-2	1.238E+1	2.207E+1
-4.700E-2	1.253E+1	2.203E+1
-4.051E-2	1.237E+1	2.206E+1
-3.727E-2	1.223E+1	2.202E+1
-4.376E-2	1.231E+1	2.202E+1
-4.376E-2	1.254E+1	2.212E+1
-4.214E-2	1.233E+1	2.203E+1
-4.051E-2	1.229E+1	2.196E+1
-4.214E-2	1.247E+1	2.208E+1
-4.538E-2	1.238E+1	2.208E+1
-4.051E-2	1.234E+1	2.205E+1
-4.214E-2	1.238E+1	2.214E+1
-4.538E-2	1.231E+1	2.196E+1
-4.376E-2	1.233E+1	2.205E+1
-4.214E-2	1.222E+1	2.206E+1
-3.889E-2	1.243E+1	2.193E+1
-4.376E-2	1.239E+1	2.218E+1
-4.538E-2	1.231E+1	2.229E+1
-4.214E-2	1.236E+1	2.207E+1
-4.376E-2	1.240E+1	2.222E+1
-4.376E-2	1.240E+1	2.218E+1
-4.376E-2	1.239E+1	2.200E+1
-4.214E-2	1.233E+1	2.228E+1
-4.051E-2	1.233E+1	2.204E+1
-4.214E-2	1.229E+1	2.205E+1
-4.376E-2	1.225E+1	2.201E+1
-4.051E-2	1.239E+1	2.212E+1
-4.214E-2	1.231E+1	2.219E+1
-4.376E-2	1.235E+1	2.198E+1
-4.376E-2	1.240E+1	2.204E+1
-4.051E-2	1.233E+1	2.214E+1
-4.051E-2	1.253E+1	2.206E+1
-4.376E-2	1.248E+1	2.209E+1
-4.051E-2	1.226E+1	2.221E+1
-4.214E-2	1.243E+1	2.216E+1
-4.051E-2	1.235E+1	2.226E+1
-4.051E-2	1.231E+1	2.219E+1
-4.538E-2	1.257E+1	2.231E+1
-4.051E-2	1.248E+1	2.211E+1
-4.051E-2	1.230E+1	2.231E+1
-4.538E-2	1.234E+1	2.216E+1
-4.538E-2	1.229E+1	2.209E+1
-4.051E-2	1.235E+1	2.229E+1
-4.051E-2	1.240E+1	2.216E+1
-4.376E-2	1.240E+1	2.209E+1
-4.538E-2	1.240E+1	2.225E+1
-4.051E-2	1.247E+1	2.210E+1
-3.889E-2	1.232E+1	2.217E+1
-4.538E-2	1.248E+1	2.209E+1
-4.538E-2	1.249E+1	2.208E+1
-4.214E-2	1.232E+1	2.220E+1
-4.051E-2	1.251E+1	2.206E+1
-4.214E-2	1.224E+1	2.217E+1
-4.214E-2	1.236E+1	2.217E+1
-4.214E-2	1.229E+1	2.222E+1
-4.376E-2	1.226E+1	2.201E+1
-4.214E-2	1.223E+1	2.202E+1
-4.051E-2	1.235E+1	2.207E+1
-4.051E-2	1.235E+1	2.208E+1
-4.214E-2	1.241E+1	2.188E+1
-4.214E-2	1.251E+1	2.215E+1
-4.538E-2	1.247E+1	2.223E+1
-3.889E-2	1.231E+1	2.209E+1
-4.214E-2	1.224E+1	2.211E+1
-4.214E-2	1.234E+1	2.220E+1
-4.376E-2	1.228E+1	2.222E+1
-4.051E-2	1.230E+1	2.225E+1
-4.051E-2	1.226E+1	2.207E+1
-4.538E-2	1.237E+1	2.208E+1
-4.538E-2	1.233E+1	2.243E+1
-4.376E-2	1.246E+1	2.227E+1
-4.214E-2	1.226E+1	2.200E+1
-4.214E-2	1.233E+1	2.215E+1
-4.538E-2	1.241E+1	2.210E+1
-3.889E-2	1.229E+1	2.211E+1
-4.051E-2	1.237E+1	2.188E+1
-4.376E-2	1.234E+1	2.203E+1
-4.051E-2	1.229E+1	2.204E+1
-4.051E-2	1.251E+1	2.223E+1
-4.214E-2	1.235E+1	2.206E+1
-4.051E-2	1.239E+1	2.200E+1
-4.376E-2	1.224E+1	2.207E+1
-4.051E-2	1.250E+1	2.202E+1
-3.889E-2	1.242E+1	2.225E+1
-4.051E-2	1.237E+1	2.208E+1
-4.538E-2	1.245E+1	2.223E+1
-4.051E-2	1.228E+1	2.192E+1
-3.889E-2	1.250E+1	2.189E+1
-4.214E-2	1.237E+1	2.208E+1
-4.051E-2	1.231E+1	2.206E+1
-4.051E-2	1.238E+1	2.223E+1
-4.214E-2	1.241E+1	2.223E+1
-4.376E-2	1.235E+1	2.211E+1
-4.214E-2	1.233E+1	2.212E+1
-3.889E-2	1.235E+1	2.220E+1
-3.889E-2	1.222E+1	2.220E+1
-4.214E-2	1.238E+1	2.205E+1
-4.538E-2	1.246E+1	2.183E+1
-4.214E-2	1.233E+1	2.230E+1
-3.889E-2	1.226E+1	2.210E+1
-4.214E-2	1.244E+1	2.229E+1
-4.376E-2	1.228E+1	2.225E+1
-4.051E-2	1.247E+1	2.213E+1
-3.889E-2	1.237E+1	2.203E+1
-4.214E-2	1.238E+1	2.219E+1
-4.376E-2	1.243E+1	2.189E+1
-4.051E-2	1.246E+1	2.224E+1
-3.889E-2	1.235E+1	2.222E+1
-4.376E-2	1.231E+1	2.207E+1
-4.214E-2	1.248E+1	2.199E+1
-3.889E-2	1.240E+1	2.216E+1
-4.214E-2	1.232E+1	2.203E+1
-4.538E-2	1.232E+1	2.229E+1
-4.376E-2	1.238E+1	2.203E+1
-4.051E-2	1.253E+1	2.204E+1
-3.727E-2	1.238E+1	2.220E+1
-4.051E-2	1.229E+1	2.219E+1
-4.214E-2	1.233E+1	2.214E+1
-4.051E-2	1.246E+1	2.199E+1
-3.727E-2	1.237E+1	2.214E+1
-4.376E-2	1.234E+1	2.202E+1
-4.376E-2	1.238E+1	2.195E+1
-4.051E-2	1.232E+1	2.211E+1
-3.889E-2	1.244E+1	2.198E+1
-4.376E-2	1.235E+1	2.206E+1
-4.538E-2	1.251E+1	2.212E+1
-4.376E-2	1.235E+1	2.221E+1
-3.889E-2	1.246E+1	2.203E+1
-4.376E-2	1.232E+1	2.200E+1
-4.051E-2	1.240E+1	2.214E+1
-3.889E-2	1.233E+1	2.222E+1
-4.051E-2	1.234E+1	2.211E+1
-4.214E-2	1.231E+1	2.212E+1
-4.376E-2	1.236E+1	2.222E+1
-3.889E-2	1.225E+1	2.214E+1
-4.051E-2	1.240E+1	2.212E+1
-4.538E-2	1.238E+1	2.217E+1
-4.700E-2	1.220E+1	2.217E+1
-4.051E-2	1.237E+1	2.206E+1
-3.889E-2	1.235E+1	2.223E+1
-4.538E-2	1.246E+1	2.223E+1
-4.376E-2	1.238E+1	2.198E+1
-3.889E-2	1.239E+1	2.213E+1
-4.214E-2	1.226E+1	2.217E+1
-4.214E-2	1.252E+1	2.213E+1
-4.538E-2	1.226E+1	2.210E+1
-3.889E-2	1.249E+1	2.202E+1
-3.889E-2	1.227E+1	2.215E+1
-4.376E-2	1.231E+1	2.213E+1
-4.051E-2	1.233E+1	2.218E+1
-3.889E-2	1.228E+1	2.216E+1
-4.051E-2	1.249E+1	2.204E+1
-4.051E-2	1.246E+1	2.197E+1
-4.376E-2	1.244E+1	2.213E+1
-4.051E-2	1.217E+1	2.200E+1
-3.889E-2	1.222E+1	2.212E+1
-4.376E-2	1.232E+1	2.222E+1
-4.538E-2	1.242E+1	2.199E+1
-4.376E-2	1.246E+1	2.230E+1
-4.051E-2	1.225E+1	2.201E+1
-4.376E-2	1.233E+1	2.214E+1
-4.214E-2	1.228E+1	2.196E+1
-4.214E-2	1.235E+1	2.188E+1
-3.565E-2	1.228E+1	2.206E+1
-4.214E-2	1.230E+1	2.198E+1
-4.376E-2	1.224E+1	2.210E+1
-3.889E-2	1.228E+1	2.211E+1
-3.889E-2	1.245E+1	2.211E+1
-4.051E-2	1.225E+1	2.220E+1
-4.376E-2	1.245E+1	2.215E+1
-3.889E-2	1.238E+1	2.191E+1
-3.889E-2	1.229E+1	2.228E+1
-4.051E-2	1.240E+1	2.215E+1
-4.214E-2	1.218E+1	2.223E+1
-4.214E-2	1.238E+1	2.210E+1
-4.051E-2	1.233E+1	2.214E+1
-4.051E-2	1.232E+1	2.187E+1
-4.376E-2	1.232E+1	2.208E+1
-4.214E-2	1.236E+1	2.216E+1
-3.727E-2	1.239E+1	2.211E+1
-4.214E-2	1.238E+1	2.216E+1
-4.538E-2	1.242E+1	2.211E+1
-4.214E-2	1.236E+1	2.203E+1
-3.889E-2	1.247E+1	2.218E+1
-4.538E-2	1.231E+1	2.229E+1
-4.214E-2	1.239E+1	2.209E+1
-4.051E-2	1.236E+1	2.219E+1
-4.051E-2	1.234E+1	2.210E+1
-4.376E-2	1.241E+1	2.211E+1
-4.376E-2	1.237E+1	2.198E+1
-4.051E-2	1.232E+1	2.199E+1
-4.051E-2	1.230E+1	2.210E+1
-4.376E-2	1.228E+1	2.196E+1
-4.700E-2	1.235E+1	2.206E+1
-4.051E-2	1.232E+1	2.200E+1
-3.889E-2	1.220E+1	2.216E+1
-4.376E-2	1.244E+1	2.203E+1
-4.376E-2	1.232E+1	2.198E+1
-3.889E-2	1.231E+1	2.200E+1
-4.214E-2	1.232E+1	2.204E+1
-4.700E-2	1.237E+1	2.216E+1
-4.376E-2	1.240E+1	2.217E+1
-3.889E-2	1.246E+1	2.228E+1
-4.051E-2	1.242E+1	2.232E+1
-4.376E-2	1.232E+1	2.209E+1
-4.214E-2	1.244E+1	2.205E+1
-4.051E-2	1.250E+1	2.220E+1
-4.051E-2	1.230E+1	2.216E+1
-4.376E-2	1.235E+1	2.216E+1
-4.376E-2	1.241E+1	2.211E+1
-3.889E-2	1.225E+1	2.211E+1
-4.051E-2	1.235E+1	2.218E+1
-4.376E-2	1.230E+1	2.198E+1
-4.214E-2	1.234E+1	2.217E+1
-3.889E-2	1.233E+1	2.219E+1
-4.051E-2	1.251E+1	2.190E+1
-4.214E-2	1.226E+1	2.202E+1
-4.214E-2	1.238E+1	2.216E+1
-3.727E-2	1.244E+1	2.218E+1
-4.214E-2	1.223E+1	2.227E+1
-4.214E-2	1.243E+1	2.208E+1
-4.376E-2	1.231E+1	2.201E+1
-4.051E-2	1.229E+1	2.223E+1
-3.727E-2	1.235E+1	2.212E+1
-4.051E-2	1.230E+1	2.188E+1
-4.376E-2	1.239E+1	2.212E+1
-4.051E-2	1.238E+1	2.211E+1
-3.565E-2	1.241E+1	2.213E+1
-4.051E-2	1.239E+1	2.217E+1
-4.376E-2	1.225E+1	2.207E+1
-4.051E-2	1.229E+1	2.233E+1
-4.051E-2	1.250E+1	2.219E+1
-4.214E-2	1.234E+1	2.204E+1
-4.214E-2	1.240E+1	2.197E+1
-3.727E-2	1.222E+1	2.224E+1
-3.889E-2	1.236E+1	2.212E+1
-4.214E-2	1.241E+1	2.220E+1
-4.376E-2	1.236E+1	2.200E+1
-4.214E-2	1.234E+1	2.217E+1
-4.051E-2	1.227E+1	2.222E+1
-4.051E-2	1.240E+1	2.222E+1
-4.376E-2	1.248E+1	2.212E+1
-3.889E-2	1.231E+1	2.199E+1
-4.051E-2	1.232E+1	2.202E+1
-4.214E-2	1.240E+1	2.219E+1
-4.051E-2	1.232E+1	2.205E+1
-4.051E-2	1.244E+1	2.217E+1
-3.727E-2	1.250E+1	2.199E+1
-4.538E-2	1.242E+1	2.219E+1
-4.538E-2	1.255E+1	2.209E+1
-4.051E-2	1.230E+1	2.214E+1
-4.214E-2	1.228E+1	2.205E+1
-4.376E-2	1.226E+1	2.199E+1
-4.538E-2	1.228E+1	2.212E+1
-4.214E-2	1.237E+1	2.210E+1
-4.051E-2	1.231E+1	2.203E+1
-4.376E-2	1.230E+1	2.218E+1
-4.051E-2	1.237E+1	2.203E+1
-4.051E-2	1.235E+1	2.218E+1
-4.051E-2	1.244E+1	2.218E+1
-4.214E-2	1.230E+1	2.197E+1
-4.214E-2	1.232E+1	2.215E+1
-3.889E-2	1.253E+1	2.212E+1
-4.051E-2	1.239E+1	2.222E+1
-4.376E-2	1.239E+1	2.217E+1
-4.214E-2	1.237E+1	2.208E+1
-4.051E-2	1.243E+1	2.214E+1
-3.889E-2	1.230E+1	2.223E+1
-4.376E-2	1.241E+1	2.214E+1
-4.700E-2	1.244E+1	2.207E+1
-3.889E-2	1.239E+1	2.204E+1
-4.051E-2	1.233E+1	2.221E+1
-4.214E-2	1.238E+1	2.199E+1
-4.214E-2	1.232E+1	2.220E+1
-4.051E-2	1.237E+1	2.213E+1
-3.727E-2	1.245E+1	2.222E+1
-4.214E-2	1.227E+1	2.223E+1
-4.376E-2	1.248E+1	2.203E+1
-3.889E-2	1.248E+1	2.205E+1
-4.051E-2	1.240E+1	2.186E+1
-4.376E-2	1.234E+1	2.218E+1
-4.376E-2	1.243E+1	2.224E+1
-4.051E-2	1.228E+1	2.208E+1
-4.214E-2	1.238E+1	2.219E+1
-4.214E-2	1.238E+1	2.215E+1
-4.214E-2	1.229E+1	2.203E+1
-4.051E-2	1.248E+1	2.212E+1
-3.889E-2	1.241E+1	2.215E+1
-4.376E-2	1.234E+1	2.204E+1
-4.214E-2	1.227E+1	2.222E+1
-3.889E-2	1.234E+1	2.213E+1
-3.889E-2	1.244E+1	2.200E+1
-4.376E-2	1.256E+1	2.213E+1
-4.376E-2	1.224E+1	2.210E+1
-3.889E-2	1.247E+1	2.205E+1
-4.376E-2	1.240E+1	2.214E+1
-4.214E-2	1.242E+1	2.196E+1
-4.214E-2	1.244E+1	2.202E+1
-3.889E-2	1.232E+1	2.208E+1
-4.051E-2	1.236E+1	2.210E+1
-4.214E-2	1.248E+1	2.189E+1
-4.214E-2	1.234E+1	2.193E+1
-4.051E-2	1.236E+1	2.216E+1
-3.889E-2	1.234E+1	2.218E+1
-4.376E-2	1.227E+1	2.221E+1
-4.376E-2	1.231E+1	2.213E+1
-4.214E-2	1.233E+1	2.212E+1
-4.214E-2	1.236E+1	2.208E+1
-4.538E-2	1.244E+1	2.226E+1
-4.376E-2	1.242E+1	2.190E+1
-3.889E-2	1.236E+1	2.210E+1
-3.889E-2	1.236E+1	2.210E+1
-4.376E-2	1.237E+1	2.240E+1
-4.538E-2	1.223E+1	2.209E+1
-3.889E-2	1.228E+1	2.200E+1
-3.889E-2	1.233E+1	2.209E+1
-4.214E-2	1.240E+1	2.203E+1
-4.376E-2	1.227E+1	2.215E+1
-4.376E-2	1.231E+1	2.215E+1
-3.727E-2	1.235E+1	2.223E+1
-4.214E-2	1.235E+1	2.204E+1
-4.051E-2	1.241E+1	2.218E+1
-4.214E-2	1.240E+1	2.209E+1
-4.051E-2	1.246E+1	2.232E+1
-4.051E-2	1.236E+1	2.216E+1
-4.214E-2	1.234E+1	2.201E+1
-3.889E-2	1.236E+1	2.211E+1
-4.051E-2	1.241E+1	2.207E+1
-4.214E-2	1.242E+1	2.229E+1
-4.376E-2	1.246E+1	2.215E+1
-4.051E-2	1.236E+1	2.194E+1
-4.051E-2	1.249E+1	2.217E+1
-4.051E-2	1.241E+1	2.221E+1
-4.214E-2	1.250E+1	2.203E+1
-4.051E-2	1.241E+1	2.216E+1
-4.051E-2	1.237E+1	2.219E+1
-4.538E-2	1.243E+1	2.204E+1
-4.214E-2	1.232E+1	2.224E+1
-4.051E-2	1.234E+1	2.196E+1
-4.051E-2	1.224E+1	2.220E+1
-4.051E-2	1.242E+1	2.229E+1
-4.376E-2	1.244E+1	2.224E+1
-3.889E-2	1.242E+1	2.213E+1
-4.051E-2	1.240E+1	2.233E+1
-4.051E-2	1.235E+1	2.217E+1
-4.376E-2	1.231E+1	2.205E+1
-3.889E-2	1.251E+1	2.213E+1
-3.727E-2	1.240E+1	2.212E+1
-4.376E-2	1.228E+1	2.200E+1
-4.538E-2	1.248E+1	2.209E+1
-4.051E-2	1.229E+1	2.199E+1
-4.051E-2	1.240E+1	2.207E+1
-4.376E-2	1.235E+1	2.216E+1
-4.214E-2	1.233E+1	2.207E+1
-4.051E-2	1.256E+1	2.205E+1
-3.889E-2	1.244E+1	2.200E+1
-4.376E-2	1.233E+1	2.220E+1
-4.376E-2	1.230E+1	2.214E+1
-4.051E-2	1.231E+1	2.226E+1
-4.051E-2	1.232E+1	2.227E+1
-4.051E-2	1.235E+1	2.220E+1
-4.376E-2	1.246E+1	2.224E+1
-3.889E-2	1.244E+1	2.213E+1
-4.214E-2	1.234E+1	2.209E+1
-4.051E-2	1.233E+1	2.217E+1
-4.214E-2	1.237E+1	2.223E+1
-4.214E-2	1.222E+1	2.201E+1
-4.051E-2	1.229E+1	2.216E+1
-4.376E-2	1.246E+1	2.217E+1
-4.214E-2	1.238E+1	2.211E+1
-3.889E-2	1.231E+1	2.200E+1
-3.889E-2	1.232E+1	2.198E+1
-4.376E-2	1.227E+1	2.201E+1
-4.214E-2	1.244E+1	2.208E+1
-4.214E-2	1.250E+1	2.218E+1
-4.051E-2	1.241E+1	2.230E+1
-4.376E-2	1.234E+1	2.218E+1
-4.214E-2	1.249E+1	2.206E+1
-4.051E-2	1.253E+1	2.224E+1
-4.051E-2	1.235E+1	2.223E+1
-3.889E-2	1.231E+1	2.219E+1
-4.051E-2	1.240E+1	2.214E+1
-3.889E-2	1.241E+1	2.213E+1
-4.051E-2	1.240E+1	2.224E+1
-4.051E-2	1.240E+1	2.216E+1
-3.889E-2	1.235E+1	2.198E+1
-3.889E-2	1.228E+1	2.221E+1
-4.051E-2	1.236E+1	2.230E+1
-4.214E-2	1.238E+1	2.220E+1
-4.051E-2	1.248E+1	2.230E+1
-3.727E-2	1.237E+1	2.202E+1
-4.051E-2	1.246E+1	2.225E+1
-4.376E-2	1.230E+1	2.224E+1
-4.214E-2	1.251E+1	2.215E+1
-4.214E-2	1.239E+1	2.205E+1
-3.889E-2	1.247E+1	2.207E+1
-4.214E-2	1.249E+1	2.220E+1
-4.376E-2	1.228E+1	2.209E+1
-4.051E-2	1.233E+1	2.214E+1
-3.727E-2	1.248E+1	2.218E+1
-4.051E-2	1.229E+1	2.197E+1
-3.889E-2	1.233E+1	2.209E+1
-4.051E-2	1.242E+1	2.211E+1
-4.214E-2	1.231E+1	2.209E+1
-3.889E-2	1.239E+1	2.212E+1
-4.214E-2	1.230E+1	2.198E+1
-3.889E-2	1.233E+1	2.201E+1
-3.889E-2	1.238E+1	2.214E+1
-4.051E-2	1.226E+1	2.212E+1
-4.376E-2	1.242E+1	2.217E+1
-3.889E-2	1.239E+1	2.201E+1
-3.889E-2	1.239E+1	2.201E+1
-4.214E-2	1.242E+1	2.207E+1
-4.376E-2	1.244E+1	2.198E+1
-3.889E-2	1.239E+1	2.217E+1
-3.889E-2	1.231E+1	2.207E+1
-4.051E-2	1.251E+1	2.214E+1
-4.376E-2	1.249E+1	2.209E+1
-4.051E-2	1.234E+1	2.209E+1
-4.051E-2	1.241E+1	2.226E+1
-4.538E-2	1.237E+1	2.204E+1
-4.051E-2	1.234E+1	2.203E+1
-3.889E-2	1.235E+1	2.212E+1
-3.727E-2	1.220E+1	2.217E+1
-4.214E-2	1.231E+1	2.216E+1
-4.376E-2	1.242E+1	2.221E+1
-4.051E-2	1.219E+1	2.217E+1
-4.051E-2	1.237E+1	2.214E+1
-4.214E-2	1.225E+1	2.198E+1
-4.214E-2	1.237E+1	2.208E+1
-3.727E-2	1.240E+1	2.216E+1
-4.051E-2	1.232E+1	2.219E+1
-4.051E-2	1.240E+1	2.208E+1
-4.214E-2	1.231E+1	2.202E+1
-4.051E-2	1.246E+1	2.213E+1
-4.051E-2	1.222E+1	2.200E+1
-4.051E-2	1.229E+1	2.202E+1
-4.214E-2	1.250E+1	2.220E+1
-3.889E-2	1.240E+1	2.210E+1
-3.889E-2	1.223E+1	2.215E+1
-4.051E-2	1.232E+1	2.215E+1
-4.376E-2	1.237E+1	2.219E+1
-3.727E-2	1.234E+1	2.205E+1
-3.889E-2	1.234E+1	2.221E+1
-4.051E-2	1.232E+1	2.206E+1
-4.376E-2	1.230E+1	2.214E+1
-3.889E-2	1.223E+1	2.215E+1
-3.727E-2	1.241E+1	2.219E+1
-4.214E-2	1.238E+1	2.207E+1
-4.214E-2	1.226E+1	2.212E+1
-3.565E-2	1.246E+1	2.206E+1
-3.727E-2	1.244E+1	2.214E+1
-4.051E-2	1.243E+1	2.216E+1
-4.376E-2	1.251E+1	2.230E+1
-3.889E-2	1.240E+1	2.223E+1
-3.889E-2	1.229E+1	2.220E+1
-4.051E-2	1.241E+1	2.204E+1
-4.376E-2	1.237E+1	2.195E+1
-3.565E-2	1.239E+1	2.207E+1
-3.889E-2	1.247E+1	2.212E+1
-4.214E-2	1.246E+1	2.218E+1
-4.376E-2	1.242E+1	2.212E+1
-4.051E-2	1.239E+1	2.216E+1
-3.889E-2	1.231E+1	2.212E+1
-4.051E-2	1.234E+1	2.222E+1
-4.538E-2	1.247E+1	2.210E+1
-3.889E-2	1.236E+1	2.213E+1
-4.051E-2	1.244E+1	2.208E+1
-4.376E-2	1.241E+1	2.212E+1
-4.051E-2	1.222E+1	2.202E+1
-3.889E-2	1.242E+1	2.226E+1
-3.727E-2	1.235E+1	2.204E+1
-4.051E-2	1.237E+1	2.195E+1
-4.214E-2	1.246E+1	2.230E+1
-3.889E-2	1.248E+1	2.197E+1
-3.889E-2	1.239E+1	2.186E+1
-4.214E-2	1.246E+1	2.214E+1
-4.051E-2	1.235E+1	2.210E+1
-3.727E-2	1.240E+1	2.218E+1
-3.889E-2	1.261E+1	2.198E+1
-4.214E-2	1.232E+1	2.207E+1
-4.376E-2	1.244E+1	2.210E+1
-4.051E-2	1.246E+1	2.201E+1
-4.051E-2	1.235E+1	2.198E+1
-4.376E-2	1.252E+1	2.212E+1
-4.214E-2	1.235E+1	2.214E+1
-3.727E-2	1.238E+1	2.206E+1
-3.889E-2	1.236E+1	2.208E+1
-4.214E-2	1.235E+1	2.187E+1
-4.051E-2	1.233E+1	2.206E+1
-3.727E-2	1.240E+1	2.222E+1
-3.889E-2	1.242E+1	2.218E+1
-4.376E-2	1.227E+1	2.218E+1
-4.214E-2	1.243E+1	2.231E+1
-4.051E-2	1.243E+1	2.196E+1
-4.051E-2	1.239E+1	2.228E+1
-4.214E-2	1.246E+1	2.201E+1
-4.051E-2	1.231E+1	2.214E+1
-3.889E-2	1.239E+1	2.223E+1
-4.214E-2	1.231E+1	2.211E+1
-4.051E-2	1.252E+1	2.207E+1
-4.214E-2	1.236E+1	2.206E+1
[truncated: 93,984 more rows]
