# Supplementary material for: Improved ANAP incorporation and VCF analysis reveal details of P2X7 current facilitation and a limited conformational interplay between ATP binding and the intracellular ballast domain
Source: eLife. 2023 Jan 4;12:e82479. doi: 10.7554/eLife.82479 (PMC9859053; doi:10.7554/eLife.82479)
Supplement: Figure 3—figure supplement 3—source data 2. [file elife-82479-fig3-figsupp3-data2.zip › Figure-3_figure-supplement-3_source-data-2/DeltaCys-constructs/l24/08.csv]

-2.497E-1	1.879E+1	4.770E+1
-2.514E-1	1.878E+1	4.771E+1
-2.514E-1	1.887E+1	4.768E+1
-2.465E-1	1.892E+1	4.778E+1
-2.497E-1	1.892E+1	4.781E+1
-2.514E-1	1.878E+1	4.793E+1
-2.481E-1	1.869E+1	4.743E+1
-2.465E-1	1.898E+1	4.783E+1
-2.497E-1	1.893E+1	4.760E+1
-2.530E-1	1.889E+1	4.769E+1
-2.465E-1	1.890E+1	4.788E+1
-2.465E-1	1.887E+1	4.760E+1
-2.481E-1	1.879E+1	4.757E+1
-2.497E-1	1.887E+1	4.756E+1
-2.481E-1	1.888E+1	4.778E+1
-2.433E-1	1.881E+1	4.763E+1
-2.481E-1	1.888E+1	4.787E+1
-2.514E-1	1.873E+1	4.797E+1
-2.481E-1	1.893E+1	4.783E+1
-2.465E-1	1.891E+1	4.804E+1
-2.465E-1	1.875E+1	4.777E+1
-2.514E-1	1.903E+1	4.794E+1
-2.481E-1	1.890E+1	4.786E+1
-2.481E-1	1.877E+1	4.775E+1
-2.481E-1	1.878E+1	4.742E+1
-2.514E-1	1.899E+1	4.790E+1
-2.497E-1	1.890E+1	4.770E+1
-2.465E-1	1.897E+1	4.782E+1
-2.465E-1	1.903E+1	4.780E+1
-2.514E-1	1.905E+1	4.774E+1
-2.514E-1	1.893E+1	4.783E+1
-2.481E-1	1.902E+1	4.787E+1
-2.465E-1	1.881E+1	4.769E+1
-2.514E-1	1.893E+1	4.776E+1
-2.481E-1	1.897E+1	4.779E+1
-2.465E-1	1.890E+1	4.790E+1
-2.465E-1	1.894E+1	4.813E+1
-2.514E-1	1.905E+1	4.779E+1
-2.497E-1	1.894E+1	4.776E+1
-2.465E-1	1.882E+1	4.783E+1
-2.481E-1	1.889E+1	4.795E+1
-2.497E-1	1.882E+1	4.774E+1
-2.481E-1	1.886E+1	4.769E+1
-2.465E-1	1.894E+1	4.778E+1
-2.465E-1	1.883E+1	4.777E+1
-2.497E-1	1.888E+1	4.772E+1
-2.514E-1	1.896E+1	4.786E+1
-2.465E-1	1.886E+1	4.780E+1
-2.497E-1	1.893E+1	4.769E+1
-2.497E-1	1.894E+1	4.768E+1
-2.514E-1	1.899E+1	4.784E+1
-2.465E-1	1.886E+1	4.764E+1
-2.481E-1	1.902E+1	4.771E+1
-2.497E-1	1.886E+1	4.788E+1
-2.497E-1	1.892E+1	4.765E+1
-2.465E-1	1.895E+1	4.789E+1
-2.481E-1	1.867E+1	4.763E+1
-2.514E-1	1.896E+1	4.786E+1
-2.497E-1	1.881E+1	4.787E+1
-2.481E-1	1.880E+1	4.778E+1
-2.465E-1	1.896E+1	4.773E+1
-2.497E-1	1.884E+1	4.799E+1
-2.481E-1	1.893E+1	4.765E+1
-2.481E-1	1.885E+1	4.796E+1
-2.465E-1	1.892E+1	4.751E+1
-2.497E-1	1.870E+1	4.758E+1
-2.481E-1	1.872E+1	4.780E+1
-2.481E-1	1.895E+1	4.770E+1
-2.465E-1	1.887E+1	4.776E+1
-2.481E-1	1.897E+1	4.787E+1
-2.497E-1	1.885E+1	4.802E+1
-2.465E-1	1.876E+1	4.766E+1
-2.481E-1	1.881E+1	4.750E+1
-2.497E-1	1.886E+1	4.784E+1
-2.514E-1	1.874E+1	4.759E+1
-2.497E-1	1.902E+1	4.773E+1
-2.465E-1	1.897E+1	4.779E+1
-2.497E-1	1.887E+1	4.780E+1
-2.497E-1	1.886E+1	4.782E+1
-2.481E-1	1.892E+1	4.781E+1
-2.481E-1	1.896E+1	4.753E+1
-2.514E-1	1.884E+1	4.778E+1
-2.481E-1	1.889E+1	4.761E+1
-2.465E-1	1.898E+1	4.807E+1
-2.465E-1	1.888E+1	4.783E+1
-2.514E-1	1.887E+1	4.790E+1
-2.497E-1	1.880E+1	4.766E+1
-2.449E-1	1.871E+1	4.779E+1
-2.433E-1	1.883E+1	4.754E+1
-2.514E-1	1.880E+1	4.782E+1
-2.514E-1	1.894E+1	4.771E+1
-2.449E-1	1.891E+1	4.758E+1
-2.481E-1	1.904E+1	4.773E+1
-2.497E-1	1.878E+1	4.778E+1
-2.465E-1	1.903E+1	4.777E+1
-2.465E-1	1.877E+1	4.800E+1
-2.514E-1	1.885E+1	4.749E+1
-2.497E-1	1.909E+1	4.778E+1
-2.497E-1	1.885E+1	4.793E+1
-2.449E-1	1.880E+1	4.760E+1
-2.481E-1	1.882E+1	4.796E+1
-2.497E-1	1.877E+1	4.760E+1
-2.481E-1	1.904E+1	4.774E+1
-2.465E-1	1.866E+1	4.780E+1
-2.481E-1	1.886E+1	4.788E+1
-2.497E-1	1.891E+1	4.767E+1
-2.481E-1	1.897E+1	4.788E+1
-2.449E-1	1.891E+1	4.751E+1
-2.481E-1	1.882E+1	4.758E+1
-2.497E-1	1.873E+1	4.774E+1
-2.481E-1	1.895E+1	4.759E+1
-2.449E-1	1.892E+1	4.749E+1
-2.465E-1	1.893E+1	4.789E+1
-2.497E-1	1.903E+1	4.774E+1
-2.514E-1	1.864E+1	4.790E+1
-2.449E-1	1.879E+1	4.784E+1
-2.481E-1	1.882E+1	4.777E+1
-2.481E-1	1.884E+1	4.768E+1
-2.481E-1	1.881E+1	4.745E+1
-2.481E-1	1.879E+1	4.753E+1
-2.481E-1	1.882E+1	4.768E+1
-2.497E-1	1.903E+1	4.751E+1
-2.514E-1	1.884E+1	4.769E+1
-2.433E-1	1.886E+1	4.806E+1
-2.481E-1	1.893E+1	4.783E+1
-2.465E-1	1.887E+1	4.789E+1
-2.481E-1	1.885E+1	4.752E+1
-2.465E-1	1.894E+1	4.742E+1
-2.514E-1	1.890E+1	4.783E+1
-2.514E-1	1.881E+1	4.757E+1
-2.497E-1	1.869E+1	4.781E+1
-2.481E-1	1.880E+1	4.775E+1
-2.481E-1	1.891E+1	4.756E+1
-2.497E-1	1.894E+1	4.760E+1
-2.497E-1	1.897E+1	4.788E+1
-2.449E-1	1.881E+1	4.768E+1
-2.481E-1	1.887E+1	4.764E+1
-2.497E-1	1.876E+1	4.762E+1
-2.481E-1	1.897E+1	4.785E+1
-2.449E-1	1.881E+1	4.786E+1
-2.481E-1	1.864E+1	4.772E+1
-2.497E-1	1.883E+1	4.777E+1
-2.497E-1	1.876E+1	4.785E+1
-2.449E-1	1.880E+1	4.792E+1
-2.465E-1	1.894E+1	4.746E+1
-2.497E-1	1.887E+1	4.766E+1
-2.481E-1	1.875E+1	4.775E+1
-2.465E-1	1.887E+1	4.785E+1
-2.449E-1	1.884E+1	4.773E+1
-2.497E-1	1.891E+1	4.795E+1
-2.481E-1	1.880E+1	4.759E+1
-2.465E-1	1.894E+1	4.762E+1
-2.481E-1	1.888E+1	4.763E+1
-2.481E-1	1.896E+1	4.777E+1
-2.514E-1	1.878E+1	4.783E+1
-2.481E-1	1.881E+1	4.757E+1
-2.497E-1	1.890E+1	4.805E+1
-2.497E-1	1.895E+1	4.760E+1
-2.465E-1	1.871E+1	4.801E+1
-2.465E-1	1.881E+1	4.779E+1
-2.497E-1	1.883E+1	4.744E+1
-2.497E-1	1.877E+1	4.778E+1
-2.497E-1	1.884E+1	4.774E+1
-2.465E-1	1.880E+1	4.795E+1
-2.481E-1	1.891E+1	4.791E+1
-2.497E-1	1.895E+1	4.786E+1
-2.481E-1	1.871E+1	4.760E+1
-2.465E-1	1.877E+1	4.774E+1
-2.465E-1	1.869E+1	4.782E+1
-2.497E-1	1.891E+1	4.785E+1
-2.497E-1	1.885E+1	4.779E+1
-2.481E-1	1.880E+1	4.741E+1
-2.497E-1	1.888E+1	4.772E+1
-2.497E-1	1.870E+1	4.776E+1
-2.481E-1	1.893E+1	4.797E+1
-2.433E-1	1.880E+1	4.758E+1
-2.481E-1	1.891E+1	4.735E+1
-2.530E-1	1.898E+1	4.771E+1
-2.465E-1	1.888E+1	4.789E+1
-2.433E-1	1.876E+1	4.783E+1
-2.481E-1	1.880E+1	4.748E+1
-2.514E-1	1.888E+1	4.784E+1
-2.481E-1	1.889E+1	4.770E+1
-2.465E-1	1.891E+1	4.780E+1
-2.465E-1	1.885E+1	4.781E+1
-2.497E-1	1.899E+1	4.795E+1
-2.481E-1	1.893E+1	4.813E+1
-2.465E-1	1.887E+1	4.787E+1
-2.465E-1	1.881E+1	4.763E+1
-2.481E-1	1.872E+1	4.787E+1
-2.497E-1	1.893E+1	4.753E+1
-2.433E-1	1.880E+1	4.782E+1
-2.481E-1	1.873E+1	4.767E+1
-2.481E-1	1.892E+1	4.778E+1
-2.497E-1	1.876E+1	4.761E+1
-2.465E-1	1.893E+1	4.789E+1
-2.481E-1	1.885E+1	4.788E+1
-2.514E-1	1.877E+1	4.774E+1
-2.449E-1	1.879E+1	4.778E+1
-2.481E-1	1.892E+1	4.765E+1
-2.514E-1	1.903E+1	4.789E+1
-2.481E-1	1.876E+1	4.765E+1
-2.497E-1	1.878E+1	4.758E+1
-2.449E-1	1.896E+1	4.769E+1
-2.481E-1	1.884E+1	4.782E+1
-2.514E-1	1.886E+1	4.785E+1
-2.497E-1	1.888E+1	4.779E+1
-2.465E-1	1.885E+1	4.795E+1
-2.514E-1	1.904E+1	4.804E+1
-2.497E-1	1.879E+1	4.780E+1
-2.481E-1	1.884E+1	4.771E+1
-2.481E-1	1.892E+1	4.766E+1
-2.465E-1	1.904E+1	4.781E+1
-2.514E-1	1.877E+1	4.794E+1
-2.481E-1	1.896E+1	4.779E+1
-2.449E-1	1.874E+1	4.786E+1
-2.481E-1	1.887E+1	4.812E+1
-2.497E-1	1.890E+1	4.794E+1
-2.481E-1	1.912E+1	4.759E+1
-2.465E-1	1.893E+1	4.787E+1
-2.481E-1	1.893E+1	4.785E+1
-2.514E-1	1.884E+1	4.770E+1
-2.465E-1	1.870E+1	4.797E+1
-2.481E-1	1.876E+1	4.765E+1
-2.481E-1	1.888E+1	4.781E+1
-2.514E-1	1.882E+1	4.745E+1
-2.481E-1	1.900E+1	4.766E+1
-2.449E-1	1.881E+1	4.755E+1
-2.465E-1	1.876E+1	4.790E+1
-2.514E-1	1.882E+1	4.791E+1
-2.497E-1	1.876E+1	4.783E+1
-2.449E-1	1.898E+1	4.755E+1
-2.497E-1	1.897E+1	4.774E+1
-2.530E-1	1.885E+1	4.766E+1
-2.497E-1	1.893E+1	4.766E+1
-2.416E-1	1.889E+1	4.776E+1
-2.465E-1	1.881E+1	4.762E+1
-2.514E-1	1.901E+1	4.781E+1
-2.465E-1	1.883E+1	4.773E+1
-2.481E-1	1.895E+1	4.797E+1
-2.449E-1	1.887E+1	4.755E+1
-2.497E-1	1.890E+1	4.774E+1
-2.497E-1	1.873E+1	4.776E+1
-2.465E-1	1.872E+1	4.785E+1
-2.465E-1	1.898E+1	4.785E+1
-2.514E-1	1.898E+1	4.770E+1
-2.449E-1	1.881E+1	4.765E+1
-2.465E-1	1.876E+1	4.781E+1
-2.465E-1	1.884E+1	4.768E+1
-2.514E-1	1.882E+1	4.754E+1
-2.481E-1	1.886E+1	4.755E+1
-2.449E-1	1.874E+1	4.793E+1
-2.481E-1	1.891E+1	4.786E+1
-2.514E-1	1.880E+1	4.756E+1
-2.497E-1	1.884E+1	4.772E+1
-2.465E-1	1.876E+1	4.785E+1
-2.465E-1	1.891E+1	4.768E+1
-2.481E-1	1.898E+1	4.787E+1
-2.497E-1	1.889E+1	4.777E+1
-2.433E-1	1.875E+1	4.799E+1
-2.449E-1	1.890E+1	4.756E+1
-2.514E-1	1.870E+1	4.765E+1
-2.481E-1	1.893E+1	4.784E+1
-2.449E-1	1.882E+1	4.771E+1
-2.465E-1	1.885E+1	4.771E+1
-2.514E-1	1.878E+1	4.792E+1
-2.465E-1	1.897E+1	4.771E+1
-2.449E-1	1.875E+1	4.763E+1
-2.481E-1	1.890E+1	4.757E+1
-2.481E-1	1.874E+1	4.763E+1
-2.497E-1	1.886E+1	4.751E+1
-2.465E-1	1.899E+1	4.776E+1
-2.497E-1	1.880E+1	4.780E+1
-2.497E-1	1.890E+1	4.774E+1
-2.514E-1	1.896E+1	4.768E+1
-2.465E-1	1.899E+1	4.774E+1
-2.481E-1	1.891E+1	4.770E+1
-2.497E-1	1.886E+1	4.758E+1
-2.497E-1	1.907E+1	4.769E+1
-2.465E-1	1.891E+1	4.786E+1
-2.465E-1	1.877E+1	4.775E+1
-2.514E-1	1.878E+1	4.772E+1
-2.449E-1	1.882E+1	4.755E+1
-2.481E-1	1.881E+1	4.774E+1
-2.449E-1	1.874E+1	4.781E+1
-2.514E-1	1.896E+1	4.771E+1
-2.481E-1	1.888E+1	4.764E+1
-2.449E-1	1.878E+1	4.770E+1
-2.497E-1	1.897E+1	4.755E+1
-2.497E-1	1.889E+1	4.789E+1
-2.497E-1	1.900E+1	4.779E+1
-2.481E-1	1.873E+1	4.771E+1
-2.481E-1	1.902E+1	4.791E+1
-2.497E-1	1.891E+1	4.759E+1
-2.481E-1	1.898E+1	4.758E+1
-2.465E-1	1.858E+1	4.748E+1
-2.481E-1	1.887E+1	4.800E+1
-2.497E-1	1.876E+1	4.786E+1
-2.481E-1	1.892E+1	4.724E+1
-2.465E-1	1.878E+1	4.774E+1
-2.497E-1	1.887E+1	4.791E+1
-2.497E-1	1.881E+1	4.766E+1
-2.481E-1	1.896E+1	4.760E+1
-2.465E-1	1.862E+1	4.784E+1
-2.481E-1	1.872E+1	4.758E+1
-2.497E-1	1.895E+1	4.775E+1
-2.481E-1	1.881E+1	4.799E+1
-2.449E-1	1.884E+1	4.766E+1
-2.481E-1	1.891E+1	4.791E+1
-2.465E-1	1.898E+1	4.793E+1
-2.465E-1	1.878E+1	4.787E+1
-2.465E-1	1.890E+1	4.788E+1
-2.481E-1	1.893E+1	4.794E+1
-2.481E-1	1.889E+1	4.776E+1
-2.481E-1	1.882E+1	4.798E+1
-2.449E-1	1.886E+1	4.750E+1
-2.465E-1	1.884E+1	4.771E+1
-2.514E-1	1.884E+1	4.754E+1
-2.449E-1	1.886E+1	4.770E+1
-2.465E-1	1.890E+1	4.767E+1
-2.481E-1	1.881E+1	4.748E+1
-2.481E-1	1.897E+1	4.776E+1
-2.497E-1	1.875E+1	4.763E+1
-2.433E-1	1.897E+1	4.774E+1
-2.449E-1	1.887E+1	4.779E+1
-2.514E-1	1.886E+1	4.765E+1
-2.481E-1	1.897E+1	4.756E+1
-2.433E-1	1.877E+1	4.765E+1
-2.465E-1	1.881E+1	4.774E+1
-2.497E-1	1.883E+1	4.764E+1
-2.497E-1	1.902E+1	4.751E+1
-2.449E-1	1.874E+1	4.780E+1
-2.497E-1	1.888E+1	4.765E+1
-2.481E-1	1.879E+1	4.773E+1
-2.481E-1	1.869E+1	4.759E+1
-2.416E-1	1.894E+1	4.781E+1
-2.481E-1	1.873E+1	4.762E+1
-2.465E-1	1.892E+1	4.768E+1
-2.465E-1	1.891E+1	4.784E+1
-2.449E-1	1.902E+1	4.758E+1
-2.481E-1	1.887E+1	4.770E+1
-2.481E-1	1.880E+1	4.754E+1
-2.465E-1	1.869E+1	4.787E+1
-2.449E-1	1.894E+1	4.770E+1
-2.465E-1	1.895E+1	4.772E+1
-2.514E-1	1.884E+1	4.772E+1
-2.465E-1	1.877E+1	4.768E+1
-2.449E-1	1.867E+1	4.758E+1
-2.481E-1	1.886E+1	4.778E+1
-2.481E-1	1.894E+1	4.779E+1
-2.481E-1	1.891E+1	4.762E+1
-2.449E-1	1.871E+1	4.800E+1
-2.481E-1	1.868E+1	4.756E+1
-2.465E-1	1.878E+1	4.758E+1
-2.497E-1	1.897E+1	4.772E+1
-2.449E-1	1.876E+1	4.802E+1
-2.449E-1	1.891E+1	4.772E+1
-2.497E-1	1.904E+1	4.764E+1
-2.481E-1	1.863E+1	4.780E+1
-2.465E-1	1.893E+1	4.756E+1
-2.497E-1	1.882E+1	4.765E+1
-2.497E-1	1.884E+1	4.773E+1
-2.481E-1	1.883E+1	4.756E+1
-2.433E-1	1.887E+1	4.751E+1
-2.465E-1	1.889E+1	4.746E+1
-2.497E-1	1.901E+1	4.775E+1
-2.497E-1	1.890E+1	4.793E+1
-2.465E-1	1.894E+1	4.764E+1
-2.449E-1	1.868E+1	4.776E+1
-2.514E-1	1.887E+1	4.783E+1
-2.481E-1	1.893E+1	4.785E+1
-2.465E-1	1.899E+1	4.771E+1
-2.449E-1	1.882E+1	4.769E+1
-2.497E-1	1.900E+1	4.779E+1
-2.481E-1	1.883E+1	4.780E+1
-2.449E-1	1.885E+1	4.760E+1
-2.465E-1	1.880E+1	4.745E+1
-2.514E-1	1.895E+1	4.761E+1
-2.465E-1	1.873E+1	4.736E+1
-2.449E-1	1.889E+1	4.762E+1
-2.449E-1	1.891E+1	4.767E+1
-2.497E-1	1.877E+1	4.765E+1
-2.465E-1	1.879E+1	4.782E+1
-2.465E-1	1.891E+1	4.771E+1
-2.449E-1	1.883E+1	4.779E+1
-2.514E-1	1.874E+1	4.777E+1
-2.465E-1	1.881E+1	4.787E+1
-2.465E-1	1.877E+1	4.801E+1
-2.465E-1	1.877E+1	4.760E+1
-2.530E-1	1.885E+1	4.756E+1
-2.497E-1	1.885E+1	4.793E+1
-2.433E-1	1.891E+1	4.781E+1
-2.465E-1	1.895E+1	4.784E+1
-2.481E-1	1.874E+1	4.778E+1
-2.497E-1	1.897E+1	4.801E+1
-2.465E-1	1.887E+1	4.774E+1
-2.449E-1	1.895E+1	4.778E+1
-2.497E-1	1.885E+1	4.770E+1
-2.465E-1	1.874E+1	4.782E+1
-2.449E-1	1.884E+1	4.752E+1
-2.481E-1	1.891E+1	4.765E+1
-2.497E-1	1.883E+1	4.766E+1
-2.481E-1	1.893E+1	4.757E+1
-2.481E-1	1.876E+1	4.771E+1
-2.465E-1	1.902E+1	4.769E+1
-2.497E-1	1.877E+1	4.805E+1
-2.481E-1	1.858E+1	4.772E+1
-2.416E-1	1.894E+1	4.791E+1
-2.449E-1	1.886E+1	4.777E+1
-2.514E-1	1.890E+1	4.786E+1
-2.465E-1	1.882E+1	4.789E+1
-2.481E-1	1.900E+1	4.759E+1
-2.465E-1	1.900E+1	4.771E+1
-2.497E-1	1.880E+1	4.767E+1
-2.481E-1	1.876E+1	4.776E+1
-2.465E-1	1.897E+1	4.776E+1
-2.433E-1	1.879E+1	4.768E+1
-2.514E-1	1.902E+1	4.774E+1
-2.481E-1	1.900E+1	4.772E+1
-2.465E-1	1.883E+1	4.770E+1
-2.449E-1	1.892E+1	4.762E+1
-2.514E-1	1.884E+1	4.779E+1
-2.497E-1	1.895E+1	4.773E+1
-2.416E-1	1.887E+1	4.776E+1
-2.465E-1	1.910E+1	4.779E+1
-2.497E-1	1.884E+1	4.772E+1
-2.481E-1	1.880E+1	4.793E+1
-2.481E-1	1.886E+1	4.787E+1
-2.481E-1	1.885E+1	4.781E+1
-2.481E-1	1.887E+1	4.797E+1
-2.481E-1	1.873E+1	4.773E+1
-2.465E-1	1.878E+1	4.782E+1
-2.465E-1	1.870E+1	4.758E+1
-2.497E-1	1.886E+1	4.788E+1
-2.465E-1	1.892E+1	4.787E+1
-2.449E-1	1.883E+1	4.789E+1
-2.481E-1	1.884E+1	4.785E+1
-2.497E-1	1.881E+1	4.774E+1
-2.497E-1	1.892E+1	4.755E+1
-2.433E-1	1.890E+1	4.778E+1
-2.449E-1	1.894E+1	4.773E+1
-2.497E-1	1.891E+1	4.771E+1
-2.465E-1	1.897E+1	4.785E+1
-2.433E-1	1.896E+1	4.770E+1
-2.449E-1	1.893E+1	4.777E+1
-2.514E-1	1.897E+1	4.757E+1
-2.481E-1	1.889E+1	4.765E+1
-2.465E-1	1.895E+1	4.754E+1
-2.465E-1	1.886E+1	4.782E+1
-2.530E-1	1.879E+1	4.777E+1
-2.449E-1	1.883E+1	4.748E+1
-2.481E-1	1.876E+1	4.775E+1
-2.481E-1	1.907E+1	4.772E+1
-2.514E-1	1.899E+1	4.779E+1
-2.465E-1	1.867E+1	4.763E+1
-2.449E-1	1.884E+1	4.786E+1
-2.465E-1	1.893E+1	4.753E+1
-2.497E-1	1.890E+1	4.783E+1
-2.465E-1	1.882E+1	4.774E+1
-2.449E-1	1.902E+1	4.780E+1
-2.465E-1	1.901E+1	4.776E+1
-2.497E-1	1.902E+1	4.780E+1
-2.497E-1	1.869E+1	4.792E+1
-2.465E-1	1.887E+1	4.770E+1
-2.481E-1	1.891E+1	4.758E+1
-2.514E-1	1.886E+1	4.775E+1
-2.481E-1	1.876E+1	4.794E+1
-2.465E-1	1.896E+1	4.783E+1
-2.433E-1	1.891E+1	4.763E+1
-2.497E-1	1.895E+1	4.766E+1
-2.497E-1	1.872E+1	4.786E+1
-2.465E-1	1.892E+1	4.777E+1
-2.465E-1	1.877E+1	4.803E+1
-2.497E-1	1.895E+1	4.788E+1
-2.465E-1	1.895E+1	4.786E+1
-2.465E-1	1.880E+1	4.781E+1
-2.465E-1	1.903E+1	4.741E+1
-2.497E-1	1.880E+1	4.745E+1
-2.497E-1	1.866E+1	4.773E+1
-2.465E-1	1.887E+1	4.758E+1
-2.449E-1	1.885E+1	4.778E+1
-2.514E-1	1.888E+1	4.764E+1
-2.481E-1	1.876E+1	4.783E+1
-2.449E-1	1.875E+1	4.764E+1
-2.481E-1	1.880E+1	4.786E+1
-2.465E-1	1.888E+1	4.752E+1
-2.465E-1	1.896E+1	4.792E+1
-2.465E-1	1.885E+1	4.793E+1
-2.465E-1	1.892E+1	4.762E+1
-2.481E-1	1.907E+1	4.778E+1
-2.497E-1	1.875E+1	4.770E+1
-2.433E-1	1.890E+1	4.787E+1
-2.465E-1	1.886E+1	4.762E+1
-2.481E-1	1.883E+1	4.757E+1
-2.497E-1	1.890E+1	4.746E+1
-2.465E-1	1.869E+1	4.770E+1
-2.449E-1	1.888E+1	4.766E+1
-2.481E-1	1.893E+1	4.764E+1
-2.465E-1	1.894E+1	4.767E+1
-2.449E-1	1.883E+1	4.766E+1
-2.449E-1	1.898E+1	4.792E+1
-2.497E-1	1.897E+1	4.774E+1
-2.497E-1	1.877E+1	4.770E+1
-2.449E-1	1.885E+1	4.779E+1
-2.465E-1	1.879E+1	4.773E+1
-2.497E-1	1.882E+1	4.753E+1
-2.481E-1	1.891E+1	4.787E+1
-2.465E-1	1.881E+1	4.764E+1
-2.481E-1	1.881E+1	4.766E+1
-2.481E-1	1.874E+1	4.781E+1
-2.449E-1	1.879E+1	4.743E+1
-2.433E-1	1.888E+1	4.785E+1
-2.481E-1	1.878E+1	4.743E+1
-2.481E-1	1.874E+1	4.761E+1
-2.481E-1	1.884E+1	4.754E+1
-2.449E-1	1.884E+1	4.766E+1
-2.481E-1	1.890E+1	4.785E+1
-2.497E-1	1.878E+1	4.769E+1
-2.465E-1	1.870E+1	4.745E+1
-2.465E-1	1.881E+1	4.743E+1
-2.465E-1	1.866E+1	4.776E+1
-2.497E-1	1.884E+1	4.759E+1
-2.497E-1	1.869E+1	4.776E+1
-2.449E-1	1.886E+1	4.775E+1
-2.449E-1	1.875E+1	4.784E+1
-2.481E-1	1.888E+1	4.768E+1
-2.481E-1	1.893E+1	4.772E+1
-2.433E-1	1.882E+1	4.778E+1
-2.465E-1	1.905E+1	4.757E+1
-2.497E-1	1.894E+1	4.760E+1
-2.481E-1	1.886E+1	4.793E+1
-2.449E-1	1.881E+1	4.761E+1
-2.449E-1	1.883E+1	4.756E+1
-2.497E-1	1.884E+1	4.779E+1
-2.449E-1	1.874E+1	4.751E+1
-2.465E-1	1.887E+1	4.787E+1
-2.481E-1	1.887E+1	4.776E+1
-2.514E-1	1.886E+1	4.783E+1
-2.481E-1	1.901E+1	4.755E+1
-2.449E-1	1.906E+1	4.741E+1
-2.481E-1	1.885E+1	4.755E+1
-2.481E-1	1.880E+1	4.773E+1
-2.481E-1	1.891E+1	4.755E+1
-2.465E-1	1.878E+1	4.772E+1
-2.481E-1	1.881E+1	4.774E+1
-2.497E-1	1.891E+1	4.788E+1
-2.497E-1	1.891E+1	4.792E+1
-2.449E-1	1.888E+1	4.754E+1
-2.481E-1	1.879E+1	4.784E+1
-2.514E-1	1.888E+1	4.761E+1
-2.481E-1	1.879E+1	4.753E+1
-2.433E-1	1.887E+1	4.780E+1
-2.433E-1	1.884E+1	4.762E+1
-2.481E-1	1.889E+1	4.764E+1
-2.497E-1	1.879E+1	4.772E+1
-2.465E-1	1.898E+1	4.764E+1
-2.433E-1	1.888E+1	4.769E+1
-2.481E-1	1.868E+1	4.770E+1
-2.449E-1	1.873E+1	4.786E+1
-2.449E-1	1.881E+1	4.763E+1
-2.481E-1	1.890E+1	4.773E+1
-2.497E-1	1.896E+1	4.763E+1
-2.497E-1	1.888E+1	4.780E+1
-2.465E-1	1.881E+1	4.786E+1
-2.465E-1	1.883E+1	4.762E+1
-2.449E-1	1.878E+1	4.760E+1
-2.465E-1	1.867E+1	4.778E+1
-2.465E-1	1.885E+1	4.771E+1
-2.481E-1	1.901E+1	4.754E+1
-2.481E-1	1.876E+1	4.769E+1
-2.497E-1	1.884E+1	4.778E+1
-2.481E-1	1.896E+1	4.766E+1
-2.465E-1	1.891E+1	4.782E+1
-2.481E-1	1.880E+1	4.751E+1
-2.481E-1	1.880E+1	4.786E+1
-2.497E-1	1.898E+1	4.796E+1
-2.481E-1	1.882E+1	4.764E+1
-2.481E-1	1.888E+1	4.744E+1
-2.481E-1	1.866E+1	4.766E+1
-2.449E-1	1.873E+1	4.769E+1
-2.481E-1	1.888E+1	4.763E+1
-2.514E-1	1.880E+1	4.776E+1
-2.481E-1	1.890E+1	4.778E+1
-2.449E-1	1.863E+1	4.802E+1
-2.465E-1	1.894E+1	4.793E+1
-2.497E-1	1.878E+1	4.760E+1
-2.497E-1	1.887E+1	4.761E+1
-2.465E-1	1.886E+1	4.776E+1
-2.433E-1	1.878E+1	4.761E+1
-2.481E-1	1.868E+1	4.748E+1
-2.481E-1	1.883E+1	4.749E+1
-2.465E-1	1.888E+1	4.782E+1
-2.449E-1	1.875E+1	4.761E+1
-2.449E-1	1.878E+1	4.757E+1
-2.481E-1	1.889E+1	4.774E+1
-2.449E-1	1.872E+1	4.738E+1
-2.433E-1	1.891E+1	4.760E+1
-2.497E-1	1.885E+1	4.750E+1
-2.481E-1	1.884E+1	4.784E+1
-2.449E-1	1.884E+1	4.762E+1
-2.368E-1	1.878E+1	4.773E+1
-2.579E-1	1.895E+1	4.765E+1
-2.481E-1	1.880E+1	4.759E+1
-2.449E-1	1.891E+1	4.781E+1
-2.481E-1	1.893E+1	4.744E+1
-2.465E-1	1.887E+1	4.765E+1
-2.481E-1	1.886E+1	4.747E+1
-2.433E-1	1.884E+1	4.771E+1
-2.465E-1	1.895E+1	4.777E+1
-2.497E-1	1.882E+1	4.787E+1
-2.465E-1	1.890E+1	4.762E+1
-2.481E-1	1.881E+1	4.790E+1
-2.465E-1	1.881E+1	4.781E+1
-2.514E-1	1.880E+1	4.765E+1
-2.465E-1	1.888E+1	4.776E+1
-2.481E-1	1.904E+1	4.776E+1
-2.481E-1	1.892E+1	4.770E+1
-2.497E-1	1.899E+1	4.771E+1
-2.449E-1	1.889E+1	4.739E+1
-2.416E-1	1.894E+1	4.752E+1
-2.449E-1	1.893E+1	4.777E+1
-2.514E-1	1.881E+1	4.795E+1
-2.465E-1	1.890E+1	4.775E+1
-2.465E-1	1.889E+1	4.765E+1
-2.481E-1	1.888E+1	4.779E+1
-2.497E-1	1.895E+1	4.761E+1
-2.465E-1	1.887E+1	4.782E+1
-2.449E-1	1.875E+1	4.769E+1
-2.465E-1	1.881E+1	4.768E+1
-2.514E-1	1.890E+1	4.750E+1
-2.465E-1	1.881E+1	4.771E+1
-2.481E-1	1.868E+1	4.762E+1
-2.465E-1	1.876E+1	4.760E+1
-2.497E-1	1.899E+1	4.753E+1
-2.481E-1	1.877E+1	4.776E+1
-2.465E-1	1.896E+1	4.729E+1
-2.481E-1	1.887E+1	4.753E+1
-2.481E-1	1.873E+1	4.771E+1
-2.481E-1	1.880E+1	4.766E+1
-2.433E-1	1.879E+1	4.782E+1
-2.433E-1	1.880E+1	4.795E+1
-2.497E-1	1.880E+1	4.745E+1
-2.465E-1	1.874E+1	4.753E+1
-2.449E-1	1.882E+1	4.791E+1
-2.481E-1	1.892E+1	4.775E+1
-2.497E-1	1.875E+1	4.768E+1
-2.514E-1	1.877E+1	4.764E+1
-2.433E-1	1.884E+1	4.772E+1
-2.465E-1	1.879E+1	4.755E+1
-2.497E-1	1.861E+1	4.769E+1
-2.481E-1	1.899E+1	4.765E+1
-2.449E-1	1.867E+1	4.764E+1
-2.481E-1	1.893E+1	4.770E+1
-2.449E-1	1.879E+1	4.789E+1
-2.481E-1	1.879E+1	4.758E+1
-2.465E-1	1.893E+1	4.763E+1
-2.481E-1	1.902E+1	4.769E+1
-2.481E-1	1.879E+1	4.772E+1
-2.481E-1	1.886E+1	4.764E+1
-2.465E-1	1.875E+1	4.757E+1
-2.433E-1	1.900E+1	4.750E+1
-2.481E-1	1.882E+1	4.790E+1
-2.465E-1	1.906E+1	4.763E+1
-2.449E-1	1.884E+1	4.769E+1
-2.465E-1	1.892E+1	4.781E+1
-2.481E-1	1.887E+1	4.761E+1
-2.465E-1	1.875E+1	4.768E+1
-2.481E-1	1.897E+1	4.774E+1
-2.465E-1	1.884E+1	4.767E+1
-2.497E-1	1.901E+1	4.787E+1
-2.481E-1	1.871E+1	4.781E+1
-2.465E-1	1.871E+1	4.769E+1
-2.465E-1	1.881E+1	4.772E+1
-2.481E-1	1.888E+1	4.781E+1
-2.481E-1	1.893E+1	4.764E+1
-2.449E-1	1.888E+1	4.798E+1
-2.481E-1	1.895E+1	4.761E+1
-2.465E-1	1.869E+1	4.776E+1
-2.481E-1	1.870E+1	4.767E+1
-2.449E-1	1.886E+1	4.759E+1
-2.465E-1	1.881E+1	4.767E+1
-2.497E-1	1.875E+1	4.770E+1
-2.481E-1	1.874E+1	4.771E+1
-2.465E-1	1.873E+1	4.747E+1
-2.449E-1	1.889E+1	4.782E+1
-2.514E-1	1.874E+1	4.751E+1
-2.481E-1	1.895E+1	4.753E+1
-2.449E-1	1.877E+1	4.769E+1
-2.481E-1	1.884E+1	4.758E+1
-2.497E-1	1.886E+1	4.784E+1
-2.481E-1	1.883E+1	4.779E+1
-2.465E-1	1.890E+1	4.781E+1
-2.465E-1	1.888E+1	4.745E+1
-2.465E-1	1.876E+1	4.774E+1
-2.481E-1	1.880E+1	4.778E+1
-2.433E-1	1.893E+1	4.750E+1
-2.465E-1	1.886E+1	4.779E+1
-2.465E-1	1.891E+1	4.779E+1
-2.497E-1	1.887E+1	4.765E+1
-2.433E-1	1.883E+1	4.794E+1
-2.481E-1	1.900E+1	4.753E+1
-2.481E-1	1.888E+1	4.752E+1
-2.481E-1	1.891E+1	4.775E+1
-2.433E-1	1.891E+1	4.776E+1
-2.481E-1	1.866E+1	4.781E+1
-2.497E-1	1.882E+1	4.790E+1
-2.465E-1	1.874E+1	4.792E+1
-2.465E-1	1.894E+1	4.764E+1
-2.465E-1	1.869E+1	4.792E+1
-2.465E-1	1.890E+1	4.780E+1
-2.433E-1	1.889E+1	4.761E+1
-2.416E-1	1.887E+1	4.751E+1
-2.481E-1	1.885E+1	4.764E+1
-2.465E-1	1.882E+1	4.763E+1
-2.465E-1	1.895E+1	4.766E+1
-2.433E-1	1.877E+1	4.743E+1
-2.481E-1	1.883E+1	4.773E+1
-2.481E-1	1.869E+1	4.784E+1
-2.481E-1	1.886E+1	4.790E+1
-2.433E-1	1.888E+1	4.762E+1
-2.449E-1	1.883E+1	4.771E+1
-2.449E-1	1.889E+1	4.800E+1
-2.465E-1	1.894E+1	4.793E+1
-2.449E-1	1.887E+1	4.751E+1
-2.465E-1	1.878E+1	4.783E+1
-2.497E-1	1.883E+1	4.767E+1
-2.497E-1	1.886E+1	4.760E+1
-2.449E-1	1.889E+1	4.760E+1
-2.449E-1	1.897E+1	4.747E+1
-2.497E-1	1.889E+1	4.759E+1
-2.481E-1	1.886E+1	4.760E+1
-2.449E-1	1.903E+1	4.760E+1
-2.449E-1	1.882E+1	4.787E+1
-2.465E-1	1.901E+1	4.749E+1
-2.465E-1	1.885E+1	4.781E+1
-2.449E-1	1.891E+1	4.773E+1
-2.449E-1	1.889E+1	4.760E+1
-2.481E-1	1.872E+1	4.773E+1
-2.481E-1	1.900E+1	4.771E+1
-2.449E-1	1.871E+1	4.751E+1
-2.465E-1	1.888E+1	4.764E+1
-2.481E-1	1.879E+1	4.759E+1
-2.465E-1	1.878E+1	4.777E+1
-2.465E-1	1.876E+1	4.754E+1
-2.465E-1	1.894E+1	4.748E+1
-2.481E-1	1.879E+1	4.784E+1
-2.433E-1	1.891E+1	4.765E+1
-2.465E-1	1.889E+1	4.786E+1
-2.481E-1	1.869E+1	4.761E+1
-2.497E-1	1.886E+1	4.777E+1
-2.465E-1	1.893E+1	4.759E+1
-2.449E-1	1.881E+1	4.745E+1
-2.449E-1	1.894E+1	4.779E+1
-2.497E-1	1.900E+1	4.746E+1
-2.465E-1	1.889E+1	4.775E+1
-2.433E-1	1.897E+1	4.773E+1
-2.449E-1	1.887E+1	4.763E+1
-2.514E-1	1.896E+1	4.778E+1
-2.465E-1	1.878E+1	4.777E+1
-2.433E-1	1.892E+1	4.764E+1
-2.449E-1	1.880E+1	4.752E+1
-2.465E-1	1.890E+1	4.751E+1
-2.465E-1	1.878E+1	4.781E+1
-2.449E-1	1.887E+1	4.795E+1
-2.465E-1	1.877E+1	4.768E+1
-2.514E-1	1.872E+1	4.740E+1
-2.449E-1	1.881E+1	4.764E+1
-2.433E-1	1.886E+1	4.771E+1
-2.465E-1	1.883E+1	4.747E+1
-2.481E-1	1.884E+1	4.754E+1
-2.497E-1	1.883E+1	4.757E+1
-2.449E-1	1.884E+1	4.760E+1
-2.449E-1	1.884E+1	4.777E+1
-2.497E-1	1.879E+1	4.783E+1
-2.481E-1	1.898E+1	4.778E+1
-2.465E-1	1.900E+1	4.809E+1
-2.465E-1	1.903E+1	4.764E+1
-2.481E-1	1.900E+1	4.802E+1
-2.481E-1	1.888E+1	4.789E+1
-2.449E-1	1.900E+1	4.793E+1
-2.481E-1	1.889E+1	4.762E+1
-2.514E-1	1.884E+1	4.772E+1
-2.481E-1	1.884E+1	4.779E+1
-2.433E-1	1.870E+1	4.786E+1
-2.433E-1	1.882E+1	4.791E+1
-2.481E-1	1.897E+1	4.773E+1
-2.465E-1	1.882E+1	4.762E+1
-2.433E-1	1.889E+1	4.779E+1
-2.449E-1	1.893E+1	4.761E+1
-2.481E-1	1.869E+1	4.762E+1
-2.465E-1	1.887E+1	4.786E+1
-2.433E-1	1.896E+1	4.781E+1
-2.433E-1	1.880E+1	4.775E+1
-2.481E-1	1.887E+1	4.753E+1
-2.465E-1	1.891E+1	4.768E+1
-2.433E-1	1.879E+1	4.782E+1
-2.449E-1	1.887E+1	4.754E+1
-2.497E-1	1.894E+1	4.791E+1
-2.481E-1	1.903E+1	4.771E+1
-2.449E-1	1.895E+1	4.798E+1
-2.449E-1	1.870E+1	4.763E+1
-2.465E-1	1.893E+1	4.773E+1
-2.465E-1	1.874E+1	4.750E+1
-2.449E-1	1.888E+1	4.790E+1
-2.465E-1	1.883E+1	4.787E+1
-2.497E-1	1.891E+1	4.786E+1
-2.465E-1	1.862E+1	4.793E+1
-2.449E-1	1.894E+1	4.789E+1
-2.465E-1	1.874E+1	4.783E+1
-2.481E-1	1.895E+1	4.765E+1
-2.497E-1	1.892E+1	4.767E+1
-2.465E-1	1.875E+1	4.763E+1
-2.465E-1	1.882E+1	4.761E+1
-2.465E-1	1.894E+1	4.762E+1
-2.465E-1	1.883E+1	4.783E+1
-2.465E-1	1.880E+1	4.770E+1
-2.481E-1	1.888E+1	4.775E+1
-2.465E-1	1.883E+1	4.763E+1
-2.449E-1	1.893E+1	4.744E+1
-2.449E-1	1.884E+1	4.764E+1
-2.449E-1	1.889E+1	4.752E+1
-2.481E-1	1.875E+1	4.752E+1
-2.481E-1	1.881E+1	4.762E+1
-2.433E-1	1.900E+1	4.774E+1
-2.481E-1	1.900E+1	4.773E+1
-2.449E-1	1.879E+1	4.774E+1
-2.465E-1	1.885E+1	4.778E+1
-2.465E-1	1.894E+1	4.764E+1
-2.449E-1	1.901E+1	4.754E+1
-2.497E-1	1.885E+1	4.768E+1
-2.514E-1	1.890E+1	4.759E+1
-2.465E-1	1.887E+1	4.753E+1
-2.449E-1	1.872E+1	4.793E+1
-2.481E-1	1.906E+1	4.742E+1
-2.433E-1	1.886E+1	4.779E+1
-2.416E-1	1.872E+1	4.763E+1
-2.449E-1	1.871E+1	4.779E+1
-2.481E-1	1.894E+1	4.761E+1
-2.481E-1	1.882E+1	4.785E+1
-2.465E-1	1.875E+1	4.748E+1
-2.449E-1	1.898E+1	4.762E+1
-2.481E-1	1.894E+1	4.764E+1
-2.449E-1	1.893E+1	4.787E+1
-2.449E-1	1.882E+1	4.772E+1
-2.416E-1	1.889E+1	4.768E+1
-2.465E-1	1.890E+1	4.784E+1
-2.497E-1	1.852E+1	4.772E+1
-2.465E-1	1.884E+1	4.772E+1
-2.465E-1	1.893E+1	4.756E+1
-2.497E-1	1.875E+1	4.780E+1
-2.465E-1	1.899E+1	4.775E+1
-2.449E-1	1.896E+1	4.788E+1
-2.449E-1	1.867E+1	4.774E+1
-2.465E-1	1.884E+1	4.752E+1
-2.433E-1	1.881E+1	4.768E+1
-2.433E-1	1.885E+1	4.746E+1
-2.433E-1	1.892E+1	4.770E+1
-2.497E-1	1.888E+1	4.789E+1
-2.449E-1	1.888E+1	4.767E+1
-2.433E-1	1.893E+1	4.755E+1
-2.433E-1	1.885E+1	4.765E+1
-2.481E-1	1.887E+1	4.749E+1
-2.497E-1	1.891E+1	4.788E+1
-2.400E-1	1.872E+1	4.782E+1
-2.449E-1	1.896E+1	4.773E+1
-2.497E-1	1.898E+1	4.752E+1
-2.481E-1	1.882E+1	4.751E+1
-2.449E-1	1.880E+1	4.780E+1
-2.449E-1	1.893E+1	4.770E+1
-2.481E-1	1.883E+1	4.787E+1
-2.497E-1	1.891E+1	4.760E+1
-2.449E-1	1.883E+1	4.766E+1
-2.481E-1	1.881E+1	4.768E+1
-2.497E-1	1.888E+1	4.767E+1
-2.497E-1	1.885E+1	4.764E+1
-2.449E-1	1.878E+1	4.752E+1
-2.449E-1	1.889E+1	4.766E+1
-2.481E-1	1.863E+1	4.762E+1
-2.497E-1	1.888E+1	4.753E+1
-2.433E-1	1.874E+1	4.748E+1
-2.449E-1	1.878E+1	4.767E+1
-2.465E-1	1.881E+1	4.780E+1
-2.465E-1	1.902E+1	4.752E+1
-2.449E-1	1.892E+1	4.754E+1
-2.449E-1	1.909E+1	4.759E+1
-2.497E-1	1.871E+1	4.788E+1
-2.449E-1	1.882E+1	4.789E+1
-2.416E-1	1.870E+1	4.758E+1
-2.465E-1	1.895E+1	4.739E+1
-2.465E-1	1.876E+1	4.771E+1
-2.497E-1	1.904E+1	4.778E+1
-2.433E-1	1.890E+1	4.777E+1
-2.433E-1	1.865E+1	4.778E+1
-2.481E-1	1.881E+1	4.771E+1
-2.465E-1	1.878E+1	4.791E+1
-2.433E-1	1.884E+1	4.762E+1
-2.433E-1	1.887E+1	4.778E+1
-2.481E-1	1.873E+1	4.766E+1
-2.449E-1	1.876E+1	4.769E+1
-2.465E-1	1.872E+1	4.759E+1
-2.465E-1	1.891E+1	4.785E+1
-2.481E-1	1.898E+1	4.760E+1
-2.465E-1	1.894E+1	4.764E+1
-2.433E-1	1.910E+1	4.770E+1
-2.449E-1	1.886E+1	4.786E+1
-2.481E-1	1.904E+1	4.764E+1
-2.481E-1	1.881E+1	4.753E+1
-2.433E-1	1.881E+1	4.753E+1
-2.465E-1	1.880E+1	4.791E+1
-2.465E-1	1.875E+1	4.776E+1
-2.465E-1	1.864E+1	4.775E+1
-2.433E-1	1.895E+1	4.755E+1
-2.465E-1	1.882E+1	4.768E+1
-2.449E-1	1.893E+1	4.771E+1
-2.497E-1	1.886E+1	4.753E+1
-2.433E-1	1.883E+1	4.780E+1
-2.449E-1	1.888E+1	4.786E+1
-2.449E-1	1.882E+1	4.761E+1
-2.481E-1	1.887E+1	4.762E+1
-2.449E-1	1.868E+1	4.763E+1
-2.465E-1	1.886E+1	4.775E+1
-2.433E-1	1.887E+1	4.754E+1
-2.449E-1	1.878E+1	4.771E+1
-2.449E-1	1.870E+1	4.764E+1
-2.449E-1	1.881E+1	4.752E+1
-2.497E-1	1.896E+1	4.790E+1
-2.465E-1	1.891E+1	4.789E+1
-2.433E-1	1.876E+1	4.760E+1
-2.465E-1	1.877E+1	4.757E+1
-2.514E-1	1.891E+1	4.778E+1
-2.497E-1	1.877E+1	4.770E+1
-2.481E-1	1.883E+1	4.752E+1
-2.449E-1	1.878E+1	4.776E+1
-2.481E-1	1.888E+1	4.767E+1
-2.481E-1	1.895E+1	4.765E+1
-2.465E-1	1.882E+1	4.785E+1
-2.449E-1	1.898E+1	4.741E+1
-2.465E-1	1.878E+1	4.786E+1
-2.481E-1	1.878E+1	4.749E+1
-2.481E-1	1.885E+1	4.766E+1
-2.449E-1	1.899E+1	4.741E+1
-2.514E-1	1.898E+1	4.786E+1
-2.514E-1	1.899E+1	4.749E+1
-2.449E-1	1.897E+1	4.773E+1
-2.433E-1	1.876E+1	4.755E+1
-2.481E-1	1.882E+1	4.760E+1
-2.465E-1	1.899E+1	4.779E+1
-2.449E-1	1.874E+1	4.768E+1
-2.449E-1	1.871E+1	4.771E+1
-2.465E-1	1.891E+1	4.751E+1
-2.497E-1	1.888E+1	4.757E+1
-2.465E-1	1.894E+1	4.776E+1
-2.433E-1	1.891E+1	4.780E+1
-2.481E-1	1.882E+1	4.760E+1
-2.465E-1	1.881E+1	4.734E+1
-2.449E-1	1.881E+1	4.786E+1
-2.433E-1	1.890E+1	4.771E+1
-2.465E-1	1.895E+1	4.790E+1
-2.449E-1	1.893E+1	4.753E+1
-2.449E-1	1.889E+1	4.777E+1
-2.449E-1	1.884E+1	4.773E+1
-2.481E-1	1.901E+1	4.789E+1
-2.465E-1	1.883E+1	4.777E+1
-2.465E-1	1.878E+1	4.771E+1
-2.433E-1	1.910E+1	4.773E+1
-2.465E-1	1.881E+1	4.760E+1
-2.465E-1	1.892E+1	4.767E+1
-2.433E-1	1.883E+1	4.763E+1
-2.449E-1	1.889E+1	4.769E+1
-2.481E-1	1.875E+1	4.749E+1
-2.497E-1	1.878E+1	4.776E+1
-2.481E-1	1.900E+1	4.807E+1
-2.465E-1	1.889E+1	4.762E+1
-2.465E-1	1.878E+1	4.766E+1
-2.481E-1	1.889E+1	4.764E+1
-2.465E-1	1.887E+1	4.751E+1
-2.465E-1	1.876E+1	4.770E+1
-2.497E-1	1.883E+1	4.777E+1
-2.481E-1	1.897E+1	4.800E+1
-2.465E-1	1.881E+1	4.783E+1
-2.465E-1	1.900E+1	4.745E+1
-2.481E-1	1.890E+1	4.757E+1
-2.481E-1	1.896E+1	4.769E+1
-2.465E-1	1.874E+1	4.763E+1
-2.433E-1	1.892E+1	4.794E+1
-2.514E-1	1.883E+1	4.775E+1
-2.465E-1	1.889E+1	4.742E+1
-2.465E-1	1.884E+1	4.751E+1
-2.433E-1	1.880E+1	4.763E+1
-2.481E-1	1.891E+1	4.786E+1
-2.481E-1	1.889E+1	4.760E+1
-2.433E-1	1.879E+1	4.783E+1
-2.465E-1	1.884E+1	4.769E+1
-2.514E-1	1.893E+1	4.773E+1
-2.465E-1	1.888E+1	4.738E+1
-2.449E-1	1.871E+1	4.787E+1
-2.416E-1	1.900E+1	4.786E+1
-2.481E-1	1.883E+1	4.771E+1
-2.465E-1	1.899E+1	4.756E+1
-2.449E-1	1.904E+1	4.759E+1
-2.449E-1	1.882E+1	4.775E+1
-2.465E-1	1.898E+1	4.812E+1
-2.465E-1	1.903E+1	4.781E+1
-2.433E-1	1.897E+1	4.763E+1
-2.465E-1	1.898E+1	4.772E+1
-2.465E-1	1.881E+1	4.757E+1
-2.465E-1	1.900E+1	4.771E+1
-2.449E-1	1.899E+1	4.770E+1
-2.449E-1	1.864E+1	4.778E+1
-2.449E-1	1.895E+1	4.798E+1
-2.465E-1	1.886E+1	4.765E+1
-2.449E-1	1.905E+1	4.774E+1
-2.465E-1	1.885E+1	4.783E+1
-2.497E-1	1.890E+1	4.761E+1
-2.481E-1	1.896E+1	4.780E+1
-2.449E-1	1.875E+1	4.749E+1
-2.433E-1	1.880E+1	4.754E+1
-2.465E-1	1.887E+1	4.757E+1
-2.465E-1	1.881E+1	4.769E+1
-2.465E-1	1.879E+1	4.769E+1
-2.433E-1	1.894E+1	4.772E+1
-2.465E-1	1.875E+1	4.789E+1
-2.497E-1	1.891E+1	4.766E+1
-2.449E-1	1.879E+1	4.761E+1
-2.433E-1	1.862E+1	4.753E+1
-2.481E-1	1.897E+1	4.776E+1
-2.481E-1	1.883E+1	4.747E+1
-2.449E-1	1.886E+1	4.784E+1
-2.449E-1	1.887E+1	4.765E+1
-2.449E-1	1.888E+1	4.746E+1
-2.481E-1	1.888E+1	4.790E+1
-2.433E-1	1.882E+1	4.762E+1
-2.449E-1	1.902E+1	4.759E+1
-2.465E-1	1.890E+1	4.766E+1
-2.497E-1	1.888E+1	4.773E+1
-2.465E-1	1.882E+1	4.778E+1
-2.449E-1	1.896E+1	4.743E+1
-2.449E-1	1.894E+1	4.750E+1
-2.481E-1	1.876E+1	4.737E+1
-2.465E-1	1.897E+1	4.750E+1
-2.449E-1	1.875E+1	4.754E+1
-2.465E-1	1.888E+1	4.759E+1
-2.465E-1	1.889E+1	4.752E+1
-2.433E-1	1.877E+1	4.768E+1
-2.449E-1	1.887E+1	4.795E+1
-2.497E-1	1.886E+1	4.749E+1
-2.481E-1	1.895E+1	4.738E+1
-2.465E-1	1.871E+1	4.773E+1
-2.433E-1	1.892E+1	4.759E+1
-2.497E-1	1.893E+1	4.797E+1
-2.465E-1	1.894E+1	4.778E+1
-2.449E-1	1.892E+1	4.756E+1
-2.449E-1	1.889E+1	4.785E+1
-2.449E-1	1.879E+1	4.769E+1
-2.465E-1	1.897E+1	4.785E+1
-2.465E-1	1.891E+1	4.766E+1
-2.481E-1	1.898E+1	4.787E+1
-2.465E-1	1.879E+1	4.752E+1
-2.481E-1	1.881E+1	4.782E+1
-2.481E-1	1.876E+1	4.770E+1
-2.433E-1	1.884E+1	4.769E+1
-2.481E-1	1.871E+1	4.778E+1
-2.465E-1	1.896E+1	4.765E+1
-2.449E-1	1.879E+1	4.760E+1
-2.465E-1	1.877E+1	4.761E+1
-2.465E-1	1.878E+1	4.760E+1
-2.481E-1	1.886E+1	4.769E+1
-2.449E-1	1.875E+1	4.771E+1
-2.465E-1	1.868E+1	4.768E+1
-2.497E-1	1.893E+1	4.757E+1
-2.449E-1	1.886E+1	4.775E+1
-2.449E-1	1.882E+1	4.750E+1
-2.465E-1	1.904E+1	4.769E+1
-2.465E-1	1.873E+1	4.766E+1
-2.481E-1	1.886E+1	4.743E+1
-2.449E-1	1.881E+1	4.775E+1
-2.449E-1	1.879E+1	4.773E+1
-2.449E-1	1.898E+1	4.784E+1
-2.465E-1	1.892E+1	4.752E+1
-2.433E-1	1.901E+1	4.761E+1
-2.465E-1	1.867E+1	4.764E+1
-2.497E-1	1.883E+1	4.744E+1
-2.481E-1	1.889E+1	4.773E+1
-2.449E-1	1.870E+1	4.764E+1
-2.433E-1	1.881E+1	4.788E+1
-2.449E-1	1.878E+1	4.748E+1
-2.497E-1	1.878E+1	4.782E+1
-2.433E-1	1.873E+1	4.760E+1
-2.433E-1	1.890E+1	4.755E+1
-2.497E-1	1.882E+1	4.784E+1
-2.497E-1	1.876E+1	4.791E+1
-2.433E-1	1.886E+1	4.754E+1
-2.416E-1	1.871E+1	4.778E+1
-2.481E-1	1.881E+1	4.786E+1
-2.465E-1	1.880E+1	4.760E+1
-2.433E-1	1.870E+1	4.792E+1
-2.449E-1	1.880E+1	4.768E+1
-2.465E-1	1.896E+1	4.755E+1
-2.481E-1	1.881E+1	4.761E+1
-2.449E-1	1.870E+1	4.770E+1
-2.449E-1	1.893E+1	4.763E+1
-2.481E-1	1.887E+1	4.762E+1
-2.514E-1	1.896E+1	4.762E+1
-2.465E-1	1.874E+1	4.761E+1
-2.449E-1	1.891E+1	4.776E+1
-2.449E-1	1.893E+1	4.759E+1
-2.497E-1	1.886E+1	4.757E+1
-2.433E-1	1.898E+1	4.761E+1
-2.449E-1	1.892E+1	4.776E+1
-2.497E-1	1.899E+1	4.785E+1
-2.481E-1	1.889E+1	4.782E+1
-2.416E-1	1.880E+1	4.777E+1
-2.449E-1	1.893E+1	4.779E+1
-2.481E-1	1.893E+1	4.773E+1
-2.465E-1	1.885E+1	4.790E+1
-2.465E-1	1.883E+1	4.728E+1
-2.497E-1	1.893E+1	4.771E+1
-2.481E-1	1.879E+1	4.785E+1
-2.481E-1	1.874E+1	4.757E+1
-2.465E-1	1.862E+1	4.772E+1
-2.449E-1	1.894E+1	4.758E+1
-2.465E-1	1.889E+1	4.747E+1
-2.465E-1	1.886E+1	4.799E+1
-2.481E-1	1.864E+1	4.790E+1
-2.449E-1	1.870E+1	4.790E+1
-2.465E-1	1.893E+1	4.786E+1
-2.465E-1	1.863E+1	4.749E+1
-2.433E-1	1.893E+1	4.779E+1
-2.433E-1	1.904E+1	4.796E+1
-2.465E-1	1.897E+1	4.766E+1
-2.497E-1	1.878E+1	4.771E+1
-2.433E-1	1.877E+1	4.780E+1
-2.465E-1	1.882E+1	4.759E+1
-2.481E-1	1.886E+1	4.754E+1
-2.465E-1	1.884E+1	4.758E+1
-2.433E-1	1.881E+1	4.769E+1
-2.449E-1	1.874E+1	4.742E+1
-2.514E-1	1.887E+1	4.755E+1
-2.465E-1	1.877E+1	4.780E+1
-2.433E-1	1.882E+1	4.773E+1
-2.433E-1	1.876E+1	4.749E+1
-2.481E-1	1.893E+1	4.760E+1
-2.465E-1	1.871E+1	4.769E+1
-2.449E-1	1.877E+1	4.736E+1
-2.433E-1	1.890E+1	4.780E+1
-2.465E-1	1.886E+1	4.772E+1
-2.449E-1	1.884E+1	4.770E+1
-2.449E-1	1.897E+1	4.766E+1
-2.449E-1	1.887E+1	4.772E+1
-2.465E-1	1.889E+1	4.765E+1
-2.481E-1	1.896E+1	4.760E+1
-2.449E-1	1.881E+1	4.779E+1
-2.449E-1	1.876E+1	4.751E+1
-2.497E-1	1.881E+1	4.766E+1
-2.465E-1	1.870E+1	4.763E+1
-2.416E-1	1.877E+1	4.749E+1
-2.433E-1	1.895E+1	4.777E+1
-2.481E-1	1.891E+1	4.751E+1
-2.481E-1	1.883E+1	4.775E+1
-2.416E-1	1.891E+1	4.770E+1
-2.465E-1	1.892E+1	4.772E+1
-2.465E-1	1.877E+1	4.772E+1
-2.481E-1	1.877E+1	4.756E+1
-2.433E-1	1.885E+1	4.788E+1
-2.449E-1	1.893E+1	4.773E+1
-2.481E-1	1.890E+1	4.792E+1
-2.497E-1	1.880E+1	4.771E+1
-2.465E-1	1.894E+1	4.753E+1
-2.433E-1	1.882E+1	4.741E+1
-2.481E-1	1.878E+1	4.756E+1
-2.465E-1	1.896E+1	4.754E+1
-2.449E-1	1.889E+1	4.770E+1
-2.449E-1	1.882E+1	4.757E+1
-2.465E-1	1.879E+1	4.763E+1
-2.481E-1	1.883E+1	4.778E+1
-2.433E-1	1.890E+1	4.783E+1
-2.465E-1	1.898E+1	4.783E+1
-2.497E-1	1.889E+1	4.785E+1
-2.481E-1	1.882E+1	4.774E+1
-2.433E-1	1.898E+1	4.781E+1
-2.449E-1	1.881E+1	4.770E+1
-2.481E-1	1.874E+1	4.759E+1
-2.481E-1	1.893E+1	4.752E+1
-2.433E-1	1.896E+1	4.776E+1
-2.465E-1	1.909E+1	4.777E+1
-2.465E-1	1.880E+1	4.782E+1
-2.465E-1	1.880E+1	4.760E+1
-2.433E-1	1.896E+1	4.775E+1
-2.449E-1	1.882E+1	4.779E+1
-2.481E-1	1.871E+1	4.757E+1
-2.449E-1	1.889E+1	4.762E+1
-2.449E-1	1.883E+1	4.728E+1
-2.449E-1	1.881E+1	4.769E+1
-2.497E-1	1.875E+1	4.782E+1
-2.449E-1	1.871E+1	4.728E+1
-2.433E-1	1.880E+1	4.768E+1
-2.416E-1	1.890E+1	4.761E+1
-2.481E-1	1.889E+1	4.786E+1
-2.481E-1	1.894E+1	4.765E+1
-2.449E-1	1.874E+1	4.776E+1
-2.433E-1	1.873E+1	4.792E+1
-2.465E-1	1.880E+1	4.759E+1
-2.481E-1	1.895E+1	4.758E+1
-2.449E-1	1.888E+1	4.759E+1
-2.449E-1	1.881E+1	4.740E+1
-2.465E-1	1.891E+1	4.770E+1
-2.481E-1	1.898E+1	4.804E+1
-2.449E-1	1.880E+1	4.777E+1
-2.449E-1	1.904E+1	4.752E+1
-2.465E-1	1.881E+1	4.785E+1
-2.481E-1	1.875E+1	4.762E+1
-2.449E-1	1.895E+1	4.752E+1
-2.449E-1	1.898E+1	4.762E+1
-2.481E-1	1.873E+1	4.764E+1
-2.465E-1	1.878E+1	4.758E+1
-2.449E-1	1.898E+1	4.771E+1
-2.433E-1	1.882E+1	4.753E+1
-2.481E-1	1.869E+1	4.752E+1
-2.481E-1	1.885E+1	4.791E+1
-2.433E-1	1.861E+1	4.770E+1
-2.433E-1	1.876E+1	4.793E+1
-2.465E-1	1.895E+1	4.753E+1
-2.481E-1	1.895E+1	4.757E+1
-2.449E-1	1.881E+1	4.756E+1
-2.449E-1	1.885E+1	4.760E+1
-2.497E-1	1.876E+1	4.774E+1
-2.465E-1	1.903E+1	4.760E+1
-2.449E-1	1.883E+1	4.776E+1
-2.433E-1	1.880E+1	4.772E+1
-2.481E-1	1.876E+1	4.783E+1
-2.465E-1	1.866E+1	4.796E+1
-2.416E-1	1.893E+1	4.763E+1
-2.433E-1	1.893E+1	4.776E+1
-2.449E-1	1.876E+1	4.757E+1
-2.481E-1	1.895E+1	4.780E+1
-2.449E-1	1.880E+1	4.739E+1
-2.449E-1	1.883E+1	4.787E+1
-2.481E-1	1.902E+1	4.755E+1
-2.465E-1	1.886E+1	4.767E+1
-2.433E-1	1.879E+1	4.771E+1
-2.465E-1	1.892E+1	4.772E+1
-2.449E-1	1.890E+1	4.751E+1
-2.465E-1	1.889E+1	4.740E+1
-2.465E-1	1.889E+1	4.791E+1
-2.449E-1	1.889E+1	4.772E+1
-2.481E-1	1.874E+1	4.744E+1
-2.465E-1	1.892E+1	4.773E+1
-2.416E-1	1.869E+1	4.767E+1
-2.449E-1	1.880E+1	4.748E+1
-2.497E-1	1.888E+1	4.765E+1
-2.449E-1	1.892E+1	4.767E+1
-2.416E-1	1.877E+1	4.778E+1
-2.465E-1	1.886E+1	4.757E+1
-2.449E-1	1.895E+1	4.770E+1
-2.481E-1	1.873E+1	4.762E+1
-2.433E-1	1.886E+1	4.743E+1
-2.465E-1	1.893E+1	4.780E+1
-2.465E-1	1.881E+1	4.752E+1
-2.449E-1	1.893E+1	4.761E+1
-2.449E-1	1.902E+1	4.762E+1
-2.433E-1	1.886E+1	4.773E+1
-2.497E-1	1.905E+1	4.738E+1
-2.449E-1	1.889E+1	4.773E+1
-2.449E-1	1.869E+1	4.763E+1
-2.481E-1	1.891E+1	4.768E+1
-2.497E-1	1.906E+1	4.771E+1
-2.465E-1	1.881E+1	4.762E+1
-2.433E-1	1.891E+1	4.768E+1
-2.481E-1	1.876E+1	4.789E+1
-2.481E-1	1.884E+1	4.767E+1
-2.481E-1	1.878E+1	4.756E+1
-2.449E-1	1.898E+1	4.754E+1
-2.433E-1	1.895E+1	4.749E+1
-2.481E-1	1.875E+1	4.780E+1
-2.481E-1	1.882E+1	4.769E+1
-2.416E-1	1.887E+1	4.777E+1
-2.433E-1	1.895E+1	4.775E+1
-2.465E-1	1.894E+1	4.784E+1
-2.497E-1	1.891E+1	4.761E+1
-2.416E-1	1.880E+1	4.788E+1
-2.433E-1	1.904E+1	4.772E+1
-2.465E-1	1.880E+1	4.762E+1
-2.449E-1	1.887E+1	4.749E+1
-2.449E-1	1.893E+1	4.778E+1
-2.416E-1	1.886E+1	4.766E+1
-2.465E-1	1.890E+1	4.776E+1
-2.481E-1	1.892E+1	4.770E+1
-2.433E-1	1.885E+1	4.759E+1
-2.465E-1	1.871E+1	4.726E+1
-2.465E-1	1.891E+1	4.778E+1
-2.481E-1	1.871E+1	4.770E+1
-2.449E-1	1.890E+1	4.754E+1
-2.449E-1	1.904E+1	4.756E+1
-2.465E-1	1.884E+1	4.764E+1
-2.481E-1	1.883E+1	4.784E+1
-2.433E-1	1.900E+1	4.769E+1
-2.449E-1	1.894E+1	4.764E+1
-2.465E-1	1.888E+1	4.771E+1
-2.481E-1	1.870E+1	4.726E+1
-2.449E-1	1.880E+1	4.772E+1
-2.449E-1	1.889E+1	4.764E+1
-2.514E-1	1.885E+1	4.772E+1
-2.481E-1	1.881E+1	4.749E+1
-2.416E-1	1.880E+1	4.753E+1
-2.449E-1	1.874E+1	4.762E+1
-2.449E-1	1.894E+1	4.782E+1
-2.465E-1	1.891E+1	4.766E+1
-2.449E-1	1.886E+1	4.768E+1
-2.449E-1	1.876E+1	4.766E+1
-2.465E-1	1.888E+1	4.785E+1
-2.465E-1	1.882E+1	4.757E+1
-2.449E-1	1.887E+1	4.754E+1
-2.433E-1	1.890E+1	4.771E+1
-2.497E-1	1.878E+1	4.769E+1
-2.481E-1	1.887E+1	4.750E+1
-2.449E-1	1.889E+1	4.759E+1
-2.449E-1	1.893E+1	4.781E+1
-2.449E-1	1.885E+1	4.755E+1
-2.481E-1	1.894E+1	4.746E+1
-2.449E-1	1.890E+1	4.748E+1
-2.465E-1	1.875E+1	4.765E+1
-2.481E-1	1.898E+1	4.746E+1
-2.481E-1	1.893E+1	4.740E+1
-2.433E-1	1.892E+1	4.770E+1
-2.449E-1	1.890E+1	4.759E+1
-2.465E-1	1.909E+1	4.739E+1
-2.465E-1	1.886E+1	4.754E+1
-2.433E-1	1.873E+1	4.758E+1
-2.449E-1	1.885E+1	4.769E+1
-2.481E-1	1.892E+1	4.746E+1
-2.465E-1	1.902E+1	4.764E+1
-2.416E-1	1.897E+1	4.773E+1
-2.481E-1	1.883E+1	4.763E+1
-2.497E-1	1.880E+1	4.809E+1
-2.465E-1	1.878E+1	4.755E+1
-2.481E-1	1.858E+1	4.773E+1
-2.481E-1	1.899E+1	4.767E+1
-2.497E-1	1.885E+1	4.763E+1
-2.481E-1	1.881E+1	4.777E+1
-2.449E-1	1.888E+1	4.773E+1
-2.465E-1	1.876E+1	4.758E+1
-2.497E-1	1.886E+1	4.765E+1
-2.449E-1	1.897E+1	4.751E+1
-2.449E-1	1.875E+1	4.780E+1
-2.433E-1	1.886E+1	4.736E+1
-2.481E-1	1.882E+1	4.738E+1
-2.465E-1	1.896E+1	4.771E+1
-2.481E-1	1.860E+1	4.758E+1
-2.433E-1	1.892E+1	4.774E+1
-2.449E-1	1.884E+1	4.751E+1
-2.465E-1	1.892E+1	4.746E+1
-2.433E-1	1.891E+1	4.771E+1
-2.433E-1	1.893E+1	4.788E+1
-2.449E-1	1.882E+1	4.762E+1
-2.481E-1	1.879E+1	4.760E+1
-2.400E-1	1.888E+1	4.741E+1
-2.433E-1	1.893E+1	4.801E+1
-2.481E-1	1.891E+1	4.757E+1
-2.465E-1	1.885E+1	4.760E+1
-2.400E-1	1.869E+1	4.753E+1
-2.433E-1	1.904E+1	4.765E+1
-2.481E-1	1.897E+1	4.770E+1
-2.465E-1	1.904E+1	4.746E+1
-2.433E-1	1.875E+1	4.776E+1
-2.449E-1	1.913E+1	4.777E+1
-2.449E-1	1.901E+1	4.746E+1
-2.481E-1	1.902E+1	4.779E+1
-2.416E-1	1.873E+1	4.747E+1
-2.449E-1	1.877E+1	4.769E+1
-2.465E-1	1.886E+1	4.737E+1
-2.497E-1	1.886E+1	4.781E+1
-2.433E-1	1.893E+1	4.749E+1
-2.433E-1	1.888E+1	4.761E+1
-2.449E-1	1.890E+1	4.754E+1
-2.465E-1	1.881E+1	4.760E+1
-2.465E-1	1.874E+1	4.751E+1
-2.449E-1	1.872E+1	4.758E+1
-2.433E-1	1.886E+1	4.759E+1
-2.465E-1	1.895E+1	4.747E+1
-2.449E-1	1.900E+1	4.781E+1
-2.449E-1	1.877E+1	4.751E+1
-2.449E-1	1.885E+1	4.749E+1
-2.465E-1	1.869E+1	4.790E+1
-2.465E-1	1.896E+1	4.754E+1
-2.433E-1	1.893E+1	4.749E+1
-2.465E-1	1.879E+1	4.761E+1
-2.449E-1	1.897E+1	4.764E+1
-2.449E-1	1.872E+1	4.777E+1
-2.449E-1	1.887E+1	4.752E+1
-2.449E-1	1.895E+1	4.744E+1
-2.449E-1	1.875E+1	4.755E+1
-2.433E-1	1.891E+1	4.764E+1
-2.433E-1	1.890E+1	4.772E+1
-2.481E-1	1.898E+1	4.761E+1
-2.497E-1	1.885E+1	4.774E+1
-2.433E-1	1.892E+1	4.762E+1
-2.433E-1	1.892E+1	4.789E+1
-2.481E-1	1.877E+1	4.767E+1
-2.465E-1	1.883E+1	4.759E+1
-2.433E-1	1.891E+1	4.768E+1
-2.449E-1	1.878E+1	4.805E+1
-2.449E-1	1.894E+1	4.765E+1
-2.449E-1	1.875E+1	4.762E+1
-2.449E-1	1.881E+1	4.737E+1
-2.449E-1	1.881E+1	4.793E+1
-2.465E-1	1.872E+1	4.775E+1
-2.465E-1	1.869E+1	4.758E+1
-2.449E-1	1.893E+1	4.783E+1
-2.433E-1	1.897E+1	4.756E+1
-2.465E-1	1.894E+1	4.803E+1
-2.465E-1	1.877E+1	4.773E+1
-2.416E-1	1.888E+1	4.789E+1
-2.433E-1	1.883E+1	4.758E+1
-2.481E-1	1.890E+1	4.748E+1
-2.449E-1	1.879E+1	4.787E+1
-2.433E-1	1.898E+1	4.753E+1
-2.465E-1	1.892E+1	4.778E+1
-2.481E-1	1.889E+1	4.756E+1
-2.449E-1	1.880E+1	4.763E+1
-2.433E-1	1.891E+1	4.748E+1
-2.449E-1	1.905E+1	4.756E+1
-2.433E-1	1.901E+1	4.772E+1
-2.481E-1	1.884E+1	4.802E+1
-2.433E-1	1.916E+1	4.769E+1
-2.433E-1	1.885E+1	4.770E+1
-2.465E-1	1.874E+1	4.777E+1
-2.449E-1	1.884E+1	4.770E+1
-2.433E-1	1.897E+1	4.751E+1
-2.433E-1	1.896E+1	4.751E+1
-2.465E-1	1.889E+1	4.788E+1
-2.449E-1	1.897E+1	4.784E+1
-2.433E-1	1.879E+1	4.795E+1
-2.433E-1	1.871E+1	4.776E+1
-2.497E-1	1.881E+1	4.763E+1
-2.497E-1	1.874E+1	4.786E+1
-2.433E-1	1.893E+1	4.759E+1
-2.449E-1	1.893E+1	4.758E+1
-2.465E-1	1.877E+1	4.751E+1
-2.497E-1	1.885E+1	4.768E+1
-2.433E-1	1.891E+1	4.736E+1
-2.449E-1	1.893E+1	4.760E+1
-2.449E-1	1.898E+1	4.793E+1
-2.465E-1	1.873E+1	4.766E+1
-2.449E-1	1.871E+1	4.769E+1
-2.433E-1	1.878E+1	4.778E+1
-2.481E-1	1.886E+1	4.775E+1
-2.465E-1	1.882E+1	4.770E+1
-2.433E-1	1.896E+1	4.747E+1
-2.465E-1	1.890E+1	4.758E+1
-2.465E-1	1.883E+1	4.783E+1
-2.481E-1	1.902E+1	4.755E+1
-2.433E-1	1.898E+1	4.757E+1
-2.465E-1	1.898E+1	4.777E+1
-2.465E-1	1.892E+1	4.765E+1
-2.481E-1	1.893E+1	4.788E+1
-2.465E-1	1.900E+1	4.784E+1
-2.433E-1	1.886E+1	4.775E+1
-2.481E-1	1.887E+1	4.774E+1
-2.497E-1	1.906E+1	4.755E+1
-2.449E-1	1.894E+1	4.751E+1
-2.433E-1	1.893E+1	4.779E+1
-2.449E-1	1.896E+1	4.765E+1
-2.497E-1	1.887E+1	4.759E+1
-2.433E-1	1.889E+1	4.771E+1
-2.433E-1	1.864E+1	4.748E+1
-2.481E-1	1.893E+1	4.779E+1
-2.465E-1	1.895E+1	4.775E+1
-2.433E-1	1.871E+1	4.750E+1
-2.433E-1	1.876E+1	4.749E+1
-2.465E-1	1.877E+1	4.767E+1
-2.481E-1	1.909E+1	4.756E+1
-2.449E-1	1.883E+1	4.772E+1
-2.449E-1	1.878E+1	4.754E+1
-2.433E-1	1.883E+1	4.797E+1
-2.465E-1	1.887E+1	4.738E+1
-2.433E-1	1.892E+1	4.760E+1
-2.449E-1	1.906E+1	4.770E+1
-2.465E-1	1.893E+1	4.755E+1
-2.465E-1	1.885E+1	4.778E+1
-2.449E-1	1.894E+1	4.769E+1
-2.433E-1	1.877E+1	4.776E+1
-2.465E-1	1.881E+1	4.759E+1
-2.465E-1	1.890E+1	4.759E+1
-2.416E-1	1.888E+1	4.793E+1
-2.449E-1	1.889E+1	4.775E+1
-2.465E-1	1.887E+1	4.756E+1
-2.465E-1	1.877E+1	4.774E+1
-2.449E-1	1.876E+1	4.791E+1
-2.416E-1	1.893E+1	4.794E+1
-2.465E-1	1.886E+1	4.738E+1
-2.449E-1	1.877E+1	4.772E+1
-2.465E-1	1.894E+1	4.749E+1
-2.433E-1	1.886E+1	4.757E+1
-2.481E-1	1.890E+1	4.760E+1
-2.481E-1	1.886E+1	4.766E+1
-2.481E-1	1.884E+1	4.759E+1
-2.449E-1	1.893E+1	4.789E+1
-2.449E-1	1.904E+1	4.738E+1
-2.449E-1	1.876E+1	4.762E+1
-2.449E-1	1.902E+1	4.760E+1
-2.433E-1	1.890E+1	4.786E+1
-2.465E-1	1.868E+1	4.785E+1
-2.481E-1	1.887E+1	4.764E+1
-2.433E-1	1.886E+1	4.773E+1
-2.449E-1	1.885E+1	4.780E+1
-2.465E-1	1.873E+1	4.756E+1
-2.449E-1	1.872E+1	4.783E+1
-2.449E-1	1.890E+1	4.780E+1
-2.433E-1	1.886E+1	4.735E+1
-2.465E-1	1.885E+1	4.771E+1
-2.481E-1	1.872E+1	4.760E+1
-2.465E-1	1.879E+1	4.773E+1
-2.433E-1	1.877E+1	4.755E+1
-2.481E-1	1.893E+1	4.731E+1
-2.465E-1	1.884E+1	4.758E+1
-2.433E-1	1.874E+1	4.767E+1
-2.449E-1	1.901E+1	4.754E+1
-2.465E-1	1.890E+1	4.768E+1
-2.465E-1	1.887E+1	4.788E+1
-2.416E-1	1.899E+1	4.760E+1
-2.449E-1	1.892E+1	4.747E+1
-2.481E-1	1.887E+1	4.746E+1
-2.465E-1	1.890E+1	4.742E+1
-2.433E-1	1.876E+1	4.767E+1
-2.449E-1	1.893E+1	4.766E+1
-2.465E-1	1.890E+1	4.760E+1
-2.465E-1	1.881E+1	4.751E+1
-2.449E-1	1.884E+1	4.785E+1
-2.449E-1	1.896E+1	4.770E+1
-2.465E-1	1.871E+1	4.752E+1
-2.497E-1	1.878E+1	4.747E+1
-2.449E-1	1.883E+1	4.750E+1
-2.433E-1	1.902E+1	4.754E+1
-2.449E-1	1.897E+1	4.771E+1
-2.449E-1	1.890E+1	4.758E+1
-2.449E-1	1.883E+1	4.768E+1
-2.449E-1	1.875E+1	4.768E+1
-2.465E-1	1.884E+1	4.754E+1
-2.465E-1	1.879E+1	4.769E+1
-2.416E-1	1.889E+1	4.750E+1
-2.433E-1	1.889E+1	4.790E+1
-2.481E-1	1.871E+1	4.741E+1
-2.481E-1	1.870E+1	4.746E+1
-2.449E-1	1.880E+1	4.774E+1
-2.449E-1	1.885E+1	4.797E+1
-2.481E-1	1.877E+1	4.767E+1
-2.465E-1	1.894E+1	4.758E+1
-2.433E-1	1.877E+1	4.736E+1
-2.416E-1	1.866E+1	4.784E+1
-2.481E-1	1.864E+1	4.769E+1
-2.514E-1	1.885E+1	4.781E+1
-2.416E-1	1.899E+1	4.751E+1
-2.465E-1	1.886E+1	4.755E+1
-2.465E-1	1.889E+1	4.754E+1
-2.465E-1	1.877E+1	4.797E+1
-2.465E-1	1.885E+1	4.782E+1
-2.449E-1	1.877E+1	4.740E+1
-2.449E-1	1.877E+1	4.761E+1
-2.481E-1	1.878E+1	4.775E+1
-2.449E-1	1.872E+1	4.780E+1
-2.433E-1	1.892E+1	4.779E+1
-2.497E-1	1.892E+1	4.767E+1
-2.449E-1	1.885E+1	4.757E+1
-2.449E-1	1.887E+1	4.748E+1
-2.416E-1	1.915E+1	4.768E+1
-2.481E-1	1.887E+1	4.774E+1
-2.465E-1	1.886E+1	4.755E+1
-2.449E-1	1.877E+1	4.769E+1
-2.449E-1	1.876E+1	4.775E+1
-2.465E-1	1.902E+1	4.767E+1
-2.481E-1	1.882E+1	4.797E+1
-2.433E-1	1.904E+1	4.778E+1
-2.416E-1	1.899E+1	4.774E+1
-2.497E-1	1.890E+1	4.783E+1
-2.465E-1	1.892E+1	4.771E+1
-2.481E-1	1.879E+1	4.733E+1
-2.433E-1	1.871E+1	4.775E+1
-2.449E-1	1.879E+1	4.750E+1
-2.465E-1	1.881E+1	4.767E+1
-2.449E-1	1.890E+1	4.738E+1
-2.416E-1	1.892E+1	4.771E+1
-2.497E-1	1.890E+1	4.781E+1
-2.481E-1	1.875E+1	4.731E+1
-2.433E-1	1.900E+1	4.768E+1
-2.433E-1	1.883E+1	4.783E+1
-2.465E-1	1.902E+1	4.771E+1
-2.465E-1	1.875E+1	4.749E+1
-2.433E-1	1.897E+1	4.754E+1
-2.433E-1	1.876E+1	4.782E+1
-2.465E-1	1.870E+1	4.760E+1
-2.465E-1	1.893E+1	4.772E+1
-2.433E-1	1.885E+1	4.743E+1
-2.416E-1	1.888E+1	4.751E+1
-2.465E-1	1.881E+1	4.771E+1
-2.497E-1	1.892E+1	4.758E+1
-2.465E-1	1.903E+1	4.761E+1
-2.433E-1	1.876E+1	4.756E+1
-2.449E-1	1.905E+1	4.764E+1
-2.481E-1	1.879E+1	4.742E+1
-2.416E-1	1.866E+1	4.763E+1
-2.465E-1	1.909E+1	4.764E+1
-2.449E-1	1.883E+1	4.757E+1
-2.465E-1	1.895E+1	4.778E+1
-2.449E-1	1.882E+1	4.767E+1
-2.416E-1	1.891E+1	4.778E+1
-2.481E-1	1.904E+1	4.731E+1
-2.433E-1	1.882E+1	4.761E+1
-2.465E-1	1.889E+1	4.744E+1
-2.449E-1	1.874E+1	4.756E+1
-2.481E-1	1.900E+1	4.780E+1
-2.481E-1	1.903E+1	4.750E+1
-2.433E-1	1.898E+1	4.777E+1
-2.433E-1	1.881E+1	4.767E+1
-2.449E-1	1.882E+1	4.791E+1
-2.449E-1	1.893E+1	4.746E+1
-2.465E-1	1.885E+1	4.753E+1
-2.433E-1	1.879E+1	4.759E+1
-2.465E-1	1.881E+1	4.770E+1
-2.449E-1	1.906E+1	4.769E+1
-2.433E-1	1.898E+1	4.777E+1
-2.433E-1	1.894E+1	4.769E+1
-2.449E-1	1.887E+1	4.764E+1
-2.465E-1	1.872E+1	4.763E+1
-2.449E-1	1.869E+1	4.754E+1
-2.433E-1	1.882E+1	4.772E+1
-2.449E-1	1.891E+1	4.727E+1
-2.481E-1	1.882E+1	4.765E+1
-2.433E-1	1.881E+1	4.752E+1
-2.433E-1	1.882E+1	4.770E+1
-2.449E-1	1.882E+1	4.773E+1
-2.481E-1	1.874E+1	4.741E+1
-2.449E-1	1.886E+1	4.759E+1
-2.384E-1	1.896E+1	4.791E+1
-2.449E-1	1.883E+1	4.753E+1
-2.465E-1	1.903E+1	4.778E+1
-2.465E-1	1.891E+1	4.753E+1
-2.465E-1	1.901E+1	4.756E+1
-2.497E-1	1.889E+1	4.760E+1
-2.465E-1	1.893E+1	4.760E+1
-2.465E-1	1.884E+1	4.760E+1
-2.449E-1	1.880E+1	4.771E+1
-2.449E-1	1.882E+1	4.780E+1
-2.465E-1	1.888E+1	4.755E+1
-2.433E-1	1.877E+1	4.768E+1
-2.465E-1	1.882E+1	4.759E+1
-2.481E-1	1.884E+1	4.736E+1
-2.449E-1	1.888E+1	4.775E+1
-2.465E-1	1.873E+1	4.764E+1
-2.465E-1	1.885E+1	4.770E+1
-2.465E-1	1.876E+1	4.758E+1
-2.465E-1	1.873E+1	4.768E+1
-2.433E-1	1.882E+1	4.774E+1
-2.416E-1	1.888E+1	4.761E+1
-2.465E-1	1.883E+1	4.778E+1
-2.481E-1	1.899E+1	4.758E+1
-2.465E-1	1.875E+1	4.777E+1
-2.416E-1	1.860E+1	4.783E+1
-2.481E-1	1.887E+1	4.780E+1
-2.465E-1	1.885E+1	4.764E+1
-2.465E-1	1.881E+1	4.769E+1
-2.416E-1	1.880E+1	4.757E+1
-2.497E-1	1.898E+1	4.770E+1
-2.465E-1	1.881E+1	4.765E+1
-2.449E-1	1.888E+1	4.766E+1
-2.433E-1	1.891E+1	4.765E+1
-2.497E-1	1.886E+1	4.745E+1
-2.497E-1	1.884E+1	4.779E+1
-2.433E-1	1.900E+1	4.758E+1
-2.449E-1	1.899E+1	4.747E+1
-2.449E-1	1.885E+1	4.766E+1
-2.481E-1	1.893E+1	4.743E+1
-2.465E-1	1.879E+1	4.756E+1
-2.433E-1	1.889E+1	4.780E+1
-2.449E-1	1.883E+1	4.772E+1
-2.449E-1	1.890E+1	4.763E+1
-2.449E-1	1.877E+1	4.778E+1
-2.416E-1	1.889E+1	4.780E+1
-2.449E-1	1.893E+1	4.749E+1
-2.481E-1	1.884E+1	4.760E+1
-2.433E-1	1.891E+1	4.757E+1
-2.433E-1	1.894E+1	4.758E+1
-2.449E-1	1.898E+1	4.761E+1
-2.481E-1	1.891E+1	4.750E+1
-2.449E-1	1.899E+1	4.768E+1
-2.433E-1	1.875E+1	4.737E+1
-2.465E-1	1.883E+1	4.764E+1
-2.465E-1	1.882E+1	4.761E+1
-2.449E-1	1.893E+1	4.763E+1
-2.449E-1	1.886E+1	4.751E+1
-2.449E-1	1.886E+1	4.783E+1
-2.465E-1	1.905E+1	4.771E+1
-2.449E-1	1.881E+1	4.760E+1
-2.433E-1	1.881E+1	4.775E+1
-2.449E-1	1.908E+1	4.798E+1
-2.465E-1	1.874E+1	4.766E+1
-2.433E-1	1.893E+1	4.753E+1
-2.433E-1	1.882E+1	4.771E+1
-2.449E-1	1.881E+1	4.767E+1
-2.449E-1	1.894E+1	4.778E+1
-2.449E-1	1.884E+1	4.751E+1
-2.416E-1	1.898E+1	4.756E+1
-2.465E-1	1.896E+1	4.759E+1
-2.449E-1	1.899E+1	4.780E+1
-2.465E-1	1.870E+1	4.746E+1
-2.449E-1	1.897E+1	4.745E+1
-2.465E-1	1.879E+1	4.763E+1
-2.481E-1	1.892E+1	4.756E+1
-2.449E-1	1.881E+1	4.771E+1
-2.465E-1	1.876E+1	4.766E+1
-2.481E-1	1.872E+1	4.770E+1
-2.481E-1	1.886E+1	4.757E+1
-2.433E-1	1.871E+1	4.782E+1
-2.449E-1	1.890E+1	4.760E+1
-2.481E-1	1.887E+1	4.788E+1
-2.465E-1	1.887E+1	4.752E+1
-2.433E-1	1.871E+1	4.765E+1
-2.433E-1	1.876E+1	4.760E+1
-2.465E-1	1.884E+1	4.769E+1
-2.465E-1	1.883E+1	4.760E+1
-2.465E-1	1.884E+1	4.740E+1
-2.449E-1	1.897E+1	4.786E+1
-2.465E-1	1.890E+1	4.753E+1
-2.481E-1	1.880E+1	4.760E+1
-2.433E-1	1.901E+1	4.789E+1
-2.416E-1	1.878E+1	4.750E+1
-2.481E-1	1.890E+1	4.763E+1
-2.465E-1	1.885E+1	4.760E+1
-2.449E-1	1.882E+1	4.751E+1
-2.449E-1	1.889E+1	4.760E+1
-2.449E-1	1.871E+1	4.760E+1
-2.481E-1	1.891E+1	4.772E+1
-2.433E-1	1.870E+1	4.737E+1
-2.400E-1	1.873E+1	4.745E+1
-2.465E-1	1.896E+1	4.765E+1
-2.465E-1	1.879E+1	4.784E+1
-2.433E-1	1.888E+1	4.770E+1
-2.449E-1	1.894E+1	4.750E+1
-2.465E-1	1.881E+1	4.755E+1
-2.465E-1	1.885E+1	4.773E+1
-2.465E-1	1.886E+1	4.763E+1
-2.433E-1	1.898E+1	4.765E+1
-2.497E-1	1.887E+1	4.753E+1
-2.497E-1	1.881E+1	4.767E+1
-2.449E-1	1.877E+1	4.758E+1
-2.433E-1	1.872E+1	4.767E+1
-2.449E-1	1.899E+1	4.763E+1
-2.465E-1	1.893E+1	4.757E+1
-2.449E-1	1.881E+1	4.779E+1
-2.449E-1	1.874E+1	4.782E+1
-2.433E-1	1.881E+1	4.772E+1
-2.449E-1	1.887E+1	4.757E+1
-2.465E-1	1.899E+1	4.749E+1
-2.400E-1	1.890E+1	4.758E+1
-2.449E-1	1.892E+1	4.793E+1
-2.449E-1	1.893E+1	4.785E+1
-2.416E-1	1.880E+1	4.763E+1
-2.465E-1	1.869E+1	4.748E+1
-2.465E-1	1.891E+1	4.766E+1
-2.465E-1	1.908E+1	4.774E+1
-2.449E-1	1.889E+1	4.761E+1
-2.449E-1	1.884E+1	4.785E+1
-2.449E-1	1.865E+1	4.747E+1
-2.465E-1	1.872E+1	4.797E+1
-2.449E-1	1.870E+1	4.758E+1
-2.465E-1	1.872E+1	4.759E+1
-2.465E-1	1.880E+1	4.757E+1
-2.481E-1	1.895E+1	4.758E+1
-2.449E-1	1.889E+1	4.769E+1
-2.449E-1	1.883E+1	4.756E+1
-2.481E-1	1.876E+1	4.770E+1
-2.449E-1	1.882E+1	4.746E+1
-2.433E-1	1.873E+1	4.748E+1
-2.449E-1	1.884E+1	4.763E+1
-2.433E-1	1.886E+1	4.779E+1
-2.449E-1	1.882E+1	4.766E+1
-2.433E-1	1.880E+1	4.758E+1
-2.449E-1	1.901E+1	4.782E+1
-2.481E-1	1.884E+1	4.749E+1
-2.465E-1	1.881E+1	4.765E+1
-2.481E-1	1.884E+1	4.743E+1
-2.416E-1	1.876E+1	4.775E+1
-2.465E-1	1.889E+1	4.776E+1
-2.481E-1	1.888E+1	4.750E+1
-2.433E-1	1.890E+1	4.747E+1
-2.449E-1	1.890E+1	4.789E+1
-2.465E-1	1.868E+1	4.752E+1
-2.465E-1	1.888E+1	4.760E+1
-2.465E-1	1.882E+1	4.751E+1
-2.433E-1	1.874E+1	4.778E+1
-2.465E-1	1.885E+1	4.767E+1
-2.481E-1	1.883E+1	4.736E+1
-2.416E-1	1.881E+1	4.754E+1
-2.433E-1	1.892E+1	4.740E+1
-2.465E-1	1.891E+1	4.754E+1
-2.465E-1	1.900E+1	4.768E+1
-2.433E-1	1.878E+1	4.760E+1
-2.433E-1	1.879E+1	4.739E+1
-2.433E-1	1.880E+1	4.760E+1
-2.449E-1	1.889E+1	4.758E+1
-2.481E-1	1.881E+1	4.779E+1
-2.433E-1	1.897E+1	4.765E+1
-2.449E-1	1.880E+1	4.782E+1
-2.449E-1	1.890E+1	4.784E+1
-2.449E-1	1.875E+1	4.753E+1
-2.449E-1	1.888E+1	4.774E+1
-2.481E-1	1.884E+1	4.777E+1
-2.449E-1	1.882E+1	4.783E+1
-2.465E-1	1.890E+1	4.762E+1
-2.416E-1	1.884E+1	4.779E+1
-2.449E-1	1.881E+1	4.748E+1
-2.465E-1	1.888E+1	4.750E+1
-2.416E-1	1.893E+1	4.768E+1
-2.433E-1	1.888E+1	4.743E+1
-2.465E-1	1.871E+1	4.767E+1
-2.465E-1	1.880E+1	4.747E+1
-2.433E-1	1.868E+1	4.757E+1
-2.449E-1	1.881E+1	4.769E+1
-2.497E-1	1.855E+1	4.755E+1
-2.481E-1	1.897E+1	4.779E+1
-2.416E-1	1.877E+1	4.774E+1
-2.416E-1	1.877E+1	4.742E+1
-2.465E-1	1.890E+1	4.777E+1
-2.481E-1	1.888E+1	4.745E+1
-2.433E-1	1.871E+1	4.760E+1
-2.449E-1	1.881E+1	4.773E+1
-2.465E-1	1.867E+1	4.761E+1
-2.481E-1	1.870E+1	4.756E+1
-2.400E-1	1.866E+1	4.781E+1
-2.416E-1	1.885E+1	4.762E+1
-2.481E-1	1.880E+1	4.775E+1
-2.465E-1	1.871E+1	4.781E+1
-2.433E-1	1.884E+1	4.753E+1
-2.449E-1	1.880E+1	4.731E+1
-2.449E-1	1.886E+1	4.773E+1
-2.465E-1	1.881E+1	4.761E+1
-2.433E-1	1.888E+1	4.756E+1
-2.449E-1	1.885E+1	4.768E+1
-2.481E-1	1.901E+1	4.781E+1
-2.449E-1	1.884E+1	4.764E+1
-2.433E-1	1.900E+1	4.720E+1
-2.433E-1	1.895E+1	4.785E+1
-2.465E-1	1.903E+1	4.775E+1
-2.465E-1	1.883E+1	4.773E+1
-2.433E-1	1.889E+1	4.789E+1
-2.449E-1	1.890E+1	4.760E+1
-2.449E-1	1.889E+1	4.746E+1
-2.481E-1	1.876E+1	4.727E+1
-2.465E-1	1.890E+1	4.759E+1
-2.416E-1	1.880E+1	4.775E+1
-2.481E-1	1.882E+1	4.766E+1
-2.449E-1	1.877E+1	4.752E+1
-2.433E-1	1.884E+1	4.760E+1
-2.433E-1	1.871E+1	4.748E+1
-2.449E-1	1.869E+1	4.772E+1
-2.449E-1	1.879E+1	4.773E+1
-2.416E-1	1.893E+1	4.755E+1
-2.433E-1	1.892E+1	4.770E+1
-2.465E-1	1.883E+1	4.794E+1
-2.465E-1	1.887E+1	4.758E+1
-2.449E-1	1.871E+1	4.760E+1
-2.433E-1	1.894E+1	4.741E+1
-2.481E-1	1.874E+1	4.749E+1
-2.449E-1	1.894E+1	4.775E+1
-2.449E-1	1.890E+1	4.778E+1
-2.449E-1	1.891E+1	4.736E+1
-2.481E-1	1.869E+1	4.773E+1
-2.465E-1	1.883E+1	4.751E+1
-2.433E-1	1.899E+1	4.748E+1
-2.416E-1	1.889E+1	4.748E+1
-2.433E-1	1.892E+1	4.770E+1
-2.449E-1	1.881E+1	4.758E+1
-2.433E-1	1.870E+1	4.752E+1
-2.465E-1	1.899E+1	4.783E+1
-2.481E-1	1.911E+1	4.773E+1
-2.449E-1	1.909E+1	4.781E+1
-2.433E-1	1.882E+1	4.781E+1
-2.416E-1	1.893E+1	4.757E+1
-2.481E-1	1.876E+1	4.782E+1
-2.449E-1	1.893E+1	4.746E+1
-2.416E-1	1.876E+1	4.763E+1
-2.416E-1	1.888E+1	4.745E+1
-2.465E-1	1.899E+1	4.767E+1
-2.481E-1	1.890E+1	4.773E+1
-2.433E-1	1.881E+1	4.776E+1
-2.433E-1	1.868E+1	4.743E+1
-2.465E-1	1.878E+1	4.781E+1
-2.481E-1	1.881E+1	4.754E+1
-2.433E-1	1.880E+1	4.774E+1
-2.449E-1	1.881E+1	4.758E+1
-2.481E-1	1.889E+1	4.754E+1
-2.465E-1	1.879E+1	4.764E+1
-2.433E-1	1.888E+1	4.787E+1
-2.433E-1	1.885E+1	4.762E+1
-2.449E-1	1.890E+1	4.784E+1
-2.481E-1	1.882E+1	4.753E+1
-2.433E-1	1.900E+1	4.743E+1
-2.433E-1	1.897E+1	4.772E+1
-2.449E-1	1.871E+1	4.749E+1
-2.465E-1	1.883E+1	4.747E+1
-2.433E-1	1.870E+1	4.751E+1
-2.416E-1	1.879E+1	4.795E+1
-2.433E-1	1.881E+1	4.753E+1
-2.465E-1	1.889E+1	4.766E+1
-2.433E-1	1.876E+1	4.752E+1
-2.433E-1	1.891E+1	4.734E+1
-2.481E-1	1.879E+1	4.731E+1
-2.449E-1	1.881E+1	4.774E+1
-2.433E-1	1.878E+1	4.747E+1
-2.433E-1	1.890E+1	4.752E+1
-2.449E-1	1.893E+1	4.767E+1
-2.449E-1	1.882E+1	4.781E+1
-2.416E-1	1.887E+1	4.777E+1
-2.416E-1	1.883E+1	4.780E+1
-2.433E-1	1.892E+1	4.765E+1
-2.465E-1	1.882E+1	4.783E+1
-2.416E-1	1.896E+1	4.766E+1
-2.449E-1	1.896E+1	4.771E+1
-2.449E-1	1.876E+1	4.751E+1
-2.481E-1	1.893E+1	4.751E+1
-2.449E-1	1.887E+1	4.742E+1
-2.416E-1	1.880E+1	4.750E+1
-2.449E-1	1.882E+1	4.762E+1
-2.433E-1	1.891E+1	4.748E+1
-2.416E-1	1.897E+1	4.767E+1
-2.416E-1	1.874E+1	4.727E+1
-2.449E-1	1.880E+1	4.750E+1
-2.449E-1	1.881E+1	4.770E+1
-2.465E-1	1.875E+1	4.746E+1
-2.449E-1	1.878E+1	4.775E+1
-2.433E-1	1.880E+1	4.753E+1
-2.449E-1	1.885E+1	4.758E+1
-2.400E-1	1.899E+1	4.784E+1
-2.433E-1	1.885E+1	4.782E+1
-2.465E-1	1.880E+1	4.755E+1
-2.465E-1	1.869E+1	4.761E+1
-2.449E-1	1.877E+1	4.731E+1
-2.449E-1	1.910E+1	4.773E+1
-2.497E-1	1.874E+1	4.754E+1
-2.449E-1	1.878E+1	4.773E+1
-2.449E-1	1.883E+1	4.744E+1
-2.433E-1	1.872E+1	4.738E+1
-2.433E-1	1.893E+1	4.744E+1
-2.449E-1	1.884E+1	4.749E+1
-2.449E-1	1.880E+1	4.761E+1
-2.433E-1	1.894E+1	4.756E+1
-2.433E-1	1.892E+1	4.758E+1
-2.465E-1	1.883E+1	4.782E+1
-2.433E-1	1.874E+1	4.778E+1
-2.416E-1	1.885E+1	4.778E+1
-2.481E-1	1.911E+1	4.777E+1
-2.465E-1	1.885E+1	4.759E+1
-2.449E-1	1.868E+1	4.769E+1
-2.416E-1	1.885E+1	4.743E+1
-2.433E-1	1.855E+1	4.791E+1
-2.449E-1	1.883E+1	4.759E+1
-2.433E-1	1.876E+1	4.751E+1
-2.433E-1	1.877E+1	4.758E+1
-2.416E-1	1.871E+1	4.730E+1
-2.481E-1	1.883E+1	4.741E+1
-2.449E-1	1.873E+1	4.766E+1
-2.449E-1	1.880E+1	4.777E+1
-2.465E-1	1.886E+1	4.790E+1
-2.449E-1	1.883E+1	4.774E+1
-2.400E-1	1.864E+1	4.764E+1
-2.433E-1	1.879E+1	4.763E+1
-2.433E-1	1.879E+1	4.760E+1
-2.449E-1	1.883E+1	4.748E+1
-2.449E-1	1.883E+1	4.729E+1
-2.433E-1	1.882E+1	4.742E+1
-2.465E-1	1.875E+1	4.747E+1
-2.465E-1	1.895E+1	4.751E+1
-2.433E-1	1.890E+1	4.748E+1
-2.433E-1	1.880E+1	4.757E+1
-2.416E-1	1.900E+1	4.761E+1
-2.481E-1	1.878E+1	4.765E+1
-2.416E-1	1.882E+1	4.782E+1
-2.433E-1	1.880E+1	4.768E+1
-2.449E-1	1.882E+1	4.776E+1
-2.481E-1	1.885E+1	4.766E+1
-2.416E-1	1.875E+1	4.755E+1
-2.416E-1	1.905E+1	4.765E+1
-2.465E-1	1.878E+1	4.762E+1
-2.465E-1	1.867E+1	4.755E+1
-2.433E-1	1.888E+1	4.763E+1
-2.433E-1	1.884E+1	4.755E+1
-2.465E-1	1.894E+1	4.756E+1
-2.449E-1	1.887E+1	4.748E+1
-2.433E-1	1.880E+1	4.767E+1
-2.433E-1	1.862E+1	4.761E+1
-2.465E-1	1.898E+1	4.778E+1
-2.481E-1	1.866E+1	4.753E+1
-2.416E-1	1.904E+1	4.743E+1
-2.433E-1	1.882E+1	4.789E+1
-2.465E-1	1.881E+1	4.779E+1
-2.465E-1	1.880E+1	4.759E+1
-2.433E-1	1.889E+1	4.767E+1
-2.416E-1	1.889E+1	4.772E+1
-2.449E-1	1.884E+1	4.788E+1
-2.481E-1	1.890E+1	4.776E+1
-2.449E-1	1.884E+1	4.780E+1
[truncated: 93,973 more rows]
