# Supplementary material for: Improved ANAP incorporation and VCF analysis reveal details of P2X7 current facilitation and a limited conformational interplay between ATP binding and the intracellular ballast domain
Source: eLife. 2023 Jan 4;12:e82479. doi: 10.7554/eLife.82479 (PMC9859053; doi:10.7554/eLife.82479)
Supplement: Figure 3—figure supplement 3—source data 2. [file elife-82479-fig3-figsupp3-data2.zip › Figure-3_figure-supplement-3_source-data-2/DeltaCys-constructs/l24/09.csv]

-1.294E-2	4.983E+0	9.871E+0
-1.132E-2	5.044E+0	9.988E+0
-8.074E-3	5.119E+0	9.881E+0
-1.132E-2	4.947E+0	1.000E+1
-1.132E-2	5.002E+0	9.962E+0
-1.294E-2	4.950E+0	1.006E+1
-1.132E-2	5.044E+0	1.005E+1
-1.132E-2	5.031E+0	9.819E+0
-1.456E-2	5.061E+0	9.998E+0
-1.294E-2	4.976E+0	9.914E+0
-1.132E-2	4.967E+0	9.946E+0
-9.696E-3	5.044E+0	9.988E+0
-1.456E-2	5.116E+0	1.005E+1
-1.294E-2	5.002E+0	9.982E+0
-1.132E-2	4.973E+0	9.862E+0
-1.132E-2	5.074E+0	9.998E+0
-1.456E-2	5.022E+0	1.008E+1
-1.294E-2	5.048E+0	1.005E+1
-1.132E-2	5.106E+0	9.923E+0
-1.132E-2	5.025E+0	1.013E+1
-1.294E-2	5.080E+0	9.975E+0
-1.456E-2	5.057E+0	9.897E+0
-8.074E-3	5.074E+0	9.910E+0
-1.132E-2	5.031E+0	1.000E+1
-1.456E-2	5.051E+0	1.003E+1
-1.294E-2	4.996E+0	1.007E+1
-8.074E-3	5.009E+0	9.959E+0
-1.132E-2	4.999E+0	1.000E+1
-1.294E-2	5.005E+0	1.001E+1
-1.294E-2	5.087E+0	9.965E+0
-6.452E-3	4.973E+0	1.004E+1
-8.074E-3	5.018E+0	9.988E+0
-1.294E-2	4.989E+0	9.998E+0
-1.456E-2	5.041E+0	1.006E+1
-1.132E-2	5.012E+0	1.003E+1
-9.696E-3	5.116E+0	9.936E+0
-1.132E-2	5.044E+0	9.927E+0
-9.696E-3	4.983E+0	1.009E+1
-6.452E-3	5.077E+0	1.007E+1
-1.132E-2	5.064E+0	1.005E+1
-1.132E-2	5.054E+0	1.002E+1
-1.294E-2	5.048E+0	9.995E+0
-8.074E-3	5.025E+0	9.923E+0
-1.132E-2	5.018E+0	1.013E+1
-1.456E-2	5.148E+0	9.927E+0
-1.294E-2	5.070E+0	1.000E+1
-1.132E-2	4.970E+0	9.923E+0
-9.696E-3	5.031E+0	9.897E+0
-1.294E-2	4.960E+0	1.001E+1
-1.132E-2	4.996E+0	1.005E+1
-9.696E-3	5.096E+0	9.936E+0
-8.074E-3	5.067E+0	1.002E+1
-1.294E-2	5.022E+0	1.005E+1
-1.294E-2	5.093E+0	9.829E+0
-8.074E-3	5.038E+0	9.907E+0
-8.074E-3	5.096E+0	1.005E+1
-1.456E-2	5.015E+0	1.009E+1
-1.294E-2	5.022E+0	9.959E+0
-8.074E-3	5.103E+0	9.988E+0
-8.074E-3	5.005E+0	9.823E+0
-1.132E-2	5.109E+0	1.007E+1
-9.696E-3	5.061E+0	1.001E+1
-9.696E-3	5.077E+0	9.849E+0
-6.452E-3	5.106E+0	1.004E+1
-1.456E-2	5.054E+0	1.008E+1
-1.456E-2	5.028E+0	9.972E+0
-8.074E-3	5.077E+0	9.982E+0
-1.294E-2	5.151E+0	1.009E+1
-1.132E-2	5.158E+0	1.006E+1
-1.132E-2	5.025E+0	1.014E+1
-1.132E-2	5.077E+0	9.982E+0
-9.696E-3	5.116E+0	1.005E+1
-1.294E-2	5.096E+0	9.836E+0
-1.294E-2	5.028E+0	9.959E+0
-8.074E-3	4.941E+0	1.021E+1
-9.696E-3	4.980E+0	9.920E+0
-1.294E-2	5.067E+0	9.978E+0
-1.294E-2	5.028E+0	9.982E+0
-9.696E-3	5.083E+0	1.002E+1
-1.132E-2	4.928E+0	9.978E+0
-1.132E-2	5.035E+0	9.978E+0
-1.294E-2	5.109E+0	9.956E+0
-4.830E-3	5.106E+0	9.940E+0
-1.132E-2	4.957E+0	9.978E+0
-1.294E-2	5.005E+0	9.946E+0
-1.456E-2	4.983E+0	1.004E+1
-9.696E-3	5.087E+0	1.003E+1
-9.696E-3	5.074E+0	1.000E+1
-1.294E-2	5.122E+0	1.013E+1
-9.696E-3	5.038E+0	9.914E+0
-8.074E-3	5.025E+0	9.927E+0
-9.696E-3	5.015E+0	1.000E+1
-1.294E-2	4.918E+0	9.972E+0
-1.132E-2	4.931E+0	1.000E+1
-9.696E-3	5.135E+0	9.933E+0
-6.452E-3	5.090E+0	9.871E+0
-1.456E-2	5.051E+0	9.927E+0
-1.132E-2	5.035E+0	9.891E+0
-1.132E-2	5.035E+0	1.000E+1
-1.132E-2	5.048E+0	9.982E+0
-1.618E-2	4.931E+0	1.001E+1
-9.696E-3	4.973E+0	9.952E+0
-9.696E-3	5.031E+0	9.972E+0
-8.074E-3	5.018E+0	9.933E+0
-1.294E-2	5.041E+0	9.946E+0
-9.696E-3	4.996E+0	1.010E+1
-9.696E-3	5.064E+0	9.933E+0
-1.132E-2	5.096E+0	9.930E+0
-9.696E-3	5.093E+0	1.010E+1
-1.456E-2	5.155E+0	9.991E+0
-8.074E-3	5.015E+0	9.949E+0
-1.132E-2	5.025E+0	9.991E+0
-1.294E-2	4.931E+0	1.005E+1
-1.294E-2	5.012E+0	9.936E+0
-9.696E-3	5.116E+0	1.011E+1
-9.696E-3	5.126E+0	9.998E+0
-1.294E-2	5.057E+0	1.001E+1
-1.132E-2	5.070E+0	9.988E+0
-9.696E-3	5.051E+0	9.917E+0
-1.132E-2	5.054E+0	1.005E+1
-1.456E-2	5.083E+0	9.982E+0
-1.132E-2	5.080E+0	1.000E+1
-1.294E-2	4.954E+0	9.962E+0
-1.132E-2	5.070E+0	9.952E+0
-1.456E-2	5.087E+0	9.914E+0
-1.294E-2	5.061E+0	1.003E+1
-1.132E-2	5.067E+0	1.003E+1
-9.696E-3	5.083E+0	1.003E+1
-1.132E-2	5.061E+0	9.952E+0
-1.132E-2	5.070E+0	9.988E+0
-8.074E-3	5.067E+0	9.972E+0
-9.696E-3	5.090E+0	1.001E+1
-1.294E-2	5.028E+0	1.003E+1
-1.294E-2	5.187E+0	1.014E+1
-9.696E-3	5.002E+0	9.962E+0
-9.696E-3	5.041E+0	9.991E+0
-1.456E-2	5.090E+0	9.962E+0
-1.294E-2	5.018E+0	1.008E+1
-9.696E-3	5.080E+0	1.004E+1
-9.696E-3	4.996E+0	9.845E+0
-1.618E-2	4.999E+0	1.002E+1
-1.294E-2	5.025E+0	1.001E+1
-9.696E-3	5.015E+0	1.003E+1
-9.696E-3	4.992E+0	1.004E+1
-1.456E-2	5.077E+0	9.871E+0
-1.294E-2	5.138E+0	9.998E+0
-9.696E-3	5.009E+0	9.995E+0
-9.696E-3	5.035E+0	9.988E+0
-1.618E-2	4.898E+0	9.985E+0
-1.132E-2	5.041E+0	1.019E+1
-1.132E-2	5.119E+0	1.014E+1
-1.132E-2	5.093E+0	9.985E+0
-1.456E-2	4.999E+0	9.933E+0
-9.696E-3	5.002E+0	9.998E+0
-9.696E-3	5.080E+0	1.000E+1
-9.696E-3	4.992E+0	9.956E+0
-1.132E-2	5.022E+0	9.956E+0
-1.456E-2	5.054E+0	1.004E+1
-9.696E-3	5.012E+0	9.904E+0
-9.696E-3	4.989E+0	9.975E+0
-1.294E-2	5.009E+0	1.010E+1
-1.456E-2	5.106E+0	9.930E+0
-9.696E-3	5.038E+0	9.988E+0
-9.696E-3	5.142E+0	9.927E+0
-1.294E-2	5.158E+0	9.995E+0
-1.294E-2	5.087E+0	1.015E+1
-8.074E-3	5.083E+0	9.946E+0
-9.696E-3	5.093E+0	1.001E+1
-1.456E-2	4.983E+0	9.858E+0
-1.294E-2	5.087E+0	1.002E+1
-1.132E-2	4.983E+0	9.956E+0
-1.132E-2	5.064E+0	9.946E+0
-1.132E-2	5.005E+0	9.878E+0
-1.132E-2	5.057E+0	9.949E+0
-9.696E-3	5.038E+0	9.988E+0
-8.074E-3	4.973E+0	9.914E+0
-1.294E-2	4.989E+0	9.907E+0
-1.456E-2	5.054E+0	9.975E+0
-1.132E-2	5.064E+0	9.952E+0
-1.132E-2	5.057E+0	9.969E+0
-1.132E-2	4.986E+0	9.959E+0
-1.618E-2	5.015E+0	1.003E+1
-1.132E-2	4.986E+0	1.008E+1
-9.696E-3	4.963E+0	1.005E+1
-1.456E-2	5.113E+0	1.004E+1
-1.456E-2	5.093E+0	1.005E+1
-8.074E-3	4.992E+0	9.985E+0
-9.696E-3	5.054E+0	9.991E+0
-1.132E-2	5.054E+0	9.940E+0
-1.456E-2	5.018E+0	9.962E+0
-9.696E-3	4.996E+0	9.875E+0
-9.696E-3	5.119E+0	1.010E+1
-1.132E-2	5.035E+0	9.956E+0
-1.294E-2	5.126E+0	9.985E+0
-8.074E-3	5.061E+0	1.002E+1
-9.696E-3	5.171E+0	9.946E+0
-1.294E-2	5.132E+0	9.998E+0
-1.294E-2	5.087E+0	9.884E+0
-1.132E-2	4.976E+0	1.004E+1
-9.696E-3	4.980E+0	9.985E+0
-1.456E-2	5.077E+0	9.991E+0
-1.294E-2	5.009E+0	1.002E+1
-8.074E-3	5.035E+0	9.868E+0
-9.696E-3	5.035E+0	1.017E+1
-1.456E-2	5.070E+0	9.927E+0
-1.294E-2	5.070E+0	9.901E+0
-6.452E-3	5.164E+0	9.868E+0
-9.696E-3	5.129E+0	1.003E+1
-1.294E-2	5.005E+0	9.956E+0
-1.294E-2	5.064E+0	9.894E+0
-1.132E-2	5.093E+0	9.920E+0
-9.696E-3	5.077E+0	1.007E+1
-1.132E-2	5.035E+0	9.800E+0
-1.456E-2	5.051E+0	9.940E+0
-8.074E-3	5.083E+0	1.000E+1
-9.696E-3	5.122E+0	1.006E+1
-1.294E-2	5.070E+0	9.975E+0
-1.132E-2	5.051E+0	9.988E+0
-8.074E-3	5.061E+0	1.010E+1
-8.074E-3	5.035E+0	9.972E+0
-9.696E-3	4.954E+0	9.878E+0
-1.132E-2	5.142E+0	1.007E+1
-8.074E-3	5.054E+0	1.006E+1
-9.696E-3	5.035E+0	1.003E+1
-1.132E-2	5.064E+0	1.009E+1
-1.456E-2	5.119E+0	9.871E+0
-9.696E-3	5.005E+0	1.009E+1
-9.696E-3	5.057E+0	1.007E+1
-1.294E-2	5.028E+0	1.008E+1
-1.294E-2	5.080E+0	9.910E+0
-8.074E-3	5.012E+0	9.988E+0
-8.074E-3	4.954E+0	1.022E+1
-1.294E-2	5.057E+0	1.004E+1
-1.132E-2	4.996E+0	9.969E+0
-1.132E-2	4.921E+0	9.920E+0
-9.696E-3	5.148E+0	9.927E+0
-1.618E-2	5.018E+0	9.923E+0
-1.294E-2	5.109E+0	9.988E+0
-4.830E-3	4.970E+0	9.991E+0
-1.132E-2	5.022E+0	9.865E+0
-1.294E-2	5.009E+0	9.972E+0
-1.132E-2	5.025E+0	1.006E+1
-8.074E-3	4.973E+0	1.001E+1
-1.132E-2	4.963E+0	1.012E+1
-1.456E-2	5.077E+0	9.972E+0
-1.132E-2	5.054E+0	9.920E+0
-1.132E-2	4.989E+0	1.004E+1
-9.696E-3	5.028E+0	9.965E+0
-1.294E-2	5.070E+0	1.007E+1
-1.294E-2	5.074E+0	9.985E+0
-9.696E-3	5.002E+0	1.000E+1
-9.696E-3	4.986E+0	9.978E+0
-1.456E-2	5.044E+0	1.006E+1
-1.456E-2	5.054E+0	9.985E+0
-6.452E-3	5.096E+0	9.988E+0
-8.074E-3	5.113E+0	1.005E+1
-1.294E-2	5.083E+0	9.914E+0
-1.294E-2	4.986E+0	9.943E+0
-9.696E-3	5.022E+0	1.002E+1
-9.696E-3	5.051E+0	9.897E+0
-1.132E-2	5.093E+0	1.005E+1
-1.132E-2	4.980E+0	9.888E+0
-1.132E-2	5.012E+0	1.004E+1
-9.696E-3	5.012E+0	9.998E+0
-1.294E-2	5.083E+0	9.991E+0
-1.456E-2	5.070E+0	9.975E+0
-8.074E-3	5.051E+0	1.012E+1
-1.132E-2	4.941E+0	9.965E+0
-1.294E-2	5.057E+0	1.003E+1
-1.294E-2	5.090E+0	1.009E+1
-9.696E-3	5.054E+0	1.005E+1
-1.132E-2	5.096E+0	9.988E+0
-1.132E-2	5.083E+0	1.000E+1
-1.132E-2	5.077E+0	9.907E+0
-8.074E-3	5.090E+0	9.923E+0
-1.132E-2	5.132E+0	1.009E+1
-1.294E-2	5.031E+0	9.959E+0
-1.132E-2	5.090E+0	1.008E+1
-9.696E-3	5.093E+0	1.003E+1
-9.696E-3	5.061E+0	1.004E+1
-1.294E-2	5.093E+0	1.007E+1
-1.294E-2	5.022E+0	9.982E+0
-8.074E-3	5.002E+0	9.881E+0
-9.696E-3	5.087E+0	9.940E+0
-1.132E-2	5.113E+0	9.920E+0
-1.294E-2	5.038E+0	1.010E+1
-1.132E-2	5.038E+0	1.004E+1
-1.132E-2	5.048E+0	1.008E+1
-1.456E-2	5.077E+0	9.923E+0
-1.456E-2	5.009E+0	9.982E+0
-9.696E-3	4.937E+0	1.001E+1
-9.696E-3	5.061E+0	1.009E+1
-1.456E-2	5.018E+0	9.962E+0
-1.132E-2	5.031E+0	9.962E+0
-9.696E-3	5.122E+0	9.936E+0
-8.074E-3	5.018E+0	9.995E+0
-1.294E-2	5.064E+0	9.946E+0
-1.294E-2	5.025E+0	9.865E+0
-9.696E-3	4.992E+0	1.001E+1
-8.074E-3	5.018E+0	1.000E+1
-1.132E-2	5.002E+0	9.855E+0
-1.618E-2	5.054E+0	1.001E+1
-8.074E-3	5.025E+0	9.936E+0
-1.132E-2	5.096E+0	9.897E+0
-1.294E-2	5.002E+0	1.005E+1
-1.294E-2	5.106E+0	9.920E+0
-1.132E-2	5.103E+0	9.930E+0
-9.696E-3	5.048E+0	1.002E+1
-1.132E-2	4.976E+0	1.006E+1
-1.456E-2	4.996E+0	1.007E+1
-8.074E-3	4.957E+0	9.946E+0
-1.132E-2	5.051E+0	1.002E+1
-9.696E-3	5.028E+0	9.988E+0
-1.456E-2	4.937E+0	1.002E+1
-1.294E-2	5.113E+0	1.004E+1
-1.132E-2	5.051E+0	1.002E+1
-1.132E-2	5.087E+0	1.003E+1
-1.456E-2	5.048E+0	1.007E+1
-8.074E-3	5.038E+0	1.005E+1
-1.132E-2	5.048E+0	9.852E+0
-1.294E-2	4.976E+0	9.988E+0
-1.456E-2	5.080E+0	9.995E+0
-9.696E-3	5.067E+0	9.936E+0
-1.132E-2	5.035E+0	9.910E+0
-1.294E-2	5.064E+0	9.920E+0
-1.456E-2	5.005E+0	9.969E+0
-8.074E-3	5.103E+0	9.807E+0
-1.294E-2	4.957E+0	9.936E+0
-9.696E-3	5.067E+0	9.995E+0
-1.294E-2	5.057E+0	1.001E+1
-1.132E-2	5.015E+0	1.009E+1
-9.696E-3	4.973E+0	9.943E+0
-1.294E-2	5.022E+0	9.982E+0
-1.132E-2	5.057E+0	1.000E+1
-8.074E-3	5.009E+0	1.007E+1
-9.696E-3	5.022E+0	1.000E+1
-1.456E-2	5.090E+0	1.004E+1
-1.294E-2	4.999E+0	9.995E+0
-9.696E-3	5.051E+0	9.936E+0
-8.074E-3	5.054E+0	1.016E+1
-1.294E-2	5.090E+0	9.917E+0
-1.456E-2	5.142E+0	1.004E+1
-9.696E-3	5.057E+0	1.005E+1
-9.696E-3	5.035E+0	1.006E+1
-1.456E-2	5.067E+0	1.000E+1
-1.132E-2	5.070E+0	1.003E+1
-9.696E-3	5.087E+0	1.010E+1
-8.074E-3	5.051E+0	9.952E+0
-1.294E-2	5.093E+0	9.998E+0
-1.456E-2	5.113E+0	9.975E+0
-9.696E-3	4.980E+0	1.003E+1
-9.696E-3	4.986E+0	9.969E+0
-1.132E-2	5.018E+0	1.007E+1
-1.294E-2	5.022E+0	9.917E+0
-1.132E-2	5.028E+0	1.008E+1
-8.074E-3	5.096E+0	9.933E+0
-1.294E-2	5.116E+0	9.923E+0
-1.294E-2	5.051E+0	1.009E+1
-9.696E-3	5.048E+0	1.007E+1
-1.132E-2	4.986E+0	1.002E+1
-9.696E-3	4.973E+0	1.001E+1
-1.618E-2	4.980E+0	9.959E+0
-1.132E-2	4.996E+0	1.009E+1
-9.696E-3	4.983E+0	1.018E+1
-1.294E-2	5.145E+0	9.998E+0
-1.294E-2	5.077E+0	1.000E+1
-1.132E-2	5.002E+0	9.832E+0
-9.696E-3	5.106E+0	1.004E+1
-9.696E-3	5.002E+0	1.010E+1
-1.132E-2	5.077E+0	1.001E+1
-1.132E-2	5.025E+0	1.002E+1
-8.074E-3	5.064E+0	9.914E+0
-1.294E-2	5.100E+0	1.001E+1
-1.132E-2	5.129E+0	1.001E+1
-9.696E-3	5.005E+0	1.011E+1
-8.074E-3	4.980E+0	1.007E+1
-1.294E-2	5.061E+0	9.956E+0
-9.696E-3	5.070E+0	9.927E+0
-9.696E-3	4.999E+0	1.010E+1
-1.132E-2	5.080E+0	1.001E+1
-1.294E-2	5.061E+0	1.001E+1
-1.294E-2	5.022E+0	1.006E+1
-1.132E-2	5.070E+0	1.002E+1
-1.132E-2	4.980E+0	1.015E+1
-1.132E-2	5.041E+0	1.004E+1
-1.294E-2	5.031E+0	9.910E+0
-6.452E-3	5.087E+0	9.865E+0
-8.074E-3	5.057E+0	1.001E+1
-1.294E-2	5.077E+0	1.007E+1
-1.294E-2	5.041E+0	1.005E+1
-1.132E-2	4.911E+0	1.006E+1
-1.132E-2	5.074E+0	1.005E+1
-1.294E-2	5.087E+0	9.875E+0
-1.456E-2	5.005E+0	1.002E+1
-9.696E-3	4.944E+0	1.000E+1
-8.074E-3	5.048E+0	9.878E+0
-1.132E-2	5.025E+0	9.985E+0
-1.456E-2	5.074E+0	1.005E+1
-1.132E-2	5.057E+0	9.975E+0
-8.074E-3	5.015E+0	1.001E+1
-1.132E-2	4.996E+0	9.956E+0
-1.456E-2	5.028E+0	9.819E+0
-9.696E-3	5.028E+0	9.888E+0
-9.696E-3	5.064E+0	1.008E+1
-1.456E-2	5.113E+0	9.920E+0
-9.696E-3	5.005E+0	1.014E+1
-8.074E-3	5.009E+0	1.002E+1
-1.294E-2	5.142E+0	9.917E+0
-1.132E-2	5.145E+0	9.956E+0
-1.456E-2	4.992E+0	9.972E+0
-8.074E-3	5.015E+0	1.008E+1
-9.696E-3	5.035E+0	9.936E+0
-1.132E-2	4.992E+0	1.010E+1
-1.294E-2	5.080E+0	9.982E+0
-8.074E-3	5.145E+0	9.952E+0
-9.696E-3	5.044E+0	9.952E+0
-1.132E-2	4.960E+0	9.988E+0
-1.618E-2	5.122E+0	1.005E+1
-1.132E-2	5.087E+0	1.001E+1
-8.074E-3	5.148E+0	1.005E+1
-1.294E-2	5.083E+0	9.965E+0
-1.456E-2	5.028E+0	1.002E+1
-8.074E-3	5.126E+0	1.000E+1
-1.132E-2	5.009E+0	9.985E+0
-1.132E-2	4.999E+0	9.852E+0
-1.456E-2	5.087E+0	1.006E+1
-9.696E-3	5.096E+0	1.001E+1
-9.696E-3	5.090E+0	1.008E+1
-1.132E-2	5.074E+0	1.008E+1
-1.294E-2	5.025E+0	9.969E+0
-6.452E-3	5.103E+0	1.002E+1
-9.696E-3	5.106E+0	1.001E+1
-9.696E-3	5.080E+0	9.975E+0
-9.696E-3	5.119E+0	9.956E+0
-8.074E-3	5.054E+0	9.952E+0
-8.074E-3	5.067E+0	9.991E+0
-1.456E-2	5.093E+0	9.946E+0
-1.294E-2	5.106E+0	1.006E+1
-1.132E-2	5.035E+0	1.001E+1
-9.696E-3	4.992E+0	9.914E+0
-1.132E-2	5.080E+0	1.004E+1
-1.132E-2	5.061E+0	1.006E+1
-1.132E-2	5.015E+0	1.005E+1
-9.696E-3	5.119E+0	1.002E+1
-1.132E-2	5.093E+0	1.010E+1
-1.294E-2	5.061E+0	1.001E+1
-1.132E-2	5.122E+0	9.995E+0
-9.696E-3	5.145E+0	9.982E+0
-1.132E-2	5.018E+0	1.005E+1
-1.456E-2	5.054E+0	9.933E+0
-1.132E-2	4.996E+0	1.007E+1
-9.696E-3	5.025E+0	9.920E+0
-1.618E-2	5.103E+0	9.884E+0
-1.456E-2	5.226E+0	1.004E+1
-8.074E-3	5.070E+0	9.969E+0
-9.696E-3	5.005E+0	9.962E+0
-1.294E-2	5.096E+0	9.904E+0
-1.294E-2	5.031E+0	9.943E+0
-9.696E-3	5.061E+0	1.009E+1
-1.132E-2	4.989E+0	1.003E+1
-1.294E-2	4.973E+0	9.930E+0
-1.294E-2	4.996E+0	1.001E+1
-8.074E-3	5.009E+0	1.003E+1
-9.696E-3	5.038E+0	9.849E+0
-1.294E-2	5.005E+0	9.881E+0
-1.294E-2	5.100E+0	9.940E+0
-9.696E-3	5.022E+0	1.005E+1
-8.074E-3	5.083E+0	9.991E+0
-1.132E-2	5.031E+0	9.907E+0
-1.294E-2	5.031E+0	9.985E+0
-9.696E-3	5.083E+0	1.010E+1
-1.132E-2	5.009E+0	1.006E+1
-1.618E-2	5.038E+0	1.010E+1
-1.294E-2	5.048E+0	9.998E+0
-9.696E-3	5.009E+0	1.011E+1
-9.696E-3	5.041E+0	9.969E+0
-1.132E-2	5.074E+0	9.839E+0
-1.456E-2	5.048E+0	9.936E+0
-1.132E-2	5.074E+0	1.005E+1
-1.132E-2	4.963E+0	9.927E+0
-9.696E-3	5.015E+0	1.010E+1
-1.294E-2	5.061E+0	9.862E+0
-9.696E-3	4.996E+0	1.004E+1
-9.696E-3	5.057E+0	9.991E+0
-1.132E-2	5.028E+0	9.923E+0
-1.456E-2	5.096E+0	9.855E+0
-8.074E-3	5.015E+0	1.007E+1
-9.696E-3	5.093E+0	1.018E+1
-1.132E-2	5.087E+0	9.888E+0
-1.456E-2	4.954E+0	9.978E+0
-1.132E-2	5.106E+0	1.001E+1
-8.074E-3	5.018E+0	1.007E+1
-1.294E-2	4.980E+0	9.991E+0
-1.132E-2	5.051E+0	9.914E+0
-1.132E-2	5.096E+0	1.001E+1
-8.074E-3	5.109E+0	1.000E+1
-1.456E-2	5.080E+0	9.888E+0
-1.294E-2	5.048E+0	1.002E+1
-1.132E-2	5.035E+0	1.004E+1
-9.696E-3	5.022E+0	9.936E+0
-1.132E-2	5.018E+0	1.002E+1
-1.294E-2	5.054E+0	9.943E+0
-9.696E-3	4.992E+0	9.927E+0
-8.074E-3	5.067E+0	1.004E+1
-9.696E-3	5.074E+0	9.962E+0
-1.618E-2	4.992E+0	1.005E+1
-1.132E-2	5.077E+0	1.008E+1
-9.696E-3	5.155E+0	1.003E+1
-1.294E-2	5.080E+0	1.000E+1
-1.132E-2	5.145E+0	9.991E+0
-8.074E-3	4.996E+0	1.002E+1
-8.074E-3	5.103E+0	1.012E+1
-1.294E-2	4.944E+0	1.007E+1
-1.294E-2	5.002E+0	1.012E+1
-9.696E-3	5.061E+0	9.991E+0
-9.696E-3	5.025E+0	1.006E+1
-1.132E-2	5.038E+0	9.894E+0
-1.132E-2	5.018E+0	1.011E+1
-9.696E-3	5.074E+0	1.003E+1
-1.132E-2	5.083E+0	1.009E+1
-1.456E-2	4.976E+0	9.959E+0
-1.132E-2	4.983E+0	1.001E+1
-9.696E-3	5.087E+0	1.016E+1
-1.132E-2	5.054E+0	1.002E+1
-1.456E-2	5.025E+0	1.014E+1
-1.294E-2	5.087E+0	9.927E+0
-6.452E-3	5.100E+0	9.884E+0
-8.074E-3	5.057E+0	1.002E+1
-1.618E-2	5.025E+0	1.010E+1
-1.456E-2	4.960E+0	9.972E+0
-1.132E-2	5.126E+0	9.949E+0
-1.132E-2	5.080E+0	9.972E+0
-1.294E-2	5.044E+0	1.010E+1
-1.618E-2	5.093E+0	1.002E+1
-1.132E-2	5.035E+0	9.949E+0
-9.696E-3	5.174E+0	1.000E+1
-1.294E-2	5.054E+0	9.988E+0
-1.618E-2	5.002E+0	1.007E+1
-1.132E-2	5.083E+0	1.000E+1
-1.132E-2	5.064E+0	1.005E+1
-1.456E-2	5.009E+0	9.940E+0
-1.456E-2	4.983E+0	1.003E+1
-8.074E-3	4.999E+0	1.009E+1
-1.132E-2	5.096E+0	1.008E+1
-9.696E-3	5.022E+0	1.008E+1
-1.294E-2	5.044E+0	9.930E+0
-6.452E-3	5.044E+0	1.010E+1
-1.132E-2	5.080E+0	1.005E+1
-1.132E-2	5.038E+0	1.002E+1
-1.618E-2	5.044E+0	9.972E+0
-8.074E-3	4.976E+0	9.875E+0
-1.132E-2	5.061E+0	1.008E+1
-1.132E-2	5.018E+0	9.940E+0
-1.132E-2	5.100E+0	1.009E+1
-9.696E-3	5.041E+0	1.001E+1
-9.696E-3	5.054E+0	9.995E+0
-1.132E-2	5.100E+0	1.011E+1
-1.456E-2	5.038E+0	1.002E+1
-8.074E-3	5.061E+0	9.975E+0
-9.696E-3	5.151E+0	1.003E+1
-1.294E-2	5.015E+0	9.940E+0
-1.456E-2	5.122E+0	1.007E+1
-1.456E-2	5.012E+0	1.008E+1
-8.074E-3	5.122E+0	1.003E+1
-1.132E-2	4.980E+0	9.836E+0
-1.294E-2	5.106E+0	9.930E+0
-9.696E-3	5.025E+0	1.007E+1
-1.294E-2	5.031E+0	1.006E+1
-1.294E-2	5.067E+0	9.952E+0
-1.456E-2	5.090E+0	1.001E+1
-9.696E-3	5.038E+0	9.940E+0
-8.074E-3	4.986E+0	1.016E+1
-9.696E-3	5.096E+0	9.965E+0
-1.294E-2	5.100E+0	1.001E+1
-1.132E-2	5.018E+0	1.001E+1
-8.074E-3	5.064E+0	9.985E+0
-1.294E-2	5.087E+0	1.008E+1
-1.294E-2	5.022E+0	9.975E+0
-8.074E-3	5.044E+0	1.002E+1
-1.132E-2	4.931E+0	9.907E+0
-1.132E-2	5.031E+0	1.006E+1
-1.132E-2	4.986E+0	1.009E+1
-9.696E-3	5.051E+0	9.962E+0
-1.132E-2	5.080E+0	9.930E+0
-1.456E-2	5.044E+0	9.901E+0
-1.456E-2	5.028E+0	9.985E+0
-1.132E-2	5.070E+0	1.010E+1
-9.696E-3	5.031E+0	9.972E+0
-1.132E-2	5.012E+0	9.975E+0
-1.456E-2	5.044E+0	1.000E+1
-9.696E-3	5.064E+0	9.927E+0
-8.074E-3	5.054E+0	9.891E+0
-1.132E-2	5.077E+0	9.982E+0
-1.294E-2	5.064E+0	9.907E+0
-8.074E-3	5.100E+0	9.943E+0
-9.696E-3	5.148E+0	9.855E+0
-1.294E-2	5.015E+0	9.907E+0
-1.132E-2	5.022E+0	1.006E+1
-1.132E-2	5.048E+0	1.008E+1
-8.074E-3	5.057E+0	1.000E+1
-1.132E-2	5.009E+0	9.998E+0
-1.456E-2	5.002E+0	9.965E+0
-8.074E-3	5.031E+0	9.985E+0
-8.074E-3	5.044E+0	1.001E+1
-1.294E-2	5.018E+0	9.982E+0
-1.294E-2	5.106E+0	1.001E+1
-8.074E-3	5.012E+0	9.975E+0
-6.452E-3	4.983E+0	1.004E+1
-1.294E-2	5.119E+0	1.016E+1
-1.456E-2	5.038E+0	1.004E+1
-8.074E-3	5.048E+0	9.930E+0
-8.074E-3	5.009E+0	9.956E+0
-9.696E-3	4.989E+0	1.007E+1
-1.294E-2	5.142E+0	9.920E+0
-8.074E-3	5.028E+0	1.001E+1
-6.452E-3	5.054E+0	1.008E+1
-1.132E-2	4.963E+0	1.002E+1
-1.294E-2	5.041E+0	9.884E+0
-1.132E-2	5.048E+0	9.946E+0
-9.696E-3	5.048E+0	1.002E+1
-1.294E-2	4.980E+0	9.949E+0
-1.456E-2	5.087E+0	1.002E+1
-1.294E-2	5.044E+0	1.008E+1
-8.074E-3	5.041E+0	9.927E+0
-1.132E-2	5.077E+0	1.006E+1
-1.132E-2	5.051E+0	1.009E+1
-6.452E-3	4.986E+0	1.003E+1
-1.132E-2	5.116E+0	9.969E+0
-1.132E-2	5.041E+0	9.901E+0
-1.456E-2	5.077E+0	1.010E+1
-9.696E-3	5.070E+0	9.881E+0
-9.696E-3	5.145E+0	9.891E+0
-1.618E-2	5.138E+0	9.972E+0
-1.294E-2	5.064E+0	1.002E+1
-8.074E-3	5.051E+0	9.959E+0
-9.696E-3	5.041E+0	1.004E+1
-1.132E-2	5.054E+0	9.927E+0
-1.132E-2	5.012E+0	9.975E+0
-8.074E-3	5.064E+0	9.868E+0
-9.696E-3	5.090E+0	1.004E+1
-1.456E-2	5.077E+0	9.904E+0
-1.132E-2	5.015E+0	9.982E+0
-9.696E-3	5.064E+0	1.009E+1
-6.452E-3	4.944E+0	9.988E+0
-1.132E-2	5.048E+0	9.969E+0
-1.294E-2	5.054E+0	9.940E+0
-9.696E-3	5.002E+0	9.946E+0
-6.452E-3	5.135E+0	1.008E+1
-9.696E-3	5.223E+0	1.006E+1
-1.456E-2	4.986E+0	1.001E+1
-9.696E-3	5.054E+0	9.985E+0
-9.696E-3	5.113E+0	9.975E+0
-9.696E-3	5.061E+0	9.982E+0
-1.456E-2	5.057E+0	9.975E+0
-8.074E-3	5.074E+0	1.005E+1
-9.696E-3	5.077E+0	9.868E+0
-1.132E-2	5.028E+0	1.004E+1
-1.456E-2	5.080E+0	9.943E+0
-9.696E-3	4.999E+0	9.962E+0
-9.696E-3	5.109E+0	9.988E+0
-1.294E-2	5.005E+0	1.005E+1
-1.294E-2	5.048E+0	9.914E+0
-6.452E-3	5.151E+0	9.875E+0
-1.132E-2	5.109E+0	9.930E+0
-1.294E-2	5.022E+0	9.933E+0
-1.618E-2	5.061E+0	1.010E+1
-9.696E-3	5.070E+0	9.991E+0
-9.696E-3	5.067E+0	9.978E+0
-1.294E-2	5.168E+0	9.881E+0
-1.618E-2	5.103E+0	1.005E+1
-9.696E-3	4.999E+0	1.004E+1
-9.696E-3	5.096E+0	1.010E+1
-9.696E-3	5.132E+0	9.978E+0
-1.132E-2	5.087E+0	1.002E+1
-1.132E-2	4.976E+0	9.985E+0
-4.830E-3	5.064E+0	1.005E+1
-1.132E-2	5.116E+0	1.008E+1
-1.132E-2	5.041E+0	1.006E+1
-1.294E-2	5.113E+0	1.006E+1
-8.074E-3	5.048E+0	1.005E+1
-1.618E-2	4.973E+0	1.005E+1
-1.294E-2	5.044E+0	9.998E+0
-1.132E-2	5.109E+0	9.962E+0
-8.074E-3	5.083E+0	1.007E+1
-1.294E-2	5.093E+0	1.005E+1
-1.294E-2	5.100E+0	1.003E+1
-1.132E-2	5.190E+0	1.004E+1
-9.696E-3	5.041E+0	9.914E+0
-1.132E-2	4.989E+0	1.002E+1
-1.294E-2	4.976E+0	1.008E+1
-1.132E-2	5.038E+0	1.006E+1
-9.696E-3	5.090E+0	1.013E+1
-1.294E-2	5.035E+0	9.965E+0
-1.132E-2	5.077E+0	9.995E+0
-1.132E-2	5.038E+0	1.013E+1
-9.696E-3	4.983E+0	1.003E+1
-1.132E-2	5.022E+0	9.943E+0
-1.294E-2	5.054E+0	9.936E+0
-6.452E-3	5.080E+0	9.751E+0
-9.696E-3	5.067E+0	1.008E+1
-1.132E-2	5.109E+0	1.008E+1
-1.294E-2	5.070E+0	1.009E+1
-1.294E-2	5.109E+0	9.933E+0
-8.074E-3	5.038E+0	9.946E+0
-1.294E-2	4.980E+0	1.015E+1
-1.456E-2	5.074E+0	9.868E+0
-9.696E-3	5.064E+0	1.005E+1
-8.074E-3	5.074E+0	1.003E+1
-1.132E-2	5.025E+0	9.949E+0
-9.696E-3	5.067E+0	1.000E+1
-9.696E-3	5.041E+0	1.005E+1
-1.132E-2	5.038E+0	9.907E+0
-1.294E-2	5.031E+0	9.917E+0
-1.294E-2	5.103E+0	9.975E+0
-9.696E-3	5.090E+0	1.000E+1
-8.074E-3	5.041E+0	1.001E+1
-1.132E-2	4.989E+0	9.998E+0
-1.132E-2	5.035E+0	9.972E+0
-6.452E-3	5.057E+0	1.007E+1
-9.696E-3	5.022E+0	1.002E+1
-1.132E-2	5.087E+0	1.004E+1
-1.618E-2	5.031E+0	1.008E+1
-9.696E-3	4.944E+0	9.949E+0
-8.074E-3	5.113E+0	1.002E+1
-1.456E-2	5.083E+0	9.985E+0
-1.294E-2	5.090E+0	1.002E+1
-9.696E-3	5.002E+0	1.002E+1
-6.452E-3	4.999E+0	1.007E+1
-1.132E-2	5.038E+0	9.959E+0
-1.294E-2	5.061E+0	1.016E+1
-1.132E-2	4.973E+0	1.007E+1
-8.074E-3	5.116E+0	1.001E+1
-1.294E-2	5.057E+0	9.991E+0
-1.456E-2	5.148E+0	1.006E+1
-9.696E-3	5.077E+0	1.000E+1
-8.074E-3	5.025E+0	1.004E+1
-1.294E-2	5.057E+0	9.991E+0
-1.294E-2	5.005E+0	1.003E+1
-9.696E-3	5.080E+0	9.995E+0
-9.696E-3	5.070E+0	9.962E+0
-1.456E-2	4.947E+0	1.013E+1
-1.618E-2	5.031E+0	1.009E+1
-9.696E-3	5.074E+0	1.003E+1
-8.074E-3	4.963E+0	9.894E+0
-1.294E-2	5.057E+0	1.003E+1
-1.132E-2	5.096E+0	1.004E+1
-1.132E-2	4.989E+0	1.004E+1
-9.696E-3	5.077E+0	9.936E+0
-1.294E-2	5.103E+0	9.985E+0
-1.618E-2	4.983E+0	1.001E+1
-1.132E-2	5.096E+0	9.985E+0
-1.132E-2	5.048E+0	1.001E+1
-1.294E-2	5.119E+0	1.000E+1
-1.294E-2	5.113E+0	9.956E+0
-6.452E-3	5.012E+0	9.972E+0
-9.696E-3	5.090E+0	9.998E+0
-1.294E-2	5.057E+0	1.005E+1
-1.132E-2	5.028E+0	1.002E+1
-9.696E-3	4.954E+0	1.018E+1
-1.132E-2	4.973E+0	9.897E+0
-1.132E-2	5.031E+0	9.930E+0
-1.456E-2	5.028E+0	1.004E+1
-8.074E-3	5.041E+0	9.894E+0
-1.132E-2	5.028E+0	1.003E+1
-1.456E-2	5.061E+0	1.009E+1
-1.456E-2	5.093E+0	9.910E+0
-9.696E-3	5.035E+0	1.003E+1
-1.132E-2	5.142E+0	1.006E+1
-1.132E-2	5.002E+0	1.003E+1
-1.618E-2	5.048E+0	9.988E+0
-1.132E-2	4.960E+0	1.003E+1
-8.074E-3	5.064E+0	1.007E+1
-1.132E-2	5.057E+0	1.004E+1
-1.456E-2	5.074E+0	9.940E+0
-1.294E-2	5.067E+0	1.001E+1
-8.074E-3	5.080E+0	1.012E+1
-1.132E-2	5.012E+0	1.005E+1
-1.132E-2	5.142E+0	9.933E+0
-9.696E-3	5.025E+0	9.975E+0
-8.074E-3	4.996E+0	1.000E+1
-1.132E-2	5.070E+0	9.881E+0
-1.132E-2	5.035E+0	9.949E+0
-9.696E-3	5.061E+0	1.004E+1
-9.696E-3	5.028E+0	9.920E+0
-1.294E-2	5.100E+0	9.998E+0
-1.456E-2	4.999E+0	9.897E+0
-9.696E-3	5.051E+0	9.991E+0
-1.132E-2	4.999E+0	9.991E+0
-1.132E-2	4.992E+0	1.007E+1
-1.456E-2	5.025E+0	1.004E+1
-9.696E-3	5.122E+0	9.875E+0
-8.074E-3	5.054E+0	1.011E+1
-9.696E-3	5.122E+0	1.004E+1
-1.456E-2	5.015E+0	9.972E+0
-9.696E-3	5.080E+0	1.003E+1
-8.074E-3	5.093E+0	1.007E+1
-1.294E-2	5.054E+0	1.001E+1
-1.132E-2	5.148E+0	9.914E+0
-1.132E-2	5.051E+0	9.868E+0
-9.696E-3	5.129E+0	1.011E+1
-1.456E-2	4.989E+0	1.004E+1
-1.294E-2	4.999E+0	1.001E+1
-9.696E-3	5.061E+0	1.003E+1
-8.074E-3	5.080E+0	1.004E+1
-9.696E-3	5.028E+0	1.003E+1
-1.456E-2	5.054E+0	1.008E+1
-9.696E-3	4.980E+0	1.004E+1
-9.696E-3	5.038E+0	1.011E+1
-1.132E-2	5.070E+0	1.007E+1
-1.132E-2	5.057E+0	1.001E+1
-1.132E-2	5.103E+0	1.011E+1
-9.696E-3	5.109E+0	1.005E+1
-1.456E-2	4.986E+0	1.001E+1
-1.781E-2	5.061E+0	9.930E+0
-8.074E-3	5.061E+0	9.884E+0
-4.830E-3	5.064E+0	1.003E+1
-1.294E-2	5.012E+0	1.006E+1
-1.294E-2	5.022E+0	1.007E+1
-1.132E-2	5.054E+0	9.894E+0
-9.696E-3	5.109E+0	1.005E+1
-9.696E-3	5.005E+0	9.927E+0
-1.132E-2	5.168E+0	1.012E+1
-8.074E-3	5.048E+0	1.001E+1
-6.452E-3	5.109E+0	9.978E+0
-1.132E-2	5.005E+0	1.005E+1
-1.456E-2	5.135E+0	9.943E+0
-8.074E-3	5.009E+0	1.009E+1
-9.696E-3	5.077E+0	1.003E+1
-1.132E-2	5.090E+0	1.014E+1
-1.456E-2	4.996E+0	1.008E+1
-1.132E-2	4.986E+0	1.003E+1
-6.452E-3	5.070E+0	1.004E+1
-1.132E-2	4.999E+0	1.009E+1
-1.456E-2	5.106E+0	1.004E+1
-9.696E-3	5.057E+0	9.965E+0
-9.696E-3	5.080E+0	9.794E+0
-1.132E-2	5.018E+0	1.004E+1
-1.294E-2	5.002E+0	9.946E+0
-9.696E-3	5.025E+0	1.013E+1
-9.696E-3	4.947E+0	9.972E+0
-1.294E-2	4.973E+0	9.956E+0
-1.456E-2	5.025E+0	1.002E+1
-9.696E-3	5.087E+0	9.959E+0
-1.132E-2	4.986E+0	1.003E+1
-9.696E-3	4.996E+0	1.004E+1
-1.456E-2	4.941E+0	9.881E+0
-1.132E-2	5.051E+0	1.003E+1
-9.696E-3	5.113E+0	9.995E+0
-9.696E-3	4.976E+0	9.933E+0
-1.294E-2	5.035E+0	1.003E+1
-8.074E-3	5.077E+0	1.003E+1
-8.074E-3	5.067E+0	1.008E+1
-1.132E-2	5.138E+0	1.005E+1
-1.456E-2	5.041E+0	9.998E+0
-8.074E-3	5.087E+0	1.014E+1
-8.074E-3	5.119E+0	1.000E+1
-9.696E-3	5.077E+0	9.959E+0
-1.294E-2	5.054E+0	9.943E+0
-9.696E-3	5.064E+0	1.000E+1
-1.132E-2	5.022E+0	1.000E+1
-1.132E-2	5.054E+0	1.006E+1
-1.456E-2	5.074E+0	9.978E+0
-1.294E-2	5.067E+0	1.013E+1
-6.452E-3	5.057E+0	1.002E+1
-9.696E-3	4.989E+0	1.004E+1
-9.696E-3	5.129E+0	9.888E+0
-8.074E-3	5.022E+0	9.917E+0
-4.830E-3	5.061E+0	1.011E+1
-1.294E-2	5.109E+0	1.001E+1
-1.294E-2	5.012E+0	9.907E+0
-9.696E-3	5.025E+0	1.005E+1
-9.696E-3	5.031E+0	1.011E+1
-1.294E-2	4.980E+0	1.003E+1
-9.696E-3	5.142E+0	9.917E+0
-9.696E-3	5.018E+0	1.004E+1
-9.696E-3	5.035E+0	1.005E+1
-9.696E-3	4.992E+0	9.923E+0
-1.456E-2	5.035E+0	9.978E+0
-8.074E-3	4.980E+0	1.001E+1
-9.696E-3	5.100E+0	9.985E+0
-9.696E-3	4.989E+0	9.965E+0
-1.456E-2	5.171E+0	9.914E+0
-8.074E-3	5.135E+0	1.003E+1
-1.132E-2	5.106E+0	9.907E+0
-1.294E-2	5.022E+0	1.014E+1
-1.456E-2	5.009E+0	1.002E+1
-1.132E-2	4.957E+0	9.972E+0
-1.132E-2	5.074E+0	1.003E+1
-1.132E-2	5.051E+0	1.004E+1
-1.456E-2	4.973E+0	9.933E+0
-9.696E-3	5.044E+0	1.006E+1
-9.696E-3	5.025E+0	1.007E+1
-1.132E-2	5.129E+0	1.003E+1
-1.294E-2	5.009E+0	1.010E+1
-1.132E-2	5.100E+0	1.006E+1
-9.696E-3	5.090E+0	1.009E+1
-1.132E-2	5.041E+0	1.005E+1
-1.294E-2	5.109E+0	1.004E+1
-9.696E-3	5.051E+0	1.008E+1
-9.696E-3	5.090E+0	9.975E+0
-1.456E-2	5.074E+0	1.003E+1
-1.456E-2	4.996E+0	1.011E+1
-9.696E-3	5.109E+0	9.819E+0
-1.132E-2	4.992E+0	1.007E+1
-1.132E-2	5.067E+0	9.985E+0
-1.456E-2	4.986E+0	9.965E+0
-8.074E-3	5.057E+0	1.000E+1
-8.074E-3	4.892E+0	1.003E+1
-9.696E-3	5.002E+0	9.985E+0
-1.456E-2	5.132E+0	1.006E+1
-9.696E-3	5.051E+0	9.962E+0
-9.696E-3	5.083E+0	9.907E+0
-8.074E-3	5.113E+0	1.013E+1
-1.618E-2	5.035E+0	9.946E+0
-1.132E-2	5.070E+0	9.978E+0
-8.074E-3	5.064E+0	9.972E+0
-1.456E-2	5.064E+0	1.007E+1
-1.456E-2	5.103E+0	9.978E+0
-1.132E-2	5.057E+0	9.946E+0
-6.452E-3	5.070E+0	1.011E+1
-1.294E-2	5.138E+0	9.988E+0
-1.132E-2	5.002E+0	9.995E+0
-8.074E-3	5.122E+0	9.995E+0
-9.696E-3	5.025E+0	9.985E+0
-1.456E-2	5.174E+0	1.001E+1
-1.132E-2	5.012E+0	9.917E+0
-9.696E-3	5.090E+0	9.933E+0
-8.074E-3	5.129E+0	1.011E+1
-1.132E-2	5.035E+0	9.927E+0
-1.294E-2	5.054E+0	9.927E+0
-9.696E-3	5.090E+0	1.001E+1
-8.074E-3	5.080E+0	1.002E+1
-1.294E-2	4.973E+0	1.002E+1
-1.456E-2	4.950E+0	1.003E+1
-1.132E-2	5.100E+0	1.004E+1
-8.074E-3	4.947E+0	1.007E+1
-1.132E-2	5.009E+0	1.008E+1
-1.456E-2	5.048E+0	9.988E+0
-1.294E-2	5.129E+0	9.978E+0
-9.696E-3	5.018E+0	1.021E+1
-1.132E-2	5.083E+0	1.001E+1
-9.696E-3	5.087E+0	1.007E+1
-8.074E-3	5.093E+0	9.956E+0
-9.696E-3	5.087E+0	9.875E+0
-1.132E-2	5.005E+0	1.013E+1
-1.132E-2	5.031E+0	9.930E+0
-8.074E-3	5.070E+0	1.003E+1
-8.074E-3	5.041E+0	9.940E+0
-1.132E-2	5.041E+0	9.975E+0
-1.132E-2	5.090E+0	1.007E+1
-8.074E-3	5.087E+0	9.975E+0
-6.452E-3	4.963E+0	1.000E+1
-1.294E-2	5.048E+0	9.991E+0
-1.456E-2	5.002E+0	1.000E+1
-9.696E-3	5.083E+0	9.917E+0
-8.074E-3	5.028E+0	9.949E+0
-9.696E-3	5.109E+0	1.007E+1
-1.294E-2	5.035E+0	1.006E+1
-1.132E-2	5.051E+0	1.004E+1
-9.696E-3	5.080E+0	9.995E+0
-1.132E-2	5.009E+0	1.007E+1
-1.294E-2	5.048E+0	9.995E+0
-9.696E-3	5.174E+0	1.003E+1
-1.132E-2	5.129E+0	1.004E+1
-1.132E-2	5.077E+0	9.940E+0
-1.294E-2	4.989E+0	1.009E+1
-1.294E-2	5.025E+0	1.005E+1
-6.452E-3	5.041E+0	1.012E+1
-1.294E-2	5.187E+0	9.982E+0
-1.456E-2	5.067E+0	9.962E+0
-9.696E-3	5.051E+0	9.975E+0
-8.074E-3	5.028E+0	9.988E+0
-9.696E-3	5.119E+0	9.972E+0
-1.618E-2	5.025E+0	1.003E+1
-1.132E-2	5.061E+0	1.001E+1
-9.696E-3	5.002E+0	1.004E+1
-1.132E-2	5.022E+0	1.006E+1
-1.294E-2	5.031E+0	9.965E+0
-8.074E-3	4.996E+0	9.927E+0
-9.696E-3	5.025E+0	1.001E+1
-1.294E-2	4.963E+0	9.972E+0
-1.456E-2	5.093E+0	1.004E+1
-1.132E-2	5.035E+0	9.849E+0
-1.294E-2	5.061E+0	9.878E+0
-9.696E-3	5.048E+0	1.004E+1
-1.294E-2	4.992E+0	9.972E+0
-8.074E-3	5.122E+0	1.003E+1
-1.132E-2	5.074E+0	9.991E+0
-1.456E-2	5.051E+0	1.004E+1
-1.618E-2	4.967E+0	1.001E+1
-8.074E-3	4.983E+0	1.007E+1
-8.074E-3	5.051E+0	9.858E+0
-8.074E-3	5.070E+0	9.962E+0
-1.132E-2	5.103E+0	9.923E+0
-1.132E-2	5.022E+0	1.001E+1
-8.074E-3	5.061E+0	1.010E+1
-1.132E-2	4.996E+0	1.009E+1
-1.132E-2	4.996E+0	9.914E+0
-1.132E-2	5.061E+0	9.884E+0
-8.074E-3	5.028E+0	1.000E+1
-1.294E-2	5.064E+0	9.927E+0
-1.294E-2	5.048E+0	9.891E+0
-6.452E-3	5.064E+0	9.881E+0
-8.074E-3	5.122E+0	9.907E+0
-9.696E-3	5.126E+0	9.917E+0
-1.456E-2	5.116E+0	1.006E+1
-9.696E-3	5.044E+0	9.998E+0
-8.074E-3	5.057E+0	1.007E+1
-9.696E-3	5.054E+0	9.995E+0
-1.294E-2	5.122E+0	1.004E+1
-9.696E-3	4.983E+0	1.002E+1
-8.074E-3	5.109E+0	9.888E+0
-1.294E-2	4.976E+0	1.004E+1
-1.132E-2	4.970E+0	9.858E+0
-9.696E-3	5.106E+0	1.000E+1
-9.696E-3	5.022E+0	1.009E+1
-1.132E-2	5.054E+0	1.003E+1
-1.456E-2	5.109E+0	9.991E+0
-9.696E-3	5.025E+0	1.000E+1
-1.132E-2	5.038E+0	1.013E+1
-9.696E-3	5.093E+0	1.012E+1
-1.456E-2	5.074E+0	1.002E+1
-1.132E-2	5.051E+0	1.010E+1
-1.132E-2	5.061E+0	9.956E+0
-1.132E-2	5.048E+0	1.002E+1
-1.456E-2	4.941E+0	1.007E+1
-8.074E-3	5.048E+0	9.995E+0
-8.074E-3	5.103E+0	1.010E+1
-1.132E-2	5.022E+0	1.002E+1
-1.294E-2	5.048E+0	1.018E+1
-9.696E-3	5.048E+0	1.002E+1
-9.696E-3	5.116E+0	9.988E+0
-1.132E-2	4.976E+0	9.884E+0
-1.294E-2	5.028E+0	1.008E+1
-1.132E-2	5.077E+0	1.000E+1
-9.696E-3	5.113E+0	1.013E+1
-1.132E-2	5.106E+0	9.998E+0
-1.294E-2	5.090E+0	1.003E+1
-9.696E-3	4.989E+0	9.917E+0
-9.696E-3	4.973E+0	1.010E+1
-1.456E-2	5.096E+0	9.965E+0
-1.132E-2	5.080E+0	1.016E+1
-9.696E-3	4.973E+0	1.013E+1
-8.074E-3	5.142E+0	1.001E+1
-1.132E-2	4.970E+0	9.940E+0
-1.132E-2	5.106E+0	1.006E+1
-8.074E-3	5.051E+0	9.936E+0
-9.696E-3	5.038E+0	1.008E+1
-1.132E-2	5.054E+0	9.803E+0
-1.294E-2	5.106E+0	1.013E+1
-8.074E-3	5.155E+0	1.009E+1
-9.696E-3	4.954E+0	9.881E+0
-1.132E-2	5.051E+0	1.013E+1
-1.294E-2	5.126E+0	1.005E+1
-1.132E-2	5.038E+0	9.897E+0
-8.074E-3	5.005E+0	9.933E+0
-1.294E-2	5.087E+0	1.002E+1
-1.456E-2	5.028E+0	9.982E+0
-9.696E-3	5.054E+0	1.002E+1
-8.074E-3	5.009E+0	9.936E+0
-9.696E-3	5.002E+0	9.988E+0
-1.132E-2	5.018E+0	9.982E+0
-1.294E-2	5.080E+0	1.004E+1
-8.074E-3	5.035E+0	1.008E+1
-1.132E-2	4.992E+0	9.910E+0
-1.294E-2	5.119E+0	1.013E+1
-8.074E-3	5.018E+0	9.985E+0
-8.074E-3	5.103E+0	1.007E+1
-1.294E-2	5.054E+0	1.005E+1
-1.294E-2	5.057E+0	9.943E+0
-1.132E-2	5.048E+0	1.004E+1
-1.132E-2	5.025E+0	1.004E+1
-1.132E-2	5.018E+0	1.020E+1
-1.456E-2	5.009E+0	1.005E+1
-9.696E-3	5.025E+0	1.001E+1
-9.696E-3	5.119E+0	1.005E+1
-1.294E-2	5.061E+0	9.965E+0
-1.294E-2	5.044E+0	1.003E+1
-9.696E-3	5.129E+0	1.000E+1
-1.132E-2	5.064E+0	1.003E+1
-1.294E-2	5.100E+0	9.969E+0
-1.456E-2	5.054E+0	9.904E+0
-1.132E-2	5.100E+0	9.991E+0
-8.074E-3	5.012E+0	1.001E+1
-9.696E-3	5.087E+0	1.006E+1
-1.294E-2	5.096E+0	1.003E+1
-1.132E-2	5.035E+0	1.011E+1
-8.074E-3	5.018E+0	9.829E+0
-1.294E-2	4.918E+0	9.894E+0
-1.294E-2	5.051E+0	1.009E+1
-9.696E-3	5.002E+0	1.004E+1
-9.696E-3	5.103E+0	1.010E+1
-1.456E-2	5.083E+0	1.001E+1
-1.294E-2	5.051E+0	9.998E+0
-1.132E-2	4.963E+0	9.978E+0
-8.074E-3	5.044E+0	9.975E+0
-1.132E-2	4.970E+0	9.871E+0
-1.294E-2	5.064E+0	1.008E+1
-1.294E-2	4.976E+0	1.000E+1
-9.696E-3	5.035E+0	9.975E+0
-9.696E-3	5.113E+0	9.982E+0
-1.294E-2	5.138E+0	1.007E+1
-9.696E-3	5.009E+0	1.000E+1
-1.132E-2	5.061E+0	1.005E+1
-1.294E-2	4.999E+0	1.005E+1
-9.696E-3	5.070E+0	9.998E+0
-4.830E-3	5.012E+0	1.006E+1
-8.074E-3	4.960E+0	1.008E+1
-1.294E-2	5.090E+0	9.988E+0
-1.132E-2	5.028E+0	9.923E+0
-8.074E-3	5.009E+0	1.005E+1
-8.074E-3	5.093E+0	9.988E+0
-9.696E-3	5.087E+0	1.004E+1
-1.618E-2	5.057E+0	9.881E+0
-1.294E-2	4.980E+0	1.002E+1
-1.132E-2	5.061E+0	9.975E+0
-9.696E-3	5.064E+0	1.002E+1
-1.294E-2	5.018E+0	1.003E+1
-8.074E-3	5.057E+0	1.001E+1
-9.696E-3	4.996E+0	1.000E+1
-9.696E-3	5.168E+0	1.000E+1
-1.132E-2	5.048E+0	1.001E+1
-8.074E-3	5.087E+0	9.988E+0
-8.074E-3	5.142E+0	1.005E+1
-9.696E-3	5.070E+0	9.891E+0
-1.294E-2	5.022E+0	9.978E+0
-9.696E-3	5.109E+0	9.943E+0
-8.074E-3	5.093E+0	9.975E+0
-1.132E-2	4.996E+0	9.985E+0
-1.294E-2	5.038E+0	9.995E+0
-1.132E-2	5.100E+0	1.013E+1
-8.074E-3	4.999E+0	9.949E+0
-1.132E-2	5.129E+0	9.959E+0
-1.294E-2	5.054E+0	9.943E+0
-1.294E-2	4.954E+0	9.865E+0
-9.696E-3	5.119E+0	1.005E+1
-9.696E-3	5.012E+0	9.959E+0
-1.294E-2	5.038E+0	1.003E+1
-8.074E-3	5.015E+0	1.005E+1
-8.074E-3	5.083E+0	1.010E+1
-1.294E-2	4.963E+0	9.917E+0
-1.456E-2	5.074E+0	9.956E+0
-9.696E-3	5.083E+0	9.962E+0
-9.696E-3	5.051E+0	1.009E+1
-9.696E-3	5.015E+0	1.001E+1
-9.696E-3	5.116E+0	9.907E+0
-8.074E-3	5.100E+0	1.000E+1
-8.074E-3	5.083E+0	9.988E+0
-1.132E-2	5.100E+0	1.000E+1
-1.456E-2	5.119E+0	9.985E+0
-8.074E-3	5.061E+0	1.002E+1
-8.074E-3	4.970E+0	1.001E+1
-9.696E-3	5.142E+0	9.995E+0
-1.456E-2	5.051E+0	9.946E+0
-8.074E-3	5.080E+0	9.910E+0
-8.074E-3	5.103E+0	1.004E+1
-1.132E-2	5.022E+0	1.001E+1
-1.456E-2	5.025E+0	1.006E+1
-6.452E-3	5.064E+0	1.009E+1
-9.696E-3	4.992E+0	1.005E+1
-1.294E-2	5.009E+0	1.001E+1
-1.294E-2	5.067E+0	9.991E+0
-8.074E-3	5.012E+0	1.002E+1
-9.696E-3	5.070E+0	9.891E+0
-1.294E-2	5.028E+0	9.969E+0
-1.294E-2	5.077E+0	1.006E+1
-9.696E-3	5.090E+0	9.917E+0
-9.696E-3	5.038E+0	1.001E+1
-1.132E-2	5.093E+0	9.998E+0
-1.294E-2	5.025E+0	1.001E+1
-9.696E-3	4.921E+0	9.933E+0
-9.696E-3	5.126E+0	1.005E+1
-1.456E-2	4.999E+0	1.003E+1
-1.294E-2	5.057E+0	9.959E+0
-1.132E-2	5.018E+0	1.003E+1
-8.074E-3	5.051E+0	1.004E+1
-1.132E-2	5.031E+0	9.940E+0
-1.132E-2	5.015E+0	1.001E+1
-9.696E-3	5.070E+0	9.927E+0
-9.696E-3	5.158E+0	9.907E+0
-1.132E-2	4.996E+0	1.009E+1
-1.132E-2	5.061E+0	9.881E+0
-1.132E-2	5.051E+0	9.959E+0
-8.074E-3	5.005E+0	9.888E+0
-1.132E-2	5.100E+0	1.017E+1
-1.456E-2	5.064E+0	1.015E+1
-8.074E-3	5.028E+0	9.907E+0
-9.696E-3	5.138E+0	1.011E+1
-1.294E-2	5.126E+0	9.920E+0
-1.294E-2	5.096E+0	9.936E+0
-1.132E-2	5.070E+0	9.959E+0
-9.696E-3	5.009E+0	9.998E+0
-1.132E-2	5.074E+0	1.001E+1
-1.132E-2	5.116E+0	9.949E+0
-9.696E-3	5.103E+0	9.946E+0
-9.696E-3	5.044E+0	9.995E+0
-9.696E-3	5.106E+0	1.000E+1
-1.294E-2	5.155E+0	9.920E+0
-8.074E-3	5.103E+0	1.015E+1
-8.074E-3	5.012E+0	1.004E+1
-1.294E-2	5.080E+0	1.011E+1
-1.618E-2	5.135E+0	1.001E+1
-6.452E-3	5.074E+0	9.969E+0
-9.696E-3	5.100E+0	9.949E+0
-1.294E-2	5.054E+0	1.012E+1
-1.618E-2	4.957E+0	9.894E+0
-8.074E-3	5.048E+0	1.010E+1
-9.696E-3	5.142E+0	1.004E+1
-1.294E-2	4.983E+0	9.985E+0
-1.456E-2	5.100E+0	1.009E+1
-8.074E-3	5.129E+0	1.004E+1
-1.132E-2	5.113E+0	1.011E+1
-1.294E-2	5.164E+0	1.010E+1
-1.294E-2	5.074E+0	1.013E+1
-1.132E-2	5.028E+0	9.988E+0
-8.074E-3	5.038E+0	9.936E+0
-1.132E-2	5.119E+0	1.014E+1
-1.294E-2	5.080E+0	1.008E+1
-8.074E-3	5.106E+0	1.001E+1
-4.830E-3	5.070E+0	1.002E+1
-9.696E-3	5.044E+0	9.985E+0
-1.132E-2	4.983E+0	1.000E+1
-1.132E-2	5.002E+0	1.001E+1
-9.696E-3	4.963E+0	1.008E+1
-1.132E-2	5.171E+0	1.000E+1
-1.456E-2	5.168E+0	1.004E+1
-8.074E-3	5.018E+0	1.011E+1
-8.074E-3	4.986E+0	9.917E+0
-1.294E-2	4.983E+0	1.002E+1
-1.294E-2	5.054E+0	1.006E+1
-9.696E-3	5.005E+0	1.004E+1
-1.132E-2	5.057E+0	1.008E+1
-1.132E-2	5.054E+0	1.005E+1
-1.294E-2	5.090E+0	1.007E+1
-1.132E-2	5.041E+0	1.002E+1
-8.074E-3	5.161E+0	9.965E+0
-1.294E-2	5.100E+0	9.959E+0
-1.294E-2	5.077E+0	1.008E+1
-1.132E-2	5.041E+0	9.891E+0
-8.074E-3	5.087E+0	9.894E+0
-1.132E-2	5.022E+0	1.010E+1
-1.456E-2	5.067E+0	1.002E+1
-1.132E-2	5.035E+0	9.891E+0
-1.132E-2	5.061E+0	1.002E+1
-8.074E-3	5.083E+0	1.006E+1
-1.294E-2	5.145E+0	9.965E+0
-9.696E-3	5.015E+0	9.969E+0
-9.696E-3	5.064E+0	1.004E+1
-1.132E-2	5.080E+0	1.005E+1
-1.294E-2	5.067E+0	1.005E+1
-1.132E-2	5.080E+0	1.005E+1
-1.132E-2	5.035E+0	9.891E+0
-9.696E-3	5.103E+0	1.002E+1
-1.294E-2	5.061E+0	9.982E+0
-9.696E-3	5.093E+0	1.002E+1
-9.696E-3	5.096E+0	9.884E+0
-1.132E-2	5.100E+0	9.927E+0
-9.696E-3	5.041E+0	9.962E+0
-1.294E-2	5.012E+0	1.013E+1
-1.132E-2	4.957E+0	1.005E+1
-1.132E-2	5.083E+0	9.975E+0
-1.294E-2	5.080E+0	9.956E+0
-1.132E-2	5.018E+0	9.959E+0
-1.132E-2	5.106E+0	1.004E+1
-1.456E-2	5.035E+0	1.001E+1
-1.132E-2	4.928E+0	9.962E+0
-9.696E-3	5.090E+0	1.005E+1
-1.132E-2	4.980E+0	9.975E+0
-1.456E-2	5.083E+0	1.010E+1
-1.132E-2	5.083E+0	1.003E+1
-1.132E-2	5.100E+0	1.011E+1
-8.074E-3	5.018E+0	1.006E+1
-1.132E-2	5.132E+0	9.936E+0
-1.456E-2	5.035E+0	9.988E+0
-9.696E-3	5.067E+0	1.006E+1
-8.074E-3	5.025E+0	1.005E+1
-1.132E-2	5.002E+0	9.991E+0
-9.696E-3	5.132E+0	1.006E+1
-9.696E-3	5.028E+0	9.920E+0
-8.074E-3	5.038E+0	1.003E+1
-1.294E-2	5.005E+0	9.855E+0
-1.294E-2	5.038E+0	9.901E+0
-1.294E-2	5.106E+0	9.907E+0
-8.074E-3	5.002E+0	9.978E+0
-1.294E-2	5.044E+0	1.010E+1
-1.456E-2	5.103E+0	1.009E+1
-1.132E-2	5.035E+0	9.956E+0
-9.696E-3	5.005E+0	9.985E+0
-1.294E-2	5.077E+0	9.832E+0
-1.618E-2	5.031E+0	9.956E+0
-1.294E-2	5.106E+0	9.965E+0
-9.696E-3	5.012E+0	1.006E+1
-1.294E-2	5.015E+0	1.004E+1
-1.294E-2	5.148E+0	1.005E+1
-9.696E-3	5.009E+0	9.956E+0
-9.696E-3	5.116E+0	1.005E+1
-8.074E-3	5.090E+0	1.006E+1
-1.456E-2	4.963E+0	1.014E+1
-9.696E-3	5.145E+0	1.010E+1
-9.696E-3	5.067E+0	1.005E+1
-9.696E-3	5.054E+0	1.003E+1
-1.618E-2	5.116E+0	1.000E+1
-9.696E-3	4.989E+0	1.003E+1
-9.696E-3	5.080E+0	1.011E+1
-1.294E-2	5.151E+0	1.010E+1
-1.618E-2	5.067E+0	9.949E+0
-9.696E-3	5.061E+0	9.991E+0
-6.452E-3	5.028E+0	1.006E+1
-1.132E-2	5.077E+0	9.988E+0
-1.294E-2	4.983E+0	1.000E+1
-1.132E-2	5.009E+0	9.965E+0
-1.132E-2	5.041E+0	1.002E+1
-1.132E-2	5.041E+0	1.004E+1
-1.456E-2	4.996E+0	9.943E+0
-1.132E-2	5.070E+0	9.991E+0
-9.696E-3	5.018E+0	1.010E+1
-9.696E-3	5.109E+0	1.003E+1
-1.132E-2	5.054E+0	1.006E+1
-8.074E-3	5.067E+0	1.004E+1
-6.452E-3	5.051E+0	9.956E+0
-1.132E-2	5.057E+0	9.940E+0
-1.294E-2	5.044E+0	1.001E+1
-9.696E-3	5.067E+0	1.012E+1
-9.696E-3	5.002E+0	1.004E+1
-9.696E-3	5.119E+0	1.004E+1
-1.132E-2	4.915E+0	9.975E+0
-1.132E-2	5.135E+0	9.988E+0
-9.696E-3	5.158E+0	1.005E+1
-1.456E-2	5.138E+0	1.004E+1
-1.294E-2	5.002E+0	1.008E+1
-9.696E-3	5.106E+0	1.001E+1
-6.452E-3	5.051E+0	9.969E+0
-1.294E-2	5.122E+0	1.016E+1
-1.456E-2	5.051E+0	1.000E+1
-1.132E-2	5.031E+0	1.008E+1
-9.696E-3	4.983E+0	9.868E+0
-1.132E-2	5.009E+0	9.962E+0
-1.456E-2	5.035E+0	9.936E+0
-9.696E-3	5.093E+0	1.009E+1
-8.074E-3	5.103E+0	1.007E+1
-9.696E-3	5.087E+0	1.010E+1
-1.618E-2	5.015E+0	1.002E+1
-1.132E-2	5.067E+0	9.988E+0
-8.074E-3	5.038E+0	1.003E+1
-1.132E-2	5.090E+0	1.001E+1
-1.294E-2	5.048E+0	9.982E+0
-1.294E-2	5.002E+0	1.008E+1
-8.074E-3	5.113E+0	9.982E+0
-9.696E-3	5.061E+0	1.012E+1
-1.456E-2	5.100E+0	1.001E+1
-1.132E-2	5.002E+0	9.969E+0
-8.074E-3	4.980E+0	9.952E+0
-1.132E-2	5.096E+0	1.010E+1
-1.456E-2	5.083E+0	9.975E+0
-9.696E-3	5.002E+0	1.011E+1
-8.074E-3	5.151E+0	1.002E+1
-1.132E-2	5.109E+0	1.004E+1
-1.294E-2	4.996E+0	9.875E+0
-9.696E-3	5.155E+0	1.008E+1
-9.696E-3	5.044E+0	9.978E+0
-1.456E-2	4.950E+0	9.972E+0
-1.456E-2	5.096E+0	1.002E+1
-6.452E-3	5.035E+0	1.002E+1
-9.696E-3	5.025E+0	1.000E+1
-8.074E-3	5.041E+0	9.943E+0
-1.456E-2	5.087E+0	9.995E+0
-9.696E-3	5.035E+0	1.003E+1
-8.074E-3	5.044E+0	9.920E+0
-9.696E-3	4.928E+0	1.006E+1
-1.294E-2	4.980E+0	1.006E+1
-1.456E-2	5.025E+0	9.946E+0
-8.074E-3	5.044E+0	9.965E+0
-1.132E-2	5.015E+0	9.881E+0
-1.456E-2	4.937E+0	1.000E+1
-1.132E-2	5.122E+0	1.015E+1
-8.074E-3	5.051E+0	1.000E+1
-1.132E-2	5.018E+0	1.004E+1
-1.294E-2	5.018E+0	1.005E+1
-9.696E-3	4.973E+0	9.914E+0
-8.074E-3	5.064E+0	9.816E+0
-1.294E-2	5.129E+0	1.002E+1
-1.132E-2	5.038E+0	1.005E+1
-1.132E-2	5.096E+0	9.959E+0
-6.452E-3	5.109E+0	1.001E+1
-9.696E-3	5.035E+0	1.000E+1
-1.294E-2	5.057E+0	9.998E+0
-1.132E-2	5.164E+0	1.003E+1
-9.696E-3	5.048E+0	9.923E+0
-9.696E-3	5.074E+0	9.972E+0
-1.456E-2	5.113E+0	9.998E+0
-1.132E-2	5.074E+0	1.006E+1
-6.452E-3	5.083E+0	1.001E+1
-1.456E-2	5.087E+0	9.988E+0
-1.294E-2	5.064E+0	9.946E+0
-1.294E-2	5.090E+0	1.005E+1
-9.696E-3	4.973E+0	9.943E+0
-1.294E-2	5.122E+0	9.813E+0
-1.294E-2	5.080E+0	9.965E+0
-1.294E-2	5.041E+0	1.004E+1
-9.696E-3	5.145E+0	1.014E+1
-1.132E-2	5.093E+0	9.946E+0
-1.132E-2	5.028E+0	9.946E+0
-9.696E-3	5.022E+0	1.008E+1
-9.696E-3	4.989E+0	9.897E+0
-1.294E-2	5.087E+0	9.965E+0
-1.456E-2	4.999E+0	1.002E+1
-1.294E-2	5.061E+0	1.004E+1
-6.452E-3	5.012E+0	1.003E+1
-8.074E-3	5.080E+0	1.011E+1
-1.294E-2	5.057E+0	9.910E+0
-1.132E-2	5.116E+0	9.985E+0
-6.452E-3	5.090E+0	9.998E+0
-1.294E-2	5.051E+0	1.009E+1
-1.294E-2	4.960E+0	1.009E+1
-1.132E-2	4.996E+0	9.985E+0
-8.074E-3	5.064E+0	9.956E+0
-8.074E-3	5.074E+0	9.946E+0
-1.456E-2	5.093E+0	1.003E+1
-8.074E-3	5.106E+0	9.855E+0
-9.696E-3	5.080E+0	9.894E+0
-1.132E-2	5.002E+0	1.002E+1
-1.132E-2	5.051E+0	1.005E+1
-1.294E-2	5.044E+0	1.003E+1
-9.696E-3	5.090E+0	1.002E+1
-9.696E-3	4.999E+0	1.017E+1
-1.294E-2	5.025E+0	1.005E+1
-1.132E-2	5.002E+0	1.009E+1
-8.074E-3	5.054E+0	9.927E+0
-1.294E-2	5.151E+0	9.910E+0
-1.132E-2	5.051E+0	1.000E+1
-1.132E-2	4.973E+0	9.978E+0
-8.074E-3	5.083E+0	1.002E+1
-1.132E-2	5.025E+0	9.991E+0
-1.132E-2	5.129E+0	1.017E+1
-1.132E-2	5.067E+0	1.005E+1
-9.696E-3	5.093E+0	1.014E+1
-1.132E-2	5.022E+0	1.002E+1
-1.294E-2	5.093E+0	9.910E+0
-9.696E-3	5.151E+0	9.975E+0
-8.074E-3	4.980E+0	1.000E+1
-1.132E-2	5.009E+0	1.014E+1
-1.294E-2	5.044E+0	9.917E+0
-8.074E-3	5.100E+0	9.907E+0
-9.696E-3	4.983E+0	9.901E+0
-1.132E-2	5.022E+0	9.914E+0
-1.294E-2	5.135E+0	1.006E+1
-1.294E-2	5.106E+0	9.978E+0
-1.132E-2	5.135E+0	9.923E+0
-1.294E-2	4.931E+0	1.001E+1
-1.456E-2	5.041E+0	9.988E+0
-1.294E-2	5.103E+0	1.001E+1
-1.294E-2	5.015E+0	1.022E+1
-1.132E-2	5.061E+0	1.004E+1
-1.294E-2	4.937E+0	1.000E+1
-9.696E-3	5.100E+0	1.005E+1
-8.074E-3	5.061E+0	1.005E+1
-1.132E-2	5.090E+0	9.982E+0
-1.132E-2	5.132E+0	1.004E+1
-8.074E-3	5.064E+0	1.006E+1
-9.696E-3	5.135E+0	1.000E+1
-1.132E-2	5.093E+0	9.959E+0
-1.456E-2	5.054E+0	1.000E+1
-1.132E-2	5.067E+0	9.891E+0
-1.132E-2	4.996E+0	9.933E+0
-1.132E-2	5.009E+0	1.007E+1
-1.294E-2	5.038E+0	1.014E+1
-9.696E-3	5.067E+0	1.013E+1
-9.696E-3	5.012E+0	1.011E+1
-1.132E-2	5.054E+0	1.001E+1
-1.618E-2	5.031E+0	1.003E+1
-1.294E-2	5.012E+0	1.004E+1
-9.696E-3	4.986E+0	1.008E+1
-1.132E-2	5.077E+0	1.000E+1
-1.618E-2	5.080E+0	1.012E+1
-8.074E-3	5.018E+0	1.005E+1
-8.074E-3	5.051E+0	9.959E+0
-1.132E-2	5.122E+0	1.002E+1
-1.456E-2	5.048E+0	1.016E+1
-1.132E-2	5.116E+0	9.959E+0
-9.696E-3	5.061E+0	9.978E+0
-1.294E-2	5.096E+0	1.010E+1
-1.132E-2	5.048E+0	1.005E+1
-8.074E-3	5.080E+0	1.001E+1
-8.074E-3	5.028E+0	1.006E+1
-1.294E-2	5.067E+0	1.002E+1
-1.294E-2	5.116E+0	9.949E+0
-9.696E-3	5.041E+0	1.006E+1
-6.452E-3	4.963E+0	1.001E+1
-1.294E-2	5.048E+0	1.006E+1
-1.618E-2	4.944E+0	9.988E+0
-9.696E-3	5.080E+0	1.010E+1
-6.452E-3	5.083E+0	1.001E+1
-9.696E-3	5.113E+0	1.008E+1
-1.456E-2	5.054E+0	9.969E+0
-9.696E-3	4.960E+0	9.946E+0
-9.696E-3	5.135E+0	1.001E+1
-1.132E-2	5.100E+0	1.003E+1
-1.456E-2	5.041E+0	1.014E+1
-9.696E-3	5.080E+0	9.920E+0
-8.074E-3	5.103E+0	1.000E+1
-9.696E-3	5.077E+0	1.000E+1
-1.132E-2	5.109E+0	9.995E+0
-9.696E-3	5.087E+0	9.988E+0
-8.074E-3	5.103E+0	9.969E+0
-1.132E-2	4.934E+0	1.007E+1
-1.294E-2	5.109E+0	1.008E+1
-9.696E-3	5.132E+0	9.995E+0
-8.074E-3	4.973E+0	1.000E+1
-1.132E-2	5.035E+0	1.012E+1
-1.618E-2	5.018E+0	1.005E+1
-8.074E-3	5.132E+0	1.003E+1
-9.696E-3	5.100E+0	9.998E+0
-9.696E-3	5.064E+0	9.940E+0
-1.294E-2	5.048E+0	1.008E+1
-6.452E-3	5.028E+0	9.959E+0
-9.696E-3	5.080E+0	1.003E+1
-9.696E-3	5.077E+0	1.001E+1
-1.132E-2	5.041E+0	1.007E+1
-9.696E-3	5.103E+0	9.930E+0
-9.696E-3	5.015E+0	1.007E+1
-8.074E-3	5.090E+0	1.010E+1
-9.696E-3	5.044E+0	9.982E+0
-1.132E-2	5.067E+0	1.008E+1
-1.294E-2	4.999E+0	9.920E+0
-1.132E-2	5.087E+0	1.014E+1
-1.456E-2	5.038E+0	1.001E+1
-8.074E-3	5.064E+0	9.923E+0
-9.696E-3	5.048E+0	1.000E+1
-9.696E-3	5.122E+0	9.949E+0
-1.456E-2	5.022E+0	9.865E+0
-1.456E-2	5.096E+0	9.943E+0
-6.452E-3	5.164E+0	9.985E+0
-1.132E-2	5.164E+0	9.969E+0
-1.456E-2	5.135E+0	1.001E+1
-1.132E-2	5.025E+0	9.991E+0
-8.074E-3	5.083E+0	9.952E+0
-9.696E-3	4.973E+0	1.001E+1
-1.294E-2	5.022E+0	1.006E+1
-9.696E-3	5.025E+0	1.006E+1
-8.074E-3	5.158E+0	1.006E+1
-1.132E-2	5.015E+0	1.004E+1
-1.294E-2	5.051E+0	9.868E+0
-9.696E-3	4.947E+0	1.010E+1
-9.696E-3	5.038E+0	9.995E+0
-9.696E-3	4.996E+0	9.965E+0
-1.456E-2	5.048E+0	1.007E+1
-1.132E-2	5.025E+0	9.910E+0
-1.294E-2	5.087E+0	9.985E+0
-6.452E-3	5.015E+0	9.991E+0
-1.132E-2	5.015E+0	9.936E+0
-9.696E-3	5.048E+0	1.005E+1
-4.830E-3	5.067E+0	9.978E+0
-1.132E-2	5.129E+0	1.009E+1
-1.456E-2	5.061E+0	1.006E+1
-8.074E-3	5.119E+0	1.004E+1
-1.132E-2	5.119E+0	1.003E+1
-1.132E-2	5.087E+0	9.949E+0
-1.294E-2	5.096E+0	9.991E+0
-1.132E-2	5.119E+0	1.010E+1
-8.074E-3	5.044E+0	1.010E+1
-9.696E-3	4.999E+0	9.991E+0
-1.294E-2	5.067E+0	1.008E+1
-1.132E-2	5.077E+0	1.001E+1
-6.452E-3	5.070E+0	1.006E+1
-1.456E-2	5.041E+0	1.002E+1
-1.456E-2	5.054E+0	9.933E+0
-1.294E-2	5.012E+0	1.014E+1
-8.074E-3	5.005E+0	9.952E+0
-9.696E-3	5.048E+0	1.010E+1
-1.294E-2	5.048E+0	1.008E+1
-1.132E-2	5.113E+0	1.013E+1
-8.074E-3	5.096E+0	9.965E+0
-1.294E-2	5.005E+0	1.001E+1
-1.456E-2	5.181E+0	9.988E+0
-1.294E-2	5.041E+0	9.988E+0
-8.074E-3	5.041E+0	1.005E+1
-9.696E-3	5.109E+0	1.005E+1
-1.781E-2	5.126E+0	1.000E+1
-1.132E-2	5.025E+0	9.930E+0
-8.074E-3	5.096E+0	1.005E+1
-1.294E-2	5.106E+0	9.952E+0
-1.132E-2	5.048E+0	9.936E+0
-1.132E-2	5.116E+0	9.995E+0
-6.452E-3	5.067E+0	9.933E+0
-9.696E-3	5.025E+0	9.998E+0
-1.294E-2	5.083E+0	1.000E+1
-9.696E-3	5.103E+0	1.001E+1
-8.074E-3	5.070E+0	1.001E+1
-1.294E-2	5.135E+0	1.003E+1
-1.294E-2	5.077E+0	9.923E+0
-8.074E-3	5.035E+0	1.007E+1
-9.696E-3	5.012E+0	9.965E+0
-9.696E-3	5.041E+0	9.962E+0
-1.456E-2	5.018E+0	1.001E+1
-8.074E-3	4.992E+0	1.003E+1
-6.452E-3	4.999E+0	1.002E+1
-1.294E-2	5.028E+0	1.002E+1
-1.618E-2	5.061E+0	1.001E+1
-9.696E-3	5.044E+0	9.952E+0
-9.696E-3	5.074E+0	1.015E+1
-9.696E-3	5.093E+0	9.920E+0
-1.456E-2	5.018E+0	9.959E+0
-9.696E-3	4.963E+0	9.907E+0
-9.696E-3	5.067E+0	9.940E+0
-9.696E-3	5.041E+0	9.995E+0
-1.294E-2	5.064E+0	9.972E+0
-1.294E-2	5.100E+0	1.007E+1
-1.132E-2	5.025E+0	9.943E+0
-9.696E-3	4.986E+0	1.008E+1
-1.456E-2	5.074E+0	1.012E+1
-1.132E-2	5.018E+0	9.978E+0
-8.074E-3	5.028E+0	9.956E+0
-1.132E-2	5.005E+0	9.871E+0
-1.294E-2	5.132E+0	1.008E+1
-1.132E-2	5.093E+0	9.995E+0
-8.074E-3	5.048E+0	9.940E+0
-1.132E-2	5.031E+0	1.006E+1
-1.294E-2	5.067E+0	9.930E+0
-1.456E-2	5.070E+0	1.006E+1
-9.696E-3	5.080E+0	9.901E+0
-1.132E-2	5.077E+0	9.936E+0
-1.294E-2	5.025E+0	9.985E+0
-8.074E-3	5.067E+0	1.006E+1
-8.074E-3	5.074E+0	9.927E+0
-9.696E-3	5.025E+0	9.956E+0
-1.294E-2	5.009E+0	9.982E+0
-8.074E-3	4.973E+0	1.005E+1
-9.696E-3	5.038E+0	1.000E+1
-1.132E-2	5.031E+0	1.003E+1
-1.132E-2	5.035E+0	9.794E+0
-9.696E-3	5.035E+0	9.991E+0
-9.696E-3	5.070E+0	1.002E+1
-1.294E-2	5.054E+0	9.839E+0
-1.132E-2	4.992E+0	1.009E+1
-1.132E-2	5.015E+0	1.006E+1
-8.074E-3	5.061E+0	9.965E+0
-8.074E-3	5.028E+0	1.007E+1
-1.294E-2	5.005E+0	1.010E+1
-1.132E-2	5.012E+0	9.940E+0
-1.132E-2	5.119E+0	9.991E+0
-1.132E-2	5.142E+0	1.000E+1
-1.132E-2	5.155E+0	9.858E+0
-1.132E-2	5.103E+0	9.917E+0
-1.132E-2	4.996E+0	1.007E+1
-1.132E-2	5.018E+0	9.894E+0
-1.132E-2	5.028E+0	9.998E+0
-9.696E-3	5.064E+0	9.991E+0
-9.696E-3	5.041E+0	9.988E+0
-1.294E-2	5.093E+0	9.975E+0
-1.294E-2	5.035E+0	1.010E+1
-8.074E-3	5.035E+0	1.006E+1
-8.074E-3	5.070E+0	1.000E+1
-8.074E-3	5.070E+0	9.969E+0
-1.132E-2	5.048E+0	1.013E+1
-9.696E-3	5.009E+0	9.914E+0
-8.074E-3	5.064E+0	1.005E+1
-1.132E-2	5.096E+0	1.001E+1
-1.294E-2	5.064E+0	1.003E+1
-1.132E-2	5.044E+0	1.000E+1
-1.132E-2	5.057E+0	9.988E+0
-9.696E-3	5.054E+0	1.007E+1
-1.456E-2	5.067E+0	9.982E+0
-9.696E-3	4.992E+0	1.001E+1
-1.132E-2	5.096E+0	9.933E+0
-1.132E-2	5.158E+0	9.988E+0
-1.294E-2	5.012E+0	1.002E+1
-1.132E-2	4.980E+0	9.988E+0
-1.132E-2	5.103E+0	1.004E+1
-1.132E-2	5.012E+0	1.002E+1
-1.456E-2	5.025E+0	1.016E+1
-1.132E-2	5.070E+0	1.005E+1
-8.074E-3	5.009E+0	1.007E+1
-1.456E-2	5.083E+0	1.006E+1
-1.456E-2	5.054E+0	1.005E+1
-1.294E-2	5.041E+0	9.982E+0
-8.074E-3	5.038E+0	1.001E+1
-9.696E-3	5.087E+0	9.878E+0
-1.132E-2	5.087E+0	9.858E+0
-8.074E-3	5.022E+0	1.003E+1
-6.452E-3	5.155E+0	1.009E+1
-1.132E-2	5.077E+0	9.904E+0
-1.132E-2	5.041E+0	1.009E+1
-1.132E-2	5.031E+0	1.002E+1
-1.132E-2	5.083E+0	1.003E+1
-1.294E-2	5.009E+0	9.901E+0
-1.294E-2	5.012E+0	1.010E+1
-1.294E-2	5.061E+0	1.010E+1
-9.696E-3	5.054E+0	9.884E+0
-1.132E-2	5.122E+0	9.965E+0
-1.618E-2	5.025E+0	9.959E+0
-9.696E-3	5.096E+0	1.006E+1
-1.132E-2	5.044E+0	1.006E+1
-9.696E-3	5.031E+0	9.946E+0
-1.294E-2	5.151E+0	9.829E+0
-1.132E-2	5.012E+0	9.956E+0
-9.696E-3	5.093E+0	1.003E+1
-9.696E-3	5.083E+0	9.904E+0
-1.294E-2	5.106E+0	9.946E+0
-1.132E-2	5.038E+0	1.010E+1
-1.132E-2	5.070E+0	1.015E+1
-9.696E-3	5.067E+0	9.940E+0
-1.456E-2	5.025E+0	1.013E+1
-8.074E-3	5.129E+0	1.001E+1
-4.830E-3	5.083E+0	9.985E+0
-9.696E-3	5.074E+0	9.946E+0
-1.132E-2	5.025E+0	9.868E+0
-9.696E-3	5.035E+0	1.019E+1
-8.074E-3	5.002E+0	9.991E+0
-1.132E-2	5.051E+0	1.002E+1
-1.294E-2	5.022E+0	1.013E+1
-1.132E-2	5.041E+0	1.004E+1
-8.074E-3	5.035E+0	1.003E+1
-9.696E-3	5.087E+0	9.940E+0
-1.456E-2	5.100E+0	1.004E+1
-1.132E-2	5.018E+0	1.012E+1
-8.074E-3	5.009E+0	9.962E+0
-9.696E-3	4.983E+0	1.008E+1
-1.456E-2	5.054E+0	1.013E+1
-9.696E-3	5.100E+0	9.982E+0
-6.452E-3	5.080E+0	9.871E+0
-9.696E-3	5.005E+0	1.003E+1
-1.294E-2	5.119E+0	9.949E+0
-1.456E-2	5.064E+0	1.003E+1
-8.074E-3	5.025E+0	9.949E+0
-1.294E-2	5.005E+0	9.965E+0
-1.294E-2	4.973E+0	1.012E+1
-1.132E-2	4.967E+0	1.011E+1
-4.830E-3	5.083E+0	1.016E+1
-9.696E-3	5.031E+0	9.910E+0
-1.294E-2	5.044E+0	1.001E+1
-9.696E-3	5.142E+0	1.008E+1
-8.074E-3	5.090E+0	1.002E+1
-9.696E-3	5.116E+0	9.969E+0
-1.294E-2	5.077E+0	1.006E+1
-9.696E-3	5.031E+0	1.007E+1
-4.830E-3	4.999E+0	1.003E+1
-1.456E-2	5.061E+0	1.004E+1
-1.132E-2	5.057E+0	9.959E+0
-9.696E-3	5.048E+0	1.001E+1
-8.074E-3	5.038E+0	1.014E+1
-1.294E-2	5.116E+0	1.004E+1
-1.618E-2	5.012E+0	9.988E+0
-1.132E-2	5.080E+0	9.972E+0
-6.452E-3	4.976E+0	1.008E+1
-1.294E-2	5.077E+0	1.016E+1
-1.456E-2	5.015E+0	1.008E+1
-9.696E-3	5.096E+0	9.978E+0
-8.074E-3	5.077E+0	9.878E+0
-9.696E-3	5.012E+0	9.959E+0
-1.294E-2	5.061E+0	9.943E+0
-1.294E-2	5.070E+0	1.013E+1
-9.696E-3	5.044E+0	1.003E+1
-1.132E-2	4.983E+0	1.002E+1
-1.294E-2	4.992E+0	1.002E+1
-9.696E-3	5.061E+0	1.012E+1
-1.132E-2	5.051E+0	1.011E+1
-1.294E-2	5.151E+0	9.959E+0
-1.294E-2	5.041E+0	1.006E+1
-9.696E-3	5.012E+0	9.946E+0
-6.452E-3	5.100E+0	1.004E+1
-1.132E-2	5.028E+0	9.936E+0
-1.294E-2	5.051E+0	1.008E+1
-1.294E-2	5.077E+0	9.988E+0
-9.696E-3	5.048E+0	1.002E+1
-9.696E-3	5.067E+0	1.006E+1
-1.456E-2	5.109E+0	1.001E+1
-1.294E-2	5.025E+0	1.005E+1
-4.830E-3	4.973E+0	1.002E+1
-9.696E-3	5.015E+0	9.991E+0
-1.456E-2	5.051E+0	9.959E+0
-9.696E-3	5.028E+0	9.914E+0
-6.452E-3	4.980E+0	9.985E+0
-9.696E-3	5.009E+0	1.004E+1
-1.132E-2	5.018E+0	9.952E+0
-9.696E-3	5.070E+0	9.888E+0
-9.696E-3	4.973E+0	1.004E+1
-1.132E-2	5.109E+0	1.010E+1
-1.294E-2	5.122E+0	1.002E+1
-9.696E-3	5.025E+0	1.015E+1
-8.074E-3	5.012E+0	9.978E+0
-1.456E-2	4.986E+0	1.008E+1
-1.294E-2	5.041E+0	9.975E+0
-1.132E-2	4.976E+0	9.965E+0
-9.696E-3	5.051E+0	1.002E+1
-1.132E-2	5.148E+0	1.004E+1
-1.456E-2	5.077E+0	1.005E+1
-9.696E-3	5.009E+0	1.009E+1
-8.074E-3	5.106E+0	9.985E+0
-8.074E-3	5.122E+0	1.002E+1
-1.456E-2	5.109E+0	9.930E+0
-1.294E-2	5.038E+0	9.949E+0
-8.074E-3	5.067E+0	9.917E+0
-1.132E-2	5.083E+0	1.012E+1
-1.294E-2	5.051E+0	9.940E+0
-1.294E-2	5.197E+0	1.003E+1
-1.132E-2	5.077E+0	1.003E+1
-1.132E-2	5.051E+0	1.001E+1
-1.132E-2	5.096E+0	1.000E+1
-9.696E-3	5.038E+0	1.012E+1
-1.132E-2	4.996E+0	9.998E+0
-9.696E-3	5.048E+0	9.946E+0
-1.456E-2	5.064E+0	9.988E+0
-1.132E-2	5.048E+0	9.959E+0
-8.074E-3	5.132E+0	1.002E+1
-1.132E-2	5.122E+0	9.988E+0
-1.456E-2	5.077E+0	1.001E+1
-1.132E-2	5.083E+0	1.005E+1
-8.074E-3	5.009E+0	1.010E+1
-1.132E-2	5.035E+0	9.962E+0
-1.618E-2	5.005E+0	1.003E+1
-1.132E-2	5.113E+0	1.014E+1
-9.696E-3	5.057E+0	1.004E+1
-1.294E-2	5.054E+0	9.969E+0
-9.696E-3	5.096E+0	1.002E+1
-1.294E-2	5.031E+0	9.985E+0
-1.294E-2	5.087E+0	9.988E+0
-1.132E-2	5.116E+0	1.006E+1
-1.456E-2	5.129E+0	1.006E+1
-9.696E-3	5.100E+0	9.946E+0
-8.074E-3	5.087E+0	1.001E+1
-1.294E-2	4.947E+0	1.007E+1
-1.294E-2	5.057E+0	9.927E+0
-1.294E-2	5.129E+0	9.949E+0
-9.696E-3	4.999E+0	9.988E+0
-1.132E-2	5.041E+0	9.962E+0
-1.132E-2	5.093E+0	9.923E+0
-9.696E-3	5.080E+0	1.012E+1
-8.074E-3	5.077E+0	9.943E+0
-1.132E-2	4.908E+0	9.917E+0
-1.456E-2	4.996E+0	1.001E+1
-1.132E-2	5.064E+0	1.006E+1
-6.452E-3	5.041E+0	1.009E+1
-9.696E-3	5.080E+0	9.962E+0
-1.618E-2	4.989E+0	9.891E+0
-9.696E-3	5.070E+0	1.022E+1
-8.074E-3	5.113E+0	1.003E+1
-1.132E-2	5.054E+0	9.930E+0
-1.132E-2	5.122E+0	9.959E+0
-1.132E-2	5.054E+0	9.949E+0
-8.074E-3	5.064E+0	9.920E+0
-1.132E-2	5.051E+0	9.988E+0
-1.132E-2	5.132E+0	1.002E+1
-1.132E-2	5.113E+0	1.003E+1
-8.074E-3	5.005E+0	1.002E+1
-1.294E-2	5.100E+0	9.930E+0
-1.456E-2	4.980E+0	1.006E+1
-1.132E-2	5.009E+0	9.940E+0
-1.132E-2	5.054E+0	1.000E+1
-1.294E-2	5.074E+0	9.943E+0
-1.294E-2	5.051E+0	9.952E+0
-1.294E-2	5.138E+0	9.965E+0
-9.696E-3	5.090E+0	1.003E+1
-1.132E-2	5.005E+0	9.975E+0
-1.456E-2	5.064E+0	9.988E+0
-9.696E-3	4.983E+0	9.998E+0
-8.074E-3	5.038E+0	1.006E+1
-1.132E-2	4.992E+0	9.975E+0
-1.456E-2	5.126E+0	9.959E+0
-1.132E-2	4.957E+0	9.978E+0
-1.132E-2	4.996E+0	9.991E+0
-9.696E-3	5.061E+0	1.013E+1
-1.294E-2	4.976E+0	1.009E+1
-1.132E-2	4.973E+0	9.933E+0
-1.132E-2	5.096E+0	9.982E+0
-1.294E-2	5.022E+0	9.946E+0
-1.456E-2	5.005E+0	1.011E+1
-1.456E-2	5.138E+0	1.007E+1
-8.074E-3	5.100E+0	1.013E+1
-9.696E-3	5.096E+0	1.003E+1
-1.294E-2	5.096E+0	1.006E+1
-1.132E-2	5.080E+0	9.881E+0
-1.132E-2	5.005E+0	1.004E+1
-1.132E-2	5.087E+0	9.959E+0
-1.456E-2	5.080E+0	1.005E+1
-9.696E-3	5.028E+0	1.008E+1
-8.074E-3	5.090E+0	1.002E+1
-1.132E-2	5.096E+0	1.016E+1
-1.456E-2	5.015E+0	9.875E+0
-8.074E-3	5.051E+0	1.003E+1
-8.074E-3	5.126E+0	9.855E+0
-8.074E-3	5.148E+0	1.011E+1
-1.456E-2	5.067E+0	1.007E+1
-1.132E-2	5.148E+0	1.005E+1
-1.132E-2	5.067E+0	1.008E+1
-9.696E-3	5.070E+0	9.943E+0
-1.456E-2	5.038E+0	1.002E+1
-9.696E-3	5.015E+0	9.933E+0
-9.696E-3	5.054E+0	9.972E+0
-1.294E-2	4.996E+0	1.003E+1
-1.132E-2	5.064E+0	9.975E+0
-9.696E-3	5.116E+0	9.914E+0
-9.696E-3	5.100E+0	9.943E+0
-1.132E-2	5.057E+0	9.897E+0
-1.132E-2	5.035E+0	1.005E+1
-1.294E-2	5.070E+0	1.009E+1
-1.132E-2	5.018E+0	9.985E+0
-1.456E-2	5.012E+0	1.011E+1
-1.294E-2	5.061E+0	1.003E+1
-1.132E-2	5.100E+0	9.985E+0
-9.696E-3	5.018E+0	1.001E+1
-1.132E-2	5.057E+0	1.007E+1
-1.456E-2	5.070E+0	9.959E+0
-1.132E-2	4.992E+0	9.936E+0
-9.696E-3	4.918E+0	1.000E+1
-1.132E-2	5.148E+0	1.012E+1
-1.618E-2	5.061E+0	1.010E+1
-9.696E-3	5.057E+0	9.949E+0
-3.208E-3	5.074E+0	1.000E+1
-1.294E-2	5.090E+0	1.004E+1
-1.456E-2	5.074E+0	9.888E+0
-1.132E-2	5.116E+0	1.001E+1
-8.074E-3	5.070E+0	9.965E+0
-1.132E-2	5.054E+0	9.936E+0
-1.294E-2	5.129E+0	1.003E+1
-1.132E-2	5.054E+0	9.952E+0
-6.452E-3	5.077E+0	1.002E+1
-1.132E-2	5.048E+0	9.897E+0
-1.132E-2	5.080E+0	9.907E+0
-9.696E-3	5.057E+0	1.002E+1
-8.074E-3	5.103E+0	1.012E+1
-9.696E-3	5.113E+0	9.995E+0
-1.132E-2	5.015E+0	1.015E+1
-9.696E-3	4.957E+0	1.009E+1
-8.074E-3	5.106E+0	9.914E+0
-8.074E-3	5.090E+0	9.956E+0
-1.294E-2	4.983E+0	9.991E+0
-1.294E-2	5.142E+0	1.003E+1
-9.696E-3	5.083E+0	1.001E+1
-1.132E-2	5.087E+0	1.013E+1
-1.294E-2	5.093E+0	9.839E+0
-1.132E-2	5.041E+0	9.852E+0
-8.074E-3	5.057E+0	9.946E+0
-1.132E-2	5.012E+0	1.007E+1
-1.132E-2	5.074E+0	9.904E+0
-1.132E-2	4.996E+0	1.010E+1
-9.696E-3	5.100E+0	1.004E+1
-1.132E-2	5.093E+0	1.007E+1
-1.456E-2	4.992E+0	1.012E+1
-9.696E-3	5.100E+0	1.000E+1
-8.074E-3	5.080E+0	1.005E+1
-1.132E-2	5.051E+0	9.949E+0
-1.618E-2	5.041E+0	9.923E+0
-1.294E-2	4.980E+0	9.920E+0
-9.696E-3	4.976E+0	9.956E+0
-1.132E-2	5.135E+0	9.969E+0
-1.294E-2	5.116E+0	1.002E+1
-1.132E-2	5.070E+0	9.917E+0
-6.452E-3	5.044E+0	1.004E+1
-1.132E-2	5.087E+0	9.975E+0
-1.456E-2	5.054E+0	9.998E+0
-1.132E-2	4.999E+0	1.014E+1
-8.074E-3	5.074E+0	9.959E+0
-1.294E-2	5.031E+0	1.000E+1
-1.132E-2	5.044E+0	1.004E+1
-1.294E-2	5.119E+0	9.952E+0
-8.074E-3	5.109E+0	9.998E+0
-8.074E-3	5.119E+0	1.000E+1
-1.456E-2	5.087E+0	1.003E+1
-9.696E-3	5.070E+0	1.001E+1
-8.074E-3	4.983E+0	9.978E+0
-1.294E-2	5.044E+0	1.002E+1
-1.618E-2	5.018E+0	1.001E+1
-1.132E-2	5.080E+0	1.003E+1
-8.074E-3	4.973E+0	1.008E+1
-1.294E-2	5.041E+0	9.982E+0
-1.456E-2	5.051E+0	9.962E+0
-1.132E-2	5.067E+0	9.888E+0
-8.074E-3	5.093E+0	1.013E+1
-9.696E-3	5.106E+0	1.003E+1
-1.132E-2	5.174E+0	1.006E+1
-1.132E-2	5.106E+0	9.881E+0
-9.696E-3	5.109E+0	9.975E+0
-1.132E-2	4.986E+0	9.914E+0
-9.696E-3	4.941E+0	9.949E+0
-9.696E-3	5.070E+0	1.002E+1
-9.696E-3	5.096E+0	1.009E+1
-1.456E-2	5.035E+0	1.004E+1
-1.618E-2	5.126E+0	9.952E+0
-1.132E-2	5.109E+0	1.006E+1
-9.696E-3	5.119E+0	1.004E+1
-1.132E-2	4.999E+0	9.940E+0
-1.294E-2	5.096E+0	1.021E+1
-9.696E-3	5.109E+0	9.930E+0
-8.074E-3	5.070E+0	9.985E+0
-9.696E-3	5.122E+0	9.956E+0
-1.294E-2	5.093E+0	9.991E+0
-9.696E-3	5.090E+0	1.001E+1
-8.074E-3	5.074E+0	1.007E+1
-6.452E-3	5.093E+0	1.005E+1
-1.294E-2	5.087E+0	9.917E+0
-8.074E-3	4.989E+0	1.000E+1
-9.696E-3	5.142E+0	1.000E+1
-1.294E-2	5.038E+0	9.946E+0
-1.456E-2	4.986E+0	9.975E+0
-8.074E-3	5.070E+0	9.978E+0
-6.452E-3	4.986E+0	1.001E+1
-1.294E-2	4.996E+0	9.891E+0
-1.294E-2	5.015E+0	9.959E+0
-9.696E-3	5.067E+0	1.007E+1
-8.074E-3	5.057E+0	9.995E+0
[truncated: 32,478 more rows]
