# Supplementary material for: Improved ANAP incorporation and VCF analysis reveal details of P2X7 current facilitation and a limited conformational interplay between ATP binding and the intracellular ballast domain
Source: eLife. 2023 Jan 4;12:e82479. doi: 10.7554/eLife.82479 (PMC9859053; doi:10.7554/eLife.82479)
Supplement: Figure 3—figure supplement 3—source data 2. [file elife-82479-fig3-figsupp3-data2.zip › Figure-3_figure-supplement-3_source-data-2/DeltaCys-constructs/l24/12.csv]

-1.800E-1	1.265E+1	2.613E+1
-1.816E-1	1.286E+1	2.615E+1
-1.784E-1	1.270E+1	2.598E+1
-1.800E-1	1.261E+1	2.603E+1
-1.784E-1	1.257E+1	2.594E+1
-1.800E-1	1.277E+1	2.587E+1
-1.816E-1	1.270E+1	2.609E+1
-1.768E-1	1.262E+1	2.601E+1
-1.816E-1	1.259E+1	2.592E+1
-1.832E-1	1.264E+1	2.614E+1
-1.784E-1	1.286E+1	2.613E+1
-1.784E-1	1.258E+1	2.640E+1
-1.800E-1	1.280E+1	2.612E+1
-1.800E-1	1.268E+1	2.611E+1
-1.800E-1	1.276E+1	2.615E+1
-1.751E-1	1.270E+1	2.585E+1
-1.849E-1	1.284E+1	2.583E+1
-1.849E-1	1.264E+1	2.601E+1
-1.768E-1	1.280E+1	2.607E+1
-1.784E-1	1.269E+1	2.598E+1
-1.784E-1	1.274E+1	2.596E+1
-1.816E-1	1.289E+1	2.611E+1
-1.800E-1	1.274E+1	2.621E+1
-1.784E-1	1.273E+1	2.586E+1
-1.800E-1	1.267E+1	2.616E+1
-1.832E-1	1.271E+1	2.616E+1
-1.784E-1	1.268E+1	2.609E+1
-1.800E-1	1.285E+1	2.607E+1
-1.816E-1	1.282E+1	2.598E+1
-1.816E-1	1.261E+1	2.615E+1
-1.784E-1	1.269E+1	2.590E+1
-1.751E-1	1.273E+1	2.610E+1
-1.832E-1	1.268E+1	2.607E+1
-1.816E-1	1.282E+1	2.598E+1
-1.784E-1	1.270E+1	2.607E+1
-1.784E-1	1.272E+1	2.603E+1
-1.800E-1	1.285E+1	2.605E+1
-1.816E-1	1.280E+1	2.600E+1
-1.784E-1	1.275E+1	2.628E+1
-1.784E-1	1.269E+1	2.590E+1
-1.816E-1	1.283E+1	2.604E+1
-1.832E-1	1.264E+1	2.612E+1
-1.800E-1	1.265E+1	2.598E+1
-1.768E-1	1.260E+1	2.600E+1
-1.800E-1	1.265E+1	2.612E+1
-1.832E-1	1.284E+1	2.587E+1
-1.816E-1	1.271E+1	2.612E+1
-1.800E-1	1.262E+1	2.614E+1
-1.784E-1	1.286E+1	2.580E+1
-1.832E-1	1.272E+1	2.607E+1
-1.800E-1	1.278E+1	2.603E+1
-1.768E-1	1.255E+1	2.604E+1
-1.816E-1	1.278E+1	2.603E+1
-1.800E-1	1.286E+1	2.613E+1
-1.784E-1	1.289E+1	2.602E+1
-1.768E-1	1.268E+1	2.607E+1
-1.832E-1	1.285E+1	2.612E+1
-1.832E-1	1.269E+1	2.623E+1
-1.784E-1	1.278E+1	2.591E+1
-1.800E-1	1.273E+1	2.614E+1
-1.800E-1	1.273E+1	2.612E+1
-1.800E-1	1.273E+1	2.615E+1
-1.768E-1	1.271E+1	2.609E+1
-1.768E-1	1.284E+1	2.601E+1
-1.832E-1	1.274E+1	2.604E+1
-1.832E-1	1.269E+1	2.599E+1
-1.768E-1	1.268E+1	2.588E+1
-1.768E-1	1.283E+1	2.600E+1
-1.800E-1	1.292E+1	2.613E+1
-1.832E-1	1.264E+1	2.610E+1
-1.784E-1	1.276E+1	2.594E+1
-1.751E-1	1.264E+1	2.591E+1
-1.816E-1	1.279E+1	2.594E+1
-1.816E-1	1.270E+1	2.600E+1
-1.784E-1	1.289E+1	2.607E+1
-1.768E-1	1.266E+1	2.601E+1
-1.800E-1	1.283E+1	2.598E+1
-1.800E-1	1.276E+1	2.596E+1
-1.784E-1	1.271E+1	2.590E+1
-1.751E-1	1.270E+1	2.585E+1
-1.816E-1	1.279E+1	2.612E+1
-1.784E-1	1.262E+1	2.597E+1
-1.768E-1	1.272E+1	2.595E+1
-1.768E-1	1.281E+1	2.601E+1
-1.816E-1	1.276E+1	2.607E+1
-1.800E-1	1.262E+1	2.593E+1
-1.800E-1	1.279E+1	2.582E+1
-1.800E-1	1.273E+1	2.609E+1
-1.800E-1	1.270E+1	2.589E+1
-1.800E-1	1.273E+1	2.613E+1
-1.784E-1	1.276E+1	2.589E+1
-1.800E-1	1.282E+1	2.599E+1
-1.784E-1	1.264E+1	2.584E+1
-1.816E-1	1.269E+1	2.620E+1
-1.784E-1	1.260E+1	2.601E+1
-1.768E-1	1.275E+1	2.596E+1
-1.816E-1	1.270E+1	2.596E+1
-1.800E-1	1.257E+1	2.604E+1
-1.800E-1	1.280E+1	2.616E+1
-1.784E-1	1.280E+1	2.610E+1
-1.816E-1	1.263E+1	2.608E+1
-1.832E-1	1.267E+1	2.607E+1
-1.784E-1	1.280E+1	2.594E+1
-1.768E-1	1.279E+1	2.606E+1
-1.800E-1	1.275E+1	2.616E+1
-1.816E-1	1.283E+1	2.616E+1
-1.768E-1	1.262E+1	2.607E+1
-1.784E-1	1.258E+1	2.598E+1
-1.800E-1	1.262E+1	2.595E+1
-1.832E-1	1.278E+1	2.612E+1
-1.768E-1	1.274E+1	2.603E+1
-1.784E-1	1.279E+1	2.613E+1
-1.816E-1	1.285E+1	2.588E+1
-1.816E-1	1.271E+1	2.590E+1
-1.784E-1	1.265E+1	2.619E+1
-1.784E-1	1.264E+1	2.601E+1
-1.784E-1	1.264E+1	2.595E+1
-1.816E-1	1.268E+1	2.587E+1
-1.768E-1	1.264E+1	2.595E+1
-1.784E-1	1.289E+1	2.590E+1
-1.816E-1	1.270E+1	2.626E+1
-1.849E-1	1.281E+1	2.595E+1
-1.800E-1	1.275E+1	2.599E+1
-1.784E-1	1.272E+1	2.622E+1
-1.849E-1	1.263E+1	2.594E+1
-1.832E-1	1.270E+1	2.594E+1
-1.768E-1	1.275E+1	2.607E+1
-1.784E-1	1.276E+1	2.615E+1
-1.784E-1	1.277E+1	2.612E+1
-1.800E-1	1.283E+1	2.585E+1
-1.816E-1	1.279E+1	2.605E+1
-1.768E-1	1.278E+1	2.594E+1
-1.800E-1	1.265E+1	2.602E+1
-1.800E-1	1.284E+1	2.610E+1
-1.768E-1	1.274E+1	2.606E+1
-1.735E-1	1.278E+1	2.599E+1
-1.800E-1	1.264E+1	2.603E+1
-1.816E-1	1.279E+1	2.599E+1
-1.784E-1	1.277E+1	2.596E+1
-1.784E-1	1.273E+1	2.593E+1
-1.800E-1	1.272E+1	2.612E+1
-1.832E-1	1.279E+1	2.588E+1
-1.751E-1	1.280E+1	2.587E+1
-1.784E-1	1.270E+1	2.614E+1
-1.832E-1	1.269E+1	2.616E+1
-1.816E-1	1.277E+1	2.587E+1
-1.784E-1	1.276E+1	2.601E+1
-1.768E-1	1.277E+1	2.607E+1
-1.816E-1	1.266E+1	2.620E+1
-1.800E-1	1.271E+1	2.604E+1
-1.784E-1	1.269E+1	2.595E+1
-1.751E-1	1.267E+1	2.610E+1
-1.816E-1	1.287E+1	2.605E+1
-1.832E-1	1.259E+1	2.597E+1
-1.784E-1	1.284E+1	2.605E+1
-1.751E-1	1.271E+1	2.593E+1
-1.816E-1	1.261E+1	2.594E+1
-1.849E-1	1.271E+1	2.594E+1
-1.768E-1	1.283E+1	2.616E+1
-1.784E-1	1.264E+1	2.610E+1
-1.832E-1	1.272E+1	2.587E+1
-1.816E-1	1.271E+1	2.618E+1
-1.784E-1	1.269E+1	2.613E+1
-1.768E-1	1.279E+1	2.593E+1
-1.800E-1	1.273E+1	2.621E+1
-1.784E-1	1.274E+1	2.610E+1
-1.800E-1	1.270E+1	2.607E+1
-1.751E-1	1.268E+1	2.587E+1
-1.816E-1	1.267E+1	2.598E+1
-1.816E-1	1.268E+1	2.613E+1
-1.768E-1	1.281E+1	2.631E+1
-1.751E-1	1.271E+1	2.607E+1
-1.800E-1	1.277E+1	2.583E+1
-1.849E-1	1.292E+1	2.613E+1
-1.800E-1	1.259E+1	2.596E+1
-1.784E-1	1.284E+1	2.608E+1
-1.849E-1	1.269E+1	2.590E+1
-1.816E-1	1.271E+1	2.594E+1
-1.800E-1	1.285E+1	2.601E+1
-1.768E-1	1.283E+1	2.601E+1
-1.816E-1	1.272E+1	2.619E+1
-1.816E-1	1.260E+1	2.581E+1
-1.816E-1	1.262E+1	2.593E+1
-1.784E-1	1.267E+1	2.601E+1
-1.768E-1	1.274E+1	2.618E+1
-1.816E-1	1.258E+1	2.591E+1
-1.816E-1	1.277E+1	2.597E+1
-1.768E-1	1.272E+1	2.615E+1
-1.816E-1	1.276E+1	2.589E+1
-1.816E-1	1.274E+1	2.631E+1
-1.800E-1	1.266E+1	2.620E+1
-1.784E-1	1.274E+1	2.605E+1
-1.816E-1	1.268E+1	2.598E+1
-1.816E-1	1.272E+1	2.607E+1
-1.784E-1	1.266E+1	2.603E+1
-1.768E-1	1.267E+1	2.618E+1
-1.800E-1	1.270E+1	2.606E+1
-1.832E-1	1.279E+1	2.610E+1
-1.768E-1	1.275E+1	2.603E+1
-1.768E-1	1.275E+1	2.584E+1
-1.832E-1	1.271E+1	2.613E+1
-1.800E-1	1.281E+1	2.605E+1
-1.751E-1	1.268E+1	2.587E+1
-1.784E-1	1.285E+1	2.605E+1
-1.832E-1	1.275E+1	2.607E+1
-1.816E-1	1.278E+1	2.607E+1
-1.800E-1	1.273E+1	2.606E+1
-1.768E-1	1.269E+1	2.599E+1
-1.800E-1	1.276E+1	2.606E+1
-1.816E-1	1.280E+1	2.595E+1
-1.784E-1	1.270E+1	2.591E+1
-1.784E-1	1.278E+1	2.580E+1
-1.784E-1	1.260E+1	2.600E+1
-1.800E-1	1.278E+1	2.612E+1
-1.768E-1	1.275E+1	2.591E+1
-1.768E-1	1.278E+1	2.604E+1
-1.784E-1	1.265E+1	2.613E+1
-1.816E-1	1.264E+1	2.616E+1
-1.768E-1	1.270E+1	2.606E+1
-1.751E-1	1.270E+1	2.619E+1
-1.800E-1	1.266E+1	2.634E+1
-1.832E-1	1.273E+1	2.615E+1
-1.784E-1	1.266E+1	2.589E+1
-1.768E-1	1.264E+1	2.577E+1
-1.800E-1	1.265E+1	2.585E+1
-1.816E-1	1.283E+1	2.592E+1
-1.768E-1	1.279E+1	2.603E+1
-1.784E-1	1.269E+1	2.613E+1
-1.816E-1	1.270E+1	2.612E+1
-1.800E-1	1.256E+1	2.607E+1
-1.784E-1	1.264E+1	2.619E+1
-1.784E-1	1.278E+1	2.601E+1
-1.800E-1	1.273E+1	2.601E+1
-1.800E-1	1.263E+1	2.604E+1
-1.768E-1	1.272E+1	2.591E+1
-1.751E-1	1.278E+1	2.593E+1
-1.816E-1	1.259E+1	2.614E+1
-1.816E-1	1.268E+1	2.616E+1
-1.784E-1	1.261E+1	2.608E+1
-1.784E-1	1.265E+1	2.595E+1
-1.800E-1	1.267E+1	2.577E+1
-1.800E-1	1.280E+1	2.603E+1
-1.800E-1	1.282E+1	2.590E+1
-1.784E-1	1.270E+1	2.616E+1
-1.816E-1	1.283E+1	2.616E+1
-1.800E-1	1.262E+1	2.602E+1
-1.784E-1	1.275E+1	2.598E+1
-1.768E-1	1.281E+1	2.597E+1
-1.816E-1	1.267E+1	2.589E+1
-1.816E-1	1.293E+1	2.615E+1
-1.768E-1	1.266E+1	2.601E+1
-1.768E-1	1.279E+1	2.619E+1
-1.816E-1	1.279E+1	2.613E+1
-1.816E-1	1.274E+1	2.599E+1
-1.768E-1	1.276E+1	2.600E+1
-1.768E-1	1.258E+1	2.622E+1
-1.800E-1	1.276E+1	2.590E+1
-1.816E-1	1.280E+1	2.621E+1
-1.784E-1	1.273E+1	2.614E+1
-1.816E-1	1.268E+1	2.605E+1
-1.800E-1	1.271E+1	2.593E+1
-1.800E-1	1.264E+1	2.606E+1
-1.784E-1	1.274E+1	2.595E+1
-1.784E-1	1.274E+1	2.603E+1
-1.800E-1	1.276E+1	2.612E+1
-1.784E-1	1.270E+1	2.604E+1
-1.784E-1	1.282E+1	2.594E+1
-1.768E-1	1.284E+1	2.605E+1
-1.784E-1	1.268E+1	2.595E+1
-1.800E-1	1.264E+1	2.598E+1
-1.784E-1	1.267E+1	2.603E+1
-1.768E-1	1.284E+1	2.613E+1
-1.816E-1	1.261E+1	2.601E+1
-1.816E-1	1.273E+1	2.590E+1
-1.784E-1	1.278E+1	2.593E+1
-1.768E-1	1.264E+1	2.602E+1
-1.800E-1	1.279E+1	2.594E+1
-1.816E-1	1.270E+1	2.618E+1
-1.768E-1	1.265E+1	2.612E+1
-1.784E-1	1.271E+1	2.599E+1
-1.800E-1	1.280E+1	2.601E+1
-1.816E-1	1.272E+1	2.611E+1
-1.768E-1	1.275E+1	2.599E+1
-1.751E-1	1.260E+1	2.623E+1
-1.816E-1	1.283E+1	2.598E+1
-1.816E-1	1.281E+1	2.593E+1
-1.784E-1	1.269E+1	2.619E+1
-1.768E-1	1.261E+1	2.594E+1
-1.800E-1	1.275E+1	2.590E+1
-1.800E-1	1.281E+1	2.603E+1
-1.768E-1	1.269E+1	2.598E+1
-1.768E-1	1.264E+1	2.601E+1
-1.816E-1	1.280E+1	2.593E+1
-1.816E-1	1.274E+1	2.607E+1
-1.800E-1	1.277E+1	2.594E+1
-1.816E-1	1.276E+1	2.601E+1
-1.816E-1	1.286E+1	2.603E+1
-1.816E-1	1.277E+1	2.606E+1
-1.768E-1	1.272E+1	2.584E+1
-1.784E-1	1.264E+1	2.603E+1
-1.800E-1	1.285E+1	2.583E+1
-1.832E-1	1.279E+1	2.601E+1
-1.784E-1	1.274E+1	2.617E+1
-1.751E-1	1.269E+1	2.590E+1
-1.800E-1	1.276E+1	2.609E+1
-1.816E-1	1.276E+1	2.608E+1
-1.784E-1	1.293E+1	2.605E+1
-1.784E-1	1.271E+1	2.609E+1
-1.849E-1	1.267E+1	2.595E+1
-1.784E-1	1.271E+1	2.606E+1
-1.751E-1	1.268E+1	2.613E+1
-1.768E-1	1.267E+1	2.614E+1
-1.800E-1	1.268E+1	2.588E+1
-1.816E-1	1.274E+1	2.611E+1
-1.784E-1	1.281E+1	2.603E+1
-1.768E-1	1.276E+1	2.608E+1
-1.768E-1	1.268E+1	2.598E+1
-1.832E-1	1.271E+1	2.614E+1
-1.784E-1	1.277E+1	2.590E+1
-1.784E-1	1.274E+1	2.604E+1
-1.800E-1	1.272E+1	2.622E+1
-1.784E-1	1.285E+1	2.620E+1
-1.751E-1	1.263E+1	2.606E+1
-1.735E-1	1.282E+1	2.605E+1
-1.800E-1	1.269E+1	2.607E+1
-1.816E-1	1.274E+1	2.616E+1
-1.768E-1	1.263E+1	2.596E+1
-1.800E-1	1.283E+1	2.608E+1
-1.800E-1	1.257E+1	2.597E+1
-1.816E-1	1.261E+1	2.609E+1
-1.751E-1	1.261E+1	2.608E+1
-1.784E-1	1.259E+1	2.597E+1
-1.784E-1	1.273E+1	2.608E+1
-1.816E-1	1.277E+1	2.557E+1
-1.784E-1	1.271E+1	2.623E+1
-1.768E-1	1.266E+1	2.598E+1
-1.784E-1	1.297E+1	2.612E+1
-1.816E-1	1.275E+1	2.582E+1
-1.751E-1	1.292E+1	2.593E+1
-1.768E-1	1.284E+1	2.609E+1
-1.832E-1	1.265E+1	2.615E+1
-1.800E-1	1.272E+1	2.616E+1
-1.768E-1	1.261E+1	2.625E+1
-1.768E-1	1.274E+1	2.591E+1
-1.800E-1	1.268E+1	2.576E+1
-1.849E-1	1.273E+1	2.608E+1
-1.751E-1	1.282E+1	2.605E+1
-1.751E-1	1.285E+1	2.605E+1
-1.800E-1	1.279E+1	2.616E+1
-1.832E-1	1.269E+1	2.604E+1
-1.784E-1	1.269E+1	2.592E+1
-1.768E-1	1.276E+1	2.617E+1
-1.800E-1	1.280E+1	2.610E+1
-1.832E-1	1.286E+1	2.599E+1
-1.768E-1	1.273E+1	2.594E+1
-1.784E-1	1.272E+1	2.601E+1
-1.784E-1	1.268E+1	2.595E+1
-1.816E-1	1.282E+1	2.578E+1
-1.768E-1	1.266E+1	2.633E+1
-1.768E-1	1.246E+1	2.584E+1
-1.800E-1	1.273E+1	2.607E+1
-1.816E-1	1.270E+1	2.608E+1
-1.784E-1	1.284E+1	2.601E+1
-1.768E-1	1.259E+1	2.606E+1
-1.816E-1	1.265E+1	2.608E+1
-1.800E-1	1.269E+1	2.599E+1
-1.768E-1	1.274E+1	2.597E+1
-1.768E-1	1.270E+1	2.581E+1
-1.800E-1	1.276E+1	2.611E+1
-1.784E-1	1.284E+1	2.607E+1
-1.751E-1	1.276E+1	2.605E+1
-1.784E-1	1.279E+1	2.612E+1
-1.816E-1	1.281E+1	2.579E+1
-1.816E-1	1.276E+1	2.615E+1
-1.768E-1	1.270E+1	2.610E+1
-1.784E-1	1.256E+1	2.610E+1
-1.800E-1	1.269E+1	2.610E+1
-1.800E-1	1.267E+1	2.609E+1
-1.768E-1	1.263E+1	2.618E+1
-1.784E-1	1.267E+1	2.614E+1
-1.849E-1	1.275E+1	2.604E+1
-1.816E-1	1.264E+1	2.613E+1
-1.800E-1	1.280E+1	2.613E+1
-1.784E-1	1.276E+1	2.592E+1
-1.816E-1	1.280E+1	2.606E+1
-1.784E-1	1.274E+1	2.603E+1
-1.751E-1	1.274E+1	2.612E+1
-1.784E-1	1.270E+1	2.609E+1
-1.816E-1	1.273E+1	2.600E+1
-1.800E-1	1.269E+1	2.609E+1
-1.768E-1	1.273E+1	2.612E+1
-1.768E-1	1.277E+1	2.613E+1
-1.800E-1	1.269E+1	2.600E+1
-1.816E-1	1.285E+1	2.621E+1
-1.784E-1	1.265E+1	2.592E+1
-1.800E-1	1.255E+1	2.591E+1
-1.816E-1	1.274E+1	2.611E+1
-1.800E-1	1.267E+1	2.592E+1
-1.768E-1	1.273E+1	2.593E+1
-1.768E-1	1.265E+1	2.607E+1
-1.816E-1	1.256E+1	2.596E+1
-1.832E-1	1.275E+1	2.609E+1
-1.784E-1	1.274E+1	2.572E+1
-1.751E-1	1.289E+1	2.572E+1
-1.816E-1	1.253E+1	2.615E+1
-1.816E-1	1.262E+1	2.590E+1
-1.784E-1	1.276E+1	2.594E+1
-1.751E-1	1.268E+1	2.606E+1
-1.816E-1	1.276E+1	2.603E+1
-1.784E-1	1.284E+1	2.598E+1
-1.784E-1	1.276E+1	2.577E+1
-1.784E-1	1.273E+1	2.604E+1
-1.816E-1	1.265E+1	2.587E+1
-1.784E-1	1.272E+1	2.610E+1
-1.784E-1	1.276E+1	2.626E+1
-1.751E-1	1.276E+1	2.624E+1
-1.800E-1	1.267E+1	2.586E+1
-1.816E-1	1.268E+1	2.610E+1
-1.784E-1	1.282E+1	2.621E+1
-1.768E-1	1.289E+1	2.608E+1
-1.816E-1	1.270E+1	2.595E+1
-1.816E-1	1.281E+1	2.590E+1
-1.800E-1	1.270E+1	2.592E+1
-1.751E-1	1.273E+1	2.595E+1
-1.784E-1	1.268E+1	2.612E+1
-1.816E-1	1.269E+1	2.587E+1
-1.768E-1	1.273E+1	2.615E+1
-1.751E-1	1.276E+1	2.590E+1
-1.800E-1	1.266E+1	2.608E+1
-1.800E-1	1.269E+1	2.613E+1
-1.784E-1	1.265E+1	2.605E+1
-1.784E-1	1.273E+1	2.626E+1
-1.800E-1	1.268E+1	2.588E+1
-1.784E-1	1.266E+1	2.585E+1
-1.768E-1	1.270E+1	2.590E+1
-1.768E-1	1.275E+1	2.612E+1
-1.816E-1	1.254E+1	2.604E+1
-1.800E-1	1.268E+1	2.578E+1
-1.768E-1	1.266E+1	2.595E+1
-1.784E-1	1.272E+1	2.606E+1
-1.800E-1	1.278E+1	2.597E+1
-1.800E-1	1.277E+1	2.591E+1
-1.768E-1	1.275E+1	2.599E+1
-1.768E-1	1.270E+1	2.603E+1
-1.832E-1	1.273E+1	2.607E+1
-1.800E-1	1.273E+1	2.602E+1
-1.784E-1	1.270E+1	2.609E+1
-1.800E-1	1.277E+1	2.593E+1
-1.800E-1	1.275E+1	2.584E+1
-1.800E-1	1.280E+1	2.603E+1
-1.784E-1	1.269E+1	2.607E+1
-1.784E-1	1.261E+1	2.602E+1
-1.784E-1	1.284E+1	2.590E+1
-1.768E-1	1.265E+1	2.583E+1
-1.751E-1	1.271E+1	2.611E+1
-1.751E-1	1.274E+1	2.589E+1
-1.768E-1	1.261E+1	2.615E+1
-1.800E-1	1.288E+1	2.610E+1
-1.751E-1	1.273E+1	2.616E+1
-1.784E-1	1.271E+1	2.619E+1
-1.816E-1	1.282E+1	2.605E+1
-1.800E-1	1.269E+1	2.600E+1
-1.751E-1	1.261E+1	2.616E+1
-1.768E-1	1.276E+1	2.600E+1
-1.800E-1	1.284E+1	2.601E+1
-1.816E-1	1.268E+1	2.600E+1
-1.768E-1	1.280E+1	2.604E+1
-1.751E-1	1.277E+1	2.608E+1
-1.800E-1	1.276E+1	2.611E+1
-1.800E-1	1.273E+1	2.596E+1
-1.751E-1	1.267E+1	2.597E+1
-1.784E-1	1.269E+1	2.605E+1
-1.800E-1	1.264E+1	2.595E+1
-1.800E-1	1.265E+1	2.591E+1
-1.768E-1	1.268E+1	2.607E+1
-1.751E-1	1.275E+1	2.612E+1
-1.816E-1	1.269E+1	2.609E+1
-1.768E-1	1.262E+1	2.602E+1
-1.768E-1	1.276E+1	2.610E+1
-1.735E-1	1.280E+1	2.598E+1
-1.800E-1	1.263E+1	2.615E+1
-1.784E-1	1.277E+1	2.597E+1
-1.768E-1	1.279E+1	2.597E+1
-1.768E-1	1.284E+1	2.606E+1
-1.800E-1	1.283E+1	2.603E+1
-1.816E-1	1.274E+1	2.606E+1
-1.751E-1	1.277E+1	2.598E+1
-1.768E-1	1.267E+1	2.615E+1
-1.816E-1	1.258E+1	2.602E+1
-1.800E-1	1.279E+1	2.628E+1
-1.735E-1	1.266E+1	2.614E+1
-1.784E-1	1.279E+1	2.613E+1
-1.800E-1	1.286E+1	2.610E+1
-1.849E-1	1.265E+1	2.602E+1
-1.768E-1	1.272E+1	2.620E+1
-1.768E-1	1.265E+1	2.614E+1
-1.784E-1	1.255E+1	2.600E+1
-1.800E-1	1.284E+1	2.579E+1
-1.784E-1	1.278E+1	2.582E+1
-1.800E-1	1.270E+1	2.617E+1
-1.800E-1	1.266E+1	2.623E+1
-1.816E-1	1.287E+1	2.608E+1
-1.800E-1	1.268E+1	2.599E+1
-1.768E-1	1.272E+1	2.603E+1
-1.784E-1	1.283E+1	2.603E+1
-1.800E-1	1.275E+1	2.591E+1
-1.768E-1	1.266E+1	2.593E+1
-1.768E-1	1.268E+1	2.598E+1
-1.816E-1	1.275E+1	2.611E+1
-1.784E-1	1.273E+1	2.599E+1
-1.768E-1	1.279E+1	2.599E+1
-1.751E-1	1.279E+1	2.615E+1
-1.800E-1	1.275E+1	2.579E+1
-1.784E-1	1.264E+1	2.607E+1
-1.768E-1	1.280E+1	2.598E+1
-1.751E-1	1.272E+1	2.577E+1
-1.800E-1	1.265E+1	2.614E+1
-1.800E-1	1.282E+1	2.596E+1
-1.751E-1	1.275E+1	2.603E+1
-1.751E-1	1.272E+1	2.602E+1
-1.800E-1	1.279E+1	2.600E+1
-1.800E-1	1.278E+1	2.596E+1
-1.784E-1	1.272E+1	2.597E+1
-1.751E-1	1.276E+1	2.617E+1
-1.800E-1	1.262E+1	2.607E+1
-1.800E-1	1.257E+1	2.614E+1
-1.768E-1	1.266E+1	2.611E+1
-1.768E-1	1.262E+1	2.589E+1
-1.832E-1	1.286E+1	2.591E+1
-1.816E-1	1.269E+1	2.587E+1
-1.768E-1	1.274E+1	2.612E+1
-1.768E-1	1.275E+1	2.589E+1
-1.800E-1	1.280E+1	2.620E+1
-1.816E-1	1.279E+1	2.569E+1
-1.768E-1	1.268E+1	2.596E+1
-1.784E-1	1.268E+1	2.620E+1
-1.816E-1	1.287E+1	2.605E+1
-1.800E-1	1.263E+1	2.585E+1
-1.768E-1	1.274E+1	2.603E+1
-1.768E-1	1.288E+1	2.609E+1
-1.784E-1	1.267E+1	2.625E+1
-1.800E-1	1.277E+1	2.610E+1
-1.784E-1	1.266E+1	2.610E+1
-1.751E-1	1.266E+1	2.600E+1
-1.800E-1	1.273E+1	2.611E+1
-1.800E-1	1.283E+1	2.601E+1
-1.768E-1	1.265E+1	2.603E+1
-1.768E-1	1.274E+1	2.595E+1
-1.784E-1	1.290E+1	2.597E+1
-1.800E-1	1.273E+1	2.610E+1
-1.735E-1	1.272E+1	2.601E+1
-1.768E-1	1.286E+1	2.600E+1
-1.768E-1	1.273E+1	2.597E+1
-1.800E-1	1.277E+1	2.600E+1
-1.768E-1	1.274E+1	2.607E+1
-1.784E-1	1.281E+1	2.599E+1
-1.784E-1	1.274E+1	2.603E+1
-1.816E-1	1.274E+1	2.610E+1
-1.800E-1	1.275E+1	2.599E+1
-1.784E-1	1.282E+1	2.622E+1
-1.784E-1	1.284E+1	2.593E+1
-1.800E-1	1.277E+1	2.580E+1
-1.784E-1	1.269E+1	2.595E+1
-1.768E-1	1.290E+1	2.606E+1
-1.800E-1	1.279E+1	2.590E+1
-1.800E-1	1.276E+1	2.590E+1
-1.751E-1	1.274E+1	2.588E+1
-1.751E-1	1.266E+1	2.602E+1
-1.800E-1	1.268E+1	2.621E+1
-1.800E-1	1.279E+1	2.612E+1
-1.768E-1	1.274E+1	2.613E+1
-1.768E-1	1.270E+1	2.596E+1
-1.784E-1	1.255E+1	2.601E+1
-1.800E-1	1.283E+1	2.587E+1
-1.751E-1	1.275E+1	2.630E+1
-1.784E-1	1.275E+1	2.598E+1
-1.784E-1	1.281E+1	2.591E+1
-1.832E-1	1.277E+1	2.617E+1
-1.784E-1	1.267E+1	2.599E+1
-1.751E-1	1.280E+1	2.604E+1
-1.800E-1	1.284E+1	2.605E+1
-1.800E-1	1.268E+1	2.603E+1
-1.751E-1	1.271E+1	2.593E+1
-1.751E-1	1.278E+1	2.619E+1
-1.800E-1	1.274E+1	2.608E+1
-1.800E-1	1.277E+1	2.613E+1
-1.751E-1	1.284E+1	2.582E+1
-1.768E-1	1.270E+1	2.595E+1
-1.800E-1	1.286E+1	2.607E+1
-1.784E-1	1.276E+1	2.598E+1
-1.800E-1	1.267E+1	2.602E+1
-1.800E-1	1.274E+1	2.587E+1
-1.800E-1	1.283E+1	2.627E+1
-1.800E-1	1.265E+1	2.590E+1
-1.751E-1	1.282E+1	2.614E+1
-1.768E-1	1.266E+1	2.594E+1
-1.800E-1	1.284E+1	2.576E+1
-1.784E-1	1.277E+1	2.601E+1
-1.751E-1	1.269E+1	2.607E+1
-1.735E-1	1.270E+1	2.602E+1
-1.816E-1	1.275E+1	2.599E+1
-1.784E-1	1.280E+1	2.599E+1
-1.784E-1	1.275E+1	2.593E+1
-1.751E-1	1.262E+1	2.587E+1
-1.816E-1	1.286E+1	2.605E+1
-1.800E-1	1.276E+1	2.593E+1
-1.751E-1	1.278E+1	2.595E+1
-1.751E-1	1.268E+1	2.590E+1
-1.800E-1	1.263E+1	2.610E+1
-1.800E-1	1.259E+1	2.581E+1
-1.768E-1	1.268E+1	2.584E+1
-1.735E-1	1.262E+1	2.591E+1
-1.816E-1	1.262E+1	2.600E+1
-1.800E-1	1.276E+1	2.604E+1
-1.751E-1	1.273E+1	2.609E+1
-1.768E-1	1.271E+1	2.607E+1
-1.800E-1	1.267E+1	2.627E+1
-1.784E-1	1.282E+1	2.595E+1
-1.751E-1	1.279E+1	2.623E+1
-1.719E-1	1.279E+1	2.608E+1
-1.784E-1	1.276E+1	2.575E+1
-1.768E-1	1.265E+1	2.607E+1
-1.768E-1	1.275E+1	2.608E+1
-1.751E-1	1.289E+1	2.608E+1
-1.832E-1	1.282E+1	2.612E+1
-1.784E-1	1.278E+1	2.591E+1
-1.768E-1	1.278E+1	2.583E+1
-1.751E-1	1.268E+1	2.598E+1
-1.800E-1	1.263E+1	2.608E+1
-1.800E-1	1.267E+1	2.614E+1
-1.751E-1	1.283E+1	2.620E+1
-1.784E-1	1.269E+1	2.598E+1
-1.800E-1	1.269E+1	2.602E+1
-1.784E-1	1.267E+1	2.583E+1
-1.768E-1	1.271E+1	2.603E+1
-1.768E-1	1.276E+1	2.590E+1
-1.784E-1	1.276E+1	2.586E+1
-1.800E-1	1.270E+1	2.592E+1
-1.751E-1	1.284E+1	2.610E+1
-1.784E-1	1.273E+1	2.595E+1
-1.816E-1	1.272E+1	2.602E+1
-1.800E-1	1.259E+1	2.589E+1
-1.768E-1	1.266E+1	2.597E+1
-1.800E-1	1.284E+1	2.602E+1
-1.768E-1	1.274E+1	2.610E+1
-1.768E-1	1.273E+1	2.600E+1
-1.735E-1	1.282E+1	2.599E+1
-1.784E-1	1.269E+1	2.608E+1
-1.800E-1	1.282E+1	2.613E+1
-1.800E-1	1.285E+1	2.608E+1
-1.768E-1	1.269E+1	2.606E+1
-1.751E-1	1.274E+1	2.615E+1
-1.832E-1	1.278E+1	2.598E+1
-1.800E-1	1.259E+1	2.582E+1
-1.768E-1	1.273E+1	2.608E+1
-1.768E-1	1.259E+1	2.580E+1
-1.784E-1	1.277E+1	2.611E+1
-1.784E-1	1.274E+1	2.621E+1
-1.784E-1	1.281E+1	2.601E+1
-1.768E-1	1.277E+1	2.605E+1
-1.784E-1	1.287E+1	2.589E+1
-1.800E-1	1.279E+1	2.586E+1
-1.751E-1	1.260E+1	2.602E+1
-1.784E-1	1.266E+1	2.594E+1
-1.816E-1	1.269E+1	2.602E+1
-1.784E-1	1.287E+1	2.609E+1
-1.751E-1	1.267E+1	2.599E+1
-1.768E-1	1.259E+1	2.586E+1
-1.800E-1	1.274E+1	2.623E+1
-1.800E-1	1.264E+1	2.591E+1
-1.751E-1	1.270E+1	2.587E+1
-1.768E-1	1.283E+1	2.597E+1
-1.816E-1	1.272E+1	2.577E+1
-1.784E-1	1.270E+1	2.604E+1
-1.751E-1	1.265E+1	2.591E+1
-1.768E-1	1.266E+1	2.621E+1
-1.784E-1	1.286E+1	2.598E+1
-1.800E-1	1.261E+1	2.614E+1
-1.768E-1	1.280E+1	2.625E+1
-1.768E-1	1.259E+1	2.631E+1
-1.784E-1	1.276E+1	2.600E+1
-1.784E-1	1.282E+1	2.586E+1
-1.751E-1	1.266E+1	2.605E+1
-1.816E-1	1.278E+1	2.588E+1
-1.816E-1	1.281E+1	2.593E+1
-1.768E-1	1.280E+1	2.618E+1
-1.719E-1	1.273E+1	2.614E+1
-1.751E-1	1.286E+1	2.606E+1
-1.800E-1	1.268E+1	2.597E+1
-1.800E-1	1.283E+1	2.595E+1
-1.784E-1	1.276E+1	2.577E+1
-1.751E-1	1.265E+1	2.597E+1
-1.800E-1	1.276E+1	2.599E+1
-1.768E-1	1.266E+1	2.580E+1
-1.768E-1	1.265E+1	2.604E+1
-1.784E-1	1.260E+1	2.599E+1
-1.784E-1	1.285E+1	2.604E+1
-1.784E-1	1.278E+1	2.588E+1
-1.751E-1	1.261E+1	2.613E+1
-1.751E-1	1.272E+1	2.583E+1
-1.800E-1	1.280E+1	2.612E+1
-1.784E-1	1.270E+1	2.622E+1
-1.751E-1	1.279E+1	2.602E+1
-1.768E-1	1.264E+1	2.583E+1
-1.784E-1	1.272E+1	2.612E+1
-1.784E-1	1.266E+1	2.586E+1
-1.735E-1	1.281E+1	2.592E+1
-1.719E-1	1.282E+1	2.602E+1
-1.784E-1	1.286E+1	2.605E+1
-1.784E-1	1.267E+1	2.584E+1
-1.784E-1	1.275E+1	2.595E+1
-1.768E-1	1.266E+1	2.607E+1
-1.800E-1	1.281E+1	2.615E+1
-1.784E-1	1.280E+1	2.621E+1
-1.735E-1	1.274E+1	2.589E+1
-1.751E-1	1.292E+1	2.596E+1
-1.768E-1	1.278E+1	2.594E+1
-1.784E-1	1.272E+1	2.593E+1
-1.768E-1	1.282E+1	2.621E+1
-1.768E-1	1.272E+1	2.593E+1
-1.800E-1	1.271E+1	2.603E+1
-1.784E-1	1.262E+1	2.617E+1
-1.751E-1	1.273E+1	2.594E+1
-1.768E-1	1.268E+1	2.620E+1
-1.768E-1	1.276E+1	2.599E+1
-1.784E-1	1.269E+1	2.597E+1
-1.735E-1	1.267E+1	2.609E+1
-1.784E-1	1.275E+1	2.635E+1
-1.816E-1	1.277E+1	2.611E+1
-1.800E-1	1.259E+1	2.601E+1
-1.784E-1	1.277E+1	2.605E+1
-1.768E-1	1.277E+1	2.617E+1
-1.654E-1	1.270E+1	2.621E+1
-1.849E-1	1.272E+1	2.606E+1
-1.751E-1	1.265E+1	2.597E+1
-1.751E-1	1.271E+1	2.606E+1
-1.784E-1	1.285E+1	2.612E+1
-1.800E-1	1.267E+1	2.592E+1
-1.768E-1	1.265E+1	2.617E+1
-1.751E-1	1.272E+1	2.607E+1
-1.784E-1	1.275E+1	2.611E+1
-1.816E-1	1.260E+1	2.599E+1
-1.768E-1	1.268E+1	2.596E+1
-1.751E-1	1.271E+1	2.589E+1
-1.784E-1	1.280E+1	2.580E+1
-1.735E-1	1.260E+1	2.583E+1
-1.751E-1	1.267E+1	2.591E+1
-1.784E-1	1.266E+1	2.611E+1
-1.800E-1	1.266E+1	2.582E+1
-1.800E-1	1.260E+1	2.591E+1
-1.735E-1	1.273E+1	2.599E+1
-1.751E-1	1.261E+1	2.619E+1
-1.784E-1	1.257E+1	2.587E+1
-1.784E-1	1.278E+1	2.604E+1
-1.751E-1	1.265E+1	2.605E+1
-1.768E-1	1.281E+1	2.595E+1
-1.800E-1	1.253E+1	2.600E+1
-1.784E-1	1.276E+1	2.601E+1
-1.735E-1	1.274E+1	2.605E+1
-1.768E-1	1.277E+1	2.592E+1
-1.800E-1	1.264E+1	2.588E+1
-1.800E-1	1.264E+1	2.619E+1
-1.735E-1	1.276E+1	2.599E+1
-1.768E-1	1.289E+1	2.616E+1
-1.816E-1	1.270E+1	2.583E+1
-1.768E-1	1.280E+1	2.600E+1
-1.784E-1	1.267E+1	2.604E+1
-1.751E-1	1.269E+1	2.584E+1
-1.816E-1	1.270E+1	2.603E+1
-1.784E-1	1.277E+1	2.596E+1
-1.768E-1	1.260E+1	2.606E+1
-1.768E-1	1.269E+1	2.601E+1
-1.800E-1	1.271E+1	2.586E+1
-1.816E-1	1.285E+1	2.588E+1
-1.751E-1	1.272E+1	2.604E+1
-1.751E-1	1.283E+1	2.593E+1
-1.800E-1	1.263E+1	2.621E+1
-1.784E-1	1.248E+1	2.596E+1
-1.735E-1	1.285E+1	2.585E+1
-1.784E-1	1.272E+1	2.586E+1
-1.800E-1	1.262E+1	2.606E+1
-1.768E-1	1.278E+1	2.601E+1
-1.768E-1	1.272E+1	2.604E+1
-1.751E-1	1.282E+1	2.598E+1
-1.800E-1	1.270E+1	2.615E+1
-1.816E-1	1.267E+1	2.608E+1
-1.784E-1	1.266E+1	2.601E+1
-1.751E-1	1.284E+1	2.607E+1
-1.816E-1	1.279E+1	2.607E+1
-1.768E-1	1.270E+1	2.597E+1
-1.751E-1	1.287E+1	2.607E+1
-1.751E-1	1.283E+1	2.585E+1
-1.800E-1	1.276E+1	2.589E+1
-1.816E-1	1.277E+1	2.604E+1
-1.751E-1	1.275E+1	2.597E+1
-1.751E-1	1.268E+1	2.614E+1
-1.816E-1	1.276E+1	2.601E+1
-1.800E-1	1.278E+1	2.597E+1
-1.768E-1	1.266E+1	2.577E+1
-1.768E-1	1.282E+1	2.614E+1
-1.768E-1	1.272E+1	2.587E+1
-1.784E-1	1.265E+1	2.602E+1
-1.735E-1	1.271E+1	2.606E+1
-1.751E-1	1.274E+1	2.597E+1
-1.800E-1	1.287E+1	2.608E+1
-1.768E-1	1.272E+1	2.619E+1
-1.768E-1	1.267E+1	2.593E+1
-1.784E-1	1.280E+1	2.603E+1
-1.800E-1	1.272E+1	2.614E+1
-1.816E-1	1.276E+1	2.589E+1
-1.768E-1	1.280E+1	2.612E+1
-1.751E-1	1.282E+1	2.594E+1
-1.784E-1	1.263E+1	2.582E+1
-1.800E-1	1.282E+1	2.619E+1
-1.735E-1	1.287E+1	2.587E+1
-1.751E-1	1.265E+1	2.595E+1
-1.784E-1	1.265E+1	2.595E+1
-1.768E-1	1.264E+1	2.592E+1
-1.751E-1	1.282E+1	2.586E+1
-1.768E-1	1.289E+1	2.592E+1
-1.816E-1	1.273E+1	2.595E+1
-1.800E-1	1.276E+1	2.597E+1
-1.751E-1	1.282E+1	2.609E+1
-1.751E-1	1.263E+1	2.606E+1
-1.784E-1	1.264E+1	2.597E+1
-1.784E-1	1.283E+1	2.587E+1
-1.751E-1	1.263E+1	2.623E+1
-1.751E-1	1.274E+1	2.598E+1
-1.784E-1	1.282E+1	2.606E+1
-1.768E-1	1.270E+1	2.592E+1
-1.735E-1	1.279E+1	2.596E+1
-1.768E-1	1.280E+1	2.607E+1
-1.800E-1	1.268E+1	2.601E+1
-1.768E-1	1.269E+1	2.586E+1
-1.735E-1	1.289E+1	2.588E+1
-1.751E-1	1.269E+1	2.594E+1
-1.784E-1	1.276E+1	2.600E+1
-1.784E-1	1.268E+1	2.592E+1
-1.751E-1	1.283E+1	2.621E+1
-1.768E-1	1.270E+1	2.593E+1
-1.800E-1	1.282E+1	2.602E+1
-1.816E-1	1.280E+1	2.606E+1
-1.751E-1	1.267E+1	2.590E+1
-1.735E-1	1.267E+1	2.583E+1
-1.784E-1	1.276E+1	2.608E+1
-1.800E-1	1.266E+1	2.599E+1
-1.751E-1	1.284E+1	2.592E+1
-1.768E-1	1.279E+1	2.597E+1
-1.768E-1	1.260E+1	2.603E+1
-1.800E-1	1.267E+1	2.587E+1
-1.751E-1	1.278E+1	2.602E+1
-1.768E-1	1.278E+1	2.610E+1
-1.816E-1	1.274E+1	2.611E+1
-1.784E-1	1.261E+1	2.597E+1
-1.751E-1	1.257E+1	2.613E+1
-1.768E-1	1.272E+1	2.594E+1
-1.800E-1	1.254E+1	2.595E+1
-1.800E-1	1.271E+1	2.609E+1
-1.751E-1	1.276E+1	2.593E+1
-1.751E-1	1.280E+1	2.610E+1
-1.800E-1	1.261E+1	2.602E+1
-1.800E-1	1.272E+1	2.608E+1
-1.735E-1	1.269E+1	2.601E+1
-1.784E-1	1.277E+1	2.616E+1
-1.784E-1	1.281E+1	2.595E+1
-1.768E-1	1.266E+1	2.604E+1
-1.735E-1	1.285E+1	2.600E+1
-1.768E-1	1.283E+1	2.616E+1
-1.800E-1	1.277E+1	2.597E+1
-1.800E-1	1.277E+1	2.611E+1
-1.751E-1	1.276E+1	2.599E+1
-1.751E-1	1.273E+1	2.605E+1
-1.816E-1	1.268E+1	2.595E+1
-1.768E-1	1.289E+1	2.610E+1
-1.768E-1	1.264E+1	2.601E+1
-1.768E-1	1.265E+1	2.577E+1
-1.816E-1	1.270E+1	2.609E+1
-1.784E-1	1.263E+1	2.593E+1
-1.751E-1	1.280E+1	2.600E+1
-1.784E-1	1.260E+1	2.588E+1
-1.800E-1	1.273E+1	2.600E+1
-1.784E-1	1.288E+1	2.609E+1
-1.768E-1	1.266E+1	2.585E+1
-1.768E-1	1.275E+1	2.599E+1
-1.832E-1	1.278E+1	2.591E+1
-1.751E-1	1.273E+1	2.598E+1
-1.751E-1	1.283E+1	2.616E+1
-1.751E-1	1.273E+1	2.604E+1
-1.800E-1	1.273E+1	2.585E+1
-1.784E-1	1.270E+1	2.593E+1
-1.751E-1	1.276E+1	2.592E+1
-1.751E-1	1.275E+1	2.605E+1
-1.800E-1	1.271E+1	2.616E+1
-1.784E-1	1.261E+1	2.624E+1
-1.735E-1	1.264E+1	2.605E+1
-1.751E-1	1.266E+1	2.591E+1
-1.816E-1	1.272E+1	2.595E+1
-1.784E-1	1.274E+1	2.611E+1
-1.751E-1	1.270E+1	2.612E+1
-1.735E-1	1.274E+1	2.601E+1
-1.800E-1	1.259E+1	2.618E+1
-1.768E-1	1.277E+1	2.610E+1
-1.768E-1	1.271E+1	2.607E+1
-1.768E-1	1.282E+1	2.606E+1
-1.784E-1	1.262E+1	2.615E+1
-1.784E-1	1.289E+1	2.594E+1
-1.751E-1	1.272E+1	2.619E+1
-1.784E-1	1.273E+1	2.622E+1
-1.784E-1	1.275E+1	2.611E+1
-1.784E-1	1.276E+1	2.614E+1
-1.768E-1	1.267E+1	2.615E+1
-1.784E-1	1.271E+1	2.598E+1
-1.784E-1	1.276E+1	2.595E+1
-1.768E-1	1.267E+1	2.595E+1
-1.768E-1	1.282E+1	2.607E+1
-1.751E-1	1.261E+1	2.611E+1
-1.784E-1	1.276E+1	2.599E+1
-1.784E-1	1.281E+1	2.611E+1
-1.719E-1	1.277E+1	2.596E+1
-1.784E-1	1.280E+1	2.612E+1
-1.768E-1	1.280E+1	2.611E+1
-1.784E-1	1.275E+1	2.605E+1
-1.751E-1	1.273E+1	2.587E+1
-1.751E-1	1.272E+1	2.622E+1
-1.800E-1	1.275E+1	2.605E+1
-1.768E-1	1.257E+1	2.603E+1
-1.768E-1	1.283E+1	2.596E+1
-1.735E-1	1.282E+1	2.572E+1
-1.768E-1	1.282E+1	2.608E+1
-1.735E-1	1.276E+1	2.588E+1
-1.751E-1	1.270E+1	2.608E+1
-1.768E-1	1.269E+1	2.609E+1
-1.816E-1	1.276E+1	2.596E+1
-1.800E-1	1.268E+1	2.597E+1
-1.784E-1	1.269E+1	2.621E+1
-1.751E-1	1.273E+1	2.610E+1
-1.800E-1	1.274E+1	2.588E+1
-1.784E-1	1.277E+1	2.621E+1
-1.751E-1	1.276E+1	2.581E+1
-1.751E-1	1.280E+1	2.611E+1
-1.784E-1	1.272E+1	2.606E+1
-1.784E-1	1.271E+1	2.587E+1
-1.768E-1	1.280E+1	2.601E+1
-1.768E-1	1.273E+1	2.604E+1
-1.832E-1	1.280E+1	2.585E+1
-1.768E-1	1.274E+1	2.598E+1
-1.735E-1	1.283E+1	2.616E+1
-1.751E-1	1.271E+1	2.608E+1
-1.816E-1	1.266E+1	2.613E+1
-1.784E-1	1.268E+1	2.606E+1
-1.751E-1	1.270E+1	2.605E+1
-1.751E-1	1.267E+1	2.629E+1
-1.800E-1	1.264E+1	2.620E+1
-1.800E-1	1.274E+1	2.602E+1
-1.751E-1	1.267E+1	2.590E+1
-1.751E-1	1.290E+1	2.600E+1
-1.784E-1	1.281E+1	2.588E+1
-1.784E-1	1.276E+1	2.618E+1
-1.768E-1	1.266E+1	2.601E+1
-1.735E-1	1.254E+1	2.594E+1
-1.800E-1	1.260E+1	2.617E+1
-1.768E-1	1.272E+1	2.608E+1
-1.751E-1	1.263E+1	2.595E+1
-1.768E-1	1.272E+1	2.606E+1
-1.784E-1	1.282E+1	2.570E+1
-1.768E-1	1.258E+1	2.597E+1
-1.735E-1	1.279E+1	2.589E+1
-1.768E-1	1.271E+1	2.610E+1
-1.784E-1	1.266E+1	2.597E+1
-1.800E-1	1.273E+1	2.614E+1
-1.751E-1	1.272E+1	2.604E+1
-1.784E-1	1.281E+1	2.617E+1
-1.800E-1	1.283E+1	2.616E+1
-1.784E-1	1.271E+1	2.608E+1
-1.735E-1	1.279E+1	2.602E+1
-1.768E-1	1.267E+1	2.593E+1
-1.800E-1	1.289E+1	2.628E+1
-1.784E-1	1.271E+1	2.606E+1
-1.719E-1	1.272E+1	2.614E+1
-1.768E-1	1.279E+1	2.603E+1
-1.784E-1	1.280E+1	2.579E+1
-1.768E-1	1.274E+1	2.603E+1
-1.768E-1	1.281E+1	2.601E+1
-1.784E-1	1.269E+1	2.606E+1
-1.784E-1	1.279E+1	2.612E+1
-1.768E-1	1.269E+1	2.608E+1
-1.768E-1	1.261E+1	2.600E+1
-1.768E-1	1.273E+1	2.601E+1
-1.800E-1	1.280E+1	2.604E+1
-1.768E-1	1.271E+1	2.593E+1
-1.735E-1	1.273E+1	2.600E+1
-1.751E-1	1.266E+1	2.607E+1
-1.800E-1	1.289E+1	2.595E+1
-1.768E-1	1.285E+1	2.613E+1
-1.735E-1	1.281E+1	2.602E+1
-1.735E-1	1.262E+1	2.589E+1
-1.768E-1	1.280E+1	2.593E+1
-1.768E-1	1.276E+1	2.599E+1
-1.768E-1	1.273E+1	2.598E+1
-1.751E-1	1.267E+1	2.612E+1
-1.816E-1	1.270E+1	2.615E+1
-1.784E-1	1.257E+1	2.597E+1
-1.735E-1	1.271E+1	2.610E+1
-1.768E-1	1.277E+1	2.603E+1
-1.784E-1	1.279E+1	2.613E+1
-1.800E-1	1.265E+1	2.598E+1
-1.735E-1	1.270E+1	2.615E+1
-1.768E-1	1.271E+1	2.596E+1
-1.816E-1	1.285E+1	2.614E+1
-1.768E-1	1.259E+1	2.595E+1
-1.719E-1	1.270E+1	2.607E+1
-1.784E-1	1.280E+1	2.583E+1
-1.800E-1	1.280E+1	2.603E+1
-1.784E-1	1.283E+1	2.598E+1
-1.751E-1	1.271E+1	2.595E+1
-1.751E-1	1.269E+1	2.587E+1
-1.768E-1	1.270E+1	2.607E+1
-1.784E-1	1.265E+1	2.621E+1
-1.751E-1	1.259E+1	2.607E+1
-1.784E-1	1.281E+1	2.590E+1
-1.800E-1	1.287E+1	2.592E+1
-1.768E-1	1.284E+1	2.609E+1
-1.735E-1	1.277E+1	2.593E+1
-1.751E-1	1.285E+1	2.595E+1
-1.784E-1	1.279E+1	2.598E+1
-1.751E-1	1.269E+1	2.608E+1
-1.735E-1	1.269E+1	2.619E+1
-1.784E-1	1.286E+1	2.575E+1
-1.768E-1	1.271E+1	2.584E+1
-1.768E-1	1.260E+1	2.605E+1
-1.751E-1	1.270E+1	2.586E+1
-1.751E-1	1.273E+1	2.617E+1
-1.784E-1	1.272E+1	2.590E+1
-1.784E-1	1.268E+1	2.586E+1
-1.719E-1	1.283E+1	2.603E+1
-1.768E-1	1.284E+1	2.610E+1
-1.784E-1	1.273E+1	2.594E+1
-1.784E-1	1.274E+1	2.608E+1
-1.751E-1	1.271E+1	2.588E+1
-1.768E-1	1.282E+1	2.604E+1
-1.784E-1	1.270E+1	2.613E+1
-1.784E-1	1.290E+1	2.599E+1
-1.768E-1	1.276E+1	2.598E+1
-1.751E-1	1.273E+1	2.590E+1
-1.768E-1	1.269E+1	2.597E+1
-1.768E-1	1.270E+1	2.596E+1
-1.719E-1	1.265E+1	2.571E+1
-1.768E-1	1.271E+1	2.605E+1
-1.751E-1	1.289E+1	2.616E+1
-1.768E-1	1.257E+1	2.587E+1
-1.751E-1	1.275E+1	2.590E+1
-1.784E-1	1.270E+1	2.617E+1
-1.784E-1	1.277E+1	2.599E+1
-1.784E-1	1.269E+1	2.585E+1
-1.735E-1	1.282E+1	2.600E+1
-1.768E-1	1.276E+1	2.617E+1
-1.784E-1	1.264E+1	2.626E+1
-1.768E-1	1.277E+1	2.567E+1
-1.719E-1	1.277E+1	2.605E+1
-1.751E-1	1.264E+1	2.610E+1
-1.768E-1	1.275E+1	2.602E+1
-1.768E-1	1.276E+1	2.632E+1
-1.751E-1	1.275E+1	2.592E+1
-1.751E-1	1.278E+1	2.601E+1
-1.784E-1	1.265E+1	2.589E+1
-1.768E-1	1.276E+1	2.600E+1
-1.751E-1	1.271E+1	2.614E+1
-1.751E-1	1.268E+1	2.611E+1
-1.784E-1	1.276E+1	2.590E+1
-1.751E-1	1.273E+1	2.583E+1
-1.735E-1	1.260E+1	2.602E+1
-1.735E-1	1.252E+1	2.601E+1
-1.800E-1	1.292E+1	2.582E+1
-1.751E-1	1.285E+1	2.603E+1
-1.751E-1	1.258E+1	2.611E+1
-1.784E-1	1.275E+1	2.597E+1
-1.800E-1	1.273E+1	2.603E+1
-1.768E-1	1.275E+1	2.596E+1
-1.751E-1	1.284E+1	2.601E+1
-1.751E-1	1.264E+1	2.598E+1
-1.800E-1	1.272E+1	2.615E+1
-1.768E-1	1.265E+1	2.591E+1
-1.768E-1	1.271E+1	2.604E+1
-1.735E-1	1.270E+1	2.594E+1
-1.784E-1	1.267E+1	2.592E+1
-1.768E-1	1.262E+1	2.590E+1
-1.751E-1	1.279E+1	2.603E+1
-1.768E-1	1.266E+1	2.608E+1
-1.784E-1	1.265E+1	2.595E+1
-1.784E-1	1.273E+1	2.588E+1
-1.719E-1	1.276E+1	2.608E+1
-1.800E-1	1.256E+1	2.584E+1
-1.800E-1	1.272E+1	2.609E+1
-1.768E-1	1.268E+1	2.613E+1
-1.751E-1	1.276E+1	2.584E+1
-1.751E-1	1.285E+1	2.627E+1
-1.784E-1	1.284E+1	2.601E+1
-1.784E-1	1.272E+1	2.599E+1
-1.751E-1	1.263E+1	2.599E+1
-1.735E-1	1.276E+1	2.592E+1
-1.784E-1	1.262E+1	2.581E+1
-1.768E-1	1.273E+1	2.612E+1
-1.735E-1	1.262E+1	2.607E+1
-1.751E-1	1.274E+1	2.590E+1
-1.768E-1	1.278E+1	2.595E+1
-1.768E-1	1.266E+1	2.595E+1
-1.735E-1	1.267E+1	2.613E+1
-1.751E-1	1.269E+1	2.606E+1
-1.784E-1	1.284E+1	2.593E+1
-1.751E-1	1.275E+1	2.585E+1
-1.735E-1	1.281E+1	2.584E+1
-1.735E-1	1.274E+1	2.598E+1
-1.768E-1	1.275E+1	2.579E+1
-1.768E-1	1.258E+1	2.611E+1
-1.751E-1	1.265E+1	2.604E+1
-1.768E-1	1.270E+1	2.590E+1
-1.800E-1	1.265E+1	2.588E+1
-1.784E-1	1.277E+1	2.592E+1
-1.735E-1	1.267E+1	2.587E+1
-1.768E-1	1.265E+1	2.602E+1
-1.784E-1	1.271E+1	2.576E+1
-1.784E-1	1.269E+1	2.610E+1
-1.751E-1	1.273E+1	2.602E+1
-1.735E-1	1.261E+1	2.613E+1
-1.800E-1	1.273E+1	2.601E+1
-1.768E-1	1.271E+1	2.620E+1
-1.735E-1	1.283E+1	2.581E+1
-1.768E-1	1.256E+1	2.589E+1
-1.768E-1	1.280E+1	2.613E+1
-1.784E-1	1.259E+1	2.580E+1
-1.703E-1	1.276E+1	2.600E+1
-1.735E-1	1.263E+1	2.603E+1
-1.784E-1	1.271E+1	2.596E+1
-1.768E-1	1.278E+1	2.598E+1
-1.768E-1	1.270E+1	2.592E+1
-1.800E-1	1.280E+1	2.612E+1
-1.784E-1	1.267E+1	2.600E+1
-1.768E-1	1.267E+1	2.601E+1
-1.719E-1	1.274E+1	2.586E+1
-1.735E-1	1.269E+1	2.600E+1
-1.800E-1	1.273E+1	2.607E+1
-1.784E-1	1.276E+1	2.623E+1
-1.735E-1	1.266E+1	2.615E+1
-1.735E-1	1.268E+1	2.596E+1
-1.768E-1	1.266E+1	2.600E+1
-1.768E-1	1.270E+1	2.605E+1
-1.719E-1	1.261E+1	2.579E+1
-1.735E-1	1.274E+1	2.614E+1
-1.800E-1	1.277E+1	2.616E+1
-1.784E-1	1.294E+1	2.605E+1
-1.768E-1	1.265E+1	2.607E+1
-1.735E-1	1.271E+1	2.614E+1
-1.784E-1	1.269E+1	2.602E+1
-1.751E-1	1.260E+1	2.584E+1
-1.735E-1	1.263E+1	2.588E+1
-1.751E-1	1.276E+1	2.601E+1
-1.751E-1	1.278E+1	2.595E+1
-1.768E-1	1.277E+1	2.605E+1
-1.768E-1	1.271E+1	2.602E+1
-1.719E-1	1.286E+1	2.587E+1
-1.768E-1	1.274E+1	2.600E+1
-1.768E-1	1.268E+1	2.605E+1
-1.735E-1	1.277E+1	2.595E+1
-1.768E-1	1.273E+1	2.597E+1
-1.784E-1	1.274E+1	2.608E+1
-1.784E-1	1.264E+1	2.595E+1
-1.735E-1	1.269E+1	2.602E+1
-1.768E-1	1.279E+1	2.604E+1
-1.800E-1	1.271E+1	2.614E+1
-1.768E-1	1.278E+1	2.602E+1
-1.751E-1	1.264E+1	2.601E+1
-1.751E-1	1.275E+1	2.603E+1
-1.768E-1	1.263E+1	2.601E+1
-1.784E-1	1.285E+1	2.595E+1
-1.768E-1	1.277E+1	2.602E+1
-1.735E-1	1.281E+1	2.600E+1
-1.784E-1	1.266E+1	2.597E+1
-1.768E-1	1.276E+1	2.598E+1
-1.719E-1	1.267E+1	2.591E+1
-1.768E-1	1.286E+1	2.598E+1
-1.800E-1	1.270E+1	2.599E+1
-1.768E-1	1.271E+1	2.593E+1
-1.768E-1	1.257E+1	2.604E+1
-1.768E-1	1.270E+1	2.597E+1
-1.784E-1	1.265E+1	2.603E+1
-1.784E-1	1.266E+1	2.612E+1
-1.703E-1	1.268E+1	2.590E+1
-1.735E-1	1.276E+1	2.593E+1
-1.800E-1	1.275E+1	2.596E+1
-1.784E-1	1.271E+1	2.599E+1
-1.719E-1	1.267E+1	2.589E+1
-1.751E-1	1.276E+1	2.597E+1
-1.800E-1	1.268E+1	2.598E+1
-1.784E-1	1.277E+1	2.594E+1
-1.768E-1	1.271E+1	2.611E+1
-1.768E-1	1.268E+1	2.595E+1
-1.800E-1	1.264E+1	2.597E+1
-1.768E-1	1.282E+1	2.595E+1
-1.735E-1	1.267E+1	2.596E+1
-1.751E-1	1.276E+1	2.594E+1
-1.768E-1	1.273E+1	2.620E+1
-1.784E-1	1.260E+1	2.593E+1
-1.735E-1	1.267E+1	2.598E+1
-1.751E-1	1.277E+1	2.617E+1
-1.768E-1	1.269E+1	2.600E+1
-1.784E-1	1.269E+1	2.590E+1
-1.735E-1	1.266E+1	2.596E+1
-1.735E-1	1.264E+1	2.600E+1
-1.800E-1	1.276E+1	2.612E+1
-1.784E-1	1.264E+1	2.599E+1
-1.735E-1	1.256E+1	2.601E+1
-1.735E-1	1.263E+1	2.614E+1
-1.784E-1	1.283E+1	2.602E+1
-1.768E-1	1.268E+1	2.607E+1
-1.751E-1	1.275E+1	2.614E+1
-1.735E-1	1.276E+1	2.594E+1
-1.784E-1	1.264E+1	2.586E+1
-1.751E-1	1.278E+1	2.606E+1
-1.719E-1	1.264E+1	2.595E+1
-1.751E-1	1.278E+1	2.591E+1
-1.800E-1	1.272E+1	2.609E+1
-1.784E-1	1.269E+1	2.604E+1
-1.735E-1	1.273E+1	2.615E+1
-1.768E-1	1.273E+1	2.603E+1
-1.784E-1	1.288E+1	2.611E+1
-1.768E-1	1.265E+1	2.587E+1
-1.735E-1	1.273E+1	2.608E+1
-1.719E-1	1.255E+1	2.590E+1
-1.800E-1	1.263E+1	2.587E+1
-1.768E-1	1.263E+1	2.597E+1
-1.735E-1	1.263E+1	2.599E+1
-1.751E-1	1.280E+1	2.597E+1
-1.800E-1	1.279E+1	2.592E+1
-1.768E-1	1.265E+1	2.608E+1
-1.719E-1	1.274E+1	2.602E+1
-1.735E-1	1.286E+1	2.592E+1
-1.800E-1	1.270E+1	2.597E+1
-1.751E-1	1.277E+1	2.610E+1
-1.719E-1	1.269E+1	2.585E+1
-1.768E-1	1.257E+1	2.613E+1
-1.784E-1	1.278E+1	2.589E+1
-1.751E-1	1.271E+1	2.596E+1
-1.751E-1	1.273E+1	2.583E+1
-1.735E-1	1.288E+1	2.579E+1
-1.784E-1	1.279E+1	2.593E+1
-1.784E-1	1.261E+1	2.598E+1
-1.719E-1	1.277E+1	2.596E+1
-1.784E-1	1.274E+1	2.590E+1
-1.784E-1	1.268E+1	2.602E+1
-1.751E-1	1.279E+1	2.600E+1
-1.735E-1	1.283E+1	2.598E+1
-1.719E-1	1.271E+1	2.591E+1
-1.751E-1	1.281E+1	2.613E+1
-1.768E-1	1.269E+1	2.601E+1
-1.719E-1	1.269E+1	2.597E+1
-1.751E-1	1.273E+1	2.626E+1
-1.784E-1	1.276E+1	2.603E+1
-1.784E-1	1.279E+1	2.600E+1
-1.735E-1	1.267E+1	2.583E+1
-1.735E-1	1.274E+1	2.577E+1
-1.768E-1	1.264E+1	2.605E+1
-1.784E-1	1.293E+1	2.604E+1
-1.735E-1	1.277E+1	2.579E+1
-1.735E-1	1.272E+1	2.590E+1
-1.784E-1	1.280E+1	2.598E+1
-1.735E-1	1.267E+1	2.631E+1
-1.735E-1	1.274E+1	2.597E+1
-1.768E-1	1.269E+1	2.598E+1
-1.784E-1	1.278E+1	2.609E+1
-1.735E-1	1.259E+1	2.605E+1
-1.751E-1	1.266E+1	2.591E+1
-1.735E-1	1.276E+1	2.601E+1
-1.816E-1	1.285E+1	2.589E+1
-1.768E-1	1.274E+1	2.592E+1
-1.751E-1	1.283E+1	2.601E+1
-1.735E-1	1.269E+1	2.586E+1
-1.800E-1	1.265E+1	2.590E+1
-1.784E-1	1.263E+1	2.598E+1
-1.735E-1	1.280E+1	2.592E+1
-1.751E-1	1.280E+1	2.586E+1
-1.768E-1	1.269E+1	2.600E+1
-1.784E-1	1.260E+1	2.626E+1
-1.768E-1	1.278E+1	2.611E+1
-1.735E-1	1.272E+1	2.602E+1
-1.784E-1	1.274E+1	2.606E+1
-1.768E-1	1.277E+1	2.603E+1
-1.686E-1	1.260E+1	2.587E+1
-1.751E-1	1.278E+1	2.607E+1
-1.816E-1	1.267E+1	2.609E+1
-1.768E-1	1.267E+1	2.591E+1
-1.735E-1	1.281E+1	2.616E+1
-1.784E-1	1.278E+1	2.587E+1
-1.768E-1	1.276E+1	2.620E+1
-1.800E-1	1.273E+1	2.610E+1
-1.735E-1	1.272E+1	2.607E+1
-1.735E-1	1.281E+1	2.595E+1
-1.768E-1	1.270E+1	2.607E+1
-1.784E-1	1.268E+1	2.595E+1
-1.735E-1	1.277E+1	2.585E+1
-1.751E-1	1.267E+1	2.636E+1
-1.784E-1	1.285E+1	2.595E+1
-1.735E-1	1.276E+1	2.598E+1
-1.751E-1	1.272E+1	2.608E+1
-1.751E-1	1.252E+1	2.608E+1
-1.800E-1	1.273E+1	2.589E+1
-1.768E-1	1.252E+1	2.599E+1
-1.751E-1	1.279E+1	2.588E+1
-1.735E-1	1.277E+1	2.599E+1
-1.816E-1	1.282E+1	2.585E+1
-1.751E-1	1.276E+1	2.588E+1
-1.703E-1	1.266E+1	2.596E+1
-1.751E-1	1.268E+1	2.625E+1
-1.784E-1	1.270E+1	2.598E+1
-1.784E-1	1.278E+1	2.586E+1
-1.719E-1	1.268E+1	2.602E+1
-1.751E-1	1.285E+1	2.608E+1
-1.784E-1	1.269E+1	2.606E+1
-1.784E-1	1.271E+1	2.590E+1
-1.735E-1	1.255E+1	2.582E+1
-1.751E-1	1.271E+1	2.604E+1
-1.768E-1	1.264E+1	2.607E+1
-1.735E-1	1.272E+1	2.602E+1
-1.735E-1	1.276E+1	2.584E+1
-1.735E-1	1.276E+1	2.607E+1
-1.784E-1	1.269E+1	2.622E+1
-1.751E-1	1.269E+1	2.601E+1
-1.703E-1	1.279E+1	2.603E+1
-1.735E-1	1.271E+1	2.596E+1
-1.768E-1	1.270E+1	2.607E+1
-1.735E-1	1.272E+1	2.626E+1
-1.719E-1	1.259E+1	2.604E+1
-1.784E-1	1.260E+1	2.590E+1
-1.784E-1	1.261E+1	2.601E+1
-1.719E-1	1.270E+1	2.593E+1
-1.768E-1	1.262E+1	2.595E+1
-1.768E-1	1.273E+1	2.608E+1
-1.784E-1	1.272E+1	2.589E+1
-1.751E-1	1.273E+1	2.600E+1
-1.751E-1	1.275E+1	2.597E+1
-1.751E-1	1.265E+1	2.583E+1
-1.768E-1	1.273E+1	2.598E+1
-1.768E-1	1.276E+1	2.586E+1
-1.719E-1	1.265E+1	2.605E+1
-1.735E-1	1.269E+1	2.611E+1
-1.784E-1	1.274E+1	2.604E+1
-1.751E-1	1.278E+1	2.612E+1
-1.735E-1	1.288E+1	2.580E+1
-1.735E-1	1.279E+1	2.583E+1
-1.784E-1	1.271E+1	2.599E+1
-1.751E-1	1.266E+1	2.602E+1
-1.719E-1	1.267E+1	2.608E+1
-1.735E-1	1.275E+1	2.603E+1
-1.768E-1	1.269E+1	2.607E+1
-1.768E-1	1.262E+1	2.599E+1
-1.719E-1	1.270E+1	2.588E+1
-1.768E-1	1.281E+1	2.622E+1
-1.768E-1	1.275E+1	2.600E+1
-1.768E-1	1.265E+1	2.590E+1
-1.703E-1	1.292E+1	2.611E+1
-1.735E-1	1.253E+1	2.598E+1
-1.800E-1	1.267E+1	2.611E+1
-1.784E-1	1.274E+1	2.597E+1
-1.703E-1	1.247E+1	2.594E+1
-1.735E-1	1.274E+1	2.601E+1
-1.751E-1	1.280E+1	2.595E+1
-1.768E-1	1.267E+1	2.608E+1
-1.735E-1	1.279E+1	2.607E+1
-1.751E-1	1.272E+1	2.596E+1
-1.784E-1	1.272E+1	2.610E+1
-1.768E-1	1.276E+1	2.592E+1
-1.719E-1	1.278E+1	2.597E+1
-1.751E-1	1.279E+1	2.579E+1
-1.768E-1	1.254E+1	2.602E+1
-1.768E-1	1.276E+1	2.601E+1
-1.751E-1	1.264E+1	2.595E+1
-1.751E-1	1.268E+1	2.593E+1
-1.768E-1	1.271E+1	2.592E+1
-1.735E-1	1.277E+1	2.589E+1
-1.719E-1	1.273E+1	2.602E+1
-1.751E-1	1.274E+1	2.593E+1
-1.800E-1	1.262E+1	2.603E+1
-1.768E-1	1.277E+1	2.602E+1
-1.751E-1	1.274E+1	2.602E+1
-1.751E-1	1.274E+1	2.610E+1
-1.768E-1	1.261E+1	2.599E+1
-1.768E-1	1.276E+1	2.600E+1
-1.735E-1	1.274E+1	2.589E+1
-1.751E-1	1.271E+1	2.604E+1
-1.784E-1	1.281E+1	2.615E+1
-1.768E-1	1.279E+1	2.596E+1
-1.719E-1	1.275E+1	2.607E+1
-1.735E-1	1.263E+1	2.613E+1
-1.751E-1	1.265E+1	2.583E+1
-1.768E-1	1.270E+1	2.585E+1
-1.735E-1	1.264E+1	2.595E+1
-1.719E-1	1.284E+1	2.606E+1
-1.784E-1	1.256E+1	2.609E+1
-1.784E-1	1.275E+1	2.608E+1
-1.768E-1	1.286E+1	2.617E+1
-1.735E-1	1.269E+1	2.598E+1
-1.784E-1	1.269E+1	2.591E+1
-1.735E-1	1.277E+1	2.597E+1
-1.751E-1	1.271E+1	2.595E+1
-1.751E-1	1.276E+1	2.601E+1
-1.768E-1	1.274E+1	2.589E+1
-1.751E-1	1.261E+1	2.593E+1
-1.768E-1	1.275E+1	2.593E+1
-1.735E-1	1.277E+1	2.603E+1
-1.735E-1	1.268E+1	2.603E+1
-1.784E-1	1.276E+1	2.618E+1
-1.735E-1	1.259E+1	2.598E+1
-1.768E-1	1.289E+1	2.588E+1
-1.800E-1	1.278E+1	2.587E+1
-1.768E-1	1.269E+1	2.611E+1
-1.768E-1	1.264E+1	2.592E+1
-1.735E-1	1.277E+1	2.603E+1
-1.768E-1	1.271E+1	2.602E+1
-1.768E-1	1.281E+1	2.592E+1
-1.719E-1	1.273E+1	2.602E+1
-1.735E-1	1.276E+1	2.600E+1
-1.800E-1	1.269E+1	2.586E+1
-1.768E-1	1.290E+1	2.597E+1
-1.703E-1	1.266E+1	2.597E+1
-1.751E-1	1.262E+1	2.609E+1
-1.784E-1	1.281E+1	2.595E+1
-1.751E-1	1.267E+1	2.598E+1
-1.735E-1	1.275E+1	2.606E+1
-1.768E-1	1.264E+1	2.601E+1
-1.784E-1	1.278E+1	2.622E+1
-1.751E-1	1.281E+1	2.595E+1
-1.751E-1	1.268E+1	2.587E+1
-1.751E-1	1.282E+1	2.619E+1
-1.784E-1	1.267E+1	2.580E+1
-1.784E-1	1.285E+1	2.605E+1
-1.719E-1	1.277E+1	2.611E+1
-1.751E-1	1.280E+1	2.595E+1
-1.784E-1	1.265E+1	2.593E+1
-1.784E-1	1.272E+1	2.588E+1
-1.751E-1	1.269E+1	2.588E+1
-1.719E-1	1.263E+1	2.597E+1
-1.784E-1	1.261E+1	2.589E+1
-1.751E-1	1.268E+1	2.587E+1
-1.735E-1	1.273E+1	2.571E+1
-1.768E-1	1.262E+1	2.601E+1
-1.768E-1	1.267E+1	2.600E+1
-1.735E-1	1.276E+1	2.595E+1
-1.735E-1	1.262E+1	2.596E+1
-1.751E-1	1.269E+1	2.596E+1
-1.784E-1	1.289E+1	2.606E+1
-1.751E-1	1.288E+1	2.583E+1
-1.719E-1	1.277E+1	2.583E+1
-1.768E-1	1.270E+1	2.592E+1
-1.768E-1	1.286E+1	2.575E+1
-1.751E-1	1.268E+1	2.609E+1
-1.735E-1	1.283E+1	2.607E+1
-1.735E-1	1.279E+1	2.595E+1
-1.768E-1	1.270E+1	2.599E+1
-1.751E-1	1.260E+1	2.593E+1
-1.719E-1	1.288E+1	2.599E+1
-1.751E-1	1.279E+1	2.594E+1
-1.800E-1	1.276E+1	2.578E+1
-1.751E-1	1.267E+1	2.603E+1
-1.751E-1	1.258E+1	2.598E+1
-1.735E-1	1.281E+1	2.599E+1
-1.816E-1	1.276E+1	2.618E+1
-1.768E-1	1.276E+1	2.619E+1
-1.719E-1	1.284E+1	2.604E+1
-1.735E-1	1.285E+1	2.592E+1
-1.784E-1	1.277E+1	2.601E+1
-1.784E-1	1.267E+1	2.596E+1
-1.735E-1	1.272E+1	2.591E+1
-1.719E-1	1.289E+1	2.601E+1
-1.784E-1	1.271E+1	2.593E+1
-1.735E-1	1.277E+1	2.596E+1
-1.719E-1	1.270E+1	2.606E+1
-1.751E-1	1.274E+1	2.605E+1
-1.800E-1	1.273E+1	2.593E+1
-1.735E-1	1.263E+1	2.604E+1
-1.735E-1	1.262E+1	2.595E+1
-1.768E-1	1.267E+1	2.597E+1
-1.751E-1	1.279E+1	2.608E+1
-1.768E-1	1.276E+1	2.586E+1
-1.719E-1	1.274E+1	2.601E+1
-1.719E-1	1.273E+1	2.591E+1
-1.800E-1	1.272E+1	2.618E+1
-1.768E-1	1.269E+1	2.596E+1
-1.735E-1	1.268E+1	2.593E+1
-1.751E-1	1.266E+1	2.608E+1
-1.751E-1	1.282E+1	2.604E+1
-1.768E-1	1.272E+1	2.574E+1
-1.735E-1	1.273E+1	2.608E+1
-1.719E-1	1.281E+1	2.604E+1
-1.768E-1	1.266E+1	2.592E+1
-1.751E-1	1.270E+1	2.591E+1
-1.719E-1	1.292E+1	2.601E+1
-1.751E-1	1.267E+1	2.593E+1
-1.751E-1	1.262E+1	2.601E+1
-1.768E-1	1.254E+1	2.594E+1
-1.751E-1	1.274E+1	2.595E+1
-1.719E-1	1.275E+1	2.592E+1
-1.784E-1	1.293E+1	2.587E+1
-1.768E-1	1.257E+1	2.596E+1
-1.719E-1	1.277E+1	2.607E+1
-1.751E-1	1.271E+1	2.605E+1
-1.751E-1	1.270E+1	2.597E+1
-1.751E-1	1.269E+1	2.600E+1
-1.719E-1	1.269E+1	2.611E+1
-1.719E-1	1.268E+1	2.605E+1
-1.768E-1	1.268E+1	2.595E+1
-1.735E-1	1.274E+1	2.583E+1
-1.735E-1	1.264E+1	2.607E+1
-1.751E-1	1.276E+1	2.624E+1
-1.768E-1	1.269E+1	2.587E+1
-1.719E-1	1.273E+1	2.597E+1
-1.719E-1	1.272E+1	2.599E+1
-1.751E-1	1.275E+1	2.600E+1
-1.768E-1	1.269E+1	2.600E+1
-1.768E-1	1.275E+1	2.617E+1
-1.735E-1	1.286E+1	2.590E+1
-1.735E-1	1.266E+1	2.604E+1
-1.735E-1	1.268E+1	2.610E+1
-1.735E-1	1.274E+1	2.617E+1
-1.719E-1	1.269E+1	2.582E+1
-1.735E-1	1.279E+1	2.606E+1
-1.768E-1	1.281E+1	2.607E+1
-1.768E-1	1.274E+1	2.594E+1
-1.768E-1	1.282E+1	2.597E+1
-1.751E-1	1.282E+1	2.598E+1
-1.768E-1	1.276E+1	2.585E+1
-1.735E-1	1.273E+1	2.568E+1
-1.719E-1	1.267E+1	2.602E+1
-1.751E-1	1.276E+1	2.608E+1
-1.784E-1	1.276E+1	2.598E+1
-1.751E-1	1.268E+1	2.607E+1
-1.735E-1	1.284E+1	2.583E+1
-1.768E-1	1.276E+1	2.596E+1
-1.784E-1	1.264E+1	2.619E+1
-1.768E-1	1.264E+1	2.614E+1
-1.735E-1	1.278E+1	2.601E+1
-1.751E-1	1.276E+1	2.588E+1
-1.784E-1	1.271E+1	2.595E+1
-1.768E-1	1.276E+1	2.594E+1
-1.719E-1	1.281E+1	2.600E+1
-1.719E-1	1.272E+1	2.577E+1
-1.784E-1	1.264E+1	2.600E+1
-1.751E-1	1.269E+1	2.591E+1
-1.735E-1	1.269E+1	2.580E+1
-1.751E-1	1.275E+1	2.583E+1
-1.768E-1	1.266E+1	2.607E+1
-1.735E-1	1.252E+1	2.580E+1
-1.719E-1	1.273E+1	2.601E+1
-1.719E-1	1.278E+1	2.601E+1
-1.816E-1	1.290E+1	2.609E+1
-1.768E-1	1.286E+1	2.600E+1
-1.735E-1	1.263E+1	2.595E+1
-1.768E-1	1.275E+1	2.599E+1
-1.751E-1	1.284E+1	2.598E+1
-1.768E-1	1.263E+1	2.594E+1
-1.735E-1	1.267E+1	2.586E+1
-1.768E-1	1.271E+1	2.614E+1
-1.784E-1	1.267E+1	2.589E+1
-1.751E-1	1.277E+1	2.589E+1
-1.735E-1	1.284E+1	2.596E+1
-1.719E-1	1.271E+1	2.577E+1
-1.751E-1	1.273E+1	2.602E+1
-1.751E-1	1.273E+1	2.604E+1
-1.768E-1	1.281E+1	2.607E+1
-1.719E-1	1.286E+1	2.599E+1
-1.768E-1	1.272E+1	2.566E+1
-1.735E-1	1.261E+1	2.590E+1
-1.703E-1	1.268E+1	2.595E+1
-1.751E-1	1.271E+1	2.578E+1
-1.768E-1	1.271E+1	2.595E+1
-1.768E-1	1.258E+1	2.609E+1
-1.719E-1	1.277E+1	2.605E+1
-1.751E-1	1.279E+1	2.595E+1
-1.784E-1	1.274E+1	2.595E+1
-1.768E-1	1.273E+1	2.579E+1
-1.719E-1	1.283E+1	2.594E+1
-1.751E-1	1.280E+1	2.600E+1
-1.768E-1	1.274E+1	2.619E+1
-1.751E-1	1.277E+1	2.586E+1
-1.719E-1	1.266E+1	2.606E+1
-1.735E-1	1.279E+1	2.619E+1
-1.784E-1	1.277E+1	2.604E+1
-1.751E-1	1.282E+1	2.578E+1
-1.751E-1	1.272E+1	2.592E+1
-1.735E-1	1.270E+1	2.586E+1
-1.768E-1	1.264E+1	2.598E+1
-1.751E-1	1.274E+1	2.600E+1
-1.735E-1	1.294E+1	2.594E+1
-1.735E-1	1.276E+1	2.600E+1
-1.768E-1	1.266E+1	2.582E+1
-1.768E-1	1.273E+1	2.597E+1
-1.751E-1	1.262E+1	2.604E+1
-1.735E-1	1.287E+1	2.606E+1
-1.784E-1	1.261E+1	2.582E+1
-1.751E-1	1.281E+1	2.603E+1
-1.719E-1	1.282E+1	2.590E+1
-1.751E-1	1.276E+1	2.596E+1
-1.784E-1	1.268E+1	2.617E+1
-1.735E-1	1.284E+1	2.593E+1
-1.703E-1	1.274E+1	2.598E+1
-1.751E-1	1.282E+1	2.590E+1
-1.768E-1	1.281E+1	2.574E+1
-1.800E-1	1.271E+1	2.610E+1
-1.735E-1	1.275E+1	2.616E+1
-1.719E-1	1.289E+1	2.598E+1
-1.735E-1	1.260E+1	2.609E+1
-1.768E-1	1.268E+1	2.588E+1
-1.735E-1	1.267E+1	2.595E+1
-1.735E-1	1.283E+1	2.600E+1
-1.751E-1	1.278E+1	2.610E+1
-1.735E-1	1.256E+1	2.598E+1
-1.686E-1	1.277E+1	2.603E+1
-1.735E-1	1.274E+1	2.595E+1
-1.768E-1	1.266E+1	2.603E+1
-1.768E-1	1.275E+1	2.605E+1
-1.719E-1	1.281E+1	2.611E+1
-1.719E-1	1.267E+1	2.596E+1
-1.768E-1	1.273E+1	2.617E+1
-1.751E-1	1.276E+1	2.587E+1
-1.703E-1	1.262E+1	2.587E+1
-1.751E-1	1.271E+1	2.607E+1
-1.768E-1	1.267E+1	2.590E+1
-1.719E-1	1.269E+1	2.624E+1
-1.719E-1	1.271E+1	2.593E+1
-1.751E-1	1.269E+1	2.603E+1
-1.768E-1	1.265E+1	2.605E+1
-1.751E-1	1.269E+1	2.598E+1
-1.703E-1	1.268E+1	2.600E+1
-1.751E-1	1.268E+1	2.600E+1
-1.784E-1	1.269E+1	2.597E+1
-1.751E-1	1.276E+1	2.601E+1
-1.719E-1	1.279E+1	2.604E+1
-1.719E-1	1.262E+1	2.609E+1
-1.784E-1	1.257E+1	2.582E+1
-1.751E-1	1.260E+1	2.587E+1
-1.719E-1	1.273E+1	2.593E+1
-1.751E-1	1.275E+1	2.602E+1
-1.768E-1	1.270E+1	2.605E+1
-1.751E-1	1.278E+1	2.590E+1
-1.719E-1	1.276E+1	2.594E+1
-1.735E-1	1.260E+1	2.624E+1
-1.768E-1	1.275E+1	2.601E+1
-1.735E-1	1.280E+1	2.594E+1
-1.735E-1	1.270E+1	2.606E+1
-1.719E-1	1.272E+1	2.611E+1
-1.751E-1	1.275E+1	2.599E+1
-1.768E-1	1.277E+1	2.595E+1
-1.719E-1	1.266E+1	2.612E+1
-1.735E-1	1.266E+1	2.611E+1
-1.800E-1	1.266E+1	2.602E+1
-1.719E-1	1.276E+1	2.614E+1
-1.735E-1	1.279E+1	2.589E+1
-1.751E-1	1.274E+1	2.583E+1
-1.784E-1	1.274E+1	2.588E+1
-1.735E-1	1.269E+1	2.595E+1
-1.735E-1	1.268E+1	2.583E+1
-1.735E-1	1.263E+1	2.591E+1
-1.735E-1	1.264E+1	2.585E+1
-1.768E-1	1.272E+1	2.588E+1
-1.703E-1	1.260E+1	2.610E+1
-1.751E-1	1.276E+1	2.616E+1
-1.784E-1	1.286E+1	2.605E+1
-1.751E-1	1.276E+1	2.592E+1
-1.735E-1	1.260E+1	2.602E+1
-1.751E-1	1.269E+1	2.614E+1
-1.751E-1	1.270E+1	2.587E+1
-1.751E-1	1.286E+1	2.586E+1
-1.719E-1	1.259E+1	2.607E+1
-1.735E-1	1.275E+1	2.608E+1
-1.751E-1	1.267E+1	2.609E+1
-1.735E-1	1.281E+1	2.584E+1
-1.751E-1	1.277E+1	2.587E+1
-1.735E-1	1.278E+1	2.588E+1
-1.784E-1	1.289E+1	2.592E+1
-1.751E-1	1.266E+1	2.595E+1
-1.703E-1	1.252E+1	2.618E+1
-1.751E-1	1.269E+1	2.594E+1
-1.768E-1	1.281E+1	2.614E+1
-1.768E-1	1.274E+1	2.606E+1
-1.719E-1	1.265E+1	2.597E+1
-1.719E-1	1.274E+1	2.601E+1
-1.768E-1	1.284E+1	2.587E+1
-1.735E-1	1.280E+1	2.598E+1
-1.703E-1	1.275E+1	2.615E+1
-1.735E-1	1.258E+1	2.601E+1
-1.719E-1	1.272E+1	2.601E+1
-1.751E-1	1.262E+1	2.602E+1
-1.686E-1	1.274E+1	2.591E+1
-1.735E-1	1.271E+1	2.604E+1
-1.751E-1	1.268E+1	2.597E+1
-1.768E-1	1.279E+1	2.595E+1
-1.703E-1	1.269E+1	2.600E+1
-1.719E-1	1.283E+1	2.609E+1
-1.800E-1	1.272E+1	2.602E+1
-1.768E-1	1.272E+1	2.607E+1
-1.735E-1	1.261E+1	2.608E+1
-1.735E-1	1.274E+1	2.609E+1
-1.735E-1	1.273E+1	2.591E+1
-1.751E-1	1.275E+1	2.581E+1
-1.719E-1	1.267E+1	2.589E+1
-1.768E-1	1.274E+1	2.585E+1
-1.768E-1	1.275E+1	2.619E+1
-1.751E-1	1.272E+1	2.584E+1
-1.686E-1	1.281E+1	2.594E+1
-1.719E-1	1.280E+1	2.594E+1
-1.768E-1	1.271E+1	2.583E+1
-1.768E-1	1.275E+1	2.607E+1
-1.719E-1	1.281E+1	2.611E+1
-1.719E-1	1.260E+1	2.597E+1
-1.784E-1	1.268E+1	2.592E+1
-1.751E-1	1.274E+1	2.591E+1
-1.719E-1	1.283E+1	2.591E+1
-1.751E-1	1.280E+1	2.612E+1
-1.751E-1	1.269E+1	2.605E+1
-1.735E-1	1.279E+1	2.619E+1
-1.751E-1	1.273E+1	2.595E+1
-1.703E-1	1.274E+1	2.609E+1
-1.768E-1	1.268E+1	2.597E+1
-1.735E-1	1.280E+1	2.595E+1
-1.703E-1	1.281E+1	2.597E+1
-1.751E-1	1.269E+1	2.585E+1
-1.784E-1	1.253E+1	2.604E+1
-1.751E-1	1.274E+1	2.613E+1
-1.719E-1	1.286E+1	2.603E+1
-1.735E-1	1.282E+1	2.603E+1
-1.768E-1	1.262E+1	2.582E+1
-1.784E-1	1.264E+1	2.592E+1
-1.719E-1	1.277E+1	2.596E+1
-1.735E-1	1.275E+1	2.599E+1
-1.735E-1	1.260E+1	2.583E+1
-1.751E-1	1.269E+1	2.588E+1
-1.703E-1	1.267E+1	2.604E+1
-1.751E-1	1.271E+1	2.595E+1
-1.768E-1	1.288E+1	2.602E+1
-1.751E-1	1.271E+1	2.583E+1
-1.686E-1	1.276E+1	2.596E+1
-1.735E-1	1.274E+1	2.590E+1
-1.800E-1	1.251E+1	2.605E+1
-1.768E-1	1.276E+1	2.593E+1
-1.719E-1	1.271E+1	2.590E+1
-1.735E-1	1.277E+1	2.586E+1
-1.768E-1	1.266E+1	2.607E+1
-1.735E-1	1.269E+1	2.610E+1
-1.719E-1	1.283E+1	2.612E+1
-1.719E-1	1.272E+1	2.589E+1
-1.751E-1	1.278E+1	2.586E+1
-1.751E-1	1.263E+1	2.599E+1
-1.703E-1	1.266E+1	2.597E+1
-1.735E-1	1.275E+1	2.606E+1
-1.768E-1	1.284E+1	2.597E+1
-1.735E-1	1.274E+1	2.583E+1
-1.719E-1	1.272E+1	2.590E+1
-1.751E-1	1.282E+1	2.593E+1
-1.751E-1	1.267E+1	2.585E+1
-1.751E-1	1.265E+1	2.601E+1
-1.735E-1	1.270E+1	2.607E+1
-1.751E-1	1.282E+1	2.594E+1
-1.768E-1	1.274E+1	2.609E+1
-1.768E-1	1.260E+1	2.604E+1
-1.719E-1	1.275E+1	2.602E+1
-1.719E-1	1.270E+1	2.584E+1
-1.768E-1	1.267E+1	2.596E+1
-1.751E-1	1.272E+1	2.606E+1
-1.719E-1	1.269E+1	2.599E+1
-1.735E-1	1.277E+1	2.586E+1
-1.751E-1	1.277E+1	2.588E+1
-1.735E-1	1.280E+1	2.589E+1
-1.719E-1	1.282E+1	2.607E+1
-1.719E-1	1.262E+1	2.605E+1
-1.751E-1	1.264E+1	2.590E+1
-1.751E-1	1.267E+1	2.603E+1
-1.735E-1	1.277E+1	2.595E+1
-1.735E-1	1.272E+1	2.598E+1
-1.784E-1	1.271E+1	2.607E+1
-1.768E-1	1.261E+1	2.583E+1
-1.719E-1	1.274E+1	2.591E+1
-1.751E-1	1.263E+1	2.609E+1
-1.784E-1	1.265E+1	2.602E+1
-1.735E-1	1.264E+1	2.589E+1
-1.686E-1	1.279E+1	2.598E+1
-1.735E-1	1.270E+1	2.606E+1
-1.768E-1	1.279E+1	2.600E+1
-1.751E-1	1.276E+1	2.587E+1
-1.703E-1	1.278E+1	2.597E+1
-1.735E-1	1.275E+1	2.593E+1
-1.768E-1	1.284E+1	2.611E+1
-1.768E-1	1.263E+1	2.597E+1
-1.719E-1	1.273E+1	2.591E+1
-1.751E-1	1.264E+1	2.594E+1
-1.751E-1	1.274E+1	2.584E+1
-1.751E-1	1.272E+1	2.598E+1
-1.751E-1	1.267E+1	2.587E+1
-1.735E-1	1.272E+1	2.595E+1
-1.784E-1	1.276E+1	2.596E+1
-1.735E-1	1.267E+1	2.575E+1
-1.719E-1	1.271E+1	2.593E+1
-1.735E-1	1.257E+1	2.576E+1
-1.768E-1	1.284E+1	2.584E+1
-1.719E-1	1.261E+1	2.604E+1
-1.719E-1	1.265E+1	2.595E+1
-1.735E-1	1.275E+1	2.588E+1
-1.768E-1	1.274E+1	2.590E+1
-1.735E-1	1.271E+1	2.589E+1
-1.703E-1	1.276E+1	2.584E+1
-1.735E-1	1.276E+1	2.601E+1
-1.768E-1	1.274E+1	2.576E+1
-1.735E-1	1.276E+1	2.595E+1
-1.719E-1	1.269E+1	2.599E+1
-1.751E-1	1.287E+1	2.611E+1
-1.768E-1	1.280E+1	2.602E+1
-1.751E-1	1.276E+1	2.590E+1
-1.703E-1	1.272E+1	2.609E+1
-1.735E-1	1.271E+1	2.602E+1
-1.784E-1	1.269E+1	2.606E+1
-1.751E-1	1.257E+1	2.598E+1
-1.719E-1	1.272E+1	2.614E+1
-1.735E-1	1.276E+1	2.597E+1
-1.768E-1	1.278E+1	2.603E+1
-1.768E-1	1.278E+1	2.612E+1
-1.735E-1	1.268E+1	2.590E+1
-1.735E-1	1.268E+1	2.598E+1
-1.768E-1	1.262E+1	2.590E+1
-1.768E-1	1.264E+1	2.593E+1
-1.719E-1	1.264E+1	2.587E+1
-1.719E-1	1.273E+1	2.595E+1
-1.735E-1	1.279E+1	2.616E+1
-1.751E-1	1.277E+1	2.588E+1
-1.719E-1	1.282E+1	2.618E+1
-1.751E-1	1.276E+1	2.594E+1
-1.768E-1	1.278E+1	2.597E+1
-1.768E-1	1.271E+1	2.604E+1
-1.703E-1	1.264E+1	2.598E+1
-1.735E-1	1.267E+1	2.610E+1
-1.751E-1	1.267E+1	2.596E+1
-1.735E-1	1.280E+1	2.587E+1
-1.703E-1	1.272E+1	2.600E+1
-1.719E-1	1.282E+1	2.608E+1
-1.768E-1	1.280E+1	2.606E+1
-1.703E-1	1.262E+1	2.588E+1
-1.703E-1	1.278E+1	2.591E+1
-1.719E-1	1.262E+1	2.584E+1
-1.768E-1	1.273E+1	2.594E+1
-1.735E-1	1.273E+1	2.598E+1
-1.686E-1	1.271E+1	2.593E+1
-1.735E-1	1.271E+1	2.608E+1
-1.751E-1	1.271E+1	2.595E+1
-1.735E-1	1.262E+1	2.599E+1
-1.735E-1	1.269E+1	2.594E+1
-1.703E-1	1.273E+1	2.621E+1
-1.735E-1	1.274E+1	2.599E+1
-1.751E-1	1.275E+1	2.601E+1
-1.751E-1	1.269E+1	2.606E+1
-1.735E-1	1.262E+1	2.589E+1
-1.768E-1	1.287E+1	2.590E+1
-1.735E-1	1.276E+1	2.599E+1
-1.686E-1	1.284E+1	2.599E+1
-1.751E-1	1.263E+1	2.618E+1
-1.751E-1	1.266E+1	2.596E+1
-1.735E-1	1.276E+1	2.612E+1
-1.735E-1	1.272E+1	2.585E+1
-1.735E-1	1.273E+1	2.589E+1
-1.751E-1	1.287E+1	2.612E+1
-1.751E-1	1.278E+1	2.578E+1
-1.719E-1	1.275E+1	2.618E+1
-1.735E-1	1.278E+1	2.610E+1
-1.784E-1	1.275E+1	2.593E+1
-1.751E-1	1.273E+1	2.606E+1
-1.719E-1	1.278E+1	2.602E+1
-1.751E-1	1.273E+1	2.594E+1
-1.784E-1	1.275E+1	2.611E+1
-1.751E-1	1.270E+1	2.611E+1
-1.703E-1	1.276E+1	2.596E+1
-1.703E-1	1.288E+1	2.602E+1
-1.768E-1	1.271E+1	2.592E+1
-1.735E-1	1.264E+1	2.571E+1
-1.703E-1	1.281E+1	2.595E+1
-1.751E-1	1.276E+1	2.607E+1
-1.784E-1	1.283E+1	2.605E+1
-1.768E-1	1.271E+1	2.590E+1
-1.735E-1	1.271E+1	2.595E+1
-1.719E-1	1.272E+1	2.609E+1
-1.784E-1	1.270E+1	2.597E+1
-1.719E-1	1.270E+1	2.586E+1
-1.735E-1	1.270E+1	2.595E+1
-1.735E-1	1.288E+1	2.595E+1
-1.751E-1	1.289E+1	2.599E+1
-1.735E-1	1.274E+1	2.594E+1
-1.735E-1	1.274E+1	2.584E+1
-1.719E-1	1.281E+1	2.595E+1
-1.784E-1	1.274E+1	2.592E+1
-1.719E-1	1.266E+1	2.624E+1
-1.719E-1	1.269E+1	2.605E+1
-1.735E-1	1.282E+1	2.626E+1
-1.768E-1	1.274E+1	2.602E+1
-1.703E-1	1.277E+1	2.592E+1
-1.735E-1	1.271E+1	2.598E+1
-1.719E-1	1.278E+1	2.610E+1
-1.768E-1	1.267E+1	2.588E+1
-1.751E-1	1.285E+1	2.597E+1
-1.719E-1	1.276E+1	2.587E+1
-1.735E-1	1.278E+1	2.611E+1
-1.768E-1	1.282E+1	2.592E+1
-1.751E-1	1.271E+1	2.592E+1
-1.703E-1	1.266E+1	2.589E+1
-1.735E-1	1.278E+1	2.595E+1
-1.768E-1	1.263E+1	2.591E+1
-1.735E-1	1.280E+1	2.592E+1
-1.719E-1	1.253E+1	2.592E+1
-1.735E-1	1.259E+1	2.595E+1
-1.751E-1	1.264E+1	2.594E+1
-1.751E-1	1.274E+1	2.586E+1
-1.719E-1	1.262E+1	2.593E+1
-1.751E-1	1.269E+1	2.595E+1
-1.751E-1	1.277E+1	2.599E+1
-1.735E-1	1.282E+1	2.610E+1
-1.703E-1	1.271E+1	2.608E+1
-1.735E-1	1.280E+1	2.579E+1
-1.784E-1	1.264E+1	2.605E+1
-1.735E-1	1.269E+1	2.606E+1
-1.719E-1	1.273E+1	2.600E+1
-1.751E-1	1.264E+1	2.592E+1
-1.751E-1	1.271E+1	2.608E+1
-1.735E-1	1.269E+1	2.587E+1
-1.703E-1	1.261E+1	2.583E+1
-1.703E-1	1.282E+1	2.606E+1
-1.784E-1	1.267E+1	2.607E+1
-1.735E-1	1.287E+1	2.585E+1
-1.703E-1	1.274E+1	2.607E+1
-1.703E-1	1.276E+1	2.610E+1
-1.768E-1	1.269E+1	2.596E+1
-1.751E-1	1.268E+1	2.599E+1
-1.703E-1	1.278E+1	2.601E+1
-1.719E-1	1.269E+1	2.599E+1
-1.768E-1	1.287E+1	2.608E+1
-1.768E-1	1.285E+1	2.619E+1
-1.703E-1	1.296E+1	2.602E+1
-1.735E-1	1.252E+1	2.597E+1
-1.751E-1	1.282E+1	2.604E+1
-1.751E-1	1.254E+1	2.587E+1
-1.703E-1	1.270E+1	2.586E+1
-1.719E-1	1.271E+1	2.600E+1
-1.768E-1	1.290E+1	2.611E+1
-1.735E-1	1.260E+1	2.593E+1
-1.686E-1	1.276E+1	2.596E+1
-1.719E-1	1.264E+1	2.589E+1
-1.751E-1	1.268E+1	2.603E+1
-1.768E-1	1.271E+1	2.585E+1
-1.703E-1	1.271E+1	2.598E+1
-1.735E-1	1.286E+1	2.609E+1
-1.735E-1	1.260E+1	2.591E+1
-1.719E-1	1.280E+1	2.587E+1
-1.719E-1	1.276E+1	2.595E+1
-1.719E-1	1.276E+1	2.590E+1
-1.784E-1	1.282E+1	2.608E+1
-1.719E-1	1.283E+1	2.582E+1
-1.703E-1	1.282E+1	2.609E+1
-1.719E-1	1.269E+1	2.606E+1
-1.751E-1	1.272E+1	2.601E+1
-1.751E-1	1.273E+1	2.589E+1
-1.686E-1	1.273E+1	2.569E+1
-1.703E-1	1.272E+1	2.597E+1
-1.751E-1	1.273E+1	2.583E+1
-1.735E-1	1.262E+1	2.603E+1
-1.703E-1	1.258E+1	2.577E+1
-1.735E-1	1.284E+1	2.608E+1
-1.751E-1	1.273E+1	2.604E+1
-1.751E-1	1.270E+1	2.599E+1
-1.703E-1	1.277E+1	2.602E+1
-1.719E-1	1.266E+1	2.594E+1
-1.784E-1	1.269E+1	2.603E+1
-1.735E-1	1.292E+1	2.603E+1
-1.686E-1	1.283E+1	2.599E+1
-1.735E-1	1.267E+1	2.598E+1
-1.768E-1	1.291E+1	2.597E+1
-1.735E-1	1.276E+1	2.599E+1
-1.703E-1	1.277E+1	2.607E+1
-1.751E-1	1.270E+1	2.611E+1
-1.768E-1	1.271E+1	2.584E+1
-1.751E-1	1.281E+1	2.589E+1
-1.719E-1	1.260E+1	2.589E+1
-1.719E-1	1.268E+1	2.589E+1
-1.768E-1	1.269E+1	2.627E+1
-1.735E-1	1.282E+1	2.595E+1
-1.719E-1	1.266E+1	2.620E+1
-1.703E-1	1.287E+1	2.626E+1
-1.768E-1	1.264E+1	2.591E+1
-1.751E-1	1.272E+1	2.591E+1
-1.719E-1	1.279E+1	2.606E+1
-1.719E-1	1.274E+1	2.609E+1
-1.735E-1	1.261E+1	2.592E+1
-1.751E-1	1.274E+1	2.596E+1
-1.686E-1	1.269E+1	2.585E+1
-1.719E-1	1.270E+1	2.601E+1
-1.751E-1	1.273E+1	2.613E+1
-1.735E-1	1.277E+1	2.606E+1
-1.719E-1	1.272E+1	2.605E+1
-1.735E-1	1.276E+1	2.613E+1
[truncated: 93,961 more rows]
