# Supplementary material for: Improved ANAP incorporation and VCF analysis reveal details of P2X7 current facilitation and a limited conformational interplay between ATP binding and the intracellular ballast domain
Source: eLife. 2023 Jan 4;12:e82479. doi: 10.7554/eLife.82479 (PMC9859053; doi:10.7554/eLife.82479)
Supplement: Figure 3—figure supplement 3—source data 2. [file elife-82479-fig3-figsupp3-data2.zip › Figure-3_figure-supplement-3_source-data-2/DeltaCys-constructs/l24/13.csv]

-2.725E-1	7.490E+0	1.572E+1
-2.725E-1	7.494E+0	1.586E+1
-2.708E-1	7.451E+0	1.584E+1
-2.676E-1	7.377E+0	1.590E+1
-2.757E-1	7.455E+0	1.580E+1
-2.725E-1	7.549E+0	1.586E+1
-2.676E-1	7.387E+0	1.583E+1
-2.708E-1	7.523E+0	1.584E+1
-2.741E-1	7.377E+0	1.592E+1
-2.708E-1	7.425E+0	1.575E+1
-2.692E-1	7.451E+0	1.578E+1
-2.692E-1	7.513E+0	1.595E+1
-2.708E-1	7.494E+0	1.590E+1
-2.725E-1	7.438E+0	1.591E+1
-2.692E-1	7.471E+0	1.584E+1
-2.708E-1	7.477E+0	1.578E+1
-2.708E-1	7.429E+0	1.590E+1
-2.676E-1	7.494E+0	1.589E+1
-2.676E-1	7.448E+0	1.590E+1
-2.725E-1	7.387E+0	1.586E+1
-2.773E-1	7.494E+0	1.583E+1
-2.708E-1	7.422E+0	1.585E+1
-2.692E-1	7.422E+0	1.577E+1
-2.708E-1	7.451E+0	1.580E+1
-2.741E-1	7.490E+0	1.591E+1
-2.725E-1	7.432E+0	1.578E+1
-2.676E-1	7.487E+0	1.582E+1
-2.708E-1	7.477E+0	1.586E+1
-2.741E-1	7.448E+0	1.573E+1
-2.692E-1	7.377E+0	1.590E+1
-2.725E-1	7.364E+0	1.586E+1
-2.692E-1	7.448E+0	1.599E+1
-2.708E-1	7.461E+0	1.574E+1
-2.708E-1	7.357E+0	1.580E+1
-2.692E-1	7.471E+0	1.575E+1
-2.676E-1	7.490E+0	1.584E+1
-2.708E-1	7.448E+0	1.584E+1
-2.741E-1	7.361E+0	1.574E+1
-2.660E-1	7.510E+0	1.589E+1
-2.708E-1	7.419E+0	1.592E+1
-2.708E-1	7.442E+0	1.589E+1
-2.692E-1	7.416E+0	1.595E+1
-2.676E-1	7.335E+0	1.564E+1
-2.676E-1	7.357E+0	1.563E+1
-2.741E-1	7.500E+0	1.593E+1
-2.676E-1	7.425E+0	1.583E+1
-2.692E-1	7.445E+0	1.592E+1
-2.692E-1	7.442E+0	1.574E+1
-2.741E-1	7.484E+0	1.581E+1
-2.725E-1	7.455E+0	1.595E+1
-2.692E-1	7.468E+0	1.585E+1
-2.725E-1	7.513E+0	1.580E+1
-2.757E-1	7.328E+0	1.587E+1
-2.741E-1	7.481E+0	1.584E+1
-2.692E-1	7.445E+0	1.591E+1
-2.692E-1	7.513E+0	1.576E+1
-2.757E-1	7.354E+0	1.586E+1
-2.725E-1	7.393E+0	1.577E+1
-2.708E-1	7.520E+0	1.579E+1
-2.692E-1	7.393E+0	1.588E+1
-2.741E-1	7.435E+0	1.589E+1
-2.708E-1	7.507E+0	1.573E+1
-2.676E-1	7.390E+0	1.566E+1
-2.708E-1	7.494E+0	1.593E+1
-2.773E-1	7.370E+0	1.587E+1
-2.692E-1	7.487E+0	1.574E+1
-2.692E-1	7.458E+0	1.597E+1
-2.708E-1	7.374E+0	1.575E+1
-2.741E-1	7.552E+0	1.573E+1
-2.741E-1	7.357E+0	1.587E+1
-2.660E-1	7.403E+0	1.579E+1
-2.676E-1	7.487E+0	1.601E+1
-2.725E-1	7.416E+0	1.583E+1
-2.692E-1	7.377E+0	1.569E+1
-2.708E-1	7.435E+0	1.583E+1
-2.676E-1	7.422E+0	1.578E+1
-2.708E-1	7.351E+0	1.595E+1
-2.725E-1	7.357E+0	1.572E+1
-2.692E-1	7.620E+0	1.572E+1
-2.708E-1	7.481E+0	1.574E+1
-2.725E-1	7.406E+0	1.586E+1
-2.725E-1	7.487E+0	1.595E+1
-2.692E-1	7.364E+0	1.577E+1
-2.708E-1	7.409E+0	1.578E+1
-2.773E-1	7.435E+0	1.583E+1
-2.708E-1	7.370E+0	1.580E+1
-2.692E-1	7.419E+0	1.574E+1
-2.692E-1	7.416E+0	1.582E+1
-2.725E-1	7.406E+0	1.577E+1
-2.741E-1	7.471E+0	1.569E+1
-2.692E-1	7.474E+0	1.581E+1
-2.708E-1	7.364E+0	1.567E+1
-2.741E-1	7.357E+0	1.575E+1
-2.708E-1	7.370E+0	1.579E+1
-2.676E-1	7.416E+0	1.571E+1
-2.708E-1	7.409E+0	1.580E+1
-2.741E-1	7.471E+0	1.597E+1
-2.741E-1	7.425E+0	1.575E+1
-2.692E-1	7.487E+0	1.571E+1
-2.741E-1	7.425E+0	1.577E+1
-2.725E-1	7.490E+0	1.591E+1
-2.741E-1	7.412E+0	1.598E+1
-2.692E-1	7.455E+0	1.575E+1
-2.692E-1	7.494E+0	1.579E+1
-2.708E-1	7.416E+0	1.604E+1
-2.741E-1	7.383E+0	1.579E+1
-2.676E-1	7.500E+0	1.576E+1
-2.692E-1	7.523E+0	1.582E+1
-2.741E-1	7.364E+0	1.587E+1
-2.741E-1	7.396E+0	1.583E+1
-2.676E-1	7.481E+0	1.599E+1
-2.676E-1	7.448E+0	1.593E+1
-2.725E-1	7.442E+0	1.583E+1
-2.708E-1	7.387E+0	1.580E+1
-2.692E-1	7.390E+0	1.584E+1
-2.708E-1	7.445E+0	1.606E+1
-2.741E-1	7.510E+0	1.587E+1
-2.708E-1	7.383E+0	1.589E+1
-2.692E-1	7.374E+0	1.575E+1
-2.708E-1	7.464E+0	1.571E+1
-2.741E-1	7.451E+0	1.597E+1
-2.725E-1	7.464E+0	1.582E+1
-2.708E-1	7.429E+0	1.579E+1
-2.692E-1	7.442E+0	1.571E+1
-2.757E-1	7.448E+0	1.582E+1
-2.708E-1	7.438E+0	1.589E+1
-2.660E-1	7.481E+0	1.587E+1
-2.692E-1	7.474E+0	1.599E+1
-2.741E-1	7.380E+0	1.590E+1
-2.725E-1	7.445E+0	1.582E+1
-2.708E-1	7.455E+0	1.580E+1
-2.692E-1	7.494E+0	1.580E+1
-2.741E-1	7.510E+0	1.582E+1
-2.725E-1	7.400E+0	1.583E+1
-2.708E-1	7.468E+0	1.582E+1
-2.708E-1	7.425E+0	1.588E+1
-2.708E-1	7.400E+0	1.583E+1
-2.692E-1	7.481E+0	1.565E+1
-2.676E-1	7.400E+0	1.583E+1
-2.757E-1	7.429E+0	1.590E+1
-2.725E-1	7.318E+0	1.591E+1
-2.725E-1	7.451E+0	1.573E+1
-2.692E-1	7.383E+0	1.558E+1
-2.692E-1	7.361E+0	1.588E+1
-2.708E-1	7.500E+0	1.585E+1
-2.725E-1	7.406E+0	1.581E+1
-2.708E-1	7.377E+0	1.585E+1
-2.725E-1	7.435E+0	1.574E+1
-2.708E-1	7.309E+0	1.586E+1
-2.708E-1	7.445E+0	1.582E+1
-2.708E-1	7.367E+0	1.588E+1
-2.725E-1	7.494E+0	1.588E+1
-2.725E-1	7.461E+0	1.589E+1
-2.708E-1	7.484E+0	1.580E+1
-2.676E-1	7.448E+0	1.587E+1
-2.692E-1	7.422E+0	1.581E+1
-2.725E-1	7.429E+0	1.579E+1
-2.725E-1	7.497E+0	1.584E+1
-2.692E-1	7.412E+0	1.580E+1
-2.708E-1	7.393E+0	1.585E+1
-2.741E-1	7.464E+0	1.589E+1
-2.725E-1	7.419E+0	1.595E+1
-2.692E-1	7.468E+0	1.579E+1
-2.708E-1	7.487E+0	1.584E+1
-2.725E-1	7.354E+0	1.581E+1
-2.692E-1	7.481E+0	1.579E+1
-2.708E-1	7.445E+0	1.588E+1
-2.676E-1	7.526E+0	1.578E+1
-2.741E-1	7.490E+0	1.564E+1
-2.708E-1	7.461E+0	1.588E+1
-2.692E-1	7.494E+0	1.570E+1
-2.708E-1	7.400E+0	1.589E+1
-2.741E-1	7.429E+0	1.581E+1
-2.692E-1	7.471E+0	1.583E+1
-2.676E-1	7.484E+0	1.582E+1
-2.676E-1	7.383E+0	1.583E+1
-2.708E-1	7.412E+0	1.579E+1
-2.708E-1	7.374E+0	1.563E+1
-2.708E-1	7.409E+0	1.578E+1
-2.708E-1	7.396E+0	1.585E+1
-2.741E-1	7.435E+0	1.578E+1
-2.741E-1	7.445E+0	1.583E+1
-2.676E-1	7.387E+0	1.571E+1
-2.692E-1	7.461E+0	1.578E+1
-2.725E-1	7.409E+0	1.569E+1
-2.725E-1	7.448E+0	1.588E+1
-2.692E-1	7.400E+0	1.578E+1
-2.692E-1	7.471E+0	1.568E+1
-2.757E-1	7.364E+0	1.578E+1
-2.773E-1	7.435E+0	1.587E+1
-2.676E-1	7.416E+0	1.593E+1
-2.692E-1	7.393E+0	1.584E+1
-2.725E-1	7.377E+0	1.580E+1
-2.692E-1	7.393E+0	1.586E+1
-2.692E-1	7.481E+0	1.585E+1
-2.676E-1	7.396E+0	1.578E+1
-2.741E-1	7.442E+0	1.583E+1
-2.741E-1	7.455E+0	1.579E+1
-2.708E-1	7.500E+0	1.576E+1
-2.692E-1	7.400E+0	1.589E+1
-2.725E-1	7.442E+0	1.567E+1
-2.741E-1	7.458E+0	1.573E+1
-2.692E-1	7.425E+0	1.591E+1
-2.676E-1	7.458E+0	1.575E+1
-2.725E-1	7.468E+0	1.584E+1
-2.725E-1	7.383E+0	1.578E+1
-2.676E-1	7.432E+0	1.590E+1
-2.708E-1	7.455E+0	1.591E+1
-2.741E-1	7.396E+0	1.580E+1
-2.692E-1	7.367E+0	1.593E+1
-2.676E-1	7.351E+0	1.579E+1
-2.708E-1	7.299E+0	1.573E+1
-2.708E-1	7.448E+0	1.590E+1
-2.708E-1	7.406E+0	1.579E+1
-2.676E-1	7.406E+0	1.574E+1
-2.676E-1	7.393E+0	1.578E+1
-2.741E-1	7.422E+0	1.600E+1
-2.708E-1	7.507E+0	1.582E+1
-2.692E-1	7.338E+0	1.576E+1
-2.708E-1	7.341E+0	1.590E+1
-2.725E-1	7.377E+0	1.589E+1
-2.708E-1	7.322E+0	1.585E+1
-2.692E-1	7.497E+0	1.569E+1
-2.708E-1	7.387E+0	1.570E+1
-2.708E-1	7.331E+0	1.578E+1
-2.725E-1	7.442E+0	1.586E+1
-2.708E-1	7.490E+0	1.609E+1
-2.708E-1	7.377E+0	1.586E+1
-2.708E-1	7.468E+0	1.594E+1
-2.725E-1	7.335E+0	1.568E+1
-2.692E-1	7.283E+0	1.595E+1
-2.708E-1	7.552E+0	1.591E+1
-2.708E-1	7.497E+0	1.595E+1
-2.692E-1	7.484E+0	1.581E+1
-2.692E-1	7.387E+0	1.582E+1
-2.692E-1	7.412E+0	1.558E+1
-2.708E-1	7.409E+0	1.562E+1
-2.708E-1	7.442E+0	1.582E+1
-2.660E-1	7.468E+0	1.600E+1
-2.708E-1	7.429E+0	1.596E+1
-2.725E-1	7.429E+0	1.572E+1
-2.741E-1	7.390E+0	1.593E+1
-2.660E-1	7.393E+0	1.578E+1
-2.676E-1	7.348E+0	1.579E+1
-2.725E-1	7.442E+0	1.587E+1
-2.741E-1	7.393E+0	1.599E+1
-2.676E-1	7.464E+0	1.584E+1
-2.708E-1	7.526E+0	1.586E+1
-2.741E-1	7.419E+0	1.580E+1
-2.741E-1	7.370E+0	1.589E+1
-2.676E-1	7.458E+0	1.579E+1
-2.676E-1	7.461E+0	1.585E+1
-2.708E-1	7.451E+0	1.582E+1
-2.725E-1	7.484E+0	1.576E+1
-2.676E-1	7.490E+0	1.571E+1
-2.725E-1	7.520E+0	1.569E+1
-2.741E-1	7.357E+0	1.587E+1
-2.708E-1	7.406E+0	1.578E+1
-2.676E-1	7.432E+0	1.598E+1
-2.692E-1	7.445E+0	1.587E+1
-2.741E-1	7.507E+0	1.568E+1
-2.692E-1	7.400E+0	1.582E+1
-2.692E-1	7.438E+0	1.585E+1
-2.725E-1	7.575E+0	1.588E+1
-2.708E-1	7.383E+0	1.574E+1
-2.725E-1	7.367E+0	1.575E+1
-2.692E-1	7.406E+0	1.597E+1
-2.708E-1	7.458E+0	1.587E+1
-2.725E-1	7.377E+0	1.591E+1
-2.725E-1	7.432E+0	1.581E+1
-2.692E-1	7.338E+0	1.579E+1
-2.692E-1	7.442E+0	1.586E+1
-2.741E-1	7.348E+0	1.585E+1
-2.692E-1	7.484E+0	1.573E+1
-2.676E-1	7.432E+0	1.593E+1
-2.708E-1	7.383E+0	1.582E+1
-2.708E-1	7.370E+0	1.590E+1
-2.725E-1	7.445E+0	1.585E+1
-2.692E-1	7.409E+0	1.594E+1
-2.692E-1	7.377E+0	1.579E+1
-2.741E-1	7.445E+0	1.579E+1
-2.725E-1	7.474E+0	1.595E+1
-2.676E-1	7.400E+0	1.596E+1
-2.708E-1	7.432E+0	1.582E+1
-2.725E-1	7.435E+0	1.590E+1
-2.708E-1	7.455E+0	1.588E+1
-2.708E-1	7.412E+0	1.584E+1
-2.708E-1	7.474E+0	1.572E+1
-2.757E-1	7.494E+0	1.570E+1
-2.725E-1	7.432E+0	1.567E+1
-2.676E-1	7.416E+0	1.574E+1
-2.692E-1	7.487E+0	1.591E+1
-2.725E-1	7.425E+0	1.572E+1
-2.725E-1	7.510E+0	1.578E+1
-2.692E-1	7.432E+0	1.600E+1
-2.692E-1	7.370E+0	1.594E+1
-2.708E-1	7.458E+0	1.590E+1
-2.725E-1	7.393E+0	1.581E+1
-2.692E-1	7.458E+0	1.582E+1
-2.692E-1	7.367E+0	1.574E+1
-2.741E-1	7.539E+0	1.574E+1
-2.741E-1	7.490E+0	1.578E+1
-2.676E-1	7.500E+0	1.591E+1
-2.676E-1	7.445E+0	1.584E+1
-2.725E-1	7.451E+0	1.581E+1
-2.692E-1	7.451E+0	1.586E+1
-2.692E-1	7.448E+0	1.580E+1
-2.692E-1	7.403E+0	1.587E+1
-2.741E-1	7.416E+0	1.588E+1
-2.708E-1	7.435E+0	1.587E+1
-2.676E-1	7.438E+0	1.585E+1
-2.708E-1	7.393E+0	1.590E+1
-2.708E-1	7.442E+0	1.577E+1
-2.725E-1	7.461E+0	1.579E+1
-2.692E-1	7.425E+0	1.583E+1
-2.676E-1	7.374E+0	1.585E+1
-2.741E-1	7.464E+0	1.586E+1
-2.725E-1	7.455E+0	1.591E+1
-2.692E-1	7.331E+0	1.581E+1
-2.692E-1	7.377E+0	1.592E+1
-2.741E-1	7.442E+0	1.575E+1
-2.725E-1	7.396E+0	1.582E+1
-2.708E-1	7.416E+0	1.566E+1
-2.676E-1	7.400E+0	1.578E+1
-2.741E-1	7.461E+0	1.586E+1
-2.692E-1	7.367E+0	1.591E+1
-2.725E-1	7.325E+0	1.580E+1
-2.692E-1	7.403E+0	1.594E+1
-2.741E-1	7.455E+0	1.581E+1
-2.757E-1	7.409E+0	1.578E+1
-2.676E-1	7.451E+0	1.579E+1
-2.692E-1	7.477E+0	1.591E+1
-2.725E-1	7.344E+0	1.584E+1
-2.725E-1	7.484E+0	1.592E+1
-2.692E-1	7.367E+0	1.571E+1
-2.708E-1	7.393E+0	1.581E+1
-2.741E-1	7.536E+0	1.582E+1
-2.725E-1	7.581E+0	1.574E+1
-2.692E-1	7.445E+0	1.579E+1
-2.692E-1	7.510E+0	1.587E+1
-2.725E-1	7.312E+0	1.587E+1
-2.741E-1	7.380E+0	1.576E+1
-2.708E-1	7.562E+0	1.568E+1
-2.708E-1	7.490E+0	1.578E+1
-2.741E-1	7.361E+0	1.581E+1
-2.741E-1	7.416E+0	1.570E+1
-2.692E-1	7.516E+0	1.582E+1
-2.676E-1	7.403E+0	1.602E+1
-2.757E-1	7.364E+0	1.580E+1
-2.708E-1	7.435E+0	1.579E+1
-2.692E-1	7.390E+0	1.583E+1
-2.692E-1	7.357E+0	1.569E+1
-2.741E-1	7.442E+0	1.585E+1
-2.725E-1	7.406E+0	1.580E+1
-2.676E-1	7.393E+0	1.583E+1
-2.692E-1	7.432E+0	1.573E+1
-2.741E-1	7.419E+0	1.585E+1
-2.725E-1	7.477E+0	1.583E+1
-2.660E-1	7.464E+0	1.589E+1
-2.708E-1	7.481E+0	1.577E+1
-2.708E-1	7.490E+0	1.590E+1
-2.725E-1	7.432E+0	1.576E+1
-2.692E-1	7.474E+0	1.591E+1
-2.692E-1	7.425E+0	1.590E+1
-2.757E-1	7.348E+0	1.591E+1
-2.725E-1	7.406E+0	1.592E+1
-2.676E-1	7.390E+0	1.582E+1
-2.725E-1	7.380E+0	1.591E+1
-2.741E-1	7.383E+0	1.578E+1
-2.708E-1	7.357E+0	1.583E+1
-2.676E-1	7.445E+0	1.570E+1
-2.676E-1	7.387E+0	1.581E+1
-2.741E-1	7.354E+0	1.576E+1
-2.692E-1	7.406E+0	1.580E+1
-2.708E-1	7.438E+0	1.591E+1
-2.708E-1	7.429E+0	1.575E+1
-2.708E-1	7.474E+0	1.569E+1
-2.692E-1	7.445E+0	1.579E+1
-2.708E-1	7.383E+0	1.579E+1
-2.725E-1	7.325E+0	1.562E+1
-2.741E-1	7.474E+0	1.591E+1
-2.708E-1	7.335E+0	1.573E+1
-2.676E-1	7.432E+0	1.571E+1
-2.692E-1	7.432E+0	1.583E+1
-2.725E-1	7.406E+0	1.572E+1
-2.741E-1	7.383E+0	1.572E+1
-2.692E-1	7.354E+0	1.583E+1
-2.692E-1	7.416E+0	1.572E+1
-2.708E-1	7.588E+0	1.589E+1
-2.725E-1	7.312E+0	1.564E+1
-2.708E-1	7.526E+0	1.579E+1
-2.708E-1	7.448E+0	1.582E+1
-2.757E-1	7.331E+0	1.569E+1
-2.692E-1	7.322E+0	1.583E+1
-2.676E-1	7.429E+0	1.584E+1
-2.692E-1	7.370E+0	1.579E+1
-2.725E-1	7.461E+0	1.582E+1
-2.708E-1	7.387E+0	1.576E+1
-2.676E-1	7.497E+0	1.579E+1
-2.692E-1	7.494E+0	1.582E+1
-2.725E-1	7.325E+0	1.578E+1
-2.725E-1	7.409E+0	1.582E+1
-2.676E-1	7.406E+0	1.569E+1
-2.708E-1	7.438E+0	1.580E+1
-2.725E-1	7.387E+0	1.577E+1
-2.725E-1	7.351E+0	1.579E+1
-2.676E-1	7.429E+0	1.574E+1
-2.692E-1	7.416E+0	1.573E+1
-2.757E-1	7.393E+0	1.581E+1
-2.725E-1	7.471E+0	1.575E+1
-2.692E-1	7.578E+0	1.582E+1
-2.725E-1	7.416E+0	1.575E+1
-2.741E-1	7.374E+0	1.570E+1
-2.708E-1	7.322E+0	1.578E+1
-2.692E-1	7.393E+0	1.575E+1
-2.692E-1	7.471E+0	1.584E+1
-2.757E-1	7.533E+0	1.582E+1
-2.676E-1	7.344E+0	1.581E+1
-2.676E-1	7.471E+0	1.566E+1
-2.692E-1	7.380E+0	1.582E+1
-2.708E-1	7.400E+0	1.580E+1
-2.725E-1	7.494E+0	1.589E+1
-2.692E-1	7.458E+0	1.595E+1
-2.725E-1	7.448E+0	1.572E+1
-2.741E-1	7.341E+0	1.581E+1
-2.708E-1	7.503E+0	1.577E+1
-2.660E-1	7.435E+0	1.583E+1
-2.725E-1	7.526E+0	1.568E+1
-2.725E-1	7.448E+0	1.579E+1
-2.708E-1	7.425E+0	1.566E+1
-2.692E-1	7.370E+0	1.585E+1
-2.725E-1	7.390E+0	1.582E+1
-2.725E-1	7.474E+0	1.584E+1
-2.708E-1	7.448E+0	1.572E+1
-2.676E-1	7.425E+0	1.573E+1
-2.708E-1	7.390E+0	1.582E+1
-2.741E-1	7.442E+0	1.587E+1
-2.741E-1	7.322E+0	1.592E+1
-2.676E-1	7.422E+0	1.583E+1
-2.692E-1	7.529E+0	1.563E+1
-2.692E-1	7.468E+0	1.567E+1
-2.725E-1	7.455E+0	1.575E+1
-2.676E-1	7.393E+0	1.584E+1
-2.676E-1	7.438E+0	1.581E+1
-2.725E-1	7.464E+0	1.579E+1
-2.708E-1	7.451E+0	1.588E+1
-2.676E-1	7.494E+0	1.593E+1
-2.692E-1	7.425E+0	1.586E+1
-2.725E-1	7.419E+0	1.578E+1
-2.708E-1	7.474E+0	1.585E+1
-2.692E-1	7.341E+0	1.592E+1
-2.692E-1	7.448E+0	1.577E+1
-2.741E-1	7.341E+0	1.588E+1
-2.708E-1	7.361E+0	1.585E+1
-2.692E-1	7.419E+0	1.574E+1
-2.676E-1	7.328E+0	1.581E+1
-2.725E-1	7.406E+0	1.574E+1
-2.741E-1	7.604E+0	1.582E+1
-2.676E-1	7.357E+0	1.563E+1
-2.692E-1	7.552E+0	1.579E+1
-2.708E-1	7.455E+0	1.574E+1
-2.708E-1	7.474E+0	1.578E+1
-2.676E-1	7.341E+0	1.592E+1
-2.708E-1	7.432E+0	1.585E+1
-2.741E-1	7.461E+0	1.568E+1
-2.741E-1	7.429E+0	1.582E+1
-2.676E-1	7.419E+0	1.599E+1
-2.708E-1	7.296E+0	1.576E+1
-2.725E-1	7.451E+0	1.571E+1
-2.708E-1	7.390E+0	1.578E+1
-2.676E-1	7.438E+0	1.592E+1
-2.692E-1	7.497E+0	1.583E+1
-2.725E-1	7.507E+0	1.562E+1
-2.708E-1	7.448E+0	1.590E+1
-2.676E-1	7.393E+0	1.585E+1
-2.692E-1	7.520E+0	1.583E+1
-2.708E-1	7.510E+0	1.584E+1
-2.741E-1	7.429E+0	1.579E+1
-2.676E-1	7.474E+0	1.580E+1
-2.692E-1	7.425E+0	1.570E+1
-2.725E-1	7.416E+0	1.589E+1
-2.725E-1	7.494E+0	1.580E+1
-2.692E-1	7.416E+0	1.603E+1
-2.676E-1	7.419E+0	1.586E+1
-2.708E-1	7.584E+0	1.582E+1
-2.725E-1	7.445E+0	1.582E+1
-2.692E-1	7.377E+0	1.579E+1
-2.692E-1	7.468E+0	1.580E+1
-2.708E-1	7.555E+0	1.589E+1
-2.725E-1	7.416E+0	1.584E+1
-2.660E-1	7.442E+0	1.598E+1
-2.725E-1	7.487E+0	1.586E+1
-2.725E-1	7.419E+0	1.588E+1
-2.708E-1	7.338E+0	1.579E+1
-2.692E-1	7.545E+0	1.591E+1
-2.708E-1	7.325E+0	1.578E+1
-2.725E-1	7.315E+0	1.589E+1
-2.692E-1	7.497E+0	1.581E+1
-2.676E-1	7.468E+0	1.584E+1
-2.692E-1	7.364E+0	1.592E+1
-2.741E-1	7.461E+0	1.582E+1
-2.725E-1	7.455E+0	1.580E+1
-2.708E-1	7.348E+0	1.582E+1
-2.708E-1	7.458E+0	1.594E+1
-2.773E-1	7.438E+0	1.574E+1
-2.692E-1	7.510E+0	1.577E+1
-2.660E-1	7.445E+0	1.584E+1
-2.708E-1	7.594E+0	1.577E+1
-2.725E-1	7.419E+0	1.577E+1
-2.725E-1	7.419E+0	1.588E+1
-2.676E-1	7.435E+0	1.568E+1
-2.692E-1	7.442E+0	1.589E+1
-2.725E-1	7.367E+0	1.571E+1
-2.741E-1	7.445E+0	1.579E+1
-2.676E-1	7.419E+0	1.578E+1
-2.692E-1	7.487E+0	1.568E+1
-2.725E-1	7.448E+0	1.580E+1
-2.725E-1	7.477E+0	1.587E+1
-2.708E-1	7.383E+0	1.557E+1
-2.676E-1	7.503E+0	1.587E+1
-2.741E-1	7.435E+0	1.583E+1
-2.692E-1	7.370E+0	1.585E+1
-2.643E-1	7.464E+0	1.574E+1
-2.676E-1	7.513E+0	1.586E+1
-2.725E-1	7.438E+0	1.595E+1
-2.708E-1	7.435E+0	1.573E+1
-2.708E-1	7.409E+0	1.582E+1
-2.692E-1	7.601E+0	1.586E+1
-2.725E-1	7.481E+0	1.576E+1
-2.708E-1	7.400E+0	1.580E+1
-2.676E-1	7.438E+0	1.591E+1
-2.708E-1	7.461E+0	1.594E+1
-2.741E-1	7.344E+0	1.588E+1
-2.725E-1	7.370E+0	1.575E+1
-2.692E-1	7.422E+0	1.590E+1
-2.708E-1	7.312E+0	1.574E+1
-2.757E-1	7.558E+0	1.585E+1
-2.692E-1	7.396E+0	1.576E+1
-2.676E-1	7.406E+0	1.572E+1
-2.725E-1	7.338E+0	1.560E+1
-2.725E-1	7.507E+0	1.581E+1
-2.741E-1	7.390E+0	1.568E+1
-2.708E-1	7.571E+0	1.565E+1
-2.692E-1	7.429E+0	1.575E+1
-2.725E-1	7.377E+0	1.575E+1
-2.708E-1	7.364E+0	1.597E+1
-2.676E-1	7.341E+0	1.583E+1
-2.692E-1	7.305E+0	1.563E+1
-2.741E-1	7.429E+0	1.584E+1
-2.692E-1	7.325E+0	1.567E+1
-2.676E-1	7.455E+0	1.586E+1
-2.708E-1	7.438E+0	1.592E+1
-2.676E-1	7.503E+0	1.581E+1
-2.708E-1	7.403E+0	1.584E+1
-2.676E-1	7.416E+0	1.604E+1
-2.708E-1	7.484E+0	1.567E+1
-2.725E-1	7.377E+0	1.583E+1
-2.725E-1	7.503E+0	1.568E+1
-2.660E-1	7.494E+0	1.584E+1
-2.676E-1	7.403E+0	1.595E+1
-2.741E-1	7.396E+0	1.592E+1
-2.725E-1	7.484E+0	1.582E+1
-2.692E-1	7.448E+0	1.570E+1
-2.741E-1	7.471E+0	1.578E+1
-2.708E-1	7.545E+0	1.579E+1
-2.708E-1	7.464E+0	1.580E+1
-2.708E-1	7.510E+0	1.585E+1
-2.692E-1	7.383E+0	1.593E+1
-2.757E-1	7.400E+0	1.580E+1
-2.741E-1	7.455E+0	1.566E+1
-2.692E-1	7.451E+0	1.580E+1
-2.708E-1	7.409E+0	1.575E+1
-2.741E-1	7.513E+0	1.576E+1
-2.725E-1	7.422E+0	1.576E+1
-2.708E-1	7.555E+0	1.588E+1
-2.708E-1	7.471E+0	1.594E+1
-2.708E-1	7.377E+0	1.605E+1
-2.708E-1	7.396E+0	1.584E+1
-2.692E-1	7.419E+0	1.576E+1
-2.692E-1	7.529E+0	1.569E+1
-2.741E-1	7.646E+0	1.586E+1
-2.708E-1	7.357E+0	1.577E+1
-2.692E-1	7.432E+0	1.576E+1
-2.708E-1	7.416E+0	1.581E+1
-2.725E-1	7.494E+0	1.599E+1
-2.725E-1	7.455E+0	1.578E+1
-2.708E-1	7.581E+0	1.584E+1
-2.708E-1	7.419E+0	1.584E+1
-2.741E-1	7.529E+0	1.590E+1
-2.741E-1	7.390E+0	1.584E+1
-2.676E-1	7.533E+0	1.584E+1
-2.708E-1	7.471E+0	1.570E+1
-2.741E-1	7.458E+0	1.579E+1
-2.725E-1	7.374E+0	1.594E+1
-2.676E-1	7.416E+0	1.579E+1
-2.725E-1	7.455E+0	1.591E+1
-2.708E-1	7.451E+0	1.564E+1
-2.708E-1	7.435E+0	1.568E+1
-2.708E-1	7.383E+0	1.584E+1
-2.708E-1	7.416E+0	1.594E+1
-2.757E-1	7.429E+0	1.581E+1
-2.741E-1	7.490E+0	1.579E+1
-2.676E-1	7.545E+0	1.587E+1
-2.676E-1	7.403E+0	1.579E+1
-2.708E-1	7.448E+0	1.580E+1
-2.708E-1	7.377E+0	1.580E+1
-2.676E-1	7.455E+0	1.580E+1
-2.676E-1	7.451E+0	1.596E+1
-2.725E-1	7.393E+0	1.603E+1
-2.708E-1	7.416E+0	1.585E+1
-2.676E-1	7.383E+0	1.591E+1
-2.708E-1	7.322E+0	1.581E+1
-2.725E-1	7.406E+0	1.581E+1
-2.708E-1	7.458E+0	1.574E+1
-2.692E-1	7.461E+0	1.572E+1
-2.676E-1	7.383E+0	1.582E+1
-2.708E-1	7.500E+0	1.597E+1
-2.725E-1	7.367E+0	1.574E+1
-2.692E-1	7.412E+0	1.582E+1
-2.708E-1	7.474E+0	1.588E+1
-2.725E-1	7.471E+0	1.587E+1
-2.708E-1	7.484E+0	1.593E+1
-2.660E-1	7.451E+0	1.586E+1
-2.708E-1	7.510E+0	1.585E+1
-2.757E-1	7.474E+0	1.578E+1
-2.725E-1	7.374E+0	1.591E+1
-2.660E-1	7.406E+0	1.591E+1
-2.692E-1	7.435E+0	1.582E+1
-2.741E-1	7.409E+0	1.572E+1
-2.741E-1	7.507E+0	1.588E+1
-2.660E-1	7.328E+0	1.593E+1
-2.725E-1	7.481E+0	1.572E+1
-2.708E-1	7.419E+0	1.580E+1
-2.708E-1	7.412E+0	1.582E+1
-2.692E-1	7.390E+0	1.580E+1
-2.708E-1	7.526E+0	1.573E+1
-2.725E-1	7.487E+0	1.595E+1
-2.692E-1	7.403E+0	1.564E+1
-2.692E-1	7.315E+0	1.582E+1
-2.725E-1	7.520E+0	1.599E+1
-2.708E-1	7.409E+0	1.586E+1
-2.725E-1	7.400E+0	1.602E+1
-2.660E-1	7.451E+0	1.573E+1
-2.692E-1	7.497E+0	1.582E+1
-2.708E-1	7.383E+0	1.573E+1
-2.725E-1	7.383E+0	1.583E+1
-2.692E-1	7.438E+0	1.590E+1
-2.692E-1	7.412E+0	1.597E+1
-2.725E-1	7.315E+0	1.581E+1
-2.692E-1	7.442E+0	1.583E+1
-2.676E-1	7.581E+0	1.580E+1
-2.708E-1	7.429E+0	1.586E+1
-2.708E-1	7.380E+0	1.572E+1
-2.725E-1	7.435E+0	1.573E+1
-2.676E-1	7.481E+0	1.569E+1
-2.692E-1	7.468E+0	1.577E+1
-2.692E-1	7.448E+0	1.590E+1
-2.725E-1	7.468E+0	1.579E+1
-2.676E-1	7.380E+0	1.591E+1
-2.725E-1	7.364E+0	1.580E+1
-2.741E-1	7.455E+0	1.586E+1
-2.725E-1	7.357E+0	1.590E+1
-2.692E-1	7.403E+0	1.573E+1
-2.676E-1	7.416E+0	1.566E+1
-2.725E-1	7.481E+0	1.575E+1
-2.708E-1	7.464E+0	1.589E+1
-2.692E-1	7.471E+0	1.571E+1
-2.757E-1	7.464E+0	1.584E+1
-2.741E-1	7.494E+0	1.574E+1
-2.725E-1	7.442E+0	1.578E+1
-2.692E-1	7.406E+0	1.574E+1
-2.708E-1	7.429E+0	1.582E+1
-2.725E-1	7.523E+0	1.584E+1
-2.692E-1	7.484E+0	1.566E+1
-2.676E-1	7.526E+0	1.581E+1
-2.692E-1	7.387E+0	1.589E+1
-2.725E-1	7.458E+0	1.579E+1
-2.708E-1	7.390E+0	1.572E+1
-2.725E-1	7.292E+0	1.578E+1
-2.708E-1	7.344E+0	1.589E+1
-2.741E-1	7.500E+0	1.563E+1
-2.708E-1	7.435E+0	1.593E+1
-2.692E-1	7.432E+0	1.570E+1
-2.708E-1	7.357E+0	1.587E+1
-2.741E-1	7.542E+0	1.587E+1
-2.708E-1	7.422E+0	1.572E+1
-2.708E-1	7.377E+0	1.582E+1
-2.692E-1	7.481E+0	1.581E+1
-2.725E-1	7.591E+0	1.588E+1
-2.741E-1	7.422E+0	1.574E+1
-2.692E-1	7.419E+0	1.579E+1
-2.692E-1	7.348E+0	1.585E+1
-2.741E-1	7.383E+0	1.589E+1
-2.692E-1	7.396E+0	1.587E+1
-2.692E-1	7.387E+0	1.586E+1
-2.660E-1	7.503E+0	1.579E+1
-2.725E-1	7.565E+0	1.591E+1
-2.708E-1	7.455E+0	1.590E+1
-2.676E-1	7.539E+0	1.585E+1
-2.708E-1	7.461E+0	1.583E+1
-2.725E-1	7.390E+0	1.577E+1
-2.725E-1	7.383E+0	1.599E+1
-2.692E-1	7.468E+0	1.579E+1
-2.708E-1	7.400E+0	1.589E+1
-2.708E-1	7.361E+0	1.598E+1
-2.692E-1	7.565E+0	1.582E+1
-2.692E-1	7.477E+0	1.607E+1
-2.708E-1	7.474E+0	1.566E+1
-2.725E-1	7.497E+0	1.579E+1
-2.708E-1	7.494E+0	1.587E+1
-2.676E-1	7.481E+0	1.577E+1
-2.676E-1	7.503E+0	1.577E+1
-2.741E-1	7.396E+0	1.588E+1
-2.676E-1	7.442E+0	1.573E+1
-2.660E-1	7.296E+0	1.567E+1
-2.692E-1	7.474E+0	1.582E+1
-2.725E-1	7.464E+0	1.584E+1
-2.708E-1	7.400E+0	1.577E+1
-2.708E-1	7.484E+0	1.573E+1
-2.692E-1	7.448E+0	1.575E+1
-2.725E-1	7.403E+0	1.576E+1
-2.725E-1	7.416E+0	1.589E+1
-2.692E-1	7.377E+0	1.584E+1
-2.708E-1	7.215E+0	1.579E+1
-2.692E-1	7.412E+0	1.588E+1
-2.725E-1	7.393E+0	1.585E+1
-2.708E-1	7.435E+0	1.587E+1
-2.676E-1	7.438E+0	1.579E+1
-2.725E-1	7.400E+0	1.573E+1
-2.725E-1	7.374E+0	1.566E+1
-2.676E-1	7.406E+0	1.583E+1
-2.676E-1	7.387E+0	1.587E+1
-2.725E-1	7.432E+0	1.575E+1
-2.708E-1	7.419E+0	1.580E+1
-2.692E-1	7.471E+0	1.578E+1
-2.692E-1	7.565E+0	1.577E+1
-2.741E-1	7.357E+0	1.573E+1
-2.741E-1	7.435E+0	1.563E+1
-2.708E-1	7.526E+0	1.581E+1
-2.692E-1	7.455E+0	1.574E+1
-2.757E-1	7.429E+0	1.582E+1
-2.741E-1	7.438E+0	1.596E+1
-2.692E-1	7.507E+0	1.591E+1
-2.725E-1	7.354E+0	1.564E+1
-2.692E-1	7.448E+0	1.579E+1
-2.725E-1	7.429E+0	1.591E+1
-2.643E-1	7.325E+0	1.592E+1
-2.708E-1	7.383E+0	1.568E+1
-2.725E-1	7.432E+0	1.566E+1
-2.725E-1	7.364E+0	1.583E+1
-2.660E-1	7.425E+0	1.595E+1
-2.676E-1	7.503E+0	1.589E+1
-2.725E-1	7.419E+0	1.580E+1
-2.757E-1	7.406E+0	1.574E+1
-2.676E-1	7.481E+0	1.586E+1
-2.692E-1	7.516E+0	1.592E+1
-2.725E-1	7.344E+0	1.584E+1
-2.725E-1	7.438E+0	1.586E+1
-2.692E-1	7.419E+0	1.595E+1
-2.692E-1	7.510E+0	1.595E+1
-2.741E-1	7.474E+0	1.581E+1
-2.725E-1	7.474E+0	1.587E+1
-2.676E-1	7.377E+0	1.594E+1
-2.692E-1	7.464E+0	1.569E+1
-2.725E-1	7.412E+0	1.573E+1
-2.692E-1	7.412E+0	1.592E+1
-2.676E-1	7.409E+0	1.579E+1
-2.708E-1	7.387E+0	1.586E+1
-2.692E-1	7.396E+0	1.570E+1
-2.708E-1	7.487E+0	1.582E+1
-2.676E-1	7.380E+0	1.577E+1
-2.708E-1	7.432E+0	1.572E+1
-2.725E-1	7.471E+0	1.577E+1
-2.708E-1	7.513E+0	1.576E+1
-2.692E-1	7.458E+0	1.583E+1
-2.692E-1	7.396E+0	1.579E+1
-2.708E-1	7.400E+0	1.589E+1
-2.725E-1	7.458E+0	1.589E+1
-2.708E-1	7.390E+0	1.591E+1
-2.725E-1	7.409E+0	1.584E+1
-2.708E-1	7.383E+0	1.590E+1
-2.708E-1	7.425E+0	1.563E+1
-2.660E-1	7.575E+0	1.581E+1
-2.708E-1	7.422E+0	1.580E+1
-2.725E-1	7.383E+0	1.576E+1
-2.708E-1	7.474E+0	1.578E+1
-2.708E-1	7.481E+0	1.584E+1
-2.692E-1	7.487E+0	1.572E+1
-2.725E-1	7.542E+0	1.586E+1
-2.725E-1	7.435E+0	1.579E+1
-2.660E-1	7.361E+0	1.576E+1
-2.708E-1	7.286E+0	1.583E+1
-2.725E-1	7.520E+0	1.574E+1
-2.708E-1	7.474E+0	1.569E+1
-2.676E-1	7.442E+0	1.574E+1
-2.692E-1	7.477E+0	1.569E+1
-2.725E-1	7.451E+0	1.581E+1
-2.708E-1	7.442E+0	1.594E+1
-2.692E-1	7.507E+0	1.579E+1
-2.725E-1	7.403E+0	1.583E+1
-2.741E-1	7.474E+0	1.580E+1
-2.708E-1	7.341E+0	1.597E+1
-2.692E-1	7.425E+0	1.580E+1
-2.708E-1	7.377E+0	1.590E+1
-2.708E-1	7.406E+0	1.591E+1
-2.708E-1	7.416E+0	1.578E+1
-2.692E-1	7.536E+0	1.583E+1
-2.708E-1	7.477E+0	1.593E+1
-2.741E-1	7.481E+0	1.582E+1
-2.725E-1	7.442E+0	1.587E+1
-2.692E-1	7.464E+0	1.582E+1
-2.708E-1	7.429E+0	1.579E+1
-2.725E-1	7.377E+0	1.584E+1
-2.725E-1	7.510E+0	1.590E+1
-2.708E-1	7.516E+0	1.589E+1
-2.676E-1	7.315E+0	1.585E+1
-2.741E-1	7.458E+0	1.569E+1
-2.708E-1	7.383E+0	1.584E+1
-2.692E-1	7.435E+0	1.575E+1
-2.643E-1	7.390E+0	1.588E+1
-2.708E-1	7.481E+0	1.576E+1
-2.708E-1	7.477E+0	1.597E+1
-2.676E-1	7.497E+0	1.578E+1
-2.692E-1	7.400E+0	1.574E+1
-2.741E-1	7.383E+0	1.578E+1
-2.725E-1	7.383E+0	1.583E+1
-2.676E-1	7.377E+0	1.590E+1
-2.692E-1	7.403E+0	1.582E+1
-2.692E-1	7.429E+0	1.579E+1
-2.725E-1	7.468E+0	1.580E+1
-2.676E-1	7.477E+0	1.572E+1
-2.708E-1	7.435E+0	1.605E+1
-2.725E-1	7.374E+0	1.578E+1
-2.692E-1	7.390E+0	1.603E+1
-2.676E-1	7.503E+0	1.581E+1
-2.708E-1	7.380E+0	1.563E+1
-2.708E-1	7.400E+0	1.580E+1
-2.725E-1	7.438E+0	1.567E+1
-2.676E-1	7.481E+0	1.573E+1
-2.692E-1	7.461E+0	1.594E+1
-2.741E-1	7.267E+0	1.585E+1
-2.708E-1	7.380E+0	1.592E+1
-2.676E-1	7.458E+0	1.580E+1
-2.725E-1	7.409E+0	1.582E+1
-2.725E-1	7.325E+0	1.578E+1
-2.741E-1	7.523E+0	1.591E+1
-2.676E-1	7.419E+0	1.579E+1
-2.676E-1	7.552E+0	1.577E+1
-2.708E-1	7.451E+0	1.581E+1
-2.725E-1	7.341E+0	1.582E+1
-2.692E-1	7.455E+0	1.572E+1
-2.708E-1	7.409E+0	1.589E+1
-2.725E-1	7.536E+0	1.579E+1
-2.725E-1	7.393E+0	1.555E+1
-2.692E-1	7.487E+0	1.571E+1
-2.676E-1	7.409E+0	1.586E+1
-2.725E-1	7.354E+0	1.570E+1
-2.741E-1	7.419E+0	1.565E+1
-2.676E-1	7.464E+0	1.582E+1
-2.692E-1	7.487E+0	1.588E+1
-2.692E-1	7.374E+0	1.573E+1
-2.692E-1	7.312E+0	1.580E+1
-2.676E-1	7.335E+0	1.578E+1
-2.692E-1	7.328E+0	1.579E+1
-2.708E-1	7.474E+0	1.574E+1
-2.708E-1	7.374E+0	1.575E+1
-2.660E-1	7.396E+0	1.574E+1
-2.692E-1	7.516E+0	1.560E+1
-2.725E-1	7.442E+0	1.585E+1
-2.708E-1	7.435E+0	1.573E+1
-2.692E-1	7.380E+0	1.567E+1
-2.676E-1	7.370E+0	1.572E+1
-2.708E-1	7.403E+0	1.587E+1
-2.741E-1	7.400E+0	1.565E+1
-2.676E-1	7.601E+0	1.586E+1
-2.708E-1	7.477E+0	1.584E+1
-2.725E-1	7.425E+0	1.571E+1
-2.725E-1	7.283E+0	1.585E+1
-2.692E-1	7.445E+0	1.594E+1
-2.708E-1	7.526E+0	1.593E+1
-2.725E-1	7.458E+0	1.575E+1
-2.708E-1	7.387E+0	1.585E+1
-2.676E-1	7.438E+0	1.594E+1
-2.741E-1	7.468E+0	1.581E+1
-2.725E-1	7.464E+0	1.576E+1
-2.692E-1	7.507E+0	1.575E+1
-2.708E-1	7.296E+0	1.591E+1
-2.708E-1	7.387E+0	1.581E+1
-2.725E-1	7.494E+0	1.582E+1
-2.708E-1	7.471E+0	1.586E+1
-2.708E-1	7.377E+0	1.570E+1
-2.692E-1	7.455E+0	1.582E+1
-2.725E-1	7.481E+0	1.586E+1
-2.725E-1	7.474E+0	1.587E+1
-2.692E-1	7.419E+0	1.586E+1
-2.692E-1	7.380E+0	1.597E+1
-2.708E-1	7.435E+0	1.570E+1
-2.725E-1	7.533E+0	1.576E+1
-2.692E-1	7.562E+0	1.588E+1
-2.708E-1	7.435E+0	1.571E+1
-2.725E-1	7.487E+0	1.572E+1
-2.708E-1	7.471E+0	1.581E+1
-2.676E-1	7.403E+0	1.591E+1
-2.725E-1	7.432E+0	1.583E+1
-2.708E-1	7.406E+0	1.579E+1
-2.692E-1	7.416E+0	1.586E+1
-2.708E-1	7.471E+0	1.579E+1
-2.708E-1	7.416E+0	1.567E+1
-2.741E-1	7.354E+0	1.579E+1
-2.725E-1	7.477E+0	1.571E+1
-2.676E-1	7.516E+0	1.589E+1
-2.676E-1	7.429E+0	1.580E+1
-2.741E-1	7.335E+0	1.571E+1
-2.708E-1	7.361E+0	1.570E+1
-2.725E-1	7.542E+0	1.581E+1
-2.708E-1	7.455E+0	1.582E+1
-2.725E-1	7.429E+0	1.578E+1
-2.725E-1	7.351E+0	1.575E+1
-2.708E-1	7.484E+0	1.575E+1
-2.692E-1	7.412E+0	1.587E+1
-2.741E-1	7.503E+0	1.573E+1
-2.692E-1	7.614E+0	1.578E+1
-2.660E-1	7.412E+0	1.579E+1
-2.660E-1	7.432E+0	1.590E+1
-2.708E-1	7.422E+0	1.579E+1
-2.725E-1	7.390E+0	1.587E+1
-2.676E-1	7.448E+0	1.579E+1
-2.692E-1	7.484E+0	1.584E+1
-2.725E-1	7.367E+0	1.587E+1
-2.725E-1	7.432E+0	1.589E+1
-2.708E-1	7.507E+0	1.592E+1
-2.692E-1	7.448E+0	1.566E+1
-2.725E-1	7.468E+0	1.583E+1
-2.725E-1	7.419E+0	1.586E+1
-2.660E-1	7.429E+0	1.574E+1
-2.725E-1	7.497E+0	1.582E+1
-2.725E-1	7.403E+0	1.587E+1
-2.708E-1	7.435E+0	1.581E+1
-2.643E-1	7.474E+0	1.569E+1
-2.708E-1	7.335E+0	1.576E+1
-2.725E-1	7.438E+0	1.586E+1
-2.725E-1	7.393E+0	1.574E+1
-2.676E-1	7.445E+0	1.573E+1
-2.708E-1	7.448E+0	1.604E+1
-2.757E-1	7.510E+0	1.577E+1
-2.708E-1	7.481E+0	1.580E+1
-2.692E-1	7.487E+0	1.573E+1
-2.692E-1	7.445E+0	1.574E+1
-2.708E-1	7.425E+0	1.578E+1
-2.725E-1	7.484E+0	1.578E+1
-2.692E-1	7.455E+0	1.597E+1
-2.676E-1	7.390E+0	1.577E+1
-2.741E-1	7.464E+0	1.567E+1
-2.708E-1	7.416E+0	1.578E+1
-2.692E-1	7.419E+0	1.578E+1
-2.725E-1	7.425E+0	1.575E+1
-2.725E-1	7.377E+0	1.572E+1
-2.725E-1	7.425E+0	1.593E+1
-2.676E-1	7.344E+0	1.567E+1
-2.708E-1	7.471E+0	1.571E+1
-2.725E-1	7.481E+0	1.604E+1
-2.692E-1	7.471E+0	1.580E+1
-2.692E-1	7.425E+0	1.568E+1
-2.692E-1	7.442E+0	1.579E+1
-2.725E-1	7.425E+0	1.590E+1
-2.725E-1	7.416E+0	1.596E+1
-2.676E-1	7.500E+0	1.584E+1
-2.708E-1	7.309E+0	1.592E+1
-2.725E-1	7.419E+0	1.573E+1
-2.725E-1	7.396E+0	1.577E+1
-2.660E-1	7.425E+0	1.582E+1
-2.692E-1	7.464E+0	1.584E+1
-2.725E-1	7.393E+0	1.579E+1
-2.708E-1	7.477E+0	1.581E+1
-2.660E-1	7.409E+0	1.584E+1
-2.676E-1	7.412E+0	1.600E+1
-2.725E-1	7.380E+0	1.566E+1
-2.676E-1	7.471E+0	1.585E+1
-2.692E-1	7.361E+0	1.594E+1
-2.708E-1	7.432E+0	1.579E+1
-2.741E-1	7.474E+0	1.587E+1
-2.708E-1	7.393E+0	1.584E+1
-2.676E-1	7.390E+0	1.585E+1
-2.676E-1	7.425E+0	1.577E+1
-2.741E-1	7.351E+0	1.580E+1
-2.725E-1	7.601E+0	1.591E+1
-2.725E-1	7.361E+0	1.598E+1
-2.692E-1	7.455E+0	1.577E+1
-2.708E-1	7.487E+0	1.585E+1
-2.708E-1	7.571E+0	1.582E+1
-2.692E-1	7.484E+0	1.593E+1
-2.692E-1	7.406E+0	1.590E+1
-2.725E-1	7.435E+0	1.577E+1
-2.725E-1	7.448E+0	1.582E+1
-2.692E-1	7.455E+0	1.586E+1
-2.660E-1	7.416E+0	1.580E+1
-2.708E-1	7.455E+0	1.579E+1
-2.708E-1	7.507E+0	1.582E+1
-2.708E-1	7.364E+0	1.579E+1
-2.692E-1	7.357E+0	1.577E+1
-2.725E-1	7.406E+0	1.577E+1
-2.725E-1	7.507E+0	1.574E+1
-2.708E-1	7.419E+0	1.559E+1
-2.692E-1	7.481E+0	1.582E+1
-2.725E-1	7.568E+0	1.587E+1
-2.725E-1	7.416E+0	1.573E+1
-2.676E-1	7.490E+0	1.571E+1
-2.725E-1	7.455E+0	1.582E+1
-2.725E-1	7.286E+0	1.577E+1
-2.708E-1	7.474E+0	1.582E+1
-2.692E-1	7.549E+0	1.585E+1
-2.708E-1	7.474E+0	1.574E+1
-2.741E-1	7.396E+0	1.585E+1
-2.725E-1	7.487E+0	1.583E+1
-2.692E-1	7.451E+0	1.580E+1
-2.692E-1	7.481E+0	1.573E+1
-2.708E-1	7.451E+0	1.583E+1
-2.692E-1	7.490E+0	1.586E+1
-2.692E-1	7.458E+0	1.595E+1
-2.692E-1	7.461E+0	1.567E+1
-2.725E-1	7.435E+0	1.598E+1
-2.757E-1	7.481E+0	1.575E+1
-2.708E-1	7.380E+0	1.581E+1
-2.692E-1	7.419E+0	1.582E+1
-2.725E-1	7.419E+0	1.583E+1
-2.692E-1	7.393E+0	1.581E+1
-2.692E-1	7.455E+0	1.585E+1
-2.708E-1	7.429E+0	1.577E+1
-2.708E-1	7.403E+0	1.578E+1
-2.725E-1	7.435E+0	1.581E+1
-2.692E-1	7.367E+0	1.587E+1
-2.692E-1	7.302E+0	1.594E+1
-2.708E-1	7.461E+0	1.580E+1
-2.741E-1	7.448E+0	1.576E+1
-2.692E-1	7.377E+0	1.576E+1
-2.692E-1	7.422E+0	1.594E+1
-2.708E-1	7.351E+0	1.577E+1
-2.741E-1	7.305E+0	1.596E+1
-2.676E-1	7.429E+0	1.584E+1
-2.708E-1	7.471E+0	1.591E+1
-2.692E-1	7.481E+0	1.567E+1
-2.708E-1	7.458E+0	1.568E+1
-2.676E-1	7.432E+0	1.587E+1
-2.725E-1	7.370E+0	1.579E+1
-2.757E-1	7.438E+0	1.578E+1
-2.708E-1	7.406E+0	1.569E+1
-2.676E-1	7.516E+0	1.587E+1
-2.692E-1	7.335E+0	1.591E+1
-2.741E-1	7.425E+0	1.583E+1
-2.708E-1	7.425E+0	1.570E+1
-2.692E-1	7.318E+0	1.590E+1
-2.708E-1	7.331E+0	1.593E+1
-2.741E-1	7.487E+0	1.568E+1
-2.708E-1	7.458E+0	1.564E+1
-2.708E-1	7.422E+0	1.573E+1
-2.692E-1	7.416E+0	1.570E+1
-2.725E-1	7.432E+0	1.581E+1
-2.692E-1	7.461E+0	1.579E+1
-2.708E-1	7.351E+0	1.587E+1
-2.692E-1	7.523E+0	1.590E+1
-2.725E-1	7.390E+0	1.570E+1
-2.708E-1	7.484E+0	1.578E+1
-2.676E-1	7.526E+0	1.591E+1
-2.676E-1	7.354E+0	1.559E+1
-2.741E-1	7.533E+0	1.579E+1
-2.725E-1	7.393E+0	1.594E+1
-2.676E-1	7.442E+0	1.593E+1
-2.676E-1	7.474E+0	1.581E+1
-2.725E-1	7.435E+0	1.580E+1
-2.708E-1	7.442E+0	1.579E+1
-2.676E-1	7.351E+0	1.594E+1
-2.692E-1	7.367E+0	1.589E+1
-2.741E-1	7.487E+0	1.574E+1
-2.741E-1	7.393E+0	1.574E+1
-2.692E-1	7.432E+0	1.579E+1
-2.676E-1	7.406E+0	1.571E+1
-2.741E-1	7.451E+0	1.582E+1
-2.725E-1	7.513E+0	1.579E+1
-2.692E-1	7.542E+0	1.594E+1
-2.725E-1	7.432E+0	1.572E+1
-2.725E-1	7.387E+0	1.582E+1
-2.741E-1	7.497E+0	1.594E+1
-2.676E-1	7.341E+0	1.573E+1
-2.708E-1	7.455E+0	1.570E+1
-2.741E-1	7.390E+0	1.570E+1
-2.725E-1	7.455E+0	1.572E+1
-2.676E-1	7.523E+0	1.583E+1
-2.676E-1	7.497E+0	1.577E+1
-2.692E-1	7.383E+0	1.576E+1
-2.692E-1	7.526E+0	1.593E+1
-2.692E-1	7.432E+0	1.594E+1
-2.708E-1	7.484E+0	1.582E+1
-2.708E-1	7.396E+0	1.583E+1
-2.708E-1	7.510E+0	1.587E+1
-2.692E-1	7.377E+0	1.569E+1
-2.676E-1	7.412E+0	1.581E+1
-2.725E-1	7.445E+0	1.574E+1
-2.725E-1	7.510E+0	1.566E+1
-2.692E-1	7.403E+0	1.558E+1
-2.692E-1	7.448E+0	1.581E+1
-2.725E-1	7.422E+0	1.579E+1
-2.725E-1	7.393E+0	1.581E+1
-2.692E-1	7.536E+0	1.588E+1
-2.692E-1	7.429E+0	1.580E+1
-2.741E-1	7.409E+0	1.597E+1
-2.708E-1	7.370E+0	1.577E+1
-2.708E-1	7.416E+0	1.578E+1
-2.692E-1	7.523E+0	1.576E+1
-2.741E-1	7.416E+0	1.568E+1
-2.708E-1	7.442E+0	1.577E+1
-2.676E-1	7.400E+0	1.589E+1
-2.708E-1	7.474E+0	1.585E+1
-2.741E-1	7.412E+0	1.578E+1
-2.725E-1	7.422E+0	1.591E+1
-2.692E-1	7.448E+0	1.576E+1
-2.692E-1	7.409E+0	1.565E+1
-2.725E-1	7.419E+0	1.590E+1
-2.725E-1	7.383E+0	1.577E+1
-2.676E-1	7.403E+0	1.583E+1
-2.692E-1	7.588E+0	1.579E+1
-2.757E-1	7.558E+0	1.574E+1
-2.741E-1	7.516E+0	1.590E+1
-2.660E-1	7.406E+0	1.588E+1
-2.676E-1	7.464E+0	1.580E+1
-2.725E-1	7.464E+0	1.590E+1
-2.741E-1	7.455E+0	1.580E+1
-2.676E-1	7.448E+0	1.582E+1
-2.708E-1	7.412E+0	1.584E+1
-2.725E-1	7.422E+0	1.585E+1
-2.708E-1	7.387E+0	1.574E+1
-2.676E-1	7.455E+0	1.593E+1
-2.708E-1	7.338E+0	1.595E+1
-2.708E-1	7.289E+0	1.581E+1
-2.725E-1	7.425E+0	1.585E+1
-2.692E-1	7.474E+0	1.584E+1
-2.708E-1	7.497E+0	1.577E+1
-2.741E-1	7.380E+0	1.585E+1
-2.725E-1	7.315E+0	1.591E+1
-2.676E-1	7.396E+0	1.580E+1
-2.708E-1	7.406E+0	1.592E+1
-2.725E-1	7.302E+0	1.588E+1
-2.725E-1	7.387E+0	1.591E+1
-2.676E-1	7.361E+0	1.574E+1
-2.692E-1	7.435E+0	1.573E+1
-2.725E-1	7.435E+0	1.577E+1
-2.708E-1	7.432E+0	1.585E+1
-2.708E-1	7.400E+0	1.576E+1
-2.708E-1	7.455E+0	1.572E+1
-2.725E-1	7.481E+0	1.574E+1
-2.692E-1	7.448E+0	1.590E+1
-2.708E-1	7.490E+0	1.585E+1
-2.708E-1	7.393E+0	1.572E+1
-2.741E-1	7.477E+0	1.587E+1
-2.725E-1	7.244E+0	1.594E+1
-2.676E-1	7.510E+0	1.588E+1
-2.692E-1	7.474E+0	1.561E+1
-2.708E-1	7.471E+0	1.596E+1
-2.725E-1	7.387E+0	1.602E+1
-2.660E-1	7.474E+0	1.571E+1
-2.692E-1	7.513E+0	1.574E+1
-2.725E-1	7.451E+0	1.581E+1
-2.725E-1	7.474E+0	1.582E+1
-2.692E-1	7.545E+0	1.579E+1
-2.692E-1	7.390E+0	1.576E+1
-2.741E-1	7.361E+0	1.583E+1
-2.725E-1	7.348E+0	1.574E+1
-2.708E-1	7.396E+0	1.578E+1
-2.692E-1	7.406E+0	1.581E+1
-2.725E-1	7.396E+0	1.576E+1
-2.725E-1	7.412E+0	1.601E+1
-2.692E-1	7.474E+0	1.578E+1
-2.708E-1	7.481E+0	1.587E+1
-2.757E-1	7.393E+0	1.577E+1
-2.725E-1	7.500E+0	1.572E+1
-2.692E-1	7.361E+0	1.579E+1
-2.708E-1	7.416E+0	1.577E+1
-2.757E-1	7.315E+0	1.576E+1
-2.708E-1	7.406E+0	1.580E+1
-2.676E-1	7.562E+0	1.586E+1
-2.708E-1	7.461E+0	1.575E+1
-2.741E-1	7.419E+0	1.581E+1
-2.708E-1	7.380E+0	1.567E+1
-2.708E-1	7.432E+0	1.592E+1
-2.725E-1	7.458E+0	1.586E+1
-2.741E-1	7.354E+0	1.573E+1
-2.708E-1	7.429E+0	1.585E+1
-2.692E-1	7.406E+0	1.591E+1
-2.708E-1	7.412E+0	1.584E+1
-2.725E-1	7.412E+0	1.587E+1
-2.708E-1	7.412E+0	1.579E+1
-2.708E-1	7.461E+0	1.588E+1
-2.692E-1	7.507E+0	1.581E+1
-2.741E-1	7.474E+0	1.576E+1
-2.741E-1	7.419E+0	1.571E+1
-2.676E-1	7.471E+0	1.588E+1
-2.660E-1	7.409E+0	1.584E+1
-2.725E-1	7.400E+0	1.572E+1
-2.725E-1	7.445E+0	1.589E+1
-2.692E-1	7.393E+0	1.571E+1
-2.708E-1	7.396E+0	1.582E+1
-2.708E-1	7.383E+0	1.577E+1
-2.708E-1	7.461E+0	1.587E+1
-2.692E-1	7.591E+0	1.587E+1
-2.692E-1	7.455E+0	1.586E+1
-2.725E-1	7.468E+0	1.588E+1
-2.692E-1	7.448E+0	1.581E+1
-2.676E-1	7.425E+0	1.575E+1
-2.725E-1	7.448E+0	1.567E+1
-2.741E-1	7.513E+0	1.567E+1
-2.741E-1	7.416E+0	1.591E+1
-2.676E-1	7.520E+0	1.567E+1
-2.692E-1	7.581E+0	1.570E+1
-2.741E-1	7.435E+0	1.566E+1
-2.708E-1	7.338E+0	1.598E+1
-2.676E-1	7.458E+0	1.589E+1
-2.676E-1	7.445E+0	1.579E+1
-2.708E-1	7.377E+0	1.588E+1
-2.676E-1	7.435E+0	1.575E+1
-2.725E-1	7.377E+0	1.588E+1
-2.692E-1	7.412E+0	1.569E+1
-2.741E-1	7.503E+0	1.573E+1
-2.708E-1	7.536E+0	1.591E+1
-2.676E-1	7.305E+0	1.564E+1
-2.708E-1	7.367E+0	1.585E+1
-2.725E-1	7.406E+0	1.567E+1
-2.741E-1	7.448E+0	1.564E+1
-2.708E-1	7.461E+0	1.577E+1
-2.708E-1	7.451E+0	1.581E+1
-2.773E-1	7.513E+0	1.567E+1
-2.725E-1	7.338E+0	1.587E+1
-2.660E-1	7.461E+0	1.585E+1
-2.692E-1	7.464E+0	1.574E+1
-2.708E-1	7.403E+0	1.599E+1
-2.725E-1	7.403E+0	1.579E+1
-2.708E-1	7.526E+0	1.582E+1
-2.692E-1	7.542E+0	1.580E+1
-2.725E-1	7.344E+0	1.586E+1
-2.708E-1	7.520E+0	1.584E+1
-2.660E-1	7.361E+0	1.581E+1
-2.708E-1	7.461E+0	1.581E+1
-2.757E-1	7.477E+0	1.588E+1
-2.708E-1	7.409E+0	1.584E+1
-2.676E-1	7.461E+0	1.591E+1
-2.708E-1	7.468E+0	1.570E+1
-2.741E-1	7.312E+0	1.588E+1
-2.757E-1	7.468E+0	1.586E+1
-2.692E-1	7.461E+0	1.595E+1
-2.708E-1	7.591E+0	1.587E+1
-2.708E-1	7.455E+0	1.582E+1
-2.708E-1	7.416E+0	1.581E+1
-2.660E-1	7.545E+0	1.590E+1
-2.676E-1	7.429E+0	1.573E+1
-2.725E-1	7.526E+0	1.578E+1
-2.725E-1	7.429E+0	1.590E+1
-2.676E-1	7.451E+0	1.594E+1
-2.692E-1	7.510E+0	1.581E+1
-2.708E-1	7.429E+0	1.584E+1
-2.741E-1	7.422E+0	1.586E+1
-2.708E-1	7.422E+0	1.585E+1
-2.692E-1	7.545E+0	1.580E+1
-2.725E-1	7.367E+0	1.574E+1
-2.692E-1	7.403E+0	1.580E+1
-2.708E-1	7.412E+0	1.576E+1
-2.708E-1	7.367E+0	1.583E+1
-2.741E-1	7.445E+0	1.575E+1
-2.708E-1	7.458E+0	1.569E+1
-2.725E-1	7.464E+0	1.584E+1
-2.708E-1	7.477E+0	1.581E+1
-2.741E-1	7.338E+0	1.581E+1
-2.708E-1	7.461E+0	1.580E+1
-2.676E-1	7.318E+0	1.598E+1
-2.708E-1	7.422E+0	1.581E+1
-2.741E-1	7.370E+0	1.579E+1
-2.725E-1	7.367E+0	1.573E+1
-2.676E-1	7.523E+0	1.591E+1
-2.692E-1	7.468E+0	1.584E+1
-2.741E-1	7.318E+0	1.584E+1
-2.757E-1	7.471E+0	1.574E+1
-2.692E-1	7.435E+0	1.588E+1
-2.741E-1	7.464E+0	1.567E+1
-2.741E-1	7.484E+0	1.591E+1
-2.725E-1	7.471E+0	1.567E+1
-2.676E-1	7.445E+0	1.578E+1
-2.708E-1	7.468E+0	1.590E+1
-2.725E-1	7.357E+0	1.571E+1
-2.741E-1	7.429E+0	1.579E+1
-2.692E-1	7.370E+0	1.572E+1
-2.708E-1	7.477E+0	1.583E+1
-2.708E-1	7.425E+0	1.558E+1
-2.725E-1	7.422E+0	1.574E+1
-2.708E-1	7.419E+0	1.584E+1
-2.708E-1	7.400E+0	1.572E+1
-2.725E-1	7.461E+0	1.570E+1
-2.741E-1	7.458E+0	1.580E+1
-2.708E-1	7.458E+0	1.574E+1
-2.692E-1	7.545E+0	1.583E+1
-2.708E-1	7.412E+0	1.584E+1
-2.725E-1	7.409E+0	1.579E+1
-2.676E-1	7.442E+0	1.592E+1
-2.725E-1	7.409E+0	1.579E+1
-2.725E-1	7.451E+0	1.577E+1
-2.692E-1	7.380E+0	1.575E+1
-2.692E-1	7.445E+0	1.580E+1
-2.708E-1	7.464E+0	1.576E+1
-2.708E-1	7.455E+0	1.586E+1
-2.725E-1	7.464E+0	1.574E+1
-2.692E-1	7.451E+0	1.580E+1
-2.708E-1	7.490E+0	1.572E+1
-2.725E-1	7.448E+0	1.575E+1
-2.741E-1	7.289E+0	1.571E+1
-2.708E-1	7.400E+0	1.598E+1
-2.708E-1	7.487E+0	1.577E+1
-2.708E-1	7.484E+0	1.584E+1
-2.741E-1	7.406E+0	1.579E+1
-2.692E-1	7.477E+0	1.573E+1
-2.692E-1	7.500E+0	1.593E+1
-2.725E-1	7.539E+0	1.582E+1
-2.725E-1	7.370E+0	1.580E+1
-2.676E-1	7.400E+0	1.579E+1
-2.676E-1	7.302E+0	1.583E+1
-2.708E-1	7.354E+0	1.573E+1
-2.725E-1	7.490E+0	1.585E+1
-2.692E-1	7.409E+0	1.580E+1
-2.692E-1	7.494E+0	1.574E+1
-2.725E-1	7.481E+0	1.581E+1
-2.708E-1	7.542E+0	1.576E+1
-2.676E-1	7.383E+0	1.575E+1
-2.676E-1	7.400E+0	1.590E+1
-2.725E-1	7.442E+0	1.565E+1
-2.708E-1	7.568E+0	1.582E+1
-2.692E-1	7.435E+0	1.576E+1
-2.660E-1	7.510E+0	1.591E+1
-2.725E-1	7.487E+0	1.567E+1
-2.708E-1	7.468E+0	1.573E+1
-2.692E-1	7.348E+0	1.589E+1
-2.708E-1	7.425E+0	1.571E+1
-2.725E-1	7.464E+0	1.582E+1
-2.725E-1	7.503E+0	1.572E+1
-2.676E-1	7.383E+0	1.573E+1
-2.692E-1	7.435E+0	1.570E+1
-2.757E-1	7.354E+0	1.583E+1
-2.708E-1	7.487E+0	1.585E+1
-2.676E-1	7.432E+0	1.578E+1
-2.708E-1	7.468E+0	1.574E+1
-2.725E-1	7.455E+0	1.569E+1
-2.741E-1	7.464E+0	1.571E+1
-2.692E-1	7.338E+0	1.579E+1
-2.692E-1	7.425E+0	1.572E+1
-2.741E-1	7.474E+0	1.583E+1
-2.692E-1	7.481E+0	1.578E+1
-2.676E-1	7.490E+0	1.590E+1
-2.708E-1	7.497E+0	1.582E+1
-2.757E-1	7.396E+0	1.563E+1
-2.757E-1	7.370E+0	1.575E+1
-2.692E-1	7.435E+0	1.596E+1
-2.708E-1	7.555E+0	1.590E+1
-2.708E-1	7.390E+0	1.594E+1
-2.708E-1	7.455E+0	1.566E+1
-2.676E-1	7.416E+0	1.592E+1
-2.708E-1	7.435E+0	1.596E+1
-2.725E-1	7.429E+0	1.587E+1
-2.708E-1	7.429E+0	1.580E+1
-2.692E-1	7.387E+0	1.572E+1
-2.692E-1	7.374E+0	1.572E+1
-2.741E-1	7.412E+0	1.593E+1
-2.708E-1	7.380E+0	1.576E+1
-2.708E-1	7.500E+0	1.588E+1
-2.676E-1	7.494E+0	1.559E+1
-2.725E-1	7.451E+0	1.581E+1
-2.725E-1	7.409E+0	1.579E+1
-2.692E-1	7.390E+0	1.564E+1
-2.676E-1	7.403E+0	1.588E+1
-2.741E-1	7.422E+0	1.582E+1
-2.741E-1	7.477E+0	1.589E+1
-2.692E-1	7.364E+0	1.585E+1
-2.708E-1	7.461E+0	1.581E+1
-2.757E-1	7.481E+0	1.581E+1
-2.708E-1	7.442E+0	1.561E+1
-2.692E-1	7.503E+0	1.578E+1
-2.725E-1	7.477E+0	1.580E+1
-2.741E-1	7.422E+0	1.582E+1
-2.725E-1	7.471E+0	1.582E+1
-2.692E-1	7.481E+0	1.582E+1
-2.725E-1	7.445E+0	1.563E+1
-2.741E-1	7.458E+0	1.575E+1
-2.692E-1	7.377E+0	1.575E+1
-2.692E-1	7.409E+0	1.580E+1
-2.708E-1	7.403E+0	1.574E+1
-2.741E-1	7.348E+0	1.585E+1
-2.708E-1	7.507E+0	1.584E+1
-2.708E-1	7.458E+0	1.577E+1
-2.692E-1	7.471E+0	1.589E+1
-2.741E-1	7.383E+0	1.580E+1
-2.741E-1	7.419E+0	1.578E+1
-2.708E-1	7.455E+0	1.595E+1
-2.692E-1	7.445E+0	1.591E+1
-2.725E-1	7.296E+0	1.590E+1
-2.725E-1	7.565E+0	1.595E+1
-2.708E-1	7.425E+0	1.570E+1
-2.692E-1	7.422E+0	1.587E+1
-2.741E-1	7.393E+0	1.578E+1
-2.725E-1	7.464E+0	1.579E+1
-2.708E-1	7.432E+0	1.603E+1
-2.692E-1	7.348E+0	1.588E+1
-2.725E-1	7.383E+0	1.568E+1
-2.692E-1	7.390E+0	1.573E+1
-2.676E-1	7.425E+0	1.586E+1
-2.708E-1	7.562E+0	1.566E+1
-2.725E-1	7.341E+0	1.565E+1
-2.708E-1	7.474E+0	1.589E+1
-2.708E-1	7.390E+0	1.585E+1
-2.725E-1	7.312E+0	1.585E+1
-2.725E-1	7.377E+0	1.581E+1
-2.741E-1	7.468E+0	1.590E+1
-2.660E-1	7.403E+0	1.574E+1
-2.708E-1	7.425E+0	1.580E+1
-2.708E-1	7.481E+0	1.584E+1
-2.725E-1	7.455E+0	1.570E+1
-2.692E-1	7.442E+0	1.574E+1
-2.660E-1	7.383E+0	1.583E+1
-2.741E-1	7.400E+0	1.585E+1
-2.708E-1	7.438E+0	1.568E+1
-2.676E-1	7.419E+0	1.579E+1
-2.692E-1	7.594E+0	1.578E+1
-2.725E-1	7.409E+0	1.586E+1
-2.708E-1	7.442E+0	1.588E+1
-2.708E-1	7.403E+0	1.585E+1
-2.708E-1	7.374E+0	1.592E+1
-2.725E-1	7.458E+0	1.579E+1
-2.708E-1	7.542E+0	1.589E+1
-2.676E-1	7.403E+0	1.575E+1
-2.692E-1	7.448E+0	1.591E+1
-2.725E-1	7.474E+0	1.567E+1
-2.725E-1	7.468E+0	1.587E+1
-2.692E-1	7.455E+0	1.588E+1
-2.708E-1	7.484E+0	1.584E+1
-2.725E-1	7.445E+0	1.573E+1
-2.725E-1	7.435E+0	1.586E+1
-2.676E-1	7.484E+0	1.571E+1
-2.676E-1	7.468E+0	1.573E+1
-2.741E-1	7.461E+0	1.595E+1
-2.725E-1	7.390E+0	1.576E+1
-2.676E-1	7.477E+0	1.588E+1
-2.725E-1	7.507E+0	1.581E+1
-2.708E-1	7.425E+0	1.594E+1
-2.725E-1	7.367E+0	1.596E+1
-2.676E-1	7.406E+0	1.592E+1
-2.676E-1	7.318E+0	1.577E+1
-2.708E-1	7.490E+0	1.573E+1
-2.725E-1	7.432E+0	1.591E+1
-2.692E-1	7.484E+0	1.570E+1
-2.692E-1	7.380E+0	1.566E+1
-2.725E-1	7.406E+0	1.574E+1
-2.708E-1	7.461E+0	1.577E+1
-2.692E-1	7.357E+0	1.567E+1
-2.708E-1	7.487E+0	1.584E+1
-2.692E-1	7.435E+0	1.590E+1
-2.708E-1	7.520E+0	1.578E+1
-2.692E-1	7.558E+0	1.581E+1
-2.692E-1	7.490E+0	1.586E+1
-2.725E-1	7.393E+0	1.592E+1
-2.708E-1	7.464E+0	1.589E+1
-2.676E-1	7.422E+0	1.588E+1
-2.676E-1	7.393E+0	1.572E+1
-2.708E-1	7.477E+0	1.570E+1
-2.725E-1	7.406E+0	1.563E+1
-2.692E-1	7.438E+0	1.578E+1
-2.692E-1	7.451E+0	1.584E+1
-2.692E-1	7.529E+0	1.575E+1
-2.741E-1	7.539E+0	1.575E+1
-2.692E-1	7.468E+0	1.576E+1
-2.692E-1	7.435E+0	1.579E+1
-2.741E-1	7.422E+0	1.579E+1
-2.741E-1	7.432E+0	1.579E+1
-2.676E-1	7.419E+0	1.564E+1
-2.725E-1	7.490E+0	1.582E+1
-2.741E-1	7.412E+0	1.590E+1
-2.725E-1	7.390E+0	1.568E+1
-2.676E-1	7.513E+0	1.578E+1
-2.725E-1	7.438E+0	1.582E+1
-2.725E-1	7.461E+0	1.583E+1
-2.725E-1	7.568E+0	1.584E+1
-2.692E-1	7.435E+0	1.584E+1
-2.676E-1	7.364E+0	1.590E+1
-2.725E-1	7.354E+0	1.580E+1
-2.725E-1	7.377E+0	1.581E+1
-2.676E-1	7.412E+0	1.585E+1
-2.692E-1	7.461E+0	1.574E+1
-2.757E-1	7.341E+0	1.581E+1
-2.725E-1	7.455E+0	1.592E+1
-2.692E-1	7.393E+0	1.580E+1
-2.676E-1	7.455E+0	1.568E+1
-2.708E-1	7.403E+0	1.596E+1
-2.725E-1	7.387E+0	1.590E+1
-2.708E-1	7.357E+0	1.594E+1
-2.692E-1	7.377E+0	1.582E+1
-2.757E-1	7.494E+0	1.563E+1
-2.692E-1	7.367E+0	1.587E+1
-2.676E-1	7.445E+0	1.566E+1
-2.676E-1	7.377E+0	1.587E+1
-2.741E-1	7.341E+0	1.588E+1
-2.708E-1	7.471E+0	1.561E+1
-2.660E-1	7.474E+0	1.587E+1
-2.692E-1	7.412E+0	1.581E+1
-2.725E-1	7.497E+0	1.580E+1
-2.725E-1	7.374E+0	1.578E+1
-2.676E-1	7.377E+0	1.581E+1
-2.676E-1	7.455E+0	1.590E+1
-2.757E-1	7.422E+0	1.587E+1
-2.725E-1	7.542E+0	1.585E+1
-2.676E-1	7.403E+0	1.593E+1
-2.708E-1	7.442E+0	1.591E+1
-2.708E-1	7.403E+0	1.583E+1
-2.708E-1	7.367E+0	1.584E+1
-2.741E-1	7.487E+0	1.600E+1
-2.708E-1	7.529E+0	1.584E+1
-2.757E-1	7.461E+0	1.574E+1
-2.708E-1	7.416E+0	1.579E+1
-2.708E-1	7.442E+0	1.583E+1
-2.676E-1	7.445E+0	1.571E+1
-2.725E-1	7.348E+0	1.577E+1
-2.708E-1	7.425E+0	1.576E+1
-2.708E-1	7.328E+0	1.578E+1
-2.725E-1	7.481E+0	1.574E+1
-2.741E-1	7.429E+0	1.585E+1
-2.676E-1	7.344E+0	1.583E+1
-2.708E-1	7.435E+0	1.591E+1
-2.725E-1	7.458E+0	1.575E+1
-2.708E-1	7.529E+0	1.586E+1
-2.725E-1	7.461E+0	1.568E+1
-2.692E-1	7.374E+0	1.567E+1
-2.692E-1	7.477E+0	1.579E+1
-2.725E-1	7.552E+0	1.568E+1
-2.692E-1	7.545E+0	1.598E+1
-2.676E-1	7.458E+0	1.563E+1
-2.692E-1	7.451E+0	1.590E+1
-2.725E-1	7.419E+0	1.590E+1
-2.725E-1	7.383E+0	1.584E+1
-2.692E-1	7.461E+0	1.568E+1
-2.725E-1	7.422E+0	1.580E+1
-2.741E-1	7.474E+0	1.581E+1
-2.692E-1	7.390E+0	1.577E+1
-2.676E-1	7.477E+0	1.575E+1
-2.692E-1	7.487E+0	1.577E+1
-2.741E-1	7.442E+0	1.591E+1
-2.757E-1	7.328E+0	1.602E+1
-2.692E-1	7.455E+0	1.599E+1
-2.708E-1	7.494E+0	1.565E+1
-2.725E-1	7.484E+0	1.577E+1
-2.708E-1	7.455E+0	1.587E+1
-2.660E-1	7.425E+0	1.587E+1
-2.708E-1	7.575E+0	1.588E+1
-2.773E-1	7.455E+0	1.579E+1
-2.725E-1	7.425E+0	1.579E+1
-2.692E-1	7.416E+0	1.573E+1
-2.708E-1	7.435E+0	1.594E+1
-2.725E-1	7.533E+0	1.574E+1
-2.725E-1	7.552E+0	1.575E+1
-2.692E-1	7.445E+0	1.590E+1
-2.708E-1	7.445E+0	1.579E+1
-2.708E-1	7.406E+0	1.578E+1
-2.725E-1	7.393E+0	1.583E+1
-2.708E-1	7.438E+0	1.586E+1
-2.692E-1	7.364E+0	1.581E+1
-2.708E-1	7.442E+0	1.581E+1
-2.692E-1	7.523E+0	1.563E+1
-2.676E-1	7.458E+0	1.565E+1
-2.692E-1	7.341E+0	1.578E+1
-2.708E-1	7.425E+0	1.585E+1
-2.692E-1	7.487E+0	1.572E+1
-2.660E-1	7.455E+0	1.582E+1
-2.692E-1	7.380E+0	1.590E+1
-2.725E-1	7.393E+0	1.575E+1
-2.692E-1	7.529E+0	1.576E+1
-2.676E-1	7.451E+0	1.577E+1
-2.692E-1	7.503E+0	1.594E+1
-2.708E-1	7.536E+0	1.586E+1
-2.692E-1	7.367E+0	1.592E+1
-2.692E-1	7.529E+0	1.578E+1
-2.708E-1	7.477E+0	1.585E+1
-2.725E-1	7.377E+0	1.576E+1
-2.708E-1	7.451E+0	1.571E+1
-2.676E-1	7.455E+0	1.571E+1
-2.708E-1	7.481E+0	1.575E+1
-2.725E-1	7.477E+0	1.570E+1
-2.725E-1	7.412E+0	1.556E+1
-2.708E-1	7.400E+0	1.564E+1
-2.725E-1	7.523E+0	1.570E+1
-2.725E-1	7.510E+0	1.580E+1
-2.741E-1	7.455E+0	1.590E+1
-2.692E-1	7.552E+0	1.589E+1
-2.692E-1	7.513E+0	1.586E+1
-2.725E-1	7.367E+0	1.563E+1
-2.725E-1	7.471E+0	1.584E+1
-2.692E-1	7.406E+0	1.578E+1
-2.708E-1	7.409E+0	1.579E+1
-2.708E-1	7.429E+0	1.588E+1
-2.741E-1	7.520E+0	1.592E+1
-2.708E-1	7.400E+0	1.577E+1
-2.708E-1	7.422E+0	1.586E+1
-2.725E-1	7.432E+0	1.579E+1
-2.741E-1	7.500E+0	1.593E+1
-2.692E-1	7.468E+0	1.592E+1
-2.676E-1	7.494E+0	1.567E+1
-2.757E-1	7.471E+0	1.584E+1
-2.692E-1	7.497E+0	1.584E+1
-2.692E-1	7.442E+0	1.590E+1
-2.676E-1	7.445E+0	1.585E+1
-2.725E-1	7.497E+0	1.566E+1
-2.708E-1	7.455E+0	1.578E+1
-2.676E-1	7.481E+0	1.574E+1
-2.676E-1	7.409E+0	1.568E+1
-2.725E-1	7.416E+0	1.574E+1
-2.725E-1	7.510E+0	1.599E+1
-2.692E-1	7.490E+0	1.570E+1
-2.676E-1	7.393E+0	1.582E+1
-2.757E-1	7.396E+0	1.568E+1
-2.708E-1	7.425E+0	1.566E+1
-2.676E-1	7.406E+0	1.594E+1
-2.676E-1	7.357E+0	1.579E+1
-2.741E-1	7.396E+0	1.580E+1
-2.708E-1	7.494E+0	1.593E+1
-2.692E-1	7.468E+0	1.577E+1
-2.725E-1	7.510E+0	1.564E+1
-2.725E-1	7.484E+0	1.566E+1
-2.692E-1	7.432E+0	1.585E+1
-2.692E-1	7.377E+0	1.580E+1
-2.676E-1	7.438E+0	1.577E+1
-2.708E-1	7.422E+0	1.584E+1
-2.708E-1	7.409E+0	1.585E+1
-2.676E-1	7.419E+0	1.561E+1
-2.692E-1	7.445E+0	1.585E+1
-2.725E-1	7.370E+0	1.575E+1
-2.725E-1	7.545E+0	1.596E+1
-2.660E-1	7.468E+0	1.585E+1
-2.676E-1	7.387E+0	1.574E+1
-2.725E-1	7.425E+0	1.576E+1
-2.725E-1	7.510E+0	1.577E+1
-2.660E-1	7.526E+0	1.571E+1
-2.692E-1	7.474E+0	1.567E+1
-2.725E-1	7.448E+0	1.583E+1
-2.741E-1	7.416E+0	1.572E+1
-2.660E-1	7.390E+0	1.566E+1
-2.725E-1	7.461E+0	1.587E+1
-2.725E-1	7.354E+0	1.587E+1
-2.725E-1	7.387E+0	1.568E+1
-2.692E-1	7.374E+0	1.591E+1
-2.692E-1	7.507E+0	1.570E+1
-2.708E-1	7.422E+0	1.599E+1
-2.741E-1	7.484E+0	1.588E+1
-2.692E-1	7.400E+0	1.588E+1
-2.708E-1	7.468E+0	1.580E+1
-2.725E-1	7.539E+0	1.580E+1
-2.741E-1	7.364E+0	1.582E+1
-2.660E-1	7.409E+0	1.587E+1
-2.708E-1	7.435E+0	1.574E+1
-2.757E-1	7.419E+0	1.580E+1
-2.725E-1	7.312E+0	1.574E+1
-2.676E-1	7.377E+0	1.579E+1
-2.692E-1	7.445E+0	1.577E+1
-2.741E-1	7.344E+0	1.569E+1
-2.725E-1	7.555E+0	1.571E+1
-2.676E-1	7.507E+0	1.577E+1
-2.692E-1	7.270E+0	1.588E+1
-2.725E-1	7.438E+0	1.562E+1
-2.725E-1	7.380E+0	1.591E+1
-2.660E-1	7.432E+0	1.582E+1
-2.692E-1	7.400E+0	1.584E+1
-2.725E-1	7.429E+0	1.574E+1
-2.741E-1	7.406E+0	1.588E+1
-2.692E-1	7.438E+0	1.591E+1
-2.708E-1	7.419E+0	1.593E+1
-2.741E-1	7.448E+0	1.568E+1
-2.708E-1	7.503E+0	1.564E+1
-2.676E-1	7.432E+0	1.586E+1
-2.708E-1	7.390E+0	1.581E+1
-2.725E-1	7.331E+0	1.586E+1
-2.708E-1	7.425E+0	1.582E+1
-2.692E-1	7.370E+0	1.587E+1
-2.676E-1	7.412E+0	1.584E+1
-2.725E-1	7.351E+0	1.569E+1
-2.708E-1	7.445E+0	1.596E+1
-2.692E-1	7.591E+0	1.582E+1
-2.708E-1	7.481E+0	1.587E+1
-2.708E-1	7.412E+0	1.582E+1
-2.692E-1	7.500E+0	1.587E+1
-2.660E-1	7.429E+0	1.579E+1
-2.708E-1	7.513E+0	1.590E+1
-2.708E-1	7.552E+0	1.576E+1
-2.741E-1	7.305E+0	1.584E+1
-2.708E-1	7.393E+0	1.581E+1
-2.692E-1	7.494E+0	1.571E+1
-2.725E-1	7.296E+0	1.567E+1
-2.708E-1	7.354E+0	1.577E+1
-2.660E-1	7.387E+0	1.583E+1
-2.708E-1	7.520E+0	1.590E+1
-2.725E-1	7.409E+0	1.599E+1
-2.741E-1	7.523E+0	1.588E+1
-2.692E-1	7.438E+0	1.580E+1
-2.692E-1	7.533E+0	1.587E+1
-2.741E-1	7.387E+0	1.586E+1
-2.708E-1	7.545E+0	1.575E+1
-2.692E-1	7.364E+0	1.575E+1
-2.676E-1	7.425E+0	1.579E+1
-2.725E-1	7.374E+0	1.574E+1
-2.725E-1	7.526E+0	1.572E+1
-2.692E-1	7.432E+0	1.592E+1
-2.676E-1	7.513E+0	1.593E+1
-2.757E-1	7.464E+0	1.574E+1
-2.692E-1	7.494E+0	1.603E+1
-2.660E-1	7.289E+0	1.572E+1
-2.692E-1	7.387E+0	1.566E+1
-2.725E-1	7.406E+0	1.586E+1
-2.708E-1	7.435E+0	1.591E+1
-2.676E-1	7.471E+0	1.568E+1
-2.692E-1	7.516E+0	1.575E+1
-2.692E-1	7.361E+0	1.594E+1
-2.676E-1	7.464E+0	1.572E+1
-2.676E-1	7.429E+0	1.587E+1
-2.708E-1	7.322E+0	1.565E+1
-2.741E-1	7.442E+0	1.576E+1
-2.708E-1	7.377E+0	1.574E+1
-2.708E-1	7.529E+0	1.570E+1
-2.708E-1	7.468E+0	1.581E+1
-2.741E-1	7.474E+0	1.579E+1
-2.725E-1	7.429E+0	1.567E+1
-2.692E-1	7.416E+0	1.578E+1
-2.692E-1	7.484E+0	1.585E+1
-2.725E-1	7.448E+0	1.592E+1
-2.725E-1	7.422E+0	1.585E+1
-2.708E-1	7.364E+0	1.579E+1
-2.708E-1	7.409E+0	1.591E+1
-2.741E-1	7.416E+0	1.595E+1
-2.708E-1	7.516E+0	1.584E+1
-2.708E-1	7.510E+0	1.566E+1
-2.692E-1	7.422E+0	1.578E+1
-2.725E-1	7.244E+0	1.579E+1
-2.725E-1	7.432E+0	1.574E+1
-2.692E-1	7.461E+0	1.580E+1
-2.692E-1	7.400E+0	1.579E+1
-2.708E-1	7.435E+0	1.567E+1
-2.708E-1	7.344E+0	1.575E+1
-2.692E-1	7.464E+0	1.565E+1
-2.708E-1	7.520E+0	1.579E+1
-2.708E-1	7.419E+0	1.584E+1
-2.725E-1	7.341E+0	1.573E+1
-2.708E-1	7.494E+0	1.586E+1
-2.692E-1	7.503E+0	1.577E+1
-2.741E-1	7.396E+0	1.573E+1
-2.725E-1	7.351E+0	1.570E+1
-2.676E-1	7.380E+0	1.581E+1
-2.692E-1	7.409E+0	1.577E+1
-2.725E-1	7.344E+0	1.588E+1
-2.725E-1	7.419E+0	1.576E+1
-2.692E-1	7.400E+0	1.584E+1
-2.708E-1	7.328E+0	1.573E+1
-2.725E-1	7.412E+0	1.583E+1
-2.725E-1	7.422E+0	1.576E+1
-2.692E-1	7.474E+0	1.586E+1
-2.708E-1	7.513E+0	1.573E+1
-2.708E-1	7.400E+0	1.577E+1
-2.725E-1	7.601E+0	1.587E+1
-2.676E-1	7.322E+0	1.592E+1
-2.676E-1	7.523E+0	1.578E+1
-2.708E-1	7.416E+0	1.566E+1
-2.708E-1	7.481E+0	1.582E+1
-2.692E-1	7.403E+0	1.582E+1
-2.708E-1	7.435E+0	1.576E+1
-2.741E-1	7.429E+0	1.583E+1
-2.725E-1	7.374E+0	1.578E+1
-2.708E-1	7.438E+0	1.586E+1
-2.708E-1	7.393E+0	1.574E+1
-2.757E-1	7.396E+0	1.593E+1
-2.708E-1	7.500E+0	1.573E+1
-2.708E-1	7.481E+0	1.581E+1
-2.708E-1	7.435E+0	1.571E+1
-2.708E-1	7.474E+0	1.578E+1
-2.725E-1	7.464E+0	1.576E+1
-2.692E-1	7.513E+0	1.578E+1
-2.692E-1	7.510E+0	1.571E+1
-2.725E-1	7.461E+0	1.589E+1
-2.708E-1	7.464E+0	1.588E+1
-2.708E-1	7.409E+0	1.583E+1
-2.676E-1	7.425E+0	1.581E+1
-2.725E-1	7.419E+0	1.591E+1
-2.708E-1	7.429E+0	1.595E+1
-2.692E-1	7.425E+0	1.577E+1
-2.692E-1	7.539E+0	1.589E+1
-2.708E-1	7.523E+0	1.571E+1
-2.757E-1	7.484E+0	1.587E+1
-2.708E-1	7.461E+0	1.573E+1
-2.725E-1	7.455E+0	1.592E+1
-2.725E-1	7.435E+0	1.588E+1
-2.708E-1	7.442E+0	1.588E+1
-2.676E-1	7.565E+0	1.584E+1
-2.708E-1	7.507E+0	1.582E+1
-2.757E-1	7.390E+0	1.567E+1
-2.725E-1	7.380E+0	1.594E+1
-2.692E-1	7.503E+0	1.583E+1
-2.708E-1	7.448E+0	1.576E+1
-2.708E-1	7.458E+0	1.585E+1
-2.741E-1	7.338E+0	1.569E+1
-2.692E-1	7.500E+0	1.587E+1
-2.676E-1	7.390E+0	1.585E+1
-2.725E-1	7.464E+0	1.580E+1
-2.692E-1	7.477E+0	1.586E+1
-2.676E-1	7.455E+0	1.577E+1
-2.708E-1	7.471E+0	1.569E+1
-2.708E-1	7.279E+0	1.586E+1
-2.725E-1	7.471E+0	1.580E+1
-2.708E-1	7.448E+0	1.575E+1
-2.708E-1	7.370E+0	1.575E+1
-2.741E-1	7.445E+0	1.586E+1
-2.725E-1	7.429E+0	1.578E+1
-2.692E-1	7.348E+0	1.563E+1
-2.725E-1	7.520E+0	1.587E+1
-2.708E-1	7.387E+0	1.587E+1
-2.708E-1	7.545E+0	1.565E+1
-2.708E-1	7.396E+0	1.583E+1
-2.725E-1	7.383E+0	1.574E+1
-2.741E-1	7.425E+0	1.589E+1
-2.725E-1	7.464E+0	1.573E+1
-2.676E-1	7.442E+0	1.577E+1
-2.692E-1	7.533E+0	1.581E+1
-2.725E-1	7.487E+0	1.593E+1
-2.692E-1	7.400E+0	1.557E+1
-2.676E-1	7.380E+0	1.598E+1
-2.725E-1	7.370E+0	1.584E+1
-2.692E-1	7.390E+0	1.599E+1
-2.692E-1	7.432E+0	1.570E+1
-2.708E-1	7.438E+0	1.573E+1
-2.708E-1	7.442E+0	1.584E+1
-2.725E-1	7.455E+0	1.569E+1
-2.725E-1	7.468E+0	1.574E+1
-2.676E-1	7.422E+0	1.580E+1
-2.708E-1	7.403E+0	1.579E+1
-2.741E-1	7.484E+0	1.575E+1
-2.725E-1	7.432E+0	1.573E+1
-2.692E-1	7.380E+0	1.585E+1
-2.725E-1	7.383E+0	1.583E+1
-2.725E-1	7.490E+0	1.585E+1
-2.692E-1	7.565E+0	1.586E+1
-2.692E-1	7.432E+0	1.592E+1
-2.676E-1	7.461E+0	1.588E+1
-2.708E-1	7.387E+0	1.578E+1
-2.708E-1	7.539E+0	1.567E+1
-2.708E-1	7.422E+0	1.583E+1
-2.741E-1	7.429E+0	1.590E+1
-2.741E-1	7.435E+0	1.577E+1
-2.692E-1	7.390E+0	1.576E+1
-2.708E-1	7.490E+0	1.607E+1
-2.692E-1	7.409E+0	1.589E+1
-2.725E-1	7.328E+0	1.579E+1
-2.708E-1	7.533E+0	1.582E+1
-2.676E-1	7.455E+0	1.592E+1
-2.708E-1	7.429E+0	1.585E+1
-2.725E-1	7.474E+0	1.574E+1
-2.725E-1	7.393E+0	1.583E+1
-2.692E-1	7.477E+0	1.580E+1
-2.692E-1	7.484E+0	1.580E+1
-2.725E-1	7.484E+0	1.584E+1
-2.692E-1	7.348E+0	1.583E+1
-2.692E-1	7.318E+0	1.578E+1
-2.725E-1	7.468E+0	1.554E+1
-2.741E-1	7.448E+0	1.581E+1
-2.725E-1	7.341E+0	1.568E+1
-2.660E-1	7.412E+0	1.579E+1
-2.708E-1	7.455E+0	1.567E+1
-2.725E-1	7.390E+0	1.575E+1
-2.725E-1	7.374E+0	1.574E+1
-2.692E-1	7.412E+0	1.571E+1
-2.708E-1	7.503E+0	1.583E+1
-2.725E-1	7.481E+0	1.573E+1
-2.741E-1	7.390E+0	1.596E+1
-2.708E-1	7.335E+0	1.578E+1
-2.708E-1	7.380E+0	1.579E+1
-2.725E-1	7.481E+0	1.593E+1
-2.725E-1	7.380E+0	1.586E+1
-2.692E-1	7.425E+0	1.574E+1
-2.708E-1	7.419E+0	1.579E+1
-2.757E-1	7.348E+0	1.584E+1
-2.725E-1	7.455E+0	1.570E+1
-2.660E-1	7.383E+0	1.583E+1
-2.708E-1	7.361E+0	1.580E+1
-2.741E-1	7.455E+0	1.585E+1
-2.725E-1	7.451E+0	1.570E+1
-2.692E-1	7.370E+0	1.576E+1
-2.692E-1	7.455E+0	1.584E+1
-2.757E-1	7.516E+0	1.572E+1
-2.725E-1	7.357E+0	1.582E+1
-2.660E-1	7.432E+0	1.579E+1
-2.692E-1	7.422E+0	1.579E+1
-2.741E-1	7.468E+0	1.577E+1
-2.692E-1	7.351E+0	1.578E+1
-2.708E-1	7.435E+0	1.572E+1
-2.692E-1	7.357E+0	1.585E+1
-2.757E-1	7.523E+0	1.578E+1
-2.708E-1	7.516E+0	1.589E+1
-2.692E-1	7.481E+0	1.581E+1
-2.692E-1	7.354E+0	1.583E+1
-2.725E-1	7.331E+0	1.579E+1
-2.741E-1	7.429E+0	1.573E+1
-2.708E-1	7.464E+0	1.575E+1
-2.692E-1	7.380E+0	1.574E+1
-2.708E-1	7.490E+0	1.586E+1
-2.708E-1	7.523E+0	1.585E+1
-2.676E-1	7.500E+0	1.597E+1
-2.676E-1	7.406E+0	1.585E+1
-2.741E-1	7.474E+0	1.577E+1
-2.725E-1	7.370E+0	1.579E+1
-2.692E-1	7.461E+0	1.579E+1
-2.725E-1	7.448E+0	1.581E+1
-2.708E-1	7.425E+0	1.596E+1
-2.708E-1	7.490E+0	1.577E+1
-2.692E-1	7.516E+0	1.591E+1
-2.692E-1	7.500E+0	1.571E+1
-2.725E-1	7.464E+0	1.587E+1
-2.725E-1	7.451E+0	1.579E+1
-2.708E-1	7.448E+0	1.591E+1
-2.676E-1	7.387E+0	1.575E+1
-2.725E-1	7.529E+0	1.580E+1
-2.725E-1	7.503E+0	1.580E+1
-2.708E-1	7.445E+0	1.579E+1
-2.708E-1	7.419E+0	1.579E+1
-2.725E-1	7.513E+0	1.574E+1
-2.708E-1	7.448E+0	1.574E+1
-2.692E-1	7.416E+0	1.574E+1
-2.708E-1	7.429E+0	1.575E+1
-2.757E-1	7.510E+0	1.563E+1
-2.725E-1	7.662E+0	1.595E+1
-2.643E-1	7.400E+0	1.590E+1
-2.725E-1	7.425E+0	1.573E+1
-2.725E-1	7.438E+0	1.573E+1
-2.741E-1	7.348E+0	1.572E+1
-2.676E-1	7.526E+0	1.585E+1
-2.692E-1	7.406E+0	1.579E+1
-2.741E-1	7.500E+0	1.586E+1
-2.725E-1	7.468E+0	1.577E+1
-2.708E-1	7.516E+0	1.587E+1
-2.725E-1	7.341E+0	1.580E+1
-2.741E-1	7.451E+0	1.583E+1
-2.725E-1	7.442E+0	1.575E+1
-2.708E-1	7.448E+0	1.577E+1
-2.692E-1	7.549E+0	1.585E+1
-2.725E-1	7.364E+0	1.582E+1
-2.741E-1	7.416E+0	1.577E+1
-2.660E-1	7.487E+0	1.582E+1
-2.692E-1	7.419E+0	1.588E+1
-2.725E-1	7.393E+0	1.580E+1
-2.725E-1	7.494E+0	1.586E+1
-2.692E-1	7.419E+0	1.593E+1
-2.741E-1	7.335E+0	1.572E+1
-2.741E-1	7.481E+0	1.582E+1
-2.725E-1	7.422E+0	1.583E+1
-2.692E-1	7.455E+0	1.595E+1
-2.676E-1	7.344E+0	1.574E+1
-2.741E-1	7.477E+0	1.590E+1
-2.741E-1	7.461E+0	1.577E+1
-2.676E-1	7.438E+0	1.587E+1
-2.708E-1	7.432E+0	1.574E+1
-2.725E-1	7.503E+0	1.575E+1
-2.708E-1	7.351E+0	1.569E+1
-2.660E-1	7.396E+0	1.595E+1
-2.708E-1	7.455E+0	1.580E+1
-2.725E-1	7.536E+0	1.568E+1
-2.708E-1	7.348E+0	1.590E+1
-2.676E-1	7.471E+0	1.549E+1
-2.692E-1	7.503E+0	1.578E+1
-2.708E-1	7.328E+0	1.580E+1
-2.708E-1	7.406E+0	1.589E+1
-2.676E-1	7.390E+0	1.580E+1
-2.692E-1	7.481E+0	1.589E+1
-2.741E-1	7.494E+0	1.574E+1
-2.725E-1	7.357E+0	1.591E+1
-2.676E-1	7.539E+0	1.586E+1
-2.692E-1	7.438E+0	1.567E+1
-2.741E-1	7.520E+0	1.579E+1
-2.725E-1	7.458E+0	1.591E+1
-2.692E-1	7.416E+0	1.580E+1
-2.708E-1	7.455E+0	1.580E+1
-2.741E-1	7.513E+0	1.579E+1
-2.725E-1	7.341E+0	1.572E+1
-2.708E-1	7.438E+0	1.581E+1
-2.708E-1	7.416E+0	1.586E+1
-2.741E-1	7.380E+0	1.563E+1
-2.741E-1	7.367E+0	1.590E+1
-2.676E-1	7.432E+0	1.583E+1
-2.692E-1	7.468E+0	1.583E+1
-2.725E-1	7.419E+0	1.579E+1
-2.741E-1	7.409E+0	1.578E+1
-2.692E-1	7.464E+0	1.565E+1
-2.692E-1	7.338E+0	1.576E+1
-2.708E-1	7.387E+0	1.584E+1
-2.708E-1	7.393E+0	1.583E+1
-2.676E-1	7.487E+0	1.588E+1
-2.692E-1	7.468E+0	1.591E+1
-2.741E-1	7.361E+0	1.588E+1
-2.708E-1	7.487E+0	1.596E+1
-2.692E-1	7.283E+0	1.585E+1
-2.692E-1	7.374E+0	1.576E+1
[truncated: 93,966 more rows]
