# Supplementary material for: Improved ANAP incorporation and VCF analysis reveal details of P2X7 current facilitation and a limited conformational interplay between ATP binding and the intracellular ballast domain
Source: eLife. 2023 Jan 4;12:e82479. doi: 10.7554/eLife.82479 (PMC9859053; doi:10.7554/eLife.82479)
Supplement: Figure 3—figure supplement 3—source data 2. [file elife-82479-fig3-figsupp3-data2.zip › Figure-3_figure-supplement-3_source-data-2/DeltaCys-constructs/l24/14.csv]

-2.741E-1	8.476E+0	2.075E+1
-2.773E-1	8.493E+0	2.098E+1
-2.741E-1	8.399E+0	2.083E+1
-2.708E-1	8.548E+0	2.076E+1
-2.725E-1	8.451E+0	2.093E+1
-2.773E-1	8.642E+0	2.088E+1
-2.741E-1	8.476E+0	2.094E+1
-2.741E-1	8.408E+0	2.105E+1
-2.757E-1	8.532E+0	2.087E+1
-2.773E-1	8.428E+0	2.108E+1
-2.741E-1	8.528E+0	2.081E+1
-2.725E-1	8.558E+0	2.076E+1
-2.757E-1	8.528E+0	2.084E+1
-2.806E-1	8.444E+0	2.090E+1
-2.725E-1	8.551E+0	2.092E+1
-2.708E-1	8.431E+0	2.077E+1
-2.757E-1	8.438E+0	2.077E+1
-2.806E-1	8.451E+0	2.084E+1
-2.741E-1	8.402E+0	2.099E+1
-2.708E-1	8.431E+0	2.070E+1
-2.741E-1	8.499E+0	2.077E+1
-2.773E-1	8.392E+0	2.077E+1
-2.725E-1	8.515E+0	2.082E+1
-2.725E-1	8.545E+0	2.083E+1
-2.773E-1	8.486E+0	2.083E+1
-2.789E-1	8.457E+0	2.101E+1
-2.725E-1	8.548E+0	2.079E+1
-2.741E-1	8.502E+0	2.080E+1
-2.725E-1	8.522E+0	2.082E+1
-2.773E-1	8.366E+0	2.087E+1
-2.725E-1	8.548E+0	2.083E+1
-2.725E-1	8.496E+0	2.095E+1
-2.773E-1	8.334E+0	2.091E+1
-2.773E-1	8.425E+0	2.086E+1
-2.741E-1	8.457E+0	2.091E+1
-2.708E-1	8.528E+0	2.100E+1
-2.741E-1	8.515E+0	2.079E+1
-2.822E-1	8.438E+0	2.091E+1
-2.741E-1	8.415E+0	2.073E+1
-2.725E-1	8.577E+0	2.092E+1
-2.741E-1	8.480E+0	2.081E+1
-2.822E-1	8.464E+0	2.080E+1
-2.757E-1	8.454E+0	2.092E+1
-2.708E-1	8.493E+0	2.106E+1
-2.741E-1	8.382E+0	2.078E+1
-2.773E-1	8.538E+0	2.079E+1
-2.741E-1	8.425E+0	2.075E+1
-2.708E-1	8.389E+0	2.091E+1
-2.757E-1	8.499E+0	2.092E+1
-2.789E-1	8.577E+0	2.078E+1
-2.757E-1	8.606E+0	2.087E+1
-2.692E-1	8.476E+0	2.094E+1
-2.741E-1	8.548E+0	2.096E+1
-2.757E-1	8.506E+0	2.083E+1
-2.741E-1	8.425E+0	2.078E+1
-2.725E-1	8.441E+0	2.085E+1
-2.757E-1	8.551E+0	2.081E+1
-2.773E-1	8.382E+0	2.081E+1
-2.741E-1	8.603E+0	2.084E+1
-2.725E-1	8.532E+0	2.086E+1
-2.741E-1	8.402E+0	2.090E+1
-2.757E-1	8.405E+0	2.078E+1
-2.757E-1	8.379E+0	2.094E+1
-2.708E-1	8.567E+0	2.075E+1
-2.741E-1	8.590E+0	2.083E+1
-2.757E-1	8.496E+0	2.106E+1
-2.757E-1	8.512E+0	2.078E+1
-2.725E-1	8.545E+0	2.080E+1
-2.757E-1	8.434E+0	2.093E+1
-2.773E-1	8.460E+0	2.094E+1
-2.725E-1	8.577E+0	2.092E+1
-2.692E-1	8.473E+0	2.090E+1
-2.757E-1	8.366E+0	2.097E+1
-2.773E-1	8.402E+0	2.091E+1
-2.741E-1	8.337E+0	2.074E+1
-2.708E-1	8.545E+0	2.082E+1
-2.741E-1	8.434E+0	2.068E+1
-2.773E-1	8.522E+0	2.098E+1
-2.741E-1	8.506E+0	2.087E+1
-2.725E-1	8.483E+0	2.082E+1
-2.757E-1	8.519E+0	2.077E+1
-2.757E-1	8.428E+0	2.101E+1
-2.741E-1	8.502E+0	2.093E+1
-2.741E-1	8.577E+0	2.080E+1
-2.773E-1	8.331E+0	2.092E+1
-2.757E-1	8.421E+0	2.102E+1
-2.757E-1	8.353E+0	2.083E+1
-2.676E-1	8.470E+0	2.080E+1
-2.773E-1	8.519E+0	2.086E+1
-2.773E-1	8.412E+0	2.061E+1
-2.757E-1	8.467E+0	2.071E+1
-2.708E-1	8.535E+0	2.077E+1
-2.725E-1	8.532E+0	2.109E+1
-2.773E-1	8.467E+0	2.103E+1
-2.757E-1	8.444E+0	2.093E+1
-2.692E-1	8.353E+0	2.076E+1
-2.741E-1	8.476E+0	2.091E+1
-2.773E-1	8.480E+0	2.102E+1
-2.741E-1	8.386E+0	2.099E+1
-2.708E-1	8.405E+0	2.081E+1
-2.757E-1	8.509E+0	2.101E+1
-2.773E-1	8.454E+0	2.081E+1
-2.773E-1	8.460E+0	2.096E+1
-2.708E-1	8.515E+0	2.077E+1
-2.757E-1	8.363E+0	2.069E+1
-2.773E-1	8.451E+0	2.095E+1
-2.741E-1	8.421E+0	2.088E+1
-2.741E-1	8.408E+0	2.067E+1
-2.741E-1	8.603E+0	2.096E+1
-2.757E-1	8.499E+0	2.074E+1
-2.708E-1	8.395E+0	2.088E+1
-2.708E-1	8.464E+0	2.102E+1
-2.757E-1	8.571E+0	2.092E+1
-2.773E-1	8.369E+0	2.083E+1
-2.741E-1	8.438E+0	2.092E+1
-2.741E-1	8.418E+0	2.109E+1
-2.757E-1	8.551E+0	2.105E+1
-2.773E-1	8.405E+0	2.094E+1
-2.725E-1	8.476E+0	2.092E+1
-2.708E-1	8.522E+0	2.067E+1
-2.757E-1	8.473E+0	2.081E+1
-2.757E-1	8.408E+0	2.071E+1
-2.757E-1	8.434E+0	2.091E+1
-2.741E-1	8.467E+0	2.074E+1
-2.725E-1	8.447E+0	2.094E+1
-2.773E-1	8.509E+0	2.084E+1
-2.741E-1	8.451E+0	2.079E+1
-2.708E-1	8.564E+0	2.085E+1
-2.773E-1	8.512E+0	2.078E+1
-2.757E-1	8.428E+0	2.088E+1
-2.725E-1	8.447E+0	2.071E+1
-2.692E-1	8.415E+0	2.075E+1
-2.757E-1	8.356E+0	2.089E+1
-2.773E-1	8.522E+0	2.077E+1
-2.708E-1	8.441E+0	2.073E+1
-2.741E-1	8.473E+0	2.079E+1
-2.757E-1	8.480E+0	2.082E+1
-2.789E-1	8.457E+0	2.090E+1
-2.725E-1	8.464E+0	2.087E+1
-2.708E-1	8.444E+0	2.079E+1
-2.741E-1	8.431E+0	2.084E+1
-2.773E-1	8.493E+0	2.098E+1
-2.757E-1	8.613E+0	2.083E+1
-2.708E-1	8.496E+0	2.090E+1
-2.741E-1	8.502E+0	2.100E+1
-2.806E-1	8.535E+0	2.085E+1
-2.725E-1	8.392E+0	2.084E+1
-2.692E-1	8.451E+0	2.092E+1
-2.757E-1	8.441E+0	2.078E+1
-2.789E-1	8.434E+0	2.086E+1
-2.741E-1	8.515E+0	2.091E+1
-2.692E-1	8.441E+0	2.071E+1
-2.773E-1	8.489E+0	2.079E+1
-2.789E-1	8.392E+0	2.077E+1
-2.741E-1	8.512E+0	2.074E+1
-2.725E-1	8.425E+0	2.089E+1
-2.789E-1	8.382E+0	2.082E+1
-2.773E-1	8.499E+0	2.092E+1
-2.708E-1	8.405E+0	2.080E+1
-2.692E-1	8.613E+0	2.082E+1
-2.741E-1	8.399E+0	2.095E+1
-2.773E-1	8.441E+0	2.082E+1
-2.741E-1	8.421E+0	2.099E+1
-2.692E-1	8.441E+0	2.069E+1
-2.757E-1	8.460E+0	2.082E+1
-2.741E-1	8.405E+0	2.092E+1
-2.725E-1	8.515E+0	2.075E+1
-2.692E-1	8.519E+0	2.095E+1
-2.757E-1	8.366E+0	2.079E+1
-2.757E-1	8.434E+0	2.084E+1
-2.725E-1	8.493E+0	2.094E+1
-2.708E-1	8.476E+0	2.083E+1
-2.741E-1	8.373E+0	2.083E+1
-2.773E-1	8.428E+0	2.088E+1
-2.725E-1	8.434E+0	2.073E+1
-2.676E-1	8.428E+0	2.072E+1
-2.725E-1	8.506E+0	2.088E+1
-2.773E-1	8.457E+0	2.093E+1
-2.725E-1	8.366E+0	2.081E+1
-2.692E-1	8.444E+0	2.074E+1
-2.741E-1	8.525E+0	2.090E+1
-2.789E-1	8.493E+0	2.077E+1
-2.741E-1	8.538E+0	2.091E+1
-2.692E-1	8.379E+0	2.074E+1
-2.741E-1	8.451E+0	2.076E+1
-2.757E-1	8.447E+0	2.079E+1
-2.741E-1	8.447E+0	2.080E+1
-2.741E-1	8.509E+0	2.088E+1
-2.789E-1	8.415E+0	2.087E+1
-2.789E-1	8.467E+0	2.087E+1
-2.741E-1	8.512E+0	2.081E+1
-2.692E-1	8.412E+0	2.099E+1
-2.757E-1	8.408E+0	2.081E+1
-2.773E-1	8.457E+0	2.083E+1
-2.741E-1	8.506E+0	2.052E+1
-2.725E-1	8.525E+0	2.083E+1
-2.757E-1	8.350E+0	2.081E+1
-2.789E-1	8.379E+0	2.082E+1
-2.725E-1	8.470E+0	2.069E+1
-2.725E-1	8.532E+0	2.094E+1
-2.741E-1	8.457E+0	2.090E+1
-2.773E-1	8.515E+0	2.083E+1
-2.708E-1	8.444E+0	2.090E+1
-2.692E-1	8.457E+0	2.101E+1
-2.725E-1	8.405E+0	2.094E+1
-2.757E-1	8.392E+0	2.086E+1
-2.708E-1	8.431E+0	2.100E+1
-2.725E-1	8.454E+0	2.068E+1
-2.757E-1	8.545E+0	2.085E+1
-2.757E-1	8.464E+0	2.084E+1
-2.741E-1	8.331E+0	2.087E+1
-2.741E-1	8.369E+0	2.085E+1
-2.725E-1	8.512E+0	2.091E+1
-2.773E-1	8.363E+0	2.081E+1
-2.725E-1	8.545E+0	2.085E+1
-2.708E-1	8.402E+0	2.078E+1
-2.757E-1	8.444E+0	2.081E+1
-2.773E-1	8.438E+0	2.086E+1
-2.757E-1	8.444E+0	2.077E+1
-2.708E-1	8.441E+0	2.082E+1
-2.725E-1	8.499E+0	2.081E+1
-2.773E-1	8.499E+0	2.093E+1
-2.725E-1	8.460E+0	2.074E+1
-2.725E-1	8.473E+0	2.088E+1
-2.757E-1	8.395E+0	2.090E+1
-2.773E-1	8.373E+0	2.080E+1
-2.741E-1	8.337E+0	2.087E+1
-2.708E-1	8.603E+0	2.106E+1
-2.725E-1	8.548E+0	2.077E+1
-2.741E-1	8.541E+0	2.082E+1
-2.725E-1	8.515E+0	2.104E+1
-2.708E-1	8.486E+0	2.071E+1
-2.725E-1	8.425E+0	2.086E+1
-2.773E-1	8.347E+0	2.095E+1
-2.708E-1	8.541E+0	2.094E+1
-2.692E-1	8.412E+0	2.081E+1
-2.757E-1	8.509E+0	2.073E+1
-2.741E-1	8.535E+0	2.072E+1
-2.741E-1	8.454E+0	2.077E+1
-2.741E-1	8.496E+0	2.062E+1
-2.741E-1	8.486E+0	2.081E+1
-2.806E-1	8.551E+0	2.083E+1
-2.725E-1	8.528E+0	2.078E+1
-2.708E-1	8.554E+0	2.070E+1
-2.773E-1	8.438E+0	2.087E+1
-2.806E-1	8.509E+0	2.084E+1
-2.757E-1	8.454E+0	2.086E+1
-2.692E-1	8.574E+0	2.091E+1
-2.708E-1	8.632E+0	2.092E+1
-2.789E-1	8.541E+0	2.078E+1
-2.725E-1	8.522E+0	2.074E+1
-2.708E-1	8.412E+0	2.071E+1
-2.757E-1	8.486E+0	2.086E+1
-2.773E-1	8.457E+0	2.098E+1
-2.741E-1	8.509E+0	2.085E+1
-2.692E-1	8.434E+0	2.089E+1
-2.757E-1	8.483E+0	2.078E+1
-2.773E-1	8.395E+0	2.087E+1
-2.773E-1	8.564E+0	2.097E+1
-2.708E-1	8.580E+0	2.063E+1
-2.741E-1	8.499E+0	2.067E+1
-2.789E-1	8.389E+0	2.072E+1
-2.757E-1	8.476E+0	2.078E+1
-2.708E-1	8.502E+0	2.096E+1
-2.773E-1	8.587E+0	2.094E+1
-2.757E-1	8.489E+0	2.084E+1
-2.757E-1	8.509E+0	2.095E+1
-2.692E-1	8.457E+0	2.087E+1
-2.725E-1	8.525E+0	2.099E+1
-2.789E-1	8.431E+0	2.083E+1
-2.757E-1	8.545E+0	2.080E+1
-2.725E-1	8.451E+0	2.086E+1
-2.757E-1	8.476E+0	2.080E+1
-2.773E-1	8.451E+0	2.070E+1
-2.708E-1	8.525E+0	2.081E+1
-2.708E-1	8.451E+0	2.074E+1
-2.757E-1	8.509E+0	2.088E+1
-2.789E-1	8.467E+0	2.085E+1
-2.773E-1	8.431E+0	2.084E+1
-2.725E-1	8.405E+0	2.083E+1
-2.757E-1	8.512E+0	2.094E+1
-2.773E-1	8.535E+0	2.087E+1
-2.741E-1	8.473E+0	2.095E+1
-2.741E-1	8.535E+0	2.094E+1
-2.757E-1	8.564E+0	2.082E+1
-2.773E-1	8.473E+0	2.064E+1
-2.725E-1	8.425E+0	2.083E+1
-2.708E-1	8.567E+0	2.084E+1
-2.773E-1	8.499E+0	2.089E+1
-2.757E-1	8.548E+0	2.082E+1
-2.741E-1	8.499E+0	2.087E+1
-2.741E-1	8.460E+0	2.086E+1
-2.757E-1	8.541E+0	2.074E+1
-2.773E-1	8.584E+0	2.098E+1
-2.757E-1	8.467E+0	2.095E+1
-2.692E-1	8.493E+0	2.086E+1
-2.806E-1	8.486E+0	2.091E+1
-2.806E-1	8.441E+0	2.090E+1
-2.757E-1	8.499E+0	2.070E+1
-2.725E-1	8.499E+0	2.071E+1
-2.757E-1	8.318E+0	2.085E+1
-2.757E-1	8.486E+0	2.082E+1
-2.725E-1	8.425E+0	2.095E+1
-2.676E-1	8.415E+0	2.093E+1
-2.789E-1	8.538E+0	2.104E+1
-2.773E-1	8.444E+0	2.096E+1
-2.725E-1	8.538E+0	2.086E+1
-2.708E-1	8.545E+0	2.098E+1
-2.773E-1	8.486E+0	2.097E+1
-2.789E-1	8.376E+0	2.094E+1
-2.757E-1	8.502E+0	2.064E+1
-2.725E-1	8.386E+0	2.082E+1
-2.741E-1	8.454E+0	2.085E+1
-2.806E-1	8.522E+0	2.078E+1
-2.741E-1	8.373E+0	2.080E+1
-2.725E-1	8.577E+0	2.078E+1
-2.741E-1	8.447E+0	2.076E+1
-2.757E-1	8.454E+0	2.105E+1
-2.725E-1	8.538E+0	2.081E+1
-2.692E-1	8.467E+0	2.094E+1
-2.741E-1	8.395E+0	2.098E+1
-2.789E-1	8.399E+0	2.084E+1
-2.708E-1	8.548E+0	2.082E+1
-2.741E-1	8.483E+0	2.085E+1
-2.757E-1	8.619E+0	2.076E+1
-2.773E-1	8.493E+0	2.074E+1
-2.725E-1	8.438E+0	2.088E+1
-2.708E-1	8.431E+0	2.079E+1
-2.741E-1	8.418E+0	2.071E+1
-2.757E-1	8.561E+0	2.101E+1
-2.725E-1	8.587E+0	2.090E+1
-2.708E-1	8.392E+0	2.099E+1
-2.757E-1	8.476E+0	2.090E+1
-2.773E-1	8.444E+0	2.090E+1
-2.708E-1	8.470E+0	2.090E+1
-2.757E-1	8.366E+0	2.075E+1
-2.757E-1	8.431E+0	2.079E+1
-2.773E-1	8.360E+0	2.098E+1
-2.725E-1	8.369E+0	2.087E+1
-2.741E-1	8.428E+0	2.076E+1
-2.725E-1	8.369E+0	2.085E+1
-2.789E-1	8.434E+0	2.102E+1
-2.725E-1	8.483E+0	2.081E+1
-2.708E-1	8.489E+0	2.075E+1
-2.741E-1	8.405E+0	2.098E+1
-2.789E-1	8.580E+0	2.086E+1
-2.741E-1	8.512E+0	2.087E+1
-2.741E-1	8.496E+0	2.097E+1
-2.741E-1	8.389E+0	2.084E+1
-2.773E-1	8.399E+0	2.070E+1
-2.725E-1	8.493E+0	2.074E+1
-2.692E-1	8.467E+0	2.090E+1
-2.741E-1	8.483E+0	2.080E+1
-2.773E-1	8.502E+0	2.079E+1
-2.725E-1	8.441E+0	2.091E+1
-2.725E-1	8.541E+0	2.077E+1
-2.757E-1	8.337E+0	2.087E+1
-2.773E-1	8.379E+0	2.066E+1
-2.741E-1	8.571E+0	2.080E+1
-2.708E-1	8.512E+0	2.106E+1
-2.757E-1	8.441E+0	2.090E+1
-2.773E-1	8.428E+0	2.073E+1
-2.725E-1	8.512E+0	2.086E+1
-2.741E-1	8.506E+0	2.072E+1
-2.757E-1	8.454E+0	2.090E+1
-2.789E-1	8.412E+0	2.085E+1
-2.725E-1	8.700E+0	2.068E+1
-2.725E-1	8.460E+0	2.106E+1
-2.741E-1	8.496E+0	2.072E+1
-2.806E-1	8.253E+0	2.070E+1
-2.757E-1	8.379E+0	2.075E+1
-2.692E-1	8.515E+0	2.077E+1
-2.725E-1	8.528E+0	2.097E+1
-2.789E-1	8.597E+0	2.087E+1
-2.741E-1	8.493E+0	2.086E+1
-2.692E-1	8.473E+0	2.072E+1
-2.725E-1	8.464E+0	2.079E+1
-2.757E-1	8.580E+0	2.068E+1
-2.773E-1	8.480E+0	2.092E+1
-2.692E-1	8.412E+0	2.074E+1
-2.725E-1	8.399E+0	2.085E+1
-2.789E-1	8.402E+0	2.066E+1
-2.725E-1	8.376E+0	2.100E+1
-2.708E-1	8.584E+0	2.075E+1
-2.741E-1	8.499E+0	2.080E+1
-2.757E-1	8.457E+0	2.074E+1
-2.725E-1	8.311E+0	2.083E+1
-2.676E-1	8.496E+0	2.103E+1
-2.741E-1	8.538E+0	2.081E+1
-2.757E-1	8.541E+0	2.079E+1
-2.708E-1	8.512E+0	2.076E+1
-2.741E-1	8.473E+0	2.091E+1
-2.757E-1	8.525E+0	2.085E+1
-2.773E-1	8.499E+0	2.094E+1
-2.708E-1	8.584E+0	2.074E+1
-2.725E-1	8.642E+0	2.092E+1
-2.741E-1	8.402E+0	2.085E+1
-2.773E-1	8.460E+0	2.096E+1
-2.725E-1	8.441E+0	2.069E+1
-2.708E-1	8.421E+0	2.085E+1
-2.757E-1	8.535E+0	2.071E+1
-2.773E-1	8.522E+0	2.102E+1
-2.757E-1	8.447E+0	2.087E+1
-2.676E-1	8.425E+0	2.079E+1
-2.725E-1	8.376E+0	2.089E+1
-2.741E-1	8.506E+0	2.100E+1
-2.692E-1	8.438E+0	2.061E+1
-2.692E-1	8.412E+0	2.093E+1
-2.757E-1	8.493E+0	2.089E+1
-2.773E-1	8.483E+0	2.088E+1
-2.708E-1	8.506E+0	2.075E+1
-2.692E-1	8.548E+0	2.086E+1
-2.725E-1	8.493E+0	2.092E+1
-2.773E-1	8.473E+0	2.085E+1
-2.741E-1	8.532E+0	2.089E+1
-2.708E-1	8.376E+0	2.056E+1
-2.741E-1	8.392E+0	2.103E+1
-2.789E-1	8.451E+0	2.087E+1
-2.725E-1	8.486E+0	2.080E+1
-2.676E-1	8.489E+0	2.093E+1
-2.741E-1	8.545E+0	2.070E+1
-2.789E-1	8.438E+0	2.065E+1
-2.741E-1	8.548E+0	2.078E+1
-2.692E-1	8.515E+0	2.083E+1
-2.725E-1	8.444E+0	2.088E+1
-2.789E-1	8.470E+0	2.076E+1
-2.692E-1	8.399E+0	2.094E+1
-2.708E-1	8.321E+0	2.074E+1
-2.741E-1	8.509E+0	2.085E+1
-2.773E-1	8.535E+0	2.088E+1
-2.708E-1	8.548E+0	2.083E+1
-2.708E-1	8.399E+0	2.073E+1
-2.741E-1	8.428E+0	2.069E+1
-2.789E-1	8.434E+0	2.084E+1
-2.741E-1	8.425E+0	2.074E+1
-2.676E-1	8.480E+0	2.078E+1
-2.725E-1	8.353E+0	2.094E+1
-2.789E-1	8.428E+0	2.078E+1
-2.725E-1	8.502E+0	2.065E+1
-2.692E-1	8.441E+0	2.092E+1
-2.741E-1	8.412E+0	2.075E+1
-2.741E-1	8.438E+0	2.104E+1
-2.725E-1	8.574E+0	2.077E+1
-2.725E-1	8.431E+0	2.104E+1
-2.741E-1	8.506E+0	2.084E+1
-2.822E-1	8.509E+0	2.084E+1
-2.741E-1	8.425E+0	2.052E+1
-2.643E-1	8.509E+0	2.083E+1
-2.725E-1	8.532E+0	2.094E+1
-2.773E-1	8.451E+0	2.088E+1
-2.725E-1	8.454E+0	2.071E+1
-2.725E-1	8.535E+0	2.084E+1
-2.757E-1	8.541E+0	2.078E+1
-2.757E-1	8.457E+0	2.083E+1
-2.741E-1	8.538E+0	2.083E+1
-2.708E-1	8.460E+0	2.084E+1
-2.725E-1	8.483E+0	2.076E+1
-2.806E-1	8.515E+0	2.060E+1
-2.725E-1	8.421E+0	2.082E+1
-2.676E-1	8.412E+0	2.074E+1
-2.741E-1	8.499E+0	2.075E+1
-2.757E-1	8.425E+0	2.085E+1
-2.741E-1	8.402E+0	2.064E+1
-2.692E-1	8.499E+0	2.081E+1
-2.773E-1	8.444E+0	2.063E+1
-2.757E-1	8.515E+0	2.084E+1
-2.725E-1	8.480E+0	2.099E+1
-2.676E-1	8.548E+0	2.075E+1
-2.757E-1	8.356E+0	2.082E+1
-2.773E-1	8.415E+0	2.081E+1
-2.725E-1	8.447E+0	2.081E+1
-2.725E-1	8.418E+0	2.088E+1
-2.725E-1	8.382E+0	2.086E+1
-2.757E-1	8.460E+0	2.084E+1
-2.757E-1	8.376E+0	2.096E+1
-2.676E-1	8.444E+0	2.087E+1
-2.741E-1	8.476E+0	2.102E+1
-2.773E-1	8.522E+0	2.087E+1
-2.725E-1	8.395E+0	2.085E+1
-2.676E-1	8.499E+0	2.091E+1
-2.741E-1	8.395E+0	2.086E+1
-2.773E-1	8.499E+0	2.064E+1
-2.741E-1	8.480E+0	2.092E+1
-2.692E-1	8.502E+0	2.095E+1
-2.725E-1	8.476E+0	2.086E+1
-2.773E-1	8.480E+0	2.089E+1
-2.741E-1	8.412E+0	2.069E+1
-2.725E-1	8.541E+0	2.080E+1
-2.741E-1	8.444E+0	2.093E+1
-2.773E-1	8.486E+0	2.087E+1
-2.708E-1	8.402E+0	2.080E+1
-2.708E-1	8.584E+0	2.081E+1
-2.725E-1	8.548E+0	2.087E+1
-2.789E-1	8.551E+0	2.083E+1
-2.725E-1	8.519E+0	2.085E+1
-2.708E-1	8.395E+0	2.079E+1
-2.725E-1	8.499E+0	2.068E+1
-2.773E-1	8.499E+0	2.081E+1
-2.708E-1	8.395E+0	2.100E+1
-2.708E-1	8.464E+0	2.087E+1
-2.725E-1	8.554E+0	2.065E+1
-2.773E-1	8.480E+0	2.083E+1
-2.725E-1	8.470E+0	2.083E+1
-2.708E-1	8.412E+0	2.082E+1
-2.741E-1	8.561E+0	2.083E+1
-2.773E-1	8.493E+0	2.086E+1
-2.692E-1	8.373E+0	2.088E+1
-2.692E-1	8.577E+0	2.074E+1
-2.725E-1	8.405E+0	2.084E+1
-2.806E-1	8.486E+0	2.076E+1
-2.741E-1	8.541E+0	2.091E+1
-2.725E-1	8.441E+0	2.076E+1
-2.708E-1	8.622E+0	2.090E+1
-2.773E-1	8.493E+0	2.075E+1
-2.725E-1	8.451E+0	2.083E+1
-2.692E-1	8.545E+0	2.088E+1
-2.741E-1	8.382E+0	2.084E+1
-2.789E-1	8.476E+0	2.082E+1
-2.741E-1	8.567E+0	2.077E+1
-2.725E-1	8.444E+0	2.083E+1
-2.725E-1	8.506E+0	2.071E+1
-2.757E-1	8.395E+0	2.075E+1
-2.725E-1	8.525E+0	2.075E+1
-2.708E-1	8.499E+0	2.088E+1
-2.725E-1	8.493E+0	2.068E+1
-2.773E-1	8.343E+0	2.078E+1
-2.725E-1	8.551E+0	2.092E+1
-2.692E-1	8.412E+0	2.078E+1
-2.757E-1	8.528E+0	2.069E+1
-2.789E-1	8.528E+0	2.098E+1
-2.725E-1	8.470E+0	2.063E+1
-2.725E-1	8.493E+0	2.095E+1
-2.741E-1	8.483E+0	2.061E+1
-2.757E-1	8.571E+0	2.093E+1
-2.741E-1	8.541E+0	2.078E+1
-2.692E-1	8.486E+0	2.076E+1
-2.725E-1	8.515E+0	2.093E+1
-2.789E-1	8.545E+0	2.092E+1
-2.741E-1	8.428E+0	2.072E+1
-2.692E-1	8.538E+0	2.089E+1
-2.741E-1	8.541E+0	2.085E+1
-2.789E-1	8.334E+0	2.097E+1
-2.708E-1	8.476E+0	2.064E+1
-2.708E-1	8.408E+0	2.066E+1
-2.741E-1	8.447E+0	2.095E+1
-2.773E-1	8.639E+0	2.089E+1
-2.741E-1	8.512E+0	2.084E+1
-2.708E-1	8.522E+0	2.071E+1
-2.741E-1	8.535E+0	2.085E+1
-2.757E-1	8.480E+0	2.073E+1
-2.757E-1	8.373E+0	2.078E+1
-2.708E-1	8.473E+0	2.072E+1
-2.757E-1	8.512E+0	2.076E+1
-2.773E-1	8.476E+0	2.090E+1
-2.725E-1	8.369E+0	2.075E+1
-2.708E-1	8.528E+0	2.091E+1
-2.741E-1	8.480E+0	2.061E+1
-2.757E-1	8.405E+0	2.099E+1
-2.757E-1	8.489E+0	2.077E+1
-2.708E-1	8.483E+0	2.088E+1
-2.741E-1	8.373E+0	2.088E+1
-2.741E-1	8.425E+0	2.102E+1
-2.741E-1	8.493E+0	2.087E+1
-2.725E-1	8.541E+0	2.097E+1
-2.741E-1	8.460E+0	2.095E+1
-2.757E-1	8.519E+0	2.097E+1
-2.708E-1	8.392E+0	2.080E+1
-2.708E-1	8.525E+0	2.085E+1
-2.708E-1	8.447E+0	2.071E+1
-2.757E-1	8.551E+0	2.078E+1
-2.708E-1	8.425E+0	2.085E+1
-2.725E-1	8.438E+0	2.078E+1
-2.725E-1	8.567E+0	2.093E+1
-2.757E-1	8.457E+0	2.081E+1
-2.725E-1	8.597E+0	2.097E+1
-2.692E-1	8.454E+0	2.083E+1
-2.725E-1	8.561E+0	2.076E+1
-2.757E-1	8.512E+0	2.096E+1
-2.708E-1	8.441E+0	2.086E+1
-2.692E-1	8.528E+0	2.085E+1
-2.708E-1	8.392E+0	2.091E+1
-2.757E-1	8.522E+0	2.096E+1
-2.725E-1	8.522E+0	2.085E+1
-2.708E-1	8.499E+0	2.071E+1
-2.741E-1	8.473E+0	2.080E+1
-2.773E-1	8.502E+0	2.082E+1
-2.725E-1	8.451E+0	2.088E+1
-2.676E-1	8.431E+0	2.072E+1
-2.741E-1	8.389E+0	2.087E+1
-2.757E-1	8.470E+0	2.083E+1
-2.741E-1	8.418E+0	2.093E+1
-2.725E-1	8.489E+0	2.080E+1
-2.741E-1	8.528E+0	2.092E+1
-2.741E-1	8.590E+0	2.096E+1
-2.741E-1	8.447E+0	2.089E+1
-2.676E-1	8.476E+0	2.089E+1
-2.741E-1	8.512E+0	2.080E+1
-2.757E-1	8.395E+0	2.083E+1
-2.725E-1	8.421E+0	2.066E+1
-2.708E-1	8.412E+0	2.095E+1
-2.741E-1	8.428E+0	2.075E+1
-2.773E-1	8.438E+0	2.089E+1
-2.692E-1	8.467E+0	2.069E+1
-2.692E-1	8.496E+0	2.071E+1
-2.725E-1	8.418E+0	2.071E+1
-2.773E-1	8.431E+0	2.086E+1
-2.741E-1	8.438E+0	2.088E+1
-2.692E-1	8.292E+0	2.075E+1
-2.757E-1	8.558E+0	2.090E+1
-2.757E-1	8.347E+0	2.069E+1
-2.725E-1	8.467E+0	2.087E+1
-2.692E-1	8.470E+0	2.081E+1
-2.741E-1	8.499E+0	2.076E+1
-2.773E-1	8.408E+0	2.071E+1
-2.725E-1	8.480E+0	2.065E+1
-2.676E-1	8.499E+0	2.074E+1
-2.708E-1	8.499E+0	2.070E+1
-2.757E-1	8.476E+0	2.090E+1
-2.741E-1	8.551E+0	2.083E+1
-2.692E-1	8.431E+0	2.090E+1
-2.757E-1	8.353E+0	2.089E+1
-2.757E-1	8.506E+0	2.100E+1
-2.708E-1	8.509E+0	2.066E+1
-2.725E-1	8.538E+0	2.087E+1
-2.741E-1	8.580E+0	2.102E+1
-2.773E-1	8.476E+0	2.094E+1
-2.725E-1	8.499E+0	2.074E+1
-2.676E-1	8.489E+0	2.085E+1
-2.757E-1	8.502E+0	2.077E+1
-2.708E-1	8.486E+0	2.081E+1
-2.725E-1	8.418E+0	2.085E+1
-2.692E-1	8.399E+0	2.083E+1
-2.725E-1	8.451E+0	2.068E+1
-2.741E-1	8.460E+0	2.083E+1
-2.708E-1	8.551E+0	2.086E+1
-2.708E-1	8.561E+0	2.074E+1
-2.725E-1	8.447E+0	2.076E+1
-2.757E-1	8.519E+0	2.085E+1
-2.708E-1	8.444E+0	2.086E+1
-2.660E-1	8.577E+0	2.092E+1
-2.741E-1	8.639E+0	2.099E+1
-2.741E-1	8.512E+0	2.068E+1
-2.741E-1	8.454E+0	2.101E+1
-2.676E-1	8.467E+0	2.075E+1
-2.708E-1	8.434E+0	2.069E+1
-2.741E-1	8.464E+0	2.079E+1
-2.741E-1	8.425E+0	2.073E+1
-2.660E-1	8.405E+0	2.088E+1
-2.757E-1	8.441E+0	2.090E+1
-2.757E-1	8.512E+0	2.075E+1
-2.725E-1	8.554E+0	2.091E+1
-2.708E-1	8.489E+0	2.078E+1
-2.725E-1	8.522E+0	2.078E+1
-2.773E-1	8.444E+0	2.090E+1
-2.708E-1	8.473E+0	2.085E+1
-2.692E-1	8.447E+0	2.074E+1
-2.741E-1	8.451E+0	2.083E+1
-2.741E-1	8.535E+0	2.092E+1
-2.725E-1	8.402E+0	2.083E+1
-2.676E-1	8.418E+0	2.079E+1
-2.725E-1	8.499E+0	2.068E+1
-2.757E-1	8.519E+0	2.084E+1
-2.708E-1	8.457E+0	2.075E+1
-2.660E-1	8.434E+0	2.066E+1
-2.725E-1	8.606E+0	2.081E+1
-2.757E-1	8.405E+0	2.081E+1
-2.692E-1	8.363E+0	2.075E+1
-2.692E-1	8.506E+0	2.061E+1
-2.708E-1	8.548E+0	2.092E+1
-2.757E-1	8.496E+0	2.078E+1
-2.692E-1	8.532E+0	2.069E+1
-2.660E-1	8.551E+0	2.094E+1
-2.725E-1	8.476E+0	2.080E+1
-2.741E-1	8.425E+0	2.080E+1
-2.725E-1	8.606E+0	2.086E+1
-2.692E-1	8.476E+0	2.063E+1
-2.741E-1	8.373E+0	2.080E+1
-2.757E-1	8.525E+0	2.066E+1
-2.725E-1	8.525E+0	2.091E+1
-2.676E-1	8.402E+0	2.071E+1
-2.741E-1	8.554E+0	2.084E+1
-2.741E-1	8.438E+0	2.082E+1
-2.692E-1	8.545E+0	2.080E+1
-2.692E-1	8.421E+0	2.079E+1
-2.725E-1	8.522E+0	2.087E+1
-2.741E-1	8.519E+0	2.095E+1
-2.708E-1	8.522E+0	2.076E+1
-2.692E-1	8.512E+0	2.084E+1
-2.708E-1	8.489E+0	2.089E+1
-2.741E-1	8.525E+0	2.077E+1
-2.708E-1	8.451E+0	2.090E+1
-2.708E-1	8.584E+0	2.084E+1
-2.741E-1	8.561E+0	2.089E+1
-2.773E-1	8.502E+0	2.080E+1
-2.708E-1	8.470E+0	2.084E+1
-2.692E-1	8.415E+0	2.091E+1
-2.676E-1	8.431E+0	2.095E+1
-2.757E-1	8.571E+0	2.101E+1
-2.692E-1	8.665E+0	2.088E+1
-2.692E-1	8.567E+0	2.077E+1
-2.708E-1	8.421E+0	2.079E+1
-2.757E-1	8.499E+0	2.089E+1
-2.692E-1	8.509E+0	2.079E+1
-2.708E-1	8.476E+0	2.071E+1
-2.692E-1	8.480E+0	2.094E+1
-2.757E-1	8.535E+0	2.092E+1
-2.676E-1	8.363E+0	2.089E+1
-2.692E-1	8.486E+0	2.085E+1
-2.741E-1	8.451E+0	2.085E+1
-2.725E-1	8.584E+0	2.103E+1
-2.725E-1	8.418E+0	2.084E+1
-2.725E-1	8.473E+0	2.084E+1
-2.757E-1	8.454E+0	2.088E+1
-2.789E-1	8.470E+0	2.087E+1
-2.708E-1	8.454E+0	2.069E+1
-2.725E-1	8.486E+0	2.079E+1
-2.725E-1	8.369E+0	2.070E+1
-2.789E-1	8.444E+0	2.074E+1
-2.708E-1	8.457E+0	2.096E+1
-2.708E-1	8.353E+0	2.090E+1
-2.708E-1	8.571E+0	2.099E+1
-2.741E-1	8.483E+0	2.105E+1
-2.725E-1	8.460E+0	2.092E+1
-2.692E-1	8.418E+0	2.088E+1
-2.741E-1	8.408E+0	2.082E+1
-2.757E-1	8.502E+0	2.074E+1
-2.708E-1	8.571E+0	2.098E+1
-2.692E-1	8.360E+0	2.072E+1
-2.725E-1	8.444E+0	2.086E+1
-2.741E-1	8.356E+0	2.077E+1
-2.708E-1	8.454E+0	2.096E+1
-2.692E-1	8.580E+0	2.094E+1
-2.708E-1	8.421E+0	2.066E+1
-2.741E-1	8.418E+0	2.077E+1
-2.692E-1	8.360E+0	2.090E+1
-2.676E-1	8.489E+0	2.081E+1
-2.692E-1	8.418E+0	2.070E+1
-2.757E-1	8.428E+0	2.078E+1
-2.708E-1	8.415E+0	2.081E+1
-2.692E-1	8.535E+0	2.095E+1
-2.725E-1	8.476E+0	2.087E+1
-2.741E-1	8.545E+0	2.079E+1
-2.708E-1	8.496E+0	2.095E+1
-2.708E-1	8.444E+0	2.092E+1
-2.708E-1	8.483E+0	2.075E+1
-2.757E-1	8.532E+0	2.091E+1
-2.725E-1	8.395E+0	2.077E+1
-2.708E-1	8.554E+0	2.077E+1
-2.725E-1	8.408E+0	2.088E+1
-2.757E-1	8.451E+0	2.064E+1
-2.741E-1	8.418E+0	2.062E+1
-2.676E-1	8.476E+0	2.078E+1
-2.741E-1	8.493E+0	2.078E+1
-2.757E-1	8.486E+0	2.073E+1
-2.708E-1	8.499E+0	2.071E+1
-2.676E-1	8.528E+0	2.079E+1
-2.725E-1	8.548E+0	2.087E+1
-2.757E-1	8.561E+0	2.079E+1
-2.725E-1	8.538E+0	2.060E+1
-2.676E-1	8.600E+0	2.070E+1
-2.741E-1	8.580E+0	2.085E+1
-2.708E-1	8.447E+0	2.080E+1
-2.725E-1	8.545E+0	2.073E+1
-2.676E-1	8.405E+0	2.078E+1
-2.741E-1	8.428E+0	2.072E+1
-2.741E-1	8.447E+0	2.071E+1
-2.725E-1	8.489E+0	2.073E+1
-2.676E-1	8.343E+0	2.104E+1
-2.741E-1	8.464E+0	2.098E+1
-2.773E-1	8.522E+0	2.081E+1
-2.741E-1	8.457E+0	2.073E+1
-2.676E-1	8.467E+0	2.081E+1
-2.757E-1	8.480E+0	2.069E+1
-2.725E-1	8.386E+0	2.097E+1
-2.725E-1	8.554E+0	2.077E+1
-2.692E-1	8.415E+0	2.079E+1
-2.741E-1	8.519E+0	2.076E+1
-2.741E-1	8.360E+0	2.064E+1
-2.708E-1	8.515E+0	2.089E+1
-2.692E-1	8.486E+0	2.063E+1
-2.725E-1	8.470E+0	2.087E+1
-2.725E-1	8.574E+0	2.085E+1
-2.708E-1	8.502E+0	2.087E+1
-2.692E-1	8.418E+0	2.089E+1
-2.741E-1	8.522E+0	2.091E+1
-2.725E-1	8.574E+0	2.082E+1
-2.708E-1	8.548E+0	2.068E+1
-2.692E-1	8.554E+0	2.066E+1
-2.741E-1	8.509E+0	2.081E+1
-2.741E-1	8.499E+0	2.067E+1
-2.708E-1	8.434E+0	2.069E+1
-2.660E-1	8.467E+0	2.090E+1
-2.741E-1	8.415E+0	2.065E+1
-2.725E-1	8.545E+0	2.090E+1
-2.741E-1	8.451E+0	2.078E+1
-2.676E-1	8.444E+0	2.079E+1
-2.741E-1	8.509E+0	2.090E+1
-2.741E-1	8.606E+0	2.090E+1
-2.692E-1	8.535E+0	2.082E+1
-2.676E-1	8.464E+0	2.072E+1
-2.708E-1	8.528E+0	2.096E+1
-2.741E-1	8.515E+0	2.074E+1
-2.725E-1	8.561E+0	2.075E+1
-2.676E-1	8.522E+0	2.088E+1
-2.741E-1	8.428E+0	2.080E+1
-2.757E-1	8.528E+0	2.090E+1
-2.725E-1	8.395E+0	2.077E+1
-2.692E-1	8.428E+0	2.079E+1
-2.725E-1	8.431E+0	2.098E+1
-2.773E-1	8.441E+0	2.075E+1
-2.708E-1	8.567E+0	2.075E+1
-2.676E-1	8.486E+0	2.078E+1
-2.725E-1	8.496E+0	2.085E+1
-2.741E-1	8.590E+0	2.091E+1
-2.741E-1	8.441E+0	2.089E+1
-2.676E-1	8.470E+0	2.093E+1
-2.708E-1	8.415E+0	2.089E+1
-2.741E-1	8.512E+0	2.073E+1
-2.692E-1	8.343E+0	2.098E+1
-2.676E-1	8.444E+0	2.091E+1
-2.692E-1	8.415E+0	2.093E+1
-2.757E-1	8.564E+0	2.067E+1
-2.725E-1	8.593E+0	2.085E+1
-2.660E-1	8.506E+0	2.082E+1
-2.741E-1	8.464E+0	2.085E+1
-2.725E-1	8.444E+0	2.083E+1
-2.692E-1	8.434E+0	2.086E+1
-2.692E-1	8.412E+0	2.106E+1
-2.725E-1	8.480E+0	2.092E+1
-2.757E-1	8.486E+0	2.095E+1
-2.725E-1	8.522E+0	2.085E+1
-2.676E-1	8.587E+0	2.074E+1
-2.692E-1	8.512E+0	2.091E+1
-2.757E-1	8.577E+0	2.075E+1
-2.708E-1	8.506E+0	2.075E+1
-2.676E-1	8.476E+0	2.062E+1
-2.725E-1	8.571E+0	2.087E+1
-2.757E-1	8.499E+0	2.099E+1
-2.676E-1	8.584E+0	2.095E+1
-2.676E-1	8.493E+0	2.062E+1
-2.725E-1	8.337E+0	2.090E+1
-2.741E-1	8.447E+0	2.088E+1
-2.676E-1	8.470E+0	2.086E+1
-2.692E-1	8.425E+0	2.094E+1
-2.725E-1	8.340E+0	2.069E+1
-2.741E-1	8.421E+0	2.069E+1
-2.708E-1	8.499E+0	2.088E+1
-2.708E-1	8.532E+0	2.083E+1
-2.708E-1	8.454E+0	2.076E+1
-2.757E-1	8.496E+0	2.111E+1
-2.725E-1	8.548E+0	2.087E+1
-2.676E-1	8.609E+0	2.078E+1
-2.725E-1	8.467E+0	2.068E+1
-2.741E-1	8.434E+0	2.091E+1
-2.741E-1	8.545E+0	2.077E+1
-2.660E-1	8.473E+0	2.097E+1
-2.741E-1	8.441E+0	2.095E+1
-2.773E-1	8.489E+0	2.081E+1
-2.708E-1	8.444E+0	2.081E+1
-2.676E-1	8.483E+0	2.089E+1
-2.708E-1	8.567E+0	2.069E+1
-2.741E-1	8.425E+0	2.082E+1
-2.741E-1	8.493E+0	2.065E+1
-2.676E-1	8.476E+0	2.075E+1
-2.725E-1	8.506E+0	2.068E+1
-2.741E-1	8.441E+0	2.094E+1
-2.708E-1	8.405E+0	2.084E+1
-2.676E-1	8.434E+0	2.086E+1
-2.725E-1	8.386E+0	2.086E+1
-2.773E-1	8.395E+0	2.074E+1
-2.725E-1	8.460E+0	2.074E+1
-2.676E-1	8.502E+0	2.072E+1
-2.741E-1	8.564E+0	2.083E+1
-2.773E-1	8.480E+0	2.089E+1
-2.725E-1	8.496E+0	2.082E+1
-2.708E-1	8.489E+0	2.101E+1
-2.725E-1	8.506E+0	2.083E+1
-2.741E-1	8.431E+0	2.087E+1
-2.725E-1	8.382E+0	2.081E+1
-2.660E-1	8.515E+0	2.076E+1
-2.725E-1	8.444E+0	2.074E+1
-2.741E-1	8.476E+0	2.068E+1
-2.708E-1	8.441E+0	2.082E+1
-2.676E-1	8.434E+0	2.084E+1
-2.725E-1	8.438E+0	2.085E+1
-2.757E-1	8.473E+0	2.079E+1
-2.708E-1	8.502E+0	2.061E+1
-2.676E-1	8.535E+0	2.079E+1
-2.708E-1	8.541E+0	2.081E+1
-2.757E-1	8.483E+0	2.082E+1
-2.692E-1	8.554E+0	2.080E+1
-2.660E-1	8.447E+0	2.084E+1
-2.708E-1	8.512E+0	2.084E+1
-2.741E-1	8.587E+0	2.089E+1
-2.708E-1	8.438E+0	2.079E+1
-2.660E-1	8.489E+0	2.091E+1
-2.676E-1	8.464E+0	2.058E+1
-2.725E-1	8.460E+0	2.090E+1
-2.708E-1	8.428E+0	2.074E+1
-2.676E-1	8.460E+0	2.079E+1
-2.692E-1	8.535E+0	2.103E+1
-2.757E-1	8.360E+0	2.074E+1
-2.708E-1	8.496E+0	2.065E+1
-2.676E-1	8.483E+0	2.085E+1
-2.708E-1	8.366E+0	2.082E+1
-2.741E-1	8.444E+0	2.101E+1
-2.692E-1	8.392E+0	2.087E+1
-2.692E-1	8.519E+0	2.085E+1
-2.741E-1	8.353E+0	2.084E+1
-2.789E-1	8.512E+0	2.066E+1
-2.692E-1	8.480E+0	2.090E+1
-2.676E-1	8.541E+0	2.083E+1
-2.708E-1	8.389E+0	2.080E+1
-2.757E-1	8.373E+0	2.100E+1
-2.725E-1	8.473E+0	2.072E+1
-2.676E-1	8.428E+0	2.088E+1
-2.708E-1	8.457E+0	2.084E+1
-2.757E-1	8.506E+0	2.105E+1
-2.676E-1	8.616E+0	2.083E+1
-2.676E-1	8.438E+0	2.087E+1
-2.692E-1	8.489E+0	2.090E+1
-2.773E-1	8.496E+0	2.079E+1
-2.708E-1	8.408E+0	2.089E+1
-2.692E-1	8.597E+0	2.101E+1
-2.692E-1	8.574E+0	2.068E+1
-2.757E-1	8.483E+0	2.071E+1
-2.725E-1	8.418E+0	2.094E+1
-2.676E-1	8.379E+0	2.080E+1
-2.708E-1	8.460E+0	2.090E+1
-2.741E-1	8.473E+0	2.100E+1
-2.708E-1	8.418E+0	2.080E+1
-2.692E-1	8.460E+0	2.086E+1
-2.692E-1	8.454E+0	2.074E+1
-2.725E-1	8.405E+0	2.081E+1
-2.676E-1	8.447E+0	2.080E+1
-2.660E-1	8.431E+0	2.081E+1
-2.725E-1	8.389E+0	2.096E+1
-2.757E-1	8.480E+0	2.067E+1
-2.708E-1	8.408E+0	2.075E+1
-2.676E-1	8.480E+0	2.075E+1
-2.692E-1	8.574E+0	2.085E+1
-2.741E-1	8.502E+0	2.069E+1
-2.676E-1	8.502E+0	2.076E+1
-2.692E-1	8.412E+0	2.071E+1
-2.692E-1	8.434E+0	2.080E+1
-2.741E-1	8.476E+0	2.101E+1
-2.708E-1	8.519E+0	2.091E+1
-2.676E-1	8.415E+0	2.085E+1
-2.708E-1	8.538E+0	2.075E+1
-2.741E-1	8.395E+0	2.082E+1
-2.692E-1	8.545E+0	2.083E+1
-2.660E-1	8.483E+0	2.071E+1
-2.725E-1	8.444E+0	2.087E+1
-2.725E-1	8.431E+0	2.073E+1
-2.676E-1	8.402E+0	2.079E+1
-2.676E-1	8.415E+0	2.083E+1
-2.725E-1	8.470E+0	2.089E+1
-2.757E-1	8.399E+0	2.089E+1
-2.692E-1	8.522E+0	2.094E+1
-2.692E-1	8.522E+0	2.101E+1
-2.708E-1	8.502E+0	2.063E+1
-2.725E-1	8.389E+0	2.077E+1
-2.692E-1	8.486E+0	2.087E+1
-2.660E-1	8.379E+0	2.087E+1
-2.725E-1	8.593E+0	2.099E+1
-2.741E-1	8.473E+0	2.083E+1
-2.725E-1	8.421E+0	2.077E+1
-2.676E-1	8.353E+0	2.085E+1
-2.708E-1	8.386E+0	2.083E+1
-2.757E-1	8.483E+0	2.075E+1
-2.725E-1	8.593E+0	2.090E+1
-2.708E-1	8.467E+0	2.079E+1
-2.725E-1	8.532E+0	2.065E+1
-2.692E-1	8.467E+0	2.098E+1
-2.692E-1	8.457E+0	2.082E+1
-2.676E-1	8.392E+0	2.082E+1
-2.725E-1	8.360E+0	2.073E+1
-2.741E-1	8.441E+0	2.098E+1
-2.708E-1	8.438E+0	2.079E+1
-2.643E-1	8.412E+0	2.076E+1
-2.692E-1	8.489E+0	2.083E+1
-2.741E-1	8.486E+0	2.080E+1
-2.692E-1	8.441E+0	2.081E+1
-2.676E-1	8.428E+0	2.075E+1
-2.708E-1	8.457E+0	2.081E+1
-2.725E-1	8.447E+0	2.084E+1
-2.676E-1	8.454E+0	2.088E+1
-2.692E-1	8.444E+0	2.084E+1
-2.725E-1	8.483E+0	2.107E+1
-2.725E-1	8.334E+0	2.093E+1
-2.725E-1	8.425E+0	2.094E+1
-2.660E-1	8.499E+0	2.078E+1
-2.725E-1	8.454E+0	2.074E+1
-2.773E-1	8.493E+0	2.066E+1
-2.708E-1	8.399E+0	2.086E+1
-2.676E-1	8.444E+0	2.088E+1
-2.741E-1	8.438E+0	2.085E+1
-2.741E-1	8.499E+0	2.087E+1
-2.676E-1	8.418E+0	2.070E+1
-2.660E-1	8.486E+0	2.088E+1
-2.692E-1	8.343E+0	2.090E+1
-2.741E-1	8.493E+0	2.099E+1
-2.692E-1	8.580E+0	2.075E+1
-2.676E-1	8.428E+0	2.099E+1
-2.725E-1	8.412E+0	2.078E+1
-2.741E-1	8.554E+0	2.076E+1
-2.676E-1	8.395E+0	2.090E+1
-2.692E-1	8.412E+0	2.076E+1
-2.708E-1	8.408E+0	2.083E+1
-2.773E-1	8.451E+0	2.081E+1
-2.692E-1	8.525E+0	2.080E+1
-2.676E-1	8.558E+0	2.086E+1
-2.708E-1	8.447E+0	2.101E+1
-2.741E-1	8.493E+0	2.084E+1
-2.708E-1	8.476E+0	2.090E+1
-2.708E-1	8.451E+0	2.087E+1
-2.708E-1	8.363E+0	2.096E+1
-2.757E-1	8.421E+0	2.083E+1
-2.725E-1	8.493E+0	2.098E+1
-2.692E-1	8.402E+0	2.085E+1
-2.692E-1	8.438E+0	2.094E+1
-2.757E-1	8.554E+0	2.092E+1
-2.692E-1	8.528E+0	2.094E+1
-2.660E-1	8.360E+0	2.082E+1
-2.725E-1	8.376E+0	2.095E+1
-2.757E-1	8.467E+0	2.069E+1
-2.725E-1	8.580E+0	2.074E+1
-2.643E-1	8.451E+0	2.078E+1
-2.676E-1	8.483E+0	2.090E+1
-2.741E-1	8.580E+0	2.100E+1
-2.676E-1	8.431E+0	2.075E+1
-2.676E-1	8.496E+0	2.090E+1
-2.725E-1	8.460E+0	2.094E+1
-2.725E-1	8.512E+0	2.068E+1
-2.708E-1	8.425E+0	2.071E+1
-2.676E-1	8.373E+0	2.087E+1
-2.725E-1	8.379E+0	2.072E+1
-2.725E-1	8.431E+0	2.081E+1
-2.660E-1	8.444E+0	2.090E+1
-2.692E-1	8.502E+0	2.078E+1
-2.708E-1	8.444E+0	2.077E+1
-2.741E-1	8.558E+0	2.081E+1
-2.708E-1	8.392E+0	2.097E+1
-2.676E-1	8.528E+0	2.076E+1
-2.725E-1	8.476E+0	2.090E+1
-2.725E-1	8.438E+0	2.094E+1
-2.708E-1	8.379E+0	2.077E+1
-2.676E-1	8.502E+0	2.080E+1
-2.692E-1	8.389E+0	2.091E+1
-2.741E-1	8.356E+0	2.095E+1
-2.676E-1	8.441E+0	2.065E+1
-2.676E-1	8.493E+0	2.081E+1
-2.692E-1	8.502E+0	2.072E+1
-2.741E-1	8.603E+0	2.084E+1
-2.708E-1	8.535E+0	2.078E+1
-2.676E-1	8.499E+0	2.091E+1
-2.725E-1	8.535E+0	2.089E+1
-2.741E-1	8.658E+0	2.082E+1
-2.708E-1	8.451E+0	2.080E+1
-2.676E-1	8.489E+0	2.082E+1
-2.692E-1	8.499E+0	2.072E+1
-2.708E-1	8.519E+0	2.074E+1
-2.708E-1	8.386E+0	2.082E+1
-2.643E-1	8.476E+0	2.088E+1
-2.676E-1	8.554E+0	2.082E+1
-2.725E-1	8.425E+0	2.080E+1
-2.692E-1	8.402E+0	2.078E+1
-2.643E-1	8.451E+0	2.072E+1
-2.692E-1	8.415E+0	2.073E+1
-2.741E-1	8.554E+0	2.072E+1
-2.676E-1	8.525E+0	2.076E+1
-2.692E-1	8.476E+0	2.069E+1
-2.708E-1	8.382E+0	2.081E+1
-2.708E-1	8.597E+0	2.081E+1
-2.708E-1	8.441E+0	2.082E+1
-2.660E-1	8.597E+0	2.079E+1
-2.708E-1	8.473E+0	2.100E+1
-2.741E-1	8.356E+0	2.059E+1
-2.676E-1	8.324E+0	2.092E+1
-2.660E-1	8.493E+0	2.078E+1
-2.725E-1	8.457E+0	2.077E+1
-2.741E-1	8.476E+0	2.090E+1
-2.725E-1	8.434E+0	2.073E+1
-2.676E-1	8.496E+0	2.071E+1
-2.708E-1	8.460E+0	2.089E+1
-2.725E-1	8.376E+0	2.081E+1
-2.725E-1	8.438E+0	2.071E+1
-2.708E-1	8.470E+0	2.087E+1
-2.708E-1	8.434E+0	2.075E+1
-2.757E-1	8.515E+0	2.071E+1
-2.692E-1	8.509E+0	2.082E+1
-2.676E-1	8.467E+0	2.103E+1
-2.676E-1	8.447E+0	2.082E+1
-2.757E-1	8.515E+0	2.086E+1
-2.708E-1	8.431E+0	2.076E+1
-2.676E-1	8.451E+0	2.089E+1
-2.725E-1	8.392E+0	2.078E+1
-2.708E-1	8.402E+0	2.079E+1
-2.676E-1	8.428E+0	2.093E+1
-2.627E-1	8.457E+0	2.088E+1
-2.725E-1	8.496E+0	2.076E+1
-2.725E-1	8.457E+0	2.091E+1
-2.692E-1	8.525E+0	2.099E+1
-2.676E-1	8.551E+0	2.087E+1
-2.708E-1	8.438E+0	2.079E+1
-2.741E-1	8.519E+0	2.072E+1
-2.692E-1	8.412E+0	2.084E+1
-2.643E-1	8.457E+0	2.084E+1
-2.725E-1	8.512E+0	2.094E+1
-2.741E-1	8.421E+0	2.084E+1
-2.725E-1	8.418E+0	2.099E+1
-2.643E-1	8.541E+0	2.082E+1
-2.676E-1	8.434E+0	2.080E+1
-2.741E-1	8.421E+0	2.078E+1
-2.676E-1	8.525E+0	2.070E+1
-2.676E-1	8.522E+0	2.063E+1
-2.708E-1	8.499E+0	2.084E+1
-2.741E-1	8.509E+0	2.084E+1
-2.692E-1	8.444E+0	2.074E+1
-2.676E-1	8.476E+0	2.098E+1
-2.725E-1	8.441E+0	2.072E+1
-2.725E-1	8.405E+0	2.079E+1
-2.708E-1	8.386E+0	2.087E+1
-2.676E-1	8.574E+0	2.076E+1
-2.725E-1	8.499E+0	2.087E+1
-2.741E-1	8.480E+0	2.066E+1
-2.692E-1	8.489E+0	2.093E+1
-2.676E-1	8.532E+0	2.092E+1
-2.708E-1	8.408E+0	2.110E+1
-2.725E-1	8.512E+0	2.053E+1
-2.692E-1	8.434E+0	2.081E+1
-2.643E-1	8.428E+0	2.080E+1
-2.692E-1	8.425E+0	2.079E+1
-2.708E-1	8.444E+0	2.087E+1
-2.708E-1	8.554E+0	2.071E+1
-2.660E-1	8.451E+0	2.064E+1
-2.676E-1	8.434E+0	2.085E+1
-2.725E-1	8.473E+0	2.078E+1
-2.692E-1	8.483E+0	2.058E+1
-2.660E-1	8.379E+0	2.088E+1
-2.708E-1	8.460E+0	2.083E+1
-2.708E-1	8.515E+0	2.076E+1
-2.676E-1	8.421E+0	2.099E+1
-2.660E-1	8.515E+0	2.074E+1
-2.708E-1	8.486E+0	2.087E+1
-2.708E-1	8.454E+0	2.086E+1
-2.692E-1	8.509E+0	2.084E+1
-2.643E-1	8.506E+0	2.086E+1
-2.708E-1	8.525E+0	2.067E+1
-2.741E-1	8.467E+0	2.085E+1
-2.692E-1	8.577E+0	2.082E+1
-2.660E-1	8.460E+0	2.087E+1
-2.725E-1	8.454E+0	2.078E+1
-2.725E-1	8.431E+0	2.072E+1
-2.692E-1	8.499E+0	2.072E+1
-2.660E-1	8.408E+0	2.073E+1
-2.725E-1	8.434E+0	2.091E+1
-2.725E-1	8.522E+0	2.083E+1
-2.725E-1	8.470E+0	2.075E+1
-2.660E-1	8.395E+0	2.079E+1
-2.676E-1	8.395E+0	2.085E+1
-2.708E-1	8.415E+0	2.089E+1
-2.708E-1	8.535E+0	2.087E+1
-2.676E-1	8.301E+0	2.080E+1
-2.692E-1	8.528E+0	2.093E+1
-2.725E-1	8.509E+0	2.076E+1
-2.692E-1	8.454E+0	2.077E+1
-2.676E-1	8.408E+0	2.072E+1
-2.692E-1	8.522E+0	2.086E+1
-2.757E-1	8.496E+0	2.099E+1
-2.692E-1	8.519E+0	2.088E+1
-2.643E-1	8.561E+0	2.103E+1
-2.725E-1	8.496E+0	2.057E+1
-2.725E-1	8.447E+0	2.078E+1
-2.692E-1	8.415E+0	2.082E+1
-2.676E-1	8.350E+0	2.101E+1
-2.692E-1	8.395E+0	2.084E+1
-2.725E-1	8.486E+0	2.087E+1
-2.708E-1	8.480E+0	2.088E+1
-2.676E-1	8.512E+0	2.091E+1
-2.708E-1	8.476E+0	2.077E+1
-2.725E-1	8.499E+0	2.091E+1
-2.692E-1	8.532E+0	2.083E+1
-2.643E-1	8.389E+0	2.084E+1
-2.676E-1	8.382E+0	2.077E+1
-2.725E-1	8.502E+0	2.088E+1
-2.660E-1	8.389E+0	2.089E+1
-2.660E-1	8.369E+0	2.068E+1
-2.660E-1	8.567E+0	2.097E+1
-2.741E-1	8.483E+0	2.075E+1
-2.708E-1	8.548E+0	2.082E+1
-2.627E-1	8.532E+0	2.098E+1
-2.692E-1	8.506E+0	2.099E+1
-2.741E-1	8.441E+0	2.090E+1
-2.708E-1	8.395E+0	2.067E+1
-2.676E-1	8.502E+0	2.080E+1
-2.692E-1	8.470E+0	2.069E+1
-2.725E-1	8.405E+0	2.087E+1
-2.708E-1	8.379E+0	2.085E+1
-2.643E-1	8.454E+0	2.049E+1
-2.692E-1	8.386E+0	2.087E+1
-2.725E-1	8.509E+0	2.080E+1
-2.692E-1	8.499E+0	2.076E+1
-2.676E-1	8.412E+0	2.075E+1
-2.725E-1	8.489E+0	2.092E+1
-2.725E-1	8.402E+0	2.071E+1
-2.676E-1	8.551E+0	2.073E+1
-2.627E-1	8.467E+0	2.074E+1
-2.660E-1	8.408E+0	2.085E+1
-2.725E-1	8.337E+0	2.065E+1
-2.708E-1	8.444E+0	2.083E+1
-2.676E-1	8.525E+0	2.070E+1
-2.692E-1	8.392E+0	2.093E+1
-2.741E-1	8.464E+0	2.075E+1
-2.676E-1	8.434E+0	2.093E+1
-2.676E-1	8.441E+0	2.087E+1
-2.708E-1	8.502E+0	2.088E+1
-2.741E-1	8.480E+0	2.088E+1
-2.676E-1	8.467E+0	2.089E+1
-2.660E-1	8.447E+0	2.069E+1
-2.692E-1	8.522E+0	2.093E+1
-2.692E-1	8.538E+0	2.069E+1
-2.676E-1	8.451E+0	2.093E+1
-2.643E-1	8.438E+0	2.075E+1
-2.660E-1	8.473E+0	2.083E+1
-2.741E-1	8.476E+0	2.085E+1
-2.692E-1	8.489E+0	2.075E+1
-2.676E-1	8.464E+0	2.083E+1
-2.708E-1	8.464E+0	2.098E+1
-2.725E-1	8.438E+0	2.079E+1
-2.660E-1	8.434E+0	2.068E+1
-2.643E-1	8.535E+0	2.096E+1
-2.676E-1	8.519E+0	2.092E+1
-2.741E-1	8.509E+0	2.093E+1
-2.692E-1	8.347E+0	2.080E+1
-2.708E-1	8.535E+0	2.100E+1
-2.692E-1	8.451E+0	2.082E+1
-2.708E-1	8.509E+0	2.094E+1
-2.692E-1	8.470E+0	2.084E+1
-2.676E-1	8.399E+0	2.090E+1
-2.708E-1	8.590E+0	2.085E+1
-2.725E-1	8.509E+0	2.087E+1
-2.692E-1	8.373E+0	2.073E+1
-2.676E-1	8.584E+0	2.099E+1
-2.725E-1	8.434E+0	2.087E+1
-2.725E-1	8.489E+0	2.069E+1
-2.708E-1	8.512E+0	2.084E+1
-2.660E-1	8.431E+0	2.086E+1
-2.692E-1	8.525E+0	2.080E+1
-2.773E-1	8.535E+0	2.096E+1
-2.708E-1	8.541E+0	2.081E+1
-2.676E-1	8.412E+0	2.102E+1
-2.692E-1	8.305E+0	2.092E+1
-2.708E-1	8.373E+0	2.070E+1
-2.660E-1	8.480E+0	2.077E+1
-2.660E-1	8.460E+0	2.083E+1
-2.692E-1	8.476E+0	2.068E+1
-2.741E-1	8.535E+0	2.082E+1
-2.676E-1	8.343E+0	2.082E+1
-2.660E-1	8.473E+0	2.072E+1
-2.676E-1	8.522E+0	2.082E+1
-2.725E-1	8.509E+0	2.077E+1
-2.692E-1	8.535E+0	2.067E+1
-2.676E-1	8.496E+0	2.073E+1
-2.708E-1	8.486E+0	2.062E+1
-2.757E-1	8.428E+0	2.086E+1
-2.676E-1	8.369E+0	2.086E+1
-2.676E-1	8.525E+0	2.090E+1
-2.676E-1	8.541E+0	2.071E+1
-2.741E-1	8.464E+0	2.088E+1
-2.725E-1	8.486E+0	2.076E+1
-2.660E-1	8.577E+0	2.082E+1
-2.676E-1	8.454E+0	2.055E+1
-2.725E-1	8.454E+0	2.096E+1
-2.676E-1	8.415E+0	2.077E+1
-2.643E-1	8.587E+0	2.087E+1
-2.708E-1	8.473E+0	2.082E+1
-2.757E-1	8.418E+0	2.076E+1
-2.676E-1	8.421E+0	2.093E+1
-2.660E-1	8.434E+0	2.080E+1
-2.692E-1	8.376E+0	2.082E+1
-2.741E-1	8.434E+0	2.091E+1
-2.692E-1	8.564E+0	2.074E+1
-2.660E-1	8.480E+0	2.062E+1
-2.692E-1	8.421E+0	2.081E+1
-2.708E-1	8.441E+0	2.082E+1
-2.692E-1	8.428E+0	2.087E+1
-2.660E-1	8.538E+0	2.090E+1
-2.708E-1	8.447E+0	2.078E+1
-2.725E-1	8.502E+0	2.081E+1
-2.692E-1	8.399E+0	2.077E+1
-2.660E-1	8.318E+0	2.075E+1
-2.708E-1	8.415E+0	2.071E+1
-2.725E-1	8.454E+0	2.081E+1
-2.708E-1	8.392E+0	2.098E+1
-2.643E-1	8.467E+0	2.070E+1
-2.692E-1	8.502E+0	2.078E+1
-2.757E-1	8.395E+0	2.078E+1
-2.692E-1	8.502E+0	2.070E+1
-2.660E-1	8.434E+0	2.088E+1
-2.708E-1	8.473E+0	2.089E+1
-2.725E-1	8.541E+0	2.080E+1
-2.660E-1	8.405E+0	2.060E+1
-2.643E-1	8.431E+0	2.074E+1
-2.692E-1	8.512E+0	2.089E+1
-2.725E-1	8.457E+0	2.074E+1
-2.725E-1	8.590E+0	2.075E+1
-2.643E-1	8.464E+0	2.084E+1
-2.692E-1	8.431E+0	2.082E+1
-2.725E-1	8.425E+0	2.074E+1
-2.676E-1	8.528E+0	2.095E+1
-2.660E-1	8.441E+0	2.075E+1
-2.692E-1	8.519E+0	2.080E+1
-2.725E-1	8.506E+0	2.088E+1
-2.692E-1	8.408E+0	2.084E+1
-2.660E-1	8.431E+0	2.091E+1
-2.708E-1	8.548E+0	2.075E+1
-2.708E-1	8.515E+0	2.090E+1
-2.692E-1	8.493E+0	2.091E+1
-2.676E-1	8.483E+0	2.073E+1
-2.676E-1	8.444E+0	2.078E+1
-2.725E-1	8.431E+0	2.080E+1
-2.708E-1	8.460E+0	2.077E+1
-2.643E-1	8.509E+0	2.062E+1
-2.692E-1	8.438E+0	2.086E+1
-2.741E-1	8.434E+0	2.077E+1
-2.708E-1	8.493E+0	2.081E+1
-2.660E-1	8.496E+0	2.081E+1
-2.692E-1	8.415E+0	2.063E+1
-2.725E-1	8.473E+0	2.074E+1
-2.708E-1	8.558E+0	2.069E+1
-2.643E-1	8.415E+0	2.088E+1
-2.708E-1	8.480E+0	2.077E+1
-2.725E-1	8.499E+0	2.082E+1
-2.676E-1	8.395E+0	2.088E+1
-2.660E-1	8.483E+0	2.083E+1
-2.708E-1	8.551E+0	2.108E+1
-2.725E-1	8.405E+0	2.098E+1
-2.692E-1	8.428E+0	2.076E+1
-2.643E-1	8.402E+0	2.091E+1
-2.692E-1	8.558E+0	2.075E+1
-2.725E-1	8.480E+0	2.083E+1
-2.676E-1	8.577E+0	2.075E+1
-2.643E-1	8.571E+0	2.084E+1
-2.676E-1	8.402E+0	2.089E+1
-2.725E-1	8.418E+0	2.074E+1
-2.708E-1	8.343E+0	2.080E+1
-2.676E-1	8.301E+0	2.076E+1
-2.660E-1	8.405E+0	2.083E+1
-2.725E-1	8.483E+0	2.076E+1
-2.692E-1	8.525E+0	2.075E+1
-2.676E-1	8.567E+0	2.100E+1
-2.692E-1	8.470E+0	2.089E+1
-2.725E-1	8.561E+0	2.069E+1
-2.692E-1	8.467E+0	2.074E+1
-2.643E-1	8.327E+0	2.066E+1
-2.708E-1	8.457E+0	2.087E+1
-2.741E-1	8.431E+0	2.096E+1
-2.660E-1	8.438E+0	2.080E+1
-2.627E-1	8.418E+0	2.095E+1
-2.660E-1	8.509E+0	2.081E+1
-2.725E-1	8.499E+0	2.066E+1
-2.692E-1	8.548E+0	2.079E+1
-2.643E-1	8.499E+0	2.078E+1
-2.660E-1	8.545E+0	2.063E+1
-2.741E-1	8.464E+0	2.085E+1
-2.660E-1	8.441E+0	2.103E+1
-2.643E-1	8.464E+0	2.066E+1
-2.741E-1	8.428E+0	2.106E+1
-2.741E-1	8.567E+0	2.076E+1
-2.692E-1	8.382E+0	2.074E+1
-2.660E-1	8.464E+0	2.075E+1
-2.643E-1	8.493E+0	2.073E+1
-2.725E-1	8.434E+0	2.085E+1
-2.676E-1	8.460E+0	2.077E+1
-2.643E-1	8.421E+0	2.083E+1
-2.692E-1	8.470E+0	2.085E+1
-2.725E-1	8.366E+0	2.089E+1
-2.676E-1	8.499E+0	2.073E+1
-2.643E-1	8.454E+0	2.093E+1
-2.692E-1	8.519E+0	2.067E+1
-2.725E-1	8.399E+0	2.071E+1
-2.660E-1	8.519E+0	2.083E+1
-2.643E-1	8.431E+0	2.088E+1
-2.692E-1	8.447E+0	2.058E+1
-2.692E-1	8.571E+0	2.068E+1
-2.692E-1	8.470E+0	2.078E+1
-2.643E-1	8.480E+0	2.082E+1
-2.676E-1	8.343E+0	2.084E+1
-2.708E-1	8.444E+0	2.072E+1
-2.692E-1	8.318E+0	2.089E+1
-2.643E-1	8.593E+0	2.084E+1
-2.692E-1	8.457E+0	2.075E+1
-2.725E-1	8.418E+0	2.084E+1
-2.660E-1	8.476E+0	2.078E+1
-2.660E-1	8.441E+0	2.081E+1
-2.643E-1	8.470E+0	2.086E+1
-2.741E-1	8.564E+0	2.094E+1
-2.676E-1	8.451E+0	2.078E+1
-2.676E-1	8.509E+0	2.098E+1
-2.692E-1	8.483E+0	2.073E+1
-2.741E-1	8.467E+0	2.089E+1
-2.660E-1	8.506E+0	2.098E+1
-2.676E-1	8.408E+0	2.072E+1
-2.692E-1	8.470E+0	2.094E+1
-2.708E-1	8.376E+0	2.084E+1
-2.692E-1	8.451E+0	2.078E+1
-2.676E-1	8.418E+0	2.088E+1
-2.676E-1	8.421E+0	2.080E+1
-2.692E-1	8.428E+0	2.092E+1
-2.676E-1	8.451E+0	2.076E+1
-2.660E-1	8.489E+0	2.106E+1
-2.676E-1	8.609E+0	2.078E+1
-2.725E-1	8.408E+0	2.085E+1
-2.676E-1	8.441E+0	2.059E+1
-2.611E-1	8.405E+0	2.078E+1
-2.643E-1	8.525E+0	2.095E+1
-2.692E-1	8.476E+0	2.096E+1
-2.692E-1	8.509E+0	2.084E+1
-2.676E-1	8.441E+0	2.083E+1
-2.676E-1	8.402E+0	2.065E+1
-2.725E-1	8.379E+0	2.079E+1
-2.692E-1	8.444E+0	2.070E+1
-2.660E-1	8.489E+0	2.083E+1
-2.660E-1	8.386E+0	2.082E+1
-2.725E-1	8.408E+0	2.101E+1
-2.676E-1	8.499E+0	2.071E+1
-2.692E-1	8.489E+0	2.089E+1
-2.692E-1	8.347E+0	2.084E+1
-2.692E-1	8.496E+0	2.096E+1
-2.676E-1	8.509E+0	2.090E+1
-2.692E-1	8.473E+0	2.094E+1
-2.660E-1	8.486E+0	2.096E+1
-2.725E-1	8.467E+0	2.077E+1
-2.676E-1	8.395E+0	2.074E+1
-2.643E-1	8.622E+0	2.086E+1
-2.692E-1	8.571E+0	2.077E+1
-2.692E-1	8.571E+0	2.081E+1
-2.676E-1	8.571E+0	2.073E+1
-2.643E-1	8.493E+0	2.093E+1
-2.692E-1	8.626E+0	2.084E+1
-2.692E-1	8.470E+0	2.075E+1
-2.725E-1	8.561E+0	2.082E+1
-2.660E-1	8.473E+0	2.065E+1
-2.660E-1	8.489E+0	2.080E+1
-2.708E-1	8.454E+0	2.092E+1
-2.676E-1	8.502E+0	2.086E+1
-2.660E-1	8.532E+0	2.079E+1
-2.676E-1	8.425E+0	2.078E+1
-2.708E-1	8.548E+0	2.075E+1
-2.692E-1	8.447E+0	2.071E+1
-2.643E-1	8.476E+0	2.082E+1
-2.676E-1	8.509E+0	2.071E+1
-2.725E-1	8.431E+0	2.089E+1
-2.692E-1	8.415E+0	2.077E+1
-2.660E-1	8.470E+0	2.072E+1
-2.676E-1	8.415E+0	2.083E+1
-2.692E-1	8.558E+0	2.069E+1
-2.660E-1	8.480E+0	2.073E+1
-2.643E-1	8.402E+0	2.077E+1
-2.676E-1	8.447E+0	2.080E+1
-2.692E-1	8.399E+0	2.096E+1
-2.676E-1	8.438E+0	2.097E+1
-2.643E-1	8.386E+0	2.079E+1
-2.660E-1	8.366E+0	2.087E+1
-2.725E-1	8.535E+0	2.076E+1
-2.692E-1	8.512E+0	2.066E+1
-2.660E-1	8.473E+0	2.096E+1
-2.676E-1	8.522E+0	2.075E+1
-2.692E-1	8.441E+0	2.079E+1
-2.676E-1	8.525E+0	2.086E+1
-2.627E-1	8.603E+0	2.094E+1
-2.676E-1	8.538E+0	2.075E+1
-2.708E-1	8.619E+0	2.072E+1
-2.676E-1	8.558E+0	2.095E+1
-2.627E-1	8.551E+0	2.069E+1
-2.692E-1	8.457E+0	2.093E+1
-2.708E-1	8.493E+0	2.082E+1
-2.692E-1	8.454E+0	2.070E+1
-2.660E-1	8.386E+0	2.086E+1
-2.676E-1	8.499E+0	2.073E+1
-2.708E-1	8.467E+0	2.084E+1
-2.660E-1	8.506E+0	2.079E+1
-2.660E-1	8.473E+0	2.067E+1
-2.692E-1	8.434E+0	2.095E+1
-2.692E-1	8.525E+0	2.085E+1
-2.692E-1	8.444E+0	2.079E+1
-2.643E-1	8.512E+0	2.087E+1
-2.676E-1	8.515E+0	2.080E+1
-2.692E-1	8.499E+0	2.077E+1
-2.660E-1	8.506E+0	2.092E+1
-2.627E-1	8.483E+0	2.077E+1
-2.643E-1	8.483E+0	2.099E+1
-2.708E-1	8.444E+0	2.092E+1
-2.741E-1	8.506E+0	2.092E+1
-2.643E-1	8.457E+0	2.066E+1
-2.676E-1	8.681E+0	2.082E+1
-2.692E-1	8.584E+0	2.091E+1
-2.676E-1	8.496E+0	2.071E+1
-2.660E-1	8.496E+0	2.079E+1
-2.708E-1	8.460E+0	2.087E+1
-2.708E-1	8.512E+0	2.073E+1
-2.692E-1	8.532E+0	2.074E+1
-2.627E-1	8.418E+0	2.079E+1
-2.660E-1	8.493E+0	2.094E+1
-2.708E-1	8.434E+0	2.093E+1
-2.708E-1	8.535E+0	2.094E+1
-2.660E-1	8.554E+0	2.075E+1
-2.676E-1	8.486E+0	2.089E+1
-2.725E-1	8.428E+0	2.084E+1
-2.692E-1	8.454E+0	2.095E+1
-2.627E-1	8.438E+0	2.093E+1
-2.676E-1	8.538E+0	2.072E+1
-2.708E-1	8.467E+0	2.089E+1
-2.660E-1	8.457E+0	2.073E+1
-2.643E-1	8.512E+0	2.084E+1
-2.660E-1	8.470E+0	2.081E+1
-2.692E-1	8.421E+0	2.058E+1
-2.692E-1	8.502E+0	2.088E+1
-2.627E-1	8.515E+0	2.084E+1
-2.676E-1	8.522E+0	2.078E+1
-2.708E-1	8.392E+0	2.061E+1
-2.692E-1	8.496E+0	2.092E+1
-2.660E-1	8.353E+0	2.071E+1
-2.676E-1	8.535E+0	2.086E+1
-2.708E-1	8.434E+0	2.079E+1
-2.692E-1	8.489E+0	2.097E+1
-2.643E-1	8.509E+0	2.077E+1
-2.676E-1	8.541E+0	2.068E+1
-2.692E-1	8.373E+0	2.074E+1
-2.676E-1	8.480E+0	2.094E+1
-2.660E-1	8.454E+0	2.087E+1
-2.692E-1	8.386E+0	2.100E+1
-2.708E-1	8.454E+0	2.082E+1
-2.660E-1	8.438E+0	2.078E+1
-2.643E-1	8.454E+0	2.075E+1
-2.660E-1	8.447E+0	2.097E+1
-2.708E-1	8.434E+0	2.076E+1
-2.676E-1	8.438E+0	2.090E+1
-2.660E-1	8.512E+0	2.096E+1
-2.676E-1	8.476E+0	2.081E+1
-2.741E-1	8.467E+0	2.090E+1
-2.676E-1	8.467E+0	2.075E+1
-2.660E-1	8.434E+0	2.093E+1
-2.643E-1	8.438E+0	2.105E+1
-2.741E-1	8.438E+0	2.064E+1
-2.692E-1	8.509E+0	2.078E+1
-2.660E-1	8.567E+0	2.090E+1
-2.643E-1	8.480E+0	2.072E+1
-2.708E-1	8.405E+0	2.085E+1
-2.643E-1	8.587E+0	2.083E+1
-2.643E-1	8.395E+0	2.075E+1
-2.660E-1	8.512E+0	2.077E+1
-2.725E-1	8.522E+0	2.074E+1
-2.692E-1	8.369E+0	2.091E+1
-2.611E-1	8.386E+0	2.101E+1
-2.676E-1	8.314E+0	2.077E+1
-2.692E-1	8.554E+0	2.080E+1
-2.692E-1	8.554E+0	2.075E+1
-2.643E-1	8.493E+0	2.090E+1
-2.676E-1	8.421E+0	2.073E+1
-2.692E-1	8.590E+0	2.082E+1
-2.676E-1	8.454E+0	2.093E+1
-2.627E-1	8.444E+0	2.069E+1
-2.692E-1	8.512E+0	2.097E+1
-2.692E-1	8.476E+0	2.095E+1
-2.660E-1	8.441E+0	2.078E+1
-2.643E-1	8.489E+0	2.077E+1
-2.643E-1	8.373E+0	2.080E+1
-2.708E-1	8.343E+0	2.090E+1
-2.660E-1	8.451E+0	2.081E+1
-2.611E-1	8.421E+0	2.090E+1
-2.643E-1	8.515E+0	2.072E+1
-2.708E-1	8.395E+0	2.075E+1
-2.676E-1	8.408E+0	2.076E+1
-2.643E-1	8.522E+0	2.080E+1
-2.676E-1	8.480E+0	2.076E+1
-2.708E-1	8.425E+0	2.091E+1
-2.660E-1	8.519E+0	2.091E+1
-2.643E-1	8.389E+0	2.101E+1
-2.676E-1	8.473E+0	2.058E+1
-2.692E-1	8.496E+0	2.094E+1
-2.676E-1	8.402E+0	2.081E+1
-2.643E-1	8.457E+0	2.075E+1
-2.676E-1	8.408E+0	2.078E+1
-2.692E-1	8.580E+0	2.096E+1
-2.660E-1	8.454E+0	2.098E+1
-2.643E-1	8.412E+0	2.078E+1
-2.660E-1	8.389E+0	2.087E+1
-2.708E-1	8.451E+0	2.075E+1
-2.643E-1	8.486E+0	2.095E+1
-2.627E-1	8.489E+0	2.087E+1
-2.676E-1	8.558E+0	2.069E+1
-2.708E-1	8.532E+0	2.076E+1
-2.676E-1	8.499E+0	2.087E+1
-2.643E-1	8.438E+0	2.082E+1
-2.660E-1	8.551E+0	2.082E+1
-2.725E-1	8.408E+0	2.075E+1
-2.660E-1	8.538E+0	2.097E+1
-2.627E-1	8.509E+0	2.094E+1
-2.643E-1	8.402E+0	2.074E+1
-2.708E-1	8.499E+0	2.080E+1
-2.676E-1	8.558E+0	2.086E+1
-2.660E-1	8.441E+0	2.073E+1
-2.660E-1	8.483E+0	2.102E+1
-2.676E-1	8.525E+0	2.099E+1
-2.660E-1	8.392E+0	2.075E+1
-2.643E-1	8.421E+0	2.075E+1
-2.676E-1	8.515E+0	2.078E+1
-2.725E-1	8.441E+0	2.085E+1
-2.660E-1	8.389E+0	2.064E+1
-2.643E-1	8.506E+0	2.096E+1
-2.676E-1	8.457E+0	2.077E+1
-2.692E-1	8.600E+0	2.076E+1
-2.660E-1	8.318E+0	2.087E+1
-2.643E-1	8.376E+0	2.074E+1
-2.676E-1	8.386E+0	2.087E+1
-2.708E-1	8.451E+0	2.093E+1
-2.676E-1	8.480E+0	2.079E+1
-2.627E-1	8.545E+0	2.088E+1
-2.660E-1	8.467E+0	2.078E+1
-2.725E-1	8.512E+0	2.083E+1
-2.660E-1	8.499E+0	2.071E+1
-2.643E-1	8.506E+0	2.087E+1
-2.660E-1	8.438E+0	2.085E+1
-2.725E-1	8.451E+0	2.090E+1
-2.676E-1	8.499E+0	2.052E+1
-2.643E-1	8.551E+0	2.076E+1
-2.643E-1	8.425E+0	2.091E+1
-2.692E-1	8.512E+0	2.081E+1
-2.692E-1	8.399E+0	2.079E+1
-2.660E-1	8.486E+0	2.094E+1
-2.676E-1	8.496E+0	2.076E+1
-2.676E-1	8.541E+0	2.079E+1
-2.676E-1	8.486E+0	2.073E+1
-2.660E-1	8.564E+0	2.088E+1
-2.676E-1	8.405E+0	2.083E+1
-2.708E-1	8.473E+0	2.075E+1
-2.676E-1	8.567E+0	2.079E+1
-2.627E-1	8.584E+0	2.093E+1
-2.660E-1	8.425E+0	2.079E+1
-2.692E-1	8.525E+0	2.084E+1
-2.676E-1	8.408E+0	2.067E+1
-2.643E-1	8.431E+0	2.082E+1
-2.643E-1	8.395E+0	2.086E+1
-2.660E-1	8.603E+0	2.102E+1
-2.643E-1	8.522E+0	2.064E+1
-2.660E-1	8.415E+0	2.083E+1
-2.660E-1	8.389E+0	2.066E+1
-2.725E-1	8.438E+0	2.099E+1
-2.660E-1	8.464E+0	2.097E+1
-2.611E-1	8.480E+0	2.075E+1
-2.660E-1	8.528E+0	2.086E+1
-2.676E-1	8.421E+0	2.071E+1
-2.627E-1	8.483E+0	2.092E+1
-2.627E-1	8.535E+0	2.072E+1
-2.660E-1	8.425E+0	2.076E+1
-2.692E-1	8.541E+0	2.100E+1
-2.676E-1	8.506E+0	2.083E+1
-2.627E-1	8.444E+0	2.096E+1
-2.660E-1	8.428E+0	2.079E+1
-2.692E-1	8.548E+0	2.067E+1
-2.692E-1	8.467E+0	2.090E+1
-2.627E-1	8.480E+0	2.081E+1
-2.660E-1	8.470E+0	2.070E+1
-2.692E-1	8.389E+0	2.072E+1
-2.676E-1	8.584E+0	2.072E+1
-2.611E-1	8.441E+0	2.085E+1
-2.676E-1	8.428E+0	2.075E+1
-2.692E-1	8.600E+0	2.082E+1
-2.660E-1	8.454E+0	2.082E+1
-2.643E-1	8.473E+0	2.075E+1
-2.660E-1	8.405E+0	2.082E+1
-2.676E-1	8.587E+0	2.084E+1
-2.692E-1	8.464E+0	2.080E+1
-2.611E-1	8.444E+0	2.075E+1
-2.643E-1	8.486E+0	2.083E+1
-2.676E-1	8.373E+0	2.077E+1
-2.692E-1	8.399E+0	2.068E+1
-2.611E-1	8.506E+0	2.090E+1
-2.676E-1	8.451E+0	2.083E+1
-2.692E-1	8.561E+0	2.074E+1
-2.676E-1	8.545E+0	2.091E+1
-2.643E-1	8.496E+0	2.063E+1
-2.660E-1	8.502E+0	2.085E+1
-2.708E-1	8.480E+0	2.085E+1
-2.660E-1	8.418E+0	2.081E+1
-2.611E-1	8.532E+0	2.077E+1
-2.627E-1	8.567E+0	2.078E+1
-2.692E-1	8.447E+0	2.079E+1
-2.643E-1	8.415E+0	2.084E+1
-2.627E-1	8.483E+0	2.079E+1
-2.643E-1	8.434E+0	2.083E+1
-2.660E-1	8.606E+0	2.078E+1
-2.643E-1	8.444E+0	2.073E+1
-2.643E-1	8.499E+0	2.102E+1
-2.643E-1	8.473E+0	2.082E+1
-2.692E-1	8.489E+0	2.090E+1
-2.660E-1	8.567E+0	2.068E+1
-2.643E-1	8.412E+0	2.093E+1
-2.660E-1	8.444E+0	2.079E+1
-2.692E-1	8.509E+0	2.076E+1
-2.708E-1	8.467E+0	2.089E+1
-2.643E-1	8.467E+0	2.077E+1
-2.643E-1	8.499E+0	2.082E+1
-2.692E-1	8.545E+0	2.086E+1
-2.676E-1	8.418E+0	2.077E+1
-2.660E-1	8.522E+0	2.085E+1
-2.643E-1	8.373E+0	2.076E+1
-2.708E-1	8.486E+0	2.090E+1
-2.676E-1	8.405E+0	2.069E+1
-2.627E-1	8.541E+0	2.076E+1
-2.643E-1	8.525E+0	2.087E+1
-2.676E-1	8.350E+0	2.087E+1
-2.692E-1	8.522E+0	2.090E+1
-2.643E-1	8.386E+0	2.068E+1
-2.643E-1	8.509E+0	2.092E+1
-2.692E-1	8.454E+0	2.079E+1
-2.676E-1	8.571E+0	2.080E+1
-2.627E-1	8.476E+0	2.088E+1
-2.660E-1	8.528E+0	2.077E+1
-2.692E-1	8.519E+0	2.082E+1
-2.660E-1	8.535E+0	2.084E+1
-2.643E-1	8.538E+0	2.071E+1
-2.660E-1	8.564E+0	2.093E+1
-2.708E-1	8.467E+0	2.074E+1
-2.660E-1	8.483E+0	2.091E+1
-2.643E-1	8.467E+0	2.081E+1
-2.627E-1	8.438E+0	2.086E+1
-2.725E-1	8.408E+0	2.082E+1
-2.627E-1	8.486E+0	2.099E+1
-2.660E-1	8.658E+0	2.078E+1
-2.660E-1	8.464E+0	2.081E+1
-2.708E-1	8.441E+0	2.100E+1
-2.643E-1	8.499E+0	2.079E+1
-2.627E-1	8.470E+0	2.085E+1
-2.627E-1	8.421E+0	2.075E+1
-2.692E-1	8.399E+0	2.087E+1
-2.660E-1	8.363E+0	2.064E+1
-2.643E-1	8.522E+0	2.063E+1
-2.660E-1	8.425E+0	2.077E+1
-2.692E-1	8.480E+0	2.087E+1
-2.660E-1	8.580E+0	2.090E+1
-2.660E-1	8.464E+0	2.071E+1
-2.643E-1	8.483E+0	2.085E+1
-2.676E-1	8.480E+0	2.081E+1
-2.676E-1	8.425E+0	2.090E+1
-2.627E-1	8.470E+0	2.080E+1
-2.676E-1	8.412E+0	2.073E+1
-2.692E-1	8.356E+0	2.084E+1
-2.643E-1	8.412E+0	2.087E+1
-2.643E-1	8.382E+0	2.059E+1
-2.660E-1	8.532E+0	2.084E+1
-2.676E-1	8.473E+0	2.071E+1
-2.660E-1	8.379E+0	2.071E+1
-2.643E-1	8.431E+0	2.076E+1
-2.660E-1	8.473E+0	2.073E+1
-2.708E-1	8.447E+0	2.094E+1
-2.676E-1	8.425E+0	2.081E+1
-2.627E-1	8.415E+0	2.072E+1
-2.643E-1	8.412E+0	2.076E+1
-2.725E-1	8.418E+0	2.097E+1
-2.660E-1	8.428E+0	2.096E+1
-2.627E-1	8.464E+0	2.086E+1
-2.643E-1	8.408E+0	2.094E+1
-2.660E-1	8.441E+0	2.075E+1
-2.660E-1	8.473E+0	2.086E+1
-2.643E-1	8.438E+0	2.071E+1
-2.627E-1	8.373E+0	2.078E+1
-2.708E-1	8.382E+0	2.092E+1
-2.660E-1	8.451E+0	2.080E+1
-2.627E-1	8.538E+0	2.083E+1
-2.643E-1	8.467E+0	2.085E+1
-2.660E-1	8.431E+0	2.103E+1
-2.660E-1	8.499E+0	2.091E+1
-2.627E-1	8.444E+0	2.082E+1
-2.660E-1	8.418E+0	2.085E+1
-2.692E-1	8.438E+0	2.074E+1
-2.692E-1	8.457E+0	2.070E+1
-2.643E-1	8.509E+0	2.081E+1
-2.660E-1	8.476E+0	2.066E+1
-2.676E-1	8.470E+0	2.071E+1
-2.660E-1	8.464E+0	2.088E+1
-2.643E-1	8.502E+0	2.079E+1
-2.692E-1	8.470E+0	2.086E+1
-2.676E-1	8.567E+0	2.075E+1
-2.660E-1	8.603E+0	2.082E+1
-2.611E-1	8.451E+0	2.091E+1
-2.660E-1	8.551E+0	2.075E+1
-2.676E-1	8.451E+0	2.093E+1
-2.676E-1	8.515E+0	2.095E+1
-2.611E-1	8.415E+0	2.081E+1
-2.676E-1	8.502E+0	2.092E+1
-2.708E-1	8.574E+0	2.076E+1
-2.643E-1	8.480E+0	2.097E+1
-2.643E-1	8.499E+0	2.082E+1
-2.676E-1	8.441E+0	2.078E+1
-2.692E-1	8.519E+0	2.082E+1
-2.660E-1	8.496E+0	2.077E+1
-2.595E-1	8.447E+0	2.082E+1
-2.660E-1	8.444E+0	2.087E+1
-2.708E-1	8.434E+0	2.097E+1
-2.643E-1	8.506E+0	2.068E+1
-2.627E-1	8.532E+0	2.092E+1
-2.676E-1	8.373E+0	2.088E+1
-2.676E-1	8.405E+0	2.076E+1
-2.660E-1	8.444E+0	2.084E+1
-2.627E-1	8.535E+0	2.074E+1
-2.660E-1	8.441E+0	2.068E+1
-2.660E-1	8.444E+0	2.074E+1
-2.660E-1	8.418E+0	2.090E+1
-2.611E-1	8.457E+0	2.066E+1
-2.660E-1	8.418E+0	2.092E+1
-2.692E-1	8.580E+0	2.080E+1
-2.660E-1	8.454E+0	2.101E+1
-2.627E-1	8.438E+0	2.079E+1
-2.660E-1	8.444E+0	2.080E+1
-2.676E-1	8.551E+0	2.073E+1
-2.660E-1	8.525E+0	2.090E+1
-2.611E-1	8.431E+0	2.092E+1
-2.660E-1	8.554E+0	2.079E+1
-2.676E-1	8.470E+0	2.083E+1
-2.643E-1	8.499E+0	2.081E+1
-2.643E-1	8.369E+0	2.095E+1
-2.660E-1	8.519E+0	2.089E+1
-2.676E-1	8.454E+0	2.086E+1
-2.676E-1	8.457E+0	2.073E+1
-2.627E-1	8.496E+0	2.081E+1
-2.660E-1	8.402E+0	2.087E+1
-2.692E-1	8.486E+0	2.089E+1
-2.643E-1	8.532E+0	2.099E+1
-2.595E-1	8.506E+0	2.071E+1
-2.676E-1	8.561E+0	2.090E+1
-2.692E-1	8.405E+0	2.074E+1
-2.643E-1	8.421E+0	2.084E+1
-2.627E-1	8.386E+0	2.085E+1
-2.627E-1	8.369E+0	2.095E+1
-2.692E-1	8.467E+0	2.083E+1
-2.643E-1	8.412E+0	2.081E+1
-2.627E-1	8.473E+0	2.066E+1
-2.643E-1	8.502E+0	2.090E+1
-2.692E-1	8.564E+0	2.094E+1
-2.692E-1	8.499E+0	2.086E+1
-2.643E-1	8.366E+0	2.070E+1
-2.643E-1	8.499E+0	2.068E+1
-2.676E-1	8.519E+0	2.068E+1
-2.660E-1	8.425E+0	2.071E+1
-2.611E-1	8.480E+0	2.092E+1
-2.660E-1	8.438E+0	2.093E+1
-2.708E-1	8.399E+0	2.100E+1
-2.660E-1	8.454E+0	2.078E+1
-2.627E-1	8.438E+0	2.069E+1
-2.660E-1	8.473E+0	2.102E+1
-2.676E-1	8.415E+0	2.085E+1
-2.660E-1	8.554E+0	2.072E+1
-2.595E-1	8.421E+0	2.079E+1
-2.643E-1	8.382E+0	2.078E+1
-2.692E-1	8.441E+0	2.069E+1
-2.660E-1	8.464E+0	2.092E+1
-2.611E-1	8.399E+0	2.071E+1
-2.643E-1	8.525E+0	2.086E+1
-2.660E-1	8.489E+0	2.088E+1
-2.676E-1	8.509E+0	2.079E+1
-2.595E-1	8.528E+0	2.099E+1
-2.643E-1	8.564E+0	2.075E+1
-2.676E-1	8.473E+0	2.068E+1
-2.660E-1	8.451E+0	2.074E+1
-2.611E-1	8.541E+0	2.078E+1
-2.643E-1	8.457E+0	2.083E+1
-2.676E-1	8.532E+0	2.077E+1
-2.676E-1	8.360E+0	2.088E+1
-2.627E-1	8.493E+0	2.067E+1
-2.643E-1	8.425E+0	2.084E+1
-2.676E-1	8.499E+0	2.075E+1
-2.676E-1	8.476E+0	2.097E+1
-2.627E-1	8.506E+0	2.070E+1
-2.660E-1	8.470E+0	2.083E+1
-2.708E-1	8.392E+0	2.062E+1
-2.643E-1	8.665E+0	2.087E+1
-2.627E-1	8.506E+0	2.083E+1
-2.643E-1	8.438E+0	2.092E+1
-2.692E-1	8.538E+0	2.081E+1
-2.627E-1	8.395E+0	2.078E+1
-2.627E-1	8.525E+0	2.095E+1
-2.643E-1	8.545E+0	2.092E+1
-2.708E-1	8.366E+0	2.073E+1
-2.643E-1	8.541E+0	2.086E+1
-2.611E-1	8.434E+0	2.107E+1
-2.660E-1	8.567E+0	2.081E+1
-2.692E-1	8.467E+0	2.090E+1
-2.643E-1	8.447E+0	2.075E+1
-2.627E-1	8.548E+0	2.075E+1
-2.660E-1	8.331E+0	2.080E+1
-2.676E-1	8.431E+0	2.081E+1
-2.643E-1	8.480E+0	2.079E+1
-2.627E-1	8.483E+0	2.104E+1
-2.627E-1	8.451E+0	2.081E+1
-2.692E-1	8.434E+0	2.081E+1
-2.660E-1	8.522E+0	2.085E+1
-2.611E-1	8.447E+0	2.085E+1
-2.627E-1	8.470E+0	2.075E+1
-2.676E-1	8.454E+0	2.088E+1
-2.643E-1	8.460E+0	2.085E+1
-2.627E-1	8.548E+0	2.076E+1
-2.627E-1	8.399E+0	2.087E+1
-2.692E-1	8.431E+0	2.091E+1
-2.627E-1	8.580E+0	2.084E+1
-2.627E-1	8.399E+0	2.075E+1
-2.643E-1	8.512E+0	2.104E+1
-2.692E-1	8.509E+0	2.080E+1
-2.643E-1	8.509E+0	2.090E+1
-2.627E-1	8.467E+0	2.099E+1
-2.627E-1	8.402E+0	2.085E+1
-2.676E-1	8.441E+0	2.089E+1
-2.660E-1	8.541E+0	2.058E+1
-2.627E-1	8.502E+0	2.099E+1
-2.643E-1	8.493E+0	2.085E+1
-2.692E-1	8.489E+0	2.075E+1
-2.660E-1	8.444E+0	2.085E+1
-2.643E-1	8.434E+0	2.081E+1
-2.643E-1	8.389E+0	2.089E+1
-2.660E-1	8.489E+0	2.087E+1
-2.660E-1	8.519E+0	2.074E+1
-2.611E-1	8.558E+0	2.089E+1
-2.643E-1	8.509E+0	2.091E+1
-2.676E-1	8.467E+0	2.096E+1
-2.660E-1	8.418E+0	2.099E+1
-2.627E-1	8.525E+0	2.069E+1
-2.627E-1	8.502E+0	2.074E+1
-2.676E-1	8.496E+0	2.080E+1
-2.627E-1	8.428E+0	2.083E+1
-2.643E-1	8.551E+0	2.075E+1
-2.643E-1	8.405E+0	2.085E+1
-2.660E-1	8.451E+0	2.089E+1
-2.660E-1	8.343E+0	2.080E+1
-2.611E-1	8.545E+0	2.085E+1
-2.643E-1	8.447E+0	2.077E+1
-2.708E-1	8.464E+0	2.085E+1
-2.627E-1	8.535E+0	2.083E+1
-2.611E-1	8.470E+0	2.086E+1
-2.643E-1	8.473E+0	2.060E+1
-2.660E-1	8.489E+0	2.081E+1
-2.643E-1	8.519E+0	2.067E+1
-2.627E-1	8.434E+0	2.092E+1
-2.611E-1	8.486E+0	2.079E+1
-2.692E-1	8.392E+0	2.076E+1
-2.660E-1	8.519E+0	2.096E+1
-2.643E-1	8.444E+0	2.084E+1
-2.643E-1	8.421E+0	2.077E+1
-2.692E-1	8.587E+0	2.081E+1
-2.676E-1	8.499E+0	2.089E+1
-2.627E-1	8.399E+0	2.083E+1
-2.627E-1	8.483E+0	2.093E+1
-2.676E-1	8.454E+0	2.088E+1
-2.643E-1	8.418E+0	2.091E+1
-2.643E-1	8.457E+0	2.077E+1
-2.643E-1	8.454E+0	2.086E+1
-2.708E-1	8.499E+0	2.083E+1
-2.660E-1	8.564E+0	2.067E+1
-2.562E-1	8.528E+0	2.079E+1
-2.643E-1	8.464E+0	2.081E+1
-2.692E-1	8.584E+0	2.081E+1
-2.611E-1	8.493E+0	2.086E+1
-2.627E-1	8.405E+0	2.081E+1
-2.627E-1	8.532E+0	2.079E+1
-2.692E-1	8.577E+0	2.112E+1
-2.627E-1	8.421E+0	2.092E+1
-2.611E-1	8.460E+0	2.088E+1
-2.643E-1	8.493E+0	2.075E+1
-2.676E-1	8.395E+0	2.075E+1
-2.660E-1	8.421E+0	2.072E+1
-2.627E-1	8.473E+0	2.100E+1
-2.627E-1	8.412E+0	2.088E+1
-2.692E-1	8.506E+0	2.081E+1
-2.643E-1	8.415E+0	2.076E+1
-2.611E-1	8.415E+0	2.076E+1
-2.643E-1	8.613E+0	2.072E+1
-2.692E-1	8.444E+0	2.075E+1
-2.676E-1	8.515E+0	2.086E+1
-2.611E-1	8.418E+0	2.083E+1
-2.611E-1	8.584E+0	2.074E+1
-2.660E-1	8.483E+0	2.095E+1
-2.660E-1	8.447E+0	2.070E+1
-2.627E-1	8.587E+0	2.079E+1
-2.643E-1	8.561E+0	2.095E+1
-2.692E-1	8.577E+0	2.078E+1
-2.676E-1	8.493E+0	2.076E+1
-2.611E-1	8.493E+0	2.078E+1
-2.627E-1	8.571E+0	2.074E+1
-2.660E-1	8.587E+0	2.086E+1
-2.676E-1	8.551E+0	2.086E+1
-2.627E-1	8.418E+0	2.061E+1
-2.627E-1	8.441E+0	2.062E+1
-2.660E-1	8.486E+0	2.086E+1
-2.643E-1	8.502E+0	2.082E+1
-2.595E-1	8.509E+0	2.083E+1
-2.611E-1	8.532E+0	2.082E+1
-2.692E-1	8.366E+0	2.095E+1
-2.660E-1	8.522E+0	2.080E+1
-2.595E-1	8.476E+0	2.078E+1
[truncated: 31,103 more rows]
