# Supplementary material for: Improved ANAP incorporation and VCF analysis reveal details of P2X7 current facilitation and a limited conformational interplay between ATP binding and the intracellular ballast domain
Source: eLife. 2023 Jan 4;12:e82479. doi: 10.7554/eLife.82479 (PMC9859053; doi:10.7554/eLife.82479)
Supplement: Figure 3—figure supplement 3—source data 2. [file elife-82479-fig3-figsupp3-data2.zip › Figure-3_figure-supplement-3_source-data-2/DeltaCys-constructs/l24/15.csv]

-8.045E-1	8.438E+0	1.870E+1
-8.077E-1	8.434E+0	1.876E+1
-8.012E-1	8.464E+0	1.877E+1
-7.980E-1	8.551E+0	1.891E+1
-8.028E-1	8.645E+0	1.881E+1
-8.077E-1	8.392E+0	1.874E+1
-8.012E-1	8.473E+0	1.873E+1
-7.980E-1	8.418E+0	1.893E+1
-8.045E-1	8.467E+0	1.873E+1
-8.061E-1	8.412E+0	1.870E+1
-8.012E-1	8.447E+0	1.897E+1
-7.980E-1	8.499E+0	1.876E+1
-8.028E-1	8.457E+0	1.893E+1
-8.077E-1	8.425E+0	1.888E+1
-8.028E-1	8.421E+0	1.876E+1
-7.996E-1	8.515E+0	1.870E+1
-8.045E-1	8.551E+0	1.880E+1
-8.077E-1	8.405E+0	1.883E+1
-8.045E-1	8.438E+0	1.887E+1
-7.996E-1	8.470E+0	1.877E+1
-8.045E-1	8.483E+0	1.883E+1
-8.061E-1	8.489E+0	1.890E+1
-8.028E-1	8.431E+0	1.895E+1
-7.996E-1	8.386E+0	1.887E+1
-8.077E-1	8.389E+0	1.875E+1
-8.077E-1	8.451E+0	1.882E+1
-8.028E-1	8.382E+0	1.901E+1
-7.980E-1	8.408E+0	1.887E+1
-8.012E-1	8.347E+0	1.878E+1
-8.028E-1	8.473E+0	1.896E+1
-8.012E-1	8.334E+0	1.899E+1
-8.012E-1	8.337E+0	1.879E+1
-8.061E-1	8.515E+0	1.876E+1
-8.077E-1	8.376E+0	1.882E+1
-7.996E-1	8.428E+0	1.876E+1
-8.012E-1	8.373E+0	1.883E+1
-8.061E-1	8.486E+0	1.883E+1
-8.077E-1	8.502E+0	1.891E+1
-8.028E-1	8.457E+0	1.893E+1
-7.980E-1	8.428E+0	1.882E+1
-8.045E-1	8.502E+0	1.889E+1
-8.061E-1	8.519E+0	1.880E+1
-8.012E-1	8.502E+0	1.888E+1
-7.996E-1	8.522E+0	1.893E+1
-8.061E-1	8.431E+0	1.891E+1
-8.077E-1	8.538E+0	1.881E+1
-8.012E-1	8.460E+0	1.876E+1
-7.980E-1	8.571E+0	1.867E+1
-8.045E-1	8.386E+0	1.877E+1
-8.077E-1	8.558E+0	1.884E+1
-8.028E-1	8.496E+0	1.900E+1
-8.012E-1	8.441E+0	1.909E+1
-8.028E-1	8.519E+0	1.886E+1
-8.061E-1	8.314E+0	1.883E+1
-8.012E-1	8.425E+0	1.884E+1
-7.980E-1	8.451E+0	1.882E+1
-8.028E-1	8.428E+0	1.869E+1
-8.061E-1	8.467E+0	1.872E+1
-7.996E-1	8.480E+0	1.884E+1
-7.996E-1	8.480E+0	1.869E+1
-8.028E-1	8.412E+0	1.866E+1
-8.061E-1	8.298E+0	1.866E+1
-8.045E-1	8.483E+0	1.887E+1
-7.996E-1	8.395E+0	1.871E+1
-8.045E-1	8.519E+0	1.879E+1
-8.077E-1	8.405E+0	1.882E+1
-8.045E-1	8.541E+0	1.870E+1
-7.980E-1	8.493E+0	1.886E+1
-8.028E-1	8.399E+0	1.893E+1
-8.077E-1	8.389E+0	1.882E+1
-8.012E-1	8.493E+0	1.886E+1
-7.996E-1	8.350E+0	1.874E+1
-8.061E-1	8.395E+0	1.870E+1
-8.061E-1	8.502E+0	1.871E+1
-8.028E-1	8.473E+0	1.879E+1
-7.996E-1	8.408E+0	1.870E+1
-8.045E-1	8.402E+0	1.885E+1
-8.045E-1	8.464E+0	1.875E+1
-8.045E-1	8.434E+0	1.891E+1
-7.996E-1	8.480E+0	1.865E+1
-8.045E-1	8.574E+0	1.887E+1
-8.061E-1	8.405E+0	1.875E+1
-8.012E-1	8.473E+0	1.894E+1
-7.980E-1	8.347E+0	1.872E+1
-8.028E-1	8.454E+0	1.878E+1
-8.061E-1	8.528E+0	1.868E+1
-8.028E-1	8.428E+0	1.879E+1
-8.012E-1	8.399E+0	1.877E+1
-8.028E-1	8.408E+0	1.881E+1
-8.028E-1	8.519E+0	1.900E+1
-8.028E-1	8.431E+0	1.879E+1
-7.996E-1	8.425E+0	1.888E+1
-8.045E-1	8.506E+0	1.889E+1
-8.077E-1	8.389E+0	1.879E+1
-8.012E-1	8.405E+0	1.872E+1
-7.996E-1	8.431E+0	1.896E+1
-8.028E-1	8.519E+0	1.876E+1
-8.061E-1	8.438E+0	1.883E+1
-8.028E-1	8.369E+0	1.876E+1
-7.964E-1	8.434E+0	1.898E+1
-8.012E-1	8.541E+0	1.873E+1
-8.093E-1	8.515E+0	1.872E+1
-7.996E-1	8.438E+0	1.875E+1
-7.980E-1	8.584E+0	1.873E+1
-8.028E-1	8.457E+0	1.881E+1
-8.061E-1	8.434E+0	1.896E+1
-8.012E-1	8.389E+0	1.885E+1
-7.996E-1	8.506E+0	1.890E+1
-8.045E-1	8.447E+0	1.883E+1
-8.045E-1	8.512E+0	1.881E+1
-8.028E-1	8.454E+0	1.878E+1
-8.012E-1	8.441E+0	1.877E+1
-8.028E-1	8.486E+0	1.876E+1
-8.045E-1	8.366E+0	1.869E+1
-8.012E-1	8.483E+0	1.880E+1
-7.996E-1	8.382E+0	1.875E+1
-8.061E-1	8.382E+0	1.893E+1
-8.045E-1	8.483E+0	1.883E+1
-7.996E-1	8.454E+0	1.886E+1
-7.996E-1	8.405E+0	1.876E+1
-7.996E-1	8.447E+0	1.881E+1
-8.077E-1	8.473E+0	1.882E+1
-8.028E-1	8.418E+0	1.900E+1
-8.012E-1	8.431E+0	1.876E+1
-8.028E-1	8.428E+0	1.886E+1
-8.061E-1	8.347E+0	1.902E+1
-8.012E-1	8.486E+0	1.880E+1
-7.964E-1	8.382E+0	1.877E+1
-8.028E-1	8.548E+0	1.905E+1
-8.045E-1	8.493E+0	1.888E+1
-8.012E-1	8.506E+0	1.879E+1
-7.996E-1	8.408E+0	1.894E+1
-8.028E-1	8.519E+0	1.878E+1
-8.077E-1	8.476E+0	1.883E+1
-8.012E-1	8.399E+0	1.887E+1
-7.980E-1	8.502E+0	1.884E+1
-8.012E-1	8.515E+0	1.881E+1
-8.093E-1	8.431E+0	1.863E+1
-8.028E-1	8.376E+0	1.871E+1
-7.980E-1	8.545E+0	1.882E+1
-8.045E-1	8.428E+0	1.886E+1
-8.061E-1	8.454E+0	1.889E+1
-8.012E-1	8.415E+0	1.889E+1
-7.996E-1	8.470E+0	1.893E+1
-8.045E-1	8.399E+0	1.877E+1
-8.061E-1	8.428E+0	1.885E+1
-8.012E-1	8.353E+0	1.880E+1
-7.980E-1	8.515E+0	1.892E+1
-8.045E-1	8.412E+0	1.886E+1
-8.061E-1	8.356E+0	1.873E+1
-8.028E-1	8.389E+0	1.875E+1
-7.996E-1	8.535E+0	1.893E+1
-8.028E-1	8.376E+0	1.890E+1
-8.045E-1	8.418E+0	1.881E+1
-8.028E-1	8.473E+0	1.868E+1
-7.996E-1	8.561E+0	1.883E+1
-8.028E-1	8.473E+0	1.877E+1
-8.077E-1	8.447E+0	1.893E+1
-7.996E-1	8.395E+0	1.890E+1
-8.012E-1	8.431E+0	1.883E+1
-8.028E-1	8.473E+0	1.895E+1
-8.061E-1	8.434E+0	1.880E+1
-8.028E-1	8.425E+0	1.883E+1
-7.964E-1	8.613E+0	1.894E+1
-8.061E-1	8.457E+0	1.872E+1
-8.077E-1	8.515E+0	1.886E+1
-8.028E-1	8.444E+0	1.873E+1
-7.964E-1	8.399E+0	1.879E+1
-8.061E-1	8.382E+0	1.884E+1
-8.093E-1	8.311E+0	1.876E+1
-8.012E-1	8.379E+0	1.880E+1
-7.964E-1	8.447E+0	1.888E+1
-8.028E-1	8.454E+0	1.875E+1
-8.061E-1	8.464E+0	1.885E+1
-7.996E-1	8.483E+0	1.873E+1
-8.012E-1	8.415E+0	1.887E+1
-8.012E-1	8.451E+0	1.869E+1
-8.061E-1	8.402E+0	1.869E+1
-7.996E-1	8.431E+0	1.873E+1
-7.996E-1	8.415E+0	1.897E+1
-8.012E-1	8.483E+0	1.884E+1
-8.045E-1	8.496E+0	1.889E+1
-8.012E-1	8.444E+0	1.881E+1
-8.012E-1	8.464E+0	1.885E+1
-8.012E-1	8.457E+0	1.880E+1
-8.093E-1	8.577E+0	1.879E+1
-8.028E-1	8.451E+0	1.876E+1
-7.980E-1	8.447E+0	1.873E+1
-8.028E-1	8.480E+0	1.885E+1
-8.077E-1	8.499E+0	1.877E+1
-8.028E-1	8.418E+0	1.867E+1
-7.980E-1	8.548E+0	1.887E+1
-8.028E-1	8.473E+0	1.876E+1
-8.077E-1	8.399E+0	1.888E+1
-8.028E-1	8.457E+0	1.876E+1
-7.996E-1	8.405E+0	1.866E+1
-8.045E-1	8.421E+0	1.870E+1
-8.077E-1	8.347E+0	1.882E+1
-8.012E-1	8.379E+0	1.870E+1
-7.980E-1	8.489E+0	1.886E+1
-8.028E-1	8.467E+0	1.883E+1
-8.061E-1	8.350E+0	1.889E+1
-7.996E-1	8.451E+0	1.884E+1
-8.012E-1	8.493E+0	1.887E+1
-8.028E-1	8.493E+0	1.892E+1
-8.061E-1	8.506E+0	1.867E+1
-8.028E-1	8.483E+0	1.882E+1
-7.980E-1	8.499E+0	1.880E+1
-8.028E-1	8.473E+0	1.869E+1
-8.061E-1	8.418E+0	1.871E+1
-8.012E-1	8.464E+0	1.862E+1
-7.996E-1	8.363E+0	1.877E+1
-8.012E-1	8.389E+0	1.887E+1
-8.061E-1	8.421E+0	1.884E+1
-8.028E-1	8.343E+0	1.876E+1
-7.980E-1	8.554E+0	1.886E+1
-8.012E-1	8.412E+0	1.866E+1
-8.045E-1	8.415E+0	1.867E+1
-7.980E-1	8.373E+0	1.869E+1
-7.980E-1	8.415E+0	1.881E+1
-7.996E-1	8.408E+0	1.881E+1
-8.061E-1	8.525E+0	1.887E+1
-8.012E-1	8.421E+0	1.891E+1
-7.996E-1	8.486E+0	1.881E+1
-8.045E-1	8.447E+0	1.886E+1
-8.077E-1	8.415E+0	1.881E+1
-7.996E-1	8.334E+0	1.881E+1
-7.964E-1	8.428E+0	1.886E+1
-8.045E-1	8.486E+0	1.876E+1
-8.061E-1	8.535E+0	1.886E+1
-7.996E-1	8.434E+0	1.878E+1
-7.964E-1	8.499E+0	1.874E+1
-8.012E-1	8.451E+0	1.880E+1
-8.045E-1	8.470E+0	1.874E+1
-8.012E-1	8.353E+0	1.873E+1
-7.964E-1	8.444E+0	1.868E+1
-8.012E-1	8.444E+0	1.884E+1
-8.045E-1	8.506E+0	1.889E+1
-8.012E-1	8.457E+0	1.883E+1
-7.980E-1	8.532E+0	1.882E+1
-8.028E-1	8.402E+0	1.869E+1
-8.045E-1	8.493E+0	1.881E+1
-8.012E-1	8.425E+0	1.901E+1
-7.996E-1	8.444E+0	1.880E+1
-8.028E-1	8.405E+0	1.886E+1
-8.061E-1	8.392E+0	1.882E+1
-7.996E-1	8.343E+0	1.886E+1
-7.980E-1	8.382E+0	1.887E+1
-8.012E-1	8.460E+0	1.880E+1
-8.061E-1	8.373E+0	1.870E+1
-8.012E-1	8.473E+0	1.861E+1
-7.996E-1	8.525E+0	1.881E+1
-7.996E-1	8.489E+0	1.864E+1
-8.061E-1	8.444E+0	1.890E+1
-7.980E-1	8.412E+0	1.886E+1
-7.996E-1	8.418E+0	1.880E+1
-8.012E-1	8.561E+0	1.877E+1
-8.061E-1	8.392E+0	1.881E+1
-8.012E-1	8.425E+0	1.881E+1
-7.980E-1	8.415E+0	1.884E+1
-8.045E-1	8.554E+0	1.868E+1
-8.045E-1	8.262E+0	1.877E+1
-8.028E-1	8.519E+0	1.905E+1
-7.964E-1	8.502E+0	1.882E+1
-8.028E-1	8.412E+0	1.872E+1
-8.061E-1	8.528E+0	1.870E+1
-7.996E-1	8.483E+0	1.889E+1
-7.964E-1	8.425E+0	1.874E+1
-8.012E-1	8.366E+0	1.880E+1
-8.093E-1	8.502E+0	1.895E+1
-7.964E-1	8.496E+0	1.860E+1
-7.980E-1	8.438E+0	1.879E+1
-8.012E-1	8.486E+0	1.883E+1
-8.077E-1	8.376E+0	1.874E+1
-7.996E-1	8.412E+0	1.884E+1
-7.996E-1	8.541E+0	1.875E+1
-7.996E-1	8.373E+0	1.894E+1
-8.077E-1	8.454E+0	1.857E+1
-8.028E-1	8.421E+0	1.872E+1
-7.947E-1	8.412E+0	1.887E+1
-8.012E-1	8.447E+0	1.878E+1
-8.045E-1	8.499E+0	1.886E+1
-8.045E-1	8.428E+0	1.882E+1
-7.964E-1	8.343E+0	1.878E+1
-8.028E-1	8.418E+0	1.874E+1
-8.061E-1	8.470E+0	1.881E+1
-8.028E-1	8.447E+0	1.870E+1
-7.980E-1	8.480E+0	1.881E+1
-8.028E-1	8.434E+0	1.871E+1
-8.077E-1	8.470E+0	1.893E+1
-8.012E-1	8.545E+0	1.877E+1
-7.980E-1	8.360E+0	1.884E+1
-8.045E-1	8.408E+0	1.877E+1
-8.045E-1	8.480E+0	1.884E+1
-7.996E-1	8.545E+0	1.903E+1
-7.980E-1	8.467E+0	1.891E+1
-8.012E-1	8.382E+0	1.873E+1
-8.061E-1	8.571E+0	1.867E+1
-7.980E-1	8.444E+0	1.859E+1
-7.980E-1	8.425E+0	1.872E+1
-8.028E-1	8.347E+0	1.893E+1
-8.061E-1	8.554E+0	1.899E+1
-8.012E-1	8.292E+0	1.882E+1
-7.980E-1	8.340E+0	1.875E+1
-8.028E-1	8.386E+0	1.872E+1
-8.061E-1	8.441E+0	1.882E+1
-8.012E-1	8.428E+0	1.899E+1
-7.980E-1	8.444E+0	1.865E+1
-8.012E-1	8.483E+0	1.875E+1
-8.061E-1	8.467E+0	1.892E+1
-7.996E-1	8.431E+0	1.876E+1
-7.996E-1	8.425E+0	1.872E+1
-8.012E-1	8.541E+0	1.865E+1
-8.061E-1	8.318E+0	1.862E+1
-8.012E-1	8.467E+0	1.871E+1
-7.964E-1	8.363E+0	1.881E+1
-8.012E-1	8.428E+0	1.888E+1
-8.061E-1	8.512E+0	1.883E+1
-7.996E-1	8.431E+0	1.872E+1
-7.947E-1	8.405E+0	1.894E+1
-8.012E-1	8.476E+0	1.893E+1
-8.061E-1	8.428E+0	1.878E+1
-7.996E-1	8.425E+0	1.874E+1
-7.964E-1	8.480E+0	1.881E+1
-8.012E-1	8.561E+0	1.876E+1
-8.061E-1	8.318E+0	1.882E+1
-7.996E-1	8.434E+0	1.878E+1
-7.996E-1	8.502E+0	1.881E+1
-8.012E-1	8.376E+0	1.881E+1
-8.061E-1	8.538E+0	1.875E+1
-8.012E-1	8.483E+0	1.873E+1
-7.947E-1	8.438E+0	1.885E+1
-8.028E-1	8.418E+0	1.871E+1
-8.061E-1	8.515E+0	1.889E+1
-7.996E-1	8.496E+0	1.870E+1
-7.947E-1	8.476E+0	1.890E+1
-8.028E-1	8.451E+0	1.870E+1
-8.045E-1	8.324E+0	1.887E+1
-8.028E-1	8.438E+0	1.882E+1
-7.996E-1	8.499E+0	1.886E+1
-8.061E-1	8.399E+0	1.904E+1
-8.045E-1	8.515E+0	1.867E+1
-7.996E-1	8.499E+0	1.869E+1
-7.947E-1	8.567E+0	1.893E+1
-8.012E-1	8.460E+0	1.884E+1
-8.012E-1	8.415E+0	1.882E+1
-7.996E-1	8.464E+0	1.872E+1
-7.980E-1	8.528E+0	1.872E+1
-8.028E-1	8.522E+0	1.885E+1
-8.061E-1	8.438E+0	1.900E+1
-8.012E-1	8.382E+0	1.861E+1
-7.964E-1	8.502E+0	1.894E+1
-8.028E-1	8.528E+0	1.885E+1
-8.061E-1	8.402E+0	1.880E+1
-8.012E-1	8.340E+0	1.892E+1
-7.980E-1	8.493E+0	1.881E+1
-8.028E-1	8.551E+0	1.888E+1
-8.045E-1	8.483E+0	1.877E+1
-7.996E-1	8.470E+0	1.900E+1
-7.980E-1	8.496E+0	1.893E+1
-8.045E-1	8.519E+0	1.879E+1
-8.012E-1	8.363E+0	1.875E+1
-7.980E-1	8.509E+0	1.890E+1
-7.964E-1	8.496E+0	1.881E+1
-8.012E-1	8.535E+0	1.880E+1
-8.061E-1	8.386E+0	1.879E+1
-8.028E-1	8.480E+0	1.893E+1
-7.964E-1	8.519E+0	1.889E+1
-8.028E-1	8.460E+0	1.870E+1
-8.045E-1	8.408E+0	1.887E+1
-8.012E-1	8.428E+0	1.876E+1
-7.996E-1	8.434E+0	1.886E+1
-8.045E-1	8.402E+0	1.887E+1
-8.061E-1	8.519E+0	1.882E+1
-8.045E-1	8.431E+0	1.848E+1
-7.996E-1	8.399E+0	1.874E+1
-8.045E-1	8.486E+0	1.885E+1
-8.045E-1	8.415E+0	1.872E+1
-8.012E-1	8.373E+0	1.895E+1
-7.964E-1	8.425E+0	1.883E+1
-8.028E-1	8.515E+0	1.884E+1
-8.109E-1	8.522E+0	1.882E+1
-7.980E-1	8.473E+0	1.889E+1
-7.996E-1	8.502E+0	1.876E+1
-8.077E-1	8.600E+0	1.883E+1
-8.077E-1	8.483E+0	1.877E+1
-8.028E-1	8.451E+0	1.862E+1
-8.012E-1	8.496E+0	1.884E+1
-8.061E-1	8.499E+0	1.872E+1
-8.028E-1	8.528E+0	1.874E+1
-8.012E-1	8.386E+0	1.878E+1
-7.980E-1	8.454E+0	1.891E+1
-8.028E-1	8.324E+0	1.889E+1
-8.077E-1	8.412E+0	1.884E+1
-8.028E-1	8.454E+0	1.876E+1
-7.964E-1	8.486E+0	1.876E+1
-8.045E-1	8.425E+0	1.886E+1
-8.028E-1	8.262E+0	1.881E+1
-7.996E-1	8.483E+0	1.872E+1
-7.996E-1	8.418E+0	1.874E+1
-8.028E-1	8.460E+0	1.886E+1
-8.061E-1	8.425E+0	1.885E+1
-8.028E-1	8.379E+0	1.867E+1
-8.012E-1	8.415E+0	1.890E+1
-8.045E-1	8.476E+0	1.895E+1
-8.061E-1	8.600E+0	1.882E+1
-8.012E-1	8.428E+0	1.880E+1
-7.996E-1	8.464E+0	1.878E+1
-8.028E-1	8.496E+0	1.877E+1
-8.093E-1	8.486E+0	1.866E+1
-8.028E-1	8.451E+0	1.871E+1
-7.964E-1	8.350E+0	1.886E+1
-8.028E-1	8.515E+0	1.889E+1
-8.061E-1	8.480E+0	1.872E+1
-8.012E-1	8.464E+0	1.877E+1
-7.980E-1	8.343E+0	1.882E+1
-8.045E-1	8.431E+0	1.890E+1
-8.077E-1	8.509E+0	1.897E+1
-7.996E-1	8.366E+0	1.875E+1
-7.980E-1	8.425E+0	1.879E+1
-8.045E-1	8.473E+0	1.883E+1
-8.077E-1	8.402E+0	1.880E+1
-8.012E-1	8.496E+0	1.882E+1
-7.980E-1	8.405E+0	1.863E+1
-8.012E-1	8.399E+0	1.867E+1
-8.061E-1	8.470E+0	1.876E+1
-7.980E-1	8.451E+0	1.887E+1
-7.980E-1	8.434E+0	1.875E+1
-8.012E-1	8.425E+0	1.892E+1
-8.061E-1	8.395E+0	1.860E+1
-8.012E-1	8.395E+0	1.881E+1
-7.980E-1	8.464E+0	1.852E+1
-8.028E-1	8.509E+0	1.890E+1
-8.077E-1	8.405E+0	1.875E+1
-8.012E-1	8.541E+0	1.886E+1
-7.980E-1	8.493E+0	1.883E+1
-8.045E-1	8.418E+0	1.883E+1
-8.061E-1	8.421E+0	1.865E+1
-8.012E-1	8.360E+0	1.879E+1
-7.980E-1	8.415E+0	1.874E+1
-8.028E-1	8.434E+0	1.875E+1
-8.028E-1	8.447E+0	1.871E+1
-8.012E-1	8.441E+0	1.871E+1
-7.996E-1	8.441E+0	1.895E+1
-8.012E-1	8.350E+0	1.872E+1
-8.061E-1	8.360E+0	1.871E+1
-7.996E-1	8.476E+0	1.889E+1
-7.996E-1	8.434E+0	1.878E+1
-8.045E-1	8.356E+0	1.887E+1
-8.077E-1	8.363E+0	1.879E+1
-7.996E-1	8.402E+0	1.868E+1
-7.980E-1	8.626E+0	1.874E+1
-8.028E-1	8.567E+0	1.879E+1
-8.077E-1	8.460E+0	1.886E+1
-8.012E-1	8.447E+0	1.875E+1
-7.980E-1	8.399E+0	1.876E+1
-8.028E-1	8.418E+0	1.877E+1
-8.061E-1	8.408E+0	1.869E+1
-7.996E-1	8.457E+0	1.895E+1
-7.996E-1	8.483E+0	1.875E+1
-8.061E-1	8.551E+0	1.897E+1
-8.061E-1	8.431E+0	1.880E+1
-8.012E-1	8.405E+0	1.884E+1
-7.996E-1	8.402E+0	1.872E+1
-8.028E-1	8.506E+0	1.888E+1
-8.077E-1	8.525E+0	1.869E+1
-7.996E-1	8.444E+0	1.882E+1
-7.980E-1	8.402E+0	1.870E+1
-7.996E-1	8.308E+0	1.877E+1
-8.045E-1	8.541E+0	1.869E+1
-7.964E-1	8.425E+0	1.873E+1
-7.964E-1	8.444E+0	1.877E+1
-7.996E-1	8.444E+0	1.869E+1
-8.077E-1	8.288E+0	1.892E+1
-8.012E-1	8.331E+0	1.856E+1
-7.980E-1	8.402E+0	1.872E+1
-8.045E-1	8.441E+0	1.872E+1
-8.028E-1	8.525E+0	1.903E+1
-8.012E-1	8.528E+0	1.885E+1
-7.980E-1	8.525E+0	1.883E+1
-8.028E-1	8.402E+0	1.887E+1
-8.077E-1	8.464E+0	1.871E+1
-8.028E-1	8.457E+0	1.888E+1
-7.996E-1	8.525E+0	1.887E+1
-8.045E-1	8.499E+0	1.876E+1
-8.109E-1	8.301E+0	1.874E+1
-8.012E-1	8.382E+0	1.859E+1
-8.012E-1	8.438E+0	1.858E+1
-8.012E-1	8.444E+0	1.886E+1
-8.045E-1	8.493E+0	1.882E+1
-8.012E-1	8.418E+0	1.872E+1
-7.964E-1	8.470E+0	1.890E+1
-8.012E-1	8.476E+0	1.877E+1
-8.045E-1	8.519E+0	1.879E+1
-7.980E-1	8.506E+0	1.872E+1
-7.964E-1	8.489E+0	1.877E+1
-8.012E-1	8.483E+0	1.884E+1
-8.045E-1	8.506E+0	1.892E+1
-8.012E-1	8.421E+0	1.880E+1
-7.947E-1	8.467E+0	1.871E+1
-8.028E-1	8.525E+0	1.872E+1
-8.061E-1	8.389E+0	1.877E+1
-7.980E-1	8.447E+0	1.866E+1
-7.980E-1	8.467E+0	1.888E+1
-8.028E-1	8.369E+0	1.870E+1
-8.061E-1	8.476E+0	1.883E+1
-8.028E-1	8.415E+0	1.878E+1
-7.964E-1	8.331E+0	1.856E+1
-8.028E-1	8.337E+0	1.873E+1
-8.061E-1	8.395E+0	1.883E+1
-8.012E-1	8.457E+0	1.883E+1
-7.947E-1	8.386E+0	1.877E+1
-7.996E-1	8.467E+0	1.876E+1
-8.061E-1	8.389E+0	1.882E+1
-8.028E-1	8.373E+0	1.874E+1
-7.996E-1	8.564E+0	1.883E+1
-8.028E-1	8.454E+0	1.875E+1
-8.061E-1	8.412E+0	1.885E+1
-7.996E-1	8.577E+0	1.864E+1
-7.964E-1	8.506E+0	1.876E+1
-8.028E-1	8.421E+0	1.858E+1
-8.061E-1	8.373E+0	1.889E+1
-8.012E-1	8.489E+0	1.884E+1
-7.996E-1	8.464E+0	1.895E+1
-8.045E-1	8.454E+0	1.868E+1
-8.077E-1	8.392E+0	1.880E+1
-8.012E-1	8.506E+0	1.874E+1
-8.012E-1	8.457E+0	1.875E+1
-8.045E-1	8.408E+0	1.876E+1
-8.093E-1	8.408E+0	1.884E+1
-8.012E-1	8.476E+0	1.875E+1
-7.996E-1	8.425E+0	1.868E+1
-8.045E-1	8.438E+0	1.882E+1
-8.061E-1	8.515E+0	1.875E+1
-8.012E-1	8.460E+0	1.875E+1
-7.980E-1	8.509E+0	1.868E+1
-8.012E-1	8.363E+0	1.884E+1
-8.045E-1	8.506E+0	1.890E+1
-7.996E-1	8.454E+0	1.857E+1
-7.947E-1	8.428E+0	1.868E+1
-8.028E-1	8.421E+0	1.877E+1
-8.045E-1	8.415E+0	1.878E+1
-7.996E-1	8.408E+0	1.882E+1
-7.964E-1	8.480E+0	1.891E+1
-8.045E-1	8.493E+0	1.896E+1
-8.028E-1	8.395E+0	1.867E+1
-8.045E-1	8.489E+0	1.889E+1
-7.980E-1	8.470E+0	1.889E+1
-8.028E-1	8.473E+0	1.869E+1
-8.077E-1	8.460E+0	1.892E+1
-7.996E-1	8.502E+0	1.871E+1
-7.980E-1	8.460E+0	1.871E+1
-8.045E-1	8.457E+0	1.877E+1
-8.028E-1	8.451E+0	1.880E+1
-8.012E-1	8.321E+0	1.878E+1
-7.980E-1	8.331E+0	1.877E+1
-8.028E-1	8.502E+0	1.877E+1
-8.045E-1	8.382E+0	1.859E+1
-7.996E-1	8.451E+0	1.898E+1
-7.996E-1	8.428E+0	1.873E+1
-8.045E-1	8.259E+0	1.882E+1
-8.061E-1	8.470E+0	1.874E+1
-8.028E-1	8.451E+0	1.868E+1
-7.996E-1	8.441E+0	1.874E+1
-8.028E-1	8.343E+0	1.864E+1
-8.045E-1	8.421E+0	1.888E+1
-8.012E-1	8.480E+0	1.878E+1
-7.980E-1	8.415E+0	1.884E+1
-7.996E-1	8.402E+0	1.877E+1
-8.061E-1	8.434E+0	1.886E+1
-7.996E-1	8.428E+0	1.885E+1
-7.996E-1	8.441E+0	1.876E+1
-8.012E-1	8.415E+0	1.875E+1
-8.045E-1	8.425E+0	1.881E+1
-8.012E-1	8.554E+0	1.908E+1
-7.964E-1	8.506E+0	1.873E+1
-8.012E-1	8.402E+0	1.893E+1
-8.061E-1	8.454E+0	1.877E+1
-7.996E-1	8.418E+0	1.890E+1
-7.964E-1	8.360E+0	1.878E+1
-8.012E-1	8.402E+0	1.867E+1
-8.077E-1	8.545E+0	1.882E+1
-8.012E-1	8.415E+0	1.881E+1
-7.996E-1	8.525E+0	1.892E+1
-7.996E-1	8.554E+0	1.867E+1
-8.045E-1	8.356E+0	1.870E+1
-8.012E-1	8.431E+0	1.883E+1
-7.980E-1	8.473E+0	1.877E+1
-8.028E-1	8.405E+0	1.880E+1
-8.045E-1	8.522E+0	1.876E+1
-8.012E-1	8.483E+0	1.879E+1
-7.980E-1	8.470E+0	1.878E+1
-8.028E-1	8.428E+0	1.873E+1
-8.045E-1	8.392E+0	1.868E+1
-7.996E-1	8.402E+0	1.900E+1
-7.964E-1	8.392E+0	1.875E+1
-8.012E-1	8.464E+0	1.872E+1
-8.045E-1	8.425E+0	1.871E+1
-8.012E-1	8.460E+0	1.878E+1
-7.964E-1	8.386E+0	1.855E+1
-7.996E-1	8.470E+0	1.879E+1
-8.045E-1	8.428E+0	1.891E+1
-8.012E-1	8.476E+0	1.874E+1
-7.996E-1	8.421E+0	1.878E+1
-7.996E-1	8.486E+0	1.867E+1
-8.061E-1	8.476E+0	1.867E+1
-7.996E-1	8.408E+0	1.886E+1
-7.996E-1	8.532E+0	1.873E+1
-8.028E-1	8.447E+0	1.873E+1
-8.061E-1	8.444E+0	1.886E+1
-7.980E-1	8.502E+0	1.880E+1
-7.964E-1	8.369E+0	1.876E+1
-8.012E-1	8.421E+0	1.865E+1
-8.077E-1	8.447E+0	1.881E+1
-8.012E-1	8.480E+0	1.869E+1
-7.964E-1	8.548E+0	1.885E+1
-7.996E-1	8.476E+0	1.883E+1
-8.045E-1	8.444E+0	1.870E+1
-8.012E-1	8.489E+0	1.875E+1
-7.996E-1	8.395E+0	1.877E+1
-8.012E-1	8.473E+0	1.879E+1
-8.045E-1	8.483E+0	1.873E+1
-7.996E-1	8.360E+0	1.863E+1
-7.996E-1	8.444E+0	1.861E+1
-8.045E-1	8.405E+0	1.871E+1
-8.045E-1	8.431E+0	1.877E+1
-8.012E-1	8.308E+0	1.887E+1
-7.964E-1	8.467E+0	1.877E+1
-8.045E-1	8.425E+0	1.881E+1
-8.045E-1	8.356E+0	1.879E+1
-7.980E-1	8.428E+0	1.897E+1
-7.964E-1	8.489E+0	1.879E+1
-8.012E-1	8.457E+0	1.881E+1
-8.045E-1	8.457E+0	1.880E+1
-8.012E-1	8.438E+0	1.879E+1
-7.980E-1	8.334E+0	1.857E+1
-8.012E-1	8.408E+0	1.869E+1
-8.028E-1	8.408E+0	1.860E+1
-8.012E-1	8.389E+0	1.880E+1
-7.980E-1	8.444E+0	1.873E+1
-8.012E-1	8.535E+0	1.880E+1
-8.077E-1	8.356E+0	1.875E+1
-8.012E-1	8.441E+0	1.882E+1
-7.964E-1	8.587E+0	1.874E+1
-8.012E-1	8.457E+0	1.881E+1
-8.061E-1	8.405E+0	1.875E+1
-8.028E-1	8.447E+0	1.874E+1
-7.980E-1	8.379E+0	1.898E+1
-8.061E-1	8.399E+0	1.878E+1
-8.045E-1	8.464E+0	1.852E+1
-7.980E-1	8.551E+0	1.869E+1
-7.996E-1	8.405E+0	1.876E+1
-7.996E-1	8.470E+0	1.893E+1
-8.061E-1	8.379E+0	1.881E+1
-8.012E-1	8.408E+0	1.882E+1
-7.996E-1	8.347E+0	1.869E+1
-8.028E-1	8.541E+0	1.888E+1
-8.028E-1	8.441E+0	1.896E+1
-8.012E-1	8.386E+0	1.856E+1
-7.964E-1	8.454E+0	1.882E+1
-8.028E-1	8.356E+0	1.875E+1
-8.028E-1	8.551E+0	1.880E+1
-7.980E-1	8.408E+0	1.904E+1
-7.964E-1	8.512E+0	1.875E+1
-8.028E-1	8.431E+0	1.867E+1
-8.028E-1	8.431E+0	1.879E+1
-8.012E-1	8.369E+0	1.878E+1
-7.964E-1	8.473E+0	1.879E+1
-7.996E-1	8.434E+0	1.864E+1
-8.045E-1	8.434E+0	1.878E+1
-8.012E-1	8.434E+0	1.860E+1
-7.980E-1	8.418E+0	1.885E+1
-8.028E-1	8.428E+0	1.880E+1
-8.061E-1	8.395E+0	1.870E+1
-7.980E-1	8.447E+0	1.876E+1
-7.996E-1	8.418E+0	1.889E+1
-8.012E-1	8.428E+0	1.896E+1
-8.061E-1	8.343E+0	1.894E+1
-8.012E-1	8.545E+0	1.869E+1
-7.980E-1	8.558E+0	1.886E+1
-7.996E-1	8.395E+0	1.889E+1
-8.045E-1	8.415E+0	1.873E+1
-7.996E-1	8.483E+0	1.865E+1
-7.996E-1	8.473E+0	1.871E+1
-8.012E-1	8.434E+0	1.877E+1
-8.061E-1	8.418E+0	1.899E+1
-7.996E-1	8.402E+0	1.867E+1
-7.964E-1	8.376E+0	1.881E+1
-8.012E-1	8.392E+0	1.882E+1
-8.077E-1	8.412E+0	1.872E+1
-7.980E-1	8.499E+0	1.879E+1
-7.964E-1	8.386E+0	1.892E+1
-8.028E-1	8.392E+0	1.872E+1
-8.077E-1	8.502E+0	1.893E+1
-7.980E-1	8.483E+0	1.881E+1
-7.964E-1	8.525E+0	1.878E+1
-7.996E-1	8.460E+0	1.874E+1
-8.045E-1	8.506E+0	1.872E+1
-7.996E-1	8.489E+0	1.877E+1
-7.980E-1	8.464E+0	1.884E+1
-8.028E-1	8.467E+0	1.881E+1
-8.028E-1	8.392E+0	1.879E+1
-7.996E-1	8.389E+0	1.860E+1
-7.964E-1	8.457E+0	1.857E+1
-8.012E-1	8.447E+0	1.891E+1
-8.012E-1	8.480E+0	1.873E+1
-7.996E-1	8.418E+0	1.867E+1
-7.980E-1	8.408E+0	1.893E+1
-8.028E-1	8.347E+0	1.867E+1
-8.061E-1	8.402E+0	1.875E+1
-7.980E-1	8.473E+0	1.862E+1
-7.996E-1	8.340E+0	1.871E+1
-8.045E-1	8.480E+0	1.879E+1
-8.061E-1	8.467E+0	1.891E+1
-8.028E-1	8.408E+0	1.874E+1
-7.980E-1	8.460E+0	1.867E+1
-8.012E-1	8.493E+0	1.878E+1
-8.061E-1	8.509E+0	1.871E+1
-7.980E-1	8.476E+0	1.889E+1
-7.996E-1	8.418E+0	1.875E+1
-8.028E-1	8.473E+0	1.872E+1
-8.061E-1	8.259E+0	1.875E+1
-8.028E-1	8.399E+0	1.884E+1
-7.964E-1	8.272E+0	1.856E+1
-8.028E-1	8.470E+0	1.860E+1
-8.028E-1	8.464E+0	1.888E+1
-7.996E-1	8.486E+0	1.881E+1
-7.980E-1	8.434E+0	1.877E+1
-8.028E-1	8.451E+0	1.890E+1
-8.061E-1	8.496E+0	1.877E+1
-8.012E-1	8.356E+0	1.875E+1
-7.996E-1	8.350E+0	1.889E+1
-8.012E-1	8.483E+0	1.876E+1
-8.061E-1	8.340E+0	1.879E+1
-8.012E-1	8.405E+0	1.889E+1
-7.964E-1	8.386E+0	1.881E+1
-8.045E-1	8.464E+0	1.871E+1
-8.061E-1	8.428E+0	1.870E+1
-7.996E-1	8.366E+0	1.867E+1
-7.964E-1	8.369E+0	1.875E+1
-8.012E-1	8.392E+0	1.877E+1
-8.061E-1	8.382E+0	1.877E+1
-8.012E-1	8.331E+0	1.867E+1
-7.964E-1	8.408E+0	1.880E+1
-8.012E-1	8.412E+0	1.865E+1
-8.061E-1	8.412E+0	1.879E+1
-8.012E-1	8.499E+0	1.876E+1
-7.980E-1	8.548E+0	1.871E+1
-8.028E-1	8.434E+0	1.886E+1
-8.045E-1	8.434E+0	1.889E+1
-7.996E-1	8.496E+0	1.886E+1
-7.964E-1	8.541E+0	1.885E+1
-8.028E-1	8.535E+0	1.869E+1
-8.028E-1	8.476E+0	1.877E+1
-8.012E-1	8.486E+0	1.875E+1
-7.996E-1	8.347E+0	1.872E+1
-8.045E-1	8.489E+0	1.875E+1
-8.061E-1	8.434E+0	1.871E+1
-8.012E-1	8.444E+0	1.866E+1
-7.980E-1	8.493E+0	1.871E+1
-8.045E-1	8.489E+0	1.871E+1
-8.012E-1	8.473E+0	1.890E+1
-8.028E-1	8.480E+0	1.879E+1
-7.980E-1	8.340E+0	1.880E+1
-8.028E-1	8.480E+0	1.871E+1
-8.045E-1	8.421E+0	1.875E+1
-7.980E-1	8.405E+0	1.888E+1
-7.980E-1	8.506E+0	1.879E+1
-7.996E-1	8.421E+0	1.864E+1
-8.028E-1	8.389E+0	1.866E+1
-7.996E-1	8.382E+0	1.875E+1
-7.947E-1	8.486E+0	1.878E+1
-8.012E-1	8.457E+0	1.873E+1
-8.045E-1	8.522E+0	1.869E+1
-7.996E-1	8.451E+0	1.860E+1
-7.980E-1	8.460E+0	1.877E+1
-8.028E-1	8.470E+0	1.881E+1
-8.061E-1	8.447E+0	1.891E+1
-8.012E-1	8.337E+0	1.870E+1
-7.931E-1	8.451E+0	1.872E+1
-8.012E-1	8.399E+0	1.880E+1
-8.045E-1	8.399E+0	1.873E+1
-8.012E-1	8.454E+0	1.849E+1
-7.964E-1	8.454E+0	1.868E+1
-8.028E-1	8.389E+0	1.887E+1
-8.061E-1	8.376E+0	1.868E+1
-7.996E-1	8.454E+0	1.885E+1
-7.980E-1	8.493E+0	1.874E+1
-8.012E-1	8.356E+0	1.868E+1
-8.045E-1	8.389E+0	1.878E+1
-7.980E-1	8.360E+0	1.878E+1
-7.980E-1	8.493E+0	1.893E+1
-7.996E-1	8.454E+0	1.885E+1
-8.061E-1	8.379E+0	1.868E+1
-7.980E-1	8.431E+0	1.877E+1
-7.980E-1	8.366E+0	1.874E+1
-8.012E-1	8.464E+0	1.873E+1
-8.045E-1	8.577E+0	1.877E+1
-8.028E-1	8.464E+0	1.863E+1
-7.980E-1	8.395E+0	1.868E+1
-8.028E-1	8.340E+0	1.899E+1
-8.061E-1	8.431E+0	1.869E+1
-7.980E-1	8.451E+0	1.883E+1
-7.996E-1	8.519E+0	1.869E+1
-8.028E-1	8.451E+0	1.870E+1
-8.045E-1	8.386E+0	1.866E+1
-7.980E-1	8.418E+0	1.878E+1
-7.947E-1	8.405E+0	1.881E+1
-8.012E-1	8.428E+0	1.886E+1
-8.061E-1	8.418E+0	1.875E+1
-7.980E-1	8.470E+0	1.896E+1
-7.964E-1	8.467E+0	1.870E+1
-8.061E-1	8.438E+0	1.862E+1
-8.045E-1	8.457E+0	1.870E+1
-8.012E-1	8.496E+0	1.887E+1
-7.964E-1	8.457E+0	1.873E+1
-8.012E-1	8.506E+0	1.882E+1
-8.077E-1	8.386E+0	1.872E+1
-7.996E-1	8.373E+0	1.879E+1
-7.964E-1	8.551E+0	1.862E+1
-8.045E-1	8.421E+0	1.885E+1
-8.061E-1	8.314E+0	1.861E+1
-8.012E-1	8.295E+0	1.862E+1
-7.964E-1	8.470E+0	1.866E+1
-8.012E-1	8.395E+0	1.885E+1
-8.077E-1	8.470E+0	1.883E+1
-8.012E-1	8.502E+0	1.857E+1
-7.980E-1	8.457E+0	1.875E+1
-8.012E-1	8.464E+0	1.868E+1
-8.045E-1	8.331E+0	1.876E+1
-7.996E-1	8.460E+0	1.866E+1
-7.996E-1	8.399E+0	1.898E+1
-8.028E-1	8.428E+0	1.869E+1
-8.077E-1	8.363E+0	1.875E+1
-8.012E-1	8.460E+0	1.893E+1
-7.980E-1	8.571E+0	1.886E+1
-8.012E-1	8.421E+0	1.871E+1
-8.061E-1	8.467E+0	1.873E+1
-8.012E-1	8.425E+0	1.881E+1
-7.964E-1	8.402E+0	1.873E+1
-8.028E-1	8.421E+0	1.871E+1
-8.045E-1	8.337E+0	1.870E+1
-7.996E-1	8.496E+0	1.883E+1
-7.980E-1	8.392E+0	1.870E+1
-8.045E-1	8.382E+0	1.875E+1
-8.061E-1	8.457E+0	1.896E+1
-8.028E-1	8.421E+0	1.870E+1
-8.012E-1	8.421E+0	1.867E+1
-8.028E-1	8.379E+0	1.889E+1
-8.077E-1	8.402E+0	1.874E+1
-7.996E-1	8.509E+0	1.868E+1
-7.996E-1	8.340E+0	1.877E+1
-7.980E-1	8.366E+0	1.890E+1
-8.061E-1	8.438E+0	1.893E+1
-7.996E-1	8.399E+0	1.878E+1
-7.964E-1	8.431E+0	1.883E+1
-7.996E-1	8.473E+0	1.880E+1
-8.045E-1	8.402E+0	1.879E+1
-7.980E-1	8.379E+0	1.865E+1
-7.996E-1	8.476E+0	1.886E+1
-8.012E-1	8.444E+0	1.886E+1
-8.028E-1	8.360E+0	1.874E+1
-7.996E-1	8.415E+0	1.881E+1
-7.964E-1	8.509E+0	1.868E+1
-8.045E-1	8.392E+0	1.887E+1
-8.045E-1	8.399E+0	1.869E+1
-7.996E-1	8.434E+0	1.888E+1
-7.980E-1	8.259E+0	1.877E+1
-8.028E-1	8.493E+0	1.867E+1
-8.045E-1	8.483E+0	1.858E+1
-8.012E-1	8.412E+0	1.852E+1
-7.964E-1	8.502E+0	1.881E+1
-8.012E-1	8.408E+0	1.867E+1
-8.028E-1	8.502E+0	1.869E+1
-7.980E-1	8.444E+0	1.865E+1
-7.964E-1	8.486E+0	1.874E+1
-8.028E-1	8.369E+0	1.883E+1
-8.045E-1	8.421E+0	1.869E+1
-7.964E-1	8.408E+0	1.873E+1
-7.980E-1	8.428E+0	1.867E+1
-8.012E-1	8.496E+0	1.873E+1
-8.061E-1	8.382E+0	1.859E+1
-7.996E-1	8.447E+0	1.884E+1
-7.964E-1	8.483E+0	1.864E+1
-8.012E-1	8.558E+0	1.877E+1
-8.045E-1	8.431E+0	1.876E+1
-7.996E-1	8.399E+0	1.875E+1
-7.931E-1	8.457E+0	1.876E+1
-8.012E-1	8.444E+0	1.891E+1
-8.028E-1	8.522E+0	1.876E+1
-7.996E-1	8.425E+0	1.859E+1
-7.947E-1	8.486E+0	1.872E+1
-7.996E-1	8.356E+0	1.882E+1
-8.045E-1	8.324E+0	1.870E+1
-7.980E-1	8.451E+0	1.871E+1
-7.947E-1	8.334E+0	1.863E+1
-7.980E-1	8.376E+0	1.875E+1
-8.045E-1	8.324E+0	1.870E+1
-7.980E-1	8.343E+0	1.862E+1
-7.964E-1	8.431E+0	1.878E+1
-7.980E-1	8.389E+0	1.877E+1
-8.077E-1	8.363E+0	1.874E+1
-7.996E-1	8.528E+0	1.875E+1
-7.996E-1	8.360E+0	1.869E+1
-8.012E-1	8.457E+0	1.882E+1
-8.028E-1	8.470E+0	1.876E+1
-7.980E-1	8.447E+0	1.872E+1
-7.964E-1	8.460E+0	1.875E+1
-7.996E-1	8.392E+0	1.877E+1
-8.028E-1	8.412E+0	1.871E+1
-7.996E-1	8.369E+0	1.871E+1
-7.931E-1	8.451E+0	1.878E+1
-8.012E-1	8.447E+0	1.877E+1
-8.045E-1	8.447E+0	1.873E+1
-7.980E-1	8.418E+0	1.882E+1
-7.947E-1	8.483E+0	1.890E+1
-8.012E-1	8.425E+0	1.893E+1
-8.061E-1	8.405E+0	1.882E+1
-7.980E-1	8.363E+0	1.869E+1
-7.996E-1	8.428E+0	1.878E+1
-8.012E-1	8.444E+0	1.862E+1
-8.045E-1	8.324E+0	1.883E+1
-7.996E-1	8.350E+0	1.857E+1
-7.980E-1	8.532E+0	1.873E+1
-8.028E-1	8.334E+0	1.875E+1
-8.028E-1	8.392E+0	1.869E+1
-7.964E-1	8.545E+0	1.869E+1
-7.947E-1	8.489E+0	1.878E+1
-8.045E-1	8.438E+0	1.882E+1
-8.045E-1	8.350E+0	1.876E+1
-8.012E-1	8.347E+0	1.864E+1
-7.980E-1	8.376E+0	1.873E+1
-8.045E-1	8.457E+0	1.890E+1
-8.028E-1	8.343E+0	1.885E+1
-7.996E-1	8.386E+0	1.869E+1
-7.980E-1	8.489E+0	1.872E+1
-8.012E-1	8.298E+0	1.869E+1
-8.045E-1	8.305E+0	1.893E+1
-7.980E-1	8.499E+0	1.868E+1
-7.996E-1	8.558E+0	1.884E+1
-8.028E-1	8.405E+0	1.879E+1
-8.028E-1	8.441E+0	1.881E+1
-7.996E-1	8.366E+0	1.889E+1
-7.964E-1	8.444E+0	1.864E+1
-8.028E-1	8.480E+0	1.873E+1
-8.061E-1	8.425E+0	1.857E+1
-8.012E-1	8.402E+0	1.878E+1
-7.947E-1	8.467E+0	1.871E+1
-8.028E-1	8.512E+0	1.858E+1
-8.028E-1	8.489E+0	1.867E+1
-7.980E-1	8.480E+0	1.870E+1
-7.964E-1	8.496E+0	1.870E+1
-8.045E-1	8.512E+0	1.863E+1
-8.028E-1	8.373E+0	1.878E+1
-7.980E-1	8.564E+0	1.873E+1
-7.980E-1	8.512E+0	1.882E+1
-8.028E-1	8.512E+0	1.884E+1
-8.045E-1	8.493E+0	1.873E+1
-7.996E-1	8.298E+0	1.873E+1
-7.964E-1	8.379E+0	1.887E+1
-8.028E-1	8.512E+0	1.872E+1
-8.045E-1	8.382E+0	1.867E+1
-7.996E-1	8.509E+0	1.877E+1
-7.980E-1	8.486E+0	1.877E+1
-8.045E-1	8.373E+0	1.876E+1
-8.012E-1	8.486E+0	1.882E+1
-7.996E-1	8.441E+0	1.869E+1
-7.964E-1	8.334E+0	1.875E+1
-8.028E-1	8.399E+0	1.864E+1
-8.077E-1	8.347E+0	1.861E+1
-7.996E-1	8.428E+0	1.876E+1
-7.996E-1	8.418E+0	1.878E+1
-7.996E-1	8.434E+0	1.871E+1
-8.012E-1	8.499E+0	1.867E+1
-7.947E-1	8.418E+0	1.877E+1
-7.964E-1	8.425E+0	1.871E+1
-8.012E-1	8.399E+0	1.880E+1
-8.061E-1	8.360E+0	1.863E+1
-7.996E-1	8.412E+0	1.857E+1
-7.964E-1	8.460E+0	1.862E+1
-8.045E-1	8.441E+0	1.890E+1
-8.077E-1	8.415E+0	1.882E+1
-8.012E-1	8.447E+0	1.866E+1
-7.980E-1	8.356E+0	1.876E+1
-8.045E-1	8.464E+0	1.888E+1
-8.028E-1	8.473E+0	1.883E+1
-8.012E-1	8.308E+0	1.884E+1
-7.964E-1	8.298E+0	1.881E+1
-7.996E-1	8.441E+0	1.866E+1
-8.028E-1	8.369E+0	1.869E+1
-7.996E-1	8.476E+0	1.869E+1
-7.964E-1	8.350E+0	1.874E+1
-8.012E-1	8.321E+0	1.885E+1
-8.028E-1	8.337E+0	1.865E+1
-7.980E-1	8.337E+0	1.885E+1
-7.980E-1	8.486E+0	1.895E+1
-8.012E-1	8.467E+0	1.868E+1
-8.045E-1	8.506E+0	1.885E+1
-7.996E-1	8.444E+0	1.868E+1
-7.996E-1	8.444E+0	1.874E+1
-8.012E-1	8.502E+0	1.876E+1
-8.045E-1	8.545E+0	1.864E+1
-8.028E-1	8.438E+0	1.852E+1
-7.964E-1	8.399E+0	1.872E+1
-8.012E-1	8.519E+0	1.881E+1
-8.061E-1	8.389E+0	1.872E+1
-7.996E-1	8.373E+0	1.868E+1
-7.964E-1	8.382E+0	1.890E+1
-8.028E-1	8.405E+0	1.857E+1
-8.077E-1	8.506E+0	1.875E+1
-7.980E-1	8.447E+0	1.868E+1
-7.931E-1	8.454E+0	1.870E+1
-8.028E-1	8.444E+0	1.867E+1
-8.061E-1	8.509E+0	1.862E+1
-7.996E-1	8.415E+0	1.878E+1
-7.964E-1	8.564E+0	1.856E+1
-8.028E-1	8.405E+0	1.865E+1
-8.045E-1	8.444E+0	1.880E+1
-7.996E-1	8.405E+0	1.873E+1
-7.964E-1	8.415E+0	1.862E+1
-8.012E-1	8.415E+0	1.874E+1
-8.077E-1	8.502E+0	1.883E+1
-8.012E-1	8.473E+0	1.874E+1
-7.964E-1	8.386E+0	1.890E+1
-8.012E-1	8.561E+0	1.866E+1
-8.045E-1	8.275E+0	1.873E+1
-7.996E-1	8.292E+0	1.880E+1
-7.996E-1	8.434E+0	1.874E+1
-8.045E-1	8.444E+0	1.881E+1
-8.028E-1	8.425E+0	1.851E+1
-7.996E-1	8.389E+0	1.861E+1
-7.947E-1	8.425E+0	1.864E+1
-8.045E-1	8.451E+0	1.886E+1
-8.061E-1	8.447E+0	1.869E+1
-7.996E-1	8.538E+0	1.866E+1
-7.964E-1	8.421E+0	1.880E+1
-8.028E-1	8.415E+0	1.876E+1
-8.045E-1	8.499E+0	1.885E+1
-7.996E-1	8.428E+0	1.870E+1
-7.980E-1	8.434E+0	1.881E+1
-8.028E-1	8.441E+0	1.865E+1
-8.045E-1	8.373E+0	1.877E+1
-7.980E-1	8.418E+0	1.876E+1
-7.964E-1	8.509E+0	1.882E+1
-8.028E-1	8.476E+0	1.867E+1
-8.061E-1	8.434E+0	1.876E+1
-7.980E-1	8.405E+0	1.870E+1
-7.964E-1	8.515E+0	1.879E+1
-8.012E-1	8.415E+0	1.893E+1
-8.045E-1	8.447E+0	1.874E+1
-7.996E-1	8.256E+0	1.869E+1
-7.980E-1	8.343E+0	1.869E+1
-8.028E-1	8.405E+0	1.865E+1
-8.045E-1	8.460E+0	1.882E+1
-7.964E-1	8.438E+0	1.860E+1
-7.964E-1	8.470E+0	1.867E+1
-8.012E-1	8.444E+0	1.878E+1
-8.028E-1	8.434E+0	1.879E+1
-7.980E-1	8.340E+0	1.876E+1
-7.964E-1	8.408E+0	1.864E+1
-8.012E-1	8.392E+0	1.867E+1
-8.061E-1	8.545E+0	1.890E+1
-7.980E-1	8.447E+0	1.875E+1
-8.012E-1	8.506E+0	1.870E+1
-8.012E-1	8.369E+0	1.879E+1
-8.028E-1	8.483E+0	1.867E+1
-7.980E-1	8.373E+0	1.863E+1
-7.964E-1	8.473E+0	1.892E+1
-8.045E-1	8.493E+0	1.877E+1
-8.028E-1	8.476E+0	1.857E+1
-7.980E-1	8.473E+0	1.883E+1
-7.964E-1	8.324E+0	1.867E+1
-7.996E-1	8.431E+0	1.877E+1
-8.045E-1	8.483E+0	1.874E+1
-7.980E-1	8.369E+0	1.874E+1
-7.980E-1	8.428E+0	1.893E+1
-8.028E-1	8.515E+0	1.868E+1
-8.061E-1	8.454E+0	1.886E+1
-7.996E-1	8.399E+0	1.874E+1
-7.964E-1	8.321E+0	1.882E+1
-8.045E-1	8.457E+0	1.877E+1
-8.028E-1	8.470E+0	1.867E+1
-7.996E-1	8.327E+0	1.870E+1
-7.964E-1	8.464E+0	1.894E+1
-8.028E-1	8.464E+0	1.879E+1
-8.045E-1	8.483E+0	1.866E+1
-7.980E-1	8.314E+0	1.882E+1
-7.947E-1	8.418E+0	1.878E+1
-8.012E-1	8.447E+0	1.892E+1
-8.045E-1	8.399E+0	1.872E+1
-7.996E-1	8.298E+0	1.878E+1
-7.947E-1	8.434E+0	1.872E+1
-8.028E-1	8.431E+0	1.874E+1
-8.061E-1	8.421E+0	1.884E+1
-7.996E-1	8.405E+0	1.879E+1
-7.964E-1	8.402E+0	1.876E+1
-8.045E-1	8.470E+0	1.861E+1
-8.028E-1	8.467E+0	1.874E+1
-8.012E-1	8.428E+0	1.885E+1
-7.996E-1	8.486E+0	1.865E+1
-7.996E-1	8.366E+0	1.874E+1
-8.028E-1	8.405E+0	1.875E+1
-7.980E-1	8.314E+0	1.892E+1
-7.996E-1	8.399E+0	1.849E+1
-8.012E-1	8.412E+0	1.864E+1
-8.045E-1	8.373E+0	1.874E+1
-7.996E-1	8.340E+0	1.861E+1
-7.964E-1	8.457E+0	1.876E+1
-8.028E-1	8.386E+0	1.881E+1
-8.028E-1	8.486E+0	1.867E+1
-7.980E-1	8.438E+0	1.867E+1
-7.947E-1	8.499E+0	1.887E+1
-8.012E-1	8.369E+0	1.877E+1
-8.061E-1	8.405E+0	1.885E+1
-8.012E-1	8.441E+0	1.890E+1
-7.964E-1	8.428E+0	1.861E+1
-8.028E-1	8.480E+0	1.871E+1
-8.028E-1	8.405E+0	1.866E+1
-8.012E-1	8.499E+0	1.876E+1
-7.980E-1	8.399E+0	1.876E+1
-8.012E-1	8.363E+0	1.868E+1
-8.028E-1	8.467E+0	1.866E+1
-7.980E-1	8.535E+0	1.872E+1
-7.980E-1	8.438E+0	1.867E+1
-8.028E-1	8.480E+0	1.876E+1
-8.061E-1	8.399E+0	1.858E+1
-7.996E-1	8.412E+0	1.871E+1
-7.964E-1	8.493E+0	1.880E+1
-8.045E-1	8.379E+0	1.870E+1
-8.061E-1	8.366E+0	1.872E+1
-8.012E-1	8.470E+0	1.864E+1
-7.980E-1	8.473E+0	1.878E+1
-8.028E-1	8.418E+0	1.877E+1
-8.045E-1	8.412E+0	1.877E+1
-7.980E-1	8.515E+0	1.876E+1
-7.947E-1	8.376E+0	1.865E+1
-8.012E-1	8.464E+0	1.879E+1
-8.045E-1	8.441E+0	1.867E+1
-8.012E-1	8.441E+0	1.871E+1
-7.947E-1	8.363E+0	1.874E+1
-8.045E-1	8.405E+0	1.880E+1
-8.061E-1	8.476E+0	1.883E+1
-7.996E-1	8.412E+0	1.886E+1
-7.996E-1	8.389E+0	1.877E+1
-8.012E-1	8.412E+0	1.871E+1
-8.061E-1	8.502E+0	1.876E+1
-7.996E-1	8.496E+0	1.884E+1
-7.980E-1	8.337E+0	1.880E+1
-8.012E-1	8.324E+0	1.857E+1
-8.045E-1	8.399E+0	1.871E+1
-7.996E-1	8.376E+0	1.863E+1
-7.980E-1	8.541E+0	1.864E+1
-7.996E-1	8.343E+0	1.884E+1
-8.061E-1	8.470E+0	1.870E+1
-8.012E-1	8.418E+0	1.868E+1
-7.964E-1	8.392E+0	1.874E+1
-8.045E-1	8.425E+0	1.889E+1
-8.061E-1	8.541E+0	1.873E+1
-7.996E-1	8.428E+0	1.879E+1
-7.980E-1	8.506E+0	1.865E+1
-8.028E-1	8.464E+0	1.871E+1
-8.045E-1	8.441E+0	1.872E+1
-8.012E-1	8.493E+0	1.861E+1
-7.980E-1	8.525E+0	1.885E+1
-8.028E-1	8.363E+0	1.873E+1
-8.061E-1	8.415E+0	1.879E+1
-8.012E-1	8.441E+0	1.898E+1
-7.947E-1	8.425E+0	1.862E+1
-8.028E-1	8.431E+0	1.872E+1
-8.045E-1	8.470E+0	1.869E+1
-7.996E-1	8.489E+0	1.876E+1
-7.980E-1	8.454E+0	1.883E+1
-8.028E-1	8.444E+0	1.889E+1
-8.061E-1	8.532E+0	1.867E+1
-8.012E-1	8.405E+0	1.881E+1
-7.964E-1	8.347E+0	1.878E+1
-8.045E-1	8.444E+0	1.878E+1
-8.061E-1	8.438E+0	1.862E+1
-7.996E-1	8.522E+0	1.880E+1
-7.947E-1	8.425E+0	1.852E+1
-8.012E-1	8.408E+0	1.873E+1
-8.061E-1	8.454E+0	1.872E+1
-8.012E-1	8.499E+0	1.855E+1
-7.980E-1	8.483E+0	1.855E+1
-8.012E-1	8.369E+0	1.885E+1
-8.061E-1	8.412E+0	1.871E+1
-7.996E-1	8.454E+0	1.871E+1
-7.964E-1	8.405E+0	1.868E+1
-8.045E-1	8.379E+0	1.874E+1
-8.045E-1	8.318E+0	1.878E+1
-8.012E-1	8.334E+0	1.876E+1
-7.996E-1	8.418E+0	1.863E+1
-8.012E-1	8.428E+0	1.892E+1
-8.045E-1	8.405E+0	1.879E+1
-7.980E-1	8.379E+0	1.858E+1
-7.980E-1	8.558E+0	1.873E+1
-8.028E-1	8.399E+0	1.871E+1
-8.028E-1	8.438E+0	1.875E+1
-7.964E-1	8.353E+0	1.879E+1
-7.996E-1	8.489E+0	1.882E+1
-8.012E-1	8.457E+0	1.878E+1
-8.045E-1	8.447E+0	1.860E+1
-7.996E-1	8.493E+0	1.863E+1
-7.980E-1	8.382E+0	1.873E+1
-8.012E-1	8.395E+0	1.864E+1
-8.061E-1	8.444E+0	1.877E+1
-7.964E-1	8.275E+0	1.871E+1
-7.964E-1	8.489E+0	1.888E+1
-8.045E-1	8.434E+0	1.876E+1
-8.061E-1	8.373E+0	1.873E+1
-8.012E-1	8.551E+0	1.861E+1
-7.947E-1	8.522E+0	1.870E+1
-8.045E-1	8.451E+0	1.868E+1
-8.061E-1	8.522E+0	1.857E+1
-7.980E-1	8.506E+0	1.884E+1
-7.980E-1	8.350E+0	1.868E+1
-8.012E-1	8.489E+0	1.894E+1
-8.045E-1	8.405E+0	1.882E+1
-7.980E-1	8.551E+0	1.865E+1
-7.980E-1	8.473E+0	1.872E+1
-8.028E-1	8.431E+0	1.876E+1
-8.045E-1	8.376E+0	1.863E+1
-7.996E-1	8.366E+0	1.877E+1
-7.947E-1	8.373E+0	1.861E+1
-8.045E-1	8.480E+0	1.882E+1
-8.077E-1	8.451E+0	1.863E+1
-8.012E-1	8.451E+0	1.873E+1
-7.980E-1	8.399E+0	1.857E+1
-8.028E-1	8.373E+0	1.876E+1
-8.045E-1	8.470E+0	1.864E+1
-7.996E-1	8.502E+0	1.867E+1
-7.996E-1	8.502E+0	1.879E+1
-8.028E-1	8.454E+0	1.871E+1
-8.061E-1	8.340E+0	1.864E+1
-7.964E-1	8.428E+0	1.865E+1
-7.964E-1	8.418E+0	1.851E+1
-8.061E-1	8.421E+0	1.888E+1
-8.045E-1	8.366E+0	1.874E+1
-8.012E-1	8.515E+0	1.864E+1
-7.980E-1	8.489E+0	1.889E+1
-8.012E-1	8.551E+0	1.863E+1
-8.061E-1	8.512E+0	1.884E+1
-7.996E-1	8.421E+0	1.876E+1
-8.012E-1	8.551E+0	1.884E+1
-8.028E-1	8.412E+0	1.856E+1
-8.028E-1	8.467E+0	1.873E+1
-8.012E-1	8.405E+0	1.869E+1
-7.964E-1	8.496E+0	1.867E+1
-8.028E-1	8.389E+0	1.881E+1
-8.045E-1	8.379E+0	1.863E+1
-7.980E-1	8.421E+0	1.858E+1
-7.980E-1	8.515E+0	1.884E+1
-8.028E-1	8.389E+0	1.863E+1
-8.061E-1	8.457E+0	1.869E+1
-8.012E-1	8.447E+0	1.871E+1
-7.980E-1	8.451E+0	1.873E+1
-8.012E-1	8.415E+0	1.861E+1
-8.045E-1	8.412E+0	1.881E+1
-8.012E-1	8.457E+0	1.877E+1
-7.980E-1	8.496E+0	1.886E+1
-8.061E-1	8.311E+0	1.895E+1
-8.028E-1	8.298E+0	1.881E+1
-7.996E-1	8.480E+0	1.870E+1
-7.996E-1	8.473E+0	1.869E+1
-8.045E-1	8.434E+0	1.880E+1
-8.061E-1	8.441E+0	1.873E+1
-7.996E-1	8.373E+0	1.857E+1
-7.947E-1	8.480E+0	1.861E+1
-8.045E-1	8.382E+0	1.856E+1
-8.061E-1	8.356E+0	1.862E+1
-7.996E-1	8.386E+0	1.867E+1
-7.980E-1	8.444E+0	1.877E+1
-8.045E-1	8.499E+0	1.853E+1
-8.028E-1	8.441E+0	1.864E+1
-7.980E-1	8.434E+0	1.872E+1
-7.980E-1	8.464E+0	1.867E+1
-8.028E-1	8.421E+0	1.873E+1
-8.061E-1	8.415E+0	1.871E+1
-7.996E-1	8.233E+0	1.863E+1
-7.964E-1	8.554E+0	1.879E+1
-8.028E-1	8.386E+0	1.872E+1
-8.028E-1	8.347E+0	1.886E+1
-8.012E-1	8.428E+0	1.861E+1
-7.964E-1	8.519E+0	1.871E+1
-8.028E-1	8.392E+0	1.860E+1
-8.077E-1	8.525E+0	1.872E+1
-7.996E-1	8.356E+0	1.881E+1
-7.996E-1	8.467E+0	1.874E+1
-8.061E-1	8.412E+0	1.889E+1
-8.077E-1	8.392E+0	1.879E+1
-8.012E-1	8.350E+0	1.874E+1
-7.980E-1	8.451E+0	1.884E+1
-8.028E-1	8.418E+0	1.865E+1
-8.045E-1	8.373E+0	1.862E+1
-7.980E-1	8.412E+0	1.880E+1
-7.964E-1	8.347E+0	1.870E+1
-8.045E-1	8.389E+0	1.873E+1
-8.061E-1	8.434E+0	1.866E+1
-7.996E-1	8.473E+0	1.872E+1
-7.947E-1	8.295E+0	1.874E+1
-8.028E-1	8.522E+0	1.866E+1
-8.061E-1	8.399E+0	1.870E+1
-7.980E-1	8.327E+0	1.875E+1
-7.996E-1	8.324E+0	1.873E+1
-8.012E-1	8.467E+0	1.888E+1
-8.061E-1	8.350E+0	1.878E+1
-8.028E-1	8.395E+0	1.870E+1
-7.980E-1	8.334E+0	1.881E+1
-8.028E-1	8.431E+0	1.857E+1
-8.077E-1	8.506E+0	1.869E+1
-8.045E-1	8.405E+0	1.854E+1
-8.012E-1	8.476E+0	1.878E+1
-8.028E-1	8.389E+0	1.878E+1
-8.061E-1	8.392E+0	1.884E+1
-8.028E-1	8.506E+0	1.865E+1
-8.012E-1	8.314E+0	1.865E+1
-8.061E-1	8.438E+0	1.874E+1
-8.077E-1	8.425E+0	1.866E+1
-8.028E-1	8.425E+0	1.878E+1
-7.996E-1	8.405E+0	1.867E+1
-8.028E-1	8.363E+0	1.868E+1
-8.045E-1	8.457E+0	1.868E+1
-8.045E-1	8.428E+0	1.856E+1
-8.028E-1	8.467E+0	1.864E+1
-8.012E-1	8.438E+0	1.868E+1
-8.077E-1	8.311E+0	1.863E+1
-7.996E-1	8.321E+0	1.869E+1
-7.980E-1	8.470E+0	1.861E+1
-8.045E-1	8.366E+0	1.882E+1
-8.109E-1	8.486E+0	1.870E+1
-8.028E-1	8.431E+0	1.865E+1
-8.012E-1	8.421E+0	1.879E+1
-8.028E-1	8.327E+0	1.877E+1
-8.077E-1	8.331E+0	1.863E+1
-8.028E-1	8.444E+0	1.870E+1
-8.012E-1	8.308E+0	1.869E+1
-8.045E-1	8.502E+0	1.872E+1
-8.093E-1	8.314E+0	1.885E+1
-8.061E-1	8.457E+0	1.861E+1
-7.996E-1	8.356E+0	1.868E+1
-8.061E-1	8.337E+0	1.870E+1
-8.077E-1	8.512E+0	1.862E+1
-8.045E-1	8.431E+0	1.877E+1
-7.996E-1	8.421E+0	1.863E+1
-8.061E-1	8.470E+0	1.863E+1
-8.077E-1	8.298E+0	1.871E+1
-8.045E-1	8.366E+0	1.866E+1
-8.012E-1	8.386E+0	1.892E+1
-8.061E-1	8.457E+0	1.877E+1
-8.109E-1	8.366E+0	1.872E+1
-8.045E-1	8.441E+0	1.862E+1
-8.012E-1	8.451E+0	1.881E+1
-8.045E-1	8.480E+0	1.875E+1
-8.077E-1	8.392E+0	1.871E+1
-8.028E-1	8.402E+0	1.857E+1
-8.028E-1	8.331E+0	1.868E+1
-8.061E-1	8.425E+0	1.857E+1
-8.077E-1	8.415E+0	1.864E+1
-8.028E-1	8.412E+0	1.864E+1
-7.996E-1	8.399E+0	1.860E+1
-8.061E-1	8.496E+0	1.885E+1
-8.109E-1	8.528E+0	1.870E+1
-8.012E-1	8.324E+0	1.875E+1
-7.996E-1	8.415E+0	1.873E+1
-8.093E-1	8.334E+0	1.877E+1
-8.093E-1	8.441E+0	1.889E+1
-8.028E-1	8.298E+0	1.856E+1
-8.028E-1	8.470E+0	1.857E+1
-8.093E-1	8.538E+0	1.869E+1
-8.109E-1	8.438E+0	1.877E+1
-8.012E-1	8.402E+0	1.876E+1
-8.028E-1	8.434E+0	1.855E+1
-8.061E-1	8.567E+0	1.877E+1
-8.093E-1	8.502E+0	1.861E+1
-8.028E-1	8.327E+0	1.868E+1
-8.028E-1	8.408E+0	1.863E+1
-8.061E-1	8.444E+0	1.869E+1
-8.109E-1	8.457E+0	1.869E+1
-8.045E-1	8.438E+0	1.869E+1
-8.012E-1	8.457E+0	1.870E+1
-8.077E-1	8.405E+0	1.883E+1
-8.077E-1	8.363E+0	1.875E+1
-8.028E-1	8.353E+0	1.873E+1
-8.028E-1	8.431E+0	1.881E+1
-8.077E-1	8.428E+0	1.869E+1
-8.077E-1	8.473E+0	1.877E+1
-8.045E-1	8.457E+0	1.868E+1
-7.996E-1	8.389E+0	1.873E+1
-8.077E-1	8.476E+0	1.873E+1
-8.109E-1	8.321E+0	1.859E+1
-8.045E-1	8.441E+0	1.861E+1
-8.012E-1	8.395E+0	1.865E+1
-8.077E-1	8.431E+0	1.871E+1
-8.093E-1	8.457E+0	1.875E+1
-8.045E-1	8.451E+0	1.857E+1
-8.028E-1	8.347E+0	1.862E+1
-8.077E-1	8.305E+0	1.866E+1
-8.077E-1	8.509E+0	1.886E+1
-8.045E-1	8.389E+0	1.869E+1
-7.996E-1	8.412E+0	1.869E+1
-8.077E-1	8.434E+0	1.875E+1
-8.077E-1	8.334E+0	1.865E+1
-8.045E-1	8.460E+0	1.886E+1
-8.012E-1	8.402E+0	1.856E+1
-8.061E-1	8.464E+0	1.848E+1
-8.109E-1	8.379E+0	1.869E+1
-8.045E-1	8.395E+0	1.874E+1
-8.012E-1	8.405E+0	1.862E+1
-8.077E-1	8.279E+0	1.855E+1
-8.109E-1	8.373E+0	1.875E+1
-8.061E-1	8.447E+0	1.872E+1
-8.045E-1	8.558E+0	1.859E+1
-8.045E-1	8.567E+0	1.858E+1
-8.077E-1	8.395E+0	1.879E+1
-8.061E-1	8.363E+0	1.861E+1
-8.045E-1	8.535E+0	1.882E+1
-8.077E-1	8.386E+0	1.853E+1
-8.093E-1	8.386E+0	1.874E+1
-8.045E-1	8.415E+0	1.869E+1
-8.012E-1	8.464E+0	1.867E+1
-8.045E-1	8.431E+0	1.873E+1
-8.126E-1	8.460E+0	1.851E+1
-8.061E-1	8.314E+0	1.878E+1
-8.061E-1	8.454E+0	1.890E+1
-8.109E-1	8.386E+0	1.855E+1
-8.093E-1	8.467E+0	1.866E+1
-8.061E-1	8.305E+0	1.866E+1
-8.012E-1	8.532E+0	1.878E+1
-8.093E-1	8.431E+0	1.871E+1
-8.093E-1	8.373E+0	1.875E+1
-8.045E-1	8.564E+0	1.864E+1
-8.028E-1	8.343E+0	1.867E+1
-8.077E-1	8.441E+0	1.872E+1
-8.093E-1	8.441E+0	1.871E+1
-8.045E-1	8.373E+0	1.881E+1
-7.996E-1	8.486E+0	1.879E+1
-8.109E-1	8.538E+0	1.869E+1
-8.109E-1	8.444E+0	1.885E+1
-8.045E-1	8.272E+0	1.868E+1
-8.028E-1	8.321E+0	1.882E+1
-8.093E-1	8.408E+0	1.862E+1
-8.093E-1	8.376E+0	1.867E+1
-8.028E-1	8.369E+0	1.868E+1
-8.012E-1	8.382E+0	1.878E+1
-8.061E-1	8.382E+0	1.865E+1
-8.077E-1	8.525E+0	1.867E+1
-8.061E-1	8.470E+0	1.872E+1
-8.028E-1	8.399E+0	1.881E+1
-8.077E-1	8.421E+0	1.865E+1
-8.126E-1	8.467E+0	1.865E+1
-8.061E-1	8.379E+0	1.876E+1
-8.045E-1	8.519E+0	1.872E+1
-8.077E-1	8.428E+0	1.876E+1
-8.109E-1	8.395E+0	1.866E+1
-8.077E-1	8.288E+0	1.857E+1
-8.028E-1	8.334E+0	1.870E+1
-8.093E-1	8.353E+0	1.879E+1
-8.093E-1	8.470E+0	1.860E+1
-8.028E-1	8.415E+0	1.862E+1
-7.996E-1	8.408E+0	1.886E+1
-8.093E-1	8.305E+0	1.866E+1
-8.093E-1	8.512E+0	1.857E+1
-8.045E-1	8.451E+0	1.861E+1
-8.045E-1	8.509E+0	1.860E+1
-8.109E-1	8.412E+0	1.862E+1
-8.126E-1	8.356E+0	1.869E+1
-8.061E-1	8.538E+0	1.843E+1
-8.028E-1	8.541E+0	1.872E+1
-8.077E-1	8.350E+0	1.853E+1
-8.126E-1	8.408E+0	1.872E+1
-8.061E-1	8.379E+0	1.878E+1
-8.045E-1	8.272E+0	1.879E+1
-8.077E-1	8.418E+0	1.858E+1
-8.126E-1	8.389E+0	1.875E+1
-8.045E-1	8.405E+0	1.859E+1
-8.012E-1	8.412E+0	1.868E+1
-8.093E-1	8.334E+0	1.867E+1
-8.077E-1	8.321E+0	1.866E+1
-8.077E-1	8.353E+0	1.863E+1
-8.012E-1	8.402E+0	1.869E+1
-8.061E-1	8.405E+0	1.874E+1
-8.077E-1	8.434E+0	1.873E+1
-8.045E-1	8.499E+0	1.869E+1
-8.028E-1	8.470E+0	1.882E+1
-8.093E-1	8.467E+0	1.863E+1
-8.109E-1	8.434E+0	1.862E+1
-8.045E-1	8.360E+0	1.889E+1
-8.045E-1	8.402E+0	1.868E+1
-8.061E-1	8.476E+0	1.861E+1
-8.077E-1	8.350E+0	1.877E+1
-8.061E-1	8.408E+0	1.872E+1
-8.028E-1	8.360E+0	1.874E+1
-8.077E-1	8.444E+0	1.871E+1
-8.093E-1	8.415E+0	1.875E+1
-8.061E-1	8.441E+0	1.859E+1
-8.028E-1	8.489E+0	1.879E+1
-8.077E-1	8.379E+0	1.881E+1
-8.109E-1	8.473E+0	1.880E+1
-8.061E-1	8.405E+0	1.857E+1
-8.028E-1	8.483E+0	1.864E+1
-8.077E-1	8.292E+0	1.883E+1
-8.126E-1	8.350E+0	1.870E+1
-8.077E-1	8.343E+0	1.869E+1
-8.045E-1	8.418E+0	1.881E+1
-8.093E-1	8.428E+0	1.877E+1
-8.109E-1	8.412E+0	1.863E+1
-8.061E-1	8.447E+0	1.871E+1
-8.045E-1	8.441E+0	1.868E+1
-8.077E-1	8.447E+0	1.863E+1
-8.109E-1	8.512E+0	1.875E+1
-8.045E-1	8.399E+0	1.857E+1
-8.028E-1	8.464E+0	1.872E+1
-8.126E-1	8.454E+0	1.864E+1
-8.109E-1	8.399E+0	1.877E+1
-8.045E-1	8.395E+0	1.862E+1
-8.028E-1	8.389E+0	1.872E+1
-8.077E-1	8.493E+0	1.876E+1
-8.109E-1	8.489E+0	1.887E+1
-8.061E-1	8.421E+0	1.880E+1
-8.045E-1	8.506E+0	1.875E+1
-8.077E-1	8.447E+0	1.886E+1
-8.126E-1	8.441E+0	1.845E+1
-8.077E-1	8.314E+0	1.873E+1
-8.028E-1	8.438E+0	1.875E+1
-8.093E-1	8.415E+0	1.867E+1
-8.142E-1	8.532E+0	1.866E+1
-8.045E-1	8.464E+0	1.868E+1
-8.045E-1	8.382E+0	1.873E+1
-8.093E-1	8.567E+0	1.871E+1
-8.142E-1	8.369E+0	1.854E+1
-8.045E-1	8.545E+0	1.872E+1
-8.045E-1	8.486E+0	1.879E+1
-8.109E-1	8.415E+0	1.878E+1
-8.109E-1	8.425E+0	1.877E+1
-8.077E-1	8.412E+0	1.878E+1
-8.077E-1	8.256E+0	1.878E+1
-8.109E-1	8.415E+0	1.872E+1
-8.142E-1	8.382E+0	1.875E+1
-8.061E-1	8.441E+0	1.881E+1
-8.061E-1	8.392E+0	1.875E+1
-8.061E-1	8.405E+0	1.853E+1
-8.126E-1	8.522E+0	1.881E+1
-8.077E-1	8.418E+0	1.876E+1
-8.012E-1	8.473E+0	1.854E+1
-8.093E-1	8.431E+0	1.877E+1
-8.109E-1	8.292E+0	1.869E+1
-8.077E-1	8.470E+0	1.869E+1
-8.028E-1	8.360E+0	1.875E+1
-8.126E-1	8.369E+0	1.860E+1
-8.126E-1	8.275E+0	1.878E+1
-8.061E-1	8.389E+0	1.850E+1
-8.028E-1	8.363E+0	1.865E+1
-8.109E-1	8.502E+0	1.870E+1
-8.109E-1	8.275E+0	1.856E+1
-8.045E-1	8.337E+0	1.885E+1
-8.028E-1	8.314E+0	1.861E+1
-8.077E-1	8.512E+0	1.871E+1
-8.093E-1	8.376E+0	1.842E+1
-8.061E-1	8.483E+0	1.877E+1
-8.045E-1	8.402E+0	1.862E+1
-8.093E-1	8.340E+0	1.860E+1
-8.109E-1	8.438E+0	1.858E+1
-8.061E-1	8.425E+0	1.871E+1
-8.028E-1	8.331E+0	1.878E+1
-8.077E-1	8.392E+0	1.867E+1
-8.109E-1	8.434E+0	1.869E+1
-8.077E-1	8.399E+0	1.867E+1
-8.028E-1	8.496E+0	1.856E+1
-8.093E-1	8.366E+0	1.866E+1
-8.126E-1	8.522E+0	1.855E+1
-8.045E-1	8.324E+0	1.867E+1
-8.045E-1	8.486E+0	1.855E+1
-8.077E-1	8.305E+0	1.853E+1
-8.093E-1	8.425E+0	1.866E+1
-8.045E-1	8.470E+0	1.867E+1
-8.028E-1	8.483E+0	1.872E+1
-8.077E-1	8.464E+0	1.872E+1
-8.142E-1	8.454E+0	1.888E+1
-8.077E-1	8.395E+0	1.867E+1
-8.028E-1	8.548E+0	1.891E+1
-8.061E-1	8.467E+0	1.868E+1
-8.093E-1	8.337E+0	1.852E+1
-8.045E-1	8.340E+0	1.864E+1
-8.077E-1	8.499E+0	1.852E+1
-8.109E-1	8.434E+0	1.875E+1
-8.142E-1	8.444E+0	1.872E+1
-8.093E-1	8.350E+0	1.875E+1
-8.061E-1	8.418E+0	1.882E+1
-8.109E-1	8.386E+0	1.851E+1
-8.142E-1	8.457E+0	1.866E+1
-8.061E-1	8.379E+0	1.852E+1
-8.061E-1	8.360E+0	1.857E+1
-8.093E-1	8.519E+0	1.867E+1
-8.126E-1	8.421E+0	1.857E+1
-8.061E-1	8.464E+0	1.857E+1
-8.077E-1	8.262E+0	1.859E+1
-8.126E-1	8.386E+0	1.880E+1
-8.142E-1	8.408E+0	1.862E+1
-8.077E-1	8.428E+0	1.862E+1
-8.045E-1	8.425E+0	1.860E+1
-8.126E-1	8.421E+0	1.874E+1
-8.126E-1	8.412E+0	1.860E+1
-8.077E-1	8.425E+0	1.893E+1
-8.061E-1	8.331E+0	1.866E+1
-8.126E-1	8.412E+0	1.857E+1
-8.109E-1	8.405E+0	1.857E+1
-8.061E-1	8.441E+0	1.877E+1
-8.077E-1	8.425E+0	1.865E+1
-8.109E-1	8.272E+0	1.871E+1
-8.093E-1	8.408E+0	1.862E+1
-8.077E-1	8.441E+0	1.860E+1
-8.061E-1	8.379E+0	1.867E+1
-8.093E-1	8.451E+0	1.884E+1
-8.126E-1	8.473E+0	1.876E+1
-8.077E-1	8.392E+0	1.869E+1
-8.045E-1	8.356E+0	1.862E+1
-8.109E-1	8.369E+0	1.870E+1
-8.126E-1	8.451E+0	1.877E+1
-8.077E-1	8.438E+0	1.872E+1
-8.028E-1	8.434E+0	1.870E+1
-8.077E-1	8.441E+0	1.869E+1
-8.142E-1	8.369E+0	1.870E+1
-8.061E-1	8.425E+0	1.857E+1
-8.061E-1	8.447E+0	1.865E+1
-8.093E-1	8.408E+0	1.874E+1
-8.126E-1	8.470E+0	1.864E+1
-8.077E-1	8.363E+0	1.860E+1
-8.061E-1	8.473E+0	1.857E+1
-8.109E-1	8.470E+0	1.862E+1
-8.126E-1	8.334E+0	1.863E+1
-8.045E-1	8.360E+0	1.844E+1
-8.045E-1	8.389E+0	1.874E+1
-8.093E-1	8.447E+0	1.870E+1
-8.142E-1	8.356E+0	1.879E+1
-8.061E-1	8.454E+0	1.853E+1
-8.061E-1	8.308E+0	1.868E+1
-8.093E-1	8.382E+0	1.867E+1
-8.109E-1	8.386E+0	1.843E+1
-8.045E-1	8.343E+0	1.872E+1
-8.077E-1	8.321E+0	1.871E+1
-8.109E-1	8.434E+0	1.865E+1
-8.126E-1	8.324E+0	1.869E+1
-8.077E-1	8.379E+0	1.880E+1
-8.061E-1	8.522E+0	1.858E+1
-8.109E-1	8.460E+0	1.870E+1
-8.126E-1	8.392E+0	1.877E+1
-8.093E-1	8.441E+0	1.871E+1
-8.061E-1	8.311E+0	1.876E+1
-8.109E-1	8.489E+0	1.882E+1
-8.109E-1	8.395E+0	1.872E+1
-8.093E-1	8.405E+0	1.865E+1
-8.045E-1	8.386E+0	1.883E+1
-8.093E-1	8.405E+0	1.867E+1
-8.109E-1	8.415E+0	1.869E+1
-8.061E-1	8.418E+0	1.864E+1
-8.045E-1	8.360E+0	1.873E+1
-8.126E-1	8.447E+0	1.849E+1
-8.142E-1	8.347E+0	1.870E+1
-8.077E-1	8.451E+0	1.873E+1
-8.028E-1	8.600E+0	1.869E+1
-8.093E-1	8.350E+0	1.854E+1
-8.109E-1	8.428E+0	1.860E+1
-8.061E-1	8.415E+0	1.875E+1
-8.045E-1	8.473E+0	1.868E+1
-8.126E-1	8.431E+0	1.880E+1
-8.109E-1	8.386E+0	1.866E+1
-8.093E-1	8.379E+0	1.882E+1
-8.077E-1	8.421E+0	1.869E+1
-8.109E-1	8.395E+0	1.864E+1
-8.142E-1	8.506E+0	1.868E+1
-8.077E-1	8.311E+0	1.873E+1
-8.077E-1	8.392E+0	1.890E+1
-8.093E-1	8.535E+0	1.873E+1
-8.126E-1	8.467E+0	1.880E+1
-8.061E-1	8.421E+0	1.869E+1
-8.045E-1	8.493E+0	1.865E+1
-8.077E-1	8.402E+0	1.872E+1
-8.126E-1	8.457E+0	1.868E+1
-8.061E-1	8.402E+0	1.857E+1
-8.077E-1	8.415E+0	1.877E+1
-8.109E-1	8.493E+0	1.868E+1
-8.142E-1	8.476E+0	1.871E+1
-8.077E-1	8.506E+0	1.869E+1
-8.045E-1	8.379E+0	1.875E+1
-8.109E-1	8.363E+0	1.877E+1
-8.126E-1	8.246E+0	1.872E+1
-8.061E-1	8.324E+0	1.876E+1
-8.028E-1	8.331E+0	1.844E+1
-8.109E-1	8.279E+0	1.872E+1
-8.077E-1	8.418E+0	1.870E+1
-8.077E-1	8.457E+0	1.887E+1
-8.028E-1	8.327E+0	1.862E+1
-8.126E-1	8.379E+0	1.855E+1
-8.142E-1	8.447E+0	1.857E+1
-8.077E-1	8.483E+0	1.856E+1
-8.077E-1	8.438E+0	1.870E+1
-8.109E-1	8.464E+0	1.881E+1
-8.158E-1	8.408E+0	1.857E+1
-8.077E-1	8.457E+0	1.866E+1
-8.045E-1	8.386E+0	1.877E+1
-8.142E-1	8.363E+0	1.859E+1
-8.142E-1	8.324E+0	1.856E+1
-8.061E-1	8.438E+0	1.859E+1
-8.045E-1	8.389E+0	1.867E+1
-8.077E-1	8.418E+0	1.881E+1
-8.126E-1	8.496E+0	1.869E+1
-8.061E-1	8.434E+0	1.873E+1
-8.061E-1	8.399E+0	1.873E+1
-8.126E-1	8.421E+0	1.870E+1
-8.126E-1	8.561E+0	1.863E+1
-8.077E-1	8.366E+0	1.872E+1
-8.045E-1	8.318E+0	1.861E+1
-8.093E-1	8.506E+0	1.864E+1
-8.109E-1	8.454E+0	1.873E+1
-8.077E-1	8.347E+0	1.858E+1
-8.028E-1	8.480E+0	1.878E+1
-8.109E-1	8.373E+0	1.868E+1
-8.126E-1	8.337E+0	1.862E+1
-8.061E-1	8.460E+0	1.872E+1
-8.061E-1	8.454E+0	1.873E+1
-8.093E-1	8.360E+0	1.845E+1
-8.109E-1	8.392E+0	1.880E+1
-8.061E-1	8.343E+0	1.879E+1
-8.061E-1	8.353E+0	1.871E+1
-8.142E-1	8.554E+0	1.861E+1
-8.126E-1	8.343E+0	1.885E+1
-8.077E-1	8.496E+0	1.867E+1
-8.061E-1	8.444E+0	1.844E+1
-8.077E-1	8.418E+0	1.877E+1
-8.109E-1	8.421E+0	1.867E+1
-8.077E-1	8.447E+0	1.851E+1
-8.061E-1	8.292E+0	1.863E+1
-8.093E-1	8.379E+0	1.871E+1
-8.126E-1	8.438E+0	1.880E+1
-8.077E-1	8.431E+0	1.848E+1
-8.077E-1	8.249E+0	1.861E+1
-8.109E-1	8.363E+0	1.871E+1
-8.126E-1	8.292E+0	1.867E+1
-8.077E-1	8.438E+0	1.861E+1
-8.061E-1	8.473E+0	1.865E+1
-8.093E-1	8.331E+0	1.862E+1
-8.142E-1	8.418E+0	1.851E+1
-8.077E-1	8.369E+0	1.872E+1
-8.093E-1	8.480E+0	1.872E+1
-8.126E-1	8.467E+0	1.852E+1
-8.126E-1	8.444E+0	1.859E+1
-8.045E-1	8.434E+0	1.877E+1
-8.093E-1	8.499E+0	1.859E+1
-8.126E-1	8.502E+0	1.876E+1
-8.142E-1	8.434E+0	1.882E+1
-8.077E-1	8.379E+0	1.865E+1
-8.045E-1	8.386E+0	1.886E+1
-8.109E-1	8.444E+0	1.876E+1
-8.126E-1	8.441E+0	1.861E+1
-8.061E-1	8.392E+0	1.868E+1
-8.061E-1	8.434E+0	1.848E+1
-8.109E-1	8.334E+0	1.866E+1
-8.109E-1	8.366E+0	1.880E+1
-8.061E-1	8.412E+0	1.867E+1
-8.061E-1	8.444E+0	1.880E+1
-8.126E-1	8.441E+0	1.861E+1
-8.142E-1	8.431E+0	1.864E+1
-8.077E-1	8.444E+0	1.863E+1
-8.061E-1	8.376E+0	1.879E+1
-8.109E-1	8.360E+0	1.880E+1
-8.126E-1	8.428E+0	1.867E+1
-8.077E-1	8.489E+0	1.859E+1
-8.061E-1	8.476E+0	1.862E+1
-8.109E-1	8.331E+0	1.855E+1
-8.142E-1	8.402E+0	1.856E+1
-8.077E-1	8.405E+0	1.877E+1
-8.061E-1	8.376E+0	1.850E+1
-8.109E-1	8.418E+0	1.863E+1
-8.158E-1	8.412E+0	1.871E+1
-8.077E-1	8.356E+0	1.872E+1
-8.061E-1	8.457E+0	1.860E+1
-8.126E-1	8.412E+0	1.859E+1
-8.142E-1	8.379E+0	1.863E+1
-8.077E-1	8.334E+0	1.859E+1
-8.045E-1	8.421E+0	1.857E+1
-8.093E-1	8.318E+0	1.871E+1
-8.142E-1	8.376E+0	1.856E+1
-8.061E-1	8.392E+0	1.865E+1
-8.061E-1	8.438E+0	1.869E+1
-8.126E-1	8.428E+0	1.874E+1
-8.126E-1	8.425E+0	1.871E+1
-8.093E-1	8.363E+0	1.858E+1
-8.045E-1	8.379E+0	1.876E+1
-8.109E-1	8.399E+0	1.886E+1
-8.109E-1	8.464E+0	1.856E+1
-8.077E-1	8.343E+0	1.870E+1
-8.061E-1	8.350E+0	1.862E+1
-8.126E-1	8.438E+0	1.849E+1
-8.126E-1	8.279E+0	1.886E+1
-8.077E-1	8.577E+0	1.868E+1
-8.061E-1	8.444E+0	1.863E+1
-8.126E-1	8.340E+0	1.866E+1
-8.093E-1	8.438E+0	1.867E+1
-8.077E-1	8.350E+0	1.878E+1
-8.061E-1	8.415E+0	1.869E+1
-8.126E-1	8.389E+0	1.863E+1
-8.109E-1	8.470E+0	1.862E+1
-8.077E-1	8.350E+0	1.864E+1
-8.045E-1	8.438E+0	1.848E+1
-8.093E-1	8.327E+0	1.847E+1
-8.126E-1	8.360E+0	1.872E+1
-8.093E-1	8.431E+0	1.862E+1
-8.077E-1	8.532E+0	1.866E+1
-8.126E-1	8.343E+0	1.870E+1
-8.109E-1	8.464E+0	1.885E+1
-8.045E-1	8.382E+0	1.874E+1
-8.028E-1	8.331E+0	1.866E+1
-8.093E-1	8.496E+0	1.880E+1
-8.093E-1	8.369E+0	1.878E+1
-8.061E-1	8.441E+0	1.861E+1
-8.045E-1	8.392E+0	1.864E+1
-8.093E-1	8.541E+0	1.860E+1
-8.126E-1	8.425E+0	1.868E+1
-8.093E-1	8.389E+0	1.867E+1
-8.061E-1	8.431E+0	1.871E+1
-8.126E-1	8.347E+0	1.848E+1
-8.126E-1	8.363E+0	1.846E+1
-8.077E-1	8.428E+0	1.864E+1
-8.061E-1	8.334E+0	1.872E+1
-8.093E-1	8.288E+0	1.865E+1
-8.142E-1	8.434E+0	1.860E+1
-8.093E-1	8.285E+0	1.857E+1
-8.028E-1	8.421E+0	1.884E+1
-8.109E-1	8.405E+0	1.849E+1
-8.109E-1	8.379E+0	1.867E+1
-8.077E-1	8.418E+0	1.866E+1
-8.061E-1	8.399E+0	1.854E+1
-8.109E-1	8.376E+0	1.865E+1
-8.109E-1	8.421E+0	1.876E+1
-8.077E-1	8.480E+0	1.858E+1
-8.045E-1	8.369E+0	1.854E+1
-8.109E-1	8.405E+0	1.861E+1
-8.142E-1	8.476E+0	1.862E+1
-8.077E-1	8.425E+0	1.867E+1
-8.061E-1	8.412E+0	1.859E+1
-8.126E-1	8.451E+0	1.873E+1
-8.109E-1	8.347E+0	1.865E+1
-8.061E-1	8.288E+0	1.864E+1
-8.045E-1	8.454E+0	1.872E+1
-8.126E-1	8.379E+0	1.884E+1
-8.109E-1	8.334E+0	1.865E+1
-8.093E-1	8.389E+0	1.861E+1
-8.077E-1	8.412E+0	1.855E+1
-8.126E-1	8.340E+0	1.866E+1
-8.109E-1	8.318E+0	1.864E+1
-8.093E-1	8.421E+0	1.881E+1
-8.077E-1	8.405E+0	1.882E+1
-8.093E-1	8.408E+0	1.871E+1
-8.126E-1	8.522E+0	1.871E+1
-8.077E-1	8.373E+0	1.865E+1
-8.061E-1	8.298E+0	1.869E+1
-8.126E-1	8.421E+0	1.851E+1
-8.126E-1	8.376E+0	1.877E+1
-8.077E-1	8.415E+0	1.857E+1
-8.061E-1	8.395E+0	1.866E+1
-8.142E-1	8.347E+0	1.880E+1
-8.126E-1	8.373E+0	1.861E+1
-8.093E-1	8.305E+0	1.866E+1
-8.077E-1	8.441E+0	1.867E+1
-8.109E-1	8.431E+0	1.880E+1
-8.126E-1	8.356E+0	1.877E+1
-8.028E-1	8.412E+0	1.872E+1
-8.045E-1	8.402E+0	1.868E+1
-8.109E-1	8.321E+0	1.884E+1
-8.126E-1	8.408E+0	1.873E+1
-8.061E-1	8.389E+0	1.868E+1
-8.061E-1	8.347E+0	1.869E+1
-8.109E-1	8.457E+0	1.863E+1
-8.142E-1	8.279E+0	1.875E+1
-8.077E-1	8.366E+0	1.862E+1
-8.061E-1	8.405E+0	1.873E+1
-8.126E-1	8.343E+0	1.859E+1
-8.126E-1	8.353E+0	1.868E+1
-8.093E-1	8.369E+0	1.857E+1
-8.045E-1	8.395E+0	1.872E+1
-8.109E-1	8.402E+0	1.876E+1
-8.109E-1	8.337E+0	1.870E+1
-8.077E-1	8.415E+0	1.864E+1
-8.061E-1	8.334E+0	1.873E+1
-8.126E-1	8.431E+0	1.868E+1
-8.109E-1	8.363E+0	1.869E+1
-8.061E-1	8.444E+0	1.862E+1
-8.045E-1	8.412E+0	1.862E+1
-8.109E-1	8.486E+0	1.870E+1
-8.126E-1	8.499E+0	1.868E+1
-8.093E-1	8.366E+0	1.869E+1
-8.077E-1	8.434E+0	1.867E+1
-8.109E-1	8.395E+0	1.877E+1
-8.142E-1	8.389E+0	1.850E+1
-8.077E-1	8.457E+0	1.862E+1
-8.045E-1	8.240E+0	1.857E+1
-8.126E-1	8.246E+0	1.858E+1
-8.126E-1	8.489E+0	1.862E+1
-8.077E-1	8.447E+0	1.856E+1
-8.061E-1	8.431E+0	1.847E+1
-8.109E-1	8.405E+0	1.861E+1
-8.142E-1	8.480E+0	1.852E+1
-8.045E-1	8.288E+0	1.876E+1
-8.061E-1	8.314E+0	1.883E+1
-8.126E-1	8.382E+0	1.868E+1
-8.109E-1	8.363E+0	1.859E+1
-8.045E-1	8.493E+0	1.861E+1
-8.061E-1	8.499E+0	1.867E+1
-8.093E-1	8.324E+0	1.857E+1
-8.142E-1	8.366E+0	1.854E+1
-8.077E-1	8.564E+0	1.882E+1
-8.045E-1	8.405E+0	1.872E+1
-8.077E-1	8.392E+0	1.854E+1
-8.126E-1	8.421E+0	1.863E+1
-8.077E-1	8.415E+0	1.866E+1
-8.061E-1	8.460E+0	1.866E+1
-8.126E-1	8.327E+0	1.849E+1
-8.158E-1	8.382E+0	1.870E+1
-8.061E-1	8.395E+0	1.861E+1
-8.061E-1	8.412E+0	1.879E+1
-8.109E-1	8.308E+0	1.869E+1
-8.174E-1	8.496E+0	1.855E+1
-8.093E-1	8.522E+0	1.873E+1
-8.093E-1	8.412E+0	1.852E+1
-8.142E-1	8.412E+0	1.868E+1
-8.126E-1	8.438E+0	1.862E+1
-8.061E-1	8.438E+0	1.876E+1
-8.061E-1	8.496E+0	1.871E+1
-8.109E-1	8.457E+0	1.875E+1
-8.158E-1	8.464E+0	1.856E+1
-8.061E-1	8.499E+0	1.872E+1
-8.061E-1	8.476E+0	1.865E+1
-8.109E-1	8.538E+0	1.869E+1
-8.142E-1	8.311E+0	1.887E+1
-8.077E-1	8.506E+0	1.862E+1
-8.061E-1	8.480E+0	1.873E+1
-8.109E-1	8.483E+0	1.876E+1
-8.126E-1	8.405E+0	1.850E+1
-8.061E-1	8.431E+0	1.871E+1
-8.077E-1	8.441E+0	1.873E+1
-8.093E-1	8.272E+0	1.855E+1
-8.126E-1	8.415E+0	1.853E+1
-8.061E-1	8.551E+0	1.873E+1
-8.061E-1	8.366E+0	1.861E+1
-8.093E-1	8.366E+0	1.876E+1
-8.126E-1	8.392E+0	1.878E+1
-8.093E-1	8.366E+0	1.857E+1
-8.093E-1	8.467E+0	1.862E+1
-8.109E-1	8.382E+0	1.867E+1
-8.158E-1	8.464E+0	1.867E+1
-8.077E-1	8.376E+0	1.870E+1
-8.045E-1	8.499E+0	1.868E+1
-8.109E-1	8.369E+0	1.871E+1
-8.142E-1	8.545E+0	1.873E+1
-8.061E-1	8.353E+0	1.869E+1
-8.061E-1	8.373E+0	1.870E+1
-8.126E-1	8.331E+0	1.870E+1
-8.142E-1	8.363E+0	1.865E+1
-8.061E-1	8.399E+0	1.872E+1
-8.077E-1	8.402E+0	1.847E+1
-8.109E-1	8.369E+0	1.865E+1
-8.093E-1	8.347E+0	1.862E+1
-8.077E-1	8.499E+0	1.867E+1
-8.045E-1	8.402E+0	1.874E+1
-8.109E-1	8.373E+0	1.871E+1
-8.109E-1	8.438E+0	1.863E+1
-8.077E-1	8.405E+0	1.869E+1
-8.077E-1	8.356E+0	1.864E+1
-8.142E-1	8.405E+0	1.863E+1
-8.158E-1	8.567E+0	1.873E+1
-8.061E-1	8.392E+0	1.869E+1
-8.061E-1	8.405E+0	1.859E+1
-8.126E-1	8.376E+0	1.877E+1
-8.126E-1	8.353E+0	1.860E+1
-8.093E-1	8.360E+0	1.845E+1
-8.077E-1	8.402E+0	1.868E+1
-8.109E-1	8.379E+0	1.883E+1
-8.126E-1	8.337E+0	1.869E+1
-8.077E-1	8.425E+0	1.860E+1
-8.045E-1	8.389E+0	1.864E+1
-8.126E-1	8.363E+0	1.858E+1
-8.126E-1	8.447E+0	1.859E+1
-8.077E-1	8.395E+0	1.869E+1
-8.061E-1	8.438E+0	1.868E+1
-8.109E-1	8.502E+0	1.867E+1
-8.109E-1	8.428E+0	1.856E+1
-8.077E-1	8.405E+0	1.859E+1
-8.061E-1	8.321E+0	1.874E+1
-8.126E-1	8.369E+0	1.878E+1
-8.158E-1	8.386E+0	1.880E+1
-8.093E-1	8.305E+0	1.873E+1
-8.045E-1	8.392E+0	1.870E+1
-8.126E-1	8.415E+0	1.849E+1
-8.126E-1	8.421E+0	1.882E+1
-8.093E-1	8.421E+0	1.869E+1
-8.045E-1	8.382E+0	1.880E+1
-8.126E-1	8.395E+0	1.869E+1
-8.174E-1	8.428E+0	1.876E+1
-8.077E-1	8.360E+0	1.853E+1
-8.061E-1	8.473E+0	1.879E+1
[truncated: 93,960 more rows]
