# Supplementary material for: Improved ANAP incorporation and VCF analysis reveal details of P2X7 current facilitation and a limited conformational interplay between ATP binding and the intracellular ballast domain
Source: eLife. 2023 Jan 4;12:e82479. doi: 10.7554/eLife.82479 (PMC9859053; doi:10.7554/eLife.82479)
Supplement: Figure 3—figure supplement 3—source data 2. [file elife-82479-fig3-figsupp3-data2.zip › Figure-3_figure-supplement-3_source-data-2/DeltaCys-constructs/l24/16.csv]

-5.835E-2	2.075E+1	4.605E+1
-5.673E-2	2.088E+1	4.593E+1
-5.673E-2	2.086E+1	4.609E+1
-6.484E-2	2.082E+1	4.604E+1
-6.322E-2	2.077E+1	4.606E+1
-5.511E-2	2.097E+1	4.596E+1
-5.673E-2	2.083E+1	4.592E+1
-6.322E-2	2.080E+1	4.597E+1
-5.998E-2	2.086E+1	4.623E+1
-5.349E-2	2.076E+1	4.604E+1
-5.673E-2	2.078E+1	4.615E+1
-6.322E-2	2.088E+1	4.590E+1
-6.160E-2	2.093E+1	4.577E+1
-5.349E-2	2.085E+1	4.584E+1
-5.835E-2	2.067E+1	4.600E+1
-6.160E-2	2.076E+1	4.596E+1
-5.998E-2	2.088E+1	4.586E+1
-5.349E-2	2.089E+1	4.603E+1
-5.349E-2	2.079E+1	4.604E+1
-6.160E-2	2.091E+1	4.592E+1
-6.160E-2	2.073E+1	4.623E+1
-5.511E-2	2.074E+1	4.590E+1
-5.998E-2	2.072E+1	4.618E+1
-6.160E-2	2.101E+1	4.599E+1
-5.998E-2	2.078E+1	4.602E+1
-5.187E-2	2.096E+1	4.607E+1
-5.673E-2	2.093E+1	4.606E+1
-6.322E-2	2.096E+1	4.594E+1
-6.160E-2	2.062E+1	4.591E+1
-5.349E-2	2.099E+1	4.603E+1
-5.835E-2	2.074E+1	4.610E+1
-6.160E-2	2.083E+1	4.615E+1
-6.160E-2	2.093E+1	4.612E+1
-5.835E-2	2.071E+1	4.568E+1
-5.511E-2	2.103E+1	4.608E+1
-5.998E-2	2.095E+1	4.623E+1
-6.484E-2	2.103E+1	4.599E+1
-5.511E-2	2.071E+1	4.588E+1
-5.673E-2	2.078E+1	4.592E+1
-5.998E-2	2.075E+1	4.620E+1
-6.160E-2	2.094E+1	4.627E+1
-5.187E-2	2.076E+1	4.603E+1
-5.673E-2	2.088E+1	4.615E+1
-6.322E-2	2.086E+1	4.613E+1
-5.998E-2	2.076E+1	4.618E+1
-5.025E-2	2.084E+1	4.605E+1
-5.673E-2	2.104E+1	4.603E+1
-6.160E-2	2.090E+1	4.596E+1
-6.160E-2	2.088E+1	4.614E+1
-5.349E-2	2.079E+1	4.612E+1
-5.673E-2	2.072E+1	4.598E+1
-6.160E-2	2.103E+1	4.588E+1
-6.160E-2	2.087E+1	4.609E+1
-5.187E-2	2.072E+1	4.614E+1
-5.835E-2	2.103E+1	4.623E+1
-6.160E-2	2.070E+1	4.602E+1
-5.835E-2	2.066E+1	4.596E+1
-5.511E-2	2.072E+1	4.594E+1
-5.673E-2	2.088E+1	4.620E+1
-6.484E-2	2.087E+1	4.583E+1
-5.998E-2	2.071E+1	4.618E+1
-5.673E-2	2.075E+1	4.589E+1
-5.673E-2	2.085E+1	4.629E+1
-5.998E-2	2.079E+1	4.591E+1
-5.998E-2	2.088E+1	4.596E+1
-5.349E-2	2.077E+1	4.606E+1
-5.349E-2	2.069E+1	4.631E+1
-6.160E-2	2.088E+1	4.583E+1
-5.835E-2	2.079E+1	4.574E+1
-5.349E-2	2.076E+1	4.596E+1
-5.673E-2	2.087E+1	4.598E+1
-5.998E-2	2.084E+1	4.613E+1
-6.160E-2	2.091E+1	4.596E+1
-5.349E-2	2.081E+1	4.594E+1
-5.673E-2	2.091E+1	4.607E+1
-6.484E-2	2.074E+1	4.616E+1
-6.322E-2	2.070E+1	4.577E+1
-5.673E-2	2.080E+1	4.592E+1
-5.673E-2	2.074E+1	4.603E+1
-5.998E-2	2.093E+1	4.586E+1
-6.160E-2	2.087E+1	4.599E+1
-5.349E-2	2.086E+1	4.593E+1
-5.673E-2	2.092E+1	4.598E+1
-6.160E-2	2.089E+1	4.644E+1
-5.998E-2	2.097E+1	4.600E+1
-5.349E-2	2.091E+1	4.622E+1
-5.511E-2	2.086E+1	4.616E+1
-6.160E-2	2.089E+1	4.586E+1
-6.160E-2	2.089E+1	4.598E+1
-5.511E-2	2.079E+1	4.584E+1
-5.673E-2	2.086E+1	4.596E+1
-6.160E-2	2.087E+1	4.581E+1
-5.998E-2	2.094E+1	4.613E+1
-5.349E-2	2.104E+1	4.621E+1
-5.349E-2	2.088E+1	4.602E+1
-6.160E-2	2.087E+1	4.600E+1
-6.160E-2	2.105E+1	4.609E+1
-5.511E-2	2.065E+1	4.598E+1
-5.673E-2	2.093E+1	4.602E+1
-6.322E-2	2.091E+1	4.607E+1
-6.160E-2	2.093E+1	4.628E+1
-5.673E-2	2.095E+1	4.588E+1
-6.160E-2	2.095E+1	4.615E+1
-6.160E-2	2.087E+1	4.598E+1
-6.322E-2	2.075E+1	4.589E+1
-5.511E-2	2.075E+1	4.587E+1
-5.511E-2	2.086E+1	4.616E+1
-5.998E-2	2.090E+1	4.567E+1
-5.998E-2	2.104E+1	4.592E+1
-5.349E-2	2.086E+1	4.602E+1
-5.187E-2	2.105E+1	4.602E+1
-6.484E-2	2.088E+1	4.603E+1
-6.160E-2	2.087E+1	4.624E+1
-5.673E-2	2.084E+1	4.607E+1
-5.835E-2	2.082E+1	4.616E+1
-6.322E-2	2.081E+1	4.598E+1
-5.835E-2	2.106E+1	4.567E+1
-5.511E-2	2.085E+1	4.567E+1
-5.673E-2	2.088E+1	4.602E+1
-6.322E-2	2.087E+1	4.585E+1
-6.160E-2	2.079E+1	4.599E+1
-5.511E-2	2.065E+1	4.590E+1
-5.673E-2	2.097E+1	4.579E+1
-6.322E-2	2.083E+1	4.627E+1
-5.998E-2	2.098E+1	4.609E+1
-5.511E-2	2.077E+1	4.637E+1
-5.187E-2	2.076E+1	4.608E+1
-6.484E-2	2.100E+1	4.601E+1
-5.673E-2	2.067E+1	4.589E+1
-5.673E-2	2.089E+1	4.614E+1
-5.673E-2	2.091E+1	4.587E+1
-6.322E-2	2.087E+1	4.579E+1
-5.511E-2	2.078E+1	4.608E+1
-5.349E-2	2.083E+1	4.619E+1
-5.349E-2	2.075E+1	4.596E+1
-5.998E-2	2.108E+1	4.591E+1
-6.322E-2	2.082E+1	4.599E+1
-5.673E-2	2.072E+1	4.616E+1
-5.511E-2	2.096E+1	4.619E+1
-6.322E-2	2.072E+1	4.583E+1
-5.998E-2	2.081E+1	4.627E+1
-5.511E-2	2.088E+1	4.589E+1
-5.187E-2	2.083E+1	4.612E+1
-6.160E-2	2.108E+1	4.591E+1
-6.322E-2	2.065E+1	4.589E+1
-5.673E-2	2.094E+1	4.619E+1
-5.511E-2	2.078E+1	4.608E+1
-6.484E-2	2.103E+1	4.603E+1
-5.998E-2	2.093E+1	4.596E+1
-5.673E-2	2.082E+1	4.598E+1
-5.511E-2	2.092E+1	4.603E+1
-5.835E-2	2.093E+1	4.627E+1
-6.322E-2	2.080E+1	4.603E+1
-5.673E-2	2.077E+1	4.596E+1
-5.673E-2	2.090E+1	4.593E+1
-6.160E-2	2.094E+1	4.601E+1
-6.160E-2	2.080E+1	4.598E+1
-5.349E-2	2.083E+1	4.588E+1
-5.673E-2	2.086E+1	4.617E+1
-6.322E-2	2.075E+1	4.586E+1
-6.322E-2	2.085E+1	4.603E+1
-5.349E-2	2.079E+1	4.616E+1
-5.511E-2	2.086E+1	4.586E+1
-6.322E-2	2.081E+1	4.615E+1
-5.998E-2	2.078E+1	4.579E+1
-5.349E-2	2.083E+1	4.619E+1
-5.349E-2	2.077E+1	4.590E+1
-5.998E-2	2.087E+1	4.579E+1
-5.835E-2	2.097E+1	4.607E+1
-5.511E-2	2.101E+1	4.583E+1
-5.511E-2	2.080E+1	4.606E+1
-6.160E-2	2.099E+1	4.593E+1
-5.998E-2	2.100E+1	4.586E+1
-5.187E-2	2.090E+1	4.630E+1
-5.511E-2	2.082E+1	4.601E+1
-5.998E-2	2.091E+1	4.594E+1
-6.160E-2	2.096E+1	4.587E+1
-5.349E-2	2.081E+1	4.589E+1
-5.511E-2	2.081E+1	4.583E+1
-6.322E-2	2.091E+1	4.582E+1
-5.998E-2	2.093E+1	4.592E+1
-5.511E-2	2.098E+1	4.622E+1
-5.673E-2	2.087E+1	4.593E+1
-5.835E-2	2.122E+1	4.608E+1
-6.160E-2	2.097E+1	4.582E+1
-5.511E-2	2.088E+1	4.607E+1
-5.673E-2	2.067E+1	4.608E+1
-6.160E-2	2.095E+1	4.612E+1
-6.160E-2	2.078E+1	4.599E+1
-5.349E-2	2.083E+1	4.593E+1
-5.187E-2	2.090E+1	4.607E+1
-6.160E-2	2.096E+1	4.599E+1
-6.160E-2	2.073E+1	4.601E+1
-5.349E-2	2.083E+1	4.599E+1
-5.673E-2	2.087E+1	4.612E+1
-6.322E-2	2.099E+1	4.607E+1
-6.322E-2	2.089E+1	4.606E+1
-5.511E-2	2.095E+1	4.618E+1
-5.349E-2	2.065E+1	4.589E+1
-6.322E-2	2.088E+1	4.614E+1
-6.160E-2	2.101E+1	4.602E+1
-5.349E-2	2.068E+1	4.626E+1
-5.511E-2	2.082E+1	4.598E+1
-6.160E-2	2.094E+1	4.599E+1
-5.835E-2	2.087E+1	4.605E+1
-5.025E-2	2.093E+1	4.596E+1
-5.511E-2	2.085E+1	4.598E+1
-6.322E-2	2.090E+1	4.586E+1
-6.322E-2	2.082E+1	4.588E+1
-5.349E-2	2.071E+1	4.582E+1
-5.673E-2	2.087E+1	4.614E+1
-6.160E-2	2.072E+1	4.588E+1
-6.484E-2	2.084E+1	4.572E+1
-5.349E-2	2.111E+1	4.612E+1
-5.835E-2	2.098E+1	4.586E+1
-6.160E-2	2.101E+1	4.569E+1
-5.998E-2	2.096E+1	4.595E+1
-5.349E-2	2.099E+1	4.602E+1
-5.349E-2	2.083E+1	4.627E+1
-6.322E-2	2.073E+1	4.593E+1
-6.322E-2	2.069E+1	4.619E+1
-5.511E-2	2.095E+1	4.623E+1
-5.673E-2	2.077E+1	4.576E+1
-6.160E-2	2.092E+1	4.603E+1
-6.160E-2	2.081E+1	4.592E+1
-5.511E-2	2.093E+1	4.602E+1
-5.673E-2	2.084E+1	4.608E+1
-6.160E-2	2.082E+1	4.602E+1
-5.998E-2	2.097E+1	4.594E+1
-5.349E-2	2.090E+1	4.580E+1
-5.673E-2	2.092E+1	4.609E+1
-5.998E-2	2.074E+1	4.582E+1
-6.160E-2	2.091E+1	4.581E+1
-5.349E-2	2.073E+1	4.626E+1
-5.187E-2	2.088E+1	4.617E+1
-5.998E-2	2.084E+1	4.589E+1
-6.160E-2	2.092E+1	4.636E+1
-5.673E-2	2.080E+1	4.575E+1
-5.511E-2	2.085E+1	4.603E+1
-6.160E-2	2.081E+1	4.602E+1
-5.998E-2	2.092E+1	4.622E+1
-5.511E-2	2.089E+1	4.595E+1
-5.673E-2	2.076E+1	4.611E+1
-5.835E-2	2.090E+1	4.624E+1
-6.160E-2	2.082E+1	4.627E+1
-5.511E-2	2.089E+1	4.604E+1
-5.511E-2	2.090E+1	4.606E+1
-6.160E-2	2.090E+1	4.602E+1
-6.160E-2	2.105E+1	4.580E+1
-5.349E-2	2.083E+1	4.578E+1
-5.349E-2	2.086E+1	4.593E+1
-6.160E-2	2.097E+1	4.599E+1
-6.322E-2	2.104E+1	4.604E+1
-5.349E-2	2.089E+1	4.608E+1
-5.511E-2	2.076E+1	4.618E+1
-5.835E-2	2.087E+1	4.608E+1
-6.160E-2	2.089E+1	4.620E+1
-5.511E-2	2.077E+1	4.583E+1
-5.349E-2	2.088E+1	4.590E+1
-6.160E-2	2.089E+1	4.606E+1
-5.998E-2	2.075E+1	4.611E+1
-5.349E-2	2.087E+1	4.605E+1
-5.511E-2	2.098E+1	4.602E+1
-5.998E-2	2.099E+1	4.605E+1
-5.835E-2	2.080E+1	4.601E+1
-5.025E-2	2.083E+1	4.612E+1
-5.511E-2	2.085E+1	4.611E+1
-5.998E-2	2.090E+1	4.593E+1
-5.998E-2	2.092E+1	4.609E+1
-5.187E-2	2.092E+1	4.593E+1
-5.673E-2	2.083E+1	4.609E+1
-6.322E-2	2.090E+1	4.605E+1
-6.322E-2	2.093E+1	4.617E+1
-5.187E-2	2.080E+1	4.594E+1
-5.349E-2	2.087E+1	4.624E+1
-6.322E-2	2.091E+1	4.595E+1
-6.484E-2	2.099E+1	4.628E+1
-5.511E-2	2.090E+1	4.588E+1
-5.511E-2	2.094E+1	4.620E+1
-5.835E-2	2.083E+1	4.603E+1
-5.998E-2	2.081E+1	4.630E+1
-5.511E-2	2.080E+1	4.601E+1
-5.511E-2	2.084E+1	4.619E+1
-6.322E-2	2.089E+1	4.596E+1
-6.484E-2	2.076E+1	4.603E+1
-5.673E-2	2.087E+1	4.604E+1
-5.511E-2	2.094E+1	4.603E+1
-5.835E-2	2.079E+1	4.592E+1
-6.322E-2	2.087E+1	4.619E+1
-5.349E-2	2.099E+1	4.581E+1
-5.673E-2	2.081E+1	4.593E+1
-5.998E-2	2.077E+1	4.628E+1
-5.998E-2	2.068E+1	4.612E+1
-5.511E-2	2.082E+1	4.579E+1
-5.511E-2	2.080E+1	4.592E+1
-6.160E-2	2.079E+1	4.606E+1
-6.160E-2	2.088E+1	4.631E+1
-5.511E-2	2.083E+1	4.624E+1
-5.349E-2	2.085E+1	4.597E+1
-6.484E-2	2.084E+1	4.603E+1
-5.835E-2	2.095E+1	4.621E+1
-5.511E-2	2.090E+1	4.609E+1
-5.511E-2	2.097E+1	4.597E+1
-5.998E-2	2.088E+1	4.605E+1
-6.322E-2	2.095E+1	4.607E+1
-5.349E-2	2.091E+1	4.600E+1
-5.187E-2	2.084E+1	4.598E+1
-6.160E-2	2.087E+1	4.597E+1
-6.322E-2	2.100E+1	4.596E+1
-5.511E-2	2.100E+1	4.606E+1
-5.025E-2	2.101E+1	4.621E+1
-6.160E-2	2.081E+1	4.605E+1
-5.835E-2	2.075E+1	4.620E+1
-5.511E-2	2.091E+1	4.615E+1
-5.349E-2	2.082E+1	4.598E+1
-5.998E-2	2.090E+1	4.617E+1
-5.998E-2	2.078E+1	4.599E+1
-5.511E-2	2.111E+1	4.584E+1
-5.511E-2	2.086E+1	4.613E+1
-5.998E-2	2.099E+1	4.589E+1
-6.322E-2	2.108E+1	4.604E+1
-5.349E-2	2.077E+1	4.600E+1
-5.349E-2	2.090E+1	4.624E+1
-5.998E-2	2.082E+1	4.607E+1
-5.998E-2	2.102E+1	4.595E+1
-5.511E-2	2.095E+1	4.601E+1
-5.511E-2	2.078E+1	4.585E+1
-6.160E-2	2.101E+1	4.619E+1
-5.835E-2	2.089E+1	4.627E+1
-5.511E-2	2.082E+1	4.642E+1
-5.511E-2	2.083E+1	4.578E+1
-6.484E-2	2.084E+1	4.619E+1
-6.322E-2	2.076E+1	4.615E+1
-5.511E-2	2.076E+1	4.626E+1
-5.349E-2	2.094E+1	4.601E+1
-6.160E-2	2.081E+1	4.595E+1
-6.322E-2	2.102E+1	4.611E+1
-5.511E-2	2.074E+1	4.608E+1
-5.349E-2	2.085E+1	4.585E+1
-5.998E-2	2.092E+1	4.609E+1
-5.998E-2	2.090E+1	4.602E+1
-5.673E-2	2.108E+1	4.623E+1
-5.673E-2	2.078E+1	4.618E+1
-6.160E-2	2.075E+1	4.605E+1
-6.484E-2	2.088E+1	4.582E+1
-5.349E-2	2.093E+1	4.602E+1
-5.511E-2	2.100E+1	4.594E+1
-6.160E-2	2.093E+1	4.615E+1
-6.160E-2	2.088E+1	4.598E+1
-5.511E-2	2.074E+1	4.622E+1
-5.511E-2	2.086E+1	4.628E+1
-6.160E-2	2.095E+1	4.608E+1
-5.998E-2	2.095E+1	4.582E+1
-5.511E-2	2.075E+1	4.610E+1
-5.349E-2	2.121E+1	4.607E+1
-5.998E-2	2.089E+1	4.620E+1
-5.998E-2	2.073E+1	4.593E+1
-5.673E-2	2.087E+1	4.597E+1
-5.187E-2	2.095E+1	4.605E+1
-5.998E-2	2.069E+1	4.617E+1
-5.998E-2	2.069E+1	4.595E+1
-5.673E-2	2.102E+1	4.588E+1
-5.349E-2	2.087E+1	4.574E+1
-5.835E-2	2.096E+1	4.619E+1
-6.322E-2	2.071E+1	4.604E+1
-5.349E-2	2.103E+1	4.588E+1
-5.511E-2	2.083E+1	4.600E+1
-6.160E-2	2.091E+1	4.604E+1
-5.998E-2	2.110E+1	4.580E+1
-5.349E-2	2.096E+1	4.601E+1
-5.349E-2	2.087E+1	4.605E+1
-5.998E-2	2.081E+1	4.594E+1
-6.484E-2	2.082E+1	4.607E+1
-5.511E-2	2.096E+1	4.616E+1
-5.349E-2	2.095E+1	4.600E+1
-5.998E-2	2.100E+1	4.610E+1
-6.160E-2	2.091E+1	4.603E+1
-5.511E-2	2.088E+1	4.592E+1
-5.835E-2	2.088E+1	4.603E+1
-5.835E-2	2.079E+1	4.617E+1
-6.322E-2	2.099E+1	4.588E+1
-5.187E-2	2.087E+1	4.608E+1
-5.187E-2	2.070E+1	4.624E+1
-5.835E-2	2.091E+1	4.622E+1
-6.160E-2	2.090E+1	4.627E+1
-5.187E-2	2.106E+1	4.621E+1
-5.349E-2	2.083E+1	4.611E+1
-5.998E-2	2.083E+1	4.608E+1
-6.322E-2	2.101E+1	4.600E+1
-5.511E-2	2.083E+1	4.606E+1
-5.349E-2	2.088E+1	4.621E+1
-5.835E-2	2.099E+1	4.585E+1
-6.322E-2	2.080E+1	4.613E+1
-5.511E-2	2.097E+1	4.591E+1
-5.673E-2	2.075E+1	4.617E+1
-5.998E-2	2.076E+1	4.599E+1
-6.160E-2	2.094E+1	4.620E+1
-5.673E-2	2.087E+1	4.624E+1
-5.511E-2	2.074E+1	4.618E+1
-5.998E-2	2.087E+1	4.630E+1
-5.998E-2	2.092E+1	4.625E+1
-5.349E-2	2.071E+1	4.612E+1
-5.349E-2	2.085E+1	4.586E+1
-5.673E-2	2.081E+1	4.626E+1
-5.998E-2	2.105E+1	4.603E+1
-5.511E-2	2.065E+1	4.595E+1
-5.187E-2	2.086E+1	4.599E+1
-5.673E-2	2.074E+1	4.627E+1
-5.835E-2	2.080E+1	4.605E+1
-5.673E-2	2.071E+1	4.624E+1
-5.187E-2	2.096E+1	4.612E+1
-5.673E-2	2.077E+1	4.592E+1
-6.160E-2	2.103E+1	4.589E+1
-5.673E-2	2.092E+1	4.588E+1
-5.349E-2	2.074E+1	4.613E+1
-5.998E-2	2.094E+1	4.623E+1
-5.998E-2	2.079E+1	4.614E+1
-5.025E-2	2.091E+1	4.614E+1
-5.187E-2	2.099E+1	4.595E+1
-5.998E-2	2.086E+1	4.603E+1
-5.998E-2	2.085E+1	4.616E+1
-5.349E-2	2.077E+1	4.638E+1
-5.511E-2	2.091E+1	4.609E+1
-5.511E-2	2.090E+1	4.598E+1
-6.160E-2	2.095E+1	4.602E+1
-5.187E-2	2.100E+1	4.610E+1
-5.511E-2	2.097E+1	4.585E+1
-5.835E-2	2.086E+1	4.625E+1
-5.835E-2	2.094E+1	4.628E+1
-5.511E-2	2.085E+1	4.584E+1
-5.349E-2	2.109E+1	4.603E+1
-5.835E-2	2.094E+1	4.595E+1
-5.998E-2	2.085E+1	4.591E+1
-5.349E-2	2.075E+1	4.604E+1
-5.187E-2	2.076E+1	4.594E+1
-5.835E-2	2.075E+1	4.596E+1
-5.835E-2	2.090E+1	4.613E+1
-5.187E-2	2.080E+1	4.632E+1
-5.187E-2	2.085E+1	4.602E+1
-5.835E-2	2.090E+1	4.600E+1
-5.835E-2	2.097E+1	4.618E+1
-5.187E-2	2.094E+1	4.592E+1
-5.349E-2	2.071E+1	4.614E+1
-5.835E-2	2.073E+1	4.598E+1
-6.160E-2	2.082E+1	4.618E+1
-5.349E-2	2.082E+1	4.585E+1
-5.187E-2	2.105E+1	4.607E+1
-5.835E-2	2.081E+1	4.633E+1
-5.998E-2	2.091E+1	4.609E+1
-5.511E-2	2.093E+1	4.587E+1
-5.349E-2	2.098E+1	4.587E+1
-5.835E-2	2.083E+1	4.586E+1
-5.998E-2	2.087E+1	4.628E+1
-5.349E-2	2.085E+1	4.571E+1
-5.349E-2	2.084E+1	4.596E+1
-6.160E-2	2.080E+1	4.555E+1
-5.835E-2	2.101E+1	4.623E+1
-5.187E-2	2.077E+1	4.605E+1
-5.025E-2	2.090E+1	4.620E+1
-5.998E-2	2.079E+1	4.613E+1
-5.998E-2	2.091E+1	4.588E+1
-5.025E-2	2.087E+1	4.603E+1
-5.349E-2	2.089E+1	4.583E+1
-5.835E-2	2.088E+1	4.623E+1
-5.835E-2	2.083E+1	4.617E+1
-5.673E-2	2.094E+1	4.620E+1
-4.862E-2	2.095E+1	4.592E+1
-5.673E-2	2.067E+1	4.624E+1
-6.160E-2	2.097E+1	4.622E+1
-5.349E-2	2.096E+1	4.648E+1
-5.349E-2	2.090E+1	4.614E+1
-5.673E-2	2.089E+1	4.620E+1
-5.835E-2	2.107E+1	4.591E+1
-5.349E-2	2.089E+1	4.617E+1
-5.187E-2	2.081E+1	4.612E+1
-5.835E-2	2.087E+1	4.636E+1
-5.998E-2	2.103E+1	4.617E+1
-5.511E-2	2.096E+1	4.622E+1
-4.862E-2	2.080E+1	4.636E+1
-5.511E-2	2.096E+1	4.626E+1
-5.998E-2	2.077E+1	4.614E+1
-5.349E-2	2.090E+1	4.618E+1
-4.862E-2	2.068E+1	4.598E+1
-5.673E-2	2.091E+1	4.619E+1
-5.835E-2	2.082E+1	4.593E+1
-5.511E-2	2.093E+1	4.627E+1
-5.025E-2	2.102E+1	4.615E+1
-5.835E-2	2.094E+1	4.611E+1
-5.835E-2	2.093E+1	4.617E+1
-5.511E-2	2.106E+1	4.600E+1
-5.025E-2	2.092E+1	4.605E+1
-5.511E-2	2.092E+1	4.622E+1
-5.835E-2	2.079E+1	4.605E+1
-5.349E-2	2.087E+1	4.596E+1
-5.025E-2	2.096E+1	4.596E+1
-5.998E-2	2.093E+1	4.598E+1
-5.673E-2	2.083E+1	4.601E+1
-5.349E-2	2.098E+1	4.612E+1
-4.862E-2	2.102E+1	4.610E+1
-5.673E-2	2.088E+1	4.606E+1
-5.835E-2	2.069E+1	4.599E+1
-5.187E-2	2.074E+1	4.620E+1
-5.025E-2	2.081E+1	4.591E+1
-5.673E-2	2.080E+1	4.610E+1
-5.998E-2	2.095E+1	4.609E+1
-5.511E-2	2.092E+1	4.626E+1
-5.025E-2	2.073E+1	4.603E+1
-6.160E-2	2.089E+1	4.629E+1
-5.835E-2	2.095E+1	4.644E+1
-5.349E-2	2.086E+1	4.620E+1
-5.025E-2	2.064E+1	4.597E+1
-5.835E-2	2.091E+1	4.622E+1
-5.835E-2	2.096E+1	4.623E+1
-5.025E-2	2.088E+1	4.586E+1
-5.025E-2	2.096E+1	4.587E+1
-5.998E-2	2.089E+1	4.642E+1
-5.835E-2	2.089E+1	4.616E+1
-5.187E-2	2.086E+1	4.610E+1
-5.187E-2	2.087E+1	4.587E+1
-5.998E-2	2.088E+1	4.631E+1
-5.835E-2	2.087E+1	4.574E+1
-5.187E-2	2.087E+1	4.611E+1
-5.025E-2	2.097E+1	4.627E+1
-5.998E-2	2.091E+1	4.593E+1
-5.998E-2	2.076E+1	4.626E+1
-5.187E-2	2.105E+1	4.618E+1
-5.025E-2	2.092E+1	4.603E+1
-5.835E-2	2.113E+1	4.618E+1
-5.673E-2	2.070E+1	4.599E+1
-5.349E-2	2.089E+1	4.590E+1
-5.025E-2	2.098E+1	4.621E+1
-5.511E-2	2.082E+1	4.610E+1
-5.835E-2	2.086E+1	4.613E+1
-5.349E-2	2.085E+1	4.617E+1
-5.187E-2	2.089E+1	4.636E+1
-5.349E-2	2.111E+1	4.626E+1
-5.998E-2	2.097E+1	4.611E+1
-5.187E-2	2.079E+1	4.601E+1
-5.187E-2	2.092E+1	4.610E+1
-5.349E-2	2.114E+1	4.611E+1
-5.998E-2	2.086E+1	4.618E+1
-5.025E-2	2.078E+1	4.614E+1
-5.187E-2	2.071E+1	4.604E+1
-5.673E-2	2.092E+1	4.612E+1
-5.673E-2	2.075E+1	4.602E+1
-5.349E-2	2.084E+1	4.593E+1
-5.025E-2	2.096E+1	4.598E+1
-5.835E-2	2.096E+1	4.624E+1
-6.160E-2	2.082E+1	4.601E+1
-5.025E-2	2.098E+1	4.613E+1
-5.025E-2	2.104E+1	4.620E+1
-5.835E-2	2.094E+1	4.623E+1
-5.998E-2	2.093E+1	4.574E+1
-5.187E-2	2.102E+1	4.632E+1
-5.187E-2	2.081E+1	4.609E+1
-5.835E-2	2.077E+1	4.643E+1
-5.835E-2	2.078E+1	4.625E+1
-5.349E-2	2.082E+1	4.643E+1
-5.349E-2	2.083E+1	4.619E+1
-5.673E-2	2.094E+1	4.631E+1
-6.160E-2	2.084E+1	4.615E+1
-5.349E-2	2.080E+1	4.613E+1
-5.349E-2	2.087E+1	4.625E+1
-5.673E-2	2.082E+1	4.609E+1
-5.998E-2	2.103E+1	4.598E+1
-5.025E-2	2.080E+1	4.612E+1
-5.349E-2	2.094E+1	4.574E+1
-5.511E-2	2.095E+1	4.604E+1
-5.835E-2	2.068E+1	4.615E+1
-5.349E-2	2.088E+1	4.598E+1
-5.349E-2	2.106E+1	4.604E+1
-5.835E-2	2.096E+1	4.590E+1
-5.998E-2	2.089E+1	4.611E+1
-5.349E-2	2.069E+1	4.632E+1
-5.511E-2	2.094E+1	4.620E+1
-5.835E-2	2.084E+1	4.604E+1
-5.998E-2	2.096E+1	4.631E+1
-5.349E-2	2.109E+1	4.583E+1
-5.349E-2	2.097E+1	4.639E+1
-5.673E-2	2.084E+1	4.604E+1
-5.835E-2	2.105E+1	4.605E+1
-4.862E-2	2.105E+1	4.605E+1
-5.511E-2	2.087E+1	4.606E+1
-5.349E-2	2.095E+1	4.582E+1
-6.160E-2	2.091E+1	4.631E+1
-5.187E-2	2.089E+1	4.604E+1
-5.025E-2	2.106E+1	4.614E+1
-5.673E-2	2.098E+1	4.623E+1
-5.998E-2	2.073E+1	4.602E+1
-5.349E-2	2.100E+1	4.619E+1
-5.187E-2	2.097E+1	4.627E+1
-5.835E-2	2.086E+1	4.578E+1
-5.998E-2	2.088E+1	4.615E+1
-5.349E-2	2.109E+1	4.606E+1
-5.511E-2	2.104E+1	4.624E+1
-5.511E-2	2.092E+1	4.620E+1
-5.835E-2	2.097E+1	4.611E+1
-5.349E-2	2.098E+1	4.619E+1
-5.187E-2	2.080E+1	4.635E+1
-5.835E-2	2.095E+1	4.629E+1
-5.835E-2	2.084E+1	4.624E+1
-5.187E-2	2.076E+1	4.636E+1
-5.349E-2	2.099E+1	4.606E+1
-5.673E-2	2.078E+1	4.636E+1
-5.998E-2	2.083E+1	4.640E+1
-5.511E-2	2.072E+1	4.612E+1
-5.025E-2	2.087E+1	4.612E+1
-5.511E-2	2.078E+1	4.634E+1
-5.835E-2	2.102E+1	4.603E+1
-5.511E-2	2.071E+1	4.627E+1
-5.187E-2	2.087E+1	4.658E+1
-5.835E-2	2.102E+1	4.620E+1
-5.835E-2	2.096E+1	4.615E+1
-5.187E-2	2.079E+1	4.591E+1
-5.187E-2	2.089E+1	4.596E+1
-5.511E-2	2.087E+1	4.617E+1
-5.835E-2	2.105E+1	4.598E+1
-5.349E-2	2.078E+1	4.623E+1
-5.187E-2	2.084E+1	4.622E+1
-5.673E-2	2.087E+1	4.618E+1
-5.998E-2	2.087E+1	4.609E+1
-5.349E-2	2.082E+1	4.611E+1
-4.862E-2	2.090E+1	4.592E+1
-5.835E-2	2.094E+1	4.600E+1
-5.998E-2	2.080E+1	4.621E+1
-5.349E-2	2.104E+1	4.601E+1
-5.511E-2	2.082E+1	4.581E+1
-5.673E-2	2.078E+1	4.596E+1
-5.998E-2	2.095E+1	4.627E+1
-5.349E-2	2.099E+1	4.593E+1
-5.349E-2	2.097E+1	4.610E+1
-5.511E-2	2.079E+1	4.603E+1
-5.835E-2	2.113E+1	4.608E+1
-5.511E-2	2.088E+1	4.588E+1
-5.187E-2	2.085E+1	4.639E+1
-5.511E-2	2.086E+1	4.597E+1
-6.322E-2	2.077E+1	4.633E+1
-5.187E-2	2.092E+1	4.619E+1
-4.862E-2	2.075E+1	4.624E+1
-5.835E-2	2.076E+1	4.607E+1
-5.998E-2	2.092E+1	4.595E+1
-5.025E-2	2.093E+1	4.590E+1
-5.025E-2	2.096E+1	4.626E+1
-5.835E-2	2.079E+1	4.587E+1
-5.835E-2	2.081E+1	4.602E+1
-5.349E-2	2.092E+1	4.614E+1
-5.187E-2	2.101E+1	4.618E+1
-5.998E-2	2.094E+1	4.598E+1
-5.673E-2	2.077E+1	4.597E+1
-5.349E-2	2.092E+1	4.615E+1
-5.025E-2	2.088E+1	4.629E+1
-5.511E-2	2.092E+1	4.627E+1
-5.673E-2	2.090E+1	4.612E+1
-5.511E-2	2.091E+1	4.605E+1
-5.187E-2	2.087E+1	4.599E+1
-5.835E-2	2.102E+1	4.618E+1
-5.673E-2	2.080E+1	4.621E+1
-5.349E-2	2.087E+1	4.615E+1
-5.187E-2	2.084E+1	4.602E+1
-5.673E-2	2.104E+1	4.617E+1
-5.835E-2	2.082E+1	4.633E+1
-5.511E-2	2.087E+1	4.581E+1
-5.025E-2	2.092E+1	4.612E+1
-5.835E-2	2.082E+1	4.597E+1
-5.673E-2	2.104E+1	4.583E+1
-5.349E-2	2.108E+1	4.595E+1
-5.025E-2	2.078E+1	4.629E+1
-5.673E-2	2.085E+1	4.614E+1
-5.998E-2	2.081E+1	4.600E+1
-5.187E-2	2.090E+1	4.633E+1
-5.025E-2	2.058E+1	4.603E+1
-5.998E-2	2.087E+1	4.599E+1
-5.998E-2	2.102E+1	4.613E+1
-5.673E-2	2.092E+1	4.605E+1
-5.187E-2	2.107E+1	4.574E+1
-5.511E-2	2.096E+1	4.629E+1
-5.673E-2	2.089E+1	4.609E+1
-5.673E-2	2.092E+1	4.607E+1
-5.349E-2	2.094E+1	4.592E+1
-6.322E-2	2.094E+1	4.584E+1
-6.160E-2	2.090E+1	4.592E+1
-5.349E-2	2.095E+1	4.620E+1
-5.187E-2	2.107E+1	4.613E+1
-6.160E-2	2.095E+1	4.607E+1
-6.322E-2	2.083E+1	4.607E+1
-5.349E-2	2.093E+1	4.621E+1
-5.349E-2	2.090E+1	4.608E+1
-5.835E-2	2.090E+1	4.626E+1
-5.835E-2	2.077E+1	4.608E+1
-5.349E-2	2.089E+1	4.617E+1
-5.187E-2	2.084E+1	4.618E+1
-5.835E-2	2.091E+1	4.625E+1
-5.998E-2	2.080E+1	4.639E+1
-5.349E-2	2.096E+1	4.632E+1
-5.025E-2	2.086E+1	4.625E+1
-5.673E-2	2.094E+1	4.647E+1
-5.998E-2	2.098E+1	4.612E+1
-5.511E-2	2.108E+1	4.616E+1
-5.187E-2	2.095E+1	4.619E+1
-5.673E-2	2.092E+1	4.630E+1
-6.160E-2	2.094E+1	4.615E+1
-5.349E-2	2.101E+1	4.613E+1
-5.025E-2	2.081E+1	4.611E+1
-5.673E-2	2.105E+1	4.610E+1
-5.835E-2	2.092E+1	4.619E+1
-5.349E-2	2.101E+1	4.622E+1
-5.187E-2	2.101E+1	4.597E+1
-5.673E-2	2.099E+1	4.622E+1
-6.160E-2	2.096E+1	4.594E+1
-5.349E-2	2.079E+1	4.613E+1
-5.025E-2	2.081E+1	4.588E+1
-5.835E-2	2.107E+1	4.604E+1
-6.160E-2	2.108E+1	4.617E+1
-5.025E-2	2.098E+1	4.650E+1
-5.187E-2	2.078E+1	4.623E+1
-5.511E-2	2.086E+1	4.631E+1
-5.998E-2	2.095E+1	4.613E+1
-5.025E-2	2.085E+1	4.625E+1
-5.349E-2	2.085E+1	4.586E+1
-5.673E-2	2.075E+1	4.626E+1
-5.998E-2	2.084E+1	4.601E+1
-5.025E-2	2.079E+1	4.615E+1
-5.025E-2	2.062E+1	4.605E+1
-5.673E-2	2.100E+1	4.607E+1
-5.998E-2	2.104E+1	4.626E+1
-5.349E-2	2.080E+1	4.637E+1
-5.349E-2	2.076E+1	4.588E+1
-5.511E-2	2.082E+1	4.628E+1
-6.160E-2	2.104E+1	4.587E+1
-5.511E-2	2.105E+1	4.614E+1
-5.187E-2	2.103E+1	4.617E+1
-5.835E-2	2.089E+1	4.601E+1
-5.998E-2	2.090E+1	4.633E+1
-5.511E-2	2.093E+1	4.608E+1
-5.349E-2	2.099E+1	4.610E+1
-5.673E-2	2.094E+1	4.633E+1
-5.835E-2	2.088E+1	4.630E+1
-5.187E-2	2.080E+1	4.601E+1
-5.025E-2	2.098E+1	4.630E+1
-5.673E-2	2.098E+1	4.625E+1
-5.998E-2	2.102E+1	4.638E+1
-5.187E-2	2.085E+1	4.615E+1
-5.187E-2	2.090E+1	4.644E+1
-5.511E-2	2.101E+1	4.607E+1
-5.673E-2	2.081E+1	4.628E+1
-5.187E-2	2.093E+1	4.595E+1
-5.349E-2	2.084E+1	4.606E+1
-5.998E-2	2.085E+1	4.613E+1
-6.160E-2	2.076E+1	4.638E+1
-5.511E-2	2.076E+1	4.613E+1
-5.187E-2	2.097E+1	4.599E+1
-5.835E-2	2.090E+1	4.603E+1
-5.998E-2	2.089E+1	4.588E+1
-5.511E-2	2.090E+1	4.644E+1
-5.187E-2	2.080E+1	4.617E+1
-5.835E-2	2.082E+1	4.633E+1
-5.998E-2	2.097E+1	4.603E+1
-5.187E-2	2.076E+1	4.641E+1
-5.187E-2	2.086E+1	4.623E+1
-5.835E-2	2.071E+1	4.604E+1
-5.998E-2	2.079E+1	4.615E+1
-5.187E-2	2.103E+1	4.618E+1
-4.700E-2	2.091E+1	4.621E+1
-5.673E-2	2.087E+1	4.620E+1
-5.998E-2	2.077E+1	4.606E+1
-5.349E-2	2.084E+1	4.606E+1
-5.349E-2	2.096E+1	4.629E+1
-5.835E-2	2.093E+1	4.627E+1
-5.998E-2	2.078E+1	4.602E+1
-5.673E-2	2.103E+1	4.608E+1
-5.349E-2	2.088E+1	4.613E+1
-5.835E-2	2.105E+1	4.645E+1
-5.998E-2	2.086E+1	4.607E+1
-5.349E-2	2.101E+1	4.591E+1
-5.349E-2	2.087E+1	4.627E+1
-5.673E-2	2.095E+1	4.606E+1
-6.160E-2	2.090E+1	4.614E+1
-5.511E-2	2.092E+1	4.621E+1
-5.187E-2	2.101E+1	4.615E+1
-5.835E-2	2.120E+1	4.615E+1
-5.835E-2	2.086E+1	4.627E+1
-5.187E-2	2.087E+1	4.598E+1
-5.511E-2	2.093E+1	4.645E+1
-5.673E-2	2.086E+1	4.637E+1
-5.835E-2	2.082E+1	4.622E+1
-5.349E-2	2.088E+1	4.612E+1
-5.187E-2	2.111E+1	4.625E+1
-5.835E-2	2.076E+1	4.619E+1
-5.998E-2	2.087E+1	4.621E+1
-5.187E-2	2.087E+1	4.588E+1
-5.025E-2	2.085E+1	4.649E+1
-5.835E-2	2.103E+1	4.628E+1
-5.835E-2	2.080E+1	4.619E+1
-5.673E-2	2.069E+1	4.630E+1
-5.187E-2	2.098E+1	4.627E+1
-5.835E-2	2.092E+1	4.588E+1
-5.835E-2	2.087E+1	4.627E+1
-5.511E-2	2.089E+1	4.630E+1
-5.511E-2	2.093E+1	4.604E+1
-5.511E-2	2.078E+1	4.612E+1
-5.835E-2	2.102E+1	4.605E+1
-5.349E-2	2.099E+1	4.608E+1
-5.187E-2	2.099E+1	4.614E+1
-5.673E-2	2.094E+1	4.638E+1
-5.998E-2	2.089E+1	4.625E+1
-5.349E-2	2.089E+1	4.647E+1
-5.025E-2	2.086E+1	4.601E+1
-5.835E-2	2.088E+1	4.624E+1
-5.835E-2	2.090E+1	4.613E+1
-5.511E-2	2.098E+1	4.623E+1
-5.349E-2	2.105E+1	4.617E+1
-5.673E-2	2.092E+1	4.619E+1
-5.673E-2	2.105E+1	4.608E+1
-5.835E-2	2.091E+1	4.594E+1
-5.187E-2	2.108E+1	4.628E+1
-5.511E-2	2.102E+1	4.605E+1
-5.835E-2	2.094E+1	4.606E+1
-5.673E-2	2.102E+1	4.609E+1
-5.187E-2	2.082E+1	4.630E+1
-5.835E-2	2.102E+1	4.619E+1
-6.160E-2	2.074E+1	4.618E+1
-5.673E-2	2.080E+1	4.628E+1
-4.862E-2	2.081E+1	4.630E+1
-5.835E-2	2.107E+1	4.623E+1
-6.160E-2	2.094E+1	4.591E+1
-5.349E-2	2.104E+1	4.630E+1
-5.187E-2	2.103E+1	4.601E+1
-5.349E-2	2.097E+1	4.616E+1
-5.673E-2	2.091E+1	4.598E+1
-5.673E-2	2.090E+1	4.627E+1
-5.349E-2	2.086E+1	4.633E+1
-5.511E-2	2.077E+1	4.637E+1
-5.998E-2	2.074E+1	4.627E+1
-5.511E-2	2.092E+1	4.625E+1
-5.025E-2	2.094E+1	4.621E+1
-5.673E-2	2.086E+1	4.647E+1
-6.322E-2	2.078E+1	4.616E+1
-5.673E-2	2.104E+1	4.608E+1
-5.349E-2	2.088E+1	4.630E+1
-5.673E-2	2.090E+1	4.616E+1
-5.998E-2	2.087E+1	4.640E+1
-5.349E-2	2.079E+1	4.621E+1
-5.187E-2	2.087E+1	4.601E+1
-5.673E-2	2.093E+1	4.632E+1
-5.998E-2	2.084E+1	4.620E+1
-5.511E-2	2.092E+1	4.641E+1
-5.025E-2	2.068E+1	4.634E+1
-5.511E-2	2.089E+1	4.616E+1
-5.998E-2	2.096E+1	4.612E+1
-5.349E-2	2.085E+1	4.639E+1
-5.025E-2	2.094E+1	4.635E+1
-5.998E-2	2.106E+1	4.630E+1
-6.322E-2	2.094E+1	4.605E+1
-5.673E-2	2.084E+1	4.623E+1
-5.187E-2	2.095E+1	4.608E+1
-5.835E-2	2.092E+1	4.635E+1
-5.998E-2	2.097E+1	4.606E+1
-5.187E-2	2.099E+1	4.608E+1
-5.349E-2	2.110E+1	4.627E+1
-5.835E-2	2.097E+1	4.607E+1
-5.673E-2	2.088E+1	4.608E+1
-5.511E-2	2.090E+1	4.605E+1
-5.349E-2	2.091E+1	4.599E+1
-5.835E-2	2.114E+1	4.620E+1
-5.998E-2	2.097E+1	4.590E+1
-5.187E-2	2.092E+1	4.622E+1
-5.025E-2	2.076E+1	4.602E+1
-5.511E-2	2.088E+1	4.615E+1
-5.835E-2	2.105E+1	4.617E+1
-5.511E-2	2.092E+1	4.599E+1
-5.187E-2	2.109E+1	4.607E+1
-5.349E-2	2.096E+1	4.636E+1
-6.322E-2	2.084E+1	4.624E+1
-5.349E-2	2.099E+1	4.623E+1
-5.025E-2	2.094E+1	4.601E+1
-5.998E-2	2.087E+1	4.617E+1
-6.160E-2	2.083E+1	4.626E+1
-5.511E-2	2.092E+1	4.612E+1
-5.187E-2	2.084E+1	4.622E+1
-5.673E-2	2.076E+1	4.645E+1
-5.998E-2	2.094E+1	4.637E+1
-5.511E-2	2.082E+1	4.629E+1
-5.349E-2	2.087E+1	4.608E+1
-5.673E-2	2.091E+1	4.600E+1
-6.160E-2	2.105E+1	4.616E+1
-5.511E-2	2.115E+1	4.638E+1
-5.025E-2	2.088E+1	4.617E+1
-5.673E-2	2.073E+1	4.618E+1
-5.835E-2	2.091E+1	4.620E+1
-5.511E-2	2.107E+1	4.639E+1
-5.187E-2	2.105E+1	4.609E+1
-5.673E-2	2.100E+1	4.600E+1
-5.998E-2	2.098E+1	4.605E+1
-5.511E-2	2.099E+1	4.604E+1
-5.025E-2	2.093E+1	4.612E+1
-5.511E-2	2.093E+1	4.589E+1
-5.998E-2	2.096E+1	4.649E+1
-5.349E-2	2.098E+1	4.635E+1
-5.349E-2	2.098E+1	4.623E+1
-5.673E-2	2.092E+1	4.617E+1
-6.160E-2	2.090E+1	4.645E+1
-5.187E-2	2.104E+1	4.587E+1
-5.025E-2	2.100E+1	4.600E+1
-5.673E-2	2.096E+1	4.602E+1
-5.998E-2	2.077E+1	4.627E+1
-5.349E-2	2.102E+1	4.599E+1
-5.511E-2	2.086E+1	4.601E+1
-5.511E-2	2.093E+1	4.624E+1
-6.322E-2	2.089E+1	4.647E+1
-5.511E-2	2.077E+1	4.652E+1
-5.025E-2	2.089E+1	4.596E+1
-5.673E-2	2.094E+1	4.625E+1
-5.835E-2	2.084E+1	4.626E+1
-5.511E-2	2.099E+1	4.600E+1
-5.349E-2	2.090E+1	4.620E+1
-5.673E-2	2.101E+1	4.608E+1
-6.160E-2	2.098E+1	4.634E+1
-5.511E-2	2.098E+1	4.647E+1
-5.025E-2	2.087E+1	4.615E+1
-5.673E-2	2.096E+1	4.615E+1
-5.998E-2	2.109E+1	4.609E+1
-5.511E-2	2.099E+1	4.607E+1
-5.511E-2	2.082E+1	4.598E+1
-5.511E-2	2.084E+1	4.610E+1
-6.160E-2	2.094E+1	4.629E+1
-5.349E-2	2.110E+1	4.628E+1
-5.025E-2	2.092E+1	4.614E+1
-5.673E-2	2.093E+1	4.606E+1
-5.998E-2	2.101E+1	4.616E+1
-5.349E-2	2.101E+1	4.617E+1
-5.187E-2	2.087E+1	4.629E+1
-5.511E-2	2.094E+1	4.627E+1
-6.160E-2	2.085E+1	4.618E+1
-5.511E-2	2.089E+1	4.614E+1
-5.349E-2	2.086E+1	4.607E+1
-5.673E-2	2.078E+1	4.604E+1
-5.835E-2	2.109E+1	4.618E+1
-5.673E-2	2.083E+1	4.594E+1
-5.187E-2	2.094E+1	4.627E+1
-5.673E-2	2.087E+1	4.617E+1
-5.998E-2	2.091E+1	4.618E+1
-5.673E-2	2.073E+1	4.621E+1
-5.025E-2	2.108E+1	4.595E+1
-5.673E-2	2.111E+1	4.648E+1
-6.322E-2	2.091E+1	4.606E+1
-5.511E-2	2.098E+1	4.580E+1
-5.025E-2	2.081E+1	4.621E+1
-5.511E-2	2.119E+1	4.599E+1
-5.998E-2	2.092E+1	4.618E+1
-5.673E-2	2.116E+1	4.598E+1
-4.862E-2	2.097E+1	4.639E+1
-5.673E-2	2.100E+1	4.610E+1
-5.998E-2	2.106E+1	4.625E+1
-5.511E-2	2.092E+1	4.618E+1
-5.025E-2	2.096E+1	4.606E+1
-5.835E-2	2.088E+1	4.621E+1
-6.322E-2	2.103E+1	4.612E+1
-5.349E-2	2.080E+1	4.601E+1
-5.187E-2	2.092E+1	4.626E+1
-5.511E-2	2.086E+1	4.625E+1
-5.835E-2	2.096E+1	4.609E+1
-5.349E-2	2.116E+1	4.612E+1
-5.187E-2	2.082E+1	4.630E+1
-5.835E-2	2.099E+1	4.599E+1
-5.998E-2	2.092E+1	4.609E+1
-5.511E-2	2.102E+1	4.629E+1
-4.862E-2	2.095E+1	4.616E+1
-5.673E-2	2.079E+1	4.618E+1
-5.835E-2	2.106E+1	4.622E+1
-5.511E-2	2.104E+1	4.624E+1
-5.025E-2	2.096E+1	4.606E+1
-5.673E-2	2.100E+1	4.609E+1
-5.835E-2	2.105E+1	4.608E+1
-5.349E-2	2.094E+1	4.617E+1
-5.025E-2	2.115E+1	4.643E+1
-5.673E-2	2.097E+1	4.627E+1
-5.835E-2	2.081E+1	4.650E+1
-5.835E-2	2.078E+1	4.603E+1
-5.025E-2	2.103E+1	4.616E+1
-5.673E-2	2.103E+1	4.605E+1
-5.835E-2	2.074E+1	4.617E+1
-5.673E-2	2.096E+1	4.606E+1
-5.187E-2	2.096E+1	4.641E+1
-5.998E-2	2.110E+1	4.623E+1
-6.160E-2	2.088E+1	4.599E+1
-5.187E-2	2.093E+1	4.635E+1
-5.187E-2	2.077E+1	4.628E+1
-5.673E-2	2.096E+1	4.624E+1
-5.835E-2	2.105E+1	4.617E+1
-5.835E-2	2.093E+1	4.615E+1
-5.349E-2	2.092E+1	4.641E+1
-5.511E-2	2.082E+1	4.613E+1
-5.998E-2	2.108E+1	4.609E+1
-5.511E-2	2.076E+1	4.606E+1
-5.187E-2	2.087E+1	4.595E+1
-5.349E-2	2.106E+1	4.612E+1
-5.835E-2	2.086E+1	4.642E+1
-5.673E-2	2.090E+1	4.610E+1
-5.187E-2	2.085E+1	4.616E+1
-5.673E-2	2.093E+1	4.604E+1
-5.998E-2	2.099E+1	4.596E+1
-5.673E-2	2.084E+1	4.615E+1
-5.025E-2	2.083E+1	4.624E+1
-5.673E-2	2.085E+1	4.616E+1
-6.160E-2	2.087E+1	4.598E+1
-5.511E-2	2.085E+1	4.623E+1
-5.025E-2	2.106E+1	4.606E+1
-5.511E-2	2.093E+1	4.650E+1
-5.835E-2	2.087E+1	4.609E+1
-5.349E-2	2.109E+1	4.614E+1
-5.187E-2	2.077E+1	4.623E+1
-5.349E-2	2.090E+1	4.635E+1
-5.835E-2	2.084E+1	4.639E+1
-5.673E-2	2.088E+1	4.609E+1
-5.025E-2	2.089E+1	4.645E+1
-5.835E-2	2.084E+1	4.613E+1
-6.160E-2	2.110E+1	4.638E+1
-5.511E-2	2.111E+1	4.610E+1
-5.349E-2	2.082E+1	4.623E+1
-5.511E-2	2.090E+1	4.615E+1
-5.511E-2	2.087E+1	4.640E+1
-5.511E-2	2.097E+1	4.607E+1
-5.025E-2	2.078E+1	4.633E+1
-5.511E-2	2.097E+1	4.620E+1
-6.322E-2	2.085E+1	4.604E+1
-5.673E-2	2.094E+1	4.636E+1
-5.187E-2	2.084E+1	4.630E+1
-5.511E-2	2.086E+1	4.623E+1
-6.160E-2	2.083E+1	4.609E+1
-5.511E-2	2.075E+1	4.608E+1
-5.187E-2	2.096E+1	4.645E+1
-5.673E-2	2.097E+1	4.632E+1
-6.160E-2	2.101E+1	4.622E+1
-5.187E-2	2.112E+1	4.636E+1
-5.187E-2	2.097E+1	4.617E+1
-5.511E-2	2.083E+1	4.648E+1
-5.835E-2	2.077E+1	4.637E+1
-5.673E-2	2.070E+1	4.634E+1
-4.862E-2	2.092E+1	4.611E+1
-5.998E-2	2.100E+1	4.626E+1
-5.998E-2	2.093E+1	4.606E+1
-5.187E-2	2.091E+1	4.625E+1
-5.025E-2	2.101E+1	4.616E+1
-5.673E-2	2.093E+1	4.597E+1
-5.998E-2	2.085E+1	4.629E+1
-5.511E-2	2.093E+1	4.634E+1
-5.511E-2	2.093E+1	4.617E+1
-5.511E-2	2.086E+1	4.634E+1
-5.998E-2	2.098E+1	4.630E+1
-5.349E-2	2.100E+1	4.617E+1
-5.025E-2	2.103E+1	4.610E+1
-5.511E-2	2.092E+1	4.635E+1
-6.322E-2	2.099E+1	4.640E+1
-5.349E-2	2.087E+1	4.618E+1
-5.025E-2	2.092E+1	4.623E+1
-5.349E-2	2.098E+1	4.626E+1
-5.998E-2	2.080E+1	4.592E+1
-5.349E-2	2.105E+1	4.620E+1
-5.187E-2	2.080E+1	4.631E+1
-5.835E-2	2.088E+1	4.614E+1
-6.322E-2	2.095E+1	4.607E+1
-5.349E-2	2.094E+1	4.625E+1
-5.025E-2	2.097E+1	4.630E+1
-5.835E-2	2.083E+1	4.633E+1
-5.835E-2	2.092E+1	4.638E+1
-5.349E-2	2.097E+1	4.600E+1
-5.349E-2	2.107E+1	4.624E+1
-5.673E-2	2.090E+1	4.616E+1
-5.998E-2	2.082E+1	4.629E+1
-5.349E-2	2.101E+1	4.584E+1
-5.025E-2	2.101E+1	4.627E+1
-5.673E-2	2.097E+1	4.628E+1
-5.998E-2	2.102E+1	4.622E+1
-5.349E-2	2.097E+1	4.611E+1
-5.187E-2	2.096E+1	4.626E+1
-5.835E-2	2.107E+1	4.611E+1
-5.998E-2	2.095E+1	4.595E+1
-5.511E-2	2.096E+1	4.607E+1
-5.349E-2	2.095E+1	4.633E+1
-5.673E-2	2.095E+1	4.604E+1
-5.835E-2	2.117E+1	4.614E+1
-5.349E-2	2.098E+1	4.624E+1
-5.187E-2	2.088E+1	4.627E+1
-5.673E-2	2.106E+1	4.634E+1
-6.160E-2	2.098E+1	4.636E+1
-5.511E-2	2.083E+1	4.611E+1
-4.862E-2	2.105E+1	4.604E+1
-5.511E-2	2.085E+1	4.594E+1
-5.998E-2	2.089E+1	4.609E+1
-5.511E-2	2.104E+1	4.618E+1
-5.025E-2	2.103E+1	4.605E+1
-5.835E-2	2.088E+1	4.629E+1
-5.998E-2	2.092E+1	4.606E+1
-5.349E-2	2.097E+1	4.627E+1
-5.025E-2	2.102E+1	4.624E+1
-5.673E-2	2.091E+1	4.603E+1
-5.998E-2	2.087E+1	4.619E+1
-5.349E-2	2.086E+1	4.615E+1
-5.025E-2	2.099E+1	4.628E+1
-5.349E-2	2.088E+1	4.621E+1
-5.998E-2	2.107E+1	4.607E+1
-5.349E-2	2.101E+1	4.590E+1
-5.187E-2	2.088E+1	4.622E+1
-5.673E-2	2.084E+1	4.620E+1
-6.160E-2	2.081E+1	4.614E+1
-5.511E-2	2.065E+1	4.604E+1
-5.349E-2	2.103E+1	4.647E+1
-5.673E-2	2.093E+1	4.652E+1
-5.673E-2	2.084E+1	4.618E+1
-5.511E-2	2.103E+1	4.603E+1
-5.025E-2	2.088E+1	4.622E+1
-5.673E-2	2.098E+1	4.613E+1
-5.673E-2	2.103E+1	4.616E+1
-5.673E-2	2.095E+1	4.633E+1
-5.025E-2	2.087E+1	4.620E+1
-5.511E-2	2.082E+1	4.625E+1
-5.835E-2	2.083E+1	4.619E+1
-5.349E-2	2.083E+1	4.630E+1
-5.025E-2	2.097E+1	4.593E+1
-5.673E-2	2.086E+1	4.620E+1
-6.160E-2	2.104E+1	4.640E+1
-5.835E-2	2.087E+1	4.611E+1
-5.187E-2	2.105E+1	4.607E+1
-5.511E-2	2.078E+1	4.623E+1
-5.998E-2	2.117E+1	4.625E+1
-5.511E-2	2.078E+1	4.614E+1
-5.025E-2	2.071E+1	4.643E+1
-5.511E-2	2.077E+1	4.594E+1
-5.835E-2	2.097E+1	4.634E+1
-5.511E-2	2.098E+1	4.627E+1
-5.187E-2	2.079E+1	4.625E+1
-5.511E-2	2.093E+1	4.615E+1
-6.160E-2	2.095E+1	4.636E+1
-5.511E-2	2.087E+1	4.625E+1
-5.187E-2	2.098E+1	4.612E+1
-5.673E-2	2.100E+1	4.622E+1
-5.998E-2	2.101E+1	4.623E+1
-5.673E-2	2.084E+1	4.607E+1
-5.025E-2	2.079E+1	4.641E+1
-5.349E-2	2.092E+1	4.618E+1
-5.998E-2	2.099E+1	4.645E+1
-5.349E-2	2.092E+1	4.627E+1
-5.025E-2	2.092E+1	4.615E+1
-5.511E-2	2.123E+1	4.621E+1
-5.998E-2	2.094E+1	4.611E+1
-5.673E-2	2.093E+1	4.617E+1
-5.025E-2	2.107E+1	4.641E+1
-5.511E-2	2.075E+1	4.613E+1
-5.835E-2	2.076E+1	4.620E+1
-5.511E-2	2.072E+1	4.597E+1
-5.025E-2	2.081E+1	4.645E+1
-5.673E-2	2.100E+1	4.638E+1
-5.998E-2	2.103E+1	4.617E+1
-5.511E-2	2.071E+1	4.641E+1
-5.025E-2	2.099E+1	4.618E+1
-5.673E-2	2.095E+1	4.618E+1
-6.160E-2	2.102E+1	4.626E+1
-5.349E-2	2.094E+1	4.620E+1
-4.862E-2	2.091E+1	4.611E+1
-5.673E-2	2.091E+1	4.628E+1
-5.998E-2	2.106E+1	4.615E+1
-5.835E-2	2.094E+1	4.621E+1
-4.862E-2	2.108E+1	4.607E+1
-5.511E-2	2.089E+1	4.603E+1
-5.835E-2	2.106E+1	4.611E+1
-5.835E-2	2.101E+1	4.635E+1
-5.187E-2	2.095E+1	4.650E+1
-5.673E-2	2.101E+1	4.632E+1
-6.160E-2	2.086E+1	4.612E+1
-5.349E-2	2.099E+1	4.619E+1
-5.187E-2	2.097E+1	4.615E+1
-5.835E-2	2.099E+1	4.606E+1
-5.835E-2	2.100E+1	4.597E+1
-5.673E-2	2.098E+1	4.653E+1
-4.862E-2	2.092E+1	4.616E+1
-5.511E-2	2.100E+1	4.652E+1
-6.322E-2	2.084E+1	4.600E+1
-5.511E-2	2.088E+1	4.617E+1
-4.862E-2	2.068E+1	4.597E+1
-5.673E-2	2.085E+1	4.632E+1
-5.998E-2	2.078E+1	4.629E+1
-5.511E-2	2.097E+1	4.646E+1
-5.187E-2	2.097E+1	4.626E+1
-5.511E-2	2.108E+1	4.624E+1
-5.835E-2	2.098E+1	4.634E+1
-5.511E-2	2.077E+1	4.614E+1
-5.187E-2	2.092E+1	4.622E+1
-5.673E-2	2.097E+1	4.648E+1
-5.835E-2	2.091E+1	4.625E+1
-5.349E-2	2.099E+1	4.632E+1
-4.862E-2	2.105E+1	4.638E+1
-5.673E-2	2.078E+1	4.644E+1
-6.484E-2	2.093E+1	4.625E+1
-5.511E-2	2.078E+1	4.632E+1
-4.862E-2	2.088E+1	4.616E+1
-5.835E-2	2.109E+1	4.632E+1
-5.998E-2	2.100E+1	4.620E+1
-5.511E-2	2.101E+1	4.595E+1
-5.187E-2	2.099E+1	4.616E+1
-5.835E-2	2.134E+1	4.639E+1
-5.998E-2	2.108E+1	4.655E+1
-5.349E-2	2.097E+1	4.645E+1
-5.187E-2	2.096E+1	4.615E+1
-5.673E-2	2.083E+1	4.626E+1
-5.998E-2	2.085E+1	4.626E+1
-5.511E-2	2.100E+1	4.619E+1
-5.025E-2	2.071E+1	4.608E+1
-5.511E-2	2.094E+1	4.618E+1
-5.998E-2	2.091E+1	4.611E+1
-5.673E-2	2.098E+1	4.630E+1
-5.349E-2	2.077E+1	4.615E+1
-5.349E-2	2.079E+1	4.607E+1
-5.998E-2	2.108E+1	4.606E+1
-5.673E-2	2.098E+1	4.624E+1
-5.187E-2	2.097E+1	4.596E+1
-5.673E-2	2.079E+1	4.618E+1
-6.160E-2	2.089E+1	4.641E+1
-5.187E-2	2.102E+1	4.647E+1
-5.349E-2	2.112E+1	4.626E+1
-5.673E-2	2.102E+1	4.635E+1
-5.835E-2	2.084E+1	4.582E+1
-5.511E-2	2.098E+1	4.638E+1
-5.187E-2	2.091E+1	4.640E+1
-5.511E-2	2.100E+1	4.612E+1
-5.998E-2	2.079E+1	4.603E+1
-5.673E-2	2.099E+1	4.644E+1
-4.700E-2	2.082E+1	4.616E+1
-5.511E-2	2.102E+1	4.641E+1
-5.835E-2	2.110E+1	4.631E+1
-5.511E-2	2.107E+1	4.630E+1
-5.349E-2	2.083E+1	4.604E+1
-5.511E-2	2.115E+1	4.633E+1
-5.998E-2	2.088E+1	4.628E+1
-5.349E-2	2.090E+1	4.618E+1
-5.025E-2	2.091E+1	4.634E+1
-5.511E-2	2.076E+1	4.639E+1
-6.160E-2	2.094E+1	4.590E+1
-5.511E-2	2.092E+1	4.622E+1
-5.187E-2	2.099E+1	4.607E+1
-5.511E-2	2.120E+1	4.613E+1
-5.835E-2	2.092E+1	4.615E+1
-5.349E-2	2.080E+1	4.635E+1
-4.862E-2	2.085E+1	4.618E+1
-5.511E-2	2.105E+1	4.622E+1
-5.835E-2	2.093E+1	4.616E+1
-5.187E-2	2.103E+1	4.629E+1
-5.025E-2	2.099E+1	4.632E+1
-5.187E-2	2.081E+1	4.641E+1
-5.835E-2	2.084E+1	4.632E+1
-5.998E-2	2.103E+1	4.630E+1
-5.187E-2	2.090E+1	4.627E+1
-5.349E-2	2.106E+1	4.617E+1
-6.160E-2	2.085E+1	4.645E+1
-5.673E-2	2.106E+1	4.638E+1
-5.187E-2	2.118E+1	4.623E+1
-5.511E-2	2.106E+1	4.653E+1
-5.673E-2	2.075E+1	4.619E+1
-5.673E-2	2.087E+1	4.616E+1
-5.025E-2	2.075E+1	4.644E+1
-5.349E-2	2.090E+1	4.628E+1
-5.998E-2	2.089E+1	4.631E+1
-5.673E-2	2.087E+1	4.621E+1
-5.349E-2	2.108E+1	4.628E+1
-5.511E-2	2.094E+1	4.626E+1
-6.160E-2	2.083E+1	4.615E+1
-5.349E-2	2.099E+1	4.627E+1
-4.862E-2	2.095E+1	4.612E+1
-5.511E-2	2.087E+1	4.632E+1
-5.673E-2	2.078E+1	4.594E+1
-5.511E-2	2.100E+1	4.612E+1
-5.025E-2	2.107E+1	4.631E+1
-5.511E-2	2.111E+1	4.617E+1
-5.998E-2	2.094E+1	4.636E+1
-5.349E-2	2.096E+1	4.602E+1
-4.862E-2	2.086E+1	4.627E+1
-5.349E-2	2.101E+1	4.627E+1
-5.835E-2	2.107E+1	4.619E+1
-5.673E-2	2.090E+1	4.599E+1
-4.862E-2	2.094E+1	4.645E+1
-5.349E-2	2.084E+1	4.603E+1
-5.835E-2	2.090E+1	4.630E+1
-5.349E-2	2.091E+1	4.626E+1
-5.025E-2	2.098E+1	4.642E+1
-5.187E-2	2.106E+1	4.612E+1
-5.673E-2	2.096E+1	4.627E+1
-5.673E-2	2.087E+1	4.596E+1
-5.025E-2	2.083E+1	4.603E+1
-5.511E-2	2.094E+1	4.610E+1
-5.998E-2	2.086E+1	4.627E+1
-5.835E-2	2.104E+1	4.640E+1
-5.025E-2	2.106E+1	4.618E+1
-5.349E-2	2.101E+1	4.630E+1
-5.835E-2	2.117E+1	4.619E+1
-5.349E-2	2.103E+1	4.623E+1
-5.187E-2	2.078E+1	4.627E+1
-5.511E-2	2.077E+1	4.624E+1
-5.835E-2	2.099E+1	4.629E+1
-5.673E-2	2.106E+1	4.615E+1
-4.862E-2	2.099E+1	4.618E+1
-5.673E-2	2.103E+1	4.617E+1
-5.835E-2	2.079E+1	4.652E+1
-5.511E-2	2.109E+1	4.636E+1
-5.349E-2	2.092E+1	4.633E+1
-5.349E-2	2.085E+1	4.619E+1
-6.160E-2	2.100E+1	4.644E+1
-5.673E-2	2.087E+1	4.618E+1
-5.187E-2	2.094E+1	4.632E+1
-5.511E-2	2.088E+1	4.637E+1
-5.998E-2	2.117E+1	4.619E+1
-5.673E-2	2.094E+1	4.634E+1
-5.025E-2	2.107E+1	4.651E+1
-5.511E-2	2.095E+1	4.591E+1
-6.160E-2	2.113E+1	4.622E+1
-5.511E-2	2.101E+1	4.608E+1
-4.700E-2	2.100E+1	4.648E+1
-5.349E-2	2.089E+1	4.596E+1
-5.998E-2	2.085E+1	4.620E+1
-5.511E-2	2.096E+1	4.628E+1
-5.025E-2	2.099E+1	4.607E+1
-5.187E-2	2.095E+1	4.628E+1
-5.835E-2	2.105E+1	4.635E+1
-5.349E-2	2.101E+1	4.613E+1
-5.025E-2	2.112E+1	4.608E+1
-5.673E-2	2.090E+1	4.629E+1
-5.835E-2	2.103E+1	4.590E+1
-5.511E-2	2.078E+1	4.637E+1
-5.025E-2	2.090E+1	4.638E+1
-5.349E-2	2.096E+1	4.620E+1
-5.998E-2	2.105E+1	4.637E+1
-5.835E-2	2.089E+1	4.627E+1
-4.862E-2	2.108E+1	4.613E+1
-5.511E-2	2.094E+1	4.628E+1
-5.835E-2	2.099E+1	4.605E+1
-5.673E-2	2.099E+1	4.646E+1
-4.862E-2	2.114E+1	4.633E+1
-5.349E-2	2.082E+1	4.627E+1
-5.998E-2	2.104E+1	4.610E+1
-5.511E-2	2.105E+1	4.609E+1
-5.025E-2	2.115E+1	4.656E+1
-5.673E-2	2.073E+1	4.621E+1
-5.998E-2	2.091E+1	4.639E+1
-5.673E-2	2.096E+1	4.622E+1
-5.187E-2	2.101E+1	4.623E+1
-5.511E-2	2.104E+1	4.635E+1
-5.835E-2	2.087E+1	4.621E+1
-5.349E-2	2.102E+1	4.634E+1
-5.187E-2	2.099E+1	4.632E+1
-5.511E-2	2.098E+1	4.615E+1
-5.998E-2	2.105E+1	4.633E+1
-5.673E-2	2.093E+1	4.629E+1
-4.862E-2	2.084E+1	4.626E+1
-5.673E-2	2.109E+1	4.622E+1
-5.835E-2	2.111E+1	4.634E+1
-5.673E-2	2.093E+1	4.642E+1
-4.862E-2	2.091E+1	4.610E+1
-5.511E-2	2.082E+1	4.639E+1
-5.673E-2	2.099E+1	4.627E+1
-5.998E-2	2.096E+1	4.622E+1
-5.025E-2	2.085E+1	4.631E+1
-5.349E-2	2.107E+1	4.633E+1
-5.835E-2	2.084E+1	4.600E+1
-5.511E-2	2.099E+1	4.602E+1
-5.025E-2	2.101E+1	4.631E+1
-5.511E-2	2.090E+1	4.641E+1
-6.160E-2	2.104E+1	4.616E+1
-5.511E-2	2.100E+1	4.625E+1
-5.025E-2	2.093E+1	4.618E+1
-5.187E-2	2.107E+1	4.643E+1
-5.998E-2	2.093E+1	4.625E+1
-5.835E-2	2.102E+1	4.629E+1
-4.862E-2	2.090E+1	4.634E+1
-5.349E-2	2.104E+1	4.616E+1
-6.160E-2	2.090E+1	4.611E+1
-5.673E-2	2.090E+1	4.614E+1
-4.862E-2	2.085E+1	4.624E+1
-5.349E-2	2.089E+1	4.618E+1
-6.160E-2	2.090E+1	4.653E+1
-5.511E-2	2.100E+1	4.640E+1
-5.025E-2	2.084E+1	4.637E+1
-5.835E-2	2.100E+1	4.612E+1
-6.160E-2	2.105E+1	4.617E+1
-5.511E-2	2.099E+1	4.645E+1
-5.025E-2	2.105E+1	4.654E+1
-5.187E-2	2.113E+1	4.628E+1
-5.998E-2	2.089E+1	4.625E+1
-5.673E-2	2.098E+1	4.632E+1
-5.025E-2	2.103E+1	4.617E+1
-5.673E-2	2.090E+1	4.642E+1
-5.998E-2	2.088E+1	4.626E+1
-5.349E-2	2.098E+1	4.635E+1
-5.187E-2	2.111E+1	4.640E+1
-5.349E-2	2.105E+1	4.646E+1
-5.998E-2	2.107E+1	4.645E+1
-5.673E-2	2.095E+1	4.629E+1
-5.187E-2	2.099E+1	4.645E+1
-5.187E-2	2.086E+1	4.639E+1
-5.998E-2	2.102E+1	4.625E+1
-5.511E-2	2.120E+1	4.643E+1
-5.349E-2	2.101E+1	4.617E+1
-5.511E-2	2.101E+1	4.627E+1
-5.835E-2	2.095E+1	4.618E+1
-5.511E-2	2.098E+1	4.627E+1
-5.349E-2	2.092E+1	4.616E+1
-5.187E-2	2.111E+1	4.643E+1
-5.998E-2	2.094E+1	4.653E+1
-5.511E-2	2.086E+1	4.627E+1
-5.025E-2	2.071E+1	4.638E+1
-5.349E-2	2.110E+1	4.629E+1
-5.835E-2	2.102E+1	4.614E+1
-5.511E-2	2.089E+1	4.649E+1
-5.025E-2	2.077E+1	4.613E+1
-5.511E-2	2.099E+1	4.649E+1
-6.160E-2	2.095E+1	4.639E+1
-5.511E-2	2.098E+1	4.622E+1
-5.187E-2	2.090E+1	4.628E+1
-5.187E-2	2.109E+1	4.650E+1
-6.160E-2	2.100E+1	4.594E+1
-5.511E-2	2.106E+1	4.630E+1
-5.349E-2	2.095E+1	4.592E+1
-5.349E-2	2.074E+1	4.644E+1
-5.998E-2	2.100E+1	4.630E+1
-5.511E-2	2.098E+1	4.626E+1
-5.349E-2	2.086E+1	4.615E+1
-5.511E-2	2.081E+1	4.643E+1
-5.998E-2	2.088E+1	4.645E+1
-5.511E-2	2.113E+1	4.615E+1
-5.187E-2	2.100E+1	4.636E+1
-5.349E-2	2.108E+1	4.618E+1
-5.835E-2	2.087E+1	4.603E+1
-5.511E-2	2.098E+1	4.627E+1
-5.025E-2	2.099E+1	4.624E+1
-5.511E-2	2.083E+1	4.629E+1
-5.673E-2	2.077E+1	4.622E+1
-5.673E-2	2.093E+1	4.630E+1
-5.025E-2	2.096E+1	4.610E+1
-5.673E-2	2.095E+1	4.629E+1
-5.835E-2	2.090E+1	4.639E+1
-5.511E-2	2.105E+1	4.625E+1
-5.187E-2	2.107E+1	4.652E+1
-5.511E-2	2.087E+1	4.637E+1
-5.835E-2	2.112E+1	4.620E+1
-5.511E-2	2.101E+1	4.658E+1
-4.862E-2	2.101E+1	4.618E+1
-5.187E-2	2.103E+1	4.652E+1
-5.835E-2	2.087E+1	4.642E+1
-5.511E-2	2.091E+1	4.636E+1
-5.187E-2	2.107E+1	4.636E+1
-5.349E-2	2.080E+1	4.616E+1
-5.998E-2	2.089E+1	4.643E+1
-5.187E-2	2.087E+1	4.644E+1
-5.025E-2	2.088E+1	4.638E+1
-5.349E-2	2.125E+1	4.628E+1
-5.835E-2	2.112E+1	4.644E+1
-5.673E-2	2.120E+1	4.626E+1
-5.187E-2	2.095E+1	4.604E+1
-5.673E-2	2.093E+1	4.620E+1
-5.835E-2	2.103E+1	4.612E+1
-5.673E-2	2.086E+1	4.609E+1
-5.187E-2	2.096E+1	4.643E+1
-5.349E-2	2.087E+1	4.630E+1
-5.835E-2	2.092E+1	4.637E+1
-5.511E-2	2.093E+1	4.628E+1
-5.187E-2	2.107E+1	4.623E+1
-5.187E-2	2.109E+1	4.635E+1
-5.835E-2	2.087E+1	4.637E+1
-5.349E-2	2.101E+1	4.632E+1
-5.025E-2	2.108E+1	4.614E+1
-5.511E-2	2.092E+1	4.622E+1
-5.998E-2	2.097E+1	4.628E+1
-5.673E-2	2.091E+1	4.633E+1
-5.187E-2	2.114E+1	4.629E+1
-5.511E-2	2.103E+1	4.628E+1
-5.998E-2	2.096E+1	4.616E+1
-5.349E-2	2.095E+1	4.615E+1
-5.025E-2	2.098E+1	4.625E+1
-5.673E-2	2.109E+1	4.626E+1
-5.511E-2	2.099E+1	4.623E+1
-5.673E-2	2.095E+1	4.628E+1
-4.862E-2	2.109E+1	4.616E+1
-5.349E-2	2.100E+1	4.630E+1
-5.835E-2	2.092E+1	4.618E+1
-5.673E-2	2.106E+1	4.612E+1
-5.025E-2	2.093E+1	4.615E+1
-5.187E-2	2.103E+1	4.643E+1
-5.835E-2	2.097E+1	4.633E+1
-5.511E-2	2.105E+1	4.626E+1
-5.511E-2	2.096E+1	4.638E+1
-5.511E-2	2.108E+1	4.634E+1
-5.835E-2	2.097E+1	4.625E+1
-5.349E-2	2.099E+1	4.625E+1
-4.862E-2	2.096E+1	4.632E+1
-5.187E-2	2.101E+1	4.634E+1
-5.835E-2	2.103E+1	4.630E+1
-5.835E-2	2.100E+1	4.612E+1
-5.187E-2	2.105E+1	4.639E+1
-5.349E-2	2.094E+1	4.642E+1
-5.835E-2	2.109E+1	4.632E+1
-5.673E-2	2.103E+1	4.628E+1
-5.187E-2	2.101E+1	4.620E+1
-5.349E-2	2.102E+1	4.622E+1
-5.835E-2	2.091E+1	4.602E+1
-5.673E-2	2.097E+1	4.638E+1
-5.025E-2	2.098E+1	4.617E+1
-5.349E-2	2.090E+1	4.655E+1
-5.835E-2	2.113E+1	4.651E+1
-5.835E-2	2.108E+1	4.634E+1
-5.187E-2	2.100E+1	4.634E+1
-5.511E-2	2.105E+1	4.644E+1
-5.835E-2	2.099E+1	4.644E+1
-5.673E-2	2.087E+1	4.614E+1
-4.862E-2	2.104E+1	4.627E+1
-5.511E-2	2.101E+1	4.640E+1
-5.835E-2	2.109E+1	4.644E+1
-5.511E-2	2.100E+1	4.635E+1
-5.025E-2	2.095E+1	4.626E+1
-5.511E-2	2.092E+1	4.640E+1
-5.998E-2	2.108E+1	4.629E+1
-5.673E-2	2.087E+1	4.630E+1
-4.862E-2	2.116E+1	4.630E+1
-5.349E-2	2.104E+1	4.621E+1
-5.673E-2	2.097E+1	4.625E+1
-5.835E-2	2.094E+1	4.628E+1
-5.025E-2	2.095E+1	4.614E+1
-5.349E-2	2.098E+1	4.616E+1
-5.673E-2	2.089E+1	4.614E+1
-5.835E-2	2.093E+1	4.634E+1
-5.349E-2	2.103E+1	4.640E+1
-5.349E-2	2.097E+1	4.664E+1
-5.998E-2	2.101E+1	4.660E+1
-5.673E-2	2.103E+1	4.642E+1
-4.862E-2	2.098E+1	4.598E+1
-5.349E-2	2.099E+1	4.629E+1
-5.673E-2	2.093E+1	4.635E+1
-5.673E-2	2.100E+1	4.613E+1
-5.025E-2	2.106E+1	4.619E+1
-5.187E-2	2.094E+1	4.633E+1
-5.673E-2	2.109E+1	4.651E+1
-5.835E-2	2.097E+1	4.627E+1
-5.349E-2	2.093E+1	4.644E+1
-5.511E-2	2.110E+1	4.638E+1
-5.835E-2	2.091E+1	4.638E+1
-5.511E-2	2.093E+1	4.641E+1
-4.862E-2	2.119E+1	4.655E+1
-5.511E-2	2.099E+1	4.633E+1
-5.835E-2	2.087E+1	4.631E+1
-5.673E-2	2.094E+1	4.635E+1
-5.187E-2	2.094E+1	4.627E+1
-5.349E-2	2.102E+1	4.633E+1
-5.998E-2	2.103E+1	4.617E+1
-5.673E-2	2.111E+1	4.630E+1
-4.862E-2	2.109E+1	4.638E+1
-5.187E-2	2.101E+1	4.624E+1
-5.998E-2	2.111E+1	4.616E+1
-5.835E-2	2.099E+1	4.635E+1
-5.025E-2	2.116E+1	4.610E+1
-5.349E-2	2.103E+1	4.641E+1
-6.160E-2	2.096E+1	4.607E+1
-5.835E-2	2.097E+1	4.623E+1
-5.187E-2	2.099E+1	4.637E+1
-5.349E-2	2.104E+1	4.644E+1
-6.160E-2	2.107E+1	4.629E+1
-5.511E-2	2.107E+1	4.610E+1
-4.862E-2	2.099E+1	4.643E+1
-5.349E-2	2.081E+1	4.655E+1
-5.998E-2	2.098E+1	4.638E+1
-5.349E-2	2.095E+1	4.641E+1
-4.862E-2	2.093E+1	4.621E+1
-5.349E-2	2.113E+1	4.635E+1
-5.835E-2	2.106E+1	4.623E+1
-5.511E-2	2.103E+1	4.660E+1
-5.025E-2	2.100E+1	4.629E+1
-5.511E-2	2.107E+1	4.627E+1
-5.998E-2	2.112E+1	4.621E+1
-5.511E-2	2.109E+1	4.624E+1
-5.025E-2	2.094E+1	4.638E+1
-5.187E-2	2.090E+1	4.646E+1
-5.998E-2	2.101E+1	4.615E+1
-5.835E-2	2.108E+1	4.619E+1
-5.025E-2	2.098E+1	4.632E+1
-5.349E-2	2.088E+1	4.617E+1
-6.160E-2	2.106E+1	4.634E+1
-5.673E-2	2.098E+1	4.632E+1
-5.025E-2	2.102E+1	4.618E+1
-5.349E-2	2.099E+1	4.639E+1
-5.998E-2	2.111E+1	4.635E+1
-5.673E-2	2.103E+1	4.644E+1
-4.862E-2	2.094E+1	4.640E+1
-5.187E-2	2.096E+1	4.611E+1
-5.998E-2	2.098E+1	4.643E+1
-5.511E-2	2.107E+1	4.648E+1
-5.187E-2	2.110E+1	4.623E+1
-5.187E-2	2.092E+1	4.622E+1
-5.835E-2	2.093E+1	4.649E+1
-5.187E-2	2.093E+1	4.627E+1
-5.187E-2	2.088E+1	4.641E+1
-5.349E-2	2.100E+1	4.628E+1
-5.835E-2	2.082E+1	4.613E+1
-5.349E-2	2.083E+1	4.636E+1
-5.187E-2	2.099E+1	4.658E+1
-5.349E-2	2.106E+1	4.644E+1
-5.998E-2	2.097E+1	4.624E+1
-5.673E-2	2.102E+1	4.643E+1
-4.862E-2	2.101E+1	4.647E+1
-5.349E-2	2.116E+1	4.637E+1
-5.998E-2	2.088E+1	4.652E+1
-5.998E-2	2.099E+1	4.626E+1
-5.025E-2	2.108E+1	4.660E+1
-5.349E-2	2.108E+1	4.609E+1
-5.835E-2	2.111E+1	4.615E+1
-5.511E-2	2.097E+1	4.626E+1
-5.025E-2	2.084E+1	4.639E+1
-5.187E-2	2.096E+1	4.626E+1
-5.673E-2	2.115E+1	4.625E+1
-5.349E-2	2.087E+1	4.627E+1
-5.349E-2	2.084E+1	4.642E+1
-5.187E-2	2.086E+1	4.618E+1
-5.835E-2	2.096E+1	4.626E+1
-5.511E-2	2.110E+1	4.632E+1
-4.862E-2	2.095E+1	4.664E+1
-5.349E-2	2.101E+1	4.648E+1
-5.835E-2	2.109E+1	4.616E+1
-5.673E-2	2.098E+1	4.654E+1
-5.349E-2	2.105E+1	4.613E+1
-5.349E-2	2.105E+1	4.641E+1
-5.998E-2	2.111E+1	4.642E+1
-5.511E-2	2.099E+1	4.644E+1
-5.025E-2	2.092E+1	4.603E+1
-5.187E-2	2.084E+1	4.623E+1
-5.835E-2	2.099E+1	4.649E+1
-5.511E-2	2.086E+1	4.641E+1
-5.187E-2	2.084E+1	4.635E+1
-5.349E-2	2.101E+1	4.631E+1
-5.835E-2	2.105E+1	4.620E+1
-5.511E-2	2.098E+1	4.654E+1
-5.025E-2	2.115E+1	4.645E+1
-5.349E-2	2.101E+1	4.612E+1
-5.835E-2	2.099E+1	4.628E+1
-5.511E-2	2.093E+1	4.639E+1
-4.862E-2	2.103E+1	4.646E+1
-5.187E-2	2.113E+1	4.639E+1
-5.673E-2	2.079E+1	4.643E+1
-5.511E-2	2.107E+1	4.611E+1
-5.025E-2	2.099E+1	4.644E+1
-5.511E-2	2.098E+1	4.640E+1
-5.835E-2	2.100E+1	4.619E+1
-5.673E-2	2.096E+1	4.619E+1
-5.349E-2	2.112E+1	4.633E+1
-5.349E-2	2.109E+1	4.624E+1
-5.998E-2	2.092E+1	4.645E+1
-5.673E-2	2.106E+1	4.623E+1
-5.025E-2	2.098E+1	4.604E+1
-5.187E-2	2.110E+1	4.633E+1
-5.835E-2	2.111E+1	4.603E+1
-5.511E-2	2.102E+1	4.611E+1
-5.025E-2	2.103E+1	4.638E+1
-5.511E-2	2.081E+1	4.659E+1
-5.673E-2	2.106E+1	4.633E+1
-5.673E-2	2.108E+1	4.670E+1
-5.025E-2	2.099E+1	4.622E+1
-5.025E-2	2.108E+1	4.650E+1
-5.998E-2	2.100E+1	4.627E+1
-5.349E-2	2.093E+1	4.611E+1
-4.538E-2	2.088E+1	4.637E+1
-5.673E-2	2.094E+1	4.666E+1
-5.835E-2	2.090E+1	4.639E+1
-5.673E-2	2.090E+1	4.627E+1
-5.187E-2	2.103E+1	4.636E+1
-5.835E-2	2.093E+1	4.638E+1
-5.835E-2	2.101E+1	4.653E+1
-5.673E-2	2.105E+1	4.649E+1
-5.025E-2	2.106E+1	4.618E+1
-5.511E-2	2.091E+1	4.638E+1
-5.835E-2	2.088E+1	4.623E+1
-5.835E-2	2.090E+1	4.656E+1
-5.025E-2	2.100E+1	4.624E+1
-5.025E-2	2.109E+1	4.642E+1
-5.998E-2	2.093E+1	4.648E+1
-5.673E-2	2.093E+1	4.636E+1
-4.862E-2	2.079E+1	4.616E+1
-5.187E-2	2.123E+1	4.648E+1
-5.835E-2	2.095E+1	4.625E+1
-5.673E-2	2.101E+1	4.643E+1
-5.187E-2	2.093E+1	4.618E+1
-5.025E-2	2.105E+1	4.646E+1
-5.673E-2	2.099E+1	4.639E+1
-5.673E-2	2.102E+1	4.624E+1
-5.025E-2	2.109E+1	4.635E+1
-5.349E-2	2.080E+1	4.610E+1
-5.511E-2	2.104E+1	4.645E+1
-5.673E-2	2.108E+1	4.624E+1
-5.025E-2	2.090E+1	4.638E+1
-5.511E-2	2.097E+1	4.619E+1
-5.673E-2	2.101E+1	4.626E+1
-5.835E-2	2.103E+1	4.643E+1
-5.025E-2	2.095E+1	4.631E+1
-5.025E-2	2.090E+1	4.639E+1
-5.511E-2	2.113E+1	4.650E+1
-5.511E-2	2.098E+1	4.627E+1
-4.862E-2	2.104E+1	4.643E+1
-5.187E-2	2.079E+1	4.640E+1
-5.835E-2	2.088E+1	4.622E+1
-5.673E-2	2.110E+1	4.630E+1
-5.187E-2	2.096E+1	4.635E+1
-5.511E-2	2.108E+1	4.628E+1
-5.835E-2	2.088E+1	4.630E+1
-5.673E-2	2.110E+1	4.652E+1
-4.862E-2	2.119E+1	4.623E+1
-5.349E-2	2.097E+1	4.637E+1
-5.835E-2	2.095E+1	4.617E+1
-5.835E-2	2.098E+1	4.639E+1
-4.862E-2	2.108E+1	4.627E+1
-5.025E-2	2.110E+1	4.637E+1
-5.835E-2	2.093E+1	4.612E+1
-5.673E-2	2.099E+1	4.616E+1
-4.862E-2	2.108E+1	4.627E+1
-5.511E-2	2.092E+1	4.667E+1
-5.835E-2	2.109E+1	4.615E+1
-5.673E-2	2.099E+1	4.610E+1
-5.187E-2	2.113E+1	4.658E+1
-5.187E-2	2.100E+1	4.647E+1
-5.673E-2	2.092E+1	4.615E+1
-5.673E-2	2.087E+1	4.651E+1
-5.025E-2	2.096E+1	4.627E+1
-5.187E-2	2.102E+1	4.639E+1
-5.998E-2	2.092E+1	4.609E+1
-5.349E-2	2.102E+1	4.639E+1
-5.025E-2	2.098E+1	4.624E+1
-5.187E-2	2.099E+1	4.641E+1
-5.511E-2	2.088E+1	4.636E+1
-5.998E-2	2.096E+1	4.630E+1
-5.187E-2	2.074E+1	4.597E+1
-5.187E-2	2.105E+1	4.634E+1
-5.835E-2	2.095E+1	4.642E+1
-5.673E-2	2.077E+1	4.630E+1
-5.187E-2	2.088E+1	4.644E+1
-5.025E-2	2.095E+1	4.627E+1
-5.673E-2	2.082E+1	4.651E+1
-5.511E-2	2.097E+1	4.624E+1
-5.187E-2	2.094E+1	4.607E+1
-4.862E-2	2.115E+1	4.656E+1
-5.835E-2	2.108E+1	4.631E+1
-5.673E-2	2.087E+1	4.660E+1
-5.187E-2	2.095E+1	4.618E+1
-5.349E-2	2.087E+1	4.633E+1
-5.673E-2	2.110E+1	4.655E+1
-5.349E-2	2.101E+1	4.652E+1
-5.025E-2	2.103E+1	4.599E+1
-5.187E-2	2.110E+1	4.656E+1
-5.835E-2	2.110E+1	4.631E+1
-5.673E-2	2.121E+1	4.631E+1
-5.025E-2	2.091E+1	4.631E+1
-5.349E-2	2.098E+1	4.646E+1
-5.835E-2	2.111E+1	4.640E+1
-5.673E-2	2.123E+1	4.658E+1
-5.187E-2	2.104E+1	4.642E+1
-5.349E-2	2.100E+1	4.622E+1
-5.673E-2	2.106E+1	4.618E+1
-5.673E-2	2.114E+1	4.622E+1
-4.862E-2	2.099E+1	4.666E+1
-5.349E-2	2.095E+1	4.628E+1
-5.998E-2	2.106E+1	4.640E+1
-5.511E-2	2.104E+1	4.649E+1
-5.025E-2	2.094E+1	4.622E+1
-5.349E-2	2.093E+1	4.639E+1
-5.835E-2	2.093E+1	4.620E+1
-5.673E-2	2.108E+1	4.645E+1
-5.025E-2	2.119E+1	4.641E+1
-5.187E-2	2.096E+1	4.643E+1
-5.673E-2	2.108E+1	4.626E+1
-5.673E-2	2.086E+1	4.640E+1
-4.862E-2	2.104E+1	4.636E+1
-5.349E-2	2.106E+1	4.649E+1
-5.835E-2	2.087E+1	4.642E+1
-5.511E-2	2.101E+1	4.641E+1
-4.700E-2	2.107E+1	4.646E+1
-5.025E-2	2.104E+1	4.668E+1
-5.673E-2	2.111E+1	4.636E+1
-5.673E-2	2.101E+1	4.643E+1
-5.025E-2	2.097E+1	4.646E+1
-4.862E-2	2.092E+1	4.636E+1
-5.673E-2	2.093E+1	4.645E+1
-5.349E-2	2.090E+1	4.637E+1
-4.700E-2	2.096E+1	4.629E+1
-5.187E-2	2.122E+1	4.633E+1
-5.835E-2	2.090E+1	4.637E+1
-5.673E-2	2.105E+1	4.641E+1
-5.187E-2	2.098E+1	4.643E+1
-5.025E-2	2.107E+1	4.647E+1
-5.349E-2	2.091E+1	4.657E+1
-5.511E-2	2.102E+1	4.640E+1
-5.025E-2	2.098E+1	4.630E+1
-5.511E-2	2.099E+1	4.634E+1
-5.835E-2	2.090E+1	4.652E+1
-5.835E-2	2.097E+1	4.631E+1
-4.862E-2	2.106E+1	4.661E+1
-5.187E-2	2.099E+1	4.646E+1
-5.835E-2	2.108E+1	4.645E+1
-5.349E-2	2.088E+1	4.642E+1
-5.025E-2	2.102E+1	4.648E+1
-5.025E-2	2.085E+1	4.639E+1
-5.673E-2	2.108E+1	4.635E+1
-5.511E-2	2.085E+1	4.637E+1
-5.025E-2	2.098E+1	4.637E+1
-5.187E-2	2.102E+1	4.655E+1
-5.673E-2	2.087E+1	4.623E+1
-5.511E-2	2.081E+1	4.609E+1
-5.349E-2	2.120E+1	4.638E+1
-5.187E-2	2.092E+1	4.660E+1
-5.835E-2	2.113E+1	4.639E+1
-5.511E-2	2.093E+1	4.622E+1
-5.025E-2	2.109E+1	4.636E+1
-5.187E-2	2.109E+1	4.636E+1
-5.835E-2	2.118E+1	4.649E+1
-5.349E-2	2.094E+1	4.618E+1
-5.025E-2	2.101E+1	4.660E+1
-5.187E-2	2.100E+1	4.637E+1
-5.673E-2	2.104E+1	4.650E+1
-5.673E-2	2.107E+1	4.633E+1
-5.187E-2	2.093E+1	4.631E+1
-5.025E-2	2.103E+1	4.631E+1
-5.835E-2	2.079E+1	4.629E+1
-5.511E-2	2.094E+1	4.626E+1
-4.862E-2	2.105E+1	4.631E+1
-5.187E-2	2.094E+1	4.641E+1
-5.673E-2	2.091E+1	4.639E+1
-5.511E-2	2.098E+1	4.614E+1
-5.349E-2	2.107E+1	4.632E+1
-5.025E-2	2.102E+1	4.650E+1
-5.998E-2	2.075E+1	4.621E+1
-5.511E-2	2.083E+1	4.639E+1
-5.187E-2	2.087E+1	4.633E+1
-5.187E-2	2.096E+1	4.622E+1
-5.835E-2	2.108E+1	4.646E+1
-5.673E-2	2.092E+1	4.641E+1
-5.025E-2	2.102E+1	4.629E+1
-5.025E-2	2.096E+1	4.631E+1
-5.511E-2	2.102E+1	4.649E+1
-5.673E-2	2.110E+1	4.628E+1
-5.187E-2	2.098E+1	4.639E+1
-4.862E-2	2.113E+1	4.651E+1
-5.998E-2	2.098E+1	4.633E+1
-5.673E-2	2.101E+1	4.625E+1
-5.025E-2	2.101E+1	4.660E+1
-5.187E-2	2.085E+1	4.628E+1
-5.511E-2	2.102E+1	4.637E+1
-5.511E-2	2.119E+1	4.618E+1
-5.025E-2	2.107E+1	4.645E+1
-5.511E-2	2.111E+1	4.626E+1
-5.835E-2	2.088E+1	4.634E+1
-5.673E-2	2.099E+1	4.632E+1
-4.862E-2	2.085E+1	4.620E+1
-5.187E-2	2.071E+1	4.644E+1
-5.998E-2	2.095E+1	4.626E+1
-5.835E-2	2.099E+1	4.646E+1
-4.862E-2	2.092E+1	4.637E+1
-5.349E-2	2.088E+1	4.641E+1
-5.673E-2	2.104E+1	4.651E+1
-5.673E-2	2.104E+1	4.627E+1
-5.025E-2	2.112E+1	4.642E+1
-5.187E-2	2.088E+1	4.626E+1
-5.511E-2	2.109E+1	4.638E+1
-5.673E-2	2.081E+1	4.634E+1
-5.187E-2	2.107E+1	4.645E+1
-5.511E-2	2.099E+1	4.624E+1
-5.673E-2	2.105E+1	4.629E+1
-5.673E-2	2.105E+1	4.629E+1
-5.187E-2	2.098E+1	4.636E+1
-5.187E-2	2.099E+1	4.664E+1
-5.835E-2	2.126E+1	4.642E+1
-5.998E-2	2.102E+1	4.648E+1
-4.862E-2	2.083E+1	4.607E+1
-5.025E-2	2.125E+1	4.620E+1
-5.511E-2	2.100E+1	4.651E+1
-5.998E-2	2.097E+1	4.643E+1
-4.862E-2	2.105E+1	4.652E+1
-5.187E-2	2.107E+1	4.651E+1
-5.835E-2	2.083E+1	4.612E+1
-5.673E-2	2.100E+1	4.640E+1
-5.187E-2	2.087E+1	4.610E+1
-5.349E-2	2.102E+1	4.633E+1
-5.835E-2	2.094E+1	4.635E+1
-5.511E-2	2.104E+1	4.651E+1
-5.187E-2	2.090E+1	4.617E+1
-4.700E-2	2.095E+1	4.642E+1
-5.511E-2	2.096E+1	4.638E+1
-5.835E-2	2.087E+1	4.650E+1
-5.025E-2	2.094E+1	4.644E+1
-5.025E-2	2.099E+1	4.642E+1
-5.511E-2	2.096E+1	4.621E+1
-5.511E-2	2.106E+1	4.628E+1
-5.025E-2	2.095E+1	4.647E+1
-5.349E-2	2.104E+1	4.648E+1
-5.835E-2	2.103E+1	4.643E+1
-5.511E-2	2.112E+1	4.642E+1
-5.025E-2	2.107E+1	4.616E+1
-5.349E-2	2.101E+1	4.666E+1
-5.673E-2	2.093E+1	4.621E+1
-5.673E-2	2.107E+1	4.628E+1
-5.025E-2	2.093E+1	4.640E+1
-4.862E-2	2.114E+1	4.652E+1
-5.349E-2	2.094E+1	4.646E+1
-5.673E-2	2.106E+1	4.633E+1
-5.187E-2	2.108E+1	4.629E+1
-5.025E-2	2.100E+1	4.629E+1
-5.835E-2	2.107E+1	4.651E+1
-5.511E-2	2.107E+1	4.647E+1
-5.187E-2	2.086E+1	4.643E+1
-5.187E-2	2.099E+1	4.655E+1
-5.673E-2	2.101E+1	4.633E+1
-5.673E-2	2.104E+1	4.655E+1
-5.187E-2	2.099E+1	4.645E+1
-5.187E-2	2.102E+1	4.612E+1
-5.835E-2	2.087E+1	4.656E+1
-5.511E-2	2.099E+1	4.645E+1
-5.187E-2	2.109E+1	4.637E+1
-5.025E-2	2.116E+1	4.636E+1
-5.673E-2	2.100E+1	4.639E+1
-5.673E-2	2.113E+1	4.654E+1
-5.187E-2	2.098E+1	4.639E+1
-5.025E-2	2.095E+1	4.644E+1
-5.835E-2	2.100E+1	4.644E+1
-5.511E-2	2.094E+1	4.622E+1
-5.025E-2	2.102E+1	4.635E+1
-4.862E-2	2.101E+1	4.617E+1
-5.835E-2	2.124E+1	4.637E+1
-5.673E-2	2.119E+1	4.619E+1
-5.025E-2	2.104E+1	4.645E+1
-5.187E-2	2.093E+1	4.625E+1
-5.673E-2	2.098E+1	4.649E+1
-5.673E-2	2.104E+1	4.645E+1
-5.349E-2	2.104E+1	4.648E+1
-5.025E-2	2.123E+1	4.634E+1
-5.835E-2	2.093E+1	4.631E+1
-5.673E-2	2.092E+1	4.631E+1
-5.025E-2	2.103E+1	4.632E+1
-5.187E-2	2.093E+1	4.639E+1
-5.673E-2	2.090E+1	4.614E+1
-5.349E-2	2.087E+1	4.632E+1
-5.187E-2	2.106E+1	4.661E+1
-4.862E-2	2.099E+1	4.642E+1
-5.835E-2	2.103E+1	4.615E+1
-5.673E-2	2.086E+1	4.625E+1
-4.700E-2	2.095E+1	4.629E+1
-5.187E-2	2.090E+1	4.618E+1
-5.673E-2	2.093E+1	4.644E+1
-5.673E-2	2.102E+1	4.618E+1
-5.187E-2	2.122E+1	4.643E+1
-5.025E-2	2.099E+1	4.639E+1
-5.998E-2	2.099E+1	4.675E+1
-5.511E-2	2.103E+1	4.645E+1
-5.187E-2	2.093E+1	4.647E+1
-5.349E-2	2.080E+1	4.646E+1
-5.673E-2	2.104E+1	4.649E+1
-5.998E-2	2.096E+1	4.649E+1
-5.025E-2	2.085E+1	4.631E+1
-4.862E-2	2.101E+1	4.643E+1
-5.835E-2	2.114E+1	4.647E+1
-5.673E-2	2.096E+1	4.650E+1
-5.025E-2	2.105E+1	4.631E+1
-5.025E-2	2.109E+1	4.643E+1
-5.511E-2	2.109E+1	4.636E+1
-5.673E-2	2.103E+1	4.648E+1
-5.187E-2	2.100E+1	4.639E+1
-5.349E-2	2.105E+1	4.648E+1
-5.835E-2	2.097E+1	4.664E+1
-5.673E-2	2.101E+1	4.651E+1
-5.187E-2	2.105E+1	4.676E+1
-5.187E-2	2.092E+1	4.643E+1
-6.160E-2	2.095E+1	4.622E+1
-5.835E-2	2.091E+1	4.624E+1
-5.025E-2	2.113E+1	4.627E+1
-5.187E-2	2.106E+1	4.645E+1
-5.835E-2	2.098E+1	4.657E+1
-5.511E-2	2.090E+1	4.637E+1
-5.187E-2	2.093E+1	4.638E+1
-5.025E-2	2.096E+1	4.654E+1
-5.673E-2	2.098E+1	4.638E+1
-5.673E-2	2.096E+1	4.673E+1
-5.025E-2	2.106E+1	4.620E+1
-5.349E-2	2.098E+1	4.627E+1
-5.511E-2	2.111E+1	4.642E+1
-5.673E-2	2.100E+1	4.620E+1
-5.187E-2	2.093E+1	4.639E+1
-5.187E-2	2.102E+1	4.657E+1
-5.835E-2	2.115E+1	4.641E+1
-5.835E-2	2.096E+1	4.627E+1
-5.025E-2	2.105E+1	4.631E+1
-4.862E-2	2.087E+1	4.651E+1
-5.673E-2	2.107E+1	4.644E+1
-5.511E-2	2.094E+1	4.625E+1
-5.025E-2	2.108E+1	4.649E+1
-5.187E-2	2.096E+1	4.630E+1
-5.511E-2	2.104E+1	4.634E+1
-5.835E-2	2.090E+1	4.639E+1
-4.700E-2	2.096E+1	4.644E+1
-5.187E-2	2.089E+1	4.629E+1
-5.673E-2	2.107E+1	4.658E+1
-5.673E-2	2.092E+1	4.627E+1
-4.862E-2	2.105E+1	4.627E+1
-5.025E-2	2.104E+1	4.611E+1
[truncated: 93,957 more rows]
