# Supplementary material for: Improved ANAP incorporation and VCF analysis reveal details of P2X7 current facilitation and a limited conformational interplay between ATP binding and the intracellular ballast domain
Source: eLife. 2023 Jan 4;12:e82479. doi: 10.7554/eLife.82479 (PMC9859053; doi:10.7554/eLife.82479)
Supplement: Figure 3—figure supplement 3—source data 2. [file elife-82479-fig3-figsupp3-data2.zip › Figure-3_figure-supplement-3_source-data-2/DeltaCys-constructs/l24/18.csv]

-5.349E-2	2.764E+0	5.262E+0
-5.349E-2	2.751E+0	5.268E+0
-5.349E-2	2.744E+0	5.281E+0
-5.349E-2	2.709E+0	5.242E+0
-5.511E-2	2.709E+0	5.216E+0
-4.862E-2	2.744E+0	5.226E+0
-5.187E-2	2.699E+0	5.284E+0
-5.511E-2	2.757E+0	5.310E+0
-5.025E-2	2.751E+0	5.200E+0
-4.862E-2	2.761E+0	5.281E+0
-4.700E-2	2.735E+0	5.226E+0
-5.349E-2	2.712E+0	5.249E+0
-5.187E-2	2.731E+0	5.255E+0
-5.025E-2	2.809E+0	5.362E+0
-5.187E-2	2.806E+0	5.255E+0
-5.349E-2	2.728E+0	5.223E+0
-5.349E-2	2.712E+0	5.213E+0
-5.025E-2	2.774E+0	5.210E+0
-5.349E-2	2.796E+0	5.294E+0
-5.187E-2	2.761E+0	5.271E+0
-5.025E-2	2.718E+0	5.213E+0
-5.187E-2	2.715E+0	5.343E+0
-5.511E-2	2.790E+0	5.207E+0
-5.511E-2	2.735E+0	5.236E+0
-5.025E-2	2.683E+0	5.259E+0
-5.349E-2	2.777E+0	5.223E+0
-5.187E-2	2.800E+0	5.249E+0
-5.673E-2	2.725E+0	5.288E+0
-5.187E-2	2.738E+0	5.236E+0
-5.187E-2	2.826E+0	5.262E+0
-5.187E-2	2.709E+0	5.301E+0
-5.511E-2	2.774E+0	5.233E+0
-5.511E-2	2.744E+0	5.252E+0
-5.511E-2	2.735E+0	5.200E+0
-5.349E-2	2.706E+0	5.233E+0
-5.673E-2	2.725E+0	5.226E+0
-5.349E-2	2.764E+0	5.239E+0
-5.349E-2	2.699E+0	5.229E+0
-5.187E-2	2.683E+0	5.275E+0
-5.349E-2	2.783E+0	5.320E+0
-5.187E-2	2.764E+0	5.220E+0
-5.187E-2	2.731E+0	5.314E+0
-5.349E-2	2.790E+0	5.288E+0
-5.511E-2	2.754E+0	5.336E+0
-5.349E-2	2.735E+0	5.314E+0
-5.349E-2	2.770E+0	5.288E+0
-5.349E-2	2.748E+0	5.294E+0
-5.349E-2	2.806E+0	5.291E+0
-5.025E-2	2.741E+0	5.262E+0
-5.025E-2	2.744E+0	5.265E+0
-5.511E-2	2.725E+0	5.262E+0
-5.187E-2	2.709E+0	5.184E+0
-5.349E-2	2.787E+0	5.262E+0
-5.187E-2	2.774E+0	5.297E+0
-5.511E-2	2.770E+0	5.223E+0
-5.673E-2	2.728E+0	5.181E+0
-5.349E-2	2.751E+0	5.190E+0
-5.349E-2	2.699E+0	5.207E+0
-5.187E-2	2.706E+0	5.242E+0
-5.511E-2	2.699E+0	5.233E+0
-5.187E-2	2.741E+0	5.265E+0
-5.187E-2	2.761E+0	5.255E+0
-5.349E-2	2.764E+0	5.197E+0
-5.511E-2	2.712E+0	5.168E+0
-5.511E-2	2.699E+0	5.323E+0
-5.025E-2	2.673E+0	5.246E+0
-5.349E-2	2.761E+0	5.353E+0
-5.187E-2	2.718E+0	5.229E+0
-5.025E-2	2.722E+0	5.181E+0
-5.511E-2	2.780E+0	5.249E+0
-5.187E-2	2.731E+0	5.184E+0
-5.511E-2	2.793E+0	5.242E+0
-5.511E-2	2.764E+0	5.213E+0
-5.187E-2	2.777E+0	5.210E+0
-5.349E-2	2.715E+0	5.242E+0
-5.511E-2	2.744E+0	5.223E+0
-5.025E-2	2.767E+0	5.310E+0
-5.349E-2	2.806E+0	5.304E+0
-5.349E-2	2.725E+0	5.226E+0
-5.187E-2	2.731E+0	5.259E+0
-5.187E-2	2.803E+0	5.349E+0
-5.025E-2	2.796E+0	5.284E+0
-5.187E-2	2.819E+0	5.294E+0
-5.511E-2	2.735E+0	5.233E+0
-5.187E-2	2.741E+0	5.262E+0
-5.025E-2	2.774E+0	5.284E+0
-5.349E-2	2.800E+0	5.220E+0
-5.511E-2	2.751E+0	5.220E+0
-5.187E-2	2.748E+0	5.216E+0
-5.187E-2	2.699E+0	5.242E+0
-5.187E-2	2.767E+0	5.236E+0
-5.511E-2	2.680E+0	5.226E+0
-5.187E-2	2.800E+0	5.336E+0
-5.349E-2	2.715E+0	5.239E+0
-5.187E-2	2.813E+0	5.281E+0
-5.349E-2	2.676E+0	5.294E+0
-5.511E-2	2.770E+0	5.187E+0
-5.187E-2	2.790E+0	5.356E+0
-5.349E-2	2.696E+0	5.242E+0
-5.187E-2	2.722E+0	5.148E+0
-5.349E-2	2.796E+0	5.181E+0
-5.187E-2	2.696E+0	5.271E+0
-5.511E-2	2.761E+0	5.291E+0
-5.349E-2	2.774E+0	5.310E+0
-5.187E-2	2.699E+0	5.246E+0
-5.349E-2	2.780E+0	5.239E+0
-5.349E-2	2.809E+0	5.291E+0
-5.187E-2	2.744E+0	5.284E+0
-5.511E-2	2.770E+0	5.194E+0
-5.349E-2	2.731E+0	5.255E+0
-5.511E-2	2.757E+0	5.356E+0
-5.187E-2	2.715E+0	5.271E+0
-5.187E-2	2.735E+0	5.271E+0
-5.187E-2	2.725E+0	5.278E+0
-5.187E-2	2.754E+0	5.252E+0
-5.349E-2	2.735E+0	5.271E+0
-5.349E-2	2.748E+0	5.239E+0
-5.511E-2	2.748E+0	5.213E+0
-5.187E-2	2.741E+0	5.340E+0
-5.511E-2	2.751E+0	5.236E+0
-5.349E-2	2.725E+0	5.200E+0
-5.187E-2	2.777E+0	5.223E+0
-5.349E-2	2.774E+0	5.297E+0
-5.349E-2	2.748E+0	5.310E+0
-5.187E-2	2.728E+0	5.210E+0
-5.349E-2	2.741E+0	5.226E+0
-5.511E-2	2.777E+0	5.268E+0
-5.511E-2	2.777E+0	5.301E+0
-5.349E-2	2.718E+0	5.278E+0
-5.349E-2	2.699E+0	5.164E+0
-5.349E-2	2.803E+0	5.190E+0
-5.349E-2	2.764E+0	5.297E+0
-5.187E-2	2.722E+0	5.330E+0
-5.187E-2	2.709E+0	5.268E+0
-5.187E-2	2.686E+0	5.297E+0
-5.673E-2	2.715E+0	5.301E+0
-5.025E-2	2.709E+0	5.239E+0
-5.025E-2	2.744E+0	5.216E+0
-5.349E-2	2.735E+0	5.236E+0
-5.349E-2	2.800E+0	5.184E+0
-5.187E-2	2.741E+0	5.268E+0
-5.025E-2	2.787E+0	5.181E+0
-5.511E-2	2.693E+0	5.203E+0
-5.511E-2	2.751E+0	5.343E+0
-5.025E-2	2.754E+0	5.249E+0
-5.187E-2	2.757E+0	5.379E+0
-5.673E-2	2.744E+0	5.268E+0
-5.511E-2	2.744E+0	5.310E+0
-5.025E-2	2.754E+0	5.213E+0
-5.025E-2	2.780E+0	5.210E+0
-5.349E-2	2.715E+0	5.327E+0
-5.511E-2	2.741E+0	5.265E+0
-5.187E-2	2.650E+0	5.291E+0
-5.511E-2	2.663E+0	5.268E+0
-5.349E-2	2.702E+0	5.164E+0
-5.673E-2	2.829E+0	5.297E+0
-5.025E-2	2.738E+0	5.207E+0
-5.187E-2	2.767E+0	5.294E+0
-5.511E-2	2.777E+0	5.249E+0
-5.511E-2	2.731E+0	5.233E+0
-5.349E-2	2.744E+0	5.174E+0
-5.187E-2	2.774E+0	5.284E+0
-5.511E-2	2.754E+0	5.271E+0
-5.511E-2	2.806E+0	5.197E+0
-4.862E-2	2.689E+0	5.281E+0
-5.349E-2	2.673E+0	5.255E+0
-5.349E-2	2.738E+0	5.265E+0
-5.349E-2	2.728E+0	5.216E+0
-5.349E-2	2.809E+0	5.203E+0
-5.349E-2	2.787E+0	5.271E+0
-5.511E-2	2.783E+0	5.307E+0
-5.673E-2	2.722E+0	5.223E+0
-5.511E-2	2.712E+0	5.255E+0
-5.349E-2	2.757E+0	5.223E+0
-5.349E-2	2.712E+0	5.249E+0
-5.349E-2	2.803E+0	5.304E+0
-5.025E-2	2.787E+0	5.278E+0
-5.025E-2	2.738E+0	5.291E+0
-5.511E-2	2.748E+0	5.262E+0
-5.511E-2	2.777E+0	5.242E+0
-5.025E-2	2.670E+0	5.246E+0
-5.187E-2	2.783E+0	5.265E+0
-5.187E-2	2.744E+0	5.174E+0
-5.187E-2	2.738E+0	5.210E+0
-5.025E-2	2.748E+0	5.129E+0
-5.187E-2	2.731E+0	5.242E+0
-5.187E-2	2.761E+0	5.252E+0
-5.511E-2	2.731E+0	5.239E+0
-5.511E-2	2.725E+0	5.297E+0
-5.187E-2	2.693E+0	5.288E+0
-5.349E-2	2.715E+0	5.184E+0
-5.187E-2	2.735E+0	5.255E+0
-5.025E-2	2.819E+0	5.223E+0
-5.025E-2	2.748E+0	5.177E+0
-5.187E-2	2.712E+0	5.187E+0
-5.511E-2	2.712E+0	5.223E+0
-5.187E-2	2.757E+0	5.246E+0
-5.673E-2	2.735E+0	5.242E+0
-5.511E-2	2.709E+0	5.246E+0
-5.349E-2	2.761E+0	5.210E+0
-5.187E-2	2.770E+0	5.249E+0
-5.187E-2	2.744E+0	5.239E+0
-5.511E-2	2.735E+0	5.330E+0
-5.349E-2	2.787E+0	5.223E+0
-5.187E-2	2.686E+0	5.333E+0
-4.862E-2	2.793E+0	5.255E+0
-5.349E-2	2.738E+0	5.294E+0
-5.511E-2	2.777E+0	5.275E+0
-4.862E-2	2.757E+0	5.197E+0
-5.025E-2	2.718E+0	5.242E+0
-5.673E-2	2.754E+0	5.294E+0
-5.187E-2	2.751E+0	5.259E+0
-5.187E-2	2.754E+0	5.109E+0
-5.349E-2	2.725E+0	5.343E+0
-5.349E-2	2.686E+0	5.229E+0
-5.349E-2	2.728E+0	5.203E+0
-5.187E-2	2.777E+0	5.288E+0
-5.511E-2	2.722E+0	5.301E+0
-5.349E-2	2.663E+0	5.239E+0
-5.673E-2	2.757E+0	5.242E+0
-5.349E-2	2.764E+0	5.249E+0
-5.187E-2	2.712E+0	5.304E+0
-5.511E-2	2.744E+0	5.297E+0
-5.349E-2	2.689E+0	5.262E+0
-5.187E-2	2.777E+0	5.220E+0
-5.187E-2	2.780E+0	5.229E+0
-5.511E-2	2.751E+0	5.252E+0
-5.349E-2	2.793E+0	5.320E+0
-5.187E-2	2.715E+0	5.229E+0
-5.187E-2	2.761E+0	5.229E+0
-5.187E-2	2.741E+0	5.242E+0
-5.673E-2	2.715E+0	5.281E+0
-5.187E-2	2.822E+0	5.249E+0
-5.187E-2	2.835E+0	5.297E+0
-5.511E-2	2.741E+0	5.210E+0
-5.187E-2	2.738E+0	5.301E+0
-5.025E-2	2.731E+0	5.271E+0
-5.187E-2	2.728E+0	5.268E+0
-5.025E-2	2.683E+0	5.239E+0
-5.673E-2	2.699E+0	5.184E+0
-4.862E-2	2.764E+0	5.281E+0
-5.511E-2	2.770E+0	5.314E+0
-5.511E-2	2.738E+0	5.229E+0
-5.349E-2	2.725E+0	5.246E+0
-5.349E-2	2.780E+0	5.271E+0
-5.349E-2	2.751E+0	5.197E+0
-5.511E-2	2.699E+0	5.242E+0
-5.349E-2	2.741E+0	5.265E+0
-5.025E-2	2.706E+0	5.262E+0
-5.025E-2	2.715E+0	5.307E+0
-5.349E-2	2.767E+0	5.177E+0
-5.511E-2	2.715E+0	5.236E+0
-5.187E-2	2.780E+0	5.249E+0
-5.025E-2	2.683E+0	5.233E+0
-5.349E-2	2.777E+0	5.171E+0
-5.511E-2	2.770E+0	5.317E+0
-4.862E-2	2.813E+0	5.197E+0
-5.025E-2	2.722E+0	5.177E+0
-5.349E-2	2.754E+0	5.343E+0
-5.511E-2	2.757E+0	5.320E+0
-5.187E-2	2.741E+0	5.203E+0
-5.187E-2	2.783E+0	5.346E+0
-5.187E-2	2.706E+0	5.229E+0
-5.511E-2	2.744E+0	5.275E+0
-5.025E-2	2.748E+0	5.294E+0
-5.349E-2	2.722E+0	5.132E+0
-5.511E-2	2.767E+0	5.372E+0
-5.511E-2	2.767E+0	5.297E+0
-5.187E-2	2.744E+0	5.271E+0
-5.349E-2	2.757E+0	5.288E+0
-5.349E-2	2.706E+0	5.223E+0
-5.511E-2	2.767E+0	5.262E+0
-5.025E-2	2.680E+0	5.259E+0
-5.349E-2	2.751E+0	5.210E+0
-5.349E-2	2.693E+0	5.207E+0
-5.187E-2	2.774E+0	5.168E+0
-5.349E-2	2.641E+0	5.265E+0
-5.349E-2	2.722E+0	5.304E+0
-5.025E-2	2.693E+0	5.203E+0
-5.349E-2	2.757E+0	5.327E+0
-5.025E-2	2.757E+0	5.210E+0
-5.511E-2	2.741E+0	5.271E+0
-5.349E-2	2.767E+0	5.259E+0
-5.511E-2	2.686E+0	5.346E+0
-5.025E-2	2.790E+0	5.284E+0
-5.349E-2	2.725E+0	5.233E+0
-5.511E-2	2.728E+0	5.220E+0
-5.511E-2	2.699E+0	5.239E+0
-5.025E-2	2.783E+0	5.190E+0
-5.187E-2	2.751E+0	5.320E+0
-5.511E-2	2.793E+0	5.239E+0
-5.187E-2	2.767E+0	5.307E+0
-5.187E-2	2.693E+0	5.229E+0
-5.349E-2	2.706E+0	5.271E+0
-5.187E-2	2.770E+0	5.236E+0
-5.349E-2	2.712E+0	5.252E+0
-5.187E-2	2.809E+0	5.333E+0
-5.349E-2	2.816E+0	5.259E+0
-5.511E-2	2.728E+0	5.317E+0
-5.349E-2	2.780E+0	5.246E+0
-5.187E-2	2.767E+0	5.220E+0
-5.187E-2	2.751E+0	5.291E+0
-5.511E-2	2.790E+0	5.181E+0
-5.187E-2	2.712E+0	5.336E+0
-5.511E-2	2.764E+0	5.207E+0
-5.187E-2	2.803E+0	5.223E+0
-5.349E-2	2.767E+0	5.190E+0
-5.349E-2	2.790E+0	5.278E+0
-5.025E-2	2.744E+0	5.226E+0
-5.025E-2	2.796E+0	5.181E+0
-5.511E-2	2.770E+0	5.323E+0
-5.349E-2	2.735E+0	5.249E+0
-5.187E-2	2.770E+0	5.275E+0
-5.187E-2	2.725E+0	5.229E+0
-5.187E-2	2.712E+0	5.229E+0
-5.187E-2	2.712E+0	5.281E+0
-5.025E-2	2.735E+0	5.268E+0
-4.862E-2	2.770E+0	5.265E+0
-5.349E-2	2.654E+0	5.187E+0
-5.187E-2	2.702E+0	5.223E+0
-5.025E-2	2.712E+0	5.236E+0
-5.511E-2	2.718E+0	5.330E+0
-5.187E-2	2.751E+0	5.294E+0
-5.511E-2	2.774E+0	5.330E+0
-5.187E-2	2.764E+0	5.265E+0
-5.187E-2	2.748E+0	5.284E+0
-5.349E-2	2.800E+0	5.236E+0
-5.511E-2	2.796E+0	5.233E+0
-5.349E-2	2.754E+0	5.249E+0
-5.025E-2	2.757E+0	5.252E+0
-5.511E-2	2.761E+0	5.239E+0
-5.349E-2	2.738E+0	5.151E+0
-5.349E-2	2.796E+0	5.281E+0
-5.187E-2	2.738E+0	5.255E+0
-5.349E-2	2.761E+0	5.249E+0
-5.673E-2	2.741E+0	5.249E+0
-5.187E-2	2.757E+0	5.307E+0
-5.025E-2	2.706E+0	5.249E+0
-5.511E-2	2.699E+0	5.310E+0
-5.025E-2	2.767E+0	5.320E+0
-5.025E-2	2.748E+0	5.281E+0
-5.025E-2	2.770E+0	5.281E+0
-5.349E-2	2.803E+0	5.220E+0
-5.349E-2	2.706E+0	5.168E+0
-5.349E-2	2.761E+0	5.255E+0
-5.349E-2	2.731E+0	5.288E+0
-5.349E-2	2.767E+0	5.297E+0
-5.349E-2	2.770E+0	5.158E+0
-5.349E-2	2.764E+0	5.161E+0
-5.349E-2	2.761E+0	5.320E+0
-5.673E-2	2.712E+0	5.236E+0
-5.349E-2	2.777E+0	5.301E+0
-5.349E-2	2.770E+0	5.268E+0
-5.187E-2	2.641E+0	5.366E+0
-5.835E-2	2.744E+0	5.233E+0
-5.349E-2	2.709E+0	5.265E+0
-5.187E-2	2.647E+0	5.207E+0
-5.187E-2	2.735E+0	5.259E+0
-5.187E-2	2.777E+0	5.239E+0
-5.349E-2	2.796E+0	5.233E+0
-5.187E-2	2.744E+0	5.171E+0
-5.025E-2	2.826E+0	5.395E+0
-5.349E-2	2.744E+0	5.239E+0
-5.349E-2	2.780E+0	5.177E+0
-5.187E-2	2.751E+0	5.158E+0
-5.187E-2	2.780E+0	5.194E+0
-5.187E-2	2.754E+0	5.353E+0
-5.511E-2	2.851E+0	5.197E+0
-5.187E-2	2.757E+0	5.226E+0
-5.187E-2	2.702E+0	5.158E+0
-5.187E-2	2.709E+0	5.242E+0
-5.349E-2	2.725E+0	5.210E+0
-5.025E-2	2.731E+0	5.297E+0
-5.025E-2	2.780E+0	5.200E+0
-5.025E-2	2.699E+0	5.239E+0
-5.349E-2	2.728E+0	5.229E+0
-5.349E-2	2.731E+0	5.268E+0
-5.187E-2	2.770E+0	5.216E+0
-5.187E-2	2.699E+0	5.239E+0
-5.511E-2	2.780E+0	5.265E+0
-5.025E-2	2.741E+0	5.288E+0
-5.187E-2	2.751E+0	5.314E+0
-5.187E-2	2.757E+0	5.265E+0
-5.511E-2	2.754E+0	5.259E+0
-5.025E-2	2.731E+0	5.168E+0
-5.187E-2	2.718E+0	5.145E+0
-5.349E-2	2.731E+0	5.359E+0
-5.187E-2	2.783E+0	5.268E+0
-5.511E-2	2.777E+0	5.151E+0
-5.349E-2	2.731E+0	5.249E+0
-5.187E-2	2.718E+0	5.229E+0
-5.349E-2	2.693E+0	5.294E+0
-5.025E-2	2.696E+0	5.323E+0
-5.349E-2	2.680E+0	5.210E+0
-5.187E-2	2.793E+0	5.236E+0
-4.862E-2	2.748E+0	5.265E+0
-5.187E-2	2.767E+0	5.187E+0
-5.349E-2	2.800E+0	5.336E+0
-5.511E-2	2.757E+0	5.275E+0
-5.511E-2	2.741E+0	5.252E+0
-5.025E-2	2.764E+0	5.327E+0
-5.511E-2	2.770E+0	5.343E+0
-5.349E-2	2.735E+0	5.242E+0
-5.511E-2	2.793E+0	5.207E+0
-5.187E-2	2.813E+0	5.203E+0
-5.187E-2	2.712E+0	5.239E+0
-5.349E-2	2.751E+0	5.301E+0
-5.025E-2	2.748E+0	5.275E+0
-5.187E-2	2.744E+0	5.223E+0
-5.511E-2	2.676E+0	5.320E+0
-5.025E-2	2.767E+0	5.174E+0
-5.349E-2	2.722E+0	5.262E+0
-5.349E-2	2.767E+0	5.252E+0
-5.349E-2	2.780E+0	5.203E+0
-5.511E-2	2.744E+0	5.349E+0
-5.025E-2	2.754E+0	5.242E+0
-5.187E-2	2.718E+0	5.343E+0
-5.025E-2	2.696E+0	5.291E+0
-5.511E-2	2.728E+0	5.210E+0
-5.349E-2	2.706E+0	5.194E+0
-5.511E-2	2.702E+0	5.187E+0
-5.349E-2	2.787E+0	5.210E+0
-5.511E-2	2.777E+0	5.220E+0
-5.673E-2	2.725E+0	5.301E+0
-5.187E-2	2.783E+0	5.310E+0
-5.025E-2	2.725E+0	5.161E+0
-5.187E-2	2.709E+0	5.327E+0
-5.349E-2	2.735E+0	5.239E+0
-5.025E-2	2.725E+0	5.369E+0
-5.187E-2	2.748E+0	5.291E+0
-5.349E-2	2.783E+0	5.203E+0
-5.187E-2	2.790E+0	5.213E+0
-5.025E-2	2.770E+0	5.375E+0
-5.025E-2	2.722E+0	5.249E+0
-5.025E-2	2.826E+0	5.314E+0
-5.187E-2	2.712E+0	5.288E+0
-5.025E-2	2.735E+0	5.194E+0
-5.187E-2	2.816E+0	5.288E+0
-5.673E-2	2.735E+0	5.207E+0
-5.511E-2	2.790E+0	5.187E+0
-4.862E-2	2.706E+0	5.252E+0
-5.187E-2	2.790E+0	5.268E+0
-5.349E-2	2.744E+0	5.242E+0
-5.349E-2	2.738E+0	5.288E+0
-5.187E-2	2.735E+0	5.252E+0
-5.187E-2	2.767E+0	5.275E+0
-5.187E-2	2.712E+0	5.262E+0
-5.835E-2	2.715E+0	5.197E+0
-5.025E-2	2.735E+0	5.236E+0
-5.349E-2	2.774E+0	5.184E+0
-5.511E-2	2.764E+0	5.249E+0
-5.511E-2	2.715E+0	5.194E+0
-5.025E-2	2.741E+0	5.194E+0
-5.349E-2	2.754E+0	5.320E+0
-5.673E-2	2.676E+0	5.216E+0
-5.349E-2	2.712E+0	5.213E+0
-5.187E-2	2.767E+0	5.310E+0
-5.025E-2	2.757E+0	5.304E+0
-5.349E-2	2.735E+0	5.200E+0
-5.511E-2	2.751E+0	5.275E+0
-5.025E-2	2.738E+0	5.246E+0
-5.187E-2	2.764E+0	5.187E+0
-5.187E-2	2.712E+0	5.259E+0
-5.349E-2	2.696E+0	5.242E+0
-5.187E-2	2.764E+0	5.265E+0
-5.187E-2	2.744E+0	5.340E+0
-5.025E-2	2.767E+0	5.268E+0
-5.511E-2	2.751E+0	5.220E+0
-5.349E-2	2.783E+0	5.187E+0
-5.349E-2	2.751E+0	5.174E+0
-5.349E-2	2.767E+0	5.246E+0
-5.187E-2	2.702E+0	5.271E+0
-5.349E-2	2.809E+0	5.284E+0
-5.349E-2	2.761E+0	5.213E+0
-5.187E-2	2.712E+0	5.142E+0
-5.511E-2	2.754E+0	5.255E+0
-5.187E-2	2.764E+0	5.323E+0
-5.187E-2	2.780E+0	5.275E+0
-5.511E-2	2.744E+0	5.275E+0
-5.187E-2	2.718E+0	5.187E+0
-5.349E-2	2.770E+0	5.265E+0
-5.025E-2	2.777E+0	5.239E+0
-5.349E-2	2.735E+0	5.291E+0
-5.349E-2	2.783E+0	5.213E+0
-5.025E-2	2.722E+0	5.242E+0
-5.511E-2	2.735E+0	5.216E+0
-5.511E-2	2.751E+0	5.148E+0
-5.511E-2	2.751E+0	5.216E+0
-5.025E-2	2.751E+0	5.255E+0
-5.187E-2	2.767E+0	5.207E+0
-5.187E-2	2.715E+0	5.187E+0
-5.349E-2	2.660E+0	5.220E+0
-5.349E-2	2.757E+0	5.226E+0
-5.187E-2	2.728E+0	5.271E+0
-5.673E-2	2.725E+0	5.304E+0
-5.349E-2	2.709E+0	5.275E+0
-5.349E-2	2.663E+0	5.275E+0
-5.349E-2	2.718E+0	5.466E+0
-5.349E-2	2.780E+0	5.307E+0
-5.187E-2	2.722E+0	5.203E+0
-5.025E-2	2.728E+0	5.320E+0
-5.187E-2	2.680E+0	5.242E+0
-5.187E-2	2.764E+0	5.187E+0
-5.187E-2	2.751E+0	5.252E+0
-5.187E-2	2.728E+0	5.314E+0
-5.025E-2	2.754E+0	5.216E+0
-5.511E-2	2.767E+0	5.281E+0
-5.511E-2	2.774E+0	5.284E+0
-5.025E-2	2.728E+0	5.317E+0
-5.349E-2	2.767E+0	5.246E+0
-5.673E-2	2.738E+0	5.242E+0
-5.187E-2	2.728E+0	5.148E+0
-5.025E-2	2.803E+0	5.184E+0
-5.349E-2	2.800E+0	5.229E+0
-5.673E-2	2.774E+0	5.220E+0
-5.673E-2	2.748E+0	5.259E+0
-5.187E-2	2.715E+0	5.216E+0
-5.025E-2	2.715E+0	5.265E+0
-5.187E-2	2.741E+0	5.213E+0
-5.187E-2	2.676E+0	5.340E+0
-5.187E-2	2.787E+0	5.297E+0
-5.349E-2	2.748E+0	5.288E+0
-5.349E-2	2.731E+0	5.275E+0
-5.025E-2	2.757E+0	5.187E+0
-5.187E-2	2.735E+0	5.284E+0
-5.349E-2	2.754E+0	5.317E+0
-5.187E-2	2.761E+0	5.200E+0
-5.349E-2	2.738E+0	5.275E+0
-5.187E-2	2.686E+0	5.284E+0
-5.187E-2	2.712E+0	5.213E+0
-5.187E-2	2.728E+0	5.223E+0
-5.349E-2	2.709E+0	5.194E+0
-5.349E-2	2.680E+0	5.291E+0
-5.187E-2	2.793E+0	5.229E+0
-5.511E-2	2.751E+0	5.194E+0
-5.511E-2	2.767E+0	5.372E+0
-5.349E-2	2.680E+0	5.323E+0
-5.511E-2	2.793E+0	5.233E+0
-5.511E-2	2.767E+0	5.340E+0
-5.349E-2	2.693E+0	5.265E+0
-5.349E-2	2.715E+0	5.249E+0
-5.349E-2	2.735E+0	5.145E+0
-5.187E-2	2.718E+0	5.275E+0
-5.349E-2	2.777E+0	5.213E+0
-5.025E-2	2.770E+0	5.190E+0
-5.511E-2	2.689E+0	5.268E+0
-5.187E-2	2.767E+0	5.158E+0
-5.187E-2	2.757E+0	5.259E+0
-5.025E-2	2.751E+0	5.239E+0
-5.187E-2	2.715E+0	5.304E+0
-5.349E-2	2.702E+0	5.184E+0
-5.025E-2	2.676E+0	5.366E+0
-5.187E-2	2.699E+0	5.310E+0
-5.349E-2	2.780E+0	5.284E+0
-5.349E-2	2.731E+0	5.207E+0
-5.349E-2	2.816E+0	5.236E+0
-5.025E-2	2.793E+0	5.242E+0
-5.025E-2	2.712E+0	5.223E+0
-5.511E-2	2.731E+0	5.197E+0
-5.673E-2	2.757E+0	5.236E+0
-5.187E-2	2.751E+0	5.132E+0
-5.349E-2	2.731E+0	5.297E+0
-5.349E-2	2.728E+0	5.194E+0
-5.349E-2	2.663E+0	5.239E+0
-5.025E-2	2.764E+0	5.200E+0
-5.025E-2	2.757E+0	5.333E+0
-5.511E-2	2.757E+0	5.304E+0
-5.511E-2	2.783E+0	5.314E+0
-5.349E-2	2.715E+0	5.284E+0
-5.025E-2	2.741E+0	5.294E+0
-5.349E-2	2.787E+0	5.291E+0
-5.187E-2	2.754E+0	5.259E+0
-5.187E-2	2.806E+0	5.246E+0
-5.511E-2	2.780E+0	5.281E+0
-5.511E-2	2.767E+0	5.184E+0
-5.187E-2	2.754E+0	5.246E+0
-5.187E-2	2.751E+0	5.262E+0
-5.511E-2	2.738E+0	5.210E+0
-5.349E-2	2.761E+0	5.278E+0
-5.511E-2	2.735E+0	5.187E+0
-5.187E-2	2.693E+0	5.226E+0
-5.511E-2	2.715E+0	5.155E+0
-5.349E-2	2.777E+0	5.236E+0
-5.349E-2	2.738E+0	5.138E+0
-5.025E-2	2.783E+0	5.161E+0
-5.187E-2	2.722E+0	5.207E+0
-5.349E-2	2.793E+0	5.281E+0
-5.349E-2	2.761E+0	5.404E+0
-5.025E-2	2.712E+0	5.233E+0
-5.349E-2	2.800E+0	5.216E+0
-5.511E-2	2.764E+0	5.265E+0
-5.511E-2	2.761E+0	5.233E+0
-5.025E-2	2.712E+0	5.262E+0
-5.511E-2	2.647E+0	5.307E+0
-5.349E-2	2.748E+0	5.246E+0
-5.187E-2	2.774E+0	5.275E+0
-5.187E-2	2.722E+0	5.255E+0
-5.025E-2	2.718E+0	5.242E+0
-5.349E-2	2.738E+0	5.327E+0
-5.187E-2	2.738E+0	5.323E+0
-5.187E-2	2.764E+0	5.203E+0
-5.187E-2	2.780E+0	5.281E+0
-5.349E-2	2.790E+0	5.200E+0
-5.511E-2	2.715E+0	5.177E+0
-5.187E-2	2.757E+0	5.278E+0
-5.187E-2	2.709E+0	5.203E+0
-5.511E-2	2.770E+0	5.236E+0
-5.349E-2	2.731E+0	5.262E+0
-5.349E-2	2.728E+0	5.210E+0
-5.025E-2	2.757E+0	5.294E+0
-5.349E-2	2.754E+0	5.265E+0
-5.187E-2	2.767E+0	5.213E+0
-5.187E-2	2.741E+0	5.330E+0
-5.349E-2	2.744E+0	5.216E+0
-5.187E-2	2.754E+0	5.233E+0
-5.673E-2	2.777E+0	5.301E+0
-5.349E-2	2.783E+0	5.242E+0
-5.025E-2	2.676E+0	5.177E+0
-5.349E-2	2.761E+0	5.242E+0
-5.187E-2	2.725E+0	5.233E+0
-5.511E-2	2.715E+0	5.271E+0
-5.349E-2	2.813E+0	5.216E+0
-5.349E-2	2.673E+0	5.255E+0
-5.349E-2	2.718E+0	5.275E+0
-5.349E-2	2.793E+0	5.307E+0
-5.187E-2	2.715E+0	5.265E+0
-5.187E-2	2.699E+0	5.275E+0
-5.349E-2	2.667E+0	5.203E+0
-5.187E-2	2.728E+0	5.197E+0
-5.187E-2	2.738E+0	5.242E+0
-5.349E-2	2.748E+0	5.229E+0
-5.511E-2	2.754E+0	5.356E+0
-5.025E-2	2.741E+0	5.259E+0
-5.025E-2	2.767E+0	5.242E+0
-5.349E-2	2.800E+0	5.323E+0
-5.349E-2	2.715E+0	5.307E+0
-5.187E-2	2.718E+0	5.226E+0
-5.349E-2	2.735E+0	5.213E+0
-5.511E-2	2.728E+0	5.310E+0
-5.673E-2	2.722E+0	5.284E+0
-5.025E-2	2.748E+0	5.246E+0
-5.025E-2	2.725E+0	5.249E+0
-5.349E-2	2.777E+0	5.181E+0
-5.349E-2	2.770E+0	5.249E+0
-5.349E-2	2.738E+0	5.213E+0
-5.349E-2	2.731E+0	5.197E+0
-5.187E-2	2.757E+0	5.239E+0
-5.187E-2	2.764E+0	5.281E+0
-5.025E-2	2.751E+0	5.268E+0
-5.025E-2	2.722E+0	5.246E+0
-5.349E-2	2.728E+0	5.259E+0
-5.187E-2	2.696E+0	5.265E+0
-5.025E-2	2.680E+0	5.392E+0
-5.349E-2	2.835E+0	5.203E+0
-5.511E-2	2.767E+0	5.284E+0
-5.349E-2	2.757E+0	5.226E+0
-5.025E-2	2.702E+0	5.327E+0
-5.187E-2	2.761E+0	5.255E+0
-5.349E-2	2.790E+0	5.242E+0
-5.349E-2	2.722E+0	5.242E+0
-5.187E-2	2.715E+0	5.171E+0
-5.187E-2	2.715E+0	5.304E+0
-5.511E-2	2.800E+0	5.255E+0
-5.187E-2	2.777E+0	5.246E+0
-5.187E-2	2.728E+0	5.216E+0
-5.025E-2	2.722E+0	5.226E+0
-5.349E-2	2.696E+0	5.177E+0
-5.511E-2	2.770E+0	5.297E+0
-5.349E-2	2.767E+0	5.246E+0
-5.187E-2	2.783E+0	5.297E+0
-5.511E-2	2.767E+0	5.246E+0
-5.025E-2	2.761E+0	5.223E+0
-5.511E-2	2.796E+0	5.278E+0
-5.187E-2	2.796E+0	5.271E+0
-5.349E-2	2.770E+0	5.145E+0
-5.511E-2	2.757E+0	5.268E+0
-5.187E-2	2.829E+0	5.275E+0
-5.673E-2	2.718E+0	5.349E+0
-5.187E-2	2.693E+0	5.265E+0
-5.349E-2	2.741E+0	5.268E+0
-5.025E-2	2.770E+0	5.252E+0
-5.187E-2	2.757E+0	5.220E+0
-5.187E-2	2.813E+0	5.284E+0
-5.187E-2	2.744E+0	5.249E+0
-5.187E-2	2.744E+0	5.203E+0
-5.349E-2	2.738E+0	5.265E+0
-5.187E-2	2.722E+0	5.239E+0
-5.349E-2	2.731E+0	5.281E+0
-5.187E-2	2.754E+0	5.233E+0
-5.025E-2	2.741E+0	5.249E+0
-5.511E-2	2.803E+0	5.301E+0
-5.511E-2	2.790E+0	5.288E+0
-5.187E-2	2.783E+0	5.291E+0
-5.349E-2	2.693E+0	5.226E+0
-5.511E-2	2.748E+0	5.252E+0
-5.349E-2	2.731E+0	5.291E+0
-5.025E-2	2.718E+0	5.323E+0
-5.187E-2	2.764E+0	5.323E+0
-5.187E-2	2.748E+0	5.177E+0
-5.511E-2	2.693E+0	5.294E+0
-5.511E-2	2.754E+0	5.236E+0
-5.187E-2	2.761E+0	5.194E+0
-5.187E-2	2.650E+0	5.226E+0
-5.349E-2	2.777E+0	5.242E+0
-5.187E-2	2.702E+0	5.271E+0
-5.187E-2	2.738E+0	5.223E+0
-5.511E-2	2.738E+0	5.336E+0
-5.187E-2	2.712E+0	5.271E+0
-4.862E-2	2.641E+0	5.281E+0
-5.187E-2	2.816E+0	5.223E+0
-5.349E-2	2.744E+0	5.207E+0
-5.511E-2	2.706E+0	5.346E+0
-5.187E-2	2.783E+0	5.259E+0
-5.349E-2	2.741E+0	5.236E+0
-5.349E-2	2.800E+0	5.314E+0
-5.025E-2	2.696E+0	5.239E+0
-5.187E-2	2.738E+0	5.194E+0
-5.187E-2	2.722E+0	5.220E+0
-5.511E-2	2.722E+0	5.200E+0
-5.511E-2	2.767E+0	5.229E+0
-5.349E-2	2.764E+0	5.323E+0
-5.187E-2	2.774E+0	5.327E+0
-5.511E-2	2.744E+0	5.239E+0
-5.511E-2	2.702E+0	5.275E+0
-5.187E-2	2.725E+0	5.294E+0
-5.349E-2	2.722E+0	5.294E+0
-5.187E-2	2.757E+0	5.255E+0
-5.349E-2	2.761E+0	5.275E+0
-5.187E-2	2.783E+0	5.158E+0
-5.187E-2	2.761E+0	5.336E+0
-5.349E-2	2.715E+0	5.284E+0
-5.349E-2	2.735E+0	5.236E+0
-5.025E-2	2.738E+0	5.307E+0
-5.025E-2	2.683E+0	5.239E+0
-5.673E-2	2.748E+0	5.203E+0
-5.187E-2	2.783E+0	5.229E+0
-5.349E-2	2.751E+0	5.255E+0
-5.349E-2	2.718E+0	5.200E+0
-5.349E-2	2.748E+0	5.246E+0
-5.349E-2	2.715E+0	5.265E+0
-5.511E-2	2.767E+0	5.314E+0
-5.349E-2	2.754E+0	5.330E+0
-5.511E-2	2.754E+0	5.278E+0
-5.511E-2	2.800E+0	5.297E+0
-5.187E-2	2.741E+0	5.171E+0
-5.187E-2	2.744E+0	5.190E+0
-5.349E-2	2.774E+0	5.255E+0
-5.349E-2	2.793E+0	5.447E+0
-5.511E-2	2.780E+0	5.317E+0
-5.187E-2	2.718E+0	5.252E+0
-5.187E-2	2.761E+0	5.349E+0
-5.349E-2	2.709E+0	5.246E+0
-5.349E-2	2.722E+0	5.271E+0
-5.187E-2	2.761E+0	5.226E+0
-5.511E-2	2.731E+0	5.246E+0
-5.187E-2	2.725E+0	5.265E+0
-5.187E-2	2.728E+0	5.239E+0
-5.025E-2	2.741E+0	5.226E+0
-5.349E-2	2.761E+0	5.246E+0
-5.187E-2	2.751E+0	5.236E+0
-5.187E-2	2.738E+0	5.246E+0
-4.862E-2	2.702E+0	5.216E+0
-5.349E-2	2.712E+0	5.236E+0
-5.349E-2	2.728E+0	5.207E+0
-5.187E-2	2.757E+0	5.268E+0
-5.187E-2	2.718E+0	5.216E+0
-5.349E-2	2.777E+0	5.223E+0
-5.349E-2	2.744E+0	5.138E+0
-5.187E-2	2.770E+0	5.177E+0
-5.025E-2	2.718E+0	5.314E+0
-5.349E-2	2.796E+0	5.317E+0
-5.349E-2	2.654E+0	5.181E+0
-5.025E-2	2.735E+0	5.226E+0
-5.187E-2	2.722E+0	5.281E+0
-5.349E-2	2.783E+0	5.265E+0
-5.511E-2	2.706E+0	5.239E+0
-5.187E-2	2.686E+0	5.252E+0
-5.187E-2	2.725E+0	5.216E+0
-5.349E-2	2.728E+0	5.246E+0
-5.511E-2	2.693E+0	5.275E+0
-5.025E-2	2.806E+0	5.236E+0
-5.025E-2	2.783E+0	5.197E+0
-5.187E-2	2.754E+0	5.268E+0
-5.349E-2	2.764E+0	5.203E+0
-5.349E-2	2.816E+0	5.323E+0
-5.187E-2	2.735E+0	5.310E+0
-5.673E-2	2.754E+0	5.278E+0
-5.349E-2	2.770E+0	5.268E+0
-5.349E-2	2.712E+0	5.281E+0
-5.025E-2	2.744E+0	5.271E+0
-5.511E-2	2.757E+0	5.323E+0
-5.511E-2	2.770E+0	5.304E+0
-5.187E-2	2.728E+0	5.281E+0
-5.187E-2	2.673E+0	5.197E+0
-5.349E-2	2.702E+0	5.197E+0
-5.349E-2	2.751E+0	5.220E+0
-5.349E-2	2.748E+0	5.271E+0
-5.349E-2	2.774E+0	5.362E+0
-5.349E-2	2.764E+0	5.197E+0
-5.349E-2	2.809E+0	5.271E+0
-5.187E-2	2.757E+0	5.366E+0
-5.025E-2	2.722E+0	5.249E+0
-5.025E-2	2.777E+0	5.239E+0
-5.349E-2	2.806E+0	5.330E+0
-4.862E-2	2.764E+0	5.323E+0
-5.187E-2	2.761E+0	5.330E+0
-5.349E-2	2.722E+0	5.255E+0
-5.511E-2	2.744E+0	5.246E+0
-5.187E-2	2.816E+0	5.233E+0
-5.349E-2	2.696E+0	5.213E+0
-5.511E-2	2.683E+0	5.226E+0
-5.349E-2	2.751E+0	5.200E+0
-5.349E-2	2.699E+0	5.346E+0
-5.349E-2	2.803E+0	5.262E+0
-5.511E-2	2.696E+0	5.216E+0
-5.349E-2	2.644E+0	5.262E+0
-5.025E-2	2.686E+0	5.255E+0
-5.187E-2	2.706E+0	5.164E+0
-5.511E-2	2.709E+0	5.398E+0
-5.511E-2	2.754E+0	5.323E+0
-5.349E-2	2.764E+0	5.168E+0
-5.187E-2	2.702E+0	5.233E+0
-5.673E-2	2.718E+0	5.320E+0
-5.187E-2	2.738E+0	5.203E+0
-5.025E-2	2.693E+0	5.310E+0
-5.349E-2	2.777E+0	5.340E+0
-5.349E-2	2.774E+0	5.275E+0
-5.349E-2	2.699E+0	5.320E+0
-5.187E-2	2.744E+0	5.271E+0
-5.187E-2	2.754E+0	5.233E+0
-5.349E-2	2.744E+0	5.262E+0
-5.187E-2	2.660E+0	5.307E+0
-5.349E-2	2.800E+0	5.278E+0
-5.349E-2	2.754E+0	5.249E+0
-5.349E-2	2.819E+0	5.330E+0
-5.025E-2	2.712E+0	5.216E+0
-5.187E-2	2.712E+0	5.275E+0
-5.511E-2	2.744E+0	5.249E+0
-5.187E-2	2.725E+0	5.220E+0
-5.349E-2	2.751E+0	5.281E+0
-5.349E-2	2.686E+0	5.385E+0
-5.511E-2	2.744E+0	5.161E+0
-5.349E-2	2.777E+0	5.171E+0
-5.511E-2	2.731E+0	5.262E+0
-5.187E-2	2.774E+0	5.246E+0
-5.511E-2	2.741E+0	5.259E+0
-5.349E-2	2.761E+0	5.340E+0
-5.349E-2	2.783E+0	5.226E+0
-5.025E-2	2.725E+0	5.343E+0
-5.187E-2	2.757E+0	5.275E+0
-5.511E-2	2.709E+0	5.233E+0
-5.349E-2	2.725E+0	5.239E+0
-5.025E-2	2.712E+0	5.229E+0
-5.187E-2	2.738E+0	5.278E+0
-5.673E-2	2.699E+0	5.239E+0
-5.511E-2	2.722E+0	5.213E+0
-5.025E-2	2.693E+0	5.262E+0
-5.673E-2	2.777E+0	5.226E+0
-5.349E-2	2.689E+0	5.255E+0
-5.511E-2	2.783E+0	5.164E+0
-5.511E-2	2.718E+0	5.210E+0
-5.349E-2	2.709E+0	5.255E+0
-5.511E-2	2.718E+0	5.252E+0
-5.673E-2	2.757E+0	5.281E+0
-5.187E-2	2.735E+0	5.307E+0
-5.349E-2	2.735E+0	5.265E+0
-5.511E-2	2.689E+0	5.340E+0
-5.349E-2	2.751E+0	5.401E+0
-5.187E-2	2.757E+0	5.246E+0
-5.187E-2	2.744E+0	5.233E+0
-5.673E-2	2.744E+0	5.242E+0
-5.349E-2	2.809E+0	5.226E+0
-4.862E-2	2.790E+0	5.284E+0
-5.349E-2	2.718E+0	5.223E+0
-5.511E-2	2.796E+0	5.304E+0
-5.349E-2	2.757E+0	5.281E+0
-5.025E-2	2.709E+0	5.239E+0
-5.349E-2	2.787E+0	5.307E+0
-5.349E-2	2.738E+0	5.229E+0
-5.187E-2	2.718E+0	5.200E+0
-5.025E-2	2.780E+0	5.229E+0
-5.349E-2	2.793E+0	5.242E+0
-5.349E-2	2.735E+0	5.142E+0
-5.511E-2	2.777E+0	5.301E+0
-5.025E-2	2.709E+0	5.236E+0
-5.187E-2	2.780E+0	5.255E+0
-5.349E-2	2.787E+0	5.278E+0
-5.025E-2	2.757E+0	5.268E+0
-5.349E-2	2.722E+0	5.297E+0
-5.187E-2	2.696E+0	5.216E+0
-5.835E-2	2.751E+0	5.252E+0
-5.349E-2	2.757E+0	5.255E+0
-4.862E-2	2.715E+0	5.236E+0
-5.025E-2	2.725E+0	5.246E+0
-5.511E-2	2.777E+0	5.236E+0
-5.511E-2	2.680E+0	5.223E+0
-5.187E-2	2.699E+0	5.242E+0
-5.349E-2	2.718E+0	5.226E+0
-5.349E-2	2.809E+0	5.271E+0
-5.349E-2	2.793E+0	5.304E+0
-5.349E-2	2.741E+0	5.297E+0
-5.187E-2	2.748E+0	5.239E+0
-5.349E-2	2.741E+0	5.255E+0
-5.187E-2	2.754E+0	5.310E+0
-5.187E-2	2.751E+0	5.210E+0
-5.349E-2	2.748E+0	5.177E+0
-5.187E-2	2.764E+0	5.213E+0
-5.511E-2	2.725E+0	5.151E+0
-5.187E-2	2.741E+0	5.226E+0
-5.349E-2	2.774E+0	5.216E+0
-5.349E-2	2.787E+0	5.249E+0
-5.511E-2	2.735E+0	5.239E+0
-5.349E-2	2.761E+0	5.239E+0
-5.511E-2	2.748E+0	5.155E+0
-5.349E-2	2.757E+0	5.294E+0
-5.187E-2	2.718E+0	5.184E+0
-5.187E-2	2.741E+0	5.301E+0
-5.349E-2	2.777E+0	5.359E+0
-5.187E-2	2.744E+0	5.229E+0
-5.349E-2	2.757E+0	5.194E+0
-5.187E-2	2.757E+0	5.181E+0
-5.187E-2	2.725E+0	5.246E+0
-5.349E-2	2.748E+0	5.233E+0
-5.349E-2	2.748E+0	5.200E+0
-4.862E-2	2.793E+0	5.190E+0
-5.349E-2	2.754E+0	5.233E+0
-5.349E-2	2.683E+0	5.301E+0
-5.349E-2	2.718E+0	5.174E+0
-5.187E-2	2.702E+0	5.262E+0
-5.187E-2	2.673E+0	5.330E+0
-5.511E-2	2.813E+0	5.297E+0
-5.511E-2	2.761E+0	5.284E+0
-5.187E-2	2.693E+0	5.161E+0
-5.673E-2	2.725E+0	5.268E+0
-5.511E-2	2.754E+0	5.161E+0
-5.187E-2	2.686E+0	5.226E+0
-5.025E-2	2.757E+0	5.379E+0
-5.349E-2	2.744E+0	5.281E+0
-5.349E-2	2.744E+0	5.278E+0
-5.511E-2	2.770E+0	5.194E+0
-5.349E-2	2.706E+0	5.151E+0
-5.187E-2	2.735E+0	5.210E+0
-5.511E-2	2.718E+0	5.323E+0
-5.187E-2	2.735E+0	5.278E+0
-4.862E-2	2.741E+0	5.239E+0
-5.025E-2	2.751E+0	5.246E+0
-5.349E-2	2.777E+0	5.233E+0
-5.349E-2	2.699E+0	5.275E+0
-5.349E-2	2.767E+0	5.252E+0
-5.349E-2	2.718E+0	5.210E+0
-5.187E-2	2.693E+0	5.246E+0
-5.511E-2	2.761E+0	5.200E+0
-5.025E-2	2.777E+0	5.252E+0
-5.025E-2	2.761E+0	5.288E+0
-5.349E-2	2.712E+0	5.242E+0
-5.673E-2	2.803E+0	5.307E+0
-5.349E-2	2.816E+0	5.207E+0
-5.349E-2	2.741E+0	5.340E+0
-5.349E-2	2.767E+0	5.323E+0
-5.349E-2	2.728E+0	5.213E+0
-5.187E-2	2.709E+0	5.259E+0
-5.349E-2	2.757E+0	5.187E+0
-5.673E-2	2.754E+0	5.265E+0
-5.349E-2	2.774E+0	5.265E+0
-5.349E-2	2.689E+0	5.239E+0
-5.349E-2	2.735E+0	5.242E+0
-5.349E-2	2.722E+0	5.239E+0
-5.511E-2	2.725E+0	5.229E+0
-5.187E-2	2.787E+0	5.262E+0
-5.511E-2	2.774E+0	5.177E+0
-5.511E-2	2.693E+0	5.252E+0
-5.349E-2	2.787E+0	5.275E+0
-5.025E-2	2.715E+0	5.291E+0
-5.511E-2	2.731E+0	5.239E+0
-5.511E-2	2.738E+0	5.336E+0
-5.187E-2	2.767E+0	5.207E+0
-4.862E-2	2.800E+0	5.233E+0
-5.349E-2	2.725E+0	5.187E+0
-5.511E-2	2.722E+0	5.229E+0
-5.835E-2	2.793E+0	5.259E+0
-5.187E-2	2.835E+0	5.181E+0
-5.511E-2	2.764E+0	5.255E+0
-5.349E-2	2.777E+0	5.194E+0
-5.511E-2	2.764E+0	5.184E+0
-5.187E-2	2.741E+0	5.259E+0
-5.349E-2	2.741E+0	5.226E+0
-5.511E-2	2.715E+0	5.288E+0
-5.187E-2	2.722E+0	5.168E+0
-5.349E-2	2.780E+0	5.220E+0
-5.187E-2	2.754E+0	5.252E+0
-5.349E-2	2.680E+0	5.223E+0
-5.349E-2	2.722E+0	5.242E+0
-5.025E-2	2.770E+0	5.249E+0
-5.349E-2	2.731E+0	5.213E+0
-5.511E-2	2.754E+0	5.220E+0
-5.187E-2	2.699E+0	5.236E+0
-5.187E-2	2.731E+0	5.226E+0
-5.511E-2	2.735E+0	5.255E+0
-5.349E-2	2.689E+0	5.262E+0
-5.187E-2	2.774E+0	5.187E+0
-5.025E-2	2.774E+0	5.233E+0
-5.349E-2	2.728E+0	5.242E+0
-5.349E-2	2.731E+0	5.333E+0
-5.349E-2	2.706E+0	5.275E+0
-5.349E-2	2.803E+0	5.220E+0
-5.187E-2	2.735E+0	5.281E+0
-5.349E-2	2.787E+0	5.297E+0
-5.349E-2	2.845E+0	5.213E+0
-5.187E-2	2.783E+0	5.265E+0
-5.187E-2	2.706E+0	5.385E+0
-5.349E-2	2.731E+0	5.239E+0
-5.187E-2	2.673E+0	5.242E+0
-5.025E-2	2.757E+0	5.252E+0
-5.025E-2	2.725E+0	5.259E+0
-5.511E-2	2.790E+0	5.323E+0
-5.511E-2	2.702E+0	5.171E+0
-5.349E-2	2.676E+0	5.145E+0
-5.187E-2	2.777E+0	5.330E+0
-5.349E-2	2.793E+0	5.259E+0
-5.187E-2	2.702E+0	5.262E+0
-5.025E-2	2.715E+0	5.200E+0
-5.349E-2	2.728E+0	5.184E+0
-5.511E-2	2.712E+0	5.236E+0
-5.349E-2	2.722E+0	5.271E+0
-5.187E-2	2.764E+0	5.271E+0
-5.025E-2	2.738E+0	5.307E+0
-5.511E-2	2.712E+0	5.301E+0
-5.187E-2	2.790E+0	5.265E+0
-5.187E-2	2.796E+0	5.284E+0
-5.349E-2	2.725E+0	5.340E+0
-5.511E-2	2.725E+0	5.226E+0
-5.349E-2	2.783E+0	5.236E+0
-5.349E-2	2.754E+0	5.281E+0
-5.187E-2	2.670E+0	5.288E+0
-5.349E-2	2.738E+0	5.259E+0
-5.187E-2	2.780E+0	5.246E+0
-5.187E-2	2.693E+0	5.207E+0
-5.349E-2	2.738E+0	5.275E+0
-5.349E-2	2.774E+0	5.281E+0
-5.673E-2	2.731E+0	5.174E+0
-5.349E-2	2.751E+0	5.262E+0
-5.349E-2	2.744E+0	5.268E+0
-5.511E-2	2.673E+0	5.265E+0
-5.349E-2	2.680E+0	5.268E+0
-5.511E-2	2.709E+0	5.320E+0
-5.025E-2	2.806E+0	5.275E+0
-5.511E-2	2.780E+0	5.259E+0
-5.349E-2	2.767E+0	5.194E+0
-5.349E-2	2.806E+0	5.307E+0
-5.187E-2	2.731E+0	5.233E+0
-5.187E-2	2.728E+0	5.304E+0
-5.511E-2	2.683E+0	5.259E+0
-5.187E-2	2.728E+0	5.242E+0
-5.349E-2	2.796E+0	5.307E+0
-5.349E-2	2.813E+0	5.181E+0
-5.187E-2	2.728E+0	5.239E+0
-5.025E-2	2.777E+0	5.288E+0
-5.025E-2	2.706E+0	5.177E+0
-5.349E-2	2.712E+0	5.359E+0
-5.511E-2	2.754E+0	5.314E+0
-5.349E-2	2.764E+0	5.249E+0
-5.511E-2	2.777E+0	5.307E+0
-5.673E-2	2.826E+0	5.236E+0
-5.349E-2	2.754E+0	5.310E+0
-5.349E-2	2.744E+0	5.242E+0
-5.349E-2	2.793E+0	5.200E+0
-5.511E-2	2.777E+0	5.242E+0
-5.511E-2	2.816E+0	5.229E+0
-5.025E-2	2.728E+0	5.310E+0
-4.862E-2	2.751E+0	5.226E+0
-5.349E-2	2.780E+0	5.343E+0
-5.349E-2	2.835E+0	5.207E+0
-5.187E-2	2.709E+0	5.288E+0
-5.349E-2	2.748E+0	5.327E+0
-5.187E-2	2.757E+0	5.181E+0
-5.349E-2	2.764E+0	5.223E+0
-5.187E-2	2.706E+0	5.197E+0
-5.187E-2	2.754E+0	5.220E+0
-5.187E-2	2.767E+0	5.304E+0
-5.349E-2	2.731E+0	5.297E+0
-5.511E-2	2.696E+0	5.268E+0
-5.025E-2	2.813E+0	5.301E+0
-5.511E-2	2.728E+0	5.171E+0
-5.025E-2	2.754E+0	5.242E+0
-5.187E-2	2.767E+0	5.242E+0
-5.349E-2	2.709E+0	5.190E+0
-5.349E-2	2.748E+0	5.284E+0
-5.187E-2	2.767E+0	5.284E+0
-5.187E-2	2.689E+0	5.268E+0
-5.349E-2	2.770E+0	5.275E+0
-5.349E-2	2.770E+0	5.265E+0
-5.025E-2	2.800E+0	5.281E+0
-5.025E-2	2.676E+0	5.314E+0
-5.349E-2	2.699E+0	5.275E+0
-5.349E-2	2.754E+0	5.252E+0
-5.349E-2	2.748E+0	5.255E+0
-5.025E-2	2.706E+0	5.236E+0
-5.187E-2	2.748E+0	5.223E+0
-5.511E-2	2.709E+0	5.151E+0
-5.511E-2	2.819E+0	5.275E+0
-5.025E-2	2.754E+0	5.320E+0
-5.025E-2	2.764E+0	5.281E+0
-5.349E-2	2.728E+0	5.216E+0
-5.025E-2	2.744E+0	5.275E+0
-5.025E-2	2.761E+0	5.220E+0
-5.349E-2	2.780E+0	5.216E+0
-5.349E-2	2.728E+0	5.252E+0
-5.349E-2	2.751E+0	5.161E+0
-5.187E-2	2.718E+0	5.284E+0
-5.187E-2	2.761E+0	5.255E+0
-5.673E-2	2.741E+0	5.239E+0
-5.349E-2	2.744E+0	5.100E+0
-5.187E-2	2.777E+0	5.392E+0
-4.862E-2	2.680E+0	5.297E+0
-5.349E-2	2.741E+0	5.239E+0
-5.187E-2	2.709E+0	5.223E+0
-5.187E-2	2.735E+0	5.310E+0
-5.187E-2	2.709E+0	5.262E+0
-5.511E-2	2.712E+0	5.233E+0
-5.187E-2	2.748E+0	5.194E+0
-5.187E-2	2.722E+0	5.246E+0
-5.187E-2	2.709E+0	5.226E+0
-5.673E-2	2.735E+0	5.236E+0
-5.187E-2	2.712E+0	5.259E+0
-5.187E-2	2.741E+0	5.271E+0
-5.025E-2	2.683E+0	5.255E+0
-5.025E-2	2.738E+0	5.291E+0
-5.025E-2	2.693E+0	5.207E+0
-5.025E-2	2.770E+0	5.220E+0
-5.187E-2	2.764E+0	5.323E+0
-5.349E-2	2.754E+0	5.314E+0
-5.187E-2	2.738E+0	5.197E+0
-5.187E-2	2.751E+0	5.210E+0
-5.187E-2	2.774E+0	5.194E+0
-5.511E-2	2.706E+0	5.236E+0
-5.187E-2	2.728E+0	5.252E+0
-5.349E-2	2.751E+0	5.177E+0
-5.187E-2	2.744E+0	5.239E+0
-5.349E-2	2.728E+0	5.294E+0
-5.349E-2	2.744E+0	5.314E+0
-5.187E-2	2.709E+0	5.213E+0
-5.187E-2	2.751E+0	5.275E+0
-5.349E-2	2.777E+0	5.307E+0
-5.349E-2	2.787E+0	5.164E+0
-5.187E-2	2.722E+0	5.203E+0
-5.349E-2	2.774E+0	5.314E+0
-5.673E-2	2.702E+0	5.177E+0
-5.187E-2	2.757E+0	5.278E+0
-4.862E-2	2.722E+0	5.278E+0
-5.025E-2	2.754E+0	5.469E+0
-5.511E-2	2.757E+0	5.210E+0
-5.187E-2	2.829E+0	5.187E+0
-5.187E-2	2.696E+0	5.271E+0
-4.862E-2	2.722E+0	5.213E+0
-5.511E-2	2.780E+0	5.320E+0
-5.349E-2	2.738E+0	5.278E+0
-5.187E-2	2.774E+0	5.220E+0
-5.349E-2	2.780E+0	5.239E+0
-5.349E-2	2.731E+0	5.210E+0
-5.511E-2	2.699E+0	5.294E+0
-5.187E-2	2.706E+0	5.252E+0
-5.187E-2	2.686E+0	5.246E+0
-5.187E-2	2.696E+0	5.155E+0
-5.349E-2	2.748E+0	5.262E+0
-5.187E-2	2.693E+0	5.265E+0
-5.349E-2	2.777E+0	5.223E+0
-5.349E-2	2.822E+0	5.216E+0
-5.187E-2	2.706E+0	5.223E+0
-5.349E-2	2.774E+0	5.284E+0
-5.187E-2	2.738E+0	5.278E+0
-5.511E-2	2.712E+0	5.317E+0
-5.349E-2	2.712E+0	5.323E+0
-5.349E-2	2.777E+0	5.233E+0
-5.511E-2	2.741E+0	5.223E+0
-5.511E-2	2.764E+0	5.307E+0
-5.511E-2	2.783E+0	5.275E+0
-5.349E-2	2.718E+0	5.242E+0
-5.025E-2	2.780E+0	5.229E+0
-5.025E-2	2.660E+0	5.294E+0
-5.349E-2	2.728E+0	5.236E+0
-5.349E-2	2.803E+0	5.242E+0
-5.511E-2	2.722E+0	5.255E+0
-5.187E-2	2.731E+0	5.220E+0
-5.349E-2	2.819E+0	5.210E+0
-5.025E-2	2.709E+0	5.177E+0
-5.187E-2	2.722E+0	5.226E+0
-5.511E-2	2.741E+0	5.265E+0
-5.349E-2	2.741E+0	5.226E+0
-5.349E-2	2.741E+0	5.233E+0
-5.349E-2	2.712E+0	5.265E+0
-5.349E-2	2.777E+0	5.278E+0
-5.349E-2	2.790E+0	5.262E+0
-5.025E-2	2.702E+0	5.233E+0
-5.349E-2	2.783E+0	5.271E+0
-5.349E-2	2.754E+0	5.177E+0
-5.349E-2	2.748E+0	5.239E+0
-4.862E-2	2.706E+0	5.246E+0
-5.187E-2	2.741E+0	5.255E+0
-5.673E-2	2.715E+0	5.362E+0
-5.349E-2	2.754E+0	5.246E+0
-5.187E-2	2.725E+0	5.340E+0
-5.187E-2	2.787E+0	5.138E+0
-5.349E-2	2.761E+0	5.291E+0
-5.187E-2	2.787E+0	5.323E+0
-5.187E-2	2.680E+0	5.265E+0
-5.349E-2	2.777E+0	5.220E+0
-5.187E-2	2.764E+0	5.278E+0
-5.025E-2	2.722E+0	5.229E+0
-4.862E-2	2.787E+0	5.284E+0
-5.187E-2	2.813E+0	5.236E+0
-5.511E-2	2.712E+0	5.349E+0
-5.025E-2	2.725E+0	5.200E+0
-5.025E-2	2.725E+0	5.190E+0
-5.349E-2	2.744E+0	5.203E+0
-5.349E-2	2.712E+0	5.301E+0
-5.349E-2	2.667E+0	5.259E+0
-5.187E-2	2.764E+0	5.155E+0
-5.187E-2	2.738E+0	5.353E+0
-5.349E-2	2.787E+0	5.284E+0
-5.511E-2	2.761E+0	5.249E+0
-5.187E-2	2.757E+0	5.184E+0
-5.349E-2	2.702E+0	5.294E+0
-5.673E-2	2.757E+0	5.226E+0
-5.349E-2	2.735E+0	5.252E+0
-5.187E-2	2.741E+0	5.223E+0
-5.673E-2	2.676E+0	5.229E+0
-5.673E-2	2.777E+0	5.207E+0
-5.511E-2	2.796E+0	5.184E+0
-5.349E-2	2.744E+0	5.233E+0
-5.349E-2	2.706E+0	5.356E+0
-5.511E-2	2.689E+0	5.171E+0
-5.187E-2	2.722E+0	5.203E+0
-5.187E-2	2.774E+0	5.246E+0
-5.187E-2	2.718E+0	5.255E+0
-5.349E-2	2.738E+0	5.288E+0
-5.349E-2	2.722E+0	5.223E+0
-5.025E-2	2.761E+0	5.284E+0
-5.187E-2	2.673E+0	5.252E+0
-5.511E-2	2.751E+0	5.288E+0
-5.187E-2	2.712E+0	5.255E+0
-5.187E-2	2.780E+0	5.142E+0
-5.025E-2	2.780E+0	5.194E+0
-5.511E-2	2.741E+0	5.203E+0
-5.349E-2	2.748E+0	5.210E+0
-5.025E-2	2.731E+0	5.246E+0
-5.025E-2	2.738E+0	5.275E+0
-5.673E-2	2.790E+0	5.288E+0
-5.349E-2	2.757E+0	5.207E+0
-5.187E-2	2.741E+0	5.148E+0
-5.349E-2	2.796E+0	5.226E+0
-5.349E-2	2.741E+0	5.229E+0
-5.187E-2	2.774E+0	5.200E+0
-5.349E-2	2.741E+0	5.314E+0
-5.025E-2	2.744E+0	5.255E+0
-5.835E-2	2.718E+0	5.242E+0
-5.025E-2	2.718E+0	5.213E+0
-4.862E-2	2.748E+0	5.366E+0
-5.187E-2	2.686E+0	5.275E+0
-5.349E-2	2.770E+0	5.252E+0
-5.187E-2	2.793E+0	5.236E+0
-4.862E-2	2.761E+0	5.236E+0
-5.025E-2	2.770E+0	5.255E+0
-5.349E-2	2.712E+0	5.307E+0
-5.511E-2	2.774E+0	5.233E+0
-4.862E-2	2.735E+0	5.265E+0
-5.349E-2	2.722E+0	5.216E+0
-5.511E-2	2.761E+0	5.281E+0
-5.349E-2	2.680E+0	5.252E+0
-5.187E-2	2.754E+0	5.210E+0
-5.025E-2	2.696E+0	5.268E+0
-5.673E-2	2.754E+0	5.242E+0
-4.862E-2	2.744E+0	5.262E+0
-5.349E-2	2.767E+0	5.291E+0
-5.349E-2	2.706E+0	5.262E+0
-5.673E-2	2.754E+0	5.310E+0
-5.349E-2	2.748E+0	5.161E+0
-5.025E-2	2.712E+0	5.330E+0
-5.349E-2	2.748E+0	5.236E+0
-5.511E-2	2.728E+0	5.246E+0
-5.349E-2	2.770E+0	5.210E+0
-5.025E-2	2.725E+0	5.259E+0
-5.349E-2	2.722E+0	5.278E+0
-5.349E-2	2.774E+0	5.307E+0
-5.187E-2	2.774E+0	5.281E+0
-5.187E-2	2.725E+0	5.135E+0
-5.349E-2	2.787E+0	5.340E+0
-5.673E-2	2.806E+0	5.197E+0
-5.187E-2	2.683E+0	5.242E+0
-5.025E-2	2.735E+0	5.194E+0
-5.349E-2	2.706E+0	5.207E+0
-5.349E-2	2.741E+0	5.233E+0
-5.187E-2	2.751E+0	5.314E+0
-4.862E-2	2.744E+0	5.317E+0
-5.349E-2	2.754E+0	5.262E+0
-5.511E-2	2.806E+0	5.249E+0
-5.025E-2	2.680E+0	5.252E+0
-5.187E-2	2.715E+0	5.310E+0
-5.025E-2	2.761E+0	5.301E+0
-5.511E-2	2.770E+0	5.246E+0
-5.349E-2	2.757E+0	5.246E+0
-5.187E-2	2.757E+0	5.216E+0
-5.187E-2	2.764E+0	5.265E+0
-5.349E-2	2.751E+0	5.271E+0
-5.187E-2	2.712E+0	5.288E+0
-5.187E-2	2.696E+0	5.207E+0
-5.349E-2	2.748E+0	5.259E+0
-5.835E-2	2.712E+0	5.233E+0
-5.349E-2	2.751E+0	5.278E+0
-5.187E-2	2.793E+0	5.255E+0
-5.511E-2	2.738E+0	5.330E+0
-5.349E-2	2.754E+0	5.262E+0
-5.025E-2	2.754E+0	5.275E+0
-5.025E-2	2.712E+0	5.268E+0
-5.187E-2	2.712E+0	5.262E+0
-5.349E-2	2.793E+0	5.275E+0
-5.349E-2	2.806E+0	5.223E+0
-5.349E-2	2.725E+0	5.278E+0
-5.349E-2	2.780E+0	5.181E+0
-5.511E-2	2.757E+0	5.242E+0
-5.187E-2	2.718E+0	5.255E+0
-5.349E-2	2.696E+0	5.252E+0
-5.187E-2	2.744E+0	5.288E+0
-5.349E-2	2.744E+0	5.281E+0
-5.187E-2	2.738E+0	5.310E+0
-5.025E-2	2.754E+0	5.333E+0
-5.025E-2	2.722E+0	5.297E+0
-5.511E-2	2.738E+0	5.236E+0
-5.187E-2	2.741E+0	5.304E+0
-5.187E-2	2.748E+0	5.288E+0
-5.349E-2	2.754E+0	5.297E+0
-5.187E-2	2.722E+0	5.255E+0
-5.511E-2	2.686E+0	5.145E+0
-5.349E-2	2.738E+0	5.278E+0
-5.187E-2	2.780E+0	5.314E+0
-5.349E-2	2.667E+0	5.271E+0
-5.187E-2	2.751E+0	5.223E+0
-4.862E-2	2.709E+0	5.297E+0
-5.349E-2	2.722E+0	5.265E+0
-5.673E-2	2.673E+0	5.310E+0
-5.187E-2	2.744E+0	5.184E+0
-4.862E-2	2.764E+0	5.314E+0
-5.025E-2	2.793E+0	5.349E+0
-5.187E-2	2.761E+0	5.223E+0
-5.673E-2	2.767E+0	5.262E+0
-5.349E-2	2.774E+0	5.168E+0
-5.187E-2	2.767E+0	5.220E+0
-5.511E-2	2.767E+0	5.278E+0
-5.025E-2	2.725E+0	5.288E+0
-5.349E-2	2.767E+0	5.252E+0
-5.511E-2	2.715E+0	5.297E+0
-5.025E-2	2.754E+0	5.281E+0
-5.511E-2	2.718E+0	5.284E+0
-5.025E-2	2.748E+0	5.220E+0
-5.673E-2	2.741E+0	5.262E+0
-5.187E-2	2.735E+0	5.265E+0
-5.187E-2	2.735E+0	5.223E+0
-5.349E-2	2.767E+0	5.242E+0
-5.511E-2	2.777E+0	5.252E+0
-5.187E-2	2.650E+0	5.249E+0
-5.511E-2	2.709E+0	5.262E+0
-5.349E-2	2.751E+0	5.220E+0
-5.025E-2	2.767E+0	5.301E+0
-5.025E-2	2.809E+0	5.336E+0
-5.349E-2	2.777E+0	5.194E+0
-5.025E-2	2.702E+0	5.187E+0
-5.025E-2	2.676E+0	5.281E+0
-5.511E-2	2.735E+0	5.291E+0
-5.349E-2	2.706E+0	5.233E+0
-5.187E-2	2.735E+0	5.177E+0
-5.187E-2	2.770E+0	5.284E+0
-5.187E-2	2.787E+0	5.236E+0
-5.349E-2	2.722E+0	5.320E+0
-5.349E-2	2.693E+0	5.246E+0
-5.511E-2	2.689E+0	5.246E+0
-5.187E-2	2.680E+0	5.246E+0
-5.673E-2	2.718E+0	5.236E+0
-5.025E-2	2.738E+0	5.275E+0
-5.187E-2	2.796E+0	5.233E+0
-5.511E-2	2.774E+0	5.323E+0
-5.511E-2	2.738E+0	5.194E+0
-5.025E-2	2.787E+0	5.164E+0
-5.349E-2	2.715E+0	5.291E+0
-5.511E-2	2.744E+0	5.174E+0
-5.349E-2	2.712E+0	5.291E+0
-5.187E-2	2.715E+0	5.340E+0
-5.187E-2	2.803E+0	5.233E+0
-5.349E-2	2.748E+0	5.275E+0
-5.349E-2	2.757E+0	5.268E+0
-5.187E-2	2.715E+0	5.236E+0
-5.511E-2	2.744E+0	5.275E+0
-5.511E-2	2.790E+0	5.249E+0
-5.025E-2	2.722E+0	5.275E+0
-4.862E-2	2.712E+0	5.255E+0
-5.349E-2	2.738E+0	5.210E+0
-5.349E-2	2.735E+0	5.200E+0
-5.187E-2	2.744E+0	5.155E+0
-5.025E-2	2.767E+0	5.226E+0
-5.187E-2	2.761E+0	5.220E+0
-5.349E-2	2.761E+0	5.200E+0
-5.025E-2	2.706E+0	5.236E+0
-4.862E-2	2.761E+0	5.220E+0
-5.187E-2	2.741E+0	5.288E+0
-5.349E-2	2.803E+0	5.187E+0
-5.025E-2	2.741E+0	5.197E+0
-5.025E-2	2.715E+0	5.187E+0
-5.187E-2	2.735E+0	5.349E+0
-5.349E-2	2.706E+0	5.275E+0
-5.511E-2	2.735E+0	5.216E+0
-5.025E-2	2.780E+0	5.301E+0
-5.349E-2	2.735E+0	5.284E+0
-5.187E-2	2.744E+0	5.164E+0
-5.349E-2	2.767E+0	5.297E+0
-5.025E-2	2.787E+0	5.158E+0
-5.349E-2	2.728E+0	5.190E+0
-5.349E-2	2.748E+0	5.171E+0
-5.187E-2	2.757E+0	5.246E+0
-5.349E-2	2.751E+0	5.278E+0
-5.025E-2	2.738E+0	5.200E+0
-5.511E-2	2.699E+0	5.307E+0
-5.349E-2	2.728E+0	5.307E+0
-5.025E-2	2.641E+0	5.366E+0
-5.025E-2	2.774E+0	5.284E+0
-5.187E-2	2.744E+0	5.213E+0
-5.349E-2	2.780E+0	5.288E+0
-5.025E-2	2.735E+0	5.291E+0
-5.511E-2	2.774E+0	5.304E+0
-5.349E-2	2.725E+0	5.301E+0
-5.187E-2	2.744E+0	5.210E+0
-5.025E-2	2.770E+0	5.210E+0
-5.511E-2	2.757E+0	5.310E+0
-5.511E-2	2.757E+0	5.236E+0
-5.187E-2	2.738E+0	5.259E+0
-4.862E-2	2.741E+0	5.281E+0
-5.025E-2	2.715E+0	5.216E+0
-5.187E-2	2.744E+0	5.268E+0
-5.187E-2	2.735E+0	5.369E+0
-4.862E-2	2.722E+0	5.372E+0
-5.187E-2	2.780E+0	5.233E+0
-5.349E-2	2.748E+0	5.246E+0
-5.187E-2	2.722E+0	5.213E+0
-5.025E-2	2.761E+0	5.249E+0
-5.025E-2	2.744E+0	5.187E+0
-5.673E-2	2.731E+0	5.301E+0
-5.349E-2	2.728E+0	5.246E+0
-5.349E-2	2.706E+0	5.187E+0
-5.187E-2	2.767E+0	5.233E+0
-5.349E-2	2.774E+0	5.275E+0
-5.349E-2	2.790E+0	5.229E+0
-5.511E-2	2.663E+0	5.207E+0
-5.187E-2	2.725E+0	5.291E+0
-5.673E-2	2.660E+0	5.330E+0
-5.349E-2	2.725E+0	5.242E+0
-5.025E-2	2.787E+0	5.203E+0
-5.349E-2	2.731E+0	5.271E+0
-5.673E-2	2.741E+0	5.177E+0
-5.349E-2	2.780E+0	5.353E+0
-5.349E-2	2.735E+0	5.268E+0
-5.187E-2	2.761E+0	5.294E+0
-5.349E-2	2.676E+0	5.246E+0
-5.349E-2	2.777E+0	5.177E+0
-5.187E-2	2.767E+0	5.239E+0
-5.511E-2	2.767E+0	5.229E+0
-5.511E-2	2.751E+0	5.265E+0
-5.025E-2	2.757E+0	5.291E+0
-5.187E-2	2.822E+0	5.259E+0
-5.349E-2	2.793E+0	5.346E+0
-5.511E-2	2.738E+0	5.259E+0
-5.349E-2	2.725E+0	5.271E+0
-5.511E-2	2.754E+0	5.190E+0
-5.673E-2	2.774E+0	5.252E+0
-5.673E-2	2.735E+0	5.288E+0
-5.349E-2	2.686E+0	5.255E+0
-5.349E-2	2.790E+0	5.294E+0
-5.349E-2	2.693E+0	5.229E+0
-5.511E-2	2.826E+0	5.236E+0
-5.349E-2	2.764E+0	5.297E+0
-5.187E-2	2.748E+0	5.343E+0
-5.187E-2	2.809E+0	5.340E+0
-5.673E-2	2.689E+0	5.200E+0
-5.187E-2	2.673E+0	5.187E+0
-5.187E-2	2.738E+0	5.307E+0
-5.187E-2	2.770E+0	5.233E+0
-5.349E-2	2.770E+0	5.281E+0
-5.349E-2	2.767E+0	5.268E+0
-5.187E-2	2.790E+0	5.233E+0
-4.862E-2	2.689E+0	5.246E+0
-5.349E-2	2.735E+0	5.252E+0
-5.673E-2	2.777E+0	5.259E+0
-5.349E-2	2.689E+0	5.291E+0
-5.025E-2	2.757E+0	5.284E+0
-5.511E-2	2.757E+0	5.304E+0
-5.349E-2	2.774E+0	5.213E+0
-5.349E-2	2.706E+0	5.314E+0
-5.511E-2	2.822E+0	5.301E+0
-5.511E-2	2.718E+0	5.281E+0
-5.187E-2	2.770E+0	5.207E+0
-5.187E-2	2.783E+0	5.213E+0
-5.349E-2	2.770E+0	5.246E+0
-5.673E-2	2.725E+0	5.255E+0
-5.187E-2	2.787E+0	5.203E+0
-5.187E-2	2.741E+0	5.233E+0
-5.187E-2	2.764E+0	5.301E+0
-5.349E-2	2.744E+0	5.135E+0
-5.349E-2	2.689E+0	5.310E+0
-4.862E-2	2.667E+0	5.226E+0
-5.187E-2	2.699E+0	5.310E+0
-5.349E-2	2.741E+0	5.278E+0
-5.349E-2	2.725E+0	5.340E+0
-5.025E-2	2.718E+0	5.284E+0
-5.349E-2	2.744E+0	5.246E+0
-5.673E-2	2.712E+0	5.246E+0
-5.511E-2	2.741E+0	5.087E+0
-5.187E-2	2.712E+0	5.310E+0
-5.349E-2	2.757E+0	5.239E+0
-5.349E-2	2.748E+0	5.336E+0
-5.187E-2	2.718E+0	5.181E+0
-5.187E-2	2.738E+0	5.320E+0
-5.187E-2	2.683E+0	5.284E+0
-5.187E-2	2.774E+0	5.259E+0
-5.187E-2	2.738E+0	5.265E+0
-5.187E-2	2.722E+0	5.271E+0
-5.511E-2	2.709E+0	5.233E+0
-5.349E-2	2.725E+0	5.229E+0
-5.187E-2	2.744E+0	5.246E+0
-5.511E-2	2.735E+0	5.281E+0
-5.187E-2	2.813E+0	5.268E+0
-5.349E-2	2.764E+0	5.323E+0
-5.187E-2	2.770E+0	5.388E+0
-5.187E-2	2.744E+0	5.210E+0
-5.349E-2	2.689E+0	5.259E+0
-5.673E-2	2.644E+0	5.177E+0
-5.187E-2	2.725E+0	5.265E+0
-5.187E-2	2.712E+0	5.307E+0
-5.349E-2	2.748E+0	5.275E+0
-5.349E-2	2.741E+0	5.223E+0
-5.349E-2	2.767E+0	5.187E+0
-5.511E-2	2.725E+0	5.294E+0
-5.349E-2	2.764E+0	5.187E+0
-5.349E-2	2.767E+0	5.233E+0
-5.187E-2	2.718E+0	5.233E+0
-5.673E-2	2.693E+0	5.194E+0
-4.862E-2	2.783E+0	5.265E+0
-5.511E-2	2.748E+0	5.268E+0
-5.349E-2	2.728E+0	5.226E+0
-5.025E-2	2.735E+0	5.194E+0
-5.349E-2	2.777E+0	5.252E+0
-5.187E-2	2.731E+0	5.304E+0
-5.349E-2	2.757E+0	5.142E+0
-4.862E-2	2.780E+0	5.297E+0
-5.025E-2	2.757E+0	5.249E+0
-5.511E-2	2.689E+0	5.242E+0
-5.187E-2	2.728E+0	5.271E+0
-5.187E-2	2.777E+0	5.268E+0
-5.349E-2	2.757E+0	5.229E+0
-5.349E-2	2.696E+0	5.259E+0
-5.187E-2	2.735E+0	5.226E+0
-5.025E-2	2.780E+0	5.233E+0
-5.187E-2	2.683E+0	5.223E+0
-5.511E-2	2.793E+0	5.210E+0
-5.673E-2	2.741E+0	5.226E+0
-5.187E-2	2.774E+0	5.239E+0
-5.025E-2	2.803E+0	5.336E+0
-5.187E-2	2.741E+0	5.177E+0
-5.349E-2	2.754E+0	5.184E+0
-5.187E-2	2.709E+0	5.223E+0
-5.511E-2	2.748E+0	5.288E+0
-5.349E-2	2.738E+0	5.262E+0
-5.187E-2	2.800E+0	5.317E+0
-4.862E-2	2.725E+0	5.223E+0
-5.187E-2	2.728E+0	5.184E+0
-5.511E-2	2.689E+0	5.233E+0
-5.511E-2	2.777E+0	5.233E+0
-5.187E-2	2.731E+0	5.398E+0
-5.511E-2	2.767E+0	5.268E+0
-5.349E-2	2.832E+0	5.184E+0
-5.187E-2	2.761E+0	5.259E+0
-5.187E-2	2.718E+0	5.171E+0
-5.349E-2	2.751E+0	5.239E+0
-5.511E-2	2.757E+0	5.323E+0
-5.349E-2	2.706E+0	5.223E+0
-5.187E-2	2.676E+0	5.278E+0
-5.187E-2	2.777E+0	5.226E+0
-5.349E-2	2.709E+0	5.239E+0
-5.511E-2	2.780E+0	5.349E+0
-5.187E-2	2.715E+0	5.281E+0
-5.511E-2	2.741E+0	5.262E+0
-5.673E-2	2.754E+0	5.213E+0
-5.349E-2	2.761E+0	5.301E+0
-5.187E-2	2.725E+0	5.246E+0
-5.349E-2	2.673E+0	5.233E+0
-5.511E-2	2.777E+0	5.356E+0
-5.025E-2	2.741E+0	5.271E+0
-5.349E-2	2.803E+0	5.242E+0
-5.187E-2	2.826E+0	5.252E+0
-5.511E-2	2.809E+0	5.223E+0
-5.673E-2	2.764E+0	5.284E+0
-5.511E-2	2.767E+0	5.239E+0
-5.349E-2	2.806E+0	5.255E+0
-5.349E-2	2.725E+0	5.330E+0
-5.673E-2	2.839E+0	5.327E+0
-4.700E-2	2.731E+0	5.268E+0
-5.349E-2	2.647E+0	5.200E+0
-5.673E-2	2.790E+0	5.213E+0
-5.025E-2	2.693E+0	5.284E+0
-5.025E-2	2.764E+0	5.249E+0
-5.349E-2	2.738E+0	5.307E+0
-5.349E-2	2.712E+0	5.281E+0
-5.511E-2	2.754E+0	5.301E+0
-5.187E-2	2.764E+0	5.246E+0
-5.187E-2	2.722E+0	5.171E+0
-5.349E-2	2.696E+0	5.220E+0
-5.349E-2	2.735E+0	5.323E+0
-5.025E-2	2.731E+0	5.246E+0
-5.025E-2	2.709E+0	5.268E+0
-5.511E-2	2.741E+0	5.233E+0
-5.349E-2	2.787E+0	5.242E+0
-5.187E-2	2.718E+0	5.242E+0
-5.511E-2	2.722E+0	5.210E+0
-5.349E-2	2.709E+0	5.213E+0
-5.349E-2	2.770E+0	5.216E+0
-5.349E-2	2.693E+0	5.301E+0
-5.187E-2	2.725E+0	5.301E+0
-5.511E-2	2.735E+0	5.310E+0
-5.349E-2	2.754E+0	5.246E+0
-5.187E-2	2.761E+0	5.255E+0
-5.511E-2	2.731E+0	5.278E+0
-5.349E-2	2.667E+0	5.281E+0
-5.187E-2	2.741E+0	5.265E+0
-5.349E-2	2.735E+0	5.362E+0
-5.349E-2	2.767E+0	5.194E+0
-5.835E-2	2.715E+0	5.249E+0
-5.187E-2	2.767E+0	5.294E+0
-5.187E-2	2.774E+0	5.340E+0
-5.511E-2	2.809E+0	5.207E+0
-5.187E-2	2.718E+0	5.174E+0
-5.187E-2	2.787E+0	5.301E+0
-5.025E-2	2.725E+0	5.346E+0
-5.511E-2	2.722E+0	5.255E+0
-5.349E-2	2.715E+0	5.210E+0
-5.349E-2	2.783E+0	5.216E+0
-5.187E-2	2.702E+0	5.249E+0
-5.349E-2	2.680E+0	5.317E+0
-5.187E-2	2.683E+0	5.314E+0
-5.349E-2	2.735E+0	5.239E+0
-5.025E-2	2.780E+0	5.382E+0
-5.025E-2	2.751E+0	5.291E+0
-5.511E-2	2.777E+0	5.259E+0
-5.187E-2	2.761E+0	5.333E+0
-5.187E-2	2.702E+0	5.284E+0
-5.349E-2	2.800E+0	5.304E+0
-5.187E-2	2.774E+0	5.249E+0
-5.187E-2	2.683E+0	5.236E+0
-5.187E-2	2.731E+0	5.187E+0
-5.349E-2	2.696E+0	5.197E+0
-5.511E-2	2.783E+0	5.343E+0
-5.025E-2	2.699E+0	5.190E+0
-5.187E-2	2.764E+0	5.177E+0
-5.349E-2	2.757E+0	5.207E+0
-5.511E-2	2.712E+0	5.271E+0
-5.187E-2	2.725E+0	5.262E+0
-5.025E-2	2.770E+0	5.268E+0
-5.511E-2	2.731E+0	5.216E+0
-5.511E-2	2.728E+0	5.262E+0
-5.349E-2	2.735E+0	5.236E+0
-5.187E-2	2.748E+0	5.271E+0
-5.025E-2	2.722E+0	5.262E+0
-5.835E-2	2.806E+0	5.294E+0
-4.862E-2	2.712E+0	5.229E+0
-5.187E-2	2.706E+0	5.177E+0
-5.187E-2	2.725E+0	5.271E+0
-5.349E-2	2.767E+0	5.229E+0
-5.511E-2	2.689E+0	5.372E+0
-5.025E-2	2.738E+0	5.210E+0
-5.187E-2	2.767E+0	5.284E+0
-5.673E-2	2.744E+0	5.307E+0
-5.349E-2	2.728E+0	5.262E+0
-5.187E-2	2.790E+0	5.278E+0
-5.025E-2	2.790E+0	5.216E+0
-5.511E-2	2.676E+0	5.236E+0
-5.187E-2	2.735E+0	5.216E+0
-5.025E-2	2.738E+0	5.216E+0
-5.025E-2	2.715E+0	5.265E+0
-5.349E-2	2.722E+0	5.246E+0
-5.349E-2	2.774E+0	5.242E+0
-5.025E-2	2.809E+0	5.242E+0
-5.025E-2	2.793E+0	5.340E+0
-5.511E-2	2.761E+0	5.310E+0
-5.187E-2	2.741E+0	5.242E+0
-5.511E-2	2.796E+0	5.174E+0
-5.349E-2	2.780E+0	5.291E+0
-5.349E-2	2.780E+0	5.294E+0
-5.349E-2	2.748E+0	5.343E+0
-4.862E-2	2.718E+0	5.203E+0
-5.187E-2	2.748E+0	5.249E+0
-5.511E-2	2.686E+0	5.327E+0
-5.349E-2	2.683E+0	5.268E+0
-4.862E-2	2.718E+0	5.200E+0
-5.349E-2	2.731E+0	5.291E+0
-5.673E-2	2.748E+0	5.327E+0
-5.349E-2	2.699E+0	5.304E+0
-4.862E-2	2.767E+0	5.271E+0
-5.187E-2	2.699E+0	5.249E+0
-5.187E-2	2.689E+0	5.226E+0
-5.349E-2	2.676E+0	5.184E+0
-5.187E-2	2.718E+0	5.320E+0
-5.349E-2	2.722E+0	5.259E+0
-5.673E-2	2.735E+0	5.233E+0
-5.187E-2	2.748E+0	5.207E+0
-5.025E-2	2.783E+0	5.242E+0
-5.511E-2	2.764E+0	5.265E+0
-5.349E-2	2.751E+0	5.275E+0
-5.025E-2	2.777E+0	5.233E+0
-5.025E-2	2.699E+0	5.320E+0
-5.511E-2	2.751E+0	5.190E+0
-5.511E-2	2.744E+0	5.301E+0
-5.187E-2	2.774E+0	5.278E+0
-5.025E-2	2.699E+0	5.255E+0
-5.187E-2	2.712E+0	5.194E+0
-5.673E-2	2.780E+0	5.271E+0
-5.025E-2	2.754E+0	5.369E+0
-5.025E-2	2.696E+0	5.255E+0
-5.187E-2	2.754E+0	5.330E+0
-5.673E-2	2.725E+0	5.158E+0
-5.187E-2	2.696E+0	5.236E+0
-5.025E-2	2.686E+0	5.291E+0
-5.187E-2	2.761E+0	5.171E+0
-5.511E-2	2.706E+0	5.291E+0
-5.187E-2	2.800E+0	5.233E+0
-5.349E-2	2.731E+0	5.223E+0
-5.187E-2	2.735E+0	5.255E+0
-5.187E-2	2.728E+0	5.275E+0
-5.349E-2	2.712E+0	5.255E+0
-5.349E-2	2.744E+0	5.184E+0
-5.187E-2	2.800E+0	5.440E+0
-5.511E-2	2.709E+0	5.174E+0
-5.349E-2	2.725E+0	5.333E+0
-5.187E-2	2.754E+0	5.252E+0
-5.349E-2	2.809E+0	5.349E+0
-5.349E-2	2.806E+0	5.271E+0
-5.511E-2	2.757E+0	5.246E+0
-5.187E-2	2.728E+0	5.310E+0
-5.187E-2	2.712E+0	5.281E+0
-5.511E-2	2.712E+0	5.369E+0
-5.187E-2	2.728E+0	5.297E+0
-4.862E-2	2.767E+0	5.229E+0
-5.025E-2	2.744E+0	5.200E+0
-5.349E-2	2.676E+0	5.213E+0
-5.349E-2	2.751E+0	5.158E+0
-5.349E-2	2.761E+0	5.297E+0
-5.511E-2	2.741E+0	5.291E+0
-5.511E-2	2.819E+0	5.246E+0
-5.349E-2	2.790E+0	5.284E+0
-5.349E-2	2.738E+0	5.207E+0
-5.349E-2	2.670E+0	5.252E+0
-5.511E-2	2.796E+0	5.203E+0
-5.511E-2	2.663E+0	5.255E+0
-5.187E-2	2.764E+0	5.278E+0
-5.025E-2	2.738E+0	5.229E+0
-5.511E-2	2.738E+0	5.382E+0
-5.025E-2	2.770E+0	5.213E+0
-5.187E-2	2.744E+0	5.330E+0
-5.025E-2	2.735E+0	5.246E+0
-5.349E-2	2.800E+0	5.203E+0
-5.349E-2	2.693E+0	5.278E+0
-5.187E-2	2.728E+0	5.268E+0
-5.511E-2	2.787E+0	5.233E+0
-5.349E-2	2.715E+0	5.255E+0
-5.187E-2	2.754E+0	5.278E+0
-5.187E-2	2.761E+0	5.271E+0
-5.187E-2	2.757E+0	5.346E+0
-5.349E-2	2.757E+0	5.291E+0
-5.187E-2	2.680E+0	5.304E+0
-5.511E-2	2.696E+0	5.246E+0
-5.349E-2	2.757E+0	5.187E+0
-5.349E-2	2.774E+0	5.336E+0
-5.187E-2	2.689E+0	5.213E+0
-5.349E-2	2.757E+0	5.233E+0
-5.025E-2	2.780E+0	5.268E+0
-5.349E-2	2.735E+0	5.291E+0
-5.349E-2	2.757E+0	5.200E+0
-5.187E-2	2.751E+0	5.268E+0
-5.187E-2	2.774E+0	5.255E+0
-5.349E-2	2.731E+0	5.210E+0
-5.349E-2	2.790E+0	5.268E+0
-5.187E-2	2.748E+0	5.203E+0
-5.349E-2	2.738E+0	5.226E+0
-5.187E-2	2.754E+0	5.239E+0
-5.187E-2	2.735E+0	5.259E+0
-4.862E-2	2.800E+0	5.259E+0
-5.349E-2	2.738E+0	5.314E+0
-5.511E-2	2.718E+0	5.291E+0
-5.187E-2	2.800E+0	5.252E+0
-5.187E-2	2.693E+0	5.197E+0
-5.187E-2	2.696E+0	5.310E+0
-5.349E-2	2.774E+0	5.255E+0
-5.187E-2	2.689E+0	5.343E+0
-5.511E-2	2.676E+0	5.252E+0
-5.025E-2	2.744E+0	5.207E+0
-5.187E-2	2.767E+0	5.297E+0
-5.187E-2	2.774E+0	5.226E+0
-5.025E-2	2.826E+0	5.301E+0
-5.511E-2	2.712E+0	5.187E+0
-5.349E-2	2.767E+0	5.246E+0
-5.349E-2	2.748E+0	5.349E+0
-5.349E-2	2.764E+0	5.278E+0
-5.349E-2	2.670E+0	5.249E+0
-5.511E-2	2.741E+0	5.346E+0
-5.187E-2	2.783E+0	5.291E+0
-5.187E-2	2.751E+0	5.336E+0
-5.187E-2	2.767E+0	5.356E+0
-5.349E-2	2.774E+0	5.171E+0
-5.025E-2	2.722E+0	5.236E+0
-5.025E-2	2.744E+0	5.233E+0
-5.025E-2	2.809E+0	5.340E+0
-5.349E-2	2.861E+0	5.226E+0
-4.862E-2	2.683E+0	5.200E+0
-5.025E-2	2.722E+0	5.171E+0
-5.349E-2	2.816E+0	5.190E+0
-5.511E-2	2.832E+0	5.223E+0
-5.025E-2	2.764E+0	5.246E+0
-4.862E-2	2.761E+0	5.262E+0
-5.511E-2	2.741E+0	5.197E+0
-5.511E-2	2.757E+0	5.288E+0
-5.349E-2	2.754E+0	5.275E+0
-4.862E-2	2.757E+0	5.262E+0
-5.187E-2	2.741E+0	5.265E+0
-5.187E-2	2.735E+0	5.187E+0
-5.025E-2	2.725E+0	5.288E+0
-4.862E-2	2.770E+0	5.297E+0
-5.349E-2	2.709E+0	5.301E+0
-5.349E-2	2.709E+0	5.236E+0
-5.349E-2	2.764E+0	5.236E+0
-5.025E-2	2.780E+0	5.210E+0
-5.349E-2	2.790E+0	5.275E+0
-5.511E-2	2.702E+0	5.229E+0
-5.349E-2	2.783E+0	5.314E+0
-5.187E-2	2.793E+0	5.301E+0
-5.187E-2	2.696E+0	5.229E+0
-5.187E-2	2.738E+0	5.233E+0
-5.187E-2	2.741E+0	5.239E+0
-5.187E-2	2.715E+0	5.317E+0
-5.187E-2	2.712E+0	5.275E+0
-5.511E-2	2.744E+0	5.291E+0
-5.187E-2	2.783E+0	5.262E+0
-5.511E-2	2.754E+0	5.349E+0
-5.187E-2	2.693E+0	5.200E+0
-5.673E-2	2.667E+0	5.294E+0
-5.349E-2	2.741E+0	5.194E+0
-5.025E-2	2.748E+0	5.291E+0
-5.349E-2	2.783E+0	5.268E+0
-5.187E-2	2.757E+0	5.284E+0
-5.187E-2	2.728E+0	5.126E+0
-5.349E-2	2.761E+0	5.252E+0
-5.187E-2	2.693E+0	5.207E+0
-5.511E-2	2.803E+0	5.226E+0
-5.349E-2	2.738E+0	5.223E+0
-5.025E-2	2.731E+0	5.249E+0
-5.511E-2	2.741E+0	5.317E+0
-5.349E-2	2.754E+0	5.203E+0
-5.187E-2	2.715E+0	5.194E+0
-5.187E-2	2.741E+0	5.249E+0
-5.349E-2	2.718E+0	5.242E+0
-5.511E-2	2.757E+0	5.242E+0
-5.025E-2	2.686E+0	5.246E+0
-4.700E-2	2.699E+0	5.239E+0
-5.349E-2	2.715E+0	5.307E+0
-5.511E-2	2.757E+0	5.327E+0
-5.025E-2	2.731E+0	5.336E+0
-5.349E-2	2.699E+0	5.291E+0
-5.349E-2	2.777E+0	5.255E+0
-5.511E-2	2.790E+0	5.323E+0
-5.187E-2	2.761E+0	5.265E+0
-5.187E-2	2.709E+0	5.288E+0
-5.349E-2	2.777E+0	5.213E+0
-5.187E-2	2.735E+0	5.268E+0
-5.349E-2	2.819E+0	5.301E+0
-5.349E-2	2.712E+0	5.187E+0
-5.349E-2	2.787E+0	5.155E+0
-5.511E-2	2.725E+0	5.291E+0
-5.349E-2	2.712E+0	5.336E+0
-5.511E-2	2.689E+0	5.255E+0
-5.349E-2	2.709E+0	5.242E+0
-5.511E-2	2.761E+0	5.213E+0
-5.511E-2	2.783E+0	5.359E+0
-5.349E-2	2.761E+0	5.259E+0
-5.511E-2	2.715E+0	5.259E+0
-5.349E-2	2.722E+0	5.268E+0
-5.511E-2	2.725E+0	5.249E+0
-5.187E-2	2.751E+0	5.122E+0
-5.025E-2	2.767E+0	5.239E+0
-5.511E-2	2.783E+0	5.252E+0
-5.187E-2	2.725E+0	5.353E+0
-5.187E-2	2.754E+0	5.226E+0
-5.349E-2	2.757E+0	5.184E+0
-5.511E-2	2.683E+0	5.229E+0
-5.187E-2	2.731E+0	5.294E+0
-5.187E-2	2.806E+0	5.239E+0
-5.187E-2	2.761E+0	5.229E+0
-5.349E-2	2.757E+0	5.116E+0
-5.349E-2	2.731E+0	5.291E+0
-5.349E-2	2.764E+0	5.197E+0
-5.025E-2	2.728E+0	5.259E+0
-5.349E-2	2.693E+0	5.194E+0
-5.187E-2	2.748E+0	5.262E+0
-5.187E-2	2.770E+0	5.353E+0
-5.349E-2	2.715E+0	5.249E+0
-5.511E-2	2.725E+0	5.281E+0
-5.349E-2	2.709E+0	5.210E+0
-5.025E-2	2.764E+0	5.310E+0
-5.349E-2	2.706E+0	5.278E+0
-5.673E-2	2.767E+0	5.184E+0
-5.187E-2	2.783E+0	5.229E+0
-5.187E-2	2.709E+0	5.314E+0
-5.187E-2	2.693E+0	5.268E+0
-5.349E-2	2.670E+0	5.333E+0
-5.025E-2	2.748E+0	5.213E+0
-5.187E-2	2.735E+0	5.197E+0
-5.349E-2	2.757E+0	5.278E+0
-5.349E-2	2.686E+0	5.333E+0
-5.349E-2	2.741E+0	5.281E+0
-5.187E-2	2.770E+0	5.233E+0
-5.349E-2	2.706E+0	5.223E+0
-5.349E-2	2.744E+0	5.281E+0
-5.349E-2	2.696E+0	5.262E+0
-5.349E-2	2.787E+0	5.210E+0
-5.187E-2	2.744E+0	5.181E+0
-5.349E-2	2.783E+0	5.220E+0
-5.187E-2	2.696E+0	5.255E+0
-5.187E-2	2.751E+0	5.271E+0
-5.187E-2	2.767E+0	5.346E+0
-5.511E-2	2.731E+0	5.291E+0
-5.349E-2	2.751E+0	5.246E+0
-5.187E-2	2.654E+0	5.314E+0
-5.511E-2	2.741E+0	5.184E+0
-5.511E-2	2.731E+0	5.291E+0
-5.349E-2	2.790E+0	5.255E+0
-5.349E-2	2.777E+0	5.288E+0
-5.025E-2	2.683E+0	5.323E+0
-5.349E-2	2.780E+0	5.401E+0
-5.349E-2	2.787E+0	5.259E+0
-5.187E-2	2.706E+0	5.229E+0
-5.511E-2	2.702E+0	5.236E+0
-5.349E-2	2.770E+0	5.216E+0
-5.349E-2	2.702E+0	5.262E+0
-4.862E-2	2.761E+0	5.275E+0
-5.349E-2	2.780E+0	5.220E+0
-5.511E-2	2.754E+0	5.252E+0
-5.025E-2	2.722E+0	5.239E+0
-5.511E-2	2.722E+0	5.353E+0
-5.673E-2	2.767E+0	5.255E+0
-5.673E-2	2.686E+0	5.291E+0
-5.349E-2	2.744E+0	5.184E+0
-5.187E-2	2.774E+0	5.333E+0
-5.511E-2	2.693E+0	5.255E+0
-5.511E-2	2.770E+0	5.255E+0
-5.349E-2	2.725E+0	5.288E+0
-5.349E-2	2.806E+0	5.229E+0
-5.673E-2	2.702E+0	5.158E+0
-5.349E-2	2.722E+0	5.297E+0
-5.349E-2	2.790E+0	5.275E+0
-5.349E-2	2.767E+0	5.187E+0
-5.187E-2	2.787E+0	5.275E+0
-5.511E-2	2.699E+0	5.249E+0
-5.187E-2	2.754E+0	5.242E+0
-5.187E-2	2.777E+0	5.275E+0
-5.349E-2	2.774E+0	5.268E+0
-5.349E-2	2.780E+0	5.197E+0
-5.349E-2	2.718E+0	5.255E+0
-5.025E-2	2.686E+0	5.284E+0
-5.349E-2	2.699E+0	5.262E+0
-5.511E-2	2.816E+0	5.177E+0
-5.187E-2	2.787E+0	5.233E+0
-5.187E-2	2.728E+0	5.291E+0
-5.349E-2	2.751E+0	5.265E+0
-5.349E-2	2.702E+0	5.307E+0
-5.187E-2	2.761E+0	5.177E+0
-5.349E-2	2.751E+0	5.203E+0
-5.349E-2	2.689E+0	5.320E+0
-5.511E-2	2.748E+0	5.233E+0
-5.187E-2	2.767E+0	5.284E+0
-5.187E-2	2.813E+0	5.249E+0
-5.187E-2	2.735E+0	5.275E+0
-5.349E-2	2.725E+0	5.171E+0
-5.349E-2	2.751E+0	5.268E+0
-5.349E-2	2.744E+0	5.281E+0
-5.349E-2	2.728E+0	5.271E+0
-5.187E-2	2.757E+0	5.343E+0
-5.349E-2	2.767E+0	5.284E+0
-5.187E-2	2.774E+0	5.184E+0
-5.187E-2	2.761E+0	5.278E+0
-5.187E-2	2.741E+0	5.200E+0
-5.349E-2	2.722E+0	5.294E+0
-5.349E-2	2.680E+0	5.275E+0
-5.511E-2	2.748E+0	5.304E+0
-5.349E-2	2.764E+0	5.340E+0
-5.187E-2	2.741E+0	5.207E+0
-5.025E-2	2.800E+0	5.265E+0
-5.349E-2	2.693E+0	5.184E+0
-5.511E-2	2.751E+0	5.236E+0
-5.187E-2	2.787E+0	5.259E+0
[truncated: 93,956 more rows]
