# Supplementary material for: Improved ANAP incorporation and VCF analysis reveal details of P2X7 current facilitation and a limited conformational interplay between ATP binding and the intracellular ballast domain
Source: eLife. 2023 Jan 4;12:e82479. doi: 10.7554/eLife.82479 (PMC9859053; doi:10.7554/eLife.82479)
Supplement: Figure 3—figure supplement 3—source data 2. [file elife-82479-fig3-figsupp3-data2.zip › Figure-3_figure-supplement-3_source-data-2/DeltaCys-constructs/l24/19.csv]

-4.071E-1	9.034E+0	1.900E+1
-4.055E-1	9.090E+0	1.922E+1
-4.071E-1	9.021E+0	1.898E+1
-4.055E-1	8.957E+0	1.902E+1
-4.071E-1	9.073E+0	1.917E+1
-4.087E-1	9.018E+0	1.916E+1
-4.022E-1	9.103E+0	1.893E+1
-4.038E-1	9.129E+0	1.903E+1
-4.071E-1	9.054E+0	1.918E+1
-4.055E-1	9.187E+0	1.889E+1
-4.022E-1	9.031E+0	1.922E+1
-4.071E-1	9.151E+0	1.905E+1
-4.087E-1	9.093E+0	1.909E+1
-4.038E-1	9.012E+0	1.893E+1
-4.038E-1	9.009E+0	1.891E+1
-4.071E-1	9.002E+0	1.904E+1
-4.055E-1	9.174E+0	1.905E+1
-4.055E-1	9.119E+0	1.908E+1
-4.055E-1	9.125E+0	1.890E+1
-4.071E-1	9.090E+0	1.902E+1
-4.087E-1	9.103E+0	1.892E+1
-4.055E-1	9.073E+0	1.912E+1
-4.038E-1	9.038E+0	1.918E+1
-4.055E-1	9.103E+0	1.912E+1
-4.071E-1	9.005E+0	1.908E+1
-4.038E-1	9.112E+0	1.905E+1
-4.038E-1	8.992E+0	1.906E+1
-4.055E-1	9.255E+0	1.908E+1
-4.087E-1	9.083E+0	1.896E+1
-4.038E-1	9.070E+0	1.893E+1
-4.055E-1	9.093E+0	1.894E+1
-4.055E-1	9.021E+0	1.927E+1
-4.055E-1	9.122E+0	1.916E+1
-4.071E-1	9.047E+0	1.904E+1
-4.022E-1	9.154E+0	1.912E+1
-4.087E-1	9.064E+0	1.900E+1
-4.087E-1	9.015E+0	1.916E+1
-4.055E-1	8.999E+0	1.891E+1
-4.038E-1	9.005E+0	1.916E+1
-4.055E-1	9.119E+0	1.910E+1
-4.071E-1	9.025E+0	1.897E+1
-4.071E-1	9.116E+0	1.917E+1
-4.022E-1	9.145E+0	1.913E+1
-4.071E-1	9.005E+0	1.888E+1
-4.103E-1	9.028E+0	1.900E+1
-4.055E-1	9.034E+0	1.911E+1
-4.006E-1	9.057E+0	1.901E+1
-4.038E-1	9.044E+0	1.901E+1
-4.087E-1	9.103E+0	1.904E+1
-4.055E-1	9.012E+0	1.902E+1
-4.038E-1	8.983E+0	1.917E+1
-4.022E-1	9.041E+0	1.897E+1
-4.071E-1	9.158E+0	1.897E+1
-4.055E-1	9.067E+0	1.909E+1
-4.022E-1	9.167E+0	1.914E+1
-4.055E-1	9.054E+0	1.914E+1
-4.103E-1	8.957E+0	1.887E+1
-4.055E-1	9.021E+0	1.916E+1
-4.038E-1	9.041E+0	1.890E+1
-4.055E-1	9.103E+0	1.924E+1
-4.055E-1	9.067E+0	1.915E+1
-4.071E-1	9.103E+0	1.901E+1
-4.022E-1	9.197E+0	1.898E+1
-4.071E-1	9.034E+0	1.915E+1
-4.087E-1	9.232E+0	1.904E+1
-4.071E-1	9.099E+0	1.911E+1
-4.006E-1	9.086E+0	1.901E+1
-4.038E-1	8.996E+0	1.916E+1
-4.071E-1	8.992E+0	1.924E+1
-4.087E-1	9.057E+0	1.900E+1
-4.038E-1	9.125E+0	1.901E+1
-4.055E-1	9.067E+0	1.920E+1
-4.055E-1	9.005E+0	1.897E+1
-4.055E-1	9.086E+0	1.911E+1
-4.038E-1	9.028E+0	1.915E+1
-4.038E-1	9.057E+0	1.904E+1
-4.087E-1	9.047E+0	1.889E+1
-4.055E-1	9.028E+0	1.897E+1
-4.038E-1	8.996E+0	1.933E+1
-4.022E-1	9.229E+0	1.921E+1
-4.103E-1	9.073E+0	1.911E+1
-4.087E-1	8.970E+0	1.893E+1
-4.006E-1	9.099E+0	1.902E+1
-4.055E-1	9.073E+0	1.903E+1
-4.071E-1	9.132E+0	1.912E+1
-4.071E-1	9.067E+0	1.914E+1
-4.022E-1	9.070E+0	1.913E+1
-4.055E-1	8.963E+0	1.906E+1
-4.071E-1	9.047E+0	1.905E+1
-4.071E-1	9.129E+0	1.904E+1
-4.038E-1	8.970E+0	1.889E+1
-4.038E-1	8.947E+0	1.914E+1
-4.087E-1	9.132E+0	1.908E+1
-4.055E-1	9.142E+0	1.902E+1
-4.038E-1	9.012E+0	1.910E+1
-4.071E-1	9.099E+0	1.902E+1
-4.119E-1	9.135E+0	1.928E+1
-4.087E-1	9.138E+0	1.899E+1
-4.071E-1	9.060E+0	1.914E+1
-4.055E-1	9.090E+0	1.894E+1
-4.087E-1	9.070E+0	1.906E+1
-4.071E-1	8.996E+0	1.918E+1
-4.022E-1	9.103E+0	1.905E+1
-4.038E-1	9.031E+0	1.912E+1
-4.071E-1	9.047E+0	1.903E+1
-4.071E-1	9.083E+0	1.910E+1
-4.038E-1	9.138E+0	1.892E+1
-4.038E-1	9.086E+0	1.912E+1
-4.055E-1	9.077E+0	1.889E+1
-4.071E-1	8.992E+0	1.908E+1
-4.006E-1	9.103E+0	1.896E+1
-4.038E-1	8.996E+0	1.916E+1
-4.055E-1	9.197E+0	1.914E+1
-4.055E-1	9.148E+0	1.900E+1
-4.022E-1	9.080E+0	1.901E+1
-4.038E-1	9.116E+0	1.919E+1
-4.087E-1	9.103E+0	1.891E+1
-4.071E-1	9.051E+0	1.890E+1
-4.038E-1	8.979E+0	1.911E+1
-4.071E-1	8.950E+0	1.891E+1
-4.087E-1	9.038E+0	1.909E+1
-4.038E-1	9.122E+0	1.913E+1
-4.055E-1	9.154E+0	1.892E+1
-4.022E-1	9.012E+0	1.899E+1
-4.103E-1	8.976E+0	1.887E+1
-4.055E-1	9.057E+0	1.915E+1
-4.006E-1	9.080E+0	1.897E+1
-4.055E-1	9.028E+0	1.900E+1
-4.071E-1	8.986E+0	1.927E+1
-4.071E-1	9.041E+0	1.893E+1
-4.022E-1	9.002E+0	1.902E+1
-4.071E-1	9.038E+0	1.905E+1
-4.103E-1	9.167E+0	1.903E+1
-4.055E-1	9.184E+0	1.898E+1
-4.038E-1	9.002E+0	1.912E+1
-4.055E-1	8.973E+0	1.922E+1
-4.087E-1	9.060E+0	1.892E+1
-4.071E-1	8.927E+0	1.886E+1
-4.022E-1	9.038E+0	1.923E+1
-4.071E-1	9.005E+0	1.905E+1
-4.087E-1	9.093E+0	1.899E+1
-4.055E-1	9.174E+0	1.892E+1
-4.038E-1	9.142E+0	1.909E+1
-4.055E-1	8.940E+0	1.887E+1
-4.071E-1	9.018E+0	1.903E+1
-4.087E-1	9.083E+0	1.895E+1
-4.038E-1	9.096E+0	1.905E+1
-4.055E-1	9.086E+0	1.902E+1
-4.071E-1	9.103E+0	1.909E+1
-4.071E-1	9.057E+0	1.903E+1
-4.038E-1	9.116E+0	1.910E+1
-4.055E-1	9.028E+0	1.910E+1
-4.087E-1	9.184E+0	1.894E+1
-4.038E-1	9.210E+0	1.910E+1
-4.055E-1	9.031E+0	1.907E+1
-4.038E-1	9.112E+0	1.908E+1
-4.087E-1	8.934E+0	1.922E+1
-4.055E-1	9.012E+0	1.929E+1
-4.038E-1	9.070E+0	1.901E+1
-4.038E-1	9.025E+0	1.915E+1
-4.103E-1	9.142E+0	1.905E+1
-4.055E-1	9.051E+0	1.905E+1
-4.055E-1	8.963E+0	1.899E+1
-4.055E-1	8.989E+0	1.897E+1
-4.071E-1	9.142E+0	1.889E+1
-4.055E-1	9.167E+0	1.901E+1
-4.006E-1	9.034E+0	1.915E+1
-4.071E-1	9.158E+0	1.905E+1
-4.071E-1	9.057E+0	1.906E+1
-4.055E-1	8.944E+0	1.914E+1
-4.038E-1	9.106E+0	1.908E+1
-4.055E-1	9.145E+0	1.902E+1
-4.071E-1	8.947E+0	1.902E+1
-4.087E-1	9.142E+0	1.918E+1
-4.055E-1	9.021E+0	1.899E+1
-4.038E-1	9.158E+0	1.922E+1
-4.055E-1	9.203E+0	1.893E+1
-4.055E-1	8.989E+0	1.917E+1
-4.022E-1	8.996E+0	1.903E+1
-4.022E-1	8.989E+0	1.900E+1
-4.119E-1	8.944E+0	1.911E+1
-4.087E-1	8.986E+0	1.899E+1
-3.990E-1	9.041E+0	1.910E+1
-4.055E-1	9.116E+0	1.893E+1
-4.071E-1	9.112E+0	1.905E+1
-4.038E-1	8.966E+0	1.902E+1
-4.022E-1	9.034E+0	1.915E+1
-4.055E-1	9.002E+0	1.930E+1
-4.055E-1	9.054E+0	1.913E+1
-4.055E-1	9.077E+0	1.895E+1
-4.022E-1	9.122E+0	1.914E+1
-4.055E-1	9.080E+0	1.902E+1
-4.087E-1	9.145E+0	1.914E+1
-4.055E-1	9.044E+0	1.923E+1
-4.055E-1	9.018E+0	1.910E+1
-4.022E-1	9.093E+0	1.911E+1
-4.103E-1	9.025E+0	1.889E+1
-4.055E-1	9.086E+0	1.912E+1
-4.055E-1	9.099E+0	1.902E+1
-4.071E-1	9.096E+0	1.918E+1
-4.071E-1	9.093E+0	1.904E+1
-4.071E-1	9.041E+0	1.896E+1
-4.038E-1	9.057E+0	1.907E+1
-4.055E-1	9.021E+0	1.883E+1
-4.087E-1	8.989E+0	1.905E+1
-4.055E-1	9.142E+0	1.901E+1
-4.071E-1	9.002E+0	1.896E+1
-4.087E-1	9.070E+0	1.898E+1
-4.071E-1	9.145E+0	1.906E+1
-4.055E-1	9.096E+0	1.917E+1
-4.038E-1	9.025E+0	1.905E+1
-4.006E-1	9.122E+0	1.914E+1
-4.087E-1	8.992E+0	1.906E+1
-4.055E-1	8.895E+0	1.888E+1
-4.022E-1	9.031E+0	1.876E+1
-4.038E-1	9.129E+0	1.915E+1
-4.071E-1	8.996E+0	1.907E+1
-4.087E-1	9.070E+0	1.917E+1
-4.038E-1	9.099E+0	1.891E+1
-4.055E-1	9.025E+0	1.896E+1
-4.071E-1	9.080E+0	1.906E+1
-4.055E-1	9.009E+0	1.919E+1
-4.055E-1	9.106E+0	1.900E+1
-4.055E-1	9.034E+0	1.899E+1
-4.071E-1	9.021E+0	1.891E+1
-4.038E-1	9.142E+0	1.911E+1
-4.055E-1	8.960E+0	1.905E+1
-4.055E-1	9.051E+0	1.918E+1
-4.071E-1	9.106E+0	1.900E+1
-4.071E-1	8.983E+0	1.887E+1
-4.055E-1	9.064E+0	1.904E+1
-4.071E-1	9.080E+0	1.888E+1
-4.071E-1	8.996E+0	1.917E+1
-4.087E-1	9.057E+0	1.891E+1
-4.038E-1	9.051E+0	1.895E+1
-4.055E-1	9.090E+0	1.889E+1
-4.071E-1	9.060E+0	1.905E+1
-4.071E-1	9.106E+0	1.921E+1
-4.071E-1	9.012E+0	1.910E+1
-4.055E-1	9.099E+0	1.895E+1
-4.087E-1	8.914E+0	1.908E+1
-4.055E-1	8.992E+0	1.897E+1
-4.055E-1	9.122E+0	1.903E+1
-4.071E-1	8.986E+0	1.915E+1
-4.103E-1	8.983E+0	1.894E+1
-4.071E-1	9.142E+0	1.917E+1
-4.022E-1	9.054E+0	1.898E+1
-4.022E-1	9.132E+0	1.887E+1
-4.071E-1	9.180E+0	1.905E+1
-4.055E-1	9.171E+0	1.897E+1
-4.055E-1	9.190E+0	1.908E+1
-4.038E-1	9.025E+0	1.897E+1
-4.087E-1	9.041E+0	1.893E+1
-4.071E-1	9.028E+0	1.909E+1
-4.071E-1	9.080E+0	1.912E+1
-4.022E-1	8.992E+0	1.904E+1
-4.071E-1	9.138E+0	1.914E+1
-4.055E-1	9.190E+0	1.897E+1
-4.038E-1	9.138E+0	1.913E+1
-4.055E-1	9.171E+0	1.901E+1
-4.087E-1	9.018E+0	1.907E+1
-4.071E-1	9.096E+0	1.905E+1
-4.038E-1	9.073E+0	1.901E+1
-4.038E-1	9.138E+0	1.909E+1
-4.071E-1	9.060E+0	1.894E+1
-4.071E-1	9.135E+0	1.904E+1
-4.038E-1	9.054E+0	1.908E+1
-4.022E-1	8.892E+0	1.915E+1
-4.071E-1	8.999E+0	1.903E+1
-4.055E-1	8.976E+0	1.903E+1
-4.022E-1	9.086E+0	1.892E+1
-4.055E-1	9.086E+0	1.898E+1
-4.071E-1	9.119E+0	1.897E+1
-4.055E-1	9.073E+0	1.900E+1
-3.990E-1	9.025E+0	1.898E+1
-4.022E-1	9.064E+0	1.900E+1
-4.071E-1	9.015E+0	1.881E+1
-4.071E-1	8.989E+0	1.900E+1
-4.038E-1	9.086E+0	1.889E+1
-4.038E-1	9.090E+0	1.917E+1
-4.055E-1	9.064E+0	1.908E+1
-4.055E-1	8.996E+0	1.913E+1
-4.038E-1	9.086E+0	1.892E+1
-4.055E-1	9.093E+0	1.914E+1
-4.071E-1	9.229E+0	1.905E+1
-4.055E-1	9.047E+0	1.899E+1
-4.055E-1	9.093E+0	1.902E+1
-4.006E-1	9.002E+0	1.897E+1
-4.087E-1	9.112E+0	1.886E+1
-4.055E-1	9.090E+0	1.905E+1
-4.038E-1	9.138E+0	1.913E+1
-4.038E-1	9.093E+0	1.909E+1
-4.055E-1	9.015E+0	1.905E+1
-4.071E-1	8.931E+0	1.896E+1
-4.006E-1	9.099E+0	1.904E+1
-4.038E-1	9.044E+0	1.896E+1
-4.071E-1	9.109E+0	1.919E+1
-4.055E-1	9.028E+0	1.902E+1
-4.006E-1	9.051E+0	1.904E+1
-4.055E-1	9.057E+0	1.920E+1
-4.071E-1	8.986E+0	1.915E+1
-4.055E-1	9.031E+0	1.912E+1
-3.990E-1	8.976E+0	1.902E+1
-4.055E-1	9.051E+0	1.890E+1
-4.071E-1	9.093E+0	1.916E+1
-4.038E-1	9.025E+0	1.895E+1
-4.022E-1	9.038E+0	1.907E+1
-4.071E-1	8.979E+0	1.896E+1
-4.055E-1	9.034E+0	1.913E+1
-4.055E-1	9.018E+0	1.910E+1
-4.022E-1	8.979E+0	1.925E+1
-4.055E-1	9.044E+0	1.911E+1
-4.087E-1	8.992E+0	1.914E+1
-4.103E-1	9.086E+0	1.915E+1
-4.055E-1	9.219E+0	1.886E+1
-4.022E-1	9.060E+0	1.902E+1
-4.071E-1	9.028E+0	1.909E+1
-4.071E-1	9.109E+0	1.909E+1
-4.055E-1	9.090E+0	1.895E+1
-4.055E-1	9.083E+0	1.908E+1
-4.071E-1	9.031E+0	1.910E+1
-4.038E-1	9.093E+0	1.925E+1
-4.055E-1	9.096E+0	1.911E+1
-4.055E-1	9.197E+0	1.896E+1
-4.071E-1	8.947E+0	1.907E+1
-4.055E-1	8.908E+0	1.910E+1
-4.038E-1	9.132E+0	1.909E+1
-4.022E-1	8.992E+0	1.907E+1
-4.055E-1	9.015E+0	1.918E+1
-4.071E-1	9.047E+0	1.906E+1
-4.022E-1	9.122E+0	1.895E+1
-4.055E-1	9.005E+0	1.911E+1
-4.055E-1	9.054E+0	1.913E+1
-4.087E-1	8.966E+0	1.901E+1
-4.006E-1	9.047E+0	1.902E+1
-4.038E-1	9.002E+0	1.894E+1
-4.087E-1	9.060E+0	1.893E+1
-4.055E-1	8.957E+0	1.904E+1
-4.022E-1	9.096E+0	1.892E+1
-4.022E-1	8.950E+0	1.910E+1
-4.055E-1	9.093E+0	1.893E+1
-4.071E-1	8.944E+0	1.904E+1
-4.006E-1	9.109E+0	1.905E+1
-4.038E-1	9.151E+0	1.894E+1
-4.087E-1	9.044E+0	1.911E+1
-4.071E-1	9.086E+0	1.897E+1
-4.071E-1	9.038E+0	1.890E+1
-4.038E-1	9.054E+0	1.894E+1
-4.087E-1	9.122E+0	1.910E+1
-4.038E-1	8.999E+0	1.903E+1
-4.038E-1	9.028E+0	1.904E+1
-4.038E-1	8.911E+0	1.917E+1
-4.071E-1	9.057E+0	1.901E+1
-4.038E-1	9.047E+0	1.909E+1
-4.006E-1	9.132E+0	1.916E+1
-4.038E-1	8.996E+0	1.902E+1
-4.055E-1	9.090E+0	1.897E+1
-4.055E-1	9.103E+0	1.904E+1
-4.022E-1	8.999E+0	1.893E+1
-4.038E-1	9.083E+0	1.908E+1
-4.087E-1	8.931E+0	1.909E+1
-4.038E-1	9.151E+0	1.922E+1
-4.022E-1	9.021E+0	1.898E+1
-4.038E-1	9.067E+0	1.905E+1
-4.055E-1	9.077E+0	1.909E+1
-4.087E-1	9.073E+0	1.911E+1
-4.055E-1	9.060E+0	1.892E+1
-4.038E-1	9.021E+0	1.913E+1
-4.038E-1	9.103E+0	1.903E+1
-4.071E-1	9.025E+0	1.907E+1
-4.006E-1	9.070E+0	1.930E+1
-4.038E-1	9.002E+0	1.902E+1
-4.055E-1	9.135E+0	1.923E+1
-4.055E-1	8.918E+0	1.899E+1
-4.022E-1	9.054E+0	1.900E+1
-4.006E-1	8.986E+0	1.907E+1
-4.087E-1	9.125E+0	1.904E+1
-4.055E-1	9.031E+0	1.903E+1
-4.038E-1	9.034E+0	1.902E+1
-4.006E-1	9.041E+0	1.903E+1
-4.038E-1	9.015E+0	1.900E+1
-4.055E-1	9.125E+0	1.898E+1
-4.038E-1	8.892E+0	1.905E+1
-4.055E-1	9.116E+0	1.903E+1
-4.071E-1	9.012E+0	1.904E+1
-4.087E-1	8.970E+0	1.910E+1
-4.022E-1	8.966E+0	1.887E+1
-4.055E-1	9.086E+0	1.920E+1
-4.071E-1	9.060E+0	1.906E+1
-4.071E-1	9.054E+0	1.908E+1
-4.022E-1	9.057E+0	1.901E+1
-4.038E-1	9.051E+0	1.910E+1
-4.071E-1	9.151E+0	1.895E+1
-4.038E-1	9.138E+0	1.913E+1
-4.022E-1	8.953E+0	1.909E+1
-4.038E-1	8.973E+0	1.916E+1
-4.087E-1	9.086E+0	1.920E+1
-4.055E-1	9.018E+0	1.888E+1
-4.038E-1	9.034E+0	1.912E+1
-4.071E-1	8.979E+0	1.912E+1
-4.087E-1	9.047E+0	1.922E+1
-4.087E-1	9.083E+0	1.895E+1
-4.022E-1	9.067E+0	1.904E+1
-4.055E-1	9.031E+0	1.916E+1
-4.055E-1	9.122E+0	1.925E+1
-4.022E-1	9.015E+0	1.900E+1
-4.006E-1	9.025E+0	1.885E+1
-4.022E-1	9.070E+0	1.900E+1
-4.071E-1	9.051E+0	1.918E+1
-4.022E-1	9.067E+0	1.896E+1
-4.022E-1	9.041E+0	1.909E+1
-4.022E-1	9.103E+0	1.902E+1
-4.071E-1	9.009E+0	1.901E+1
-4.055E-1	8.911E+0	1.896E+1
-4.006E-1	9.103E+0	1.905E+1
-4.038E-1	9.038E+0	1.911E+1
-4.055E-1	9.025E+0	1.914E+1
-4.055E-1	8.992E+0	1.887E+1
-4.022E-1	9.167E+0	1.903E+1
-4.055E-1	9.077E+0	1.905E+1
-4.071E-1	9.103E+0	1.906E+1
-4.055E-1	9.090E+0	1.895E+1
-4.022E-1	9.138E+0	1.893E+1
-4.038E-1	9.038E+0	1.907E+1
-4.071E-1	9.054E+0	1.903E+1
-4.087E-1	9.206E+0	1.893E+1
-4.022E-1	9.138E+0	1.893E+1
-4.055E-1	9.145E+0	1.893E+1
-4.055E-1	9.103E+0	1.895E+1
-4.071E-1	9.083E+0	1.908E+1
-4.022E-1	8.966E+0	1.904E+1
-4.022E-1	9.112E+0	1.902E+1
-4.071E-1	9.129E+0	1.900E+1
-4.087E-1	9.116E+0	1.910E+1
-4.022E-1	9.073E+0	1.886E+1
-4.022E-1	9.015E+0	1.908E+1
-4.071E-1	9.083E+0	1.916E+1
-4.055E-1	9.135E+0	1.904E+1
-4.038E-1	9.099E+0	1.911E+1
-4.038E-1	9.119E+0	1.904E+1
-4.087E-1	9.018E+0	1.903E+1
-4.055E-1	9.190E+0	1.888E+1
-4.022E-1	9.093E+0	1.902E+1
-4.022E-1	9.034E+0	1.903E+1
-4.071E-1	9.132E+0	1.906E+1
-4.071E-1	9.038E+0	1.902E+1
-3.990E-1	9.083E+0	1.902E+1
-4.022E-1	9.125E+0	1.912E+1
-4.071E-1	9.060E+0	1.919E+1
-4.087E-1	9.015E+0	1.919E+1
-4.022E-1	9.002E+0	1.905E+1
-4.038E-1	9.138E+0	1.912E+1
-4.071E-1	9.151E+0	1.892E+1
-4.071E-1	8.963E+0	1.906E+1
-4.038E-1	9.135E+0	1.917E+1
-4.038E-1	9.109E+0	1.899E+1
-4.055E-1	8.960E+0	1.903E+1
-4.071E-1	9.067E+0	1.895E+1
-4.038E-1	9.142E+0	1.891E+1
-4.038E-1	9.005E+0	1.906E+1
-4.087E-1	9.184E+0	1.905E+1
-4.071E-1	9.064E+0	1.905E+1
-4.055E-1	8.976E+0	1.903E+1
-4.038E-1	9.005E+0	1.915E+1
-4.071E-1	9.086E+0	1.889E+1
-4.071E-1	9.018E+0	1.905E+1
-4.022E-1	9.164E+0	1.907E+1
-4.038E-1	9.132E+0	1.893E+1
-4.038E-1	8.996E+0	1.911E+1
-4.087E-1	9.067E+0	1.899E+1
-4.022E-1	8.992E+0	1.887E+1
-4.038E-1	9.080E+0	1.913E+1
-4.087E-1	9.051E+0	1.900E+1
-4.071E-1	9.086E+0	1.902E+1
-4.022E-1	9.177E+0	1.901E+1
-4.022E-1	9.002E+0	1.903E+1
-4.055E-1	9.145E+0	1.900E+1
-4.087E-1	8.970E+0	1.903E+1
-4.038E-1	8.989E+0	1.901E+1
-4.038E-1	9.086E+0	1.906E+1
-4.087E-1	9.080E+0	1.901E+1
-4.087E-1	9.005E+0	1.908E+1
-4.038E-1	9.044E+0	1.905E+1
-4.055E-1	9.116E+0	1.908E+1
-4.071E-1	9.093E+0	1.900E+1
-4.055E-1	9.034E+0	1.905E+1
-4.038E-1	9.012E+0	1.909E+1
-4.071E-1	9.028E+0	1.906E+1
-4.055E-1	9.038E+0	1.903E+1
-4.055E-1	9.051E+0	1.917E+1
-4.038E-1	9.138E+0	1.909E+1
-4.055E-1	8.940E+0	1.909E+1
-4.087E-1	9.080E+0	1.900E+1
-4.071E-1	9.038E+0	1.891E+1
-4.022E-1	8.983E+0	1.905E+1
-4.055E-1	9.080E+0	1.906E+1
-4.087E-1	9.057E+0	1.920E+1
-4.055E-1	9.041E+0	1.916E+1
-4.038E-1	9.086E+0	1.912E+1
-4.038E-1	9.122E+0	1.898E+1
-4.087E-1	8.908E+0	1.918E+1
-4.055E-1	9.060E+0	1.903E+1
-4.022E-1	9.054E+0	1.906E+1
-4.022E-1	9.125E+0	1.898E+1
-4.087E-1	9.060E+0	1.914E+1
-4.071E-1	8.970E+0	1.897E+1
-4.055E-1	9.077E+0	1.916E+1
-4.055E-1	9.119E+0	1.922E+1
-4.055E-1	9.106E+0	1.894E+1
-4.038E-1	9.034E+0	1.890E+1
-4.006E-1	9.099E+0	1.914E+1
-4.006E-1	9.116E+0	1.905E+1
-4.071E-1	9.093E+0	1.903E+1
-4.055E-1	8.989E+0	1.900E+1
-4.055E-1	9.018E+0	1.896E+1
-4.055E-1	9.109E+0	1.904E+1
-4.071E-1	9.093E+0	1.910E+1
-4.071E-1	8.986E+0	1.903E+1
-4.038E-1	9.051E+0	1.892E+1
-4.038E-1	9.086E+0	1.904E+1
-4.087E-1	8.924E+0	1.886E+1
-4.038E-1	9.125E+0	1.900E+1
-4.022E-1	8.999E+0	1.909E+1
-4.006E-1	9.002E+0	1.886E+1
-4.071E-1	9.129E+0	1.893E+1
-4.071E-1	8.970E+0	1.903E+1
-4.038E-1	9.122E+0	1.909E+1
-4.038E-1	8.957E+0	1.904E+1
-4.055E-1	9.073E+0	1.915E+1
-4.055E-1	9.083E+0	1.887E+1
-4.055E-1	9.135E+0	1.901E+1
-4.038E-1	9.129E+0	1.916E+1
-4.087E-1	9.112E+0	1.926E+1
-4.071E-1	9.119E+0	1.892E+1
-4.055E-1	9.057E+0	1.900E+1
-4.022E-1	9.021E+0	1.913E+1
-4.071E-1	9.093E+0	1.904E+1
-4.071E-1	9.038E+0	1.886E+1
-4.038E-1	9.164E+0	1.890E+1
-4.038E-1	9.070E+0	1.915E+1
-4.055E-1	9.099E+0	1.910E+1
-4.055E-1	9.096E+0	1.904E+1
-4.038E-1	9.086E+0	1.901E+1
-4.022E-1	8.999E+0	1.900E+1
-4.055E-1	9.018E+0	1.930E+1
-4.071E-1	8.989E+0	1.916E+1
-4.038E-1	9.025E+0	1.893E+1
-4.038E-1	8.875E+0	1.894E+1
-4.055E-1	9.216E+0	1.899E+1
-4.055E-1	9.057E+0	1.890E+1
-4.038E-1	9.054E+0	1.902E+1
-4.038E-1	9.167E+0	1.896E+1
-4.087E-1	8.989E+0	1.903E+1
-4.055E-1	8.966E+0	1.913E+1
-4.022E-1	8.973E+0	1.905E+1
-4.038E-1	9.051E+0	1.910E+1
-4.087E-1	9.135E+0	1.898E+1
-4.038E-1	8.924E+0	1.910E+1
-4.006E-1	8.973E+0	1.891E+1
-4.022E-1	9.057E+0	1.903E+1
-4.038E-1	9.297E+0	1.895E+1
-4.055E-1	8.947E+0	1.883E+1
-4.055E-1	9.099E+0	1.897E+1
-4.022E-1	8.905E+0	1.912E+1
-4.055E-1	9.044E+0	1.912E+1
-4.071E-1	9.028E+0	1.898E+1
-4.038E-1	9.064E+0	1.904E+1
-4.038E-1	9.051E+0	1.907E+1
-4.055E-1	9.009E+0	1.905E+1
-4.055E-1	9.093E+0	1.917E+1
-4.055E-1	9.060E+0	1.891E+1
-4.022E-1	9.077E+0	1.908E+1
-4.055E-1	9.051E+0	1.919E+1
-4.038E-1	9.122E+0	1.904E+1
-4.038E-1	9.109E+0	1.898E+1
-4.022E-1	9.135E+0	1.900E+1
-4.055E-1	9.145E+0	1.896E+1
-4.055E-1	9.116E+0	1.925E+1
-4.038E-1	8.983E+0	1.884E+1
-4.038E-1	8.979E+0	1.904E+1
-4.038E-1	9.158E+0	1.904E+1
-4.055E-1	9.099E+0	1.875E+1
-4.022E-1	9.093E+0	1.904E+1
-4.006E-1	8.989E+0	1.906E+1
-4.022E-1	9.109E+0	1.916E+1
-4.087E-1	9.080E+0	1.895E+1
-4.038E-1	9.080E+0	1.897E+1
-4.006E-1	9.135E+0	1.905E+1
-4.103E-1	8.983E+0	1.906E+1
-4.087E-1	9.060E+0	1.901E+1
-4.038E-1	9.122E+0	1.919E+1
-4.038E-1	9.073E+0	1.897E+1
-4.038E-1	9.073E+0	1.899E+1
-4.071E-1	9.031E+0	1.906E+1
-4.055E-1	9.060E+0	1.922E+1
-4.038E-1	8.979E+0	1.913E+1
-4.055E-1	8.931E+0	1.891E+1
-4.055E-1	9.054E+0	1.906E+1
-4.006E-1	9.047E+0	1.900E+1
-4.055E-1	8.966E+0	1.889E+1
-4.071E-1	9.015E+0	1.916E+1
-4.071E-1	9.080E+0	1.912E+1
-4.055E-1	9.034E+0	1.900E+1
-4.022E-1	9.047E+0	1.903E+1
-4.055E-1	9.044E+0	1.899E+1
-4.055E-1	9.028E+0	1.918E+1
-4.022E-1	9.077E+0	1.919E+1
-4.022E-1	8.999E+0	1.917E+1
-4.071E-1	9.125E+0	1.902E+1
-4.055E-1	9.106E+0	1.888E+1
-4.022E-1	9.109E+0	1.902E+1
-4.055E-1	9.103E+0	1.913E+1
-4.055E-1	9.015E+0	1.920E+1
-4.071E-1	9.064E+0	1.888E+1
-4.006E-1	9.018E+0	1.883E+1
-4.038E-1	9.080E+0	1.918E+1
-4.055E-1	9.135E+0	1.904E+1
-4.055E-1	9.073E+0	1.897E+1
-4.022E-1	9.025E+0	1.904E+1
-4.038E-1	9.051E+0	1.884E+1
-4.071E-1	8.921E+0	1.893E+1
-4.038E-1	9.093E+0	1.920E+1
-4.022E-1	9.135E+0	1.898E+1
-4.038E-1	9.005E+0	1.897E+1
-4.087E-1	9.096E+0	1.909E+1
-4.038E-1	9.054E+0	1.902E+1
-4.022E-1	9.009E+0	1.904E+1
-4.038E-1	9.103E+0	1.918E+1
-4.038E-1	9.106E+0	1.899E+1
-4.055E-1	8.940E+0	1.887E+1
-4.006E-1	9.116E+0	1.890E+1
-4.022E-1	8.999E+0	1.907E+1
-4.071E-1	9.086E+0	1.898E+1
-4.038E-1	8.901E+0	1.915E+1
-4.022E-1	9.038E+0	1.908E+1
-4.022E-1	8.996E+0	1.901E+1
-4.038E-1	9.177E+0	1.915E+1
-4.055E-1	8.989E+0	1.905E+1
-4.022E-1	9.015E+0	1.912E+1
-4.022E-1	8.973E+0	1.891E+1
-4.055E-1	9.073E+0	1.899E+1
-4.055E-1	9.015E+0	1.903E+1
-4.022E-1	9.077E+0	1.898E+1
-4.038E-1	9.103E+0	1.912E+1
-4.038E-1	9.038E+0	1.897E+1
-4.055E-1	8.947E+0	1.893E+1
-4.038E-1	9.057E+0	1.922E+1
-4.022E-1	9.119E+0	1.907E+1
-4.071E-1	9.070E+0	1.888E+1
-4.055E-1	9.119E+0	1.893E+1
-3.990E-1	9.090E+0	1.902E+1
-4.038E-1	8.970E+0	1.894E+1
-4.103E-1	9.028E+0	1.893E+1
-4.055E-1	9.096E+0	1.905E+1
-4.006E-1	9.025E+0	1.907E+1
-4.006E-1	9.038E+0	1.907E+1
-4.038E-1	9.064E+0	1.916E+1
-4.038E-1	8.846E+0	1.900E+1
-4.022E-1	9.021E+0	1.903E+1
-3.990E-1	9.057E+0	1.885E+1
-4.071E-1	9.086E+0	1.906E+1
-4.055E-1	9.080E+0	1.893E+1
-4.006E-1	8.963E+0	1.898E+1
-4.022E-1	9.077E+0	1.911E+1
-4.087E-1	8.992E+0	1.897E+1
-4.071E-1	9.096E+0	1.912E+1
-4.022E-1	9.135E+0	1.888E+1
-4.071E-1	9.067E+0	1.888E+1
-4.055E-1	9.028E+0	1.921E+1
-4.071E-1	9.099E+0	1.893E+1
-4.055E-1	9.083E+0	1.901E+1
-4.006E-1	9.064E+0	1.898E+1
-4.055E-1	9.158E+0	1.904E+1
-4.071E-1	9.083E+0	1.893E+1
-4.022E-1	9.038E+0	1.916E+1
-4.006E-1	9.041E+0	1.901E+1
-4.055E-1	8.875E+0	1.885E+1
-4.038E-1	9.021E+0	1.912E+1
-4.022E-1	9.167E+0	1.893E+1
-4.038E-1	9.174E+0	1.891E+1
-4.055E-1	9.060E+0	1.899E+1
-4.038E-1	9.242E+0	1.899E+1
-4.006E-1	9.044E+0	1.898E+1
-4.055E-1	9.054E+0	1.906E+1
-4.071E-1	9.077E+0	1.902E+1
-4.071E-1	9.125E+0	1.898E+1
-4.006E-1	9.148E+0	1.913E+1
-4.022E-1	9.099E+0	1.897E+1
-4.038E-1	9.034E+0	1.924E+1
-4.071E-1	9.132E+0	1.893E+1
-4.022E-1	8.999E+0	1.914E+1
-4.038E-1	9.041E+0	1.880E+1
-4.071E-1	8.921E+0	1.898E+1
-4.055E-1	8.966E+0	1.894E+1
-4.022E-1	9.041E+0	1.889E+1
-4.038E-1	9.057E+0	1.905E+1
-4.071E-1	9.148E+0	1.913E+1
-4.055E-1	8.918E+0	1.918E+1
-4.038E-1	8.999E+0	1.895E+1
-4.038E-1	9.018E+0	1.896E+1
-4.055E-1	9.018E+0	1.887E+1
-4.038E-1	9.142E+0	1.892E+1
-4.038E-1	9.057E+0	1.894E+1
-4.038E-1	8.957E+0	1.897E+1
-4.087E-1	9.034E+0	1.906E+1
-4.087E-1	9.142E+0	1.909E+1
-4.022E-1	9.125E+0	1.906E+1
-4.022E-1	9.138E+0	1.887E+1
-4.071E-1	9.093E+0	1.921E+1
-4.071E-1	8.957E+0	1.904E+1
-4.038E-1	8.931E+0	1.896E+1
-4.022E-1	9.090E+0	1.893E+1
-4.087E-1	9.119E+0	1.892E+1
-4.055E-1	9.119E+0	1.898E+1
-4.006E-1	9.112E+0	1.885E+1
-4.022E-1	8.973E+0	1.906E+1
-4.055E-1	9.031E+0	1.888E+1
-4.055E-1	9.180E+0	1.902E+1
-4.022E-1	9.129E+0	1.910E+1
-4.038E-1	8.989E+0	1.913E+1
-4.055E-1	9.103E+0	1.928E+1
-4.055E-1	9.060E+0	1.893E+1
-4.038E-1	9.038E+0	1.911E+1
-4.022E-1	9.148E+0	1.910E+1
-4.038E-1	8.944E+0	1.897E+1
-4.071E-1	9.073E+0	1.894E+1
-4.055E-1	8.911E+0	1.905E+1
-4.038E-1	9.067E+0	1.891E+1
-4.055E-1	9.099E+0	1.897E+1
-4.038E-1	9.138E+0	1.903E+1
-4.006E-1	9.109E+0	1.902E+1
-4.006E-1	9.060E+0	1.902E+1
-4.055E-1	9.142E+0	1.900E+1
-4.071E-1	8.934E+0	1.896E+1
-4.022E-1	9.028E+0	1.909E+1
-4.038E-1	8.966E+0	1.912E+1
-4.055E-1	9.051E+0	1.907E+1
-4.071E-1	9.067E+0	1.919E+1
-4.055E-1	9.057E+0	1.901E+1
-4.038E-1	8.905E+0	1.886E+1
-4.055E-1	9.034E+0	1.900E+1
-4.038E-1	9.067E+0	1.897E+1
-4.022E-1	9.077E+0	1.918E+1
-4.022E-1	9.213E+0	1.905E+1
-4.071E-1	9.070E+0	1.902E+1
-4.071E-1	9.002E+0	1.897E+1
-4.038E-1	9.047E+0	1.899E+1
-4.022E-1	9.015E+0	1.900E+1
-4.055E-1	9.034E+0	1.911E+1
-4.071E-1	9.073E+0	1.892E+1
-4.022E-1	9.067E+0	1.899E+1
-4.022E-1	9.103E+0	1.913E+1
-4.055E-1	8.983E+0	1.897E+1
-4.055E-1	9.190E+0	1.896E+1
-4.038E-1	9.145E+0	1.896E+1
-4.022E-1	9.038E+0	1.906E+1
-4.038E-1	8.950E+0	1.902E+1
-4.055E-1	8.999E+0	1.904E+1
-4.022E-1	9.009E+0	1.918E+1
-4.022E-1	9.080E+0	1.906E+1
-4.055E-1	9.164E+0	1.883E+1
-4.071E-1	9.012E+0	1.902E+1
-4.022E-1	9.038E+0	1.892E+1
-4.038E-1	9.109E+0	1.906E+1
-4.055E-1	8.960E+0	1.905E+1
-4.087E-1	9.047E+0	1.920E+1
-4.022E-1	8.986E+0	1.911E+1
-4.022E-1	9.099E+0	1.890E+1
-4.071E-1	9.077E+0	1.894E+1
-4.071E-1	9.012E+0	1.909E+1
-4.038E-1	9.031E+0	1.892E+1
-4.038E-1	9.112E+0	1.916E+1
-4.055E-1	9.119E+0	1.906E+1
-4.071E-1	9.125E+0	1.899E+1
-4.006E-1	9.038E+0	1.898E+1
-4.022E-1	9.070E+0	1.898E+1
-4.022E-1	9.171E+0	1.898E+1
-4.071E-1	9.090E+0	1.893E+1
-4.022E-1	9.025E+0	1.898E+1
-4.038E-1	9.109E+0	1.889E+1
-4.055E-1	9.070E+0	1.896E+1
-4.038E-1	9.090E+0	1.892E+1
-4.022E-1	9.148E+0	1.926E+1
-4.038E-1	9.083E+0	1.893E+1
-4.055E-1	9.051E+0	1.894E+1
-4.055E-1	9.077E+0	1.892E+1
-4.055E-1	9.054E+0	1.895E+1
-4.022E-1	9.132E+0	1.884E+1
-4.038E-1	9.012E+0	1.905E+1
-4.087E-1	8.859E+0	1.906E+1
-4.038E-1	9.142E+0	1.903E+1
-4.022E-1	9.057E+0	1.908E+1
-4.071E-1	9.148E+0	1.907E+1
-4.055E-1	9.028E+0	1.909E+1
-4.022E-1	9.057E+0	1.912E+1
-3.990E-1	9.038E+0	1.915E+1
-4.071E-1	9.064E+0	1.892E+1
-4.055E-1	9.028E+0	1.905E+1
-4.038E-1	8.966E+0	1.909E+1
-4.022E-1	9.073E+0	1.887E+1
-4.071E-1	9.012E+0	1.897E+1
-4.071E-1	9.135E+0	1.918E+1
-4.055E-1	9.080E+0	1.917E+1
-3.990E-1	8.996E+0	1.911E+1
-4.055E-1	9.009E+0	1.906E+1
-4.071E-1	9.122E+0	1.900E+1
-3.990E-1	9.012E+0	1.914E+1
-4.038E-1	8.931E+0	1.901E+1
-4.055E-1	9.161E+0	1.908E+1
-4.055E-1	9.038E+0	1.901E+1
-4.022E-1	9.038E+0	1.910E+1
-4.006E-1	9.132E+0	1.890E+1
-4.071E-1	9.038E+0	1.891E+1
-4.055E-1	9.018E+0	1.897E+1
-4.022E-1	9.015E+0	1.906E+1
-4.022E-1	9.018E+0	1.895E+1
-4.055E-1	8.921E+0	1.901E+1
-4.038E-1	8.950E+0	1.889E+1
-4.038E-1	9.132E+0	1.889E+1
-4.038E-1	9.054E+0	1.897E+1
-4.022E-1	9.070E+0	1.891E+1
-4.055E-1	9.044E+0	1.906E+1
-4.022E-1	9.077E+0	1.898E+1
-4.006E-1	9.034E+0	1.887E+1
-4.071E-1	9.180E+0	1.881E+1
-4.071E-1	9.073E+0	1.905E+1
-4.038E-1	9.054E+0	1.886E+1
-4.022E-1	8.940E+0	1.893E+1
-4.055E-1	9.142E+0	1.888E+1
-4.055E-1	9.041E+0	1.900E+1
-4.006E-1	9.047E+0	1.914E+1
-4.022E-1	9.190E+0	1.904E+1
-4.038E-1	9.106E+0	1.887E+1
-4.055E-1	8.895E+0	1.901E+1
-3.990E-1	8.979E+0	1.891E+1
-4.038E-1	9.034E+0	1.889E+1
-4.055E-1	9.103E+0	1.905E+1
-4.055E-1	8.934E+0	1.907E+1
-4.022E-1	9.051E+0	1.894E+1
-4.022E-1	8.950E+0	1.906E+1
-4.055E-1	9.012E+0	1.900E+1
-4.071E-1	9.047E+0	1.903E+1
-4.022E-1	9.057E+0	1.905E+1
-4.038E-1	8.966E+0	1.902E+1
-4.055E-1	9.067E+0	1.892E+1
-4.038E-1	9.070E+0	1.890E+1
-4.006E-1	9.119E+0	1.889E+1
-3.990E-1	8.973E+0	1.904E+1
-4.022E-1	9.106E+0	1.879E+1
-4.087E-1	8.976E+0	1.915E+1
-4.022E-1	9.129E+0	1.896E+1
-4.038E-1	9.086E+0	1.897E+1
-4.087E-1	9.067E+0	1.896E+1
-4.071E-1	8.996E+0	1.900E+1
-4.038E-1	9.057E+0	1.894E+1
-4.022E-1	9.132E+0	1.910E+1
-4.038E-1	9.086E+0	1.895E+1
-4.087E-1	9.090E+0	1.900E+1
-4.038E-1	9.119E+0	1.896E+1
-4.022E-1	9.057E+0	1.880E+1
-4.071E-1	8.992E+0	1.906E+1
-4.087E-1	9.073E+0	1.890E+1
-4.022E-1	8.960E+0	1.895E+1
-4.022E-1	9.080E+0	1.905E+1
-4.055E-1	8.992E+0	1.889E+1
-4.038E-1	9.070E+0	1.899E+1
-3.990E-1	9.174E+0	1.895E+1
-4.006E-1	8.960E+0	1.897E+1
-4.055E-1	9.038E+0	1.899E+1
-4.071E-1	9.018E+0	1.910E+1
-4.006E-1	8.963E+0	1.897E+1
-4.038E-1	9.028E+0	1.887E+1
-4.071E-1	8.966E+0	1.899E+1
-4.038E-1	9.122E+0	1.897E+1
-4.038E-1	8.911E+0	1.903E+1
-4.038E-1	8.960E+0	1.878E+1
-4.055E-1	9.051E+0	1.915E+1
-4.038E-1	9.038E+0	1.892E+1
-4.038E-1	9.002E+0	1.921E+1
-4.022E-1	9.038E+0	1.913E+1
-4.071E-1	8.986E+0	1.912E+1
-4.071E-1	8.989E+0	1.916E+1
-4.006E-1	9.109E+0	1.902E+1
-4.071E-1	8.976E+0	1.935E+1
-4.022E-1	9.090E+0	1.914E+1
-4.055E-1	8.979E+0	1.880E+1
-4.038E-1	9.060E+0	1.909E+1
-4.022E-1	9.064E+0	1.911E+1
-4.055E-1	9.034E+0	1.892E+1
-4.055E-1	9.038E+0	1.907E+1
-4.038E-1	9.106E+0	1.905E+1
-4.022E-1	9.067E+0	1.925E+1
-4.055E-1	8.986E+0	1.902E+1
-4.055E-1	9.213E+0	1.906E+1
-4.006E-1	9.080E+0	1.909E+1
-4.038E-1	9.135E+0	1.906E+1
-4.055E-1	9.080E+0	1.889E+1
-4.055E-1	8.996E+0	1.902E+1
-4.006E-1	9.096E+0	1.895E+1
-4.006E-1	8.989E+0	1.901E+1
-4.038E-1	8.924E+0	1.884E+1
-4.071E-1	8.970E+0	1.912E+1
-4.022E-1	9.164E+0	1.898E+1
-4.022E-1	9.044E+0	1.897E+1
-4.055E-1	9.197E+0	1.893E+1
-4.055E-1	9.213E+0	1.886E+1
-4.006E-1	9.077E+0	1.912E+1
-4.022E-1	9.025E+0	1.887E+1
-4.038E-1	9.135E+0	1.901E+1
-4.055E-1	8.940E+0	1.885E+1
-4.022E-1	9.190E+0	1.888E+1
-4.038E-1	8.992E+0	1.906E+1
-4.055E-1	8.986E+0	1.892E+1
-4.038E-1	9.057E+0	1.905E+1
-4.038E-1	8.921E+0	1.900E+1
-4.006E-1	8.960E+0	1.914E+1
-4.038E-1	9.051E+0	1.898E+1
-4.055E-1	9.151E+0	1.897E+1
-4.038E-1	8.989E+0	1.915E+1
-4.038E-1	9.051E+0	1.891E+1
-4.038E-1	9.021E+0	1.907E+1
-4.055E-1	9.070E+0	1.884E+1
-4.038E-1	8.937E+0	1.898E+1
-4.038E-1	8.960E+0	1.903E+1
-4.055E-1	9.015E+0	1.904E+1
-4.071E-1	9.103E+0	1.909E+1
-4.022E-1	9.106E+0	1.905E+1
-4.038E-1	9.096E+0	1.899E+1
-4.071E-1	9.028E+0	1.907E+1
-4.055E-1	9.106E+0	1.888E+1
-4.022E-1	9.034E+0	1.911E+1
-4.022E-1	9.093E+0	1.897E+1
-4.055E-1	9.064E+0	1.894E+1
-4.071E-1	9.119E+0	1.912E+1
-4.006E-1	9.028E+0	1.885E+1
-4.038E-1	9.057E+0	1.892E+1
-4.055E-1	9.047E+0	1.899E+1
-4.022E-1	9.138E+0	1.899E+1
-4.038E-1	9.025E+0	1.896E+1
-4.038E-1	9.067E+0	1.899E+1
-4.038E-1	9.103E+0	1.889E+1
-4.055E-1	9.093E+0	1.890E+1
-4.006E-1	8.914E+0	1.886E+1
-4.006E-1	8.944E+0	1.917E+1
-4.071E-1	9.122E+0	1.917E+1
-4.055E-1	9.184E+0	1.890E+1
-4.055E-1	9.015E+0	1.891E+1
-4.038E-1	8.970E+0	1.899E+1
-4.038E-1	9.041E+0	1.900E+1
-4.055E-1	9.047E+0	1.917E+1
-4.022E-1	9.116E+0	1.908E+1
-3.990E-1	9.132E+0	1.904E+1
-4.038E-1	9.012E+0	1.897E+1
-4.071E-1	9.167E+0	1.908E+1
-4.022E-1	9.125E+0	1.895E+1
-4.006E-1	8.986E+0	1.914E+1
-4.022E-1	9.109E+0	1.901E+1
-4.055E-1	9.057E+0	1.897E+1
-3.990E-1	9.015E+0	1.891E+1
-4.022E-1	9.073E+0	1.886E+1
-4.022E-1	9.210E+0	1.897E+1
-4.071E-1	8.973E+0	1.895E+1
-4.006E-1	9.090E+0	1.904E+1
-4.022E-1	9.018E+0	1.898E+1
-4.038E-1	9.054E+0	1.902E+1
-4.103E-1	9.057E+0	1.902E+1
-4.022E-1	8.963E+0	1.891E+1
-4.006E-1	8.989E+0	1.902E+1
-4.022E-1	9.021E+0	1.889E+1
-4.055E-1	8.895E+0	1.895E+1
-4.055E-1	9.038E+0	1.901E+1
-4.038E-1	9.109E+0	1.901E+1
-4.055E-1	9.090E+0	1.897E+1
-4.055E-1	9.015E+0	1.907E+1
-4.038E-1	9.064E+0	1.898E+1
-4.022E-1	9.002E+0	1.898E+1
-4.055E-1	9.103E+0	1.900E+1
-4.055E-1	9.054E+0	1.898E+1
-4.038E-1	9.054E+0	1.878E+1
-4.006E-1	8.963E+0	1.908E+1
-4.038E-1	8.872E+0	1.885E+1
-4.071E-1	9.034E+0	1.909E+1
-4.006E-1	8.976E+0	1.905E+1
-4.022E-1	9.138E+0	1.896E+1
-4.087E-1	8.986E+0	1.889E+1
-4.055E-1	9.083E+0	1.904E+1
-4.038E-1	9.051E+0	1.906E+1
-3.990E-1	9.093E+0	1.912E+1
-4.055E-1	8.989E+0	1.890E+1
-4.071E-1	9.051E+0	1.909E+1
-4.022E-1	9.021E+0	1.891E+1
-4.038E-1	8.983E+0	1.900E+1
-4.055E-1	9.093E+0	1.912E+1
-4.055E-1	9.083E+0	1.901E+1
-4.038E-1	9.106E+0	1.888E+1
-3.990E-1	8.986E+0	1.906E+1
-4.022E-1	8.992E+0	1.874E+1
-4.022E-1	9.057E+0	1.901E+1
-4.022E-1	9.002E+0	1.899E+1
-4.022E-1	9.015E+0	1.900E+1
-4.055E-1	8.937E+0	1.909E+1
-4.038E-1	9.021E+0	1.905E+1
-4.006E-1	8.983E+0	1.922E+1
-4.038E-1	9.083E+0	1.898E+1
-4.038E-1	9.047E+0	1.908E+1
-4.055E-1	9.109E+0	1.898E+1
-4.038E-1	8.947E+0	1.919E+1
-4.022E-1	8.986E+0	1.899E+1
-4.038E-1	9.051E+0	1.889E+1
-4.055E-1	8.944E+0	1.905E+1
-4.022E-1	8.940E+0	1.899E+1
-4.006E-1	9.070E+0	1.913E+1
-4.038E-1	8.934E+0	1.892E+1
-4.071E-1	9.015E+0	1.905E+1
-4.038E-1	8.934E+0	1.904E+1
-4.006E-1	9.038E+0	1.893E+1
-4.055E-1	9.021E+0	1.909E+1
-4.055E-1	8.996E+0	1.884E+1
-3.990E-1	9.067E+0	1.893E+1
-3.990E-1	8.924E+0	1.914E+1
-4.038E-1	9.012E+0	1.897E+1
-4.055E-1	8.911E+0	1.905E+1
-4.006E-1	9.051E+0	1.902E+1
-4.022E-1	9.067E+0	1.905E+1
-4.038E-1	9.161E+0	1.903E+1
-4.038E-1	9.080E+0	1.900E+1
-4.071E-1	9.047E+0	1.894E+1
-3.990E-1	9.184E+0	1.908E+1
-4.071E-1	9.158E+0	1.902E+1
-4.038E-1	9.018E+0	1.913E+1
-4.055E-1	9.090E+0	1.913E+1
-4.006E-1	9.190E+0	1.893E+1
-4.022E-1	9.015E+0	1.892E+1
-4.055E-1	8.953E+0	1.897E+1
-4.038E-1	9.275E+0	1.906E+1
-4.038E-1	9.034E+0	1.890E+1
-4.071E-1	9.073E+0	1.898E+1
-4.055E-1	9.009E+0	1.897E+1
-4.022E-1	9.002E+0	1.914E+1
-4.022E-1	9.038E+0	1.904E+1
-4.071E-1	9.038E+0	1.893E+1
-4.055E-1	9.064E+0	1.909E+1
-4.038E-1	9.122E+0	1.903E+1
-4.022E-1	9.125E+0	1.906E+1
-4.022E-1	9.034E+0	1.903E+1
-4.022E-1	9.086E+0	1.896E+1
-4.038E-1	9.051E+0	1.903E+1
-4.022E-1	9.031E+0	1.912E+1
-4.055E-1	8.944E+0	1.904E+1
-4.055E-1	9.028E+0	1.907E+1
-4.038E-1	9.129E+0	1.903E+1
-4.022E-1	9.025E+0	1.909E+1
-4.038E-1	9.099E+0	1.894E+1
-4.022E-1	9.229E+0	1.900E+1
-4.022E-1	9.018E+0	1.899E+1
-3.990E-1	9.051E+0	1.901E+1
-4.022E-1	9.093E+0	1.912E+1
-4.071E-1	8.957E+0	1.885E+1
-4.038E-1	8.869E+0	1.897E+1
-4.022E-1	9.028E+0	1.899E+1
-4.071E-1	9.018E+0	1.909E+1
-4.071E-1	9.002E+0	1.917E+1
-4.006E-1	9.177E+0	1.901E+1
-3.990E-1	9.090E+0	1.907E+1
-4.071E-1	9.122E+0	1.871E+1
-4.055E-1	9.005E+0	1.889E+1
-4.038E-1	8.966E+0	1.882E+1
-3.973E-1	9.119E+0	1.903E+1
-4.038E-1	9.116E+0	1.905E+1
-4.055E-1	9.080E+0	1.888E+1
-4.022E-1	9.154E+0	1.896E+1
-4.022E-1	9.041E+0	1.899E+1
-4.071E-1	9.106E+0	1.901E+1
-4.055E-1	9.012E+0	1.904E+1
-4.022E-1	9.206E+0	1.902E+1
-4.006E-1	8.872E+0	1.901E+1
-4.055E-1	9.044E+0	1.899E+1
-4.071E-1	8.999E+0	1.917E+1
-4.022E-1	9.041E+0	1.906E+1
-4.022E-1	9.122E+0	1.897E+1
-4.022E-1	8.953E+0	1.901E+1
-4.055E-1	9.083E+0	1.892E+1
-4.038E-1	8.979E+0	1.916E+1
-3.990E-1	9.018E+0	1.893E+1
-4.055E-1	9.038E+0	1.899E+1
-4.038E-1	9.028E+0	1.899E+1
-4.038E-1	9.060E+0	1.905E+1
-4.006E-1	9.073E+0	1.898E+1
-4.006E-1	9.012E+0	1.919E+1
-4.071E-1	9.070E+0	1.898E+1
-4.038E-1	9.064E+0	1.899E+1
-4.006E-1	9.051E+0	1.903E+1
-4.038E-1	9.080E+0	1.904E+1
-4.071E-1	9.047E+0	1.895E+1
-4.022E-1	9.054E+0	1.901E+1
-4.022E-1	9.109E+0	1.894E+1
-4.055E-1	9.051E+0	1.911E+1
-4.071E-1	9.145E+0	1.904E+1
-3.990E-1	9.145E+0	1.903E+1
-4.022E-1	9.038E+0	1.914E+1
-4.038E-1	9.009E+0	1.912E+1
-4.055E-1	9.047E+0	1.917E+1
-4.055E-1	9.138E+0	1.901E+1
-3.990E-1	9.067E+0	1.895E+1
-3.990E-1	9.116E+0	1.896E+1
-4.055E-1	9.064E+0	1.894E+1
-4.055E-1	9.034E+0	1.894E+1
-4.006E-1	9.112E+0	1.891E+1
-4.071E-1	8.989E+0	1.894E+1
-4.087E-1	9.135E+0	1.884E+1
-4.038E-1	9.142E+0	1.889E+1
-4.038E-1	9.038E+0	1.897E+1
-4.038E-1	9.090E+0	1.905E+1
-4.087E-1	9.044E+0	1.892E+1
-4.038E-1	9.070E+0	1.898E+1
-4.022E-1	9.064E+0	1.890E+1
-4.038E-1	9.096E+0	1.895E+1
-4.087E-1	9.070E+0	1.887E+1
-4.022E-1	9.034E+0	1.916E+1
-4.006E-1	9.080E+0	1.910E+1
-4.038E-1	9.028E+0	1.911E+1
-4.087E-1	8.947E+0	1.903E+1
-4.038E-1	9.116E+0	1.898E+1
-4.022E-1	9.044E+0	1.896E+1
-4.038E-1	9.057E+0	1.888E+1
-4.071E-1	9.077E+0	1.900E+1
-4.022E-1	9.054E+0	1.903E+1
-4.022E-1	9.047E+0	1.909E+1
-4.022E-1	9.064E+0	1.889E+1
-4.071E-1	9.064E+0	1.896E+1
-4.038E-1	9.031E+0	1.908E+1
-4.006E-1	9.034E+0	1.909E+1
-4.071E-1	9.064E+0	1.894E+1
-4.038E-1	9.054E+0	1.896E+1
-4.038E-1	9.086E+0	1.894E+1
-3.990E-1	9.018E+0	1.893E+1
-4.038E-1	8.973E+0	1.898E+1
-4.071E-1	8.976E+0	1.899E+1
-4.038E-1	9.038E+0	1.894E+1
-4.022E-1	8.992E+0	1.907E+1
-4.022E-1	8.976E+0	1.902E+1
-4.071E-1	9.028E+0	1.918E+1
-4.055E-1	8.953E+0	1.892E+1
-3.990E-1	9.034E+0	1.907E+1
-4.055E-1	9.077E+0	1.903E+1
-4.038E-1	9.106E+0	1.887E+1
-4.038E-1	9.070E+0	1.904E+1
-4.006E-1	9.018E+0	1.901E+1
-4.022E-1	9.047E+0	1.905E+1
-4.071E-1	9.077E+0	1.901E+1
-4.038E-1	9.064E+0	1.897E+1
-4.006E-1	9.034E+0	1.893E+1
-4.022E-1	9.073E+0	1.904E+1
-4.055E-1	9.028E+0	1.907E+1
-4.071E-1	9.038E+0	1.905E+1
-4.022E-1	9.086E+0	1.898E+1
-4.038E-1	8.996E+0	1.887E+1
-4.055E-1	9.028E+0	1.910E+1
-4.006E-1	8.937E+0	1.903E+1
-4.022E-1	9.015E+0	1.906E+1
-4.022E-1	9.044E+0	1.892E+1
-4.071E-1	9.057E+0	1.885E+1
-4.038E-1	8.908E+0	1.902E+1
-4.006E-1	9.034E+0	1.895E+1
-4.038E-1	9.015E+0	1.898E+1
-4.087E-1	9.070E+0	1.914E+1
-4.055E-1	9.090E+0	1.916E+1
-4.006E-1	9.038E+0	1.909E+1
-4.038E-1	8.898E+0	1.895E+1
-4.071E-1	9.051E+0	1.900E+1
-4.006E-1	9.122E+0	1.903E+1
-4.022E-1	9.018E+0	1.908E+1
-4.022E-1	9.064E+0	1.905E+1
-4.055E-1	9.093E+0	1.900E+1
-4.022E-1	9.119E+0	1.913E+1
-4.006E-1	9.070E+0	1.909E+1
-4.038E-1	9.080E+0	1.911E+1
-4.055E-1	9.012E+0	1.902E+1
-4.022E-1	9.125E+0	1.903E+1
-3.990E-1	9.090E+0	1.911E+1
-4.055E-1	9.080E+0	1.893E+1
-4.055E-1	9.021E+0	1.899E+1
-4.055E-1	9.086E+0	1.910E+1
-4.006E-1	9.047E+0	1.897E+1
-4.022E-1	9.132E+0	1.890E+1
-4.071E-1	9.005E+0	1.890E+1
-4.006E-1	9.129E+0	1.905E+1
-4.006E-1	9.021E+0	1.899E+1
-4.055E-1	9.093E+0	1.899E+1
-4.038E-1	9.031E+0	1.906E+1
-4.055E-1	9.103E+0	1.914E+1
-4.022E-1	9.132E+0	1.907E+1
-4.038E-1	9.044E+0	1.905E+1
-4.038E-1	9.018E+0	1.896E+1
-4.055E-1	9.083E+0	1.897E+1
-4.038E-1	8.937E+0	1.896E+1
-4.022E-1	9.080E+0	1.890E+1
-4.055E-1	9.038E+0	1.888E+1
-4.038E-1	9.093E+0	1.893E+1
-4.022E-1	9.099E+0	1.891E+1
-4.022E-1	9.009E+0	1.896E+1
-4.055E-1	9.125E+0	1.896E+1
-4.006E-1	9.041E+0	1.902E+1
-4.006E-1	9.057E+0	1.911E+1
-4.055E-1	8.934E+0	1.881E+1
-4.071E-1	9.099E+0	1.883E+1
-4.038E-1	9.060E+0	1.904E+1
-4.022E-1	9.086E+0	1.898E+1
-4.038E-1	9.060E+0	1.875E+1
-4.055E-1	9.080E+0	1.899E+1
-4.038E-1	9.112E+0	1.888E+1
-4.022E-1	8.999E+0	1.898E+1
-4.038E-1	9.028E+0	1.900E+1
-4.055E-1	8.924E+0	1.892E+1
-4.038E-1	9.145E+0	1.900E+1
-4.006E-1	9.167E+0	1.901E+1
-4.055E-1	9.028E+0	1.897E+1
-4.087E-1	9.174E+0	1.895E+1
-4.038E-1	9.009E+0	1.896E+1
-4.022E-1	8.979E+0	1.897E+1
-4.055E-1	9.047E+0	1.883E+1
-4.071E-1	9.005E+0	1.909E+1
-4.022E-1	9.129E+0	1.903E+1
-4.022E-1	9.109E+0	1.881E+1
-4.038E-1	9.132E+0	1.876E+1
-4.087E-1	8.888E+0	1.908E+1
-4.022E-1	9.067E+0	1.891E+1
-4.022E-1	9.070E+0	1.895E+1
-4.055E-1	9.002E+0	1.902E+1
-4.087E-1	9.038E+0	1.901E+1
-4.022E-1	8.992E+0	1.917E+1
-4.038E-1	8.957E+0	1.889E+1
-4.055E-1	9.054E+0	1.882E+1
-4.071E-1	9.132E+0	1.890E+1
-4.038E-1	8.924E+0	1.908E+1
-4.006E-1	9.028E+0	1.910E+1
-4.055E-1	9.057E+0	1.884E+1
-4.087E-1	9.080E+0	1.893E+1
-4.038E-1	9.109E+0	1.893E+1
-4.022E-1	9.005E+0	1.904E+1
-4.022E-1	9.060E+0	1.900E+1
-4.087E-1	9.142E+0	1.884E+1
-4.006E-1	9.057E+0	1.896E+1
-4.006E-1	8.970E+0	1.905E+1
-4.022E-1	8.960E+0	1.918E+1
-4.055E-1	9.034E+0	1.920E+1
-4.055E-1	8.966E+0	1.890E+1
-3.973E-1	9.047E+0	1.905E+1
-4.038E-1	9.096E+0	1.888E+1
-4.055E-1	9.005E+0	1.895E+1
-4.038E-1	9.177E+0	1.881E+1
-4.006E-1	9.142E+0	1.886E+1
-4.038E-1	9.031E+0	1.892E+1
-4.038E-1	9.034E+0	1.908E+1
-4.071E-1	9.018E+0	1.901E+1
-4.038E-1	9.067E+0	1.885E+1
-4.038E-1	9.005E+0	1.924E+1
-4.071E-1	8.966E+0	1.892E+1
-4.022E-1	8.986E+0	1.889E+1
-4.006E-1	9.012E+0	1.898E+1
-4.038E-1	9.012E+0	1.893E+1
-4.071E-1	9.054E+0	1.899E+1
-4.071E-1	9.057E+0	1.904E+1
-4.006E-1	9.077E+0	1.891E+1
-4.022E-1	9.112E+0	1.896E+1
-4.038E-1	9.009E+0	1.897E+1
-4.038E-1	9.002E+0	1.885E+1
-4.038E-1	9.151E+0	1.897E+1
-4.022E-1	8.963E+0	1.895E+1
-4.055E-1	9.070E+0	1.909E+1
-4.022E-1	8.888E+0	1.914E+1
-3.973E-1	8.901E+0	1.902E+1
-4.055E-1	9.106E+0	1.891E+1
-4.071E-1	8.989E+0	1.896E+1
-4.038E-1	8.992E+0	1.916E+1
-4.022E-1	8.996E+0	1.921E+1
-4.038E-1	9.148E+0	1.889E+1
-4.055E-1	9.099E+0	1.900E+1
-4.038E-1	8.833E+0	1.893E+1
-4.006E-1	9.190E+0	1.894E+1
-4.022E-1	9.093E+0	1.904E+1
-4.071E-1	9.070E+0	1.897E+1
-4.022E-1	9.041E+0	1.902E+1
-4.022E-1	9.057E+0	1.912E+1
-4.038E-1	9.239E+0	1.894E+1
-4.071E-1	9.103E+0	1.913E+1
-4.038E-1	9.197E+0	1.886E+1
-4.038E-1	8.937E+0	1.907E+1
-4.022E-1	9.025E+0	1.896E+1
-4.055E-1	8.970E+0	1.891E+1
-4.022E-1	8.947E+0	1.894E+1
-4.022E-1	9.086E+0	1.879E+1
-4.071E-1	9.180E+0	1.886E+1
-4.055E-1	8.986E+0	1.900E+1
-4.022E-1	9.054E+0	1.918E+1
-3.973E-1	9.009E+0	1.888E+1
-4.022E-1	8.924E+0	1.887E+1
-4.055E-1	9.077E+0	1.895E+1
-4.022E-1	9.021E+0	1.906E+1
-4.022E-1	9.028E+0	1.901E+1
-4.022E-1	9.054E+0	1.916E+1
-4.055E-1	9.086E+0	1.874E+1
-4.038E-1	9.031E+0	1.896E+1
-4.006E-1	9.038E+0	1.909E+1
-4.038E-1	8.986E+0	1.903E+1
-4.071E-1	9.057E+0	1.891E+1
-4.038E-1	9.060E+0	1.891E+1
-4.022E-1	9.031E+0	1.899E+1
-4.055E-1	8.989E+0	1.880E+1
-4.038E-1	8.953E+0	1.890E+1
-4.022E-1	8.960E+0	1.899E+1
-4.022E-1	9.005E+0	1.878E+1
-4.055E-1	8.983E+0	1.909E+1
-4.022E-1	9.064E+0	1.889E+1
-4.038E-1	8.957E+0	1.884E+1
-4.022E-1	8.924E+0	1.908E+1
-4.022E-1	9.164E+0	1.886E+1
-4.071E-1	9.054E+0	1.913E+1
-4.055E-1	9.145E+0	1.908E+1
-4.006E-1	9.142E+0	1.894E+1
-4.038E-1	9.047E+0	1.881E+1
-4.055E-1	8.986E+0	1.900E+1
-4.055E-1	9.106E+0	1.892E+1
-4.038E-1	9.210E+0	1.892E+1
-4.055E-1	9.021E+0	1.885E+1
-4.071E-1	9.077E+0	1.912E+1
-4.055E-1	8.934E+0	1.906E+1
-4.022E-1	9.064E+0	1.901E+1
-4.055E-1	8.999E+0	1.905E+1
-4.055E-1	9.002E+0	1.906E+1
-4.038E-1	9.096E+0	1.909E+1
-4.038E-1	9.012E+0	1.891E+1
-4.055E-1	9.051E+0	1.896E+1
-4.022E-1	9.197E+0	1.883E+1
-4.006E-1	9.067E+0	1.894E+1
-4.038E-1	9.038E+0	1.890E+1
-4.038E-1	9.054E+0	1.895E+1
-4.055E-1	9.174E+0	1.886E+1
-4.038E-1	8.983E+0	1.906E+1
-4.038E-1	8.914E+0	1.894E+1
-4.022E-1	9.122E+0	1.891E+1
-4.071E-1	9.009E+0	1.900E+1
-4.038E-1	9.044E+0	1.894E+1
-4.006E-1	9.096E+0	1.909E+1
-4.038E-1	9.086E+0	1.893E+1
-4.055E-1	9.070E+0	1.893E+1
-4.038E-1	8.999E+0	1.897E+1
-3.990E-1	9.060E+0	1.891E+1
-4.038E-1	9.135E+0	1.907E+1
-4.038E-1	9.093E+0	1.894E+1
-4.055E-1	9.080E+0	1.897E+1
-4.006E-1	8.996E+0	1.906E+1
-4.038E-1	9.054E+0	1.893E+1
-4.055E-1	9.086E+0	1.896E+1
-4.022E-1	9.034E+0	1.898E+1
-4.006E-1	9.054E+0	1.896E+1
-4.038E-1	9.038E+0	1.908E+1
-4.087E-1	8.976E+0	1.905E+1
-4.022E-1	8.908E+0	1.901E+1
-3.990E-1	8.970E+0	1.900E+1
-4.055E-1	9.047E+0	1.914E+1
-4.038E-1	8.989E+0	1.899E+1
-4.038E-1	9.093E+0	1.912E+1
-4.038E-1	9.021E+0	1.905E+1
-4.055E-1	8.940E+0	1.878E+1
-4.038E-1	8.940E+0	1.899E+1
-4.038E-1	9.009E+0	1.881E+1
-4.038E-1	9.184E+0	1.880E+1
-4.022E-1	9.018E+0	1.893E+1
-4.038E-1	9.038E+0	1.879E+1
-4.006E-1	9.054E+0	1.903E+1
-4.022E-1	8.996E+0	1.901E+1
-4.055E-1	9.034E+0	1.893E+1
-4.055E-1	9.086E+0	1.882E+1
-4.055E-1	8.976E+0	1.902E+1
-4.006E-1	9.083E+0	1.910E+1
-4.055E-1	9.070E+0	1.905E+1
-4.055E-1	9.073E+0	1.894E+1
-4.022E-1	9.080E+0	1.909E+1
-4.006E-1	8.966E+0	1.897E+1
-4.038E-1	9.090E+0	1.899E+1
-4.071E-1	8.999E+0	1.894E+1
-4.022E-1	8.983E+0	1.903E+1
-4.022E-1	9.106E+0	1.885E+1
-4.071E-1	8.927E+0	1.895E+1
-4.055E-1	9.060E+0	1.910E+1
-4.055E-1	9.057E+0	1.911E+1
-3.990E-1	8.934E+0	1.893E+1
-4.038E-1	9.080E+0	1.913E+1
-4.071E-1	9.167E+0	1.896E+1
-4.038E-1	9.025E+0	1.897E+1
-4.022E-1	9.047E+0	1.918E+1
-4.038E-1	8.983E+0	1.895E+1
-4.071E-1	8.996E+0	1.897E+1
-4.022E-1	8.983E+0	1.892E+1
-4.022E-1	8.960E+0	1.917E+1
-4.038E-1	8.944E+0	1.898E+1
-4.071E-1	9.090E+0	1.905E+1
-4.055E-1	9.005E+0	1.885E+1
-3.990E-1	8.966E+0	1.903E+1
-4.006E-1	9.080E+0	1.887E+1
-4.087E-1	9.096E+0	1.882E+1
-4.022E-1	8.905E+0	1.886E+1
-4.006E-1	9.106E+0	1.888E+1
-4.055E-1	9.028E+0	1.901E+1
-4.038E-1	8.970E+0	1.898E+1
-4.055E-1	9.119E+0	1.908E+1
-3.973E-1	9.090E+0	1.893E+1
-4.038E-1	9.060E+0	1.885E+1
-4.103E-1	8.947E+0	1.894E+1
-4.022E-1	9.135E+0	1.902E+1
-4.006E-1	9.116E+0	1.910E+1
-4.006E-1	9.119E+0	1.905E+1
-4.038E-1	8.979E+0	1.886E+1
-4.022E-1	9.005E+0	1.898E+1
-4.022E-1	9.093E+0	1.893E+1
-4.055E-1	8.944E+0	1.914E+1
-4.055E-1	9.112E+0	1.900E+1
-4.022E-1	9.167E+0	1.902E+1
-4.006E-1	9.028E+0	1.911E+1
-4.038E-1	9.096E+0	1.907E+1
-4.071E-1	9.187E+0	1.892E+1
-4.038E-1	9.077E+0	1.900E+1
-4.022E-1	9.038E+0	1.897E+1
-4.055E-1	8.960E+0	1.895E+1
-4.055E-1	8.999E+0	1.902E+1
-4.038E-1	9.041E+0	1.899E+1
-4.006E-1	8.963E+0	1.893E+1
-4.022E-1	9.054E+0	1.899E+1
-4.038E-1	8.950E+0	1.898E+1
-4.022E-1	8.950E+0	1.899E+1
-4.038E-1	9.047E+0	1.890E+1
-4.038E-1	9.025E+0	1.864E+1
-4.071E-1	8.996E+0	1.894E+1
-4.038E-1	9.086E+0	1.898E+1
-4.038E-1	9.002E+0	1.900E+1
-4.055E-1	8.937E+0	1.897E+1
-4.055E-1	9.145E+0	1.901E+1
-4.071E-1	9.044E+0	1.907E+1
-3.990E-1	9.031E+0	1.903E+1
-4.022E-1	9.093E+0	1.896E+1
-4.055E-1	8.918E+0	1.892E+1
-4.022E-1	9.031E+0	1.903E+1
-4.006E-1	8.973E+0	1.884E+1
-4.006E-1	9.099E+0	1.891E+1
-4.071E-1	9.047E+0	1.919E+1
-4.038E-1	8.989E+0	1.892E+1
-4.022E-1	9.021E+0	1.899E+1
-4.038E-1	9.044E+0	1.884E+1
-4.087E-1	9.041E+0	1.905E+1
-4.022E-1	9.051E+0	1.893E+1
-4.006E-1	9.077E+0	1.900E+1
-4.038E-1	9.041E+0	1.887E+1
-4.071E-1	9.103E+0	1.896E+1
-4.055E-1	9.171E+0	1.895E+1
-4.022E-1	9.038E+0	1.901E+1
-4.006E-1	9.067E+0	1.894E+1
-4.071E-1	9.064E+0	1.907E+1
-4.022E-1	9.018E+0	1.902E+1
-4.006E-1	9.047E+0	1.894E+1
-4.022E-1	9.054E+0	1.882E+1
-4.038E-1	8.999E+0	1.906E+1
-4.038E-1	9.099E+0	1.899E+1
-4.022E-1	9.015E+0	1.903E+1
-4.022E-1	9.116E+0	1.898E+1
-4.055E-1	9.093E+0	1.878E+1
-4.038E-1	9.112E+0	1.891E+1
-4.006E-1	9.077E+0	1.874E+1
-4.038E-1	9.051E+0	1.897E+1
-4.055E-1	9.142E+0	1.898E+1
-4.055E-1	8.979E+0	1.900E+1
-4.006E-1	9.090E+0	1.902E+1
-4.038E-1	9.096E+0	1.904E+1
-4.071E-1	9.067E+0	1.899E+1
-4.038E-1	9.025E+0	1.906E+1
-4.006E-1	9.080E+0	1.890E+1
-4.038E-1	9.132E+0	1.914E+1
-4.071E-1	8.960E+0	1.896E+1
-4.022E-1	9.054E+0	1.889E+1
-4.006E-1	8.908E+0	1.891E+1
-4.038E-1	8.973E+0	1.896E+1
-4.038E-1	9.038E+0	1.909E+1
-4.022E-1	9.148E+0	1.886E+1
-4.022E-1	9.060E+0	1.904E+1
-4.022E-1	9.125E+0	1.900E+1
-4.038E-1	9.015E+0	1.902E+1
-4.055E-1	9.067E+0	1.887E+1
-4.022E-1	8.953E+0	1.892E+1
-4.022E-1	8.937E+0	1.901E+1
-4.055E-1	8.973E+0	1.897E+1
-4.022E-1	9.060E+0	1.893E+1
-4.006E-1	9.099E+0	1.900E+1
-4.038E-1	9.064E+0	1.892E+1
-4.038E-1	9.034E+0	1.901E+1
-4.055E-1	8.927E+0	1.900E+1
-3.990E-1	9.002E+0	1.895E+1
-4.006E-1	8.914E+0	1.915E+1
-4.055E-1	9.060E+0	1.880E+1
-4.055E-1	8.921E+0	1.903E+1
-4.038E-1	8.908E+0	1.890E+1
-4.022E-1	9.099E+0	1.894E+1
-4.038E-1	9.031E+0	1.920E+1
-4.006E-1	9.073E+0	1.916E+1
-4.022E-1	9.142E+0	1.895E+1
-4.006E-1	9.099E+0	1.885E+1
-4.055E-1	9.057E+0	1.900E+1
-4.038E-1	9.041E+0	1.903E+1
-4.006E-1	9.073E+0	1.875E+1
-4.038E-1	9.073E+0	1.893E+1
-4.055E-1	9.112E+0	1.898E+1
-4.022E-1	8.908E+0	1.897E+1
-4.006E-1	9.070E+0	1.892E+1
-4.038E-1	9.099E+0	1.891E+1
-4.038E-1	8.908E+0	1.895E+1
-4.022E-1	9.067E+0	1.889E+1
-4.006E-1	9.041E+0	1.890E+1
-4.038E-1	9.106E+0	1.892E+1
-4.071E-1	9.031E+0	1.885E+1
-4.038E-1	9.073E+0	1.905E+1
-4.038E-1	9.116E+0	1.894E+1
-4.055E-1	9.044E+0	1.893E+1
-4.071E-1	9.080E+0	1.901E+1
-4.022E-1	8.947E+0	1.906E+1
-3.990E-1	8.957E+0	1.892E+1
-4.038E-1	8.953E+0	1.891E+1
-4.071E-1	9.083E+0	1.903E+1
-4.022E-1	9.009E+0	1.893E+1
-4.022E-1	9.122E+0	1.897E+1
-4.055E-1	8.989E+0	1.910E+1
-4.055E-1	9.142E+0	1.902E+1
-4.038E-1	9.106E+0	1.876E+1
-3.990E-1	8.940E+0	1.892E+1
-4.038E-1	9.054E+0	1.899E+1
-4.071E-1	9.057E+0	1.914E+1
-4.038E-1	9.034E+0	1.899E+1
-4.022E-1	8.973E+0	1.890E+1
-4.022E-1	9.028E+0	1.894E+1
-4.055E-1	9.057E+0	1.895E+1
-4.055E-1	9.009E+0	1.890E+1
-4.006E-1	9.025E+0	1.906E+1
-4.006E-1	8.937E+0	1.899E+1
-4.055E-1	9.005E+0	1.884E+1
-4.038E-1	9.034E+0	1.896E+1
-4.006E-1	9.031E+0	1.894E+1
-4.022E-1	9.044E+0	1.895E+1
-4.071E-1	9.034E+0	1.896E+1
-4.022E-1	8.950E+0	1.906E+1
-4.022E-1	8.914E+0	1.912E+1
-4.006E-1	9.073E+0	1.910E+1
-4.071E-1	9.077E+0	1.904E+1
-4.038E-1	8.872E+0	1.880E+1
-4.006E-1	9.067E+0	1.898E+1
-4.038E-1	9.090E+0	1.897E+1
-4.038E-1	9.109E+0	1.896E+1
-4.038E-1	9.077E+0	1.911E+1
-3.973E-1	9.145E+0	1.917E+1
-4.022E-1	9.070E+0	1.906E+1
-4.038E-1	9.077E+0	1.901E+1
-4.022E-1	9.167E+0	1.894E+1
-4.006E-1	9.034E+0	1.891E+1
-4.055E-1	9.031E+0	1.923E+1
-4.055E-1	9.054E+0	1.891E+1
-4.038E-1	9.015E+0	1.895E+1
-3.990E-1	9.018E+0	1.909E+1
-4.038E-1	9.005E+0	1.900E+1
-4.055E-1	9.073E+0	1.901E+1
-4.006E-1	8.976E+0	1.902E+1
-4.022E-1	9.054E+0	1.917E+1
-4.038E-1	9.073E+0	1.897E+1
-4.071E-1	9.044E+0	1.884E+1
-4.006E-1	8.931E+0	1.919E+1
-4.006E-1	9.086E+0	1.912E+1
-4.038E-1	9.086E+0	1.905E+1
-4.055E-1	9.138E+0	1.902E+1
-4.038E-1	9.109E+0	1.888E+1
-3.973E-1	8.983E+0	1.889E+1
-4.038E-1	8.934E+0	1.915E+1
-4.071E-1	9.060E+0	1.893E+1
-4.038E-1	8.979E+0	1.897E+1
-3.990E-1	9.044E+0	1.912E+1
-4.038E-1	9.129E+0	1.903E+1
-4.038E-1	8.953E+0	1.897E+1
-4.038E-1	9.031E+0	1.893E+1
-4.006E-1	9.073E+0	1.888E+1
-4.022E-1	9.070E+0	1.881E+1
-4.055E-1	9.018E+0	1.898E+1
-3.990E-1	8.973E+0	1.897E+1
-4.006E-1	9.025E+0	1.884E+1
-4.006E-1	8.957E+0	1.902E+1
-4.055E-1	8.940E+0	1.902E+1
-4.022E-1	9.080E+0	1.893E+1
-4.022E-1	9.106E+0	1.902E+1
-4.022E-1	9.002E+0	1.908E+1
-4.038E-1	9.086E+0	1.889E+1
-4.038E-1	9.028E+0	1.902E+1
-4.006E-1	9.009E+0	1.896E+1
-4.006E-1	9.021E+0	1.920E+1
-4.022E-1	8.996E+0	1.903E+1
-4.038E-1	9.103E+0	1.895E+1
-4.038E-1	9.041E+0	1.894E+1
-4.006E-1	9.064E+0	1.892E+1
-4.055E-1	9.012E+0	1.894E+1
-4.006E-1	9.025E+0	1.917E+1
-3.990E-1	9.028E+0	1.903E+1
-3.990E-1	9.028E+0	1.907E+1
-4.038E-1	9.184E+0	1.897E+1
-4.022E-1	9.015E+0	1.898E+1
-4.006E-1	9.077E+0	1.886E+1
-4.022E-1	9.057E+0	1.894E+1
-4.071E-1	9.090E+0	1.902E+1
-4.022E-1	8.937E+0	1.901E+1
-3.990E-1	9.038E+0	1.901E+1
-4.022E-1	9.080E+0	1.907E+1
-4.055E-1	9.031E+0	1.901E+1
-4.038E-1	9.054E+0	1.897E+1
-4.006E-1	8.911E+0	1.886E+1
-4.038E-1	9.077E+0	1.890E+1
-4.055E-1	8.934E+0	1.901E+1
-3.990E-1	8.950E+0	1.890E+1
-4.006E-1	9.041E+0	1.884E+1
-4.055E-1	9.051E+0	1.904E+1
-4.038E-1	9.064E+0	1.904E+1
-4.006E-1	9.018E+0	1.898E+1
-3.973E-1	9.093E+0	1.910E+1
-4.006E-1	9.093E+0	1.878E+1
-4.038E-1	9.083E+0	1.898E+1
-4.038E-1	8.999E+0	1.898E+1
-3.990E-1	9.034E+0	1.904E+1
-4.038E-1	9.112E+0	1.892E+1
-4.071E-1	9.034E+0	1.904E+1
-4.038E-1	9.132E+0	1.887E+1
-4.006E-1	9.093E+0	1.894E+1
-4.038E-1	9.142E+0	1.883E+1
-4.038E-1	9.090E+0	1.906E+1
-4.006E-1	8.966E+0	1.892E+1
-3.990E-1	9.028E+0	1.914E+1
-4.022E-1	9.080E+0	1.909E+1
-4.006E-1	9.112E+0	1.918E+1
-4.022E-1	9.148E+0	1.883E+1
-3.973E-1	8.940E+0	1.904E+1
-4.006E-1	9.112E+0	1.906E+1
-4.071E-1	8.989E+0	1.893E+1
-4.038E-1	9.070E+0	1.903E+1
-4.006E-1	9.012E+0	1.892E+1
-4.038E-1	9.060E+0	1.918E+1
-4.055E-1	9.080E+0	1.883E+1
-4.038E-1	9.060E+0	1.903E+1
-4.006E-1	8.976E+0	1.901E+1
-4.022E-1	9.116E+0	1.878E+1
-4.038E-1	8.947E+0	1.892E+1
-3.990E-1	9.051E+0	1.889E+1
-4.022E-1	9.018E+0	1.900E+1
-4.038E-1	9.093E+0	1.896E+1
-4.038E-1	9.041E+0	1.908E+1
-4.038E-1	9.051E+0	1.904E+1
-4.006E-1	9.034E+0	1.900E+1
-4.038E-1	9.119E+0	1.893E+1
-4.071E-1	9.012E+0	1.886E+1
-4.038E-1	9.083E+0	1.905E+1
-3.973E-1	9.064E+0	1.909E+1
-4.022E-1	9.015E+0	1.871E+1
-4.038E-1	8.966E+0	1.910E+1
-4.006E-1	9.135E+0	1.913E+1
-3.990E-1	8.888E+0	1.880E+1
-4.006E-1	9.034E+0	1.905E+1
-4.055E-1	8.966E+0	1.892E+1
-4.038E-1	9.067E+0	1.887E+1
-3.990E-1	9.038E+0	1.877E+1
-4.006E-1	9.038E+0	1.895E+1
-4.087E-1	8.986E+0	1.902E+1
-4.038E-1	8.996E+0	1.917E+1
-4.006E-1	9.015E+0	1.905E+1
-4.022E-1	9.009E+0	1.897E+1
-4.055E-1	9.034E+0	1.902E+1
-4.038E-1	9.090E+0	1.894E+1
-4.022E-1	8.996E+0	1.909E+1
-4.038E-1	9.015E+0	1.910E+1
-4.055E-1	8.921E+0	1.892E+1
-4.022E-1	8.953E+0	1.896E+1
-3.990E-1	8.921E+0	1.899E+1
-4.022E-1	8.992E+0	1.892E+1
-4.055E-1	8.914E+0	1.883E+1
-4.006E-1	9.112E+0	1.899E+1
-4.022E-1	9.038E+0	1.885E+1
-4.006E-1	9.051E+0	1.909E+1
-4.055E-1	8.888E+0	1.880E+1
-4.055E-1	8.986E+0	1.903E+1
-4.038E-1	9.012E+0	1.907E+1
-4.022E-1	9.005E+0	1.915E+1
-4.038E-1	9.077E+0	1.888E+1
-4.022E-1	9.077E+0	1.877E+1
-4.006E-1	9.109E+0	1.914E+1
-4.022E-1	9.060E+0	1.901E+1
-4.038E-1	9.025E+0	1.912E+1
-4.038E-1	8.908E+0	1.902E+1
-4.022E-1	9.145E+0	1.881E+1
-4.006E-1	9.099E+0	1.892E+1
-4.022E-1	9.148E+0	1.920E+1
-4.038E-1	9.060E+0	1.893E+1
-3.990E-1	9.080E+0	1.899E+1
-4.038E-1	9.021E+0	1.888E+1
-4.038E-1	9.112E+0	1.896E+1
-4.055E-1	9.099E+0	1.904E+1
-3.990E-1	9.070E+0	1.897E+1
-4.038E-1	8.879E+0	1.911E+1
-4.055E-1	9.038E+0	1.913E+1
-4.022E-1	8.973E+0	1.909E+1
-4.022E-1	9.109E+0	1.905E+1
-4.022E-1	9.057E+0	1.879E+1
-4.055E-1	9.009E+0	1.899E+1
-4.022E-1	9.129E+0	1.904E+1
-4.006E-1	8.921E+0	1.895E+1
-4.022E-1	9.060E+0	1.892E+1
-4.071E-1	9.060E+0	1.890E+1
-4.038E-1	9.044E+0	1.891E+1
-3.973E-1	9.031E+0	1.908E+1
-4.006E-1	9.038E+0	1.916E+1
-4.038E-1	8.999E+0	1.906E+1
-4.071E-1	9.051E+0	1.916E+1
-4.006E-1	9.031E+0	1.884E+1
-4.022E-1	9.093E+0	1.896E+1
-4.055E-1	9.057E+0	1.887E+1
-4.055E-1	9.018E+0	1.894E+1
-4.006E-1	9.070E+0	1.893E+1
-4.022E-1	9.083E+0	1.895E+1
-4.055E-1	9.028E+0	1.898E+1
-4.006E-1	9.122E+0	1.898E+1
-4.006E-1	8.963E+0	1.894E+1
-4.022E-1	9.057E+0	1.897E+1
-4.055E-1	9.190E+0	1.898E+1
-4.055E-1	8.957E+0	1.892E+1
-3.990E-1	8.966E+0	1.907E+1
-4.038E-1	9.038E+0	1.900E+1
-4.055E-1	9.028E+0	1.895E+1
-4.038E-1	9.067E+0	1.905E+1
-4.006E-1	9.025E+0	1.904E+1
-4.038E-1	9.080E+0	1.891E+1
-4.087E-1	8.986E+0	1.881E+1
-4.038E-1	8.989E+0	1.899E+1
-4.006E-1	8.999E+0	1.893E+1
-4.022E-1	9.034E+0	1.903E+1
-4.055E-1	9.021E+0	1.895E+1
-4.038E-1	8.934E+0	1.884E+1
-4.006E-1	8.986E+0	1.900E+1
-4.038E-1	9.005E+0	1.886E+1
-4.055E-1	9.018E+0	1.884E+1
-4.022E-1	8.999E+0	1.916E+1
-4.006E-1	9.103E+0	1.900E+1
-4.038E-1	9.067E+0	1.919E+1
-4.038E-1	9.193E+0	1.886E+1
-4.022E-1	9.090E+0	1.909E+1
-4.022E-1	9.080E+0	1.900E+1
-4.022E-1	9.077E+0	1.910E+1
-4.055E-1	9.044E+0	1.883E+1
-4.038E-1	8.924E+0	1.902E+1
-3.990E-1	8.989E+0	1.908E+1
-4.006E-1	8.947E+0	1.894E+1
-4.055E-1	9.054E+0	1.906E+1
-4.038E-1	9.096E+0	1.872E+1
-4.006E-1	8.966E+0	1.888E+1
-4.006E-1	8.979E+0	1.912E+1
-4.022E-1	9.028E+0	1.893E+1
-4.038E-1	8.976E+0	1.907E+1
-4.006E-1	8.957E+0	1.899E+1
-4.022E-1	9.216E+0	1.883E+1
-4.071E-1	8.940E+0	1.907E+1
-4.022E-1	9.067E+0	1.898E+1
-4.006E-1	9.051E+0	1.911E+1
-4.022E-1	9.054E+0	1.884E+1
-4.055E-1	8.914E+0	1.901E+1
-4.022E-1	9.057E+0	1.898E+1
-4.006E-1	9.012E+0	1.902E+1
-3.990E-1	9.012E+0	1.890E+1
-4.055E-1	8.986E+0	1.883E+1
-4.038E-1	8.992E+0	1.903E+1
-4.006E-1	9.112E+0	1.890E+1
-4.006E-1	8.934E+0	1.896E+1
-4.038E-1	9.125E+0	1.890E+1
-4.038E-1	8.989E+0	1.899E+1
-4.022E-1	9.057E+0	1.888E+1
-3.990E-1	9.096E+0	1.888E+1
-4.055E-1	9.073E+0	1.884E+1
-4.038E-1	9.106E+0	1.902E+1
-4.006E-1	9.070E+0	1.888E+1
-4.038E-1	9.112E+0	1.899E+1
-4.022E-1	9.028E+0	1.884E+1
-4.055E-1	8.999E+0	1.893E+1
-4.022E-1	9.109E+0	1.911E+1
-4.022E-1	9.021E+0	1.907E+1
-4.071E-1	9.012E+0	1.898E+1
-4.038E-1	9.038E+0	1.894E+1
-3.990E-1	9.054E+0	1.882E+1
-4.055E-1	9.122E+0	1.895E+1
-4.038E-1	9.005E+0	1.886E+1
-4.038E-1	8.934E+0	1.907E+1
-4.006E-1	8.973E+0	1.894E+1
-4.006E-1	9.034E+0	1.883E+1
-4.055E-1	9.132E+0	1.890E+1
-4.022E-1	9.028E+0	1.890E+1
-3.990E-1	9.057E+0	1.891E+1
-4.006E-1	8.989E+0	1.891E+1
-4.055E-1	9.028E+0	1.879E+1
-4.038E-1	9.142E+0	1.891E+1
-4.006E-1	9.041E+0	1.920E+1
-4.022E-1	9.025E+0	1.888E+1
-4.038E-1	9.080E+0	1.895E+1
-4.022E-1	8.979E+0	1.889E+1
-4.006E-1	9.070E+0	1.904E+1
-4.006E-1	8.944E+0	1.901E+1
-4.055E-1	8.960E+0	1.909E+1
-4.022E-1	9.119E+0	1.887E+1
-4.006E-1	8.957E+0	1.889E+1
-4.022E-1	8.937E+0	1.892E+1
-4.055E-1	8.999E+0	1.902E+1
-4.038E-1	8.996E+0	1.899E+1
-3.990E-1	9.193E+0	1.885E+1
-4.022E-1	8.944E+0	1.908E+1
-4.022E-1	8.992E+0	1.896E+1
-4.022E-1	9.005E+0	1.892E+1
-4.006E-1	8.979E+0	1.901E+1
-4.022E-1	9.154E+0	1.898E+1
-4.055E-1	8.986E+0	1.893E+1
-4.055E-1	9.054E+0	1.891E+1
-3.990E-1	8.986E+0	1.888E+1
-4.022E-1	9.025E+0	1.892E+1
-4.055E-1	9.028E+0	1.885E+1
-4.006E-1	9.038E+0	1.906E+1
-4.006E-1	9.093E+0	1.888E+1
-4.022E-1	9.073E+0	1.904E+1
-4.055E-1	9.051E+0	1.886E+1
-3.990E-1	9.021E+0	1.900E+1
-4.006E-1	8.934E+0	1.872E+1
-4.022E-1	8.999E+0	1.905E+1
-4.038E-1	9.060E+0	1.891E+1
-4.055E-1	9.047E+0	1.886E+1
-3.973E-1	9.018E+0	1.876E+1
-4.038E-1	9.129E+0	1.890E+1
-4.055E-1	8.992E+0	1.893E+1
-4.022E-1	8.986E+0	1.898E+1
-4.006E-1	9.167E+0	1.904E+1
-4.006E-1	9.051E+0	1.909E+1
-4.038E-1	9.044E+0	1.885E+1
-4.038E-1	9.132E+0	1.906E+1
-3.990E-1	9.106E+0	1.914E+1
-4.006E-1	8.950E+0	1.919E+1
-4.055E-1	9.093E+0	1.883E+1
-4.022E-1	9.080E+0	1.901E+1
-3.990E-1	9.044E+0	1.892E+1
-4.006E-1	9.116E+0	1.888E+1
-4.055E-1	9.125E+0	1.900E+1
-4.006E-1	9.005E+0	1.890E+1
-4.038E-1	8.970E+0	1.905E+1
-3.973E-1	9.015E+0	1.890E+1
-4.038E-1	8.940E+0	1.894E+1
-4.006E-1	8.973E+0	1.902E+1
-4.006E-1	8.921E+0	1.897E+1
-4.006E-1	9.070E+0	1.907E+1
-4.038E-1	9.187E+0	1.891E+1
-4.022E-1	9.028E+0	1.901E+1
-4.006E-1	8.960E+0	1.896E+1
-3.990E-1	9.096E+0	1.881E+1
-4.022E-1	9.099E+0	1.908E+1
-4.006E-1	9.060E+0	1.915E+1
-3.973E-1	8.953E+0	1.897E+1
-3.990E-1	9.077E+0	1.900E+1
-4.022E-1	8.983E+0	1.889E+1
-4.022E-1	8.957E+0	1.894E+1
-4.006E-1	9.021E+0	1.914E+1
-3.973E-1	9.099E+0	1.886E+1
-4.022E-1	8.846E+0	1.895E+1
-4.006E-1	8.989E+0	1.898E+1
-4.022E-1	9.054E+0	1.904E+1
-4.022E-1	9.083E+0	1.905E+1
-4.038E-1	8.827E+0	1.889E+1
-4.006E-1	9.034E+0	1.903E+1
-4.022E-1	8.947E+0	1.880E+1
-4.006E-1	9.184E+0	1.893E+1
-4.038E-1	9.031E+0	1.908E+1
-4.038E-1	9.041E+0	1.894E+1
-3.990E-1	9.051E+0	1.888E+1
-4.022E-1	9.086E+0	1.896E+1
-4.038E-1	9.060E+0	1.892E+1
-4.038E-1	8.966E+0	1.888E+1
-4.006E-1	9.012E+0	1.909E+1
-3.990E-1	8.921E+0	1.894E+1
-4.022E-1	8.992E+0	1.888E+1
-4.022E-1	9.096E+0	1.889E+1
-4.006E-1	9.041E+0	1.898E+1
-4.006E-1	9.099E+0	1.894E+1
-4.022E-1	9.031E+0	1.891E+1
-4.022E-1	9.028E+0	1.893E+1
-3.973E-1	9.034E+0	1.900E+1
-4.006E-1	9.044E+0	1.913E+1
-4.038E-1	9.070E+0	1.903E+1
-4.022E-1	8.966E+0	1.906E+1
-3.990E-1	9.171E+0	1.887E+1
-3.990E-1	9.031E+0	1.900E+1
-4.038E-1	8.996E+0	1.889E+1
-4.055E-1	9.129E+0	1.887E+1
-4.006E-1	9.047E+0	1.890E+1
-4.006E-1	9.099E+0	1.902E+1
-4.055E-1	9.171E+0	1.897E+1
-4.038E-1	9.145E+0	1.884E+1
-4.006E-1	8.940E+0	1.906E+1
-4.022E-1	8.983E+0	1.893E+1
-4.038E-1	9.034E+0	1.893E+1
-4.006E-1	8.983E+0	1.888E+1
-3.990E-1	9.083E+0	1.917E+1
-4.006E-1	9.090E+0	1.903E+1
-4.038E-1	9.051E+0	1.884E+1
-4.038E-1	9.112E+0	1.894E+1
-4.006E-1	9.090E+0	1.885E+1
-3.990E-1	9.112E+0	1.896E+1
-4.071E-1	9.148E+0	1.895E+1
-4.022E-1	9.125E+0	1.888E+1
-4.022E-1	9.090E+0	1.906E+1
-4.022E-1	9.054E+0	1.906E+1
-4.038E-1	9.103E+0	1.899E+1
-4.055E-1	9.051E+0	1.889E+1
-4.006E-1	9.138E+0	1.908E+1
-4.022E-1	8.966E+0	1.916E+1
-4.055E-1	8.970E+0	1.893E+1
-4.022E-1	9.021E+0	1.904E+1
-3.973E-1	9.051E+0	1.917E+1
-4.006E-1	9.018E+0	1.915E+1
-4.022E-1	9.112E+0	1.899E+1
-4.038E-1	9.109E+0	1.893E+1
-3.990E-1	9.009E+0	1.893E+1
-4.006E-1	8.937E+0	1.900E+1
-4.022E-1	9.044E+0	1.898E+1
-4.055E-1	9.213E+0	1.887E+1
-3.990E-1	8.905E+0	1.900E+1
-4.006E-1	9.096E+0	1.908E+1
-4.038E-1	8.979E+0	1.908E+1
-4.022E-1	9.057E+0	1.900E+1
-4.006E-1	8.931E+0	1.889E+1
-4.006E-1	9.002E+0	1.891E+1
-4.022E-1	9.077E+0	1.887E+1
-4.038E-1	8.979E+0	1.886E+1
-3.990E-1	9.051E+0	1.898E+1
-4.022E-1	9.129E+0	1.898E+1
-4.022E-1	8.973E+0	1.911E+1
-4.038E-1	9.086E+0	1.886E+1
-4.022E-1	8.924E+0	1.900E+1
-4.022E-1	8.976E+0	1.910E+1
-4.071E-1	8.934E+0	1.896E+1
-4.055E-1	8.996E+0	1.913E+1
-4.022E-1	9.083E+0	1.902E+1
-4.022E-1	8.927E+0	1.905E+1
-4.055E-1	9.077E+0	1.894E+1
-4.038E-1	9.034E+0	1.916E+1
-4.006E-1	9.057E+0	1.898E+1
-4.006E-1	9.005E+0	1.896E+1
-4.055E-1	9.109E+0	1.904E+1
-4.071E-1	9.031E+0	1.899E+1
-4.022E-1	8.963E+0	1.906E+1
-4.006E-1	9.047E+0	1.905E+1
-4.055E-1	8.986E+0	1.893E+1
-4.038E-1	9.002E+0	1.894E+1
-4.022E-1	9.034E+0	1.900E+1
-4.006E-1	9.073E+0	1.890E+1
-4.038E-1	9.038E+0	1.885E+1
-4.038E-1	9.038E+0	1.900E+1
-4.038E-1	9.083E+0	1.902E+1
-4.006E-1	9.070E+0	1.880E+1
-4.055E-1	9.018E+0	1.907E+1
-4.038E-1	9.038E+0	1.888E+1
-3.990E-1	9.034E+0	1.896E+1
-3.990E-1	9.038E+0	1.900E+1
-4.022E-1	9.044E+0	1.888E+1
-4.055E-1	9.077E+0	1.882E+1
-3.990E-1	8.940E+0	1.885E+1
-4.006E-1	8.970E+0	1.903E+1
-4.022E-1	8.973E+0	1.902E+1
-4.006E-1	9.093E+0	1.896E+1
-4.038E-1	9.129E+0	1.903E+1
-4.038E-1	9.034E+0	1.903E+1
-4.055E-1	9.047E+0	1.893E+1
-4.055E-1	9.067E+0	1.905E+1
-4.022E-1	8.957E+0	1.884E+1
-4.022E-1	9.122E+0	1.890E+1
-4.055E-1	9.093E+0	1.889E+1
-4.038E-1	9.148E+0	1.894E+1
-3.990E-1	9.090E+0	1.894E+1
-4.022E-1	8.931E+0	1.896E+1
-4.038E-1	8.901E+0	1.901E+1
-4.022E-1	9.051E+0	1.904E+1
-4.022E-1	8.934E+0	1.886E+1
-4.038E-1	9.051E+0	1.904E+1
-4.038E-1	9.018E+0	1.893E+1
-4.071E-1	9.047E+0	1.897E+1
-3.990E-1	9.119E+0	1.895E+1
-3.990E-1	8.970E+0	1.907E+1
-4.038E-1	9.038E+0	1.882E+1
-4.055E-1	9.054E+0	1.881E+1
-4.006E-1	8.983E+0	1.897E+1
-4.022E-1	9.018E+0	1.888E+1
-4.055E-1	9.116E+0	1.898E+1
-4.038E-1	9.028E+0	1.897E+1
-4.006E-1	9.167E+0	1.896E+1
[truncated: 93,959 more rows]
