# Supplementary material for: Improved ANAP incorporation and VCF analysis reveal details of P2X7 current facilitation and a limited conformational interplay between ATP binding and the intracellular ballast domain
Source: eLife. 2023 Jan 4;12:e82479. doi: 10.7554/eLife.82479 (PMC9859053; doi:10.7554/eLife.82479)
Supplement: Figure 3—figure supplement 3—source data 2. [file elife-82479-fig3-figsupp3-data2.zip › Figure-3_figure-supplement-3_source-data-2/DeltaCys-constructs/l24/20.csv]

-6.646E-2	2.180E+1	4.336E+1
-6.809E-2	2.167E+1	4.335E+1
-6.646E-2	2.186E+1	4.335E+1
-6.484E-2	2.172E+1	4.358E+1
-6.646E-2	2.176E+1	4.356E+1
-6.646E-2	2.180E+1	4.337E+1
-6.809E-2	2.170E+1	4.363E+1
-6.160E-2	2.167E+1	4.367E+1
-6.646E-2	2.188E+1	4.382E+1
-6.646E-2	2.173E+1	4.356E+1
-6.646E-2	2.172E+1	4.367E+1
-6.322E-2	2.189E+1	4.370E+1
-6.160E-2	2.174E+1	4.365E+1
-6.809E-2	2.169E+1	4.352E+1
-6.646E-2	2.171E+1	4.345E+1
-6.322E-2	2.172E+1	4.349E+1
-6.484E-2	2.163E+1	4.363E+1
-6.484E-2	2.174E+1	4.360E+1
-6.809E-2	2.179E+1	4.372E+1
-6.322E-2	2.175E+1	4.364E+1
-6.322E-2	2.184E+1	4.364E+1
-6.322E-2	2.181E+1	4.347E+1
-6.646E-2	2.171E+1	4.356E+1
-6.322E-2	2.167E+1	4.360E+1
-6.809E-2	2.182E+1	4.353E+1
-6.971E-2	2.170E+1	4.377E+1
-6.646E-2	2.183E+1	4.360E+1
-6.322E-2	2.188E+1	4.371E+1
-6.646E-2	2.169E+1	4.357E+1
-6.646E-2	2.162E+1	4.354E+1
-6.646E-2	2.162E+1	4.377E+1
-6.160E-2	2.159E+1	4.329E+1
-6.646E-2	2.185E+1	4.363E+1
-6.809E-2	2.166E+1	4.384E+1
-6.646E-2	2.160E+1	4.373E+1
-6.484E-2	2.204E+1	4.361E+1
-6.646E-2	2.161E+1	4.372E+1
-6.646E-2	2.177E+1	4.359E+1
-6.160E-2	2.180E+1	4.341E+1
-6.484E-2	2.160E+1	4.366E+1
-6.646E-2	2.165E+1	4.346E+1
-6.809E-2	2.178E+1	4.367E+1
-6.484E-2	2.174E+1	4.352E+1
-5.998E-2	2.186E+1	4.350E+1
-6.484E-2	2.163E+1	4.344E+1
-6.646E-2	2.176E+1	4.352E+1
-6.646E-2	2.171E+1	4.363E+1
-6.322E-2	2.164E+1	4.341E+1
-6.322E-2	2.178E+1	4.349E+1
-6.809E-2	2.157E+1	4.338E+1
-6.484E-2	2.168E+1	4.330E+1
-6.160E-2	2.186E+1	4.354E+1
-6.646E-2	2.188E+1	4.361E+1
-6.809E-2	2.182E+1	4.355E+1
-6.322E-2	2.177E+1	4.361E+1
-6.484E-2	2.168E+1	4.359E+1
-6.646E-2	2.179E+1	4.360E+1
-6.646E-2	2.177E+1	4.352E+1
-6.484E-2	2.176E+1	4.343E+1
-6.160E-2	2.168E+1	4.339E+1
-6.322E-2	2.167E+1	4.352E+1
-6.646E-2	2.172E+1	4.381E+1
-6.646E-2	2.174E+1	4.344E+1
-6.484E-2	2.165E+1	4.349E+1
-6.484E-2	2.193E+1	4.369E+1
-6.646E-2	2.185E+1	4.365E+1
-6.646E-2	2.173E+1	4.346E+1
-6.322E-2	2.161E+1	4.340E+1
-6.322E-2	2.169E+1	4.377E+1
-6.646E-2	2.181E+1	4.349E+1
-6.322E-2	2.170E+1	4.333E+1
-6.322E-2	2.186E+1	4.326E+1
-6.646E-2	2.154E+1	4.361E+1
-6.646E-2	2.192E+1	4.358E+1
-6.646E-2	2.168E+1	4.364E+1
-6.484E-2	2.166E+1	4.340E+1
-6.160E-2	2.187E+1	4.367E+1
-6.809E-2	2.185E+1	4.365E+1
-6.646E-2	2.179E+1	4.370E+1
-6.484E-2	2.181E+1	4.362E+1
-6.809E-2	2.163E+1	4.360E+1
-6.646E-2	2.170E+1	4.362E+1
-6.646E-2	2.163E+1	4.367E+1
-6.322E-2	2.167E+1	4.335E+1
-6.646E-2	2.172E+1	4.361E+1
-6.971E-2	2.185E+1	4.363E+1
-6.484E-2	2.183E+1	4.349E+1
-6.646E-2	2.162E+1	4.348E+1
-6.646E-2	2.169E+1	4.336E+1
-6.646E-2	2.166E+1	4.353E+1
-6.809E-2	2.174E+1	4.346E+1
-6.322E-2	2.167E+1	4.368E+1
-6.484E-2	2.165E+1	4.347E+1
-6.646E-2	2.173E+1	4.361E+1
-6.646E-2	2.182E+1	4.365E+1
-6.646E-2	2.167E+1	4.341E+1
-6.646E-2	2.190E+1	4.345E+1
-6.809E-2	2.177E+1	4.350E+1
-6.646E-2	2.184E+1	4.360E+1
-6.646E-2	2.153E+1	4.336E+1
-6.646E-2	2.180E+1	4.382E+1
-6.809E-2	2.179E+1	4.330E+1
-6.646E-2	2.155E+1	4.365E+1
-6.322E-2	2.177E+1	4.351E+1
-6.484E-2	2.184E+1	4.362E+1
-6.484E-2	2.193E+1	4.374E+1
-6.809E-2	2.187E+1	4.340E+1
-6.322E-2	2.172E+1	4.377E+1
-6.484E-2	2.177E+1	4.342E+1
-6.809E-2	2.178E+1	4.338E+1
-6.809E-2	2.165E+1	4.366E+1
-6.646E-2	2.174E+1	4.363E+1
-6.646E-2	2.159E+1	4.368E+1
-6.809E-2	2.156E+1	4.329E+1
-6.484E-2	2.179E+1	4.365E+1
-6.322E-2	2.178E+1	4.388E+1
-6.484E-2	2.171E+1	4.331E+1
-6.809E-2	2.190E+1	4.341E+1
-6.646E-2	2.176E+1	4.364E+1
-6.646E-2	2.162E+1	4.336E+1
-6.646E-2	2.177E+1	4.347E+1
-6.646E-2	2.189E+1	4.349E+1
-6.484E-2	2.174E+1	4.368E+1
-6.646E-2	2.154E+1	4.349E+1
-6.646E-2	2.167E+1	4.354E+1
-6.484E-2	2.167E+1	4.368E+1
-6.646E-2	2.187E+1	4.351E+1
-6.322E-2	2.166E+1	4.357E+1
-6.322E-2	2.201E+1	4.342E+1
-6.971E-2	2.165E+1	4.371E+1
-6.484E-2	2.157E+1	4.364E+1
-6.322E-2	2.161E+1	4.355E+1
-6.484E-2	2.166E+1	4.376E+1
-6.646E-2	2.178E+1	4.344E+1
-6.809E-2	2.164E+1	4.346E+1
-6.484E-2	2.174E+1	4.343E+1
-6.484E-2	2.175E+1	4.366E+1
-6.809E-2	2.173E+1	4.383E+1
-6.484E-2	2.185E+1	4.364E+1
-6.160E-2	2.190E+1	4.343E+1
-6.484E-2	2.178E+1	4.345E+1
-6.646E-2	2.173E+1	4.379E+1
-6.809E-2	2.172E+1	4.357E+1
-6.484E-2	2.163E+1	4.336E+1
-6.646E-2	2.164E+1	4.358E+1
-6.971E-2	2.174E+1	4.356E+1
-6.484E-2	2.170E+1	4.354E+1
-6.646E-2	2.168E+1	4.352E+1
-6.484E-2	2.178E+1	4.360E+1
-6.809E-2	2.165E+1	4.352E+1
-6.484E-2	2.174E+1	4.344E+1
-6.484E-2	2.158E+1	4.342E+1
-6.484E-2	2.168E+1	4.375E+1
-6.646E-2	2.183E+1	4.329E+1
-6.809E-2	2.178E+1	4.356E+1
-6.160E-2	2.172E+1	4.362E+1
-6.484E-2	2.166E+1	4.368E+1
-6.809E-2	2.181E+1	4.360E+1
-6.646E-2	2.170E+1	4.336E+1
-6.484E-2	2.151E+1	4.356E+1
-6.484E-2	2.162E+1	4.365E+1
-6.646E-2	2.166E+1	4.357E+1
-6.646E-2	2.172E+1	4.337E+1
-6.484E-2	2.168E+1	4.365E+1
-6.809E-2	2.170E+1	4.365E+1
-6.809E-2	2.179E+1	4.347E+1
-6.646E-2	2.167E+1	4.363E+1
-6.160E-2	2.168E+1	4.348E+1
-6.646E-2	2.178E+1	4.364E+1
-6.646E-2	2.171E+1	4.358E+1
-6.646E-2	2.163E+1	4.345E+1
-6.322E-2	2.184E+1	4.356E+1
-6.646E-2	2.192E+1	4.322E+1
-6.809E-2	2.171E+1	4.337E+1
-6.646E-2	2.178E+1	4.380E+1
-6.322E-2	2.187E+1	4.348E+1
-6.484E-2	2.187E+1	4.341E+1
-6.646E-2	2.165E+1	4.362E+1
-6.809E-2	2.181E+1	4.337E+1
-6.484E-2	2.159E+1	4.348E+1
-6.160E-2	2.184E+1	4.388E+1
-6.484E-2	2.163E+1	4.356E+1
-6.484E-2	2.174E+1	4.367E+1
-6.809E-2	2.197E+1	4.359E+1
-6.484E-2	2.190E+1	4.381E+1
-6.322E-2	2.173E+1	4.346E+1
-6.809E-2	2.168E+1	4.349E+1
-6.322E-2	2.169E+1	4.339E+1
-6.484E-2	2.199E+1	4.340E+1
-6.646E-2	2.175E+1	4.337E+1
-6.646E-2	2.181E+1	4.344E+1
-6.484E-2	2.162E+1	4.367E+1
-6.322E-2	2.174E+1	4.365E+1
-6.322E-2	2.158E+1	4.347E+1
-6.971E-2	2.164E+1	4.344E+1
-6.160E-2	2.169E+1	4.362E+1
-6.646E-2	2.162E+1	4.353E+1
-6.484E-2	2.176E+1	4.351E+1
-6.646E-2	2.159E+1	4.342E+1
-6.646E-2	2.159E+1	4.386E+1
-6.322E-2	2.190E+1	4.352E+1
-6.646E-2	2.190E+1	4.389E+1
-6.809E-2	2.186E+1	4.340E+1
-6.646E-2	2.171E+1	4.375E+1
-6.646E-2	2.152E+1	4.326E+1
-6.809E-2	2.187E+1	4.374E+1
-6.646E-2	2.174E+1	4.337E+1
-6.646E-2	2.160E+1	4.356E+1
-6.160E-2	2.180E+1	4.360E+1
-6.322E-2	2.159E+1	4.358E+1
-6.646E-2	2.179E+1	4.360E+1
-6.160E-2	2.155E+1	4.360E+1
-6.646E-2	2.160E+1	4.357E+1
-6.484E-2	2.184E+1	4.360E+1
-6.484E-2	2.169E+1	4.356E+1
-6.322E-2	2.179E+1	4.369E+1
-6.646E-2	2.191E+1	4.336E+1
-6.971E-2	2.158E+1	4.345E+1
-6.809E-2	2.159E+1	4.367E+1
-6.322E-2	2.177E+1	4.340E+1
-6.484E-2	2.154E+1	4.358E+1
-6.484E-2	2.174E+1	4.358E+1
-6.160E-2	2.176E+1	4.374E+1
-6.322E-2	2.175E+1	4.375E+1
-6.322E-2	2.179E+1	4.350E+1
-6.809E-2	2.150E+1	4.367E+1
-6.646E-2	2.165E+1	4.361E+1
-6.646E-2	2.174E+1	4.338E+1
-6.646E-2	2.171E+1	4.341E+1
-6.484E-2	2.183E+1	4.378E+1
-6.646E-2	2.160E+1	4.371E+1
-6.484E-2	2.153E+1	4.342E+1
-6.484E-2	2.160E+1	4.365E+1
-6.646E-2	2.168E+1	4.341E+1
-6.646E-2	2.185E+1	4.375E+1
-6.322E-2	2.168E+1	4.341E+1
-6.646E-2	2.166E+1	4.341E+1
-6.646E-2	2.163E+1	4.353E+1
-6.646E-2	2.178E+1	4.348E+1
-6.484E-2	2.174E+1	4.358E+1
-6.484E-2	2.177E+1	4.345E+1
-6.322E-2	2.164E+1	4.353E+1
-6.809E-2	2.186E+1	4.376E+1
-6.484E-2	2.168E+1	4.360E+1
-6.484E-2	2.157E+1	4.364E+1
-6.484E-2	2.185E+1	4.358E+1
-6.484E-2	2.157E+1	4.376E+1
-6.160E-2	2.168E+1	4.351E+1
-6.484E-2	2.166E+1	4.349E+1
-6.809E-2	2.168E+1	4.349E+1
-6.484E-2	2.182E+1	4.372E+1
-6.484E-2	2.170E+1	4.361E+1
-6.484E-2	2.178E+1	4.347E+1
-6.484E-2	2.190E+1	4.369E+1
-6.809E-2	2.171E+1	4.344E+1
-6.484E-2	2.163E+1	4.361E+1
-6.484E-2	2.184E+1	4.364E+1
-6.646E-2	2.158E+1	4.365E+1
-6.484E-2	2.165E+1	4.361E+1
-6.646E-2	2.166E+1	4.351E+1
-6.322E-2	2.173E+1	4.375E+1
-6.646E-2	2.166E+1	4.360E+1
-6.646E-2	2.170E+1	4.365E+1
-6.484E-2	2.182E+1	4.353E+1
-6.484E-2	2.164E+1	4.373E+1
-6.971E-2	2.165E+1	4.354E+1
-6.646E-2	2.161E+1	4.330E+1
-6.322E-2	2.180E+1	4.351E+1
-6.646E-2	2.171E+1	4.348E+1
-6.809E-2	2.175E+1	4.353E+1
-6.646E-2	2.170E+1	4.363E+1
-6.484E-2	2.153E+1	4.355E+1
-6.646E-2	2.160E+1	4.347E+1
-6.322E-2	2.171E+1	4.347E+1
-6.646E-2	2.164E+1	4.333E+1
-6.484E-2	2.153E+1	4.336E+1
-6.484E-2	2.156E+1	4.342E+1
-6.809E-2	2.194E+1	4.349E+1
-6.484E-2	2.161E+1	4.346E+1
-6.646E-2	2.168E+1	4.376E+1
-6.322E-2	2.175E+1	4.361E+1
-6.646E-2	2.149E+1	4.355E+1
-6.646E-2	2.168E+1	4.369E+1
-6.484E-2	2.153E+1	4.364E+1
-6.646E-2	2.174E+1	4.338E+1
-6.484E-2	2.157E+1	4.362E+1
-6.646E-2	2.167E+1	4.364E+1
-6.484E-2	2.175E+1	4.359E+1
-6.809E-2	2.171E+1	4.359E+1
-6.484E-2	2.181E+1	4.326E+1
-6.646E-2	2.180E+1	4.317E+1
-6.484E-2	2.172E+1	4.351E+1
-6.646E-2	2.172E+1	4.362E+1
-6.646E-2	2.165E+1	4.346E+1
-6.646E-2	2.174E+1	4.342E+1
-6.160E-2	2.158E+1	4.356E+1
-6.322E-2	2.159E+1	4.342E+1
-6.484E-2	2.179E+1	4.362E+1
-6.646E-2	2.180E+1	4.367E+1
-6.484E-2	2.172E+1	4.336E+1
-6.322E-2	2.175E+1	4.370E+1
-6.646E-2	2.179E+1	4.343E+1
-6.646E-2	2.176E+1	4.336E+1
-6.484E-2	2.176E+1	4.344E+1
-6.484E-2	2.167E+1	4.350E+1
-6.809E-2	2.157E+1	4.367E+1
-6.484E-2	2.161E+1	4.335E+1
-6.322E-2	2.171E+1	4.370E+1
-6.809E-2	2.165E+1	4.338E+1
-6.646E-2	2.166E+1	4.366E+1
-6.646E-2	2.160E+1	4.364E+1
-6.160E-2	2.173E+1	4.361E+1
-5.998E-2	2.193E+1	4.327E+1
-6.809E-2	2.168E+1	4.361E+1
-6.646E-2	2.164E+1	4.350E+1
-6.322E-2	2.172E+1	4.362E+1
-6.484E-2	2.183E+1	4.362E+1
-6.484E-2	2.169E+1	4.358E+1
-6.484E-2	2.165E+1	4.354E+1
-6.646E-2	2.164E+1	4.372E+1
-6.646E-2	2.185E+1	4.352E+1
-6.809E-2	2.153E+1	4.364E+1
-6.484E-2	2.168E+1	4.374E+1
-6.322E-2	2.178E+1	4.355E+1
-6.484E-2	2.177E+1	4.338E+1
-6.484E-2	2.171E+1	4.373E+1
-6.646E-2	2.168E+1	4.373E+1
-6.322E-2	2.165E+1	4.376E+1
-6.322E-2	2.176E+1	4.374E+1
-6.971E-2	2.183E+1	4.334E+1
-6.484E-2	2.182E+1	4.350E+1
-6.322E-2	2.166E+1	4.382E+1
-6.809E-2	2.170E+1	4.372E+1
-6.484E-2	2.173E+1	4.362E+1
-6.646E-2	2.184E+1	4.366E+1
-6.322E-2	2.171E+1	4.342E+1
-6.484E-2	2.189E+1	4.346E+1
-6.484E-2	2.165E+1	4.352E+1
-6.646E-2	2.180E+1	4.375E+1
-6.484E-2	2.169E+1	4.343E+1
-6.484E-2	2.161E+1	4.361E+1
-6.484E-2	2.183E+1	4.354E+1
-6.809E-2	2.174E+1	4.336E+1
-6.322E-2	2.180E+1	4.349E+1
-6.484E-2	2.160E+1	4.339E+1
-6.484E-2	2.159E+1	4.381E+1
-6.646E-2	2.184E+1	4.325E+1
-6.322E-2	2.181E+1	4.345E+1
-6.322E-2	2.193E+1	4.377E+1
-6.809E-2	2.168E+1	4.344E+1
-6.646E-2	2.173E+1	4.358E+1
-6.484E-2	2.164E+1	4.349E+1
-6.322E-2	2.174E+1	4.381E+1
-6.809E-2	2.181E+1	4.361E+1
-6.646E-2	2.181E+1	4.347E+1
-6.484E-2	2.153E+1	4.364E+1
-6.322E-2	2.143E+1	4.341E+1
-6.809E-2	2.169E+1	4.331E+1
-6.484E-2	2.170E+1	4.351E+1
-5.998E-2	2.156E+1	4.356E+1
-6.484E-2	2.178E+1	4.366E+1
-6.809E-2	2.183E+1	4.379E+1
-6.646E-2	2.175E+1	4.360E+1
-6.484E-2	2.165E+1	4.330E+1
-6.484E-2	2.176E+1	4.323E+1
-6.809E-2	2.158E+1	4.362E+1
-6.646E-2	2.179E+1	4.339E+1
-6.322E-2	2.169E+1	4.336E+1
-6.646E-2	2.169E+1	4.349E+1
-6.646E-2	2.171E+1	4.336E+1
-6.646E-2	2.192E+1	4.345E+1
-6.322E-2	2.168E+1	4.345E+1
-6.484E-2	2.176E+1	4.346E+1
-6.322E-2	2.157E+1	4.341E+1
-6.809E-2	2.155E+1	4.370E+1
-6.646E-2	2.178E+1	4.339E+1
-6.160E-2	2.177E+1	4.356E+1
-6.809E-2	2.161E+1	4.337E+1
-6.646E-2	2.160E+1	4.341E+1
-6.484E-2	2.174E+1	4.360E+1
-6.322E-2	2.171E+1	4.361E+1
-6.646E-2	2.166E+1	4.377E+1
-6.646E-2	2.168E+1	4.361E+1
-6.646E-2	2.172E+1	4.342E+1
-6.160E-2	2.173E+1	4.353E+1
-6.646E-2	2.157E+1	4.344E+1
-6.484E-2	2.192E+1	4.376E+1
-6.322E-2	2.174E+1	4.347E+1
-6.646E-2	2.177E+1	4.342E+1
-6.484E-2	2.167E+1	4.344E+1
-6.646E-2	2.173E+1	4.354E+1
-6.484E-2	2.164E+1	4.354E+1
-6.484E-2	2.181E+1	4.372E+1
-6.809E-2	2.172E+1	4.350E+1
-6.809E-2	2.190E+1	4.362E+1
-6.160E-2	2.171E+1	4.339E+1
-6.322E-2	2.183E+1	4.350E+1
-6.646E-2	2.176E+1	4.363E+1
-6.809E-2	2.166E+1	4.360E+1
-6.322E-2	2.167E+1	4.361E+1
-6.484E-2	2.165E+1	4.353E+1
-6.809E-2	2.156E+1	4.336E+1
-6.484E-2	2.179E+1	4.358E+1
-6.322E-2	2.185E+1	4.363E+1
-6.484E-2	2.163E+1	4.355E+1
-6.809E-2	2.187E+1	4.350E+1
-6.484E-2	2.162E+1	4.354E+1
-6.646E-2	2.150E+1	4.371E+1
-6.160E-2	2.165E+1	4.350E+1
-6.646E-2	2.185E+1	4.349E+1
-6.646E-2	2.173E+1	4.332E+1
-6.646E-2	2.150E+1	4.351E+1
-6.322E-2	2.153E+1	4.350E+1
-6.484E-2	2.178E+1	4.351E+1
-6.484E-2	2.174E+1	4.364E+1
-6.484E-2	2.171E+1	4.335E+1
-6.484E-2	2.161E+1	4.348E+1
-6.809E-2	2.172E+1	4.380E+1
-6.484E-2	2.170E+1	4.386E+1
-6.484E-2	2.147E+1	4.345E+1
-6.322E-2	2.166E+1	4.347E+1
-6.809E-2	2.180E+1	4.375E+1
-6.322E-2	2.147E+1	4.332E+1
-6.160E-2	2.172E+1	4.355E+1
-6.646E-2	2.187E+1	4.350E+1
-6.646E-2	2.163E+1	4.371E+1
-6.646E-2	2.167E+1	4.346E+1
-6.484E-2	2.190E+1	4.373E+1
-6.646E-2	2.170E+1	4.361E+1
-6.646E-2	2.167E+1	4.349E+1
-6.646E-2	2.177E+1	4.339E+1
-6.646E-2	2.160E+1	4.363E+1
-6.484E-2	2.160E+1	4.345E+1
-6.809E-2	2.165E+1	4.345E+1
-6.809E-2	2.165E+1	4.331E+1
-6.160E-2	2.162E+1	4.374E+1
-6.646E-2	2.168E+1	4.332E+1
-6.484E-2	2.160E+1	4.358E+1
-6.646E-2	2.141E+1	4.328E+1
-6.322E-2	2.182E+1	4.352E+1
-6.484E-2	2.165E+1	4.356E+1
-6.646E-2	2.164E+1	4.346E+1
-6.646E-2	2.179E+1	4.347E+1
-6.160E-2	2.164E+1	4.351E+1
-6.484E-2	2.170E+1	4.367E+1
-6.809E-2	2.174E+1	4.376E+1
-6.484E-2	2.161E+1	4.351E+1
-6.646E-2	2.186E+1	4.349E+1
-6.646E-2	2.157E+1	4.363E+1
-6.484E-2	2.178E+1	4.349E+1
-6.646E-2	2.186E+1	4.365E+1
-6.484E-2	2.158E+1	4.369E+1
-6.646E-2	2.180E+1	4.345E+1
-6.646E-2	2.161E+1	4.359E+1
-6.484E-2	2.148E+1	4.358E+1
-6.646E-2	2.175E+1	4.374E+1
-6.646E-2	2.167E+1	4.343E+1
-6.646E-2	2.165E+1	4.351E+1
-6.646E-2	2.172E+1	4.377E+1
-6.484E-2	2.173E+1	4.348E+1
-6.484E-2	2.178E+1	4.334E+1
-6.646E-2	2.173E+1	4.373E+1
-6.646E-2	2.174E+1	4.331E+1
-6.484E-2	2.176E+1	4.358E+1
-6.322E-2	2.186E+1	4.365E+1
-6.646E-2	2.187E+1	4.347E+1
-6.646E-2	2.175E+1	4.353E+1
-6.322E-2	2.173E+1	4.366E+1
-6.322E-2	2.180E+1	4.354E+1
-6.484E-2	2.171E+1	4.333E+1
-6.646E-2	2.161E+1	4.340E+1
-6.484E-2	2.172E+1	4.377E+1
-6.484E-2	2.181E+1	4.343E+1
-6.646E-2	2.180E+1	4.364E+1
-6.646E-2	2.181E+1	4.379E+1
-6.322E-2	2.175E+1	4.351E+1
-6.646E-2	2.159E+1	4.332E+1
-6.809E-2	2.186E+1	4.373E+1
-6.971E-2	2.162E+1	4.345E+1
-6.484E-2	2.179E+1	4.350E+1
-6.322E-2	2.164E+1	4.335E+1
-6.971E-2	2.175E+1	4.337E+1
-6.646E-2	2.171E+1	4.352E+1
-6.160E-2	2.179E+1	4.381E+1
-6.160E-2	2.155E+1	4.353E+1
-6.646E-2	2.178E+1	4.362E+1
-6.971E-2	2.161E+1	4.354E+1
-6.160E-2	2.174E+1	4.363E+1
-5.835E-2	2.165E+1	4.362E+1
-6.646E-2	2.174E+1	4.338E+1
-6.646E-2	2.183E+1	4.361E+1
-6.646E-2	2.173E+1	4.354E+1
-6.646E-2	2.184E+1	4.331E+1
-6.646E-2	2.173E+1	4.342E+1
-6.809E-2	2.172E+1	4.371E+1
-6.322E-2	2.179E+1	4.351E+1
-6.484E-2	2.169E+1	4.368E+1
-6.646E-2	2.168E+1	4.352E+1
-6.484E-2	2.166E+1	4.332E+1
-6.160E-2	2.167E+1	4.363E+1
-6.322E-2	2.167E+1	4.382E+1
-6.809E-2	2.172E+1	4.362E+1
-6.484E-2	2.158E+1	4.347E+1
-6.484E-2	2.167E+1	4.349E+1
-6.322E-2	2.168E+1	4.355E+1
-6.809E-2	2.180E+1	4.350E+1
-6.809E-2	2.185E+1	4.361E+1
-6.484E-2	2.173E+1	4.347E+1
-6.322E-2	2.173E+1	4.352E+1
-6.646E-2	2.169E+1	4.357E+1
-6.484E-2	2.199E+1	4.341E+1
-6.646E-2	2.166E+1	4.362E+1
-6.484E-2	2.180E+1	4.347E+1
-6.484E-2	2.183E+1	4.375E+1
-6.484E-2	2.176E+1	4.335E+1
-6.322E-2	2.160E+1	4.337E+1
-6.484E-2	2.152E+1	4.356E+1
-6.484E-2	2.163E+1	4.367E+1
-6.646E-2	2.172E+1	4.341E+1
-6.322E-2	2.164E+1	4.325E+1
-6.646E-2	2.168E+1	4.341E+1
-6.646E-2	2.147E+1	4.360E+1
-6.646E-2	2.171E+1	4.343E+1
-6.322E-2	2.173E+1	4.355E+1
-6.322E-2	2.180E+1	4.353E+1
-6.809E-2	2.171E+1	4.340E+1
-6.809E-2	2.182E+1	4.341E+1
-6.484E-2	2.163E+1	4.347E+1
-6.322E-2	2.173E+1	4.356E+1
-6.646E-2	2.166E+1	4.357E+1
-6.646E-2	2.157E+1	4.356E+1
-6.484E-2	2.165E+1	4.345E+1
-6.484E-2	2.176E+1	4.345E+1
-6.809E-2	2.180E+1	4.325E+1
-6.809E-2	2.163E+1	4.359E+1
-6.646E-2	2.182E+1	4.370E+1
-6.322E-2	2.175E+1	4.371E+1
-6.646E-2	2.183E+1	4.349E+1
-6.322E-2	2.172E+1	4.348E+1
-6.646E-2	2.184E+1	4.324E+1
-6.322E-2	2.157E+1	4.371E+1
-6.646E-2	2.158E+1	4.351E+1
-6.809E-2	2.177E+1	4.375E+1
-6.484E-2	2.173E+1	4.357E+1
-6.484E-2	2.182E+1	4.344E+1
-6.322E-2	2.172E+1	4.358E+1
-6.646E-2	2.184E+1	4.349E+1
-6.322E-2	2.164E+1	4.376E+1
-6.484E-2	2.186E+1	4.345E+1
-6.646E-2	2.180E+1	4.354E+1
-6.484E-2	2.176E+1	4.349E+1
-6.484E-2	2.170E+1	4.347E+1
-6.322E-2	2.173E+1	4.353E+1
-6.646E-2	2.176E+1	4.368E+1
-6.809E-2	2.172E+1	4.363E+1
-6.322E-2	2.163E+1	4.349E+1
-6.484E-2	2.161E+1	4.362E+1
-6.646E-2	2.180E+1	4.358E+1
-6.484E-2	2.191E+1	4.357E+1
-6.646E-2	2.177E+1	4.358E+1
-6.160E-2	2.183E+1	4.352E+1
-6.646E-2	2.170E+1	4.334E+1
-6.646E-2	2.190E+1	4.355E+1
-6.322E-2	2.159E+1	4.339E+1
-6.322E-2	2.187E+1	4.373E+1
-6.809E-2	2.172E+1	4.355E+1
-6.646E-2	2.163E+1	4.366E+1
-6.322E-2	2.171E+1	4.361E+1
-6.484E-2	2.165E+1	4.349E+1
-6.322E-2	2.167E+1	4.377E+1
-6.646E-2	2.168E+1	4.387E+1
-6.322E-2	2.167E+1	4.362E+1
-6.484E-2	2.172E+1	4.349E+1
-6.646E-2	2.166E+1	4.352E+1
-6.646E-2	2.173E+1	4.370E+1
-6.322E-2	2.165E+1	4.359E+1
-6.484E-2	2.174E+1	4.354E+1
-6.646E-2	2.175E+1	4.376E+1
-6.484E-2	2.173E+1	4.369E+1
-6.322E-2	2.169E+1	4.360E+1
-6.809E-2	2.171E+1	4.335E+1
-6.646E-2	2.167E+1	4.388E+1
-6.484E-2	2.154E+1	4.349E+1
-6.646E-2	2.164E+1	4.355E+1
-6.484E-2	2.173E+1	4.355E+1
-6.484E-2	2.157E+1	4.365E+1
-6.484E-2	2.172E+1	4.362E+1
-6.484E-2	2.188E+1	4.355E+1
-6.484E-2	2.174E+1	4.364E+1
-6.646E-2	2.171E+1	4.344E+1
-6.646E-2	2.170E+1	4.365E+1
-6.322E-2	2.165E+1	4.369E+1
-6.646E-2	2.164E+1	4.358E+1
-6.809E-2	2.165E+1	4.339E+1
-6.646E-2	2.170E+1	4.365E+1
-6.160E-2	2.163E+1	4.370E+1
-6.322E-2	2.178E+1	4.344E+1
-6.484E-2	2.161E+1	4.346E+1
-6.484E-2	2.178E+1	4.358E+1
-6.646E-2	2.175E+1	4.362E+1
-6.322E-2	2.162E+1	4.355E+1
-6.809E-2	2.158E+1	4.352E+1
-6.646E-2	2.156E+1	4.358E+1
-6.484E-2	2.162E+1	4.361E+1
-6.484E-2	2.179E+1	4.353E+1
-6.646E-2	2.182E+1	4.368E+1
-6.322E-2	2.172E+1	4.370E+1
-6.160E-2	2.176E+1	4.359E+1
-6.322E-2	2.160E+1	4.347E+1
-6.809E-2	2.194E+1	4.338E+1
-6.646E-2	2.185E+1	4.363E+1
-6.484E-2	2.174E+1	4.378E+1
-6.160E-2	2.164E+1	4.355E+1
-6.646E-2	2.170E+1	4.369E+1
-6.484E-2	2.170E+1	4.355E+1
-6.322E-2	2.162E+1	4.349E+1
-6.484E-2	2.173E+1	4.368E+1
-6.809E-2	2.162E+1	4.341E+1
-6.484E-2	2.157E+1	4.345E+1
-6.484E-2	2.188E+1	4.361E+1
-6.484E-2	2.170E+1	4.358E+1
-6.484E-2	2.169E+1	4.364E+1
-6.646E-2	2.168E+1	4.381E+1
-6.484E-2	2.170E+1	4.371E+1
-6.484E-2	2.183E+1	4.349E+1
-6.809E-2	2.178E+1	4.367E+1
-6.646E-2	2.160E+1	4.330E+1
-6.160E-2	2.171E+1	4.350E+1
-6.322E-2	2.155E+1	4.340E+1
-6.484E-2	2.169E+1	4.349E+1
-6.646E-2	2.190E+1	4.338E+1
-6.322E-2	2.172E+1	4.352E+1
-6.646E-2	2.160E+1	4.355E+1
-6.646E-2	2.172E+1	4.354E+1
-6.809E-2	2.175E+1	4.355E+1
-6.322E-2	2.169E+1	4.372E+1
-6.484E-2	2.159E+1	4.348E+1
-6.646E-2	2.179E+1	4.368E+1
-6.809E-2	2.171E+1	4.368E+1
-6.322E-2	2.177E+1	4.336E+1
-6.646E-2	2.166E+1	4.353E+1
-6.809E-2	2.158E+1	4.355E+1
-6.646E-2	2.184E+1	4.347E+1
-6.322E-2	2.153E+1	4.349E+1
-6.160E-2	2.160E+1	4.361E+1
-6.646E-2	2.181E+1	4.373E+1
-6.484E-2	2.192E+1	4.367E+1
-6.160E-2	2.177E+1	4.362E+1
-6.484E-2	2.168E+1	4.350E+1
-6.646E-2	2.186E+1	4.368E+1
-6.646E-2	2.169E+1	4.371E+1
-6.322E-2	2.156E+1	4.357E+1
-6.484E-2	2.165E+1	4.376E+1
-6.646E-2	2.185E+1	4.347E+1
-6.809E-2	2.168E+1	4.334E+1
-5.998E-2	2.150E+1	4.328E+1
-6.322E-2	2.177E+1	4.344E+1
-6.809E-2	2.163E+1	4.385E+1
-6.484E-2	2.167E+1	4.368E+1
-6.646E-2	2.155E+1	4.356E+1
-6.322E-2	2.169E+1	4.347E+1
-6.809E-2	2.180E+1	4.365E+1
-6.484E-2	2.168E+1	4.364E+1
-6.484E-2	2.165E+1	4.347E+1
-6.484E-2	2.171E+1	4.355E+1
-6.484E-2	2.169E+1	4.362E+1
-6.484E-2	2.151E+1	4.350E+1
-6.322E-2	2.165E+1	4.362E+1
-6.646E-2	2.179E+1	4.370E+1
-6.809E-2	2.176E+1	4.371E+1
-6.646E-2	2.162E+1	4.317E+1
-6.322E-2	2.187E+1	4.345E+1
-6.646E-2	2.169E+1	4.347E+1
-6.646E-2	2.168E+1	4.352E+1
-6.646E-2	2.176E+1	4.361E+1
-6.322E-2	2.178E+1	4.336E+1
-6.484E-2	2.165E+1	4.380E+1
-6.484E-2	2.167E+1	4.368E+1
-6.646E-2	2.175E+1	4.350E+1
-6.160E-2	2.165E+1	4.355E+1
-6.322E-2	2.174E+1	4.379E+1
-6.646E-2	2.172E+1	4.354E+1
-6.646E-2	2.153E+1	4.366E+1
-6.484E-2	2.175E+1	4.322E+1
-6.484E-2	2.159E+1	4.360E+1
-6.646E-2	2.188E+1	4.361E+1
-6.646E-2	2.159E+1	4.353E+1
-6.484E-2	2.191E+1	4.325E+1
-6.322E-2	2.190E+1	4.364E+1
-6.322E-2	2.173E+1	4.355E+1
-6.646E-2	2.182E+1	4.339E+1
-6.646E-2	2.179E+1	4.364E+1
-6.322E-2	2.154E+1	4.348E+1
-6.646E-2	2.185E+1	4.356E+1
-6.484E-2	2.169E+1	4.356E+1
-6.484E-2	2.171E+1	4.329E+1
-6.160E-2	2.194E+1	4.381E+1
-6.484E-2	2.174E+1	4.340E+1
-6.646E-2	2.162E+1	4.371E+1
-6.322E-2	2.162E+1	4.369E+1
-6.322E-2	2.190E+1	4.334E+1
-6.484E-2	2.170E+1	4.336E+1
-6.809E-2	2.175E+1	4.361E+1
-6.646E-2	2.166E+1	4.363E+1
-6.322E-2	2.168E+1	4.356E+1
-6.809E-2	2.167E+1	4.358E+1
-6.809E-2	2.163E+1	4.341E+1
-6.484E-2	2.171E+1	4.338E+1
-6.484E-2	2.174E+1	4.370E+1
-6.971E-2	2.180E+1	4.364E+1
-6.646E-2	2.151E+1	4.361E+1
-6.322E-2	2.173E+1	4.357E+1
-6.484E-2	2.167E+1	4.362E+1
-6.646E-2	2.173E+1	4.376E+1
-6.484E-2	2.166E+1	4.353E+1
-6.484E-2	2.188E+1	4.356E+1
-6.484E-2	2.172E+1	4.360E+1
-6.646E-2	2.160E+1	4.341E+1
-6.646E-2	2.169E+1	4.354E+1
-6.322E-2	2.171E+1	4.373E+1
-6.484E-2	2.165E+1	4.381E+1
-6.646E-2	2.178E+1	4.375E+1
-6.484E-2	2.155E+1	4.365E+1
-6.484E-2	2.180E+1	4.340E+1
-6.322E-2	2.170E+1	4.378E+1
-6.646E-2	2.182E+1	4.358E+1
-6.484E-2	2.167E+1	4.345E+1
-6.484E-2	2.189E+1	4.362E+1
-6.484E-2	2.168E+1	4.353E+1
-6.809E-2	2.193E+1	4.351E+1
-6.484E-2	2.163E+1	4.325E+1
-6.484E-2	2.172E+1	4.368E+1
-6.809E-2	2.172E+1	4.355E+1
-6.484E-2	2.181E+1	4.347E+1
-6.646E-2	2.171E+1	4.346E+1
-5.998E-2	2.170E+1	4.347E+1
-6.484E-2	2.175E+1	4.370E+1
-6.809E-2	2.176E+1	4.387E+1
-6.809E-2	2.169E+1	4.356E+1
-6.484E-2	2.163E+1	4.357E+1
-6.646E-2	2.175E+1	4.372E+1
-6.809E-2	2.178E+1	4.356E+1
-6.809E-2	2.173E+1	4.349E+1
-6.484E-2	2.179E+1	4.350E+1
-6.646E-2	2.175E+1	4.361E+1
-6.646E-2	2.167E+1	4.356E+1
-6.809E-2	2.167E+1	4.357E+1
-6.484E-2	2.179E+1	4.363E+1
-6.484E-2	2.176E+1	4.362E+1
-6.484E-2	2.182E+1	4.377E+1
-6.646E-2	2.172E+1	4.349E+1
-6.484E-2	2.187E+1	4.362E+1
-6.646E-2	2.175E+1	4.358E+1
-6.646E-2	2.174E+1	4.368E+1
-6.809E-2	2.185E+1	4.349E+1
-6.484E-2	2.176E+1	4.359E+1
-6.646E-2	2.170E+1	4.342E+1
-6.809E-2	2.178E+1	4.341E+1
-6.809E-2	2.157E+1	4.363E+1
-6.160E-2	2.189E+1	4.338E+1
-6.322E-2	2.166E+1	4.349E+1
-6.646E-2	2.170E+1	4.345E+1
-6.646E-2	2.165E+1	4.374E+1
-6.160E-2	2.182E+1	4.345E+1
-6.484E-2	2.170E+1	4.339E+1
-6.809E-2	2.188E+1	4.348E+1
-6.322E-2	2.177E+1	4.339E+1
-6.322E-2	2.181E+1	4.365E+1
-6.646E-2	2.165E+1	4.349E+1
-6.646E-2	2.184E+1	4.364E+1
-6.646E-2	2.146E+1	4.346E+1
-6.646E-2	2.171E+1	4.350E+1
-6.484E-2	2.169E+1	4.351E+1
-6.646E-2	2.166E+1	4.364E+1
-6.646E-2	2.164E+1	4.337E+1
-6.322E-2	2.162E+1	4.347E+1
-6.484E-2	2.177E+1	4.373E+1
-6.809E-2	2.177E+1	4.365E+1
-6.484E-2	2.184E+1	4.346E+1
-6.322E-2	2.154E+1	4.350E+1
-6.484E-2	2.171E+1	4.341E+1
-6.809E-2	2.191E+1	4.361E+1
-6.646E-2	2.174E+1	4.346E+1
-6.484E-2	2.179E+1	4.333E+1
-6.484E-2	2.156E+1	4.366E+1
-6.322E-2	2.160E+1	4.374E+1
-6.646E-2	2.160E+1	4.327E+1
-6.322E-2	2.166E+1	4.364E+1
-6.484E-2	2.178E+1	4.354E+1
-6.809E-2	2.178E+1	4.352E+1
-6.646E-2	2.166E+1	4.367E+1
-6.322E-2	2.175E+1	4.353E+1
-6.484E-2	2.179E+1	4.351E+1
-6.484E-2	2.184E+1	4.362E+1
-6.646E-2	2.189E+1	4.338E+1
-6.322E-2	2.179E+1	4.349E+1
-6.322E-2	2.173E+1	4.332E+1
-6.322E-2	2.185E+1	4.333E+1
-6.484E-2	2.183E+1	4.342E+1
-6.322E-2	2.157E+1	4.353E+1
-6.322E-2	2.172E+1	4.336E+1
-6.484E-2	2.171E+1	4.370E+1
-6.809E-2	2.172E+1	4.363E+1
-6.484E-2	2.172E+1	4.365E+1
-6.646E-2	2.166E+1	4.355E+1
-6.322E-2	2.183E+1	4.360E+1
-6.646E-2	2.192E+1	4.361E+1
-6.484E-2	2.161E+1	4.373E+1
-6.484E-2	2.183E+1	4.362E+1
-6.646E-2	2.170E+1	4.358E+1
-6.484E-2	2.161E+1	4.356E+1
-6.484E-2	2.178E+1	4.370E+1
-6.484E-2	2.164E+1	4.349E+1
-6.484E-2	2.187E+1	4.371E+1
-6.484E-2	2.160E+1	4.358E+1
-6.484E-2	2.186E+1	4.360E+1
-6.322E-2	2.176E+1	4.351E+1
-6.809E-2	2.177E+1	4.353E+1
-6.484E-2	2.181E+1	4.352E+1
-6.322E-2	2.177E+1	4.377E+1
-6.484E-2	2.163E+1	4.345E+1
-6.322E-2	2.167E+1	4.366E+1
-6.646E-2	2.176E+1	4.356E+1
-6.484E-2	2.180E+1	4.359E+1
-6.484E-2	2.157E+1	4.356E+1
-6.646E-2	2.189E+1	4.367E+1
-6.322E-2	2.173E+1	4.353E+1
-6.646E-2	2.168E+1	4.377E+1
-6.646E-2	2.178E+1	4.393E+1
-6.809E-2	2.192E+1	4.355E+1
-6.646E-2	2.170E+1	4.374E+1
-6.484E-2	2.165E+1	4.360E+1
-6.484E-2	2.183E+1	4.340E+1
-6.646E-2	2.183E+1	4.342E+1
-6.484E-2	2.155E+1	4.363E+1
-6.322E-2	2.177E+1	4.365E+1
-6.322E-2	2.180E+1	4.359E+1
-6.646E-2	2.166E+1	4.346E+1
-6.646E-2	2.164E+1	4.345E+1
-6.322E-2	2.175E+1	4.342E+1
-6.322E-2	2.174E+1	4.355E+1
-6.484E-2	2.161E+1	4.373E+1
-6.809E-2	2.179E+1	4.359E+1
-6.484E-2	2.180E+1	4.374E+1
-6.160E-2	2.180E+1	4.369E+1
-6.646E-2	2.166E+1	4.370E+1
-6.809E-2	2.164E+1	4.339E+1
-6.484E-2	2.174E+1	4.346E+1
-6.484E-2	2.163E+1	4.352E+1
-6.484E-2	2.160E+1	4.363E+1
-6.971E-2	2.181E+1	4.334E+1
-6.160E-2	2.166E+1	4.347E+1
-6.809E-2	2.178E+1	4.353E+1
-6.646E-2	2.190E+1	4.353E+1
-6.809E-2	2.158E+1	4.334E+1
-6.484E-2	2.169E+1	4.373E+1
-6.809E-2	2.178E+1	4.326E+1
-6.646E-2	2.157E+1	4.370E+1
-6.809E-2	2.178E+1	4.327E+1
-6.322E-2	2.163E+1	4.351E+1
-6.322E-2	2.172E+1	4.384E+1
-6.484E-2	2.178E+1	4.376E+1
-6.484E-2	2.179E+1	4.346E+1
-6.322E-2	2.168E+1	4.378E+1
-6.322E-2	2.174E+1	4.345E+1
-6.646E-2	2.150E+1	4.351E+1
-6.484E-2	2.166E+1	4.374E+1
-6.646E-2	2.152E+1	4.360E+1
-6.160E-2	2.171E+1	4.380E+1
-6.646E-2	2.170E+1	4.380E+1
-6.809E-2	2.169E+1	4.362E+1
-6.322E-2	2.171E+1	4.382E+1
-6.484E-2	2.164E+1	4.351E+1
-6.484E-2	2.172E+1	4.360E+1
-6.646E-2	2.173E+1	4.341E+1
-6.322E-2	2.183E+1	4.370E+1
-6.484E-2	2.172E+1	4.359E+1
-6.809E-2	2.171E+1	4.341E+1
-6.646E-2	2.169E+1	4.350E+1
-6.322E-2	2.190E+1	4.372E+1
-6.646E-2	2.167E+1	4.358E+1
-6.809E-2	2.173E+1	4.339E+1
-6.646E-2	2.171E+1	4.351E+1
-6.322E-2	2.185E+1	4.357E+1
-6.160E-2	2.186E+1	4.339E+1
-6.484E-2	2.180E+1	4.331E+1
-6.809E-2	2.181E+1	4.347E+1
-6.809E-2	2.173E+1	4.349E+1
-6.322E-2	2.177E+1	4.355E+1
-6.484E-2	2.168E+1	4.335E+1
-6.484E-2	2.167E+1	4.365E+1
-6.484E-2	2.185E+1	4.370E+1
-6.322E-2	2.186E+1	4.360E+1
-6.484E-2	2.179E+1	4.351E+1
-6.160E-2	2.176E+1	4.345E+1
-6.322E-2	2.164E+1	4.332E+1
-6.322E-2	2.166E+1	4.382E+1
-6.971E-2	2.167E+1	4.351E+1
-6.971E-2	2.186E+1	4.357E+1
-6.809E-2	2.174E+1	4.360E+1
-6.322E-2	2.168E+1	4.341E+1
-6.484E-2	2.179E+1	4.350E+1
-6.809E-2	2.192E+1	4.354E+1
-6.646E-2	2.185E+1	4.367E+1
-6.484E-2	2.193E+1	4.346E+1
-6.646E-2	2.173E+1	4.362E+1
-6.646E-2	2.163E+1	4.345E+1
-6.646E-2	2.171E+1	4.374E+1
-6.322E-2	2.186E+1	4.369E+1
-7.133E-2	2.160E+1	4.379E+1
-6.809E-2	2.178E+1	4.349E+1
-6.322E-2	2.177E+1	4.389E+1
-6.646E-2	2.172E+1	4.344E+1
-6.160E-2	2.183E+1	4.371E+1
-6.809E-2	2.175E+1	4.320E+1
-6.160E-2	2.171E+1	4.359E+1
-6.160E-2	2.195E+1	4.351E+1
-6.809E-2	2.175E+1	4.353E+1
-6.646E-2	2.153E+1	4.375E+1
-6.646E-2	2.168E+1	4.373E+1
-5.998E-2	2.165E+1	4.353E+1
-6.484E-2	2.169E+1	4.363E+1
-6.646E-2	2.167E+1	4.366E+1
-6.646E-2	2.166E+1	4.361E+1
-6.322E-2	2.183E+1	4.359E+1
-6.646E-2	2.178E+1	4.365E+1
-6.646E-2	2.181E+1	4.371E+1
-6.322E-2	2.160E+1	4.373E+1
-6.322E-2	2.164E+1	4.349E+1
-6.646E-2	2.186E+1	4.358E+1
-6.484E-2	2.187E+1	4.374E+1
-6.160E-2	2.155E+1	4.391E+1
-6.484E-2	2.168E+1	4.354E+1
-6.484E-2	2.168E+1	4.372E+1
-6.809E-2	2.152E+1	4.344E+1
-6.484E-2	2.184E+1	4.383E+1
-6.322E-2	2.175E+1	4.342E+1
-6.809E-2	2.175E+1	4.351E+1
-6.809E-2	2.178E+1	4.339E+1
-6.484E-2	2.192E+1	4.366E+1
-6.809E-2	2.168E+1	4.337E+1
-6.484E-2	2.161E+1	4.373E+1
-6.646E-2	2.188E+1	4.371E+1
-6.160E-2	2.170E+1	4.349E+1
-6.484E-2	2.177E+1	4.368E+1
-6.646E-2	2.192E+1	4.387E+1
-6.646E-2	2.166E+1	4.337E+1
-6.809E-2	2.170E+1	4.358E+1
-6.322E-2	2.169E+1	4.359E+1
-6.809E-2	2.158E+1	4.357E+1
-6.322E-2	2.176E+1	4.342E+1
-6.484E-2	2.178E+1	4.362E+1
-6.484E-2	2.173E+1	4.376E+1
-6.646E-2	2.178E+1	4.368E+1
-6.646E-2	2.161E+1	4.348E+1
-6.484E-2	2.165E+1	4.358E+1
-6.160E-2	2.185E+1	4.363E+1
-6.646E-2	2.192E+1	4.354E+1
-6.646E-2	2.188E+1	4.366E+1
-6.484E-2	2.179E+1	4.353E+1
-6.809E-2	2.174E+1	4.379E+1
-6.971E-2	2.163E+1	4.370E+1
-6.646E-2	2.191E+1	4.358E+1
-6.160E-2	2.184E+1	4.369E+1
-6.646E-2	2.177E+1	4.370E+1
-6.646E-2	2.182E+1	4.352E+1
-6.809E-2	2.183E+1	4.360E+1
-6.160E-2	2.184E+1	4.342E+1
-5.998E-2	2.165E+1	4.347E+1
-6.646E-2	2.172E+1	4.347E+1
-6.646E-2	2.172E+1	4.341E+1
-6.646E-2	2.158E+1	4.351E+1
-6.484E-2	2.165E+1	4.346E+1
-6.646E-2	2.171E+1	4.352E+1
-6.484E-2	2.156E+1	4.375E+1
-6.322E-2	2.163E+1	4.357E+1
-6.322E-2	2.182E+1	4.349E+1
-6.484E-2	2.161E+1	4.352E+1
-6.484E-2	2.175E+1	4.370E+1
-6.160E-2	2.191E+1	4.347E+1
-6.484E-2	2.164E+1	4.352E+1
-6.809E-2	2.170E+1	4.353E+1
-6.646E-2	2.175E+1	4.355E+1
-6.322E-2	2.185E+1	4.348E+1
-5.998E-2	2.161E+1	4.371E+1
-6.322E-2	2.181E+1	4.346E+1
-6.646E-2	2.164E+1	4.398E+1
-6.322E-2	2.174E+1	4.368E+1
-6.484E-2	2.179E+1	4.363E+1
-6.646E-2	2.179E+1	4.371E+1
-6.646E-2	2.194E+1	4.335E+1
-6.646E-2	2.172E+1	4.359E+1
-6.160E-2	2.144E+1	4.369E+1
-6.484E-2	2.147E+1	4.361E+1
-6.809E-2	2.171E+1	4.342E+1
-5.998E-2	2.160E+1	4.357E+1
-6.322E-2	2.186E+1	4.346E+1
-6.646E-2	2.153E+1	4.368E+1
-6.322E-2	2.164E+1	4.354E+1
-6.646E-2	2.179E+1	4.345E+1
-6.322E-2	2.167E+1	4.359E+1
-6.646E-2	2.178E+1	4.364E+1
-6.809E-2	2.186E+1	4.349E+1
-6.646E-2	2.170E+1	4.373E+1
-6.646E-2	2.183E+1	4.355E+1
-6.646E-2	2.163E+1	4.345E+1
-6.646E-2	2.172E+1	4.360E+1
-6.484E-2	2.184E+1	4.377E+1
-6.160E-2	2.160E+1	4.352E+1
-6.484E-2	2.179E+1	4.360E+1
-6.484E-2	2.180E+1	4.346E+1
-6.646E-2	2.177E+1	4.362E+1
-6.160E-2	2.174E+1	4.362E+1
-6.646E-2	2.170E+1	4.377E+1
-6.646E-2	2.160E+1	4.335E+1
-6.484E-2	2.163E+1	4.384E+1
-6.322E-2	2.174E+1	4.400E+1
-6.484E-2	2.173E+1	4.378E+1
-6.646E-2	2.173E+1	4.366E+1
-6.809E-2	2.182E+1	4.346E+1
-6.484E-2	2.159E+1	4.356E+1
-6.971E-2	2.163E+1	4.349E+1
-6.809E-2	2.176E+1	4.342E+1
-6.322E-2	2.168E+1	4.339E+1
-6.484E-2	2.174E+1	4.362E+1
-6.646E-2	2.175E+1	4.370E+1
-6.484E-2	2.170E+1	4.365E+1
-6.160E-2	2.189E+1	4.344E+1
-6.484E-2	2.165E+1	4.392E+1
-6.809E-2	2.152E+1	4.395E+1
-6.809E-2	2.170E+1	4.370E+1
-6.484E-2	2.186E+1	4.345E+1
-6.484E-2	2.177E+1	4.364E+1
-6.484E-2	2.175E+1	4.353E+1
-6.322E-2	2.176E+1	4.353E+1
-6.484E-2	2.171E+1	4.359E+1
-6.322E-2	2.158E+1	4.350E+1
-6.160E-2	2.178E+1	4.348E+1
-6.646E-2	2.171E+1	4.365E+1
-6.160E-2	2.182E+1	4.367E+1
-6.646E-2	2.158E+1	4.346E+1
-6.809E-2	2.172E+1	4.346E+1
-6.809E-2	2.189E+1	4.353E+1
-6.484E-2	2.172E+1	4.362E+1
-6.484E-2	2.173E+1	4.358E+1
-6.646E-2	2.167E+1	4.370E+1
-6.646E-2	2.174E+1	4.367E+1
-6.646E-2	2.158E+1	4.368E+1
-6.322E-2	2.177E+1	4.363E+1
-6.646E-2	2.182E+1	4.355E+1
-6.646E-2	2.162E+1	4.369E+1
-6.322E-2	2.166E+1	4.352E+1
-6.484E-2	2.175E+1	4.382E+1
-6.484E-2	2.168E+1	4.354E+1
-6.646E-2	2.194E+1	4.340E+1
-6.322E-2	2.163E+1	4.358E+1
-6.322E-2	2.166E+1	4.346E+1
-6.646E-2	2.181E+1	4.378E+1
-6.646E-2	2.174E+1	4.377E+1
-6.322E-2	2.167E+1	4.365E+1
-6.322E-2	2.172E+1	4.353E+1
-6.484E-2	2.165E+1	4.368E+1
-6.646E-2	2.175E+1	4.350E+1
-6.646E-2	2.179E+1	4.361E+1
-6.646E-2	2.187E+1	4.380E+1
-6.971E-2	2.176E+1	4.368E+1
-6.484E-2	2.171E+1	4.363E+1
-6.322E-2	2.170E+1	4.378E+1
-6.322E-2	2.173E+1	4.366E+1
-6.322E-2	2.160E+1	4.363E+1
-6.646E-2	2.176E+1	4.346E+1
-6.484E-2	2.161E+1	4.348E+1
-6.646E-2	2.179E+1	4.388E+1
-6.646E-2	2.159E+1	4.348E+1
-6.809E-2	2.152E+1	4.341E+1
-6.322E-2	2.172E+1	4.362E+1
-6.160E-2	2.170E+1	4.361E+1
-6.484E-2	2.163E+1	4.345E+1
-6.646E-2	2.182E+1	4.356E+1
-6.160E-2	2.176E+1	4.385E+1
-6.322E-2	2.184E+1	4.377E+1
-6.646E-2	2.175E+1	4.364E+1
-6.322E-2	2.169E+1	4.369E+1
-6.484E-2	2.174E+1	4.385E+1
-6.646E-2	2.172E+1	4.361E+1
-6.484E-2	2.172E+1	4.349E+1
-6.646E-2	2.167E+1	4.351E+1
-6.160E-2	2.171E+1	4.349E+1
-6.322E-2	2.173E+1	4.339E+1
-6.646E-2	2.169E+1	4.360E+1
-6.809E-2	2.202E+1	4.353E+1
-6.646E-2	2.172E+1	4.370E+1
-6.322E-2	2.182E+1	4.372E+1
-6.484E-2	2.172E+1	4.343E+1
-6.809E-2	2.186E+1	4.361E+1
-6.484E-2	2.173E+1	4.365E+1
-6.484E-2	2.177E+1	4.363E+1
-6.809E-2	2.157E+1	4.385E+1
-6.646E-2	2.165E+1	4.375E+1
-6.160E-2	2.174E+1	4.385E+1
-6.322E-2	2.171E+1	4.387E+1
-6.646E-2	2.185E+1	4.361E+1
-6.809E-2	2.177E+1	4.361E+1
-6.322E-2	2.181E+1	4.344E+1
-6.484E-2	2.183E+1	4.370E+1
-6.484E-2	2.166E+1	4.379E+1
-6.646E-2	2.179E+1	4.351E+1
-6.484E-2	2.166E+1	4.385E+1
-6.484E-2	2.192E+1	4.382E+1
-6.646E-2	2.164E+1	4.365E+1
-6.646E-2	2.170E+1	4.349E+1
-6.484E-2	2.158E+1	4.377E+1
-6.646E-2	2.163E+1	4.393E+1
-6.484E-2	2.173E+1	4.363E+1
-6.484E-2	2.165E+1	4.350E+1
-6.160E-2	2.171E+1	4.364E+1
-6.484E-2	2.177E+1	4.366E+1
-6.484E-2	2.179E+1	4.365E+1
-6.809E-2	2.179E+1	4.341E+1
-6.322E-2	2.173E+1	4.373E+1
-6.322E-2	2.177E+1	4.331E+1
-6.809E-2	2.188E+1	4.383E+1
-6.646E-2	2.163E+1	4.370E+1
-6.322E-2	2.167E+1	4.375E+1
-6.322E-2	2.173E+1	4.358E+1
-6.484E-2	2.156E+1	4.324E+1
-6.484E-2	2.167E+1	4.365E+1
-6.484E-2	2.179E+1	4.357E+1
-6.484E-2	2.165E+1	4.356E+1
-6.809E-2	2.175E+1	4.353E+1
-6.484E-2	2.179E+1	4.342E+1
-6.322E-2	2.171E+1	4.336E+1
-6.322E-2	2.156E+1	4.364E+1
-6.646E-2	2.181E+1	4.381E+1
-6.646E-2	2.185E+1	4.371E+1
-6.160E-2	2.160E+1	4.347E+1
-6.322E-2	2.173E+1	4.359E+1
-6.484E-2	2.166E+1	4.370E+1
-6.809E-2	2.155E+1	4.358E+1
-6.322E-2	2.161E+1	4.374E+1
-6.322E-2	2.174E+1	4.372E+1
-6.646E-2	2.191E+1	4.347E+1
-6.646E-2	2.173E+1	4.366E+1
-6.322E-2	2.170E+1	4.352E+1
-6.160E-2	2.190E+1	4.342E+1
-6.646E-2	2.172E+1	4.350E+1
-6.484E-2	2.175E+1	4.372E+1
-6.322E-2	2.171E+1	4.340E+1
-6.322E-2	2.172E+1	4.361E+1
-6.646E-2	2.171E+1	4.326E+1
-6.484E-2	2.175E+1	4.368E+1
-6.646E-2	2.165E+1	4.355E+1
-6.484E-2	2.169E+1	4.354E+1
-6.971E-2	2.158E+1	4.350E+1
-6.646E-2	2.180E+1	4.361E+1
-6.646E-2	2.177E+1	4.383E+1
-6.322E-2	2.171E+1	4.366E+1
-6.809E-2	2.178E+1	4.372E+1
-6.646E-2	2.171E+1	4.363E+1
-6.646E-2	2.174E+1	4.377E+1
-6.160E-2	2.160E+1	4.362E+1
-6.646E-2	2.168E+1	4.363E+1
-6.646E-2	2.181E+1	4.373E+1
-6.322E-2	2.182E+1	4.366E+1
-6.646E-2	2.171E+1	4.350E+1
-6.646E-2	2.180E+1	4.364E+1
-6.484E-2	2.179E+1	4.360E+1
-6.484E-2	2.170E+1	4.344E+1
-6.160E-2	2.173E+1	4.365E+1
-6.971E-2	2.165E+1	4.340E+1
-6.809E-2	2.173E+1	4.357E+1
-6.322E-2	2.176E+1	4.378E+1
-6.484E-2	2.176E+1	4.371E+1
-6.646E-2	2.156E+1	4.353E+1
-6.646E-2	2.166E+1	4.356E+1
-6.322E-2	2.173E+1	4.341E+1
-6.322E-2	2.180E+1	4.352E+1
-6.646E-2	2.191E+1	4.370E+1
-6.646E-2	2.173E+1	4.371E+1
-6.484E-2	2.180E+1	4.383E+1
-6.322E-2	2.178E+1	4.341E+1
-6.484E-2	2.197E+1	4.372E+1
-6.484E-2	2.175E+1	4.370E+1
-6.322E-2	2.186E+1	4.369E+1
-6.322E-2	2.151E+1	4.369E+1
-6.484E-2	2.172E+1	4.381E+1
-6.484E-2	2.197E+1	4.372E+1
-6.484E-2	2.156E+1	4.335E+1
-6.160E-2	2.194E+1	4.360E+1
-6.646E-2	2.182E+1	4.328E+1
-6.646E-2	2.174E+1	4.373E+1
-6.484E-2	2.160E+1	4.339E+1
-6.646E-2	2.199E+1	4.360E+1
-6.484E-2	2.164E+1	4.355E+1
-6.484E-2	2.177E+1	4.373E+1
-6.484E-2	2.167E+1	4.365E+1
-6.484E-2	2.168E+1	4.366E+1
-6.322E-2	2.173E+1	4.338E+1
-6.646E-2	2.170E+1	4.351E+1
-6.646E-2	2.161E+1	4.365E+1
-6.160E-2	2.171E+1	4.374E+1
-6.484E-2	2.199E+1	4.368E+1
-6.646E-2	2.168E+1	4.372E+1
-6.484E-2	2.169E+1	4.353E+1
-6.646E-2	2.177E+1	4.375E+1
-6.646E-2	2.167E+1	4.383E+1
-6.809E-2	2.165E+1	4.368E+1
-6.322E-2	2.172E+1	4.382E+1
-6.484E-2	2.166E+1	4.374E+1
-6.484E-2	2.158E+1	4.364E+1
-6.646E-2	2.164E+1	4.373E+1
-6.322E-2	2.165E+1	4.363E+1
-6.484E-2	2.173E+1	4.374E+1
-6.484E-2	2.178E+1	4.365E+1
-6.646E-2	2.172E+1	4.385E+1
-6.322E-2	2.173E+1	4.378E+1
-6.322E-2	2.178E+1	4.348E+1
-6.484E-2	2.175E+1	4.371E+1
-6.646E-2	2.179E+1	4.363E+1
-6.322E-2	2.179E+1	4.367E+1
-6.322E-2	2.178E+1	4.383E+1
-6.484E-2	2.178E+1	4.365E+1
-6.646E-2	2.176E+1	4.390E+1
-6.484E-2	2.160E+1	4.353E+1
-6.160E-2	2.164E+1	4.349E+1
-6.322E-2	2.168E+1	4.377E+1
-6.484E-2	2.182E+1	4.393E+1
-6.160E-2	2.172E+1	4.361E+1
-6.484E-2	2.181E+1	4.378E+1
-6.646E-2	2.157E+1	4.372E+1
-6.484E-2	2.170E+1	4.373E+1
-6.484E-2	2.166E+1	4.367E+1
-6.484E-2	2.190E+1	4.376E+1
-6.484E-2	2.165E+1	4.390E+1
-6.646E-2	2.181E+1	4.340E+1
-6.484E-2	2.184E+1	4.356E+1
-6.322E-2	2.178E+1	4.363E+1
-6.484E-2	2.171E+1	4.363E+1
-6.809E-2	2.176E+1	4.348E+1
-6.322E-2	2.169E+1	4.387E+1
-6.160E-2	2.179E+1	4.337E+1
-6.646E-2	2.162E+1	4.360E+1
-6.809E-2	2.180E+1	4.357E+1
-6.646E-2	2.166E+1	4.362E+1
-6.484E-2	2.168E+1	4.357E+1
-6.484E-2	2.164E+1	4.341E+1
-6.809E-2	2.158E+1	4.337E+1
-6.322E-2	2.172E+1	4.360E+1
-6.484E-2	2.184E+1	4.359E+1
-6.646E-2	2.179E+1	4.399E+1
-6.809E-2	2.175E+1	4.377E+1
-6.809E-2	2.169E+1	4.345E+1
-6.484E-2	2.159E+1	4.355E+1
-6.322E-2	2.163E+1	4.359E+1
-6.646E-2	2.175E+1	4.350E+1
-6.322E-2	2.172E+1	4.364E+1
-6.484E-2	2.181E+1	4.358E+1
-6.646E-2	2.165E+1	4.342E+1
-6.646E-2	2.165E+1	4.367E+1
-6.322E-2	2.175E+1	4.353E+1
-6.322E-2	2.175E+1	4.381E+1
-6.484E-2	2.185E+1	4.329E+1
-6.646E-2	2.193E+1	4.379E+1
-5.998E-2	2.166E+1	4.383E+1
-6.160E-2	2.173E+1	4.376E+1
-6.646E-2	2.168E+1	4.364E+1
-6.809E-2	2.170E+1	4.350E+1
-6.646E-2	2.184E+1	4.354E+1
-6.484E-2	2.159E+1	4.347E+1
-6.322E-2	2.167E+1	4.369E+1
-6.809E-2	2.170E+1	4.373E+1
-6.646E-2	2.173E+1	4.385E+1
-6.322E-2	2.168E+1	4.385E+1
-6.646E-2	2.170E+1	4.374E+1
-6.646E-2	2.178E+1	4.344E+1
-6.160E-2	2.187E+1	4.372E+1
-6.322E-2	2.183E+1	4.376E+1
-6.484E-2	2.181E+1	4.356E+1
-6.646E-2	2.167E+1	4.353E+1
-6.484E-2	2.176E+1	4.342E+1
-6.484E-2	2.160E+1	4.373E+1
-6.484E-2	2.177E+1	4.377E+1
-6.646E-2	2.170E+1	4.382E+1
-6.484E-2	2.165E+1	4.380E+1
-6.484E-2	2.171E+1	4.342E+1
-6.646E-2	2.186E+1	4.367E+1
-6.484E-2	2.166E+1	4.392E+1
-6.646E-2	2.177E+1	4.377E+1
-6.322E-2	2.178E+1	4.350E+1
-6.646E-2	2.158E+1	4.346E+1
-6.484E-2	2.167E+1	4.384E+1
-6.484E-2	2.174E+1	4.364E+1
-6.322E-2	2.200E+1	4.379E+1
-6.484E-2	2.164E+1	4.359E+1
-6.809E-2	2.173E+1	4.354E+1
-6.160E-2	2.185E+1	4.359E+1
-6.484E-2	2.166E+1	4.376E+1
-6.809E-2	2.167E+1	4.360E+1
-6.809E-2	2.176E+1	4.370E+1
-6.484E-2	2.175E+1	4.377E+1
-6.322E-2	2.184E+1	4.358E+1
-6.646E-2	2.173E+1	4.370E+1
-6.646E-2	2.161E+1	4.354E+1
-6.484E-2	2.193E+1	4.361E+1
-6.322E-2	2.170E+1	4.366E+1
-6.646E-2	2.173E+1	4.380E+1
-6.646E-2	2.167E+1	4.361E+1
-6.646E-2	2.166E+1	4.343E+1
-6.322E-2	2.174E+1	4.371E+1
-6.646E-2	2.179E+1	4.392E+1
-6.646E-2	2.167E+1	4.368E+1
-6.322E-2	2.164E+1	4.370E+1
-6.484E-2	2.184E+1	4.361E+1
-6.646E-2	2.161E+1	4.374E+1
-6.484E-2	2.164E+1	4.356E+1
-6.322E-2	2.184E+1	4.348E+1
-6.160E-2	2.178E+1	4.373E+1
-6.646E-2	2.163E+1	4.367E+1
-6.646E-2	2.171E+1	4.351E+1
-6.484E-2	2.171E+1	4.358E+1
-6.322E-2	2.164E+1	4.354E+1
-6.809E-2	2.179E+1	4.367E+1
-6.646E-2	2.157E+1	4.379E+1
-6.322E-2	2.171E+1	4.373E+1
-6.322E-2	2.161E+1	4.355E+1
-6.809E-2	2.160E+1	4.360E+1
-6.646E-2	2.160E+1	4.360E+1
-6.322E-2	2.175E+1	4.370E+1
-6.646E-2	2.187E+1	4.369E+1
-6.809E-2	2.195E+1	4.344E+1
-6.646E-2	2.184E+1	4.383E+1
-6.484E-2	2.181E+1	4.366E+1
-6.322E-2	2.177E+1	4.386E+1
-6.484E-2	2.157E+1	4.367E+1
-6.646E-2	2.178E+1	4.386E+1
-6.646E-2	2.154E+1	4.382E+1
-6.484E-2	2.171E+1	4.349E+1
-6.646E-2	2.169E+1	4.362E+1
-6.646E-2	2.179E+1	4.355E+1
-6.646E-2	2.184E+1	4.369E+1
-6.322E-2	2.174E+1	4.373E+1
-6.809E-2	2.163E+1	4.357E+1
-6.809E-2	2.181E+1	4.332E+1
-6.484E-2	2.167E+1	4.347E+1
-6.484E-2	2.173E+1	4.349E+1
-6.484E-2	2.173E+1	4.363E+1
-6.809E-2	2.179E+1	4.379E+1
-6.322E-2	2.171E+1	4.354E+1
-6.160E-2	2.166E+1	4.358E+1
-6.484E-2	2.177E+1	4.389E+1
-6.484E-2	2.160E+1	4.385E+1
-6.646E-2	2.190E+1	4.366E+1
-6.322E-2	2.166E+1	4.360E+1
-6.646E-2	2.175E+1	4.350E+1
-6.646E-2	2.171E+1	4.350E+1
-6.160E-2	2.187E+1	4.347E+1
-6.322E-2	2.186E+1	4.361E+1
-6.484E-2	2.167E+1	4.358E+1
-6.646E-2	2.178E+1	4.376E+1
-6.484E-2	2.174E+1	4.379E+1
-6.160E-2	2.170E+1	4.342E+1
-6.646E-2	2.166E+1	4.388E+1
-6.809E-2	2.179E+1	4.349E+1
-6.484E-2	2.165E+1	4.367E+1
-6.160E-2	2.199E+1	4.348E+1
-6.646E-2	2.174E+1	4.374E+1
-6.646E-2	2.170E+1	4.360E+1
-6.322E-2	2.195E+1	4.353E+1
-6.160E-2	2.168E+1	4.356E+1
-6.646E-2	2.178E+1	4.364E+1
-6.646E-2	2.186E+1	4.366E+1
-6.160E-2	2.178E+1	4.376E+1
-5.998E-2	2.184E+1	4.357E+1
-6.809E-2	2.171E+1	4.364E+1
-6.809E-2	2.166E+1	4.378E+1
-6.484E-2	2.171E+1	4.381E+1
-6.322E-2	2.176E+1	4.343E+1
-6.646E-2	2.161E+1	4.359E+1
-6.322E-2	2.175E+1	4.363E+1
-6.322E-2	2.162E+1	4.355E+1
-6.322E-2	2.188E+1	4.369E+1
-6.484E-2	2.180E+1	4.354E+1
-6.809E-2	2.160E+1	4.348E+1
-6.484E-2	2.178E+1	4.391E+1
-6.322E-2	2.168E+1	4.380E+1
-6.484E-2	2.168E+1	4.377E+1
-6.484E-2	2.162E+1	4.369E+1
-6.322E-2	2.194E+1	4.332E+1
-6.646E-2	2.166E+1	4.351E+1
-6.809E-2	2.177E+1	4.380E+1
-6.809E-2	2.190E+1	4.324E+1
-6.322E-2	2.176E+1	4.369E+1
-6.484E-2	2.184E+1	4.374E+1
-6.646E-2	2.172E+1	4.369E+1
-6.646E-2	2.179E+1	4.363E+1
-6.484E-2	2.165E+1	4.352E+1
-6.322E-2	2.191E+1	4.344E+1
-6.646E-2	2.184E+1	4.365E+1
-6.646E-2	2.182E+1	4.379E+1
-6.160E-2	2.168E+1	4.367E+1
-6.322E-2	2.170E+1	4.352E+1
-6.646E-2	2.163E+1	4.367E+1
-6.484E-2	2.181E+1	4.349E+1
-6.646E-2	2.157E+1	4.352E+1
-6.484E-2	2.182E+1	4.384E+1
-6.484E-2	2.179E+1	4.365E+1
-6.646E-2	2.174E+1	4.354E+1
-6.484E-2	2.172E+1	4.373E+1
-6.160E-2	2.184E+1	4.367E+1
-6.646E-2	2.159E+1	4.367E+1
-6.809E-2	2.167E+1	4.357E+1
-6.322E-2	2.170E+1	4.366E+1
-6.322E-2	2.182E+1	4.367E+1
-6.484E-2	2.202E+1	4.367E+1
-6.484E-2	2.174E+1	4.375E+1
-6.160E-2	2.180E+1	4.361E+1
-6.322E-2	2.183E+1	4.358E+1
-6.484E-2	2.181E+1	4.385E+1
-6.646E-2	2.170E+1	4.353E+1
-6.484E-2	2.177E+1	4.356E+1
-6.646E-2	2.166E+1	4.366E+1
-6.646E-2	2.178E+1	4.376E+1
-6.484E-2	2.171E+1	4.383E+1
-6.484E-2	2.186E+1	4.365E+1
-6.484E-2	2.179E+1	4.375E+1
-6.646E-2	2.155E+1	4.367E+1
-6.646E-2	2.180E+1	4.371E+1
-6.160E-2	2.171E+1	4.364E+1
-6.322E-2	2.174E+1	4.375E+1
-6.160E-2	2.177E+1	4.381E+1
-6.646E-2	2.171E+1	4.354E+1
-6.322E-2	2.182E+1	4.378E+1
-6.322E-2	2.183E+1	4.376E+1
-6.322E-2	2.180E+1	4.349E+1
-6.646E-2	2.169E+1	4.382E+1
-6.484E-2	2.141E+1	4.382E+1
-6.646E-2	2.186E+1	4.373E+1
-6.484E-2	2.158E+1	4.335E+1
-6.646E-2	2.177E+1	4.373E+1
-6.322E-2	2.179E+1	4.362E+1
-6.322E-2	2.174E+1	4.377E+1
-6.809E-2	2.173E+1	4.366E+1
-6.809E-2	2.173E+1	4.364E+1
-6.484E-2	2.174E+1	4.356E+1
-6.484E-2	2.182E+1	4.376E+1
-6.971E-2	2.171E+1	4.373E+1
-6.646E-2	2.156E+1	4.335E+1
-6.160E-2	2.186E+1	4.373E+1
-6.484E-2	2.180E+1	4.371E+1
-6.484E-2	2.173E+1	4.375E+1
-6.646E-2	2.187E+1	4.379E+1
-6.484E-2	2.189E+1	4.381E+1
-6.160E-2	2.180E+1	4.343E+1
-6.646E-2	2.171E+1	4.349E+1
-6.646E-2	2.180E+1	4.356E+1
-6.322E-2	2.174E+1	4.349E+1
-6.322E-2	2.169E+1	4.364E+1
-6.160E-2	2.165E+1	4.352E+1
-6.322E-2	2.172E+1	4.352E+1
-6.484E-2	2.175E+1	4.369E+1
-6.322E-2	2.171E+1	4.353E+1
-6.809E-2	2.168E+1	4.348E+1
-6.322E-2	2.183E+1	4.343E+1
-6.484E-2	2.174E+1	4.338E+1
-6.322E-2	2.175E+1	4.376E+1
-6.160E-2	2.159E+1	4.349E+1
-6.646E-2	2.147E+1	4.362E+1
-6.322E-2	2.186E+1	4.356E+1
-6.484E-2	2.167E+1	4.364E+1
-6.484E-2	2.173E+1	4.365E+1
-6.646E-2	2.163E+1	4.351E+1
-6.322E-2	2.157E+1	4.356E+1
-6.322E-2	2.164E+1	4.360E+1
-6.484E-2	2.169E+1	4.356E+1
-6.809E-2	2.159E+1	4.342E+1
-6.646E-2	2.178E+1	4.365E+1
-6.160E-2	2.157E+1	4.355E+1
-6.646E-2	2.169E+1	4.370E+1
-6.646E-2	2.197E+1	4.343E+1
-6.646E-2	2.169E+1	4.351E+1
-6.322E-2	2.179E+1	4.390E+1
-6.646E-2	2.185E+1	4.358E+1
-6.484E-2	2.185E+1	4.370E+1
-6.484E-2	2.161E+1	4.365E+1
-6.322E-2	2.166E+1	4.339E+1
-6.322E-2	2.186E+1	4.336E+1
-6.484E-2	2.174E+1	4.374E+1
-6.484E-2	2.160E+1	4.367E+1
-6.322E-2	2.162E+1	4.355E+1
-6.484E-2	2.175E+1	4.346E+1
-6.646E-2	2.187E+1	4.324E+1
-6.322E-2	2.177E+1	4.348E+1
-6.646E-2	2.166E+1	4.358E+1
-6.484E-2	2.184E+1	4.362E+1
-6.646E-2	2.172E+1	4.360E+1
-6.160E-2	2.162E+1	4.347E+1
-6.160E-2	2.155E+1	4.361E+1
-6.322E-2	2.168E+1	4.363E+1
-6.809E-2	2.162E+1	4.360E+1
-6.484E-2	2.168E+1	4.366E+1
-6.322E-2	2.178E+1	4.363E+1
-6.646E-2	2.173E+1	4.341E+1
-6.646E-2	2.183E+1	4.356E+1
-6.484E-2	2.181E+1	4.357E+1
-6.322E-2	2.181E+1	4.366E+1
-6.322E-2	2.172E+1	4.370E+1
-6.646E-2	2.186E+1	4.394E+1
-6.484E-2	2.160E+1	4.354E+1
-6.322E-2	2.169E+1	4.338E+1
-6.322E-2	2.165E+1	4.384E+1
-6.160E-2	2.185E+1	4.364E+1
-6.322E-2	2.162E+1	4.388E+1
-6.484E-2	2.166E+1	4.338E+1
-6.646E-2	2.171E+1	4.356E+1
-6.484E-2	2.161E+1	4.356E+1
-6.484E-2	2.171E+1	4.356E+1
-6.322E-2	2.183E+1	4.378E+1
-6.484E-2	2.183E+1	4.376E+1
-6.646E-2	2.174E+1	4.371E+1
-6.160E-2	2.160E+1	4.361E+1
-6.160E-2	2.159E+1	4.385E+1
-6.484E-2	2.197E+1	4.356E+1
-6.971E-2	2.169E+1	4.365E+1
-6.484E-2	2.174E+1	4.372E+1
-6.484E-2	2.166E+1	4.354E+1
-6.484E-2	2.188E+1	4.369E+1
-6.646E-2	2.163E+1	4.353E+1
-6.160E-2	2.169E+1	4.368E+1
-6.322E-2	2.180E+1	4.349E+1
-6.646E-2	2.163E+1	4.386E+1
-6.646E-2	2.161E+1	4.376E+1
-6.484E-2	2.176E+1	4.358E+1
-6.322E-2	2.175E+1	4.355E+1
-6.809E-2	2.160E+1	4.338E+1
-6.484E-2	2.173E+1	4.370E+1
-6.809E-2	2.178E+1	4.357E+1
-6.484E-2	2.184E+1	4.376E+1
-6.322E-2	2.176E+1	4.356E+1
-6.646E-2	2.155E+1	4.375E+1
-6.322E-2	2.174E+1	4.354E+1
-6.160E-2	2.182E+1	4.343E+1
-6.322E-2	2.175E+1	4.365E+1
-6.484E-2	2.183E+1	4.338E+1
-6.484E-2	2.180E+1	4.366E+1
-6.322E-2	2.194E+1	4.361E+1
-6.646E-2	2.171E+1	4.364E+1
-6.971E-2	2.158E+1	4.357E+1
-6.160E-2	2.161E+1	4.352E+1
-6.484E-2	2.170E+1	4.367E+1
-6.484E-2	2.166E+1	4.354E+1
-6.646E-2	2.165E+1	4.345E+1
-6.322E-2	2.168E+1	4.378E+1
-6.484E-2	2.198E+1	4.355E+1
-6.322E-2	2.171E+1	4.380E+1
-6.809E-2	2.170E+1	4.345E+1
-6.484E-2	2.180E+1	4.345E+1
-6.322E-2	2.151E+1	4.347E+1
-6.484E-2	2.171E+1	4.378E+1
-6.646E-2	2.168E+1	4.374E+1
-6.322E-2	2.166E+1	4.357E+1
-6.160E-2	2.176E+1	4.359E+1
-6.484E-2	2.181E+1	4.357E+1
-6.646E-2	2.180E+1	4.355E+1
-6.322E-2	2.164E+1	4.360E+1
-6.160E-2	2.163E+1	4.350E+1
-6.646E-2	2.185E+1	4.365E+1
-6.646E-2	2.167E+1	4.364E+1
-6.646E-2	2.178E+1	4.344E+1
-6.322E-2	2.173E+1	4.350E+1
-6.484E-2	2.187E+1	4.382E+1
-6.646E-2	2.184E+1	4.355E+1
-6.322E-2	2.193E+1	4.363E+1
-6.484E-2	2.172E+1	4.363E+1
-6.484E-2	2.165E+1	4.356E+1
-6.484E-2	2.182E+1	4.361E+1
-6.484E-2	2.178E+1	4.363E+1
-6.160E-2	2.180E+1	4.382E+1
-6.484E-2	2.182E+1	4.386E+1
-6.646E-2	2.172E+1	4.367E+1
-6.322E-2	2.176E+1	4.360E+1
-6.484E-2	2.176E+1	4.395E+1
-6.484E-2	2.162E+1	4.361E+1
-6.646E-2	2.167E+1	4.399E+1
-6.484E-2	2.167E+1	4.355E+1
-6.484E-2	2.177E+1	4.362E+1
-6.646E-2	2.173E+1	4.369E+1
-6.484E-2	2.169E+1	4.341E+1
-6.484E-2	2.179E+1	4.342E+1
-5.998E-2	2.150E+1	4.369E+1
-6.484E-2	2.166E+1	4.351E+1
-6.322E-2	2.183E+1	4.385E+1
-6.484E-2	2.179E+1	4.378E+1
-6.322E-2	2.182E+1	4.356E+1
-6.322E-2	2.184E+1	4.348E+1
-6.809E-2	2.173E+1	4.374E+1
-6.484E-2	2.168E+1	4.345E+1
-6.646E-2	2.188E+1	4.357E+1
-6.646E-2	2.171E+1	4.356E+1
-6.809E-2	2.187E+1	4.363E+1
-6.484E-2	2.184E+1	4.384E+1
-6.646E-2	2.188E+1	4.352E+1
-6.484E-2	2.172E+1	4.358E+1
-6.646E-2	2.199E+1	4.361E+1
-6.322E-2	2.185E+1	4.352E+1
-5.998E-2	2.176E+1	4.375E+1
-6.484E-2	2.179E+1	4.381E+1
-6.646E-2	2.189E+1	4.379E+1
-6.484E-2	2.162E+1	4.374E+1
-6.322E-2	2.184E+1	4.368E+1
-6.322E-2	2.181E+1	4.383E+1
-6.809E-2	2.170E+1	4.364E+1
-6.160E-2	2.176E+1	4.384E+1
-6.322E-2	2.189E+1	4.360E+1
-6.646E-2	2.193E+1	4.374E+1
-6.646E-2	2.161E+1	4.358E+1
-6.322E-2	2.196E+1	4.342E+1
-6.160E-2	2.166E+1	4.357E+1
-6.484E-2	2.174E+1	4.337E+1
-6.484E-2	2.183E+1	4.339E+1
-6.484E-2	2.168E+1	4.362E+1
-6.322E-2	2.168E+1	4.346E+1
-6.646E-2	2.188E+1	4.356E+1
-6.646E-2	2.160E+1	4.365E+1
-6.322E-2	2.178E+1	4.357E+1
-5.998E-2	2.155E+1	4.340E+1
-6.646E-2	2.166E+1	4.383E+1
-6.646E-2	2.163E+1	4.347E+1
-6.322E-2	2.180E+1	4.350E+1
-6.160E-2	2.169E+1	4.352E+1
-6.646E-2	2.169E+1	4.323E+1
-6.484E-2	2.160E+1	4.369E+1
-6.646E-2	2.163E+1	4.360E+1
-6.484E-2	2.182E+1	4.358E+1
-6.484E-2	2.174E+1	4.348E+1
-6.484E-2	2.177E+1	4.360E+1
-6.646E-2	2.155E+1	4.374E+1
-6.322E-2	2.178E+1	4.365E+1
-6.484E-2	2.176E+1	4.351E+1
-6.484E-2	2.175E+1	4.351E+1
-6.484E-2	2.153E+1	4.369E+1
-6.484E-2	2.184E+1	4.351E+1
-6.646E-2	2.177E+1	4.390E+1
-6.484E-2	2.172E+1	4.377E+1
-6.322E-2	2.168E+1	4.343E+1
-6.322E-2	2.175E+1	4.365E+1
-6.484E-2	2.177E+1	4.366E+1
-6.646E-2	2.175E+1	4.368E+1
-6.322E-2	2.185E+1	4.327E+1
-6.160E-2	2.169E+1	4.366E+1
-6.809E-2	2.191E+1	4.355E+1
-6.646E-2	2.172E+1	4.362E+1
-6.322E-2	2.177E+1	4.357E+1
-6.646E-2	2.171E+1	4.362E+1
-6.646E-2	2.166E+1	4.361E+1
-6.809E-2	2.152E+1	4.341E+1
-6.322E-2	2.186E+1	4.368E+1
-6.322E-2	2.171E+1	4.351E+1
-6.646E-2	2.182E+1	4.375E+1
-6.484E-2	2.185E+1	4.367E+1
-6.646E-2	2.165E+1	4.361E+1
-6.322E-2	2.188E+1	4.371E+1
-6.646E-2	2.180E+1	4.349E+1
-6.484E-2	2.176E+1	4.356E+1
-6.484E-2	2.165E+1	4.373E+1
-6.160E-2	2.177E+1	4.352E+1
-6.484E-2	2.180E+1	4.353E+1
-6.646E-2	2.182E+1	4.365E+1
-6.160E-2	2.193E+1	4.371E+1
-6.322E-2	2.169E+1	4.376E+1
-6.646E-2	2.172E+1	4.358E+1
-6.646E-2	2.187E+1	4.382E+1
-6.484E-2	2.168E+1	4.381E+1
-6.322E-2	2.173E+1	4.360E+1
-6.809E-2	2.166E+1	4.350E+1
-6.646E-2	2.179E+1	4.379E+1
-6.484E-2	2.182E+1	4.367E+1
-6.322E-2	2.170E+1	4.388E+1
-6.646E-2	2.159E+1	4.399E+1
-6.484E-2	2.191E+1	4.339E+1
-6.160E-2	2.168E+1	4.364E+1
-6.322E-2	2.178E+1	4.358E+1
-6.484E-2	2.167E+1	4.373E+1
-6.646E-2	2.175E+1	4.373E+1
-6.484E-2	2.171E+1	4.364E+1
-6.160E-2	2.170E+1	4.395E+1
-6.322E-2	2.203E+1	4.376E+1
-6.160E-2	2.166E+1	4.353E+1
-6.484E-2	2.161E+1	4.360E+1
-6.322E-2	2.178E+1	4.368E+1
-6.484E-2	2.194E+1	4.357E+1
-6.646E-2	2.176E+1	4.358E+1
-6.322E-2	2.165E+1	4.358E+1
-6.160E-2	2.174E+1	4.359E+1
-6.160E-2	2.180E+1	4.361E+1
-6.809E-2	2.178E+1	4.338E+1
-6.646E-2	2.169E+1	4.382E+1
-6.322E-2	2.188E+1	4.388E+1
-6.809E-2	2.167E+1	4.357E+1
-6.484E-2	2.165E+1	4.347E+1
-6.322E-2	2.174E+1	4.373E+1
-6.322E-2	2.170E+1	4.344E+1
-6.322E-2	2.185E+1	4.364E+1
-6.646E-2	2.168E+1	4.377E+1
-6.646E-2	2.186E+1	4.346E+1
-6.322E-2	2.190E+1	4.357E+1
-6.646E-2	2.183E+1	4.338E+1
-6.809E-2	2.158E+1	4.361E+1
-6.322E-2	2.154E+1	4.353E+1
-6.160E-2	2.166E+1	4.387E+1
-6.971E-2	2.172E+1	4.370E+1
-6.809E-2	2.164E+1	4.372E+1
-6.484E-2	2.198E+1	4.354E+1
-6.322E-2	2.170E+1	4.365E+1
-6.484E-2	2.158E+1	4.355E+1
-6.646E-2	2.188E+1	4.357E+1
-6.646E-2	2.174E+1	4.352E+1
-6.322E-2	2.157E+1	4.365E+1
-6.322E-2	2.170E+1	4.397E+1
-6.646E-2	2.171E+1	4.393E+1
-5.998E-2	2.175E+1	4.373E+1
-6.322E-2	2.169E+1	4.371E+1
-6.484E-2	2.161E+1	4.338E+1
-6.646E-2	2.173E+1	4.356E+1
-6.484E-2	2.171E+1	4.357E+1
-6.484E-2	2.178E+1	4.362E+1
-6.646E-2	2.174E+1	4.369E+1
-6.646E-2	2.170E+1	4.357E+1
-6.322E-2	2.180E+1	4.359E+1
-6.160E-2	2.183E+1	4.354E+1
-6.809E-2	2.177E+1	4.374E+1
-6.484E-2	2.160E+1	4.367E+1
-6.322E-2	2.154E+1	4.372E+1
-6.484E-2	2.189E+1	4.366E+1
-6.322E-2	2.187E+1	4.344E+1
-6.484E-2	2.171E+1	4.369E+1
-6.484E-2	2.162E+1	4.352E+1
-6.322E-2	2.160E+1	4.331E+1
-6.322E-2	2.185E+1	4.389E+1
-6.484E-2	2.172E+1	4.357E+1
-6.160E-2	2.163E+1	4.354E+1
-6.646E-2	2.194E+1	4.370E+1
-6.484E-2	2.172E+1	4.368E+1
-6.646E-2	2.163E+1	4.365E+1
-6.322E-2	2.164E+1	4.358E+1
-6.160E-2	2.169E+1	4.347E+1
-6.484E-2	2.175E+1	4.334E+1
-6.809E-2	2.178E+1	4.361E+1
-6.322E-2	2.178E+1	4.367E+1
-6.484E-2	2.191E+1	4.362E+1
-6.646E-2	2.178E+1	4.361E+1
-6.484E-2	2.196E+1	4.394E+1
-6.322E-2	2.182E+1	4.370E+1
-6.322E-2	2.184E+1	4.366E+1
-6.322E-2	2.183E+1	4.375E+1
-6.646E-2	2.169E+1	4.383E+1
-6.322E-2	2.164E+1	4.359E+1
-6.484E-2	2.180E+1	4.388E+1
-6.484E-2	2.179E+1	4.354E+1
-6.646E-2	2.179E+1	4.365E+1
-6.484E-2	2.181E+1	4.343E+1
-6.322E-2	2.192E+1	4.363E+1
-6.484E-2	2.176E+1	4.361E+1
-6.809E-2	2.185E+1	4.363E+1
-6.160E-2	2.168E+1	4.370E+1
-6.322E-2	2.172E+1	4.358E+1
-6.646E-2	2.171E+1	4.384E+1
-6.646E-2	2.181E+1	4.371E+1
-6.484E-2	2.191E+1	4.340E+1
-6.322E-2	2.195E+1	4.353E+1
-6.484E-2	2.155E+1	4.359E+1
-6.484E-2	2.178E+1	4.370E+1
-5.998E-2	2.164E+1	4.352E+1
-6.646E-2	2.195E+1	4.349E+1
-5.998E-2	2.163E+1	4.351E+1
-6.484E-2	2.177E+1	4.362E+1
-6.322E-2	2.168E+1	4.371E+1
-6.484E-2	2.184E+1	4.358E+1
-6.646E-2	2.188E+1	4.361E+1
-6.809E-2	2.181E+1	4.369E+1
-6.484E-2	2.171E+1	4.361E+1
-6.484E-2	2.176E+1	4.354E+1
-6.322E-2	2.190E+1	4.352E+1
-6.646E-2	2.177E+1	4.353E+1
-6.322E-2	2.177E+1	4.379E+1
-6.160E-2	2.163E+1	4.348E+1
-6.484E-2	2.185E+1	4.404E+1
-6.809E-2	2.185E+1	4.369E+1
-6.160E-2	2.157E+1	4.364E+1
-6.322E-2	2.190E+1	4.379E+1
-6.484E-2	2.172E+1	4.354E+1
-6.646E-2	2.187E+1	4.355E+1
-6.484E-2	2.181E+1	4.364E+1
-6.322E-2	2.184E+1	4.391E+1
-6.484E-2	2.183E+1	4.366E+1
-6.809E-2	2.171E+1	4.384E+1
-6.322E-2	2.176E+1	4.338E+1
-6.322E-2	2.189E+1	4.374E+1
-6.809E-2	2.193E+1	4.385E+1
-6.322E-2	2.173E+1	4.358E+1
-6.160E-2	2.189E+1	4.367E+1
-6.322E-2	2.174E+1	4.362E+1
-6.646E-2	2.178E+1	4.345E+1
-6.646E-2	2.173E+1	4.383E+1
-6.484E-2	2.174E+1	4.360E+1
-6.322E-2	2.194E+1	4.360E+1
-6.646E-2	2.180E+1	4.359E+1
-6.646E-2	2.171E+1	4.349E+1
-6.484E-2	2.149E+1	4.359E+1
-6.484E-2	2.184E+1	4.382E+1
-6.322E-2	2.172E+1	4.360E+1
-6.484E-2	2.184E+1	4.367E+1
-6.484E-2	2.162E+1	4.357E+1
-6.322E-2	2.160E+1	4.368E+1
-6.484E-2	2.197E+1	4.378E+1
-6.646E-2	2.178E+1	4.364E+1
-6.646E-2	2.181E+1	4.377E+1
-6.484E-2	2.176E+1	4.364E+1
-6.484E-2	2.153E+1	4.367E+1
-6.809E-2	2.183E+1	4.344E+1
-6.484E-2	2.169E+1	4.356E+1
-6.322E-2	2.167E+1	4.357E+1
-6.484E-2	2.184E+1	4.360E+1
-6.484E-2	2.170E+1	4.381E+1
-6.484E-2	2.182E+1	4.371E+1
-6.646E-2	2.172E+1	4.376E+1
-6.484E-2	2.160E+1	4.353E+1
-6.322E-2	2.173E+1	4.350E+1
-6.484E-2	2.180E+1	4.361E+1
-6.322E-2	2.172E+1	4.363E+1
-6.322E-2	2.175E+1	4.363E+1
-6.484E-2	2.155E+1	4.363E+1
-6.809E-2	2.201E+1	4.344E+1
-6.322E-2	2.194E+1	4.360E+1
-6.322E-2	2.192E+1	4.361E+1
-6.809E-2	2.170E+1	4.348E+1
-6.484E-2	2.183E+1	4.346E+1
-6.484E-2	2.179E+1	4.369E+1
-6.646E-2	2.169E+1	4.388E+1
-6.484E-2	2.174E+1	4.392E+1
-6.322E-2	2.182E+1	4.361E+1
-6.322E-2	2.157E+1	4.339E+1
-6.646E-2	2.189E+1	4.370E+1
-6.484E-2	2.176E+1	4.381E+1
-6.160E-2	2.166E+1	4.349E+1
-6.322E-2	2.179E+1	4.386E+1
-6.484E-2	2.160E+1	4.346E+1
-6.484E-2	2.172E+1	4.363E+1
-6.484E-2	2.173E+1	4.353E+1
-6.160E-2	2.176E+1	4.333E+1
-6.484E-2	2.181E+1	4.364E+1
-6.646E-2	2.173E+1	4.375E+1
-6.322E-2	2.170E+1	4.365E+1
-6.484E-2	2.163E+1	4.356E+1
-6.322E-2	2.191E+1	4.354E+1
-6.646E-2	2.169E+1	4.363E+1
-6.322E-2	2.178E+1	4.366E+1
-6.322E-2	2.175E+1	4.363E+1
-6.484E-2	2.184E+1	4.380E+1
-6.646E-2	2.178E+1	4.372E+1
-6.322E-2	2.183E+1	4.375E+1
-6.646E-2	2.182E+1	4.362E+1
-6.646E-2	2.175E+1	4.362E+1
-6.484E-2	2.163E+1	4.346E+1
-6.646E-2	2.192E+1	4.352E+1
-6.322E-2	2.173E+1	4.383E+1
-6.809E-2	2.172E+1	4.349E+1
-6.809E-2	2.179E+1	4.342E+1
-6.322E-2	2.175E+1	4.382E+1
-6.322E-2	2.180E+1	4.358E+1
-6.646E-2	2.190E+1	4.347E+1
-6.646E-2	2.177E+1	4.371E+1
-5.998E-2	2.152E+1	4.365E+1
-6.322E-2	2.171E+1	4.376E+1
-6.484E-2	2.178E+1	4.380E+1
-6.484E-2	2.177E+1	4.364E+1
-6.322E-2	2.179E+1	4.399E+1
-6.484E-2	2.183E+1	4.364E+1
-6.809E-2	2.181E+1	4.360E+1
-6.484E-2	2.163E+1	4.376E+1
-6.646E-2	2.166E+1	4.368E+1
-6.322E-2	2.183E+1	4.369E+1
-6.484E-2	2.194E+1	4.378E+1
-6.809E-2	2.191E+1	4.362E+1
-6.484E-2	2.171E+1	4.359E+1
-6.322E-2	2.166E+1	4.353E+1
-6.646E-2	2.194E+1	4.363E+1
-6.646E-2	2.188E+1	4.362E+1
-6.484E-2	2.176E+1	4.390E+1
-6.160E-2	2.185E+1	4.357E+1
-6.322E-2	2.174E+1	4.386E+1
-6.809E-2	2.171E+1	4.378E+1
-6.484E-2	2.173E+1	4.358E+1
-6.484E-2	2.188E+1	4.379E+1
-6.646E-2	2.165E+1	4.364E+1
-6.484E-2	2.181E+1	4.374E+1
-6.484E-2	2.172E+1	4.352E+1
-6.160E-2	2.184E+1	4.380E+1
-6.484E-2	2.182E+1	4.382E+1
-6.484E-2	2.187E+1	4.346E+1
-6.484E-2	2.177E+1	4.357E+1
-6.484E-2	2.167E+1	4.371E+1
-6.646E-2	2.183E+1	4.358E+1
-6.809E-2	2.175E+1	4.380E+1
-6.322E-2	2.177E+1	4.358E+1
-6.322E-2	2.191E+1	4.371E+1
-6.646E-2	2.172E+1	4.370E+1
-6.484E-2	2.188E+1	4.358E+1
-6.646E-2	2.177E+1	4.376E+1
-6.322E-2	2.185E+1	4.361E+1
-6.322E-2	2.163E+1	4.355E+1
-6.809E-2	2.174E+1	4.368E+1
-6.322E-2	2.184E+1	4.384E+1
-6.484E-2	2.177E+1	4.356E+1
-6.809E-2	2.176E+1	4.358E+1
-6.971E-2	2.186E+1	4.379E+1
-6.484E-2	2.170E+1	4.377E+1
-6.322E-2	2.171E+1	4.351E+1
-6.322E-2	2.188E+1	4.376E+1
-6.646E-2	2.177E+1	4.384E+1
-6.322E-2	2.193E+1	4.368E+1
-6.484E-2	2.186E+1	4.358E+1
-6.484E-2	2.173E+1	4.358E+1
-6.646E-2	2.179E+1	4.377E+1
-6.646E-2	2.184E+1	4.376E+1
-6.484E-2	2.204E+1	4.362E+1
-6.322E-2	2.192E+1	4.369E+1
-6.646E-2	2.183E+1	4.357E+1
-6.322E-2	2.178E+1	4.380E+1
-6.322E-2	2.185E+1	4.370E+1
-6.646E-2	2.182E+1	4.350E+1
-6.646E-2	2.178E+1	4.369E+1
-6.484E-2	2.173E+1	4.353E+1
-6.160E-2	2.169E+1	4.362E+1
-6.484E-2	2.166E+1	4.362E+1
-6.646E-2	2.180E+1	4.387E+1
-6.322E-2	2.178E+1	4.357E+1
-6.322E-2	2.163E+1	4.367E+1
-6.646E-2	2.178E+1	4.373E+1
-6.646E-2	2.177E+1	4.363E+1
-6.322E-2	2.176E+1	4.370E+1
-6.484E-2	2.181E+1	4.353E+1
-6.484E-2	2.179E+1	4.361E+1
-6.646E-2	2.174E+1	4.378E+1
-6.484E-2	2.177E+1	4.349E+1
-6.160E-2	2.172E+1	4.357E+1
-6.646E-2	2.170E+1	4.375E+1
-6.646E-2	2.175E+1	4.364E+1
-6.322E-2	2.176E+1	4.353E+1
-6.484E-2	2.178E+1	4.366E+1
-6.322E-2	2.163E+1	4.376E+1
-6.809E-2	2.179E+1	4.359E+1
-6.484E-2	2.178E+1	4.361E+1
-6.484E-2	2.181E+1	4.343E+1
-6.484E-2	2.164E+1	4.378E+1
-6.484E-2	2.181E+1	4.356E+1
-6.160E-2	2.173E+1	4.383E+1
-6.484E-2	2.180E+1	4.361E+1
-6.646E-2	2.167E+1	4.363E+1
-6.646E-2	2.158E+1	4.398E+1
-6.160E-2	2.172E+1	4.382E+1
-6.484E-2	2.163E+1	4.390E+1
-6.484E-2	2.179E+1	4.337E+1
-6.809E-2	2.163E+1	4.377E+1
-6.322E-2	2.165E+1	4.371E+1
-6.484E-2	2.185E+1	4.370E+1
-6.646E-2	2.181E+1	4.392E+1
-6.646E-2	2.191E+1	4.381E+1
-6.484E-2	2.162E+1	4.372E+1
-6.484E-2	2.174E+1	4.360E+1
-6.646E-2	2.168E+1	4.372E+1
-6.809E-2	2.181E+1	4.362E+1
-6.322E-2	2.189E+1	4.378E+1
-6.322E-2	2.182E+1	4.346E+1
-6.484E-2	2.178E+1	4.370E+1
-6.646E-2	2.164E+1	4.351E+1
-6.484E-2	2.172E+1	4.371E+1
-6.160E-2	2.186E+1	4.361E+1
-6.484E-2	2.180E+1	4.356E+1
-6.484E-2	2.167E+1	4.344E+1
-6.322E-2	2.168E+1	4.375E+1
-5.998E-2	2.198E+1	4.360E+1
-6.484E-2	2.150E+1	4.374E+1
-6.646E-2	2.186E+1	4.398E+1
-6.484E-2	2.179E+1	4.361E+1
-6.322E-2	2.144E+1	4.378E+1
-6.322E-2	2.194E+1	4.373E+1
-6.809E-2	2.192E+1	4.376E+1
-6.322E-2	2.162E+1	4.350E+1
-6.160E-2	2.174E+1	4.373E+1
-6.484E-2	2.177E+1	4.403E+1
-6.809E-2	2.169E+1	4.348E+1
-6.160E-2	2.177E+1	4.361E+1
-6.322E-2	2.205E+1	4.363E+1
-6.646E-2	2.173E+1	4.360E+1
-6.646E-2	2.196E+1	4.369E+1
-6.322E-2	2.166E+1	4.360E+1
-6.322E-2	2.187E+1	4.360E+1
-6.484E-2	2.175E+1	4.350E+1
-6.646E-2	2.210E+1	4.351E+1
-6.484E-2	2.184E+1	4.363E+1
[truncated: 28,168 more rows]
