# Supplementary material for: Improved ANAP incorporation and VCF analysis reveal details of P2X7 current facilitation and a limited conformational interplay between ATP binding and the intracellular ballast domain
Source: eLife. 2023 Jan 4;12:e82479. doi: 10.7554/eLife.82479 (PMC9859053; doi:10.7554/eLife.82479)
Supplement: Figure 3—figure supplement 3—source data 2. [file elife-82479-fig3-figsupp3-data2.zip › Figure-3_figure-supplement-3_source-data-2/DeltaCys-constructs/l24/21.csv]

-5.531E-1	9.940E+0	2.066E+1
-5.579E-1	1.000E+1	2.063E+1
-5.547E-1	9.985E+0	2.051E+1
-5.531E-1	1.001E+1	2.063E+1
-5.547E-1	9.988E+0	2.061E+1
-5.531E-1	9.875E+0	2.042E+1
-5.498E-1	9.917E+0	2.061E+1
-5.514E-1	9.933E+0	2.062E+1
-5.531E-1	9.832E+0	2.056E+1
-5.547E-1	9.771E+0	2.048E+1
-5.547E-1	9.836E+0	2.063E+1
-5.531E-1	9.904E+0	2.046E+1
-5.531E-1	9.794E+0	2.064E+1
-5.563E-1	9.952E+0	2.034E+1
-5.547E-1	9.998E+0	2.050E+1
-5.531E-1	9.927E+0	2.066E+1
-5.531E-1	9.930E+0	2.057E+1
-5.563E-1	9.839E+0	2.051E+1
-5.514E-1	9.952E+0	2.058E+1
-5.514E-1	9.959E+0	2.075E+1
-5.531E-1	9.914E+0	2.072E+1
-5.579E-1	9.975E+0	2.051E+1
-5.531E-1	9.952E+0	2.063E+1
-5.514E-1	9.991E+0	2.054E+1
-5.514E-1	9.959E+0	2.053E+1
-5.547E-1	9.930E+0	2.048E+1
-5.547E-1	9.998E+0	2.047E+1
-5.514E-1	9.768E+0	2.050E+1
-5.514E-1	9.813E+0	2.052E+1
-5.563E-1	9.826E+0	2.070E+1
-5.531E-1	9.910E+0	2.066E+1
-5.547E-1	9.884E+0	2.050E+1
-5.547E-1	9.940E+0	2.054E+1
-5.563E-1	1.001E+1	2.066E+1
-5.514E-1	9.972E+0	2.067E+1
-5.531E-1	9.901E+0	2.049E+1
-5.547E-1	9.894E+0	2.060E+1
-5.547E-1	9.878E+0	2.066E+1
-5.531E-1	9.868E+0	2.056E+1
-5.514E-1	9.927E+0	2.062E+1
-5.547E-1	9.982E+0	2.078E+1
-5.547E-1	9.972E+0	2.063E+1
-5.547E-1	9.901E+0	2.033E+1
-5.531E-1	9.826E+0	2.063E+1
-5.531E-1	9.985E+0	2.041E+1
-5.547E-1	9.855E+0	2.043E+1
-5.547E-1	9.927E+0	2.071E+1
-5.514E-1	1.001E+1	2.059E+1
-5.563E-1	9.865E+0	2.041E+1
-5.563E-1	1.006E+1	2.047E+1
-5.531E-1	9.888E+0	2.081E+1
-5.547E-1	9.940E+0	2.060E+1
-5.531E-1	9.959E+0	2.058E+1
-5.547E-1	1.001E+1	2.054E+1
-5.531E-1	9.875E+0	2.055E+1
-5.482E-1	9.927E+0	2.063E+1
-5.531E-1	9.930E+0	2.061E+1
-5.531E-1	9.991E+0	2.054E+1
-5.547E-1	9.774E+0	2.049E+1
-5.514E-1	9.930E+0	2.060E+1
-5.531E-1	9.845E+0	2.059E+1
-5.563E-1	9.933E+0	2.084E+1
-5.547E-1	9.855E+0	2.071E+1
-5.514E-1	1.004E+1	2.049E+1
-5.547E-1	9.907E+0	2.055E+1
-5.547E-1	1.000E+1	2.069E+1
-5.531E-1	9.914E+0	2.069E+1
-5.531E-1	9.819E+0	2.053E+1
-5.514E-1	9.959E+0	2.070E+1
-5.563E-1	1.002E+1	2.059E+1
-5.547E-1	9.891E+0	2.042E+1
-5.547E-1	9.904E+0	2.052E+1
-5.563E-1	1.006E+1	2.057E+1
-5.547E-1	9.943E+0	2.055E+1
-5.531E-1	9.901E+0	2.049E+1
-5.547E-1	1.002E+1	2.051E+1
-5.547E-1	9.927E+0	2.051E+1
-5.531E-1	9.946E+0	2.067E+1
-5.531E-1	9.927E+0	2.058E+1
-5.498E-1	9.972E+0	2.052E+1
-5.547E-1	1.001E+1	2.086E+1
-5.547E-1	9.878E+0	2.062E+1
-5.498E-1	1.006E+1	2.068E+1
-5.498E-1	9.901E+0	2.042E+1
-5.563E-1	9.982E+0	2.079E+1
-5.531E-1	9.943E+0	2.048E+1
-5.531E-1	9.862E+0	2.072E+1
-5.514E-1	9.940E+0	2.081E+1
-5.547E-1	9.865E+0	2.058E+1
-5.595E-1	1.003E+1	2.059E+1
-5.579E-1	9.888E+0	2.064E+1
-5.514E-1	9.768E+0	2.065E+1
-5.547E-1	9.917E+0	2.056E+1
-5.531E-1	9.956E+0	2.072E+1
-5.531E-1	9.914E+0	2.065E+1
-5.531E-1	9.956E+0	2.062E+1
-5.547E-1	9.832E+0	2.055E+1
-5.547E-1	9.917E+0	2.054E+1
-5.547E-1	9.988E+0	2.049E+1
-5.514E-1	9.956E+0	2.067E+1
-5.514E-1	9.923E+0	2.068E+1
-5.563E-1	9.933E+0	2.068E+1
-5.531E-1	9.826E+0	2.039E+1
-5.514E-1	9.959E+0	2.060E+1
-5.531E-1	9.962E+0	2.059E+1
-5.563E-1	9.988E+0	2.066E+1
-5.547E-1	9.940E+0	2.056E+1
-5.514E-1	9.969E+0	2.037E+1
-5.531E-1	9.878E+0	2.045E+1
-5.498E-1	9.794E+0	2.051E+1
-5.547E-1	9.991E+0	2.053E+1
-5.514E-1	9.784E+0	2.066E+1
-5.531E-1	9.936E+0	2.060E+1
-5.563E-1	1.002E+1	2.070E+1
-5.514E-1	9.975E+0	2.046E+1
-5.514E-1	9.936E+0	2.051E+1
-5.531E-1	9.946E+0	2.060E+1
-5.547E-1	1.011E+1	2.055E+1
-5.531E-1	9.842E+0	2.067E+1
-5.547E-1	1.004E+1	2.046E+1
-5.514E-1	9.985E+0	2.048E+1
-5.531E-1	9.962E+0	2.046E+1
-5.531E-1	9.962E+0	2.040E+1
-5.531E-1	9.930E+0	2.047E+1
-5.547E-1	9.972E+0	2.057E+1
-5.547E-1	9.969E+0	2.069E+1
-5.547E-1	1.000E+1	2.034E+1
-5.514E-1	9.949E+0	2.050E+1
-5.547E-1	9.923E+0	2.065E+1
-5.531E-1	9.904E+0	2.066E+1
-5.514E-1	9.836E+0	2.064E+1
-5.531E-1	9.907E+0	2.068E+1
-5.514E-1	1.000E+1	2.052E+1
-5.531E-1	9.865E+0	2.054E+1
-5.531E-1	9.878E+0	2.055E+1
-5.498E-1	9.946E+0	2.061E+1
-5.531E-1	9.962E+0	2.059E+1
-5.563E-1	9.940E+0	2.057E+1
-5.563E-1	9.839E+0	2.064E+1
-5.531E-1	9.920E+0	2.063E+1
-5.531E-1	9.940E+0	2.064E+1
-5.563E-1	9.943E+0	2.067E+1
-5.563E-1	9.845E+0	2.051E+1
-5.498E-1	9.985E+0	2.063E+1
-5.498E-1	9.975E+0	2.062E+1
-5.547E-1	9.927E+0	2.044E+1
-5.514E-1	9.940E+0	2.063E+1
-5.482E-1	9.952E+0	2.039E+1
-5.547E-1	9.998E+0	2.056E+1
-5.531E-1	9.878E+0	2.043E+1
-5.547E-1	9.839E+0	2.059E+1
-5.498E-1	9.781E+0	2.063E+1
-5.531E-1	9.965E+0	2.061E+1
-5.563E-1	9.810E+0	2.063E+1
-5.531E-1	9.904E+0	2.066E+1
-5.498E-1	1.017E+1	2.056E+1
-5.514E-1	9.884E+0	2.055E+1
-5.547E-1	9.845E+0	2.050E+1
-5.531E-1	9.868E+0	2.064E+1
-5.514E-1	9.952E+0	2.051E+1
-5.514E-1	9.940E+0	2.058E+1
-5.547E-1	9.978E+0	2.064E+1
-5.547E-1	9.914E+0	2.048E+1
-5.498E-1	9.894E+0	2.065E+1
-5.547E-1	9.897E+0	2.063E+1
-5.531E-1	9.959E+0	2.062E+1
-5.514E-1	1.005E+1	2.071E+1
-5.531E-1	1.003E+1	2.064E+1
-5.531E-1	1.002E+1	2.056E+1
-5.563E-1	9.910E+0	2.072E+1
-5.531E-1	9.946E+0	2.058E+1
-5.498E-1	9.907E+0	2.081E+1
-5.531E-1	9.855E+0	2.072E+1
-5.547E-1	9.871E+0	2.052E+1
-5.514E-1	9.940E+0	2.056E+1
-5.531E-1	9.982E+0	2.038E+1
-5.531E-1	9.920E+0	2.064E+1
-5.563E-1	9.884E+0	2.074E+1
-5.531E-1	9.988E+0	2.059E+1
-5.498E-1	9.920E+0	2.055E+1
-5.531E-1	1.006E+1	2.057E+1
-5.563E-1	9.982E+0	2.077E+1
-5.514E-1	9.940E+0	2.061E+1
-5.531E-1	9.855E+0	2.031E+1
-5.531E-1	9.975E+0	2.064E+1
-5.531E-1	9.855E+0	2.072E+1
-5.531E-1	9.927E+0	2.061E+1
-5.514E-1	9.952E+0	2.050E+1
-5.563E-1	9.875E+0	2.067E+1
-5.531E-1	9.810E+0	2.058E+1
-5.498E-1	9.871E+0	2.047E+1
-5.531E-1	9.969E+0	2.086E+1
-5.547E-1	1.002E+1	2.060E+1
-5.547E-1	9.956E+0	2.044E+1
-5.531E-1	9.852E+0	2.055E+1
-5.514E-1	9.975E+0	2.066E+1
-5.531E-1	9.943E+0	2.070E+1
-5.547E-1	9.949E+0	2.065E+1
-5.547E-1	9.910E+0	2.051E+1
-5.514E-1	9.816E+0	2.053E+1
-5.547E-1	9.940E+0	2.060E+1
-5.547E-1	9.949E+0	2.058E+1
-5.547E-1	9.849E+0	2.065E+1
-5.482E-1	9.852E+0	2.081E+1
-5.547E-1	9.923E+0	2.064E+1
-5.563E-1	9.849E+0	2.060E+1
-5.531E-1	9.832E+0	2.073E+1
-5.531E-1	9.917E+0	2.064E+1
-5.531E-1	9.907E+0	2.064E+1
-5.547E-1	1.000E+1	2.064E+1
-5.531E-1	1.002E+1	2.070E+1
-5.498E-1	9.907E+0	2.067E+1
-5.531E-1	9.972E+0	2.047E+1
-5.531E-1	9.897E+0	2.063E+1
-5.531E-1	1.002E+1	2.068E+1
-5.514E-1	9.875E+0	2.064E+1
-5.531E-1	1.003E+1	2.047E+1
-5.531E-1	9.891E+0	2.054E+1
-5.547E-1	1.004E+1	2.063E+1
-5.498E-1	1.002E+1	2.054E+1
-5.531E-1	9.816E+0	2.045E+1
-5.547E-1	9.978E+0	2.044E+1
-5.531E-1	9.920E+0	2.069E+1
-5.547E-1	9.810E+0	2.061E+1
-5.547E-1	9.819E+0	2.058E+1
-5.547E-1	9.936E+0	2.055E+1
-5.531E-1	9.881E+0	2.055E+1
-5.514E-1	9.972E+0	2.058E+1
-5.531E-1	9.952E+0	2.058E+1
-5.563E-1	9.761E+0	2.049E+1
-5.531E-1	9.836E+0	2.053E+1
-5.514E-1	1.004E+1	2.072E+1
-5.514E-1	9.930E+0	2.075E+1
-5.563E-1	9.862E+0	2.052E+1
-5.514E-1	9.904E+0	2.049E+1
-5.514E-1	9.972E+0	2.050E+1
-5.563E-1	1.010E+1	2.069E+1
-5.531E-1	9.813E+0	2.070E+1
-5.531E-1	9.982E+0	2.067E+1
-5.482E-1	9.901E+0	2.051E+1
-5.514E-1	9.858E+0	2.056E+1
-5.547E-1	9.959E+0	2.049E+1
-5.531E-1	9.969E+0	2.052E+1
-5.531E-1	9.858E+0	2.053E+1
-5.547E-1	9.858E+0	2.076E+1
-5.563E-1	9.956E+0	2.069E+1
-5.547E-1	9.927E+0	2.055E+1
-5.514E-1	9.923E+0	2.054E+1
-5.514E-1	9.897E+0	2.049E+1
-5.547E-1	9.943E+0	2.059E+1
-5.531E-1	9.978E+0	2.055E+1
-5.514E-1	9.823E+0	2.052E+1
-5.531E-1	1.002E+1	2.061E+1
-5.547E-1	9.897E+0	2.060E+1
-5.563E-1	9.917E+0	2.039E+1
-5.514E-1	9.897E+0	2.050E+1
-5.547E-1	1.003E+1	2.059E+1
-5.547E-1	9.952E+0	2.052E+1
-5.547E-1	9.884E+0	2.063E+1
-5.514E-1	9.871E+0	2.073E+1
-5.547E-1	9.965E+0	2.063E+1
-5.563E-1	9.949E+0	2.055E+1
-5.531E-1	9.998E+0	2.066E+1
-5.514E-1	9.823E+0	2.057E+1
-5.563E-1	9.910E+0	2.066E+1
-5.563E-1	9.920E+0	2.054E+1
-5.531E-1	9.962E+0	2.052E+1
-5.531E-1	9.956E+0	2.063E+1
-5.514E-1	9.995E+0	2.062E+1
-5.563E-1	9.936E+0	2.070E+1
-5.531E-1	9.904E+0	2.058E+1
-5.514E-1	9.875E+0	2.054E+1
-5.498E-1	9.888E+0	2.053E+1
-5.547E-1	9.907E+0	2.072E+1
-5.531E-1	9.978E+0	2.073E+1
-5.514E-1	9.920E+0	2.062E+1
-5.514E-1	9.975E+0	2.049E+1
-5.531E-1	9.933E+0	2.048E+1
-5.547E-1	9.943E+0	2.064E+1
-5.498E-1	1.010E+1	2.057E+1
-5.531E-1	1.005E+1	2.068E+1
-5.579E-1	9.823E+0	2.072E+1
-5.563E-1	9.930E+0	2.062E+1
-5.514E-1	9.836E+0	2.047E+1
-5.547E-1	9.894E+0	2.061E+1
-5.579E-1	9.917E+0	2.068E+1
-5.531E-1	9.761E+0	2.066E+1
-5.531E-1	9.930E+0	2.043E+1
-5.547E-1	9.952E+0	2.041E+1
-5.547E-1	9.784E+0	2.073E+1
-5.514E-1	9.852E+0	2.039E+1
-5.531E-1	9.910E+0	2.065E+1
-5.531E-1	9.891E+0	2.061E+1
-5.547E-1	1.005E+1	2.050E+1
-5.547E-1	9.910E+0	2.044E+1
-5.482E-1	9.946E+0	2.062E+1
-5.514E-1	9.862E+0	2.054E+1
-5.547E-1	9.972E+0	2.052E+1
-5.514E-1	9.829E+0	2.061E+1
-5.514E-1	9.995E+0	2.044E+1
-5.563E-1	9.884E+0	2.046E+1
-5.563E-1	9.910E+0	2.072E+1
-5.531E-1	9.855E+0	2.063E+1
-5.514E-1	9.897E+0	2.047E+1
-5.531E-1	9.855E+0	2.045E+1
-5.595E-1	9.933E+0	2.065E+1
-5.547E-1	9.807E+0	2.047E+1
-5.498E-1	9.988E+0	2.051E+1
-5.531E-1	9.917E+0	2.062E+1
-5.547E-1	9.995E+0	2.071E+1
-5.498E-1	9.816E+0	2.075E+1
-5.514E-1	9.988E+0	2.066E+1
-5.531E-1	9.875E+0	2.047E+1
-5.563E-1	1.005E+1	2.041E+1
-5.514E-1	1.002E+1	2.062E+1
-5.531E-1	9.998E+0	2.073E+1
-5.547E-1	9.959E+0	2.069E+1
-5.563E-1	9.891E+0	2.048E+1
-5.498E-1	9.810E+0	2.050E+1
-5.531E-1	9.897E+0	2.064E+1
-5.531E-1	9.920E+0	2.047E+1
-5.547E-1	9.972E+0	2.065E+1
-5.531E-1	9.991E+0	2.052E+1
-5.531E-1	9.923E+0	2.063E+1
-5.531E-1	9.952E+0	2.066E+1
-5.531E-1	9.904E+0	2.060E+1
-5.514E-1	9.904E+0	2.056E+1
-5.531E-1	9.923E+0	2.042E+1
-5.547E-1	9.904E+0	2.056E+1
-5.547E-1	9.940E+0	2.064E+1
-5.514E-1	9.988E+0	2.052E+1
-5.514E-1	9.758E+0	2.050E+1
-5.563E-1	9.965E+0	2.068E+1
-5.547E-1	1.006E+1	2.054E+1
-5.547E-1	9.988E+0	2.060E+1
-5.498E-1	9.988E+0	2.057E+1
-5.531E-1	1.005E+1	2.050E+1
-5.563E-1	9.936E+0	2.052E+1
-5.531E-1	9.946E+0	2.065E+1
-5.498E-1	1.022E+1	2.065E+1
-5.531E-1	9.995E+0	2.058E+1
-5.563E-1	9.991E+0	2.063E+1
-5.531E-1	9.975E+0	2.057E+1
-5.531E-1	9.978E+0	2.068E+1
-5.547E-1	9.972E+0	2.063E+1
-5.531E-1	9.914E+0	2.054E+1
-5.547E-1	9.917E+0	2.048E+1
-5.547E-1	9.907E+0	2.077E+1
-5.563E-1	9.907E+0	2.060E+1
-5.563E-1	9.988E+0	2.041E+1
-5.531E-1	9.907E+0	2.063E+1
-5.531E-1	9.891E+0	2.063E+1
-5.531E-1	9.855E+0	2.055E+1
-5.547E-1	1.001E+1	2.061E+1
-5.531E-1	9.933E+0	2.058E+1
-5.514E-1	9.842E+0	2.085E+1
-5.547E-1	9.897E+0	2.066E+1
-5.547E-1	1.004E+1	2.053E+1
-5.531E-1	9.946E+0	2.045E+1
-5.482E-1	9.959E+0	2.070E+1
-5.531E-1	9.923E+0	2.062E+1
-5.547E-1	9.904E+0	2.053E+1
-5.514E-1	9.917E+0	2.056E+1
-5.531E-1	9.810E+0	2.079E+1
-5.531E-1	9.982E+0	2.060E+1
-5.563E-1	1.006E+1	2.052E+1
-5.531E-1	9.933E+0	2.058E+1
-5.547E-1	1.004E+1	2.052E+1
-5.547E-1	9.972E+0	2.055E+1
-5.563E-1	9.949E+0	2.063E+1
-5.531E-1	9.816E+0	2.052E+1
-5.531E-1	9.868E+0	2.077E+1
-5.514E-1	9.930E+0	2.064E+1
-5.563E-1	9.884E+0	2.083E+1
-5.531E-1	1.004E+1	2.038E+1
-5.531E-1	9.978E+0	2.062E+1
-5.531E-1	9.904E+0	2.054E+1
-5.547E-1	9.891E+0	2.056E+1
-5.531E-1	9.936E+0	2.060E+1
-5.514E-1	9.933E+0	2.061E+1
-5.547E-1	1.009E+1	2.058E+1
-5.563E-1	9.907E+0	2.064E+1
-5.514E-1	9.865E+0	2.071E+1
-5.514E-1	9.982E+0	2.051E+1
-5.531E-1	9.862E+0	2.060E+1
-5.531E-1	9.881E+0	2.048E+1
-5.531E-1	1.001E+1	2.056E+1
-5.531E-1	9.881E+0	2.054E+1
-5.514E-1	9.832E+0	2.041E+1
-5.531E-1	9.985E+0	2.056E+1
-5.514E-1	9.956E+0	2.055E+1
-5.547E-1	9.959E+0	2.050E+1
-5.531E-1	9.904E+0	2.054E+1
-5.563E-1	9.875E+0	2.064E+1
-5.531E-1	9.826E+0	2.064E+1
-5.514E-1	1.005E+1	2.051E+1
-5.531E-1	9.842E+0	2.051E+1
-5.579E-1	1.003E+1	2.030E+1
-5.514E-1	9.998E+0	2.065E+1
-5.531E-1	9.832E+0	2.035E+1
-5.514E-1	9.845E+0	2.056E+1
-5.547E-1	9.933E+0	2.051E+1
-5.563E-1	9.888E+0	2.062E+1
-5.531E-1	1.009E+1	2.068E+1
-5.514E-1	9.956E+0	2.050E+1
-5.579E-1	9.852E+0	2.074E+1
-5.531E-1	9.888E+0	2.054E+1
-5.531E-1	9.823E+0	2.063E+1
-5.531E-1	9.862E+0	2.050E+1
-5.531E-1	9.914E+0	2.050E+1
-5.547E-1	9.940E+0	2.059E+1
-5.514E-1	9.839E+0	2.072E+1
-5.531E-1	9.991E+0	2.065E+1
-5.531E-1	9.914E+0	2.067E+1
-5.547E-1	9.862E+0	2.072E+1
-5.498E-1	9.940E+0	2.070E+1
-5.531E-1	9.852E+0	2.052E+1
-5.547E-1	9.930E+0	2.059E+1
-5.531E-1	9.888E+0	2.070E+1
-5.547E-1	9.910E+0	2.058E+1
-5.547E-1	1.004E+1	2.045E+1
-5.579E-1	9.849E+0	2.067E+1
-5.531E-1	9.920E+0	2.059E+1
-5.514E-1	9.998E+0	2.068E+1
-5.531E-1	1.001E+1	2.040E+1
-5.531E-1	9.881E+0	2.053E+1
-5.531E-1	9.985E+0	2.068E+1
-5.531E-1	1.007E+1	2.067E+1
-5.531E-1	9.858E+0	2.061E+1
-5.531E-1	1.004E+1	2.058E+1
-5.531E-1	9.904E+0	2.053E+1
-5.514E-1	9.891E+0	2.060E+1
-5.547E-1	9.836E+0	2.082E+1
-5.547E-1	9.962E+0	2.064E+1
-5.531E-1	9.829E+0	2.048E+1
-5.531E-1	9.888E+0	2.042E+1
-5.514E-1	9.995E+0	2.046E+1
-5.563E-1	1.003E+1	2.051E+1
-5.531E-1	9.901E+0	2.065E+1
-5.531E-1	9.868E+0	2.053E+1
-5.531E-1	1.003E+1	2.064E+1
-5.547E-1	9.965E+0	2.035E+1
-5.563E-1	9.956E+0	2.067E+1
-5.547E-1	9.914E+0	2.051E+1
-5.531E-1	9.927E+0	2.058E+1
-5.563E-1	9.965E+0	2.065E+1
-5.531E-1	9.988E+0	2.065E+1
-5.547E-1	9.907E+0	2.051E+1
-5.563E-1	9.858E+0	2.063E+1
-5.563E-1	9.920E+0	2.051E+1
-5.531E-1	9.927E+0	2.052E+1
-5.531E-1	9.956E+0	2.075E+1
-5.531E-1	9.907E+0	2.065E+1
-5.547E-1	1.009E+1	2.063E+1
-5.514E-1	9.982E+0	2.063E+1
-5.531E-1	9.985E+0	2.063E+1
-5.547E-1	9.991E+0	2.057E+1
-5.579E-1	9.946E+0	2.055E+1
-5.547E-1	9.936E+0	2.063E+1
-5.531E-1	1.002E+1	2.051E+1
-5.531E-1	9.936E+0	2.055E+1
-5.563E-1	9.956E+0	2.059E+1
-5.563E-1	9.891E+0	2.071E+1
-5.514E-1	9.845E+0	2.057E+1
-5.531E-1	9.875E+0	2.057E+1
-5.547E-1	9.716E+0	2.059E+1
-5.547E-1	9.933E+0	2.066E+1
-5.514E-1	9.962E+0	2.068E+1
-5.547E-1	9.888E+0	2.069E+1
-5.547E-1	9.845E+0	2.046E+1
-5.547E-1	1.005E+1	2.070E+1
-5.498E-1	9.907E+0	2.057E+1
-5.531E-1	9.910E+0	2.054E+1
-5.563E-1	9.949E+0	2.056E+1
-5.514E-1	9.946E+0	2.072E+1
-5.498E-1	1.003E+1	2.059E+1
-5.547E-1	9.920E+0	2.046E+1
-5.514E-1	9.816E+0	2.066E+1
-5.531E-1	9.930E+0	2.058E+1
-5.514E-1	9.923E+0	2.051E+1
-5.531E-1	9.901E+0	2.063E+1
-5.547E-1	9.891E+0	2.052E+1
-5.547E-1	9.917E+0	2.048E+1
-5.498E-1	9.927E+0	2.059E+1
-5.531E-1	9.807E+0	2.067E+1
-5.547E-1	1.002E+1	2.059E+1
-5.531E-1	9.936E+0	2.055E+1
-5.547E-1	9.878E+0	2.057E+1
-5.498E-1	1.003E+1	2.071E+1
-5.531E-1	9.901E+0	2.061E+1
-5.531E-1	9.965E+0	2.066E+1
-5.514E-1	9.888E+0	2.069E+1
-5.514E-1	9.927E+0	2.062E+1
-5.547E-1	9.943E+0	2.054E+1
-5.514E-1	9.943E+0	2.068E+1
-5.563E-1	9.943E+0	2.051E+1
-5.498E-1	9.933E+0	2.066E+1
-5.547E-1	9.969E+0	2.072E+1
-5.547E-1	9.784E+0	2.032E+1
-5.531E-1	9.933E+0	2.060E+1
-5.563E-1	9.917E+0	2.052E+1
-5.563E-1	9.790E+0	2.058E+1
-5.547E-1	9.982E+0	2.060E+1
-5.531E-1	9.907E+0	2.064E+1
-5.547E-1	9.920E+0	2.050E+1
-5.563E-1	9.914E+0	2.070E+1
-5.531E-1	9.946E+0	2.064E+1
-5.547E-1	9.998E+0	2.073E+1
-5.595E-1	9.858E+0	2.069E+1
-5.563E-1	9.920E+0	2.051E+1
-5.531E-1	9.901E+0	2.055E+1
-5.531E-1	1.008E+1	2.061E+1
-5.531E-1	9.904E+0	2.056E+1
-5.563E-1	9.956E+0	2.061E+1
-5.563E-1	9.819E+0	2.053E+1
-5.514E-1	9.965E+0	2.056E+1
-5.531E-1	9.959E+0	2.070E+1
-5.547E-1	9.888E+0	2.045E+1
-5.531E-1	9.907E+0	2.067E+1
-5.498E-1	9.933E+0	2.061E+1
-5.514E-1	9.978E+0	2.067E+1
-5.563E-1	9.858E+0	2.055E+1
-5.531E-1	9.978E+0	2.048E+1
-5.531E-1	9.875E+0	2.053E+1
-5.563E-1	9.842E+0	2.056E+1
-5.531E-1	9.862E+0	2.077E+1
-5.563E-1	9.755E+0	2.052E+1
-5.531E-1	9.920E+0	2.039E+1
-5.531E-1	9.940E+0	2.055E+1
-5.547E-1	9.875E+0	2.057E+1
-5.514E-1	9.910E+0	2.067E+1
-5.531E-1	1.011E+1	2.051E+1
-5.531E-1	9.894E+0	2.048E+1
-5.531E-1	9.969E+0	2.038E+1
-5.547E-1	9.917E+0	2.047E+1
-5.531E-1	9.888E+0	2.053E+1
-5.531E-1	9.914E+0	2.064E+1
-5.531E-1	9.946E+0	2.045E+1
-5.498E-1	9.839E+0	2.057E+1
-5.531E-1	9.943E+0	2.051E+1
-5.514E-1	9.949E+0	2.072E+1
-5.563E-1	9.988E+0	2.055E+1
-5.531E-1	9.855E+0	2.053E+1
-5.514E-1	9.927E+0	2.051E+1
-5.514E-1	9.956E+0	2.052E+1
-5.563E-1	1.001E+1	2.055E+1
-5.531E-1	9.927E+0	2.046E+1
-5.531E-1	9.907E+0	2.059E+1
-5.531E-1	1.002E+1	2.052E+1
-5.579E-1	9.816E+0	2.050E+1
-5.563E-1	9.959E+0	2.061E+1
-5.531E-1	1.009E+1	2.070E+1
-5.531E-1	9.891E+0	2.056E+1
-5.547E-1	9.933E+0	2.052E+1
-5.514E-1	9.933E+0	2.056E+1
-5.514E-1	9.881E+0	2.047E+1
-5.563E-1	9.774E+0	2.061E+1
-5.563E-1	9.852E+0	2.052E+1
-5.547E-1	9.845E+0	2.039E+1
-5.514E-1	1.004E+1	2.040E+1
-5.547E-1	9.946E+0	2.068E+1
-5.547E-1	9.917E+0	2.063E+1
-5.531E-1	9.826E+0	2.056E+1
-5.547E-1	9.894E+0	2.066E+1
-5.531E-1	9.982E+0	2.051E+1
-5.563E-1	9.904E+0	2.050E+1
-5.547E-1	9.884E+0	2.056E+1
-5.514E-1	9.949E+0	2.070E+1
-5.531E-1	1.004E+1	2.067E+1
-5.547E-1	9.927E+0	2.063E+1
-5.531E-1	9.829E+0	2.052E+1
-5.482E-1	9.952E+0	2.065E+1
-5.531E-1	9.829E+0	2.058E+1
-5.531E-1	9.952E+0	2.071E+1
-5.531E-1	9.972E+0	2.073E+1
-5.531E-1	1.002E+1	2.065E+1
-5.547E-1	9.823E+0	2.063E+1
-5.547E-1	9.952E+0	2.064E+1
-5.531E-1	9.891E+0	2.052E+1
-5.547E-1	9.920E+0	2.052E+1
-5.531E-1	9.972E+0	2.053E+1
-5.563E-1	9.914E+0	2.061E+1
-5.514E-1	9.768E+0	2.039E+1
-5.514E-1	9.891E+0	2.071E+1
-5.547E-1	9.881E+0	2.061E+1
-5.563E-1	9.969E+0	2.062E+1
-5.547E-1	9.884E+0	2.075E+1
-5.514E-1	9.894E+0	2.039E+1
-5.531E-1	9.888E+0	2.047E+1
-5.531E-1	9.946E+0	2.038E+1
-5.482E-1	9.949E+0	2.079E+1
-5.547E-1	9.952E+0	2.057E+1
-5.547E-1	1.006E+1	2.065E+1
-5.547E-1	9.781E+0	2.064E+1
-5.514E-1	9.826E+0	2.067E+1
-5.563E-1	9.810E+0	2.054E+1
-5.579E-1	9.914E+0	2.065E+1
-5.563E-1	9.904E+0	2.038E+1
-5.514E-1	9.991E+0	2.070E+1
-5.514E-1	9.991E+0	2.050E+1
-5.547E-1	9.884E+0	2.065E+1
-5.547E-1	9.940E+0	2.071E+1
-5.531E-1	1.001E+1	2.040E+1
-5.514E-1	9.761E+0	2.059E+1
-5.547E-1	1.007E+1	2.063E+1
-5.563E-1	9.988E+0	2.080E+1
-5.547E-1	9.904E+0	2.053E+1
-5.547E-1	9.936E+0	2.064E+1
-5.547E-1	9.933E+0	2.056E+1
-5.579E-1	9.852E+0	2.053E+1
-5.514E-1	9.852E+0	2.056E+1
-5.514E-1	9.988E+0	2.067E+1
-5.547E-1	9.917E+0	2.058E+1
-5.563E-1	9.985E+0	2.067E+1
-5.547E-1	9.985E+0	2.061E+1
-5.498E-1	9.943E+0	2.048E+1
-5.547E-1	9.813E+0	2.050E+1
-5.547E-1	9.891E+0	2.059E+1
-5.547E-1	1.001E+1	2.083E+1
-5.531E-1	9.914E+0	2.067E+1
-5.531E-1	9.998E+0	2.063E+1
-5.563E-1	9.891E+0	2.060E+1
-5.514E-1	9.920E+0	2.071E+1
-5.514E-1	9.930E+0	2.051E+1
-5.514E-1	9.952E+0	2.054E+1
-5.547E-1	9.878E+0	2.059E+1
-5.547E-1	9.927E+0	2.051E+1
-5.531E-1	9.904E+0	2.053E+1
-5.531E-1	9.995E+0	2.053E+1
-5.563E-1	9.914E+0	2.076E+1
-5.514E-1	9.907E+0	2.048E+1
-5.531E-1	9.748E+0	2.061E+1
-5.547E-1	1.000E+1	2.049E+1
-5.531E-1	9.998E+0	2.066E+1
-5.514E-1	9.884E+0	2.063E+1
-5.514E-1	9.914E+0	2.070E+1
-5.531E-1	9.952E+0	2.047E+1
-5.531E-1	9.936E+0	2.060E+1
-5.514E-1	9.904E+0	2.062E+1
-5.547E-1	9.975E+0	2.061E+1
-5.579E-1	9.771E+0	2.063E+1
-5.547E-1	1.001E+1	2.077E+1
-5.514E-1	9.920E+0	2.063E+1
-5.514E-1	9.972E+0	2.049E+1
-5.563E-1	9.949E+0	2.071E+1
-5.563E-1	9.940E+0	2.049E+1
-5.531E-1	9.936E+0	2.077E+1
-5.531E-1	1.001E+1	2.057E+1
-5.563E-1	9.858E+0	2.057E+1
-5.547E-1	9.959E+0	2.050E+1
-5.531E-1	9.914E+0	2.059E+1
-5.531E-1	9.862E+0	2.060E+1
-5.531E-1	9.871E+0	2.074E+1
-5.531E-1	9.946E+0	2.044E+1
-5.547E-1	9.891E+0	2.052E+1
-5.498E-1	9.965E+0	2.051E+1
-5.547E-1	9.985E+0	2.070E+1
-5.563E-1	1.002E+1	2.055E+1
-5.547E-1	9.959E+0	2.053E+1
-5.531E-1	9.946E+0	2.056E+1
-5.531E-1	9.904E+0	2.058E+1
-5.563E-1	9.972E+0	2.061E+1
-5.514E-1	9.965E+0	2.065E+1
-5.547E-1	9.933E+0	2.064E+1
-5.547E-1	9.949E+0	2.081E+1
-5.579E-1	9.991E+0	2.048E+1
-5.514E-1	9.982E+0	2.064E+1
-5.514E-1	9.933E+0	2.071E+1
-5.563E-1	9.969E+0	2.049E+1
-5.563E-1	9.910E+0	2.056E+1
-5.514E-1	1.002E+1	2.057E+1
-5.514E-1	9.855E+0	2.068E+1
-5.547E-1	9.927E+0	2.062E+1
-5.563E-1	1.010E+1	2.068E+1
-5.531E-1	9.823E+0	2.044E+1
-5.514E-1	9.881E+0	2.055E+1
-5.563E-1	9.930E+0	2.054E+1
-5.531E-1	9.933E+0	2.048E+1
-5.531E-1	9.940E+0	2.045E+1
-5.531E-1	9.891E+0	2.060E+1
-5.531E-1	9.923E+0	2.068E+1
-5.563E-1	9.897E+0	2.055E+1
-5.531E-1	9.823E+0	2.065E+1
-5.547E-1	9.946E+0	2.063E+1
-5.547E-1	9.923E+0	2.058E+1
-5.563E-1	9.917E+0	2.063E+1
-5.514E-1	9.923E+0	2.054E+1
-5.498E-1	1.006E+1	2.067E+1
-5.547E-1	9.920E+0	2.049E+1
-5.547E-1	1.003E+1	2.061E+1
-5.514E-1	9.910E+0	2.053E+1
-5.498E-1	9.914E+0	2.058E+1
-5.547E-1	9.988E+0	2.059E+1
-5.547E-1	9.952E+0	2.051E+1
-5.514E-1	1.002E+1	2.057E+1
-5.514E-1	9.871E+0	2.059E+1
-5.563E-1	1.001E+1	2.057E+1
-5.547E-1	9.894E+0	2.047E+1
-5.547E-1	9.949E+0	2.073E+1
-5.498E-1	9.952E+0	2.055E+1
-5.514E-1	9.972E+0	2.055E+1
-5.514E-1	9.956E+0	2.061E+1
-5.514E-1	9.855E+0	2.070E+1
-5.498E-1	9.891E+0	2.054E+1
-5.547E-1	1.001E+1	2.048E+1
-5.531E-1	9.901E+0	2.058E+1
-5.531E-1	9.871E+0	2.065E+1
-5.547E-1	1.006E+1	2.047E+1
-5.547E-1	1.004E+1	2.050E+1
-5.563E-1	9.907E+0	2.050E+1
-5.531E-1	9.784E+0	2.049E+1
-5.531E-1	9.897E+0	2.061E+1
-5.531E-1	9.923E+0	2.054E+1
-5.531E-1	9.884E+0	2.059E+1
-5.547E-1	9.842E+0	2.065E+1
-5.514E-1	9.849E+0	2.061E+1
-5.547E-1	9.920E+0	2.058E+1
-5.563E-1	9.975E+0	2.051E+1
-5.531E-1	9.982E+0	2.057E+1
-5.514E-1	1.000E+1	2.062E+1
-5.531E-1	9.832E+0	2.055E+1
-5.547E-1	9.991E+0	2.061E+1
-5.531E-1	9.936E+0	2.053E+1
-5.531E-1	1.006E+1	2.060E+1
-5.547E-1	9.865E+0	2.063E+1
-5.579E-1	1.001E+1	2.060E+1
-5.514E-1	1.002E+1	2.069E+1
-5.514E-1	9.894E+0	2.051E+1
-5.563E-1	9.962E+0	2.041E+1
-5.547E-1	9.842E+0	2.079E+1
-5.547E-1	9.787E+0	2.029E+1
-5.531E-1	9.845E+0	2.060E+1
-5.531E-1	9.940E+0	2.066E+1
-5.547E-1	9.862E+0	2.053E+1
-5.531E-1	9.978E+0	2.052E+1
-5.498E-1	9.956E+0	2.044E+1
-5.547E-1	1.003E+1	2.060E+1
-5.531E-1	9.927E+0	2.061E+1
-5.547E-1	9.891E+0	2.060E+1
-5.498E-1	9.965E+0	2.047E+1
-5.563E-1	9.842E+0	2.060E+1
-5.531E-1	9.982E+0	2.063E+1
-5.547E-1	9.943E+0	2.047E+1
-5.498E-1	1.003E+1	2.052E+1
-5.514E-1	1.004E+1	2.058E+1
-5.547E-1	9.917E+0	2.060E+1
-5.514E-1	9.897E+0	2.070E+1
-5.531E-1	9.962E+0	2.053E+1
-5.531E-1	9.952E+0	2.066E+1
-5.547E-1	9.927E+0	2.070E+1
-5.498E-1	9.813E+0	2.053E+1
-5.547E-1	9.878E+0	2.066E+1
-5.547E-1	9.884E+0	2.050E+1
-5.547E-1	9.995E+0	2.048E+1
-5.514E-1	9.988E+0	2.070E+1
-5.547E-1	9.849E+0	2.054E+1
-5.547E-1	9.816E+0	2.056E+1
-5.563E-1	9.959E+0	2.051E+1
-5.514E-1	9.810E+0	2.055E+1
-5.547E-1	9.943E+0	2.074E+1
-5.547E-1	9.888E+0	2.058E+1
-5.514E-1	9.888E+0	2.044E+1
-5.531E-1	9.975E+0	2.059E+1
-5.514E-1	9.901E+0	2.058E+1
-5.547E-1	9.894E+0	2.058E+1
-5.579E-1	9.901E+0	2.068E+1
-5.531E-1	9.810E+0	2.069E+1
-5.531E-1	9.881E+0	2.055E+1
-5.547E-1	9.943E+0	2.046E+1
-5.563E-1	9.862E+0	2.063E+1
-5.531E-1	9.871E+0	2.060E+1
-5.531E-1	9.927E+0	2.051E+1
-5.531E-1	9.858E+0	2.074E+1
-5.547E-1	9.842E+0	2.073E+1
-5.514E-1	9.907E+0	2.073E+1
-5.514E-1	9.871E+0	2.059E+1
-5.547E-1	9.943E+0	2.052E+1
-5.563E-1	9.959E+0	2.057E+1
-5.531E-1	9.897E+0	2.048E+1
-5.531E-1	1.002E+1	2.069E+1
-5.531E-1	1.001E+1	2.039E+1
-5.547E-1	9.894E+0	2.040E+1
-5.531E-1	9.949E+0	2.052E+1
-5.514E-1	1.006E+1	2.077E+1
-5.563E-1	9.897E+0	2.065E+1
-5.531E-1	9.904E+0	2.077E+1
-5.531E-1	9.930E+0	2.049E+1
-5.531E-1	1.003E+1	2.051E+1
-5.547E-1	1.001E+1	2.054E+1
-5.547E-1	9.901E+0	2.049E+1
-5.514E-1	9.933E+0	2.063E+1
-5.531E-1	9.930E+0	2.044E+1
-5.547E-1	9.917E+0	2.040E+1
-5.547E-1	9.943E+0	2.042E+1
-5.531E-1	9.978E+0	2.052E+1
-5.531E-1	9.940E+0	2.055E+1
-5.531E-1	9.894E+0	2.054E+1
-5.563E-1	9.884E+0	2.056E+1
-5.547E-1	9.933E+0	2.058E+1
-5.498E-1	9.858E+0	2.082E+1
-5.531E-1	9.949E+0	2.053E+1
-5.547E-1	9.943E+0	2.062E+1
-5.498E-1	9.891E+0	2.048E+1
-5.498E-1	9.927E+0	2.054E+1
-5.547E-1	9.823E+0	2.063E+1
-5.531E-1	9.927E+0	2.039E+1
-5.498E-1	9.946E+0	2.048E+1
-5.514E-1	9.920E+0	2.055E+1
-5.547E-1	9.868E+0	2.049E+1
-5.547E-1	9.904E+0	2.065E+1
-5.498E-1	9.807E+0	2.055E+1
-5.531E-1	9.936E+0	2.059E+1
-5.547E-1	9.927E+0	2.057E+1
-5.547E-1	9.927E+0	2.044E+1
-5.563E-1	9.959E+0	2.042E+1
-5.514E-1	9.930E+0	2.036E+1
-5.547E-1	9.910E+0	2.025E+1
-5.563E-1	1.004E+1	2.060E+1
-5.547E-1	9.956E+0	2.059E+1
-5.482E-1	1.006E+1	2.053E+1
-5.547E-1	9.982E+0	2.070E+1
-5.547E-1	9.871E+0	2.069E+1
-5.531E-1	9.936E+0	2.059E+1
-5.514E-1	9.923E+0	2.053E+1
-5.531E-1	1.002E+1	2.062E+1
-5.563E-1	9.927E+0	2.062E+1
-5.514E-1	9.936E+0	2.043E+1
-5.547E-1	9.858E+0	2.047E+1
-5.531E-1	9.969E+0	2.068E+1
-5.563E-1	9.836E+0	2.057E+1
-5.514E-1	9.975E+0	2.052E+1
-5.514E-1	9.920E+0	2.065E+1
-5.547E-1	1.002E+1	2.051E+1
-5.547E-1	9.927E+0	2.053E+1
-5.514E-1	9.923E+0	2.056E+1
-5.531E-1	9.956E+0	2.043E+1
-5.531E-1	9.952E+0	2.054E+1
-5.547E-1	9.927E+0	2.077E+1
-5.514E-1	9.852E+0	2.054E+1
-5.531E-1	9.965E+0	2.072E+1
-5.531E-1	9.849E+0	2.042E+1
-5.547E-1	9.923E+0	2.041E+1
-5.531E-1	9.839E+0	2.066E+1
-5.498E-1	9.988E+0	2.061E+1
-5.547E-1	9.891E+0	2.050E+1
-5.547E-1	9.927E+0	2.033E+1
-5.547E-1	9.933E+0	2.055E+1
-5.531E-1	9.982E+0	2.062E+1
-5.531E-1	9.855E+0	2.080E+1
-5.531E-1	9.920E+0	2.043E+1
-5.531E-1	9.969E+0	2.040E+1
-5.531E-1	9.878E+0	2.063E+1
-5.547E-1	9.849E+0	2.060E+1
-5.547E-1	9.933E+0	2.060E+1
-5.531E-1	9.969E+0	2.074E+1
-5.514E-1	9.862E+0	2.054E+1
-5.531E-1	9.972E+0	2.047E+1
-5.531E-1	9.982E+0	2.063E+1
-5.514E-1	9.995E+0	2.061E+1
-5.514E-1	9.923E+0	2.038E+1
-5.563E-1	9.965E+0	2.054E+1
-5.547E-1	9.923E+0	2.057E+1
-5.514E-1	9.826E+0	2.056E+1
-5.514E-1	9.940E+0	2.070E+1
-5.563E-1	1.000E+1	2.060E+1
-5.547E-1	9.868E+0	2.060E+1
-5.514E-1	9.972E+0	2.052E+1
-5.531E-1	9.881E+0	2.066E+1
-5.531E-1	1.004E+1	2.042E+1
-5.563E-1	1.002E+1	2.067E+1
-5.531E-1	9.988E+0	2.057E+1
-5.531E-1	9.888E+0	2.062E+1
-5.563E-1	9.917E+0	2.065E+1
-5.563E-1	9.936E+0	2.053E+1
-5.531E-1	9.855E+0	2.046E+1
-5.514E-1	9.969E+0	2.072E+1
-5.531E-1	9.914E+0	2.060E+1
-5.547E-1	9.891E+0	2.058E+1
-5.514E-1	9.907E+0	2.051E+1
-5.514E-1	9.871E+0	2.052E+1
-5.547E-1	9.930E+0	2.042E+1
-5.547E-1	9.927E+0	2.059E+1
-5.531E-1	9.982E+0	2.054E+1
-5.531E-1	9.897E+0	2.044E+1
-5.547E-1	9.920E+0	2.043E+1
-5.531E-1	9.952E+0	2.059E+1
-5.514E-1	9.943E+0	2.057E+1
-5.514E-1	9.871E+0	2.038E+1
-5.547E-1	1.008E+1	2.048E+1
-5.563E-1	9.933E+0	2.063E+1
-5.514E-1	9.972E+0	2.041E+1
-5.514E-1	9.871E+0	2.055E+1
-5.531E-1	9.933E+0	2.055E+1
-5.547E-1	9.943E+0	2.053E+1
-5.514E-1	9.972E+0	2.045E+1
-5.531E-1	9.910E+0	2.048E+1
-5.563E-1	9.978E+0	2.048E+1
-5.547E-1	9.894E+0	2.050E+1
-5.514E-1	9.894E+0	2.067E+1
-5.547E-1	1.002E+1	2.061E+1
-5.547E-1	1.000E+1	2.081E+1
-5.547E-1	9.949E+0	2.062E+1
-5.531E-1	9.907E+0	2.053E+1
-5.531E-1	9.858E+0	2.067E+1
-5.563E-1	9.914E+0	2.064E+1
-5.531E-1	9.832E+0	2.064E+1
-5.563E-1	9.901E+0	2.047E+1
-5.514E-1	9.972E+0	2.073E+1
-5.563E-1	9.972E+0	2.049E+1
-5.563E-1	9.985E+0	2.050E+1
-5.514E-1	9.936E+0	2.084E+1
-5.514E-1	1.004E+1	2.041E+1
-5.547E-1	1.005E+1	2.056E+1
-5.531E-1	1.003E+1	2.058E+1
-5.514E-1	9.894E+0	2.044E+1
-5.514E-1	1.004E+1	2.061E+1
-5.547E-1	9.901E+0	2.053E+1
-5.547E-1	9.952E+0	2.065E+1
-5.514E-1	9.959E+0	2.048E+1
-5.531E-1	9.858E+0	2.042E+1
-5.531E-1	9.891E+0	2.059E+1
-5.531E-1	9.982E+0	2.039E+1
-5.514E-1	9.881E+0	2.040E+1
-5.514E-1	9.952E+0	2.060E+1
-5.531E-1	1.006E+1	2.051E+1
-5.531E-1	9.871E+0	2.040E+1
-5.531E-1	9.894E+0	2.051E+1
-5.514E-1	9.914E+0	2.055E+1
-5.531E-1	9.956E+0	2.052E+1
-5.547E-1	9.858E+0	2.062E+1
-5.498E-1	1.005E+1	2.070E+1
-5.498E-1	9.995E+0	2.058E+1
-5.547E-1	9.943E+0	2.057E+1
-5.531E-1	9.959E+0	2.058E+1
-5.531E-1	9.975E+0	2.067E+1
-5.514E-1	9.888E+0	2.068E+1
-5.563E-1	1.003E+1	2.050E+1
-5.531E-1	9.884E+0	2.062E+1
-5.531E-1	9.904E+0	2.062E+1
-5.547E-1	9.858E+0	2.053E+1
-5.547E-1	1.001E+1	2.057E+1
-5.547E-1	9.823E+0	2.058E+1
-5.514E-1	9.875E+0	2.055E+1
-5.547E-1	9.914E+0	2.059E+1
-5.531E-1	9.888E+0	2.070E+1
-5.531E-1	9.910E+0	2.052E+1
-5.531E-1	9.855E+0	2.075E+1
-5.498E-1	1.015E+1	2.062E+1
-5.547E-1	1.001E+1	2.077E+1
-5.547E-1	9.910E+0	2.051E+1
-5.547E-1	1.002E+1	2.048E+1
-5.514E-1	9.930E+0	2.058E+1
-5.547E-1	9.719E+0	2.064E+1
-5.563E-1	9.858E+0	2.057E+1
-5.547E-1	9.907E+0	2.053E+1
-5.514E-1	9.949E+0	2.048E+1
-5.531E-1	9.881E+0	2.076E+1
-5.547E-1	9.904E+0	2.057E+1
-5.514E-1	9.907E+0	2.065E+1
-5.531E-1	9.965E+0	2.046E+1
-5.547E-1	9.888E+0	2.045E+1
-5.563E-1	9.914E+0	2.047E+1
-5.531E-1	9.975E+0	2.061E+1
-5.498E-1	9.978E+0	2.041E+1
-5.563E-1	9.878E+0	2.050E+1
-5.547E-1	9.897E+0	2.063E+1
-5.547E-1	9.995E+0	2.074E+1
-5.531E-1	9.897E+0	2.054E+1
-5.547E-1	9.865E+0	2.062E+1
-5.563E-1	9.761E+0	2.069E+1
-5.514E-1	9.985E+0	2.051E+1
-5.531E-1	9.917E+0	2.054E+1
-5.531E-1	9.917E+0	2.054E+1
-5.547E-1	9.878E+0	2.050E+1
-5.563E-1	9.858E+0	2.046E+1
-5.547E-1	9.784E+0	2.058E+1
-5.563E-1	9.878E+0	2.061E+1
-5.514E-1	1.007E+1	2.045E+1
-5.531E-1	9.891E+0	2.048E+1
-5.531E-1	9.852E+0	2.057E+1
-5.563E-1	1.000E+1	2.055E+1
-5.531E-1	9.956E+0	2.063E+1
-5.498E-1	9.884E+0	2.061E+1
-5.514E-1	9.975E+0	2.070E+1
-5.563E-1	1.002E+1	2.064E+1
-5.563E-1	9.875E+0	2.055E+1
-5.498E-1	9.943E+0	2.073E+1
-5.531E-1	9.995E+0	2.051E+1
-5.579E-1	9.956E+0	2.055E+1
-5.547E-1	9.952E+0	2.058E+1
-5.531E-1	1.001E+1	2.050E+1
-5.514E-1	9.884E+0	2.070E+1
-5.563E-1	9.852E+0	2.058E+1
-5.547E-1	1.004E+1	2.054E+1
-5.531E-1	9.875E+0	2.043E+1
-5.514E-1	1.003E+1	2.065E+1
-5.531E-1	9.969E+0	2.050E+1
-5.547E-1	9.888E+0	2.052E+1
-5.514E-1	1.012E+1	2.049E+1
-5.514E-1	9.927E+0	2.063E+1
-5.547E-1	9.904E+0	2.067E+1
-5.547E-1	9.914E+0	2.052E+1
-5.514E-1	9.965E+0	2.065E+1
-5.514E-1	9.930E+0	2.047E+1
-5.547E-1	9.868E+0	2.066E+1
-5.531E-1	9.952E+0	2.075E+1
-5.531E-1	1.004E+1	2.053E+1
-5.547E-1	9.881E+0	2.061E+1
-5.563E-1	9.943E+0	2.079E+1
-5.531E-1	1.005E+1	2.075E+1
-5.514E-1	9.917E+0	2.073E+1
-5.514E-1	9.927E+0	2.054E+1
-5.547E-1	9.914E+0	2.040E+1
-5.563E-1	9.901E+0	2.055E+1
-5.514E-1	9.839E+0	2.065E+1
-5.547E-1	9.985E+0	2.069E+1
-5.514E-1	9.949E+0	2.048E+1
-5.547E-1	9.969E+0	2.053E+1
-5.531E-1	1.002E+1	2.043E+1
-5.514E-1	9.959E+0	2.051E+1
-5.547E-1	9.943E+0	2.054E+1
-5.563E-1	9.858E+0	2.049E+1
-5.531E-1	9.897E+0	2.051E+1
-5.531E-1	9.962E+0	2.073E+1
-5.547E-1	9.965E+0	2.043E+1
-5.563E-1	9.907E+0	2.038E+1
-5.514E-1	1.001E+1	2.039E+1
-5.531E-1	9.933E+0	2.071E+1
-5.563E-1	9.988E+0	2.041E+1
-5.563E-1	9.810E+0	2.053E+1
-5.531E-1	1.003E+1	2.056E+1
-5.514E-1	9.907E+0	2.054E+1
-5.531E-1	1.005E+1	2.079E+1
-5.579E-1	9.875E+0	2.041E+1
-5.514E-1	9.810E+0	2.051E+1
-5.498E-1	9.849E+0	2.058E+1
-5.547E-1	9.943E+0	2.037E+1
-5.563E-1	9.904E+0	2.060E+1
-5.547E-1	9.927E+0	2.045E+1
-5.547E-1	1.006E+1	2.055E+1
-5.531E-1	9.917E+0	2.052E+1
-5.563E-1	9.998E+0	2.038E+1
-5.547E-1	9.995E+0	2.047E+1
-5.531E-1	9.917E+0	2.050E+1
-5.547E-1	9.998E+0	2.039E+1
-5.547E-1	9.946E+0	2.039E+1
-5.482E-1	9.923E+0	2.050E+1
-5.531E-1	9.936E+0	2.052E+1
-5.563E-1	9.965E+0	2.048E+1
-5.547E-1	9.875E+0	2.058E+1
-5.547E-1	9.904E+0	2.044E+1
-5.514E-1	9.907E+0	2.064E+1
-5.547E-1	9.794E+0	2.045E+1
-5.531E-1	9.952E+0	2.040E+1
-5.498E-1	9.920E+0	2.061E+1
-5.547E-1	1.003E+1	2.031E+1
-5.563E-1	9.930E+0	2.064E+1
-5.547E-1	9.881E+0	2.065E+1
-5.498E-1	9.897E+0	2.060E+1
-5.547E-1	9.800E+0	2.051E+1
-5.547E-1	9.946E+0	2.063E+1
-5.531E-1	9.965E+0	2.058E+1
-5.531E-1	9.904E+0	2.028E+1
-5.547E-1	9.933E+0	2.035E+1
-5.514E-1	9.962E+0	2.052E+1
-5.531E-1	9.832E+0	2.052E+1
-5.547E-1	9.748E+0	2.061E+1
-5.531E-1	9.975E+0	2.069E+1
-5.531E-1	9.907E+0	2.049E+1
-5.531E-1	9.959E+0	2.053E+1
-5.498E-1	9.910E+0	2.053E+1
-5.531E-1	9.972E+0	2.045E+1
-5.531E-1	9.819E+0	2.060E+1
-5.563E-1	9.910E+0	2.063E+1
-5.514E-1	9.897E+0	2.071E+1
-5.531E-1	9.965E+0	2.061E+1
-5.563E-1	9.978E+0	2.050E+1
-5.547E-1	9.790E+0	2.061E+1
-5.514E-1	9.891E+0	2.061E+1
-5.531E-1	1.000E+1	2.061E+1
-5.563E-1	1.001E+1	2.057E+1
-5.531E-1	9.991E+0	2.056E+1
-5.514E-1	9.891E+0	2.053E+1
-5.547E-1	9.897E+0	2.076E+1
-5.547E-1	1.004E+1	2.053E+1
-5.547E-1	9.969E+0	2.066E+1
-5.547E-1	1.001E+1	2.058E+1
-5.514E-1	9.849E+0	2.049E+1
-5.547E-1	9.978E+0	2.064E+1
-5.514E-1	9.862E+0	2.045E+1
-5.547E-1	9.927E+0	2.053E+1
-5.531E-1	1.006E+1	2.068E+1
-5.531E-1	9.819E+0	2.049E+1
-5.531E-1	1.004E+1	2.049E+1
-5.531E-1	9.907E+0	2.040E+1
-5.547E-1	1.006E+1	2.063E+1
-5.563E-1	9.904E+0	2.038E+1
-5.547E-1	1.001E+1	2.052E+1
-5.531E-1	9.969E+0	2.068E+1
-5.531E-1	1.006E+1	2.048E+1
-5.547E-1	9.943E+0	2.046E+1
-5.531E-1	9.923E+0	2.060E+1
-5.531E-1	9.995E+0	2.063E+1
-5.547E-1	9.965E+0	2.049E+1
-5.531E-1	9.858E+0	2.037E+1
-5.547E-1	9.930E+0	2.052E+1
-5.547E-1	9.923E+0	2.048E+1
-5.531E-1	9.849E+0	2.075E+1
-5.531E-1	1.004E+1	2.055E+1
-5.563E-1	9.894E+0	2.026E+1
-5.531E-1	9.888E+0	2.066E+1
-5.531E-1	9.907E+0	2.039E+1
-5.547E-1	9.878E+0	2.061E+1
-5.547E-1	1.000E+1	2.051E+1
-5.514E-1	1.003E+1	2.055E+1
-5.531E-1	9.901E+0	2.061E+1
-5.563E-1	9.933E+0	2.060E+1
-5.563E-1	9.881E+0	2.053E+1
-5.531E-1	9.998E+0	2.045E+1
-5.514E-1	9.862E+0	2.062E+1
-5.547E-1	1.000E+1	2.048E+1
-5.563E-1	9.962E+0	2.065E+1
-5.498E-1	9.988E+0	2.055E+1
-5.547E-1	9.956E+0	2.043E+1
-5.547E-1	9.965E+0	2.051E+1
-5.547E-1	1.002E+1	2.043E+1
-5.531E-1	9.975E+0	2.061E+1
-5.514E-1	9.940E+0	2.056E+1
-5.579E-1	9.949E+0	2.066E+1
-5.547E-1	9.810E+0	2.046E+1
-5.531E-1	9.923E+0	2.056E+1
-5.531E-1	9.894E+0	2.061E+1
-5.531E-1	9.959E+0	2.063E+1
-5.547E-1	9.965E+0	2.039E+1
-5.498E-1	9.849E+0	2.046E+1
-5.514E-1	9.930E+0	2.052E+1
-5.547E-1	1.006E+1	2.056E+1
-5.547E-1	9.975E+0	2.053E+1
-5.514E-1	9.836E+0	2.043E+1
-5.514E-1	9.839E+0	2.061E+1
-5.563E-1	9.875E+0	2.048E+1
-5.547E-1	9.943E+0	2.057E+1
-5.531E-1	9.946E+0	2.066E+1
-5.531E-1	9.923E+0	2.066E+1
-5.547E-1	9.897E+0	2.068E+1
-5.563E-1	9.965E+0	2.062E+1
-5.514E-1	9.969E+0	2.054E+1
-5.514E-1	9.959E+0	2.055E+1
-5.579E-1	9.871E+0	2.066E+1
-5.547E-1	1.005E+1	2.070E+1
-5.514E-1	9.975E+0	2.045E+1
-5.514E-1	9.972E+0	2.065E+1
-5.563E-1	9.930E+0	2.055E+1
-5.563E-1	9.959E+0	2.044E+1
-5.498E-1	1.006E+1	2.056E+1
-5.547E-1	9.952E+0	2.053E+1
-5.563E-1	9.813E+0	2.047E+1
-5.563E-1	9.819E+0	2.051E+1
-5.547E-1	9.991E+0	2.056E+1
-5.547E-1	9.875E+0	2.058E+1
-5.547E-1	9.965E+0	2.066E+1
-5.547E-1	9.826E+0	2.066E+1
-5.531E-1	9.982E+0	2.054E+1
-5.514E-1	1.000E+1	2.053E+1
-5.563E-1	9.962E+0	2.053E+1
-5.563E-1	9.933E+0	2.053E+1
-5.531E-1	9.855E+0	2.061E+1
-5.498E-1	9.803E+0	2.046E+1
-5.563E-1	9.891E+0	2.044E+1
-5.547E-1	9.904E+0	2.037E+1
-5.531E-1	9.849E+0	2.058E+1
-5.514E-1	9.884E+0	2.058E+1
-5.563E-1	9.836E+0	2.069E+1
-5.547E-1	9.894E+0	2.058E+1
-5.531E-1	9.910E+0	2.067E+1
-5.531E-1	9.858E+0	2.044E+1
-5.547E-1	9.956E+0	2.063E+1
-5.531E-1	9.969E+0	2.054E+1
-5.547E-1	1.000E+1	2.065E+1
-5.531E-1	9.936E+0	2.050E+1
-5.531E-1	9.914E+0	2.048E+1
-5.563E-1	9.875E+0	2.052E+1
-5.531E-1	9.910E+0	2.048E+1
-5.514E-1	9.884E+0	2.058E+1
-5.547E-1	9.952E+0	2.056E+1
-5.547E-1	9.807E+0	2.046E+1
-5.531E-1	9.884E+0	2.054E+1
-5.547E-1	9.927E+0	2.065E+1
-5.563E-1	9.813E+0	2.057E+1
-5.531E-1	9.784E+0	2.051E+1
-5.531E-1	9.991E+0	2.051E+1
-5.531E-1	9.826E+0	2.055E+1
-5.531E-1	1.002E+1	2.058E+1
-5.547E-1	9.917E+0	2.068E+1
-5.531E-1	9.943E+0	2.063E+1
-5.531E-1	9.901E+0	2.053E+1
-5.563E-1	9.823E+0	2.049E+1
-5.579E-1	9.982E+0	2.047E+1
-5.514E-1	9.871E+0	2.053E+1
-5.531E-1	9.852E+0	2.070E+1
-5.547E-1	9.888E+0	2.066E+1
-5.531E-1	1.002E+1	2.070E+1
-5.498E-1	9.891E+0	2.058E+1
-5.514E-1	9.956E+0	2.063E+1
-5.547E-1	9.946E+0	2.053E+1
-5.531E-1	9.888E+0	2.039E+1
-5.531E-1	9.949E+0	2.052E+1
-5.531E-1	9.858E+0	2.058E+1
-5.531E-1	1.003E+1	2.048E+1
-5.547E-1	9.940E+0	2.062E+1
-5.531E-1	9.878E+0	2.063E+1
-5.547E-1	9.962E+0	2.066E+1
-5.547E-1	9.881E+0	2.046E+1
-5.547E-1	9.927E+0	2.060E+1
-5.514E-1	9.875E+0	2.071E+1
-5.531E-1	1.006E+1	2.044E+1
-5.563E-1	9.946E+0	2.056E+1
-5.579E-1	1.003E+1	2.050E+1
-5.563E-1	9.965E+0	2.049E+1
-5.547E-1	9.959E+0	2.048E+1
-5.547E-1	9.891E+0	2.047E+1
-5.498E-1	1.003E+1	2.045E+1
-5.514E-1	9.849E+0	2.044E+1
-5.531E-1	1.001E+1	2.054E+1
-5.547E-1	9.985E+0	2.065E+1
-5.531E-1	9.904E+0	2.054E+1
-5.531E-1	9.914E+0	2.055E+1
-5.531E-1	1.002E+1	2.039E+1
-5.563E-1	9.946E+0	2.049E+1
-5.547E-1	9.852E+0	2.055E+1
-5.498E-1	9.813E+0	2.054E+1
-5.531E-1	9.881E+0	2.056E+1
-5.595E-1	9.904E+0	2.052E+1
-5.563E-1	9.927E+0	2.068E+1
-5.514E-1	9.936E+0	2.058E+1
-5.547E-1	9.991E+0	2.057E+1
-5.579E-1	9.858E+0	2.055E+1
-5.531E-1	9.884E+0	2.069E+1
-5.514E-1	9.807E+0	2.061E+1
-5.547E-1	9.933E+0	2.072E+1
-5.531E-1	9.888E+0	2.045E+1
-5.563E-1	1.003E+1	2.048E+1
-5.514E-1	1.000E+1	2.071E+1
-5.498E-1	9.972E+0	2.052E+1
-5.579E-1	9.985E+0	2.057E+1
-5.547E-1	9.969E+0	2.056E+1
-5.547E-1	1.001E+1	2.050E+1
-5.531E-1	9.975E+0	2.043E+1
-5.531E-1	9.868E+0	2.064E+1
-5.531E-1	9.975E+0	2.047E+1
-5.514E-1	9.891E+0	2.055E+1
-5.547E-1	9.868E+0	2.051E+1
-5.547E-1	9.991E+0	2.048E+1
-5.579E-1	9.904E+0	2.056E+1
-5.531E-1	9.940E+0	2.068E+1
-5.531E-1	1.001E+1	2.047E+1
-5.579E-1	9.878E+0	2.055E+1
-5.547E-1	9.917E+0	2.056E+1
-5.531E-1	9.978E+0	2.055E+1
-5.482E-1	9.907E+0	2.073E+1
-5.563E-1	9.933E+0	2.057E+1
-5.547E-1	9.868E+0	2.057E+1
-5.531E-1	9.940E+0	2.060E+1
-5.547E-1	9.978E+0	2.068E+1
-5.563E-1	9.920E+0	2.037E+1
-5.563E-1	9.855E+0	2.045E+1
-5.514E-1	9.943E+0	2.077E+1
-5.531E-1	9.962E+0	2.042E+1
-5.563E-1	9.836E+0	2.059E+1
-5.547E-1	9.826E+0	2.056E+1
-5.547E-1	1.007E+1	2.066E+1
-5.531E-1	9.985E+0	2.054E+1
-5.547E-1	9.920E+0	2.051E+1
-5.531E-1	1.009E+1	2.049E+1
-5.547E-1	9.985E+0	2.052E+1
-5.547E-1	9.829E+0	2.060E+1
-5.547E-1	9.894E+0	2.052E+1
-5.514E-1	9.959E+0	2.047E+1
-5.547E-1	9.923E+0	2.064E+1
-5.531E-1	9.875E+0	2.037E+1
-5.579E-1	9.917E+0	2.058E+1
-5.514E-1	1.002E+1	2.054E+1
-5.563E-1	9.927E+0	2.055E+1
-5.579E-1	1.006E+1	2.048E+1
-5.531E-1	9.894E+0	2.050E+1
-5.531E-1	1.010E+1	2.062E+1
-5.514E-1	1.002E+1	2.043E+1
-5.531E-1	9.975E+0	2.085E+1
-5.563E-1	9.930E+0	2.067E+1
-5.563E-1	9.936E+0	2.046E+1
-5.514E-1	9.910E+0	2.063E+1
-5.563E-1	9.803E+0	2.069E+1
-5.563E-1	9.862E+0	2.065E+1
-5.563E-1	9.946E+0	2.049E+1
-5.498E-1	9.823E+0	2.048E+1
-5.514E-1	9.855E+0	2.072E+1
-5.547E-1	1.008E+1	2.059E+1
-5.531E-1	9.946E+0	2.048E+1
-5.531E-1	9.949E+0	2.065E+1
-5.531E-1	9.930E+0	2.053E+1
-5.579E-1	9.940E+0	2.072E+1
-5.547E-1	9.884E+0	2.073E+1
-5.514E-1	1.002E+1	2.059E+1
-5.531E-1	9.965E+0	2.059E+1
-5.547E-1	9.933E+0	2.057E+1
-5.531E-1	9.901E+0	2.058E+1
-5.498E-1	1.000E+1	2.068E+1
-5.531E-1	9.956E+0	2.054E+1
-5.563E-1	9.904E+0	2.044E+1
-5.531E-1	9.800E+0	2.055E+1
-5.531E-1	9.901E+0	2.041E+1
-5.531E-1	9.862E+0	2.063E+1
-5.547E-1	9.985E+0	2.049E+1
-5.595E-1	9.894E+0	2.037E+1
-5.547E-1	9.920E+0	2.062E+1
-5.531E-1	9.768E+0	2.056E+1
-5.579E-1	9.832E+0	2.063E+1
-5.531E-1	9.940E+0	2.066E+1
-5.547E-1	1.003E+1	2.057E+1
-5.563E-1	9.894E+0	2.051E+1
-5.563E-1	9.962E+0	2.057E+1
-5.547E-1	9.865E+0	2.036E+1
-5.531E-1	9.839E+0	2.060E+1
-5.547E-1	9.907E+0	2.038E+1
-5.547E-1	9.845E+0	2.054E+1
-5.547E-1	9.865E+0	2.056E+1
-5.531E-1	9.943E+0	2.042E+1
-5.514E-1	9.884E+0	2.066E+1
-5.547E-1	9.982E+0	2.065E+1
-5.547E-1	9.978E+0	2.055E+1
-5.531E-1	9.839E+0	2.039E+1
-5.563E-1	9.823E+0	2.063E+1
-5.579E-1	9.839E+0	2.063E+1
-5.514E-1	9.914E+0	2.054E+1
-5.547E-1	9.868E+0	2.049E+1
-5.547E-1	9.868E+0	2.038E+1
-5.563E-1	1.005E+1	2.070E+1
-5.579E-1	9.985E+0	2.055E+1
-5.531E-1	9.985E+0	2.058E+1
-5.547E-1	9.962E+0	2.056E+1
-5.563E-1	9.978E+0	2.073E+1
-5.547E-1	9.940E+0	2.055E+1
-5.514E-1	9.826E+0	2.043E+1
-5.563E-1	9.888E+0	2.057E+1
-5.595E-1	9.952E+0	2.055E+1
-5.547E-1	9.972E+0	2.065E+1
-5.514E-1	1.002E+1	2.042E+1
-5.514E-1	1.002E+1	2.057E+1
-5.547E-1	1.000E+1	2.062E+1
-5.563E-1	9.998E+0	2.056E+1
-5.531E-1	9.836E+0	2.060E+1
-5.547E-1	9.871E+0	2.054E+1
-5.579E-1	1.000E+1	2.042E+1
-5.547E-1	9.862E+0	2.070E+1
-5.547E-1	9.852E+0	2.059E+1
-5.514E-1	9.923E+0	2.040E+1
-5.563E-1	1.002E+1	2.062E+1
-5.547E-1	9.982E+0	2.051E+1
-5.531E-1	1.004E+1	2.042E+1
-5.531E-1	9.910E+0	2.059E+1
-5.531E-1	9.995E+0	2.063E+1
-5.579E-1	9.901E+0	2.038E+1
-5.531E-1	9.927E+0	2.051E+1
-5.514E-1	9.982E+0	2.051E+1
-5.547E-1	9.816E+0	2.065E+1
-5.547E-1	9.927E+0	2.052E+1
-5.531E-1	9.923E+0	2.048E+1
-5.563E-1	9.888E+0	2.038E+1
-5.547E-1	9.826E+0	2.060E+1
-5.547E-1	9.871E+0	2.042E+1
-5.547E-1	1.001E+1	2.047E+1
-5.531E-1	9.894E+0	2.079E+1
-5.563E-1	9.829E+0	2.056E+1
-5.579E-1	9.907E+0	2.048E+1
-5.547E-1	9.745E+0	2.062E+1
-5.531E-1	9.748E+0	2.042E+1
-5.563E-1	9.881E+0	2.055E+1
-5.563E-1	9.868E+0	2.070E+1
-5.547E-1	1.001E+1	2.055E+1
-5.547E-1	9.907E+0	2.049E+1
-5.531E-1	9.839E+0	2.054E+1
-5.563E-1	9.930E+0	2.061E+1
-5.514E-1	9.930E+0	2.039E+1
-5.547E-1	9.949E+0	2.044E+1
-5.579E-1	9.991E+0	2.045E+1
-5.531E-1	9.901E+0	2.065E+1
-5.514E-1	9.891E+0	2.054E+1
-5.531E-1	9.907E+0	2.065E+1
-5.547E-1	9.901E+0	2.047E+1
-5.563E-1	9.894E+0	2.037E+1
-5.514E-1	9.998E+0	2.067E+1
-5.531E-1	9.884E+0	2.052E+1
-5.547E-1	9.988E+0	2.071E+1
-5.514E-1	9.940E+0	2.058E+1
-5.547E-1	9.868E+0	2.050E+1
-5.531E-1	9.959E+0	2.050E+1
-5.547E-1	9.936E+0	2.051E+1
-5.547E-1	9.988E+0	2.052E+1
-5.547E-1	9.790E+0	2.046E+1
-5.547E-1	1.002E+1	2.041E+1
-5.547E-1	9.849E+0	2.066E+1
-5.563E-1	9.826E+0	2.043E+1
-5.547E-1	1.010E+1	2.064E+1
-5.547E-1	9.930E+0	2.063E+1
-5.563E-1	9.800E+0	2.047E+1
-5.547E-1	9.969E+0	2.046E+1
-5.514E-1	9.891E+0	2.048E+1
-5.563E-1	9.803E+0	2.064E+1
-5.547E-1	9.914E+0	2.062E+1
-5.547E-1	9.930E+0	2.054E+1
-5.531E-1	9.891E+0	2.046E+1
-5.531E-1	9.807E+0	2.061E+1
-5.563E-1	9.884E+0	2.060E+1
-5.547E-1	9.875E+0	2.052E+1
-5.498E-1	9.991E+0	2.058E+1
-5.531E-1	1.002E+1	2.047E+1
-5.563E-1	9.914E+0	2.069E+1
-5.531E-1	9.930E+0	2.056E+1
-5.547E-1	1.002E+1	2.073E+1
-5.563E-1	9.897E+0	2.055E+1
-5.547E-1	9.923E+0	2.039E+1
-5.547E-1	1.002E+1	2.070E+1
-5.514E-1	9.927E+0	2.027E+1
-5.531E-1	9.936E+0	2.050E+1
-5.547E-1	9.832E+0	2.067E+1
-5.547E-1	9.923E+0	2.059E+1
-5.531E-1	9.923E+0	2.053E+1
-5.531E-1	9.959E+0	2.055E+1
-5.563E-1	9.787E+0	2.038E+1
-5.547E-1	9.952E+0	2.055E+1
-5.547E-1	9.952E+0	2.056E+1
-5.547E-1	9.891E+0	2.062E+1
-5.531E-1	9.901E+0	2.055E+1
-5.531E-1	9.868E+0	2.041E+1
-5.531E-1	9.917E+0	2.047E+1
-5.563E-1	1.016E+1	2.051E+1
-5.579E-1	9.875E+0	2.058E+1
-5.547E-1	9.875E+0	2.054E+1
-5.498E-1	9.988E+0	2.058E+1
-5.547E-1	9.901E+0	2.063E+1
-5.531E-1	9.930E+0	2.045E+1
-5.563E-1	9.943E+0	2.027E+1
-5.482E-1	9.758E+0	2.048E+1
-5.531E-1	9.865E+0	2.053E+1
-5.547E-1	9.897E+0	2.045E+1
-5.547E-1	9.952E+0	2.059E+1
-5.563E-1	9.794E+0	2.052E+1
-5.531E-1	9.982E+0	2.064E+1
-5.563E-1	9.952E+0	2.066E+1
-5.514E-1	9.888E+0	2.055E+1
-5.531E-1	9.878E+0	2.052E+1
-5.547E-1	9.914E+0	2.069E+1
-5.547E-1	9.936E+0	2.042E+1
-5.547E-1	1.001E+1	2.058E+1
-5.547E-1	9.800E+0	2.048E+1
-5.547E-1	9.719E+0	2.051E+1
-5.563E-1	9.985E+0	2.040E+1
-5.547E-1	9.982E+0	2.067E+1
-5.514E-1	9.975E+0	2.064E+1
-5.547E-1	9.914E+0	2.053E+1
-5.531E-1	9.969E+0	2.050E+1
-5.547E-1	1.010E+1	2.057E+1
-5.531E-1	9.894E+0	2.057E+1
-5.547E-1	9.988E+0	2.055E+1
-5.547E-1	9.995E+0	2.054E+1
-5.547E-1	9.917E+0	2.052E+1
-5.514E-1	9.946E+0	2.058E+1
-5.531E-1	9.962E+0	2.057E+1
-5.579E-1	9.917E+0	2.050E+1
-5.563E-1	9.991E+0	2.063E+1
-5.547E-1	9.943E+0	2.050E+1
-5.514E-1	9.858E+0	2.061E+1
-5.563E-1	9.965E+0	2.053E+1
-5.531E-1	9.972E+0	2.040E+1
-5.498E-1	1.001E+1	2.059E+1
-5.531E-1	9.975E+0	2.047E+1
-5.563E-1	9.904E+0	2.050E+1
-5.547E-1	9.894E+0	2.047E+1
-5.547E-1	9.943E+0	2.047E+1
-5.531E-1	9.940E+0	2.046E+1
-5.547E-1	9.946E+0	2.036E+1
-5.547E-1	9.920E+0	2.067E+1
-5.531E-1	9.920E+0	2.035E+1
-5.547E-1	1.001E+1	2.066E+1
-5.563E-1	9.940E+0	2.066E+1
-5.547E-1	9.884E+0	2.071E+1
-5.514E-1	9.904E+0	2.061E+1
-5.514E-1	9.943E+0	2.048E+1
-5.563E-1	9.930E+0	2.036E+1
-5.579E-1	1.000E+1	2.040E+1
-5.514E-1	9.972E+0	2.037E+1
-5.531E-1	9.940E+0	2.057E+1
-5.563E-1	9.930E+0	2.056E+1
-5.547E-1	9.901E+0	2.068E+1
-5.498E-1	9.813E+0	2.071E+1
-5.531E-1	9.972E+0	2.060E+1
-5.595E-1	9.816E+0	2.059E+1
-5.531E-1	9.865E+0	2.041E+1
-5.531E-1	9.862E+0	2.056E+1
-5.514E-1	9.933E+0	2.060E+1
-5.579E-1	9.982E+0	2.065E+1
-5.547E-1	9.884E+0	2.057E+1
-5.531E-1	9.901E+0	2.052E+1
-5.514E-1	9.839E+0	2.053E+1
-5.531E-1	9.868E+0	2.056E+1
-5.531E-1	9.875E+0	2.056E+1
-5.514E-1	9.985E+0	2.038E+1
-5.531E-1	9.946E+0	2.045E+1
-5.531E-1	9.985E+0	2.043E+1
-5.547E-1	9.816E+0	2.070E+1
-5.514E-1	9.956E+0	2.053E+1
-5.531E-1	1.001E+1	2.069E+1
-5.547E-1	9.881E+0	2.056E+1
-5.563E-1	1.003E+1	2.060E+1
-5.514E-1	9.855E+0	2.049E+1
-5.547E-1	9.826E+0	2.039E+1
-5.531E-1	9.949E+0	2.059E+1
-5.531E-1	1.002E+1	2.062E+1
-5.547E-1	9.949E+0	2.052E+1
-5.531E-1	9.946E+0	2.052E+1
-5.547E-1	1.011E+1	2.061E+1
-5.563E-1	9.771E+0	2.055E+1
-5.563E-1	9.978E+0	2.067E+1
-5.547E-1	9.923E+0	2.070E+1
-5.563E-1	1.009E+1	2.071E+1
-5.547E-1	9.907E+0	2.063E+1
-5.547E-1	9.839E+0	2.058E+1
-5.563E-1	9.842E+0	2.051E+1
-5.547E-1	9.965E+0	2.066E+1
-5.579E-1	9.927E+0	2.047E+1
-5.531E-1	1.003E+1	2.078E+1
-5.563E-1	9.888E+0	2.065E+1
-5.547E-1	9.940E+0	2.068E+1
-5.547E-1	9.901E+0	2.052E+1
-5.531E-1	9.807E+0	2.046E+1
-5.547E-1	9.959E+0	2.054E+1
-5.563E-1	9.907E+0	2.048E+1
-5.547E-1	1.001E+1	2.048E+1
-5.531E-1	9.832E+0	2.055E+1
-5.531E-1	9.936E+0	2.060E+1
-5.595E-1	9.927E+0	2.040E+1
-5.547E-1	1.001E+1	2.054E+1
-5.514E-1	9.826E+0	2.053E+1
-5.531E-1	1.006E+1	2.056E+1
-5.547E-1	9.891E+0	2.043E+1
-5.514E-1	9.758E+0	2.052E+1
-5.547E-1	9.975E+0	2.057E+1
-5.547E-1	9.862E+0	2.055E+1
-5.547E-1	1.001E+1	2.043E+1
-5.531E-1	9.962E+0	2.061E+1
-5.547E-1	9.988E+0	2.065E+1
-5.547E-1	9.810E+0	2.063E+1
-5.547E-1	9.936E+0	2.049E+1
-5.563E-1	1.002E+1	2.076E+1
-5.514E-1	9.914E+0	2.039E+1
-5.531E-1	9.852E+0	2.060E+1
-5.531E-1	9.936E+0	2.056E+1
-5.547E-1	1.006E+1	2.047E+1
-5.514E-1	9.849E+0	2.043E+1
-5.547E-1	9.962E+0	2.041E+1
-5.563E-1	9.927E+0	2.052E+1
-5.595E-1	9.875E+0	2.041E+1
-5.514E-1	9.927E+0	2.061E+1
-5.547E-1	9.946E+0	2.056E+1
-5.547E-1	9.952E+0	2.049E+1
-5.531E-1	9.952E+0	2.059E+1
-5.514E-1	9.897E+0	2.047E+1
-5.531E-1	9.836E+0	2.052E+1
-5.579E-1	9.923E+0	2.049E+1
-5.547E-1	9.849E+0	2.043E+1
-5.514E-1	9.845E+0	2.047E+1
-5.514E-1	1.002E+1	2.067E+1
-5.563E-1	9.901E+0	2.069E+1
-5.531E-1	9.917E+0	2.044E+1
-5.514E-1	9.884E+0	2.058E+1
-5.531E-1	9.988E+0	2.061E+1
-5.579E-1	1.005E+1	2.063E+1
-5.531E-1	9.914E+0	2.035E+1
-5.547E-1	1.003E+1	2.071E+1
-5.547E-1	9.901E+0	2.045E+1
-5.563E-1	9.940E+0	2.044E+1
-5.547E-1	9.949E+0	2.051E+1
-5.514E-1	9.943E+0	2.039E+1
-5.547E-1	9.907E+0	2.055E+1
-5.563E-1	9.995E+0	2.057E+1
-5.531E-1	9.810E+0	2.055E+1
-5.531E-1	9.982E+0	2.062E+1
-5.547E-1	9.858E+0	2.055E+1
-5.579E-1	9.965E+0	2.072E+1
-5.531E-1	9.819E+0	2.063E+1
-5.531E-1	1.003E+1	2.067E+1
-5.563E-1	9.875E+0	2.066E+1
-5.547E-1	9.959E+0	2.050E+1
-5.547E-1	9.891E+0	2.037E+1
-5.531E-1	9.862E+0	2.043E+1
-5.531E-1	9.936E+0	2.064E+1
-5.547E-1	9.781E+0	2.038E+1
-5.547E-1	9.927E+0	2.040E+1
-5.531E-1	9.894E+0	2.061E+1
-5.563E-1	9.917E+0	2.049E+1
-5.547E-1	9.969E+0	2.059E+1
-5.563E-1	9.959E+0	2.054E+1
-5.498E-1	9.826E+0	2.045E+1
-5.531E-1	1.003E+1	2.052E+1
-5.563E-1	9.982E+0	2.054E+1
-5.563E-1	9.849E+0	2.043E+1
-5.531E-1	1.000E+1	2.056E+1
-5.547E-1	9.904E+0	2.080E+1
-5.563E-1	9.946E+0	2.044E+1
-5.514E-1	9.940E+0	2.043E+1
-5.531E-1	1.002E+1	2.069E+1
-5.531E-1	9.865E+0	2.067E+1
-5.563E-1	9.936E+0	2.044E+1
-5.547E-1	9.901E+0	2.060E+1
-5.514E-1	9.965E+0	2.053E+1
-5.547E-1	9.904E+0	2.041E+1
-5.595E-1	9.923E+0	2.050E+1
-5.547E-1	9.858E+0	2.051E+1
-5.547E-1	9.868E+0	2.040E+1
-5.531E-1	9.988E+0	2.063E+1
-5.563E-1	9.956E+0	2.020E+1
-5.547E-1	1.003E+1	2.050E+1
-5.531E-1	9.985E+0	2.059E+1
-5.563E-1	9.998E+0	2.060E+1
-5.563E-1	9.940E+0	2.066E+1
-5.547E-1	9.978E+0	2.057E+1
-5.498E-1	9.878E+0	2.056E+1
-5.563E-1	9.978E+0	2.069E+1
-5.579E-1	9.978E+0	2.039E+1
-5.563E-1	9.907E+0	2.048E+1
-5.531E-1	9.972E+0	2.056E+1
-5.563E-1	9.933E+0	2.050E+1
-5.563E-1	9.865E+0	2.044E+1
-5.563E-1	9.907E+0	2.039E+1
-5.498E-1	9.936E+0	2.034E+1
-5.547E-1	1.005E+1	2.048E+1
-5.547E-1	9.920E+0	2.051E+1
-5.547E-1	9.940E+0	2.038E+1
-5.531E-1	9.832E+0	2.053E+1
-5.547E-1	9.901E+0	2.056E+1
-5.547E-1	9.962E+0	2.038E+1
-5.547E-1	9.959E+0	2.059E+1
-5.547E-1	9.946E+0	2.064E+1
-5.547E-1	9.868E+0	2.050E+1
-5.531E-1	9.852E+0	2.051E+1
-5.531E-1	9.891E+0	2.056E+1
-5.514E-1	1.004E+1	2.046E+1
-5.531E-1	9.917E+0	2.053E+1
-5.531E-1	9.923E+0	2.051E+1
-5.531E-1	9.991E+0	2.045E+1
-5.547E-1	9.917E+0	2.071E+1
-5.531E-1	9.813E+0	2.054E+1
-5.563E-1	1.001E+1	2.038E+1
-5.531E-1	1.006E+1	2.071E+1
-5.531E-1	9.949E+0	2.056E+1
-5.531E-1	9.865E+0	2.056E+1
-5.579E-1	9.800E+0	2.052E+1
-5.514E-1	1.002E+1	2.051E+1
-5.514E-1	9.901E+0	2.074E+1
-5.531E-1	9.904E+0	2.052E+1
-5.563E-1	9.978E+0	2.067E+1
-5.563E-1	9.917E+0	2.043E+1
-5.514E-1	9.965E+0	2.047E+1
-5.547E-1	9.910E+0	2.046E+1
-5.579E-1	9.952E+0	2.061E+1
-5.547E-1	9.862E+0	2.061E+1
-5.514E-1	9.845E+0	2.047E+1
-5.547E-1	9.888E+0	2.068E+1
-5.579E-1	9.816E+0	2.057E+1
-5.547E-1	9.901E+0	2.060E+1
-5.514E-1	1.000E+1	2.055E+1
-5.547E-1	9.943E+0	2.074E+1
-5.563E-1	9.894E+0	2.053E+1
-5.579E-1	9.914E+0	2.056E+1
-5.514E-1	9.943E+0	2.048E+1
-5.531E-1	1.004E+1	2.024E+1
-5.547E-1	9.923E+0	2.051E+1
-5.563E-1	9.829E+0	2.070E+1
-5.531E-1	9.823E+0	2.062E+1
-5.531E-1	9.949E+0	2.043E+1
-5.563E-1	9.784E+0	2.054E+1
-5.514E-1	9.917E+0	2.053E+1
-5.498E-1	9.910E+0	2.064E+1
-5.547E-1	9.933E+0	2.052E+1
-5.563E-1	9.972E+0	2.047E+1
-5.547E-1	9.868E+0	2.043E+1
-5.547E-1	9.881E+0	2.062E+1
-5.531E-1	1.004E+1	2.039E+1
-5.563E-1	9.904E+0	2.064E+1
-5.531E-1	9.845E+0	2.045E+1
-5.547E-1	1.003E+1	2.049E+1
-5.563E-1	9.868E+0	2.063E+1
-5.579E-1	9.836E+0	2.054E+1
-5.531E-1	9.965E+0	2.047E+1
-5.514E-1	9.813E+0	2.062E+1
-5.547E-1	9.868E+0	2.053E+1
-5.563E-1	9.855E+0	2.062E+1
-5.547E-1	1.003E+1	2.069E+1
-5.531E-1	1.002E+1	2.033E+1
-5.563E-1	9.865E+0	2.054E+1
-5.563E-1	9.969E+0	2.060E+1
-5.563E-1	9.917E+0	2.067E+1
-5.563E-1	9.910E+0	2.058E+1
-5.547E-1	9.875E+0	2.037E+1
-5.579E-1	9.875E+0	2.058E+1
-5.579E-1	9.959E+0	2.066E+1
-5.531E-1	9.933E+0	2.042E+1
-5.531E-1	9.904E+0	2.035E+1
-5.563E-1	9.956E+0	2.059E+1
-5.531E-1	9.884E+0	2.061E+1
-5.563E-1	9.978E+0	2.035E+1
-5.531E-1	9.813E+0	2.062E+1
-5.563E-1	9.927E+0	2.063E+1
-5.547E-1	9.965E+0	2.060E+1
-5.514E-1	9.875E+0	2.047E+1
-5.531E-1	9.972E+0	2.052E+1
-5.547E-1	9.845E+0	2.044E+1
-5.547E-1	9.888E+0	2.037E+1
-5.531E-1	9.888E+0	2.059E+1
-5.563E-1	9.897E+0	2.069E+1
-5.547E-1	9.943E+0	2.054E+1
-5.547E-1	1.001E+1	2.069E+1
-5.531E-1	9.829E+0	2.056E+1
-5.547E-1	9.839E+0	2.069E+1
-5.547E-1	9.891E+0	2.038E+1
-5.547E-1	9.943E+0	2.038E+1
-5.514E-1	9.936E+0	2.062E+1
-5.547E-1	9.842E+0	2.055E+1
-5.595E-1	9.904E+0	2.037E+1
-5.563E-1	9.927E+0	2.039E+1
-5.531E-1	1.005E+1	2.063E+1
-5.547E-1	9.891E+0	2.061E+1
-5.579E-1	9.790E+0	2.049E+1
-5.547E-1	9.972E+0	2.073E+1
-5.531E-1	9.871E+0	2.045E+1
-5.563E-1	1.000E+1	2.056E+1
-5.547E-1	1.001E+1	2.044E+1
-5.547E-1	9.784E+0	2.055E+1
-5.514E-1	9.829E+0	2.069E+1
-5.547E-1	9.965E+0	2.054E+1
-5.579E-1	9.978E+0	2.064E+1
-5.531E-1	9.888E+0	2.055E+1
-5.531E-1	9.969E+0	2.061E+1
-5.514E-1	9.985E+0	2.061E+1
-5.579E-1	9.784E+0	2.054E+1
-5.547E-1	9.865E+0	2.049E+1
-5.531E-1	9.891E+0	2.064E+1
-5.514E-1	9.946E+0	2.051E+1
-5.547E-1	9.807E+0	2.058E+1
-5.547E-1	9.962E+0	2.060E+1
-5.547E-1	9.907E+0	2.050E+1
-5.531E-1	9.826E+0	2.061E+1
-5.563E-1	9.959E+0	2.049E+1
-5.547E-1	9.910E+0	2.062E+1
-5.531E-1	9.894E+0	2.058E+1
-5.563E-1	1.006E+1	2.050E+1
-5.563E-1	9.917E+0	2.051E+1
-5.563E-1	1.002E+1	2.057E+1
-5.547E-1	9.891E+0	2.059E+1
-5.547E-1	9.940E+0	2.053E+1
-5.563E-1	9.794E+0	2.043E+1
-5.563E-1	9.897E+0	2.040E+1
-5.547E-1	9.959E+0	2.040E+1
-5.531E-1	9.923E+0	2.052E+1
-5.579E-1	9.933E+0	2.046E+1
-5.563E-1	9.920E+0	2.071E+1
-5.547E-1	1.005E+1	2.049E+1
-5.531E-1	9.920E+0	2.053E+1
-5.531E-1	9.807E+0	2.057E+1
-5.547E-1	9.904E+0	2.042E+1
-5.563E-1	9.998E+0	2.068E+1
-5.547E-1	9.878E+0	2.043E+1
-5.579E-1	9.972E+0	2.035E+1
-5.563E-1	9.930E+0	2.055E+1
-5.547E-1	9.865E+0	2.047E+1
-5.531E-1	9.917E+0	2.054E+1
-5.547E-1	9.982E+0	2.041E+1
-5.547E-1	9.965E+0	2.066E+1
-5.531E-1	9.998E+0	2.048E+1
-5.531E-1	9.930E+0	2.060E+1
-5.563E-1	9.881E+0	2.068E+1
-5.547E-1	1.006E+1	2.039E+1
-5.547E-1	9.940E+0	2.048E+1
-5.547E-1	9.952E+0	2.049E+1
-5.547E-1	9.884E+0	2.047E+1
-5.531E-1	9.988E+0	2.041E+1
-5.547E-1	9.982E+0	2.054E+1
-5.531E-1	9.849E+0	2.039E+1
-5.563E-1	9.875E+0	2.063E+1
-5.547E-1	9.858E+0	2.056E+1
-5.514E-1	9.888E+0	2.048E+1
-5.563E-1	9.907E+0	2.047E+1
-5.531E-1	9.832E+0	2.038E+1
-5.547E-1	9.888E+0	2.066E+1
-5.547E-1	9.927E+0	2.048E+1
-5.547E-1	9.875E+0	2.050E+1
-5.563E-1	9.927E+0	2.048E+1
-5.531E-1	1.002E+1	2.052E+1
-5.514E-1	9.800E+0	2.046E+1
-5.531E-1	9.943E+0	2.039E+1
-5.579E-1	9.894E+0	2.048E+1
-5.547E-1	9.917E+0	2.053E+1
-5.563E-1	9.959E+0	2.048E+1
-5.531E-1	9.949E+0	2.045E+1
-5.563E-1	9.956E+0	2.059E+1
-5.547E-1	9.991E+0	2.050E+1
-5.514E-1	9.764E+0	2.037E+1
-5.579E-1	9.943E+0	2.043E+1
-5.579E-1	9.868E+0	2.045E+1
-5.531E-1	9.907E+0	2.063E+1
-5.531E-1	9.933E+0	2.045E+1
-5.563E-1	9.962E+0	2.042E+1
-5.579E-1	9.930E+0	2.055E+1
-5.531E-1	9.894E+0	2.052E+1
-5.547E-1	9.816E+0	2.063E+1
-5.547E-1	9.823E+0	2.034E+1
-5.547E-1	9.914E+0	2.043E+1
-5.547E-1	9.852E+0	2.052E+1
-5.547E-1	9.949E+0	2.060E+1
-5.547E-1	1.002E+1	2.056E+1
-5.579E-1	9.930E+0	2.042E+1
-5.547E-1	9.920E+0	2.063E+1
-5.531E-1	1.001E+1	2.039E+1
-5.547E-1	9.933E+0	2.050E+1
-5.547E-1	9.907E+0	2.050E+1
-5.579E-1	9.972E+0	2.055E+1
-5.563E-1	9.813E+0	2.062E+1
-5.514E-1	9.836E+0	2.049E+1
-5.579E-1	9.917E+0	2.048E+1
-5.531E-1	9.978E+0	2.046E+1
-5.531E-1	1.005E+1	2.059E+1
-5.547E-1	9.894E+0	2.049E+1
-5.579E-1	9.910E+0	2.053E+1
-5.547E-1	9.823E+0	2.060E+1
-5.547E-1	1.001E+1	2.051E+1
-5.547E-1	1.000E+1	2.039E+1
-5.563E-1	9.923E+0	2.072E+1
-5.547E-1	9.910E+0	2.039E+1
-5.514E-1	9.855E+0	2.055E+1
-5.547E-1	9.871E+0	2.057E+1
-5.563E-1	9.865E+0	2.063E+1
-5.563E-1	9.875E+0	2.049E+1
-5.514E-1	1.007E+1	2.042E+1
-5.547E-1	9.839E+0	2.051E+1
-5.547E-1	1.001E+1	2.046E+1
-5.547E-1	9.748E+0	2.046E+1
-5.563E-1	9.972E+0	2.050E+1
-5.563E-1	9.875E+0	2.060E+1
-5.563E-1	9.962E+0	2.059E+1
-5.563E-1	9.875E+0	2.054E+1
-5.531E-1	9.871E+0	2.066E+1
-5.547E-1	9.878E+0	2.043E+1
-5.547E-1	1.004E+1	2.050E+1
-5.531E-1	9.755E+0	2.052E+1
-5.531E-1	9.988E+0	2.050E+1
-5.547E-1	1.001E+1	2.058E+1
-5.563E-1	9.862E+0	2.061E+1
-5.563E-1	9.995E+0	2.047E+1
-5.514E-1	1.000E+1	2.049E+1
-5.547E-1	1.000E+1	2.047E+1
-5.547E-1	9.871E+0	2.056E+1
-5.579E-1	9.933E+0	2.041E+1
-5.531E-1	9.823E+0	2.056E+1
-5.531E-1	9.888E+0	2.050E+1
-5.563E-1	9.969E+0	2.039E+1
-5.531E-1	9.991E+0	2.051E+1
-5.514E-1	9.949E+0	2.052E+1
-5.563E-1	9.910E+0	2.053E+1
-5.547E-1	9.985E+0	2.069E+1
-5.531E-1	9.884E+0	2.063E+1
-5.563E-1	9.965E+0	2.064E+1
-5.547E-1	1.000E+1	2.059E+1
-5.547E-1	9.978E+0	2.039E+1
-5.563E-1	9.839E+0	2.055E+1
-5.547E-1	9.930E+0	2.060E+1
-5.563E-1	9.787E+0	2.052E+1
-5.563E-1	9.933E+0	2.057E+1
-5.563E-1	9.849E+0	2.037E+1
-5.514E-1	9.956E+0	2.047E+1
-5.547E-1	9.917E+0	2.066E+1
-5.563E-1	9.871E+0	2.062E+1
-5.563E-1	9.894E+0	2.055E+1
-5.514E-1	9.962E+0	2.047E+1
-5.531E-1	9.871E+0	2.057E+1
-5.563E-1	9.897E+0	2.055E+1
-5.547E-1	9.995E+0	2.071E+1
-5.563E-1	9.907E+0	2.054E+1
-5.547E-1	9.897E+0	2.068E+1
-5.547E-1	9.923E+0	2.043E+1
-5.563E-1	9.933E+0	2.062E+1
-5.531E-1	9.914E+0	2.059E+1
-5.547E-1	9.897E+0	2.050E+1
-5.547E-1	9.965E+0	2.063E+1
-5.547E-1	9.897E+0	2.052E+1
-5.547E-1	9.969E+0	2.058E+1
-5.563E-1	1.000E+1	2.050E+1
-5.579E-1	9.894E+0	2.049E+1
-5.547E-1	9.914E+0	2.058E+1
-5.563E-1	9.959E+0	2.049E+1
-5.531E-1	9.949E+0	2.064E+1
-5.563E-1	9.884E+0	2.063E+1
-5.579E-1	9.875E+0	2.044E+1
-5.547E-1	9.972E+0	2.058E+1
-5.531E-1	9.832E+0	2.047E+1
-5.563E-1	9.832E+0	2.047E+1
-5.531E-1	9.907E+0	2.060E+1
-5.547E-1	9.917E+0	2.074E+1
-5.563E-1	9.982E+0	2.042E+1
-5.563E-1	1.002E+1	2.043E+1
-5.563E-1	9.807E+0	2.054E+1
-5.531E-1	9.836E+0	2.043E+1
-5.579E-1	9.888E+0	2.038E+1
-5.595E-1	1.008E+1	2.047E+1
-5.563E-1	9.936E+0	2.045E+1
-5.531E-1	9.907E+0	2.053E+1
-5.547E-1	1.004E+1	2.046E+1
-5.547E-1	9.845E+0	2.057E+1
-5.563E-1	9.907E+0	2.048E+1
-5.514E-1	1.007E+1	2.050E+1
-5.531E-1	9.946E+0	2.042E+1
-5.563E-1	9.871E+0	2.054E+1
-5.547E-1	9.891E+0	2.062E+1
-5.498E-1	9.790E+0	2.028E+1
-5.563E-1	9.888E+0	2.053E+1
-5.579E-1	9.917E+0	2.055E+1
-5.579E-1	9.943E+0	2.054E+1
-5.531E-1	9.855E+0	2.054E+1
-5.547E-1	9.907E+0	2.069E+1
-5.595E-1	9.914E+0	2.047E+1
-5.563E-1	1.005E+1	2.044E+1
-5.531E-1	9.927E+0	2.051E+1
-5.514E-1	9.875E+0	2.045E+1
-5.563E-1	9.888E+0	2.058E+1
-5.579E-1	9.852E+0	2.051E+1
-5.531E-1	9.904E+0	2.057E+1
-5.531E-1	9.901E+0	2.057E+1
-5.547E-1	1.002E+1	2.049E+1
-5.547E-1	9.907E+0	2.056E+1
-5.547E-1	9.875E+0	2.058E+1
-5.563E-1	9.774E+0	2.047E+1
-5.579E-1	9.962E+0	2.043E+1
-5.547E-1	9.862E+0	2.051E+1
-5.579E-1	1.000E+1	2.051E+1
-5.579E-1	9.875E+0	2.058E+1
-5.563E-1	9.943E+0	2.051E+1
-5.563E-1	1.006E+1	2.046E+1
-5.563E-1	9.943E+0	2.061E+1
-5.563E-1	1.009E+1	2.046E+1
-5.531E-1	9.956E+0	2.051E+1
-5.531E-1	9.813E+0	2.052E+1
-5.514E-1	9.914E+0	2.050E+1
-5.531E-1	9.794E+0	2.060E+1
-5.547E-1	9.803E+0	2.055E+1
-5.514E-1	9.904E+0	2.045E+1
-5.531E-1	9.888E+0	2.039E+1
-5.563E-1	9.995E+0	2.054E+1
-5.579E-1	9.855E+0	2.056E+1
-5.547E-1	9.927E+0	2.065E+1
-5.563E-1	9.917E+0	2.050E+1
-5.547E-1	9.982E+0	2.038E+1
-5.579E-1	9.917E+0	2.047E+1
-5.547E-1	1.005E+1	2.048E+1
-5.531E-1	1.000E+1	2.052E+1
-5.547E-1	9.891E+0	2.063E+1
-5.563E-1	9.962E+0	2.047E+1
-5.579E-1	9.871E+0	2.059E+1
-5.531E-1	9.965E+0	2.073E+1
-5.547E-1	1.001E+1	2.052E+1
-5.563E-1	9.959E+0	2.050E+1
-5.547E-1	9.855E+0	2.067E+1
-5.547E-1	9.975E+0	2.059E+1
-5.563E-1	9.910E+0	2.051E+1
-5.563E-1	9.956E+0	2.060E+1
-5.547E-1	9.832E+0	2.048E+1
-5.531E-1	9.940E+0	2.067E+1
-5.547E-1	9.875E+0	2.058E+1
-5.563E-1	9.881E+0	2.052E+1
-5.547E-1	9.794E+0	2.056E+1
-5.531E-1	9.952E+0	2.047E+1
-5.563E-1	9.884E+0	2.051E+1
-5.563E-1	9.949E+0	2.061E+1
-5.563E-1	9.868E+0	2.055E+1
-5.531E-1	1.006E+1	2.046E+1
-5.547E-1	9.936E+0	2.055E+1
-5.595E-1	9.907E+0	2.083E+1
-5.547E-1	9.904E+0	2.052E+1
-5.547E-1	1.003E+1	2.050E+1
-5.547E-1	9.901E+0	2.032E+1
-5.563E-1	9.927E+0	2.039E+1
-5.547E-1	9.910E+0	2.057E+1
-5.514E-1	1.005E+1	2.042E+1
-5.547E-1	9.949E+0	2.042E+1
-5.579E-1	9.904E+0	2.051E+1
-5.563E-1	9.933E+0	2.049E+1
-5.563E-1	9.836E+0	2.056E+1
-5.547E-1	1.003E+1	2.054E+1
-5.579E-1	9.943E+0	2.048E+1
-5.563E-1	9.975E+0	2.075E+1
-5.563E-1	9.781E+0	2.038E+1
-5.531E-1	9.982E+0	2.056E+1
[truncated: 93,942 more rows]
