# Supplementary material for: Improved ANAP incorporation and VCF analysis reveal details of P2X7 current facilitation and a limited conformational interplay between ATP binding and the intracellular ballast domain
Source: eLife. 2023 Jan 4;12:e82479. doi: 10.7554/eLife.82479 (PMC9859053; doi:10.7554/eLife.82479)
Supplement: Figure 3—figure supplement 3—source data 2. [file elife-82479-fig3-figsupp3-data2.zip › Figure-3_figure-supplement-3_source-data-2/DeltaCys-constructs/l24/22.csv]

-3.033E-1	1.527E+1	3.548E+1
-3.049E-1	1.523E+1	3.539E+1
-3.000E-1	1.524E+1	3.568E+1
-3.017E-1	1.525E+1	3.542E+1
-3.017E-1	1.514E+1	3.550E+1
-2.984E-1	1.516E+1	3.559E+1
-2.984E-1	1.514E+1	3.547E+1
-3.000E-1	1.536E+1	3.529E+1
-3.017E-1	1.515E+1	3.555E+1
-3.017E-1	1.524E+1	3.538E+1
-3.000E-1	1.524E+1	3.571E+1
-3.017E-1	1.520E+1	3.529E+1
-3.049E-1	1.528E+1	3.559E+1
-2.984E-1	1.522E+1	3.540E+1
-2.984E-1	1.529E+1	3.529E+1
-2.984E-1	1.518E+1	3.534E+1
-3.017E-1	1.524E+1	3.548E+1
-3.033E-1	1.529E+1	3.536E+1
-2.984E-1	1.522E+1	3.570E+1
-3.017E-1	1.521E+1	3.557E+1
-3.017E-1	1.528E+1	3.549E+1
-3.017E-1	1.534E+1	3.558E+1
-2.984E-1	1.534E+1	3.544E+1
-3.017E-1	1.516E+1	3.538E+1
-3.000E-1	1.528E+1	3.563E+1
-3.049E-1	1.527E+1	3.559E+1
-3.000E-1	1.508E+1	3.548E+1
-3.017E-1	1.518E+1	3.543E+1
-3.033E-1	1.520E+1	3.539E+1
-3.017E-1	1.516E+1	3.550E+1
-3.000E-1	1.513E+1	3.549E+1
-3.017E-1	1.520E+1	3.549E+1
-3.033E-1	1.531E+1	3.537E+1
-3.049E-1	1.530E+1	3.539E+1
-2.968E-1	1.525E+1	3.536E+1
-3.017E-1	1.531E+1	3.557E+1
-3.033E-1	1.528E+1	3.549E+1
-3.000E-1	1.533E+1	3.550E+1
-3.000E-1	1.520E+1	3.550E+1
-3.000E-1	1.520E+1	3.558E+1
-3.033E-1	1.526E+1	3.536E+1
-3.033E-1	1.540E+1	3.556E+1
-2.984E-1	1.520E+1	3.535E+1
-2.984E-1	1.525E+1	3.551E+1
-3.017E-1	1.537E+1	3.551E+1
-3.000E-1	1.508E+1	3.552E+1
-2.984E-1	1.514E+1	3.513E+1
-3.017E-1	1.525E+1	3.543E+1
-3.000E-1	1.522E+1	3.554E+1
-3.033E-1	1.530E+1	3.528E+1
-2.968E-1	1.534E+1	3.542E+1
-2.984E-1	1.528E+1	3.567E+1
-3.033E-1	1.532E+1	3.543E+1
-3.017E-1	1.515E+1	3.552E+1
-3.000E-1	1.509E+1	3.554E+1
-3.000E-1	1.522E+1	3.577E+1
-3.017E-1	1.521E+1	3.564E+1
-3.017E-1	1.519E+1	3.555E+1
-2.984E-1	1.518E+1	3.560E+1
-3.000E-1	1.527E+1	3.532E+1
-3.033E-1	1.517E+1	3.552E+1
-3.017E-1	1.523E+1	3.531E+1
-2.984E-1	1.538E+1	3.531E+1
-2.984E-1	1.537E+1	3.570E+1
-3.000E-1	1.521E+1	3.551E+1
-3.000E-1	1.522E+1	3.549E+1
-2.984E-1	1.511E+1	3.543E+1
-2.968E-1	1.518E+1	3.545E+1
-3.017E-1	1.510E+1	3.551E+1
-3.017E-1	1.529E+1	3.542E+1
-2.984E-1	1.511E+1	3.564E+1
-3.000E-1	1.532E+1	3.544E+1
-3.033E-1	1.519E+1	3.539E+1
-3.000E-1	1.529E+1	3.548E+1
-3.000E-1	1.519E+1	3.531E+1
-3.000E-1	1.518E+1	3.524E+1
-3.017E-1	1.512E+1	3.545E+1
-3.033E-1	1.527E+1	3.549E+1
-2.984E-1	1.518E+1	3.535E+1
-2.984E-1	1.526E+1	3.550E+1
-3.017E-1	1.531E+1	3.550E+1
-2.984E-1	1.522E+1	3.528E+1
-2.984E-1	1.516E+1	3.546E+1
-3.000E-1	1.510E+1	3.552E+1
-3.017E-1	1.528E+1	3.526E+1
-3.033E-1	1.513E+1	3.540E+1
-3.000E-1	1.533E+1	3.541E+1
-3.017E-1	1.537E+1	3.549E+1
-3.000E-1	1.527E+1	3.542E+1
-3.017E-1	1.529E+1	3.553E+1
-3.000E-1	1.519E+1	3.539E+1
-3.000E-1	1.535E+1	3.546E+1
-3.000E-1	1.531E+1	3.551E+1
-3.017E-1	1.542E+1	3.529E+1
-2.968E-1	1.524E+1	3.538E+1
-3.017E-1	1.525E+1	3.568E+1
-3.000E-1	1.523E+1	3.566E+1
-3.017E-1	1.527E+1	3.551E+1
-3.000E-1	1.524E+1	3.547E+1
-3.000E-1	1.513E+1	3.545E+1
-3.017E-1	1.535E+1	3.577E+1
-3.000E-1	1.518E+1	3.558E+1
-2.968E-1	1.535E+1	3.549E+1
-2.968E-1	1.521E+1	3.548E+1
-3.033E-1	1.525E+1	3.547E+1
-2.984E-1	1.519E+1	3.529E+1
-2.984E-1	1.534E+1	3.543E+1
-3.000E-1	1.531E+1	3.525E+1
-2.968E-1	1.528E+1	3.564E+1
-3.017E-1	1.523E+1	3.517E+1
-2.984E-1	1.514E+1	3.529E+1
-3.000E-1	1.530E+1	3.531E+1
-3.000E-1	1.513E+1	3.540E+1
-3.033E-1	1.509E+1	3.558E+1
-2.984E-1	1.527E+1	3.543E+1
-2.984E-1	1.522E+1	3.535E+1
-3.017E-1	1.506E+1	3.529E+1
-3.000E-1	1.511E+1	3.547E+1
-3.000E-1	1.528E+1	3.566E+1
-2.984E-1	1.522E+1	3.532E+1
-3.017E-1	1.529E+1	3.542E+1
-3.017E-1	1.529E+1	3.564E+1
-2.968E-1	1.531E+1	3.539E+1
-3.000E-1	1.537E+1	3.564E+1
-3.033E-1	1.518E+1	3.537E+1
-2.984E-1	1.513E+1	3.552E+1
-2.968E-1	1.521E+1	3.550E+1
-3.017E-1	1.520E+1	3.559E+1
-2.984E-1	1.526E+1	3.566E+1
-3.033E-1	1.521E+1	3.542E+1
-3.000E-1	1.534E+1	3.550E+1
-3.000E-1	1.513E+1	3.554E+1
-3.000E-1	1.526E+1	3.545E+1
-3.017E-1	1.508E+1	3.541E+1
-3.000E-1	1.521E+1	3.542E+1
-3.000E-1	1.524E+1	3.537E+1
-3.017E-1	1.528E+1	3.518E+1
-3.017E-1	1.522E+1	3.533E+1
-3.000E-1	1.521E+1	3.558E+1
-2.984E-1	1.530E+1	3.526E+1
-3.000E-1	1.523E+1	3.553E+1
-2.984E-1	1.524E+1	3.525E+1
-2.984E-1	1.525E+1	3.549E+1
-2.952E-1	1.517E+1	3.550E+1
-3.000E-1	1.530E+1	3.556E+1
-3.017E-1	1.525E+1	3.564E+1
-2.968E-1	1.522E+1	3.538E+1
-2.935E-1	1.527E+1	3.526E+1
-3.000E-1	1.525E+1	3.549E+1
-3.000E-1	1.518E+1	3.540E+1
-2.984E-1	1.520E+1	3.559E+1
-2.984E-1	1.530E+1	3.556E+1
-2.984E-1	1.508E+1	3.549E+1
-2.984E-1	1.521E+1	3.552E+1
-3.000E-1	1.530E+1	3.523E+1
-2.984E-1	1.538E+1	3.568E+1
-3.000E-1	1.511E+1	3.564E+1
-3.000E-1	1.515E+1	3.552E+1
-3.000E-1	1.516E+1	3.541E+1
-2.968E-1	1.522E+1	3.541E+1
-2.984E-1	1.516E+1	3.559E+1
-2.968E-1	1.520E+1	3.538E+1
-2.968E-1	1.518E+1	3.558E+1
-3.000E-1	1.500E+1	3.536E+1
-3.017E-1	1.528E+1	3.527E+1
-3.017E-1	1.515E+1	3.532E+1
-2.984E-1	1.525E+1	3.540E+1
-2.968E-1	1.518E+1	3.523E+1
-3.017E-1	1.522E+1	3.535E+1
-3.000E-1	1.529E+1	3.559E+1
-2.984E-1	1.510E+1	3.557E+1
-3.000E-1	1.527E+1	3.548E+1
-3.000E-1	1.513E+1	3.557E+1
-3.000E-1	1.524E+1	3.522E+1
-2.935E-1	1.519E+1	3.566E+1
-2.968E-1	1.526E+1	3.549E+1
-3.033E-1	1.526E+1	3.547E+1
-2.968E-1	1.501E+1	3.527E+1
-2.935E-1	1.532E+1	3.541E+1
-2.968E-1	1.516E+1	3.551E+1
-3.017E-1	1.521E+1	3.540E+1
-2.984E-1	1.510E+1	3.536E+1
-2.968E-1	1.524E+1	3.544E+1
-3.000E-1	1.528E+1	3.534E+1
-2.984E-1	1.531E+1	3.549E+1
-2.984E-1	1.529E+1	3.534E+1
-2.984E-1	1.527E+1	3.540E+1
-2.968E-1	1.526E+1	3.537E+1
-3.017E-1	1.517E+1	3.540E+1
-2.984E-1	1.514E+1	3.539E+1
-2.968E-1	1.542E+1	3.551E+1
-2.984E-1	1.520E+1	3.553E+1
-3.017E-1	1.516E+1	3.553E+1
-2.968E-1	1.524E+1	3.542E+1
-2.968E-1	1.527E+1	3.562E+1
-2.952E-1	1.534E+1	3.559E+1
-3.000E-1	1.518E+1	3.553E+1
-2.984E-1	1.531E+1	3.541E+1
-2.968E-1	1.533E+1	3.548E+1
-2.968E-1	1.530E+1	3.543E+1
-3.000E-1	1.519E+1	3.549E+1
-2.968E-1	1.513E+1	3.522E+1
-2.952E-1	1.528E+1	3.538E+1
-2.968E-1	1.529E+1	3.544E+1
-3.000E-1	1.522E+1	3.557E+1
-2.984E-1	1.513E+1	3.561E+1
-2.984E-1	1.527E+1	3.523E+1
-3.000E-1	1.532E+1	3.559E+1
-3.017E-1	1.526E+1	3.539E+1
-2.968E-1	1.527E+1	3.538E+1
-2.968E-1	1.517E+1	3.541E+1
-2.935E-1	1.528E+1	3.533E+1
-2.984E-1	1.520E+1	3.556E+1
-3.000E-1	1.510E+1	3.546E+1
-2.952E-1	1.530E+1	3.557E+1
-2.968E-1	1.536E+1	3.541E+1
-2.968E-1	1.523E+1	3.551E+1
-2.968E-1	1.522E+1	3.522E+1
-2.952E-1	1.512E+1	3.529E+1
-2.984E-1	1.519E+1	3.562E+1
-3.000E-1	1.507E+1	3.563E+1
-3.017E-1	1.518E+1	3.553E+1
-2.952E-1	1.533E+1	3.545E+1
-2.968E-1	1.523E+1	3.558E+1
-2.984E-1	1.508E+1	3.561E+1
-3.000E-1	1.516E+1	3.553E+1
-2.952E-1	1.533E+1	3.531E+1
-2.952E-1	1.541E+1	3.561E+1
-2.984E-1	1.517E+1	3.564E+1
-2.984E-1	1.536E+1	3.543E+1
-2.952E-1	1.512E+1	3.522E+1
-2.968E-1	1.536E+1	3.523E+1
-2.984E-1	1.536E+1	3.536E+1
-2.984E-1	1.535E+1	3.546E+1
-2.935E-1	1.517E+1	3.541E+1
-2.984E-1	1.530E+1	3.541E+1
-3.000E-1	1.528E+1	3.554E+1
-2.952E-1	1.526E+1	3.549E+1
-2.968E-1	1.518E+1	3.543E+1
-3.000E-1	1.518E+1	3.537E+1
-3.000E-1	1.536E+1	3.538E+1
-3.000E-1	1.522E+1	3.563E+1
-2.952E-1	1.517E+1	3.544E+1
-2.935E-1	1.520E+1	3.544E+1
-3.000E-1	1.524E+1	3.547E+1
-2.984E-1	1.518E+1	3.552E+1
-2.968E-1	1.511E+1	3.551E+1
-2.984E-1	1.535E+1	3.541E+1
-3.033E-1	1.506E+1	3.564E+1
-3.000E-1	1.515E+1	3.523E+1
-2.968E-1	1.543E+1	3.548E+1
-2.952E-1	1.533E+1	3.556E+1
-3.000E-1	1.512E+1	3.563E+1
-2.984E-1	1.531E+1	3.533E+1
-2.968E-1	1.522E+1	3.539E+1
-2.952E-1	1.524E+1	3.530E+1
-3.000E-1	1.525E+1	3.556E+1
-3.000E-1	1.513E+1	3.544E+1
-2.984E-1	1.532E+1	3.540E+1
-2.968E-1	1.530E+1	3.549E+1
-2.984E-1	1.521E+1	3.552E+1
-2.952E-1	1.516E+1	3.531E+1
-2.968E-1	1.524E+1	3.572E+1
-2.984E-1	1.524E+1	3.555E+1
-2.968E-1	1.520E+1	3.545E+1
-2.984E-1	1.510E+1	3.558E+1
-2.952E-1	1.528E+1	3.548E+1
-2.935E-1	1.525E+1	3.539E+1
-2.968E-1	1.517E+1	3.545E+1
-2.968E-1	1.530E+1	3.552E+1
-2.952E-1	1.511E+1	3.558E+1
-2.968E-1	1.519E+1	3.539E+1
-2.968E-1	1.525E+1	3.557E+1
-3.000E-1	1.523E+1	3.534E+1
-2.919E-1	1.528E+1	3.544E+1
-2.968E-1	1.528E+1	3.552E+1
-2.968E-1	1.530E+1	3.540E+1
-2.968E-1	1.514E+1	3.529E+1
-2.952E-1	1.522E+1	3.549E+1
-2.984E-1	1.526E+1	3.533E+1
-3.000E-1	1.518E+1	3.532E+1
-2.968E-1	1.527E+1	3.532E+1
-2.952E-1	1.530E+1	3.553E+1
-2.968E-1	1.523E+1	3.542E+1
-2.984E-1	1.520E+1	3.536E+1
-2.968E-1	1.529E+1	3.542E+1
-2.968E-1	1.530E+1	3.560E+1
-2.968E-1	1.516E+1	3.540E+1
-2.968E-1	1.529E+1	3.542E+1
-2.984E-1	1.524E+1	3.544E+1
-2.968E-1	1.516E+1	3.524E+1
-2.968E-1	1.519E+1	3.550E+1
-2.984E-1	1.527E+1	3.553E+1
-2.984E-1	1.522E+1	3.545E+1
-2.935E-1	1.518E+1	3.546E+1
-2.968E-1	1.527E+1	3.558E+1
-2.968E-1	1.517E+1	3.539E+1
-2.968E-1	1.524E+1	3.549E+1
-2.935E-1	1.530E+1	3.535E+1
-2.968E-1	1.514E+1	3.534E+1
-2.984E-1	1.532E+1	3.551E+1
-2.968E-1	1.531E+1	3.528E+1
-2.968E-1	1.542E+1	3.555E+1
-2.952E-1	1.520E+1	3.557E+1
-2.984E-1	1.529E+1	3.548E+1
-2.968E-1	1.528E+1	3.526E+1
-2.935E-1	1.522E+1	3.539E+1
-2.952E-1	1.524E+1	3.567E+1
-3.000E-1	1.521E+1	3.557E+1
-2.952E-1	1.514E+1	3.522E+1
-2.935E-1	1.531E+1	3.548E+1
-2.968E-1	1.511E+1	3.536E+1
-2.984E-1	1.521E+1	3.553E+1
-2.968E-1	1.525E+1	3.531E+1
-2.903E-1	1.518E+1	3.523E+1
-2.952E-1	1.521E+1	3.541E+1
-2.984E-1	1.519E+1	3.541E+1
-2.984E-1	1.515E+1	3.537E+1
-2.952E-1	1.523E+1	3.571E+1
-2.968E-1	1.512E+1	3.543E+1
-2.984E-1	1.531E+1	3.538E+1
-2.952E-1	1.524E+1	3.548E+1
-2.952E-1	1.512E+1	3.538E+1
-2.952E-1	1.522E+1	3.537E+1
-2.984E-1	1.528E+1	3.539E+1
-2.984E-1	1.526E+1	3.531E+1
-2.968E-1	1.522E+1	3.564E+1
-2.952E-1	1.530E+1	3.525E+1
-2.968E-1	1.521E+1	3.562E+1
-2.984E-1	1.508E+1	3.531E+1
-2.935E-1	1.523E+1	3.535E+1
-2.968E-1	1.526E+1	3.543E+1
-2.968E-1	1.529E+1	3.531E+1
-2.952E-1	1.535E+1	3.580E+1
-2.952E-1	1.519E+1	3.543E+1
-2.952E-1	1.522E+1	3.553E+1
-2.968E-1	1.518E+1	3.541E+1
-2.968E-1	1.529E+1	3.544E+1
-2.952E-1	1.528E+1	3.550E+1
-2.968E-1	1.516E+1	3.549E+1
-2.984E-1	1.528E+1	3.546E+1
-2.984E-1	1.528E+1	3.567E+1
-2.935E-1	1.525E+1	3.541E+1
-2.968E-1	1.530E+1	3.553E+1
-2.984E-1	1.529E+1	3.562E+1
-2.968E-1	1.515E+1	3.538E+1
-2.984E-1	1.512E+1	3.529E+1
-2.952E-1	1.514E+1	3.555E+1
-2.984E-1	1.541E+1	3.548E+1
-2.952E-1	1.520E+1	3.526E+1
-2.952E-1	1.509E+1	3.550E+1
-2.968E-1	1.530E+1	3.545E+1
-2.968E-1	1.524E+1	3.544E+1
-2.952E-1	1.526E+1	3.556E+1
-2.935E-1	1.515E+1	3.549E+1
-2.935E-1	1.522E+1	3.547E+1
-2.968E-1	1.539E+1	3.546E+1
-2.968E-1	1.530E+1	3.542E+1
-2.952E-1	1.529E+1	3.530E+1
-2.984E-1	1.533E+1	3.543E+1
-2.952E-1	1.518E+1	3.558E+1
-2.968E-1	1.537E+1	3.561E+1
-2.952E-1	1.532E+1	3.540E+1
-2.968E-1	1.525E+1	3.532E+1
-3.000E-1	1.517E+1	3.550E+1
-2.952E-1	1.524E+1	3.557E+1
-2.919E-1	1.515E+1	3.536E+1
-2.935E-1	1.518E+1	3.563E+1
-2.968E-1	1.522E+1	3.551E+1
-2.952E-1	1.521E+1	3.546E+1
-2.935E-1	1.511E+1	3.557E+1
-2.968E-1	1.530E+1	3.563E+1
-2.968E-1	1.536E+1	3.546E+1
-2.952E-1	1.520E+1	3.530E+1
-2.952E-1	1.541E+1	3.554E+1
-2.935E-1	1.535E+1	3.563E+1
-2.968E-1	1.522E+1	3.564E+1
-2.952E-1	1.521E+1	3.561E+1
-2.935E-1	1.523E+1	3.519E+1
-2.952E-1	1.521E+1	3.539E+1
-2.984E-1	1.517E+1	3.535E+1
-2.984E-1	1.534E+1	3.546E+1
-2.952E-1	1.529E+1	3.551E+1
-2.952E-1	1.512E+1	3.567E+1
-2.968E-1	1.530E+1	3.546E+1
-2.952E-1	1.541E+1	3.530E+1
-2.952E-1	1.527E+1	3.548E+1
-2.968E-1	1.505E+1	3.560E+1
-2.935E-1	1.518E+1	3.573E+1
-2.968E-1	1.522E+1	3.558E+1
-2.952E-1	1.549E+1	3.557E+1
-2.935E-1	1.535E+1	3.576E+1
-2.984E-1	1.530E+1	3.552E+1
-2.952E-1	1.543E+1	3.557E+1
-2.952E-1	1.516E+1	3.545E+1
-2.952E-1	1.532E+1	3.543E+1
-2.984E-1	1.515E+1	3.549E+1
-2.952E-1	1.532E+1	3.565E+1
-2.952E-1	1.519E+1	3.535E+1
-2.952E-1	1.526E+1	3.564E+1
-3.000E-1	1.523E+1	3.534E+1
-2.952E-1	1.519E+1	3.535E+1
-2.968E-1	1.512E+1	3.549E+1
-2.968E-1	1.528E+1	3.541E+1
-2.968E-1	1.521E+1	3.549E+1
-2.952E-1	1.512E+1	3.537E+1
-2.935E-1	1.532E+1	3.567E+1
-2.952E-1	1.514E+1	3.558E+1
-2.968E-1	1.518E+1	3.512E+1
-2.984E-1	1.524E+1	3.544E+1
-2.919E-1	1.525E+1	3.539E+1
-2.952E-1	1.507E+1	3.544E+1
-2.984E-1	1.512E+1	3.572E+1
-2.919E-1	1.517E+1	3.551E+1
-2.919E-1	1.518E+1	3.534E+1
-2.952E-1	1.528E+1	3.561E+1
-2.952E-1	1.512E+1	3.531E+1
-2.952E-1	1.517E+1	3.543E+1
-2.903E-1	1.527E+1	3.522E+1
-2.935E-1	1.533E+1	3.531E+1
-2.968E-1	1.518E+1	3.528E+1
-2.952E-1	1.514E+1	3.550E+1
-2.935E-1	1.533E+1	3.571E+1
-2.952E-1	1.520E+1	3.542E+1
-2.952E-1	1.514E+1	3.549E+1
-2.952E-1	1.520E+1	3.568E+1
-2.919E-1	1.538E+1	3.557E+1
-2.935E-1	1.522E+1	3.568E+1
-2.984E-1	1.518E+1	3.514E+1
-2.968E-1	1.534E+1	3.541E+1
-2.952E-1	1.534E+1	3.549E+1
-2.952E-1	1.519E+1	3.529E+1
-2.968E-1	1.525E+1	3.542E+1
-2.952E-1	1.514E+1	3.574E+1
-2.919E-1	1.518E+1	3.558E+1
-2.935E-1	1.520E+1	3.545E+1
-2.984E-1	1.516E+1	3.534E+1
-3.000E-1	1.510E+1	3.554E+1
-2.968E-1	1.517E+1	3.563E+1
-2.952E-1	1.505E+1	3.541E+1
-2.968E-1	1.511E+1	3.557E+1
-2.952E-1	1.514E+1	3.551E+1
-2.952E-1	1.511E+1	3.540E+1
-2.952E-1	1.536E+1	3.558E+1
-2.935E-1	1.526E+1	3.544E+1
-2.968E-1	1.527E+1	3.546E+1
-2.919E-1	1.520E+1	3.551E+1
-2.919E-1	1.513E+1	3.518E+1
-2.968E-1	1.529E+1	3.552E+1
-2.935E-1	1.523E+1	3.541E+1
-2.935E-1	1.507E+1	3.543E+1
-2.952E-1	1.532E+1	3.545E+1
-2.952E-1	1.513E+1	3.525E+1
-2.952E-1	1.528E+1	3.553E+1
-2.919E-1	1.527E+1	3.546E+1
-2.935E-1	1.517E+1	3.540E+1
-2.935E-1	1.530E+1	3.536E+1
-2.984E-1	1.508E+1	3.542E+1
-2.935E-1	1.525E+1	3.543E+1
-2.935E-1	1.533E+1	3.548E+1
-2.935E-1	1.521E+1	3.519E+1
-2.968E-1	1.536E+1	3.549E+1
-2.952E-1	1.504E+1	3.554E+1
-2.952E-1	1.527E+1	3.560E+1
-2.952E-1	1.522E+1	3.546E+1
-2.984E-1	1.510E+1	3.547E+1
-2.903E-1	1.518E+1	3.553E+1
-2.919E-1	1.532E+1	3.552E+1
-2.935E-1	1.518E+1	3.558E+1
-2.935E-1	1.528E+1	3.537E+1
-2.935E-1	1.529E+1	3.531E+1
-2.952E-1	1.513E+1	3.532E+1
-2.968E-1	1.514E+1	3.545E+1
-2.968E-1	1.520E+1	3.549E+1
-2.935E-1	1.523E+1	3.552E+1
-2.935E-1	1.536E+1	3.527E+1
-2.952E-1	1.518E+1	3.535E+1
-2.952E-1	1.519E+1	3.545E+1
-2.935E-1	1.520E+1	3.558E+1
-2.919E-1	1.531E+1	3.559E+1
-2.952E-1	1.530E+1	3.537E+1
-2.919E-1	1.521E+1	3.537E+1
-2.935E-1	1.537E+1	3.548E+1
-2.919E-1	1.523E+1	3.542E+1
-2.952E-1	1.511E+1	3.528E+1
-2.968E-1	1.522E+1	3.532E+1
-2.935E-1	1.525E+1	3.558E+1
-2.935E-1	1.524E+1	3.536E+1
-2.952E-1	1.531E+1	3.539E+1
-2.952E-1	1.534E+1	3.546E+1
-2.935E-1	1.520E+1	3.525E+1
-2.903E-1	1.513E+1	3.558E+1
-2.935E-1	1.532E+1	3.555E+1
-2.952E-1	1.523E+1	3.539E+1
-2.952E-1	1.534E+1	3.567E+1
-2.919E-1	1.520E+1	3.547E+1
-2.952E-1	1.505E+1	3.530E+1
-2.903E-1	1.522E+1	3.552E+1
-2.935E-1	1.530E+1	3.528E+1
-2.919E-1	1.531E+1	3.519E+1
-2.952E-1	1.533E+1	3.549E+1
-2.968E-1	1.531E+1	3.527E+1
-2.935E-1	1.533E+1	3.561E+1
-2.919E-1	1.528E+1	3.523E+1
-2.968E-1	1.519E+1	3.517E+1
-2.968E-1	1.517E+1	3.535E+1
-2.952E-1	1.511E+1	3.552E+1
-2.919E-1	1.519E+1	3.566E+1
-2.952E-1	1.506E+1	3.552E+1
-2.935E-1	1.516E+1	3.573E+1
-2.919E-1	1.535E+1	3.543E+1
-2.935E-1	1.527E+1	3.528E+1
-2.935E-1	1.531E+1	3.539E+1
-2.952E-1	1.523E+1	3.540E+1
-2.919E-1	1.523E+1	3.559E+1
-2.935E-1	1.522E+1	3.528E+1
-2.935E-1	1.525E+1	3.514E+1
-2.952E-1	1.513E+1	3.574E+1
-2.935E-1	1.531E+1	3.557E+1
-2.935E-1	1.505E+1	3.538E+1
-2.919E-1	1.502E+1	3.515E+1
-2.984E-1	1.526E+1	3.545E+1
-2.919E-1	1.528E+1	3.541E+1
-2.903E-1	1.512E+1	3.544E+1
-2.919E-1	1.507E+1	3.543E+1
-2.919E-1	1.530E+1	3.546E+1
-2.903E-1	1.509E+1	3.529E+1
-2.919E-1	1.521E+1	3.533E+1
-2.935E-1	1.509E+1	3.567E+1
-2.968E-1	1.506E+1	3.559E+1
-2.935E-1	1.521E+1	3.552E+1
-2.919E-1	1.527E+1	3.564E+1
-2.919E-1	1.524E+1	3.547E+1
-2.935E-1	1.509E+1	3.546E+1
-2.935E-1	1.517E+1	3.541E+1
-2.935E-1	1.525E+1	3.551E+1
-2.968E-1	1.530E+1	3.527E+1
-2.952E-1	1.533E+1	3.553E+1
-2.935E-1	1.508E+1	3.532E+1
-2.952E-1	1.524E+1	3.561E+1
-2.952E-1	1.529E+1	3.536E+1
-2.952E-1	1.511E+1	3.527E+1
-2.952E-1	1.526E+1	3.539E+1
-2.935E-1	1.527E+1	3.531E+1
-2.968E-1	1.529E+1	3.540E+1
-2.935E-1	1.518E+1	3.536E+1
-2.903E-1	1.522E+1	3.543E+1
-2.887E-1	1.510E+1	3.533E+1
-2.968E-1	1.524E+1	3.541E+1
-2.919E-1	1.525E+1	3.544E+1
-2.903E-1	1.509E+1	3.531E+1
-2.919E-1	1.530E+1	3.563E+1
-2.968E-1	1.540E+1	3.539E+1
-2.952E-1	1.523E+1	3.542E+1
-2.919E-1	1.532E+1	3.527E+1
-2.919E-1	1.521E+1	3.533E+1
-2.935E-1	1.525E+1	3.547E+1
-2.935E-1	1.532E+1	3.568E+1
-2.935E-1	1.514E+1	3.549E+1
-2.919E-1	1.527E+1	3.530E+1
-2.968E-1	1.527E+1	3.544E+1
-2.952E-1	1.529E+1	3.544E+1
-2.935E-1	1.524E+1	3.532E+1
-2.903E-1	1.519E+1	3.559E+1
-2.935E-1	1.534E+1	3.529E+1
-2.952E-1	1.527E+1	3.549E+1
-2.919E-1	1.525E+1	3.548E+1
-2.952E-1	1.512E+1	3.558E+1
-2.952E-1	1.512E+1	3.539E+1
-2.935E-1	1.531E+1	3.549E+1
-2.935E-1	1.525E+1	3.548E+1
-2.935E-1	1.506E+1	3.567E+1
-2.952E-1	1.512E+1	3.573E+1
-2.935E-1	1.544E+1	3.551E+1
-2.919E-1	1.524E+1	3.548E+1
-2.935E-1	1.514E+1	3.553E+1
-2.935E-1	1.533E+1	3.533E+1
-2.935E-1	1.521E+1	3.537E+1
-2.935E-1	1.509E+1	3.548E+1
-2.919E-1	1.525E+1	3.542E+1
-2.952E-1	1.529E+1	3.560E+1
-2.968E-1	1.514E+1	3.546E+1
-2.952E-1	1.525E+1	3.543E+1
-2.919E-1	1.534E+1	3.540E+1
-2.935E-1	1.524E+1	3.530E+1
-2.919E-1	1.526E+1	3.554E+1
-2.935E-1	1.521E+1	3.550E+1
-2.919E-1	1.516E+1	3.557E+1
-2.952E-1	1.528E+1	3.548E+1
-2.935E-1	1.536E+1	3.537E+1
-2.935E-1	1.522E+1	3.539E+1
-2.919E-1	1.534E+1	3.544E+1
-2.952E-1	1.518E+1	3.547E+1
-2.935E-1	1.522E+1	3.537E+1
-2.903E-1	1.519E+1	3.552E+1
-2.919E-1	1.522E+1	3.559E+1
-2.935E-1	1.540E+1	3.561E+1
-2.952E-1	1.528E+1	3.539E+1
-2.919E-1	1.517E+1	3.524E+1
-2.935E-1	1.517E+1	3.544E+1
-2.935E-1	1.533E+1	3.542E+1
-2.919E-1	1.527E+1	3.520E+1
-2.903E-1	1.532E+1	3.538E+1
-2.887E-1	1.505E+1	3.532E+1
-2.935E-1	1.522E+1	3.557E+1
-2.952E-1	1.516E+1	3.557E+1
-2.887E-1	1.523E+1	3.524E+1
-2.935E-1	1.515E+1	3.549E+1
-2.935E-1	1.514E+1	3.563E+1
-2.919E-1	1.526E+1	3.531E+1
-2.935E-1	1.524E+1	3.539E+1
-2.919E-1	1.514E+1	3.540E+1
-2.952E-1	1.533E+1	3.580E+1
-2.919E-1	1.535E+1	3.552E+1
-2.919E-1	1.526E+1	3.548E+1
-2.935E-1	1.534E+1	3.553E+1
-2.919E-1	1.530E+1	3.559E+1
-2.935E-1	1.530E+1	3.553E+1
-2.903E-1	1.526E+1	3.529E+1
-2.903E-1	1.537E+1	3.545E+1
-2.935E-1	1.523E+1	3.543E+1
-2.952E-1	1.524E+1	3.545E+1
-2.919E-1	1.525E+1	3.548E+1
-2.887E-1	1.523E+1	3.556E+1
-2.935E-1	1.511E+1	3.540E+1
-2.968E-1	1.527E+1	3.560E+1
-2.903E-1	1.521E+1	3.555E+1
-2.935E-1	1.528E+1	3.566E+1
-2.919E-1	1.521E+1	3.561E+1
-2.952E-1	1.523E+1	3.575E+1
-2.903E-1	1.525E+1	3.545E+1
-2.935E-1	1.532E+1	3.531E+1
-2.935E-1	1.522E+1	3.547E+1
-2.952E-1	1.531E+1	3.535E+1
-2.903E-1	1.516E+1	3.537E+1
-2.887E-1	1.507E+1	3.553E+1
-2.935E-1	1.518E+1	3.531E+1
-2.968E-1	1.513E+1	3.525E+1
-2.871E-1	1.518E+1	3.560E+1
-2.903E-1	1.551E+1	3.556E+1
-2.919E-1	1.523E+1	3.550E+1
-2.952E-1	1.523E+1	3.563E+1
-2.919E-1	1.509E+1	3.536E+1
-2.935E-1	1.516E+1	3.552E+1
-2.935E-1	1.521E+1	3.544E+1
-2.935E-1	1.518E+1	3.556E+1
-2.887E-1	1.523E+1	3.545E+1
-2.952E-1	1.530E+1	3.543E+1
-2.919E-1	1.534E+1	3.549E+1
-2.935E-1	1.522E+1	3.540E+1
-2.919E-1	1.523E+1	3.535E+1
-2.919E-1	1.530E+1	3.542E+1
-2.935E-1	1.526E+1	3.558E+1
-2.919E-1	1.520E+1	3.546E+1
-2.919E-1	1.511E+1	3.524E+1
-2.952E-1	1.517E+1	3.549E+1
-2.952E-1	1.525E+1	3.557E+1
-2.935E-1	1.519E+1	3.524E+1
-2.903E-1	1.538E+1	3.553E+1
-2.919E-1	1.521E+1	3.553E+1
-2.919E-1	1.512E+1	3.527E+1
-2.952E-1	1.522E+1	3.555E+1
-2.903E-1	1.533E+1	3.549E+1
-2.903E-1	1.521E+1	3.529E+1
-2.919E-1	1.527E+1	3.534E+1
-2.952E-1	1.521E+1	3.551E+1
-2.919E-1	1.522E+1	3.557E+1
-2.935E-1	1.535E+1	3.546E+1
-2.935E-1	1.513E+1	3.554E+1
-2.935E-1	1.514E+1	3.523E+1
-2.903E-1	1.524E+1	3.536E+1
-2.919E-1	1.499E+1	3.537E+1
-2.935E-1	1.494E+1	3.539E+1
-2.919E-1	1.523E+1	3.561E+1
-2.903E-1	1.523E+1	3.536E+1
-2.903E-1	1.530E+1	3.529E+1
-2.935E-1	1.531E+1	3.551E+1
-2.968E-1	1.518E+1	3.556E+1
-2.903E-1	1.522E+1	3.544E+1
-2.935E-1	1.524E+1	3.542E+1
-2.903E-1	1.511E+1	3.537E+1
-2.935E-1	1.522E+1	3.534E+1
-2.887E-1	1.525E+1	3.520E+1
-2.903E-1	1.523E+1	3.534E+1
-2.935E-1	1.516E+1	3.538E+1
-2.952E-1	1.526E+1	3.553E+1
-2.887E-1	1.520E+1	3.557E+1
-2.903E-1	1.521E+1	3.530E+1
-2.952E-1	1.527E+1	3.518E+1
-2.952E-1	1.516E+1	3.544E+1
-2.903E-1	1.532E+1	3.538E+1
-2.871E-1	1.535E+1	3.534E+1
-2.935E-1	1.530E+1	3.557E+1
-2.935E-1	1.535E+1	3.550E+1
-2.903E-1	1.512E+1	3.529E+1
-2.919E-1	1.520E+1	3.541E+1
-2.935E-1	1.515E+1	3.526E+1
-2.935E-1	1.517E+1	3.568E+1
-2.903E-1	1.520E+1	3.544E+1
-2.935E-1	1.522E+1	3.538E+1
-2.919E-1	1.525E+1	3.552E+1
-2.919E-1	1.527E+1	3.531E+1
-2.919E-1	1.518E+1	3.547E+1
-2.887E-1	1.521E+1	3.558E+1
-2.968E-1	1.536E+1	3.561E+1
-2.935E-1	1.522E+1	3.521E+1
-2.903E-1	1.519E+1	3.539E+1
-2.903E-1	1.518E+1	3.555E+1
-2.952E-1	1.529E+1	3.546E+1
-2.919E-1	1.533E+1	3.534E+1
-2.919E-1	1.532E+1	3.546E+1
-2.903E-1	1.513E+1	3.549E+1
-2.935E-1	1.523E+1	3.530E+1
-2.935E-1	1.529E+1	3.532E+1
-2.903E-1	1.527E+1	3.541E+1
-2.903E-1	1.519E+1	3.566E+1
-2.919E-1	1.521E+1	3.554E+1
-2.903E-1	1.514E+1	3.532E+1
-2.887E-1	1.518E+1	3.543E+1
-2.903E-1	1.520E+1	3.537E+1
-2.952E-1	1.514E+1	3.545E+1
-2.903E-1	1.522E+1	3.554E+1
-2.887E-1	1.513E+1	3.556E+1
-2.887E-1	1.519E+1	3.540E+1
-2.903E-1	1.531E+1	3.586E+1
-2.903E-1	1.521E+1	3.535E+1
-2.903E-1	1.524E+1	3.530E+1
-2.871E-1	1.512E+1	3.525E+1
-2.935E-1	1.530E+1	3.545E+1
-2.919E-1	1.527E+1	3.530E+1
-2.871E-1	1.522E+1	3.534E+1
-2.919E-1	1.523E+1	3.519E+1
-2.935E-1	1.517E+1	3.530E+1
-2.919E-1	1.537E+1	3.530E+1
-2.903E-1	1.513E+1	3.542E+1
-2.903E-1	1.522E+1	3.556E+1
-2.887E-1	1.516E+1	3.526E+1
-2.919E-1	1.502E+1	3.549E+1
-2.887E-1	1.518E+1	3.539E+1
-2.903E-1	1.531E+1	3.547E+1
-2.919E-1	1.520E+1	3.541E+1
-2.935E-1	1.515E+1	3.551E+1
-2.919E-1	1.527E+1	3.525E+1
-2.871E-1	1.526E+1	3.554E+1
-2.935E-1	1.521E+1	3.532E+1
-2.935E-1	1.544E+1	3.530E+1
-2.919E-1	1.507E+1	3.521E+1
-2.887E-1	1.511E+1	3.554E+1
-2.935E-1	1.518E+1	3.518E+1
-2.919E-1	1.530E+1	3.531E+1
-2.887E-1	1.525E+1	3.561E+1
-2.887E-1	1.518E+1	3.535E+1
-2.919E-1	1.524E+1	3.549E+1
-2.903E-1	1.536E+1	3.552E+1
-2.919E-1	1.531E+1	3.535E+1
-2.919E-1	1.532E+1	3.538E+1
-2.903E-1	1.527E+1	3.554E+1
-2.935E-1	1.530E+1	3.545E+1
-2.887E-1	1.527E+1	3.541E+1
-2.903E-1	1.524E+1	3.556E+1
-2.935E-1	1.523E+1	3.546E+1
-2.935E-1	1.531E+1	3.558E+1
-2.903E-1	1.528E+1	3.534E+1
-2.919E-1	1.523E+1	3.542E+1
-2.919E-1	1.537E+1	3.551E+1
-2.919E-1	1.533E+1	3.530E+1
-2.903E-1	1.519E+1	3.528E+1
-2.903E-1	1.525E+1	3.548E+1
-2.919E-1	1.524E+1	3.536E+1
-2.935E-1	1.531E+1	3.542E+1
-2.919E-1	1.530E+1	3.540E+1
-2.919E-1	1.537E+1	3.537E+1
-2.903E-1	1.518E+1	3.547E+1
-2.935E-1	1.519E+1	3.531E+1
-2.919E-1	1.525E+1	3.517E+1
-2.887E-1	1.522E+1	3.533E+1
-2.935E-1	1.508E+1	3.537E+1
-2.903E-1	1.522E+1	3.554E+1
-2.903E-1	1.523E+1	3.541E+1
-2.887E-1	1.522E+1	3.534E+1
-2.935E-1	1.517E+1	3.529E+1
-2.919E-1	1.524E+1	3.516E+1
-2.919E-1	1.519E+1	3.529E+1
-2.887E-1	1.509E+1	3.543E+1
-2.919E-1	1.535E+1	3.567E+1
-2.903E-1	1.513E+1	3.548E+1
-2.903E-1	1.510E+1	3.549E+1
-2.903E-1	1.514E+1	3.534E+1
-2.887E-1	1.507E+1	3.556E+1
-2.935E-1	1.523E+1	3.560E+1
-2.871E-1	1.517E+1	3.558E+1
-2.919E-1	1.529E+1	3.526E+1
-2.919E-1	1.517E+1	3.553E+1
-2.903E-1	1.517E+1	3.551E+1
-2.887E-1	1.524E+1	3.538E+1
-2.871E-1	1.529E+1	3.545E+1
-2.935E-1	1.518E+1	3.559E+1
-2.903E-1	1.526E+1	3.544E+1
-2.887E-1	1.527E+1	3.554E+1
-2.887E-1	1.515E+1	3.546E+1
-2.919E-1	1.514E+1	3.563E+1
-2.935E-1	1.520E+1	3.550E+1
-2.903E-1	1.533E+1	3.557E+1
-2.903E-1	1.521E+1	3.534E+1
-2.919E-1	1.516E+1	3.530E+1
-2.903E-1	1.524E+1	3.549E+1
-2.871E-1	1.519E+1	3.522E+1
-2.887E-1	1.527E+1	3.549E+1
-2.919E-1	1.525E+1	3.539E+1
-2.919E-1	1.541E+1	3.546E+1
-2.919E-1	1.527E+1	3.533E+1
-2.903E-1	1.528E+1	3.506E+1
-2.887E-1	1.526E+1	3.550E+1
-2.919E-1	1.536E+1	3.556E+1
-2.887E-1	1.518E+1	3.533E+1
-2.919E-1	1.531E+1	3.559E+1
-2.919E-1	1.518E+1	3.531E+1
-2.919E-1	1.529E+1	3.521E+1
-2.887E-1	1.515E+1	3.538E+1
-2.887E-1	1.517E+1	3.564E+1
-2.903E-1	1.524E+1	3.551E+1
-2.903E-1	1.529E+1	3.547E+1
-2.903E-1	1.515E+1	3.547E+1
-2.871E-1	1.533E+1	3.548E+1
-2.919E-1	1.530E+1	3.536E+1
-2.935E-1	1.532E+1	3.538E+1
-2.871E-1	1.515E+1	3.557E+1
-2.919E-1	1.522E+1	3.543E+1
-2.903E-1	1.512E+1	3.539E+1
-2.935E-1	1.532E+1	3.543E+1
-2.919E-1	1.522E+1	3.545E+1
-2.919E-1	1.502E+1	3.540E+1
-2.903E-1	1.522E+1	3.553E+1
-2.919E-1	1.527E+1	3.539E+1
-2.871E-1	1.516E+1	3.529E+1
-2.919E-1	1.534E+1	3.547E+1
-2.903E-1	1.522E+1	3.549E+1
-2.919E-1	1.530E+1	3.531E+1
-2.871E-1	1.523E+1	3.526E+1
-2.871E-1	1.519E+1	3.565E+1
-2.887E-1	1.530E+1	3.529E+1
-2.903E-1	1.539E+1	3.527E+1
-2.903E-1	1.517E+1	3.561E+1
-2.871E-1	1.519E+1	3.537E+1
-2.887E-1	1.530E+1	3.538E+1
-2.935E-1	1.526E+1	3.550E+1
-2.871E-1	1.512E+1	3.553E+1
-2.871E-1	1.506E+1	3.517E+1
-2.887E-1	1.529E+1	3.518E+1
-2.968E-1	1.529E+1	3.534E+1
-2.887E-1	1.517E+1	3.516E+1
-2.887E-1	1.520E+1	3.527E+1
-2.935E-1	1.508E+1	3.539E+1
-2.903E-1	1.526E+1	3.534E+1
-2.887E-1	1.521E+1	3.552E+1
-2.903E-1	1.520E+1	3.548E+1
-2.903E-1	1.517E+1	3.558E+1
-2.919E-1	1.532E+1	3.537E+1
-2.903E-1	1.518E+1	3.562E+1
-2.871E-1	1.535E+1	3.547E+1
-2.887E-1	1.501E+1	3.536E+1
-2.919E-1	1.500E+1	3.528E+1
-2.887E-1	1.522E+1	3.519E+1
-2.854E-1	1.517E+1	3.556E+1
-2.887E-1	1.529E+1	3.555E+1
-2.919E-1	1.533E+1	3.552E+1
-2.871E-1	1.511E+1	3.532E+1
-2.871E-1	1.520E+1	3.538E+1
-2.871E-1	1.530E+1	3.532E+1
-2.887E-1	1.523E+1	3.540E+1
-2.919E-1	1.530E+1	3.518E+1
-2.887E-1	1.508E+1	3.523E+1
-2.903E-1	1.527E+1	3.538E+1
-2.887E-1	1.518E+1	3.547E+1
-2.887E-1	1.522E+1	3.530E+1
-2.887E-1	1.527E+1	3.539E+1
-2.919E-1	1.518E+1	3.552E+1
-2.919E-1	1.526E+1	3.557E+1
-2.903E-1	1.518E+1	3.540E+1
-2.854E-1	1.523E+1	3.528E+1
-2.903E-1	1.509E+1	3.575E+1
-2.919E-1	1.517E+1	3.518E+1
-2.887E-1	1.530E+1	3.534E+1
-2.887E-1	1.523E+1	3.558E+1
-2.903E-1	1.522E+1	3.542E+1
-2.919E-1	1.537E+1	3.551E+1
-2.903E-1	1.531E+1	3.525E+1
-2.903E-1	1.524E+1	3.547E+1
-2.919E-1	1.516E+1	3.566E+1
-2.935E-1	1.531E+1	3.560E+1
-2.871E-1	1.523E+1	3.537E+1
-2.854E-1	1.503E+1	3.524E+1
-2.903E-1	1.517E+1	3.546E+1
-2.919E-1	1.506E+1	3.527E+1
-2.887E-1	1.524E+1	3.548E+1
-2.903E-1	1.509E+1	3.532E+1
-2.887E-1	1.524E+1	3.547E+1
-2.903E-1	1.518E+1	3.549E+1
-2.903E-1	1.539E+1	3.550E+1
-2.887E-1	1.534E+1	3.561E+1
-2.887E-1	1.534E+1	3.556E+1
-2.887E-1	1.518E+1	3.526E+1
-2.871E-1	1.520E+1	3.549E+1
-2.887E-1	1.533E+1	3.540E+1
-2.903E-1	1.514E+1	3.546E+1
-2.887E-1	1.515E+1	3.552E+1
-2.903E-1	1.519E+1	3.521E+1
-2.887E-1	1.518E+1	3.523E+1
-2.887E-1	1.517E+1	3.528E+1
-2.887E-1	1.507E+1	3.524E+1
-2.903E-1	1.511E+1	3.562E+1
-2.887E-1	1.521E+1	3.563E+1
-2.903E-1	1.526E+1	3.534E+1
-2.903E-1	1.521E+1	3.541E+1
-2.903E-1	1.521E+1	3.535E+1
-2.871E-1	1.528E+1	3.543E+1
-2.903E-1	1.518E+1	3.542E+1
-2.919E-1	1.549E+1	3.544E+1
-2.887E-1	1.510E+1	3.533E+1
-2.854E-1	1.515E+1	3.545E+1
-2.887E-1	1.522E+1	3.568E+1
-2.903E-1	1.525E+1	3.529E+1
-2.903E-1	1.535E+1	3.524E+1
-2.854E-1	1.534E+1	3.552E+1
-2.903E-1	1.540E+1	3.513E+1
-2.903E-1	1.530E+1	3.535E+1
-2.871E-1	1.522E+1	3.537E+1
-2.887E-1	1.519E+1	3.575E+1
-2.887E-1	1.506E+1	3.551E+1
-2.887E-1	1.524E+1	3.544E+1
-2.887E-1	1.512E+1	3.544E+1
-2.871E-1	1.520E+1	3.542E+1
-2.871E-1	1.508E+1	3.563E+1
-2.903E-1	1.516E+1	3.550E+1
-2.903E-1	1.516E+1	3.540E+1
-2.871E-1	1.513E+1	3.532E+1
-2.919E-1	1.513E+1	3.526E+1
-2.903E-1	1.524E+1	3.569E+1
-2.887E-1	1.514E+1	3.549E+1
-2.887E-1	1.531E+1	3.532E+1
-2.887E-1	1.505E+1	3.547E+1
-2.887E-1	1.531E+1	3.522E+1
-2.871E-1	1.522E+1	3.566E+1
-2.871E-1	1.518E+1	3.554E+1
-2.903E-1	1.534E+1	3.530E+1
-2.919E-1	1.536E+1	3.531E+1
-2.903E-1	1.520E+1	3.551E+1
-2.887E-1	1.525E+1	3.542E+1
-2.919E-1	1.534E+1	3.557E+1
-2.903E-1	1.518E+1	3.530E+1
-2.871E-1	1.508E+1	3.543E+1
-2.871E-1	1.530E+1	3.549E+1
-2.871E-1	1.523E+1	3.534E+1
-2.919E-1	1.524E+1	3.518E+1
-2.854E-1	1.508E+1	3.555E+1
-2.887E-1	1.515E+1	3.525E+1
-2.919E-1	1.531E+1	3.559E+1
-2.903E-1	1.536E+1	3.521E+1
-2.871E-1	1.523E+1	3.541E+1
-2.854E-1	1.530E+1	3.553E+1
-2.919E-1	1.522E+1	3.522E+1
-2.903E-1	1.533E+1	3.524E+1
-2.871E-1	1.529E+1	3.538E+1
-2.871E-1	1.526E+1	3.550E+1
-2.903E-1	1.517E+1	3.535E+1
-2.887E-1	1.513E+1	3.536E+1
-2.854E-1	1.514E+1	3.540E+1
-2.887E-1	1.519E+1	3.527E+1
-2.919E-1	1.509E+1	3.529E+1
-2.919E-1	1.506E+1	3.529E+1
-2.903E-1	1.511E+1	3.545E+1
-2.871E-1	1.513E+1	3.562E+1
-2.887E-1	1.515E+1	3.526E+1
-2.903E-1	1.537E+1	3.539E+1
-2.871E-1	1.528E+1	3.555E+1
-2.871E-1	1.528E+1	3.529E+1
-2.887E-1	1.516E+1	3.543E+1
-2.887E-1	1.527E+1	3.548E+1
-2.887E-1	1.517E+1	3.546E+1
-2.871E-1	1.536E+1	3.525E+1
-2.871E-1	1.515E+1	3.562E+1
-2.903E-1	1.514E+1	3.549E+1
-2.887E-1	1.532E+1	3.538E+1
-2.871E-1	1.520E+1	3.560E+1
-2.887E-1	1.528E+1	3.525E+1
-2.903E-1	1.540E+1	3.548E+1
-2.887E-1	1.526E+1	3.551E+1
-2.871E-1	1.533E+1	3.568E+1
-2.871E-1	1.525E+1	3.542E+1
-2.887E-1	1.517E+1	3.545E+1
-2.871E-1	1.531E+1	3.559E+1
-2.887E-1	1.520E+1	3.540E+1
-2.871E-1	1.520E+1	3.527E+1
-2.887E-1	1.526E+1	3.531E+1
-2.887E-1	1.530E+1	3.531E+1
-2.887E-1	1.526E+1	3.542E+1
-2.887E-1	1.519E+1	3.523E+1
-2.919E-1	1.528E+1	3.536E+1
-2.854E-1	1.529E+1	3.533E+1
-2.854E-1	1.533E+1	3.546E+1
-2.903E-1	1.516E+1	3.537E+1
-2.903E-1	1.535E+1	3.547E+1
-2.903E-1	1.526E+1	3.533E+1
-2.903E-1	1.515E+1	3.527E+1
-2.887E-1	1.527E+1	3.532E+1
-2.903E-1	1.520E+1	3.539E+1
-2.887E-1	1.529E+1	3.550E+1
-2.871E-1	1.510E+1	3.543E+1
-2.903E-1	1.530E+1	3.553E+1
-2.854E-1	1.516E+1	3.561E+1
-2.887E-1	1.517E+1	3.540E+1
-2.887E-1	1.537E+1	3.554E+1
-2.919E-1	1.532E+1	3.552E+1
-2.903E-1	1.514E+1	3.540E+1
-2.871E-1	1.536E+1	3.532E+1
-2.854E-1	1.530E+1	3.543E+1
-2.871E-1	1.522E+1	3.541E+1
-2.903E-1	1.519E+1	3.557E+1
-2.871E-1	1.532E+1	3.538E+1
-2.854E-1	1.529E+1	3.549E+1
-2.903E-1	1.507E+1	3.532E+1
-2.919E-1	1.536E+1	3.533E+1
-2.887E-1	1.516E+1	3.545E+1
-2.854E-1	1.505E+1	3.564E+1
-2.903E-1	1.530E+1	3.538E+1
-2.871E-1	1.522E+1	3.537E+1
-2.871E-1	1.517E+1	3.543E+1
-2.887E-1	1.535E+1	3.538E+1
-2.887E-1	1.529E+1	3.547E+1
-2.903E-1	1.509E+1	3.545E+1
-2.854E-1	1.518E+1	3.538E+1
-2.887E-1	1.526E+1	3.551E+1
-2.887E-1	1.514E+1	3.535E+1
-2.903E-1	1.530E+1	3.539E+1
-2.854E-1	1.525E+1	3.527E+1
-2.903E-1	1.531E+1	3.542E+1
-2.887E-1	1.528E+1	3.547E+1
-2.903E-1	1.520E+1	3.530E+1
-2.871E-1	1.533E+1	3.544E+1
-2.887E-1	1.534E+1	3.550E+1
-2.903E-1	1.538E+1	3.549E+1
-2.903E-1	1.506E+1	3.534E+1
-2.854E-1	1.532E+1	3.544E+1
-2.871E-1	1.531E+1	3.555E+1
-2.903E-1	1.516E+1	3.559E+1
-2.887E-1	1.521E+1	3.516E+1
-2.854E-1	1.522E+1	3.554E+1
-2.854E-1	1.519E+1	3.558E+1
-2.903E-1	1.527E+1	3.523E+1
-2.903E-1	1.528E+1	3.569E+1
-2.854E-1	1.520E+1	3.557E+1
-2.871E-1	1.526E+1	3.557E+1
-2.887E-1	1.514E+1	3.535E+1
-2.887E-1	1.517E+1	3.539E+1
-2.838E-1	1.510E+1	3.557E+1
-2.871E-1	1.521E+1	3.548E+1
-2.887E-1	1.524E+1	3.520E+1
-2.919E-1	1.531E+1	3.550E+1
-2.838E-1	1.523E+1	3.531E+1
-2.854E-1	1.527E+1	3.530E+1
-2.903E-1	1.527E+1	3.535E+1
-2.887E-1	1.512E+1	3.564E+1
-2.871E-1	1.519E+1	3.532E+1
-2.919E-1	1.538E+1	3.532E+1
-2.871E-1	1.534E+1	3.552E+1
-2.887E-1	1.522E+1	3.548E+1
-2.871E-1	1.528E+1	3.537E+1
-2.871E-1	1.530E+1	3.549E+1
-2.887E-1	1.513E+1	3.537E+1
-2.903E-1	1.544E+1	3.550E+1
-2.871E-1	1.534E+1	3.567E+1
-2.871E-1	1.519E+1	3.549E+1
-2.871E-1	1.520E+1	3.540E+1
-2.887E-1	1.539E+1	3.551E+1
-2.887E-1	1.535E+1	3.553E+1
-2.838E-1	1.528E+1	3.537E+1
-2.871E-1	1.518E+1	3.559E+1
-2.871E-1	1.532E+1	3.539E+1
-2.871E-1	1.520E+1	3.541E+1
-2.871E-1	1.520E+1	3.545E+1
-2.871E-1	1.521E+1	3.535E+1
-2.903E-1	1.519E+1	3.539E+1
-2.854E-1	1.510E+1	3.550E+1
-2.871E-1	1.523E+1	3.545E+1
-2.887E-1	1.535E+1	3.544E+1
-2.887E-1	1.523E+1	3.543E+1
-2.854E-1	1.516E+1	3.543E+1
-2.871E-1	1.530E+1	3.550E+1
-2.871E-1	1.508E+1	3.542E+1
-2.887E-1	1.514E+1	3.554E+1
-2.854E-1	1.531E+1	3.537E+1
-2.871E-1	1.525E+1	3.516E+1
-2.887E-1	1.533E+1	3.527E+1
-2.919E-1	1.515E+1	3.533E+1
-2.854E-1	1.514E+1	3.529E+1
-2.871E-1	1.518E+1	3.551E+1
-2.871E-1	1.519E+1	3.551E+1
-2.903E-1	1.520E+1	3.544E+1
-2.871E-1	1.532E+1	3.539E+1
-2.854E-1	1.524E+1	3.547E+1
-2.903E-1	1.529E+1	3.544E+1
-2.887E-1	1.516E+1	3.540E+1
-2.854E-1	1.521E+1	3.559E+1
-2.871E-1	1.528E+1	3.531E+1
-2.887E-1	1.523E+1	3.534E+1
-2.887E-1	1.517E+1	3.538E+1
-2.887E-1	1.508E+1	3.538E+1
-2.871E-1	1.537E+1	3.551E+1
-2.903E-1	1.505E+1	3.548E+1
-2.871E-1	1.520E+1	3.544E+1
-2.854E-1	1.525E+1	3.525E+1
-2.854E-1	1.523E+1	3.536E+1
-2.887E-1	1.524E+1	3.552E+1
-2.903E-1	1.521E+1	3.558E+1
-2.871E-1	1.524E+1	3.538E+1
-2.854E-1	1.529E+1	3.544E+1
-2.854E-1	1.518E+1	3.547E+1
-2.871E-1	1.520E+1	3.546E+1
-2.822E-1	1.520E+1	3.561E+1
-2.854E-1	1.532E+1	3.558E+1
-2.887E-1	1.533E+1	3.547E+1
-2.871E-1	1.526E+1	3.542E+1
-2.854E-1	1.524E+1	3.554E+1
-2.854E-1	1.521E+1	3.555E+1
-2.887E-1	1.529E+1	3.567E+1
-2.887E-1	1.526E+1	3.527E+1
-2.854E-1	1.521E+1	3.553E+1
-2.871E-1	1.515E+1	3.526E+1
-2.871E-1	1.533E+1	3.547E+1
-2.887E-1	1.514E+1	3.517E+1
-2.887E-1	1.518E+1	3.556E+1
-2.838E-1	1.511E+1	3.545E+1
-2.854E-1	1.513E+1	3.551E+1
-2.887E-1	1.506E+1	3.537E+1
-2.854E-1	1.526E+1	3.515E+1
-2.838E-1	1.511E+1	3.553E+1
-2.854E-1	1.526E+1	3.559E+1
-2.903E-1	1.519E+1	3.535E+1
-2.822E-1	1.525E+1	3.526E+1
-2.871E-1	1.525E+1	3.537E+1
-2.871E-1	1.529E+1	3.523E+1
-2.903E-1	1.531E+1	3.550E+1
-2.871E-1	1.532E+1	3.541E+1
-2.871E-1	1.516E+1	3.547E+1
-2.871E-1	1.529E+1	3.553E+1
-2.871E-1	1.516E+1	3.555E+1
-2.854E-1	1.522E+1	3.556E+1
-2.838E-1	1.516E+1	3.528E+1
-2.854E-1	1.528E+1	3.547E+1
-2.854E-1	1.510E+1	3.532E+1
-2.887E-1	1.511E+1	3.528E+1
-2.871E-1	1.541E+1	3.544E+1
-2.887E-1	1.521E+1	3.558E+1
-2.903E-1	1.525E+1	3.524E+1
-2.903E-1	1.526E+1	3.554E+1
-2.854E-1	1.511E+1	3.529E+1
-2.871E-1	1.518E+1	3.527E+1
-2.871E-1	1.535E+1	3.523E+1
-2.838E-1	1.508E+1	3.528E+1
-2.838E-1	1.516E+1	3.557E+1
-2.871E-1	1.524E+1	3.538E+1
-2.854E-1	1.511E+1	3.520E+1
-2.854E-1	1.527E+1	3.535E+1
-2.871E-1	1.519E+1	3.523E+1
-2.838E-1	1.532E+1	3.518E+1
-2.887E-1	1.522E+1	3.551E+1
-2.854E-1	1.523E+1	3.526E+1
-2.854E-1	1.526E+1	3.534E+1
-2.871E-1	1.528E+1	3.554E+1
-2.871E-1	1.516E+1	3.534E+1
-2.854E-1	1.533E+1	3.539E+1
-2.871E-1	1.505E+1	3.541E+1
-2.871E-1	1.518E+1	3.554E+1
-2.887E-1	1.522E+1	3.563E+1
-2.871E-1	1.536E+1	3.529E+1
-2.854E-1	1.508E+1	3.544E+1
-2.854E-1	1.530E+1	3.549E+1
-2.871E-1	1.521E+1	3.564E+1
-2.871E-1	1.522E+1	3.547E+1
-2.822E-1	1.530E+1	3.545E+1
-2.887E-1	1.508E+1	3.547E+1
-2.887E-1	1.520E+1	3.536E+1
-2.871E-1	1.518E+1	3.544E+1
-2.854E-1	1.540E+1	3.551E+1
-2.854E-1	1.508E+1	3.540E+1
-2.903E-1	1.519E+1	3.547E+1
-2.871E-1	1.520E+1	3.559E+1
-2.871E-1	1.539E+1	3.579E+1
-2.871E-1	1.519E+1	3.538E+1
-2.871E-1	1.513E+1	3.536E+1
-2.838E-1	1.530E+1	3.559E+1
-2.854E-1	1.535E+1	3.521E+1
-2.871E-1	1.511E+1	3.520E+1
-2.871E-1	1.531E+1	3.549E+1
-2.871E-1	1.519E+1	3.551E+1
-2.854E-1	1.531E+1	3.543E+1
-2.871E-1	1.521E+1	3.559E+1
-2.887E-1	1.519E+1	3.534E+1
-2.854E-1	1.506E+1	3.531E+1
-2.854E-1	1.534E+1	3.527E+1
-2.854E-1	1.526E+1	3.545E+1
-2.887E-1	1.512E+1	3.526E+1
-2.854E-1	1.511E+1	3.556E+1
-2.871E-1	1.521E+1	3.552E+1
-2.871E-1	1.524E+1	3.534E+1
-2.854E-1	1.529E+1	3.531E+1
-2.822E-1	1.542E+1	3.532E+1
-2.838E-1	1.526E+1	3.541E+1
-2.887E-1	1.531E+1	3.525E+1
-2.871E-1	1.521E+1	3.527E+1
-2.854E-1	1.517E+1	3.551E+1
-2.871E-1	1.512E+1	3.559E+1
-2.854E-1	1.522E+1	3.547E+1
-2.871E-1	1.507E+1	3.545E+1
-2.871E-1	1.521E+1	3.548E+1
-2.854E-1	1.523E+1	3.531E+1
-2.854E-1	1.513E+1	3.545E+1
-2.887E-1	1.518E+1	3.540E+1
-2.854E-1	1.519E+1	3.537E+1
-2.854E-1	1.524E+1	3.555E+1
-2.871E-1	1.523E+1	3.552E+1
-2.854E-1	1.532E+1	3.544E+1
-2.822E-1	1.538E+1	3.551E+1
-2.838E-1	1.521E+1	3.545E+1
-2.887E-1	1.529E+1	3.545E+1
-2.871E-1	1.525E+1	3.539E+1
-2.854E-1	1.525E+1	3.519E+1
-2.838E-1	1.518E+1	3.542E+1
-2.854E-1	1.529E+1	3.540E+1
-2.871E-1	1.525E+1	3.511E+1
-2.854E-1	1.534E+1	3.555E+1
-2.822E-1	1.534E+1	3.557E+1
-2.903E-1	1.544E+1	3.543E+1
-2.871E-1	1.528E+1	3.548E+1
-2.871E-1	1.524E+1	3.532E+1
-2.838E-1	1.522E+1	3.544E+1
-2.854E-1	1.516E+1	3.541E+1
-2.854E-1	1.537E+1	3.549E+1
-2.854E-1	1.520E+1	3.543E+1
-2.887E-1	1.513E+1	3.543E+1
-2.871E-1	1.525E+1	3.549E+1
-2.871E-1	1.518E+1	3.531E+1
-2.887E-1	1.518E+1	3.552E+1
-2.871E-1	1.530E+1	3.556E+1
-2.854E-1	1.505E+1	3.526E+1
-2.871E-1	1.517E+1	3.562E+1
-2.806E-1	1.518E+1	3.553E+1
-2.854E-1	1.525E+1	3.548E+1
-2.871E-1	1.522E+1	3.550E+1
-2.887E-1	1.529E+1	3.546E+1
-2.838E-1	1.518E+1	3.529E+1
-2.838E-1	1.534E+1	3.549E+1
-2.838E-1	1.516E+1	3.551E+1
-2.871E-1	1.516E+1	3.524E+1
-2.854E-1	1.523E+1	3.546E+1
-2.854E-1	1.513E+1	3.531E+1
-2.871E-1	1.524E+1	3.518E+1
-2.871E-1	1.518E+1	3.523E+1
-2.854E-1	1.516E+1	3.517E+1
-2.854E-1	1.522E+1	3.531E+1
-2.871E-1	1.514E+1	3.542E+1
-2.871E-1	1.499E+1	3.544E+1
-2.838E-1	1.509E+1	3.546E+1
-2.838E-1	1.527E+1	3.548E+1
-2.887E-1	1.514E+1	3.542E+1
-2.838E-1	1.515E+1	3.539E+1
-2.871E-1	1.525E+1	3.536E+1
-2.838E-1	1.526E+1	3.526E+1
-2.871E-1	1.505E+1	3.526E+1
-2.871E-1	1.533E+1	3.555E+1
-2.854E-1	1.526E+1	3.541E+1
-2.822E-1	1.521E+1	3.534E+1
-2.871E-1	1.516E+1	3.539E+1
-2.871E-1	1.527E+1	3.535E+1
-2.854E-1	1.510E+1	3.538E+1
-2.838E-1	1.521E+1	3.546E+1
-2.871E-1	1.523E+1	3.552E+1
-2.887E-1	1.514E+1	3.542E+1
-2.871E-1	1.509E+1	3.555E+1
-2.838E-1	1.513E+1	3.543E+1
-2.822E-1	1.521E+1	3.529E+1
-2.871E-1	1.531E+1	3.563E+1
-2.854E-1	1.531E+1	3.520E+1
-2.806E-1	1.518E+1	3.560E+1
-2.854E-1	1.503E+1	3.549E+1
-2.854E-1	1.518E+1	3.532E+1
-2.871E-1	1.519E+1	3.534E+1
-2.838E-1	1.532E+1	3.563E+1
-2.854E-1	1.528E+1	3.563E+1
-2.871E-1	1.531E+1	3.541E+1
-2.838E-1	1.518E+1	3.539E+1
-2.854E-1	1.530E+1	3.539E+1
-2.854E-1	1.512E+1	3.533E+1
-2.854E-1	1.525E+1	3.562E+1
-2.871E-1	1.514E+1	3.542E+1
-2.838E-1	1.517E+1	3.537E+1
-2.838E-1	1.516E+1	3.556E+1
-2.838E-1	1.530E+1	3.551E+1
-2.838E-1	1.506E+1	3.561E+1
-2.838E-1	1.534E+1	3.524E+1
-2.871E-1	1.514E+1	3.577E+1
-2.871E-1	1.523E+1	3.539E+1
-2.838E-1	1.516E+1	3.519E+1
-2.854E-1	1.518E+1	3.537E+1
-2.838E-1	1.507E+1	3.530E+1
-2.854E-1	1.523E+1	3.531E+1
-2.838E-1	1.512E+1	3.551E+1
-2.838E-1	1.530E+1	3.547E+1
-2.838E-1	1.517E+1	3.535E+1
-2.854E-1	1.527E+1	3.528E+1
-2.838E-1	1.523E+1	3.527E+1
-2.822E-1	1.526E+1	3.531E+1
-2.871E-1	1.527E+1	3.551E+1
-2.838E-1	1.520E+1	3.528E+1
-2.822E-1	1.529E+1	3.540E+1
-2.838E-1	1.520E+1	3.547E+1
-2.854E-1	1.519E+1	3.557E+1
-2.871E-1	1.531E+1	3.544E+1
-2.854E-1	1.523E+1	3.556E+1
-2.822E-1	1.518E+1	3.530E+1
-2.871E-1	1.531E+1	3.557E+1
-2.854E-1	1.522E+1	3.539E+1
-2.838E-1	1.532E+1	3.559E+1
-2.822E-1	1.527E+1	3.523E+1
-2.854E-1	1.526E+1	3.548E+1
-2.871E-1	1.523E+1	3.540E+1
-2.854E-1	1.533E+1	3.534E+1
-2.822E-1	1.522E+1	3.533E+1
-2.838E-1	1.516E+1	3.536E+1
-2.871E-1	1.522E+1	3.557E+1
-2.854E-1	1.521E+1	3.556E+1
-2.822E-1	1.515E+1	3.533E+1
-2.854E-1	1.525E+1	3.538E+1
-2.854E-1	1.516E+1	3.545E+1
-2.854E-1	1.517E+1	3.568E+1
-2.822E-1	1.524E+1	3.552E+1
-2.854E-1	1.523E+1	3.539E+1
-2.838E-1	1.523E+1	3.540E+1
-2.854E-1	1.514E+1	3.534E+1
-2.838E-1	1.519E+1	3.529E+1
-2.838E-1	1.528E+1	3.534E+1
-2.871E-1	1.518E+1	3.548E+1
-2.822E-1	1.521E+1	3.558E+1
-2.806E-1	1.524E+1	3.552E+1
-2.854E-1	1.516E+1	3.558E+1
-2.854E-1	1.524E+1	3.550E+1
-2.838E-1	1.526E+1	3.556E+1
-2.838E-1	1.508E+1	3.544E+1
-2.838E-1	1.526E+1	3.551E+1
-2.871E-1	1.521E+1	3.545E+1
-2.822E-1	1.502E+1	3.521E+1
-2.822E-1	1.522E+1	3.524E+1
-2.854E-1	1.535E+1	3.539E+1
-2.854E-1	1.536E+1	3.547E+1
-2.822E-1	1.527E+1	3.537E+1
-2.838E-1	1.519E+1	3.553E+1
-2.854E-1	1.531E+1	3.541E+1
-2.871E-1	1.530E+1	3.525E+1
-2.822E-1	1.533E+1	3.527E+1
-2.806E-1	1.529E+1	3.507E+1
-2.838E-1	1.530E+1	3.524E+1
-2.854E-1	1.515E+1	3.546E+1
-2.854E-1	1.541E+1	3.543E+1
-2.854E-1	1.521E+1	3.547E+1
-2.854E-1	1.524E+1	3.549E+1
-2.887E-1	1.506E+1	3.540E+1
-2.838E-1	1.519E+1	3.544E+1
-2.822E-1	1.523E+1	3.530E+1
-2.854E-1	1.530E+1	3.548E+1
-2.871E-1	1.512E+1	3.536E+1
-2.854E-1	1.522E+1	3.528E+1
-2.838E-1	1.523E+1	3.540E+1
-2.854E-1	1.524E+1	3.551E+1
-2.871E-1	1.523E+1	3.522E+1
-2.838E-1	1.520E+1	3.539E+1
-2.838E-1	1.523E+1	3.558E+1
-2.822E-1	1.523E+1	3.544E+1
-2.854E-1	1.531E+1	3.527E+1
-2.822E-1	1.517E+1	3.533E+1
-2.806E-1	1.530E+1	3.550E+1
-2.838E-1	1.521E+1	3.570E+1
-2.887E-1	1.525E+1	3.530E+1
-2.822E-1	1.514E+1	3.565E+1
-2.854E-1	1.529E+1	3.524E+1
-2.854E-1	1.518E+1	3.540E+1
-2.871E-1	1.530E+1	3.532E+1
-2.806E-1	1.522E+1	3.537E+1
-2.838E-1	1.518E+1	3.550E+1
-2.854E-1	1.526E+1	3.530E+1
-2.854E-1	1.530E+1	3.542E+1
-2.822E-1	1.530E+1	3.533E+1
-2.806E-1	1.514E+1	3.563E+1
-2.871E-1	1.528E+1	3.524E+1
-2.838E-1	1.527E+1	3.546E+1
-2.838E-1	1.527E+1	3.533E+1
-2.854E-1	1.522E+1	3.547E+1
-2.854E-1	1.535E+1	3.535E+1
-2.822E-1	1.528E+1	3.549E+1
-2.854E-1	1.526E+1	3.535E+1
-2.838E-1	1.515E+1	3.553E+1
-2.838E-1	1.519E+1	3.529E+1
-2.871E-1	1.520E+1	3.547E+1
-2.871E-1	1.539E+1	3.549E+1
-2.806E-1	1.523E+1	3.533E+1
-2.838E-1	1.523E+1	3.535E+1
-2.854E-1	1.524E+1	3.555E+1
-2.854E-1	1.518E+1	3.542E+1
-2.822E-1	1.524E+1	3.526E+1
-2.838E-1	1.519E+1	3.551E+1
-2.854E-1	1.518E+1	3.541E+1
-2.822E-1	1.510E+1	3.531E+1
-2.854E-1	1.522E+1	3.552E+1
-2.854E-1	1.516E+1	3.527E+1
-2.871E-1	1.526E+1	3.559E+1
-2.854E-1	1.539E+1	3.536E+1
-2.838E-1	1.541E+1	3.532E+1
-2.854E-1	1.531E+1	3.565E+1
-2.854E-1	1.521E+1	3.553E+1
-2.822E-1	1.507E+1	3.549E+1
-2.822E-1	1.516E+1	3.539E+1
-2.871E-1	1.538E+1	3.539E+1
-2.854E-1	1.521E+1	3.542E+1
-2.806E-1	1.509E+1	3.527E+1
-2.838E-1	1.513E+1	3.550E+1
-2.838E-1	1.532E+1	3.539E+1
-2.838E-1	1.528E+1	3.539E+1
-2.806E-1	1.522E+1	3.543E+1
-2.822E-1	1.529E+1	3.543E+1
-2.838E-1	1.528E+1	3.552E+1
-2.854E-1	1.531E+1	3.550E+1
-2.822E-1	1.527E+1	3.527E+1
-2.822E-1	1.527E+1	3.540E+1
-2.838E-1	1.529E+1	3.527E+1
-2.871E-1	1.526E+1	3.540E+1
-2.806E-1	1.522E+1	3.528E+1
-2.789E-1	1.514E+1	3.510E+1
-2.854E-1	1.529E+1	3.539E+1
-2.871E-1	1.523E+1	3.525E+1
-2.822E-1	1.522E+1	3.553E+1
-2.838E-1	1.524E+1	3.539E+1
-2.854E-1	1.522E+1	3.546E+1
-2.854E-1	1.515E+1	3.552E+1
-2.806E-1	1.519E+1	3.537E+1
-2.838E-1	1.531E+1	3.552E+1
-2.838E-1	1.519E+1	3.517E+1
-2.838E-1	1.527E+1	3.538E+1
-2.822E-1	1.533E+1	3.538E+1
-2.822E-1	1.520E+1	3.532E+1
-2.838E-1	1.529E+1	3.534E+1
-2.871E-1	1.519E+1	3.545E+1
-2.838E-1	1.515E+1	3.534E+1
-2.789E-1	1.511E+1	3.562E+1
-2.838E-1	1.525E+1	3.538E+1
-2.871E-1	1.524E+1	3.528E+1
-2.806E-1	1.502E+1	3.536E+1
-2.822E-1	1.538E+1	3.545E+1
-2.854E-1	1.511E+1	3.541E+1
-2.838E-1	1.512E+1	3.544E+1
-2.806E-1	1.530E+1	3.549E+1
-2.806E-1	1.517E+1	3.539E+1
-2.838E-1	1.519E+1	3.541E+1
-2.871E-1	1.515E+1	3.526E+1
-2.822E-1	1.521E+1	3.530E+1
-2.806E-1	1.522E+1	3.532E+1
-2.822E-1	1.523E+1	3.551E+1
-2.854E-1	1.514E+1	3.536E+1
-2.806E-1	1.509E+1	3.522E+1
-2.806E-1	1.518E+1	3.548E+1
-2.838E-1	1.524E+1	3.548E+1
-2.854E-1	1.508E+1	3.547E+1
-2.822E-1	1.530E+1	3.539E+1
-2.806E-1	1.508E+1	3.529E+1
-2.822E-1	1.517E+1	3.529E+1
-2.854E-1	1.528E+1	3.549E+1
-2.806E-1	1.543E+1	3.512E+1
-2.822E-1	1.525E+1	3.532E+1
-2.806E-1	1.517E+1	3.548E+1
-2.854E-1	1.528E+1	3.515E+1
-2.822E-1	1.524E+1	3.541E+1
-2.806E-1	1.531E+1	3.543E+1
-2.838E-1	1.525E+1	3.530E+1
-2.822E-1	1.525E+1	3.528E+1
-2.838E-1	1.531E+1	3.545E+1
-2.789E-1	1.529E+1	3.544E+1
-2.838E-1	1.515E+1	3.543E+1
-2.838E-1	1.540E+1	3.545E+1
-2.822E-1	1.525E+1	3.539E+1
-2.806E-1	1.511E+1	3.519E+1
-2.838E-1	1.514E+1	3.534E+1
-2.854E-1	1.523E+1	3.546E+1
-2.838E-1	1.524E+1	3.546E+1
-2.838E-1	1.518E+1	3.526E+1
-2.854E-1	1.531E+1	3.544E+1
-2.838E-1	1.525E+1	3.551E+1
-2.806E-1	1.536E+1	3.553E+1
-2.806E-1	1.515E+1	3.538E+1
-2.822E-1	1.518E+1	3.553E+1
-2.854E-1	1.528E+1	3.526E+1
-2.838E-1	1.505E+1	3.521E+1
-2.789E-1	1.531E+1	3.548E+1
-2.822E-1	1.522E+1	3.539E+1
-2.838E-1	1.523E+1	3.548E+1
-2.822E-1	1.514E+1	3.559E+1
-2.822E-1	1.517E+1	3.553E+1
-2.806E-1	1.519E+1	3.553E+1
-2.871E-1	1.522E+1	3.544E+1
-2.838E-1	1.521E+1	3.525E+1
-2.806E-1	1.529E+1	3.541E+1
-2.822E-1	1.519E+1	3.552E+1
-2.838E-1	1.519E+1	3.538E+1
-2.838E-1	1.510E+1	3.528E+1
-2.806E-1	1.515E+1	3.571E+1
-2.822E-1	1.524E+1	3.536E+1
-2.822E-1	1.530E+1	3.560E+1
-2.806E-1	1.518E+1	3.545E+1
-2.854E-1	1.517E+1	3.537E+1
-2.854E-1	1.505E+1	3.527E+1
-2.822E-1	1.521E+1	3.533E+1
-2.806E-1	1.510E+1	3.536E+1
-2.789E-1	1.527E+1	3.544E+1
-2.838E-1	1.529E+1	3.551E+1
-2.854E-1	1.535E+1	3.552E+1
-2.838E-1	1.518E+1	3.535E+1
-2.822E-1	1.514E+1	3.529E+1
-2.838E-1	1.524E+1	3.548E+1
-2.838E-1	1.534E+1	3.532E+1
-2.822E-1	1.520E+1	3.541E+1
-2.806E-1	1.517E+1	3.524E+1
-2.838E-1	1.510E+1	3.549E+1
-2.838E-1	1.523E+1	3.526E+1
-2.854E-1	1.512E+1	3.550E+1
-2.822E-1	1.506E+1	3.549E+1
-2.838E-1	1.526E+1	3.527E+1
-2.838E-1	1.514E+1	3.516E+1
-2.838E-1	1.531E+1	3.541E+1
-2.822E-1	1.511E+1	3.559E+1
-2.838E-1	1.508E+1	3.549E+1
-2.871E-1	1.529E+1	3.530E+1
-2.838E-1	1.524E+1	3.537E+1
-2.806E-1	1.516E+1	3.549E+1
-2.838E-1	1.526E+1	3.527E+1
-2.871E-1	1.520E+1	3.553E+1
-2.822E-1	1.524E+1	3.530E+1
-2.806E-1	1.528E+1	3.555E+1
-2.822E-1	1.516E+1	3.540E+1
-2.838E-1	1.532E+1	3.520E+1
-2.822E-1	1.513E+1	3.538E+1
-2.822E-1	1.521E+1	3.532E+1
-2.806E-1	1.513E+1	3.550E+1
-2.854E-1	1.534E+1	3.526E+1
-2.806E-1	1.539E+1	3.529E+1
-2.806E-1	1.521E+1	3.520E+1
-2.806E-1	1.523E+1	3.519E+1
-2.838E-1	1.525E+1	3.540E+1
-2.822E-1	1.518E+1	3.537E+1
-2.806E-1	1.506E+1	3.546E+1
-2.822E-1	1.510E+1	3.529E+1
-2.838E-1	1.519E+1	3.548E+1
-2.806E-1	1.527E+1	3.550E+1
-2.806E-1	1.512E+1	3.540E+1
-2.806E-1	1.520E+1	3.520E+1
-2.871E-1	1.518E+1	3.558E+1
-2.822E-1	1.531E+1	3.525E+1
-2.806E-1	1.520E+1	3.548E+1
-2.838E-1	1.514E+1	3.518E+1
-2.838E-1	1.501E+1	3.523E+1
-2.822E-1	1.531E+1	3.553E+1
-2.789E-1	1.523E+1	3.531E+1
-2.822E-1	1.544E+1	3.542E+1
-2.838E-1	1.509E+1	3.542E+1
-2.838E-1	1.540E+1	3.543E+1
-2.822E-1	1.529E+1	3.540E+1
-2.838E-1	1.518E+1	3.543E+1
-2.838E-1	1.514E+1	3.535E+1
-2.822E-1	1.530E+1	3.524E+1
-2.806E-1	1.529E+1	3.546E+1
-2.822E-1	1.535E+1	3.529E+1
-2.854E-1	1.533E+1	3.544E+1
-2.822E-1	1.524E+1	3.552E+1
-2.822E-1	1.509E+1	3.542E+1
-2.806E-1	1.517E+1	3.525E+1
-2.838E-1	1.520E+1	3.539E+1
-2.822E-1	1.514E+1	3.557E+1
-2.789E-1	1.533E+1	3.528E+1
-2.822E-1	1.510E+1	3.541E+1
-2.838E-1	1.522E+1	3.533E+1
-2.838E-1	1.523E+1	3.519E+1
-2.806E-1	1.523E+1	3.550E+1
-2.822E-1	1.530E+1	3.562E+1
-2.822E-1	1.519E+1	3.553E+1
-2.806E-1	1.530E+1	3.535E+1
-2.806E-1	1.530E+1	3.546E+1
-2.838E-1	1.530E+1	3.544E+1
-2.854E-1	1.516E+1	3.549E+1
-2.806E-1	1.509E+1	3.518E+1
-2.822E-1	1.535E+1	3.534E+1
-2.822E-1	1.519E+1	3.541E+1
-2.838E-1	1.528E+1	3.569E+1
-2.806E-1	1.513E+1	3.529E+1
-2.806E-1	1.514E+1	3.546E+1
-2.822E-1	1.526E+1	3.534E+1
-2.822E-1	1.525E+1	3.527E+1
-2.838E-1	1.515E+1	3.550E+1
-2.822E-1	1.539E+1	3.551E+1
-2.806E-1	1.536E+1	3.551E+1
-2.838E-1	1.518E+1	3.532E+1
-2.822E-1	1.516E+1	3.550E+1
-2.789E-1	1.526E+1	3.544E+1
-2.822E-1	1.528E+1	3.527E+1
-2.838E-1	1.520E+1	3.566E+1
-2.838E-1	1.516E+1	3.530E+1
-2.822E-1	1.518E+1	3.561E+1
-2.838E-1	1.523E+1	3.536E+1
-2.822E-1	1.510E+1	3.549E+1
-2.806E-1	1.524E+1	3.557E+1
-2.838E-1	1.521E+1	3.533E+1
-2.806E-1	1.518E+1	3.545E+1
-2.871E-1	1.519E+1	3.553E+1
-2.806E-1	1.529E+1	3.546E+1
-2.789E-1	1.505E+1	3.547E+1
-2.789E-1	1.526E+1	3.539E+1
-2.838E-1	1.517E+1	3.547E+1
-2.806E-1	1.524E+1	3.549E+1
-2.789E-1	1.518E+1	3.554E+1
-2.806E-1	1.517E+1	3.531E+1
-2.838E-1	1.540E+1	3.539E+1
-2.838E-1	1.531E+1	3.533E+1
-2.806E-1	1.515E+1	3.547E+1
-2.806E-1	1.531E+1	3.544E+1
-2.838E-1	1.509E+1	3.547E+1
-2.806E-1	1.511E+1	3.540E+1
-2.806E-1	1.522E+1	3.514E+1
-2.789E-1	1.528E+1	3.534E+1
-2.838E-1	1.516E+1	3.531E+1
-2.806E-1	1.517E+1	3.525E+1
-2.789E-1	1.517E+1	3.546E+1
-2.822E-1	1.523E+1	3.543E+1
-2.806E-1	1.527E+1	3.535E+1
-2.822E-1	1.524E+1	3.561E+1
-2.789E-1	1.516E+1	3.538E+1
-2.822E-1	1.539E+1	3.538E+1
-2.854E-1	1.516E+1	3.523E+1
-2.773E-1	1.525E+1	3.548E+1
-2.806E-1	1.518E+1	3.539E+1
-2.822E-1	1.511E+1	3.542E+1
-2.822E-1	1.527E+1	3.574E+1
-2.806E-1	1.512E+1	3.546E+1
-2.789E-1	1.538E+1	3.518E+1
-2.806E-1	1.512E+1	3.544E+1
-2.854E-1	1.528E+1	3.535E+1
-2.822E-1	1.514E+1	3.536E+1
-2.806E-1	1.518E+1	3.531E+1
-2.822E-1	1.519E+1	3.577E+1
-2.838E-1	1.519E+1	3.530E+1
-2.806E-1	1.536E+1	3.557E+1
-2.789E-1	1.513E+1	3.570E+1
-2.822E-1	1.526E+1	3.559E+1
-2.838E-1	1.502E+1	3.539E+1
-2.806E-1	1.526E+1	3.556E+1
-2.806E-1	1.537E+1	3.528E+1
-2.822E-1	1.534E+1	3.550E+1
-2.789E-1	1.518E+1	3.553E+1
-2.806E-1	1.519E+1	3.549E+1
-2.773E-1	1.528E+1	3.519E+1
-2.806E-1	1.514E+1	3.531E+1
-2.822E-1	1.517E+1	3.537E+1
-2.822E-1	1.518E+1	3.550E+1
-2.773E-1	1.510E+1	3.519E+1
-2.806E-1	1.517E+1	3.541E+1
-2.838E-1	1.518E+1	3.525E+1
-2.773E-1	1.511E+1	3.528E+1
-2.806E-1	1.530E+1	3.540E+1
-2.822E-1	1.520E+1	3.542E+1
-2.838E-1	1.516E+1	3.524E+1
-2.822E-1	1.524E+1	3.538E+1
-2.806E-1	1.537E+1	3.519E+1
-2.822E-1	1.512E+1	3.526E+1
-2.838E-1	1.511E+1	3.539E+1
-2.773E-1	1.528E+1	3.528E+1
-2.806E-1	1.505E+1	3.549E+1
-2.838E-1	1.527E+1	3.530E+1
-2.854E-1	1.517E+1	3.538E+1
-2.789E-1	1.521E+1	3.540E+1
-2.789E-1	1.527E+1	3.541E+1
-2.789E-1	1.523E+1	3.533E+1
-2.806E-1	1.534E+1	3.519E+1
-2.806E-1	1.545E+1	3.524E+1
-2.773E-1	1.526E+1	3.543E+1
-2.838E-1	1.521E+1	3.523E+1
-2.822E-1	1.520E+1	3.548E+1
-2.806E-1	1.529E+1	3.534E+1
-2.789E-1	1.516E+1	3.545E+1
-2.806E-1	1.523E+1	3.542E+1
-2.822E-1	1.521E+1	3.539E+1
-2.822E-1	1.524E+1	3.514E+1
-2.789E-1	1.526E+1	3.546E+1
-2.806E-1	1.521E+1	3.537E+1
-2.822E-1	1.521E+1	3.542E+1
-2.806E-1	1.529E+1	3.535E+1
-2.806E-1	1.533E+1	3.539E+1
-2.822E-1	1.527E+1	3.553E+1
-2.838E-1	1.523E+1	3.532E+1
-2.822E-1	1.525E+1	3.534E+1
-2.789E-1	1.536E+1	3.527E+1
-2.822E-1	1.503E+1	3.552E+1
-2.806E-1	1.518E+1	3.528E+1
-2.822E-1	1.532E+1	3.552E+1
-2.773E-1	1.507E+1	3.539E+1
-2.822E-1	1.522E+1	3.552E+1
-2.822E-1	1.513E+1	3.535E+1
-2.806E-1	1.510E+1	3.519E+1
-2.806E-1	1.515E+1	3.555E+1
-2.789E-1	1.517E+1	3.544E+1
-2.822E-1	1.523E+1	3.532E+1
-2.822E-1	1.526E+1	3.542E+1
-2.806E-1	1.527E+1	3.563E+1
-2.822E-1	1.520E+1	3.534E+1
-2.806E-1	1.527E+1	3.546E+1
-2.806E-1	1.520E+1	3.547E+1
-2.789E-1	1.519E+1	3.533E+1
-2.822E-1	1.519E+1	3.553E+1
-2.822E-1	1.529E+1	3.513E+1
-2.806E-1	1.524E+1	3.510E+1
-2.789E-1	1.518E+1	3.538E+1
-2.773E-1	1.531E+1	3.539E+1
-2.822E-1	1.521E+1	3.565E+1
-2.789E-1	1.525E+1	3.541E+1
-2.757E-1	1.514E+1	3.528E+1
-2.806E-1	1.534E+1	3.554E+1
-2.806E-1	1.524E+1	3.527E+1
-2.773E-1	1.513E+1	3.551E+1
-2.773E-1	1.539E+1	3.546E+1
-2.806E-1	1.530E+1	3.564E+1
-2.822E-1	1.511E+1	3.528E+1
-2.789E-1	1.524E+1	3.543E+1
-2.789E-1	1.522E+1	3.557E+1
-2.806E-1	1.522E+1	3.524E+1
-2.822E-1	1.519E+1	3.542E+1
-2.806E-1	1.532E+1	3.544E+1
-2.806E-1	1.520E+1	3.567E+1
-2.789E-1	1.521E+1	3.558E+1
-2.822E-1	1.514E+1	3.540E+1
-2.806E-1	1.524E+1	3.547E+1
-2.789E-1	1.525E+1	3.524E+1
-2.773E-1	1.529E+1	3.530E+1
-2.822E-1	1.534E+1	3.534E+1
-2.773E-1	1.528E+1	3.549E+1
-2.789E-1	1.535E+1	3.531E+1
-2.806E-1	1.526E+1	3.539E+1
-2.789E-1	1.522E+1	3.560E+1
-2.789E-1	1.517E+1	3.529E+1
-2.789E-1	1.533E+1	3.544E+1
-2.789E-1	1.535E+1	3.531E+1
-2.838E-1	1.519E+1	3.522E+1
-2.789E-1	1.518E+1	3.536E+1
-2.806E-1	1.522E+1	3.528E+1
-2.806E-1	1.529E+1	3.547E+1
-2.806E-1	1.512E+1	3.543E+1
-2.822E-1	1.527E+1	3.539E+1
-2.789E-1	1.531E+1	3.543E+1
-2.822E-1	1.524E+1	3.556E+1
-2.822E-1	1.520E+1	3.552E+1
-2.822E-1	1.521E+1	3.537E+1
-2.789E-1	1.511E+1	3.543E+1
-2.806E-1	1.526E+1	3.547E+1
-2.822E-1	1.529E+1	3.538E+1
-2.789E-1	1.524E+1	3.528E+1
-2.789E-1	1.526E+1	3.553E+1
-2.789E-1	1.505E+1	3.523E+1
-2.822E-1	1.540E+1	3.539E+1
-2.789E-1	1.525E+1	3.528E+1
-2.789E-1	1.522E+1	3.547E+1
-2.806E-1	1.508E+1	3.546E+1
-2.789E-1	1.544E+1	3.554E+1
-2.806E-1	1.529E+1	3.540E+1
-2.773E-1	1.531E+1	3.556E+1
-2.822E-1	1.521E+1	3.536E+1
-2.806E-1	1.531E+1	3.545E+1
-2.806E-1	1.530E+1	3.542E+1
-2.789E-1	1.519E+1	3.534E+1
-2.789E-1	1.535E+1	3.555E+1
-2.806E-1	1.522E+1	3.524E+1
-2.806E-1	1.518E+1	3.534E+1
-2.757E-1	1.518E+1	3.552E+1
-2.789E-1	1.506E+1	3.537E+1
-2.838E-1	1.527E+1	3.551E+1
-2.789E-1	1.523E+1	3.538E+1
-2.773E-1	1.527E+1	3.563E+1
-2.806E-1	1.525E+1	3.539E+1
-2.789E-1	1.522E+1	3.544E+1
-2.806E-1	1.527E+1	3.532E+1
-2.757E-1	1.531E+1	3.542E+1
-2.789E-1	1.525E+1	3.518E+1
-2.822E-1	1.509E+1	3.533E+1
-2.806E-1	1.518E+1	3.544E+1
-2.757E-1	1.510E+1	3.547E+1
-2.789E-1	1.529E+1	3.528E+1
-2.822E-1	1.512E+1	3.531E+1
-2.806E-1	1.515E+1	3.551E+1
-2.773E-1	1.523E+1	3.535E+1
-2.806E-1	1.516E+1	3.557E+1
-2.822E-1	1.527E+1	3.551E+1
-2.757E-1	1.523E+1	3.532E+1
-2.773E-1	1.521E+1	3.545E+1
-2.789E-1	1.518E+1	3.526E+1
-2.806E-1	1.533E+1	3.568E+1
-2.806E-1	1.515E+1	3.524E+1
-2.773E-1	1.527E+1	3.555E+1
-2.773E-1	1.534E+1	3.536E+1
-2.822E-1	1.535E+1	3.551E+1
-2.773E-1	1.520E+1	3.532E+1
-2.773E-1	1.531E+1	3.552E+1
-2.789E-1	1.532E+1	3.528E+1
-2.822E-1	1.521E+1	3.546E+1
-2.806E-1	1.525E+1	3.556E+1
-2.789E-1	1.521E+1	3.547E+1
-2.789E-1	1.506E+1	3.534E+1
-2.789E-1	1.518E+1	3.538E+1
-2.806E-1	1.530E+1	3.515E+1
-2.789E-1	1.528E+1	3.522E+1
-2.789E-1	1.522E+1	3.549E+1
-2.789E-1	1.522E+1	3.534E+1
-2.789E-1	1.519E+1	3.548E+1
-2.773E-1	1.531E+1	3.546E+1
-2.806E-1	1.509E+1	3.518E+1
-2.806E-1	1.528E+1	3.541E+1
-2.773E-1	1.534E+1	3.546E+1
-2.757E-1	1.528E+1	3.538E+1
-2.789E-1	1.520E+1	3.532E+1
-2.822E-1	1.524E+1	3.522E+1
-2.773E-1	1.524E+1	3.545E+1
-2.789E-1	1.523E+1	3.527E+1
-2.789E-1	1.515E+1	3.538E+1
-2.789E-1	1.527E+1	3.522E+1
-2.789E-1	1.524E+1	3.541E+1
-2.773E-1	1.525E+1	3.547E+1
-2.789E-1	1.526E+1	3.544E+1
-2.806E-1	1.533E+1	3.564E+1
-2.789E-1	1.533E+1	3.540E+1
-2.789E-1	1.512E+1	3.538E+1
-2.789E-1	1.517E+1	3.540E+1
-2.822E-1	1.524E+1	3.535E+1
-2.789E-1	1.504E+1	3.531E+1
-2.773E-1	1.513E+1	3.538E+1
-2.789E-1	1.537E+1	3.527E+1
-2.789E-1	1.526E+1	3.537E+1
-2.789E-1	1.519E+1	3.522E+1
-2.773E-1	1.533E+1	3.540E+1
-2.789E-1	1.513E+1	3.560E+1
-2.789E-1	1.527E+1	3.532E+1
-2.806E-1	1.522E+1	3.551E+1
-2.789E-1	1.525E+1	3.543E+1
-2.806E-1	1.515E+1	3.546E+1
-2.806E-1	1.517E+1	3.541E+1
-2.789E-1	1.545E+1	3.535E+1
-2.741E-1	1.523E+1	3.544E+1
-2.789E-1	1.517E+1	3.533E+1
-2.773E-1	1.534E+1	3.557E+1
-2.789E-1	1.535E+1	3.532E+1
-2.773E-1	1.516E+1	3.545E+1
-2.789E-1	1.529E+1	3.531E+1
-2.806E-1	1.511E+1	3.539E+1
-2.789E-1	1.515E+1	3.555E+1
-2.789E-1	1.531E+1	3.518E+1
-2.806E-1	1.532E+1	3.548E+1
-2.806E-1	1.517E+1	3.552E+1
-2.806E-1	1.530E+1	3.539E+1
-2.806E-1	1.530E+1	3.509E+1
-2.789E-1	1.518E+1	3.514E+1
-2.789E-1	1.507E+1	3.544E+1
-2.806E-1	1.503E+1	3.543E+1
-2.789E-1	1.522E+1	3.531E+1
-2.806E-1	1.520E+1	3.541E+1
-2.789E-1	1.518E+1	3.535E+1
-2.757E-1	1.513E+1	3.543E+1
-2.773E-1	1.518E+1	3.526E+1
-2.822E-1	1.532E+1	3.562E+1
-2.789E-1	1.523E+1	3.539E+1
-2.789E-1	1.527E+1	3.528E+1
-2.725E-1	1.515E+1	3.544E+1
-2.773E-1	1.516E+1	3.544E+1
-2.838E-1	1.520E+1	3.562E+1
-2.789E-1	1.508E+1	3.544E+1
-2.838E-1	1.513E+1	3.536E+1
-2.773E-1	1.516E+1	3.555E+1
-2.806E-1	1.543E+1	3.552E+1
-2.789E-1	1.529E+1	3.534E+1
-2.773E-1	1.519E+1	3.548E+1
-2.806E-1	1.524E+1	3.525E+1
-2.822E-1	1.506E+1	3.547E+1
-2.789E-1	1.521E+1	3.555E+1
-2.789E-1	1.540E+1	3.531E+1
-2.773E-1	1.518E+1	3.549E+1
-2.806E-1	1.522E+1	3.547E+1
-2.789E-1	1.514E+1	3.536E+1
-2.789E-1	1.526E+1	3.515E+1
-2.789E-1	1.527E+1	3.543E+1
-2.789E-1	1.496E+1	3.528E+1
-2.773E-1	1.508E+1	3.539E+1
-2.757E-1	1.527E+1	3.527E+1
-2.789E-1	1.525E+1	3.537E+1
-2.773E-1	1.529E+1	3.539E+1
-2.789E-1	1.527E+1	3.550E+1
-2.773E-1	1.522E+1	3.547E+1
-2.789E-1	1.533E+1	3.554E+1
-2.789E-1	1.531E+1	3.565E+1
-2.773E-1	1.516E+1	3.544E+1
-2.757E-1	1.515E+1	3.526E+1
-2.789E-1	1.519E+1	3.532E+1
-2.789E-1	1.527E+1	3.551E+1
-2.789E-1	1.527E+1	3.553E+1
-2.773E-1	1.522E+1	3.550E+1
-2.789E-1	1.529E+1	3.551E+1
-2.806E-1	1.517E+1	3.528E+1
-2.789E-1	1.531E+1	3.528E+1
-2.757E-1	1.533E+1	3.541E+1
-2.773E-1	1.526E+1	3.534E+1
-2.822E-1	1.520E+1	3.559E+1
-2.789E-1	1.520E+1	3.542E+1
-2.757E-1	1.529E+1	3.536E+1
-2.806E-1	1.529E+1	3.538E+1
-2.789E-1	1.512E+1	3.542E+1
-2.789E-1	1.514E+1	3.536E+1
-2.741E-1	1.535E+1	3.558E+1
-2.789E-1	1.524E+1	3.531E+1
-2.789E-1	1.517E+1	3.559E+1
-2.789E-1	1.510E+1	3.534E+1
-2.773E-1	1.519E+1	3.543E+1
-2.773E-1	1.532E+1	3.527E+1
-2.789E-1	1.529E+1	3.520E+1
-2.789E-1	1.528E+1	3.525E+1
-2.789E-1	1.515E+1	3.534E+1
-2.789E-1	1.526E+1	3.538E+1
-2.806E-1	1.522E+1	3.520E+1
-2.789E-1	1.530E+1	3.537E+1
-2.773E-1	1.527E+1	3.561E+1
-2.789E-1	1.518E+1	3.536E+1
-2.789E-1	1.518E+1	3.543E+1
-2.789E-1	1.538E+1	3.545E+1
-2.757E-1	1.526E+1	3.541E+1
-2.773E-1	1.530E+1	3.532E+1
-2.757E-1	1.514E+1	3.534E+1
-2.806E-1	1.524E+1	3.535E+1
-2.757E-1	1.546E+1	3.536E+1
-2.789E-1	1.507E+1	3.531E+1
-2.822E-1	1.515E+1	3.526E+1
-2.789E-1	1.508E+1	3.528E+1
-2.741E-1	1.530E+1	3.549E+1
-2.757E-1	1.524E+1	3.535E+1
-2.789E-1	1.517E+1	3.525E+1
-2.789E-1	1.535E+1	3.523E+1
-2.757E-1	1.530E+1	3.538E+1
-2.757E-1	1.521E+1	3.545E+1
-2.789E-1	1.521E+1	3.559E+1
-2.757E-1	1.531E+1	3.545E+1
-2.741E-1	1.527E+1	3.525E+1
-2.773E-1	1.518E+1	3.539E+1
-2.822E-1	1.527E+1	3.551E+1
-2.789E-1	1.533E+1	3.539E+1
-2.789E-1	1.530E+1	3.549E+1
-2.789E-1	1.525E+1	3.552E+1
-2.789E-1	1.518E+1	3.542E+1
-2.773E-1	1.528E+1	3.554E+1
-2.741E-1	1.537E+1	3.547E+1
-2.773E-1	1.519E+1	3.554E+1
-2.789E-1	1.534E+1	3.528E+1
-2.773E-1	1.526E+1	3.552E+1
-2.773E-1	1.529E+1	3.551E+1
-2.757E-1	1.532E+1	3.543E+1
-2.822E-1	1.517E+1	3.531E+1
-2.773E-1	1.512E+1	3.555E+1
-2.757E-1	1.521E+1	3.549E+1
-2.789E-1	1.534E+1	3.563E+1
-2.806E-1	1.519E+1	3.566E+1
-2.773E-1	1.532E+1	3.530E+1
-2.757E-1	1.514E+1	3.539E+1
-2.773E-1	1.516E+1	3.555E+1
-2.806E-1	1.526E+1	3.556E+1
-2.822E-1	1.508E+1	3.531E+1
-2.789E-1	1.535E+1	3.542E+1
-2.789E-1	1.530E+1	3.558E+1
-2.789E-1	1.518E+1	3.520E+1
-2.806E-1	1.518E+1	3.534E+1
-2.741E-1	1.526E+1	3.548E+1
-2.757E-1	1.521E+1	3.540E+1
-2.822E-1	1.517E+1	3.547E+1
-2.789E-1	1.529E+1	3.531E+1
-2.741E-1	1.527E+1	3.538E+1
-2.773E-1	1.531E+1	3.539E+1
-2.773E-1	1.518E+1	3.564E+1
-2.789E-1	1.530E+1	3.564E+1
-2.741E-1	1.516E+1	3.546E+1
-2.773E-1	1.524E+1	3.545E+1
-2.789E-1	1.516E+1	3.532E+1
-2.789E-1	1.517E+1	3.541E+1
-2.757E-1	1.519E+1	3.538E+1
-2.773E-1	1.515E+1	3.539E+1
-2.789E-1	1.528E+1	3.518E+1
-2.773E-1	1.537E+1	3.534E+1
-2.773E-1	1.516E+1	3.536E+1
[truncated: 80,236 more rows]
