# Supplementary material for: Improved ANAP incorporation and VCF analysis reveal details of P2X7 current facilitation and a limited conformational interplay between ATP binding and the intracellular ballast domain
Source: eLife. 2023 Jan 4;12:e82479. doi: 10.7554/eLife.82479 (PMC9859053; doi:10.7554/eLife.82479)
Supplement: Figure 3—figure supplement 3—source data 2. [file elife-82479-fig3-figsupp3-data2.zip › Figure-3_figure-supplement-3_source-data-2/DeltaCys-constructs/l24/23.csv]

-4.379E-1	1.183E+1	3.309E+1
-4.330E-1	1.162E+1	3.305E+1
-4.347E-1	1.180E+1	3.323E+1
-4.379E-1	1.186E+1	3.300E+1
-4.363E-1	1.177E+1	3.316E+1
-4.330E-1	1.183E+1	3.298E+1
-4.363E-1	1.176E+1	3.330E+1
-4.363E-1	1.184E+1	3.307E+1
-4.363E-1	1.176E+1	3.297E+1
-4.347E-1	1.179E+1	3.312E+1
-4.347E-1	1.192E+1	3.309E+1
-4.379E-1	1.179E+1	3.323E+1
-4.363E-1	1.185E+1	3.282E+1
-4.363E-1	1.184E+1	3.296E+1
-4.347E-1	1.181E+1	3.298E+1
-4.379E-1	1.172E+1	3.282E+1
-4.347E-1	1.176E+1	3.300E+1
-4.314E-1	1.194E+1	3.300E+1
-4.347E-1	1.177E+1	3.296E+1
-4.395E-1	1.178E+1	3.294E+1
-4.379E-1	1.180E+1	3.292E+1
-4.330E-1	1.188E+1	3.321E+1
-4.363E-1	1.171E+1	3.293E+1
-4.347E-1	1.193E+1	3.314E+1
-4.363E-1	1.197E+1	3.313E+1
-4.330E-1	1.174E+1	3.305E+1
-4.330E-1	1.186E+1	3.301E+1
-4.379E-1	1.199E+1	3.311E+1
-4.395E-1	1.189E+1	3.304E+1
-4.330E-1	1.186E+1	3.285E+1
-4.363E-1	1.187E+1	3.299E+1
-4.379E-1	1.191E+1	3.299E+1
-4.347E-1	1.179E+1	3.298E+1
-4.347E-1	1.178E+1	3.305E+1
-4.347E-1	1.178E+1	3.320E+1
-4.347E-1	1.179E+1	3.306E+1
-4.363E-1	1.192E+1	3.320E+1
-4.330E-1	1.172E+1	3.314E+1
-4.347E-1	1.179E+1	3.301E+1
-4.379E-1	1.178E+1	3.307E+1
-4.347E-1	1.174E+1	3.308E+1
-4.363E-1	1.175E+1	3.296E+1
-4.347E-1	1.188E+1	3.313E+1
-4.379E-1	1.177E+1	3.327E+1
-4.379E-1	1.176E+1	3.310E+1
-4.347E-1	1.185E+1	3.311E+1
-4.363E-1	1.180E+1	3.309E+1
-4.379E-1	1.193E+1	3.311E+1
-4.347E-1	1.181E+1	3.322E+1
-4.330E-1	1.192E+1	3.303E+1
-4.347E-1	1.184E+1	3.316E+1
-4.379E-1	1.191E+1	3.306E+1
-4.379E-1	1.185E+1	3.311E+1
-4.363E-1	1.196E+1	3.283E+1
-4.330E-1	1.174E+1	3.315E+1
-4.379E-1	1.179E+1	3.304E+1
-4.347E-1	1.198E+1	3.303E+1
-4.347E-1	1.178E+1	3.322E+1
-4.347E-1	1.177E+1	3.317E+1
-4.363E-1	1.184E+1	3.302E+1
-4.363E-1	1.169E+1	3.319E+1
-4.330E-1	1.177E+1	3.307E+1
-4.347E-1	1.190E+1	3.318E+1
-4.363E-1	1.182E+1	3.299E+1
-4.363E-1	1.181E+1	3.311E+1
-4.347E-1	1.179E+1	3.314E+1
-4.347E-1	1.181E+1	3.309E+1
-4.395E-1	1.191E+1	3.322E+1
-4.395E-1	1.183E+1	3.307E+1
-4.330E-1	1.180E+1	3.303E+1
-4.363E-1	1.180E+1	3.318E+1
-4.363E-1	1.182E+1	3.294E+1
-4.363E-1	1.193E+1	3.297E+1
-4.347E-1	1.189E+1	3.317E+1
-4.330E-1	1.192E+1	3.301E+1
-4.395E-1	1.188E+1	3.316E+1
-4.363E-1	1.180E+1	3.309E+1
-4.347E-1	1.189E+1	3.318E+1
-4.330E-1	1.165E+1	3.300E+1
-4.379E-1	1.189E+1	3.314E+1
-4.363E-1	1.184E+1	3.299E+1
-4.347E-1	1.175E+1	3.306E+1
-4.363E-1	1.176E+1	3.303E+1
-4.363E-1	1.178E+1	3.312E+1
-4.363E-1	1.190E+1	3.302E+1
-4.347E-1	1.179E+1	3.313E+1
-4.363E-1	1.192E+1	3.327E+1
-4.363E-1	1.183E+1	3.325E+1
-4.347E-1	1.196E+1	3.306E+1
-4.347E-1	1.175E+1	3.311E+1
-4.330E-1	1.183E+1	3.295E+1
-4.395E-1	1.188E+1	3.317E+1
-4.347E-1	1.183E+1	3.321E+1
-4.379E-1	1.179E+1	3.301E+1
-4.379E-1	1.185E+1	3.316E+1
-4.379E-1	1.188E+1	3.297E+1
-4.363E-1	1.185E+1	3.286E+1
-4.363E-1	1.173E+1	3.306E+1
-4.314E-1	1.172E+1	3.293E+1
-4.379E-1	1.174E+1	3.288E+1
-4.379E-1	1.179E+1	3.306E+1
-4.347E-1	1.180E+1	3.288E+1
-4.330E-1	1.178E+1	3.314E+1
-4.363E-1	1.183E+1	3.307E+1
-4.363E-1	1.169E+1	3.322E+1
-4.347E-1	1.169E+1	3.313E+1
-4.330E-1	1.182E+1	3.302E+1
-4.347E-1	1.185E+1	3.299E+1
-4.379E-1	1.194E+1	3.287E+1
-4.347E-1	1.176E+1	3.308E+1
-4.347E-1	1.178E+1	3.299E+1
-4.363E-1	1.186E+1	3.300E+1
-4.347E-1	1.193E+1	3.299E+1
-4.347E-1	1.175E+1	3.309E+1
-4.363E-1	1.186E+1	3.315E+1
-4.347E-1	1.190E+1	3.288E+1
-4.379E-1	1.169E+1	3.312E+1
-4.347E-1	1.180E+1	3.307E+1
-4.347E-1	1.181E+1	3.327E+1
-4.379E-1	1.186E+1	3.316E+1
-4.347E-1	1.183E+1	3.290E+1
-4.347E-1	1.177E+1	3.305E+1
-4.347E-1	1.186E+1	3.324E+1
-4.379E-1	1.181E+1	3.313E+1
-4.379E-1	1.179E+1	3.288E+1
-4.330E-1	1.177E+1	3.311E+1
-4.330E-1	1.186E+1	3.303E+1
-4.379E-1	1.187E+1	3.314E+1
-4.379E-1	1.189E+1	3.296E+1
-4.363E-1	1.171E+1	3.305E+1
-4.330E-1	1.177E+1	3.289E+1
-4.363E-1	1.200E+1	3.314E+1
-4.363E-1	1.177E+1	3.311E+1
-4.298E-1	1.186E+1	3.317E+1
-4.347E-1	1.186E+1	3.302E+1
-4.363E-1	1.186E+1	3.299E+1
-4.379E-1	1.196E+1	3.309E+1
-4.347E-1	1.190E+1	3.314E+1
-4.379E-1	1.194E+1	3.308E+1
-4.379E-1	1.166E+1	3.324E+1
-4.379E-1	1.183E+1	3.310E+1
-4.363E-1	1.196E+1	3.303E+1
-4.363E-1	1.175E+1	3.322E+1
-4.379E-1	1.192E+1	3.293E+1
-4.347E-1	1.189E+1	3.296E+1
-4.314E-1	1.169E+1	3.293E+1
-4.363E-1	1.183E+1	3.299E+1
-4.363E-1	1.178E+1	3.283E+1
-4.363E-1	1.168E+1	3.289E+1
-4.347E-1	1.189E+1	3.317E+1
-4.363E-1	1.185E+1	3.304E+1
-4.379E-1	1.172E+1	3.290E+1
-4.363E-1	1.184E+1	3.313E+1
-4.347E-1	1.173E+1	3.309E+1
-4.347E-1	1.195E+1	3.299E+1
-4.395E-1	1.171E+1	3.319E+1
-4.395E-1	1.180E+1	3.309E+1
-4.363E-1	1.185E+1	3.309E+1
-4.347E-1	1.181E+1	3.325E+1
-4.379E-1	1.194E+1	3.299E+1
-4.347E-1	1.183E+1	3.297E+1
-4.330E-1	1.177E+1	3.315E+1
-4.347E-1	1.179E+1	3.305E+1
-4.347E-1	1.180E+1	3.297E+1
-4.379E-1	1.186E+1	3.302E+1
-4.347E-1	1.189E+1	3.287E+1
-4.330E-1	1.190E+1	3.302E+1
-4.363E-1	1.191E+1	3.310E+1
-4.330E-1	1.177E+1	3.303E+1
-4.330E-1	1.177E+1	3.304E+1
-4.363E-1	1.181E+1	3.309E+1
-4.379E-1	1.181E+1	3.319E+1
-4.379E-1	1.177E+1	3.297E+1
-4.330E-1	1.173E+1	3.302E+1
-4.298E-1	1.181E+1	3.304E+1
-4.363E-1	1.178E+1	3.313E+1
-4.363E-1	1.183E+1	3.297E+1
-4.347E-1	1.176E+1	3.327E+1
-4.347E-1	1.176E+1	3.307E+1
-4.347E-1	1.180E+1	3.314E+1
-4.347E-1	1.191E+1	3.307E+1
-4.314E-1	1.191E+1	3.316E+1
-4.347E-1	1.183E+1	3.301E+1
-4.379E-1	1.167E+1	3.295E+1
-4.347E-1	1.175E+1	3.301E+1
-4.347E-1	1.189E+1	3.315E+1
-4.379E-1	1.168E+1	3.308E+1
-4.363E-1	1.170E+1	3.290E+1
-4.347E-1	1.189E+1	3.301E+1
-4.347E-1	1.179E+1	3.315E+1
-4.347E-1	1.184E+1	3.279E+1
-4.363E-1	1.190E+1	3.300E+1
-4.347E-1	1.186E+1	3.292E+1
-4.314E-1	1.191E+1	3.316E+1
-4.347E-1	1.167E+1	3.311E+1
-4.379E-1	1.176E+1	3.293E+1
-4.363E-1	1.179E+1	3.310E+1
-4.347E-1	1.173E+1	3.324E+1
-4.363E-1	1.165E+1	3.337E+1
-4.363E-1	1.185E+1	3.333E+1
-4.330E-1	1.183E+1	3.312E+1
-4.363E-1	1.188E+1	3.313E+1
-4.347E-1	1.184E+1	3.289E+1
-4.363E-1	1.179E+1	3.321E+1
-4.347E-1	1.169E+1	3.309E+1
-4.330E-1	1.178E+1	3.302E+1
-4.363E-1	1.180E+1	3.307E+1
-4.347E-1	1.183E+1	3.315E+1
-4.347E-1	1.182E+1	3.323E+1
-4.347E-1	1.191E+1	3.287E+1
-4.347E-1	1.175E+1	3.313E+1
-4.363E-1	1.191E+1	3.288E+1
-4.330E-1	1.186E+1	3.308E+1
-4.330E-1	1.192E+1	3.300E+1
-4.330E-1	1.181E+1	3.303E+1
-4.363E-1	1.187E+1	3.307E+1
-4.363E-1	1.187E+1	3.305E+1
-4.347E-1	1.181E+1	3.293E+1
-4.363E-1	1.199E+1	3.304E+1
-4.347E-1	1.181E+1	3.302E+1
-4.379E-1	1.181E+1	3.290E+1
-4.330E-1	1.191E+1	3.323E+1
-4.330E-1	1.177E+1	3.289E+1
-4.411E-1	1.188E+1	3.326E+1
-4.347E-1	1.169E+1	3.301E+1
-4.347E-1	1.166E+1	3.305E+1
-4.314E-1	1.168E+1	3.301E+1
-4.379E-1	1.177E+1	3.283E+1
-4.363E-1	1.186E+1	3.297E+1
-4.330E-1	1.171E+1	3.298E+1
-4.347E-1	1.190E+1	3.303E+1
-4.379E-1	1.183E+1	3.306E+1
-4.379E-1	1.176E+1	3.309E+1
-4.379E-1	1.178E+1	3.327E+1
-4.363E-1	1.182E+1	3.303E+1
-4.379E-1	1.189E+1	3.293E+1
-4.330E-1	1.180E+1	3.300E+1
-4.314E-1	1.171E+1	3.290E+1
-4.363E-1	1.193E+1	3.309E+1
-4.347E-1	1.192E+1	3.295E+1
-4.363E-1	1.180E+1	3.294E+1
-4.347E-1	1.187E+1	3.309E+1
-4.347E-1	1.181E+1	3.278E+1
-4.363E-1	1.190E+1	3.317E+1
-4.363E-1	1.181E+1	3.320E+1
-4.347E-1	1.191E+1	3.302E+1
-4.330E-1	1.186E+1	3.340E+1
-4.347E-1	1.169E+1	3.326E+1
-4.379E-1	1.194E+1	3.318E+1
-4.314E-1	1.186E+1	3.310E+1
-4.347E-1	1.185E+1	3.313E+1
-4.379E-1	1.183E+1	3.308E+1
-4.347E-1	1.180E+1	3.306E+1
-4.330E-1	1.180E+1	3.306E+1
-4.330E-1	1.186E+1	3.305E+1
-4.347E-1	1.188E+1	3.311E+1
-4.347E-1	1.191E+1	3.326E+1
-4.347E-1	1.180E+1	3.286E+1
-4.363E-1	1.188E+1	3.297E+1
-4.347E-1	1.180E+1	3.299E+1
-4.347E-1	1.186E+1	3.287E+1
-4.347E-1	1.175E+1	3.289E+1
-4.314E-1	1.175E+1	3.305E+1
-4.379E-1	1.182E+1	3.338E+1
-4.363E-1	1.196E+1	3.300E+1
-4.330E-1	1.189E+1	3.311E+1
-4.314E-1	1.181E+1	3.311E+1
-4.363E-1	1.187E+1	3.284E+1
-4.347E-1	1.186E+1	3.291E+1
-4.298E-1	1.192E+1	3.297E+1
-4.330E-1	1.157E+1	3.304E+1
-4.363E-1	1.190E+1	3.297E+1
-4.363E-1	1.187E+1	3.295E+1
-4.347E-1	1.180E+1	3.315E+1
-4.363E-1	1.183E+1	3.331E+1
-4.363E-1	1.176E+1	3.293E+1
-4.363E-1	1.174E+1	3.300E+1
-4.347E-1	1.184E+1	3.286E+1
-4.330E-1	1.184E+1	3.310E+1
-4.379E-1	1.187E+1	3.312E+1
-4.363E-1	1.190E+1	3.335E+1
-4.330E-1	1.179E+1	3.321E+1
-4.347E-1	1.192E+1	3.311E+1
-4.379E-1	1.176E+1	3.315E+1
-4.363E-1	1.192E+1	3.309E+1
-4.330E-1	1.186E+1	3.301E+1
-4.347E-1	1.178E+1	3.303E+1
-4.363E-1	1.181E+1	3.309E+1
-4.347E-1	1.191E+1	3.298E+1
-4.330E-1	1.171E+1	3.302E+1
-4.347E-1	1.184E+1	3.309E+1
-4.395E-1	1.196E+1	3.310E+1
-4.330E-1	1.187E+1	3.293E+1
-4.347E-1	1.188E+1	3.297E+1
-4.347E-1	1.178E+1	3.295E+1
-4.363E-1	1.192E+1	3.299E+1
-4.347E-1	1.171E+1	3.309E+1
-4.314E-1	1.193E+1	3.294E+1
-4.314E-1	1.189E+1	3.306E+1
-4.379E-1	1.182E+1	3.293E+1
-4.363E-1	1.192E+1	3.315E+1
-4.330E-1	1.171E+1	3.318E+1
-4.347E-1	1.181E+1	3.278E+1
-4.363E-1	1.187E+1	3.289E+1
-4.347E-1	1.175E+1	3.299E+1
-4.347E-1	1.168E+1	3.325E+1
-4.347E-1	1.183E+1	3.321E+1
-4.395E-1	1.186E+1	3.313E+1
-4.379E-1	1.188E+1	3.307E+1
-4.298E-1	1.176E+1	3.295E+1
-4.330E-1	1.185E+1	3.289E+1
-4.347E-1	1.179E+1	3.301E+1
-4.363E-1	1.190E+1	3.309E+1
-4.363E-1	1.182E+1	3.320E+1
-4.363E-1	1.177E+1	3.296E+1
-4.363E-1	1.180E+1	3.309E+1
-4.395E-1	1.184E+1	3.331E+1
-4.330E-1	1.188E+1	3.313E+1
-4.347E-1	1.182E+1	3.298E+1
-4.363E-1	1.186E+1	3.309E+1
-4.347E-1	1.185E+1	3.307E+1
-4.347E-1	1.167E+1	3.308E+1
-4.379E-1	1.181E+1	3.285E+1
-4.347E-1	1.181E+1	3.295E+1
-4.379E-1	1.189E+1	3.301E+1
-4.330E-1	1.180E+1	3.309E+1
-4.347E-1	1.186E+1	3.311E+1
-4.363E-1	1.173E+1	3.320E+1
-4.347E-1	1.187E+1	3.319E+1
-4.347E-1	1.198E+1	3.326E+1
-4.347E-1	1.193E+1	3.298E+1
-4.363E-1	1.191E+1	3.285E+1
-4.379E-1	1.178E+1	3.298E+1
-4.347E-1	1.161E+1	3.307E+1
-4.363E-1	1.182E+1	3.309E+1
-4.363E-1	1.177E+1	3.326E+1
-4.347E-1	1.172E+1	3.295E+1
-4.330E-1	1.185E+1	3.290E+1
-4.363E-1	1.183E+1	3.325E+1
-4.347E-1	1.185E+1	3.330E+1
-4.363E-1	1.172E+1	3.299E+1
-4.330E-1	1.191E+1	3.286E+1
-4.314E-1	1.190E+1	3.300E+1
-4.347E-1	1.182E+1	3.301E+1
-4.363E-1	1.179E+1	3.309E+1
-4.347E-1	1.172E+1	3.310E+1
-4.347E-1	1.190E+1	3.295E+1
-4.379E-1	1.184E+1	3.298E+1
-4.363E-1	1.182E+1	3.316E+1
-4.363E-1	1.170E+1	3.292E+1
-4.347E-1	1.182E+1	3.314E+1
-4.363E-1	1.182E+1	3.321E+1
-4.363E-1	1.199E+1	3.287E+1
-4.363E-1	1.172E+1	3.302E+1
-4.314E-1	1.195E+1	3.300E+1
-4.379E-1	1.183E+1	3.283E+1
-4.363E-1	1.180E+1	3.295E+1
-4.330E-1	1.184E+1	3.296E+1
-4.330E-1	1.180E+1	3.322E+1
-4.363E-1	1.196E+1	3.304E+1
-4.347E-1	1.186E+1	3.298E+1
-4.330E-1	1.180E+1	3.295E+1
-4.330E-1	1.197E+1	3.299E+1
-4.363E-1	1.191E+1	3.300E+1
-4.347E-1	1.196E+1	3.303E+1
-4.347E-1	1.161E+1	3.297E+1
-4.347E-1	1.180E+1	3.318E+1
-4.347E-1	1.180E+1	3.307E+1
-4.379E-1	1.180E+1	3.310E+1
-4.347E-1	1.188E+1	3.308E+1
-4.330E-1	1.176E+1	3.324E+1
-4.347E-1	1.177E+1	3.312E+1
-4.347E-1	1.185E+1	3.303E+1
-4.363E-1	1.176E+1	3.316E+1
-4.363E-1	1.176E+1	3.291E+1
-4.379E-1	1.195E+1	3.306E+1
-4.363E-1	1.179E+1	3.305E+1
-4.347E-1	1.184E+1	3.316E+1
-4.347E-1	1.187E+1	3.314E+1
-4.347E-1	1.179E+1	3.299E+1
-4.379E-1	1.186E+1	3.309E+1
-4.363E-1	1.164E+1	3.322E+1
-4.330E-1	1.171E+1	3.298E+1
-4.395E-1	1.180E+1	3.297E+1
-4.379E-1	1.173E+1	3.298E+1
-4.330E-1	1.174E+1	3.320E+1
-4.347E-1	1.185E+1	3.296E+1
-4.379E-1	1.189E+1	3.319E+1
-4.363E-1	1.158E+1	3.315E+1
-4.347E-1	1.189E+1	3.293E+1
-4.347E-1	1.194E+1	3.281E+1
-4.363E-1	1.183E+1	3.297E+1
-4.395E-1	1.187E+1	3.295E+1
-4.347E-1	1.193E+1	3.314E+1
-4.347E-1	1.184E+1	3.314E+1
-4.395E-1	1.167E+1	3.297E+1
-4.379E-1	1.174E+1	3.305E+1
-4.347E-1	1.187E+1	3.293E+1
-4.347E-1	1.188E+1	3.307E+1
-4.347E-1	1.181E+1	3.306E+1
-4.347E-1	1.166E+1	3.298E+1
-4.347E-1	1.184E+1	3.319E+1
-4.347E-1	1.175E+1	3.318E+1
-4.363E-1	1.198E+1	3.305E+1
-4.395E-1	1.173E+1	3.304E+1
-4.314E-1	1.168E+1	3.315E+1
-4.347E-1	1.184E+1	3.307E+1
-4.347E-1	1.187E+1	3.305E+1
-4.347E-1	1.175E+1	3.292E+1
-4.347E-1	1.185E+1	3.333E+1
-4.363E-1	1.181E+1	3.300E+1
-4.379E-1	1.177E+1	3.314E+1
-4.363E-1	1.183E+1	3.325E+1
-4.363E-1	1.173E+1	3.318E+1
-4.347E-1	1.186E+1	3.296E+1
-4.363E-1	1.193E+1	3.294E+1
-4.347E-1	1.179E+1	3.295E+1
-4.330E-1	1.180E+1	3.282E+1
-4.347E-1	1.180E+1	3.317E+1
-4.347E-1	1.195E+1	3.315E+1
-4.363E-1	1.183E+1	3.320E+1
-4.363E-1	1.195E+1	3.283E+1
-4.347E-1	1.168E+1	3.328E+1
-4.379E-1	1.183E+1	3.297E+1
-4.411E-1	1.179E+1	3.307E+1
-4.347E-1	1.173E+1	3.322E+1
-4.347E-1	1.192E+1	3.301E+1
-4.363E-1	1.187E+1	3.305E+1
-4.379E-1	1.183E+1	3.302E+1
-4.347E-1	1.179E+1	3.301E+1
-4.363E-1	1.173E+1	3.305E+1
-4.395E-1	1.186E+1	3.306E+1
-4.379E-1	1.184E+1	3.307E+1
-4.347E-1	1.177E+1	3.300E+1
-4.347E-1	1.178E+1	3.329E+1
-4.379E-1	1.174E+1	3.312E+1
-4.379E-1	1.183E+1	3.284E+1
-4.330E-1	1.190E+1	3.291E+1
-4.347E-1	1.192E+1	3.331E+1
-4.363E-1	1.175E+1	3.292E+1
-4.379E-1	1.176E+1	3.304E+1
-4.347E-1	1.169E+1	3.317E+1
-4.347E-1	1.173E+1	3.315E+1
-4.363E-1	1.178E+1	3.315E+1
-4.379E-1	1.184E+1	3.302E+1
-4.330E-1	1.203E+1	3.286E+1
-4.330E-1	1.192E+1	3.322E+1
-4.379E-1	1.171E+1	3.293E+1
-4.379E-1	1.184E+1	3.309E+1
-4.314E-1	1.172E+1	3.316E+1
-4.347E-1	1.192E+1	3.307E+1
-4.363E-1	1.190E+1	3.293E+1
-4.379E-1	1.198E+1	3.302E+1
-4.347E-1	1.183E+1	3.304E+1
-4.363E-1	1.184E+1	3.289E+1
-4.379E-1	1.194E+1	3.299E+1
-4.379E-1	1.179E+1	3.308E+1
-4.363E-1	1.182E+1	3.308E+1
-4.330E-1	1.179E+1	3.295E+1
-4.363E-1	1.160E+1	3.306E+1
-4.379E-1	1.184E+1	3.285E+1
-4.314E-1	1.179E+1	3.301E+1
-4.363E-1	1.182E+1	3.280E+1
-4.411E-1	1.170E+1	3.305E+1
-4.363E-1	1.175E+1	3.280E+1
-4.330E-1	1.175E+1	3.297E+1
-4.347E-1	1.181E+1	3.311E+1
-4.379E-1	1.161E+1	3.278E+1
-4.379E-1	1.181E+1	3.304E+1
-4.363E-1	1.179E+1	3.304E+1
-4.363E-1	1.179E+1	3.296E+1
-4.379E-1	1.180E+1	3.292E+1
-4.379E-1	1.198E+1	3.292E+1
-4.330E-1	1.181E+1	3.297E+1
-4.347E-1	1.170E+1	3.300E+1
-4.347E-1	1.185E+1	3.314E+1
-4.379E-1	1.179E+1	3.313E+1
-4.347E-1	1.186E+1	3.308E+1
-4.363E-1	1.188E+1	3.308E+1
-4.379E-1	1.173E+1	3.291E+1
-4.363E-1	1.177E+1	3.316E+1
-4.330E-1	1.192E+1	3.298E+1
-4.330E-1	1.187E+1	3.300E+1
-4.363E-1	1.182E+1	3.310E+1
-4.363E-1	1.177E+1	3.304E+1
-4.347E-1	1.186E+1	3.325E+1
-4.347E-1	1.180E+1	3.329E+1
-4.395E-1	1.183E+1	3.298E+1
-4.363E-1	1.173E+1	3.287E+1
-4.363E-1	1.181E+1	3.320E+1
-4.347E-1	1.170E+1	3.282E+1
-4.347E-1	1.199E+1	3.306E+1
-4.395E-1	1.191E+1	3.318E+1
-4.347E-1	1.184E+1	3.301E+1
-4.347E-1	1.176E+1	3.313E+1
-4.395E-1	1.180E+1	3.300E+1
-4.379E-1	1.184E+1	3.310E+1
-4.347E-1	1.191E+1	3.324E+1
-4.363E-1	1.182E+1	3.309E+1
-4.379E-1	1.171E+1	3.298E+1
-4.395E-1	1.180E+1	3.293E+1
-4.379E-1	1.180E+1	3.302E+1
-4.330E-1	1.174E+1	3.297E+1
-4.379E-1	1.191E+1	3.291E+1
-4.379E-1	1.179E+1	3.297E+1
-4.363E-1	1.185E+1	3.304E+1
-4.330E-1	1.180E+1	3.316E+1
-4.363E-1	1.177E+1	3.315E+1
-4.379E-1	1.177E+1	3.297E+1
-4.363E-1	1.178E+1	3.290E+1
-4.347E-1	1.186E+1	3.323E+1
-4.347E-1	1.175E+1	3.312E+1
-4.363E-1	1.185E+1	3.316E+1
-4.347E-1	1.179E+1	3.315E+1
-4.363E-1	1.181E+1	3.305E+1
-4.379E-1	1.179E+1	3.301E+1
-4.395E-1	1.194E+1	3.304E+1
-4.347E-1	1.183E+1	3.318E+1
-4.330E-1	1.188E+1	3.309E+1
-4.395E-1	1.190E+1	3.327E+1
-4.363E-1	1.185E+1	3.315E+1
-4.347E-1	1.174E+1	3.320E+1
-4.330E-1	1.183E+1	3.311E+1
-4.363E-1	1.184E+1	3.288E+1
-4.347E-1	1.178E+1	3.301E+1
-4.363E-1	1.174E+1	3.291E+1
-4.347E-1	1.178E+1	3.293E+1
-4.363E-1	1.180E+1	3.298E+1
-4.363E-1	1.174E+1	3.302E+1
-4.363E-1	1.185E+1	3.305E+1
-4.330E-1	1.180E+1	3.309E+1
-4.363E-1	1.180E+1	3.291E+1
-4.363E-1	1.183E+1	3.302E+1
-4.330E-1	1.189E+1	3.306E+1
-4.330E-1	1.192E+1	3.321E+1
-4.363E-1	1.185E+1	3.279E+1
-4.363E-1	1.174E+1	3.292E+1
-4.314E-1	1.199E+1	3.302E+1
-4.330E-1	1.180E+1	3.300E+1
-4.395E-1	1.180E+1	3.319E+1
-4.379E-1	1.176E+1	3.288E+1
-4.363E-1	1.183E+1	3.308E+1
-4.330E-1	1.184E+1	3.294E+1
-4.379E-1	1.170E+1	3.300E+1
-4.363E-1	1.185E+1	3.328E+1
-4.347E-1	1.185E+1	3.306E+1
-4.363E-1	1.190E+1	3.326E+1
-4.379E-1	1.177E+1	3.299E+1
-4.363E-1	1.173E+1	3.308E+1
-4.347E-1	1.180E+1	3.289E+1
-4.314E-1	1.177E+1	3.294E+1
-4.347E-1	1.188E+1	3.311E+1
-4.363E-1	1.176E+1	3.307E+1
-4.330E-1	1.170E+1	3.312E+1
-4.379E-1	1.178E+1	3.299E+1
-4.347E-1	1.184E+1	3.302E+1
-4.379E-1	1.192E+1	3.296E+1
-4.363E-1	1.176E+1	3.318E+1
-4.330E-1	1.175E+1	3.288E+1
-4.363E-1	1.186E+1	3.289E+1
-4.330E-1	1.170E+1	3.297E+1
-4.347E-1	1.169E+1	3.279E+1
-4.363E-1	1.182E+1	3.298E+1
-4.379E-1	1.182E+1	3.299E+1
-4.347E-1	1.180E+1	3.307E+1
-4.363E-1	1.177E+1	3.316E+1
-4.363E-1	1.188E+1	3.308E+1
-4.363E-1	1.186E+1	3.291E+1
-4.363E-1	1.191E+1	3.306E+1
-4.363E-1	1.173E+1	3.304E+1
-4.347E-1	1.185E+1	3.312E+1
-4.379E-1	1.168E+1	3.293E+1
-4.379E-1	1.174E+1	3.293E+1
-4.330E-1	1.180E+1	3.294E+1
-4.347E-1	1.183E+1	3.308E+1
-4.363E-1	1.172E+1	3.305E+1
-4.363E-1	1.177E+1	3.293E+1
-4.347E-1	1.179E+1	3.291E+1
-4.363E-1	1.174E+1	3.283E+1
-4.395E-1	1.176E+1	3.302E+1
-4.379E-1	1.181E+1	3.299E+1
-4.330E-1	1.186E+1	3.309E+1
-4.314E-1	1.168E+1	3.322E+1
-4.363E-1	1.176E+1	3.292E+1
-4.363E-1	1.173E+1	3.294E+1
-4.347E-1	1.178E+1	3.301E+1
-4.330E-1	1.180E+1	3.309E+1
-4.363E-1	1.174E+1	3.299E+1
-4.363E-1	1.187E+1	3.310E+1
-4.330E-1	1.179E+1	3.310E+1
-4.395E-1	1.181E+1	3.307E+1
-4.363E-1	1.169E+1	3.307E+1
-4.379E-1	1.173E+1	3.271E+1
-4.363E-1	1.178E+1	3.289E+1
-4.347E-1	1.178E+1	3.306E+1
-4.379E-1	1.184E+1	3.273E+1
-4.363E-1	1.196E+1	3.310E+1
-4.347E-1	1.185E+1	3.300E+1
-4.363E-1	1.176E+1	3.317E+1
-4.363E-1	1.181E+1	3.293E+1
-4.379E-1	1.175E+1	3.307E+1
-4.347E-1	1.190E+1	3.305E+1
-4.347E-1	1.180E+1	3.301E+1
-4.347E-1	1.181E+1	3.320E+1
-4.363E-1	1.180E+1	3.331E+1
-4.363E-1	1.185E+1	3.284E+1
-4.314E-1	1.177E+1	3.297E+1
-4.363E-1	1.180E+1	3.315E+1
-4.347E-1	1.172E+1	3.285E+1
-4.347E-1	1.165E+1	3.303E+1
-4.363E-1	1.186E+1	3.285E+1
-4.363E-1	1.176E+1	3.329E+1
-4.363E-1	1.181E+1	3.318E+1
-4.330E-1	1.180E+1	3.304E+1
-4.347E-1	1.185E+1	3.309E+1
-4.363E-1	1.178E+1	3.332E+1
-4.347E-1	1.182E+1	3.300E+1
-4.363E-1	1.173E+1	3.309E+1
-4.363E-1	1.188E+1	3.314E+1
-4.379E-1	1.189E+1	3.307E+1
-4.363E-1	1.180E+1	3.299E+1
-4.363E-1	1.190E+1	3.299E+1
-4.347E-1	1.198E+1	3.286E+1
-4.379E-1	1.180E+1	3.341E+1
-4.347E-1	1.190E+1	3.294E+1
-4.347E-1	1.176E+1	3.321E+1
-4.347E-1	1.194E+1	3.296E+1
-4.363E-1	1.185E+1	3.316E+1
-4.395E-1	1.179E+1	3.296E+1
-4.314E-1	1.177E+1	3.302E+1
-4.347E-1	1.177E+1	3.327E+1
-4.379E-1	1.198E+1	3.308E+1
-4.363E-1	1.171E+1	3.277E+1
-4.347E-1	1.187E+1	3.286E+1
-4.363E-1	1.188E+1	3.321E+1
-4.363E-1	1.192E+1	3.305E+1
-4.379E-1	1.184E+1	3.312E+1
-4.347E-1	1.170E+1	3.313E+1
-4.363E-1	1.190E+1	3.309E+1
-4.395E-1	1.180E+1	3.303E+1
-4.379E-1	1.183E+1	3.291E+1
-4.330E-1	1.197E+1	3.289E+1
-4.363E-1	1.179E+1	3.314E+1
-4.347E-1	1.185E+1	3.311E+1
-4.395E-1	1.174E+1	3.309E+1
-4.379E-1	1.188E+1	3.297E+1
-4.330E-1	1.180E+1	3.301E+1
-4.395E-1	1.181E+1	3.289E+1
-4.411E-1	1.176E+1	3.301E+1
-4.347E-1	1.174E+1	3.295E+1
-4.330E-1	1.171E+1	3.310E+1
-4.363E-1	1.177E+1	3.319E+1
-4.395E-1	1.183E+1	3.303E+1
-4.347E-1	1.191E+1	3.300E+1
-4.363E-1	1.183E+1	3.303E+1
-4.363E-1	1.184E+1	3.317E+1
-4.347E-1	1.181E+1	3.324E+1
-4.347E-1	1.183E+1	3.313E+1
-4.330E-1	1.185E+1	3.293E+1
-4.363E-1	1.191E+1	3.307E+1
-4.363E-1	1.199E+1	3.309E+1
-4.347E-1	1.181E+1	3.322E+1
-4.347E-1	1.191E+1	3.314E+1
-4.379E-1	1.167E+1	3.288E+1
-4.379E-1	1.175E+1	3.294E+1
-4.347E-1	1.192E+1	3.318E+1
-4.330E-1	1.179E+1	3.310E+1
-4.395E-1	1.181E+1	3.300E+1
-4.363E-1	1.171E+1	3.319E+1
-4.347E-1	1.172E+1	3.317E+1
-4.347E-1	1.180E+1	3.294E+1
-4.379E-1	1.171E+1	3.291E+1
-4.363E-1	1.182E+1	3.294E+1
-4.379E-1	1.184E+1	3.294E+1
-4.330E-1	1.194E+1	3.297E+1
-4.363E-1	1.172E+1	3.314E+1
-4.379E-1	1.181E+1	3.319E+1
-4.347E-1	1.184E+1	3.309E+1
-4.347E-1	1.181E+1	3.302E+1
-4.347E-1	1.186E+1	3.296E+1
-4.379E-1	1.183E+1	3.289E+1
-4.363E-1	1.172E+1	3.319E+1
-4.347E-1	1.168E+1	3.307E+1
-4.363E-1	1.192E+1	3.324E+1
-4.395E-1	1.186E+1	3.296E+1
-4.330E-1	1.189E+1	3.299E+1
-4.314E-1	1.183E+1	3.304E+1
-4.363E-1	1.192E+1	3.305E+1
-4.379E-1	1.184E+1	3.296E+1
-4.347E-1	1.183E+1	3.310E+1
-4.379E-1	1.184E+1	3.312E+1
-4.379E-1	1.182E+1	3.303E+1
-4.379E-1	1.184E+1	3.266E+1
-4.363E-1	1.183E+1	3.301E+1
-4.347E-1	1.186E+1	3.307E+1
-4.395E-1	1.182E+1	3.307E+1
-4.379E-1	1.179E+1	3.325E+1
-4.330E-1	1.176E+1	3.315E+1
-4.363E-1	1.178E+1	3.308E+1
-4.379E-1	1.195E+1	3.275E+1
-4.379E-1	1.181E+1	3.292E+1
-4.347E-1	1.183E+1	3.295E+1
-4.347E-1	1.180E+1	3.279E+1
-4.379E-1	1.178E+1	3.297E+1
-4.363E-1	1.186E+1	3.307E+1
-4.363E-1	1.165E+1	3.298E+1
-4.347E-1	1.187E+1	3.305E+1
-4.379E-1	1.178E+1	3.309E+1
-4.379E-1	1.186E+1	3.298E+1
-4.347E-1	1.178E+1	3.298E+1
-4.347E-1	1.191E+1	3.313E+1
-4.395E-1	1.177E+1	3.312E+1
-4.347E-1	1.172E+1	3.311E+1
-4.363E-1	1.176E+1	3.303E+1
-4.347E-1	1.178E+1	3.302E+1
-4.379E-1	1.173E+1	3.309E+1
-4.363E-1	1.182E+1	3.298E+1
-4.347E-1	1.183E+1	3.291E+1
-4.379E-1	1.178E+1	3.304E+1
-4.379E-1	1.183E+1	3.307E+1
-4.379E-1	1.185E+1	3.303E+1
-4.347E-1	1.168E+1	3.316E+1
-4.347E-1	1.181E+1	3.279E+1
-4.395E-1	1.188E+1	3.298E+1
-4.379E-1	1.179E+1	3.316E+1
-4.363E-1	1.180E+1	3.285E+1
-4.347E-1	1.186E+1	3.291E+1
-4.363E-1	1.184E+1	3.308E+1
-4.379E-1	1.189E+1	3.318E+1
-4.347E-1	1.178E+1	3.290E+1
-4.314E-1	1.182E+1	3.276E+1
-4.379E-1	1.182E+1	3.323E+1
-4.363E-1	1.177E+1	3.303E+1
-4.363E-1	1.175E+1	3.311E+1
-4.347E-1	1.182E+1	3.331E+1
-4.379E-1	1.185E+1	3.312E+1
-4.395E-1	1.178E+1	3.290E+1
-4.330E-1	1.186E+1	3.315E+1
-4.347E-1	1.180E+1	3.306E+1
-4.395E-1	1.189E+1	3.298E+1
-4.363E-1	1.190E+1	3.315E+1
-4.347E-1	1.186E+1	3.317E+1
-4.347E-1	1.178E+1	3.295E+1
-4.363E-1	1.180E+1	3.318E+1
-4.395E-1	1.186E+1	3.298E+1
-4.330E-1	1.172E+1	3.296E+1
-4.395E-1	1.187E+1	3.296E+1
-4.395E-1	1.190E+1	3.320E+1
-4.363E-1	1.194E+1	3.306E+1
-4.379E-1	1.177E+1	3.278E+1
-4.363E-1	1.171E+1	3.302E+1
-4.395E-1	1.182E+1	3.294E+1
-4.379E-1	1.176E+1	3.300E+1
-4.347E-1	1.181E+1	3.309E+1
-4.347E-1	1.193E+1	3.315E+1
-4.395E-1	1.186E+1	3.325E+1
-4.347E-1	1.172E+1	3.308E+1
-4.379E-1	1.171E+1	3.295E+1
-4.363E-1	1.192E+1	3.327E+1
-4.363E-1	1.174E+1	3.309E+1
-4.379E-1	1.173E+1	3.293E+1
-4.347E-1	1.180E+1	3.314E+1
-4.363E-1	1.183E+1	3.325E+1
-4.363E-1	1.188E+1	3.302E+1
-4.411E-1	1.189E+1	3.299E+1
-4.363E-1	1.175E+1	3.307E+1
-4.379E-1	1.189E+1	3.287E+1
-4.363E-1	1.182E+1	3.306E+1
-4.347E-1	1.191E+1	3.283E+1
-4.347E-1	1.181E+1	3.305E+1
-4.347E-1	1.185E+1	3.305E+1
-4.363E-1	1.190E+1	3.325E+1
-4.379E-1	1.186E+1	3.307E+1
-4.363E-1	1.178E+1	3.300E+1
-4.379E-1	1.187E+1	3.313E+1
-4.395E-1	1.178E+1	3.321E+1
-4.395E-1	1.192E+1	3.302E+1
-4.347E-1	1.181E+1	3.302E+1
-4.363E-1	1.182E+1	3.346E+1
-4.379E-1	1.181E+1	3.293E+1
-4.395E-1	1.187E+1	3.308E+1
-4.347E-1	1.187E+1	3.301E+1
-4.363E-1	1.184E+1	3.303E+1
-4.379E-1	1.186E+1	3.295E+1
-4.363E-1	1.186E+1	3.293E+1
-4.363E-1	1.171E+1	3.284E+1
-4.379E-1	1.179E+1	3.316E+1
-4.363E-1	1.174E+1	3.318E+1
-4.395E-1	1.171E+1	3.303E+1
-4.347E-1	1.177E+1	3.317E+1
-4.347E-1	1.173E+1	3.299E+1
-4.379E-1	1.182E+1	3.285E+1
-4.411E-1	1.181E+1	3.274E+1
-4.347E-1	1.181E+1	3.312E+1
-4.363E-1	1.177E+1	3.317E+1
-4.395E-1	1.189E+1	3.304E+1
-4.395E-1	1.168E+1	3.285E+1
-4.379E-1	1.182E+1	3.288E+1
-4.330E-1	1.173E+1	3.313E+1
-4.395E-1	1.186E+1	3.297E+1
-4.363E-1	1.184E+1	3.300E+1
-4.330E-1	1.192E+1	3.311E+1
-4.363E-1	1.182E+1	3.306E+1
-4.379E-1	1.182E+1	3.311E+1
-4.347E-1	1.197E+1	3.331E+1
-4.379E-1	1.168E+1	3.292E+1
-4.379E-1	1.193E+1	3.340E+1
-4.363E-1	1.186E+1	3.321E+1
-4.379E-1	1.184E+1	3.291E+1
-4.379E-1	1.179E+1	3.294E+1
-4.347E-1	1.184E+1	3.295E+1
-4.330E-1	1.192E+1	3.308E+1
-4.379E-1	1.186E+1	3.321E+1
-4.363E-1	1.175E+1	3.314E+1
-4.330E-1	1.187E+1	3.301E+1
-4.379E-1	1.192E+1	3.310E+1
-4.363E-1	1.180E+1	3.311E+1
-4.363E-1	1.163E+1	3.304E+1
-4.330E-1	1.179E+1	3.315E+1
-4.363E-1	1.176E+1	3.304E+1
-4.379E-1	1.189E+1	3.301E+1
-4.363E-1	1.172E+1	3.307E+1
-4.379E-1	1.189E+1	3.303E+1
-4.363E-1	1.182E+1	3.292E+1
-4.363E-1	1.168E+1	3.302E+1
-4.379E-1	1.181E+1	3.313E+1
-4.330E-1	1.188E+1	3.319E+1
-4.379E-1	1.177E+1	3.330E+1
-4.379E-1	1.192E+1	3.309E+1
-4.347E-1	1.181E+1	3.300E+1
-4.363E-1	1.195E+1	3.299E+1
-4.395E-1	1.174E+1	3.270E+1
-4.379E-1	1.167E+1	3.325E+1
-4.379E-1	1.171E+1	3.302E+1
-4.363E-1	1.171E+1	3.298E+1
-4.379E-1	1.189E+1	3.296E+1
-4.363E-1	1.187E+1	3.327E+1
-4.363E-1	1.177E+1	3.326E+1
-4.347E-1	1.173E+1	3.297E+1
-4.379E-1	1.180E+1	3.262E+1
-4.363E-1	1.172E+1	3.296E+1
-4.347E-1	1.180E+1	3.291E+1
-4.347E-1	1.160E+1	3.297E+1
-4.379E-1	1.168E+1	3.326E+1
-4.363E-1	1.169E+1	3.271E+1
-4.363E-1	1.173E+1	3.278E+1
-4.363E-1	1.172E+1	3.309E+1
-4.395E-1	1.183E+1	3.316E+1
-4.395E-1	1.189E+1	3.289E+1
-4.330E-1	1.176E+1	3.317E+1
-4.363E-1	1.181E+1	3.321E+1
-4.379E-1	1.182E+1	3.310E+1
-4.379E-1	1.179E+1	3.312E+1
-4.347E-1	1.187E+1	3.313E+1
-4.379E-1	1.191E+1	3.318E+1
-4.395E-1	1.172E+1	3.314E+1
-4.379E-1	1.182E+1	3.314E+1
-4.379E-1	1.189E+1	3.292E+1
-4.330E-1	1.177E+1	3.300E+1
-4.379E-1	1.186E+1	3.304E+1
-4.395E-1	1.171E+1	3.300E+1
-4.363E-1	1.175E+1	3.305E+1
-4.347E-1	1.189E+1	3.295E+1
-4.395E-1	1.171E+1	3.298E+1
-4.395E-1	1.186E+1	3.304E+1
-4.379E-1	1.177E+1	3.295E+1
-4.379E-1	1.184E+1	3.290E+1
-4.347E-1	1.183E+1	3.320E+1
-4.379E-1	1.189E+1	3.329E+1
-4.347E-1	1.177E+1	3.307E+1
-4.347E-1	1.186E+1	3.300E+1
-4.379E-1	1.180E+1	3.310E+1
-4.363E-1	1.171E+1	3.302E+1
-4.395E-1	1.186E+1	3.299E+1
-4.347E-1	1.169E+1	3.297E+1
-4.395E-1	1.184E+1	3.298E+1
-4.379E-1	1.192E+1	3.292E+1
-4.379E-1	1.183E+1	3.309E+1
-4.363E-1	1.161E+1	3.283E+1
-4.395E-1	1.187E+1	3.285E+1
-4.411E-1	1.177E+1	3.294E+1
-4.347E-1	1.176E+1	3.309E+1
-4.363E-1	1.179E+1	3.271E+1
-4.379E-1	1.181E+1	3.304E+1
-4.395E-1	1.177E+1	3.316E+1
-4.330E-1	1.187E+1	3.291E+1
-4.363E-1	1.178E+1	3.295E+1
-4.379E-1	1.193E+1	3.310E+1
-4.379E-1	1.181E+1	3.312E+1
-4.363E-1	1.170E+1	3.300E+1
-4.347E-1	1.180E+1	3.307E+1
-4.379E-1	1.191E+1	3.289E+1
-4.363E-1	1.185E+1	3.300E+1
-4.379E-1	1.179E+1	3.310E+1
-4.314E-1	1.176E+1	3.285E+1
-4.395E-1	1.182E+1	3.296E+1
-4.395E-1	1.171E+1	3.300E+1
-4.395E-1	1.189E+1	3.310E+1
-4.347E-1	1.187E+1	3.291E+1
-4.379E-1	1.191E+1	3.319E+1
-4.379E-1	1.187E+1	3.298E+1
-4.363E-1	1.185E+1	3.302E+1
-4.379E-1	1.173E+1	3.294E+1
-4.379E-1	1.170E+1	3.300E+1
-4.347E-1	1.175E+1	3.276E+1
-4.347E-1	1.183E+1	3.307E+1
-4.363E-1	1.187E+1	3.305E+1
-4.379E-1	1.182E+1	3.315E+1
-4.379E-1	1.170E+1	3.275E+1
-4.379E-1	1.174E+1	3.295E+1
-4.347E-1	1.174E+1	3.309E+1
-4.379E-1	1.177E+1	3.282E+1
-4.379E-1	1.182E+1	3.300E+1
-4.379E-1	1.187E+1	3.309E+1
-4.330E-1	1.177E+1	3.308E+1
-4.363E-1	1.173E+1	3.301E+1
-4.379E-1	1.177E+1	3.284E+1
-4.379E-1	1.172E+1	3.299E+1
-4.347E-1	1.183E+1	3.309E+1
-4.379E-1	1.183E+1	3.317E+1
-4.363E-1	1.179E+1	3.295E+1
-4.379E-1	1.186E+1	3.322E+1
-4.330E-1	1.188E+1	3.303E+1
-4.363E-1	1.178E+1	3.311E+1
-4.379E-1	1.190E+1	3.290E+1
-4.379E-1	1.194E+1	3.289E+1
-4.379E-1	1.182E+1	3.306E+1
-4.379E-1	1.180E+1	3.296E+1
-4.379E-1	1.193E+1	3.315E+1
-4.379E-1	1.167E+1	3.275E+1
-4.379E-1	1.190E+1	3.309E+1
-4.395E-1	1.182E+1	3.308E+1
-4.363E-1	1.186E+1	3.310E+1
-4.379E-1	1.179E+1	3.304E+1
-4.347E-1	1.180E+1	3.298E+1
-4.379E-1	1.178E+1	3.316E+1
-4.395E-1	1.189E+1	3.281E+1
-4.347E-1	1.188E+1	3.295E+1
-4.363E-1	1.190E+1	3.309E+1
-4.363E-1	1.188E+1	3.312E+1
-4.411E-1	1.180E+1	3.325E+1
-4.347E-1	1.187E+1	3.315E+1
-4.347E-1	1.180E+1	3.293E+1
-4.347E-1	1.188E+1	3.300E+1
-4.395E-1	1.183E+1	3.309E+1
-4.363E-1	1.191E+1	3.316E+1
-4.363E-1	1.195E+1	3.309E+1
-4.379E-1	1.189E+1	3.313E+1
-4.379E-1	1.198E+1	3.313E+1
-4.379E-1	1.189E+1	3.315E+1
-4.363E-1	1.173E+1	3.316E+1
-4.363E-1	1.178E+1	3.294E+1
-4.379E-1	1.173E+1	3.289E+1
-4.363E-1	1.176E+1	3.301E+1
-4.363E-1	1.187E+1	3.306E+1
-4.379E-1	1.176E+1	3.276E+1
-4.395E-1	1.178E+1	3.294E+1
-4.379E-1	1.185E+1	3.302E+1
-4.379E-1	1.190E+1	3.307E+1
-4.379E-1	1.187E+1	3.322E+1
-4.379E-1	1.173E+1	3.291E+1
-4.379E-1	1.170E+1	3.315E+1
-4.347E-1	1.170E+1	3.306E+1
-4.379E-1	1.181E+1	3.293E+1
-4.347E-1	1.184E+1	3.290E+1
-4.347E-1	1.181E+1	3.286E+1
-4.347E-1	1.185E+1	3.322E+1
-4.363E-1	1.175E+1	3.297E+1
-4.395E-1	1.179E+1	3.270E+1
-4.363E-1	1.183E+1	3.291E+1
-4.363E-1	1.171E+1	3.293E+1
-4.379E-1	1.189E+1	3.302E+1
-4.379E-1	1.191E+1	3.314E+1
-4.347E-1	1.179E+1	3.315E+1
-4.379E-1	1.183E+1	3.292E+1
-4.395E-1	1.182E+1	3.324E+1
-4.395E-1	1.183E+1	3.303E+1
-4.347E-1	1.177E+1	3.282E+1
-4.379E-1	1.184E+1	3.316E+1
-4.395E-1	1.182E+1	3.294E+1
-4.395E-1	1.182E+1	3.306E+1
-4.363E-1	1.167E+1	3.332E+1
-4.363E-1	1.178E+1	3.314E+1
-4.379E-1	1.192E+1	3.293E+1
-4.379E-1	1.184E+1	3.293E+1
-4.347E-1	1.191E+1	3.324E+1
-4.330E-1	1.171E+1	3.318E+1
-4.379E-1	1.189E+1	3.288E+1
-4.379E-1	1.198E+1	3.295E+1
-4.347E-1	1.188E+1	3.310E+1
-4.330E-1	1.192E+1	3.301E+1
-4.363E-1	1.181E+1	3.313E+1
-4.363E-1	1.179E+1	3.303E+1
-4.330E-1	1.179E+1	3.305E+1
-4.363E-1	1.179E+1	3.296E+1
-4.379E-1	1.180E+1	3.295E+1
-4.395E-1	1.170E+1	3.301E+1
-4.363E-1	1.193E+1	3.309E+1
-4.330E-1	1.176E+1	3.311E+1
-4.379E-1	1.184E+1	3.311E+1
-4.395E-1	1.183E+1	3.285E+1
-4.395E-1	1.175E+1	3.306E+1
-4.330E-1	1.179E+1	3.308E+1
-4.379E-1	1.184E+1	3.337E+1
-4.379E-1	1.175E+1	3.292E+1
-4.379E-1	1.190E+1	3.314E+1
-4.363E-1	1.180E+1	3.313E+1
-4.363E-1	1.189E+1	3.298E+1
-4.395E-1	1.187E+1	3.303E+1
-4.347E-1	1.168E+1	3.296E+1
-4.363E-1	1.193E+1	3.308E+1
-4.379E-1	1.203E+1	3.311E+1
-4.363E-1	1.173E+1	3.304E+1
-4.363E-1	1.187E+1	3.328E+1
-4.363E-1	1.192E+1	3.319E+1
-4.347E-1	1.182E+1	3.313E+1
-4.379E-1	1.180E+1	3.298E+1
-4.363E-1	1.188E+1	3.291E+1
-4.363E-1	1.183E+1	3.311E+1
-4.363E-1	1.181E+1	3.298E+1
-4.363E-1	1.178E+1	3.317E+1
-4.347E-1	1.196E+1	3.290E+1
-4.363E-1	1.175E+1	3.313E+1
-4.363E-1	1.184E+1	3.295E+1
-4.379E-1	1.193E+1	3.329E+1
-4.379E-1	1.165E+1	3.311E+1
-4.379E-1	1.188E+1	3.314E+1
-4.395E-1	1.183E+1	3.322E+1
-4.379E-1	1.184E+1	3.323E+1
-4.330E-1	1.189E+1	3.284E+1
-4.347E-1	1.180E+1	3.308E+1
-4.395E-1	1.176E+1	3.298E+1
-4.379E-1	1.184E+1	3.291E+1
-4.330E-1	1.178E+1	3.290E+1
-4.363E-1	1.185E+1	3.300E+1
-4.379E-1	1.177E+1	3.305E+1
-4.379E-1	1.176E+1	3.278E+1
-4.363E-1	1.185E+1	3.310E+1
-4.363E-1	1.180E+1	3.305E+1
-4.395E-1	1.182E+1	3.311E+1
-4.379E-1	1.170E+1	3.295E+1
-4.363E-1	1.185E+1	3.275E+1
-4.363E-1	1.175E+1	3.308E+1
-4.363E-1	1.184E+1	3.309E+1
-4.363E-1	1.178E+1	3.304E+1
-4.379E-1	1.179E+1	3.289E+1
-4.347E-1	1.181E+1	3.316E+1
-4.395E-1	1.175E+1	3.283E+1
-4.379E-1	1.169E+1	3.301E+1
-4.330E-1	1.191E+1	3.308E+1
-4.363E-1	1.177E+1	3.284E+1
-4.395E-1	1.167E+1	3.295E+1
-4.379E-1	1.187E+1	3.302E+1
-4.379E-1	1.171E+1	3.313E+1
-4.363E-1	1.192E+1	3.318E+1
-4.395E-1	1.180E+1	3.316E+1
-4.379E-1	1.179E+1	3.305E+1
-4.363E-1	1.191E+1	3.303E+1
-4.347E-1	1.166E+1	3.294E+1
-4.347E-1	1.186E+1	3.301E+1
-4.379E-1	1.178E+1	3.299E+1
-4.379E-1	1.192E+1	3.330E+1
-4.347E-1	1.189E+1	3.290E+1
-4.379E-1	1.186E+1	3.316E+1
-4.347E-1	1.187E+1	3.296E+1
-4.379E-1	1.183E+1	3.298E+1
-4.347E-1	1.166E+1	3.317E+1
-4.395E-1	1.180E+1	3.299E+1
-4.379E-1	1.194E+1	3.298E+1
-4.347E-1	1.188E+1	3.283E+1
-4.363E-1	1.175E+1	3.297E+1
-4.363E-1	1.175E+1	3.327E+1
-4.411E-1	1.182E+1	3.299E+1
-4.379E-1	1.187E+1	3.298E+1
-4.347E-1	1.194E+1	3.307E+1
-4.411E-1	1.178E+1	3.290E+1
-4.379E-1	1.182E+1	3.296E+1
-4.379E-1	1.190E+1	3.307E+1
-4.330E-1	1.167E+1	3.300E+1
-4.395E-1	1.182E+1	3.283E+1
-4.363E-1	1.181E+1	3.297E+1
-4.363E-1	1.191E+1	3.302E+1
-4.379E-1	1.188E+1	3.300E+1
-4.395E-1	1.180E+1	3.326E+1
-4.363E-1	1.170E+1	3.297E+1
-4.314E-1	1.182E+1	3.321E+1
-4.363E-1	1.188E+1	3.312E+1
-4.395E-1	1.183E+1	3.308E+1
-4.379E-1	1.189E+1	3.296E+1
-4.347E-1	1.181E+1	3.309E+1
-4.379E-1	1.186E+1	3.304E+1
-4.411E-1	1.197E+1	3.288E+1
-4.379E-1	1.180E+1	3.302E+1
-4.379E-1	1.179E+1	3.308E+1
-4.347E-1	1.187E+1	3.316E+1
-4.395E-1	1.191E+1	3.317E+1
-4.379E-1	1.177E+1	3.312E+1
-4.395E-1	1.179E+1	3.313E+1
-4.347E-1	1.174E+1	3.288E+1
-4.395E-1	1.178E+1	3.323E+1
-4.363E-1	1.175E+1	3.314E+1
-4.347E-1	1.176E+1	3.321E+1
-4.330E-1	1.181E+1	3.299E+1
-4.379E-1	1.174E+1	3.308E+1
-4.395E-1	1.172E+1	3.311E+1
-4.379E-1	1.179E+1	3.323E+1
-4.379E-1	1.178E+1	3.317E+1
-4.395E-1	1.171E+1	3.313E+1
-4.379E-1	1.186E+1	3.292E+1
-4.347E-1	1.183E+1	3.307E+1
-4.363E-1	1.180E+1	3.301E+1
-4.379E-1	1.168E+1	3.283E+1
-4.363E-1	1.172E+1	3.287E+1
-4.347E-1	1.175E+1	3.306E+1
-4.330E-1	1.173E+1	3.294E+1
-4.395E-1	1.178E+1	3.293E+1
-4.379E-1	1.178E+1	3.292E+1
-4.363E-1	1.191E+1	3.299E+1
-4.379E-1	1.182E+1	3.311E+1
-4.395E-1	1.180E+1	3.303E+1
-4.411E-1	1.192E+1	3.286E+1
-4.363E-1	1.191E+1	3.313E+1
-4.347E-1	1.181E+1	3.321E+1
-4.395E-1	1.166E+1	3.306E+1
-4.411E-1	1.172E+1	3.311E+1
-4.363E-1	1.176E+1	3.292E+1
-4.363E-1	1.182E+1	3.330E+1
-4.395E-1	1.185E+1	3.287E+1
-4.363E-1	1.180E+1	3.308E+1
-4.379E-1	1.179E+1	3.292E+1
-4.363E-1	1.195E+1	3.297E+1
-4.395E-1	1.187E+1	3.297E+1
-4.379E-1	1.190E+1	3.298E+1
-4.347E-1	1.187E+1	3.301E+1
-4.347E-1	1.172E+1	3.322E+1
-4.395E-1	1.179E+1	3.296E+1
-4.395E-1	1.175E+1	3.293E+1
-4.363E-1	1.184E+1	3.271E+1
-4.379E-1	1.188E+1	3.309E+1
-4.411E-1	1.178E+1	3.299E+1
-4.363E-1	1.175E+1	3.301E+1
-4.330E-1	1.186E+1	3.318E+1
-4.379E-1	1.181E+1	3.311E+1
-4.379E-1	1.190E+1	3.325E+1
-4.379E-1	1.164E+1	3.312E+1
-4.363E-1	1.194E+1	3.301E+1
-4.363E-1	1.186E+1	3.336E+1
-4.395E-1	1.189E+1	3.290E+1
-4.395E-1	1.186E+1	3.289E+1
-4.363E-1	1.185E+1	3.297E+1
-4.363E-1	1.173E+1	3.295E+1
-4.363E-1	1.192E+1	3.286E+1
-4.363E-1	1.175E+1	3.271E+1
-4.363E-1	1.170E+1	3.288E+1
-4.363E-1	1.179E+1	3.306E+1
-4.379E-1	1.172E+1	3.294E+1
-4.395E-1	1.172E+1	3.313E+1
-4.347E-1	1.178E+1	3.284E+1
-4.363E-1	1.191E+1	3.279E+1
-4.379E-1	1.188E+1	3.303E+1
-4.379E-1	1.175E+1	3.317E+1
-4.379E-1	1.194E+1	3.312E+1
-4.395E-1	1.176E+1	3.306E+1
-4.379E-1	1.178E+1	3.301E+1
-4.347E-1	1.184E+1	3.298E+1
-4.379E-1	1.181E+1	3.293E+1
-4.379E-1	1.185E+1	3.296E+1
-4.363E-1	1.190E+1	3.286E+1
-4.379E-1	1.171E+1	3.304E+1
-4.363E-1	1.170E+1	3.285E+1
-4.347E-1	1.185E+1	3.290E+1
-4.379E-1	1.181E+1	3.322E+1
-4.379E-1	1.180E+1	3.314E+1
-4.363E-1	1.193E+1	3.316E+1
-4.395E-1	1.188E+1	3.313E+1
-4.379E-1	1.172E+1	3.299E+1
-4.379E-1	1.184E+1	3.293E+1
-4.347E-1	1.170E+1	3.316E+1
-4.347E-1	1.173E+1	3.302E+1
-4.363E-1	1.189E+1	3.308E+1
-4.363E-1	1.178E+1	3.308E+1
-4.347E-1	1.181E+1	3.293E+1
-4.330E-1	1.197E+1	3.303E+1
-4.379E-1	1.183E+1	3.287E+1
-4.379E-1	1.178E+1	3.310E+1
-4.363E-1	1.188E+1	3.297E+1
-4.363E-1	1.196E+1	3.301E+1
-4.379E-1	1.198E+1	3.310E+1
-4.379E-1	1.177E+1	3.308E+1
-4.347E-1	1.178E+1	3.303E+1
-4.363E-1	1.187E+1	3.297E+1
-4.379E-1	1.176E+1	3.317E+1
-4.379E-1	1.187E+1	3.301E+1
-4.363E-1	1.185E+1	3.307E+1
-4.395E-1	1.184E+1	3.294E+1
-4.379E-1	1.183E+1	3.306E+1
-4.363E-1	1.177E+1	3.307E+1
-4.363E-1	1.189E+1	3.322E+1
-4.330E-1	1.190E+1	3.299E+1
-4.395E-1	1.176E+1	3.307E+1
-4.379E-1	1.186E+1	3.302E+1
-4.363E-1	1.177E+1	3.303E+1
-4.347E-1	1.179E+1	3.304E+1
-4.379E-1	1.173E+1	3.305E+1
-4.363E-1	1.185E+1	3.302E+1
-4.363E-1	1.191E+1	3.309E+1
-4.363E-1	1.193E+1	3.301E+1
-4.395E-1	1.168E+1	3.303E+1
-4.395E-1	1.174E+1	3.304E+1
-4.347E-1	1.173E+1	3.322E+1
-4.395E-1	1.187E+1	3.285E+1
-4.379E-1	1.186E+1	3.300E+1
-4.395E-1	1.177E+1	3.297E+1
-4.363E-1	1.192E+1	3.278E+1
-4.363E-1	1.179E+1	3.320E+1
-4.395E-1	1.200E+1	3.283E+1
-4.395E-1	1.181E+1	3.303E+1
-4.363E-1	1.190E+1	3.276E+1
-4.347E-1	1.170E+1	3.282E+1
-4.395E-1	1.192E+1	3.321E+1
-4.379E-1	1.190E+1	3.277E+1
-4.363E-1	1.186E+1	3.309E+1
-4.347E-1	1.180E+1	3.285E+1
-4.379E-1	1.181E+1	3.286E+1
-4.363E-1	1.188E+1	3.304E+1
-4.379E-1	1.187E+1	3.306E+1
-4.363E-1	1.195E+1	3.301E+1
-4.363E-1	1.186E+1	3.294E+1
-4.363E-1	1.191E+1	3.313E+1
-4.363E-1	1.184E+1	3.302E+1
-4.314E-1	1.176E+1	3.308E+1
-4.395E-1	1.181E+1	3.288E+1
-4.379E-1	1.190E+1	3.289E+1
-4.363E-1	1.180E+1	3.279E+1
-4.363E-1	1.177E+1	3.314E+1
-4.347E-1	1.188E+1	3.306E+1
-4.379E-1	1.187E+1	3.313E+1
-4.363E-1	1.176E+1	3.319E+1
-4.363E-1	1.185E+1	3.311E+1
-4.363E-1	1.179E+1	3.304E+1
-4.411E-1	1.174E+1	3.306E+1
-4.395E-1	1.177E+1	3.299E+1
-4.395E-1	1.174E+1	3.298E+1
-4.363E-1	1.179E+1	3.295E+1
-4.379E-1	1.177E+1	3.303E+1
-4.379E-1	1.187E+1	3.299E+1
-4.363E-1	1.179E+1	3.304E+1
-4.395E-1	1.181E+1	3.329E+1
-4.379E-1	1.185E+1	3.284E+1
-4.379E-1	1.193E+1	3.276E+1
-4.363E-1	1.176E+1	3.300E+1
-4.395E-1	1.178E+1	3.322E+1
-4.379E-1	1.173E+1	3.289E+1
-4.363E-1	1.193E+1	3.305E+1
-4.347E-1	1.186E+1	3.302E+1
-4.395E-1	1.173E+1	3.330E+1
-4.411E-1	1.180E+1	3.292E+1
-4.363E-1	1.180E+1	3.291E+1
-4.379E-1	1.180E+1	3.304E+1
-4.411E-1	1.188E+1	3.308E+1
-4.363E-1	1.183E+1	3.303E+1
-4.363E-1	1.171E+1	3.298E+1
-4.363E-1	1.176E+1	3.296E+1
-4.395E-1	1.175E+1	3.298E+1
-4.395E-1	1.189E+1	3.305E+1
-4.330E-1	1.193E+1	3.294E+1
-4.379E-1	1.176E+1	3.321E+1
-4.395E-1	1.177E+1	3.295E+1
-4.379E-1	1.191E+1	3.297E+1
-4.363E-1	1.182E+1	3.306E+1
-4.363E-1	1.183E+1	3.298E+1
-4.363E-1	1.168E+1	3.277E+1
-4.395E-1	1.172E+1	3.321E+1
-4.363E-1	1.196E+1	3.294E+1
-4.395E-1	1.185E+1	3.311E+1
-4.363E-1	1.184E+1	3.307E+1
-4.411E-1	1.188E+1	3.312E+1
-4.314E-1	1.169E+1	3.325E+1
-4.379E-1	1.187E+1	3.298E+1
-4.379E-1	1.178E+1	3.307E+1
-4.411E-1	1.174E+1	3.299E+1
-4.363E-1	1.179E+1	3.297E+1
-4.347E-1	1.184E+1	3.318E+1
-4.363E-1	1.180E+1	3.291E+1
-4.379E-1	1.189E+1	3.289E+1
-4.363E-1	1.177E+1	3.306E+1
-4.379E-1	1.179E+1	3.314E+1
-4.411E-1	1.174E+1	3.277E+1
-4.363E-1	1.182E+1	3.290E+1
-4.363E-1	1.188E+1	3.276E+1
-4.330E-1	1.181E+1	3.285E+1
-4.395E-1	1.182E+1	3.286E+1
-4.363E-1	1.179E+1	3.305E+1
-4.379E-1	1.192E+1	3.285E+1
-4.363E-1	1.170E+1	3.306E+1
-4.363E-1	1.177E+1	3.311E+1
-4.379E-1	1.178E+1	3.298E+1
-4.347E-1	1.170E+1	3.316E+1
-4.347E-1	1.183E+1	3.290E+1
-4.379E-1	1.195E+1	3.314E+1
-4.379E-1	1.177E+1	3.306E+1
-4.347E-1	1.192E+1	3.313E+1
-4.379E-1	1.191E+1	3.312E+1
-4.379E-1	1.196E+1	3.284E+1
-4.395E-1	1.186E+1	3.291E+1
-4.347E-1	1.180E+1	3.305E+1
-4.363E-1	1.182E+1	3.310E+1
-4.395E-1	1.181E+1	3.301E+1
-4.379E-1	1.186E+1	3.291E+1
-4.363E-1	1.175E+1	3.309E+1
-4.379E-1	1.185E+1	3.293E+1
-4.411E-1	1.180E+1	3.298E+1
-4.379E-1	1.188E+1	3.310E+1
-4.347E-1	1.192E+1	3.288E+1
-4.347E-1	1.180E+1	3.312E+1
-4.411E-1	1.172E+1	3.301E+1
-4.379E-1	1.191E+1	3.329E+1
-4.363E-1	1.187E+1	3.300E+1
-4.363E-1	1.178E+1	3.312E+1
-4.395E-1	1.181E+1	3.315E+1
-4.395E-1	1.183E+1	3.300E+1
-4.347E-1	1.180E+1	3.297E+1
-4.347E-1	1.190E+1	3.322E+1
-4.379E-1	1.180E+1	3.294E+1
-4.395E-1	1.168E+1	3.296E+1
-4.347E-1	1.192E+1	3.299E+1
-4.363E-1	1.179E+1	3.294E+1
-4.379E-1	1.170E+1	3.303E+1
-4.379E-1	1.173E+1	3.318E+1
-4.330E-1	1.179E+1	3.300E+1
-4.363E-1	1.173E+1	3.318E+1
-4.379E-1	1.168E+1	3.287E+1
-4.395E-1	1.182E+1	3.308E+1
-4.379E-1	1.183E+1	3.299E+1
-4.379E-1	1.178E+1	3.310E+1
-4.379E-1	1.173E+1	3.282E+1
-4.379E-1	1.186E+1	3.306E+1
-4.347E-1	1.193E+1	3.299E+1
-4.330E-1	1.179E+1	3.305E+1
-4.363E-1	1.179E+1	3.307E+1
-4.379E-1	1.180E+1	3.284E+1
-4.363E-1	1.186E+1	3.307E+1
-4.363E-1	1.174E+1	3.309E+1
-4.395E-1	1.179E+1	3.303E+1
-4.379E-1	1.180E+1	3.307E+1
-4.379E-1	1.172E+1	3.316E+1
-4.363E-1	1.182E+1	3.291E+1
-4.395E-1	1.192E+1	3.304E+1
-4.395E-1	1.188E+1	3.285E+1
-4.363E-1	1.175E+1	3.295E+1
-4.363E-1	1.185E+1	3.320E+1
-4.395E-1	1.188E+1	3.290E+1
-4.395E-1	1.171E+1	3.329E+1
-4.379E-1	1.183E+1	3.302E+1
-4.347E-1	1.190E+1	3.311E+1
-4.411E-1	1.185E+1	3.299E+1
-4.395E-1	1.178E+1	3.287E+1
-4.379E-1	1.189E+1	3.316E+1
-4.347E-1	1.179E+1	3.296E+1
-4.395E-1	1.187E+1	3.282E+1
-4.363E-1	1.183E+1	3.296E+1
-4.363E-1	1.176E+1	3.307E+1
-4.363E-1	1.179E+1	3.277E+1
-4.379E-1	1.187E+1	3.304E+1
-4.379E-1	1.178E+1	3.310E+1
-4.363E-1	1.192E+1	3.298E+1
-4.379E-1	1.186E+1	3.294E+1
-4.379E-1	1.172E+1	3.297E+1
-4.379E-1	1.177E+1	3.309E+1
-4.347E-1	1.181E+1	3.310E+1
-4.363E-1	1.185E+1	3.273E+1
-4.395E-1	1.187E+1	3.297E+1
-4.395E-1	1.180E+1	3.287E+1
-4.363E-1	1.176E+1	3.305E+1
-4.379E-1	1.186E+1	3.318E+1
-4.379E-1	1.181E+1	3.305E+1
-4.395E-1	1.185E+1	3.309E+1
-4.379E-1	1.179E+1	3.288E+1
-4.363E-1	1.183E+1	3.310E+1
-4.363E-1	1.189E+1	3.333E+1
-4.395E-1	1.173E+1	3.281E+1
-4.379E-1	1.195E+1	3.293E+1
-4.363E-1	1.196E+1	3.309E+1
-4.379E-1	1.191E+1	3.298E+1
-4.395E-1	1.178E+1	3.282E+1
-4.395E-1	1.167E+1	3.282E+1
-4.363E-1	1.188E+1	3.280E+1
-4.428E-1	1.188E+1	3.299E+1
-4.379E-1	1.179E+1	3.301E+1
-4.363E-1	1.171E+1	3.287E+1
-4.363E-1	1.180E+1	3.298E+1
-4.379E-1	1.184E+1	3.284E+1
-4.395E-1	1.182E+1	3.290E+1
-4.363E-1	1.181E+1	3.293E+1
-4.379E-1	1.189E+1	3.298E+1
-4.379E-1	1.180E+1	3.331E+1
-4.395E-1	1.184E+1	3.296E+1
-4.395E-1	1.184E+1	3.278E+1
-4.363E-1	1.181E+1	3.315E+1
-4.395E-1	1.168E+1	3.311E+1
-4.379E-1	1.184E+1	3.311E+1
-4.347E-1	1.182E+1	3.291E+1
-4.363E-1	1.183E+1	3.285E+1
-4.363E-1	1.186E+1	3.310E+1
-4.379E-1	1.167E+1	3.290E+1
-4.330E-1	1.183E+1	3.321E+1
-4.363E-1	1.192E+1	3.304E+1
-4.379E-1	1.194E+1	3.313E+1
-4.395E-1	1.169E+1	3.300E+1
-4.363E-1	1.181E+1	3.319E+1
-4.363E-1	1.195E+1	3.301E+1
-4.363E-1	1.190E+1	3.306E+1
-4.395E-1	1.185E+1	3.296E+1
-4.363E-1	1.188E+1	3.288E+1
-4.363E-1	1.188E+1	3.297E+1
-4.395E-1	1.179E+1	3.287E+1
-4.363E-1	1.181E+1	3.294E+1
-4.379E-1	1.181E+1	3.307E+1
-4.363E-1	1.188E+1	3.284E+1
-4.363E-1	1.176E+1	3.307E+1
-4.395E-1	1.171E+1	3.287E+1
-4.379E-1	1.168E+1	3.307E+1
-4.363E-1	1.190E+1	3.283E+1
-4.395E-1	1.170E+1	3.304E+1
-4.379E-1	1.184E+1	3.309E+1
-4.363E-1	1.190E+1	3.287E+1
-4.363E-1	1.180E+1	3.326E+1
-4.395E-1	1.197E+1	3.307E+1
-4.379E-1	1.181E+1	3.299E+1
-4.379E-1	1.182E+1	3.297E+1
-4.379E-1	1.183E+1	3.299E+1
-4.395E-1	1.189E+1	3.285E+1
-4.363E-1	1.185E+1	3.313E+1
-4.347E-1	1.182E+1	3.295E+1
-4.363E-1	1.172E+1	3.293E+1
-4.363E-1	1.189E+1	3.290E+1
-4.395E-1	1.182E+1	3.324E+1
-4.363E-1	1.182E+1	3.315E+1
-4.363E-1	1.189E+1	3.289E+1
-4.363E-1	1.185E+1	3.292E+1
-4.411E-1	1.173E+1	3.302E+1
-4.363E-1	1.180E+1	3.304E+1
-4.395E-1	1.187E+1	3.302E+1
-4.411E-1	1.183E+1	3.293E+1
-4.363E-1	1.176E+1	3.333E+1
-4.395E-1	1.170E+1	3.309E+1
-4.363E-1	1.187E+1	3.297E+1
-4.379E-1	1.183E+1	3.297E+1
-4.379E-1	1.195E+1	3.312E+1
-4.347E-1	1.180E+1	3.294E+1
-4.330E-1	1.171E+1	3.292E+1
-4.379E-1	1.189E+1	3.308E+1
-4.395E-1	1.155E+1	3.290E+1
-4.330E-1	1.184E+1	3.290E+1
-4.379E-1	1.174E+1	3.288E+1
-4.379E-1	1.178E+1	3.296E+1
-4.395E-1	1.184E+1	3.315E+1
-4.395E-1	1.183E+1	3.295E+1
-4.379E-1	1.189E+1	3.321E+1
-4.411E-1	1.188E+1	3.315E+1
-4.379E-1	1.186E+1	3.292E+1
-4.363E-1	1.185E+1	3.298E+1
-4.363E-1	1.185E+1	3.330E+1
-4.379E-1	1.190E+1	3.291E+1
-4.411E-1	1.188E+1	3.312E+1
-4.347E-1	1.179E+1	3.319E+1
-4.379E-1	1.182E+1	3.320E+1
-4.379E-1	1.180E+1	3.301E+1
-4.379E-1	1.186E+1	3.304E+1
-4.347E-1	1.185E+1	3.305E+1
-4.347E-1	1.188E+1	3.280E+1
-4.379E-1	1.178E+1	3.309E+1
-4.379E-1	1.168E+1	3.305E+1
-4.347E-1	1.186E+1	3.309E+1
-4.363E-1	1.187E+1	3.292E+1
-4.379E-1	1.193E+1	3.277E+1
-4.363E-1	1.197E+1	3.308E+1
-4.347E-1	1.196E+1	3.286E+1
-4.347E-1	1.173E+1	3.286E+1
-4.411E-1	1.202E+1	3.298E+1
-4.363E-1	1.186E+1	3.300E+1
-4.363E-1	1.178E+1	3.276E+1
-4.347E-1	1.189E+1	3.292E+1
-4.363E-1	1.183E+1	3.315E+1
-4.379E-1	1.182E+1	3.303E+1
-4.330E-1	1.180E+1	3.308E+1
-4.395E-1	1.175E+1	3.295E+1
-4.395E-1	1.173E+1	3.297E+1
-4.411E-1	1.184E+1	3.280E+1
-4.347E-1	1.169E+1	3.301E+1
-4.379E-1	1.179E+1	3.281E+1
-4.395E-1	1.181E+1	3.301E+1
-4.395E-1	1.185E+1	3.294E+1
-4.379E-1	1.176E+1	3.291E+1
-4.363E-1	1.175E+1	3.308E+1
-4.379E-1	1.193E+1	3.309E+1
-4.428E-1	1.183E+1	3.312E+1
-4.395E-1	1.173E+1	3.290E+1
-4.363E-1	1.178E+1	3.305E+1
-4.379E-1	1.188E+1	3.264E+1
-4.395E-1	1.167E+1	3.300E+1
-4.395E-1	1.202E+1	3.296E+1
-4.347E-1	1.188E+1	3.294E+1
-4.379E-1	1.180E+1	3.273E+1
-4.379E-1	1.195E+1	3.297E+1
-4.363E-1	1.175E+1	3.332E+1
-4.363E-1	1.179E+1	3.291E+1
-4.379E-1	1.192E+1	3.306E+1
-4.379E-1	1.181E+1	3.300E+1
-4.347E-1	1.176E+1	3.289E+1
-4.347E-1	1.176E+1	3.303E+1
-4.395E-1	1.172E+1	3.295E+1
-4.363E-1	1.181E+1	3.307E+1
-4.379E-1	1.177E+1	3.283E+1
-4.379E-1	1.171E+1	3.310E+1
-4.395E-1	1.182E+1	3.292E+1
-4.395E-1	1.183E+1	3.304E+1
-4.330E-1	1.178E+1	3.317E+1
-4.363E-1	1.166E+1	3.312E+1
-4.411E-1	1.186E+1	3.288E+1
-4.379E-1	1.184E+1	3.304E+1
-4.363E-1	1.178E+1	3.283E+1
-4.330E-1	1.183E+1	3.287E+1
-4.411E-1	1.170E+1	3.295E+1
-4.379E-1	1.187E+1	3.306E+1
-4.379E-1	1.174E+1	3.283E+1
-4.347E-1	1.185E+1	3.328E+1
-4.395E-1	1.176E+1	3.301E+1
-4.395E-1	1.188E+1	3.302E+1
-4.379E-1	1.187E+1	3.295E+1
-4.363E-1	1.189E+1	3.313E+1
-4.395E-1	1.173E+1	3.310E+1
-4.395E-1	1.188E+1	3.257E+1
-4.347E-1	1.169E+1	3.305E+1
-4.379E-1	1.182E+1	3.293E+1
-4.363E-1	1.175E+1	3.316E+1
-4.363E-1	1.171E+1	3.297E+1
-4.379E-1	1.185E+1	3.271E+1
-4.363E-1	1.178E+1	3.282E+1
-4.379E-1	1.191E+1	3.294E+1
-4.395E-1	1.188E+1	3.312E+1
-4.363E-1	1.185E+1	3.309E+1
-4.363E-1	1.184E+1	3.288E+1
-4.363E-1	1.187E+1	3.309E+1
-4.379E-1	1.176E+1	3.304E+1
-4.379E-1	1.173E+1	3.287E+1
-4.379E-1	1.182E+1	3.303E+1
-4.379E-1	1.162E+1	3.311E+1
-4.379E-1	1.173E+1	3.275E+1
-4.379E-1	1.186E+1	3.297E+1
-4.347E-1	1.173E+1	3.318E+1
-4.395E-1	1.181E+1	3.305E+1
-4.379E-1	1.183E+1	3.310E+1
-4.379E-1	1.166E+1	3.308E+1
-4.379E-1	1.172E+1	3.317E+1
-4.411E-1	1.177E+1	3.290E+1
-4.411E-1	1.187E+1	3.274E+1
-4.379E-1	1.189E+1	3.306E+1
-4.395E-1	1.177E+1	3.301E+1
-4.395E-1	1.183E+1	3.306E+1
-4.395E-1	1.180E+1	3.299E+1
-4.379E-1	1.180E+1	3.302E+1
-4.379E-1	1.197E+1	3.293E+1
-4.395E-1	1.169E+1	3.311E+1
-4.363E-1	1.180E+1	3.295E+1
-4.347E-1	1.187E+1	3.307E+1
-4.379E-1	1.183E+1	3.281E+1
-4.395E-1	1.170E+1	3.307E+1
-4.379E-1	1.192E+1	3.305E+1
-4.363E-1	1.180E+1	3.297E+1
-4.347E-1	1.195E+1	3.296E+1
-4.395E-1	1.184E+1	3.284E+1
-4.379E-1	1.175E+1	3.305E+1
-4.379E-1	1.179E+1	3.300E+1
-4.395E-1	1.175E+1	3.304E+1
-4.363E-1	1.178E+1	3.296E+1
-4.395E-1	1.177E+1	3.298E+1
-4.379E-1	1.187E+1	3.319E+1
-4.363E-1	1.181E+1	3.296E+1
-4.379E-1	1.199E+1	3.305E+1
-4.379E-1	1.188E+1	3.297E+1
-4.379E-1	1.178E+1	3.300E+1
-4.347E-1	1.190E+1	3.301E+1
-4.395E-1	1.164E+1	3.305E+1
-4.379E-1	1.176E+1	3.289E+1
-4.379E-1	1.183E+1	3.301E+1
-4.363E-1	1.201E+1	3.296E+1
-4.379E-1	1.187E+1	3.285E+1
-4.411E-1	1.190E+1	3.296E+1
-4.395E-1	1.191E+1	3.282E+1
-4.363E-1	1.187E+1	3.308E+1
-4.395E-1	1.182E+1	3.296E+1
-4.379E-1	1.180E+1	3.316E+1
-4.363E-1	1.203E+1	3.322E+1
-4.363E-1	1.176E+1	3.311E+1
-4.411E-1	1.192E+1	3.309E+1
-4.395E-1	1.172E+1	3.274E+1
-4.347E-1	1.194E+1	3.293E+1
-4.347E-1	1.185E+1	3.327E+1
-4.395E-1	1.188E+1	3.289E+1
-4.363E-1	1.180E+1	3.294E+1
-4.330E-1	1.182E+1	3.299E+1
-4.379E-1	1.197E+1	3.290E+1
-4.395E-1	1.182E+1	3.326E+1
-4.379E-1	1.181E+1	3.297E+1
-4.395E-1	1.176E+1	3.287E+1
-4.363E-1	1.180E+1	3.306E+1
-4.379E-1	1.187E+1	3.295E+1
-4.395E-1	1.183E+1	3.309E+1
-4.379E-1	1.171E+1	3.307E+1
-4.363E-1	1.176E+1	3.280E+1
-4.395E-1	1.180E+1	3.311E+1
-4.411E-1	1.188E+1	3.305E+1
-4.363E-1	1.185E+1	3.302E+1
-4.379E-1	1.187E+1	3.311E+1
-4.395E-1	1.192E+1	3.293E+1
-4.395E-1	1.185E+1	3.300E+1
-4.379E-1	1.179E+1	3.299E+1
-4.363E-1	1.190E+1	3.288E+1
-4.379E-1	1.183E+1	3.255E+1
-4.395E-1	1.187E+1	3.317E+1
-4.363E-1	1.186E+1	3.306E+1
-4.395E-1	1.191E+1	3.306E+1
-4.395E-1	1.183E+1	3.289E+1
-4.428E-1	1.182E+1	3.303E+1
-4.379E-1	1.192E+1	3.267E+1
-4.363E-1	1.192E+1	3.318E+1
-4.379E-1	1.188E+1	3.303E+1
-4.395E-1	1.171E+1	3.308E+1
-4.379E-1	1.185E+1	3.305E+1
-4.363E-1	1.172E+1	3.291E+1
-4.428E-1	1.181E+1	3.297E+1
-4.363E-1	1.184E+1	3.314E+1
-4.363E-1	1.184E+1	3.284E+1
-4.363E-1	1.180E+1	3.315E+1
-4.379E-1	1.185E+1	3.288E+1
-4.379E-1	1.180E+1	3.298E+1
-4.379E-1	1.176E+1	3.285E+1
-4.363E-1	1.181E+1	3.290E+1
-4.395E-1	1.180E+1	3.296E+1
-4.411E-1	1.188E+1	3.309E+1
-4.379E-1	1.179E+1	3.290E+1
-4.363E-1	1.179E+1	3.307E+1
-4.379E-1	1.179E+1	3.296E+1
-4.411E-1	1.174E+1	3.306E+1
-4.395E-1	1.179E+1	3.284E+1
-4.363E-1	1.191E+1	3.287E+1
-4.411E-1	1.180E+1	3.314E+1
-4.395E-1	1.177E+1	3.314E+1
-4.363E-1	1.176E+1	3.295E+1
-4.347E-1	1.173E+1	3.310E+1
-4.395E-1	1.177E+1	3.294E+1
-4.395E-1	1.190E+1	3.270E+1
-4.363E-1	1.169E+1	3.302E+1
-4.395E-1	1.186E+1	3.315E+1
-4.379E-1	1.174E+1	3.304E+1
-4.379E-1	1.189E+1	3.287E+1
-4.379E-1	1.178E+1	3.273E+1
-4.395E-1	1.191E+1	3.296E+1
-4.395E-1	1.171E+1	3.275E+1
-4.395E-1	1.175E+1	3.316E+1
-4.379E-1	1.181E+1	3.286E+1
-4.363E-1	1.186E+1	3.282E+1
-4.363E-1	1.185E+1	3.298E+1
-4.395E-1	1.182E+1	3.323E+1
-4.347E-1	1.184E+1	3.292E+1
-4.363E-1	1.190E+1	3.289E+1
-4.379E-1	1.179E+1	3.298E+1
-4.363E-1	1.168E+1	3.298E+1
-4.379E-1	1.191E+1	3.288E+1
-4.363E-1	1.181E+1	3.299E+1
-4.395E-1	1.183E+1	3.285E+1
-4.395E-1	1.171E+1	3.274E+1
-4.347E-1	1.184E+1	3.299E+1
-4.363E-1	1.182E+1	3.290E+1
-4.411E-1	1.182E+1	3.307E+1
-4.411E-1	1.172E+1	3.301E+1
-4.379E-1	1.177E+1	3.308E+1
-4.379E-1	1.179E+1	3.300E+1
-4.395E-1	1.162E+1	3.270E+1
-4.411E-1	1.173E+1	3.308E+1
-4.363E-1	1.180E+1	3.300E+1
-4.395E-1	1.173E+1	3.301E+1
-4.379E-1	1.176E+1	3.302E+1
-4.379E-1	1.194E+1	3.299E+1
-4.330E-1	1.178E+1	3.276E+1
-4.395E-1	1.175E+1	3.298E+1
-4.379E-1	1.184E+1	3.296E+1
-4.395E-1	1.173E+1	3.296E+1
-4.347E-1	1.186E+1	3.278E+1
-4.363E-1	1.183E+1	3.310E+1
-4.379E-1	1.186E+1	3.302E+1
-4.411E-1	1.192E+1	3.290E+1
-4.363E-1	1.170E+1	3.307E+1
-4.411E-1	1.173E+1	3.287E+1
-4.411E-1	1.181E+1	3.315E+1
-4.395E-1	1.178E+1	3.321E+1
-4.379E-1	1.172E+1	3.322E+1
-4.363E-1	1.173E+1	3.308E+1
-4.379E-1	1.186E+1	3.310E+1
-4.363E-1	1.176E+1	3.298E+1
-4.395E-1	1.178E+1	3.304E+1
-4.347E-1	1.185E+1	3.297E+1
-4.411E-1	1.176E+1	3.296E+1
-4.379E-1	1.172E+1	3.306E+1
-4.363E-1	1.187E+1	3.297E+1
-4.347E-1	1.174E+1	3.297E+1
-4.395E-1	1.175E+1	3.302E+1
-4.363E-1	1.191E+1	3.303E+1
-4.379E-1	1.201E+1	3.308E+1
-4.347E-1	1.187E+1	3.308E+1
-4.379E-1	1.173E+1	3.294E+1
-4.347E-1	1.172E+1	3.308E+1
-4.347E-1	1.176E+1	3.298E+1
-4.363E-1	1.192E+1	3.291E+1
-4.411E-1	1.175E+1	3.301E+1
-4.379E-1	1.185E+1	3.306E+1
-4.347E-1	1.187E+1	3.306E+1
-4.347E-1	1.181E+1	3.285E+1
-4.379E-1	1.183E+1	3.315E+1
-4.395E-1	1.187E+1	3.283E+1
-4.363E-1	1.170E+1	3.284E+1
-4.363E-1	1.185E+1	3.293E+1
-4.379E-1	1.189E+1	3.302E+1
-4.395E-1	1.184E+1	3.306E+1
-4.411E-1	1.178E+1	3.321E+1
-4.363E-1	1.180E+1	3.309E+1
-4.411E-1	1.180E+1	3.293E+1
-4.379E-1	1.178E+1	3.301E+1
-4.395E-1	1.189E+1	3.281E+1
-4.379E-1	1.193E+1	3.275E+1
-4.379E-1	1.176E+1	3.283E+1
-4.395E-1	1.176E+1	3.284E+1
-4.330E-1	1.188E+1	3.298E+1
-4.347E-1	1.179E+1	3.306E+1
-4.428E-1	1.178E+1	3.275E+1
-4.395E-1	1.196E+1	3.310E+1
-4.347E-1	1.181E+1	3.293E+1
-4.363E-1	1.184E+1	3.308E+1
-4.395E-1	1.199E+1	3.284E+1
-4.411E-1	1.175E+1	3.297E+1
-4.347E-1	1.174E+1	3.312E+1
-4.363E-1	1.186E+1	3.297E+1
-4.395E-1	1.183E+1	3.296E+1
-4.428E-1	1.173E+1	3.310E+1
-4.363E-1	1.181E+1	3.320E+1
-4.363E-1	1.178E+1	3.291E+1
-4.428E-1	1.183E+1	3.286E+1
-4.379E-1	1.180E+1	3.288E+1
-4.363E-1	1.184E+1	3.308E+1
-4.363E-1	1.186E+1	3.300E+1
-4.395E-1	1.186E+1	3.309E+1
-4.379E-1	1.171E+1	3.292E+1
-4.363E-1	1.175E+1	3.311E+1
-4.363E-1	1.177E+1	3.298E+1
-4.411E-1	1.174E+1	3.300E+1
-4.395E-1	1.169E+1	3.299E+1
-4.363E-1	1.169E+1	3.285E+1
-4.363E-1	1.181E+1	3.299E+1
-4.395E-1	1.188E+1	3.299E+1
-4.363E-1	1.192E+1	3.305E+1
-4.363E-1	1.185E+1	3.302E+1
-4.395E-1	1.185E+1	3.295E+1
-4.395E-1	1.184E+1	3.319E+1
-4.379E-1	1.177E+1	3.296E+1
-4.395E-1	1.173E+1	3.292E+1
-4.363E-1	1.185E+1	3.302E+1
-4.363E-1	1.189E+1	3.304E+1
-4.395E-1	1.186E+1	3.293E+1
-4.363E-1	1.194E+1	3.291E+1
-4.379E-1	1.179E+1	3.294E+1
-4.395E-1	1.176E+1	3.290E+1
-4.395E-1	1.185E+1	3.292E+1
-4.363E-1	1.198E+1	3.311E+1
-4.347E-1	1.176E+1	3.301E+1
-4.395E-1	1.165E+1	3.295E+1
-4.411E-1	1.178E+1	3.284E+1
-4.411E-1	1.188E+1	3.316E+1
-4.363E-1	1.186E+1	3.293E+1
-4.379E-1	1.183E+1	3.288E+1
-4.395E-1	1.179E+1	3.311E+1
-4.395E-1	1.180E+1	3.285E+1
-4.379E-1	1.171E+1	3.284E+1
-4.395E-1	1.187E+1	3.315E+1
-4.395E-1	1.180E+1	3.306E+1
-4.363E-1	1.177E+1	3.281E+1
-4.395E-1	1.178E+1	3.303E+1
-4.363E-1	1.181E+1	3.321E+1
-4.395E-1	1.178E+1	3.317E+1
-4.395E-1	1.168E+1	3.285E+1
-4.363E-1	1.188E+1	3.304E+1
-4.411E-1	1.198E+1	3.281E+1
-4.428E-1	1.184E+1	3.311E+1
-4.379E-1	1.176E+1	3.293E+1
-4.411E-1	1.173E+1	3.280E+1
-4.379E-1	1.184E+1	3.300E+1
-4.411E-1	1.180E+1	3.306E+1
-4.395E-1	1.174E+1	3.309E+1
-4.379E-1	1.183E+1	3.296E+1
-4.395E-1	1.179E+1	3.300E+1
-4.379E-1	1.186E+1	3.288E+1
-4.379E-1	1.181E+1	3.282E+1
-4.379E-1	1.182E+1	3.294E+1
-4.395E-1	1.187E+1	3.292E+1
-4.395E-1	1.190E+1	3.295E+1
-4.363E-1	1.188E+1	3.293E+1
-4.395E-1	1.180E+1	3.287E+1
-4.411E-1	1.177E+1	3.306E+1
-4.395E-1	1.172E+1	3.283E+1
-4.379E-1	1.163E+1	3.326E+1
-4.395E-1	1.187E+1	3.294E+1
-4.395E-1	1.189E+1	3.304E+1
-4.379E-1	1.181E+1	3.298E+1
-4.379E-1	1.189E+1	3.308E+1
-4.395E-1	1.185E+1	3.307E+1
-4.379E-1	1.180E+1	3.299E+1
-4.395E-1	1.189E+1	3.299E+1
-4.363E-1	1.186E+1	3.325E+1
-4.395E-1	1.177E+1	3.308E+1
-4.379E-1	1.190E+1	3.305E+1
-4.428E-1	1.183E+1	3.318E+1
-4.379E-1	1.192E+1	3.281E+1
-4.363E-1	1.185E+1	3.287E+1
-4.395E-1	1.174E+1	3.317E+1
-4.363E-1	1.183E+1	3.308E+1
-4.363E-1	1.176E+1	3.309E+1
-4.363E-1	1.188E+1	3.293E+1
-4.411E-1	1.189E+1	3.297E+1
-4.363E-1	1.187E+1	3.298E+1
-4.363E-1	1.186E+1	3.319E+1
-4.379E-1	1.186E+1	3.291E+1
-4.379E-1	1.181E+1	3.290E+1
-4.411E-1	1.183E+1	3.291E+1
-4.363E-1	1.183E+1	3.272E+1
-4.395E-1	1.168E+1	3.297E+1
-4.395E-1	1.193E+1	3.291E+1
-4.411E-1	1.173E+1	3.317E+1
-4.379E-1	1.175E+1	3.298E+1
-4.363E-1	1.187E+1	3.293E+1
-4.363E-1	1.186E+1	3.290E+1
-4.411E-1	1.178E+1	3.287E+1
-4.395E-1	1.182E+1	3.291E+1
-4.379E-1	1.175E+1	3.307E+1
-4.395E-1	1.175E+1	3.313E+1
-4.363E-1	1.175E+1	3.287E+1
-4.379E-1	1.192E+1	3.284E+1
-4.363E-1	1.173E+1	3.295E+1
-4.428E-1	1.186E+1	3.305E+1
-4.428E-1	1.187E+1	3.310E+1
-4.379E-1	1.176E+1	3.303E+1
-4.363E-1	1.184E+1	3.299E+1
-4.395E-1	1.184E+1	3.304E+1
-4.428E-1	1.173E+1	3.287E+1
-4.395E-1	1.177E+1	3.293E+1
-4.363E-1	1.181E+1	3.299E+1
-4.395E-1	1.180E+1	3.302E+1
-4.411E-1	1.183E+1	3.285E+1
-4.379E-1	1.162E+1	3.316E+1
-4.379E-1	1.178E+1	3.307E+1
-4.428E-1	1.183E+1	3.298E+1
-4.379E-1	1.193E+1	3.302E+1
-4.379E-1	1.163E+1	3.303E+1
-4.379E-1	1.182E+1	3.303E+1
-4.395E-1	1.184E+1	3.316E+1
-4.395E-1	1.185E+1	3.306E+1
-4.395E-1	1.178E+1	3.289E+1
-4.379E-1	1.177E+1	3.299E+1
-4.411E-1	1.187E+1	3.291E+1
-4.395E-1	1.185E+1	3.295E+1
-4.379E-1	1.191E+1	3.302E+1
-4.347E-1	1.183E+1	3.302E+1
-4.395E-1	1.184E+1	3.297E+1
-4.395E-1	1.177E+1	3.327E+1
-4.363E-1	1.180E+1	3.276E+1
-4.363E-1	1.183E+1	3.290E+1
-4.379E-1	1.177E+1	3.293E+1
-4.395E-1	1.176E+1	3.276E+1
-4.379E-1	1.186E+1	3.285E+1
-4.347E-1	1.181E+1	3.289E+1
-4.411E-1	1.167E+1	3.292E+1
-4.411E-1	1.183E+1	3.278E+1
-4.363E-1	1.196E+1	3.286E+1
-4.363E-1	1.184E+1	3.306E+1
-4.411E-1	1.180E+1	3.287E+1
-4.411E-1	1.167E+1	3.284E+1
-4.347E-1	1.176E+1	3.302E+1
-4.379E-1	1.183E+1	3.320E+1
-4.363E-1	1.182E+1	3.304E+1
-4.395E-1	1.180E+1	3.307E+1
-4.363E-1	1.171E+1	3.301E+1
-4.411E-1	1.173E+1	3.288E+1
-4.411E-1	1.172E+1	3.279E+1
-4.395E-1	1.186E+1	3.312E+1
-4.363E-1	1.178E+1	3.311E+1
-4.330E-1	1.187E+1	3.307E+1
-4.395E-1	1.174E+1	3.307E+1
-4.363E-1	1.189E+1	3.289E+1
-4.411E-1	1.164E+1	3.316E+1
-4.363E-1	1.170E+1	3.315E+1
-4.395E-1	1.181E+1	3.288E+1
-4.379E-1	1.185E+1	3.293E+1
-4.379E-1	1.196E+1	3.301E+1
-4.363E-1	1.181E+1	3.302E+1
-4.395E-1	1.176E+1	3.307E+1
-4.411E-1	1.179E+1	3.317E+1
-4.395E-1	1.177E+1	3.276E+1
-4.363E-1	1.171E+1	3.285E+1
-4.395E-1	1.172E+1	3.309E+1
-4.411E-1	1.183E+1	3.300E+1
-4.363E-1	1.182E+1	3.303E+1
-4.379E-1	1.187E+1	3.297E+1
-4.395E-1	1.179E+1	3.292E+1
-4.411E-1	1.187E+1	3.285E+1
-4.379E-1	1.176E+1	3.309E+1
-4.363E-1	1.175E+1	3.287E+1
-4.395E-1	1.177E+1	3.298E+1
-4.379E-1	1.180E+1	3.284E+1
-4.395E-1	1.192E+1	3.303E+1
-4.379E-1	1.186E+1	3.297E+1
-4.379E-1	1.188E+1	3.301E+1
-4.363E-1	1.172E+1	3.285E+1
-4.379E-1	1.183E+1	3.303E+1
-4.395E-1	1.194E+1	3.298E+1
-4.395E-1	1.178E+1	3.280E+1
-4.379E-1	1.181E+1	3.283E+1
-4.363E-1	1.180E+1	3.271E+1
-4.379E-1	1.181E+1	3.324E+1
-4.379E-1	1.190E+1	3.302E+1
-4.395E-1	1.177E+1	3.297E+1
-4.379E-1	1.175E+1	3.284E+1
-4.395E-1	1.166E+1	3.293E+1
-4.379E-1	1.181E+1	3.298E+1
-4.395E-1	1.193E+1	3.295E+1
-4.363E-1	1.173E+1	3.316E+1
-4.347E-1	1.188E+1	3.299E+1
-4.395E-1	1.185E+1	3.329E+1
-4.379E-1	1.166E+1	3.293E+1
-4.363E-1	1.172E+1	3.300E+1
-4.363E-1	1.181E+1	3.310E+1
-4.363E-1	1.180E+1	3.311E+1
-4.411E-1	1.186E+1	3.302E+1
-4.363E-1	1.174E+1	3.296E+1
-4.363E-1	1.166E+1	3.307E+1
-4.395E-1	1.186E+1	3.304E+1
-4.395E-1	1.183E+1	3.277E+1
-4.395E-1	1.187E+1	3.303E+1
-4.395E-1	1.184E+1	3.290E+1
-4.395E-1	1.177E+1	3.293E+1
-4.411E-1	1.179E+1	3.302E+1
-4.379E-1	1.183E+1	3.295E+1
-4.379E-1	1.180E+1	3.307E+1
-4.411E-1	1.181E+1	3.312E+1
-4.379E-1	1.184E+1	3.284E+1
-4.363E-1	1.177E+1	3.303E+1
-4.363E-1	1.196E+1	3.297E+1
-4.411E-1	1.184E+1	3.317E+1
-4.428E-1	1.176E+1	3.300E+1
-4.411E-1	1.187E+1	3.310E+1
-4.363E-1	1.194E+1	3.290E+1
-4.379E-1	1.190E+1	3.281E+1
-4.395E-1	1.184E+1	3.291E+1
-4.379E-1	1.183E+1	3.301E+1
-4.363E-1	1.180E+1	3.290E+1
-4.395E-1	1.181E+1	3.297E+1
-4.395E-1	1.177E+1	3.305E+1
-4.379E-1	1.171E+1	3.314E+1
-4.363E-1	1.170E+1	3.289E+1
-4.411E-1	1.173E+1	3.291E+1
-4.428E-1	1.186E+1	3.299E+1
-4.395E-1	1.175E+1	3.284E+1
-4.395E-1	1.171E+1	3.301E+1
-4.379E-1	1.179E+1	3.295E+1
-4.411E-1	1.180E+1	3.290E+1
-4.347E-1	1.182E+1	3.288E+1
-4.379E-1	1.175E+1	3.297E+1
-4.395E-1	1.178E+1	3.283E+1
-4.379E-1	1.170E+1	3.295E+1
-4.379E-1	1.179E+1	3.294E+1
-4.379E-1	1.192E+1	3.280E+1
-4.411E-1	1.188E+1	3.304E+1
-4.395E-1	1.185E+1	3.286E+1
-4.379E-1	1.171E+1	3.294E+1
-4.379E-1	1.186E+1	3.301E+1
-4.379E-1	1.185E+1	3.289E+1
-4.411E-1	1.176E+1	3.288E+1
-4.363E-1	1.177E+1	3.298E+1
-4.395E-1	1.181E+1	3.310E+1
-4.395E-1	1.176E+1	3.293E+1
-4.379E-1	1.181E+1	3.274E+1
-4.395E-1	1.183E+1	3.286E+1
-4.395E-1	1.181E+1	3.285E+1
-4.379E-1	1.175E+1	3.294E+1
-4.395E-1	1.181E+1	3.284E+1
-4.395E-1	1.192E+1	3.306E+1
-4.379E-1	1.187E+1	3.298E+1
-4.411E-1	1.187E+1	3.296E+1
-4.411E-1	1.185E+1	3.295E+1
-4.379E-1	1.180E+1	3.291E+1
-4.363E-1	1.175E+1	3.290E+1
-4.395E-1	1.182E+1	3.288E+1
[truncated: 93,942 more rows]
