# Supplementary material for: Improved ANAP incorporation and VCF analysis reveal details of P2X7 current facilitation and a limited conformational interplay between ATP binding and the intracellular ballast domain
Source: eLife. 2023 Jan 4;12:e82479. doi: 10.7554/eLife.82479 (PMC9859053; doi:10.7554/eLife.82479)
Supplement: Figure 3—figure supplement 3—source data 2. [file elife-82479-fig3-figsupp3-data2.zip › Figure-3_figure-supplement-3_source-data-2/DeltaCys-constructs/l24/24.csv]

-6.471E-1	5.628E+0	1.316E+1
-6.471E-1	5.670E+0	1.324E+1
-6.504E-1	5.512E+0	1.315E+1
-6.455E-1	5.664E+0	1.313E+1
-6.439E-1	5.651E+0	1.310E+1
-6.439E-1	5.622E+0	1.326E+1
-6.455E-1	5.625E+0	1.317E+1
-6.471E-1	5.683E+0	1.325E+1
-6.455E-1	5.638E+0	1.321E+1
-6.455E-1	5.628E+0	1.325E+1
-6.471E-1	5.687E+0	1.318E+1
-6.455E-1	5.635E+0	1.316E+1
-6.455E-1	5.687E+0	1.310E+1
-6.455E-1	5.693E+0	1.315E+1
-6.488E-1	5.658E+0	1.330E+1
-6.471E-1	5.586E+0	1.316E+1
-6.471E-1	5.664E+0	1.320E+1
-6.488E-1	5.615E+0	1.314E+1
-6.471E-1	5.654E+0	1.321E+1
-6.471E-1	5.628E+0	1.312E+1
-6.455E-1	5.547E+0	1.318E+1
-6.439E-1	5.654E+0	1.310E+1
-6.488E-1	5.654E+0	1.327E+1
-6.455E-1	5.586E+0	1.318E+1
-6.439E-1	5.661E+0	1.335E+1
-6.488E-1	5.658E+0	1.312E+1
-6.520E-1	5.687E+0	1.307E+1
-6.455E-1	5.632E+0	1.310E+1
-6.439E-1	5.625E+0	1.311E+1
-6.455E-1	5.680E+0	1.317E+1
-6.488E-1	5.658E+0	1.320E+1
-6.439E-1	5.664E+0	1.304E+1
-6.439E-1	5.563E+0	1.317E+1
-6.455E-1	5.576E+0	1.316E+1
-6.504E-1	5.706E+0	1.308E+1
-6.471E-1	5.619E+0	1.309E+1
-6.455E-1	5.615E+0	1.320E+1
-6.455E-1	5.645E+0	1.298E+1
-6.488E-1	5.609E+0	1.303E+1
-6.471E-1	5.677E+0	1.311E+1
-6.423E-1	5.696E+0	1.323E+1
-6.439E-1	5.677E+0	1.318E+1
-6.504E-1	5.570E+0	1.312E+1
-6.439E-1	5.687E+0	1.308E+1
-6.439E-1	5.596E+0	1.311E+1
-6.471E-1	5.670E+0	1.308E+1
-6.471E-1	5.696E+0	1.312E+1
-6.471E-1	5.576E+0	1.318E+1
-6.455E-1	5.713E+0	1.336E+1
-6.455E-1	5.641E+0	1.302E+1
-6.504E-1	5.606E+0	1.313E+1
-6.471E-1	5.609E+0	1.320E+1
-6.439E-1	5.589E+0	1.305E+1
-6.455E-1	5.596E+0	1.319E+1
-6.488E-1	5.638E+0	1.313E+1
-6.455E-1	5.596E+0	1.313E+1
-6.390E-1	5.573E+0	1.316E+1
-6.439E-1	5.648E+0	1.318E+1
-6.488E-1	5.596E+0	1.307E+1
-6.504E-1	5.651E+0	1.308E+1
-6.439E-1	5.713E+0	1.297E+1
-6.423E-1	5.625E+0	1.328E+1
-6.504E-1	5.664E+0	1.317E+1
-6.471E-1	5.713E+0	1.307E+1
-6.471E-1	5.580E+0	1.317E+1
-6.439E-1	5.593E+0	1.312E+1
-6.455E-1	5.589E+0	1.333E+1
-6.488E-1	5.716E+0	1.313E+1
-6.439E-1	5.531E+0	1.310E+1
-6.455E-1	5.664E+0	1.309E+1
-6.488E-1	5.635E+0	1.303E+1
-6.488E-1	5.547E+0	1.324E+1
-6.439E-1	5.602E+0	1.310E+1
-6.488E-1	5.622E+0	1.317E+1
-6.471E-1	5.550E+0	1.313E+1
-6.455E-1	5.541E+0	1.323E+1
-6.471E-1	5.560E+0	1.305E+1
-6.455E-1	5.658E+0	1.312E+1
-6.504E-1	5.576E+0	1.331E+1
-6.488E-1	5.599E+0	1.313E+1
-6.439E-1	5.567E+0	1.320E+1
-6.471E-1	5.670E+0	1.321E+1
-6.488E-1	5.703E+0	1.313E+1
-6.471E-1	5.683E+0	1.301E+1
-6.455E-1	5.648E+0	1.314E+1
-6.455E-1	5.619E+0	1.314E+1
-6.488E-1	5.700E+0	1.325E+1
-6.488E-1	5.586E+0	1.313E+1
-6.455E-1	5.648E+0	1.312E+1
-6.439E-1	5.635E+0	1.325E+1
-6.455E-1	5.654E+0	1.313E+1
-6.471E-1	5.696E+0	1.305E+1
-6.455E-1	5.719E+0	1.312E+1
-6.488E-1	5.550E+0	1.312E+1
-6.471E-1	5.651E+0	1.310E+1
-6.439E-1	5.654E+0	1.329E+1
-6.439E-1	5.628E+0	1.320E+1
-6.455E-1	5.619E+0	1.315E+1
-6.488E-1	5.560E+0	1.326E+1
-6.471E-1	5.648E+0	1.306E+1
-6.455E-1	5.619E+0	1.316E+1
-6.455E-1	5.661E+0	1.328E+1
-6.439E-1	5.567E+0	1.331E+1
-6.471E-1	5.609E+0	1.320E+1
-6.471E-1	5.619E+0	1.318E+1
-6.455E-1	5.765E+0	1.328E+1
-6.471E-1	5.709E+0	1.322E+1
-6.455E-1	5.768E+0	1.323E+1
-6.439E-1	5.619E+0	1.323E+1
-6.471E-1	5.687E+0	1.323E+1
-6.455E-1	5.593E+0	1.312E+1
-6.471E-1	5.658E+0	1.313E+1
-6.439E-1	5.768E+0	1.309E+1
-6.471E-1	5.619E+0	1.309E+1
-6.488E-1	5.654E+0	1.328E+1
-6.471E-1	5.709E+0	1.320E+1
-6.439E-1	5.612E+0	1.316E+1
-6.471E-1	5.674E+0	1.322E+1
-6.488E-1	5.628E+0	1.306E+1
-6.471E-1	5.602E+0	1.314E+1
-6.423E-1	5.635E+0	1.320E+1
-6.471E-1	5.645E+0	1.321E+1
-6.471E-1	5.612E+0	1.326E+1
-6.488E-1	5.635E+0	1.318E+1
-6.439E-1	5.680E+0	1.324E+1
-6.471E-1	5.693E+0	1.320E+1
-6.471E-1	5.661E+0	1.307E+1
-6.488E-1	5.570E+0	1.305E+1
-6.455E-1	5.742E+0	1.307E+1
-6.488E-1	5.683E+0	1.314E+1
-6.488E-1	5.599E+0	1.319E+1
-6.455E-1	5.658E+0	1.313E+1
-6.423E-1	5.576E+0	1.298E+1
-6.455E-1	5.573E+0	1.330E+1
-6.488E-1	5.596E+0	1.321E+1
-6.455E-1	5.599E+0	1.310E+1
-6.439E-1	5.596E+0	1.300E+1
-6.504E-1	5.641E+0	1.322E+1
-6.504E-1	5.696E+0	1.325E+1
-6.455E-1	5.573E+0	1.310E+1
-6.439E-1	5.693E+0	1.295E+1
-6.471E-1	5.700E+0	1.322E+1
-6.504E-1	5.596E+0	1.315E+1
-6.471E-1	5.700E+0	1.315E+1
-6.423E-1	5.645E+0	1.318E+1
-6.439E-1	5.648E+0	1.306E+1
-6.504E-1	5.596E+0	1.309E+1
-6.471E-1	5.589E+0	1.313E+1
-6.439E-1	5.680E+0	1.309E+1
-6.471E-1	5.547E+0	1.324E+1
-6.471E-1	5.680E+0	1.313E+1
-6.471E-1	5.654E+0	1.309E+1
-6.439E-1	5.664E+0	1.315E+1
-6.455E-1	5.622E+0	1.322E+1
-6.471E-1	5.615E+0	1.313E+1
-6.455E-1	5.739E+0	1.311E+1
-6.455E-1	5.615E+0	1.315E+1
-6.471E-1	5.716E+0	1.315E+1
-6.488E-1	5.612E+0	1.319E+1
-6.455E-1	5.729E+0	1.324E+1
-6.471E-1	5.550E+0	1.328E+1
-6.471E-1	5.677E+0	1.306E+1
-6.488E-1	5.606E+0	1.311E+1
-6.471E-1	5.648E+0	1.324E+1
-6.439E-1	5.615E+0	1.310E+1
-6.488E-1	5.693E+0	1.316E+1
-6.504E-1	5.593E+0	1.319E+1
-6.488E-1	5.557E+0	1.313E+1
-6.439E-1	5.622E+0	1.301E+1
-6.455E-1	5.537E+0	1.307E+1
-6.471E-1	5.589E+0	1.317E+1
-6.471E-1	5.661E+0	1.313E+1
-6.455E-1	5.674E+0	1.313E+1
-6.471E-1	5.687E+0	1.337E+1
-6.488E-1	5.667E+0	1.307E+1
-6.471E-1	5.612E+0	1.308E+1
-6.423E-1	5.622E+0	1.308E+1
-6.471E-1	5.609E+0	1.309E+1
-6.455E-1	5.722E+0	1.311E+1
-6.471E-1	5.625E+0	1.311E+1
-6.439E-1	5.560E+0	1.330E+1
-6.439E-1	5.615E+0	1.324E+1
-6.471E-1	5.648E+0	1.319E+1
-6.439E-1	5.596E+0	1.307E+1
-6.471E-1	5.651E+0	1.324E+1
-6.455E-1	5.537E+0	1.307E+1
-6.471E-1	5.612E+0	1.310E+1
-6.455E-1	5.632E+0	1.329E+1
-6.439E-1	5.667E+0	1.313E+1
-6.471E-1	5.722E+0	1.320E+1
-6.504E-1	5.606E+0	1.318E+1
-6.471E-1	5.622E+0	1.314E+1
-6.471E-1	5.625E+0	1.313E+1
-6.455E-1	5.667E+0	1.316E+1
-6.488E-1	5.602E+0	1.318E+1
-6.488E-1	5.670E+0	1.321E+1
-6.455E-1	5.576E+0	1.319E+1
-6.439E-1	5.690E+0	1.320E+1
-6.504E-1	5.632E+0	1.316E+1
-6.488E-1	5.456E+0	1.301E+1
-6.439E-1	5.567E+0	1.312E+1
-6.455E-1	5.586E+0	1.326E+1
-6.471E-1	5.531E+0	1.312E+1
-6.471E-1	5.696E+0	1.305E+1
-6.455E-1	5.654E+0	1.308E+1
-6.439E-1	5.606E+0	1.314E+1
-6.471E-1	5.576E+0	1.315E+1
-6.455E-1	5.612E+0	1.305E+1
-6.455E-1	5.651E+0	1.294E+1
-6.455E-1	5.615E+0	1.317E+1
-6.504E-1	5.619E+0	1.323E+1
-6.455E-1	5.690E+0	1.316E+1
-6.455E-1	5.690E+0	1.325E+1
-6.439E-1	5.635E+0	1.332E+1
-6.504E-1	5.648E+0	1.326E+1
-6.439E-1	5.596E+0	1.310E+1
-6.439E-1	5.651E+0	1.306E+1
-6.504E-1	5.599E+0	1.308E+1
-6.488E-1	5.599E+0	1.322E+1
-6.455E-1	5.674E+0	1.317E+1
-6.471E-1	5.606E+0	1.327E+1
-6.471E-1	5.683E+0	1.304E+1
-6.471E-1	5.563E+0	1.322E+1
-6.439E-1	5.648E+0	1.321E+1
-6.439E-1	5.700E+0	1.306E+1
-6.455E-1	5.615E+0	1.312E+1
-6.471E-1	5.567E+0	1.318E+1
-6.455E-1	5.628E+0	1.325E+1
-6.471E-1	5.696E+0	1.314E+1
-6.471E-1	5.612E+0	1.313E+1
-6.471E-1	5.560E+0	1.317E+1
-6.471E-1	5.632E+0	1.310E+1
-6.471E-1	5.648E+0	1.309E+1
-6.439E-1	5.576E+0	1.315E+1
-6.488E-1	5.625E+0	1.322E+1
-6.455E-1	5.661E+0	1.308E+1
-6.455E-1	5.583E+0	1.305E+1
-6.439E-1	5.576E+0	1.320E+1
-6.488E-1	5.690E+0	1.319E+1
-6.471E-1	5.573E+0	1.316E+1
-6.423E-1	5.648E+0	1.313E+1
-6.439E-1	5.573E+0	1.327E+1
-6.488E-1	5.596E+0	1.328E+1
-6.455E-1	5.739E+0	1.313E+1
-6.455E-1	5.648E+0	1.323E+1
-6.455E-1	5.619E+0	1.301E+1
-6.471E-1	5.664E+0	1.324E+1
-6.471E-1	5.580E+0	1.303E+1
-6.455E-1	5.638E+0	1.322E+1
-6.455E-1	5.661E+0	1.314E+1
-6.504E-1	5.632E+0	1.311E+1
-6.471E-1	5.752E+0	1.315E+1
-6.471E-1	5.508E+0	1.318E+1
-6.471E-1	5.667E+0	1.320E+1
-6.488E-1	5.609E+0	1.319E+1
-6.439E-1	5.667E+0	1.318E+1
-6.439E-1	5.560E+0	1.315E+1
-6.471E-1	5.557E+0	1.309E+1
-6.488E-1	5.635E+0	1.314E+1
-6.504E-1	5.580E+0	1.314E+1
-6.439E-1	5.576E+0	1.306E+1
-6.504E-1	5.573E+0	1.318E+1
-6.488E-1	5.674E+0	1.316E+1
-6.488E-1	5.563E+0	1.334E+1
-6.455E-1	5.560E+0	1.325E+1
-6.488E-1	5.674E+0	1.313E+1
-6.504E-1	5.687E+0	1.319E+1
-6.471E-1	5.550E+0	1.316E+1
-6.455E-1	5.512E+0	1.313E+1
-6.471E-1	5.739E+0	1.308E+1
-6.455E-1	5.807E+0	1.326E+1
-6.471E-1	5.619E+0	1.319E+1
-6.455E-1	5.602E+0	1.312E+1
-6.455E-1	5.550E+0	1.311E+1
-6.488E-1	5.628E+0	1.324E+1
-6.488E-1	5.560E+0	1.304E+1
-6.439E-1	5.596E+0	1.309E+1
-6.488E-1	5.709E+0	1.325E+1
-6.488E-1	5.557E+0	1.325E+1
-6.471E-1	5.645E+0	1.325E+1
-6.439E-1	5.619E+0	1.326E+1
-6.471E-1	5.606E+0	1.313E+1
-6.488E-1	5.609E+0	1.313E+1
-6.439E-1	5.602E+0	1.304E+1
-6.455E-1	5.635E+0	1.313E+1
-6.455E-1	5.554E+0	1.327E+1
-6.488E-1	5.589E+0	1.323E+1
-6.471E-1	5.667E+0	1.324E+1
-6.455E-1	5.486E+0	1.316E+1
-6.455E-1	5.586E+0	1.323E+1
-6.471E-1	5.641E+0	1.310E+1
-6.471E-1	5.648E+0	1.319E+1
-6.439E-1	5.619E+0	1.306E+1
-6.455E-1	5.531E+0	1.317E+1
-6.488E-1	5.576E+0	1.321E+1
-6.471E-1	5.687E+0	1.304E+1
-6.439E-1	5.537E+0	1.321E+1
-6.488E-1	5.680E+0	1.301E+1
-6.488E-1	5.791E+0	1.311E+1
-6.455E-1	5.609E+0	1.312E+1
-6.423E-1	5.664E+0	1.327E+1
-6.471E-1	5.683E+0	1.302E+1
-6.504E-1	5.583E+0	1.324E+1
-6.471E-1	5.690E+0	1.317E+1
-6.439E-1	5.632E+0	1.309E+1
-6.455E-1	5.742E+0	1.315E+1
-6.520E-1	5.680E+0	1.314E+1
-6.471E-1	5.683E+0	1.317E+1
-6.439E-1	5.651E+0	1.316E+1
-6.471E-1	5.680E+0	1.325E+1
-6.488E-1	5.638E+0	1.305E+1
-6.423E-1	5.648E+0	1.310E+1
-6.439E-1	5.599E+0	1.317E+1
-6.471E-1	5.670E+0	1.311E+1
-6.471E-1	5.563E+0	1.314E+1
-6.488E-1	5.609E+0	1.314E+1
-6.471E-1	5.573E+0	1.304E+1
-6.423E-1	5.567E+0	1.306E+1
-6.520E-1	5.674E+0	1.310E+1
-6.455E-1	5.654E+0	1.321E+1
-6.439E-1	5.573E+0	1.311E+1
-6.488E-1	5.570E+0	1.309E+1
-6.488E-1	5.602E+0	1.317E+1
-6.455E-1	5.651E+0	1.313E+1
-6.439E-1	5.632E+0	1.319E+1
-6.455E-1	5.596E+0	1.314E+1
-6.488E-1	5.580E+0	1.316E+1
-6.488E-1	5.680E+0	1.325E+1
-6.439E-1	5.658E+0	1.318E+1
-6.471E-1	5.632E+0	1.317E+1
-6.488E-1	5.638E+0	1.310E+1
-6.471E-1	5.502E+0	1.324E+1
-6.439E-1	5.619E+0	1.321E+1
-6.471E-1	5.628E+0	1.324E+1
-6.455E-1	5.664E+0	1.320E+1
-6.471E-1	5.602E+0	1.309E+1
-6.455E-1	5.612E+0	1.310E+1
-6.439E-1	5.508E+0	1.303E+1
-6.455E-1	5.651E+0	1.325E+1
-6.455E-1	5.670E+0	1.321E+1
-6.471E-1	5.615E+0	1.314E+1
-6.471E-1	5.606E+0	1.307E+1
-6.520E-1	5.680E+0	1.315E+1
-6.471E-1	5.683E+0	1.305E+1
-6.455E-1	5.732E+0	1.308E+1
-6.455E-1	5.586E+0	1.305E+1
-6.471E-1	5.567E+0	1.297E+1
-6.455E-1	5.573E+0	1.321E+1
-6.423E-1	5.632E+0	1.311E+1
-6.455E-1	5.664E+0	1.312E+1
-6.488E-1	5.729E+0	1.313E+1
-6.439E-1	5.583E+0	1.306E+1
-6.471E-1	5.596E+0	1.328E+1
-6.455E-1	5.687E+0	1.317E+1
-6.488E-1	5.570E+0	1.325E+1
-6.455E-1	5.593E+0	1.308E+1
-6.471E-1	5.573E+0	1.320E+1
-6.471E-1	5.593E+0	1.311E+1
-6.471E-1	5.658E+0	1.314E+1
-6.423E-1	5.528E+0	1.325E+1
-6.439E-1	5.632E+0	1.307E+1
-6.455E-1	5.589E+0	1.309E+1
-6.455E-1	5.583E+0	1.314E+1
-6.471E-1	5.615E+0	1.304E+1
-6.455E-1	5.677E+0	1.309E+1
-6.471E-1	5.658E+0	1.303E+1
-6.488E-1	5.547E+0	1.308E+1
-6.471E-1	5.554E+0	1.318E+1
-6.471E-1	5.619E+0	1.317E+1
-6.471E-1	5.641E+0	1.322E+1
-6.488E-1	5.537E+0	1.313E+1
-6.455E-1	5.593E+0	1.307E+1
-6.439E-1	5.683E+0	1.327E+1
-6.439E-1	5.706E+0	1.321E+1
-6.488E-1	5.658E+0	1.320E+1
-6.455E-1	5.606E+0	1.309E+1
-6.455E-1	5.544E+0	1.309E+1
-6.455E-1	5.544E+0	1.316E+1
-6.488E-1	5.670E+0	1.317E+1
-6.488E-1	5.670E+0	1.312E+1
-6.439E-1	5.589E+0	1.316E+1
-6.439E-1	5.696E+0	1.306E+1
-6.471E-1	5.651E+0	1.311E+1
-6.439E-1	5.619E+0	1.316E+1
-6.439E-1	5.664E+0	1.322E+1
-6.455E-1	5.547E+0	1.325E+1
-6.471E-1	5.625E+0	1.324E+1
-6.455E-1	5.528E+0	1.320E+1
-6.423E-1	5.628E+0	1.333E+1
-6.455E-1	5.661E+0	1.314E+1
-6.455E-1	5.557E+0	1.327E+1
-6.455E-1	5.680E+0	1.300E+1
-6.455E-1	5.602E+0	1.324E+1
-6.471E-1	5.619E+0	1.313E+1
-6.455E-1	5.586E+0	1.322E+1
-6.471E-1	5.560E+0	1.308E+1
-6.439E-1	5.596E+0	1.329E+1
-6.455E-1	5.602E+0	1.309E+1
-6.455E-1	5.586E+0	1.313E+1
-6.471E-1	5.606E+0	1.319E+1
-6.423E-1	5.625E+0	1.305E+1
-6.439E-1	5.606E+0	1.304E+1
-6.504E-1	5.625E+0	1.313E+1
-6.471E-1	5.602E+0	1.322E+1
-6.455E-1	5.658E+0	1.317E+1
-6.455E-1	5.599E+0	1.301E+1
-6.520E-1	5.654E+0	1.308E+1
-6.471E-1	5.638E+0	1.313E+1
-6.439E-1	5.625E+0	1.315E+1
-6.471E-1	5.567E+0	1.315E+1
-6.471E-1	5.615E+0	1.329E+1
-6.439E-1	5.563E+0	1.313E+1
-6.455E-1	5.752E+0	1.320E+1
-6.439E-1	5.635E+0	1.323E+1
-6.488E-1	5.586E+0	1.319E+1
-6.423E-1	5.648E+0	1.317E+1
-6.455E-1	5.625E+0	1.304E+1
-6.455E-1	5.534E+0	1.314E+1
-6.471E-1	5.641E+0	1.308E+1
-6.439E-1	5.580E+0	1.312E+1
-6.439E-1	5.505E+0	1.318E+1
-6.488E-1	5.596E+0	1.325E+1
-6.488E-1	5.641E+0	1.301E+1
-6.488E-1	5.557E+0	1.308E+1
-6.455E-1	5.599E+0	1.307E+1
-6.455E-1	5.593E+0	1.315E+1
-6.504E-1	5.550E+0	1.316E+1
-6.439E-1	5.638E+0	1.320E+1
-6.423E-1	5.645E+0	1.313E+1
-6.471E-1	5.602E+0	1.329E+1
-6.488E-1	5.599E+0	1.308E+1
-6.439E-1	5.664E+0	1.309E+1
-6.439E-1	5.606E+0	1.316E+1
-6.471E-1	5.515E+0	1.315E+1
-6.488E-1	5.680E+0	1.303E+1
-6.439E-1	5.625E+0	1.316E+1
-6.439E-1	5.469E+0	1.325E+1
-6.455E-1	5.567E+0	1.315E+1
-6.504E-1	5.664E+0	1.311E+1
-6.455E-1	5.622E+0	1.309E+1
-6.488E-1	5.599E+0	1.318E+1
-6.455E-1	5.680E+0	1.320E+1
-6.471E-1	5.573E+0	1.312E+1
-6.504E-1	5.664E+0	1.311E+1
-6.471E-1	5.606E+0	1.315E+1
-6.471E-1	5.658E+0	1.326E+1
-6.488E-1	5.609E+0	1.301E+1
-6.455E-1	5.732E+0	1.307E+1
-6.439E-1	5.619E+0	1.309E+1
-6.455E-1	5.576E+0	1.314E+1
-6.488E-1	5.690E+0	1.298E+1
-6.471E-1	5.628E+0	1.322E+1
-6.455E-1	5.664E+0	1.304E+1
-6.455E-1	5.602E+0	1.302E+1
-6.488E-1	5.658E+0	1.329E+1
-6.423E-1	5.609E+0	1.316E+1
-6.455E-1	5.589E+0	1.318E+1
-6.455E-1	5.586E+0	1.316E+1
-6.504E-1	5.667E+0	1.310E+1
-6.471E-1	5.615E+0	1.309E+1
-6.439E-1	5.576E+0	1.296E+1
-6.471E-1	5.589E+0	1.317E+1
-6.488E-1	5.670E+0	1.309E+1
-6.455E-1	5.576E+0	1.315E+1
-6.471E-1	5.670E+0	1.310E+1
-6.471E-1	5.557E+0	1.319E+1
-6.488E-1	5.541E+0	1.309E+1
-6.471E-1	5.635E+0	1.311E+1
-6.439E-1	5.667E+0	1.310E+1
-6.471E-1	5.628E+0	1.315E+1
-6.471E-1	5.612E+0	1.317E+1
-6.471E-1	5.612E+0	1.330E+1
-6.471E-1	5.576E+0	1.326E+1
-6.455E-1	5.515E+0	1.314E+1
-6.471E-1	5.606E+0	1.316E+1
-6.471E-1	5.576E+0	1.306E+1
-6.455E-1	5.567E+0	1.322E+1
-6.455E-1	5.541E+0	1.312E+1
-6.455E-1	5.550E+0	1.315E+1
-6.471E-1	5.557E+0	1.311E+1
-6.439E-1	5.596E+0	1.310E+1
-6.455E-1	5.612E+0	1.331E+1
-6.455E-1	5.670E+0	1.312E+1
-6.471E-1	5.638E+0	1.317E+1
-6.439E-1	5.602E+0	1.304E+1
-6.471E-1	5.638E+0	1.307E+1
-6.471E-1	5.638E+0	1.313E+1
-6.439E-1	5.645E+0	1.319E+1
-6.455E-1	5.589E+0	1.314E+1
-6.488E-1	5.560E+0	1.292E+1
-6.488E-1	5.635E+0	1.320E+1
-6.455E-1	5.560E+0	1.322E+1
-6.455E-1	5.563E+0	1.323E+1
-6.471E-1	5.599E+0	1.317E+1
-6.488E-1	5.557E+0	1.307E+1
-6.439E-1	5.632E+0	1.311E+1
-6.439E-1	5.638E+0	1.328E+1
-6.455E-1	5.625E+0	1.314E+1
-6.488E-1	5.622E+0	1.310E+1
-6.471E-1	5.664E+0	1.326E+1
-6.439E-1	5.638E+0	1.315E+1
-6.455E-1	5.521E+0	1.308E+1
-6.471E-1	5.628E+0	1.302E+1
-6.471E-1	5.596E+0	1.300E+1
-6.455E-1	5.596E+0	1.312E+1
-6.488E-1	5.635E+0	1.306E+1
-6.455E-1	5.502E+0	1.309E+1
-6.439E-1	5.635E+0	1.302E+1
-6.423E-1	5.625E+0	1.313E+1
-6.488E-1	5.596E+0	1.318E+1
-6.488E-1	5.664E+0	1.313E+1
-6.455E-1	5.670E+0	1.307E+1
-6.439E-1	5.599E+0	1.316E+1
-6.488E-1	5.550E+0	1.304E+1
-6.455E-1	5.706E+0	1.313E+1
-6.439E-1	5.622E+0	1.302E+1
-6.406E-1	5.674E+0	1.323E+1
-6.488E-1	5.586E+0	1.328E+1
-6.488E-1	5.664E+0	1.320E+1
-6.488E-1	5.560E+0	1.328E+1
-6.406E-1	5.596E+0	1.315E+1
-6.455E-1	5.748E+0	1.317E+1
-6.488E-1	5.589E+0	1.318E+1
-6.455E-1	5.645E+0	1.325E+1
-6.439E-1	5.515E+0	1.318E+1
-6.423E-1	5.599E+0	1.321E+1
-6.488E-1	5.703E+0	1.311E+1
-6.455E-1	5.560E+0	1.310E+1
-6.455E-1	5.599E+0	1.314E+1
-6.471E-1	5.635E+0	1.318E+1
-6.504E-1	5.576E+0	1.309E+1
-6.439E-1	5.544E+0	1.314E+1
-6.439E-1	5.648E+0	1.316E+1
-6.471E-1	5.703E+0	1.311E+1
-6.471E-1	5.645E+0	1.316E+1
-6.471E-1	5.664E+0	1.310E+1
-6.439E-1	5.589E+0	1.316E+1
-6.423E-1	5.586E+0	1.312E+1
-6.488E-1	5.661E+0	1.309E+1
-6.439E-1	5.625E+0	1.318E+1
-6.439E-1	5.580E+0	1.303E+1
-6.439E-1	5.696E+0	1.303E+1
-6.455E-1	5.619E+0	1.301E+1
-6.455E-1	5.638E+0	1.305E+1
-6.471E-1	5.700E+0	1.326E+1
-6.455E-1	5.706E+0	1.316E+1
-6.471E-1	5.658E+0	1.310E+1
-6.471E-1	5.654E+0	1.316E+1
-6.471E-1	5.651E+0	1.308E+1
-6.471E-1	5.641E+0	1.315E+1
-6.488E-1	5.612E+0	1.297E+1
-6.439E-1	5.713E+0	1.314E+1
-6.439E-1	5.625E+0	1.320E+1
-6.455E-1	5.648E+0	1.306E+1
-6.504E-1	5.641E+0	1.312E+1
-6.439E-1	5.619E+0	1.308E+1
-6.455E-1	5.619E+0	1.305E+1
-6.471E-1	5.703E+0	1.311E+1
-6.488E-1	5.648E+0	1.314E+1
-6.455E-1	5.602E+0	1.307E+1
-6.439E-1	5.696E+0	1.318E+1
-6.504E-1	5.576E+0	1.297E+1
-6.504E-1	5.622E+0	1.314E+1
-6.455E-1	5.612E+0	1.307E+1
-6.439E-1	5.518E+0	1.330E+1
-6.471E-1	5.648E+0	1.314E+1
-6.488E-1	5.670E+0	1.313E+1
-6.471E-1	5.628E+0	1.305E+1
-6.471E-1	5.641E+0	1.319E+1
-6.455E-1	5.612E+0	1.314E+1
-6.471E-1	5.638E+0	1.312E+1
-6.471E-1	5.589E+0	1.313E+1
-6.471E-1	5.518E+0	1.303E+1
-6.504E-1	5.576E+0	1.312E+1
-6.488E-1	5.580E+0	1.312E+1
-6.455E-1	5.674E+0	1.324E+1
-6.439E-1	5.658E+0	1.323E+1
-6.455E-1	5.512E+0	1.297E+1
-6.488E-1	5.641E+0	1.312E+1
-6.439E-1	5.622E+0	1.304E+1
-6.439E-1	5.537E+0	1.320E+1
-6.455E-1	5.580E+0	1.314E+1
-6.471E-1	5.619E+0	1.313E+1
-6.439E-1	5.537E+0	1.323E+1
-6.455E-1	5.567E+0	1.309E+1
-6.455E-1	5.654E+0	1.300E+1
-6.488E-1	5.619E+0	1.323E+1
-6.455E-1	5.560E+0	1.313E+1
-6.439E-1	5.648E+0	1.316E+1
-6.471E-1	5.612E+0	1.297E+1
-6.471E-1	5.599E+0	1.330E+1
-6.439E-1	5.670E+0	1.305E+1
-6.423E-1	5.612E+0	1.316E+1
-6.455E-1	5.654E+0	1.332E+1
-6.488E-1	5.628E+0	1.313E+1
-6.488E-1	5.670E+0	1.306E+1
-6.439E-1	5.557E+0	1.308E+1
-6.455E-1	5.518E+0	1.316E+1
-6.504E-1	5.534E+0	1.308E+1
-6.439E-1	5.615E+0	1.335E+1
-6.423E-1	5.677E+0	1.303E+1
-6.439E-1	5.615E+0	1.301E+1
-6.488E-1	5.664E+0	1.308E+1
-6.471E-1	5.534E+0	1.317E+1
-6.471E-1	5.713E+0	1.322E+1
-6.471E-1	5.525E+0	1.306E+1
-6.488E-1	5.596E+0	1.322E+1
-6.455E-1	5.632E+0	1.303E+1
-6.423E-1	5.589E+0	1.320E+1
-6.471E-1	5.589E+0	1.309E+1
-6.504E-1	5.602E+0	1.310E+1
-6.455E-1	5.722E+0	1.298E+1
-6.423E-1	5.667E+0	1.306E+1
-6.455E-1	5.628E+0	1.305E+1
-6.455E-1	5.632E+0	1.299E+1
-6.455E-1	5.599E+0	1.310E+1
-6.439E-1	5.632E+0	1.316E+1
-6.455E-1	5.596E+0	1.317E+1
-6.488E-1	5.563E+0	1.299E+1
-6.439E-1	5.547E+0	1.313E+1
-6.455E-1	5.567E+0	1.318E+1
-6.439E-1	5.547E+0	1.306E+1
-6.488E-1	5.690E+0	1.307E+1
-6.471E-1	5.739E+0	1.311E+1
-6.439E-1	5.547E+0	1.317E+1
-6.455E-1	5.703E+0	1.317E+1
-6.471E-1	5.512E+0	1.314E+1
-6.471E-1	5.628E+0	1.321E+1
-6.423E-1	5.612E+0	1.301E+1
-6.471E-1	5.537E+0	1.321E+1
-6.471E-1	5.570E+0	1.304E+1
-6.471E-1	5.612E+0	1.303E+1
-6.423E-1	5.469E+0	1.320E+1
-6.455E-1	5.651E+0	1.319E+1
-6.471E-1	5.602E+0	1.323E+1
-6.455E-1	5.593E+0	1.306E+1
-6.439E-1	5.609E+0	1.321E+1
-6.455E-1	5.563E+0	1.306E+1
-6.488E-1	5.615E+0	1.313E+1
-6.488E-1	5.632E+0	1.321E+1
-6.423E-1	5.602E+0	1.316E+1
-6.471E-1	5.622E+0	1.315E+1
-6.488E-1	5.573E+0	1.313E+1
-6.439E-1	5.602E+0	1.319E+1
-6.471E-1	5.619E+0	1.314E+1
-6.439E-1	5.563E+0	1.322E+1
-6.504E-1	5.651E+0	1.298E+1
-6.471E-1	5.541E+0	1.297E+1
-6.455E-1	5.567E+0	1.303E+1
-6.439E-1	5.563E+0	1.310E+1
-6.488E-1	5.628E+0	1.322E+1
-6.455E-1	5.622E+0	1.306E+1
-6.439E-1	5.586E+0	1.321E+1
-6.455E-1	5.612E+0	1.313E+1
-6.471E-1	5.563E+0	1.309E+1
-6.455E-1	5.541E+0	1.309E+1
-6.439E-1	5.625E+0	1.311E+1
-6.439E-1	5.602E+0	1.311E+1
-6.455E-1	5.632E+0	1.307E+1
-6.488E-1	5.619E+0	1.316E+1
-6.423E-1	5.632E+0	1.327E+1
-6.455E-1	5.729E+0	1.317E+1
-6.471E-1	5.547E+0	1.316E+1
-6.439E-1	5.602E+0	1.314E+1
-6.455E-1	5.544E+0	1.308E+1
-6.471E-1	5.648E+0	1.325E+1
-6.471E-1	5.635E+0	1.313E+1
-6.488E-1	5.550E+0	1.305E+1
-6.439E-1	5.635E+0	1.317E+1
-6.455E-1	5.641E+0	1.310E+1
-6.455E-1	5.648E+0	1.305E+1
-6.455E-1	5.619E+0	1.328E+1
-6.455E-1	5.593E+0	1.325E+1
-6.471E-1	5.632E+0	1.313E+1
-6.488E-1	5.567E+0	1.325E+1
-6.455E-1	5.667E+0	1.310E+1
-6.455E-1	5.670E+0	1.317E+1
-6.471E-1	5.557E+0	1.313E+1
-6.488E-1	5.664E+0	1.314E+1
-6.439E-1	5.680E+0	1.318E+1
-6.471E-1	5.696E+0	1.307E+1
-6.488E-1	5.664E+0	1.305E+1
-6.471E-1	5.693E+0	1.310E+1
-6.439E-1	5.554E+0	1.302E+1
-6.406E-1	5.664E+0	1.304E+1
-6.471E-1	5.612E+0	1.319E+1
-6.488E-1	5.573E+0	1.317E+1
-6.471E-1	5.713E+0	1.304E+1
-6.439E-1	5.648E+0	1.331E+1
-6.455E-1	5.612E+0	1.298E+1
-6.520E-1	5.518E+0	1.291E+1
-6.455E-1	5.632E+0	1.323E+1
-6.455E-1	5.531E+0	1.323E+1
-6.455E-1	5.576E+0	1.312E+1
-6.455E-1	5.638E+0	1.318E+1
-6.488E-1	5.589E+0	1.321E+1
-6.439E-1	5.667E+0	1.311E+1
-6.439E-1	5.612E+0	1.319E+1
-6.520E-1	5.499E+0	1.311E+1
-6.439E-1	5.550E+0	1.319E+1
-6.455E-1	5.531E+0	1.309E+1
-6.471E-1	5.632E+0	1.312E+1
-6.471E-1	5.606E+0	1.316E+1
-6.488E-1	5.544E+0	1.314E+1
-6.488E-1	5.761E+0	1.306E+1
-6.471E-1	5.515E+0	1.310E+1
-6.471E-1	5.557E+0	1.308E+1
-6.471E-1	5.687E+0	1.314E+1
-6.439E-1	5.687E+0	1.329E+1
-6.439E-1	5.606E+0	1.312E+1
-6.471E-1	5.589E+0	1.324E+1
-6.471E-1	5.645E+0	1.311E+1
-6.471E-1	5.570E+0	1.312E+1
-6.471E-1	5.667E+0	1.321E+1
-6.488E-1	5.680E+0	1.301E+1
-6.471E-1	5.664E+0	1.295E+1
-6.455E-1	5.606E+0	1.313E+1
-6.455E-1	5.557E+0	1.302E+1
-6.488E-1	5.651E+0	1.324E+1
-6.455E-1	5.648E+0	1.326E+1
-6.439E-1	5.612E+0	1.307E+1
-6.455E-1	5.674E+0	1.313E+1
-6.488E-1	5.658E+0	1.312E+1
-6.455E-1	5.573E+0	1.313E+1
-6.423E-1	5.638E+0	1.312E+1
-6.488E-1	5.648E+0	1.311E+1
-6.488E-1	5.515E+0	1.321E+1
-6.471E-1	5.583E+0	1.310E+1
-6.439E-1	5.596E+0	1.321E+1
-6.455E-1	5.619E+0	1.299E+1
-6.455E-1	5.625E+0	1.302E+1
-6.455E-1	5.622E+0	1.318E+1
-6.439E-1	5.719E+0	1.318E+1
-6.439E-1	5.632E+0	1.317E+1
-6.471E-1	5.550E+0	1.320E+1
-6.455E-1	5.567E+0	1.293E+1
-6.423E-1	5.596E+0	1.306E+1
-6.471E-1	5.716E+0	1.322E+1
-6.488E-1	5.544E+0	1.297E+1
-6.471E-1	5.641E+0	1.308E+1
-6.439E-1	5.583E+0	1.311E+1
-6.439E-1	5.534E+0	1.310E+1
-6.471E-1	5.651E+0	1.317E+1
-6.455E-1	5.570E+0	1.302E+1
-6.471E-1	5.580E+0	1.308E+1
-6.488E-1	5.693E+0	1.300E+1
-6.455E-1	5.612E+0	1.317E+1
-6.471E-1	5.576E+0	1.312E+1
-6.471E-1	5.525E+0	1.318E+1
-6.455E-1	5.612E+0	1.307E+1
-6.488E-1	5.716E+0	1.313E+1
-6.455E-1	5.641E+0	1.290E+1
-6.455E-1	5.602E+0	1.305E+1
-6.488E-1	5.606E+0	1.316E+1
-6.504E-1	5.576E+0	1.312E+1
-6.471E-1	5.583E+0	1.298E+1
-6.471E-1	5.696E+0	1.322E+1
-6.488E-1	5.550E+0	1.306E+1
-6.471E-1	5.563E+0	1.312E+1
-6.471E-1	5.615E+0	1.315E+1
-6.423E-1	5.583E+0	1.321E+1
-6.471E-1	5.495E+0	1.313E+1
-6.471E-1	5.632E+0	1.321E+1
-6.423E-1	5.648E+0	1.318E+1
-6.455E-1	5.619E+0	1.296E+1
-6.439E-1	5.641E+0	1.314E+1
-6.488E-1	5.560E+0	1.309E+1
-6.455E-1	5.726E+0	1.302E+1
-6.423E-1	5.528E+0	1.317E+1
-6.439E-1	5.534E+0	1.307E+1
-6.504E-1	5.706E+0	1.297E+1
-6.439E-1	5.576E+0	1.311E+1
-6.455E-1	5.589E+0	1.307E+1
-6.439E-1	5.632E+0	1.313E+1
-6.471E-1	5.586E+0	1.311E+1
-6.455E-1	5.641E+0	1.308E+1
-6.439E-1	5.609E+0	1.323E+1
-6.455E-1	5.528E+0	1.312E+1
-6.488E-1	5.619E+0	1.316E+1
-6.471E-1	5.567E+0	1.306E+1
-6.471E-1	5.658E+0	1.310E+1
-6.471E-1	5.593E+0	1.326E+1
-6.439E-1	5.537E+0	1.306E+1
-6.455E-1	5.596E+0	1.318E+1
-6.423E-1	5.612E+0	1.306E+1
-6.423E-1	5.609E+0	1.306E+1
-6.471E-1	5.687E+0	1.309E+1
-6.455E-1	5.593E+0	1.317E+1
-6.423E-1	5.615E+0	1.308E+1
-6.471E-1	5.563E+0	1.302E+1
-6.504E-1	5.580E+0	1.307E+1
-6.455E-1	5.609E+0	1.314E+1
-6.455E-1	5.550E+0	1.324E+1
-6.471E-1	5.606E+0	1.327E+1
-6.488E-1	5.570E+0	1.308E+1
-6.455E-1	5.599E+0	1.318E+1
-6.455E-1	5.622E+0	1.309E+1
-6.455E-1	5.722E+0	1.314E+1
-6.471E-1	5.635E+0	1.315E+1
-6.471E-1	5.648E+0	1.318E+1
-6.439E-1	5.706E+0	1.304E+1
-6.488E-1	5.625E+0	1.325E+1
-6.455E-1	5.628E+0	1.308E+1
-6.471E-1	5.589E+0	1.317E+1
-6.455E-1	5.570E+0	1.310E+1
-6.455E-1	5.706E+0	1.315E+1
-6.488E-1	5.615E+0	1.313E+1
-6.439E-1	5.654E+0	1.314E+1
-6.439E-1	5.547E+0	1.326E+1
-6.455E-1	5.583E+0	1.308E+1
-6.488E-1	5.502E+0	1.313E+1
-6.488E-1	5.628E+0	1.314E+1
-6.488E-1	5.554E+0	1.314E+1
-6.488E-1	5.557E+0	1.323E+1
-6.488E-1	5.641E+0	1.313E+1
-6.471E-1	5.609E+0	1.314E+1
-6.439E-1	5.576E+0	1.296E+1
-6.439E-1	5.593E+0	1.313E+1
-6.488E-1	5.606E+0	1.314E+1
-6.471E-1	5.593E+0	1.314E+1
-6.423E-1	5.726E+0	1.309E+1
-6.488E-1	5.606E+0	1.325E+1
-6.471E-1	5.628E+0	1.325E+1
-6.455E-1	5.576E+0	1.311E+1
-6.455E-1	5.576E+0	1.308E+1
-6.471E-1	5.599E+0	1.313E+1
-6.488E-1	5.622E+0	1.318E+1
-6.455E-1	5.557E+0	1.306E+1
-6.439E-1	5.638E+0	1.319E+1
-6.471E-1	5.709E+0	1.321E+1
-6.488E-1	5.570E+0	1.309E+1
-6.439E-1	5.609E+0	1.307E+1
-6.439E-1	5.589E+0	1.310E+1
-6.488E-1	5.645E+0	1.321E+1
-6.471E-1	5.599E+0	1.313E+1
-6.471E-1	5.622E+0	1.314E+1
-6.471E-1	5.596E+0	1.306E+1
-6.471E-1	5.554E+0	1.309E+1
-6.504E-1	5.512E+0	1.309E+1
-6.455E-1	5.664E+0	1.289E+1
-6.455E-1	5.729E+0	1.313E+1
-6.488E-1	5.576E+0	1.301E+1
-6.471E-1	5.661E+0	1.307E+1
-6.439E-1	5.645E+0	1.325E+1
-6.471E-1	5.525E+0	1.311E+1
-6.471E-1	5.612E+0	1.317E+1
-6.488E-1	5.622E+0	1.319E+1
-6.488E-1	5.628E+0	1.312E+1
-6.439E-1	5.661E+0	1.305E+1
-6.471E-1	5.635E+0	1.310E+1
-6.455E-1	5.680E+0	1.314E+1
-6.471E-1	5.573E+0	1.308E+1
-6.439E-1	5.641E+0	1.299E+1
-6.471E-1	5.580E+0	1.309E+1
-6.488E-1	5.651E+0	1.311E+1
-6.439E-1	5.573E+0	1.304E+1
-6.423E-1	5.609E+0	1.321E+1
-6.455E-1	5.680E+0	1.311E+1
-6.471E-1	5.505E+0	1.313E+1
-6.455E-1	5.554E+0	1.313E+1
-6.455E-1	5.609E+0	1.305E+1
-6.471E-1	5.479E+0	1.322E+1
-6.488E-1	5.625E+0	1.318E+1
-6.471E-1	5.645E+0	1.313E+1
-6.471E-1	5.583E+0	1.316E+1
-6.471E-1	5.680E+0	1.301E+1
-6.488E-1	5.544E+0	1.314E+1
-6.488E-1	5.580E+0	1.329E+1
-6.439E-1	5.583E+0	1.309E+1
-6.471E-1	5.586E+0	1.313E+1
-6.504E-1	5.625E+0	1.309E+1
-6.471E-1	5.654E+0	1.301E+1
-6.439E-1	5.628E+0	1.304E+1
-6.471E-1	5.612E+0	1.302E+1
-6.488E-1	5.645E+0	1.321E+1
-6.455E-1	5.612E+0	1.323E+1
-6.455E-1	5.567E+0	1.317E+1
-6.488E-1	5.742E+0	1.312E+1
-6.488E-1	5.596E+0	1.308E+1
-6.455E-1	5.615E+0	1.298E+1
-6.423E-1	5.628E+0	1.315E+1
-6.439E-1	5.696E+0	1.315E+1
-6.504E-1	5.567E+0	1.318E+1
-6.471E-1	5.573E+0	1.318E+1
-6.439E-1	5.632E+0	1.310E+1
-6.488E-1	5.593E+0	1.298E+1
-6.488E-1	5.586E+0	1.297E+1
-6.488E-1	5.628E+0	1.299E+1
-6.406E-1	5.615E+0	1.310E+1
-6.471E-1	5.567E+0	1.309E+1
-6.471E-1	5.609E+0	1.314E+1
-6.488E-1	5.690E+0	1.308E+1
-6.455E-1	5.638E+0	1.313E+1
-6.455E-1	5.583E+0	1.312E+1
-6.488E-1	5.667E+0	1.320E+1
-6.488E-1	5.651E+0	1.317E+1
-6.439E-1	5.606E+0	1.308E+1
-6.471E-1	5.651E+0	1.319E+1
-6.471E-1	5.573E+0	1.319E+1
-6.455E-1	5.602E+0	1.310E+1
-6.439E-1	5.680E+0	1.306E+1
-6.455E-1	5.641E+0	1.326E+1
-6.504E-1	5.693E+0	1.315E+1
-6.455E-1	5.602E+0	1.309E+1
-6.439E-1	5.632E+0	1.316E+1
-6.471E-1	5.563E+0	1.307E+1
-6.488E-1	5.635E+0	1.303E+1
-6.471E-1	5.612E+0	1.297E+1
-6.439E-1	5.641E+0	1.317E+1
-6.471E-1	5.706E+0	1.310E+1
-6.488E-1	5.593E+0	1.299E+1
-6.455E-1	5.589E+0	1.315E+1
-6.439E-1	5.645E+0	1.313E+1
-6.455E-1	5.499E+0	1.313E+1
-6.504E-1	5.632E+0	1.309E+1
-6.439E-1	5.521E+0	1.303E+1
-6.423E-1	5.521E+0	1.310E+1
-6.455E-1	5.521E+0	1.307E+1
-6.455E-1	5.547E+0	1.307E+1
-6.471E-1	5.687E+0	1.327E+1
-6.471E-1	5.567E+0	1.302E+1
-6.455E-1	5.537E+0	1.315E+1
-6.488E-1	5.602E+0	1.314E+1
-6.471E-1	5.625E+0	1.294E+1
-6.488E-1	5.596E+0	1.306E+1
-6.471E-1	5.622E+0	1.311E+1
-6.488E-1	5.544E+0	1.299E+1
-6.471E-1	5.596E+0	1.301E+1
-6.455E-1	5.687E+0	1.307E+1
-6.455E-1	5.635E+0	1.313E+1
-6.471E-1	5.628E+0	1.313E+1
-6.455E-1	5.612E+0	1.313E+1
-6.488E-1	5.544E+0	1.304E+1
-6.488E-1	5.638E+0	1.304E+1
-6.471E-1	5.661E+0	1.298E+1
-6.455E-1	5.596E+0	1.304E+1
-6.406E-1	5.596E+0	1.316E+1
-6.488E-1	5.589E+0	1.313E+1
-6.471E-1	5.638E+0	1.309E+1
-6.471E-1	5.654E+0	1.309E+1
-6.455E-1	5.612E+0	1.313E+1
-6.455E-1	5.622E+0	1.302E+1
-6.439E-1	5.557E+0	1.324E+1
-6.455E-1	5.606E+0	1.307E+1
-6.439E-1	5.560E+0	1.312E+1
-6.455E-1	5.541E+0	1.322E+1
-6.504E-1	5.586E+0	1.296E+1
-6.439E-1	5.625E+0	1.314E+1
-6.455E-1	5.635E+0	1.318E+1
-6.455E-1	5.612E+0	1.312E+1
-6.439E-1	5.622E+0	1.316E+1
-6.471E-1	5.515E+0	1.306E+1
-6.439E-1	5.658E+0	1.303E+1
-6.471E-1	5.599E+0	1.314E+1
-6.488E-1	5.677E+0	1.305E+1
-6.471E-1	5.683E+0	1.304E+1
-6.455E-1	5.622E+0	1.313E+1
-6.471E-1	5.531E+0	1.309E+1
-6.488E-1	5.570E+0	1.315E+1
-6.455E-1	5.573E+0	1.310E+1
-6.423E-1	5.641E+0	1.301E+1
-6.455E-1	5.670E+0	1.306E+1
-6.504E-1	5.547E+0	1.304E+1
-6.455E-1	5.654E+0	1.302E+1
-6.439E-1	5.645E+0	1.321E+1
-6.455E-1	5.667E+0	1.298E+1
-6.488E-1	5.596E+0	1.308E+1
-6.455E-1	5.599E+0	1.323E+1
-6.439E-1	5.606E+0	1.321E+1
-6.488E-1	5.583E+0	1.319E+1
-6.455E-1	5.625E+0	1.313E+1
-6.471E-1	5.632E+0	1.311E+1
-6.455E-1	5.645E+0	1.320E+1
-6.471E-1	5.583E+0	1.307E+1
-6.471E-1	5.628E+0	1.311E+1
-6.455E-1	5.651E+0	1.306E+1
-6.455E-1	5.658E+0	1.318E+1
-6.471E-1	5.593E+0	1.309E+1
-6.488E-1	5.654E+0	1.307E+1
-6.455E-1	5.667E+0	1.325E+1
-6.455E-1	5.628E+0	1.323E+1
-6.471E-1	5.576E+0	1.310E+1
-6.488E-1	5.599E+0	1.300E+1
-6.439E-1	5.593E+0	1.305E+1
-6.439E-1	5.729E+0	1.314E+1
-6.455E-1	5.492E+0	1.311E+1
-6.504E-1	5.641E+0	1.321E+1
-6.488E-1	5.619E+0	1.324E+1
-6.423E-1	5.622E+0	1.312E+1
-6.455E-1	5.615E+0	1.314E+1
-6.488E-1	5.583E+0	1.305E+1
-6.455E-1	5.557E+0	1.309E+1
-6.455E-1	5.550E+0	1.317E+1
-6.455E-1	5.554E+0	1.295E+1
-6.488E-1	5.670E+0	1.326E+1
-6.455E-1	5.622E+0	1.319E+1
-6.455E-1	5.609E+0	1.314E+1
-6.471E-1	5.622E+0	1.318E+1
-6.504E-1	5.648E+0	1.310E+1
-6.471E-1	5.567E+0	1.293E+1
-6.439E-1	5.534E+0	1.313E+1
-6.455E-1	5.560E+0	1.308E+1
-6.471E-1	5.576E+0	1.305E+1
-6.471E-1	5.502E+0	1.309E+1
-6.439E-1	5.612E+0	1.299E+1
-6.455E-1	5.593E+0	1.320E+1
-6.471E-1	5.583E+0	1.315E+1
-6.439E-1	5.641E+0	1.311E+1
-6.439E-1	5.622E+0	1.314E+1
-6.471E-1	5.726E+0	1.304E+1
-6.504E-1	5.674E+0	1.315E+1
-6.488E-1	5.583E+0	1.305E+1
-6.439E-1	5.628E+0	1.325E+1
-6.455E-1	5.560E+0	1.311E+1
-6.471E-1	5.609E+0	1.290E+1
-6.439E-1	5.615E+0	1.310E+1
-6.471E-1	5.583E+0	1.317E+1
-6.439E-1	5.573E+0	1.307E+1
-6.504E-1	5.583E+0	1.300E+1
-6.455E-1	5.609E+0	1.310E+1
-6.455E-1	5.544E+0	1.305E+1
-6.471E-1	5.567E+0	1.302E+1
-6.488E-1	5.622E+0	1.297E+1
-6.455E-1	5.586E+0	1.313E+1
-6.471E-1	5.547E+0	1.313E+1
-6.455E-1	5.612E+0	1.306E+1
-6.488E-1	5.499E+0	1.302E+1
-6.455E-1	5.583E+0	1.319E+1
-6.423E-1	5.550E+0	1.307E+1
-6.471E-1	5.680E+0	1.305E+1
-6.471E-1	5.667E+0	1.315E+1
-6.471E-1	5.677E+0	1.292E+1
-6.439E-1	5.641E+0	1.303E+1
-6.455E-1	5.625E+0	1.323E+1
-6.455E-1	5.661E+0	1.300E+1
-6.455E-1	5.628E+0	1.322E+1
-6.455E-1	5.570E+0	1.311E+1
-6.488E-1	5.651E+0	1.299E+1
-6.455E-1	5.609E+0	1.299E+1
-6.471E-1	5.622E+0	1.289E+1
-6.471E-1	5.576E+0	1.294E+1
-6.439E-1	5.583E+0	1.311E+1
-6.471E-1	5.479E+0	1.309E+1
-6.455E-1	5.645E+0	1.310E+1
-6.455E-1	5.531E+0	1.310E+1
-6.488E-1	5.651E+0	1.318E+1
-6.488E-1	5.599E+0	1.301E+1
-6.504E-1	5.596E+0	1.321E+1
-6.455E-1	5.648E+0	1.320E+1
-6.455E-1	5.654E+0	1.313E+1
-6.488E-1	5.628E+0	1.312E+1
-6.439E-1	5.612E+0	1.317E+1
-6.455E-1	5.580E+0	1.297E+1
-6.455E-1	5.612E+0	1.316E+1
-6.504E-1	5.661E+0	1.311E+1
-6.471E-1	5.580E+0	1.298E+1
-6.423E-1	5.521E+0	1.300E+1
-6.471E-1	5.589E+0	1.305E+1
-6.471E-1	5.557E+0	1.313E+1
-6.439E-1	5.602E+0	1.301E+1
-6.423E-1	5.641E+0	1.309E+1
-6.488E-1	5.567E+0	1.301E+1
-6.488E-1	5.606E+0	1.308E+1
-6.471E-1	5.658E+0	1.299E+1
-6.439E-1	5.602E+0	1.301E+1
-6.455E-1	5.654E+0	1.311E+1
-6.488E-1	5.563E+0	1.301E+1
-6.455E-1	5.573E+0	1.303E+1
-6.455E-1	5.560E+0	1.307E+1
-6.455E-1	5.619E+0	1.306E+1
-6.471E-1	5.573E+0	1.324E+1
-6.471E-1	5.609E+0	1.299E+1
-6.471E-1	5.589E+0	1.301E+1
-6.455E-1	5.541E+0	1.299E+1
-6.471E-1	5.609E+0	1.318E+1
-6.455E-1	5.606E+0	1.303E+1
-6.455E-1	5.537E+0	1.307E+1
-6.471E-1	5.550E+0	1.301E+1
-6.488E-1	5.554E+0	1.302E+1
-6.455E-1	5.619E+0	1.311E+1
-6.455E-1	5.606E+0	1.302E+1
-6.471E-1	5.580E+0	1.307E+1
-6.504E-1	5.586E+0	1.309E+1
-6.455E-1	5.541E+0	1.304E+1
-6.455E-1	5.593E+0	1.307E+1
-6.471E-1	5.573E+0	1.298E+1
-6.455E-1	5.537E+0	1.302E+1
-6.471E-1	5.648E+0	1.306E+1
-6.439E-1	5.612E+0	1.318E+1
-6.455E-1	5.550E+0	1.322E+1
-6.488E-1	5.661E+0	1.312E+1
-6.439E-1	5.680E+0	1.303E+1
-6.439E-1	5.651E+0	1.301E+1
-6.471E-1	5.580E+0	1.302E+1
-6.488E-1	5.560E+0	1.302E+1
-6.455E-1	5.531E+0	1.322E+1
-6.455E-1	5.534E+0	1.311E+1
-6.488E-1	5.515E+0	1.303E+1
-6.488E-1	5.677E+0	1.306E+1
-6.455E-1	5.576E+0	1.318E+1
-6.423E-1	5.641E+0	1.308E+1
-6.455E-1	5.619E+0	1.322E+1
-6.471E-1	5.567E+0	1.312E+1
-6.471E-1	5.700E+0	1.315E+1
-6.439E-1	5.696E+0	1.318E+1
-6.455E-1	5.625E+0	1.310E+1
-6.471E-1	5.713E+0	1.313E+1
-6.439E-1	5.667E+0	1.306E+1
-6.439E-1	5.768E+0	1.304E+1
-6.471E-1	5.606E+0	1.324E+1
-6.455E-1	5.528E+0	1.305E+1
-6.439E-1	5.570E+0	1.314E+1
-6.439E-1	5.499E+0	1.307E+1
-6.471E-1	5.544E+0	1.300E+1
-6.488E-1	5.615E+0	1.320E+1
-6.455E-1	5.550E+0	1.304E+1
-6.455E-1	5.550E+0	1.317E+1
-6.471E-1	5.645E+0	1.305E+1
-6.488E-1	5.628E+0	1.312E+1
-6.471E-1	5.612E+0	1.313E+1
-6.439E-1	5.596E+0	1.303E+1
-6.471E-1	5.580E+0	1.323E+1
-6.471E-1	5.508E+0	1.311E+1
-6.471E-1	5.606E+0	1.314E+1
-6.455E-1	5.531E+0	1.303E+1
-6.439E-1	5.687E+0	1.311E+1
-6.471E-1	5.664E+0	1.305E+1
-6.455E-1	5.683E+0	1.300E+1
-6.423E-1	5.641E+0	1.319E+1
-6.455E-1	5.670E+0	1.321E+1
-6.455E-1	5.550E+0	1.313E+1
-6.455E-1	5.619E+0	1.305E+1
-6.439E-1	5.589E+0	1.301E+1
-6.439E-1	5.619E+0	1.322E+1
-6.488E-1	5.525E+0	1.316E+1
-6.455E-1	5.645E+0	1.313E+1
-6.439E-1	5.570E+0	1.327E+1
-6.423E-1	5.570E+0	1.315E+1
-6.471E-1	5.687E+0	1.312E+1
-6.455E-1	5.683E+0	1.315E+1
-6.455E-1	5.570E+0	1.306E+1
-6.471E-1	5.638E+0	1.306E+1
-6.471E-1	5.580E+0	1.312E+1
-6.455E-1	5.586E+0	1.313E+1
-6.455E-1	5.573E+0	1.313E+1
-6.455E-1	5.632E+0	1.295E+1
-6.488E-1	5.570E+0	1.308E+1
-6.455E-1	5.651E+0	1.308E+1
-6.423E-1	5.495E+0	1.310E+1
-6.471E-1	5.716E+0	1.300E+1
-6.455E-1	5.515E+0	1.317E+1
-6.471E-1	5.567E+0	1.309E+1
-6.439E-1	5.612E+0	1.304E+1
-6.471E-1	5.541E+0	1.317E+1
-6.504E-1	5.593E+0	1.297E+1
-6.423E-1	5.680E+0	1.302E+1
-6.455E-1	5.580E+0	1.317E+1
-6.471E-1	5.570E+0	1.309E+1
-6.471E-1	5.635E+0	1.313E+1
-6.455E-1	5.528E+0	1.300E+1
-6.439E-1	5.560E+0	1.292E+1
-6.488E-1	5.589E+0	1.300E+1
-6.504E-1	5.589E+0	1.301E+1
-6.439E-1	5.531E+0	1.317E+1
-6.439E-1	5.677E+0	1.306E+1
-6.471E-1	5.560E+0	1.298E+1
-6.455E-1	5.570E+0	1.300E+1
-6.455E-1	5.576E+0	1.303E+1
-6.455E-1	5.560E+0	1.304E+1
-6.439E-1	5.599E+0	1.308E+1
-6.471E-1	5.589E+0	1.303E+1
-6.455E-1	5.661E+0	1.297E+1
-6.439E-1	5.628E+0	1.302E+1
-6.488E-1	5.596E+0	1.295E+1
-6.488E-1	5.525E+0	1.309E+1
-6.439E-1	5.635E+0	1.322E+1
-6.439E-1	5.654E+0	1.302E+1
-6.439E-1	5.615E+0	1.313E+1
-6.488E-1	5.651E+0	1.303E+1
-6.455E-1	5.596E+0	1.306E+1
-6.439E-1	5.580E+0	1.309E+1
-6.455E-1	5.599E+0	1.300E+1
-6.455E-1	5.609E+0	1.300E+1
-6.439E-1	5.557E+0	1.313E+1
-6.439E-1	5.557E+0	1.313E+1
-6.471E-1	5.580E+0	1.313E+1
-6.488E-1	5.654E+0	1.307E+1
-6.406E-1	5.586E+0	1.299E+1
-6.423E-1	5.641E+0	1.313E+1
-6.439E-1	5.612E+0	1.325E+1
-6.455E-1	5.550E+0	1.299E+1
-6.488E-1	5.667E+0	1.319E+1
-6.455E-1	5.628E+0	1.312E+1
-6.488E-1	5.609E+0	1.311E+1
-6.471E-1	5.593E+0	1.311E+1
-6.455E-1	5.664E+0	1.297E+1
-6.439E-1	5.677E+0	1.310E+1
-6.455E-1	5.615E+0	1.327E+1
-6.471E-1	5.560E+0	1.292E+1
-6.455E-1	5.544E+0	1.308E+1
-6.455E-1	5.658E+0	1.306E+1
-6.455E-1	5.615E+0	1.297E+1
-6.471E-1	5.700E+0	1.315E+1
-6.455E-1	5.518E+0	1.305E+1
-6.423E-1	5.463E+0	1.293E+1
-6.455E-1	5.622E+0	1.308E+1
-6.488E-1	5.586E+0	1.298E+1
-6.455E-1	5.632E+0	1.314E+1
-6.455E-1	5.596E+0	1.299E+1
-6.439E-1	5.528E+0	1.302E+1
-6.455E-1	5.531E+0	1.300E+1
-6.455E-1	5.589E+0	1.306E+1
-6.439E-1	5.486E+0	1.301E+1
-6.455E-1	5.709E+0	1.312E+1
-6.471E-1	5.534E+0	1.314E+1
-6.439E-1	5.638E+0	1.304E+1
-6.455E-1	5.677E+0	1.293E+1
-6.439E-1	5.645E+0	1.307E+1
-6.471E-1	5.593E+0	1.300E+1
-6.455E-1	5.638E+0	1.308E+1
-6.439E-1	5.677E+0	1.317E+1
-6.471E-1	5.615E+0	1.316E+1
-6.488E-1	5.499E+0	1.312E+1
-6.439E-1	5.544E+0	1.301E+1
-6.423E-1	5.576E+0	1.313E+1
-6.471E-1	5.632E+0	1.306E+1
-6.455E-1	5.661E+0	1.311E+1
-6.455E-1	5.563E+0	1.305E+1
-6.423E-1	5.615E+0	1.311E+1
-6.439E-1	5.606E+0	1.297E+1
-6.471E-1	5.667E+0	1.304E+1
-6.471E-1	5.632E+0	1.318E+1
-6.423E-1	5.547E+0	1.307E+1
-6.488E-1	5.515E+0	1.299E+1
-6.488E-1	5.651E+0	1.313E+1
-6.455E-1	5.567E+0	1.302E+1
-6.439E-1	5.567E+0	1.312E+1
-6.455E-1	5.596E+0	1.309E+1
-6.439E-1	5.619E+0	1.310E+1
-6.455E-1	5.677E+0	1.304E+1
-6.423E-1	5.576E+0	1.315E+1
-6.455E-1	5.593E+0	1.309E+1
-6.504E-1	5.638E+0	1.318E+1
-6.439E-1	5.645E+0	1.317E+1
-6.423E-1	5.550E+0	1.302E+1
-6.488E-1	5.651E+0	1.306E+1
-6.471E-1	5.612E+0	1.307E+1
-6.471E-1	5.638E+0	1.299E+1
-6.455E-1	5.645E+0	1.294E+1
-6.455E-1	5.567E+0	1.311E+1
-6.471E-1	5.664E+0	1.316E+1
-6.471E-1	5.531E+0	1.307E+1
-6.423E-1	5.550E+0	1.313E+1
-6.455E-1	5.622E+0	1.304E+1
-6.471E-1	5.570E+0	1.311E+1
-6.455E-1	5.677E+0	1.304E+1
-6.439E-1	5.625E+0	1.313E+1
-6.488E-1	5.586E+0	1.303E+1
-6.488E-1	5.615E+0	1.314E+1
-6.488E-1	5.648E+0	1.307E+1
-6.406E-1	5.635E+0	1.306E+1
-6.471E-1	5.654E+0	1.297E+1
-6.471E-1	5.606E+0	1.301E+1
-6.471E-1	5.570E+0	1.295E+1
-6.423E-1	5.622E+0	1.304E+1
-6.455E-1	5.638E+0	1.301E+1
-6.471E-1	5.602E+0	1.314E+1
-6.455E-1	5.589E+0	1.305E+1
-6.423E-1	5.502E+0	1.310E+1
-6.471E-1	5.554E+0	1.309E+1
-6.471E-1	5.541E+0	1.307E+1
-6.455E-1	5.602E+0	1.309E+1
-6.406E-1	5.645E+0	1.317E+1
-6.439E-1	5.570E+0	1.305E+1
-6.488E-1	5.687E+0	1.308E+1
-6.471E-1	5.606E+0	1.314E+1
-6.471E-1	5.554E+0	1.309E+1
-6.488E-1	5.515E+0	1.302E+1
-6.455E-1	5.563E+0	1.306E+1
-6.455E-1	5.706E+0	1.319E+1
-6.455E-1	5.638E+0	1.312E+1
-6.455E-1	5.635E+0	1.293E+1
-6.471E-1	5.609E+0	1.324E+1
-6.455E-1	5.580E+0	1.306E+1
-6.439E-1	5.615E+0	1.301E+1
-6.471E-1	5.722E+0	1.304E+1
-6.488E-1	5.612E+0	1.301E+1
-6.455E-1	5.596E+0	1.311E+1
-6.423E-1	5.628E+0	1.302E+1
-6.488E-1	5.609E+0	1.301E+1
-6.488E-1	5.570E+0	1.313E+1
-6.471E-1	5.641E+0	1.316E+1
-6.471E-1	5.586E+0	1.313E+1
-6.439E-1	5.573E+0	1.301E+1
-6.471E-1	5.700E+0	1.310E+1
-6.455E-1	5.570E+0	1.306E+1
-6.455E-1	5.667E+0	1.311E+1
-6.471E-1	5.537E+0	1.299E+1
-6.455E-1	5.625E+0	1.319E+1
-6.471E-1	5.596E+0	1.299E+1
-6.471E-1	5.576E+0	1.318E+1
-6.439E-1	5.651E+0	1.305E+1
-6.455E-1	5.570E+0	1.299E+1
-6.439E-1	5.619E+0	1.300E+1
-6.439E-1	5.554E+0	1.309E+1
-6.455E-1	5.489E+0	1.319E+1
-6.471E-1	5.593E+0	1.302E+1
-6.455E-1	5.593E+0	1.301E+1
-6.455E-1	5.541E+0	1.302E+1
-6.455E-1	5.547E+0	1.310E+1
-6.455E-1	5.554E+0	1.305E+1
-6.455E-1	5.638E+0	1.298E+1
-6.423E-1	5.632E+0	1.313E+1
-6.439E-1	5.534E+0	1.298E+1
-6.504E-1	5.544E+0	1.313E+1
-6.455E-1	5.528E+0	1.307E+1
-6.423E-1	5.563E+0	1.309E+1
-6.423E-1	5.554E+0	1.285E+1
-6.455E-1	5.690E+0	1.310E+1
-6.455E-1	5.635E+0	1.299E+1
-6.423E-1	5.648E+0	1.318E+1
-6.455E-1	5.596E+0	1.304E+1
-6.504E-1	5.619E+0	1.304E+1
-6.455E-1	5.619E+0	1.303E+1
-6.455E-1	5.495E+0	1.318E+1
-6.471E-1	5.544E+0	1.309E+1
-6.455E-1	5.619E+0	1.313E+1
-6.455E-1	5.580E+0	1.318E+1
-6.423E-1	5.589E+0	1.300E+1
-6.423E-1	5.645E+0	1.318E+1
-6.455E-1	5.602E+0	1.308E+1
-6.439E-1	5.560E+0	1.298E+1
-6.455E-1	5.537E+0	1.304E+1
-6.471E-1	5.596E+0	1.307E+1
-6.488E-1	5.518E+0	1.315E+1
-6.471E-1	5.576E+0	1.296E+1
-6.439E-1	5.596E+0	1.313E+1
-6.471E-1	5.667E+0	1.301E+1
-6.471E-1	5.573E+0	1.315E+1
-6.455E-1	5.661E+0	1.295E+1
-6.439E-1	5.638E+0	1.295E+1
-6.455E-1	5.609E+0	1.317E+1
-6.488E-1	5.489E+0	1.316E+1
-6.439E-1	5.505E+0	1.305E+1
-6.455E-1	5.534E+0	1.302E+1
-6.455E-1	5.580E+0	1.304E+1
-6.471E-1	5.554E+0	1.313E+1
-6.455E-1	5.622E+0	1.312E+1
-6.455E-1	5.602E+0	1.309E+1
-6.471E-1	5.557E+0	1.297E+1
-6.471E-1	5.570E+0	1.309E+1
-6.455E-1	5.550E+0	1.291E+1
-6.439E-1	5.622E+0	1.306E+1
-6.471E-1	5.515E+0	1.305E+1
-6.488E-1	5.580E+0	1.304E+1
-6.471E-1	5.599E+0	1.314E+1
-6.471E-1	5.521E+0	1.298E+1
-6.455E-1	5.651E+0	1.300E+1
-6.471E-1	5.531E+0	1.297E+1
-6.439E-1	5.599E+0	1.300E+1
-6.439E-1	5.680E+0	1.300E+1
-6.488E-1	5.632E+0	1.313E+1
-6.455E-1	5.583E+0	1.314E+1
-6.439E-1	5.609E+0	1.299E+1
-6.439E-1	5.612E+0	1.303E+1
-6.471E-1	5.648E+0	1.303E+1
-6.488E-1	5.518E+0	1.311E+1
-6.455E-1	5.593E+0	1.307E+1
-6.439E-1	5.654E+0	1.322E+1
-6.455E-1	5.508E+0	1.300E+1
-6.471E-1	5.589E+0	1.301E+1
-6.439E-1	5.531E+0	1.310E+1
-6.439E-1	5.547E+0	1.304E+1
-6.455E-1	5.602E+0	1.297E+1
-6.439E-1	5.609E+0	1.305E+1
-6.439E-1	5.576E+0	1.300E+1
-6.455E-1	5.512E+0	1.298E+1
-6.455E-1	5.525E+0	1.303E+1
-6.471E-1	5.563E+0	1.304E+1
-6.488E-1	5.573E+0	1.303E+1
-6.423E-1	5.554E+0	1.299E+1
-6.439E-1	5.525E+0	1.300E+1
-6.471E-1	5.580E+0	1.314E+1
-6.455E-1	5.525E+0	1.306E+1
-6.455E-1	5.586E+0	1.298E+1
-6.471E-1	5.550E+0	1.306E+1
-6.488E-1	5.599E+0	1.299E+1
-6.471E-1	5.515E+0	1.313E+1
-6.423E-1	5.560E+0	1.301E+1
-6.455E-1	5.638E+0	1.303E+1
-6.439E-1	5.583E+0	1.309E+1
-6.455E-1	5.635E+0	1.302E+1
-6.439E-1	5.557E+0	1.300E+1
-6.488E-1	5.654E+0	1.301E+1
-6.471E-1	5.703E+0	1.301E+1
-6.439E-1	5.615E+0	1.302E+1
-6.423E-1	5.606E+0	1.303E+1
-6.471E-1	5.615E+0	1.314E+1
-6.504E-1	5.560E+0	1.308E+1
-6.455E-1	5.635E+0	1.303E+1
-6.455E-1	5.619E+0	1.306E+1
-6.488E-1	5.518E+0	1.318E+1
-6.488E-1	5.651E+0	1.313E+1
-6.455E-1	5.602E+0	1.297E+1
-6.439E-1	5.586E+0	1.302E+1
-6.455E-1	5.589E+0	1.303E+1
-6.455E-1	5.508E+0	1.300E+1
-6.471E-1	5.693E+0	1.306E+1
-6.455E-1	5.576E+0	1.305E+1
-6.455E-1	5.521E+0	1.308E+1
-6.488E-1	5.661E+0	1.303E+1
-6.455E-1	5.473E+0	1.308E+1
-6.423E-1	5.615E+0	1.306E+1
-6.455E-1	5.661E+0	1.295E+1
-6.471E-1	5.593E+0	1.303E+1
-6.439E-1	5.593E+0	1.316E+1
-6.455E-1	5.609E+0	1.310E+1
-6.455E-1	5.541E+0	1.304E+1
-6.439E-1	5.609E+0	1.295E+1
-6.455E-1	5.531E+0	1.303E+1
-6.455E-1	5.622E+0	1.297E+1
-6.455E-1	5.602E+0	1.307E+1
-6.488E-1	5.563E+0	1.313E+1
-6.439E-1	5.554E+0	1.313E+1
-6.423E-1	5.651E+0	1.311E+1
-6.439E-1	5.531E+0	1.307E+1
-6.471E-1	5.625E+0	1.307E+1
-6.423E-1	5.560E+0	1.300E+1
-6.439E-1	5.489E+0	1.314E+1
-6.471E-1	5.606E+0	1.318E+1
-6.471E-1	5.550E+0	1.302E+1
-6.455E-1	5.622E+0	1.302E+1
-6.455E-1	5.525E+0	1.307E+1
-6.439E-1	5.609E+0	1.307E+1
-6.488E-1	5.447E+0	1.291E+1
-6.488E-1	5.612E+0	1.307E+1
-6.455E-1	5.563E+0	1.310E+1
-6.471E-1	5.599E+0	1.296E+1
-6.471E-1	5.619E+0	1.300E+1
-6.471E-1	5.580E+0	1.292E+1
-6.439E-1	5.547E+0	1.300E+1
-6.471E-1	5.563E+0	1.301E+1
-6.488E-1	5.670E+0	1.314E+1
-6.471E-1	5.521E+0	1.308E+1
-6.455E-1	5.580E+0	1.300E+1
-6.455E-1	5.606E+0	1.301E+1
-6.455E-1	5.615E+0	1.298E+1
-6.455E-1	5.619E+0	1.309E+1
-6.439E-1	5.667E+0	1.319E+1
-6.455E-1	5.593E+0	1.307E+1
-6.455E-1	5.599E+0	1.295E+1
-6.439E-1	5.589E+0	1.304E+1
-6.423E-1	5.525E+0	1.299E+1
-6.471E-1	5.654E+0	1.305E+1
-6.471E-1	5.589E+0	1.306E+1
-6.471E-1	5.612E+0	1.309E+1
-6.439E-1	5.573E+0	1.312E+1
-6.488E-1	5.625E+0	1.302E+1
-6.488E-1	5.525E+0	1.307E+1
-6.455E-1	5.596E+0	1.313E+1
-6.455E-1	5.512E+0	1.301E+1
-6.439E-1	5.648E+0	1.312E+1
-6.471E-1	5.602E+0	1.301E+1
-6.439E-1	5.677E+0	1.306E+1
-6.455E-1	5.547E+0	1.301E+1
-6.455E-1	5.696E+0	1.289E+1
-6.471E-1	5.531E+0	1.289E+1
-6.455E-1	5.674E+0	1.298E+1
-6.455E-1	5.583E+0	1.304E+1
-6.471E-1	5.612E+0	1.305E+1
-6.471E-1	5.628E+0	1.297E+1
-6.439E-1	5.609E+0	1.294E+1
-6.455E-1	5.554E+0	1.314E+1
-6.471E-1	5.554E+0	1.309E+1
-6.471E-1	5.544E+0	1.294E+1
-6.455E-1	5.690E+0	1.301E+1
-6.439E-1	5.677E+0	1.310E+1
-6.439E-1	5.583E+0	1.308E+1
-6.455E-1	5.580E+0	1.296E+1
-6.439E-1	5.645E+0	1.309E+1
-6.455E-1	5.645E+0	1.305E+1
-6.455E-1	5.654E+0	1.313E+1
-6.471E-1	5.602E+0	1.299E+1
-6.439E-1	5.537E+0	1.314E+1
-6.439E-1	5.622E+0	1.297E+1
-6.439E-1	5.476E+0	1.293E+1
-6.455E-1	5.670E+0	1.285E+1
-6.471E-1	5.560E+0	1.294E+1
-6.471E-1	5.690E+0	1.296E+1
-6.455E-1	5.495E+0	1.307E+1
-6.455E-1	5.486E+0	1.303E+1
-6.455E-1	5.622E+0	1.301E+1
-6.439E-1	5.602E+0	1.300E+1
-6.455E-1	5.622E+0	1.302E+1
-6.471E-1	5.583E+0	1.313E+1
-6.423E-1	5.700E+0	1.312E+1
-6.471E-1	5.661E+0	1.293E+1
-6.455E-1	5.534E+0	1.308E+1
-6.471E-1	5.537E+0	1.293E+1
-6.439E-1	5.635E+0	1.307E+1
-6.455E-1	5.593E+0	1.305E+1
-6.455E-1	5.580E+0	1.306E+1
-6.455E-1	5.651E+0	1.305E+1
-6.455E-1	5.606E+0	1.303E+1
-6.439E-1	5.612E+0	1.301E+1
-6.455E-1	5.557E+0	1.299E+1
-6.455E-1	5.706E+0	1.295E+1
-6.439E-1	5.570E+0	1.304E+1
-6.423E-1	5.674E+0	1.301E+1
-6.455E-1	5.625E+0	1.302E+1
-6.455E-1	5.683E+0	1.302E+1
-6.471E-1	5.593E+0	1.293E+1
-6.455E-1	5.612E+0	1.299E+1
-6.423E-1	5.667E+0	1.307E+1
-6.455E-1	5.486E+0	1.294E+1
-6.455E-1	5.596E+0	1.298E+1
-6.439E-1	5.628E+0	1.309E+1
-6.455E-1	5.541E+0	1.294E+1
-6.471E-1	5.586E+0	1.285E+1
-6.423E-1	5.661E+0	1.304E+1
-6.439E-1	5.635E+0	1.311E+1
-6.455E-1	5.628E+0	1.306E+1
-6.488E-1	5.589E+0	1.307E+1
-6.423E-1	5.534E+0	1.306E+1
-6.439E-1	5.619E+0	1.305E+1
-6.439E-1	5.661E+0	1.306E+1
-6.471E-1	5.690E+0	1.296E+1
-6.439E-1	5.674E+0	1.301E+1
-6.423E-1	5.580E+0	1.292E+1
-6.471E-1	5.609E+0	1.301E+1
-6.471E-1	5.683E+0	1.311E+1
-6.455E-1	5.554E+0	1.309E+1
-6.439E-1	5.606E+0	1.305E+1
-6.439E-1	5.573E+0	1.295E+1
-6.471E-1	5.593E+0	1.316E+1
-6.455E-1	5.596E+0	1.300E+1
-6.439E-1	5.482E+0	1.305E+1
-6.471E-1	5.615E+0	1.310E+1
-6.471E-1	5.554E+0	1.299E+1
-6.455E-1	5.612E+0	1.305E+1
-6.390E-1	5.547E+0	1.309E+1
-6.471E-1	5.661E+0	1.302E+1
-6.471E-1	5.615E+0	1.306E+1
-6.439E-1	5.619E+0	1.301E+1
-6.439E-1	5.576E+0	1.284E+1
-6.471E-1	5.687E+0	1.296E+1
-6.455E-1	5.619E+0	1.308E+1
-6.423E-1	5.612E+0	1.297E+1
-6.406E-1	5.670E+0	1.309E+1
-6.471E-1	5.560E+0	1.305E+1
-6.455E-1	5.596E+0	1.295E+1
-6.455E-1	5.619E+0	1.299E+1
-6.455E-1	5.593E+0	1.308E+1
-6.488E-1	5.593E+0	1.311E+1
-6.471E-1	5.570E+0	1.302E+1
-6.439E-1	5.576E+0	1.302E+1
-6.455E-1	5.609E+0	1.303E+1
-6.471E-1	5.674E+0	1.293E+1
-6.504E-1	5.706E+0	1.301E+1
-6.471E-1	5.586E+0	1.305E+1
-6.423E-1	5.593E+0	1.306E+1
-6.455E-1	5.625E+0	1.302E+1
-6.471E-1	5.596E+0	1.301E+1
-6.439E-1	5.622E+0	1.303E+1
-6.455E-1	5.615E+0	1.314E+1
-6.471E-1	5.589E+0	1.295E+1
-6.471E-1	5.612E+0	1.292E+1
-6.455E-1	5.518E+0	1.287E+1
-6.439E-1	5.570E+0	1.301E+1
-6.488E-1	5.583E+0	1.314E+1
-6.488E-1	5.651E+0	1.299E+1
-6.439E-1	5.557E+0	1.300E+1
-6.455E-1	5.667E+0	1.312E+1
-6.439E-1	5.599E+0	1.300E+1
-6.439E-1	5.505E+0	1.299E+1
-6.455E-1	5.664E+0	1.308E+1
-6.439E-1	5.534E+0	1.293E+1
-6.455E-1	5.622E+0	1.311E+1
-6.455E-1	5.690E+0	1.305E+1
-6.471E-1	5.622E+0	1.299E+1
-6.423E-1	5.573E+0	1.309E+1
-6.455E-1	5.563E+0	1.314E+1
-6.455E-1	5.593E+0	1.309E+1
-6.471E-1	5.638E+0	1.310E+1
-6.439E-1	5.606E+0	1.309E+1
-6.471E-1	5.528E+0	1.318E+1
-6.455E-1	5.567E+0	1.311E+1
-6.439E-1	5.602E+0	1.313E+1
-6.439E-1	5.619E+0	1.301E+1
-6.471E-1	5.541E+0	1.320E+1
-6.471E-1	5.554E+0	1.313E+1
-6.439E-1	5.622E+0	1.321E+1
-6.439E-1	5.596E+0	1.318E+1
-6.471E-1	5.554E+0	1.303E+1
-6.488E-1	5.557E+0	1.298E+1
-6.455E-1	5.563E+0	1.310E+1
-6.439E-1	5.599E+0	1.303E+1
-6.423E-1	5.609E+0	1.299E+1
-6.455E-1	5.583E+0	1.301E+1
-6.439E-1	5.580E+0	1.299E+1
-6.455E-1	5.609E+0	1.301E+1
-6.471E-1	5.563E+0	1.309E+1
-6.471E-1	5.550E+0	1.317E+1
-6.439E-1	5.534E+0	1.308E+1
-6.423E-1	5.554E+0	1.302E+1
-6.488E-1	5.667E+0	1.304E+1
-6.455E-1	5.719E+0	1.299E+1
-6.439E-1	5.664E+0	1.316E+1
-6.439E-1	5.664E+0	1.314E+1
-6.488E-1	5.537E+0	1.320E+1
-6.504E-1	5.583E+0	1.306E+1
-6.455E-1	5.619E+0	1.305E+1
-6.406E-1	5.576E+0	1.300E+1
-6.423E-1	5.570E+0	1.310E+1
-6.455E-1	5.550E+0	1.296E+1
-6.455E-1	5.635E+0	1.295E+1
-6.439E-1	5.622E+0	1.307E+1
-6.455E-1	5.615E+0	1.308E+1
-6.439E-1	5.515E+0	1.305E+1
-6.455E-1	5.573E+0	1.295E+1
-6.439E-1	5.670E+0	1.310E+1
-6.439E-1	5.576E+0	1.302E+1
-6.488E-1	5.531E+0	1.309E+1
-6.439E-1	5.537E+0	1.311E+1
-6.439E-1	5.602E+0	1.306E+1
-6.488E-1	5.670E+0	1.310E+1
-6.455E-1	5.628E+0	1.311E+1
-6.455E-1	5.570E+0	1.300E+1
-6.471E-1	5.619E+0	1.315E+1
-6.455E-1	5.544E+0	1.296E+1
-6.455E-1	5.550E+0	1.299E+1
-6.439E-1	5.528E+0	1.307E+1
-6.439E-1	5.648E+0	1.299E+1
-6.439E-1	5.525E+0	1.296E+1
-6.488E-1	5.645E+0	1.302E+1
-6.455E-1	5.570E+0	1.305E+1
-6.455E-1	5.525E+0	1.310E+1
-6.471E-1	5.547E+0	1.301E+1
-6.488E-1	5.654E+0	1.299E+1
-6.455E-1	5.596E+0	1.299E+1
-6.455E-1	5.550E+0	1.310E+1
-6.455E-1	5.573E+0	1.303E+1
-6.471E-1	5.580E+0	1.299E+1
-6.455E-1	5.622E+0	1.304E+1
-6.455E-1	5.544E+0	1.311E+1
-6.455E-1	5.502E+0	1.311E+1
-6.471E-1	5.576E+0	1.307E+1
-6.471E-1	5.606E+0	1.300E+1
-6.439E-1	5.612E+0	1.317E+1
-6.439E-1	5.641E+0	1.312E+1
-6.504E-1	5.563E+0	1.320E+1
-6.455E-1	5.615E+0	1.298E+1
-6.423E-1	5.596E+0	1.312E+1
-6.455E-1	5.599E+0	1.308E+1
-6.455E-1	5.489E+0	1.313E+1
-6.455E-1	5.541E+0	1.298E+1
-6.423E-1	5.502E+0	1.312E+1
-6.471E-1	5.567E+0	1.301E+1
-6.471E-1	5.580E+0	1.323E+1
-6.439E-1	5.586E+0	1.305E+1
-6.406E-1	5.570E+0	1.302E+1
-6.455E-1	5.687E+0	1.292E+1
-6.471E-1	5.486E+0	1.311E+1
-6.455E-1	5.499E+0	1.302E+1
-6.423E-1	5.602E+0	1.317E+1
-6.455E-1	5.619E+0	1.298E+1
-6.488E-1	5.602E+0	1.307E+1
-6.455E-1	5.515E+0	1.286E+1
-6.439E-1	5.512E+0	1.304E+1
-6.406E-1	5.567E+0	1.302E+1
-6.488E-1	5.557E+0	1.298E+1
-6.439E-1	5.632E+0	1.315E+1
-6.406E-1	5.628E+0	1.312E+1
-6.455E-1	5.589E+0	1.308E+1
-6.455E-1	5.502E+0	1.301E+1
-6.439E-1	5.645E+0	1.305E+1
-6.455E-1	5.619E+0	1.301E+1
-6.471E-1	5.547E+0	1.308E+1
-6.455E-1	5.512E+0	1.302E+1
-6.455E-1	5.593E+0	1.298E+1
-6.455E-1	5.547E+0	1.309E+1
-6.455E-1	5.612E+0	1.307E+1
-6.455E-1	5.661E+0	1.310E+1
-6.439E-1	5.550E+0	1.296E+1
-6.471E-1	5.557E+0	1.306E+1
-6.439E-1	5.525E+0	1.304E+1
-6.439E-1	5.599E+0	1.310E+1
-6.455E-1	5.661E+0	1.306E+1
-6.423E-1	5.521E+0	1.297E+1
-6.423E-1	5.602E+0	1.312E+1
-6.504E-1	5.632E+0	1.304E+1
-6.439E-1	5.554E+0	1.301E+1
-6.439E-1	5.599E+0	1.298E+1
-6.439E-1	5.492E+0	1.298E+1
-6.439E-1	5.437E+0	1.305E+1
-6.455E-1	5.599E+0	1.301E+1
-6.423E-1	5.528E+0	1.303E+1
-6.455E-1	5.580E+0	1.314E+1
-6.488E-1	5.593E+0	1.301E+1
-6.455E-1	5.537E+0	1.300E+1
-6.439E-1	5.677E+0	1.309E+1
-6.439E-1	5.502E+0	1.303E+1
-6.471E-1	5.580E+0	1.303E+1
-6.455E-1	5.518E+0	1.311E+1
-6.455E-1	5.589E+0	1.291E+1
-6.471E-1	5.589E+0	1.315E+1
-6.488E-1	5.560E+0	1.307E+1
-6.439E-1	5.544E+0	1.308E+1
-6.439E-1	5.469E+0	1.292E+1
-6.471E-1	5.589E+0	1.303E+1
-6.471E-1	5.512E+0	1.292E+1
-6.439E-1	5.606E+0	1.313E+1
-6.455E-1	5.687E+0	1.313E+1
-6.439E-1	5.499E+0	1.305E+1
-6.471E-1	5.596E+0	1.310E+1
-6.455E-1	5.560E+0	1.303E+1
-6.439E-1	5.667E+0	1.316E+1
-6.439E-1	5.615E+0	1.305E+1
-6.455E-1	5.690E+0	1.295E+1
-6.471E-1	5.596E+0	1.293E+1
-6.439E-1	5.622E+0	1.313E+1
-6.488E-1	5.563E+0	1.299E+1
-6.504E-1	5.641E+0	1.296E+1
-6.439E-1	5.512E+0	1.299E+1
-6.439E-1	5.599E+0	1.289E+1
-6.455E-1	5.602E+0	1.309E+1
-6.455E-1	5.648E+0	1.310E+1
-6.439E-1	5.505E+0	1.291E+1
-6.439E-1	5.528E+0	1.302E+1
-6.455E-1	5.593E+0	1.299E+1
-6.488E-1	5.622E+0	1.304E+1
-6.455E-1	5.658E+0	1.317E+1
-6.423E-1	5.544E+0	1.320E+1
-6.455E-1	5.599E+0	1.304E+1
-6.488E-1	5.554E+0	1.304E+1
-6.439E-1	5.563E+0	1.296E+1
-6.439E-1	5.557E+0	1.311E+1
-6.471E-1	5.658E+0	1.296E+1
-6.488E-1	5.625E+0	1.308E+1
-6.471E-1	5.573E+0	1.309E+1
-6.423E-1	5.550E+0	1.301E+1
-6.455E-1	5.596E+0	1.304E+1
-6.455E-1	5.596E+0	1.297E+1
-6.455E-1	5.667E+0	1.317E+1
-6.439E-1	5.586E+0	1.305E+1
-6.471E-1	5.632E+0	1.303E+1
-6.455E-1	5.619E+0	1.295E+1
-6.455E-1	5.583E+0	1.297E+1
-6.439E-1	5.654E+0	1.307E+1
-6.455E-1	5.628E+0	1.312E+1
-6.471E-1	5.606E+0	1.300E+1
-6.455E-1	5.557E+0	1.312E+1
-6.455E-1	5.567E+0	1.303E+1
-6.455E-1	5.583E+0	1.299E+1
-6.455E-1	5.544E+0	1.286E+1
-6.455E-1	5.583E+0	1.311E+1
-6.439E-1	5.596E+0	1.322E+1
-6.423E-1	5.593E+0	1.300E+1
-6.455E-1	5.615E+0	1.307E+1
-6.455E-1	5.596E+0	1.301E+1
-6.439E-1	5.489E+0	1.302E+1
-6.471E-1	5.583E+0	1.301E+1
-6.471E-1	5.658E+0	1.302E+1
-6.439E-1	5.599E+0	1.287E+1
-6.406E-1	5.534E+0	1.302E+1
-6.471E-1	5.641E+0	1.310E+1
-6.488E-1	5.648E+0	1.299E+1
-6.471E-1	5.502E+0	1.309E+1
-6.423E-1	5.615E+0	1.298E+1
-6.455E-1	5.554E+0	1.316E+1
-6.504E-1	5.635E+0	1.299E+1
-6.439E-1	5.638E+0	1.303E+1
-6.439E-1	5.547E+0	1.310E+1
-6.455E-1	5.632E+0	1.298E+1
-6.488E-1	5.589E+0	1.279E+1
-6.455E-1	5.628E+0	1.311E+1
-6.439E-1	5.512E+0	1.305E+1
-6.455E-1	5.667E+0	1.312E+1
-6.471E-1	5.593E+0	1.293E+1
-6.423E-1	5.515E+0	1.295E+1
-6.423E-1	5.576E+0	1.307E+1
-6.455E-1	5.641E+0	1.297E+1
-6.439E-1	5.573E+0	1.286E+1
-6.439E-1	5.648E+0	1.291E+1
-6.423E-1	5.544E+0	1.309E+1
-6.439E-1	5.534E+0	1.297E+1
-6.488E-1	5.550E+0	1.303E+1
-6.439E-1	5.576E+0	1.311E+1
-6.471E-1	5.609E+0	1.301E+1
-6.471E-1	5.495E+0	1.286E+1
-6.488E-1	5.602E+0	1.294E+1
-6.439E-1	5.547E+0	1.306E+1
-6.439E-1	5.622E+0	1.297E+1
-6.455E-1	5.648E+0	1.291E+1
-6.504E-1	5.667E+0	1.302E+1
-6.455E-1	5.622E+0	1.301E+1
-6.439E-1	5.570E+0	1.309E+1
-6.471E-1	5.596E+0	1.293E+1
-6.471E-1	5.554E+0	1.320E+1
-6.471E-1	5.628E+0	1.300E+1
-6.455E-1	5.612E+0	1.302E+1
-6.439E-1	5.593E+0	1.306E+1
-6.455E-1	5.560E+0	1.295E+1
-6.455E-1	5.479E+0	1.300E+1
-6.423E-1	5.573E+0	1.315E+1
-6.455E-1	5.645E+0	1.306E+1
-6.488E-1	5.596E+0	1.306E+1
-6.455E-1	5.499E+0	1.318E+1
-6.423E-1	5.667E+0	1.310E+1
-6.471E-1	5.473E+0	1.294E+1
-6.439E-1	5.586E+0	1.299E+1
-6.455E-1	5.525E+0	1.292E+1
-6.439E-1	5.466E+0	1.293E+1
-6.455E-1	5.589E+0	1.297E+1
-6.488E-1	5.537E+0	1.300E+1
-6.455E-1	5.541E+0	1.310E+1
-6.455E-1	5.632E+0	1.304E+1
-6.455E-1	5.677E+0	1.303E+1
-6.471E-1	5.563E+0	1.303E+1
-6.488E-1	5.570E+0	1.310E+1
-6.439E-1	5.544E+0	1.306E+1
-6.455E-1	5.544E+0	1.292E+1
-6.471E-1	5.641E+0	1.301E+1
-6.471E-1	5.573E+0	1.306E+1
-6.423E-1	5.735E+0	1.282E+1
-6.423E-1	5.573E+0	1.310E+1
-6.455E-1	5.537E+0	1.301E+1
-6.455E-1	5.573E+0	1.303E+1
-6.455E-1	5.580E+0	1.301E+1
-6.455E-1	5.512E+0	1.313E+1
-6.471E-1	5.651E+0	1.305E+1
-6.455E-1	5.625E+0	1.299E+1
-6.439E-1	5.648E+0	1.297E+1
-6.471E-1	5.622E+0	1.296E+1
-6.471E-1	5.654E+0	1.307E+1
-6.455E-1	5.550E+0	1.303E+1
-6.439E-1	5.499E+0	1.306E+1
-6.471E-1	5.563E+0	1.298E+1
-6.471E-1	5.492E+0	1.288E+1
-6.406E-1	5.632E+0	1.294E+1
-6.423E-1	5.570E+0	1.289E+1
-6.455E-1	5.667E+0	1.302E+1
-6.455E-1	5.586E+0	1.310E+1
-6.471E-1	5.632E+0	1.305E+1
-6.423E-1	5.486E+0	1.302E+1
-6.471E-1	5.583E+0	1.300E+1
-6.504E-1	5.505E+0	1.304E+1
-6.439E-1	5.576E+0	1.307E+1
-6.455E-1	5.661E+0	1.304E+1
-6.471E-1	5.557E+0	1.297E+1
-6.504E-1	5.719E+0	1.291E+1
-6.488E-1	5.515E+0	1.311E+1
-6.455E-1	5.635E+0	1.303E+1
-6.488E-1	5.541E+0	1.298E+1
-6.488E-1	5.541E+0	1.305E+1
-6.439E-1	5.550E+0	1.305E+1
-6.439E-1	5.586E+0	1.297E+1
-6.455E-1	5.609E+0	1.303E+1
-6.488E-1	5.486E+0	1.310E+1
-6.439E-1	5.554E+0	1.293E+1
-6.455E-1	5.541E+0	1.306E+1
-6.439E-1	5.547E+0	1.299E+1
-6.455E-1	5.661E+0	1.297E+1
-6.439E-1	5.570E+0	1.313E+1
-6.406E-1	5.664E+0	1.301E+1
-6.455E-1	5.628E+0	1.312E+1
-6.455E-1	5.508E+0	1.317E+1
-6.439E-1	5.615E+0	1.295E+1
-6.455E-1	5.609E+0	1.308E+1
-6.471E-1	5.615E+0	1.283E+1
-6.504E-1	5.622E+0	1.313E+1
-6.455E-1	5.528E+0	1.292E+1
-6.439E-1	5.547E+0	1.283E+1
-6.455E-1	5.593E+0	1.302E+1
-6.471E-1	5.648E+0	1.298E+1
-6.455E-1	5.570E+0	1.290E+1
-6.455E-1	5.628E+0	1.296E+1
-6.439E-1	5.609E+0	1.294E+1
-6.488E-1	5.557E+0	1.290E+1
-6.471E-1	5.492E+0	1.296E+1
-6.471E-1	5.557E+0	1.300E+1
-6.455E-1	5.632E+0	1.317E+1
-6.455E-1	5.599E+0	1.295E+1
-6.439E-1	5.580E+0	1.292E+1
-6.423E-1	5.573E+0	1.305E+1
-6.455E-1	5.632E+0	1.304E+1
-6.471E-1	5.648E+0	1.317E+1
-6.423E-1	5.580E+0	1.299E+1
-6.423E-1	5.632E+0	1.308E+1
-6.471E-1	5.625E+0	1.309E+1
-6.471E-1	5.570E+0	1.308E+1
-6.439E-1	5.515E+0	1.297E+1
-6.423E-1	5.502E+0	1.294E+1
-6.471E-1	5.583E+0	1.283E+1
-6.488E-1	5.606E+0	1.301E+1
-6.471E-1	5.602E+0	1.309E+1
-6.455E-1	5.593E+0	1.295E+1
-6.439E-1	5.544E+0	1.301E+1
-6.471E-1	5.658E+0	1.304E+1
-6.471E-1	5.670E+0	1.311E+1
-6.455E-1	5.580E+0	1.296E+1
-6.455E-1	5.576E+0	1.302E+1
-6.471E-1	5.550E+0	1.295E+1
-6.423E-1	5.563E+0	1.292E+1
-6.439E-1	5.541E+0	1.305E+1
-6.439E-1	5.515E+0	1.273E+1
-6.471E-1	5.563E+0	1.302E+1
-6.439E-1	5.563E+0	1.300E+1
-6.455E-1	5.606E+0	1.296E+1
-6.455E-1	5.609E+0	1.288E+1
-6.439E-1	5.518E+0	1.302E+1
-6.488E-1	5.580E+0	1.301E+1
-6.439E-1	5.505E+0	1.309E+1
-6.455E-1	5.602E+0	1.306E+1
-6.455E-1	5.512E+0	1.301E+1
-6.471E-1	5.521E+0	1.298E+1
-6.455E-1	5.602E+0	1.301E+1
-6.455E-1	5.550E+0	1.312E+1
-6.471E-1	5.632E+0	1.296E+1
-6.471E-1	5.521E+0	1.301E+1
-6.439E-1	5.599E+0	1.299E+1
-6.439E-1	5.589E+0	1.301E+1
-6.439E-1	5.541E+0	1.309E+1
-6.439E-1	5.531E+0	1.285E+1
-6.455E-1	5.570E+0	1.301E+1
-6.439E-1	5.628E+0	1.305E+1
-6.471E-1	5.596E+0	1.300E+1
-6.406E-1	5.635E+0	1.296E+1
-6.423E-1	5.615E+0	1.305E+1
-6.471E-1	5.683E+0	1.309E+1
-6.488E-1	5.615E+0	1.294E+1
-6.471E-1	5.560E+0	1.309E+1
-6.423E-1	5.622E+0	1.312E+1
-6.439E-1	5.638E+0	1.317E+1
-6.488E-1	5.576E+0	1.298E+1
-6.471E-1	5.599E+0	1.312E+1
-6.439E-1	5.648E+0	1.297E+1
-6.455E-1	5.586E+0	1.316E+1
-6.471E-1	5.602E+0	1.293E+1
-6.455E-1	5.745E+0	1.309E+1
-6.439E-1	5.534E+0	1.304E+1
-6.423E-1	5.508E+0	1.291E+1
-6.471E-1	5.557E+0	1.312E+1
-6.439E-1	5.560E+0	1.294E+1
-6.471E-1	5.638E+0	1.305E+1
-6.471E-1	5.645E+0	1.291E+1
-6.455E-1	5.537E+0	1.300E+1
-6.455E-1	5.602E+0	1.294E+1
-6.423E-1	5.641E+0	1.299E+1
-6.439E-1	5.606E+0	1.301E+1
-6.455E-1	5.609E+0	1.304E+1
-6.471E-1	5.606E+0	1.304E+1
-6.488E-1	5.580E+0	1.297E+1
-6.455E-1	5.635E+0	1.313E+1
-6.455E-1	5.599E+0	1.311E+1
-6.439E-1	5.599E+0	1.284E+1
-6.455E-1	5.563E+0	1.300E+1
-6.455E-1	5.622E+0	1.312E+1
-6.504E-1	5.638E+0	1.301E+1
-6.455E-1	5.593E+0	1.293E+1
-6.439E-1	5.648E+0	1.313E+1
-6.455E-1	5.518E+0	1.316E+1
-6.471E-1	5.619E+0	1.300E+1
-6.455E-1	5.609E+0	1.302E+1
-6.406E-1	5.609E+0	1.299E+1
-6.423E-1	5.560E+0	1.305E+1
-6.455E-1	5.573E+0	1.310E+1
-6.455E-1	5.674E+0	1.301E+1
-6.423E-1	5.518E+0	1.301E+1
-6.455E-1	5.541E+0	1.304E+1
-6.504E-1	5.625E+0	1.309E+1
-6.455E-1	5.641E+0	1.308E+1
-6.423E-1	5.554E+0	1.299E+1
-6.455E-1	5.635E+0	1.298E+1
-6.471E-1	5.602E+0	1.308E+1
-6.471E-1	5.622E+0	1.299E+1
-6.423E-1	5.602E+0	1.294E+1
-6.488E-1	5.661E+0	1.313E+1
-6.471E-1	5.495E+0	1.301E+1
-6.471E-1	5.638E+0	1.287E+1
-6.439E-1	5.560E+0	1.307E+1
-6.471E-1	5.619E+0	1.307E+1
-6.455E-1	5.612E+0	1.294E+1
-6.423E-1	5.534E+0	1.291E+1
-6.406E-1	5.619E+0	1.292E+1
-6.455E-1	5.580E+0	1.292E+1
-6.439E-1	5.606E+0	1.306E+1
-6.455E-1	5.560E+0	1.286E+1
-6.455E-1	5.573E+0	1.304E+1
-6.455E-1	5.645E+0	1.292E+1
-6.471E-1	5.690E+0	1.299E+1
-6.455E-1	5.658E+0	1.295E+1
-6.455E-1	5.570E+0	1.299E+1
-6.471E-1	5.576E+0	1.307E+1
-6.471E-1	5.573E+0	1.317E+1
-6.455E-1	5.534E+0	1.298E+1
-6.423E-1	5.550E+0	1.302E+1
-6.471E-1	5.550E+0	1.301E+1
-6.488E-1	5.567E+0	1.313E+1
-6.439E-1	5.606E+0	1.299E+1
[truncated: 93,946 more rows]
