# Supplementary material for: Improved ANAP incorporation and VCF analysis reveal details of P2X7 current facilitation and a limited conformational interplay between ATP binding and the intracellular ballast domain
Source: eLife. 2023 Jan 4;12:e82479. doi: 10.7554/eLife.82479 (PMC9859053; doi:10.7554/eLife.82479)
Supplement: Figure 3—figure supplement 3—source data 2. [file elife-82479-fig3-figsupp3-data2.zip › Figure-3_figure-supplement-3_source-data-2/DeltaCys-constructs/l24/26.csv]

-7.133E-2	5.953E+0	1.065E+1
-7.457E-2	5.901E+0	1.051E+1
-7.295E-2	5.917E+0	1.061E+1
-7.133E-2	5.794E+0	1.067E+1
-7.295E-2	5.839E+0	1.056E+1
-7.295E-2	6.005E+0	1.062E+1
-7.620E-2	5.927E+0	1.059E+1
-6.971E-2	6.001E+0	1.067E+1
-7.133E-2	5.959E+0	1.061E+1
-7.133E-2	5.904E+0	1.059E+1
-7.295E-2	5.891E+0	1.062E+1
-7.133E-2	5.969E+0	1.069E+1
-7.457E-2	5.842E+0	1.069E+1
-7.620E-2	5.982E+0	1.065E+1
-7.295E-2	5.949E+0	1.076E+1
-7.133E-2	5.885E+0	1.064E+1
-7.295E-2	5.992E+0	1.069E+1
-7.133E-2	5.829E+0	1.057E+1
-7.457E-2	5.985E+0	1.059E+1
-6.971E-2	5.936E+0	1.073E+1
-7.133E-2	5.972E+0	1.068E+1
-7.457E-2	5.898E+0	1.058E+1
-7.295E-2	5.836E+0	1.062E+1
-7.295E-2	5.943E+0	1.057E+1
-6.971E-2	5.930E+0	1.065E+1
-7.133E-2	5.907E+0	1.064E+1
-7.133E-2	5.930E+0	1.072E+1
-7.457E-2	5.875E+0	1.059E+1
-7.295E-2	5.940E+0	1.061E+1
-7.295E-2	5.930E+0	1.059E+1
-7.133E-2	5.959E+0	1.070E+1
-6.971E-2	5.943E+0	1.075E+1
-6.809E-2	6.040E+0	1.061E+1
-7.457E-2	6.008E+0	1.072E+1
-6.809E-2	5.914E+0	1.068E+1
-6.809E-2	5.933E+0	1.058E+1
-7.295E-2	5.901E+0	1.073E+1
-7.457E-2	5.907E+0	1.069E+1
-7.133E-2	5.904E+0	1.070E+1
-7.133E-2	5.933E+0	1.066E+1
-6.971E-2	5.855E+0	1.052E+1
-7.133E-2	5.833E+0	1.051E+1
-7.133E-2	5.881E+0	1.065E+1
-6.971E-2	5.878E+0	1.063E+1
-6.971E-2	5.927E+0	1.069E+1
-7.133E-2	5.855E+0	1.073E+1
-6.971E-2	5.936E+0	1.074E+1
-7.133E-2	5.865E+0	1.057E+1
-6.971E-2	5.855E+0	1.057E+1
-7.295E-2	5.878E+0	1.058E+1
-6.971E-2	5.972E+0	1.060E+1
-6.971E-2	5.894E+0	1.062E+1
-7.457E-2	5.988E+0	1.069E+1
-7.295E-2	5.888E+0	1.074E+1
-7.133E-2	5.911E+0	1.077E+1
-7.295E-2	5.953E+0	1.059E+1
-7.133E-2	5.962E+0	1.073E+1
-7.133E-2	5.907E+0	1.059E+1
-7.133E-2	5.917E+0	1.060E+1
-7.133E-2	5.891E+0	1.067E+1
-6.809E-2	5.917E+0	1.058E+1
-7.133E-2	5.816E+0	1.067E+1
-7.133E-2	5.914E+0	1.055E+1
-6.971E-2	5.946E+0	1.064E+1
-7.133E-2	5.875E+0	1.056E+1
-7.295E-2	5.901E+0	1.066E+1
-7.295E-2	5.924E+0	1.058E+1
-6.971E-2	5.946E+0	1.075E+1
-7.295E-2	5.917E+0	1.066E+1
-7.133E-2	5.859E+0	1.064E+1
-6.971E-2	6.031E+0	1.073E+1
-6.809E-2	5.842E+0	1.054E+1
-7.133E-2	5.917E+0	1.061E+1
-7.295E-2	5.930E+0	1.061E+1
-6.971E-2	5.930E+0	1.070E+1
-6.971E-2	5.875E+0	1.064E+1
-7.133E-2	5.946E+0	1.063E+1
-6.809E-2	5.953E+0	1.068E+1
-7.295E-2	5.940E+0	1.065E+1
-6.809E-2	6.005E+0	1.075E+1
-6.971E-2	5.940E+0	1.065E+1
-7.133E-2	5.875E+0	1.070E+1
-7.457E-2	5.936E+0	1.068E+1
-6.971E-2	5.875E+0	1.063E+1
-6.809E-2	6.008E+0	1.048E+1
-7.295E-2	5.988E+0	1.060E+1
-7.457E-2	5.972E+0	1.065E+1
-6.646E-2	5.969E+0	1.059E+1
-7.133E-2	5.865E+0	1.069E+1
-6.809E-2	5.904E+0	1.077E+1
-6.971E-2	5.846E+0	1.064E+1
-6.971E-2	5.930E+0	1.065E+1
-6.971E-2	5.930E+0	1.046E+1
-7.457E-2	6.005E+0	1.055E+1
-7.457E-2	5.885E+0	1.061E+1
-7.133E-2	5.920E+0	1.075E+1
-6.971E-2	5.904E+0	1.059E+1
-7.295E-2	5.943E+0	1.072E+1
-7.295E-2	5.898E+0	1.066E+1
-6.809E-2	5.956E+0	1.072E+1
-6.971E-2	5.927E+0	1.071E+1
-7.133E-2	5.868E+0	1.064E+1
-7.295E-2	5.943E+0	1.079E+1
-6.809E-2	5.894E+0	1.060E+1
-7.133E-2	5.885E+0	1.060E+1
-7.295E-2	5.855E+0	1.066E+1
-7.133E-2	5.836E+0	1.064E+1
-6.809E-2	5.959E+0	1.066E+1
-6.971E-2	5.881E+0	1.073E+1
-7.133E-2	5.865E+0	1.072E+1
-6.971E-2	6.001E+0	1.069E+1
-6.809E-2	5.842E+0	1.066E+1
-7.457E-2	5.943E+0	1.050E+1
-7.133E-2	5.911E+0	1.055E+1
-6.971E-2	5.940E+0	1.062E+1
-7.133E-2	5.953E+0	1.064E+1
-7.133E-2	6.018E+0	1.059E+1
-6.971E-2	6.047E+0	1.059E+1
-7.457E-2	5.969E+0	1.058E+1
-6.809E-2	5.894E+0	1.060E+1
-7.133E-2	5.969E+0	1.064E+1
-7.295E-2	5.852E+0	1.052E+1
-7.133E-2	5.924E+0	1.071E+1
-6.971E-2	5.872E+0	1.064E+1
-6.971E-2	5.868E+0	1.051E+1
-7.133E-2	5.891E+0	1.055E+1
-7.295E-2	5.852E+0	1.073E+1
-6.809E-2	5.917E+0	1.056E+1
-6.971E-2	5.924E+0	1.066E+1
-6.809E-2	5.917E+0	1.059E+1
-7.295E-2	5.940E+0	1.062E+1
-6.809E-2	5.833E+0	1.074E+1
-6.809E-2	5.823E+0	1.075E+1
-7.295E-2	5.846E+0	1.061E+1
-7.133E-2	5.862E+0	1.056E+1
-6.971E-2	5.872E+0	1.077E+1
-7.133E-2	5.898E+0	1.069E+1
-6.971E-2	5.888E+0	1.058E+1
-6.971E-2	5.865E+0	1.060E+1
-6.809E-2	5.995E+0	1.072E+1
-6.971E-2	6.021E+0	1.067E+1
-7.295E-2	6.024E+0	1.066E+1
-7.133E-2	5.982E+0	1.084E+1
-7.133E-2	5.930E+0	1.063E+1
-6.971E-2	5.872E+0	1.083E+1
-7.295E-2	5.907E+0	1.071E+1
-7.133E-2	5.966E+0	1.059E+1
-6.809E-2	5.969E+0	1.069E+1
-6.809E-2	5.842E+0	1.056E+1
-7.133E-2	6.031E+0	1.064E+1
-7.295E-2	5.933E+0	1.064E+1
-6.809E-2	5.842E+0	1.061E+1
-7.133E-2	5.920E+0	1.067E+1
-7.133E-2	5.862E+0	1.075E+1
-7.620E-2	5.927E+0	1.069E+1
-6.971E-2	5.891E+0	1.073E+1
-6.971E-2	5.898E+0	1.067E+1
-7.133E-2	5.940E+0	1.057E+1
-7.133E-2	5.852E+0	1.057E+1
-6.809E-2	5.940E+0	1.075E+1
-7.295E-2	5.920E+0	1.075E+1
-7.295E-2	5.878E+0	1.056E+1
-6.971E-2	5.881E+0	1.066E+1
-6.971E-2	5.862E+0	1.077E+1
-6.809E-2	5.946E+0	1.070E+1
-7.295E-2	5.885E+0	1.062E+1
-7.295E-2	5.920E+0	1.060E+1
-6.809E-2	5.901E+0	1.068E+1
-7.295E-2	5.946E+0	1.065E+1
-7.295E-2	5.927E+0	1.062E+1
-6.971E-2	5.946E+0	1.055E+1
-7.133E-2	5.917E+0	1.063E+1
-7.133E-2	5.933E+0	1.068E+1
-6.971E-2	5.966E+0	1.049E+1
-6.971E-2	5.924E+0	1.065E+1
-6.971E-2	5.891E+0	1.067E+1
-7.133E-2	6.008E+0	1.075E+1
-7.295E-2	5.943E+0	1.083E+1
-7.133E-2	5.833E+0	1.067E+1
-6.971E-2	5.969E+0	1.069E+1
-6.809E-2	5.985E+0	1.078E+1
-6.971E-2	5.988E+0	1.063E+1
-6.809E-2	5.946E+0	1.062E+1
-6.646E-2	5.982E+0	1.066E+1
-6.809E-2	5.904E+0	1.061E+1
-7.133E-2	5.865E+0	1.067E+1
-7.133E-2	5.940E+0	1.056E+1
-6.809E-2	5.852E+0	1.059E+1
-7.295E-2	6.008E+0	1.066E+1
-7.457E-2	5.949E+0	1.078E+1
-7.295E-2	5.946E+0	1.062E+1
-6.809E-2	6.027E+0	1.067E+1
-7.133E-2	5.862E+0	1.062E+1
-7.295E-2	5.953E+0	1.074E+1
-7.295E-2	5.911E+0	1.068E+1
-7.295E-2	5.936E+0	1.070E+1
-6.809E-2	5.898E+0	1.077E+1
-7.133E-2	5.816E+0	1.068E+1
-7.133E-2	5.962E+0	1.070E+1
-6.971E-2	5.979E+0	1.065E+1
-7.295E-2	5.914E+0	1.073E+1
-7.133E-2	5.810E+0	1.071E+1
-7.133E-2	5.998E+0	1.083E+1
-6.971E-2	5.885E+0	1.067E+1
-6.809E-2	5.911E+0	1.060E+1
-6.809E-2	5.875E+0	1.051E+1
-7.133E-2	5.966E+0	1.067E+1
-6.809E-2	5.933E+0	1.058E+1
-6.971E-2	5.933E+0	1.061E+1
-7.457E-2	5.878E+0	1.067E+1
-6.971E-2	5.927E+0	1.066E+1
-6.809E-2	5.917E+0	1.071E+1
-6.971E-2	5.901E+0	1.076E+1
-6.971E-2	5.936E+0	1.062E+1
-7.133E-2	5.946E+0	1.058E+1
-6.646E-2	5.917E+0	1.066E+1
-6.971E-2	6.024E+0	1.074E+1
-7.133E-2	6.018E+0	1.068E+1
-6.971E-2	5.868E+0	1.063E+1
-6.971E-2	5.872E+0	1.060E+1
-6.809E-2	5.940E+0	1.069E+1
-7.457E-2	6.037E+0	1.074E+1
-7.133E-2	5.865E+0	1.071E+1
-6.971E-2	5.911E+0	1.062E+1
-7.133E-2	5.859E+0	1.068E+1
-7.295E-2	5.927E+0	1.071E+1
-7.295E-2	5.940E+0	1.054E+1
-6.809E-2	5.959E+0	1.071E+1
-6.971E-2	6.011E+0	1.063E+1
-7.457E-2	5.949E+0	1.066E+1
-7.295E-2	5.894E+0	1.066E+1
-6.971E-2	5.865E+0	1.065E+1
-6.809E-2	5.936E+0	1.068E+1
-7.295E-2	5.956E+0	1.076E+1
-7.133E-2	5.891E+0	1.075E+1
-6.971E-2	5.962E+0	1.057E+1
-6.809E-2	5.940E+0	1.073E+1
-7.133E-2	5.872E+0	1.066E+1
-7.295E-2	5.982E+0	1.062E+1
-6.971E-2	5.839E+0	1.062E+1
-6.971E-2	5.930E+0	1.056E+1
-7.295E-2	5.985E+0	1.068E+1
-6.646E-2	5.901E+0	1.062E+1
-7.133E-2	5.959E+0	1.060E+1
-7.133E-2	5.914E+0	1.070E+1
-6.971E-2	5.907E+0	1.070E+1
-7.133E-2	5.904E+0	1.078E+1
-6.971E-2	5.898E+0	1.063E+1
-6.971E-2	5.930E+0	1.057E+1
-6.971E-2	5.924E+0	1.059E+1
-7.133E-2	5.904E+0	1.057E+1
-6.971E-2	5.933E+0	1.072E+1
-6.971E-2	5.914E+0	1.065E+1
-7.295E-2	5.881E+0	1.071E+1
-7.133E-2	5.933E+0	1.071E+1
-6.809E-2	5.946E+0	1.065E+1
-6.809E-2	5.975E+0	1.077E+1
-7.133E-2	5.894E+0	1.065E+1
-7.133E-2	5.888E+0	1.083E+1
-6.809E-2	5.930E+0	1.069E+1
-7.133E-2	5.904E+0	1.064E+1
-7.295E-2	5.975E+0	1.058E+1
-6.971E-2	5.936E+0	1.059E+1
-6.809E-2	5.992E+0	1.053E+1
-6.971E-2	5.862E+0	1.067E+1
-7.133E-2	5.810E+0	1.069E+1
-7.295E-2	5.924E+0	1.066E+1
-6.971E-2	5.953E+0	1.061E+1
-6.971E-2	5.995E+0	1.071E+1
-6.971E-2	5.972E+0	1.081E+1
-6.971E-2	5.852E+0	1.072E+1
-6.809E-2	5.936E+0	1.069E+1
-6.646E-2	5.907E+0	1.062E+1
-7.295E-2	5.933E+0	1.059E+1
-7.457E-2	5.894E+0	1.067E+1
-6.809E-2	5.881E+0	1.062E+1
-6.809E-2	5.927E+0	1.056E+1
-6.971E-2	5.936E+0	1.068E+1
-7.133E-2	5.765E+0	1.070E+1
-6.971E-2	5.946E+0	1.063E+1
-6.646E-2	5.936E+0	1.059E+1
-7.133E-2	5.878E+0	1.057E+1
-7.295E-2	5.872E+0	1.060E+1
-7.457E-2	5.761E+0	1.061E+1
-6.809E-2	5.946E+0	1.070E+1
-7.133E-2	5.920E+0	1.047E+1
-6.971E-2	5.936E+0	1.065E+1
-6.971E-2	5.936E+0	1.074E+1
-6.809E-2	5.920E+0	1.063E+1
-7.133E-2	5.872E+0	1.064E+1
-6.971E-2	5.956E+0	1.075E+1
-6.809E-2	5.956E+0	1.059E+1
-7.133E-2	5.959E+0	1.059E+1
-7.295E-2	5.917E+0	1.061E+1
-6.971E-2	5.898E+0	1.069E+1
-6.971E-2	5.891E+0	1.065E+1
-7.133E-2	5.933E+0	1.052E+1
-7.133E-2	5.803E+0	1.069E+1
-7.457E-2	5.972E+0	1.058E+1
-6.646E-2	5.875E+0	1.073E+1
-6.646E-2	5.907E+0	1.058E+1
-7.295E-2	5.953E+0	1.064E+1
-7.133E-2	5.872E+0	1.060E+1
-6.971E-2	5.891E+0	1.062E+1
-7.133E-2	5.907E+0	1.067E+1
-6.971E-2	5.992E+0	1.063E+1
-6.971E-2	5.917E+0	1.076E+1
-6.971E-2	5.940E+0	1.061E+1
-7.133E-2	5.924E+0	1.060E+1
-6.809E-2	5.917E+0	1.069E+1
-7.133E-2	5.975E+0	1.054E+1
-6.809E-2	5.862E+0	1.061E+1
-7.295E-2	5.962E+0	1.071E+1
-7.457E-2	5.826E+0	1.072E+1
-7.133E-2	5.878E+0	1.065E+1
-6.809E-2	5.885E+0	1.070E+1
-6.646E-2	5.943E+0	1.071E+1
-7.295E-2	5.966E+0	1.061E+1
-6.971E-2	5.823E+0	1.056E+1
-6.809E-2	5.852E+0	1.060E+1
-6.971E-2	5.927E+0	1.055E+1
-7.295E-2	5.940E+0	1.071E+1
-6.809E-2	5.924E+0	1.053E+1
-6.809E-2	5.836E+0	1.065E+1
-6.971E-2	5.894E+0	1.067E+1
-7.295E-2	5.914E+0	1.069E+1
-7.295E-2	5.888E+0	1.064E+1
-6.971E-2	5.907E+0	1.054E+1
-6.971E-2	5.959E+0	1.069E+1
-7.133E-2	5.953E+0	1.065E+1
-7.295E-2	5.924E+0	1.068E+1
-7.133E-2	5.946E+0	1.060E+1
-7.133E-2	6.005E+0	1.058E+1
-7.133E-2	5.842E+0	1.059E+1
-7.133E-2	5.949E+0	1.059E+1
-6.809E-2	5.878E+0	1.065E+1
-7.133E-2	5.930E+0	1.059E+1
-7.133E-2	5.891E+0	1.056E+1
-7.133E-2	5.914E+0	1.068E+1
-6.809E-2	5.956E+0	1.075E+1
-6.971E-2	5.930E+0	1.067E+1
-7.133E-2	5.813E+0	1.064E+1
-6.971E-2	5.810E+0	1.069E+1
-6.971E-2	5.881E+0	1.076E+1
-6.809E-2	5.842E+0	1.067E+1
-6.971E-2	5.859E+0	1.060E+1
-7.295E-2	5.855E+0	1.062E+1
-7.133E-2	5.898E+0	1.059E+1
-6.809E-2	5.872E+0	1.060E+1
-7.133E-2	5.927E+0	1.069E+1
-7.133E-2	5.936E+0	1.075E+1
-6.646E-2	5.875E+0	1.059E+1
-6.809E-2	5.894E+0	1.068E+1
-7.133E-2	5.839E+0	1.056E+1
-6.971E-2	5.988E+0	1.078E+1
-6.809E-2	5.943E+0	1.062E+1
-6.971E-2	5.975E+0	1.070E+1
-7.620E-2	5.985E+0	1.074E+1
-6.971E-2	5.992E+0	1.074E+1
-6.971E-2	5.868E+0	1.064E+1
-6.809E-2	5.969E+0	1.056E+1
-6.971E-2	6.005E+0	1.066E+1
-7.133E-2	5.959E+0	1.065E+1
-6.646E-2	5.901E+0	1.066E+1
-6.971E-2	5.956E+0	1.059E+1
-6.809E-2	5.865E+0	1.069E+1
-7.133E-2	5.855E+0	1.066E+1
-6.971E-2	5.846E+0	1.065E+1
-6.971E-2	5.995E+0	1.065E+1
-6.646E-2	5.998E+0	1.054E+1
-7.295E-2	5.881E+0	1.062E+1
-6.809E-2	5.885E+0	1.062E+1
-6.809E-2	5.962E+0	1.075E+1
-6.971E-2	5.849E+0	1.071E+1
-6.809E-2	5.907E+0	1.068E+1
-6.971E-2	5.924E+0	1.065E+1
-6.971E-2	5.888E+0	1.071E+1
-7.295E-2	5.949E+0	1.065E+1
-7.133E-2	5.787E+0	1.065E+1
-6.809E-2	5.875E+0	1.067E+1
-6.971E-2	5.946E+0	1.066E+1
-6.971E-2	5.953E+0	1.069E+1
-6.971E-2	5.933E+0	1.059E+1
-6.971E-2	5.927E+0	1.066E+1
-6.809E-2	5.930E+0	1.064E+1
-7.133E-2	5.914E+0	1.067E+1
-7.457E-2	5.911E+0	1.062E+1
-6.646E-2	5.911E+0	1.065E+1
-6.809E-2	6.021E+0	1.063E+1
-7.133E-2	6.008E+0	1.058E+1
-6.971E-2	5.924E+0	1.072E+1
-6.809E-2	5.852E+0	1.061E+1
-6.971E-2	5.956E+0	1.056E+1
-7.133E-2	5.927E+0	1.078E+1
-6.971E-2	5.917E+0	1.055E+1
-7.133E-2	5.872E+0	1.057E+1
-6.971E-2	5.943E+0	1.050E+1
-7.133E-2	5.872E+0	1.061E+1
-7.133E-2	5.898E+0	1.066E+1
-6.971E-2	5.852E+0	1.058E+1
-6.809E-2	5.846E+0	1.070E+1
-6.971E-2	5.962E+0	1.057E+1
-6.971E-2	5.852E+0	1.058E+1
-6.971E-2	5.972E+0	1.071E+1
-6.809E-2	5.962E+0	1.066E+1
-7.295E-2	5.995E+0	1.073E+1
-7.295E-2	5.839E+0	1.051E+1
-6.646E-2	5.933E+0	1.070E+1
-6.971E-2	5.891E+0	1.061E+1
-7.295E-2	5.933E+0	1.054E+1
-6.646E-2	5.894E+0	1.078E+1
-6.971E-2	5.959E+0	1.071E+1
-6.809E-2	5.972E+0	1.071E+1
-6.809E-2	5.985E+0	1.068E+1
-6.971E-2	5.992E+0	1.069E+1
-6.971E-2	5.852E+0	1.069E+1
-6.971E-2	5.836E+0	1.059E+1
-6.971E-2	5.816E+0	1.073E+1
-7.295E-2	5.855E+0	1.073E+1
-6.809E-2	5.953E+0	1.071E+1
-6.809E-2	5.878E+0	1.062E+1
-6.971E-2	5.943E+0	1.061E+1
-7.133E-2	5.924E+0	1.063E+1
-6.809E-2	5.891E+0	1.063E+1
-6.971E-2	5.953E+0	1.062E+1
-7.295E-2	5.846E+0	1.067E+1
-7.133E-2	5.946E+0	1.057E+1
-6.646E-2	5.966E+0	1.080E+1
-6.809E-2	5.924E+0	1.069E+1
-6.971E-2	5.868E+0	1.068E+1
-7.133E-2	5.943E+0	1.058E+1
-6.971E-2	5.924E+0	1.060E+1
-6.646E-2	5.949E+0	1.058E+1
-7.295E-2	5.933E+0	1.067E+1
-7.133E-2	5.794E+0	1.056E+1
-6.809E-2	5.839E+0	1.059E+1
-6.809E-2	5.956E+0	1.059E+1
-6.971E-2	5.833E+0	1.062E+1
-6.809E-2	5.898E+0	1.056E+1
-6.971E-2	5.998E+0	1.062E+1
-6.809E-2	5.943E+0	1.057E+1
-7.133E-2	5.920E+0	1.070E+1
-7.295E-2	5.979E+0	1.062E+1
-6.809E-2	5.885E+0	1.068E+1
-6.971E-2	5.953E+0	1.061E+1
-7.133E-2	5.826E+0	1.064E+1
-7.133E-2	5.865E+0	1.060E+1
-7.133E-2	5.875E+0	1.067E+1
-6.971E-2	6.031E+0	1.056E+1
-6.809E-2	5.933E+0	1.063E+1
-6.809E-2	5.936E+0	1.068E+1
-6.809E-2	5.881E+0	1.059E+1
-6.971E-2	5.907E+0	1.054E+1
-6.971E-2	5.979E+0	1.064E+1
-6.971E-2	5.885E+0	1.071E+1
-6.809E-2	5.924E+0	1.061E+1
-6.646E-2	5.949E+0	1.068E+1
-6.971E-2	5.872E+0	1.052E+1
-7.133E-2	5.875E+0	1.057E+1
-6.809E-2	5.829E+0	1.064E+1
-6.971E-2	5.855E+0	1.061E+1
-6.971E-2	5.998E+0	1.056E+1
-6.809E-2	5.943E+0	1.073E+1
-6.971E-2	5.969E+0	1.064E+1
-7.133E-2	5.898E+0	1.072E+1
-7.133E-2	5.930E+0	1.069E+1
-7.133E-2	5.946E+0	1.058E+1
-6.809E-2	5.920E+0	1.082E+1
-7.133E-2	5.907E+0	1.073E+1
-7.133E-2	5.924E+0	1.065E+1
-6.809E-2	5.839E+0	1.069E+1
-6.646E-2	5.891E+0	1.066E+1
-6.971E-2	5.875E+0	1.064E+1
-7.133E-2	5.872E+0	1.069E+1
-7.133E-2	5.914E+0	1.066E+1
-6.646E-2	5.972E+0	1.063E+1
-6.971E-2	6.034E+0	1.055E+1
-6.971E-2	5.985E+0	1.055E+1
-6.971E-2	5.881E+0	1.060E+1
-6.809E-2	5.962E+0	1.073E+1
-6.971E-2	5.949E+0	1.064E+1
-6.809E-2	5.868E+0	1.075E+1
-6.971E-2	5.930E+0	1.058E+1
-6.646E-2	5.946E+0	1.060E+1
-6.809E-2	5.936E+0	1.072E+1
-6.971E-2	5.924E+0	1.053E+1
-6.809E-2	5.946E+0	1.054E+1
-6.971E-2	5.930E+0	1.059E+1
-6.809E-2	5.920E+0	1.074E+1
-6.971E-2	5.901E+0	1.053E+1
-6.971E-2	5.878E+0	1.050E+1
-6.646E-2	5.849E+0	1.069E+1
-6.809E-2	5.907E+0	1.062E+1
-6.646E-2	5.927E+0	1.060E+1
-6.809E-2	5.966E+0	1.054E+1
-6.971E-2	5.836E+0	1.078E+1
-6.809E-2	5.901E+0	1.049E+1
-6.971E-2	5.872E+0	1.062E+1
-6.971E-2	5.949E+0	1.068E+1
-6.971E-2	5.894E+0	1.063E+1
-6.971E-2	5.875E+0	1.056E+1
-7.133E-2	5.946E+0	1.066E+1
-6.646E-2	5.956E+0	1.068E+1
-6.971E-2	5.936E+0	1.079E+1
-6.484E-2	5.920E+0	1.063E+1
-6.809E-2	5.907E+0	1.072E+1
-7.295E-2	5.868E+0	1.059E+1
-6.809E-2	5.962E+0	1.055E+1
-6.971E-2	5.992E+0	1.073E+1
-6.971E-2	5.888E+0	1.070E+1
-6.971E-2	5.823E+0	1.070E+1
-7.133E-2	5.875E+0	1.056E+1
-6.809E-2	6.005E+0	1.054E+1
-6.971E-2	5.842E+0	1.066E+1
-6.971E-2	5.907E+0	1.059E+1
-6.646E-2	5.852E+0	1.062E+1
-6.646E-2	5.826E+0	1.067E+1
-6.809E-2	5.778E+0	1.066E+1
-7.133E-2	5.917E+0	1.067E+1
-6.971E-2	5.862E+0	1.068E+1
-6.809E-2	6.001E+0	1.059E+1
-6.809E-2	5.849E+0	1.057E+1
-6.971E-2	5.891E+0	1.069E+1
-6.809E-2	5.868E+0	1.059E+1
-6.809E-2	5.940E+0	1.061E+1
-7.133E-2	5.956E+0	1.066E+1
-6.809E-2	5.885E+0	1.070E+1
-6.809E-2	5.868E+0	1.066E+1
-6.971E-2	5.865E+0	1.059E+1
-7.133E-2	5.992E+0	1.075E+1
-7.133E-2	5.907E+0	1.056E+1
-6.646E-2	6.018E+0	1.074E+1
-6.971E-2	5.914E+0	1.056E+1
-7.133E-2	5.907E+0	1.054E+1
-6.809E-2	5.914E+0	1.073E+1
-6.971E-2	5.894E+0	1.057E+1
-6.809E-2	5.885E+0	1.075E+1
-6.646E-2	5.917E+0	1.062E+1
-6.809E-2	5.943E+0	1.068E+1
-6.971E-2	5.888E+0	1.070E+1
-6.971E-2	5.930E+0	1.064E+1
-7.295E-2	5.969E+0	1.055E+1
-6.971E-2	5.943E+0	1.065E+1
-6.646E-2	5.975E+0	1.058E+1
-6.809E-2	5.979E+0	1.073E+1
-7.133E-2	5.975E+0	1.062E+1
-6.809E-2	5.846E+0	1.060E+1
-6.809E-2	5.949E+0	1.054E+1
-6.971E-2	5.956E+0	1.072E+1
-6.971E-2	5.875E+0	1.070E+1
-6.646E-2	5.787E+0	1.074E+1
-6.646E-2	5.904E+0	1.064E+1
-6.646E-2	5.949E+0	1.076E+1
-7.295E-2	5.982E+0	1.058E+1
-6.809E-2	5.771E+0	1.075E+1
-6.809E-2	5.907E+0	1.050E+1
-6.646E-2	5.917E+0	1.071E+1
-6.971E-2	5.898E+0	1.057E+1
-6.971E-2	5.855E+0	1.074E+1
-6.809E-2	5.946E+0	1.070E+1
-6.809E-2	5.992E+0	1.062E+1
-6.971E-2	5.927E+0	1.061E+1
-6.809E-2	5.898E+0	1.078E+1
-6.809E-2	5.859E+0	1.064E+1
-6.646E-2	5.920E+0	1.058E+1
-6.646E-2	5.946E+0	1.064E+1
-6.971E-2	5.982E+0	1.069E+1
-6.971E-2	5.904E+0	1.074E+1
-6.971E-2	6.005E+0	1.068E+1
-7.295E-2	5.894E+0	1.063E+1
-6.646E-2	5.826E+0	1.059E+1
-6.646E-2	5.988E+0	1.053E+1
-6.971E-2	5.914E+0	1.067E+1
-7.133E-2	5.985E+0	1.063E+1
-7.295E-2	5.813E+0	1.069E+1
-6.809E-2	5.920E+0	1.074E+1
-6.809E-2	5.917E+0	1.059E+1
-6.809E-2	5.927E+0	1.071E+1
-6.971E-2	5.936E+0	1.071E+1
-6.484E-2	5.966E+0	1.054E+1
-6.971E-2	5.907E+0	1.073E+1
-7.133E-2	5.966E+0	1.058E+1
-6.971E-2	5.904E+0	1.065E+1
-6.646E-2	5.924E+0	1.064E+1
-6.646E-2	5.917E+0	1.064E+1
-6.971E-2	5.940E+0	1.056E+1
-6.971E-2	5.891E+0	1.057E+1
-6.646E-2	5.927E+0	1.055E+1
-6.809E-2	5.881E+0	1.059E+1
-6.971E-2	5.875E+0	1.072E+1
-6.971E-2	6.005E+0	1.065E+1
-6.646E-2	5.859E+0	1.058E+1
-6.484E-2	5.969E+0	1.058E+1
-7.295E-2	5.946E+0	1.068E+1
-6.809E-2	5.901E+0	1.070E+1
-6.971E-2	5.946E+0	1.063E+1
-6.809E-2	5.885E+0	1.056E+1
-6.971E-2	5.933E+0	1.058E+1
-6.971E-2	5.855E+0	1.069E+1
-6.971E-2	5.904E+0	1.072E+1
-6.809E-2	5.966E+0	1.073E+1
-6.809E-2	5.911E+0	1.067E+1
-7.133E-2	5.914E+0	1.065E+1
-6.809E-2	5.865E+0	1.055E+1
-6.971E-2	5.842E+0	1.066E+1
-6.971E-2	5.982E+0	1.069E+1
-7.133E-2	5.852E+0	1.068E+1
-6.646E-2	5.933E+0	1.066E+1
-6.809E-2	5.813E+0	1.068E+1
-6.971E-2	5.836E+0	1.073E+1
-6.971E-2	5.920E+0	1.066E+1
-6.646E-2	5.797E+0	1.070E+1
-6.809E-2	5.933E+0	1.063E+1
-7.133E-2	5.859E+0	1.060E+1
-6.971E-2	5.979E+0	1.053E+1
-6.484E-2	6.008E+0	1.060E+1
-6.971E-2	5.872E+0	1.074E+1
-6.809E-2	5.846E+0	1.068E+1
-7.295E-2	5.803E+0	1.070E+1
-6.809E-2	5.826E+0	1.081E+1
-6.809E-2	5.979E+0	1.057E+1
-6.971E-2	5.891E+0	1.056E+1
-7.133E-2	5.933E+0	1.054E+1
-6.809E-2	5.917E+0	1.060E+1
-6.971E-2	5.836E+0	1.058E+1
-7.133E-2	5.888E+0	1.071E+1
-7.133E-2	5.946E+0	1.064E+1
-6.646E-2	5.894E+0	1.058E+1
-6.971E-2	5.985E+0	1.052E+1
-7.295E-2	5.969E+0	1.072E+1
-6.809E-2	6.050E+0	1.065E+1
-6.646E-2	5.907E+0	1.064E+1
-7.133E-2	5.933E+0	1.080E+1
-6.971E-2	6.024E+0	1.061E+1
-7.133E-2	5.956E+0	1.074E+1
-6.646E-2	6.014E+0	1.066E+1
-6.809E-2	5.985E+0	1.067E+1
-7.133E-2	5.946E+0	1.072E+1
-6.646E-2	5.914E+0	1.068E+1
-6.971E-2	5.911E+0	1.071E+1
-6.809E-2	5.842E+0	1.052E+1
-6.971E-2	5.813E+0	1.069E+1
-7.133E-2	5.930E+0	1.066E+1
-6.646E-2	6.011E+0	1.078E+1
-6.809E-2	5.885E+0	1.068E+1
-6.971E-2	5.988E+0	1.066E+1
-6.971E-2	5.849E+0	1.079E+1
-6.646E-2	5.959E+0	1.059E+1
-6.971E-2	5.872E+0	1.065E+1
-6.971E-2	5.872E+0	1.063E+1
-6.809E-2	5.836E+0	1.067E+1
-6.971E-2	5.891E+0	1.071E+1
-6.809E-2	5.966E+0	1.061E+1
-7.133E-2	5.885E+0	1.069E+1
-6.971E-2	5.846E+0	1.069E+1
-6.809E-2	5.852E+0	1.058E+1
-6.809E-2	5.855E+0	1.057E+1
-6.971E-2	5.920E+0	1.077E+1
-6.971E-2	5.920E+0	1.060E+1
-6.646E-2	5.927E+0	1.068E+1
-6.809E-2	5.930E+0	1.066E+1
-6.646E-2	5.862E+0	1.073E+1
-6.809E-2	5.823E+0	1.058E+1
-6.809E-2	5.979E+0	1.062E+1
-6.809E-2	5.988E+0	1.056E+1
-6.971E-2	5.894E+0	1.066E+1
-6.809E-2	5.829E+0	1.063E+1
-6.646E-2	5.829E+0	1.069E+1
-6.971E-2	5.920E+0	1.065E+1
-6.809E-2	5.901E+0	1.064E+1
-6.809E-2	5.885E+0	1.073E+1
-6.809E-2	5.846E+0	1.054E+1
-6.809E-2	5.936E+0	1.062E+1
-6.809E-2	5.878E+0	1.064E+1
-6.646E-2	5.988E+0	1.064E+1
-6.646E-2	5.872E+0	1.071E+1
-6.646E-2	5.872E+0	1.071E+1
-6.971E-2	5.833E+0	1.071E+1
-6.971E-2	5.791E+0	1.065E+1
-6.809E-2	5.862E+0	1.075E+1
-6.809E-2	5.962E+0	1.058E+1
-6.809E-2	5.862E+0	1.067E+1
-6.971E-2	5.969E+0	1.071E+1
-6.646E-2	5.988E+0	1.070E+1
-6.646E-2	5.813E+0	1.056E+1
-7.133E-2	5.885E+0	1.060E+1
-7.133E-2	5.943E+0	1.072E+1
-6.646E-2	6.001E+0	1.063E+1
-6.646E-2	6.034E+0	1.067E+1
-6.971E-2	5.920E+0	1.065E+1
-7.133E-2	5.891E+0	1.062E+1
-6.809E-2	5.907E+0	1.074E+1
-6.646E-2	5.904E+0	1.068E+1
-7.133E-2	5.972E+0	1.066E+1
-6.809E-2	5.985E+0	1.070E+1
-6.809E-2	5.881E+0	1.068E+1
-6.646E-2	5.927E+0	1.079E+1
-6.809E-2	5.842E+0	1.057E+1
-6.809E-2	5.972E+0	1.054E+1
-6.971E-2	5.868E+0	1.069E+1
-6.809E-2	5.969E+0	1.074E+1
-6.809E-2	5.891E+0	1.048E+1
-6.971E-2	5.888E+0	1.071E+1
-6.809E-2	5.911E+0	1.067E+1
-6.809E-2	5.927E+0	1.062E+1
-6.971E-2	5.904E+0	1.065E+1
-7.133E-2	5.885E+0	1.068E+1
-6.809E-2	5.888E+0	1.057E+1
-6.809E-2	5.924E+0	1.076E+1
-6.809E-2	5.865E+0	1.074E+1
-6.809E-2	5.920E+0	1.075E+1
-6.646E-2	5.768E+0	1.055E+1
-6.484E-2	5.914E+0	1.074E+1
-6.809E-2	5.988E+0	1.055E+1
-6.971E-2	5.842E+0	1.061E+1
-6.971E-2	5.888E+0	1.077E+1
-6.646E-2	5.894E+0	1.068E+1
-6.971E-2	5.865E+0	1.065E+1
-6.809E-2	5.846E+0	1.066E+1
-6.484E-2	5.959E+0	1.073E+1
-6.646E-2	5.936E+0	1.071E+1
-6.646E-2	5.927E+0	1.062E+1
-7.133E-2	5.966E+0	1.068E+1
-6.646E-2	5.949E+0	1.065E+1
-6.809E-2	5.949E+0	1.055E+1
-6.646E-2	5.875E+0	1.072E+1
-6.971E-2	5.878E+0	1.053E+1
-6.809E-2	5.914E+0	1.063E+1
-6.809E-2	5.914E+0	1.061E+1
-6.809E-2	5.917E+0	1.061E+1
-6.646E-2	5.940E+0	1.064E+1
-6.809E-2	5.911E+0	1.077E+1
-6.484E-2	5.930E+0	1.067E+1
-6.971E-2	5.966E+0	1.068E+1
-6.971E-2	5.911E+0	1.056E+1
-6.809E-2	5.917E+0	1.065E+1
-6.809E-2	5.868E+0	1.054E+1
-7.133E-2	5.995E+0	1.053E+1
-7.133E-2	5.898E+0	1.063E+1
-6.646E-2	5.933E+0	1.055E+1
-6.646E-2	5.894E+0	1.072E+1
-6.809E-2	5.904E+0	1.067E+1
-6.971E-2	5.911E+0	1.072E+1
-6.809E-2	5.995E+0	1.068E+1
-6.484E-2	5.924E+0	1.060E+1
-6.971E-2	5.920E+0	1.058E+1
-6.971E-2	5.962E+0	1.062E+1
-6.646E-2	6.021E+0	1.073E+1
-6.809E-2	5.988E+0	1.063E+1
-6.971E-2	5.933E+0	1.074E+1
-6.971E-2	5.911E+0	1.054E+1
-6.809E-2	5.988E+0	1.070E+1
-6.809E-2	5.972E+0	1.074E+1
-6.646E-2	5.846E+0	1.070E+1
-6.971E-2	5.966E+0	1.077E+1
-6.646E-2	5.901E+0	1.077E+1
-6.646E-2	5.872E+0	1.066E+1
-6.809E-2	5.846E+0	1.068E+1
-6.971E-2	5.823E+0	1.057E+1
-6.646E-2	5.917E+0	1.071E+1
-6.971E-2	5.797E+0	1.074E+1
-7.133E-2	5.917E+0	1.057E+1
-6.809E-2	5.820E+0	1.064E+1
-6.809E-2	5.859E+0	1.066E+1
-6.809E-2	5.881E+0	1.046E+1
-6.646E-2	5.901E+0	1.064E+1
-6.809E-2	5.953E+0	1.064E+1
-6.809E-2	5.872E+0	1.063E+1
-6.809E-2	5.888E+0	1.057E+1
-6.971E-2	5.833E+0	1.069E+1
-7.133E-2	5.972E+0	1.074E+1
-6.809E-2	5.979E+0	1.069E+1
-6.646E-2	5.933E+0	1.067E+1
-6.971E-2	5.946E+0	1.062E+1
-6.971E-2	5.901E+0	1.062E+1
-6.809E-2	5.969E+0	1.063E+1
-6.646E-2	5.904E+0	1.064E+1
-6.809E-2	5.901E+0	1.059E+1
-6.809E-2	5.829E+0	1.072E+1
-6.484E-2	5.982E+0	1.070E+1
-6.646E-2	5.894E+0	1.068E+1
-6.809E-2	5.962E+0	1.057E+1
-7.133E-2	5.894E+0	1.081E+1
-6.809E-2	5.885E+0	1.051E+1
-6.809E-2	5.862E+0	1.063E+1
-6.971E-2	5.878E+0	1.062E+1
-6.809E-2	5.936E+0	1.065E+1
-6.646E-2	5.894E+0	1.063E+1
-6.809E-2	5.823E+0	1.071E+1
-6.809E-2	5.917E+0	1.060E+1
-7.133E-2	5.823E+0	1.066E+1
-6.809E-2	5.936E+0	1.068E+1
-6.646E-2	6.001E+0	1.064E+1
-6.809E-2	5.842E+0	1.067E+1
-6.971E-2	5.979E+0	1.062E+1
-6.646E-2	5.966E+0	1.074E+1
-6.971E-2	5.933E+0	1.071E+1
-6.971E-2	5.872E+0	1.072E+1
-6.646E-2	5.894E+0	1.061E+1
-6.484E-2	5.962E+0	1.050E+1
-6.809E-2	6.024E+0	1.071E+1
-6.809E-2	5.888E+0	1.069E+1
-6.809E-2	5.924E+0	1.057E+1
-6.484E-2	5.849E+0	1.067E+1
-6.809E-2	5.995E+0	1.061E+1
-6.646E-2	5.911E+0	1.070E+1
-6.809E-2	5.998E+0	1.059E+1
-6.484E-2	6.053E+0	1.064E+1
-6.646E-2	5.940E+0	1.063E+1
-6.809E-2	6.018E+0	1.051E+1
-6.971E-2	5.807E+0	1.073E+1
-6.809E-2	5.907E+0	1.068E+1
-6.646E-2	5.982E+0	1.054E+1
-6.971E-2	5.914E+0	1.080E+1
-7.295E-2	5.949E+0	1.056E+1
-6.809E-2	5.949E+0	1.063E+1
-6.809E-2	5.901E+0	1.065E+1
-6.971E-2	5.859E+0	1.065E+1
-6.971E-2	5.920E+0	1.060E+1
-6.484E-2	5.966E+0	1.066E+1
-6.646E-2	5.995E+0	1.074E+1
-6.971E-2	5.946E+0	1.062E+1
-6.971E-2	5.927E+0	1.064E+1
-6.809E-2	5.904E+0	1.070E+1
-6.646E-2	5.907E+0	1.076E+1
-6.971E-2	5.875E+0	1.072E+1
-6.971E-2	5.885E+0	1.070E+1
-6.809E-2	5.904E+0	1.056E+1
-6.971E-2	6.011E+0	1.070E+1
-6.971E-2	5.914E+0	1.062E+1
-6.809E-2	6.024E+0	1.060E+1
-6.484E-2	5.940E+0	1.076E+1
-6.809E-2	5.940E+0	1.070E+1
-6.646E-2	5.917E+0	1.061E+1
-6.971E-2	5.894E+0	1.067E+1
-6.646E-2	5.881E+0	1.063E+1
-6.809E-2	5.969E+0	1.056E+1
-6.646E-2	5.940E+0	1.052E+1
-6.646E-2	5.881E+0	1.059E+1
-6.809E-2	5.953E+0	1.055E+1
-6.809E-2	5.917E+0	1.071E+1
-6.971E-2	5.956E+0	1.068E+1
-6.971E-2	5.917E+0	1.070E+1
-6.646E-2	5.833E+0	1.050E+1
-6.484E-2	6.031E+0	1.073E+1
-6.971E-2	5.855E+0	1.059E+1
-6.809E-2	5.904E+0	1.063E+1
-6.809E-2	5.894E+0	1.058E+1
-6.971E-2	5.946E+0	1.064E+1
-6.646E-2	6.005E+0	1.071E+1
-7.133E-2	5.920E+0	1.066E+1
-6.646E-2	5.936E+0	1.071E+1
-6.809E-2	5.872E+0	1.061E+1
-6.971E-2	5.953E+0	1.077E+1
-6.809E-2	5.859E+0	1.069E+1
-6.646E-2	5.966E+0	1.083E+1
-6.971E-2	5.852E+0	1.068E+1
-6.809E-2	5.846E+0	1.052E+1
-7.133E-2	5.865E+0	1.074E+1
-6.646E-2	5.917E+0	1.069E+1
-6.971E-2	5.920E+0	1.064E+1
-6.809E-2	5.979E+0	1.065E+1
-7.133E-2	5.901E+0	1.050E+1
-6.809E-2	5.855E+0	1.062E+1
-6.646E-2	5.911E+0	1.065E+1
-6.809E-2	5.917E+0	1.057E+1
-6.809E-2	5.933E+0	1.069E+1
-6.971E-2	5.881E+0	1.069E+1
-6.809E-2	5.949E+0	1.072E+1
-6.809E-2	5.943E+0	1.052E+1
-6.646E-2	5.898E+0	1.054E+1
-6.646E-2	5.862E+0	1.067E+1
-6.971E-2	5.956E+0	1.081E+1
-6.646E-2	5.927E+0	1.069E+1
-6.809E-2	5.826E+0	1.054E+1
-6.646E-2	5.823E+0	1.060E+1
-6.646E-2	5.936E+0	1.072E+1
-6.809E-2	5.933E+0	1.055E+1
-6.809E-2	5.933E+0	1.067E+1
-6.646E-2	5.875E+0	1.061E+1
-6.646E-2	5.901E+0	1.065E+1
-6.646E-2	5.917E+0	1.075E+1
-6.809E-2	5.885E+0	1.061E+1
-6.646E-2	5.959E+0	1.066E+1
-6.484E-2	5.901E+0	1.058E+1
-6.809E-2	5.914E+0	1.068E+1
-7.133E-2	5.852E+0	1.069E+1
-6.646E-2	5.953E+0	1.072E+1
-6.322E-2	5.791E+0	1.066E+1
-6.646E-2	5.956E+0	1.065E+1
-6.971E-2	5.881E+0	1.063E+1
-6.971E-2	5.949E+0	1.050E+1
-6.646E-2	5.979E+0	1.064E+1
-6.809E-2	5.930E+0	1.066E+1
-6.809E-2	5.914E+0	1.074E+1
-6.646E-2	5.917E+0	1.058E+1
-6.646E-2	5.969E+0	1.056E+1
-6.809E-2	5.917E+0	1.068E+1
-6.971E-2	5.894E+0	1.063E+1
-6.646E-2	5.933E+0	1.064E+1
-6.646E-2	5.839E+0	1.067E+1
-6.971E-2	5.852E+0	1.065E+1
-6.809E-2	5.865E+0	1.057E+1
-6.971E-2	5.833E+0	1.076E+1
-6.809E-2	5.917E+0	1.070E+1
-6.809E-2	5.878E+0	1.059E+1
-6.646E-2	5.846E+0	1.074E+1
-6.809E-2	5.907E+0	1.066E+1
-6.646E-2	5.911E+0	1.051E+1
-6.646E-2	6.076E+0	1.060E+1
-6.971E-2	5.868E+0	1.070E+1
-6.809E-2	5.820E+0	1.069E+1
-6.646E-2	5.881E+0	1.054E+1
-6.809E-2	5.933E+0	1.074E+1
-6.809E-2	5.943E+0	1.056E+1
-7.133E-2	5.949E+0	1.070E+1
-6.646E-2	5.849E+0	1.079E+1
-6.809E-2	5.924E+0	1.063E+1
-6.809E-2	5.966E+0	1.071E+1
-6.809E-2	5.842E+0	1.064E+1
-6.646E-2	5.891E+0	1.079E+1
-6.971E-2	5.943E+0	1.067E+1
-6.971E-2	5.962E+0	1.066E+1
-6.809E-2	5.914E+0	1.058E+1
-6.809E-2	5.810E+0	1.061E+1
-6.809E-2	6.076E+0	1.066E+1
-6.809E-2	5.885E+0	1.068E+1
-6.809E-2	5.891E+0	1.070E+1
-6.646E-2	5.959E+0	1.071E+1
-6.809E-2	5.904E+0	1.079E+1
-6.646E-2	5.962E+0	1.067E+1
-6.809E-2	5.943E+0	1.067E+1
-6.646E-2	5.846E+0	1.067E+1
-6.809E-2	5.956E+0	1.058E+1
-6.971E-2	5.914E+0	1.070E+1
-6.809E-2	5.852E+0	1.062E+1
-6.646E-2	5.888E+0	1.072E+1
-6.809E-2	5.924E+0	1.054E+1
-6.646E-2	5.949E+0	1.064E+1
-6.646E-2	6.008E+0	1.066E+1
-6.809E-2	5.933E+0	1.073E+1
-6.809E-2	5.946E+0	1.063E+1
-6.809E-2	5.962E+0	1.064E+1
-6.809E-2	5.888E+0	1.057E+1
-6.809E-2	5.962E+0	1.076E+1
-6.646E-2	5.972E+0	1.064E+1
-6.809E-2	5.995E+0	1.068E+1
-6.809E-2	5.936E+0	1.060E+1
-6.646E-2	5.914E+0	1.076E+1
-6.646E-2	5.979E+0	1.072E+1
-6.809E-2	5.849E+0	1.065E+1
-6.484E-2	5.966E+0	1.055E+1
-6.484E-2	6.031E+0	1.060E+1
-6.809E-2	6.034E+0	1.068E+1
-6.809E-2	5.982E+0	1.068E+1
-6.646E-2	5.914E+0	1.064E+1
-6.646E-2	5.969E+0	1.066E+1
-6.971E-2	5.927E+0	1.068E+1
-6.971E-2	5.953E+0	1.075E+1
-6.646E-2	5.927E+0	1.052E+1
-6.971E-2	5.852E+0	1.070E+1
-6.809E-2	5.943E+0	1.054E+1
-6.971E-2	5.924E+0	1.068E+1
-6.809E-2	5.920E+0	1.057E+1
-6.646E-2	5.875E+0	1.067E+1
-6.646E-2	5.907E+0	1.068E+1
-6.809E-2	5.920E+0	1.066E+1
-6.809E-2	5.849E+0	1.066E+1
-6.809E-2	5.914E+0	1.076E+1
-6.809E-2	5.956E+0	1.069E+1
-6.809E-2	5.982E+0	1.058E+1
-6.484E-2	5.865E+0	1.060E+1
-6.646E-2	5.875E+0	1.060E+1
-6.646E-2	5.878E+0	1.073E+1
-6.809E-2	5.982E+0	1.060E+1
-6.809E-2	5.975E+0	1.069E+1
-6.809E-2	5.962E+0	1.073E+1
-6.971E-2	5.885E+0	1.069E+1
-6.809E-2	5.891E+0	1.071E+1
-6.484E-2	5.885E+0	1.062E+1
-6.484E-2	5.875E+0	1.072E+1
-7.133E-2	6.014E+0	1.063E+1
-7.295E-2	5.988E+0	1.061E+1
-6.646E-2	5.966E+0	1.056E+1
-6.809E-2	5.972E+0	1.064E+1
-6.646E-2	5.872E+0	1.056E+1
-6.971E-2	5.930E+0	1.068E+1
-6.646E-2	5.904E+0	1.065E+1
-6.646E-2	5.826E+0	1.081E+1
-6.646E-2	5.907E+0	1.074E+1
-6.809E-2	5.936E+0	1.056E+1
-6.484E-2	6.031E+0	1.063E+1
-6.322E-2	5.888E+0	1.064E+1
-6.646E-2	5.914E+0	1.068E+1
-6.971E-2	5.927E+0	1.069E+1
-6.809E-2	5.972E+0	1.061E+1
-6.646E-2	5.992E+0	1.061E+1
-6.322E-2	5.966E+0	1.077E+1
-6.646E-2	5.956E+0	1.058E+1
-6.809E-2	5.969E+0	1.064E+1
-6.646E-2	5.914E+0	1.073E+1
-6.971E-2	5.943E+0	1.076E+1
-7.133E-2	5.924E+0	1.058E+1
-6.484E-2	5.946E+0	1.063E+1
-6.484E-2	5.933E+0	1.070E+1
-6.809E-2	5.927E+0	1.064E+1
-6.809E-2	5.936E+0	1.053E+1
-6.484E-2	5.992E+0	1.056E+1
-6.646E-2	5.920E+0	1.074E+1
-6.646E-2	5.946E+0	1.075E+1
-6.646E-2	5.992E+0	1.061E+1
-6.646E-2	5.949E+0	1.072E+1
-6.646E-2	5.859E+0	1.056E+1
-6.809E-2	5.924E+0	1.049E+1
-6.971E-2	5.988E+0	1.066E+1
-6.646E-2	5.962E+0	1.063E+1
-6.646E-2	5.933E+0	1.082E+1
-6.971E-2	5.875E+0	1.077E+1
-6.809E-2	5.881E+0	1.068E+1
-6.484E-2	5.865E+0	1.071E+1
-6.646E-2	5.885E+0	1.059E+1
-6.971E-2	5.972E+0	1.063E+1
-6.646E-2	5.881E+0	1.054E+1
-6.484E-2	5.936E+0	1.059E+1
-6.809E-2	5.904E+0	1.072E+1
-6.646E-2	5.920E+0	1.063E+1
-6.809E-2	5.953E+0	1.077E+1
-6.646E-2	5.891E+0	1.067E+1
-6.646E-2	5.911E+0	1.074E+1
-6.646E-2	5.888E+0	1.070E+1
-6.971E-2	5.956E+0	1.072E+1
-6.646E-2	5.982E+0	1.059E+1
-6.646E-2	5.933E+0	1.065E+1
-6.809E-2	5.924E+0	1.066E+1
-6.484E-2	6.018E+0	1.068E+1
-6.646E-2	5.875E+0	1.063E+1
-6.484E-2	5.842E+0	1.077E+1
-6.322E-2	5.959E+0	1.070E+1
-6.809E-2	5.891E+0	1.072E+1
-6.646E-2	5.888E+0	1.066E+1
-6.484E-2	6.018E+0	1.061E+1
-6.971E-2	5.920E+0	1.059E+1
-6.971E-2	6.024E+0	1.060E+1
-6.809E-2	5.949E+0	1.083E+1
-6.484E-2	5.904E+0	1.071E+1
-6.809E-2	5.894E+0	1.054E+1
-6.809E-2	5.930E+0	1.069E+1
-6.971E-2	5.894E+0	1.057E+1
-6.809E-2	5.946E+0	1.060E+1
-6.646E-2	5.956E+0	1.059E+1
-6.971E-2	5.982E+0	1.062E+1
-6.484E-2	5.979E+0	1.064E+1
-6.646E-2	6.021E+0	1.073E+1
-6.809E-2	5.911E+0	1.049E+1
-6.484E-2	5.992E+0	1.061E+1
-6.646E-2	5.930E+0	1.064E+1
-6.484E-2	5.885E+0	1.071E+1
-6.809E-2	5.962E+0	1.065E+1
-6.971E-2	5.979E+0	1.064E+1
-6.646E-2	5.917E+0	1.060E+1
-6.484E-2	5.979E+0	1.065E+1
-6.809E-2	5.911E+0	1.066E+1
-6.809E-2	5.875E+0	1.076E+1
-6.484E-2	5.920E+0	1.067E+1
-6.322E-2	5.907E+0	1.055E+1
-6.646E-2	5.894E+0	1.066E+1
-6.809E-2	5.872E+0	1.066E+1
-6.484E-2	5.885E+0	1.064E+1
-6.646E-2	5.962E+0	1.067E+1
-6.646E-2	5.898E+0	1.063E+1
-6.809E-2	5.930E+0	1.073E+1
-6.484E-2	5.920E+0	1.061E+1
-6.484E-2	5.888E+0	1.073E+1
-6.809E-2	5.992E+0	1.074E+1
-6.809E-2	5.865E+0	1.067E+1
-6.971E-2	5.920E+0	1.067E+1
-6.646E-2	5.888E+0	1.067E+1
-6.646E-2	5.904E+0	1.067E+1
-6.809E-2	5.985E+0	1.062E+1
-6.646E-2	5.842E+0	1.076E+1
-6.646E-2	5.930E+0	1.072E+1
-6.971E-2	6.050E+0	1.045E+1
-6.809E-2	5.949E+0	1.071E+1
-6.646E-2	5.966E+0	1.059E+1
-6.971E-2	5.878E+0	1.073E+1
-6.484E-2	5.894E+0	1.059E+1
-6.646E-2	5.914E+0	1.057E+1
-6.646E-2	6.018E+0	1.072E+1
-6.484E-2	5.849E+0	1.071E+1
-6.646E-2	5.859E+0	1.058E+1
-6.971E-2	5.901E+0	1.053E+1
-6.809E-2	5.959E+0	1.058E+1
-6.809E-2	5.901E+0	1.059E+1
-6.809E-2	6.014E+0	1.066E+1
-6.809E-2	5.898E+0	1.073E+1
-6.484E-2	5.885E+0	1.059E+1
-6.646E-2	5.855E+0	1.070E+1
-6.646E-2	5.911E+0	1.068E+1
-6.809E-2	5.885E+0	1.058E+1
-6.646E-2	5.904E+0	1.072E+1
-6.646E-2	5.982E+0	1.062E+1
-6.484E-2	5.891E+0	1.073E+1
-6.809E-2	5.917E+0	1.077E+1
-6.809E-2	5.962E+0	1.065E+1
-6.646E-2	5.924E+0	1.068E+1
-6.809E-2	5.820E+0	1.065E+1
-6.809E-2	5.898E+0	1.067E+1
-6.646E-2	5.972E+0	1.061E+1
-6.484E-2	5.881E+0	1.051E+1
-6.809E-2	5.962E+0	1.069E+1
-6.646E-2	5.953E+0	1.061E+1
-6.646E-2	5.966E+0	1.082E+1
-6.646E-2	5.865E+0	1.069E+1
-6.646E-2	5.904E+0	1.059E+1
-6.809E-2	5.982E+0	1.067E+1
-6.484E-2	5.930E+0	1.073E+1
-6.646E-2	5.956E+0	1.064E+1
-6.646E-2	5.949E+0	1.063E+1
-7.133E-2	5.949E+0	1.063E+1
-6.809E-2	5.888E+0	1.058E+1
-6.484E-2	6.001E+0	1.065E+1
-6.646E-2	5.966E+0	1.080E+1
-6.484E-2	5.979E+0	1.060E+1
-6.484E-2	5.904E+0	1.071E+1
-6.484E-2	5.885E+0	1.060E+1
-6.646E-2	5.904E+0	1.067E+1
-6.809E-2	5.933E+0	1.072E+1
-6.322E-2	5.982E+0	1.069E+1
-6.322E-2	6.044E+0	1.069E+1
-6.971E-2	5.959E+0	1.080E+1
-6.646E-2	5.898E+0	1.062E+1
-6.809E-2	6.021E+0	1.069E+1
-6.484E-2	5.988E+0	1.065E+1
-6.809E-2	5.875E+0	1.067E+1
-6.809E-2	5.881E+0	1.067E+1
-6.809E-2	6.008E+0	1.071E+1
-6.322E-2	5.904E+0	1.066E+1
-6.809E-2	5.914E+0	1.073E+1
-6.809E-2	5.881E+0	1.066E+1
-6.484E-2	5.904E+0	1.072E+1
-6.322E-2	6.031E+0	1.065E+1
-6.646E-2	5.849E+0	1.071E+1
-7.133E-2	6.086E+0	1.056E+1
-6.484E-2	5.878E+0	1.067E+1
-6.646E-2	5.995E+0	1.064E+1
-6.646E-2	5.888E+0	1.076E+1
-6.971E-2	5.933E+0	1.060E+1
-6.484E-2	5.975E+0	1.072E+1
-6.809E-2	5.891E+0	1.059E+1
-6.646E-2	5.885E+0	1.062E+1
-6.646E-2	5.868E+0	1.070E+1
-6.646E-2	5.985E+0	1.058E+1
-6.646E-2	5.852E+0	1.066E+1
-6.646E-2	5.927E+0	1.064E+1
-6.809E-2	6.027E+0	1.067E+1
-6.809E-2	5.966E+0	1.063E+1
-6.646E-2	5.904E+0	1.063E+1
-6.646E-2	5.972E+0	1.052E+1
-7.133E-2	5.927E+0	1.064E+1
-6.322E-2	5.985E+0	1.065E+1
-6.646E-2	5.953E+0	1.067E+1
-6.809E-2	5.839E+0	1.049E+1
-6.971E-2	5.898E+0	1.069E+1
-6.484E-2	5.924E+0	1.063E+1
-6.809E-2	5.927E+0	1.071E+1
-6.646E-2	5.936E+0	1.053E+1
-6.809E-2	5.865E+0	1.063E+1
-6.646E-2	5.872E+0	1.065E+1
-6.646E-2	5.930E+0	1.075E+1
-6.809E-2	5.975E+0	1.064E+1
-6.646E-2	5.894E+0	1.063E+1
-6.646E-2	5.894E+0	1.066E+1
-6.484E-2	5.943E+0	1.069E+1
-6.646E-2	5.998E+0	1.076E+1
-6.809E-2	5.901E+0	1.050E+1
-6.646E-2	5.953E+0	1.069E+1
-6.646E-2	5.878E+0	1.062E+1
-6.809E-2	5.829E+0	1.055E+1
-6.809E-2	5.898E+0	1.063E+1
-6.484E-2	5.885E+0	1.063E+1
-6.484E-2	5.956E+0	1.067E+1
-6.484E-2	5.933E+0	1.070E+1
-6.809E-2	5.933E+0	1.077E+1
-6.646E-2	5.898E+0	1.057E+1
-6.646E-2	5.862E+0	1.081E+1
-6.809E-2	5.975E+0	1.074E+1
-6.971E-2	5.946E+0	1.064E+1
-6.484E-2	5.946E+0	1.060E+1
-6.646E-2	5.914E+0	1.073E+1
-6.646E-2	5.868E+0	1.062E+1
-6.809E-2	5.865E+0	1.063E+1
-6.809E-2	5.956E+0	1.067E+1
-6.646E-2	5.898E+0	1.065E+1
-6.646E-2	6.011E+0	1.071E+1
-6.646E-2	6.018E+0	1.062E+1
-6.484E-2	5.852E+0	1.066E+1
-6.646E-2	5.862E+0	1.058E+1
-6.809E-2	5.953E+0	1.064E+1
-6.646E-2	5.924E+0	1.065E+1
-6.484E-2	5.969E+0	1.080E+1
-6.646E-2	5.836E+0	1.062E+1
-6.484E-2	5.936E+0	1.071E+1
-6.646E-2	5.868E+0	1.066E+1
-6.484E-2	5.956E+0	1.076E+1
-6.484E-2	5.943E+0	1.060E+1
-6.809E-2	5.936E+0	1.057E+1
-6.646E-2	5.972E+0	1.061E+1
-6.646E-2	5.888E+0	1.073E+1
-6.322E-2	6.014E+0	1.059E+1
-6.484E-2	5.966E+0	1.054E+1
-6.646E-2	5.933E+0	1.067E+1
-6.646E-2	5.865E+0	1.065E+1
-6.484E-2	5.959E+0	1.050E+1
-6.484E-2	5.998E+0	1.062E+1
-6.971E-2	5.901E+0	1.071E+1
-6.484E-2	5.998E+0	1.071E+1
-6.484E-2	5.995E+0	1.073E+1
-6.809E-2	5.849E+0	1.067E+1
-6.809E-2	5.956E+0	1.071E+1
-6.809E-2	5.959E+0	1.060E+1
-6.160E-2	5.982E+0	1.060E+1
-6.646E-2	5.972E+0	1.057E+1
-6.646E-2	5.962E+0	1.057E+1
-6.484E-2	5.787E+0	1.064E+1
-6.646E-2	5.868E+0	1.069E+1
-6.484E-2	5.885E+0	1.069E+1
-6.646E-2	5.885E+0	1.049E+1
-6.322E-2	5.920E+0	1.078E+1
-6.809E-2	5.914E+0	1.071E+1
-6.646E-2	5.956E+0	1.065E+1
-6.971E-2	5.933E+0	1.060E+1
-6.322E-2	5.927E+0	1.054E+1
-6.322E-2	5.907E+0	1.088E+1
-6.809E-2	5.979E+0	1.089E+1
-6.809E-2	5.901E+0	1.065E+1
-6.646E-2	5.933E+0	1.070E+1
-6.484E-2	5.907E+0	1.071E+1
-6.809E-2	5.936E+0	1.068E+1
-6.809E-2	5.868E+0	1.058E+1
-6.646E-2	5.969E+0	1.075E+1
-6.322E-2	5.962E+0	1.074E+1
-6.646E-2	5.865E+0	1.067E+1
-6.809E-2	5.930E+0	1.075E+1
-6.322E-2	5.924E+0	1.073E+1
-6.646E-2	5.995E+0	1.073E+1
-6.484E-2	5.859E+0	1.074E+1
-6.809E-2	5.868E+0	1.073E+1
-6.484E-2	5.917E+0	1.069E+1
-6.322E-2	5.979E+0	1.074E+1
-6.484E-2	5.985E+0	1.057E+1
-6.809E-2	5.898E+0	1.062E+1
-6.646E-2	5.969E+0	1.063E+1
-6.484E-2	5.865E+0	1.071E+1
-6.646E-2	5.865E+0	1.059E+1
-6.646E-2	5.891E+0	1.064E+1
-6.646E-2	6.005E+0	1.068E+1
-6.484E-2	5.956E+0	1.069E+1
-6.646E-2	5.813E+0	1.066E+1
-6.646E-2	5.849E+0	1.064E+1
-6.484E-2	5.969E+0	1.064E+1
-6.646E-2	5.875E+0	1.067E+1
-6.809E-2	5.979E+0	1.058E+1
-6.971E-2	5.927E+0	1.073E+1
-6.484E-2	5.901E+0	1.069E+1
-6.484E-2	5.781E+0	1.057E+1
-6.484E-2	5.917E+0	1.065E+1
-6.809E-2	5.933E+0	1.053E+1
-6.809E-2	5.849E+0	1.063E+1
-6.484E-2	5.859E+0	1.060E+1
-6.646E-2	5.949E+0	1.059E+1
-6.809E-2	5.975E+0	1.075E+1
-6.646E-2	5.975E+0	1.059E+1
-6.484E-2	5.849E+0	1.061E+1
-6.809E-2	5.875E+0	1.053E+1
-6.646E-2	5.911E+0	1.066E+1
-6.322E-2	5.894E+0	1.064E+1
-6.646E-2	5.930E+0	1.071E+1
-6.971E-2	5.868E+0	1.060E+1
-6.646E-2	5.927E+0	1.060E+1
-6.160E-2	5.901E+0	1.071E+1
-6.646E-2	5.885E+0	1.065E+1
-6.646E-2	5.787E+0	1.059E+1
-6.971E-2	5.936E+0	1.066E+1
-6.484E-2	6.005E+0	1.069E+1
-6.646E-2	5.881E+0	1.072E+1
-6.646E-2	5.907E+0	1.074E+1
-6.484E-2	5.982E+0	1.069E+1
-6.646E-2	6.008E+0	1.056E+1
-6.484E-2	5.962E+0	1.069E+1
-6.646E-2	5.911E+0	1.065E+1
-6.809E-2	5.949E+0	1.074E+1
-6.322E-2	5.768E+0	1.051E+1
-6.484E-2	6.011E+0	1.051E+1
-6.646E-2	5.865E+0	1.067E+1
-6.646E-2	5.846E+0	1.063E+1
-6.484E-2	5.969E+0	1.071E+1
-6.160E-2	5.930E+0	1.069E+1
-6.646E-2	5.992E+0	1.070E+1
-6.646E-2	5.920E+0	1.067E+1
-6.809E-2	6.011E+0	1.056E+1
-6.809E-2	5.911E+0	1.063E+1
-6.484E-2	5.904E+0	1.068E+1
-6.809E-2	5.846E+0	1.064E+1
-6.646E-2	5.940E+0	1.080E+1
-6.322E-2	5.936E+0	1.062E+1
-6.646E-2	5.849E+0	1.059E+1
-7.133E-2	5.842E+0	1.066E+1
-6.484E-2	5.803E+0	1.063E+1
-6.646E-2	5.966E+0	1.055E+1
-6.322E-2	5.810E+0	1.074E+1
-6.809E-2	5.962E+0	1.057E+1
-6.484E-2	5.911E+0	1.071E+1
-6.646E-2	6.047E+0	1.067E+1
-6.646E-2	5.842E+0	1.072E+1
-6.809E-2	5.907E+0	1.069E+1
-6.646E-2	5.992E+0	1.065E+1
-6.322E-2	5.917E+0	1.077E+1
-6.646E-2	6.018E+0	1.060E+1
-6.809E-2	5.988E+0	1.064E+1
-6.646E-2	6.018E+0	1.064E+1
-6.322E-2	5.930E+0	1.067E+1
-6.322E-2	5.865E+0	1.078E+1
-6.809E-2	5.878E+0	1.059E+1
-6.484E-2	5.924E+0	1.070E+1
-6.484E-2	5.898E+0	1.058E+1
-6.646E-2	5.920E+0	1.058E+1
-6.646E-2	5.807E+0	1.062E+1
-6.322E-2	5.927E+0	1.072E+1
-6.646E-2	5.927E+0	1.063E+1
-6.809E-2	6.011E+0	1.060E+1
-6.646E-2	5.878E+0	1.068E+1
-6.484E-2	5.823E+0	1.066E+1
-6.646E-2	5.875E+0	1.075E+1
-6.646E-2	5.940E+0	1.070E+1
-6.809E-2	5.849E+0	1.070E+1
-6.484E-2	5.891E+0	1.048E+1
-6.484E-2	5.930E+0	1.062E+1
-6.484E-2	5.920E+0	1.057E+1
-6.646E-2	5.920E+0	1.071E+1
-6.646E-2	5.920E+0	1.059E+1
-6.484E-2	5.820E+0	1.057E+1
-6.322E-2	5.927E+0	1.071E+1
-6.971E-2	5.920E+0	1.061E+1
-6.484E-2	5.985E+0	1.067E+1
-6.484E-2	5.982E+0	1.071E+1
-6.484E-2	5.979E+0	1.059E+1
-6.971E-2	5.936E+0	1.068E+1
-6.484E-2	5.953E+0	1.066E+1
-6.484E-2	5.898E+0	1.066E+1
-6.484E-2	5.940E+0	1.070E+1
-6.809E-2	5.891E+0	1.073E+1
-6.160E-2	5.940E+0	1.066E+1
-6.322E-2	5.946E+0	1.074E+1
-6.160E-2	5.833E+0	1.071E+1
-6.646E-2	5.924E+0	1.079E+1
-6.809E-2	5.924E+0	1.062E+1
-6.646E-2	5.849E+0	1.072E+1
-6.484E-2	5.846E+0	1.054E+1
-6.971E-2	5.839E+0	1.071E+1
-6.646E-2	5.859E+0	1.059E+1
-6.484E-2	5.865E+0	1.083E+1
-6.484E-2	5.946E+0	1.063E+1
-6.646E-2	5.920E+0	1.069E+1
-6.484E-2	5.949E+0	1.070E+1
-6.646E-2	5.962E+0	1.061E+1
-6.646E-2	5.962E+0	1.068E+1
-6.484E-2	5.901E+0	1.065E+1
-6.646E-2	5.881E+0	1.064E+1
-6.484E-2	5.914E+0	1.077E+1
-6.646E-2	5.943E+0	1.049E+1
-6.809E-2	5.920E+0	1.059E+1
-6.484E-2	5.885E+0	1.066E+1
-6.484E-2	5.943E+0	1.067E+1
-6.646E-2	5.855E+0	1.074E+1
-6.646E-2	5.940E+0	1.060E+1
-6.484E-2	5.966E+0	1.071E+1
-6.646E-2	5.946E+0	1.070E+1
-6.646E-2	5.859E+0	1.048E+1
-6.971E-2	5.985E+0	1.059E+1
-6.484E-2	6.008E+0	1.051E+1
-6.646E-2	5.901E+0	1.061E+1
-6.484E-2	5.966E+0	1.073E+1
-6.646E-2	5.975E+0	1.059E+1
-6.484E-2	5.992E+0	1.064E+1
-6.646E-2	5.946E+0	1.065E+1
-6.484E-2	5.868E+0	1.069E+1
-6.646E-2	5.943E+0	1.067E+1
-6.484E-2	5.933E+0	1.064E+1
-6.322E-2	6.018E+0	1.076E+1
-6.646E-2	5.898E+0	1.067E+1
-6.646E-2	5.975E+0	1.067E+1
-6.322E-2	5.959E+0	1.069E+1
-6.484E-2	5.810E+0	1.064E+1
-6.484E-2	5.911E+0	1.078E+1
-6.809E-2	5.956E+0	1.058E+1
-6.646E-2	5.920E+0	1.066E+1
-6.322E-2	5.946E+0	1.081E+1
-6.322E-2	6.014E+0	1.067E+1
-6.809E-2	5.940E+0	1.067E+1
-6.322E-2	5.829E+0	1.072E+1
-6.322E-2	5.966E+0	1.050E+1
-6.646E-2	5.946E+0	1.075E+1
-6.484E-2	5.969E+0	1.071E+1
-6.646E-2	6.008E+0	1.071E+1
-6.646E-2	5.859E+0	1.067E+1
-6.484E-2	5.953E+0	1.064E+1
-6.809E-2	5.881E+0	1.066E+1
-6.322E-2	5.959E+0	1.092E+1
-6.484E-2	5.962E+0	1.069E+1
-6.484E-2	6.057E+0	1.068E+1
-6.646E-2	5.979E+0	1.075E+1
-6.484E-2	5.898E+0	1.062E+1
-6.484E-2	5.914E+0	1.059E+1
-6.646E-2	5.885E+0	1.067E+1
-6.809E-2	5.933E+0	1.072E+1
-6.484E-2	5.862E+0	1.080E+1
-6.322E-2	5.985E+0	1.069E+1
-6.322E-2	5.868E+0	1.052E+1
-6.809E-2	5.894E+0	1.062E+1
-6.484E-2	5.855E+0	1.075E+1
-6.322E-2	5.972E+0	1.068E+1
-6.484E-2	5.979E+0	1.060E+1
-6.322E-2	5.920E+0	1.058E+1
-6.322E-2	5.894E+0	1.066E+1
-6.484E-2	5.855E+0	1.060E+1
-6.646E-2	5.878E+0	1.062E+1
-6.646E-2	6.047E+0	1.073E+1
-6.809E-2	6.024E+0	1.060E+1
-6.160E-2	5.930E+0	1.060E+1
-6.646E-2	6.001E+0	1.070E+1
-6.484E-2	5.904E+0	1.062E+1
-6.646E-2	5.972E+0	1.063E+1
-6.484E-2	5.933E+0	1.069E+1
-6.322E-2	5.933E+0	1.056E+1
-6.484E-2	5.859E+0	1.073E+1
-6.809E-2	5.992E+0	1.066E+1
-6.322E-2	5.982E+0	1.064E+1
-6.646E-2	5.888E+0	1.060E+1
-6.809E-2	5.943E+0	1.071E+1
-6.484E-2	5.888E+0	1.069E+1
-6.322E-2	5.894E+0	1.069E+1
-6.484E-2	5.959E+0	1.059E+1
-6.484E-2	5.917E+0	1.052E+1
-6.484E-2	5.881E+0	1.070E+1
-6.484E-2	5.953E+0	1.083E+1
-6.809E-2	5.901E+0	1.069E+1
-6.809E-2	5.875E+0	1.060E+1
-6.646E-2	5.904E+0	1.067E+1
-6.646E-2	5.907E+0	1.079E+1
-6.646E-2	5.949E+0	1.054E+1
-6.809E-2	5.972E+0	1.062E+1
-6.322E-2	5.959E+0	1.050E+1
-6.484E-2	6.001E+0	1.069E+1
-6.646E-2	5.995E+0	1.068E+1
-6.646E-2	5.875E+0	1.077E+1
-6.646E-2	5.927E+0	1.074E+1
-6.322E-2	5.865E+0	1.050E+1
-6.160E-2	5.855E+0	1.074E+1
-6.646E-2	5.975E+0	1.065E+1
-6.484E-2	5.979E+0	1.069E+1
-6.322E-2	6.018E+0	1.062E+1
-6.646E-2	5.898E+0	1.069E+1
-6.646E-2	5.907E+0	1.075E+1
-6.484E-2	5.901E+0	1.063E+1
-6.484E-2	5.982E+0	1.057E+1
-6.484E-2	5.888E+0	1.066E+1
-6.484E-2	5.842E+0	1.061E+1
-6.484E-2	5.878E+0	1.055E+1
-6.322E-2	5.898E+0	1.072E+1
-6.322E-2	5.917E+0	1.065E+1
-6.809E-2	5.966E+0	1.063E+1
-6.646E-2	5.992E+0	1.060E+1
-6.160E-2	5.846E+0	1.063E+1
-6.484E-2	5.956E+0	1.068E+1
-6.646E-2	5.907E+0	1.069E+1
-6.646E-2	5.917E+0	1.063E+1
-6.322E-2	5.862E+0	1.059E+1
-6.484E-2	5.953E+0	1.077E+1
-6.484E-2	5.988E+0	1.058E+1
-6.484E-2	5.975E+0	1.062E+1
-6.322E-2	5.881E+0	1.076E+1
-6.646E-2	5.979E+0	1.072E+1
-6.809E-2	5.878E+0	1.068E+1
-6.484E-2	5.820E+0	1.070E+1
-6.484E-2	5.813E+0	1.073E+1
-6.322E-2	5.930E+0	1.075E+1
-6.484E-2	5.949E+0	1.064E+1
-6.646E-2	5.778E+0	1.070E+1
-6.484E-2	6.069E+0	1.063E+1
-6.322E-2	5.917E+0	1.067E+1
-6.646E-2	5.924E+0	1.071E+1
-5.998E-2	5.953E+0	1.076E+1
-6.322E-2	5.979E+0	1.063E+1
-6.484E-2	5.920E+0	1.058E+1
-6.809E-2	5.927E+0	1.069E+1
-6.646E-2	5.982E+0	1.062E+1
-6.484E-2	5.920E+0	1.070E+1
-6.646E-2	5.969E+0	1.068E+1
-6.646E-2	5.901E+0	1.080E+1
-6.646E-2	5.943E+0	1.063E+1
-6.160E-2	5.972E+0	1.072E+1
-6.484E-2	6.024E+0	1.063E+1
-6.809E-2	5.930E+0	1.070E+1
-6.646E-2	5.943E+0	1.076E+1
-6.484E-2	5.979E+0	1.066E+1
-6.646E-2	5.988E+0	1.063E+1
-6.646E-2	5.865E+0	1.070E+1
-6.646E-2	5.920E+0	1.060E+1
-6.322E-2	5.885E+0	1.055E+1
-6.646E-2	5.898E+0	1.072E+1
-6.646E-2	5.778E+0	1.062E+1
-6.484E-2	5.826E+0	1.059E+1
-6.646E-2	5.901E+0	1.071E+1
-6.646E-2	5.849E+0	1.076E+1
-6.484E-2	5.781E+0	1.065E+1
-6.484E-2	5.972E+0	1.069E+1
-6.484E-2	5.842E+0	1.067E+1
-6.322E-2	5.979E+0	1.068E+1
-6.646E-2	5.875E+0	1.045E+1
-6.322E-2	5.966E+0	1.063E+1
-6.160E-2	5.917E+0	1.067E+1
-6.646E-2	5.872E+0	1.070E+1
-6.809E-2	5.914E+0	1.057E+1
-6.484E-2	5.881E+0	1.066E+1
-6.484E-2	5.849E+0	1.058E+1
-6.322E-2	5.956E+0	1.074E+1
-6.646E-2	5.930E+0	1.068E+1
-6.484E-2	5.920E+0	1.067E+1
-6.484E-2	5.936E+0	1.067E+1
-6.646E-2	5.907E+0	1.069E+1
-6.484E-2	5.859E+0	1.059E+1
-6.646E-2	5.872E+0	1.059E+1
-6.484E-2	5.936E+0	1.065E+1
-6.484E-2	5.982E+0	1.071E+1
-6.646E-2	5.949E+0	1.072E+1
-6.484E-2	5.901E+0	1.068E+1
-6.322E-2	5.962E+0	1.068E+1
-6.484E-2	5.988E+0	1.068E+1
-6.646E-2	5.816E+0	1.069E+1
-6.646E-2	5.969E+0	1.064E+1
-6.322E-2	6.011E+0	1.067E+1
-6.646E-2	5.946E+0	1.066E+1
-6.646E-2	5.846E+0	1.072E+1
-6.484E-2	5.865E+0	1.072E+1
-6.322E-2	5.911E+0	1.072E+1
-6.322E-2	5.836E+0	1.061E+1
-6.484E-2	5.979E+0	1.053E+1
-6.484E-2	5.972E+0	1.060E+1
-6.322E-2	5.975E+0	1.073E+1
-6.646E-2	6.001E+0	1.064E+1
-6.484E-2	5.930E+0	1.081E+1
-6.322E-2	5.904E+0	1.061E+1
-5.998E-2	5.872E+0	1.079E+1
-6.484E-2	5.907E+0	1.054E+1
-6.646E-2	5.914E+0	1.061E+1
-6.322E-2	5.917E+0	1.075E+1
-6.322E-2	5.891E+0	1.067E+1
-6.322E-2	5.803E+0	1.070E+1
-6.322E-2	5.839E+0	1.064E+1
-6.484E-2	5.816E+0	1.060E+1
-6.322E-2	5.953E+0	1.064E+1
-6.484E-2	5.966E+0	1.071E+1
-6.646E-2	5.972E+0	1.062E+1
-6.322E-2	5.985E+0	1.052E+1
-6.484E-2	5.820E+0	1.073E+1
-6.646E-2	5.914E+0	1.065E+1
-6.484E-2	5.868E+0	1.059E+1
-6.484E-2	5.878E+0	1.061E+1
-6.322E-2	5.872E+0	1.062E+1
-6.484E-2	5.891E+0	1.065E+1
-6.322E-2	5.901E+0	1.065E+1
-6.646E-2	5.891E+0	1.073E+1
-6.322E-2	5.868E+0	1.075E+1
-6.484E-2	5.953E+0	1.068E+1
-6.971E-2	5.953E+0	1.072E+1
-6.322E-2	5.904E+0	1.047E+1
-6.484E-2	5.852E+0	1.069E+1
-6.809E-2	5.930E+0	1.072E+1
-6.484E-2	5.894E+0	1.056E+1
-6.484E-2	6.053E+0	1.072E+1
-6.484E-2	5.943E+0	1.078E+1
-6.322E-2	5.907E+0	1.069E+1
-6.322E-2	5.917E+0	1.067E+1
-6.322E-2	5.943E+0	1.061E+1
-6.322E-2	5.933E+0	1.059E+1
-6.646E-2	5.839E+0	1.071E+1
-6.809E-2	5.924E+0	1.053E+1
-6.322E-2	5.904E+0	1.068E+1
-6.160E-2	5.862E+0	1.078E+1
-6.646E-2	5.966E+0	1.076E+1
-6.322E-2	5.914E+0	1.067E+1
-6.646E-2	5.904E+0	1.062E+1
-6.322E-2	6.011E+0	1.071E+1
-5.998E-2	5.920E+0	1.070E+1
-6.322E-2	5.988E+0	1.068E+1
-6.484E-2	5.862E+0	1.066E+1
-6.160E-2	5.898E+0	1.059E+1
-6.646E-2	5.924E+0	1.065E+1
-6.484E-2	5.924E+0	1.061E+1
-6.484E-2	5.878E+0	1.062E+1
-5.998E-2	5.927E+0	1.066E+1
-6.646E-2	5.901E+0	1.073E+1
-6.646E-2	5.943E+0	1.059E+1
-6.322E-2	5.930E+0	1.064E+1
-6.160E-2	5.810E+0	1.070E+1
-6.646E-2	5.765E+0	1.055E+1
-6.646E-2	5.956E+0	1.072E+1
-6.646E-2	5.946E+0	1.069E+1
-6.322E-2	5.927E+0	1.066E+1
-6.160E-2	6.034E+0	1.059E+1
-6.322E-2	6.047E+0	1.067E+1
-6.484E-2	5.872E+0	1.052E+1
-6.484E-2	5.933E+0	1.065E+1
-6.322E-2	6.021E+0	1.064E+1
-6.322E-2	5.875E+0	1.064E+1
-6.484E-2	5.872E+0	1.060E+1
-6.484E-2	5.839E+0	1.072E+1
-6.322E-2	6.018E+0	1.058E+1
-6.484E-2	5.891E+0	1.062E+1
-6.484E-2	5.966E+0	1.073E+1
-6.646E-2	5.930E+0	1.063E+1
-5.998E-2	5.949E+0	1.070E+1
-6.484E-2	5.904E+0	1.076E+1
-6.322E-2	5.933E+0	1.067E+1
-6.160E-2	5.956E+0	1.055E+1
-6.484E-2	5.966E+0	1.059E+1
-6.484E-2	5.888E+0	1.064E+1
-6.646E-2	5.946E+0	1.061E+1
-6.322E-2	5.953E+0	1.089E+1
-6.484E-2	6.060E+0	1.066E+1
-6.809E-2	5.924E+0	1.059E+1
-6.322E-2	5.927E+0	1.057E+1
-6.484E-2	5.917E+0	1.085E+1
-6.484E-2	5.823E+0	1.061E+1
-6.646E-2	5.985E+0	1.058E+1
-6.322E-2	6.040E+0	1.076E+1
-6.160E-2	5.979E+0	1.064E+1
-6.484E-2	5.787E+0	1.065E+1
-6.484E-2	6.011E+0	1.065E+1
-6.322E-2	5.949E+0	1.073E+1
-6.160E-2	5.862E+0	1.071E+1
-6.322E-2	5.878E+0	1.060E+1
-6.646E-2	5.985E+0	1.065E+1
-6.484E-2	5.933E+0	1.065E+1
-6.160E-2	5.979E+0	1.067E+1
-6.484E-2	5.992E+0	1.066E+1
-6.809E-2	5.904E+0	1.062E+1
-6.484E-2	5.995E+0	1.075E+1
-6.160E-2	5.930E+0	1.063E+1
-6.322E-2	5.966E+0	1.064E+1
-6.484E-2	5.894E+0	1.065E+1
-6.484E-2	5.914E+0	1.075E+1
-5.998E-2	5.894E+0	1.067E+1
-6.646E-2	5.979E+0	1.077E+1
-6.646E-2	5.959E+0	1.071E+1
-6.160E-2	5.966E+0	1.062E+1
-6.160E-2	5.911E+0	1.058E+1
-6.484E-2	5.878E+0	1.071E+1
-6.484E-2	5.917E+0	1.067E+1
-6.646E-2	5.872E+0	1.058E+1
-6.160E-2	5.920E+0	1.067E+1
-6.160E-2	5.943E+0	1.058E+1
-6.322E-2	5.924E+0	1.064E+1
-6.484E-2	5.914E+0	1.072E+1
-6.160E-2	5.901E+0	1.077E+1
-6.322E-2	5.975E+0	1.067E+1
-6.322E-2	5.953E+0	1.068E+1
-6.322E-2	5.949E+0	1.062E+1
-6.160E-2	5.975E+0	1.066E+1
-6.322E-2	5.911E+0	1.069E+1
-6.484E-2	5.943E+0	1.065E+1
-6.646E-2	5.852E+0	1.053E+1
-5.998E-2	5.859E+0	1.071E+1
-6.322E-2	5.823E+0	1.066E+1
-6.646E-2	6.005E+0	1.069E+1
-6.484E-2	5.888E+0	1.057E+1
-6.160E-2	5.966E+0	1.070E+1
-6.484E-2	5.898E+0	1.069E+1
-6.646E-2	5.885E+0	1.071E+1
-6.484E-2	5.975E+0	1.061E+1
-6.322E-2	5.936E+0	1.068E+1
-6.484E-2	5.995E+0	1.064E+1
-6.484E-2	6.014E+0	1.057E+1
-6.484E-2	5.959E+0	1.059E+1
-6.484E-2	5.940E+0	1.071E+1
-6.322E-2	5.803E+0	1.045E+1
-6.484E-2	5.920E+0	1.074E+1
-6.322E-2	5.946E+0	1.071E+1
-6.160E-2	5.917E+0	1.059E+1
-6.322E-2	5.872E+0	1.067E+1
-6.484E-2	5.972E+0	1.059E+1
-6.322E-2	5.911E+0	1.054E+1
-6.322E-2	5.936E+0	1.063E+1
-6.322E-2	5.911E+0	1.070E+1
-6.322E-2	5.927E+0	1.070E+1
-6.484E-2	5.881E+0	1.067E+1
-6.160E-2	5.982E+0	1.069E+1
-6.322E-2	6.005E+0	1.072E+1
-6.484E-2	6.024E+0	1.071E+1
-6.322E-2	5.911E+0	1.075E+1
-5.998E-2	5.914E+0	1.072E+1
-6.322E-2	5.953E+0	1.058E+1
-6.646E-2	5.855E+0	1.062E+1
-6.322E-2	5.911E+0	1.058E+1
-6.322E-2	5.969E+0	1.066E+1
-6.322E-2	5.901E+0	1.058E+1
-6.484E-2	5.936E+0	1.052E+1
-6.484E-2	5.949E+0	1.070E+1
-6.160E-2	5.894E+0	1.060E+1
-6.322E-2	5.943E+0	1.068E+1
-6.322E-2	5.969E+0	1.075E+1
-6.160E-2	5.878E+0	1.075E+1
-6.646E-2	5.823E+0	1.059E+1
-6.484E-2	6.001E+0	1.059E+1
-6.322E-2	5.803E+0	1.076E+1
-6.484E-2	6.014E+0	1.067E+1
-6.322E-2	6.014E+0	1.072E+1
-6.646E-2	5.936E+0	1.067E+1
-6.809E-2	5.927E+0	1.063E+1
-6.484E-2	5.959E+0	1.064E+1
-6.160E-2	6.001E+0	1.072E+1
-6.322E-2	5.962E+0	1.075E+1
-6.484E-2	6.050E+0	1.070E+1
-6.322E-2	5.901E+0	1.063E+1
-5.998E-2	5.833E+0	1.072E+1
-6.484E-2	5.875E+0	1.065E+1
-6.646E-2	5.949E+0	1.064E+1
-6.646E-2	5.979E+0	1.057E+1
-6.160E-2	5.943E+0	1.068E+1
-6.322E-2	5.872E+0	1.067E+1
-6.484E-2	5.956E+0	1.062E+1
-6.322E-2	5.930E+0	1.060E+1
-6.160E-2	5.959E+0	1.072E+1
-6.484E-2	5.911E+0	1.068E+1
-6.646E-2	5.898E+0	1.078E+1
-6.809E-2	5.914E+0	1.060E+1
-6.160E-2	5.911E+0	1.068E+1
-6.322E-2	5.907E+0	1.067E+1
-6.809E-2	5.953E+0	1.070E+1
-6.322E-2	5.917E+0	1.070E+1
-6.322E-2	5.992E+0	1.054E+1
-6.322E-2	5.933E+0	1.058E+1
-6.484E-2	5.936E+0	1.058E+1
-6.484E-2	5.904E+0	1.065E+1
-6.160E-2	6.008E+0	1.069E+1
-6.484E-2	5.949E+0	1.070E+1
-6.646E-2	5.962E+0	1.071E+1
-6.160E-2	5.933E+0	1.072E+1
-6.322E-2	5.959E+0	1.085E+1
-6.160E-2	5.936E+0	1.067E+1
-6.646E-2	5.901E+0	1.065E+1
-6.484E-2	5.962E+0	1.082E+1
-6.322E-2	5.917E+0	1.061E+1
-6.646E-2	5.982E+0	1.069E+1
-6.646E-2	5.859E+0	1.057E+1
-6.484E-2	5.859E+0	1.070E+1
-6.160E-2	5.940E+0	1.062E+1
-6.646E-2	5.982E+0	1.062E+1
-6.484E-2	5.966E+0	1.067E+1
-6.322E-2	5.982E+0	1.069E+1
-6.160E-2	5.911E+0	1.067E+1
-6.322E-2	6.005E+0	1.066E+1
-6.484E-2	5.969E+0	1.054E+1
-6.322E-2	5.917E+0	1.066E+1
-6.322E-2	5.930E+0	1.063E+1
-6.484E-2	5.881E+0	1.077E+1
-6.646E-2	5.943E+0	1.065E+1
-6.809E-2	5.898E+0	1.070E+1
-5.998E-2	5.940E+0	1.074E+1
-6.322E-2	5.975E+0	1.072E+1
-6.484E-2	5.943E+0	1.075E+1
-6.322E-2	5.833E+0	1.064E+1
-6.160E-2	6.008E+0	1.065E+1
-6.646E-2	5.911E+0	1.066E+1
-6.484E-2	5.959E+0	1.072E+1
-6.322E-2	5.885E+0	1.071E+1
-6.160E-2	5.894E+0	1.075E+1
-6.322E-2	5.859E+0	1.065E+1
-6.484E-2	5.868E+0	1.069E+1
-6.322E-2	5.855E+0	1.080E+1
-5.998E-2	5.985E+0	1.058E+1
-6.322E-2	5.914E+0	1.068E+1
-6.646E-2	5.953E+0	1.070E+1
-6.484E-2	5.904E+0	1.062E+1
-6.322E-2	5.940E+0	1.064E+1
-6.322E-2	5.933E+0	1.078E+1
-6.484E-2	5.930E+0	1.072E+1
-5.998E-2	5.878E+0	1.057E+1
-6.160E-2	5.901E+0	1.077E+1
-6.484E-2	5.881E+0	1.064E+1
-6.646E-2	5.988E+0	1.062E+1
-6.322E-2	5.936E+0	1.076E+1
-6.484E-2	6.027E+0	1.083E+1
-6.322E-2	5.894E+0	1.062E+1
-6.322E-2	5.995E+0	1.066E+1
-6.322E-2	5.979E+0	1.068E+1
-6.160E-2	5.953E+0	1.067E+1
-6.484E-2	5.946E+0	1.070E+1
-6.646E-2	5.842E+0	1.076E+1
-6.322E-2	5.797E+0	1.059E+1
-6.484E-2	5.956E+0	1.077E+1
-6.160E-2	5.898E+0	1.068E+1
-6.160E-2	5.907E+0	1.069E+1
-6.322E-2	5.894E+0	1.065E+1
-6.322E-2	5.959E+0	1.067E+1
-6.484E-2	5.940E+0	1.056E+1
-6.484E-2	5.949E+0	1.065E+1
-6.322E-2	5.888E+0	1.060E+1
-6.160E-2	6.021E+0	1.062E+1
-6.484E-2	5.872E+0	1.068E+1
-6.646E-2	5.940E+0	1.073E+1
-6.160E-2	5.914E+0	1.071E+1
-6.322E-2	5.962E+0	1.069E+1
-6.160E-2	5.924E+0	1.067E+1
-6.646E-2	5.995E+0	1.056E+1
-6.160E-2	6.053E+0	1.060E+1
-6.160E-2	5.949E+0	1.078E+1
-6.484E-2	5.849E+0	1.066E+1
-6.484E-2	5.930E+0	1.065E+1
-6.646E-2	5.894E+0	1.067E+1
-6.160E-2	5.920E+0	1.061E+1
-6.322E-2	5.924E+0	1.067E+1
-6.646E-2	6.024E+0	1.068E+1
-6.322E-2	5.933E+0	1.071E+1
-5.998E-2	5.972E+0	1.070E+1
-6.484E-2	5.842E+0	1.065E+1
-6.646E-2	5.878E+0	1.065E+1
-6.322E-2	5.953E+0	1.062E+1
-6.160E-2	6.001E+0	1.059E+1
-6.646E-2	5.927E+0	1.059E+1
-6.484E-2	5.846E+0	1.057E+1
-6.160E-2	5.959E+0	1.066E+1
-5.998E-2	5.914E+0	1.047E+1
-6.160E-2	5.943E+0	1.078E+1
-6.484E-2	5.875E+0	1.074E+1
-6.322E-2	5.881E+0	1.079E+1
-6.160E-2	5.949E+0	1.061E+1
-6.160E-2	5.975E+0	1.052E+1
-6.322E-2	5.946E+0	1.068E+1
-6.484E-2	5.953E+0	1.065E+1
-6.160E-2	5.943E+0	1.076E+1
-6.322E-2	5.927E+0	1.072E+1
-6.484E-2	5.901E+0	1.079E+1
-5.998E-2	5.914E+0	1.079E+1
-6.160E-2	5.862E+0	1.067E+1
-6.322E-2	5.829E+0	1.072E+1
-6.809E-2	5.872E+0	1.051E+1
-6.322E-2	5.940E+0	1.073E+1
-6.322E-2	5.904E+0	1.073E+1
-6.322E-2	5.901E+0	1.070E+1
-6.809E-2	5.849E+0	1.068E+1
-6.484E-2	5.888E+0	1.066E+1
-6.160E-2	5.949E+0	1.074E+1
-6.484E-2	5.972E+0	1.072E+1
-6.322E-2	5.904E+0	1.072E+1
-6.160E-2	5.891E+0	1.074E+1
-6.322E-2	5.992E+0	1.071E+1
-6.484E-2	5.898E+0	1.054E+1
-6.484E-2	5.946E+0	1.073E+1
-6.160E-2	5.936E+0	1.073E+1
-6.322E-2	5.972E+0	1.070E+1
-6.160E-2	5.859E+0	1.073E+1
-6.322E-2	5.930E+0	1.063E+1
-6.160E-2	5.969E+0	1.069E+1
-6.160E-2	5.904E+0	1.064E+1
-6.484E-2	5.975E+0	1.067E+1
-6.484E-2	6.024E+0	1.067E+1
-6.484E-2	5.975E+0	1.069E+1
-5.835E-2	5.914E+0	1.058E+1
-6.322E-2	5.985E+0	1.064E+1
-6.484E-2	5.940E+0	1.070E+1
-6.322E-2	5.943E+0	1.070E+1
-6.322E-2	5.846E+0	1.084E+1
-5.998E-2	5.901E+0	1.067E+1
-6.160E-2	5.946E+0	1.056E+1
-6.322E-2	5.943E+0	1.062E+1
-6.160E-2	5.943E+0	1.071E+1
-6.322E-2	5.911E+0	1.062E+1
-6.322E-2	5.807E+0	1.066E+1
-6.160E-2	5.959E+0	1.064E+1
-6.322E-2	5.865E+0	1.073E+1
-6.322E-2	5.940E+0	1.068E+1
-6.322E-2	5.949E+0	1.084E+1
-6.322E-2	5.787E+0	1.066E+1
-6.322E-2	5.962E+0	1.073E+1
-6.322E-2	5.979E+0	1.065E+1
-6.484E-2	5.881E+0	1.050E+1
-6.484E-2	5.862E+0	1.076E+1
-5.998E-2	5.933E+0	1.055E+1
-6.484E-2	5.901E+0	1.063E+1
-6.484E-2	6.005E+0	1.073E+1
-6.322E-2	5.904E+0	1.058E+1
-6.160E-2	6.031E+0	1.068E+1
-6.160E-2	5.898E+0	1.070E+1
-6.322E-2	5.842E+0	1.062E+1
-6.322E-2	5.953E+0	1.069E+1
-6.322E-2	6.005E+0	1.078E+1
-6.160E-2	5.907E+0	1.084E+1
-6.322E-2	5.988E+0	1.070E+1
-6.322E-2	5.956E+0	1.069E+1
-5.998E-2	5.904E+0	1.060E+1
-6.646E-2	5.943E+0	1.055E+1
-6.322E-2	5.901E+0	1.065E+1
-6.322E-2	5.852E+0	1.078E+1
-6.484E-2	5.901E+0	1.060E+1
-6.322E-2	5.943E+0	1.069E+1
-6.322E-2	5.878E+0	1.066E+1
-6.484E-2	5.962E+0	1.070E+1
-6.160E-2	5.907E+0	1.068E+1
-6.160E-2	5.920E+0	1.061E+1
-6.484E-2	5.956E+0	1.075E+1
-6.322E-2	5.927E+0	1.073E+1
-6.484E-2	5.868E+0	1.071E+1
-6.322E-2	5.959E+0	1.075E+1
-6.484E-2	5.933E+0	1.065E+1
-6.484E-2	5.956E+0	1.059E+1
-6.322E-2	5.855E+0	1.068E+1
-6.322E-2	5.878E+0	1.078E+1
-6.484E-2	5.982E+0	1.064E+1
-6.322E-2	5.872E+0	1.055E+1
-5.998E-2	5.924E+0	1.075E+1
-6.160E-2	5.914E+0	1.062E+1
-6.160E-2	5.865E+0	1.079E+1
-6.484E-2	5.953E+0	1.061E+1
-6.160E-2	5.933E+0	1.066E+1
-5.998E-2	5.852E+0	1.072E+1
-6.484E-2	5.940E+0	1.068E+1
-6.160E-2	5.936E+0	1.075E+1
-6.160E-2	5.956E+0	1.072E+1
-6.160E-2	5.936E+0	1.056E+1
-6.484E-2	5.846E+0	1.076E+1
-6.322E-2	5.904E+0	1.080E+1
-6.484E-2	5.979E+0	1.067E+1
-6.160E-2	6.063E+0	1.061E+1
-5.998E-2	5.914E+0	1.064E+1
-6.160E-2	5.940E+0	1.061E+1
-6.160E-2	5.995E+0	1.068E+1
-6.322E-2	5.872E+0	1.064E+1
-6.484E-2	6.008E+0	1.088E+1
-6.484E-2	5.875E+0	1.064E+1
-5.998E-2	5.930E+0	1.069E+1
-5.998E-2	5.995E+0	1.080E+1
-6.484E-2	5.962E+0	1.066E+1
-6.160E-2	5.833E+0	1.071E+1
-6.160E-2	5.881E+0	1.074E+1
-6.160E-2	5.943E+0	1.080E+1
-6.322E-2	5.859E+0	1.061E+1
-6.160E-2	5.953E+0	1.061E+1
-6.322E-2	5.881E+0	1.078E+1
-6.322E-2	5.933E+0	1.070E+1
-6.484E-2	5.898E+0	1.063E+1
-5.998E-2	5.911E+0	1.060E+1
-5.998E-2	5.829E+0	1.070E+1
-6.160E-2	5.920E+0	1.061E+1
-6.809E-2	6.001E+0	1.072E+1
-6.160E-2	5.797E+0	1.060E+1
-6.160E-2	5.917E+0	1.060E+1
-6.322E-2	6.024E+0	1.066E+1
-6.646E-2	5.907E+0	1.064E+1
-6.484E-2	5.992E+0	1.067E+1
-5.998E-2	5.839E+0	1.082E+1
-6.322E-2	5.966E+0	1.074E+1
-6.484E-2	5.920E+0	1.057E+1
-6.484E-2	5.872E+0	1.068E+1
-5.998E-2	5.959E+0	1.077E+1
-6.484E-2	5.904E+0	1.065E+1
-6.484E-2	5.962E+0	1.062E+1
-6.160E-2	5.813E+0	1.061E+1
-5.998E-2	6.034E+0	1.068E+1
-6.160E-2	5.917E+0	1.071E+1
-6.322E-2	5.907E+0	1.059E+1
-5.998E-2	5.898E+0	1.078E+1
-5.835E-2	5.962E+0	1.071E+1
-6.160E-2	5.885E+0	1.081E+1
-6.484E-2	5.975E+0	1.072E+1
-6.322E-2	5.956E+0	1.078E+1
-6.160E-2	5.959E+0	1.060E+1
-6.322E-2	5.842E+0	1.083E+1
-6.160E-2	5.998E+0	1.075E+1
-6.322E-2	5.885E+0	1.063E+1
-6.160E-2	5.979E+0	1.076E+1
-5.998E-2	6.011E+0	1.056E+1
-6.484E-2	5.962E+0	1.057E+1
-6.160E-2	5.868E+0	1.079E+1
-5.835E-2	5.924E+0	1.067E+1
-6.484E-2	5.940E+0	1.070E+1
-6.484E-2	6.008E+0	1.076E+1
-5.998E-2	5.936E+0	1.076E+1
-6.160E-2	5.868E+0	1.063E+1
-6.322E-2	5.956E+0	1.070E+1
-6.160E-2	5.904E+0	1.066E+1
-5.835E-2	5.846E+0	1.062E+1
-5.998E-2	5.904E+0	1.067E+1
-6.484E-2	5.953E+0	1.075E+1
-6.646E-2	5.943E+0	1.068E+1
-6.322E-2	5.988E+0	1.065E+1
-6.322E-2	5.914E+0	1.054E+1
-6.322E-2	5.894E+0	1.071E+1
-6.160E-2	6.011E+0	1.056E+1
-6.322E-2	5.966E+0	1.075E+1
[truncated: 32,225 more rows]
