# Supplementary material for: Improved ANAP incorporation and VCF analysis reveal details of P2X7 current facilitation and a limited conformational interplay between ATP binding and the intracellular ballast domain
Source: eLife. 2023 Jan 4;12:e82479. doi: 10.7554/eLife.82479 (PMC9859053; doi:10.7554/eLife.82479)
Supplement: Figure 3—figure supplement 3—source data 2. [file elife-82479-fig3-figsupp3-data2.zip › Figure-3_figure-supplement-3_source-data-2/DeltaCys-constructs/m05/07.csv]

-1.816E-1	3.309E+0	7.179E+0
-1.849E-1	3.306E+0	7.143E+0
-1.832E-1	3.273E+0	7.208E+0
-1.800E-1	3.361E+0	7.247E+0
-1.784E-1	3.251E+0	7.153E+0
-1.832E-1	3.325E+0	7.192E+0
-1.816E-1	3.289E+0	7.231E+0
-1.800E-1	3.312E+0	7.146E+0
-1.816E-1	3.267E+0	7.185E+0
-1.816E-1	3.380E+0	7.134E+0
-1.816E-1	3.328E+0	7.247E+0
-1.816E-1	3.293E+0	7.215E+0
-1.816E-1	3.358E+0	7.211E+0
-1.816E-1	3.322E+0	7.244E+0
-1.816E-1	3.280E+0	7.095E+0
-1.816E-1	3.371E+0	7.143E+0
-1.800E-1	3.286E+0	7.215E+0
-1.816E-1	3.306E+0	7.205E+0
-1.800E-1	3.276E+0	7.179E+0
-1.784E-1	3.251E+0	7.159E+0
-1.784E-1	3.312E+0	7.208E+0
-1.849E-1	3.345E+0	7.305E+0
-1.849E-1	3.338E+0	7.198E+0
-1.816E-1	3.251E+0	7.189E+0
-1.816E-1	3.251E+0	7.082E+0
-1.832E-1	3.283E+0	7.208E+0
-1.832E-1	3.257E+0	7.192E+0
-1.784E-1	3.332E+0	7.146E+0
-1.768E-1	3.312E+0	7.211E+0
-1.816E-1	3.254E+0	7.179E+0
-1.800E-1	3.228E+0	7.156E+0
-1.800E-1	3.231E+0	7.221E+0
-1.816E-1	3.309E+0	7.159E+0
-1.832E-1	3.309E+0	7.169E+0
-1.832E-1	3.309E+0	7.075E+0
-1.800E-1	3.322E+0	7.159E+0
-1.816E-1	3.254E+0	7.215E+0
-1.849E-1	3.299E+0	7.270E+0
-1.800E-1	3.374E+0	7.247E+0
-1.816E-1	3.302E+0	7.192E+0
-1.832E-1	3.315E+0	7.273E+0
-1.816E-1	3.354E+0	7.137E+0
-1.816E-1	3.244E+0	7.143E+0
-1.800E-1	3.276E+0	7.279E+0
-1.832E-1	3.319E+0	7.267E+0
-1.816E-1	3.257E+0	7.185E+0
-1.832E-1	3.289E+0	7.150E+0
-1.816E-1	3.270E+0	7.111E+0
-1.784E-1	3.254E+0	7.208E+0
-1.832E-1	3.280E+0	7.260E+0
-1.816E-1	3.263E+0	7.172E+0
-1.800E-1	3.251E+0	7.244E+0
-1.800E-1	3.263E+0	7.208E+0
-1.832E-1	3.270E+0	7.091E+0
-1.832E-1	3.296E+0	7.215E+0
-1.800E-1	3.309E+0	7.179E+0
-1.800E-1	3.322E+0	7.254E+0
-1.832E-1	3.367E+0	7.276E+0
-1.800E-1	3.289E+0	7.198E+0
-1.800E-1	3.374E+0	7.185E+0
-1.816E-1	3.270E+0	7.211E+0
-1.832E-1	3.328E+0	7.205E+0
-1.865E-1	3.299E+0	7.075E+0
-1.800E-1	3.371E+0	7.137E+0
-1.800E-1	3.289E+0	7.211E+0
-1.832E-1	3.273E+0	7.195E+0
-1.800E-1	3.293E+0	7.156E+0
-1.816E-1	3.322E+0	7.218E+0
-1.816E-1	3.267E+0	7.231E+0
-1.800E-1	3.312E+0	7.124E+0
-1.800E-1	3.309E+0	7.172E+0
-1.784E-1	3.299E+0	7.348E+0
-1.832E-1	3.315E+0	7.189E+0
-1.849E-1	3.267E+0	7.185E+0
-1.832E-1	3.247E+0	7.228E+0
-1.784E-1	3.296E+0	7.143E+0
-1.800E-1	3.263E+0	7.176E+0
-1.832E-1	3.289E+0	7.185E+0
-1.832E-1	3.276E+0	7.276E+0
-1.816E-1	3.289E+0	7.108E+0
-1.751E-1	3.348E+0	7.189E+0
-1.816E-1	3.276E+0	7.065E+0
-1.832E-1	3.328E+0	7.309E+0
-1.816E-1	3.212E+0	7.254E+0
-1.816E-1	3.270E+0	7.286E+0
-1.849E-1	3.325E+0	7.134E+0
-1.816E-1	3.260E+0	7.231E+0
-1.800E-1	3.283E+0	7.221E+0
-1.832E-1	3.276E+0	7.176E+0
-1.800E-1	3.273E+0	7.172E+0
-1.816E-1	3.416E+0	7.205E+0
-1.816E-1	3.241E+0	7.185E+0
-1.800E-1	3.234E+0	7.211E+0
-1.816E-1	3.299E+0	7.273E+0
-1.800E-1	3.270E+0	7.322E+0
-1.784E-1	3.345E+0	7.267E+0
-1.800E-1	3.273E+0	7.182E+0
-1.816E-1	3.270E+0	7.257E+0
-1.816E-1	3.302E+0	7.088E+0
-1.800E-1	3.293E+0	7.198E+0
-1.832E-1	3.263E+0	7.172E+0
-1.832E-1	3.306E+0	7.127E+0
-1.816E-1	3.276E+0	7.189E+0
-1.784E-1	3.328E+0	7.169E+0
-1.784E-1	3.225E+0	7.276E+0
-1.832E-1	3.263E+0	7.322E+0
-1.800E-1	3.319E+0	7.215E+0
-1.784E-1	3.338E+0	7.153E+0
-1.832E-1	3.270E+0	7.179E+0
-1.784E-1	3.254E+0	7.221E+0
-1.816E-1	3.364E+0	7.198E+0
-1.768E-1	3.263E+0	7.260E+0
-1.800E-1	3.293E+0	7.185E+0
-1.800E-1	3.299E+0	7.036E+0
-1.816E-1	3.293E+0	7.234E+0
-1.816E-1	3.289E+0	7.140E+0
-1.800E-1	3.328E+0	7.224E+0
-1.832E-1	3.276E+0	7.244E+0
-1.816E-1	3.309E+0	7.318E+0
-1.784E-1	3.338E+0	7.289E+0
-1.784E-1	3.319E+0	7.195E+0
-1.832E-1	3.309E+0	7.137E+0
-1.816E-1	3.325E+0	7.205E+0
-1.800E-1	3.251E+0	7.069E+0
-1.784E-1	3.332E+0	7.224E+0
-1.816E-1	3.260E+0	7.159E+0
-1.800E-1	3.293E+0	7.101E+0
-1.784E-1	3.328E+0	7.153E+0
-1.800E-1	3.371E+0	7.124E+0
-1.800E-1	3.309E+0	7.176E+0
-1.832E-1	3.351E+0	7.299E+0
-1.816E-1	3.212E+0	7.198E+0
-1.784E-1	3.283E+0	7.156E+0
-1.816E-1	3.273E+0	7.163E+0
-1.800E-1	3.251E+0	7.263E+0
-1.800E-1	3.283E+0	7.218E+0
-1.800E-1	3.280E+0	7.228E+0
-1.816E-1	3.325E+0	7.134E+0
-1.832E-1	3.296E+0	7.172E+0
-1.800E-1	3.263E+0	7.146E+0
-1.784E-1	3.322E+0	7.163E+0
-1.816E-1	3.315E+0	7.172E+0
-1.800E-1	3.299E+0	7.169E+0
-1.800E-1	3.306E+0	7.260E+0
-1.800E-1	3.306E+0	7.082E+0
-1.816E-1	3.251E+0	7.244E+0
-1.800E-1	3.393E+0	7.150E+0
-1.800E-1	3.306E+0	7.143E+0
-1.832E-1	3.289E+0	7.104E+0
-1.800E-1	3.234E+0	7.198E+0
-1.849E-1	3.358E+0	7.185E+0
-1.800E-1	3.289E+0	7.289E+0
-1.800E-1	3.267E+0	7.231E+0
-1.800E-1	3.293E+0	7.169E+0
-1.816E-1	3.371E+0	7.176E+0
-1.784E-1	3.215E+0	7.169E+0
-1.800E-1	3.322E+0	7.257E+0
-1.832E-1	3.322E+0	7.257E+0
-1.800E-1	3.293E+0	7.182E+0
-1.816E-1	3.276E+0	7.250E+0
-1.800E-1	3.328E+0	7.166E+0
-1.832E-1	3.276E+0	7.166E+0
-1.832E-1	3.335E+0	7.156E+0
-1.784E-1	3.302E+0	7.159E+0
-1.800E-1	3.234E+0	7.192E+0
-1.849E-1	3.345E+0	7.182E+0
-1.816E-1	3.254E+0	7.283E+0
-1.768E-1	3.325E+0	7.121E+0
-1.768E-1	3.238E+0	7.146E+0
-1.832E-1	3.283E+0	7.185E+0
-1.800E-1	3.312E+0	7.137E+0
-1.784E-1	3.299E+0	7.328E+0
-1.816E-1	3.332E+0	7.150E+0
-1.832E-1	3.280E+0	7.163E+0
-1.816E-1	3.280E+0	7.241E+0
-1.816E-1	3.270E+0	7.279E+0
-1.816E-1	3.244E+0	7.231E+0
-1.800E-1	3.283E+0	7.189E+0
-1.800E-1	3.341E+0	7.215E+0
-1.800E-1	3.234E+0	7.166E+0
-1.784E-1	3.354E+0	7.185E+0
-1.832E-1	3.302E+0	7.224E+0
-1.832E-1	3.286E+0	7.237E+0
-1.800E-1	3.289E+0	7.263E+0
-1.784E-1	3.286E+0	7.108E+0
-1.800E-1	3.380E+0	7.146E+0
-1.816E-1	3.289E+0	7.189E+0
-1.784E-1	3.309E+0	7.211E+0
-1.816E-1	3.312E+0	7.292E+0
-1.800E-1	3.319E+0	7.237E+0
-1.816E-1	3.335E+0	7.267E+0
-1.816E-1	3.315E+0	7.208E+0
-1.800E-1	3.345E+0	7.228E+0
-1.816E-1	3.280E+0	7.172E+0
-1.800E-1	3.289E+0	7.247E+0
-1.816E-1	3.267E+0	7.153E+0
-1.800E-1	3.319E+0	7.267E+0
-1.816E-1	3.296E+0	7.137E+0
-1.800E-1	3.315E+0	7.231E+0
-1.816E-1	3.309E+0	7.121E+0
-1.849E-1	3.332E+0	7.228E+0
-1.816E-1	3.364E+0	7.172E+0
-1.800E-1	3.348E+0	7.146E+0
-1.800E-1	3.299E+0	7.104E+0
-1.816E-1	3.251E+0	7.211E+0
-1.816E-1	3.273E+0	7.182E+0
-1.816E-1	3.267E+0	7.101E+0
-1.816E-1	3.306E+0	7.250E+0
-1.816E-1	3.273E+0	7.260E+0
-1.800E-1	3.309E+0	7.224E+0
-1.816E-1	3.306E+0	7.228E+0
-1.784E-1	3.319E+0	7.221E+0
-1.832E-1	3.289E+0	7.166E+0
-1.832E-1	3.289E+0	7.205E+0
-1.784E-1	3.322E+0	7.215E+0
-1.816E-1	3.276E+0	7.192E+0
-1.800E-1	3.380E+0	7.198E+0
-1.816E-1	3.335E+0	7.023E+0
-1.816E-1	3.228E+0	7.117E+0
-1.816E-1	3.299E+0	7.101E+0
-1.800E-1	3.260E+0	7.143E+0
-1.849E-1	3.289E+0	7.237E+0
-1.816E-1	3.293E+0	7.211E+0
-1.800E-1	3.286E+0	7.244E+0
-1.816E-1	3.231E+0	7.211E+0
-1.816E-1	3.296E+0	7.072E+0
-1.816E-1	3.306E+0	7.244E+0
-1.768E-1	3.367E+0	7.195E+0
-1.800E-1	3.260E+0	7.134E+0
-1.832E-1	3.251E+0	7.166E+0
-1.784E-1	3.273E+0	7.254E+0
-1.784E-1	3.254E+0	7.156E+0
-1.784E-1	3.345E+0	7.211E+0
-1.832E-1	3.280E+0	7.159E+0
-1.816E-1	3.244E+0	7.292E+0
-1.800E-1	3.315E+0	7.205E+0
-1.800E-1	3.260E+0	7.263E+0
-1.800E-1	3.315E+0	7.117E+0
-1.849E-1	3.315E+0	7.182E+0
-1.768E-1	3.257E+0	7.114E+0
-1.816E-1	3.302E+0	7.140E+0
-1.784E-1	3.293E+0	7.091E+0
-1.800E-1	3.263E+0	7.163E+0
-1.800E-1	3.371E+0	7.244E+0
-1.832E-1	3.306E+0	7.260E+0
-1.800E-1	3.293E+0	7.260E+0
-1.816E-1	3.351E+0	7.208E+0
-1.800E-1	3.283E+0	7.211E+0
-1.800E-1	3.348E+0	7.111E+0
-1.800E-1	3.218E+0	7.211E+0
-1.800E-1	3.345E+0	7.218E+0
-1.800E-1	3.312E+0	7.098E+0
-1.816E-1	3.241E+0	7.205E+0
-1.816E-1	3.306E+0	7.127E+0
-1.784E-1	3.260E+0	7.117E+0
-1.784E-1	3.341E+0	7.305E+0
-1.816E-1	3.302E+0	7.250E+0
-1.800E-1	3.322E+0	7.267E+0
-1.816E-1	3.244E+0	7.163E+0
-1.816E-1	3.309E+0	7.195E+0
-1.800E-1	3.354E+0	7.276E+0
-1.800E-1	3.306E+0	7.211E+0
-1.784E-1	3.335E+0	7.247E+0
-1.768E-1	3.280E+0	7.205E+0
-1.784E-1	3.257E+0	7.218E+0
-1.800E-1	3.238E+0	7.163E+0
-1.784E-1	3.325E+0	7.140E+0
-1.800E-1	3.260E+0	7.075E+0
-1.816E-1	3.273E+0	7.305E+0
-1.784E-1	3.348E+0	7.273E+0
-1.800E-1	3.286E+0	7.202E+0
-1.800E-1	3.374E+0	7.211E+0
-1.816E-1	3.309E+0	7.172E+0
-1.800E-1	3.328E+0	7.078E+0
-1.832E-1	3.341E+0	7.140E+0
-1.768E-1	3.341E+0	7.182E+0
-1.784E-1	3.225E+0	7.263E+0
-1.800E-1	3.283E+0	7.283E+0
-1.832E-1	3.309E+0	7.189E+0
-1.784E-1	3.302E+0	7.270E+0
-1.832E-1	3.260E+0	7.098E+0
-1.816E-1	3.260E+0	7.205E+0
-1.832E-1	3.273E+0	7.231E+0
-1.784E-1	3.263E+0	7.179E+0
-1.784E-1	3.199E+0	7.159E+0
-1.832E-1	3.296E+0	7.143E+0
-1.800E-1	3.315E+0	7.111E+0
-1.800E-1	3.231E+0	7.331E+0
-1.784E-1	3.276E+0	7.195E+0
-1.816E-1	3.332E+0	7.198E+0
-1.816E-1	3.338E+0	7.104E+0
-1.800E-1	3.341E+0	7.241E+0
-1.816E-1	3.228E+0	7.192E+0
-1.816E-1	3.345E+0	7.159E+0
-1.816E-1	3.289E+0	7.095E+0
-1.800E-1	3.283E+0	7.221E+0
-1.816E-1	3.302E+0	7.202E+0
-1.816E-1	3.260E+0	7.124E+0
-1.800E-1	3.273E+0	7.189E+0
-1.800E-1	3.328E+0	7.260E+0
-1.800E-1	3.247E+0	7.250E+0
-1.816E-1	3.312E+0	7.260E+0
-1.784E-1	3.244E+0	7.228E+0
-1.800E-1	3.332E+0	7.218E+0
-1.800E-1	3.254E+0	7.176E+0
-1.800E-1	3.273E+0	7.156E+0
-1.832E-1	3.293E+0	7.159E+0
-1.800E-1	3.263E+0	7.182E+0
-1.784E-1	3.354E+0	7.166E+0
-1.816E-1	3.348E+0	7.215E+0
-1.832E-1	3.309E+0	7.241E+0
-1.800E-1	3.354E+0	7.185E+0
-1.800E-1	3.260E+0	7.237E+0
-1.832E-1	3.306E+0	7.211E+0
-1.816E-1	3.270E+0	7.043E+0
-1.784E-1	3.325E+0	7.189E+0
-1.816E-1	3.273E+0	7.130E+0
-1.832E-1	3.212E+0	7.198E+0
-1.800E-1	3.296E+0	7.182E+0
-1.800E-1	3.254E+0	7.172E+0
-1.800E-1	3.276E+0	7.260E+0
-1.800E-1	3.251E+0	7.159E+0
-1.816E-1	3.341E+0	7.176E+0
-1.784E-1	3.267E+0	7.189E+0
-1.800E-1	3.286E+0	7.218E+0
-1.784E-1	3.380E+0	7.283E+0
-1.832E-1	3.273E+0	7.150E+0
-1.816E-1	3.289E+0	7.192E+0
-1.800E-1	3.328E+0	7.176E+0
-1.800E-1	3.296E+0	7.143E+0
-1.816E-1	3.260E+0	7.156E+0
-1.784E-1	3.280E+0	7.192E+0
-1.800E-1	3.296E+0	7.150E+0
-1.784E-1	3.322E+0	7.169E+0
-1.800E-1	3.257E+0	7.179E+0
-1.800E-1	3.289E+0	7.163E+0
-1.800E-1	3.247E+0	7.163E+0
-1.800E-1	3.332E+0	7.153E+0
-1.832E-1	3.293E+0	7.234E+0
-1.800E-1	3.241E+0	7.202E+0
-1.816E-1	3.296E+0	7.172E+0
-1.784E-1	3.260E+0	7.198E+0
-1.768E-1	3.199E+0	7.250E+0
-1.800E-1	3.289E+0	7.202E+0
-1.800E-1	3.238E+0	7.185E+0
-1.816E-1	3.293E+0	7.134E+0
-1.800E-1	3.267E+0	7.211E+0
-1.800E-1	3.377E+0	7.101E+0
-1.800E-1	3.296E+0	7.143E+0
-1.800E-1	3.377E+0	7.153E+0
-1.784E-1	3.276E+0	7.098E+0
-1.784E-1	3.276E+0	7.195E+0
-1.784E-1	3.270E+0	7.224E+0
-1.816E-1	3.306E+0	7.224E+0
-1.800E-1	3.332E+0	7.237E+0
-1.768E-1	3.306E+0	7.159E+0
-1.800E-1	3.273E+0	7.195E+0
-1.816E-1	3.306E+0	7.179E+0
-1.784E-1	3.251E+0	7.273E+0
-1.800E-1	3.306E+0	7.202E+0
-1.800E-1	3.328E+0	7.208E+0
-1.800E-1	3.286E+0	7.279E+0
-1.816E-1	3.267E+0	7.198E+0
-1.784E-1	3.254E+0	7.195E+0
-1.816E-1	3.289E+0	7.179E+0
-1.800E-1	3.358E+0	7.140E+0
-1.800E-1	3.283E+0	7.189E+0
-1.784E-1	3.332E+0	7.134E+0
-1.800E-1	3.358E+0	7.299E+0
-1.800E-1	3.273E+0	7.130E+0
-1.768E-1	3.283E+0	7.182E+0
-1.784E-1	3.345E+0	7.195E+0
-1.800E-1	3.169E+0	7.224E+0
-1.816E-1	3.238E+0	7.172E+0
-1.832E-1	3.251E+0	7.124E+0
-1.800E-1	3.302E+0	7.244E+0
-1.800E-1	3.299E+0	7.273E+0
-1.800E-1	3.319E+0	7.279E+0
-1.800E-1	3.309E+0	7.117E+0
-1.800E-1	3.254E+0	7.315E+0
-1.800E-1	3.221E+0	7.137E+0
-1.816E-1	3.276E+0	7.004E+0
-1.816E-1	3.273E+0	7.121E+0
-1.800E-1	3.400E+0	7.254E+0
-1.816E-1	3.312E+0	7.033E+0
-1.816E-1	3.267E+0	7.130E+0
-1.832E-1	3.306E+0	7.169E+0
-1.784E-1	3.280E+0	7.098E+0
-1.768E-1	3.286E+0	7.172E+0
-1.816E-1	3.319E+0	7.159E+0
-1.800E-1	3.309E+0	7.179E+0
-1.800E-1	3.267E+0	7.134E+0
-1.832E-1	3.221E+0	7.202E+0
-1.816E-1	3.251E+0	7.192E+0
-1.816E-1	3.247E+0	7.163E+0
-1.784E-1	3.276E+0	7.163E+0
-1.784E-1	3.283E+0	7.189E+0
-1.832E-1	3.312E+0	7.172E+0
-1.768E-1	3.267E+0	7.172E+0
-1.784E-1	3.273E+0	7.260E+0
-1.816E-1	3.254E+0	7.241E+0
-1.800E-1	3.302E+0	7.208E+0
-1.784E-1	3.254E+0	7.189E+0
-1.768E-1	3.309E+0	7.215E+0
-1.800E-1	3.332E+0	7.134E+0
-1.832E-1	3.364E+0	7.156E+0
-1.816E-1	3.260E+0	7.250E+0
-1.784E-1	3.319E+0	7.250E+0
-1.800E-1	3.260E+0	7.117E+0
-1.800E-1	3.315E+0	7.267E+0
-1.800E-1	3.283E+0	7.121E+0
-1.784E-1	3.289E+0	7.202E+0
-1.816E-1	3.218E+0	7.195E+0
-1.832E-1	3.302E+0	7.169E+0
-1.816E-1	3.247E+0	7.166E+0
-1.800E-1	3.325E+0	7.156E+0
-1.800E-1	3.293E+0	7.140E+0
-1.800E-1	3.319E+0	7.267E+0
-1.816E-1	3.280E+0	7.234E+0
-1.800E-1	3.325E+0	7.130E+0
-1.768E-1	3.364E+0	7.172E+0
-1.816E-1	3.319E+0	7.153E+0
-1.768E-1	3.263E+0	7.292E+0
-1.800E-1	3.225E+0	7.192E+0
-1.768E-1	3.325E+0	7.234E+0
-1.832E-1	3.289E+0	7.159E+0
-1.784E-1	3.241E+0	7.202E+0
-1.784E-1	3.312E+0	7.198E+0
-1.768E-1	3.338E+0	7.159E+0
-1.816E-1	3.238E+0	7.218E+0
-1.816E-1	3.312E+0	7.185E+0
-1.800E-1	3.309E+0	7.211E+0
-1.784E-1	3.251E+0	7.108E+0
-1.800E-1	3.306E+0	7.228E+0
-1.800E-1	3.231E+0	7.185E+0
-1.784E-1	3.309E+0	7.163E+0
-1.784E-1	3.286E+0	7.208E+0
-1.784E-1	3.306E+0	7.231E+0
-1.800E-1	3.315E+0	7.270E+0
-1.768E-1	3.374E+0	7.237E+0
-1.800E-1	3.231E+0	7.247E+0
-1.800E-1	3.309E+0	7.101E+0
-1.800E-1	3.283E+0	7.185E+0
-1.816E-1	3.309E+0	7.140E+0
-1.784E-1	3.309E+0	7.117E+0
-1.816E-1	3.270E+0	7.146E+0
-1.784E-1	3.280E+0	7.121E+0
-1.768E-1	3.374E+0	7.254E+0
-1.800E-1	3.296E+0	7.250E+0
-1.816E-1	3.296E+0	7.114E+0
-1.800E-1	3.260E+0	7.299E+0
-1.784E-1	3.332E+0	7.179E+0
-1.800E-1	3.299E+0	7.098E+0
-1.816E-1	3.309E+0	7.202E+0
-1.800E-1	3.267E+0	7.250E+0
-1.800E-1	3.270E+0	7.065E+0
-1.800E-1	3.241E+0	7.137E+0
-1.816E-1	3.306E+0	7.137E+0
-1.816E-1	3.332E+0	7.117E+0
-1.768E-1	3.306E+0	7.172E+0
-1.832E-1	3.296E+0	7.224E+0
-1.816E-1	3.345E+0	7.234E+0
-1.816E-1	3.283E+0	7.176E+0
-1.784E-1	3.241E+0	7.218E+0
-1.800E-1	3.254E+0	7.215E+0
-1.784E-1	3.280E+0	7.172E+0
-1.800E-1	3.247E+0	7.273E+0
-1.768E-1	3.218E+0	7.250E+0
-1.784E-1	3.289E+0	7.202E+0
-1.816E-1	3.192E+0	7.211E+0
-1.800E-1	3.341E+0	7.082E+0
-1.784E-1	3.312E+0	7.215E+0
-1.800E-1	3.358E+0	7.250E+0
-1.800E-1	3.238E+0	7.205E+0
-1.800E-1	3.260E+0	7.218E+0
-1.784E-1	3.325E+0	7.244E+0
-1.800E-1	3.273E+0	7.208E+0
-1.751E-1	3.231E+0	7.286E+0
-1.816E-1	3.309E+0	7.182E+0
-1.784E-1	3.289E+0	7.179E+0
-1.784E-1	3.289E+0	7.172E+0
-1.800E-1	3.289E+0	7.143E+0
-1.800E-1	3.296E+0	7.111E+0
-1.816E-1	3.338E+0	7.250E+0
-1.816E-1	3.354E+0	7.221E+0
-1.816E-1	3.280E+0	7.117E+0
-1.800E-1	3.309E+0	7.237E+0
-1.800E-1	3.309E+0	7.163E+0
-1.832E-1	3.322E+0	7.091E+0
-1.800E-1	3.361E+0	7.224E+0
-1.816E-1	3.345E+0	7.270E+0
-1.784E-1	3.254E+0	7.234E+0
-1.784E-1	3.364E+0	7.153E+0
-1.832E-1	3.267E+0	7.095E+0
-1.816E-1	3.241E+0	7.224E+0
-1.784E-1	3.273E+0	7.189E+0
-1.784E-1	3.254E+0	7.202E+0
-1.800E-1	3.293E+0	7.137E+0
-1.800E-1	3.267E+0	7.127E+0
-1.768E-1	3.293E+0	7.215E+0
-1.816E-1	3.302E+0	7.127E+0
-1.816E-1	3.312E+0	7.166E+0
-1.832E-1	3.289E+0	7.192E+0
-1.800E-1	3.241E+0	7.218E+0
-1.784E-1	3.341E+0	7.117E+0
-1.816E-1	3.241E+0	7.169E+0
-1.816E-1	3.345E+0	7.082E+0
-1.768E-1	3.260E+0	7.017E+0
-1.816E-1	3.241E+0	7.182E+0
-1.800E-1	3.254E+0	7.104E+0
-1.800E-1	3.280E+0	7.228E+0
-1.800E-1	3.273E+0	7.192E+0
-1.800E-1	3.361E+0	7.153E+0
-1.800E-1	3.315E+0	7.143E+0
-1.816E-1	3.215E+0	7.237E+0
-1.816E-1	3.335E+0	7.172E+0
-1.800E-1	3.299E+0	7.205E+0
-1.832E-1	3.296E+0	7.150E+0
-1.784E-1	3.335E+0	7.328E+0
-1.784E-1	3.286E+0	7.111E+0
-1.768E-1	3.289E+0	7.241E+0
-1.816E-1	3.247E+0	7.179E+0
-1.800E-1	3.241E+0	7.211E+0
-1.800E-1	3.315E+0	7.237E+0
-1.784E-1	3.332E+0	7.237E+0
-1.800E-1	3.247E+0	7.172E+0
-1.816E-1	3.286E+0	7.101E+0
-1.800E-1	3.276E+0	7.134E+0
-1.768E-1	3.332E+0	7.172E+0
-1.800E-1	3.341E+0	7.098E+0
-1.800E-1	3.270E+0	7.153E+0
-1.784E-1	3.309E+0	7.250E+0
-1.784E-1	3.241E+0	7.163E+0
-1.784E-1	3.273E+0	7.182E+0
-1.800E-1	3.325E+0	7.211E+0
-1.784E-1	3.309E+0	7.221E+0
-1.784E-1	3.257E+0	7.078E+0
-1.849E-1	3.289E+0	7.218E+0
-1.800E-1	3.221E+0	7.098E+0
-1.800E-1	3.309E+0	7.195E+0
-1.784E-1	3.306E+0	7.208E+0
-1.832E-1	3.377E+0	7.172E+0
-1.800E-1	3.325E+0	7.059E+0
-1.800E-1	3.328E+0	7.163E+0
-1.768E-1	3.296E+0	7.146E+0
-1.816E-1	3.276E+0	7.153E+0
-1.800E-1	3.276E+0	7.215E+0
-1.784E-1	3.234E+0	7.221E+0
-1.784E-1	3.306E+0	7.221E+0
-1.784E-1	3.267E+0	7.146E+0
-1.816E-1	3.238E+0	7.208E+0
-1.784E-1	3.244E+0	7.121E+0
-1.784E-1	3.289E+0	7.309E+0
-1.816E-1	3.280E+0	7.114E+0
-1.800E-1	3.338E+0	7.228E+0
-1.800E-1	3.348E+0	7.208E+0
-1.784E-1	3.338E+0	7.237E+0
-1.784E-1	3.228E+0	7.169E+0
-1.800E-1	3.332E+0	7.247E+0
-1.784E-1	3.328E+0	7.224E+0
-1.800E-1	3.208E+0	7.270E+0
-1.800E-1	3.319E+0	7.276E+0
-1.816E-1	3.328E+0	7.121E+0
-1.784E-1	3.341E+0	7.192E+0
-1.784E-1	3.273E+0	7.244E+0
-1.784E-1	3.234E+0	7.260E+0
-1.800E-1	3.260E+0	7.146E+0
-1.768E-1	3.315E+0	7.208E+0
-1.800E-1	3.315E+0	7.166E+0
-1.784E-1	3.302E+0	7.205E+0
-1.816E-1	3.296E+0	7.150E+0
-1.800E-1	3.276E+0	7.176E+0
-1.784E-1	3.244E+0	7.156E+0
-1.832E-1	3.241E+0	7.195E+0
-1.816E-1	3.299E+0	7.140E+0
-1.800E-1	3.254E+0	7.056E+0
-1.784E-1	3.289E+0	7.140E+0
-1.816E-1	3.260E+0	7.078E+0
-1.816E-1	3.296E+0	7.215E+0
-1.784E-1	3.319E+0	7.198E+0
-1.768E-1	3.254E+0	7.198E+0
-1.832E-1	3.283E+0	7.117E+0
-1.784E-1	3.276E+0	7.114E+0
-1.800E-1	3.247E+0	7.111E+0
-1.784E-1	3.283E+0	7.198E+0
-1.800E-1	3.293E+0	7.098E+0
-1.800E-1	3.309E+0	7.218E+0
-1.784E-1	3.348E+0	7.169E+0
-1.800E-1	3.228E+0	7.182E+0
-1.784E-1	3.276E+0	7.137E+0
-1.816E-1	3.296E+0	7.211E+0
-1.784E-1	3.283E+0	7.215E+0
-1.768E-1	3.312E+0	7.095E+0
-1.816E-1	3.260E+0	7.163E+0
-1.816E-1	3.309E+0	7.241E+0
-1.800E-1	3.260E+0	7.286E+0
-1.800E-1	3.263E+0	7.237E+0
-1.784E-1	3.315E+0	7.189E+0
-1.800E-1	3.358E+0	7.234E+0
-1.784E-1	3.312E+0	7.292E+0
-1.800E-1	3.328E+0	7.267E+0
-1.800E-1	3.182E+0	7.267E+0
-1.800E-1	3.315E+0	7.270E+0
-1.800E-1	3.293E+0	7.117E+0
-1.768E-1	3.296E+0	7.166E+0
-1.800E-1	3.244E+0	7.182E+0
-1.816E-1	3.276E+0	7.224E+0
-1.784E-1	3.263E+0	7.156E+0
-1.784E-1	3.322E+0	7.182E+0
-1.816E-1	3.280E+0	7.101E+0
-1.816E-1	3.377E+0	7.348E+0
-1.816E-1	3.335E+0	7.098E+0
-1.768E-1	3.267E+0	7.143E+0
-1.784E-1	3.260E+0	7.065E+0
-1.800E-1	3.306E+0	7.166E+0
-1.751E-1	3.345E+0	7.260E+0
-1.784E-1	3.283E+0	7.260E+0
-1.784E-1	3.371E+0	7.146E+0
-1.800E-1	3.319E+0	7.140E+0
-1.832E-1	3.257E+0	7.117E+0
-1.800E-1	3.263E+0	7.172E+0
-1.800E-1	3.289E+0	7.237E+0
-1.816E-1	3.286E+0	7.270E+0
-1.800E-1	3.260E+0	7.088E+0
-1.768E-1	3.293E+0	7.146E+0
-1.784E-1	3.276E+0	7.247E+0
-1.800E-1	3.257E+0	7.241E+0
-1.768E-1	3.280E+0	7.208E+0
-1.800E-1	3.364E+0	7.211E+0
-1.816E-1	3.267E+0	7.134E+0
-1.800E-1	3.309E+0	7.208E+0
-1.768E-1	3.267E+0	7.247E+0
-1.768E-1	3.296E+0	7.228E+0
-1.800E-1	3.345E+0	7.208E+0
-1.800E-1	3.286E+0	7.189E+0
-1.784E-1	3.283E+0	7.049E+0
-1.751E-1	3.215E+0	7.182E+0
-1.768E-1	3.302E+0	7.331E+0
-1.800E-1	3.270E+0	7.166E+0
-1.768E-1	3.296E+0	7.166E+0
-1.784E-1	3.263E+0	7.179E+0
-1.816E-1	3.309E+0	7.130E+0
-1.816E-1	3.374E+0	7.254E+0
-1.784E-1	3.286E+0	7.114E+0
-1.784E-1	3.319E+0	7.185E+0
-1.816E-1	3.267E+0	7.202E+0
-1.800E-1	3.247E+0	7.163E+0
-1.784E-1	3.286E+0	7.137E+0
-1.784E-1	3.289E+0	7.234E+0
-1.800E-1	3.312E+0	7.137E+0
-1.816E-1	3.319E+0	7.104E+0
-1.784E-1	3.302E+0	7.101E+0
-1.784E-1	3.371E+0	7.276E+0
-1.800E-1	3.296E+0	7.169E+0
-1.800E-1	3.341E+0	7.166E+0
-1.784E-1	3.306E+0	7.156E+0
-1.800E-1	3.218E+0	7.150E+0
-1.816E-1	3.325E+0	7.224E+0
-1.816E-1	3.244E+0	7.192E+0
-1.768E-1	3.338E+0	7.221E+0
-1.784E-1	3.260E+0	7.260E+0
-1.832E-1	3.280E+0	7.156E+0
-1.800E-1	3.289E+0	7.085E+0
-1.768E-1	3.251E+0	7.166E+0
-1.751E-1	3.296E+0	7.088E+0
-1.800E-1	3.302E+0	7.202E+0
-1.800E-1	3.393E+0	7.263E+0
-1.784E-1	3.260E+0	7.166E+0
-1.816E-1	3.351E+0	7.121E+0
-1.816E-1	3.302E+0	7.189E+0
-1.800E-1	3.257E+0	7.182E+0
-1.784E-1	3.257E+0	7.085E+0
-1.784E-1	3.335E+0	7.218E+0
-1.800E-1	3.267E+0	7.143E+0
-1.800E-1	3.302E+0	7.208E+0
-1.751E-1	3.263E+0	7.182E+0
-1.784E-1	3.273E+0	7.208E+0
-1.800E-1	3.306E+0	7.159E+0
-1.768E-1	3.260E+0	7.237E+0
-1.784E-1	3.283E+0	7.143E+0
-1.768E-1	3.319E+0	7.322E+0
-1.784E-1	3.309E+0	7.289E+0
-1.800E-1	3.260E+0	7.224E+0
-1.784E-1	3.276E+0	7.137E+0
-1.751E-1	3.263E+0	7.166E+0
-1.816E-1	3.358E+0	7.267E+0
-1.800E-1	3.296E+0	7.224E+0
-1.768E-1	3.280E+0	7.215E+0
-1.800E-1	3.231E+0	7.234E+0
-1.800E-1	3.354E+0	7.263E+0
-1.784E-1	3.280E+0	7.052E+0
-1.768E-1	3.338E+0	7.130E+0
-1.784E-1	3.202E+0	7.124E+0
-1.800E-1	3.293E+0	7.150E+0
-1.832E-1	3.263E+0	7.163E+0
-1.816E-1	3.289E+0	7.195E+0
-1.816E-1	3.335E+0	7.202E+0
-1.800E-1	3.270E+0	7.121E+0
-1.816E-1	3.354E+0	7.127E+0
-1.768E-1	3.335E+0	7.276E+0
-1.768E-1	3.296E+0	7.072E+0
-1.800E-1	3.276E+0	7.267E+0
-1.800E-1	3.251E+0	7.130E+0
-1.784E-1	3.254E+0	7.146E+0
-1.800E-1	3.280E+0	7.146E+0
-1.800E-1	3.289E+0	7.189E+0
-1.784E-1	3.296E+0	7.150E+0
-1.768E-1	3.302E+0	7.176E+0
-1.784E-1	3.319E+0	7.026E+0
-1.784E-1	3.322E+0	7.198E+0
-1.784E-1	3.348E+0	7.137E+0
-1.784E-1	3.293E+0	7.231E+0
-1.800E-1	3.322E+0	7.169E+0
-1.800E-1	3.238E+0	7.247E+0
-1.784E-1	3.228E+0	7.247E+0
-1.784E-1	3.296E+0	7.182E+0
-1.784E-1	3.283E+0	7.224E+0
-1.784E-1	3.212E+0	7.182E+0
-1.800E-1	3.367E+0	7.195E+0
-1.768E-1	3.286E+0	7.179E+0
-1.784E-1	3.263E+0	7.202E+0
-1.816E-1	3.254E+0	7.095E+0
-1.784E-1	3.260E+0	7.078E+0
-1.784E-1	3.280E+0	7.172E+0
-1.784E-1	3.260E+0	7.260E+0
-1.816E-1	3.325E+0	7.228E+0
-1.784E-1	3.354E+0	7.091E+0
-1.768E-1	3.335E+0	7.023E+0
-1.800E-1	3.358E+0	7.163E+0
-1.800E-1	3.286E+0	7.108E+0
-1.800E-1	3.286E+0	7.192E+0
-1.784E-1	3.254E+0	7.247E+0
-1.768E-1	3.244E+0	7.166E+0
-1.800E-1	3.348E+0	7.257E+0
-1.784E-1	3.299E+0	7.088E+0
-1.784E-1	3.328E+0	7.176E+0
-1.768E-1	3.286E+0	7.234E+0
-1.784E-1	3.315E+0	7.263E+0
-1.800E-1	3.286E+0	7.156E+0
-1.784E-1	3.273E+0	7.270E+0
-1.784E-1	3.312E+0	7.176E+0
-1.800E-1	3.328E+0	7.224E+0
-1.800E-1	3.293E+0	7.237E+0
-1.784E-1	3.319E+0	7.276E+0
-1.784E-1	3.260E+0	7.208E+0
-1.768E-1	3.315E+0	7.134E+0
-1.800E-1	3.354E+0	7.082E+0
-1.800E-1	3.257E+0	7.176E+0
-1.784E-1	3.286E+0	7.286E+0
-1.800E-1	3.251E+0	7.111E+0
-1.784E-1	3.283E+0	7.117E+0
-1.768E-1	3.225E+0	7.247E+0
-1.784E-1	3.293E+0	7.098E+0
-1.800E-1	3.283E+0	7.198E+0
-1.816E-1	3.244E+0	7.202E+0
-1.800E-1	3.289E+0	7.085E+0
-1.768E-1	3.280E+0	7.179E+0
-1.800E-1	3.251E+0	7.234E+0
-1.800E-1	3.296E+0	7.163E+0
-1.768E-1	3.293E+0	7.292E+0
-1.800E-1	3.289E+0	7.176E+0
-1.800E-1	3.241E+0	7.127E+0
-1.784E-1	3.257E+0	7.169E+0
-1.768E-1	3.289E+0	7.215E+0
-1.800E-1	3.286E+0	7.189E+0
-1.784E-1	3.315E+0	7.221E+0
-1.816E-1	3.283E+0	7.224E+0
-1.784E-1	3.328E+0	7.146E+0
-1.768E-1	3.312E+0	7.108E+0
-1.800E-1	3.309E+0	7.224E+0
-1.784E-1	3.338E+0	7.202E+0
-1.800E-1	3.293E+0	7.159E+0
-1.784E-1	3.270E+0	7.085E+0
-1.800E-1	3.286E+0	7.101E+0
-1.800E-1	3.241E+0	7.143E+0
-1.768E-1	3.302E+0	7.202E+0
-1.768E-1	3.273E+0	7.140E+0
-1.800E-1	3.267E+0	7.224E+0
-1.784E-1	3.244E+0	7.108E+0
-1.768E-1	3.260E+0	7.263E+0
-1.768E-1	3.254E+0	7.224E+0
-1.800E-1	3.283E+0	7.156E+0
-1.800E-1	3.309E+0	7.224E+0
-1.751E-1	3.315E+0	7.215E+0
-1.768E-1	3.335E+0	7.108E+0
-1.816E-1	3.238E+0	7.134E+0
-1.816E-1	3.276E+0	7.279E+0
-1.784E-1	3.309E+0	7.150E+0
-1.768E-1	3.247E+0	7.095E+0
-1.784E-1	3.299E+0	7.279E+0
-1.816E-1	3.231E+0	7.130E+0
-1.768E-1	3.260E+0	7.192E+0
-1.768E-1	3.306E+0	7.159E+0
-1.800E-1	3.306E+0	7.137E+0
-1.816E-1	3.234E+0	7.218E+0
-1.768E-1	3.358E+0	7.075E+0
-1.784E-1	3.299E+0	7.166E+0
-1.768E-1	3.286E+0	7.095E+0
-1.832E-1	3.202E+0	7.208E+0
-1.800E-1	3.299E+0	7.215E+0
-1.784E-1	3.257E+0	7.098E+0
-1.784E-1	3.296E+0	7.156E+0
-1.784E-1	3.260E+0	7.172E+0
-1.800E-1	3.335E+0	7.182E+0
-1.800E-1	3.276E+0	7.202E+0
-1.816E-1	3.302E+0	7.153E+0
-1.784E-1	3.328E+0	7.208E+0
-1.784E-1	3.234E+0	7.137E+0
-1.768E-1	3.335E+0	7.169E+0
-1.800E-1	3.286E+0	7.205E+0
-1.800E-1	3.273E+0	7.166E+0
-1.784E-1	3.241E+0	7.062E+0
-1.816E-1	3.325E+0	7.267E+0
-1.784E-1	3.280E+0	7.153E+0
-1.800E-1	3.315E+0	7.156E+0
-1.751E-1	3.286E+0	7.121E+0
-1.768E-1	3.286E+0	7.189E+0
-1.768E-1	3.299E+0	7.156E+0
-1.800E-1	3.299E+0	7.241E+0
-1.800E-1	3.293E+0	7.124E+0
-1.784E-1	3.289E+0	7.189E+0
-1.816E-1	3.286E+0	7.221E+0
-1.800E-1	3.309E+0	7.114E+0
-1.784E-1	3.257E+0	7.263E+0
-1.751E-1	3.270E+0	7.140E+0
-1.832E-1	3.319E+0	7.156E+0
-1.816E-1	3.257E+0	7.104E+0
-1.768E-1	3.280E+0	7.250E+0
-1.751E-1	3.299E+0	7.169E+0
-1.816E-1	3.289E+0	7.237E+0
-1.800E-1	3.338E+0	7.062E+0
-1.784E-1	3.238E+0	7.108E+0
-1.784E-1	3.296E+0	7.163E+0
-1.784E-1	3.257E+0	7.218E+0
-1.800E-1	3.319E+0	7.189E+0
-1.784E-1	3.257E+0	7.163E+0
-1.768E-1	3.276E+0	7.198E+0
-1.832E-1	3.332E+0	7.146E+0
-1.800E-1	3.244E+0	7.218E+0
-1.816E-1	3.221E+0	7.143E+0
-1.800E-1	3.238E+0	7.263E+0
-1.800E-1	3.280E+0	7.088E+0
-1.768E-1	3.270E+0	7.172E+0
-1.768E-1	3.280E+0	7.185E+0
-1.768E-1	3.273E+0	7.124E+0
-1.784E-1	3.296E+0	7.179E+0
-1.800E-1	3.309E+0	7.182E+0
-1.768E-1	3.302E+0	6.994E+0
-1.800E-1	3.351E+0	7.101E+0
-1.768E-1	3.302E+0	7.163E+0
-1.816E-1	3.280E+0	7.098E+0
-1.800E-1	3.299E+0	7.156E+0
-1.768E-1	3.293E+0	7.153E+0
-1.816E-1	3.263E+0	7.211E+0
-1.800E-1	3.286E+0	7.192E+0
-1.768E-1	3.299E+0	7.146E+0
-1.751E-1	3.315E+0	7.104E+0
-1.800E-1	3.283E+0	7.215E+0
-1.800E-1	3.257E+0	7.146E+0
-1.784E-1	3.241E+0	7.205E+0
-1.800E-1	3.367E+0	7.078E+0
-1.800E-1	3.328E+0	7.241E+0
-1.784E-1	3.315E+0	7.179E+0
-1.735E-1	3.338E+0	7.250E+0
-1.751E-1	3.225E+0	7.108E+0
-1.800E-1	3.238E+0	7.036E+0
-1.784E-1	3.351E+0	7.117E+0
-1.768E-1	3.238E+0	7.237E+0
-1.751E-1	3.247E+0	7.205E+0
-1.816E-1	3.289E+0	7.182E+0
-1.800E-1	3.244E+0	7.143E+0
-1.768E-1	3.260E+0	7.192E+0
-1.768E-1	3.296E+0	7.185E+0
-1.784E-1	3.251E+0	7.279E+0
-1.816E-1	3.283E+0	7.143E+0
-1.751E-1	3.244E+0	7.286E+0
-1.800E-1	3.241E+0	7.150E+0
-1.800E-1	3.247E+0	7.231E+0
-1.800E-1	3.244E+0	7.166E+0
-1.768E-1	3.283E+0	7.234E+0
-1.800E-1	3.254E+0	7.065E+0
-1.800E-1	3.348E+0	7.185E+0
-1.800E-1	3.276E+0	7.205E+0
-1.784E-1	3.270E+0	7.153E+0
-1.768E-1	3.273E+0	7.260E+0
-1.784E-1	3.228E+0	7.163E+0
-1.849E-1	3.354E+0	7.114E+0
-1.784E-1	3.228E+0	7.153E+0
-1.751E-1	3.286E+0	7.085E+0
-1.800E-1	3.241E+0	7.046E+0
-1.800E-1	3.244E+0	7.114E+0
-1.751E-1	3.276E+0	7.150E+0
-1.768E-1	3.263E+0	7.211E+0
-1.800E-1	3.309E+0	7.140E+0
-1.800E-1	3.238E+0	7.163E+0
-1.768E-1	3.199E+0	7.134E+0
-1.800E-1	3.257E+0	7.124E+0
-1.800E-1	3.241E+0	7.283E+0
-1.784E-1	3.299E+0	7.156E+0
-1.800E-1	3.260E+0	7.182E+0
-1.800E-1	3.267E+0	7.237E+0
-1.784E-1	3.228E+0	7.159E+0
-1.768E-1	3.345E+0	7.159E+0
-1.768E-1	3.244E+0	7.182E+0
-1.800E-1	3.306E+0	7.286E+0
-1.800E-1	3.270E+0	7.260E+0
-1.784E-1	3.247E+0	7.195E+0
-1.784E-1	3.296E+0	7.159E+0
-1.784E-1	3.299E+0	7.159E+0
-1.816E-1	3.351E+0	7.137E+0
-1.800E-1	3.228E+0	7.237E+0
-1.768E-1	3.345E+0	7.069E+0
-1.768E-1	3.225E+0	7.065E+0
-1.800E-1	3.247E+0	7.322E+0
-1.800E-1	3.312E+0	7.062E+0
-1.784E-1	3.309E+0	7.182E+0
-1.768E-1	3.257E+0	7.202E+0
-1.784E-1	3.205E+0	7.176E+0
-1.816E-1	3.280E+0	7.241E+0
-1.768E-1	3.263E+0	7.202E+0
-1.784E-1	3.273E+0	7.192E+0
-1.816E-1	3.276E+0	7.163E+0
-1.816E-1	3.257E+0	7.085E+0
-1.784E-1	3.241E+0	7.211E+0
-1.768E-1	3.338E+0	7.257E+0
-1.816E-1	3.280E+0	7.189E+0
-1.784E-1	3.351E+0	7.111E+0
-1.784E-1	3.341E+0	7.195E+0
-1.751E-1	3.238E+0	7.169E+0
-1.800E-1	3.234E+0	7.195E+0
-1.800E-1	3.312E+0	7.137E+0
-1.784E-1	3.263E+0	7.179E+0
-1.800E-1	3.267E+0	7.166E+0
-1.784E-1	3.254E+0	7.111E+0
-1.816E-1	3.263E+0	7.156E+0
-1.784E-1	3.251E+0	7.146E+0
-1.768E-1	3.247E+0	7.114E+0
-1.800E-1	3.286E+0	7.228E+0
-1.800E-1	3.286E+0	7.111E+0
-1.784E-1	3.302E+0	7.130E+0
-1.768E-1	3.286E+0	7.172E+0
-1.784E-1	3.322E+0	7.130E+0
-1.816E-1	3.247E+0	7.189E+0
-1.784E-1	3.319E+0	7.202E+0
-1.800E-1	3.254E+0	7.049E+0
-1.800E-1	3.296E+0	7.182E+0
-1.816E-1	3.315E+0	7.137E+0
-1.751E-1	3.267E+0	7.143E+0
-1.784E-1	3.289E+0	7.322E+0
-1.800E-1	3.341E+0	7.267E+0
-1.784E-1	3.270E+0	7.101E+0
-1.768E-1	3.380E+0	7.241E+0
-1.784E-1	3.218E+0	7.098E+0
-1.800E-1	3.267E+0	7.127E+0
-1.816E-1	3.251E+0	7.159E+0
-1.768E-1	3.270E+0	7.134E+0
-1.768E-1	3.289E+0	7.146E+0
-1.784E-1	3.270E+0	7.146E+0
-1.800E-1	3.254E+0	7.166E+0
-1.784E-1	3.257E+0	7.198E+0
-1.784E-1	3.218E+0	7.098E+0
-1.800E-1	3.286E+0	7.036E+0
-1.784E-1	3.338E+0	7.137E+0
-1.768E-1	3.315E+0	7.127E+0
-1.768E-1	3.263E+0	7.195E+0
-1.800E-1	3.299E+0	7.192E+0
-1.784E-1	3.296E+0	7.121E+0
-1.768E-1	3.228E+0	7.208E+0
-1.784E-1	3.247E+0	7.088E+0
-1.800E-1	3.260E+0	7.150E+0
-1.784E-1	3.306E+0	7.228E+0
-1.768E-1	3.335E+0	7.140E+0
-1.816E-1	3.306E+0	7.205E+0
-1.784E-1	3.296E+0	7.124E+0
-1.800E-1	3.263E+0	7.127E+0
-1.784E-1	3.280E+0	7.215E+0
-1.768E-1	3.286E+0	7.030E+0
-1.784E-1	3.225E+0	7.211E+0
-1.784E-1	3.260E+0	7.185E+0
-1.800E-1	3.231E+0	7.072E+0
-1.800E-1	3.335E+0	7.254E+0
-1.784E-1	3.215E+0	7.153E+0
-1.816E-1	3.293E+0	7.211E+0
-1.768E-1	3.225E+0	7.150E+0
-1.784E-1	3.409E+0	7.056E+0
-1.816E-1	3.338E+0	7.169E+0
-1.800E-1	3.238E+0	7.192E+0
-1.784E-1	3.251E+0	7.231E+0
-1.784E-1	3.238E+0	7.108E+0
-1.784E-1	3.312E+0	7.121E+0
-1.800E-1	3.231E+0	7.104E+0
-1.784E-1	3.234E+0	7.211E+0
-1.784E-1	3.276E+0	7.182E+0
-1.800E-1	3.273E+0	7.117E+0
-1.816E-1	3.322E+0	7.260E+0
-1.751E-1	3.270E+0	7.108E+0
-1.768E-1	3.299E+0	7.260E+0
-1.800E-1	3.208E+0	7.172E+0
-1.784E-1	3.309E+0	7.039E+0
-1.768E-1	3.283E+0	7.172E+0
-1.784E-1	3.247E+0	7.124E+0
-1.768E-1	3.257E+0	7.166E+0
-1.784E-1	3.289E+0	7.305E+0
-1.784E-1	3.293E+0	7.163E+0
-1.800E-1	3.299E+0	7.101E+0
-1.768E-1	3.273E+0	7.124E+0
-1.816E-1	3.302E+0	7.134E+0
-1.800E-1	3.192E+0	7.111E+0
-1.751E-1	3.254E+0	7.221E+0
-1.800E-1	3.325E+0	7.143E+0
-1.800E-1	3.254E+0	7.237E+0
-1.768E-1	3.348E+0	7.211E+0
-1.751E-1	3.238E+0	7.052E+0
-1.800E-1	3.273E+0	7.215E+0
-1.800E-1	3.228E+0	7.221E+0
-1.784E-1	3.283E+0	7.121E+0
-1.800E-1	3.299E+0	7.289E+0
-1.784E-1	3.296E+0	7.134E+0
-1.800E-1	3.273E+0	7.153E+0
-1.768E-1	3.247E+0	7.228E+0
-1.800E-1	3.306E+0	7.098E+0
-1.784E-1	3.273E+0	7.215E+0
-1.784E-1	3.325E+0	7.270E+0
-1.751E-1	3.260E+0	7.127E+0
-1.768E-1	3.286E+0	7.211E+0
-1.800E-1	3.293E+0	7.134E+0
-1.800E-1	3.302E+0	7.127E+0
-1.784E-1	3.276E+0	7.098E+0
-1.751E-1	3.322E+0	7.146E+0
-1.800E-1	3.361E+0	7.163E+0
-1.768E-1	3.254E+0	7.192E+0
-1.751E-1	3.358E+0	7.143E+0
-1.751E-1	3.273E+0	7.159E+0
-1.784E-1	3.218E+0	7.130E+0
-1.816E-1	3.263E+0	7.228E+0
-1.784E-1	3.221E+0	7.114E+0
-1.784E-1	3.296E+0	7.124E+0
-1.800E-1	3.351E+0	7.169E+0
-1.816E-1	3.302E+0	7.228E+0
-1.800E-1	3.234E+0	7.224E+0
-1.751E-1	3.218E+0	7.211E+0
-1.800E-1	3.238E+0	7.244E+0
-1.800E-1	3.263E+0	7.108E+0
-1.768E-1	3.335E+0	7.104E+0
-1.784E-1	3.263E+0	7.146E+0
-1.784E-1	3.270E+0	7.221E+0
-1.800E-1	3.263E+0	7.156E+0
-1.768E-1	3.299E+0	7.121E+0
-1.784E-1	3.247E+0	7.221E+0
-1.816E-1	3.299E+0	7.189E+0
-1.784E-1	3.192E+0	7.234E+0
-1.768E-1	3.273E+0	7.130E+0
-1.784E-1	3.257E+0	7.085E+0
-1.800E-1	3.283E+0	7.130E+0
-1.832E-1	3.280E+0	7.163E+0
-1.784E-1	3.348E+0	7.153E+0
-1.768E-1	3.254E+0	7.163E+0
-1.751E-1	3.244E+0	7.159E+0
-1.784E-1	3.247E+0	7.172E+0
-1.768E-1	3.341E+0	7.095E+0
-1.751E-1	3.312E+0	7.137E+0
-1.784E-1	3.270E+0	7.056E+0
-1.800E-1	3.263E+0	7.082E+0
-1.784E-1	3.351E+0	7.056E+0
-1.784E-1	3.254E+0	7.250E+0
-1.800E-1	3.199E+0	7.276E+0
-1.800E-1	3.218E+0	7.150E+0
-1.768E-1	3.325E+0	7.221E+0
-1.751E-1	3.293E+0	7.082E+0
-1.768E-1	3.267E+0	7.134E+0
-1.768E-1	3.289E+0	7.140E+0
-1.800E-1	3.322E+0	7.163E+0
-1.800E-1	3.315E+0	7.124E+0
-1.800E-1	3.244E+0	7.260E+0
-1.784E-1	3.244E+0	7.172E+0
-1.768E-1	3.257E+0	7.114E+0
-1.735E-1	3.296E+0	7.153E+0
-1.800E-1	3.276E+0	7.163E+0
-1.784E-1	3.309E+0	7.104E+0
-1.784E-1	3.260E+0	7.169E+0
-1.784E-1	3.319E+0	7.078E+0
-1.800E-1	3.205E+0	7.072E+0
-1.800E-1	3.251E+0	7.101E+0
-1.768E-1	3.286E+0	7.228E+0
-1.751E-1	3.325E+0	7.130E+0
-1.800E-1	3.338E+0	7.150E+0
-1.768E-1	3.296E+0	7.121E+0
-1.768E-1	3.263E+0	7.228E+0
-1.768E-1	3.225E+0	7.146E+0
-1.800E-1	3.296E+0	7.179E+0
-1.800E-1	3.306E+0	7.182E+0
-1.784E-1	3.218E+0	7.059E+0
-1.768E-1	3.289E+0	7.088E+0
-1.784E-1	3.270E+0	7.247E+0
-1.784E-1	3.335E+0	7.098E+0
-1.768E-1	3.328E+0	7.163E+0
-1.768E-1	3.338E+0	7.169E+0
-1.784E-1	3.263E+0	7.221E+0
-1.784E-1	3.254E+0	7.224E+0
-1.784E-1	3.247E+0	7.182E+0
-1.751E-1	3.302E+0	7.091E+0
-1.768E-1	3.273E+0	7.059E+0
-1.784E-1	3.299E+0	7.146E+0
-1.768E-1	3.325E+0	7.111E+0
-1.768E-1	3.270E+0	7.221E+0
-1.800E-1	3.199E+0	7.283E+0
-1.784E-1	3.260E+0	7.114E+0
-1.768E-1	3.267E+0	7.198E+0
-1.751E-1	3.302E+0	7.218E+0
-1.800E-1	3.251E+0	7.185E+0
-1.800E-1	3.315E+0	7.202E+0
-1.784E-1	3.348E+0	7.166E+0
-1.768E-1	3.215E+0	7.163E+0
-1.800E-1	3.267E+0	7.146E+0
-1.784E-1	3.289E+0	7.082E+0
-1.784E-1	3.364E+0	7.114E+0
-1.768E-1	3.241E+0	7.121E+0
-1.768E-1	3.322E+0	7.241E+0
-1.816E-1	3.348E+0	7.211E+0
-1.800E-1	3.322E+0	7.176E+0
-1.768E-1	3.263E+0	7.205E+0
-1.784E-1	3.251E+0	7.192E+0
-1.768E-1	3.260E+0	7.172E+0
-1.784E-1	3.273E+0	7.176E+0
-1.784E-1	3.289E+0	7.140E+0
-1.800E-1	3.257E+0	7.056E+0
-1.800E-1	3.299E+0	7.121E+0
-1.751E-1	3.380E+0	7.114E+0
-1.751E-1	3.254E+0	7.172E+0
-1.800E-1	3.319E+0	7.215E+0
-1.784E-1	3.254E+0	7.098E+0
-1.784E-1	3.221E+0	7.124E+0
-1.784E-1	3.289E+0	7.137E+0
-1.784E-1	3.221E+0	7.153E+0
-1.800E-1	3.322E+0	7.195E+0
-1.784E-1	3.257E+0	7.104E+0
-1.735E-1	3.208E+0	7.231E+0
-1.800E-1	3.309E+0	7.130E+0
-1.800E-1	3.296E+0	7.101E+0
-1.768E-1	3.225E+0	7.069E+0
-1.768E-1	3.254E+0	7.098E+0
-1.768E-1	3.221E+0	7.121E+0
-1.816E-1	3.212E+0	7.143E+0
-1.768E-1	3.286E+0	7.062E+0
-1.751E-1	3.212E+0	7.189E+0
-1.784E-1	3.241E+0	7.153E+0
-1.800E-1	3.286E+0	7.072E+0
-1.751E-1	3.247E+0	7.179E+0
-1.768E-1	3.273E+0	7.312E+0
-1.784E-1	3.293E+0	7.221E+0
-1.800E-1	3.283E+0	7.062E+0
-1.751E-1	3.338E+0	7.130E+0
-1.751E-1	3.244E+0	7.101E+0
-1.768E-1	3.260E+0	7.059E+0
-1.816E-1	3.260E+0	7.205E+0
-1.768E-1	3.267E+0	7.098E+0
-1.800E-1	3.293E+0	7.211E+0
-1.784E-1	3.251E+0	7.069E+0
-1.784E-1	3.244E+0	7.166E+0
-1.800E-1	3.270E+0	7.124E+0
-1.768E-1	3.234E+0	7.218E+0
-1.784E-1	3.299E+0	7.192E+0
-1.816E-1	3.260E+0	7.237E+0
-1.735E-1	3.289E+0	7.237E+0
-1.768E-1	3.293E+0	7.211E+0
-1.768E-1	3.302E+0	7.095E+0
-1.800E-1	3.273E+0	7.224E+0
-1.751E-1	3.238E+0	7.072E+0
-1.784E-1	3.296E+0	7.156E+0
-1.768E-1	3.371E+0	7.218E+0
-1.768E-1	3.286E+0	7.101E+0
-1.768E-1	3.302E+0	7.153E+0
-1.768E-1	3.432E+0	7.185E+0
-1.751E-1	3.273E+0	7.013E+0
-1.784E-1	3.289E+0	7.098E+0
-1.768E-1	3.231E+0	7.163E+0
-1.751E-1	3.218E+0	7.169E+0
-1.800E-1	3.332E+0	7.208E+0
-1.784E-1	3.234E+0	7.091E+0
-1.768E-1	3.371E+0	7.036E+0
-1.751E-1	3.276E+0	7.211E+0
-1.751E-1	3.260E+0	7.185E+0
-1.800E-1	3.289E+0	7.085E+0
-1.784E-1	3.228E+0	7.283E+0
-1.768E-1	3.332E+0	7.078E+0
-1.800E-1	3.260E+0	7.146E+0
-1.784E-1	3.238E+0	7.059E+0
-1.768E-1	3.312E+0	7.159E+0
-1.735E-1	3.341E+0	7.088E+0
-1.768E-1	3.332E+0	7.182E+0
-1.800E-1	3.328E+0	7.121E+0
-1.784E-1	3.199E+0	7.146E+0
-1.768E-1	3.328E+0	7.146E+0
-1.784E-1	3.312E+0	7.098E+0
-1.784E-1	3.335E+0	7.221E+0
-1.784E-1	3.289E+0	7.169E+0
-1.751E-1	3.280E+0	7.195E+0
-1.784E-1	3.247E+0	7.169E+0
-1.832E-1	3.296E+0	7.104E+0
-1.751E-1	3.276E+0	7.169E+0
-1.719E-1	3.225E+0	7.169E+0
-1.800E-1	3.263E+0	7.218E+0
-1.784E-1	3.238E+0	7.091E+0
-1.800E-1	3.299E+0	7.137E+0
-1.768E-1	3.263E+0	7.134E+0
-1.800E-1	3.241E+0	7.205E+0
-1.751E-1	3.273E+0	7.088E+0
-1.768E-1	3.293E+0	7.101E+0
-1.751E-1	3.202E+0	7.023E+0
-1.800E-1	3.244E+0	7.137E+0
-1.800E-1	3.328E+0	7.114E+0
-1.768E-1	3.247E+0	7.062E+0
-1.751E-1	3.270E+0	7.134E+0
-1.784E-1	3.251E+0	7.228E+0
-1.784E-1	3.280E+0	7.134E+0
-1.784E-1	3.302E+0	7.150E+0
-1.784E-1	3.293E+0	7.195E+0
-1.751E-1	3.244E+0	7.211E+0
-1.784E-1	3.186E+0	7.208E+0
-1.768E-1	3.276E+0	7.095E+0
-1.784E-1	3.212E+0	7.124E+0
-1.751E-1	3.296E+0	7.117E+0
-1.800E-1	3.319E+0	7.150E+0
-1.784E-1	3.231E+0	7.114E+0
-1.751E-1	3.341E+0	7.095E+0
-1.800E-1	3.371E+0	7.143E+0
-1.816E-1	3.231E+0	7.163E+0
-1.751E-1	3.309E+0	7.052E+0
-1.784E-1	3.299E+0	7.182E+0
-1.800E-1	3.280E+0	7.244E+0
-1.784E-1	3.254E+0	7.185E+0
-1.784E-1	3.319E+0	7.166E+0
-1.784E-1	3.234E+0	7.111E+0
-1.800E-1	3.241E+0	7.146E+0
-1.784E-1	3.251E+0	7.279E+0
-1.784E-1	3.315E+0	7.150E+0
-1.784E-1	3.286E+0	7.049E+0
-1.800E-1	3.361E+0	7.192E+0
-1.784E-1	3.309E+0	7.211E+0
-1.768E-1	3.231E+0	7.156E+0
-1.751E-1	3.296E+0	7.182E+0
-1.768E-1	3.202E+0	7.241E+0
-1.784E-1	3.263E+0	7.176E+0
-1.784E-1	3.309E+0	7.127E+0
-1.719E-1	3.212E+0	7.043E+0
-1.784E-1	3.241E+0	7.117E+0
-1.800E-1	3.286E+0	7.198E+0
-1.751E-1	3.283E+0	7.185E+0
-1.768E-1	3.234E+0	7.267E+0
-1.784E-1	3.283E+0	7.137E+0
-1.816E-1	3.267E+0	7.215E+0
-1.784E-1	3.276E+0	7.072E+0
-1.784E-1	3.358E+0	7.101E+0
-1.768E-1	3.280E+0	7.163E+0
-1.800E-1	3.299E+0	7.237E+0
-1.768E-1	3.234E+0	7.237E+0
-1.768E-1	3.182E+0	7.202E+0
-1.751E-1	3.306E+0	7.228E+0
-1.784E-1	3.270E+0	7.137E+0
-1.784E-1	3.273E+0	7.189E+0
-1.751E-1	3.322E+0	7.117E+0
-1.800E-1	3.319E+0	7.189E+0
-1.784E-1	3.241E+0	7.108E+0
-1.768E-1	3.351E+0	7.075E+0
-1.751E-1	3.312E+0	7.179E+0
-1.784E-1	3.328E+0	7.172E+0
-1.784E-1	3.312E+0	7.095E+0
-1.735E-1	3.283E+0	7.169E+0
-1.784E-1	3.218E+0	7.205E+0
-1.784E-1	3.299E+0	7.146E+0
-1.768E-1	3.309E+0	7.279E+0
-1.768E-1	3.286E+0	7.108E+0
-1.784E-1	3.289E+0	7.121E+0
-1.784E-1	3.296E+0	7.166E+0
-1.800E-1	3.270E+0	7.185E+0
-1.768E-1	3.260E+0	7.101E+0
-1.768E-1	3.354E+0	7.263E+0
-1.784E-1	3.302E+0	7.108E+0
-1.784E-1	3.257E+0	7.130E+0
-1.768E-1	3.335E+0	7.202E+0
-1.768E-1	3.338E+0	7.263E+0
-1.800E-1	3.228E+0	7.159E+0
-1.784E-1	3.293E+0	7.205E+0
-1.751E-1	3.283E+0	7.159E+0
-1.768E-1	3.306E+0	7.195E+0
-1.751E-1	3.312E+0	7.179E+0
-1.800E-1	3.306E+0	7.156E+0
-1.768E-1	3.231E+0	7.254E+0
-1.784E-1	3.273E+0	7.043E+0
-1.751E-1	3.283E+0	7.218E+0
-1.816E-1	3.286E+0	7.114E+0
-1.751E-1	3.202E+0	7.124E+0
-1.784E-1	3.302E+0	7.237E+0
-1.784E-1	3.244E+0	7.185E+0
-1.768E-1	3.306E+0	7.163E+0
-1.751E-1	3.345E+0	7.179E+0
-1.768E-1	3.234E+0	7.085E+0
-1.768E-1	3.254E+0	7.215E+0
-1.768E-1	3.273E+0	7.091E+0
-1.751E-1	3.208E+0	7.143E+0
-1.751E-1	3.296E+0	7.228E+0
-1.800E-1	3.241E+0	7.052E+0
-1.800E-1	3.192E+0	7.228E+0
-1.768E-1	3.286E+0	7.121E+0
-1.768E-1	3.309E+0	7.192E+0
-1.784E-1	3.244E+0	7.111E+0
-1.784E-1	3.247E+0	7.065E+0
-1.768E-1	3.325E+0	7.124E+0
-1.784E-1	3.289E+0	7.108E+0
-1.768E-1	3.283E+0	7.143E+0
-1.800E-1	3.260E+0	7.137E+0
-1.768E-1	3.247E+0	7.182E+0
-1.768E-1	3.283E+0	7.150E+0
-1.784E-1	3.241E+0	7.231E+0
-1.768E-1	3.228E+0	7.153E+0
-1.768E-1	3.270E+0	7.146E+0
-1.768E-1	3.270E+0	7.121E+0
-1.768E-1	3.325E+0	7.124E+0
-1.768E-1	3.267E+0	7.117E+0
-1.751E-1	3.260E+0	7.237E+0
-1.751E-1	3.293E+0	7.159E+0
-1.768E-1	3.276E+0	7.192E+0
-1.816E-1	3.286E+0	7.117E+0
-1.768E-1	3.251E+0	7.140E+0
-1.751E-1	3.247E+0	7.159E+0
-1.784E-1	3.270E+0	7.163E+0
-1.784E-1	3.306E+0	7.286E+0
-1.800E-1	3.286E+0	7.088E+0
-1.784E-1	3.293E+0	7.130E+0
-1.768E-1	3.267E+0	7.159E+0
-1.751E-1	3.270E+0	7.150E+0
-1.768E-1	3.280E+0	7.195E+0
-1.751E-1	3.182E+0	7.085E+0
-1.735E-1	3.289E+0	7.134E+0
-1.800E-1	3.273E+0	7.228E+0
-1.751E-1	3.241E+0	7.146E+0
-1.768E-1	3.280E+0	7.166E+0
-1.768E-1	3.361E+0	7.091E+0
-1.751E-1	3.251E+0	7.163E+0
-1.751E-1	3.302E+0	7.101E+0
-1.800E-1	3.335E+0	7.072E+0
-1.784E-1	3.263E+0	7.111E+0
-1.800E-1	3.254E+0	7.078E+0
-1.768E-1	3.293E+0	7.179E+0
-1.768E-1	3.186E+0	7.108E+0
-1.800E-1	3.263E+0	7.166E+0
-1.784E-1	3.225E+0	7.312E+0
-1.784E-1	3.309E+0	7.137E+0
-1.768E-1	3.286E+0	7.150E+0
-1.784E-1	3.293E+0	7.153E+0
-1.768E-1	3.296E+0	7.299E+0
-1.768E-1	3.231E+0	7.114E+0
-1.768E-1	3.309E+0	7.124E+0
-1.768E-1	3.283E+0	7.134E+0
-1.784E-1	3.296E+0	7.078E+0
-1.768E-1	3.254E+0	7.208E+0
-1.751E-1	3.280E+0	7.189E+0
-1.768E-1	3.267E+0	7.198E+0
-1.768E-1	3.273E+0	7.182E+0
-1.800E-1	3.296E+0	7.098E+0
-1.751E-1	3.228E+0	7.237E+0
-1.768E-1	3.238E+0	7.140E+0
-1.800E-1	3.231E+0	7.140E+0
-1.768E-1	3.293E+0	7.208E+0
-1.784E-1	3.260E+0	7.247E+0
-1.800E-1	3.280E+0	7.163E+0
-1.800E-1	3.257E+0	7.082E+0
-1.768E-1	3.293E+0	7.179E+0
-1.751E-1	3.283E+0	7.234E+0
-1.768E-1	3.358E+0	7.140E+0
-1.800E-1	3.280E+0	7.127E+0
-1.751E-1	3.283E+0	7.091E+0
-1.768E-1	3.332E+0	7.163E+0
-1.816E-1	3.283E+0	7.159E+0
-1.784E-1	3.322E+0	7.192E+0
-1.768E-1	3.289E+0	7.085E+0
-1.735E-1	3.254E+0	7.215E+0
-1.768E-1	3.195E+0	6.991E+0
-1.768E-1	3.293E+0	7.127E+0
-1.751E-1	3.325E+0	7.237E+0
-1.751E-1	3.293E+0	7.114E+0
-1.768E-1	3.325E+0	7.202E+0
-1.784E-1	3.260E+0	7.140E+0
-1.800E-1	3.260E+0	7.117E+0
-1.768E-1	3.341E+0	7.101E+0
-1.768E-1	3.234E+0	7.231E+0
-1.800E-1	3.302E+0	7.195E+0
-1.751E-1	3.254E+0	7.140E+0
-1.735E-1	3.263E+0	7.111E+0
-1.784E-1	3.312E+0	7.049E+0
-1.784E-1	3.247E+0	7.150E+0
-1.768E-1	3.286E+0	7.088E+0
-1.768E-1	3.254E+0	7.101E+0
-1.751E-1	3.283E+0	7.134E+0
-1.800E-1	3.254E+0	7.263E+0
-1.784E-1	3.315E+0	7.208E+0
-1.768E-1	3.238E+0	7.150E+0
-1.768E-1	3.286E+0	7.140E+0
-1.800E-1	3.280E+0	7.205E+0
-1.768E-1	3.247E+0	7.111E+0
-1.768E-1	3.276E+0	7.114E+0
-1.768E-1	3.257E+0	7.117E+0
-1.784E-1	3.251E+0	7.185E+0
-1.768E-1	3.270E+0	7.176E+0
-1.768E-1	3.231E+0	7.143E+0
-1.784E-1	3.289E+0	7.234E+0
-1.768E-1	3.380E+0	7.140E+0
-1.768E-1	3.306E+0	7.124E+0
-1.768E-1	3.273E+0	7.114E+0
-1.768E-1	3.325E+0	7.134E+0
-1.784E-1	3.276E+0	7.208E+0
-1.784E-1	3.276E+0	7.189E+0
-1.751E-1	3.361E+0	7.224E+0
-1.768E-1	3.251E+0	7.215E+0
-1.800E-1	3.218E+0	7.254E+0
-1.735E-1	3.244E+0	7.130E+0
-1.735E-1	3.286E+0	7.098E+0
-1.800E-1	3.315E+0	7.124E+0
-1.800E-1	3.309E+0	7.182E+0
-1.735E-1	3.260E+0	7.088E+0
-1.768E-1	3.341E+0	7.137E+0
-1.768E-1	3.315E+0	7.108E+0
-1.784E-1	3.202E+0	7.257E+0
-1.784E-1	3.289E+0	7.111E+0
-1.751E-1	3.315E+0	7.121E+0
-1.784E-1	3.299E+0	7.172E+0
-1.784E-1	3.234E+0	7.117E+0
-1.784E-1	3.302E+0	7.166E+0
-1.751E-1	3.251E+0	7.121E+0
-1.784E-1	3.312E+0	7.218E+0
-1.784E-1	3.332E+0	7.169E+0
-1.735E-1	3.302E+0	7.111E+0
-1.735E-1	3.251E+0	7.140E+0
-1.784E-1	3.270E+0	7.085E+0
-1.784E-1	3.244E+0	7.117E+0
-1.768E-1	3.195E+0	7.182E+0
-1.751E-1	3.293E+0	7.075E+0
-1.784E-1	3.182E+0	7.241E+0
-1.784E-1	3.328E+0	7.127E+0
-1.768E-1	3.225E+0	7.169E+0
-1.719E-1	3.257E+0	7.111E+0
-1.816E-1	3.371E+0	7.211E+0
-1.784E-1	3.244E+0	7.127E+0
-1.768E-1	3.309E+0	7.283E+0
-1.751E-1	3.280E+0	7.108E+0
-1.751E-1	3.251E+0	7.059E+0
-1.784E-1	3.309E+0	7.179E+0
-1.751E-1	3.299E+0	7.146E+0
-1.751E-1	3.289E+0	7.263E+0
-1.768E-1	3.238E+0	7.010E+0
-1.768E-1	3.322E+0	7.257E+0
-1.735E-1	3.296E+0	7.143E+0
-1.735E-1	3.251E+0	7.179E+0
-1.751E-1	3.309E+0	7.172E+0
-1.784E-1	3.270E+0	7.046E+0
-1.768E-1	3.306E+0	7.143E+0
-1.735E-1	3.312E+0	7.140E+0
-1.768E-1	3.244E+0	7.091E+0
-1.800E-1	3.260E+0	7.017E+0
-1.751E-1	3.325E+0	7.078E+0
-1.768E-1	3.325E+0	7.143E+0
-1.784E-1	3.293E+0	7.159E+0
-1.800E-1	3.299E+0	7.127E+0
-1.768E-1	3.263E+0	7.192E+0
-1.751E-1	3.283E+0	7.111E+0
-1.768E-1	3.283E+0	7.159E+0
-1.800E-1	3.234E+0	7.121E+0
-1.751E-1	3.315E+0	7.202E+0
-1.719E-1	3.251E+0	7.030E+0
-1.784E-1	3.322E+0	7.117E+0
-1.800E-1	3.244E+0	7.179E+0
-1.768E-1	3.302E+0	7.114E+0
-1.735E-1	3.247E+0	7.101E+0
-1.768E-1	3.299E+0	7.224E+0
-1.800E-1	3.309E+0	7.241E+0
-1.751E-1	3.205E+0	7.172E+0
-1.751E-1	3.309E+0	7.163E+0
-1.735E-1	3.299E+0	7.114E+0
-1.816E-1	3.247E+0	7.185E+0
-1.735E-1	3.286E+0	7.134E+0
-1.768E-1	3.338E+0	7.215E+0
-1.784E-1	3.221E+0	7.185E+0
-1.784E-1	3.325E+0	7.072E+0
-1.768E-1	3.244E+0	7.108E+0
-1.768E-1	3.306E+0	7.153E+0
-1.768E-1	3.221E+0	7.088E+0
-1.768E-1	3.225E+0	7.124E+0
-1.784E-1	3.335E+0	7.117E+0
-1.735E-1	3.238E+0	7.069E+0
-1.784E-1	3.296E+0	7.185E+0
-1.768E-1	3.299E+0	7.179E+0
-1.735E-1	3.322E+0	7.023E+0
-1.768E-1	3.273E+0	7.143E+0
-1.768E-1	3.257E+0	7.065E+0
-1.751E-1	3.351E+0	7.082E+0
-1.735E-1	3.147E+0	7.095E+0
-1.751E-1	3.322E+0	7.185E+0
-1.768E-1	3.263E+0	7.159E+0
-1.800E-1	3.267E+0	7.143E+0
-1.751E-1	3.276E+0	7.101E+0
-1.768E-1	3.328E+0	7.146E+0
-1.735E-1	3.283E+0	7.169E+0
-1.735E-1	3.231E+0	7.189E+0
-1.751E-1	3.251E+0	7.182E+0
-1.768E-1	3.254E+0	7.156E+0
-1.768E-1	3.270E+0	7.143E+0
-1.735E-1	3.293E+0	7.098E+0
-1.751E-1	3.270E+0	7.085E+0
-1.768E-1	3.312E+0	7.218E+0
-1.768E-1	3.218E+0	7.153E+0
-1.784E-1	3.302E+0	7.156E+0
-1.751E-1	3.215E+0	7.156E+0
-1.768E-1	3.276E+0	7.250E+0
-1.751E-1	3.289E+0	7.069E+0
-1.784E-1	3.312E+0	7.185E+0
-1.768E-1	3.244E+0	7.153E+0
-1.768E-1	3.215E+0	7.114E+0
-1.768E-1	3.234E+0	7.150E+0
-1.800E-1	3.241E+0	7.169E+0
-1.751E-1	3.270E+0	7.195E+0
-1.751E-1	3.322E+0	7.111E+0
-1.784E-1	3.328E+0	7.088E+0
-1.816E-1	3.276E+0	7.091E+0
-1.751E-1	3.267E+0	7.075E+0
-1.751E-1	3.244E+0	7.185E+0
-1.768E-1	3.260E+0	7.117E+0
-1.784E-1	3.289E+0	7.069E+0
-1.768E-1	3.273E+0	7.098E+0
-1.751E-1	3.319E+0	7.127E+0
-1.784E-1	3.254E+0	7.130E+0
-1.768E-1	3.231E+0	7.146E+0
-1.784E-1	3.351E+0	7.231E+0
-1.768E-1	3.299E+0	7.104E+0
-1.751E-1	3.270E+0	7.121E+0
-1.784E-1	3.247E+0	7.134E+0
-1.768E-1	3.309E+0	7.098E+0
-1.784E-1	3.309E+0	7.156E+0
-1.768E-1	3.328E+0	7.121E+0
-1.784E-1	3.315E+0	7.143E+0
-1.768E-1	3.238E+0	7.146E+0
-1.735E-1	3.238E+0	7.065E+0
-1.751E-1	3.257E+0	7.163E+0
-1.800E-1	3.267E+0	7.065E+0
-1.768E-1	3.309E+0	7.189E+0
-1.751E-1	3.221E+0	7.231E+0
-1.751E-1	3.309E+0	7.198E+0
-1.768E-1	3.283E+0	7.159E+0
-1.768E-1	3.299E+0	7.231E+0
-1.751E-1	3.270E+0	7.244E+0
-1.768E-1	3.273E+0	7.205E+0
-1.751E-1	3.218E+0	7.263E+0
-1.751E-1	3.234E+0	7.052E+0
-1.784E-1	3.257E+0	7.046E+0
-1.751E-1	3.276E+0	7.192E+0
-1.768E-1	3.273E+0	7.208E+0
-1.751E-1	3.306E+0	7.163E+0
-1.751E-1	3.244E+0	7.224E+0
-1.768E-1	3.358E+0	7.065E+0
-1.800E-1	3.299E+0	7.195E+0
-1.768E-1	3.215E+0	7.224E+0
-1.719E-1	3.338E+0	7.111E+0
-1.735E-1	3.228E+0	7.221E+0
-1.784E-1	3.215E+0	7.234E+0
-1.751E-1	3.276E+0	7.205E+0
-1.768E-1	3.241E+0	7.211E+0
-1.784E-1	3.276E+0	7.172E+0
-1.800E-1	3.325E+0	7.101E+0
-1.751E-1	3.296E+0	7.150E+0
-1.719E-1	3.270E+0	7.159E+0
-1.735E-1	3.283E+0	7.033E+0
-1.768E-1	3.364E+0	7.179E+0
-1.768E-1	3.371E+0	7.095E+0
-1.735E-1	3.251E+0	7.098E+0
-1.768E-1	3.302E+0	7.108E+0
-1.751E-1	3.257E+0	7.198E+0
-1.751E-1	3.257E+0	7.121E+0
-1.735E-1	3.267E+0	7.075E+0
-1.768E-1	3.254E+0	7.085E+0
-1.768E-1	3.225E+0	7.163E+0
-1.751E-1	3.283E+0	7.101E+0
-1.751E-1	3.280E+0	7.195E+0
-1.784E-1	3.289E+0	7.263E+0
-1.768E-1	3.254E+0	7.091E+0
-1.768E-1	3.267E+0	7.130E+0
-1.768E-1	3.231E+0	7.182E+0
-1.768E-1	3.212E+0	7.095E+0
-1.784E-1	3.280E+0	7.111E+0
-1.768E-1	3.296E+0	7.182E+0
-1.768E-1	3.263E+0	7.108E+0
-1.768E-1	3.241E+0	7.111E+0
-1.784E-1	3.218E+0	7.117E+0
-1.784E-1	3.228E+0	7.134E+0
-1.735E-1	3.221E+0	7.088E+0
-1.751E-1	3.322E+0	7.221E+0
-1.784E-1	3.276E+0	7.117E+0
-1.719E-1	3.315E+0	7.143E+0
-1.735E-1	3.215E+0	7.273E+0
-1.751E-1	3.260E+0	7.176E+0
-1.768E-1	3.215E+0	7.000E+0
-1.800E-1	3.351E+0	7.091E+0
-1.768E-1	3.296E+0	7.124E+0
-1.768E-1	3.153E+0	7.176E+0
-1.751E-1	3.251E+0	7.198E+0
-1.735E-1	3.286E+0	7.114E+0
-1.751E-1	3.338E+0	7.043E+0
-1.784E-1	3.267E+0	7.218E+0
-1.784E-1	3.267E+0	7.143E+0
-1.751E-1	3.299E+0	7.156E+0
-1.768E-1	3.335E+0	7.150E+0
-1.784E-1	3.328E+0	7.202E+0
-1.784E-1	3.432E+0	7.176E+0
-1.768E-1	3.270E+0	7.140E+0
-1.751E-1	3.280E+0	7.030E+0
-1.735E-1	3.251E+0	7.241E+0
-1.784E-1	3.319E+0	7.030E+0
-1.751E-1	3.280E+0	7.130E+0
-1.751E-1	3.254E+0	7.163E+0
-1.784E-1	3.286E+0	7.195E+0
-1.768E-1	3.358E+0	7.146E+0
-1.735E-1	3.234E+0	7.237E+0
-1.751E-1	3.283E+0	7.150E+0
-1.768E-1	3.273E+0	7.130E+0
-1.784E-1	3.257E+0	7.195E+0
-1.719E-1	3.319E+0	7.234E+0
-1.768E-1	3.328E+0	7.082E+0
-1.768E-1	3.312E+0	7.250E+0
-1.768E-1	3.276E+0	7.049E+0
-1.784E-1	3.293E+0	7.098E+0
-1.751E-1	3.225E+0	7.166E+0
-1.768E-1	3.345E+0	7.098E+0
-1.751E-1	3.283E+0	7.221E+0
-1.768E-1	3.328E+0	7.078E+0
-1.751E-1	3.322E+0	7.357E+0
-1.768E-1	3.302E+0	7.101E+0
-1.768E-1	3.212E+0	7.052E+0
-1.751E-1	3.299E+0	7.095E+0
-1.719E-1	3.221E+0	7.007E+0
-1.768E-1	3.280E+0	7.127E+0
-1.751E-1	3.263E+0	7.146E+0
-1.784E-1	3.309E+0	7.127E+0
-1.735E-1	3.283E+0	7.185E+0
-1.768E-1	3.332E+0	7.189E+0
-1.784E-1	3.257E+0	7.156E+0
-1.751E-1	3.322E+0	7.039E+0
-1.735E-1	3.267E+0	7.098E+0
-1.768E-1	3.289E+0	7.182E+0
-1.784E-1	3.267E+0	7.056E+0
-1.768E-1	3.338E+0	7.163E+0
-1.751E-1	3.273E+0	7.257E+0
-1.768E-1	3.238E+0	7.153E+0
-1.784E-1	3.260E+0	7.088E+0
-1.768E-1	3.289E+0	7.231E+0
-1.751E-1	3.312E+0	7.088E+0
-1.751E-1	3.260E+0	7.205E+0
-1.784E-1	3.267E+0	7.202E+0
-1.768E-1	3.212E+0	7.231E+0
-1.751E-1	3.241E+0	7.065E+0
-1.751E-1	3.283E+0	7.208E+0
-1.768E-1	3.267E+0	7.082E+0
-1.751E-1	3.273E+0	7.101E+0
-1.768E-1	3.241E+0	7.114E+0
-1.768E-1	3.289E+0	7.078E+0
-1.784E-1	3.286E+0	7.101E+0
-1.768E-1	3.215E+0	7.104E+0
-1.751E-1	3.225E+0	7.137E+0
-1.768E-1	3.176E+0	7.221E+0
-1.800E-1	3.270E+0	7.130E+0
-1.751E-1	3.328E+0	7.185E+0
-1.719E-1	3.299E+0	7.075E+0
-1.768E-1	3.270E+0	7.075E+0
-1.784E-1	3.328E+0	7.108E+0
-1.751E-1	3.254E+0	7.143E+0
-1.735E-1	3.338E+0	7.134E+0
-1.768E-1	3.267E+0	7.176E+0
-1.768E-1	3.251E+0	7.192E+0
-1.768E-1	3.276E+0	7.114E+0
-1.768E-1	3.263E+0	7.153E+0
-1.768E-1	3.254E+0	7.169E+0
-1.800E-1	3.286E+0	7.150E+0
-1.768E-1	3.212E+0	7.179E+0
-1.768E-1	3.270E+0	7.088E+0
-1.784E-1	3.309E+0	7.124E+0
-1.751E-1	3.228E+0	7.114E+0
-1.768E-1	3.276E+0	7.036E+0
-1.768E-1	3.286E+0	7.215E+0
-1.735E-1	3.234E+0	7.146E+0
-1.784E-1	3.315E+0	7.124E+0
-1.751E-1	3.293E+0	7.182E+0
-1.768E-1	3.254E+0	7.150E+0
-1.768E-1	3.286E+0	7.150E+0
-1.768E-1	3.312E+0	7.046E+0
-1.800E-1	3.273E+0	7.078E+0
-1.768E-1	3.309E+0	7.202E+0
-1.784E-1	3.234E+0	7.218E+0
-1.800E-1	3.338E+0	7.156E+0
-1.768E-1	3.296E+0	7.150E+0
-1.735E-1	3.309E+0	7.121E+0
-1.751E-1	3.257E+0	7.127E+0
-1.784E-1	3.244E+0	7.166E+0
-1.751E-1	3.296E+0	7.124E+0
-1.768E-1	3.338E+0	7.202E+0
-1.784E-1	3.315E+0	7.166E+0
-1.768E-1	3.332E+0	7.098E+0
-1.751E-1	3.325E+0	7.202E+0
-1.768E-1	3.306E+0	7.052E+0
-1.768E-1	3.299E+0	7.159E+0
-1.784E-1	3.325E+0	7.127E+0
-1.800E-1	3.263E+0	7.172E+0
-1.735E-1	3.286E+0	7.127E+0
-1.768E-1	3.267E+0	7.182E+0
-1.784E-1	3.335E+0	7.156E+0
-1.768E-1	3.328E+0	7.231E+0
-1.768E-1	3.358E+0	7.179E+0
-1.768E-1	3.234E+0	7.111E+0
-1.768E-1	3.306E+0	7.150E+0
-1.800E-1	3.247E+0	7.140E+0
-1.751E-1	3.286E+0	7.153E+0
-1.735E-1	3.238E+0	7.179E+0
-1.768E-1	3.273E+0	7.185E+0
-1.768E-1	3.267E+0	7.254E+0
-1.735E-1	3.283E+0	7.036E+0
-1.751E-1	3.296E+0	7.156E+0
-1.751E-1	3.189E+0	7.130E+0
-1.768E-1	3.263E+0	7.108E+0
-1.768E-1	3.319E+0	7.010E+0
-1.784E-1	3.270E+0	7.169E+0
-1.784E-1	3.212E+0	7.101E+0
-1.784E-1	3.335E+0	7.143E+0
-1.735E-1	3.257E+0	7.130E+0
-1.751E-1	3.332E+0	7.043E+0
-1.784E-1	3.341E+0	7.137E+0
-1.768E-1	3.257E+0	7.023E+0
-1.768E-1	3.234E+0	7.166E+0
-1.768E-1	3.241E+0	7.017E+0
-1.784E-1	3.289E+0	7.205E+0
-1.800E-1	3.267E+0	7.124E+0
-1.719E-1	3.293E+0	7.101E+0
-1.751E-1	3.345E+0	7.130E+0
-1.768E-1	3.218E+0	7.156E+0
-1.768E-1	3.299E+0	7.192E+0
-1.735E-1	3.234E+0	7.221E+0
-1.735E-1	3.315E+0	7.208E+0
-1.768E-1	3.260E+0	7.231E+0
-1.768E-1	3.306E+0	7.124E+0
-1.751E-1	3.283E+0	7.121E+0
-1.784E-1	3.270E+0	7.169E+0
-1.784E-1	3.289E+0	7.043E+0
-1.751E-1	3.257E+0	7.140E+0
-1.768E-1	3.244E+0	7.208E+0
-1.768E-1	3.306E+0	7.153E+0
-1.751E-1	3.215E+0	7.218E+0
-1.735E-1	3.299E+0	7.176E+0
-1.751E-1	3.221E+0	7.056E+0
-1.735E-1	3.260E+0	7.146E+0
-1.751E-1	3.361E+0	7.108E+0
-1.735E-1	3.221E+0	7.179E+0
-1.751E-1	3.289E+0	7.250E+0
-1.751E-1	3.289E+0	7.127E+0
-1.751E-1	3.286E+0	7.114E+0
-1.751E-1	3.247E+0	7.104E+0
-1.751E-1	3.254E+0	7.088E+0
-1.768E-1	3.267E+0	7.114E+0
-1.784E-1	3.296E+0	7.137E+0
-1.768E-1	3.257E+0	7.192E+0
-1.768E-1	3.293E+0	7.095E+0
-1.751E-1	3.267E+0	7.192E+0
-1.784E-1	3.241E+0	7.179E+0
-1.768E-1	3.293E+0	7.159E+0
-1.751E-1	3.283E+0	7.231E+0
-1.751E-1	3.251E+0	7.114E+0
-1.751E-1	3.208E+0	7.134E+0
-1.735E-1	3.280E+0	7.172E+0
-1.735E-1	3.215E+0	7.198E+0
-1.768E-1	3.312E+0	7.130E+0
-1.768E-1	3.173E+0	7.247E+0
-1.768E-1	3.358E+0	7.254E+0
-1.735E-1	3.322E+0	7.195E+0
-1.784E-1	3.280E+0	7.121E+0
-1.768E-1	3.241E+0	7.159E+0
-1.751E-1	3.225E+0	7.101E+0
-1.751E-1	3.273E+0	7.202E+0
-1.735E-1	3.263E+0	7.108E+0
-1.751E-1	3.225E+0	7.104E+0
-1.751E-1	3.247E+0	6.994E+0
-1.751E-1	3.273E+0	7.017E+0
-1.751E-1	3.251E+0	7.095E+0
-1.768E-1	3.332E+0	7.114E+0
-1.768E-1	3.309E+0	7.108E+0
-1.751E-1	3.251E+0	7.215E+0
-1.751E-1	3.332E+0	7.215E+0
-1.768E-1	3.345E+0	7.004E+0
-1.768E-1	3.306E+0	7.056E+0
-1.735E-1	3.289E+0	7.146E+0
-1.768E-1	3.286E+0	7.065E+0
-1.768E-1	3.276E+0	7.140E+0
-1.751E-1	3.319E+0	7.150E+0
-1.768E-1	3.238E+0	7.159E+0
-1.751E-1	3.322E+0	7.221E+0
-1.768E-1	3.351E+0	7.159E+0
-1.784E-1	3.296E+0	7.208E+0
-1.719E-1	3.218E+0	7.085E+0
-1.735E-1	3.231E+0	7.182E+0
-1.768E-1	3.212E+0	7.056E+0
-1.768E-1	3.273E+0	7.166E+0
-1.751E-1	3.322E+0	7.208E+0
-1.751E-1	3.296E+0	7.114E+0
-1.784E-1	3.299E+0	7.049E+0
-1.735E-1	3.283E+0	7.088E+0
-1.735E-1	3.306E+0	7.075E+0
-1.800E-1	3.286E+0	7.211E+0
-1.784E-1	3.319E+0	7.260E+0
-1.768E-1	3.199E+0	7.182E+0
-1.768E-1	3.241E+0	7.163E+0
-1.751E-1	3.280E+0	7.185E+0
-1.751E-1	3.234E+0	7.098E+0
-1.751E-1	3.286E+0	7.059E+0
-1.719E-1	3.270E+0	7.205E+0
-1.768E-1	3.341E+0	7.150E+0
-1.784E-1	3.231E+0	7.182E+0
-1.751E-1	3.293E+0	7.166E+0
-1.735E-1	3.341E+0	7.156E+0
-1.784E-1	3.241E+0	7.189E+0
-1.800E-1	3.332E+0	7.176E+0
-1.751E-1	3.296E+0	7.150E+0
-1.735E-1	3.231E+0	7.143E+0
-1.768E-1	3.267E+0	7.130E+0
-1.784E-1	3.257E+0	7.121E+0
-1.768E-1	3.251E+0	7.202E+0
-1.735E-1	3.247E+0	7.091E+0
-1.768E-1	3.306E+0	7.159E+0
-1.768E-1	3.286E+0	7.134E+0
-1.768E-1	3.306E+0	7.082E+0
-1.751E-1	3.257E+0	7.192E+0
-1.768E-1	3.293E+0	7.143E+0
-1.751E-1	3.315E+0	7.134E+0
-1.751E-1	3.293E+0	7.088E+0
-1.751E-1	3.276E+0	7.179E+0
-1.800E-1	3.328E+0	7.163E+0
-1.768E-1	3.241E+0	7.176E+0
-1.735E-1	3.254E+0	7.224E+0
-1.735E-1	3.341E+0	7.140E+0
-1.784E-1	3.257E+0	7.176E+0
-1.768E-1	3.254E+0	7.039E+0
-1.751E-1	3.286E+0	7.046E+0
-1.751E-1	3.231E+0	7.052E+0
-1.751E-1	3.251E+0	7.143E+0
-1.751E-1	3.276E+0	7.114E+0
-1.751E-1	3.192E+0	7.140E+0
-1.751E-1	3.296E+0	7.169E+0
-1.751E-1	3.254E+0	7.202E+0
-1.768E-1	3.202E+0	7.179E+0
-1.751E-1	3.338E+0	7.101E+0
-1.735E-1	3.228E+0	7.247E+0
-1.751E-1	3.234E+0	7.062E+0
-1.784E-1	3.263E+0	7.166E+0
-1.735E-1	3.306E+0	7.111E+0
-1.751E-1	3.225E+0	7.286E+0
-1.735E-1	3.361E+0	7.134E+0
-1.784E-1	3.247E+0	7.159E+0
-1.768E-1	3.335E+0	7.189E+0
-1.735E-1	3.306E+0	7.043E+0
-1.735E-1	3.338E+0	7.156E+0
-1.784E-1	3.273E+0	7.117E+0
-1.751E-1	3.312E+0	7.114E+0
-1.751E-1	3.289E+0	7.221E+0
-1.768E-1	3.263E+0	7.065E+0
-1.784E-1	3.231E+0	7.176E+0
-1.735E-1	3.322E+0	7.072E+0
-1.735E-1	3.241E+0	7.101E+0
-1.768E-1	3.212E+0	7.247E+0
-1.768E-1	3.263E+0	7.127E+0
-1.768E-1	3.309E+0	7.072E+0
-1.735E-1	3.238E+0	7.211E+0
-1.735E-1	3.270E+0	7.108E+0
-1.768E-1	3.273E+0	7.224E+0
-1.768E-1	3.263E+0	7.228E+0
-1.768E-1	3.254E+0	7.134E+0
-1.751E-1	3.267E+0	7.134E+0
-1.751E-1	3.276E+0	7.091E+0
-1.735E-1	3.296E+0	7.111E+0
-1.751E-1	3.231E+0	7.270E+0
-1.719E-1	3.251E+0	7.172E+0
-1.784E-1	3.293E+0	7.205E+0
-1.784E-1	3.241E+0	7.130E+0
-1.735E-1	3.319E+0	7.101E+0
-1.751E-1	3.299E+0	7.169E+0
-1.784E-1	3.251E+0	7.195E+0
-1.751E-1	3.276E+0	7.078E+0
-1.751E-1	3.299E+0	7.127E+0
-1.751E-1	3.361E+0	7.153E+0
-1.784E-1	3.322E+0	7.195E+0
-1.751E-1	3.270E+0	7.185E+0
-1.735E-1	3.280E+0	7.108E+0
-1.735E-1	3.273E+0	7.091E+0
-1.784E-1	3.263E+0	7.153E+0
-1.751E-1	3.234E+0	7.114E+0
-1.768E-1	3.289E+0	7.130E+0
-1.751E-1	3.270E+0	7.215E+0
-1.800E-1	3.247E+0	7.111E+0
-1.800E-1	3.267E+0	7.130E+0
-1.735E-1	3.270E+0	6.991E+0
-1.735E-1	3.302E+0	7.156E+0
-1.751E-1	3.296E+0	7.169E+0
-1.751E-1	3.280E+0	7.046E+0
-1.768E-1	3.306E+0	7.146E+0
-1.751E-1	3.325E+0	7.098E+0
-1.768E-1	3.276E+0	7.088E+0
-1.768E-1	3.325E+0	7.185E+0
-1.784E-1	3.293E+0	7.202E+0
-1.735E-1	3.280E+0	7.108E+0
-1.768E-1	3.283E+0	7.172E+0
-1.751E-1	3.247E+0	7.150E+0
-1.751E-1	3.254E+0	7.130E+0
-1.751E-1	3.286E+0	7.124E+0
-1.768E-1	3.296E+0	7.075E+0
-1.751E-1	3.247E+0	7.156E+0
-1.719E-1	3.299E+0	7.117E+0
-1.768E-1	3.257E+0	7.153E+0
-1.768E-1	3.231E+0	7.114E+0
-1.768E-1	3.319E+0	7.010E+0
-1.768E-1	3.276E+0	7.169E+0
-1.751E-1	3.384E+0	7.182E+0
-1.768E-1	3.257E+0	7.104E+0
-1.768E-1	3.215E+0	7.140E+0
-1.751E-1	3.306E+0	6.978E+0
-1.768E-1	3.270E+0	7.082E+0
-1.784E-1	3.276E+0	7.202E+0
-1.768E-1	3.221E+0	7.153E+0
-1.735E-1	3.254E+0	7.023E+0
-1.768E-1	3.283E+0	7.221E+0
-1.735E-1	3.263E+0	7.172E+0
-1.768E-1	3.241E+0	7.169E+0
-1.735E-1	3.254E+0	7.072E+0
-1.768E-1	3.257E+0	7.114E+0
-1.784E-1	3.332E+0	7.198E+0
-1.768E-1	3.306E+0	7.146E+0
-1.719E-1	3.341E+0	7.082E+0
-1.768E-1	3.247E+0	7.172E+0
-1.768E-1	3.299E+0	7.046E+0
-1.751E-1	3.296E+0	7.095E+0
-1.719E-1	3.234E+0	7.195E+0
-1.719E-1	3.276E+0	7.065E+0
-1.768E-1	3.286E+0	7.166E+0
-1.768E-1	3.306E+0	7.114E+0
-1.751E-1	3.231E+0	7.166E+0
-1.735E-1	3.296E+0	7.208E+0
-1.768E-1	3.270E+0	7.185E+0
-1.719E-1	3.257E+0	7.117E+0
-1.768E-1	3.296E+0	7.108E+0
-1.751E-1	3.247E+0	7.153E+0
-1.751E-1	3.302E+0	7.082E+0
-1.751E-1	3.231E+0	7.257E+0
-1.751E-1	3.296E+0	7.124E+0
-1.768E-1	3.267E+0	7.046E+0
-1.751E-1	3.312E+0	7.095E+0
-1.751E-1	3.299E+0	7.134E+0
-1.735E-1	3.348E+0	7.189E+0
-1.751E-1	3.205E+0	7.127E+0
-1.768E-1	3.367E+0	7.069E+0
-1.751E-1	3.332E+0	7.046E+0
-1.751E-1	3.241E+0	7.224E+0
-1.751E-1	3.257E+0	7.205E+0
-1.768E-1	3.276E+0	7.169E+0
-1.768E-1	3.257E+0	7.140E+0
-1.751E-1	3.283E+0	7.163E+0
-1.768E-1	3.263E+0	7.169E+0
-1.784E-1	3.218E+0	7.146E+0
-1.735E-1	3.199E+0	7.117E+0
-1.735E-1	3.241E+0	7.124E+0
-1.751E-1	3.254E+0	7.085E+0
-1.784E-1	3.315E+0	7.163E+0
-1.751E-1	3.364E+0	7.156E+0
-1.751E-1	3.338E+0	7.114E+0
-1.768E-1	3.348E+0	7.257E+0
-1.768E-1	3.153E+0	7.134E+0
-1.751E-1	3.270E+0	7.143E+0
-1.751E-1	3.286E+0	7.176E+0
-1.735E-1	3.254E+0	7.117E+0
-1.800E-1	3.202E+0	7.163E+0
-1.768E-1	3.231E+0	7.098E+0
-1.735E-1	3.257E+0	7.179E+0
-1.768E-1	3.312E+0	7.065E+0
-1.768E-1	3.270E+0	7.163E+0
-1.768E-1	3.215E+0	7.114E+0
-1.751E-1	3.234E+0	7.205E+0
-1.751E-1	3.215E+0	7.159E+0
-1.768E-1	3.215E+0	7.153E+0
-1.768E-1	3.267E+0	7.072E+0
-1.768E-1	3.254E+0	7.211E+0
-1.784E-1	3.231E+0	7.195E+0
-1.784E-1	3.215E+0	7.075E+0
-1.768E-1	3.309E+0	7.179E+0
-1.735E-1	3.241E+0	6.994E+0
-1.751E-1	3.254E+0	7.143E+0
-1.768E-1	3.251E+0	7.182E+0
-1.784E-1	3.238E+0	7.013E+0
-1.735E-1	3.263E+0	7.166E+0
-1.735E-1	3.325E+0	7.189E+0
-1.784E-1	3.338E+0	7.108E+0
-1.784E-1	3.358E+0	7.182E+0
[truncated: 93,942 more rows]
