# Supplementary material for: Improved ANAP incorporation and VCF analysis reveal details of P2X7 current facilitation and a limited conformational interplay between ATP binding and the intracellular ballast domain
Source: eLife. 2023 Jan 4;12:e82479. doi: 10.7554/eLife.82479 (PMC9859053; doi:10.7554/eLife.82479)
Supplement: Figure 3—figure supplement 3—source data 2. [file elife-82479-fig3-figsupp3-data2.zip › Figure-3_figure-supplement-3_source-data-2/DeltaCys-constructs/m05/13.csv]

-5.677E-1	3.426E+0	8.600E+0
-5.677E-1	3.452E+0	8.691E+0
-5.709E-1	3.471E+0	8.658E+0
-5.709E-1	3.465E+0	8.655E+0
-5.677E-1	3.452E+0	8.574E+0
-5.693E-1	3.497E+0	8.726E+0
-5.709E-1	3.361E+0	8.749E+0
-5.693E-1	3.497E+0	8.755E+0
-5.693E-1	3.465E+0	8.869E+0
-5.709E-1	3.429E+0	8.775E+0
-5.693E-1	3.494E+0	8.739E+0
-5.693E-1	3.484E+0	8.700E+0
-5.677E-1	3.448E+0	8.700E+0
-5.677E-1	3.500E+0	8.658E+0
-5.693E-1	3.452E+0	8.674E+0
-5.677E-1	3.471E+0	8.717E+0
-5.693E-1	3.478E+0	8.710E+0
-5.660E-1	3.371E+0	8.749E+0
-5.677E-1	3.393E+0	8.781E+0
-5.725E-1	3.513E+0	8.768E+0
-5.709E-1	3.465E+0	8.597E+0
-5.693E-1	3.429E+0	8.691E+0
-5.709E-1	3.416E+0	8.694E+0
-5.693E-1	3.461E+0	8.707E+0
-5.660E-1	3.406E+0	8.785E+0
-5.677E-1	3.452E+0	8.697E+0
-5.709E-1	3.439E+0	8.674E+0
-5.693E-1	3.461E+0	8.730E+0
-5.693E-1	3.487E+0	8.674E+0
-5.660E-1	3.416E+0	8.772E+0
-5.693E-1	3.429E+0	8.580E+0
-5.709E-1	3.494E+0	8.661E+0
-5.693E-1	3.461E+0	8.762E+0
-5.677E-1	3.500E+0	8.746E+0
-5.725E-1	3.439E+0	8.720E+0
-5.709E-1	3.529E+0	8.639E+0
-5.660E-1	3.461E+0	8.713E+0
-5.693E-1	3.452E+0	8.781E+0
-5.693E-1	3.452E+0	8.853E+0
-5.693E-1	3.500E+0	8.658E+0
-5.709E-1	3.458E+0	8.687E+0
-5.677E-1	3.406E+0	8.655E+0
-5.677E-1	3.374E+0	8.752E+0
-5.709E-1	3.400E+0	8.694E+0
-5.677E-1	3.487E+0	8.749E+0
-5.660E-1	3.455E+0	8.710E+0
-5.709E-1	3.500E+0	8.574E+0
-5.709E-1	3.465E+0	8.668E+0
-5.709E-1	3.491E+0	8.697E+0
-5.660E-1	3.497E+0	8.755E+0
-5.709E-1	3.416E+0	8.658E+0
-5.725E-1	3.500E+0	8.730E+0
-5.677E-1	3.455E+0	8.762E+0
-5.677E-1	3.523E+0	8.778E+0
-5.693E-1	3.497E+0	8.759E+0
-5.709E-1	3.432E+0	8.723E+0
-5.644E-1	3.461E+0	8.755E+0
-5.677E-1	3.390E+0	8.613E+0
-5.693E-1	3.426E+0	8.704E+0
-5.693E-1	3.400E+0	8.713E+0
-5.709E-1	3.409E+0	8.681E+0
-5.693E-1	3.468E+0	8.791E+0
-5.693E-1	3.455E+0	8.707E+0
-5.709E-1	3.500E+0	8.691E+0
-5.709E-1	3.468E+0	8.668E+0
-5.677E-1	3.468E+0	8.739E+0
-5.693E-1	3.494E+0	8.720E+0
-5.693E-1	3.497E+0	8.807E+0
-5.677E-1	3.380E+0	8.655E+0
-5.677E-1	3.468E+0	8.648E+0
-5.677E-1	3.484E+0	8.661E+0
-5.709E-1	3.458E+0	8.678E+0
-5.677E-1	3.491E+0	8.661E+0
-5.677E-1	3.494E+0	8.694E+0
-5.709E-1	3.491E+0	8.691E+0
-5.693E-1	3.432E+0	8.726E+0
-5.677E-1	3.507E+0	8.730E+0
-5.693E-1	3.510E+0	8.597E+0
-5.677E-1	3.448E+0	8.820E+0
-5.709E-1	3.445E+0	8.752E+0
-5.677E-1	3.478E+0	8.752E+0
-5.677E-1	3.497E+0	8.788E+0
-5.709E-1	3.465E+0	8.742E+0
-5.709E-1	3.393E+0	8.772E+0
-5.660E-1	3.481E+0	8.720E+0
-5.677E-1	3.387E+0	8.752E+0
-5.709E-1	3.448E+0	8.765E+0
-5.709E-1	3.494E+0	8.635E+0
-5.709E-1	3.416E+0	8.629E+0
-5.660E-1	3.409E+0	8.775E+0
-5.677E-1	3.435E+0	8.704E+0
-5.693E-1	3.471E+0	8.752E+0
-5.660E-1	3.484E+0	8.668E+0
-5.693E-1	3.409E+0	8.710E+0
-5.693E-1	3.468E+0	8.681E+0
-5.709E-1	3.445E+0	8.678E+0
-5.677E-1	3.371E+0	8.687E+0
-5.660E-1	3.487E+0	8.648E+0
-5.660E-1	3.442E+0	8.843E+0
-5.693E-1	3.494E+0	8.759E+0
-5.693E-1	3.403E+0	8.775E+0
-5.677E-1	3.413E+0	8.736E+0
-5.725E-1	3.406E+0	8.697E+0
-5.709E-1	3.513E+0	8.658E+0
-5.693E-1	3.406E+0	8.720E+0
-5.677E-1	3.465E+0	8.674E+0
-5.693E-1	3.403E+0	8.635E+0
-5.709E-1	3.461E+0	8.781E+0
-5.693E-1	3.452E+0	8.674E+0
-5.693E-1	3.465E+0	8.661E+0
-5.709E-1	3.439E+0	8.798E+0
-5.725E-1	3.442E+0	8.684E+0
-5.693E-1	3.439E+0	8.781E+0
-5.677E-1	3.461E+0	8.736E+0
-5.677E-1	3.474E+0	8.665E+0
-5.693E-1	3.510E+0	8.814E+0
-5.677E-1	3.422E+0	8.791E+0
-5.693E-1	3.445E+0	8.742E+0
-5.709E-1	3.442E+0	8.739E+0
-5.693E-1	3.452E+0	8.665E+0
-5.677E-1	3.455E+0	8.768E+0
-5.677E-1	3.510E+0	8.746E+0
-5.693E-1	3.426E+0	8.655E+0
-5.677E-1	3.455E+0	8.752E+0
-5.677E-1	3.461E+0	8.775E+0
-5.660E-1	3.380E+0	8.704E+0
-5.693E-1	3.409E+0	8.772E+0
-5.709E-1	3.429E+0	8.707E+0
-5.677E-1	3.452E+0	8.691E+0
-5.644E-1	3.478E+0	8.742E+0
-5.644E-1	3.474E+0	8.567E+0
-5.709E-1	3.510E+0	8.661E+0
-5.644E-1	3.413E+0	8.739E+0
-5.644E-1	3.422E+0	8.804E+0
-5.677E-1	3.422E+0	8.668E+0
-5.693E-1	3.432E+0	8.742E+0
-5.660E-1	3.526E+0	8.538E+0
-5.660E-1	3.465E+0	8.733E+0
-5.693E-1	3.484E+0	8.775E+0
-5.693E-1	3.442E+0	8.691E+0
-5.660E-1	3.445E+0	8.671E+0
-5.644E-1	3.409E+0	8.801E+0
-5.693E-1	3.494E+0	8.694E+0
-5.693E-1	3.461E+0	8.778E+0
-5.677E-1	3.435E+0	8.759E+0
-5.660E-1	3.435E+0	8.791E+0
-5.693E-1	3.406E+0	8.671E+0
-5.725E-1	3.468E+0	8.665E+0
-5.660E-1	3.504E+0	8.733E+0
-5.660E-1	3.487E+0	8.700E+0
-5.693E-1	3.406E+0	8.642E+0
-5.693E-1	3.419E+0	8.713E+0
-5.677E-1	3.471E+0	8.691E+0
-5.628E-1	3.445E+0	8.717E+0
-5.693E-1	3.426E+0	8.642E+0
-5.709E-1	3.445E+0	8.691E+0
-5.677E-1	3.302E+0	8.684E+0
-5.677E-1	3.429E+0	8.574E+0
-5.693E-1	3.387E+0	8.755E+0
-5.677E-1	3.448E+0	8.726E+0
-5.709E-1	3.390E+0	8.830E+0
-5.660E-1	3.481E+0	8.704E+0
-5.693E-1	3.500E+0	8.704E+0
-5.709E-1	3.461E+0	8.730E+0
-5.693E-1	3.471E+0	8.697E+0
-5.693E-1	3.478E+0	8.678E+0
-5.709E-1	3.403E+0	8.817E+0
-5.725E-1	3.448E+0	8.778E+0
-5.660E-1	3.442E+0	8.707E+0
-5.660E-1	3.500E+0	8.720E+0
-5.677E-1	3.455E+0	8.678E+0
-5.725E-1	3.442E+0	8.853E+0
-5.693E-1	3.413E+0	8.778E+0
-5.693E-1	3.494E+0	8.681E+0
-5.709E-1	3.426E+0	8.671E+0
-5.677E-1	3.481E+0	8.824E+0
-5.660E-1	3.507E+0	8.597E+0
-5.693E-1	3.487E+0	8.697E+0
-5.709E-1	3.406E+0	8.746E+0
-5.677E-1	3.426E+0	8.713E+0
-5.677E-1	3.448E+0	8.850E+0
-5.677E-1	3.474E+0	8.655E+0
-5.693E-1	3.419E+0	8.726E+0
-5.709E-1	3.448E+0	8.723E+0
-5.660E-1	3.458E+0	8.820E+0
-5.693E-1	3.484E+0	8.775E+0
-5.693E-1	3.439E+0	8.681E+0
-5.693E-1	3.452E+0	8.671E+0
-5.660E-1	3.504E+0	8.713E+0
-5.660E-1	3.377E+0	8.658E+0
-5.693E-1	3.413E+0	8.639E+0
-5.677E-1	3.409E+0	8.768E+0
-5.709E-1	3.406E+0	8.658E+0
-5.693E-1	3.452E+0	8.807E+0
-5.709E-1	3.416E+0	8.768E+0
-5.709E-1	3.396E+0	8.697E+0
-5.709E-1	3.471E+0	8.639E+0
-5.660E-1	3.458E+0	8.678E+0
-5.677E-1	3.416E+0	8.619E+0
-5.677E-1	3.484E+0	8.781E+0
-5.677E-1	3.452E+0	8.577E+0
-5.693E-1	3.445E+0	8.736E+0
-5.709E-1	3.442E+0	8.739E+0
-5.660E-1	3.478E+0	8.674E+0
-5.693E-1	3.458E+0	8.668E+0
-5.660E-1	3.471E+0	8.648E+0
-5.677E-1	3.481E+0	8.723E+0
-5.677E-1	3.328E+0	8.772E+0
-5.693E-1	3.465E+0	8.749E+0
-5.693E-1	3.533E+0	8.687E+0
-5.693E-1	3.413E+0	8.642E+0
-5.693E-1	3.426E+0	8.661E+0
-5.677E-1	3.442E+0	8.768E+0
-5.693E-1	3.406E+0	8.768E+0
-5.677E-1	3.497E+0	8.801E+0
-5.677E-1	3.523E+0	8.674E+0
-5.660E-1	3.390E+0	8.580E+0
-5.677E-1	3.429E+0	8.700E+0
-5.693E-1	3.442E+0	8.759E+0
-5.693E-1	3.403E+0	8.717E+0
-5.644E-1	3.471E+0	8.856E+0
-5.677E-1	3.432E+0	8.571E+0
-5.709E-1	3.426E+0	8.733E+0
-5.709E-1	3.484E+0	8.642E+0
-5.709E-1	3.471E+0	8.687E+0
-5.677E-1	3.413E+0	8.655E+0
-5.693E-1	3.494E+0	8.658E+0
-5.725E-1	3.371E+0	8.768E+0
-5.709E-1	3.432E+0	8.593E+0
-5.677E-1	3.468E+0	8.733E+0
-5.693E-1	3.452E+0	8.619E+0
-5.725E-1	3.465E+0	8.593E+0
-5.677E-1	3.471E+0	8.778E+0
-5.677E-1	3.390E+0	8.710E+0
-5.693E-1	3.361E+0	8.632E+0
-5.677E-1	3.448E+0	8.697E+0
-5.660E-1	3.413E+0	8.713E+0
-5.693E-1	3.403E+0	8.713E+0
-5.677E-1	3.377E+0	8.713E+0
-5.741E-1	3.468E+0	8.720E+0
-5.693E-1	3.487E+0	8.846E+0
-5.660E-1	3.478E+0	8.717E+0
-5.693E-1	3.413E+0	8.814E+0
-5.725E-1	3.426E+0	8.733E+0
-5.677E-1	3.377E+0	8.661E+0
-5.709E-1	3.351E+0	8.830E+0
-5.693E-1	3.416E+0	8.652E+0
-5.709E-1	3.361E+0	8.739E+0
-5.660E-1	3.452E+0	8.752E+0
-5.660E-1	3.396E+0	8.648E+0
-5.693E-1	3.504E+0	8.587E+0
-5.677E-1	3.419E+0	8.710E+0
-5.693E-1	3.419E+0	8.820E+0
-5.677E-1	3.465E+0	8.765E+0
-5.677E-1	3.452E+0	8.794E+0
-5.709E-1	3.384E+0	8.635E+0
-5.677E-1	3.533E+0	8.645E+0
-5.677E-1	3.497E+0	8.720E+0
-5.677E-1	3.484E+0	8.681E+0
-5.709E-1	3.445E+0	8.622E+0
-5.660E-1	3.478E+0	8.655E+0
-5.677E-1	3.523E+0	8.597E+0
-5.677E-1	3.458E+0	8.661E+0
-5.693E-1	3.406E+0	8.710E+0
-5.677E-1	3.426E+0	8.768E+0
-5.660E-1	3.517E+0	8.765E+0
-5.677E-1	3.413E+0	8.730E+0
-5.709E-1	3.452E+0	8.820E+0
-5.660E-1	3.361E+0	8.558E+0
-5.693E-1	3.542E+0	8.720E+0
-5.709E-1	3.403E+0	8.603E+0
-5.725E-1	3.419E+0	8.681E+0
-5.660E-1	3.471E+0	8.684E+0
-5.660E-1	3.416E+0	8.704E+0
-5.660E-1	3.445E+0	8.684E+0
-5.709E-1	3.468E+0	8.632E+0
-5.660E-1	3.465E+0	8.652E+0
-5.677E-1	3.474E+0	8.843E+0
-5.677E-1	3.517E+0	8.739E+0
-5.709E-1	3.435E+0	8.801E+0
-5.725E-1	3.474E+0	8.739E+0
-5.677E-1	3.371E+0	8.804E+0
-5.693E-1	3.461E+0	8.713E+0
-5.709E-1	3.458E+0	8.658E+0
-5.677E-1	3.455E+0	8.781E+0
-5.693E-1	3.390E+0	8.730E+0
-5.709E-1	3.432E+0	8.733E+0
-5.709E-1	3.400E+0	8.746E+0
-5.693E-1	3.403E+0	8.668E+0
-5.660E-1	3.461E+0	8.772E+0
-5.693E-1	3.448E+0	8.778E+0
-5.693E-1	3.448E+0	8.648E+0
-5.677E-1	3.413E+0	8.600E+0
-5.677E-1	3.435E+0	8.775E+0
-5.677E-1	3.377E+0	8.746E+0
-5.709E-1	3.416E+0	8.807E+0
-5.677E-1	3.478E+0	8.765E+0
-5.709E-1	3.409E+0	8.768E+0
-5.693E-1	3.419E+0	8.642E+0
-5.693E-1	3.435E+0	8.687E+0
-5.693E-1	3.445E+0	8.765E+0
-5.709E-1	3.439E+0	8.632E+0
-5.677E-1	3.429E+0	8.593E+0
-5.693E-1	3.465E+0	8.785E+0
-5.677E-1	3.455E+0	8.704E+0
-5.677E-1	3.426E+0	8.733E+0
-5.709E-1	3.481E+0	8.655E+0
-5.725E-1	3.400E+0	8.853E+0
-5.677E-1	3.478E+0	8.778E+0
-5.693E-1	3.442E+0	8.704E+0
-5.677E-1	3.474E+0	8.684E+0
-5.709E-1	3.487E+0	8.781E+0
-5.693E-1	3.487E+0	8.635E+0
-5.677E-1	3.468E+0	8.739E+0
-5.660E-1	3.481E+0	8.691E+0
-5.709E-1	3.390E+0	8.717E+0
-5.660E-1	3.497E+0	8.811E+0
-5.677E-1	3.471E+0	8.720E+0
-5.677E-1	3.461E+0	8.645E+0
-5.677E-1	3.393E+0	8.697E+0
-5.677E-1	3.409E+0	8.755E+0
-5.660E-1	3.478E+0	8.762E+0
-5.693E-1	3.429E+0	8.739E+0
-5.725E-1	3.529E+0	8.687E+0
-5.677E-1	3.484E+0	8.684E+0
-5.677E-1	3.429E+0	8.710E+0
-5.693E-1	3.442E+0	8.788E+0
-5.693E-1	3.406E+0	8.781E+0
-5.677E-1	3.474E+0	8.733E+0
-5.709E-1	3.396E+0	8.723E+0
-5.709E-1	3.445E+0	8.652E+0
-5.693E-1	3.380E+0	8.739E+0
-5.709E-1	3.504E+0	8.820E+0
-5.660E-1	3.468E+0	8.697E+0
-5.660E-1	3.413E+0	8.804E+0
-5.709E-1	3.452E+0	8.726E+0
-5.677E-1	3.465E+0	8.804E+0
-5.660E-1	3.422E+0	8.843E+0
-5.660E-1	3.481E+0	8.749E+0
-5.709E-1	3.474E+0	8.691E+0
-5.677E-1	3.500E+0	8.726E+0
-5.660E-1	3.435E+0	8.681E+0
-5.677E-1	3.409E+0	8.804E+0
-5.725E-1	3.474E+0	8.801E+0
-5.677E-1	3.445E+0	8.681E+0
-5.677E-1	3.491E+0	8.733E+0
-5.677E-1	3.364E+0	8.700E+0
-5.693E-1	3.406E+0	8.632E+0
-5.693E-1	3.403E+0	8.794E+0
-5.660E-1	3.471E+0	8.781E+0
-5.660E-1	3.400E+0	8.730E+0
-5.709E-1	3.432E+0	8.700E+0
-5.693E-1	3.465E+0	8.629E+0
-5.693E-1	3.429E+0	8.846E+0
-5.693E-1	3.419E+0	8.717E+0
-5.693E-1	3.481E+0	8.762E+0
-5.677E-1	3.416E+0	8.749E+0
-5.693E-1	3.406E+0	8.739E+0
-5.660E-1	3.422E+0	8.613E+0
-5.709E-1	3.429E+0	8.626E+0
-5.693E-1	3.406E+0	8.736E+0
-5.660E-1	3.474E+0	8.742E+0
-5.693E-1	3.468E+0	8.807E+0
-5.709E-1	3.390E+0	8.736E+0
-5.693E-1	3.406E+0	8.772E+0
-5.677E-1	3.481E+0	8.765E+0
-5.677E-1	3.468E+0	8.655E+0
-5.693E-1	3.435E+0	8.726E+0
-5.660E-1	3.396E+0	8.704E+0
-5.660E-1	3.465E+0	8.801E+0
-5.709E-1	3.494E+0	8.671E+0
-5.709E-1	3.507E+0	8.545E+0
-5.693E-1	3.474E+0	8.733E+0
-5.660E-1	3.461E+0	8.720E+0
-5.677E-1	3.432E+0	8.668E+0
-5.693E-1	3.396E+0	8.723E+0
-5.693E-1	3.494E+0	8.730E+0
-5.677E-1	3.400E+0	8.626E+0
-5.693E-1	3.403E+0	8.697E+0
-5.693E-1	3.426E+0	8.629E+0
-5.660E-1	3.458E+0	8.652E+0
-5.660E-1	3.422E+0	8.713E+0
-5.693E-1	3.474E+0	8.707E+0
-5.693E-1	3.413E+0	8.717E+0
-5.677E-1	3.400E+0	8.635E+0
-5.693E-1	3.384E+0	8.713E+0
-5.693E-1	3.426E+0	8.658E+0
-5.709E-1	3.468E+0	8.739E+0
-5.660E-1	3.504E+0	8.668E+0
-5.709E-1	3.387E+0	8.759E+0
-5.709E-1	3.409E+0	8.626E+0
-5.725E-1	3.442E+0	8.658E+0
-5.693E-1	3.393E+0	8.833E+0
-5.677E-1	3.361E+0	8.788E+0
-5.709E-1	3.416E+0	8.665E+0
-5.709E-1	3.390E+0	8.707E+0
-5.709E-1	3.396E+0	8.645E+0
-5.677E-1	3.445E+0	8.723E+0
-5.677E-1	3.448E+0	8.694E+0
-5.693E-1	3.416E+0	8.629E+0
-5.709E-1	3.448E+0	8.626E+0
-5.693E-1	3.393E+0	8.652E+0
-5.693E-1	3.523E+0	8.668E+0
-5.677E-1	3.396E+0	8.765E+0
-5.644E-1	3.400E+0	8.752E+0
-5.693E-1	3.468E+0	8.687E+0
-5.693E-1	3.435E+0	8.772E+0
-5.709E-1	3.478E+0	8.697E+0
-5.677E-1	3.497E+0	8.687E+0
-5.644E-1	3.500E+0	8.759E+0
-5.660E-1	3.445E+0	8.584E+0
-5.709E-1	3.416E+0	8.645E+0
-5.677E-1	3.461E+0	8.765E+0
-5.693E-1	3.380E+0	8.704E+0
-5.677E-1	3.426E+0	8.642E+0
-5.693E-1	3.393E+0	8.561E+0
-5.660E-1	3.416E+0	8.772E+0
-5.693E-1	3.458E+0	8.875E+0
-5.677E-1	3.416E+0	8.678E+0
-5.693E-1	3.448E+0	8.759E+0
-5.693E-1	3.403E+0	8.830E+0
-5.660E-1	3.465E+0	8.755E+0
-5.660E-1	3.484E+0	8.733E+0
-5.725E-1	3.442E+0	8.687E+0
-5.660E-1	3.371E+0	8.616E+0
-5.660E-1	3.432E+0	8.687E+0
-5.693E-1	3.358E+0	8.726E+0
-5.725E-1	3.549E+0	8.736E+0
-5.660E-1	3.455E+0	8.606E+0
-5.693E-1	3.478E+0	8.687E+0
-5.693E-1	3.442E+0	8.730E+0
-5.693E-1	3.452E+0	8.736E+0
-5.677E-1	3.478E+0	8.700E+0
-5.693E-1	3.458E+0	8.772E+0
-5.709E-1	3.523E+0	8.661E+0
-5.709E-1	3.445E+0	8.739E+0
-5.677E-1	3.494E+0	8.626E+0
-5.677E-1	3.455E+0	8.736E+0
-5.709E-1	3.487E+0	8.739E+0
-5.693E-1	3.445E+0	8.645E+0
-5.660E-1	3.510E+0	8.749E+0
-5.644E-1	3.448E+0	8.687E+0
-5.693E-1	3.442E+0	8.830E+0
-5.709E-1	3.471E+0	8.739E+0
-5.660E-1	3.452E+0	8.642E+0
-5.677E-1	3.481E+0	8.668E+0
-5.693E-1	3.442E+0	8.739E+0
-5.693E-1	3.403E+0	8.723E+0
-5.693E-1	3.422E+0	8.730E+0
-5.660E-1	3.507E+0	8.720E+0
-5.693E-1	3.429E+0	8.762E+0
-5.693E-1	3.442E+0	8.717E+0
-5.677E-1	3.429E+0	8.671E+0
-5.677E-1	3.494E+0	8.801E+0
-5.693E-1	3.471E+0	8.726E+0
-5.693E-1	3.455E+0	8.613E+0
-5.693E-1	3.445E+0	8.723E+0
-5.677E-1	3.455E+0	8.648E+0
-5.677E-1	3.461E+0	8.671E+0
-5.693E-1	3.484E+0	8.678E+0
-5.660E-1	3.513E+0	8.678E+0
-5.677E-1	3.468E+0	8.730E+0
-5.677E-1	3.484E+0	8.723E+0
-5.709E-1	3.497E+0	8.736E+0
-5.644E-1	3.461E+0	8.759E+0
-5.677E-1	3.439E+0	8.807E+0
-5.693E-1	3.426E+0	8.652E+0
-5.693E-1	3.471E+0	8.697E+0
-5.677E-1	3.448E+0	8.655E+0
-5.677E-1	3.426E+0	8.733E+0
-5.725E-1	3.452E+0	8.778E+0
-5.725E-1	3.432E+0	8.645E+0
-5.677E-1	3.361E+0	8.704E+0
-5.709E-1	3.452E+0	8.626E+0
-5.709E-1	3.468E+0	8.626E+0
-5.693E-1	3.455E+0	8.674E+0
-5.677E-1	3.387E+0	8.622E+0
-5.660E-1	3.491E+0	8.681E+0
-5.693E-1	3.442E+0	8.720E+0
-5.709E-1	3.458E+0	8.791E+0
-5.693E-1	3.432E+0	8.778E+0
-5.677E-1	3.478E+0	8.580E+0
-5.660E-1	3.374E+0	8.772E+0
-5.693E-1	3.416E+0	8.707E+0
-5.693E-1	3.487E+0	8.629E+0
-5.660E-1	3.426E+0	8.824E+0
-5.677E-1	3.409E+0	8.632E+0
-5.709E-1	3.478E+0	8.691E+0
-5.660E-1	3.487E+0	8.642E+0
-5.660E-1	3.455E+0	8.723E+0
-5.693E-1	3.429E+0	8.798E+0
-5.709E-1	3.429E+0	8.658E+0
-5.660E-1	3.471E+0	8.655E+0
-5.677E-1	3.513E+0	8.678E+0
-5.677E-1	3.371E+0	8.622E+0
-5.709E-1	3.517E+0	8.684E+0
-5.709E-1	3.465E+0	8.674E+0
-5.644E-1	3.465E+0	8.655E+0
-5.709E-1	3.345E+0	8.704E+0
-5.709E-1	3.429E+0	8.648E+0
-5.660E-1	3.504E+0	8.723E+0
-5.660E-1	3.478E+0	8.665E+0
-5.693E-1	3.471E+0	8.807E+0
-5.693E-1	3.358E+0	8.733E+0
-5.660E-1	3.474E+0	8.687E+0
-5.660E-1	3.484E+0	8.717E+0
-5.693E-1	3.478E+0	8.674E+0
-5.693E-1	3.442E+0	8.730E+0
-5.660E-1	3.435E+0	8.694E+0
-5.677E-1	3.458E+0	8.707E+0
-5.677E-1	3.474E+0	8.616E+0
-5.693E-1	3.409E+0	8.678E+0
-5.660E-1	3.468E+0	8.593E+0
-5.693E-1	3.387E+0	8.730E+0
-5.693E-1	3.487E+0	8.733E+0
-5.709E-1	3.442E+0	8.843E+0
-5.677E-1	3.452E+0	8.746E+0
-5.677E-1	3.478E+0	8.720E+0
-5.677E-1	3.481E+0	8.804E+0
-5.693E-1	3.432E+0	8.752E+0
-5.693E-1	3.471E+0	8.730E+0
-5.644E-1	3.387E+0	8.619E+0
-5.677E-1	3.396E+0	8.574E+0
-5.709E-1	3.406E+0	8.639E+0
-5.693E-1	3.419E+0	8.817E+0
-5.644E-1	3.461E+0	8.687E+0
-5.693E-1	3.426E+0	8.671E+0
-5.677E-1	3.507E+0	8.736E+0
-5.660E-1	3.504E+0	8.697E+0
-5.677E-1	3.461E+0	8.655E+0
-5.677E-1	3.400E+0	8.684E+0
-5.693E-1	3.487E+0	8.704E+0
-5.677E-1	3.474E+0	8.807E+0
-5.677E-1	3.442E+0	8.759E+0
-5.693E-1	3.445E+0	8.548E+0
-5.693E-1	3.409E+0	8.726E+0
-5.677E-1	3.452E+0	8.713E+0
-5.677E-1	3.409E+0	8.807E+0
-5.709E-1	3.409E+0	8.574E+0
-5.709E-1	3.478E+0	8.577E+0
-5.644E-1	3.419E+0	8.671E+0
-5.677E-1	3.471E+0	8.755E+0
-5.693E-1	3.507E+0	8.710E+0
-5.709E-1	3.481E+0	8.911E+0
-5.693E-1	3.452E+0	8.629E+0
-5.677E-1	3.409E+0	8.671E+0
-5.677E-1	3.426E+0	8.616E+0
-5.725E-1	3.439E+0	8.613E+0
-5.677E-1	3.435E+0	8.687E+0
-5.644E-1	3.494E+0	8.704E+0
-5.725E-1	3.481E+0	8.597E+0
-5.693E-1	3.448E+0	8.639E+0
-5.693E-1	3.491E+0	8.726E+0
-5.644E-1	3.461E+0	8.635E+0
-5.693E-1	3.426E+0	8.730E+0
-5.693E-1	3.494E+0	8.736E+0
-5.677E-1	3.403E+0	8.762E+0
-5.644E-1	3.484E+0	8.788E+0
-5.677E-1	3.468E+0	8.645E+0
-5.693E-1	3.445E+0	8.681E+0
-5.677E-1	3.393E+0	8.710E+0
-5.644E-1	3.455E+0	8.691E+0
-5.677E-1	3.448E+0	8.648E+0
-5.693E-1	3.504E+0	8.733E+0
-5.693E-1	3.484E+0	8.648E+0
-5.677E-1	3.455E+0	8.704E+0
-5.677E-1	3.409E+0	8.671E+0
-5.709E-1	3.458E+0	8.704E+0
-5.660E-1	3.445E+0	8.665E+0
-5.644E-1	3.429E+0	8.658E+0
-5.677E-1	3.358E+0	8.681E+0
-5.693E-1	3.413E+0	8.700E+0
-5.677E-1	3.520E+0	8.691E+0
-5.693E-1	3.426E+0	8.648E+0
-5.677E-1	3.455E+0	8.681E+0
-5.693E-1	3.393E+0	8.678E+0
-5.693E-1	3.422E+0	8.678E+0
-5.628E-1	3.465E+0	8.665E+0
-5.677E-1	3.435E+0	8.622E+0
-5.693E-1	3.439E+0	8.720E+0
-5.677E-1	3.448E+0	8.678E+0
-5.677E-1	3.517E+0	8.684E+0
-5.693E-1	3.452E+0	8.843E+0
-5.677E-1	3.455E+0	8.687E+0
-5.677E-1	3.403E+0	8.678E+0
-5.660E-1	3.507E+0	8.665E+0
-5.677E-1	3.429E+0	8.681E+0
-5.709E-1	3.400E+0	8.545E+0
-5.660E-1	3.422E+0	8.606E+0
-5.660E-1	3.471E+0	8.794E+0
-5.709E-1	3.507E+0	8.755E+0
-5.660E-1	3.458E+0	8.609E+0
-5.693E-1	3.400E+0	8.723E+0
-5.660E-1	3.422E+0	8.707E+0
-5.677E-1	3.497E+0	8.674E+0
-5.693E-1	3.452E+0	8.538E+0
-5.677E-1	3.429E+0	8.746E+0
-5.693E-1	3.409E+0	8.697E+0
-5.677E-1	3.448E+0	8.635E+0
-5.693E-1	3.494E+0	8.785E+0
-5.677E-1	3.419E+0	8.710E+0
-5.677E-1	3.429E+0	8.739E+0
-5.693E-1	3.448E+0	8.590E+0
-5.693E-1	3.403E+0	8.755E+0
-5.677E-1	3.419E+0	8.811E+0
-5.677E-1	3.452E+0	8.781E+0
-5.677E-1	3.390E+0	8.691E+0
-5.709E-1	3.465E+0	8.681E+0
-5.693E-1	3.419E+0	8.749E+0
-5.644E-1	3.494E+0	8.678E+0
-5.677E-1	3.439E+0	8.700E+0
-5.677E-1	3.371E+0	8.674E+0
-5.677E-1	3.426E+0	8.730E+0
-5.660E-1	3.442E+0	8.652E+0
-5.693E-1	3.422E+0	8.798E+0
-5.677E-1	3.439E+0	8.626E+0
-5.660E-1	3.403E+0	8.746E+0
-5.693E-1	3.403E+0	8.765E+0
-5.693E-1	3.374E+0	8.603E+0
-5.709E-1	3.387E+0	8.697E+0
-5.660E-1	3.390E+0	8.590E+0
-5.677E-1	3.374E+0	8.707E+0
-5.693E-1	3.452E+0	8.665E+0
-5.693E-1	3.523E+0	8.639E+0
-5.677E-1	3.523E+0	8.772E+0
-5.677E-1	3.406E+0	8.710E+0
-5.677E-1	3.419E+0	8.811E+0
-5.709E-1	3.471E+0	8.684E+0
-5.693E-1	3.442E+0	8.713E+0
-5.660E-1	3.445E+0	8.739E+0
-5.677E-1	3.439E+0	8.704E+0
-5.693E-1	3.445E+0	8.704E+0
-5.693E-1	3.461E+0	8.755E+0
-5.677E-1	3.390E+0	8.687E+0
-5.677E-1	3.435E+0	8.658E+0
-5.677E-1	3.500E+0	8.665E+0
-5.693E-1	3.504E+0	8.687E+0
-5.644E-1	3.442E+0	8.694E+0
-5.660E-1	3.419E+0	8.788E+0
-5.709E-1	3.478E+0	8.525E+0
-5.660E-1	3.468E+0	8.820E+0
-5.677E-1	3.432E+0	8.648E+0
-5.677E-1	3.497E+0	8.717E+0
-5.693E-1	3.393E+0	8.736E+0
-5.693E-1	3.419E+0	8.639E+0
-5.660E-1	3.491E+0	8.684E+0
-5.677E-1	3.426E+0	8.746E+0
-5.693E-1	3.484E+0	8.548E+0
-5.660E-1	3.396E+0	8.635E+0
-5.677E-1	3.555E+0	8.629E+0
-5.693E-1	3.426E+0	8.707E+0
-5.677E-1	3.455E+0	8.674E+0
-5.660E-1	3.416E+0	8.704E+0
-5.693E-1	3.429E+0	8.697E+0
-5.693E-1	3.455E+0	8.632E+0
-5.693E-1	3.439E+0	8.710E+0
-5.660E-1	3.536E+0	8.710E+0
-5.660E-1	3.468E+0	8.733E+0
-5.677E-1	3.429E+0	8.639E+0
-5.725E-1	3.384E+0	8.645E+0
-5.677E-1	3.468E+0	8.762E+0
-5.644E-1	3.445E+0	8.723E+0
-5.677E-1	3.384E+0	8.684E+0
-5.660E-1	3.468E+0	8.694E+0
-5.677E-1	3.390E+0	8.671E+0
-5.644E-1	3.396E+0	8.918E+0
-5.709E-1	3.448E+0	8.717E+0
-5.709E-1	3.387E+0	8.723E+0
-5.644E-1	3.416E+0	8.720E+0
-5.660E-1	3.458E+0	8.752E+0
-5.677E-1	3.504E+0	8.768E+0
-5.693E-1	3.426E+0	8.632E+0
-5.693E-1	3.371E+0	8.704E+0
-5.660E-1	3.387E+0	8.661E+0
-5.677E-1	3.491E+0	8.733E+0
-5.693E-1	3.403E+0	8.717E+0
-5.693E-1	3.474E+0	8.739E+0
-5.644E-1	3.455E+0	8.574E+0
-5.677E-1	3.471E+0	8.752E+0
-5.677E-1	3.448E+0	8.798E+0
-5.677E-1	3.377E+0	8.726E+0
-5.677E-1	3.422E+0	8.710E+0
-5.660E-1	3.494E+0	8.762E+0
-5.693E-1	3.517E+0	8.801E+0
-5.644E-1	3.526E+0	8.652E+0
-5.644E-1	3.442E+0	8.642E+0
-5.693E-1	3.465E+0	8.746E+0
-5.709E-1	3.432E+0	8.629E+0
-5.660E-1	3.345E+0	8.749E+0
-5.677E-1	3.452E+0	8.613E+0
-5.644E-1	3.497E+0	8.785E+0
-5.693E-1	3.422E+0	8.635E+0
-5.644E-1	3.435E+0	8.755E+0
-5.693E-1	3.396E+0	8.710E+0
-5.677E-1	3.403E+0	8.798E+0
-5.677E-1	3.396E+0	8.704E+0
-5.677E-1	3.393E+0	8.713E+0
-5.660E-1	3.442E+0	8.652E+0
-5.677E-1	3.484E+0	8.629E+0
-5.693E-1	3.465E+0	8.587E+0
-5.660E-1	3.393E+0	8.648E+0
-5.660E-1	3.390E+0	8.717E+0
-5.677E-1	3.439E+0	8.778E+0
-5.693E-1	3.432E+0	8.561E+0
-5.660E-1	3.422E+0	8.584E+0
-5.677E-1	3.371E+0	8.577E+0
-5.709E-1	3.396E+0	8.723E+0
-5.709E-1	3.478E+0	8.720E+0
-5.660E-1	3.400E+0	8.661E+0
-5.693E-1	3.396E+0	8.635E+0
-5.660E-1	3.468E+0	8.655E+0
-5.725E-1	3.416E+0	8.843E+0
-5.693E-1	3.374E+0	8.658E+0
-5.677E-1	3.403E+0	8.668E+0
-5.693E-1	3.448E+0	8.694E+0
-5.693E-1	3.455E+0	8.681E+0
-5.660E-1	3.455E+0	8.726E+0
-5.660E-1	3.455E+0	8.629E+0
-5.677E-1	3.396E+0	8.684E+0
-5.693E-1	3.413E+0	8.619E+0
-5.677E-1	3.439E+0	8.613E+0
-5.677E-1	3.422E+0	8.765E+0
-5.677E-1	3.445E+0	8.713E+0
-5.644E-1	3.393E+0	8.710E+0
-5.677E-1	3.461E+0	8.736E+0
-5.644E-1	3.400E+0	8.645E+0
-5.709E-1	3.481E+0	8.671E+0
-5.693E-1	3.406E+0	8.622E+0
-5.677E-1	3.448E+0	8.723E+0
-5.660E-1	3.341E+0	8.684E+0
-5.660E-1	3.419E+0	8.609E+0
-5.709E-1	3.439E+0	8.671E+0
-5.660E-1	3.520E+0	8.700E+0
-5.660E-1	3.432E+0	8.645E+0
-5.693E-1	3.435E+0	8.781E+0
-5.693E-1	3.484E+0	8.700E+0
-5.693E-1	3.448E+0	8.697E+0
-5.660E-1	3.429E+0	8.590E+0
-5.660E-1	3.409E+0	8.665E+0
-5.693E-1	3.468E+0	8.580E+0
-5.677E-1	3.448E+0	8.697E+0
-5.660E-1	3.491E+0	8.681E+0
-5.660E-1	3.429E+0	8.632E+0
-5.693E-1	3.416E+0	8.726E+0
-5.660E-1	3.409E+0	8.717E+0
-5.677E-1	3.455E+0	8.788E+0
-5.709E-1	3.458E+0	8.723E+0
-5.693E-1	3.380E+0	8.723E+0
-5.660E-1	3.504E+0	8.752E+0
-5.677E-1	3.439E+0	8.678E+0
-5.693E-1	3.517E+0	8.648E+0
-5.677E-1	3.419E+0	8.798E+0
-5.660E-1	3.406E+0	8.674E+0
-5.644E-1	3.432E+0	8.768E+0
-5.660E-1	3.448E+0	8.645E+0
-5.677E-1	3.416E+0	8.597E+0
-5.693E-1	3.461E+0	8.742E+0
-5.644E-1	3.400E+0	8.681E+0
-5.693E-1	3.367E+0	8.824E+0
-5.677E-1	3.413E+0	8.791E+0
-5.693E-1	3.416E+0	8.746E+0
-5.644E-1	3.413E+0	8.730E+0
-5.677E-1	3.491E+0	8.742E+0
-5.693E-1	3.458E+0	8.768E+0
-5.660E-1	3.497E+0	8.794E+0
-5.677E-1	3.491E+0	8.723E+0
-5.677E-1	3.481E+0	8.736E+0
-5.677E-1	3.393E+0	8.746E+0
-5.644E-1	3.484E+0	8.739E+0
-5.677E-1	3.439E+0	8.684E+0
-5.677E-1	3.419E+0	8.687E+0
-5.693E-1	3.432E+0	8.723E+0
-5.660E-1	3.468E+0	8.700E+0
-5.660E-1	3.393E+0	8.609E+0
-5.709E-1	3.429E+0	8.768E+0
-5.709E-1	3.422E+0	8.645E+0
-5.693E-1	3.471E+0	8.733E+0
-5.660E-1	3.452E+0	8.652E+0
-5.693E-1	3.439E+0	8.626E+0
-5.677E-1	3.526E+0	8.781E+0
-5.660E-1	3.403E+0	8.733E+0
-5.644E-1	3.426E+0	8.707E+0
-5.709E-1	3.380E+0	8.597E+0
-5.709E-1	3.465E+0	8.584E+0
-5.677E-1	3.364E+0	8.746E+0
-5.677E-1	3.448E+0	8.593E+0
-5.644E-1	3.432E+0	8.820E+0
-5.660E-1	3.455E+0	8.535E+0
-5.677E-1	3.419E+0	8.554E+0
-5.660E-1	3.478E+0	8.661E+0
-5.709E-1	3.409E+0	8.736E+0
-5.660E-1	3.400E+0	8.710E+0
-5.660E-1	3.442E+0	8.785E+0
-5.677E-1	3.429E+0	8.746E+0
-5.709E-1	3.396E+0	8.700E+0
-5.693E-1	3.445E+0	8.723E+0
-5.677E-1	3.419E+0	8.710E+0
-5.644E-1	3.465E+0	8.726E+0
-5.677E-1	3.497E+0	8.726E+0
-5.677E-1	3.422E+0	8.616E+0
-5.660E-1	3.487E+0	8.655E+0
-5.677E-1	3.429E+0	8.739E+0
-5.677E-1	3.422E+0	8.626E+0
-5.693E-1	3.422E+0	8.778E+0
-5.677E-1	3.461E+0	8.668E+0
-5.660E-1	3.497E+0	8.739E+0
-5.677E-1	3.445E+0	8.742E+0
-5.693E-1	3.452E+0	8.661E+0
-5.660E-1	3.387E+0	8.632E+0
-5.660E-1	3.455E+0	8.632E+0
-5.693E-1	3.426E+0	8.674E+0
-5.709E-1	3.406E+0	8.759E+0
-5.693E-1	3.439E+0	8.720E+0
-5.660E-1	3.400E+0	8.788E+0
-5.677E-1	3.426E+0	8.707E+0
-5.693E-1	3.455E+0	8.704E+0
-5.709E-1	3.432E+0	8.759E+0
-5.644E-1	3.468E+0	8.652E+0
-5.677E-1	3.435E+0	8.639E+0
-5.693E-1	3.442E+0	8.658E+0
-5.660E-1	3.465E+0	8.574E+0
-5.660E-1	3.513E+0	8.678E+0
-5.693E-1	3.435E+0	8.798E+0
-5.677E-1	3.426E+0	8.762E+0
-5.660E-1	3.481E+0	8.574E+0
-5.677E-1	3.471E+0	8.597E+0
-5.660E-1	3.341E+0	8.571E+0
-5.660E-1	3.452E+0	8.648E+0
-5.644E-1	3.406E+0	8.652E+0
-5.693E-1	3.413E+0	8.626E+0
-5.677E-1	3.491E+0	8.661E+0
-5.677E-1	3.384E+0	8.681E+0
-5.693E-1	3.468E+0	8.824E+0
-5.660E-1	3.478E+0	8.723E+0
-5.677E-1	3.429E+0	8.619E+0
-5.677E-1	3.461E+0	8.697E+0
-5.677E-1	3.406E+0	8.626E+0
-5.677E-1	3.439E+0	8.726E+0
-5.660E-1	3.448E+0	8.645E+0
-5.693E-1	3.452E+0	8.742E+0
-5.660E-1	3.471E+0	8.681E+0
-5.660E-1	3.432E+0	8.655E+0
-5.693E-1	3.293E+0	8.697E+0
-5.693E-1	3.468E+0	8.713E+0
-5.644E-1	3.409E+0	8.687E+0
-5.660E-1	3.361E+0	8.775E+0
-5.677E-1	3.474E+0	8.632E+0
-5.693E-1	3.445E+0	8.691E+0
-5.660E-1	3.426E+0	8.717E+0
-5.660E-1	3.465E+0	8.629E+0
-5.677E-1	3.390E+0	8.739E+0
-5.693E-1	3.380E+0	8.678E+0
-5.660E-1	3.419E+0	8.681E+0
-5.660E-1	3.442E+0	8.632E+0
-5.693E-1	3.458E+0	8.532E+0
-5.677E-1	3.419E+0	8.639E+0
-5.660E-1	3.465E+0	8.603E+0
-5.644E-1	3.491E+0	8.687E+0
-5.693E-1	3.426E+0	8.639E+0
-5.677E-1	3.380E+0	8.730E+0
-5.693E-1	3.513E+0	8.655E+0
-5.677E-1	3.400E+0	8.658E+0
-5.644E-1	3.406E+0	8.622E+0
-5.660E-1	3.445E+0	8.658E+0
-5.644E-1	3.393E+0	8.655E+0
-5.660E-1	3.416E+0	8.587E+0
-5.693E-1	3.481E+0	8.710E+0
-5.709E-1	3.413E+0	8.700E+0
-5.660E-1	3.484E+0	8.733E+0
-5.644E-1	3.387E+0	8.558E+0
-5.660E-1	3.478E+0	8.752E+0
-5.693E-1	3.452E+0	8.697E+0
-5.660E-1	3.497E+0	8.765E+0
-5.660E-1	3.461E+0	8.713E+0
-5.677E-1	3.367E+0	8.609E+0
-5.677E-1	3.426E+0	8.671E+0
-5.660E-1	3.432E+0	8.742E+0
-5.660E-1	3.396E+0	8.762E+0
-5.660E-1	3.422E+0	8.671E+0
-5.693E-1	3.422E+0	8.642E+0
-5.693E-1	3.461E+0	8.652E+0
-5.660E-1	3.455E+0	8.778E+0
-5.693E-1	3.452E+0	8.694E+0
-5.677E-1	3.533E+0	8.561E+0
-5.660E-1	3.442E+0	8.713E+0
-5.660E-1	3.458E+0	8.648E+0
-5.660E-1	3.471E+0	8.658E+0
-5.693E-1	3.439E+0	8.775E+0
-5.660E-1	3.364E+0	8.671E+0
-5.660E-1	3.432E+0	8.691E+0
-5.693E-1	3.474E+0	8.645E+0
-5.677E-1	3.455E+0	8.824E+0
-5.660E-1	3.406E+0	8.687E+0
-5.660E-1	3.542E+0	8.587E+0
-5.677E-1	3.452E+0	8.713E+0
-5.709E-1	3.468E+0	8.788E+0
-5.677E-1	3.439E+0	8.749E+0
-5.677E-1	3.426E+0	8.762E+0
-5.725E-1	3.455E+0	8.697E+0
-5.660E-1	3.507E+0	8.577E+0
-5.677E-1	3.393E+0	8.622E+0
-5.660E-1	3.413E+0	8.674E+0
-5.677E-1	3.426E+0	8.726E+0
-5.709E-1	3.455E+0	8.652E+0
-5.693E-1	3.471E+0	8.746E+0
-5.644E-1	3.426E+0	8.794E+0
-5.660E-1	3.387E+0	8.665E+0
-5.660E-1	3.448E+0	8.752E+0
-5.693E-1	3.406E+0	8.629E+0
-5.660E-1	3.442E+0	8.574E+0
-5.660E-1	3.468E+0	8.788E+0
-5.693E-1	3.400E+0	8.674E+0
-5.693E-1	3.455E+0	8.775E+0
-5.693E-1	3.458E+0	8.746E+0
-5.660E-1	3.429E+0	8.635E+0
-5.693E-1	3.471E+0	8.661E+0
-5.677E-1	3.416E+0	8.538E+0
-5.660E-1	3.419E+0	8.707E+0
-5.677E-1	3.478E+0	8.678E+0
-5.693E-1	3.390E+0	8.600E+0
-5.677E-1	3.422E+0	8.648E+0
-5.677E-1	3.439E+0	8.704E+0
-5.693E-1	3.494E+0	8.778E+0
-5.677E-1	3.426E+0	8.681E+0
-5.677E-1	3.435E+0	8.723E+0
-5.660E-1	3.409E+0	8.710E+0
-5.677E-1	3.413E+0	8.528E+0
-5.660E-1	3.413E+0	8.700E+0
-5.660E-1	3.419E+0	8.707E+0
-5.644E-1	3.455E+0	8.684E+0
-5.693E-1	3.491E+0	8.720E+0
-5.693E-1	3.442E+0	8.642E+0
-5.693E-1	3.439E+0	8.626E+0
-5.677E-1	3.442E+0	8.713E+0
-5.677E-1	3.481E+0	8.587E+0
-5.693E-1	3.429E+0	8.710E+0
-5.644E-1	3.377E+0	8.788E+0
-5.677E-1	3.435E+0	8.694E+0
-5.660E-1	3.419E+0	8.645E+0
-5.693E-1	3.487E+0	8.710E+0
-5.660E-1	3.523E+0	8.804E+0
-5.660E-1	3.497E+0	8.781E+0
-5.660E-1	3.458E+0	8.730E+0
-5.677E-1	3.549E+0	8.567E+0
-5.677E-1	3.491E+0	8.584E+0
-5.644E-1	3.371E+0	8.717E+0
-5.660E-1	3.549E+0	8.726E+0
-5.693E-1	3.432E+0	8.707E+0
-5.644E-1	3.432E+0	8.697E+0
-5.644E-1	3.491E+0	8.632E+0
-5.660E-1	3.413E+0	8.629E+0
-5.693E-1	3.403E+0	8.694E+0
-5.677E-1	3.448E+0	8.801E+0
-5.677E-1	3.455E+0	8.791E+0
-5.693E-1	3.461E+0	8.742E+0
-5.693E-1	3.465E+0	8.730E+0
-5.677E-1	3.448E+0	8.658E+0
-5.660E-1	3.416E+0	8.700E+0
-5.677E-1	3.396E+0	8.639E+0
-5.693E-1	3.393E+0	8.713E+0
-5.677E-1	3.387E+0	8.632E+0
-5.677E-1	3.461E+0	8.665E+0
-5.660E-1	3.442E+0	8.613E+0
-5.693E-1	3.409E+0	8.684E+0
-5.660E-1	3.465E+0	8.655E+0
-5.660E-1	3.377E+0	8.587E+0
-5.660E-1	3.458E+0	8.730E+0
-5.709E-1	3.416E+0	8.781E+0
-5.677E-1	3.494E+0	8.710E+0
-5.644E-1	3.445E+0	8.639E+0
-5.677E-1	3.487E+0	8.528E+0
-5.693E-1	3.406E+0	8.658E+0
-5.660E-1	3.458E+0	8.694E+0
-5.628E-1	3.465E+0	8.726E+0
-5.709E-1	3.461E+0	8.632E+0
-5.693E-1	3.416E+0	8.635E+0
-5.677E-1	3.461E+0	8.671E+0
-5.660E-1	3.478E+0	8.648E+0
-5.693E-1	3.458E+0	8.635E+0
-5.677E-1	3.507E+0	8.632E+0
-5.660E-1	3.448E+0	8.720E+0
-5.644E-1	3.474E+0	8.717E+0
-5.660E-1	3.484E+0	8.571E+0
-5.677E-1	3.481E+0	8.671E+0
-5.677E-1	3.445E+0	8.704E+0
-5.660E-1	3.400E+0	8.652E+0
-5.660E-1	3.471E+0	8.759E+0
-5.709E-1	3.471E+0	8.671E+0
-5.677E-1	3.384E+0	8.687E+0
-5.644E-1	3.409E+0	8.684E+0
-5.677E-1	3.429E+0	8.645E+0
-5.693E-1	3.328E+0	8.697E+0
-5.660E-1	3.487E+0	8.668E+0
-5.660E-1	3.439E+0	8.648E+0
-5.660E-1	3.471E+0	8.752E+0
-5.693E-1	3.429E+0	8.749E+0
-5.677E-1	3.435E+0	8.730E+0
-5.660E-1	3.452E+0	8.571E+0
-5.677E-1	3.546E+0	8.717E+0
-5.677E-1	3.380E+0	8.655E+0
-5.677E-1	3.497E+0	8.717E+0
-5.660E-1	3.426E+0	8.730E+0
-5.677E-1	3.422E+0	8.652E+0
-5.644E-1	3.435E+0	8.775E+0
-5.660E-1	3.413E+0	8.635E+0
-5.644E-1	3.445E+0	8.639E+0
-5.660E-1	3.471E+0	8.681E+0
-5.677E-1	3.419E+0	8.577E+0
-5.677E-1	3.507E+0	8.499E+0
-5.644E-1	3.439E+0	8.697E+0
-5.660E-1	3.442E+0	8.723E+0
-5.644E-1	3.458E+0	8.658E+0
-5.660E-1	3.491E+0	8.681E+0
-5.660E-1	3.406E+0	8.700E+0
-5.660E-1	3.458E+0	8.697E+0
-5.677E-1	3.416E+0	8.681E+0
-5.660E-1	3.400E+0	8.704E+0
-5.644E-1	3.406E+0	8.730E+0
-5.660E-1	3.439E+0	8.704E+0
-5.693E-1	3.542E+0	8.704E+0
-5.677E-1	3.403E+0	8.571E+0
-5.660E-1	3.452E+0	8.768E+0
-5.709E-1	3.474E+0	8.571E+0
-5.677E-1	3.465E+0	8.726E+0
-5.677E-1	3.484E+0	8.746E+0
-5.660E-1	3.526E+0	8.567E+0
-5.709E-1	3.432E+0	8.700E+0
-5.660E-1	3.445E+0	8.639E+0
-5.693E-1	3.465E+0	8.752E+0
-5.644E-1	3.455E+0	8.687E+0
-5.644E-1	3.468E+0	8.691E+0
-5.660E-1	3.384E+0	8.762E+0
-5.660E-1	3.448E+0	8.606E+0
-5.677E-1	3.439E+0	8.720E+0
-5.677E-1	3.416E+0	8.720E+0
-5.677E-1	3.432E+0	8.658E+0
-5.660E-1	3.380E+0	8.830E+0
-5.677E-1	3.345E+0	8.674E+0
-5.644E-1	3.455E+0	8.658E+0
-5.693E-1	3.432E+0	8.665E+0
-5.660E-1	3.432E+0	8.639E+0
-5.660E-1	3.371E+0	8.661E+0
-5.660E-1	3.432E+0	8.571E+0
-5.693E-1	3.429E+0	8.674E+0
-5.644E-1	3.432E+0	8.671E+0
-5.660E-1	3.448E+0	8.739E+0
-5.677E-1	3.432E+0	8.687E+0
-5.693E-1	3.481E+0	8.590E+0
-5.644E-1	3.455E+0	8.739E+0
-5.628E-1	3.422E+0	8.674E+0
-5.677E-1	3.406E+0	8.590E+0
-5.660E-1	3.426E+0	8.629E+0
-5.660E-1	3.393E+0	8.558E+0
-5.660E-1	3.471E+0	8.645E+0
-5.693E-1	3.416E+0	8.668E+0
-5.693E-1	3.432E+0	8.632E+0
-5.677E-1	3.529E+0	8.687E+0
-5.644E-1	3.471E+0	8.791E+0
-5.660E-1	3.432E+0	8.635E+0
-5.693E-1	3.484E+0	8.759E+0
-5.660E-1	3.413E+0	8.739E+0
-5.644E-1	3.432E+0	8.639E+0
-5.693E-1	3.504E+0	8.697E+0
-5.693E-1	3.474E+0	8.733E+0
-5.677E-1	3.371E+0	8.694E+0
-5.660E-1	3.435E+0	8.717E+0
-5.677E-1	3.448E+0	8.694E+0
-5.677E-1	3.435E+0	8.700E+0
-5.644E-1	3.432E+0	8.571E+0
-5.660E-1	3.445E+0	8.717E+0
-5.660E-1	3.494E+0	8.694E+0
-5.693E-1	3.448E+0	8.759E+0
-5.660E-1	3.458E+0	8.678E+0
-5.628E-1	3.422E+0	8.691E+0
-5.693E-1	3.341E+0	8.755E+0
-5.677E-1	3.478E+0	8.574E+0
-5.660E-1	3.465E+0	8.593E+0
-5.677E-1	3.429E+0	8.691E+0
-5.660E-1	3.419E+0	8.736E+0
-5.677E-1	3.426E+0	8.639E+0
-5.628E-1	3.442E+0	8.661E+0
-5.677E-1	3.529E+0	8.730E+0
-5.677E-1	3.396E+0	8.655E+0
-5.677E-1	3.452E+0	8.587E+0
-5.693E-1	3.380E+0	8.580E+0
-5.628E-1	3.474E+0	8.603E+0
-5.677E-1	3.396E+0	8.765E+0
-5.725E-1	3.396E+0	8.652E+0
-5.660E-1	3.478E+0	8.694E+0
-5.660E-1	3.406E+0	8.752E+0
-5.660E-1	3.439E+0	8.684E+0
-5.660E-1	3.432E+0	8.687E+0
-5.644E-1	3.468E+0	8.733E+0
-5.660E-1	3.400E+0	8.567E+0
-5.660E-1	3.390E+0	8.639E+0
-5.693E-1	3.367E+0	8.730E+0
-5.677E-1	3.478E+0	8.622E+0
-5.660E-1	3.345E+0	8.616E+0
-5.660E-1	3.409E+0	8.645E+0
-5.709E-1	3.364E+0	8.661E+0
-5.660E-1	3.432E+0	8.577E+0
-5.693E-1	3.429E+0	8.671E+0
-5.660E-1	3.439E+0	8.626E+0
-5.677E-1	3.445E+0	8.665E+0
-5.644E-1	3.523E+0	8.720E+0
-5.677E-1	3.442E+0	8.648E+0
-5.677E-1	3.507E+0	8.759E+0
-5.693E-1	3.435E+0	8.639E+0
-5.677E-1	3.461E+0	8.691E+0
-5.628E-1	3.513E+0	8.694E+0
-5.660E-1	3.377E+0	8.707E+0
-5.725E-1	3.474E+0	8.665E+0
-5.644E-1	3.536E+0	8.671E+0
-5.644E-1	3.393E+0	8.645E+0
-5.660E-1	3.487E+0	8.742E+0
-5.693E-1	3.478E+0	8.678E+0
-5.693E-1	3.419E+0	8.626E+0
-5.660E-1	3.422E+0	8.730E+0
-5.660E-1	3.432E+0	8.593E+0
-5.693E-1	3.354E+0	8.681E+0
-5.677E-1	3.468E+0	8.713E+0
-5.628E-1	3.429E+0	8.626E+0
-5.660E-1	3.380E+0	8.648E+0
-5.660E-1	3.468E+0	8.723E+0
-5.660E-1	3.387E+0	8.713E+0
-5.660E-1	3.422E+0	8.733E+0
-5.644E-1	3.371E+0	8.723E+0
-5.677E-1	3.445E+0	8.681E+0
-5.693E-1	3.471E+0	8.564E+0
-5.677E-1	3.439E+0	8.723E+0
-5.660E-1	3.474E+0	8.635E+0
-5.693E-1	3.422E+0	8.658E+0
-5.644E-1	3.471E+0	8.509E+0
-5.644E-1	3.374E+0	8.645E+0
-5.693E-1	3.455E+0	8.668E+0
-5.693E-1	3.439E+0	8.765E+0
-5.693E-1	3.396E+0	8.619E+0
-5.628E-1	3.432E+0	8.597E+0
-5.677E-1	3.413E+0	8.645E+0
-5.660E-1	3.445E+0	8.668E+0
-5.677E-1	3.465E+0	8.554E+0
-5.644E-1	3.510E+0	8.606E+0
-5.677E-1	3.409E+0	8.736E+0
-5.693E-1	3.432E+0	8.587E+0
-5.660E-1	3.413E+0	8.668E+0
-5.660E-1	3.461E+0	8.717E+0
-5.677E-1	3.426E+0	8.674E+0
-5.693E-1	3.474E+0	8.600E+0
-5.644E-1	3.468E+0	8.665E+0
-5.644E-1	3.523E+0	8.694E+0
-5.677E-1	3.484E+0	8.590E+0
-5.709E-1	3.497E+0	8.730E+0
-5.660E-1	3.419E+0	8.791E+0
-5.660E-1	3.403E+0	8.687E+0
-5.677E-1	3.465E+0	8.600E+0
-5.677E-1	3.387E+0	8.726E+0
-5.693E-1	3.478E+0	8.765E+0
-5.660E-1	3.484E+0	8.717E+0
-5.693E-1	3.419E+0	8.704E+0
-5.709E-1	3.484E+0	8.619E+0
-5.660E-1	3.461E+0	8.710E+0
-5.644E-1	3.377E+0	8.665E+0
-5.660E-1	3.455E+0	8.584E+0
-5.660E-1	3.452E+0	8.558E+0
-5.693E-1	3.409E+0	8.733E+0
-5.677E-1	3.439E+0	8.635E+0
-5.660E-1	3.471E+0	8.801E+0
-5.677E-1	3.448E+0	8.587E+0
-5.677E-1	3.465E+0	8.564E+0
-5.644E-1	3.387E+0	8.668E+0
-5.660E-1	3.439E+0	8.661E+0
-5.677E-1	3.484E+0	8.665E+0
-5.644E-1	3.445E+0	8.694E+0
-5.660E-1	3.439E+0	8.765E+0
-5.644E-1	3.497E+0	8.674E+0
-5.709E-1	3.371E+0	8.720E+0
-5.677E-1	3.390E+0	8.609E+0
-5.660E-1	3.426E+0	8.681E+0
-5.660E-1	3.445E+0	8.678E+0
-5.693E-1	3.384E+0	8.668E+0
-5.644E-1	3.432E+0	8.694E+0
-5.628E-1	3.481E+0	8.713E+0
-5.660E-1	3.374E+0	8.772E+0
-5.677E-1	3.474E+0	8.755E+0
-5.677E-1	3.345E+0	8.671E+0
-5.660E-1	3.413E+0	8.746E+0
-5.660E-1	3.448E+0	8.726E+0
-5.693E-1	3.413E+0	8.671E+0
-5.693E-1	3.468E+0	8.668E+0
-5.660E-1	3.409E+0	8.642E+0
-5.660E-1	3.367E+0	8.704E+0
-5.677E-1	3.484E+0	8.830E+0
-5.660E-1	3.507E+0	8.700E+0
-5.660E-1	3.455E+0	8.804E+0
-5.660E-1	3.393E+0	8.645E+0
-5.677E-1	3.507E+0	8.668E+0
-5.660E-1	3.377E+0	8.713E+0
-5.660E-1	3.390E+0	8.629E+0
-5.660E-1	3.471E+0	8.778E+0
-5.660E-1	3.403E+0	8.626E+0
-5.660E-1	3.465E+0	8.655E+0
-5.677E-1	3.474E+0	8.645E+0
-5.677E-1	3.546E+0	8.622E+0
-5.660E-1	3.371E+0	8.697E+0
-5.644E-1	3.439E+0	8.642E+0
-5.693E-1	3.452E+0	8.587E+0
-5.660E-1	3.445E+0	8.752E+0
-5.693E-1	3.471E+0	8.597E+0
-5.677E-1	3.468E+0	8.746E+0
-5.644E-1	3.455E+0	8.648E+0
-5.693E-1	3.481E+0	8.684E+0
-5.693E-1	3.400E+0	8.626E+0
-5.644E-1	3.439E+0	8.645E+0
-5.660E-1	3.491E+0	8.671E+0
-5.660E-1	3.422E+0	8.752E+0
-5.693E-1	3.448E+0	8.661E+0
-5.644E-1	3.455E+0	8.538E+0
-5.644E-1	3.396E+0	8.665E+0
-5.660E-1	3.487E+0	8.746E+0
-5.677E-1	3.354E+0	8.655E+0
-5.693E-1	3.354E+0	8.629E+0
-5.644E-1	3.461E+0	8.704E+0
-5.693E-1	3.487E+0	8.658E+0
-5.677E-1	3.445E+0	8.609E+0
-5.660E-1	3.497E+0	8.824E+0
-5.660E-1	3.442E+0	8.645E+0
-5.660E-1	3.354E+0	8.619E+0
-5.693E-1	3.396E+0	8.658E+0
-5.677E-1	3.406E+0	8.658E+0
-5.644E-1	3.487E+0	8.691E+0
-5.677E-1	3.468E+0	8.678E+0
-5.660E-1	3.491E+0	8.746E+0
-5.677E-1	3.458E+0	8.635E+0
-5.677E-1	3.471E+0	8.635E+0
-5.677E-1	3.387E+0	8.723E+0
-5.709E-1	3.452E+0	8.532E+0
-5.660E-1	3.507E+0	8.626E+0
-5.660E-1	3.452E+0	8.762E+0
-5.677E-1	3.400E+0	8.661E+0
-5.693E-1	3.442E+0	8.616E+0
-5.677E-1	3.510E+0	8.548E+0
-5.644E-1	3.367E+0	8.639E+0
-5.677E-1	3.465E+0	8.707E+0
-5.693E-1	3.422E+0	8.665E+0
-5.677E-1	3.419E+0	8.697E+0
-5.677E-1	3.484E+0	8.723E+0
-5.693E-1	3.419E+0	8.532E+0
-5.660E-1	3.458E+0	8.668E+0
-5.693E-1	3.448E+0	8.720E+0
-5.644E-1	3.358E+0	8.629E+0
-5.677E-1	3.403E+0	8.768E+0
-5.660E-1	3.439E+0	8.648E+0
-5.644E-1	3.442E+0	8.603E+0
-5.644E-1	3.510E+0	8.752E+0
-5.644E-1	3.461E+0	8.681E+0
-5.660E-1	3.461E+0	8.626E+0
-5.660E-1	3.465E+0	8.603E+0
-5.644E-1	3.487E+0	8.671E+0
-5.677E-1	3.439E+0	8.742E+0
-5.677E-1	3.445E+0	8.584E+0
-5.677E-1	3.442E+0	8.707E+0
-5.644E-1	3.380E+0	8.730E+0
-5.660E-1	3.413E+0	8.668E+0
-5.693E-1	3.461E+0	8.681E+0
-5.677E-1	3.361E+0	8.635E+0
-5.628E-1	3.452E+0	8.704E+0
-5.677E-1	3.487E+0	8.749E+0
-5.677E-1	3.513E+0	8.577E+0
-5.677E-1	3.400E+0	8.801E+0
-5.628E-1	3.455E+0	8.697E+0
-5.660E-1	3.439E+0	8.678E+0
-5.660E-1	3.439E+0	8.752E+0
-5.644E-1	3.426E+0	8.580E+0
-5.660E-1	3.432E+0	8.807E+0
-5.660E-1	3.422E+0	8.619E+0
-5.677E-1	3.358E+0	8.655E+0
-5.660E-1	3.455E+0	8.571E+0
-5.644E-1	3.393E+0	8.678E+0
-5.677E-1	3.396E+0	8.704E+0
-5.660E-1	3.400E+0	8.545E+0
-5.644E-1	3.484E+0	8.577E+0
-5.660E-1	3.448E+0	8.665E+0
-5.677E-1	3.474E+0	8.655E+0
-5.693E-1	3.374E+0	8.700E+0
-5.677E-1	3.413E+0	8.775E+0
-5.660E-1	3.435E+0	8.635E+0
-5.660E-1	3.533E+0	8.788E+0
-5.677E-1	3.432E+0	8.532E+0
-5.677E-1	3.461E+0	8.733E+0
-5.660E-1	3.445E+0	8.661E+0
-5.677E-1	3.400E+0	8.668E+0
-5.693E-1	3.416E+0	8.814E+0
-5.628E-1	3.409E+0	8.759E+0
-5.644E-1	3.426E+0	8.778E+0
-5.677E-1	3.455E+0	8.674E+0
-5.677E-1	3.409E+0	8.587E+0
-5.660E-1	3.361E+0	8.613E+0
-5.660E-1	3.400E+0	8.697E+0
-5.677E-1	3.432E+0	8.580E+0
-5.660E-1	3.435E+0	8.710E+0
-5.644E-1	3.452E+0	8.733E+0
-5.644E-1	3.510E+0	8.658E+0
-5.677E-1	3.471E+0	8.681E+0
-5.677E-1	3.442E+0	8.668E+0
-5.693E-1	3.406E+0	8.567E+0
-5.677E-1	3.396E+0	8.658E+0
-5.660E-1	3.481E+0	8.574E+0
-5.677E-1	3.413E+0	8.717E+0
-5.660E-1	3.474E+0	8.707E+0
-5.660E-1	3.416E+0	8.603E+0
-5.677E-1	3.468E+0	8.723E+0
-5.693E-1	3.380E+0	8.658E+0
-5.693E-1	3.435E+0	8.684E+0
-5.677E-1	3.393E+0	8.704E+0
-5.660E-1	3.442E+0	8.658E+0
-5.677E-1	3.491E+0	8.733E+0
-5.660E-1	3.406E+0	8.509E+0
-5.677E-1	3.413E+0	8.694E+0
-5.693E-1	3.400E+0	8.700E+0
-5.677E-1	3.416E+0	8.587E+0
-5.660E-1	3.445E+0	8.820E+0
-5.644E-1	3.406E+0	8.697E+0
-5.677E-1	3.478E+0	8.668E+0
-5.677E-1	3.513E+0	8.687E+0
-5.660E-1	3.422E+0	8.655E+0
-5.644E-1	3.500E+0	8.704E+0
-5.660E-1	3.358E+0	8.561E+0
-5.660E-1	3.442E+0	8.755E+0
-5.644E-1	3.455E+0	8.632E+0
-5.644E-1	3.439E+0	8.584E+0
-5.677E-1	3.517E+0	8.691E+0
-5.660E-1	3.432E+0	8.639E+0
-5.644E-1	3.448E+0	8.522E+0
-5.644E-1	3.377E+0	8.603E+0
-5.644E-1	3.487E+0	8.635E+0
-5.677E-1	3.403E+0	8.642E+0
-5.644E-1	3.484E+0	8.609E+0
-5.660E-1	3.413E+0	8.678E+0
-5.677E-1	3.432E+0	8.671E+0
-5.677E-1	3.497E+0	8.726E+0
-5.677E-1	3.354E+0	8.661E+0
-5.644E-1	3.481E+0	8.681E+0
-5.677E-1	3.396E+0	8.694E+0
-5.693E-1	3.458E+0	8.629E+0
-5.644E-1	3.562E+0	8.590E+0
-5.660E-1	3.494E+0	8.678E+0
-5.677E-1	3.361E+0	8.619E+0
-5.644E-1	3.409E+0	8.707E+0
-5.660E-1	3.465E+0	8.577E+0
-5.660E-1	3.432E+0	8.671E+0
-5.660E-1	3.500E+0	8.616E+0
-5.677E-1	3.452E+0	8.730E+0
-5.628E-1	3.484E+0	8.671E+0
-5.644E-1	3.465E+0	8.554E+0
-5.677E-1	3.458E+0	8.616E+0
-5.677E-1	3.426E+0	8.558E+0
-5.660E-1	3.403E+0	8.571E+0
-5.644E-1	3.435E+0	8.645E+0
-5.644E-1	3.419E+0	8.684E+0
-5.693E-1	3.461E+0	8.674E+0
-5.677E-1	3.455E+0	8.561E+0
-5.677E-1	3.487E+0	8.687E+0
-5.660E-1	3.380E+0	8.697E+0
-5.693E-1	3.396E+0	8.577E+0
-5.660E-1	3.474E+0	8.742E+0
-5.644E-1	3.468E+0	8.720E+0
-5.660E-1	3.465E+0	8.571E+0
-5.660E-1	3.429E+0	8.775E+0
-5.644E-1	3.358E+0	8.561E+0
-5.644E-1	3.400E+0	8.665E+0
-5.677E-1	3.377E+0	8.723E+0
-5.677E-1	3.442E+0	8.626E+0
-5.644E-1	3.442E+0	8.678E+0
-5.628E-1	3.393E+0	8.603E+0
-5.693E-1	3.445E+0	8.704E+0
-5.693E-1	3.409E+0	8.768E+0
-5.677E-1	3.455E+0	8.691E+0
-5.628E-1	3.452E+0	8.632E+0
-5.660E-1	3.426E+0	8.567E+0
-5.677E-1	3.465E+0	8.584E+0
-5.693E-1	3.387E+0	8.626E+0
-5.660E-1	3.426E+0	8.645E+0
-5.660E-1	3.413E+0	8.671E+0
-5.693E-1	3.487E+0	8.674E+0
-5.709E-1	3.377E+0	8.567E+0
-5.644E-1	3.468E+0	8.470E+0
-5.660E-1	3.442E+0	8.629E+0
-5.660E-1	3.371E+0	8.691E+0
-5.660E-1	3.465E+0	8.597E+0
-5.628E-1	3.400E+0	8.707E+0
-5.677E-1	3.367E+0	8.668E+0
-5.660E-1	3.448E+0	8.584E+0
-5.660E-1	3.458E+0	8.704E+0
-5.660E-1	3.458E+0	8.606E+0
-5.660E-1	3.435E+0	8.574E+0
-5.709E-1	3.413E+0	8.603E+0
-5.677E-1	3.517E+0	8.668E+0
-5.660E-1	3.439E+0	8.639E+0
-5.628E-1	3.507E+0	8.668E+0
-5.693E-1	3.452E+0	8.632E+0
-5.660E-1	3.416E+0	8.713E+0
-5.644E-1	3.409E+0	8.700E+0
-5.677E-1	3.455E+0	8.648E+0
-5.709E-1	3.432E+0	8.639E+0
-5.644E-1	3.416E+0	8.739E+0
-5.660E-1	3.393E+0	8.609E+0
-5.693E-1	3.439E+0	8.671E+0
-5.660E-1	3.403E+0	8.697E+0
-5.644E-1	3.468E+0	8.587E+0
-5.677E-1	3.413E+0	8.574E+0
-5.693E-1	3.439E+0	8.768E+0
-5.693E-1	3.419E+0	8.590E+0
-5.644E-1	3.465E+0	8.713E+0
-5.644E-1	3.406E+0	8.684E+0
-5.644E-1	3.409E+0	8.678E+0
-5.693E-1	3.465E+0	8.733E+0
-5.644E-1	3.409E+0	8.658E+0
-5.660E-1	3.413E+0	8.661E+0
-5.693E-1	3.461E+0	8.772E+0
-5.660E-1	3.504E+0	8.645E+0
-5.677E-1	3.452E+0	8.700E+0
-5.660E-1	3.393E+0	8.684E+0
-5.693E-1	3.442E+0	8.752E+0
-5.709E-1	3.390E+0	8.704E+0
-5.660E-1	3.487E+0	8.736E+0
-5.660E-1	3.348E+0	8.772E+0
-5.677E-1	3.455E+0	8.661E+0
-5.693E-1	3.432E+0	8.710E+0
-5.677E-1	3.455E+0	8.697E+0
-5.628E-1	3.445E+0	8.665E+0
-5.693E-1	3.474E+0	8.671E+0
-5.677E-1	3.413E+0	8.671E+0
-5.660E-1	3.474E+0	8.746E+0
-5.660E-1	3.406E+0	8.626E+0
-5.628E-1	3.429E+0	8.554E+0
-5.677E-1	3.396E+0	8.707E+0
-5.677E-1	3.393E+0	8.684E+0
-5.644E-1	3.432E+0	8.691E+0
-5.644E-1	3.481E+0	8.658E+0
-5.660E-1	3.325E+0	8.655E+0
-5.693E-1	3.422E+0	8.759E+0
-5.660E-1	3.400E+0	8.642E+0
-5.660E-1	3.484E+0	8.635E+0
-5.693E-1	3.426E+0	8.671E+0
-5.660E-1	3.481E+0	8.687E+0
-5.660E-1	3.387E+0	8.668E+0
-5.677E-1	3.345E+0	8.665E+0
-5.660E-1	3.468E+0	8.775E+0
-5.693E-1	3.419E+0	8.561E+0
-5.628E-1	3.439E+0	8.678E+0
-5.644E-1	3.478E+0	8.668E+0
-5.693E-1	3.471E+0	8.629E+0
-5.660E-1	3.442E+0	8.593E+0
-5.660E-1	3.409E+0	8.739E+0
-5.660E-1	3.468E+0	8.723E+0
-5.693E-1	3.341E+0	8.626E+0
-5.677E-1	3.442E+0	8.704E+0
-5.628E-1	3.494E+0	8.622E+0
-5.660E-1	3.468E+0	8.726E+0
-5.693E-1	3.429E+0	8.609E+0
-5.677E-1	3.416E+0	8.632E+0
-5.644E-1	3.364E+0	8.678E+0
-5.677E-1	3.406E+0	8.626E+0
-5.660E-1	3.435E+0	8.681E+0
-5.644E-1	3.491E+0	8.697E+0
-5.628E-1	3.354E+0	8.554E+0
-5.677E-1	3.406E+0	8.652E+0
-5.677E-1	3.426E+0	8.694E+0
-5.677E-1	3.426E+0	8.639E+0
-5.644E-1	3.510E+0	8.691E+0
-5.644E-1	3.471E+0	8.580E+0
-5.644E-1	3.396E+0	8.668E+0
-5.677E-1	3.435E+0	8.661E+0
-5.677E-1	3.419E+0	8.642E+0
-5.660E-1	3.426E+0	8.619E+0
-5.677E-1	3.474E+0	8.785E+0
-5.693E-1	3.429E+0	8.658E+0
-5.628E-1	3.471E+0	8.691E+0
-5.660E-1	3.416E+0	8.717E+0
-5.677E-1	3.419E+0	8.587E+0
-5.660E-1	3.445E+0	8.736E+0
-5.660E-1	3.497E+0	8.674E+0
-5.628E-1	3.458E+0	8.707E+0
-5.693E-1	3.465E+0	8.717E+0
-5.677E-1	3.419E+0	8.717E+0
-5.644E-1	3.458E+0	8.642E+0
-5.644E-1	3.422E+0	8.658E+0
-5.660E-1	3.491E+0	8.713E+0
-5.693E-1	3.452E+0	8.648E+0
-5.677E-1	3.351E+0	8.606E+0
-5.660E-1	3.403E+0	8.778E+0
-5.693E-1	3.448E+0	8.590E+0
-5.677E-1	3.419E+0	8.707E+0
-5.660E-1	3.422E+0	8.704E+0
-5.660E-1	3.439E+0	8.548E+0
-5.677E-1	3.409E+0	8.755E+0
-5.693E-1	3.409E+0	8.736E+0
-5.660E-1	3.445E+0	8.700E+0
-5.660E-1	3.448E+0	8.739E+0
-5.660E-1	3.452E+0	8.609E+0
-5.660E-1	3.374E+0	8.704E+0
-5.644E-1	3.380E+0	8.671E+0
-5.660E-1	3.442E+0	8.668E+0
-5.677E-1	3.455E+0	8.720E+0
-5.644E-1	3.445E+0	8.603E+0
-5.644E-1	3.374E+0	8.548E+0
-5.660E-1	3.465E+0	8.558E+0
-5.677E-1	3.364E+0	8.684E+0
-5.660E-1	3.354E+0	8.584E+0
-5.628E-1	3.332E+0	8.665E+0
-5.677E-1	3.396E+0	8.584E+0
-5.693E-1	3.390E+0	8.619E+0
-5.677E-1	3.461E+0	8.655E+0
-5.644E-1	3.468E+0	8.499E+0
-5.628E-1	3.432E+0	8.642E+0
-5.660E-1	3.468E+0	8.674E+0
-5.693E-1	3.419E+0	8.707E+0
-5.644E-1	3.351E+0	8.752E+0
-5.693E-1	3.474E+0	8.606E+0
-5.693E-1	3.439E+0	8.635E+0
-5.660E-1	3.487E+0	8.762E+0
-5.644E-1	3.406E+0	8.587E+0
-5.660E-1	3.403E+0	8.687E+0
-5.677E-1	3.517E+0	8.645E+0
-5.660E-1	3.445E+0	8.597E+0
-5.644E-1	3.517E+0	8.684E+0
-5.677E-1	3.422E+0	8.619E+0
-5.693E-1	3.526E+0	8.645E+0
-5.677E-1	3.448E+0	8.609E+0
-5.628E-1	3.432E+0	8.671E+0
-5.660E-1	3.371E+0	8.674E+0
-5.693E-1	3.406E+0	8.616E+0
-5.677E-1	3.403E+0	8.730E+0
-5.628E-1	3.413E+0	8.603E+0
-5.628E-1	3.393E+0	8.681E+0
-5.693E-1	3.374E+0	8.629E+0
-5.644E-1	3.419E+0	8.444E+0
-5.644E-1	3.364E+0	8.665E+0
-5.660E-1	3.429E+0	8.597E+0
-5.709E-1	3.358E+0	8.726E+0
-5.628E-1	3.439E+0	8.567E+0
-5.644E-1	3.458E+0	8.820E+0
-5.677E-1	3.406E+0	8.652E+0
-5.677E-1	3.484E+0	8.593E+0
-5.644E-1	3.403E+0	8.648E+0
-5.644E-1	3.361E+0	8.616E+0
-5.660E-1	3.422E+0	8.850E+0
-5.693E-1	3.439E+0	8.593E+0
-5.693E-1	3.416E+0	8.603E+0
-5.644E-1	3.442E+0	8.691E+0
-5.677E-1	3.458E+0	8.626E+0
-5.660E-1	3.458E+0	8.622E+0
-5.660E-1	3.448E+0	8.704E+0
-5.644E-1	3.458E+0	8.687E+0
-5.644E-1	3.422E+0	8.577E+0
-5.677E-1	3.390E+0	8.632E+0
-5.677E-1	3.445E+0	8.571E+0
-5.660E-1	3.474E+0	8.639E+0
-5.677E-1	3.474E+0	8.778E+0
-5.693E-1	3.455E+0	8.571E+0
-5.644E-1	3.432E+0	8.616E+0
-5.660E-1	3.526E+0	8.768E+0
-5.660E-1	3.371E+0	8.532E+0
-5.677E-1	3.393E+0	8.694E+0
-5.677E-1	3.452E+0	8.616E+0
-5.677E-1	3.419E+0	8.622E+0
-5.677E-1	3.452E+0	8.713E+0
-5.677E-1	3.406E+0	8.593E+0
-5.660E-1	3.354E+0	8.752E+0
-5.644E-1	3.507E+0	8.619E+0
-5.644E-1	3.465E+0	8.768E+0
-5.677E-1	3.409E+0	8.655E+0
-5.660E-1	3.429E+0	8.678E+0
-5.677E-1	3.448E+0	8.603E+0
-5.628E-1	3.416E+0	8.564E+0
-5.660E-1	3.474E+0	8.665E+0
-5.660E-1	3.494E+0	8.645E+0
-5.644E-1	3.429E+0	8.584E+0
-5.660E-1	3.448E+0	8.671E+0
-5.693E-1	3.377E+0	8.626E+0
-5.677E-1	3.494E+0	8.597E+0
-5.677E-1	3.400E+0	8.694E+0
-5.660E-1	3.432E+0	8.661E+0
-5.693E-1	3.497E+0	8.535E+0
-5.660E-1	3.461E+0	8.801E+0
-5.628E-1	3.465E+0	8.736E+0
-5.644E-1	3.478E+0	8.691E+0
-5.677E-1	3.487E+0	8.606E+0
-5.644E-1	3.481E+0	8.632E+0
-5.628E-1	3.400E+0	8.635E+0
-5.644E-1	3.426E+0	8.622E+0
-5.677E-1	3.416E+0	8.577E+0
-5.677E-1	3.348E+0	8.622E+0
-5.677E-1	3.416E+0	8.710E+0
-5.660E-1	3.396E+0	8.476E+0
-5.677E-1	3.474E+0	8.730E+0
-5.644E-1	3.429E+0	8.642E+0
-5.677E-1	3.442E+0	8.642E+0
-5.644E-1	3.393E+0	8.590E+0
-5.693E-1	3.422E+0	8.593E+0
-5.644E-1	3.465E+0	8.665E+0
-5.660E-1	3.367E+0	8.665E+0
-5.660E-1	3.377E+0	8.661E+0
-5.693E-1	3.465E+0	8.613E+0
-5.628E-1	3.439E+0	8.632E+0
-5.644E-1	3.396E+0	8.619E+0
-5.677E-1	3.461E+0	8.713E+0
-5.693E-1	3.458E+0	8.616E+0
-5.628E-1	3.364E+0	8.742E+0
-5.644E-1	3.393E+0	8.629E+0
-5.677E-1	3.484E+0	8.661E+0
-5.660E-1	3.461E+0	8.600E+0
-5.644E-1	3.458E+0	8.558E+0
-5.660E-1	3.393E+0	8.580E+0
-5.677E-1	3.435E+0	8.642E+0
-5.693E-1	3.390E+0	8.668E+0
-5.660E-1	3.455E+0	8.687E+0
-5.660E-1	3.484E+0	8.661E+0
-5.693E-1	3.413E+0	8.765E+0
-5.693E-1	3.478E+0	8.691E+0
-5.660E-1	3.358E+0	8.532E+0
-5.677E-1	3.396E+0	8.622E+0
-5.660E-1	3.406E+0	8.622E+0
-5.693E-1	3.426E+0	8.717E+0
-5.660E-1	3.403E+0	8.609E+0
-5.628E-1	3.455E+0	8.616E+0
-5.693E-1	3.371E+0	8.603E+0
-5.677E-1	3.478E+0	8.710E+0
-5.660E-1	3.442E+0	8.635E+0
-5.660E-1	3.448E+0	8.798E+0
-5.644E-1	3.468E+0	8.668E+0
-5.693E-1	3.422E+0	8.597E+0
-5.677E-1	3.432E+0	8.574E+0
-5.644E-1	3.458E+0	8.678E+0
-5.677E-1	3.455E+0	8.593E+0
-5.677E-1	3.416E+0	8.742E+0
-5.677E-1	3.413E+0	8.619E+0
-5.660E-1	3.471E+0	8.652E+0
-5.644E-1	3.364E+0	8.603E+0
-5.677E-1	3.471E+0	8.597E+0
-5.660E-1	3.455E+0	8.681E+0
-5.709E-1	3.429E+0	8.749E+0
-5.644E-1	3.413E+0	8.622E+0
-5.693E-1	3.445E+0	8.590E+0
-5.660E-1	3.439E+0	8.441E+0
-5.660E-1	3.358E+0	8.642E+0
-5.660E-1	3.510E+0	8.532E+0
-5.644E-1	3.390E+0	8.642E+0
-5.677E-1	3.419E+0	8.609E+0
-5.628E-1	3.409E+0	8.609E+0
-5.660E-1	3.474E+0	8.629E+0
-5.677E-1	3.416E+0	8.697E+0
-5.644E-1	3.393E+0	8.726E+0
-5.677E-1	3.442E+0	8.567E+0
-5.660E-1	3.429E+0	8.648E+0
-5.709E-1	3.396E+0	8.681E+0
-5.677E-1	3.390E+0	8.749E+0
-5.628E-1	3.510E+0	8.681E+0
-5.644E-1	3.442E+0	8.619E+0
-5.677E-1	3.367E+0	8.684E+0
-5.677E-1	3.445E+0	8.671E+0
-5.644E-1	3.390E+0	8.635E+0
-5.660E-1	3.448E+0	8.658E+0
-5.660E-1	3.400E+0	8.785E+0
-5.677E-1	3.364E+0	8.571E+0
-5.660E-1	3.435E+0	8.755E+0
-5.660E-1	3.361E+0	8.694E+0
-5.693E-1	3.471E+0	8.652E+0
-5.660E-1	3.403E+0	8.700E+0
-5.644E-1	3.445E+0	8.645E+0
-5.660E-1	3.403E+0	8.668E+0
-5.693E-1	3.458E+0	8.639E+0
-5.660E-1	3.478E+0	8.658E+0
-5.644E-1	3.400E+0	8.597E+0
-5.660E-1	3.361E+0	8.642E+0
-5.644E-1	3.439E+0	8.704E+0
-5.709E-1	3.400E+0	8.691E+0
-5.628E-1	3.384E+0	8.694E+0
-5.677E-1	3.426E+0	8.697E+0
-5.660E-1	3.442E+0	8.726E+0
-5.677E-1	3.413E+0	8.606E+0
-5.660E-1	3.465E+0	8.571E+0
-5.628E-1	3.455E+0	8.704E+0
-5.660E-1	3.396E+0	8.645E+0
-5.677E-1	3.465E+0	8.661E+0
-5.677E-1	3.384E+0	8.629E+0
-5.677E-1	3.442E+0	8.687E+0
-5.693E-1	3.487E+0	8.558E+0
-5.644E-1	3.422E+0	8.645E+0
-5.677E-1	3.403E+0	8.593E+0
-5.660E-1	3.380E+0	8.720E+0
-5.693E-1	3.442E+0	8.613E+0
-5.677E-1	3.377E+0	8.645E+0
-5.644E-1	3.461E+0	8.645E+0
-5.660E-1	3.429E+0	8.574E+0
-5.677E-1	3.455E+0	8.723E+0
-5.644E-1	3.465E+0	8.538E+0
-5.644E-1	3.403E+0	8.700E+0
-5.677E-1	3.439E+0	8.759E+0
-5.660E-1	3.497E+0	8.778E+0
-5.677E-1	3.458E+0	8.590E+0
-5.660E-1	3.409E+0	8.717E+0
-5.660E-1	3.465E+0	8.548E+0
-5.628E-1	3.345E+0	8.678E+0
-5.660E-1	3.478E+0	8.749E+0
-5.660E-1	3.439E+0	8.567E+0
-5.677E-1	3.406E+0	8.684E+0
-5.660E-1	3.426E+0	8.733E+0
-5.644E-1	3.439E+0	8.742E+0
-5.660E-1	3.403E+0	8.629E+0
-5.677E-1	3.455E+0	8.613E+0
-5.693E-1	3.445E+0	8.720E+0
-5.660E-1	3.461E+0	8.687E+0
-5.644E-1	3.442E+0	8.681E+0
-5.660E-1	3.400E+0	8.694E+0
-5.677E-1	3.387E+0	8.626E+0
-5.644E-1	3.484E+0	8.713E+0
-5.644E-1	3.455E+0	8.713E+0
-5.677E-1	3.384E+0	8.564E+0
-5.693E-1	3.364E+0	8.545E+0
-5.644E-1	3.422E+0	8.671E+0
-5.644E-1	3.409E+0	8.691E+0
-5.660E-1	3.393E+0	8.561E+0
-5.677E-1	3.500E+0	8.512E+0
-5.660E-1	3.465E+0	8.687E+0
-5.660E-1	3.354E+0	8.665E+0
-5.677E-1	3.426E+0	8.671E+0
-5.677E-1	3.348E+0	8.658E+0
-5.677E-1	3.387E+0	8.717E+0
-5.644E-1	3.429E+0	8.684E+0
-5.644E-1	3.442E+0	8.554E+0
-5.709E-1	3.380E+0	8.749E+0
-5.693E-1	3.419E+0	8.658E+0
-5.644E-1	3.442E+0	8.704E+0
-5.628E-1	3.465E+0	8.639E+0
-5.660E-1	3.494E+0	8.642E+0
-5.677E-1	3.406E+0	8.590E+0
-5.644E-1	3.432E+0	8.616E+0
-5.660E-1	3.380E+0	8.574E+0
-5.693E-1	3.413E+0	8.678E+0
-5.660E-1	3.471E+0	8.619E+0
-5.628E-1	3.461E+0	8.645E+0
-5.677E-1	3.478E+0	8.665E+0
-5.660E-1	3.328E+0	8.733E+0
-5.677E-1	3.409E+0	8.704E+0
-5.660E-1	3.413E+0	8.674E+0
-5.660E-1	3.429E+0	8.632E+0
-5.693E-1	3.435E+0	8.603E+0
-5.660E-1	3.396E+0	8.749E+0
-5.660E-1	3.435E+0	8.554E+0
-5.660E-1	3.396E+0	8.558E+0
-5.660E-1	3.435E+0	8.655E+0
-5.644E-1	3.400E+0	8.739E+0
-5.644E-1	3.442E+0	8.580E+0
-5.644E-1	3.422E+0	8.554E+0
-5.677E-1	3.429E+0	8.580E+0
-5.660E-1	3.364E+0	8.681E+0
-5.644E-1	3.432E+0	8.574E+0
-5.677E-1	3.426E+0	8.606E+0
-5.660E-1	3.487E+0	8.512E+0
-5.660E-1	3.484E+0	8.561E+0
-5.644E-1	3.517E+0	8.684E+0
-5.693E-1	3.426E+0	8.590E+0
-5.644E-1	3.396E+0	8.580E+0
-5.660E-1	3.500E+0	8.717E+0
-5.628E-1	3.455E+0	8.700E+0
-5.628E-1	3.474E+0	8.648E+0
-5.660E-1	3.422E+0	8.473E+0
-5.677E-1	3.429E+0	8.655E+0
-5.660E-1	3.439E+0	8.671E+0
-5.677E-1	3.361E+0	8.652E+0
-5.693E-1	3.455E+0	8.600E+0
-5.660E-1	3.419E+0	8.642E+0
-5.644E-1	3.406E+0	8.648E+0
-5.660E-1	3.432E+0	8.564E+0
-5.677E-1	3.455E+0	8.577E+0
-5.660E-1	3.478E+0	8.733E+0
-5.660E-1	3.422E+0	8.639E+0
-5.677E-1	3.358E+0	8.749E+0
-5.677E-1	3.439E+0	8.658E+0
-5.677E-1	3.478E+0	8.713E+0
-5.677E-1	3.491E+0	8.674E+0
-5.677E-1	3.445E+0	8.674E+0
-5.693E-1	3.435E+0	8.554E+0
-5.644E-1	3.406E+0	8.778E+0
-5.660E-1	3.487E+0	8.655E+0
-5.677E-1	3.406E+0	8.613E+0
-5.660E-1	3.439E+0	8.558E+0
-5.660E-1	3.406E+0	8.775E+0
-5.644E-1	3.371E+0	8.742E+0
-5.644E-1	3.435E+0	8.694E+0
-5.709E-1	3.403E+0	8.746E+0
-5.677E-1	3.474E+0	8.697E+0
-5.660E-1	3.468E+0	8.619E+0
-5.660E-1	3.419E+0	8.736E+0
-5.693E-1	3.471E+0	8.700E+0
-5.660E-1	3.426E+0	8.509E+0
-5.660E-1	3.474E+0	8.619E+0
-5.660E-1	3.429E+0	8.629E+0
-5.693E-1	3.484E+0	8.684E+0
-5.628E-1	3.452E+0	8.694E+0
-5.644E-1	3.422E+0	8.665E+0
-5.644E-1	3.396E+0	8.671E+0
-5.677E-1	3.400E+0	8.678E+0
-5.644E-1	3.487E+0	8.704E+0
-5.628E-1	3.481E+0	8.632E+0
-5.628E-1	3.439E+0	8.668E+0
-5.677E-1	3.435E+0	8.661E+0
-5.660E-1	3.384E+0	8.622E+0
-5.660E-1	3.416E+0	8.590E+0
-5.660E-1	3.510E+0	8.658E+0
-5.693E-1	3.478E+0	8.548E+0
-5.660E-1	3.422E+0	8.684E+0
-5.660E-1	3.429E+0	8.678E+0
-5.660E-1	3.393E+0	8.587E+0
-5.660E-1	3.409E+0	8.697E+0
-5.660E-1	3.396E+0	8.658E+0
-5.628E-1	3.471E+0	8.687E+0
-5.660E-1	3.422E+0	8.726E+0
-5.693E-1	3.393E+0	8.642E+0
-5.693E-1	3.409E+0	8.509E+0
-5.644E-1	3.513E+0	8.597E+0
-5.660E-1	3.426E+0	8.554E+0
-5.677E-1	3.458E+0	8.564E+0
-5.660E-1	3.377E+0	8.551E+0
-5.644E-1	3.517E+0	8.668E+0
-5.644E-1	3.371E+0	8.674E+0
-5.677E-1	3.435E+0	8.606E+0
-5.693E-1	3.445E+0	8.668E+0
-5.660E-1	3.413E+0	8.671E+0
-5.660E-1	3.478E+0	8.567E+0
-5.660E-1	3.422E+0	8.648E+0
-5.660E-1	3.555E+0	8.551E+0
-5.628E-1	3.484E+0	8.600E+0
-5.644E-1	3.384E+0	8.629E+0
-5.677E-1	3.432E+0	8.590E+0
-5.677E-1	3.390E+0	8.648E+0
-5.660E-1	3.403E+0	8.723E+0
-5.644E-1	3.442E+0	8.648E+0
-5.660E-1	3.439E+0	8.681E+0
-5.660E-1	3.403E+0	8.580E+0
-5.628E-1	3.409E+0	8.726E+0
-5.660E-1	3.429E+0	8.655E+0
-5.660E-1	3.390E+0	8.720E+0
-5.660E-1	3.461E+0	8.723E+0
-5.644E-1	3.471E+0	8.635E+0
-5.644E-1	3.461E+0	8.584E+0
-5.709E-1	3.367E+0	8.590E+0
-5.660E-1	3.413E+0	8.665E+0
-5.660E-1	3.439E+0	8.749E+0
-5.660E-1	3.474E+0	8.713E+0
-5.677E-1	3.426E+0	8.629E+0
-5.677E-1	3.315E+0	8.613E+0
-5.660E-1	3.413E+0	8.830E+0
-5.628E-1	3.396E+0	8.681E+0
-5.693E-1	3.413E+0	8.658E+0
-5.660E-1	3.367E+0	8.642E+0
-5.660E-1	3.465E+0	8.622E+0
-5.644E-1	3.513E+0	8.723E+0
-5.693E-1	3.387E+0	8.765E+0
-5.660E-1	3.458E+0	8.538E+0
-5.628E-1	3.465E+0	8.561E+0
-5.677E-1	3.396E+0	8.622E+0
-5.677E-1	3.384E+0	8.574E+0
-5.660E-1	3.448E+0	8.626E+0
-5.644E-1	3.445E+0	8.655E+0
-5.644E-1	3.413E+0	8.626E+0
-5.693E-1	3.478E+0	8.558E+0
-5.677E-1	3.354E+0	8.551E+0
-5.660E-1	3.426E+0	8.814E+0
-5.660E-1	3.384E+0	8.713E+0
-5.677E-1	3.448E+0	8.681E+0
-5.644E-1	3.374E+0	8.574E+0
-5.628E-1	3.371E+0	8.694E+0
-5.660E-1	3.461E+0	8.635E+0
-5.677E-1	3.445E+0	8.522E+0
-5.677E-1	3.426E+0	8.713E+0
-5.628E-1	3.448E+0	8.668E+0
-5.660E-1	3.497E+0	8.687E+0
-5.709E-1	3.393E+0	8.626E+0
-5.677E-1	3.406E+0	8.593E+0
-5.644E-1	3.458E+0	8.629E+0
-5.677E-1	3.409E+0	8.629E+0
-5.644E-1	3.387E+0	8.580E+0
-5.660E-1	3.432E+0	8.515E+0
-5.628E-1	3.419E+0	8.600E+0
-5.644E-1	3.393E+0	8.671E+0
-5.693E-1	3.510E+0	8.665E+0
-5.644E-1	3.400E+0	8.648E+0
-5.644E-1	3.374E+0	8.697E+0
-5.644E-1	3.478E+0	8.564E+0
-5.677E-1	3.361E+0	8.730E+0
-5.677E-1	3.406E+0	8.629E+0
-5.660E-1	3.491E+0	8.655E+0
-5.660E-1	3.432E+0	8.678E+0
-5.693E-1	3.374E+0	8.668E+0
-5.644E-1	3.409E+0	8.752E+0
-5.628E-1	3.306E+0	8.622E+0
-5.677E-1	3.400E+0	8.639E+0
-5.677E-1	3.426E+0	8.622E+0
-5.693E-1	3.358E+0	8.710E+0
-5.612E-1	3.393E+0	8.668E+0
-5.644E-1	3.474E+0	8.668E+0
-5.677E-1	3.384E+0	8.622E+0
-5.677E-1	3.422E+0	8.554E+0
-5.660E-1	3.474E+0	8.519E+0
-5.660E-1	3.439E+0	8.632E+0
-5.628E-1	3.396E+0	8.720E+0
-5.660E-1	3.429E+0	8.723E+0
-5.677E-1	3.442E+0	8.571E+0
-5.677E-1	3.390E+0	8.600E+0
-5.693E-1	3.390E+0	8.768E+0
-5.660E-1	3.403E+0	8.590E+0
-5.660E-1	3.448E+0	8.648E+0
-5.628E-1	3.361E+0	8.593E+0
-5.677E-1	3.461E+0	8.603E+0
-5.677E-1	3.351E+0	8.551E+0
-5.660E-1	3.452E+0	8.616E+0
-5.644E-1	3.361E+0	8.697E+0
-5.677E-1	3.465E+0	8.652E+0
-5.693E-1	3.429E+0	8.567E+0
-5.660E-1	3.374E+0	8.639E+0
-5.677E-1	3.448E+0	8.619E+0
-5.677E-1	3.419E+0	8.671E+0
-5.644E-1	3.468E+0	8.648E+0
-5.677E-1	3.354E+0	8.635E+0
-5.628E-1	3.465E+0	8.580E+0
-5.677E-1	3.419E+0	8.665E+0
-5.693E-1	3.341E+0	8.574E+0
-5.628E-1	3.422E+0	8.571E+0
-5.660E-1	3.487E+0	8.681E+0
-5.660E-1	3.432E+0	8.642E+0
-5.660E-1	3.455E+0	8.697E+0
-5.628E-1	3.384E+0	8.772E+0
-5.644E-1	3.374E+0	8.635E+0
-5.709E-1	3.374E+0	8.639E+0
-5.677E-1	3.390E+0	8.642E+0
-5.628E-1	3.409E+0	8.590E+0
-5.677E-1	3.390E+0	8.606E+0
-5.677E-1	3.419E+0	8.609E+0
-5.660E-1	3.403E+0	8.613E+0
-5.660E-1	3.474E+0	8.541E+0
-5.660E-1	3.468E+0	8.606E+0
-5.693E-1	3.289E+0	8.577E+0
-5.644E-1	3.442E+0	8.545E+0
-5.644E-1	3.380E+0	8.609E+0
-5.644E-1	3.481E+0	8.730E+0
-5.725E-1	3.422E+0	8.584E+0
-5.644E-1	3.474E+0	8.707E+0
-5.644E-1	3.497E+0	8.700E+0
-5.677E-1	3.465E+0	8.691E+0
-5.693E-1	3.416E+0	8.538E+0
-5.677E-1	3.484E+0	8.668E+0
-5.660E-1	3.387E+0	8.561E+0
-5.693E-1	3.416E+0	8.658E+0
-5.677E-1	3.484E+0	8.580E+0
-5.660E-1	3.465E+0	8.632E+0
-5.677E-1	3.341E+0	8.707E+0
-5.660E-1	3.400E+0	8.694E+0
-5.677E-1	3.406E+0	8.658E+0
-5.660E-1	3.429E+0	8.626E+0
-5.660E-1	3.387E+0	8.574E+0
-5.628E-1	3.367E+0	8.726E+0
-5.660E-1	3.422E+0	8.772E+0
-5.660E-1	3.474E+0	8.704E+0
-5.660E-1	3.416E+0	8.564E+0
-5.644E-1	3.461E+0	8.541E+0
-5.693E-1	3.432E+0	8.571E+0
-5.693E-1	3.400E+0	8.528E+0
-5.628E-1	3.426E+0	8.561E+0
-5.660E-1	3.371E+0	8.629E+0
-5.677E-1	3.390E+0	8.629E+0
-5.693E-1	3.345E+0	8.613E+0
-5.628E-1	3.387E+0	8.648E+0
-5.644E-1	3.458E+0	8.447E+0
-5.644E-1	3.361E+0	8.632E+0
-5.644E-1	3.426E+0	8.590E+0
-5.644E-1	3.458E+0	8.619E+0
-5.660E-1	3.416E+0	8.665E+0
-5.709E-1	3.390E+0	8.652E+0
-5.677E-1	3.435E+0	8.642E+0
-5.644E-1	3.474E+0	8.639E+0
-5.693E-1	3.426E+0	8.642E+0
-5.677E-1	3.468E+0	8.603E+0
-5.547E-1	3.354E+0	8.736E+0
-5.677E-1	3.400E+0	8.668E+0
-5.677E-1	3.445E+0	8.648E+0
-5.660E-1	3.465E+0	8.668E+0
-5.644E-1	3.520E+0	8.742E+0
-5.644E-1	3.406E+0	8.755E+0
-5.693E-1	3.409E+0	8.632E+0
-5.677E-1	3.523E+0	8.571E+0
-5.660E-1	3.458E+0	8.700E+0
-5.628E-1	3.452E+0	8.704E+0
-5.660E-1	3.426E+0	8.759E+0
-5.693E-1	3.380E+0	8.691E+0
-5.660E-1	3.419E+0	8.554E+0
-5.644E-1	3.439E+0	8.658E+0
-5.628E-1	3.471E+0	8.655E+0
-5.660E-1	3.422E+0	8.700E+0
[truncated: 23,462 more rows]
