# Supplementary material for: Improved ANAP incorporation and VCF analysis reveal details of P2X7 current facilitation and a limited conformational interplay between ATP binding and the intracellular ballast domain
Source: eLife. 2023 Jan 4;12:e82479. doi: 10.7554/eLife.82479 (PMC9859053; doi:10.7554/eLife.82479)
Supplement: Figure 3—figure supplement 3—source data 2. [file elife-82479-fig3-figsupp3-data2.zip › Figure-3_figure-supplement-3_source-data-2/DeltaCys-constructs/m05/18.csv]

-2.173E-1	3.903E+0	8.937E+0
-2.124E-1	3.954E+0	8.794E+0
-2.141E-1	3.977E+0	8.924E+0
-2.173E-1	3.935E+0	8.866E+0
-2.189E-1	3.997E+0	8.992E+0
-2.141E-1	4.010E+0	8.944E+0
-2.173E-1	3.883E+0	8.898E+0
-2.157E-1	3.971E+0	8.833E+0
-2.157E-1	3.951E+0	8.850E+0
-2.141E-1	3.922E+0	8.866E+0
-2.141E-1	3.964E+0	8.895E+0
-2.189E-1	3.958E+0	8.940E+0
-2.189E-1	3.864E+0	8.700E+0
-2.141E-1	3.951E+0	8.966E+0
-2.124E-1	3.971E+0	8.798E+0
-2.157E-1	3.964E+0	8.914E+0
-2.157E-1	3.867E+0	8.863E+0
-2.141E-1	3.948E+0	8.866E+0
-2.141E-1	3.886E+0	8.908E+0
-2.157E-1	3.990E+0	8.934E+0
-2.157E-1	3.877E+0	8.850E+0
-2.124E-1	3.951E+0	8.953E+0
-2.108E-1	3.948E+0	8.791E+0
-2.141E-1	3.864E+0	8.888E+0
-2.173E-1	4.003E+0	8.976E+0
-2.157E-1	3.903E+0	9.015E+0
-2.124E-1	3.951E+0	8.914E+0
-2.157E-1	4.000E+0	8.908E+0
-2.189E-1	3.977E+0	8.775E+0
-2.124E-1	3.909E+0	8.817E+0
-2.141E-1	3.857E+0	8.801E+0
-2.157E-1	3.870E+0	8.837E+0
-2.141E-1	3.903E+0	8.895E+0
-2.141E-1	3.890E+0	8.901E+0
-2.124E-1	3.893E+0	8.843E+0
-2.157E-1	4.010E+0	8.914E+0
-2.157E-1	3.844E+0	8.872E+0
-2.141E-1	3.945E+0	8.820E+0
-2.124E-1	3.954E+0	8.914E+0
-2.141E-1	4.000E+0	8.781E+0
-2.157E-1	3.854E+0	8.963E+0
-2.173E-1	3.941E+0	8.888E+0
-2.141E-1	3.886E+0	8.895E+0
-2.157E-1	3.945E+0	8.875E+0
-2.157E-1	3.922E+0	9.099E+0
-2.141E-1	3.912E+0	8.905E+0
-2.124E-1	3.984E+0	8.840E+0
-2.173E-1	3.896E+0	8.713E+0
-2.189E-1	3.951E+0	8.850E+0
-2.157E-1	3.890E+0	8.973E+0
-2.124E-1	3.967E+0	8.833E+0
-2.189E-1	3.916E+0	8.863E+0
-2.157E-1	3.919E+0	8.837E+0
-2.141E-1	3.928E+0	8.830E+0
-2.141E-1	3.951E+0	8.824E+0
-2.157E-1	3.928E+0	9.009E+0
-2.173E-1	4.013E+0	8.804E+0
-2.141E-1	3.958E+0	8.840E+0
-2.124E-1	3.935E+0	8.837E+0
-2.189E-1	3.935E+0	8.905E+0
-2.157E-1	3.893E+0	8.749E+0
-2.157E-1	3.890E+0	8.807E+0
-2.141E-1	3.857E+0	8.781E+0
-2.189E-1	3.903E+0	8.807E+0
-2.173E-1	3.925E+0	8.875E+0
-2.124E-1	3.928E+0	8.853E+0
-2.124E-1	3.984E+0	8.976E+0
-2.157E-1	4.016E+0	8.772E+0
-2.157E-1	3.945E+0	8.817E+0
-2.157E-1	3.935E+0	8.746E+0
-2.141E-1	3.945E+0	8.833E+0
-2.173E-1	3.860E+0	8.798E+0
-2.189E-1	3.877E+0	8.872E+0
-2.157E-1	3.954E+0	8.872E+0
-2.124E-1	4.013E+0	8.918E+0
-2.124E-1	4.039E+0	8.911E+0
-2.173E-1	3.935E+0	8.846E+0
-2.124E-1	3.961E+0	8.762E+0
-2.141E-1	3.977E+0	8.869E+0
-2.141E-1	3.987E+0	8.856E+0
-2.157E-1	3.864E+0	8.908E+0
-2.108E-1	3.890E+0	8.742E+0
-2.124E-1	3.883E+0	8.827E+0
-2.173E-1	3.877E+0	8.911E+0
-2.173E-1	3.828E+0	8.814E+0
-2.124E-1	4.045E+0	8.791E+0
-2.124E-1	3.922E+0	8.798E+0
-2.141E-1	3.928E+0	8.888E+0
-2.157E-1	4.006E+0	8.824E+0
-2.173E-1	3.948E+0	8.986E+0
-2.092E-1	3.993E+0	8.739E+0
-2.157E-1	3.948E+0	8.927E+0
-2.173E-1	3.903E+0	8.781E+0
-2.124E-1	3.974E+0	8.875E+0
-2.108E-1	3.870E+0	8.788E+0
-2.157E-1	3.880E+0	8.824E+0
-2.157E-1	3.880E+0	8.798E+0
-2.157E-1	3.877E+0	8.749E+0
-2.124E-1	3.948E+0	8.739E+0
-2.157E-1	3.967E+0	8.950E+0
-2.157E-1	3.870E+0	8.811E+0
-2.141E-1	4.003E+0	8.827E+0
-2.124E-1	3.841E+0	8.888E+0
-2.141E-1	3.974E+0	8.856E+0
-2.157E-1	3.919E+0	8.882E+0
-2.124E-1	3.925E+0	8.820E+0
-2.108E-1	3.938E+0	8.775E+0
-2.157E-1	3.919E+0	8.807E+0
-2.157E-1	3.938E+0	8.830E+0
-2.124E-1	3.974E+0	8.801E+0
-2.124E-1	3.867E+0	8.888E+0
-2.157E-1	4.010E+0	8.947E+0
-2.173E-1	3.980E+0	8.778E+0
-2.124E-1	4.006E+0	8.804E+0
-2.124E-1	3.909E+0	8.817E+0
-2.157E-1	4.094E+0	8.885E+0
-2.141E-1	3.925E+0	8.921E+0
-2.157E-1	3.967E+0	8.765E+0
-2.108E-1	3.980E+0	8.882E+0
-2.141E-1	3.877E+0	8.885E+0
-2.141E-1	4.010E+0	8.921E+0
-2.124E-1	3.997E+0	8.885E+0
-2.141E-1	3.941E+0	8.934E+0
-2.141E-1	3.928E+0	8.817E+0
-2.173E-1	3.977E+0	8.824E+0
-2.124E-1	3.925E+0	8.918E+0
-2.141E-1	3.935E+0	8.950E+0
-2.157E-1	3.912E+0	8.837E+0
-2.141E-1	3.948E+0	8.846E+0
-2.141E-1	3.971E+0	8.778E+0
-2.124E-1	3.961E+0	8.963E+0
-2.173E-1	3.883E+0	8.846E+0
-2.157E-1	3.997E+0	8.875E+0
-2.141E-1	3.864E+0	8.843E+0
-2.108E-1	3.925E+0	8.898E+0
-2.141E-1	3.987E+0	8.992E+0
-2.157E-1	3.890E+0	8.811E+0
-2.108E-1	3.954E+0	8.804E+0
-2.124E-1	3.961E+0	8.820E+0
-2.157E-1	3.961E+0	8.888E+0
-2.157E-1	3.945E+0	8.730E+0
-2.141E-1	3.854E+0	8.824E+0
-2.141E-1	3.961E+0	8.934E+0
-2.124E-1	4.023E+0	8.824E+0
-2.141E-1	4.013E+0	8.736E+0
-2.124E-1	3.987E+0	8.833E+0
-2.124E-1	3.941E+0	8.869E+0
-2.141E-1	3.935E+0	8.801E+0
-2.157E-1	3.890E+0	8.736E+0
-2.108E-1	3.935E+0	8.846E+0
-2.141E-1	3.935E+0	8.869E+0
-2.124E-1	3.932E+0	8.778E+0
-2.157E-1	3.935E+0	8.872E+0
-2.173E-1	3.873E+0	8.853E+0
-2.108E-1	3.916E+0	8.850E+0
-2.141E-1	3.987E+0	8.934E+0
-2.157E-1	3.928E+0	8.853E+0
-2.141E-1	3.958E+0	8.794E+0
-2.092E-1	4.010E+0	8.850E+0
-2.141E-1	3.928E+0	8.879E+0
-2.157E-1	3.948E+0	8.830E+0
-2.124E-1	3.903E+0	8.866E+0
-2.108E-1	3.938E+0	8.934E+0
-2.124E-1	3.870E+0	8.859E+0
-2.157E-1	3.925E+0	8.879E+0
-2.141E-1	3.896E+0	8.850E+0
-2.092E-1	3.870E+0	8.749E+0
-2.141E-1	3.954E+0	8.739E+0
-2.157E-1	3.990E+0	8.768E+0
-2.141E-1	3.896E+0	8.811E+0
-2.141E-1	3.919E+0	8.749E+0
-2.141E-1	3.847E+0	8.781E+0
-2.157E-1	3.951E+0	8.888E+0
-2.141E-1	3.945E+0	8.742E+0
-2.124E-1	3.945E+0	8.927E+0
-2.141E-1	3.912E+0	8.804E+0
-2.141E-1	3.928E+0	8.720E+0
-2.092E-1	3.945E+0	8.947E+0
-2.108E-1	3.935E+0	8.866E+0
-2.108E-1	3.886E+0	8.924E+0
-2.173E-1	3.964E+0	8.817E+0
-2.108E-1	3.909E+0	8.807E+0
-2.108E-1	3.945E+0	8.833E+0
-2.157E-1	3.990E+0	8.875E+0
-2.141E-1	3.925E+0	8.811E+0
-2.141E-1	3.961E+0	8.811E+0
-2.092E-1	3.867E+0	8.898E+0
-2.141E-1	3.977E+0	8.846E+0
-2.141E-1	3.928E+0	8.824E+0
-2.157E-1	3.906E+0	8.739E+0
-2.141E-1	3.903E+0	8.840E+0
-2.141E-1	3.951E+0	8.960E+0
-2.141E-1	4.023E+0	8.853E+0
-2.108E-1	3.909E+0	8.879E+0
-2.108E-1	3.974E+0	8.901E+0
-2.157E-1	3.880E+0	8.820E+0
-2.173E-1	3.886E+0	8.940E+0
-2.108E-1	3.890E+0	8.895E+0
-2.124E-1	3.916E+0	8.827E+0
-2.157E-1	3.896E+0	8.804E+0
-2.141E-1	4.016E+0	8.885E+0
-2.141E-1	3.951E+0	8.914E+0
-2.124E-1	3.941E+0	8.879E+0
-2.108E-1	3.925E+0	8.882E+0
-2.141E-1	3.903E+0	8.840E+0
-2.157E-1	3.951E+0	8.791E+0
-2.124E-1	3.980E+0	8.781E+0
-2.141E-1	4.006E+0	8.957E+0
-2.157E-1	3.971E+0	8.843E+0
-2.108E-1	3.909E+0	8.798E+0
-2.108E-1	3.977E+0	8.888E+0
-2.157E-1	3.938E+0	8.888E+0
-2.124E-1	3.932E+0	8.830E+0
-2.108E-1	3.958E+0	8.846E+0
-2.124E-1	3.938E+0	8.872E+0
-2.124E-1	3.961E+0	8.879E+0
-2.141E-1	3.967E+0	8.778E+0
-2.141E-1	3.984E+0	8.840E+0
-2.108E-1	3.896E+0	8.869E+0
-2.141E-1	3.948E+0	8.882E+0
-2.141E-1	3.935E+0	8.888E+0
-2.108E-1	3.893E+0	8.863E+0
-2.092E-1	3.974E+0	8.843E+0
-2.124E-1	3.954E+0	8.781E+0
-2.157E-1	3.980E+0	8.996E+0
-2.124E-1	3.922E+0	8.811E+0
-2.108E-1	3.928E+0	8.940E+0
-2.108E-1	3.932E+0	8.840E+0
-2.124E-1	3.906E+0	8.840E+0
-2.124E-1	3.932E+0	8.811E+0
-2.108E-1	3.867E+0	8.781E+0
-2.124E-1	4.003E+0	8.850E+0
-2.124E-1	4.055E+0	8.811E+0
-2.124E-1	3.935E+0	8.785E+0
-2.092E-1	3.945E+0	8.801E+0
-2.108E-1	3.912E+0	8.788E+0
-2.141E-1	3.997E+0	8.950E+0
-2.124E-1	3.932E+0	8.882E+0
-2.108E-1	3.916E+0	8.775E+0
-2.124E-1	3.893E+0	8.833E+0
-2.157E-1	3.980E+0	8.996E+0
-2.108E-1	3.967E+0	8.820E+0
-2.141E-1	3.896E+0	8.898E+0
-2.124E-1	3.984E+0	8.733E+0
-2.157E-1	3.906E+0	8.788E+0
-2.092E-1	3.997E+0	8.869E+0
-2.108E-1	3.945E+0	8.794E+0
-2.108E-1	3.964E+0	8.837E+0
-2.124E-1	3.922E+0	8.781E+0
-2.124E-1	3.974E+0	8.869E+0
-2.108E-1	3.844E+0	8.824E+0
-2.141E-1	3.916E+0	8.898E+0
-2.157E-1	3.984E+0	8.898E+0
-2.141E-1	3.860E+0	8.704E+0
-2.108E-1	3.974E+0	8.785E+0
-2.124E-1	3.928E+0	8.746E+0
-2.141E-1	3.938E+0	8.785E+0
-2.124E-1	3.958E+0	8.830E+0
-2.108E-1	3.958E+0	8.755E+0
-2.141E-1	3.880E+0	8.791E+0
-2.124E-1	3.951E+0	8.723E+0
-2.141E-1	3.844E+0	8.898E+0
-2.124E-1	3.916E+0	8.914E+0
-2.108E-1	3.909E+0	8.759E+0
-2.141E-1	3.928E+0	8.973E+0
-2.108E-1	3.967E+0	8.814E+0
-2.124E-1	3.935E+0	8.863E+0
-2.124E-1	3.903E+0	8.921E+0
-2.108E-1	4.023E+0	8.921E+0
-2.124E-1	3.909E+0	8.953E+0
-2.124E-1	3.932E+0	8.807E+0
-2.108E-1	3.916E+0	8.730E+0
-2.173E-1	3.847E+0	8.892E+0
-2.124E-1	3.964E+0	8.931E+0
-2.092E-1	3.867E+0	8.924E+0
-2.141E-1	3.954E+0	8.866E+0
-2.141E-1	3.945E+0	8.717E+0
-2.124E-1	3.948E+0	8.768E+0
-2.108E-1	3.932E+0	8.791E+0
-2.124E-1	3.932E+0	8.869E+0
-2.141E-1	3.880E+0	8.895E+0
-2.124E-1	3.922E+0	8.827E+0
-2.092E-1	3.958E+0	8.830E+0
-2.141E-1	3.909E+0	8.953E+0
-2.173E-1	3.932E+0	8.801E+0
-2.124E-1	3.877E+0	8.801E+0
-2.124E-1	3.967E+0	8.794E+0
-2.108E-1	3.951E+0	8.791E+0
-2.124E-1	3.938E+0	8.856E+0
-2.124E-1	3.925E+0	8.730E+0
-2.108E-1	3.941E+0	8.700E+0
-2.141E-1	3.925E+0	8.879E+0
-2.124E-1	3.958E+0	8.866E+0
-2.108E-1	3.928E+0	8.781E+0
-2.108E-1	3.932E+0	8.869E+0
-2.157E-1	3.935E+0	8.927E+0
-2.141E-1	3.873E+0	8.681E+0
-2.141E-1	3.928E+0	8.804E+0
-2.108E-1	3.867E+0	8.931E+0
-2.108E-1	3.935E+0	8.879E+0
-2.141E-1	3.899E+0	8.921E+0
-2.108E-1	3.977E+0	8.859E+0
-2.124E-1	3.912E+0	8.791E+0
-2.092E-1	3.945E+0	8.944E+0
-2.141E-1	3.945E+0	8.846E+0
-2.141E-1	3.880E+0	8.798E+0
-2.108E-1	3.967E+0	8.781E+0
-2.108E-1	3.958E+0	8.892E+0
-2.124E-1	3.919E+0	8.759E+0
-2.124E-1	3.860E+0	8.856E+0
-2.108E-1	3.854E+0	8.853E+0
-2.124E-1	3.961E+0	8.895E+0
-2.108E-1	3.964E+0	8.817E+0
-2.108E-1	3.951E+0	8.866E+0
-2.108E-1	3.971E+0	8.846E+0
-2.124E-1	3.980E+0	8.895E+0
-2.141E-1	3.922E+0	8.892E+0
-2.124E-1	3.964E+0	8.872E+0
-2.076E-1	3.941E+0	8.833E+0
-2.108E-1	3.987E+0	8.791E+0
-2.157E-1	3.867E+0	8.869E+0
-2.124E-1	3.899E+0	8.905E+0
-2.076E-1	3.987E+0	8.704E+0
-2.108E-1	3.941E+0	8.833E+0
-2.141E-1	3.928E+0	8.989E+0
-2.108E-1	3.896E+0	8.807E+0
-2.076E-1	3.925E+0	8.733E+0
-2.124E-1	3.896E+0	8.817E+0
-2.141E-1	3.847E+0	8.827E+0
-2.141E-1	3.890E+0	8.665E+0
-2.108E-1	3.987E+0	8.905E+0
-2.124E-1	3.896E+0	8.892E+0
-2.141E-1	3.941E+0	8.856E+0
-2.108E-1	3.993E+0	8.905E+0
-2.124E-1	4.052E+0	8.746E+0
-2.124E-1	3.925E+0	8.781E+0
-2.157E-1	3.951E+0	8.778E+0
-2.124E-1	3.987E+0	8.707E+0
-2.124E-1	3.974E+0	8.752E+0
-2.124E-1	3.912E+0	8.944E+0
-2.141E-1	3.899E+0	8.811E+0
-2.108E-1	3.912E+0	8.824E+0
-2.092E-1	3.893E+0	8.833E+0
-2.141E-1	3.935E+0	8.837E+0
-2.124E-1	3.899E+0	8.914E+0
-2.092E-1	3.886E+0	8.785E+0
-2.124E-1	3.883E+0	8.901E+0
-2.108E-1	3.932E+0	8.648E+0
-2.124E-1	4.010E+0	8.898E+0
-2.108E-1	3.916E+0	8.853E+0
-2.141E-1	3.980E+0	8.827E+0
-2.157E-1	3.883E+0	8.898E+0
-2.157E-1	3.935E+0	8.824E+0
-2.108E-1	3.906E+0	8.781E+0
-2.092E-1	3.909E+0	8.830E+0
-2.092E-1	3.948E+0	8.830E+0
-2.141E-1	4.006E+0	8.778E+0
-2.124E-1	3.909E+0	8.801E+0
-2.092E-1	3.909E+0	8.875E+0
-2.124E-1	4.003E+0	8.901E+0
-2.124E-1	3.977E+0	8.762E+0
-2.108E-1	3.958E+0	8.775E+0
-2.108E-1	3.838E+0	8.850E+0
-2.124E-1	3.967E+0	8.717E+0
-2.108E-1	3.974E+0	8.888E+0
-2.141E-1	3.938E+0	8.885E+0
-2.076E-1	3.909E+0	8.794E+0
-2.108E-1	3.984E+0	8.872E+0
-2.141E-1	3.932E+0	8.914E+0
-2.124E-1	3.951E+0	8.827E+0
-2.076E-1	3.987E+0	8.824E+0
-2.108E-1	3.912E+0	8.788E+0
-2.108E-1	3.993E+0	8.895E+0
-2.092E-1	3.938E+0	8.953E+0
-2.092E-1	3.928E+0	8.768E+0
-2.124E-1	3.925E+0	8.863E+0
-2.124E-1	3.928E+0	8.846E+0
-2.108E-1	3.935E+0	8.798E+0
-2.076E-1	3.906E+0	8.869E+0
-2.108E-1	3.974E+0	8.892E+0
-2.124E-1	3.935E+0	8.983E+0
-2.124E-1	3.919E+0	8.791E+0
-2.092E-1	3.857E+0	8.807E+0
-2.092E-1	3.844E+0	8.840E+0
-2.124E-1	3.967E+0	8.866E+0
-2.108E-1	3.922E+0	8.762E+0
-2.092E-1	3.899E+0	8.811E+0
-2.092E-1	3.883E+0	8.944E+0
-2.124E-1	4.045E+0	8.833E+0
-2.108E-1	3.951E+0	8.807E+0
-2.092E-1	3.935E+0	8.879E+0
-2.124E-1	3.893E+0	8.668E+0
-2.157E-1	3.928E+0	8.843E+0
-2.108E-1	3.997E+0	8.921E+0
-2.092E-1	3.971E+0	8.940E+0
-2.124E-1	3.961E+0	8.830E+0
-2.124E-1	4.000E+0	8.937E+0
-2.124E-1	3.945E+0	8.742E+0
-2.060E-1	3.945E+0	8.827E+0
-2.108E-1	3.847E+0	8.944E+0
-2.108E-1	3.896E+0	8.908E+0
-2.108E-1	3.909E+0	8.934E+0
-2.076E-1	3.971E+0	8.778E+0
-2.092E-1	3.912E+0	8.820E+0
-2.108E-1	4.000E+0	8.804E+0
-2.092E-1	3.877E+0	8.866E+0
-2.108E-1	3.838E+0	8.901E+0
-2.092E-1	3.964E+0	8.759E+0
-2.157E-1	3.919E+0	8.879E+0
-2.092E-1	3.958E+0	8.853E+0
-2.092E-1	3.919E+0	8.811E+0
-2.076E-1	3.867E+0	8.950E+0
-2.092E-1	3.932E+0	8.921E+0
-2.092E-1	3.932E+0	8.866E+0
-2.092E-1	3.941E+0	8.898E+0
-2.108E-1	3.984E+0	8.801E+0
-2.157E-1	3.932E+0	8.850E+0
-2.108E-1	3.883E+0	8.888E+0
-2.076E-1	3.890E+0	8.807E+0
-2.108E-1	3.961E+0	8.785E+0
-2.124E-1	3.945E+0	8.833E+0
-2.076E-1	3.954E+0	8.781E+0
-2.108E-1	3.851E+0	8.814E+0
-2.108E-1	3.847E+0	8.765E+0
-2.124E-1	3.916E+0	8.859E+0
-2.108E-1	3.938E+0	8.700E+0
-2.092E-1	3.916E+0	8.856E+0
-2.124E-1	3.870E+0	8.850E+0
-2.124E-1	3.896E+0	8.885E+0
-2.124E-1	3.951E+0	8.840E+0
-2.092E-1	3.867E+0	8.898E+0
-2.108E-1	3.932E+0	8.798E+0
-2.108E-1	3.906E+0	8.944E+0
-2.124E-1	4.019E+0	8.752E+0
-2.092E-1	3.906E+0	8.895E+0
-2.108E-1	3.916E+0	8.824E+0
-2.124E-1	3.948E+0	8.713E+0
-2.092E-1	3.912E+0	8.742E+0
-2.076E-1	3.935E+0	8.739E+0
-2.092E-1	3.977E+0	8.781E+0
-2.124E-1	3.886E+0	8.856E+0
-2.092E-1	3.938E+0	8.895E+0
-2.108E-1	3.971E+0	8.791E+0
-2.124E-1	3.890E+0	8.843E+0
-2.124E-1	4.000E+0	8.875E+0
-2.124E-1	3.909E+0	8.752E+0
-2.092E-1	3.916E+0	8.840E+0
-2.141E-1	3.893E+0	8.804E+0
-2.092E-1	3.932E+0	8.824E+0
-2.108E-1	3.928E+0	8.794E+0
-2.092E-1	3.990E+0	8.869E+0
-2.108E-1	3.997E+0	8.963E+0
-2.141E-1	3.971E+0	8.820E+0
-2.108E-1	3.961E+0	8.742E+0
-2.092E-1	3.854E+0	8.869E+0
-2.092E-1	3.932E+0	8.833E+0
-2.108E-1	4.016E+0	8.804E+0
-2.108E-1	3.977E+0	8.778E+0
-2.043E-1	3.906E+0	8.820E+0
-2.092E-1	3.883E+0	8.937E+0
-2.124E-1	3.941E+0	8.882E+0
-2.108E-1	3.941E+0	8.840E+0
-2.108E-1	3.932E+0	8.700E+0
-2.124E-1	3.847E+0	8.940E+0
-2.108E-1	3.958E+0	8.921E+0
-2.092E-1	3.938E+0	8.846E+0
-2.092E-1	3.883E+0	8.762E+0
-2.076E-1	3.906E+0	8.875E+0
-2.124E-1	3.945E+0	8.833E+0
-2.141E-1	3.886E+0	8.830E+0
-2.092E-1	3.870E+0	8.856E+0
-2.076E-1	4.042E+0	8.785E+0
-2.141E-1	3.958E+0	8.843E+0
-2.124E-1	3.922E+0	8.778E+0
-2.108E-1	3.997E+0	8.863E+0
-2.092E-1	3.938E+0	8.843E+0
-2.124E-1	3.945E+0	8.824E+0
-2.124E-1	3.974E+0	8.905E+0
-2.092E-1	3.893E+0	8.749E+0
-2.092E-1	3.938E+0	8.859E+0
-2.124E-1	3.854E+0	8.888E+0
-2.124E-1	3.903E+0	8.895E+0
-2.076E-1	3.912E+0	8.807E+0
-2.092E-1	3.912E+0	8.898E+0
-2.124E-1	3.964E+0	8.742E+0
-2.108E-1	3.873E+0	8.895E+0
-2.108E-1	3.990E+0	8.892E+0
-2.108E-1	3.890E+0	8.765E+0
-2.092E-1	3.919E+0	8.843E+0
-2.108E-1	3.941E+0	8.785E+0
-2.060E-1	3.903E+0	8.794E+0
-2.076E-1	3.945E+0	8.879E+0
-2.124E-1	3.916E+0	8.778E+0
-2.124E-1	3.899E+0	8.885E+0
-2.092E-1	3.961E+0	8.934E+0
-2.092E-1	3.990E+0	8.840E+0
-2.108E-1	3.909E+0	8.914E+0
-2.124E-1	3.903E+0	8.824E+0
-2.060E-1	3.883E+0	8.778E+0
-2.108E-1	3.890E+0	8.817E+0
-2.108E-1	3.909E+0	8.960E+0
-2.092E-1	3.922E+0	8.973E+0
-2.092E-1	3.951E+0	8.856E+0
-2.108E-1	3.948E+0	8.817E+0
-2.092E-1	3.909E+0	8.840E+0
-2.108E-1	3.912E+0	8.717E+0
-2.092E-1	3.906E+0	8.882E+0
-2.092E-1	3.935E+0	8.843E+0
-2.124E-1	3.997E+0	8.869E+0
-2.092E-1	3.958E+0	9.031E+0
-2.124E-1	3.922E+0	8.765E+0
-2.076E-1	3.951E+0	8.746E+0
-2.124E-1	3.864E+0	8.837E+0
-2.124E-1	3.880E+0	8.901E+0
-2.060E-1	3.980E+0	8.853E+0
-2.108E-1	3.896E+0	8.837E+0
-2.076E-1	3.916E+0	8.788E+0
-2.092E-1	3.941E+0	8.833E+0
-2.108E-1	3.916E+0	8.866E+0
-2.092E-1	3.958E+0	8.924E+0
-2.108E-1	3.864E+0	8.798E+0
-2.092E-1	3.954E+0	8.817E+0
-2.092E-1	3.877E+0	8.895E+0
-2.108E-1	3.997E+0	8.827E+0
-2.124E-1	4.006E+0	8.824E+0
-2.108E-1	3.925E+0	8.811E+0
-2.092E-1	3.928E+0	8.918E+0
-2.060E-1	4.061E+0	8.768E+0
-2.092E-1	3.896E+0	8.807E+0
-2.092E-1	3.906E+0	8.824E+0
-2.092E-1	3.916E+0	8.798E+0
-2.108E-1	3.932E+0	8.736E+0
-2.124E-1	3.896E+0	8.697E+0
-2.076E-1	3.964E+0	8.817E+0
-2.076E-1	3.925E+0	8.927E+0
-2.092E-1	3.987E+0	8.762E+0
-2.124E-1	3.945E+0	8.830E+0
-2.092E-1	3.948E+0	8.882E+0
-2.092E-1	3.980E+0	8.820E+0
-2.076E-1	3.997E+0	8.866E+0
-2.108E-1	3.912E+0	8.804E+0
-2.092E-1	3.928E+0	8.762E+0
-2.076E-1	3.974E+0	8.801E+0
-2.076E-1	3.951E+0	8.827E+0
-2.108E-1	3.903E+0	8.888E+0
-2.108E-1	3.980E+0	8.642E+0
-2.060E-1	4.026E+0	8.781E+0
-2.092E-1	3.912E+0	8.804E+0
-2.124E-1	3.987E+0	8.720E+0
-2.076E-1	3.886E+0	8.866E+0
-2.092E-1	3.922E+0	8.720E+0
-2.108E-1	3.958E+0	8.788E+0
-2.108E-1	3.912E+0	8.872E+0
-2.092E-1	3.954E+0	8.830E+0
-2.092E-1	3.877E+0	8.824E+0
-2.076E-1	3.958E+0	8.885E+0
-2.124E-1	3.971E+0	8.908E+0
-2.108E-1	3.935E+0	8.801E+0
-2.060E-1	3.834E+0	8.863E+0
-2.076E-1	3.938E+0	8.778E+0
-2.108E-1	3.877E+0	8.882E+0
-2.092E-1	3.993E+0	8.947E+0
-2.060E-1	3.945E+0	8.856E+0
-2.076E-1	3.909E+0	8.905E+0
-2.092E-1	3.870E+0	8.749E+0
-2.076E-1	3.899E+0	8.742E+0
-2.076E-1	3.925E+0	8.885E+0
-2.076E-1	3.906E+0	8.824E+0
-2.108E-1	3.922E+0	8.765E+0
-2.092E-1	3.938E+0	8.859E+0
-2.092E-1	3.993E+0	8.755E+0
-2.076E-1	3.948E+0	8.759E+0
-2.092E-1	3.922E+0	8.853E+0
-2.092E-1	3.954E+0	8.872E+0
-2.076E-1	3.951E+0	8.853E+0
-2.124E-1	3.954E+0	8.824E+0
-2.092E-1	4.000E+0	8.885E+0
-2.092E-1	3.886E+0	8.872E+0
-2.060E-1	3.815E+0	8.811E+0
-2.092E-1	3.899E+0	8.837E+0
-2.124E-1	3.932E+0	8.927E+0
-2.108E-1	3.961E+0	8.736E+0
-2.092E-1	3.867E+0	8.772E+0
-2.092E-1	3.941E+0	8.863E+0
-2.124E-1	3.925E+0	8.811E+0
-2.060E-1	3.870E+0	8.859E+0
-2.027E-1	3.935E+0	8.736E+0
-2.076E-1	3.883E+0	8.824E+0
-2.076E-1	3.964E+0	8.820E+0
-2.060E-1	3.916E+0	8.674E+0
-2.060E-1	3.964E+0	8.794E+0
-2.076E-1	3.916E+0	8.866E+0
-2.108E-1	3.971E+0	8.775E+0
-2.076E-1	3.880E+0	8.733E+0
-2.076E-1	4.006E+0	8.872E+0
-2.076E-1	3.951E+0	8.755E+0
-2.092E-1	3.954E+0	8.833E+0
-2.124E-1	3.847E+0	8.730E+0
-2.060E-1	3.912E+0	8.814E+0
-2.108E-1	3.864E+0	8.850E+0
-2.108E-1	3.941E+0	8.817E+0
-2.108E-1	3.880E+0	8.801E+0
-2.076E-1	3.922E+0	8.788E+0
-2.092E-1	3.980E+0	8.817E+0
-2.092E-1	3.945E+0	8.798E+0
-2.076E-1	3.974E+0	8.804E+0
-2.076E-1	3.877E+0	8.820E+0
-2.092E-1	3.945E+0	8.888E+0
-2.108E-1	3.932E+0	8.846E+0
-2.076E-1	3.919E+0	8.791E+0
-2.060E-1	3.961E+0	8.911E+0
-2.092E-1	3.932E+0	8.846E+0
-2.124E-1	3.932E+0	8.853E+0
-2.092E-1	3.903E+0	8.798E+0
-2.076E-1	3.990E+0	8.837E+0
-2.092E-1	3.938E+0	8.850E+0
-2.076E-1	4.061E+0	8.765E+0
-2.092E-1	3.877E+0	8.707E+0
-2.043E-1	3.935E+0	8.833E+0
-2.092E-1	3.938E+0	8.775E+0
-2.092E-1	3.932E+0	8.837E+0
-2.092E-1	3.958E+0	8.798E+0
-2.076E-1	3.906E+0	8.746E+0
-2.060E-1	3.958E+0	8.811E+0
-2.092E-1	3.886E+0	8.794E+0
-2.092E-1	4.026E+0	8.833E+0
-2.076E-1	3.958E+0	8.768E+0
-2.076E-1	3.997E+0	8.833E+0
-2.092E-1	3.990E+0	8.765E+0
-2.060E-1	3.922E+0	8.765E+0
-2.076E-1	3.961E+0	8.846E+0
-2.108E-1	3.912E+0	8.752E+0
-2.092E-1	3.903E+0	8.983E+0
-2.076E-1	3.909E+0	8.853E+0
-2.060E-1	3.896E+0	8.794E+0
-2.092E-1	3.860E+0	8.863E+0
-2.092E-1	3.980E+0	8.879E+0
-2.108E-1	3.925E+0	8.781E+0
-2.043E-1	3.906E+0	8.759E+0
-2.076E-1	3.919E+0	8.837E+0
-2.124E-1	3.941E+0	8.872E+0
-2.060E-1	3.958E+0	8.843E+0
-2.076E-1	4.000E+0	8.879E+0
-2.092E-1	3.977E+0	8.804E+0
-2.092E-1	3.974E+0	8.775E+0
-2.092E-1	4.026E+0	8.898E+0
-2.060E-1	3.922E+0	8.691E+0
-2.076E-1	3.961E+0	8.850E+0
-2.092E-1	3.958E+0	8.749E+0
-2.108E-1	3.974E+0	8.843E+0
-2.076E-1	3.909E+0	8.901E+0
-2.092E-1	3.896E+0	8.811E+0
-2.076E-1	4.045E+0	8.892E+0
-2.092E-1	3.945E+0	8.801E+0
-2.060E-1	3.883E+0	8.856E+0
-2.076E-1	3.893E+0	8.768E+0
-2.108E-1	3.873E+0	8.905E+0
-2.092E-1	3.980E+0	8.804E+0
-2.060E-1	3.909E+0	8.746E+0
-2.092E-1	3.893E+0	8.739E+0
-2.076E-1	3.883E+0	8.875E+0
-2.092E-1	3.896E+0	8.775E+0
-2.060E-1	3.903E+0	8.739E+0
-2.076E-1	3.854E+0	8.781E+0
-2.092E-1	3.893E+0	8.963E+0
-2.092E-1	3.844E+0	8.765E+0
-2.060E-1	3.903E+0	8.837E+0
-2.043E-1	3.980E+0	8.875E+0
-2.108E-1	3.899E+0	8.804E+0
-2.076E-1	3.919E+0	8.820E+0
-2.076E-1	3.990E+0	8.791E+0
-2.092E-1	3.860E+0	8.853E+0
-2.108E-1	3.903E+0	8.768E+0
-2.092E-1	3.938E+0	8.866E+0
-2.043E-1	3.984E+0	8.918E+0
-2.092E-1	3.935E+0	8.840E+0
-2.092E-1	3.919E+0	8.791E+0
-2.076E-1	3.912E+0	8.781E+0
-2.076E-1	3.932E+0	8.791E+0
-2.060E-1	3.990E+0	8.833E+0
-2.108E-1	3.857E+0	8.820E+0
-2.076E-1	3.906E+0	8.746E+0
-2.076E-1	3.916E+0	8.807E+0
-2.060E-1	3.899E+0	8.726E+0
-2.092E-1	3.909E+0	8.895E+0
-2.076E-1	3.941E+0	8.908E+0
-2.076E-1	3.928E+0	8.820E+0
-2.060E-1	3.883E+0	8.762E+0
-2.108E-1	3.948E+0	8.775E+0
-2.092E-1	3.928E+0	8.762E+0
-2.060E-1	3.877E+0	8.768E+0
-2.060E-1	3.948E+0	8.863E+0
-2.092E-1	3.941E+0	8.885E+0
-2.060E-1	3.899E+0	8.781E+0
-2.076E-1	3.928E+0	8.736E+0
-2.092E-1	3.903E+0	8.730E+0
-2.076E-1	3.899E+0	8.781E+0
-2.108E-1	3.964E+0	8.580E+0
-2.060E-1	3.932E+0	8.905E+0
-2.060E-1	3.964E+0	8.824E+0
-2.108E-1	3.886E+0	8.911E+0
-2.092E-1	3.899E+0	8.814E+0
-2.076E-1	3.935E+0	8.824E+0
-2.076E-1	3.864E+0	8.895E+0
-2.092E-1	4.049E+0	8.804E+0
-2.076E-1	3.919E+0	8.778E+0
-2.060E-1	3.896E+0	8.957E+0
-2.076E-1	3.896E+0	8.658E+0
-2.092E-1	3.925E+0	8.726E+0
-2.092E-1	3.941E+0	8.843E+0
-2.060E-1	3.928E+0	8.895E+0
-2.092E-1	3.954E+0	8.882E+0
-2.092E-1	4.019E+0	8.853E+0
-2.076E-1	3.935E+0	8.960E+0
-2.060E-1	3.974E+0	8.898E+0
-2.092E-1	3.864E+0	8.976E+0
-2.092E-1	3.886E+0	8.765E+0
-2.060E-1	3.890E+0	8.785E+0
-2.043E-1	3.906E+0	8.837E+0
-2.076E-1	3.990E+0	8.749E+0
-2.060E-1	3.974E+0	8.892E+0
-2.092E-1	3.812E+0	8.765E+0
-2.060E-1	3.951E+0	8.820E+0
-2.092E-1	4.013E+0	8.824E+0
-2.092E-1	3.977E+0	8.804E+0
-2.092E-1	3.971E+0	8.859E+0
-2.060E-1	3.935E+0	8.875E+0
-2.043E-1	3.903E+0	8.833E+0
-2.092E-1	3.912E+0	8.827E+0
-2.060E-1	3.984E+0	8.788E+0
-2.060E-1	3.964E+0	8.798E+0
-2.060E-1	3.899E+0	8.882E+0
-2.092E-1	3.912E+0	8.853E+0
-2.076E-1	3.909E+0	8.752E+0
-2.076E-1	4.032E+0	8.768E+0
-2.076E-1	3.967E+0	8.888E+0
-2.124E-1	3.935E+0	8.681E+0
-2.076E-1	3.857E+0	8.752E+0
-2.043E-1	3.951E+0	8.817E+0
-2.076E-1	3.932E+0	8.710E+0
-2.076E-1	3.967E+0	8.752E+0
-2.076E-1	3.922E+0	8.781E+0
-2.027E-1	3.916E+0	8.746E+0
-2.076E-1	3.854E+0	8.788E+0
-2.060E-1	3.945E+0	8.885E+0
-2.076E-1	3.948E+0	8.781E+0
-2.076E-1	3.896E+0	8.788E+0
-2.043E-1	3.880E+0	8.733E+0
-2.076E-1	3.912E+0	8.788E+0
-2.076E-1	3.945E+0	8.742E+0
-2.060E-1	4.000E+0	8.918E+0
-2.076E-1	3.990E+0	8.846E+0
-2.108E-1	3.899E+0	8.940E+0
-2.076E-1	3.886E+0	8.824E+0
-2.076E-1	3.971E+0	8.846E+0
-2.092E-1	3.938E+0	8.755E+0
-2.076E-1	3.984E+0	8.746E+0
-2.076E-1	3.893E+0	8.801E+0
-2.076E-1	3.948E+0	8.801E+0
-2.092E-1	3.945E+0	8.846E+0
-2.076E-1	3.980E+0	8.863E+0
-2.108E-1	3.886E+0	8.820E+0
-2.043E-1	3.857E+0	8.853E+0
-2.060E-1	3.980E+0	8.723E+0
-2.108E-1	3.919E+0	8.944E+0
-2.092E-1	3.951E+0	8.856E+0
-2.027E-1	3.974E+0	8.798E+0
-2.092E-1	3.854E+0	8.768E+0
-2.076E-1	3.893E+0	8.830E+0
-2.076E-1	3.912E+0	8.742E+0
-2.043E-1	3.951E+0	8.752E+0
-2.060E-1	3.987E+0	8.830E+0
-2.076E-1	3.948E+0	8.824E+0
-2.043E-1	3.922E+0	8.957E+0
-2.060E-1	3.928E+0	8.768E+0
-2.060E-1	3.951E+0	8.791E+0
-2.076E-1	3.883E+0	8.801E+0
-2.060E-1	3.818E+0	8.827E+0
-2.060E-1	3.890E+0	8.678E+0
-2.092E-1	3.980E+0	8.879E+0
-2.076E-1	3.987E+0	8.947E+0
-2.092E-1	3.909E+0	8.788E+0
-2.060E-1	4.016E+0	8.814E+0
-2.060E-1	3.916E+0	8.892E+0
-2.092E-1	3.954E+0	8.875E+0
-2.092E-1	3.886E+0	8.746E+0
-2.060E-1	3.916E+0	8.798E+0
-2.043E-1	3.935E+0	8.798E+0
-2.076E-1	3.886E+0	8.768E+0
-2.060E-1	3.967E+0	8.768E+0
-2.027E-1	3.987E+0	8.846E+0
-2.060E-1	3.890E+0	8.869E+0
-2.060E-1	3.896E+0	8.778E+0
-2.076E-1	3.912E+0	8.888E+0
-2.043E-1	3.916E+0	8.824E+0
-2.076E-1	3.941E+0	8.895E+0
-2.092E-1	3.941E+0	8.830E+0
-2.060E-1	3.941E+0	8.681E+0
-2.011E-1	3.909E+0	8.830E+0
-2.043E-1	3.971E+0	8.733E+0
-2.092E-1	3.977E+0	8.804E+0
-2.076E-1	3.928E+0	8.817E+0
-2.060E-1	3.870E+0	8.908E+0
-2.060E-1	3.877E+0	8.733E+0
-2.060E-1	3.893E+0	8.820E+0
-2.092E-1	4.006E+0	8.820E+0
-2.027E-1	3.880E+0	8.875E+0
-2.043E-1	3.919E+0	8.820E+0
-2.060E-1	3.932E+0	8.768E+0
-2.076E-1	3.893E+0	8.820E+0
-2.043E-1	3.893E+0	8.850E+0
-2.043E-1	3.873E+0	8.931E+0
-2.076E-1	3.912E+0	8.872E+0
-2.076E-1	3.906E+0	8.863E+0
-2.076E-1	3.928E+0	8.863E+0
-2.076E-1	3.941E+0	8.872E+0
-2.092E-1	4.003E+0	8.781E+0
-2.108E-1	3.948E+0	8.704E+0
-2.027E-1	3.896E+0	8.918E+0
-2.043E-1	3.928E+0	8.859E+0
-2.108E-1	4.010E+0	8.772E+0
-2.092E-1	3.893E+0	8.966E+0
-2.076E-1	3.945E+0	8.700E+0
-2.060E-1	3.974E+0	8.742E+0
-2.043E-1	3.938E+0	8.768E+0
-2.076E-1	3.919E+0	8.785E+0
-2.060E-1	3.958E+0	8.798E+0
-2.060E-1	3.847E+0	8.918E+0
-2.060E-1	3.974E+0	8.794E+0
-2.060E-1	3.984E+0	8.713E+0
-2.043E-1	3.935E+0	8.762E+0
-2.060E-1	3.909E+0	8.781E+0
-2.060E-1	3.958E+0	8.833E+0
-2.060E-1	3.890E+0	8.746E+0
-2.043E-1	3.938E+0	8.840E+0
-2.060E-1	3.954E+0	8.885E+0
-2.092E-1	3.964E+0	8.794E+0
-2.076E-1	3.867E+0	8.820E+0
-2.043E-1	3.980E+0	8.781E+0
-2.043E-1	3.922E+0	8.749E+0
-2.092E-1	3.980E+0	8.840E+0
-2.076E-1	3.958E+0	8.827E+0
-2.027E-1	3.977E+0	8.901E+0
-2.060E-1	3.919E+0	8.772E+0
-2.060E-1	3.958E+0	8.807E+0
-2.076E-1	3.987E+0	8.736E+0
-2.027E-1	3.916E+0	8.694E+0
-2.076E-1	3.919E+0	8.814E+0
-2.092E-1	3.919E+0	8.888E+0
-2.092E-1	3.932E+0	8.749E+0
-2.060E-1	3.870E+0	8.914E+0
-2.060E-1	3.951E+0	8.892E+0
-2.060E-1	3.922E+0	8.775E+0
-2.076E-1	3.941E+0	8.921E+0
-2.060E-1	3.903E+0	8.824E+0
-2.060E-1	3.912E+0	8.885E+0
-2.076E-1	3.880E+0	8.752E+0
-2.060E-1	3.851E+0	8.704E+0
-2.076E-1	3.945E+0	8.901E+0
-2.011E-1	3.958E+0	8.742E+0
-2.108E-1	3.945E+0	8.820E+0
-2.076E-1	3.906E+0	8.879E+0
-2.027E-1	3.906E+0	8.846E+0
-2.060E-1	3.961E+0	8.837E+0
-2.076E-1	3.935E+0	8.850E+0
-2.076E-1	3.954E+0	8.694E+0
-2.060E-1	3.906E+0	8.824E+0
-2.027E-1	3.916E+0	8.837E+0
-2.076E-1	3.893E+0	8.853E+0
-2.076E-1	3.928E+0	8.824E+0
-2.043E-1	3.844E+0	8.710E+0
-2.043E-1	3.948E+0	8.742E+0
-2.060E-1	3.821E+0	8.895E+0
-2.060E-1	3.903E+0	8.914E+0
-2.060E-1	3.922E+0	8.775E+0
-2.060E-1	3.864E+0	8.817E+0
-2.108E-1	3.916E+0	8.830E+0
-2.043E-1	3.932E+0	8.837E+0
-2.060E-1	3.880E+0	8.833E+0
-2.060E-1	3.997E+0	8.901E+0
-2.060E-1	3.951E+0	8.794E+0
-2.060E-1	3.925E+0	8.785E+0
-2.043E-1	3.870E+0	8.791E+0
-2.043E-1	3.990E+0	8.817E+0
-2.060E-1	3.967E+0	8.859E+0
-2.043E-1	3.997E+0	8.824E+0
-2.043E-1	3.967E+0	8.739E+0
-2.043E-1	3.971E+0	8.814E+0
-2.076E-1	3.932E+0	8.710E+0
-2.076E-1	3.873E+0	8.846E+0
-2.060E-1	3.945E+0	8.791E+0
-2.027E-1	3.941E+0	8.859E+0
-2.108E-1	3.974E+0	8.794E+0
-2.076E-1	3.906E+0	8.781E+0
-2.043E-1	3.903E+0	8.736E+0
-2.027E-1	3.935E+0	8.850E+0
-2.076E-1	3.951E+0	8.866E+0
-2.076E-1	3.847E+0	8.775E+0
-2.027E-1	3.958E+0	8.775E+0
-2.011E-1	3.945E+0	8.879E+0
-2.060E-1	3.984E+0	8.704E+0
-2.043E-1	3.951E+0	8.856E+0
-2.027E-1	3.997E+0	8.668E+0
-2.060E-1	3.873E+0	8.807E+0
-2.092E-1	3.938E+0	8.762E+0
-2.092E-1	3.984E+0	8.791E+0
-2.043E-1	3.951E+0	8.833E+0
-2.043E-1	3.971E+0	8.671E+0
-2.076E-1	3.867E+0	8.772E+0
-2.076E-1	3.948E+0	8.814E+0
-2.060E-1	3.864E+0	8.837E+0
-2.027E-1	3.990E+0	8.820E+0
-2.043E-1	3.916E+0	8.882E+0
-2.060E-1	3.974E+0	8.694E+0
-2.027E-1	3.912E+0	8.898E+0
-2.011E-1	3.945E+0	8.924E+0
-2.060E-1	3.948E+0	8.746E+0
-2.076E-1	3.919E+0	8.772E+0
-2.043E-1	3.909E+0	8.853E+0
-2.060E-1	3.825E+0	8.804E+0
-2.043E-1	3.896E+0	8.843E+0
-2.027E-1	3.974E+0	8.749E+0
-2.043E-1	3.935E+0	8.749E+0
-2.027E-1	3.935E+0	8.872E+0
-2.076E-1	3.899E+0	8.746E+0
-2.027E-1	4.000E+0	8.863E+0
-2.043E-1	3.909E+0	8.807E+0
-2.043E-1	3.916E+0	8.872E+0
-2.043E-1	3.922E+0	8.746E+0
-2.076E-1	3.890E+0	8.859E+0
-2.027E-1	3.883E+0	8.791E+0
-2.076E-1	3.938E+0	8.752E+0
-2.060E-1	3.896E+0	8.804E+0
-2.092E-1	3.954E+0	8.772E+0
-2.043E-1	3.928E+0	8.911E+0
-2.043E-1	3.938E+0	8.704E+0
-2.043E-1	3.877E+0	8.986E+0
-2.076E-1	3.896E+0	8.707E+0
-2.011E-1	3.938E+0	8.785E+0
-2.043E-1	3.938E+0	8.853E+0
-2.076E-1	3.935E+0	8.681E+0
-2.043E-1	3.860E+0	8.775E+0
-2.027E-1	3.906E+0	8.759E+0
-2.043E-1	4.019E+0	8.691E+0
-2.043E-1	3.932E+0	8.879E+0
-2.060E-1	3.932E+0	8.781E+0
-2.027E-1	3.938E+0	8.931E+0
-2.043E-1	4.029E+0	8.833E+0
-2.060E-1	3.984E+0	8.726E+0
-2.076E-1	3.980E+0	8.791E+0
-2.043E-1	3.912E+0	8.720E+0
-2.027E-1	3.941E+0	8.736E+0
-2.043E-1	3.873E+0	8.723E+0
-2.060E-1	3.893E+0	8.691E+0
-2.043E-1	3.906E+0	8.837E+0
-2.027E-1	3.941E+0	8.785E+0
-2.060E-1	3.935E+0	8.840E+0
-2.043E-1	3.958E+0	8.778E+0
-2.027E-1	3.964E+0	8.785E+0
-2.076E-1	3.945E+0	8.765E+0
-2.043E-1	3.906E+0	8.765E+0
-2.076E-1	3.958E+0	8.830E+0
-2.027E-1	3.909E+0	8.807E+0
-2.043E-1	4.026E+0	8.700E+0
-2.060E-1	3.922E+0	8.697E+0
-2.060E-1	3.909E+0	8.814E+0
-2.027E-1	3.916E+0	8.707E+0
-2.027E-1	3.977E+0	8.691E+0
-2.043E-1	3.808E+0	8.720E+0
-2.043E-1	3.925E+0	8.856E+0
-2.027E-1	3.864E+0	8.953E+0
-2.043E-1	3.935E+0	8.778E+0
-2.076E-1	3.912E+0	8.765E+0
-2.076E-1	3.916E+0	8.807E+0
-2.027E-1	3.896E+0	8.814E+0
-2.043E-1	3.912E+0	8.811E+0
-2.092E-1	3.883E+0	8.824E+0
-2.027E-1	3.971E+0	8.671E+0
-2.043E-1	3.954E+0	8.794E+0
-2.043E-1	3.893E+0	8.814E+0
-2.076E-1	3.961E+0	8.749E+0
-2.043E-1	3.903E+0	8.827E+0
-2.027E-1	3.945E+0	8.794E+0
-2.043E-1	3.948E+0	8.768E+0
-2.043E-1	3.899E+0	8.866E+0
-2.043E-1	3.883E+0	8.781E+0
-2.043E-1	3.971E+0	8.762E+0
-2.027E-1	3.893E+0	8.853E+0
-2.043E-1	3.893E+0	8.791E+0
-2.043E-1	3.883E+0	8.775E+0
-2.043E-1	3.877E+0	8.778E+0
-2.011E-1	3.971E+0	8.775E+0
-2.076E-1	3.916E+0	8.814E+0
-2.043E-1	3.896E+0	8.820E+0
-2.027E-1	3.883E+0	8.710E+0
-1.995E-1	3.954E+0	8.765E+0
-2.027E-1	3.961E+0	8.772E+0
-2.060E-1	3.928E+0	8.837E+0
-2.027E-1	3.990E+0	8.869E+0
-2.011E-1	3.958E+0	8.717E+0
-2.043E-1	3.990E+0	8.807E+0
-2.027E-1	3.896E+0	8.645E+0
-2.011E-1	3.932E+0	8.869E+0
-2.027E-1	3.912E+0	8.762E+0
-2.060E-1	3.925E+0	8.736E+0
-2.043E-1	3.938E+0	8.814E+0
-2.027E-1	3.916E+0	8.778E+0
-2.027E-1	4.000E+0	8.775E+0
-2.060E-1	3.896E+0	8.885E+0
-2.076E-1	3.958E+0	8.726E+0
-2.060E-1	3.919E+0	8.781E+0
-2.027E-1	3.922E+0	8.785E+0
-2.060E-1	3.883E+0	8.681E+0
-2.043E-1	3.932E+0	8.694E+0
-2.043E-1	3.916E+0	8.794E+0
-2.043E-1	4.049E+0	8.726E+0
-2.060E-1	3.906E+0	8.924E+0
-2.060E-1	3.912E+0	8.918E+0
-2.011E-1	3.893E+0	8.856E+0
-2.011E-1	3.997E+0	8.733E+0
-2.060E-1	3.916E+0	8.850E+0
-2.060E-1	3.886E+0	8.846E+0
-2.060E-1	3.938E+0	8.781E+0
-2.011E-1	3.893E+0	8.846E+0
-2.076E-1	3.880E+0	8.798E+0
-2.060E-1	3.890E+0	8.830E+0
-2.043E-1	3.925E+0	8.869E+0
-2.043E-1	3.958E+0	8.746E+0
-2.043E-1	3.935E+0	8.765E+0
-2.043E-1	3.841E+0	8.866E+0
-2.043E-1	3.883E+0	8.768E+0
-1.995E-1	3.873E+0	8.687E+0
-2.060E-1	3.928E+0	8.691E+0
-2.043E-1	3.977E+0	8.853E+0
-2.027E-1	3.922E+0	8.730E+0
-2.011E-1	3.886E+0	8.739E+0
-2.043E-1	3.948E+0	8.785E+0
-2.076E-1	4.016E+0	8.830E+0
-2.011E-1	3.941E+0	8.882E+0
-2.043E-1	3.925E+0	8.768E+0
-2.043E-1	3.948E+0	8.824E+0
-2.043E-1	3.954E+0	8.817E+0
-2.027E-1	3.857E+0	8.772E+0
-2.043E-1	3.958E+0	8.804E+0
-2.043E-1	3.903E+0	8.856E+0
-2.060E-1	3.896E+0	8.872E+0
-2.011E-1	3.919E+0	8.684E+0
-2.043E-1	3.984E+0	8.733E+0
-2.027E-1	4.003E+0	8.794E+0
-2.043E-1	3.938E+0	8.914E+0
-2.011E-1	3.857E+0	8.687E+0
-2.027E-1	3.980E+0	8.778E+0
-2.043E-1	3.877E+0	8.908E+0
-2.043E-1	3.867E+0	8.791E+0
-2.027E-1	3.815E+0	8.882E+0
-1.995E-1	3.932E+0	8.697E+0
-2.043E-1	3.841E+0	8.801E+0
-2.060E-1	3.912E+0	8.723E+0
-2.011E-1	3.932E+0	8.668E+0
-2.027E-1	4.019E+0	8.837E+0
-2.011E-1	3.860E+0	8.775E+0
-2.060E-1	3.864E+0	8.742E+0
-2.011E-1	3.867E+0	8.820E+0
-1.995E-1	3.870E+0	8.778E+0
-2.011E-1	3.941E+0	8.778E+0
-2.060E-1	3.948E+0	8.850E+0
-1.995E-1	3.886E+0	8.820E+0
-2.011E-1	3.890E+0	8.843E+0
-2.027E-1	3.922E+0	8.869E+0
-2.060E-1	3.990E+0	8.788E+0
-2.011E-1	3.971E+0	8.765E+0
-2.011E-1	3.951E+0	8.914E+0
-2.043E-1	3.954E+0	8.833E+0
-2.027E-1	3.909E+0	8.817E+0
-2.043E-1	3.880E+0	8.775E+0
-2.027E-1	3.964E+0	8.856E+0
-2.060E-1	3.870E+0	8.875E+0
-2.060E-1	3.941E+0	8.801E+0
-2.027E-1	3.925E+0	8.791E+0
-2.027E-1	3.857E+0	8.801E+0
-2.043E-1	3.948E+0	8.817E+0
-2.076E-1	3.922E+0	8.739E+0
-2.011E-1	3.932E+0	8.905E+0
-2.027E-1	3.932E+0	8.863E+0
-2.027E-1	3.899E+0	8.885E+0
-2.043E-1	3.873E+0	8.804E+0
-2.027E-1	3.971E+0	8.869E+0
-2.027E-1	3.958E+0	8.798E+0
-2.011E-1	3.841E+0	8.811E+0
-2.027E-1	3.899E+0	8.768E+0
-2.043E-1	3.906E+0	8.872E+0
-2.027E-1	3.951E+0	8.866E+0
-2.011E-1	3.922E+0	8.827E+0
-2.060E-1	3.886E+0	8.846E+0
-2.027E-1	3.928E+0	8.749E+0
-1.995E-1	3.990E+0	8.746E+0
-2.027E-1	3.828E+0	8.837E+0
-2.027E-1	3.997E+0	8.830E+0
-1.995E-1	3.844E+0	8.700E+0
-2.011E-1	3.899E+0	8.694E+0
-2.027E-1	3.916E+0	8.898E+0
-2.027E-1	3.883E+0	8.788E+0
-2.043E-1	3.935E+0	8.843E+0
-2.027E-1	3.864E+0	8.869E+0
-2.027E-1	3.912E+0	8.755E+0
-2.043E-1	3.941E+0	8.905E+0
-2.027E-1	3.896E+0	8.749E+0
-2.027E-1	3.948E+0	8.759E+0
-2.027E-1	3.886E+0	8.875E+0
-2.060E-1	3.961E+0	8.905E+0
-2.027E-1	3.967E+0	8.863E+0
-2.011E-1	3.903E+0	8.869E+0
-2.027E-1	3.922E+0	8.869E+0
-2.043E-1	3.919E+0	8.811E+0
-2.027E-1	3.896E+0	8.626E+0
-2.027E-1	3.980E+0	8.820E+0
-2.027E-1	3.971E+0	8.781E+0
-2.060E-1	3.916E+0	8.762E+0
-2.027E-1	3.912E+0	8.885E+0
-1.995E-1	3.945E+0	8.869E+0
-2.027E-1	3.925E+0	8.801E+0
-2.060E-1	3.954E+0	8.807E+0
-2.060E-1	3.954E+0	8.804E+0
-2.043E-1	3.971E+0	8.820E+0
-2.043E-1	3.935E+0	8.759E+0
-2.043E-1	3.877E+0	8.713E+0
-2.011E-1	3.877E+0	8.717E+0
-2.043E-1	3.932E+0	8.684E+0
-2.060E-1	3.890E+0	8.888E+0
-2.027E-1	3.909E+0	8.791E+0
-1.995E-1	3.980E+0	8.707E+0
-1.995E-1	3.964E+0	8.859E+0
-2.027E-1	3.916E+0	8.811E+0
-2.043E-1	3.938E+0	8.726E+0
-1.995E-1	3.990E+0	8.587E+0
-1.995E-1	3.951E+0	8.781E+0
-2.027E-1	3.954E+0	8.843E+0
-2.027E-1	3.984E+0	8.957E+0
-2.043E-1	3.903E+0	8.694E+0
-2.011E-1	3.834E+0	8.720E+0
-2.027E-1	3.951E+0	8.875E+0
-2.027E-1	3.864E+0	8.895E+0
-1.995E-1	3.906E+0	8.720E+0
-2.011E-1	3.857E+0	8.843E+0
-2.027E-1	3.958E+0	8.895E+0
-2.076E-1	3.896E+0	8.755E+0
-2.011E-1	3.961E+0	8.837E+0
-2.011E-1	3.873E+0	8.794E+0
-2.060E-1	3.903E+0	8.762E+0
-2.043E-1	3.941E+0	8.830E+0
-2.027E-1	3.880E+0	8.765E+0
-2.011E-1	3.851E+0	8.804E+0
-2.011E-1	3.932E+0	8.817E+0
-2.060E-1	3.974E+0	8.911E+0
-2.011E-1	3.951E+0	8.927E+0
-2.027E-1	3.886E+0	8.788E+0
-2.060E-1	3.925E+0	8.642E+0
-2.043E-1	3.935E+0	8.866E+0
-1.995E-1	3.841E+0	8.804E+0
-2.011E-1	3.919E+0	8.888E+0
-2.027E-1	3.961E+0	8.895E+0
-2.043E-1	3.877E+0	8.853E+0
-2.027E-1	3.864E+0	8.717E+0
-1.995E-1	3.899E+0	8.859E+0
-2.027E-1	3.951E+0	8.739E+0
-2.043E-1	3.932E+0	8.794E+0
-2.011E-1	3.977E+0	8.811E+0
-2.011E-1	3.935E+0	8.817E+0
-2.043E-1	3.906E+0	8.739E+0
-2.043E-1	3.941E+0	8.850E+0
-2.011E-1	3.945E+0	8.924E+0
-2.027E-1	3.909E+0	8.811E+0
-2.011E-1	3.916E+0	8.811E+0
-2.060E-1	3.896E+0	8.788E+0
-2.060E-1	3.935E+0	8.713E+0
-1.995E-1	3.967E+0	8.957E+0
-2.043E-1	4.000E+0	8.798E+0
-2.043E-1	3.880E+0	8.704E+0
-2.027E-1	3.967E+0	8.622E+0
-2.027E-1	3.971E+0	8.791E+0
-2.043E-1	3.890E+0	8.707E+0
-2.043E-1	3.919E+0	8.866E+0
-1.995E-1	3.906E+0	8.736E+0
-2.011E-1	3.893E+0	8.798E+0
-2.027E-1	3.880E+0	8.824E+0
-2.027E-1	3.867E+0	8.781E+0
-2.011E-1	3.925E+0	8.846E+0
-1.995E-1	3.919E+0	8.853E+0
-2.027E-1	3.964E+0	8.759E+0
-2.043E-1	3.980E+0	8.908E+0
-2.011E-1	3.883E+0	8.736E+0
-2.011E-1	3.928E+0	8.739E+0
-2.043E-1	3.903E+0	8.811E+0
-2.043E-1	3.903E+0	8.898E+0
-2.011E-1	3.945E+0	8.762E+0
-1.962E-1	3.922E+0	8.730E+0
-2.043E-1	3.864E+0	8.765E+0
-2.043E-1	3.906E+0	8.785E+0
-2.011E-1	3.935E+0	8.863E+0
-2.011E-1	3.948E+0	8.733E+0
-2.011E-1	3.964E+0	8.817E+0
-2.043E-1	3.854E+0	8.788E+0
-2.027E-1	3.883E+0	8.807E+0
-2.011E-1	3.867E+0	8.863E+0
-2.043E-1	3.903E+0	8.794E+0
-2.060E-1	3.987E+0	8.804E+0
-2.027E-1	3.987E+0	8.781E+0
-1.978E-1	3.928E+0	8.762E+0
-2.027E-1	3.948E+0	8.830E+0
-2.011E-1	4.006E+0	8.713E+0
-2.043E-1	3.912E+0	8.892E+0
-2.011E-1	3.964E+0	8.730E+0
-2.027E-1	3.922E+0	8.775E+0
-2.043E-1	3.912E+0	8.775E+0
-2.027E-1	4.000E+0	8.697E+0
-2.011E-1	3.896E+0	8.863E+0
-2.027E-1	3.896E+0	8.875E+0
-2.043E-1	3.906E+0	8.811E+0
-1.995E-1	3.909E+0	8.684E+0
-2.011E-1	3.899E+0	8.895E+0
-2.011E-1	3.941E+0	8.820E+0
-2.060E-1	3.890E+0	8.785E+0
-2.011E-1	3.880E+0	8.798E+0
-2.027E-1	3.890E+0	8.736E+0
-2.011E-1	3.993E+0	8.827E+0
-2.011E-1	3.854E+0	8.840E+0
-2.027E-1	3.896E+0	8.866E+0
-1.995E-1	3.886E+0	8.755E+0
-2.043E-1	3.967E+0	8.892E+0
-2.027E-1	3.903E+0	8.794E+0
-1.995E-1	3.890E+0	8.726E+0
-1.962E-1	3.922E+0	8.827E+0
-2.027E-1	3.906E+0	8.755E+0
-2.043E-1	3.919E+0	8.791E+0
-2.011E-1	3.896E+0	8.879E+0
-2.011E-1	4.016E+0	8.811E+0
-2.011E-1	3.932E+0	8.755E+0
-2.027E-1	3.890E+0	8.726E+0
-2.027E-1	3.909E+0	8.794E+0
-1.995E-1	3.971E+0	8.768E+0
-2.027E-1	3.938E+0	8.804E+0
-2.060E-1	3.948E+0	8.759E+0
-2.011E-1	3.951E+0	8.765E+0
-1.978E-1	3.877E+0	8.798E+0
-2.043E-1	3.916E+0	8.807E+0
-2.011E-1	3.925E+0	8.888E+0
-2.027E-1	3.938E+0	8.837E+0
-2.011E-1	3.890E+0	8.814E+0
-2.027E-1	3.922E+0	8.772E+0
-2.027E-1	3.961E+0	8.681E+0
-2.011E-1	3.971E+0	8.830E+0
-1.995E-1	3.925E+0	8.885E+0
-2.043E-1	3.899E+0	8.746E+0
-2.060E-1	3.984E+0	8.775E+0
-1.995E-1	3.870E+0	8.762E+0
-2.011E-1	3.945E+0	8.957E+0
-2.011E-1	3.954E+0	8.749E+0
-2.027E-1	3.938E+0	8.827E+0
-1.978E-1	3.851E+0	8.811E+0
-1.995E-1	3.864E+0	8.785E+0
-2.027E-1	3.932E+0	8.785E+0
-2.011E-1	3.916E+0	8.752E+0
-1.978E-1	3.928E+0	8.846E+0
-1.995E-1	3.906E+0	8.785E+0
-2.027E-1	3.909E+0	8.811E+0
-1.995E-1	3.867E+0	8.798E+0
-2.011E-1	3.941E+0	8.736E+0
-1.962E-1	4.029E+0	8.691E+0
-2.011E-1	3.967E+0	8.820E+0
-2.027E-1	3.967E+0	8.807E+0
-2.011E-1	3.980E+0	8.798E+0
-1.995E-1	3.883E+0	8.768E+0
-2.027E-1	3.925E+0	8.811E+0
-2.043E-1	3.935E+0	8.765E+0
-1.995E-1	3.961E+0	8.707E+0
-1.978E-1	3.964E+0	8.733E+0
-2.011E-1	3.941E+0	8.843E+0
-2.011E-1	3.948E+0	8.794E+0
-1.995E-1	3.919E+0	8.720E+0
-1.995E-1	3.958E+0	8.720E+0
-2.011E-1	3.928E+0	8.768E+0
-2.043E-1	3.951E+0	8.811E+0
-1.995E-1	3.945E+0	8.827E+0
-2.011E-1	3.922E+0	8.742E+0
-2.011E-1	3.951E+0	8.882E+0
-2.043E-1	3.916E+0	8.801E+0
-1.995E-1	3.890E+0	8.957E+0
-1.995E-1	3.870E+0	8.798E+0
-1.995E-1	3.967E+0	8.723E+0
-2.027E-1	3.961E+0	8.746E+0
-1.995E-1	3.993E+0	8.791E+0
-2.011E-1	3.906E+0	8.710E+0
-2.011E-1	3.899E+0	8.765E+0
-2.027E-1	3.980E+0	8.775E+0
-1.995E-1	3.883E+0	8.892E+0
-2.011E-1	3.815E+0	8.788E+0
-2.011E-1	3.938E+0	8.785E+0
-2.060E-1	3.948E+0	8.801E+0
-1.978E-1	3.954E+0	8.914E+0
-2.011E-1	3.987E+0	8.691E+0
-2.011E-1	3.906E+0	8.820E+0
-2.011E-1	3.948E+0	8.882E+0
-2.011E-1	3.925E+0	8.824E+0
-1.995E-1	3.922E+0	8.742E+0
-2.011E-1	3.961E+0	8.807E+0
-1.995E-1	3.870E+0	8.866E+0
-1.995E-1	3.912E+0	8.788E+0
-1.995E-1	3.932E+0	8.704E+0
-2.011E-1	3.912E+0	8.775E+0
-2.011E-1	3.974E+0	8.707E+0
-2.011E-1	3.906E+0	8.733E+0
-2.027E-1	3.935E+0	8.791E+0
-2.011E-1	3.977E+0	8.772E+0
-2.011E-1	3.984E+0	8.726E+0
-1.978E-1	3.967E+0	8.717E+0
-1.995E-1	3.893E+0	8.720E+0
-1.962E-1	3.922E+0	8.840E+0
-2.043E-1	3.974E+0	8.746E+0
-1.995E-1	3.867E+0	8.762E+0
-2.011E-1	3.935E+0	8.840E+0
-2.011E-1	3.974E+0	8.762E+0
-2.027E-1	3.928E+0	8.798E+0
-2.011E-1	3.899E+0	8.882E+0
-2.011E-1	3.941E+0	8.830E+0
-2.011E-1	3.906E+0	8.781E+0
-2.011E-1	3.984E+0	8.746E+0
-1.995E-1	3.864E+0	8.872E+0
-1.995E-1	3.997E+0	8.856E+0
-2.027E-1	3.954E+0	8.846E+0
-2.027E-1	3.932E+0	8.733E+0
-2.027E-1	3.971E+0	8.785E+0
-1.978E-1	3.977E+0	8.704E+0
-1.978E-1	3.932E+0	8.755E+0
-2.011E-1	3.828E+0	8.837E+0
-1.995E-1	3.935E+0	8.772E+0
-1.995E-1	3.941E+0	8.798E+0
-2.011E-1	4.000E+0	8.895E+0
-2.011E-1	3.951E+0	8.853E+0
-1.995E-1	3.932E+0	8.768E+0
-2.011E-1	3.883E+0	8.694E+0
-1.995E-1	3.893E+0	8.707E+0
-2.027E-1	4.032E+0	8.827E+0
-1.995E-1	3.948E+0	8.772E+0
-2.027E-1	3.854E+0	8.781E+0
-1.995E-1	3.847E+0	8.859E+0
-2.011E-1	3.873E+0	8.762E+0
-2.011E-1	3.883E+0	8.694E+0
-1.995E-1	3.945E+0	8.736E+0
-1.962E-1	3.903E+0	8.762E+0
-2.043E-1	3.925E+0	8.778E+0
-2.011E-1	3.964E+0	8.788E+0
-2.011E-1	3.906E+0	8.908E+0
-1.995E-1	3.903E+0	8.866E+0
-2.043E-1	3.883E+0	8.814E+0
-2.011E-1	3.899E+0	8.730E+0
-1.995E-1	3.899E+0	8.817E+0
-2.060E-1	3.883E+0	8.892E+0
-2.027E-1	3.935E+0	8.765E+0
-2.027E-1	3.896E+0	8.746E+0
-1.978E-1	3.909E+0	8.775E+0
-2.027E-1	3.961E+0	8.752E+0
-2.011E-1	3.864E+0	8.824E+0
-2.011E-1	3.854E+0	8.648E+0
-1.978E-1	3.932E+0	8.827E+0
-1.995E-1	3.961E+0	8.778E+0
-1.995E-1	3.893E+0	8.843E+0
-1.995E-1	3.932E+0	8.639E+0
-1.978E-1	3.864E+0	8.833E+0
-1.978E-1	3.851E+0	8.730E+0
-2.011E-1	3.938E+0	8.807E+0
-2.027E-1	3.899E+0	8.717E+0
-2.011E-1	3.964E+0	8.856E+0
-1.995E-1	3.880E+0	8.775E+0
-2.011E-1	3.906E+0	8.827E+0
-2.011E-1	3.958E+0	8.759E+0
-1.978E-1	3.870E+0	8.652E+0
-1.995E-1	3.984E+0	8.824E+0
-2.027E-1	3.925E+0	8.931E+0
-1.978E-1	3.935E+0	8.785E+0
-2.011E-1	3.961E+0	8.914E+0
-2.027E-1	3.867E+0	8.833E+0
-1.995E-1	3.935E+0	8.759E+0
-1.995E-1	3.980E+0	8.843E+0
-1.962E-1	3.977E+0	8.694E+0
-1.995E-1	3.886E+0	8.778E+0
-2.011E-1	3.945E+0	8.619E+0
-1.978E-1	3.877E+0	8.681E+0
-1.962E-1	3.928E+0	8.814E+0
-2.011E-1	3.954E+0	8.824E+0
-1.995E-1	4.003E+0	8.707E+0
-1.978E-1	3.977E+0	8.811E+0
-1.962E-1	3.980E+0	8.830E+0
-1.978E-1	3.941E+0	8.866E+0
-2.027E-1	3.860E+0	8.707E+0
-2.011E-1	3.958E+0	8.869E+0
-1.978E-1	3.860E+0	8.755E+0
-1.978E-1	3.928E+0	8.759E+0
-1.995E-1	3.825E+0	8.749E+0
-1.946E-1	3.883E+0	8.794E+0
-1.978E-1	4.036E+0	8.807E+0
-1.995E-1	3.925E+0	8.772E+0
-2.011E-1	3.954E+0	8.853E+0
-2.011E-1	3.899E+0	8.768E+0
-1.978E-1	3.971E+0	8.830E+0
-1.995E-1	3.951E+0	8.814E+0
-1.995E-1	3.886E+0	8.733E+0
-1.978E-1	3.899E+0	8.697E+0
-1.995E-1	3.922E+0	8.759E+0
-1.962E-1	3.916E+0	8.772E+0
-1.995E-1	3.880E+0	8.645E+0
-1.978E-1	3.977E+0	8.746E+0
-1.962E-1	3.932E+0	8.674E+0
-1.995E-1	3.954E+0	8.704E+0
-2.027E-1	3.935E+0	8.882E+0
-1.995E-1	3.964E+0	8.798E+0
-1.995E-1	3.847E+0	8.798E+0
-1.995E-1	3.967E+0	8.794E+0
-2.011E-1	3.958E+0	8.856E+0
-2.011E-1	3.893E+0	8.713E+0
-1.962E-1	3.938E+0	8.830E+0
-2.011E-1	3.932E+0	8.869E+0
-1.995E-1	3.948E+0	8.710E+0
-1.995E-1	3.906E+0	8.846E+0
-1.962E-1	3.954E+0	8.778E+0
-1.978E-1	3.912E+0	8.749E+0
-2.027E-1	3.980E+0	8.866E+0
-1.962E-1	3.903E+0	8.713E+0
-1.995E-1	3.922E+0	8.840E+0
-2.011E-1	3.938E+0	8.814E+0
-2.027E-1	3.877E+0	8.730E+0
-1.946E-1	3.984E+0	8.794E+0
-1.962E-1	3.864E+0	8.775E+0
-1.995E-1	3.971E+0	8.905E+0
-2.011E-1	3.877E+0	8.668E+0
-2.011E-1	3.961E+0	8.814E+0
-1.946E-1	3.886E+0	8.840E+0
-1.995E-1	3.880E+0	8.700E+0
-2.011E-1	3.928E+0	8.778E+0
-1.995E-1	3.873E+0	8.791E+0
-1.946E-1	3.948E+0	8.765E+0
-1.978E-1	3.935E+0	8.837E+0
-1.978E-1	3.851E+0	8.820E+0
-1.962E-1	3.951E+0	8.749E+0
-1.978E-1	3.864E+0	8.762E+0
-1.995E-1	3.909E+0	8.811E+0
-1.995E-1	3.841E+0	8.875E+0
-1.962E-1	3.880E+0	8.853E+0
-1.978E-1	3.948E+0	8.713E+0
-1.962E-1	3.867E+0	8.804E+0
-2.027E-1	3.948E+0	8.752E+0
-2.011E-1	3.877E+0	8.785E+0
-1.962E-1	3.951E+0	8.671E+0
-1.962E-1	3.925E+0	8.846E+0
-1.962E-1	3.925E+0	8.804E+0
-1.978E-1	3.851E+0	8.775E+0
-1.978E-1	3.864E+0	8.755E+0
-1.978E-1	3.896E+0	8.827E+0
-1.995E-1	3.893E+0	8.817E+0
-1.978E-1	3.945E+0	8.768E+0
-1.962E-1	3.893E+0	8.710E+0
-1.995E-1	3.932E+0	8.785E+0
-2.011E-1	3.941E+0	8.833E+0
-1.962E-1	3.916E+0	8.759E+0
-1.962E-1	3.938E+0	8.746E+0
-1.978E-1	3.932E+0	8.759E+0
-2.027E-1	3.903E+0	8.739E+0
-1.978E-1	3.961E+0	8.710E+0
-1.978E-1	3.899E+0	8.843E+0
-1.962E-1	3.815E+0	8.811E+0
-2.027E-1	3.941E+0	8.801E+0
-1.978E-1	3.912E+0	8.840E+0
-1.930E-1	3.834E+0	8.772E+0
-1.995E-1	3.945E+0	8.846E+0
-2.011E-1	3.919E+0	8.811E+0
-1.978E-1	4.016E+0	8.755E+0
-1.962E-1	3.935E+0	8.908E+0
-1.995E-1	3.909E+0	8.730E+0
-2.011E-1	3.938E+0	8.717E+0
-1.995E-1	3.890E+0	8.814E+0
-1.962E-1	3.841E+0	8.820E+0
-1.995E-1	3.886E+0	8.791E+0
-1.978E-1	3.909E+0	8.801E+0
-1.978E-1	3.961E+0	8.781E+0
-1.978E-1	3.834E+0	8.788E+0
-1.962E-1	3.916E+0	8.791E+0
-2.011E-1	3.870E+0	8.785E+0
-1.962E-1	3.997E+0	8.798E+0
-1.930E-1	3.958E+0	8.814E+0
-1.995E-1	3.922E+0	8.661E+0
-2.011E-1	3.971E+0	8.781E+0
-1.978E-1	3.903E+0	8.811E+0
-1.978E-1	3.909E+0	8.691E+0
-1.962E-1	3.935E+0	8.901E+0
-1.978E-1	3.945E+0	8.827E+0
-1.962E-1	4.049E+0	8.768E+0
-1.962E-1	3.886E+0	8.768E+0
-2.011E-1	4.010E+0	8.697E+0
-1.995E-1	3.899E+0	8.746E+0
-1.978E-1	3.870E+0	8.820E+0
-1.978E-1	3.948E+0	8.736E+0
-1.978E-1	3.938E+0	8.804E+0
-1.962E-1	3.961E+0	8.853E+0
-1.995E-1	3.954E+0	8.697E+0
-1.978E-1	3.864E+0	8.837E+0
-1.995E-1	3.893E+0	8.720E+0
-1.995E-1	3.974E+0	8.652E+0
-1.978E-1	3.880E+0	8.778E+0
-1.962E-1	3.893E+0	8.700E+0
-1.995E-1	3.941E+0	8.807E+0
-1.995E-1	3.951E+0	8.846E+0
-2.027E-1	3.987E+0	8.811E+0
-1.946E-1	3.841E+0	8.755E+0
-1.995E-1	3.922E+0	8.791E+0
-1.995E-1	3.834E+0	8.846E+0
-1.995E-1	3.948E+0	8.687E+0
-1.978E-1	3.951E+0	8.879E+0
-1.995E-1	3.941E+0	8.905E+0
-1.995E-1	3.903E+0	8.755E+0
-1.978E-1	3.896E+0	8.820E+0
-1.962E-1	3.906E+0	8.801E+0
-1.978E-1	3.919E+0	8.794E+0
-1.978E-1	3.919E+0	8.678E+0
-1.978E-1	3.906E+0	8.742E+0
-1.962E-1	3.919E+0	8.882E+0
-1.962E-1	3.938E+0	8.739E+0
-1.995E-1	3.941E+0	8.658E+0
-1.962E-1	3.990E+0	8.781E+0
-1.962E-1	3.860E+0	8.791E+0
-1.962E-1	3.912E+0	8.704E+0
-1.978E-1	3.919E+0	8.765E+0
-1.962E-1	3.860E+0	8.879E+0
-1.946E-1	3.945E+0	8.720E+0
-1.978E-1	4.023E+0	8.661E+0
-1.995E-1	3.818E+0	8.730E+0
-1.962E-1	3.951E+0	8.704E+0
-1.962E-1	3.954E+0	8.752E+0
-1.978E-1	3.912E+0	8.687E+0
-1.946E-1	3.919E+0	8.717E+0
-1.978E-1	3.896E+0	8.749E+0
-1.946E-1	3.951E+0	8.775E+0
-1.978E-1	3.932E+0	8.765E+0
-1.978E-1	3.867E+0	8.691E+0
-1.962E-1	3.903E+0	8.752E+0
-1.946E-1	3.932E+0	8.807E+0
-1.978E-1	3.977E+0	8.710E+0
-1.978E-1	3.925E+0	8.785E+0
-1.962E-1	3.941E+0	8.684E+0
-1.962E-1	3.925E+0	8.798E+0
-1.946E-1	3.932E+0	8.736E+0
-1.962E-1	3.928E+0	8.730E+0
-1.962E-1	3.961E+0	8.749E+0
-1.946E-1	3.877E+0	8.801E+0
-1.962E-1	3.886E+0	8.804E+0
-1.962E-1	3.987E+0	8.652E+0
-1.962E-1	3.864E+0	8.837E+0
-1.930E-1	3.928E+0	8.752E+0
-1.946E-1	3.945E+0	8.827E+0
-1.995E-1	3.922E+0	8.772E+0
-1.962E-1	3.932E+0	8.697E+0
-1.930E-1	3.880E+0	8.755E+0
-1.930E-1	3.919E+0	8.840E+0
-1.962E-1	3.834E+0	8.785E+0
-1.946E-1	3.864E+0	8.717E+0
-1.946E-1	3.916E+0	8.652E+0
-1.962E-1	3.951E+0	8.850E+0
-1.978E-1	3.984E+0	8.678E+0
-1.946E-1	3.961E+0	8.765E+0
-1.930E-1	3.916E+0	8.869E+0
-1.962E-1	3.925E+0	8.837E+0
-1.962E-1	3.980E+0	8.843E+0
-1.946E-1	3.903E+0	8.794E+0
-1.914E-1	3.951E+0	8.749E+0
-1.962E-1	3.948E+0	8.720E+0
-1.962E-1	3.951E+0	8.798E+0
-1.962E-1	3.945E+0	8.713E+0
-1.946E-1	3.938E+0	8.704E+0
-1.962E-1	3.954E+0	8.775E+0
-1.962E-1	3.948E+0	8.859E+0
-1.946E-1	3.864E+0	8.850E+0
-1.946E-1	3.899E+0	8.775E+0
-1.978E-1	3.864E+0	8.794E+0
-1.962E-1	3.883E+0	8.811E+0
-1.962E-1	3.945E+0	8.788E+0
-1.930E-1	3.932E+0	8.827E+0
-1.946E-1	3.977E+0	8.772E+0
-1.946E-1	3.886E+0	8.785E+0
-1.946E-1	3.938E+0	8.866E+0
-1.946E-1	3.984E+0	8.785E+0
-1.978E-1	3.899E+0	8.733E+0
-1.978E-1	3.938E+0	8.736E+0
-1.946E-1	3.896E+0	8.811E+0
-1.930E-1	3.987E+0	8.824E+0
-1.946E-1	3.925E+0	8.765E+0
-1.995E-1	3.838E+0	8.707E+0
-1.946E-1	3.903E+0	8.752E+0
-1.914E-1	3.896E+0	8.726E+0
-1.978E-1	4.010E+0	8.798E+0
-1.995E-1	3.941E+0	8.704E+0
-1.946E-1	3.899E+0	8.739E+0
-1.930E-1	3.909E+0	8.811E+0
-1.946E-1	3.945E+0	8.762E+0
-1.978E-1	3.993E+0	8.671E+0
-1.946E-1	3.903E+0	8.772E+0
-1.930E-1	3.831E+0	8.717E+0
-1.962E-1	3.951E+0	8.807E+0
-1.995E-1	3.958E+0	8.739E+0
-1.962E-1	3.893E+0	8.807E+0
-1.946E-1	3.906E+0	8.820E+0
-1.946E-1	3.834E+0	8.710E+0
-1.978E-1	3.899E+0	8.791E+0
-1.946E-1	3.938E+0	8.768E+0
-1.930E-1	3.812E+0	8.804E+0
-1.914E-1	3.766E+0	8.765E+0
-1.978E-1	3.857E+0	8.730E+0
-1.946E-1	3.903E+0	8.811E+0
-1.914E-1	3.883E+0	8.739E+0
-1.962E-1	3.980E+0	8.733E+0
-1.962E-1	3.886E+0	8.704E+0
-1.978E-1	3.899E+0	8.668E+0
-1.962E-1	4.019E+0	8.697E+0
-1.946E-1	3.886E+0	8.759E+0
-1.962E-1	3.867E+0	8.765E+0
-1.946E-1	3.974E+0	8.707E+0
-1.946E-1	3.954E+0	8.830E+0
-1.978E-1	3.951E+0	8.882E+0
-1.978E-1	3.912E+0	8.918E+0
-1.962E-1	3.945E+0	8.707E+0
-1.914E-1	3.916E+0	8.788E+0
-1.962E-1	3.870E+0	8.765E+0
-1.962E-1	3.925E+0	8.801E+0
-1.962E-1	3.893E+0	8.645E+0
-1.962E-1	3.971E+0	8.765E+0
-1.946E-1	3.854E+0	8.875E+0
-1.962E-1	3.935E+0	8.723E+0
-1.930E-1	3.857E+0	8.859E+0
-1.930E-1	3.935E+0	8.658E+0
-1.946E-1	4.061E+0	8.778E+0
-1.946E-1	3.906E+0	8.927E+0
-1.946E-1	3.971E+0	8.681E+0
-1.914E-1	3.922E+0	8.804E+0
-1.962E-1	3.883E+0	8.739E+0
-1.962E-1	3.880E+0	8.710E+0
-1.930E-1	3.938E+0	8.645E+0
-1.946E-1	3.990E+0	8.739E+0
-1.930E-1	3.932E+0	8.853E+0
-1.978E-1	4.006E+0	8.791E+0
-1.962E-1	3.893E+0	8.759E+0
-1.897E-1	3.951E+0	8.759E+0
-1.962E-1	3.883E+0	8.730E+0
-1.978E-1	3.977E+0	8.717E+0
-1.946E-1	3.990E+0	8.742E+0
-1.914E-1	3.916E+0	8.759E+0
-1.946E-1	3.860E+0	8.720E+0
-1.962E-1	3.928E+0	8.717E+0
-1.930E-1	3.971E+0	8.869E+0
-1.897E-1	3.854E+0	8.755E+0
-1.930E-1	3.948E+0	8.781E+0
-1.962E-1	3.896E+0	8.678E+0
-1.930E-1	3.997E+0	8.882E+0
-1.914E-1	3.958E+0	8.746E+0
-1.962E-1	3.831E+0	8.684E+0
-1.962E-1	3.909E+0	8.791E+0
-1.946E-1	3.919E+0	8.655E+0
-1.914E-1	3.925E+0	8.801E+0
-1.946E-1	3.864E+0	8.811E+0
-1.962E-1	3.916E+0	8.704E+0
-1.946E-1	3.967E+0	8.775E+0
-1.897E-1	3.961E+0	8.869E+0
-1.946E-1	3.916E+0	8.759E+0
-1.962E-1	3.912E+0	8.704E+0
-1.946E-1	3.886E+0	8.704E+0
-1.930E-1	3.909E+0	8.798E+0
-1.946E-1	3.928E+0	8.820E+0
-1.946E-1	3.974E+0	8.730E+0
-1.946E-1	3.899E+0	8.710E+0
-1.930E-1	3.870E+0	8.791E+0
-1.946E-1	4.000E+0	8.749E+0
-1.962E-1	3.922E+0	8.704E+0
-1.946E-1	3.984E+0	8.710E+0
-1.897E-1	3.922E+0	8.616E+0
-1.930E-1	3.925E+0	8.850E+0
-1.930E-1	3.951E+0	8.960E+0
-1.946E-1	3.815E+0	8.768E+0
-1.914E-1	3.961E+0	8.749E+0
-1.930E-1	3.906E+0	8.720E+0
-1.946E-1	3.919E+0	8.681E+0
-1.946E-1	3.854E+0	8.772E+0
-1.930E-1	3.951E+0	8.704E+0
-1.962E-1	3.948E+0	8.785E+0
-1.946E-1	3.903E+0	8.645E+0
-1.946E-1	3.877E+0	8.918E+0
-1.930E-1	3.880E+0	8.798E+0
-1.930E-1	3.922E+0	8.759E+0
-1.946E-1	3.993E+0	8.700E+0
-1.930E-1	3.886E+0	8.830E+0
-1.930E-1	3.941E+0	8.736E+0
-1.930E-1	3.971E+0	8.710E+0
-1.946E-1	3.906E+0	8.723E+0
-1.946E-1	3.851E+0	8.609E+0
-1.881E-1	3.941E+0	8.723E+0
-1.914E-1	3.928E+0	8.652E+0
-1.946E-1	3.880E+0	8.811E+0
-1.946E-1	3.993E+0	8.752E+0
-1.914E-1	3.928E+0	8.775E+0
-1.914E-1	4.016E+0	8.752E+0
-1.962E-1	3.958E+0	8.726E+0
-1.946E-1	3.925E+0	8.736E+0
-1.930E-1	3.886E+0	8.908E+0
-1.946E-1	3.922E+0	8.726E+0
-1.978E-1	3.961E+0	8.759E+0
-1.930E-1	3.964E+0	8.742E+0
-1.914E-1	3.909E+0	8.827E+0
-1.914E-1	3.919E+0	8.791E+0
-1.946E-1	3.925E+0	8.814E+0
-1.946E-1	3.864E+0	8.736E+0
-1.914E-1	3.873E+0	8.853E+0
-1.930E-1	3.958E+0	8.781E+0
-1.914E-1	3.922E+0	8.814E+0
-1.914E-1	3.916E+0	8.759E+0
-1.914E-1	3.906E+0	8.694E+0
-1.930E-1	3.883E+0	8.772E+0
-1.930E-1	3.971E+0	8.888E+0
-1.946E-1	3.890E+0	8.710E+0
-1.897E-1	3.941E+0	8.704E+0
-1.914E-1	3.903E+0	8.720E+0
-1.946E-1	3.834E+0	8.681E+0
-1.930E-1	3.906E+0	8.762E+0
-1.897E-1	3.886E+0	8.791E+0
-1.930E-1	3.890E+0	8.759E+0
-1.946E-1	3.838E+0	8.768E+0
-1.930E-1	3.825E+0	8.882E+0
-1.881E-1	3.977E+0	8.645E+0
-1.914E-1	4.003E+0	8.785E+0
-1.946E-1	3.802E+0	8.866E+0
-1.930E-1	3.951E+0	8.869E+0
-1.897E-1	3.873E+0	8.704E+0
-1.914E-1	3.919E+0	8.811E+0
-1.946E-1	3.906E+0	8.863E+0
-1.946E-1	3.928E+0	8.713E+0
-1.914E-1	3.945E+0	8.762E+0
-1.914E-1	3.919E+0	8.869E+0
-1.930E-1	3.951E+0	8.678E+0
-1.946E-1	3.925E+0	8.746E+0
-1.930E-1	4.010E+0	8.661E+0
-1.914E-1	3.890E+0	8.817E+0
-1.930E-1	3.912E+0	8.759E+0
-1.930E-1	3.864E+0	8.811E+0
-1.914E-1	3.987E+0	8.626E+0
-1.930E-1	3.919E+0	8.726E+0
-1.914E-1	3.935E+0	8.788E+0
-1.914E-1	3.821E+0	8.804E+0
-1.865E-1	3.977E+0	8.668E+0
-1.946E-1	3.909E+0	8.655E+0
-1.930E-1	3.890E+0	8.684E+0
-1.914E-1	3.938E+0	8.879E+0
-1.897E-1	3.909E+0	8.707E+0
-1.914E-1	3.954E+0	8.762E+0
-1.930E-1	3.903E+0	8.794E+0
-1.930E-1	3.941E+0	8.807E+0
-1.897E-1	3.851E+0	8.723E+0
-1.930E-1	3.932E+0	8.710E+0
-1.946E-1	4.013E+0	8.759E+0
-1.946E-1	3.922E+0	8.746E+0
-1.930E-1	3.958E+0	8.736E+0
-1.897E-1	3.864E+0	8.817E+0
-1.930E-1	3.938E+0	8.726E+0
-1.914E-1	3.967E+0	8.733E+0
-1.897E-1	3.993E+0	8.736E+0
-1.914E-1	4.006E+0	8.723E+0
-1.930E-1	3.909E+0	8.807E+0
-1.930E-1	3.916E+0	8.843E+0
-1.897E-1	3.880E+0	8.853E+0
-1.962E-1	3.993E+0	8.772E+0
-1.946E-1	3.922E+0	8.752E+0
-1.897E-1	3.873E+0	8.814E+0
-1.881E-1	3.912E+0	8.674E+0
-1.930E-1	3.899E+0	8.726E+0
-1.946E-1	3.945E+0	8.736E+0
-1.914E-1	3.958E+0	8.804E+0
-1.897E-1	3.932E+0	8.749E+0
-1.930E-1	3.971E+0	8.794E+0
-1.930E-1	3.857E+0	8.781E+0
-1.930E-1	3.893E+0	8.811E+0
-1.897E-1	3.896E+0	8.655E+0
-1.881E-1	3.893E+0	8.678E+0
-1.930E-1	3.941E+0	8.736E+0
-1.946E-1	3.951E+0	8.730E+0
-1.914E-1	3.896E+0	8.846E+0
-1.881E-1	3.860E+0	8.824E+0
-1.930E-1	3.847E+0	8.775E+0
-1.946E-1	3.925E+0	8.687E+0
-1.897E-1	3.971E+0	8.824E+0
-1.897E-1	3.948E+0	8.863E+0
-1.946E-1	3.880E+0	8.713E+0
-1.930E-1	3.935E+0	8.759E+0
-1.930E-1	3.941E+0	8.768E+0
-1.930E-1	3.922E+0	8.765E+0
-1.930E-1	3.831E+0	8.717E+0
-1.930E-1	3.945E+0	8.736E+0
-1.881E-1	3.954E+0	8.749E+0
-1.930E-1	3.935E+0	8.697E+0
-1.946E-1	3.987E+0	8.668E+0
-1.897E-1	3.834E+0	8.730E+0
-1.897E-1	3.977E+0	8.837E+0
-1.914E-1	4.000E+0	8.807E+0
-1.914E-1	3.928E+0	8.775E+0
-1.914E-1	3.967E+0	8.843E+0
-1.881E-1	3.916E+0	8.726E+0
-1.897E-1	3.903E+0	8.759E+0
-1.914E-1	3.922E+0	8.768E+0
-1.914E-1	3.925E+0	8.733E+0
-1.897E-1	3.860E+0	8.785E+0
-1.914E-1	3.977E+0	8.733E+0
-1.930E-1	3.893E+0	8.856E+0
-1.914E-1	3.912E+0	8.755E+0
-1.897E-1	3.974E+0	8.794E+0
-1.946E-1	3.912E+0	8.697E+0
-1.930E-1	3.909E+0	8.733E+0
-1.946E-1	3.919E+0	8.827E+0
-1.930E-1	3.886E+0	8.755E+0
-1.897E-1	3.844E+0	8.804E+0
-1.930E-1	3.909E+0	8.759E+0
-1.930E-1	3.954E+0	8.781E+0
-1.930E-1	3.922E+0	8.775E+0
-1.914E-1	3.873E+0	8.755E+0
-1.946E-1	3.903E+0	8.846E+0
-1.914E-1	3.928E+0	8.629E+0
-1.881E-1	3.935E+0	8.713E+0
-1.914E-1	3.938E+0	8.781E+0
-1.897E-1	3.938E+0	8.785E+0
-1.930E-1	3.938E+0	8.687E+0
-1.897E-1	3.864E+0	8.759E+0
-1.897E-1	3.912E+0	8.629E+0
-1.946E-1	3.854E+0	8.720E+0
-1.914E-1	3.980E+0	8.804E+0
-1.881E-1	3.954E+0	8.768E+0
-1.914E-1	3.906E+0	8.707E+0
-1.962E-1	3.906E+0	8.820E+0
-1.930E-1	3.954E+0	8.768E+0
-1.897E-1	3.961E+0	8.824E+0
-1.914E-1	3.916E+0	8.772E+0
-1.946E-1	3.912E+0	8.752E+0
-1.914E-1	3.906E+0	8.765E+0
-1.881E-1	3.906E+0	8.742E+0
-1.914E-1	3.883E+0	8.720E+0
-1.930E-1	3.961E+0	8.749E+0
-1.914E-1	3.938E+0	8.811E+0
-1.881E-1	3.886E+0	8.752E+0
-1.897E-1	3.935E+0	8.791E+0
-1.914E-1	3.922E+0	8.723E+0
-1.914E-1	3.909E+0	8.713E+0
-1.865E-1	3.967E+0	8.759E+0
-1.881E-1	3.954E+0	8.655E+0
-1.946E-1	3.912E+0	8.700E+0
-1.914E-1	3.925E+0	8.869E+0
-1.914E-1	3.948E+0	8.717E+0
-1.897E-1	3.967E+0	8.762E+0
-1.930E-1	3.922E+0	8.772E+0
-1.946E-1	3.870E+0	8.824E+0
-1.914E-1	3.916E+0	8.704E+0
-1.914E-1	3.932E+0	8.742E+0
-1.930E-1	3.922E+0	8.635E+0
-1.897E-1	3.954E+0	8.707E+0
-1.881E-1	3.990E+0	8.807E+0
-1.930E-1	3.912E+0	8.791E+0
-1.930E-1	3.815E+0	8.652E+0
-1.897E-1	3.948E+0	8.720E+0
-1.897E-1	3.857E+0	8.710E+0
-1.914E-1	3.954E+0	8.700E+0
-1.930E-1	4.042E+0	8.749E+0
-1.930E-1	3.883E+0	8.762E+0
-1.897E-1	3.916E+0	8.723E+0
-1.897E-1	4.000E+0	8.697E+0
-1.897E-1	3.899E+0	8.733E+0
-1.930E-1	3.890E+0	8.746E+0
-1.881E-1	3.903E+0	8.726E+0
-1.914E-1	3.932E+0	8.717E+0
-1.897E-1	3.919E+0	8.768E+0
-1.946E-1	3.961E+0	8.655E+0
-1.881E-1	3.984E+0	8.765E+0
-1.930E-1	3.867E+0	8.678E+0
-1.930E-1	3.860E+0	8.733E+0
-1.930E-1	3.851E+0	8.824E+0
-1.881E-1	3.954E+0	8.723E+0
-1.897E-1	3.954E+0	8.801E+0
-1.914E-1	3.906E+0	8.814E+0
-1.914E-1	3.860E+0	8.824E+0
-1.930E-1	4.006E+0	8.843E+0
-1.897E-1	3.903E+0	8.704E+0
-1.930E-1	3.990E+0	8.801E+0
-1.946E-1	3.935E+0	8.661E+0
-1.897E-1	3.893E+0	8.730E+0
-1.897E-1	3.844E+0	8.859E+0
-1.962E-1	3.938E+0	8.684E+0
-1.930E-1	3.984E+0	8.720E+0
-1.881E-1	3.954E+0	8.648E+0
-1.897E-1	3.938E+0	8.892E+0
-1.897E-1	3.903E+0	8.752E+0
-1.930E-1	3.864E+0	8.720E+0
-1.881E-1	3.896E+0	8.674E+0
-1.881E-1	3.922E+0	8.710E+0
-1.946E-1	3.899E+0	8.746E+0
-1.946E-1	3.928E+0	8.807E+0
-1.881E-1	3.812E+0	8.817E+0
-1.897E-1	3.935E+0	8.687E+0
-1.946E-1	3.932E+0	8.691E+0
-1.930E-1	3.883E+0	8.755E+0
-1.881E-1	3.864E+0	8.853E+0
-1.914E-1	3.912E+0	8.687E+0
-1.914E-1	3.912E+0	8.678E+0
-1.914E-1	3.912E+0	8.785E+0
-1.865E-1	3.954E+0	8.762E+0
-1.914E-1	3.912E+0	8.778E+0
-1.914E-1	3.906E+0	8.746E+0
-1.897E-1	3.896E+0	8.807E+0
-1.881E-1	3.948E+0	8.704E+0
-1.897E-1	3.974E+0	8.746E+0
-1.946E-1	3.870E+0	8.694E+0
-1.914E-1	3.893E+0	8.765E+0
-1.914E-1	3.877E+0	8.684E+0
-1.914E-1	3.903E+0	8.827E+0
-1.914E-1	3.935E+0	8.843E+0
-1.914E-1	3.941E+0	8.772E+0
-1.881E-1	3.899E+0	8.798E+0
-1.914E-1	3.990E+0	8.804E+0
-1.946E-1	3.883E+0	8.736E+0
-1.914E-1	3.916E+0	8.765E+0
-1.897E-1	3.948E+0	8.801E+0
-1.897E-1	3.886E+0	8.661E+0
-1.897E-1	3.932E+0	8.720E+0
-1.914E-1	3.916E+0	8.863E+0
-1.881E-1	3.974E+0	8.788E+0
-1.914E-1	3.880E+0	8.824E+0
-1.914E-1	3.928E+0	8.759E+0
-1.930E-1	3.987E+0	8.671E+0
-1.881E-1	3.877E+0	8.791E+0
-1.897E-1	3.899E+0	8.717E+0
-1.897E-1	3.938E+0	8.833E+0
-1.914E-1	3.919E+0	8.866E+0
-1.881E-1	3.964E+0	8.931E+0
-1.897E-1	3.847E+0	8.687E+0
-1.914E-1	3.912E+0	8.668E+0
-1.930E-1	3.909E+0	8.762E+0
-1.881E-1	3.886E+0	8.804E+0
-1.865E-1	3.860E+0	8.778E+0
-1.914E-1	3.964E+0	8.681E+0
-1.930E-1	3.890E+0	8.587E+0
-1.865E-1	3.841E+0	8.710E+0
-1.881E-1	3.938E+0	8.804E+0
-1.930E-1	3.912E+0	8.759E+0
-1.930E-1	3.928E+0	8.616E+0
-1.914E-1	3.912E+0	8.723E+0
-1.914E-1	3.899E+0	8.807E+0
-1.930E-1	3.899E+0	8.804E+0
-1.914E-1	3.964E+0	8.759E+0
-1.881E-1	3.903E+0	8.817E+0
-1.881E-1	3.864E+0	8.674E+0
-1.930E-1	3.916E+0	8.837E+0
-1.897E-1	3.971E+0	8.648E+0
-1.881E-1	3.893E+0	8.720E+0
-1.914E-1	3.899E+0	8.869E+0
-1.946E-1	3.896E+0	8.824E+0
-1.914E-1	3.945E+0	8.687E+0
-1.897E-1	3.941E+0	8.872E+0
-1.897E-1	3.954E+0	8.824E+0
-1.897E-1	3.873E+0	8.827E+0
-1.897E-1	3.984E+0	8.746E+0
-1.881E-1	3.890E+0	8.717E+0
-1.881E-1	3.890E+0	8.704E+0
-1.914E-1	3.948E+0	8.723E+0
-1.914E-1	3.873E+0	8.755E+0
-1.865E-1	3.990E+0	8.788E+0
-1.881E-1	3.909E+0	8.704E+0
-1.897E-1	3.854E+0	8.694E+0
-1.914E-1	3.877E+0	8.801E+0
-1.881E-1	3.841E+0	8.866E+0
-1.897E-1	3.886E+0	8.684E+0
-1.914E-1	3.909E+0	8.616E+0
-1.914E-1	3.951E+0	8.778E+0
-1.897E-1	3.964E+0	8.658E+0
-1.897E-1	3.948E+0	8.726E+0
-1.914E-1	3.883E+0	8.778E+0
-1.897E-1	3.941E+0	8.768E+0
-1.881E-1	3.909E+0	8.626E+0
-1.897E-1	4.026E+0	8.684E+0
-1.914E-1	3.967E+0	8.710E+0
-1.897E-1	3.941E+0	8.622E+0
-1.897E-1	3.951E+0	8.730E+0
-1.897E-1	3.932E+0	8.691E+0
-1.881E-1	3.825E+0	8.710E+0
-1.914E-1	3.925E+0	8.801E+0
-1.897E-1	3.922E+0	8.824E+0
-1.865E-1	3.967E+0	8.635E+0
-1.914E-1	3.925E+0	8.742E+0
-1.914E-1	3.932E+0	8.723E+0
-1.897E-1	3.877E+0	8.694E+0
-1.881E-1	4.000E+0	8.632E+0
-1.881E-1	3.873E+0	8.788E+0
-1.881E-1	3.909E+0	8.785E+0
-1.881E-1	3.883E+0	8.833E+0
[truncated: 93,949 more rows]
