# Supplementary material for: Improved ANAP incorporation and VCF analysis reveal details of P2X7 current facilitation and a limited conformational interplay between ATP binding and the intracellular ballast domain
Source: eLife. 2023 Jan 4;12:e82479. doi: 10.7554/eLife.82479 (PMC9859053; doi:10.7554/eLife.82479)
Supplement: Figure 3—figure supplement 3—source data 2. [file elife-82479-fig3-figsupp3-data2.zip › Figure-3_figure-supplement-3_source-data-2/DeltaCys-constructs/m06/01.csv]

-2.806E-1	8.642E+0	1.904E+1
-2.741E-1	8.574E+0	1.930E+1
-2.789E-1	8.535E+0	1.930E+1
-2.789E-1	8.567E+0	1.913E+1
-2.773E-1	8.571E+0	1.911E+1
-2.741E-1	8.502E+0	1.918E+1
-2.806E-1	8.499E+0	1.914E+1
-2.789E-1	8.593E+0	1.915E+1
-2.773E-1	8.717E+0	1.921E+1
-2.757E-1	8.561E+0	1.905E+1
-2.838E-1	8.502E+0	1.920E+1
-2.806E-1	8.350E+0	1.913E+1
-2.757E-1	8.525E+0	1.934E+1
-2.806E-1	8.590E+0	1.920E+1
-2.806E-1	8.525E+0	1.921E+1
-2.789E-1	8.480E+0	1.918E+1
-2.773E-1	8.655E+0	1.908E+1
-2.757E-1	8.632E+0	1.911E+1
-2.773E-1	8.476E+0	1.904E+1
-2.822E-1	8.577E+0	1.915E+1
-2.757E-1	8.525E+0	1.913E+1
-2.741E-1	8.590E+0	1.909E+1
-2.789E-1	8.642E+0	1.913E+1
-2.806E-1	8.603E+0	1.925E+1
-2.773E-1	8.554E+0	1.919E+1
-2.757E-1	8.467E+0	1.927E+1
-2.806E-1	8.356E+0	1.922E+1
-2.806E-1	8.548E+0	1.929E+1
-2.773E-1	8.551E+0	1.924E+1
-2.725E-1	8.538E+0	1.936E+1
-2.773E-1	8.486E+0	1.908E+1
-2.806E-1	8.665E+0	1.910E+1
-2.773E-1	8.502E+0	1.911E+1
-2.789E-1	8.519E+0	1.924E+1
-2.806E-1	8.548E+0	1.933E+1
-2.838E-1	8.535E+0	1.919E+1
-2.789E-1	8.512E+0	1.918E+1
-2.806E-1	8.476E+0	1.917E+1
-2.773E-1	8.554E+0	1.933E+1
-2.822E-1	8.558E+0	1.920E+1
-2.773E-1	8.399E+0	1.932E+1
-2.741E-1	8.597E+0	1.927E+1
-2.773E-1	8.535E+0	1.912E+1
-2.806E-1	8.515E+0	1.926E+1
-2.741E-1	8.551E+0	1.918E+1
-2.773E-1	8.525E+0	1.915E+1
-2.757E-1	8.502E+0	1.919E+1
-2.838E-1	8.451E+0	1.917E+1
-2.806E-1	8.580E+0	1.909E+1
-2.773E-1	8.499E+0	1.930E+1
-2.806E-1	8.499E+0	1.915E+1
-2.822E-1	8.538E+0	1.908E+1
-2.757E-1	8.467E+0	1.921E+1
-2.773E-1	8.645E+0	1.925E+1
-2.773E-1	8.483E+0	1.910E+1
-2.806E-1	8.532E+0	1.927E+1
-2.789E-1	8.571E+0	1.908E+1
-2.773E-1	8.600E+0	1.926E+1
-2.789E-1	8.538E+0	1.933E+1
-2.789E-1	8.515E+0	1.908E+1
-2.773E-1	8.473E+0	1.931E+1
-2.773E-1	8.483E+0	1.915E+1
-2.806E-1	8.629E+0	1.917E+1
-2.806E-1	8.580E+0	1.909E+1
-2.757E-1	8.493E+0	1.919E+1
-2.789E-1	8.619E+0	1.914E+1
-2.773E-1	8.331E+0	1.933E+1
-2.806E-1	8.489E+0	1.920E+1
-2.773E-1	8.470E+0	1.907E+1
-2.789E-1	8.558E+0	1.920E+1
-2.773E-1	8.548E+0	1.907E+1
-2.806E-1	8.535E+0	1.912E+1
-2.773E-1	8.464E+0	1.922E+1
-2.773E-1	8.412E+0	1.902E+1
-2.789E-1	8.619E+0	1.921E+1
-2.822E-1	8.564E+0	1.930E+1
-2.773E-1	8.635E+0	1.907E+1
-2.757E-1	8.480E+0	1.929E+1
-2.773E-1	8.493E+0	1.912E+1
-2.789E-1	8.755E+0	1.929E+1
-2.757E-1	8.525E+0	1.913E+1
-2.741E-1	8.538E+0	1.931E+1
-2.806E-1	8.399E+0	1.926E+1
-2.822E-1	8.723E+0	1.931E+1
-2.789E-1	8.483E+0	1.924E+1
-2.757E-1	8.567E+0	1.928E+1
-2.806E-1	8.554E+0	1.920E+1
-2.789E-1	8.678E+0	1.926E+1
-2.773E-1	8.515E+0	1.918E+1
-2.757E-1	8.561E+0	1.926E+1
-2.789E-1	8.464E+0	1.921E+1
-2.806E-1	8.535E+0	1.919E+1
-2.789E-1	8.597E+0	1.925E+1
-2.741E-1	8.499E+0	1.904E+1
-2.806E-1	8.509E+0	1.928E+1
-2.806E-1	8.603E+0	1.937E+1
-2.773E-1	8.548E+0	1.929E+1
-2.741E-1	8.564E+0	1.921E+1
-2.789E-1	8.464E+0	1.913E+1
-2.789E-1	8.597E+0	1.910E+1
-2.789E-1	8.538E+0	1.918E+1
-2.741E-1	8.622E+0	1.923E+1
-2.789E-1	8.561E+0	1.909E+1
-2.806E-1	8.512E+0	1.914E+1
-2.757E-1	8.554E+0	1.917E+1
-2.741E-1	8.486E+0	1.925E+1
-2.789E-1	8.538E+0	1.914E+1
-2.806E-1	8.603E+0	1.911E+1
-2.806E-1	8.577E+0	1.936E+1
-2.773E-1	8.561E+0	1.926E+1
-2.789E-1	8.421E+0	1.916E+1
-2.806E-1	8.554E+0	1.918E+1
-2.757E-1	8.561E+0	1.927E+1
-2.757E-1	8.483E+0	1.922E+1
-2.773E-1	8.528E+0	1.900E+1
-2.789E-1	8.574E+0	1.917E+1
-2.773E-1	8.551E+0	1.930E+1
-2.757E-1	8.522E+0	1.917E+1
-2.773E-1	8.535E+0	1.921E+1
-2.822E-1	8.454E+0	1.914E+1
-2.773E-1	8.467E+0	1.919E+1
-2.757E-1	8.515E+0	1.901E+1
-2.757E-1	8.538E+0	1.918E+1
-2.789E-1	8.421E+0	1.901E+1
-2.757E-1	8.603E+0	1.930E+1
-2.773E-1	8.519E+0	1.932E+1
-2.789E-1	8.574E+0	1.920E+1
-2.789E-1	8.642E+0	1.932E+1
-2.773E-1	8.467E+0	1.921E+1
-2.741E-1	8.571E+0	1.906E+1
-2.806E-1	8.532E+0	1.916E+1
-2.789E-1	8.597E+0	1.896E+1
-2.757E-1	8.684E+0	1.911E+1
-2.773E-1	8.600E+0	1.934E+1
-2.773E-1	8.480E+0	1.922E+1
-2.789E-1	8.522E+0	1.927E+1
-2.789E-1	8.584E+0	1.920E+1
-2.741E-1	8.425E+0	1.918E+1
-2.789E-1	8.528E+0	1.915E+1
-2.789E-1	8.587E+0	1.908E+1
-2.757E-1	8.431E+0	1.916E+1
-2.741E-1	8.489E+0	1.926E+1
-2.789E-1	8.548E+0	1.927E+1
-2.789E-1	8.473E+0	1.905E+1
-2.757E-1	8.580E+0	1.928E+1
-2.773E-1	8.522E+0	1.927E+1
-2.806E-1	8.545E+0	1.912E+1
-2.806E-1	8.431E+0	1.905E+1
-2.773E-1	8.434E+0	1.918E+1
-2.773E-1	8.597E+0	1.936E+1
-2.806E-1	8.493E+0	1.940E+1
-2.789E-1	8.564E+0	1.916E+1
-2.757E-1	8.561E+0	1.906E+1
-2.741E-1	8.587E+0	1.917E+1
-2.773E-1	8.509E+0	1.933E+1
-2.806E-1	8.590E+0	1.927E+1
-2.773E-1	8.619E+0	1.918E+1
-2.741E-1	8.418E+0	1.912E+1
-2.789E-1	8.519E+0	1.918E+1
-2.789E-1	8.528E+0	1.914E+1
-2.822E-1	8.548E+0	1.912E+1
-2.757E-1	8.376E+0	1.921E+1
-2.773E-1	8.502E+0	1.923E+1
-2.806E-1	8.460E+0	1.918E+1
-2.757E-1	8.600E+0	1.901E+1
-2.773E-1	8.577E+0	1.931E+1
-2.757E-1	8.571E+0	1.924E+1
-2.806E-1	8.554E+0	1.920E+1
-2.773E-1	8.567E+0	1.941E+1
-2.741E-1	8.483E+0	1.906E+1
-2.773E-1	8.457E+0	1.913E+1
-2.806E-1	8.532E+0	1.923E+1
-2.757E-1	8.593E+0	1.921E+1
-2.773E-1	8.535E+0	1.923E+1
-2.789E-1	8.519E+0	1.921E+1
-2.806E-1	8.438E+0	1.908E+1
-2.789E-1	8.425E+0	1.933E+1
-2.773E-1	8.454E+0	1.918E+1
-2.806E-1	8.635E+0	1.927E+1
-2.806E-1	8.548E+0	1.936E+1
-2.773E-1	8.609E+0	1.923E+1
-2.757E-1	8.392E+0	1.917E+1
-2.789E-1	8.619E+0	1.927E+1
-2.822E-1	8.486E+0	1.906E+1
-2.773E-1	8.502E+0	1.924E+1
-2.757E-1	8.622E+0	1.934E+1
-2.773E-1	8.558E+0	1.925E+1
-2.789E-1	8.606E+0	1.916E+1
-2.773E-1	8.613E+0	1.934E+1
-2.741E-1	8.434E+0	1.911E+1
-2.789E-1	8.746E+0	1.916E+1
-2.806E-1	8.551E+0	1.922E+1
-2.757E-1	8.541E+0	1.926E+1
-2.741E-1	8.574E+0	1.914E+1
-2.822E-1	8.645E+0	1.925E+1
-2.806E-1	8.584E+0	1.931E+1
-2.741E-1	8.593E+0	1.921E+1
-2.741E-1	8.551E+0	1.923E+1
-2.773E-1	8.451E+0	1.919E+1
-2.789E-1	8.584E+0	1.930E+1
-2.773E-1	8.609E+0	1.920E+1
-2.741E-1	8.486E+0	1.925E+1
-2.789E-1	8.444E+0	1.938E+1
-2.806E-1	8.509E+0	1.940E+1
-2.773E-1	8.655E+0	1.911E+1
-2.741E-1	8.609E+0	1.931E+1
-2.773E-1	8.467E+0	1.914E+1
-2.789E-1	8.535E+0	1.903E+1
-2.806E-1	8.496E+0	1.932E+1
-2.773E-1	8.457E+0	1.916E+1
-2.806E-1	8.480E+0	1.909E+1
-2.789E-1	8.652E+0	1.927E+1
-2.757E-1	8.613E+0	1.907E+1
-2.741E-1	8.486E+0	1.919E+1
-2.789E-1	8.652E+0	1.909E+1
-2.789E-1	8.506E+0	1.924E+1
-2.725E-1	8.502E+0	1.911E+1
-2.773E-1	8.506E+0	1.928E+1
-2.773E-1	8.382E+0	1.910E+1
-2.789E-1	8.551E+0	1.931E+1
-2.757E-1	8.541E+0	1.931E+1
-2.725E-1	8.389E+0	1.908E+1
-2.789E-1	8.509E+0	1.932E+1
-2.806E-1	8.558E+0	1.908E+1
-2.725E-1	8.567E+0	1.924E+1
-2.757E-1	8.571E+0	1.909E+1
-2.757E-1	8.541E+0	1.905E+1
-2.789E-1	8.489E+0	1.902E+1
-2.773E-1	8.522E+0	1.906E+1
-2.757E-1	8.694E+0	1.921E+1
-2.789E-1	8.567E+0	1.909E+1
-2.789E-1	8.681E+0	1.918E+1
-2.773E-1	8.541E+0	1.929E+1
-2.741E-1	8.564E+0	1.935E+1
-2.757E-1	8.493E+0	1.943E+1
-2.806E-1	8.554E+0	1.930E+1
-2.773E-1	8.451E+0	1.906E+1
-2.773E-1	8.580E+0	1.917E+1
-2.773E-1	8.454E+0	1.921E+1
-2.773E-1	8.558E+0	1.917E+1
-2.773E-1	8.519E+0	1.926E+1
-2.741E-1	8.506E+0	1.911E+1
-2.773E-1	8.587E+0	1.904E+1
-2.789E-1	8.499E+0	1.915E+1
-2.741E-1	8.567E+0	1.918E+1
-2.773E-1	8.574E+0	1.921E+1
-2.757E-1	8.467E+0	1.911E+1
-2.789E-1	8.580E+0	1.915E+1
-2.757E-1	8.515E+0	1.919E+1
-2.757E-1	8.470E+0	1.923E+1
-2.773E-1	8.574E+0	1.929E+1
-2.822E-1	8.541E+0	1.924E+1
-2.757E-1	8.502E+0	1.923E+1
-2.741E-1	8.509E+0	1.918E+1
-2.757E-1	8.522E+0	1.911E+1
-2.789E-1	8.538E+0	1.921E+1
-2.725E-1	8.519E+0	1.932E+1
-2.757E-1	8.480E+0	1.913E+1
-2.789E-1	8.496E+0	1.916E+1
-2.773E-1	8.584E+0	1.928E+1
-2.757E-1	8.561E+0	1.926E+1
-2.741E-1	8.418E+0	1.925E+1
-2.773E-1	8.528E+0	1.904E+1
-2.806E-1	8.506E+0	1.925E+1
-2.789E-1	8.493E+0	1.930E+1
-2.725E-1	8.639E+0	1.912E+1
-2.757E-1	8.535E+0	1.908E+1
-2.822E-1	8.554E+0	1.917E+1
-2.773E-1	8.512E+0	1.932E+1
-2.757E-1	8.512E+0	1.926E+1
-2.773E-1	8.467E+0	1.916E+1
-2.806E-1	8.541E+0	1.904E+1
-2.757E-1	8.600E+0	1.929E+1
-2.773E-1	8.619E+0	1.909E+1
-2.773E-1	8.606E+0	1.912E+1
-2.773E-1	8.525E+0	1.907E+1
-2.741E-1	8.545E+0	1.931E+1
-2.773E-1	8.590E+0	1.925E+1
-2.757E-1	8.476E+0	1.925E+1
-2.806E-1	8.574E+0	1.937E+1
-2.757E-1	8.447E+0	1.922E+1
-2.773E-1	8.600E+0	1.915E+1
-2.773E-1	8.522E+0	1.932E+1
-2.822E-1	8.606E+0	1.909E+1
-2.773E-1	8.532E+0	1.920E+1
-2.757E-1	8.467E+0	1.929E+1
-2.757E-1	8.493E+0	1.912E+1
-2.822E-1	8.671E+0	1.919E+1
-2.757E-1	8.541E+0	1.916E+1
-2.708E-1	8.554E+0	1.935E+1
-2.789E-1	8.519E+0	1.924E+1
-2.789E-1	8.535E+0	1.923E+1
-2.757E-1	8.538E+0	1.919E+1
-2.757E-1	8.483E+0	1.911E+1
-2.757E-1	8.564E+0	1.911E+1
-2.806E-1	8.486E+0	1.912E+1
-2.757E-1	8.593E+0	1.921E+1
-2.741E-1	8.421E+0	1.910E+1
-2.757E-1	8.541E+0	1.926E+1
-2.773E-1	8.470E+0	1.911E+1
-2.757E-1	8.473E+0	1.916E+1
-2.725E-1	8.483E+0	1.917E+1
-2.789E-1	8.512E+0	1.907E+1
-2.806E-1	8.480E+0	1.915E+1
-2.773E-1	8.561E+0	1.920E+1
-2.757E-1	8.486E+0	1.908E+1
-2.789E-1	8.574E+0	1.917E+1
-2.806E-1	8.438E+0	1.914E+1
-2.773E-1	8.587E+0	1.910E+1
-2.757E-1	8.451E+0	1.926E+1
-2.789E-1	8.558E+0	1.915E+1
-2.773E-1	8.567E+0	1.918E+1
-2.757E-1	8.522E+0	1.920E+1
-2.725E-1	8.502E+0	1.910E+1
-2.773E-1	8.493E+0	1.909E+1
-2.773E-1	8.515E+0	1.910E+1
-2.773E-1	8.457E+0	1.936E+1
-2.741E-1	8.457E+0	1.913E+1
-2.789E-1	8.464E+0	1.909E+1
-2.773E-1	8.476E+0	1.918E+1
-2.789E-1	8.551E+0	1.905E+1
-2.741E-1	8.486E+0	1.915E+1
-2.741E-1	8.674E+0	1.917E+1
-2.773E-1	8.584E+0	1.923E+1
-2.757E-1	8.386E+0	1.940E+1
-2.741E-1	8.564E+0	1.916E+1
-2.773E-1	8.525E+0	1.919E+1
-2.789E-1	8.408E+0	1.903E+1
-2.757E-1	8.428E+0	1.926E+1
-2.741E-1	8.564E+0	1.934E+1
-2.757E-1	8.532E+0	1.917E+1
-2.806E-1	8.567E+0	1.934E+1
-2.741E-1	8.574E+0	1.939E+1
-2.725E-1	8.616E+0	1.915E+1
-2.773E-1	8.587E+0	1.926E+1
-2.789E-1	8.652E+0	1.899E+1
-2.741E-1	8.454E+0	1.932E+1
-2.757E-1	8.606E+0	1.927E+1
-2.773E-1	8.480E+0	1.919E+1
-2.806E-1	8.528E+0	1.919E+1
-2.741E-1	8.561E+0	1.936E+1
-2.741E-1	8.512E+0	1.915E+1
-2.773E-1	8.622E+0	1.917E+1
-2.773E-1	8.425E+0	1.930E+1
-2.773E-1	8.441E+0	1.937E+1
-2.741E-1	8.522E+0	1.901E+1
-2.757E-1	8.577E+0	1.903E+1
-2.789E-1	8.519E+0	1.907E+1
-2.789E-1	8.671E+0	1.927E+1
-2.725E-1	8.421E+0	1.912E+1
-2.757E-1	8.451E+0	1.925E+1
-2.773E-1	8.476E+0	1.923E+1
-2.757E-1	8.467E+0	1.914E+1
-2.725E-1	8.580E+0	1.924E+1
-2.773E-1	8.425E+0	1.938E+1
-2.773E-1	8.528E+0	1.908E+1
-2.757E-1	8.545E+0	1.912E+1
-2.741E-1	8.587E+0	1.911E+1
-2.757E-1	8.661E+0	1.906E+1
-2.806E-1	8.642E+0	1.925E+1
-2.741E-1	8.522E+0	1.905E+1
-2.725E-1	8.483E+0	1.915E+1
-2.773E-1	8.535E+0	1.914E+1
-2.789E-1	8.635E+0	1.898E+1
-2.757E-1	8.574E+0	1.918E+1
-2.757E-1	8.473E+0	1.905E+1
-2.757E-1	8.561E+0	1.916E+1
-2.789E-1	8.528E+0	1.929E+1
-2.757E-1	8.564E+0	1.926E+1
-2.741E-1	8.538E+0	1.931E+1
-2.741E-1	8.541E+0	1.908E+1
-2.806E-1	8.528E+0	1.897E+1
-2.806E-1	8.593E+0	1.918E+1
-2.725E-1	8.558E+0	1.906E+1
-2.757E-1	8.499E+0	1.924E+1
-2.773E-1	8.480E+0	1.909E+1
-2.757E-1	8.476E+0	1.929E+1
-2.757E-1	8.558E+0	1.928E+1
-2.806E-1	8.561E+0	1.904E+1
-2.789E-1	8.512E+0	1.901E+1
-2.741E-1	8.506E+0	1.916E+1
-2.757E-1	8.538E+0	1.924E+1
-2.757E-1	8.451E+0	1.921E+1
-2.789E-1	8.428E+0	1.928E+1
-2.725E-1	8.541E+0	1.914E+1
-2.741E-1	8.535E+0	1.939E+1
-2.773E-1	8.499E+0	1.930E+1
-2.757E-1	8.525E+0	1.923E+1
-2.741E-1	8.519E+0	1.916E+1
-2.757E-1	8.483E+0	1.909E+1
-2.757E-1	8.528E+0	1.924E+1
-2.789E-1	8.512E+0	1.896E+1
-2.757E-1	8.470E+0	1.920E+1
-2.741E-1	8.545E+0	1.913E+1
-2.773E-1	8.600E+0	1.909E+1
-2.806E-1	8.515E+0	1.916E+1
-2.725E-1	8.415E+0	1.913E+1
-2.741E-1	8.528E+0	1.921E+1
-2.773E-1	8.483E+0	1.926E+1
-2.789E-1	8.421E+0	1.918E+1
-2.741E-1	8.535E+0	1.914E+1
-2.708E-1	8.480E+0	1.899E+1
-2.757E-1	8.541E+0	1.913E+1
-2.822E-1	8.580E+0	1.932E+1
-2.773E-1	8.464E+0	1.914E+1
-2.741E-1	8.519E+0	1.921E+1
-2.741E-1	8.558E+0	1.923E+1
-2.806E-1	8.584E+0	1.903E+1
-2.757E-1	8.483E+0	1.921E+1
-2.757E-1	8.545E+0	1.923E+1
-2.741E-1	8.619E+0	1.917E+1
-2.773E-1	8.489E+0	1.921E+1
-2.789E-1	8.571E+0	1.931E+1
-2.757E-1	8.476E+0	1.919E+1
-2.757E-1	8.561E+0	1.921E+1
-2.789E-1	8.606E+0	1.924E+1
-2.725E-1	8.434E+0	1.912E+1
-2.725E-1	8.408E+0	1.905E+1
-2.741E-1	8.434E+0	1.918E+1
-2.789E-1	8.548E+0	1.911E+1
-2.725E-1	8.457E+0	1.905E+1
-2.725E-1	8.538E+0	1.927E+1
-2.789E-1	8.587E+0	1.909E+1
-2.789E-1	8.616E+0	1.926E+1
-2.757E-1	8.593E+0	1.904E+1
-2.741E-1	8.597E+0	1.908E+1
-2.757E-1	8.571E+0	1.924E+1
-2.773E-1	8.629E+0	1.925E+1
-2.741E-1	8.447E+0	1.938E+1
-2.725E-1	8.464E+0	1.929E+1
-2.773E-1	8.515E+0	1.931E+1
-2.757E-1	8.525E+0	1.898E+1
-2.757E-1	8.392E+0	1.921E+1
-2.741E-1	8.609E+0	1.912E+1
-2.757E-1	8.525E+0	1.910E+1
-2.741E-1	8.541E+0	1.924E+1
-2.741E-1	8.512E+0	1.925E+1
-2.725E-1	8.574E+0	1.916E+1
-2.757E-1	8.532E+0	1.898E+1
-2.773E-1	8.502E+0	1.919E+1
-2.741E-1	8.483E+0	1.913E+1
-2.725E-1	8.639E+0	1.916E+1
-2.757E-1	8.538E+0	1.932E+1
-2.806E-1	8.444E+0	1.934E+1
-2.741E-1	8.635E+0	1.916E+1
-2.708E-1	8.587E+0	1.900E+1
-2.757E-1	8.460E+0	1.919E+1
-2.789E-1	8.464E+0	1.895E+1
-2.773E-1	8.486E+0	1.898E+1
-2.725E-1	8.538E+0	1.913E+1
-2.773E-1	8.558E+0	1.910E+1
-2.773E-1	8.515E+0	1.934E+1
-2.741E-1	8.629E+0	1.928E+1
-2.725E-1	8.486E+0	1.909E+1
-2.789E-1	8.597E+0	1.912E+1
-2.773E-1	8.522E+0	1.934E+1
-2.725E-1	8.476E+0	1.929E+1
-2.757E-1	8.489E+0	1.930E+1
-2.773E-1	8.470E+0	1.910E+1
-2.822E-1	8.584E+0	1.904E+1
-2.757E-1	8.532E+0	1.909E+1
-2.741E-1	8.522E+0	1.915E+1
-2.773E-1	8.603E+0	1.933E+1
-2.789E-1	8.597E+0	1.898E+1
-2.708E-1	8.697E+0	1.907E+1
-2.708E-1	8.509E+0	1.920E+1
-2.773E-1	8.590E+0	1.912E+1
-2.773E-1	8.532E+0	1.917E+1
-2.725E-1	8.603E+0	1.911E+1
-2.741E-1	8.606E+0	1.933E+1
-2.789E-1	8.632E+0	1.919E+1
-2.806E-1	8.480E+0	1.903E+1
-2.757E-1	8.541E+0	1.919E+1
-2.773E-1	8.597E+0	1.920E+1
-2.789E-1	8.483E+0	1.910E+1
-2.789E-1	8.545E+0	1.905E+1
-2.741E-1	8.619E+0	1.907E+1
-2.741E-1	8.499E+0	1.926E+1
-2.757E-1	8.489E+0	1.920E+1
-2.822E-1	8.609E+0	1.919E+1
-2.757E-1	8.528E+0	1.909E+1
-2.741E-1	8.554E+0	1.902E+1
-2.757E-1	8.502E+0	1.929E+1
-2.773E-1	8.535E+0	1.909E+1
-2.741E-1	8.438E+0	1.910E+1
-2.725E-1	8.528E+0	1.918E+1
-2.773E-1	8.639E+0	1.916E+1
-2.789E-1	8.616E+0	1.912E+1
-2.741E-1	8.522E+0	1.930E+1
-2.741E-1	8.457E+0	1.911E+1
-2.757E-1	8.580E+0	1.901E+1
-2.757E-1	8.564E+0	1.922E+1
-2.789E-1	8.489E+0	1.909E+1
-2.741E-1	8.509E+0	1.934E+1
-2.741E-1	8.535E+0	1.923E+1
-2.741E-1	8.512E+0	1.913E+1
-2.741E-1	8.684E+0	1.917E+1
-2.725E-1	8.551E+0	1.908E+1
-2.773E-1	8.635E+0	1.898E+1
-2.757E-1	8.464E+0	1.938E+1
-2.757E-1	8.476E+0	1.911E+1
-2.725E-1	8.515E+0	1.934E+1
-2.789E-1	8.512E+0	1.904E+1
-2.789E-1	8.434E+0	1.905E+1
-2.757E-1	8.532E+0	1.917E+1
-2.708E-1	8.493E+0	1.907E+1
-2.773E-1	8.473E+0	1.923E+1
-2.806E-1	8.434E+0	1.908E+1
-2.741E-1	8.551E+0	1.932E+1
-2.725E-1	8.483E+0	1.921E+1
-2.741E-1	8.464E+0	1.920E+1
-2.773E-1	8.532E+0	1.930E+1
-2.725E-1	8.571E+0	1.924E+1
-2.741E-1	8.486E+0	1.914E+1
-2.773E-1	8.457E+0	1.905E+1
-2.773E-1	8.415E+0	1.923E+1
-2.741E-1	8.678E+0	1.929E+1
-2.757E-1	8.564E+0	1.922E+1
-2.773E-1	8.613E+0	1.904E+1
-2.789E-1	8.473E+0	1.923E+1
-2.741E-1	8.519E+0	1.905E+1
-2.725E-1	8.464E+0	1.907E+1
-2.773E-1	8.389E+0	1.919E+1
-2.773E-1	8.525E+0	1.919E+1
-2.757E-1	8.597E+0	1.904E+1
-2.725E-1	8.434E+0	1.933E+1
-2.773E-1	8.600E+0	1.926E+1
-2.806E-1	8.567E+0	1.917E+1
-2.757E-1	8.519E+0	1.917E+1
-2.757E-1	8.515E+0	1.906E+1
-2.773E-1	8.551E+0	1.920E+1
-2.757E-1	8.499E+0	1.913E+1
-2.757E-1	8.509E+0	1.906E+1
-2.741E-1	8.522E+0	1.920E+1
-2.789E-1	8.473E+0	1.908E+1
-2.773E-1	8.600E+0	1.901E+1
-2.757E-1	8.584E+0	1.905E+1
-2.708E-1	8.476E+0	1.910E+1
-2.757E-1	8.506E+0	1.918E+1
-2.773E-1	8.626E+0	1.915E+1
-2.741E-1	8.525E+0	1.916E+1
-2.725E-1	8.460E+0	1.920E+1
-2.773E-1	8.512E+0	1.909E+1
-2.789E-1	8.506E+0	1.916E+1
-2.757E-1	8.470E+0	1.929E+1
-2.773E-1	8.561E+0	1.918E+1
-2.773E-1	8.460E+0	1.912E+1
-2.806E-1	8.363E+0	1.919E+1
-2.757E-1	8.684E+0	1.912E+1
-2.741E-1	8.584E+0	1.924E+1
-2.789E-1	8.584E+0	1.904E+1
-2.789E-1	8.473E+0	1.908E+1
-2.725E-1	8.493E+0	1.928E+1
-2.725E-1	8.499E+0	1.916E+1
-2.757E-1	8.584E+0	1.918E+1
-2.789E-1	8.434E+0	1.910E+1
-2.757E-1	8.603E+0	1.905E+1
-2.741E-1	8.460E+0	1.921E+1
-2.773E-1	8.561E+0	1.924E+1
-2.806E-1	8.408E+0	1.933E+1
-2.757E-1	8.587E+0	1.909E+1
-2.741E-1	8.519E+0	1.915E+1
-2.789E-1	8.629E+0	1.919E+1
-2.757E-1	8.408E+0	1.920E+1
-2.741E-1	8.431E+0	1.904E+1
-2.741E-1	8.574E+0	1.902E+1
-2.773E-1	8.652E+0	1.919E+1
-2.789E-1	8.567E+0	1.911E+1
-2.757E-1	8.502E+0	1.925E+1
-2.725E-1	8.421E+0	1.908E+1
-2.757E-1	8.480E+0	1.913E+1
-2.789E-1	8.522E+0	1.918E+1
-2.741E-1	8.499E+0	1.911E+1
-2.725E-1	8.441E+0	1.907E+1
-2.757E-1	8.535E+0	1.926E+1
-2.822E-1	8.470E+0	1.913E+1
-2.725E-1	8.425E+0	1.920E+1
-2.741E-1	8.499E+0	1.909E+1
-2.773E-1	8.577E+0	1.898E+1
-2.757E-1	8.425E+0	1.908E+1
-2.757E-1	8.509E+0	1.913E+1
-2.725E-1	8.496E+0	1.917E+1
-2.773E-1	8.486E+0	1.916E+1
-2.789E-1	8.538E+0	1.896E+1
-2.773E-1	8.519E+0	1.936E+1
-2.757E-1	8.665E+0	1.934E+1
-2.757E-1	8.632E+0	1.904E+1
-2.773E-1	8.626E+0	1.914E+1
-2.725E-1	8.593E+0	1.930E+1
-2.741E-1	8.489E+0	1.896E+1
-2.741E-1	8.415E+0	1.914E+1
-2.757E-1	8.454E+0	1.920E+1
-2.725E-1	8.522E+0	1.911E+1
-2.725E-1	8.600E+0	1.918E+1
-2.741E-1	8.506E+0	1.932E+1
-2.773E-1	8.561E+0	1.907E+1
-2.725E-1	8.483E+0	1.901E+1
-2.725E-1	8.457E+0	1.919E+1
-2.773E-1	8.639E+0	1.919E+1
-2.773E-1	8.502E+0	1.909E+1
-2.725E-1	8.655E+0	1.930E+1
-2.741E-1	8.551E+0	1.913E+1
-2.757E-1	8.629E+0	1.916E+1
-2.773E-1	8.538E+0	1.926E+1
-2.741E-1	8.392E+0	1.900E+1
-2.741E-1	8.525E+0	1.925E+1
-2.741E-1	8.421E+0	1.924E+1
-2.773E-1	8.418E+0	1.913E+1
-2.741E-1	8.545E+0	1.917E+1
-2.741E-1	8.616E+0	1.915E+1
-2.773E-1	8.597E+0	1.931E+1
-2.789E-1	8.502E+0	1.911E+1
-2.725E-1	8.574E+0	1.933E+1
-2.741E-1	8.451E+0	1.913E+1
-2.789E-1	8.548E+0	1.916E+1
-2.789E-1	8.421E+0	1.928E+1
-2.757E-1	8.590E+0	1.908E+1
-2.708E-1	8.528E+0	1.906E+1
-2.757E-1	8.464E+0	1.901E+1
-2.773E-1	8.418E+0	1.916E+1
-2.741E-1	8.519E+0	1.906E+1
-2.741E-1	8.515E+0	1.922E+1
-2.757E-1	8.451E+0	1.913E+1
-2.806E-1	8.532E+0	1.913E+1
-2.757E-1	8.600E+0	1.923E+1
-2.741E-1	8.571E+0	1.916E+1
-2.757E-1	8.415E+0	1.908E+1
-2.773E-1	8.541E+0	1.921E+1
-2.741E-1	8.363E+0	1.911E+1
-2.741E-1	8.632E+0	1.907E+1
-2.773E-1	8.558E+0	1.900E+1
-2.757E-1	8.629E+0	1.932E+1
-2.741E-1	8.476E+0	1.900E+1
-2.725E-1	8.451E+0	1.913E+1
-2.757E-1	8.600E+0	1.917E+1
-2.789E-1	8.496E+0	1.930E+1
-2.741E-1	8.532E+0	1.901E+1
-2.708E-1	8.483E+0	1.918E+1
-2.757E-1	8.619E+0	1.922E+1
-2.773E-1	8.567E+0	1.914E+1
-2.757E-1	8.457E+0	1.920E+1
-2.725E-1	8.545E+0	1.910E+1
-2.757E-1	8.522E+0	1.898E+1
-2.789E-1	8.467E+0	1.920E+1
-2.708E-1	8.671E+0	1.900E+1
-2.725E-1	8.629E+0	1.922E+1
-2.741E-1	8.535E+0	1.928E+1
-2.773E-1	8.473E+0	1.902E+1
-2.708E-1	8.545E+0	1.908E+1
-2.692E-1	8.538E+0	1.931E+1
-2.741E-1	8.538E+0	1.927E+1
-2.789E-1	8.515E+0	1.921E+1
-2.757E-1	8.571E+0	1.927E+1
-2.741E-1	8.486E+0	1.920E+1
-2.757E-1	8.532E+0	1.918E+1
-2.757E-1	8.528E+0	1.913E+1
-2.741E-1	8.486E+0	1.927E+1
-2.725E-1	8.538E+0	1.912E+1
-2.757E-1	8.597E+0	1.923E+1
-2.757E-1	8.467E+0	1.910E+1
-2.757E-1	8.593E+0	1.927E+1
-2.725E-1	8.577E+0	1.904E+1
-2.789E-1	8.538E+0	1.912E+1
-2.773E-1	8.483E+0	1.915E+1
-2.757E-1	8.545E+0	1.920E+1
-2.773E-1	8.554E+0	1.923E+1
-2.773E-1	8.509E+0	1.912E+1
-2.757E-1	8.590E+0	1.925E+1
-2.725E-1	8.652E+0	1.922E+1
-2.725E-1	8.528E+0	1.900E+1
-2.757E-1	8.551E+0	1.905E+1
-2.773E-1	8.622E+0	1.912E+1
-2.725E-1	8.467E+0	1.909E+1
-2.725E-1	8.567E+0	1.929E+1
-2.773E-1	8.515E+0	1.908E+1
-2.789E-1	8.545E+0	1.897E+1
-2.708E-1	8.632E+0	1.905E+1
-2.741E-1	8.451E+0	1.928E+1
-2.741E-1	8.561E+0	1.919E+1
-2.757E-1	8.629E+0	1.920E+1
-2.741E-1	8.392E+0	1.906E+1
-2.725E-1	8.467E+0	1.902E+1
-2.757E-1	8.538E+0	1.921E+1
-2.757E-1	8.425E+0	1.905E+1
-2.757E-1	8.535E+0	1.894E+1
-2.708E-1	8.548E+0	1.896E+1
-2.757E-1	8.489E+0	1.926E+1
-2.822E-1	8.522E+0	1.921E+1
-2.741E-1	8.499E+0	1.925E+1
-2.725E-1	8.541E+0	1.913E+1
-2.773E-1	8.622E+0	1.904E+1
-2.789E-1	8.535E+0	1.898E+1
-2.708E-1	8.567E+0	1.910E+1
-2.757E-1	8.515E+0	1.925E+1
-2.773E-1	8.454E+0	1.911E+1
-2.757E-1	8.528E+0	1.911E+1
-2.757E-1	8.509E+0	1.897E+1
-2.725E-1	8.493E+0	1.915E+1
-2.741E-1	8.668E+0	1.913E+1
-2.789E-1	8.486E+0	1.916E+1
-2.741E-1	8.593E+0	1.912E+1
-2.708E-1	8.584E+0	1.910E+1
-2.757E-1	8.587E+0	1.907E+1
-2.773E-1	8.541E+0	1.905E+1
-2.708E-1	8.580E+0	1.920E+1
-2.773E-1	8.509E+0	1.917E+1
-2.757E-1	8.502E+0	1.917E+1
-2.741E-1	8.489E+0	1.899E+1
-2.757E-1	8.447E+0	1.922E+1
-2.757E-1	8.622E+0	1.897E+1
-2.757E-1	8.519E+0	1.924E+1
-2.806E-1	8.408E+0	1.906E+1
-2.741E-1	8.616E+0	1.901E+1
-2.741E-1	8.564E+0	1.897E+1
-2.773E-1	8.584E+0	1.909E+1
-2.757E-1	8.528E+0	1.915E+1
-2.741E-1	8.541E+0	1.921E+1
-2.741E-1	8.447E+0	1.905E+1
-2.773E-1	8.587E+0	1.912E+1
-2.789E-1	8.486E+0	1.907E+1
-2.725E-1	8.486E+0	1.909E+1
-2.741E-1	8.515E+0	1.907E+1
-2.757E-1	8.525E+0	1.910E+1
-2.757E-1	8.509E+0	1.906E+1
-2.757E-1	8.473E+0	1.913E+1
-2.757E-1	8.486E+0	1.925E+1
-2.773E-1	8.515E+0	1.923E+1
-2.789E-1	8.473E+0	1.912E+1
-2.757E-1	8.395E+0	1.905E+1
-2.708E-1	8.434E+0	1.896E+1
-2.773E-1	8.545E+0	1.929E+1
-2.789E-1	8.515E+0	1.923E+1
-2.741E-1	8.405E+0	1.928E+1
-2.741E-1	8.408E+0	1.920E+1
-2.757E-1	8.496E+0	1.942E+1
-2.773E-1	8.454E+0	1.899E+1
-2.741E-1	8.528E+0	1.922E+1
-2.741E-1	8.489E+0	1.890E+1
-2.773E-1	8.574E+0	1.908E+1
-2.773E-1	8.522E+0	1.913E+1
-2.725E-1	8.574E+0	1.921E+1
-2.757E-1	8.535E+0	1.906E+1
-2.789E-1	8.648E+0	1.917E+1
-2.773E-1	8.613E+0	1.909E+1
-2.725E-1	8.532E+0	1.925E+1
-2.725E-1	8.532E+0	1.920E+1
-2.789E-1	8.538E+0	1.901E+1
-2.789E-1	8.486E+0	1.914E+1
-2.692E-1	8.635E+0	1.917E+1
-2.725E-1	8.464E+0	1.914E+1
-2.757E-1	8.467E+0	1.924E+1
-2.773E-1	8.609E+0	1.929E+1
-2.741E-1	8.603E+0	1.942E+1
-2.725E-1	8.577E+0	1.918E+1
-2.773E-1	8.509E+0	1.916E+1
-2.757E-1	8.434E+0	1.901E+1
-2.741E-1	8.473E+0	1.919E+1
-2.725E-1	8.616E+0	1.916E+1
-2.757E-1	8.561E+0	1.924E+1
-2.757E-1	8.509E+0	1.931E+1
-2.773E-1	8.441E+0	1.913E+1
-2.741E-1	8.571E+0	1.910E+1
-2.773E-1	8.564E+0	1.922E+1
-2.773E-1	8.480E+0	1.909E+1
-2.741E-1	8.428E+0	1.927E+1
-2.708E-1	8.590E+0	1.918E+1
-2.773E-1	8.551E+0	1.930E+1
-2.757E-1	8.502E+0	1.910E+1
-2.741E-1	8.548E+0	1.906E+1
-2.725E-1	8.535E+0	1.916E+1
-2.789E-1	8.476E+0	1.913E+1
-2.789E-1	8.580E+0	1.921E+1
-2.725E-1	8.551E+0	1.898E+1
-2.741E-1	8.522E+0	1.907E+1
-2.773E-1	8.564E+0	1.905E+1
-2.741E-1	8.489E+0	1.918E+1
-2.741E-1	8.545E+0	1.925E+1
-2.725E-1	8.584E+0	1.920E+1
-2.773E-1	8.502E+0	1.915E+1
-2.789E-1	8.584E+0	1.926E+1
-2.725E-1	8.525E+0	1.924E+1
-2.741E-1	8.541E+0	1.921E+1
-2.789E-1	8.395E+0	1.913E+1
-2.773E-1	8.509E+0	1.910E+1
-2.757E-1	8.528E+0	1.904E+1
-2.708E-1	8.489E+0	1.906E+1
-2.806E-1	8.454E+0	1.904E+1
-2.789E-1	8.535E+0	1.919E+1
-2.708E-1	8.574E+0	1.905E+1
-2.741E-1	8.561E+0	1.928E+1
-2.773E-1	8.609E+0	1.917E+1
-2.757E-1	8.496E+0	1.914E+1
-2.741E-1	8.626E+0	1.918E+1
-2.741E-1	8.577E+0	1.905E+1
-2.789E-1	8.532E+0	1.913E+1
-2.773E-1	8.499E+0	1.904E+1
-2.725E-1	8.467E+0	1.916E+1
-2.708E-1	8.441E+0	1.907E+1
-2.806E-1	8.496E+0	1.914E+1
-2.789E-1	8.470E+0	1.930E+1
-2.708E-1	8.538E+0	1.924E+1
-2.741E-1	8.541E+0	1.908E+1
-2.789E-1	8.395E+0	1.918E+1
-2.757E-1	8.525E+0	1.918E+1
-2.757E-1	8.470E+0	1.922E+1
-2.741E-1	8.528E+0	1.926E+1
-2.741E-1	8.593E+0	1.911E+1
-2.757E-1	8.467E+0	1.897E+1
-2.725E-1	8.457E+0	1.919E+1
-2.725E-1	8.470E+0	1.928E+1
-2.757E-1	8.512E+0	1.907E+1
-2.773E-1	8.519E+0	1.905E+1
-2.708E-1	8.496E+0	1.911E+1
-2.725E-1	8.528E+0	1.910E+1
-2.773E-1	8.645E+0	1.916E+1
-2.773E-1	8.626E+0	1.894E+1
-2.725E-1	8.616E+0	1.917E+1
-2.757E-1	8.444E+0	1.910E+1
-2.757E-1	8.522E+0	1.913E+1
-2.806E-1	8.525E+0	1.908E+1
-2.708E-1	8.609E+0	1.899E+1
-2.725E-1	8.486E+0	1.902E+1
-2.757E-1	8.613E+0	1.897E+1
-2.741E-1	8.551E+0	1.913E+1
-2.741E-1	8.600E+0	1.907E+1
-2.741E-1	8.502E+0	1.899E+1
-2.741E-1	8.489E+0	1.923E+1
-2.773E-1	8.674E+0	1.908E+1
-2.708E-1	8.454E+0	1.927E+1
-2.725E-1	8.512E+0	1.909E+1
-2.757E-1	8.522E+0	1.906E+1
-2.773E-1	8.506E+0	1.905E+1
-2.741E-1	8.606E+0	1.921E+1
-2.708E-1	8.541E+0	1.914E+1
-2.757E-1	8.532E+0	1.912E+1
-2.773E-1	8.512E+0	1.907E+1
-2.741E-1	8.509E+0	1.904E+1
-2.741E-1	8.512E+0	1.928E+1
-2.757E-1	8.473E+0	1.914E+1
-2.757E-1	8.512E+0	1.902E+1
-2.725E-1	8.425E+0	1.901E+1
-2.725E-1	8.509E+0	1.903E+1
-2.757E-1	8.590E+0	1.905E+1
-2.773E-1	8.567E+0	1.915E+1
-2.708E-1	8.541E+0	1.910E+1
-2.725E-1	8.519E+0	1.930E+1
-2.757E-1	8.564E+0	1.924E+1
-2.806E-1	8.567E+0	1.916E+1
-2.725E-1	8.486E+0	1.922E+1
-2.725E-1	8.480E+0	1.923E+1
-2.757E-1	8.493E+0	1.913E+1
-2.789E-1	8.467E+0	1.904E+1
-2.725E-1	8.476E+0	1.916E+1
-2.757E-1	8.502E+0	1.908E+1
-2.773E-1	8.590E+0	1.911E+1
-2.773E-1	8.476E+0	1.938E+1
-2.708E-1	8.512E+0	1.912E+1
-2.741E-1	8.496E+0	1.906E+1
-2.773E-1	8.600E+0	1.916E+1
-2.773E-1	8.528E+0	1.913E+1
-2.725E-1	8.541E+0	1.911E+1
-2.708E-1	8.609E+0	1.911E+1
-2.725E-1	8.525E+0	1.914E+1
-2.741E-1	8.532E+0	1.896E+1
-2.725E-1	8.431E+0	1.918E+1
-2.725E-1	8.489E+0	1.914E+1
-2.725E-1	8.551E+0	1.921E+1
-2.773E-1	8.580E+0	1.931E+1
-2.757E-1	8.434E+0	1.906E+1
-2.741E-1	8.447E+0	1.914E+1
-2.773E-1	8.460E+0	1.907E+1
-2.773E-1	8.473E+0	1.917E+1
-2.725E-1	8.506E+0	1.907E+1
-2.757E-1	8.532E+0	1.903E+1
-2.741E-1	8.571E+0	1.907E+1
-2.757E-1	8.470E+0	1.911E+1
-2.725E-1	8.567E+0	1.908E+1
-2.725E-1	8.408E+0	1.924E+1
-2.773E-1	8.577E+0	1.905E+1
-2.773E-1	8.545E+0	1.890E+1
-2.773E-1	8.480E+0	1.908E+1
-2.708E-1	8.502E+0	1.904E+1
-2.741E-1	8.493E+0	1.903E+1
-2.757E-1	8.512E+0	1.907E+1
-2.708E-1	8.632E+0	1.912E+1
-2.708E-1	8.502E+0	1.913E+1
-2.741E-1	8.522E+0	1.903E+1
-2.741E-1	8.506E+0	1.896E+1
-2.708E-1	8.551E+0	1.920E+1
-2.708E-1	8.434E+0	1.916E+1
-2.757E-1	8.571E+0	1.907E+1
-2.741E-1	8.418E+0	1.921E+1
-2.725E-1	8.470E+0	1.911E+1
-2.741E-1	8.519E+0	1.894E+1
-2.773E-1	8.593E+0	1.905E+1
-2.757E-1	8.587E+0	1.904E+1
-2.725E-1	8.613E+0	1.910E+1
-2.741E-1	8.499E+0	1.919E+1
-2.757E-1	8.428E+0	1.927E+1
-2.757E-1	8.470E+0	1.921E+1
-2.741E-1	8.580E+0	1.901E+1
-2.725E-1	8.502E+0	1.910E+1
-2.757E-1	8.454E+0	1.904E+1
-2.757E-1	8.515E+0	1.914E+1
-2.725E-1	8.509E+0	1.896E+1
-2.741E-1	8.528E+0	1.908E+1
-2.757E-1	8.535E+0	1.912E+1
-2.773E-1	8.545E+0	1.936E+1
-2.725E-1	8.447E+0	1.909E+1
-2.708E-1	8.538E+0	1.910E+1
-2.773E-1	8.522E+0	1.920E+1
-2.773E-1	8.467E+0	1.913E+1
-2.725E-1	8.681E+0	1.935E+1
-2.692E-1	8.438E+0	1.893E+1
-2.757E-1	8.480E+0	1.908E+1
-2.757E-1	8.428E+0	1.923E+1
-2.725E-1	8.496E+0	1.904E+1
-2.708E-1	8.428E+0	1.904E+1
-2.773E-1	8.418E+0	1.918E+1
-2.757E-1	8.499E+0	1.896E+1
-2.741E-1	8.528E+0	1.905E+1
-2.708E-1	8.626E+0	1.917E+1
-2.741E-1	8.564E+0	1.897E+1
-2.757E-1	8.509E+0	1.905E+1
-2.741E-1	8.593E+0	1.901E+1
-2.741E-1	8.493E+0	1.925E+1
-2.757E-1	8.502E+0	1.910E+1
-2.773E-1	8.609E+0	1.904E+1
-2.741E-1	8.606E+0	1.908E+1
-2.725E-1	8.382E+0	1.905E+1
-2.757E-1	8.512E+0	1.931E+1
-2.757E-1	8.593E+0	1.908E+1
-2.757E-1	8.528E+0	1.914E+1
-2.692E-1	8.447E+0	1.910E+1
-2.757E-1	8.434E+0	1.910E+1
-2.773E-1	8.392E+0	1.914E+1
-2.741E-1	8.554E+0	1.907E+1
-2.708E-1	8.486E+0	1.906E+1
-2.741E-1	8.473E+0	1.906E+1
-2.757E-1	8.532E+0	1.910E+1
-2.741E-1	8.451E+0	1.903E+1
-2.725E-1	8.483E+0	1.910E+1
-2.773E-1	8.564E+0	1.900E+1
-2.773E-1	8.515E+0	1.919E+1
-2.741E-1	8.551E+0	1.924E+1
-2.725E-1	8.525E+0	1.915E+1
-2.757E-1	8.389E+0	1.916E+1
-2.741E-1	8.554E+0	1.916E+1
-2.708E-1	8.629E+0	1.911E+1
-2.741E-1	8.473E+0	1.928E+1
-2.757E-1	8.509E+0	1.917E+1
-2.773E-1	8.600E+0	1.901E+1
-2.757E-1	8.412E+0	1.905E+1
-2.741E-1	8.600E+0	1.918E+1
-2.741E-1	8.597E+0	1.902E+1
-2.757E-1	8.480E+0	1.896E+1
-2.741E-1	8.415E+0	1.904E+1
-2.725E-1	8.438E+0	1.914E+1
-2.757E-1	8.545E+0	1.918E+1
-2.725E-1	8.648E+0	1.916E+1
-2.725E-1	8.622E+0	1.888E+1
-2.725E-1	8.493E+0	1.930E+1
-2.741E-1	8.704E+0	1.919E+1
-2.741E-1	8.535E+0	1.906E+1
-2.708E-1	8.499E+0	1.921E+1
-2.725E-1	8.535E+0	1.895E+1
-2.773E-1	8.506E+0	1.921E+1
-2.741E-1	8.493E+0	1.911E+1
-2.741E-1	8.489E+0	1.907E+1
-2.725E-1	8.528E+0	1.904E+1
-2.757E-1	8.438E+0	1.910E+1
-2.757E-1	8.577E+0	1.906E+1
-2.741E-1	8.541E+0	1.903E+1
-2.708E-1	8.515E+0	1.901E+1
-2.773E-1	8.496E+0	1.911E+1
-2.773E-1	8.470E+0	1.906E+1
-2.725E-1	8.532E+0	1.916E+1
-2.692E-1	8.519E+0	1.916E+1
-2.757E-1	8.564E+0	1.901E+1
-2.757E-1	8.577E+0	1.905E+1
-2.725E-1	8.545E+0	1.909E+1
-2.708E-1	8.496E+0	1.918E+1
-2.773E-1	8.541E+0	1.904E+1
-2.773E-1	8.515E+0	1.907E+1
-2.725E-1	8.392E+0	1.910E+1
-2.725E-1	8.408E+0	1.924E+1
-2.757E-1	8.480E+0	1.909E+1
-2.773E-1	8.509E+0	1.905E+1
-2.741E-1	8.470E+0	1.905E+1
-2.725E-1	8.512E+0	1.910E+1
-2.757E-1	8.360E+0	1.899E+1
-2.741E-1	8.502E+0	1.898E+1
-2.725E-1	8.441E+0	1.905E+1
-2.708E-1	8.441E+0	1.909E+1
-2.757E-1	8.493E+0	1.905E+1
-2.725E-1	8.574E+0	1.921E+1
-2.757E-1	8.425E+0	1.902E+1
-2.741E-1	8.626E+0	1.924E+1
-2.757E-1	8.535E+0	1.905E+1
-2.741E-1	8.318E+0	1.915E+1
-2.708E-1	8.412E+0	1.918E+1
-2.725E-1	8.603E+0	1.907E+1
-2.789E-1	8.457E+0	1.924E+1
-2.757E-1	8.473E+0	1.915E+1
-2.708E-1	8.444E+0	1.903E+1
-2.757E-1	8.619E+0	1.913E+1
-2.757E-1	8.519E+0	1.915E+1
-2.773E-1	8.645E+0	1.903E+1
-2.741E-1	8.356E+0	1.918E+1
-2.708E-1	8.512E+0	1.901E+1
-2.757E-1	8.548E+0	1.908E+1
-2.789E-1	8.545E+0	1.912E+1
-2.725E-1	8.554E+0	1.900E+1
-2.725E-1	8.532E+0	1.926E+1
-2.741E-1	8.451E+0	1.919E+1
-2.741E-1	8.597E+0	1.905E+1
-2.725E-1	8.554E+0	1.892E+1
-2.708E-1	8.486E+0	1.905E+1
-2.757E-1	8.483E+0	1.902E+1
-2.741E-1	8.661E+0	1.907E+1
-2.725E-1	8.577E+0	1.917E+1
-2.708E-1	8.619E+0	1.923E+1
-2.757E-1	8.639E+0	1.900E+1
-2.757E-1	8.415E+0	1.917E+1
-2.725E-1	8.580E+0	1.901E+1
-2.741E-1	8.467E+0	1.930E+1
-2.789E-1	8.438E+0	1.919E+1
-2.773E-1	8.541E+0	1.932E+1
-2.725E-1	8.661E+0	1.892E+1
-2.725E-1	8.587E+0	1.905E+1
-2.773E-1	8.619E+0	1.889E+1
-2.741E-1	8.639E+0	1.912E+1
-2.708E-1	8.622E+0	1.911E+1
-2.725E-1	8.515E+0	1.887E+1
-2.741E-1	8.470E+0	1.920E+1
-2.757E-1	8.512E+0	1.906E+1
-2.708E-1	8.421E+0	1.925E+1
-2.741E-1	8.545E+0	1.893E+1
-2.757E-1	8.399E+0	1.907E+1
-2.757E-1	8.613E+0	1.910E+1
-2.725E-1	8.528E+0	1.910E+1
-2.725E-1	8.574E+0	1.908E+1
-2.725E-1	8.506E+0	1.908E+1
-2.757E-1	8.493E+0	1.920E+1
-2.725E-1	8.519E+0	1.907E+1
-2.692E-1	8.593E+0	1.914E+1
-2.725E-1	8.571E+0	1.927E+1
-2.725E-1	8.519E+0	1.908E+1
-2.692E-1	8.506E+0	1.905E+1
-2.725E-1	8.548E+0	1.900E+1
-2.757E-1	8.515E+0	1.907E+1
-2.773E-1	8.353E+0	1.914E+1
-2.725E-1	8.577E+0	1.893E+1
-2.725E-1	8.600E+0	1.894E+1
-2.773E-1	8.428E+0	1.900E+1
-2.757E-1	8.590E+0	1.922E+1
-2.708E-1	8.590E+0	1.916E+1
-2.708E-1	8.522E+0	1.919E+1
-2.741E-1	8.548E+0	1.907E+1
-2.725E-1	8.606E+0	1.907E+1
-2.708E-1	8.486E+0	1.901E+1
-2.741E-1	8.506E+0	1.908E+1
-2.741E-1	8.522E+0	1.905E+1
-2.757E-1	8.538E+0	1.910E+1
-2.725E-1	8.451E+0	1.916E+1
-2.725E-1	8.499E+0	1.920E+1
-2.741E-1	8.600E+0	1.927E+1
-2.757E-1	8.499E+0	1.912E+1
-2.725E-1	8.506E+0	1.912E+1
-2.741E-1	8.532E+0	1.912E+1
-2.725E-1	8.515E+0	1.911E+1
-2.741E-1	8.571E+0	1.899E+1
-2.708E-1	8.395E+0	1.889E+1
-2.741E-1	8.499E+0	1.905E+1
-2.757E-1	8.564E+0	1.904E+1
-2.741E-1	8.512E+0	1.917E+1
-2.708E-1	8.502E+0	1.914E+1
-2.708E-1	8.502E+0	1.913E+1
-2.757E-1	8.499E+0	1.901E+1
-2.773E-1	8.600E+0	1.923E+1
-2.725E-1	8.571E+0	1.900E+1
-2.708E-1	8.360E+0	1.914E+1
-2.757E-1	8.564E+0	1.905E+1
-2.757E-1	8.425E+0	1.906E+1
-2.725E-1	8.564E+0	1.919E+1
-2.708E-1	8.369E+0	1.908E+1
-2.741E-1	8.486E+0	1.918E+1
-2.757E-1	8.480E+0	1.887E+1
-2.708E-1	8.502E+0	1.892E+1
-2.692E-1	8.493E+0	1.916E+1
-2.757E-1	8.551E+0	1.907E+1
-2.757E-1	8.467E+0	1.909E+1
-2.725E-1	8.489E+0	1.916E+1
-2.741E-1	8.470E+0	1.908E+1
-2.741E-1	8.460E+0	1.911E+1
-2.741E-1	8.402E+0	1.906E+1
-2.692E-1	8.609E+0	1.910E+1
-2.708E-1	8.470E+0	1.903E+1
-2.757E-1	8.499E+0	1.921E+1
-2.741E-1	8.506E+0	1.904E+1
-2.708E-1	8.551E+0	1.884E+1
-2.708E-1	8.428E+0	1.901E+1
-2.757E-1	8.499E+0	1.894E+1
-2.757E-1	8.483E+0	1.904E+1
-2.708E-1	8.522E+0	1.911E+1
-2.708E-1	8.574E+0	1.919E+1
-2.741E-1	8.499E+0	1.910E+1
-2.741E-1	8.493E+0	1.913E+1
-2.708E-1	8.548E+0	1.906E+1
-2.708E-1	8.554E+0	1.909E+1
-2.773E-1	8.506E+0	1.913E+1
-2.741E-1	8.464E+0	1.904E+1
-2.692E-1	8.467E+0	1.922E+1
-2.725E-1	8.519E+0	1.898E+1
-2.741E-1	8.444E+0	1.918E+1
-2.757E-1	8.418E+0	1.925E+1
-2.708E-1	8.428E+0	1.912E+1
-2.725E-1	8.613E+0	1.891E+1
-2.725E-1	8.528E+0	1.895E+1
-2.757E-1	8.499E+0	1.901E+1
-2.725E-1	8.545E+0	1.908E+1
-2.725E-1	8.369E+0	1.918E+1
-2.741E-1	8.395E+0	1.907E+1
-2.741E-1	8.567E+0	1.918E+1
-2.708E-1	8.600E+0	1.915E+1
-2.741E-1	8.515E+0	1.913E+1
-2.757E-1	8.460E+0	1.903E+1
-2.741E-1	8.548E+0	1.906E+1
-2.692E-1	8.476E+0	1.904E+1
-2.692E-1	8.532E+0	1.901E+1
-2.708E-1	8.561E+0	1.910E+1
-2.741E-1	8.467E+0	1.920E+1
-2.708E-1	8.454E+0	1.913E+1
-2.692E-1	8.652E+0	1.921E+1
-2.773E-1	8.502E+0	1.904E+1
-2.757E-1	8.460E+0	1.904E+1
-2.692E-1	8.493E+0	1.908E+1
-2.708E-1	8.476E+0	1.909E+1
-2.757E-1	8.567E+0	1.912E+1
-2.725E-1	8.340E+0	1.908E+1
-2.708E-1	8.412E+0	1.928E+1
-2.708E-1	8.577E+0	1.909E+1
-2.725E-1	8.425E+0	1.892E+1
-2.757E-1	8.496E+0	1.910E+1
-2.725E-1	8.587E+0	1.912E+1
-2.708E-1	8.603E+0	1.911E+1
-2.741E-1	8.489E+0	1.897E+1
-2.757E-1	8.554E+0	1.914E+1
-2.676E-1	8.603E+0	1.907E+1
-2.708E-1	8.464E+0	1.911E+1
-2.757E-1	8.551E+0	1.911E+1
-2.741E-1	8.360E+0	1.918E+1
-2.725E-1	8.444E+0	1.902E+1
-2.741E-1	8.584E+0	1.903E+1
-2.773E-1	8.473E+0	1.902E+1
-2.741E-1	8.509E+0	1.909E+1
-2.692E-1	8.564E+0	1.900E+1
-2.708E-1	8.454E+0	1.895E+1
-2.741E-1	8.538E+0	1.907E+1
-2.741E-1	8.454E+0	1.916E+1
-2.741E-1	8.535E+0	1.914E+1
-2.692E-1	8.506E+0	1.903E+1
-2.773E-1	8.584E+0	1.901E+1
-2.741E-1	8.389E+0	1.917E+1
-2.708E-1	8.451E+0	1.920E+1
-2.708E-1	8.502E+0	1.900E+1
-2.741E-1	8.493E+0	1.905E+1
-2.741E-1	8.493E+0	1.903E+1
-2.708E-1	8.480E+0	1.905E+1
-2.692E-1	8.467E+0	1.918E+1
-2.757E-1	8.431E+0	1.923E+1
-2.725E-1	8.509E+0	1.909E+1
-2.725E-1	8.389E+0	1.900E+1
-2.725E-1	8.580E+0	1.915E+1
-2.725E-1	8.496E+0	1.912E+1
-2.708E-1	8.379E+0	1.907E+1
-2.708E-1	8.418E+0	1.893E+1
-2.741E-1	8.464E+0	1.905E+1
-2.741E-1	8.525E+0	1.907E+1
-2.741E-1	8.616E+0	1.925E+1
-2.708E-1	8.509E+0	1.908E+1
-2.692E-1	8.509E+0	1.898E+1
-2.757E-1	8.457E+0	1.916E+1
-2.757E-1	8.405E+0	1.907E+1
-2.725E-1	8.499E+0	1.909E+1
-2.692E-1	8.554E+0	1.896E+1
-2.741E-1	8.525E+0	1.926E+1
-2.741E-1	8.493E+0	1.920E+1
-2.708E-1	8.392E+0	1.906E+1
-2.708E-1	8.577E+0	1.901E+1
-2.741E-1	8.606E+0	1.901E+1
-2.741E-1	8.470E+0	1.920E+1
-2.692E-1	8.473E+0	1.897E+1
-2.692E-1	8.473E+0	1.905E+1
-2.773E-1	8.421E+0	1.911E+1
-2.773E-1	8.522E+0	1.913E+1
-2.708E-1	8.493E+0	1.908E+1
-2.692E-1	8.548E+0	1.897E+1
-2.741E-1	8.561E+0	1.893E+1
-2.757E-1	8.473E+0	1.922E+1
-2.692E-1	8.567E+0	1.911E+1
-2.708E-1	8.502E+0	1.908E+1
-2.741E-1	8.506E+0	1.890E+1
-2.741E-1	8.460E+0	1.902E+1
-2.741E-1	8.525E+0	1.911E+1
-2.708E-1	8.567E+0	1.906E+1
-2.757E-1	8.444E+0	1.909E+1
-2.741E-1	8.551E+0	1.920E+1
-2.725E-1	8.535E+0	1.905E+1
-2.708E-1	8.470E+0	1.905E+1
-2.741E-1	8.551E+0	1.919E+1
-2.725E-1	8.473E+0	1.906E+1
-2.708E-1	8.460E+0	1.903E+1
-2.741E-1	8.545E+0	1.897E+1
-2.725E-1	8.457E+0	1.909E+1
-2.773E-1	8.460E+0	1.890E+1
-2.741E-1	8.447E+0	1.911E+1
-2.725E-1	8.506E+0	1.907E+1
-2.757E-1	8.434E+0	1.888E+1
-2.757E-1	8.496E+0	1.905E+1
-2.725E-1	8.428E+0	1.904E+1
-2.725E-1	8.438E+0	1.917E+1
-2.725E-1	8.470E+0	1.905E+1
-2.757E-1	8.567E+0	1.913E+1
-2.708E-1	8.538E+0	1.900E+1
-2.708E-1	8.428E+0	1.913E+1
-2.741E-1	8.425E+0	1.899E+1
-2.741E-1	8.467E+0	1.917E+1
-2.676E-1	8.476E+0	1.913E+1
-2.676E-1	8.425E+0	1.919E+1
-2.741E-1	8.512E+0	1.900E+1
-2.741E-1	8.421E+0	1.905E+1
-2.692E-1	8.476E+0	1.904E+1
-2.708E-1	8.412E+0	1.904E+1
-2.757E-1	8.489E+0	1.917E+1
-2.773E-1	8.486E+0	1.910E+1
-2.708E-1	8.584E+0	1.894E+1
-2.708E-1	8.512E+0	1.916E+1
-2.708E-1	8.493E+0	1.912E+1
-2.741E-1	8.366E+0	1.906E+1
-2.692E-1	8.509E+0	1.910E+1
-2.676E-1	8.519E+0	1.900E+1
-2.725E-1	8.551E+0	1.897E+1
-2.741E-1	8.554E+0	1.915E+1
-2.725E-1	8.473E+0	1.909E+1
-2.741E-1	8.577E+0	1.900E+1
-2.725E-1	8.535E+0	1.899E+1
-2.773E-1	8.421E+0	1.901E+1
-2.708E-1	8.434E+0	1.916E+1
-2.725E-1	8.512E+0	1.916E+1
-2.741E-1	8.405E+0	1.908E+1
-2.741E-1	8.366E+0	1.904E+1
-2.725E-1	8.444E+0	1.918E+1
-2.708E-1	8.538E+0	1.923E+1
-2.725E-1	8.629E+0	1.906E+1
-2.773E-1	8.509E+0	1.904E+1
-2.708E-1	8.528E+0	1.908E+1
-2.708E-1	8.564E+0	1.903E+1
-2.741E-1	8.438E+0	1.890E+1
-2.725E-1	8.327E+0	1.895E+1
-2.692E-1	8.545E+0	1.909E+1
-2.708E-1	8.460E+0	1.937E+1
-2.741E-1	8.493E+0	1.914E+1
-2.773E-1	8.609E+0	1.913E+1
-2.692E-1	8.548E+0	1.898E+1
-2.708E-1	8.512E+0	1.911E+1
-2.725E-1	8.515E+0	1.905E+1
-2.741E-1	8.493E+0	1.904E+1
-2.692E-1	8.535E+0	1.902E+1
-2.692E-1	8.700E+0	1.905E+1
-2.741E-1	8.616E+0	1.931E+1
-2.773E-1	8.428E+0	1.915E+1
-2.725E-1	8.444E+0	1.910E+1
-2.676E-1	8.541E+0	1.907E+1
-2.757E-1	8.522E+0	1.924E+1
-2.741E-1	8.551E+0	1.909E+1
-2.725E-1	8.470E+0	1.893E+1
-2.725E-1	8.525E+0	1.897E+1
-2.757E-1	8.441E+0	1.908E+1
-2.725E-1	8.567E+0	1.889E+1
-2.692E-1	8.648E+0	1.907E+1
-2.725E-1	8.603E+0	1.918E+1
-2.757E-1	8.421E+0	1.904E+1
-2.741E-1	8.567E+0	1.917E+1
-2.708E-1	8.541E+0	1.887E+1
-2.708E-1	8.525E+0	1.904E+1
-2.708E-1	8.454E+0	1.907E+1
-2.757E-1	8.635E+0	1.913E+1
-2.741E-1	8.496E+0	1.910E+1
-2.692E-1	8.451E+0	1.916E+1
-2.757E-1	8.464E+0	1.904E+1
-2.725E-1	8.522E+0	1.904E+1
-2.692E-1	8.626E+0	1.894E+1
-2.725E-1	8.441E+0	1.909E+1
-2.725E-1	8.451E+0	1.897E+1
-2.757E-1	8.451E+0	1.895E+1
-2.692E-1	8.451E+0	1.917E+1
-2.676E-1	8.535E+0	1.903E+1
-2.773E-1	8.379E+0	1.925E+1
-2.708E-1	8.554E+0	1.904E+1
-2.692E-1	8.609E+0	1.886E+1
-2.692E-1	8.519E+0	1.920E+1
-2.741E-1	8.415E+0	1.912E+1
-2.741E-1	8.444E+0	1.906E+1
-2.708E-1	8.496E+0	1.929E+1
-2.725E-1	8.489E+0	1.915E+1
-2.741E-1	8.480E+0	1.917E+1
-2.757E-1	8.444E+0	1.910E+1
-2.708E-1	8.538E+0	1.901E+1
-2.725E-1	8.431E+0	1.926E+1
-2.741E-1	8.525E+0	1.906E+1
-2.757E-1	8.528E+0	1.892E+1
-2.708E-1	8.434E+0	1.882E+1
-2.708E-1	8.460E+0	1.905E+1
-2.757E-1	8.493E+0	1.896E+1
-2.757E-1	8.499E+0	1.912E+1
-2.692E-1	8.551E+0	1.900E+1
-2.692E-1	8.418E+0	1.905E+1
-2.741E-1	8.519E+0	1.897E+1
-2.708E-1	8.444E+0	1.913E+1
-2.708E-1	8.483E+0	1.902E+1
-2.708E-1	8.454E+0	1.912E+1
-2.757E-1	8.519E+0	1.909E+1
-2.692E-1	8.525E+0	1.918E+1
-2.725E-1	8.444E+0	1.898E+1
-2.725E-1	8.506E+0	1.926E+1
-2.757E-1	8.493E+0	1.908E+1
-2.741E-1	8.554E+0	1.902E+1
-2.708E-1	8.457E+0	1.905E+1
-2.708E-1	8.554E+0	1.912E+1
-2.757E-1	8.528E+0	1.906E+1
-2.741E-1	8.467E+0	1.901E+1
-2.692E-1	8.486E+0	1.891E+1
-2.708E-1	8.545E+0	1.901E+1
-2.757E-1	8.535E+0	1.894E+1
-2.757E-1	8.486E+0	1.911E+1
-2.725E-1	8.564E+0	1.904E+1
-2.708E-1	8.438E+0	1.911E+1
-2.757E-1	8.457E+0	1.900E+1
-2.741E-1	8.444E+0	1.908E+1
-2.676E-1	8.347E+0	1.913E+1
-2.692E-1	8.460E+0	1.910E+1
-2.741E-1	8.369E+0	1.909E+1
-2.741E-1	8.483E+0	1.894E+1
-2.725E-1	8.525E+0	1.907E+1
-2.708E-1	8.554E+0	1.909E+1
-2.708E-1	8.567E+0	1.916E+1
-2.741E-1	8.343E+0	1.889E+1
-2.708E-1	8.438E+0	1.901E+1
-2.676E-1	8.418E+0	1.907E+1
-2.741E-1	8.480E+0	1.897E+1
-2.741E-1	8.597E+0	1.919E+1
-2.676E-1	8.499E+0	1.890E+1
-2.708E-1	8.519E+0	1.890E+1
-2.757E-1	8.593E+0	1.918E+1
-2.741E-1	8.489E+0	1.901E+1
-2.676E-1	8.548E+0	1.892E+1
-2.708E-1	8.603E+0	1.901E+1
-2.725E-1	8.457E+0	1.918E+1
-2.741E-1	8.369E+0	1.909E+1
-2.676E-1	8.551E+0	1.911E+1
-2.692E-1	8.480E+0	1.886E+1
-2.757E-1	8.525E+0	1.906E+1
-2.708E-1	8.428E+0	1.912E+1
-2.676E-1	8.454E+0	1.893E+1
-2.676E-1	8.545E+0	1.896E+1
-2.725E-1	8.418E+0	1.901E+1
-2.725E-1	8.425E+0	1.913E+1
-2.660E-1	8.567E+0	1.911E+1
-2.676E-1	8.444E+0	1.910E+1
-2.757E-1	8.545E+0	1.903E+1
-2.725E-1	8.509E+0	1.906E+1
-2.708E-1	8.425E+0	1.904E+1
-2.708E-1	8.525E+0	1.911E+1
-2.757E-1	8.392E+0	1.905E+1
-2.741E-1	8.480E+0	1.909E+1
-2.725E-1	8.457E+0	1.907E+1
-2.676E-1	8.373E+0	1.929E+1
-2.725E-1	8.447E+0	1.895E+1
-2.741E-1	8.476E+0	1.909E+1
-2.692E-1	8.535E+0	1.908E+1
-2.708E-1	8.564E+0	1.908E+1
-2.757E-1	8.447E+0	1.911E+1
-2.741E-1	8.480E+0	1.900E+1
-2.692E-1	8.470E+0	1.913E+1
-2.708E-1	8.551E+0	1.934E+1
-2.725E-1	8.525E+0	1.905E+1
-2.741E-1	8.580E+0	1.914E+1
-2.692E-1	8.467E+0	1.887E+1
-2.692E-1	8.447E+0	1.912E+1
-2.741E-1	8.473E+0	1.907E+1
-2.741E-1	8.577E+0	1.891E+1
-2.708E-1	8.600E+0	1.918E+1
-2.708E-1	8.645E+0	1.898E+1
-2.741E-1	8.551E+0	1.907E+1
-2.725E-1	8.593E+0	1.906E+1
-2.708E-1	8.532E+0	1.906E+1
-2.692E-1	8.496E+0	1.913E+1
-2.741E-1	8.603E+0	1.927E+1
-2.741E-1	8.538E+0	1.923E+1
-2.676E-1	8.441E+0	1.917E+1
-2.676E-1	8.499E+0	1.890E+1
-2.757E-1	8.522E+0	1.906E+1
-2.741E-1	8.502E+0	1.921E+1
-2.708E-1	8.460E+0	1.909E+1
-2.692E-1	8.454E+0	1.915E+1
-2.757E-1	8.467E+0	1.909E+1
-2.725E-1	8.402E+0	1.902E+1
-2.692E-1	8.483E+0	1.900E+1
-2.676E-1	8.551E+0	1.918E+1
-2.725E-1	8.457E+0	1.894E+1
-2.741E-1	8.502E+0	1.893E+1
-2.676E-1	8.515E+0	1.917E+1
-2.708E-1	8.538E+0	1.904E+1
-2.725E-1	8.447E+0	1.914E+1
-2.757E-1	8.441E+0	1.924E+1
-2.692E-1	8.603E+0	1.900E+1
-2.708E-1	8.603E+0	1.907E+1
-2.741E-1	8.493E+0	1.901E+1
-2.757E-1	8.418E+0	1.900E+1
-2.708E-1	8.538E+0	1.893E+1
-2.725E-1	8.499E+0	1.901E+1
-2.741E-1	8.382E+0	1.920E+1
-2.725E-1	8.399E+0	1.908E+1
-2.676E-1	8.457E+0	1.892E+1
-2.692E-1	8.480E+0	1.913E+1
-2.757E-1	8.580E+0	1.912E+1
-2.741E-1	8.613E+0	1.913E+1
-2.708E-1	8.395E+0	1.897E+1
-2.708E-1	8.467E+0	1.908E+1
-2.741E-1	8.577E+0	1.902E+1
-2.692E-1	8.444E+0	1.897E+1
-2.692E-1	8.522E+0	1.905E+1
-2.660E-1	8.528E+0	1.909E+1
-2.741E-1	8.515E+0	1.903E+1
-2.757E-1	8.535E+0	1.927E+1
-2.708E-1	8.441E+0	1.886E+1
-2.725E-1	8.528E+0	1.906E+1
-2.741E-1	8.480E+0	1.911E+1
-2.725E-1	8.558E+0	1.924E+1
-2.692E-1	8.535E+0	1.901E+1
-2.692E-1	8.467E+0	1.903E+1
-2.725E-1	8.509E+0	1.901E+1
-2.741E-1	8.376E+0	1.918E+1
-2.708E-1	8.438E+0	1.906E+1
-2.708E-1	8.457E+0	1.899E+1
-2.725E-1	8.486E+0	1.892E+1
-2.757E-1	8.467E+0	1.926E+1
-2.692E-1	8.441E+0	1.895E+1
-2.676E-1	8.512E+0	1.915E+1
-2.708E-1	8.460E+0	1.902E+1
-2.757E-1	8.522E+0	1.908E+1
-2.725E-1	8.402E+0	1.905E+1
-2.692E-1	8.502E+0	1.905E+1
-2.757E-1	8.509E+0	1.914E+1
-2.741E-1	8.519E+0	1.898E+1
-2.692E-1	8.571E+0	1.903E+1
-2.676E-1	8.454E+0	1.916E+1
-2.725E-1	8.561E+0	1.915E+1
-2.725E-1	8.616E+0	1.895E+1
-2.708E-1	8.444E+0	1.910E+1
-2.676E-1	8.467E+0	1.893E+1
-2.741E-1	8.447E+0	1.913E+1
-2.741E-1	8.512E+0	1.922E+1
-2.676E-1	8.441E+0	1.911E+1
-2.708E-1	8.545E+0	1.901E+1
-2.725E-1	8.528E+0	1.905E+1
-2.708E-1	8.496E+0	1.895E+1
-2.692E-1	8.389E+0	1.905E+1
-2.692E-1	8.464E+0	1.917E+1
-2.708E-1	8.421E+0	1.899E+1
-2.708E-1	8.502E+0	1.914E+1
-2.692E-1	8.564E+0	1.917E+1
-2.692E-1	8.509E+0	1.906E+1
-2.725E-1	8.464E+0	1.915E+1
-2.741E-1	8.622E+0	1.902E+1
-2.660E-1	8.496E+0	1.902E+1
-2.692E-1	8.447E+0	1.900E+1
-2.773E-1	8.519E+0	1.916E+1
-2.741E-1	8.515E+0	1.910E+1
-2.692E-1	8.606E+0	1.908E+1
-2.676E-1	8.421E+0	1.909E+1
-2.757E-1	8.574E+0	1.901E+1
-2.757E-1	8.571E+0	1.902E+1
-2.692E-1	8.639E+0	1.903E+1
-2.708E-1	8.541E+0	1.893E+1
-2.741E-1	8.571E+0	1.910E+1
-2.708E-1	8.327E+0	1.897E+1
-2.692E-1	8.515E+0	1.912E+1
-2.660E-1	8.528E+0	1.903E+1
-2.708E-1	8.425E+0	1.898E+1
-2.708E-1	8.538E+0	1.916E+1
-2.676E-1	8.379E+0	1.902E+1
-2.692E-1	8.470E+0	1.886E+1
-2.757E-1	8.305E+0	1.912E+1
-2.692E-1	8.580E+0	1.909E+1
-2.708E-1	8.577E+0	1.907E+1
-2.708E-1	8.438E+0	1.926E+1
-2.741E-1	8.489E+0	1.911E+1
-2.725E-1	8.571E+0	1.911E+1
-2.676E-1	8.506E+0	1.912E+1
-2.676E-1	8.512E+0	1.911E+1
-2.692E-1	8.499E+0	1.910E+1
-2.725E-1	8.574E+0	1.889E+1
-2.676E-1	8.425E+0	1.906E+1
-2.692E-1	8.519E+0	1.905E+1
-2.708E-1	8.460E+0	1.901E+1
-2.708E-1	8.515E+0	1.915E+1
-2.676E-1	8.438E+0	1.910E+1
-2.708E-1	8.379E+0	1.916E+1
-2.741E-1	8.525E+0	1.916E+1
-2.741E-1	8.457E+0	1.895E+1
-2.676E-1	8.447E+0	1.907E+1
-2.676E-1	8.535E+0	1.914E+1
-2.708E-1	8.483E+0	1.913E+1
-2.708E-1	8.554E+0	1.893E+1
-2.660E-1	8.512E+0	1.892E+1
-2.692E-1	8.425E+0	1.892E+1
-2.708E-1	8.441E+0	1.916E+1
-2.708E-1	8.535E+0	1.891E+1
-2.660E-1	8.454E+0	1.917E+1
-2.692E-1	8.548E+0	1.907E+1
-2.692E-1	8.496E+0	1.899E+1
-2.725E-1	8.535E+0	1.903E+1
-2.676E-1	8.350E+0	1.919E+1
-2.676E-1	8.506E+0	1.890E+1
-2.725E-1	8.525E+0	1.904E+1
-2.708E-1	8.486E+0	1.910E+1
-2.676E-1	8.538E+0	1.898E+1
-2.692E-1	8.561E+0	1.921E+1
-2.741E-1	8.421E+0	1.912E+1
-2.757E-1	8.460E+0	1.908E+1
-2.692E-1	8.528E+0	1.912E+1
-2.708E-1	8.593E+0	1.901E+1
-2.741E-1	8.395E+0	1.900E+1
-2.725E-1	8.551E+0	1.889E+1
-2.692E-1	8.470E+0	1.904E+1
-2.708E-1	8.574E+0	1.903E+1
-2.741E-1	8.561E+0	1.900E+1
-2.725E-1	8.522E+0	1.893E+1
-2.676E-1	8.318E+0	1.898E+1
-2.692E-1	8.522E+0	1.891E+1
-2.757E-1	8.431E+0	1.912E+1
-2.725E-1	8.428E+0	1.898E+1
-2.692E-1	8.438E+0	1.906E+1
-2.692E-1	8.483E+0	1.919E+1
-2.741E-1	8.476E+0	1.918E+1
-2.708E-1	8.457E+0	1.889E+1
-2.676E-1	8.502E+0	1.902E+1
-2.692E-1	8.519E+0	1.918E+1
-2.741E-1	8.600E+0	1.912E+1
-2.725E-1	8.574E+0	1.900E+1
-2.692E-1	8.571E+0	1.903E+1
-2.692E-1	8.574E+0	1.906E+1
-2.757E-1	8.347E+0	1.922E+1
-2.757E-1	8.502E+0	1.901E+1
-2.660E-1	8.564E+0	1.890E+1
-2.692E-1	8.483E+0	1.920E+1
-2.757E-1	8.606E+0	1.915E+1
-2.725E-1	8.421E+0	1.893E+1
-2.676E-1	8.489E+0	1.894E+1
-2.708E-1	8.382E+0	1.916E+1
-2.708E-1	8.519E+0	1.903E+1
-2.725E-1	8.535E+0	1.892E+1
-2.676E-1	8.434E+0	1.907E+1
-2.692E-1	8.470E+0	1.894E+1
-2.757E-1	8.528E+0	1.905E+1
-2.725E-1	8.574E+0	1.884E+1
-2.708E-1	8.476E+0	1.901E+1
-2.676E-1	8.360E+0	1.901E+1
-2.741E-1	8.541E+0	1.893E+1
-2.741E-1	8.506E+0	1.926E+1
-2.725E-1	8.476E+0	1.898E+1
-2.676E-1	8.558E+0	1.911E+1
-2.757E-1	8.418E+0	1.902E+1
-2.741E-1	8.408E+0	1.898E+1
-2.676E-1	8.483E+0	1.903E+1
-2.708E-1	8.489E+0	1.897E+1
-2.741E-1	8.483E+0	1.905E+1
-2.708E-1	8.480E+0	1.906E+1
-2.676E-1	8.464E+0	1.910E+1
-2.708E-1	8.373E+0	1.925E+1
-2.725E-1	8.493E+0	1.916E+1
-2.708E-1	8.528E+0	1.884E+1
-2.692E-1	8.532E+0	1.918E+1
-2.708E-1	8.512E+0	1.919E+1
-2.692E-1	8.451E+0	1.900E+1
-2.725E-1	8.522E+0	1.884E+1
-2.708E-1	8.519E+0	1.905E+1
-2.708E-1	8.438E+0	1.903E+1
-2.757E-1	8.590E+0	1.895E+1
-2.725E-1	8.496E+0	1.900E+1
-2.676E-1	8.441E+0	1.895E+1
-2.676E-1	8.707E+0	1.901E+1
-2.725E-1	8.480E+0	1.919E+1
-2.725E-1	8.538E+0	1.915E+1
-2.708E-1	8.480E+0	1.890E+1
-2.725E-1	8.470E+0	1.898E+1
-2.725E-1	8.402E+0	1.905E+1
-2.741E-1	8.451E+0	1.898E+1
-2.692E-1	8.386E+0	1.898E+1
-2.676E-1	8.554E+0	1.910E+1
-2.741E-1	8.509E+0	1.885E+1
-2.725E-1	8.561E+0	1.893E+1
-2.692E-1	8.496E+0	1.896E+1
-2.708E-1	8.480E+0	1.903E+1
-2.741E-1	8.532E+0	1.907E+1
-2.757E-1	8.408E+0	1.918E+1
-2.692E-1	8.593E+0	1.890E+1
-2.708E-1	8.532E+0	1.906E+1
-2.725E-1	8.486E+0	1.913E+1
-2.725E-1	8.489E+0	1.904E+1
-2.676E-1	8.418E+0	1.910E+1
-2.708E-1	8.399E+0	1.893E+1
-2.725E-1	8.574E+0	1.908E+1
-2.757E-1	8.580E+0	1.907E+1
-2.692E-1	8.454E+0	1.905E+1
-2.708E-1	8.642E+0	1.896E+1
-2.741E-1	8.470E+0	1.910E+1
-2.725E-1	8.499E+0	1.905E+1
-2.692E-1	8.535E+0	1.910E+1
-2.692E-1	8.548E+0	1.891E+1
-2.708E-1	8.496E+0	1.896E+1
-2.725E-1	8.454E+0	1.915E+1
-2.676E-1	8.389E+0	1.907E+1
-2.692E-1	8.438E+0	1.900E+1
-2.725E-1	8.460E+0	1.919E+1
-2.725E-1	8.489E+0	1.909E+1
-2.708E-1	8.512E+0	1.890E+1
-2.692E-1	8.480E+0	1.908E+1
-2.741E-1	8.597E+0	1.912E+1
-2.741E-1	8.545E+0	1.887E+1
-2.692E-1	8.431E+0	1.905E+1
-2.692E-1	8.496E+0	1.892E+1
-2.725E-1	8.489E+0	1.887E+1
-2.725E-1	8.447E+0	1.894E+1
-2.692E-1	8.402E+0	1.896E+1
-2.708E-1	8.580E+0	1.903E+1
-2.741E-1	8.499E+0	1.885E+1
-2.708E-1	8.486E+0	1.900E+1
-2.692E-1	8.532E+0	1.901E+1
-2.676E-1	8.451E+0	1.907E+1
-2.741E-1	8.415E+0	1.914E+1
-2.741E-1	8.561E+0	1.909E+1
-2.660E-1	8.528E+0	1.921E+1
-2.692E-1	8.379E+0	1.893E+1
-2.741E-1	8.402E+0	1.902E+1
-2.725E-1	8.515E+0	1.881E+1
-2.725E-1	8.444E+0	1.915E+1
-2.676E-1	8.418E+0	1.899E+1
-2.725E-1	8.476E+0	1.916E+1
-2.692E-1	8.541E+0	1.916E+1
-2.708E-1	8.600E+0	1.900E+1
-2.741E-1	8.519E+0	1.918E+1
-2.741E-1	8.548E+0	1.904E+1
-2.741E-1	8.467E+0	1.903E+1
-2.708E-1	8.392E+0	1.903E+1
-2.708E-1	8.535E+0	1.902E+1
-2.708E-1	8.528E+0	1.906E+1
-2.725E-1	8.480E+0	1.905E+1
-2.692E-1	8.528E+0	1.896E+1
-2.660E-1	8.376E+0	1.911E+1
-2.692E-1	8.561E+0	1.905E+1
-2.725E-1	8.532E+0	1.919E+1
-2.708E-1	8.528E+0	1.920E+1
-2.692E-1	8.408E+0	1.896E+1
-2.741E-1	8.512E+0	1.920E+1
-2.725E-1	8.421E+0	1.897E+1
-2.692E-1	8.561E+0	1.906E+1
-2.660E-1	8.438E+0	1.903E+1
-2.741E-1	8.609E+0	1.912E+1
-2.725E-1	8.454E+0	1.912E+1
-2.708E-1	8.493E+0	1.880E+1
-2.676E-1	8.476E+0	1.898E+1
-2.725E-1	8.425E+0	1.916E+1
-2.725E-1	8.535E+0	1.887E+1
-2.676E-1	8.454E+0	1.920E+1
-2.692E-1	8.454E+0	1.899E+1
-2.725E-1	8.457E+0	1.916E+1
-2.725E-1	8.486E+0	1.885E+1
-2.708E-1	8.467E+0	1.899E+1
-2.708E-1	8.476E+0	1.915E+1
-2.692E-1	8.486E+0	1.901E+1
-2.725E-1	8.502E+0	1.903E+1
-2.676E-1	8.460E+0	1.899E+1
-2.708E-1	8.473E+0	1.887E+1
-2.708E-1	8.402E+0	1.915E+1
-2.741E-1	8.473E+0	1.888E+1
-2.692E-1	8.483E+0	1.904E+1
-2.692E-1	8.648E+0	1.886E+1
-2.741E-1	8.515E+0	1.909E+1
-2.741E-1	8.366E+0	1.909E+1
-2.692E-1	8.528E+0	1.909E+1
-2.708E-1	8.451E+0	1.896E+1
-2.708E-1	8.571E+0	1.895E+1
-2.708E-1	8.532E+0	1.902E+1
-2.692E-1	8.434E+0	1.915E+1
-2.676E-1	8.470E+0	1.905E+1
-2.757E-1	8.402E+0	1.895E+1
-2.708E-1	8.506E+0	1.917E+1
-2.692E-1	8.525E+0	1.901E+1
-2.725E-1	8.369E+0	1.895E+1
-2.741E-1	8.499E+0	1.918E+1
-2.725E-1	8.512E+0	1.905E+1
-2.676E-1	8.538E+0	1.894E+1
-2.708E-1	8.525E+0	1.908E+1
-2.773E-1	8.499E+0	1.903E+1
-2.708E-1	8.554E+0	1.900E+1
-2.692E-1	8.418E+0	1.915E+1
-2.708E-1	8.464E+0	1.911E+1
-2.741E-1	8.528E+0	1.901E+1
-2.741E-1	8.444E+0	1.917E+1
-2.676E-1	8.493E+0	1.905E+1
-2.725E-1	8.545E+0	1.908E+1
-2.741E-1	8.502E+0	1.897E+1
-2.741E-1	8.561E+0	1.895E+1
-2.692E-1	8.470E+0	1.895E+1
-2.676E-1	8.554E+0	1.901E+1
-2.741E-1	8.334E+0	1.904E+1
-2.741E-1	8.525E+0	1.890E+1
-2.676E-1	8.480E+0	1.908E+1
-2.692E-1	8.564E+0	1.888E+1
-2.741E-1	8.603E+0	1.904E+1
-2.725E-1	8.496E+0	1.890E+1
-2.676E-1	8.502E+0	1.926E+1
-2.708E-1	8.522E+0	1.904E+1
-2.741E-1	8.408E+0	1.902E+1
-2.725E-1	8.480E+0	1.886E+1
-2.676E-1	8.408E+0	1.906E+1
-2.708E-1	8.434E+0	1.902E+1
-2.741E-1	8.489E+0	1.911E+1
-2.741E-1	8.502E+0	1.905E+1
-2.692E-1	8.512E+0	1.900E+1
-2.725E-1	8.541E+0	1.888E+1
-2.725E-1	8.525E+0	1.918E+1
-2.741E-1	8.538E+0	1.899E+1
-2.692E-1	8.616E+0	1.903E+1
-2.692E-1	8.554E+0	1.919E+1
-2.757E-1	8.519E+0	1.892E+1
-2.741E-1	8.587E+0	1.901E+1
-2.692E-1	8.496E+0	1.905E+1
-2.692E-1	8.515E+0	1.909E+1
-2.725E-1	8.609E+0	1.925E+1
-2.708E-1	8.473E+0	1.900E+1
-2.676E-1	8.600E+0	1.931E+1
-2.725E-1	8.525E+0	1.909E+1
-2.725E-1	8.545E+0	1.899E+1
-2.741E-1	8.525E+0	1.914E+1
-2.692E-1	8.418E+0	1.896E+1
-2.708E-1	8.486E+0	1.913E+1
-2.741E-1	8.476E+0	1.904E+1
-2.725E-1	8.467E+0	1.896E+1
-2.725E-1	8.480E+0	1.898E+1
-2.708E-1	8.464E+0	1.889E+1
-2.741E-1	8.444E+0	1.887E+1
-2.708E-1	8.399E+0	1.894E+1
-2.660E-1	8.522E+0	1.906E+1
-2.692E-1	8.551E+0	1.902E+1
-2.708E-1	8.441E+0	1.895E+1
-2.725E-1	8.392E+0	1.900E+1
-2.692E-1	8.603E+0	1.901E+1
-2.692E-1	8.619E+0	1.909E+1
-2.741E-1	8.522E+0	1.903E+1
-2.725E-1	8.438E+0	1.905E+1
-2.676E-1	8.551E+0	1.906E+1
-2.692E-1	8.447E+0	1.896E+1
-2.725E-1	8.603E+0	1.881E+1
-2.725E-1	8.431E+0	1.903E+1
-2.725E-1	8.408E+0	1.895E+1
-2.692E-1	8.464E+0	1.899E+1
-2.708E-1	8.548E+0	1.903E+1
-2.725E-1	8.571E+0	1.895E+1
-2.692E-1	8.528E+0	1.899E+1
-2.708E-1	8.509E+0	1.905E+1
-2.725E-1	8.558E+0	1.900E+1
-2.741E-1	8.392E+0	1.908E+1
-2.708E-1	8.489E+0	1.904E+1
-2.692E-1	8.538E+0	1.899E+1
-2.725E-1	8.399E+0	1.906E+1
-2.741E-1	8.554E+0	1.902E+1
-2.708E-1	8.554E+0	1.905E+1
-2.692E-1	8.476E+0	1.900E+1
-2.741E-1	8.460E+0	1.889E+1
-2.725E-1	8.489E+0	1.900E+1
-2.725E-1	8.502E+0	1.894E+1
-2.708E-1	8.457E+0	1.887E+1
-2.757E-1	8.587E+0	1.903E+1
-2.725E-1	8.412E+0	1.908E+1
-2.692E-1	8.564E+0	1.891E+1
-2.725E-1	8.467E+0	1.896E+1
-2.741E-1	8.457E+0	1.915E+1
-2.725E-1	8.551E+0	1.907E+1
-2.676E-1	8.532E+0	1.896E+1
-2.708E-1	8.408E+0	1.894E+1
-2.741E-1	8.509E+0	1.904E+1
-2.708E-1	8.444E+0	1.896E+1
-2.692E-1	8.392E+0	1.918E+1
-2.708E-1	8.554E+0	1.892E+1
-2.725E-1	8.512E+0	1.904E+1
-2.725E-1	8.528E+0	1.905E+1
-2.676E-1	8.441E+0	1.883E+1
-2.708E-1	8.525E+0	1.905E+1
-2.741E-1	8.428E+0	1.912E+1
-2.725E-1	8.545E+0	1.896E+1
-2.676E-1	8.486E+0	1.890E+1
-2.692E-1	8.470E+0	1.905E+1
-2.741E-1	8.438E+0	1.908E+1
-2.725E-1	8.425E+0	1.908E+1
-2.708E-1	8.399E+0	1.917E+1
-2.708E-1	8.535E+0	1.906E+1
-2.692E-1	8.506E+0	1.896E+1
-2.741E-1	8.480E+0	1.901E+1
-2.676E-1	8.476E+0	1.902E+1
-2.708E-1	8.551E+0	1.898E+1
-2.757E-1	8.554E+0	1.903E+1
-2.725E-1	8.499E+0	1.895E+1
-2.708E-1	8.467E+0	1.901E+1
-2.725E-1	8.454E+0	1.912E+1
-2.741E-1	8.509E+0	1.890E+1
-2.757E-1	8.483E+0	1.895E+1
-2.708E-1	8.564E+0	1.887E+1
-2.708E-1	8.522E+0	1.907E+1
-2.757E-1	8.509E+0	1.898E+1
-2.741E-1	8.480E+0	1.917E+1
-2.708E-1	8.473E+0	1.899E+1
-2.708E-1	8.473E+0	1.911E+1
-2.741E-1	8.493E+0	1.908E+1
-2.741E-1	8.561E+0	1.888E+1
-2.692E-1	8.454E+0	1.921E+1
-2.708E-1	8.584E+0	1.905E+1
-2.757E-1	8.499E+0	1.900E+1
-2.725E-1	8.389E+0	1.905E+1
-2.708E-1	8.519E+0	1.907E+1
-2.725E-1	8.519E+0	1.903E+1
-2.741E-1	8.642E+0	1.908E+1
-2.725E-1	8.460E+0	1.902E+1
-2.725E-1	8.373E+0	1.900E+1
-2.692E-1	8.489E+0	1.905E+1
-2.741E-1	8.545E+0	1.890E+1
-2.725E-1	8.567E+0	1.910E+1
-2.708E-1	8.496E+0	1.911E+1
-2.725E-1	8.441E+0	1.912E+1
-2.741E-1	8.292E+0	1.907E+1
-2.725E-1	8.564E+0	1.913E+1
-2.708E-1	8.318E+0	1.898E+1
-2.725E-1	8.506E+0	1.905E+1
-2.757E-1	8.447E+0	1.910E+1
-2.725E-1	8.454E+0	1.896E+1
-2.725E-1	8.447E+0	1.899E+1
-2.708E-1	8.464E+0	1.901E+1
-2.773E-1	8.464E+0	1.904E+1
-2.741E-1	8.480E+0	1.898E+1
-2.692E-1	8.564E+0	1.888E+1
-2.676E-1	8.496E+0	1.904E+1
-2.773E-1	8.512E+0	1.893E+1
-2.708E-1	8.548E+0	1.891E+1
-2.708E-1	8.515E+0	1.914E+1
-2.725E-1	8.428E+0	1.895E+1
-2.741E-1	8.389E+0	1.912E+1
-2.725E-1	8.454E+0	1.892E+1
-2.725E-1	8.502E+0	1.902E+1
-2.692E-1	8.502E+0	1.921E+1
-2.773E-1	8.502E+0	1.906E+1
-2.725E-1	8.483E+0	1.907E+1
-2.708E-1	8.509E+0	1.891E+1
-2.708E-1	8.538E+0	1.888E+1
-2.741E-1	8.480E+0	1.909E+1
-2.741E-1	8.408E+0	1.898E+1
-2.692E-1	8.444E+0	1.896E+1
-2.725E-1	8.519E+0	1.899E+1
-2.725E-1	8.470E+0	1.905E+1
-2.725E-1	8.515E+0	1.909E+1
-2.692E-1	8.509E+0	1.894E+1
-2.725E-1	8.480E+0	1.903E+1
-2.708E-1	8.457E+0	1.903E+1
-2.741E-1	8.389E+0	1.906E+1
-2.676E-1	8.431E+0	1.899E+1
-2.725E-1	8.577E+0	1.907E+1
-2.741E-1	8.515E+0	1.902E+1
-2.725E-1	8.506E+0	1.903E+1
-2.676E-1	8.470E+0	1.894E+1
-2.708E-1	8.519E+0	1.900E+1
-2.741E-1	8.431E+0	1.911E+1
-2.757E-1	8.502E+0	1.901E+1
-2.692E-1	8.369E+0	1.897E+1
-2.708E-1	8.512E+0	1.911E+1
-2.725E-1	8.496E+0	1.901E+1
-2.708E-1	8.428E+0	1.890E+1
-2.676E-1	8.532E+0	1.897E+1
-2.708E-1	8.441E+0	1.910E+1
-2.725E-1	8.444E+0	1.895E+1
-2.708E-1	8.366E+0	1.899E+1
-2.676E-1	8.470E+0	1.895E+1
-2.708E-1	8.421E+0	1.887E+1
-2.773E-1	8.470E+0	1.900E+1
-2.741E-1	8.541E+0	1.887E+1
-2.692E-1	8.486E+0	1.912E+1
-2.725E-1	8.415E+0	1.900E+1
-2.757E-1	8.480E+0	1.895E+1
-2.741E-1	8.460E+0	1.900E+1
-2.708E-1	8.509E+0	1.891E+1
-2.708E-1	8.603E+0	1.904E+1
-2.725E-1	8.506E+0	1.912E+1
-2.725E-1	8.421E+0	1.906E+1
-2.725E-1	8.486E+0	1.929E+1
-2.725E-1	8.428E+0	1.915E+1
-2.741E-1	8.499E+0	1.912E+1
-2.725E-1	8.412E+0	1.884E+1
-2.676E-1	8.502E+0	1.890E+1
-2.708E-1	8.476E+0	1.905E+1
-2.741E-1	8.522E+0	1.885E+1
-2.708E-1	8.428E+0	1.894E+1
-2.692E-1	8.470E+0	1.903E+1
-2.725E-1	8.535E+0	1.898E+1
-2.741E-1	8.438E+0	1.896E+1
-2.725E-1	8.480E+0	1.906E+1
-2.725E-1	8.522E+0	1.908E+1
-2.725E-1	8.447E+0	1.903E+1
-2.741E-1	8.574E+0	1.902E+1
-2.725E-1	8.493E+0	1.900E+1
-2.676E-1	8.499E+0	1.906E+1
-2.725E-1	8.470E+0	1.889E+1
-2.757E-1	8.509E+0	1.899E+1
-2.725E-1	8.489E+0	1.899E+1
-2.692E-1	8.428E+0	1.893E+1
-2.708E-1	8.616E+0	1.911E+1
-2.741E-1	8.571E+0	1.916E+1
-2.741E-1	8.506E+0	1.916E+1
-2.692E-1	8.515E+0	1.896E+1
-2.725E-1	8.493E+0	1.916E+1
-2.757E-1	8.444E+0	1.902E+1
-2.725E-1	8.483E+0	1.908E+1
-2.708E-1	8.412E+0	1.905E+1
-2.741E-1	8.535E+0	1.907E+1
-2.741E-1	8.528E+0	1.894E+1
-2.725E-1	8.528E+0	1.899E+1
-2.725E-1	8.522E+0	1.896E+1
-2.725E-1	8.532E+0	1.909E+1
-2.757E-1	8.428E+0	1.896E+1
-2.725E-1	8.580E+0	1.912E+1
-2.676E-1	8.629E+0	1.913E+1
-2.708E-1	8.376E+0	1.896E+1
-2.725E-1	8.545E+0	1.898E+1
-2.708E-1	8.438E+0	1.895E+1
-2.708E-1	8.447E+0	1.893E+1
-2.725E-1	8.483E+0	1.899E+1
-2.741E-1	8.502E+0	1.895E+1
-2.725E-1	8.408E+0	1.904E+1
-2.692E-1	8.454E+0	1.903E+1
-2.692E-1	8.548E+0	1.900E+1
-2.725E-1	8.493E+0	1.883E+1
-2.725E-1	8.473E+0	1.901E+1
-2.708E-1	8.434E+0	1.900E+1
-2.708E-1	8.405E+0	1.886E+1
-2.741E-1	8.438E+0	1.879E+1
-2.741E-1	8.405E+0	1.892E+1
-2.676E-1	8.373E+0	1.898E+1
-2.692E-1	8.548E+0	1.901E+1
-2.757E-1	8.535E+0	1.900E+1
-2.741E-1	8.434E+0	1.901E+1
-2.676E-1	8.480E+0	1.896E+1
-2.725E-1	8.525E+0	1.911E+1
-2.757E-1	8.418E+0	1.915E+1
-2.725E-1	8.509E+0	1.891E+1
-2.725E-1	8.515E+0	1.898E+1
-2.692E-1	8.454E+0	1.902E+1
-2.773E-1	8.486E+0	1.892E+1
-2.708E-1	8.648E+0	1.895E+1
-2.676E-1	8.418E+0	1.903E+1
-2.725E-1	8.431E+0	1.894E+1
-2.725E-1	8.512E+0	1.892E+1
-2.708E-1	8.496E+0	1.894E+1
-2.660E-1	8.369E+0	1.900E+1
-2.725E-1	8.519E+0	1.926E+1
-2.757E-1	8.489E+0	1.903E+1
-2.725E-1	8.334E+0	1.901E+1
-2.708E-1	8.451E+0	1.899E+1
-2.708E-1	8.331E+0	1.916E+1
-2.725E-1	8.444E+0	1.913E+1
-2.725E-1	8.460E+0	1.893E+1
-2.725E-1	8.441E+0	1.893E+1
-2.725E-1	8.496E+0	1.904E+1
-2.757E-1	8.431E+0	1.888E+1
-2.725E-1	8.460E+0	1.901E+1
-2.741E-1	8.473E+0	1.902E+1
-2.725E-1	8.454E+0	1.890E+1
-2.741E-1	8.551E+0	1.904E+1
-2.725E-1	8.386E+0	1.909E+1
-2.692E-1	8.415E+0	1.896E+1
-2.708E-1	8.577E+0	1.907E+1
-2.725E-1	8.428E+0	1.906E+1
-2.741E-1	8.444E+0	1.898E+1
-2.708E-1	8.567E+0	1.899E+1
-2.708E-1	8.451E+0	1.906E+1
-2.741E-1	8.567E+0	1.892E+1
-2.725E-1	8.486E+0	1.900E+1
-2.676E-1	8.558E+0	1.895E+1
-2.725E-1	8.577E+0	1.919E+1
-2.757E-1	8.476E+0	1.888E+1
-2.708E-1	8.509E+0	1.904E+1
[truncated: 52,210 more rows]
