# Supplementary material for: Improved ANAP incorporation and VCF analysis reveal details of P2X7 current facilitation and a limited conformational interplay between ATP binding and the intracellular ballast domain
Source: eLife. 2023 Jan 4;12:e82479. doi: 10.7554/eLife.82479 (PMC9859053; doi:10.7554/eLife.82479)
Supplement: Figure 3—figure supplement 3—source data 2. [file elife-82479-fig3-figsupp3-data2.zip › Figure-3_figure-supplement-3_source-data-2/DeltaCys-constructs/m06/24.csv]

-2.157E-1	4.535E+0	1.063E+1
-2.206E-1	4.529E+0	1.053E+1
-2.173E-1	4.561E+0	1.059E+1
-2.141E-1	4.503E+0	1.047E+1
-2.173E-1	4.551E+0	1.085E+1
-2.157E-1	4.493E+0	1.071E+1
-2.157E-1	4.535E+0	1.068E+1
-2.141E-1	4.532E+0	1.062E+1
-2.173E-1	4.532E+0	1.061E+1
-2.173E-1	4.616E+0	1.051E+1
-2.157E-1	4.558E+0	1.059E+1
-2.124E-1	4.486E+0	1.062E+1
-2.157E-1	4.522E+0	1.061E+1
-2.189E-1	4.512E+0	1.072E+1
-2.173E-1	4.516E+0	1.049E+1
-2.157E-1	4.574E+0	1.056E+1
-2.141E-1	4.415E+0	1.055E+1
-2.206E-1	4.538E+0	1.057E+1
-2.173E-1	4.545E+0	1.049E+1
-2.124E-1	4.509E+0	1.065E+1
-2.157E-1	4.516E+0	1.063E+1
-2.206E-1	4.548E+0	1.062E+1
-2.173E-1	4.522E+0	1.053E+1
-2.141E-1	4.568E+0	1.051E+1
-2.124E-1	4.577E+0	1.062E+1
-2.222E-1	4.555E+0	1.053E+1
-2.141E-1	4.542E+0	1.066E+1
-2.124E-1	4.564E+0	1.058E+1
-2.157E-1	4.490E+0	1.067E+1
-2.173E-1	4.581E+0	1.050E+1
-2.189E-1	4.499E+0	1.058E+1
-2.141E-1	4.629E+0	1.064E+1
-2.157E-1	4.568E+0	1.058E+1
-2.173E-1	4.558E+0	1.064E+1
-2.173E-1	4.457E+0	1.067E+1
-2.124E-1	4.581E+0	1.057E+1
-2.124E-1	4.538E+0	1.064E+1
-2.189E-1	4.613E+0	1.059E+1
-2.173E-1	4.477E+0	1.050E+1
-2.141E-1	4.606E+0	1.061E+1
-2.124E-1	4.542E+0	1.055E+1
-2.173E-1	4.509E+0	1.063E+1
-2.157E-1	4.581E+0	1.059E+1
-2.108E-1	4.542E+0	1.064E+1
-2.124E-1	4.568E+0	1.063E+1
-2.157E-1	4.574E+0	1.066E+1
-2.157E-1	4.470E+0	1.050E+1
-2.124E-1	4.525E+0	1.042E+1
-2.141E-1	4.564E+0	1.063E+1
-2.141E-1	4.486E+0	1.059E+1
-2.157E-1	4.568E+0	1.057E+1
-2.108E-1	4.529E+0	1.054E+1
-2.141E-1	4.496E+0	1.062E+1
-2.173E-1	4.486E+0	1.066E+1
-2.157E-1	4.522E+0	1.055E+1
-2.124E-1	4.597E+0	1.068E+1
-2.141E-1	4.538E+0	1.061E+1
-2.189E-1	4.532E+0	1.061E+1
-2.173E-1	4.512E+0	1.052E+1
-2.124E-1	4.516E+0	1.059E+1
-2.173E-1	4.454E+0	1.058E+1
-2.141E-1	4.503E+0	1.054E+1
-2.173E-1	4.529E+0	1.062E+1
-2.124E-1	4.571E+0	1.051E+1
-2.141E-1	4.551E+0	1.065E+1
-2.157E-1	4.577E+0	1.062E+1
-2.157E-1	4.545E+0	1.051E+1
-2.124E-1	4.568E+0	1.069E+1
-2.141E-1	4.584E+0	1.061E+1
-2.189E-1	4.506E+0	1.060E+1
-2.157E-1	4.499E+0	1.062E+1
-2.141E-1	4.529E+0	1.067E+1
-2.173E-1	4.516E+0	1.071E+1
-2.173E-1	4.561E+0	1.061E+1
-2.173E-1	4.499E+0	1.052E+1
-2.141E-1	4.460E+0	1.060E+1
-2.141E-1	4.574E+0	1.046E+1
-2.157E-1	4.519E+0	1.062E+1
-2.141E-1	4.522E+0	1.058E+1
-2.124E-1	4.606E+0	1.056E+1
-2.141E-1	4.477E+0	1.058E+1
-2.189E-1	4.438E+0	1.073E+1
-2.157E-1	4.532E+0	1.059E+1
-2.108E-1	4.555E+0	1.067E+1
-2.124E-1	4.571E+0	1.059E+1
-2.206E-1	4.532E+0	1.062E+1
-2.141E-1	4.499E+0	1.059E+1
-2.124E-1	4.584E+0	1.053E+1
-2.157E-1	4.632E+0	1.062E+1
-2.157E-1	4.561E+0	1.054E+1
-2.173E-1	4.593E+0	1.050E+1
-2.124E-1	4.473E+0	1.058E+1
-2.124E-1	4.564E+0	1.066E+1
-2.189E-1	4.545E+0	1.056E+1
-2.157E-1	4.519E+0	1.057E+1
-2.141E-1	4.493E+0	1.070E+1
-2.124E-1	4.542E+0	1.064E+1
-2.141E-1	4.542E+0	1.045E+1
-2.157E-1	4.538E+0	1.049E+1
-2.124E-1	4.512E+0	1.052E+1
-2.141E-1	4.506E+0	1.060E+1
-2.173E-1	4.529E+0	1.063E+1
-2.141E-1	4.623E+0	1.060E+1
-2.108E-1	4.548E+0	1.072E+1
-2.141E-1	4.542E+0	1.054E+1
-2.189E-1	4.548E+0	1.058E+1
-2.124E-1	4.490E+0	1.055E+1
-2.124E-1	4.460E+0	1.054E+1
-2.124E-1	4.538E+0	1.063E+1
-2.157E-1	4.548E+0	1.064E+1
-2.141E-1	4.509E+0	1.059E+1
-2.124E-1	4.506E+0	1.059E+1
-2.141E-1	4.522E+0	1.064E+1
-2.173E-1	4.561E+0	1.072E+1
-2.141E-1	4.564E+0	1.055E+1
-2.124E-1	4.477E+0	1.059E+1
-2.157E-1	4.584E+0	1.062E+1
-2.141E-1	4.564E+0	1.059E+1
-2.141E-1	4.600E+0	1.065E+1
-2.108E-1	4.542E+0	1.055E+1
-2.157E-1	4.464E+0	1.068E+1
-2.157E-1	4.555E+0	1.058E+1
-2.157E-1	4.522E+0	1.058E+1
-2.108E-1	4.532E+0	1.067E+1
-2.141E-1	4.558E+0	1.058E+1
-2.157E-1	4.551E+0	1.059E+1
-2.141E-1	4.522E+0	1.051E+1
-2.092E-1	4.506E+0	1.062E+1
-2.108E-1	4.600E+0	1.059E+1
-2.141E-1	4.558E+0	1.061E+1
-2.157E-1	4.590E+0	1.067E+1
-2.124E-1	4.503E+0	1.056E+1
-2.124E-1	4.610E+0	1.059E+1
-2.157E-1	4.584E+0	1.058E+1
-2.141E-1	4.454E+0	1.056E+1
-2.124E-1	4.503E+0	1.059E+1
-2.157E-1	4.568E+0	1.067E+1
-2.141E-1	4.516E+0	1.069E+1
-2.141E-1	4.522E+0	1.059E+1
-2.108E-1	4.525E+0	1.065E+1
-2.108E-1	4.555E+0	1.044E+1
-2.157E-1	4.652E+0	1.060E+1
-2.141E-1	4.577E+0	1.050E+1
-2.124E-1	4.512E+0	1.061E+1
-2.141E-1	4.525E+0	1.067E+1
-2.124E-1	4.548E+0	1.070E+1
-2.124E-1	4.561E+0	1.054E+1
-2.108E-1	4.516E+0	1.062E+1
-2.108E-1	4.613E+0	1.062E+1
-2.157E-1	4.568E+0	1.066E+1
-2.141E-1	4.532E+0	1.071E+1
-2.124E-1	4.610E+0	1.056E+1
-2.141E-1	4.483E+0	1.057E+1
-2.141E-1	4.486E+0	1.075E+1
-2.141E-1	4.480E+0	1.056E+1
-2.108E-1	4.493E+0	1.048E+1
-2.108E-1	4.538E+0	1.058E+1
-2.157E-1	4.490E+0	1.053E+1
-2.141E-1	4.516E+0	1.050E+1
-2.092E-1	4.467E+0	1.062E+1
-2.124E-1	4.493E+0	1.060E+1
-2.157E-1	4.606E+0	1.064E+1
-2.173E-1	4.503E+0	1.047E+1
-2.124E-1	4.512E+0	1.063E+1
-2.124E-1	4.473E+0	1.065E+1
-2.141E-1	4.522E+0	1.058E+1
-2.124E-1	4.486E+0	1.052E+1
-2.108E-1	4.590E+0	1.067E+1
-2.060E-1	4.577E+0	1.063E+1
-2.124E-1	4.538E+0	1.059E+1
-2.108E-1	4.512E+0	1.059E+1
-2.124E-1	4.561E+0	1.066E+1
-2.124E-1	4.629E+0	1.072E+1
-2.173E-1	4.555E+0	1.062E+1
-2.157E-1	4.558E+0	1.069E+1
-2.092E-1	4.428E+0	1.060E+1
-2.092E-1	4.558E+0	1.052E+1
-2.108E-1	4.616E+0	1.060E+1
-2.124E-1	4.564E+0	1.050E+1
-2.060E-1	4.561E+0	1.072E+1
-2.108E-1	4.597E+0	1.051E+1
-2.157E-1	4.473E+0	1.069E+1
-2.108E-1	4.525E+0	1.059E+1
-2.092E-1	4.460E+0	1.058E+1
-2.124E-1	4.555E+0	1.050E+1
-2.108E-1	4.467E+0	1.064E+1
-2.124E-1	4.496E+0	1.058E+1
-2.108E-1	4.538E+0	1.057E+1
-2.108E-1	4.577E+0	1.048E+1
-2.141E-1	4.545E+0	1.052E+1
-2.141E-1	4.571E+0	1.071E+1
-2.108E-1	4.454E+0	1.070E+1
-2.108E-1	4.519E+0	1.066E+1
-2.157E-1	4.545E+0	1.056E+1
-2.124E-1	4.460E+0	1.058E+1
-2.124E-1	4.581E+0	1.065E+1
-2.108E-1	4.587E+0	1.059E+1
-2.141E-1	4.577E+0	1.071E+1
-2.157E-1	4.561E+0	1.071E+1
-2.124E-1	4.532E+0	1.071E+1
-2.108E-1	4.561E+0	1.066E+1
-2.189E-1	4.590E+0	1.061E+1
-2.124E-1	4.606E+0	1.069E+1
-2.124E-1	4.574E+0	1.052E+1
-2.108E-1	4.460E+0	1.056E+1
-2.141E-1	4.454E+0	1.057E+1
-2.124E-1	4.542E+0	1.051E+1
-2.108E-1	4.529E+0	1.058E+1
-2.092E-1	4.506E+0	1.054E+1
-2.141E-1	4.399E+0	1.057E+1
-2.124E-1	4.564E+0	1.060E+1
-2.092E-1	4.516E+0	1.059E+1
-2.108E-1	4.519E+0	1.060E+1
-2.189E-1	4.626E+0	1.063E+1
-2.141E-1	4.587E+0	1.061E+1
-2.092E-1	4.558E+0	1.062E+1
-2.092E-1	4.512E+0	1.064E+1
-2.157E-1	4.568E+0	1.052E+1
-2.157E-1	4.629E+0	1.063E+1
-2.108E-1	4.493E+0	1.063E+1
-2.141E-1	4.571E+0	1.065E+1
-2.108E-1	4.626E+0	1.059E+1
-2.124E-1	4.460E+0	1.046E+1
-2.108E-1	4.542E+0	1.070E+1
-2.124E-1	4.496E+0	1.054E+1
-2.173E-1	4.649E+0	1.063E+1
-2.141E-1	4.535E+0	1.053E+1
-2.092E-1	4.496E+0	1.051E+1
-2.108E-1	4.464E+0	1.052E+1
-2.141E-1	4.545E+0	1.061E+1
-2.141E-1	4.512E+0	1.061E+1
-2.124E-1	4.493E+0	1.056E+1
-2.124E-1	4.499E+0	1.057E+1
-2.157E-1	4.483E+0	1.053E+1
-2.141E-1	4.496E+0	1.062E+1
-2.108E-1	4.568E+0	1.052E+1
-2.108E-1	4.590E+0	1.071E+1
-2.141E-1	4.496E+0	1.063E+1
-2.141E-1	4.473E+0	1.069E+1
-2.092E-1	4.480E+0	1.065E+1
-2.124E-1	4.590E+0	1.050E+1
-2.141E-1	4.545E+0	1.063E+1
-2.141E-1	4.574E+0	1.060E+1
-2.108E-1	4.616E+0	1.047E+1
-2.108E-1	4.542E+0	1.055E+1
-2.124E-1	4.460E+0	1.055E+1
-2.124E-1	4.448E+0	1.053E+1
-2.124E-1	4.529E+0	1.042E+1
-2.108E-1	4.593E+0	1.074E+1
-2.141E-1	4.555E+0	1.062E+1
-2.157E-1	4.480E+0	1.060E+1
-2.092E-1	4.512E+0	1.074E+1
-2.124E-1	4.564E+0	1.058E+1
-2.141E-1	4.509E+0	1.059E+1
-2.108E-1	4.587E+0	1.061E+1
-2.092E-1	4.571E+0	1.062E+1
-2.108E-1	4.470E+0	1.062E+1
-2.141E-1	4.503E+0	1.058E+1
-2.141E-1	4.425E+0	1.052E+1
-2.092E-1	4.535E+0	1.057E+1
-2.141E-1	4.522E+0	1.059E+1
-2.124E-1	4.597E+0	1.064E+1
-2.124E-1	4.642E+0	1.053E+1
-2.076E-1	4.503E+0	1.060E+1
-2.124E-1	4.542E+0	1.074E+1
-2.092E-1	4.516E+0	1.052E+1
-2.108E-1	4.590E+0	1.070E+1
-2.092E-1	4.581E+0	1.059E+1
-2.108E-1	4.593E+0	1.070E+1
-2.141E-1	4.581E+0	1.054E+1
-2.108E-1	4.470E+0	1.059E+1
-2.092E-1	4.545E+0	1.060E+1
-2.092E-1	4.496E+0	1.062E+1
-2.124E-1	4.542E+0	1.051E+1
-2.108E-1	4.535E+0	1.055E+1
-2.092E-1	4.564E+0	1.054E+1
-2.108E-1	4.519E+0	1.061E+1
-2.141E-1	4.483E+0	1.066E+1
-2.124E-1	4.473E+0	1.066E+1
-2.108E-1	4.571E+0	1.055E+1
-2.108E-1	4.503E+0	1.048E+1
-2.141E-1	4.529E+0	1.050E+1
-2.141E-1	4.503E+0	1.056E+1
-2.092E-1	4.490E+0	1.059E+1
-2.108E-1	4.529E+0	1.062E+1
-2.141E-1	4.496E+0	1.066E+1
-2.124E-1	4.548E+0	1.062E+1
-2.076E-1	4.506E+0	1.061E+1
-2.124E-1	4.448E+0	1.052E+1
-2.108E-1	4.545E+0	1.059E+1
-2.092E-1	4.506E+0	1.063E+1
-2.092E-1	4.545E+0	1.060E+1
-2.092E-1	4.542E+0	1.061E+1
-2.141E-1	4.568E+0	1.066E+1
-2.124E-1	4.509E+0	1.073E+1
-2.108E-1	4.593E+0	1.059E+1
-2.124E-1	4.454E+0	1.072E+1
-2.108E-1	4.506E+0	1.056E+1
-2.124E-1	4.545E+0	1.055E+1
-2.108E-1	4.564E+0	1.049E+1
-2.108E-1	4.454E+0	1.049E+1
-2.108E-1	4.584E+0	1.050E+1
-2.124E-1	4.538E+0	1.058E+1
-2.092E-1	4.519E+0	1.060E+1
-2.124E-1	4.490E+0	1.051E+1
-2.124E-1	4.467E+0	1.059E+1
-2.124E-1	4.551E+0	1.060E+1
-2.108E-1	4.441E+0	1.060E+1
-2.124E-1	4.483E+0	1.054E+1
-2.141E-1	4.538E+0	1.060E+1
-2.124E-1	4.619E+0	1.048E+1
-2.092E-1	4.542E+0	1.075E+1
-2.108E-1	4.506E+0	1.064E+1
-2.157E-1	4.542E+0	1.054E+1
-2.108E-1	4.564E+0	1.071E+1
-2.076E-1	4.522E+0	1.068E+1
-2.076E-1	4.519E+0	1.070E+1
-2.141E-1	4.467E+0	1.068E+1
-2.124E-1	4.441E+0	1.064E+1
-2.108E-1	4.551E+0	1.052E+1
-2.092E-1	4.435E+0	1.063E+1
-2.108E-1	4.590E+0	1.070E+1
-2.092E-1	4.535E+0	1.049E+1
-2.092E-1	4.532E+0	1.059E+1
-2.076E-1	4.506E+0	1.062E+1
-2.157E-1	4.499E+0	1.052E+1
-2.124E-1	4.555E+0	1.057E+1
-2.043E-1	4.538E+0	1.064E+1
-2.092E-1	4.506E+0	1.059E+1
-2.092E-1	4.581E+0	1.059E+1
-2.092E-1	4.493E+0	1.064E+1
-2.076E-1	4.486E+0	1.042E+1
-2.076E-1	4.519E+0	1.060E+1
-2.124E-1	4.593E+0	1.056E+1
-2.092E-1	4.581E+0	1.059E+1
-2.060E-1	4.512E+0	1.061E+1
-2.076E-1	4.558E+0	1.057E+1
-2.124E-1	4.587E+0	1.064E+1
-2.108E-1	4.538E+0	1.068E+1
-2.092E-1	4.551E+0	1.070E+1
-2.108E-1	4.525E+0	1.062E+1
-2.124E-1	4.473E+0	1.061E+1
-2.092E-1	4.480E+0	1.053E+1
-2.076E-1	4.506E+0	1.066E+1
-2.108E-1	4.584E+0	1.067E+1
-2.124E-1	4.555E+0	1.057E+1
-2.092E-1	4.542E+0	1.046E+1
-2.076E-1	4.564E+0	1.070E+1
-2.076E-1	4.561E+0	1.060E+1
-2.124E-1	4.606E+0	1.054E+1
-2.108E-1	4.525E+0	1.058E+1
-2.076E-1	4.597E+0	1.066E+1
-2.092E-1	4.506E+0	1.077E+1
-2.124E-1	4.490E+0	1.064E+1
-2.124E-1	4.503E+0	1.060E+1
-2.092E-1	4.555E+0	1.069E+1
-2.092E-1	4.564E+0	1.055E+1
-2.124E-1	4.538E+0	1.062E+1
-2.108E-1	4.606E+0	1.057E+1
-2.092E-1	4.538E+0	1.052E+1
-2.092E-1	4.493E+0	1.058E+1
-2.124E-1	4.506E+0	1.061E+1
-2.124E-1	4.574E+0	1.057E+1
-2.076E-1	4.535E+0	1.065E+1
-2.108E-1	4.516E+0	1.051E+1
-2.124E-1	4.574E+0	1.060E+1
-2.092E-1	4.519E+0	1.063E+1
-2.060E-1	4.571E+0	1.057E+1
-2.060E-1	4.538E+0	1.068E+1
-2.124E-1	4.483E+0	1.055E+1
-2.092E-1	4.506E+0	1.057E+1
-2.108E-1	4.493E+0	1.063E+1
-2.092E-1	4.542E+0	1.046E+1
-2.124E-1	4.564E+0	1.063E+1
-2.124E-1	4.470E+0	1.075E+1
-2.092E-1	4.564E+0	1.062E+1
-2.092E-1	4.551E+0	1.079E+1
-2.124E-1	4.519E+0	1.077E+1
-2.124E-1	4.584E+0	1.058E+1
-2.076E-1	4.506E+0	1.055E+1
-2.092E-1	4.392E+0	1.054E+1
-2.108E-1	4.542E+0	1.064E+1
-2.092E-1	4.503E+0	1.052E+1
-2.092E-1	4.493E+0	1.058E+1
-2.092E-1	4.587E+0	1.047E+1
-2.108E-1	4.645E+0	1.059E+1
-2.076E-1	4.525E+0	1.070E+1
-2.076E-1	4.522E+0	1.074E+1
-2.092E-1	4.480E+0	1.058E+1
-2.108E-1	4.603E+0	1.056E+1
-2.108E-1	4.571E+0	1.065E+1
-2.076E-1	4.454E+0	1.058E+1
-2.092E-1	4.538E+0	1.057E+1
-2.124E-1	4.613E+0	1.066E+1
-2.092E-1	4.477E+0	1.059E+1
-2.092E-1	4.506E+0	1.052E+1
-2.092E-1	4.516E+0	1.068E+1
-2.092E-1	4.470E+0	1.060E+1
-2.108E-1	4.512E+0	1.062E+1
-2.092E-1	4.532E+0	1.059E+1
-2.092E-1	4.444E+0	1.068E+1
-2.124E-1	4.525E+0	1.060E+1
-2.076E-1	4.658E+0	1.056E+1
-2.060E-1	4.548E+0	1.071E+1
-2.108E-1	4.571E+0	1.060E+1
-2.108E-1	4.542E+0	1.060E+1
-2.092E-1	4.587E+0	1.050E+1
-2.092E-1	4.493E+0	1.044E+1
-2.092E-1	4.568E+0	1.060E+1
-2.124E-1	4.584E+0	1.059E+1
-2.092E-1	4.532E+0	1.063E+1
-2.092E-1	4.525E+0	1.057E+1
-2.092E-1	4.568E+0	1.061E+1
-2.108E-1	4.535E+0	1.052E+1
-2.092E-1	4.522E+0	1.057E+1
-2.043E-1	4.538E+0	1.061E+1
-2.092E-1	4.512E+0	1.053E+1
-2.092E-1	4.522E+0	1.064E+1
-2.076E-1	4.490E+0	1.054E+1
-2.060E-1	4.516E+0	1.074E+1
-2.092E-1	4.555E+0	1.067E+1
-2.124E-1	4.545E+0	1.066E+1
-2.108E-1	4.516E+0	1.056E+1
-2.076E-1	4.542E+0	1.067E+1
-2.076E-1	4.503E+0	1.068E+1
-2.141E-1	4.538E+0	1.064E+1
-2.060E-1	4.473E+0	1.067E+1
-2.060E-1	4.574E+0	1.064E+1
-2.076E-1	4.593E+0	1.059E+1
-2.092E-1	4.551E+0	1.074E+1
-2.108E-1	4.473E+0	1.067E+1
-2.076E-1	4.568E+0	1.061E+1
-2.076E-1	4.473E+0	1.064E+1
-2.108E-1	4.542E+0	1.067E+1
-2.124E-1	4.639E+0	1.073E+1
-2.027E-1	4.535E+0	1.048E+1
-2.076E-1	4.645E+0	1.071E+1
-2.108E-1	4.490E+0	1.058E+1
-2.108E-1	4.548E+0	1.056E+1
-2.060E-1	4.629E+0	1.049E+1
-2.060E-1	4.467E+0	1.057E+1
-2.108E-1	4.506E+0	1.053E+1
-2.092E-1	4.558E+0	1.061E+1
-2.076E-1	4.512E+0	1.063E+1
-2.092E-1	4.548E+0	1.058E+1
-2.076E-1	4.464E+0	1.055E+1
-2.108E-1	4.584E+0	1.053E+1
-2.060E-1	4.522E+0	1.061E+1
-2.076E-1	4.587E+0	1.059E+1
-2.108E-1	4.584E+0	1.064E+1
-2.076E-1	4.477E+0	1.056E+1
-2.060E-1	4.496E+0	1.066E+1
-2.060E-1	4.451E+0	1.057E+1
-2.108E-1	4.606E+0	1.047E+1
-2.060E-1	4.545E+0	1.064E+1
-2.076E-1	4.451E+0	1.061E+1
-2.076E-1	4.477E+0	1.069E+1
-2.108E-1	4.551E+0	1.058E+1
-2.076E-1	4.522E+0	1.072E+1
-2.043E-1	4.581E+0	1.064E+1
-2.076E-1	4.535E+0	1.043E+1
-2.124E-1	4.499E+0	1.059E+1
-2.092E-1	4.503E+0	1.053E+1
-2.043E-1	4.525E+0	1.062E+1
-2.076E-1	4.532E+0	1.055E+1
-2.108E-1	4.522E+0	1.063E+1
-2.092E-1	4.545E+0	1.067E+1
-2.043E-1	4.535E+0	1.052E+1
-2.060E-1	4.499E+0	1.048E+1
-2.108E-1	4.564E+0	1.068E+1
-2.108E-1	4.529E+0	1.047E+1
-2.076E-1	4.561E+0	1.065E+1
-2.092E-1	4.558E+0	1.065E+1
-2.060E-1	4.483E+0	1.073E+1
-2.092E-1	4.490E+0	1.061E+1
-2.076E-1	4.558E+0	1.070E+1
-2.092E-1	4.551E+0	1.048E+1
-2.108E-1	4.564E+0	1.056E+1
-2.092E-1	4.561E+0	1.051E+1
-2.060E-1	4.473E+0	1.065E+1
-2.076E-1	4.493E+0	1.058E+1
-2.076E-1	4.545E+0	1.057E+1
-2.076E-1	4.516E+0	1.060E+1
-2.076E-1	4.603E+0	1.054E+1
-2.076E-1	4.522E+0	1.048E+1
-2.092E-1	4.451E+0	1.059E+1
-2.092E-1	4.538E+0	1.060E+1
-2.076E-1	4.548E+0	1.051E+1
-2.060E-1	4.603E+0	1.050E+1
-2.076E-1	4.522E+0	1.037E+1
-2.092E-1	4.506E+0	1.061E+1
-2.027E-1	4.503E+0	1.056E+1
-2.043E-1	4.551E+0	1.062E+1
-2.108E-1	4.581E+0	1.057E+1
-2.076E-1	4.623E+0	1.053E+1
-2.027E-1	4.542E+0	1.050E+1
-2.092E-1	4.503E+0	1.047E+1
-2.124E-1	4.545E+0	1.051E+1
-2.092E-1	4.561E+0	1.047E+1
-2.060E-1	4.499E+0	1.059E+1
-2.060E-1	4.444E+0	1.068E+1
-2.092E-1	4.600E+0	1.067E+1
-2.076E-1	4.490E+0	1.058E+1
-2.043E-1	4.548E+0	1.045E+1
-2.060E-1	4.561E+0	1.045E+1
-2.076E-1	4.493E+0	1.058E+1
-2.076E-1	4.577E+0	1.075E+1
-2.060E-1	4.555E+0	1.056E+1
-2.043E-1	4.616E+0	1.065E+1
-2.092E-1	4.571E+0	1.066E+1
-2.092E-1	4.551E+0	1.060E+1
-2.043E-1	4.457E+0	1.050E+1
-2.076E-1	4.519E+0	1.072E+1
-2.092E-1	4.493E+0	1.050E+1
-2.076E-1	4.506E+0	1.049E+1
-2.027E-1	4.496E+0	1.058E+1
-2.060E-1	4.532E+0	1.049E+1
-2.108E-1	4.545E+0	1.054E+1
-2.076E-1	4.551E+0	1.051E+1
-2.043E-1	4.503E+0	1.061E+1
-2.060E-1	4.506E+0	1.057E+1
-2.076E-1	4.467E+0	1.048E+1
-2.076E-1	4.587E+0	1.056E+1
-2.060E-1	4.525E+0	1.045E+1
-2.060E-1	4.542E+0	1.067E+1
-2.092E-1	4.568E+0	1.070E+1
-2.076E-1	4.577E+0	1.057E+1
-2.043E-1	4.532E+0	1.055E+1
-2.060E-1	4.571E+0	1.053E+1
-2.076E-1	4.597E+0	1.064E+1
-2.076E-1	4.496E+0	1.047E+1
-2.027E-1	4.457E+0	1.055E+1
-2.027E-1	4.561E+0	1.064E+1
-2.076E-1	4.483E+0	1.051E+1
-2.060E-1	4.542E+0	1.064E+1
-2.060E-1	4.581E+0	1.061E+1
-2.043E-1	4.535E+0	1.066E+1
-2.108E-1	4.483E+0	1.060E+1
-2.076E-1	4.558E+0	1.052E+1
-2.060E-1	4.525E+0	1.061E+1
-2.027E-1	4.558E+0	1.056E+1
-2.092E-1	4.529E+0	1.063E+1
-2.060E-1	4.684E+0	1.064E+1
-2.027E-1	4.561E+0	1.048E+1
-2.027E-1	4.516E+0	1.053E+1
-2.108E-1	4.477E+0	1.062E+1
-2.092E-1	4.571E+0	1.065E+1
-2.060E-1	4.606E+0	1.067E+1
-2.076E-1	4.506E+0	1.059E+1
-2.108E-1	4.525E+0	1.058E+1
-2.076E-1	4.616E+0	1.055E+1
-2.027E-1	4.457E+0	1.055E+1
-2.043E-1	4.603E+0	1.054E+1
-2.092E-1	4.516E+0	1.050E+1
-2.092E-1	4.516E+0	1.059E+1
-2.043E-1	4.545E+0	1.067E+1
-2.043E-1	4.525E+0	1.065E+1
-2.060E-1	4.457E+0	1.056E+1
-2.076E-1	4.616E+0	1.061E+1
-2.060E-1	4.490E+0	1.057E+1
-2.076E-1	4.525E+0	1.062E+1
-2.092E-1	4.548E+0	1.046E+1
-2.076E-1	4.431E+0	1.056E+1
-2.027E-1	4.522E+0	1.051E+1
-2.076E-1	4.496E+0	1.063E+1
-2.108E-1	4.558E+0	1.050E+1
-2.076E-1	4.545E+0	1.070E+1
-2.043E-1	4.587E+0	1.075E+1
-2.060E-1	4.574E+0	1.053E+1
-2.108E-1	4.516E+0	1.063E+1
-2.076E-1	4.577E+0	1.065E+1
-2.027E-1	4.412E+0	1.068E+1
-2.027E-1	4.522E+0	1.052E+1
-2.060E-1	4.532E+0	1.059E+1
-2.076E-1	4.499E+0	1.058E+1
-2.060E-1	4.493E+0	1.055E+1
-2.060E-1	4.506E+0	1.044E+1
-2.076E-1	4.499E+0	1.059E+1
-2.076E-1	4.584E+0	1.059E+1
-2.060E-1	4.493E+0	1.048E+1
-2.043E-1	4.496E+0	1.058E+1
-2.076E-1	4.477E+0	1.063E+1
-2.108E-1	4.571E+0	1.063E+1
-2.043E-1	4.561E+0	1.061E+1
-2.060E-1	4.545E+0	1.050E+1
-2.092E-1	4.509E+0	1.064E+1
-2.108E-1	4.545E+0	1.055E+1
-2.043E-1	4.545E+0	1.049E+1
-2.043E-1	4.571E+0	1.045E+1
-2.076E-1	4.561E+0	1.067E+1
-2.060E-1	4.535E+0	1.065E+1
-2.043E-1	4.451E+0	1.050E+1
-2.092E-1	4.480E+0	1.054E+1
-2.076E-1	4.522E+0	1.063E+1
-2.060E-1	4.581E+0	1.066E+1
-2.060E-1	4.542E+0	1.054E+1
-2.076E-1	4.503E+0	1.061E+1
-2.108E-1	4.535E+0	1.055E+1
-2.043E-1	4.558E+0	1.056E+1
-2.027E-1	4.535E+0	1.058E+1
-2.043E-1	4.506E+0	1.055E+1
-2.076E-1	4.600E+0	1.069E+1
-2.043E-1	4.503E+0	1.051E+1
-2.060E-1	4.577E+0	1.065E+1
-2.043E-1	4.490E+0	1.065E+1
-2.043E-1	4.499E+0	1.057E+1
-2.060E-1	4.506E+0	1.073E+1
-2.011E-1	4.496E+0	1.053E+1
-2.011E-1	4.558E+0	1.054E+1
-2.076E-1	4.483E+0	1.064E+1
-2.043E-1	4.509E+0	1.060E+1
-2.043E-1	4.593E+0	1.053E+1
-2.043E-1	4.486E+0	1.049E+1
-2.076E-1	4.571E+0	1.058E+1
-2.060E-1	4.555E+0	1.060E+1
-2.060E-1	4.519E+0	1.065E+1
-2.043E-1	4.402E+0	1.063E+1
-2.076E-1	4.658E+0	1.048E+1
-2.076E-1	4.581E+0	1.060E+1
-2.027E-1	4.522E+0	1.067E+1
-2.043E-1	4.571E+0	1.054E+1
-2.060E-1	4.532E+0	1.067E+1
-2.060E-1	4.616E+0	1.059E+1
-2.027E-1	4.506E+0	1.054E+1
-2.060E-1	4.499E+0	1.062E+1
-2.076E-1	4.538E+0	1.063E+1
-2.076E-1	4.577E+0	1.071E+1
-2.027E-1	4.503E+0	1.057E+1
-2.043E-1	4.538E+0	1.071E+1
-2.092E-1	4.558E+0	1.073E+1
-2.043E-1	4.483E+0	1.057E+1
-2.027E-1	4.577E+0	1.064E+1
-2.043E-1	4.490E+0	1.059E+1
-2.043E-1	4.564E+0	1.062E+1
-2.076E-1	4.587E+0	1.062E+1
-2.027E-1	4.499E+0	1.049E+1
-2.027E-1	4.577E+0	1.067E+1
-2.060E-1	4.545E+0	1.057E+1
-2.027E-1	4.503E+0	1.059E+1
-2.011E-1	4.529E+0	1.066E+1
-2.043E-1	4.558E+0	1.056E+1
-2.076E-1	4.561E+0	1.071E+1
-2.076E-1	4.499E+0	1.058E+1
-2.011E-1	4.499E+0	1.069E+1
-2.027E-1	4.490E+0	1.060E+1
-2.060E-1	4.545E+0	1.050E+1
-2.076E-1	4.535E+0	1.057E+1
-2.043E-1	4.512E+0	1.047E+1
-2.043E-1	4.512E+0	1.057E+1
-2.060E-1	4.493E+0	1.061E+1
-2.076E-1	4.545E+0	1.051E+1
-2.043E-1	4.509E+0	1.052E+1
-2.060E-1	4.581E+0	1.055E+1
-2.060E-1	4.551E+0	1.057E+1
-2.043E-1	4.564E+0	1.068E+1
-2.043E-1	4.532E+0	1.052E+1
-2.060E-1	4.493E+0	1.059E+1
-2.060E-1	4.616E+0	1.055E+1
-2.027E-1	4.493E+0	1.060E+1
-2.027E-1	4.629E+0	1.046E+1
-2.043E-1	4.551E+0	1.067E+1
-2.043E-1	4.499E+0	1.056E+1
-2.060E-1	4.509E+0	1.057E+1
-1.995E-1	4.542E+0	1.071E+1
-2.043E-1	4.535E+0	1.048E+1
-2.076E-1	4.477E+0	1.064E+1
-2.043E-1	4.503E+0	1.067E+1
-2.043E-1	4.545E+0	1.069E+1
-2.060E-1	4.509E+0	1.066E+1
-2.043E-1	4.457E+0	1.045E+1
-2.060E-1	4.499E+0	1.060E+1
-2.043E-1	4.571E+0	1.062E+1
-2.043E-1	4.535E+0	1.054E+1
-2.076E-1	4.506E+0	1.060E+1
-2.060E-1	4.480E+0	1.055E+1
-2.060E-1	4.590E+0	1.048E+1
-2.043E-1	4.525E+0	1.053E+1
-2.092E-1	4.522E+0	1.056E+1
-2.043E-1	4.519E+0	1.070E+1
-2.027E-1	4.490E+0	1.053E+1
-2.060E-1	4.519E+0	1.061E+1
-2.092E-1	4.558E+0	1.061E+1
-2.027E-1	4.619E+0	1.057E+1
-2.027E-1	4.516E+0	1.049E+1
-2.027E-1	4.522E+0	1.055E+1
-2.060E-1	4.568E+0	1.049E+1
-2.060E-1	4.496E+0	1.059E+1
-2.027E-1	4.483E+0	1.049E+1
-2.027E-1	4.555E+0	1.054E+1
-2.043E-1	4.428E+0	1.047E+1
-2.060E-1	4.577E+0	1.047E+1
-2.043E-1	4.509E+0	1.051E+1
-2.043E-1	4.516E+0	1.065E+1
-2.043E-1	4.561E+0	1.064E+1
-2.043E-1	4.542E+0	1.049E+1
-2.011E-1	4.525E+0	1.055E+1
-2.011E-1	4.581E+0	1.058E+1
-2.076E-1	4.548E+0	1.059E+1
-2.060E-1	4.535E+0	1.062E+1
-2.027E-1	4.535E+0	1.065E+1
-2.076E-1	4.496E+0	1.064E+1
-2.043E-1	4.486E+0	1.058E+1
-2.043E-1	4.535E+0	1.066E+1
-1.995E-1	4.483E+0	1.067E+1
-2.011E-1	4.473E+0	1.057E+1
-2.043E-1	4.564E+0	1.062E+1
-2.060E-1	4.574E+0	1.066E+1
-1.978E-1	4.516E+0	1.060E+1
-2.027E-1	4.590E+0	1.063E+1
-2.076E-1	4.503E+0	1.050E+1
-2.043E-1	4.542E+0	1.055E+1
-2.027E-1	4.564E+0	1.061E+1
-2.043E-1	4.516E+0	1.060E+1
-2.060E-1	4.525E+0	1.069E+1
-2.011E-1	4.581E+0	1.051E+1
-2.043E-1	4.590E+0	1.063E+1
-2.027E-1	4.428E+0	1.061E+1
-2.060E-1	4.486E+0	1.056E+1
-2.043E-1	4.574E+0	1.054E+1
-1.995E-1	4.571E+0	1.059E+1
-2.011E-1	4.490E+0	1.068E+1
-2.060E-1	4.532E+0	1.057E+1
-2.060E-1	4.545E+0	1.062E+1
-2.027E-1	4.551E+0	1.058E+1
-2.027E-1	4.558E+0	1.052E+1
-2.043E-1	4.460E+0	1.067E+1
-2.011E-1	4.561E+0	1.062E+1
-2.011E-1	4.480E+0	1.059E+1
-2.011E-1	4.577E+0	1.059E+1
-2.043E-1	4.532E+0	1.058E+1
-2.060E-1	4.441E+0	1.052E+1
-2.011E-1	4.564E+0	1.057E+1
-2.043E-1	4.516E+0	1.049E+1
-2.043E-1	4.460E+0	1.058E+1
-2.027E-1	4.490E+0	1.051E+1
-2.011E-1	4.496E+0	1.047E+1
-2.011E-1	4.444E+0	1.066E+1
-2.043E-1	4.581E+0	1.066E+1
-2.027E-1	4.529E+0	1.066E+1
-2.027E-1	4.613E+0	1.052E+1
-2.027E-1	4.509E+0	1.055E+1
-2.060E-1	4.512E+0	1.066E+1
-2.043E-1	4.493E+0	1.062E+1
-2.043E-1	4.545E+0	1.053E+1
-2.027E-1	4.616E+0	1.052E+1
-2.060E-1	4.593E+0	1.053E+1
-2.060E-1	4.545E+0	1.057E+1
-1.995E-1	4.503E+0	1.061E+1
-2.011E-1	4.610E+0	1.051E+1
-2.060E-1	4.571E+0	1.058E+1
-2.060E-1	4.542E+0	1.070E+1
-2.043E-1	4.493E+0	1.050E+1
-2.043E-1	4.571E+0	1.071E+1
-2.076E-1	4.558E+0	1.050E+1
-2.060E-1	4.464E+0	1.060E+1
-2.011E-1	4.584E+0	1.058E+1
-2.027E-1	4.486E+0	1.064E+1
-2.076E-1	4.545E+0	1.062E+1
-2.043E-1	4.597E+0	1.043E+1
-2.011E-1	4.512E+0	1.056E+1
-2.027E-1	4.574E+0	1.049E+1
-2.092E-1	4.509E+0	1.058E+1
-2.060E-1	4.551E+0	1.040E+1
-2.011E-1	4.499E+0	1.045E+1
-2.027E-1	4.509E+0	1.055E+1
-2.060E-1	4.581E+0	1.055E+1
-2.027E-1	4.503E+0	1.063E+1
-2.027E-1	4.467E+0	1.066E+1
-2.027E-1	4.519E+0	1.047E+1
-2.060E-1	4.480E+0	1.056E+1
-2.027E-1	4.509E+0	1.064E+1
-2.011E-1	4.516E+0	1.047E+1
-2.011E-1	4.483E+0	1.061E+1
-2.043E-1	4.590E+0	1.063E+1
-2.043E-1	4.422E+0	1.055E+1
-2.043E-1	4.535E+0	1.060E+1
-2.027E-1	4.548E+0	1.052E+1
-2.043E-1	4.639E+0	1.061E+1
-2.043E-1	4.558E+0	1.066E+1
-2.011E-1	4.473E+0	1.049E+1
-2.043E-1	4.519E+0	1.047E+1
-2.076E-1	4.568E+0	1.057E+1
-2.027E-1	4.496E+0	1.056E+1
-1.995E-1	4.561E+0	1.062E+1
-2.043E-1	4.581E+0	1.062E+1
-2.027E-1	4.561E+0	1.056E+1
-2.060E-1	4.626E+0	1.066E+1
-1.995E-1	4.473E+0	1.056E+1
-2.027E-1	4.525E+0	1.053E+1
-2.043E-1	4.532E+0	1.059E+1
-2.011E-1	4.545E+0	1.058E+1
-1.978E-1	4.509E+0	1.059E+1
-2.011E-1	4.503E+0	1.056E+1
-2.043E-1	4.545E+0	1.064E+1
-2.043E-1	4.535E+0	1.056E+1
-2.011E-1	4.506E+0	1.057E+1
-2.011E-1	4.496E+0	1.069E+1
-2.027E-1	4.467E+0	1.051E+1
-2.043E-1	4.548E+0	1.056E+1
-2.011E-1	4.493E+0	1.053E+1
-1.995E-1	4.568E+0	1.052E+1
-2.060E-1	4.564E+0	1.057E+1
-2.027E-1	4.470E+0	1.060E+1
-2.011E-1	4.542E+0	1.063E+1
-2.011E-1	4.503E+0	1.060E+1
-2.043E-1	4.558E+0	1.059E+1
-2.043E-1	4.555E+0	1.061E+1
-1.995E-1	4.519E+0	1.074E+1
-2.011E-1	4.470E+0	1.049E+1
-2.043E-1	4.529E+0	1.053E+1
-2.027E-1	4.535E+0	1.067E+1
-2.011E-1	4.460E+0	1.046E+1
-2.011E-1	4.519E+0	1.056E+1
-2.043E-1	4.532E+0	1.060E+1
-2.027E-1	4.486E+0	1.057E+1
-1.995E-1	4.571E+0	1.061E+1
-2.011E-1	4.490E+0	1.053E+1
-2.060E-1	4.509E+0	1.055E+1
-2.027E-1	4.438E+0	1.052E+1
-1.978E-1	4.606E+0	1.057E+1
-1.995E-1	4.509E+0	1.058E+1
-2.043E-1	4.581E+0	1.051E+1
-2.027E-1	4.490E+0	1.057E+1
-2.011E-1	4.490E+0	1.055E+1
-2.027E-1	4.448E+0	1.058E+1
-2.060E-1	4.506E+0	1.062E+1
-2.043E-1	4.516E+0	1.059E+1
-1.995E-1	4.525E+0	1.054E+1
-1.995E-1	4.480E+0	1.065E+1
-2.027E-1	4.480E+0	1.062E+1
-2.027E-1	4.545E+0	1.065E+1
-1.995E-1	4.483E+0	1.071E+1
-2.011E-1	4.480E+0	1.055E+1
-2.011E-1	4.503E+0	1.059E+1
-2.043E-1	4.542E+0	1.071E+1
-2.027E-1	4.493E+0	1.057E+1
-2.011E-1	4.470E+0	1.055E+1
-2.027E-1	4.516E+0	1.051E+1
-2.043E-1	4.529E+0	1.063E+1
-2.027E-1	4.477E+0	1.060E+1
-2.027E-1	4.464E+0	1.050E+1
-2.027E-1	4.516E+0	1.058E+1
-2.043E-1	4.542E+0	1.052E+1
-1.995E-1	4.438E+0	1.058E+1
-2.027E-1	4.503E+0	1.071E+1
-2.027E-1	4.555E+0	1.060E+1
-2.011E-1	4.509E+0	1.066E+1
-1.995E-1	4.444E+0	1.069E+1
-2.027E-1	4.606E+0	1.061E+1
-2.043E-1	4.551E+0	1.053E+1
-1.995E-1	4.490E+0	1.062E+1
-2.011E-1	4.506E+0	1.046E+1
-2.011E-1	4.516E+0	1.061E+1
-2.043E-1	4.519E+0	1.050E+1
-2.011E-1	4.464E+0	1.055E+1
-2.011E-1	4.496E+0	1.061E+1
-2.011E-1	4.590E+0	1.069E+1
-2.027E-1	4.509E+0	1.062E+1
-2.011E-1	4.503E+0	1.065E+1
-1.978E-1	4.597E+0	1.054E+1
-2.011E-1	4.522E+0	1.064E+1
-2.060E-1	4.555E+0	1.071E+1
-2.027E-1	4.600E+0	1.057E+1
-1.995E-1	4.525E+0	1.059E+1
-2.011E-1	4.551E+0	1.063E+1
-2.043E-1	4.548E+0	1.052E+1
-2.027E-1	4.486E+0	1.069E+1
-1.978E-1	4.555E+0	1.046E+1
-2.011E-1	4.512E+0	1.056E+1
-2.027E-1	4.529E+0	1.064E+1
-2.043E-1	4.457E+0	1.056E+1
-2.011E-1	4.519E+0	1.063E+1
-2.011E-1	4.522E+0	1.066E+1
-2.043E-1	4.551E+0	1.053E+1
-1.995E-1	4.516E+0	1.065E+1
-1.995E-1	4.470E+0	1.045E+1
-1.995E-1	4.486E+0	1.049E+1
-2.027E-1	4.574E+0	1.064E+1
-2.043E-1	4.496E+0	1.050E+1
-2.027E-1	4.483E+0	1.051E+1
-1.995E-1	4.525E+0	1.073E+1
-2.027E-1	4.509E+0	1.057E+1
-2.011E-1	4.519E+0	1.064E+1
-1.962E-1	4.590E+0	1.072E+1
-1.995E-1	4.425E+0	1.061E+1
-2.027E-1	4.486E+0	1.068E+1
-2.043E-1	4.438E+0	1.033E+1
-1.995E-1	4.483E+0	1.050E+1
-2.011E-1	4.571E+0	1.059E+1
-2.027E-1	4.499E+0	1.053E+1
-2.043E-1	4.587E+0	1.056E+1
-1.995E-1	4.600E+0	1.066E+1
-1.995E-1	4.545E+0	1.067E+1
-2.027E-1	4.574E+0	1.051E+1
-2.027E-1	4.499E+0	1.061E+1
-2.011E-1	4.558E+0	1.065E+1
-2.027E-1	4.460E+0	1.067E+1
-1.995E-1	4.597E+0	1.058E+1
-2.027E-1	4.571E+0	1.066E+1
-1.995E-1	4.551E+0	1.055E+1
-2.011E-1	4.551E+0	1.070E+1
-2.043E-1	4.486E+0	1.073E+1
-2.043E-1	4.503E+0	1.054E+1
-1.995E-1	4.581E+0	1.064E+1
-2.027E-1	4.555E+0	1.047E+1
-2.043E-1	4.555E+0	1.059E+1
-1.995E-1	4.558E+0	1.051E+1
-2.011E-1	4.545E+0	1.055E+1
-2.027E-1	4.480E+0	1.058E+1
-2.011E-1	4.473E+0	1.063E+1
-2.011E-1	4.613E+0	1.059E+1
-2.011E-1	4.538E+0	1.048E+1
-1.995E-1	4.551E+0	1.049E+1
-2.060E-1	4.438E+0	1.048E+1
-2.027E-1	4.506E+0	1.058E+1
-1.995E-1	4.460E+0	1.057E+1
-2.027E-1	4.593E+0	1.061E+1
-2.011E-1	4.574E+0	1.053E+1
-2.011E-1	4.499E+0	1.045E+1
-1.995E-1	4.551E+0	1.061E+1
-1.995E-1	4.483E+0	1.069E+1
-2.027E-1	4.532E+0	1.052E+1
-2.011E-1	4.529E+0	1.056E+1
-2.011E-1	4.438E+0	1.051E+1
-2.011E-1	4.529E+0	1.058E+1
-2.011E-1	4.535E+0	1.053E+1
-2.027E-1	4.493E+0	1.050E+1
-1.978E-1	4.551E+0	1.060E+1
-1.978E-1	4.568E+0	1.058E+1
-2.011E-1	4.499E+0	1.075E+1
-2.027E-1	4.512E+0	1.062E+1
-2.011E-1	4.581E+0	1.062E+1
-1.978E-1	4.542E+0	1.062E+1
-2.027E-1	4.548E+0	1.057E+1
-2.011E-1	4.564E+0	1.055E+1
-1.978E-1	4.499E+0	1.047E+1
-1.995E-1	4.516E+0	1.051E+1
-2.011E-1	4.542E+0	1.053E+1
-2.027E-1	4.473E+0	1.059E+1
-1.978E-1	4.555E+0	1.055E+1
-1.978E-1	4.564E+0	1.063E+1
-2.027E-1	4.422E+0	1.063E+1
-1.995E-1	4.516E+0	1.045E+1
-1.995E-1	4.522E+0	1.067E+1
-1.995E-1	4.555E+0	1.054E+1
-2.011E-1	4.509E+0	1.053E+1
-2.027E-1	4.512E+0	1.052E+1
-1.962E-1	4.509E+0	1.055E+1
-2.011E-1	4.506E+0	1.050E+1
-2.027E-1	4.477E+0	1.058E+1
-2.027E-1	4.509E+0	1.064E+1
-1.995E-1	4.467E+0	1.042E+1
-1.995E-1	4.600E+0	1.064E+1
-2.027E-1	4.480E+0	1.049E+1
-2.011E-1	4.555E+0	1.064E+1
-1.995E-1	4.509E+0	1.065E+1
-1.978E-1	4.525E+0	1.067E+1
-2.027E-1	4.532E+0	1.059E+1
-2.011E-1	4.493E+0	1.050E+1
-2.011E-1	4.493E+0	1.054E+1
-1.962E-1	4.490E+0	1.056E+1
-2.027E-1	4.473E+0	1.051E+1
-1.995E-1	4.577E+0	1.059E+1
-1.995E-1	4.496E+0	1.054E+1
-1.995E-1	4.506E+0	1.063E+1
-2.043E-1	4.574E+0	1.066E+1
-2.027E-1	4.542E+0	1.071E+1
-1.962E-1	4.529E+0	1.057E+1
-1.995E-1	4.477E+0	1.073E+1
-2.027E-1	4.529E+0	1.062E+1
-2.011E-1	4.486E+0	1.055E+1
-1.995E-1	4.522E+0	1.050E+1
-1.978E-1	4.486E+0	1.055E+1
-2.011E-1	4.545E+0	1.061E+1
-2.011E-1	4.564E+0	1.041E+1
-1.978E-1	4.636E+0	1.061E+1
-1.978E-1	4.451E+0	1.059E+1
-2.011E-1	4.438E+0	1.057E+1
-1.995E-1	4.571E+0	1.060E+1
-1.978E-1	4.464E+0	1.055E+1
-1.995E-1	4.545E+0	1.061E+1
-1.995E-1	4.499E+0	1.053E+1
-2.027E-1	4.512E+0	1.049E+1
-1.962E-1	4.555E+0	1.050E+1
-1.995E-1	4.561E+0	1.050E+1
-2.027E-1	4.499E+0	1.056E+1
-2.011E-1	4.522E+0	1.054E+1
-1.978E-1	4.590E+0	1.047E+1
-1.995E-1	4.564E+0	1.040E+1
-2.027E-1	4.490E+0	1.054E+1
-1.995E-1	4.532E+0	1.045E+1
-1.978E-1	4.506E+0	1.067E+1
-1.995E-1	4.506E+0	1.045E+1
-2.027E-1	4.525E+0	1.055E+1
-2.027E-1	4.571E+0	1.059E+1
-1.962E-1	4.581E+0	1.055E+1
-1.978E-1	4.545E+0	1.050E+1
-2.011E-1	4.506E+0	1.045E+1
-1.995E-1	4.431E+0	1.063E+1
-1.978E-1	4.516E+0	1.060E+1
-1.995E-1	4.448E+0	1.049E+1
-2.060E-1	4.574E+0	1.070E+1
-1.978E-1	4.457E+0	1.055E+1
-1.978E-1	4.532E+0	1.059E+1
-1.978E-1	4.428E+0	1.044E+1
-2.011E-1	4.499E+0	1.051E+1
-2.027E-1	4.480E+0	1.059E+1
-1.978E-1	4.425E+0	1.054E+1
-1.995E-1	4.551E+0	1.051E+1
-2.027E-1	4.548E+0	1.050E+1
-2.011E-1	4.561E+0	1.054E+1
-1.962E-1	4.460E+0	1.064E+1
-2.027E-1	4.509E+0	1.055E+1
-2.027E-1	4.606E+0	1.058E+1
-2.011E-1	4.522E+0	1.049E+1
-1.995E-1	4.558E+0	1.071E+1
-1.995E-1	4.532E+0	1.050E+1
-1.995E-1	4.542E+0	1.063E+1
-2.011E-1	4.538E+0	1.062E+1
-1.978E-1	4.542E+0	1.061E+1
-1.946E-1	4.551E+0	1.059E+1
-1.978E-1	4.545E+0	1.066E+1
-2.043E-1	4.551E+0	1.060E+1
-1.995E-1	4.545E+0	1.055E+1
-1.978E-1	4.564E+0	1.058E+1
-2.011E-1	4.532E+0	1.059E+1
-1.978E-1	4.480E+0	1.053E+1
-1.946E-1	4.584E+0	1.059E+1
-1.995E-1	4.584E+0	1.048E+1
-2.027E-1	4.551E+0	1.052E+1
-1.995E-1	4.551E+0	1.064E+1
-1.978E-1	4.535E+0	1.050E+1
-2.011E-1	4.555E+0	1.059E+1
-1.995E-1	4.558E+0	1.052E+1
-2.011E-1	4.467E+0	1.054E+1
-1.978E-1	4.464E+0	1.064E+1
-1.962E-1	4.467E+0	1.061E+1
-2.011E-1	4.438E+0	1.045E+1
-1.995E-1	4.529E+0	1.046E+1
-1.962E-1	4.538E+0	1.061E+1
-1.946E-1	4.532E+0	1.072E+1
-2.011E-1	4.584E+0	1.065E+1
-1.995E-1	4.571E+0	1.056E+1
-1.962E-1	4.512E+0	1.049E+1
-1.995E-1	4.490E+0	1.057E+1
-2.011E-1	4.535E+0	1.051E+1
-1.995E-1	4.512E+0	1.060E+1
-1.962E-1	4.480E+0	1.050E+1
-1.978E-1	4.532E+0	1.054E+1
-2.027E-1	4.571E+0	1.060E+1
-1.995E-1	4.503E+0	1.065E+1
-1.946E-1	4.561E+0	1.047E+1
-1.995E-1	4.545E+0	1.068E+1
-2.027E-1	4.555E+0	1.052E+1
-1.978E-1	4.675E+0	1.055E+1
-1.978E-1	4.464E+0	1.052E+1
-1.978E-1	4.493E+0	1.060E+1
-2.011E-1	4.448E+0	1.047E+1
-1.995E-1	4.477E+0	1.054E+1
-1.978E-1	4.512E+0	1.055E+1
-1.978E-1	4.564E+0	1.039E+1
-1.995E-1	4.516E+0	1.055E+1
-1.995E-1	4.525E+0	1.041E+1
-1.962E-1	4.519E+0	1.046E+1
-1.962E-1	4.499E+0	1.060E+1
-1.995E-1	4.506E+0	1.063E+1
-1.995E-1	4.418E+0	1.062E+1
-1.946E-1	4.435E+0	1.050E+1
-1.978E-1	4.542E+0	1.046E+1
-2.011E-1	4.522E+0	1.053E+1
-1.978E-1	4.499E+0	1.046E+1
-1.962E-1	4.499E+0	1.063E+1
-2.011E-1	4.532E+0	1.056E+1
-2.027E-1	4.512E+0	1.040E+1
-1.995E-1	4.538E+0	1.049E+1
-1.978E-1	4.509E+0	1.062E+1
-1.995E-1	4.577E+0	1.059E+1
-1.995E-1	4.555E+0	1.054E+1
-1.978E-1	4.525E+0	1.051E+1
-1.946E-1	4.548E+0	1.060E+1
-1.995E-1	4.499E+0	1.061E+1
-2.011E-1	4.584E+0	1.071E+1
-1.995E-1	4.529E+0	1.060E+1
-1.962E-1	4.574E+0	1.057E+1
-1.962E-1	4.606E+0	1.055E+1
-2.011E-1	4.506E+0	1.074E+1
-1.995E-1	4.480E+0	1.056E+1
-1.946E-1	4.568E+0	1.055E+1
-1.962E-1	4.577E+0	1.056E+1
-1.995E-1	4.506E+0	1.068E+1
-1.995E-1	4.577E+0	1.072E+1
-1.978E-1	4.535E+0	1.056E+1
-1.978E-1	4.529E+0	1.052E+1
-2.011E-1	4.454E+0	1.064E+1
-1.995E-1	4.522E+0	1.059E+1
-1.962E-1	4.561E+0	1.057E+1
-1.978E-1	4.506E+0	1.054E+1
-1.962E-1	4.509E+0	1.054E+1
-1.978E-1	4.568E+0	1.056E+1
-1.962E-1	4.584E+0	1.064E+1
-1.978E-1	4.483E+0	1.058E+1
-1.995E-1	4.577E+0	1.067E+1
-1.995E-1	4.460E+0	1.047E+1
-1.978E-1	4.558E+0	1.068E+1
-2.011E-1	4.636E+0	1.047E+1
-2.011E-1	4.496E+0	1.053E+1
-1.995E-1	4.506E+0	1.054E+1
-1.946E-1	4.535E+0	1.043E+1
-1.995E-1	4.467E+0	1.059E+1
-2.011E-1	4.538E+0	1.053E+1
-2.027E-1	4.522E+0	1.053E+1
-1.962E-1	4.532E+0	1.044E+1
-1.995E-1	4.483E+0	1.043E+1
-2.027E-1	4.480E+0	1.057E+1
-2.011E-1	4.483E+0	1.056E+1
-1.978E-1	4.636E+0	1.070E+1
-1.978E-1	4.441E+0	1.059E+1
-2.011E-1	4.496E+0	1.050E+1
-1.995E-1	4.542E+0	1.055E+1
-1.978E-1	4.561E+0	1.065E+1
-1.962E-1	4.493E+0	1.054E+1
-2.027E-1	4.483E+0	1.042E+1
-2.011E-1	4.568E+0	1.047E+1
-1.962E-1	4.545E+0	1.051E+1
-1.995E-1	4.473E+0	1.054E+1
-1.995E-1	4.496E+0	1.050E+1
-1.995E-1	4.519E+0	1.063E+1
-1.978E-1	4.564E+0	1.068E+1
-1.962E-1	4.561E+0	1.057E+1
-2.011E-1	4.522E+0	1.055E+1
-2.011E-1	4.454E+0	1.057E+1
-1.978E-1	4.483E+0	1.056E+1
-1.946E-1	4.467E+0	1.059E+1
-1.995E-1	4.512E+0	1.069E+1
-1.978E-1	4.480E+0	1.055E+1
-1.978E-1	4.512E+0	1.067E+1
-1.962E-1	4.444E+0	1.059E+1
-1.995E-1	4.480E+0	1.060E+1
-1.995E-1	4.584E+0	1.054E+1
-1.962E-1	4.503E+0	1.058E+1
-1.978E-1	4.558E+0	1.049E+1
-2.011E-1	4.551E+0	1.060E+1
-1.978E-1	4.496E+0	1.049E+1
-1.946E-1	4.535E+0	1.045E+1
-1.962E-1	4.516E+0	1.045E+1
-2.011E-1	4.532E+0	1.066E+1
-1.995E-1	4.529E+0	1.053E+1
-1.962E-1	4.548E+0	1.058E+1
-1.995E-1	4.568E+0	1.055E+1
-1.978E-1	4.525E+0	1.061E+1
-1.962E-1	4.486E+0	1.058E+1
-1.978E-1	4.418E+0	1.062E+1
-1.962E-1	4.593E+0	1.055E+1
-1.995E-1	4.584E+0	1.053E+1
-1.978E-1	4.448E+0	1.060E+1
-1.962E-1	4.561E+0	1.053E+1
-1.978E-1	4.516E+0	1.057E+1
-1.978E-1	4.581E+0	1.070E+1
-1.995E-1	4.509E+0	1.057E+1
-1.946E-1	4.522E+0	1.061E+1
-1.962E-1	4.512E+0	1.059E+1
-1.978E-1	4.558E+0	1.042E+1
-1.962E-1	4.577E+0	1.057E+1
-1.978E-1	4.516E+0	1.054E+1
-1.946E-1	4.480E+0	1.054E+1
-2.027E-1	4.558E+0	1.050E+1
-1.978E-1	4.542E+0	1.051E+1
-1.962E-1	4.496E+0	1.060E+1
-1.962E-1	4.568E+0	1.054E+1
-1.978E-1	4.571E+0	1.041E+1
-1.995E-1	4.558E+0	1.043E+1
-1.978E-1	4.470E+0	1.051E+1
-1.978E-1	4.584E+0	1.053E+1
-1.995E-1	4.538E+0	1.052E+1
-1.995E-1	4.558E+0	1.055E+1
-1.962E-1	4.542E+0	1.053E+1
-1.946E-1	4.490E+0	1.051E+1
-2.011E-1	4.529E+0	1.060E+1
-1.995E-1	4.568E+0	1.051E+1
-1.946E-1	4.568E+0	1.038E+1
-1.978E-1	4.522E+0	1.059E+1
-2.011E-1	4.490E+0	1.058E+1
-1.978E-1	4.532E+0	1.064E+1
-1.930E-1	4.470E+0	1.046E+1
-1.962E-1	4.467E+0	1.057E+1
-1.962E-1	4.428E+0	1.059E+1
-1.962E-1	4.584E+0	1.058E+1
-1.946E-1	4.574E+0	1.059E+1
-1.930E-1	4.532E+0	1.054E+1
-1.962E-1	4.490E+0	1.055E+1
-1.995E-1	4.486E+0	1.059E+1
-1.962E-1	4.493E+0	1.054E+1
-1.962E-1	4.564E+0	1.061E+1
-1.995E-1	4.590E+0	1.048E+1
-1.995E-1	4.538E+0	1.056E+1
-1.930E-1	4.542E+0	1.062E+1
-1.930E-1	4.584E+0	1.060E+1
-1.962E-1	4.506E+0	1.050E+1
-1.995E-1	4.499E+0	1.036E+1
-1.962E-1	4.490E+0	1.069E+1
-1.962E-1	4.451E+0	1.053E+1
-1.978E-1	4.493E+0	1.057E+1
-1.978E-1	4.516E+0	1.060E+1
-1.962E-1	4.584E+0	1.068E+1
-1.962E-1	4.529E+0	1.059E+1
-2.011E-1	4.551E+0	1.052E+1
-1.946E-1	4.555E+0	1.057E+1
-1.946E-1	4.525E+0	1.058E+1
-1.978E-1	4.548E+0	1.062E+1
-1.995E-1	4.600E+0	1.064E+1
-1.978E-1	4.483E+0	1.053E+1
-1.930E-1	4.460E+0	1.043E+1
-1.962E-1	4.542E+0	1.051E+1
-2.011E-1	4.535E+0	1.052E+1
-1.962E-1	4.493E+0	1.057E+1
-1.946E-1	4.509E+0	1.055E+1
-1.995E-1	4.493E+0	1.067E+1
-1.995E-1	4.473E+0	1.051E+1
-1.995E-1	4.499E+0	1.067E+1
-1.930E-1	4.493E+0	1.053E+1
-1.946E-1	4.473E+0	1.065E+1
-1.978E-1	4.548E+0	1.053E+1
-1.962E-1	4.451E+0	1.047E+1
-1.962E-1	4.590E+0	1.047E+1
-1.978E-1	4.467E+0	1.059E+1
-1.962E-1	4.512E+0	1.040E+1
-1.962E-1	4.564E+0	1.061E+1
-1.962E-1	4.435E+0	1.047E+1
-1.946E-1	4.551E+0	1.051E+1
-1.962E-1	4.555E+0	1.059E+1
-1.978E-1	4.431E+0	1.049E+1
-1.946E-1	4.532E+0	1.062E+1
-1.962E-1	4.503E+0	1.045E+1
-2.011E-1	4.571E+0	1.046E+1
-1.978E-1	4.529E+0	1.061E+1
-1.930E-1	4.525E+0	1.065E+1
-1.946E-1	4.516E+0	1.051E+1
-1.978E-1	4.493E+0	1.048E+1
-1.978E-1	4.532E+0	1.066E+1
-1.946E-1	4.470E+0	1.064E+1
-1.962E-1	4.483E+0	1.057E+1
-1.995E-1	4.574E+0	1.051E+1
-1.978E-1	4.548E+0	1.054E+1
-1.930E-1	4.574E+0	1.058E+1
-1.978E-1	4.506E+0	1.053E+1
-1.995E-1	4.460E+0	1.057E+1
-1.962E-1	4.480E+0	1.044E+1
-1.962E-1	4.483E+0	1.064E+1
-1.995E-1	4.503E+0	1.063E+1
-2.011E-1	4.444E+0	1.051E+1
-1.978E-1	4.460E+0	1.065E+1
-1.930E-1	4.558E+0	1.059E+1
-1.978E-1	4.535E+0	1.051E+1
-1.962E-1	4.561E+0	1.062E+1
-1.978E-1	4.545E+0	1.049E+1
-1.930E-1	4.568E+0	1.044E+1
-1.930E-1	4.490E+0	1.050E+1
-2.011E-1	4.490E+0	1.052E+1
-1.995E-1	4.499E+0	1.054E+1
-1.962E-1	4.503E+0	1.052E+1
-1.962E-1	4.532E+0	1.061E+1
-1.978E-1	4.597E+0	1.055E+1
-1.978E-1	4.532E+0	1.061E+1
-1.946E-1	4.516E+0	1.041E+1
-1.962E-1	4.593E+0	1.063E+1
-1.995E-1	4.555E+0	1.042E+1
-1.995E-1	4.532E+0	1.054E+1
-1.930E-1	4.542E+0	1.054E+1
-1.946E-1	4.457E+0	1.055E+1
-1.962E-1	4.506E+0	1.044E+1
-1.978E-1	4.512E+0	1.057E+1
-1.978E-1	4.509E+0	1.071E+1
-1.946E-1	4.623E+0	1.044E+1
-1.962E-1	4.613E+0	1.053E+1
-1.978E-1	4.568E+0	1.053E+1
-1.946E-1	4.516E+0	1.049E+1
-1.930E-1	4.571E+0	1.064E+1
-2.011E-1	4.428E+0	1.066E+1
-1.946E-1	4.486E+0	1.056E+1
-1.930E-1	4.512E+0	1.051E+1
-1.946E-1	4.561E+0	1.041E+1
-1.978E-1	4.470E+0	1.056E+1
-1.978E-1	4.464E+0	1.050E+1
-1.962E-1	4.548E+0	1.051E+1
-1.962E-1	4.496E+0	1.066E+1
-2.011E-1	4.535E+0	1.041E+1
-1.995E-1	4.597E+0	1.060E+1
-1.930E-1	4.464E+0	1.044E+1
-1.946E-1	4.483E+0	1.052E+1
-1.962E-1	4.451E+0	1.049E+1
-1.962E-1	4.555E+0	1.054E+1
-1.962E-1	4.496E+0	1.057E+1
-1.962E-1	4.480E+0	1.057E+1
-1.995E-1	4.486E+0	1.064E+1
-1.978E-1	4.467E+0	1.053E+1
-1.930E-1	4.428E+0	1.051E+1
-1.946E-1	4.509E+0	1.044E+1
-1.962E-1	4.555E+0	1.045E+1
-1.978E-1	4.444E+0	1.052E+1
-1.930E-1	4.493E+0	1.054E+1
-1.946E-1	4.558E+0	1.049E+1
-2.011E-1	4.555E+0	1.052E+1
-1.978E-1	4.568E+0	1.053E+1
-1.914E-1	4.577E+0	1.050E+1
-1.930E-1	4.506E+0	1.057E+1
-1.978E-1	4.435E+0	1.042E+1
-1.962E-1	4.535E+0	1.047E+1
-1.930E-1	4.561E+0	1.062E+1
-1.946E-1	4.548E+0	1.059E+1
-1.962E-1	4.490E+0	1.058E+1
-1.978E-1	4.464E+0	1.058E+1
-1.962E-1	4.522E+0	1.048E+1
-1.978E-1	4.490E+0	1.063E+1
-1.995E-1	4.493E+0	1.055E+1
-1.978E-1	4.499E+0	1.054E+1
-1.930E-1	4.451E+0	1.058E+1
-1.946E-1	4.694E+0	1.055E+1
-1.946E-1	4.470E+0	1.055E+1
-1.962E-1	4.574E+0	1.055E+1
-1.946E-1	4.558E+0	1.044E+1
-1.946E-1	4.486E+0	1.050E+1
-1.978E-1	4.422E+0	1.052E+1
-1.962E-1	4.512E+0	1.054E+1
-1.914E-1	4.448E+0	1.044E+1
-1.930E-1	4.535E+0	1.066E+1
-1.962E-1	4.571E+0	1.054E+1
-1.962E-1	4.551E+0	1.056E+1
-1.930E-1	4.516E+0	1.055E+1
-1.946E-1	4.564E+0	1.055E+1
-1.946E-1	4.509E+0	1.044E+1
-1.946E-1	4.435E+0	1.063E+1
-1.930E-1	4.522E+0	1.035E+1
-1.930E-1	4.496E+0	1.060E+1
-1.978E-1	4.542E+0	1.047E+1
-1.978E-1	4.535E+0	1.055E+1
-1.897E-1	4.532E+0	1.066E+1
-1.946E-1	4.525E+0	1.048E+1
-1.946E-1	4.516E+0	1.053E+1
-1.995E-1	4.451E+0	1.051E+1
-1.946E-1	4.493E+0	1.051E+1
-1.946E-1	4.470E+0	1.045E+1
-1.962E-1	4.603E+0	1.071E+1
-1.946E-1	4.555E+0	1.056E+1
-1.930E-1	4.477E+0	1.052E+1
-1.962E-1	4.558E+0	1.047E+1
-1.962E-1	4.470E+0	1.059E+1
-1.978E-1	4.545E+0	1.051E+1
-1.914E-1	4.525E+0	1.052E+1
-1.930E-1	4.532E+0	1.056E+1
-1.978E-1	4.470E+0	1.060E+1
-1.962E-1	4.516E+0	1.047E+1
-1.914E-1	4.483E+0	1.056E+1
-1.946E-1	4.490E+0	1.058E+1
-1.995E-1	4.581E+0	1.052E+1
-1.946E-1	4.529E+0	1.062E+1
-1.962E-1	4.477E+0	1.046E+1
-1.946E-1	4.467E+0	1.048E+1
-1.978E-1	4.525E+0	1.055E+1
-1.978E-1	4.525E+0	1.059E+1
-1.930E-1	4.568E+0	1.045E+1
-1.930E-1	4.480E+0	1.052E+1
-1.946E-1	4.457E+0	1.050E+1
-1.962E-1	4.532E+0	1.059E+1
-1.930E-1	4.516E+0	1.074E+1
-1.962E-1	4.626E+0	1.037E+1
-1.978E-1	4.551E+0	1.061E+1
-1.962E-1	4.532E+0	1.048E+1
-1.930E-1	4.503E+0	1.044E+1
-1.930E-1	4.522E+0	1.056E+1
-1.962E-1	4.568E+0	1.048E+1
-1.978E-1	4.623E+0	1.065E+1
-1.930E-1	4.613E+0	1.067E+1
-1.946E-1	4.587E+0	1.060E+1
-1.962E-1	4.503E+0	1.054E+1
-1.978E-1	4.464E+0	1.060E+1
-1.962E-1	4.532E+0	1.067E+1
-1.946E-1	4.590E+0	1.056E+1
-1.962E-1	4.506E+0	1.055E+1
-1.978E-1	4.529E+0	1.057E+1
-1.930E-1	4.564E+0	1.062E+1
-1.930E-1	4.457E+0	1.048E+1
-1.946E-1	4.522E+0	1.056E+1
-1.962E-1	4.529E+0	1.060E+1
-1.946E-1	4.629E+0	1.065E+1
-1.914E-1	4.509E+0	1.059E+1
-1.946E-1	4.571E+0	1.063E+1
-1.946E-1	4.379E+0	1.069E+1
-1.930E-1	4.535E+0	1.069E+1
-1.946E-1	4.525E+0	1.050E+1
-1.962E-1	4.490E+0	1.065E+1
-1.978E-1	4.525E+0	1.056E+1
-1.946E-1	4.486E+0	1.048E+1
-1.946E-1	4.568E+0	1.052E+1
-1.978E-1	4.477E+0	1.056E+1
-1.962E-1	4.483E+0	1.049E+1
-1.946E-1	4.545E+0	1.053E+1
-1.930E-1	4.512E+0	1.058E+1
-1.962E-1	4.535E+0	1.055E+1
-1.962E-1	4.470E+0	1.059E+1
-1.914E-1	4.542E+0	1.043E+1
-1.930E-1	4.506E+0	1.057E+1
-1.962E-1	4.451E+0	1.054E+1
-1.930E-1	4.483E+0	1.055E+1
-1.930E-1	4.542E+0	1.059E+1
-1.946E-1	4.509E+0	1.059E+1
-1.978E-1	4.477E+0	1.044E+1
-1.962E-1	4.464E+0	1.065E+1
-1.946E-1	4.493E+0	1.056E+1
-1.930E-1	4.516E+0	1.048E+1
-1.962E-1	4.477E+0	1.050E+1
-1.946E-1	4.613E+0	1.050E+1
-1.897E-1	4.490E+0	1.046E+1
-1.946E-1	4.606E+0	1.055E+1
-1.930E-1	4.503E+0	1.051E+1
-1.962E-1	4.522E+0	1.056E+1
-1.930E-1	4.422E+0	1.054E+1
-1.914E-1	4.535E+0	1.056E+1
-1.962E-1	4.574E+0	1.057E+1
-1.962E-1	4.493E+0	1.053E+1
-1.914E-1	4.503E+0	1.049E+1
-1.930E-1	4.564E+0	1.064E+1
-1.946E-1	4.512E+0	1.057E+1
-1.962E-1	4.551E+0	1.050E+1
-1.962E-1	4.509E+0	1.056E+1
-1.946E-1	4.535E+0	1.053E+1
-1.978E-1	4.603E+0	1.051E+1
-1.962E-1	4.444E+0	1.044E+1
-1.930E-1	4.522E+0	1.055E+1
-1.930E-1	4.590E+0	1.053E+1
-1.962E-1	4.480E+0	1.055E+1
-1.946E-1	4.428E+0	1.039E+1
-1.914E-1	4.522E+0	1.068E+1
-1.930E-1	4.490E+0	1.054E+1
-1.962E-1	4.529E+0	1.051E+1
-1.946E-1	4.428E+0	1.050E+1
-1.897E-1	4.529E+0	1.048E+1
-1.930E-1	4.525E+0	1.047E+1
-1.946E-1	4.457E+0	1.066E+1
-1.914E-1	4.506E+0	1.043E+1
-1.930E-1	4.506E+0	1.066E+1
-1.914E-1	4.587E+0	1.052E+1
-1.962E-1	4.568E+0	1.057E+1
-1.946E-1	4.564E+0	1.052E+1
-1.897E-1	4.493E+0	1.057E+1
-1.946E-1	4.535E+0	1.057E+1
-1.962E-1	4.499E+0	1.057E+1
-1.962E-1	4.525E+0	1.053E+1
-1.930E-1	4.483E+0	1.058E+1
-1.946E-1	4.538E+0	1.063E+1
-1.946E-1	4.499E+0	1.063E+1
-1.962E-1	4.568E+0	1.045E+1
-1.930E-1	4.493E+0	1.048E+1
-1.930E-1	4.503E+0	1.046E+1
-1.978E-1	4.538E+0	1.065E+1
-1.946E-1	4.428E+0	1.052E+1
-1.914E-1	4.551E+0	1.044E+1
-1.914E-1	4.496E+0	1.054E+1
-1.962E-1	4.503E+0	1.057E+1
-1.930E-1	4.529E+0	1.053E+1
-1.897E-1	4.561E+0	1.046E+1
-1.930E-1	4.535E+0	1.070E+1
-1.946E-1	4.548E+0	1.046E+1
-1.962E-1	4.545E+0	1.057E+1
-1.930E-1	4.555E+0	1.041E+1
-1.946E-1	4.545E+0	1.047E+1
-1.978E-1	4.512E+0	1.046E+1
-1.946E-1	4.473E+0	1.059E+1
-1.914E-1	4.415E+0	1.045E+1
-1.930E-1	4.490E+0	1.056E+1
-1.930E-1	4.470E+0	1.051E+1
-1.962E-1	4.499E+0	1.060E+1
-1.914E-1	4.525E+0	1.043E+1
-1.946E-1	4.555E+0	1.047E+1
-1.962E-1	4.532E+0	1.048E+1
-1.930E-1	4.574E+0	1.049E+1
-1.914E-1	4.551E+0	1.052E+1
-1.930E-1	4.483E+0	1.043E+1
-1.962E-1	4.519E+0	1.070E+1
-1.962E-1	4.561E+0	1.050E+1
-1.914E-1	4.590E+0	1.055E+1
-1.946E-1	4.649E+0	1.048E+1
-1.962E-1	4.460E+0	1.054E+1
-1.930E-1	4.522E+0	1.051E+1
-1.914E-1	4.535E+0	1.055E+1
-1.930E-1	4.551E+0	1.054E+1
-1.946E-1	4.503E+0	1.063E+1
-1.946E-1	4.545E+0	1.052E+1
-1.930E-1	4.558E+0	1.051E+1
-1.930E-1	4.503E+0	1.055E+1
-1.962E-1	4.525E+0	1.055E+1
-1.962E-1	4.522E+0	1.053E+1
-1.930E-1	4.486E+0	1.047E+1
-1.914E-1	4.451E+0	1.049E+1
-1.962E-1	4.503E+0	1.059E+1
-1.946E-1	4.483E+0	1.059E+1
-1.914E-1	4.454E+0	1.069E+1
-1.930E-1	4.477E+0	1.051E+1
-1.946E-1	4.629E+0	1.057E+1
-1.946E-1	4.454E+0	1.049E+1
-1.930E-1	4.584E+0	1.059E+1
-1.962E-1	4.496E+0	1.044E+1
-1.930E-1	4.506E+0	1.051E+1
-1.946E-1	4.496E+0	1.044E+1
-1.930E-1	4.522E+0	1.055E+1
-1.914E-1	4.467E+0	1.049E+1
-1.962E-1	4.538E+0	1.051E+1
-1.962E-1	4.402E+0	1.048E+1
-1.930E-1	4.503E+0	1.044E+1
-1.930E-1	4.483E+0	1.053E+1
-1.978E-1	4.577E+0	1.057E+1
-1.978E-1	4.499E+0	1.053E+1
-1.914E-1	4.548E+0	1.054E+1
-1.914E-1	4.555E+0	1.044E+1
-1.962E-1	4.535E+0	1.057E+1
-1.930E-1	4.581E+0	1.058E+1
-1.914E-1	4.512E+0	1.050E+1
-1.930E-1	4.506E+0	1.056E+1
-1.962E-1	4.529E+0	1.045E+1
-1.930E-1	4.483E+0	1.064E+1
-1.930E-1	4.555E+0	1.067E+1
-1.914E-1	4.499E+0	1.047E+1
-1.930E-1	4.519E+0	1.052E+1
-1.962E-1	4.503E+0	1.059E+1
-1.946E-1	4.525E+0	1.066E+1
-1.930E-1	4.587E+0	1.060E+1
-1.930E-1	4.551E+0	1.052E+1
-1.914E-1	4.571E+0	1.056E+1
-1.881E-1	4.561E+0	1.053E+1
-1.881E-1	4.516E+0	1.067E+1
-1.946E-1	4.480E+0	1.053E+1
-1.930E-1	4.506E+0	1.049E+1
-1.881E-1	4.467E+0	1.066E+1
-1.897E-1	4.662E+0	1.054E+1
-1.914E-1	4.483E+0	1.047E+1
-1.914E-1	4.535E+0	1.058E+1
-1.914E-1	4.473E+0	1.044E+1
-1.930E-1	4.480E+0	1.058E+1
-1.930E-1	4.629E+0	1.036E+1
-1.914E-1	4.522E+0	1.049E+1
-1.897E-1	4.581E+0	1.058E+1
-1.914E-1	4.584E+0	1.054E+1
-1.930E-1	4.561E+0	1.055E+1
-1.930E-1	4.516E+0	1.044E+1
-1.914E-1	4.522E+0	1.052E+1
-1.930E-1	4.551E+0	1.046E+1
-1.962E-1	4.448E+0	1.057E+1
-1.930E-1	4.545E+0	1.051E+1
-1.897E-1	4.584E+0	1.053E+1
-1.914E-1	4.535E+0	1.044E+1
-1.930E-1	4.529E+0	1.042E+1
-1.930E-1	4.486E+0	1.052E+1
-1.914E-1	4.587E+0	1.065E+1
-1.930E-1	4.522E+0	1.058E+1
-1.946E-1	4.555E+0	1.050E+1
-1.946E-1	4.561E+0	1.041E+1
-1.914E-1	4.584E+0	1.053E+1
-1.914E-1	4.522E+0	1.056E+1
-1.930E-1	4.581E+0	1.058E+1
-1.946E-1	4.538E+0	1.059E+1
-1.930E-1	4.577E+0	1.052E+1
-1.914E-1	4.516E+0	1.062E+1
-1.978E-1	4.558E+0	1.039E+1
-1.930E-1	4.542E+0	1.058E+1
-1.897E-1	4.555E+0	1.065E+1
-1.914E-1	4.441E+0	1.043E+1
-1.946E-1	4.584E+0	1.055E+1
-1.930E-1	4.538E+0	1.042E+1
-1.897E-1	4.464E+0	1.054E+1
-1.930E-1	4.522E+0	1.056E+1
-1.946E-1	4.584E+0	1.046E+1
-1.962E-1	4.542E+0	1.051E+1
-1.914E-1	4.493E+0	1.072E+1
-1.914E-1	4.503E+0	1.044E+1
-1.930E-1	4.597E+0	1.041E+1
-1.930E-1	4.460E+0	1.067E+1
-1.914E-1	4.545E+0	1.060E+1
-1.897E-1	4.574E+0	1.056E+1
-1.930E-1	4.561E+0	1.048E+1
-1.930E-1	4.457E+0	1.046E+1
-1.930E-1	4.561E+0	1.060E+1
-1.930E-1	4.551E+0	1.048E+1
-1.962E-1	4.516E+0	1.052E+1
-1.946E-1	4.483E+0	1.043E+1
-1.930E-1	4.516E+0	1.054E+1
-1.914E-1	4.512E+0	1.055E+1
-1.946E-1	4.493E+0	1.061E+1
-1.962E-1	4.464E+0	1.054E+1
-1.897E-1	4.542E+0	1.058E+1
-1.881E-1	4.473E+0	1.052E+1
-1.930E-1	4.535E+0	1.056E+1
-1.946E-1	4.519E+0	1.045E+1
-1.914E-1	4.506E+0	1.055E+1
-1.930E-1	4.548E+0	1.061E+1
-1.930E-1	4.522E+0	1.045E+1
-1.930E-1	4.480E+0	1.060E+1
-1.914E-1	4.503E+0	1.053E+1
-1.914E-1	4.512E+0	1.044E+1
-1.946E-1	4.496E+0	1.056E+1
-1.930E-1	4.477E+0	1.043E+1
-1.914E-1	4.516E+0	1.051E+1
-1.930E-1	4.499E+0	1.038E+1
-1.914E-1	4.509E+0	1.054E+1
-1.946E-1	4.613E+0	1.046E+1
-1.914E-1	4.490E+0	1.061E+1
-1.930E-1	4.548E+0	1.046E+1
-1.946E-1	4.597E+0	1.052E+1
-1.930E-1	4.519E+0	1.043E+1
-1.897E-1	4.532E+0	1.056E+1
-1.897E-1	4.542E+0	1.047E+1
-1.930E-1	4.636E+0	1.059E+1
-1.946E-1	4.483E+0	1.049E+1
-1.930E-1	4.509E+0	1.065E+1
-1.897E-1	4.581E+0	1.050E+1
-1.930E-1	4.396E+0	1.056E+1
-1.946E-1	4.509E+0	1.048E+1
-1.897E-1	4.464E+0	1.039E+1
-1.897E-1	4.516E+0	1.052E+1
-1.946E-1	4.451E+0	1.049E+1
-1.930E-1	4.490E+0	1.047E+1
-1.914E-1	4.581E+0	1.047E+1
-1.930E-1	4.438E+0	1.064E+1
-1.962E-1	4.590E+0	1.062E+1
-1.914E-1	4.558E+0	1.041E+1
-1.914E-1	4.503E+0	1.035E+1
-1.914E-1	4.564E+0	1.053E+1
-1.930E-1	4.597E+0	1.038E+1
-1.930E-1	4.428E+0	1.049E+1
-1.914E-1	4.444E+0	1.048E+1
-1.897E-1	4.486E+0	1.048E+1
-1.946E-1	4.499E+0	1.060E+1
-1.946E-1	4.561E+0	1.056E+1
-1.897E-1	4.571E+0	1.057E+1
-1.897E-1	4.561E+0	1.044E+1
-1.946E-1	4.525E+0	1.059E+1
-1.946E-1	4.509E+0	1.060E+1
-1.897E-1	4.564E+0	1.055E+1
-1.914E-1	4.473E+0	1.049E+1
-1.946E-1	4.516E+0	1.056E+1
-1.930E-1	4.571E+0	1.048E+1
-1.881E-1	4.460E+0	1.047E+1
-1.897E-1	4.590E+0	1.049E+1
-1.946E-1	4.555E+0	1.058E+1
-1.962E-1	4.597E+0	1.059E+1
-1.914E-1	4.532E+0	1.063E+1
-1.914E-1	4.373E+0	1.038E+1
-1.962E-1	4.431E+0	1.048E+1
-1.930E-1	4.470E+0	1.057E+1
-1.897E-1	4.503E+0	1.060E+1
-1.930E-1	4.490E+0	1.050E+1
-1.930E-1	4.532E+0	1.052E+1
-1.930E-1	4.506E+0	1.040E+1
-1.865E-1	4.561E+0	1.041E+1
-1.914E-1	4.522E+0	1.043E+1
-1.914E-1	4.470E+0	1.046E+1
-1.881E-1	4.649E+0	1.056E+1
-1.914E-1	4.486E+0	1.042E+1
-1.914E-1	4.600E+0	1.063E+1
-1.946E-1	4.600E+0	1.050E+1
-1.930E-1	4.460E+0	1.045E+1
-1.897E-1	4.509E+0	1.056E+1
-1.897E-1	4.532E+0	1.069E+1
-1.897E-1	4.561E+0	1.056E+1
-1.946E-1	4.519E+0	1.057E+1
-1.914E-1	4.535E+0	1.047E+1
-1.946E-1	4.558E+0	1.065E+1
-1.930E-1	4.470E+0	1.042E+1
-1.930E-1	4.571E+0	1.056E+1
-1.897E-1	4.568E+0	1.051E+1
-1.914E-1	4.457E+0	1.049E+1
-1.946E-1	4.477E+0	1.065E+1
-1.946E-1	4.561E+0	1.052E+1
-1.914E-1	4.516E+0	1.069E+1
-1.930E-1	4.467E+0	1.054E+1
-1.914E-1	4.422E+0	1.056E+1
-1.914E-1	4.493E+0	1.043E+1
-1.897E-1	4.457E+0	1.054E+1
-1.897E-1	4.506E+0	1.057E+1
-1.930E-1	4.597E+0	1.064E+1
-1.914E-1	4.545E+0	1.049E+1
-1.914E-1	4.486E+0	1.053E+1
-1.881E-1	4.542E+0	1.056E+1
-1.930E-1	4.522E+0	1.053E+1
-1.930E-1	4.509E+0	1.048E+1
-1.914E-1	4.561E+0	1.048E+1
-1.914E-1	4.477E+0	1.047E+1
-1.946E-1	4.464E+0	1.055E+1
-1.914E-1	4.535E+0	1.048E+1
-1.914E-1	4.529E+0	1.057E+1
-1.914E-1	4.590E+0	1.048E+1
-1.914E-1	4.568E+0	1.056E+1
-1.946E-1	4.542E+0	1.041E+1
-1.914E-1	4.558E+0	1.043E+1
-1.881E-1	4.545E+0	1.056E+1
-1.946E-1	4.532E+0	1.058E+1
-1.914E-1	4.506E+0	1.062E+1
-1.897E-1	4.499E+0	1.051E+1
-1.897E-1	4.545E+0	1.051E+1
-1.930E-1	4.490E+0	1.065E+1
-1.930E-1	4.467E+0	1.057E+1
-1.881E-1	4.457E+0	1.059E+1
-1.930E-1	4.574E+0	1.038E+1
-1.930E-1	4.545E+0	1.056E+1
-1.897E-1	4.457E+0	1.061E+1
-1.897E-1	4.662E+0	1.059E+1
-1.897E-1	4.454E+0	1.053E+1
-1.930E-1	4.532E+0	1.051E+1
-1.897E-1	4.512E+0	1.059E+1
-1.881E-1	4.522E+0	1.045E+1
-1.914E-1	4.542E+0	1.053E+1
-1.930E-1	4.551E+0	1.048E+1
-1.914E-1	4.561E+0	1.045E+1
-1.897E-1	4.525E+0	1.050E+1
-1.897E-1	4.516E+0	1.054E+1
-1.946E-1	4.490E+0	1.049E+1
-1.930E-1	4.542E+0	1.039E+1
-1.881E-1	4.571E+0	1.052E+1
-1.881E-1	4.529E+0	1.050E+1
-1.914E-1	4.535E+0	1.059E+1
-1.930E-1	4.480E+0	1.056E+1
-1.881E-1	4.538E+0	1.051E+1
-1.914E-1	4.519E+0	1.038E+1
-1.897E-1	4.606E+0	1.059E+1
-1.930E-1	4.616E+0	1.042E+1
-1.881E-1	4.522E+0	1.061E+1
-1.914E-1	4.499E+0	1.063E+1
-1.930E-1	4.516E+0	1.044E+1
-1.897E-1	4.545E+0	1.041E+1
-1.881E-1	4.535E+0	1.058E+1
-1.881E-1	4.470E+0	1.043E+1
-1.930E-1	4.525E+0	1.038E+1
-1.930E-1	4.457E+0	1.051E+1
-1.914E-1	4.499E+0	1.052E+1
-1.881E-1	4.564E+0	1.058E+1
-1.914E-1	4.590E+0	1.046E+1
-1.930E-1	4.542E+0	1.050E+1
-1.914E-1	4.457E+0	1.051E+1
-1.897E-1	4.499E+0	1.055E+1
-1.930E-1	4.483E+0	1.052E+1
-1.930E-1	4.522E+0	1.054E+1
-1.881E-1	4.519E+0	1.043E+1
-1.897E-1	4.535E+0	1.048E+1
-1.897E-1	4.555E+0	1.043E+1
-1.930E-1	4.525E+0	1.059E+1
-1.914E-1	4.464E+0	1.067E+1
-1.914E-1	4.522E+0	1.048E+1
-1.930E-1	4.587E+0	1.048E+1
-1.930E-1	4.548E+0	1.045E+1
-1.881E-1	4.490E+0	1.038E+1
-1.897E-1	4.571E+0	1.066E+1
-1.946E-1	4.503E+0	1.060E+1
-1.914E-1	4.548E+0	1.049E+1
-1.881E-1	4.512E+0	1.043E+1
-1.881E-1	4.525E+0	1.055E+1
-1.930E-1	4.503E+0	1.042E+1
-1.930E-1	4.480E+0	1.056E+1
-1.865E-1	4.525E+0	1.053E+1
-1.914E-1	4.480E+0	1.059E+1
-1.930E-1	4.448E+0	1.055E+1
-1.930E-1	4.522E+0	1.047E+1
-1.897E-1	4.616E+0	1.059E+1
-1.914E-1	4.551E+0	1.046E+1
-1.914E-1	4.519E+0	1.057E+1
-1.914E-1	4.473E+0	1.049E+1
-1.881E-1	4.522E+0	1.054E+1
-1.914E-1	4.542E+0	1.034E+1
-1.914E-1	4.503E+0	1.045E+1
-1.930E-1	4.470E+0	1.047E+1
-1.914E-1	4.542E+0	1.051E+1
-1.897E-1	4.483E+0	1.059E+1
-1.897E-1	4.600E+0	1.059E+1
-1.897E-1	4.503E+0	1.045E+1
-1.897E-1	4.555E+0	1.060E+1
-1.865E-1	4.441E+0	1.053E+1
-1.914E-1	4.503E+0	1.056E+1
-1.914E-1	4.418E+0	1.052E+1
-1.897E-1	4.571E+0	1.049E+1
-1.914E-1	4.493E+0	1.056E+1
-1.946E-1	4.428E+0	1.043E+1
-1.930E-1	4.467E+0	1.047E+1
-1.897E-1	4.512E+0	1.039E+1
-1.865E-1	4.490E+0	1.055E+1
-1.930E-1	4.519E+0	1.047E+1
-1.914E-1	4.435E+0	1.046E+1
-1.881E-1	4.613E+0	1.042E+1
-1.914E-1	4.490E+0	1.065E+1
-1.914E-1	4.509E+0	1.048E+1
-1.946E-1	4.568E+0	1.039E+1
-1.897E-1	4.538E+0	1.059E+1
-1.914E-1	4.593E+0	1.043E+1
-1.914E-1	4.509E+0	1.057E+1
-1.930E-1	4.542E+0	1.054E+1
-1.881E-1	4.477E+0	1.063E+1
-1.897E-1	4.516E+0	1.063E+1
-1.881E-1	4.535E+0	1.039E+1
-1.914E-1	4.389E+0	1.036E+1
-1.897E-1	4.503E+0	1.047E+1
-1.897E-1	4.629E+0	1.048E+1
-1.930E-1	4.493E+0	1.034E+1
-1.914E-1	4.464E+0	1.050E+1
-1.897E-1	4.571E+0	1.055E+1
-1.881E-1	4.551E+0	1.058E+1
-1.914E-1	4.480E+0	1.051E+1
-1.897E-1	4.551E+0	1.060E+1
-1.881E-1	4.525E+0	1.043E+1
-1.881E-1	4.409E+0	1.050E+1
-1.897E-1	4.448E+0	1.055E+1
-1.930E-1	4.451E+0	1.049E+1
-1.881E-1	4.506E+0	1.045E+1
-1.897E-1	4.603E+0	1.038E+1
-1.914E-1	4.477E+0	1.046E+1
-1.930E-1	4.522E+0	1.057E+1
-1.914E-1	4.480E+0	1.068E+1
-1.881E-1	4.483E+0	1.050E+1
-1.930E-1	4.486E+0	1.053E+1
-1.897E-1	4.522E+0	1.053E+1
-1.897E-1	4.506E+0	1.054E+1
-1.881E-1	4.538E+0	1.055E+1
-1.897E-1	4.532E+0	1.039E+1
-1.897E-1	4.503E+0	1.048E+1
-1.865E-1	4.525E+0	1.045E+1
-1.881E-1	4.555E+0	1.040E+1
-1.914E-1	4.574E+0	1.052E+1
-1.946E-1	4.499E+0	1.058E+1
-1.897E-1	4.444E+0	1.051E+1
-1.865E-1	4.561E+0	1.054E+1
-1.914E-1	4.590E+0	1.060E+1
-1.914E-1	4.496E+0	1.043E+1
-1.897E-1	4.558E+0	1.054E+1
-1.881E-1	4.529E+0	1.058E+1
-1.914E-1	4.558E+0	1.051E+1
-1.930E-1	4.486E+0	1.048E+1
-1.881E-1	4.448E+0	1.053E+1
-1.865E-1	4.483E+0	1.055E+1
-1.930E-1	4.548E+0	1.048E+1
-1.897E-1	4.568E+0	1.054E+1
-1.881E-1	4.473E+0	1.052E+1
-1.865E-1	4.545E+0	1.060E+1
-1.930E-1	4.444E+0	1.049E+1
-1.914E-1	4.564E+0	1.043E+1
-1.914E-1	4.428E+0	1.058E+1
-1.914E-1	4.564E+0	1.050E+1
-1.946E-1	4.422E+0	1.047E+1
-1.914E-1	4.499E+0	1.059E+1
-1.881E-1	4.451E+0	1.057E+1
-1.897E-1	4.519E+0	1.037E+1
-1.914E-1	4.480E+0	1.056E+1
-1.897E-1	4.519E+0	1.050E+1
-1.881E-1	4.477E+0	1.046E+1
-1.881E-1	4.438E+0	1.052E+1
-1.914E-1	4.558E+0	1.041E+1
-1.930E-1	4.529E+0	1.052E+1
-1.881E-1	4.415E+0	1.055E+1
-1.914E-1	4.538E+0	1.045E+1
-1.946E-1	4.490E+0	1.063E+1
-1.930E-1	4.551E+0	1.048E+1
-1.881E-1	4.431E+0	1.067E+1
-1.881E-1	4.535E+0	1.048E+1
-1.914E-1	4.538E+0	1.041E+1
-1.897E-1	4.509E+0	1.059E+1
-1.865E-1	4.535E+0	1.045E+1
-1.881E-1	4.538E+0	1.061E+1
-1.914E-1	4.564E+0	1.059E+1
-1.930E-1	4.558E+0	1.065E+1
-1.881E-1	4.519E+0	1.049E+1
-1.897E-1	4.503E+0	1.050E+1
-1.897E-1	4.467E+0	1.065E+1
-1.930E-1	4.457E+0	1.051E+1
-1.897E-1	4.363E+0	1.070E+1
-1.897E-1	4.473E+0	1.051E+1
-1.914E-1	4.496E+0	1.054E+1
-1.914E-1	4.512E+0	1.055E+1
-1.897E-1	4.555E+0	1.058E+1
-1.881E-1	4.545E+0	1.039E+1
-1.914E-1	4.529E+0	1.050E+1
-1.897E-1	4.512E+0	1.047E+1
-1.914E-1	4.480E+0	1.057E+1
-1.881E-1	4.623E+0	1.062E+1
-1.897E-1	4.490E+0	1.044E+1
-1.914E-1	4.470E+0	1.056E+1
-1.881E-1	4.470E+0	1.051E+1
-1.865E-1	4.529E+0	1.051E+1
-1.914E-1	4.460E+0	1.055E+1
-1.897E-1	4.522E+0	1.060E+1
-1.897E-1	4.389E+0	1.059E+1
-1.897E-1	4.499E+0	1.046E+1
-1.897E-1	4.483E+0	1.046E+1
-1.914E-1	4.477E+0	1.038E+1
-1.865E-1	4.561E+0	1.049E+1
-1.881E-1	4.545E+0	1.047E+1
-1.930E-1	4.490E+0	1.068E+1
-1.914E-1	4.548E+0	1.051E+1
-1.865E-1	4.499E+0	1.045E+1
-1.865E-1	4.499E+0	1.051E+1
-1.930E-1	4.506E+0	1.046E+1
-1.914E-1	4.584E+0	1.060E+1
-1.881E-1	4.503E+0	1.058E+1
-1.897E-1	4.460E+0	1.058E+1
-1.897E-1	4.451E+0	1.048E+1
-1.914E-1	4.603E+0	1.050E+1
-1.881E-1	4.571E+0	1.045E+1
-1.865E-1	4.483E+0	1.036E+1
-1.897E-1	4.499E+0	1.046E+1
-1.897E-1	4.555E+0	1.051E+1
-1.832E-1	4.509E+0	1.046E+1
-1.897E-1	4.590E+0	1.061E+1
-1.914E-1	4.480E+0	1.048E+1
-1.881E-1	4.577E+0	1.058E+1
-1.881E-1	4.597E+0	1.039E+1
-1.865E-1	4.506E+0	1.048E+1
-1.881E-1	4.529E+0	1.048E+1
-1.881E-1	4.535E+0	1.044E+1
-1.881E-1	4.506E+0	1.042E+1
-1.865E-1	4.431E+0	1.048E+1
-1.930E-1	4.542E+0	1.053E+1
-1.914E-1	4.477E+0	1.056E+1
-1.881E-1	4.593E+0	1.054E+1
-1.881E-1	4.509E+0	1.053E+1
-1.897E-1	4.558E+0	1.041E+1
-1.897E-1	4.490E+0	1.048E+1
-1.897E-1	4.512E+0	1.046E+1
-1.897E-1	4.525E+0	1.061E+1
-1.897E-1	4.425E+0	1.047E+1
-1.914E-1	4.555E+0	1.031E+1
-1.881E-1	4.490E+0	1.045E+1
-1.865E-1	4.473E+0	1.059E+1
-1.914E-1	4.587E+0	1.040E+1
-1.897E-1	4.425E+0	1.046E+1
-1.881E-1	4.525E+0	1.053E+1
-1.881E-1	4.490E+0	1.053E+1
-1.914E-1	4.480E+0	1.045E+1
-1.914E-1	4.480E+0	1.052E+1
-1.849E-1	4.542E+0	1.053E+1
-1.897E-1	4.490E+0	1.056E+1
-1.897E-1	4.503E+0	1.059E+1
-1.897E-1	4.584E+0	1.061E+1
-1.881E-1	4.512E+0	1.052E+1
-1.881E-1	4.451E+0	1.053E+1
-1.897E-1	4.496E+0	1.060E+1
-1.914E-1	4.418E+0	1.051E+1
-1.881E-1	4.587E+0	1.045E+1
-1.881E-1	4.535E+0	1.059E+1
-1.881E-1	4.496E+0	1.042E+1
-1.914E-1	4.399E+0	1.055E+1
-1.881E-1	4.512E+0	1.048E+1
-1.881E-1	4.451E+0	1.050E+1
-1.914E-1	4.473E+0	1.050E+1
-1.881E-1	4.425E+0	1.035E+1
-1.865E-1	4.568E+0	1.045E+1
-1.881E-1	4.545E+0	1.061E+1
-1.946E-1	4.548E+0	1.050E+1
-1.897E-1	4.610E+0	1.050E+1
-1.865E-1	4.422E+0	1.050E+1
-1.881E-1	4.467E+0	1.055E+1
-1.897E-1	4.506E+0	1.047E+1
-1.897E-1	4.538E+0	1.048E+1
-1.865E-1	4.509E+0	1.049E+1
-1.881E-1	4.457E+0	1.065E+1
-1.930E-1	4.542E+0	1.052E+1
-1.914E-1	4.464E+0	1.052E+1
-1.849E-1	4.542E+0	1.054E+1
-1.832E-1	4.529E+0	1.038E+1
-1.897E-1	4.548E+0	1.046E+1
-1.897E-1	4.558E+0	1.043E+1
-1.849E-1	4.532E+0	1.046E+1
-1.865E-1	4.490E+0	1.041E+1
-1.914E-1	4.496E+0	1.055E+1
-1.897E-1	4.529E+0	1.049E+1
-1.881E-1	4.529E+0	1.059E+1
-1.881E-1	4.444E+0	1.066E+1
-1.914E-1	4.496E+0	1.049E+1
-1.897E-1	4.438E+0	1.029E+1
-1.881E-1	4.503E+0	1.047E+1
-1.881E-1	4.503E+0	1.050E+1
-1.897E-1	4.512E+0	1.056E+1
-1.881E-1	4.532E+0	1.051E+1
-1.881E-1	4.509E+0	1.046E+1
-1.865E-1	4.548E+0	1.050E+1
-1.897E-1	4.457E+0	1.056E+1
-1.897E-1	4.597E+0	1.037E+1
-1.881E-1	4.509E+0	1.059E+1
-1.849E-1	4.480E+0	1.068E+1
-1.881E-1	4.483E+0	1.055E+1
-1.914E-1	4.551E+0	1.046E+1
-1.881E-1	4.571E+0	1.048E+1
-1.865E-1	4.422E+0	1.050E+1
-1.914E-1	4.499E+0	1.062E+1
-1.914E-1	4.542E+0	1.048E+1
-1.865E-1	4.555E+0	1.054E+1
-1.865E-1	4.493E+0	1.053E+1
-1.881E-1	4.451E+0	1.050E+1
-1.897E-1	4.522E+0	1.055E+1
-1.849E-1	4.506E+0	1.049E+1
-1.897E-1	4.441E+0	1.053E+1
-1.881E-1	4.519E+0	1.053E+1
-1.914E-1	4.606E+0	1.050E+1
-1.881E-1	4.509E+0	1.061E+1
-1.881E-1	4.555E+0	1.043E+1
-1.930E-1	4.561E+0	1.049E+1
-1.881E-1	4.519E+0	1.034E+1
-1.881E-1	4.568E+0	1.052E+1
[truncated: 93,969 more rows]
