# Supplementary material for: Improved ANAP incorporation and VCF analysis reveal details of P2X7 current facilitation and a limited conformational interplay between ATP binding and the intracellular ballast domain
Source: eLife. 2023 Jan 4;12:e82479. doi: 10.7554/eLife.82479 (PMC9859053; doi:10.7554/eLife.82479)
Supplement: Figure 3—figure supplement 3—source data 2. [file elife-82479-fig3-figsupp3-data2.zip › Figure-3_figure-supplement-3_source-data-2/S23N-constructs/l21/04.csv]

-3.779E-1	6.585E+0	1.237E+1
-3.795E-1	6.647E+0	1.229E+1
-3.779E-1	6.660E+0	1.240E+1
-3.795E-1	6.725E+0	1.234E+1
-3.779E-1	6.747E+0	1.237E+1
-3.795E-1	6.718E+0	1.245E+1
-3.795E-1	6.747E+0	1.224E+1
-3.795E-1	6.709E+0	1.215E+1
-3.779E-1	6.699E+0	1.237E+1
-3.779E-1	6.718E+0	1.226E+1
-3.811E-1	6.692E+0	1.238E+1
-3.779E-1	6.715E+0	1.228E+1
-3.763E-1	6.673E+0	1.229E+1
-3.746E-1	6.647E+0	1.220E+1
-3.827E-1	6.689E+0	1.243E+1
-3.795E-1	6.663E+0	1.237E+1
-3.795E-1	6.793E+0	1.220E+1
-3.795E-1	6.712E+0	1.228E+1
-3.795E-1	6.660E+0	1.228E+1
-3.779E-1	6.663E+0	1.231E+1
-3.763E-1	6.734E+0	1.236E+1
-3.763E-1	6.696E+0	1.231E+1
-3.811E-1	6.663E+0	1.222E+1
-3.779E-1	6.705E+0	1.228E+1
-3.779E-1	6.757E+0	1.224E+1
-3.779E-1	6.796E+0	1.225E+1
-3.795E-1	6.738E+0	1.238E+1
-3.811E-1	6.676E+0	1.242E+1
-3.779E-1	6.757E+0	1.240E+1
-3.763E-1	6.657E+0	1.211E+1
-3.827E-1	6.722E+0	1.227E+1
-3.795E-1	6.747E+0	1.217E+1
-3.763E-1	6.676E+0	1.236E+1
-3.795E-1	6.751E+0	1.227E+1
-3.811E-1	6.747E+0	1.231E+1
-3.795E-1	6.793E+0	1.233E+1
-3.763E-1	6.751E+0	1.224E+1
-3.779E-1	6.725E+0	1.238E+1
-3.811E-1	6.770E+0	1.212E+1
-3.779E-1	6.803E+0	1.225E+1
-3.763E-1	6.637E+0	1.232E+1
-3.779E-1	6.764E+0	1.236E+1
-3.827E-1	6.796E+0	1.209E+1
-3.795E-1	6.767E+0	1.231E+1
-3.795E-1	6.705E+0	1.219E+1
-3.811E-1	6.734E+0	1.230E+1
-3.827E-1	6.679E+0	1.231E+1
-3.795E-1	6.757E+0	1.230E+1
-3.795E-1	6.683E+0	1.218E+1
-3.779E-1	6.767E+0	1.234E+1
-3.811E-1	6.709E+0	1.218E+1
-3.795E-1	6.722E+0	1.239E+1
-3.779E-1	6.692E+0	1.238E+1
-3.795E-1	6.683E+0	1.232E+1
-3.811E-1	6.676E+0	1.232E+1
-3.811E-1	6.679E+0	1.210E+1
-3.779E-1	6.692E+0	1.233E+1
-3.811E-1	6.679E+0	1.231E+1
-3.827E-1	6.871E+0	1.219E+1
-3.779E-1	6.751E+0	1.238E+1
-3.763E-1	6.683E+0	1.228E+1
-3.811E-1	6.734E+0	1.234E+1
-3.811E-1	6.631E+0	1.239E+1
-3.811E-1	6.728E+0	1.234E+1
-3.795E-1	6.780E+0	1.224E+1
-3.779E-1	6.692E+0	1.227E+1
-3.811E-1	6.718E+0	1.206E+1
-3.795E-1	6.754E+0	1.236E+1
-3.795E-1	6.686E+0	1.240E+1
-3.795E-1	6.786E+0	1.237E+1
-3.811E-1	6.731E+0	1.233E+1
-3.827E-1	6.760E+0	1.222E+1
-3.763E-1	6.705E+0	1.220E+1
-3.763E-1	6.696E+0	1.239E+1
-3.811E-1	6.699E+0	1.211E+1
-3.746E-1	6.728E+0	1.222E+1
-3.779E-1	6.663E+0	1.234E+1
-3.779E-1	6.718E+0	1.232E+1
-3.811E-1	6.722E+0	1.234E+1
-3.795E-1	6.754E+0	1.232E+1
-3.763E-1	6.689E+0	1.236E+1
-3.811E-1	6.686E+0	1.219E+1
-3.795E-1	6.631E+0	1.248E+1
-3.811E-1	6.666E+0	1.232E+1
-3.746E-1	6.640E+0	1.225E+1
-3.779E-1	6.692E+0	1.232E+1
-3.811E-1	6.692E+0	1.239E+1
-3.795E-1	6.624E+0	1.228E+1
-3.779E-1	6.725E+0	1.221E+1
-3.795E-1	6.803E+0	1.236E+1
-3.795E-1	6.764E+0	1.240E+1
-3.779E-1	6.637E+0	1.228E+1
-3.746E-1	6.806E+0	1.227E+1
-3.779E-1	6.728E+0	1.240E+1
-3.763E-1	6.764E+0	1.241E+1
-3.811E-1	6.673E+0	1.242E+1
-3.763E-1	6.725E+0	1.231E+1
-3.779E-1	6.702E+0	1.222E+1
-3.795E-1	6.764E+0	1.234E+1
-3.779E-1	6.744E+0	1.228E+1
-3.779E-1	6.631E+0	1.237E+1
-3.811E-1	6.757E+0	1.240E+1
-3.811E-1	6.764E+0	1.233E+1
-3.779E-1	6.689E+0	1.225E+1
-3.763E-1	6.728E+0	1.238E+1
-3.795E-1	6.751E+0	1.232E+1
-3.779E-1	6.767E+0	1.218E+1
-3.779E-1	6.728E+0	1.225E+1
-3.746E-1	6.709E+0	1.240E+1
-3.795E-1	6.734E+0	1.240E+1
-3.827E-1	6.725E+0	1.221E+1
-3.779E-1	6.705E+0	1.231E+1
-3.746E-1	6.702E+0	1.240E+1
-3.779E-1	6.728E+0	1.214E+1
-3.811E-1	6.657E+0	1.211E+1
-3.811E-1	6.683E+0	1.242E+1
-3.779E-1	6.725E+0	1.228E+1
-3.795E-1	6.819E+0	1.228E+1
-3.827E-1	6.744E+0	1.225E+1
-3.763E-1	6.692E+0	1.244E+1
-3.763E-1	6.747E+0	1.234E+1
-3.795E-1	6.696E+0	1.235E+1
-3.795E-1	6.709E+0	1.222E+1
-3.811E-1	6.689E+0	1.213E+1
-3.779E-1	6.653E+0	1.235E+1
-3.811E-1	6.767E+0	1.224E+1
-3.811E-1	6.718E+0	1.221E+1
-3.811E-1	6.670E+0	1.235E+1
-3.763E-1	6.666E+0	1.229E+1
-3.763E-1	6.653E+0	1.228E+1
-3.795E-1	6.673E+0	1.240E+1
-3.795E-1	6.712E+0	1.218E+1
-3.746E-1	6.689E+0	1.223E+1
-3.795E-1	6.683E+0	1.226E+1
-3.827E-1	6.699E+0	1.220E+1
-3.795E-1	6.741E+0	1.233E+1
-3.730E-1	6.689E+0	1.231E+1
-3.763E-1	6.747E+0	1.235E+1
-3.811E-1	6.744E+0	1.226E+1
-3.811E-1	6.754E+0	1.222E+1
-3.795E-1	6.640E+0	1.222E+1
-3.795E-1	6.731E+0	1.233E+1
-3.811E-1	6.760E+0	1.223E+1
-3.779E-1	6.718E+0	1.225E+1
-3.763E-1	6.589E+0	1.234E+1
-3.811E-1	6.650E+0	1.228E+1
-3.811E-1	6.871E+0	1.237E+1
-3.795E-1	6.718E+0	1.258E+1
-3.763E-1	6.793E+0	1.229E+1
-3.763E-1	6.725E+0	1.231E+1
-3.795E-1	6.650E+0	1.238E+1
-3.779E-1	6.809E+0	1.219E+1
-3.779E-1	6.647E+0	1.216E+1
-3.795E-1	6.660E+0	1.219E+1
-3.827E-1	6.676E+0	1.227E+1
-3.795E-1	6.576E+0	1.232E+1
-3.763E-1	6.679E+0	1.226E+1
-3.779E-1	6.725E+0	1.236E+1
-3.827E-1	6.647E+0	1.216E+1
-3.811E-1	6.760E+0	1.228E+1
-3.779E-1	6.640E+0	1.225E+1
-3.779E-1	6.709E+0	1.223E+1
-3.811E-1	6.712E+0	1.225E+1
-3.811E-1	6.722E+0	1.229E+1
-3.746E-1	6.757E+0	1.241E+1
-3.795E-1	6.919E+0	1.219E+1
-3.795E-1	6.624E+0	1.233E+1
-3.795E-1	6.747E+0	1.221E+1
-3.779E-1	6.738E+0	1.235E+1
-3.811E-1	6.757E+0	1.227E+1
-3.811E-1	6.747E+0	1.216E+1
-3.811E-1	6.728E+0	1.231E+1
-3.763E-1	6.770E+0	1.217E+1
-3.763E-1	6.634E+0	1.223E+1
-3.811E-1	6.770E+0	1.228E+1
-3.795E-1	6.793E+0	1.220E+1
-3.795E-1	6.692E+0	1.232E+1
-3.795E-1	6.767E+0	1.233E+1
-3.811E-1	6.689E+0	1.238E+1
-3.779E-1	6.663E+0	1.223E+1
-3.763E-1	6.728E+0	1.223E+1
-3.795E-1	6.760E+0	1.233E+1
-3.811E-1	6.660E+0	1.227E+1
-3.795E-1	6.731E+0	1.225E+1
-3.779E-1	6.718E+0	1.213E+1
-3.795E-1	6.767E+0	1.225E+1
-3.779E-1	6.757E+0	1.220E+1
-3.795E-1	6.696E+0	1.196E+1
-3.779E-1	6.686E+0	1.236E+1
-3.779E-1	6.728E+0	1.228E+1
-3.811E-1	6.793E+0	1.226E+1
-3.779E-1	6.679E+0	1.230E+1
-3.746E-1	6.712E+0	1.237E+1
-3.763E-1	6.595E+0	1.229E+1
-3.795E-1	6.751E+0	1.247E+1
-3.811E-1	6.822E+0	1.243E+1
-3.779E-1	6.699E+0	1.223E+1
-3.763E-1	6.728E+0	1.219E+1
-3.827E-1	6.806E+0	1.213E+1
-3.811E-1	6.760E+0	1.231E+1
-3.746E-1	6.653E+0	1.224E+1
-3.795E-1	6.747E+0	1.238E+1
-3.827E-1	6.686E+0	1.231E+1
-3.763E-1	6.806E+0	1.219E+1
-3.763E-1	6.812E+0	1.228E+1
-3.827E-1	6.702E+0	1.228E+1
-3.811E-1	6.734E+0	1.233E+1
-3.811E-1	6.647E+0	1.220E+1
-3.779E-1	6.689E+0	1.219E+1
-3.763E-1	6.734E+0	1.234E+1
-3.844E-1	6.702E+0	1.237E+1
-3.779E-1	6.728E+0	1.228E+1
-3.763E-1	6.751E+0	1.221E+1
-3.763E-1	6.650E+0	1.228E+1
-3.811E-1	6.657E+0	1.227E+1
-3.779E-1	6.627E+0	1.230E+1
-3.779E-1	6.683E+0	1.231E+1
-3.763E-1	6.731E+0	1.229E+1
-3.827E-1	6.734E+0	1.229E+1
-3.795E-1	6.722E+0	1.238E+1
-3.763E-1	6.653E+0	1.219E+1
-3.779E-1	6.647E+0	1.237E+1
-3.795E-1	6.757E+0	1.227E+1
-3.795E-1	6.679E+0	1.225E+1
-3.763E-1	6.773E+0	1.216E+1
-3.827E-1	6.709E+0	1.234E+1
-3.811E-1	6.608E+0	1.239E+1
-3.779E-1	6.702E+0	1.219E+1
-3.779E-1	6.686E+0	1.219E+1
-3.795E-1	6.663E+0	1.230E+1
-3.795E-1	6.637E+0	1.220E+1
-3.763E-1	6.692E+0	1.226E+1
-3.779E-1	6.670E+0	1.224E+1
-3.763E-1	6.767E+0	1.233E+1
-3.811E-1	6.585E+0	1.231E+1
-3.795E-1	6.773E+0	1.231E+1
-3.779E-1	6.731E+0	1.228E+1
-3.763E-1	6.799E+0	1.221E+1
-3.827E-1	6.757E+0	1.221E+1
-3.779E-1	6.822E+0	1.244E+1
-3.779E-1	6.767E+0	1.224E+1
-3.795E-1	6.754E+0	1.224E+1
-3.811E-1	6.734E+0	1.229E+1
-3.795E-1	6.673E+0	1.221E+1
-3.795E-1	6.734E+0	1.229E+1
-3.779E-1	6.666E+0	1.232E+1
-3.811E-1	6.734E+0	1.218E+1
-3.811E-1	6.666E+0	1.228E+1
-3.779E-1	6.728E+0	1.224E+1
-3.795E-1	6.673E+0	1.218E+1
-3.811E-1	6.653E+0	1.217E+1
-3.779E-1	6.751E+0	1.227E+1
-3.763E-1	6.728E+0	1.225E+1
-3.811E-1	6.686E+0	1.236E+1
-3.795E-1	6.738E+0	1.223E+1
-3.811E-1	6.731E+0	1.226E+1
-3.763E-1	6.660E+0	1.215E+1
-3.779E-1	6.725E+0	1.220E+1
-3.795E-1	6.722E+0	1.216E+1
-3.795E-1	6.705E+0	1.232E+1
-3.779E-1	6.673E+0	1.225E+1
-3.795E-1	6.709E+0	1.224E+1
-3.795E-1	6.712E+0	1.236E+1
-3.811E-1	6.767E+0	1.226E+1
-3.763E-1	6.812E+0	1.231E+1
-3.779E-1	6.650E+0	1.233E+1
-3.811E-1	6.806E+0	1.225E+1
-3.795E-1	6.673E+0	1.225E+1
-3.763E-1	6.773E+0	1.213E+1
-3.763E-1	6.676E+0	1.238E+1
-3.827E-1	6.601E+0	1.230E+1
-3.779E-1	6.689E+0	1.233E+1
-3.779E-1	6.683E+0	1.226E+1
-3.779E-1	6.663E+0	1.231E+1
-3.827E-1	6.705E+0	1.230E+1
-3.763E-1	6.722E+0	1.236E+1
-3.763E-1	6.744E+0	1.218E+1
-3.811E-1	6.666E+0	1.241E+1
-3.827E-1	6.670E+0	1.225E+1
-3.795E-1	6.699E+0	1.226E+1
-3.795E-1	6.670E+0	1.244E+1
-3.779E-1	6.686E+0	1.246E+1
-3.811E-1	6.790E+0	1.230E+1
-3.811E-1	6.598E+0	1.223E+1
-3.779E-1	6.725E+0	1.237E+1
-3.779E-1	6.644E+0	1.239E+1
-3.811E-1	6.764E+0	1.235E+1
-3.811E-1	6.757E+0	1.242E+1
-3.779E-1	6.666E+0	1.207E+1
-3.779E-1	6.666E+0	1.231E+1
-3.827E-1	6.734E+0	1.227E+1
-3.795E-1	6.611E+0	1.233E+1
-3.746E-1	6.653E+0	1.235E+1
-3.746E-1	6.738E+0	1.220E+1
-3.779E-1	6.699E+0	1.227E+1
-3.811E-1	6.712E+0	1.248E+1
-3.746E-1	6.751E+0	1.234E+1
-3.811E-1	6.676E+0	1.218E+1
-3.827E-1	6.767E+0	1.238E+1
-3.811E-1	6.722E+0	1.224E+1
-3.779E-1	6.754E+0	1.235E+1
-3.811E-1	6.692E+0	1.231E+1
-3.811E-1	6.653E+0	1.224E+1
-3.811E-1	6.728E+0	1.228E+1
-3.779E-1	6.747E+0	1.226E+1
-3.795E-1	6.770E+0	1.218E+1
-3.811E-1	6.718E+0	1.228E+1
-3.795E-1	6.725E+0	1.232E+1
-3.763E-1	6.683E+0	1.222E+1
-3.779E-1	6.712E+0	1.251E+1
-3.811E-1	6.751E+0	1.237E+1
-3.811E-1	6.696E+0	1.238E+1
-3.763E-1	6.683E+0	1.219E+1
-3.779E-1	6.715E+0	1.243E+1
-3.795E-1	6.705E+0	1.237E+1
-3.795E-1	6.702E+0	1.234E+1
-3.746E-1	6.741E+0	1.226E+1
-3.779E-1	6.851E+0	1.228E+1
-3.811E-1	6.696E+0	1.239E+1
-3.779E-1	6.692E+0	1.239E+1
-3.795E-1	6.812E+0	1.238E+1
-3.779E-1	6.734E+0	1.240E+1
-3.827E-1	6.702E+0	1.224E+1
-3.811E-1	6.790E+0	1.231E+1
-3.763E-1	6.783E+0	1.230E+1
-3.795E-1	6.718E+0	1.233E+1
-3.827E-1	6.770E+0	1.223E+1
-3.779E-1	6.699E+0	1.233E+1
-3.763E-1	6.709E+0	1.239E+1
-3.811E-1	6.780E+0	1.235E+1
-3.779E-1	6.582E+0	1.232E+1
-3.795E-1	6.696E+0	1.223E+1
-3.779E-1	6.744E+0	1.236E+1
-3.795E-1	6.705E+0	1.224E+1
-3.811E-1	6.686E+0	1.219E+1
-3.811E-1	6.773E+0	1.225E+1
-3.763E-1	6.569E+0	1.238E+1
-3.811E-1	6.679E+0	1.236E+1
-3.811E-1	6.783E+0	1.239E+1
-3.811E-1	6.592E+0	1.233E+1
-3.795E-1	6.699E+0	1.219E+1
-3.795E-1	6.725E+0	1.227E+1
-3.811E-1	6.686E+0	1.217E+1
-3.779E-1	6.712E+0	1.243E+1
-3.763E-1	6.731E+0	1.241E+1
-3.763E-1	6.773E+0	1.232E+1
-3.827E-1	6.744E+0	1.222E+1
-3.779E-1	6.786E+0	1.232E+1
-3.763E-1	6.676E+0	1.233E+1
-3.779E-1	6.738E+0	1.233E+1
-3.827E-1	6.709E+0	1.222E+1
-3.763E-1	6.767E+0	1.228E+1
-3.763E-1	6.709E+0	1.236E+1
-3.779E-1	6.803E+0	1.220E+1
-3.844E-1	6.647E+0	1.227E+1
-3.811E-1	6.686E+0	1.226E+1
-3.763E-1	6.666E+0	1.224E+1
-3.779E-1	6.773E+0	1.240E+1
-3.811E-1	6.644E+0	1.228E+1
-3.795E-1	6.718E+0	1.231E+1
-3.779E-1	6.757E+0	1.220E+1
-3.811E-1	6.770E+0	1.238E+1
-3.795E-1	6.712E+0	1.213E+1
-3.811E-1	6.770E+0	1.222E+1
-3.763E-1	6.715E+0	1.228E+1
-3.795E-1	6.676E+0	1.221E+1
-3.827E-1	6.689E+0	1.217E+1
-3.795E-1	6.851E+0	1.231E+1
-3.746E-1	6.618E+0	1.225E+1
-3.763E-1	6.777E+0	1.224E+1
-3.811E-1	6.754E+0	1.236E+1
-3.795E-1	6.793E+0	1.224E+1
-3.763E-1	6.585E+0	1.228E+1
-3.763E-1	6.718E+0	1.224E+1
-3.811E-1	6.760E+0	1.235E+1
-3.779E-1	6.722E+0	1.244E+1
-3.795E-1	6.793E+0	1.236E+1
-3.763E-1	6.754E+0	1.234E+1
-3.795E-1	6.725E+0	1.236E+1
-3.779E-1	6.709E+0	1.238E+1
-3.795E-1	6.559E+0	1.232E+1
-3.779E-1	6.699E+0	1.227E+1
-3.811E-1	6.783E+0	1.227E+1
-3.779E-1	6.673E+0	1.236E+1
-3.795E-1	6.683E+0	1.218E+1
-3.779E-1	6.786E+0	1.216E+1
-3.811E-1	6.783E+0	1.222E+1
-3.795E-1	6.673E+0	1.224E+1
-3.763E-1	6.715E+0	1.226E+1
-3.779E-1	6.663E+0	1.218E+1
-3.827E-1	6.657E+0	1.231E+1
-3.811E-1	6.683E+0	1.237E+1
-3.763E-1	6.621E+0	1.247E+1
-3.779E-1	6.725E+0	1.243E+1
-3.811E-1	6.592E+0	1.240E+1
-3.779E-1	6.692E+0	1.226E+1
-3.763E-1	6.709E+0	1.230E+1
-3.795E-1	6.770E+0	1.238E+1
-3.811E-1	6.725E+0	1.244E+1
-3.779E-1	6.705E+0	1.246E+1
-3.763E-1	6.699E+0	1.221E+1
-3.779E-1	6.764E+0	1.227E+1
-3.844E-1	6.861E+0	1.228E+1
-3.795E-1	6.699E+0	1.220E+1
-3.779E-1	6.760E+0	1.225E+1
-3.795E-1	6.663E+0	1.230E+1
-3.795E-1	6.692E+0	1.238E+1
-3.811E-1	6.777E+0	1.239E+1
-3.779E-1	6.803E+0	1.229E+1
-3.779E-1	6.696E+0	1.247E+1
-3.811E-1	6.709E+0	1.232E+1
-3.779E-1	6.624E+0	1.226E+1
-3.779E-1	6.734E+0	1.222E+1
-3.746E-1	6.673E+0	1.229E+1
-3.827E-1	6.770E+0	1.229E+1
-3.763E-1	6.783E+0	1.222E+1
-3.779E-1	6.579E+0	1.225E+1
-3.795E-1	6.728E+0	1.235E+1
-3.811E-1	6.621E+0	1.217E+1
-3.795E-1	6.861E+0	1.230E+1
-3.763E-1	6.786E+0	1.237E+1
-3.795E-1	6.734E+0	1.228E+1
-3.811E-1	6.734E+0	1.233E+1
-3.779E-1	6.712E+0	1.229E+1
-3.779E-1	6.780E+0	1.238E+1
-3.811E-1	6.734E+0	1.225E+1
-3.811E-1	6.705E+0	1.239E+1
-3.779E-1	6.812E+0	1.235E+1
-3.746E-1	6.637E+0	1.223E+1
-3.746E-1	6.809E+0	1.224E+1
-3.795E-1	6.722E+0	1.236E+1
-3.795E-1	6.709E+0	1.221E+1
-3.779E-1	6.670E+0	1.227E+1
-3.795E-1	6.832E+0	1.220E+1
-3.779E-1	6.608E+0	1.234E+1
-3.811E-1	6.663E+0	1.228E+1
-3.779E-1	6.773E+0	1.226E+1
-3.795E-1	6.611E+0	1.250E+1
-3.827E-1	6.731E+0	1.233E+1
-3.795E-1	6.601E+0	1.236E+1
-3.779E-1	6.692E+0	1.225E+1
-3.779E-1	6.676E+0	1.221E+1
-3.811E-1	6.734E+0	1.241E+1
-3.795E-1	6.754E+0	1.222E+1
-3.795E-1	6.692E+0	1.223E+1
-3.763E-1	6.822E+0	1.229E+1
-3.811E-1	6.673E+0	1.222E+1
-3.795E-1	6.790E+0	1.223E+1
-3.763E-1	6.709E+0	1.233E+1
-3.795E-1	6.718E+0	1.218E+1
-3.795E-1	6.689E+0	1.239E+1
-3.795E-1	6.692E+0	1.238E+1
-3.779E-1	6.751E+0	1.232E+1
-3.827E-1	6.624E+0	1.236E+1
-3.795E-1	6.696E+0	1.224E+1
-3.795E-1	6.611E+0	1.225E+1
-3.763E-1	6.835E+0	1.232E+1
-3.779E-1	6.767E+0	1.228E+1
-3.795E-1	6.722E+0	1.241E+1
-3.795E-1	6.731E+0	1.232E+1
-3.779E-1	6.696E+0	1.232E+1
-3.795E-1	6.731E+0	1.230E+1
-3.827E-1	6.744E+0	1.244E+1
-3.779E-1	6.634E+0	1.221E+1
-3.763E-1	6.676E+0	1.225E+1
-3.795E-1	6.819E+0	1.234E+1
-3.811E-1	6.777E+0	1.215E+1
-3.811E-1	6.644E+0	1.236E+1
-3.763E-1	6.731E+0	1.233E+1
-3.763E-1	6.832E+0	1.224E+1
-3.827E-1	6.767E+0	1.219E+1
-3.795E-1	6.812E+0	1.235E+1
-3.779E-1	6.676E+0	1.222E+1
-3.779E-1	6.673E+0	1.226E+1
-3.795E-1	6.657E+0	1.229E+1
-3.763E-1	6.579E+0	1.233E+1
-3.763E-1	6.660E+0	1.233E+1
-3.763E-1	6.734E+0	1.224E+1
-3.827E-1	6.722E+0	1.233E+1
-3.763E-1	6.734E+0	1.236E+1
-3.746E-1	6.796E+0	1.234E+1
-3.795E-1	6.734E+0	1.224E+1
-3.827E-1	6.715E+0	1.230E+1
-3.779E-1	6.705E+0	1.224E+1
-3.779E-1	6.663E+0	1.237E+1
-3.795E-1	6.640E+0	1.236E+1
-3.844E-1	6.738E+0	1.220E+1
-3.795E-1	6.611E+0	1.234E+1
-3.795E-1	6.634E+0	1.241E+1
-3.779E-1	6.725E+0	1.230E+1
-3.844E-1	6.767E+0	1.218E+1
-3.779E-1	6.770E+0	1.243E+1
-3.779E-1	6.702E+0	1.230E+1
-3.763E-1	6.728E+0	1.229E+1
-3.795E-1	6.728E+0	1.233E+1
-3.795E-1	6.825E+0	1.227E+1
-3.779E-1	6.679E+0	1.226E+1
-3.811E-1	6.722E+0	1.233E+1
-3.827E-1	6.650E+0	1.244E+1
-3.795E-1	6.812E+0	1.225E+1
-3.779E-1	6.699E+0	1.224E+1
-3.795E-1	6.803E+0	1.234E+1
-3.827E-1	6.679E+0	1.234E+1
-3.795E-1	6.851E+0	1.232E+1
-3.795E-1	6.725E+0	1.222E+1
-3.795E-1	6.751E+0	1.233E+1
-3.811E-1	6.754E+0	1.237E+1
-3.795E-1	6.725E+0	1.237E+1
-3.763E-1	6.670E+0	1.223E+1
-3.779E-1	6.657E+0	1.222E+1
-3.795E-1	6.696E+0	1.234E+1
-3.827E-1	6.621E+0	1.242E+1
-3.779E-1	6.676E+0	1.239E+1
-3.779E-1	6.744E+0	1.236E+1
-3.811E-1	6.825E+0	1.238E+1
-3.811E-1	6.747E+0	1.232E+1
-3.746E-1	6.738E+0	1.233E+1
-3.779E-1	6.702E+0	1.217E+1
-3.795E-1	6.637E+0	1.233E+1
-3.795E-1	6.676E+0	1.245E+1
-3.763E-1	6.725E+0	1.231E+1
-3.795E-1	6.728E+0	1.233E+1
-3.795E-1	6.790E+0	1.221E+1
-3.795E-1	6.790E+0	1.231E+1
-3.763E-1	6.722E+0	1.224E+1
-3.763E-1	6.751E+0	1.235E+1
-3.827E-1	6.673E+0	1.232E+1
-3.811E-1	6.764E+0	1.235E+1
-3.746E-1	6.754E+0	1.221E+1
-3.779E-1	6.780E+0	1.220E+1
-3.811E-1	6.809E+0	1.228E+1
-3.811E-1	6.718E+0	1.231E+1
-3.779E-1	6.660E+0	1.216E+1
-3.779E-1	6.647E+0	1.228E+1
-3.811E-1	6.790E+0	1.236E+1
-3.795E-1	6.757E+0	1.233E+1
-3.746E-1	6.722E+0	1.245E+1
-3.811E-1	6.718E+0	1.246E+1
-3.811E-1	6.637E+0	1.227E+1
-3.827E-1	6.705E+0	1.230E+1
-3.763E-1	6.634E+0	1.213E+1
-3.795E-1	6.741E+0	1.235E+1
-3.795E-1	6.747E+0	1.228E+1
-3.795E-1	6.666E+0	1.231E+1
-3.763E-1	6.741E+0	1.234E+1
-3.779E-1	6.660E+0	1.221E+1
-3.811E-1	6.751E+0	1.216E+1
-3.795E-1	6.799E+0	1.220E+1
-3.779E-1	6.783E+0	1.226E+1
-3.779E-1	6.744E+0	1.211E+1
-3.844E-1	6.718E+0	1.232E+1
-3.811E-1	6.767E+0	1.225E+1
-3.763E-1	6.806E+0	1.235E+1
-3.763E-1	6.722E+0	1.230E+1
-3.795E-1	6.702E+0	1.228E+1
-3.811E-1	6.793E+0	1.221E+1
-3.795E-1	6.786E+0	1.232E+1
-3.795E-1	6.738E+0	1.230E+1
-3.811E-1	6.718E+0	1.228E+1
-3.811E-1	6.747E+0	1.226E+1
-3.779E-1	6.699E+0	1.221E+1
-3.779E-1	6.715E+0	1.227E+1
-3.811E-1	6.725E+0	1.221E+1
-3.795E-1	6.666E+0	1.229E+1
-3.795E-1	6.705E+0	1.228E+1
-3.779E-1	6.767E+0	1.227E+1
-3.779E-1	6.722E+0	1.228E+1
-3.811E-1	6.760E+0	1.225E+1
-3.763E-1	6.770E+0	1.223E+1
-3.795E-1	6.631E+0	1.233E+1
-3.795E-1	6.751E+0	1.237E+1
-3.779E-1	6.699E+0	1.217E+1
-3.779E-1	6.770E+0	1.214E+1
-3.811E-1	6.874E+0	1.219E+1
-3.811E-1	6.679E+0	1.219E+1
-3.779E-1	6.734E+0	1.240E+1
-3.763E-1	6.660E+0	1.226E+1
-3.763E-1	6.650E+0	1.232E+1
-3.811E-1	6.738E+0	1.236E+1
-3.795E-1	6.796E+0	1.232E+1
-3.779E-1	6.670E+0	1.227E+1
-3.779E-1	6.640E+0	1.220E+1
-3.811E-1	6.796E+0	1.220E+1
-3.827E-1	6.722E+0	1.237E+1
-3.779E-1	6.783E+0	1.231E+1
-3.811E-1	6.751E+0	1.233E+1
-3.811E-1	6.747E+0	1.223E+1
-3.795E-1	6.770E+0	1.227E+1
-3.811E-1	6.819E+0	1.233E+1
-3.795E-1	6.705E+0	1.234E+1
-3.811E-1	6.689E+0	1.231E+1
-3.779E-1	6.731E+0	1.225E+1
-3.763E-1	6.702E+0	1.237E+1
-3.779E-1	6.718E+0	1.225E+1
-3.811E-1	6.754E+0	1.235E+1
-3.795E-1	6.653E+0	1.243E+1
-3.763E-1	6.715E+0	1.227E+1
-3.811E-1	6.663E+0	1.236E+1
-3.811E-1	6.595E+0	1.231E+1
-3.779E-1	6.799E+0	1.237E+1
-3.746E-1	6.705E+0	1.230E+1
-3.779E-1	6.734E+0	1.228E+1
-3.795E-1	6.722E+0	1.237E+1
-3.811E-1	6.650E+0	1.241E+1
-3.779E-1	6.777E+0	1.220E+1
-3.779E-1	6.770E+0	1.227E+1
-3.844E-1	6.660E+0	1.220E+1
-3.779E-1	6.764E+0	1.218E+1
-3.795E-1	6.712E+0	1.218E+1
-3.779E-1	6.679E+0	1.231E+1
-3.795E-1	6.796E+0	1.226E+1
-3.779E-1	6.728E+0	1.238E+1
-3.779E-1	6.741E+0	1.224E+1
-3.779E-1	6.637E+0	1.220E+1
-3.827E-1	6.754E+0	1.226E+1
-3.795E-1	6.605E+0	1.231E+1
-3.746E-1	6.676E+0	1.243E+1
-3.779E-1	6.767E+0	1.230E+1
-3.844E-1	6.563E+0	1.237E+1
-3.811E-1	6.657E+0	1.236E+1
-3.763E-1	6.738E+0	1.234E+1
-3.763E-1	6.640E+0	1.233E+1
-3.827E-1	6.673E+0	1.224E+1
-3.795E-1	6.666E+0	1.237E+1
-3.811E-1	6.718E+0	1.225E+1
-3.779E-1	6.718E+0	1.227E+1
-3.795E-1	6.696E+0	1.218E+1
-3.795E-1	6.712E+0	1.231E+1
-3.811E-1	6.673E+0	1.228E+1
-3.811E-1	6.722E+0	1.234E+1
-3.811E-1	6.734E+0	1.223E+1
-3.795E-1	6.806E+0	1.228E+1
-3.746E-1	6.663E+0	1.232E+1
-3.795E-1	6.715E+0	1.235E+1
-3.811E-1	6.751E+0	1.226E+1
-3.827E-1	6.741E+0	1.234E+1
-3.795E-1	6.689E+0	1.233E+1
-3.779E-1	6.650E+0	1.230E+1
-3.811E-1	6.838E+0	1.220E+1
-3.779E-1	6.621E+0	1.233E+1
-3.795E-1	6.715E+0	1.231E+1
-3.795E-1	6.650E+0	1.227E+1
-3.795E-1	6.751E+0	1.229E+1
-3.795E-1	6.760E+0	1.220E+1
-3.795E-1	6.673E+0	1.223E+1
-3.779E-1	6.783E+0	1.222E+1
-3.811E-1	6.722E+0	1.232E+1
-3.779E-1	6.731E+0	1.233E+1
-3.763E-1	6.725E+0	1.230E+1
-3.763E-1	6.657E+0	1.220E+1
-3.779E-1	6.696E+0	1.231E+1
-3.779E-1	6.734E+0	1.228E+1
-3.763E-1	6.709E+0	1.236E+1
-3.795E-1	6.699E+0	1.211E+1
-3.827E-1	6.653E+0	1.239E+1
-3.795E-1	6.709E+0	1.225E+1
-3.746E-1	6.725E+0	1.228E+1
-3.779E-1	6.734E+0	1.231E+1
-3.811E-1	6.725E+0	1.228E+1
-3.795E-1	6.689E+0	1.224E+1
-3.779E-1	6.728E+0	1.232E+1
-3.795E-1	6.705E+0	1.242E+1
-3.827E-1	6.722E+0	1.221E+1
-3.795E-1	6.773E+0	1.220E+1
-3.779E-1	6.747E+0	1.240E+1
-3.795E-1	6.653E+0	1.231E+1
-3.795E-1	6.722E+0	1.240E+1
-3.779E-1	6.683E+0	1.228E+1
-3.746E-1	6.699E+0	1.216E+1
-3.746E-1	6.644E+0	1.238E+1
-3.827E-1	6.780E+0	1.220E+1
-3.779E-1	6.770E+0	1.228E+1
-3.763E-1	6.790E+0	1.237E+1
-3.795E-1	6.686E+0	1.235E+1
-3.811E-1	6.874E+0	1.242E+1
-3.795E-1	6.777E+0	1.231E+1
-3.763E-1	6.650E+0	1.237E+1
-3.795E-1	6.728E+0	1.232E+1
-3.795E-1	6.725E+0	1.231E+1
-3.795E-1	6.644E+0	1.231E+1
-3.763E-1	6.754E+0	1.221E+1
-3.779E-1	6.689E+0	1.225E+1
-3.827E-1	6.803E+0	1.227E+1
-3.844E-1	6.770E+0	1.220E+1
-3.779E-1	6.640E+0	1.232E+1
-3.795E-1	6.702E+0	1.234E+1
-3.827E-1	6.676E+0	1.221E+1
-3.779E-1	6.731E+0	1.221E+1
-3.746E-1	6.663E+0	1.231E+1
-3.779E-1	6.773E+0	1.232E+1
-3.811E-1	6.634E+0	1.238E+1
-3.795E-1	6.624E+0	1.225E+1
-3.763E-1	6.689E+0	1.239E+1
-3.779E-1	6.764E+0	1.240E+1
-3.827E-1	6.790E+0	1.228E+1
-3.779E-1	6.744E+0	1.231E+1
-3.779E-1	6.760E+0	1.233E+1
-3.811E-1	6.702E+0	1.240E+1
-3.844E-1	6.715E+0	1.239E+1
-3.827E-1	6.741E+0	1.231E+1
-3.779E-1	6.731E+0	1.231E+1
-3.763E-1	6.722E+0	1.224E+1
-3.811E-1	6.712E+0	1.230E+1
-3.811E-1	6.715E+0	1.219E+1
-3.763E-1	6.832E+0	1.241E+1
-3.795E-1	6.751E+0	1.233E+1
-3.811E-1	6.722E+0	1.231E+1
-3.811E-1	6.653E+0	1.231E+1
-3.795E-1	6.702E+0	1.232E+1
-3.763E-1	6.731E+0	1.225E+1
-3.811E-1	6.676E+0	1.232E+1
-3.779E-1	6.699E+0	1.214E+1
-3.795E-1	6.679E+0	1.225E+1
-3.795E-1	6.712E+0	1.225E+1
-3.827E-1	6.676E+0	1.223E+1
-3.811E-1	6.777E+0	1.239E+1
-3.779E-1	6.696E+0	1.215E+1
-3.763E-1	6.689E+0	1.230E+1
-3.795E-1	6.741E+0	1.233E+1
-3.795E-1	6.725E+0	1.240E+1
-3.746E-1	6.569E+0	1.240E+1
-3.795E-1	6.631E+0	1.233E+1
-3.795E-1	6.718E+0	1.235E+1
-3.795E-1	6.731E+0	1.219E+1
-3.746E-1	6.657E+0	1.219E+1
-3.779E-1	6.598E+0	1.243E+1
-3.779E-1	6.676E+0	1.239E+1
-3.827E-1	6.683E+0	1.240E+1
-3.795E-1	6.679E+0	1.238E+1
-3.763E-1	6.663E+0	1.228E+1
-3.827E-1	6.757E+0	1.225E+1
-3.795E-1	6.679E+0	1.232E+1
-3.795E-1	6.780E+0	1.228E+1
-3.779E-1	6.712E+0	1.227E+1
-3.827E-1	6.673E+0	1.222E+1
-3.763E-1	6.715E+0	1.228E+1
-3.763E-1	6.731E+0	1.228E+1
-3.779E-1	6.731E+0	1.230E+1
-3.811E-1	6.718E+0	1.217E+1
-3.795E-1	6.676E+0	1.222E+1
-3.763E-1	6.757E+0	1.217E+1
-3.779E-1	6.679E+0	1.220E+1
-3.811E-1	6.666E+0	1.241E+1
-3.795E-1	6.734E+0	1.218E+1
-3.779E-1	6.793E+0	1.222E+1
-3.811E-1	6.744E+0	1.232E+1
-3.844E-1	6.650E+0	1.224E+1
-3.827E-1	6.699E+0	1.229E+1
-3.779E-1	6.832E+0	1.227E+1
-3.779E-1	6.650E+0	1.237E+1
-3.779E-1	6.627E+0	1.235E+1
-3.795E-1	6.790E+0	1.232E+1
-3.746E-1	6.712E+0	1.219E+1
-3.779E-1	6.647E+0	1.216E+1
-3.860E-1	6.751E+0	1.228E+1
-3.811E-1	6.709E+0	1.239E+1
-3.795E-1	6.741E+0	1.224E+1
-3.763E-1	6.644E+0	1.226E+1
-3.795E-1	6.744E+0	1.233E+1
-3.795E-1	6.722E+0	1.226E+1
-3.795E-1	6.705E+0	1.239E+1
-3.795E-1	6.647E+0	1.227E+1
-3.779E-1	6.676E+0	1.222E+1
-3.779E-1	6.653E+0	1.226E+1
-3.779E-1	6.783E+0	1.225E+1
-3.763E-1	6.624E+0	1.222E+1
-3.827E-1	6.741E+0	1.218E+1
-3.779E-1	6.705E+0	1.231E+1
-3.795E-1	6.670E+0	1.221E+1
-3.795E-1	6.725E+0	1.240E+1
-3.795E-1	6.699E+0	1.219E+1
-3.795E-1	6.699E+0	1.225E+1
-3.795E-1	6.686E+0	1.241E+1
-3.795E-1	6.663E+0	1.237E+1
-3.811E-1	6.679E+0	1.235E+1
-3.795E-1	6.744E+0	1.230E+1
-3.779E-1	6.670E+0	1.222E+1
-3.779E-1	6.722E+0	1.231E+1
-3.811E-1	6.637E+0	1.230E+1
-3.779E-1	6.683E+0	1.224E+1
-3.779E-1	6.764E+0	1.230E+1
-3.779E-1	6.676E+0	1.237E+1
-3.811E-1	6.696E+0	1.227E+1
-3.827E-1	6.699E+0	1.233E+1
-3.779E-1	6.780E+0	1.232E+1
-3.795E-1	6.689E+0	1.228E+1
-3.811E-1	6.709E+0	1.229E+1
-3.795E-1	6.679E+0	1.238E+1
-3.795E-1	6.809E+0	1.222E+1
-3.779E-1	6.751E+0	1.225E+1
-3.811E-1	6.689E+0	1.226E+1
-3.827E-1	6.715E+0	1.236E+1
-3.811E-1	6.650E+0	1.223E+1
-3.795E-1	6.718E+0	1.227E+1
-3.811E-1	6.650E+0	1.222E+1
-3.795E-1	6.663E+0	1.238E+1
-3.779E-1	6.722E+0	1.240E+1
-3.811E-1	6.709E+0	1.238E+1
-3.795E-1	6.751E+0	1.223E+1
-3.795E-1	6.764E+0	1.221E+1
-3.763E-1	6.712E+0	1.233E+1
-3.811E-1	6.786E+0	1.224E+1
-3.827E-1	6.819E+0	1.233E+1
-3.811E-1	6.657E+0	1.215E+1
-3.795E-1	6.786E+0	1.237E+1
-3.779E-1	6.731E+0	1.234E+1
-3.811E-1	6.751E+0	1.217E+1
-3.811E-1	6.644E+0	1.226E+1
-3.779E-1	6.676E+0	1.232E+1
-3.779E-1	6.689E+0	1.218E+1
-3.827E-1	6.767E+0	1.219E+1
-3.795E-1	6.806E+0	1.234E+1
-3.763E-1	6.790E+0	1.229E+1
-3.763E-1	6.793E+0	1.238E+1
-3.827E-1	6.793E+0	1.233E+1
-3.779E-1	6.722E+0	1.224E+1
-3.795E-1	6.689E+0	1.224E+1
-3.763E-1	6.741E+0	1.227E+1
-3.795E-1	6.705E+0	1.231E+1
-3.795E-1	6.689E+0	1.236E+1
-3.779E-1	6.709E+0	1.230E+1
-3.795E-1	6.764E+0	1.234E+1
-3.811E-1	6.835E+0	1.231E+1
-3.811E-1	6.705E+0	1.226E+1
-3.763E-1	6.728E+0	1.235E+1
-3.795E-1	6.705E+0	1.216E+1
-3.795E-1	6.718E+0	1.222E+1
-3.795E-1	6.715E+0	1.235E+1
-3.795E-1	6.715E+0	1.215E+1
-3.779E-1	6.666E+0	1.235E+1
-3.811E-1	6.709E+0	1.237E+1
-3.779E-1	6.751E+0	1.228E+1
-3.779E-1	6.689E+0	1.224E+1
-3.779E-1	6.676E+0	1.230E+1
-3.795E-1	6.718E+0	1.228E+1
-3.795E-1	6.611E+0	1.224E+1
-3.779E-1	6.699E+0	1.228E+1
-3.779E-1	6.686E+0	1.233E+1
-3.811E-1	6.702E+0	1.226E+1
-3.811E-1	6.702E+0	1.246E+1
-3.795E-1	6.696E+0	1.232E+1
-3.779E-1	6.709E+0	1.229E+1
-3.844E-1	6.692E+0	1.233E+1
-3.795E-1	6.709E+0	1.239E+1
-3.779E-1	6.816E+0	1.233E+1
-3.779E-1	6.692E+0	1.238E+1
-3.795E-1	6.738E+0	1.230E+1
-3.811E-1	6.624E+0	1.227E+1
-3.779E-1	6.751E+0	1.221E+1
-3.763E-1	6.738E+0	1.225E+1
-3.811E-1	6.686E+0	1.225E+1
-3.811E-1	6.650E+0	1.217E+1
-3.795E-1	6.670E+0	1.223E+1
-3.779E-1	6.705E+0	1.220E+1
-3.827E-1	6.738E+0	1.229E+1
-3.811E-1	6.702E+0	1.233E+1
-3.763E-1	6.712E+0	1.222E+1
-3.779E-1	6.676E+0	1.233E+1
-3.795E-1	6.744E+0	1.240E+1
-3.779E-1	6.715E+0	1.233E+1
-3.763E-1	6.627E+0	1.226E+1
-3.779E-1	6.741E+0	1.229E+1
-3.795E-1	6.751E+0	1.219E+1
-3.811E-1	6.679E+0	1.233E+1
-3.795E-1	6.741E+0	1.225E+1
-3.795E-1	6.734E+0	1.241E+1
-3.811E-1	6.663E+0	1.228E+1
-3.811E-1	6.670E+0	1.229E+1
-3.795E-1	6.637E+0	1.226E+1
-3.779E-1	6.673E+0	1.227E+1
-3.811E-1	6.806E+0	1.234E+1
-3.795E-1	6.653E+0	1.237E+1
-3.746E-1	6.751E+0	1.228E+1
-3.795E-1	6.741E+0	1.226E+1
-3.779E-1	6.679E+0	1.223E+1
-3.779E-1	6.670E+0	1.232E+1
-3.779E-1	6.715E+0	1.228E+1
-3.795E-1	6.751E+0	1.218E+1
-3.827E-1	6.679E+0	1.245E+1
-3.827E-1	6.621E+0	1.239E+1
-3.795E-1	6.647E+0	1.231E+1
-3.795E-1	6.709E+0	1.226E+1
-3.779E-1	6.543E+0	1.228E+1
-3.795E-1	6.647E+0	1.229E+1
-3.795E-1	6.725E+0	1.242E+1
-3.779E-1	6.715E+0	1.219E+1
-3.827E-1	6.770E+0	1.231E+1
-3.827E-1	6.712E+0	1.235E+1
-3.779E-1	6.838E+0	1.221E+1
-3.795E-1	6.709E+0	1.230E+1
-3.827E-1	6.725E+0	1.231E+1
-3.779E-1	6.806E+0	1.215E+1
-3.763E-1	6.718E+0	1.238E+1
-3.746E-1	6.718E+0	1.234E+1
-3.827E-1	6.718E+0	1.227E+1
-3.779E-1	6.670E+0	1.220E+1
-3.763E-1	6.725E+0	1.214E+1
-3.763E-1	6.731E+0	1.227E+1
-3.827E-1	6.718E+0	1.234E+1
-3.795E-1	6.696E+0	1.223E+1
-3.779E-1	6.773E+0	1.229E+1
-3.779E-1	6.718E+0	1.228E+1
-3.811E-1	6.650E+0	1.243E+1
-3.811E-1	6.618E+0	1.240E+1
-3.763E-1	6.728E+0	1.230E+1
-3.763E-1	6.722E+0	1.234E+1
-3.811E-1	6.640E+0	1.228E+1
-3.795E-1	6.679E+0	1.221E+1
-3.763E-1	6.683E+0	1.237E+1
-3.779E-1	6.689E+0	1.226E+1
-3.795E-1	6.702E+0	1.235E+1
-3.795E-1	6.738E+0	1.235E+1
-3.763E-1	6.734E+0	1.224E+1
-3.795E-1	6.848E+0	1.213E+1
-3.811E-1	6.666E+0	1.235E+1
-3.811E-1	6.715E+0	1.229E+1
-3.763E-1	6.666E+0	1.227E+1
-3.779E-1	6.692E+0	1.222E+1
-3.827E-1	6.783E+0	1.224E+1
-3.779E-1	6.783E+0	1.226E+1
-3.779E-1	6.618E+0	1.229E+1
-3.763E-1	6.705E+0	1.235E+1
-3.811E-1	6.705E+0	1.207E+1
-3.811E-1	6.780E+0	1.232E+1
-3.795E-1	6.657E+0	1.227E+1
-3.779E-1	6.751E+0	1.235E+1
-3.811E-1	6.751E+0	1.216E+1
-3.795E-1	6.770E+0	1.220E+1
-3.779E-1	6.705E+0	1.231E+1
-3.811E-1	6.816E+0	1.220E+1
-3.811E-1	6.696E+0	1.229E+1
-3.827E-1	6.796E+0	1.228E+1
-3.763E-1	6.786E+0	1.245E+1
-3.795E-1	6.595E+0	1.229E+1
-3.811E-1	6.751E+0	1.222E+1
-3.795E-1	6.637E+0	1.232E+1
-3.763E-1	6.709E+0	1.226E+1
-3.795E-1	6.709E+0	1.220E+1
-3.827E-1	6.741E+0	1.232E+1
-3.795E-1	6.709E+0	1.228E+1
-3.795E-1	6.764E+0	1.227E+1
-3.779E-1	6.718E+0	1.229E+1
-3.827E-1	6.803E+0	1.235E+1
-3.795E-1	6.715E+0	1.217E+1
-3.795E-1	6.689E+0	1.217E+1
-3.811E-1	6.725E+0	1.214E+1
-3.811E-1	6.744E+0	1.226E+1
-3.795E-1	6.754E+0	1.232E+1
-3.779E-1	6.799E+0	1.243E+1
-3.795E-1	6.799E+0	1.220E+1
-3.827E-1	6.747E+0	1.234E+1
-3.795E-1	6.712E+0	1.225E+1
-3.779E-1	6.731E+0	1.239E+1
-3.763E-1	6.780E+0	1.227E+1
-3.827E-1	6.692E+0	1.217E+1
-3.827E-1	6.601E+0	1.223E+1
-3.795E-1	6.676E+0	1.226E+1
-3.763E-1	6.637E+0	1.235E+1
-3.827E-1	6.773E+0	1.225E+1
-3.763E-1	6.718E+0	1.228E+1
-3.763E-1	6.699E+0	1.231E+1
-3.763E-1	6.809E+0	1.229E+1
-3.827E-1	6.796E+0	1.222E+1
-3.795E-1	6.760E+0	1.223E+1
-3.779E-1	6.744E+0	1.229E+1
-3.795E-1	6.712E+0	1.228E+1
-3.795E-1	6.734E+0	1.228E+1
-3.795E-1	6.644E+0	1.226E+1
-3.779E-1	6.702E+0	1.221E+1
-3.779E-1	6.595E+0	1.216E+1
-3.827E-1	6.731E+0	1.229E+1
-3.779E-1	6.621E+0	1.234E+1
-3.795E-1	6.689E+0	1.221E+1
-3.779E-1	6.767E+0	1.233E+1
-3.860E-1	6.722E+0	1.208E+1
-3.795E-1	6.679E+0	1.227E+1
-3.779E-1	6.728E+0	1.241E+1
-3.811E-1	6.793E+0	1.231E+1
-3.827E-1	6.715E+0	1.234E+1
-3.811E-1	6.670E+0	1.223E+1
-3.779E-1	6.673E+0	1.221E+1
-3.795E-1	6.715E+0	1.222E+1
-3.811E-1	6.679E+0	1.229E+1
-3.811E-1	6.598E+0	1.229E+1
-3.779E-1	6.644E+0	1.225E+1
-3.779E-1	6.692E+0	1.223E+1
-3.827E-1	6.689E+0	1.232E+1
-3.811E-1	6.767E+0	1.231E+1
-3.811E-1	6.744E+0	1.232E+1
-3.795E-1	6.734E+0	1.232E+1
-3.827E-1	6.728E+0	1.235E+1
-3.811E-1	6.699E+0	1.216E+1
-3.779E-1	6.819E+0	1.236E+1
-3.779E-1	6.722E+0	1.232E+1
-3.811E-1	6.842E+0	1.222E+1
-3.795E-1	6.790E+0	1.223E+1
-3.795E-1	6.614E+0	1.231E+1
-3.779E-1	6.679E+0	1.221E+1
-3.779E-1	6.666E+0	1.216E+1
-3.811E-1	6.702E+0	1.244E+1
-3.779E-1	6.676E+0	1.225E+1
-3.795E-1	6.731E+0	1.227E+1
-3.811E-1	6.731E+0	1.217E+1
-3.795E-1	6.773E+0	1.224E+1
-3.779E-1	6.673E+0	1.223E+1
-3.795E-1	6.786E+0	1.224E+1
-3.779E-1	6.683E+0	1.220E+1
-3.795E-1	6.731E+0	1.216E+1
-3.779E-1	6.689E+0	1.226E+1
-3.763E-1	6.767E+0	1.229E+1
-3.811E-1	6.689E+0	1.232E+1
-3.811E-1	6.734E+0	1.229E+1
-3.779E-1	6.683E+0	1.231E+1
-3.779E-1	6.640E+0	1.226E+1
-3.827E-1	6.689E+0	1.234E+1
-3.795E-1	6.670E+0	1.236E+1
-3.779E-1	6.676E+0	1.222E+1
-3.779E-1	6.692E+0	1.221E+1
-3.844E-1	6.699E+0	1.227E+1
-3.779E-1	6.663E+0	1.221E+1
-3.763E-1	6.725E+0	1.232E+1
-3.763E-1	6.738E+0	1.228E+1
-3.827E-1	6.728E+0	1.232E+1
-3.779E-1	6.647E+0	1.244E+1
-3.763E-1	6.741E+0	1.234E+1
-3.795E-1	6.702E+0	1.222E+1
-3.844E-1	6.754E+0	1.231E+1
-3.795E-1	6.679E+0	1.235E+1
-3.779E-1	6.754E+0	1.223E+1
-3.795E-1	6.747E+0	1.252E+1
-3.795E-1	6.760E+0	1.225E+1
-3.827E-1	6.822E+0	1.233E+1
-3.795E-1	6.835E+0	1.219E+1
-3.795E-1	6.644E+0	1.221E+1
-3.795E-1	6.777E+0	1.230E+1
-3.795E-1	6.709E+0	1.224E+1
-3.779E-1	6.660E+0	1.231E+1
-3.779E-1	6.731E+0	1.230E+1
-3.827E-1	6.799E+0	1.235E+1
-3.811E-1	6.702E+0	1.228E+1
-3.779E-1	6.705E+0	1.232E+1
-3.779E-1	6.760E+0	1.243E+1
-3.827E-1	6.764E+0	1.223E+1
-3.811E-1	6.683E+0	1.236E+1
-3.811E-1	6.676E+0	1.224E+1
-3.795E-1	6.709E+0	1.227E+1
-3.795E-1	6.747E+0	1.229E+1
-3.811E-1	6.608E+0	1.233E+1
-3.795E-1	6.696E+0	1.229E+1
-3.779E-1	6.673E+0	1.211E+1
-3.811E-1	6.767E+0	1.235E+1
-3.795E-1	6.747E+0	1.236E+1
-3.746E-1	6.744E+0	1.225E+1
-3.779E-1	6.705E+0	1.221E+1
-3.795E-1	6.832E+0	1.221E+1
-3.779E-1	6.699E+0	1.235E+1
-3.795E-1	6.722E+0	1.218E+1
-3.779E-1	6.696E+0	1.230E+1
-3.827E-1	6.644E+0	1.225E+1
-3.811E-1	6.702E+0	1.231E+1
-3.795E-1	6.631E+0	1.233E+1
-3.779E-1	6.799E+0	1.226E+1
-3.827E-1	6.754E+0	1.223E+1
-3.763E-1	6.650E+0	1.224E+1
-3.779E-1	6.670E+0	1.235E+1
-3.795E-1	6.725E+0	1.232E+1
-3.811E-1	6.692E+0	1.215E+1
-3.795E-1	6.770E+0	1.223E+1
-3.795E-1	6.699E+0	1.230E+1
-3.795E-1	6.683E+0	1.234E+1
-3.827E-1	6.731E+0	1.238E+1
-3.811E-1	6.757E+0	1.241E+1
-3.763E-1	6.663E+0	1.230E+1
-3.779E-1	6.747E+0	1.228E+1
-3.827E-1	6.644E+0	1.237E+1
-3.811E-1	6.731E+0	1.230E+1
-3.763E-1	6.683E+0	1.230E+1
-3.779E-1	6.734E+0	1.222E+1
-3.795E-1	6.670E+0	1.240E+1
-3.827E-1	6.728E+0	1.238E+1
-3.795E-1	6.780E+0	1.231E+1
-3.763E-1	6.793E+0	1.231E+1
-3.811E-1	6.650E+0	1.231E+1
-3.779E-1	6.702E+0	1.230E+1
-3.763E-1	6.829E+0	1.226E+1
-3.795E-1	6.712E+0	1.238E+1
-3.811E-1	6.790E+0	1.232E+1
-3.779E-1	6.722E+0	1.221E+1
-3.763E-1	6.712E+0	1.225E+1
-3.779E-1	6.747E+0	1.229E+1
-3.811E-1	6.705E+0	1.238E+1
-3.779E-1	6.709E+0	1.214E+1
-3.779E-1	6.660E+0	1.224E+1
-3.795E-1	6.705E+0	1.226E+1
-3.811E-1	6.546E+0	1.234E+1
-3.795E-1	6.663E+0	1.228E+1
-3.811E-1	6.705E+0	1.232E+1
-3.763E-1	6.722E+0	1.239E+1
-3.844E-1	6.621E+0	1.230E+1
-3.811E-1	6.806E+0	1.222E+1
-3.779E-1	6.702E+0	1.228E+1
-3.795E-1	6.683E+0	1.235E+1
-3.779E-1	6.709E+0	1.226E+1
-3.827E-1	6.877E+0	1.225E+1
-3.795E-1	6.728E+0	1.219E+1
-3.827E-1	6.734E+0	1.235E+1
-3.827E-1	6.809E+0	1.231E+1
-3.811E-1	6.712E+0	1.227E+1
-3.779E-1	6.683E+0	1.240E+1
-3.811E-1	6.709E+0	1.229E+1
-3.811E-1	6.676E+0	1.222E+1
-3.795E-1	6.709E+0	1.219E+1
-3.779E-1	6.855E+0	1.222E+1
-3.779E-1	6.650E+0	1.232E+1
-3.795E-1	6.666E+0	1.218E+1
-3.795E-1	6.722E+0	1.228E+1
-3.811E-1	6.799E+0	1.243E+1
-3.811E-1	6.806E+0	1.237E+1
-3.795E-1	6.754E+0	1.235E+1
-3.811E-1	6.725E+0	1.226E+1
-3.779E-1	6.793E+0	1.229E+1
-3.811E-1	6.760E+0	1.223E+1
-3.795E-1	6.728E+0	1.222E+1
-3.811E-1	6.712E+0	1.226E+1
-3.795E-1	6.670E+0	1.236E+1
-3.779E-1	6.741E+0	1.219E+1
-3.827E-1	6.712E+0	1.217E+1
-3.795E-1	6.722E+0	1.230E+1
-3.811E-1	6.692E+0	1.227E+1
-3.779E-1	6.650E+0	1.239E+1
-3.827E-1	6.699E+0	1.231E+1
-3.795E-1	6.702E+0	1.235E+1
-3.779E-1	6.689E+0	1.226E+1
-3.763E-1	6.696E+0	1.228E+1
-3.811E-1	6.747E+0	1.236E+1
-3.811E-1	6.621E+0	1.223E+1
-3.795E-1	6.760E+0	1.226E+1
-3.795E-1	6.754E+0	1.227E+1
-3.827E-1	6.663E+0	1.233E+1
-3.795E-1	6.647E+0	1.228E+1
-3.763E-1	6.673E+0	1.215E+1
-3.811E-1	6.605E+0	1.233E+1
-3.811E-1	6.822E+0	1.235E+1
-3.811E-1	6.744E+0	1.224E+1
-3.730E-1	6.614E+0	1.236E+1
-3.811E-1	6.692E+0	1.220E+1
-3.827E-1	6.816E+0	1.233E+1
-3.811E-1	6.689E+0	1.250E+1
-3.779E-1	6.692E+0	1.236E+1
-3.779E-1	6.624E+0	1.226E+1
-3.827E-1	6.692E+0	1.231E+1
-3.795E-1	6.725E+0	1.220E+1
-3.795E-1	6.842E+0	1.230E+1
-3.795E-1	6.686E+0	1.237E+1
-3.811E-1	6.728E+0	1.223E+1
-3.779E-1	6.777E+0	1.228E+1
-3.779E-1	6.734E+0	1.222E+1
-3.811E-1	6.699E+0	1.238E+1
-3.844E-1	6.731E+0	1.224E+1
-3.779E-1	6.624E+0	1.234E+1
-3.763E-1	6.725E+0	1.237E+1
-3.811E-1	6.777E+0	1.220E+1
-3.795E-1	6.650E+0	1.227E+1
-3.795E-1	6.741E+0	1.214E+1
-3.795E-1	6.796E+0	1.247E+1
-3.779E-1	6.725E+0	1.229E+1
-3.827E-1	6.631E+0	1.241E+1
-3.811E-1	6.744E+0	1.239E+1
-3.795E-1	6.799E+0	1.216E+1
-3.779E-1	6.731E+0	1.238E+1
-3.827E-1	6.647E+0	1.228E+1
-3.795E-1	6.777E+0	1.236E+1
-3.779E-1	6.728E+0	1.232E+1
-3.795E-1	6.696E+0	1.232E+1
-3.811E-1	6.738E+0	1.234E+1
-3.811E-1	6.699E+0	1.224E+1
-3.763E-1	6.718E+0	1.224E+1
-3.795E-1	6.679E+0	1.216E+1
-3.827E-1	6.799E+0	1.238E+1
-3.795E-1	6.679E+0	1.219E+1
-3.779E-1	6.712E+0	1.226E+1
-3.779E-1	6.634E+0	1.234E+1
-3.811E-1	6.751E+0	1.227E+1
-3.795E-1	6.718E+0	1.241E+1
-3.779E-1	6.767E+0	1.235E+1
-3.795E-1	6.715E+0	1.216E+1
-3.811E-1	6.738E+0	1.215E+1
-3.779E-1	6.686E+0	1.225E+1
-3.811E-1	6.738E+0	1.252E+1
-3.779E-1	6.673E+0	1.219E+1
-3.827E-1	6.806E+0	1.226E+1
-3.779E-1	6.673E+0	1.230E+1
-3.779E-1	6.757E+0	1.221E+1
-3.795E-1	6.679E+0	1.243E+1
-3.811E-1	6.647E+0	1.221E+1
-3.811E-1	6.728E+0	1.225E+1
-3.795E-1	6.550E+0	1.227E+1
-3.795E-1	6.689E+0	1.234E+1
-3.795E-1	6.725E+0	1.241E+1
-3.811E-1	6.692E+0	1.213E+1
-3.763E-1	6.773E+0	1.224E+1
-3.795E-1	6.725E+0	1.228E+1
-3.827E-1	6.760E+0	1.228E+1
-3.811E-1	6.592E+0	1.231E+1
-3.763E-1	6.692E+0	1.236E+1
-3.795E-1	6.757E+0	1.234E+1
-3.811E-1	6.773E+0	1.232E+1
-3.811E-1	6.640E+0	1.233E+1
-3.746E-1	6.715E+0	1.241E+1
-3.795E-1	6.767E+0	1.218E+1
-3.827E-1	6.673E+0	1.218E+1
-3.811E-1	6.722E+0	1.230E+1
-3.795E-1	6.631E+0	1.234E+1
-3.779E-1	6.825E+0	1.227E+1
-3.811E-1	6.725E+0	1.234E+1
-3.795E-1	6.767E+0	1.233E+1
-3.779E-1	6.754E+0	1.221E+1
-3.795E-1	6.738E+0	1.222E+1
-3.827E-1	6.728E+0	1.220E+1
-3.811E-1	6.634E+0	1.221E+1
-3.763E-1	6.712E+0	1.231E+1
-3.811E-1	6.731E+0	1.234E+1
-3.827E-1	6.692E+0	1.232E+1
-3.795E-1	6.660E+0	1.234E+1
-3.779E-1	6.705E+0	1.225E+1
-3.795E-1	6.728E+0	1.228E+1
-3.811E-1	6.725E+0	1.240E+1
-3.795E-1	6.644E+0	1.223E+1
-3.779E-1	6.699E+0	1.225E+1
-3.795E-1	6.731E+0	1.225E+1
-3.811E-1	6.624E+0	1.233E+1
-3.811E-1	6.874E+0	1.229E+1
-3.795E-1	6.686E+0	1.226E+1
-3.795E-1	6.783E+0	1.236E+1
-3.827E-1	6.653E+0	1.231E+1
-3.811E-1	6.696E+0	1.214E+1
-3.795E-1	6.679E+0	1.219E+1
-3.779E-1	6.624E+0	1.231E+1
-3.811E-1	6.842E+0	1.230E+1
-3.811E-1	6.764E+0	1.235E+1
-3.763E-1	6.611E+0	1.228E+1
-3.795E-1	6.890E+0	1.222E+1
-3.827E-1	6.605E+0	1.227E+1
-3.779E-1	6.793E+0	1.230E+1
-3.795E-1	6.647E+0	1.228E+1
-3.779E-1	6.790E+0	1.245E+1
-3.827E-1	6.634E+0	1.218E+1
-3.811E-1	6.663E+0	1.225E+1
-3.779E-1	6.702E+0	1.219E+1
-3.779E-1	6.709E+0	1.236E+1
-3.811E-1	6.744E+0	1.235E+1
-3.779E-1	6.738E+0	1.240E+1
-3.779E-1	6.744E+0	1.233E+1
-3.795E-1	6.627E+0	1.228E+1
-3.795E-1	6.653E+0	1.213E+1
-3.827E-1	6.705E+0	1.219E+1
-3.795E-1	6.744E+0	1.226E+1
-3.779E-1	6.744E+0	1.227E+1
-3.811E-1	6.653E+0	1.220E+1
-3.811E-1	6.650E+0	1.238E+1
-3.795E-1	6.796E+0	1.225E+1
-3.811E-1	6.718E+0	1.234E+1
-3.795E-1	6.676E+0	1.244E+1
-3.827E-1	6.702E+0	1.220E+1
-3.779E-1	6.709E+0	1.218E+1
-3.795E-1	6.702E+0	1.256E+1
-3.811E-1	6.699E+0	1.231E+1
-3.795E-1	6.705E+0	1.234E+1
-3.795E-1	6.757E+0	1.218E+1
-3.779E-1	6.767E+0	1.215E+1
-3.827E-1	6.705E+0	1.230E+1
-3.811E-1	6.653E+0	1.227E+1
-3.779E-1	6.614E+0	1.224E+1
-3.811E-1	6.683E+0	1.230E+1
-3.811E-1	6.689E+0	1.223E+1
-3.795E-1	6.650E+0	1.215E+1
-3.795E-1	6.611E+0	1.233E+1
-3.795E-1	6.738E+0	1.229E+1
-3.827E-1	6.631E+0	1.223E+1
-3.811E-1	6.647E+0	1.232E+1
-3.779E-1	6.683E+0	1.240E+1
-3.779E-1	6.764E+0	1.232E+1
-3.811E-1	6.582E+0	1.226E+1
-3.795E-1	6.692E+0	1.236E+1
-3.795E-1	6.819E+0	1.236E+1
-3.827E-1	6.637E+0	1.232E+1
-3.811E-1	6.683E+0	1.233E+1
-3.795E-1	6.741E+0	1.243E+1
-3.779E-1	6.744E+0	1.249E+1
-3.779E-1	6.666E+0	1.215E+1
-3.811E-1	6.767E+0	1.222E+1
-3.795E-1	6.670E+0	1.240E+1
-3.795E-1	6.614E+0	1.228E+1
-3.779E-1	6.709E+0	1.232E+1
-3.811E-1	6.640E+0	1.228E+1
-3.811E-1	6.822E+0	1.238E+1
-3.827E-1	6.848E+0	1.219E+1
-3.779E-1	6.530E+0	1.237E+1
-3.827E-1	6.673E+0	1.226E+1
-3.795E-1	6.709E+0	1.226E+1
-3.779E-1	6.683E+0	1.222E+1
-3.811E-1	6.767E+0	1.233E+1
-3.827E-1	6.712E+0	1.214E+1
-3.811E-1	6.744E+0	1.234E+1
-3.779E-1	6.686E+0	1.244E+1
-3.779E-1	6.734E+0	1.230E+1
-3.795E-1	6.744E+0	1.234E+1
-3.795E-1	6.757E+0	1.242E+1
-3.795E-1	6.689E+0	1.228E+1
-3.795E-1	6.696E+0	1.222E+1
-3.795E-1	6.627E+0	1.229E+1
-3.795E-1	6.734E+0	1.222E+1
-3.795E-1	6.731E+0	1.228E+1
-3.763E-1	6.764E+0	1.214E+1
-3.795E-1	6.634E+0	1.241E+1
-3.811E-1	6.780E+0	1.231E+1
-3.795E-1	6.738E+0	1.235E+1
-3.811E-1	6.582E+0	1.223E+1
-3.795E-1	6.747E+0	1.229E+1
-3.827E-1	6.631E+0	1.219E+1
-3.811E-1	6.702E+0	1.232E+1
-3.795E-1	6.712E+0	1.227E+1
-3.811E-1	6.715E+0	1.223E+1
-3.763E-1	6.764E+0	1.241E+1
-3.779E-1	6.734E+0	1.228E+1
-3.795E-1	6.770E+0	1.219E+1
-3.811E-1	6.806E+0	1.223E+1
-3.811E-1	6.718E+0	1.224E+1
-3.811E-1	6.692E+0	1.220E+1
-3.779E-1	6.757E+0	1.218E+1
-3.827E-1	6.666E+0	1.236E+1
-3.811E-1	6.747E+0	1.229E+1
-3.795E-1	6.712E+0	1.228E+1
-3.779E-1	6.637E+0	1.225E+1
-3.827E-1	6.728E+0	1.230E+1
-3.795E-1	6.631E+0	1.223E+1
-3.763E-1	6.728E+0	1.217E+1
-3.795E-1	6.683E+0	1.232E+1
-3.827E-1	6.731E+0	1.218E+1
-3.827E-1	6.734E+0	1.227E+1
-3.779E-1	6.699E+0	1.226E+1
-3.811E-1	6.734E+0	1.231E+1
-3.811E-1	6.650E+0	1.241E+1
-3.827E-1	6.738E+0	1.235E+1
-3.730E-1	6.764E+0	1.230E+1
-3.795E-1	6.754E+0	1.239E+1
-3.827E-1	6.696E+0	1.248E+1
-3.811E-1	6.640E+0	1.219E+1
-3.795E-1	6.679E+0	1.224E+1
-3.827E-1	6.783E+0	1.232E+1
-3.844E-1	6.631E+0	1.236E+1
-3.795E-1	6.715E+0	1.224E+1
-3.779E-1	6.734E+0	1.216E+1
-3.779E-1	6.728E+0	1.226E+1
-3.827E-1	6.822E+0	1.245E+1
-3.795E-1	6.734E+0	1.239E+1
-3.795E-1	6.709E+0	1.222E+1
-3.795E-1	6.689E+0	1.223E+1
-3.795E-1	6.683E+0	1.228E+1
-3.795E-1	6.618E+0	1.225E+1
-3.795E-1	6.770E+0	1.227E+1
-3.779E-1	6.722E+0	1.216E+1
-3.795E-1	6.767E+0	1.222E+1
-3.779E-1	6.773E+0	1.229E+1
-3.779E-1	6.751E+0	1.226E+1
-3.811E-1	6.676E+0	1.240E+1
-3.827E-1	6.689E+0	1.236E+1
-3.811E-1	6.686E+0	1.229E+1
-3.795E-1	6.738E+0	1.228E+1
-3.779E-1	6.731E+0	1.236E+1
-3.827E-1	6.747E+0	1.224E+1
-3.827E-1	6.744E+0	1.236E+1
-3.779E-1	6.660E+0	1.232E+1
-3.811E-1	6.734E+0	1.227E+1
-3.811E-1	6.647E+0	1.233E+1
-3.795E-1	6.670E+0	1.225E+1
-3.811E-1	6.747E+0	1.231E+1
-3.779E-1	6.812E+0	1.236E+1
-3.811E-1	6.738E+0	1.227E+1
-3.795E-1	6.650E+0	1.227E+1
-3.795E-1	6.705E+0	1.227E+1
-3.811E-1	6.741E+0	1.223E+1
-3.827E-1	6.754E+0	1.228E+1
-3.795E-1	6.770E+0	1.214E+1
-3.779E-1	6.634E+0	1.217E+1
-3.795E-1	6.712E+0	1.240E+1
-3.827E-1	6.663E+0	1.215E+1
-3.779E-1	6.734E+0	1.213E+1
-3.779E-1	6.709E+0	1.220E+1
-3.795E-1	6.676E+0	1.221E+1
-3.811E-1	6.780E+0	1.233E+1
-3.844E-1	6.683E+0	1.216E+1
-3.779E-1	6.734E+0	1.244E+1
-3.811E-1	6.699E+0	1.230E+1
-3.827E-1	6.734E+0	1.219E+1
-3.811E-1	6.709E+0	1.222E+1
-3.763E-1	6.699E+0	1.232E+1
-3.795E-1	6.809E+0	1.222E+1
-3.844E-1	6.699E+0	1.228E+1
-3.795E-1	6.722E+0	1.222E+1
-3.746E-1	6.627E+0	1.224E+1
-3.811E-1	6.696E+0	1.224E+1
-3.811E-1	6.605E+0	1.220E+1
-3.811E-1	6.670E+0	1.220E+1
-3.763E-1	6.673E+0	1.236E+1
-3.811E-1	6.757E+0	1.236E+1
-3.795E-1	6.676E+0	1.229E+1
-3.827E-1	6.718E+0	1.231E+1
-3.779E-1	6.731E+0	1.218E+1
-3.779E-1	6.822E+0	1.224E+1
-3.827E-1	6.709E+0	1.241E+1
-3.811E-1	6.673E+0	1.232E+1
-3.779E-1	6.491E+0	1.237E+1
-3.795E-1	6.725E+0	1.225E+1
-3.811E-1	6.624E+0	1.231E+1
-3.811E-1	6.822E+0	1.227E+1
-3.795E-1	6.728E+0	1.240E+1
-3.779E-1	6.647E+0	1.233E+1
-3.811E-1	6.731E+0	1.216E+1
-3.763E-1	6.673E+0	1.232E+1
-3.811E-1	6.709E+0	1.238E+1
-3.779E-1	6.812E+0	1.229E+1
-3.795E-1	6.676E+0	1.219E+1
-3.811E-1	6.663E+0	1.243E+1
-3.811E-1	6.673E+0	1.238E+1
-3.779E-1	6.705E+0	1.237E+1
-3.827E-1	6.640E+0	1.232E+1
-3.795E-1	6.725E+0	1.226E+1
-3.779E-1	6.783E+0	1.236E+1
-3.795E-1	6.696E+0	1.229E+1
-3.811E-1	6.777E+0	1.228E+1
-3.827E-1	6.780E+0	1.234E+1
-3.779E-1	6.624E+0	1.224E+1
-3.795E-1	6.550E+0	1.239E+1
-3.844E-1	6.686E+0	1.228E+1
-3.795E-1	6.715E+0	1.218E+1
-3.779E-1	6.689E+0	1.221E+1
-3.779E-1	6.709E+0	1.238E+1
-3.827E-1	6.780E+0	1.237E+1
-3.811E-1	6.653E+0	1.231E+1
-3.795E-1	6.653E+0	1.224E+1
-3.779E-1	6.666E+0	1.223E+1
-3.811E-1	6.621E+0	1.220E+1
-3.844E-1	6.777E+0	1.225E+1
-3.795E-1	6.686E+0	1.235E+1
-3.811E-1	6.728E+0	1.223E+1
-3.827E-1	6.657E+0	1.221E+1
-3.779E-1	6.718E+0	1.243E+1
-3.795E-1	6.712E+0	1.232E+1
-3.795E-1	6.741E+0	1.224E+1
-3.795E-1	6.712E+0	1.217E+1
-3.811E-1	6.702E+0	1.226E+1
-3.779E-1	6.715E+0	1.245E+1
-3.779E-1	6.786E+0	1.216E+1
-3.811E-1	6.715E+0	1.209E+1
-3.811E-1	6.773E+0	1.226E+1
-3.779E-1	6.705E+0	1.231E+1
-3.811E-1	6.715E+0	1.226E+1
-3.827E-1	6.673E+0	1.221E+1
-3.811E-1	6.689E+0	1.223E+1
-3.763E-1	6.734E+0	1.222E+1
-3.795E-1	6.718E+0	1.229E+1
-3.827E-1	6.709E+0	1.226E+1
-3.811E-1	6.796E+0	1.229E+1
-3.779E-1	6.744E+0	1.219E+1
-3.779E-1	6.718E+0	1.216E+1
-3.811E-1	6.722E+0	1.235E+1
-3.811E-1	6.696E+0	1.217E+1
-3.779E-1	6.673E+0	1.236E+1
-3.779E-1	6.734E+0	1.215E+1
-3.827E-1	6.760E+0	1.236E+1
-3.795E-1	6.686E+0	1.231E+1
-3.779E-1	6.722E+0	1.215E+1
-3.795E-1	6.722E+0	1.229E+1
-3.811E-1	6.738E+0	1.235E+1
-3.795E-1	6.686E+0	1.236E+1
-3.779E-1	6.670E+0	1.222E+1
-3.811E-1	6.582E+0	1.219E+1
-3.811E-1	6.679E+0	1.225E+1
-3.795E-1	6.738E+0	1.211E+1
-3.795E-1	6.760E+0	1.231E+1
-3.811E-1	6.676E+0	1.223E+1
-3.779E-1	6.696E+0	1.223E+1
-3.795E-1	6.705E+0	1.228E+1
-3.779E-1	6.709E+0	1.232E+1
-3.811E-1	6.686E+0	1.227E+1
-3.827E-1	6.790E+0	1.217E+1
-3.827E-1	6.553E+0	1.238E+1
-3.795E-1	6.702E+0	1.224E+1
-3.795E-1	6.673E+0	1.227E+1
-3.827E-1	6.712E+0	1.234E+1
-3.811E-1	6.702E+0	1.228E+1
-3.779E-1	6.770E+0	1.225E+1
-3.795E-1	6.751E+0	1.222E+1
-3.811E-1	6.734E+0	1.239E+1
-3.811E-1	6.696E+0	1.238E+1
-3.779E-1	6.631E+0	1.229E+1
-3.827E-1	6.790E+0	1.221E+1
-3.811E-1	6.722E+0	1.238E+1
-3.811E-1	6.696E+0	1.250E+1
-3.763E-1	6.634E+0	1.229E+1
-3.763E-1	6.722E+0	1.229E+1
-3.795E-1	6.744E+0	1.221E+1
-3.811E-1	6.744E+0	1.239E+1
-3.779E-1	6.673E+0	1.219E+1
-3.795E-1	6.751E+0	1.226E+1
-3.827E-1	6.598E+0	1.220E+1
-3.763E-1	6.744E+0	1.217E+1
-3.811E-1	6.760E+0	1.238E+1
-3.763E-1	6.611E+0	1.232E+1
-3.811E-1	6.705E+0	1.229E+1
-3.811E-1	6.709E+0	1.224E+1
-3.779E-1	6.806E+0	1.231E+1
-3.779E-1	6.731E+0	1.228E+1
-3.844E-1	6.760E+0	1.229E+1
-3.827E-1	6.702E+0	1.238E+1
-3.811E-1	6.734E+0	1.235E+1
-3.779E-1	6.631E+0	1.231E+1
-3.811E-1	6.663E+0	1.219E+1
-3.827E-1	6.731E+0	1.231E+1
-3.795E-1	6.816E+0	1.227E+1
-3.763E-1	6.663E+0	1.217E+1
-3.795E-1	6.722E+0	1.224E+1
-3.827E-1	6.702E+0	1.226E+1
-3.795E-1	6.734E+0	1.216E+1
-3.811E-1	6.631E+0	1.225E+1
-3.844E-1	6.670E+0	1.221E+1
-3.811E-1	6.738E+0	1.228E+1
-3.779E-1	6.650E+0	1.225E+1
-3.795E-1	6.624E+0	1.231E+1
-3.811E-1	6.666E+0	1.224E+1
-3.811E-1	6.653E+0	1.236E+1
-3.779E-1	6.786E+0	1.227E+1
-3.746E-1	6.686E+0	1.240E+1
-3.827E-1	6.712E+0	1.223E+1
-3.795E-1	6.767E+0	1.218E+1
-3.811E-1	6.718E+0	1.233E+1
-3.779E-1	6.741E+0	1.217E+1
-3.795E-1	6.754E+0	1.223E+1
-3.779E-1	6.744E+0	1.232E+1
-3.795E-1	6.734E+0	1.229E+1
-3.795E-1	6.722E+0	1.241E+1
-3.811E-1	6.589E+0	1.229E+1
-3.811E-1	6.692E+0	1.233E+1
-3.779E-1	6.812E+0	1.222E+1
-3.795E-1	6.715E+0	1.223E+1
-3.811E-1	6.702E+0	1.220E+1
-3.795E-1	6.679E+0	1.212E+1
-3.779E-1	6.751E+0	1.210E+1
-3.779E-1	6.780E+0	1.232E+1
-3.795E-1	6.741E+0	1.214E+1
-3.795E-1	6.760E+0	1.228E+1
-3.763E-1	6.786E+0	1.228E+1
-3.811E-1	6.754E+0	1.230E+1
-3.795E-1	6.816E+0	1.228E+1
-3.795E-1	6.637E+0	1.224E+1
-3.779E-1	6.715E+0	1.229E+1
-3.795E-1	6.679E+0	1.222E+1
-3.844E-1	6.728E+0	1.230E+1
-3.811E-1	6.734E+0	1.244E+1
-3.795E-1	6.689E+0	1.220E+1
-3.811E-1	6.744E+0	1.221E+1
-3.827E-1	6.699E+0	1.216E+1
-3.811E-1	6.689E+0	1.215E+1
-3.779E-1	6.637E+0	1.216E+1
-3.763E-1	6.585E+0	1.224E+1
-3.827E-1	6.705E+0	1.224E+1
-3.795E-1	6.676E+0	1.227E+1
-3.763E-1	6.725E+0	1.227E+1
-3.795E-1	6.647E+0	1.247E+1
-3.795E-1	6.647E+0	1.236E+1
-3.827E-1	6.770E+0	1.224E+1
-3.779E-1	6.605E+0	1.233E+1
-3.779E-1	6.741E+0	1.228E+1
-3.827E-1	6.812E+0	1.221E+1
-3.795E-1	6.796E+0	1.226E+1
-3.779E-1	6.796E+0	1.229E+1
-3.763E-1	6.871E+0	1.218E+1
-3.811E-1	6.747E+0	1.213E+1
-3.827E-1	6.767E+0	1.248E+1
-3.779E-1	6.657E+0	1.230E+1
-3.795E-1	6.686E+0	1.231E+1
-3.827E-1	6.777E+0	1.237E+1
-3.811E-1	6.764E+0	1.228E+1
-3.779E-1	6.650E+0	1.226E+1
-3.811E-1	6.705E+0	1.234E+1
-3.811E-1	6.773E+0	1.216E+1
-3.811E-1	6.702E+0	1.216E+1
-3.795E-1	6.666E+0	1.230E+1
-3.779E-1	6.751E+0	1.232E+1
-3.827E-1	6.689E+0	1.226E+1
-3.795E-1	6.780E+0	1.233E+1
-3.795E-1	6.715E+0	1.242E+1
-3.763E-1	6.679E+0	1.221E+1
-3.811E-1	6.618E+0	1.233E+1
-3.795E-1	6.692E+0	1.211E+1
-3.779E-1	6.692E+0	1.211E+1
-3.795E-1	6.731E+0	1.233E+1
-3.844E-1	6.634E+0	1.236E+1
-3.795E-1	6.722E+0	1.237E+1
-3.779E-1	6.812E+0	1.228E+1
-3.795E-1	6.692E+0	1.215E+1
-3.827E-1	6.634E+0	1.238E+1
-3.795E-1	6.660E+0	1.233E+1
-3.779E-1	6.722E+0	1.228E+1
-3.763E-1	6.715E+0	1.238E+1
-3.811E-1	6.767E+0	1.225E+1
-3.811E-1	6.689E+0	1.234E+1
-3.779E-1	6.653E+0	1.226E+1
-3.763E-1	6.809E+0	1.221E+1
-3.795E-1	6.699E+0	1.223E+1
-3.827E-1	6.819E+0	1.234E+1
-3.779E-1	6.764E+0	1.230E+1
-3.795E-1	6.725E+0	1.231E+1
-3.811E-1	6.709E+0	1.240E+1
-3.795E-1	6.751E+0	1.232E+1
-3.779E-1	6.845E+0	1.228E+1
-3.795E-1	6.666E+0	1.240E+1
-3.811E-1	6.712E+0	1.237E+1
-3.811E-1	6.621E+0	1.230E+1
-3.795E-1	6.751E+0	1.217E+1
-3.795E-1	6.692E+0	1.228E+1
-3.827E-1	6.803E+0	1.237E+1
-3.811E-1	6.692E+0	1.229E+1
-3.795E-1	6.679E+0	1.231E+1
-3.827E-1	6.702E+0	1.226E+1
-3.811E-1	6.621E+0	1.237E+1
-3.779E-1	6.631E+0	1.216E+1
-3.763E-1	6.722E+0	1.231E+1
-3.763E-1	6.754E+0	1.224E+1
-3.795E-1	6.731E+0	1.238E+1
-3.811E-1	6.650E+0	1.231E+1
-3.795E-1	6.689E+0	1.229E+1
-3.795E-1	6.728E+0	1.240E+1
-3.811E-1	6.760E+0	1.240E+1
-3.779E-1	6.731E+0	1.229E+1
-3.779E-1	6.673E+0	1.232E+1
-3.779E-1	6.738E+0	1.232E+1
-3.811E-1	6.731E+0	1.232E+1
-3.811E-1	6.786E+0	1.223E+1
-3.795E-1	6.725E+0	1.228E+1
-3.763E-1	6.699E+0	1.227E+1
-3.811E-1	6.702E+0	1.228E+1
-3.795E-1	6.747E+0	1.225E+1
-3.779E-1	6.614E+0	1.218E+1
-3.795E-1	6.803E+0	1.238E+1
-3.811E-1	6.679E+0	1.225E+1
-3.811E-1	6.757E+0	1.224E+1
-3.779E-1	6.679E+0	1.226E+1
-3.779E-1	6.686E+0	1.213E+1
-3.811E-1	6.699E+0	1.241E+1
-3.811E-1	6.712E+0	1.219E+1
-3.763E-1	6.650E+0	1.242E+1
-3.779E-1	6.689E+0	1.224E+1
-3.795E-1	6.783E+0	1.234E+1
-3.844E-1	6.712E+0	1.227E+1
-3.795E-1	6.705E+0	1.219E+1
-3.779E-1	6.666E+0	1.220E+1
-3.827E-1	6.770E+0	1.225E+1
-3.811E-1	6.627E+0	1.205E+1
-3.779E-1	6.679E+0	1.225E+1
-3.779E-1	6.663E+0	1.237E+1
-3.827E-1	6.673E+0	1.229E+1
-3.827E-1	6.835E+0	1.230E+1
-3.795E-1	6.767E+0	1.229E+1
-3.795E-1	6.683E+0	1.227E+1
-3.827E-1	6.751E+0	1.219E+1
-3.827E-1	6.524E+0	1.227E+1
-3.779E-1	6.686E+0	1.229E+1
-3.763E-1	6.702E+0	1.228E+1
-3.827E-1	6.725E+0	1.228E+1
-3.844E-1	6.709E+0	1.225E+1
-3.763E-1	6.754E+0	1.223E+1
-3.795E-1	6.728E+0	1.236E+1
-3.811E-1	6.770E+0	1.225E+1
-3.779E-1	6.715E+0	1.230E+1
-3.779E-1	6.679E+0	1.241E+1
-3.811E-1	6.760E+0	1.231E+1
-3.827E-1	6.770E+0	1.233E+1
-3.779E-1	6.744E+0	1.219E+1
-3.730E-1	6.825E+0	1.224E+1
-3.779E-1	6.718E+0	1.223E+1
-3.827E-1	6.728E+0	1.228E+1
-3.811E-1	6.679E+0	1.220E+1
-3.779E-1	6.666E+0	1.219E+1
-3.811E-1	6.764E+0	1.222E+1
-3.811E-1	6.744E+0	1.231E+1
-3.827E-1	6.614E+0	1.233E+1
-3.795E-1	6.773E+0	1.225E+1
-3.811E-1	6.741E+0	1.225E+1
-3.811E-1	6.734E+0	1.228E+1
-3.795E-1	6.718E+0	1.229E+1
-3.779E-1	6.709E+0	1.227E+1
-3.795E-1	6.696E+0	1.229E+1
-3.827E-1	6.715E+0	1.231E+1
-3.795E-1	6.731E+0	1.223E+1
-3.795E-1	6.679E+0	1.226E+1
-3.795E-1	6.757E+0	1.227E+1
-3.795E-1	6.679E+0	1.232E+1
-3.795E-1	6.712E+0	1.229E+1
-3.779E-1	6.722E+0	1.223E+1
-3.795E-1	6.806E+0	1.234E+1
-3.795E-1	6.640E+0	1.230E+1
-3.827E-1	6.829E+0	1.237E+1
-3.795E-1	6.663E+0	1.219E+1
-3.811E-1	6.715E+0	1.223E+1
-3.811E-1	6.754E+0	1.227E+1
-3.795E-1	6.731E+0	1.230E+1
-3.763E-1	6.747E+0	1.231E+1
-3.763E-1	6.676E+0	1.226E+1
-3.811E-1	6.722E+0	1.237E+1
-3.795E-1	6.705E+0	1.224E+1
-3.763E-1	6.696E+0	1.229E+1
-3.779E-1	6.624E+0	1.222E+1
-3.811E-1	6.744E+0	1.227E+1
-3.779E-1	6.653E+0	1.221E+1
-3.795E-1	6.764E+0	1.229E+1
-3.779E-1	6.712E+0	1.233E+1
-3.795E-1	6.679E+0	1.228E+1
-3.811E-1	6.741E+0	1.229E+1
-3.795E-1	6.699E+0	1.225E+1
-3.779E-1	6.751E+0	1.230E+1
-3.795E-1	6.715E+0	1.208E+1
-3.795E-1	6.692E+0	1.225E+1
-3.746E-1	6.780E+0	1.227E+1
-3.811E-1	6.631E+0	1.226E+1
-3.811E-1	6.608E+0	1.228E+1
-3.811E-1	6.666E+0	1.214E+1
-3.763E-1	6.764E+0	1.225E+1
-3.746E-1	6.757E+0	1.228E+1
-3.844E-1	6.679E+0	1.212E+1
-3.779E-1	6.715E+0	1.218E+1
-3.746E-1	6.647E+0	1.233E+1
-3.779E-1	6.598E+0	1.225E+1
-3.811E-1	6.621E+0	1.226E+1
-3.844E-1	6.666E+0	1.232E+1
-3.795E-1	6.734E+0	1.212E+1
-3.763E-1	6.634E+0	1.224E+1
-3.811E-1	6.686E+0	1.228E+1
-3.795E-1	6.699E+0	1.213E+1
-3.779E-1	6.793E+0	1.234E+1
-3.795E-1	6.770E+0	1.230E+1
-3.811E-1	6.650E+0	1.213E+1
-3.827E-1	6.770E+0	1.225E+1
-3.779E-1	6.777E+0	1.234E+1
-3.827E-1	6.683E+0	1.245E+1
-3.811E-1	6.653E+0	1.229E+1
-3.795E-1	6.689E+0	1.221E+1
-3.795E-1	6.744E+0	1.212E+1
-3.763E-1	6.722E+0	1.222E+1
-3.795E-1	6.650E+0	1.226E+1
-3.779E-1	6.663E+0	1.228E+1
-3.795E-1	6.790E+0	1.218E+1
-3.779E-1	6.725E+0	1.223E+1
-3.811E-1	6.799E+0	1.221E+1
-3.779E-1	6.686E+0	1.228E+1
-3.779E-1	6.861E+0	1.227E+1
-3.779E-1	6.640E+0	1.223E+1
-3.860E-1	6.709E+0	1.219E+1
-3.795E-1	6.683E+0	1.231E+1
-3.795E-1	6.702E+0	1.231E+1
-3.795E-1	6.640E+0	1.226E+1
-3.827E-1	6.702E+0	1.226E+1
-3.795E-1	6.786E+0	1.215E+1
-3.779E-1	6.614E+0	1.236E+1
-3.763E-1	6.709E+0	1.231E+1
-3.811E-1	6.670E+0	1.225E+1
-3.779E-1	6.553E+0	1.219E+1
-3.746E-1	6.657E+0	1.214E+1
-3.763E-1	6.702E+0	1.232E+1
-3.827E-1	6.754E+0	1.225E+1
-3.811E-1	6.725E+0	1.216E+1
-3.779E-1	6.783E+0	1.242E+1
-3.779E-1	6.747E+0	1.230E+1
-3.811E-1	6.734E+0	1.229E+1
-3.779E-1	6.796E+0	1.224E+1
-3.763E-1	6.728E+0	1.226E+1
-3.779E-1	6.718E+0	1.224E+1
-3.844E-1	6.692E+0	1.222E+1
-3.795E-1	6.634E+0	1.226E+1
-3.763E-1	6.589E+0	1.234E+1
-3.763E-1	6.692E+0	1.222E+1
-3.811E-1	6.679E+0	1.237E+1
-3.795E-1	6.640E+0	1.217E+1
-3.795E-1	6.718E+0	1.223E+1
-3.779E-1	6.679E+0	1.225E+1
-3.811E-1	6.741E+0	1.218E+1
-3.811E-1	6.650E+0	1.233E+1
-3.779E-1	6.780E+0	1.214E+1
-3.811E-1	6.631E+0	1.244E+1
-3.811E-1	6.790E+0	1.225E+1
-3.779E-1	6.799E+0	1.223E+1
-3.779E-1	6.741E+0	1.230E+1
-3.763E-1	6.702E+0	1.222E+1
-3.827E-1	6.666E+0	1.220E+1
-3.811E-1	6.786E+0	1.228E+1
-3.795E-1	6.786E+0	1.222E+1
-3.795E-1	6.663E+0	1.239E+1
-3.795E-1	6.731E+0	1.232E+1
-3.779E-1	6.692E+0	1.231E+1
-3.795E-1	6.696E+0	1.222E+1
-3.795E-1	6.647E+0	1.226E+1
-3.811E-1	6.806E+0	1.232E+1
-3.779E-1	6.657E+0	1.225E+1
-3.763E-1	6.692E+0	1.230E+1
-3.779E-1	6.718E+0	1.226E+1
-3.811E-1	6.676E+0	1.222E+1
-3.811E-1	6.605E+0	1.230E+1
-3.763E-1	6.709E+0	1.234E+1
-3.795E-1	6.718E+0	1.231E+1
-3.795E-1	6.728E+0	1.228E+1
-3.779E-1	6.790E+0	1.218E+1
-3.795E-1	6.718E+0	1.223E+1
-3.763E-1	6.835E+0	1.245E+1
-3.795E-1	6.624E+0	1.235E+1
-3.795E-1	6.738E+0	1.239E+1
-3.779E-1	6.738E+0	1.229E+1
-3.779E-1	6.670E+0	1.230E+1
-3.827E-1	6.777E+0	1.222E+1
-3.827E-1	6.663E+0	1.215E+1
-3.763E-1	6.757E+0	1.225E+1
-3.779E-1	6.757E+0	1.218E+1
-3.811E-1	6.757E+0	1.214E+1
-3.811E-1	6.764E+0	1.238E+1
-3.763E-1	6.741E+0	1.235E+1
-3.779E-1	6.718E+0	1.227E+1
-3.827E-1	6.657E+0	1.219E+1
-3.811E-1	6.650E+0	1.219E+1
-3.795E-1	6.760E+0	1.235E+1
-3.795E-1	6.715E+0	1.230E+1
-3.795E-1	6.686E+0	1.231E+1
-3.795E-1	6.903E+0	1.229E+1
-3.795E-1	6.754E+0	1.228E+1
-3.779E-1	6.780E+0	1.231E+1
-3.795E-1	6.744E+0	1.230E+1
-3.779E-1	6.722E+0	1.227E+1
-3.779E-1	6.718E+0	1.238E+1
-3.811E-1	6.692E+0	1.227E+1
-3.827E-1	6.702E+0	1.234E+1
-3.827E-1	6.757E+0	1.229E+1
-3.730E-1	6.832E+0	1.232E+1
-3.763E-1	6.705E+0	1.218E+1
-3.795E-1	6.741E+0	1.233E+1
-3.779E-1	6.760E+0	1.226E+1
-3.795E-1	6.673E+0	1.229E+1
-3.779E-1	6.709E+0	1.230E+1
-3.811E-1	6.722E+0	1.220E+1
-3.795E-1	6.829E+0	1.230E+1
-3.795E-1	6.738E+0	1.223E+1
-3.779E-1	6.754E+0	1.220E+1
-3.827E-1	6.757E+0	1.227E+1
-3.811E-1	6.864E+0	1.230E+1
-3.763E-1	6.741E+0	1.226E+1
-3.763E-1	6.718E+0	1.231E+1
-3.811E-1	6.653E+0	1.225E+1
-3.795E-1	6.702E+0	1.238E+1
-3.763E-1	6.627E+0	1.232E+1
-3.795E-1	6.767E+0	1.246E+1
-3.795E-1	6.699E+0	1.234E+1
-3.795E-1	6.744E+0	1.230E+1
-3.779E-1	6.692E+0	1.238E+1
-3.779E-1	6.760E+0	1.224E+1
-3.844E-1	6.751E+0	1.226E+1
-3.811E-1	6.773E+0	1.239E+1
-3.746E-1	6.754E+0	1.231E+1
-3.779E-1	6.650E+0	1.231E+1
-3.827E-1	6.812E+0	1.217E+1
-3.779E-1	6.738E+0	1.238E+1
-3.779E-1	6.689E+0	1.224E+1
-3.779E-1	6.722E+0	1.229E+1
-3.827E-1	6.903E+0	1.228E+1
-3.795E-1	6.722E+0	1.226E+1
-3.763E-1	6.699E+0	1.230E+1
-3.779E-1	6.760E+0	1.226E+1
-3.763E-1	6.686E+0	1.226E+1
-3.779E-1	6.702E+0	1.224E+1
-3.779E-1	6.653E+0	1.237E+1
-3.795E-1	6.692E+0	1.224E+1
-3.811E-1	6.627E+0	1.235E+1
-3.811E-1	6.728E+0	1.225E+1
-3.763E-1	6.725E+0	1.237E+1
-3.795E-1	6.683E+0	1.221E+1
-3.795E-1	6.673E+0	1.218E+1
-3.811E-1	6.624E+0	1.236E+1
-3.779E-1	6.686E+0	1.229E+1
-3.779E-1	6.676E+0	1.233E+1
-3.811E-1	6.741E+0	1.229E+1
-3.763E-1	6.741E+0	1.230E+1
-3.763E-1	6.722E+0	1.236E+1
-3.779E-1	6.767E+0	1.240E+1
-3.795E-1	6.666E+0	1.233E+1
-3.811E-1	6.679E+0	1.225E+1
-3.763E-1	6.650E+0	1.220E+1
-3.746E-1	6.653E+0	1.218E+1
-3.795E-1	6.754E+0	1.235E+1
-3.811E-1	6.816E+0	1.233E+1
-3.779E-1	6.728E+0	1.230E+1
-3.730E-1	6.666E+0	1.230E+1
-3.763E-1	6.738E+0	1.223E+1
-3.811E-1	6.666E+0	1.207E+1
-3.746E-1	6.689E+0	1.228E+1
-3.763E-1	6.731E+0	1.222E+1
-3.779E-1	6.683E+0	1.219E+1
-3.779E-1	6.634E+0	1.252E+1
-3.763E-1	6.777E+0	1.239E+1
-3.763E-1	6.660E+0	1.223E+1
-3.811E-1	6.689E+0	1.221E+1
-3.811E-1	6.666E+0	1.227E+1
-3.746E-1	6.780E+0	1.219E+1
-3.795E-1	6.777E+0	1.221E+1
-3.795E-1	6.705E+0	1.225E+1
-3.779E-1	6.712E+0	1.217E+1
-3.746E-1	6.722E+0	1.243E+1
-3.779E-1	6.702E+0	1.226E+1
-3.811E-1	6.777E+0	1.231E+1
-3.811E-1	6.634E+0	1.221E+1
-3.795E-1	6.692E+0	1.225E+1
-3.779E-1	6.627E+0	1.233E+1
-3.811E-1	6.634E+0	1.227E+1
-3.779E-1	6.718E+0	1.236E+1
-3.779E-1	6.741E+0	1.230E+1
-3.779E-1	6.702E+0	1.223E+1
-3.827E-1	6.747E+0	1.228E+1
-3.795E-1	6.764E+0	1.226E+1
-3.811E-1	6.803E+0	1.221E+1
-3.811E-1	6.614E+0	1.229E+1
-3.795E-1	6.692E+0	1.228E+1
-3.795E-1	6.718E+0	1.228E+1
-3.763E-1	6.689E+0	1.230E+1
-3.763E-1	6.832E+0	1.235E+1
-3.795E-1	6.744E+0	1.233E+1
-3.795E-1	6.663E+0	1.235E+1
-3.779E-1	6.731E+0	1.221E+1
-3.795E-1	6.709E+0	1.217E+1
-3.795E-1	6.793E+0	1.230E+1
-3.811E-1	6.679E+0	1.232E+1
-3.763E-1	6.731E+0	1.217E+1
-3.763E-1	6.712E+0	1.226E+1
-3.827E-1	6.692E+0	1.226E+1
-3.811E-1	6.825E+0	1.216E+1
-3.779E-1	6.738E+0	1.228E+1
-3.795E-1	6.689E+0	1.231E+1
-3.779E-1	6.819E+0	1.210E+1
-3.811E-1	6.731E+0	1.229E+1
-3.763E-1	6.751E+0	1.217E+1
-3.779E-1	6.709E+0	1.236E+1
-3.795E-1	6.679E+0	1.216E+1
-3.795E-1	6.653E+0	1.216E+1
-3.795E-1	6.757E+0	1.235E+1
-3.779E-1	6.757E+0	1.230E+1
-3.811E-1	6.738E+0	1.230E+1
-3.811E-1	6.744E+0	1.230E+1
-3.763E-1	6.728E+0	1.238E+1
-3.811E-1	6.731E+0	1.219E+1
-3.811E-1	6.692E+0	1.231E+1
-3.779E-1	6.614E+0	1.230E+1
-3.779E-1	6.705E+0	1.225E+1
-3.779E-1	6.660E+0	1.228E+1
-3.827E-1	6.673E+0	1.224E+1
-3.779E-1	6.754E+0	1.233E+1
-3.763E-1	6.744E+0	1.229E+1
-3.779E-1	6.647E+0	1.219E+1
-3.811E-1	6.764E+0	1.230E+1
-3.811E-1	6.650E+0	1.220E+1
-3.795E-1	6.712E+0	1.231E+1
-3.795E-1	6.760E+0	1.229E+1
-3.795E-1	6.653E+0	1.219E+1
-3.795E-1	6.647E+0	1.239E+1
-3.795E-1	6.686E+0	1.230E+1
-3.779E-1	6.660E+0	1.236E+1
-3.827E-1	6.692E+0	1.228E+1
-3.795E-1	6.751E+0	1.227E+1
-3.763E-1	6.660E+0	1.227E+1
-3.779E-1	6.660E+0	1.231E+1
-3.795E-1	6.696E+0	1.226E+1
-3.811E-1	6.780E+0	1.238E+1
-3.779E-1	6.718E+0	1.221E+1
-3.779E-1	6.738E+0	1.226E+1
-3.795E-1	6.627E+0	1.238E+1
-3.795E-1	6.780E+0	1.232E+1
-3.763E-1	6.773E+0	1.227E+1
-3.795E-1	6.764E+0	1.239E+1
-3.811E-1	6.712E+0	1.221E+1
-3.795E-1	6.582E+0	1.222E+1
-3.763E-1	6.676E+0	1.233E+1
-3.795E-1	6.670E+0	1.222E+1
-3.827E-1	6.657E+0	1.239E+1
-3.779E-1	6.601E+0	1.235E+1
-3.779E-1	6.767E+0	1.241E+1
-3.779E-1	6.773E+0	1.226E+1
-3.795E-1	6.657E+0	1.241E+1
-3.779E-1	6.705E+0	1.219E+1
-3.763E-1	6.647E+0	1.222E+1
-3.763E-1	6.764E+0	1.230E+1
-3.811E-1	6.689E+0	1.228E+1
-3.795E-1	6.689E+0	1.236E+1
-3.779E-1	6.689E+0	1.229E+1
-3.795E-1	6.806E+0	1.227E+1
-3.811E-1	6.592E+0	1.229E+1
-3.795E-1	6.734E+0	1.229E+1
[truncated: 93,965 more rows]
