# Supplementary material for: Improved ANAP incorporation and VCF analysis reveal details of P2X7 current facilitation and a limited conformational interplay between ATP binding and the intracellular ballast domain
Source: eLife. 2023 Jan 4;12:e82479. doi: 10.7554/eLife.82479 (PMC9859053; doi:10.7554/eLife.82479)
Supplement: Figure 3—figure supplement 3—source data 2. [file elife-82479-fig3-figsupp3-data2.zip › Figure-3_figure-supplement-3_source-data-2/S23N-constructs/l22/26.csv]

-1.268E+0	1.772E+1	3.567E+1
-1.265E+0	1.749E+1	3.536E+1
-1.267E+0	1.755E+1	3.586E+1
-1.270E+0	1.759E+1	3.555E+1
-1.268E+0	1.778E+1	3.565E+1
-1.265E+0	1.759E+1	3.546E+1
-1.265E+0	1.756E+1	3.546E+1
-1.270E+0	1.776E+1	3.553E+1
-1.268E+0	1.748E+1	3.562E+1
-1.265E+0	1.766E+1	3.549E+1
-1.262E+0	1.750E+1	3.525E+1
-1.270E+0	1.762E+1	3.556E+1
-1.267E+0	1.745E+1	3.555E+1
-1.265E+0	1.757E+1	3.551E+1
-1.263E+0	1.758E+1	3.558E+1
-1.270E+0	1.748E+1	3.554E+1
-1.270E+0	1.770E+1	3.573E+1
-1.263E+0	1.742E+1	3.580E+1
-1.265E+0	1.737E+1	3.553E+1
-1.270E+0	1.759E+1	3.541E+1
-1.265E+0	1.760E+1	3.582E+1
-1.267E+0	1.756E+1	3.574E+1
-1.263E+0	1.748E+1	3.573E+1
-1.270E+0	1.754E+1	3.546E+1
-1.270E+0	1.754E+1	3.561E+1
-1.262E+0	1.767E+1	3.553E+1
-1.263E+0	1.760E+1	3.559E+1
-1.270E+0	1.772E+1	3.547E+1
-1.267E+0	1.756E+1	3.556E+1
-1.265E+0	1.762E+1	3.565E+1
-1.267E+0	1.763E+1	3.529E+1
-1.268E+0	1.758E+1	3.562E+1
-1.268E+0	1.750E+1	3.548E+1
-1.267E+0	1.755E+1	3.523E+1
-1.263E+0	1.776E+1	3.563E+1
-1.268E+0	1.752E+1	3.570E+1
-1.267E+0	1.761E+1	3.547E+1
-1.263E+0	1.760E+1	3.559E+1
-1.265E+0	1.755E+1	3.555E+1
-1.270E+0	1.764E+1	3.568E+1
-1.268E+0	1.752E+1	3.547E+1
-1.265E+0	1.760E+1	3.560E+1
-1.270E+0	1.774E+1	3.557E+1
-1.272E+0	1.772E+1	3.567E+1
-1.268E+0	1.761E+1	3.558E+1
-1.265E+0	1.769E+1	3.577E+1
-1.268E+0	1.757E+1	3.555E+1
-1.270E+0	1.746E+1	3.567E+1
-1.268E+0	1.758E+1	3.571E+1
-1.265E+0	1.747E+1	3.551E+1
-1.267E+0	1.751E+1	3.569E+1
-1.267E+0	1.756E+1	3.561E+1
-1.270E+0	1.779E+1	3.541E+1
-1.265E+0	1.761E+1	3.563E+1
-1.265E+0	1.744E+1	3.568E+1
-1.270E+0	1.769E+1	3.568E+1
-1.268E+0	1.773E+1	3.549E+1
-1.262E+0	1.783E+1	3.561E+1
-1.265E+0	1.760E+1	3.565E+1
-1.268E+0	1.760E+1	3.572E+1
-1.270E+0	1.763E+1	3.551E+1
-1.260E+0	1.776E+1	3.586E+1
-1.265E+0	1.752E+1	3.576E+1
-1.267E+0	1.753E+1	3.551E+1
-1.270E+0	1.767E+1	3.554E+1
-1.267E+0	1.756E+1	3.565E+1
-1.265E+0	1.763E+1	3.555E+1
-1.270E+0	1.763E+1	3.564E+1
-1.267E+0	1.771E+1	3.558E+1
-1.265E+0	1.774E+1	3.569E+1
-1.265E+0	1.757E+1	3.538E+1
-1.270E+0	1.780E+1	3.541E+1
-1.268E+0	1.760E+1	3.556E+1
-1.262E+0	1.761E+1	3.581E+1
-1.263E+0	1.768E+1	3.578E+1
-1.267E+0	1.764E+1	3.557E+1
-1.268E+0	1.766E+1	3.545E+1
-1.263E+0	1.767E+1	3.533E+1
-1.265E+0	1.755E+1	3.548E+1
-1.268E+0	1.777E+1	3.565E+1
-1.267E+0	1.760E+1	3.572E+1
-1.263E+0	1.755E+1	3.564E+1
-1.265E+0	1.762E+1	3.550E+1
-1.268E+0	1.753E+1	3.553E+1
-1.263E+0	1.763E+1	3.553E+1
-1.265E+0	1.753E+1	3.547E+1
-1.263E+0	1.751E+1	3.552E+1
-1.272E+0	1.762E+1	3.522E+1
-1.267E+0	1.777E+1	3.561E+1
-1.263E+0	1.770E+1	3.574E+1
-1.267E+0	1.770E+1	3.589E+1
-1.270E+0	1.758E+1	3.530E+1
-1.268E+0	1.750E+1	3.589E+1
-1.263E+0	1.755E+1	3.570E+1
-1.267E+0	1.750E+1	3.561E+1
-1.272E+0	1.759E+1	3.558E+1
-1.268E+0	1.763E+1	3.542E+1
-1.265E+0	1.761E+1	3.548E+1
-1.265E+0	1.774E+1	3.575E+1
-1.270E+0	1.761E+1	3.555E+1
-1.268E+0	1.744E+1	3.564E+1
-1.265E+0	1.742E+1	3.556E+1
-1.267E+0	1.742E+1	3.570E+1
-1.267E+0	1.748E+1	3.557E+1
-1.268E+0	1.754E+1	3.557E+1
-1.265E+0	1.766E+1	3.558E+1
-1.263E+0	1.773E+1	3.534E+1
-1.270E+0	1.758E+1	3.548E+1
-1.268E+0	1.768E+1	3.549E+1
-1.262E+0	1.765E+1	3.536E+1
-1.267E+0	1.755E+1	3.547E+1
-1.268E+0	1.759E+1	3.564E+1
-1.267E+0	1.737E+1	3.565E+1
-1.263E+0	1.755E+1	3.582E+1
-1.267E+0	1.764E+1	3.549E+1
-1.272E+0	1.749E+1	3.567E+1
-1.267E+0	1.757E+1	3.557E+1
-1.262E+0	1.750E+1	3.570E+1
-1.267E+0	1.760E+1	3.556E+1
-1.270E+0	1.755E+1	3.564E+1
-1.270E+0	1.748E+1	3.562E+1
-1.265E+0	1.764E+1	3.570E+1
-1.267E+0	1.764E+1	3.528E+1
-1.270E+0	1.757E+1	3.567E+1
-1.270E+0	1.755E+1	3.579E+1
-1.265E+0	1.752E+1	3.545E+1
-1.270E+0	1.775E+1	3.536E+1
-1.272E+0	1.762E+1	3.562E+1
-1.268E+0	1.770E+1	3.563E+1
-1.265E+0	1.769E+1	3.575E+1
-1.267E+0	1.770E+1	3.560E+1
-1.270E+0	1.779E+1	3.522E+1
-1.268E+0	1.770E+1	3.572E+1
-1.265E+0	1.763E+1	3.532E+1
-1.265E+0	1.750E+1	3.548E+1
-1.273E+0	1.761E+1	3.567E+1
-1.268E+0	1.776E+1	3.564E+1
-1.267E+0	1.764E+1	3.538E+1
-1.265E+0	1.756E+1	3.551E+1
-1.272E+0	1.760E+1	3.551E+1
-1.270E+0	1.775E+1	3.545E+1
-1.265E+0	1.763E+1	3.577E+1
-1.265E+0	1.749E+1	3.560E+1
-1.268E+0	1.765E+1	3.543E+1
-1.270E+0	1.770E+1	3.571E+1
-1.263E+0	1.775E+1	3.564E+1
-1.267E+0	1.753E+1	3.544E+1
-1.272E+0	1.749E+1	3.547E+1
-1.268E+0	1.751E+1	3.559E+1
-1.267E+0	1.747E+1	3.568E+1
-1.268E+0	1.770E+1	3.556E+1
-1.273E+0	1.765E+1	3.565E+1
-1.268E+0	1.764E+1	3.558E+1
-1.263E+0	1.759E+1	3.534E+1
-1.265E+0	1.771E+1	3.569E+1
-1.273E+0	1.758E+1	3.552E+1
-1.270E+0	1.760E+1	3.557E+1
-1.267E+0	1.766E+1	3.566E+1
-1.268E+0	1.742E+1	3.540E+1
-1.272E+0	1.766E+1	3.549E+1
-1.268E+0	1.761E+1	3.567E+1
-1.265E+0	1.755E+1	3.568E+1
-1.267E+0	1.759E+1	3.544E+1
-1.273E+0	1.758E+1	3.558E+1
-1.268E+0	1.763E+1	3.552E+1
-1.267E+0	1.743E+1	3.555E+1
-1.268E+0	1.760E+1	3.550E+1
-1.273E+0	1.759E+1	3.552E+1
-1.270E+0	1.760E+1	3.553E+1
-1.270E+0	1.746E+1	3.560E+1
-1.268E+0	1.764E+1	3.543E+1
-1.275E+0	1.750E+1	3.556E+1
-1.268E+0	1.764E+1	3.544E+1
-1.267E+0	1.751E+1	3.551E+1
-1.270E+0	1.755E+1	3.573E+1
-1.273E+0	1.752E+1	3.558E+1
-1.268E+0	1.768E+1	3.591E+1
-1.265E+0	1.759E+1	3.578E+1
-1.270E+0	1.760E+1	3.553E+1
-1.272E+0	1.757E+1	3.564E+1
-1.268E+0	1.777E+1	3.546E+1
-1.268E+0	1.772E+1	3.561E+1
-1.268E+0	1.761E+1	3.564E+1
-1.272E+0	1.768E+1	3.555E+1
-1.268E+0	1.767E+1	3.554E+1
-1.265E+0	1.760E+1	3.572E+1
-1.268E+0	1.768E+1	3.548E+1
-1.275E+0	1.768E+1	3.541E+1
-1.268E+0	1.751E+1	3.572E+1
-1.265E+0	1.752E+1	3.580E+1
-1.268E+0	1.755E+1	3.548E+1
-1.275E+0	1.764E+1	3.570E+1
-1.272E+0	1.753E+1	3.542E+1
-1.265E+0	1.755E+1	3.558E+1
-1.265E+0	1.763E+1	3.555E+1
-1.270E+0	1.762E+1	3.547E+1
-1.272E+0	1.774E+1	3.555E+1
-1.265E+0	1.770E+1	3.563E+1
-1.267E+0	1.761E+1	3.565E+1
-1.270E+0	1.779E+1	3.559E+1
-1.267E+0	1.745E+1	3.576E+1
-1.268E+0	1.739E+1	3.551E+1
-1.267E+0	1.761E+1	3.602E+1
-1.270E+0	1.748E+1	3.542E+1
-1.272E+0	1.760E+1	3.558E+1
-1.268E+0	1.772E+1	3.556E+1
-1.268E+0	1.755E+1	3.565E+1
-1.272E+0	1.776E+1	3.579E+1
-1.273E+0	1.763E+1	3.563E+1
-1.267E+0	1.765E+1	3.556E+1
-1.270E+0	1.757E+1	3.546E+1
-1.272E+0	1.766E+1	3.571E+1
-1.272E+0	1.770E+1	3.570E+1
-1.267E+0	1.771E+1	3.567E+1
-1.272E+0	1.753E+1	3.555E+1
-1.273E+0	1.753E+1	3.549E+1
-1.272E+0	1.755E+1	3.565E+1
-1.267E+0	1.753E+1	3.531E+1
-1.268E+0	1.773E+1	3.559E+1
-1.273E+0	1.761E+1	3.561E+1
-1.272E+0	1.753E+1	3.555E+1
-1.263E+0	1.760E+1	3.545E+1
-1.270E+0	1.752E+1	3.568E+1
-1.275E+0	1.757E+1	3.553E+1
-1.272E+0	1.758E+1	3.570E+1
-1.268E+0	1.759E+1	3.567E+1
-1.268E+0	1.755E+1	3.562E+1
-1.275E+0	1.765E+1	3.556E+1
-1.270E+0	1.783E+1	3.563E+1
-1.272E+0	1.770E+1	3.570E+1
-1.270E+0	1.753E+1	3.555E+1
-1.270E+0	1.776E+1	3.553E+1
-1.270E+0	1.757E+1	3.542E+1
-1.270E+0	1.755E+1	3.581E+1
-1.272E+0	1.754E+1	3.560E+1
-1.270E+0	1.764E+1	3.576E+1
-1.273E+0	1.751E+1	3.585E+1
-1.268E+0	1.771E+1	3.560E+1
-1.270E+0	1.767E+1	3.555E+1
-1.275E+0	1.768E+1	3.579E+1
-1.272E+0	1.752E+1	3.573E+1
-1.267E+0	1.770E+1	3.564E+1
-1.272E+0	1.754E+1	3.564E+1
-1.275E+0	1.772E+1	3.548E+1
-1.273E+0	1.770E+1	3.567E+1
-1.270E+0	1.770E+1	3.558E+1
-1.273E+0	1.770E+1	3.563E+1
-1.273E+0	1.772E+1	3.562E+1
-1.273E+0	1.774E+1	3.587E+1
-1.267E+0	1.772E+1	3.561E+1
-1.270E+0	1.760E+1	3.548E+1
-1.273E+0	1.754E+1	3.569E+1
-1.273E+0	1.757E+1	3.556E+1
-1.267E+0	1.762E+1	3.560E+1
-1.268E+0	1.741E+1	3.583E+1
-1.273E+0	1.776E+1	3.568E+1
-1.270E+0	1.767E+1	3.532E+1
-1.267E+0	1.760E+1	3.561E+1
-1.270E+0	1.774E+1	3.558E+1
-1.273E+0	1.766E+1	3.585E+1
-1.273E+0	1.771E+1	3.580E+1
-1.268E+0	1.751E+1	3.562E+1
-1.270E+0	1.756E+1	3.573E+1
-1.272E+0	1.765E+1	3.551E+1
-1.273E+0	1.751E+1	3.567E+1
-1.270E+0	1.765E+1	3.579E+1
-1.270E+0	1.773E+1	3.557E+1
-1.270E+0	1.758E+1	3.560E+1
-1.272E+0	1.763E+1	3.556E+1
-1.268E+0	1.747E+1	3.546E+1
-1.270E+0	1.763E+1	3.571E+1
-1.273E+0	1.750E+1	3.547E+1
-1.273E+0	1.760E+1	3.557E+1
-1.268E+0	1.742E+1	3.563E+1
-1.273E+0	1.759E+1	3.558E+1
-1.276E+0	1.776E+1	3.545E+1
-1.273E+0	1.777E+1	3.552E+1
-1.268E+0	1.766E+1	3.540E+1
-1.270E+0	1.767E+1	3.572E+1
-1.275E+0	1.743E+1	3.548E+1
-1.272E+0	1.755E+1	3.569E+1
-1.270E+0	1.760E+1	3.557E+1
-1.270E+0	1.745E+1	3.563E+1
-1.275E+0	1.757E+1	3.557E+1
-1.273E+0	1.759E+1	3.541E+1
-1.270E+0	1.770E+1	3.543E+1
-1.270E+0	1.764E+1	3.544E+1
-1.273E+0	1.761E+1	3.566E+1
-1.272E+0	1.756E+1	3.569E+1
-1.268E+0	1.756E+1	3.542E+1
-1.270E+0	1.757E+1	3.585E+1
-1.275E+0	1.767E+1	3.566E+1
-1.273E+0	1.760E+1	3.567E+1
-1.268E+0	1.766E+1	3.573E+1
-1.272E+0	1.763E+1	3.563E+1
-1.275E+0	1.767E+1	3.558E+1
-1.272E+0	1.754E+1	3.539E+1
-1.267E+0	1.759E+1	3.551E+1
-1.272E+0	1.762E+1	3.558E+1
-1.276E+0	1.774E+1	3.549E+1
-1.272E+0	1.772E+1	3.570E+1
-1.267E+0	1.773E+1	3.557E+1
-1.270E+0	1.755E+1	3.568E+1
-1.275E+0	1.749E+1	3.574E+1
-1.273E+0	1.767E+1	3.559E+1
-1.270E+0	1.760E+1	3.554E+1
-1.270E+0	1.764E+1	3.578E+1
-1.276E+0	1.763E+1	3.546E+1
-1.275E+0	1.761E+1	3.558E+1
-1.270E+0	1.769E+1	3.574E+1
-1.270E+0	1.754E+1	3.584E+1
-1.275E+0	1.768E+1	3.563E+1
-1.275E+0	1.767E+1	3.567E+1
-1.270E+0	1.766E+1	3.559E+1
-1.270E+0	1.756E+1	3.568E+1
-1.276E+0	1.752E+1	3.559E+1
-1.272E+0	1.772E+1	3.574E+1
-1.270E+0	1.761E+1	3.571E+1
-1.270E+0	1.779E+1	3.547E+1
-1.275E+0	1.757E+1	3.567E+1
-1.273E+0	1.757E+1	3.550E+1
-1.268E+0	1.759E+1	3.564E+1
-1.273E+0	1.767E+1	3.575E+1
-1.276E+0	1.769E+1	3.574E+1
-1.276E+0	1.742E+1	3.573E+1
-1.270E+0	1.757E+1	3.567E+1
-1.268E+0	1.775E+1	3.575E+1
-1.276E+0	1.763E+1	3.564E+1
-1.273E+0	1.754E+1	3.553E+1
-1.268E+0	1.754E+1	3.582E+1
-1.270E+0	1.781E+1	3.544E+1
-1.275E+0	1.766E+1	3.558E+1
-1.273E+0	1.763E+1	3.554E+1
-1.270E+0	1.757E+1	3.562E+1
-1.272E+0	1.765E+1	3.552E+1
-1.276E+0	1.766E+1	3.563E+1
-1.270E+0	1.763E+1	3.561E+1
-1.272E+0	1.773E+1	3.566E+1
-1.273E+0	1.770E+1	3.544E+1
-1.275E+0	1.766E+1	3.554E+1
-1.272E+0	1.769E+1	3.552E+1
-1.270E+0	1.777E+1	3.547E+1
-1.273E+0	1.760E+1	3.554E+1
-1.276E+0	1.757E+1	3.559E+1
-1.275E+0	1.771E+1	3.551E+1
-1.270E+0	1.755E+1	3.565E+1
-1.272E+0	1.757E+1	3.561E+1
-1.278E+0	1.766E+1	3.558E+1
-1.272E+0	1.757E+1	3.598E+1
-1.270E+0	1.760E+1	3.582E+1
-1.272E+0	1.758E+1	3.571E+1
-1.276E+0	1.756E+1	3.562E+1
-1.275E+0	1.751E+1	3.569E+1
-1.270E+0	1.755E+1	3.564E+1
-1.273E+0	1.761E+1	3.581E+1
-1.276E+0	1.770E+1	3.569E+1
-1.276E+0	1.759E+1	3.579E+1
-1.268E+0	1.762E+1	3.555E+1
-1.272E+0	1.765E+1	3.557E+1
-1.278E+0	1.757E+1	3.593E+1
-1.275E+0	1.766E+1	3.545E+1
-1.273E+0	1.755E+1	3.573E+1
-1.272E+0	1.749E+1	3.573E+1
-1.280E+0	1.761E+1	3.531E+1
-1.273E+0	1.759E+1	3.569E+1
-1.270E+0	1.745E+1	3.536E+1
-1.273E+0	1.758E+1	3.567E+1
-1.280E+0	1.759E+1	3.547E+1
-1.272E+0	1.761E+1	3.553E+1
-1.272E+0	1.768E+1	3.564E+1
-1.273E+0	1.764E+1	3.548E+1
-1.276E+0	1.764E+1	3.534E+1
-1.276E+0	1.737E+1	3.572E+1
-1.272E+0	1.778E+1	3.562E+1
-1.273E+0	1.743E+1	3.559E+1
-1.278E+0	1.769E+1	3.554E+1
-1.275E+0	1.762E+1	3.566E+1
-1.270E+0	1.762E+1	3.554E+1
-1.275E+0	1.760E+1	3.547E+1
-1.280E+0	1.750E+1	3.563E+1
-1.275E+0	1.747E+1	3.577E+1
-1.272E+0	1.767E+1	3.553E+1
-1.273E+0	1.768E+1	3.563E+1
-1.275E+0	1.753E+1	3.553E+1
-1.275E+0	1.762E+1	3.575E+1
-1.272E+0	1.754E+1	3.570E+1
-1.273E+0	1.747E+1	3.549E+1
-1.276E+0	1.757E+1	3.567E+1
-1.276E+0	1.743E+1	3.571E+1
-1.272E+0	1.759E+1	3.565E+1
-1.272E+0	1.763E+1	3.547E+1
-1.276E+0	1.775E+1	3.521E+1
-1.273E+0	1.776E+1	3.540E+1
-1.275E+0	1.759E+1	3.557E+1
-1.273E+0	1.759E+1	3.580E+1
-1.276E+0	1.759E+1	3.559E+1
-1.276E+0	1.763E+1	3.551E+1
-1.270E+0	1.752E+1	3.570E+1
-1.272E+0	1.760E+1	3.548E+1
-1.275E+0	1.772E+1	3.556E+1
-1.275E+0	1.743E+1	3.575E+1
-1.272E+0	1.751E+1	3.575E+1
-1.273E+0	1.766E+1	3.553E+1
-1.276E+0	1.752E+1	3.545E+1
-1.275E+0	1.766E+1	3.537E+1
-1.273E+0	1.762E+1	3.555E+1
-1.272E+0	1.771E+1	3.570E+1
-1.278E+0	1.767E+1	3.529E+1
-1.275E+0	1.771E+1	3.564E+1
-1.268E+0	1.756E+1	3.565E+1
-1.273E+0	1.753E+1	3.587E+1
-1.278E+0	1.755E+1	3.556E+1
-1.275E+0	1.758E+1	3.573E+1
-1.273E+0	1.741E+1	3.547E+1
-1.273E+0	1.755E+1	3.536E+1
-1.275E+0	1.762E+1	3.544E+1
-1.272E+0	1.750E+1	3.550E+1
-1.272E+0	1.782E+1	3.567E+1
-1.275E+0	1.744E+1	3.556E+1
-1.276E+0	1.760E+1	3.560E+1
-1.273E+0	1.741E+1	3.569E+1
-1.273E+0	1.760E+1	3.565E+1
-1.275E+0	1.771E+1	3.555E+1
-1.280E+0	1.760E+1	3.577E+1
-1.276E+0	1.760E+1	3.580E+1
-1.272E+0	1.760E+1	3.582E+1
-1.272E+0	1.767E+1	3.553E+1
-1.280E+0	1.770E+1	3.545E+1
-1.275E+0	1.753E+1	3.551E+1
-1.272E+0	1.771E+1	3.548E+1
-1.275E+0	1.753E+1	3.572E+1
-1.276E+0	1.746E+1	3.560E+1
-1.275E+0	1.773E+1	3.557E+1
-1.273E+0	1.757E+1	3.560E+1
-1.275E+0	1.777E+1	3.559E+1
-1.276E+0	1.763E+1	3.533E+1
-1.276E+0	1.748E+1	3.561E+1
-1.275E+0	1.772E+1	3.550E+1
-1.273E+0	1.763E+1	3.563E+1
-1.278E+0	1.753E+1	3.558E+1
-1.276E+0	1.751E+1	3.546E+1
-1.275E+0	1.741E+1	3.574E+1
-1.273E+0	1.757E+1	3.547E+1
-1.280E+0	1.774E+1	3.549E+1
-1.275E+0	1.760E+1	3.541E+1
-1.272E+0	1.761E+1	3.550E+1
-1.278E+0	1.761E+1	3.563E+1
-1.280E+0	1.779E+1	3.541E+1
-1.275E+0	1.757E+1	3.574E+1
-1.270E+0	1.764E+1	3.583E+1
-1.276E+0	1.775E+1	3.558E+1
-1.281E+0	1.754E+1	3.552E+1
-1.275E+0	1.770E+1	3.558E+1
-1.268E+0	1.754E+1	3.579E+1
-1.276E+0	1.761E+1	3.552E+1
-1.276E+0	1.757E+1	3.567E+1
-1.276E+0	1.761E+1	3.556E+1
-1.272E+0	1.760E+1	3.552E+1
-1.276E+0	1.757E+1	3.568E+1
-1.278E+0	1.761E+1	3.563E+1
-1.278E+0	1.762E+1	3.562E+1
-1.272E+0	1.753E+1	3.552E+1
-1.273E+0	1.770E+1	3.555E+1
-1.281E+0	1.762E+1	3.563E+1
-1.278E+0	1.754E+1	3.536E+1
-1.272E+0	1.762E+1	3.567E+1
-1.276E+0	1.769E+1	3.557E+1
-1.280E+0	1.757E+1	3.552E+1
-1.278E+0	1.770E+1	3.537E+1
-1.272E+0	1.765E+1	3.564E+1
-1.275E+0	1.773E+1	3.556E+1
-1.281E+0	1.759E+1	3.537E+1
-1.278E+0	1.773E+1	3.572E+1
-1.272E+0	1.762E+1	3.569E+1
-1.270E+0	1.772E+1	3.531E+1
-1.278E+0	1.751E+1	3.569E+1
-1.280E+0	1.780E+1	3.559E+1
-1.272E+0	1.747E+1	3.567E+1
-1.275E+0	1.752E+1	3.562E+1
-1.280E+0	1.752E+1	3.572E+1
-1.280E+0	1.775E+1	3.549E+1
-1.273E+0	1.755E+1	3.563E+1
-1.276E+0	1.732E+1	3.569E+1
-1.280E+0	1.758E+1	3.574E+1
-1.280E+0	1.772E+1	3.571E+1
-1.275E+0	1.773E+1	3.603E+1
-1.276E+0	1.762E+1	3.572E+1
-1.278E+0	1.765E+1	3.594E+1
-1.278E+0	1.756E+1	3.572E+1
-1.275E+0	1.765E+1	3.560E+1
-1.276E+0	1.763E+1	3.571E+1
-1.278E+0	1.772E+1	3.560E+1
-1.278E+0	1.771E+1	3.559E+1
-1.275E+0	1.763E+1	3.567E+1
-1.276E+0	1.768E+1	3.552E+1
-1.280E+0	1.752E+1	3.579E+1
-1.276E+0	1.757E+1	3.580E+1
-1.273E+0	1.765E+1	3.557E+1
-1.278E+0	1.778E+1	3.565E+1
-1.280E+0	1.761E+1	3.545E+1
-1.276E+0	1.775E+1	3.558E+1
-1.275E+0	1.764E+1	3.552E+1
-1.280E+0	1.772E+1	3.569E+1
-1.280E+0	1.766E+1	3.569E+1
-1.278E+0	1.751E+1	3.578E+1
-1.273E+0	1.754E+1	3.568E+1
-1.276E+0	1.764E+1	3.566E+1
-1.278E+0	1.772E+1	3.567E+1
-1.281E+0	1.766E+1	3.551E+1
-1.273E+0	1.764E+1	3.560E+1
-1.276E+0	1.760E+1	3.545E+1
-1.280E+0	1.756E+1	3.562E+1
-1.276E+0	1.753E+1	3.547E+1
-1.272E+0	1.759E+1	3.552E+1
-1.276E+0	1.763E+1	3.557E+1
-1.281E+0	1.782E+1	3.566E+1
-1.278E+0	1.765E+1	3.561E+1
-1.276E+0	1.772E+1	3.552E+1
-1.276E+0	1.770E+1	3.573E+1
-1.283E+0	1.758E+1	3.576E+1
-1.275E+0	1.747E+1	3.568E+1
-1.273E+0	1.757E+1	3.575E+1
-1.278E+0	1.752E+1	3.560E+1
-1.276E+0	1.766E+1	3.572E+1
-1.278E+0	1.756E+1	3.552E+1
-1.276E+0	1.744E+1	3.540E+1
-1.275E+0	1.746E+1	3.558E+1
-1.280E+0	1.759E+1	3.570E+1
-1.276E+0	1.776E+1	3.567E+1
-1.275E+0	1.775E+1	3.582E+1
-1.275E+0	1.753E+1	3.582E+1
-1.281E+0	1.776E+1	3.529E+1
-1.280E+0	1.744E+1	3.572E+1
-1.273E+0	1.770E+1	3.551E+1
-1.275E+0	1.773E+1	3.532E+1
-1.280E+0	1.760E+1	3.559E+1
-1.276E+0	1.757E+1	3.549E+1
-1.276E+0	1.765E+1	3.558E+1
-1.280E+0	1.768E+1	3.568E+1
-1.280E+0	1.787E+1	3.573E+1
-1.278E+0	1.743E+1	3.566E+1
-1.275E+0	1.763E+1	3.547E+1
-1.278E+0	1.760E+1	3.572E+1
-1.283E+0	1.764E+1	3.539E+1
-1.280E+0	1.768E+1	3.561E+1
-1.276E+0	1.760E+1	3.547E+1
-1.275E+0	1.757E+1	3.546E+1
-1.281E+0	1.752E+1	3.575E+1
-1.275E+0	1.773E+1	3.544E+1
-1.278E+0	1.766E+1	3.569E+1
-1.275E+0	1.742E+1	3.550E+1
-1.281E+0	1.772E+1	3.556E+1
-1.276E+0	1.777E+1	3.557E+1
-1.276E+0	1.778E+1	3.562E+1
-1.278E+0	1.761E+1	3.567E+1
-1.281E+0	1.749E+1	3.575E+1
-1.278E+0	1.753E+1	3.554E+1
-1.272E+0	1.772E+1	3.561E+1
-1.278E+0	1.761E+1	3.548E+1
-1.283E+0	1.766E+1	3.568E+1
-1.281E+0	1.766E+1	3.574E+1
-1.275E+0	1.754E+1	3.553E+1
-1.276E+0	1.756E+1	3.575E+1
-1.283E+0	1.763E+1	3.557E+1
-1.278E+0	1.761E+1	3.553E+1
-1.276E+0	1.766E+1	3.549E+1
-1.273E+0	1.776E+1	3.561E+1
-1.281E+0	1.774E+1	3.554E+1
-1.280E+0	1.775E+1	3.556E+1
-1.276E+0	1.763E+1	3.545E+1
-1.276E+0	1.770E+1	3.570E+1
-1.281E+0	1.754E+1	3.564E+1
-1.278E+0	1.764E+1	3.552E+1
-1.276E+0	1.757E+1	3.563E+1
-1.275E+0	1.776E+1	3.564E+1
-1.283E+0	1.757E+1	3.576E+1
-1.281E+0	1.758E+1	3.577E+1
-1.280E+0	1.746E+1	3.551E+1
-1.278E+0	1.748E+1	3.555E+1
-1.281E+0	1.755E+1	3.587E+1
-1.281E+0	1.758E+1	3.569E+1
-1.275E+0	1.765E+1	3.585E+1
-1.276E+0	1.759E+1	3.561E+1
-1.281E+0	1.758E+1	3.561E+1
-1.281E+0	1.759E+1	3.553E+1
-1.276E+0	1.770E+1	3.557E+1
-1.280E+0	1.773E+1	3.570E+1
-1.281E+0	1.754E+1	3.560E+1
-1.280E+0	1.766E+1	3.592E+1
-1.276E+0	1.771E+1	3.569E+1
-1.281E+0	1.748E+1	3.539E+1
-1.283E+0	1.764E+1	3.574E+1
-1.278E+0	1.765E+1	3.566E+1
-1.276E+0	1.772E+1	3.564E+1
-1.280E+0	1.773E+1	3.549E+1
-1.283E+0	1.774E+1	3.549E+1
-1.278E+0	1.766E+1	3.558E+1
-1.275E+0	1.773E+1	3.576E+1
-1.281E+0	1.762E+1	3.559E+1
-1.285E+0	1.774E+1	3.561E+1
-1.280E+0	1.759E+1	3.563E+1
-1.276E+0	1.738E+1	3.533E+1
-1.281E+0	1.757E+1	3.561E+1
-1.285E+0	1.756E+1	3.560E+1
-1.280E+0	1.767E+1	3.558E+1
-1.275E+0	1.760E+1	3.560E+1
-1.280E+0	1.757E+1	3.557E+1
-1.288E+0	1.769E+1	3.556E+1
-1.280E+0	1.759E+1	3.543E+1
-1.278E+0	1.759E+1	3.537E+1
-1.280E+0	1.764E+1	3.564E+1
-1.283E+0	1.767E+1	3.563E+1
-1.280E+0	1.761E+1	3.539E+1
-1.276E+0	1.765E+1	3.578E+1
-1.276E+0	1.767E+1	3.561E+1
-1.283E+0	1.771E+1	3.554E+1
-1.283E+0	1.761E+1	3.552E+1
-1.278E+0	1.763E+1	3.555E+1
-1.281E+0	1.742E+1	3.570E+1
-1.283E+0	1.775E+1	3.556E+1
-1.281E+0	1.763E+1	3.556E+1
-1.276E+0	1.772E+1	3.556E+1
-1.281E+0	1.765E+1	3.552E+1
-1.285E+0	1.772E+1	3.551E+1
-1.278E+0	1.754E+1	3.563E+1
-1.278E+0	1.768E+1	3.550E+1
-1.281E+0	1.756E+1	3.553E+1
-1.283E+0	1.777E+1	3.564E+1
-1.280E+0	1.754E+1	3.591E+1
-1.280E+0	1.758E+1	3.576E+1
-1.280E+0	1.773E+1	3.570E+1
-1.285E+0	1.775E+1	3.548E+1
-1.281E+0	1.763E+1	3.587E+1
-1.276E+0	1.745E+1	3.544E+1
-1.280E+0	1.769E+1	3.554E+1
-1.283E+0	1.764E+1	3.539E+1
-1.280E+0	1.755E+1	3.551E+1
-1.278E+0	1.749E+1	3.552E+1
-1.281E+0	1.758E+1	3.569E+1
-1.280E+0	1.765E+1	3.572E+1
-1.281E+0	1.755E+1	3.556E+1
-1.276E+0	1.749E+1	3.558E+1
-1.280E+0	1.758E+1	3.561E+1
-1.285E+0	1.763E+1	3.576E+1
-1.281E+0	1.752E+1	3.549E+1
-1.280E+0	1.751E+1	3.547E+1
-1.281E+0	1.768E+1	3.554E+1
-1.285E+0	1.761E+1	3.548E+1
-1.283E+0	1.758E+1	3.565E+1
-1.278E+0	1.760E+1	3.567E+1
-1.283E+0	1.756E+1	3.579E+1
-1.286E+0	1.764E+1	3.552E+1
-1.283E+0	1.759E+1	3.577E+1
-1.278E+0	1.766E+1	3.552E+1
-1.281E+0	1.761E+1	3.557E+1
-1.285E+0	1.771E+1	3.557E+1
-1.283E+0	1.765E+1	3.557E+1
-1.278E+0	1.762E+1	3.551E+1
-1.281E+0	1.760E+1	3.556E+1
-1.286E+0	1.778E+1	3.564E+1
-1.283E+0	1.765E+1	3.560E+1
-1.278E+0	1.757E+1	3.558E+1
-1.281E+0	1.770E+1	3.576E+1
-1.285E+0	1.760E+1	3.558E+1
-1.281E+0	1.762E+1	3.548E+1
-1.280E+0	1.766E+1	3.564E+1
-1.281E+0	1.771E+1	3.570E+1
-1.285E+0	1.755E+1	3.585E+1
-1.283E+0	1.767E+1	3.561E+1
-1.280E+0	1.763E+1	3.561E+1
-1.281E+0	1.749E+1	3.567E+1
-1.285E+0	1.765E+1	3.571E+1
-1.281E+0	1.760E+1	3.552E+1
-1.276E+0	1.760E+1	3.568E+1
-1.281E+0	1.766E+1	3.560E+1
-1.285E+0	1.769E+1	3.555E+1
-1.280E+0	1.762E+1	3.541E+1
-1.278E+0	1.763E+1	3.559E+1
-1.278E+0	1.765E+1	3.579E+1
-1.283E+0	1.761E+1	3.570E+1
-1.283E+0	1.785E+1	3.561E+1
-1.280E+0	1.784E+1	3.544E+1
-1.280E+0	1.758E+1	3.576E+1
-1.283E+0	1.746E+1	3.579E+1
-1.281E+0	1.766E+1	3.576E+1
-1.276E+0	1.766E+1	3.559E+1
-1.281E+0	1.761E+1	3.563E+1
-1.286E+0	1.752E+1	3.567E+1
-1.281E+0	1.761E+1	3.566E+1
-1.278E+0	1.756E+1	3.562E+1
-1.281E+0	1.778E+1	3.549E+1
-1.286E+0	1.753E+1	3.558E+1
-1.281E+0	1.769E+1	3.573E+1
-1.278E+0	1.768E+1	3.528E+1
-1.281E+0	1.764E+1	3.568E+1
-1.283E+0	1.779E+1	3.568E+1
-1.283E+0	1.764E+1	3.579E+1
-1.276E+0	1.764E+1	3.555E+1
-1.280E+0	1.769E+1	3.554E+1
-1.285E+0	1.763E+1	3.544E+1
-1.283E+0	1.770E+1	3.562E+1
-1.278E+0	1.746E+1	3.532E+1
-1.281E+0	1.746E+1	3.576E+1
-1.283E+0	1.747E+1	3.573E+1
-1.281E+0	1.756E+1	3.576E+1
-1.278E+0	1.772E+1	3.552E+1
-1.281E+0	1.758E+1	3.577E+1
-1.285E+0	1.765E+1	3.575E+1
-1.285E+0	1.769E+1	3.562E+1
-1.280E+0	1.763E+1	3.554E+1
-1.281E+0	1.747E+1	3.564E+1
-1.285E+0	1.760E+1	3.563E+1
-1.280E+0	1.758E+1	3.562E+1
-1.281E+0	1.758E+1	3.559E+1
-1.281E+0	1.768E+1	3.567E+1
-1.286E+0	1.758E+1	3.577E+1
-1.283E+0	1.775E+1	3.582E+1
-1.283E+0	1.757E+1	3.543E+1
-1.283E+0	1.770E+1	3.575E+1
-1.286E+0	1.776E+1	3.586E+1
-1.286E+0	1.757E+1	3.548E+1
-1.281E+0	1.761E+1	3.569E+1
-1.283E+0	1.753E+1	3.578E+1
-1.286E+0	1.760E+1	3.569E+1
-1.283E+0	1.746E+1	3.559E+1
-1.278E+0	1.764E+1	3.554E+1
-1.285E+0	1.757E+1	3.552E+1
-1.288E+0	1.786E+1	3.558E+1
-1.285E+0	1.767E+1	3.555E+1
-1.280E+0	1.774E+1	3.559E+1
-1.283E+0	1.764E+1	3.566E+1
-1.288E+0	1.767E+1	3.576E+1
-1.285E+0	1.745E+1	3.568E+1
-1.280E+0	1.758E+1	3.552E+1
-1.281E+0	1.765E+1	3.573E+1
-1.286E+0	1.754E+1	3.566E+1
-1.283E+0	1.760E+1	3.553E+1
-1.278E+0	1.774E+1	3.567E+1
-1.280E+0	1.775E+1	3.581E+1
-1.285E+0	1.747E+1	3.556E+1
-1.283E+0	1.747E+1	3.582E+1
-1.281E+0	1.765E+1	3.571E+1
-1.281E+0	1.758E+1	3.573E+1
-1.285E+0	1.785E+1	3.573E+1
-1.283E+0	1.762E+1	3.567E+1
-1.285E+0	1.768E+1	3.551E+1
-1.281E+0	1.763E+1	3.562E+1
-1.286E+0	1.754E+1	3.546E+1
-1.285E+0	1.775E+1	3.561E+1
-1.278E+0	1.763E+1	3.554E+1
-1.285E+0	1.754E+1	3.555E+1
-1.286E+0	1.775E+1	3.562E+1
-1.285E+0	1.760E+1	3.572E+1
-1.281E+0	1.761E+1	3.571E+1
-1.280E+0	1.763E+1	3.588E+1
-1.283E+0	1.760E+1	3.551E+1
-1.281E+0	1.775E+1	3.560E+1
-1.283E+0	1.753E+1	3.567E+1
-1.281E+0	1.763E+1	3.556E+1
-1.286E+0	1.773E+1	3.567E+1
-1.283E+0	1.768E+1	3.571E+1
-1.281E+0	1.766E+1	3.532E+1
-1.281E+0	1.760E+1	3.564E+1
-1.289E+0	1.763E+1	3.552E+1
-1.285E+0	1.761E+1	3.546E+1
-1.278E+0	1.767E+1	3.553E+1
-1.283E+0	1.760E+1	3.578E+1
-1.283E+0	1.752E+1	3.576E+1
-1.283E+0	1.779E+1	3.569E+1
-1.280E+0	1.757E+1	3.555E+1
-1.281E+0	1.763E+1	3.559E+1
-1.286E+0	1.762E+1	3.573E+1
-1.283E+0	1.775E+1	3.554E+1
-1.283E+0	1.752E+1	3.555E+1
-1.285E+0	1.753E+1	3.553E+1
-1.289E+0	1.772E+1	3.564E+1
-1.285E+0	1.764E+1	3.550E+1
-1.285E+0	1.757E+1	3.565E+1
-1.280E+0	1.760E+1	3.577E+1
-1.288E+0	1.782E+1	3.551E+1
-1.285E+0	1.745E+1	3.563E+1
-1.278E+0	1.773E+1	3.561E+1
-1.283E+0	1.770E+1	3.586E+1
-1.286E+0	1.779E+1	3.561E+1
-1.286E+0	1.760E+1	3.558E+1
-1.278E+0	1.761E+1	3.562E+1
-1.283E+0	1.760E+1	3.575E+1
-1.288E+0	1.775E+1	3.558E+1
-1.285E+0	1.768E+1	3.559E+1
-1.280E+0	1.762E+1	3.557E+1
-1.283E+0	1.786E+1	3.562E+1
-1.289E+0	1.752E+1	3.579E+1
-1.285E+0	1.766E+1	3.546E+1
-1.281E+0	1.751E+1	3.576E+1
-1.283E+0	1.756E+1	3.565E+1
-1.289E+0	1.771E+1	3.568E+1
-1.283E+0	1.765E+1	3.558E+1
-1.281E+0	1.770E+1	3.567E+1
-1.280E+0	1.769E+1	3.560E+1
-1.291E+0	1.765E+1	3.560E+1
-1.285E+0	1.744E+1	3.559E+1
-1.281E+0	1.774E+1	3.571E+1
-1.283E+0	1.770E+1	3.571E+1
-1.289E+0	1.759E+1	3.573E+1
-1.285E+0	1.759E+1	3.571E+1
-1.281E+0	1.783E+1	3.552E+1
-1.285E+0	1.757E+1	3.556E+1
-1.288E+0	1.773E+1	3.566E+1
-1.283E+0	1.761E+1	3.584E+1
-1.281E+0	1.763E+1	3.558E+1
-1.285E+0	1.759E+1	3.556E+1
-1.288E+0	1.772E+1	3.557E+1
-1.281E+0	1.757E+1	3.565E+1
-1.280E+0	1.758E+1	3.554E+1
-1.281E+0	1.760E+1	3.562E+1
-1.286E+0	1.752E+1	3.550E+1
-1.285E+0	1.754E+1	3.577E+1
-1.281E+0	1.770E+1	3.547E+1
-1.283E+0	1.761E+1	3.567E+1
-1.288E+0	1.751E+1	3.541E+1
-1.283E+0	1.765E+1	3.573E+1
-1.278E+0	1.760E+1	3.589E+1
-1.285E+0	1.761E+1	3.571E+1
-1.288E+0	1.760E+1	3.570E+1
-1.285E+0	1.768E+1	3.575E+1
-1.281E+0	1.777E+1	3.557E+1
-1.283E+0	1.763E+1	3.567E+1
-1.291E+0	1.765E+1	3.571E+1
-1.285E+0	1.777E+1	3.571E+1
-1.281E+0	1.746E+1	3.535E+1
-1.286E+0	1.758E+1	3.569E+1
-1.286E+0	1.765E+1	3.554E+1
-1.286E+0	1.761E+1	3.558E+1
-1.283E+0	1.752E+1	3.569E+1
-1.285E+0	1.746E+1	3.557E+1
-1.289E+0	1.761E+1	3.567E+1
-1.286E+0	1.762E+1	3.564E+1
-1.281E+0	1.747E+1	3.564E+1
-1.285E+0	1.768E+1	3.582E+1
-1.288E+0	1.748E+1	3.581E+1
-1.285E+0	1.755E+1	3.565E+1
-1.283E+0	1.748E+1	3.570E+1
-1.285E+0	1.756E+1	3.575E+1
-1.286E+0	1.776E+1	3.562E+1
-1.285E+0	1.766E+1	3.542E+1
-1.280E+0	1.776E+1	3.554E+1
-1.285E+0	1.765E+1	3.553E+1
-1.288E+0	1.755E+1	3.562E+1
-1.285E+0	1.760E+1	3.568E+1
-1.281E+0	1.761E+1	3.570E+1
-1.286E+0	1.772E+1	3.543E+1
-1.288E+0	1.742E+1	3.566E+1
-1.286E+0	1.754E+1	3.526E+1
-1.283E+0	1.750E+1	3.575E+1
-1.285E+0	1.757E+1	3.553E+1
-1.288E+0	1.779E+1	3.546E+1
-1.285E+0	1.764E+1	3.551E+1
-1.281E+0	1.767E+1	3.540E+1
-1.286E+0	1.739E+1	3.550E+1
-1.288E+0	1.757E+1	3.554E+1
-1.286E+0	1.762E+1	3.555E+1
-1.280E+0	1.767E+1	3.573E+1
-1.285E+0	1.757E+1	3.570E+1
-1.289E+0	1.772E+1	3.546E+1
-1.288E+0	1.763E+1	3.562E+1
-1.280E+0	1.749E+1	3.568E+1
-1.285E+0	1.762E+1	3.549E+1
-1.291E+0	1.775E+1	3.549E+1
-1.281E+0	1.763E+1	3.587E+1
-1.283E+0	1.770E+1	3.572E+1
-1.285E+0	1.750E+1	3.561E+1
-1.286E+0	1.765E+1	3.582E+1
-1.288E+0	1.757E+1	3.560E+1
-1.283E+0	1.760E+1	3.554E+1
-1.285E+0	1.765E+1	3.566E+1
-1.288E+0	1.767E+1	3.555E+1
-1.288E+0	1.752E+1	3.573E+1
-1.281E+0	1.755E+1	3.579E+1
-1.286E+0	1.758E+1	3.591E+1
-1.289E+0	1.770E+1	3.570E+1
-1.285E+0	1.757E+1	3.557E+1
-1.283E+0	1.756E+1	3.587E+1
-1.285E+0	1.754E+1	3.558E+1
-1.289E+0	1.770E+1	3.554E+1
-1.283E+0	1.756E+1	3.555E+1
-1.283E+0	1.764E+1	3.573E+1
-1.285E+0	1.760E+1	3.572E+1
-1.291E+0	1.748E+1	3.558E+1
-1.288E+0	1.765E+1	3.576E+1
-1.281E+0	1.772E+1	3.566E+1
-1.288E+0	1.758E+1	3.563E+1
-1.288E+0	1.764E+1	3.575E+1
-1.285E+0	1.766E+1	3.578E+1
-1.286E+0	1.762E+1	3.540E+1
-1.288E+0	1.750E+1	3.545E+1
-1.288E+0	1.746E+1	3.575E+1
-1.288E+0	1.760E+1	3.557E+1
-1.283E+0	1.748E+1	3.559E+1
-1.286E+0	1.769E+1	3.562E+1
-1.288E+0	1.763E+1	3.592E+1
-1.285E+0	1.761E+1	3.564E+1
-1.285E+0	1.765E+1	3.550E+1
-1.286E+0	1.758E+1	3.580E+1
-1.286E+0	1.780E+1	3.575E+1
-1.286E+0	1.777E+1	3.560E+1
-1.285E+0	1.763E+1	3.573E+1
-1.285E+0	1.759E+1	3.565E+1
-1.289E+0	1.776E+1	3.549E+1
-1.283E+0	1.749E+1	3.562E+1
-1.285E+0	1.747E+1	3.572E+1
-1.286E+0	1.756E+1	3.550E+1
-1.289E+0	1.774E+1	3.571E+1
-1.286E+0	1.765E+1	3.556E+1
-1.283E+0	1.761E+1	3.573E+1
-1.288E+0	1.757E+1	3.561E+1
-1.291E+0	1.752E+1	3.548E+1
-1.286E+0	1.738E+1	3.551E+1
-1.281E+0	1.767E+1	3.544E+1
-1.285E+0	1.786E+1	3.556E+1
-1.291E+0	1.768E+1	3.550E+1
-1.285E+0	1.764E+1	3.558E+1
-1.283E+0	1.778E+1	3.568E+1
-1.285E+0	1.765E+1	3.555E+1
-1.289E+0	1.753E+1	3.550E+1
-1.286E+0	1.763E+1	3.588E+1
-1.283E+0	1.749E+1	3.584E+1
-1.288E+0	1.752E+1	3.557E+1
-1.293E+0	1.753E+1	3.542E+1
-1.286E+0	1.755E+1	3.561E+1
-1.285E+0	1.749E+1	3.554E+1
-1.286E+0	1.753E+1	3.563E+1
-1.293E+0	1.759E+1	3.549E+1
-1.286E+0	1.768E+1	3.580E+1
-1.286E+0	1.757E+1	3.564E+1
-1.285E+0	1.763E+1	3.559E+1
-1.289E+0	1.767E+1	3.596E+1
-1.288E+0	1.777E+1	3.571E+1
-1.281E+0	1.766E+1	3.560E+1
-1.289E+0	1.758E+1	3.554E+1
-1.291E+0	1.775E+1	3.566E+1
-1.288E+0	1.773E+1	3.562E+1
-1.283E+0	1.751E+1	3.542E+1
-1.291E+0	1.753E+1	3.555E+1
-1.293E+0	1.763E+1	3.568E+1
-1.286E+0	1.757E+1	3.561E+1
-1.285E+0	1.772E+1	3.546E+1
-1.288E+0	1.761E+1	3.570E+1
-1.291E+0	1.757E+1	3.570E+1
-1.288E+0	1.765E+1	3.575E+1
-1.283E+0	1.771E+1	3.546E+1
-1.289E+0	1.768E+1	3.568E+1
-1.291E+0	1.766E+1	3.555E+1
-1.288E+0	1.756E+1	3.569E+1
-1.286E+0	1.773E+1	3.568E+1
-1.286E+0	1.759E+1	3.563E+1
-1.291E+0	1.766E+1	3.566E+1
-1.288E+0	1.763E+1	3.589E+1
-1.283E+0	1.769E+1	3.588E+1
-1.288E+0	1.754E+1	3.569E+1
-1.289E+0	1.762E+1	3.558E+1
-1.286E+0	1.757E+1	3.555E+1
-1.286E+0	1.761E+1	3.570E+1
-1.286E+0	1.758E+1	3.565E+1
-1.291E+0	1.769E+1	3.568E+1
-1.286E+0	1.755E+1	3.567E+1
-1.285E+0	1.769E+1	3.570E+1
-1.291E+0	1.760E+1	3.568E+1
-1.293E+0	1.762E+1	3.563E+1
-1.288E+0	1.757E+1	3.569E+1
-1.285E+0	1.740E+1	3.568E+1
-1.288E+0	1.777E+1	3.561E+1
-1.293E+0	1.773E+1	3.554E+1
-1.288E+0	1.754E+1	3.575E+1
-1.285E+0	1.758E+1	3.562E+1
-1.288E+0	1.763E+1	3.569E+1
-1.293E+0	1.747E+1	3.537E+1
-1.288E+0	1.759E+1	3.566E+1
-1.286E+0	1.757E+1	3.552E+1
-1.286E+0	1.767E+1	3.582E+1
-1.291E+0	1.751E+1	3.556E+1
-1.286E+0	1.765E+1	3.574E+1
-1.283E+0	1.747E+1	3.561E+1
-1.289E+0	1.785E+1	3.566E+1
-1.294E+0	1.760E+1	3.556E+1
-1.288E+0	1.763E+1	3.555E+1
-1.289E+0	1.754E+1	3.576E+1
-1.289E+0	1.772E+1	3.549E+1
-1.291E+0	1.765E+1	3.556E+1
-1.288E+0	1.759E+1	3.567E+1
-1.288E+0	1.750E+1	3.555E+1
-1.286E+0	1.769E+1	3.537E+1
-1.289E+0	1.768E+1	3.550E+1
-1.289E+0	1.757E+1	3.576E+1
-1.286E+0	1.770E+1	3.594E+1
-1.288E+0	1.764E+1	3.553E+1
-1.289E+0	1.773E+1	3.564E+1
-1.288E+0	1.760E+1	3.571E+1
-1.286E+0	1.765E+1	3.544E+1
-1.291E+0	1.765E+1	3.567E+1
-1.291E+0	1.767E+1	3.557E+1
-1.288E+0	1.760E+1	3.581E+1
-1.288E+0	1.778E+1	3.538E+1
-1.286E+0	1.756E+1	3.553E+1
-1.293E+0	1.760E+1	3.571E+1
-1.289E+0	1.769E+1	3.557E+1
-1.286E+0	1.753E+1	3.573E+1
-1.288E+0	1.761E+1	3.551E+1
-1.294E+0	1.758E+1	3.584E+1
-1.288E+0	1.752E+1	3.611E+1
-1.285E+0	1.759E+1	3.563E+1
-1.288E+0	1.753E+1	3.594E+1
-1.293E+0	1.765E+1	3.583E+1
-1.288E+0	1.757E+1	3.560E+1
-1.286E+0	1.760E+1	3.560E+1
-1.291E+0	1.752E+1	3.560E+1
-1.291E+0	1.766E+1	3.569E+1
-1.289E+0	1.768E+1	3.539E+1
-1.286E+0	1.759E+1	3.567E+1
-1.294E+0	1.762E+1	3.570E+1
-1.289E+0	1.766E+1	3.541E+1
-1.291E+0	1.775E+1	3.568E+1
-1.283E+0	1.759E+1	3.554E+1
-1.289E+0	1.760E+1	3.567E+1
-1.293E+0	1.781E+1	3.583E+1
-1.289E+0	1.755E+1	3.559E+1
-1.285E+0	1.761E+1	3.570E+1
-1.289E+0	1.770E+1	3.579E+1
-1.294E+0	1.757E+1	3.559E+1
-1.291E+0	1.772E+1	3.568E+1
-1.285E+0	1.769E+1	3.573E+1
-1.288E+0	1.765E+1	3.555E+1
-1.291E+0	1.782E+1	3.569E+1
-1.289E+0	1.754E+1	3.536E+1
-1.289E+0	1.754E+1	3.539E+1
-1.291E+0	1.767E+1	3.557E+1
-1.293E+0	1.770E+1	3.561E+1
-1.286E+0	1.766E+1	3.575E+1
-1.286E+0	1.770E+1	3.553E+1
-1.291E+0	1.754E+1	3.574E+1
-1.291E+0	1.749E+1	3.580E+1
-1.288E+0	1.768E+1	3.581E+1
-1.286E+0	1.768E+1	3.557E+1
-1.289E+0	1.754E+1	3.569E+1
-1.296E+0	1.765E+1	3.594E+1
-1.289E+0	1.768E+1	3.542E+1
-1.288E+0	1.768E+1	3.577E+1
-1.289E+0	1.760E+1	3.560E+1
-1.291E+0	1.774E+1	3.558E+1
-1.289E+0	1.756E+1	3.553E+1
-1.291E+0	1.755E+1	3.563E+1
-1.291E+0	1.744E+1	3.564E+1
-1.293E+0	1.762E+1	3.567E+1
-1.288E+0	1.773E+1	3.556E+1
-1.286E+0	1.770E+1	3.555E+1
-1.289E+0	1.776E+1	3.563E+1
-1.293E+0	1.772E+1	3.568E+1
-1.289E+0	1.769E+1	3.551E+1
-1.288E+0	1.767E+1	3.561E+1
-1.291E+0	1.765E+1	3.557E+1
-1.294E+0	1.762E+1	3.571E+1
-1.288E+0	1.769E+1	3.585E+1
-1.283E+0	1.768E+1	3.542E+1
-1.289E+0	1.754E+1	3.599E+1
-1.293E+0	1.760E+1	3.551E+1
-1.288E+0	1.754E+1	3.574E+1
-1.286E+0	1.770E+1	3.561E+1
-1.291E+0	1.777E+1	3.565E+1
-1.296E+0	1.761E+1	3.561E+1
-1.289E+0	1.762E+1	3.554E+1
-1.285E+0	1.761E+1	3.569E+1
-1.291E+0	1.766E+1	3.576E+1
-1.294E+0	1.750E+1	3.575E+1
-1.289E+0	1.754E+1	3.564E+1
-1.289E+0	1.762E+1	3.567E+1
-1.291E+0	1.758E+1	3.557E+1
-1.289E+0	1.768E+1	3.574E+1
-1.289E+0	1.766E+1	3.554E+1
-1.289E+0	1.761E+1	3.561E+1
-1.293E+0	1.759E+1	3.550E+1
-1.296E+0	1.764E+1	3.558E+1
-1.293E+0	1.749E+1	3.586E+1
-1.289E+0	1.752E+1	3.561E+1
-1.294E+0	1.758E+1	3.572E+1
-1.293E+0	1.760E+1	3.580E+1
-1.294E+0	1.769E+1	3.560E+1
-1.288E+0	1.765E+1	3.567E+1
-1.293E+0	1.766E+1	3.577E+1
-1.294E+0	1.754E+1	3.563E+1
-1.293E+0	1.765E+1	3.556E+1
-1.288E+0	1.757E+1	3.573E+1
-1.289E+0	1.766E+1	3.585E+1
-1.293E+0	1.785E+1	3.586E+1
-1.291E+0	1.770E+1	3.554E+1
-1.288E+0	1.769E+1	3.559E+1
-1.289E+0	1.769E+1	3.578E+1
-1.294E+0	1.774E+1	3.576E+1
-1.288E+0	1.770E+1	3.555E+1
-1.286E+0	1.762E+1	3.577E+1
-1.291E+0	1.774E+1	3.553E+1
-1.293E+0	1.752E+1	3.566E+1
-1.289E+0	1.777E+1	3.550E+1
-1.286E+0	1.771E+1	3.569E+1
-1.293E+0	1.760E+1	3.559E+1
-1.293E+0	1.760E+1	3.565E+1
-1.291E+0	1.754E+1	3.544E+1
-1.289E+0	1.774E+1	3.555E+1
-1.293E+0	1.760E+1	3.591E+1
-1.296E+0	1.780E+1	3.566E+1
-1.291E+0	1.764E+1	3.540E+1
-1.286E+0	1.761E+1	3.560E+1
-1.291E+0	1.773E+1	3.559E+1
-1.294E+0	1.765E+1	3.551E+1
-1.289E+0	1.771E+1	3.566E+1
-1.289E+0	1.769E+1	3.580E+1
-1.291E+0	1.766E+1	3.581E+1
-1.293E+0	1.775E+1	3.582E+1
-1.291E+0	1.771E+1	3.589E+1
-1.288E+0	1.777E+1	3.566E+1
-1.289E+0	1.764E+1	3.564E+1
-1.296E+0	1.765E+1	3.598E+1
-1.289E+0	1.767E+1	3.551E+1
-1.288E+0	1.759E+1	3.552E+1
-1.293E+0	1.772E+1	3.546E+1
-1.293E+0	1.760E+1	3.556E+1
-1.291E+0	1.755E+1	3.578E+1
-1.289E+0	1.772E+1	3.557E+1
-1.291E+0	1.772E+1	3.572E+1
-1.293E+0	1.759E+1	3.571E+1
-1.291E+0	1.743E+1	3.566E+1
-1.286E+0	1.772E+1	3.587E+1
-1.291E+0	1.772E+1	3.572E+1
-1.294E+0	1.766E+1	3.553E+1
-1.291E+0	1.773E+1	3.553E+1
-1.291E+0	1.752E+1	3.563E+1
-1.294E+0	1.756E+1	3.530E+1
-1.293E+0	1.748E+1	3.544E+1
-1.291E+0	1.755E+1	3.581E+1
-1.289E+0	1.769E+1	3.571E+1
-1.288E+0	1.766E+1	3.582E+1
-1.294E+0	1.748E+1	3.570E+1
-1.289E+0	1.765E+1	3.590E+1
-1.291E+0	1.776E+1	3.579E+1
-1.289E+0	1.764E+1	3.580E+1
-1.296E+0	1.755E+1	3.570E+1
-1.293E+0	1.759E+1	3.556E+1
-1.288E+0	1.777E+1	3.579E+1
-1.291E+0	1.756E+1	3.595E+1
-1.298E+0	1.761E+1	3.566E+1
-1.289E+0	1.773E+1	3.557E+1
-1.289E+0	1.756E+1	3.560E+1
-1.291E+0	1.760E+1	3.569E+1
-1.294E+0	1.766E+1	3.559E+1
-1.289E+0	1.764E+1	3.552E+1
-1.288E+0	1.754E+1	3.567E+1
-1.291E+0	1.753E+1	3.574E+1
-1.294E+0	1.760E+1	3.583E+1
-1.293E+0	1.767E+1	3.575E+1
-1.289E+0	1.773E+1	3.542E+1
-1.293E+0	1.759E+1	3.560E+1
-1.296E+0	1.764E+1	3.567E+1
-1.288E+0	1.773E+1	3.560E+1
-1.289E+0	1.756E+1	3.572E+1
-1.291E+0	1.743E+1	3.559E+1
-1.293E+0	1.767E+1	3.582E+1
-1.291E+0	1.766E+1	3.574E+1
-1.289E+0	1.749E+1	3.563E+1
-1.293E+0	1.763E+1	3.561E+1
-1.294E+0	1.760E+1	3.564E+1
-1.289E+0	1.752E+1	3.570E+1
-1.288E+0	1.767E+1	3.576E+1
-1.293E+0	1.760E+1	3.581E+1
-1.296E+0	1.759E+1	3.573E+1
-1.293E+0	1.759E+1	3.555E+1
-1.289E+0	1.750E+1	3.543E+1
-1.294E+0	1.774E+1	3.570E+1
-1.293E+0	1.762E+1	3.581E+1
-1.291E+0	1.758E+1	3.580E+1
-1.288E+0	1.763E+1	3.546E+1
-1.293E+0	1.763E+1	3.585E+1
-1.293E+0	1.760E+1	3.594E+1
-1.293E+0	1.778E+1	3.587E+1
-1.288E+0	1.759E+1	3.562E+1
-1.294E+0	1.775E+1	3.561E+1
-1.296E+0	1.754E+1	3.581E+1
-1.294E+0	1.763E+1	3.578E+1
-1.289E+0	1.754E+1	3.573E+1
-1.294E+0	1.758E+1	3.564E+1
-1.294E+0	1.780E+1	3.566E+1
-1.291E+0	1.777E+1	3.569E+1
-1.288E+0	1.762E+1	3.568E+1
-1.291E+0	1.766E+1	3.568E+1
-1.294E+0	1.771E+1	3.557E+1
-1.291E+0	1.754E+1	3.578E+1
-1.288E+0	1.765E+1	3.568E+1
-1.293E+0	1.748E+1	3.576E+1
-1.296E+0	1.766E+1	3.539E+1
-1.294E+0	1.740E+1	3.566E+1
-1.288E+0	1.770E+1	3.562E+1
-1.296E+0	1.762E+1	3.568E+1
-1.296E+0	1.771E+1	3.563E+1
-1.294E+0	1.767E+1	3.554E+1
-1.289E+0	1.744E+1	3.559E+1
-1.296E+0	1.780E+1	3.587E+1
-1.293E+0	1.779E+1	3.565E+1
-1.294E+0	1.761E+1	3.582E+1
-1.286E+0	1.772E+1	3.549E+1
-1.294E+0	1.757E+1	3.570E+1
-1.294E+0	1.754E+1	3.575E+1
-1.291E+0	1.762E+1	3.593E+1
-1.293E+0	1.754E+1	3.557E+1
-1.296E+0	1.741E+1	3.556E+1
-1.294E+0	1.771E+1	3.584E+1
-1.293E+0	1.756E+1	3.567E+1
-1.288E+0	1.770E+1	3.587E+1
-1.293E+0	1.752E+1	3.570E+1
-1.298E+0	1.771E+1	3.575E+1
-1.293E+0	1.769E+1	3.561E+1
-1.289E+0	1.777E+1	3.551E+1
-1.291E+0	1.762E+1	3.542E+1
-1.294E+0	1.757E+1	3.587E+1
-1.291E+0	1.755E+1	3.559E+1
-1.291E+0	1.778E+1	3.569E+1
-1.294E+0	1.758E+1	3.592E+1
-1.294E+0	1.762E+1	3.554E+1
-1.293E+0	1.762E+1	3.566E+1
-1.293E+0	1.766E+1	3.553E+1
-1.293E+0	1.773E+1	3.584E+1
-1.296E+0	1.757E+1	3.559E+1
-1.293E+0	1.770E+1	3.576E+1
-1.289E+0	1.768E+1	3.576E+1
-1.294E+0	1.760E+1	3.576E+1
-1.298E+0	1.777E+1	3.572E+1
-1.293E+0	1.765E+1	3.538E+1
-1.289E+0	1.766E+1	3.566E+1
-1.291E+0	1.760E+1	3.565E+1
-1.296E+0	1.770E+1	3.554E+1
-1.298E+0	1.763E+1	3.554E+1
-1.289E+0	1.767E+1	3.554E+1
-1.294E+0	1.769E+1	3.561E+1
-1.296E+0	1.758E+1	3.584E+1
-1.289E+0	1.757E+1	3.541E+1
-1.289E+0	1.787E+1	3.577E+1
-1.294E+0	1.756E+1	3.557E+1
-1.298E+0	1.776E+1	3.572E+1
-1.291E+0	1.771E+1	3.564E+1
-1.288E+0	1.773E+1	3.575E+1
-1.294E+0	1.765E+1	3.586E+1
-1.298E+0	1.749E+1	3.572E+1
-1.294E+0	1.776E+1	3.584E+1
-1.288E+0	1.763E+1	3.549E+1
-1.294E+0	1.770E+1	3.572E+1
-1.299E+0	1.752E+1	3.574E+1
-1.293E+0	1.775E+1	3.568E+1
-1.291E+0	1.778E+1	3.558E+1
-1.294E+0	1.771E+1	3.562E+1
-1.298E+0	1.755E+1	3.598E+1
-1.289E+0	1.748E+1	3.567E+1
-1.291E+0	1.766E+1	3.554E+1
-1.294E+0	1.761E+1	3.570E+1
-1.296E+0	1.776E+1	3.570E+1
-1.293E+0	1.758E+1	3.570E+1
-1.291E+0	1.770E+1	3.575E+1
-1.293E+0	1.770E+1	3.555E+1
-1.298E+0	1.769E+1	3.552E+1
-1.296E+0	1.762E+1	3.569E+1
-1.289E+0	1.761E+1	3.568E+1
-1.293E+0	1.765E+1	3.552E+1
-1.298E+0	1.758E+1	3.568E+1
-1.294E+0	1.757E+1	3.557E+1
-1.291E+0	1.756E+1	3.546E+1
-1.294E+0	1.764E+1	3.565E+1
-1.296E+0	1.752E+1	3.554E+1
-1.294E+0	1.783E+1	3.561E+1
-1.289E+0	1.756E+1	3.573E+1
-1.294E+0	1.774E+1	3.580E+1
-1.298E+0	1.784E+1	3.570E+1
-1.294E+0	1.764E+1	3.562E+1
-1.289E+0	1.777E+1	3.568E+1
-1.294E+0	1.777E+1	3.577E+1
-1.296E+0	1.771E+1	3.591E+1
-1.293E+0	1.771E+1	3.555E+1
-1.293E+0	1.765E+1	3.567E+1
-1.293E+0	1.773E+1	3.575E+1
-1.298E+0	1.757E+1	3.580E+1
-1.293E+0	1.751E+1	3.560E+1
-1.288E+0	1.745E+1	3.538E+1
-1.296E+0	1.753E+1	3.578E+1
-1.296E+0	1.772E+1	3.572E+1
-1.293E+0	1.771E+1	3.562E+1
-1.291E+0	1.748E+1	3.556E+1
-1.294E+0	1.748E+1	3.568E+1
-1.298E+0	1.760E+1	3.568E+1
-1.293E+0	1.765E+1	3.560E+1
-1.291E+0	1.749E+1	3.567E+1
-1.291E+0	1.754E+1	3.565E+1
-1.298E+0	1.763E+1	3.563E+1
-1.291E+0	1.772E+1	3.558E+1
-1.293E+0	1.763E+1	3.580E+1
-1.296E+0	1.773E+1	3.562E+1
-1.299E+0	1.765E+1	3.565E+1
-1.289E+0	1.768E+1	3.564E+1
-1.293E+0	1.752E+1	3.573E+1
-1.293E+0	1.778E+1	3.554E+1
-1.299E+0	1.777E+1	3.559E+1
-1.293E+0	1.780E+1	3.584E+1
-1.289E+0	1.756E+1	3.583E+1
-1.294E+0	1.769E+1	3.565E+1
-1.299E+0	1.784E+1	3.564E+1
-1.291E+0	1.790E+1	3.565E+1
-1.293E+0	1.765E+1	3.577E+1
-1.296E+0	1.746E+1	3.567E+1
-1.299E+0	1.763E+1	3.565E+1
-1.291E+0	1.756E+1	3.579E+1
-1.293E+0	1.767E+1	3.534E+1
-1.293E+0	1.764E+1	3.558E+1
-1.299E+0	1.770E+1	3.565E+1
-1.294E+0	1.772E+1	3.572E+1
-1.291E+0	1.777E+1	3.561E+1
-1.294E+0	1.780E+1	3.557E+1
-1.296E+0	1.766E+1	3.555E+1
-1.293E+0	1.764E+1	3.579E+1
-1.294E+0	1.762E+1	3.575E+1
-1.299E+0	1.768E+1	3.571E+1
-1.298E+0	1.778E+1	3.558E+1
-1.294E+0	1.756E+1	3.582E+1
-1.293E+0	1.761E+1	3.559E+1
-1.298E+0	1.772E+1	3.563E+1
-1.296E+0	1.760E+1	3.583E+1
-1.293E+0	1.760E+1	3.570E+1
-1.293E+0	1.782E+1	3.556E+1
-1.296E+0	1.762E+1	3.580E+1
-1.301E+0	1.786E+1	3.554E+1
-1.298E+0	1.785E+1	3.540E+1
-1.291E+0	1.760E+1	3.560E+1
-1.296E+0	1.761E+1	3.551E+1
-1.299E+0	1.774E+1	3.592E+1
-1.293E+0	1.780E+1	3.566E+1
-1.291E+0	1.752E+1	3.554E+1
-1.293E+0	1.747E+1	3.582E+1
-1.296E+0	1.761E+1	3.553E+1
-1.294E+0	1.778E+1	3.569E+1
-1.293E+0	1.774E+1	3.570E+1
-1.293E+0	1.773E+1	3.587E+1
-1.298E+0	1.766E+1	3.562E+1
-1.293E+0	1.771E+1	3.563E+1
-1.293E+0	1.755E+1	3.558E+1
-1.294E+0	1.773E+1	3.580E+1
-1.294E+0	1.760E+1	3.583E+1
-1.293E+0	1.775E+1	3.569E+1
-1.289E+0	1.760E+1	3.569E+1
-1.296E+0	1.760E+1	3.571E+1
-1.298E+0	1.757E+1	3.560E+1
-1.294E+0	1.786E+1	3.578E+1
-1.289E+0	1.754E+1	3.557E+1
-1.294E+0	1.763E+1	3.572E+1
-1.314E+0	1.761E+1	3.566E+1
-1.299E+0	1.752E+1	3.556E+1
-1.289E+0	1.783E+1	3.586E+1
-1.294E+0	1.787E+1	3.566E+1
-1.296E+0	1.779E+1	3.577E+1
-1.291E+0	1.767E+1	3.540E+1
-1.288E+0	1.767E+1	3.571E+1
-1.291E+0	1.759E+1	3.591E+1
-1.294E+0	1.763E+1	3.580E+1
-1.293E+0	1.755E+1	3.550E+1
-1.285E+0	1.758E+1	3.552E+1
-1.288E+0	1.771E+1	3.551E+1
-1.289E+0	1.773E+1	3.560E+1
-1.283E+0	1.746E+1	3.559E+1
-1.283E+0	1.767E+1	3.548E+1
-1.286E+0	1.754E+1	3.552E+1
-1.291E+0	1.741E+1	3.569E+1
-1.288E+0	1.745E+1	3.574E+1
-1.285E+0	1.761E+1	3.564E+1
-1.286E+0	1.751E+1	3.548E+1
-1.291E+0	1.784E+1	3.576E+1
-1.288E+0	1.752E+1	3.561E+1
-1.285E+0	1.750E+1	3.558E+1
-1.286E+0	1.753E+1	3.568E+1
-1.291E+0	1.769E+1	3.563E+1
-1.288E+0	1.765E+1	3.549E+1
-1.285E+0	1.747E+1	3.565E+1
-1.286E+0	1.765E+1	3.563E+1
-1.288E+0	1.770E+1	3.573E+1
-1.285E+0	1.769E+1	3.526E+1
-1.283E+0	1.773E+1	3.571E+1
-1.288E+0	1.762E+1	3.571E+1
-1.288E+0	1.779E+1	3.559E+1
-1.283E+0	1.768E+1	3.560E+1
-1.285E+0	1.766E+1	3.551E+1
-1.286E+0	1.764E+1	3.541E+1
-1.288E+0	1.761E+1	3.552E+1
-1.285E+0	1.762E+1	3.569E+1
-1.285E+0	1.751E+1	3.550E+1
-1.288E+0	1.761E+1	3.539E+1
-1.289E+0	1.733E+1	3.551E+1
-1.281E+0	1.762E+1	3.578E+1
-1.283E+0	1.765E+1	3.556E+1
-1.285E+0	1.758E+1	3.573E+1
-1.289E+0	1.746E+1	3.575E+1
-1.283E+0	1.763E+1	3.575E+1
-1.283E+0	1.762E+1	3.553E+1
-1.283E+0	1.770E+1	3.573E+1
-1.288E+0	1.770E+1	3.574E+1
-1.286E+0	1.768E+1	3.572E+1
-1.283E+0	1.769E+1	3.575E+1
-1.288E+0	1.765E+1	3.571E+1
-1.286E+0	1.756E+1	3.576E+1
-1.285E+0	1.751E+1	3.578E+1
-1.281E+0	1.755E+1	3.562E+1
-1.286E+0	1.758E+1	3.549E+1
-1.288E+0	1.754E+1	3.567E+1
-1.281E+0	1.770E+1	3.554E+1
-1.280E+0	1.764E+1	3.558E+1
-1.286E+0	1.762E+1	3.572E+1
-1.289E+0	1.755E+1	3.565E+1
-1.285E+0	1.754E+1	3.555E+1
-1.283E+0	1.772E+1	3.544E+1
-1.285E+0	1.767E+1	3.561E+1
-1.289E+0	1.770E+1	3.582E+1
-1.281E+0	1.773E+1	3.559E+1
-1.283E+0	1.753E+1	3.568E+1
-1.285E+0	1.768E+1	3.578E+1
-1.285E+0	1.762E+1	3.586E+1
-1.283E+0	1.764E+1	3.579E+1
-1.278E+0	1.764E+1	3.542E+1
-1.283E+0	1.745E+1	3.552E+1
-1.286E+0	1.781E+1	3.551E+1
-1.283E+0	1.776E+1	3.580E+1
-1.283E+0	1.766E+1	3.574E+1
-1.285E+0	1.744E+1	3.569E+1
-1.286E+0	1.770E+1	3.571E+1
-1.280E+0	1.754E+1	3.564E+1
-1.278E+0	1.759E+1	3.556E+1
-1.286E+0	1.759E+1	3.582E+1
-1.288E+0	1.770E+1	3.570E+1
-1.280E+0	1.746E+1	3.578E+1
-1.280E+0	1.772E+1	3.552E+1
-1.285E+0	1.769E+1	3.550E+1
-1.285E+0	1.769E+1	3.555E+1
-1.280E+0	1.762E+1	3.570E+1
-1.281E+0	1.757E+1	3.556E+1
-1.283E+0	1.785E+1	3.565E+1
-1.281E+0	1.745E+1	3.571E+1
-1.283E+0	1.744E+1	3.571E+1
-1.280E+0	1.760E+1	3.546E+1
-1.286E+0	1.763E+1	3.564E+1
-1.288E+0	1.772E+1	3.566E+1
-1.283E+0	1.751E+1	3.557E+1
-1.278E+0	1.761E+1	3.578E+1
-1.285E+0	1.737E+1	3.551E+1
-1.285E+0	1.775E+1	3.564E+1
-1.283E+0	1.769E+1	3.588E+1
-1.278E+0	1.768E+1	3.569E+1
-1.285E+0	1.767E+1	3.571E+1
-1.285E+0	1.760E+1	3.572E+1
-1.281E+0	1.747E+1	3.566E+1
-1.280E+0	1.751E+1	3.528E+1
-1.285E+0	1.747E+1	3.545E+1
-1.286E+0	1.760E+1	3.557E+1
-1.280E+0	1.764E+1	3.585E+1
-1.281E+0	1.765E+1	3.570E+1
-1.283E+0	1.757E+1	3.550E+1
-1.288E+0	1.763E+1	3.546E+1
-1.283E+0	1.753E+1	3.558E+1
-1.280E+0	1.752E+1	3.568E+1
-1.281E+0	1.770E+1	3.563E+1
-1.285E+0	1.762E+1	3.570E+1
-1.280E+0	1.762E+1	3.555E+1
-1.276E+0	1.761E+1	3.548E+1
-1.281E+0	1.768E+1	3.573E+1
-1.286E+0	1.766E+1	3.551E+1
-1.281E+0	1.762E+1	3.562E+1
-1.278E+0	1.761E+1	3.594E+1
-1.276E+0	1.768E+1	3.558E+1
-1.307E+0	1.761E+1	3.569E+1
-1.291E+0	1.760E+1	3.561E+1
-1.289E+0	1.747E+1	3.574E+1
-1.291E+0	1.760E+1	3.552E+1
-1.291E+0	1.754E+1	3.575E+1
-1.288E+0	1.756E+1	3.558E+1
-1.285E+0	1.766E+1	3.540E+1
-1.286E+0	1.758E+1	3.542E+1
-1.288E+0	1.779E+1	3.565E+1
-1.286E+0	1.767E+1	3.551E+1
-1.283E+0	1.747E+1	3.559E+1
-1.286E+0	1.743E+1	3.548E+1
-1.288E+0	1.758E+1	3.520E+1
-1.281E+0	1.758E+1	3.544E+1
-1.281E+0	1.757E+1	3.547E+1
-1.283E+0	1.763E+1	3.544E+1
-1.288E+0	1.764E+1	3.578E+1
-1.280E+0	1.757E+1	3.541E+1
-1.278E+0	1.762E+1	3.536E+1
-1.283E+0	1.761E+1	3.565E+1
-1.288E+0	1.767E+1	3.560E+1
-1.281E+0	1.761E+1	3.558E+1
-1.278E+0	1.755E+1	3.548E+1
-1.285E+0	1.741E+1	3.556E+1
-1.285E+0	1.764E+1	3.560E+1
-1.281E+0	1.754E+1	3.560E+1
-1.278E+0	1.765E+1	3.572E+1
-1.283E+0	1.756E+1	3.562E+1
-1.285E+0	1.783E+1	3.575E+1
-1.280E+0	1.768E+1	3.550E+1
-1.280E+0	1.751E+1	3.549E+1
-1.286E+0	1.771E+1	3.563E+1
-1.286E+0	1.760E+1	3.539E+1
-1.280E+0	1.772E+1	3.565E+1
-1.276E+0	1.761E+1	3.544E+1
-1.285E+0	1.755E+1	3.587E+1
-1.286E+0	1.761E+1	3.564E+1
-1.281E+0	1.771E+1	3.546E+1
-1.278E+0	1.766E+1	3.543E+1
-1.283E+0	1.773E+1	3.572E+1
-1.286E+0	1.762E+1	3.577E+1
-1.281E+0	1.760E+1	3.568E+1
-1.280E+0	1.757E+1	3.565E+1
-1.281E+0	1.755E+1	3.546E+1
-1.286E+0	1.762E+1	3.559E+1
-1.281E+0	1.772E+1	3.551E+1
-1.283E+0	1.773E+1	3.554E+1
-1.285E+0	1.753E+1	3.592E+1
-1.291E+0	1.774E+1	3.568E+1
-1.281E+0	1.769E+1	3.564E+1
-1.281E+0	1.751E+1	3.565E+1
-1.283E+0	1.755E+1	3.562E+1
-1.288E+0	1.763E+1	3.573E+1
-1.281E+0	1.762E+1	3.582E+1
-1.278E+0	1.760E+1	3.568E+1
-1.285E+0	1.758E+1	3.574E+1
-1.288E+0	1.769E+1	3.551E+1
-1.281E+0	1.775E+1	3.559E+1
-1.281E+0	1.751E+1	3.578E+1
-1.285E+0	1.778E+1	3.570E+1
-1.286E+0	1.781E+1	3.555E+1
-1.285E+0	1.771E+1	3.578E+1
-1.281E+0	1.764E+1	3.561E+1
-1.283E+0	1.770E+1	3.543E+1
-1.285E+0	1.757E+1	3.572E+1
-1.281E+0	1.765E+1	3.589E+1
-1.280E+0	1.760E+1	3.575E+1
-1.285E+0	1.764E+1	3.549E+1
-1.289E+0	1.760E+1	3.573E+1
-1.283E+0	1.786E+1	3.586E+1
-1.281E+0	1.771E+1	3.554E+1
-1.286E+0	1.775E+1	3.573E+1
-1.288E+0	1.787E+1	3.595E+1
-1.280E+0	1.768E+1	3.572E+1
-1.281E+0	1.764E+1	3.555E+1
-1.286E+0	1.766E+1	3.556E+1
-1.288E+0	1.764E+1	3.546E+1
-1.283E+0	1.745E+1	3.562E+1
-1.283E+0	1.733E+1	3.576E+1
-1.285E+0	1.765E+1	3.580E+1
-1.288E+0	1.768E+1	3.569E+1
-1.285E+0	1.769E+1	3.572E+1
-1.281E+0	1.751E+1	3.558E+1
-1.286E+0	1.768E+1	3.561E+1
-1.289E+0	1.747E+1	3.584E+1
-1.286E+0	1.756E+1	3.575E+1
-1.280E+0	1.764E+1	3.557E+1
-1.286E+0	1.748E+1	3.538E+1
-1.289E+0	1.783E+1	3.559E+1
-1.285E+0	1.751E+1	3.581E+1
-1.281E+0	1.765E+1	3.587E+1
-1.285E+0	1.762E+1	3.572E+1
-1.291E+0	1.761E+1	3.565E+1
-1.285E+0	1.774E+1	3.560E+1
-1.281E+0	1.755E+1	3.569E+1
-1.286E+0	1.766E+1	3.562E+1
-1.289E+0	1.760E+1	3.536E+1
-1.283E+0	1.768E+1	3.569E+1
-1.283E+0	1.752E+1	3.559E+1
-1.286E+0	1.769E+1	3.559E+1
-1.291E+0	1.766E+1	3.569E+1
-1.286E+0	1.760E+1	3.546E+1
-1.283E+0	1.760E+1	3.561E+1
-1.289E+0	1.777E+1	3.567E+1
-1.293E+0	1.758E+1	3.561E+1
-1.286E+0	1.767E+1	3.578E+1
-1.283E+0	1.780E+1	3.550E+1
-1.286E+0	1.758E+1	3.563E+1
-1.286E+0	1.774E+1	3.555E+1
-1.283E+0	1.746E+1	3.565E+1
-1.285E+0	1.768E+1	3.584E+1
-1.289E+0	1.768E+1	3.569E+1
-1.288E+0	1.768E+1	3.562E+1
-1.286E+0	1.757E+1	3.546E+1
-1.281E+0	1.761E+1	3.571E+1
-1.286E+0	1.748E+1	3.572E+1
-1.291E+0	1.758E+1	3.563E+1
-1.283E+0	1.763E+1	3.561E+1
-1.281E+0	1.753E+1	3.555E+1
-1.286E+0	1.760E+1	3.549E+1
-1.289E+0	1.784E+1	3.572E+1
-1.286E+0	1.757E+1	3.567E+1
-1.285E+0	1.755E+1	3.545E+1
-1.286E+0	1.754E+1	3.575E+1
-1.291E+0	1.755E+1	3.569E+1
-1.283E+0	1.759E+1	3.562E+1
-1.286E+0	1.750E+1	3.566E+1
-1.286E+0	1.764E+1	3.558E+1
-1.293E+0	1.748E+1	3.551E+1
-1.286E+0	1.760E+1	3.567E+1
-1.285E+0	1.755E+1	3.557E+1
-1.289E+0	1.767E+1	3.582E+1
-1.291E+0	1.744E+1	3.559E+1
-1.291E+0	1.748E+1	3.553E+1
-1.285E+0	1.777E+1	3.555E+1
-1.293E+0	1.763E+1	3.568E+1
-1.289E+0	1.759E+1	3.569E+1
-1.288E+0	1.774E+1	3.542E+1
-1.283E+0	1.760E+1	3.549E+1
-1.289E+0	1.758E+1	3.565E+1
-1.289E+0	1.777E+1	3.577E+1
-1.285E+0	1.750E+1	3.570E+1
-1.285E+0	1.777E+1	3.546E+1
-1.291E+0	1.772E+1	3.551E+1
-1.291E+0	1.761E+1	3.569E+1
-1.288E+0	1.768E+1	3.572E+1
-1.286E+0	1.756E+1	3.543E+1
-1.291E+0	1.757E+1	3.557E+1
-1.293E+0	1.758E+1	3.567E+1
-1.286E+0	1.756E+1	3.562E+1
-1.285E+0	1.784E+1	3.536E+1
-1.291E+0	1.770E+1	3.526E+1
-1.293E+0	1.764E+1	3.570E+1
-1.288E+0	1.771E+1	3.579E+1
-1.286E+0	1.758E+1	3.553E+1
-1.291E+0	1.764E+1	3.554E+1
-1.288E+0	1.741E+1	3.583E+1
-1.289E+0	1.740E+1	3.548E+1
-1.293E+0	1.746E+1	3.555E+1
-1.289E+0	1.760E+1	3.554E+1
-1.288E+0	1.763E+1	3.542E+1
-1.291E+0	1.749E+1	3.535E+1
-1.298E+0	1.779E+1	3.561E+1
-1.293E+0	1.755E+1	3.562E+1
-1.285E+0	1.759E+1	3.550E+1
-1.291E+0	1.748E+1	3.581E+1
-1.293E+0	1.757E+1	3.569E+1
-1.291E+0	1.754E+1	3.550E+1
-1.288E+0	1.764E+1	3.558E+1
-1.291E+0	1.748E+1	3.556E+1
-1.296E+0	1.752E+1	3.577E+1
-1.291E+0	1.770E+1	3.560E+1
-1.291E+0	1.763E+1	3.570E+1
-1.296E+0	1.749E+1	3.558E+1
-1.298E+0	1.761E+1	3.574E+1
-1.291E+0	1.773E+1	3.550E+1
-1.291E+0	1.765E+1	3.549E+1
-1.293E+0	1.767E+1	3.574E+1
-1.296E+0	1.758E+1	3.559E+1
-1.291E+0	1.766E+1	3.559E+1
-1.289E+0	1.750E+1	3.575E+1
-1.294E+0	1.767E+1	3.567E+1
-1.293E+0	1.761E+1	3.569E+1
-1.294E+0	1.759E+1	3.568E+1
-1.291E+0	1.758E+1	3.578E+1
-1.294E+0	1.769E+1	3.562E+1
-1.298E+0	1.762E+1	3.573E+1
-1.289E+0	1.784E+1	3.582E+1
-1.289E+0	1.752E+1	3.561E+1
-1.294E+0	1.781E+1	3.571E+1
-1.296E+0	1.762E+1	3.575E+1
-1.293E+0	1.758E+1	3.548E+1
-1.289E+0	1.758E+1	3.557E+1
-1.291E+0	1.771E+1	3.545E+1
-1.294E+0	1.768E+1	3.564E+1
-1.291E+0	1.767E+1	3.564E+1
-1.289E+0	1.762E+1	3.554E+1
-1.291E+0	1.760E+1	3.569E+1
-1.298E+0	1.772E+1	3.575E+1
-1.291E+0	1.756E+1	3.575E+1
-1.291E+0	1.768E+1	3.559E+1
-1.296E+0	1.764E+1	3.559E+1
-1.299E+0	1.779E+1	3.564E+1
-1.291E+0	1.762E+1	3.591E+1
-1.289E+0	1.771E+1	3.558E+1
-1.291E+0	1.773E+1	3.553E+1
-1.294E+0	1.754E+1	3.565E+1
-1.293E+0	1.758E+1	3.541E+1
-1.288E+0	1.777E+1	3.587E+1
-1.298E+0	1.766E+1	3.564E+1
-1.299E+0	1.754E+1	3.563E+1
-1.294E+0	1.739E+1	3.550E+1
-1.291E+0	1.753E+1	3.550E+1
-1.293E+0	1.760E+1	3.553E+1
-1.298E+0	1.765E+1	3.562E+1
-1.293E+0	1.760E+1	3.584E+1
-1.293E+0	1.755E+1	3.576E+1
-1.296E+0	1.772E+1	3.577E+1
-1.299E+0	1.762E+1	3.567E+1
-1.291E+0	1.756E+1	3.548E+1
-1.291E+0	1.777E+1	3.579E+1
-1.294E+0	1.758E+1	3.557E+1
-1.293E+0	1.775E+1	3.553E+1
-1.294E+0	1.750E+1	3.562E+1
-1.293E+0	1.753E+1	3.584E+1
-1.293E+0	1.763E+1	3.564E+1
-1.299E+0	1.760E+1	3.554E+1
-1.293E+0	1.769E+1	3.560E+1
-1.291E+0	1.758E+1	3.542E+1
-1.296E+0	1.778E+1	3.566E+1
-1.299E+0	1.756E+1	3.573E+1
-1.294E+0	1.767E+1	3.571E+1
-1.289E+0	1.765E+1	3.577E+1
-1.296E+0	1.757E+1	3.559E+1
-1.299E+0	1.762E+1	3.567E+1
-1.291E+0	1.756E+1	3.555E+1
-1.293E+0	1.751E+1	3.543E+1
-1.294E+0	1.763E+1	3.565E+1
-1.299E+0	1.779E+1	3.566E+1
-1.293E+0	1.775E+1	3.584E+1
-1.293E+0	1.767E+1	3.550E+1
-1.296E+0	1.765E+1	3.567E+1
-1.298E+0	1.777E+1	3.571E+1
-1.296E+0	1.741E+1	3.575E+1
-1.293E+0	1.771E+1	3.551E+1
-1.296E+0	1.770E+1	3.574E+1
-1.299E+0	1.772E+1	3.551E+1
-1.294E+0	1.761E+1	3.554E+1
-1.293E+0	1.761E+1	3.558E+1
-1.294E+0	1.784E+1	3.554E+1
-1.298E+0	1.766E+1	3.586E+1
-1.298E+0	1.761E+1	3.543E+1
-1.293E+0	1.760E+1	3.566E+1
-1.296E+0	1.749E+1	3.561E+1
-1.298E+0	1.773E+1	3.582E+1
-1.293E+0	1.750E+1	3.562E+1
-1.294E+0	1.761E+1	3.580E+1
-1.296E+0	1.759E+1	3.562E+1
-1.299E+0	1.775E+1	3.569E+1
-1.293E+0	1.764E+1	3.561E+1
-1.294E+0	1.762E+1	3.544E+1
-1.296E+0	1.765E+1	3.578E+1
-1.299E+0	1.762E+1	3.573E+1
-1.294E+0	1.755E+1	3.547E+1
-1.293E+0	1.775E+1	3.554E+1
-1.298E+0	1.768E+1	3.571E+1
-1.298E+0	1.773E+1	3.559E+1
-1.296E+0	1.763E+1	3.555E+1
-1.293E+0	1.768E+1	3.577E+1
-1.299E+0	1.759E+1	3.563E+1
-1.299E+0	1.751E+1	3.578E+1
-1.296E+0	1.746E+1	3.572E+1
-1.291E+0	1.769E+1	3.563E+1
-1.296E+0	1.764E+1	3.541E+1
-1.298E+0	1.774E+1	3.591E+1
-1.293E+0	1.772E+1	3.570E+1
-1.294E+0	1.776E+1	3.580E+1
-1.298E+0	1.782E+1	3.566E+1
-1.301E+0	1.757E+1	3.569E+1
-1.299E+0	1.762E+1	3.583E+1
-1.294E+0	1.759E+1	3.571E+1
-1.299E+0	1.758E+1	3.555E+1
-1.299E+0	1.750E+1	3.572E+1
-1.296E+0	1.743E+1	3.578E+1
-1.291E+0	1.765E+1	3.553E+1
-1.298E+0	1.773E+1	3.541E+1
-1.301E+0	1.763E+1	3.576E+1
-1.296E+0	1.767E+1	3.565E+1
-1.296E+0	1.757E+1	3.560E+1
-1.299E+0	1.760E+1	3.587E+1
-1.301E+0	1.761E+1	3.578E+1
-1.298E+0	1.768E+1	3.589E+1
-1.294E+0	1.759E+1	3.575E+1
-1.301E+0	1.757E+1	3.576E+1
-1.304E+0	1.759E+1	3.582E+1
-1.296E+0	1.764E+1	3.582E+1
-1.294E+0	1.768E+1	3.566E+1
-1.299E+0	1.759E+1	3.561E+1
-1.302E+0	1.775E+1	3.579E+1
-1.299E+0	1.763E+1	3.552E+1
-1.294E+0	1.762E+1	3.579E+1
-1.301E+0	1.764E+1	3.610E+1
-1.302E+0	1.762E+1	3.547E+1
-1.298E+0	1.771E+1	3.571E+1
-1.294E+0	1.764E+1	3.572E+1
-1.296E+0	1.765E+1	3.594E+1
-1.302E+0	1.760E+1	3.563E+1
-1.298E+0	1.759E+1	3.580E+1
-1.293E+0	1.772E+1	3.546E+1
-1.299E+0	1.754E+1	3.563E+1
-1.299E+0	1.768E+1	3.571E+1
-1.301E+0	1.765E+1	3.559E+1
-1.296E+0	1.759E+1	3.573E+1
-1.301E+0	1.772E+1	3.563E+1
-1.301E+0	1.761E+1	3.558E+1
-1.296E+0	1.767E+1	3.559E+1
-1.296E+0	1.751E+1	3.577E+1
-1.299E+0	1.777E+1	3.567E+1
-1.301E+0	1.765E+1	3.565E+1
-1.296E+0	1.772E+1	3.561E+1
-1.299E+0	1.771E+1	3.552E+1
-1.299E+0	1.743E+1	3.554E+1
-1.301E+0	1.759E+1	3.564E+1
-1.298E+0	1.781E+1	3.570E+1
-1.296E+0	1.767E+1	3.563E+1
-1.302E+0	1.750E+1	3.566E+1
-1.302E+0	1.769E+1	3.565E+1
-1.294E+0	1.767E+1	3.568E+1
-1.294E+0	1.746E+1	3.552E+1
-1.301E+0	1.767E+1	3.572E+1
-1.299E+0	1.774E+1	3.563E+1
-1.299E+0	1.769E+1	3.580E+1
-1.296E+0	1.772E+1	3.576E+1
-1.299E+0	1.755E+1	3.568E+1
-1.299E+0	1.773E+1	3.551E+1
-1.296E+0	1.767E+1	3.572E+1
-1.294E+0	1.765E+1	3.562E+1
-1.299E+0	1.755E+1	3.577E+1
-1.299E+0	1.776E+1	3.569E+1
-1.296E+0	1.781E+1	3.573E+1
-1.299E+0	1.756E+1	3.553E+1
-1.301E+0	1.770E+1	3.573E+1
-1.301E+0	1.771E+1	3.573E+1
-1.298E+0	1.763E+1	3.560E+1
-1.296E+0	1.773E+1	3.599E+1
-1.302E+0	1.779E+1	3.576E+1
-1.302E+0	1.766E+1	3.576E+1
-1.298E+0	1.767E+1	3.578E+1
-1.296E+0	1.764E+1	3.561E+1
-1.301E+0	1.758E+1	3.565E+1
-1.301E+0	1.762E+1	3.562E+1
-1.296E+0	1.786E+1	3.560E+1
-1.299E+0	1.758E+1	3.576E+1
-1.299E+0	1.755E+1	3.568E+1
-1.306E+0	1.782E+1	3.573E+1
-1.299E+0	1.760E+1	3.581E+1
-1.298E+0	1.769E+1	3.563E+1
-1.299E+0	1.766E+1	3.575E+1
-1.301E+0	1.754E+1	3.572E+1
-1.298E+0	1.753E+1	3.551E+1
-1.299E+0	1.749E+1	3.586E+1
-1.299E+0	1.761E+1	3.575E+1
-1.302E+0	1.755E+1	3.578E+1
-1.298E+0	1.768E+1	3.557E+1
-1.299E+0	1.759E+1	3.553E+1
-1.302E+0	1.758E+1	3.562E+1
-1.304E+0	1.770E+1	3.558E+1
-1.301E+0	1.766E+1	3.566E+1
-1.299E+0	1.774E+1	3.563E+1
-1.302E+0	1.777E+1	3.582E+1
-1.301E+0	1.751E+1	3.568E+1
-1.298E+0	1.776E+1	3.554E+1
-1.299E+0	1.771E+1	3.561E+1
-1.302E+0	1.764E+1	3.585E+1
-1.304E+0	1.749E+1	3.556E+1
-1.298E+0	1.757E+1	3.570E+1
-1.298E+0	1.783E+1	3.547E+1
-1.302E+0	1.779E+1	3.551E+1
-1.304E+0	1.775E+1	3.561E+1
-1.301E+0	1.766E+1	3.563E+1
-1.299E+0	1.760E+1	3.568E+1
-1.298E+0	1.771E+1	3.566E+1
-1.304E+0	1.755E+1	3.564E+1
-1.298E+0	1.759E+1	3.588E+1
-1.299E+0	1.764E+1	3.570E+1
-1.302E+0	1.775E+1	3.563E+1
-1.304E+0	1.771E+1	3.571E+1
-1.299E+0	1.772E+1	3.563E+1
-1.299E+0	1.759E+1	3.580E+1
-1.302E+0	1.761E+1	3.563E+1
-1.307E+0	1.763E+1	3.558E+1
-1.296E+0	1.756E+1	3.580E+1
-1.299E+0	1.773E+1	3.574E+1
-1.302E+0	1.762E+1	3.561E+1
-1.302E+0	1.775E+1	3.574E+1
-1.299E+0	1.757E+1	3.572E+1
-1.299E+0	1.773E+1	3.580E+1
-1.301E+0	1.771E+1	3.552E+1
-1.301E+0	1.770E+1	3.573E+1
-1.298E+0	1.767E+1	3.578E+1
-1.298E+0	1.772E+1	3.565E+1
-1.304E+0	1.758E+1	3.583E+1
-1.304E+0	1.772E+1	3.591E+1
-1.298E+0	1.773E+1	3.566E+1
-1.299E+0	1.777E+1	3.570E+1
-1.299E+0	1.781E+1	3.563E+1
-1.302E+0	1.762E+1	3.549E+1
-1.299E+0	1.791E+1	3.564E+1
-1.299E+0	1.780E+1	3.557E+1
-1.301E+0	1.771E+1	3.551E+1
-1.309E+0	1.755E+1	3.587E+1
-1.299E+0	1.760E+1	3.596E+1
-1.298E+0	1.759E+1	3.580E+1
-1.302E+0	1.768E+1	3.571E+1
-1.306E+0	1.769E+1	3.575E+1
-1.299E+0	1.776E+1	3.576E+1
-1.299E+0	1.767E+1	3.580E+1
-1.304E+0	1.760E+1	3.563E+1
-1.304E+0	1.766E+1	3.549E+1
-1.302E+0	1.758E+1	3.557E+1
-1.298E+0	1.766E+1	3.580E+1
-1.302E+0	1.764E+1	3.573E+1
-1.304E+0	1.784E+1	3.577E+1
-1.298E+0	1.768E+1	3.568E+1
-1.299E+0	1.767E+1	3.546E+1
-1.304E+0	1.748E+1	3.556E+1
-1.306E+0	1.770E+1	3.554E+1
-1.299E+0	1.775E+1	3.574E+1
-1.298E+0	1.749E+1	3.575E+1
-1.306E+0	1.769E+1	3.565E+1
-1.304E+0	1.772E+1	3.572E+1
-1.299E+0	1.771E+1	3.578E+1
-1.301E+0	1.776E+1	3.558E+1
-1.302E+0	1.767E+1	3.576E+1
-1.299E+0	1.775E+1	3.558E+1
-1.301E+0	1.770E+1	3.592E+1
-1.299E+0	1.761E+1	3.555E+1
-1.301E+0	1.767E+1	3.570E+1
-1.306E+0	1.774E+1	3.536E+1
-1.299E+0	1.779E+1	3.559E+1
-1.301E+0	1.767E+1	3.558E+1
-1.306E+0	1.767E+1	3.583E+1
-1.302E+0	1.782E+1	3.571E+1
-1.302E+0	1.757E+1	3.556E+1
-1.298E+0	1.760E+1	3.584E+1
-1.302E+0	1.764E+1	3.579E+1
-1.304E+0	1.765E+1	3.580E+1
-1.301E+0	1.780E+1	3.566E+1
-1.298E+0	1.788E+1	3.586E+1
-1.302E+0	1.766E+1	3.572E+1
-1.306E+0	1.767E+1	3.558E+1
-1.299E+0	1.770E+1	3.570E+1
-1.298E+0	1.749E+1	3.571E+1
-1.304E+0	1.773E+1	3.558E+1
-1.301E+0	1.769E+1	3.564E+1
-1.298E+0	1.755E+1	3.545E+1
-1.299E+0	1.761E+1	3.556E+1
-1.306E+0	1.767E+1	3.571E+1
-1.306E+0	1.779E+1	3.548E+1
-1.299E+0	1.772E+1	3.564E+1
-1.298E+0	1.763E+1	3.583E+1
-1.301E+0	1.781E+1	3.556E+1
-1.304E+0	1.767E+1	3.579E+1
-1.301E+0	1.782E+1	3.565E+1
-1.296E+0	1.772E+1	3.565E+1
-1.304E+0	1.759E+1	3.570E+1
-1.304E+0	1.763E+1	3.553E+1
-1.301E+0	1.751E+1	3.590E+1
-1.296E+0	1.752E+1	3.588E+1
-1.304E+0	1.766E+1	3.568E+1
-1.304E+0	1.770E+1	3.572E+1
-1.298E+0	1.760E+1	3.596E+1
-1.298E+0	1.767E+1	3.563E+1
-1.302E+0	1.766E+1	3.580E+1
-1.306E+0	1.758E+1	3.564E+1
-1.301E+0	1.770E+1	3.550E+1
-1.298E+0	1.775E+1	3.569E+1
-1.306E+0	1.768E+1	3.571E+1
-1.307E+0	1.771E+1	3.570E+1
-1.304E+0	1.760E+1	3.558E+1
-1.298E+0	1.768E+1	3.570E+1
-1.304E+0	1.779E+1	3.562E+1
-1.306E+0	1.775E+1	3.579E+1
-1.301E+0	1.746E+1	3.535E+1
-1.299E+0	1.763E+1	3.572E+1
-1.302E+0	1.756E+1	3.573E+1
-1.306E+0	1.759E+1	3.576E+1
-1.299E+0	1.772E+1	3.572E+1
-1.301E+0	1.768E+1	3.574E+1
-1.302E+0	1.760E+1	3.551E+1
-1.304E+0	1.760E+1	3.581E+1
-1.301E+0	1.765E+1	3.560E+1
-1.299E+0	1.751E+1	3.568E+1
-1.304E+0	1.761E+1	3.567E+1
-1.304E+0	1.775E+1	3.559E+1
-1.299E+0	1.761E+1	3.554E+1
-1.298E+0	1.760E+1	3.565E+1
-1.301E+0	1.765E+1	3.564E+1
-1.306E+0	1.770E+1	3.547E+1
-1.301E+0	1.765E+1	3.543E+1
-1.299E+0	1.758E+1	3.561E+1
-1.301E+0	1.777E+1	3.579E+1
-1.306E+0	1.774E+1	3.558E+1
-1.301E+0	1.768E+1	3.590E+1
-1.298E+0	1.765E+1	3.573E+1
-1.304E+0	1.775E+1	3.581E+1
-1.306E+0	1.760E+1	3.558E+1
-1.299E+0	1.770E+1	3.572E+1
-1.299E+0	1.773E+1	3.564E+1
-1.304E+0	1.769E+1	3.541E+1
-1.307E+0	1.763E+1	3.559E+1
-1.301E+0	1.780E+1	3.563E+1
-1.301E+0	1.759E+1	3.573E+1
-1.302E+0	1.757E+1	3.555E+1
-1.304E+0	1.765E+1	3.586E+1
-1.304E+0	1.760E+1	3.575E+1
-1.301E+0	1.770E+1	3.579E+1
-1.302E+0	1.765E+1	3.580E+1
-1.306E+0	1.773E+1	3.564E+1
-1.301E+0	1.783E+1	3.564E+1
-1.299E+0	1.758E+1	3.559E+1
-1.304E+0	1.761E+1	3.560E+1
-1.306E+0	1.766E+1	3.581E+1
-1.304E+0	1.774E+1	3.556E+1
-1.299E+0	1.763E+1	3.560E+1
[truncated: 86,598 more rows]
