# Supplementary material for: Improved ANAP incorporation and VCF analysis reveal details of P2X7 current facilitation and a limited conformational interplay between ATP binding and the intracellular ballast domain
Source: eLife. 2023 Jan 4;12:e82479. doi: 10.7554/eLife.82479 (PMC9859053; doi:10.7554/eLife.82479)
Supplement: Figure 3—figure supplement 3—source data 2. [file elife-82479-fig3-figsupp3-data2.zip › Figure-3_figure-supplement-3_source-data-2/S23N-constructs/l22/27.csv]

-9.404E-2	7.267E+0	1.229E+1
-9.242E-2	7.234E+0	1.215E+1
-9.079E-2	7.189E+0	1.236E+1
-9.404E-2	7.163E+0	1.212E+1
-1.005E-1	7.273E+0	1.199E+1
-9.728E-2	7.208E+0	1.232E+1
-9.079E-2	7.228E+0	1.217E+1
-9.242E-2	7.270E+0	1.233E+1
-9.404E-2	7.215E+0	1.211E+1
-9.404E-2	7.237E+0	1.218E+1
-9.242E-2	7.140E+0	1.233E+1
-9.404E-2	7.247E+0	1.229E+1
-9.728E-2	7.208E+0	1.225E+1
-9.728E-2	7.354E+0	1.230E+1
-9.566E-2	7.341E+0	1.216E+1
-9.404E-2	7.215E+0	1.229E+1
-9.728E-2	7.143E+0	1.222E+1
-9.566E-2	7.192E+0	1.228E+1
-9.242E-2	7.215E+0	1.230E+1
-9.566E-2	7.195E+0	1.228E+1
-9.728E-2	7.312E+0	1.214E+1
-9.404E-2	7.218E+0	1.233E+1
-9.566E-2	7.211E+0	1.218E+1
-9.566E-2	7.357E+0	1.221E+1
-9.728E-2	7.189E+0	1.219E+1
-9.404E-2	7.348E+0	1.222E+1
-9.728E-2	7.211E+0	1.213E+1
-9.728E-2	7.250E+0	1.223E+1
-9.890E-2	7.250E+0	1.225E+1
-9.566E-2	7.159E+0	1.221E+1
-9.404E-2	7.279E+0	1.221E+1
-9.404E-2	7.166E+0	1.239E+1
-9.728E-2	7.263E+0	1.212E+1
-9.404E-2	7.176E+0	1.230E+1
-9.404E-2	7.153E+0	1.225E+1
-9.566E-2	7.221E+0	1.224E+1
-9.728E-2	7.134E+0	1.218E+1
-9.404E-2	7.299E+0	1.227E+1
-9.242E-2	7.273E+0	1.233E+1
-9.566E-2	7.221E+0	1.222E+1
-9.404E-2	7.351E+0	1.214E+1
-9.566E-2	7.153E+0	1.230E+1
-9.242E-2	7.179E+0	1.220E+1
-9.566E-2	7.211E+0	1.226E+1
-9.728E-2	7.244E+0	1.222E+1
-9.079E-2	7.172E+0	1.213E+1
-9.404E-2	7.114E+0	1.221E+1
-9.242E-2	7.276E+0	1.240E+1
-9.890E-2	7.185E+0	1.220E+1
-9.566E-2	7.279E+0	1.238E+1
-9.404E-2	7.163E+0	1.217E+1
-9.404E-2	7.172E+0	1.222E+1
-9.728E-2	7.224E+0	1.218E+1
-9.404E-2	7.276E+0	1.221E+1
-9.404E-2	7.289E+0	1.228E+1
-9.404E-2	7.202E+0	1.218E+1
-9.566E-2	7.270E+0	1.229E+1
-9.566E-2	7.335E+0	1.224E+1
-9.566E-2	7.234E+0	1.239E+1
-9.566E-2	7.198E+0	1.212E+1
-9.404E-2	7.283E+0	1.212E+1
-9.890E-2	7.325E+0	1.228E+1
-9.566E-2	7.241E+0	1.229E+1
-9.242E-2	7.140E+0	1.210E+1
-9.890E-2	7.163E+0	1.217E+1
-9.566E-2	7.205E+0	1.223E+1
-9.404E-2	7.348E+0	1.218E+1
-9.566E-2	7.305E+0	1.207E+1
-9.404E-2	7.140E+0	1.222E+1
-9.566E-2	7.198E+0	1.221E+1
-9.242E-2	7.250E+0	1.209E+1
-9.242E-2	7.344E+0	1.225E+1
-9.566E-2	7.192E+0	1.229E+1
-9.566E-2	7.279E+0	1.228E+1
-9.242E-2	7.231E+0	1.211E+1
-9.404E-2	7.169E+0	1.235E+1
-9.728E-2	7.228E+0	1.239E+1
-9.404E-2	7.247E+0	1.227E+1
-9.566E-2	7.309E+0	1.231E+1
-9.404E-2	7.247E+0	1.230E+1
-9.566E-2	7.302E+0	1.248E+1
-9.728E-2	7.185E+0	1.222E+1
-9.404E-2	7.163E+0	1.223E+1
-9.404E-2	7.166E+0	1.219E+1
-9.404E-2	7.315E+0	1.227E+1
-9.404E-2	7.244E+0	1.223E+1
-8.917E-2	7.292E+0	1.228E+1
-9.404E-2	7.146E+0	1.231E+1
-9.728E-2	7.241E+0	1.224E+1
-9.728E-2	7.286E+0	1.222E+1
-9.404E-2	7.299E+0	1.227E+1
-9.566E-2	7.247E+0	1.233E+1
-9.566E-2	7.305E+0	1.227E+1
-9.728E-2	7.283E+0	1.225E+1
-9.242E-2	7.234E+0	1.229E+1
-9.242E-2	7.205E+0	1.228E+1
-9.566E-2	7.234E+0	1.236E+1
-9.566E-2	7.179E+0	1.231E+1
-9.566E-2	7.267E+0	1.222E+1
-9.404E-2	7.231E+0	1.207E+1
-9.566E-2	7.247E+0	1.218E+1
-9.890E-2	7.254E+0	1.218E+1
-9.242E-2	7.302E+0	1.224E+1
-9.566E-2	7.244E+0	1.235E+1
-9.728E-2	7.202E+0	1.221E+1
-9.566E-2	7.241E+0	1.228E+1
-9.242E-2	7.244E+0	1.220E+1
-9.242E-2	7.254E+0	1.229E+1
-9.404E-2	7.218E+0	1.232E+1
-9.890E-2	7.182E+0	1.234E+1
-9.242E-2	7.143E+0	1.231E+1
-9.079E-2	7.241E+0	1.216E+1
-9.728E-2	7.182E+0	1.227E+1
-9.404E-2	7.182E+0	1.236E+1
-9.242E-2	7.315E+0	1.213E+1
-9.242E-2	7.254E+0	1.219E+1
-9.404E-2	7.283E+0	1.228E+1
-9.404E-2	7.224E+0	1.241E+1
-9.404E-2	7.244E+0	1.228E+1
-9.404E-2	7.208E+0	1.226E+1
-9.404E-2	7.043E+0	1.231E+1
-9.728E-2	7.302E+0	1.220E+1
-9.242E-2	7.270E+0	1.217E+1
-9.404E-2	7.117E+0	1.222E+1
-9.728E-2	7.234E+0	1.225E+1
-9.404E-2	7.182E+0	1.242E+1
-9.242E-2	7.150E+0	1.238E+1
-9.079E-2	7.211E+0	1.224E+1
-9.890E-2	7.241E+0	1.230E+1
-9.404E-2	7.111E+0	1.226E+1
-9.566E-2	7.211E+0	1.227E+1
-9.404E-2	7.218E+0	1.215E+1
-9.728E-2	7.263E+0	1.220E+1
-9.404E-2	7.328E+0	1.224E+1
-9.079E-2	7.202E+0	1.228E+1
-9.404E-2	7.325E+0	1.228E+1
-9.404E-2	7.276E+0	1.226E+1
-9.404E-2	7.163E+0	1.225E+1
-9.566E-2	7.205E+0	1.217E+1
-9.242E-2	7.292E+0	1.226E+1
-9.404E-2	7.176E+0	1.217E+1
-9.566E-2	7.302E+0	1.218E+1
-9.404E-2	7.348E+0	1.220E+1
-9.566E-2	7.241E+0	1.222E+1
-9.890E-2	7.205E+0	1.240E+1
-9.566E-2	7.140E+0	1.218E+1
-9.079E-2	7.273E+0	1.237E+1
-9.404E-2	7.279E+0	1.217E+1
-9.728E-2	7.231E+0	1.222E+1
-9.404E-2	7.237E+0	1.226E+1
-9.404E-2	7.185E+0	1.235E+1
-9.566E-2	7.224E+0	1.224E+1
-9.728E-2	7.208E+0	1.225E+1
-9.242E-2	7.211E+0	1.226E+1
-9.242E-2	7.124E+0	1.224E+1
-9.404E-2	7.292E+0	1.233E+1
-9.728E-2	7.215E+0	1.237E+1
-9.404E-2	7.279E+0	1.223E+1
-9.404E-2	7.244E+0	1.244E+1
-9.404E-2	7.341E+0	1.231E+1
-9.728E-2	7.299E+0	1.226E+1
-9.728E-2	7.228E+0	1.223E+1
-9.566E-2	7.221E+0	1.224E+1
-9.728E-2	7.315E+0	1.218E+1
-9.728E-2	7.348E+0	1.210E+1
-9.566E-2	7.192E+0	1.239E+1
-9.404E-2	7.250E+0	1.226E+1
-9.242E-2	7.254E+0	1.241E+1
-9.566E-2	7.241E+0	1.225E+1
-9.566E-2	7.202E+0	1.228E+1
-9.079E-2	7.228E+0	1.215E+1
-9.404E-2	7.111E+0	1.231E+1
-9.566E-2	7.218E+0	1.226E+1
-9.404E-2	7.241E+0	1.227E+1
-9.566E-2	7.221E+0	1.215E+1
-9.728E-2	7.254E+0	1.220E+1
-9.566E-2	7.195E+0	1.218E+1
-9.404E-2	7.299E+0	1.216E+1
-9.404E-2	7.153E+0	1.203E+1
-9.404E-2	7.169E+0	1.224E+1
-9.404E-2	7.286E+0	1.219E+1
-9.566E-2	7.205E+0	1.228E+1
-9.079E-2	7.257E+0	1.223E+1
-9.404E-2	7.121E+0	1.215E+1
-9.728E-2	7.263E+0	1.221E+1
-9.566E-2	7.244E+0	1.235E+1
-9.404E-2	7.185E+0	1.209E+1
-9.566E-2	7.241E+0	1.217E+1
-9.404E-2	7.140E+0	1.221E+1
-9.728E-2	7.185E+0	1.225E+1
-9.242E-2	7.231E+0	1.225E+1
-9.404E-2	7.198E+0	1.233E+1
-9.728E-2	7.143E+0	1.230E+1
-9.404E-2	7.257E+0	1.233E+1
-9.242E-2	7.374E+0	1.226E+1
-9.404E-2	7.279E+0	1.223E+1
-9.404E-2	7.198E+0	1.226E+1
-9.566E-2	7.244E+0	1.215E+1
-9.242E-2	7.172E+0	1.224E+1
-9.566E-2	7.198E+0	1.226E+1
-9.566E-2	7.121E+0	1.224E+1
-9.404E-2	7.270E+0	1.220E+1
-9.566E-2	7.166E+0	1.229E+1
-9.079E-2	7.143E+0	1.208E+1
-9.242E-2	7.221E+0	1.227E+1
-9.566E-2	7.250E+0	1.227E+1
-9.404E-2	7.250E+0	1.218E+1
-9.404E-2	7.198E+0	1.223E+1
-9.566E-2	7.270E+0	1.222E+1
-9.404E-2	7.338E+0	1.218E+1
-9.404E-2	7.338E+0	1.211E+1
-9.404E-2	7.305E+0	1.219E+1
-9.728E-2	7.309E+0	1.241E+1
-9.728E-2	7.354E+0	1.224E+1
-9.404E-2	7.312E+0	1.219E+1
-9.242E-2	7.254E+0	1.219E+1
-9.728E-2	7.260E+0	1.220E+1
-9.566E-2	7.114E+0	1.208E+1
-9.242E-2	7.228E+0	1.227E+1
-9.404E-2	7.195E+0	1.229E+1
-9.728E-2	7.202E+0	1.235E+1
-9.566E-2	7.302E+0	1.217E+1
-9.404E-2	7.228E+0	1.216E+1
-9.404E-2	7.143E+0	1.216E+1
-9.566E-2	7.198E+0	1.221E+1
-9.566E-2	7.344E+0	1.228E+1
-9.242E-2	7.279E+0	1.227E+1
-9.566E-2	7.341E+0	1.224E+1
-9.728E-2	7.244E+0	1.232E+1
-9.566E-2	7.260E+0	1.225E+1
-9.566E-2	7.130E+0	1.220E+1
-9.242E-2	7.318E+0	1.224E+1
-9.566E-2	7.312E+0	1.212E+1
-9.566E-2	7.283E+0	1.233E+1
-9.242E-2	7.231E+0	1.222E+1
-9.566E-2	7.315E+0	1.231E+1
-9.404E-2	7.195E+0	1.222E+1
-9.566E-2	7.260E+0	1.237E+1
-9.566E-2	7.263E+0	1.213E+1
-9.404E-2	7.273E+0	1.235E+1
-9.728E-2	7.156E+0	1.225E+1
-9.566E-2	7.299E+0	1.195E+1
-9.079E-2	7.276E+0	1.230E+1
-9.566E-2	7.260E+0	1.237E+1
-9.566E-2	7.221E+0	1.222E+1
-9.566E-2	7.299E+0	1.217E+1
-9.079E-2	7.302E+0	1.228E+1
-9.404E-2	7.211E+0	1.225E+1
-9.242E-2	7.267E+0	1.222E+1
-9.728E-2	7.172E+0	1.229E+1
-9.079E-2	7.276E+0	1.215E+1
-9.404E-2	7.127E+0	1.227E+1
-9.566E-2	7.228E+0	1.231E+1
-9.728E-2	7.140E+0	1.211E+1
-9.404E-2	7.244E+0	1.230E+1
-9.242E-2	7.218E+0	1.220E+1
-9.404E-2	7.348E+0	1.225E+1
-9.404E-2	7.228E+0	1.223E+1
-9.404E-2	7.247E+0	1.229E+1
-9.404E-2	7.140E+0	1.228E+1
-9.566E-2	7.292E+0	1.216E+1
-9.728E-2	7.215E+0	1.229E+1
-9.404E-2	7.237E+0	1.234E+1
-9.242E-2	7.192E+0	1.225E+1
-9.890E-2	7.224E+0	1.232E+1
-9.566E-2	7.335E+0	1.230E+1
-9.242E-2	7.231E+0	1.236E+1
-9.404E-2	7.309E+0	1.217E+1
-9.728E-2	7.166E+0	1.217E+1
-9.890E-2	7.082E+0	1.215E+1
-9.404E-2	7.189E+0	1.227E+1
-9.728E-2	7.228E+0	1.212E+1
-9.242E-2	7.085E+0	1.227E+1
-9.404E-2	7.250E+0	1.229E+1
-9.242E-2	7.325E+0	1.228E+1
-9.404E-2	7.263E+0	1.217E+1
-9.890E-2	7.263E+0	1.234E+1
-9.242E-2	7.234E+0	1.225E+1
-9.242E-2	7.192E+0	1.214E+1
-9.566E-2	7.289E+0	1.219E+1
-9.242E-2	7.254E+0	1.220E+1
-9.728E-2	7.305E+0	1.222E+1
-9.242E-2	7.231E+0	1.223E+1
-9.242E-2	7.279E+0	1.212E+1
-9.566E-2	7.195E+0	1.228E+1
-9.404E-2	7.224E+0	1.233E+1
-9.079E-2	7.260E+0	1.225E+1
-9.404E-2	7.244E+0	1.214E+1
-9.728E-2	7.241E+0	1.230E+1
-9.566E-2	7.292E+0	1.222E+1
-9.242E-2	7.257E+0	1.227E+1
-9.079E-2	7.292E+0	1.214E+1
-9.404E-2	7.156E+0	1.236E+1
-9.566E-2	7.215E+0	1.218E+1
-9.404E-2	7.267E+0	1.229E+1
-9.404E-2	7.257E+0	1.223E+1
-9.566E-2	7.289E+0	1.235E+1
-9.566E-2	7.260E+0	1.224E+1
-9.242E-2	7.257E+0	1.225E+1
-9.404E-2	7.279E+0	1.218E+1
-9.566E-2	7.202E+0	1.227E+1
-9.404E-2	7.315E+0	1.232E+1
-9.242E-2	7.228E+0	1.225E+1
-9.404E-2	7.273E+0	1.230E+1
-9.728E-2	7.296E+0	1.218E+1
-9.890E-2	7.185E+0	1.219E+1
-9.404E-2	7.309E+0	1.233E+1
-9.242E-2	7.250E+0	1.220E+1
-9.728E-2	7.198E+0	1.218E+1
-9.566E-2	7.140E+0	1.222E+1
-9.242E-2	7.124E+0	1.214E+1
-9.242E-2	7.231E+0	1.235E+1
-9.728E-2	7.101E+0	1.215E+1
-9.242E-2	7.205E+0	1.229E+1
-9.566E-2	7.267E+0	1.232E+1
-9.242E-2	7.279E+0	1.229E+1
-9.566E-2	7.260E+0	1.229E+1
-9.242E-2	7.163E+0	1.226E+1
-9.242E-2	7.195E+0	1.220E+1
-9.242E-2	7.189E+0	1.232E+1
-9.404E-2	7.166E+0	1.226E+1
-9.728E-2	7.279E+0	1.222E+1
-9.242E-2	7.344E+0	1.227E+1
-9.079E-2	7.283E+0	1.227E+1
-9.566E-2	7.254E+0	1.238E+1
-9.566E-2	7.299E+0	1.226E+1
-9.242E-2	7.270E+0	1.225E+1
-9.242E-2	7.322E+0	1.227E+1
-9.404E-2	7.273E+0	1.218E+1
-9.566E-2	7.185E+0	1.221E+1
-9.404E-2	7.244E+0	1.228E+1
-9.404E-2	7.137E+0	1.219E+1
-9.404E-2	7.179E+0	1.226E+1
-9.404E-2	7.250E+0	1.219E+1
-9.566E-2	7.302E+0	1.228E+1
-9.566E-2	7.244E+0	1.213E+1
-9.404E-2	7.276E+0	1.232E+1
-9.566E-2	7.221E+0	1.225E+1
-9.404E-2	7.244E+0	1.231E+1
-9.242E-2	7.273E+0	1.213E+1
-9.728E-2	7.208E+0	1.230E+1
-9.728E-2	7.247E+0	1.235E+1
-9.242E-2	7.228E+0	1.214E+1
-9.404E-2	7.198E+0	1.231E+1
-9.728E-2	7.244E+0	1.213E+1
-9.566E-2	7.198E+0	1.218E+1
-9.242E-2	7.218E+0	1.214E+1
-9.404E-2	7.156E+0	1.233E+1
-9.728E-2	7.140E+0	1.216E+1
-9.566E-2	7.283E+0	1.233E+1
-9.242E-2	7.192E+0	1.223E+1
-9.242E-2	7.169E+0	1.239E+1
-9.566E-2	7.185E+0	1.229E+1
-9.728E-2	7.267E+0	1.225E+1
-9.242E-2	7.237E+0	1.230E+1
-9.242E-2	7.283E+0	1.216E+1
-9.566E-2	7.312E+0	1.211E+1
-9.890E-2	7.185E+0	1.225E+1
-9.242E-2	7.150E+0	1.220E+1
-9.404E-2	7.273E+0	1.215E+1
-9.728E-2	7.224E+0	1.224E+1
-9.404E-2	7.179E+0	1.209E+1
-9.242E-2	7.228E+0	1.230E+1
-9.242E-2	7.263E+0	1.237E+1
-9.404E-2	7.234E+0	1.225E+1
-9.242E-2	7.228E+0	1.231E+1
-9.404E-2	7.117E+0	1.230E+1
-9.242E-2	7.322E+0	1.216E+1
-9.404E-2	7.299E+0	1.217E+1
-9.566E-2	7.146E+0	1.222E+1
-9.566E-2	7.052E+0	1.232E+1
-9.242E-2	7.328E+0	1.221E+1
-9.566E-2	7.254E+0	1.235E+1
-9.242E-2	7.273E+0	1.218E+1
-9.079E-2	7.137E+0	1.226E+1
-9.404E-2	7.283E+0	1.225E+1
-9.728E-2	7.237E+0	1.213E+1
-9.890E-2	7.205E+0	1.222E+1
-9.242E-2	7.221E+0	1.220E+1
-9.079E-2	7.179E+0	1.228E+1
-9.404E-2	7.215E+0	1.209E+1
-9.566E-2	7.250E+0	1.231E+1
-9.566E-2	7.185E+0	1.220E+1
-9.242E-2	7.114E+0	1.231E+1
-9.728E-2	7.198E+0	1.219E+1
-9.566E-2	7.198E+0	1.233E+1
-9.242E-2	7.082E+0	1.221E+1
-9.242E-2	7.234E+0	1.215E+1
-9.566E-2	7.195E+0	1.228E+1
-9.404E-2	7.198E+0	1.230E+1
-9.404E-2	7.228E+0	1.221E+1
-9.566E-2	7.260E+0	1.233E+1
-9.404E-2	7.374E+0	1.223E+1
-9.728E-2	7.137E+0	1.228E+1
-9.404E-2	7.296E+0	1.226E+1
-9.079E-2	7.237E+0	1.217E+1
-9.404E-2	7.260E+0	1.214E+1
-9.404E-2	7.185E+0	1.219E+1
-9.242E-2	7.305E+0	1.226E+1
-9.404E-2	7.263E+0	1.227E+1
-9.404E-2	7.104E+0	1.227E+1
-9.728E-2	7.166E+0	1.244E+1
-9.566E-2	7.159E+0	1.218E+1
-9.242E-2	7.279E+0	1.226E+1
-9.566E-2	7.163E+0	1.225E+1
-9.566E-2	7.270E+0	1.231E+1
-9.079E-2	7.331E+0	1.226E+1
-9.242E-2	7.185E+0	1.225E+1
-9.728E-2	7.176E+0	1.223E+1
-9.566E-2	7.335E+0	1.220E+1
-9.404E-2	7.202E+0	1.223E+1
-9.404E-2	7.143E+0	1.211E+1
-9.404E-2	7.289E+0	1.225E+1
-9.404E-2	7.276E+0	1.238E+1
-9.404E-2	7.247E+0	1.232E+1
-9.566E-2	7.312E+0	1.227E+1
-9.566E-2	7.247E+0	1.228E+1
-9.404E-2	7.163E+0	1.227E+1
-9.242E-2	7.234E+0	1.221E+1
-9.566E-2	7.218E+0	1.226E+1
-9.404E-2	7.247E+0	1.231E+1
-9.728E-2	7.172E+0	1.230E+1
-9.566E-2	7.211E+0	1.222E+1
-9.242E-2	7.208E+0	1.241E+1
-9.404E-2	7.338E+0	1.226E+1
-9.728E-2	7.208E+0	1.231E+1
-9.079E-2	7.237E+0	1.228E+1
-9.404E-2	7.254E+0	1.230E+1
-9.566E-2	7.283E+0	1.226E+1
-9.566E-2	7.134E+0	1.221E+1
-9.242E-2	7.189E+0	1.233E+1
-9.566E-2	7.098E+0	1.231E+1
-9.566E-2	7.172E+0	1.226E+1
-9.566E-2	7.241E+0	1.223E+1
-8.917E-2	7.263E+0	1.234E+1
-9.566E-2	7.270E+0	1.231E+1
-9.566E-2	7.166E+0	1.227E+1
-9.566E-2	7.254E+0	1.217E+1
-9.404E-2	7.221E+0	1.229E+1
-9.404E-2	7.302E+0	1.234E+1
-9.242E-2	7.192E+0	1.231E+1
-9.566E-2	7.121E+0	1.222E+1
-9.404E-2	7.228E+0	1.226E+1
-9.404E-2	7.286E+0	1.219E+1
-9.566E-2	7.221E+0	1.244E+1
-9.566E-2	7.286E+0	1.237E+1
-9.079E-2	7.127E+0	1.216E+1
-9.404E-2	7.195E+0	1.230E+1
-9.242E-2	7.182E+0	1.224E+1
-9.566E-2	7.231E+0	1.240E+1
-9.242E-2	7.250E+0	1.235E+1
-9.242E-2	7.257E+0	1.217E+1
-9.566E-2	7.172E+0	1.230E+1
-9.404E-2	7.215E+0	1.236E+1
-9.242E-2	7.244E+0	1.226E+1
-9.404E-2	7.231E+0	1.204E+1
-9.728E-2	7.309E+0	1.218E+1
-9.566E-2	7.289E+0	1.227E+1
-9.404E-2	7.309E+0	1.233E+1
-9.242E-2	7.215E+0	1.223E+1
-9.566E-2	7.166E+0	1.222E+1
-9.242E-2	7.075E+0	1.211E+1
-9.242E-2	7.328E+0	1.217E+1
-9.404E-2	7.169E+0	1.227E+1
-9.566E-2	7.299E+0	1.230E+1
-9.404E-2	7.267E+0	1.227E+1
-9.404E-2	7.250E+0	1.223E+1
-9.242E-2	7.241E+0	1.224E+1
-9.404E-2	7.289E+0	1.240E+1
-9.728E-2	7.182E+0	1.231E+1
-9.404E-2	7.215E+0	1.215E+1
-9.242E-2	7.241E+0	1.225E+1
-9.566E-2	7.286E+0	1.212E+1
-9.728E-2	7.218E+0	1.227E+1
-9.242E-2	7.286E+0	1.218E+1
-9.079E-2	7.286E+0	1.220E+1
-9.404E-2	7.234E+0	1.223E+1
-9.728E-2	7.231E+0	1.221E+1
-9.079E-2	7.117E+0	1.220E+1
-9.242E-2	7.121E+0	1.226E+1
-9.404E-2	7.205E+0	1.222E+1
-9.404E-2	7.146E+0	1.225E+1
-9.079E-2	7.215E+0	1.213E+1
-9.079E-2	7.182E+0	1.219E+1
-9.404E-2	7.114E+0	1.227E+1
-9.404E-2	7.234E+0	1.240E+1
-9.404E-2	7.205E+0	1.240E+1
-9.404E-2	7.211E+0	1.220E+1
-9.404E-2	7.263E+0	1.217E+1
-9.242E-2	7.202E+0	1.218E+1
-9.404E-2	7.247E+0	1.221E+1
-9.404E-2	7.296E+0	1.229E+1
-9.404E-2	7.286E+0	1.221E+1
-9.566E-2	7.328E+0	1.236E+1
-9.404E-2	7.205E+0	1.220E+1
-9.404E-2	7.211E+0	1.226E+1
-9.566E-2	7.335E+0	1.230E+1
-9.566E-2	7.208E+0	1.234E+1
-9.242E-2	7.208E+0	1.234E+1
-9.404E-2	7.224E+0	1.239E+1
-9.728E-2	7.296E+0	1.227E+1
-9.566E-2	7.305E+0	1.214E+1
-9.566E-2	7.182E+0	1.228E+1
-9.404E-2	7.254E+0	1.223E+1
-9.242E-2	7.270E+0	1.235E+1
-9.404E-2	7.202E+0	1.220E+1
-9.079E-2	7.348E+0	1.228E+1
-9.404E-2	7.224E+0	1.216E+1
-9.242E-2	7.221E+0	1.228E+1
-9.242E-2	7.263E+0	1.233E+1
-9.404E-2	7.231E+0	1.234E+1
-9.404E-2	7.325E+0	1.231E+1
-9.566E-2	7.374E+0	1.225E+1
-9.404E-2	7.231E+0	1.218E+1
-9.242E-2	7.244E+0	1.233E+1
-9.404E-2	7.318E+0	1.219E+1
-9.404E-2	7.361E+0	1.224E+1
-9.566E-2	7.195E+0	1.228E+1
-9.079E-2	7.292E+0	1.235E+1
-9.242E-2	7.370E+0	1.232E+1
-9.404E-2	7.292E+0	1.208E+1
-9.566E-2	7.218E+0	1.231E+1
-9.079E-2	7.335E+0	1.227E+1
-9.242E-2	7.221E+0	1.220E+1
-9.404E-2	7.228E+0	1.237E+1
-9.566E-2	7.172E+0	1.225E+1
-9.079E-2	7.208E+0	1.221E+1
-9.404E-2	7.221E+0	1.232E+1
-9.242E-2	7.241E+0	1.226E+1
-9.566E-2	7.241E+0	1.211E+1
-9.242E-2	7.263E+0	1.219E+1
-8.917E-2	7.247E+0	1.227E+1
-9.404E-2	7.182E+0	1.225E+1
-9.566E-2	7.318E+0	1.212E+1
-9.079E-2	7.351E+0	1.222E+1
-9.404E-2	7.234E+0	1.243E+1
-9.728E-2	7.234E+0	1.226E+1
-9.566E-2	7.247E+0	1.237E+1
-9.404E-2	7.247E+0	1.228E+1
-9.242E-2	7.263E+0	1.217E+1
-9.242E-2	7.263E+0	1.225E+1
-9.404E-2	7.153E+0	1.242E+1
-9.079E-2	7.221E+0	1.226E+1
-9.242E-2	7.218E+0	1.228E+1
-9.566E-2	7.185E+0	1.216E+1
-9.566E-2	7.299E+0	1.226E+1
-9.242E-2	7.254E+0	1.218E+1
-9.404E-2	7.273E+0	1.226E+1
-9.404E-2	7.137E+0	1.221E+1
-9.404E-2	7.244E+0	1.220E+1
-9.242E-2	7.095E+0	1.233E+1
-9.242E-2	7.202E+0	1.218E+1
-9.404E-2	7.043E+0	1.225E+1
-9.242E-2	7.241E+0	1.216E+1
-9.242E-2	7.146E+0	1.220E+1
-9.242E-2	7.250E+0	1.236E+1
-9.242E-2	7.247E+0	1.240E+1
-9.404E-2	7.247E+0	1.239E+1
-9.242E-2	7.192E+0	1.229E+1
-9.079E-2	7.247E+0	1.247E+1
-9.566E-2	7.309E+0	1.210E+1
-9.404E-2	7.179E+0	1.229E+1
-9.242E-2	7.241E+0	1.221E+1
-9.242E-2	7.270E+0	1.229E+1
-9.566E-2	7.195E+0	1.227E+1
-9.566E-2	7.205E+0	1.239E+1
-9.242E-2	7.289E+0	1.210E+1
-9.079E-2	7.185E+0	1.235E+1
-9.404E-2	7.257E+0	1.210E+1
-9.404E-2	7.296E+0	1.220E+1
-9.242E-2	7.267E+0	1.223E+1
-9.242E-2	7.292E+0	1.234E+1
-9.566E-2	7.205E+0	1.220E+1
-9.566E-2	7.218E+0	1.232E+1
-9.242E-2	7.215E+0	1.223E+1
-9.079E-2	7.241E+0	1.228E+1
-9.404E-2	7.172E+0	1.231E+1
-9.566E-2	7.250E+0	1.238E+1
-9.404E-2	7.231E+0	1.220E+1
-9.728E-2	7.289E+0	1.232E+1
-9.404E-2	7.338E+0	1.222E+1
-9.404E-2	7.315E+0	1.236E+1
-9.079E-2	7.221E+0	1.233E+1
-9.404E-2	7.344E+0	1.223E+1
-9.404E-2	7.231E+0	1.233E+1
-9.566E-2	7.305E+0	1.221E+1
-9.566E-2	7.292E+0	1.223E+1
-9.242E-2	7.195E+0	1.229E+1
-9.728E-2	7.143E+0	1.227E+1
-9.566E-2	7.254E+0	1.208E+1
-9.404E-2	7.195E+0	1.222E+1
-9.242E-2	7.296E+0	1.239E+1
-9.566E-2	7.108E+0	1.228E+1
-9.404E-2	7.244E+0	1.230E+1
-9.079E-2	7.211E+0	1.220E+1
-9.242E-2	7.318E+0	1.227E+1
-9.404E-2	7.260E+0	1.217E+1
-9.566E-2	7.357E+0	1.215E+1
-9.404E-2	7.322E+0	1.235E+1
-9.404E-2	7.250E+0	1.215E+1
-9.566E-2	7.335E+0	1.217E+1
-9.404E-2	7.247E+0	1.211E+1
-9.242E-2	7.244E+0	1.218E+1
-9.404E-2	7.289E+0	1.232E+1
-9.566E-2	7.270E+0	1.225E+1
-9.404E-2	7.283E+0	1.222E+1
-8.917E-2	7.312E+0	1.209E+1
-9.242E-2	7.208E+0	1.217E+1
-9.242E-2	7.198E+0	1.210E+1
-9.566E-2	7.279E+0	1.221E+1
-9.242E-2	7.257E+0	1.227E+1
-9.079E-2	7.247E+0	1.230E+1
-9.404E-2	7.241E+0	1.230E+1
-9.404E-2	7.331E+0	1.212E+1
-9.404E-2	7.247E+0	1.233E+1
-9.079E-2	7.276E+0	1.226E+1
-9.404E-2	7.263E+0	1.226E+1
-9.404E-2	7.273E+0	1.228E+1
-9.404E-2	7.351E+0	1.222E+1
-9.079E-2	7.244E+0	1.213E+1
-9.242E-2	7.182E+0	1.217E+1
-9.728E-2	7.218E+0	1.234E+1
-9.242E-2	7.254E+0	1.216E+1
-9.404E-2	7.172E+0	1.224E+1
-9.079E-2	7.354E+0	1.218E+1
-9.566E-2	7.169E+0	1.214E+1
-9.404E-2	7.221E+0	1.229E+1
-9.242E-2	7.166E+0	1.230E+1
-9.404E-2	7.228E+0	1.217E+1
-9.566E-2	7.185E+0	1.226E+1
-9.242E-2	7.361E+0	1.230E+1
-9.079E-2	7.231E+0	1.224E+1
-9.404E-2	7.140E+0	1.222E+1
-9.404E-2	7.228E+0	1.231E+1
-9.404E-2	7.283E+0	1.225E+1
-8.917E-2	7.140E+0	1.230E+1
-9.566E-2	7.198E+0	1.209E+1
-9.404E-2	7.276E+0	1.229E+1
-9.242E-2	7.292E+0	1.232E+1
-9.404E-2	7.202E+0	1.222E+1
-9.566E-2	7.276E+0	1.223E+1
-9.404E-2	7.172E+0	1.234E+1
-9.404E-2	7.273E+0	1.212E+1
-9.404E-2	7.185E+0	1.226E+1
-9.566E-2	7.364E+0	1.232E+1
-9.566E-2	7.250E+0	1.220E+1
-8.917E-2	7.208E+0	1.224E+1
-9.242E-2	7.228E+0	1.239E+1
-9.079E-2	7.309E+0	1.215E+1
-9.242E-2	7.231E+0	1.242E+1
-9.079E-2	7.202E+0	1.218E+1
-9.404E-2	7.234E+0	1.246E+1
-9.242E-2	7.192E+0	1.231E+1
-9.404E-2	7.189E+0	1.222E+1
-9.728E-2	7.273E+0	1.217E+1
-9.079E-2	7.231E+0	1.217E+1
-9.404E-2	7.341E+0	1.221E+1
-9.566E-2	7.189E+0	1.228E+1
-9.404E-2	7.237E+0	1.218E+1
-9.242E-2	7.221E+0	1.217E+1
-9.404E-2	7.328E+0	1.222E+1
-9.566E-2	7.182E+0	1.217E+1
-9.404E-2	7.283E+0	1.229E+1
-9.079E-2	7.279E+0	1.228E+1
-9.242E-2	7.159E+0	1.221E+1
-9.404E-2	7.283E+0	1.222E+1
-9.566E-2	7.192E+0	1.245E+1
-9.079E-2	7.208E+0	1.222E+1
-9.242E-2	7.156E+0	1.233E+1
-9.404E-2	7.292E+0	1.234E+1
-9.404E-2	7.228E+0	1.230E+1
-9.566E-2	7.257E+0	1.228E+1
-9.242E-2	7.257E+0	1.220E+1
-9.242E-2	7.335E+0	1.238E+1
-9.079E-2	7.234E+0	1.224E+1
-9.079E-2	7.169E+0	1.215E+1
-9.566E-2	7.146E+0	1.224E+1
-9.242E-2	7.198E+0	1.209E+1
-9.404E-2	7.202E+0	1.221E+1
-9.242E-2	7.244E+0	1.231E+1
-9.404E-2	7.244E+0	1.237E+1
-9.242E-2	7.185E+0	1.233E+1
-9.079E-2	7.289E+0	1.225E+1
-9.242E-2	7.283E+0	1.224E+1
-9.242E-2	7.218E+0	1.225E+1
-9.242E-2	7.335E+0	1.214E+1
-9.404E-2	7.247E+0	1.237E+1
-9.566E-2	7.322E+0	1.237E+1
-9.079E-2	7.267E+0	1.220E+1
-9.728E-2	7.198E+0	1.231E+1
-9.242E-2	7.354E+0	1.213E+1
-9.242E-2	7.202E+0	1.240E+1
-9.404E-2	7.309E+0	1.215E+1
-9.566E-2	7.234E+0	1.220E+1
-9.242E-2	7.338E+0	1.227E+1
-9.079E-2	7.143E+0	1.240E+1
-9.404E-2	7.283E+0	1.216E+1
-9.566E-2	7.309E+0	1.227E+1
-9.242E-2	7.270E+0	1.230E+1
-9.079E-2	7.192E+0	1.214E+1
-9.566E-2	7.267E+0	1.220E+1
-9.728E-2	7.299E+0	1.216E+1
-9.242E-2	7.292E+0	1.224E+1
-9.242E-2	7.234E+0	1.219E+1
-9.566E-2	7.289E+0	1.219E+1
-9.404E-2	7.247E+0	1.218E+1
-9.404E-2	7.318E+0	1.217E+1
-9.242E-2	7.292E+0	1.213E+1
-9.728E-2	7.166E+0	1.220E+1
-9.566E-2	7.260E+0	1.230E+1
-9.242E-2	7.286E+0	1.219E+1
-9.404E-2	7.267E+0	1.215E+1
-9.404E-2	7.208E+0	1.216E+1
-9.566E-2	7.273E+0	1.226E+1
-9.242E-2	7.292E+0	1.222E+1
-8.917E-2	7.234E+0	1.226E+1
-9.242E-2	7.189E+0	1.227E+1
-9.242E-2	7.185E+0	1.222E+1
-9.242E-2	7.205E+0	1.221E+1
-9.404E-2	7.257E+0	1.235E+1
-9.242E-2	7.335E+0	1.218E+1
-9.404E-2	7.150E+0	1.221E+1
-9.404E-2	7.231E+0	1.224E+1
-9.242E-2	7.305E+0	1.231E+1
-9.404E-2	7.192E+0	1.212E+1
-9.242E-2	7.185E+0	1.228E+1
-9.242E-2	7.299E+0	1.240E+1
-9.242E-2	7.231E+0	1.221E+1
-9.566E-2	7.309E+0	1.222E+1
-9.404E-2	7.247E+0	1.230E+1
-9.079E-2	7.215E+0	1.224E+1
-9.079E-2	7.302E+0	1.229E+1
-9.404E-2	7.247E+0	1.226E+1
-1.005E-1	7.237E+0	1.232E+1
-9.566E-2	7.205E+0	1.213E+1
-9.242E-2	7.185E+0	1.234E+1
-9.404E-2	7.172E+0	1.228E+1
-9.404E-2	7.202E+0	1.226E+1
-9.404E-2	7.244E+0	1.233E+1
-9.242E-2	7.296E+0	1.240E+1
-9.242E-2	7.185E+0	1.238E+1
-9.404E-2	7.137E+0	1.222E+1
-9.079E-2	7.335E+0	1.223E+1
-9.404E-2	7.237E+0	1.209E+1
-9.566E-2	7.198E+0	1.205E+1
-9.242E-2	7.185E+0	1.223E+1
-9.079E-2	7.296E+0	1.226E+1
-9.242E-2	7.305E+0	1.227E+1
-9.242E-2	7.234E+0	1.220E+1
-9.404E-2	7.305E+0	1.235E+1
-9.566E-2	7.257E+0	1.221E+1
-9.566E-2	7.211E+0	1.230E+1
-9.242E-2	7.286E+0	1.216E+1
-9.566E-2	7.292E+0	1.233E+1
-8.917E-2	7.432E+0	1.223E+1
-9.242E-2	7.299E+0	1.231E+1
-9.242E-2	7.279E+0	1.210E+1
-9.566E-2	7.357E+0	1.225E+1
-9.079E-2	7.257E+0	1.221E+1
-9.242E-2	7.241E+0	1.225E+1
-9.404E-2	7.241E+0	1.213E+1
-9.242E-2	7.322E+0	1.228E+1
-9.242E-2	7.260E+0	1.212E+1
-9.242E-2	7.237E+0	1.232E+1
-9.242E-2	7.065E+0	1.233E+1
-9.404E-2	7.302E+0	1.212E+1
-9.079E-2	7.299E+0	1.231E+1
-9.242E-2	7.205E+0	1.215E+1
-9.404E-2	7.309E+0	1.252E+1
-9.242E-2	7.328E+0	1.219E+1
-9.242E-2	7.198E+0	1.230E+1
-9.242E-2	7.299E+0	1.222E+1
-9.242E-2	7.302E+0	1.233E+1
-9.242E-2	7.208E+0	1.222E+1
-9.242E-2	7.254E+0	1.227E+1
-9.242E-2	7.211E+0	1.210E+1
-9.404E-2	7.254E+0	1.219E+1
-9.566E-2	7.244E+0	1.213E+1
-9.242E-2	7.357E+0	1.229E+1
-9.242E-2	7.344E+0	1.231E+1
-9.242E-2	7.260E+0	1.207E+1
-9.242E-2	7.267E+0	1.226E+1
-9.079E-2	7.254E+0	1.225E+1
-9.242E-2	7.221E+0	1.225E+1
-9.404E-2	7.302E+0	1.230E+1
-9.728E-2	7.296E+0	1.229E+1
-9.404E-2	7.215E+0	1.217E+1
-9.242E-2	7.166E+0	1.224E+1
-9.079E-2	7.325E+0	1.237E+1
-9.566E-2	7.237E+0	1.240E+1
-9.079E-2	7.237E+0	1.238E+1
-9.242E-2	7.176E+0	1.222E+1
-9.404E-2	7.247E+0	1.216E+1
-9.566E-2	7.137E+0	1.227E+1
-9.242E-2	7.205E+0	1.237E+1
-9.242E-2	7.286E+0	1.218E+1
-9.566E-2	7.270E+0	1.211E+1
-9.242E-2	7.189E+0	1.218E+1
-9.404E-2	7.296E+0	1.226E+1
-8.917E-2	7.185E+0	1.226E+1
-9.079E-2	7.276E+0	1.227E+1
-9.566E-2	7.302E+0	1.233E+1
-9.079E-2	7.208E+0	1.228E+1
-9.242E-2	7.341E+0	1.228E+1
-9.566E-2	7.208E+0	1.216E+1
-9.728E-2	7.150E+0	1.207E+1
-9.079E-2	7.185E+0	1.221E+1
-9.404E-2	7.279E+0	1.218E+1
-9.242E-2	7.286E+0	1.234E+1
-9.079E-2	7.130E+0	1.232E+1
-9.566E-2	7.292E+0	1.225E+1
-8.917E-2	7.195E+0	1.226E+1
-9.242E-2	7.286E+0	1.223E+1
-9.404E-2	7.228E+0	1.215E+1
-9.404E-2	7.296E+0	1.228E+1
-9.079E-2	7.286E+0	1.228E+1
-9.566E-2	7.299E+0	1.235E+1
-9.242E-2	7.279E+0	1.239E+1
-9.404E-2	7.263E+0	1.221E+1
-9.242E-2	7.169E+0	1.231E+1
-9.079E-2	7.254E+0	1.217E+1
-9.566E-2	7.234E+0	1.226E+1
-9.242E-2	7.416E+0	1.225E+1
-8.917E-2	7.228E+0	1.230E+1
-9.242E-2	7.331E+0	1.227E+1
-9.566E-2	7.254E+0	1.225E+1
-9.404E-2	7.302E+0	1.224E+1
-9.242E-2	7.309E+0	1.229E+1
-9.242E-2	7.309E+0	1.211E+1
-9.728E-2	7.218E+0	1.226E+1
-9.242E-2	7.273E+0	1.234E+1
-9.079E-2	7.202E+0	1.228E+1
-9.242E-2	7.185E+0	1.214E+1
-9.566E-2	7.228E+0	1.220E+1
-8.917E-2	7.241E+0	1.227E+1
-9.079E-2	7.124E+0	1.220E+1
-9.404E-2	7.234E+0	1.235E+1
-9.242E-2	7.250E+0	1.217E+1
-9.242E-2	7.231E+0	1.231E+1
-9.242E-2	7.176E+0	1.234E+1
-9.566E-2	7.263E+0	1.212E+1
-9.404E-2	7.286E+0	1.219E+1
-9.242E-2	7.192E+0	1.225E+1
-9.079E-2	7.267E+0	1.234E+1
-9.404E-2	7.241E+0	1.238E+1
-9.728E-2	7.192E+0	1.219E+1
-9.242E-2	7.228E+0	1.226E+1
-8.917E-2	7.257E+0	1.216E+1
-9.404E-2	7.260E+0	1.230E+1
-9.242E-2	7.292E+0	1.230E+1
-9.242E-2	7.273E+0	1.222E+1
-9.079E-2	7.393E+0	1.216E+1
-9.566E-2	7.159E+0	1.237E+1
-9.566E-2	7.237E+0	1.229E+1
-8.917E-2	7.218E+0	1.219E+1
-9.242E-2	7.283E+0	1.218E+1
-9.404E-2	7.341E+0	1.239E+1
-9.242E-2	7.195E+0	1.235E+1
-9.079E-2	7.283E+0	1.221E+1
-9.079E-2	7.192E+0	1.234E+1
-9.079E-2	7.348E+0	1.210E+1
-9.242E-2	7.237E+0	1.223E+1
-9.404E-2	7.283E+0	1.233E+1
-9.242E-2	7.218E+0	1.216E+1
-9.242E-2	7.221E+0	1.235E+1
-9.566E-2	7.283E+0	1.233E+1
-8.917E-2	7.263E+0	1.223E+1
-9.242E-2	7.224E+0	1.229E+1
-9.242E-2	7.163E+0	1.221E+1
-9.566E-2	7.322E+0	1.221E+1
-9.242E-2	7.163E+0	1.225E+1
-9.242E-2	7.273E+0	1.213E+1
-9.242E-2	7.328E+0	1.218E+1
-9.404E-2	7.224E+0	1.228E+1
-9.242E-2	7.224E+0	1.237E+1
-9.404E-2	7.273E+0	1.217E+1
-9.242E-2	7.211E+0	1.213E+1
-9.404E-2	7.283E+0	1.243E+1
-9.242E-2	7.208E+0	1.226E+1
-9.242E-2	7.254E+0	1.232E+1
-9.242E-2	7.270E+0	1.227E+1
-9.404E-2	7.208E+0	1.211E+1
-9.404E-2	7.263E+0	1.216E+1
-8.917E-2	7.241E+0	1.222E+1
-9.728E-2	7.260E+0	1.240E+1
-9.242E-2	7.179E+0	1.230E+1
-9.079E-2	7.260E+0	1.244E+1
-9.242E-2	7.273E+0	1.224E+1
-9.404E-2	7.166E+0	1.227E+1
-9.404E-2	7.195E+0	1.231E+1
-9.242E-2	7.202E+0	1.216E+1
-8.917E-2	7.221E+0	1.219E+1
-9.242E-2	7.328E+0	1.220E+1
-9.404E-2	7.195E+0	1.220E+1
-8.917E-2	7.260E+0	1.229E+1
-9.079E-2	7.283E+0	1.228E+1
-9.242E-2	7.377E+0	1.234E+1
-9.242E-2	7.361E+0	1.211E+1
-9.242E-2	7.305E+0	1.223E+1
-9.079E-2	7.302E+0	1.231E+1
-9.242E-2	7.348E+0	1.226E+1
-9.242E-2	7.146E+0	1.215E+1
-9.079E-2	7.121E+0	1.239E+1
-9.079E-2	7.315E+0	1.228E+1
-9.404E-2	7.315E+0	1.224E+1
-9.079E-2	7.257E+0	1.219E+1
-9.566E-2	7.179E+0	1.208E+1
-9.079E-2	7.257E+0	1.227E+1
-9.242E-2	7.153E+0	1.220E+1
-9.404E-2	7.244E+0	1.236E+1
-9.079E-2	7.221E+0	1.236E+1
-8.917E-2	7.205E+0	1.223E+1
-9.079E-2	7.286E+0	1.243E+1
-9.404E-2	7.224E+0	1.224E+1
-9.079E-2	7.176E+0	1.224E+1
-8.755E-2	7.179E+0	1.230E+1
-9.079E-2	7.283E+0	1.221E+1
-9.079E-2	7.270E+0	1.215E+1
-9.404E-2	7.279E+0	1.242E+1
-9.079E-2	7.335E+0	1.228E+1
-9.079E-2	7.215E+0	1.226E+1
-9.404E-2	7.231E+0	1.228E+1
-8.917E-2	7.247E+0	1.223E+1
-9.079E-2	7.286E+0	1.229E+1
-9.404E-2	7.318E+0	1.232E+1
-9.566E-2	7.361E+0	1.228E+1
-9.242E-2	7.244E+0	1.239E+1
-9.404E-2	7.276E+0	1.228E+1
-9.242E-2	7.305E+0	1.227E+1
-9.404E-2	7.234E+0	1.246E+1
-9.242E-2	7.279E+0	1.216E+1
-9.079E-2	7.267E+0	1.223E+1
-9.242E-2	7.241E+0	1.226E+1
-9.566E-2	7.231E+0	1.226E+1
-9.404E-2	7.296E+0	1.222E+1
-8.917E-2	7.283E+0	1.221E+1
-9.566E-2	7.189E+0	1.228E+1
-9.728E-2	7.143E+0	1.231E+1
-9.079E-2	7.296E+0	1.233E+1
-9.566E-2	7.425E+0	1.216E+1
-9.242E-2	7.279E+0	1.225E+1
-9.242E-2	7.244E+0	1.225E+1
-9.242E-2	7.218E+0	1.231E+1
-9.079E-2	7.286E+0	1.220E+1
-9.404E-2	7.241E+0	1.215E+1
-9.404E-2	7.244E+0	1.220E+1
-9.242E-2	7.250E+0	1.232E+1
-9.079E-2	7.270E+0	1.233E+1
-8.917E-2	7.315E+0	1.219E+1
-9.404E-2	7.257E+0	1.222E+1
-9.079E-2	7.276E+0	1.229E+1
-8.917E-2	7.296E+0	1.218E+1
-9.242E-2	7.331E+0	1.238E+1
-9.404E-2	7.218E+0	1.238E+1
-9.242E-2	7.166E+0	1.226E+1
-9.242E-2	7.176E+0	1.228E+1
-9.242E-2	7.218E+0	1.225E+1
-9.242E-2	7.299E+0	1.220E+1
-9.079E-2	7.302E+0	1.221E+1
-9.079E-2	7.185E+0	1.219E+1
-9.242E-2	7.292E+0	1.222E+1
-9.566E-2	7.260E+0	1.230E+1
-9.242E-2	7.267E+0	1.228E+1
-8.917E-2	7.169E+0	1.218E+1
-9.242E-2	7.192E+0	1.219E+1
-9.242E-2	7.185E+0	1.236E+1
-9.242E-2	7.198E+0	1.228E+1
-9.242E-2	7.211E+0	1.208E+1
-9.566E-2	7.270E+0	1.231E+1
-9.404E-2	7.254E+0	1.223E+1
-9.242E-2	7.234E+0	1.225E+1
-9.079E-2	7.247E+0	1.228E+1
-9.079E-2	7.267E+0	1.231E+1
-9.404E-2	7.254E+0	1.221E+1
-9.242E-2	7.218E+0	1.226E+1
-9.242E-2	7.283E+0	1.230E+1
-9.242E-2	7.124E+0	1.235E+1
-9.404E-2	7.247E+0	1.229E+1
-9.404E-2	7.114E+0	1.220E+1
-9.079E-2	7.127E+0	1.226E+1
-9.242E-2	7.374E+0	1.222E+1
-9.566E-2	7.283E+0	1.219E+1
-9.404E-2	7.309E+0	1.228E+1
-9.242E-2	7.137E+0	1.223E+1
-9.404E-2	7.260E+0	1.229E+1
-9.404E-2	7.195E+0	1.219E+1
-9.079E-2	7.244E+0	1.236E+1
-8.917E-2	7.121E+0	1.226E+1
-9.079E-2	7.367E+0	1.224E+1
-9.404E-2	7.244E+0	1.226E+1
-9.079E-2	7.322E+0	1.231E+1
-9.079E-2	7.289E+0	1.233E+1
-9.242E-2	7.438E+0	1.241E+1
-9.242E-2	7.137E+0	1.234E+1
-9.242E-2	7.289E+0	1.220E+1
-9.242E-2	7.270E+0	1.229E+1
-8.917E-2	7.195E+0	1.222E+1
-9.566E-2	7.234E+0	1.233E+1
-9.566E-2	7.228E+0	1.228E+1
-9.242E-2	7.159E+0	1.233E+1
-9.242E-2	7.250E+0	1.232E+1
-9.079E-2	7.146E+0	1.222E+1
-9.242E-2	7.270E+0	1.219E+1
-8.917E-2	7.331E+0	1.215E+1
-9.404E-2	7.292E+0	1.230E+1
-9.566E-2	7.215E+0	1.210E+1
-9.242E-2	7.309E+0	1.219E+1
-9.566E-2	7.247E+0	1.229E+1
-9.566E-2	7.328E+0	1.231E+1
-9.404E-2	7.302E+0	1.218E+1
-9.079E-2	7.299E+0	1.230E+1
-9.404E-2	7.241E+0	1.220E+1
-9.404E-2	7.221E+0	1.222E+1
-9.404E-2	7.263E+0	1.216E+1
-9.079E-2	7.270E+0	1.230E+1
-8.917E-2	7.318E+0	1.225E+1
-8.917E-2	7.344E+0	1.223E+1
-9.728E-2	7.205E+0	1.218E+1
-9.404E-2	7.312E+0	1.221E+1
-8.917E-2	7.208E+0	1.223E+1
-9.404E-2	7.254E+0	1.224E+1
-9.404E-2	7.150E+0	1.224E+1
-9.079E-2	7.205E+0	1.219E+1
-9.079E-2	7.182E+0	1.229E+1
-9.404E-2	7.228E+0	1.233E+1
-9.404E-2	7.309E+0	1.224E+1
-9.566E-2	7.185E+0	1.218E+1
-9.242E-2	7.218E+0	1.215E+1
-9.079E-2	7.185E+0	1.216E+1
-9.566E-2	7.312E+0	1.221E+1
-8.917E-2	7.198E+0	1.229E+1
-9.079E-2	7.176E+0	1.234E+1
-9.566E-2	7.228E+0	1.222E+1
-9.404E-2	7.305E+0	1.236E+1
-8.917E-2	7.305E+0	1.232E+1
-9.079E-2	7.231E+0	1.223E+1
-9.404E-2	7.237E+0	1.226E+1
-9.404E-2	7.218E+0	1.223E+1
-9.079E-2	7.228E+0	1.229E+1
-9.242E-2	7.202E+0	1.224E+1
-9.242E-2	7.283E+0	1.215E+1
-9.404E-2	7.234E+0	1.244E+1
-9.404E-2	7.270E+0	1.222E+1
-9.242E-2	7.234E+0	1.228E+1
-9.242E-2	7.211E+0	1.227E+1
-9.404E-2	7.318E+0	1.220E+1
-9.242E-2	7.247E+0	1.234E+1
-9.242E-2	7.299E+0	1.224E+1
-9.566E-2	7.289E+0	1.214E+1
-9.404E-2	7.299E+0	1.231E+1
-9.566E-2	7.211E+0	1.231E+1
-9.079E-2	7.182E+0	1.234E+1
-9.242E-2	7.250E+0	1.226E+1
-9.404E-2	7.315E+0	1.227E+1
-9.079E-2	7.322E+0	1.243E+1
-9.079E-2	7.192E+0	1.231E+1
-9.079E-2	7.247E+0	1.220E+1
-9.566E-2	7.198E+0	1.228E+1
-9.566E-2	7.237E+0	1.229E+1
-9.079E-2	7.292E+0	1.216E+1
-9.079E-2	7.315E+0	1.238E+1
-9.242E-2	7.257E+0	1.228E+1
-9.242E-2	7.205E+0	1.219E+1
-9.079E-2	7.263E+0	1.228E+1
-9.079E-2	7.260E+0	1.228E+1
-9.242E-2	7.176E+0	1.226E+1
-9.242E-2	7.279E+0	1.213E+1
-8.755E-2	7.215E+0	1.228E+1
-9.566E-2	7.351E+0	1.217E+1
-9.404E-2	7.292E+0	1.241E+1
-9.079E-2	7.296E+0	1.223E+1
-8.917E-2	7.234E+0	1.222E+1
-8.917E-2	7.305E+0	1.235E+1
-9.404E-2	7.344E+0	1.220E+1
-9.079E-2	7.221E+0	1.240E+1
-9.079E-2	7.351E+0	1.228E+1
-9.404E-2	7.322E+0	1.229E+1
-9.242E-2	7.438E+0	1.223E+1
-9.079E-2	7.305E+0	1.224E+1
-9.242E-2	7.315E+0	1.223E+1
-9.404E-2	7.202E+0	1.216E+1
-9.566E-2	7.328E+0	1.235E+1
-9.242E-2	7.302E+0	1.221E+1
-8.917E-2	7.163E+0	1.238E+1
-9.242E-2	7.224E+0	1.225E+1
-9.079E-2	7.244E+0	1.216E+1
-9.079E-2	7.215E+0	1.230E+1
-8.917E-2	7.244E+0	1.225E+1
-9.566E-2	7.202E+0	1.222E+1
-9.566E-2	7.370E+0	1.239E+1
-9.242E-2	7.244E+0	1.226E+1
-8.755E-2	7.244E+0	1.237E+1
-9.079E-2	7.202E+0	1.228E+1
-9.079E-2	7.224E+0	1.219E+1
-9.242E-2	7.338E+0	1.244E+1
-8.917E-2	7.286E+0	1.232E+1
-8.917E-2	7.211E+0	1.232E+1
-9.404E-2	7.309E+0	1.221E+1
-9.079E-2	7.270E+0	1.232E+1
-8.917E-2	7.348E+0	1.240E+1
-9.079E-2	7.260E+0	1.241E+1
-9.728E-2	7.283E+0	1.227E+1
-9.242E-2	7.205E+0	1.226E+1
-8.917E-2	7.247E+0	1.227E+1
-9.242E-2	7.250E+0	1.221E+1
-9.079E-2	7.276E+0	1.234E+1
-9.079E-2	7.344E+0	1.225E+1
-8.917E-2	7.338E+0	1.236E+1
-9.079E-2	7.208E+0	1.219E+1
-9.404E-2	7.244E+0	1.228E+1
-8.755E-2	7.309E+0	1.235E+1
-9.079E-2	7.354E+0	1.223E+1
-9.242E-2	7.250E+0	1.231E+1
-9.242E-2	7.241E+0	1.234E+1
-8.917E-2	7.260E+0	1.239E+1
-9.079E-2	7.208E+0	1.224E+1
-9.566E-2	7.267E+0	1.240E+1
-9.404E-2	7.283E+0	1.220E+1
-9.242E-2	7.247E+0	1.227E+1
-9.242E-2	7.254E+0	1.227E+1
-9.079E-2	7.403E+0	1.234E+1
-9.566E-2	7.267E+0	1.226E+1
-9.242E-2	7.198E+0	1.236E+1
-9.242E-2	7.273E+0	1.219E+1
-9.242E-2	7.344E+0	1.228E+1
-9.242E-2	7.211E+0	1.216E+1
-9.404E-2	7.234E+0	1.246E+1
-9.079E-2	7.325E+0	1.238E+1
-9.242E-2	7.221E+0	1.216E+1
-9.404E-2	7.302E+0	1.240E+1
-9.404E-2	7.195E+0	1.230E+1
-9.242E-2	7.263E+0	1.231E+1
-9.242E-2	7.279E+0	1.224E+1
-9.242E-2	7.257E+0	1.227E+1
-8.917E-2	7.361E+0	1.226E+1
-9.079E-2	7.289E+0	1.222E+1
-9.079E-2	7.202E+0	1.235E+1
-9.404E-2	7.198E+0	1.227E+1
-9.079E-2	7.237E+0	1.227E+1
-8.917E-2	7.289E+0	1.219E+1
-9.079E-2	7.189E+0	1.220E+1
-9.566E-2	7.244E+0	1.229E+1
-9.242E-2	7.169E+0	1.228E+1
-9.242E-2	7.289E+0	1.241E+1
-8.917E-2	7.276E+0	1.221E+1
-9.079E-2	7.254E+0	1.235E+1
-9.242E-2	7.234E+0	1.221E+1
-9.079E-2	7.254E+0	1.230E+1
-9.079E-2	7.208E+0	1.231E+1
-9.404E-2	7.218E+0	1.231E+1
-9.242E-2	7.244E+0	1.230E+1
-9.079E-2	7.237E+0	1.213E+1
-9.079E-2	7.237E+0	1.219E+1
-9.242E-2	7.283E+0	1.224E+1
-9.404E-2	7.328E+0	1.234E+1
-8.755E-2	7.351E+0	1.219E+1
-9.404E-2	7.289E+0	1.245E+1
-9.404E-2	7.286E+0	1.224E+1
-9.242E-2	7.211E+0	1.221E+1
-8.917E-2	7.134E+0	1.231E+1
-8.917E-2	7.299E+0	1.234E+1
-9.566E-2	7.267E+0	1.237E+1
-9.242E-2	7.215E+0	1.234E+1
-8.755E-2	7.189E+0	1.210E+1
-9.079E-2	7.250E+0	1.210E+1
-9.404E-2	7.254E+0	1.216E+1
-9.079E-2	7.292E+0	1.239E+1
-9.079E-2	7.231E+0	1.229E+1
-8.917E-2	7.283E+0	1.224E+1
-9.566E-2	7.305E+0	1.228E+1
-9.242E-2	7.279E+0	1.218E+1
-9.079E-2	7.254E+0	1.216E+1
-9.242E-2	7.237E+0	1.218E+1
-9.242E-2	7.189E+0	1.220E+1
-9.079E-2	7.276E+0	1.234E+1
-9.079E-2	7.351E+0	1.221E+1
-9.079E-2	7.179E+0	1.232E+1
-9.404E-2	7.276E+0	1.225E+1
-9.404E-2	7.305E+0	1.225E+1
-9.242E-2	7.309E+0	1.233E+1
-9.242E-2	7.263E+0	1.223E+1
-9.079E-2	7.299E+0	1.227E+1
-9.079E-2	7.305E+0	1.247E+1
-9.079E-2	7.218E+0	1.220E+1
-9.079E-2	7.244E+0	1.215E+1
-9.404E-2	7.257E+0	1.226E+1
-9.242E-2	7.231E+0	1.228E+1
-9.242E-2	7.279E+0	1.219E+1
-9.079E-2	7.176E+0	1.226E+1
-9.079E-2	7.315E+0	1.240E+1
-9.242E-2	7.205E+0	1.233E+1
-9.242E-2	7.257E+0	1.232E+1
-8.917E-2	7.357E+0	1.240E+1
-9.404E-2	7.254E+0	1.225E+1
-9.079E-2	7.237E+0	1.225E+1
-8.917E-2	7.231E+0	1.228E+1
-8.917E-2	7.241E+0	1.207E+1
-9.404E-2	7.221E+0	1.225E+1
-8.917E-2	7.257E+0	1.228E+1
-9.079E-2	7.237E+0	1.229E+1
-9.242E-2	7.215E+0	1.241E+1
-9.566E-2	7.185E+0	1.229E+1
-9.079E-2	7.367E+0	1.217E+1
-8.917E-2	7.276E+0	1.218E+1
-9.242E-2	7.224E+0	1.223E+1
-9.242E-2	7.224E+0	1.226E+1
-9.242E-2	7.237E+0	1.235E+1
-8.917E-2	7.172E+0	1.229E+1
-9.404E-2	7.289E+0	1.228E+1
-9.242E-2	7.263E+0	1.223E+1
-9.242E-2	7.215E+0	1.217E+1
-9.079E-2	7.172E+0	1.217E+1
-9.079E-2	7.305E+0	1.240E+1
-9.404E-2	7.218E+0	1.224E+1
-9.242E-2	7.247E+0	1.228E+1
-9.242E-2	7.289E+0	1.216E+1
-8.917E-2	7.302E+0	1.223E+1
-9.242E-2	7.189E+0	1.227E+1
-9.404E-2	7.224E+0	1.223E+1
-8.917E-2	7.325E+0	1.228E+1
-9.404E-2	7.234E+0	1.219E+1
-9.404E-2	7.331E+0	1.222E+1
-9.242E-2	7.338E+0	1.230E+1
-9.242E-2	7.276E+0	1.229E+1
-8.917E-2	7.283E+0	1.230E+1
-9.079E-2	7.312E+0	1.229E+1
-9.404E-2	7.283E+0	1.228E+1
-8.917E-2	7.228E+0	1.227E+1
-9.242E-2	7.302E+0	1.236E+1
-9.242E-2	7.247E+0	1.233E+1
-9.079E-2	7.328E+0	1.234E+1
-9.242E-2	7.228E+0	1.223E+1
-9.079E-2	7.348E+0	1.217E+1
-9.404E-2	7.250E+0	1.232E+1
-9.404E-2	7.172E+0	1.230E+1
-9.079E-2	7.211E+0	1.237E+1
-8.917E-2	7.195E+0	1.219E+1
-9.404E-2	7.286E+0	1.228E+1
-9.242E-2	7.231E+0	1.218E+1
-9.242E-2	7.221E+0	1.221E+1
-9.079E-2	7.292E+0	1.227E+1
-9.404E-2	7.263E+0	1.229E+1
-9.242E-2	7.260E+0	1.232E+1
-8.755E-2	7.244E+0	1.219E+1
-9.079E-2	7.237E+0	1.238E+1
-9.242E-2	7.318E+0	1.227E+1
-9.079E-2	7.215E+0	1.230E+1
-8.755E-2	7.289E+0	1.220E+1
-9.079E-2	7.276E+0	1.232E+1
-9.728E-2	7.276E+0	1.221E+1
-9.079E-2	7.273E+0	1.235E+1
-9.079E-2	7.273E+0	1.231E+1
-8.917E-2	7.338E+0	1.220E+1
-9.079E-2	7.153E+0	1.216E+1
-9.242E-2	7.312E+0	1.238E+1
-8.917E-2	7.312E+0	1.227E+1
-8.917E-2	7.247E+0	1.230E+1
-9.079E-2	7.289E+0	1.228E+1
-9.242E-2	7.412E+0	1.226E+1
-9.242E-2	7.250E+0	1.217E+1
-9.079E-2	7.221E+0	1.227E+1
-9.404E-2	7.146E+0	1.220E+1
-9.079E-2	7.163E+0	1.224E+1
-8.917E-2	7.218E+0	1.229E+1
-9.404E-2	7.260E+0	1.231E+1
-9.404E-2	7.244E+0	1.228E+1
-9.079E-2	7.260E+0	1.232E+1
-8.755E-2	7.364E+0	1.229E+1
-9.404E-2	7.247E+0	1.221E+1
-9.242E-2	7.254E+0	1.230E+1
-9.242E-2	7.279E+0	1.241E+1
-8.917E-2	7.224E+0	1.223E+1
-9.242E-2	7.247E+0	1.215E+1
-9.404E-2	7.234E+0	1.228E+1
-9.079E-2	7.228E+0	1.221E+1
-8.917E-2	7.185E+0	1.221E+1
-8.917E-2	7.341E+0	1.240E+1
-9.566E-2	7.289E+0	1.235E+1
-9.242E-2	7.341E+0	1.230E+1
-8.755E-2	7.153E+0	1.235E+1
-9.404E-2	7.263E+0	1.233E+1
-9.242E-2	7.305E+0	1.226E+1
-9.242E-2	7.228E+0	1.220E+1
-8.917E-2	7.267E+0	1.216E+1
-8.917E-2	7.279E+0	1.240E+1
-9.404E-2	7.179E+0	1.234E+1
-9.242E-2	7.276E+0	1.220E+1
-9.079E-2	7.228E+0	1.242E+1
-9.242E-2	7.244E+0	1.221E+1
-9.404E-2	7.292E+0	1.228E+1
-9.404E-2	7.254E+0	1.228E+1
-9.242E-2	7.250E+0	1.222E+1
-9.079E-2	7.292E+0	1.231E+1
-9.242E-2	7.299E+0	1.240E+1
-9.242E-2	7.331E+0	1.223E+1
-9.079E-2	7.318E+0	1.230E+1
-8.917E-2	7.273E+0	1.225E+1
-9.404E-2	7.189E+0	1.211E+1
-8.917E-2	7.292E+0	1.225E+1
-9.079E-2	7.221E+0	1.222E+1
-9.079E-2	7.257E+0	1.225E+1
-9.242E-2	7.228E+0	1.239E+1
-9.242E-2	7.211E+0	1.230E+1
-9.079E-2	7.299E+0	1.241E+1
-9.242E-2	7.241E+0	1.222E+1
-9.404E-2	7.221E+0	1.226E+1
-9.242E-2	7.309E+0	1.224E+1
-8.917E-2	7.289E+0	1.226E+1
-9.079E-2	7.250E+0	1.222E+1
-9.242E-2	7.312E+0	1.233E+1
-8.755E-2	7.257E+0	1.229E+1
-9.079E-2	7.237E+0	1.217E+1
-9.242E-2	7.211E+0	1.239E+1
-9.404E-2	7.257E+0	1.216E+1
-9.404E-2	7.244E+0	1.216E+1
-9.079E-2	7.254E+0	1.234E+1
-9.079E-2	7.299E+0	1.216E+1
-9.404E-2	7.367E+0	1.231E+1
-9.242E-2	7.095E+0	1.227E+1
-8.755E-2	7.176E+0	1.221E+1
-8.917E-2	7.273E+0	1.218E+1
-9.242E-2	7.159E+0	1.220E+1
-9.404E-2	7.354E+0	1.232E+1
-8.917E-2	7.273E+0	1.229E+1
-9.079E-2	7.328E+0	1.239E+1
-9.242E-2	7.289E+0	1.226E+1
-8.755E-2	7.279E+0	1.229E+1
-9.242E-2	7.234E+0	1.222E+1
-8.917E-2	7.192E+0	1.229E+1
-9.404E-2	7.221E+0	1.221E+1
-9.404E-2	7.108E+0	1.225E+1
-9.079E-2	7.296E+0	1.226E+1
-9.242E-2	7.224E+0	1.223E+1
-9.242E-2	7.267E+0	1.221E+1
-9.566E-2	7.134E+0	1.235E+1
-8.755E-2	7.289E+0	1.214E+1
-8.917E-2	7.218E+0	1.222E+1
-8.917E-2	7.228E+0	1.214E+1
-9.079E-2	7.309E+0	1.214E+1
-8.917E-2	7.270E+0	1.222E+1
-8.917E-2	7.224E+0	1.220E+1
-9.242E-2	7.215E+0	1.225E+1
-9.079E-2	7.283E+0	1.226E+1
-9.079E-2	7.198E+0	1.227E+1
-8.755E-2	7.267E+0	1.237E+1
-9.242E-2	7.137E+0	1.232E+1
-9.404E-2	7.208E+0	1.228E+1
-9.079E-2	7.344E+0	1.224E+1
-8.917E-2	7.335E+0	1.225E+1
-9.404E-2	7.211E+0	1.238E+1
-9.242E-2	7.257E+0	1.232E+1
-9.079E-2	7.166E+0	1.240E+1
-9.079E-2	7.211E+0	1.217E+1
-9.079E-2	7.101E+0	1.220E+1
-9.404E-2	7.228E+0	1.238E+1
-8.917E-2	7.182E+0	1.240E+1
-9.079E-2	7.315E+0	1.236E+1
-9.242E-2	7.198E+0	1.219E+1
-8.917E-2	7.250E+0	1.228E+1
-9.079E-2	7.247E+0	1.225E+1
-9.079E-2	7.228E+0	1.249E+1
-9.404E-2	7.286E+0	1.227E+1
-9.242E-2	7.218E+0	1.235E+1
-9.079E-2	7.224E+0	1.221E+1
-9.079E-2	7.127E+0	1.230E+1
-9.242E-2	7.292E+0	1.227E+1
-9.079E-2	7.328E+0	1.233E+1
-9.079E-2	7.215E+0	1.225E+1
-9.242E-2	7.267E+0	1.230E+1
-9.242E-2	7.150E+0	1.237E+1
-9.242E-2	7.250E+0	1.220E+1
-8.917E-2	7.289E+0	1.242E+1
-8.917E-2	7.328E+0	1.228E+1
-9.404E-2	7.198E+0	1.236E+1
-9.242E-2	7.228E+0	1.229E+1
-9.079E-2	7.412E+0	1.227E+1
-9.079E-2	7.202E+0	1.221E+1
-9.242E-2	7.331E+0	1.230E+1
-9.242E-2	7.279E+0	1.235E+1
-9.242E-2	7.286E+0	1.247E+1
-9.079E-2	7.185E+0	1.219E+1
-9.242E-2	7.234E+0	1.217E+1
-9.404E-2	7.195E+0	1.229E+1
-8.917E-2	7.257E+0	1.229E+1
-8.917E-2	7.374E+0	1.225E+1
-9.566E-2	7.182E+0	1.229E+1
-9.242E-2	7.202E+0	1.237E+1
-9.079E-2	7.224E+0	1.231E+1
-8.917E-2	7.390E+0	1.233E+1
-9.242E-2	7.221E+0	1.235E+1
-8.917E-2	7.231E+0	1.239E+1
-8.917E-2	7.211E+0	1.226E+1
-9.079E-2	7.205E+0	1.230E+1
-9.404E-2	7.208E+0	1.221E+1
-9.242E-2	7.309E+0	1.214E+1
-9.079E-2	7.270E+0	1.235E+1
-9.079E-2	7.279E+0	1.229E+1
-9.404E-2	7.169E+0	1.227E+1
-9.079E-2	7.198E+0	1.227E+1
-8.917E-2	7.221E+0	1.226E+1
-8.917E-2	7.234E+0	1.218E+1
-9.079E-2	7.257E+0	1.227E+1
-9.079E-2	7.244E+0	1.226E+1
-8.917E-2	7.247E+0	1.228E+1
-9.242E-2	7.312E+0	1.220E+1
-9.079E-2	7.312E+0	1.218E+1
-9.242E-2	7.205E+0	1.219E+1
-9.079E-2	7.257E+0	1.221E+1
-9.242E-2	7.325E+0	1.235E+1
-9.079E-2	7.315E+0	1.222E+1
-9.404E-2	7.267E+0	1.224E+1
-8.917E-2	7.273E+0	1.231E+1
-8.755E-2	7.341E+0	1.232E+1
-9.079E-2	7.215E+0	1.235E+1
-9.404E-2	7.172E+0	1.219E+1
-9.079E-2	7.254E+0	1.220E+1
-8.917E-2	7.315E+0	1.234E+1
-8.917E-2	7.211E+0	1.234E+1
-9.404E-2	7.351E+0	1.215E+1
-8.755E-2	7.267E+0	1.229E+1
-9.079E-2	7.276E+0	1.216E+1
-9.079E-2	7.215E+0	1.229E+1
-9.404E-2	7.195E+0	1.230E+1
-8.917E-2	7.257E+0	1.232E+1
-8.917E-2	7.286E+0	1.219E+1
-9.242E-2	7.257E+0	1.238E+1
-9.242E-2	7.215E+0	1.215E+1
-9.079E-2	7.205E+0	1.227E+1
-9.079E-2	7.357E+0	1.209E+1
-9.242E-2	7.390E+0	1.236E+1
-9.079E-2	7.276E+0	1.230E+1
-8.917E-2	7.409E+0	1.225E+1
-8.917E-2	7.195E+0	1.220E+1
-9.566E-2	7.189E+0	1.227E+1
-9.079E-2	7.273E+0	1.226E+1
-9.079E-2	7.315E+0	1.232E+1
-9.079E-2	7.263E+0	1.235E+1
-9.079E-2	7.260E+0	1.227E+1
-9.242E-2	7.146E+0	1.227E+1
-8.917E-2	7.250E+0	1.214E+1
-8.917E-2	7.198E+0	1.249E+1
-9.404E-2	7.357E+0	1.230E+1
-9.242E-2	7.270E+0	1.237E+1
-8.917E-2	7.283E+0	1.235E+1
-9.079E-2	7.218E+0	1.219E+1
-9.566E-2	7.224E+0	1.230E+1
-9.404E-2	7.208E+0	1.218E+1
-8.755E-2	7.267E+0	1.226E+1
-8.755E-2	7.260E+0	1.221E+1
-9.404E-2	7.315E+0	1.214E+1
-9.079E-2	7.231E+0	1.222E+1
-8.917E-2	7.237E+0	1.227E+1
-9.242E-2	7.260E+0	1.227E+1
-9.242E-2	7.299E+0	1.229E+1
-8.917E-2	7.221E+0	1.234E+1
-8.917E-2	7.241E+0	1.224E+1
-8.593E-2	7.270E+0	1.225E+1
-9.079E-2	7.172E+0	1.226E+1
-9.242E-2	7.406E+0	1.222E+1
-9.242E-2	7.296E+0	1.232E+1
-8.917E-2	7.117E+0	1.224E+1
-9.242E-2	7.296E+0	1.218E+1
-8.917E-2	7.315E+0	1.224E+1
-9.079E-2	7.351E+0	1.231E+1
-8.917E-2	7.299E+0	1.232E+1
-9.079E-2	7.156E+0	1.235E+1
-9.242E-2	7.289E+0	1.236E+1
-9.404E-2	7.315E+0	1.229E+1
-9.079E-2	7.198E+0	1.219E+1
-9.242E-2	7.279E+0	1.226E+1
-9.728E-2	7.263E+0	1.234E+1
-9.079E-2	7.296E+0	1.234E+1
-8.755E-2	7.176E+0	1.223E+1
-9.404E-2	7.302E+0	1.215E+1
-9.079E-2	7.305E+0	1.225E+1
-8.917E-2	7.208E+0	1.229E+1
-9.079E-2	7.250E+0	1.237E+1
-9.404E-2	7.344E+0	1.228E+1
-9.404E-2	7.198E+0	1.222E+1
-8.917E-2	7.273E+0	1.230E+1
-9.079E-2	7.273E+0	1.234E+1
-9.404E-2	7.257E+0	1.216E+1
-9.079E-2	7.283E+0	1.230E+1
-8.917E-2	7.215E+0	1.237E+1
-8.917E-2	7.383E+0	1.226E+1
-9.242E-2	7.228E+0	1.225E+1
-9.079E-2	7.260E+0	1.222E+1
-9.079E-2	7.205E+0	1.228E+1
-9.079E-2	7.286E+0	1.239E+1
-9.242E-2	7.182E+0	1.240E+1
-9.242E-2	7.247E+0	1.237E+1
-8.755E-2	7.091E+0	1.211E+1
-8.755E-2	7.228E+0	1.223E+1
-9.079E-2	7.305E+0	1.222E+1
-9.079E-2	7.231E+0	1.225E+1
-8.917E-2	7.179E+0	1.229E+1
-9.242E-2	7.224E+0	1.235E+1
-9.404E-2	7.228E+0	1.221E+1
-8.917E-2	7.331E+0	1.225E+1
-9.242E-2	7.228E+0	1.223E+1
-9.079E-2	7.273E+0	1.232E+1
-9.079E-2	7.260E+0	1.230E+1
-8.917E-2	7.202E+0	1.225E+1
-9.079E-2	7.273E+0	1.216E+1
-9.242E-2	7.302E+0	1.219E+1
-9.079E-2	7.364E+0	1.224E+1
-9.242E-2	7.205E+0	1.236E+1
-8.755E-2	7.208E+0	1.227E+1
-9.079E-2	7.250E+0	1.230E+1
-9.242E-2	7.179E+0	1.218E+1
-9.079E-2	7.250E+0	1.224E+1
-8.917E-2	7.289E+0	1.219E+1
-9.079E-2	7.299E+0	1.224E+1
-9.079E-2	7.292E+0	1.234E+1
-9.242E-2	7.325E+0	1.225E+1
-9.242E-2	7.279E+0	1.217E+1
-9.242E-2	7.260E+0	1.226E+1
-9.242E-2	7.244E+0	1.228E+1
-9.079E-2	7.195E+0	1.218E+1
-8.917E-2	7.267E+0	1.223E+1
-9.079E-2	7.380E+0	1.219E+1
-9.079E-2	7.279E+0	1.244E+1
-9.404E-2	7.279E+0	1.209E+1
-8.755E-2	7.185E+0	1.225E+1
-8.917E-2	7.257E+0	1.229E+1
-9.242E-2	7.357E+0	1.211E+1
-9.242E-2	7.276E+0	1.232E+1
-8.755E-2	7.260E+0	1.221E+1
-8.917E-2	7.241E+0	1.238E+1
-9.242E-2	7.270E+0	1.230E+1
-9.079E-2	7.208E+0	1.226E+1
-8.755E-2	7.276E+0	1.231E+1
-9.079E-2	7.134E+0	1.222E+1
-9.242E-2	7.432E+0	1.220E+1
-9.242E-2	7.215E+0	1.233E+1
-8.917E-2	7.260E+0	1.220E+1
-8.917E-2	7.267E+0	1.235E+1
-9.242E-2	7.234E+0	1.231E+1
-9.242E-2	7.211E+0	1.236E+1
-8.917E-2	7.296E+0	1.226E+1
-8.917E-2	7.250E+0	1.213E+1
-9.079E-2	7.270E+0	1.228E+1
-8.917E-2	7.254E+0	1.239E+1
-9.079E-2	7.195E+0	1.218E+1
-9.079E-2	7.283E+0	1.231E+1
-9.079E-2	7.211E+0	1.228E+1
-9.079E-2	7.231E+0	1.218E+1
-9.079E-2	7.276E+0	1.228E+1
-8.917E-2	7.267E+0	1.241E+1
-9.242E-2	7.328E+0	1.235E+1
-9.404E-2	7.231E+0	1.232E+1
-8.917E-2	7.279E+0	1.225E+1
-8.917E-2	7.305E+0	1.238E+1
-9.242E-2	7.254E+0	1.221E+1
-9.242E-2	7.257E+0	1.226E+1
-8.755E-2	7.325E+0	1.238E+1
-9.079E-2	7.335E+0	1.234E+1
-9.079E-2	7.286E+0	1.229E+1
-8.917E-2	7.234E+0	1.221E+1
-8.917E-2	7.179E+0	1.225E+1
-9.079E-2	7.270E+0	1.230E+1
-9.242E-2	7.198E+0	1.220E+1
-9.242E-2	7.202E+0	1.222E+1
-8.917E-2	7.117E+0	1.223E+1
-8.917E-2	7.234E+0	1.212E+1
-9.079E-2	7.185E+0	1.240E+1
-9.079E-2	7.279E+0	1.230E+1
-9.079E-2	7.241E+0	1.215E+1
-9.079E-2	7.331E+0	1.228E+1
-9.079E-2	7.344E+0	1.221E+1
-9.242E-2	7.283E+0	1.219E+1
-9.079E-2	7.267E+0	1.226E+1
-9.079E-2	7.367E+0	1.235E+1
-9.079E-2	7.244E+0	1.230E+1
-9.404E-2	7.176E+0	1.233E+1
-8.755E-2	7.254E+0	1.225E+1
-8.917E-2	7.286E+0	1.215E+1
-9.079E-2	7.341E+0	1.226E+1
-9.079E-2	7.218E+0	1.228E+1
-9.242E-2	7.412E+0	1.232E+1
-8.917E-2	7.231E+0	1.221E+1
-9.242E-2	7.211E+0	1.221E+1
-9.079E-2	7.296E+0	1.231E+1
-9.079E-2	7.237E+0	1.233E+1
-9.079E-2	7.205E+0	1.225E+1
-9.242E-2	7.322E+0	1.220E+1
-9.404E-2	7.179E+0	1.225E+1
-8.917E-2	7.289E+0	1.223E+1
-9.079E-2	7.302E+0	1.245E+1
-9.242E-2	7.218E+0	1.230E+1
-9.404E-2	7.273E+0	1.236E+1
-8.917E-2	7.257E+0	1.230E+1
-9.079E-2	7.302E+0	1.217E+1
-9.079E-2	7.292E+0	1.222E+1
-9.079E-2	7.143E+0	1.237E+1
-8.917E-2	7.169E+0	1.237E+1
-9.079E-2	7.211E+0	1.222E+1
-9.242E-2	7.296E+0	1.216E+1
-9.242E-2	7.182E+0	1.228E+1
-8.917E-2	7.279E+0	1.230E+1
-8.755E-2	7.276E+0	1.229E+1
-9.079E-2	7.338E+0	1.236E+1
-9.404E-2	7.279E+0	1.216E+1
-8.917E-2	7.228E+0	1.228E+1
-8.917E-2	7.218E+0	1.237E+1
-9.242E-2	7.208E+0	1.229E+1
-9.566E-2	7.263E+0	1.224E+1
-9.079E-2	7.211E+0	1.220E+1
-8.755E-2	7.195E+0	1.233E+1
-9.242E-2	7.153E+0	1.219E+1
-9.079E-2	7.286E+0	1.216E+1
-8.917E-2	7.237E+0	1.244E+1
-8.917E-2	7.299E+0	1.240E+1
-9.079E-2	7.254E+0	1.225E+1
-9.242E-2	7.211E+0	1.210E+1
-8.755E-2	7.286E+0	1.218E+1
-8.917E-2	7.335E+0	1.216E+1
-9.242E-2	7.283E+0	1.238E+1
-9.079E-2	7.250E+0	1.226E+1
-8.917E-2	7.247E+0	1.233E+1
-9.242E-2	7.325E+0	1.217E+1
-9.242E-2	7.163E+0	1.229E+1
-9.242E-2	7.377E+0	1.231E+1
-9.242E-2	7.309E+0	1.223E+1
-8.917E-2	7.257E+0	1.230E+1
-9.242E-2	7.361E+0	1.223E+1
-9.242E-2	7.140E+0	1.218E+1
-8.917E-2	7.289E+0	1.224E+1
-8.755E-2	7.302E+0	1.214E+1
-9.404E-2	7.335E+0	1.228E+1
-8.755E-2	7.254E+0	1.216E+1
-8.917E-2	7.234E+0	1.230E+1
-8.755E-2	7.156E+0	1.223E+1
-9.079E-2	7.218E+0	1.214E+1
-9.242E-2	7.254E+0	1.226E+1
-8.917E-2	7.121E+0	1.240E+1
-8.917E-2	7.218E+0	1.224E+1
-9.404E-2	7.208E+0	1.229E+1
-8.917E-2	7.254E+0	1.239E+1
-8.593E-2	7.143E+0	1.229E+1
-9.242E-2	7.169E+0	1.226E+1
-9.404E-2	7.159E+0	1.232E+1
-9.079E-2	7.192E+0	1.219E+1
-9.079E-2	7.354E+0	1.236E+1
-8.755E-2	7.276E+0	1.231E+1
-9.079E-2	7.263E+0	1.231E+1
-9.242E-2	7.283E+0	1.227E+1
-8.917E-2	7.163E+0	1.231E+1
-8.917E-2	7.270E+0	1.215E+1
-9.242E-2	7.169E+0	1.221E+1
-9.242E-2	7.267E+0	1.231E+1
-8.755E-2	7.143E+0	1.223E+1
-8.431E-2	7.273E+0	1.232E+1
-9.079E-2	7.208E+0	1.217E+1
-9.242E-2	7.396E+0	1.229E+1
-8.755E-2	7.231E+0	1.225E+1
-8.755E-2	7.198E+0	1.234E+1
-9.242E-2	7.292E+0	1.239E+1
-9.079E-2	7.189E+0	1.217E+1
-8.593E-2	7.292E+0	1.220E+1
-8.755E-2	7.182E+0	1.228E+1
-9.079E-2	7.270E+0	1.228E+1
-9.242E-2	7.224E+0	1.229E+1
-8.917E-2	7.221E+0	1.237E+1
-9.079E-2	7.312E+0	1.225E+1
-9.242E-2	7.169E+0	1.232E+1
-9.079E-2	7.348E+0	1.245E+1
-8.917E-2	7.231E+0	1.220E+1
-9.242E-2	7.172E+0	1.231E+1
-9.242E-2	7.283E+0	1.213E+1
-9.404E-2	7.351E+0	1.239E+1
-8.917E-2	7.237E+0	1.225E+1
-8.917E-2	7.318E+0	1.232E+1
-9.242E-2	7.228E+0	1.231E+1
-8.917E-2	7.312E+0	1.230E+1
-8.917E-2	7.273E+0	1.232E+1
-8.755E-2	7.254E+0	1.216E+1
-9.079E-2	7.357E+0	1.230E+1
-8.917E-2	7.279E+0	1.224E+1
-8.917E-2	7.325E+0	1.223E+1
-8.917E-2	7.267E+0	1.227E+1
-9.242E-2	7.276E+0	1.227E+1
-9.242E-2	7.283E+0	1.232E+1
-8.593E-2	7.163E+0	1.223E+1
-8.917E-2	7.296E+0	1.233E+1
-9.242E-2	7.374E+0	1.216E+1
-9.079E-2	7.228E+0	1.229E+1
-9.242E-2	7.218E+0	1.227E+1
-8.755E-2	7.289E+0	1.228E+1
-9.079E-2	7.237E+0	1.214E+1
-8.917E-2	7.270E+0	1.227E+1
-8.755E-2	7.195E+0	1.224E+1
-8.917E-2	7.335E+0	1.235E+1
-9.242E-2	7.156E+0	1.217E+1
-9.079E-2	7.296E+0	1.225E+1
-8.917E-2	7.299E+0	1.212E+1
-8.755E-2	7.279E+0	1.225E+1
-9.079E-2	7.299E+0	1.225E+1
-9.242E-2	7.263E+0	1.232E+1
-9.079E-2	7.221E+0	1.229E+1
-8.917E-2	7.228E+0	1.233E+1
-9.242E-2	7.331E+0	1.232E+1
-8.917E-2	7.257E+0	1.212E+1
-8.917E-2	7.267E+0	1.234E+1
-8.755E-2	7.241E+0	1.221E+1
-8.917E-2	7.331E+0	1.237E+1
-9.404E-2	7.270E+0	1.228E+1
-9.079E-2	7.211E+0	1.230E+1
-8.917E-2	7.312E+0	1.232E+1
-9.079E-2	7.179E+0	1.240E+1
-9.079E-2	7.172E+0	1.213E+1
-8.917E-2	7.322E+0	1.224E+1
-8.917E-2	7.247E+0	1.236E+1
-9.079E-2	7.176E+0	1.231E+1
-9.079E-2	7.241E+0	1.218E+1
-8.917E-2	7.309E+0	1.222E+1
-8.917E-2	7.192E+0	1.226E+1
-8.917E-2	7.344E+0	1.229E+1
-9.242E-2	7.445E+0	1.222E+1
-8.755E-2	7.289E+0	1.221E+1
-9.079E-2	7.260E+0	1.227E+1
-9.079E-2	7.224E+0	1.228E+1
-8.917E-2	7.237E+0	1.218E+1
-8.755E-2	7.318E+0	1.221E+1
-8.755E-2	7.260E+0	1.217E+1
-9.242E-2	7.124E+0	1.236E+1
-9.242E-2	7.215E+0	1.222E+1
-8.755E-2	7.202E+0	1.235E+1
-9.242E-2	7.302E+0	1.232E+1
-9.242E-2	7.302E+0	1.213E+1
-9.242E-2	7.237E+0	1.232E+1
-9.079E-2	7.241E+0	1.225E+1
-8.755E-2	7.367E+0	1.234E+1
-9.079E-2	7.279E+0	1.219E+1
-8.917E-2	7.195E+0	1.216E+1
-8.593E-2	7.279E+0	1.225E+1
-8.755E-2	7.208E+0	1.234E+1
-9.079E-2	7.318E+0	1.221E+1
-9.242E-2	7.215E+0	1.227E+1
-9.079E-2	7.273E+0	1.237E+1
-9.079E-2	7.257E+0	1.237E+1
-9.242E-2	7.267E+0	1.226E+1
-8.917E-2	7.364E+0	1.232E+1
-8.755E-2	7.335E+0	1.231E+1
-8.755E-2	7.305E+0	1.242E+1
-9.242E-2	7.344E+0	1.225E+1
-9.242E-2	7.393E+0	1.231E+1
-8.755E-2	7.153E+0	1.226E+1
-8.593E-2	7.153E+0	1.229E+1
-8.917E-2	7.241E+0	1.231E+1
-9.079E-2	7.263E+0	1.226E+1
-8.917E-2	7.286E+0	1.228E+1
-8.593E-2	7.289E+0	1.227E+1
-9.242E-2	7.260E+0	1.235E+1
-9.079E-2	7.237E+0	1.218E+1
-8.755E-2	7.156E+0	1.228E+1
-8.755E-2	7.121E+0	1.215E+1
-9.079E-2	7.276E+0	1.220E+1
-9.079E-2	7.289E+0	1.225E+1
-8.917E-2	7.247E+0	1.236E+1
-8.917E-2	7.211E+0	1.224E+1
-9.079E-2	7.276E+0	1.216E+1
-8.917E-2	7.198E+0	1.223E+1
-9.079E-2	7.315E+0	1.235E+1
-8.917E-2	7.335E+0	1.221E+1
-9.079E-2	7.335E+0	1.225E+1
-9.242E-2	7.383E+0	1.218E+1
-8.755E-2	7.335E+0	1.220E+1
-8.917E-2	7.305E+0	1.216E+1
-8.755E-2	7.244E+0	1.226E+1
-9.079E-2	7.273E+0	1.227E+1
-8.755E-2	7.325E+0	1.232E+1
-9.079E-2	7.344E+0	1.231E+1
-9.079E-2	7.231E+0	1.227E+1
-9.079E-2	7.172E+0	1.223E+1
-8.755E-2	7.182E+0	1.214E+1
-8.917E-2	7.192E+0	1.240E+1
-9.079E-2	7.289E+0	1.227E+1
-9.079E-2	7.286E+0	1.226E+1
-9.079E-2	7.387E+0	1.236E+1
-8.755E-2	7.234E+0	1.232E+1
-8.917E-2	7.205E+0	1.220E+1
-9.242E-2	7.283E+0	1.229E+1
-8.917E-2	7.198E+0	1.232E+1
-8.917E-2	7.179E+0	1.232E+1
-9.079E-2	7.309E+0	1.227E+1
-9.079E-2	7.357E+0	1.231E+1
-9.079E-2	7.305E+0	1.234E+1
-8.917E-2	7.250E+0	1.216E+1
-8.917E-2	7.383E+0	1.218E+1
-9.404E-2	7.348E+0	1.232E+1
-9.079E-2	7.208E+0	1.225E+1
-8.917E-2	7.432E+0	1.211E+1
-8.755E-2	7.241E+0	1.224E+1
-9.242E-2	7.205E+0	1.223E+1
-8.917E-2	7.289E+0	1.212E+1
-8.917E-2	7.189E+0	1.233E+1
-8.917E-2	7.234E+0	1.231E+1
-9.079E-2	7.305E+0	1.224E+1
-8.755E-2	7.344E+0	1.219E+1
-8.917E-2	7.276E+0	1.226E+1
-9.242E-2	7.244E+0	1.221E+1
-9.242E-2	7.111E+0	1.209E+1
-8.755E-2	7.302E+0	1.217E+1
-9.079E-2	7.224E+0	1.233E+1
-9.079E-2	7.305E+0	1.218E+1
-9.079E-2	7.270E+0	1.230E+1
-9.079E-2	7.387E+0	1.222E+1
-8.917E-2	7.244E+0	1.219E+1
-9.079E-2	7.312E+0	1.226E+1
-9.242E-2	7.270E+0	1.220E+1
-9.242E-2	7.143E+0	1.227E+1
-8.917E-2	7.354E+0	1.241E+1
-9.079E-2	7.299E+0	1.220E+1
-8.917E-2	7.289E+0	1.233E+1
-8.755E-2	7.254E+0	1.217E+1
-8.755E-2	7.292E+0	1.218E+1
-9.079E-2	7.283E+0	1.233E+1
-9.566E-2	7.309E+0	1.232E+1
-8.593E-2	7.305E+0	1.239E+1
-8.917E-2	7.237E+0	1.223E+1
-9.079E-2	7.279E+0	1.229E+1
-9.079E-2	7.354E+0	1.234E+1
-9.079E-2	7.254E+0	1.220E+1
-8.593E-2	7.234E+0	1.223E+1
-8.755E-2	7.108E+0	1.245E+1
-9.242E-2	7.263E+0	1.228E+1
-9.079E-2	7.228E+0	1.218E+1
-9.079E-2	7.279E+0	1.221E+1
-9.079E-2	7.146E+0	1.217E+1
-9.079E-2	7.221E+0	1.238E+1
-8.917E-2	7.208E+0	1.219E+1
-8.917E-2	7.234E+0	1.228E+1
-8.917E-2	7.146E+0	1.221E+1
-9.242E-2	7.192E+0	1.238E+1
-8.593E-2	7.195E+0	1.234E+1
-8.917E-2	7.279E+0	1.224E+1
-8.917E-2	7.163E+0	1.224E+1
-9.242E-2	7.221E+0	1.238E+1
-8.593E-2	7.260E+0	1.229E+1
-8.755E-2	7.263E+0	1.211E+1
-9.079E-2	7.344E+0	1.223E+1
-8.755E-2	7.286E+0	1.237E+1
-8.593E-2	7.289E+0	1.229E+1
-8.917E-2	7.289E+0	1.228E+1
-9.079E-2	7.292E+0	1.210E+1
-9.404E-2	7.328E+0	1.222E+1
-8.755E-2	7.341E+0	1.226E+1
-8.917E-2	7.224E+0	1.244E+1
-9.404E-2	7.305E+0	1.229E+1
-9.079E-2	7.302E+0	1.222E+1
-8.917E-2	7.318E+0	1.221E+1
-8.593E-2	7.331E+0	1.223E+1
-9.079E-2	7.250E+0	1.226E+1
-9.242E-2	7.267E+0	1.222E+1
-8.755E-2	7.198E+0	1.229E+1
-8.755E-2	7.224E+0	1.231E+1
-9.079E-2	7.247E+0	1.233E+1
-9.079E-2	7.279E+0	1.218E+1
-8.917E-2	7.121E+0	1.238E+1
-8.917E-2	7.237E+0	1.223E+1
-9.079E-2	7.244E+0	1.232E+1
-9.404E-2	7.208E+0	1.225E+1
-8.917E-2	7.325E+0	1.225E+1
-8.917E-2	7.292E+0	1.229E+1
-9.242E-2	7.198E+0	1.222E+1
-9.242E-2	7.192E+0	1.216E+1
-9.242E-2	7.260E+0	1.229E+1
-8.755E-2	7.205E+0	1.222E+1
-9.079E-2	7.260E+0	1.215E+1
-9.242E-2	7.283E+0	1.228E+1
-9.079E-2	7.234E+0	1.227E+1
-8.755E-2	7.393E+0	1.235E+1
-8.917E-2	7.296E+0	1.224E+1
-9.079E-2	7.344E+0	1.225E+1
-8.755E-2	7.241E+0	1.233E+1
-8.593E-2	7.254E+0	1.227E+1
-9.079E-2	7.302E+0	1.229E+1
-9.079E-2	7.215E+0	1.241E+1
-8.755E-2	7.257E+0	1.242E+1
-8.917E-2	7.260E+0	1.217E+1
-8.917E-2	7.299E+0	1.218E+1
-9.242E-2	7.215E+0	1.220E+1
-8.755E-2	7.289E+0	1.231E+1
-8.917E-2	7.182E+0	1.225E+1
-8.917E-2	7.169E+0	1.218E+1
-9.079E-2	7.211E+0	1.229E+1
-9.079E-2	7.357E+0	1.222E+1
-8.917E-2	7.273E+0	1.219E+1
-9.242E-2	7.211E+0	1.219E+1
-9.242E-2	7.224E+0	1.229E+1
-8.593E-2	7.228E+0	1.224E+1
-8.593E-2	7.208E+0	1.222E+1
-9.079E-2	7.289E+0	1.217E+1
-9.079E-2	7.283E+0	1.223E+1
-8.917E-2	7.260E+0	1.236E+1
-8.917E-2	7.273E+0	1.232E+1
-9.079E-2	7.176E+0	1.230E+1
-9.079E-2	7.296E+0	1.245E+1
-8.755E-2	7.205E+0	1.236E+1
-8.917E-2	7.361E+0	1.233E+1
-9.079E-2	7.247E+0	1.228E+1
-9.079E-2	7.185E+0	1.233E+1
-8.917E-2	7.263E+0	1.228E+1
-8.917E-2	7.374E+0	1.239E+1
-9.079E-2	7.318E+0	1.219E+1
-9.404E-2	7.380E+0	1.239E+1
-8.755E-2	7.315E+0	1.226E+1
-8.755E-2	7.241E+0	1.216E+1
-8.755E-2	7.283E+0	1.224E+1
-9.242E-2	7.335E+0	1.224E+1
-8.755E-2	7.305E+0	1.231E+1
-8.755E-2	7.341E+0	1.219E+1
-9.079E-2	7.335E+0	1.219E+1
-8.917E-2	7.273E+0	1.223E+1
-9.079E-2	7.182E+0	1.230E+1
-8.593E-2	7.279E+0	1.224E+1
-8.917E-2	7.254E+0	1.225E+1
-8.917E-2	7.273E+0	1.222E+1
-8.431E-2	7.357E+0	1.232E+1
-8.917E-2	7.163E+0	1.218E+1
-8.917E-2	7.422E+0	1.233E+1
-9.079E-2	7.276E+0	1.233E+1
-8.593E-2	7.289E+0	1.220E+1
-8.755E-2	7.292E+0	1.237E+1
-8.755E-2	7.273E+0	1.226E+1
-9.242E-2	7.403E+0	1.220E+1
-8.917E-2	7.370E+0	1.226E+1
-8.917E-2	7.195E+0	1.235E+1
-9.079E-2	7.215E+0	1.225E+1
-9.242E-2	7.344E+0	1.219E+1
-8.593E-2	7.234E+0	1.236E+1
-8.593E-2	7.318E+0	1.218E+1
-9.079E-2	7.231E+0	1.247E+1
-9.079E-2	7.351E+0	1.221E+1
-8.917E-2	7.257E+0	1.231E+1
-8.917E-2	7.296E+0	1.224E+1
-9.079E-2	7.296E+0	1.229E+1
-9.242E-2	7.250E+0	1.214E+1
-9.079E-2	7.338E+0	1.229E+1
-8.755E-2	7.143E+0	1.223E+1
-9.079E-2	7.224E+0	1.224E+1
-9.079E-2	7.351E+0	1.222E+1
-8.755E-2	7.270E+0	1.217E+1
-8.755E-2	7.150E+0	1.222E+1
-8.755E-2	7.305E+0	1.228E+1
-8.917E-2	7.198E+0	1.233E+1
-8.593E-2	7.276E+0	1.226E+1
-8.755E-2	7.237E+0	1.229E+1
-8.917E-2	7.215E+0	1.227E+1
-9.242E-2	7.260E+0	1.223E+1
-8.755E-2	7.192E+0	1.238E+1
-8.593E-2	7.208E+0	1.224E+1
-8.917E-2	7.305E+0	1.236E+1
-9.079E-2	7.244E+0	1.224E+1
-8.917E-2	7.270E+0	1.222E+1
-8.755E-2	7.182E+0	1.240E+1
-9.079E-2	7.283E+0	1.228E+1
-9.079E-2	7.263E+0	1.231E+1
-8.917E-2	7.254E+0	1.242E+1
-8.917E-2	7.185E+0	1.230E+1
-8.755E-2	7.247E+0	1.237E+1
-8.917E-2	7.163E+0	1.225E+1
-8.755E-2	7.263E+0	1.222E+1
-8.755E-2	7.182E+0	1.219E+1
-8.917E-2	7.257E+0	1.223E+1
-9.404E-2	7.169E+0	1.228E+1
-8.755E-2	7.273E+0	1.222E+1
-8.917E-2	7.263E+0	1.228E+1
-8.917E-2	7.315E+0	1.235E+1
-9.079E-2	7.244E+0	1.230E+1
-8.917E-2	7.296E+0	1.234E+1
-8.755E-2	7.237E+0	1.231E+1
-9.079E-2	7.270E+0	1.223E+1
-9.404E-2	7.331E+0	1.218E+1
-8.917E-2	7.254E+0	1.228E+1
-8.755E-2	7.130E+0	1.218E+1
-8.917E-2	7.218E+0	1.232E+1
-9.242E-2	7.224E+0	1.228E+1
-9.079E-2	7.215E+0	1.237E+1
-8.755E-2	7.182E+0	1.232E+1
-8.917E-2	7.263E+0	1.212E+1
-9.242E-2	7.260E+0	1.243E+1
-9.079E-2	7.241E+0	1.234E+1
-8.593E-2	7.254E+0	1.225E+1
-9.566E-2	7.146E+0	1.220E+1
-8.917E-2	7.299E+0	1.227E+1
-8.755E-2	7.224E+0	1.218E+1
-8.917E-2	7.289E+0	1.230E+1
-8.917E-2	7.169E+0	1.223E+1
-9.079E-2	7.338E+0	1.228E+1
-9.079E-2	7.254E+0	1.225E+1
-8.755E-2	7.231E+0	1.207E+1
-9.242E-2	7.267E+0	1.228E+1
-9.079E-2	7.312E+0	1.211E+1
-8.917E-2	7.273E+0	1.224E+1
-8.755E-2	7.231E+0	1.219E+1
-9.079E-2	7.257E+0	1.228E+1
-9.079E-2	7.348E+0	1.219E+1
-9.079E-2	7.260E+0	1.239E+1
[truncated: 23,793 more rows]
