# Supplementary material for: Improved ANAP incorporation and VCF analysis reveal details of P2X7 current facilitation and a limited conformational interplay between ATP binding and the intracellular ballast domain
Source: eLife. 2023 Jan 4;12:e82479. doi: 10.7554/eLife.82479 (PMC9859053; doi:10.7554/eLife.82479)
Supplement: Figure 3—figure supplement 3—source data 2. [file elife-82479-fig3-figsupp3-data2.zip › Figure-3_figure-supplement-3_source-data-2/S23N-constructs/l22/28.csv]

-1.638E-1	1.206E+1	2.441E+1
-1.670E-1	1.210E+1	2.456E+1
-1.670E-1	1.212E+1	2.456E+1
-1.654E-1	1.215E+1	2.466E+1
-1.605E-1	1.213E+1	2.450E+1
-1.670E-1	1.211E+1	2.452E+1
-1.670E-1	1.211E+1	2.457E+1
-1.654E-1	1.216E+1	2.460E+1
-1.622E-1	1.216E+1	2.457E+1
-1.670E-1	1.221E+1	2.465E+1
-1.638E-1	1.197E+1	2.449E+1
-1.605E-1	1.217E+1	2.466E+1
-1.622E-1	1.209E+1	2.464E+1
-1.654E-1	1.222E+1	2.457E+1
-1.670E-1	1.204E+1	2.442E+1
-1.654E-1	1.209E+1	2.452E+1
-1.622E-1	1.212E+1	2.450E+1
-1.605E-1	1.206E+1	2.461E+1
-1.654E-1	1.202E+1	2.452E+1
-1.622E-1	1.210E+1	2.460E+1
-1.638E-1	1.201E+1	2.452E+1
-1.654E-1	1.209E+1	2.480E+1
-1.622E-1	1.220E+1	2.442E+1
-1.638E-1	1.215E+1	2.446E+1
-1.638E-1	1.204E+1	2.449E+1
-1.670E-1	1.217E+1	2.453E+1
-1.654E-1	1.215E+1	2.418E+1
-1.654E-1	1.207E+1	2.446E+1
-1.622E-1	1.214E+1	2.435E+1
-1.622E-1	1.213E+1	2.464E+1
-1.654E-1	1.210E+1	2.452E+1
-1.622E-1	1.204E+1	2.450E+1
-1.622E-1	1.206E+1	2.461E+1
-1.654E-1	1.205E+1	2.451E+1
-1.670E-1	1.213E+1	2.451E+1
-1.654E-1	1.192E+1	2.442E+1
-1.573E-1	1.225E+1	2.460E+1
-1.638E-1	1.227E+1	2.446E+1
-1.622E-1	1.203E+1	2.460E+1
-1.605E-1	1.209E+1	2.444E+1
-1.622E-1	1.210E+1	2.454E+1
-1.605E-1	1.221E+1	2.459E+1
-1.622E-1	1.214E+1	2.450E+1
-1.622E-1	1.212E+1	2.439E+1
-1.638E-1	1.216E+1	2.448E+1
-1.638E-1	1.211E+1	2.464E+1
-1.638E-1	1.219E+1	2.438E+1
-1.654E-1	1.220E+1	2.474E+1
-1.605E-1	1.218E+1	2.449E+1
-1.622E-1	1.221E+1	2.436E+1
-1.622E-1	1.216E+1	2.440E+1
-1.638E-1	1.206E+1	2.432E+1
-1.622E-1	1.207E+1	2.447E+1
-1.638E-1	1.219E+1	2.461E+1
-1.670E-1	1.206E+1	2.470E+1
-1.622E-1	1.219E+1	2.469E+1
-1.605E-1	1.210E+1	2.469E+1
-1.622E-1	1.206E+1	2.447E+1
-1.654E-1	1.217E+1	2.451E+1
-1.622E-1	1.213E+1	2.467E+1
-1.638E-1	1.202E+1	2.469E+1
-1.638E-1	1.215E+1	2.466E+1
-1.654E-1	1.203E+1	2.451E+1
-1.638E-1	1.210E+1	2.454E+1
-1.638E-1	1.197E+1	2.462E+1
-1.638E-1	1.227E+1	2.452E+1
-1.670E-1	1.211E+1	2.456E+1
-1.654E-1	1.218E+1	2.466E+1
-1.638E-1	1.210E+1	2.448E+1
-1.654E-1	1.214E+1	2.465E+1
-1.654E-1	1.222E+1	2.455E+1
-1.622E-1	1.218E+1	2.461E+1
-1.638E-1	1.211E+1	2.457E+1
-1.622E-1	1.233E+1	2.452E+1
-1.654E-1	1.209E+1	2.458E+1
-1.638E-1	1.212E+1	2.460E+1
-1.622E-1	1.217E+1	2.450E+1
-1.638E-1	1.210E+1	2.472E+1
-1.638E-1	1.211E+1	2.460E+1
-1.605E-1	1.203E+1	2.439E+1
-1.638E-1	1.214E+1	2.461E+1
-1.622E-1	1.212E+1	2.450E+1
-1.654E-1	1.220E+1	2.460E+1
-1.638E-1	1.216E+1	2.447E+1
-1.622E-1	1.215E+1	2.457E+1
-1.638E-1	1.213E+1	2.439E+1
-1.654E-1	1.205E+1	2.463E+1
-1.622E-1	1.213E+1	2.449E+1
-1.622E-1	1.216E+1	2.436E+1
-1.622E-1	1.208E+1	2.450E+1
-1.654E-1	1.209E+1	2.438E+1
-1.654E-1	1.215E+1	2.480E+1
-1.605E-1	1.222E+1	2.460E+1
-1.622E-1	1.207E+1	2.454E+1
-1.638E-1	1.209E+1	2.457E+1
-1.638E-1	1.204E+1	2.446E+1
-1.638E-1	1.216E+1	2.462E+1
-1.622E-1	1.207E+1	2.447E+1
-1.654E-1	1.233E+1	2.447E+1
-1.638E-1	1.217E+1	2.446E+1
-1.622E-1	1.227E+1	2.450E+1
-1.654E-1	1.213E+1	2.435E+1
-1.638E-1	1.221E+1	2.453E+1
-1.638E-1	1.205E+1	2.448E+1
-1.605E-1	1.201E+1	2.464E+1
-1.638E-1	1.202E+1	2.460E+1
-1.654E-1	1.219E+1	2.451E+1
-1.605E-1	1.222E+1	2.446E+1
-1.605E-1	1.209E+1	2.456E+1
-1.638E-1	1.206E+1	2.468E+1
-1.638E-1	1.217E+1	2.447E+1
-1.622E-1	1.205E+1	2.455E+1
-1.622E-1	1.216E+1	2.456E+1
-1.622E-1	1.217E+1	2.457E+1
-1.654E-1	1.208E+1	2.458E+1
-1.638E-1	1.212E+1	2.461E+1
-1.622E-1	1.223E+1	2.470E+1
-1.638E-1	1.210E+1	2.466E+1
-1.654E-1	1.215E+1	2.453E+1
-1.622E-1	1.204E+1	2.447E+1
-1.605E-1	1.207E+1	2.459E+1
-1.622E-1	1.228E+1	2.460E+1
-1.654E-1	1.222E+1	2.462E+1
-1.605E-1	1.215E+1	2.468E+1
-1.654E-1	1.201E+1	2.454E+1
-1.654E-1	1.222E+1	2.449E+1
-1.670E-1	1.218E+1	2.452E+1
-1.622E-1	1.194E+1	2.449E+1
-1.638E-1	1.206E+1	2.444E+1
-1.638E-1	1.215E+1	2.458E+1
-1.670E-1	1.218E+1	2.458E+1
-1.638E-1	1.212E+1	2.468E+1
-1.622E-1	1.227E+1	2.465E+1
-1.622E-1	1.210E+1	2.444E+1
-1.622E-1	1.212E+1	2.449E+1
-1.622E-1	1.209E+1	2.465E+1
-1.622E-1	1.215E+1	2.448E+1
-1.622E-1	1.222E+1	2.459E+1
-1.638E-1	1.226E+1	2.445E+1
-1.622E-1	1.212E+1	2.449E+1
-1.622E-1	1.216E+1	2.472E+1
-1.622E-1	1.221E+1	2.471E+1
-1.654E-1	1.212E+1	2.472E+1
-1.622E-1	1.205E+1	2.446E+1
-1.605E-1	1.212E+1	2.467E+1
-1.686E-1	1.221E+1	2.458E+1
-1.654E-1	1.210E+1	2.452E+1
-1.605E-1	1.233E+1	2.462E+1
-1.638E-1	1.216E+1	2.476E+1
-1.654E-1	1.216E+1	2.460E+1
-1.622E-1	1.214E+1	2.450E+1
-1.605E-1	1.229E+1	2.465E+1
-1.638E-1	1.208E+1	2.465E+1
-1.686E-1	1.216E+1	2.449E+1
-1.654E-1	1.216E+1	2.473E+1
-1.654E-1	1.232E+1	2.470E+1
-1.622E-1	1.218E+1	2.466E+1
-1.638E-1	1.223E+1	2.449E+1
-1.605E-1	1.221E+1	2.466E+1
-1.605E-1	1.214E+1	2.457E+1
-1.605E-1	1.208E+1	2.471E+1
-1.638E-1	1.210E+1	2.445E+1
-1.654E-1	1.221E+1	2.441E+1
-1.622E-1	1.214E+1	2.460E+1
-1.589E-1	1.211E+1	2.451E+1
-1.638E-1	1.223E+1	2.452E+1
-1.654E-1	1.213E+1	2.444E+1
-1.638E-1	1.210E+1	2.439E+1
-1.622E-1	1.204E+1	2.456E+1
-1.654E-1	1.215E+1	2.467E+1
-1.654E-1	1.236E+1	2.438E+1
-1.622E-1	1.214E+1	2.449E+1
-1.605E-1	1.207E+1	2.432E+1
-1.638E-1	1.225E+1	2.460E+1
-1.622E-1	1.214E+1	2.458E+1
-1.622E-1	1.211E+1	2.471E+1
-1.622E-1	1.214E+1	2.475E+1
-1.622E-1	1.218E+1	2.465E+1
-1.638E-1	1.217E+1	2.457E+1
-1.638E-1	1.223E+1	2.453E+1
-1.589E-1	1.206E+1	2.434E+1
-1.638E-1	1.205E+1	2.463E+1
-1.638E-1	1.216E+1	2.456E+1
-1.638E-1	1.215E+1	2.450E+1
-1.622E-1	1.220E+1	2.453E+1
-1.654E-1	1.214E+1	2.472E+1
-1.638E-1	1.213E+1	2.441E+1
-1.638E-1	1.206E+1	2.461E+1
-1.605E-1	1.217E+1	2.458E+1
-1.654E-1	1.223E+1	2.479E+1
-1.670E-1	1.223E+1	2.454E+1
-1.622E-1	1.233E+1	2.479E+1
-1.605E-1	1.216E+1	2.457E+1
-1.622E-1	1.218E+1	2.455E+1
-1.638E-1	1.221E+1	2.448E+1
-1.638E-1	1.221E+1	2.466E+1
-1.638E-1	1.221E+1	2.454E+1
-1.638E-1	1.222E+1	2.456E+1
-1.654E-1	1.214E+1	2.440E+1
-1.605E-1	1.213E+1	2.475E+1
-1.622E-1	1.215E+1	2.458E+1
-1.638E-1	1.231E+1	2.463E+1
-1.638E-1	1.215E+1	2.444E+1
-1.605E-1	1.224E+1	2.441E+1
-1.589E-1	1.231E+1	2.454E+1
-1.622E-1	1.207E+1	2.457E+1
-1.622E-1	1.217E+1	2.431E+1
-1.638E-1	1.221E+1	2.467E+1
-1.622E-1	1.228E+1	2.439E+1
-1.605E-1	1.218E+1	2.475E+1
-1.654E-1	1.222E+1	2.446E+1
-1.605E-1	1.222E+1	2.466E+1
-1.622E-1	1.215E+1	2.462E+1
-1.638E-1	1.218E+1	2.442E+1
-1.622E-1	1.201E+1	2.457E+1
-1.638E-1	1.215E+1	2.452E+1
-1.557E-1	1.213E+1	2.463E+1
-1.638E-1	1.216E+1	2.442E+1
-1.638E-1	1.208E+1	2.465E+1
-1.622E-1	1.220E+1	2.464E+1
-1.605E-1	1.217E+1	2.478E+1
-1.654E-1	1.225E+1	2.450E+1
-1.654E-1	1.213E+1	2.461E+1
-1.622E-1	1.215E+1	2.457E+1
-1.622E-1	1.215E+1	2.441E+1
-1.622E-1	1.226E+1	2.449E+1
-1.605E-1	1.228E+1	2.463E+1
-1.622E-1	1.216E+1	2.462E+1
-1.589E-1	1.214E+1	2.458E+1
-1.638E-1	1.209E+1	2.465E+1
-1.605E-1	1.206E+1	2.452E+1
-1.622E-1	1.194E+1	2.482E+1
-1.589E-1	1.209E+1	2.445E+1
-1.638E-1	1.216E+1	2.452E+1
-1.638E-1	1.227E+1	2.442E+1
-1.589E-1	1.223E+1	2.437E+1
-1.605E-1	1.216E+1	2.470E+1
-1.622E-1	1.210E+1	2.467E+1
-1.654E-1	1.211E+1	2.462E+1
-1.622E-1	1.207E+1	2.462E+1
-1.638E-1	1.194E+1	2.450E+1
-1.622E-1	1.217E+1	2.450E+1
-1.654E-1	1.215E+1	2.443E+1
-1.622E-1	1.214E+1	2.465E+1
-1.622E-1	1.214E+1	2.461E+1
-1.638E-1	1.221E+1	2.469E+1
-1.654E-1	1.215E+1	2.468E+1
-1.622E-1	1.216E+1	2.454E+1
-1.605E-1	1.218E+1	2.454E+1
-1.654E-1	1.214E+1	2.452E+1
-1.638E-1	1.216E+1	2.452E+1
-1.622E-1	1.214E+1	2.459E+1
-1.622E-1	1.208E+1	2.449E+1
-1.638E-1	1.211E+1	2.465E+1
-1.654E-1	1.222E+1	2.456E+1
-1.622E-1	1.211E+1	2.455E+1
-1.605E-1	1.217E+1	2.446E+1
-1.638E-1	1.211E+1	2.456E+1
-1.654E-1	1.220E+1	2.450E+1
-1.622E-1	1.228E+1	2.479E+1
-1.589E-1	1.211E+1	2.467E+1
-1.654E-1	1.208E+1	2.454E+1
-1.670E-1	1.210E+1	2.468E+1
-1.589E-1	1.222E+1	2.453E+1
-1.622E-1	1.216E+1	2.446E+1
-1.638E-1	1.198E+1	2.446E+1
-1.638E-1	1.224E+1	2.461E+1
-1.605E-1	1.219E+1	2.463E+1
-1.605E-1	1.200E+1	2.450E+1
-1.638E-1	1.226E+1	2.468E+1
-1.670E-1	1.215E+1	2.455E+1
-1.638E-1	1.220E+1	2.467E+1
-1.638E-1	1.224E+1	2.457E+1
-1.622E-1	1.211E+1	2.441E+1
-1.654E-1	1.207E+1	2.469E+1
-1.638E-1	1.212E+1	2.468E+1
-1.638E-1	1.219E+1	2.466E+1
-1.622E-1	1.217E+1	2.455E+1
-1.622E-1	1.208E+1	2.461E+1
-1.605E-1	1.213E+1	2.472E+1
-1.589E-1	1.223E+1	2.462E+1
-1.622E-1	1.206E+1	2.449E+1
-1.670E-1	1.218E+1	2.452E+1
-1.622E-1	1.215E+1	2.473E+1
-1.622E-1	1.207E+1	2.452E+1
-1.654E-1	1.218E+1	2.469E+1
-1.638E-1	1.224E+1	2.442E+1
-1.622E-1	1.220E+1	2.460E+1
-1.638E-1	1.222E+1	2.473E+1
-1.622E-1	1.215E+1	2.459E+1
-1.654E-1	1.217E+1	2.462E+1
-1.605E-1	1.217E+1	2.462E+1
-1.638E-1	1.230E+1	2.444E+1
-1.622E-1	1.211E+1	2.453E+1
-1.605E-1	1.220E+1	2.434E+1
-1.605E-1	1.239E+1	2.446E+1
-1.605E-1	1.206E+1	2.443E+1
-1.605E-1	1.220E+1	2.451E+1
-1.622E-1	1.218E+1	2.460E+1
-1.589E-1	1.215E+1	2.451E+1
-1.589E-1	1.218E+1	2.457E+1
-1.589E-1	1.213E+1	2.450E+1
-1.638E-1	1.228E+1	2.438E+1
-1.638E-1	1.220E+1	2.443E+1
-1.605E-1	1.214E+1	2.443E+1
-1.638E-1	1.215E+1	2.441E+1
-1.654E-1	1.225E+1	2.461E+1
-1.605E-1	1.209E+1	2.450E+1
-1.605E-1	1.222E+1	2.461E+1
-1.605E-1	1.209E+1	2.463E+1
-1.654E-1	1.210E+1	2.458E+1
-1.638E-1	1.215E+1	2.456E+1
-1.573E-1	1.223E+1	2.457E+1
-1.622E-1	1.218E+1	2.446E+1
-1.605E-1	1.202E+1	2.483E+1
-1.605E-1	1.218E+1	2.483E+1
-1.605E-1	1.222E+1	2.470E+1
-1.605E-1	1.213E+1	2.455E+1
-1.622E-1	1.214E+1	2.460E+1
-1.622E-1	1.209E+1	2.445E+1
-1.605E-1	1.219E+1	2.452E+1
-1.622E-1	1.218E+1	2.454E+1
-1.638E-1	1.223E+1	2.459E+1
-1.622E-1	1.210E+1	2.461E+1
-1.589E-1	1.215E+1	2.444E+1
-1.654E-1	1.227E+1	2.452E+1
-1.670E-1	1.228E+1	2.467E+1
-1.654E-1	1.219E+1	2.460E+1
-1.589E-1	1.220E+1	2.475E+1
-1.638E-1	1.212E+1	2.465E+1
-1.622E-1	1.223E+1	2.447E+1
-1.622E-1	1.211E+1	2.468E+1
-1.622E-1	1.217E+1	2.452E+1
-1.638E-1	1.224E+1	2.455E+1
-1.622E-1	1.216E+1	2.455E+1
-1.605E-1	1.219E+1	2.449E+1
-1.622E-1	1.224E+1	2.466E+1
-1.638E-1	1.212E+1	2.443E+1
-1.638E-1	1.215E+1	2.474E+1
-1.622E-1	1.211E+1	2.458E+1
-1.605E-1	1.210E+1	2.447E+1
-1.638E-1	1.211E+1	2.461E+1
-1.638E-1	1.220E+1	2.447E+1
-1.605E-1	1.213E+1	2.446E+1
-1.622E-1	1.202E+1	2.455E+1
-1.654E-1	1.209E+1	2.462E+1
-1.638E-1	1.213E+1	2.452E+1
-1.605E-1	1.228E+1	2.457E+1
-1.622E-1	1.204E+1	2.460E+1
-1.654E-1	1.209E+1	2.456E+1
-1.638E-1	1.203E+1	2.458E+1
-1.605E-1	1.212E+1	2.456E+1
-1.605E-1	1.224E+1	2.472E+1
-1.638E-1	1.219E+1	2.475E+1
-1.638E-1	1.211E+1	2.461E+1
-1.622E-1	1.212E+1	2.456E+1
-1.638E-1	1.212E+1	2.460E+1
-1.622E-1	1.220E+1	2.449E+1
-1.622E-1	1.220E+1	2.457E+1
-1.638E-1	1.217E+1	2.474E+1
-1.605E-1	1.216E+1	2.461E+1
-1.622E-1	1.222E+1	2.457E+1
-1.638E-1	1.222E+1	2.458E+1
-1.638E-1	1.221E+1	2.477E+1
-1.622E-1	1.216E+1	2.466E+1
-1.622E-1	1.207E+1	2.479E+1
-1.605E-1	1.221E+1	2.469E+1
-1.622E-1	1.221E+1	2.467E+1
-1.622E-1	1.223E+1	2.464E+1
-1.638E-1	1.211E+1	2.450E+1
-1.622E-1	1.219E+1	2.471E+1
-1.622E-1	1.219E+1	2.472E+1
-1.589E-1	1.215E+1	2.462E+1
-1.654E-1	1.216E+1	2.447E+1
-1.638E-1	1.215E+1	2.450E+1
-1.605E-1	1.218E+1	2.466E+1
-1.573E-1	1.216E+1	2.483E+1
-1.605E-1	1.215E+1	2.455E+1
-1.638E-1	1.198E+1	2.455E+1
-1.638E-1	1.225E+1	2.457E+1
-1.605E-1	1.209E+1	2.457E+1
-1.638E-1	1.216E+1	2.462E+1
-1.638E-1	1.223E+1	2.441E+1
-1.638E-1	1.211E+1	2.454E+1
-1.622E-1	1.220E+1	2.439E+1
-1.622E-1	1.225E+1	2.451E+1
-1.654E-1	1.220E+1	2.463E+1
-1.638E-1	1.215E+1	2.447E+1
-1.605E-1	1.215E+1	2.469E+1
-1.622E-1	1.215E+1	2.450E+1
-1.622E-1	1.222E+1	2.467E+1
-1.638E-1	1.229E+1	2.472E+1
-1.622E-1	1.205E+1	2.454E+1
-1.622E-1	1.228E+1	2.462E+1
-1.622E-1	1.242E+1	2.456E+1
-1.638E-1	1.227E+1	2.461E+1
-1.622E-1	1.204E+1	2.451E+1
-1.622E-1	1.226E+1	2.446E+1
-1.654E-1	1.206E+1	2.450E+1
-1.605E-1	1.221E+1	2.458E+1
-1.638E-1	1.220E+1	2.447E+1
-1.622E-1	1.206E+1	2.470E+1
-1.638E-1	1.224E+1	2.454E+1
-1.573E-1	1.219E+1	2.451E+1
-1.622E-1	1.198E+1	2.466E+1
-1.654E-1	1.210E+1	2.452E+1
-1.654E-1	1.219E+1	2.442E+1
-1.589E-1	1.215E+1	2.460E+1
-1.605E-1	1.218E+1	2.455E+1
-1.573E-1	1.209E+1	2.474E+1
-1.622E-1	1.223E+1	2.458E+1
-1.622E-1	1.206E+1	2.454E+1
-1.589E-1	1.222E+1	2.452E+1
-1.605E-1	1.218E+1	2.494E+1
-1.654E-1	1.210E+1	2.478E+1
-1.622E-1	1.205E+1	2.464E+1
-1.589E-1	1.212E+1	2.471E+1
-1.638E-1	1.231E+1	2.459E+1
-1.622E-1	1.208E+1	2.462E+1
-1.638E-1	1.224E+1	2.460E+1
-1.589E-1	1.218E+1	2.463E+1
-1.638E-1	1.208E+1	2.457E+1
-1.638E-1	1.214E+1	2.466E+1
-1.589E-1	1.223E+1	2.464E+1
-1.605E-1	1.223E+1	2.476E+1
-1.622E-1	1.221E+1	2.472E+1
-1.638E-1	1.228E+1	2.445E+1
-1.605E-1	1.229E+1	2.450E+1
-1.622E-1	1.208E+1	2.456E+1
-1.638E-1	1.211E+1	2.457E+1
-1.638E-1	1.232E+1	2.467E+1
-1.605E-1	1.218E+1	2.444E+1
-1.589E-1	1.221E+1	2.439E+1
-1.589E-1	1.217E+1	2.472E+1
-1.638E-1	1.236E+1	2.452E+1
-1.622E-1	1.224E+1	2.473E+1
-1.589E-1	1.214E+1	2.466E+1
-1.605E-1	1.224E+1	2.456E+1
-1.638E-1	1.222E+1	2.470E+1
-1.622E-1	1.211E+1	2.460E+1
-1.605E-1	1.227E+1	2.461E+1
-1.622E-1	1.218E+1	2.460E+1
-1.654E-1	1.220E+1	2.465E+1
-1.622E-1	1.227E+1	2.473E+1
-1.605E-1	1.214E+1	2.477E+1
-1.638E-1	1.218E+1	2.467E+1
-1.638E-1	1.213E+1	2.463E+1
-1.605E-1	1.219E+1	2.484E+1
-1.622E-1	1.210E+1	2.476E+1
-1.605E-1	1.215E+1	2.489E+1
-1.638E-1	1.213E+1	2.462E+1
-1.622E-1	1.218E+1	2.466E+1
-1.622E-1	1.215E+1	2.456E+1
-1.605E-1	1.227E+1	2.469E+1
-1.638E-1	1.218E+1	2.457E+1
-1.589E-1	1.217E+1	2.458E+1
-1.605E-1	1.219E+1	2.458E+1
-1.622E-1	1.216E+1	2.443E+1
-1.638E-1	1.212E+1	2.465E+1
-1.605E-1	1.215E+1	2.445E+1
-1.605E-1	1.226E+1	2.485E+1
-1.605E-1	1.221E+1	2.453E+1
-1.638E-1	1.216E+1	2.450E+1
-1.589E-1	1.232E+1	2.450E+1
-1.605E-1	1.217E+1	2.470E+1
-1.622E-1	1.216E+1	2.456E+1
-1.622E-1	1.228E+1	2.451E+1
-1.589E-1	1.226E+1	2.462E+1
-1.589E-1	1.225E+1	2.471E+1
-1.622E-1	1.214E+1	2.478E+1
-1.622E-1	1.209E+1	2.465E+1
-1.605E-1	1.215E+1	2.469E+1
-1.622E-1	1.213E+1	2.438E+1
-1.605E-1	1.232E+1	2.446E+1
-1.638E-1	1.215E+1	2.463E+1
-1.589E-1	1.216E+1	2.457E+1
-1.589E-1	1.216E+1	2.462E+1
-1.605E-1	1.216E+1	2.458E+1
-1.605E-1	1.221E+1	2.458E+1
-1.605E-1	1.217E+1	2.471E+1
-1.589E-1	1.232E+1	2.479E+1
-1.605E-1	1.219E+1	2.458E+1
-1.638E-1	1.228E+1	2.444E+1
-1.622E-1	1.208E+1	2.468E+1
-1.622E-1	1.225E+1	2.465E+1
-1.638E-1	1.209E+1	2.457E+1
-1.605E-1	1.219E+1	2.462E+1
-1.589E-1	1.217E+1	2.461E+1
-1.605E-1	1.235E+1	2.462E+1
-1.605E-1	1.203E+1	2.458E+1
-1.622E-1	1.212E+1	2.476E+1
-1.622E-1	1.212E+1	2.459E+1
-1.605E-1	1.220E+1	2.472E+1
-1.589E-1	1.219E+1	2.462E+1
-1.638E-1	1.213E+1	2.466E+1
-1.605E-1	1.225E+1	2.451E+1
-1.589E-1	1.219E+1	2.454E+1
-1.622E-1	1.222E+1	2.446E+1
-1.638E-1	1.213E+1	2.462E+1
-1.622E-1	1.221E+1	2.483E+1
-1.605E-1	1.211E+1	2.473E+1
-1.638E-1	1.212E+1	2.482E+1
-1.638E-1	1.208E+1	2.465E+1
-1.622E-1	1.218E+1	2.461E+1
-1.605E-1	1.220E+1	2.478E+1
-1.589E-1	1.222E+1	2.431E+1
-1.622E-1	1.224E+1	2.461E+1
-1.638E-1	1.240E+1	2.460E+1
-1.589E-1	1.217E+1	2.467E+1
-1.622E-1	1.221E+1	2.453E+1
-1.622E-1	1.225E+1	2.475E+1
-1.605E-1	1.218E+1	2.455E+1
-1.589E-1	1.221E+1	2.464E+1
-1.622E-1	1.200E+1	2.461E+1
-1.654E-1	1.219E+1	2.488E+1
-1.589E-1	1.223E+1	2.458E+1
-1.589E-1	1.216E+1	2.455E+1
-1.622E-1	1.221E+1	2.470E+1
-1.654E-1	1.204E+1	2.457E+1
-1.622E-1	1.231E+1	2.478E+1
-1.605E-1	1.209E+1	2.487E+1
-1.638E-1	1.220E+1	2.450E+1
-1.605E-1	1.219E+1	2.457E+1
-1.605E-1	1.215E+1	2.462E+1
-1.605E-1	1.211E+1	2.466E+1
-1.622E-1	1.217E+1	2.457E+1
-1.622E-1	1.222E+1	2.477E+1
-1.605E-1	1.229E+1	2.465E+1
-1.605E-1	1.218E+1	2.451E+1
-1.605E-1	1.222E+1	2.455E+1
-1.622E-1	1.213E+1	2.469E+1
-1.622E-1	1.216E+1	2.477E+1
-1.605E-1	1.217E+1	2.465E+1
-1.622E-1	1.214E+1	2.453E+1
-1.638E-1	1.226E+1	2.471E+1
-1.622E-1	1.222E+1	2.468E+1
-1.605E-1	1.207E+1	2.477E+1
-1.654E-1	1.211E+1	2.457E+1
-1.622E-1	1.229E+1	2.441E+1
-1.622E-1	1.223E+1	2.467E+1
-1.573E-1	1.216E+1	2.458E+1
-1.605E-1	1.225E+1	2.477E+1
-1.622E-1	1.206E+1	2.458E+1
-1.605E-1	1.225E+1	2.466E+1
-1.605E-1	1.222E+1	2.462E+1
-1.622E-1	1.218E+1	2.459E+1
-1.622E-1	1.222E+1	2.475E+1
-1.589E-1	1.223E+1	2.449E+1
-1.589E-1	1.218E+1	2.468E+1
-1.638E-1	1.227E+1	2.467E+1
-1.654E-1	1.231E+1	2.455E+1
-1.589E-1	1.218E+1	2.454E+1
-1.589E-1	1.207E+1	2.489E+1
-1.638E-1	1.241E+1	2.452E+1
-1.622E-1	1.221E+1	2.458E+1
-1.622E-1	1.212E+1	2.476E+1
-1.573E-1	1.223E+1	2.474E+1
-1.605E-1	1.223E+1	2.470E+1
-1.589E-1	1.214E+1	2.475E+1
-1.605E-1	1.213E+1	2.470E+1
-1.589E-1	1.219E+1	2.463E+1
-1.605E-1	1.222E+1	2.455E+1
-1.654E-1	1.218E+1	2.460E+1
-1.622E-1	1.222E+1	2.459E+1
-1.589E-1	1.213E+1	2.461E+1
-1.622E-1	1.222E+1	2.481E+1
-1.605E-1	1.195E+1	2.466E+1
-1.605E-1	1.215E+1	2.469E+1
-1.589E-1	1.223E+1	2.461E+1
-1.605E-1	1.207E+1	2.453E+1
-1.638E-1	1.211E+1	2.472E+1
-1.622E-1	1.222E+1	2.458E+1
-1.605E-1	1.220E+1	2.472E+1
-1.573E-1	1.219E+1	2.478E+1
-1.622E-1	1.217E+1	2.479E+1
-1.622E-1	1.238E+1	2.461E+1
-1.589E-1	1.212E+1	2.462E+1
-1.622E-1	1.228E+1	2.449E+1
-1.638E-1	1.211E+1	2.460E+1
-1.589E-1	1.206E+1	2.459E+1
-1.573E-1	1.228E+1	2.473E+1
-1.573E-1	1.202E+1	2.474E+1
-1.638E-1	1.213E+1	2.468E+1
-1.589E-1	1.224E+1	2.463E+1
-1.589E-1	1.221E+1	2.446E+1
-1.589E-1	1.223E+1	2.495E+1
-1.605E-1	1.206E+1	2.466E+1
-1.622E-1	1.213E+1	2.450E+1
-1.605E-1	1.206E+1	2.471E+1
-1.589E-1	1.214E+1	2.468E+1
-1.622E-1	1.222E+1	2.468E+1
-1.605E-1	1.213E+1	2.485E+1
-1.573E-1	1.211E+1	2.463E+1
-1.605E-1	1.216E+1	2.467E+1
-1.605E-1	1.228E+1	2.470E+1
-1.589E-1	1.213E+1	2.476E+1
-1.589E-1	1.224E+1	2.461E+1
-1.589E-1	1.222E+1	2.469E+1
-1.670E-1	1.213E+1	2.474E+1
-1.605E-1	1.218E+1	2.458E+1
-1.605E-1	1.211E+1	2.470E+1
-1.605E-1	1.221E+1	2.466E+1
-1.638E-1	1.228E+1	2.478E+1
-1.622E-1	1.226E+1	2.467E+1
-1.589E-1	1.221E+1	2.454E+1
-1.589E-1	1.196E+1	2.466E+1
-1.638E-1	1.228E+1	2.468E+1
-1.622E-1	1.218E+1	2.484E+1
-1.573E-1	1.214E+1	2.485E+1
-1.622E-1	1.216E+1	2.471E+1
-1.622E-1	1.223E+1	2.478E+1
-1.605E-1	1.229E+1	2.457E+1
-1.605E-1	1.208E+1	2.467E+1
-1.605E-1	1.224E+1	2.462E+1
-1.638E-1	1.226E+1	2.458E+1
-1.605E-1	1.220E+1	2.451E+1
-1.589E-1	1.228E+1	2.465E+1
-1.622E-1	1.219E+1	2.462E+1
-1.638E-1	1.224E+1	2.470E+1
-1.589E-1	1.204E+1	2.471E+1
-1.605E-1	1.216E+1	2.460E+1
-1.605E-1	1.219E+1	2.476E+1
-1.589E-1	1.213E+1	2.462E+1
-1.589E-1	1.221E+1	2.441E+1
-1.605E-1	1.211E+1	2.474E+1
-1.622E-1	1.223E+1	2.470E+1
-1.638E-1	1.241E+1	2.459E+1
-1.573E-1	1.213E+1	2.478E+1
-1.557E-1	1.227E+1	2.438E+1
-1.622E-1	1.220E+1	2.463E+1
-1.638E-1	1.220E+1	2.464E+1
-1.573E-1	1.213E+1	2.483E+1
-1.541E-1	1.218E+1	2.462E+1
-1.622E-1	1.216E+1	2.450E+1
-1.638E-1	1.232E+1	2.474E+1
-1.605E-1	1.222E+1	2.462E+1
-1.605E-1	1.228E+1	2.466E+1
-1.589E-1	1.219E+1	2.452E+1
-1.622E-1	1.228E+1	2.478E+1
-1.622E-1	1.234E+1	2.468E+1
-1.589E-1	1.216E+1	2.470E+1
-1.605E-1	1.212E+1	2.462E+1
-1.622E-1	1.216E+1	2.457E+1
-1.605E-1	1.219E+1	2.465E+1
-1.605E-1	1.221E+1	2.444E+1
-1.589E-1	1.223E+1	2.449E+1
-1.654E-1	1.220E+1	2.489E+1
-1.589E-1	1.221E+1	2.461E+1
-1.589E-1	1.224E+1	2.464E+1
-1.622E-1	1.223E+1	2.461E+1
-1.622E-1	1.222E+1	2.447E+1
-1.622E-1	1.211E+1	2.463E+1
-1.605E-1	1.220E+1	2.480E+1
-1.605E-1	1.216E+1	2.465E+1
-1.622E-1	1.216E+1	2.459E+1
-1.605E-1	1.214E+1	2.471E+1
-1.573E-1	1.209E+1	2.462E+1
-1.605E-1	1.227E+1	2.476E+1
-1.605E-1	1.220E+1	2.465E+1
-1.605E-1	1.235E+1	2.479E+1
-1.589E-1	1.210E+1	2.485E+1
-1.605E-1	1.215E+1	2.470E+1
-1.622E-1	1.220E+1	2.474E+1
-1.589E-1	1.212E+1	2.470E+1
-1.605E-1	1.229E+1	2.460E+1
-1.589E-1	1.208E+1	2.467E+1
-1.654E-1	1.235E+1	2.469E+1
-1.589E-1	1.217E+1	2.472E+1
-1.605E-1	1.216E+1	2.482E+1
-1.605E-1	1.212E+1	2.464E+1
-1.605E-1	1.230E+1	2.476E+1
-1.605E-1	1.232E+1	2.462E+1
-1.605E-1	1.227E+1	2.469E+1
-1.589E-1	1.207E+1	2.469E+1
-1.622E-1	1.217E+1	2.476E+1
-1.573E-1	1.225E+1	2.465E+1
-1.589E-1	1.226E+1	2.462E+1
-1.589E-1	1.219E+1	2.477E+1
-1.605E-1	1.223E+1	2.480E+1
-1.589E-1	1.222E+1	2.473E+1
-1.589E-1	1.235E+1	2.468E+1
-1.589E-1	1.213E+1	2.460E+1
-1.622E-1	1.215E+1	2.495E+1
-1.589E-1	1.227E+1	2.465E+1
-1.573E-1	1.222E+1	2.468E+1
-1.605E-1	1.223E+1	2.462E+1
-1.622E-1	1.219E+1	2.473E+1
-1.605E-1	1.221E+1	2.459E+1
-1.589E-1	1.224E+1	2.453E+1
-1.589E-1	1.219E+1	2.460E+1
-1.622E-1	1.229E+1	2.478E+1
-1.605E-1	1.225E+1	2.474E+1
-1.605E-1	1.213E+1	2.459E+1
-1.622E-1	1.228E+1	2.476E+1
-1.605E-1	1.221E+1	2.477E+1
-1.589E-1	1.220E+1	2.470E+1
-1.605E-1	1.222E+1	2.456E+1
-1.557E-1	1.226E+1	2.467E+1
-1.605E-1	1.206E+1	2.453E+1
-1.605E-1	1.222E+1	2.457E+1
-1.589E-1	1.230E+1	2.462E+1
-1.573E-1	1.221E+1	2.440E+1
-1.638E-1	1.204E+1	2.471E+1
-1.557E-1	1.225E+1	2.458E+1
-1.589E-1	1.222E+1	2.471E+1
-1.605E-1	1.209E+1	2.466E+1
-1.605E-1	1.219E+1	2.464E+1
-1.589E-1	1.232E+1	2.465E+1
-1.573E-1	1.225E+1	2.465E+1
-1.622E-1	1.224E+1	2.483E+1
-1.638E-1	1.212E+1	2.471E+1
-1.605E-1	1.215E+1	2.467E+1
-1.589E-1	1.225E+1	2.464E+1
-1.605E-1	1.216E+1	2.479E+1
-1.622E-1	1.216E+1	2.468E+1
-1.589E-1	1.230E+1	2.460E+1
-1.589E-1	1.214E+1	2.454E+1
-1.605E-1	1.216E+1	2.462E+1
-1.605E-1	1.222E+1	2.464E+1
-1.589E-1	1.213E+1	2.460E+1
-1.589E-1	1.220E+1	2.470E+1
-1.573E-1	1.231E+1	2.470E+1
-1.622E-1	1.226E+1	2.469E+1
-1.589E-1	1.211E+1	2.465E+1
-1.589E-1	1.216E+1	2.469E+1
-1.605E-1	1.206E+1	2.469E+1
-1.638E-1	1.231E+1	2.474E+1
-1.589E-1	1.213E+1	2.468E+1
-1.605E-1	1.210E+1	2.452E+1
-1.622E-1	1.219E+1	2.457E+1
-1.622E-1	1.228E+1	2.477E+1
-1.573E-1	1.213E+1	2.454E+1
-1.573E-1	1.228E+1	2.467E+1
-1.605E-1	1.229E+1	2.471E+1
-1.622E-1	1.204E+1	2.457E+1
-1.605E-1	1.202E+1	2.474E+1
-1.557E-1	1.244E+1	2.471E+1
-1.638E-1	1.213E+1	2.479E+1
-1.605E-1	1.224E+1	2.477E+1
-1.605E-1	1.226E+1	2.460E+1
-1.573E-1	1.230E+1	2.459E+1
-1.605E-1	1.208E+1	2.467E+1
-1.622E-1	1.233E+1	2.490E+1
-1.605E-1	1.234E+1	2.448E+1
-1.573E-1	1.213E+1	2.441E+1
-1.573E-1	1.218E+1	2.468E+1
-1.605E-1	1.220E+1	2.473E+1
-1.573E-1	1.218E+1	2.471E+1
-1.589E-1	1.216E+1	2.470E+1
-1.605E-1	1.223E+1	2.465E+1
-1.605E-1	1.223E+1	2.476E+1
-1.605E-1	1.228E+1	2.472E+1
-1.573E-1	1.215E+1	2.466E+1
-1.605E-1	1.222E+1	2.460E+1
-1.622E-1	1.226E+1	2.467E+1
-1.589E-1	1.210E+1	2.486E+1
-1.589E-1	1.235E+1	2.466E+1
-1.605E-1	1.217E+1	2.473E+1
-1.622E-1	1.227E+1	2.463E+1
-1.589E-1	1.214E+1	2.458E+1
-1.573E-1	1.213E+1	2.454E+1
-1.589E-1	1.228E+1	2.465E+1
-1.589E-1	1.225E+1	2.454E+1
-1.573E-1	1.229E+1	2.467E+1
-1.573E-1	1.225E+1	2.460E+1
-1.622E-1	1.206E+1	2.467E+1
-1.638E-1	1.206E+1	2.475E+1
-1.573E-1	1.214E+1	2.470E+1
-1.573E-1	1.219E+1	2.458E+1
-1.605E-1	1.230E+1	2.468E+1
-1.638E-1	1.227E+1	2.464E+1
-1.589E-1	1.227E+1	2.472E+1
-1.573E-1	1.234E+1	2.468E+1
-1.589E-1	1.228E+1	2.464E+1
-1.638E-1	1.211E+1	2.459E+1
-1.605E-1	1.210E+1	2.455E+1
-1.573E-1	1.205E+1	2.458E+1
-1.605E-1	1.220E+1	2.466E+1
-1.622E-1	1.218E+1	2.477E+1
-1.605E-1	1.215E+1	2.475E+1
-1.573E-1	1.216E+1	2.467E+1
-1.573E-1	1.203E+1	2.468E+1
-1.622E-1	1.227E+1	2.480E+1
-1.605E-1	1.226E+1	2.479E+1
-1.573E-1	1.232E+1	2.477E+1
-1.589E-1	1.230E+1	2.464E+1
-1.622E-1	1.217E+1	2.466E+1
-1.589E-1	1.231E+1	2.474E+1
-1.573E-1	1.217E+1	2.467E+1
-1.605E-1	1.216E+1	2.475E+1
-1.605E-1	1.220E+1	2.460E+1
-1.605E-1	1.226E+1	2.467E+1
-1.589E-1	1.227E+1	2.466E+1
-1.605E-1	1.233E+1	2.473E+1
-1.573E-1	1.213E+1	2.459E+1
-1.605E-1	1.218E+1	2.469E+1
-1.605E-1	1.218E+1	2.465E+1
-1.573E-1	1.221E+1	2.464E+1
-1.605E-1	1.228E+1	2.470E+1
-1.605E-1	1.220E+1	2.468E+1
-1.605E-1	1.208E+1	2.479E+1
-1.605E-1	1.220E+1	2.456E+1
-1.605E-1	1.215E+1	2.462E+1
-1.605E-1	1.233E+1	2.469E+1
-1.557E-1	1.207E+1	2.481E+1
-1.573E-1	1.217E+1	2.467E+1
-1.605E-1	1.213E+1	2.460E+1
-1.589E-1	1.218E+1	2.466E+1
-1.605E-1	1.216E+1	2.471E+1
-1.589E-1	1.209E+1	2.470E+1
-1.605E-1	1.219E+1	2.469E+1
-1.589E-1	1.213E+1	2.469E+1
-1.589E-1	1.230E+1	2.473E+1
-1.605E-1	1.207E+1	2.479E+1
-1.622E-1	1.224E+1	2.483E+1
-1.622E-1	1.228E+1	2.462E+1
-1.605E-1	1.216E+1	2.480E+1
-1.622E-1	1.235E+1	2.476E+1
-1.622E-1	1.211E+1	2.491E+1
-1.589E-1	1.219E+1	2.474E+1
-1.589E-1	1.229E+1	2.477E+1
-1.573E-1	1.227E+1	2.469E+1
-1.622E-1	1.230E+1	2.467E+1
-1.589E-1	1.214E+1	2.462E+1
-1.573E-1	1.229E+1	2.462E+1
-1.605E-1	1.232E+1	2.477E+1
-1.573E-1	1.223E+1	2.466E+1
-1.589E-1	1.214E+1	2.485E+1
-1.573E-1	1.221E+1	2.483E+1
-1.589E-1	1.219E+1	2.471E+1
-1.605E-1	1.218E+1	2.467E+1
-1.622E-1	1.207E+1	2.472E+1
-1.589E-1	1.223E+1	2.457E+1
-1.573E-1	1.224E+1	2.473E+1
-1.605E-1	1.224E+1	2.455E+1
-1.605E-1	1.224E+1	2.439E+1
-1.573E-1	1.218E+1	2.462E+1
-1.589E-1	1.221E+1	2.481E+1
-1.589E-1	1.219E+1	2.487E+1
-1.589E-1	1.229E+1	2.467E+1
-1.589E-1	1.233E+1	2.472E+1
-1.605E-1	1.209E+1	2.485E+1
-1.605E-1	1.217E+1	2.471E+1
-1.557E-1	1.236E+1	2.491E+1
-1.605E-1	1.218E+1	2.468E+1
-1.573E-1	1.231E+1	2.457E+1
-1.605E-1	1.237E+1	2.475E+1
-1.589E-1	1.225E+1	2.475E+1
-1.589E-1	1.228E+1	2.466E+1
-1.573E-1	1.216E+1	2.472E+1
-1.622E-1	1.210E+1	2.483E+1
-1.589E-1	1.205E+1	2.467E+1
-1.573E-1	1.224E+1	2.460E+1
-1.589E-1	1.219E+1	2.476E+1
-1.622E-1	1.229E+1	2.448E+1
-1.573E-1	1.223E+1	2.487E+1
-1.557E-1	1.218E+1	2.479E+1
-1.573E-1	1.210E+1	2.472E+1
-1.605E-1	1.214E+1	2.459E+1
-1.589E-1	1.228E+1	2.485E+1
-1.573E-1	1.221E+1	2.460E+1
-1.573E-1	1.232E+1	2.469E+1
-1.622E-1	1.222E+1	2.462E+1
-1.589E-1	1.220E+1	2.480E+1
-1.589E-1	1.214E+1	2.459E+1
-1.589E-1	1.231E+1	2.466E+1
-1.605E-1	1.201E+1	2.489E+1
-1.589E-1	1.225E+1	2.461E+1
-1.573E-1	1.233E+1	2.482E+1
-1.589E-1	1.214E+1	2.464E+1
-1.589E-1	1.210E+1	2.457E+1
-1.589E-1	1.219E+1	2.489E+1
-1.589E-1	1.234E+1	2.484E+1
-1.589E-1	1.226E+1	2.459E+1
-1.605E-1	1.219E+1	2.494E+1
-1.605E-1	1.219E+1	2.478E+1
-1.573E-1	1.218E+1	2.470E+1
-1.589E-1	1.222E+1	2.477E+1
-1.605E-1	1.222E+1	2.466E+1
-1.573E-1	1.212E+1	2.464E+1
-1.589E-1	1.220E+1	2.483E+1
-1.573E-1	1.216E+1	2.459E+1
-1.589E-1	1.228E+1	2.481E+1
-1.589E-1	1.219E+1	2.452E+1
-1.589E-1	1.217E+1	2.456E+1
-1.654E-1	1.228E+1	2.444E+1
-1.638E-1	1.214E+1	2.484E+1
-1.605E-1	1.222E+1	2.492E+1
-1.605E-1	1.225E+1	2.474E+1
-1.573E-1	1.228E+1	2.451E+1
-1.589E-1	1.219E+1	2.469E+1
-1.589E-1	1.223E+1	2.463E+1
-1.557E-1	1.221E+1	2.477E+1
-1.589E-1	1.215E+1	2.468E+1
-1.622E-1	1.222E+1	2.445E+1
-1.589E-1	1.210E+1	2.475E+1
-1.573E-1	1.210E+1	2.482E+1
-1.589E-1	1.230E+1	2.455E+1
-1.622E-1	1.218E+1	2.484E+1
-1.589E-1	1.221E+1	2.487E+1
-1.573E-1	1.223E+1	2.466E+1
-1.589E-1	1.227E+1	2.482E+1
-1.622E-1	1.232E+1	2.487E+1
-1.589E-1	1.225E+1	2.454E+1
-1.573E-1	1.231E+1	2.483E+1
-1.605E-1	1.218E+1	2.458E+1
-1.605E-1	1.219E+1	2.456E+1
-1.589E-1	1.218E+1	2.472E+1
-1.589E-1	1.232E+1	2.482E+1
-1.622E-1	1.219E+1	2.465E+1
-1.605E-1	1.219E+1	2.481E+1
-1.605E-1	1.212E+1	2.474E+1
-1.573E-1	1.216E+1	2.474E+1
-1.622E-1	1.220E+1	2.474E+1
-1.622E-1	1.226E+1	2.474E+1
-1.589E-1	1.224E+1	2.464E+1
-1.557E-1	1.236E+1	2.477E+1
-1.589E-1	1.228E+1	2.456E+1
-1.605E-1	1.224E+1	2.461E+1
-1.589E-1	1.236E+1	2.469E+1
-1.557E-1	1.220E+1	2.473E+1
-1.573E-1	1.225E+1	2.467E+1
-1.573E-1	1.200E+1	2.476E+1
-1.605E-1	1.225E+1	2.465E+1
-1.557E-1	1.232E+1	2.441E+1
-1.605E-1	1.221E+1	2.476E+1
-1.589E-1	1.224E+1	2.449E+1
-1.573E-1	1.223E+1	2.464E+1
-1.589E-1	1.214E+1	2.481E+1
-1.589E-1	1.226E+1	2.476E+1
-1.622E-1	1.216E+1	2.473E+1
-1.589E-1	1.221E+1	2.467E+1
-1.573E-1	1.223E+1	2.480E+1
-1.589E-1	1.214E+1	2.481E+1
-1.589E-1	1.217E+1	2.472E+1
-1.605E-1	1.228E+1	2.481E+1
-1.573E-1	1.231E+1	2.475E+1
-1.573E-1	1.212E+1	2.489E+1
-1.589E-1	1.227E+1	2.461E+1
-1.589E-1	1.227E+1	2.474E+1
-1.573E-1	1.234E+1	2.470E+1
-1.622E-1	1.227E+1	2.486E+1
-1.605E-1	1.213E+1	2.480E+1
-1.573E-1	1.219E+1	2.486E+1
-1.589E-1	1.240E+1	2.477E+1
-1.589E-1	1.234E+1	2.462E+1
-1.605E-1	1.220E+1	2.455E+1
-1.605E-1	1.221E+1	2.464E+1
-1.573E-1	1.211E+1	2.463E+1
-1.573E-1	1.234E+1	2.462E+1
-1.622E-1	1.236E+1	2.475E+1
-1.573E-1	1.215E+1	2.482E+1
-1.557E-1	1.214E+1	2.491E+1
-1.589E-1	1.217E+1	2.467E+1
-1.605E-1	1.223E+1	2.457E+1
-1.605E-1	1.228E+1	2.483E+1
-1.557E-1	1.217E+1	2.484E+1
-1.589E-1	1.220E+1	2.463E+1
-1.605E-1	1.226E+1	2.478E+1
-1.589E-1	1.212E+1	2.475E+1
-1.573E-1	1.216E+1	2.466E+1
-1.589E-1	1.223E+1	2.454E+1
-1.605E-1	1.230E+1	2.471E+1
-1.605E-1	1.248E+1	2.479E+1
-1.541E-1	1.219E+1	2.469E+1
-1.573E-1	1.222E+1	2.473E+1
-1.622E-1	1.221E+1	2.462E+1
-1.573E-1	1.211E+1	2.451E+1
-1.557E-1	1.233E+1	2.477E+1
-1.573E-1	1.234E+1	2.478E+1
-1.605E-1	1.226E+1	2.492E+1
-1.589E-1	1.218E+1	2.457E+1
-1.557E-1	1.231E+1	2.461E+1
-1.573E-1	1.217E+1	2.472E+1
-1.605E-1	1.210E+1	2.461E+1
-1.605E-1	1.219E+1	2.468E+1
-1.589E-1	1.234E+1	2.449E+1
-1.605E-1	1.221E+1	2.481E+1
-1.605E-1	1.218E+1	2.485E+1
-1.589E-1	1.228E+1	2.470E+1
-1.573E-1	1.223E+1	2.463E+1
-1.573E-1	1.231E+1	2.475E+1
-1.605E-1	1.228E+1	2.491E+1
-1.557E-1	1.220E+1	2.453E+1
-1.573E-1	1.218E+1	2.477E+1
-1.589E-1	1.230E+1	2.459E+1
-1.605E-1	1.223E+1	2.481E+1
-1.573E-1	1.211E+1	2.466E+1
-1.573E-1	1.239E+1	2.459E+1
-1.622E-1	1.216E+1	2.462E+1
-1.622E-1	1.221E+1	2.476E+1
-1.573E-1	1.220E+1	2.462E+1
-1.557E-1	1.217E+1	2.470E+1
-1.573E-1	1.222E+1	2.469E+1
-1.605E-1	1.231E+1	2.485E+1
-1.605E-1	1.225E+1	2.461E+1
-1.589E-1	1.225E+1	2.495E+1
-1.589E-1	1.227E+1	2.482E+1
-1.654E-1	1.220E+1	2.474E+1
-1.605E-1	1.225E+1	2.474E+1
-1.573E-1	1.217E+1	2.468E+1
-1.573E-1	1.212E+1	2.498E+1
-1.605E-1	1.214E+1	2.465E+1
-1.557E-1	1.227E+1	2.458E+1
-1.589E-1	1.223E+1	2.455E+1
-1.589E-1	1.224E+1	2.465E+1
-1.605E-1	1.217E+1	2.473E+1
-1.589E-1	1.223E+1	2.462E+1
-1.573E-1	1.220E+1	2.471E+1
-1.589E-1	1.222E+1	2.482E+1
-1.638E-1	1.224E+1	2.470E+1
-1.589E-1	1.226E+1	2.480E+1
-1.573E-1	1.222E+1	2.485E+1
-1.573E-1	1.230E+1	2.460E+1
-1.605E-1	1.226E+1	2.479E+1
-1.589E-1	1.226E+1	2.497E+1
-1.573E-1	1.225E+1	2.468E+1
-1.589E-1	1.214E+1	2.462E+1
-1.622E-1	1.221E+1	2.487E+1
-1.573E-1	1.218E+1	2.461E+1
-1.573E-1	1.247E+1	2.470E+1
-1.605E-1	1.216E+1	2.457E+1
-1.622E-1	1.214E+1	2.474E+1
-1.589E-1	1.221E+1	2.481E+1
-1.573E-1	1.228E+1	2.455E+1
-1.573E-1	1.201E+1	2.482E+1
-1.622E-1	1.228E+1	2.467E+1
-1.589E-1	1.230E+1	2.496E+1
-1.573E-1	1.211E+1	2.461E+1
-1.589E-1	1.223E+1	2.472E+1
-1.573E-1	1.218E+1	2.485E+1
-1.605E-1	1.229E+1	2.467E+1
-1.573E-1	1.231E+1	2.460E+1
-1.589E-1	1.222E+1	2.477E+1
-1.622E-1	1.225E+1	2.474E+1
-1.573E-1	1.222E+1	2.473E+1
-1.557E-1	1.223E+1	2.476E+1
-1.589E-1	1.223E+1	2.471E+1
-1.573E-1	1.223E+1	2.469E+1
-1.622E-1	1.229E+1	2.480E+1
-1.557E-1	1.224E+1	2.492E+1
-1.605E-1	1.233E+1	2.495E+1
-1.573E-1	1.222E+1	2.481E+1
-1.573E-1	1.224E+1	2.466E+1
-1.573E-1	1.220E+1	2.468E+1
-1.605E-1	1.224E+1	2.464E+1
-1.589E-1	1.225E+1	2.490E+1
-1.573E-1	1.213E+1	2.464E+1
-1.573E-1	1.222E+1	2.469E+1
-1.589E-1	1.212E+1	2.481E+1
-1.622E-1	1.226E+1	2.482E+1
-1.589E-1	1.232E+1	2.465E+1
-1.557E-1	1.211E+1	2.456E+1
-1.589E-1	1.224E+1	2.486E+1
-1.589E-1	1.222E+1	2.474E+1
-1.589E-1	1.224E+1	2.466E+1
-1.557E-1	1.218E+1	2.459E+1
-1.573E-1	1.222E+1	2.462E+1
-1.622E-1	1.229E+1	2.472E+1
-1.573E-1	1.222E+1	2.461E+1
-1.541E-1	1.230E+1	2.475E+1
-1.605E-1	1.226E+1	2.487E+1
-1.589E-1	1.227E+1	2.475E+1
-1.589E-1	1.225E+1	2.475E+1
-1.573E-1	1.214E+1	2.474E+1
-1.589E-1	1.207E+1	2.479E+1
-1.605E-1	1.229E+1	2.473E+1
-1.573E-1	1.211E+1	2.486E+1
-1.589E-1	1.212E+1	2.489E+1
-1.605E-1	1.210E+1	2.475E+1
-1.589E-1	1.226E+1	2.460E+1
-1.589E-1	1.215E+1	2.461E+1
-1.573E-1	1.235E+1	2.467E+1
-1.605E-1	1.211E+1	2.468E+1
-1.605E-1	1.222E+1	2.484E+1
-1.589E-1	1.240E+1	2.471E+1
-1.589E-1	1.228E+1	2.458E+1
-1.589E-1	1.208E+1	2.487E+1
-1.589E-1	1.223E+1	2.466E+1
-1.573E-1	1.224E+1	2.462E+1
-1.589E-1	1.220E+1	2.455E+1
-1.589E-1	1.218E+1	2.484E+1
-1.573E-1	1.225E+1	2.459E+1
-1.573E-1	1.236E+1	2.456E+1
-1.573E-1	1.230E+1	2.475E+1
-1.589E-1	1.215E+1	2.468E+1
-1.589E-1	1.226E+1	2.476E+1
-1.605E-1	1.225E+1	2.488E+1
-1.589E-1	1.222E+1	2.460E+1
-1.573E-1	1.228E+1	2.473E+1
-1.605E-1	1.233E+1	2.459E+1
-1.589E-1	1.224E+1	2.470E+1
-1.573E-1	1.217E+1	2.460E+1
-1.605E-1	1.229E+1	2.463E+1
-1.605E-1	1.237E+1	2.462E+1
-1.589E-1	1.219E+1	2.479E+1
-1.557E-1	1.221E+1	2.465E+1
-1.573E-1	1.218E+1	2.472E+1
-1.573E-1	1.219E+1	2.467E+1
-1.605E-1	1.220E+1	2.466E+1
-1.557E-1	1.228E+1	2.488E+1
-1.589E-1	1.218E+1	2.464E+1
-1.589E-1	1.220E+1	2.481E+1
-1.573E-1	1.228E+1	2.472E+1
-1.557E-1	1.230E+1	2.470E+1
-1.589E-1	1.231E+1	2.482E+1
-1.605E-1	1.221E+1	2.465E+1
-1.589E-1	1.225E+1	2.475E+1
-1.573E-1	1.224E+1	2.463E+1
-1.605E-1	1.215E+1	2.462E+1
-1.589E-1	1.223E+1	2.462E+1
-1.573E-1	1.230E+1	2.451E+1
-1.573E-1	1.227E+1	2.493E+1
-1.605E-1	1.234E+1	2.469E+1
-1.589E-1	1.226E+1	2.454E+1
-1.573E-1	1.223E+1	2.475E+1
-1.557E-1	1.222E+1	2.464E+1
-1.605E-1	1.220E+1	2.476E+1
-1.573E-1	1.231E+1	2.465E+1
-1.573E-1	1.224E+1	2.484E+1
-1.557E-1	1.230E+1	2.482E+1
-1.589E-1	1.234E+1	2.462E+1
-1.573E-1	1.223E+1	2.459E+1
-1.589E-1	1.220E+1	2.485E+1
-1.573E-1	1.225E+1	2.475E+1
-1.589E-1	1.220E+1	2.473E+1
-1.622E-1	1.211E+1	2.478E+1
-1.589E-1	1.225E+1	2.466E+1
-1.573E-1	1.216E+1	2.474E+1
-1.589E-1	1.231E+1	2.466E+1
-1.589E-1	1.226E+1	2.468E+1
-1.573E-1	1.223E+1	2.475E+1
-1.541E-1	1.226E+1	2.473E+1
-1.573E-1	1.225E+1	2.472E+1
-1.589E-1	1.220E+1	2.468E+1
-1.589E-1	1.235E+1	2.475E+1
-1.557E-1	1.222E+1	2.484E+1
-1.589E-1	1.221E+1	2.462E+1
-1.573E-1	1.224E+1	2.456E+1
-1.589E-1	1.229E+1	2.478E+1
-1.573E-1	1.227E+1	2.478E+1
-1.573E-1	1.225E+1	2.482E+1
-1.605E-1	1.230E+1	2.464E+1
-1.605E-1	1.210E+1	2.455E+1
-1.573E-1	1.222E+1	2.479E+1
-1.573E-1	1.236E+1	2.449E+1
-1.605E-1	1.227E+1	2.480E+1
-1.573E-1	1.236E+1	2.466E+1
-1.541E-1	1.212E+1	2.459E+1
-1.589E-1	1.210E+1	2.478E+1
-1.589E-1	1.227E+1	2.473E+1
-1.573E-1	1.216E+1	2.481E+1
-1.557E-1	1.223E+1	2.476E+1
-1.589E-1	1.229E+1	2.491E+1
-1.589E-1	1.224E+1	2.493E+1
-1.557E-1	1.219E+1	2.478E+1
-1.573E-1	1.226E+1	2.460E+1
-1.573E-1	1.216E+1	2.483E+1
-1.605E-1	1.224E+1	2.485E+1
-1.557E-1	1.224E+1	2.464E+1
-1.573E-1	1.232E+1	2.488E+1
-1.589E-1	1.215E+1	2.491E+1
-1.605E-1	1.219E+1	2.490E+1
-1.589E-1	1.222E+1	2.491E+1
-1.573E-1	1.233E+1	2.476E+1
-1.557E-1	1.223E+1	2.463E+1
-1.605E-1	1.233E+1	2.459E+1
-1.573E-1	1.225E+1	2.465E+1
-1.573E-1	1.234E+1	2.479E+1
-1.589E-1	1.217E+1	2.471E+1
-1.605E-1	1.232E+1	2.487E+1
-1.573E-1	1.213E+1	2.456E+1
-1.573E-1	1.222E+1	2.455E+1
-1.557E-1	1.228E+1	2.473E+1
-1.605E-1	1.211E+1	2.485E+1
-1.573E-1	1.224E+1	2.478E+1
-1.541E-1	1.231E+1	2.474E+1
-1.557E-1	1.222E+1	2.452E+1
-1.573E-1	1.218E+1	2.474E+1
-1.573E-1	1.231E+1	2.473E+1
-1.573E-1	1.216E+1	2.479E+1
-1.573E-1	1.228E+1	2.496E+1
-1.605E-1	1.218E+1	2.490E+1
-1.589E-1	1.225E+1	2.483E+1
-1.573E-1	1.205E+1	2.473E+1
-1.589E-1	1.218E+1	2.476E+1
-1.605E-1	1.216E+1	2.472E+1
-1.541E-1	1.241E+1	2.504E+1
-1.557E-1	1.227E+1	2.485E+1
-1.573E-1	1.223E+1	2.473E+1
-1.573E-1	1.217E+1	2.463E+1
-1.557E-1	1.224E+1	2.485E+1
-1.557E-1	1.222E+1	2.486E+1
-1.573E-1	1.224E+1	2.475E+1
-1.589E-1	1.221E+1	2.461E+1
-1.589E-1	1.216E+1	2.472E+1
-1.557E-1	1.220E+1	2.485E+1
-1.589E-1	1.237E+1	2.481E+1
-1.589E-1	1.225E+1	2.475E+1
-1.541E-1	1.224E+1	2.468E+1
-1.557E-1	1.223E+1	2.483E+1
-1.573E-1	1.240E+1	2.456E+1
-1.589E-1	1.231E+1	2.481E+1
-1.557E-1	1.234E+1	2.475E+1
-1.573E-1	1.221E+1	2.480E+1
-1.557E-1	1.216E+1	2.466E+1
-1.589E-1	1.225E+1	2.471E+1
-1.573E-1	1.219E+1	2.466E+1
-1.573E-1	1.213E+1	2.486E+1
-1.573E-1	1.225E+1	2.495E+1
-1.605E-1	1.227E+1	2.460E+1
-1.589E-1	1.228E+1	2.474E+1
-1.573E-1	1.220E+1	2.481E+1
-1.573E-1	1.215E+1	2.473E+1
-1.589E-1	1.224E+1	2.480E+1
-1.605E-1	1.233E+1	2.459E+1
-1.589E-1	1.237E+1	2.481E+1
-1.557E-1	1.226E+1	2.462E+1
-1.589E-1	1.218E+1	2.468E+1
-1.573E-1	1.220E+1	2.481E+1
-1.589E-1	1.220E+1	2.491E+1
-1.573E-1	1.224E+1	2.480E+1
-1.589E-1	1.222E+1	2.468E+1
-1.573E-1	1.237E+1	2.458E+1
-1.557E-1	1.223E+1	2.473E+1
-1.589E-1	1.214E+1	2.493E+1
-1.589E-1	1.217E+1	2.474E+1
-1.589E-1	1.210E+1	2.468E+1
-1.573E-1	1.229E+1	2.473E+1
-1.589E-1	1.226E+1	2.474E+1
-1.589E-1	1.230E+1	2.478E+1
-1.573E-1	1.222E+1	2.481E+1
-1.557E-1	1.222E+1	2.466E+1
-1.573E-1	1.229E+1	2.476E+1
-1.589E-1	1.219E+1	2.468E+1
-1.557E-1	1.219E+1	2.465E+1
-1.589E-1	1.227E+1	2.472E+1
-1.589E-1	1.218E+1	2.468E+1
-1.605E-1	1.227E+1	2.478E+1
-1.573E-1	1.226E+1	2.497E+1
-1.541E-1	1.228E+1	2.479E+1
-1.573E-1	1.219E+1	2.483E+1
-1.589E-1	1.232E+1	2.484E+1
-1.557E-1	1.215E+1	2.477E+1
-1.573E-1	1.230E+1	2.472E+1
-1.589E-1	1.222E+1	2.476E+1
-1.589E-1	1.220E+1	2.474E+1
-1.573E-1	1.224E+1	2.478E+1
-1.524E-1	1.223E+1	2.479E+1
-1.605E-1	1.221E+1	2.488E+1
-1.589E-1	1.208E+1	2.483E+1
-1.557E-1	1.226E+1	2.486E+1
-1.541E-1	1.218E+1	2.473E+1
-1.573E-1	1.220E+1	2.448E+1
-1.573E-1	1.228E+1	2.456E+1
-1.589E-1	1.219E+1	2.482E+1
-1.557E-1	1.231E+1	2.472E+1
-1.573E-1	1.224E+1	2.482E+1
-1.573E-1	1.243E+1	2.462E+1
-1.589E-1	1.215E+1	2.467E+1
-1.541E-1	1.233E+1	2.477E+1
-1.589E-1	1.226E+1	2.467E+1
-1.557E-1	1.229E+1	2.464E+1
-1.557E-1	1.228E+1	2.477E+1
-1.573E-1	1.216E+1	2.465E+1
-1.557E-1	1.230E+1	2.461E+1
-1.573E-1	1.215E+1	2.466E+1
-1.573E-1	1.222E+1	2.471E+1
-1.589E-1	1.222E+1	2.485E+1
-1.573E-1	1.222E+1	2.479E+1
-1.573E-1	1.228E+1	2.476E+1
-1.573E-1	1.233E+1	2.474E+1
-1.541E-1	1.227E+1	2.460E+1
-1.589E-1	1.226E+1	2.486E+1
-1.573E-1	1.224E+1	2.482E+1
-1.573E-1	1.223E+1	2.457E+1
-1.557E-1	1.210E+1	2.478E+1
-1.573E-1	1.219E+1	2.482E+1
-1.589E-1	1.226E+1	2.464E+1
-1.573E-1	1.214E+1	2.476E+1
-1.524E-1	1.235E+1	2.457E+1
-1.557E-1	1.236E+1	2.498E+1
-1.605E-1	1.207E+1	2.477E+1
-1.605E-1	1.228E+1	2.469E+1
-1.573E-1	1.207E+1	2.475E+1
-1.573E-1	1.240E+1	2.503E+1
-1.605E-1	1.237E+1	2.466E+1
-1.589E-1	1.228E+1	2.466E+1
-1.557E-1	1.226E+1	2.474E+1
-1.622E-1	1.224E+1	2.476E+1
-1.605E-1	1.220E+1	2.467E+1
-1.573E-1	1.212E+1	2.477E+1
-1.605E-1	1.247E+1	2.481E+1
-1.589E-1	1.228E+1	2.455E+1
-1.573E-1	1.225E+1	2.484E+1
-1.557E-1	1.233E+1	2.476E+1
-1.541E-1	1.242E+1	2.479E+1
-1.589E-1	1.231E+1	2.481E+1
-1.605E-1	1.241E+1	2.494E+1
-1.589E-1	1.225E+1	2.493E+1
-1.524E-1	1.219E+1	2.468E+1
-1.557E-1	1.234E+1	2.463E+1
-1.589E-1	1.219E+1	2.487E+1
-1.573E-1	1.229E+1	2.468E+1
-1.524E-1	1.219E+1	2.486E+1
-1.605E-1	1.222E+1	2.464E+1
-1.622E-1	1.219E+1	2.464E+1
-1.557E-1	1.234E+1	2.473E+1
-1.557E-1	1.222E+1	2.493E+1
-1.589E-1	1.233E+1	2.484E+1
-1.589E-1	1.222E+1	2.471E+1
-1.589E-1	1.226E+1	2.480E+1
-1.541E-1	1.223E+1	2.474E+1
-1.557E-1	1.229E+1	2.478E+1
-1.573E-1	1.224E+1	2.466E+1
-1.573E-1	1.224E+1	2.475E+1
-1.573E-1	1.225E+1	2.478E+1
-1.573E-1	1.211E+1	2.482E+1
-1.589E-1	1.220E+1	2.476E+1
-1.573E-1	1.223E+1	2.475E+1
-1.589E-1	1.228E+1	2.480E+1
-1.557E-1	1.234E+1	2.494E+1
-1.573E-1	1.227E+1	2.478E+1
-1.573E-1	1.218E+1	2.473E+1
-1.541E-1	1.225E+1	2.470E+1
-1.573E-1	1.221E+1	2.478E+1
-1.557E-1	1.218E+1	2.484E+1
-1.557E-1	1.227E+1	2.470E+1
-1.573E-1	1.229E+1	2.469E+1
-1.573E-1	1.217E+1	2.475E+1
-1.605E-1	1.221E+1	2.473E+1
-1.557E-1	1.220E+1	2.469E+1
-1.573E-1	1.227E+1	2.473E+1
-1.573E-1	1.235E+1	2.476E+1
-1.589E-1	1.228E+1	2.468E+1
-1.589E-1	1.216E+1	2.491E+1
-1.557E-1	1.222E+1	2.471E+1
-1.605E-1	1.227E+1	2.467E+1
-1.589E-1	1.220E+1	2.471E+1
-1.557E-1	1.216E+1	2.478E+1
-1.541E-1	1.212E+1	2.485E+1
-1.589E-1	1.245E+1	2.481E+1
-1.589E-1	1.228E+1	2.471E+1
-1.573E-1	1.236E+1	2.462E+1
-1.557E-1	1.223E+1	2.478E+1
-1.589E-1	1.229E+1	2.469E+1
-1.605E-1	1.231E+1	2.464E+1
-1.541E-1	1.217E+1	2.490E+1
-1.589E-1	1.235E+1	2.481E+1
-1.605E-1	1.231E+1	2.475E+1
-1.605E-1	1.229E+1	2.498E+1
-1.573E-1	1.224E+1	2.471E+1
-1.573E-1	1.227E+1	2.466E+1
-1.557E-1	1.221E+1	2.477E+1
-1.605E-1	1.222E+1	2.489E+1
-1.557E-1	1.224E+1	2.483E+1
-1.573E-1	1.220E+1	2.488E+1
-1.557E-1	1.215E+1	2.459E+1
-1.573E-1	1.216E+1	2.465E+1
-1.573E-1	1.222E+1	2.477E+1
-1.541E-1	1.222E+1	2.460E+1
-1.573E-1	1.216E+1	2.462E+1
-1.605E-1	1.221E+1	2.488E+1
-1.573E-1	1.221E+1	2.461E+1
-1.573E-1	1.229E+1	2.479E+1
-1.557E-1	1.229E+1	2.477E+1
-1.589E-1	1.220E+1	2.474E+1
-1.557E-1	1.228E+1	2.490E+1
-1.557E-1	1.230E+1	2.479E+1
-1.573E-1	1.221E+1	2.466E+1
-1.589E-1	1.222E+1	2.483E+1
-1.573E-1	1.231E+1	2.470E+1
-1.557E-1	1.225E+1	2.460E+1
-1.573E-1	1.228E+1	2.486E+1
-1.557E-1	1.220E+1	2.489E+1
-1.557E-1	1.231E+1	2.477E+1
-1.557E-1	1.226E+1	2.466E+1
-1.573E-1	1.225E+1	2.478E+1
-1.589E-1	1.225E+1	2.485E+1
-1.557E-1	1.221E+1	2.483E+1
-1.573E-1	1.235E+1	2.477E+1
-1.541E-1	1.228E+1	2.461E+1
-1.573E-1	1.219E+1	2.485E+1
-1.557E-1	1.224E+1	2.452E+1
-1.589E-1	1.215E+1	2.482E+1
-1.557E-1	1.220E+1	2.485E+1
-1.573E-1	1.226E+1	2.464E+1
-1.541E-1	1.213E+1	2.484E+1
-1.557E-1	1.235E+1	2.484E+1
-1.573E-1	1.220E+1	2.477E+1
-1.573E-1	1.230E+1	2.485E+1
-1.557E-1	1.223E+1	2.485E+1
-1.541E-1	1.225E+1	2.488E+1
-1.541E-1	1.213E+1	2.460E+1
-1.557E-1	1.229E+1	2.484E+1
-1.557E-1	1.222E+1	2.465E+1
-1.557E-1	1.244E+1	2.487E+1
-1.573E-1	1.227E+1	2.481E+1
-1.622E-1	1.218E+1	2.468E+1
-1.557E-1	1.233E+1	2.484E+1
-1.573E-1	1.228E+1	2.468E+1
-1.557E-1	1.223E+1	2.486E+1
-1.605E-1	1.220E+1	2.484E+1
-1.589E-1	1.228E+1	2.485E+1
-1.557E-1	1.233E+1	2.468E+1
-1.557E-1	1.230E+1	2.469E+1
-1.589E-1	1.217E+1	2.484E+1
-1.573E-1	1.224E+1	2.451E+1
-1.573E-1	1.213E+1	2.508E+1
-1.605E-1	1.224E+1	2.479E+1
-1.573E-1	1.221E+1	2.477E+1
-1.557E-1	1.225E+1	2.477E+1
-1.573E-1	1.229E+1	2.485E+1
-1.557E-1	1.225E+1	2.462E+1
-1.589E-1	1.222E+1	2.487E+1
-1.557E-1	1.220E+1	2.469E+1
-1.557E-1	1.228E+1	2.473E+1
-1.557E-1	1.216E+1	2.485E+1
-1.573E-1	1.226E+1	2.473E+1
-1.589E-1	1.222E+1	2.475E+1
-1.541E-1	1.223E+1	2.484E+1
-1.573E-1	1.222E+1	2.476E+1
-1.573E-1	1.223E+1	2.479E+1
-1.573E-1	1.223E+1	2.475E+1
-1.557E-1	1.236E+1	2.473E+1
-1.557E-1	1.224E+1	2.472E+1
-1.573E-1	1.234E+1	2.478E+1
-1.557E-1	1.226E+1	2.483E+1
-1.557E-1	1.237E+1	2.474E+1
-1.589E-1	1.233E+1	2.490E+1
-1.573E-1	1.227E+1	2.458E+1
-1.557E-1	1.235E+1	2.485E+1
-1.557E-1	1.219E+1	2.489E+1
-1.605E-1	1.223E+1	2.470E+1
-1.573E-1	1.240E+1	2.473E+1
-1.589E-1	1.230E+1	2.462E+1
-1.508E-1	1.227E+1	2.481E+1
-1.573E-1	1.234E+1	2.485E+1
-1.605E-1	1.218E+1	2.482E+1
-1.524E-1	1.237E+1	2.482E+1
-1.524E-1	1.229E+1	2.494E+1
-1.573E-1	1.225E+1	2.472E+1
-1.589E-1	1.216E+1	2.487E+1
-1.557E-1	1.226E+1	2.454E+1
-1.541E-1	1.218E+1	2.462E+1
-1.589E-1	1.220E+1	2.478E+1
-1.589E-1	1.223E+1	2.461E+1
-1.557E-1	1.234E+1	2.479E+1
-1.541E-1	1.223E+1	2.484E+1
-1.573E-1	1.231E+1	2.478E+1
-1.557E-1	1.210E+1	2.461E+1
-1.541E-1	1.230E+1	2.500E+1
-1.573E-1	1.214E+1	2.477E+1
-1.557E-1	1.217E+1	2.456E+1
-1.589E-1	1.218E+1	2.468E+1
-1.573E-1	1.222E+1	2.485E+1
-1.557E-1	1.230E+1	2.483E+1
-1.589E-1	1.217E+1	2.468E+1
-1.589E-1	1.226E+1	2.477E+1
-1.557E-1	1.236E+1	2.498E+1
-1.557E-1	1.214E+1	2.467E+1
-1.557E-1	1.237E+1	2.473E+1
-1.573E-1	1.213E+1	2.462E+1
-1.557E-1	1.232E+1	2.475E+1
-1.541E-1	1.225E+1	2.483E+1
-1.541E-1	1.222E+1	2.456E+1
-1.573E-1	1.224E+1	2.481E+1
-1.557E-1	1.228E+1	2.498E+1
-1.573E-1	1.224E+1	2.478E+1
-1.573E-1	1.222E+1	2.480E+1
-1.589E-1	1.215E+1	2.493E+1
-1.541E-1	1.216E+1	2.468E+1
-1.541E-1	1.222E+1	2.480E+1
-1.589E-1	1.218E+1	2.476E+1
-1.589E-1	1.225E+1	2.481E+1
-1.573E-1	1.211E+1	2.487E+1
-1.524E-1	1.226E+1	2.499E+1
-1.557E-1	1.218E+1	2.462E+1
-1.573E-1	1.225E+1	2.478E+1
-1.573E-1	1.226E+1	2.492E+1
-1.557E-1	1.217E+1	2.474E+1
-1.573E-1	1.222E+1	2.481E+1
-1.589E-1	1.227E+1	2.455E+1
-1.573E-1	1.234E+1	2.479E+1
-1.541E-1	1.224E+1	2.492E+1
-1.557E-1	1.214E+1	2.472E+1
-1.573E-1	1.218E+1	2.486E+1
-1.573E-1	1.211E+1	2.471E+1
-1.557E-1	1.217E+1	2.487E+1
-1.573E-1	1.224E+1	2.459E+1
-1.589E-1	1.234E+1	2.475E+1
-1.573E-1	1.220E+1	2.488E+1
-1.557E-1	1.225E+1	2.478E+1
-1.557E-1	1.217E+1	2.474E+1
-1.573E-1	1.225E+1	2.470E+1
-1.541E-1	1.227E+1	2.477E+1
-1.557E-1	1.238E+1	2.469E+1
-1.589E-1	1.224E+1	2.477E+1
-1.573E-1	1.232E+1	2.476E+1
-1.541E-1	1.221E+1	2.469E+1
-1.557E-1	1.226E+1	2.465E+1
-1.557E-1	1.215E+1	2.462E+1
-1.589E-1	1.240E+1	2.464E+1
-1.557E-1	1.233E+1	2.489E+1
-1.557E-1	1.223E+1	2.476E+1
-1.557E-1	1.231E+1	2.471E+1
-1.605E-1	1.233E+1	2.471E+1
-1.573E-1	1.220E+1	2.468E+1
-1.541E-1	1.238E+1	2.480E+1
-1.573E-1	1.230E+1	2.486E+1
-1.557E-1	1.223E+1	2.476E+1
-1.541E-1	1.225E+1	2.460E+1
-1.557E-1	1.215E+1	2.462E+1
-1.541E-1	1.224E+1	2.473E+1
-1.557E-1	1.218E+1	2.487E+1
-1.557E-1	1.240E+1	2.484E+1
-1.524E-1	1.234E+1	2.457E+1
-1.557E-1	1.220E+1	2.477E+1
-1.573E-1	1.225E+1	2.473E+1
-1.573E-1	1.239E+1	2.469E+1
-1.541E-1	1.224E+1	2.485E+1
-1.573E-1	1.222E+1	2.479E+1
-1.573E-1	1.237E+1	2.482E+1
-1.557E-1	1.233E+1	2.486E+1
-1.541E-1	1.231E+1	2.448E+1
-1.524E-1	1.223E+1	2.489E+1
-1.573E-1	1.220E+1	2.486E+1
-1.541E-1	1.232E+1	2.474E+1
-1.524E-1	1.234E+1	2.492E+1
-1.573E-1	1.232E+1	2.471E+1
-1.557E-1	1.240E+1	2.462E+1
-1.541E-1	1.226E+1	2.471E+1
-1.524E-1	1.227E+1	2.466E+1
-1.557E-1	1.219E+1	2.464E+1
-1.589E-1	1.214E+1	2.481E+1
-1.557E-1	1.219E+1	2.480E+1
-1.541E-1	1.226E+1	2.479E+1
-1.557E-1	1.227E+1	2.470E+1
-1.541E-1	1.229E+1	2.479E+1
-1.573E-1	1.221E+1	2.485E+1
-1.524E-1	1.236E+1	2.469E+1
-1.541E-1	1.230E+1	2.473E+1
-1.557E-1	1.230E+1	2.468E+1
-1.557E-1	1.240E+1	2.467E+1
-1.524E-1	1.228E+1	2.485E+1
-1.557E-1	1.219E+1	2.473E+1
-1.557E-1	1.216E+1	2.471E+1
-1.541E-1	1.243E+1	2.479E+1
-1.557E-1	1.245E+1	2.474E+1
-1.573E-1	1.217E+1	2.484E+1
-1.573E-1	1.213E+1	2.469E+1
-1.573E-1	1.231E+1	2.463E+1
-1.557E-1	1.234E+1	2.468E+1
-1.557E-1	1.227E+1	2.480E+1
-1.557E-1	1.220E+1	2.481E+1
-1.573E-1	1.210E+1	2.474E+1
-1.541E-1	1.225E+1	2.491E+1
-1.541E-1	1.227E+1	2.461E+1
-1.589E-1	1.215E+1	2.472E+1
-1.541E-1	1.225E+1	2.478E+1
-1.557E-1	1.244E+1	2.483E+1
-1.573E-1	1.233E+1	2.475E+1
-1.573E-1	1.229E+1	2.464E+1
-1.541E-1	1.226E+1	2.470E+1
-1.557E-1	1.218E+1	2.485E+1
-1.557E-1	1.231E+1	2.475E+1
-1.605E-1	1.220E+1	2.485E+1
-1.557E-1	1.221E+1	2.475E+1
-1.524E-1	1.225E+1	2.475E+1
-1.589E-1	1.238E+1	2.489E+1
-1.573E-1	1.218E+1	2.482E+1
-1.557E-1	1.234E+1	2.477E+1
-1.557E-1	1.254E+1	2.492E+1
-1.557E-1	1.225E+1	2.483E+1
-1.589E-1	1.225E+1	2.471E+1
-1.573E-1	1.235E+1	2.493E+1
-1.541E-1	1.226E+1	2.472E+1
-1.541E-1	1.216E+1	2.479E+1
-1.557E-1	1.227E+1	2.486E+1
-1.541E-1	1.220E+1	2.457E+1
-1.557E-1	1.225E+1	2.454E+1
-1.541E-1	1.225E+1	2.469E+1
-1.573E-1	1.226E+1	2.497E+1
-1.524E-1	1.226E+1	2.469E+1
-1.541E-1	1.217E+1	2.477E+1
-1.541E-1	1.218E+1	2.475E+1
-1.573E-1	1.229E+1	2.465E+1
-1.557E-1	1.235E+1	2.478E+1
-1.557E-1	1.215E+1	2.473E+1
-1.557E-1	1.237E+1	2.468E+1
-1.589E-1	1.221E+1	2.478E+1
-1.541E-1	1.221E+1	2.478E+1
-1.573E-1	1.222E+1	2.486E+1
-1.557E-1	1.228E+1	2.474E+1
-1.589E-1	1.234E+1	2.472E+1
-1.524E-1	1.216E+1	2.457E+1
-1.541E-1	1.231E+1	2.469E+1
-1.573E-1	1.210E+1	2.481E+1
-1.589E-1	1.238E+1	2.500E+1
-1.557E-1	1.210E+1	2.468E+1
-1.557E-1	1.233E+1	2.473E+1
-1.557E-1	1.230E+1	2.480E+1
-1.589E-1	1.222E+1	2.482E+1
-1.557E-1	1.212E+1	2.465E+1
-1.557E-1	1.217E+1	2.482E+1
-1.557E-1	1.216E+1	2.480E+1
-1.589E-1	1.246E+1	2.481E+1
-1.557E-1	1.212E+1	2.475E+1
-1.557E-1	1.228E+1	2.484E+1
-1.524E-1	1.237E+1	2.483E+1
-1.541E-1	1.240E+1	2.479E+1
-1.573E-1	1.223E+1	2.487E+1
-1.541E-1	1.227E+1	2.498E+1
-1.573E-1	1.214E+1	2.498E+1
-1.557E-1	1.217E+1	2.482E+1
-1.573E-1	1.235E+1	2.464E+1
-1.557E-1	1.238E+1	2.485E+1
-1.573E-1	1.233E+1	2.471E+1
-1.573E-1	1.216E+1	2.482E+1
-1.573E-1	1.234E+1	2.457E+1
-1.541E-1	1.226E+1	2.483E+1
-1.541E-1	1.219E+1	2.483E+1
-1.573E-1	1.225E+1	2.497E+1
-1.557E-1	1.228E+1	2.469E+1
-1.557E-1	1.213E+1	2.484E+1
-1.573E-1	1.234E+1	2.475E+1
-1.557E-1	1.223E+1	2.478E+1
-1.573E-1	1.230E+1	2.478E+1
-1.541E-1	1.206E+1	2.491E+1
-1.573E-1	1.229E+1	2.481E+1
-1.573E-1	1.219E+1	2.473E+1
-1.573E-1	1.230E+1	2.472E+1
-1.524E-1	1.223E+1	2.474E+1
-1.589E-1	1.234E+1	2.474E+1
-1.573E-1	1.218E+1	2.480E+1
-1.557E-1	1.233E+1	2.473E+1
-1.541E-1	1.210E+1	2.479E+1
-1.541E-1	1.228E+1	2.468E+1
-1.573E-1	1.232E+1	2.476E+1
-1.557E-1	1.215E+1	2.483E+1
-1.557E-1	1.229E+1	2.467E+1
-1.557E-1	1.221E+1	2.466E+1
-1.573E-1	1.227E+1	2.467E+1
-1.557E-1	1.225E+1	2.472E+1
-1.541E-1	1.236E+1	2.484E+1
-1.573E-1	1.215E+1	2.468E+1
-1.524E-1	1.245E+1	2.480E+1
-1.557E-1	1.236E+1	2.476E+1
-1.541E-1	1.231E+1	2.487E+1
-1.557E-1	1.225E+1	2.485E+1
-1.573E-1	1.232E+1	2.467E+1
-1.524E-1	1.242E+1	2.480E+1
-1.557E-1	1.228E+1	2.470E+1
-1.557E-1	1.215E+1	2.479E+1
-1.557E-1	1.229E+1	2.467E+1
-1.557E-1	1.229E+1	2.472E+1
-1.524E-1	1.233E+1	2.494E+1
-1.541E-1	1.240E+1	2.481E+1
-1.557E-1	1.226E+1	2.481E+1
-1.557E-1	1.229E+1	2.486E+1
-1.541E-1	1.224E+1	2.495E+1
-1.573E-1	1.233E+1	2.466E+1
-1.573E-1	1.232E+1	2.496E+1
-1.557E-1	1.226E+1	2.470E+1
-1.541E-1	1.228E+1	2.470E+1
-1.541E-1	1.216E+1	2.493E+1
-1.557E-1	1.221E+1	2.483E+1
-1.573E-1	1.235E+1	2.474E+1
-1.557E-1	1.226E+1	2.463E+1
-1.541E-1	1.222E+1	2.496E+1
-1.557E-1	1.227E+1	2.496E+1
-1.573E-1	1.228E+1	2.484E+1
-1.492E-1	1.224E+1	2.484E+1
-1.541E-1	1.225E+1	2.482E+1
-1.573E-1	1.226E+1	2.480E+1
-1.557E-1	1.216E+1	2.471E+1
-1.557E-1	1.233E+1	2.500E+1
-1.573E-1	1.222E+1	2.466E+1
-1.573E-1	1.223E+1	2.477E+1
-1.573E-1	1.224E+1	2.487E+1
-1.524E-1	1.221E+1	2.489E+1
-1.541E-1	1.223E+1	2.469E+1
-1.557E-1	1.236E+1	2.474E+1
-1.541E-1	1.224E+1	2.476E+1
-1.541E-1	1.217E+1	2.498E+1
-1.573E-1	1.220E+1	2.480E+1
-1.573E-1	1.237E+1	2.497E+1
-1.541E-1	1.231E+1	2.480E+1
-1.541E-1	1.228E+1	2.486E+1
-1.524E-1	1.220E+1	2.486E+1
-1.541E-1	1.244E+1	2.465E+1
-1.573E-1	1.231E+1	2.474E+1
-1.541E-1	1.227E+1	2.481E+1
-1.557E-1	1.240E+1	2.482E+1
-1.541E-1	1.237E+1	2.478E+1
-1.557E-1	1.221E+1	2.456E+1
-1.557E-1	1.220E+1	2.474E+1
-1.573E-1	1.227E+1	2.481E+1
-1.541E-1	1.223E+1	2.460E+1
-1.541E-1	1.226E+1	2.474E+1
-1.524E-1	1.230E+1	2.497E+1
-1.557E-1	1.227E+1	2.474E+1
-1.573E-1	1.220E+1	2.478E+1
-1.573E-1	1.223E+1	2.488E+1
-1.557E-1	1.224E+1	2.472E+1
-1.557E-1	1.228E+1	2.480E+1
-1.589E-1	1.240E+1	2.487E+1
-1.557E-1	1.226E+1	2.484E+1
-1.524E-1	1.220E+1	2.475E+1
-1.541E-1	1.228E+1	2.462E+1
-1.589E-1	1.221E+1	2.485E+1
-1.573E-1	1.231E+1	2.476E+1
-1.524E-1	1.230E+1	2.488E+1
-1.557E-1	1.234E+1	2.487E+1
-1.573E-1	1.221E+1	2.471E+1
-1.573E-1	1.231E+1	2.482E+1
-1.541E-1	1.238E+1	2.474E+1
-1.557E-1	1.226E+1	2.465E+1
-1.573E-1	1.214E+1	2.494E+1
-1.557E-1	1.239E+1	2.475E+1
-1.508E-1	1.216E+1	2.474E+1
-1.541E-1	1.230E+1	2.484E+1
-1.573E-1	1.230E+1	2.497E+1
-1.541E-1	1.214E+1	2.500E+1
-1.541E-1	1.223E+1	2.497E+1
-1.557E-1	1.222E+1	2.492E+1
-1.557E-1	1.223E+1	2.499E+1
-1.557E-1	1.223E+1	2.480E+1
-1.557E-1	1.225E+1	2.462E+1
-1.557E-1	1.225E+1	2.480E+1
-1.573E-1	1.213E+1	2.474E+1
-1.524E-1	1.229E+1	2.465E+1
-1.557E-1	1.236E+1	2.467E+1
-1.557E-1	1.227E+1	2.466E+1
-1.573E-1	1.222E+1	2.471E+1
-1.557E-1	1.232E+1	2.482E+1
-1.541E-1	1.219E+1	2.479E+1
-1.573E-1	1.229E+1	2.503E+1
-1.573E-1	1.230E+1	2.477E+1
-1.541E-1	1.218E+1	2.474E+1
-1.524E-1	1.220E+1	2.462E+1
-1.541E-1	1.229E+1	2.490E+1
-1.573E-1	1.237E+1	2.481E+1
-1.524E-1	1.219E+1	2.486E+1
-1.524E-1	1.233E+1	2.491E+1
-1.557E-1	1.223E+1	2.475E+1
-1.557E-1	1.232E+1	2.502E+1
-1.557E-1	1.234E+1	2.479E+1
-1.524E-1	1.231E+1	2.472E+1
-1.557E-1	1.232E+1	2.482E+1
-1.573E-1	1.231E+1	2.471E+1
-1.557E-1	1.224E+1	2.489E+1
-1.541E-1	1.227E+1	2.501E+1
-1.573E-1	1.211E+1	2.500E+1
-1.557E-1	1.223E+1	2.474E+1
-1.541E-1	1.227E+1	2.468E+1
-1.524E-1	1.230E+1	2.480E+1
-1.557E-1	1.238E+1	2.480E+1
-1.557E-1	1.220E+1	2.474E+1
-1.524E-1	1.222E+1	2.476E+1
-1.541E-1	1.228E+1	2.487E+1
-1.557E-1	1.221E+1	2.476E+1
-1.573E-1	1.227E+1	2.488E+1
-1.541E-1	1.225E+1	2.482E+1
-1.557E-1	1.215E+1	2.482E+1
-1.541E-1	1.203E+1	2.486E+1
-1.557E-1	1.229E+1	2.498E+1
-1.557E-1	1.226E+1	2.474E+1
-1.557E-1	1.228E+1	2.481E+1
-1.541E-1	1.213E+1	2.479E+1
-1.589E-1	1.220E+1	2.476E+1
-1.541E-1	1.228E+1	2.468E+1
-1.541E-1	1.231E+1	2.499E+1
-1.573E-1	1.236E+1	2.489E+1
-1.573E-1	1.234E+1	2.477E+1
-1.524E-1	1.223E+1	2.475E+1
-1.508E-1	1.216E+1	2.472E+1
-1.541E-1	1.226E+1	2.464E+1
-1.589E-1	1.218E+1	2.504E+1
-1.557E-1	1.223E+1	2.469E+1
-1.541E-1	1.243E+1	2.470E+1
-1.557E-1	1.229E+1	2.459E+1
-1.557E-1	1.232E+1	2.479E+1
-1.557E-1	1.229E+1	2.488E+1
-1.541E-1	1.223E+1	2.487E+1
-1.524E-1	1.223E+1	2.494E+1
-1.573E-1	1.226E+1	2.504E+1
-1.573E-1	1.226E+1	2.476E+1
-1.541E-1	1.227E+1	2.496E+1
-1.557E-1	1.220E+1	2.479E+1
-1.573E-1	1.235E+1	2.474E+1
-1.557E-1	1.216E+1	2.469E+1
-1.524E-1	1.222E+1	2.488E+1
-1.541E-1	1.220E+1	2.501E+1
-1.557E-1	1.219E+1	2.479E+1
-1.557E-1	1.237E+1	2.477E+1
-1.557E-1	1.220E+1	2.494E+1
-1.557E-1	1.230E+1	2.484E+1
-1.541E-1	1.224E+1	2.487E+1
-1.541E-1	1.229E+1	2.488E+1
-1.557E-1	1.230E+1	2.472E+1
-1.541E-1	1.225E+1	2.463E+1
-1.541E-1	1.237E+1	2.480E+1
-1.557E-1	1.223E+1	2.509E+1
-1.541E-1	1.227E+1	2.471E+1
-1.541E-1	1.222E+1	2.481E+1
-1.573E-1	1.234E+1	2.494E+1
-1.524E-1	1.231E+1	2.491E+1
-1.524E-1	1.232E+1	2.467E+1
-1.557E-1	1.232E+1	2.486E+1
-1.557E-1	1.228E+1	2.483E+1
-1.589E-1	1.227E+1	2.496E+1
-1.557E-1	1.232E+1	2.474E+1
-1.557E-1	1.229E+1	2.468E+1
-1.557E-1	1.221E+1	2.484E+1
-1.573E-1	1.231E+1	2.464E+1
-1.557E-1	1.228E+1	2.486E+1
-1.557E-1	1.231E+1	2.473E+1
-1.541E-1	1.226E+1	2.458E+1
-1.541E-1	1.234E+1	2.481E+1
-1.524E-1	1.243E+1	2.474E+1
-1.541E-1	1.229E+1	2.462E+1
-1.573E-1	1.231E+1	2.494E+1
-1.557E-1	1.224E+1	2.477E+1
-1.508E-1	1.227E+1	2.472E+1
-1.557E-1	1.222E+1	2.476E+1
-1.573E-1	1.223E+1	2.468E+1
-1.557E-1	1.222E+1	2.494E+1
-1.541E-1	1.234E+1	2.457E+1
-1.557E-1	1.235E+1	2.469E+1
-1.557E-1	1.228E+1	2.474E+1
-1.508E-1	1.222E+1	2.467E+1
-1.492E-1	1.232E+1	2.481E+1
-1.557E-1	1.228E+1	2.490E+1
-1.589E-1	1.227E+1	2.484E+1
-1.541E-1	1.222E+1	2.487E+1
-1.524E-1	1.231E+1	2.469E+1
-1.573E-1	1.235E+1	2.479E+1
-1.573E-1	1.230E+1	2.477E+1
-1.573E-1	1.216E+1	2.474E+1
-1.508E-1	1.216E+1	2.478E+1
-1.573E-1	1.221E+1	2.477E+1
-1.557E-1	1.229E+1	2.471E+1
-1.573E-1	1.223E+1	2.489E+1
-1.508E-1	1.217E+1	2.485E+1
-1.541E-1	1.235E+1	2.479E+1
-1.557E-1	1.229E+1	2.495E+1
-1.541E-1	1.216E+1	2.502E+1
-1.508E-1	1.227E+1	2.466E+1
-1.541E-1	1.225E+1	2.465E+1
-1.557E-1	1.236E+1	2.494E+1
-1.557E-1	1.239E+1	2.467E+1
-1.524E-1	1.238E+1	2.483E+1
-1.573E-1	1.224E+1	2.469E+1
-1.589E-1	1.245E+1	2.473E+1
-1.541E-1	1.244E+1	2.483E+1
-1.524E-1	1.221E+1	2.478E+1
-1.573E-1	1.219E+1	2.475E+1
-1.541E-1	1.219E+1	2.484E+1
-1.557E-1	1.222E+1	2.478E+1
-1.524E-1	1.245E+1	2.499E+1
-1.557E-1	1.227E+1	2.491E+1
-1.573E-1	1.220E+1	2.486E+1
-1.557E-1	1.226E+1	2.496E+1
-1.541E-1	1.238E+1	2.465E+1
-1.541E-1	1.236E+1	2.484E+1
-1.573E-1	1.221E+1	2.486E+1
-1.557E-1	1.235E+1	2.475E+1
-1.524E-1	1.220E+1	2.480E+1
-1.557E-1	1.218E+1	2.480E+1
-1.573E-1	1.226E+1	2.474E+1
-1.557E-1	1.228E+1	2.497E+1
-1.524E-1	1.218E+1	2.480E+1
-1.541E-1	1.227E+1	2.451E+1
-1.573E-1	1.236E+1	2.479E+1
-1.524E-1	1.228E+1	2.485E+1
-1.524E-1	1.230E+1	2.477E+1
-1.557E-1	1.226E+1	2.483E+1
-1.557E-1	1.220E+1	2.500E+1
-1.557E-1	1.223E+1	2.474E+1
-1.541E-1	1.223E+1	2.497E+1
-1.557E-1	1.223E+1	2.474E+1
-1.589E-1	1.223E+1	2.472E+1
-1.541E-1	1.228E+1	2.483E+1
-1.541E-1	1.233E+1	2.486E+1
-1.524E-1	1.221E+1	2.465E+1
-1.557E-1	1.229E+1	2.470E+1
-1.557E-1	1.242E+1	2.482E+1
-1.524E-1	1.228E+1	2.481E+1
-1.557E-1	1.241E+1	2.488E+1
-1.541E-1	1.224E+1	2.466E+1
-1.541E-1	1.220E+1	2.475E+1
-1.508E-1	1.230E+1	2.472E+1
-1.541E-1	1.234E+1	2.461E+1
-1.573E-1	1.229E+1	2.488E+1
-1.541E-1	1.237E+1	2.477E+1
-1.541E-1	1.229E+1	2.478E+1
-1.541E-1	1.230E+1	2.479E+1
-1.573E-1	1.221E+1	2.486E+1
-1.557E-1	1.228E+1	2.494E+1
-1.541E-1	1.247E+1	2.473E+1
-1.524E-1	1.229E+1	2.494E+1
-1.573E-1	1.227E+1	2.493E+1
-1.573E-1	1.229E+1	2.477E+1
-1.524E-1	1.226E+1	2.490E+1
-1.557E-1	1.230E+1	2.478E+1
-1.557E-1	1.220E+1	2.496E+1
-1.524E-1	1.227E+1	2.479E+1
-1.541E-1	1.240E+1	2.486E+1
-1.541E-1	1.225E+1	2.477E+1
-1.557E-1	1.240E+1	2.501E+1
-1.541E-1	1.231E+1	2.480E+1
-1.541E-1	1.236E+1	2.480E+1
-1.573E-1	1.233E+1	2.476E+1
-1.557E-1	1.233E+1	2.467E+1
-1.557E-1	1.231E+1	2.503E+1
-1.524E-1	1.223E+1	2.488E+1
-1.557E-1	1.221E+1	2.467E+1
-1.557E-1	1.225E+1	2.495E+1
-1.573E-1	1.207E+1	2.458E+1
-1.541E-1	1.229E+1	2.472E+1
-1.541E-1	1.223E+1	2.506E+1
-1.557E-1	1.225E+1	2.485E+1
-1.541E-1	1.237E+1	2.477E+1
-1.541E-1	1.231E+1	2.469E+1
-1.541E-1	1.229E+1	2.477E+1
-1.541E-1	1.211E+1	2.486E+1
-1.524E-1	1.215E+1	2.476E+1
-1.524E-1	1.229E+1	2.486E+1
-1.557E-1	1.232E+1	2.479E+1
-1.573E-1	1.223E+1	2.489E+1
-1.541E-1	1.224E+1	2.473E+1
-1.524E-1	1.217E+1	2.487E+1
-1.541E-1	1.230E+1	2.469E+1
-1.573E-1	1.234E+1	2.478E+1
-1.557E-1	1.230E+1	2.463E+1
-1.557E-1	1.210E+1	2.461E+1
-1.524E-1	1.223E+1	2.451E+1
-1.524E-1	1.229E+1	2.500E+1
-1.541E-1	1.221E+1	2.483E+1
-1.541E-1	1.226E+1	2.486E+1
-1.573E-1	1.231E+1	2.481E+1
-1.557E-1	1.228E+1	2.476E+1
-1.524E-1	1.221E+1	2.484E+1
-1.508E-1	1.215E+1	2.498E+1
-1.573E-1	1.227E+1	2.464E+1
-1.557E-1	1.225E+1	2.469E+1
-1.541E-1	1.228E+1	2.472E+1
-1.541E-1	1.222E+1	2.462E+1
-1.557E-1	1.230E+1	2.485E+1
-1.573E-1	1.225E+1	2.489E+1
-1.541E-1	1.222E+1	2.474E+1
-1.508E-1	1.238E+1	2.493E+1
-1.557E-1	1.227E+1	2.472E+1
-1.573E-1	1.222E+1	2.478E+1
-1.524E-1	1.208E+1	2.465E+1
-1.508E-1	1.225E+1	2.463E+1
-1.524E-1	1.227E+1	2.478E+1
-1.573E-1	1.228E+1	2.475E+1
-1.557E-1	1.224E+1	2.489E+1
-1.541E-1	1.226E+1	2.475E+1
-1.541E-1	1.219E+1	2.498E+1
-1.541E-1	1.224E+1	2.486E+1
-1.524E-1	1.227E+1	2.477E+1
-1.524E-1	1.239E+1	2.479E+1
-1.524E-1	1.222E+1	2.473E+1
-1.573E-1	1.231E+1	2.478E+1
-1.557E-1	1.218E+1	2.475E+1
-1.524E-1	1.234E+1	2.485E+1
-1.557E-1	1.232E+1	2.489E+1
-1.573E-1	1.227E+1	2.467E+1
-1.541E-1	1.231E+1	2.488E+1
-1.524E-1	1.215E+1	2.493E+1
-1.524E-1	1.224E+1	2.474E+1
-1.541E-1	1.232E+1	2.476E+1
-1.557E-1	1.238E+1	2.483E+1
-1.524E-1	1.231E+1	2.474E+1
-1.541E-1	1.226E+1	2.489E+1
-1.589E-1	1.230E+1	2.489E+1
-1.524E-1	1.221E+1	2.473E+1
-1.541E-1	1.223E+1	2.485E+1
-1.524E-1	1.221E+1	2.474E+1
-1.557E-1	1.232E+1	2.504E+1
-1.557E-1	1.228E+1	2.477E+1
-1.541E-1	1.248E+1	2.493E+1
-1.541E-1	1.239E+1	2.472E+1
-1.573E-1	1.218E+1	2.467E+1
-1.541E-1	1.227E+1	2.483E+1
-1.524E-1	1.208E+1	2.479E+1
-1.557E-1	1.230E+1	2.472E+1
-1.573E-1	1.230E+1	2.489E+1
-1.524E-1	1.221E+1	2.469E+1
-1.541E-1	1.235E+1	2.475E+1
-1.557E-1	1.219E+1	2.472E+1
-1.557E-1	1.244E+1	2.478E+1
-1.557E-1	1.226E+1	2.467E+1
-1.524E-1	1.232E+1	2.485E+1
-1.524E-1	1.224E+1	2.484E+1
-1.573E-1	1.246E+1	2.473E+1
-1.557E-1	1.211E+1	2.476E+1
[truncated: 24,900 more rows]
