# Supplementary material for: Improved ANAP incorporation and VCF analysis reveal details of P2X7 current facilitation and a limited conformational interplay between ATP binding and the intracellular ballast domain
Source: eLife. 2023 Jan 4;12:e82479. doi: 10.7554/eLife.82479 (PMC9859053; doi:10.7554/eLife.82479)
Supplement: Figure 3—figure supplement 3—source data 2. [file elife-82479-fig3-figsupp3-data2.zip › Figure-3_figure-supplement-3_source-data-2/S23N-constructs/l23/19.csv]

-1.005E-1	6.387E+0	1.334E+1
-1.054E-1	6.290E+0	1.337E+1
-1.119E-1	6.235E+0	1.349E+1
-1.054E-1	6.222E+0	1.348E+1
-9.890E-2	6.180E+0	1.338E+1
-1.054E-1	6.215E+0	1.342E+1
-1.103E-1	6.196E+0	1.344E+1
-1.054E-1	6.241E+0	1.344E+1
-1.021E-1	6.271E+0	1.334E+1
-1.054E-1	6.232E+0	1.338E+1
-1.086E-1	6.235E+0	1.326E+1
-1.038E-1	6.238E+0	1.355E+1
-1.005E-1	6.202E+0	1.330E+1
-1.054E-1	6.254E+0	1.346E+1
-1.054E-1	6.287E+0	1.346E+1
-1.021E-1	6.264E+0	1.335E+1
-1.021E-1	6.177E+0	1.349E+1
-1.038E-1	6.228E+0	1.337E+1
-1.103E-1	6.215E+0	1.345E+1
-1.038E-1	6.261E+0	1.327E+1
-1.021E-1	6.232E+0	1.341E+1
-1.021E-1	6.248E+0	1.347E+1
-1.086E-1	6.290E+0	1.349E+1
-1.070E-1	6.248E+0	1.332E+1
-1.021E-1	6.108E+0	1.332E+1
-1.054E-1	6.297E+0	1.345E+1
-1.086E-1	6.141E+0	1.335E+1
-1.038E-1	6.274E+0	1.339E+1
-1.021E-1	6.254E+0	1.330E+1
-1.038E-1	6.232E+0	1.336E+1
-1.086E-1	6.254E+0	1.350E+1
-1.038E-1	6.202E+0	1.351E+1
-1.005E-1	6.193E+0	1.342E+1
-1.038E-1	6.228E+0	1.346E+1
-1.038E-1	6.310E+0	1.344E+1
-1.054E-1	6.196E+0	1.346E+1
-1.005E-1	6.138E+0	1.330E+1
-1.054E-1	6.310E+0	1.334E+1
-1.086E-1	6.293E+0	1.354E+1
-1.054E-1	6.267E+0	1.340E+1
-1.021E-1	6.160E+0	1.336E+1
-1.054E-1	6.267E+0	1.352E+1
-1.086E-1	6.209E+0	1.345E+1
-1.054E-1	6.228E+0	1.333E+1
-1.005E-1	6.196E+0	1.329E+1
-1.054E-1	6.248E+0	1.353E+1
-1.038E-1	6.284E+0	1.343E+1
-1.038E-1	6.225E+0	1.338E+1
-1.005E-1	6.358E+0	1.339E+1
-1.054E-1	6.206E+0	1.329E+1
-1.054E-1	6.196E+0	1.350E+1
-1.054E-1	6.345E+0	1.337E+1
-1.005E-1	6.232E+0	1.330E+1
-1.005E-1	6.222E+0	1.333E+1
-1.086E-1	6.232E+0	1.350E+1
-1.021E-1	6.245E+0	1.337E+1
-9.890E-2	6.173E+0	1.334E+1
-1.054E-1	6.190E+0	1.355E+1
-1.070E-1	6.339E+0	1.341E+1
-1.038E-1	6.352E+0	1.331E+1
-1.005E-1	6.261E+0	1.333E+1
-1.054E-1	6.300E+0	1.333E+1
-1.054E-1	6.361E+0	1.337E+1
-1.054E-1	6.271E+0	1.341E+1
-9.890E-2	6.232E+0	1.357E+1
-1.038E-1	6.303E+0	1.341E+1
-1.070E-1	6.303E+0	1.338E+1
-1.054E-1	6.215E+0	1.343E+1
-9.890E-2	6.267E+0	1.337E+1
-1.021E-1	6.190E+0	1.340E+1
-1.086E-1	6.241E+0	1.353E+1
-1.054E-1	6.271E+0	1.347E+1
-1.005E-1	6.310E+0	1.336E+1
-1.038E-1	6.121E+0	1.344E+1
-1.054E-1	6.284E+0	1.334E+1
-1.021E-1	6.225E+0	1.347E+1
-1.005E-1	6.238E+0	1.338E+1
-1.005E-1	6.232E+0	1.336E+1
-1.054E-1	6.287E+0	1.341E+1
-1.021E-1	6.248E+0	1.344E+1
-9.890E-2	6.228E+0	1.353E+1
-1.038E-1	6.222E+0	1.344E+1
-1.070E-1	6.206E+0	1.338E+1
-1.038E-1	6.329E+0	1.333E+1
-1.005E-1	6.251E+0	1.333E+1
-1.005E-1	6.193E+0	1.336E+1
-1.086E-1	6.300E+0	1.337E+1
-1.054E-1	6.297E+0	1.343E+1
-1.005E-1	6.254E+0	1.351E+1
-1.038E-1	6.261E+0	1.336E+1
-1.070E-1	6.235E+0	1.335E+1
-1.038E-1	6.264E+0	1.332E+1
-1.005E-1	6.316E+0	1.345E+1
-1.021E-1	6.177E+0	1.345E+1
-1.086E-1	6.183E+0	1.348E+1
-1.038E-1	6.274E+0	1.347E+1
-9.728E-2	6.215E+0	1.332E+1
-1.038E-1	6.222E+0	1.327E+1
-1.070E-1	6.293E+0	1.328E+1
-1.054E-1	6.202E+0	1.345E+1
-1.005E-1	6.238E+0	1.330E+1
-1.070E-1	6.222E+0	1.349E+1
-1.086E-1	6.280E+0	1.333E+1
-1.038E-1	6.245E+0	1.345E+1
-9.890E-2	6.248E+0	1.334E+1
-1.038E-1	6.290E+0	1.335E+1
-1.070E-1	6.134E+0	1.340E+1
-1.054E-1	6.316E+0	1.348E+1
-9.890E-2	6.303E+0	1.340E+1
-1.070E-1	6.271E+0	1.336E+1
-1.086E-1	6.225E+0	1.330E+1
-1.070E-1	6.225E+0	1.354E+1
-1.021E-1	6.196E+0	1.347E+1
-1.054E-1	6.209E+0	1.345E+1
-1.038E-1	6.209E+0	1.340E+1
-1.038E-1	6.254E+0	1.319E+1
-1.038E-1	6.293E+0	1.345E+1
-1.021E-1	6.212E+0	1.333E+1
-1.086E-1	6.261E+0	1.340E+1
-1.021E-1	6.310E+0	1.345E+1
-9.728E-2	6.225E+0	1.334E+1
-1.038E-1	6.190E+0	1.334E+1
-1.070E-1	6.209E+0	1.334E+1
-1.054E-1	6.199E+0	1.342E+1
-9.728E-2	6.206E+0	1.328E+1
-1.021E-1	6.202E+0	1.357E+1
-1.086E-1	6.258E+0	1.342E+1
-1.021E-1	6.381E+0	1.342E+1
-9.890E-2	6.303E+0	1.351E+1
-1.021E-1	6.186E+0	1.344E+1
-1.054E-1	6.306E+0	1.342E+1
-1.054E-1	6.274E+0	1.345E+1
-9.890E-2	6.238E+0	1.346E+1
-1.005E-1	6.387E+0	1.346E+1
-1.086E-1	6.235E+0	1.340E+1
-1.038E-1	6.228E+0	1.333E+1
-1.021E-1	6.241E+0	1.346E+1
-1.038E-1	6.261E+0	1.343E+1
-1.070E-1	6.277E+0	1.338E+1
-1.054E-1	6.313E+0	1.357E+1
-1.005E-1	6.151E+0	1.334E+1
-1.038E-1	6.287E+0	1.357E+1
-1.086E-1	6.303E+0	1.350E+1
-1.038E-1	6.170E+0	1.339E+1
-1.038E-1	6.245E+0	1.339E+1
-1.021E-1	6.232E+0	1.347E+1
-1.086E-1	6.196E+0	1.346E+1
-1.054E-1	6.206E+0	1.337E+1
-1.005E-1	6.254E+0	1.348E+1
-1.021E-1	6.335E+0	1.353E+1
-1.070E-1	6.232E+0	1.351E+1
-1.038E-1	6.287E+0	1.348E+1
-1.021E-1	6.293E+0	1.338E+1
-1.038E-1	6.180E+0	1.349E+1
-1.086E-1	6.245E+0	1.339E+1
-1.038E-1	6.164E+0	1.337E+1
-1.005E-1	6.225E+0	1.342E+1
-1.038E-1	6.248E+0	1.345E+1
-1.070E-1	6.131E+0	1.340E+1
-1.054E-1	6.212E+0	1.352E+1
-1.021E-1	6.160E+0	1.341E+1
-1.038E-1	6.290E+0	1.334E+1
-1.054E-1	6.280E+0	1.342E+1
-1.038E-1	6.267E+0	1.349E+1
-9.890E-2	6.245E+0	1.338E+1
-1.021E-1	6.274E+0	1.349E+1
-1.054E-1	6.196E+0	1.347E+1
-1.038E-1	6.228E+0	1.348E+1
-1.021E-1	6.417E+0	1.343E+1
-1.021E-1	6.215E+0	1.348E+1
-1.038E-1	6.238E+0	1.342E+1
-1.005E-1	6.277E+0	1.344E+1
-9.890E-2	6.248E+0	1.334E+1
-1.005E-1	6.131E+0	1.340E+1
-1.070E-1	6.326E+0	1.346E+1
-1.038E-1	6.306E+0	1.357E+1
-1.005E-1	6.199E+0	1.337E+1
-1.021E-1	6.167E+0	1.353E+1
-1.086E-1	6.316E+0	1.342E+1
-1.054E-1	6.287E+0	1.338E+1
-1.021E-1	6.199E+0	1.350E+1
-1.005E-1	6.154E+0	1.328E+1
-1.054E-1	6.381E+0	1.346E+1
-1.021E-1	6.173E+0	1.331E+1
-9.890E-2	6.264E+0	1.340E+1
-1.021E-1	6.199E+0	1.339E+1
-1.054E-1	6.274E+0	1.335E+1
-1.038E-1	6.225E+0	1.332E+1
-1.005E-1	6.232E+0	1.357E+1
-1.054E-1	6.199E+0	1.344E+1
-1.070E-1	6.335E+0	1.349E+1
-1.038E-1	6.228E+0	1.347E+1
-9.890E-2	6.157E+0	1.333E+1
-1.038E-1	6.215E+0	1.343E+1
-1.086E-1	6.316E+0	1.340E+1
-1.005E-1	6.199E+0	1.331E+1
-1.021E-1	6.183E+0	1.348E+1
-1.021E-1	6.154E+0	1.335E+1
-1.070E-1	6.238E+0	1.349E+1
-1.054E-1	6.280E+0	1.350E+1
-1.005E-1	6.251E+0	1.337E+1
-1.021E-1	6.225E+0	1.348E+1
-1.070E-1	6.345E+0	1.340E+1
-1.038E-1	6.258E+0	1.354E+1
-1.005E-1	6.267E+0	1.338E+1
-1.038E-1	6.177E+0	1.344E+1
-1.070E-1	6.219E+0	1.331E+1
-1.038E-1	6.368E+0	1.350E+1
-9.728E-2	6.277E+0	1.342E+1
-1.038E-1	6.290E+0	1.326E+1
-1.086E-1	6.274E+0	1.338E+1
-1.038E-1	6.219E+0	1.337E+1
-9.890E-2	6.254E+0	1.348E+1
-1.038E-1	6.228E+0	1.351E+1
-1.038E-1	6.313E+0	1.345E+1
-1.038E-1	6.313E+0	1.331E+1
-1.005E-1	6.303E+0	1.338E+1
-1.054E-1	6.251E+0	1.340E+1
-1.054E-1	6.222E+0	1.343E+1
-1.054E-1	6.235E+0	1.328E+1
-1.021E-1	6.228E+0	1.340E+1
-1.005E-1	6.177E+0	1.335E+1
-1.086E-1	6.290E+0	1.323E+1
-1.054E-1	6.212E+0	1.331E+1
-9.890E-2	6.232E+0	1.321E+1
-1.038E-1	6.164E+0	1.334E+1
-1.070E-1	6.358E+0	1.337E+1
-1.038E-1	6.241E+0	1.338E+1
-9.728E-2	6.258E+0	1.332E+1
-1.005E-1	6.316E+0	1.337E+1
-1.070E-1	6.167E+0	1.344E+1
-1.021E-1	6.219E+0	1.345E+1
-1.021E-1	6.154E+0	1.348E+1
-1.054E-1	6.342E+0	1.336E+1
-1.054E-1	6.274E+0	1.333E+1
-1.038E-1	6.254E+0	1.342E+1
-1.005E-1	6.245E+0	1.330E+1
-1.038E-1	6.212E+0	1.350E+1
-1.070E-1	6.202E+0	1.341E+1
-1.038E-1	6.235E+0	1.336E+1
-1.021E-1	6.271E+0	1.340E+1
-1.021E-1	6.245E+0	1.347E+1
-1.054E-1	6.215E+0	1.327E+1
-1.021E-1	6.225E+0	1.324E+1
-1.038E-1	6.277E+0	1.350E+1
-1.005E-1	6.164E+0	1.347E+1
-1.070E-1	6.258E+0	1.335E+1
-1.038E-1	6.212E+0	1.336E+1
-9.890E-2	6.186E+0	1.336E+1
-1.021E-1	6.186E+0	1.341E+1
-1.086E-1	6.310E+0	1.342E+1
-1.054E-1	6.215E+0	1.341E+1
-1.005E-1	6.274E+0	1.327E+1
-1.021E-1	6.264E+0	1.338E+1
-1.054E-1	6.251E+0	1.345E+1
-1.054E-1	6.228E+0	1.345E+1
-9.890E-2	6.186E+0	1.345E+1
-1.005E-1	6.297E+0	1.337E+1
-1.070E-1	6.190E+0	1.345E+1
-1.054E-1	6.219E+0	1.346E+1
-9.728E-2	6.180E+0	1.337E+1
-1.021E-1	6.280E+0	1.335E+1
-1.038E-1	6.238E+0	1.328E+1
-1.070E-1	6.225E+0	1.337E+1
-1.005E-1	6.313E+0	1.341E+1
-1.038E-1	6.258E+0	1.335E+1
-1.054E-1	6.177E+0	1.338E+1
-1.038E-1	6.225E+0	1.338E+1
-9.890E-2	6.228E+0	1.344E+1
-1.021E-1	6.251E+0	1.337E+1
-1.086E-1	6.241E+0	1.346E+1
-1.038E-1	6.134E+0	1.334E+1
-9.728E-2	6.241E+0	1.344E+1
-1.038E-1	6.196E+0	1.348E+1
-1.054E-1	6.258E+0	1.343E+1
-1.038E-1	6.248E+0	1.336E+1
-1.021E-1	6.261E+0	1.322E+1
-1.005E-1	6.329E+0	1.337E+1
-1.054E-1	6.345E+0	1.345E+1
-1.054E-1	6.196E+0	1.336E+1
-1.005E-1	6.241E+0	1.336E+1
-1.021E-1	6.251E+0	1.359E+1
-1.054E-1	6.238E+0	1.335E+1
-1.054E-1	6.219E+0	1.345E+1
-9.890E-2	6.167E+0	1.328E+1
-1.038E-1	6.287E+0	1.343E+1
-1.070E-1	6.264E+0	1.330E+1
-1.054E-1	6.287E+0	1.343E+1
-9.890E-2	6.261E+0	1.331E+1
-1.005E-1	6.258E+0	1.335E+1
-1.070E-1	6.219E+0	1.336E+1
-1.021E-1	6.267E+0	1.340E+1
-1.021E-1	6.235E+0	1.343E+1
-1.021E-1	6.235E+0	1.329E+1
-1.054E-1	6.287E+0	1.338E+1
-1.038E-1	6.241E+0	1.341E+1
-9.890E-2	6.241E+0	1.352E+1
-1.005E-1	6.138E+0	1.351E+1
-1.054E-1	6.277E+0	1.341E+1
-1.038E-1	6.202E+0	1.345E+1
-9.890E-2	6.160E+0	1.348E+1
-1.021E-1	6.316E+0	1.320E+1
-1.054E-1	6.206E+0	1.357E+1
-1.021E-1	6.297E+0	1.354E+1
-1.005E-1	6.235E+0	1.341E+1
-1.021E-1	6.202E+0	1.348E+1
-1.070E-1	6.219E+0	1.327E+1
-1.021E-1	6.245E+0	1.342E+1
-9.890E-2	6.316E+0	1.340E+1
-1.021E-1	6.274E+0	1.338E+1
-1.070E-1	6.280E+0	1.344E+1
-1.038E-1	6.167E+0	1.326E+1
-9.890E-2	6.196E+0	1.341E+1
-1.021E-1	6.261E+0	1.336E+1
-1.086E-1	6.245E+0	1.344E+1
-1.038E-1	6.280E+0	1.339E+1
-9.890E-2	6.245E+0	1.340E+1
-1.021E-1	6.193E+0	1.355E+1
-1.038E-1	6.326E+0	1.343E+1
-1.054E-1	6.215E+0	1.334E+1
-9.890E-2	6.264E+0	1.342E+1
-1.038E-1	6.108E+0	1.334E+1
-1.054E-1	6.258E+0	1.343E+1
-1.038E-1	6.219E+0	1.337E+1
-9.890E-2	6.313E+0	1.335E+1
-1.038E-1	6.235E+0	1.335E+1
-1.086E-1	6.228E+0	1.342E+1
-1.021E-1	6.277E+0	1.334E+1
-9.728E-2	6.164E+0	1.334E+1
-1.021E-1	6.245E+0	1.348E+1
-1.054E-1	6.264E+0	1.330E+1
-1.038E-1	6.254E+0	1.335E+1
-9.890E-2	6.271E+0	1.344E+1
-1.005E-1	6.287E+0	1.332E+1
-1.054E-1	6.209E+0	1.333E+1
-1.038E-1	6.361E+0	1.328E+1
-9.890E-2	6.303E+0	1.342E+1
-1.005E-1	6.209E+0	1.353E+1
-1.070E-1	6.258E+0	1.344E+1
-1.021E-1	6.245E+0	1.342E+1
-9.890E-2	6.225E+0	1.342E+1
-1.038E-1	6.222E+0	1.342E+1
-1.038E-1	6.151E+0	1.330E+1
-1.054E-1	6.284E+0	1.340E+1
-9.728E-2	6.381E+0	1.347E+1
-1.005E-1	6.293E+0	1.351E+1
-1.070E-1	6.193E+0	1.357E+1
-1.038E-1	6.147E+0	1.347E+1
-9.728E-2	6.225E+0	1.343E+1
-1.005E-1	6.228E+0	1.349E+1
-1.070E-1	6.099E+0	1.348E+1
-1.021E-1	6.251E+0	1.342E+1
-9.890E-2	6.381E+0	1.337E+1
-1.005E-1	6.186E+0	1.344E+1
-1.070E-1	6.258E+0	1.341E+1
-1.054E-1	6.254E+0	1.349E+1
-1.021E-1	6.047E+0	1.329E+1
-1.005E-1	6.199E+0	1.333E+1
-1.086E-1	6.306E+0	1.338E+1
-1.070E-1	6.222E+0	1.340E+1
-9.728E-2	6.199E+0	1.359E+1
-1.054E-1	6.209E+0	1.342E+1
-1.070E-1	6.219E+0	1.343E+1
-1.021E-1	6.258E+0	1.337E+1
-9.890E-2	6.170E+0	1.343E+1
-1.021E-1	6.190E+0	1.345E+1
-1.054E-1	6.277E+0	1.350E+1
-1.038E-1	6.254E+0	1.337E+1
-9.890E-2	6.277E+0	1.343E+1
-1.038E-1	6.310E+0	1.348E+1
-1.070E-1	6.238E+0	1.343E+1
-1.021E-1	6.245E+0	1.343E+1
-1.005E-1	6.238E+0	1.325E+1
-1.021E-1	6.202E+0	1.343E+1
-1.070E-1	6.335E+0	1.343E+1
-1.038E-1	6.316E+0	1.342E+1
-1.005E-1	6.157E+0	1.346E+1
-1.005E-1	6.313E+0	1.322E+1
-1.054E-1	6.212E+0	1.333E+1
-1.021E-1	6.215E+0	1.337E+1
-9.890E-2	6.241E+0	1.349E+1
-1.021E-1	6.238E+0	1.339E+1
-1.054E-1	6.186E+0	1.343E+1
-1.038E-1	6.267E+0	1.335E+1
-9.890E-2	6.212E+0	1.341E+1
-1.021E-1	6.284E+0	1.337E+1
-1.054E-1	6.219E+0	1.340E+1
-1.038E-1	6.248E+0	1.340E+1
-9.728E-2	6.202E+0	1.348E+1
-1.005E-1	6.186E+0	1.342E+1
-1.038E-1	6.245E+0	1.332E+1
-1.038E-1	6.358E+0	1.337E+1
-9.890E-2	6.209E+0	1.344E+1
-1.021E-1	6.202E+0	1.345E+1
-1.054E-1	6.251E+0	1.340E+1
-1.038E-1	6.219E+0	1.318E+1
-9.890E-2	6.258E+0	1.349E+1
-1.038E-1	6.245E+0	1.340E+1
-1.086E-1	6.394E+0	1.336E+1
-1.038E-1	6.225E+0	1.350E+1
-9.728E-2	6.261E+0	1.335E+1
-1.038E-1	6.297E+0	1.332E+1
-1.054E-1	6.202E+0	1.336E+1
-1.054E-1	6.164E+0	1.336E+1
-1.038E-1	6.228E+0	1.345E+1
-1.021E-1	6.274E+0	1.349E+1
-1.054E-1	6.212E+0	1.343E+1
-1.054E-1	6.193E+0	1.347E+1
-9.728E-2	6.284E+0	1.339E+1
-1.005E-1	6.186E+0	1.343E+1
-1.054E-1	6.212E+0	1.337E+1
-1.038E-1	6.167E+0	1.334E+1
-9.728E-2	6.202E+0	1.334E+1
-1.021E-1	6.151E+0	1.346E+1
-1.054E-1	6.280E+0	1.346E+1
-1.021E-1	6.280E+0	1.346E+1
-9.728E-2	6.245E+0	1.349E+1
-1.005E-1	6.258E+0	1.333E+1
-1.054E-1	6.277E+0	1.339E+1
-1.021E-1	6.225E+0	1.342E+1
-9.728E-2	6.180E+0	1.350E+1
-9.890E-2	6.225E+0	1.337E+1
-1.054E-1	6.215E+0	1.337E+1
-1.038E-1	6.258E+0	1.336E+1
-9.890E-2	6.160E+0	1.341E+1
-1.005E-1	6.251E+0	1.337E+1
-1.054E-1	6.154E+0	1.341E+1
-1.038E-1	6.261E+0	1.338E+1
-9.728E-2	6.232E+0	1.356E+1
-1.038E-1	6.241E+0	1.329E+1
-1.054E-1	6.177E+0	1.346E+1
-1.054E-1	6.238E+0	1.346E+1
-1.005E-1	6.177E+0	1.330E+1
-1.005E-1	6.280E+0	1.353E+1
-1.070E-1	6.238E+0	1.337E+1
-1.038E-1	6.254E+0	1.344E+1
-9.890E-2	6.144E+0	1.338E+1
-1.005E-1	6.261E+0	1.329E+1
-1.086E-1	6.254E+0	1.333E+1
-1.054E-1	6.141E+0	1.336E+1
-9.728E-2	6.202E+0	1.344E+1
-1.021E-1	6.238E+0	1.343E+1
-1.038E-1	6.274E+0	1.335E+1
-1.038E-1	6.248E+0	1.341E+1
-1.005E-1	6.280E+0	1.325E+1
-1.021E-1	6.329E+0	1.349E+1
-1.054E-1	6.215E+0	1.327E+1
-1.021E-1	6.186E+0	1.355E+1
-9.890E-2	6.326E+0	1.337E+1
-1.021E-1	6.212E+0	1.339E+1
-1.054E-1	6.209E+0	1.325E+1
-1.038E-1	6.267E+0	1.347E+1
-1.005E-1	6.258E+0	1.343E+1
-1.021E-1	6.238E+0	1.337E+1
-1.086E-1	6.345E+0	1.330E+1
-1.054E-1	6.342E+0	1.352E+1
-1.005E-1	6.225E+0	1.336E+1
-9.890E-2	6.271E+0	1.349E+1
-1.070E-1	6.183E+0	1.342E+1
-1.038E-1	6.186E+0	1.330E+1
-1.005E-1	6.261E+0	1.329E+1
-1.005E-1	6.254E+0	1.335E+1
-1.070E-1	6.345E+0	1.331E+1
-1.038E-1	6.235E+0	1.338E+1
-9.728E-2	6.300E+0	1.346E+1
-1.021E-1	6.339E+0	1.336E+1
-1.054E-1	6.202E+0	1.329E+1
-1.038E-1	6.300E+0	1.340E+1
-9.890E-2	6.371E+0	1.340E+1
-1.021E-1	6.193E+0	1.343E+1
-1.021E-1	6.293E+0	1.338E+1
-1.054E-1	6.254E+0	1.329E+1
-9.728E-2	6.190E+0	1.338E+1
-1.021E-1	6.277E+0	1.332E+1
-1.070E-1	6.245E+0	1.328E+1
-1.038E-1	6.154E+0	1.345E+1
-9.890E-2	6.164E+0	1.335E+1
-1.005E-1	6.310E+0	1.349E+1
-1.070E-1	6.293E+0	1.336E+1
-1.038E-1	6.180E+0	1.335E+1
-9.890E-2	6.235E+0	1.345E+1
-1.005E-1	6.170E+0	1.333E+1
-1.054E-1	6.173E+0	1.342E+1
-1.038E-1	6.264E+0	1.338E+1
-1.005E-1	6.138E+0	1.335E+1
-9.890E-2	6.222E+0	1.335E+1
-1.054E-1	6.173E+0	1.338E+1
-1.038E-1	6.196E+0	1.344E+1
-9.890E-2	6.245E+0	1.333E+1
-1.021E-1	6.228E+0	1.334E+1
-1.054E-1	6.235E+0	1.342E+1
-1.054E-1	6.238E+0	1.327E+1
-9.890E-2	6.251E+0	1.337E+1
-9.890E-2	6.186E+0	1.327E+1
-1.038E-1	6.180E+0	1.328E+1
-1.038E-1	6.164E+0	1.349E+1
-9.728E-2	6.209E+0	1.339E+1
-9.890E-2	6.254E+0	1.344E+1
-1.070E-1	6.199E+0	1.332E+1
-1.054E-1	6.112E+0	1.342E+1
-1.005E-1	6.225E+0	1.340E+1
-1.021E-1	6.271E+0	1.346E+1
-1.086E-1	6.225E+0	1.324E+1
-1.021E-1	6.290E+0	1.346E+1
-1.005E-1	6.251E+0	1.342E+1
-1.021E-1	6.235E+0	1.337E+1
-1.054E-1	6.186E+0	1.338E+1
-1.021E-1	6.193E+0	1.348E+1
-9.728E-2	6.290E+0	1.333E+1
-1.005E-1	6.313E+0	1.346E+1
-1.038E-1	6.306E+0	1.327E+1
-1.005E-1	6.115E+0	1.339E+1
-1.005E-1	6.190E+0	1.361E+1
-1.005E-1	6.245E+0	1.337E+1
-1.070E-1	6.180E+0	1.338E+1
-1.021E-1	6.105E+0	1.338E+1
-9.890E-2	6.264E+0	1.338E+1
-1.021E-1	6.277E+0	1.328E+1
-1.038E-1	6.138E+0	1.331E+1
-1.054E-1	6.293E+0	1.335E+1
-9.890E-2	6.290E+0	1.340E+1
-1.021E-1	6.170E+0	1.328E+1
-1.070E-1	6.264E+0	1.340E+1
-1.021E-1	6.358E+0	1.346E+1
-9.728E-2	6.238E+0	1.338E+1
-9.890E-2	6.319E+0	1.335E+1
-1.021E-1	6.173E+0	1.337E+1
-1.054E-1	6.154E+0	1.335E+1
-1.005E-1	6.232E+0	1.329E+1
-9.890E-2	6.225E+0	1.350E+1
-1.054E-1	6.228E+0	1.333E+1
-1.038E-1	6.248E+0	1.340E+1
-9.890E-2	6.287E+0	1.342E+1
-1.021E-1	6.254E+0	1.344E+1
-1.021E-1	6.154E+0	1.338E+1
-1.038E-1	6.348E+0	1.344E+1
-9.890E-2	6.138E+0	1.340E+1
-1.021E-1	6.293E+0	1.327E+1
-1.038E-1	6.293E+0	1.339E+1
-1.021E-1	6.173E+0	1.322E+1
-9.728E-2	6.209E+0	1.325E+1
-1.005E-1	6.293E+0	1.334E+1
-1.038E-1	6.235E+0	1.332E+1
-1.038E-1	6.228E+0	1.335E+1
-9.890E-2	6.303E+0	1.346E+1
-9.728E-2	6.258E+0	1.336E+1
-1.038E-1	6.284E+0	1.347E+1
-1.038E-1	6.160E+0	1.344E+1
-9.566E-2	6.186E+0	1.329E+1
-1.005E-1	6.212E+0	1.346E+1
-1.038E-1	6.238E+0	1.334E+1
-1.005E-1	6.352E+0	1.341E+1
-9.566E-2	6.196E+0	1.339E+1
-1.005E-1	6.212E+0	1.351E+1
-1.054E-1	6.222E+0	1.339E+1
-1.038E-1	6.180E+0	1.329E+1
-9.890E-2	6.199E+0	1.321E+1
-1.005E-1	6.173E+0	1.350E+1
-1.054E-1	6.264E+0	1.342E+1
-1.038E-1	6.290E+0	1.320E+1
-1.005E-1	6.358E+0	1.343E+1
-9.890E-2	6.303E+0	1.337E+1
-1.021E-1	6.300E+0	1.340E+1
-1.038E-1	6.267E+0	1.321E+1
-9.728E-2	6.316E+0	1.335E+1
-1.021E-1	6.154E+0	1.331E+1
-1.054E-1	6.378E+0	1.340E+1
-1.005E-1	6.290E+0	1.327E+1
-1.021E-1	6.254E+0	1.340E+1
-1.005E-1	6.199E+0	1.345E+1
-1.054E-1	6.261E+0	1.339E+1
-1.038E-1	6.261E+0	1.337E+1
-9.728E-2	6.238E+0	1.341E+1
-9.728E-2	6.297E+0	1.347E+1
-1.054E-1	6.280E+0	1.336E+1
-1.038E-1	6.280E+0	1.346E+1
-1.005E-1	6.228E+0	1.332E+1
-9.890E-2	6.219E+0	1.347E+1
-1.054E-1	6.232E+0	1.320E+1
-1.021E-1	6.206E+0	1.342E+1
-1.021E-1	6.339E+0	1.331E+1
-1.021E-1	6.134E+0	1.341E+1
-1.021E-1	6.316E+0	1.342E+1
-1.021E-1	6.261E+0	1.346E+1
-9.728E-2	6.215E+0	1.320E+1
-1.005E-1	6.186E+0	1.337E+1
-1.054E-1	6.303E+0	1.332E+1
-1.038E-1	6.157E+0	1.337E+1
-1.005E-1	6.261E+0	1.338E+1
-1.005E-1	6.209E+0	1.331E+1
-1.038E-1	6.222E+0	1.341E+1
-1.038E-1	6.160E+0	1.344E+1
-1.021E-1	6.177E+0	1.334E+1
-9.890E-2	6.274E+0	1.328E+1
-1.054E-1	6.209E+0	1.335E+1
-1.054E-1	6.355E+0	1.325E+1
-1.021E-1	6.151E+0	1.340E+1
-1.005E-1	6.303E+0	1.338E+1
-1.054E-1	6.215E+0	1.335E+1
-1.021E-1	6.254E+0	1.344E+1
-9.728E-2	6.151E+0	1.327E+1
-9.890E-2	6.196E+0	1.342E+1
-1.054E-1	6.391E+0	1.336E+1
-1.054E-1	6.290E+0	1.344E+1
-9.890E-2	6.258E+0	1.330E+1
-9.890E-2	6.206E+0	1.338E+1
-1.038E-1	6.151E+0	1.336E+1
-1.038E-1	6.193E+0	1.341E+1
-9.566E-2	6.323E+0	1.339E+1
-1.021E-1	6.316E+0	1.324E+1
-1.038E-1	6.147E+0	1.338E+1
-1.021E-1	6.280E+0	1.351E+1
-1.005E-1	6.381E+0	1.334E+1
-1.005E-1	6.232E+0	1.334E+1
-1.054E-1	6.209E+0	1.336E+1
-1.070E-1	6.199E+0	1.349E+1
-9.728E-2	6.306E+0	1.344E+1
-1.005E-1	6.144E+0	1.337E+1
-1.054E-1	6.190E+0	1.337E+1
-1.005E-1	6.118E+0	1.328E+1
-9.890E-2	6.225E+0	1.340E+1
-1.005E-1	6.258E+0	1.332E+1
-1.021E-1	6.177E+0	1.330E+1
-1.038E-1	6.193E+0	1.341E+1
-1.005E-1	6.183E+0	1.338E+1
-1.005E-1	6.190E+0	1.339E+1
-1.038E-1	6.300E+0	1.345E+1
-1.054E-1	6.186E+0	1.346E+1
-1.005E-1	6.284E+0	1.332E+1
-1.005E-1	6.209E+0	1.331E+1
-1.021E-1	6.206E+0	1.322E+1
-1.038E-1	6.219E+0	1.340E+1
-1.005E-1	6.144E+0	1.331E+1
-9.728E-2	6.258E+0	1.352E+1
-1.070E-1	6.167E+0	1.326E+1
-1.021E-1	6.284E+0	1.339E+1
-9.728E-2	6.342E+0	1.323E+1
-9.890E-2	6.222E+0	1.345E+1
-1.070E-1	6.258E+0	1.344E+1
-1.054E-1	6.258E+0	1.336E+1
-9.890E-2	6.225E+0	1.351E+1
-1.005E-1	6.225E+0	1.321E+1
-1.021E-1	6.206E+0	1.326E+1
-1.021E-1	6.300E+0	1.352E+1
-9.890E-2	6.254E+0	1.351E+1
-9.890E-2	6.180E+0	1.336E+1
-1.038E-1	6.183E+0	1.345E+1
-1.021E-1	6.261E+0	1.342E+1
-9.890E-2	6.251E+0	1.326E+1
-1.021E-1	6.186E+0	1.328E+1
-1.021E-1	6.206E+0	1.350E+1
-1.021E-1	6.339E+0	1.333E+1
-9.728E-2	6.300E+0	1.336E+1
-9.728E-2	6.271E+0	1.342E+1
-1.070E-1	6.254E+0	1.332E+1
-1.021E-1	6.138E+0	1.340E+1
-9.890E-2	6.147E+0	1.325E+1
-9.890E-2	6.170E+0	1.328E+1
-1.038E-1	6.186E+0	1.341E+1
-1.054E-1	6.222E+0	1.340E+1
-9.890E-2	6.164E+0	1.342E+1
-1.005E-1	6.138E+0	1.333E+1
-1.038E-1	6.241E+0	1.330E+1
-1.038E-1	6.225E+0	1.342E+1
-1.005E-1	6.173E+0	1.333E+1
-1.005E-1	6.293E+0	1.344E+1
-1.054E-1	6.329E+0	1.343E+1
-1.021E-1	6.287E+0	1.344E+1
-9.890E-2	6.202E+0	1.338E+1
-1.005E-1	6.261E+0	1.336E+1
-1.070E-1	6.238E+0	1.331E+1
-1.038E-1	6.125E+0	1.335E+1
-9.890E-2	6.222E+0	1.335E+1
-9.890E-2	6.219E+0	1.332E+1
-1.038E-1	6.212E+0	1.348E+1
-1.021E-1	6.222E+0	1.337E+1
-9.728E-2	6.196E+0	1.324E+1
-1.005E-1	6.293E+0	1.337E+1
-1.054E-1	6.206E+0	1.341E+1
-1.021E-1	6.232E+0	1.329E+1
-9.890E-2	6.287E+0	1.336E+1
-1.021E-1	6.235E+0	1.348E+1
-1.038E-1	6.258E+0	1.350E+1
-1.038E-1	6.303E+0	1.351E+1
-1.021E-1	6.164E+0	1.329E+1
-9.890E-2	6.193E+0	1.348E+1
-1.038E-1	6.151E+0	1.333E+1
-1.038E-1	6.190E+0	1.338E+1
-9.890E-2	6.348E+0	1.328E+1
-9.890E-2	6.186E+0	1.349E+1
-1.054E-1	6.245E+0	1.354E+1
-1.021E-1	6.274E+0	1.338E+1
-9.890E-2	6.206E+0	1.340E+1
-1.005E-1	6.105E+0	1.331E+1
-1.054E-1	6.196E+0	1.334E+1
-1.054E-1	6.245E+0	1.340E+1
-9.728E-2	6.206E+0	1.330E+1
-1.005E-1	6.228E+0	1.341E+1
-1.054E-1	6.319E+0	1.332E+1
-1.005E-1	6.235E+0	1.344E+1
-9.728E-2	6.245E+0	1.327E+1
-1.005E-1	6.164E+0	1.330E+1
-1.054E-1	6.267E+0	1.349E+1
-1.021E-1	6.238E+0	1.340E+1
-9.890E-2	6.219E+0	1.341E+1
-1.021E-1	6.134E+0	1.340E+1
-1.021E-1	6.280E+0	1.337E+1
-1.038E-1	6.310E+0	1.341E+1
-9.728E-2	6.173E+0	1.320E+1
-9.890E-2	6.258E+0	1.338E+1
-1.038E-1	6.284E+0	1.338E+1
-1.038E-1	6.306E+0	1.325E+1
-9.890E-2	6.164E+0	1.335E+1
-1.005E-1	6.264E+0	1.334E+1
-1.054E-1	6.125E+0	1.330E+1
-1.021E-1	6.284E+0	1.334E+1
-9.890E-2	6.212E+0	1.356E+1
-1.005E-1	6.183E+0	1.333E+1
-1.021E-1	6.219E+0	1.335E+1
-1.038E-1	6.209E+0	1.333E+1
-9.890E-2	6.280E+0	1.338E+1
-1.021E-1	6.219E+0	1.338E+1
-1.021E-1	6.219E+0	1.335E+1
-1.021E-1	6.248E+0	1.335E+1
-1.005E-1	6.274E+0	1.345E+1
-9.890E-2	6.196E+0	1.335E+1
-1.054E-1	6.180E+0	1.333E+1
-1.054E-1	6.251E+0	1.339E+1
-9.890E-2	6.238E+0	1.329E+1
-9.890E-2	6.378E+0	1.336E+1
-1.038E-1	6.193E+0	1.332E+1
-1.005E-1	6.225E+0	1.339E+1
-9.890E-2	6.261E+0	1.333E+1
-9.728E-2	6.258E+0	1.335E+1
-1.054E-1	6.183E+0	1.337E+1
-1.038E-1	6.219E+0	1.340E+1
-9.728E-2	6.258E+0	1.333E+1
-1.005E-1	6.303E+0	1.334E+1
-1.005E-1	6.241E+0	1.329E+1
-1.054E-1	6.212E+0	1.345E+1
-9.890E-2	6.258E+0	1.341E+1
-9.728E-2	6.232E+0	1.326E+1
-1.038E-1	6.186E+0	1.347E+1
-1.021E-1	6.193E+0	1.337E+1
-9.890E-2	6.232E+0	1.340E+1
-1.005E-1	6.313E+0	1.340E+1
-1.038E-1	6.186E+0	1.346E+1
-1.038E-1	6.287E+0	1.344E+1
-1.005E-1	6.326E+0	1.338E+1
-1.021E-1	6.215E+0	1.336E+1
-1.038E-1	6.251E+0	1.338E+1
-1.021E-1	6.199E+0	1.341E+1
-9.890E-2	6.164E+0	1.332E+1
-9.890E-2	6.267E+0	1.349E+1
-1.038E-1	6.202E+0	1.334E+1
-1.038E-1	6.306E+0	1.331E+1
-1.005E-1	6.280E+0	1.344E+1
-1.005E-1	6.332E+0	1.337E+1
-1.054E-1	6.254E+0	1.341E+1
-1.021E-1	6.154E+0	1.339E+1
-9.728E-2	6.118E+0	1.336E+1
-1.038E-1	6.147E+0	1.342E+1
-1.038E-1	6.138E+0	1.346E+1
-1.038E-1	6.157E+0	1.334E+1
-9.890E-2	6.228E+0	1.327E+1
-1.005E-1	6.232E+0	1.342E+1
-1.038E-1	6.306E+0	1.338E+1
-1.070E-1	6.196E+0	1.335E+1
-9.728E-2	6.222E+0	1.336E+1
-9.890E-2	6.222E+0	1.331E+1
-1.054E-1	6.251E+0	1.337E+1
-1.021E-1	6.151E+0	1.334E+1
-9.890E-2	6.264E+0	1.341E+1
-9.890E-2	6.199E+0	1.345E+1
-1.054E-1	6.271E+0	1.350E+1
-1.054E-1	6.190E+0	1.338E+1
-9.728E-2	6.319E+0	1.345E+1
-1.005E-1	6.261E+0	1.336E+1
-1.005E-1	6.258E+0	1.342E+1
-1.038E-1	6.271E+0	1.341E+1
-9.728E-2	6.228E+0	1.325E+1
-9.890E-2	6.342E+0	1.333E+1
-1.021E-1	6.147E+0	1.333E+1
-1.038E-1	6.199E+0	1.335E+1
-9.728E-2	6.225E+0	1.359E+1
-9.728E-2	6.254E+0	1.345E+1
-1.070E-1	6.335E+0	1.338E+1
-1.038E-1	6.267E+0	1.344E+1
-9.890E-2	6.254E+0	1.336E+1
-1.005E-1	6.267E+0	1.340E+1
-1.038E-1	6.199E+0	1.349E+1
-1.021E-1	6.219E+0	1.347E+1
-9.728E-2	6.219E+0	1.342E+1
-9.728E-2	6.131E+0	1.339E+1
-1.038E-1	6.238E+0	1.339E+1
-1.005E-1	6.306E+0	1.326E+1
-9.566E-2	6.206E+0	1.329E+1
-9.728E-2	6.241E+0	1.338E+1
-1.038E-1	6.241E+0	1.325E+1
-1.054E-1	6.287E+0	1.324E+1
-9.566E-2	6.290E+0	1.335E+1
-9.890E-2	6.215E+0	1.343E+1
-1.054E-1	6.316E+0	1.340E+1
-1.021E-1	6.267E+0	1.326E+1
-9.728E-2	6.378E+0	1.342E+1
-1.005E-1	6.274E+0	1.337E+1
-1.021E-1	6.170E+0	1.340E+1
-1.054E-1	6.209E+0	1.340E+1
-9.728E-2	6.254E+0	1.346E+1
-9.728E-2	6.199E+0	1.335E+1
-1.070E-1	6.190E+0	1.338E+1
-1.038E-1	6.251E+0	1.336E+1
-9.890E-2	6.297E+0	1.344E+1
-1.021E-1	6.306E+0	1.330E+1
-9.890E-2	6.228E+0	1.341E+1
-9.728E-2	6.238E+0	1.340E+1
-9.566E-2	6.332E+0	1.332E+1
-9.890E-2	6.251E+0	1.349E+1
-1.005E-1	6.215E+0	1.316E+1
-1.038E-1	6.261E+0	1.342E+1
-9.890E-2	6.284E+0	1.335E+1
-9.566E-2	6.277E+0	1.343E+1
-1.021E-1	6.196E+0	1.340E+1
-1.005E-1	6.180E+0	1.329E+1
-9.728E-2	6.206E+0	1.337E+1
-9.890E-2	6.219E+0	1.350E+1
-1.070E-1	6.297E+0	1.330E+1
-1.038E-1	6.241E+0	1.322E+1
-1.005E-1	6.303E+0	1.335E+1
-9.728E-2	6.193E+0	1.341E+1
-1.038E-1	6.209E+0	1.332E+1
-1.021E-1	6.323E+0	1.340E+1
-9.728E-2	6.245E+0	1.336E+1
-9.728E-2	6.232E+0	1.350E+1
-1.021E-1	6.267E+0	1.346E+1
-1.021E-1	6.196E+0	1.332E+1
-9.728E-2	6.261E+0	1.340E+1
-9.890E-2	6.144E+0	1.336E+1
-1.054E-1	6.297E+0	1.322E+1
-1.021E-1	6.173E+0	1.348E+1
-9.728E-2	6.219E+0	1.337E+1
-9.890E-2	6.222E+0	1.342E+1
-1.021E-1	6.190E+0	1.345E+1
-9.890E-2	6.202E+0	1.345E+1
-9.728E-2	6.147E+0	1.326E+1
-9.890E-2	6.271E+0	1.351E+1
-1.038E-1	6.202E+0	1.341E+1
-1.038E-1	6.232E+0	1.346E+1
-1.005E-1	6.251E+0	1.338E+1
-9.728E-2	6.151E+0	1.340E+1
-1.038E-1	6.186E+0	1.333E+1
-1.038E-1	6.271E+0	1.329E+1
-9.890E-2	6.245E+0	1.336E+1
-1.005E-1	6.164E+0	1.337E+1
-1.005E-1	6.232E+0	1.334E+1
-1.038E-1	6.202E+0	1.333E+1
-9.890E-2	6.222E+0	1.324E+1
-9.728E-2	6.267E+0	1.332E+1
-1.038E-1	6.222E+0	1.337E+1
-1.021E-1	6.235E+0	1.332E+1
-9.890E-2	6.245E+0	1.350E+1
-9.728E-2	6.206E+0	1.335E+1
-1.038E-1	6.202E+0	1.326E+1
-1.021E-1	6.225E+0	1.336E+1
-9.728E-2	6.112E+0	1.343E+1
-1.005E-1	6.238E+0	1.323E+1
-1.038E-1	6.284E+0	1.337E+1
-1.038E-1	6.254E+0	1.344E+1
-9.728E-2	6.186E+0	1.341E+1
-1.005E-1	6.293E+0	1.317E+1
-1.021E-1	6.212E+0	1.320E+1
-1.005E-1	6.225E+0	1.336E+1
-9.728E-2	6.180E+0	1.339E+1
-9.728E-2	6.238E+0	1.343E+1
-1.021E-1	6.287E+0	1.342E+1
-1.038E-1	6.202E+0	1.338E+1
-9.566E-2	6.222E+0	1.336E+1
-9.890E-2	6.212E+0	1.334E+1
-1.054E-1	6.180E+0	1.339E+1
-1.005E-1	6.274E+0	1.325E+1
-9.890E-2	6.254E+0	1.337E+1
-9.728E-2	6.287E+0	1.338E+1
-1.054E-1	6.180E+0	1.338E+1
-1.038E-1	6.232E+0	1.337E+1
-9.728E-2	6.280E+0	1.349E+1
-1.005E-1	6.125E+0	1.330E+1
-1.054E-1	6.271E+0	1.340E+1
-1.038E-1	6.199E+0	1.323E+1
-9.728E-2	6.215E+0	1.327E+1
-9.728E-2	6.190E+0	1.325E+1
-1.005E-1	6.196E+0	1.337E+1
-1.021E-1	6.105E+0	1.335E+1
-9.728E-2	6.251E+0	1.346E+1
-9.728E-2	6.177E+0	1.333E+1
-1.038E-1	6.144E+0	1.329E+1
-1.038E-1	6.271E+0	1.340E+1
-1.005E-1	6.313E+0	1.336E+1
-9.890E-2	6.284E+0	1.344E+1
-1.005E-1	6.206E+0	1.319E+1
-1.038E-1	6.173E+0	1.339E+1
-9.566E-2	6.267E+0	1.337E+1
-9.890E-2	6.196E+0	1.333E+1
-1.038E-1	6.297E+0	1.340E+1
-1.038E-1	6.212E+0	1.327E+1
-9.890E-2	6.215E+0	1.330E+1
-9.890E-2	6.235E+0	1.338E+1
-1.021E-1	6.193E+0	1.344E+1
-1.054E-1	6.206E+0	1.335E+1
-9.728E-2	6.235E+0	1.345E+1
-9.890E-2	6.167E+0	1.336E+1
-1.005E-1	6.173E+0	1.333E+1
-1.021E-1	6.154E+0	1.338E+1
-9.566E-2	6.196E+0	1.335E+1
-9.728E-2	6.313E+0	1.331E+1
-1.038E-1	6.190E+0	1.346E+1
-1.021E-1	6.261E+0	1.340E+1
-9.728E-2	6.125E+0	1.332E+1
-1.005E-1	6.258E+0	1.336E+1
-1.038E-1	6.170E+0	1.324E+1
-1.021E-1	6.280E+0	1.325E+1
-9.728E-2	6.128E+0	1.341E+1
-1.005E-1	6.186E+0	1.337E+1
-1.021E-1	6.196E+0	1.325E+1
-1.021E-1	6.293E+0	1.346E+1
-9.728E-2	6.215E+0	1.340E+1
-9.728E-2	6.144E+0	1.321E+1
-1.038E-1	6.310E+0	1.344E+1
-1.021E-1	6.303E+0	1.346E+1
-9.728E-2	6.186E+0	1.339E+1
-9.728E-2	6.248E+0	1.333E+1
-1.038E-1	6.180E+0	1.336E+1
-1.005E-1	6.215E+0	1.334E+1
-9.890E-2	6.222E+0	1.336E+1
-9.890E-2	6.241E+0	1.331E+1
-1.021E-1	6.180E+0	1.346E+1
-1.038E-1	6.238E+0	1.342E+1
-9.566E-2	6.170E+0	1.328E+1
-9.728E-2	6.245E+0	1.337E+1
-1.021E-1	6.118E+0	1.344E+1
-1.038E-1	6.222E+0	1.344E+1
-9.728E-2	6.167E+0	1.336E+1
-9.890E-2	6.160E+0	1.345E+1
-1.021E-1	6.151E+0	1.329E+1
-1.021E-1	6.215E+0	1.328E+1
-9.890E-2	6.228E+0	1.323E+1
-9.890E-2	6.160E+0	1.329E+1
-1.021E-1	6.180E+0	1.346E+1
-1.038E-1	6.264E+0	1.334E+1
-9.404E-2	6.232E+0	1.337E+1
-9.728E-2	6.355E+0	1.333E+1
-1.021E-1	6.238E+0	1.345E+1
-1.054E-1	6.173E+0	1.344E+1
-9.890E-2	6.248E+0	1.341E+1
-1.005E-1	6.228E+0	1.339E+1
-1.021E-1	6.290E+0	1.346E+1
-1.038E-1	6.232E+0	1.339E+1
-1.021E-1	6.251E+0	1.317E+1
-9.890E-2	6.193E+0	1.339E+1
-1.005E-1	6.297E+0	1.331E+1
-1.005E-1	6.280E+0	1.346E+1
-9.728E-2	6.235E+0	1.337E+1
-9.728E-2	6.151E+0	1.338E+1
-1.038E-1	6.323E+0	1.338E+1
-1.038E-1	6.329E+0	1.337E+1
-9.566E-2	6.170E+0	1.341E+1
-1.005E-1	6.225E+0	1.328E+1
-1.038E-1	6.293E+0	1.335E+1
-1.054E-1	6.206E+0	1.330E+1
-9.728E-2	6.209E+0	1.354E+1
-9.728E-2	6.186E+0	1.346E+1
-1.021E-1	6.319E+0	1.341E+1
-1.021E-1	6.215E+0	1.342E+1
-9.728E-2	6.186E+0	1.333E+1
-9.890E-2	6.254E+0	1.339E+1
-1.054E-1	6.219E+0	1.333E+1
-1.005E-1	6.251E+0	1.327E+1
-9.566E-2	6.280E+0	1.335E+1
-9.728E-2	6.225E+0	1.337E+1
-1.038E-1	6.394E+0	1.329E+1
-1.021E-1	6.277E+0	1.341E+1
-9.566E-2	6.209E+0	1.341E+1
-9.890E-2	6.235E+0	1.323E+1
-1.038E-1	6.264E+0	1.337E+1
-1.005E-1	6.254E+0	1.328E+1
-9.728E-2	6.248E+0	1.332E+1
-1.005E-1	6.180E+0	1.333E+1
-1.021E-1	6.125E+0	1.340E+1
-1.070E-1	6.300E+0	1.337E+1
-1.005E-1	6.225E+0	1.340E+1
-9.728E-2	6.235E+0	1.323E+1
-1.021E-1	6.219E+0	1.330E+1
-1.021E-1	6.290E+0	1.339E+1
-9.566E-2	6.251E+0	1.320E+1
-1.005E-1	6.248E+0	1.340E+1
-1.021E-1	6.261E+0	1.333E+1
-1.038E-1	6.128E+0	1.336E+1
-9.728E-2	6.267E+0	1.343E+1
-9.566E-2	6.180E+0	1.333E+1
-1.021E-1	6.154E+0	1.334E+1
-1.021E-1	6.251E+0	1.346E+1
-9.890E-2	6.202E+0	1.322E+1
-9.890E-2	6.316E+0	1.340E+1
-1.038E-1	6.219E+0	1.332E+1
-1.021E-1	6.177E+0	1.340E+1
-9.890E-2	6.215E+0	1.337E+1
-1.005E-1	6.125E+0	1.330E+1
-1.005E-1	6.219E+0	1.341E+1
-1.005E-1	6.222E+0	1.339E+1
-9.728E-2	6.261E+0	1.345E+1
-9.890E-2	6.290E+0	1.325E+1
-1.038E-1	6.170E+0	1.335E+1
-1.005E-1	6.180E+0	1.339E+1
-9.728E-2	6.235E+0	1.338E+1
-9.890E-2	6.293E+0	1.333E+1
-1.038E-1	6.235E+0	1.349E+1
-1.038E-1	6.209E+0	1.343E+1
-9.404E-2	6.228E+0	1.333E+1
-1.005E-1	6.186E+0	1.340E+1
-1.038E-1	6.264E+0	1.343E+1
-1.038E-1	6.254E+0	1.337E+1
-9.728E-2	6.232E+0	1.345E+1
-9.728E-2	6.138E+0	1.325E+1
-1.021E-1	6.151E+0	1.338E+1
-1.005E-1	6.125E+0	1.336E+1
-1.005E-1	6.082E+0	1.335E+1
-9.728E-2	6.183E+0	1.329E+1
-1.021E-1	6.105E+0	1.326E+1
-1.054E-1	6.147E+0	1.348E+1
-9.566E-2	6.219E+0	1.329E+1
-9.566E-2	6.264E+0	1.338E+1
-9.890E-2	6.277E+0	1.338E+1
-9.890E-2	6.147E+0	1.334E+1
-9.890E-2	6.173E+0	1.336E+1
-9.566E-2	6.335E+0	1.323E+1
-1.038E-1	6.125E+0	1.329E+1
-1.021E-1	6.277E+0	1.332E+1
-9.566E-2	6.186E+0	1.336E+1
-9.728E-2	6.235E+0	1.327E+1
-1.038E-1	6.238E+0	1.328E+1
-1.005E-1	6.241E+0	1.338E+1
-9.728E-2	6.190E+0	1.325E+1
-9.566E-2	6.121E+0	1.343E+1
-1.021E-1	6.212E+0	1.337E+1
-1.005E-1	6.183E+0	1.338E+1
-9.566E-2	6.235E+0	1.330E+1
-9.566E-2	6.258E+0	1.333E+1
-1.021E-1	6.241E+0	1.337E+1
-1.021E-1	6.219E+0	1.326E+1
-9.890E-2	6.167E+0	1.342E+1
-9.890E-2	6.261E+0	1.330E+1
-1.038E-1	6.170E+0	1.335E+1
-1.005E-1	6.138E+0	1.331E+1
-9.890E-2	6.264E+0	1.328E+1
-9.890E-2	6.297E+0	1.330E+1
-9.890E-2	6.170E+0	1.335E+1
-1.005E-1	6.251E+0	1.325E+1
-9.728E-2	6.228E+0	1.335E+1
-9.728E-2	6.254E+0	1.343E+1
-1.021E-1	6.287E+0	1.333E+1
-1.038E-1	6.215E+0	1.331E+1
-9.890E-2	6.251E+0	1.325E+1
-9.728E-2	6.206E+0	1.349E+1
-1.021E-1	6.209E+0	1.341E+1
-1.005E-1	6.199E+0	1.339E+1
-9.890E-2	6.248E+0	1.324E+1
-9.728E-2	6.228E+0	1.324E+1
-1.021E-1	6.151E+0	1.326E+1
-1.021E-1	6.232E+0	1.325E+1
-9.890E-2	6.154E+0	1.336E+1
-9.728E-2	6.232E+0	1.325E+1
-1.021E-1	6.241E+0	1.325E+1
-1.005E-1	6.254E+0	1.328E+1
-9.728E-2	6.251E+0	1.342E+1
-1.005E-1	6.267E+0	1.319E+1
-1.005E-1	6.202E+0	1.330E+1
-1.021E-1	6.293E+0	1.342E+1
-9.566E-2	6.222E+0	1.334E+1
-1.005E-1	6.274E+0	1.332E+1
-1.038E-1	6.254E+0	1.349E+1
-1.021E-1	6.251E+0	1.339E+1
-9.728E-2	6.261E+0	1.324E+1
-9.728E-2	6.196E+0	1.329E+1
-1.005E-1	6.222E+0	1.321E+1
-1.021E-1	6.248E+0	1.333E+1
-9.728E-2	6.228E+0	1.332E+1
-1.005E-1	6.125E+0	1.340E+1
-1.005E-1	6.258E+0	1.342E+1
-1.021E-1	6.222E+0	1.339E+1
-9.728E-2	6.290E+0	1.335E+1
-9.728E-2	6.241E+0	1.324E+1
-1.054E-1	6.215E+0	1.345E+1
-1.005E-1	6.254E+0	1.333E+1
-9.728E-2	6.228E+0	1.324E+1
-9.890E-2	6.180E+0	1.341E+1
-1.021E-1	6.219E+0	1.343E+1
-1.005E-1	6.151E+0	1.325E+1
-9.728E-2	6.284E+0	1.338E+1
-9.566E-2	6.228E+0	1.331E+1
-1.005E-1	6.186E+0	1.315E+1
-1.038E-1	6.235E+0	1.345E+1
-9.728E-2	6.228E+0	1.341E+1
-9.728E-2	6.147E+0	1.328E+1
-1.021E-1	6.154E+0	1.338E+1
-1.038E-1	6.297E+0	1.337E+1
-9.728E-2	6.238E+0	1.336E+1
-9.728E-2	6.241E+0	1.325E+1
-1.021E-1	6.190E+0	1.340E+1
-1.021E-1	6.277E+0	1.335E+1
-9.728E-2	6.170E+0	1.340E+1
-9.566E-2	6.235E+0	1.340E+1
-1.005E-1	6.212E+0	1.332E+1
-1.021E-1	6.267E+0	1.344E+1
-9.728E-2	6.222E+0	1.330E+1
-9.566E-2	6.190E+0	1.331E+1
-1.021E-1	6.280E+0	1.336E+1
-1.038E-1	6.267E+0	1.329E+1
-9.404E-2	6.206E+0	1.344E+1
-9.404E-2	6.141E+0	1.344E+1
-1.021E-1	6.232E+0	1.334E+1
-1.005E-1	6.164E+0	1.325E+1
-9.728E-2	6.206E+0	1.332E+1
-9.890E-2	6.258E+0	1.332E+1
-1.038E-1	6.235E+0	1.327E+1
-1.005E-1	6.235E+0	1.332E+1
-9.728E-2	6.248E+0	1.334E+1
-9.566E-2	6.329E+0	1.339E+1
-1.038E-1	6.361E+0	1.339E+1
-1.021E-1	6.232E+0	1.324E+1
-9.566E-2	6.232E+0	1.323E+1
-9.728E-2	6.177E+0	1.341E+1
-1.005E-1	6.173E+0	1.332E+1
-1.021E-1	6.125E+0	1.336E+1
-9.728E-2	6.222E+0	1.340E+1
-1.005E-1	6.209E+0	1.339E+1
-1.005E-1	6.183E+0	1.334E+1
-1.038E-1	6.196E+0	1.340E+1
-9.566E-2	6.290E+0	1.337E+1
-9.728E-2	6.245E+0	1.337E+1
-1.005E-1	6.196E+0	1.337E+1
-1.005E-1	6.310E+0	1.342E+1
-9.566E-2	6.264E+0	1.340E+1
-9.566E-2	6.264E+0	1.330E+1
-1.021E-1	6.261E+0	1.331E+1
-1.021E-1	6.164E+0	1.332E+1
-9.728E-2	6.232E+0	1.338E+1
-9.890E-2	6.134E+0	1.326E+1
-1.005E-1	6.280E+0	1.332E+1
-1.021E-1	6.222E+0	1.341E+1
-9.728E-2	6.355E+0	1.328E+1
-9.728E-2	6.235E+0	1.337E+1
-9.890E-2	6.092E+0	1.335E+1
-1.021E-1	6.248E+0	1.339E+1
-9.566E-2	6.209E+0	1.347E+1
-9.566E-2	6.173E+0	1.338E+1
-9.890E-2	6.284E+0	1.330E+1
-1.038E-1	6.215E+0	1.320E+1
-9.566E-2	6.222E+0	1.335E+1
-9.728E-2	6.186E+0	1.343E+1
-1.005E-1	6.277E+0	1.343E+1
-1.038E-1	6.134E+0	1.332E+1
-9.566E-2	6.358E+0	1.334E+1
-9.890E-2	6.183E+0	1.335E+1
-1.005E-1	6.212E+0	1.340E+1
-9.890E-2	6.202E+0	1.329E+1
-9.890E-2	6.287E+0	1.331E+1
-9.728E-2	6.274E+0	1.346E+1
-9.890E-2	6.284E+0	1.336E+1
-1.005E-1	6.280E+0	1.332E+1
-9.566E-2	6.128E+0	1.331E+1
-9.566E-2	6.147E+0	1.337E+1
-9.728E-2	6.215E+0	1.321E+1
-1.005E-1	6.147E+0	1.328E+1
-9.728E-2	6.225E+0	1.338E+1
-9.566E-2	6.254E+0	1.325E+1
-9.890E-2	6.245E+0	1.331E+1
-1.021E-1	6.225E+0	1.341E+1
-9.566E-2	6.141E+0	1.331E+1
-9.728E-2	6.215E+0	1.339E+1
-1.021E-1	6.190E+0	1.333E+1
-1.005E-1	6.215E+0	1.337E+1
-9.404E-2	6.154E+0	1.335E+1
-9.566E-2	6.199E+0	1.316E+1
-9.890E-2	6.254E+0	1.335E+1
-1.021E-1	6.222E+0	1.330E+1
-9.890E-2	6.245E+0	1.331E+1
-9.566E-2	6.134E+0	1.339E+1
-1.005E-1	6.186E+0	1.320E+1
-1.005E-1	6.277E+0	1.326E+1
-9.566E-2	6.157E+0	1.348E+1
-9.566E-2	6.348E+0	1.324E+1
-1.005E-1	6.196E+0	1.335E+1
-1.038E-1	6.167E+0	1.335E+1
-9.566E-2	6.202E+0	1.341E+1
-9.566E-2	6.190E+0	1.331E+1
-1.005E-1	6.303E+0	1.329E+1
-1.005E-1	6.160E+0	1.325E+1
-9.566E-2	6.241E+0	1.325E+1
-9.728E-2	6.241E+0	1.336E+1
-1.005E-1	6.238E+0	1.336E+1
-1.038E-1	6.245E+0	1.333E+1
-9.890E-2	6.323E+0	1.343E+1
-9.566E-2	6.190E+0	1.339E+1
-1.038E-1	6.225E+0	1.339E+1
-1.005E-1	6.248E+0	1.344E+1
-9.728E-2	6.186E+0	1.345E+1
-9.728E-2	6.138E+0	1.331E+1
-9.890E-2	6.284E+0	1.334E+1
-1.005E-1	6.277E+0	1.329E+1
-9.404E-2	6.180E+0	1.340E+1
-9.566E-2	6.180E+0	1.342E+1
-1.021E-1	6.215E+0	1.348E+1
-1.005E-1	6.319E+0	1.325E+1
-9.566E-2	6.267E+0	1.337E+1
-9.728E-2	6.378E+0	1.330E+1
-1.005E-1	6.225E+0	1.337E+1
-1.021E-1	6.206E+0	1.339E+1
-9.566E-2	6.248E+0	1.332E+1
-9.404E-2	6.206E+0	1.326E+1
-1.005E-1	6.241E+0	1.329E+1
-1.005E-1	6.271E+0	1.337E+1
-9.890E-2	6.199E+0	1.329E+1
-9.404E-2	6.196E+0	1.343E+1
-1.005E-1	6.173E+0	1.332E+1
-1.021E-1	6.251E+0	1.335E+1
-9.728E-2	6.193E+0	1.336E+1
-9.890E-2	6.280E+0	1.336E+1
-1.005E-1	6.225E+0	1.330E+1
-1.005E-1	6.232E+0	1.347E+1
-9.890E-2	6.196E+0	1.340E+1
-9.566E-2	6.241E+0	1.329E+1
-9.728E-2	6.264E+0	1.341E+1
-1.038E-1	6.193E+0	1.334E+1
-9.728E-2	6.235E+0	1.337E+1
-9.566E-2	6.141E+0	1.340E+1
-9.728E-2	6.251E+0	1.325E+1
-1.038E-1	6.290E+0	1.338E+1
-9.728E-2	6.261E+0	1.334E+1
-9.728E-2	6.228E+0	1.337E+1
-1.021E-1	6.193E+0	1.333E+1
-1.038E-1	6.241E+0	1.333E+1
-9.404E-2	6.193E+0	1.337E+1
-9.404E-2	6.303E+0	1.331E+1
-1.005E-1	6.177E+0	1.325E+1
-1.005E-1	6.258E+0	1.337E+1
-9.566E-2	6.228E+0	1.322E+1
-9.728E-2	6.196E+0	1.337E+1
-9.890E-2	6.254E+0	1.337E+1
-1.038E-1	6.310E+0	1.350E+1
-9.890E-2	6.251E+0	1.338E+1
-9.890E-2	6.186E+0	1.332E+1
-9.890E-2	6.219E+0	1.329E+1
-1.005E-1	6.264E+0	1.334E+1
-9.728E-2	6.238E+0	1.327E+1
-9.566E-2	6.212E+0	1.337E+1
-1.005E-1	6.215E+0	1.341E+1
-1.021E-1	6.157E+0	1.328E+1
-9.728E-2	6.212E+0	1.335E+1
-9.890E-2	6.404E+0	1.333E+1
-1.005E-1	6.222E+0	1.332E+1
-1.005E-1	6.202E+0	1.341E+1
-9.890E-2	6.232E+0	1.323E+1
-9.728E-2	6.170E+0	1.346E+1
-9.890E-2	6.141E+0	1.332E+1
-1.005E-1	6.206E+0	1.334E+1
-9.566E-2	6.228E+0	1.337E+1
-9.566E-2	6.219E+0	1.335E+1
-9.890E-2	6.245E+0	1.340E+1
-1.021E-1	6.293E+0	1.337E+1
-9.566E-2	6.258E+0	1.328E+1
-9.566E-2	6.215E+0	1.338E+1
-9.728E-2	6.167E+0	1.314E+1
-1.021E-1	6.300E+0	1.318E+1
-9.566E-2	6.280E+0	1.336E+1
-9.242E-2	6.228E+0	1.341E+1
-1.021E-1	6.225E+0	1.338E+1
-9.890E-2	6.199E+0	1.330E+1
-9.728E-2	6.173E+0	1.332E+1
-9.566E-2	6.196E+0	1.336E+1
-1.021E-1	6.147E+0	1.333E+1
-9.890E-2	6.238E+0	1.343E+1
-9.728E-2	6.128E+0	1.333E+1
-9.566E-2	6.271E+0	1.334E+1
-1.005E-1	6.235E+0	1.325E+1
-1.021E-1	6.300E+0	1.330E+1
-9.890E-2	6.238E+0	1.338E+1
-9.566E-2	6.193E+0	1.332E+1
-1.021E-1	6.138E+0	1.324E+1
-1.005E-1	6.164E+0	1.331E+1
-9.728E-2	6.287E+0	1.341E+1
-9.728E-2	6.277E+0	1.343E+1
-1.005E-1	6.180E+0	1.330E+1
-1.005E-1	6.326E+0	1.322E+1
-9.728E-2	6.206E+0	1.335E+1
-9.566E-2	6.173E+0	1.336E+1
-9.890E-2	6.313E+0	1.338E+1
-1.038E-1	6.313E+0	1.324E+1
-9.404E-2	6.193E+0	1.333E+1
-9.404E-2	6.306E+0	1.346E+1
-9.890E-2	6.287E+0	1.345E+1
-1.005E-1	6.228E+0	1.334E+1
-9.728E-2	6.258E+0	1.342E+1
-9.404E-2	6.212E+0	1.345E+1
-9.890E-2	6.173E+0	1.327E+1
-1.021E-1	6.248E+0	1.337E+1
-9.728E-2	6.206E+0	1.334E+1
-9.404E-2	6.183E+0	1.336E+1
-1.005E-1	6.202E+0	1.339E+1
-1.038E-1	6.306E+0	1.332E+1
-9.566E-2	6.202E+0	1.333E+1
-9.566E-2	6.251E+0	1.336E+1
-1.005E-1	6.199E+0	1.317E+1
-1.005E-1	6.144E+0	1.326E+1
-9.728E-2	6.219E+0	1.344E+1
-9.404E-2	6.248E+0	1.329E+1
-1.005E-1	6.193E+0	1.348E+1
-9.890E-2	6.202E+0	1.333E+1
-9.728E-2	6.138E+0	1.323E+1
-9.728E-2	6.183E+0	1.331E+1
-1.005E-1	6.180E+0	1.342E+1
-1.021E-1	6.287E+0	1.349E+1
-9.566E-2	6.300E+0	1.349E+1
-9.566E-2	6.254E+0	1.324E+1
-9.728E-2	6.254E+0	1.336E+1
-1.038E-1	6.193E+0	1.331E+1
-9.728E-2	6.160E+0	1.320E+1
-9.404E-2	6.193E+0	1.333E+1
-9.728E-2	6.297E+0	1.319E+1
-9.890E-2	6.284E+0	1.346E+1
-9.566E-2	6.186E+0	1.335E+1
-9.566E-2	6.258E+0	1.326E+1
-9.728E-2	6.258E+0	1.334E+1
-1.021E-1	6.319E+0	1.331E+1
-9.566E-2	6.248E+0	1.330E+1
-9.890E-2	6.160E+0	1.326E+1
-1.005E-1	6.212E+0	1.336E+1
-9.890E-2	6.261E+0	1.333E+1
-9.566E-2	6.345E+0	1.327E+1
-9.404E-2	6.095E+0	1.330E+1
-1.005E-1	6.157E+0	1.317E+1
-1.021E-1	6.258E+0	1.331E+1
-9.566E-2	6.160E+0	1.337E+1
-9.404E-2	6.297E+0	1.336E+1
-1.005E-1	6.157E+0	1.337E+1
-9.890E-2	6.287E+0	1.328E+1
-9.728E-2	6.180E+0	1.328E+1
-9.566E-2	6.251E+0	1.346E+1
-9.890E-2	6.267E+0	1.345E+1
-1.021E-1	6.186E+0	1.325E+1
-9.404E-2	6.235E+0	1.316E+1
-9.566E-2	6.173E+0	1.348E+1
-1.021E-1	6.300E+0	1.333E+1
-1.038E-1	6.160E+0	1.343E+1
-9.566E-2	6.222E+0	1.332E+1
-9.566E-2	6.251E+0	1.321E+1
-9.890E-2	6.186E+0	1.332E+1
-1.021E-1	6.300E+0	1.334E+1
-9.404E-2	6.222E+0	1.326E+1
-9.404E-2	6.248E+0	1.341E+1
-1.005E-1	6.284E+0	1.344E+1
-1.021E-1	6.199E+0	1.333E+1
-9.728E-2	6.202E+0	1.331E+1
-9.566E-2	6.164E+0	1.326E+1
-1.005E-1	6.157E+0	1.348E+1
-1.021E-1	6.261E+0	1.342E+1
-9.728E-2	6.190E+0	1.335E+1
-9.404E-2	6.212E+0	1.336E+1
-1.021E-1	6.112E+0	1.321E+1
-9.890E-2	6.267E+0	1.334E+1
-9.404E-2	6.164E+0	1.327E+1
-9.890E-2	6.160E+0	1.332E+1
-9.890E-2	6.254E+0	1.334E+1
-1.021E-1	6.212E+0	1.346E+1
-9.728E-2	6.086E+0	1.334E+1
-9.404E-2	6.209E+0	1.320E+1
-1.005E-1	6.264E+0	1.336E+1
-1.005E-1	6.293E+0	1.323E+1
-9.728E-2	6.261E+0	1.325E+1
-9.566E-2	6.115E+0	1.338E+1
-1.021E-1	6.293E+0	1.333E+1
-1.005E-1	6.271E+0	1.327E+1
-9.728E-2	6.267E+0	1.334E+1
-9.728E-2	6.160E+0	1.333E+1
-9.890E-2	6.173E+0	1.336E+1
-1.005E-1	6.141E+0	1.325E+1
-1.005E-1	6.209E+0	1.344E+1
-9.728E-2	6.147E+0	1.344E+1
-9.890E-2	6.280E+0	1.334E+1
-1.038E-1	6.258E+0	1.334E+1
-9.566E-2	6.141E+0	1.349E+1
-9.728E-2	6.199E+0	1.349E+1
-9.890E-2	6.079E+0	1.343E+1
-1.021E-1	6.177E+0	1.333E+1
-9.890E-2	6.147E+0	1.334E+1
-9.566E-2	6.228E+0	1.333E+1
-9.890E-2	6.151E+0	1.335E+1
-1.038E-1	6.228E+0	1.334E+1
-9.728E-2	6.141E+0	1.341E+1
-9.566E-2	6.284E+0	1.332E+1
-1.005E-1	6.157E+0	1.341E+1
-1.005E-1	6.235E+0	1.339E+1
-9.404E-2	6.235E+0	1.343E+1
-9.404E-2	6.345E+0	1.334E+1
-1.005E-1	6.157E+0	1.326E+1
-9.890E-2	6.241E+0	1.343E+1
-9.728E-2	6.225E+0	1.339E+1
-9.404E-2	6.151E+0	1.323E+1
-1.005E-1	6.212E+0	1.332E+1
-1.005E-1	6.170E+0	1.333E+1
-9.566E-2	6.235E+0	1.341E+1
-9.242E-2	6.264E+0	1.324E+1
-9.728E-2	6.241E+0	1.331E+1
-1.005E-1	6.225E+0	1.331E+1
-9.566E-2	6.264E+0	1.339E+1
-9.566E-2	6.212E+0	1.334E+1
-1.005E-1	6.245E+0	1.327E+1
-1.021E-1	6.173E+0	1.329E+1
-9.890E-2	6.228E+0	1.336E+1
-9.566E-2	6.258E+0	1.338E+1
-9.566E-2	6.222E+0	1.331E+1
-1.005E-1	6.290E+0	1.336E+1
-9.566E-2	6.228E+0	1.331E+1
-9.404E-2	6.251E+0	1.325E+1
-1.021E-1	6.199E+0	1.341E+1
-1.005E-1	6.335E+0	1.333E+1
-9.404E-2	6.170E+0	1.329E+1
-9.404E-2	6.160E+0	1.331E+1
-9.890E-2	6.134E+0	1.330E+1
-1.038E-1	6.193E+0	1.336E+1
-9.566E-2	6.280E+0	1.329E+1
-9.566E-2	6.241E+0	1.336E+1
-9.890E-2	6.112E+0	1.331E+1
-9.890E-2	6.225E+0	1.321E+1
-9.566E-2	6.300E+0	1.336E+1
-9.404E-2	6.118E+0	1.338E+1
-1.021E-1	6.131E+0	1.327E+1
-1.021E-1	6.267E+0	1.331E+1
-9.566E-2	6.300E+0	1.334E+1
-9.566E-2	6.202E+0	1.331E+1
-9.728E-2	6.209E+0	1.331E+1
-1.005E-1	6.180E+0	1.331E+1
-9.404E-2	6.196E+0	1.326E+1
-9.404E-2	6.147E+0	1.331E+1
-1.005E-1	6.173E+0	1.327E+1
-1.021E-1	6.264E+0	1.330E+1
-9.566E-2	6.280E+0	1.351E+1
-9.404E-2	6.215E+0	1.328E+1
-1.005E-1	6.251E+0	1.330E+1
-9.890E-2	6.222E+0	1.337E+1
-9.566E-2	6.190E+0	1.326E+1
-9.404E-2	6.206E+0	1.326E+1
-9.566E-2	6.199E+0	1.337E+1
-1.005E-1	6.241E+0	1.339E+1
-9.890E-2	6.248E+0	1.336E+1
-9.566E-2	6.267E+0	1.344E+1
-1.005E-1	6.151E+0	1.335E+1
-1.005E-1	6.241E+0	1.339E+1
-9.728E-2	6.138E+0	1.331E+1
-9.566E-2	6.202E+0	1.342E+1
-9.890E-2	6.306E+0	1.335E+1
-1.038E-1	6.164E+0	1.336E+1
-9.890E-2	6.251E+0	1.338E+1
-9.404E-2	6.167E+0	1.329E+1
-9.728E-2	6.206E+0	1.331E+1
-1.021E-1	6.154E+0	1.325E+1
-9.566E-2	6.099E+0	1.321E+1
-9.242E-2	6.290E+0	1.334E+1
-1.005E-1	6.222E+0	1.332E+1
-9.890E-2	6.271E+0	1.340E+1
-9.566E-2	6.264E+0	1.336E+1
-9.566E-2	6.258E+0	1.339E+1
-9.890E-2	6.193E+0	1.330E+1
-1.021E-1	6.164E+0	1.339E+1
-9.404E-2	6.225E+0	1.343E+1
-9.566E-2	6.206E+0	1.334E+1
-9.890E-2	6.170E+0	1.327E+1
-1.005E-1	6.196E+0	1.339E+1
-9.566E-2	6.271E+0	1.342E+1
-9.242E-2	6.196E+0	1.324E+1
-1.005E-1	6.267E+0	1.340E+1
-1.021E-1	6.274E+0	1.338E+1
-9.890E-2	6.196E+0	1.336E+1
-9.566E-2	6.264E+0	1.330E+1
-1.021E-1	6.193E+0	1.313E+1
-1.021E-1	6.277E+0	1.336E+1
-9.728E-2	6.196E+0	1.335E+1
-9.566E-2	6.196E+0	1.327E+1
-9.890E-2	6.125E+0	1.322E+1
-1.021E-1	6.222E+0	1.341E+1
-9.566E-2	6.102E+0	1.329E+1
-9.728E-2	6.196E+0	1.328E+1
-9.890E-2	6.193E+0	1.355E+1
-1.005E-1	6.141E+0	1.338E+1
-9.566E-2	6.157E+0	1.334E+1
-9.890E-2	6.164E+0	1.349E+1
-9.728E-2	6.173E+0	1.337E+1
-9.890E-2	6.212E+0	1.327E+1
-9.728E-2	6.173E+0	1.325E+1
-9.242E-2	6.147E+0	1.326E+1
-9.890E-2	6.170E+0	1.332E+1
-9.890E-2	6.147E+0	1.322E+1
-1.005E-1	6.164E+0	1.331E+1
-9.404E-2	6.151E+0	1.324E+1
-9.890E-2	6.147E+0	1.335E+1
-1.005E-1	6.228E+0	1.328E+1
-9.890E-2	6.180E+0	1.339E+1
-9.404E-2	6.339E+0	1.353E+1
-1.005E-1	6.225E+0	1.331E+1
-1.005E-1	6.131E+0	1.332E+1
-9.566E-2	6.225E+0	1.326E+1
-9.566E-2	6.303E+0	1.336E+1
-9.728E-2	6.125E+0	1.317E+1
-1.021E-1	6.225E+0	1.327E+1
-9.728E-2	6.151E+0	1.332E+1
-9.242E-2	6.306E+0	1.341E+1
-9.728E-2	6.245E+0	1.339E+1
-1.005E-1	6.180E+0	1.330E+1
-9.728E-2	6.170E+0	1.337E+1
-9.404E-2	6.144E+0	1.335E+1
-1.005E-1	6.232E+0	1.355E+1
-1.005E-1	6.238E+0	1.332E+1
-9.890E-2	6.212E+0	1.331E+1
-9.566E-2	6.180E+0	1.342E+1
-9.728E-2	6.190E+0	1.337E+1
-1.021E-1	6.193E+0	1.346E+1
-9.728E-2	6.293E+0	1.329E+1
-9.890E-2	6.186E+0	1.322E+1
-1.021E-1	6.222E+0	1.312E+1
-9.890E-2	6.258E+0	1.324E+1
-9.728E-2	6.212E+0	1.335E+1
-9.566E-2	6.280E+0	1.324E+1
-9.728E-2	6.157E+0	1.343E+1
-1.005E-1	6.261E+0	1.332E+1
-9.566E-2	6.121E+0	1.341E+1
-9.728E-2	6.277E+0	1.333E+1
-9.728E-2	6.310E+0	1.324E+1
-1.005E-1	6.196E+0	1.334E+1
-9.404E-2	6.177E+0	1.335E+1
-9.566E-2	6.228E+0	1.336E+1
-1.005E-1	6.183E+0	1.322E+1
-1.021E-1	6.254E+0	1.339E+1
-9.566E-2	6.082E+0	1.336E+1
-9.404E-2	6.348E+0	1.333E+1
-9.890E-2	6.160E+0	1.340E+1
-1.005E-1	6.280E+0	1.332E+1
-9.728E-2	6.254E+0	1.339E+1
-9.242E-2	6.352E+0	1.340E+1
-1.005E-1	6.190E+0	1.329E+1
-1.005E-1	6.287E+0	1.342E+1
-9.404E-2	6.128E+0	1.352E+1
-9.566E-2	6.219E+0	1.333E+1
-9.728E-2	6.323E+0	1.321E+1
-9.890E-2	6.186E+0	1.334E+1
-9.566E-2	6.167E+0	1.320E+1
-9.404E-2	6.235E+0	1.339E+1
-9.728E-2	6.215E+0	1.340E+1
-1.005E-1	6.157E+0	1.344E+1
-9.566E-2	6.335E+0	1.335E+1
-9.566E-2	6.319E+0	1.331E+1
-9.890E-2	6.251E+0	1.336E+1
-1.038E-1	6.170E+0	1.323E+1
-9.728E-2	6.121E+0	1.345E+1
-9.242E-2	6.183E+0	1.345E+1
-9.728E-2	6.125E+0	1.334E+1
-1.005E-1	6.215E+0	1.327E+1
-9.566E-2	6.144E+0	1.347E+1
-9.404E-2	6.154E+0	1.343E+1
-1.005E-1	6.228E+0	1.330E+1
-1.021E-1	6.209E+0	1.331E+1
-9.890E-2	6.186E+0	1.334E+1
-9.404E-2	6.238E+0	1.339E+1
-9.728E-2	6.274E+0	1.338E+1
-1.005E-1	6.271E+0	1.329E+1
-9.890E-2	6.232E+0	1.348E+1
-9.404E-2	6.199E+0	1.330E+1
-9.728E-2	6.173E+0	1.335E+1
-1.021E-1	6.248E+0	1.323E+1
-9.566E-2	6.238E+0	1.319E+1
-9.404E-2	6.206E+0	1.338E+1
-1.005E-1	6.219E+0	1.338E+1
-1.021E-1	6.157E+0	1.329E+1
-9.566E-2	6.186E+0	1.335E+1
-9.566E-2	6.115E+0	1.316E+1
-9.566E-2	6.241E+0	1.329E+1
-1.005E-1	6.245E+0	1.329E+1
-9.566E-2	6.241E+0	1.324E+1
-9.404E-2	6.232E+0	1.337E+1
-9.566E-2	6.167E+0	1.331E+1
-1.005E-1	6.138E+0	1.330E+1
-9.566E-2	6.280E+0	1.330E+1
-9.404E-2	6.264E+0	1.328E+1
-1.005E-1	6.170E+0	1.335E+1
-1.005E-1	6.251E+0	1.321E+1
-9.728E-2	6.222E+0	1.332E+1
-9.404E-2	6.271E+0	1.330E+1
-1.021E-1	6.232E+0	1.342E+1
-1.005E-1	6.264E+0	1.342E+1
-9.404E-2	6.280E+0	1.326E+1
-9.566E-2	6.219E+0	1.338E+1
-9.890E-2	6.251E+0	1.333E+1
-1.021E-1	6.199E+0	1.343E+1
-9.728E-2	6.280E+0	1.332E+1
-9.404E-2	6.219E+0	1.339E+1
-9.890E-2	6.167E+0	1.336E+1
-9.890E-2	6.215E+0	1.327E+1
-9.890E-2	6.228E+0	1.317E+1
-9.566E-2	6.173E+0	1.339E+1
-1.021E-1	6.280E+0	1.329E+1
-1.005E-1	6.280E+0	1.325E+1
-9.728E-2	6.190E+0	1.342E+1
-9.242E-2	6.274E+0	1.337E+1
-9.890E-2	6.245E+0	1.320E+1
-1.021E-1	6.180E+0	1.323E+1
-9.566E-2	6.212E+0	1.332E+1
-9.242E-2	6.261E+0	1.338E+1
-9.728E-2	6.199E+0	1.322E+1
-1.054E-1	6.319E+0	1.334E+1
-9.566E-2	6.267E+0	1.330E+1
-9.566E-2	6.196E+0	1.328E+1
-9.890E-2	6.332E+0	1.321E+1
-1.021E-1	6.154E+0	1.340E+1
-9.728E-2	6.173E+0	1.327E+1
-9.242E-2	6.215E+0	1.337E+1
-9.890E-2	6.241E+0	1.335E+1
-1.005E-1	6.183E+0	1.337E+1
-9.566E-2	6.118E+0	1.316E+1
-9.404E-2	6.206E+0	1.342E+1
-9.566E-2	6.297E+0	1.325E+1
-1.005E-1	6.186E+0	1.321E+1
-9.728E-2	6.212E+0	1.321E+1
-9.728E-2	6.271E+0	1.326E+1
-9.890E-2	6.271E+0	1.334E+1
-1.005E-1	6.238E+0	1.328E+1
-9.728E-2	6.151E+0	1.331E+1
-9.242E-2	6.118E+0	1.332E+1
-9.728E-2	6.241E+0	1.331E+1
-1.021E-1	6.157E+0	1.326E+1
-9.566E-2	6.238E+0	1.342E+1
-9.242E-2	6.267E+0	1.328E+1
-9.890E-2	6.297E+0	1.330E+1
-9.890E-2	6.274E+0	1.337E+1
-9.566E-2	6.202E+0	1.327E+1
-9.566E-2	6.206E+0	1.337E+1
-9.728E-2	6.261E+0	1.329E+1
-1.005E-1	6.293E+0	1.348E+1
-9.728E-2	6.196E+0	1.346E+1
-9.404E-2	6.261E+0	1.335E+1
-1.005E-1	6.183E+0	1.323E+1
-1.005E-1	6.151E+0	1.334E+1
-9.728E-2	6.313E+0	1.332E+1
-9.566E-2	6.206E+0	1.325E+1
-9.728E-2	6.190E+0	1.325E+1
-1.021E-1	6.131E+0	1.341E+1
-9.242E-2	6.095E+0	1.336E+1
-9.404E-2	6.193E+0	1.325E+1
-9.890E-2	6.228E+0	1.327E+1
-9.728E-2	6.199E+0	1.340E+1
-9.566E-2	6.235E+0	1.339E+1
-9.566E-2	6.219E+0	1.328E+1
-9.890E-2	6.254E+0	1.333E+1
-1.021E-1	6.115E+0	1.349E+1
-9.890E-2	6.151E+0	1.340E+1
-9.404E-2	6.183E+0	1.333E+1
-9.890E-2	6.219E+0	1.344E+1
-1.005E-1	6.193E+0	1.328E+1
-9.728E-2	6.323E+0	1.319E+1
-9.242E-2	6.209E+0	1.329E+1
-9.890E-2	6.157E+0	1.347E+1
-1.005E-1	6.310E+0	1.333E+1
-9.566E-2	6.209E+0	1.333E+1
-9.404E-2	6.134E+0	1.327E+1
-9.890E-2	6.232E+0	1.338E+1
-1.021E-1	6.280E+0	1.339E+1
-9.728E-2	6.102E+0	1.322E+1
-9.404E-2	6.235E+0	1.329E+1
-9.890E-2	6.173E+0	1.330E+1
-9.890E-2	6.251E+0	1.326E+1
-9.566E-2	6.280E+0	1.335E+1
-9.404E-2	6.095E+0	1.332E+1
-1.005E-1	6.196E+0	1.326E+1
-1.005E-1	6.345E+0	1.332E+1
-9.566E-2	6.190E+0	1.331E+1
-9.728E-2	6.261E+0	1.336E+1
-9.890E-2	6.186E+0	1.321E+1
-1.005E-1	6.193E+0	1.324E+1
-9.566E-2	6.225E+0	1.322E+1
-9.404E-2	6.251E+0	1.336E+1
-1.005E-1	6.154E+0	1.326E+1
-9.890E-2	6.157E+0	1.332E+1
-9.566E-2	6.225E+0	1.324E+1
-9.566E-2	6.219E+0	1.348E+1
-9.728E-2	6.212E+0	1.323E+1
-1.005E-1	6.303E+0	1.336E+1
-9.890E-2	6.144E+0	1.331E+1
-9.566E-2	6.293E+0	1.322E+1
-9.890E-2	6.180E+0	1.331E+1
-1.021E-1	6.277E+0	1.322E+1
-9.404E-2	6.212E+0	1.329E+1
-9.404E-2	6.199E+0	1.334E+1
-9.728E-2	6.147E+0	1.339E+1
-1.021E-1	6.332E+0	1.343E+1
-9.566E-2	6.160E+0	1.335E+1
-9.566E-2	6.222E+0	1.326E+1
-9.728E-2	6.232E+0	1.337E+1
-1.005E-1	6.206E+0	1.326E+1
-9.728E-2	6.170E+0	1.319E+1
-9.566E-2	6.254E+0	1.339E+1
-9.890E-2	6.219E+0	1.339E+1
-1.005E-1	6.339E+0	1.337E+1
-9.566E-2	6.196E+0	1.321E+1
-9.404E-2	6.193E+0	1.342E+1
-1.005E-1	6.190E+0	1.330E+1
-1.021E-1	6.215E+0	1.320E+1
-9.728E-2	6.170E+0	1.344E+1
-9.404E-2	6.235E+0	1.337E+1
-9.890E-2	6.222E+0	1.329E+1
-9.728E-2	6.190E+0	1.338E+1
-9.728E-2	6.209E+0	1.328E+1
-9.242E-2	6.131E+0	1.337E+1
-9.890E-2	6.212E+0	1.325E+1
-1.005E-1	6.228E+0	1.344E+1
-9.566E-2	6.115E+0	1.327E+1
-9.566E-2	6.310E+0	1.332E+1
-9.890E-2	6.138E+0	1.343E+1
-1.038E-1	6.245E+0	1.321E+1
-9.566E-2	6.183E+0	1.326E+1
-9.242E-2	6.254E+0	1.338E+1
-9.728E-2	6.241E+0	1.327E+1
-9.728E-2	6.183E+0	1.336E+1
-9.566E-2	6.222E+0	1.336E+1
-9.566E-2	6.225E+0	1.320E+1
-9.728E-2	6.164E+0	1.321E+1
-1.021E-1	6.245E+0	1.336E+1
-9.566E-2	6.267E+0	1.335E+1
-9.890E-2	6.196E+0	1.333E+1
-9.728E-2	6.131E+0	1.337E+1
-1.005E-1	6.186E+0	1.323E+1
-9.728E-2	6.310E+0	1.330E+1
-9.242E-2	6.319E+0	1.325E+1
-9.728E-2	6.245E+0	1.328E+1
-9.728E-2	6.212E+0	1.341E+1
-9.404E-2	6.219E+0	1.336E+1
-9.566E-2	6.167E+0	1.341E+1
-1.005E-1	6.232E+0	1.335E+1
-9.566E-2	6.258E+0	1.329E+1
-9.728E-2	6.138E+0	1.328E+1
-9.566E-2	6.267E+0	1.327E+1
-9.728E-2	6.167E+0	1.339E+1
-1.005E-1	6.180E+0	1.325E+1
-9.890E-2	6.215E+0	1.330E+1
-9.566E-2	6.235E+0	1.334E+1
-9.890E-2	6.274E+0	1.331E+1
-9.890E-2	6.147E+0	1.342E+1
-9.566E-2	6.339E+0	1.331E+1
-9.404E-2	6.212E+0	1.342E+1
-9.728E-2	6.264E+0	1.331E+1
-9.728E-2	6.157E+0	1.335E+1
-9.728E-2	6.202E+0	1.326E+1
-9.242E-2	6.280E+0	1.308E+1
-9.728E-2	6.190E+0	1.336E+1
-1.005E-1	6.290E+0	1.335E+1
-9.566E-2	6.248E+0	1.322E+1
-9.404E-2	6.134E+0	1.323E+1
-9.566E-2	6.199E+0	1.325E+1
-1.005E-1	6.212E+0	1.335E+1
-9.404E-2	6.297E+0	1.336E+1
-9.404E-2	6.332E+0	1.342E+1
-9.728E-2	6.238E+0	1.326E+1
-1.005E-1	6.151E+0	1.334E+1
-9.728E-2	6.290E+0	1.319E+1
-9.404E-2	6.202E+0	1.338E+1
-1.005E-1	6.219E+0	1.346E+1
-1.005E-1	6.206E+0	1.321E+1
-9.566E-2	6.180E+0	1.326E+1
-9.566E-2	6.219E+0	1.327E+1
-9.728E-2	6.261E+0	1.329E+1
-1.005E-1	6.128E+0	1.330E+1
-9.566E-2	6.079E+0	1.325E+1
-9.242E-2	6.164E+0	1.326E+1
-9.728E-2	6.352E+0	1.330E+1
-1.005E-1	6.277E+0	1.348E+1
-9.890E-2	6.167E+0	1.328E+1
-9.404E-2	6.167E+0	1.337E+1
-9.728E-2	6.241E+0	1.333E+1
-1.021E-1	6.209E+0	1.323E+1
-9.566E-2	6.147E+0	1.336E+1
-9.566E-2	6.079E+0	1.334E+1
-9.728E-2	6.329E+0	1.323E+1
-1.005E-1	6.297E+0	1.329E+1
-9.566E-2	6.177E+0	1.331E+1
-9.566E-2	6.190E+0	1.330E+1
-9.728E-2	6.177E+0	1.330E+1
-1.021E-1	6.196E+0	1.331E+1
-9.728E-2	6.190E+0	1.333E+1
-9.242E-2	6.202E+0	1.340E+1
-9.728E-2	6.245E+0	1.325E+1
-1.005E-1	6.138E+0	1.330E+1
-9.566E-2	6.261E+0	1.331E+1
-9.566E-2	6.297E+0	1.328E+1
-9.890E-2	6.206E+0	1.326E+1
-1.021E-1	6.254E+0	1.344E+1
-9.566E-2	6.323E+0	1.345E+1
-9.404E-2	6.196E+0	1.337E+1
-9.728E-2	6.157E+0	1.335E+1
-1.005E-1	6.228E+0	1.333E+1
-9.728E-2	6.206E+0	1.334E+1
-9.404E-2	6.241E+0	1.341E+1
-9.728E-2	6.225E+0	1.317E+1
-9.890E-2	6.264E+0	1.341E+1
-9.404E-2	6.215E+0	1.332E+1
-9.566E-2	6.206E+0	1.327E+1
-9.728E-2	6.300E+0	1.337E+1
-1.005E-1	6.170E+0	1.331E+1
-9.566E-2	6.196E+0	1.329E+1
-9.566E-2	6.186E+0	1.324E+1
-9.566E-2	6.241E+0	1.325E+1
-9.890E-2	6.190E+0	1.340E+1
-9.566E-2	6.222E+0	1.327E+1
-9.566E-2	6.131E+0	1.324E+1
-9.566E-2	6.261E+0	1.332E+1
-1.005E-1	6.186E+0	1.332E+1
-9.728E-2	6.261E+0	1.338E+1
-9.728E-2	6.209E+0	1.334E+1
-9.728E-2	6.225E+0	1.331E+1
-1.005E-1	6.261E+0	1.334E+1
-9.566E-2	6.170E+0	1.327E+1
-9.079E-2	6.365E+0	1.327E+1
-9.890E-2	6.241E+0	1.325E+1
-1.005E-1	6.199E+0	1.337E+1
-9.728E-2	6.277E+0	1.352E+1
-9.242E-2	6.167E+0	1.343E+1
-9.566E-2	6.271E+0	1.344E+1
-1.021E-1	6.199E+0	1.325E+1
-9.890E-2	6.232E+0	1.333E+1
-9.404E-2	6.183E+0	1.331E+1
-9.728E-2	6.173E+0	1.337E+1
-9.890E-2	6.261E+0	1.329E+1
-9.566E-2	6.251E+0	1.341E+1
-9.566E-2	6.248E+0	1.342E+1
-9.890E-2	6.196E+0	1.339E+1
-1.005E-1	6.319E+0	1.325E+1
-9.566E-2	6.284E+0	1.327E+1
-9.404E-2	6.160E+0	1.325E+1
-9.890E-2	6.202E+0	1.353E+1
-1.021E-1	6.271E+0	1.342E+1
-9.728E-2	6.258E+0	1.325E+1
-9.566E-2	6.235E+0	1.334E+1
-9.890E-2	6.215E+0	1.333E+1
-1.005E-1	6.212E+0	1.322E+1
-9.728E-2	6.254E+0	1.333E+1
-9.404E-2	6.212E+0	1.321E+1
-9.566E-2	6.228E+0	1.333E+1
-1.005E-1	6.170E+0	1.335E+1
-9.566E-2	6.118E+0	1.332E+1
-9.404E-2	6.215E+0	1.338E+1
-9.566E-2	6.144E+0	1.314E+1
-1.005E-1	6.300E+0	1.326E+1
-9.404E-2	6.151E+0	1.339E+1
-9.242E-2	6.190E+0	1.308E+1
-9.728E-2	6.274E+0	1.337E+1
-9.890E-2	6.215E+0	1.346E+1
-9.404E-2	6.316E+0	1.333E+1
-9.404E-2	6.313E+0	1.337E+1
-9.728E-2	6.212E+0	1.334E+1
-9.728E-2	6.258E+0	1.337E+1
-9.890E-2	6.235E+0	1.339E+1
-9.404E-2	6.196E+0	1.321E+1
-9.728E-2	6.264E+0	1.316E+1
-9.890E-2	6.190E+0	1.332E+1
-9.890E-2	6.209E+0	1.338E+1
-9.404E-2	6.170E+0	1.333E+1
-9.566E-2	6.228E+0	1.321E+1
-9.890E-2	6.183E+0	1.343E+1
-9.404E-2	6.212E+0	1.338E+1
-9.404E-2	6.144E+0	1.321E+1
-9.728E-2	6.258E+0	1.339E+1
-1.005E-1	6.125E+0	1.328E+1
-9.890E-2	6.180E+0	1.322E+1
-9.566E-2	6.238E+0	1.328E+1
-9.728E-2	6.099E+0	1.337E+1
-9.890E-2	6.215E+0	1.328E+1
-9.728E-2	6.154E+0	1.338E+1
-9.404E-2	6.141E+0	1.337E+1
-9.566E-2	6.245E+0	1.334E+1
-9.728E-2	6.147E+0	1.320E+1
-9.728E-2	6.164E+0	1.329E+1
-9.566E-2	6.219E+0	1.348E+1
-9.890E-2	6.241E+0	1.325E+1
-1.005E-1	6.190E+0	1.337E+1
-9.728E-2	6.209E+0	1.336E+1
-9.566E-2	6.177E+0	1.323E+1
-9.890E-2	6.241E+0	1.339E+1
-1.021E-1	6.248E+0	1.321E+1
-9.728E-2	6.228E+0	1.348E+1
-9.242E-2	6.228E+0	1.340E+1
-9.566E-2	6.264E+0	1.337E+1
-1.005E-1	6.251E+0	1.323E+1
-9.728E-2	6.170E+0	1.336E+1
-9.242E-2	6.173E+0	1.338E+1
-9.566E-2	6.245E+0	1.328E+1
-9.890E-2	6.219E+0	1.326E+1
-9.566E-2	6.258E+0	1.325E+1
-9.404E-2	6.219E+0	1.338E+1
-9.566E-2	6.202E+0	1.336E+1
-9.890E-2	6.190E+0	1.336E+1
-9.566E-2	6.261E+0	1.329E+1
-9.242E-2	6.287E+0	1.340E+1
-9.404E-2	6.297E+0	1.338E+1
-1.005E-1	6.212E+0	1.329E+1
-9.566E-2	6.170E+0	1.328E+1
-9.242E-2	6.251E+0	1.328E+1
-9.728E-2	6.222E+0	1.323E+1
-1.021E-1	6.173E+0	1.330E+1
-9.728E-2	6.284E+0	1.334E+1
-9.404E-2	6.170E+0	1.329E+1
-9.566E-2	6.271E+0	1.337E+1
-9.728E-2	6.219E+0	1.333E+1
-9.728E-2	6.238E+0	1.325E+1
-9.404E-2	6.063E+0	1.342E+1
-9.404E-2	6.212E+0	1.323E+1
-1.005E-1	6.199E+0	1.331E+1
-9.404E-2	6.193E+0	1.349E+1
-9.404E-2	6.238E+0	1.319E+1
-9.566E-2	6.225E+0	1.342E+1
-1.005E-1	6.167E+0	1.330E+1
-9.566E-2	6.138E+0	1.329E+1
-9.566E-2	6.199E+0	1.324E+1
-9.566E-2	6.202E+0	1.329E+1
-1.005E-1	6.290E+0	1.314E+1
-9.728E-2	6.209E+0	1.337E+1
-9.242E-2	6.183E+0	1.319E+1
-9.566E-2	6.115E+0	1.334E+1
-1.021E-1	6.157E+0	1.331E+1
-9.728E-2	6.274E+0	1.338E+1
-9.404E-2	6.125E+0	1.330E+1
-9.890E-2	6.261E+0	1.329E+1
-1.005E-1	6.254E+0	1.317E+1
-9.728E-2	6.186E+0	1.336E+1
-9.404E-2	6.151E+0	1.338E+1
-9.890E-2	6.258E+0	1.325E+1
-1.005E-1	6.235E+0	1.325E+1
-9.566E-2	6.089E+0	1.344E+1
-9.242E-2	6.228E+0	1.337E+1
-9.890E-2	6.258E+0	1.319E+1
-1.021E-1	6.264E+0	1.330E+1
-9.566E-2	6.225E+0	1.339E+1
-9.404E-2	6.287E+0	1.318E+1
-9.404E-2	6.141E+0	1.334E+1
-1.021E-1	6.381E+0	1.322E+1
-9.728E-2	6.271E+0	1.339E+1
-8.917E-2	6.261E+0	1.342E+1
-9.566E-2	6.170E+0	1.339E+1
-9.728E-2	6.147E+0	1.324E+1
-9.566E-2	6.177E+0	1.324E+1
-9.566E-2	6.177E+0	1.331E+1
-9.728E-2	6.173E+0	1.333E+1
-1.005E-1	6.202E+0	1.341E+1
-9.404E-2	6.248E+0	1.333E+1
-9.404E-2	6.271E+0	1.323E+1
-1.005E-1	6.183E+0	1.326E+1
-1.021E-1	6.212E+0	1.324E+1
-9.566E-2	6.212E+0	1.322E+1
-9.404E-2	6.151E+0	1.320E+1
-9.728E-2	6.144E+0	1.332E+1
-9.890E-2	6.251E+0	1.323E+1
-9.404E-2	6.241E+0	1.341E+1
-9.404E-2	6.258E+0	1.347E+1
-9.566E-2	6.183E+0	1.335E+1
-1.005E-1	6.167E+0	1.338E+1
-9.728E-2	6.186E+0	1.334E+1
-9.566E-2	6.228E+0	1.333E+1
-9.728E-2	6.248E+0	1.324E+1
-1.005E-1	6.319E+0	1.341E+1
-9.566E-2	6.199E+0	1.326E+1
-9.404E-2	6.170E+0	1.340E+1
-9.566E-2	6.258E+0	1.331E+1
-9.890E-2	6.254E+0	1.319E+1
-9.566E-2	6.264E+0	1.316E+1
-9.404E-2	6.232E+0	1.328E+1
-9.566E-2	6.173E+0	1.334E+1
-1.021E-1	6.277E+0	1.332E+1
-9.728E-2	6.173E+0	1.338E+1
-9.404E-2	6.131E+0	1.334E+1
-9.728E-2	6.180E+0	1.328E+1
-1.005E-1	6.183E+0	1.339E+1
-9.728E-2	6.245E+0	1.323E+1
-9.242E-2	6.196E+0	1.327E+1
-9.728E-2	6.235E+0	1.318E+1
-1.021E-1	6.228E+0	1.333E+1
-9.404E-2	6.099E+0	1.329E+1
-9.404E-2	6.196E+0	1.337E+1
-9.890E-2	6.138E+0	1.339E+1
-1.021E-1	6.209E+0	1.337E+1
-9.728E-2	6.290E+0	1.332E+1
-9.242E-2	6.326E+0	1.323E+1
-9.566E-2	6.160E+0	1.334E+1
-1.005E-1	6.264E+0	1.332E+1
-9.566E-2	6.144E+0	1.314E+1
-9.566E-2	6.352E+0	1.326E+1
-9.566E-2	6.138E+0	1.326E+1
-9.728E-2	6.206E+0	1.332E+1
[truncated: 79,940 more rows]
