# Supplementary material for: Improved ANAP incorporation and VCF analysis reveal details of P2X7 current facilitation and a limited conformational interplay between ATP binding and the intracellular ballast domain
Source: eLife. 2023 Jan 4;12:e82479. doi: 10.7554/eLife.82479 (PMC9859053; doi:10.7554/eLife.82479)
Supplement: Figure 3—figure supplement 3—source data 2. [file elife-82479-fig3-figsupp3-data2.zip › Figure-3_figure-supplement-3_source-data-2/S23N-constructs/l23/21.csv]

-4.411E-1	5.917E+0	9.680E+0
-4.395E-1	5.914E+0	9.716E+0
-4.395E-1	5.855E+0	9.716E+0
-4.395E-1	6.014E+0	9.680E+0
-4.411E-1	6.018E+0	9.651E+0
-4.411E-1	5.985E+0	9.725E+0
-4.395E-1	5.969E+0	9.709E+0
-4.411E-1	5.962E+0	9.622E+0
-4.428E-1	6.018E+0	9.674E+0
-4.379E-1	5.972E+0	9.716E+0
-4.395E-1	6.005E+0	9.596E+0
-4.411E-1	5.898E+0	9.618E+0
-4.460E-1	5.930E+0	9.677E+0
-4.411E-1	5.852E+0	9.703E+0
-4.379E-1	5.998E+0	9.784E+0
-4.444E-1	5.859E+0	9.690E+0
-4.428E-1	5.943E+0	9.732E+0
-4.411E-1	5.988E+0	9.680E+0
-4.379E-1	5.855E+0	9.557E+0
-4.428E-1	5.940E+0	9.852E+0
-4.444E-1	5.920E+0	9.712E+0
-4.395E-1	5.956E+0	9.690E+0
-4.411E-1	5.988E+0	9.761E+0
-4.428E-1	5.885E+0	9.651E+0
-4.444E-1	5.927E+0	9.703E+0
-4.411E-1	5.949E+0	9.735E+0
-4.411E-1	5.911E+0	9.758E+0
-4.411E-1	5.894E+0	9.745E+0
-4.411E-1	5.962E+0	9.764E+0
-4.411E-1	5.959E+0	9.648E+0
-4.411E-1	6.005E+0	9.644E+0
-4.395E-1	5.904E+0	9.664E+0
-4.444E-1	5.936E+0	9.622E+0
-4.411E-1	6.027E+0	9.712E+0
-4.363E-1	6.011E+0	9.774E+0
-4.411E-1	5.992E+0	9.674E+0
-4.460E-1	5.872E+0	9.648E+0
-4.411E-1	5.953E+0	9.635E+0
-4.395E-1	5.927E+0	9.651E+0
-4.411E-1	5.914E+0	9.729E+0
-4.411E-1	6.037E+0	9.738E+0
-4.395E-1	5.855E+0	9.648E+0
-4.379E-1	5.985E+0	9.738E+0
-4.428E-1	5.972E+0	9.648E+0
-4.428E-1	6.001E+0	9.761E+0
-4.411E-1	5.781E+0	9.612E+0
-4.411E-1	5.891E+0	9.563E+0
-4.428E-1	5.979E+0	9.745E+0
-4.476E-1	5.891E+0	9.722E+0
-4.411E-1	6.008E+0	9.677E+0
-4.379E-1	5.953E+0	9.771E+0
-4.428E-1	6.066E+0	9.722E+0
-4.444E-1	5.959E+0	9.667E+0
-4.379E-1	5.975E+0	9.664E+0
-4.363E-1	5.904E+0	9.641E+0
-4.411E-1	5.901E+0	9.748E+0
-4.411E-1	5.975E+0	9.667E+0
-4.428E-1	5.969E+0	9.622E+0
-4.395E-1	5.975E+0	9.755E+0
-4.411E-1	5.924E+0	9.725E+0
-4.444E-1	5.865E+0	9.674E+0
-4.411E-1	5.917E+0	9.722E+0
-4.395E-1	5.881E+0	9.596E+0
-4.428E-1	6.011E+0	9.680E+0
-4.444E-1	5.972E+0	9.781E+0
-4.379E-1	5.956E+0	9.648E+0
-4.395E-1	6.037E+0	9.625E+0
-4.395E-1	5.914E+0	9.677E+0
-4.411E-1	5.995E+0	9.761E+0
-4.395E-1	5.920E+0	9.719E+0
-4.411E-1	5.917E+0	9.732E+0
-4.395E-1	5.849E+0	9.690E+0
-4.444E-1	5.842E+0	9.706E+0
-4.395E-1	5.969E+0	9.618E+0
-4.428E-1	5.872E+0	9.592E+0
-4.444E-1	5.940E+0	9.699E+0
-4.444E-1	5.992E+0	9.725E+0
-4.428E-1	5.881E+0	9.635E+0
-4.395E-1	5.998E+0	9.635E+0
-4.444E-1	6.021E+0	9.813E+0
-4.444E-1	5.998E+0	9.732E+0
-4.395E-1	5.914E+0	9.745E+0
-4.411E-1	6.024E+0	9.677E+0
-4.411E-1	5.868E+0	9.735E+0
-4.411E-1	5.975E+0	9.589E+0
-4.411E-1	5.933E+0	9.832E+0
-4.379E-1	6.034E+0	9.661E+0
-4.411E-1	6.089E+0	9.657E+0
-4.428E-1	5.920E+0	9.787E+0
-4.411E-1	5.907E+0	9.661E+0
-4.395E-1	5.936E+0	9.742E+0
-4.460E-1	5.888E+0	9.774E+0
-4.411E-1	5.998E+0	9.674E+0
-4.379E-1	6.001E+0	9.722E+0
-4.428E-1	5.972E+0	9.696E+0
-4.411E-1	5.904E+0	9.797E+0
-4.428E-1	5.907E+0	9.745E+0
-4.395E-1	5.959E+0	9.596E+0
-4.395E-1	6.018E+0	9.667E+0
-4.411E-1	5.901E+0	9.553E+0
-4.444E-1	6.069E+0	9.742E+0
-4.428E-1	6.037E+0	9.813E+0
-4.395E-1	5.969E+0	9.751E+0
-4.428E-1	6.021E+0	9.797E+0
-4.428E-1	6.008E+0	9.667E+0
-4.395E-1	6.031E+0	9.738E+0
-4.379E-1	5.894E+0	9.794E+0
-4.411E-1	5.894E+0	9.615E+0
-4.444E-1	6.005E+0	9.742E+0
-4.411E-1	6.031E+0	9.742E+0
-4.395E-1	6.044E+0	9.784E+0
-4.395E-1	5.985E+0	9.615E+0
-4.428E-1	5.956E+0	9.751E+0
-4.395E-1	5.943E+0	9.819E+0
-4.395E-1	5.888E+0	9.751E+0
-4.428E-1	6.018E+0	9.803E+0
-4.411E-1	5.940E+0	9.615E+0
-4.428E-1	5.914E+0	9.745E+0
-4.395E-1	5.979E+0	9.586E+0
-4.428E-1	5.891E+0	9.751E+0
-4.428E-1	5.943E+0	9.729E+0
-4.411E-1	5.988E+0	9.615E+0
-4.395E-1	5.839E+0	9.712E+0
-4.395E-1	5.949E+0	9.703E+0
-4.444E-1	5.956E+0	9.670E+0
-4.411E-1	5.959E+0	9.602E+0
-4.411E-1	5.907E+0	9.664E+0
-4.428E-1	5.985E+0	9.719E+0
-4.444E-1	5.901E+0	9.761E+0
-4.444E-1	5.891E+0	9.644E+0
-4.411E-1	5.920E+0	9.609E+0
-4.395E-1	5.946E+0	9.696E+0
-4.460E-1	5.943E+0	9.777E+0
-4.411E-1	5.969E+0	9.781E+0
-4.395E-1	5.894E+0	9.631E+0
-4.428E-1	5.927E+0	9.794E+0
-4.444E-1	5.914E+0	9.683E+0
-4.444E-1	5.898E+0	9.709E+0
-4.379E-1	5.979E+0	9.927E+0
-4.444E-1	5.911E+0	9.764E+0
-4.460E-1	5.959E+0	9.683E+0
-4.363E-1	6.001E+0	9.712E+0
-4.395E-1	5.940E+0	9.690E+0
-4.411E-1	5.891E+0	9.693E+0
-4.411E-1	5.933E+0	9.703E+0
-4.411E-1	5.920E+0	9.738E+0
-4.379E-1	5.995E+0	9.716E+0
-4.428E-1	5.982E+0	9.758E+0
-4.460E-1	6.066E+0	9.894E+0
-4.411E-1	5.988E+0	9.712E+0
-4.379E-1	5.936E+0	9.615E+0
-4.444E-1	6.024E+0	9.755E+0
-4.444E-1	5.979E+0	9.631E+0
-4.395E-1	5.940E+0	9.807E+0
-4.379E-1	5.936E+0	9.725E+0
-4.428E-1	5.829E+0	9.748E+0
-4.444E-1	5.894E+0	9.635E+0
-4.428E-1	5.949E+0	9.735E+0
-4.411E-1	5.930E+0	9.758E+0
-4.444E-1	6.031E+0	9.693E+0
-4.460E-1	6.008E+0	9.803E+0
-4.411E-1	5.992E+0	9.784E+0
-4.379E-1	5.995E+0	9.777E+0
-4.444E-1	5.914E+0	9.722E+0
-4.428E-1	5.959E+0	9.644E+0
-4.395E-1	6.011E+0	9.755E+0
-4.379E-1	5.875E+0	9.703E+0
-4.428E-1	6.011E+0	9.709E+0
-4.428E-1	6.040E+0	9.781E+0
-4.428E-1	5.911E+0	9.758E+0
-4.444E-1	5.917E+0	9.952E+0
-4.395E-1	5.946E+0	9.631E+0
-4.444E-1	5.891E+0	9.712E+0
-4.428E-1	5.946E+0	9.683E+0
-4.411E-1	6.069E+0	9.641E+0
-4.411E-1	6.001E+0	9.761E+0
-4.460E-1	5.927E+0	9.725E+0
-4.411E-1	5.959E+0	9.719E+0
-4.395E-1	6.021E+0	9.644E+0
-4.411E-1	5.898E+0	9.670E+0
-4.444E-1	5.995E+0	9.657E+0
-4.395E-1	5.956E+0	9.563E+0
-4.395E-1	6.005E+0	9.709E+0
-4.395E-1	5.868E+0	9.693E+0
-4.444E-1	5.924E+0	9.651E+0
-4.411E-1	5.875E+0	9.618E+0
-4.379E-1	5.920E+0	9.664E+0
-4.428E-1	6.027E+0	9.709E+0
-4.444E-1	5.891E+0	9.755E+0
-4.428E-1	5.985E+0	9.719E+0
-4.428E-1	5.894E+0	9.677E+0
-4.460E-1	5.972E+0	9.758E+0
-4.476E-1	5.962E+0	9.816E+0
-4.395E-1	5.891E+0	9.625E+0
-4.411E-1	5.966E+0	9.680E+0
-4.460E-1	5.898E+0	9.654E+0
-4.428E-1	5.982E+0	9.602E+0
-4.411E-1	5.875E+0	9.712E+0
-4.379E-1	5.943E+0	9.615E+0
-4.411E-1	5.985E+0	9.716E+0
-4.460E-1	5.872E+0	9.644E+0
-4.428E-1	5.881E+0	9.586E+0
-4.428E-1	5.982E+0	9.797E+0
-4.428E-1	5.836E+0	9.699E+0
-4.444E-1	6.069E+0	9.683E+0
-4.428E-1	5.995E+0	9.566E+0
-4.379E-1	5.966E+0	9.690E+0
-4.428E-1	5.972E+0	9.748E+0
-4.460E-1	5.985E+0	9.787E+0
-4.411E-1	5.985E+0	9.725E+0
-4.363E-1	5.998E+0	9.732E+0
-4.428E-1	5.920E+0	9.745E+0
-4.411E-1	5.898E+0	9.862E+0
-4.395E-1	5.946E+0	9.777E+0
-4.395E-1	5.907E+0	9.748E+0
-4.428E-1	5.946E+0	9.703E+0
-4.444E-1	5.943E+0	9.683E+0
-4.444E-1	5.859E+0	9.771E+0
-4.411E-1	5.953E+0	9.832E+0
-4.460E-1	5.907E+0	9.712E+0
-4.444E-1	5.995E+0	9.745E+0
-4.411E-1	5.988E+0	9.690E+0
-4.428E-1	5.988E+0	9.839E+0
-4.428E-1	6.005E+0	9.745E+0
-4.460E-1	5.930E+0	9.664E+0
-4.444E-1	5.881E+0	9.618E+0
-4.411E-1	5.898E+0	9.800E+0
-4.444E-1	5.930E+0	9.742E+0
-4.444E-1	5.992E+0	9.774E+0
-4.428E-1	5.888E+0	9.797E+0
-4.395E-1	5.911E+0	9.777E+0
-4.428E-1	5.839E+0	9.712E+0
-4.460E-1	5.969E+0	9.657E+0
-4.428E-1	5.842E+0	9.699E+0
-4.395E-1	5.911E+0	9.712E+0
-4.460E-1	5.898E+0	9.719E+0
-4.428E-1	6.027E+0	9.609E+0
-4.395E-1	6.018E+0	9.609E+0
-4.428E-1	5.904E+0	9.816E+0
-4.444E-1	5.943E+0	9.712E+0
-4.460E-1	5.946E+0	9.690E+0
-4.395E-1	5.943E+0	9.742E+0
-4.395E-1	5.988E+0	9.768E+0
-4.444E-1	5.891E+0	9.784E+0
-4.428E-1	5.930E+0	9.641E+0
-4.428E-1	5.946E+0	9.670E+0
-4.428E-1	5.885E+0	9.927E+0
-4.444E-1	5.898E+0	9.748E+0
-4.444E-1	5.985E+0	9.693E+0
-4.395E-1	5.924E+0	9.722E+0
-4.379E-1	5.969E+0	9.742E+0
-4.428E-1	6.001E+0	9.644E+0
-4.428E-1	5.943E+0	9.563E+0
-4.444E-1	5.998E+0	9.706E+0
-4.411E-1	5.930E+0	9.657E+0
-4.460E-1	5.881E+0	9.674E+0
-4.411E-1	5.917E+0	9.690E+0
-4.411E-1	5.985E+0	9.751E+0
-4.395E-1	5.924E+0	9.764E+0
-4.444E-1	5.985E+0	9.674E+0
-4.428E-1	5.969E+0	9.784E+0
-4.411E-1	5.969E+0	9.661E+0
-4.411E-1	5.855E+0	9.618E+0
-4.460E-1	5.933E+0	9.599E+0
-4.395E-1	6.001E+0	9.631E+0
-4.395E-1	5.878E+0	9.719E+0
-4.411E-1	5.868E+0	9.677E+0
-4.411E-1	6.011E+0	9.748E+0
-4.428E-1	5.946E+0	9.729E+0
-4.428E-1	5.852E+0	9.670E+0
-4.428E-1	6.001E+0	9.725E+0
-4.428E-1	5.862E+0	9.664E+0
-4.444E-1	5.924E+0	9.716E+0
-4.428E-1	5.966E+0	9.745E+0
-4.395E-1	5.917E+0	9.781E+0
-4.428E-1	5.868E+0	9.699E+0
-4.444E-1	5.940E+0	9.586E+0
-4.411E-1	5.969E+0	9.644E+0
-4.411E-1	5.891E+0	9.742E+0
-4.444E-1	6.066E+0	9.742E+0
-4.460E-1	5.891E+0	9.667E+0
-4.428E-1	5.930E+0	9.748E+0
-4.411E-1	5.920E+0	9.618E+0
-4.460E-1	5.943E+0	9.829E+0
-4.460E-1	5.820E+0	9.735E+0
-4.395E-1	5.995E+0	9.654E+0
-4.411E-1	5.969E+0	9.661E+0
-4.476E-1	5.927E+0	9.566E+0
-4.428E-1	5.959E+0	9.599E+0
-4.395E-1	5.907E+0	9.787E+0
-4.411E-1	5.927E+0	9.654E+0
-4.444E-1	5.975E+0	9.758E+0
-4.444E-1	5.927E+0	9.641E+0
-4.444E-1	5.946E+0	9.729E+0
-4.395E-1	5.917E+0	9.771E+0
-4.428E-1	5.881E+0	9.716E+0
-4.444E-1	5.979E+0	9.605E+0
-4.411E-1	5.972E+0	9.654E+0
-4.428E-1	5.940E+0	9.550E+0
-4.460E-1	5.995E+0	9.683E+0
-4.460E-1	5.907E+0	9.677E+0
-4.428E-1	5.927E+0	9.725E+0
-4.411E-1	5.959E+0	9.742E+0
-4.428E-1	5.940E+0	9.719E+0
-4.428E-1	5.943E+0	9.644E+0
-4.411E-1	5.962E+0	9.729E+0
-4.411E-1	6.018E+0	9.657E+0
-4.428E-1	5.878E+0	9.735E+0
-4.444E-1	5.995E+0	9.657E+0
-4.444E-1	5.911E+0	9.761E+0
-4.428E-1	5.924E+0	9.625E+0
-4.444E-1	5.969E+0	9.712E+0
-4.444E-1	5.982E+0	9.674E+0
-4.395E-1	5.933E+0	9.709E+0
-4.428E-1	6.057E+0	9.683E+0
-4.428E-1	5.946E+0	9.722E+0
-4.444E-1	5.936E+0	9.648E+0
-4.428E-1	5.953E+0	9.631E+0
-4.411E-1	5.949E+0	9.699E+0
-4.460E-1	5.995E+0	9.800E+0
-4.444E-1	6.008E+0	9.674E+0
-4.411E-1	5.920E+0	9.686E+0
-4.395E-1	5.842E+0	9.768E+0
-4.444E-1	5.982E+0	9.635E+0
-4.444E-1	5.956E+0	9.712E+0
-4.411E-1	5.894E+0	9.696E+0
-4.411E-1	6.005E+0	9.670E+0
-4.444E-1	5.917E+0	9.605E+0
-4.444E-1	5.936E+0	9.693E+0
-4.395E-1	6.008E+0	9.826E+0
-4.395E-1	5.988E+0	9.686E+0
-4.428E-1	5.972E+0	9.719E+0
-4.444E-1	6.018E+0	9.648E+0
-4.395E-1	6.095E+0	9.761E+0
-4.395E-1	5.920E+0	9.764E+0
-4.460E-1	5.933E+0	9.712E+0
-4.476E-1	5.936E+0	9.674E+0
-4.428E-1	5.956E+0	9.816E+0
-4.411E-1	6.057E+0	9.722E+0
-4.411E-1	6.037E+0	9.706E+0
-4.444E-1	5.982E+0	9.716E+0
-4.411E-1	5.962E+0	9.712E+0
-4.411E-1	5.972E+0	9.738E+0
-4.428E-1	5.972E+0	9.706E+0
-4.460E-1	5.924E+0	9.725E+0
-4.411E-1	5.907E+0	9.667E+0
-4.395E-1	6.018E+0	9.706E+0
-4.428E-1	5.969E+0	9.625E+0
-4.428E-1	5.868E+0	9.735E+0
-4.411E-1	5.930E+0	9.661E+0
-4.411E-1	5.927E+0	9.686E+0
-4.428E-1	5.930E+0	9.764E+0
-4.428E-1	5.982E+0	9.758E+0
-4.411E-1	5.904E+0	9.589E+0
-4.411E-1	6.001E+0	9.703E+0
-4.444E-1	5.943E+0	9.745E+0
-4.460E-1	5.924E+0	9.738E+0
-4.428E-1	5.940E+0	9.852E+0
-4.428E-1	6.034E+0	9.657E+0
-4.444E-1	5.975E+0	9.667E+0
-4.460E-1	5.953E+0	9.855E+0
-4.411E-1	5.998E+0	9.644E+0
-4.444E-1	5.898E+0	9.657E+0
-4.460E-1	5.946E+0	9.774E+0
-4.444E-1	5.894E+0	9.826E+0
-4.428E-1	6.008E+0	9.761E+0
-4.411E-1	5.927E+0	9.761E+0
-4.476E-1	5.920E+0	9.758E+0
-4.444E-1	5.911E+0	9.745E+0
-4.411E-1	5.940E+0	9.810E+0
-4.428E-1	5.972E+0	9.664E+0
-4.428E-1	5.872E+0	9.683E+0
-4.444E-1	6.027E+0	9.638E+0
-4.411E-1	5.992E+0	9.615E+0
-4.411E-1	5.995E+0	9.816E+0
-4.476E-1	5.956E+0	9.612E+0
-4.476E-1	5.940E+0	9.738E+0
-4.395E-1	5.936E+0	9.693E+0
-4.411E-1	5.940E+0	9.807E+0
-4.444E-1	5.953E+0	9.638E+0
-4.444E-1	5.982E+0	9.605E+0
-4.428E-1	5.894E+0	9.826E+0
-4.411E-1	5.962E+0	9.661E+0
-4.476E-1	5.959E+0	9.790E+0
-4.444E-1	6.044E+0	9.696E+0
-4.428E-1	5.953E+0	9.738E+0
-4.411E-1	5.946E+0	9.531E+0
-4.444E-1	5.936E+0	9.664E+0
-4.444E-1	6.014E+0	9.748E+0
-4.428E-1	5.943E+0	9.729E+0
-4.428E-1	5.962E+0	9.761E+0
-4.444E-1	5.953E+0	9.686E+0
-4.444E-1	5.920E+0	9.745E+0
-4.428E-1	5.826E+0	9.690E+0
-4.411E-1	5.953E+0	9.612E+0
-4.428E-1	5.904E+0	9.755E+0
-4.476E-1	5.904E+0	9.648E+0
-4.379E-1	5.933E+0	9.674E+0
-4.428E-1	5.936E+0	9.735E+0
-4.428E-1	5.927E+0	9.654E+0
-4.444E-1	5.953E+0	9.777E+0
-4.428E-1	6.044E+0	9.657E+0
-4.411E-1	5.936E+0	9.690E+0
-4.428E-1	5.959E+0	9.738E+0
-4.444E-1	5.924E+0	9.709E+0
-4.428E-1	5.888E+0	9.777E+0
-4.428E-1	6.011E+0	9.735E+0
-4.460E-1	5.898E+0	9.732E+0
-4.460E-1	6.008E+0	9.790E+0
-4.444E-1	5.969E+0	9.686E+0
-4.444E-1	5.995E+0	9.777E+0
-4.444E-1	5.833E+0	9.696E+0
-4.460E-1	6.027E+0	9.686E+0
-4.444E-1	6.018E+0	9.638E+0
-4.428E-1	5.930E+0	9.732E+0
-4.428E-1	5.995E+0	9.706E+0
-4.444E-1	5.917E+0	9.725E+0
-4.428E-1	5.962E+0	9.670E+0
-4.428E-1	5.936E+0	9.781E+0
-4.460E-1	6.034E+0	9.683E+0
-4.460E-1	5.995E+0	9.732E+0
-4.411E-1	5.972E+0	9.816E+0
-4.411E-1	5.917E+0	9.742E+0
-4.444E-1	6.053E+0	9.579E+0
-4.444E-1	6.005E+0	9.742E+0
-4.428E-1	5.988E+0	9.742E+0
-4.428E-1	5.995E+0	9.690E+0
-4.460E-1	5.933E+0	9.787E+0
-4.428E-1	5.975E+0	9.813E+0
-4.411E-1	5.985E+0	9.800E+0
-4.428E-1	5.901E+0	9.774E+0
-4.428E-1	5.898E+0	9.758E+0
-4.444E-1	5.914E+0	9.605E+0
-4.411E-1	5.953E+0	9.699E+0
-4.428E-1	5.962E+0	9.651E+0
-4.444E-1	5.962E+0	9.690E+0
-4.444E-1	5.943E+0	9.738E+0
-4.428E-1	5.946E+0	9.745E+0
-4.428E-1	5.891E+0	9.667E+0
-4.460E-1	5.966E+0	9.670E+0
-4.460E-1	6.105E+0	9.631E+0
-4.428E-1	5.985E+0	9.751E+0
-4.428E-1	6.011E+0	9.719E+0
-4.444E-1	5.953E+0	9.664E+0
-4.460E-1	5.985E+0	9.774E+0
-4.444E-1	5.972E+0	9.761E+0
-4.411E-1	5.930E+0	9.674E+0
-4.428E-1	6.044E+0	9.764E+0
-4.444E-1	5.998E+0	9.729E+0
-4.411E-1	6.037E+0	9.680E+0
-4.411E-1	5.992E+0	9.618E+0
-4.476E-1	6.063E+0	9.670E+0
-4.444E-1	5.995E+0	9.674E+0
-4.428E-1	6.040E+0	9.690E+0
-4.428E-1	5.920E+0	9.719E+0
-4.460E-1	5.956E+0	9.748E+0
-4.428E-1	5.901E+0	9.771E+0
-4.411E-1	5.969E+0	9.683E+0
-4.411E-1	5.927E+0	9.667E+0
-4.460E-1	5.943E+0	9.784E+0
-4.444E-1	5.894E+0	9.781E+0
-4.411E-1	5.995E+0	9.609E+0
-4.411E-1	6.031E+0	9.696E+0
-4.492E-1	6.037E+0	9.674E+0
-4.444E-1	5.969E+0	9.797E+0
-4.411E-1	5.901E+0	9.638E+0
-4.444E-1	5.972E+0	9.819E+0
-4.428E-1	5.992E+0	9.800E+0
-4.460E-1	5.946E+0	9.738E+0
-4.411E-1	5.949E+0	9.777E+0
-4.444E-1	5.865E+0	9.722E+0
-4.428E-1	5.943E+0	9.725E+0
-4.460E-1	5.959E+0	9.644E+0
-4.411E-1	5.959E+0	9.696E+0
-4.411E-1	5.943E+0	9.635E+0
-4.476E-1	5.959E+0	9.712E+0
-4.428E-1	5.927E+0	9.790E+0
-4.411E-1	5.914E+0	9.686E+0
-4.428E-1	5.966E+0	9.667E+0
-4.444E-1	5.924E+0	9.712E+0
-4.460E-1	5.901E+0	9.706E+0
-4.411E-1	5.982E+0	9.722E+0
-4.411E-1	5.982E+0	9.716E+0
-4.428E-1	5.936E+0	9.699E+0
-4.460E-1	6.069E+0	9.868E+0
-4.444E-1	5.992E+0	9.680E+0
-4.411E-1	5.894E+0	9.732E+0
-4.428E-1	5.940E+0	9.631E+0
-4.460E-1	6.095E+0	9.592E+0
-4.411E-1	6.076E+0	9.722E+0
-4.428E-1	5.930E+0	9.735E+0
-4.460E-1	5.969E+0	9.618E+0
-4.476E-1	5.985E+0	9.910E+0
-4.428E-1	5.982E+0	9.816E+0
-4.428E-1	5.982E+0	9.686E+0
-4.476E-1	5.911E+0	9.657E+0
-4.476E-1	5.862E+0	9.722E+0
-4.444E-1	6.024E+0	9.751E+0
-4.428E-1	5.930E+0	9.735E+0
-4.460E-1	5.917E+0	9.712E+0
-4.444E-1	5.917E+0	9.732E+0
-4.428E-1	5.927E+0	9.716E+0
-4.444E-1	5.956E+0	9.758E+0
-4.444E-1	5.975E+0	9.690E+0
-4.476E-1	5.936E+0	9.677E+0
-4.460E-1	5.920E+0	9.622E+0
-4.411E-1	5.969E+0	9.677E+0
-4.460E-1	5.936E+0	9.781E+0
-4.460E-1	6.018E+0	9.768E+0
-4.428E-1	5.904E+0	9.768E+0
-4.444E-1	6.001E+0	9.764E+0
-4.476E-1	6.063E+0	9.797E+0
-4.444E-1	5.969E+0	9.748E+0
-4.444E-1	5.943E+0	9.570E+0
-4.444E-1	6.076E+0	9.716E+0
-4.476E-1	5.969E+0	9.712E+0
-4.460E-1	6.014E+0	9.722E+0
-4.444E-1	5.969E+0	9.735E+0
-4.428E-1	5.927E+0	9.699E+0
-4.492E-1	5.930E+0	9.745E+0
-4.476E-1	5.943E+0	9.816E+0
-4.444E-1	5.995E+0	9.771E+0
-4.444E-1	5.962E+0	9.722E+0
-4.460E-1	5.924E+0	9.709E+0
-4.444E-1	5.820E+0	9.628E+0
-4.428E-1	5.940E+0	9.683E+0
-4.444E-1	5.940E+0	9.748E+0
-4.460E-1	6.005E+0	9.693E+0
-4.444E-1	5.956E+0	9.644E+0
-4.444E-1	5.907E+0	9.732E+0
-4.428E-1	6.044E+0	9.670E+0
-4.444E-1	5.927E+0	9.771E+0
-4.460E-1	5.985E+0	9.774E+0
-4.428E-1	5.894E+0	9.670E+0
-4.411E-1	5.995E+0	9.722E+0
-4.460E-1	5.962E+0	9.768E+0
-4.444E-1	5.969E+0	9.680E+0
-4.395E-1	5.826E+0	9.644E+0
-4.428E-1	5.839E+0	9.605E+0
-4.444E-1	5.940E+0	9.683E+0
-4.476E-1	5.949E+0	9.683E+0
-4.428E-1	6.044E+0	9.670E+0
-4.444E-1	5.914E+0	9.706E+0
-4.444E-1	5.982E+0	9.742E+0
-4.460E-1	6.034E+0	9.709E+0
-4.428E-1	5.956E+0	9.628E+0
-4.428E-1	5.891E+0	9.670E+0
-4.460E-1	5.933E+0	9.664E+0
-4.460E-1	6.044E+0	9.807E+0
-4.476E-1	5.953E+0	9.683E+0
-4.411E-1	5.992E+0	9.777E+0
-4.460E-1	5.943E+0	9.664E+0
-4.476E-1	5.969E+0	9.686E+0
-4.428E-1	5.904E+0	9.648E+0
-4.460E-1	5.998E+0	9.628E+0
-4.428E-1	5.953E+0	9.758E+0
-4.460E-1	6.011E+0	9.794E+0
-4.428E-1	5.969E+0	9.725E+0
-4.411E-1	5.911E+0	9.618E+0
-4.476E-1	5.920E+0	9.758E+0
-4.428E-1	5.959E+0	9.781E+0
-4.444E-1	5.998E+0	9.742E+0
-4.411E-1	5.904E+0	9.706E+0
-4.444E-1	5.979E+0	9.709E+0
-4.444E-1	6.102E+0	9.839E+0
-4.411E-1	5.936E+0	9.813E+0
-4.444E-1	5.946E+0	9.709E+0
-4.460E-1	5.949E+0	9.768E+0
-4.476E-1	5.907E+0	9.648E+0
-4.428E-1	5.953E+0	9.768E+0
-4.428E-1	5.953E+0	9.631E+0
-4.444E-1	5.904E+0	9.683E+0
-4.460E-1	5.988E+0	9.605E+0
-4.411E-1	5.810E+0	9.657E+0
-4.444E-1	5.852E+0	9.683E+0
-4.460E-1	5.982E+0	9.725E+0
-4.444E-1	5.959E+0	9.761E+0
-4.395E-1	5.924E+0	9.888E+0
-4.428E-1	6.001E+0	9.696E+0
-4.476E-1	5.949E+0	9.664E+0
-4.444E-1	5.975E+0	9.566E+0
-4.395E-1	5.885E+0	9.719E+0
-4.444E-1	5.969E+0	9.706E+0
-4.460E-1	5.953E+0	9.690E+0
-4.460E-1	5.988E+0	9.758E+0
-4.428E-1	5.982E+0	9.686E+0
-4.428E-1	5.988E+0	9.742E+0
-4.444E-1	5.917E+0	9.644E+0
-4.476E-1	5.800E+0	9.751E+0
-4.428E-1	6.073E+0	9.683E+0
-4.411E-1	6.024E+0	9.686E+0
-4.460E-1	5.966E+0	9.612E+0
-4.476E-1	6.069E+0	9.670E+0
-4.411E-1	6.008E+0	9.761E+0
-4.460E-1	5.969E+0	9.573E+0
-4.476E-1	5.911E+0	9.712E+0
-4.460E-1	5.862E+0	9.628E+0
-4.395E-1	5.933E+0	9.661E+0
-4.460E-1	5.855E+0	9.742E+0
-4.444E-1	5.924E+0	9.755E+0
-4.476E-1	5.975E+0	9.628E+0
-4.428E-1	5.940E+0	9.690E+0
-4.428E-1	6.040E+0	9.745E+0
-4.476E-1	5.972E+0	9.803E+0
-4.476E-1	6.115E+0	9.638E+0
-4.444E-1	5.956E+0	9.722E+0
-4.444E-1	5.898E+0	9.716E+0
-4.476E-1	6.001E+0	9.625E+0
-4.460E-1	5.904E+0	9.722E+0
-4.428E-1	5.969E+0	9.625E+0
-4.428E-1	5.988E+0	9.810E+0
-4.460E-1	6.024E+0	9.703E+0
-4.444E-1	5.966E+0	9.654E+0
-4.428E-1	5.891E+0	9.794E+0
-4.444E-1	5.924E+0	9.699E+0
-4.476E-1	5.846E+0	9.845E+0
-4.476E-1	6.008E+0	9.735E+0
-4.395E-1	6.005E+0	9.794E+0
-4.428E-1	5.988E+0	9.641E+0
-4.476E-1	5.924E+0	9.719E+0
-4.444E-1	5.966E+0	9.599E+0
-4.411E-1	5.872E+0	9.725E+0
-4.411E-1	6.034E+0	9.609E+0
-4.492E-1	5.846E+0	9.592E+0
-4.460E-1	5.975E+0	9.787E+0
-4.444E-1	6.057E+0	9.719E+0
-4.444E-1	6.001E+0	9.661E+0
-4.476E-1	5.985E+0	9.651E+0
-4.476E-1	5.953E+0	9.849E+0
-4.411E-1	6.014E+0	9.725E+0
-4.428E-1	6.057E+0	9.745E+0
-4.460E-1	6.027E+0	9.725E+0
-4.444E-1	5.953E+0	9.712E+0
-4.428E-1	5.982E+0	9.615E+0
-4.428E-1	5.962E+0	9.758E+0
-4.460E-1	5.936E+0	9.735E+0
-4.460E-1	5.881E+0	9.800E+0
-4.428E-1	5.956E+0	9.758E+0
-4.460E-1	6.018E+0	9.667E+0
-4.492E-1	5.972E+0	9.696E+0
-4.444E-1	5.936E+0	9.612E+0
-4.428E-1	6.044E+0	9.748E+0
-4.444E-1	6.063E+0	9.719E+0
-4.444E-1	5.898E+0	9.609E+0
-4.444E-1	6.001E+0	9.482E+0
-4.411E-1	5.953E+0	9.761E+0
-4.460E-1	5.930E+0	9.566E+0
-4.460E-1	5.975E+0	9.816E+0
-4.492E-1	5.816E+0	9.823E+0
-4.428E-1	5.936E+0	9.625E+0
-4.444E-1	6.001E+0	9.819E+0
-4.460E-1	5.956E+0	9.774E+0
-4.428E-1	5.914E+0	9.657E+0
-4.460E-1	5.872E+0	9.787E+0
-4.428E-1	5.949E+0	9.706E+0
-4.460E-1	5.982E+0	9.797E+0
-4.476E-1	5.904E+0	9.686E+0
-4.395E-1	5.943E+0	9.771E+0
-4.411E-1	5.940E+0	9.725E+0
-4.476E-1	5.911E+0	9.657E+0
-4.476E-1	6.001E+0	9.712E+0
-4.428E-1	5.816E+0	9.732E+0
-4.444E-1	5.975E+0	9.800E+0
-4.460E-1	5.855E+0	9.800E+0
-4.460E-1	5.975E+0	9.729E+0
-4.428E-1	6.060E+0	9.777E+0
-4.444E-1	5.988E+0	9.573E+0
-4.460E-1	5.914E+0	9.716E+0
-4.460E-1	5.943E+0	9.738E+0
-4.460E-1	5.956E+0	9.631E+0
-4.444E-1	6.031E+0	9.674E+0
-4.476E-1	5.995E+0	9.648E+0
-4.460E-1	5.962E+0	9.742E+0
-4.428E-1	6.005E+0	9.774E+0
-4.428E-1	5.946E+0	9.677E+0
-4.460E-1	5.946E+0	9.738E+0
-4.476E-1	5.888E+0	9.729E+0
-4.411E-1	5.975E+0	9.638E+0
-4.444E-1	5.924E+0	9.641E+0
-4.476E-1	5.956E+0	9.576E+0
-4.444E-1	5.995E+0	9.777E+0
-4.428E-1	5.949E+0	9.661E+0
-4.428E-1	6.027E+0	9.690E+0
-4.444E-1	5.881E+0	9.521E+0
-4.460E-1	5.833E+0	9.729E+0
-4.428E-1	6.014E+0	9.803E+0
-4.444E-1	6.011E+0	9.693E+0
-4.476E-1	6.037E+0	9.696E+0
-4.460E-1	5.962E+0	9.690E+0
-4.428E-1	5.826E+0	9.680E+0
-4.444E-1	5.933E+0	9.748E+0
-4.476E-1	5.998E+0	9.716E+0
-4.444E-1	5.943E+0	9.699E+0
-4.428E-1	5.914E+0	9.768E+0
-4.444E-1	5.953E+0	9.755E+0
-4.492E-1	5.995E+0	9.696E+0
-4.444E-1	5.924E+0	9.790E+0
-4.444E-1	5.859E+0	9.625E+0
-4.428E-1	5.962E+0	9.661E+0
-4.476E-1	5.936E+0	9.674E+0
-4.476E-1	5.885E+0	9.609E+0
-4.428E-1	5.988E+0	9.807E+0
-4.444E-1	5.911E+0	9.638E+0
-4.476E-1	5.868E+0	9.670E+0
-4.460E-1	5.992E+0	9.800E+0
-4.476E-1	5.901E+0	9.699E+0
-4.411E-1	5.969E+0	9.638E+0
-4.492E-1	5.927E+0	9.729E+0
-4.444E-1	5.979E+0	9.725E+0
-4.444E-1	5.868E+0	9.832E+0
-4.444E-1	6.008E+0	9.735E+0
-4.460E-1	5.988E+0	9.832E+0
-4.444E-1	5.966E+0	9.819E+0
-4.444E-1	6.018E+0	9.813E+0
-4.444E-1	5.998E+0	9.635E+0
-4.476E-1	5.927E+0	9.686E+0
-4.460E-1	5.995E+0	9.703E+0
-4.428E-1	5.901E+0	9.709E+0
-4.411E-1	6.008E+0	9.790E+0
-4.492E-1	5.946E+0	9.680E+0
-4.476E-1	6.050E+0	9.690E+0
-4.428E-1	6.018E+0	9.748E+0
-4.460E-1	5.791E+0	9.706E+0
-4.492E-1	5.862E+0	9.566E+0
-4.460E-1	6.011E+0	9.690E+0
-4.460E-1	5.924E+0	9.742E+0
-4.428E-1	5.962E+0	9.735E+0
-4.492E-1	5.924E+0	9.605E+0
-4.444E-1	5.953E+0	9.667E+0
-4.428E-1	5.966E+0	9.748E+0
-4.460E-1	5.907E+0	9.677E+0
-4.460E-1	5.966E+0	9.716E+0
-4.460E-1	5.949E+0	9.596E+0
-4.444E-1	5.992E+0	9.735E+0
-4.444E-1	5.969E+0	9.748E+0
-4.492E-1	6.018E+0	9.625E+0
-4.460E-1	6.008E+0	9.800E+0
-4.444E-1	5.930E+0	9.742E+0
-4.428E-1	5.972E+0	9.680E+0
-4.460E-1	6.021E+0	9.638E+0
-4.460E-1	6.014E+0	9.742E+0
-4.444E-1	6.034E+0	9.781E+0
-4.444E-1	6.001E+0	9.696E+0
-4.492E-1	5.979E+0	9.667E+0
-4.460E-1	5.946E+0	9.813E+0
-4.428E-1	5.969E+0	9.641E+0
-4.428E-1	5.888E+0	9.667E+0
-4.476E-1	5.992E+0	9.628E+0
-4.460E-1	5.988E+0	9.719E+0
-4.411E-1	5.998E+0	9.774E+0
-4.460E-1	5.946E+0	9.745E+0
-4.460E-1	5.943E+0	9.758E+0
-4.444E-1	5.975E+0	9.599E+0
-4.460E-1	5.998E+0	9.758E+0
-4.428E-1	5.943E+0	9.712E+0
-4.492E-1	5.962E+0	9.761E+0
-4.492E-1	6.014E+0	9.686E+0
-4.428E-1	5.956E+0	9.667E+0
-4.428E-1	5.927E+0	9.628E+0
-4.509E-1	5.904E+0	9.745E+0
-4.476E-1	5.904E+0	9.755E+0
-4.428E-1	5.988E+0	9.816E+0
-4.444E-1	5.959E+0	9.748E+0
-4.476E-1	5.956E+0	9.768E+0
-4.476E-1	5.911E+0	9.586E+0
-4.428E-1	5.911E+0	9.729E+0
-4.460E-1	5.979E+0	9.719E+0
-4.476E-1	6.005E+0	9.755E+0
-4.460E-1	5.959E+0	9.628E+0
-4.428E-1	5.901E+0	9.661E+0
-4.476E-1	5.985E+0	9.742E+0
-4.476E-1	5.875E+0	9.638E+0
-4.444E-1	5.911E+0	9.738E+0
-4.444E-1	6.027E+0	9.784E+0
-4.460E-1	6.079E+0	9.563E+0
-4.476E-1	5.920E+0	9.761E+0
-4.476E-1	5.859E+0	9.657E+0
-4.428E-1	5.859E+0	9.803E+0
-4.444E-1	5.936E+0	9.654E+0
-4.460E-1	5.979E+0	9.612E+0
-4.476E-1	5.888E+0	9.716E+0
-4.428E-1	5.891E+0	9.719E+0
-4.476E-1	5.988E+0	9.696E+0
-4.444E-1	5.956E+0	9.703E+0
-4.460E-1	6.050E+0	9.732E+0
-4.444E-1	5.936E+0	9.845E+0
-4.476E-1	5.881E+0	9.657E+0
-4.460E-1	5.920E+0	9.761E+0
-4.476E-1	6.011E+0	9.635E+0
-4.444E-1	6.014E+0	9.803E+0
-4.460E-1	6.018E+0	9.661E+0
-4.492E-1	5.992E+0	9.706E+0
-4.460E-1	5.943E+0	9.819E+0
-4.411E-1	6.014E+0	9.703E+0
-4.444E-1	5.933E+0	9.735E+0
-4.492E-1	6.005E+0	9.823E+0
-4.460E-1	5.988E+0	9.696E+0
-4.411E-1	5.966E+0	9.745E+0
-4.460E-1	5.985E+0	9.703E+0
-4.444E-1	5.982E+0	9.787E+0
-4.460E-1	5.959E+0	9.703E+0
-4.460E-1	6.021E+0	9.638E+0
-4.428E-1	6.066E+0	9.680E+0
-4.492E-1	6.031E+0	9.790E+0
-4.460E-1	5.953E+0	9.758E+0
-4.444E-1	6.001E+0	9.638E+0
-4.428E-1	6.099E+0	9.800E+0
-4.460E-1	5.794E+0	9.771E+0
-4.492E-1	6.066E+0	9.781E+0
-4.428E-1	5.891E+0	9.719E+0
-4.460E-1	6.027E+0	9.735E+0
-4.492E-1	5.930E+0	9.842E+0
-4.476E-1	5.907E+0	9.696E+0
-4.444E-1	6.018E+0	9.690E+0
-4.428E-1	5.930E+0	9.680E+0
-4.476E-1	5.982E+0	9.745E+0
-4.444E-1	5.992E+0	9.790E+0
-4.428E-1	5.875E+0	9.758E+0
-4.444E-1	5.859E+0	9.648E+0
-4.492E-1	5.959E+0	9.758E+0
-4.460E-1	5.956E+0	9.732E+0
-4.428E-1	5.816E+0	9.777E+0
-4.428E-1	5.933E+0	9.722E+0
-4.492E-1	5.936E+0	9.768E+0
-4.460E-1	5.907E+0	9.797E+0
-4.444E-1	5.953E+0	9.784E+0
-4.460E-1	5.972E+0	9.576E+0
-4.492E-1	5.956E+0	9.781E+0
-4.476E-1	6.005E+0	9.699E+0
-4.428E-1	6.057E+0	9.670E+0
-4.460E-1	5.969E+0	9.738E+0
-4.492E-1	5.940E+0	9.696E+0
-4.460E-1	6.014E+0	9.823E+0
-4.411E-1	6.092E+0	9.706E+0
-4.428E-1	6.008E+0	9.703E+0
-4.509E-1	6.014E+0	9.641E+0
-4.444E-1	5.924E+0	9.686E+0
-4.444E-1	5.992E+0	9.690E+0
-4.444E-1	5.901E+0	9.524E+0
-4.460E-1	6.008E+0	9.751E+0
-4.460E-1	5.985E+0	9.696E+0
-4.444E-1	5.842E+0	9.677E+0
-4.460E-1	6.014E+0	9.748E+0
-4.492E-1	5.943E+0	9.541E+0
-4.492E-1	6.044E+0	9.755E+0
-4.444E-1	5.953E+0	9.628E+0
-4.460E-1	6.034E+0	9.696E+0
-4.492E-1	6.092E+0	9.699E+0
-4.476E-1	5.969E+0	9.725E+0
-4.428E-1	5.898E+0	9.732E+0
-4.428E-1	5.946E+0	9.745E+0
-4.525E-1	5.833E+0	9.816E+0
-4.444E-1	6.040E+0	9.560E+0
-4.444E-1	5.911E+0	9.541E+0
-4.460E-1	5.966E+0	9.699E+0
-4.492E-1	5.881E+0	9.573E+0
-4.460E-1	5.846E+0	9.761E+0
-4.428E-1	5.911E+0	9.751E+0
-4.444E-1	5.982E+0	9.631E+0
-4.492E-1	5.852E+0	9.751E+0
-4.476E-1	5.875E+0	9.667E+0
-4.428E-1	5.975E+0	9.680E+0
-4.492E-1	5.914E+0	9.774E+0
-4.492E-1	5.936E+0	9.768E+0
-4.460E-1	5.920E+0	9.755E+0
-4.444E-1	5.975E+0	9.638E+0
-4.460E-1	5.907E+0	9.690E+0
-4.492E-1	5.940E+0	9.725E+0
-4.460E-1	5.985E+0	9.690E+0
-4.444E-1	5.917E+0	9.829E+0
-4.428E-1	5.885E+0	9.810E+0
-4.509E-1	6.031E+0	9.712E+0
-4.476E-1	5.962E+0	9.690E+0
-4.460E-1	5.885E+0	9.674E+0
-4.460E-1	5.927E+0	9.742E+0
-4.444E-1	6.027E+0	9.745E+0
-4.444E-1	5.949E+0	9.771E+0
-4.444E-1	5.959E+0	9.722E+0
-4.476E-1	6.031E+0	9.761E+0
-4.460E-1	5.914E+0	9.573E+0
-4.492E-1	6.008E+0	9.696E+0
-4.444E-1	5.933E+0	9.631E+0
-4.476E-1	6.037E+0	9.544E+0
-4.492E-1	6.001E+0	9.712E+0
-4.460E-1	5.969E+0	9.722E+0
-4.444E-1	6.001E+0	9.729E+0
-4.476E-1	6.040E+0	9.774E+0
-4.460E-1	5.998E+0	9.845E+0
-4.444E-1	5.936E+0	9.703E+0
-4.444E-1	5.865E+0	9.706E+0
-4.444E-1	5.875E+0	9.771E+0
-4.492E-1	6.053E+0	9.544E+0
-4.460E-1	6.008E+0	9.745E+0
-4.428E-1	5.881E+0	9.631E+0
-4.444E-1	5.901E+0	9.683E+0
-4.509E-1	5.933E+0	9.674E+0
-4.460E-1	5.940E+0	9.703E+0
-4.444E-1	5.992E+0	9.602E+0
-4.444E-1	6.037E+0	9.790E+0
-4.509E-1	6.024E+0	9.774E+0
-4.460E-1	5.956E+0	9.771E+0
-4.428E-1	5.920E+0	9.774E+0
-4.444E-1	6.005E+0	9.693E+0
-4.460E-1	5.943E+0	9.771E+0
-4.476E-1	5.975E+0	9.579E+0
-4.444E-1	5.901E+0	9.648E+0
-4.460E-1	5.992E+0	9.680E+0
-4.509E-1	6.031E+0	9.742E+0
-4.460E-1	6.040E+0	9.644E+0
-4.428E-1	5.839E+0	9.716E+0
-4.444E-1	5.907E+0	9.751E+0
-4.492E-1	5.988E+0	9.570E+0
-4.460E-1	5.859E+0	9.738E+0
-4.460E-1	5.972E+0	9.641E+0
-4.476E-1	5.946E+0	9.771E+0
-4.476E-1	6.014E+0	9.696E+0
-4.460E-1	5.933E+0	9.654E+0
-4.476E-1	5.940E+0	9.690E+0
-4.476E-1	5.985E+0	9.748E+0
-4.476E-1	5.881E+0	9.735E+0
-4.476E-1	5.969E+0	9.657E+0
-4.444E-1	5.920E+0	9.784E+0
-4.476E-1	5.881E+0	9.657E+0
-4.476E-1	5.885E+0	9.664E+0
-4.492E-1	5.881E+0	9.725E+0
-4.460E-1	5.979E+0	9.703E+0
-4.460E-1	5.920E+0	9.664E+0
-4.476E-1	5.927E+0	9.644E+0
-4.444E-1	5.940E+0	9.732E+0
-4.460E-1	5.956E+0	9.712E+0
-4.460E-1	5.924E+0	9.774E+0
-4.492E-1	6.095E+0	9.661E+0
-4.492E-1	6.040E+0	9.722E+0
-4.428E-1	5.949E+0	9.664E+0
-4.460E-1	5.940E+0	9.648E+0
-4.492E-1	5.949E+0	9.664E+0
-4.492E-1	5.924E+0	9.725E+0
-4.460E-1	5.914E+0	9.644E+0
-4.476E-1	6.021E+0	9.781E+0
-4.492E-1	5.930E+0	9.813E+0
-4.476E-1	5.946E+0	9.751E+0
-4.444E-1	6.057E+0	9.751E+0
-4.460E-1	6.014E+0	9.690E+0
-4.509E-1	5.985E+0	9.755E+0
-4.460E-1	6.044E+0	9.742E+0
-4.428E-1	5.901E+0	9.677E+0
-4.444E-1	5.969E+0	9.716E+0
-4.509E-1	6.069E+0	9.748E+0
-4.492E-1	5.872E+0	9.764E+0
-4.444E-1	6.011E+0	9.732E+0
-4.460E-1	5.933E+0	9.774E+0
-4.492E-1	5.956E+0	9.738E+0
-4.460E-1	6.008E+0	9.751E+0
-4.444E-1	6.008E+0	9.690E+0
-4.476E-1	5.953E+0	9.674E+0
-4.492E-1	5.943E+0	9.719E+0
-4.460E-1	6.034E+0	9.635E+0
-4.460E-1	6.005E+0	9.719E+0
-4.444E-1	5.949E+0	9.657E+0
-4.476E-1	5.998E+0	9.615E+0
-4.476E-1	5.865E+0	9.716E+0
-4.444E-1	5.885E+0	9.703E+0
-4.444E-1	5.940E+0	9.696E+0
-4.492E-1	5.891E+0	9.654E+0
-4.444E-1	5.979E+0	9.664E+0
-4.444E-1	5.992E+0	9.712E+0
-4.460E-1	5.920E+0	9.651E+0
-4.492E-1	5.949E+0	9.784E+0
-4.476E-1	5.972E+0	9.790E+0
-4.460E-1	5.962E+0	9.628E+0
-4.444E-1	5.911E+0	9.644E+0
-4.476E-1	5.875E+0	9.651E+0
-4.444E-1	5.946E+0	9.664E+0
-4.428E-1	5.995E+0	9.813E+0
-4.460E-1	5.959E+0	9.674E+0
-4.476E-1	5.985E+0	9.758E+0
-4.476E-1	5.985E+0	9.605E+0
-4.444E-1	5.885E+0	9.771E+0
-4.444E-1	5.966E+0	9.703E+0
-4.476E-1	6.050E+0	9.612E+0
-4.476E-1	5.940E+0	9.696E+0
-4.460E-1	5.946E+0	9.674E+0
-4.460E-1	5.979E+0	9.735E+0
-4.444E-1	5.988E+0	9.729E+0
-4.476E-1	5.930E+0	9.823E+0
-4.476E-1	6.014E+0	9.657E+0
-4.460E-1	5.829E+0	9.686E+0
-4.492E-1	5.875E+0	9.777E+0
-4.476E-1	6.011E+0	9.618E+0
-4.444E-1	5.953E+0	9.699E+0
-4.460E-1	6.014E+0	9.592E+0
-4.460E-1	5.936E+0	9.615E+0
-4.444E-1	5.917E+0	9.816E+0
-4.444E-1	5.911E+0	9.732E+0
-4.460E-1	5.907E+0	9.790E+0
-4.509E-1	5.924E+0	9.579E+0
-4.460E-1	5.943E+0	9.768E+0
-4.428E-1	5.949E+0	9.670E+0
-4.476E-1	5.949E+0	9.716E+0
-4.492E-1	5.846E+0	9.677E+0
-4.476E-1	5.940E+0	9.677E+0
-4.444E-1	5.949E+0	9.784E+0
-4.460E-1	5.927E+0	9.680E+0
-4.492E-1	5.920E+0	9.712E+0
-4.444E-1	5.911E+0	9.712E+0
-4.444E-1	6.018E+0	9.683E+0
-4.476E-1	5.998E+0	9.674E+0
-4.492E-1	5.852E+0	9.677E+0
-4.444E-1	6.034E+0	9.729E+0
-4.428E-1	5.962E+0	9.677E+0
-4.476E-1	5.911E+0	9.664E+0
-4.460E-1	5.881E+0	9.742E+0
-4.492E-1	5.904E+0	9.807E+0
-4.428E-1	5.907E+0	9.709E+0
-4.460E-1	5.936E+0	9.732E+0
-4.460E-1	6.011E+0	9.664E+0
-4.476E-1	5.959E+0	9.570E+0
-4.444E-1	5.927E+0	9.768E+0
-4.476E-1	5.943E+0	9.790E+0
-4.492E-1	5.924E+0	9.712E+0
-4.476E-1	6.037E+0	9.644E+0
-4.411E-1	5.901E+0	9.794E+0
-4.476E-1	5.936E+0	9.557E+0
-4.476E-1	5.995E+0	9.738E+0
-4.444E-1	5.936E+0	9.826E+0
-4.428E-1	5.914E+0	9.644E+0
-4.444E-1	5.924E+0	9.751E+0
-4.509E-1	5.979E+0	9.686E+0
-4.460E-1	5.914E+0	9.829E+0
-4.460E-1	5.975E+0	9.635E+0
-4.428E-1	5.972E+0	9.735E+0
-4.509E-1	5.979E+0	9.816E+0
-4.460E-1	5.946E+0	9.680E+0
-4.444E-1	5.943E+0	9.748E+0
-4.444E-1	5.949E+0	9.596E+0
-4.492E-1	5.891E+0	9.596E+0
-4.444E-1	5.924E+0	9.719E+0
-4.460E-1	5.930E+0	9.732E+0
-4.444E-1	5.972E+0	9.544E+0
-4.492E-1	6.066E+0	9.703E+0
-4.492E-1	6.008E+0	9.729E+0
-4.444E-1	5.927E+0	9.657E+0
-4.476E-1	6.079E+0	9.761E+0
-4.476E-1	5.943E+0	9.842E+0
-4.460E-1	5.940E+0	9.722E+0
-4.460E-1	6.011E+0	9.635E+0
-4.460E-1	6.076E+0	9.661E+0
-4.492E-1	5.982E+0	9.654E+0
-4.476E-1	5.969E+0	9.725E+0
-4.460E-1	5.920E+0	9.884E+0
-4.476E-1	6.018E+0	9.709E+0
-4.476E-1	5.914E+0	9.690E+0
-4.460E-1	5.956E+0	9.651E+0
-4.460E-1	5.940E+0	9.641E+0
-4.476E-1	6.001E+0	9.674E+0
-4.492E-1	5.878E+0	9.677E+0
-4.460E-1	5.975E+0	9.735E+0
-4.460E-1	5.933E+0	9.683E+0
-4.492E-1	5.943E+0	9.716E+0
-4.492E-1	5.946E+0	9.648E+0
-4.476E-1	5.949E+0	9.712E+0
-4.476E-1	5.943E+0	9.699E+0
-4.460E-1	6.018E+0	9.803E+0
-4.509E-1	5.995E+0	9.706E+0
-4.460E-1	5.936E+0	9.641E+0
-4.428E-1	6.037E+0	9.661E+0
-4.476E-1	5.911E+0	9.813E+0
-4.492E-1	5.936E+0	9.693E+0
-4.476E-1	5.988E+0	9.716E+0
-4.460E-1	6.001E+0	9.631E+0
-4.492E-1	5.924E+0	9.693E+0
-4.476E-1	5.949E+0	9.732E+0
-4.460E-1	5.998E+0	9.774E+0
-4.428E-1	5.975E+0	9.761E+0
-4.476E-1	5.855E+0	9.774E+0
-4.476E-1	5.992E+0	9.729E+0
-4.476E-1	6.011E+0	9.719E+0
-4.444E-1	5.907E+0	9.657E+0
-4.460E-1	5.975E+0	9.674E+0
-4.476E-1	5.904E+0	9.758E+0
-4.460E-1	5.881E+0	9.635E+0
-4.428E-1	5.930E+0	9.683E+0
-4.444E-1	5.940E+0	9.528E+0
-4.492E-1	5.946E+0	9.774E+0
-4.460E-1	5.849E+0	9.703E+0
-4.428E-1	5.933E+0	9.732E+0
-4.460E-1	5.992E+0	9.641E+0
-4.509E-1	5.956E+0	9.732E+0
-4.460E-1	5.927E+0	9.631E+0
-4.476E-1	5.823E+0	9.709E+0
-4.509E-1	5.966E+0	9.537E+0
-4.509E-1	5.936E+0	9.729E+0
-4.476E-1	6.044E+0	9.738E+0
-4.444E-1	5.901E+0	9.803E+0
-4.444E-1	5.943E+0	9.635E+0
-4.492E-1	5.943E+0	9.745E+0
-4.444E-1	5.888E+0	9.761E+0
-4.460E-1	6.066E+0	9.832E+0
-4.460E-1	5.933E+0	9.615E+0
-4.492E-1	5.936E+0	9.706E+0
-4.460E-1	5.894E+0	9.748E+0
-4.460E-1	6.037E+0	9.787E+0
-4.444E-1	5.943E+0	9.644E+0
-4.492E-1	5.936E+0	9.703E+0
-4.444E-1	5.988E+0	9.696E+0
-4.444E-1	6.060E+0	9.686E+0
-4.460E-1	5.998E+0	9.716E+0
-4.492E-1	5.979E+0	9.807E+0
-4.476E-1	5.924E+0	9.735E+0
-4.444E-1	5.998E+0	9.703E+0
-4.444E-1	5.982E+0	9.651E+0
-4.476E-1	5.907E+0	9.758E+0
-4.476E-1	5.868E+0	9.712E+0
-4.428E-1	6.037E+0	9.625E+0
-4.476E-1	5.872E+0	9.563E+0
-4.492E-1	6.001E+0	9.667E+0
-4.460E-1	5.966E+0	9.605E+0
-4.444E-1	5.846E+0	9.784E+0
-4.492E-1	5.992E+0	9.631E+0
-4.492E-1	5.953E+0	9.771E+0
-4.492E-1	6.001E+0	9.657E+0
-4.444E-1	5.969E+0	9.735E+0
-4.460E-1	5.924E+0	9.807E+0
-4.460E-1	6.044E+0	9.644E+0
-4.476E-1	6.008E+0	9.699E+0
-4.444E-1	5.979E+0	9.583E+0
-4.476E-1	5.901E+0	9.690E+0
-4.492E-1	5.995E+0	9.732E+0
-4.428E-1	5.940E+0	9.625E+0
-4.460E-1	6.073E+0	9.832E+0
-4.460E-1	5.930E+0	9.479E+0
-4.492E-1	6.011E+0	9.553E+0
-4.460E-1	5.975E+0	9.716E+0
-4.444E-1	5.979E+0	9.764E+0
-4.476E-1	6.005E+0	9.690E+0
-4.509E-1	5.972E+0	9.706E+0
-4.476E-1	6.005E+0	9.638E+0
-4.444E-1	5.888E+0	9.761E+0
-4.444E-1	5.911E+0	9.742E+0
-4.492E-1	5.949E+0	9.631E+0
-4.460E-1	6.021E+0	9.615E+0
-4.444E-1	6.057E+0	9.703E+0
-4.476E-1	5.901E+0	9.755E+0
-4.492E-1	5.949E+0	9.690E+0
-4.492E-1	5.924E+0	9.774E+0
-4.444E-1	5.956E+0	9.641E+0
-4.460E-1	5.966E+0	9.670E+0
-4.476E-1	5.846E+0	9.751E+0
-4.476E-1	5.839E+0	9.797E+0
-4.428E-1	5.982E+0	9.719E+0
-4.476E-1	6.008E+0	9.732E+0
-4.492E-1	5.959E+0	9.816E+0
-4.476E-1	5.998E+0	9.664E+0
-4.444E-1	6.040E+0	9.716E+0
-4.460E-1	5.936E+0	9.683E+0
-4.492E-1	6.014E+0	9.651E+0
-4.476E-1	5.966E+0	9.690E+0
-4.444E-1	5.988E+0	9.557E+0
-4.460E-1	6.001E+0	9.686E+0
-4.476E-1	5.972E+0	9.609E+0
-4.492E-1	5.992E+0	9.742E+0
-4.460E-1	5.979E+0	9.742E+0
-4.476E-1	5.959E+0	9.706E+0
-4.476E-1	6.018E+0	9.579E+0
-4.476E-1	6.014E+0	9.592E+0
-4.444E-1	5.982E+0	9.644E+0
-4.476E-1	6.037E+0	9.800E+0
-4.509E-1	5.924E+0	9.686E+0
-4.476E-1	5.943E+0	9.622E+0
-4.460E-1	5.885E+0	9.742E+0
-4.476E-1	5.927E+0	9.816E+0
-4.476E-1	6.008E+0	9.661E+0
-4.460E-1	6.018E+0	9.794E+0
-4.460E-1	5.839E+0	9.690E+0
-4.476E-1	5.865E+0	9.748E+0
-4.476E-1	6.050E+0	9.829E+0
-4.476E-1	6.102E+0	9.573E+0
-4.460E-1	5.907E+0	9.800E+0
-4.492E-1	5.891E+0	9.709E+0
-4.509E-1	5.953E+0	9.651E+0
-4.444E-1	5.992E+0	9.654E+0
-4.460E-1	6.005E+0	9.768E+0
-4.460E-1	5.933E+0	9.751E+0
-4.492E-1	5.878E+0	9.605E+0
-4.460E-1	6.060E+0	9.712E+0
-4.444E-1	5.865E+0	9.742E+0
-4.476E-1	5.907E+0	9.761E+0
-4.509E-1	5.972E+0	9.625E+0
-4.476E-1	6.001E+0	9.761E+0
-4.444E-1	5.972E+0	9.719E+0
-4.476E-1	5.881E+0	9.742E+0
-4.476E-1	5.885E+0	9.748E+0
-4.444E-1	5.936E+0	9.586E+0
-4.428E-1	5.933E+0	9.638E+0
-4.476E-1	5.992E+0	9.742E+0
-4.476E-1	5.998E+0	9.651E+0
-4.476E-1	5.985E+0	9.579E+0
-4.476E-1	5.966E+0	9.777E+0
-4.476E-1	6.018E+0	9.732E+0
-4.492E-1	5.920E+0	9.690E+0
-4.460E-1	5.949E+0	9.696E+0
-4.444E-1	5.949E+0	9.654E+0
-4.492E-1	5.969E+0	9.674E+0
-4.492E-1	5.992E+0	9.683E+0
-4.476E-1	5.917E+0	9.742E+0
-4.444E-1	6.060E+0	9.654E+0
-4.460E-1	5.875E+0	9.657E+0
-4.492E-1	5.936E+0	9.852E+0
-4.460E-1	5.969E+0	9.849E+0
-4.444E-1	5.969E+0	9.599E+0
-4.460E-1	6.037E+0	9.680E+0
-4.476E-1	5.917E+0	9.573E+0
-4.476E-1	5.985E+0	9.748E+0
-4.460E-1	6.053E+0	9.631E+0
-4.476E-1	5.956E+0	9.800E+0
-4.492E-1	5.943E+0	9.803E+0
-4.444E-1	5.914E+0	9.745E+0
-4.460E-1	5.998E+0	9.703E+0
-4.476E-1	5.940E+0	9.810E+0
-4.492E-1	5.998E+0	9.696E+0
-4.460E-1	5.940E+0	9.768E+0
-4.460E-1	5.985E+0	9.725E+0
-4.444E-1	5.953E+0	9.674E+0
-4.509E-1	6.027E+0	9.699E+0
-4.460E-1	5.924E+0	9.742E+0
-4.428E-1	5.975E+0	9.703E+0
-4.492E-1	5.924E+0	9.622E+0
-4.492E-1	6.027E+0	9.758E+0
-4.476E-1	5.875E+0	9.748E+0
-4.444E-1	6.037E+0	9.742E+0
-4.476E-1	6.031E+0	9.745E+0
-4.492E-1	5.933E+0	9.696E+0
-4.460E-1	6.011E+0	9.764E+0
-4.428E-1	6.079E+0	9.745E+0
-4.476E-1	5.933E+0	9.787E+0
-4.492E-1	5.972E+0	9.725E+0
-4.476E-1	6.053E+0	9.693E+0
-4.444E-1	5.959E+0	9.699E+0
-4.492E-1	5.855E+0	9.725E+0
-4.476E-1	5.949E+0	9.735E+0
-4.460E-1	5.995E+0	9.813E+0
-4.444E-1	5.959E+0	9.745E+0
-4.460E-1	5.995E+0	9.774E+0
-4.492E-1	5.946E+0	9.641E+0
-4.476E-1	5.907E+0	9.686E+0
-4.476E-1	5.936E+0	9.550E+0
-4.460E-1	5.992E+0	9.699E+0
-4.492E-1	5.907E+0	9.586E+0
-4.492E-1	5.907E+0	9.748E+0
-4.460E-1	5.927E+0	9.618E+0
-4.460E-1	5.985E+0	9.712E+0
-4.476E-1	6.005E+0	9.823E+0
-4.460E-1	5.979E+0	9.537E+0
-4.444E-1	5.969E+0	9.725E+0
-4.460E-1	6.008E+0	9.709E+0
-4.492E-1	5.953E+0	9.712E+0
-4.476E-1	6.014E+0	9.674E+0
-4.476E-1	5.901E+0	9.810E+0
-4.476E-1	5.891E+0	9.586E+0
-4.509E-1	5.985E+0	9.810E+0
-4.476E-1	6.008E+0	9.758E+0
-4.460E-1	5.894E+0	9.719E+0
-4.492E-1	5.933E+0	9.615E+0
-4.509E-1	6.031E+0	9.563E+0
-4.460E-1	5.911E+0	9.738E+0
-4.460E-1	5.930E+0	9.615E+0
-4.444E-1	6.044E+0	9.690E+0
-4.492E-1	5.972E+0	9.670E+0
-4.460E-1	5.914E+0	9.703E+0
-4.460E-1	5.907E+0	9.784E+0
-4.460E-1	5.920E+0	9.615E+0
-4.509E-1	5.917E+0	9.648E+0
-4.411E-1	5.930E+0	9.755E+0
-4.492E-1	5.969E+0	9.716E+0
-4.476E-1	5.956E+0	9.664E+0
-4.492E-1	5.966E+0	9.644E+0
-4.444E-1	6.011E+0	9.774E+0
-4.444E-1	6.024E+0	9.651E+0
-4.476E-1	5.911E+0	9.764E+0
-4.509E-1	5.995E+0	9.826E+0
-4.444E-1	5.924E+0	9.839E+0
-4.460E-1	6.060E+0	9.706E+0
-4.492E-1	5.904E+0	9.680E+0
-4.509E-1	6.014E+0	9.738E+0
-4.460E-1	5.927E+0	9.855E+0
-4.444E-1	6.086E+0	9.855E+0
-4.476E-1	5.911E+0	9.644E+0
-4.492E-1	6.001E+0	9.625E+0
-4.460E-1	5.992E+0	9.657E+0
-4.444E-1	5.868E+0	9.748E+0
-4.476E-1	6.001E+0	9.683E+0
-4.476E-1	5.868E+0	9.602E+0
-4.492E-1	5.872E+0	9.661E+0
-4.444E-1	5.933E+0	9.862E+0
-4.476E-1	5.917E+0	9.771E+0
-4.492E-1	6.005E+0	9.732E+0
-4.476E-1	6.001E+0	9.709E+0
-4.460E-1	6.053E+0	9.748E+0
-4.476E-1	5.936E+0	9.764E+0
-4.476E-1	6.018E+0	9.618E+0
-4.492E-1	5.911E+0	9.745E+0
-4.460E-1	5.985E+0	9.725E+0
-4.476E-1	5.933E+0	9.777E+0
-4.509E-1	5.959E+0	9.570E+0
-4.444E-1	5.930E+0	9.777E+0
-4.460E-1	5.998E+0	9.784E+0
-4.460E-1	5.953E+0	9.810E+0
-4.509E-1	5.988E+0	9.725E+0
-4.460E-1	5.953E+0	9.758E+0
-4.460E-1	6.005E+0	9.693E+0
-4.509E-1	5.946E+0	9.751E+0
-4.525E-1	5.904E+0	9.638E+0
-4.460E-1	5.898E+0	9.690E+0
-4.460E-1	6.018E+0	9.709E+0
-4.476E-1	5.953E+0	9.654E+0
-4.492E-1	5.901E+0	9.816E+0
-4.460E-1	5.992E+0	9.651E+0
-4.444E-1	5.936E+0	9.602E+0
-4.476E-1	5.914E+0	9.703E+0
-4.492E-1	6.031E+0	9.800E+0
-4.460E-1	5.959E+0	9.819E+0
-4.460E-1	5.946E+0	9.807E+0
-4.476E-1	5.985E+0	9.654E+0
-4.492E-1	6.031E+0	9.657E+0
-4.460E-1	5.985E+0	9.836E+0
-4.444E-1	5.975E+0	9.638E+0
-4.476E-1	5.956E+0	9.709E+0
-4.492E-1	5.949E+0	9.755E+0
-4.492E-1	5.898E+0	9.628E+0
-4.460E-1	6.024E+0	9.541E+0
-4.476E-1	5.924E+0	9.836E+0
-4.476E-1	5.992E+0	9.706E+0
-4.444E-1	5.933E+0	9.703E+0
-4.476E-1	5.982E+0	9.813E+0
-4.492E-1	5.959E+0	9.784E+0
-4.492E-1	6.018E+0	9.505E+0
-4.476E-1	5.933E+0	9.670E+0
-4.476E-1	5.940E+0	9.657E+0
-4.460E-1	6.001E+0	9.609E+0
-4.509E-1	6.073E+0	9.690E+0
-4.476E-1	5.979E+0	9.761E+0
-4.444E-1	5.946E+0	9.719E+0
-4.460E-1	6.008E+0	9.667E+0
-4.509E-1	5.985E+0	9.683E+0
-4.476E-1	6.044E+0	9.758E+0
-4.460E-1	5.953E+0	9.566E+0
-4.492E-1	5.959E+0	9.589E+0
-4.492E-1	5.988E+0	9.800E+0
-4.492E-1	5.933E+0	9.686E+0
-4.428E-1	5.943E+0	9.745E+0
-4.460E-1	5.982E+0	9.829E+0
-4.492E-1	5.953E+0	9.745E+0
-4.444E-1	5.988E+0	9.686E+0
-4.460E-1	5.956E+0	9.686E+0
-4.492E-1	6.040E+0	9.651E+0
-4.509E-1	5.943E+0	9.677E+0
-4.460E-1	6.005E+0	9.790E+0
-4.428E-1	5.930E+0	9.644E+0
-4.476E-1	6.050E+0	9.674E+0
-4.525E-1	5.940E+0	9.699E+0
-4.460E-1	6.008E+0	9.605E+0
-4.460E-1	5.949E+0	9.738E+0
-4.476E-1	5.975E+0	9.774E+0
-4.492E-1	6.027E+0	9.547E+0
-4.476E-1	5.953E+0	9.787E+0
-4.444E-1	5.907E+0	9.748E+0
-4.492E-1	5.966E+0	9.657E+0
-4.492E-1	5.998E+0	9.693E+0
-4.492E-1	5.992E+0	9.690E+0
-4.476E-1	5.998E+0	9.738E+0
-4.460E-1	5.878E+0	9.758E+0
-4.476E-1	5.959E+0	9.722E+0
-4.460E-1	5.969E+0	9.570E+0
-4.444E-1	5.829E+0	9.732E+0
-4.492E-1	5.949E+0	9.807E+0
-4.492E-1	5.927E+0	9.686E+0
-4.476E-1	5.930E+0	9.686E+0
-4.460E-1	5.956E+0	9.829E+0
-4.492E-1	5.969E+0	9.592E+0
-4.541E-1	6.024E+0	9.777E+0
-4.460E-1	5.924E+0	9.745E+0
-4.444E-1	6.001E+0	9.755E+0
-4.476E-1	5.975E+0	9.722E+0
-4.476E-1	5.936E+0	9.628E+0
-4.492E-1	5.959E+0	9.709E+0
-4.460E-1	6.005E+0	9.693E+0
-4.476E-1	5.959E+0	9.690E+0
-4.492E-1	6.031E+0	9.768E+0
-4.444E-1	5.995E+0	9.781E+0
-4.476E-1	6.082E+0	9.670E+0
-4.476E-1	6.008E+0	9.615E+0
-4.460E-1	5.979E+0	9.781E+0
-4.460E-1	5.995E+0	9.719E+0
-4.444E-1	6.069E+0	9.654E+0
-4.492E-1	6.044E+0	9.664E+0
-4.492E-1	5.969E+0	9.686E+0
-4.476E-1	6.005E+0	9.732E+0
-4.444E-1	5.953E+0	9.628E+0
-4.492E-1	5.946E+0	9.589E+0
-4.492E-1	5.914E+0	9.758E+0
-4.444E-1	5.927E+0	9.729E+0
-4.460E-1	6.024E+0	9.674E+0
-4.476E-1	5.982E+0	9.657E+0
-4.541E-1	6.024E+0	9.677E+0
-4.460E-1	6.011E+0	9.768E+0
-4.428E-1	5.975E+0	9.712E+0
-4.509E-1	5.998E+0	9.625E+0
-4.509E-1	6.018E+0	9.722E+0
-4.476E-1	6.005E+0	9.829E+0
-4.460E-1	6.024E+0	9.738E+0
-4.492E-1	5.904E+0	9.699E+0
-4.509E-1	5.933E+0	9.674E+0
-4.460E-1	5.995E+0	9.807E+0
-4.444E-1	5.953E+0	9.722E+0
-4.476E-1	5.979E+0	9.845E+0
-4.509E-1	5.904E+0	9.742E+0
-4.444E-1	5.969E+0	9.699E+0
-4.460E-1	5.914E+0	9.677E+0
-4.492E-1	5.982E+0	9.738E+0
-4.492E-1	5.956E+0	9.631E+0
-4.460E-1	5.949E+0	9.774E+0
-4.476E-1	5.985E+0	9.589E+0
-4.476E-1	5.998E+0	9.661E+0
-4.492E-1	5.901E+0	9.661E+0
-4.476E-1	6.027E+0	9.599E+0
-4.460E-1	5.959E+0	9.764E+0
-4.460E-1	5.998E+0	9.777E+0
-4.476E-1	6.014E+0	9.829E+0
-4.444E-1	5.936E+0	9.891E+0
-4.444E-1	5.988E+0	9.761E+0
-4.460E-1	5.849E+0	9.790E+0
-4.509E-1	6.095E+0	9.725E+0
-4.476E-1	5.982E+0	9.706E+0
-4.460E-1	5.972E+0	9.761E+0
-4.509E-1	6.018E+0	9.735E+0
-4.525E-1	6.060E+0	9.729E+0
-4.492E-1	5.956E+0	9.709E+0
-4.444E-1	5.953E+0	9.719E+0
-4.492E-1	5.924E+0	9.712E+0
-4.492E-1	5.920E+0	9.661E+0
-4.444E-1	5.924E+0	9.706E+0
-4.444E-1	5.904E+0	9.729E+0
-4.460E-1	5.907E+0	9.651E+0
-4.492E-1	5.920E+0	9.758E+0
-4.460E-1	5.953E+0	9.683E+0
-4.444E-1	5.982E+0	9.800E+0
-4.476E-1	5.966E+0	9.641E+0
-4.492E-1	5.956E+0	9.654E+0
-4.460E-1	5.949E+0	9.719E+0
-4.460E-1	5.940E+0	9.803E+0
-4.509E-1	5.930E+0	9.674E+0
-4.492E-1	5.933E+0	9.777E+0
-4.492E-1	6.018E+0	9.693E+0
-4.460E-1	5.894E+0	9.670E+0
-4.476E-1	5.962E+0	9.609E+0
-4.476E-1	5.995E+0	9.742E+0
-4.444E-1	5.855E+0	9.605E+0
-4.476E-1	5.849E+0	9.742E+0
-4.525E-1	5.927E+0	9.670E+0
-4.509E-1	6.034E+0	9.729E+0
-4.476E-1	5.975E+0	9.596E+0
-4.428E-1	6.014E+0	9.602E+0
-4.509E-1	6.005E+0	9.745E+0
-4.492E-1	5.953E+0	9.716E+0
-4.492E-1	5.917E+0	9.735E+0
-4.444E-1	5.911E+0	9.686E+0
-4.492E-1	5.972E+0	9.755E+0
-4.476E-1	5.972E+0	9.625E+0
-4.476E-1	5.995E+0	9.729E+0
-4.460E-1	5.959E+0	9.716E+0
-4.492E-1	6.018E+0	9.583E+0
-4.492E-1	5.943E+0	9.696E+0
-4.428E-1	5.975E+0	9.712E+0
-4.476E-1	5.956E+0	9.615E+0
-4.492E-1	5.953E+0	9.670E+0
-4.492E-1	6.027E+0	9.638E+0
-4.492E-1	5.953E+0	9.735E+0
-4.476E-1	6.027E+0	9.661E+0
-4.476E-1	6.047E+0	9.690E+0
-4.509E-1	5.972E+0	9.719E+0
-4.476E-1	6.037E+0	9.794E+0
-4.476E-1	5.927E+0	9.842E+0
-4.492E-1	5.911E+0	9.729E+0
-4.509E-1	5.959E+0	9.735E+0
-4.444E-1	5.975E+0	9.657E+0
-4.460E-1	6.018E+0	9.644E+0
-4.492E-1	5.995E+0	9.648E+0
-4.492E-1	5.878E+0	9.735E+0
-4.460E-1	5.940E+0	9.709E+0
-4.509E-1	6.031E+0	9.781E+0
-4.476E-1	6.005E+0	9.764E+0
-4.492E-1	6.008E+0	9.631E+0
-4.444E-1	6.037E+0	9.787E+0
-4.460E-1	5.966E+0	9.849E+0
-4.509E-1	5.839E+0	9.654E+0
-4.476E-1	5.979E+0	9.732E+0
-4.460E-1	5.972E+0	9.751E+0
-4.444E-1	5.943E+0	9.703E+0
-4.509E-1	5.998E+0	9.628E+0
-4.492E-1	5.891E+0	9.842E+0
-4.492E-1	5.924E+0	9.742E+0
-4.460E-1	5.972E+0	9.573E+0
-4.509E-1	5.969E+0	9.745E+0
-4.509E-1	5.969E+0	9.670E+0
-4.492E-1	5.936E+0	9.693E+0
-4.444E-1	5.865E+0	9.661E+0
-4.509E-1	5.946E+0	9.722E+0
-4.492E-1	5.988E+0	9.777E+0
-4.460E-1	5.949E+0	9.813E+0
-4.460E-1	5.992E+0	9.709E+0
-4.492E-1	5.995E+0	9.661E+0
-4.509E-1	5.962E+0	9.677E+0
-4.476E-1	6.040E+0	9.667E+0
-4.492E-1	6.008E+0	9.703E+0
-4.492E-1	5.901E+0	9.771E+0
-4.509E-1	5.904E+0	9.686E+0
-4.476E-1	5.842E+0	9.748E+0
-4.460E-1	5.885E+0	9.596E+0
-4.525E-1	5.911E+0	9.631E+0
-4.525E-1	5.933E+0	9.745E+0
-4.476E-1	5.995E+0	9.638E+0
-4.460E-1	5.985E+0	9.725E+0
-4.509E-1	5.920E+0	9.794E+0
-4.476E-1	5.933E+0	9.781E+0
-4.476E-1	5.878E+0	9.699E+0
-4.460E-1	5.975E+0	9.651E+0
-4.492E-1	5.946E+0	9.677E+0
-4.509E-1	6.014E+0	9.748E+0
-4.476E-1	5.956E+0	9.631E+0
-4.444E-1	5.972E+0	9.612E+0
-4.492E-1	5.885E+0	9.787E+0
-4.525E-1	5.992E+0	9.680E+0
-4.460E-1	5.982E+0	9.725E+0
-4.476E-1	5.907E+0	9.758E+0
-4.492E-1	5.904E+0	9.547E+0
-4.525E-1	6.053E+0	9.774E+0
-4.460E-1	5.936E+0	9.725E+0
-4.476E-1	5.933E+0	9.716E+0
-4.509E-1	5.839E+0	9.644E+0
-4.509E-1	5.985E+0	9.706E+0
-4.460E-1	5.849E+0	9.612E+0
-4.476E-1	5.924E+0	9.625E+0
-4.509E-1	5.966E+0	9.534E+0
-4.525E-1	5.969E+0	9.664E+0
-4.492E-1	6.011E+0	9.615E+0
-4.460E-1	5.936E+0	9.602E+0
-4.476E-1	5.998E+0	9.709E+0
-4.476E-1	5.852E+0	9.670E+0
-4.460E-1	5.985E+0	9.592E+0
-4.460E-1	5.849E+0	9.703E+0
-4.525E-1	6.069E+0	9.735E+0
-4.509E-1	5.852E+0	9.748E+0
-4.460E-1	5.891E+0	9.725E+0
-4.492E-1	6.069E+0	9.755E+0
-4.460E-1	5.936E+0	9.680E+0
-4.509E-1	5.982E+0	9.732E+0
-4.492E-1	5.888E+0	9.735E+0
-4.460E-1	5.959E+0	9.686E+0
-4.509E-1	5.885E+0	9.664E+0
-4.525E-1	6.086E+0	9.686E+0
-4.444E-1	5.975E+0	9.716E+0
-4.460E-1	5.842E+0	9.742E+0
-4.509E-1	5.914E+0	9.810E+0
-4.509E-1	6.060E+0	9.651E+0
-4.444E-1	5.949E+0	9.742E+0
-4.460E-1	6.092E+0	9.693E+0
-4.492E-1	5.992E+0	9.810E+0
-4.509E-1	5.988E+0	9.712E+0
-4.460E-1	5.924E+0	9.725E+0
-4.460E-1	5.904E+0	9.683E+0
-4.460E-1	5.936E+0	9.644E+0
-4.525E-1	5.985E+0	9.742E+0
-4.460E-1	5.959E+0	9.722E+0
-4.444E-1	6.053E+0	9.690E+0
-4.525E-1	5.956E+0	9.797E+0
-4.509E-1	6.024E+0	9.648E+0
-4.476E-1	5.930E+0	9.693E+0
-4.444E-1	6.014E+0	9.764E+0
-4.492E-1	5.992E+0	9.683E+0
-4.492E-1	5.959E+0	9.761E+0
-4.492E-1	5.920E+0	9.667E+0
-4.444E-1	5.959E+0	9.722E+0
-4.492E-1	5.998E+0	9.781E+0
-4.492E-1	5.901E+0	9.735E+0
-4.476E-1	5.985E+0	9.661E+0
-4.492E-1	5.988E+0	9.680E+0
-4.492E-1	5.962E+0	9.871E+0
-4.509E-1	5.914E+0	9.547E+0
-4.476E-1	5.949E+0	9.807E+0
-4.476E-1	5.949E+0	9.699E+0
-4.492E-1	5.936E+0	9.764E+0
-4.525E-1	5.959E+0	9.537E+0
-4.460E-1	5.901E+0	9.842E+0
-4.492E-1	6.044E+0	9.641E+0
-4.476E-1	5.878E+0	9.654E+0
-4.509E-1	5.924E+0	9.742E+0
-4.460E-1	5.985E+0	9.816E+0
-4.460E-1	5.888E+0	9.794E+0
-4.492E-1	5.982E+0	9.670E+0
-4.509E-1	5.972E+0	9.706E+0
-4.492E-1	5.924E+0	9.706E+0
-4.460E-1	5.946E+0	9.635E+0
-4.509E-1	5.988E+0	9.664E+0
-4.492E-1	5.891E+0	9.680E+0
-4.476E-1	5.966E+0	9.651E+0
-4.460E-1	5.995E+0	9.748E+0
-4.525E-1	6.005E+0	9.661E+0
-4.492E-1	5.894E+0	9.764E+0
-4.476E-1	5.998E+0	9.589E+0
-4.460E-1	5.949E+0	9.615E+0
-4.492E-1	6.047E+0	9.712E+0
-4.509E-1	6.001E+0	9.677E+0
-4.509E-1	5.998E+0	9.667E+0
-4.460E-1	5.924E+0	9.635E+0
-4.492E-1	5.924E+0	9.686E+0
-4.509E-1	6.024E+0	9.693E+0
-4.476E-1	5.998E+0	9.667E+0
-4.460E-1	5.998E+0	9.855E+0
-4.509E-1	6.031E+0	9.612E+0
-4.509E-1	6.018E+0	9.742E+0
-4.476E-1	5.933E+0	9.683E+0
-4.460E-1	5.992E+0	9.648E+0
-4.492E-1	6.037E+0	9.755E+0
-4.492E-1	5.979E+0	9.787E+0
-4.509E-1	5.992E+0	9.716E+0
-4.476E-1	5.907E+0	9.742E+0
-4.509E-1	5.949E+0	9.777E+0
-4.509E-1	6.001E+0	9.742E+0
-4.492E-1	5.972E+0	9.722E+0
-4.476E-1	5.998E+0	9.725E+0
-4.492E-1	5.949E+0	9.680E+0
-4.509E-1	5.943E+0	9.735E+0
-4.460E-1	5.946E+0	9.722E+0
-4.444E-1	5.962E+0	9.832E+0
-4.492E-1	6.011E+0	9.768E+0
-4.509E-1	5.930E+0	9.784E+0
-4.460E-1	5.956E+0	9.787E+0
-4.476E-1	5.852E+0	9.654E+0
-4.509E-1	6.011E+0	9.712E+0
-4.541E-1	5.940E+0	9.865E+0
-4.460E-1	5.933E+0	9.661E+0
-4.476E-1	6.034E+0	9.784E+0
-4.509E-1	6.060E+0	9.586E+0
-4.509E-1	5.972E+0	9.807E+0
-4.476E-1	5.914E+0	9.648E+0
-4.476E-1	5.972E+0	9.735E+0
-4.492E-1	6.008E+0	9.735E+0
-4.525E-1	5.995E+0	9.725E+0
-4.460E-1	5.988E+0	9.758E+0
-4.492E-1	5.907E+0	9.622E+0
-4.492E-1	6.115E+0	9.667E+0
-4.509E-1	5.975E+0	9.884E+0
-4.476E-1	5.992E+0	9.703E+0
-4.492E-1	5.995E+0	9.667E+0
-4.509E-1	5.988E+0	9.693E+0
-4.525E-1	5.949E+0	9.605E+0
-4.460E-1	5.956E+0	9.641E+0
-4.476E-1	5.936E+0	9.712E+0
-4.492E-1	5.953E+0	9.706E+0
-4.509E-1	6.024E+0	9.712E+0
-4.492E-1	6.027E+0	9.758E+0
-4.460E-1	6.011E+0	9.790E+0
-4.476E-1	5.898E+0	9.738E+0
-4.509E-1	5.966E+0	9.706E+0
-4.460E-1	5.885E+0	9.849E+0
-4.460E-1	6.031E+0	9.657E+0
-4.509E-1	5.985E+0	9.680E+0
-4.492E-1	6.005E+0	9.696E+0
-4.476E-1	6.001E+0	9.589E+0
-4.492E-1	6.027E+0	9.755E+0
-4.525E-1	5.885E+0	9.690E+0
-4.509E-1	5.972E+0	9.686E+0
-4.476E-1	5.927E+0	9.722E+0
-4.460E-1	6.001E+0	9.654E+0
-4.509E-1	5.946E+0	9.712E+0
-4.509E-1	5.868E+0	9.628E+0
-4.476E-1	5.920E+0	9.751E+0
-4.460E-1	5.969E+0	9.648E+0
-4.509E-1	6.031E+0	9.596E+0
-4.525E-1	5.962E+0	9.800E+0
-4.509E-1	5.946E+0	9.651E+0
-4.492E-1	5.969E+0	9.699E+0
-4.509E-1	5.982E+0	9.618E+0
-4.492E-1	5.975E+0	9.703E+0
-4.492E-1	5.969E+0	9.667E+0
-4.476E-1	5.914E+0	9.764E+0
-4.509E-1	5.920E+0	9.680E+0
-4.492E-1	5.982E+0	9.680E+0
-4.476E-1	5.920E+0	9.712E+0
-4.476E-1	5.930E+0	9.641E+0
-4.509E-1	5.966E+0	9.742E+0
-4.525E-1	5.975E+0	9.651E+0
-4.492E-1	5.936E+0	9.748E+0
-4.492E-1	5.917E+0	9.683E+0
-4.509E-1	5.949E+0	9.777E+0
-4.509E-1	6.005E+0	9.612E+0
-4.460E-1	6.021E+0	9.677E+0
-4.460E-1	5.979E+0	9.631E+0
-4.492E-1	5.940E+0	9.683E+0
-4.509E-1	5.946E+0	9.602E+0
-4.476E-1	6.037E+0	9.661E+0
-4.460E-1	5.940E+0	9.677E+0
-4.509E-1	5.988E+0	9.677E+0
-4.525E-1	5.920E+0	9.719E+0
-4.492E-1	5.992E+0	9.664E+0
-4.476E-1	5.940E+0	9.648E+0
-4.509E-1	6.024E+0	9.855E+0
-4.492E-1	5.988E+0	9.781E+0
-4.492E-1	5.953E+0	9.680E+0
-4.476E-1	6.108E+0	9.544E+0
-4.525E-1	5.953E+0	9.674E+0
-4.525E-1	6.034E+0	9.709E+0
-4.476E-1	6.001E+0	9.794E+0
-4.460E-1	5.920E+0	9.654E+0
-4.509E-1	6.044E+0	9.644E+0
-4.509E-1	6.086E+0	9.797E+0
-4.492E-1	5.985E+0	9.716E+0
-4.476E-1	5.966E+0	9.612E+0
-4.525E-1	5.975E+0	9.661E+0
-4.509E-1	5.917E+0	9.690E+0
-4.492E-1	5.992E+0	9.677E+0
-4.509E-1	6.008E+0	9.748E+0
-4.509E-1	6.021E+0	9.686E+0
-4.525E-1	5.949E+0	9.651E+0
-4.476E-1	5.959E+0	9.586E+0
-4.460E-1	5.972E+0	9.680E+0
-4.509E-1	6.050E+0	9.751E+0
-4.525E-1	6.060E+0	9.674E+0
-4.509E-1	6.014E+0	9.628E+0
-4.476E-1	5.930E+0	9.774E+0
-4.525E-1	6.014E+0	9.751E+0
-4.525E-1	6.018E+0	9.703E+0
-4.460E-1	5.982E+0	9.703E+0
-4.460E-1	6.005E+0	9.758E+0
-4.509E-1	6.018E+0	9.729E+0
-4.492E-1	5.949E+0	9.735E+0
-4.492E-1	6.011E+0	9.680E+0
-4.492E-1	5.949E+0	9.735E+0
-4.525E-1	6.018E+0	9.777E+0
-4.492E-1	5.927E+0	9.683E+0
-4.476E-1	6.027E+0	9.625E+0
-4.476E-1	6.057E+0	9.735E+0
-4.541E-1	5.846E+0	9.719E+0
-4.509E-1	6.050E+0	9.667E+0
-4.476E-1	5.959E+0	9.696E+0
-4.492E-1	5.985E+0	9.670E+0
-4.525E-1	5.878E+0	9.690E+0
-4.509E-1	5.992E+0	9.651E+0
-4.476E-1	6.069E+0	9.748E+0
-4.492E-1	5.985E+0	9.631E+0
-4.509E-1	6.011E+0	9.690E+0
-4.509E-1	5.979E+0	9.790E+0
-4.492E-1	5.946E+0	9.709E+0
-4.444E-1	5.953E+0	9.651E+0
-4.476E-1	5.969E+0	9.690E+0
-4.509E-1	5.959E+0	9.690E+0
-4.460E-1	6.011E+0	9.622E+0
-4.476E-1	5.972E+0	9.761E+0
-4.509E-1	5.988E+0	9.622E+0
-4.492E-1	5.985E+0	9.648E+0
-4.476E-1	5.962E+0	9.661E+0
-4.476E-1	5.972E+0	9.826E+0
-4.525E-1	5.930E+0	9.829E+0
-4.525E-1	5.907E+0	9.641E+0
-4.460E-1	5.862E+0	9.790E+0
-4.492E-1	5.872E+0	9.742E+0
-4.525E-1	5.920E+0	9.725E+0
-4.509E-1	6.037E+0	9.712E+0
-4.492E-1	5.992E+0	9.755E+0
-4.492E-1	5.927E+0	9.566E+0
-4.525E-1	5.898E+0	9.657E+0
-4.476E-1	5.956E+0	9.709E+0
-4.492E-1	6.014E+0	9.729E+0
-4.460E-1	5.920E+0	9.664E+0
-4.525E-1	5.924E+0	9.797E+0
-4.492E-1	5.868E+0	9.719E+0
-4.476E-1	5.972E+0	9.693E+0
-4.460E-1	5.959E+0	9.667E+0
-4.525E-1	6.047E+0	9.589E+0
-4.509E-1	5.940E+0	9.706E+0
-4.492E-1	5.933E+0	9.703E+0
-4.492E-1	5.985E+0	9.764E+0
-4.541E-1	5.917E+0	9.706E+0
-4.492E-1	6.066E+0	9.745E+0
-4.476E-1	6.011E+0	9.706E+0
-4.476E-1	5.907E+0	9.768E+0
-4.509E-1	5.975E+0	9.709E+0
-4.509E-1	5.946E+0	9.654E+0
-4.476E-1	5.881E+0	9.641E+0
-4.460E-1	5.933E+0	9.732E+0
-4.476E-1	6.011E+0	9.771E+0
-4.541E-1	5.959E+0	9.738E+0
-4.460E-1	5.927E+0	9.732E+0
-4.476E-1	5.930E+0	9.667E+0
-4.492E-1	5.995E+0	9.742E+0
-4.492E-1	5.956E+0	9.751E+0
-4.476E-1	5.933E+0	9.729E+0
-4.476E-1	5.930E+0	9.719E+0
-4.492E-1	5.894E+0	9.742E+0
-4.492E-1	5.917E+0	9.612E+0
-4.492E-1	6.034E+0	9.703E+0
-4.476E-1	5.969E+0	9.755E+0
-4.492E-1	5.988E+0	9.845E+0
-4.509E-1	5.885E+0	9.764E+0
-4.476E-1	5.966E+0	9.855E+0
-4.492E-1	6.066E+0	9.706E+0
-4.492E-1	5.927E+0	9.622E+0
-4.509E-1	6.076E+0	9.819E+0
-4.509E-1	5.995E+0	9.732E+0
-4.492E-1	5.936E+0	9.742E+0
-4.509E-1	5.927E+0	9.521E+0
-4.509E-1	5.992E+0	9.651E+0
-4.492E-1	5.914E+0	9.771E+0
-4.476E-1	5.924E+0	9.686E+0
-4.509E-1	5.904E+0	9.729E+0
-4.509E-1	5.943E+0	9.661E+0
-4.492E-1	5.953E+0	9.751E+0
-4.492E-1	6.034E+0	9.622E+0
-4.492E-1	5.982E+0	9.661E+0
-4.509E-1	5.943E+0	9.810E+0
-4.460E-1	5.982E+0	9.725E+0
-4.460E-1	6.047E+0	9.680E+0
-4.509E-1	5.998E+0	9.823E+0
-4.492E-1	5.995E+0	9.703E+0
-4.476E-1	5.979E+0	9.586E+0
-4.476E-1	5.972E+0	9.699E+0
-4.509E-1	5.868E+0	9.670E+0
-4.509E-1	5.962E+0	9.748E+0
-4.476E-1	5.979E+0	9.816E+0
-4.444E-1	6.014E+0	9.648E+0
-4.541E-1	5.985E+0	9.729E+0
-4.509E-1	6.005E+0	9.751E+0
-4.476E-1	5.972E+0	9.755E+0
-4.460E-1	5.995E+0	9.693E+0
-4.525E-1	6.018E+0	9.878E+0
-4.509E-1	5.888E+0	9.764E+0
-4.492E-1	5.975E+0	9.664E+0
-4.509E-1	5.953E+0	9.787E+0
-4.509E-1	5.972E+0	9.654E+0
-4.509E-1	5.930E+0	9.862E+0
-4.492E-1	5.930E+0	9.839E+0
-4.492E-1	5.953E+0	9.622E+0
-4.476E-1	5.891E+0	9.797E+0
-4.509E-1	5.933E+0	9.771E+0
-4.460E-1	5.979E+0	9.839E+0
-4.492E-1	5.920E+0	9.735E+0
-4.509E-1	5.875E+0	9.839E+0
-4.492E-1	5.914E+0	9.725E+0
-4.476E-1	5.849E+0	9.706E+0
-4.476E-1	5.888E+0	9.722E+0
-4.541E-1	5.995E+0	9.845E+0
-4.509E-1	5.930E+0	9.654E+0
-4.460E-1	5.982E+0	9.544E+0
-4.492E-1	5.956E+0	9.648E+0
-4.525E-1	5.933E+0	9.722E+0
-4.525E-1	6.001E+0	9.725E+0
-4.460E-1	6.008E+0	9.732E+0
-4.492E-1	5.852E+0	9.670E+0
-4.492E-1	5.924E+0	9.680E+0
-4.509E-1	5.936E+0	9.605E+0
-4.476E-1	5.992E+0	9.794E+0
-4.460E-1	5.943E+0	9.768E+0
-4.492E-1	5.842E+0	9.615E+0
-4.492E-1	6.040E+0	9.781E+0
-4.476E-1	5.992E+0	9.871E+0
-4.476E-1	6.128E+0	9.755E+0
-4.541E-1	5.985E+0	9.751E+0
-4.509E-1	5.975E+0	9.748E+0
-4.476E-1	5.946E+0	9.729E+0
-4.476E-1	5.927E+0	9.722E+0
-4.525E-1	6.031E+0	9.794E+0
-4.509E-1	5.992E+0	9.797E+0
-4.460E-1	5.924E+0	9.644E+0
-4.476E-1	5.988E+0	9.716E+0
-4.541E-1	6.008E+0	9.719E+0
-4.525E-1	5.972E+0	9.686E+0
-4.476E-1	6.031E+0	9.699E+0
-4.492E-1	5.946E+0	9.651E+0
-4.509E-1	6.053E+0	9.677E+0
-4.509E-1	6.060E+0	9.732E+0
-4.476E-1	5.933E+0	9.774E+0
-4.460E-1	5.998E+0	9.699E+0
-4.509E-1	5.995E+0	9.826E+0
-4.460E-1	5.959E+0	9.774E+0
-4.476E-1	5.940E+0	9.677E+0
-4.444E-1	5.943E+0	9.738E+0
-4.525E-1	5.878E+0	9.690E+0
-4.492E-1	5.849E+0	9.696E+0
-4.460E-1	5.907E+0	9.719E+0
-4.492E-1	5.888E+0	9.709E+0
-4.492E-1	5.920E+0	9.755E+0
-4.557E-1	5.943E+0	9.703E+0
-4.492E-1	5.972E+0	9.628E+0
-4.492E-1	5.975E+0	9.742E+0
-4.509E-1	6.011E+0	9.586E+0
-4.525E-1	5.930E+0	9.881E+0
-4.476E-1	5.930E+0	9.661E+0
-4.460E-1	5.992E+0	9.745E+0
-4.509E-1	5.943E+0	9.774E+0
-4.492E-1	5.891E+0	9.758E+0
-4.476E-1	5.962E+0	9.664E+0
-4.460E-1	5.907E+0	9.836E+0
-4.509E-1	5.979E+0	9.725E+0
-4.509E-1	5.982E+0	9.674E+0
-4.476E-1	5.846E+0	9.722E+0
-4.476E-1	6.018E+0	9.774E+0
-4.509E-1	6.037E+0	9.670E+0
-4.509E-1	6.060E+0	9.703E+0
-4.460E-1	5.839E+0	9.761E+0
-4.460E-1	5.930E+0	9.654E+0
-4.492E-1	5.885E+0	9.654E+0
-4.492E-1	5.982E+0	9.790E+0
-4.476E-1	5.855E+0	9.764E+0
-4.476E-1	5.953E+0	9.615E+0
-4.509E-1	6.018E+0	9.657E+0
-4.492E-1	5.907E+0	9.699E+0
-4.476E-1	5.953E+0	9.618E+0
-4.492E-1	5.969E+0	9.719E+0
-4.541E-1	5.962E+0	9.703E+0
-4.509E-1	6.001E+0	9.703E+0
-4.476E-1	5.862E+0	9.862E+0
-4.476E-1	6.018E+0	9.794E+0
-4.525E-1	5.917E+0	9.748E+0
-4.509E-1	6.018E+0	9.693E+0
-4.444E-1	6.027E+0	9.719E+0
-4.444E-1	5.820E+0	9.699E+0
-4.492E-1	5.930E+0	9.648E+0
-4.492E-1	5.914E+0	9.712E+0
-4.460E-1	6.024E+0	9.667E+0
-4.492E-1	5.920E+0	9.683E+0
-4.509E-1	5.933E+0	9.849E+0
-4.509E-1	5.988E+0	9.768E+0
-4.492E-1	5.956E+0	9.670E+0
-4.492E-1	5.975E+0	9.696E+0
-4.509E-1	6.079E+0	9.664E+0
-4.509E-1	5.972E+0	9.748E+0
-4.476E-1	5.940E+0	9.855E+0
-4.476E-1	6.031E+0	9.764E+0
-4.492E-1	5.888E+0	9.803E+0
-4.525E-1	5.966E+0	9.784E+0
-4.460E-1	5.982E+0	9.787E+0
-4.492E-1	5.920E+0	9.690E+0
-4.541E-1	5.927E+0	9.742E+0
-4.525E-1	5.988E+0	9.667E+0
-4.492E-1	5.862E+0	9.706E+0
-4.492E-1	6.001E+0	9.631E+0
-4.509E-1	5.936E+0	9.709E+0
-4.509E-1	5.936E+0	9.703E+0
-4.492E-1	5.888E+0	9.719E+0
-4.460E-1	5.911E+0	9.612E+0
-4.509E-1	5.865E+0	9.693E+0
-4.509E-1	5.943E+0	9.738E+0
-4.509E-1	5.975E+0	9.696E+0
-4.476E-1	5.943E+0	9.738E+0
-4.509E-1	5.953E+0	9.690E+0
-4.525E-1	5.985E+0	9.602E+0
-4.460E-1	5.898E+0	9.768E+0
-4.476E-1	6.018E+0	9.635E+0
-4.509E-1	5.995E+0	9.842E+0
-4.509E-1	5.956E+0	9.751E+0
-4.492E-1	5.940E+0	9.680E+0
-4.460E-1	5.975E+0	9.777E+0
-4.492E-1	5.855E+0	9.764E+0
-4.509E-1	5.975E+0	9.777E+0
-4.444E-1	6.034E+0	9.690E+0
-4.492E-1	5.953E+0	9.670E+0
-4.509E-1	6.076E+0	9.635E+0
-4.476E-1	5.930E+0	9.615E+0
-4.460E-1	5.914E+0	9.648E+0
-4.476E-1	6.011E+0	9.755E+0
-4.525E-1	6.047E+0	9.680E+0
-4.525E-1	5.933E+0	9.755E+0
-4.476E-1	5.878E+0	9.790E+0
-4.476E-1	5.933E+0	9.748E+0
-4.525E-1	5.933E+0	9.781E+0
-4.525E-1	5.988E+0	9.768E+0
-4.476E-1	5.933E+0	9.563E+0
-4.460E-1	5.865E+0	9.839E+0
-4.525E-1	5.924E+0	9.803E+0
-4.509E-1	6.034E+0	9.706E+0
-4.492E-1	6.018E+0	9.751E+0
-4.460E-1	5.953E+0	9.819E+0
-4.509E-1	5.966E+0	9.712E+0
-4.525E-1	5.930E+0	9.800E+0
-4.476E-1	5.979E+0	9.729E+0
-4.476E-1	5.995E+0	9.683E+0
-4.509E-1	6.040E+0	9.755E+0
-4.509E-1	5.953E+0	9.923E+0
-4.492E-1	5.936E+0	9.771E+0
-4.492E-1	5.959E+0	9.738E+0
-4.492E-1	5.914E+0	9.781E+0
-4.509E-1	6.079E+0	9.722E+0
-4.476E-1	6.027E+0	9.768E+0
-4.476E-1	5.914E+0	9.622E+0
-4.525E-1	5.953E+0	9.683E+0
-4.525E-1	6.001E+0	9.693E+0
-4.476E-1	6.063E+0	9.683E+0
-4.509E-1	5.859E+0	9.781E+0
-4.525E-1	5.969E+0	9.725E+0
-4.509E-1	5.881E+0	9.712E+0
[truncated: 93,951 more rows]
