# Supplementary material for: Improved ANAP incorporation and VCF analysis reveal details of P2X7 current facilitation and a limited conformational interplay between ATP binding and the intracellular ballast domain
Source: eLife. 2023 Jan 4;12:e82479. doi: 10.7554/eLife.82479 (PMC9859053; doi:10.7554/eLife.82479)
Supplement: Figure 3—figure supplement 3—source data 2. [file elife-82479-fig3-figsupp3-data2.zip › Figure-3_figure-supplement-3_source-data-2/S23N-constructs/l23/22.csv]

-2.916E-2	3.429E+0	5.729E+0
-3.078E-2	3.419E+0	5.693E+0
-3.078E-2	3.439E+0	5.670E+0
-2.916E-2	3.507E+0	5.729E+0
-2.429E-2	3.445E+0	5.761E+0
-3.078E-2	3.409E+0	5.742E+0
-3.240E-2	3.435E+0	5.661E+0
-2.754E-2	3.484E+0	5.674E+0
-2.754E-2	3.396E+0	5.693E+0
-2.916E-2	3.413E+0	5.703E+0
-3.078E-2	3.403E+0	5.758E+0
-2.592E-2	3.409E+0	5.787E+0
-2.267E-2	3.487E+0	5.771E+0
-2.754E-2	3.481E+0	5.690E+0
-3.240E-2	3.432E+0	5.807E+0
-2.754E-2	3.396E+0	5.693E+0
-3.078E-2	3.409E+0	5.619E+0
-2.916E-2	3.517E+0	5.683E+0
-3.078E-2	3.429E+0	5.716E+0
-2.754E-2	3.478E+0	5.732E+0
-2.592E-2	3.416E+0	5.706E+0
-2.916E-2	3.452E+0	5.693E+0
-3.078E-2	3.458E+0	5.632E+0
-2.754E-2	3.471E+0	5.680E+0
-2.754E-2	3.400E+0	5.635E+0
-3.078E-2	3.419E+0	5.690E+0
-2.754E-2	3.491E+0	5.651E+0
-2.754E-2	3.374E+0	5.661E+0
-2.592E-2	3.426E+0	5.700E+0
-2.754E-2	3.445E+0	5.735E+0
-3.078E-2	3.468E+0	5.606E+0
-2.754E-2	3.455E+0	5.670E+0
-2.429E-2	3.448E+0	5.719E+0
-2.754E-2	3.403E+0	5.739E+0
-3.403E-2	3.448E+0	5.677E+0
-2.429E-2	3.413E+0	5.842E+0
-2.592E-2	3.377E+0	5.700E+0
-2.916E-2	3.422E+0	5.687E+0
-3.078E-2	3.452E+0	5.674E+0
-2.754E-2	3.429E+0	5.855E+0
-2.754E-2	3.432E+0	5.638E+0
-2.916E-2	3.400E+0	5.693E+0
-3.078E-2	3.409E+0	5.781E+0
-2.754E-2	3.435E+0	5.651E+0
-2.754E-2	3.422E+0	5.700E+0
-2.916E-2	3.461E+0	5.735E+0
-3.078E-2	3.510E+0	5.765E+0
-2.754E-2	3.442E+0	5.696E+0
-2.754E-2	3.354E+0	5.726E+0
-3.078E-2	3.478E+0	5.719E+0
-3.078E-2	3.461E+0	5.622E+0
-2.592E-2	3.461E+0	5.729E+0
-2.429E-2	3.351E+0	5.560E+0
-3.078E-2	3.461E+0	5.638E+0
-3.078E-2	3.419E+0	5.632E+0
-2.592E-2	3.513E+0	5.709E+0
-2.592E-2	3.442E+0	5.706E+0
-3.078E-2	3.448E+0	5.693E+0
-3.240E-2	3.448E+0	5.593E+0
-2.754E-2	3.419E+0	5.632E+0
-2.429E-2	3.400E+0	5.615E+0
-2.754E-2	3.455E+0	5.722E+0
-3.078E-2	3.461E+0	5.599E+0
-2.916E-2	3.504E+0	5.709E+0
-2.592E-2	3.487E+0	5.589E+0
-3.240E-2	3.455E+0	5.690E+0
-2.916E-2	3.497E+0	5.748E+0
-2.754E-2	3.442E+0	5.683E+0
-2.592E-2	3.478E+0	5.664E+0
-2.916E-2	3.403E+0	5.748E+0
-2.754E-2	3.471E+0	5.654E+0
-2.916E-2	3.396E+0	5.748E+0
-2.592E-2	3.520E+0	5.654E+0
-3.078E-2	3.426E+0	5.674E+0
-3.240E-2	3.371E+0	5.719E+0
-2.754E-2	3.465E+0	5.742E+0
-2.592E-2	3.504E+0	5.625E+0
-2.916E-2	3.429E+0	5.687E+0
-3.240E-2	3.455E+0	5.658E+0
-2.592E-2	3.442E+0	5.661E+0
-2.592E-2	3.439E+0	5.674E+0
-2.754E-2	3.429E+0	5.748E+0
-3.078E-2	3.471E+0	5.648E+0
-2.592E-2	3.442E+0	5.690E+0
-2.592E-2	3.539E+0	5.729E+0
-3.078E-2	3.442E+0	5.687E+0
-3.078E-2	3.487E+0	5.748E+0
-2.754E-2	3.419E+0	5.758E+0
-2.592E-2	3.494E+0	5.700E+0
-3.078E-2	3.513E+0	5.664E+0
-2.916E-2	3.468E+0	5.625E+0
-2.592E-2	3.539E+0	5.836E+0
-2.429E-2	3.439E+0	5.651E+0
-2.916E-2	3.409E+0	5.729E+0
-3.078E-2	3.452E+0	5.680E+0
-2.754E-2	3.435E+0	5.735E+0
-2.429E-2	3.504E+0	5.683E+0
-2.754E-2	3.442E+0	5.674E+0
-2.916E-2	3.416E+0	5.700E+0
-2.754E-2	3.393E+0	5.667E+0
-2.592E-2	3.481E+0	5.719E+0
-2.754E-2	3.523E+0	5.716E+0
-3.078E-2	3.452E+0	5.713E+0
-2.916E-2	3.458E+0	5.778E+0
-2.916E-2	3.455E+0	5.648E+0
-2.916E-2	3.491E+0	5.706E+0
-3.078E-2	3.435E+0	5.732E+0
-2.916E-2	3.435E+0	5.680E+0
-2.592E-2	3.426E+0	5.713E+0
-3.240E-2	3.494E+0	5.700E+0
-3.078E-2	3.419E+0	5.752E+0
-2.754E-2	3.471E+0	5.752E+0
-2.429E-2	3.435E+0	5.632E+0
-3.078E-2	3.445E+0	5.791E+0
-2.916E-2	3.478E+0	5.709E+0
-2.592E-2	3.481E+0	5.735E+0
-2.429E-2	3.400E+0	5.706E+0
-2.916E-2	3.409E+0	5.609E+0
-3.078E-2	3.497E+0	5.732E+0
-2.754E-2	3.429E+0	5.722E+0
-2.754E-2	3.429E+0	5.732E+0
-2.754E-2	3.478E+0	5.693E+0
-3.078E-2	3.396E+0	5.651E+0
-2.429E-2	3.432E+0	5.696E+0
-2.754E-2	3.442E+0	5.658E+0
-3.078E-2	3.435E+0	5.687E+0
-3.078E-2	3.471E+0	5.700E+0
-2.754E-2	3.396E+0	5.693E+0
-2.592E-2	3.478E+0	5.719E+0
-3.240E-2	3.432E+0	5.752E+0
-3.403E-2	3.442E+0	5.748E+0
-2.592E-2	3.435E+0	5.667E+0
-2.754E-2	3.400E+0	5.680E+0
-3.078E-2	3.474E+0	5.609E+0
-2.916E-2	3.380E+0	5.696E+0
-2.754E-2	3.400E+0	5.813E+0
-2.754E-2	3.371E+0	5.680E+0
-3.240E-2	3.474E+0	5.687E+0
-3.240E-2	3.504E+0	5.732E+0
-2.429E-2	3.474E+0	5.632E+0
-2.592E-2	3.529E+0	5.706E+0
-3.078E-2	3.426E+0	5.703E+0
-2.916E-2	3.432E+0	5.619E+0
-2.754E-2	3.468E+0	5.658E+0
-2.916E-2	3.413E+0	5.732E+0
-2.916E-2	3.458E+0	5.732E+0
-3.403E-2	3.478E+0	5.703E+0
-2.592E-2	3.426E+0	5.687E+0
-2.754E-2	3.504E+0	5.683E+0
-3.078E-2	3.546E+0	5.700E+0
-3.078E-2	3.445E+0	5.641E+0
-2.592E-2	3.429E+0	5.709E+0
-2.916E-2	3.478E+0	5.706E+0
-2.916E-2	3.500E+0	5.768E+0
-3.240E-2	3.494E+0	5.709E+0
-2.592E-2	3.491E+0	5.745E+0
-2.429E-2	3.575E+0	5.690E+0
-3.078E-2	3.474E+0	5.606E+0
-2.916E-2	3.478E+0	5.609E+0
-2.754E-2	3.396E+0	5.719E+0
-2.754E-2	3.455E+0	5.690E+0
-3.078E-2	3.461E+0	5.706E+0
-3.078E-2	3.435E+0	5.622E+0
-2.916E-2	3.429E+0	5.654E+0
-2.916E-2	3.429E+0	5.690E+0
-3.078E-2	3.348E+0	5.755E+0
-3.240E-2	3.487E+0	5.696E+0
-2.754E-2	3.491E+0	5.745E+0
-2.592E-2	3.439E+0	5.677E+0
-3.078E-2	3.406E+0	5.732E+0
-2.916E-2	3.481E+0	5.719E+0
-2.429E-2	3.481E+0	5.641E+0
-2.754E-2	3.422E+0	5.625E+0
-2.916E-2	3.474E+0	5.726E+0
-3.078E-2	3.471E+0	5.716E+0
-2.754E-2	3.432E+0	5.696E+0
-2.592E-2	3.422E+0	5.758E+0
-3.240E-2	3.458E+0	5.813E+0
-3.078E-2	3.507E+0	5.648E+0
-2.754E-2	3.481E+0	5.635E+0
-2.754E-2	3.406E+0	5.735E+0
-3.078E-2	3.448E+0	5.729E+0
-3.078E-2	3.465E+0	5.787E+0
-2.592E-2	3.390E+0	5.875E+0
-2.429E-2	3.384E+0	5.664E+0
-2.916E-2	3.520E+0	5.547E+0
-2.916E-2	3.504E+0	5.628E+0
-2.754E-2	3.393E+0	5.778E+0
-2.592E-2	3.442E+0	5.696E+0
-2.916E-2	3.442E+0	5.632E+0
-2.916E-2	3.455E+0	5.816E+0
-2.592E-2	3.484E+0	5.761E+0
-2.754E-2	3.474E+0	5.703E+0
-3.078E-2	3.439E+0	5.745E+0
-3.078E-2	3.371E+0	5.755E+0
-2.592E-2	3.435E+0	5.761E+0
-2.916E-2	3.439E+0	5.602E+0
-2.916E-2	3.458E+0	5.645E+0
-3.240E-2	3.465E+0	5.726E+0
-2.754E-2	3.435E+0	5.752E+0
-2.429E-2	3.484E+0	5.632E+0
-2.754E-2	3.533E+0	5.758E+0
-3.078E-2	3.400E+0	5.752E+0
-2.916E-2	3.474E+0	5.709E+0
-2.754E-2	3.458E+0	5.622E+0
-2.916E-2	3.374E+0	5.755E+0
-3.078E-2	3.396E+0	5.761E+0
-2.592E-2	3.510E+0	5.745E+0
-2.754E-2	3.448E+0	5.693E+0
-3.078E-2	3.429E+0	5.722E+0
-3.078E-2	3.478E+0	5.687E+0
-2.429E-2	3.432E+0	5.761E+0
-2.754E-2	3.448E+0	5.729E+0
-3.078E-2	3.517E+0	5.664E+0
-2.916E-2	3.484E+0	5.768E+0
-2.754E-2	3.517E+0	5.784E+0
-2.754E-2	3.471E+0	5.667E+0
-3.078E-2	3.455E+0	5.784E+0
-3.078E-2	3.465E+0	5.654E+0
-2.916E-2	3.416E+0	5.683E+0
-2.754E-2	3.481E+0	5.641E+0
-2.754E-2	3.403E+0	5.680E+0
-3.078E-2	3.458E+0	5.761E+0
-2.429E-2	3.445E+0	5.716E+0
-2.916E-2	3.455E+0	5.794E+0
-2.916E-2	3.442E+0	5.706E+0
-3.240E-2	3.478E+0	5.700E+0
-2.754E-2	3.510E+0	5.758E+0
-2.754E-2	3.465E+0	5.732E+0
-3.078E-2	3.445E+0	5.690E+0
-3.403E-2	3.507E+0	5.693E+0
-2.916E-2	3.471E+0	5.680E+0
-2.592E-2	3.390E+0	5.784E+0
-3.240E-2	3.471E+0	5.748E+0
-3.078E-2	3.439E+0	5.609E+0
-2.754E-2	3.432E+0	5.719E+0
-2.592E-2	3.478E+0	5.758E+0
-2.754E-2	3.491E+0	5.667E+0
-3.078E-2	3.517E+0	5.658E+0
-2.592E-2	3.491E+0	5.752E+0
-2.754E-2	3.504E+0	5.645E+0
-3.240E-2	3.445E+0	5.735E+0
-2.916E-2	3.429E+0	5.658E+0
-2.592E-2	3.416E+0	5.664E+0
-2.592E-2	3.500E+0	5.739E+0
-3.078E-2	3.419E+0	5.716E+0
-2.754E-2	3.481E+0	5.687E+0
-2.754E-2	3.455E+0	5.674E+0
-2.592E-2	3.465E+0	5.797E+0
-2.754E-2	3.439E+0	5.748E+0
-3.078E-2	3.396E+0	5.667E+0
-2.429E-2	3.478E+0	5.752E+0
-2.754E-2	3.471E+0	5.677E+0
-3.078E-2	3.400E+0	5.726E+0
-3.240E-2	3.465E+0	5.683E+0
-2.592E-2	3.435E+0	5.752E+0
-2.754E-2	3.468E+0	5.748E+0
-3.078E-2	3.474E+0	5.664E+0
-2.916E-2	3.461E+0	5.658E+0
-2.754E-2	3.455E+0	5.683E+0
-2.592E-2	3.458E+0	5.752E+0
-3.078E-2	3.384E+0	5.735E+0
-3.078E-2	3.504E+0	5.745E+0
-2.592E-2	3.471E+0	5.765E+0
-2.754E-2	3.471E+0	5.729E+0
-3.078E-2	3.529E+0	5.726E+0
-3.240E-2	3.478E+0	5.703E+0
-2.592E-2	3.461E+0	5.703E+0
-2.592E-2	3.403E+0	5.648E+0
-2.916E-2	3.393E+0	5.648E+0
-3.240E-2	3.406E+0	5.706E+0
-2.916E-2	3.377E+0	5.729E+0
-2.429E-2	3.465E+0	5.683E+0
-3.078E-2	3.455E+0	5.693E+0
-2.916E-2	3.403E+0	5.755E+0
-2.916E-2	3.529E+0	5.716E+0
-2.429E-2	3.500E+0	5.677E+0
-2.916E-2	3.380E+0	5.651E+0
-3.240E-2	3.481E+0	5.706E+0
-2.754E-2	3.452E+0	5.745E+0
-2.754E-2	3.422E+0	5.787E+0
-2.916E-2	3.458E+0	5.687E+0
-3.078E-2	3.390E+0	5.638E+0
-2.592E-2	3.393E+0	5.758E+0
-2.592E-2	3.474E+0	5.632E+0
-3.078E-2	3.497E+0	5.716E+0
-2.916E-2	3.487E+0	5.755E+0
-2.754E-2	3.487E+0	5.703E+0
-2.592E-2	3.419E+0	5.745E+0
-2.916E-2	3.419E+0	5.706E+0
-3.078E-2	3.484E+0	5.784E+0
-2.754E-2	3.429E+0	5.719E+0
-2.429E-2	3.474E+0	5.765E+0
-2.916E-2	3.494E+0	5.729E+0
-2.916E-2	3.426E+0	5.713E+0
-2.754E-2	3.432E+0	5.742E+0
-2.592E-2	3.471E+0	5.742E+0
-3.078E-2	3.435E+0	5.781E+0
-3.078E-2	3.474E+0	5.748E+0
-2.754E-2	3.426E+0	5.794E+0
-2.592E-2	3.452E+0	5.778E+0
-3.240E-2	3.520E+0	5.732E+0
-2.916E-2	3.484E+0	5.628E+0
-2.754E-2	3.380E+0	5.739E+0
-2.754E-2	3.442E+0	5.716E+0
-3.240E-2	3.481E+0	5.765E+0
-2.916E-2	3.458E+0	5.713E+0
-2.754E-2	3.465E+0	5.690E+0
-2.429E-2	3.406E+0	5.674E+0
-3.078E-2	3.461E+0	5.687E+0
-2.916E-2	3.542E+0	5.664E+0
-2.429E-2	3.429E+0	5.703E+0
-2.592E-2	3.500E+0	5.670E+0
-2.916E-2	3.461E+0	5.768E+0
-2.754E-2	3.478E+0	5.752E+0
-2.592E-2	3.455E+0	5.846E+0
-2.754E-2	3.455E+0	5.709E+0
-2.916E-2	3.461E+0	5.768E+0
-2.916E-2	3.468E+0	5.713E+0
-2.754E-2	3.465E+0	5.729E+0
-2.429E-2	3.413E+0	5.739E+0
-3.078E-2	3.390E+0	5.667E+0
-2.916E-2	3.400E+0	5.658E+0
-2.916E-2	3.448E+0	5.658E+0
-2.754E-2	3.552E+0	5.781E+0
-3.078E-2	3.429E+0	5.791E+0
-3.240E-2	3.429E+0	5.680E+0
-2.592E-2	3.517E+0	5.661E+0
-2.754E-2	3.487E+0	5.677E+0
-3.078E-2	3.478E+0	5.687E+0
-2.754E-2	3.452E+0	5.722E+0
-2.592E-2	3.468E+0	5.628E+0
-2.754E-2	3.513E+0	5.771E+0
-2.916E-2	3.526E+0	5.813E+0
-2.754E-2	3.491E+0	5.709E+0
-2.916E-2	3.581E+0	5.722E+0
-2.592E-2	3.491E+0	5.781E+0
-3.078E-2	3.422E+0	5.713E+0
-2.754E-2	3.384E+0	5.732E+0
-2.754E-2	3.478E+0	5.687E+0
-2.592E-2	3.445E+0	5.713E+0
-3.240E-2	3.481E+0	5.683E+0
-3.565E-2	3.426E+0	5.742E+0
-2.754E-2	3.439E+0	5.677E+0
-2.592E-2	3.435E+0	5.729E+0
-3.078E-2	3.406E+0	5.719E+0
-2.916E-2	3.435E+0	5.716E+0
-2.429E-2	3.448E+0	5.768E+0
-2.754E-2	3.497E+0	5.709E+0
-3.240E-2	3.419E+0	5.739E+0
-2.916E-2	3.468E+0	5.696E+0
-2.916E-2	3.448E+0	5.768E+0
-2.754E-2	3.448E+0	5.667E+0
-2.916E-2	3.452E+0	5.768E+0
-3.078E-2	3.374E+0	5.674E+0
-2.592E-2	3.445E+0	5.677E+0
-2.754E-2	3.435E+0	5.670E+0
-3.078E-2	3.481E+0	5.661E+0
-3.078E-2	3.507E+0	5.748E+0
-2.916E-2	3.393E+0	5.690E+0
-2.592E-2	3.419E+0	5.687E+0
-3.240E-2	3.390E+0	5.677E+0
-2.754E-2	3.487E+0	5.716E+0
-2.429E-2	3.536E+0	5.842E+0
-2.592E-2	3.478E+0	5.696E+0
-2.916E-2	3.351E+0	5.589E+0
-3.078E-2	3.442E+0	5.709E+0
-2.592E-2	3.471E+0	5.683E+0
-2.754E-2	3.474E+0	5.703E+0
-2.754E-2	3.504E+0	5.687E+0
-2.754E-2	3.487E+0	5.713E+0
-2.592E-2	3.474E+0	5.661E+0
-2.916E-2	3.526E+0	5.696E+0
-2.916E-2	3.529E+0	5.674E+0
-3.078E-2	3.442E+0	5.791E+0
-2.592E-2	3.471E+0	5.719E+0
-2.754E-2	3.435E+0	5.768E+0
-2.916E-2	3.416E+0	5.765E+0
-2.916E-2	3.484E+0	5.687E+0
-2.754E-2	3.384E+0	5.726E+0
-2.592E-2	3.400E+0	5.726E+0
-3.078E-2	3.504E+0	5.771E+0
-2.916E-2	3.458E+0	5.722E+0
-2.592E-2	3.364E+0	5.706E+0
-2.592E-2	3.468E+0	5.677E+0
-2.916E-2	3.478E+0	5.755E+0
-2.916E-2	3.468E+0	5.719E+0
-2.592E-2	3.474E+0	5.658E+0
-2.754E-2	3.468E+0	5.687E+0
-2.916E-2	3.435E+0	5.638E+0
-3.240E-2	3.468E+0	5.778E+0
-2.754E-2	3.494E+0	5.674E+0
-2.754E-2	3.552E+0	5.664E+0
-2.916E-2	3.458E+0	5.768E+0
-3.078E-2	3.432E+0	5.693E+0
-2.754E-2	3.494E+0	5.732E+0
-2.592E-2	3.409E+0	5.745E+0
-2.754E-2	3.422E+0	5.787E+0
-3.078E-2	3.422E+0	5.719E+0
-2.267E-2	3.461E+0	5.658E+0
-2.916E-2	3.406E+0	5.674E+0
-2.592E-2	3.426E+0	5.677E+0
-3.078E-2	3.461E+0	5.658E+0
-2.592E-2	3.400E+0	5.771E+0
-2.592E-2	3.426E+0	5.787E+0
-3.078E-2	3.507E+0	5.619E+0
-3.078E-2	3.448E+0	5.742E+0
-2.592E-2	3.481E+0	5.726E+0
-2.754E-2	3.478E+0	5.635E+0
-2.754E-2	3.481E+0	5.829E+0
-2.916E-2	3.494E+0	5.778E+0
-2.592E-2	3.474E+0	5.797E+0
-2.592E-2	3.361E+0	5.726E+0
-3.240E-2	3.364E+0	5.709E+0
-2.916E-2	3.406E+0	5.716E+0
-2.754E-2	3.455E+0	5.771E+0
-2.429E-2	3.419E+0	5.706E+0
-2.754E-2	3.432E+0	5.816E+0
-3.078E-2	3.504E+0	5.791E+0
-2.592E-2	3.400E+0	5.719E+0
-2.754E-2	3.481E+0	5.833E+0
-3.078E-2	3.481E+0	5.664E+0
-2.916E-2	3.409E+0	5.735E+0
-2.429E-2	3.429E+0	5.729E+0
-2.754E-2	3.559E+0	5.654E+0
-3.078E-2	3.481E+0	5.787E+0
-3.240E-2	3.455E+0	5.722E+0
-2.754E-2	3.426E+0	5.693E+0
-2.754E-2	3.565E+0	5.693E+0
-2.916E-2	3.442E+0	5.778E+0
-3.078E-2	3.413E+0	5.719E+0
-2.592E-2	3.471E+0	5.716E+0
-2.592E-2	3.429E+0	5.670E+0
-2.916E-2	3.481E+0	5.752E+0
-3.078E-2	3.380E+0	5.726E+0
-2.916E-2	3.491E+0	5.748E+0
-2.754E-2	3.406E+0	5.768E+0
-3.078E-2	3.396E+0	5.726E+0
-2.754E-2	3.445E+0	5.703E+0
-2.754E-2	3.471E+0	5.690E+0
-2.754E-2	3.461E+0	5.693E+0
-3.240E-2	3.439E+0	5.645E+0
-3.240E-2	3.384E+0	5.696E+0
-2.592E-2	3.432E+0	5.755E+0
-2.754E-2	3.455E+0	5.628E+0
-3.240E-2	3.364E+0	5.696E+0
-3.078E-2	3.481E+0	5.638E+0
-2.592E-2	3.461E+0	5.729E+0
-2.592E-2	3.361E+0	5.732E+0
-3.078E-2	3.491E+0	5.787E+0
-2.916E-2	3.510E+0	5.690E+0
-2.754E-2	3.468E+0	5.758E+0
-2.754E-2	3.471E+0	5.619E+0
-3.078E-2	3.465E+0	5.586E+0
-3.078E-2	3.445E+0	5.752E+0
-2.592E-2	3.445E+0	5.797E+0
-2.754E-2	3.442E+0	5.732E+0
-3.078E-2	3.396E+0	5.722E+0
-2.754E-2	3.435E+0	5.735E+0
-2.592E-2	3.452E+0	5.803E+0
-2.916E-2	3.497E+0	5.758E+0
-3.078E-2	3.565E+0	5.758E+0
-2.754E-2	3.452E+0	5.732E+0
-2.592E-2	3.435E+0	5.667E+0
-2.592E-2	3.429E+0	5.771E+0
-3.078E-2	3.387E+0	5.729E+0
-2.754E-2	3.358E+0	5.661E+0
-2.916E-2	3.471E+0	5.606E+0
-2.267E-2	3.416E+0	5.778E+0
-3.078E-2	3.396E+0	5.719E+0
-3.240E-2	3.419E+0	5.703E+0
-2.592E-2	3.468E+0	5.719E+0
-2.754E-2	3.494E+0	5.794E+0
-3.078E-2	3.367E+0	5.680E+0
-3.078E-2	3.461E+0	5.693E+0
-2.267E-2	3.422E+0	5.755E+0
-2.916E-2	3.458E+0	5.716E+0
-2.754E-2	3.455E+0	5.706E+0
-3.078E-2	3.413E+0	5.745E+0
-2.429E-2	3.426E+0	5.661E+0
-2.592E-2	3.478E+0	5.687E+0
-3.240E-2	3.409E+0	5.729E+0
-3.078E-2	3.426E+0	5.683E+0
-2.429E-2	3.468E+0	5.752E+0
-2.754E-2	3.474E+0	5.658E+0
-2.916E-2	3.426E+0	5.885E+0
-2.916E-2	3.471E+0	5.797E+0
-2.754E-2	3.471E+0	5.661E+0
-2.429E-2	3.549E+0	5.781E+0
-3.240E-2	3.484E+0	5.768E+0
-2.916E-2	3.429E+0	5.771E+0
-2.754E-2	3.533E+0	5.752E+0
-2.754E-2	3.500E+0	5.823E+0
-3.240E-2	3.494E+0	5.748E+0
-2.754E-2	3.439E+0	5.719E+0
-2.592E-2	3.413E+0	5.729E+0
-2.592E-2	3.354E+0	5.752E+0
-3.078E-2	3.478E+0	5.719E+0
-2.916E-2	3.494E+0	5.735E+0
-2.754E-2	3.484E+0	5.700E+0
-2.429E-2	3.452E+0	5.781E+0
-2.916E-2	3.520E+0	5.807E+0
-3.240E-2	3.465E+0	5.771E+0
-2.754E-2	3.448E+0	5.690E+0
-2.592E-2	3.406E+0	5.713E+0
-3.078E-2	3.539E+0	5.661E+0
-3.078E-2	3.484E+0	5.696E+0
-2.429E-2	3.474E+0	5.758E+0
-2.754E-2	3.442E+0	5.768E+0
-2.916E-2	3.429E+0	5.719E+0
-2.916E-2	3.445E+0	5.729E+0
-2.754E-2	3.474E+0	5.709E+0
-2.592E-2	3.406E+0	5.739E+0
-2.916E-2	3.419E+0	5.680E+0
-3.078E-2	3.439E+0	5.706E+0
-2.754E-2	3.455E+0	5.784E+0
-2.592E-2	3.497E+0	5.677E+0
-2.916E-2	3.491E+0	5.752E+0
-3.240E-2	3.484E+0	5.622E+0
-2.592E-2	3.471E+0	5.807E+0
-2.754E-2	3.481E+0	5.648E+0
-2.754E-2	3.429E+0	5.778E+0
-3.240E-2	3.468E+0	5.829E+0
-2.916E-2	3.442E+0	5.716E+0
-2.754E-2	3.526E+0	5.700E+0
-2.754E-2	3.491E+0	5.670E+0
-3.078E-2	3.497E+0	5.667E+0
-2.916E-2	3.513E+0	5.709E+0
-2.754E-2	3.448E+0	5.674E+0
-3.078E-2	3.497E+0	5.739E+0
-2.916E-2	3.581E+0	5.674E+0
-2.754E-2	3.474E+0	5.761E+0
-2.429E-2	3.429E+0	5.758E+0
-2.916E-2	3.384E+0	5.709E+0
-3.078E-2	3.468E+0	5.700E+0
-2.429E-2	3.439E+0	5.651E+0
-2.592E-2	3.497E+0	5.683E+0
-2.916E-2	3.452E+0	5.687E+0
-3.078E-2	3.529E+0	5.742E+0
-2.429E-2	3.377E+0	5.709E+0
-2.429E-2	3.510E+0	5.768E+0
-2.754E-2	3.371E+0	5.778E+0
-3.078E-2	3.435E+0	5.622E+0
-2.754E-2	3.413E+0	5.716E+0
-2.754E-2	3.416E+0	5.690E+0
-2.916E-2	3.455E+0	5.648E+0
-2.916E-2	3.422E+0	5.638E+0
-2.429E-2	3.387E+0	5.771E+0
-2.916E-2	3.500E+0	5.781E+0
-3.240E-2	3.568E+0	5.771E+0
-3.078E-2	3.452E+0	5.661E+0
-2.754E-2	3.474E+0	5.829E+0
-2.754E-2	3.432E+0	5.687E+0
-3.078E-2	3.468E+0	5.696E+0
-2.916E-2	3.471E+0	5.735E+0
-2.592E-2	3.474E+0	5.706E+0
-2.754E-2	3.526E+0	5.709E+0
-3.240E-2	3.461E+0	5.826E+0
-3.078E-2	3.504E+0	5.765E+0
-2.592E-2	3.406E+0	5.674E+0
-2.429E-2	3.380E+0	5.709E+0
-3.403E-2	3.435E+0	5.735E+0
-3.078E-2	3.442E+0	5.735E+0
-2.592E-2	3.413E+0	5.826E+0
-2.592E-2	3.484E+0	5.752E+0
-2.916E-2	3.468E+0	5.690E+0
-3.078E-2	3.461E+0	5.732E+0
-2.754E-2	3.461E+0	5.719E+0
-2.592E-2	3.416E+0	5.687E+0
-3.078E-2	3.478E+0	5.726E+0
-3.078E-2	3.406E+0	5.742E+0
-2.592E-2	3.429E+0	5.729E+0
-2.754E-2	3.491E+0	5.807E+0
-2.754E-2	3.513E+0	5.732E+0
-3.078E-2	3.461E+0	5.765E+0
-2.429E-2	3.471E+0	5.700E+0
-2.754E-2	3.507E+0	5.781E+0
-2.916E-2	3.474E+0	5.687E+0
-2.916E-2	3.390E+0	5.700E+0
-2.754E-2	3.429E+0	5.670E+0
-2.754E-2	3.409E+0	5.739E+0
-2.916E-2	3.474E+0	5.781E+0
-3.078E-2	3.484E+0	5.735E+0
-2.754E-2	3.484E+0	5.829E+0
-2.429E-2	3.468E+0	5.735E+0
-2.916E-2	3.403E+0	5.638E+0
-3.078E-2	3.465E+0	5.658E+0
-2.267E-2	3.461E+0	5.739E+0
-2.754E-2	3.523E+0	5.645E+0
-2.916E-2	3.380E+0	5.716E+0
-2.916E-2	3.471E+0	5.774E+0
-2.754E-2	3.455E+0	5.755E+0
-2.592E-2	3.371E+0	5.706E+0
-3.240E-2	3.442E+0	5.709E+0
-2.754E-2	3.458E+0	5.648E+0
-2.429E-2	3.435E+0	5.787E+0
-2.429E-2	3.439E+0	5.690E+0
-2.754E-2	3.426E+0	5.800E+0
-2.916E-2	3.422E+0	5.748E+0
-2.429E-2	3.504E+0	5.716E+0
-3.078E-2	3.416E+0	5.722E+0
-3.078E-2	3.374E+0	5.771E+0
-3.078E-2	3.523E+0	5.680E+0
-2.754E-2	3.487E+0	5.735E+0
-2.592E-2	3.471E+0	5.645E+0
-3.240E-2	3.478E+0	5.826E+0
-3.240E-2	3.491E+0	5.700E+0
-2.592E-2	3.510E+0	5.748E+0
-2.429E-2	3.474E+0	5.755E+0
-2.754E-2	3.435E+0	5.732E+0
-3.078E-2	3.426E+0	5.774E+0
-2.429E-2	3.487E+0	5.739E+0
-2.754E-2	3.468E+0	5.667E+0
-2.916E-2	3.406E+0	5.693E+0
-2.916E-2	3.367E+0	5.674E+0
-2.429E-2	3.416E+0	5.625E+0
-2.754E-2	3.500E+0	5.713E+0
-2.916E-2	3.439E+0	5.752E+0
-2.754E-2	3.520E+0	5.839E+0
-2.592E-2	3.435E+0	5.778E+0
-2.754E-2	3.481E+0	5.758E+0
-3.078E-2	3.471E+0	5.709E+0
-3.240E-2	3.422E+0	5.648E+0
-2.916E-2	3.426E+0	5.654E+0
-2.429E-2	3.471E+0	5.784E+0
-3.078E-2	3.419E+0	5.758E+0
-2.916E-2	3.403E+0	5.586E+0
-2.592E-2	3.380E+0	5.787E+0
-2.592E-2	3.452E+0	5.745E+0
-3.078E-2	3.426E+0	5.670E+0
-2.916E-2	3.461E+0	5.761E+0
-2.754E-2	3.416E+0	5.739E+0
-2.754E-2	3.481E+0	5.774E+0
-3.078E-2	3.419E+0	5.687E+0
-2.754E-2	3.526E+0	5.700E+0
-2.267E-2	3.474E+0	5.829E+0
-2.754E-2	3.445E+0	5.690E+0
-3.078E-2	3.377E+0	5.726E+0
-2.916E-2	3.504E+0	5.745E+0
-2.592E-2	3.526E+0	5.784E+0
-2.429E-2	3.471E+0	5.696E+0
-3.078E-2	3.442E+0	5.719E+0
-2.916E-2	3.552E+0	5.732E+0
-2.429E-2	3.481E+0	5.732E+0
-2.754E-2	3.400E+0	5.784E+0
-2.916E-2	3.461E+0	5.680E+0
-2.916E-2	3.465E+0	5.816E+0
-2.267E-2	3.409E+0	5.719E+0
-2.429E-2	3.393E+0	5.836E+0
-2.916E-2	3.484E+0	5.816E+0
-2.916E-2	3.465E+0	5.755E+0
-2.429E-2	3.445E+0	5.758E+0
-2.754E-2	3.452E+0	5.729E+0
-2.916E-2	3.422E+0	5.703E+0
-3.240E-2	3.504E+0	5.774E+0
-2.754E-2	3.416E+0	5.778E+0
-2.754E-2	3.387E+0	5.833E+0
-3.240E-2	3.513E+0	5.696E+0
-2.916E-2	3.439E+0	5.700E+0
-2.592E-2	3.478E+0	5.596E+0
-2.754E-2	3.497E+0	5.706E+0
-3.078E-2	3.471E+0	5.632E+0
-3.078E-2	3.419E+0	5.752E+0
-2.429E-2	3.497E+0	5.778E+0
-2.916E-2	3.504E+0	5.791E+0
-3.240E-2	3.465E+0	5.765E+0
-3.078E-2	3.419E+0	5.722E+0
-2.754E-2	3.491E+0	5.703E+0
-2.916E-2	3.517E+0	5.645E+0
-2.916E-2	3.510E+0	5.748E+0
-3.078E-2	3.510E+0	5.833E+0
-2.429E-2	3.513E+0	5.739E+0
-2.429E-2	3.529E+0	5.758E+0
-2.754E-2	3.539E+0	5.722E+0
-2.916E-2	3.500E+0	5.706E+0
-2.592E-2	3.465E+0	5.742E+0
-2.754E-2	3.494E+0	5.709E+0
-2.754E-2	3.481E+0	5.755E+0
-3.078E-2	3.403E+0	5.761E+0
-2.267E-2	3.455E+0	5.696E+0
-2.267E-2	3.474E+0	5.752E+0
-2.916E-2	3.461E+0	5.667E+0
-2.916E-2	3.471E+0	5.703E+0
-2.754E-2	3.458E+0	5.826E+0
-2.592E-2	3.474E+0	5.735E+0
-3.078E-2	3.442E+0	5.690E+0
-2.916E-2	3.442E+0	5.771E+0
-2.592E-2	3.452E+0	5.667E+0
-2.429E-2	3.426E+0	5.826E+0
-3.240E-2	3.286E+0	5.722E+0
-3.078E-2	3.539E+0	5.729E+0
-2.592E-2	3.474E+0	5.758E+0
-2.754E-2	3.465E+0	5.752E+0
-2.916E-2	3.465E+0	5.810E+0
-3.078E-2	3.465E+0	5.687E+0
-2.592E-2	3.439E+0	5.765E+0
-2.592E-2	3.445E+0	5.849E+0
-2.754E-2	3.481E+0	5.765E+0
-2.754E-2	3.500E+0	5.755E+0
-2.429E-2	3.422E+0	5.739E+0
-2.754E-2	3.487E+0	5.709E+0
-3.078E-2	3.442E+0	5.846E+0
-2.916E-2	3.426E+0	5.748E+0
-2.429E-2	3.458E+0	5.758E+0
-2.754E-2	3.474E+0	5.761E+0
-2.916E-2	3.422E+0	5.719E+0
-2.916E-2	3.468E+0	5.768E+0
-2.592E-2	3.432E+0	5.687E+0
-2.592E-2	3.481E+0	5.781E+0
-3.403E-2	3.439E+0	5.732E+0
-2.916E-2	3.435E+0	5.690E+0
-2.592E-2	3.491E+0	5.752E+0
-2.754E-2	3.497E+0	5.680E+0
-3.240E-2	3.491E+0	5.755E+0
-3.078E-2	3.445E+0	5.823E+0
-2.592E-2	3.465E+0	5.745E+0
-2.429E-2	3.474E+0	5.563E+0
-3.078E-2	3.380E+0	5.677E+0
-3.078E-2	3.461E+0	5.648E+0
-2.592E-2	3.487E+0	5.719E+0
-2.592E-2	3.435E+0	5.670E+0
-2.916E-2	3.419E+0	5.810E+0
-2.754E-2	3.416E+0	5.761E+0
-2.754E-2	3.507E+0	5.739E+0
-2.754E-2	3.474E+0	5.732E+0
-2.754E-2	3.484E+0	5.703E+0
-3.078E-2	3.435E+0	5.826E+0
-2.592E-2	3.500E+0	5.797E+0
-2.429E-2	3.500E+0	5.690E+0
-2.916E-2	3.484E+0	5.696E+0
-3.078E-2	3.458E+0	5.732E+0
-2.429E-2	3.432E+0	5.687E+0
-2.754E-2	3.455E+0	5.742E+0
-2.916E-2	3.413E+0	5.670E+0
-2.916E-2	3.487E+0	5.722E+0
-2.754E-2	3.491E+0	5.722E+0
-2.592E-2	3.429E+0	5.765E+0
-2.754E-2	3.529E+0	5.667E+0
-3.078E-2	3.393E+0	5.700E+0
-2.592E-2	3.429E+0	5.794E+0
-2.592E-2	3.491E+0	5.719E+0
-2.916E-2	3.465E+0	5.855E+0
-2.754E-2	3.465E+0	5.726E+0
-2.592E-2	3.513E+0	5.839E+0
-2.754E-2	3.465E+0	5.700E+0
-2.754E-2	3.474E+0	5.862E+0
-2.916E-2	3.500E+0	5.687E+0
-2.592E-2	3.458E+0	5.670E+0
-2.592E-2	3.452E+0	5.803E+0
-2.754E-2	3.468E+0	5.752E+0
-2.916E-2	3.422E+0	5.680E+0
-2.592E-2	3.429E+0	5.664E+0
-2.429E-2	3.455E+0	5.739E+0
-2.754E-2	3.484E+0	5.735E+0
-3.078E-2	3.497E+0	5.716E+0
-2.592E-2	3.500E+0	5.816E+0
-2.592E-2	3.458E+0	5.797E+0
-3.078E-2	3.458E+0	5.732E+0
-2.916E-2	3.542E+0	5.768E+0
-2.592E-2	3.507E+0	5.680E+0
-2.754E-2	3.426E+0	5.765E+0
-2.916E-2	3.465E+0	5.742E+0
-2.916E-2	3.458E+0	5.735E+0
-2.592E-2	3.426E+0	5.752E+0
-2.592E-2	3.426E+0	5.768E+0
-2.754E-2	3.416E+0	5.810E+0
-3.078E-2	3.439E+0	5.787E+0
-2.429E-2	3.422E+0	5.745E+0
-2.916E-2	3.536E+0	5.752E+0
-3.078E-2	3.478E+0	5.726E+0
-2.916E-2	3.458E+0	5.748E+0
-2.592E-2	3.536E+0	5.761E+0
-2.754E-2	3.478E+0	5.774E+0
-3.078E-2	3.487E+0	5.713E+0
-2.916E-2	3.465E+0	5.709E+0
-2.592E-2	3.478E+0	5.693E+0
-2.429E-2	3.439E+0	5.768E+0
-2.916E-2	3.491E+0	5.820E+0
-3.240E-2	3.403E+0	5.735E+0
-2.754E-2	3.494E+0	5.726E+0
-2.754E-2	3.484E+0	5.628E+0
-2.754E-2	3.458E+0	5.742E+0
-2.754E-2	3.500E+0	5.729E+0
-2.592E-2	3.500E+0	5.803E+0
-2.592E-2	3.387E+0	5.771E+0
-2.916E-2	3.474E+0	5.778E+0
-3.240E-2	3.400E+0	5.726E+0
-2.592E-2	3.393E+0	5.765E+0
-2.592E-2	3.458E+0	5.735E+0
-2.916E-2	3.435E+0	5.748E+0
-2.916E-2	3.465E+0	5.800E+0
-2.429E-2	3.494E+0	5.765E+0
-2.754E-2	3.484E+0	5.700E+0
-2.754E-2	3.429E+0	5.632E+0
-3.078E-2	3.413E+0	5.700E+0
-2.592E-2	3.539E+0	5.787E+0
-2.429E-2	3.555E+0	5.778E+0
-2.754E-2	3.500E+0	5.765E+0
-2.754E-2	3.435E+0	5.713E+0
-2.267E-2	3.461E+0	5.696E+0
-2.592E-2	3.507E+0	5.774E+0
-3.240E-2	3.471E+0	5.765E+0
-2.754E-2	3.403E+0	5.719E+0
-2.592E-2	3.471E+0	5.745E+0
-2.592E-2	3.461E+0	5.752E+0
-2.916E-2	3.393E+0	5.771E+0
-2.754E-2	3.452E+0	5.735E+0
-2.429E-2	3.478E+0	5.722E+0
-2.592E-2	3.461E+0	5.742E+0
-2.916E-2	3.484E+0	5.778E+0
-2.916E-2	3.539E+0	5.791E+0
-2.754E-2	3.452E+0	5.748E+0
-2.592E-2	3.520E+0	5.716E+0
-2.754E-2	3.471E+0	5.820E+0
-3.078E-2	3.555E+0	5.810E+0
-2.592E-2	3.461E+0	5.726E+0
-2.429E-2	3.435E+0	5.687E+0
-3.078E-2	3.364E+0	5.752E+0
-2.916E-2	3.484E+0	5.726E+0
-2.429E-2	3.497E+0	5.703E+0
-2.429E-2	3.468E+0	5.739E+0
-3.078E-2	3.507E+0	5.687E+0
-2.754E-2	3.452E+0	5.674E+0
-2.592E-2	3.471E+0	5.752E+0
-2.592E-2	3.484E+0	5.755E+0
-3.078E-2	3.481E+0	5.687E+0
-2.754E-2	3.465E+0	5.690E+0
-2.592E-2	3.419E+0	5.687E+0
-2.592E-2	3.448E+0	5.823E+0
-2.916E-2	3.484E+0	5.742E+0
-2.916E-2	3.504E+0	5.862E+0
-2.754E-2	3.484E+0	5.716E+0
-2.267E-2	3.442E+0	5.677E+0
-3.078E-2	3.491E+0	5.683E+0
-2.916E-2	3.452E+0	5.816E+0
-2.429E-2	3.481E+0	5.758E+0
-2.592E-2	3.442E+0	5.729E+0
-2.916E-2	3.461E+0	5.761E+0
-2.754E-2	3.396E+0	5.680E+0
-2.592E-2	3.478E+0	5.855E+0
-2.267E-2	3.474E+0	5.732E+0
-3.078E-2	3.481E+0	5.700E+0
-3.078E-2	3.461E+0	5.690E+0
-2.592E-2	3.439E+0	5.683E+0
-2.754E-2	3.445E+0	5.855E+0
-2.916E-2	3.416E+0	5.794E+0
-2.592E-2	3.452E+0	5.800E+0
-2.754E-2	3.465E+0	5.735E+0
-2.592E-2	3.465E+0	5.778E+0
-2.916E-2	3.419E+0	5.752E+0
-2.754E-2	3.442E+0	5.829E+0
-2.754E-2	3.478E+0	5.781E+0
-2.754E-2	3.533E+0	5.687E+0
-2.754E-2	3.533E+0	5.677E+0
-2.754E-2	3.484E+0	5.820E+0
-2.592E-2	3.500E+0	5.706E+0
-2.592E-2	3.458E+0	5.735E+0
-3.078E-2	3.474E+0	5.791E+0
-3.078E-2	3.471E+0	5.833E+0
-2.592E-2	3.487E+0	5.852E+0
-2.429E-2	3.481E+0	5.803E+0
-2.916E-2	3.526E+0	5.778E+0
-2.916E-2	3.565E+0	5.761E+0
-2.754E-2	3.422E+0	5.641E+0
-2.592E-2	3.507E+0	5.706E+0
-2.916E-2	3.468E+0	5.752E+0
-3.078E-2	3.419E+0	5.706E+0
-2.592E-2	3.406E+0	5.726E+0
-2.592E-2	3.484E+0	5.706E+0
-3.078E-2	3.542E+0	5.722E+0
-2.916E-2	3.533E+0	5.732E+0
-2.429E-2	3.445E+0	5.778E+0
-2.592E-2	3.474E+0	5.667E+0
-2.916E-2	3.390E+0	5.726E+0
-2.916E-2	3.504E+0	5.696E+0
-2.429E-2	3.458E+0	5.748E+0
-2.592E-2	3.568E+0	5.774E+0
-3.078E-2	3.374E+0	5.768E+0
-2.754E-2	3.419E+0	5.622E+0
-2.592E-2	3.559E+0	5.810E+0
-2.754E-2	3.468E+0	5.735E+0
-2.916E-2	3.419E+0	5.797E+0
-2.754E-2	3.448E+0	5.842E+0
-2.592E-2	3.491E+0	5.735E+0
-2.754E-2	3.458E+0	5.765E+0
-3.078E-2	3.510E+0	5.761E+0
-2.916E-2	3.607E+0	5.641E+0
-2.754E-2	3.455E+0	5.748E+0
-2.592E-2	3.507E+0	5.816E+0
-3.078E-2	3.510E+0	5.716E+0
-2.916E-2	3.491E+0	5.816E+0
-2.592E-2	3.533E+0	5.771E+0
-2.916E-2	3.455E+0	5.735E+0
-2.754E-2	3.474E+0	5.703E+0
-2.754E-2	3.445E+0	5.745E+0
-2.754E-2	3.406E+0	5.797E+0
-2.592E-2	3.484E+0	5.778E+0
-2.916E-2	3.455E+0	5.693E+0
-2.916E-2	3.500E+0	5.735E+0
-2.592E-2	3.559E+0	5.765E+0
-2.429E-2	3.478E+0	5.651E+0
-2.754E-2	3.465E+0	5.687E+0
-2.916E-2	3.484E+0	5.752E+0
-2.592E-2	3.517E+0	5.774E+0
-2.592E-2	3.422E+0	5.794E+0
-2.916E-2	3.435E+0	5.765E+0
-3.078E-2	3.549E+0	5.703E+0
-2.592E-2	3.461E+0	5.700E+0
-2.592E-2	3.468E+0	5.849E+0
-3.078E-2	3.494E+0	5.768E+0
-3.078E-2	3.513E+0	5.794E+0
-2.429E-2	3.435E+0	5.768E+0
-2.592E-2	3.422E+0	5.609E+0
-3.078E-2	3.452E+0	5.755E+0
-2.916E-2	3.497E+0	5.703E+0
-2.267E-2	3.439E+0	5.716E+0
-2.429E-2	3.529E+0	5.687E+0
-2.754E-2	3.439E+0	5.722E+0
-2.916E-2	3.481E+0	5.732E+0
-2.754E-2	3.507E+0	5.748E+0
-2.754E-2	3.455E+0	5.703E+0
-2.916E-2	3.403E+0	5.839E+0
-2.916E-2	3.432E+0	5.739E+0
-2.592E-2	3.507E+0	5.761E+0
-2.754E-2	3.529E+0	5.713E+0
-2.592E-2	3.491E+0	5.752E+0
-3.240E-2	3.523E+0	5.687E+0
-2.592E-2	3.478E+0	5.716E+0
-2.754E-2	3.487E+0	5.729E+0
-3.078E-2	3.481E+0	5.797E+0
-3.078E-2	3.497E+0	5.706E+0
-2.429E-2	3.445E+0	5.677E+0
-2.754E-2	3.468E+0	5.735E+0
-3.078E-2	3.468E+0	5.774E+0
-3.078E-2	3.432E+0	5.706E+0
-2.267E-2	3.510E+0	5.791E+0
-2.916E-2	3.416E+0	5.758E+0
-3.078E-2	3.445E+0	5.687E+0
-2.916E-2	3.484E+0	5.813E+0
-2.754E-2	3.504E+0	5.739E+0
-2.592E-2	3.471E+0	5.765E+0
-3.078E-2	3.426E+0	5.719E+0
-3.078E-2	3.520E+0	5.748E+0
-2.592E-2	3.439E+0	5.664E+0
-2.592E-2	3.439E+0	5.729E+0
-2.916E-2	3.478E+0	5.791E+0
-2.754E-2	3.432E+0	5.670E+0
-2.429E-2	3.491E+0	5.761E+0
-2.592E-2	3.526E+0	5.696E+0
-2.754E-2	3.520E+0	5.739E+0
-3.078E-2	3.487E+0	5.664E+0
-2.429E-2	3.413E+0	5.787E+0
-2.754E-2	3.487E+0	5.722E+0
-2.754E-2	3.374E+0	5.761E+0
-2.754E-2	3.491E+0	5.758E+0
-2.592E-2	3.474E+0	5.768E+0
-2.754E-2	3.465E+0	5.758E+0
-2.916E-2	3.422E+0	5.794E+0
-2.916E-2	3.468E+0	5.807E+0
-2.754E-2	3.542E+0	5.781E+0
-2.754E-2	3.452E+0	5.748E+0
-3.078E-2	3.452E+0	5.677E+0
-3.240E-2	3.416E+0	5.820E+0
-2.592E-2	3.504E+0	5.761E+0
-2.592E-2	3.468E+0	5.855E+0
-3.078E-2	3.504E+0	5.797E+0
-3.078E-2	3.481E+0	5.800E+0
-2.592E-2	3.452E+0	5.797E+0
-2.592E-2	3.484E+0	5.829E+0
-3.078E-2	3.497E+0	5.771E+0
-3.078E-2	3.487E+0	5.667E+0
-2.592E-2	3.500E+0	5.748E+0
-2.592E-2	3.380E+0	5.784E+0
-2.916E-2	3.497E+0	5.755E+0
-2.592E-2	3.491E+0	5.852E+0
-2.754E-2	3.478E+0	5.755E+0
-2.592E-2	3.478E+0	5.755E+0
-3.078E-2	3.513E+0	5.778E+0
-2.916E-2	3.461E+0	5.648E+0
-2.592E-2	3.406E+0	5.774E+0
-2.592E-2	3.426E+0	5.784E+0
-2.916E-2	3.510E+0	5.706E+0
-3.078E-2	3.465E+0	5.726E+0
-2.754E-2	3.474E+0	5.794E+0
-2.754E-2	3.439E+0	5.765E+0
-3.078E-2	3.426E+0	5.765E+0
-3.240E-2	3.481E+0	5.752E+0
-2.429E-2	3.432E+0	5.745E+0
-2.754E-2	3.448E+0	5.807E+0
-3.240E-2	3.487E+0	5.794E+0
-2.916E-2	3.517E+0	5.816E+0
-2.429E-2	3.452E+0	5.771E+0
-2.429E-2	3.529E+0	5.641E+0
-3.078E-2	3.552E+0	5.794E+0
-3.240E-2	3.484E+0	5.787E+0
-2.592E-2	3.452E+0	5.771E+0
-2.429E-2	3.504E+0	5.713E+0
-2.754E-2	3.409E+0	5.651E+0
-2.916E-2	3.422E+0	5.813E+0
-2.754E-2	3.439E+0	5.709E+0
-2.592E-2	3.478E+0	5.690E+0
-2.916E-2	3.491E+0	5.748E+0
-2.916E-2	3.471E+0	5.709E+0
-2.429E-2	3.546E+0	5.842E+0
-2.754E-2	3.517E+0	5.719E+0
-3.240E-2	3.465E+0	5.700E+0
-3.078E-2	3.445E+0	5.803E+0
-2.754E-2	3.474E+0	5.852E+0
-2.592E-2	3.497E+0	5.794E+0
-3.078E-2	3.393E+0	5.674E+0
-2.592E-2	3.478E+0	5.852E+0
-2.592E-2	3.465E+0	5.765E+0
-2.429E-2	3.448E+0	5.810E+0
-2.916E-2	3.400E+0	5.755E+0
-2.916E-2	3.487E+0	5.696E+0
-2.754E-2	3.468E+0	5.703E+0
-2.592E-2	3.568E+0	5.794E+0
-2.916E-2	3.484E+0	5.713E+0
-3.078E-2	3.513E+0	5.784E+0
-2.592E-2	3.455E+0	5.748E+0
-2.592E-2	3.487E+0	5.713E+0
-2.916E-2	3.458E+0	5.771E+0
-2.754E-2	3.497E+0	5.722E+0
-2.429E-2	3.468E+0	5.787E+0
-2.754E-2	3.552E+0	5.690E+0
-2.916E-2	3.452E+0	5.803E+0
-2.916E-2	3.504E+0	5.732E+0
-2.429E-2	3.468E+0	5.768E+0
-2.754E-2	3.478E+0	5.713E+0
-2.916E-2	3.474E+0	5.748E+0
-3.078E-2	3.445E+0	5.745E+0
-2.429E-2	3.429E+0	5.690E+0
-2.916E-2	3.481E+0	5.813E+0
-2.916E-2	3.533E+0	5.833E+0
-2.916E-2	3.478E+0	5.722E+0
-2.592E-2	3.435E+0	5.755E+0
-2.754E-2	3.465E+0	5.820E+0
-3.078E-2	3.510E+0	5.700E+0
-2.754E-2	3.562E+0	5.696E+0
-2.592E-2	3.442E+0	5.739E+0
-2.754E-2	3.390E+0	5.683E+0
-2.916E-2	3.448E+0	5.765E+0
-2.916E-2	3.510E+0	5.687E+0
-2.754E-2	3.533E+0	5.648E+0
-2.754E-2	3.442E+0	5.787E+0
-3.240E-2	3.474E+0	5.693E+0
-2.754E-2	3.546E+0	5.810E+0
-2.754E-2	3.461E+0	5.709E+0
-2.754E-2	3.468E+0	5.739E+0
-3.078E-2	3.455E+0	5.719E+0
-2.916E-2	3.458E+0	5.755E+0
-2.754E-2	3.448E+0	5.829E+0
-2.754E-2	3.520E+0	5.742E+0
-3.078E-2	3.468E+0	5.745E+0
-3.078E-2	3.461E+0	5.768E+0
-2.592E-2	3.455E+0	5.761E+0
-2.754E-2	3.507E+0	5.719E+0
-2.916E-2	3.461E+0	5.784E+0
-2.754E-2	3.559E+0	5.664E+0
-2.429E-2	3.491E+0	5.778E+0
-2.592E-2	3.504E+0	5.800E+0
-2.916E-2	3.497E+0	5.700E+0
-2.754E-2	3.435E+0	5.742E+0
-2.592E-2	3.478E+0	5.716E+0
-2.754E-2	3.497E+0	5.813E+0
-3.078E-2	3.536E+0	5.693E+0
-2.754E-2	3.445E+0	5.745E+0
-2.592E-2	3.507E+0	5.758E+0
-2.754E-2	3.455E+0	5.781E+0
-2.916E-2	3.529E+0	5.677E+0
-2.916E-2	3.471E+0	5.735E+0
-2.592E-2	3.435E+0	5.709E+0
-2.754E-2	3.523E+0	5.787E+0
-3.078E-2	3.474E+0	5.687E+0
-2.754E-2	3.513E+0	5.638E+0
-2.592E-2	3.445E+0	5.680E+0
-2.592E-2	3.406E+0	5.745E+0
-3.078E-2	3.478E+0	5.810E+0
-2.754E-2	3.435E+0	5.875E+0
-2.592E-2	3.513E+0	5.784E+0
-2.592E-2	3.432E+0	5.677E+0
-2.916E-2	3.497E+0	5.800E+0
-3.078E-2	3.529E+0	5.722E+0
-2.592E-2	3.468E+0	5.823E+0
-2.592E-2	3.497E+0	5.703E+0
-2.916E-2	3.578E+0	5.726E+0
-2.916E-2	3.526E+0	5.748E+0
-2.592E-2	3.461E+0	5.800E+0
-2.592E-2	3.358E+0	5.794E+0
-2.916E-2	3.526E+0	5.755E+0
-3.240E-2	3.429E+0	5.748E+0
-2.592E-2	3.419E+0	5.732E+0
-2.754E-2	3.487E+0	5.823E+0
-2.916E-2	3.416E+0	5.794E+0
-3.078E-2	3.474E+0	5.700E+0
-2.592E-2	3.474E+0	5.842E+0
-2.429E-2	3.507E+0	5.732E+0
-3.240E-2	3.491E+0	5.784E+0
-2.916E-2	3.510E+0	5.722E+0
-2.592E-2	3.406E+0	5.664E+0
-2.592E-2	3.432E+0	5.735E+0
-2.916E-2	3.442E+0	5.771E+0
-2.916E-2	3.513E+0	5.833E+0
-2.429E-2	3.487E+0	5.729E+0
-2.754E-2	3.494E+0	5.803E+0
-3.078E-2	3.465E+0	5.677E+0
-3.078E-2	3.416E+0	5.709E+0
-2.592E-2	3.487E+0	5.713E+0
-2.916E-2	3.487E+0	5.771E+0
-3.078E-2	3.497E+0	5.807E+0
-3.078E-2	3.435E+0	5.752E+0
-2.592E-2	3.510E+0	5.735E+0
-2.592E-2	3.468E+0	5.732E+0
-2.916E-2	3.500E+0	5.761E+0
-3.240E-2	3.465E+0	5.784E+0
-2.592E-2	3.465E+0	5.794E+0
-2.916E-2	3.448E+0	5.791E+0
-3.240E-2	3.478E+0	5.797E+0
-2.916E-2	3.458E+0	5.807E+0
-2.429E-2	3.452E+0	5.755E+0
-2.754E-2	3.471E+0	5.693E+0
-3.078E-2	3.422E+0	5.787E+0
-3.078E-2	3.419E+0	5.664E+0
-2.592E-2	3.494E+0	5.683E+0
-2.592E-2	3.406E+0	5.742E+0
-2.754E-2	3.581E+0	5.654E+0
-3.078E-2	3.458E+0	5.742E+0
-2.754E-2	3.513E+0	5.771E+0
-2.754E-2	3.494E+0	5.732E+0
-3.240E-2	3.474E+0	5.664E+0
-2.916E-2	3.461E+0	5.706E+0
-2.754E-2	3.504E+0	5.868E+0
-2.592E-2	3.474E+0	5.661E+0
-3.078E-2	3.513E+0	5.807E+0
-3.240E-2	3.471E+0	5.735E+0
-2.429E-2	3.432E+0	5.771E+0
-2.754E-2	3.471E+0	5.781E+0
-3.078E-2	3.468E+0	5.664E+0
-3.078E-2	3.487E+0	5.797E+0
-2.916E-2	3.452E+0	5.771E+0
-2.754E-2	3.458E+0	5.583E+0
-2.754E-2	3.513E+0	5.787E+0
-3.078E-2	3.523E+0	5.752E+0
-2.592E-2	3.542E+0	5.687E+0
-2.754E-2	3.559E+0	5.690E+0
-2.916E-2	3.552E+0	5.752E+0
-2.754E-2	3.513E+0	5.800E+0
-2.267E-2	3.529E+0	5.829E+0
-2.754E-2	3.442E+0	5.726E+0
-2.916E-2	3.523E+0	5.713E+0
-2.754E-2	3.468E+0	5.729E+0
-2.429E-2	3.494E+0	5.742E+0
-2.754E-2	3.484E+0	5.706E+0
-3.078E-2	3.455E+0	5.852E+0
-3.078E-2	3.474E+0	5.865E+0
-2.267E-2	3.435E+0	5.810E+0
-2.754E-2	3.445E+0	5.696E+0
-3.078E-2	3.481E+0	5.823E+0
-2.916E-2	3.471E+0	5.735E+0
-2.592E-2	3.481E+0	5.755E+0
-2.754E-2	3.572E+0	5.716E+0
-2.916E-2	3.419E+0	5.755E+0
-2.592E-2	3.474E+0	5.729E+0
-2.592E-2	3.448E+0	5.810E+0
-2.754E-2	3.523E+0	5.687E+0
-3.078E-2	3.448E+0	5.735E+0
-2.916E-2	3.435E+0	5.791E+0
-2.592E-2	3.529E+0	5.842E+0
-2.592E-2	3.471E+0	5.709E+0
-2.916E-2	3.526E+0	5.729E+0
-2.916E-2	3.471E+0	5.774E+0
-2.754E-2	3.497E+0	5.758E+0
-2.429E-2	3.468E+0	5.755E+0
-2.754E-2	3.497E+0	5.755E+0
-3.078E-2	3.484E+0	5.713E+0
-2.592E-2	3.533E+0	5.654E+0
-2.754E-2	3.458E+0	5.761E+0
-3.078E-2	3.500E+0	5.706E+0
-2.754E-2	3.478E+0	5.667E+0
-2.592E-2	3.465E+0	5.836E+0
-2.754E-2	3.507E+0	5.810E+0
-3.078E-2	3.575E+0	5.797E+0
-2.916E-2	3.526E+0	5.732E+0
-2.592E-2	3.435E+0	5.641E+0
-2.592E-2	3.455E+0	5.846E+0
-3.240E-2	3.468E+0	5.784E+0
-2.916E-2	3.549E+0	5.752E+0
-2.429E-2	3.429E+0	5.752E+0
-2.592E-2	3.484E+0	5.761E+0
-3.078E-2	3.487E+0	5.752E+0
-2.916E-2	3.507E+0	5.752E+0
-2.592E-2	3.500E+0	5.778E+0
-2.754E-2	3.491E+0	5.651E+0
-3.078E-2	3.510E+0	5.722E+0
-3.078E-2	3.432E+0	5.742E+0
-2.754E-2	3.491E+0	5.859E+0
-2.592E-2	3.568E+0	5.758E+0
-2.916E-2	3.507E+0	5.677E+0
-2.916E-2	3.481E+0	5.719E+0
-2.429E-2	3.455E+0	5.855E+0
-2.592E-2	3.478E+0	5.706E+0
-3.078E-2	3.374E+0	5.735E+0
-3.078E-2	3.497E+0	5.726E+0
-2.592E-2	3.461E+0	5.761E+0
-2.592E-2	3.435E+0	5.758E+0
-2.916E-2	3.445E+0	5.670E+0
-3.240E-2	3.367E+0	5.739E+0
-2.592E-2	3.523E+0	5.748E+0
-2.267E-2	3.526E+0	5.667E+0
-3.240E-2	3.426E+0	5.771E+0
-2.916E-2	3.504E+0	5.833E+0
-2.429E-2	3.526E+0	5.726E+0
-2.429E-2	3.474E+0	5.667E+0
-2.754E-2	3.465E+0	5.713E+0
-2.754E-2	3.442E+0	5.833E+0
-2.429E-2	3.432E+0	5.829E+0
-2.429E-2	3.455E+0	5.713E+0
-3.078E-2	3.529E+0	5.816E+0
-2.754E-2	3.448E+0	5.745E+0
-2.592E-2	3.403E+0	5.729E+0
-2.429E-2	3.445E+0	5.820E+0
-2.754E-2	3.455E+0	5.735E+0
-3.078E-2	3.491E+0	5.797E+0
-2.754E-2	3.487E+0	5.774E+0
-2.754E-2	3.403E+0	5.716E+0
-3.078E-2	3.555E+0	5.781E+0
-3.078E-2	3.458E+0	5.791E+0
-2.429E-2	3.497E+0	5.771E+0
-2.592E-2	3.442E+0	5.748E+0
-3.078E-2	3.458E+0	5.823E+0
-2.916E-2	3.494E+0	5.855E+0
-2.592E-2	3.533E+0	5.816E+0
-2.754E-2	3.439E+0	5.696E+0
-3.078E-2	3.484E+0	5.794E+0
-2.754E-2	3.562E+0	5.690E+0
-2.592E-2	3.419E+0	5.829E+0
-2.592E-2	3.504E+0	5.774E+0
-2.916E-2	3.494E+0	5.693E+0
-2.916E-2	3.500E+0	5.635E+0
-2.754E-2	3.432E+0	5.706E+0
-2.754E-2	3.400E+0	5.839E+0
-3.078E-2	3.504E+0	5.774E+0
-3.078E-2	3.458E+0	5.748E+0
-2.592E-2	3.494E+0	5.765E+0
-2.754E-2	3.468E+0	5.810E+0
-3.240E-2	3.542E+0	5.742E+0
-2.916E-2	3.520E+0	5.719E+0
-2.754E-2	3.426E+0	5.768E+0
-2.754E-2	3.491E+0	5.755E+0
-3.078E-2	3.562E+0	5.781E+0
-3.240E-2	3.555E+0	5.774E+0
-2.916E-2	3.507E+0	5.739E+0
-2.105E-2	3.497E+0	5.687E+0
-2.916E-2	3.500E+0	5.771E+0
-2.916E-2	3.517E+0	5.768E+0
-2.267E-2	3.468E+0	5.680E+0
-2.754E-2	3.491E+0	5.693E+0
-3.078E-2	3.452E+0	5.846E+0
-2.754E-2	3.536E+0	5.787E+0
-2.592E-2	3.448E+0	5.797E+0
-2.429E-2	3.484E+0	5.742E+0
-2.916E-2	3.510E+0	5.771E+0
-2.916E-2	3.533E+0	5.726E+0
-2.592E-2	3.529E+0	5.758E+0
-2.916E-2	3.513E+0	5.687E+0
-2.916E-2	3.513E+0	5.709E+0
-2.754E-2	3.474E+0	5.855E+0
-2.754E-2	3.487E+0	5.768E+0
-2.754E-2	3.445E+0	5.726E+0
-3.078E-2	3.442E+0	5.748E+0
-2.916E-2	3.510E+0	5.667E+0
-2.592E-2	3.471E+0	5.726E+0
-2.429E-2	3.448E+0	5.742E+0
-3.240E-2	3.390E+0	5.774E+0
-3.240E-2	3.520E+0	5.732E+0
-2.592E-2	3.523E+0	5.752E+0
-2.754E-2	3.497E+0	5.735E+0
-3.078E-2	3.442E+0	5.781E+0
-2.916E-2	3.481E+0	5.755E+0
-2.429E-2	3.458E+0	5.758E+0
-2.592E-2	3.429E+0	5.791E+0
-3.078E-2	3.487E+0	5.787E+0
-2.754E-2	3.510E+0	5.748E+0
-2.592E-2	3.474E+0	5.755E+0
-2.592E-2	3.461E+0	5.700E+0
-3.078E-2	3.413E+0	5.826E+0
-2.754E-2	3.435E+0	5.774E+0
-2.429E-2	3.439E+0	5.713E+0
-2.754E-2	3.484E+0	5.842E+0
-3.078E-2	3.504E+0	5.680E+0
-2.592E-2	3.552E+0	5.791E+0
-2.429E-2	3.484E+0	5.700E+0
-2.592E-2	3.400E+0	5.739E+0
-2.754E-2	3.491E+0	5.732E+0
-2.916E-2	3.478E+0	5.781E+0
-2.592E-2	3.478E+0	5.784E+0
-2.592E-2	3.523E+0	5.778E+0
-2.916E-2	3.448E+0	5.778E+0
-3.078E-2	3.513E+0	5.761E+0
-2.592E-2	3.384E+0	5.713E+0
-2.592E-2	3.546E+0	5.709E+0
-2.916E-2	3.455E+0	5.846E+0
-2.916E-2	3.419E+0	5.797E+0
-2.267E-2	3.536E+0	5.836E+0
-2.429E-2	3.435E+0	5.677E+0
-3.078E-2	3.517E+0	5.713E+0
-2.754E-2	3.487E+0	5.778E+0
-2.592E-2	3.497E+0	5.709E+0
-2.429E-2	3.439E+0	5.677E+0
-2.916E-2	3.497E+0	5.732E+0
-3.078E-2	3.494E+0	5.745E+0
-2.754E-2	3.474E+0	5.735E+0
-2.916E-2	3.452E+0	5.735E+0
-3.078E-2	3.575E+0	5.722E+0
-3.078E-2	3.468E+0	5.917E+0
-2.592E-2	3.497E+0	5.658E+0
-2.916E-2	3.468E+0	5.745E+0
-2.916E-2	3.484E+0	5.677E+0
-2.916E-2	3.442E+0	5.865E+0
-2.754E-2	3.487E+0	5.794E+0
-2.592E-2	3.439E+0	5.771E+0
-2.916E-2	3.471E+0	5.791E+0
-2.754E-2	3.523E+0	5.677E+0
-2.592E-2	3.507E+0	5.761E+0
-2.592E-2	3.455E+0	5.774E+0
-2.916E-2	3.452E+0	5.836E+0
-2.916E-2	3.510E+0	5.800E+0
-2.267E-2	3.416E+0	5.761E+0
-2.592E-2	3.549E+0	5.787E+0
-2.916E-2	3.526E+0	5.703E+0
-2.592E-2	3.419E+0	5.778E+0
-2.592E-2	3.504E+0	5.920E+0
-2.754E-2	3.520E+0	5.700E+0
-2.754E-2	3.517E+0	5.716E+0
-3.078E-2	3.500E+0	5.696E+0
-2.429E-2	3.439E+0	5.846E+0
-2.754E-2	3.461E+0	5.826E+0
-3.078E-2	3.523E+0	5.722E+0
-2.754E-2	3.484E+0	5.855E+0
-2.592E-2	3.494E+0	5.833E+0
-2.754E-2	3.442E+0	5.758E+0
-2.916E-2	3.542E+0	5.768E+0
-3.078E-2	3.500E+0	5.859E+0
-2.429E-2	3.465E+0	5.706E+0
-2.592E-2	3.461E+0	5.781E+0
-3.078E-2	3.507E+0	5.813E+0
-2.916E-2	3.546E+0	5.849E+0
-2.754E-2	3.555E+0	5.667E+0
-2.754E-2	3.494E+0	5.807E+0
-3.240E-2	3.435E+0	5.765E+0
-2.916E-2	3.445E+0	5.839E+0
-2.592E-2	3.448E+0	5.722E+0
-2.429E-2	3.468E+0	5.735E+0
-3.078E-2	3.504E+0	5.739E+0
-2.754E-2	3.435E+0	5.859E+0
-2.429E-2	3.504E+0	5.748E+0
-2.592E-2	3.465E+0	5.761E+0
-2.916E-2	3.406E+0	5.784E+0
-2.754E-2	3.517E+0	5.752E+0
-2.429E-2	3.517E+0	5.674E+0
-2.754E-2	3.445E+0	5.810E+0
-3.078E-2	3.439E+0	5.700E+0
-3.078E-2	3.471E+0	5.800E+0
-2.429E-2	3.487E+0	5.813E+0
-2.592E-2	3.452E+0	5.820E+0
-2.916E-2	3.465E+0	5.716E+0
-3.078E-2	3.533E+0	5.700E+0
-2.592E-2	3.555E+0	5.771E+0
-2.592E-2	3.458E+0	5.739E+0
-3.078E-2	3.500E+0	5.833E+0
-3.078E-2	3.526E+0	5.755E+0
-2.754E-2	3.504E+0	5.774E+0
-2.754E-2	3.458E+0	5.761E+0
-3.078E-2	3.439E+0	5.794E+0
-3.078E-2	3.507E+0	5.752E+0
-2.754E-2	3.500E+0	5.774E+0
-2.592E-2	3.426E+0	5.726E+0
-3.240E-2	3.471E+0	5.713E+0
-3.078E-2	3.533E+0	5.645E+0
-2.429E-2	3.520E+0	5.872E+0
-2.916E-2	3.510E+0	5.739E+0
-3.078E-2	3.474E+0	5.716E+0
-2.916E-2	3.552E+0	5.846E+0
-2.429E-2	3.497E+0	5.794E+0
-2.592E-2	3.504E+0	5.664E+0
-2.916E-2	3.507E+0	5.791E+0
-2.754E-2	3.539E+0	5.713E+0
-2.754E-2	3.432E+0	5.791E+0
-2.429E-2	3.481E+0	5.829E+0
-2.916E-2	3.526E+0	5.829E+0
-3.078E-2	3.591E+0	5.820E+0
-2.429E-2	3.448E+0	5.849E+0
-2.592E-2	3.432E+0	5.810E+0
-2.916E-2	3.422E+0	5.758E+0
-2.754E-2	3.539E+0	5.778E+0
-2.754E-2	3.539E+0	5.765E+0
-2.754E-2	3.468E+0	5.700E+0
-2.916E-2	3.497E+0	5.667E+0
-3.078E-2	3.448E+0	5.758E+0
-2.267E-2	3.478E+0	5.742E+0
-2.592E-2	3.529E+0	5.778E+0
-3.240E-2	3.478E+0	5.722E+0
-2.916E-2	3.452E+0	5.894E+0
-2.592E-2	3.478E+0	5.752E+0
-2.592E-2	3.504E+0	5.670E+0
-2.916E-2	3.491E+0	5.713E+0
-2.916E-2	3.529E+0	5.803E+0
-2.754E-2	3.439E+0	5.784E+0
-2.429E-2	3.461E+0	5.732E+0
-2.916E-2	3.474E+0	5.774E+0
-2.916E-2	3.497E+0	5.748E+0
-2.429E-2	3.465E+0	5.836E+0
-2.592E-2	3.510E+0	5.823E+0
-2.916E-2	3.461E+0	5.722E+0
-2.916E-2	3.546E+0	5.745E+0
-2.429E-2	3.474E+0	5.755E+0
-2.754E-2	3.497E+0	5.839E+0
-3.078E-2	3.481E+0	5.696E+0
-2.916E-2	3.474E+0	5.885E+0
-2.592E-2	3.478E+0	5.820E+0
-2.592E-2	3.452E+0	5.700E+0
-3.078E-2	3.465E+0	5.761E+0
-2.754E-2	3.452E+0	5.690E+0
-2.429E-2	3.510E+0	5.771E+0
-2.592E-2	3.487E+0	5.800E+0
-3.240E-2	3.585E+0	5.709E+0
-2.754E-2	3.403E+0	5.813E+0
-2.592E-2	3.494E+0	5.774E+0
-2.754E-2	3.426E+0	5.778E+0
-3.078E-2	3.504E+0	5.803E+0
-2.754E-2	3.497E+0	5.742E+0
-2.592E-2	3.439E+0	5.787E+0
-2.592E-2	3.478E+0	5.761E+0
-2.916E-2	3.461E+0	5.803E+0
-3.078E-2	3.439E+0	5.810E+0
-2.429E-2	3.481E+0	5.852E+0
-2.754E-2	3.520E+0	5.768E+0
-3.240E-2	3.513E+0	5.752E+0
-3.078E-2	3.513E+0	5.829E+0
-2.429E-2	3.419E+0	5.703E+0
-2.754E-2	3.484E+0	5.768E+0
-2.916E-2	3.520E+0	5.735E+0
-2.916E-2	3.419E+0	5.713E+0
-2.429E-2	3.517E+0	5.748E+0
-2.429E-2	3.403E+0	5.758E+0
-2.916E-2	3.393E+0	5.794E+0
-2.754E-2	3.491E+0	5.829E+0
-2.592E-2	3.484E+0	5.739E+0
-2.754E-2	3.429E+0	5.781E+0
-3.078E-2	3.504E+0	5.674E+0
-2.916E-2	3.442E+0	5.839E+0
-2.754E-2	3.474E+0	5.768E+0
-2.754E-2	3.481E+0	5.742E+0
-2.916E-2	3.520E+0	5.722E+0
-3.078E-2	3.452E+0	5.742E+0
-2.754E-2	3.494E+0	5.774E+0
-2.754E-2	3.513E+0	5.813E+0
-3.240E-2	3.491E+0	5.803E+0
-3.078E-2	3.491E+0	5.758E+0
-2.592E-2	3.484E+0	5.829E+0
-2.754E-2	3.481E+0	5.732E+0
-3.078E-2	3.504E+0	5.732E+0
-3.078E-2	3.494E+0	5.703E+0
-2.429E-2	3.474E+0	5.745E+0
-2.754E-2	3.487E+0	5.784E+0
-2.916E-2	3.429E+0	5.791E+0
-2.916E-2	3.442E+0	5.787E+0
-2.592E-2	3.474E+0	5.755E+0
-2.754E-2	3.529E+0	5.807E+0
-2.754E-2	3.497E+0	5.632E+0
-3.078E-2	3.445E+0	5.778E+0
-2.592E-2	3.529E+0	5.797E+0
-2.592E-2	3.529E+0	5.735E+0
-2.754E-2	3.465E+0	5.771E+0
-3.078E-2	3.491E+0	5.800E+0
-2.754E-2	3.494E+0	5.729E+0
-2.592E-2	3.471E+0	5.703E+0
-3.078E-2	3.478E+0	5.745E+0
-2.916E-2	3.510E+0	5.726E+0
-2.592E-2	3.539E+0	5.791E+0
-2.592E-2	3.533E+0	5.758E+0
-3.078E-2	3.491E+0	5.755E+0
-2.754E-2	3.471E+0	5.761E+0
-2.592E-2	3.513E+0	5.693E+0
-2.267E-2	3.533E+0	5.794E+0
-3.078E-2	3.507E+0	5.768E+0
-2.916E-2	3.507E+0	5.787E+0
-2.754E-2	3.484E+0	5.836E+0
-2.267E-2	3.513E+0	5.683E+0
-2.754E-2	3.520E+0	5.719E+0
-2.916E-2	3.474E+0	5.836E+0
-2.754E-2	3.539E+0	5.745E+0
-2.592E-2	3.517E+0	5.771E+0
-3.078E-2	3.435E+0	5.787E+0
-2.754E-2	3.445E+0	5.800E+0
-2.429E-2	3.484E+0	5.803E+0
-2.754E-2	3.585E+0	5.784E+0
-2.916E-2	3.474E+0	5.732E+0
-2.916E-2	3.416E+0	5.658E+0
-2.429E-2	3.439E+0	5.722E+0
-2.592E-2	3.555E+0	5.729E+0
-2.916E-2	3.422E+0	5.829E+0
-2.754E-2	3.419E+0	5.826E+0
-2.592E-2	3.523E+0	5.881E+0
-2.592E-2	3.465E+0	5.674E+0
-3.078E-2	3.455E+0	5.778E+0
-2.916E-2	3.439E+0	5.742E+0
-2.429E-2	3.484E+0	5.755E+0
-2.754E-2	3.468E+0	5.803E+0
-2.916E-2	3.520E+0	5.742E+0
-2.754E-2	3.487E+0	5.765E+0
-2.754E-2	3.620E+0	5.823E+0
-2.592E-2	3.409E+0	5.778E+0
-2.916E-2	3.484E+0	5.784E+0
-2.916E-2	3.510E+0	5.794E+0
-2.267E-2	3.468E+0	5.703E+0
-2.916E-2	3.536E+0	5.677E+0
-2.916E-2	3.435E+0	5.755E+0
-3.078E-2	3.448E+0	5.700E+0
-2.592E-2	3.529E+0	5.781E+0
-2.754E-2	3.529E+0	5.758E+0
-2.916E-2	3.468E+0	5.719E+0
-2.916E-2	3.539E+0	5.768E+0
-2.267E-2	3.497E+0	5.771E+0
-2.754E-2	3.533E+0	5.677E+0
-2.916E-2	3.403E+0	5.729E+0
-2.916E-2	3.481E+0	5.748E+0
-2.592E-2	3.491E+0	5.735E+0
-2.754E-2	3.504E+0	5.755E+0
-3.078E-2	3.422E+0	5.677E+0
-2.916E-2	3.452E+0	5.794E+0
-2.592E-2	3.497E+0	5.852E+0
-2.754E-2	3.465E+0	5.791E+0
-2.916E-2	3.458E+0	5.826E+0
-2.754E-2	3.491E+0	5.729E+0
-2.592E-2	3.542E+0	5.813E+0
-2.754E-2	3.468E+0	5.748E+0
-2.916E-2	3.510E+0	5.745E+0
-2.916E-2	3.491E+0	5.768E+0
-2.754E-2	3.439E+0	5.794E+0
-2.429E-2	3.432E+0	5.722E+0
-2.916E-2	3.474E+0	5.735E+0
-2.754E-2	3.504E+0	5.849E+0
-2.592E-2	3.481E+0	5.781E+0
-2.592E-2	3.432E+0	5.852E+0
-3.240E-2	3.478E+0	5.771E+0
-3.078E-2	3.403E+0	5.810E+0
-2.592E-2	3.465E+0	5.778E+0
-2.592E-2	3.474E+0	5.774E+0
-2.916E-2	3.422E+0	5.800E+0
-2.754E-2	3.523E+0	5.716E+0
-2.592E-2	3.396E+0	5.758E+0
-2.754E-2	3.500E+0	5.765E+0
-3.078E-2	3.419E+0	5.722E+0
-2.916E-2	3.529E+0	5.677E+0
-2.754E-2	3.439E+0	5.836E+0
-2.592E-2	3.500E+0	5.888E+0
-3.078E-2	3.523E+0	5.816E+0
-2.754E-2	3.461E+0	5.771E+0
-2.754E-2	3.491E+0	5.888E+0
-2.592E-2	3.494E+0	5.739E+0
-2.916E-2	3.403E+0	5.709E+0
-2.754E-2	3.504E+0	5.722E+0
-2.592E-2	3.432E+0	5.765E+0
-2.754E-2	3.520E+0	5.758E+0
-2.754E-2	3.494E+0	5.752E+0
-2.916E-2	3.448E+0	5.748E+0
-2.754E-2	3.468E+0	5.771E+0
-2.754E-2	3.458E+0	5.781E+0
-3.240E-2	3.429E+0	5.719E+0
-2.916E-2	3.445E+0	5.781E+0
-2.429E-2	3.406E+0	5.778E+0
-2.592E-2	3.455E+0	5.787E+0
-3.240E-2	3.500E+0	5.765E+0
-3.078E-2	3.491E+0	5.706E+0
-2.429E-2	3.445E+0	5.842E+0
-2.916E-2	3.452E+0	5.829E+0
-2.916E-2	3.552E+0	5.680E+0
-2.916E-2	3.471E+0	5.807E+0
-2.592E-2	3.452E+0	5.836E+0
-2.592E-2	3.500E+0	5.810E+0
-2.916E-2	3.448E+0	5.829E+0
-2.916E-2	3.497E+0	5.791E+0
-2.754E-2	3.455E+0	5.735E+0
-2.754E-2	3.432E+0	5.791E+0
-3.078E-2	3.526E+0	5.752E+0
-2.754E-2	3.432E+0	5.758E+0
-2.592E-2	3.461E+0	5.842E+0
-2.754E-2	3.461E+0	5.722E+0
-3.078E-2	3.484E+0	5.794E+0
-2.592E-2	3.481E+0	5.700E+0
-2.592E-2	3.523E+0	5.784E+0
-2.754E-2	3.474E+0	5.771E+0
-3.078E-2	3.442E+0	5.700E+0
-2.916E-2	3.517E+0	5.781E+0
-2.429E-2	3.455E+0	5.752E+0
-2.754E-2	3.507E+0	5.755E+0
-3.240E-2	3.474E+0	5.745E+0
-2.754E-2	3.523E+0	5.774E+0
-2.592E-2	3.465E+0	5.771E+0
-2.429E-2	3.484E+0	5.774E+0
-2.754E-2	3.504E+0	5.735E+0
-2.916E-2	3.546E+0	5.768E+0
-2.429E-2	3.500E+0	5.700E+0
-2.754E-2	3.539E+0	5.732E+0
-2.916E-2	3.458E+0	5.771E+0
-2.916E-2	3.478E+0	5.781E+0
-2.592E-2	3.513E+0	5.765E+0
-2.754E-2	3.406E+0	5.761E+0
-2.916E-2	3.539E+0	5.807E+0
-2.592E-2	3.452E+0	5.781E+0
-2.592E-2	3.422E+0	5.732E+0
-2.592E-2	3.529E+0	5.774E+0
-2.916E-2	3.474E+0	5.774E+0
-2.754E-2	3.549E+0	5.670E+0
-2.754E-2	3.478E+0	5.787E+0
-2.429E-2	3.458E+0	5.836E+0
-3.078E-2	3.484E+0	5.778E+0
-2.754E-2	3.471E+0	5.784E+0
-2.429E-2	3.455E+0	5.768E+0
-2.429E-2	3.494E+0	5.791E+0
-2.916E-2	3.494E+0	5.719E+0
-2.916E-2	3.491E+0	5.703E+0
-2.592E-2	3.510E+0	5.739E+0
-2.592E-2	3.445E+0	5.716E+0
-2.916E-2	3.468E+0	5.901E+0
-2.592E-2	3.497E+0	5.742E+0
-2.429E-2	3.520E+0	5.771E+0
-2.592E-2	3.458E+0	5.761E+0
-2.916E-2	3.494E+0	5.732E+0
-3.078E-2	3.354E+0	5.765E+0
-2.592E-2	3.419E+0	5.875E+0
-2.592E-2	3.439E+0	5.823E+0
-2.916E-2	3.523E+0	5.781E+0
-2.754E-2	3.494E+0	5.752E+0
-2.429E-2	3.500E+0	5.768E+0
-2.754E-2	3.471E+0	5.748E+0
-3.078E-2	3.581E+0	5.680E+0
-2.754E-2	3.559E+0	5.810E+0
-2.592E-2	3.448E+0	5.713E+0
-2.592E-2	3.487E+0	5.833E+0
-2.916E-2	3.487E+0	5.859E+0
-2.754E-2	3.461E+0	5.810E+0
-2.592E-2	3.487E+0	5.842E+0
-2.916E-2	3.526E+0	5.836E+0
-2.916E-2	3.500E+0	5.784E+0
-2.754E-2	3.504E+0	5.826E+0
-2.754E-2	3.497E+0	5.752E+0
-2.754E-2	3.559E+0	5.823E+0
-3.078E-2	3.500E+0	5.735E+0
-3.078E-2	3.487E+0	5.842E+0
-2.267E-2	3.432E+0	5.742E+0
-3.240E-2	3.526E+0	5.687E+0
-2.916E-2	3.500E+0	5.761E+0
-3.240E-2	3.471E+0	5.687E+0
-2.592E-2	3.487E+0	5.810E+0
-2.754E-2	3.442E+0	5.774E+0
-2.916E-2	3.494E+0	5.807E+0
-3.078E-2	3.487E+0	5.816E+0
-2.592E-2	3.507E+0	5.778E+0
-2.592E-2	3.513E+0	5.755E+0
-2.916E-2	3.533E+0	5.836E+0
-2.754E-2	3.565E+0	5.742E+0
-2.429E-2	3.500E+0	5.846E+0
-2.592E-2	3.468E+0	5.700E+0
-2.916E-2	3.533E+0	5.787E+0
-2.916E-2	3.455E+0	5.748E+0
-2.592E-2	3.507E+0	5.765E+0
-2.592E-2	3.507E+0	5.735E+0
-3.240E-2	3.468E+0	5.787E+0
-3.240E-2	3.439E+0	5.761E+0
-2.105E-2	3.539E+0	5.771E+0
-2.754E-2	3.471E+0	5.810E+0
-3.078E-2	3.497E+0	5.774E+0
-2.754E-2	3.465E+0	5.781E+0
-2.429E-2	3.465E+0	5.813E+0
-2.592E-2	3.481E+0	5.739E+0
-3.078E-2	3.500E+0	5.797E+0
-3.078E-2	3.491E+0	5.680E+0
-2.592E-2	3.442E+0	5.726E+0
-2.754E-2	3.439E+0	5.839E+0
-2.916E-2	3.575E+0	5.706E+0
-2.916E-2	3.507E+0	5.813E+0
-2.592E-2	3.510E+0	5.794E+0
-3.078E-2	3.497E+0	5.752E+0
-2.916E-2	3.513E+0	5.690E+0
-2.592E-2	3.403E+0	5.794E+0
-2.754E-2	3.461E+0	5.833E+0
-2.754E-2	3.497E+0	5.849E+0
-2.916E-2	3.510E+0	5.774E+0
-2.916E-2	3.461E+0	5.732E+0
-2.592E-2	3.513E+0	5.784E+0
-2.754E-2	3.413E+0	5.842E+0
-2.754E-2	3.474E+0	5.765E+0
-3.078E-2	3.458E+0	5.820E+0
-2.754E-2	3.422E+0	5.716E+0
-2.592E-2	3.465E+0	5.700E+0
-3.078E-2	3.458E+0	5.833E+0
-2.592E-2	3.442E+0	5.800E+0
-2.592E-2	3.533E+0	5.735E+0
-2.754E-2	3.468E+0	5.658E+0
-2.754E-2	3.478E+0	5.768E+0
-2.916E-2	3.481E+0	5.823E+0
-2.592E-2	3.471E+0	5.732E+0
-2.754E-2	3.442E+0	5.855E+0
-3.078E-2	3.474E+0	5.752E+0
-2.592E-2	3.452E+0	5.842E+0
-2.429E-2	3.448E+0	5.829E+0
-2.592E-2	3.429E+0	5.794E+0
-3.078E-2	3.484E+0	5.797E+0
-2.754E-2	3.539E+0	5.791E+0
-2.267E-2	3.406E+0	5.752E+0
-2.754E-2	3.471E+0	5.784E+0
-2.916E-2	3.520E+0	5.758E+0
-2.754E-2	3.458E+0	5.823E+0
-2.754E-2	3.442E+0	5.732E+0
-2.592E-2	3.494E+0	5.774E+0
-3.078E-2	3.539E+0	5.729E+0
-2.916E-2	3.481E+0	5.855E+0
-2.592E-2	3.458E+0	5.761E+0
-2.754E-2	3.500E+0	5.748E+0
-2.754E-2	3.345E+0	5.781E+0
-2.754E-2	3.474E+0	5.661E+0
-2.916E-2	3.487E+0	5.778E+0
-2.592E-2	3.517E+0	5.820E+0
-3.078E-2	3.439E+0	5.758E+0
-2.754E-2	3.500E+0	5.664E+0
-2.267E-2	3.474E+0	5.778E+0
-2.754E-2	3.497E+0	5.735E+0
-3.078E-2	3.478E+0	5.703E+0
-2.916E-2	3.491E+0	5.826E+0
-2.429E-2	3.429E+0	5.794E+0
-2.592E-2	3.439E+0	5.755E+0
-2.754E-2	3.497E+0	5.706E+0
-2.916E-2	3.494E+0	5.778E+0
-2.592E-2	3.520E+0	5.807E+0
-2.429E-2	3.542E+0	5.791E+0
-3.078E-2	3.504E+0	5.820E+0
-3.078E-2	3.523E+0	5.787E+0
-2.592E-2	3.510E+0	5.709E+0
-2.429E-2	3.481E+0	5.791E+0
-3.078E-2	3.465E+0	5.878E+0
-2.754E-2	3.526E+0	5.735E+0
-2.429E-2	3.526E+0	5.703E+0
-2.592E-2	3.513E+0	5.794E+0
-2.916E-2	3.409E+0	5.768E+0
-2.429E-2	3.432E+0	5.628E+0
-2.754E-2	3.510E+0	5.784E+0
-2.754E-2	3.429E+0	5.865E+0
-2.754E-2	3.465E+0	5.774E+0
-2.916E-2	3.426E+0	5.797E+0
-2.592E-2	3.520E+0	5.836E+0
-2.754E-2	3.549E+0	5.722E+0
-3.403E-2	3.474E+0	5.729E+0
-2.754E-2	3.471E+0	5.719E+0
-2.754E-2	3.497E+0	5.693E+0
-2.429E-2	3.484E+0	5.784E+0
-2.916E-2	3.471E+0	5.748E+0
-2.916E-2	3.529E+0	5.739E+0
-2.429E-2	3.510E+0	5.735E+0
-2.754E-2	3.491E+0	5.670E+0
-2.754E-2	3.562E+0	5.771E+0
-2.592E-2	3.491E+0	5.803E+0
-2.592E-2	3.487E+0	5.836E+0
-2.916E-2	3.504E+0	5.745E+0
-3.240E-2	3.478E+0	5.693E+0
-2.916E-2	3.526E+0	5.771E+0
-2.754E-2	3.536E+0	5.713E+0
-2.754E-2	3.481E+0	5.752E+0
-3.078E-2	3.455E+0	5.758E+0
-3.078E-2	3.578E+0	5.855E+0
-2.592E-2	3.445E+0	5.690E+0
-2.754E-2	3.429E+0	5.787E+0
-2.916E-2	3.491E+0	5.706E+0
-2.754E-2	3.474E+0	5.654E+0
-2.267E-2	3.448E+0	5.816E+0
-2.592E-2	3.520E+0	5.881E+0
-3.078E-2	3.491E+0	5.768E+0
-2.916E-2	3.500E+0	5.813E+0
-2.754E-2	3.452E+0	5.820E+0
-2.754E-2	3.494E+0	5.820E+0
-3.078E-2	3.419E+0	5.761E+0
-2.754E-2	3.497E+0	5.690E+0
-2.754E-2	3.497E+0	5.771E+0
-2.754E-2	3.484E+0	5.787E+0
-2.916E-2	3.497E+0	5.768E+0
-2.754E-2	3.481E+0	5.807E+0
-2.429E-2	3.448E+0	5.820E+0
-2.754E-2	3.474E+0	5.846E+0
-2.916E-2	3.491E+0	5.726E+0
-2.592E-2	3.484E+0	5.713E+0
-2.592E-2	3.484E+0	5.742E+0
-2.592E-2	3.468E+0	5.794E+0
-2.754E-2	3.494E+0	5.768E+0
-2.592E-2	3.510E+0	5.797E+0
-2.592E-2	3.487E+0	5.745E+0
-2.754E-2	3.491E+0	5.778E+0
-3.078E-2	3.549E+0	5.859E+0
-2.916E-2	3.500E+0	5.791E+0
-2.754E-2	3.578E+0	5.797E+0
-2.754E-2	3.465E+0	5.745E+0
-2.754E-2	3.435E+0	5.768E+0
-2.754E-2	3.484E+0	5.846E+0
-2.429E-2	3.478E+0	5.680E+0
-2.592E-2	3.491E+0	5.687E+0
-2.916E-2	3.448E+0	5.787E+0
-3.078E-2	3.471E+0	5.765E+0
-2.429E-2	3.549E+0	5.752E+0
-2.592E-2	3.526E+0	5.765E+0
-3.078E-2	3.471E+0	5.771E+0
-2.916E-2	3.468E+0	5.787E+0
-2.429E-2	3.474E+0	5.748E+0
-2.592E-2	3.478E+0	5.943E+0
-3.078E-2	3.487E+0	5.696E+0
-2.754E-2	3.507E+0	5.784E+0
-2.267E-2	3.432E+0	5.852E+0
-2.429E-2	3.406E+0	5.791E+0
-2.754E-2	3.500E+0	5.774E+0
-3.240E-2	3.539E+0	5.758E+0
-2.592E-2	3.494E+0	5.729E+0
-2.754E-2	3.484E+0	5.709E+0
-2.916E-2	3.403E+0	5.816E+0
-2.754E-2	3.484E+0	5.797E+0
-2.754E-2	3.465E+0	5.784E+0
-2.429E-2	3.510E+0	5.820E+0
-2.916E-2	3.562E+0	5.748E+0
-2.916E-2	3.465E+0	5.719E+0
-2.429E-2	3.445E+0	5.761E+0
-2.916E-2	3.507E+0	5.820E+0
-2.754E-2	3.455E+0	5.739E+0
-2.916E-2	3.471E+0	5.813E+0
-2.592E-2	3.448E+0	5.732E+0
-2.754E-2	3.549E+0	5.706E+0
-2.916E-2	3.445E+0	5.774E+0
-2.754E-2	3.549E+0	5.687E+0
-2.592E-2	3.510E+0	5.768E+0
-2.429E-2	3.481E+0	5.761E+0
-3.078E-2	3.559E+0	5.742E+0
-2.916E-2	3.539E+0	5.781E+0
-2.592E-2	3.429E+0	5.758E+0
-2.592E-2	3.471E+0	5.898E+0
-3.078E-2	3.497E+0	5.833E+0
-3.078E-2	3.504E+0	5.761E+0
-2.429E-2	3.507E+0	5.807E+0
-2.592E-2	3.504E+0	5.752E+0
-2.916E-2	3.575E+0	5.748E+0
-3.078E-2	3.526E+0	5.803E+0
-2.429E-2	3.481E+0	5.797E+0
-2.592E-2	3.500E+0	5.865E+0
-3.078E-2	3.507E+0	5.803E+0
-2.592E-2	3.546E+0	5.839E+0
-2.754E-2	3.481E+0	5.752E+0
-2.429E-2	3.435E+0	5.820E+0
-3.240E-2	3.536E+0	5.765E+0
-2.916E-2	3.517E+0	5.820E+0
-2.267E-2	3.445E+0	5.745E+0
-2.592E-2	3.562E+0	5.771E+0
-3.078E-2	3.487E+0	5.709E+0
-2.916E-2	3.504E+0	5.810E+0
-2.429E-2	3.448E+0	5.761E+0
-2.592E-2	3.465E+0	5.924E+0
-2.916E-2	3.442E+0	5.911E+0
-2.754E-2	3.504E+0	5.729E+0
-2.592E-2	3.546E+0	5.735E+0
-2.754E-2	3.478E+0	5.713E+0
-2.916E-2	3.491E+0	5.745E+0
-3.078E-2	3.487E+0	5.787E+0
-2.592E-2	3.478E+0	5.800E+0
-2.754E-2	3.487E+0	5.722E+0
-2.916E-2	3.435E+0	5.784E+0
-2.754E-2	3.533E+0	5.735E+0
-2.592E-2	3.507E+0	5.761E+0
-2.592E-2	3.442E+0	5.781E+0
-2.916E-2	3.465E+0	5.787E+0
-2.916E-2	3.494E+0	5.816E+0
-2.592E-2	3.526E+0	5.716E+0
-2.592E-2	3.497E+0	5.797E+0
-2.916E-2	3.481E+0	5.742E+0
-3.078E-2	3.581E+0	5.706E+0
-2.754E-2	3.484E+0	5.755E+0
-2.592E-2	3.448E+0	5.810E+0
-2.916E-2	3.465E+0	5.683E+0
-2.754E-2	3.552E+0	5.729E+0
-2.429E-2	3.504E+0	5.768E+0
-2.754E-2	3.452E+0	5.849E+0
-3.078E-2	3.487E+0	5.758E+0
-2.592E-2	3.452E+0	5.797E+0
-2.592E-2	3.500E+0	5.739E+0
-2.754E-2	3.491E+0	5.800E+0
-2.916E-2	3.507E+0	5.791E+0
-2.916E-2	3.529E+0	5.826E+0
-2.754E-2	3.426E+0	5.784E+0
-2.916E-2	3.468E+0	5.868E+0
-2.916E-2	3.504E+0	5.690E+0
-2.916E-2	3.474E+0	5.771E+0
-2.754E-2	3.526E+0	5.829E+0
-2.592E-2	3.513E+0	5.794E+0
-2.754E-2	3.523E+0	5.807E+0
-2.916E-2	3.390E+0	5.765E+0
-2.592E-2	3.523E+0	5.742E+0
-2.592E-2	3.487E+0	5.810E+0
-3.078E-2	3.549E+0	5.842E+0
-2.754E-2	3.581E+0	5.774E+0
-2.429E-2	3.510E+0	5.807E+0
-2.592E-2	3.529E+0	5.748E+0
-3.078E-2	3.568E+0	5.810E+0
-2.916E-2	3.562E+0	5.784E+0
-2.754E-2	3.552E+0	5.894E+0
-2.592E-2	3.474E+0	5.752E+0
-2.916E-2	3.568E+0	5.810E+0
-2.916E-2	3.513E+0	5.810E+0
-2.592E-2	3.539E+0	5.778E+0
-2.592E-2	3.513E+0	5.829E+0
-3.078E-2	3.458E+0	5.807E+0
-2.916E-2	3.549E+0	5.784E+0
-2.592E-2	3.549E+0	5.800E+0
-2.754E-2	3.474E+0	5.797E+0
-3.078E-2	3.520E+0	5.829E+0
-2.754E-2	3.494E+0	5.742E+0
-2.754E-2	3.468E+0	5.833E+0
-2.429E-2	3.487E+0	5.755E+0
-3.078E-2	3.513E+0	5.771E+0
-2.754E-2	3.507E+0	5.745E+0
-2.592E-2	3.533E+0	5.739E+0
-2.429E-2	3.497E+0	5.846E+0
-2.916E-2	3.474E+0	5.800E+0
-2.916E-2	3.500E+0	5.784E+0
-2.592E-2	3.484E+0	5.846E+0
-2.592E-2	3.426E+0	5.729E+0
-3.078E-2	3.552E+0	5.820E+0
-2.754E-2	3.546E+0	5.813E+0
-2.592E-2	3.458E+0	5.748E+0
-2.592E-2	3.533E+0	5.735E+0
-3.403E-2	3.529E+0	5.797E+0
-2.754E-2	3.494E+0	5.758E+0
-2.592E-2	3.484E+0	5.768E+0
-2.592E-2	3.465E+0	5.813E+0
-3.240E-2	3.507E+0	5.813E+0
-2.916E-2	3.539E+0	5.820E+0
-2.429E-2	3.552E+0	5.748E+0
-2.754E-2	3.526E+0	5.891E+0
-3.078E-2	3.442E+0	5.713E+0
-2.754E-2	3.465E+0	5.748E+0
-2.754E-2	3.542E+0	5.784E+0
-2.429E-2	3.455E+0	5.813E+0
-3.078E-2	3.439E+0	5.739E+0
-2.916E-2	3.526E+0	5.813E+0
-2.592E-2	3.497E+0	5.784E+0
-2.592E-2	3.435E+0	5.696E+0
-3.078E-2	3.484E+0	5.768E+0
-3.078E-2	3.520E+0	5.670E+0
-2.592E-2	3.458E+0	5.839E+0
-2.754E-2	3.497E+0	5.758E+0
-2.754E-2	3.481E+0	5.807E+0
-2.592E-2	3.529E+0	5.722E+0
-2.592E-2	3.539E+0	5.826E+0
-2.754E-2	3.549E+0	5.774E+0
-2.916E-2	3.542E+0	5.826E+0
-2.916E-2	3.504E+0	5.862E+0
-2.267E-2	3.461E+0	5.748E+0
-2.754E-2	3.458E+0	5.778E+0
-2.754E-2	3.461E+0	5.852E+0
-2.754E-2	3.578E+0	5.826E+0
-2.754E-2	3.500E+0	5.810E+0
-2.592E-2	3.491E+0	5.803E+0
-2.916E-2	3.481E+0	5.758E+0
-2.916E-2	3.442E+0	5.797E+0
-2.429E-2	3.510E+0	5.878E+0
-2.592E-2	3.497E+0	5.787E+0
-3.240E-2	3.504E+0	5.739E+0
-2.916E-2	3.520E+0	5.787E+0
-2.754E-2	3.504E+0	5.739E+0
-2.754E-2	3.504E+0	5.719E+0
-2.754E-2	3.562E+0	5.791E+0
-2.754E-2	3.552E+0	5.862E+0
-2.429E-2	3.484E+0	5.742E+0
-2.429E-2	3.559E+0	5.696E+0
-2.754E-2	3.504E+0	5.680E+0
-2.754E-2	3.510E+0	5.833E+0
-2.754E-2	3.520E+0	5.774E+0
-2.754E-2	3.481E+0	5.745E+0
-3.078E-2	3.500E+0	5.745E+0
-2.916E-2	3.559E+0	5.739E+0
-2.267E-2	3.500E+0	5.849E+0
-2.592E-2	3.481E+0	5.771E+0
-2.916E-2	3.552E+0	5.784E+0
-2.592E-2	3.455E+0	5.771E+0
-2.429E-2	3.507E+0	5.855E+0
-2.592E-2	3.403E+0	5.765E+0
-2.916E-2	3.481E+0	5.810E+0
-2.916E-2	3.481E+0	5.842E+0
-2.592E-2	3.526E+0	5.791E+0
-2.916E-2	3.494E+0	5.803E+0
-2.916E-2	3.549E+0	5.739E+0
-3.078E-2	3.517E+0	5.820E+0
-2.429E-2	3.403E+0	5.713E+0
-2.916E-2	3.510E+0	5.784E+0
-2.916E-2	3.474E+0	5.778E+0
-2.916E-2	3.452E+0	5.761E+0
-2.267E-2	3.487E+0	5.752E+0
[truncated: 93,951 more rows]
