# Supplementary material for: Improved ANAP incorporation and VCF analysis reveal details of P2X7 current facilitation and a limited conformational interplay between ATP binding and the intracellular ballast domain
Source: eLife. 2023 Jan 4;12:e82479. doi: 10.7554/eLife.82479 (PMC9859053; doi:10.7554/eLife.82479)
Supplement: Figure 3—figure supplement 3—source data 2. [file elife-82479-fig3-figsupp3-data2.zip › Figure-3_figure-supplement-3_source-data-2/S23N-constructs/l23/23.csv]

-7.295E-2	5.638E+0	9.385E+0
-7.295E-2	5.696E+0	9.446E+0
-7.457E-2	5.703E+0	9.479E+0
-7.295E-2	5.713E+0	9.440E+0
-7.295E-2	5.735E+0	9.398E+0
-7.295E-2	5.677E+0	9.294E+0
-7.457E-2	5.700E+0	9.297E+0
-7.620E-2	5.612E+0	9.339E+0
-6.971E-2	5.641E+0	9.404E+0
-7.295E-2	5.752E+0	9.294E+0
-7.457E-2	5.739E+0	9.271E+0
-7.457E-2	5.693E+0	9.372E+0
-6.809E-2	5.677E+0	9.255E+0
-6.971E-2	5.726E+0	9.385E+0
-7.295E-2	5.632E+0	9.275E+0
-7.295E-2	5.654E+0	9.313E+0
-7.133E-2	5.709E+0	9.375E+0
-7.295E-2	5.690E+0	9.375E+0
-7.133E-2	5.599E+0	9.291E+0
-7.457E-2	5.739E+0	9.190E+0
-7.133E-2	5.635E+0	9.430E+0
-7.295E-2	5.661E+0	9.440E+0
-7.457E-2	5.700E+0	9.385E+0
-7.133E-2	5.778E+0	9.411E+0
-7.133E-2	5.674E+0	9.433E+0
-6.809E-2	5.651E+0	9.485E+0
-7.457E-2	5.632E+0	9.304E+0
-7.620E-2	5.696E+0	9.339E+0
-7.133E-2	5.670E+0	9.287E+0
-6.971E-2	5.654E+0	9.502E+0
-7.457E-2	5.619E+0	9.369E+0
-7.457E-2	5.661E+0	9.229E+0
-6.971E-2	5.615E+0	9.339E+0
-7.295E-2	5.635E+0	9.287E+0
-7.295E-2	5.680E+0	9.372E+0
-6.971E-2	5.658E+0	9.297E+0
-7.295E-2	5.696E+0	9.317E+0
-7.133E-2	5.683E+0	9.304E+0
-7.620E-2	5.722E+0	9.369E+0
-7.133E-2	5.748E+0	9.252E+0
-7.295E-2	5.651E+0	9.294E+0
-7.295E-2	5.709E+0	9.326E+0
-7.133E-2	5.648E+0	9.320E+0
-7.620E-2	5.732E+0	9.291E+0
-7.133E-2	5.722E+0	9.323E+0
-7.133E-2	5.677E+0	9.482E+0
-7.457E-2	5.703E+0	9.362E+0
-7.457E-2	5.696E+0	9.242E+0
-7.295E-2	5.683E+0	9.362E+0
-7.133E-2	5.658E+0	9.349E+0
-7.295E-2	5.622E+0	9.502E+0
-7.457E-2	5.635E+0	9.339E+0
-7.133E-2	5.690E+0	9.326E+0
-6.971E-2	5.690E+0	9.401E+0
-7.782E-2	5.677E+0	9.294E+0
-7.295E-2	5.606E+0	9.161E+0
-6.971E-2	5.690E+0	9.388E+0
-7.133E-2	5.726E+0	9.310E+0
-7.295E-2	5.667E+0	9.352E+0
-7.457E-2	5.774E+0	9.294E+0
-6.971E-2	5.703E+0	9.310E+0
-7.295E-2	5.732E+0	9.326E+0
-7.620E-2	5.674E+0	9.395E+0
-7.133E-2	5.683E+0	9.385E+0
-7.295E-2	5.667E+0	9.339E+0
-6.971E-2	5.713E+0	9.391E+0
-7.457E-2	5.690E+0	9.268E+0
-7.782E-2	5.576E+0	9.349E+0
-6.971E-2	5.758E+0	9.294E+0
-7.295E-2	5.648E+0	9.427E+0
-7.295E-2	5.677E+0	9.297E+0
-7.295E-2	5.722E+0	9.356E+0
-7.133E-2	5.683E+0	9.271E+0
-7.295E-2	5.622E+0	9.343E+0
-7.620E-2	5.784E+0	9.346E+0
-7.295E-2	5.638E+0	9.294E+0
-6.971E-2	5.787E+0	9.320E+0
-7.133E-2	5.661E+0	9.408E+0
-7.295E-2	5.719E+0	9.356E+0
-7.457E-2	5.693E+0	9.391E+0
-7.295E-2	5.687E+0	9.349E+0
-6.971E-2	5.677E+0	9.385E+0
-7.620E-2	5.635E+0	9.382E+0
-6.971E-2	5.690E+0	9.372E+0
-7.133E-2	5.735E+0	9.395E+0
-7.133E-2	5.722E+0	9.291E+0
-7.295E-2	5.638E+0	9.249E+0
-7.620E-2	5.696E+0	9.395E+0
-7.133E-2	5.638E+0	9.528E+0
-7.620E-2	5.612E+0	9.382E+0
-7.620E-2	5.680E+0	9.453E+0
-7.133E-2	5.667E+0	9.339E+0
-7.133E-2	5.677E+0	9.408E+0
-7.133E-2	5.732E+0	9.291E+0
-7.295E-2	5.645E+0	9.469E+0
-7.295E-2	5.670E+0	9.404E+0
-6.971E-2	5.719E+0	9.323E+0
-7.457E-2	5.664E+0	9.385E+0
-7.457E-2	5.687E+0	9.323E+0
-7.295E-2	5.729E+0	9.356E+0
-7.133E-2	5.683E+0	9.378E+0
-7.133E-2	5.716E+0	9.365E+0
-7.457E-2	5.622E+0	9.203E+0
-7.295E-2	5.722E+0	9.417E+0
-6.809E-2	5.791E+0	9.356E+0
-7.133E-2	5.739E+0	9.433E+0
-7.295E-2	5.742E+0	9.479E+0
-7.457E-2	5.778E+0	9.362E+0
-7.133E-2	5.670E+0	9.307E+0
-7.133E-2	5.735E+0	9.291E+0
-7.295E-2	5.622E+0	9.323E+0
-7.457E-2	5.632E+0	9.378E+0
-6.971E-2	5.716E+0	9.427E+0
-7.295E-2	5.690E+0	9.446E+0
-7.620E-2	5.661E+0	9.414E+0
-7.457E-2	5.687E+0	9.391E+0
-7.295E-2	5.687E+0	9.398E+0
-7.133E-2	5.791E+0	9.365E+0
-7.457E-2	5.719E+0	9.300E+0
-7.457E-2	5.615E+0	9.385E+0
-7.133E-2	5.696E+0	9.268E+0
-7.295E-2	5.677E+0	9.339E+0
-7.457E-2	5.661E+0	9.433E+0
-7.295E-2	5.664E+0	9.330E+0
-7.295E-2	5.765E+0	9.395E+0
-7.133E-2	5.755E+0	9.317E+0
-7.457E-2	5.664E+0	9.417E+0
-7.133E-2	5.700E+0	9.372E+0
-7.295E-2	5.632E+0	9.236E+0
-7.133E-2	5.680E+0	9.433E+0
-7.457E-2	5.722E+0	9.372E+0
-7.457E-2	5.713E+0	9.275E+0
-7.133E-2	5.645E+0	9.278E+0
-7.133E-2	5.583E+0	9.307E+0
-7.295E-2	5.752E+0	9.343E+0
-7.133E-2	5.700E+0	9.356E+0
-7.133E-2	5.667E+0	9.372E+0
-7.133E-2	5.755E+0	9.349E+0
-7.133E-2	5.670E+0	9.271E+0
-7.457E-2	5.700E+0	9.433E+0
-7.133E-2	5.658E+0	9.463E+0
-6.971E-2	5.612E+0	9.236E+0
-7.620E-2	5.732E+0	9.336E+0
-7.295E-2	5.752E+0	9.349E+0
-7.133E-2	5.664E+0	9.323E+0
-6.809E-2	5.667E+0	9.385E+0
-7.457E-2	5.554E+0	9.446E+0
-7.457E-2	5.674E+0	9.356E+0
-7.133E-2	5.677E+0	9.359E+0
-7.295E-2	5.735E+0	9.382E+0
-7.457E-2	5.726E+0	9.352E+0
-7.133E-2	5.687E+0	9.346E+0
-7.457E-2	5.680E+0	9.398E+0
-6.971E-2	5.706E+0	9.287E+0
-7.457E-2	5.651E+0	9.463E+0
-7.620E-2	5.687E+0	9.456E+0
-7.133E-2	5.589E+0	9.417E+0
-7.295E-2	5.625E+0	9.349E+0
-7.620E-2	5.713E+0	9.404E+0
-7.295E-2	5.693E+0	9.297E+0
-7.295E-2	5.609E+0	9.398E+0
-7.295E-2	5.745E+0	9.284E+0
-7.457E-2	5.641E+0	9.326E+0
-7.457E-2	5.638E+0	9.300E+0
-6.971E-2	5.716E+0	9.297E+0
-7.295E-2	5.664E+0	9.352E+0
-7.295E-2	5.761E+0	9.365E+0
-7.457E-2	5.654E+0	9.398E+0
-7.133E-2	5.615E+0	9.430E+0
-7.295E-2	5.693E+0	9.330E+0
-7.457E-2	5.648E+0	9.287E+0
-7.457E-2	5.700E+0	9.408E+0
-6.971E-2	5.622E+0	9.398E+0
-6.971E-2	5.687E+0	9.420E+0
-7.457E-2	5.771E+0	9.300E+0
-7.295E-2	5.674E+0	9.307E+0
-7.295E-2	5.794E+0	9.359E+0
-6.971E-2	5.651E+0	9.388E+0
-7.295E-2	5.709E+0	9.326E+0
-7.295E-2	5.719E+0	9.258E+0
-7.133E-2	5.778E+0	9.352E+0
-6.971E-2	5.726E+0	9.408E+0
-7.457E-2	5.706E+0	9.443E+0
-7.295E-2	5.612E+0	9.356E+0
-7.295E-2	5.703E+0	9.401E+0
-7.295E-2	5.583E+0	9.401E+0
-7.295E-2	5.625E+0	9.249E+0
-7.295E-2	5.683E+0	9.365E+0
-7.133E-2	5.622E+0	9.388E+0
-6.971E-2	5.687E+0	9.469E+0
-7.295E-2	5.719E+0	9.304E+0
-7.133E-2	5.719E+0	9.343E+0
-7.133E-2	5.774E+0	9.138E+0
-7.133E-2	5.670E+0	9.440E+0
-7.457E-2	5.654E+0	9.262E+0
-7.457E-2	5.700E+0	9.317E+0
-7.133E-2	5.654E+0	9.336E+0
-6.971E-2	5.693E+0	9.249E+0
-7.620E-2	5.683E+0	9.310E+0
-7.457E-2	5.593E+0	9.268E+0
-7.295E-2	5.658E+0	9.317E+0
-7.295E-2	5.606E+0	9.375E+0
-7.457E-2	5.735E+0	9.291E+0
-7.133E-2	5.781E+0	9.401E+0
-6.971E-2	5.593E+0	9.398E+0
-7.133E-2	5.745E+0	9.262E+0
-7.457E-2	5.667E+0	9.349E+0
-7.133E-2	5.696E+0	9.356E+0
-7.133E-2	5.667E+0	9.372E+0
-7.133E-2	5.677E+0	9.395E+0
-7.295E-2	5.537E+0	9.414E+0
-7.295E-2	5.748E+0	9.287E+0
-7.133E-2	5.693E+0	9.313E+0
-7.133E-2	5.703E+0	9.333E+0
-7.457E-2	5.803E+0	9.326E+0
-7.295E-2	5.667E+0	9.359E+0
-6.809E-2	5.703E+0	9.508E+0
-7.457E-2	5.716E+0	9.365E+0
-7.457E-2	5.615E+0	9.268E+0
-7.133E-2	5.664E+0	9.317E+0
-6.809E-2	5.719E+0	9.297E+0
-7.133E-2	5.651E+0	9.323E+0
-7.457E-2	5.645E+0	9.346E+0
-7.457E-2	5.700E+0	9.304E+0
-6.971E-2	5.632E+0	9.278E+0
-7.133E-2	5.661E+0	9.456E+0
-7.457E-2	5.638E+0	9.437E+0
-7.457E-2	5.696E+0	9.330E+0
-7.457E-2	5.645E+0	9.359E+0
-7.133E-2	5.709E+0	9.352E+0
-6.971E-2	5.670E+0	9.369E+0
-7.133E-2	5.576E+0	9.404E+0
-6.971E-2	5.632E+0	9.242E+0
-7.133E-2	5.696E+0	9.346E+0
-7.295E-2	5.706E+0	9.356E+0
-7.133E-2	5.661E+0	9.495E+0
-6.971E-2	5.670E+0	9.472E+0
-7.133E-2	5.745E+0	9.317E+0
-7.457E-2	5.654E+0	9.378E+0
-7.295E-2	5.703E+0	9.414E+0
-7.457E-2	5.606E+0	9.440E+0
-7.133E-2	5.703E+0	9.362E+0
-7.295E-2	5.706E+0	9.343E+0
-7.295E-2	5.670E+0	9.365E+0
-7.133E-2	5.651E+0	9.271E+0
-6.971E-2	5.683E+0	9.320E+0
-7.133E-2	5.693E+0	9.359E+0
-7.295E-2	5.648E+0	9.336E+0
-6.971E-2	5.774E+0	9.388E+0
-7.133E-2	5.716E+0	9.284E+0
-7.782E-2	5.735E+0	9.404E+0
-7.457E-2	5.635E+0	9.239E+0
-6.971E-2	5.658E+0	9.498E+0
-7.620E-2	5.648E+0	9.398E+0
-7.457E-2	5.713E+0	9.219E+0
-7.457E-2	5.696E+0	9.275E+0
-7.295E-2	5.654E+0	9.395E+0
-6.971E-2	5.596E+0	9.352E+0
-7.457E-2	5.635E+0	9.401E+0
-7.295E-2	5.667E+0	9.365E+0
-7.133E-2	5.693E+0	9.427E+0
-7.133E-2	5.667E+0	9.411E+0
-7.295E-2	5.670E+0	9.333E+0
-7.457E-2	5.687E+0	9.414E+0
-6.809E-2	5.739E+0	9.463E+0
-6.809E-2	5.752E+0	9.339E+0
-7.457E-2	5.693E+0	9.313E+0
-7.457E-2	5.651E+0	9.430E+0
-6.971E-2	5.816E+0	9.365E+0
-7.133E-2	5.761E+0	9.401E+0
-7.295E-2	5.619E+0	9.330E+0
-7.457E-2	5.625E+0	9.255E+0
-6.809E-2	5.739E+0	9.437E+0
-6.971E-2	5.680E+0	9.388E+0
-7.295E-2	5.771E+0	9.411E+0
-7.295E-2	5.632E+0	9.343E+0
-6.971E-2	5.632E+0	9.291E+0
-7.133E-2	5.719E+0	9.365E+0
-7.295E-2	5.706E+0	9.310E+0
-7.457E-2	5.586E+0	9.463E+0
-7.133E-2	5.654E+0	9.252E+0
-7.133E-2	5.713E+0	9.330E+0
-7.295E-2	5.716E+0	9.404E+0
-7.457E-2	5.560E+0	9.320E+0
-7.133E-2	5.664E+0	9.414E+0
-7.133E-2	5.700E+0	9.365E+0
-7.295E-2	5.651E+0	9.245E+0
-7.295E-2	5.615E+0	9.278E+0
-7.133E-2	5.693E+0	9.369E+0
-6.646E-2	5.632E+0	9.362E+0
-7.620E-2	5.709E+0	9.420E+0
-7.620E-2	5.713E+0	9.365E+0
-7.133E-2	5.745E+0	9.336E+0
-6.971E-2	5.654E+0	9.414E+0
-7.295E-2	5.622E+0	9.365E+0
-7.457E-2	5.670E+0	9.317E+0
-6.809E-2	5.791E+0	9.404E+0
-6.971E-2	5.570E+0	9.336E+0
-7.457E-2	5.612E+0	9.343E+0
-7.457E-2	5.654E+0	9.333E+0
-7.457E-2	5.589E+0	9.463E+0
-7.133E-2	5.583E+0	9.375E+0
-7.295E-2	5.674E+0	9.275E+0
-7.295E-2	5.625E+0	9.339E+0
-7.133E-2	5.726E+0	9.420E+0
-7.295E-2	5.670E+0	9.453E+0
-7.457E-2	5.667E+0	9.343E+0
-7.295E-2	5.661E+0	9.304E+0
-6.971E-2	5.554E+0	9.372E+0
-7.133E-2	5.680E+0	9.391E+0
-7.457E-2	5.589E+0	9.255E+0
-7.133E-2	5.739E+0	9.323E+0
-6.971E-2	5.726E+0	9.307E+0
-7.295E-2	5.547E+0	9.278E+0
-7.620E-2	5.693E+0	9.446E+0
-7.295E-2	5.722E+0	9.485E+0
-7.133E-2	5.739E+0	9.287E+0
-7.133E-2	5.645E+0	9.417E+0
-7.457E-2	5.674E+0	9.524E+0
-7.457E-2	5.709E+0	9.278E+0
-6.809E-2	5.635E+0	9.333E+0
-7.457E-2	5.670E+0	9.424E+0
-7.295E-2	5.739E+0	9.336E+0
-7.295E-2	5.745E+0	9.378E+0
-7.133E-2	5.628E+0	9.404E+0
-6.971E-2	5.596E+0	9.375E+0
-7.295E-2	5.670E+0	9.291E+0
-7.457E-2	5.619E+0	9.330E+0
-7.133E-2	5.729E+0	9.391E+0
-7.295E-2	5.735E+0	9.420E+0
-7.457E-2	5.615E+0	9.382E+0
-7.295E-2	5.719E+0	9.343E+0
-7.133E-2	5.622E+0	9.466E+0
-7.133E-2	5.742E+0	9.258E+0
-7.457E-2	5.602E+0	9.579E+0
-7.295E-2	5.628E+0	9.326E+0
-7.133E-2	5.648E+0	9.352E+0
-7.295E-2	5.674E+0	9.395E+0
-7.457E-2	5.599E+0	9.330E+0
-7.295E-2	5.742E+0	9.346E+0
-6.809E-2	5.674E+0	9.339E+0
-7.133E-2	5.658E+0	9.414E+0
-7.457E-2	5.641E+0	9.265E+0
-7.133E-2	5.683E+0	9.326E+0
-7.133E-2	5.593E+0	9.339E+0
-6.971E-2	5.683E+0	9.336E+0
-7.295E-2	5.690E+0	9.440E+0
-7.295E-2	5.606E+0	9.343E+0
-7.133E-2	5.758E+0	9.281E+0
-6.971E-2	5.661E+0	9.398E+0
-7.457E-2	5.674E+0	9.437E+0
-7.457E-2	5.593E+0	9.323E+0
-7.295E-2	5.693E+0	9.349E+0
-7.133E-2	5.664E+0	9.317E+0
-7.457E-2	5.683E+0	9.252E+0
-7.133E-2	5.602E+0	9.226E+0
-7.295E-2	5.670E+0	9.320E+0
-7.133E-2	5.719E+0	9.262E+0
-7.457E-2	5.700E+0	9.482E+0
-7.295E-2	5.761E+0	9.297E+0
-6.971E-2	5.674E+0	9.323E+0
-7.133E-2	5.722E+0	9.297E+0
-7.133E-2	5.693E+0	9.287E+0
-7.295E-2	5.752E+0	9.336E+0
-7.133E-2	5.771E+0	9.362E+0
-6.971E-2	5.619E+0	9.275E+0
-6.971E-2	5.706E+0	9.287E+0
-7.133E-2	5.625E+0	9.304E+0
-7.133E-2	5.677E+0	9.284E+0
-7.133E-2	5.700E+0	9.362E+0
-7.295E-2	5.667E+0	9.450E+0
-7.457E-2	5.619E+0	9.323E+0
-7.133E-2	5.638E+0	9.437E+0
-7.295E-2	5.700E+0	9.352E+0
-7.457E-2	5.638E+0	9.505E+0
-7.620E-2	5.674E+0	9.382E+0
-7.133E-2	5.583E+0	9.323E+0
-7.133E-2	5.677E+0	9.385E+0
-7.295E-2	5.609E+0	9.401E+0
-6.971E-2	5.576E+0	9.307E+0
-7.133E-2	5.690E+0	9.287E+0
-7.133E-2	5.667E+0	9.485E+0
-7.295E-2	5.709E+0	9.411E+0
-7.295E-2	5.771E+0	9.359E+0
-6.971E-2	5.680E+0	9.239E+0
-7.133E-2	5.732E+0	9.391E+0
-7.457E-2	5.518E+0	9.414E+0
-7.133E-2	5.700E+0	9.440E+0
-6.809E-2	5.606E+0	9.362E+0
-7.133E-2	5.612E+0	9.459E+0
-7.457E-2	5.596E+0	9.375E+0
-7.457E-2	5.658E+0	9.382E+0
-7.133E-2	5.638E+0	9.414E+0
-7.133E-2	5.742E+0	9.433E+0
-7.295E-2	5.739E+0	9.339E+0
-7.457E-2	5.781E+0	9.378E+0
-7.133E-2	5.748E+0	9.284E+0
-7.295E-2	5.700E+0	9.252E+0
-7.457E-2	5.687E+0	9.437E+0
-7.295E-2	5.654E+0	9.333E+0
-7.133E-2	5.580E+0	9.401E+0
-7.133E-2	5.658E+0	9.485E+0
-7.295E-2	5.739E+0	9.313E+0
-7.295E-2	5.774E+0	9.466E+0
-6.971E-2	5.586E+0	9.339E+0
-6.971E-2	5.648E+0	9.320E+0
-7.457E-2	5.632E+0	9.411E+0
-7.133E-2	5.670E+0	9.190E+0
-6.971E-2	5.690E+0	9.203E+0
-7.133E-2	5.654E+0	9.378E+0
-7.620E-2	5.563E+0	9.320E+0
-7.295E-2	5.713E+0	9.411E+0
-7.295E-2	5.706E+0	9.411E+0
-6.971E-2	5.807E+0	9.395E+0
-7.620E-2	5.670E+0	9.352E+0
-7.457E-2	5.661E+0	9.414E+0
-7.295E-2	5.632E+0	9.411E+0
-7.133E-2	5.700E+0	9.485E+0
-7.457E-2	5.687E+0	9.359E+0
-7.620E-2	5.658E+0	9.417E+0
-7.133E-2	5.654E+0	9.339E+0
-7.295E-2	5.648E+0	9.278E+0
-7.457E-2	5.693E+0	9.388E+0
-7.133E-2	5.726E+0	9.300E+0
-7.295E-2	5.593E+0	9.317E+0
-6.971E-2	5.615E+0	9.297E+0
-7.295E-2	5.722E+0	9.395E+0
-7.295E-2	5.716E+0	9.414E+0
-6.971E-2	5.641E+0	9.297E+0
-7.133E-2	5.700E+0	9.349E+0
-7.295E-2	5.778E+0	9.317E+0
-7.133E-2	5.651E+0	9.245E+0
-6.971E-2	5.690E+0	9.378E+0
-7.295E-2	5.658E+0	9.446E+0
-7.133E-2	5.654E+0	9.420E+0
-7.295E-2	5.680E+0	9.414E+0
-6.809E-2	5.713E+0	9.291E+0
-7.133E-2	5.664E+0	9.304E+0
-7.295E-2	5.570E+0	9.339E+0
-7.295E-2	5.696E+0	9.385E+0
-6.809E-2	5.580E+0	9.385E+0
-7.133E-2	5.648E+0	9.417E+0
-7.295E-2	5.632E+0	9.297E+0
-7.457E-2	5.735E+0	9.320E+0
-6.809E-2	5.664E+0	9.498E+0
-7.295E-2	5.683E+0	9.297E+0
-7.295E-2	5.674E+0	9.187E+0
-7.457E-2	5.667E+0	9.275E+0
-7.133E-2	5.755E+0	9.446E+0
-7.133E-2	5.732E+0	9.278E+0
-7.457E-2	5.609E+0	9.408E+0
-7.295E-2	5.560E+0	9.326E+0
-6.971E-2	5.687E+0	9.323E+0
-7.133E-2	5.693E+0	9.236E+0
-7.457E-2	5.658E+0	9.404E+0
-7.457E-2	5.696E+0	9.356E+0
-6.971E-2	5.677E+0	9.294E+0
-7.133E-2	5.635E+0	9.336E+0
-7.295E-2	5.693E+0	9.258E+0
-7.295E-2	5.658E+0	9.365E+0
-6.971E-2	5.661E+0	9.369E+0
-7.133E-2	5.492E+0	9.258E+0
-7.133E-2	5.719E+0	9.492E+0
-7.457E-2	5.755E+0	9.239E+0
-7.133E-2	5.683E+0	9.388E+0
-7.133E-2	5.748E+0	9.385E+0
-7.620E-2	5.771E+0	9.349E+0
-7.457E-2	5.709E+0	9.300E+0
-6.971E-2	5.632E+0	9.310E+0
-6.971E-2	5.778E+0	9.343E+0
-7.457E-2	5.719E+0	9.226E+0
-7.295E-2	5.632E+0	9.375E+0
-6.971E-2	5.658E+0	9.349E+0
-7.133E-2	5.661E+0	9.369E+0
-7.133E-2	5.765E+0	9.252E+0
-7.457E-2	5.638E+0	9.300E+0
-7.133E-2	5.732E+0	9.356E+0
-7.457E-2	5.726E+0	9.463E+0
-7.295E-2	5.645E+0	9.281E+0
-7.295E-2	5.726E+0	9.411E+0
-6.971E-2	5.742E+0	9.378E+0
-7.133E-2	5.693E+0	9.362E+0
-7.133E-2	5.670E+0	9.420E+0
-7.295E-2	5.609E+0	9.262E+0
-7.133E-2	5.732E+0	9.492E+0
-7.133E-2	5.651E+0	9.343E+0
-7.457E-2	5.687E+0	9.281E+0
-7.457E-2	5.758E+0	9.275E+0
-7.133E-2	5.729E+0	9.346E+0
-6.971E-2	5.632E+0	9.356E+0
-7.133E-2	5.735E+0	9.278E+0
-7.133E-2	5.713E+0	9.430E+0
-7.133E-2	5.748E+0	9.382E+0
-6.971E-2	5.726E+0	9.284E+0
-7.457E-2	5.732E+0	9.310E+0
-7.457E-2	5.690E+0	9.420E+0
-6.646E-2	5.693E+0	9.356E+0
-6.971E-2	5.580E+0	9.382E+0
-7.457E-2	5.602E+0	9.307E+0
-7.782E-2	5.726E+0	9.401E+0
-6.971E-2	5.670E+0	9.369E+0
-6.971E-2	5.732E+0	9.498E+0
-7.620E-2	5.586E+0	9.385E+0
-7.457E-2	5.661E+0	9.365E+0
-7.133E-2	5.729E+0	9.297E+0
-6.971E-2	5.658E+0	9.346E+0
-7.295E-2	5.654E+0	9.395E+0
-6.971E-2	5.687E+0	9.466E+0
-6.971E-2	5.573E+0	9.294E+0
-7.295E-2	5.748E+0	9.226E+0
-7.457E-2	5.596E+0	9.275E+0
-7.133E-2	5.735E+0	9.359E+0
-7.133E-2	5.703E+0	9.359E+0
-6.971E-2	5.625E+0	9.440E+0
-7.457E-2	5.732E+0	9.469E+0
-7.457E-2	5.658E+0	9.401E+0
-7.133E-2	5.726E+0	9.339E+0
-6.971E-2	5.690E+0	9.356E+0
-7.620E-2	5.667E+0	9.323E+0
-7.457E-2	5.758E+0	9.336E+0
-6.971E-2	5.677E+0	9.401E+0
-6.971E-2	5.765E+0	9.304E+0
-7.457E-2	5.693E+0	9.349E+0
-7.295E-2	5.693E+0	9.359E+0
-6.971E-2	5.713E+0	9.414E+0
-6.971E-2	5.700E+0	9.180E+0
-7.295E-2	5.606E+0	9.382E+0
-7.295E-2	5.680E+0	9.414E+0
-6.971E-2	5.654E+0	9.310E+0
-7.133E-2	5.615E+0	9.365E+0
-7.295E-2	5.690E+0	9.313E+0
-7.295E-2	5.752E+0	9.330E+0
-7.295E-2	5.593E+0	9.232E+0
-6.971E-2	5.654E+0	9.307E+0
-7.457E-2	5.693E+0	9.424E+0
-7.457E-2	5.752E+0	9.424E+0
-6.971E-2	5.729E+0	9.300E+0
-7.133E-2	5.716E+0	9.304E+0
-7.295E-2	5.735E+0	9.463E+0
-7.295E-2	5.713E+0	9.362E+0
-7.457E-2	5.583E+0	9.433E+0
-6.971E-2	5.638E+0	9.236E+0
-7.133E-2	5.722E+0	9.443E+0
-7.295E-2	5.667E+0	9.352E+0
-7.133E-2	5.713E+0	9.326E+0
-6.971E-2	5.713E+0	9.310E+0
-7.295E-2	5.645E+0	9.307E+0
-7.295E-2	5.696E+0	9.291E+0
-6.971E-2	5.726E+0	9.307E+0
-7.133E-2	5.703E+0	9.395E+0
-7.295E-2	5.755E+0	9.563E+0
-7.295E-2	5.664E+0	9.278E+0
-6.971E-2	5.683E+0	9.420E+0
-7.133E-2	5.661E+0	9.330E+0
-7.133E-2	5.739E+0	9.294E+0
-7.295E-2	5.602E+0	9.268E+0
-7.133E-2	5.719E+0	9.268E+0
-7.133E-2	5.690E+0	9.320E+0
-7.457E-2	5.602E+0	9.395E+0
-7.133E-2	5.641E+0	9.317E+0
-6.971E-2	5.674E+0	9.369E+0
-6.971E-2	5.674E+0	9.411E+0
-7.620E-2	5.709E+0	9.459E+0
-7.620E-2	5.670E+0	9.362E+0
-7.133E-2	5.696E+0	9.339E+0
-7.133E-2	5.696E+0	9.313E+0
-7.457E-2	5.667E+0	9.252E+0
-7.295E-2	5.628E+0	9.210E+0
-6.971E-2	5.651E+0	9.440E+0
-6.809E-2	5.580E+0	9.498E+0
-7.457E-2	5.612E+0	9.284E+0
-7.457E-2	5.703E+0	9.265E+0
-6.809E-2	5.664E+0	9.232E+0
-6.971E-2	5.709E+0	9.356E+0
-7.295E-2	5.628E+0	9.378E+0
-7.295E-2	5.703E+0	9.352E+0
-6.971E-2	5.807E+0	9.346E+0
-6.971E-2	5.677E+0	9.424E+0
-7.295E-2	5.651E+0	9.343E+0
-7.133E-2	5.683E+0	9.433E+0
-7.133E-2	5.661E+0	9.365E+0
-6.971E-2	5.654E+0	9.291E+0
-7.295E-2	5.677E+0	9.372E+0
-6.971E-2	5.683E+0	9.359E+0
-7.133E-2	5.768E+0	9.336E+0
-6.971E-2	5.739E+0	9.489E+0
-7.457E-2	5.658E+0	9.359E+0
-6.971E-2	5.609E+0	9.424E+0
-6.971E-2	5.602E+0	9.388E+0
-7.133E-2	5.696E+0	9.197E+0
-7.457E-2	5.632E+0	9.424E+0
-7.457E-2	5.615E+0	9.343E+0
-6.971E-2	5.674E+0	9.375E+0
-7.295E-2	5.803E+0	9.492E+0
-7.133E-2	5.612E+0	9.395E+0
-7.295E-2	5.612E+0	9.287E+0
-6.971E-2	5.761E+0	9.287E+0
-7.295E-2	5.700E+0	9.414E+0
-7.133E-2	5.606E+0	9.281E+0
-7.295E-2	5.680E+0	9.359E+0
-7.133E-2	5.719E+0	9.395E+0
-7.295E-2	5.758E+0	9.300E+0
-7.295E-2	5.638E+0	9.362E+0
-7.133E-2	5.765E+0	9.304E+0
-6.971E-2	5.674E+0	9.339E+0
-6.971E-2	5.700E+0	9.450E+0
-7.133E-2	5.602E+0	9.479E+0
-7.133E-2	5.677E+0	9.339E+0
-6.971E-2	5.619E+0	9.297E+0
-7.133E-2	5.641E+0	9.395E+0
-7.133E-2	5.722E+0	9.210E+0
-7.457E-2	5.641E+0	9.446E+0
-6.809E-2	5.586E+0	9.326E+0
-6.809E-2	5.609E+0	9.310E+0
-7.295E-2	5.670E+0	9.365E+0
-7.133E-2	5.693E+0	9.453E+0
-6.646E-2	5.573E+0	9.502E+0
-7.133E-2	5.683E+0	9.336E+0
-7.295E-2	5.752E+0	9.534E+0
-7.133E-2	5.800E+0	9.388E+0
-6.971E-2	5.716E+0	9.330E+0
-6.809E-2	5.674E+0	9.382E+0
-6.971E-2	5.706E+0	9.459E+0
-7.133E-2	5.690E+0	9.294E+0
-6.809E-2	5.771E+0	9.362E+0
-6.971E-2	5.716E+0	9.359E+0
-7.133E-2	5.713E+0	9.242E+0
-7.295E-2	5.544E+0	9.339E+0
-6.646E-2	5.661E+0	9.281E+0
-7.133E-2	5.664E+0	9.281E+0
-7.295E-2	5.593E+0	9.391E+0
-7.133E-2	5.602E+0	9.310E+0
-6.971E-2	5.677E+0	9.398E+0
-7.133E-2	5.755E+0	9.498E+0
-7.457E-2	5.739E+0	9.297E+0
-7.133E-2	5.683E+0	9.417E+0
-7.133E-2	5.554E+0	9.372E+0
-7.133E-2	5.703E+0	9.430E+0
-7.620E-2	5.771E+0	9.326E+0
-7.457E-2	5.752E+0	9.346E+0
-7.133E-2	5.683E+0	9.391E+0
-6.971E-2	5.703E+0	9.307E+0
-7.295E-2	5.615E+0	9.271E+0
-7.457E-2	5.664E+0	9.388E+0
-6.809E-2	5.654E+0	9.349E+0
-6.971E-2	5.726E+0	9.372E+0
-7.295E-2	5.706E+0	9.284E+0
-7.457E-2	5.703E+0	9.239E+0
-6.809E-2	5.680E+0	9.336E+0
-7.133E-2	5.664E+0	9.275E+0
-7.620E-2	5.641E+0	9.300E+0
-7.457E-2	5.748E+0	9.297E+0
-7.133E-2	5.612E+0	9.343E+0
-6.971E-2	5.651E+0	9.287E+0
-7.295E-2	5.648E+0	9.424E+0
-7.133E-2	5.739E+0	9.320E+0
-6.809E-2	5.735E+0	9.395E+0
-7.133E-2	5.765E+0	9.310E+0
-7.457E-2	5.696E+0	9.398E+0
-7.133E-2	5.758E+0	9.430E+0
-6.809E-2	5.606E+0	9.278E+0
-7.133E-2	5.739E+0	9.362E+0
-7.620E-2	5.658E+0	9.414E+0
-7.457E-2	5.635E+0	9.378E+0
-6.971E-2	5.706E+0	9.378E+0
-7.133E-2	5.632E+0	9.433E+0
-7.457E-2	5.722E+0	9.287E+0
-7.457E-2	5.696E+0	9.343E+0
-7.133E-2	5.752E+0	9.294E+0
-7.133E-2	5.667E+0	9.193E+0
-7.295E-2	5.641E+0	9.382E+0
-7.457E-2	5.713E+0	9.388E+0
-6.809E-2	5.690E+0	9.226E+0
-6.971E-2	5.713E+0	9.339E+0
-7.295E-2	5.687E+0	9.401E+0
-7.457E-2	5.755E+0	9.349E+0
-6.646E-2	5.742E+0	9.372E+0
-6.971E-2	5.599E+0	9.281E+0
-7.295E-2	5.690E+0	9.388E+0
-7.295E-2	5.654E+0	9.414E+0
-6.971E-2	5.700E+0	9.427E+0
-7.133E-2	5.664E+0	9.388E+0
-7.295E-2	5.700E+0	9.391E+0
-7.295E-2	5.651E+0	9.391E+0
-7.457E-2	5.674E+0	9.297E+0
-6.809E-2	5.687E+0	9.291E+0
-7.295E-2	5.722E+0	9.203E+0
-7.133E-2	5.758E+0	9.343E+0
-6.971E-2	5.732E+0	9.456E+0
-7.133E-2	5.752E+0	9.226E+0
-7.457E-2	5.690E+0	9.252E+0
-7.457E-2	5.674E+0	9.330E+0
-6.809E-2	5.713E+0	9.300E+0
-7.295E-2	5.726E+0	9.385E+0
-7.295E-2	5.732E+0	9.505E+0
-7.133E-2	5.778E+0	9.411E+0
-7.133E-2	5.658E+0	9.307E+0
-7.295E-2	5.677E+0	9.420E+0
-7.620E-2	5.677E+0	9.365E+0
-7.295E-2	5.722E+0	9.297E+0
-6.809E-2	5.677E+0	9.313E+0
-7.133E-2	5.638E+0	9.420E+0
-7.457E-2	5.635E+0	9.450E+0
-7.133E-2	5.719E+0	9.323E+0
-7.133E-2	5.742E+0	9.265E+0
-7.133E-2	5.648E+0	9.281E+0
-7.133E-2	5.612E+0	9.417E+0
-7.457E-2	5.709E+0	9.362E+0
-7.133E-2	5.680E+0	9.323E+0
-7.295E-2	5.719E+0	9.586E+0
-7.133E-2	5.752E+0	9.395E+0
-7.133E-2	5.709E+0	9.310E+0
-6.971E-2	5.722E+0	9.365E+0
-7.295E-2	5.645E+0	9.284E+0
-7.133E-2	5.680E+0	9.378E+0
-7.295E-2	5.609E+0	9.375E+0
-6.971E-2	5.748E+0	9.297E+0
-7.133E-2	5.765E+0	9.252E+0
-7.133E-2	5.635E+0	9.284E+0
-7.295E-2	5.638E+0	9.317E+0
-6.971E-2	5.677E+0	9.229E+0
-6.646E-2	5.693E+0	9.489E+0
-7.620E-2	5.732E+0	9.239E+0
-7.457E-2	5.670E+0	9.287E+0
-6.646E-2	5.729E+0	9.317E+0
-7.133E-2	5.658E+0	9.326E+0
-7.295E-2	5.638E+0	9.343E+0
-7.295E-2	5.745E+0	9.317E+0
-6.971E-2	5.700E+0	9.385E+0
-6.809E-2	5.638E+0	9.395E+0
-7.457E-2	5.667E+0	9.304E+0
-7.457E-2	5.696E+0	9.369E+0
-6.646E-2	5.664E+0	9.232E+0
-7.133E-2	5.599E+0	9.339E+0
-7.295E-2	5.693E+0	9.388E+0
-7.457E-2	5.638E+0	9.287E+0
-6.971E-2	5.742E+0	9.356E+0
-7.133E-2	5.586E+0	9.297E+0
-7.295E-2	5.596E+0	9.372E+0
-7.133E-2	5.661E+0	9.294E+0
-6.971E-2	5.670E+0	9.349E+0
-6.971E-2	5.670E+0	9.258E+0
-7.133E-2	5.706E+0	9.388E+0
-7.295E-2	5.658E+0	9.408E+0
-6.971E-2	5.667E+0	9.352E+0
-6.971E-2	5.625E+0	9.271E+0
-7.620E-2	5.683E+0	9.404E+0
-7.295E-2	5.651E+0	9.307E+0
-6.971E-2	5.674E+0	9.401E+0
-6.809E-2	5.638E+0	9.323E+0
-6.971E-2	5.651E+0	9.346E+0
-7.295E-2	5.693E+0	9.453E+0
-6.809E-2	5.586E+0	9.300E+0
-7.295E-2	5.680E+0	9.408E+0
-7.295E-2	5.709E+0	9.401E+0
-7.133E-2	5.674E+0	9.317E+0
-7.133E-2	5.648E+0	9.375E+0
-7.295E-2	5.745E+0	9.404E+0
-7.133E-2	5.622E+0	9.365E+0
-7.457E-2	5.619E+0	9.395E+0
-6.809E-2	5.670E+0	9.408E+0
-7.133E-2	5.703E+0	9.268E+0
-7.295E-2	5.563E+0	9.275E+0
-7.133E-2	5.628E+0	9.443E+0
-7.133E-2	5.739E+0	9.420E+0
-6.971E-2	5.596E+0	9.443E+0
-7.295E-2	5.680E+0	9.304E+0
-7.133E-2	5.716E+0	9.310E+0
-7.133E-2	5.625E+0	9.291E+0
-6.971E-2	5.661E+0	9.378E+0
-7.133E-2	5.645E+0	9.333E+0
-7.295E-2	5.700E+0	9.326E+0
-7.133E-2	5.748E+0	9.291E+0
-7.295E-2	5.680E+0	9.359E+0
-7.295E-2	5.680E+0	9.223E+0
-7.457E-2	5.670E+0	9.313E+0
-7.133E-2	5.687E+0	9.271E+0
-7.133E-2	5.735E+0	9.417E+0
-7.457E-2	5.687E+0	9.346E+0
-7.133E-2	5.732E+0	9.359E+0
-7.133E-2	5.674E+0	9.489E+0
-7.133E-2	5.726E+0	9.245E+0
-7.133E-2	5.593E+0	9.427E+0
-7.295E-2	5.670E+0	9.291E+0
-6.809E-2	5.625E+0	9.349E+0
-6.971E-2	5.612E+0	9.333E+0
-7.295E-2	5.709E+0	9.450E+0
-7.457E-2	5.726E+0	9.365E+0
-6.971E-2	5.709E+0	9.453E+0
-6.809E-2	5.625E+0	9.372E+0
-7.295E-2	5.645E+0	9.330E+0
-7.133E-2	5.784E+0	9.330E+0
-6.809E-2	5.670E+0	9.459E+0
-6.971E-2	5.693E+0	9.158E+0
-6.971E-2	5.716E+0	9.369E+0
-7.133E-2	5.573E+0	9.336E+0
-7.133E-2	5.703E+0	9.437E+0
-6.809E-2	5.670E+0	9.349E+0
-7.133E-2	5.612E+0	9.385E+0
-7.295E-2	5.661E+0	9.339E+0
-6.971E-2	5.658E+0	9.430E+0
-6.809E-2	5.667E+0	9.339E+0
-7.457E-2	5.648E+0	9.404E+0
-7.133E-2	5.687E+0	9.193E+0
-6.971E-2	5.732E+0	9.349E+0
-6.809E-2	5.645E+0	9.297E+0
-7.295E-2	5.683E+0	9.408E+0
-7.295E-2	5.735E+0	9.375E+0
-6.646E-2	5.706E+0	9.404E+0
-7.133E-2	5.670E+0	9.346E+0
-7.133E-2	5.683E+0	9.343E+0
-7.295E-2	5.606E+0	9.307E+0
-7.133E-2	5.593E+0	9.323E+0
-6.971E-2	5.722E+0	9.323E+0
-6.971E-2	5.713E+0	9.352E+0
-7.133E-2	5.709E+0	9.369E+0
-7.133E-2	5.713E+0	9.258E+0
-6.809E-2	5.703E+0	9.398E+0
-7.295E-2	5.745E+0	9.414E+0
-7.457E-2	5.580E+0	9.391E+0
-7.133E-2	5.752E+0	9.336E+0
-6.971E-2	5.658E+0	9.313E+0
-6.971E-2	5.696E+0	9.349E+0
-7.295E-2	5.645E+0	9.339E+0
-7.133E-2	5.722E+0	9.378E+0
-7.133E-2	5.619E+0	9.372E+0
-7.295E-2	5.570E+0	9.446E+0
-6.971E-2	5.687E+0	9.242E+0
-6.809E-2	5.700E+0	9.278E+0
-6.971E-2	5.638E+0	9.352E+0
-7.295E-2	5.693E+0	9.388E+0
-7.133E-2	5.570E+0	9.372E+0
-6.971E-2	5.625E+0	9.385E+0
-6.971E-2	5.635E+0	9.297E+0
-7.133E-2	5.693E+0	9.398E+0
-7.295E-2	5.670E+0	9.378E+0
-6.971E-2	5.606E+0	9.427E+0
-6.809E-2	5.667E+0	9.300E+0
-7.295E-2	5.667E+0	9.245E+0
-7.295E-2	5.709E+0	9.226E+0
-7.295E-2	5.700E+0	9.459E+0
-7.133E-2	5.748E+0	9.336E+0
-7.133E-2	5.573E+0	9.365E+0
-7.457E-2	5.800E+0	9.385E+0
-7.295E-2	5.690E+0	9.304E+0
-7.133E-2	5.713E+0	9.343E+0
-7.133E-2	5.752E+0	9.388E+0
-7.295E-2	5.654E+0	9.401E+0
-6.809E-2	5.765E+0	9.362E+0
-6.971E-2	5.664E+0	9.249E+0
-7.295E-2	5.693E+0	9.362E+0
-7.457E-2	5.729E+0	9.404E+0
-6.809E-2	5.658E+0	9.443E+0
-6.809E-2	5.713E+0	9.375E+0
-7.133E-2	5.619E+0	9.401E+0
-7.295E-2	5.615E+0	9.336E+0
-6.971E-2	5.709E+0	9.294E+0
-6.971E-2	5.609E+0	9.320E+0
-7.133E-2	5.589E+0	9.450E+0
-7.133E-2	5.531E+0	9.333E+0
-7.133E-2	5.648E+0	9.326E+0
-6.971E-2	5.693E+0	9.275E+0
-7.295E-2	5.557E+0	9.320E+0
-7.133E-2	5.732E+0	9.336E+0
-6.971E-2	5.683E+0	9.408E+0
-6.971E-2	5.693E+0	9.304E+0
-7.133E-2	5.628E+0	9.291E+0
-6.971E-2	5.645E+0	9.313E+0
-6.971E-2	5.700E+0	9.343E+0
-6.809E-2	5.765E+0	9.326E+0
-7.457E-2	5.661E+0	9.430E+0
-7.295E-2	5.732E+0	9.382E+0
-6.809E-2	5.645E+0	9.339E+0
-6.971E-2	5.706E+0	9.446E+0
-7.133E-2	5.803E+0	9.521E+0
-7.295E-2	5.664E+0	9.450E+0
-6.809E-2	5.813E+0	9.404E+0
-7.133E-2	5.693E+0	9.417E+0
-7.133E-2	5.758E+0	9.349E+0
-6.971E-2	5.573E+0	9.349E+0
-7.133E-2	5.722E+0	9.330E+0
-6.971E-2	5.700E+0	9.398E+0
-7.457E-2	5.752E+0	9.427E+0
-7.620E-2	5.687E+0	9.437E+0
-7.133E-2	5.719E+0	9.326E+0
-7.133E-2	5.683E+0	9.398E+0
-7.457E-2	5.706E+0	9.336E+0
-7.133E-2	5.615E+0	9.323E+0
-6.809E-2	5.716E+0	9.391E+0
-7.133E-2	5.670E+0	9.284E+0
-7.295E-2	5.651E+0	9.330E+0
-7.295E-2	5.713E+0	9.378E+0
-6.971E-2	5.645E+0	9.346E+0
-7.133E-2	5.690E+0	9.453E+0
-7.133E-2	5.651E+0	9.414E+0
-7.295E-2	5.658E+0	9.317E+0
-6.809E-2	5.732E+0	9.404E+0
-6.809E-2	5.570E+0	9.343E+0
-7.133E-2	5.683E+0	9.531E+0
-7.295E-2	5.745E+0	9.284E+0
-6.971E-2	5.586E+0	9.310E+0
-6.971E-2	5.842E+0	9.317E+0
-7.295E-2	5.690E+0	9.291E+0
-7.295E-2	5.648E+0	9.287E+0
-6.809E-2	5.732E+0	9.343E+0
-6.971E-2	5.778E+0	9.398E+0
-7.295E-2	5.706E+0	9.459E+0
-6.971E-2	5.593E+0	9.518E+0
-6.809E-2	5.628E+0	9.320E+0
-7.133E-2	5.563E+0	9.275E+0
-7.295E-2	5.748E+0	9.359E+0
-7.295E-2	5.771E+0	9.443E+0
-6.971E-2	5.667E+0	9.433E+0
-6.809E-2	5.628E+0	9.262E+0
-6.971E-2	5.670E+0	9.161E+0
-7.295E-2	5.674E+0	9.310E+0
-6.646E-2	5.693E+0	9.294E+0
-6.971E-2	5.670E+0	9.333E+0
-6.809E-2	5.719E+0	9.275E+0
-7.133E-2	5.722E+0	9.330E+0
-6.809E-2	5.645E+0	9.330E+0
-6.971E-2	5.703E+0	9.330E+0
-7.295E-2	5.625E+0	9.330E+0
-7.295E-2	5.674E+0	9.343E+0
-6.971E-2	5.771E+0	9.385E+0
-6.809E-2	5.674E+0	9.414E+0
-7.295E-2	5.683E+0	9.323E+0
-6.971E-2	5.696E+0	9.317E+0
-6.809E-2	5.557E+0	9.336E+0
-6.809E-2	5.683E+0	9.275E+0
-7.133E-2	5.706E+0	9.343E+0
-7.133E-2	5.625E+0	9.346E+0
-7.133E-2	5.693E+0	9.404E+0
-6.646E-2	5.654E+0	9.440E+0
-7.133E-2	5.674E+0	9.320E+0
-7.457E-2	5.719E+0	9.391E+0
-6.809E-2	5.761E+0	9.197E+0
-6.971E-2	5.567E+0	9.323E+0
-7.133E-2	5.606E+0	9.375E+0
-7.457E-2	5.625E+0	9.255E+0
-6.971E-2	5.573E+0	9.398E+0
-7.295E-2	5.726E+0	9.398E+0
-7.133E-2	5.615E+0	9.408E+0
-7.133E-2	5.547E+0	9.349E+0
-6.809E-2	5.638E+0	9.271E+0
-7.133E-2	5.674E+0	9.456E+0
-7.295E-2	5.696E+0	9.459E+0
-7.133E-2	5.680E+0	9.320E+0
-6.809E-2	5.690E+0	9.365E+0
-6.971E-2	5.641E+0	9.284E+0
-7.133E-2	5.661E+0	9.326E+0
-7.295E-2	5.726E+0	9.356E+0
-6.809E-2	5.593E+0	9.372E+0
-6.809E-2	5.690E+0	9.323E+0
-7.133E-2	5.703E+0	9.515E+0
-7.133E-2	5.693E+0	9.437E+0
-6.809E-2	5.680E+0	9.372E+0
-6.809E-2	5.674E+0	9.356E+0
-6.971E-2	5.696E+0	9.287E+0
-7.295E-2	5.683E+0	9.268E+0
-7.133E-2	5.742E+0	9.184E+0
-6.646E-2	5.677E+0	9.398E+0
-7.295E-2	5.635E+0	9.401E+0
-6.971E-2	5.632E+0	9.398E+0
-6.809E-2	5.703E+0	9.346E+0
-6.971E-2	5.732E+0	9.414E+0
-7.133E-2	5.693E+0	9.427E+0
-7.295E-2	5.700E+0	9.275E+0
-6.971E-2	5.739E+0	9.320E+0
-6.971E-2	5.645E+0	9.333E+0
-7.133E-2	5.661E+0	9.385E+0
-7.295E-2	5.683E+0	9.391E+0
-6.971E-2	5.554E+0	9.236E+0
-6.971E-2	5.716E+0	9.323E+0
-7.295E-2	5.752E+0	9.362E+0
-7.295E-2	5.680E+0	9.401E+0
-6.971E-2	5.696E+0	9.476E+0
-6.809E-2	5.632E+0	9.343E+0
-7.295E-2	5.706E+0	9.352E+0
-6.809E-2	5.680E+0	9.408E+0
-6.809E-2	5.563E+0	9.417E+0
-7.133E-2	5.758E+0	9.333E+0
-7.295E-2	5.758E+0	9.352E+0
-6.809E-2	5.722E+0	9.391E+0
-6.971E-2	5.687E+0	9.333E+0
-6.971E-2	5.706E+0	9.459E+0
-7.295E-2	5.781E+0	9.265E+0
-7.133E-2	5.755E+0	9.262E+0
-6.971E-2	5.580E+0	9.317E+0
-6.971E-2	5.700E+0	9.414E+0
-7.133E-2	5.732E+0	9.417E+0
-7.295E-2	5.680E+0	9.213E+0
-6.971E-2	5.703E+0	9.459E+0
-6.646E-2	5.716E+0	9.414E+0
-7.133E-2	5.641E+0	9.219E+0
-7.457E-2	5.661E+0	9.255E+0
-7.133E-2	5.632E+0	9.463E+0
-7.133E-2	5.680E+0	9.385E+0
-7.133E-2	5.719E+0	9.346E+0
-6.971E-2	5.791E+0	9.375E+0
-6.809E-2	5.703E+0	9.339E+0
-6.484E-2	5.622E+0	9.317E+0
-6.971E-2	5.658E+0	9.245E+0
-7.133E-2	5.719E+0	9.326E+0
-6.971E-2	5.722E+0	9.323E+0
-6.971E-2	5.752E+0	9.343E+0
-7.133E-2	5.726E+0	9.326E+0
-7.457E-2	5.752E+0	9.330E+0
-6.809E-2	5.791E+0	9.294E+0
-6.809E-2	5.635E+0	9.304E+0
-6.971E-2	5.716E+0	9.356E+0
-7.133E-2	5.739E+0	9.411E+0
-6.809E-2	5.667E+0	9.372E+0
-7.133E-2	5.758E+0	9.320E+0
-7.133E-2	5.687E+0	9.411E+0
-7.457E-2	5.693E+0	9.307E+0
-6.809E-2	5.658E+0	9.433E+0
-6.809E-2	5.703E+0	9.294E+0
-6.971E-2	5.641E+0	9.294E+0
-7.295E-2	5.563E+0	9.391E+0
-7.133E-2	5.596E+0	9.349E+0
-6.971E-2	5.661E+0	9.359E+0
-7.295E-2	5.658E+0	9.375E+0
-7.295E-2	5.696E+0	9.408E+0
-7.133E-2	5.752E+0	9.103E+0
-7.133E-2	5.664E+0	9.249E+0
-7.295E-2	5.583E+0	9.284E+0
-7.295E-2	5.645E+0	9.339E+0
-6.809E-2	5.732E+0	9.336E+0
-7.295E-2	5.667E+0	9.359E+0
-7.295E-2	5.586E+0	9.382E+0
-7.295E-2	5.537E+0	9.489E+0
-6.971E-2	5.654E+0	9.424E+0
-6.971E-2	5.687E+0	9.310E+0
-7.133E-2	5.709E+0	9.388E+0
-7.457E-2	5.700E+0	9.310E+0
-7.133E-2	5.732E+0	9.362E+0
-7.133E-2	5.602E+0	9.343E+0
-7.133E-2	5.670E+0	9.304E+0
-7.295E-2	5.690E+0	9.346E+0
-6.971E-2	5.716E+0	9.430E+0
-6.971E-2	5.648E+0	9.369E+0
-7.457E-2	5.716E+0	9.330E+0
-7.133E-2	5.625E+0	9.294E+0
-7.295E-2	5.781E+0	9.401E+0
-6.971E-2	5.664E+0	9.352E+0
-7.295E-2	5.700E+0	9.242E+0
-7.295E-2	5.567E+0	9.388E+0
-6.971E-2	5.670E+0	9.239E+0
-7.133E-2	5.693E+0	9.382E+0
-7.133E-2	5.713E+0	9.307E+0
-7.133E-2	5.739E+0	9.372E+0
-6.971E-2	5.609E+0	9.450E+0
-7.133E-2	5.726E+0	9.317E+0
-7.133E-2	5.664E+0	9.323E+0
-7.133E-2	5.700E+0	9.372E+0
-6.971E-2	5.748E+0	9.320E+0
-6.971E-2	5.664E+0	9.223E+0
-6.971E-2	5.696E+0	9.398E+0
-7.295E-2	5.619E+0	9.382E+0
-6.971E-2	5.625E+0	9.411E+0
-6.646E-2	5.661E+0	9.440E+0
-7.295E-2	5.758E+0	9.307E+0
-7.133E-2	5.709E+0	9.388E+0
-7.133E-2	5.612E+0	9.362E+0
-6.809E-2	5.674E+0	9.333E+0
-7.133E-2	5.658E+0	9.278E+0
-6.971E-2	5.625E+0	9.365E+0
-6.971E-2	5.683E+0	9.411E+0
-6.809E-2	5.683E+0	9.320E+0
-7.620E-2	5.748E+0	9.304E+0
-7.133E-2	5.664E+0	9.515E+0
-6.971E-2	5.674E+0	9.411E+0
-6.646E-2	5.641E+0	9.463E+0
-7.295E-2	5.755E+0	9.333E+0
-7.295E-2	5.625E+0	9.287E+0
-6.971E-2	5.680E+0	9.375E+0
-6.484E-2	5.716E+0	9.278E+0
-7.295E-2	5.693E+0	9.369E+0
-6.971E-2	5.658E+0	9.485E+0
-6.646E-2	5.742E+0	9.417E+0
-6.971E-2	5.716E+0	9.300E+0
-7.457E-2	5.677E+0	9.336E+0
-6.971E-2	5.674E+0	9.349E+0
-6.646E-2	5.696E+0	9.466E+0
-6.809E-2	5.722E+0	9.307E+0
-7.133E-2	5.586E+0	9.307E+0
-7.295E-2	5.658E+0	9.411E+0
-6.809E-2	5.683E+0	9.343E+0
-6.971E-2	5.726E+0	9.313E+0
-7.295E-2	5.645E+0	9.359E+0
-7.457E-2	5.648E+0	9.482E+0
-6.809E-2	5.719E+0	9.349E+0
-6.971E-2	5.674E+0	9.433E+0
-7.457E-2	5.693E+0	9.278E+0
-7.133E-2	5.713E+0	9.258E+0
-6.809E-2	5.677E+0	9.446E+0
-6.484E-2	5.719E+0	9.404E+0
-7.133E-2	5.635E+0	9.242E+0
-7.295E-2	5.670E+0	9.408E+0
-6.809E-2	5.658E+0	9.271E+0
-7.133E-2	5.641E+0	9.388E+0
-6.971E-2	5.651E+0	9.476E+0
-7.457E-2	5.619E+0	9.320E+0
-6.971E-2	5.745E+0	9.339E+0
-6.809E-2	5.670E+0	9.372E+0
-7.457E-2	5.729E+0	9.249E+0
-7.295E-2	5.615E+0	9.408E+0
-6.646E-2	5.703E+0	9.420E+0
-6.971E-2	5.664E+0	9.336E+0
-7.133E-2	5.619E+0	9.395E+0
-7.295E-2	5.690E+0	9.356E+0
-6.809E-2	5.638E+0	9.411E+0
-6.809E-2	5.729E+0	9.395E+0
-6.971E-2	5.615E+0	9.275E+0
-7.295E-2	5.667E+0	9.414E+0
-7.133E-2	5.680E+0	9.349E+0
-6.971E-2	5.638E+0	9.323E+0
-7.295E-2	5.748E+0	9.349E+0
-7.457E-2	5.739E+0	9.391E+0
-7.133E-2	5.781E+0	9.443E+0
-6.809E-2	5.709E+0	9.378E+0
-7.295E-2	5.687E+0	9.420E+0
-7.133E-2	5.586E+0	9.294E+0
-6.809E-2	5.700E+0	9.420E+0
-6.809E-2	5.761E+0	9.304E+0
-7.295E-2	5.683E+0	9.265E+0
-7.457E-2	5.664E+0	9.411E+0
-6.809E-2	5.732E+0	9.242E+0
-7.133E-2	5.709E+0	9.313E+0
-7.295E-2	5.667E+0	9.362E+0
-7.295E-2	5.687E+0	9.482E+0
-6.809E-2	5.784E+0	9.437E+0
-6.971E-2	5.664E+0	9.291E+0
-7.133E-2	5.696E+0	9.401E+0
-6.971E-2	5.781E+0	9.362E+0
-6.971E-2	5.726E+0	9.365E+0
-6.646E-2	5.696E+0	9.482E+0
-7.295E-2	5.648E+0	9.339E+0
-7.295E-2	5.706E+0	9.430E+0
-6.809E-2	5.658E+0	9.291E+0
-7.133E-2	5.670E+0	9.297E+0
-7.457E-2	5.693E+0	9.433E+0
-6.971E-2	5.713E+0	9.307E+0
-6.971E-2	5.696E+0	9.258E+0
-6.809E-2	5.680E+0	9.213E+0
-7.133E-2	5.680E+0	9.395E+0
-7.457E-2	5.609E+0	9.446E+0
-6.646E-2	5.628E+0	9.414E+0
-6.809E-2	5.658E+0	9.291E+0
-7.457E-2	5.602E+0	9.343E+0
-7.295E-2	5.505E+0	9.414E+0
-6.809E-2	5.635E+0	9.265E+0
-7.133E-2	5.700E+0	9.284E+0
-7.133E-2	5.677E+0	9.213E+0
-7.295E-2	5.774E+0	9.408E+0
-7.133E-2	5.648E+0	9.443E+0
-7.133E-2	5.816E+0	9.408E+0
-7.457E-2	5.696E+0	9.317E+0
-7.295E-2	5.645E+0	9.339E+0
-6.971E-2	5.628E+0	9.356E+0
-6.971E-2	5.732E+0	9.453E+0
-7.133E-2	5.794E+0	9.411E+0
-7.295E-2	5.690E+0	9.352E+0
-6.971E-2	5.645E+0	9.330E+0
-6.971E-2	5.667E+0	9.239E+0
-7.295E-2	5.735E+0	9.411E+0
-7.295E-2	5.680E+0	9.252E+0
-6.809E-2	5.696E+0	9.226E+0
-7.133E-2	5.651E+0	9.424E+0
-6.971E-2	5.700E+0	9.239E+0
-7.620E-2	5.703E+0	9.336E+0
-6.971E-2	5.820E+0	9.320E+0
-7.133E-2	5.664E+0	9.365E+0
-7.295E-2	5.625E+0	9.369E+0
-7.295E-2	5.654E+0	9.313E+0
-6.971E-2	5.670E+0	9.330E+0
-7.133E-2	5.781E+0	9.411E+0
-7.295E-2	5.619E+0	9.339E+0
-7.133E-2	5.664E+0	9.417E+0
-6.809E-2	5.729E+0	9.291E+0
-6.809E-2	5.615E+0	9.453E+0
-7.133E-2	5.658E+0	9.232E+0
-7.295E-2	5.680E+0	9.349E+0
-7.133E-2	5.599E+0	9.310E+0
-6.971E-2	5.765E+0	9.485E+0
-7.457E-2	5.674E+0	9.346E+0
-7.133E-2	5.700E+0	9.275E+0
-6.646E-2	5.674E+0	9.401E+0
-6.809E-2	5.534E+0	9.326E+0
-7.133E-2	5.635E+0	9.249E+0
-6.971E-2	5.706E+0	9.287E+0
-6.971E-2	5.664E+0	9.310E+0
-6.646E-2	5.761E+0	9.382E+0
-6.971E-2	5.667E+0	9.294E+0
-7.457E-2	5.706E+0	9.427E+0
-6.971E-2	5.687E+0	9.547E+0
-6.809E-2	5.593E+0	9.395E+0
-7.133E-2	5.722E+0	9.404E+0
-7.133E-2	5.651E+0	9.297E+0
-6.971E-2	5.729E+0	9.346E+0
-6.971E-2	5.703E+0	9.388E+0
-7.133E-2	5.625E+0	9.375E+0
-7.295E-2	5.696E+0	9.297E+0
-7.133E-2	5.658E+0	9.385E+0
-6.646E-2	5.667E+0	9.450E+0
-7.295E-2	5.726E+0	9.382E+0
-7.457E-2	5.745E+0	9.265E+0
-6.809E-2	5.745E+0	9.330E+0
-7.133E-2	5.664E+0	9.359E+0
-6.971E-2	5.641E+0	9.408E+0
-7.133E-2	5.648E+0	9.265E+0
-6.971E-2	5.732E+0	9.443E+0
-7.133E-2	5.700E+0	9.446E+0
-7.295E-2	5.700E+0	9.378E+0
-7.133E-2	5.735E+0	9.320E+0
-6.809E-2	5.693E+0	9.362E+0
-6.971E-2	5.654E+0	9.382E+0
-6.971E-2	5.612E+0	9.372E+0
-6.971E-2	5.635E+0	9.424E+0
-6.971E-2	5.654E+0	9.352E+0
-6.971E-2	5.661E+0	9.528E+0
-7.133E-2	5.683E+0	9.489E+0
-7.133E-2	5.709E+0	9.414E+0
-6.809E-2	5.722E+0	9.281E+0
-6.971E-2	5.670E+0	9.297E+0
-7.295E-2	5.700E+0	9.401E+0
-7.133E-2	5.696E+0	9.330E+0
-6.971E-2	5.622E+0	9.414E+0
-6.971E-2	5.670E+0	9.326E+0
-6.971E-2	5.670E+0	9.375E+0
-6.971E-2	5.800E+0	9.346E+0
-6.971E-2	5.667E+0	9.385E+0
-7.295E-2	5.654E+0	9.310E+0
-7.133E-2	5.641E+0	9.300E+0
-7.295E-2	5.651E+0	9.323E+0
-6.971E-2	5.651E+0	9.430E+0
-6.809E-2	5.722E+0	9.304E+0
-7.133E-2	5.674E+0	9.346E+0
-7.457E-2	5.758E+0	9.359E+0
-6.971E-2	5.716E+0	9.450E+0
-6.971E-2	5.739E+0	9.343E+0
-7.133E-2	5.654E+0	9.255E+0
-7.457E-2	5.664E+0	9.323E+0
-6.646E-2	5.735E+0	9.232E+0
-6.809E-2	5.696E+0	9.385E+0
-6.971E-2	5.680E+0	9.356E+0
-7.295E-2	5.677E+0	9.339E+0
-6.646E-2	5.716E+0	9.294E+0
-6.971E-2	5.765E+0	9.372E+0
-7.133E-2	5.674E+0	9.333E+0
-7.133E-2	5.742E+0	9.346E+0
-6.971E-2	5.761E+0	9.294E+0
-6.971E-2	5.683E+0	9.313E+0
-7.133E-2	5.693E+0	9.317E+0
-7.457E-2	5.716E+0	9.313E+0
-6.971E-2	5.696E+0	9.378E+0
-6.809E-2	5.748E+0	9.236E+0
-7.295E-2	5.700E+0	9.375E+0
-7.133E-2	5.703E+0	9.352E+0
-7.133E-2	5.706E+0	9.378E+0
-6.971E-2	5.638E+0	9.356E+0
-6.809E-2	5.729E+0	9.420E+0
-7.295E-2	5.690E+0	9.339E+0
-6.809E-2	5.713E+0	9.346E+0
-6.809E-2	5.755E+0	9.307E+0
-7.133E-2	5.615E+0	9.485E+0
-6.971E-2	5.729E+0	9.440E+0
-6.971E-2	5.745E+0	9.213E+0
-7.295E-2	5.696E+0	9.281E+0
-6.971E-2	5.716E+0	9.284E+0
-7.295E-2	5.651E+0	9.330E+0
-6.809E-2	5.606E+0	9.362E+0
-6.809E-2	5.615E+0	9.352E+0
-7.295E-2	5.716E+0	9.375E+0
-7.295E-2	5.654E+0	9.408E+0
-7.133E-2	5.622E+0	9.352E+0
-7.295E-2	5.700E+0	9.313E+0
-6.971E-2	5.622E+0	9.349E+0
-7.133E-2	5.693E+0	9.411E+0
-6.971E-2	5.612E+0	9.408E+0
-6.646E-2	5.735E+0	9.401E+0
-6.809E-2	5.693E+0	9.300E+0
-6.971E-2	5.748E+0	9.375E+0
-6.809E-2	5.700E+0	9.369E+0
-6.971E-2	5.732E+0	9.304E+0
-7.133E-2	5.661E+0	9.307E+0
-7.295E-2	5.622E+0	9.378E+0
-7.133E-2	5.606E+0	9.375E+0
-6.646E-2	5.674E+0	9.346E+0
-7.133E-2	5.638E+0	9.287E+0
-7.295E-2	5.602E+0	9.388E+0
-6.971E-2	5.619E+0	9.346E+0
-6.809E-2	5.651E+0	9.378E+0
-6.971E-2	5.612E+0	9.518E+0
-7.295E-2	5.745E+0	9.275E+0
-7.133E-2	5.625E+0	9.531E+0
-7.133E-2	5.687E+0	9.343E+0
-7.133E-2	5.719E+0	9.275E+0
-6.971E-2	5.651E+0	9.433E+0
-6.971E-2	5.696E+0	9.378E+0
-6.971E-2	5.628E+0	9.372E+0
-7.295E-2	5.628E+0	9.420E+0
-7.133E-2	5.658E+0	9.336E+0
-6.809E-2	5.703E+0	9.278E+0
-6.971E-2	5.729E+0	9.281E+0
-7.133E-2	5.700E+0	9.336E+0
-7.295E-2	5.703E+0	9.304E+0
-6.809E-2	5.667E+0	9.294E+0
-6.809E-2	5.683E+0	9.275E+0
-7.295E-2	5.670E+0	9.424E+0
-7.133E-2	5.596E+0	9.216E+0
-6.809E-2	5.632E+0	9.336E+0
-6.971E-2	5.726E+0	9.356E+0
-7.133E-2	5.687E+0	9.330E+0
-7.295E-2	5.755E+0	9.297E+0
-6.971E-2	5.713E+0	9.388E+0
-6.971E-2	5.693E+0	9.326E+0
-7.133E-2	5.664E+0	9.249E+0
-6.971E-2	5.615E+0	9.408E+0
-6.971E-2	5.732E+0	9.359E+0
-6.971E-2	5.635E+0	9.304E+0
-7.295E-2	5.641E+0	9.456E+0
-7.133E-2	5.719E+0	9.310E+0
-6.971E-2	5.693E+0	9.463E+0
-6.971E-2	5.709E+0	9.323E+0
-7.295E-2	5.700E+0	9.239E+0
-7.133E-2	5.797E+0	9.252E+0
-6.971E-2	5.745E+0	9.352E+0
-6.809E-2	5.687E+0	9.333E+0
-7.133E-2	5.700E+0	9.362E+0
-6.971E-2	5.667E+0	9.417E+0
-6.646E-2	5.651E+0	9.258E+0
-7.133E-2	5.583E+0	9.339E+0
-7.295E-2	5.606E+0	9.420E+0
-7.295E-2	5.713E+0	9.372E+0
-6.971E-2	5.774E+0	9.420E+0
-6.971E-2	5.768E+0	9.443E+0
-7.133E-2	5.742E+0	9.385E+0
-7.133E-2	5.674E+0	9.391E+0
-6.971E-2	5.719E+0	9.297E+0
-6.809E-2	5.667E+0	9.433E+0
-7.133E-2	5.674E+0	9.330E+0
-6.971E-2	5.755E+0	9.417E+0
-6.971E-2	5.677E+0	9.382E+0
-6.971E-2	5.622E+0	9.323E+0
-7.133E-2	5.654E+0	9.430E+0
-7.133E-2	5.810E+0	9.382E+0
-6.971E-2	5.586E+0	9.391E+0
-6.646E-2	5.645E+0	9.281E+0
-6.971E-2	5.648E+0	9.304E+0
-7.457E-2	5.696E+0	9.320E+0
-7.133E-2	5.700E+0	9.326E+0
-6.809E-2	5.648E+0	9.414E+0
-7.133E-2	5.648E+0	9.346E+0
-6.809E-2	5.696E+0	9.359E+0
-6.971E-2	5.599E+0	9.378E+0
-6.971E-2	5.696E+0	9.343E+0
-7.133E-2	5.638E+0	9.352E+0
-7.133E-2	5.696E+0	9.333E+0
-6.809E-2	5.641E+0	9.304E+0
-6.971E-2	5.716E+0	9.362E+0
-7.295E-2	5.771E+0	9.388E+0
-6.971E-2	5.661E+0	9.330E+0
-6.971E-2	5.677E+0	9.304E+0
-6.971E-2	5.651E+0	9.326E+0
-7.133E-2	5.677E+0	9.258E+0
-7.133E-2	5.654E+0	9.294E+0
-6.809E-2	5.674E+0	9.408E+0
-7.133E-2	5.670E+0	9.258E+0
-7.295E-2	5.670E+0	9.378E+0
-7.133E-2	5.622E+0	9.408E+0
-6.809E-2	5.680E+0	9.369E+0
-6.809E-2	5.687E+0	9.362E+0
-6.971E-2	5.748E+0	9.395E+0
-7.133E-2	5.719E+0	9.395E+0
-6.809E-2	5.742E+0	9.443E+0
-6.809E-2	5.742E+0	9.398E+0
-7.133E-2	5.632E+0	9.472E+0
-7.457E-2	5.690E+0	9.349E+0
-6.971E-2	5.709E+0	9.268E+0
-7.133E-2	5.593E+0	9.297E+0
-7.133E-2	5.680E+0	9.356E+0
-7.295E-2	5.664E+0	9.476E+0
-7.133E-2	5.703E+0	9.433E+0
-6.971E-2	5.703E+0	9.401E+0
-7.457E-2	5.752E+0	9.304E+0
-6.971E-2	5.700E+0	9.333E+0
-6.971E-2	5.602E+0	9.323E+0
-6.646E-2	5.641E+0	9.297E+0
-7.133E-2	5.612E+0	9.408E+0
-7.295E-2	5.787E+0	9.437E+0
-7.133E-2	5.690E+0	9.424E+0
-6.809E-2	5.778E+0	9.245E+0
-7.133E-2	5.645E+0	9.440E+0
-6.971E-2	5.716E+0	9.414E+0
-7.133E-2	5.761E+0	9.375E+0
-6.646E-2	5.726E+0	9.262E+0
-7.133E-2	5.700E+0	9.343E+0
-7.133E-2	5.622E+0	9.265E+0
-6.971E-2	5.661E+0	9.287E+0
-6.809E-2	5.690E+0	9.417E+0
-6.809E-2	5.735E+0	9.346E+0
-7.295E-2	5.687E+0	9.446E+0
-6.971E-2	5.719E+0	9.443E+0
-6.971E-2	5.768E+0	9.323E+0
-6.971E-2	5.742E+0	9.430E+0
-7.133E-2	5.745E+0	9.378E+0
-6.971E-2	5.745E+0	9.404E+0
-6.809E-2	5.661E+0	9.404E+0
-6.971E-2	5.755E+0	9.320E+0
-7.133E-2	5.687E+0	9.378E+0
-6.809E-2	5.664E+0	9.216E+0
-6.646E-2	5.716E+0	9.414E+0
-7.133E-2	5.664E+0	9.307E+0
-6.971E-2	5.687E+0	9.408E+0
-6.809E-2	5.752E+0	9.430E+0
-6.646E-2	5.628E+0	9.398E+0
-6.971E-2	5.765E+0	9.369E+0
-7.133E-2	5.661E+0	9.258E+0
-6.971E-2	5.800E+0	9.346E+0
-6.646E-2	5.784E+0	9.430E+0
-7.133E-2	5.703E+0	9.352E+0
-7.133E-2	5.719E+0	9.291E+0
-6.971E-2	5.622E+0	9.336E+0
-6.646E-2	5.683E+0	9.424E+0
-7.133E-2	5.752E+0	9.375E+0
-7.295E-2	5.677E+0	9.343E+0
-6.971E-2	5.661E+0	9.323E+0
-6.809E-2	5.638E+0	9.463E+0
-7.133E-2	5.677E+0	9.245E+0
-6.971E-2	5.726E+0	9.401E+0
-7.133E-2	5.729E+0	9.284E+0
-6.971E-2	5.700E+0	9.424E+0
-6.971E-2	5.654E+0	9.388E+0
-7.295E-2	5.774E+0	9.479E+0
-6.971E-2	5.654E+0	9.401E+0
-6.809E-2	5.735E+0	9.320E+0
-7.133E-2	5.709E+0	9.346E+0
-7.295E-2	5.635E+0	9.323E+0
-6.809E-2	5.739E+0	9.375E+0
-7.133E-2	5.670E+0	9.378E+0
-7.133E-2	5.628E+0	9.300E+0
-6.971E-2	5.586E+0	9.245E+0
-6.646E-2	5.625E+0	9.356E+0
-6.646E-2	5.670E+0	9.223E+0
-7.133E-2	5.583E+0	9.356E+0
-7.133E-2	5.651E+0	9.336E+0
-6.809E-2	5.748E+0	9.375E+0
-6.971E-2	5.622E+0	9.495E+0
-7.133E-2	5.778E+0	9.362E+0
-6.971E-2	5.654E+0	9.330E+0
-6.809E-2	5.732E+0	9.476E+0
-6.809E-2	5.638E+0	9.278E+0
-7.295E-2	5.641E+0	9.382E+0
-6.971E-2	5.687E+0	9.398E+0
-6.809E-2	5.683E+0	9.369E+0
-6.484E-2	5.680E+0	9.433E+0
-6.971E-2	5.661E+0	9.401E+0
-7.295E-2	5.722E+0	9.424E+0
-6.971E-2	5.726E+0	9.388E+0
-6.971E-2	5.557E+0	9.382E+0
-7.295E-2	5.635E+0	9.372E+0
-7.295E-2	5.735E+0	9.326E+0
-6.809E-2	5.726E+0	9.492E+0
-6.971E-2	5.739E+0	9.537E+0
-7.133E-2	5.719E+0	9.479E+0
-7.133E-2	5.713E+0	9.362E+0
-6.809E-2	5.791E+0	9.437E+0
-7.295E-2	5.664E+0	9.287E+0
-7.133E-2	5.761E+0	9.456E+0
-7.133E-2	5.713E+0	9.391E+0
-6.971E-2	5.729E+0	9.249E+0
-7.133E-2	5.638E+0	9.362E+0
-6.971E-2	5.599E+0	9.414E+0
-6.971E-2	5.638E+0	9.424E+0
-6.809E-2	5.680E+0	9.430E+0
-7.133E-2	5.641E+0	9.414E+0
-6.971E-2	5.528E+0	9.450E+0
-7.133E-2	5.645E+0	9.365E+0
-6.971E-2	5.696E+0	9.372E+0
-6.809E-2	5.742E+0	9.414E+0
-7.133E-2	5.641E+0	9.278E+0
-6.971E-2	5.667E+0	9.177E+0
-6.809E-2	5.635E+0	9.336E+0
-6.646E-2	5.696E+0	9.385E+0
-7.133E-2	5.638E+0	9.313E+0
-7.133E-2	5.641E+0	9.356E+0
-6.809E-2	5.713E+0	9.372E+0
-6.971E-2	5.693E+0	9.365E+0
-6.971E-2	5.661E+0	9.271E+0
-6.971E-2	5.700E+0	9.333E+0
-6.646E-2	5.638E+0	9.437E+0
-6.971E-2	5.748E+0	9.430E+0
-7.133E-2	5.696E+0	9.420E+0
-7.133E-2	5.638E+0	9.252E+0
-7.133E-2	5.680E+0	9.346E+0
-7.133E-2	5.781E+0	9.300E+0
-7.295E-2	5.677E+0	9.313E+0
-7.133E-2	5.670E+0	9.541E+0
-6.646E-2	5.693E+0	9.262E+0
-6.809E-2	5.719E+0	9.336E+0
-6.971E-2	5.739E+0	9.372E+0
-6.971E-2	5.709E+0	9.226E+0
-6.971E-2	5.732E+0	9.339E+0
-6.971E-2	5.648E+0	9.476E+0
-6.971E-2	5.622E+0	9.420E+0
-7.133E-2	5.563E+0	9.310E+0
-7.133E-2	5.700E+0	9.232E+0
-6.971E-2	5.700E+0	9.333E+0
-7.133E-2	5.628E+0	9.310E+0
-7.295E-2	5.683E+0	9.430E+0
-6.971E-2	5.703E+0	9.352E+0
-7.295E-2	5.722E+0	9.336E+0
-6.971E-2	5.742E+0	9.167E+0
-7.295E-2	5.703E+0	9.352E+0
-6.809E-2	5.638E+0	9.427E+0
-6.971E-2	5.696E+0	9.388E+0
-6.971E-2	5.635E+0	9.349E+0
-6.971E-2	5.700E+0	9.411E+0
-6.971E-2	5.586E+0	9.375E+0
-6.971E-2	5.690E+0	9.456E+0
-7.133E-2	5.709E+0	9.287E+0
-7.295E-2	5.638E+0	9.349E+0
-6.971E-2	5.752E+0	9.408E+0
-6.646E-2	5.596E+0	9.287E+0
-7.133E-2	5.742E+0	9.281E+0
-7.295E-2	5.622E+0	9.369E+0
-6.971E-2	5.589E+0	9.408E+0
-6.809E-2	5.641E+0	9.310E+0
-7.457E-2	5.719E+0	9.336E+0
-6.971E-2	5.690E+0	9.271E+0
-6.809E-2	5.661E+0	9.398E+0
-6.646E-2	5.658E+0	9.356E+0
-7.133E-2	5.726E+0	9.395E+0
-6.971E-2	5.638E+0	9.385E+0
-6.646E-2	5.680E+0	9.343E+0
-7.133E-2	5.703E+0	9.369E+0
-7.133E-2	5.726E+0	9.326E+0
-7.295E-2	5.661E+0	9.365E+0
-6.809E-2	5.690E+0	9.268E+0
-6.646E-2	5.687E+0	9.472E+0
-6.971E-2	5.680E+0	9.343E+0
-7.457E-2	5.622E+0	9.287E+0
-6.971E-2	5.599E+0	9.382E+0
-6.809E-2	5.683E+0	9.378E+0
-6.971E-2	5.758E+0	9.339E+0
-7.133E-2	5.709E+0	9.346E+0
-7.133E-2	5.732E+0	9.378E+0
-6.646E-2	5.680E+0	9.369E+0
-7.133E-2	5.739E+0	9.320E+0
-6.809E-2	5.781E+0	9.420E+0
-6.971E-2	5.580E+0	9.300E+0
-6.971E-2	5.722E+0	9.271E+0
-7.133E-2	5.784E+0	9.408E+0
-7.295E-2	5.680E+0	9.284E+0
-6.809E-2	5.619E+0	9.262E+0
-6.971E-2	5.635E+0	9.388E+0
-7.295E-2	5.654E+0	9.297E+0
-7.133E-2	5.615E+0	9.440E+0
-6.971E-2	5.670E+0	9.443E+0
-6.809E-2	5.683E+0	9.365E+0
-7.295E-2	5.628E+0	9.443E+0
-6.971E-2	5.683E+0	9.378E+0
-6.809E-2	5.612E+0	9.213E+0
-6.971E-2	5.713E+0	9.437E+0
-7.133E-2	5.615E+0	9.275E+0
-6.971E-2	5.670E+0	9.430E+0
-6.809E-2	5.680E+0	9.375E+0
-6.809E-2	5.687E+0	9.375E+0
-7.133E-2	5.576E+0	9.375E+0
-6.971E-2	5.625E+0	9.307E+0
-6.971E-2	5.599E+0	9.382E+0
-6.809E-2	5.687E+0	9.388E+0
-6.971E-2	5.680E+0	9.262E+0
-7.295E-2	5.709E+0	9.378E+0
-6.646E-2	5.641E+0	9.424E+0
-7.133E-2	5.703E+0	9.333E+0
-6.971E-2	5.589E+0	9.336E+0
-6.971E-2	5.654E+0	9.356E+0
-6.646E-2	5.651E+0	9.437E+0
-6.971E-2	5.683E+0	9.375E+0
-6.971E-2	5.683E+0	9.388E+0
-7.295E-2	5.651E+0	9.255E+0
-6.971E-2	5.667E+0	9.339E+0
-6.809E-2	5.658E+0	9.378E+0
-7.133E-2	5.768E+0	9.239E+0
-6.971E-2	5.722E+0	9.378E+0
-6.971E-2	5.683E+0	9.346E+0
-6.971E-2	5.696E+0	9.278E+0
-6.809E-2	5.752E+0	9.287E+0
-6.971E-2	5.696E+0	9.300E+0
-6.646E-2	5.658E+0	9.404E+0
-6.484E-2	5.615E+0	9.378E+0
-6.646E-2	5.687E+0	9.232E+0
-7.295E-2	5.709E+0	9.385E+0
-6.971E-2	5.778E+0	9.184E+0
-6.971E-2	5.651E+0	9.352E+0
-7.133E-2	5.726E+0	9.252E+0
-7.295E-2	5.680E+0	9.219E+0
-6.971E-2	5.713E+0	9.395E+0
-6.971E-2	5.664E+0	9.401E+0
-7.457E-2	5.680E+0	9.300E+0
-7.295E-2	5.716E+0	9.420E+0
-6.646E-2	5.667E+0	9.193E+0
-6.809E-2	5.667E+0	9.450E+0
-6.809E-2	5.693E+0	9.365E+0
-7.133E-2	5.674E+0	9.330E+0
-6.971E-2	5.729E+0	9.343E+0
-6.809E-2	5.580E+0	9.382E+0
-7.133E-2	5.797E+0	9.223E+0
-7.295E-2	5.794E+0	9.463E+0
-7.133E-2	5.761E+0	9.310E+0
-6.646E-2	5.687E+0	9.430E+0
-6.971E-2	5.658E+0	9.362E+0
-7.133E-2	5.771E+0	9.232E+0
-6.809E-2	5.664E+0	9.385E+0
-7.133E-2	5.706E+0	9.339E+0
-7.457E-2	5.619E+0	9.343E+0
-7.133E-2	5.784E+0	9.339E+0
-6.809E-2	5.654E+0	9.346E+0
-6.971E-2	5.687E+0	9.343E+0
-7.133E-2	5.599E+0	9.433E+0
-7.133E-2	5.632E+0	9.385E+0
-6.809E-2	5.570E+0	9.443E+0
-6.809E-2	5.651E+0	9.427E+0
-6.809E-2	5.648E+0	9.424E+0
-7.295E-2	5.690E+0	9.456E+0
-6.809E-2	5.619E+0	9.420E+0
-6.809E-2	5.674E+0	9.333E+0
-7.295E-2	5.648E+0	9.294E+0
-6.971E-2	5.794E+0	9.268E+0
-7.133E-2	5.739E+0	9.258E+0
-6.809E-2	5.732E+0	9.356E+0
-6.809E-2	5.687E+0	9.388E+0
-7.295E-2	5.667E+0	9.326E+0
-6.971E-2	5.735E+0	9.482E+0
-6.809E-2	5.612E+0	9.382E+0
-7.295E-2	5.680E+0	9.437E+0
-7.295E-2	5.661E+0	9.343E+0
-6.971E-2	5.735E+0	9.252E+0
-6.809E-2	5.602E+0	9.333E+0
-7.133E-2	5.836E+0	9.232E+0
-7.295E-2	5.752E+0	9.242E+0
-6.971E-2	5.696E+0	9.336E+0
-6.809E-2	5.752E+0	9.372E+0
-7.295E-2	5.683E+0	9.359E+0
-7.295E-2	5.677E+0	9.482E+0
-6.809E-2	5.658E+0	9.323E+0
-6.971E-2	5.664E+0	9.271E+0
-7.133E-2	5.774E+0	9.323E+0
-7.133E-2	5.664E+0	9.339E+0
-7.133E-2	5.615E+0	9.404E+0
-6.809E-2	5.771E+0	9.300E+0
-7.295E-2	5.719E+0	9.219E+0
-6.971E-2	5.726E+0	9.161E+0
-6.971E-2	5.690E+0	9.479E+0
-6.646E-2	5.632E+0	9.408E+0
-6.971E-2	5.651E+0	9.382E+0
-6.971E-2	5.700E+0	9.365E+0
-6.484E-2	5.774E+0	9.378E+0
-6.646E-2	5.729E+0	9.446E+0
-7.133E-2	5.791E+0	9.482E+0
-6.971E-2	5.687E+0	9.414E+0
-6.646E-2	5.735E+0	9.313E+0
-6.809E-2	5.609E+0	9.476E+0
-7.295E-2	5.674E+0	9.317E+0
-7.133E-2	5.709E+0	9.307E+0
-6.646E-2	5.696E+0	9.323E+0
-6.971E-2	5.735E+0	9.281E+0
-7.133E-2	5.690E+0	9.326E+0
-6.971E-2	5.732E+0	9.258E+0
-6.646E-2	5.674E+0	9.343E+0
-6.809E-2	5.700E+0	9.326E+0
-6.809E-2	5.761E+0	9.414E+0
-7.133E-2	5.615E+0	9.216E+0
-6.809E-2	5.732E+0	9.333E+0
-6.646E-2	5.703E+0	9.463E+0
-6.809E-2	5.706E+0	9.343E+0
-6.971E-2	5.765E+0	9.336E+0
-6.809E-2	5.645E+0	9.262E+0
-6.971E-2	5.739E+0	9.206E+0
-6.971E-2	5.735E+0	9.291E+0
-6.971E-2	5.641E+0	9.427E+0
-6.646E-2	5.742E+0	9.268E+0
-7.133E-2	5.709E+0	9.398E+0
-6.971E-2	5.690E+0	9.404E+0
-7.457E-2	5.778E+0	9.232E+0
-6.809E-2	5.709E+0	9.391E+0
-6.809E-2	5.645E+0	9.343E+0
-7.133E-2	5.615E+0	9.313E+0
-6.971E-2	5.719E+0	9.317E+0
-6.809E-2	5.635E+0	9.430E+0
-6.646E-2	5.716E+0	9.313E+0
-6.971E-2	5.615E+0	9.352E+0
-7.295E-2	5.674E+0	9.408E+0
-6.809E-2	5.696E+0	9.385E+0
-6.809E-2	5.709E+0	9.414E+0
-7.133E-2	5.674E+0	9.326E+0
-6.971E-2	5.752E+0	9.420E+0
-7.133E-2	5.550E+0	9.333E+0
-6.809E-2	5.758E+0	9.268E+0
-7.133E-2	5.632E+0	9.369E+0
-7.133E-2	5.645E+0	9.420E+0
-6.809E-2	5.615E+0	9.297E+0
-6.809E-2	5.658E+0	9.382E+0
-7.133E-2	5.661E+0	9.440E+0
-7.295E-2	5.641E+0	9.385E+0
-6.809E-2	5.709E+0	9.307E+0
-6.809E-2	5.674E+0	9.294E+0
-6.809E-2	5.641E+0	9.378E+0
-6.971E-2	5.742E+0	9.339E+0
-6.646E-2	5.586E+0	9.346E+0
-6.646E-2	5.735E+0	9.333E+0
-6.971E-2	5.667E+0	9.313E+0
-6.809E-2	5.680E+0	9.326E+0
-6.809E-2	5.696E+0	9.375E+0
-6.646E-2	5.576E+0	9.375E+0
-6.971E-2	5.615E+0	9.495E+0
-6.809E-2	5.651E+0	9.411E+0
-6.646E-2	5.690E+0	9.343E+0
-7.133E-2	5.583E+0	9.310E+0
-6.971E-2	5.661E+0	9.408E+0
-7.133E-2	5.641E+0	9.356E+0
-6.971E-2	5.706E+0	9.385E+0
-6.646E-2	5.667E+0	9.398E+0
-6.971E-2	5.573E+0	9.365E+0
-7.133E-2	5.722E+0	9.382E+0
-6.646E-2	5.739E+0	9.375E+0
-7.133E-2	5.696E+0	9.404E+0
-6.971E-2	5.735E+0	9.369E+0
-6.971E-2	5.709E+0	9.265E+0
-6.809E-2	5.732E+0	9.223E+0
-6.971E-2	5.690E+0	9.349E+0
-6.971E-2	5.781E+0	9.336E+0
-7.295E-2	5.674E+0	9.339E+0
-6.646E-2	5.696E+0	9.378E+0
-6.971E-2	5.800E+0	9.401E+0
-6.971E-2	5.625E+0	9.310E+0
-7.133E-2	5.674E+0	9.362E+0
-7.133E-2	5.683E+0	9.401E+0
-6.809E-2	5.810E+0	9.446E+0
-6.971E-2	5.667E+0	9.352E+0
-7.133E-2	5.654E+0	9.359E+0
-6.971E-2	5.612E+0	9.433E+0
-6.971E-2	5.781E+0	9.297E+0
-6.971E-2	5.752E+0	9.404E+0
-6.971E-2	5.703E+0	9.258E+0
-6.971E-2	5.654E+0	9.450E+0
-6.809E-2	5.670E+0	9.411E+0
-6.971E-2	5.709E+0	9.356E+0
-7.133E-2	5.739E+0	9.333E+0
-6.971E-2	5.787E+0	9.365E+0
-6.971E-2	5.768E+0	9.375E+0
-7.133E-2	5.654E+0	9.388E+0
-6.971E-2	5.732E+0	9.401E+0
-6.809E-2	5.771E+0	9.336E+0
-6.971E-2	5.709E+0	9.291E+0
-6.809E-2	5.661E+0	9.362E+0
-7.133E-2	5.670E+0	9.206E+0
-6.809E-2	5.748E+0	9.369E+0
-6.646E-2	5.748E+0	9.446E+0
-7.295E-2	5.703E+0	9.310E+0
-7.295E-2	5.635E+0	9.365E+0
-6.809E-2	5.745E+0	9.560E+0
-6.971E-2	5.651E+0	9.265E+0
-6.971E-2	5.658E+0	9.437E+0
-6.809E-2	5.709E+0	9.304E+0
-6.646E-2	5.661E+0	9.408E+0
-6.809E-2	5.693E+0	9.369E+0
-6.971E-2	5.722E+0	9.317E+0
-7.295E-2	5.700E+0	9.294E+0
-6.484E-2	5.687E+0	9.297E+0
-6.646E-2	5.683E+0	9.356E+0
-6.809E-2	5.690E+0	9.391E+0
-7.133E-2	5.739E+0	9.339E+0
-6.809E-2	5.735E+0	9.446E+0
-6.809E-2	5.654E+0	9.378E+0
-6.971E-2	5.680E+0	9.287E+0
-7.133E-2	5.615E+0	9.356E+0
-6.646E-2	5.602E+0	9.339E+0
-6.971E-2	5.732E+0	9.375E+0
-7.133E-2	5.596E+0	9.326E+0
-6.971E-2	5.651E+0	9.424E+0
-6.809E-2	5.674E+0	9.359E+0
-6.646E-2	5.674E+0	9.268E+0
-7.133E-2	5.645E+0	9.365E+0
-7.133E-2	5.602E+0	9.385E+0
-6.646E-2	5.664E+0	9.317E+0
-6.971E-2	5.781E+0	9.343E+0
-7.133E-2	5.735E+0	9.401E+0
-6.809E-2	5.619E+0	9.443E+0
-6.646E-2	5.719E+0	9.427E+0
-6.809E-2	5.696E+0	9.359E+0
-7.133E-2	5.690E+0	9.307E+0
-6.809E-2	5.726E+0	9.326E+0
-6.971E-2	5.687E+0	9.294E+0
-6.322E-2	5.615E+0	9.313E+0
-6.971E-2	5.651E+0	9.446E+0
-6.971E-2	5.693E+0	9.427E+0
-7.133E-2	5.619E+0	9.352E+0
-6.809E-2	5.628E+0	9.469E+0
-6.646E-2	5.726E+0	9.411E+0
-6.809E-2	5.797E+0	9.242E+0
-6.646E-2	5.703E+0	9.437E+0
-6.809E-2	5.638E+0	9.265E+0
-6.971E-2	5.661E+0	9.391E+0
-7.133E-2	5.739E+0	9.317E+0
-6.646E-2	5.742E+0	9.255E+0
-6.809E-2	5.687E+0	9.359E+0
-6.646E-2	5.735E+0	9.343E+0
-7.133E-2	5.680E+0	9.297E+0
-6.971E-2	5.658E+0	9.349E+0
-6.809E-2	5.758E+0	9.313E+0
-7.133E-2	5.693E+0	9.262E+0
-7.133E-2	5.726E+0	9.323E+0
-6.646E-2	5.716E+0	9.411E+0
-6.646E-2	5.661E+0	9.359E+0
-6.971E-2	5.641E+0	9.346E+0
-6.971E-2	5.664E+0	9.466E+0
-6.971E-2	5.683E+0	9.388E+0
-6.809E-2	5.696E+0	9.446E+0
-6.646E-2	5.739E+0	9.356E+0
-7.295E-2	5.693E+0	9.372E+0
-6.484E-2	5.638E+0	9.310E+0
-6.809E-2	5.687E+0	9.411E+0
-6.809E-2	5.625E+0	9.275E+0
-7.133E-2	5.645E+0	9.440E+0
-6.809E-2	5.713E+0	9.252E+0
-6.484E-2	5.648E+0	9.356E+0
-6.971E-2	5.667E+0	9.382E+0
-7.133E-2	5.797E+0	9.414E+0
-6.971E-2	5.703E+0	9.343E+0
-6.971E-2	5.813E+0	9.258E+0
-7.133E-2	5.732E+0	9.262E+0
-7.295E-2	5.690E+0	9.466E+0
-6.646E-2	5.716E+0	9.304E+0
-6.646E-2	5.674E+0	9.317E+0
-6.809E-2	5.735E+0	9.291E+0
-6.971E-2	5.674E+0	9.310E+0
-6.646E-2	5.758E+0	9.417E+0
-6.809E-2	5.622E+0	9.401E+0
-7.133E-2	5.677E+0	9.239E+0
-6.971E-2	5.752E+0	9.255E+0
-6.809E-2	5.742E+0	9.339E+0
-6.809E-2	5.654E+0	9.365E+0
-7.133E-2	5.674E+0	9.326E+0
-6.971E-2	5.670E+0	9.284E+0
-6.646E-2	5.745E+0	9.356E+0
-6.646E-2	5.651E+0	9.472E+0
-6.971E-2	5.735E+0	9.385E+0
-6.971E-2	5.716E+0	9.388E+0
-6.809E-2	5.726E+0	9.414E+0
-6.646E-2	5.690E+0	9.268E+0
-6.971E-2	5.628E+0	9.382E+0
-7.133E-2	5.700E+0	9.414E+0
-6.484E-2	5.703E+0	9.420E+0
-6.484E-2	5.745E+0	9.395E+0
-6.809E-2	5.615E+0	9.362E+0
-6.646E-2	5.729E+0	9.391E+0
-6.809E-2	5.645E+0	9.424E+0
-6.646E-2	5.752E+0	9.310E+0
-7.133E-2	5.739E+0	9.333E+0
-7.295E-2	5.868E+0	9.557E+0
-6.971E-2	5.609E+0	9.443E+0
-6.646E-2	5.641E+0	9.275E+0
-6.971E-2	5.658E+0	9.417E+0
-6.971E-2	5.683E+0	9.369E+0
-6.646E-2	5.648E+0	9.395E+0
-6.646E-2	5.690E+0	9.310E+0
-6.971E-2	5.758E+0	9.307E+0
-6.971E-2	5.622E+0	9.378E+0
-6.809E-2	5.758E+0	9.349E+0
-6.809E-2	5.680E+0	9.239E+0
-6.971E-2	5.606E+0	9.395E+0
-6.971E-2	5.706E+0	9.333E+0
-7.133E-2	5.638E+0	9.346E+0
-6.484E-2	5.635E+0	9.417E+0
-6.971E-2	5.683E+0	9.385E+0
-6.971E-2	5.687E+0	9.281E+0
-6.809E-2	5.661E+0	9.414E+0
-6.809E-2	5.667E+0	9.382E+0
-6.809E-2	5.709E+0	9.304E+0
-6.809E-2	5.748E+0	9.349E+0
-6.646E-2	5.593E+0	9.404E+0
-6.809E-2	5.658E+0	9.388E+0
-7.295E-2	5.596E+0	9.307E+0
-6.809E-2	5.758E+0	9.297E+0
-6.971E-2	5.641E+0	9.339E+0
-6.809E-2	5.765E+0	9.352E+0
-6.809E-2	5.752E+0	9.268E+0
-6.971E-2	5.667E+0	9.362E+0
-6.809E-2	5.700E+0	9.388E+0
-6.646E-2	5.726E+0	9.317E+0
-6.971E-2	5.797E+0	9.492E+0
-7.133E-2	5.680E+0	9.336E+0
-6.646E-2	5.752E+0	9.339E+0
-6.646E-2	5.664E+0	9.252E+0
-7.133E-2	5.758E+0	9.479E+0
-6.971E-2	5.680E+0	9.339E+0
-6.646E-2	5.716E+0	9.333E+0
-6.809E-2	5.670E+0	9.339E+0
-6.971E-2	5.709E+0	9.398E+0
-6.971E-2	5.726E+0	9.300E+0
-6.809E-2	5.752E+0	9.317E+0
-6.809E-2	5.761E+0	9.378E+0
-7.133E-2	5.758E+0	9.307E+0
-7.133E-2	5.716E+0	9.365E+0
-6.971E-2	5.683E+0	9.411E+0
-6.646E-2	5.706E+0	9.300E+0
-6.971E-2	5.609E+0	9.278E+0
-7.133E-2	5.739E+0	9.310E+0
-6.646E-2	5.739E+0	9.469E+0
-6.809E-2	5.696E+0	9.430E+0
-6.971E-2	5.690E+0	9.262E+0
-6.971E-2	5.761E+0	9.450E+0
-6.646E-2	5.722E+0	9.382E+0
-6.646E-2	5.693E+0	9.320E+0
-6.971E-2	5.716E+0	9.372E+0
-6.971E-2	5.722E+0	9.385E+0
-6.646E-2	5.716E+0	9.375E+0
-6.646E-2	5.709E+0	9.411E+0
-6.646E-2	5.700E+0	9.297E+0
-7.133E-2	5.570E+0	9.317E+0
-6.809E-2	5.774E+0	9.356E+0
-6.809E-2	5.628E+0	9.456E+0
-6.809E-2	5.803E+0	9.414E+0
-7.295E-2	5.687E+0	9.265E+0
-6.809E-2	5.758E+0	9.226E+0
-6.646E-2	5.670E+0	9.372E+0
-7.133E-2	5.709E+0	9.424E+0
-7.295E-2	5.748E+0	9.362E+0
-6.971E-2	5.690E+0	9.369E+0
-6.971E-2	5.661E+0	9.521E+0
-6.809E-2	5.674E+0	9.515E+0
-6.971E-2	5.687E+0	9.297E+0
-6.809E-2	5.703E+0	9.330E+0
-6.809E-2	5.748E+0	9.307E+0
-7.133E-2	5.709E+0	9.297E+0
-7.133E-2	5.664E+0	9.482E+0
-6.809E-2	5.648E+0	9.297E+0
-6.971E-2	5.658E+0	9.463E+0
-6.809E-2	5.674E+0	9.304E+0
-6.971E-2	5.765E+0	9.330E+0
-6.646E-2	5.709E+0	9.352E+0
-6.646E-2	5.622E+0	9.193E+0
-6.809E-2	5.674E+0	9.346E+0
-6.971E-2	5.635E+0	9.300E+0
-6.809E-2	5.670E+0	9.420E+0
-6.971E-2	5.735E+0	9.287E+0
-7.133E-2	5.635E+0	9.420E+0
-7.133E-2	5.823E+0	9.275E+0
-6.809E-2	5.664E+0	9.326E+0
-6.809E-2	5.755E+0	9.395E+0
-6.809E-2	5.719E+0	9.404E+0
-6.809E-2	5.654E+0	9.365E+0
-6.646E-2	5.696E+0	9.307E+0
-6.971E-2	5.739E+0	9.430E+0
-7.133E-2	5.589E+0	9.323E+0
-6.971E-2	5.732E+0	9.281E+0
-6.646E-2	5.550E+0	9.219E+0
-6.809E-2	5.667E+0	9.437E+0
-7.133E-2	5.667E+0	9.408E+0
-6.809E-2	5.667E+0	9.388E+0
-6.646E-2	5.680E+0	9.378E+0
-6.971E-2	5.687E+0	9.249E+0
-6.971E-2	5.709E+0	9.287E+0
-6.646E-2	5.687E+0	9.391E+0
-6.809E-2	5.632E+0	9.408E+0
-6.646E-2	5.735E+0	9.265E+0
-7.295E-2	5.713E+0	9.356E+0
-6.809E-2	5.661E+0	9.317E+0
-7.133E-2	5.632E+0	9.417E+0
-6.809E-2	5.719E+0	9.307E+0
-6.809E-2	5.674E+0	9.356E+0
-6.971E-2	5.667E+0	9.369E+0
-6.809E-2	5.670E+0	9.420E+0
-6.646E-2	5.729E+0	9.524E+0
-6.809E-2	5.709E+0	9.294E+0
-7.133E-2	5.713E+0	9.420E+0
-6.484E-2	5.768E+0	9.437E+0
-6.646E-2	5.719E+0	9.466E+0
-7.295E-2	5.661E+0	9.356E+0
-6.809E-2	5.778E+0	9.378E+0
-6.809E-2	5.658E+0	9.505E+0
-6.646E-2	5.680E+0	9.339E+0
-6.971E-2	5.771E+0	9.300E+0
-6.971E-2	5.696E+0	9.391E+0
-6.809E-2	5.641E+0	9.479E+0
-6.809E-2	5.706E+0	9.395E+0
-6.809E-2	5.612E+0	9.531E+0
-6.971E-2	5.820E+0	9.359E+0
-6.484E-2	5.726E+0	9.365E+0
-6.484E-2	5.677E+0	9.307E+0
-6.809E-2	5.719E+0	9.398E+0
-7.295E-2	5.667E+0	9.297E+0
-6.484E-2	5.726E+0	9.307E+0
-6.646E-2	5.612E+0	9.284E+0
-7.133E-2	5.696E+0	9.365E+0
-6.646E-2	5.748E+0	9.365E+0
[truncated: 64,058 more rows]
