# Supplementary material for: Improved ANAP incorporation and VCF analysis reveal details of P2X7 current facilitation and a limited conformational interplay between ATP binding and the intracellular ballast domain
Source: eLife. 2023 Jan 4;12:e82479. doi: 10.7554/eLife.82479 (PMC9859053; doi:10.7554/eLife.82479)
Supplement: Figure 3—figure supplement 3—source data 2. [file elife-82479-fig3-figsupp3-data2.zip › Figure-3_figure-supplement-3_source-data-2/S23N-constructs/S23N_A564anap/l22/18.csv]

-3.078E-2	9.369E+0	1.543E+1
-3.240E-2	9.411E+0	1.528E+1
-3.403E-2	9.395E+0	1.532E+1
-3.078E-2	9.375E+0	1.528E+1
-3.403E-2	9.356E+0	1.541E+1
-3.403E-2	9.382E+0	1.527E+1
-3.403E-2	9.450E+0	1.535E+1
-3.240E-2	9.310E+0	1.533E+1
-3.240E-2	9.382E+0	1.530E+1
-3.889E-2	9.369E+0	1.536E+1
-3.078E-2	9.408E+0	1.532E+1
-3.078E-2	9.446E+0	1.530E+1
-3.240E-2	9.417E+0	1.530E+1
-3.403E-2	9.463E+0	1.527E+1
-3.727E-2	9.352E+0	1.538E+1
-3.078E-2	9.398E+0	1.543E+1
-3.565E-2	9.265E+0	1.525E+1
-3.565E-2	9.440E+0	1.530E+1
-3.565E-2	9.453E+0	1.535E+1
-3.078E-2	9.356E+0	1.531E+1
-3.403E-2	9.326E+0	1.519E+1
-3.565E-2	9.446E+0	1.529E+1
-3.565E-2	9.326E+0	1.529E+1
-3.078E-2	9.307E+0	1.528E+1
-3.403E-2	9.339E+0	1.525E+1
-3.727E-2	9.414E+0	1.524E+1
-3.240E-2	9.349E+0	1.546E+1
-3.240E-2	9.476E+0	1.534E+1
-3.565E-2	9.369E+0	1.530E+1
-3.727E-2	9.420E+0	1.527E+1
-3.565E-2	9.437E+0	1.525E+1
-3.240E-2	9.326E+0	1.527E+1
-3.403E-2	9.326E+0	1.523E+1
-3.727E-2	9.349E+0	1.528E+1
-3.403E-2	9.395E+0	1.530E+1
-2.916E-2	9.463E+0	1.529E+1
-3.403E-2	9.453E+0	1.521E+1
-3.565E-2	9.508E+0	1.521E+1
-3.565E-2	9.391E+0	1.519E+1
-3.240E-2	9.388E+0	1.519E+1
-3.240E-2	9.401E+0	1.539E+1
-3.565E-2	9.262E+0	1.543E+1
-3.403E-2	9.476E+0	1.530E+1
-3.240E-2	9.414E+0	1.525E+1
-3.565E-2	9.404E+0	1.520E+1
-3.889E-2	9.557E+0	1.523E+1
-3.565E-2	9.450E+0	1.513E+1
-3.078E-2	9.459E+0	1.511E+1
-3.403E-2	9.417E+0	1.514E+1
-3.727E-2	9.359E+0	1.524E+1
-3.403E-2	9.323E+0	1.540E+1
-3.240E-2	9.388E+0	1.532E+1
-3.240E-2	9.343E+0	1.524E+1
-3.565E-2	9.356E+0	1.539E+1
-3.565E-2	9.333E+0	1.529E+1
-3.078E-2	9.359E+0	1.529E+1
-3.240E-2	9.427E+0	1.529E+1
-3.403E-2	9.440E+0	1.523E+1
-3.565E-2	9.362E+0	1.533E+1
-3.078E-2	9.378E+0	1.531E+1
-3.403E-2	9.417E+0	1.529E+1
-3.403E-2	9.430E+0	1.522E+1
-3.727E-2	9.424E+0	1.533E+1
-3.240E-2	9.420E+0	1.526E+1
-3.565E-2	9.463E+0	1.533E+1
-3.565E-2	9.317E+0	1.530E+1
-3.565E-2	9.453E+0	1.534E+1
-3.240E-2	9.463E+0	1.522E+1
-3.240E-2	9.404E+0	1.524E+1
-3.403E-2	9.369E+0	1.524E+1
-3.565E-2	9.382E+0	1.524E+1
-3.078E-2	9.424E+0	1.524E+1
-3.565E-2	9.404E+0	1.534E+1
-3.727E-2	9.433E+0	1.547E+1
-3.565E-2	9.495E+0	1.540E+1
-3.078E-2	9.466E+0	1.530E+1
-3.403E-2	9.365E+0	1.537E+1
-3.565E-2	9.420E+0	1.515E+1
-4.051E-2	9.346E+0	1.520E+1
-3.078E-2	9.414E+0	1.550E+1
-3.240E-2	9.440E+0	1.526E+1
-3.727E-2	9.317E+0	1.531E+1
-3.727E-2	9.375E+0	1.537E+1
-2.916E-2	9.498E+0	1.530E+1
-3.403E-2	9.424E+0	1.540E+1
-3.403E-2	9.307E+0	1.538E+1
-3.727E-2	9.252E+0	1.525E+1
-3.240E-2	9.388E+0	1.516E+1
-3.403E-2	9.437E+0	1.529E+1
-3.727E-2	9.450E+0	1.523E+1
-3.889E-2	9.294E+0	1.543E+1
-3.078E-2	9.343E+0	1.520E+1
-3.565E-2	9.401E+0	1.536E+1
-3.565E-2	9.476E+0	1.517E+1
-3.403E-2	9.372E+0	1.530E+1
-3.565E-2	9.430E+0	1.523E+1
-3.078E-2	9.304E+0	1.517E+1
-3.403E-2	9.310E+0	1.514E+1
-3.240E-2	9.456E+0	1.530E+1
-2.916E-2	9.313E+0	1.537E+1
-3.240E-2	9.346E+0	1.515E+1
-3.565E-2	9.408E+0	1.516E+1
-3.240E-2	9.304E+0	1.531E+1
-3.078E-2	9.236E+0	1.525E+1
-3.240E-2	9.356E+0	1.537E+1
-3.889E-2	9.349E+0	1.538E+1
-3.565E-2	9.395E+0	1.519E+1
-3.240E-2	9.304E+0	1.527E+1
-3.403E-2	9.427E+0	1.528E+1
-3.727E-2	9.382E+0	1.528E+1
-3.240E-2	9.223E+0	1.524E+1
-3.240E-2	9.375E+0	1.536E+1
-3.240E-2	9.385E+0	1.518E+1
-3.727E-2	9.469E+0	1.517E+1
-3.403E-2	9.446E+0	1.538E+1
-3.078E-2	9.420E+0	1.523E+1
-3.403E-2	9.456E+0	1.527E+1
-3.565E-2	9.420E+0	1.516E+1
-3.565E-2	9.469E+0	1.529E+1
-3.403E-2	9.440E+0	1.520E+1
-3.078E-2	9.236E+0	1.521E+1
-3.727E-2	9.258E+0	1.523E+1
-3.565E-2	9.401E+0	1.531E+1
-3.078E-2	9.398E+0	1.522E+1
-3.240E-2	9.398E+0	1.530E+1
-3.565E-2	9.258E+0	1.527E+1
-3.565E-2	9.443E+0	1.522E+1
-3.078E-2	9.411E+0	1.510E+1
-3.565E-2	9.456E+0	1.533E+1
-3.403E-2	9.420E+0	1.538E+1
-3.078E-2	9.553E+0	1.535E+1
-3.240E-2	9.433E+0	1.522E+1
-3.403E-2	9.398E+0	1.537E+1
-3.565E-2	9.443E+0	1.530E+1
-3.403E-2	9.317E+0	1.544E+1
-3.078E-2	9.401E+0	1.523E+1
-3.240E-2	9.323E+0	1.520E+1
-3.565E-2	9.433E+0	1.528E+1
-3.403E-2	9.391E+0	1.542E+1
-3.240E-2	9.417E+0	1.527E+1
-3.078E-2	9.336E+0	1.536E+1
-3.565E-2	9.310E+0	1.531E+1
-3.403E-2	9.362E+0	1.526E+1
-3.240E-2	9.437E+0	1.527E+1
-3.078E-2	9.343E+0	1.527E+1
-3.403E-2	9.326E+0	1.524E+1
-3.565E-2	9.326E+0	1.534E+1
-3.078E-2	9.443E+0	1.514E+1
-3.240E-2	9.417E+0	1.522E+1
-3.727E-2	9.544E+0	1.507E+1
-3.240E-2	9.482E+0	1.531E+1
-3.078E-2	9.414E+0	1.519E+1
-3.403E-2	9.472E+0	1.521E+1
-3.565E-2	9.356E+0	1.523E+1
-3.403E-2	9.450E+0	1.533E+1
-3.240E-2	9.378E+0	1.540E+1
-3.565E-2	9.498E+0	1.529E+1
-3.565E-2	9.395E+0	1.532E+1
-3.403E-2	9.437E+0	1.533E+1
-3.403E-2	9.226E+0	1.536E+1
-3.078E-2	9.388E+0	1.536E+1
-3.889E-2	9.369E+0	1.524E+1
-3.240E-2	9.313E+0	1.529E+1
-3.078E-2	9.446E+0	1.518E+1
-3.403E-2	9.359E+0	1.534E+1
-3.565E-2	9.453E+0	1.531E+1
-3.078E-2	9.417E+0	1.523E+1
-2.916E-2	9.472E+0	1.513E+1
-3.078E-2	9.453E+0	1.533E+1
-3.727E-2	9.482E+0	1.526E+1
-3.403E-2	9.391E+0	1.527E+1
-3.240E-2	9.369E+0	1.520E+1
-3.078E-2	9.369E+0	1.525E+1
-3.403E-2	9.417E+0	1.539E+1
-3.403E-2	9.450E+0	1.529E+1
-2.916E-2	9.343E+0	1.529E+1
-3.240E-2	9.249E+0	1.523E+1
-3.565E-2	9.300E+0	1.537E+1
-3.565E-2	9.440E+0	1.533E+1
-3.403E-2	9.456E+0	1.530E+1
-3.240E-2	9.343E+0	1.535E+1
-3.565E-2	9.417E+0	1.527E+1
-3.565E-2	9.404E+0	1.522E+1
-3.240E-2	9.440E+0	1.518E+1
-3.240E-2	9.349E+0	1.517E+1
-3.565E-2	9.385E+0	1.507E+1
-3.078E-2	9.365E+0	1.531E+1
-2.916E-2	9.356E+0	1.516E+1
-3.403E-2	9.343E+0	1.541E+1
-3.240E-2	9.424E+0	1.531E+1
-3.403E-2	9.330E+0	1.527E+1
-3.403E-2	9.356E+0	1.523E+1
-3.078E-2	9.343E+0	1.523E+1
-3.889E-2	9.508E+0	1.524E+1
-3.565E-2	9.417E+0	1.522E+1
-3.240E-2	9.459E+0	1.527E+1
-3.240E-2	9.330E+0	1.530E+1
-3.889E-2	9.463E+0	1.526E+1
-3.403E-2	9.391E+0	1.526E+1
-3.078E-2	9.404E+0	1.540E+1
-3.403E-2	9.456E+0	1.528E+1
-3.565E-2	9.391E+0	1.521E+1
-3.727E-2	9.401E+0	1.513E+1
-3.240E-2	9.359E+0	1.518E+1
-2.916E-2	9.450E+0	1.524E+1
-3.403E-2	9.320E+0	1.525E+1
-3.565E-2	9.437E+0	1.533E+1
-3.078E-2	9.440E+0	1.529E+1
-3.078E-2	9.440E+0	1.526E+1
-3.565E-2	9.356E+0	1.532E+1
-3.403E-2	9.330E+0	1.537E+1
-2.916E-2	9.330E+0	1.521E+1
-3.565E-2	9.511E+0	1.521E+1
-3.565E-2	9.424E+0	1.512E+1
-3.403E-2	9.437E+0	1.506E+1
-3.078E-2	9.339E+0	1.529E+1
-2.916E-2	9.420E+0	1.530E+1
-3.565E-2	9.339E+0	1.527E+1
-3.403E-2	9.336E+0	1.533E+1
-3.240E-2	9.459E+0	1.538E+1
-3.240E-2	9.537E+0	1.527E+1
-3.240E-2	9.391E+0	1.524E+1
-3.403E-2	9.414E+0	1.522E+1
-2.916E-2	9.352E+0	1.527E+1
-3.565E-2	9.352E+0	1.541E+1
-3.727E-2	9.414E+0	1.535E+1
-3.727E-2	9.343E+0	1.515E+1
-3.078E-2	9.566E+0	1.527E+1
-3.240E-2	9.372E+0	1.514E+1
-3.403E-2	9.317E+0	1.512E+1
-3.565E-2	9.346E+0	1.520E+1
-3.240E-2	9.223E+0	1.524E+1
-3.078E-2	9.310E+0	1.534E+1
-3.889E-2	9.369E+0	1.524E+1
-3.403E-2	9.362E+0	1.539E+1
-3.240E-2	9.365E+0	1.535E+1
-3.078E-2	9.343E+0	1.522E+1
-3.727E-2	9.359E+0	1.522E+1
-3.565E-2	9.417E+0	1.526E+1
-3.078E-2	9.596E+0	1.535E+1
-3.403E-2	9.388E+0	1.540E+1
-3.565E-2	9.450E+0	1.529E+1
-3.565E-2	9.430E+0	1.509E+1
-3.078E-2	9.330E+0	1.523E+1
-3.078E-2	9.466E+0	1.536E+1
-3.403E-2	9.278E+0	1.525E+1
-3.403E-2	9.352E+0	1.532E+1
-2.754E-2	9.443E+0	1.524E+1
-3.078E-2	9.388E+0	1.512E+1
-3.727E-2	9.352E+0	1.526E+1
-3.403E-2	9.414E+0	1.524E+1
-3.240E-2	9.420E+0	1.520E+1
-3.240E-2	9.317E+0	1.533E+1
-3.565E-2	9.433E+0	1.524E+1
-3.565E-2	9.375E+0	1.522E+1
-3.240E-2	9.391E+0	1.530E+1
-3.240E-2	9.420E+0	1.525E+1
-3.565E-2	9.495E+0	1.516E+1
-3.565E-2	9.596E+0	1.525E+1
-3.403E-2	9.427E+0	1.535E+1
-3.403E-2	9.252E+0	1.538E+1
-3.240E-2	9.664E+0	1.535E+1
-3.565E-2	9.382E+0	1.528E+1
-3.240E-2	9.485E+0	1.526E+1
-3.403E-2	9.326E+0	1.531E+1
-3.727E-2	9.255E+0	1.526E+1
-3.727E-2	9.459E+0	1.538E+1
-3.240E-2	9.356E+0	1.526E+1
-3.240E-2	9.339E+0	1.529E+1
-3.565E-2	9.242E+0	1.516E+1
-3.565E-2	9.446E+0	1.522E+1
-3.240E-2	9.395E+0	1.534E+1
-3.240E-2	9.482E+0	1.508E+1
-3.403E-2	9.258E+0	1.518E+1
-3.565E-2	9.213E+0	1.524E+1
-3.403E-2	9.466E+0	1.513E+1
-3.078E-2	9.395E+0	1.520E+1
-3.403E-2	9.375E+0	1.531E+1
-3.727E-2	9.404E+0	1.526E+1
-3.240E-2	9.349E+0	1.527E+1
-3.403E-2	9.401E+0	1.536E+1
-3.565E-2	9.356E+0	1.537E+1
-3.240E-2	9.391E+0	1.524E+1
-3.240E-2	9.369E+0	1.531E+1
-3.565E-2	9.339E+0	1.520E+1
-3.565E-2	9.469E+0	1.506E+1
-3.403E-2	9.459E+0	1.527E+1
-3.240E-2	9.284E+0	1.536E+1
-3.403E-2	9.385E+0	1.527E+1
-3.727E-2	9.275E+0	1.533E+1
-3.565E-2	9.420E+0	1.516E+1
-3.240E-2	9.401E+0	1.515E+1
-3.403E-2	9.466E+0	1.517E+1
-3.727E-2	9.446E+0	1.518E+1
-3.240E-2	9.469E+0	1.532E+1
-3.078E-2	9.343E+0	1.524E+1
-3.565E-2	9.408E+0	1.527E+1
-3.565E-2	9.466E+0	1.523E+1
-3.403E-2	9.372E+0	1.525E+1
-3.078E-2	9.398E+0	1.530E+1
-3.078E-2	9.495E+0	1.526E+1
-3.403E-2	9.330E+0	1.526E+1
-3.403E-2	9.404E+0	1.530E+1
-3.078E-2	9.511E+0	1.530E+1
-3.403E-2	9.352E+0	1.498E+1
-3.727E-2	9.395E+0	1.528E+1
-3.403E-2	9.369E+0	1.527E+1
-3.078E-2	9.411E+0	1.530E+1
-3.078E-2	9.359E+0	1.523E+1
-3.727E-2	9.446E+0	1.516E+1
-3.565E-2	9.524E+0	1.532E+1
-3.078E-2	9.534E+0	1.515E+1
-3.403E-2	9.365E+0	1.527E+1
-3.727E-2	9.346E+0	1.525E+1
-3.240E-2	9.349E+0	1.535E+1
-3.240E-2	9.440E+0	1.512E+1
-3.240E-2	9.430E+0	1.529E+1
-3.565E-2	9.534E+0	1.521E+1
-3.403E-2	9.352E+0	1.533E+1
-3.240E-2	9.307E+0	1.529E+1
-3.078E-2	9.427E+0	1.517E+1
-3.889E-2	9.346E+0	1.515E+1
-3.403E-2	9.359E+0	1.534E+1
-3.240E-2	9.521E+0	1.512E+1
-2.916E-2	9.326E+0	1.531E+1
-3.727E-2	9.395E+0	1.527E+1
-3.403E-2	9.550E+0	1.531E+1
-3.240E-2	9.401E+0	1.521E+1
-3.403E-2	9.352E+0	1.524E+1
-3.889E-2	9.395E+0	1.531E+1
-3.078E-2	9.446E+0	1.541E+1
-3.240E-2	9.420E+0	1.509E+1
-3.078E-2	9.313E+0	1.530E+1
-3.240E-2	9.278E+0	1.531E+1
-3.403E-2	9.479E+0	1.537E+1
-2.916E-2	9.362E+0	1.534E+1
-3.078E-2	9.385E+0	1.519E+1
-3.727E-2	9.391E+0	1.527E+1
-3.240E-2	9.271E+0	1.548E+1
-3.078E-2	9.404E+0	1.528E+1
-3.403E-2	9.356E+0	1.521E+1
-3.403E-2	9.307E+0	1.524E+1
-3.403E-2	9.346E+0	1.522E+1
-3.240E-2	9.343E+0	1.523E+1
-3.240E-2	9.385E+0	1.520E+1
-3.565E-2	9.330E+0	1.533E+1
-3.565E-2	9.352E+0	1.529E+1
-3.078E-2	9.437E+0	1.518E+1
-3.078E-2	9.411E+0	1.517E+1
-3.403E-2	9.417E+0	1.514E+1
-3.565E-2	9.420E+0	1.518E+1
-3.240E-2	9.528E+0	1.532E+1
-3.403E-2	9.456E+0	1.539E+1
-3.727E-2	9.297E+0	1.533E+1
-3.565E-2	9.320E+0	1.523E+1
-3.403E-2	9.356E+0	1.508E+1
-3.240E-2	9.508E+0	1.532E+1
-3.565E-2	9.339E+0	1.535E+1
-3.403E-2	9.310E+0	1.528E+1
-3.403E-2	9.398E+0	1.531E+1
-3.403E-2	9.378E+0	1.514E+1
-3.565E-2	9.440E+0	1.531E+1
-3.565E-2	9.417E+0	1.529E+1
-3.240E-2	9.365E+0	1.520E+1
-3.240E-2	9.291E+0	1.526E+1
-3.565E-2	9.284E+0	1.523E+1
-3.403E-2	9.362E+0	1.531E+1
-3.240E-2	9.391E+0	1.531E+1
-3.565E-2	9.476E+0	1.518E+1
-3.403E-2	9.369E+0	1.531E+1
-3.403E-2	9.362E+0	1.532E+1
-3.240E-2	9.313E+0	1.522E+1
-3.240E-2	9.469E+0	1.523E+1
-3.565E-2	9.349E+0	1.536E+1
-3.403E-2	9.430E+0	1.519E+1
-2.916E-2	9.326E+0	1.509E+1
-3.240E-2	9.401E+0	1.519E+1
-3.403E-2	9.472E+0	1.522E+1
-3.403E-2	9.472E+0	1.533E+1
-3.078E-2	9.333E+0	1.536E+1
-3.240E-2	9.395E+0	1.514E+1
-3.565E-2	9.420E+0	1.525E+1
-3.240E-2	9.482E+0	1.530E+1
-3.240E-2	9.414E+0	1.530E+1
-3.565E-2	9.320E+0	1.525E+1
-3.565E-2	9.456E+0	1.530E+1
-3.565E-2	9.424E+0	1.540E+1
-3.078E-2	9.528E+0	1.522E+1
-3.403E-2	9.193E+0	1.522E+1
-3.240E-2	9.479E+0	1.535E+1
-3.565E-2	9.453E+0	1.537E+1
-2.754E-2	9.395E+0	1.541E+1
-3.240E-2	9.369E+0	1.519E+1
-3.403E-2	9.427E+0	1.528E+1
-3.403E-2	9.417E+0	1.530E+1
-3.403E-2	9.511E+0	1.529E+1
-3.078E-2	9.356E+0	1.529E+1
-3.565E-2	9.385E+0	1.525E+1
-3.565E-2	9.472E+0	1.520E+1
-3.403E-2	9.395E+0	1.523E+1
-3.403E-2	9.411E+0	1.517E+1
-3.565E-2	9.249E+0	1.528E+1
-3.565E-2	9.424E+0	1.530E+1
-3.240E-2	9.382E+0	1.549E+1
-3.078E-2	9.398E+0	1.546E+1
-3.565E-2	9.420E+0	1.535E+1
-3.565E-2	9.307E+0	1.526E+1
-2.916E-2	9.346E+0	1.534E+1
-3.240E-2	9.330E+0	1.530E+1
-3.240E-2	9.466E+0	1.536E+1
-3.403E-2	9.521E+0	1.531E+1
-3.078E-2	9.385E+0	1.533E+1
-3.565E-2	9.433E+0	1.531E+1
-3.403E-2	9.398E+0	1.524E+1
-3.565E-2	9.333E+0	1.534E+1
-2.916E-2	9.479E+0	1.529E+1
-3.240E-2	9.398E+0	1.536E+1
-3.565E-2	9.320E+0	1.518E+1
-3.889E-2	9.395E+0	1.530E+1
-3.240E-2	9.336E+0	1.523E+1
-3.403E-2	9.391E+0	1.529E+1
-3.727E-2	9.479E+0	1.519E+1
-3.565E-2	9.382E+0	1.527E+1
-3.078E-2	9.391E+0	1.532E+1
-3.565E-2	9.395E+0	1.535E+1
-3.565E-2	9.430E+0	1.520E+1
-3.565E-2	9.330E+0	1.512E+1
-2.916E-2	9.378E+0	1.529E+1
-3.403E-2	9.378E+0	1.516E+1
-3.565E-2	9.440E+0	1.524E+1
-3.565E-2	9.411E+0	1.536E+1
-3.078E-2	9.408E+0	1.539E+1
-3.078E-2	9.424E+0	1.532E+1
-3.565E-2	9.391E+0	1.527E+1
-3.403E-2	9.349E+0	1.516E+1
-3.078E-2	9.398E+0	1.544E+1
-3.240E-2	9.485E+0	1.531E+1
-3.078E-2	9.573E+0	1.538E+1
-3.403E-2	9.433E+0	1.531E+1
-3.078E-2	9.482E+0	1.509E+1
-3.403E-2	9.388E+0	1.511E+1
-3.565E-2	9.271E+0	1.528E+1
-3.565E-2	9.359E+0	1.531E+1
-3.240E-2	9.420E+0	1.529E+1
-3.240E-2	9.333E+0	1.529E+1
-3.403E-2	9.424E+0	1.541E+1
-3.565E-2	9.313E+0	1.519E+1
-2.916E-2	9.485E+0	1.518E+1
-3.240E-2	9.463E+0	1.545E+1
-3.240E-2	9.424E+0	1.524E+1
-3.078E-2	9.333E+0	1.520E+1
-2.916E-2	9.326E+0	1.529E+1
-3.078E-2	9.401E+0	1.542E+1
-3.565E-2	9.378E+0	1.531E+1
-3.727E-2	9.440E+0	1.530E+1
-2.916E-2	9.502E+0	1.541E+1
-3.240E-2	9.339E+0	1.526E+1
-3.565E-2	9.521E+0	1.526E+1
-3.727E-2	9.330E+0	1.523E+1
-3.403E-2	9.391E+0	1.527E+1
-3.565E-2	9.375E+0	1.535E+1
-3.727E-2	9.404E+0	1.527E+1
-3.240E-2	9.524E+0	1.522E+1
-3.240E-2	9.463E+0	1.523E+1
-3.078E-2	9.463E+0	1.536E+1
-3.565E-2	9.437E+0	1.526E+1
-3.565E-2	9.362E+0	1.518E+1
-3.240E-2	9.391E+0	1.521E+1
-3.240E-2	9.450E+0	1.529E+1
-3.240E-2	9.472E+0	1.539E+1
-3.240E-2	9.356E+0	1.539E+1
-3.240E-2	9.440E+0	1.517E+1
-3.240E-2	9.343E+0	1.531E+1
-3.727E-2	9.466E+0	1.537E+1
-3.240E-2	9.437E+0	1.517E+1
-3.240E-2	9.378E+0	1.531E+1
-3.078E-2	9.502E+0	1.519E+1
-3.565E-2	9.466E+0	1.540E+1
-3.565E-2	9.391E+0	1.518E+1
-3.403E-2	9.356E+0	1.532E+1
-3.240E-2	9.339E+0	1.519E+1
-3.727E-2	9.485E+0	1.529E+1
-3.403E-2	9.391E+0	1.539E+1
-3.078E-2	9.388E+0	1.524E+1
-3.078E-2	9.281E+0	1.537E+1
-3.565E-2	9.528E+0	1.533E+1
-3.403E-2	9.359E+0	1.527E+1
-3.078E-2	9.378E+0	1.537E+1
-3.240E-2	9.382E+0	1.529E+1
-3.565E-2	9.365E+0	1.526E+1
-3.565E-2	9.489E+0	1.534E+1
-3.565E-2	9.414E+0	1.525E+1
-3.403E-2	9.414E+0	1.526E+1
-3.403E-2	9.395E+0	1.519E+1
-3.403E-2	9.388E+0	1.529E+1
-3.403E-2	9.375E+0	1.533E+1
-3.403E-2	9.417E+0	1.522E+1
-3.565E-2	9.453E+0	1.520E+1
-3.565E-2	9.388E+0	1.529E+1
-3.240E-2	9.459E+0	1.525E+1
-3.403E-2	9.408E+0	1.524E+1
-3.889E-2	9.356E+0	1.514E+1
-3.403E-2	9.395E+0	1.517E+1
-3.403E-2	9.485E+0	1.523E+1
-3.403E-2	9.459E+0	1.526E+1
-3.403E-2	9.437E+0	1.536E+1
-3.240E-2	9.576E+0	1.518E+1
-3.078E-2	9.287E+0	1.517E+1
-3.078E-2	9.398E+0	1.522E+1
-3.889E-2	9.349E+0	1.528E+1
-3.403E-2	9.320E+0	1.532E+1
-3.403E-2	9.375E+0	1.535E+1
-3.240E-2	9.252E+0	1.519E+1
-3.727E-2	9.343E+0	1.528E+1
-3.078E-2	9.479E+0	1.527E+1
-3.403E-2	9.401E+0	1.523E+1
-3.078E-2	9.352E+0	1.535E+1
-3.727E-2	9.307E+0	1.538E+1
-3.078E-2	9.417E+0	1.528E+1
-3.240E-2	9.531E+0	1.534E+1
-3.240E-2	9.424E+0	1.521E+1
-3.727E-2	9.489E+0	1.522E+1
-3.727E-2	9.326E+0	1.524E+1
-3.078E-2	9.459E+0	1.521E+1
-3.078E-2	9.427E+0	1.533E+1
-4.051E-2	9.333E+0	1.525E+1
-3.565E-2	9.485E+0	1.533E+1
-3.403E-2	9.401E+0	1.522E+1
-3.565E-2	9.495E+0	1.522E+1
-3.565E-2	9.398E+0	1.523E+1
-3.403E-2	9.382E+0	1.531E+1
-3.403E-2	9.482E+0	1.530E+1
-3.240E-2	9.401E+0	1.524E+1
-3.565E-2	9.492E+0	1.543E+1
-3.565E-2	9.369E+0	1.533E+1
-3.240E-2	9.411E+0	1.527E+1
-3.240E-2	9.430E+0	1.524E+1
-3.889E-2	9.333E+0	1.516E+1
-3.565E-2	9.404E+0	1.531E+1
-3.565E-2	9.398E+0	1.541E+1
-3.565E-2	9.472E+0	1.523E+1
-3.565E-2	9.391E+0	1.518E+1
-3.565E-2	9.339E+0	1.526E+1
-3.403E-2	9.459E+0	1.525E+1
-3.403E-2	9.437E+0	1.529E+1
-3.727E-2	9.437E+0	1.508E+1
-3.078E-2	9.433E+0	1.518E+1
-3.240E-2	9.369E+0	1.517E+1
-3.078E-2	9.440E+0	1.519E+1
-3.403E-2	9.437E+0	1.534E+1
-3.727E-2	9.395E+0	1.526E+1
-3.240E-2	9.498E+0	1.539E+1
-3.078E-2	9.391E+0	1.512E+1
-3.403E-2	9.378E+0	1.529E+1
-3.727E-2	9.466E+0	1.539E+1
-3.240E-2	9.382E+0	1.521E+1
-3.727E-2	9.453E+0	1.510E+1
-3.403E-2	9.239E+0	1.523E+1
-3.565E-2	9.323E+0	1.534E+1
-3.240E-2	9.482E+0	1.525E+1
-3.078E-2	9.408E+0	1.527E+1
-3.565E-2	9.359E+0	1.524E+1
-3.403E-2	9.375E+0	1.534E+1
-3.078E-2	9.356E+0	1.525E+1
-3.240E-2	9.430E+0	1.531E+1
-3.565E-2	9.401E+0	1.529E+1
-3.565E-2	9.424E+0	1.532E+1
-3.240E-2	9.469E+0	1.527E+1
-3.403E-2	9.420E+0	1.534E+1
-3.403E-2	9.440E+0	1.510E+1
-3.240E-2	9.378E+0	1.538E+1
-3.403E-2	9.385E+0	1.530E+1
-3.403E-2	9.359E+0	1.523E+1
-3.403E-2	9.349E+0	1.534E+1
-3.565E-2	9.453E+0	1.532E+1
-3.078E-2	9.369E+0	1.515E+1
-3.078E-2	9.359E+0	1.524E+1
-3.403E-2	9.424E+0	1.527E+1
-3.403E-2	9.365E+0	1.512E+1
-3.078E-2	9.323E+0	1.528E+1
-3.240E-2	9.401E+0	1.524E+1
-3.240E-2	9.508E+0	1.529E+1
-3.403E-2	9.356E+0	1.521E+1
-2.916E-2	9.362E+0	1.521E+1
-3.565E-2	9.323E+0	1.525E+1
-3.565E-2	9.369E+0	1.533E+1
-3.727E-2	9.284E+0	1.533E+1
-2.916E-2	9.343E+0	1.524E+1
-3.240E-2	9.401E+0	1.514E+1
-3.727E-2	9.359E+0	1.504E+1
-3.565E-2	9.372E+0	1.530E+1
-3.078E-2	9.219E+0	1.525E+1
-3.403E-2	9.300E+0	1.534E+1
-3.565E-2	9.310E+0	1.523E+1
-3.565E-2	9.326E+0	1.522E+1
-2.754E-2	9.346E+0	1.528E+1
-3.240E-2	9.330E+0	1.525E+1
-3.565E-2	9.339E+0	1.536E+1
-3.565E-2	9.466E+0	1.522E+1
-3.403E-2	9.430E+0	1.529E+1
-3.403E-2	9.262E+0	1.526E+1
-3.565E-2	9.304E+0	1.539E+1
-3.565E-2	9.369E+0	1.532E+1
-2.916E-2	9.323E+0	1.536E+1
-3.403E-2	9.408E+0	1.543E+1
-3.565E-2	9.369E+0	1.529E+1
-3.240E-2	9.294E+0	1.509E+1
-3.078E-2	9.310E+0	1.542E+1
-3.403E-2	9.456E+0	1.531E+1
-3.403E-2	9.446E+0	1.511E+1
-3.565E-2	9.284E+0	1.528E+1
-3.078E-2	9.466E+0	1.524E+1
-3.403E-2	9.310E+0	1.523E+1
-3.403E-2	9.453E+0	1.522E+1
-3.565E-2	9.437E+0	1.518E+1
-3.078E-2	9.404E+0	1.524E+1
-3.403E-2	9.508E+0	1.531E+1
-3.403E-2	9.485E+0	1.524E+1
-3.403E-2	9.408E+0	1.519E+1
-2.916E-2	9.382E+0	1.540E+1
-3.240E-2	9.476E+0	1.521E+1
-3.565E-2	9.463E+0	1.520E+1
-3.403E-2	9.411E+0	1.519E+1
-2.916E-2	9.369E+0	1.529E+1
-3.240E-2	9.378E+0	1.521E+1
-3.565E-2	9.382E+0	1.524E+1
-3.565E-2	9.411E+0	1.521E+1
-3.240E-2	9.294E+0	1.525E+1
-3.403E-2	9.349E+0	1.513E+1
-3.240E-2	9.385E+0	1.539E+1
-3.078E-2	9.427E+0	1.517E+1
-3.078E-2	9.466E+0	1.519E+1
-3.240E-2	9.372E+0	1.526E+1
-3.403E-2	9.378E+0	1.520E+1
-3.403E-2	9.252E+0	1.519E+1
-2.916E-2	9.356E+0	1.524E+1
-3.240E-2	9.586E+0	1.531E+1
-3.403E-2	9.365E+0	1.543E+1
-3.565E-2	9.466E+0	1.524E+1
-3.240E-2	9.378E+0	1.521E+1
-3.403E-2	9.537E+0	1.528E+1
-3.727E-2	9.365E+0	1.529E+1
-3.240E-2	9.223E+0	1.515E+1
-2.916E-2	9.492E+0	1.538E+1
-3.240E-2	9.521E+0	1.542E+1
-3.565E-2	9.485E+0	1.516E+1
-3.727E-2	9.382E+0	1.547E+1
-2.916E-2	9.456E+0	1.530E+1
-3.078E-2	9.414E+0	1.514E+1
-3.565E-2	9.294E+0	1.525E+1
-3.403E-2	9.424E+0	1.532E+1
-3.240E-2	9.300E+0	1.529E+1
-3.078E-2	9.310E+0	1.520E+1
-3.403E-2	9.414E+0	1.518E+1
-3.240E-2	9.395E+0	1.518E+1
-3.240E-2	9.502E+0	1.515E+1
-3.078E-2	9.417E+0	1.527E+1
-3.403E-2	9.307E+0	1.537E+1
-3.403E-2	9.349E+0	1.515E+1
-3.240E-2	9.417E+0	1.534E+1
-3.078E-2	9.398E+0	1.514E+1
-3.565E-2	9.304E+0	1.518E+1
-3.565E-2	9.420E+0	1.517E+1
-3.240E-2	9.398E+0	1.529E+1
-3.403E-2	9.343E+0	1.533E+1
-3.565E-2	9.440E+0	1.520E+1
-3.240E-2	9.391E+0	1.523E+1
-3.403E-2	9.401E+0	1.520E+1
-3.240E-2	9.349E+0	1.519E+1
-3.403E-2	9.378E+0	1.523E+1
-3.240E-2	9.385E+0	1.514E+1
-3.565E-2	9.469E+0	1.530E+1
-3.403E-2	9.492E+0	1.537E+1
-3.727E-2	9.404E+0	1.518E+1
-3.240E-2	9.359E+0	1.543E+1
-3.078E-2	9.476E+0	1.530E+1
-3.240E-2	9.398E+0	1.527E+1
-3.240E-2	9.362E+0	1.518E+1
-3.403E-2	9.395E+0	1.522E+1
-3.240E-2	9.378E+0	1.532E+1
-3.240E-2	9.430E+0	1.531E+1
-3.565E-2	9.417E+0	1.522E+1
-3.240E-2	9.437E+0	1.535E+1
-3.240E-2	9.356E+0	1.518E+1
-3.240E-2	9.508E+0	1.533E+1
-3.565E-2	9.440E+0	1.535E+1
-3.565E-2	9.398E+0	1.536E+1
-3.240E-2	9.385E+0	1.521E+1
-3.078E-2	9.398E+0	1.522E+1
-3.565E-2	9.336E+0	1.530E+1
-3.565E-2	9.352E+0	1.512E+1
-3.078E-2	9.352E+0	1.513E+1
-3.078E-2	9.456E+0	1.525E+1
-3.565E-2	9.411E+0	1.548E+1
-3.240E-2	9.362E+0	1.523E+1
-3.240E-2	9.485E+0	1.522E+1
-3.078E-2	9.375E+0	1.535E+1
-3.565E-2	9.427E+0	1.524E+1
-3.240E-2	9.369E+0	1.536E+1
-3.078E-2	9.339E+0	1.513E+1
-3.078E-2	9.291E+0	1.524E+1
-3.727E-2	9.502E+0	1.530E+1
-3.565E-2	9.456E+0	1.530E+1
-3.403E-2	9.326E+0	1.543E+1
-3.240E-2	9.395E+0	1.530E+1
-3.727E-2	9.317E+0	1.524E+1
-3.403E-2	9.414E+0	1.529E+1
-3.403E-2	9.427E+0	1.518E+1
-3.403E-2	9.356E+0	1.520E+1
-3.565E-2	9.391E+0	1.523E+1
-3.240E-2	9.479E+0	1.534E+1
-3.240E-2	9.450E+0	1.524E+1
-3.240E-2	9.395E+0	1.523E+1
-3.889E-2	9.391E+0	1.527E+1
-3.403E-2	9.450E+0	1.536E+1
-3.078E-2	9.349E+0	1.518E+1
-3.403E-2	9.482E+0	1.518E+1
-3.565E-2	9.482E+0	1.515E+1
-3.403E-2	9.515E+0	1.541E+1
-3.240E-2	9.469E+0	1.521E+1
-3.403E-2	9.469E+0	1.523E+1
-3.727E-2	9.395E+0	1.528E+1
-3.240E-2	9.372E+0	1.526E+1
-3.240E-2	9.352E+0	1.538E+1
-3.565E-2	9.398E+0	1.532E+1
-3.403E-2	9.463E+0	1.528E+1
-3.240E-2	9.459E+0	1.519E+1
-3.240E-2	9.424E+0	1.535E+1
-3.240E-2	9.349E+0	1.530E+1
-3.240E-2	9.420E+0	1.519E+1
-3.240E-2	9.417E+0	1.516E+1
-2.916E-2	9.349E+0	1.525E+1
-3.403E-2	9.294E+0	1.535E+1
-3.727E-2	9.372E+0	1.532E+1
-3.565E-2	9.333E+0	1.524E+1
-3.240E-2	9.424E+0	1.523E+1
-3.240E-2	9.459E+0	1.522E+1
-3.727E-2	9.219E+0	1.536E+1
-3.403E-2	9.349E+0	1.534E+1
-3.078E-2	9.420E+0	1.519E+1
-3.240E-2	9.356E+0	1.527E+1
-3.565E-2	9.382E+0	1.524E+1
-3.565E-2	9.326E+0	1.539E+1
-3.240E-2	9.557E+0	1.530E+1
-3.240E-2	9.430E+0	1.531E+1
-3.403E-2	9.443E+0	1.518E+1
-3.565E-2	9.414E+0	1.519E+1
-2.916E-2	9.313E+0	1.517E+1
-3.565E-2	9.456E+0	1.523E+1
-3.727E-2	9.382E+0	1.536E+1
-3.403E-2	9.414E+0	1.532E+1
-2.916E-2	9.456E+0	1.519E+1
-3.078E-2	9.349E+0	1.538E+1
-3.727E-2	9.443E+0	1.524E+1
-3.403E-2	9.330E+0	1.521E+1
-2.916E-2	9.294E+0	1.538E+1
-3.240E-2	9.369E+0	1.519E+1
-3.403E-2	9.356E+0	1.526E+1
-3.403E-2	9.365E+0	1.520E+1
-3.078E-2	9.459E+0	1.519E+1
-3.403E-2	9.372E+0	1.528E+1
-3.240E-2	9.408E+0	1.521E+1
-3.565E-2	9.408E+0	1.523E+1
-3.078E-2	9.372E+0	1.529E+1
-3.240E-2	9.362E+0	1.523E+1
-3.565E-2	9.456E+0	1.534E+1
-3.565E-2	9.472E+0	1.520E+1
-3.078E-2	9.433E+0	1.520E+1
-3.240E-2	9.242E+0	1.523E+1
-3.565E-2	9.372E+0	1.535E+1
-3.565E-2	9.459E+0	1.520E+1
-2.754E-2	9.336E+0	1.503E+1
-3.403E-2	9.469E+0	1.507E+1
-3.727E-2	9.304E+0	1.520E+1
-3.565E-2	9.427E+0	1.524E+1
-3.078E-2	9.242E+0	1.509E+1
-3.727E-2	9.450E+0	1.528E+1
-3.727E-2	9.378E+0	1.517E+1
-3.727E-2	9.417E+0	1.530E+1
-2.916E-2	9.336E+0	1.531E+1
-3.403E-2	9.485E+0	1.516E+1
-3.403E-2	9.388E+0	1.521E+1
-3.403E-2	9.411E+0	1.517E+1
-3.240E-2	9.446E+0	1.509E+1
-3.565E-2	9.359E+0	1.520E+1
-3.565E-2	9.339E+0	1.540E+1
-3.565E-2	9.362E+0	1.523E+1
-3.240E-2	9.411E+0	1.537E+1
-3.403E-2	9.339E+0	1.542E+1
-3.240E-2	9.414E+0	1.524E+1
-3.727E-2	9.420E+0	1.527E+1
-3.078E-2	9.395E+0	1.522E+1
-3.240E-2	9.420E+0	1.524E+1
-3.565E-2	9.385E+0	1.526E+1
-3.240E-2	9.385E+0	1.513E+1
-3.078E-2	9.440E+0	1.522E+1
-3.403E-2	9.375E+0	1.524E+1
-3.403E-2	9.453E+0	1.526E+1
-3.565E-2	9.472E+0	1.527E+1
-3.240E-2	9.404E+0	1.524E+1
-3.403E-2	9.408E+0	1.517E+1
-3.565E-2	9.382E+0	1.534E+1
-3.565E-2	9.375E+0	1.520E+1
-2.916E-2	9.378E+0	1.541E+1
-3.565E-2	9.391E+0	1.517E+1
-3.403E-2	9.375E+0	1.519E+1
-3.565E-2	9.349E+0	1.515E+1
-3.078E-2	9.427E+0	1.507E+1
-3.403E-2	9.369E+0	1.534E+1
-3.403E-2	9.372E+0	1.543E+1
-3.565E-2	9.378E+0	1.519E+1
-3.240E-2	9.352E+0	1.528E+1
-3.078E-2	9.307E+0	1.520E+1
-3.565E-2	9.378E+0	1.530E+1
-3.565E-2	9.420E+0	1.526E+1
-3.078E-2	9.440E+0	1.531E+1
-3.403E-2	9.343E+0	1.498E+1
-3.565E-2	9.365E+0	1.515E+1
-3.565E-2	9.466E+0	1.513E+1
-3.403E-2	9.414E+0	1.527E+1
-3.403E-2	9.310E+0	1.533E+1
-3.403E-2	9.343E+0	1.523E+1
-3.565E-2	9.498E+0	1.522E+1
-3.403E-2	9.395E+0	1.529E+1
-3.240E-2	9.336E+0	1.522E+1
-3.240E-2	9.258E+0	1.525E+1
-3.565E-2	9.369E+0	1.519E+1
-3.078E-2	9.411E+0	1.531E+1
-3.240E-2	9.343E+0	1.526E+1
-3.403E-2	9.372E+0	1.532E+1
-3.403E-2	9.417E+0	1.523E+1
-3.240E-2	9.317E+0	1.541E+1
-3.403E-2	9.346E+0	1.512E+1
-3.403E-2	9.297E+0	1.519E+1
-3.403E-2	9.343E+0	1.529E+1
-3.078E-2	9.291E+0	1.528E+1
-2.916E-2	9.472E+0	1.506E+1
-3.565E-2	9.476E+0	1.542E+1
-3.565E-2	9.453E+0	1.515E+1
-3.078E-2	9.356E+0	1.527E+1
-3.403E-2	9.333E+0	1.535E+1
-3.565E-2	9.534E+0	1.539E+1
-3.565E-2	9.265E+0	1.536E+1
-3.240E-2	9.388E+0	1.533E+1
-3.078E-2	9.411E+0	1.518E+1
-3.565E-2	9.489E+0	1.521E+1
-3.565E-2	9.430E+0	1.518E+1
-3.240E-2	9.365E+0	1.518E+1
-3.403E-2	9.365E+0	1.536E+1
-3.565E-2	9.378E+0	1.523E+1
-3.403E-2	9.372E+0	1.525E+1
-3.240E-2	9.414E+0	1.514E+1
-3.403E-2	9.343E+0	1.527E+1
-3.565E-2	9.385E+0	1.520E+1
-3.403E-2	9.304E+0	1.526E+1
-3.240E-2	9.372E+0	1.523E+1
-3.078E-2	9.414E+0	1.525E+1
-3.727E-2	9.472E+0	1.510E+1
-3.565E-2	9.398E+0	1.510E+1
-3.078E-2	9.369E+0	1.521E+1
-3.078E-2	9.427E+0	1.534E+1
-3.565E-2	9.343E+0	1.536E+1
-3.240E-2	9.453E+0	1.532E+1
-3.240E-2	9.398E+0	1.527E+1
-3.078E-2	9.317E+0	1.519E+1
-3.565E-2	9.531E+0	1.528E+1
-3.727E-2	9.408E+0	1.520E+1
-3.403E-2	9.472E+0	1.513E+1
-3.078E-2	9.359E+0	1.522E+1
-3.403E-2	9.310E+0	1.518E+1
-3.240E-2	9.472E+0	1.524E+1
-3.240E-2	9.349E+0	1.515E+1
-3.403E-2	9.262E+0	1.530E+1
-3.727E-2	9.343E+0	1.514E+1
-3.240E-2	9.388E+0	1.533E+1
-3.078E-2	9.356E+0	1.539E+1
-3.078E-2	9.320E+0	1.517E+1
-3.727E-2	9.262E+0	1.534E+1
-3.403E-2	9.404E+0	1.535E+1
-3.403E-2	9.456E+0	1.533E+1
-3.240E-2	9.268E+0	1.525E+1
-3.565E-2	9.450E+0	1.531E+1
-3.078E-2	9.287E+0	1.540E+1
-3.078E-2	9.284E+0	1.531E+1
-3.403E-2	9.430E+0	1.530E+1
-3.565E-2	9.469E+0	1.511E+1
-3.565E-2	9.313E+0	1.536E+1
-3.403E-2	9.369E+0	1.539E+1
-3.078E-2	9.372E+0	1.522E+1
-3.240E-2	9.411E+0	1.535E+1
-3.403E-2	9.459E+0	1.519E+1
-3.240E-2	9.365E+0	1.520E+1
-3.240E-2	9.291E+0	1.524E+1
-3.727E-2	9.378E+0	1.517E+1
-3.403E-2	9.352E+0	1.529E+1
-3.240E-2	9.375E+0	1.516E+1
-2.916E-2	9.414E+0	1.536E+1
-3.565E-2	9.433E+0	1.529E+1
-3.403E-2	9.297E+0	1.520E+1
-3.240E-2	9.385E+0	1.529E+1
-2.916E-2	9.385E+0	1.523E+1
-3.240E-2	9.541E+0	1.516E+1
-3.403E-2	9.294E+0	1.523E+1
-3.403E-2	9.450E+0	1.518E+1
-3.078E-2	9.440E+0	1.519E+1
-3.565E-2	9.395E+0	1.512E+1
-3.403E-2	9.391E+0	1.526E+1
-3.403E-2	9.430E+0	1.532E+1
-2.916E-2	9.502E+0	1.523E+1
-3.565E-2	9.310E+0	1.530E+1
-3.240E-2	9.417E+0	1.533E+1
-3.240E-2	9.420E+0	1.519E+1
-3.240E-2	9.385E+0	1.519E+1
-3.889E-2	9.346E+0	1.516E+1
-3.727E-2	9.346E+0	1.530E+1
-3.240E-2	9.414E+0	1.522E+1
-3.240E-2	9.378E+0	1.519E+1
-3.727E-2	9.443E+0	1.535E+1
-3.565E-2	9.284E+0	1.533E+1
-2.916E-2	9.359E+0	1.528E+1
-3.240E-2	9.443E+0	1.524E+1
-3.565E-2	9.287E+0	1.524E+1
-3.403E-2	9.359E+0	1.533E+1
-2.916E-2	9.349E+0	1.535E+1
-3.240E-2	9.304E+0	1.531E+1
-3.403E-2	9.313E+0	1.538E+1
-3.240E-2	9.489E+0	1.532E+1
-3.240E-2	9.401E+0	1.533E+1
-3.403E-2	9.291E+0	1.522E+1
-3.403E-2	9.508E+0	1.540E+1
-3.565E-2	9.330E+0	1.526E+1
-3.240E-2	9.369E+0	1.521E+1
-3.403E-2	9.456E+0	1.521E+1
-3.565E-2	9.330E+0	1.525E+1
-3.727E-2	9.534E+0	1.517E+1
-2.916E-2	9.404E+0	1.527E+1
-3.240E-2	9.408E+0	1.516E+1
-3.403E-2	9.414E+0	1.536E+1
-3.727E-2	9.365E+0	1.536E+1
-3.078E-2	9.310E+0	1.517E+1
-3.403E-2	9.365E+0	1.516E+1
-3.565E-2	9.420E+0	1.527E+1
-3.565E-2	9.437E+0	1.519E+1
-3.078E-2	9.382E+0	1.518E+1
-3.403E-2	9.485E+0	1.516E+1
-3.403E-2	9.375E+0	1.516E+1
-3.565E-2	9.476E+0	1.518E+1
-3.078E-2	9.440E+0	1.523E+1
-3.403E-2	9.446E+0	1.521E+1
-3.565E-2	9.417E+0	1.528E+1
-3.403E-2	9.466E+0	1.527E+1
-3.240E-2	9.388E+0	1.534E+1
-3.240E-2	9.388E+0	1.516E+1
-3.565E-2	9.336E+0	1.533E+1
-3.565E-2	9.258E+0	1.532E+1
-3.078E-2	9.375E+0	1.513E+1
-3.565E-2	9.420E+0	1.511E+1
-3.565E-2	9.245E+0	1.526E+1
-3.565E-2	9.287E+0	1.524E+1
-3.078E-2	9.472E+0	1.512E+1
-3.240E-2	9.365E+0	1.522E+1
-3.727E-2	9.433E+0	1.514E+1
-3.240E-2	9.482E+0	1.527E+1
-2.916E-2	9.307E+0	1.511E+1
-3.240E-2	9.271E+0	1.528E+1
-3.565E-2	9.378E+0	1.527E+1
-3.565E-2	9.453E+0	1.518E+1
-3.240E-2	9.469E+0	1.508E+1
-3.240E-2	9.326E+0	1.516E+1
-3.078E-2	9.356E+0	1.523E+1
-3.565E-2	9.262E+0	1.524E+1
-2.916E-2	9.359E+0	1.521E+1
-3.565E-2	9.265E+0	1.530E+1
-3.565E-2	9.369E+0	1.524E+1
-3.565E-2	9.385E+0	1.534E+1
-3.078E-2	9.420E+0	1.528E+1
-3.565E-2	9.417E+0	1.530E+1
-3.240E-2	9.339E+0	1.537E+1
-3.565E-2	9.359E+0	1.528E+1
-2.916E-2	9.349E+0	1.502E+1
-3.240E-2	9.339E+0	1.519E+1
-3.565E-2	9.440E+0	1.519E+1
-3.403E-2	9.339E+0	1.522E+1
-3.078E-2	9.365E+0	1.524E+1
-3.403E-2	9.339E+0	1.534E+1
-3.565E-2	9.382E+0	1.526E+1
-3.403E-2	9.450E+0	1.536E+1
-3.078E-2	9.372E+0	1.530E+1
-3.078E-2	9.560E+0	1.518E+1
-3.727E-2	9.401E+0	1.527E+1
-3.240E-2	9.323E+0	1.520E+1
-3.078E-2	9.424E+0	1.528E+1
-3.240E-2	9.346E+0	1.530E+1
-3.565E-2	9.508E+0	1.535E+1
-3.403E-2	9.385E+0	1.513E+1
-2.916E-2	9.489E+0	1.520E+1
-3.403E-2	9.356E+0	1.523E+1
-3.240E-2	9.489E+0	1.529E+1
-3.403E-2	9.463E+0	1.510E+1
-3.240E-2	9.401E+0	1.535E+1
-3.240E-2	9.339E+0	1.509E+1
-3.727E-2	9.375E+0	1.519E+1
-3.403E-2	9.313E+0	1.524E+1
-3.403E-2	9.369E+0	1.528E+1
-3.240E-2	9.424E+0	1.524E+1
-3.403E-2	9.417E+0	1.517E+1
-3.565E-2	9.401E+0	1.523E+1
-3.078E-2	9.382E+0	1.542E+1
-3.403E-2	9.378E+0	1.520E+1
-3.727E-2	9.440E+0	1.524E+1
-3.240E-2	9.427E+0	1.534E+1
-2.916E-2	9.408E+0	1.522E+1
-3.240E-2	9.252E+0	1.543E+1
-3.727E-2	9.382E+0	1.530E+1
-3.403E-2	9.408E+0	1.536E+1
-3.240E-2	9.378E+0	1.522E+1
-3.078E-2	9.297E+0	1.513E+1
-3.727E-2	9.362E+0	1.518E+1
-3.240E-2	9.550E+0	1.525E+1
-3.240E-2	9.382E+0	1.519E+1
-3.078E-2	9.287E+0	1.519E+1
-3.727E-2	9.466E+0	1.541E+1
-3.403E-2	9.401E+0	1.520E+1
-3.240E-2	9.349E+0	1.517E+1
-3.240E-2	9.310E+0	1.533E+1
-3.565E-2	9.433E+0	1.516E+1
-3.403E-2	9.404E+0	1.530E+1
-3.078E-2	9.365E+0	1.519E+1
-3.078E-2	9.352E+0	1.544E+1
-3.889E-2	9.320E+0	1.511E+1
-3.403E-2	9.420E+0	1.524E+1
-3.403E-2	9.463E+0	1.507E+1
-3.240E-2	9.456E+0	1.510E+1
-3.889E-2	9.346E+0	1.518E+1
-3.240E-2	9.287E+0	1.525E+1
-3.240E-2	9.417E+0	1.521E+1
-3.240E-2	9.343E+0	1.523E+1
-3.889E-2	9.265E+0	1.515E+1
-3.240E-2	9.382E+0	1.539E+1
-3.403E-2	9.382E+0	1.533E+1
-3.403E-2	9.304E+0	1.527E+1
-3.565E-2	9.401E+0	1.521E+1
-3.565E-2	9.508E+0	1.512E+1
-3.078E-2	9.463E+0	1.526E+1
-3.240E-2	9.300E+0	1.518E+1
-3.727E-2	9.375E+0	1.532E+1
-3.403E-2	9.466E+0	1.528E+1
-3.240E-2	9.300E+0	1.522E+1
-3.565E-2	9.362E+0	1.519E+1
-3.565E-2	9.284E+0	1.519E+1
-3.240E-2	9.313E+0	1.517E+1
-3.078E-2	9.359E+0	1.538E+1
-3.240E-2	9.479E+0	1.512E+1
-3.565E-2	9.401E+0	1.524E+1
-3.403E-2	9.294E+0	1.516E+1
-3.403E-2	9.375E+0	1.518E+1
-3.078E-2	9.398E+0	1.518E+1
-3.565E-2	9.446E+0	1.525E+1
-3.403E-2	9.362E+0	1.520E+1
-3.078E-2	9.297E+0	1.531E+1
-3.403E-2	9.469E+0	1.519E+1
-3.565E-2	9.398E+0	1.528E+1
-3.240E-2	9.469E+0	1.536E+1
-3.240E-2	9.408E+0	1.523E+1
-3.240E-2	9.372E+0	1.532E+1
-3.727E-2	9.320E+0	1.531E+1
-3.403E-2	9.352E+0	1.520E+1
-3.240E-2	9.359E+0	1.525E+1
-3.240E-2	9.420E+0	1.537E+1
-3.565E-2	9.388E+0	1.509E+1
-3.403E-2	9.372E+0	1.531E+1
-3.078E-2	9.343E+0	1.516E+1
-3.078E-2	9.437E+0	1.522E+1
-3.240E-2	9.284E+0	1.516E+1
-3.240E-2	9.362E+0	1.527E+1
-3.078E-2	9.420E+0	1.529E+1
-3.240E-2	9.382E+0	1.526E+1
-3.727E-2	9.531E+0	1.526E+1
-3.565E-2	9.317E+0	1.521E+1
-3.240E-2	9.343E+0	1.533E+1
-3.403E-2	9.553E+0	1.526E+1
-3.889E-2	9.339E+0	1.529E+1
-3.240E-2	9.414E+0	1.527E+1
-3.240E-2	9.375E+0	1.534E+1
-2.754E-2	9.430E+0	1.513E+1
-3.727E-2	9.323E+0	1.520E+1
-3.403E-2	9.372E+0	1.533E+1
-3.240E-2	9.313E+0	1.520E+1
-2.916E-2	9.378E+0	1.526E+1
-3.403E-2	9.437E+0	1.523E+1
-3.240E-2	9.420E+0	1.528E+1
-3.565E-2	9.466E+0	1.511E+1
-3.403E-2	9.541E+0	1.520E+1
-3.565E-2	9.395E+0	1.527E+1
-3.403E-2	9.317E+0	1.527E+1
-3.240E-2	9.330E+0	1.529E+1
-3.403E-2	9.408E+0	1.515E+1
-3.403E-2	9.385E+0	1.527E+1
-3.078E-2	9.398E+0	1.505E+1
-3.403E-2	9.476E+0	1.529E+1
-3.078E-2	9.385E+0	1.524E+1
-3.565E-2	9.343E+0	1.516E+1
-3.565E-2	9.424E+0	1.533E+1
-3.403E-2	9.372E+0	1.527E+1
-3.565E-2	9.420E+0	1.508E+1
-3.565E-2	9.330E+0	1.519E+1
-3.565E-2	9.297E+0	1.526E+1
-2.916E-2	9.359E+0	1.513E+1
-3.240E-2	9.245E+0	1.525E+1
-3.727E-2	9.443E+0	1.522E+1
-3.565E-2	9.265E+0	1.522E+1
-3.240E-2	9.427E+0	1.523E+1
-3.240E-2	9.456E+0	1.543E+1
-3.565E-2	9.375E+0	1.532E+1
-3.078E-2	9.450E+0	1.536E+1
-3.240E-2	9.375E+0	1.519E+1
-3.403E-2	9.317E+0	1.501E+1
-3.565E-2	9.268E+0	1.526E+1
-3.565E-2	9.398E+0	1.512E+1
-3.240E-2	9.479E+0	1.525E+1
-3.240E-2	9.424E+0	1.518E+1
-3.403E-2	9.395E+0	1.526E+1
-3.565E-2	9.401E+0	1.528E+1
-2.916E-2	9.472E+0	1.521E+1
-3.403E-2	9.385E+0	1.543E+1
-3.403E-2	9.346E+0	1.534E+1
-3.403E-2	9.417E+0	1.534E+1
-2.916E-2	9.459E+0	1.521E+1
-3.240E-2	9.401E+0	1.515E+1
-3.727E-2	9.456E+0	1.525E+1
-3.403E-2	9.333E+0	1.516E+1
-2.916E-2	9.294E+0	1.521E+1
-3.240E-2	9.433E+0	1.525E+1
-3.403E-2	9.385E+0	1.531E+1
-3.403E-2	9.404E+0	1.520E+1
-3.078E-2	9.359E+0	1.529E+1
-3.240E-2	9.427E+0	1.524E+1
-3.240E-2	9.365E+0	1.546E+1
-3.240E-2	9.287E+0	1.525E+1
-3.078E-2	9.326E+0	1.525E+1
-3.078E-2	9.317E+0	1.525E+1
-3.565E-2	9.408E+0	1.533E+1
-3.565E-2	9.437E+0	1.526E+1
-3.078E-2	9.391E+0	1.519E+1
-3.565E-2	9.343E+0	1.532E+1
-3.727E-2	9.440E+0	1.538E+1
-3.727E-2	9.304E+0	1.526E+1
-3.403E-2	9.346E+0	1.536E+1
-3.240E-2	9.333E+0	1.520E+1
-3.565E-2	9.440E+0	1.532E+1
-3.403E-2	9.369E+0	1.520E+1
-3.078E-2	9.401E+0	1.519E+1
-3.403E-2	9.294E+0	1.517E+1
-3.565E-2	9.417E+0	1.526E+1
-3.403E-2	9.395E+0	1.523E+1
-3.078E-2	9.420E+0	1.512E+1
-3.403E-2	9.307E+0	1.512E+1
-3.240E-2	9.326E+0	1.521E+1
-3.403E-2	9.326E+0	1.509E+1
-3.078E-2	9.281E+0	1.531E+1
-3.403E-2	9.294E+0	1.510E+1
-3.403E-2	9.437E+0	1.525E+1
-3.240E-2	9.401E+0	1.527E+1
-3.078E-2	9.382E+0	1.529E+1
-3.565E-2	9.323E+0	1.520E+1
-3.565E-2	9.294E+0	1.508E+1
-3.403E-2	9.343E+0	1.520E+1
-3.078E-2	9.420E+0	1.524E+1
-3.403E-2	9.349E+0	1.530E+1
-3.565E-2	9.427E+0	1.515E+1
-3.565E-2	9.404E+0	1.529E+1
-3.240E-2	9.395E+0	1.518E+1
-3.565E-2	9.242E+0	1.519E+1
-3.240E-2	9.385E+0	1.518E+1
-3.565E-2	9.450E+0	1.520E+1
-3.078E-2	9.463E+0	1.520E+1
-3.240E-2	9.382E+0	1.533E+1
-3.565E-2	9.362E+0	1.523E+1
-3.565E-2	9.284E+0	1.526E+1
-3.403E-2	9.489E+0	1.517E+1
-3.078E-2	9.430E+0	1.511E+1
-3.889E-2	9.414E+0	1.532E+1
-3.565E-2	9.420E+0	1.539E+1
-3.240E-2	9.382E+0	1.518E+1
-3.240E-2	9.430E+0	1.518E+1
-3.240E-2	9.369E+0	1.506E+1
-3.565E-2	9.466E+0	1.522E+1
-3.240E-2	9.430E+0	1.514E+1
-3.565E-2	9.190E+0	1.532E+1
-3.240E-2	9.326E+0	1.527E+1
-3.240E-2	9.437E+0	1.531E+1
-2.916E-2	9.443E+0	1.522E+1
-3.565E-2	9.446E+0	1.517E+1
-3.565E-2	9.417E+0	1.535E+1
-3.403E-2	9.437E+0	1.528E+1
-3.240E-2	9.339E+0	1.531E+1
-3.403E-2	9.317E+0	1.548E+1
-3.403E-2	9.420E+0	1.514E+1
-3.403E-2	9.443E+0	1.531E+1
-3.240E-2	9.300E+0	1.525E+1
-3.240E-2	9.378E+0	1.517E+1
-3.403E-2	9.424E+0	1.529E+1
-3.240E-2	9.294E+0	1.522E+1
-3.240E-2	9.537E+0	1.522E+1
-3.240E-2	9.369E+0	1.521E+1
-3.403E-2	9.375E+0	1.515E+1
-3.078E-2	9.372E+0	1.521E+1
-3.240E-2	9.521E+0	1.518E+1
-3.403E-2	9.281E+0	1.516E+1
-3.565E-2	9.356E+0	1.522E+1
-3.565E-2	9.446E+0	1.514E+1
-3.078E-2	9.362E+0	1.532E+1
-3.565E-2	9.362E+0	1.516E+1
-3.565E-2	9.346E+0	1.530E+1
-3.403E-2	9.382E+0	1.519E+1
-3.240E-2	9.424E+0	1.525E+1
-3.240E-2	9.479E+0	1.531E+1
-3.565E-2	9.352E+0	1.536E+1
-3.403E-2	9.242E+0	1.514E+1
-3.078E-2	9.492E+0	1.524E+1
-3.240E-2	9.420E+0	1.515E+1
-3.565E-2	9.531E+0	1.527E+1
-3.565E-2	9.333E+0	1.525E+1
-2.916E-2	9.320E+0	1.520E+1
-3.403E-2	9.326E+0	1.519E+1
-3.565E-2	9.317E+0	1.526E+1
-3.240E-2	9.297E+0	1.524E+1
-3.078E-2	9.443E+0	1.534E+1
-3.078E-2	9.408E+0	1.524E+1
-3.403E-2	9.326E+0	1.512E+1
-3.240E-2	9.417E+0	1.540E+1
-3.240E-2	9.414E+0	1.536E+1
-3.403E-2	9.210E+0	1.509E+1
-3.727E-2	9.401E+0	1.516E+1
-3.403E-2	9.385E+0	1.539E+1
-3.240E-2	9.437E+0	1.523E+1
-3.078E-2	9.255E+0	1.518E+1
-3.565E-2	9.356E+0	1.519E+1
-3.403E-2	9.336E+0	1.520E+1
-3.078E-2	9.469E+0	1.530E+1
-3.078E-2	9.463E+0	1.526E+1
-3.727E-2	9.365E+0	1.528E+1
-3.565E-2	9.489E+0	1.536E+1
-3.078E-2	9.404E+0	1.518E+1
-3.078E-2	9.472E+0	1.518E+1
-3.727E-2	9.382E+0	1.525E+1
-3.565E-2	9.433E+0	1.529E+1
-3.403E-2	9.333E+0	1.537E+1
-3.078E-2	9.258E+0	1.524E+1
-3.565E-2	9.456E+0	1.529E+1
-3.565E-2	9.310E+0	1.530E+1
-3.403E-2	9.307E+0	1.515E+1
-3.078E-2	9.459E+0	1.522E+1
-3.727E-2	9.427E+0	1.510E+1
-3.078E-2	9.398E+0	1.540E+1
-3.078E-2	9.450E+0	1.531E+1
-3.403E-2	9.502E+0	1.506E+1
-3.565E-2	9.352E+0	1.529E+1
-2.916E-2	9.401E+0	1.516E+1
-3.078E-2	9.404E+0	1.527E+1
-3.240E-2	9.365E+0	1.510E+1
-3.403E-2	9.443E+0	1.534E+1
-3.240E-2	9.456E+0	1.518E+1
-3.403E-2	9.242E+0	1.525E+1
-3.240E-2	9.508E+0	1.522E+1
-3.565E-2	9.297E+0	1.515E+1
-3.403E-2	9.365E+0	1.523E+1
-3.078E-2	9.430E+0	1.527E+1
-3.240E-2	9.417E+0	1.515E+1
-3.403E-2	9.534E+0	1.521E+1
-3.403E-2	9.450E+0	1.535E+1
-3.240E-2	9.420E+0	1.524E+1
-3.240E-2	9.320E+0	1.535E+1
-3.727E-2	9.398E+0	1.518E+1
-3.240E-2	9.388E+0	1.530E+1
-2.916E-2	9.281E+0	1.523E+1
-2.916E-2	9.343E+0	1.519E+1
-3.565E-2	9.424E+0	1.534E+1
-3.403E-2	9.265E+0	1.530E+1
-3.078E-2	9.320E+0	1.507E+1
-3.078E-2	9.317E+0	1.518E+1
-3.565E-2	9.401E+0	1.525E+1
-3.403E-2	9.463E+0	1.527E+1
-3.078E-2	9.385E+0	1.530E+1
-3.240E-2	9.424E+0	1.511E+1
-3.403E-2	9.395E+0	1.528E+1
-3.078E-2	9.313E+0	1.508E+1
-3.078E-2	9.359E+0	1.528E+1
-3.403E-2	9.404E+0	1.509E+1
-3.403E-2	9.284E+0	1.537E+1
-3.240E-2	9.333E+0	1.535E+1
-3.078E-2	9.271E+0	1.526E+1
-3.078E-2	9.437E+0	1.524E+1
-3.727E-2	9.349E+0	1.521E+1
-3.403E-2	9.291E+0	1.533E+1
-3.403E-2	9.330E+0	1.527E+1
-3.403E-2	9.472E+0	1.520E+1
-3.565E-2	9.531E+0	1.527E+1
-3.403E-2	9.408E+0	1.536E+1
-2.754E-2	9.356E+0	1.542E+1
-3.078E-2	9.398E+0	1.518E+1
-3.240E-2	9.278E+0	1.527E+1
-3.240E-2	9.369E+0	1.530E+1
-3.240E-2	9.317E+0	1.505E+1
-3.240E-2	9.336E+0	1.530E+1
-3.240E-2	9.398E+0	1.524E+1
-3.240E-2	9.395E+0	1.525E+1
-3.240E-2	9.489E+0	1.525E+1
-3.565E-2	9.466E+0	1.531E+1
-3.240E-2	9.375E+0	1.524E+1
-3.240E-2	9.420E+0	1.533E+1
-2.916E-2	9.343E+0	1.514E+1
-3.565E-2	9.372E+0	1.514E+1
-3.727E-2	9.362E+0	1.540E+1
-3.727E-2	9.453E+0	1.524E+1
-2.916E-2	9.446E+0	1.527E+1
-3.403E-2	9.339E+0	1.518E+1
-3.727E-2	9.378E+0	1.528E+1
-3.565E-2	9.252E+0	1.505E+1
-3.240E-2	9.502E+0	1.513E+1
-3.565E-2	9.372E+0	1.533E+1
-3.565E-2	9.349E+0	1.530E+1
-3.727E-2	9.401E+0	1.522E+1
-3.078E-2	9.433E+0	1.525E+1
-3.078E-2	9.375E+0	1.510E+1
-3.565E-2	9.430E+0	1.529E+1
-3.240E-2	9.294E+0	1.507E+1
-3.403E-2	9.459E+0	1.535E+1
-3.565E-2	9.433E+0	1.531E+1
-3.403E-2	9.369E+0	1.538E+1
-3.403E-2	9.443E+0	1.524E+1
-3.078E-2	9.408E+0	1.535E+1
-3.240E-2	9.408E+0	1.526E+1
-3.565E-2	9.456E+0	1.529E+1
-3.403E-2	9.430E+0	1.537E+1
-3.078E-2	9.395E+0	1.517E+1
-2.916E-2	9.437E+0	1.531E+1
-3.240E-2	9.307E+0	1.526E+1
-3.403E-2	9.330E+0	1.516E+1
-3.240E-2	9.275E+0	1.524E+1
-3.403E-2	9.433E+0	1.531E+1
-3.403E-2	9.278E+0	1.538E+1
-3.403E-2	9.463E+0	1.524E+1
-2.754E-2	9.433E+0	1.518E+1
-3.240E-2	9.398E+0	1.531E+1
-3.403E-2	9.450E+0	1.532E+1
-3.565E-2	9.417E+0	1.520E+1
-3.078E-2	9.372E+0	1.525E+1
-3.403E-2	9.395E+0	1.518E+1
-3.565E-2	9.417E+0	1.539E+1
-3.403E-2	9.365E+0	1.521E+1
-3.078E-2	9.388E+0	1.524E+1
-3.403E-2	9.359E+0	1.532E+1
-3.565E-2	9.349E+0	1.510E+1
-3.565E-2	9.378E+0	1.523E+1
-2.754E-2	9.427E+0	1.532E+1
-3.565E-2	9.391E+0	1.521E+1
-3.565E-2	9.411E+0	1.515E+1
-3.403E-2	9.365E+0	1.524E+1
-3.078E-2	9.479E+0	1.534E+1
-3.403E-2	9.375E+0	1.524E+1
-3.403E-2	9.391E+0	1.519E+1
-3.403E-2	9.317E+0	1.515E+1
-3.078E-2	9.287E+0	1.515E+1
-3.240E-2	9.382E+0	1.521E+1
-3.403E-2	9.466E+0	1.526E+1
-3.889E-2	9.417E+0	1.541E+1
-3.240E-2	9.476E+0	1.520E+1
-2.916E-2	9.304E+0	1.521E+1
-3.403E-2	9.505E+0	1.532E+1
-3.403E-2	9.330E+0	1.524E+1
-3.240E-2	9.378E+0	1.520E+1
-3.403E-2	9.391E+0	1.520E+1
-3.078E-2	9.408E+0	1.542E+1
-3.403E-2	9.375E+0	1.520E+1
-3.078E-2	9.365E+0	1.505E+1
-3.240E-2	9.330E+0	1.521E+1
-3.727E-2	9.369E+0	1.518E+1
-3.403E-2	9.352E+0	1.532E+1
-3.403E-2	9.515E+0	1.530E+1
-3.240E-2	9.323E+0	1.510E+1
-3.565E-2	9.349E+0	1.504E+1
-3.565E-2	9.408E+0	1.528E+1
-3.403E-2	9.408E+0	1.527E+1
-3.078E-2	9.443E+0	1.523E+1
-3.565E-2	9.362E+0	1.520E+1
-3.240E-2	9.336E+0	1.512E+1
-3.078E-2	9.450E+0	1.517E+1
-3.403E-2	9.398E+0	1.528E+1
-3.565E-2	9.369E+0	1.524E+1
-3.078E-2	9.369E+0	1.525E+1
-3.078E-2	9.382E+0	1.526E+1
-3.403E-2	9.420E+0	1.523E+1
-3.565E-2	9.395E+0	1.524E+1
-3.403E-2	9.362E+0	1.513E+1
-3.078E-2	9.349E+0	1.527E+1
-3.078E-2	9.505E+0	1.514E+1
-3.403E-2	9.385E+0	1.529E+1
-3.240E-2	9.346E+0	1.528E+1
-2.916E-2	9.498E+0	1.528E+1
-3.078E-2	9.249E+0	1.508E+1
-3.565E-2	9.281E+0	1.513E+1
-3.240E-2	9.433E+0	1.518E+1
-3.240E-2	9.456E+0	1.508E+1
-3.078E-2	9.404E+0	1.519E+1
-3.565E-2	9.385E+0	1.531E+1
-3.240E-2	9.427E+0	1.523E+1
-2.916E-2	9.408E+0	1.515E+1
-3.240E-2	9.453E+0	1.537E+1
-3.727E-2	9.388E+0	1.517E+1
-3.240E-2	9.508E+0	1.526E+1
-3.078E-2	9.391E+0	1.508E+1
-3.240E-2	9.330E+0	1.520E+1
-3.565E-2	9.420E+0	1.535E+1
-3.240E-2	9.284E+0	1.538E+1
-3.565E-2	9.408E+0	1.525E+1
-3.078E-2	9.505E+0	1.533E+1
-3.565E-2	9.330E+0	1.524E+1
-3.403E-2	9.317E+0	1.521E+1
-2.916E-2	9.401E+0	1.517E+1
-2.754E-2	9.424E+0	1.515E+1
-3.727E-2	9.362E+0	1.532E+1
-3.240E-2	9.440E+0	1.524E+1
-3.403E-2	9.336E+0	1.544E+1
-3.240E-2	9.395E+0	1.532E+1
-3.565E-2	9.365E+0	1.532E+1
-3.403E-2	9.352E+0	1.526E+1
-3.403E-2	9.333E+0	1.513E+1
-2.916E-2	9.427E+0	1.521E+1
-3.727E-2	9.437E+0	1.522E+1
-3.565E-2	9.502E+0	1.527E+1
-3.078E-2	9.287E+0	1.520E+1
-3.078E-2	9.375E+0	1.527E+1
-3.403E-2	9.430E+0	1.526E+1
-3.403E-2	9.382E+0	1.522E+1
-3.078E-2	9.320E+0	1.518E+1
-3.078E-2	9.275E+0	1.520E+1
-3.565E-2	9.404E+0	1.512E+1
-2.916E-2	9.307E+0	1.521E+1
-3.078E-2	9.382E+0	1.511E+1
-3.078E-2	9.450E+0	1.522E+1
-3.565E-2	9.262E+0	1.524E+1
-3.889E-2	9.317E+0	1.522E+1
-3.078E-2	9.472E+0	1.531E+1
-3.240E-2	9.430E+0	1.528E+1
-3.403E-2	9.365E+0	1.522E+1
-3.727E-2	9.382E+0	1.521E+1
-3.078E-2	9.304E+0	1.530E+1
-3.078E-2	9.245E+0	1.524E+1
-3.565E-2	9.385E+0	1.524E+1
-3.565E-2	9.453E+0	1.523E+1
-3.240E-2	9.472E+0	1.522E+1
-3.403E-2	9.281E+0	1.539E+1
-3.403E-2	9.356E+0	1.510E+1
-3.240E-2	9.369E+0	1.519E+1
-3.240E-2	9.388E+0	1.514E+1
-3.240E-2	9.369E+0	1.523E+1
-3.565E-2	9.482E+0	1.519E+1
-3.403E-2	9.427E+0	1.531E+1
-2.916E-2	9.346E+0	1.532E+1
-2.916E-2	9.395E+0	1.525E+1
-3.727E-2	9.369E+0	1.520E+1
-3.078E-2	9.437E+0	1.529E+1
-3.403E-2	9.323E+0	1.517E+1
-3.240E-2	9.372E+0	1.525E+1
-3.565E-2	9.433E+0	1.527E+1
-3.565E-2	9.372E+0	1.529E+1
-3.078E-2	9.320E+0	1.523E+1
-3.403E-2	9.420E+0	1.527E+1
-3.403E-2	9.404E+0	1.531E+1
-3.403E-2	9.307E+0	1.514E+1
-3.240E-2	9.278E+0	1.523E+1
-3.240E-2	9.385E+0	1.506E+1
-3.240E-2	9.385E+0	1.532E+1
-3.240E-2	9.375E+0	1.528E+1
-3.078E-2	9.437E+0	1.533E+1
-3.403E-2	9.450E+0	1.520E+1
-3.565E-2	9.391E+0	1.523E+1
-3.727E-2	9.336E+0	1.526E+1
-3.240E-2	9.420E+0	1.546E+1
-3.078E-2	9.476E+0	1.529E+1
-3.403E-2	9.346E+0	1.530E+1
-3.565E-2	9.300E+0	1.534E+1
-3.240E-2	9.446E+0	1.539E+1
-3.403E-2	9.323E+0	1.519E+1
-3.240E-2	9.482E+0	1.501E+1
-3.565E-2	9.408E+0	1.535E+1
-2.916E-2	9.443E+0	1.522E+1
-3.240E-2	9.395E+0	1.518E+1
-3.403E-2	9.346E+0	1.522E+1
-3.565E-2	9.401E+0	1.520E+1
-3.403E-2	9.492E+0	1.526E+1
-3.403E-2	9.440E+0	1.509E+1
-3.403E-2	9.352E+0	1.531E+1
-3.565E-2	9.456E+0	1.521E+1
-2.916E-2	9.411E+0	1.525E+1
-3.403E-2	9.408E+0	1.519E+1
-3.565E-2	9.359E+0	1.516E+1
-3.240E-2	9.356E+0	1.531E+1
-3.078E-2	9.310E+0	1.526E+1
-2.916E-2	9.420E+0	1.531E+1
-3.565E-2	9.336E+0	1.525E+1
-3.403E-2	9.391E+0	1.508E+1
-3.240E-2	9.365E+0	1.528E+1
-3.240E-2	9.365E+0	1.512E+1
-3.565E-2	9.404E+0	1.528E+1
-3.565E-2	9.307E+0	1.527E+1
-2.916E-2	9.336E+0	1.525E+1
-3.403E-2	9.395E+0	1.540E+1
-3.240E-2	9.320E+0	1.509E+1
-3.403E-2	9.362E+0	1.529E+1
-3.240E-2	9.495E+0	1.505E+1
-3.078E-2	9.323E+0	1.521E+1
-3.403E-2	9.294E+0	1.512E+1
-3.403E-2	9.411E+0	1.544E+1
-3.240E-2	9.378E+0	1.524E+1
-3.240E-2	9.398E+0	1.533E+1
-3.565E-2	9.349E+0	1.534E+1
-3.727E-2	9.349E+0	1.518E+1
-3.240E-2	9.456E+0	1.514E+1
-3.240E-2	9.395E+0	1.524E+1
-3.565E-2	9.401E+0	1.518E+1
-3.403E-2	9.388E+0	1.526E+1
-3.240E-2	9.495E+0	1.543E+1
-3.240E-2	9.408E+0	1.518E+1
-3.565E-2	9.395E+0	1.522E+1
-3.240E-2	9.395E+0	1.515E+1
-2.916E-2	9.414E+0	1.530E+1
-3.403E-2	9.456E+0	1.513E+1
-3.240E-2	9.330E+0	1.525E+1
-3.727E-2	9.398E+0	1.522E+1
-3.240E-2	9.531E+0	1.509E+1
-3.565E-2	9.369E+0	1.503E+1
-3.403E-2	9.479E+0	1.512E+1
-3.403E-2	9.437E+0	1.515E+1
-3.078E-2	9.450E+0	1.515E+1
-3.403E-2	9.339E+0	1.521E+1
-3.403E-2	9.437E+0	1.535E+1
-3.727E-2	9.518E+0	1.532E+1
-2.916E-2	9.223E+0	1.531E+1
-3.078E-2	9.453E+0	1.521E+1
-3.565E-2	9.411E+0	1.519E+1
-3.240E-2	9.369E+0	1.517E+1
-2.916E-2	9.440E+0	1.522E+1
-3.403E-2	9.336E+0	1.534E+1
-3.727E-2	9.430E+0	1.526E+1
-3.403E-2	9.339E+0	1.529E+1
-2.916E-2	9.320E+0	1.525E+1
-3.565E-2	9.404E+0	1.519E+1
-3.403E-2	9.489E+0	1.522E+1
-3.565E-2	9.450E+0	1.535E+1
-2.916E-2	9.443E+0	1.511E+1
-3.403E-2	9.362E+0	1.523E+1
-3.403E-2	9.398E+0	1.514E+1
-3.403E-2	9.378E+0	1.518E+1
-3.240E-2	9.469E+0	1.523E+1
-3.240E-2	9.440E+0	1.528E+1
-3.403E-2	9.378E+0	1.527E+1
-3.727E-2	9.437E+0	1.517E+1
-3.078E-2	9.408E+0	1.529E+1
-3.240E-2	9.411E+0	1.543E+1
-3.565E-2	9.382E+0	1.532E+1
-3.240E-2	9.508E+0	1.522E+1
-3.078E-2	9.408E+0	1.538E+1
-3.240E-2	9.505E+0	1.542E+1
-3.565E-2	9.382E+0	1.524E+1
-3.565E-2	9.343E+0	1.517E+1
-3.078E-2	9.424E+0	1.539E+1
-3.240E-2	9.300E+0	1.519E+1
-3.565E-2	9.359E+0	1.532E+1
-3.240E-2	9.446E+0	1.509E+1
-3.403E-2	9.440E+0	1.516E+1
-3.240E-2	9.385E+0	1.530E+1
-3.727E-2	9.356E+0	1.509E+1
-3.565E-2	9.401E+0	1.520E+1
-3.403E-2	9.411E+0	1.513E+1
-3.078E-2	9.359E+0	1.523E+1
-3.403E-2	9.417E+0	1.528E+1
-3.727E-2	9.424E+0	1.513E+1
-3.078E-2	9.388E+0	1.524E+1
-3.403E-2	9.450E+0	1.535E+1
-3.403E-2	9.443E+0	1.530E+1
-3.240E-2	9.420E+0	1.520E+1
-3.240E-2	9.391E+0	1.533E+1
-2.916E-2	9.515E+0	1.523E+1
-4.051E-2	9.326E+0	1.515E+1
-3.403E-2	9.372E+0	1.513E+1
-3.403E-2	9.395E+0	1.515E+1
-3.240E-2	9.453E+0	1.532E+1
-3.565E-2	9.313E+0	1.533E+1
-3.403E-2	9.401E+0	1.516E+1
-3.403E-2	9.320E+0	1.513E+1
-3.565E-2	9.349E+0	1.530E+1
-3.727E-2	9.323E+0	1.533E+1
-3.565E-2	9.446E+0	1.514E+1
-3.240E-2	9.446E+0	1.513E+1
-3.403E-2	9.372E+0	1.536E+1
-3.565E-2	9.440E+0	1.522E+1
-3.240E-2	9.472E+0	1.533E+1
-3.078E-2	9.456E+0	1.537E+1
-3.078E-2	9.502E+0	1.517E+1
-3.565E-2	9.382E+0	1.523E+1
-3.565E-2	9.502E+0	1.540E+1
-3.240E-2	9.515E+0	1.519E+1
-3.078E-2	9.333E+0	1.526E+1
-3.403E-2	9.249E+0	1.523E+1
-3.240E-2	9.411E+0	1.525E+1
-3.403E-2	9.385E+0	1.509E+1
-3.078E-2	9.333E+0	1.530E+1
-3.565E-2	9.411E+0	1.531E+1
-3.078E-2	9.463E+0	1.517E+1
-3.240E-2	9.291E+0	1.519E+1
-3.078E-2	9.456E+0	1.529E+1
-3.565E-2	9.317E+0	1.530E+1
-3.403E-2	9.317E+0	1.516E+1
-3.403E-2	9.333E+0	1.526E+1
-2.916E-2	9.446E+0	1.543E+1
-3.565E-2	9.349E+0	1.530E+1
-3.403E-2	9.349E+0	1.528E+1
-3.565E-2	9.479E+0	1.522E+1
-3.403E-2	9.294E+0	1.529E+1
-3.727E-2	9.482E+0	1.515E+1
-3.403E-2	9.391E+0	1.525E+1
-3.240E-2	9.268E+0	1.524E+1
-3.403E-2	9.443E+0	1.527E+1
-3.565E-2	9.262E+0	1.520E+1
-3.240E-2	9.275E+0	1.534E+1
-3.240E-2	9.323E+0	1.512E+1
-3.078E-2	9.310E+0	1.514E+1
-3.727E-2	9.255E+0	1.525E+1
-3.403E-2	9.411E+0	1.527E+1
-3.078E-2	9.420E+0	1.509E+1
-3.403E-2	9.420E+0	1.520E+1
-3.403E-2	9.388E+0	1.506E+1
-3.078E-2	9.414E+0	1.539E+1
-3.240E-2	9.375E+0	1.517E+1
-3.078E-2	9.330E+0	1.520E+1
-3.403E-2	9.349E+0	1.530E+1
-3.240E-2	9.479E+0	1.520E+1
-3.078E-2	9.372E+0	1.516E+1
-3.240E-2	9.323E+0	1.518E+1
-3.403E-2	9.262E+0	1.529E+1
-3.240E-2	9.297E+0	1.528E+1
-3.078E-2	9.515E+0	1.524E+1
-3.240E-2	9.450E+0	1.531E+1
-3.727E-2	9.524E+0	1.522E+1
-3.240E-2	9.437E+0	1.525E+1
-3.240E-2	9.395E+0	1.525E+1
-3.403E-2	9.275E+0	1.520E+1
-3.403E-2	9.401E+0	1.526E+1
-3.240E-2	9.446E+0	1.522E+1
-3.565E-2	9.440E+0	1.519E+1
-3.565E-2	9.365E+0	1.512E+1
-3.565E-2	9.557E+0	1.526E+1
-3.078E-2	9.323E+0	1.539E+1
-3.240E-2	9.372E+0	1.541E+1
-2.916E-2	9.443E+0	1.530E+1
-3.403E-2	9.333E+0	1.518E+1
-3.403E-2	9.391E+0	1.527E+1
-2.754E-2	9.446E+0	1.514E+1
-3.078E-2	9.505E+0	1.527E+1
-3.565E-2	9.388E+0	1.517E+1
-3.727E-2	9.307E+0	1.514E+1
-2.754E-2	9.346E+0	1.523E+1
-3.240E-2	9.359E+0	1.504E+1
-3.403E-2	9.459E+0	1.515E+1
-3.565E-2	9.404E+0	1.505E+1
-3.403E-2	9.378E+0	1.515E+1
-3.078E-2	9.443E+0	1.524E+1
-3.403E-2	9.453E+0	1.531E+1
-3.565E-2	9.232E+0	1.538E+1
-3.078E-2	9.330E+0	1.514E+1
-3.403E-2	9.420E+0	1.536E+1
-3.565E-2	9.420E+0	1.508E+1
-3.565E-2	9.404E+0	1.534E+1
-3.078E-2	9.391E+0	1.534E+1
-3.240E-2	9.433E+0	1.523E+1
-3.565E-2	9.437E+0	1.528E+1
-3.727E-2	9.433E+0	1.528E+1
-3.078E-2	9.352E+0	1.536E+1
-3.403E-2	9.408E+0	1.541E+1
-3.403E-2	9.398E+0	1.530E+1
-3.403E-2	9.333E+0	1.529E+1
-3.403E-2	9.401E+0	1.534E+1
-3.240E-2	9.333E+0	1.518E+1
-3.403E-2	9.346E+0	1.534E+1
-3.565E-2	9.362E+0	1.522E+1
-3.078E-2	9.385E+0	1.526E+1
-3.240E-2	9.482E+0	1.525E+1
-3.403E-2	9.404E+0	1.518E+1
-3.565E-2	9.287E+0	1.526E+1
-2.916E-2	9.511E+0	1.519E+1
-3.240E-2	9.395E+0	1.523E+1
-3.403E-2	9.255E+0	1.508E+1
-3.565E-2	9.362E+0	1.527E+1
-3.078E-2	9.446E+0	1.529E+1
-3.240E-2	9.378E+0	1.523E+1
-3.403E-2	9.502E+0	1.529E+1
-3.403E-2	9.307E+0	1.524E+1
-3.078E-2	9.433E+0	1.515E+1
-3.403E-2	9.336E+0	1.513E+1
-3.727E-2	9.369E+0	1.541E+1
-3.403E-2	9.508E+0	1.524E+1
-3.078E-2	9.378E+0	1.535E+1
-3.240E-2	9.408E+0	1.523E+1
-3.565E-2	9.466E+0	1.524E+1
-3.403E-2	9.404E+0	1.522E+1
-3.240E-2	9.352E+0	1.535E+1
-3.078E-2	9.356E+0	1.535E+1
-3.240E-2	9.336E+0	1.540E+1
-3.565E-2	9.382E+0	1.530E+1
-3.078E-2	9.560E+0	1.530E+1
-3.565E-2	9.307E+0	1.512E+1
-3.403E-2	9.544E+0	1.525E+1
-3.565E-2	9.388E+0	1.534E+1
-3.078E-2	9.489E+0	1.525E+1
-3.403E-2	9.291E+0	1.529E+1
-3.565E-2	9.310E+0	1.532E+1
-3.403E-2	9.450E+0	1.536E+1
-3.240E-2	9.378E+0	1.546E+1
-3.403E-2	9.372E+0	1.518E+1
-3.403E-2	9.362E+0	1.539E+1
-3.403E-2	9.294E+0	1.528E+1
-3.240E-2	9.463E+0	1.533E+1
-3.403E-2	9.430E+0	1.518E+1
-3.403E-2	9.369E+0	1.523E+1
-3.403E-2	9.453E+0	1.532E+1
-3.078E-2	9.502E+0	1.533E+1
-3.240E-2	9.378E+0	1.531E+1
-3.727E-2	9.281E+0	1.517E+1
-3.565E-2	9.472E+0	1.534E+1
-3.240E-2	9.401E+0	1.528E+1
-3.240E-2	9.427E+0	1.530E+1
-3.403E-2	9.372E+0	1.520E+1
-3.565E-2	9.362E+0	1.530E+1
-3.078E-2	9.313E+0	1.522E+1
-3.240E-2	9.398E+0	1.526E+1
-3.403E-2	9.498E+0	1.519E+1
-3.565E-2	9.382E+0	1.513E+1
-3.078E-2	9.378E+0	1.538E+1
-3.403E-2	9.369E+0	1.518E+1
-3.403E-2	9.362E+0	1.531E+1
-3.403E-2	9.265E+0	1.509E+1
-3.240E-2	9.466E+0	1.515E+1
-3.078E-2	9.398E+0	1.512E+1
-3.565E-2	9.485E+0	1.530E+1
-3.403E-2	9.323E+0	1.527E+1
-3.078E-2	9.427E+0	1.522E+1
-3.078E-2	9.378E+0	1.529E+1
-3.403E-2	9.456E+0	1.536E+1
-3.240E-2	9.453E+0	1.528E+1
-3.240E-2	9.450E+0	1.547E+1
-3.403E-2	9.518E+0	1.520E+1
-3.727E-2	9.378E+0	1.514E+1
-3.403E-2	9.223E+0	1.528E+1
-3.078E-2	9.398E+0	1.525E+1
-3.240E-2	9.287E+0	1.528E+1
-3.403E-2	9.411E+0	1.522E+1
-3.403E-2	9.417E+0	1.517E+1
-3.078E-2	9.430E+0	1.532E+1
-2.916E-2	9.323E+0	1.518E+1
-3.403E-2	9.378E+0	1.522E+1
-3.403E-2	9.450E+0	1.524E+1
-3.240E-2	9.459E+0	1.529E+1
-3.078E-2	9.343E+0	1.521E+1
-3.403E-2	9.495E+0	1.535E+1
-3.403E-2	9.378E+0	1.526E+1
-3.240E-2	9.304E+0	1.524E+1
-3.240E-2	9.391E+0	1.525E+1
-3.727E-2	9.388E+0	1.529E+1
-3.403E-2	9.385E+0	1.517E+1
-3.240E-2	9.502E+0	1.522E+1
-3.240E-2	9.537E+0	1.532E+1
-3.403E-2	9.372E+0	1.516E+1
-3.565E-2	9.524E+0	1.533E+1
-3.078E-2	9.453E+0	1.530E+1
-3.078E-2	9.443E+0	1.520E+1
-3.727E-2	9.417E+0	1.530E+1
-3.240E-2	9.372E+0	1.509E+1
-3.240E-2	9.245E+0	1.537E+1
-3.565E-2	9.453E+0	1.525E+1
-3.727E-2	9.297E+0	1.512E+1
-3.403E-2	9.326E+0	1.520E+1
-3.078E-2	9.521E+0	1.517E+1
-3.240E-2	9.459E+0	1.520E+1
-3.403E-2	9.440E+0	1.520E+1
-3.565E-2	9.275E+0	1.519E+1
-3.240E-2	9.333E+0	1.516E+1
-3.078E-2	9.385E+0	1.519E+1
-3.727E-2	9.411E+0	1.509E+1
-3.240E-2	9.375E+0	1.531E+1
-3.240E-2	9.557E+0	1.532E+1
-3.078E-2	9.479E+0	1.516E+1
-3.727E-2	9.401E+0	1.534E+1
-3.565E-2	9.420E+0	1.525E+1
-3.240E-2	9.385E+0	1.526E+1
-3.240E-2	9.430E+0	1.516E+1
-3.565E-2	9.378E+0	1.525E+1
-3.565E-2	9.372E+0	1.532E+1
-3.240E-2	9.417E+0	1.515E+1
-3.078E-2	9.414E+0	1.523E+1
-3.889E-2	9.326E+0	1.534E+1
-3.403E-2	9.443E+0	1.520E+1
-3.240E-2	9.382E+0	1.529E+1
-3.240E-2	9.479E+0	1.540E+1
-3.403E-2	9.356E+0	1.528E+1
-3.727E-2	9.398E+0	1.516E+1
-3.403E-2	9.492E+0	1.524E+1
-3.078E-2	9.258E+0	1.534E+1
-3.565E-2	9.339E+0	1.510E+1
-3.240E-2	9.336E+0	1.524E+1
-3.078E-2	9.411E+0	1.520E+1
-3.078E-2	9.362E+0	1.511E+1
-3.727E-2	9.388E+0	1.521E+1
-3.240E-2	9.424E+0	1.519E+1
-3.240E-2	9.382E+0	1.534E+1
-3.078E-2	9.437E+0	1.529E+1
-3.565E-2	9.482E+0	1.510E+1
-3.240E-2	9.417E+0	1.526E+1
-3.403E-2	9.320E+0	1.518E+1
-3.078E-2	9.528E+0	1.524E+1
-3.403E-2	9.401E+0	1.538E+1
-3.565E-2	9.430E+0	1.511E+1
-3.240E-2	9.489E+0	1.545E+1
-3.240E-2	9.326E+0	1.525E+1
-3.565E-2	9.356E+0	1.510E+1
-3.240E-2	9.369E+0	1.535E+1
-3.078E-2	9.343E+0	1.525E+1
-3.078E-2	9.317E+0	1.515E+1
-3.727E-2	9.271E+0	1.522E+1
-3.403E-2	9.459E+0	1.520E+1
-3.403E-2	9.463E+0	1.528E+1
-3.078E-2	9.541E+0	1.522E+1
-3.727E-2	9.375E+0	1.526E+1
-3.078E-2	9.550E+0	1.529E+1
-3.078E-2	9.440E+0	1.527E+1
-3.078E-2	9.420E+0	1.529E+1
-3.403E-2	9.411E+0	1.536E+1
-3.403E-2	9.408E+0	1.541E+1
-3.078E-2	9.356E+0	1.518E+1
-3.240E-2	9.375E+0	1.530E+1
-3.240E-2	9.385E+0	1.531E+1
-3.403E-2	9.547E+0	1.526E+1
-3.403E-2	9.433E+0	1.527E+1
-3.078E-2	9.330E+0	1.528E+1
-3.403E-2	9.395E+0	1.532E+1
-3.240E-2	9.492E+0	1.522E+1
-3.078E-2	9.372E+0	1.524E+1
-3.403E-2	9.346E+0	1.526E+1
-3.889E-2	9.349E+0	1.535E+1
-3.240E-2	9.375E+0	1.527E+1
-3.240E-2	9.398E+0	1.516E+1
-3.078E-2	9.375E+0	1.530E+1
-3.565E-2	9.395E+0	1.523E+1
-3.403E-2	9.268E+0	1.538E+1
-3.403E-2	9.388E+0	1.514E+1
-3.403E-2	9.411E+0	1.532E+1
-3.565E-2	9.372E+0	1.527E+1
-3.403E-2	9.336E+0	1.529E+1
-3.078E-2	9.388E+0	1.529E+1
-3.403E-2	9.346E+0	1.528E+1
-3.403E-2	9.446E+0	1.522E+1
-3.565E-2	9.346E+0	1.531E+1
-3.078E-2	9.385E+0	1.516E+1
-3.240E-2	9.333E+0	1.520E+1
-3.078E-2	9.420E+0	1.518E+1
-3.240E-2	9.359E+0	1.518E+1
-3.078E-2	9.352E+0	1.523E+1
-3.078E-2	9.417E+0	1.527E+1
-3.727E-2	9.479E+0	1.518E+1
-3.565E-2	9.404E+0	1.517E+1
-2.916E-2	9.476E+0	1.521E+1
-3.240E-2	9.352E+0	1.524E+1
-3.565E-2	9.515E+0	1.516E+1
-3.240E-2	9.417E+0	1.531E+1
-2.916E-2	9.411E+0	1.530E+1
-3.565E-2	9.511E+0	1.532E+1
-3.240E-2	9.521E+0	1.541E+1
-3.403E-2	9.307E+0	1.526E+1
-3.240E-2	9.534E+0	1.518E+1
-3.078E-2	9.411E+0	1.526E+1
-3.565E-2	9.466E+0	1.521E+1
-3.565E-2	9.388E+0	1.512E+1
-2.916E-2	9.437E+0	1.533E+1
-3.565E-2	9.336E+0	1.529E+1
-3.565E-2	9.359E+0	1.536E+1
-3.565E-2	9.313E+0	1.536E+1
-3.889E-2	9.433E+0	1.526E+1
-2.916E-2	9.433E+0	1.515E+1
-3.565E-2	9.395E+0	1.520E+1
-3.403E-2	9.453E+0	1.525E+1
-3.078E-2	9.456E+0	1.536E+1
-3.403E-2	9.505E+0	1.517E+1
-3.565E-2	9.326E+0	1.514E+1
-3.240E-2	9.352E+0	1.511E+1
-3.078E-2	9.365E+0	1.538E+1
-3.240E-2	9.388E+0	1.505E+1
-3.403E-2	9.414E+0	1.528E+1
-3.240E-2	9.378E+0	1.526E+1
-3.403E-2	9.339E+0	1.525E+1
-3.240E-2	9.352E+0	1.521E+1
-3.403E-2	9.369E+0	1.513E+1
-3.240E-2	9.408E+0	1.540E+1
-3.240E-2	9.362E+0	1.527E+1
-3.403E-2	9.388E+0	1.512E+1
-3.078E-2	9.339E+0	1.535E+1
-3.403E-2	9.300E+0	1.525E+1
-3.078E-2	9.401E+0	1.524E+1
-3.240E-2	9.427E+0	1.520E+1
-3.240E-2	9.388E+0	1.522E+1
-3.403E-2	9.443E+0	1.522E+1
-3.240E-2	9.300E+0	1.521E+1
-3.565E-2	9.404E+0	1.525E+1
-3.727E-2	9.398E+0	1.534E+1
-3.403E-2	9.330E+0	1.524E+1
-2.754E-2	9.323E+0	1.517E+1
-3.565E-2	9.420E+0	1.519E+1
-3.565E-2	9.375E+0	1.535E+1
-3.240E-2	9.417E+0	1.506E+1
-2.916E-2	9.433E+0	1.539E+1
-3.078E-2	9.437E+0	1.533E+1
-3.403E-2	9.378E+0	1.529E+1
-3.565E-2	9.375E+0	1.532E+1
-3.240E-2	9.472E+0	1.529E+1
-3.403E-2	9.369E+0	1.528E+1
-3.565E-2	9.343E+0	1.506E+1
-3.403E-2	9.450E+0	1.529E+1
-3.078E-2	9.408E+0	1.522E+1
-3.240E-2	9.356E+0	1.530E+1
-3.565E-2	9.550E+0	1.527E+1
-3.403E-2	9.339E+0	1.526E+1
-3.240E-2	9.375E+0	1.517E+1
-3.240E-2	9.343E+0	1.517E+1
-3.403E-2	9.356E+0	1.526E+1
-3.403E-2	9.476E+0	1.524E+1
-3.403E-2	9.323E+0	1.529E+1
-3.078E-2	9.521E+0	1.530E+1
-3.565E-2	9.521E+0	1.520E+1
-3.565E-2	9.391E+0	1.517E+1
-2.754E-2	9.385E+0	1.523E+1
-3.240E-2	9.278E+0	1.528E+1
-3.889E-2	9.317E+0	1.529E+1
-3.565E-2	9.424E+0	1.510E+1
-3.078E-2	9.427E+0	1.530E+1
-3.078E-2	9.398E+0	1.530E+1
-3.403E-2	9.437E+0	1.519E+1
-3.403E-2	9.349E+0	1.525E+1
-3.240E-2	9.498E+0	1.532E+1
-2.916E-2	9.356E+0	1.511E+1
-3.403E-2	9.326E+0	1.522E+1
-3.403E-2	9.352E+0	1.518E+1
-3.078E-2	9.362E+0	1.530E+1
-3.240E-2	9.385E+0	1.508E+1
-3.403E-2	9.466E+0	1.529E+1
-3.403E-2	9.359E+0	1.526E+1
-3.078E-2	9.502E+0	1.515E+1
-3.403E-2	9.459E+0	1.523E+1
-3.565E-2	9.307E+0	1.537E+1
-3.403E-2	9.265E+0	1.535E+1
-3.240E-2	9.391E+0	1.516E+1
-3.078E-2	9.385E+0	1.512E+1
-3.565E-2	9.382E+0	1.530E+1
-3.403E-2	9.365E+0	1.521E+1
-3.240E-2	9.443E+0	1.530E+1
-3.403E-2	9.275E+0	1.532E+1
-3.727E-2	9.346E+0	1.519E+1
-3.565E-2	9.297E+0	1.539E+1
-3.240E-2	9.382E+0	1.526E+1
-2.754E-2	9.307E+0	1.531E+1
-3.403E-2	9.469E+0	1.534E+1
-3.565E-2	9.424E+0	1.527E+1
-3.240E-2	9.388E+0	1.520E+1
-3.240E-2	9.297E+0	1.503E+1
-3.727E-2	9.326E+0	1.540E+1
-3.240E-2	9.401E+0	1.527E+1
-3.078E-2	9.433E+0	1.534E+1
-3.240E-2	9.388E+0	1.535E+1
-3.727E-2	9.482E+0	1.527E+1
-3.078E-2	9.427E+0	1.526E+1
-3.240E-2	9.346E+0	1.518E+1
-3.078E-2	9.401E+0	1.525E+1
-3.727E-2	9.310E+0	1.532E+1
-3.240E-2	9.417E+0	1.521E+1
-3.240E-2	9.385E+0	1.508E+1
-3.403E-2	9.466E+0	1.521E+1
-3.565E-2	9.469E+0	1.525E+1
-3.240E-2	9.385E+0	1.520E+1
-3.240E-2	9.560E+0	1.561E+1
-2.916E-2	9.420E+0	1.529E+1
-3.727E-2	9.343E+0	1.526E+1
-3.565E-2	9.388E+0	1.530E+1
-3.240E-2	9.382E+0	1.504E+1
-3.078E-2	9.495E+0	1.526E+1
-3.403E-2	9.349E+0	1.499E+1
-3.403E-2	9.417E+0	1.526E+1
-3.078E-2	9.323E+0	1.525E+1
-3.565E-2	9.375E+0	1.534E+1
-3.727E-2	9.275E+0	1.512E+1
-3.727E-2	9.411E+0	1.534E+1
-3.240E-2	9.323E+0	1.530E+1
[truncated: 31,557 more rows]
