# Supplementary material for: Improved ANAP incorporation and VCF analysis reveal details of P2X7 current facilitation and a limited conformational interplay between ATP binding and the intracellular ballast domain
Source: eLife. 2023 Jan 4;12:e82479. doi: 10.7554/eLife.82479 (PMC9859053; doi:10.7554/eLife.82479)
Supplement: Figure 3—figure supplement 3—source data 2. [file elife-82479-fig3-figsupp3-data2.zip › Figure-3_figure-supplement-3_source-data-2/S23N-constructs/S23N_A564anap/l24/25.csv]

-4.022E-1	9.216E+0	2.089E+1
-4.022E-1	9.161E+0	2.098E+1
-4.087E-1	9.219E+0	2.098E+1
-4.055E-1	9.190E+0	2.091E+1
-4.038E-1	9.145E+0	2.089E+1
-4.022E-1	9.223E+0	2.076E+1
-4.055E-1	9.184E+0	2.084E+1
-4.055E-1	9.132E+0	2.094E+1
-4.022E-1	9.154E+0	2.087E+1
-3.973E-1	9.255E+0	2.076E+1
-4.055E-1	9.158E+0	2.087E+1
-4.055E-1	9.064E+0	2.086E+1
-4.022E-1	9.103E+0	2.097E+1
-4.022E-1	9.002E+0	2.093E+1
-4.055E-1	9.184E+0	2.100E+1
-4.087E-1	9.223E+0	2.082E+1
-4.006E-1	9.122E+0	2.079E+1
-3.990E-1	9.145E+0	2.074E+1
-4.071E-1	9.161E+0	2.088E+1
-4.071E-1	9.099E+0	2.087E+1
-4.038E-1	9.154E+0	2.067E+1
-4.022E-1	9.210E+0	2.090E+1
-4.087E-1	9.119E+0	2.094E+1
-4.103E-1	9.067E+0	2.078E+1
-4.055E-1	9.148E+0	2.089E+1
-3.990E-1	9.158E+0	2.082E+1
-4.038E-1	9.245E+0	2.078E+1
-4.087E-1	9.057E+0	2.092E+1
-4.038E-1	9.080E+0	2.080E+1
-3.990E-1	9.103E+0	2.069E+1
-4.055E-1	9.132E+0	2.083E+1
-4.071E-1	9.132E+0	2.097E+1
-4.038E-1	9.109E+0	2.090E+1
-4.006E-1	9.197E+0	2.095E+1
-4.071E-1	9.223E+0	2.076E+1
-4.071E-1	9.103E+0	2.085E+1
-4.022E-1	9.145E+0	2.073E+1
-4.022E-1	9.054E+0	2.100E+1
-4.071E-1	9.223E+0	2.083E+1
-4.103E-1	9.226E+0	2.079E+1
-4.022E-1	9.164E+0	2.096E+1
-3.990E-1	9.145E+0	2.088E+1
-4.071E-1	9.083E+0	2.092E+1
-4.022E-1	9.245E+0	2.076E+1
-4.055E-1	9.164E+0	2.093E+1
-3.990E-1	9.167E+0	2.087E+1
-4.055E-1	9.174E+0	2.092E+1
-4.071E-1	9.067E+0	2.090E+1
-4.022E-1	9.245E+0	2.087E+1
-3.990E-1	9.057E+0	2.071E+1
-4.071E-1	9.106E+0	2.081E+1
-4.071E-1	9.252E+0	2.090E+1
-4.022E-1	9.258E+0	2.069E+1
-3.973E-1	9.255E+0	2.086E+1
-4.038E-1	9.245E+0	2.083E+1
-4.055E-1	9.132E+0	2.090E+1
-4.038E-1	9.171E+0	2.095E+1
-3.990E-1	9.086E+0	2.081E+1
-4.055E-1	9.112E+0	2.086E+1
-4.055E-1	9.080E+0	2.085E+1
-4.022E-1	9.145E+0	2.089E+1
-4.006E-1	9.090E+0	2.087E+1
-4.071E-1	9.258E+0	2.079E+1
-4.055E-1	9.086E+0	2.086E+1
-4.022E-1	9.080E+0	2.089E+1
-3.990E-1	9.083E+0	2.091E+1
-4.103E-1	9.070E+0	2.094E+1
-4.038E-1	9.077E+0	2.098E+1
-4.022E-1	9.129E+0	2.092E+1
-3.990E-1	9.232E+0	2.102E+1
-4.055E-1	9.203E+0	2.077E+1
-4.055E-1	9.158E+0	2.087E+1
-4.055E-1	9.307E+0	2.090E+1
-3.973E-1	9.180E+0	2.080E+1
-4.087E-1	9.096E+0	2.096E+1
-4.055E-1	9.067E+0	2.099E+1
-4.022E-1	9.180E+0	2.079E+1
-3.990E-1	9.171E+0	2.087E+1
-4.071E-1	9.002E+0	2.067E+1
-4.071E-1	9.057E+0	2.093E+1
-4.022E-1	9.145E+0	2.102E+1
-4.006E-1	9.021E+0	2.087E+1
-4.087E-1	9.135E+0	2.093E+1
-4.055E-1	9.164E+0	2.093E+1
-4.038E-1	9.197E+0	2.080E+1
-3.990E-1	9.119E+0	2.077E+1
-4.071E-1	9.112E+0	2.085E+1
-4.071E-1	9.103E+0	2.071E+1
-4.055E-1	9.090E+0	2.104E+1
-4.022E-1	9.158E+0	2.088E+1
-4.071E-1	9.180E+0	2.092E+1
-4.055E-1	9.083E+0	2.081E+1
-4.038E-1	9.083E+0	2.079E+1
-4.022E-1	9.258E+0	2.074E+1
-4.055E-1	9.278E+0	2.063E+1
-4.071E-1	9.122E+0	2.084E+1
-4.022E-1	9.180E+0	2.075E+1
-3.990E-1	9.151E+0	2.094E+1
-4.071E-1	9.187E+0	2.106E+1
-4.103E-1	9.187E+0	2.074E+1
-4.022E-1	9.161E+0	2.085E+1
-4.022E-1	9.271E+0	2.097E+1
-4.038E-1	9.206E+0	2.095E+1
-4.071E-1	9.200E+0	2.093E+1
-4.038E-1	9.174E+0	2.085E+1
-4.022E-1	9.057E+0	2.083E+1
-4.038E-1	9.038E+0	2.096E+1
-4.087E-1	9.180E+0	2.077E+1
-4.038E-1	9.129E+0	2.087E+1
-4.038E-1	9.125E+0	2.090E+1
-4.022E-1	9.145E+0	2.080E+1
-4.087E-1	9.193E+0	2.075E+1
-4.022E-1	9.086E+0	2.080E+1
-4.006E-1	9.145E+0	2.106E+1
-4.055E-1	9.093E+0	2.103E+1
-4.071E-1	9.158E+0	2.086E+1
-4.038E-1	9.171E+0	2.069E+1
-4.022E-1	9.099E+0	2.070E+1
-4.038E-1	9.164E+0	2.075E+1
-4.055E-1	9.174E+0	2.082E+1
-4.022E-1	9.073E+0	2.086E+1
-4.022E-1	9.171E+0	2.081E+1
-4.055E-1	9.164E+0	2.094E+1
-4.087E-1	9.148E+0	2.079E+1
-4.006E-1	9.122E+0	2.087E+1
-4.038E-1	9.190E+0	2.098E+1
-4.055E-1	9.216E+0	2.086E+1
-4.055E-1	9.177E+0	2.082E+1
-3.990E-1	9.106E+0	2.085E+1
-4.006E-1	9.099E+0	2.072E+1
-4.022E-1	9.135E+0	2.094E+1
-4.103E-1	9.151E+0	2.099E+1
-4.006E-1	9.122E+0	2.087E+1
-4.022E-1	9.135E+0	2.084E+1
-4.055E-1	9.142E+0	2.087E+1
-4.087E-1	9.229E+0	2.086E+1
-4.006E-1	9.125E+0	2.099E+1
-4.006E-1	9.184E+0	2.087E+1
-4.022E-1	9.116E+0	2.094E+1
-4.103E-1	9.142E+0	2.087E+1
-4.022E-1	9.054E+0	2.094E+1
-4.038E-1	9.086E+0	2.099E+1
-4.071E-1	9.239E+0	2.089E+1
-4.103E-1	9.028E+0	2.088E+1
-4.022E-1	9.151E+0	2.085E+1
-4.038E-1	9.197E+0	2.097E+1
-4.038E-1	9.206E+0	2.088E+1
-4.087E-1	9.154E+0	2.083E+1
-4.006E-1	9.116E+0	2.072E+1
-4.022E-1	9.177E+0	2.086E+1
-4.038E-1	9.142E+0	2.078E+1
-4.087E-1	9.158E+0	2.073E+1
-4.006E-1	9.057E+0	2.075E+1
-4.022E-1	9.210E+0	2.079E+1
-4.055E-1	9.083E+0	2.082E+1
-4.087E-1	9.171E+0	2.089E+1
-4.038E-1	9.151E+0	2.073E+1
-3.990E-1	9.093E+0	2.082E+1
-4.038E-1	9.122E+0	2.082E+1
-4.103E-1	8.986E+0	2.073E+1
-3.990E-1	9.158E+0	2.088E+1
-4.022E-1	9.057E+0	2.096E+1
-4.038E-1	9.018E+0	2.084E+1
-4.071E-1	9.051E+0	2.075E+1
-4.022E-1	9.096E+0	2.080E+1
-4.006E-1	9.116E+0	2.092E+1
-4.038E-1	9.161E+0	2.077E+1
-4.103E-1	9.132E+0	2.065E+1
-4.038E-1	9.184E+0	2.069E+1
-4.038E-1	9.125E+0	2.088E+1
-4.071E-1	9.122E+0	2.093E+1
-4.055E-1	9.122E+0	2.088E+1
-4.006E-1	9.138E+0	2.093E+1
-4.022E-1	9.167E+0	2.083E+1
-4.038E-1	9.161E+0	2.087E+1
-4.055E-1	9.151E+0	2.090E+1
-4.038E-1	9.044E+0	2.078E+1
-4.022E-1	9.164E+0	2.085E+1
-4.055E-1	9.077E+0	2.090E+1
-4.071E-1	9.226E+0	2.080E+1
-4.022E-1	9.057E+0	2.094E+1
-4.038E-1	9.171E+0	2.092E+1
-4.038E-1	9.158E+0	2.104E+1
-4.103E-1	9.216E+0	2.073E+1
-4.022E-1	9.096E+0	2.082E+1
-4.038E-1	9.138E+0	2.081E+1
-4.022E-1	9.171E+0	2.089E+1
-4.087E-1	9.132E+0	2.088E+1
-4.055E-1	9.180E+0	2.078E+1
-4.006E-1	9.190E+0	2.074E+1
-4.038E-1	9.138E+0	2.097E+1
-4.071E-1	9.213E+0	2.087E+1
-4.022E-1	9.145E+0	2.080E+1
-4.022E-1	9.025E+0	2.078E+1
-4.038E-1	9.099E+0	2.094E+1
-4.071E-1	9.154E+0	2.077E+1
-4.022E-1	9.154E+0	2.096E+1
-4.022E-1	9.093E+0	2.080E+1
-4.071E-1	9.177E+0	2.075E+1
-4.038E-1	9.018E+0	2.093E+1
-4.022E-1	9.044E+0	2.090E+1
-4.022E-1	9.064E+0	2.090E+1
-4.055E-1	9.174E+0	2.093E+1
-4.071E-1	9.093E+0	2.078E+1
-4.022E-1	9.129E+0	2.110E+1
-4.006E-1	9.090E+0	2.087E+1
-4.055E-1	9.232E+0	2.080E+1
-4.087E-1	9.268E+0	2.087E+1
-4.038E-1	9.177E+0	2.080E+1
-3.990E-1	9.326E+0	2.072E+1
-4.038E-1	9.190E+0	2.071E+1
-4.071E-1	9.148E+0	2.083E+1
-4.022E-1	9.236E+0	2.094E+1
-3.990E-1	9.067E+0	2.081E+1
-4.055E-1	9.038E+0	2.079E+1
-4.055E-1	9.070E+0	2.089E+1
-3.990E-1	9.070E+0	2.096E+1
-4.006E-1	9.132E+0	2.097E+1
-4.055E-1	8.992E+0	2.085E+1
-4.055E-1	9.180E+0	2.088E+1
-4.038E-1	9.083E+0	2.085E+1
-3.990E-1	9.200E+0	2.077E+1
-4.071E-1	9.184E+0	2.073E+1
-4.087E-1	9.080E+0	2.066E+1
-4.006E-1	9.190E+0	2.081E+1
-4.006E-1	9.125E+0	2.074E+1
-4.038E-1	9.073E+0	2.085E+1
-4.071E-1	9.080E+0	2.071E+1
-4.022E-1	9.103E+0	2.083E+1
-4.006E-1	9.031E+0	2.096E+1
-4.087E-1	9.064E+0	2.104E+1
-4.071E-1	9.239E+0	2.079E+1
-4.022E-1	9.242E+0	2.080E+1
-4.022E-1	9.219E+0	2.085E+1
-4.055E-1	9.148E+0	2.091E+1
-4.055E-1	9.099E+0	2.081E+1
-4.022E-1	9.080E+0	2.085E+1
-3.990E-1	9.109E+0	2.091E+1
-4.055E-1	9.067E+0	2.079E+1
-4.038E-1	9.060E+0	2.078E+1
-4.006E-1	9.041E+0	2.073E+1
-3.973E-1	9.164E+0	2.087E+1
-4.055E-1	9.041E+0	2.085E+1
-4.055E-1	9.077E+0	2.082E+1
-4.022E-1	9.119E+0	2.097E+1
-3.990E-1	9.012E+0	2.103E+1
-4.071E-1	9.174E+0	2.100E+1
-4.071E-1	9.167E+0	2.074E+1
-4.006E-1	9.132E+0	2.077E+1
-3.973E-1	9.119E+0	2.092E+1
-4.055E-1	9.064E+0	2.075E+1
-4.055E-1	9.278E+0	2.086E+1
-4.006E-1	9.086E+0	2.098E+1
-4.006E-1	9.226E+0	2.099E+1
-4.071E-1	9.262E+0	2.084E+1
-4.087E-1	9.018E+0	2.083E+1
-4.038E-1	9.122E+0	2.096E+1
-3.990E-1	9.103E+0	2.079E+1
-4.038E-1	9.129E+0	2.092E+1
-4.055E-1	9.249E+0	2.089E+1
-4.038E-1	8.940E+0	2.110E+1
-3.973E-1	9.125E+0	2.083E+1
-4.038E-1	9.080E+0	2.076E+1
-4.071E-1	9.132E+0	2.099E+1
-4.006E-1	9.148E+0	2.078E+1
-3.990E-1	9.154E+0	2.098E+1
-4.071E-1	9.148E+0	2.075E+1
-4.055E-1	9.167E+0	2.075E+1
-4.038E-1	9.151E+0	2.098E+1
-4.006E-1	9.119E+0	2.094E+1
-4.071E-1	9.180E+0	2.078E+1
-4.055E-1	9.219E+0	2.084E+1
-4.022E-1	9.080E+0	2.082E+1
-3.973E-1	9.125E+0	2.080E+1
-4.087E-1	9.099E+0	2.080E+1
-4.055E-1	9.213E+0	2.095E+1
-4.006E-1	9.125E+0	2.096E+1
-4.022E-1	9.132E+0	2.090E+1
-4.087E-1	9.086E+0	2.094E+1
-4.071E-1	9.197E+0	2.078E+1
-4.022E-1	9.151E+0	2.064E+1
-4.022E-1	9.135E+0	2.073E+1
-4.071E-1	9.200E+0	2.087E+1
-4.071E-1	9.116E+0	2.087E+1
-4.038E-1	9.167E+0	2.088E+1
-4.006E-1	9.135E+0	2.075E+1
-4.071E-1	9.103E+0	2.093E+1
-4.055E-1	9.080E+0	2.064E+1
-4.006E-1	9.158E+0	2.089E+1
-4.022E-1	9.047E+0	2.086E+1
-4.055E-1	9.145E+0	2.080E+1
-4.087E-1	9.064E+0	2.086E+1
-4.038E-1	9.122E+0	2.074E+1
-4.006E-1	9.180E+0	2.078E+1
-4.087E-1	9.213E+0	2.096E+1
-4.038E-1	9.018E+0	2.083E+1
-4.055E-1	9.197E+0	2.085E+1
-4.006E-1	9.197E+0	2.091E+1
-4.071E-1	9.229E+0	2.090E+1
-4.087E-1	9.129E+0	2.086E+1
-4.022E-1	9.167E+0	2.072E+1
-4.038E-1	9.145E+0	2.088E+1
-4.071E-1	9.129E+0	2.097E+1
-4.071E-1	9.187E+0	2.079E+1
-4.022E-1	9.145E+0	2.075E+1
-4.006E-1	9.083E+0	2.092E+1
-4.055E-1	9.021E+0	2.085E+1
-4.087E-1	9.054E+0	2.095E+1
-4.022E-1	9.122E+0	2.077E+1
-4.006E-1	9.213E+0	2.098E+1
-4.055E-1	9.070E+0	2.094E+1
-4.087E-1	9.070E+0	2.087E+1
-4.006E-1	9.164E+0	2.081E+1
-4.038E-1	9.077E+0	2.086E+1
-4.055E-1	9.132E+0	2.084E+1
-4.071E-1	9.158E+0	2.094E+1
-4.038E-1	9.096E+0	2.069E+1
-4.006E-1	9.125E+0	2.099E+1
-4.038E-1	9.174E+0	2.086E+1
-4.087E-1	9.213E+0	2.087E+1
-3.990E-1	9.103E+0	2.084E+1
-4.006E-1	9.138E+0	2.077E+1
-4.022E-1	9.180E+0	2.077E+1
-4.055E-1	9.028E+0	2.077E+1
-4.038E-1	9.154E+0	2.074E+1
-4.038E-1	9.154E+0	2.084E+1
-4.055E-1	9.145E+0	2.058E+1
-4.119E-1	9.067E+0	2.066E+1
-4.006E-1	9.138E+0	2.086E+1
-4.038E-1	9.106E+0	2.079E+1
-4.055E-1	9.197E+0	2.078E+1
-4.071E-1	9.129E+0	2.085E+1
-3.990E-1	9.171E+0	2.101E+1
-3.990E-1	9.151E+0	2.094E+1
-4.055E-1	9.148E+0	2.074E+1
-4.087E-1	9.249E+0	2.083E+1
-4.022E-1	9.171E+0	2.079E+1
-4.038E-1	9.177E+0	2.070E+1
-4.038E-1	9.119E+0	2.098E+1
-4.071E-1	9.200E+0	2.070E+1
-4.055E-1	9.090E+0	2.088E+1
-4.006E-1	9.129E+0	2.090E+1
-4.071E-1	9.086E+0	2.076E+1
-4.103E-1	9.122E+0	2.103E+1
-4.006E-1	9.028E+0	2.069E+1
-4.006E-1	9.145E+0	2.087E+1
-4.055E-1	9.112E+0	2.089E+1
-4.087E-1	9.083E+0	2.067E+1
-4.006E-1	9.171E+0	2.084E+1
-4.055E-1	9.164E+0	2.085E+1
-4.055E-1	9.177E+0	2.092E+1
-4.103E-1	9.161E+0	2.091E+1
-4.006E-1	9.158E+0	2.078E+1
-4.038E-1	9.197E+0	2.097E+1
-4.055E-1	9.151E+0	2.074E+1
-4.103E-1	9.073E+0	2.090E+1
-4.006E-1	9.138E+0	2.082E+1
-4.055E-1	9.086E+0	2.096E+1
-4.055E-1	9.148E+0	2.077E+1
-4.087E-1	9.151E+0	2.082E+1
-4.006E-1	9.158E+0	2.068E+1
-4.022E-1	9.116E+0	2.103E+1
-4.055E-1	9.145E+0	2.082E+1
-4.087E-1	9.090E+0	2.104E+1
-4.022E-1	9.174E+0	2.103E+1
-4.022E-1	9.213E+0	2.074E+1
-4.071E-1	9.158E+0	2.095E+1
-4.071E-1	9.164E+0	2.078E+1
-4.022E-1	9.119E+0	2.090E+1
-3.990E-1	9.197E+0	2.092E+1
-4.055E-1	9.103E+0	2.078E+1
-4.055E-1	9.077E+0	2.082E+1
-4.022E-1	9.226E+0	2.088E+1
-4.022E-1	9.122E+0	2.071E+1
-4.055E-1	9.154E+0	2.078E+1
-4.087E-1	9.180E+0	2.097E+1
-4.006E-1	9.106E+0	2.074E+1
-4.006E-1	9.213E+0	2.084E+1
-4.055E-1	9.190E+0	2.083E+1
-4.071E-1	9.005E+0	2.094E+1
-4.022E-1	9.210E+0	2.085E+1
-3.990E-1	9.044E+0	2.095E+1
-4.071E-1	9.129E+0	2.076E+1
-4.087E-1	9.232E+0	2.071E+1
-4.038E-1	9.119E+0	2.096E+1
-4.038E-1	9.122E+0	2.083E+1
-4.087E-1	9.077E+0	2.086E+1
-4.087E-1	9.206E+0	2.084E+1
-4.038E-1	9.148E+0	2.095E+1
-4.022E-1	9.177E+0	2.092E+1
-4.087E-1	9.177E+0	2.081E+1
-4.071E-1	9.093E+0	2.081E+1
-4.038E-1	9.112E+0	2.088E+1
-4.022E-1	9.142E+0	2.090E+1
-4.087E-1	9.041E+0	2.087E+1
-4.087E-1	9.158E+0	2.070E+1
-4.038E-1	9.164E+0	2.088E+1
-4.022E-1	9.203E+0	2.089E+1
-4.055E-1	9.073E+0	2.088E+1
-4.055E-1	9.138E+0	2.085E+1
-4.022E-1	9.262E+0	2.092E+1
-4.006E-1	9.093E+0	2.089E+1
-4.087E-1	9.180E+0	2.089E+1
-4.071E-1	9.236E+0	2.077E+1
-4.006E-1	9.135E+0	2.087E+1
-4.022E-1	9.119E+0	2.088E+1
-4.071E-1	9.034E+0	2.071E+1
-4.087E-1	9.112E+0	2.074E+1
-4.022E-1	9.151E+0	2.074E+1
-4.006E-1	9.047E+0	2.074E+1
-4.071E-1	9.167E+0	2.078E+1
-4.055E-1	9.210E+0	2.064E+1
-4.055E-1	9.083E+0	2.071E+1
-3.990E-1	9.167E+0	2.081E+1
-4.071E-1	9.021E+0	2.093E+1
-4.071E-1	9.151E+0	2.079E+1
-4.022E-1	9.099E+0	2.091E+1
-4.022E-1	9.119E+0	2.075E+1
-4.055E-1	9.129E+0	2.073E+1
-4.071E-1	9.193E+0	2.083E+1
-4.006E-1	9.096E+0	2.068E+1
-4.022E-1	9.190E+0	2.099E+1
-4.087E-1	9.122E+0	2.088E+1
-4.055E-1	9.129E+0	2.081E+1
-4.038E-1	9.135E+0	2.079E+1
-4.006E-1	9.177E+0	2.075E+1
-4.055E-1	9.232E+0	2.097E+1
-4.055E-1	9.090E+0	2.096E+1
-4.038E-1	9.148E+0	2.077E+1
-4.006E-1	9.031E+0	2.087E+1
-4.055E-1	9.145E+0	2.086E+1
-4.055E-1	9.103E+0	2.094E+1
-4.038E-1	9.138E+0	2.068E+1
-4.006E-1	9.154E+0	2.103E+1
-4.087E-1	9.132E+0	2.084E+1
-4.055E-1	9.083E+0	2.097E+1
-4.006E-1	9.112E+0	2.069E+1
-4.006E-1	9.047E+0	2.099E+1
-4.071E-1	9.132E+0	2.087E+1
-4.071E-1	9.197E+0	2.075E+1
-4.006E-1	9.119E+0	2.088E+1
-4.022E-1	9.099E+0	2.091E+1
-4.087E-1	9.187E+0	2.074E+1
-4.055E-1	9.145E+0	2.071E+1
-3.990E-1	9.109E+0	2.069E+1
-4.006E-1	9.135E+0	2.082E+1
-4.071E-1	9.028E+0	2.081E+1
-4.038E-1	9.116E+0	2.083E+1
-4.071E-1	9.145E+0	2.076E+1
-4.006E-1	9.093E+0	2.095E+1
-4.103E-1	9.219E+0	2.075E+1
-4.071E-1	9.073E+0	2.083E+1
-4.006E-1	9.164E+0	2.086E+1
-4.022E-1	9.103E+0	2.087E+1
-4.087E-1	9.090E+0	2.091E+1
-4.055E-1	9.177E+0	2.081E+1
-4.038E-1	9.180E+0	2.096E+1
-4.006E-1	9.132E+0	2.085E+1
-4.055E-1	9.122E+0	2.097E+1
-4.055E-1	9.103E+0	2.078E+1
-4.006E-1	9.125E+0	2.090E+1
-4.022E-1	9.164E+0	2.072E+1
-4.071E-1	9.106E+0	2.083E+1
-4.071E-1	9.145E+0	2.086E+1
-4.022E-1	9.193E+0	2.091E+1
-4.006E-1	9.145E+0	2.082E+1
-4.087E-1	9.164E+0	2.081E+1
-4.038E-1	9.213E+0	2.085E+1
-4.022E-1	9.245E+0	2.092E+1
-4.022E-1	9.051E+0	2.074E+1
-4.071E-1	9.187E+0	2.096E+1
-4.087E-1	9.245E+0	2.089E+1
-4.022E-1	9.129E+0	2.083E+1
-4.006E-1	9.031E+0	2.083E+1
-4.071E-1	9.158E+0	2.071E+1
-4.071E-1	9.138E+0	2.070E+1
-4.006E-1	9.148E+0	2.076E+1
-4.038E-1	9.103E+0	2.087E+1
-4.055E-1	9.171E+0	2.087E+1
-4.087E-1	9.145E+0	2.089E+1
-4.006E-1	9.103E+0	2.097E+1
-4.022E-1	9.057E+0	2.081E+1
-4.087E-1	9.148E+0	2.071E+1
-4.087E-1	9.070E+0	2.082E+1
-4.022E-1	9.034E+0	2.070E+1
-4.006E-1	9.090E+0	2.090E+1
-4.055E-1	9.021E+0	2.089E+1
-4.055E-1	9.242E+0	2.084E+1
-4.006E-1	9.077E+0	2.080E+1
-4.022E-1	9.148E+0	2.078E+1
-4.055E-1	9.038E+0	2.079E+1
-4.071E-1	9.171E+0	2.091E+1
-4.006E-1	9.044E+0	2.088E+1
-4.022E-1	9.112E+0	2.095E+1
-4.055E-1	9.099E+0	2.073E+1
-4.087E-1	9.122E+0	2.075E+1
-4.022E-1	9.122E+0	2.086E+1
-4.022E-1	9.096E+0	2.086E+1
-4.038E-1	9.174E+0	2.086E+1
-4.087E-1	9.206E+0	2.093E+1
-4.038E-1	9.216E+0	2.097E+1
-4.022E-1	9.109E+0	2.078E+1
-4.038E-1	9.106E+0	2.089E+1
-4.071E-1	9.070E+0	2.078E+1
-4.038E-1	9.119E+0	2.088E+1
-4.006E-1	9.132E+0	2.076E+1
-4.071E-1	9.271E+0	2.082E+1
-4.103E-1	9.116E+0	2.067E+1
-4.022E-1	9.116E+0	2.069E+1
-4.038E-1	9.119E+0	2.079E+1
-4.087E-1	9.093E+0	2.080E+1
-4.087E-1	9.148E+0	2.069E+1
-4.006E-1	9.203E+0	2.087E+1
-4.022E-1	9.125E+0	2.079E+1
-4.038E-1	9.103E+0	2.084E+1
-4.055E-1	9.245E+0	2.079E+1
-4.006E-1	9.041E+0	2.078E+1
-4.055E-1	9.219E+0	2.090E+1
-4.055E-1	9.119E+0	2.091E+1
-4.055E-1	9.161E+0	2.095E+1
-4.006E-1	9.073E+0	2.082E+1
-4.038E-1	9.109E+0	2.083E+1
-4.087E-1	9.200E+0	2.089E+1
-4.087E-1	9.067E+0	2.099E+1
-4.038E-1	9.184E+0	2.074E+1
-4.038E-1	9.171E+0	2.078E+1
-4.071E-1	9.109E+0	2.073E+1
-4.087E-1	9.249E+0	2.071E+1
-4.006E-1	9.090E+0	2.070E+1
-4.022E-1	9.200E+0	2.090E+1
-4.055E-1	9.018E+0	2.078E+1
-4.087E-1	9.077E+0	2.098E+1
-4.006E-1	9.262E+0	2.079E+1
-4.038E-1	9.073E+0	2.088E+1
-4.071E-1	9.099E+0	2.077E+1
-4.087E-1	9.129E+0	2.075E+1
-4.006E-1	9.044E+0	2.072E+1
-4.022E-1	9.103E+0	2.062E+1
-4.038E-1	9.009E+0	2.085E+1
-4.103E-1	9.103E+0	2.082E+1
-4.006E-1	9.116E+0	2.085E+1
-4.055E-1	9.142E+0	2.077E+1
-4.071E-1	9.077E+0	2.076E+1
-4.087E-1	9.142E+0	2.077E+1
-4.022E-1	9.106E+0	2.101E+1
-4.038E-1	9.064E+0	2.073E+1
-4.055E-1	9.083E+0	2.067E+1
-4.071E-1	9.213E+0	2.082E+1
-4.006E-1	9.103E+0	2.085E+1
-4.055E-1	9.184E+0	2.095E+1
-4.087E-1	9.077E+0	2.085E+1
-4.071E-1	9.015E+0	2.077E+1
-4.006E-1	9.167E+0	2.084E+1
-4.022E-1	9.145E+0	2.082E+1
-4.038E-1	9.187E+0	2.095E+1
-4.071E-1	9.047E+0	2.093E+1
-3.990E-1	9.177E+0	2.076E+1
-4.022E-1	9.158E+0	2.088E+1
-4.055E-1	9.109E+0	2.083E+1
-4.071E-1	9.148E+0	2.079E+1
-4.006E-1	9.184E+0	2.089E+1
-4.038E-1	9.200E+0	2.082E+1
-4.038E-1	9.099E+0	2.082E+1
-4.071E-1	9.145E+0	2.065E+1
-4.006E-1	9.112E+0	2.088E+1
-4.006E-1	9.090E+0	2.084E+1
-4.087E-1	9.161E+0	2.102E+1
-4.087E-1	9.112E+0	2.095E+1
-4.038E-1	9.294E+0	2.074E+1
-3.973E-1	9.132E+0	2.095E+1
-4.087E-1	9.080E+0	2.097E+1
-4.071E-1	9.083E+0	2.090E+1
-4.022E-1	9.184E+0	2.075E+1
-4.006E-1	9.060E+0	2.096E+1
-4.071E-1	9.073E+0	2.067E+1
-4.055E-1	9.025E+0	2.096E+1
-4.038E-1	9.388E+0	2.091E+1
-4.006E-1	9.164E+0	2.075E+1
-4.071E-1	9.258E+0	2.084E+1
-4.087E-1	9.116E+0	2.085E+1
-4.071E-1	9.116E+0	2.079E+1
-4.022E-1	9.138E+0	2.092E+1
-4.071E-1	9.096E+0	2.093E+1
-4.071E-1	9.129E+0	2.081E+1
-4.038E-1	9.116E+0	2.074E+1
-4.006E-1	9.138E+0	2.086E+1
-4.071E-1	9.093E+0	2.087E+1
-4.055E-1	9.034E+0	2.063E+1
-4.006E-1	9.103E+0	2.081E+1
-4.022E-1	9.119E+0	2.092E+1
-4.055E-1	9.129E+0	2.084E+1
-4.087E-1	9.125E+0	2.088E+1
-4.006E-1	9.236E+0	2.077E+1
-4.022E-1	9.067E+0	2.079E+1
-4.071E-1	9.180E+0	2.076E+1
-4.055E-1	9.200E+0	2.076E+1
-4.022E-1	9.125E+0	2.078E+1
-4.022E-1	9.236E+0	2.075E+1
-4.103E-1	9.083E+0	2.092E+1
-4.038E-1	9.125E+0	2.089E+1
-4.022E-1	9.148E+0	2.098E+1
-4.006E-1	9.154E+0	2.087E+1
-4.103E-1	9.041E+0	2.086E+1
-4.103E-1	9.138E+0	2.099E+1
-4.006E-1	9.151E+0	2.086E+1
-4.022E-1	9.077E+0	2.090E+1
-4.087E-1	9.112E+0	2.087E+1
-4.071E-1	9.138E+0	2.081E+1
-4.022E-1	9.041E+0	2.097E+1
-4.022E-1	9.151E+0	2.064E+1
-4.071E-1	9.161E+0	2.080E+1
-4.055E-1	9.158E+0	2.073E+1
-4.038E-1	9.154E+0	2.069E+1
-4.006E-1	9.161E+0	2.098E+1
-4.071E-1	9.041E+0	2.095E+1
-4.071E-1	9.070E+0	2.089E+1
-4.006E-1	9.021E+0	2.086E+1
-4.022E-1	9.167E+0	2.060E+1
-4.071E-1	9.180E+0	2.075E+1
-4.055E-1	9.148E+0	2.092E+1
-4.006E-1	9.154E+0	2.066E+1
-4.022E-1	9.232E+0	2.091E+1
-4.071E-1	9.064E+0	2.093E+1
-4.038E-1	9.229E+0	2.067E+1
-4.022E-1	9.077E+0	2.078E+1
-4.006E-1	9.125E+0	2.088E+1
-4.038E-1	9.090E+0	2.086E+1
-4.055E-1	9.135E+0	2.073E+1
-4.038E-1	9.138E+0	2.079E+1
-4.022E-1	9.164E+0	2.089E+1
-4.055E-1	8.983E+0	2.063E+1
-4.071E-1	9.112E+0	2.078E+1
-4.022E-1	9.009E+0	2.080E+1
-4.022E-1	9.242E+0	2.078E+1
-4.071E-1	9.057E+0	2.085E+1
-4.055E-1	9.015E+0	2.096E+1
-4.038E-1	9.106E+0	2.076E+1
-4.006E-1	9.132E+0	2.107E+1
-4.103E-1	9.206E+0	2.090E+1
-4.103E-1	9.138E+0	2.090E+1
-4.006E-1	9.193E+0	2.087E+1
-4.006E-1	9.219E+0	2.095E+1
-4.071E-1	9.103E+0	2.078E+1
-4.071E-1	9.119E+0	2.087E+1
-4.022E-1	9.070E+0	2.086E+1
-3.990E-1	9.174E+0	2.081E+1
-4.087E-1	9.021E+0	2.085E+1
-4.038E-1	9.184E+0	2.090E+1
-4.038E-1	9.109E+0	2.107E+1
-4.022E-1	9.167E+0	2.101E+1
-4.087E-1	9.112E+0	2.082E+1
-4.071E-1	8.999E+0	2.074E+1
-4.022E-1	9.057E+0	2.090E+1
-4.022E-1	9.245E+0	2.070E+1
-4.087E-1	9.184E+0	2.075E+1
-4.055E-1	9.171E+0	2.083E+1
-4.006E-1	9.106E+0	2.091E+1
-4.006E-1	9.103E+0	2.080E+1
-4.071E-1	9.096E+0	2.075E+1
-4.071E-1	9.103E+0	2.086E+1
-4.006E-1	9.077E+0	2.081E+1
-4.038E-1	9.129E+0	2.111E+1
-4.087E-1	9.148E+0	2.074E+1
-4.055E-1	9.125E+0	2.084E+1
-4.038E-1	9.184E+0	2.084E+1
-4.022E-1	9.164E+0	2.101E+1
-4.055E-1	9.116E+0	2.078E+1
-4.055E-1	9.051E+0	2.097E+1
-4.055E-1	8.986E+0	2.085E+1
-4.022E-1	9.077E+0	2.079E+1
-4.087E-1	9.158E+0	2.094E+1
-4.071E-1	9.158E+0	2.086E+1
-4.038E-1	9.200E+0	2.097E+1
-4.006E-1	9.255E+0	2.081E+1
-4.071E-1	9.187E+0	2.081E+1
-4.071E-1	9.151E+0	2.076E+1
-4.022E-1	9.119E+0	2.082E+1
-4.038E-1	9.106E+0	2.091E+1
-4.055E-1	9.122E+0	2.094E+1
-4.055E-1	9.116E+0	2.084E+1
-4.038E-1	9.064E+0	2.074E+1
-4.055E-1	9.096E+0	2.105E+1
-4.071E-1	9.093E+0	2.085E+1
-4.119E-1	9.177E+0	2.095E+1
-4.038E-1	9.148E+0	2.077E+1
-4.055E-1	9.174E+0	2.083E+1
-4.087E-1	9.135E+0	2.075E+1
-4.087E-1	9.067E+0	2.070E+1
-4.022E-1	9.142E+0	2.087E+1
-4.038E-1	9.174E+0	2.065E+1
-4.071E-1	9.096E+0	2.073E+1
-4.087E-1	9.119E+0	2.091E+1
-4.006E-1	9.077E+0	2.092E+1
-4.038E-1	9.245E+0	2.064E+1
-4.071E-1	9.064E+0	2.098E+1
-4.071E-1	8.986E+0	2.089E+1
-3.990E-1	9.116E+0	2.079E+1
-4.022E-1	9.171E+0	2.095E+1
-4.087E-1	9.148E+0	2.090E+1
-4.071E-1	9.077E+0	2.072E+1
-4.006E-1	9.099E+0	2.087E+1
-4.022E-1	9.171E+0	2.085E+1
-4.055E-1	9.167E+0	2.080E+1
-4.087E-1	9.278E+0	2.083E+1
-4.006E-1	9.151E+0	2.080E+1
-4.022E-1	9.206E+0	2.092E+1
-4.038E-1	9.057E+0	2.069E+1
-4.087E-1	9.226E+0	2.091E+1
-4.006E-1	9.239E+0	2.077E+1
-4.038E-1	9.145E+0	2.088E+1
-4.055E-1	9.122E+0	2.076E+1
-4.087E-1	9.206E+0	2.079E+1
-4.006E-1	9.180E+0	2.102E+1
-4.055E-1	9.080E+0	2.097E+1
-4.087E-1	9.184E+0	2.085E+1
-4.087E-1	9.077E+0	2.068E+1
-4.038E-1	9.154E+0	2.093E+1
-4.022E-1	9.164E+0	2.067E+1
-4.071E-1	9.200E+0	2.077E+1
-4.103E-1	9.122E+0	2.086E+1
-4.006E-1	9.116E+0	2.075E+1
-4.038E-1	9.122E+0	2.071E+1
-4.087E-1	9.184E+0	2.067E+1
-4.071E-1	8.973E+0	2.088E+1
-4.006E-1	9.151E+0	2.085E+1
-4.022E-1	9.145E+0	2.077E+1
-4.055E-1	9.203E+0	2.072E+1
-4.071E-1	9.083E+0	2.109E+1
-4.006E-1	9.041E+0	2.079E+1
-4.055E-1	9.193E+0	2.072E+1
-4.055E-1	9.119E+0	2.091E+1
-4.071E-1	9.145E+0	2.083E+1
-4.022E-1	9.028E+0	2.105E+1
-4.022E-1	9.145E+0	2.085E+1
-4.087E-1	9.239E+0	2.099E+1
-4.087E-1	9.129E+0	2.084E+1
-4.006E-1	9.158E+0	2.072E+1
-4.038E-1	9.002E+0	2.078E+1
-4.119E-1	9.005E+0	2.087E+1
-4.071E-1	9.245E+0	2.070E+1
-4.038E-1	9.164E+0	2.084E+1
-4.038E-1	9.219E+0	2.084E+1
-4.071E-1	9.142E+0	2.086E+1
-4.087E-1	9.093E+0	2.078E+1
-4.022E-1	9.018E+0	2.088E+1
-4.038E-1	9.116E+0	2.067E+1
-4.055E-1	9.083E+0	2.080E+1
-4.119E-1	9.129E+0	2.093E+1
-4.038E-1	9.106E+0	2.091E+1
-4.038E-1	9.245E+0	2.092E+1
-4.071E-1	9.054E+0	2.083E+1
-4.071E-1	9.060E+0	2.099E+1
-4.022E-1	9.034E+0	2.076E+1
-4.055E-1	9.236E+0	2.087E+1
-4.087E-1	9.210E+0	2.081E+1
-4.055E-1	9.073E+0	2.064E+1
-4.022E-1	9.132E+0	2.072E+1
-4.006E-1	9.197E+0	2.091E+1
-4.103E-1	8.986E+0	2.067E+1
-4.087E-1	9.129E+0	2.082E+1
-4.038E-1	9.187E+0	2.072E+1
-4.022E-1	9.057E+0	2.075E+1
-4.087E-1	9.174E+0	2.104E+1
-4.071E-1	9.232E+0	2.094E+1
-4.038E-1	9.145E+0	2.068E+1
-4.038E-1	9.148E+0	2.081E+1
-4.087E-1	9.073E+0	2.076E+1
-4.055E-1	9.116E+0	2.074E+1
-4.038E-1	9.109E+0	2.087E+1
-4.022E-1	9.080E+0	2.074E+1
-4.071E-1	9.057E+0	2.064E+1
-4.071E-1	9.148E+0	2.078E+1
-4.038E-1	9.080E+0	2.083E+1
-4.022E-1	9.142E+0	2.090E+1
-4.055E-1	9.080E+0	2.079E+1
-4.087E-1	9.031E+0	2.092E+1
-4.038E-1	9.167E+0	2.076E+1
-4.006E-1	9.148E+0	2.093E+1
-4.087E-1	9.242E+0	2.073E+1
-4.055E-1	9.086E+0	2.061E+1
-4.055E-1	9.103E+0	2.081E+1
-4.022E-1	9.054E+0	2.085E+1
-4.087E-1	9.167E+0	2.102E+1
-4.071E-1	9.129E+0	2.073E+1
-4.038E-1	9.122E+0	2.091E+1
-4.022E-1	9.255E+0	2.083E+1
-4.103E-1	9.073E+0	2.075E+1
-4.087E-1	9.028E+0	2.077E+1
-4.006E-1	9.080E+0	2.087E+1
-4.055E-1	9.031E+0	2.067E+1
-4.087E-1	9.154E+0	2.084E+1
-4.071E-1	9.180E+0	2.072E+1
-4.006E-1	9.148E+0	2.081E+1
-4.022E-1	9.177E+0	2.094E+1
-4.055E-1	9.145E+0	2.097E+1
-4.071E-1	9.151E+0	2.062E+1
-4.022E-1	9.158E+0	2.093E+1
-4.055E-1	9.151E+0	2.075E+1
-4.119E-1	9.122E+0	2.087E+1
-4.055E-1	9.018E+0	2.079E+1
-4.022E-1	9.236E+0	2.088E+1
-4.022E-1	9.177E+0	2.078E+1
-4.103E-1	9.206E+0	2.090E+1
-4.055E-1	9.125E+0	2.085E+1
-4.022E-1	9.103E+0	2.067E+1
-4.022E-1	9.096E+0	2.083E+1
-4.103E-1	9.090E+0	2.081E+1
-4.071E-1	9.028E+0	2.069E+1
-4.038E-1	9.154E+0	2.086E+1
-4.055E-1	9.054E+0	2.085E+1
-4.103E-1	9.145E+0	2.078E+1
-4.038E-1	9.116E+0	2.087E+1
-4.038E-1	9.093E+0	2.090E+1
-4.038E-1	9.093E+0	2.091E+1
-4.087E-1	9.161E+0	2.084E+1
-4.071E-1	9.028E+0	2.085E+1
-3.990E-1	9.255E+0	2.073E+1
-4.022E-1	9.164E+0	2.080E+1
-4.087E-1	9.245E+0	2.086E+1
-4.071E-1	9.200E+0	2.080E+1
-4.006E-1	9.106E+0	2.084E+1
-4.006E-1	9.154E+0	2.081E+1
-4.103E-1	9.125E+0	2.090E+1
-4.071E-1	9.193E+0	2.076E+1
-4.055E-1	9.148E+0	2.085E+1
-3.990E-1	9.151E+0	2.078E+1
-4.119E-1	9.151E+0	2.087E+1
-4.087E-1	9.158E+0	2.085E+1
-4.022E-1	9.213E+0	2.087E+1
-4.022E-1	9.135E+0	2.087E+1
-4.103E-1	9.180E+0	2.069E+1
-4.071E-1	9.060E+0	2.065E+1
-4.022E-1	9.103E+0	2.064E+1
-4.022E-1	9.187E+0	2.079E+1
-4.103E-1	9.197E+0	2.078E+1
-4.087E-1	9.054E+0	2.086E+1
-3.990E-1	9.109E+0	2.071E+1
-4.055E-1	9.161E+0	2.090E+1
-4.087E-1	9.012E+0	2.074E+1
-4.055E-1	9.090E+0	2.081E+1
-4.038E-1	9.184E+0	2.080E+1
-4.022E-1	9.132E+0	2.086E+1
-4.087E-1	9.167E+0	2.073E+1
-4.071E-1	9.060E+0	2.075E+1
-4.038E-1	9.067E+0	2.078E+1
-4.038E-1	9.174E+0	2.077E+1
-4.087E-1	9.193E+0	2.092E+1
-4.071E-1	9.060E+0	2.083E+1
-4.022E-1	9.103E+0	2.085E+1
-3.990E-1	9.116E+0	2.065E+1
-4.103E-1	9.197E+0	2.090E+1
-4.038E-1	9.129E+0	2.091E+1
-4.038E-1	9.242E+0	2.081E+1
-4.038E-1	9.145E+0	2.081E+1
-4.087E-1	9.064E+0	2.080E+1
-4.087E-1	9.012E+0	2.091E+1
-4.022E-1	9.080E+0	2.062E+1
-4.022E-1	9.219E+0	2.070E+1
-4.087E-1	9.167E+0	2.086E+1
-4.071E-1	9.103E+0	2.082E+1
-4.022E-1	9.135E+0	2.078E+1
-4.038E-1	9.151E+0	2.069E+1
-4.087E-1	9.161E+0	2.087E+1
-4.071E-1	9.154E+0	2.084E+1
-4.022E-1	9.086E+0	2.087E+1
-4.022E-1	9.148E+0	2.089E+1
-4.087E-1	9.064E+0	2.076E+1
-4.071E-1	9.125E+0	2.078E+1
-4.022E-1	9.148E+0	2.071E+1
-3.990E-1	9.262E+0	2.083E+1
-4.071E-1	9.164E+0	2.068E+1
-4.055E-1	9.239E+0	2.074E+1
-4.022E-1	9.154E+0	2.087E+1
-4.038E-1	9.148E+0	2.083E+1
-4.071E-1	8.999E+0	2.077E+1
-4.103E-1	9.122E+0	2.077E+1
-4.022E-1	9.135E+0	2.088E+1
-4.055E-1	9.116E+0	2.076E+1
-4.055E-1	9.180E+0	2.090E+1
-4.071E-1	9.226E+0	2.082E+1
-4.006E-1	9.187E+0	2.080E+1
-4.038E-1	9.154E+0	2.071E+1
-4.055E-1	9.145E+0	2.081E+1
-4.103E-1	9.106E+0	2.085E+1
-4.038E-1	9.154E+0	2.080E+1
-4.038E-1	9.167E+0	2.060E+1
-4.087E-1	9.112E+0	2.083E+1
-4.071E-1	9.103E+0	2.072E+1
-4.038E-1	9.145E+0	2.083E+1
-4.087E-1	9.106E+0	2.102E+1
-4.071E-1	9.106E+0	2.073E+1
-4.087E-1	9.158E+0	2.062E+1
-4.006E-1	9.070E+0	2.084E+1
-4.055E-1	9.210E+0	2.078E+1
-4.087E-1	9.119E+0	2.079E+1
-4.103E-1	9.180E+0	2.088E+1
-4.022E-1	9.145E+0	2.073E+1
-4.038E-1	9.106E+0	2.076E+1
-4.071E-1	9.161E+0	2.085E+1
-4.119E-1	9.190E+0	2.084E+1
-4.006E-1	9.154E+0	2.079E+1
-4.055E-1	9.151E+0	2.072E+1
-4.055E-1	9.060E+0	2.072E+1
-4.119E-1	9.229E+0	2.075E+1
-4.038E-1	9.096E+0	2.064E+1
-4.038E-1	9.093E+0	2.082E+1
-4.055E-1	9.177E+0	2.066E+1
-4.087E-1	8.983E+0	2.069E+1
-4.022E-1	9.213E+0	2.096E+1
-4.055E-1	9.190E+0	2.076E+1
-4.087E-1	9.057E+0	2.073E+1
-4.071E-1	9.190E+0	2.067E+1
-4.006E-1	9.083E+0	2.096E+1
-4.038E-1	9.103E+0	2.079E+1
-4.055E-1	9.148E+0	2.073E+1
-4.087E-1	9.154E+0	2.080E+1
-4.038E-1	9.070E+0	2.073E+1
-4.022E-1	9.142E+0	2.089E+1
-4.087E-1	9.135E+0	2.085E+1
-4.071E-1	9.054E+0	2.079E+1
-4.006E-1	9.119E+0	2.077E+1
-4.055E-1	9.135E+0	2.068E+1
-4.071E-1	9.122E+0	2.074E+1
-4.055E-1	9.142E+0	2.074E+1
-4.006E-1	9.083E+0	2.081E+1
-4.055E-1	9.090E+0	2.071E+1
-4.055E-1	9.015E+0	2.062E+1
-4.071E-1	9.174E+0	2.082E+1
-4.006E-1	9.268E+0	2.077E+1
-4.022E-1	9.239E+0	2.078E+1
-4.087E-1	9.164E+0	2.087E+1
-4.038E-1	9.116E+0	2.094E+1
-4.038E-1	9.067E+0	2.072E+1
-4.038E-1	9.047E+0	2.094E+1
-4.087E-1	9.206E+0	2.073E+1
-4.087E-1	9.122E+0	2.073E+1
-4.022E-1	9.174E+0	2.100E+1
-4.038E-1	9.158E+0	2.078E+1
-4.071E-1	9.171E+0	2.063E+1
-4.071E-1	9.184E+0	2.083E+1
-4.022E-1	9.090E+0	2.098E+1
-4.022E-1	9.106E+0	2.067E+1
-4.087E-1	9.093E+0	2.086E+1
-4.071E-1	9.158E+0	2.093E+1
-4.006E-1	9.213E+0	2.067E+1
-4.022E-1	9.180E+0	2.094E+1
-4.103E-1	9.148E+0	2.083E+1
-4.038E-1	9.132E+0	2.072E+1
-4.022E-1	9.083E+0	2.075E+1
-4.038E-1	9.135E+0	2.079E+1
-4.103E-1	9.116E+0	2.090E+1
-4.055E-1	9.018E+0	2.070E+1
-4.022E-1	9.034E+0	2.083E+1
-4.022E-1	9.219E+0	2.075E+1
-4.103E-1	9.197E+0	2.102E+1
-4.103E-1	9.106E+0	2.087E+1
-4.038E-1	9.086E+0	2.079E+1
-4.006E-1	9.258E+0	2.078E+1
-4.087E-1	9.080E+0	2.075E+1
-4.071E-1	9.034E+0	2.095E+1
-4.022E-1	9.226E+0	2.094E+1
-4.022E-1	9.216E+0	2.094E+1
-4.087E-1	9.161E+0	2.078E+1
-4.087E-1	9.125E+0	2.093E+1
-4.006E-1	9.106E+0	2.079E+1
-4.022E-1	9.197E+0	2.088E+1
-4.103E-1	9.116E+0	2.098E+1
-4.038E-1	9.206E+0	2.080E+1
-4.038E-1	9.145E+0	2.073E+1
-4.038E-1	9.103E+0	2.086E+1
-4.119E-1	9.090E+0	2.067E+1
-4.071E-1	9.096E+0	2.089E+1
-4.022E-1	9.090E+0	2.073E+1
-4.022E-1	9.080E+0	2.077E+1
-4.103E-1	9.167E+0	2.085E+1
-4.071E-1	9.086E+0	2.077E+1
-4.038E-1	9.145E+0	2.070E+1
-4.038E-1	9.112E+0	2.073E+1
-4.071E-1	9.171E+0	2.092E+1
-4.071E-1	9.038E+0	2.092E+1
-4.055E-1	9.116E+0	2.080E+1
-4.022E-1	9.119E+0	2.067E+1
-4.087E-1	9.187E+0	2.093E+1
-4.071E-1	9.167E+0	2.080E+1
-4.022E-1	9.171E+0	2.078E+1
-4.022E-1	9.138E+0	2.090E+1
-4.103E-1	9.132E+0	2.085E+1
-4.071E-1	9.077E+0	2.086E+1
-4.038E-1	9.190E+0	2.079E+1
-4.038E-1	9.041E+0	2.097E+1
-4.119E-1	9.142E+0	2.077E+1
-4.087E-1	8.882E+0	2.083E+1
-4.006E-1	9.297E+0	2.072E+1
-4.038E-1	9.129E+0	2.077E+1
-4.071E-1	9.236E+0	2.087E+1
-4.087E-1	9.174E+0	2.087E+1
-4.022E-1	9.103E+0	2.076E+1
-4.055E-1	9.320E+0	2.075E+1
-4.103E-1	9.116E+0	2.071E+1
-4.055E-1	9.164E+0	2.079E+1
-4.038E-1	9.112E+0	2.085E+1
-4.038E-1	9.099E+0	2.087E+1
-4.103E-1	9.223E+0	2.082E+1
-4.055E-1	9.060E+0	2.101E+1
-4.055E-1	9.151E+0	2.072E+1
-4.038E-1	9.242E+0	2.082E+1
-4.119E-1	9.158E+0	2.071E+1
-4.071E-1	9.096E+0	2.085E+1
-4.022E-1	9.174E+0	2.086E+1
-4.022E-1	9.005E+0	2.114E+1
-4.071E-1	9.025E+0	2.084E+1
-4.071E-1	9.148E+0	2.070E+1
-4.022E-1	9.047E+0	2.072E+1
-4.022E-1	9.145E+0	2.081E+1
-4.087E-1	9.145E+0	2.093E+1
-4.071E-1	9.057E+0	2.078E+1
-4.006E-1	9.067E+0	2.087E+1
-4.055E-1	9.119E+0	2.080E+1
-4.071E-1	9.148E+0	2.082E+1
-4.087E-1	9.070E+0	2.084E+1
-4.022E-1	9.083E+0	2.081E+1
-4.022E-1	9.265E+0	2.088E+1
-4.103E-1	9.154E+0	2.067E+1
-4.071E-1	9.122E+0	2.071E+1
-4.022E-1	9.249E+0	2.070E+1
-4.022E-1	9.229E+0	2.093E+1
-4.103E-1	9.213E+0	2.090E+1
-4.055E-1	9.109E+0	2.085E+1
-4.006E-1	9.161E+0	2.071E+1
-4.006E-1	9.122E+0	2.095E+1
-4.103E-1	9.109E+0	2.070E+1
-4.055E-1	9.193E+0	2.086E+1
-4.022E-1	9.145E+0	2.076E+1
-4.022E-1	9.167E+0	2.067E+1
-4.103E-1	9.197E+0	2.084E+1
-4.087E-1	9.148E+0	2.085E+1
-4.038E-1	9.031E+0	2.085E+1
-4.022E-1	9.171E+0	2.094E+1
-4.087E-1	9.002E+0	2.089E+1
-4.071E-1	9.142E+0	2.070E+1
-4.071E-1	9.103E+0	2.093E+1
-4.071E-1	9.158E+0	2.086E+1
-4.087E-1	9.083E+0	2.096E+1
-4.038E-1	9.009E+0	2.066E+1
-4.022E-1	9.232E+0	2.087E+1
-4.022E-1	9.148E+0	2.099E+1
-4.087E-1	9.151E+0	2.077E+1
-4.055E-1	9.083E+0	2.078E+1
-4.006E-1	9.122E+0	2.067E+1
-4.022E-1	9.060E+0	2.074E+1
-4.087E-1	9.093E+0	2.062E+1
-4.071E-1	9.041E+0	2.077E+1
-4.038E-1	9.158E+0	2.091E+1
-4.022E-1	9.103E+0	2.067E+1
-4.071E-1	9.083E+0	2.078E+1
-4.071E-1	9.262E+0	2.070E+1
-4.038E-1	8.999E+0	2.092E+1
-4.038E-1	9.064E+0	2.077E+1
-4.071E-1	9.174E+0	2.091E+1
-4.055E-1	9.167E+0	2.087E+1
-4.038E-1	9.193E+0	2.069E+1
-4.038E-1	9.154E+0	2.079E+1
-4.087E-1	9.047E+0	2.101E+1
-4.103E-1	9.112E+0	2.073E+1
-4.055E-1	9.174E+0	2.068E+1
-4.055E-1	9.154E+0	2.093E+1
-4.119E-1	9.180E+0	2.093E+1
-4.087E-1	9.073E+0	2.068E+1
-4.006E-1	8.996E+0	2.080E+1
-4.038E-1	9.090E+0	2.078E+1
-4.055E-1	9.171E+0	2.066E+1
-4.087E-1	9.129E+0	2.075E+1
-4.006E-1	9.015E+0	2.086E+1
-4.055E-1	9.164E+0	2.082E+1
-4.087E-1	9.112E+0	2.099E+1
-4.103E-1	9.083E+0	2.068E+1
-4.006E-1	9.142E+0	2.081E+1
-4.038E-1	9.129E+0	2.081E+1
-4.103E-1	9.021E+0	2.083E+1
-4.087E-1	9.090E+0	2.077E+1
-4.006E-1	9.164E+0	2.089E+1
-4.038E-1	9.167E+0	2.078E+1
-4.071E-1	9.187E+0	2.083E+1
-4.087E-1	9.187E+0	2.081E+1
-4.006E-1	9.125E+0	2.087E+1
-4.055E-1	9.158E+0	2.085E+1
-4.103E-1	9.051E+0	2.083E+1
-4.103E-1	9.142E+0	2.079E+1
-4.006E-1	9.174E+0	2.074E+1
-4.055E-1	8.989E+0	2.076E+1
-4.071E-1	9.064E+0	2.077E+1
-4.087E-1	9.154E+0	2.062E+1
-4.022E-1	9.138E+0	2.100E+1
-4.055E-1	9.213E+0	2.080E+1
-4.087E-1	9.122E+0	2.071E+1
-4.055E-1	8.983E+0	2.070E+1
-4.006E-1	9.216E+0	2.073E+1
-4.055E-1	9.203E+0	2.076E+1
-4.071E-1	9.287E+0	2.064E+1
-4.087E-1	9.164E+0	2.082E+1
-4.022E-1	8.983E+0	2.089E+1
-4.038E-1	9.164E+0	2.071E+1
-4.103E-1	9.184E+0	2.075E+1
-4.087E-1	9.187E+0	2.071E+1
-4.006E-1	9.073E+0	2.080E+1
-4.038E-1	9.122E+0	2.062E+1
-4.071E-1	9.180E+0	2.088E+1
-4.071E-1	9.258E+0	2.060E+1
-4.022E-1	9.187E+0	2.086E+1
-4.038E-1	9.171E+0	2.076E+1
-4.055E-1	9.005E+0	2.072E+1
-4.071E-1	9.047E+0	2.080E+1
-4.022E-1	9.226E+0	2.071E+1
-4.038E-1	9.135E+0	2.100E+1
-4.103E-1	9.086E+0	2.078E+1
-4.055E-1	9.067E+0	2.065E+1
-4.006E-1	9.051E+0	2.078E+1
-4.038E-1	9.142E+0	2.088E+1
-4.071E-1	9.129E+0	2.078E+1
-4.071E-1	9.051E+0	2.083E+1
-4.022E-1	9.109E+0	2.073E+1
-4.038E-1	9.096E+0	2.071E+1
-4.087E-1	9.047E+0	2.075E+1
-4.071E-1	9.067E+0	2.098E+1
-4.006E-1	9.203E+0	2.096E+1
-4.038E-1	9.145E+0	2.067E+1
-4.071E-1	9.044E+0	2.083E+1
-4.071E-1	9.184E+0	2.091E+1
-4.006E-1	9.064E+0	2.080E+1
-4.038E-1	9.005E+0	2.080E+1
-4.071E-1	9.187E+0	2.089E+1
-4.071E-1	9.119E+0	2.096E+1
-4.038E-1	9.122E+0	2.081E+1
-4.022E-1	9.099E+0	2.075E+1
-4.071E-1	9.103E+0	2.061E+1
-4.071E-1	9.038E+0	2.079E+1
-3.990E-1	9.073E+0	2.086E+1
-4.022E-1	9.158E+0	2.074E+1
-4.087E-1	9.193E+0	2.087E+1
-4.087E-1	9.210E+0	2.081E+1
-4.006E-1	9.038E+0	2.081E+1
-4.055E-1	9.041E+0	2.073E+1
-4.087E-1	9.145E+0	2.058E+1
-4.055E-1	9.012E+0	2.094E+1
-4.055E-1	9.028E+0	2.076E+1
-4.038E-1	9.203E+0	2.095E+1
-4.055E-1	9.109E+0	2.081E+1
-4.071E-1	9.112E+0	2.076E+1
-4.022E-1	9.174E+0	2.074E+1
-4.022E-1	9.086E+0	2.078E+1
-4.103E-1	8.973E+0	2.086E+1
-4.071E-1	9.174E+0	2.064E+1
-4.006E-1	9.148E+0	2.072E+1
-4.055E-1	9.119E+0	2.064E+1
-4.055E-1	9.051E+0	2.085E+1
-4.071E-1	9.132E+0	2.078E+1
-4.022E-1	9.200E+0	2.084E+1
-4.038E-1	9.203E+0	2.082E+1
-4.071E-1	9.151E+0	2.075E+1
-4.038E-1	9.106E+0	2.069E+1
-4.038E-1	9.154E+0	2.081E+1
-4.022E-1	9.200E+0	2.072E+1
-4.119E-1	9.067E+0	2.087E+1
-4.055E-1	9.135E+0	2.091E+1
-4.022E-1	9.090E+0	2.061E+1
-4.022E-1	9.125E+0	2.068E+1
-4.087E-1	9.177E+0	2.081E+1
-4.071E-1	9.021E+0	2.087E+1
-4.022E-1	9.171E+0	2.088E+1
-4.038E-1	9.122E+0	2.076E+1
-4.071E-1	9.106E+0	2.091E+1
-4.055E-1	9.112E+0	2.069E+1
-4.038E-1	9.197E+0	2.057E+1
-4.022E-1	9.197E+0	2.088E+1
-4.087E-1	9.154E+0	2.079E+1
-4.071E-1	9.099E+0	2.087E+1
-4.022E-1	9.232E+0	2.087E+1
-4.022E-1	9.135E+0	2.065E+1
-4.087E-1	9.213E+0	2.069E+1
-4.087E-1	9.177E+0	2.070E+1
-4.006E-1	9.129E+0	2.071E+1
-4.006E-1	9.242E+0	2.087E+1
-4.103E-1	9.119E+0	2.077E+1
-4.055E-1	9.122E+0	2.061E+1
-4.038E-1	9.197E+0	2.087E+1
-4.055E-1	9.119E+0	2.083E+1
-4.071E-1	9.099E+0	2.080E+1
-4.055E-1	9.096E+0	2.072E+1
-4.006E-1	9.060E+0	2.087E+1
-4.055E-1	9.258E+0	2.072E+1
-4.119E-1	9.073E+0	2.086E+1
-4.071E-1	8.921E+0	2.083E+1
-4.022E-1	9.096E+0	2.079E+1
-4.022E-1	9.060E+0	2.074E+1
-4.103E-1	9.193E+0	2.072E+1
-4.055E-1	9.164E+0	2.086E+1
-4.022E-1	9.119E+0	2.060E+1
-4.022E-1	9.060E+0	2.069E+1
-4.087E-1	9.142E+0	2.087E+1
-4.055E-1	9.054E+0	2.067E+1
-4.022E-1	9.073E+0	2.084E+1
-4.038E-1	9.177E+0	2.074E+1
-4.087E-1	9.145E+0	2.080E+1
-4.038E-1	9.180E+0	2.076E+1
-4.038E-1	9.103E+0	2.086E+1
-4.022E-1	9.096E+0	2.088E+1
-4.087E-1	9.015E+0	2.076E+1
-4.071E-1	9.067E+0	2.076E+1
-4.038E-1	9.090E+0	2.081E+1
-4.022E-1	9.116E+0	2.092E+1
-4.103E-1	9.223E+0	2.072E+1
-4.055E-1	9.018E+0	2.085E+1
-4.006E-1	9.015E+0	2.054E+1
-4.071E-1	9.080E+0	2.066E+1
-4.103E-1	9.167E+0	2.069E+1
-4.087E-1	9.129E+0	2.061E+1
-4.022E-1	9.054E+0	2.101E+1
-4.022E-1	9.180E+0	2.088E+1
-4.087E-1	9.161E+0	2.075E+1
-4.038E-1	8.970E+0	2.071E+1
-4.055E-1	9.025E+0	2.073E+1
-4.022E-1	9.184E+0	2.077E+1
-4.055E-1	9.060E+0	2.074E+1
-4.055E-1	9.142E+0	2.065E+1
-4.022E-1	9.028E+0	2.072E+1
-4.022E-1	9.031E+0	2.074E+1
-4.103E-1	9.174E+0	2.069E+1
-4.055E-1	9.109E+0	2.073E+1
-4.006E-1	9.106E+0	2.085E+1
-4.022E-1	9.096E+0	2.085E+1
-4.119E-1	9.080E+0	2.084E+1
-4.071E-1	9.223E+0	2.073E+1
-4.055E-1	9.096E+0	2.088E+1
-4.022E-1	9.112E+0	2.080E+1
-4.087E-1	9.229E+0	2.071E+1
-4.071E-1	9.294E+0	2.079E+1
-4.006E-1	9.206E+0	2.063E+1
-4.038E-1	9.031E+0	2.091E+1
-4.071E-1	9.145E+0	2.080E+1
-4.071E-1	9.047E+0	2.095E+1
-4.006E-1	9.145E+0	2.090E+1
-4.038E-1	9.129E+0	2.093E+1
-4.071E-1	9.109E+0	2.067E+1
-4.071E-1	9.122E+0	2.084E+1
-4.055E-1	9.281E+0	2.105E+1
-4.038E-1	9.129E+0	2.075E+1
-4.087E-1	9.012E+0	2.071E+1
-4.055E-1	9.047E+0	2.070E+1
-4.006E-1	9.057E+0	2.075E+1
-4.038E-1	9.190E+0	2.088E+1
-4.087E-1	8.983E+0	2.076E+1
-4.071E-1	9.135E+0	2.070E+1
-4.022E-1	9.275E+0	2.068E+1
-4.038E-1	9.034E+0	2.066E+1
-4.071E-1	9.018E+0	2.084E+1
-4.087E-1	9.112E+0	2.074E+1
-4.006E-1	9.106E+0	2.070E+1
-4.038E-1	9.184E+0	2.059E+1
-4.071E-1	9.161E+0	2.104E+1
-4.055E-1	9.129E+0	2.063E+1
-4.022E-1	9.103E+0	2.073E+1
-4.038E-1	9.109E+0	2.084E+1
-4.055E-1	9.025E+0	2.085E+1
-4.055E-1	9.109E+0	2.076E+1
-4.006E-1	9.125E+0	2.078E+1
-4.038E-1	9.148E+0	2.075E+1
-4.055E-1	8.983E+0	2.066E+1
-4.103E-1	9.177E+0	2.083E+1
-4.022E-1	9.077E+0	2.073E+1
-4.038E-1	9.239E+0	2.073E+1
-4.055E-1	9.015E+0	2.075E+1
-4.071E-1	9.125E+0	2.067E+1
-3.990E-1	9.077E+0	2.080E+1
-4.038E-1	9.109E+0	2.084E+1
-4.071E-1	9.021E+0	2.067E+1
-4.071E-1	9.135E+0	2.080E+1
-3.973E-1	9.164E+0	2.071E+1
-4.038E-1	9.158E+0	2.086E+1
-4.038E-1	9.077E+0	2.064E+1
-4.087E-1	9.109E+0	2.075E+1
-4.006E-1	9.109E+0	2.069E+1
-4.038E-1	9.148E+0	2.082E+1
-4.087E-1	9.158E+0	2.085E+1
-4.055E-1	9.129E+0	2.069E+1
-4.006E-1	9.184E+0	2.085E+1
-4.038E-1	9.086E+0	2.083E+1
-4.071E-1	9.125E+0	2.077E+1
-4.071E-1	9.086E+0	2.086E+1
-4.038E-1	9.122E+0	2.087E+1
-4.055E-1	9.216E+0	2.081E+1
-4.071E-1	9.064E+0	2.083E+1
-4.071E-1	9.018E+0	2.074E+1
-4.038E-1	9.255E+0	2.079E+1
-4.022E-1	9.099E+0	2.079E+1
-4.071E-1	9.064E+0	2.081E+1
-4.055E-1	9.151E+0	2.092E+1
-4.022E-1	9.200E+0	2.090E+1
-4.038E-1	9.132E+0	2.078E+1
-4.087E-1	9.142E+0	2.084E+1
-4.071E-1	9.038E+0	2.077E+1
-4.006E-1	9.099E+0	2.090E+1
-4.038E-1	9.151E+0	2.091E+1
-4.103E-1	9.226E+0	2.078E+1
-4.071E-1	9.142E+0	2.079E+1
-3.990E-1	9.109E+0	2.074E+1
-4.022E-1	9.184E+0	2.062E+1
-4.055E-1	9.187E+0	2.054E+1
-4.071E-1	9.073E+0	2.085E+1
-3.990E-1	9.142E+0	2.081E+1
-4.022E-1	9.080E+0	2.094E+1
-4.087E-1	9.031E+0	2.086E+1
-4.071E-1	9.177E+0	2.080E+1
-4.022E-1	9.242E+0	2.083E+1
-4.006E-1	9.180E+0	2.096E+1
-4.071E-1	9.028E+0	2.077E+1
-4.071E-1	9.031E+0	2.079E+1
-4.022E-1	9.034E+0	2.097E+1
-4.071E-1	9.129E+0	2.076E+1
-4.087E-1	9.080E+0	2.089E+1
-4.071E-1	9.174E+0	2.080E+1
-4.006E-1	9.184E+0	2.107E+1
-4.038E-1	9.119E+0	2.078E+1
-4.103E-1	9.067E+0	2.063E+1
-4.087E-1	9.129E+0	2.074E+1
-4.022E-1	9.154E+0	2.089E+1
-4.055E-1	9.129E+0	2.060E+1
-4.071E-1	9.067E+0	2.086E+1
-4.071E-1	9.041E+0	2.084E+1
-4.022E-1	9.083E+0	2.076E+1
-3.990E-1	9.044E+0	2.083E+1
-4.087E-1	9.103E+0	2.076E+1
-4.038E-1	9.090E+0	2.068E+1
-4.055E-1	9.119E+0	2.078E+1
-4.022E-1	9.193E+0	2.077E+1
-4.087E-1	9.135E+0	2.079E+1
-4.071E-1	9.018E+0	2.070E+1
-4.022E-1	9.119E+0	2.072E+1
-4.038E-1	9.125E+0	2.084E+1
-4.087E-1	9.112E+0	2.076E+1
-4.038E-1	9.106E+0	2.094E+1
-4.006E-1	8.989E+0	2.091E+1
-4.006E-1	9.239E+0	2.055E+1
-4.087E-1	9.083E+0	2.072E+1
-4.071E-1	9.044E+0	2.079E+1
-4.055E-1	9.086E+0	2.080E+1
-4.022E-1	9.167E+0	2.067E+1
-4.103E-1	9.083E+0	2.083E+1
-4.055E-1	9.174E+0	2.072E+1
-4.006E-1	9.041E+0	2.082E+1
-4.055E-1	9.015E+0	2.088E+1
-4.055E-1	9.161E+0	2.082E+1
-4.071E-1	9.142E+0	2.087E+1
-4.022E-1	9.167E+0	2.084E+1
-4.022E-1	9.070E+0	2.071E+1
-4.087E-1	9.164E+0	2.090E+1
-4.038E-1	9.158E+0	2.069E+1
-4.006E-1	9.129E+0	2.095E+1
-4.022E-1	9.103E+0	2.088E+1
-4.103E-1	9.125E+0	2.082E+1
-4.055E-1	9.148E+0	2.088E+1
-4.022E-1	9.070E+0	2.083E+1
-4.038E-1	9.103E+0	2.072E+1
-4.087E-1	9.142E+0	2.086E+1
-4.038E-1	9.025E+0	2.075E+1
-4.022E-1	9.070E+0	2.072E+1
-4.022E-1	9.200E+0	2.079E+1
-4.103E-1	8.973E+0	2.091E+1
-4.055E-1	9.125E+0	2.082E+1
-4.006E-1	9.009E+0	2.075E+1
-4.038E-1	9.021E+0	2.067E+1
-4.071E-1	9.148E+0	2.073E+1
-4.071E-1	9.158E+0	2.082E+1
-4.022E-1	9.047E+0	2.079E+1
-4.038E-1	9.116E+0	2.065E+1
-4.103E-1	9.158E+0	2.086E+1
-4.055E-1	9.054E+0	2.063E+1
-4.022E-1	9.142E+0	2.070E+1
-4.022E-1	9.034E+0	2.075E+1
-4.103E-1	9.073E+0	2.080E+1
-4.055E-1	9.077E+0	2.060E+1
-4.055E-1	9.116E+0	2.086E+1
-4.022E-1	9.213E+0	2.066E+1
-4.087E-1	9.116E+0	2.081E+1
-4.071E-1	9.086E+0	2.075E+1
-4.006E-1	9.090E+0	2.085E+1
-4.006E-1	9.193E+0	2.069E+1
-4.119E-1	9.077E+0	2.068E+1
-4.071E-1	9.148E+0	2.081E+1
-4.038E-1	9.031E+0	2.072E+1
-4.022E-1	9.005E+0	2.106E+1
-4.103E-1	9.193E+0	2.077E+1
-4.038E-1	8.970E+0	2.073E+1
-4.022E-1	9.112E+0	2.068E+1
-4.022E-1	9.148E+0	2.095E+1
-4.103E-1	9.190E+0	2.060E+1
-4.055E-1	9.122E+0	2.086E+1
-4.022E-1	9.129E+0	2.092E+1
-4.022E-1	9.096E+0	2.090E+1
-4.071E-1	9.080E+0	2.074E+1
-4.055E-1	9.096E+0	2.080E+1
-4.022E-1	9.083E+0	2.070E+1
-4.038E-1	9.012E+0	2.072E+1
-4.119E-1	9.015E+0	2.072E+1
-4.038E-1	9.151E+0	2.078E+1
-4.022E-1	9.138E+0	2.070E+1
-4.038E-1	9.073E+0	2.076E+1
-4.103E-1	9.070E+0	2.078E+1
-4.022E-1	9.132E+0	2.077E+1
-4.022E-1	8.979E+0	2.092E+1
-4.038E-1	9.012E+0	2.075E+1
-4.103E-1	9.077E+0	2.074E+1
-4.087E-1	9.145E+0	2.082E+1
-4.022E-1	9.197E+0	2.084E+1
-4.038E-1	9.083E+0	2.087E+1
-4.103E-1	9.083E+0	2.083E+1
-4.055E-1	9.129E+0	2.070E+1
-4.006E-1	9.034E+0	2.070E+1
-4.022E-1	9.145E+0	2.072E+1
-4.136E-1	8.940E+0	2.071E+1
-4.055E-1	9.258E+0	2.063E+1
-4.006E-1	9.073E+0	2.090E+1
-4.055E-1	9.145E+0	2.081E+1
-4.087E-1	9.197E+0	2.084E+1
-4.055E-1	9.034E+0	2.066E+1
-4.006E-1	9.210E+0	2.076E+1
-4.038E-1	9.090E+0	2.074E+1
-4.103E-1	9.096E+0	2.069E+1
-4.071E-1	9.090E+0	2.063E+1
-4.038E-1	9.171E+0	2.072E+1
-4.038E-1	9.174E+0	2.063E+1
-4.103E-1	9.070E+0	2.076E+1
-4.022E-1	9.167E+0	2.079E+1
-4.006E-1	9.129E+0	2.089E+1
-4.038E-1	9.177E+0	2.068E+1
-4.087E-1	9.015E+0	2.068E+1
-4.055E-1	9.158E+0	2.086E+1
-4.022E-1	9.145E+0	2.075E+1
-4.038E-1	9.145E+0	2.080E+1
-4.087E-1	9.060E+0	2.074E+1
-4.087E-1	8.999E+0	2.078E+1
-3.990E-1	9.096E+0	2.065E+1
-4.071E-1	9.005E+0	2.092E+1
-4.038E-1	9.060E+0	2.065E+1
-4.087E-1	9.210E+0	2.075E+1
-4.006E-1	9.025E+0	2.077E+1
-4.022E-1	9.236E+0	2.080E+1
-4.087E-1	9.132E+0	2.092E+1
-4.038E-1	9.206E+0	2.056E+1
-4.038E-1	9.284E+0	2.070E+1
-4.038E-1	9.142E+0	2.071E+1
-4.087E-1	9.200E+0	2.084E+1
-4.071E-1	9.112E+0	2.089E+1
-3.990E-1	9.116E+0	2.064E+1
-4.038E-1	9.125E+0	2.078E+1
-4.087E-1	9.112E+0	2.069E+1
-4.055E-1	8.970E+0	2.077E+1
-4.022E-1	9.236E+0	2.075E+1
-4.038E-1	9.142E+0	2.060E+1
-4.055E-1	9.151E+0	2.071E+1
-4.087E-1	9.171E+0	2.078E+1
-3.990E-1	9.177E+0	2.084E+1
-4.038E-1	9.116E+0	2.099E+1
-4.055E-1	9.138E+0	2.066E+1
-4.087E-1	9.206E+0	2.076E+1
-4.022E-1	9.142E+0	2.063E+1
-4.055E-1	9.054E+0	2.074E+1
-4.087E-1	9.083E+0	2.087E+1
-4.087E-1	9.197E+0	2.072E+1
-4.038E-1	9.154E+0	2.086E+1
-4.038E-1	9.077E+0	2.076E+1
-4.087E-1	9.015E+0	2.082E+1
-4.071E-1	9.167E+0	2.076E+1
-4.022E-1	9.086E+0	2.063E+1
-4.055E-1	9.090E+0	2.060E+1
-4.038E-1	9.193E+0	2.077E+1
-4.038E-1	8.999E+0	2.069E+1
-3.990E-1	9.109E+0	2.068E+1
-3.990E-1	9.297E+0	2.086E+1
-4.119E-1	9.138E+0	2.079E+1
-4.071E-1	9.236E+0	2.071E+1
-4.022E-1	9.142E+0	2.084E+1
-4.055E-1	9.164E+0	2.073E+1
-4.087E-1	9.021E+0	2.070E+1
-4.071E-1	8.992E+0	2.062E+1
-3.990E-1	9.028E+0	2.081E+1
-4.071E-1	9.103E+0	2.084E+1
-4.103E-1	9.041E+0	2.087E+1
-4.055E-1	9.103E+0	2.076E+1
-4.006E-1	8.983E+0	2.082E+1
-4.022E-1	9.112E+0	2.062E+1
-4.087E-1	9.223E+0	2.088E+1
-4.071E-1	9.174E+0	2.062E+1
-4.022E-1	9.067E+0	2.087E+1
-4.038E-1	9.083E+0	2.051E+1
-4.071E-1	9.125E+0	2.078E+1
-4.087E-1	9.232E+0	2.077E+1
-4.022E-1	9.132E+0	2.088E+1
-4.022E-1	9.073E+0	2.069E+1
-4.071E-1	9.093E+0	2.094E+1
-4.071E-1	9.083E+0	2.085E+1
-4.006E-1	9.109E+0	2.086E+1
-4.038E-1	9.142E+0	2.079E+1
-4.103E-1	9.096E+0	2.078E+1
-4.038E-1	9.171E+0	2.075E+1
-4.022E-1	9.096E+0	2.080E+1
-4.055E-1	9.054E+0	2.070E+1
-4.087E-1	9.171E+0	2.060E+1
-4.071E-1	9.044E+0	2.085E+1
-4.022E-1	9.067E+0	2.092E+1
-4.038E-1	9.223E+0	2.063E+1
-4.103E-1	9.180E+0	2.069E+1
-4.055E-1	9.158E+0	2.076E+1
-3.990E-1	9.142E+0	2.074E+1
-4.022E-1	9.096E+0	2.078E+1
-4.087E-1	9.171E+0	2.067E+1
-4.055E-1	9.051E+0	2.075E+1
-4.022E-1	9.210E+0	2.079E+1
-4.022E-1	8.999E+0	2.077E+1
-4.071E-1	9.161E+0	2.081E+1
-4.038E-1	9.077E+0	2.069E+1
-4.022E-1	9.122E+0	2.073E+1
-4.038E-1	9.249E+0	2.094E+1
-4.071E-1	9.190E+0	2.073E+1
-4.087E-1	9.112E+0	2.068E+1
-4.038E-1	9.041E+0	2.055E+1
-4.055E-1	9.142E+0	2.056E+1
-4.087E-1	9.232E+0	2.074E+1
-4.071E-1	9.090E+0	2.087E+1
-4.006E-1	9.099E+0	2.079E+1
-4.022E-1	9.213E+0	2.085E+1
-4.087E-1	9.158E+0	2.071E+1
-4.071E-1	9.090E+0	2.069E+1
-4.022E-1	9.203E+0	2.073E+1
-4.022E-1	9.015E+0	2.070E+1
-4.055E-1	9.219E+0	2.079E+1
-4.055E-1	9.164E+0	2.078E+1
-4.022E-1	9.125E+0	2.076E+1
-4.055E-1	9.116E+0	2.075E+1
-4.103E-1	9.145E+0	2.075E+1
-4.055E-1	9.161E+0	2.089E+1
-4.038E-1	9.187E+0	2.093E+1
-4.022E-1	9.086E+0	2.101E+1
-4.087E-1	9.129E+0	2.098E+1
-4.038E-1	9.158E+0	2.055E+1
-4.022E-1	9.067E+0	2.063E+1
-4.038E-1	9.200E+0	2.059E+1
-4.087E-1	9.112E+0	2.086E+1
-4.006E-1	9.203E+0	2.078E+1
-4.006E-1	9.132E+0	2.082E+1
-4.022E-1	9.116E+0	2.072E+1
-4.087E-1	9.142E+0	2.093E+1
-4.071E-1	9.138E+0	2.080E+1
-4.038E-1	9.193E+0	2.078E+1
-4.022E-1	9.103E+0	2.067E+1
-4.087E-1	9.132E+0	2.069E+1
-4.038E-1	9.135E+0	2.074E+1
-4.006E-1	9.135E+0	2.090E+1
-4.055E-1	9.125E+0	2.076E+1
-4.087E-1	9.047E+0	2.074E+1
-4.055E-1	9.109E+0	2.079E+1
-4.022E-1	9.122E+0	2.093E+1
-4.022E-1	9.116E+0	2.089E+1
-4.136E-1	9.142E+0	2.086E+1
-4.038E-1	9.044E+0	2.081E+1
-4.071E-1	8.944E+0	2.056E+1
-4.006E-1	9.025E+0	2.075E+1
-4.087E-1	9.184E+0	2.064E+1
-4.055E-1	9.262E+0	2.080E+1
-4.022E-1	9.148E+0	2.071E+1
-4.022E-1	9.015E+0	2.088E+1
-4.071E-1	9.167E+0	2.063E+1
-4.055E-1	8.992E+0	2.075E+1
-4.006E-1	9.226E+0	2.073E+1
-4.055E-1	9.129E+0	2.088E+1
-4.087E-1	9.193E+0	2.074E+1
-4.071E-1	9.099E+0	2.071E+1
-4.022E-1	9.161E+0	2.086E+1
-4.038E-1	9.213E+0	2.077E+1
-4.103E-1	9.096E+0	2.070E+1
-4.038E-1	9.083E+0	2.072E+1
-3.990E-1	9.080E+0	2.067E+1
-4.022E-1	9.112E+0	2.088E+1
-4.087E-1	9.129E+0	2.077E+1
-4.055E-1	9.142E+0	2.087E+1
-4.022E-1	9.210E+0	2.060E+1
-4.022E-1	9.177E+0	2.079E+1
-4.071E-1	9.080E+0	2.085E+1
-4.038E-1	9.187E+0	2.075E+1
-4.038E-1	9.057E+0	2.067E+1
-4.022E-1	9.109E+0	2.080E+1
-4.087E-1	9.119E+0	2.087E+1
-4.038E-1	9.174E+0	2.067E+1
-4.038E-1	9.103E+0	2.061E+1
-4.038E-1	9.119E+0	2.076E+1
-4.087E-1	9.142E+0	2.075E+1
-4.038E-1	9.047E+0	2.085E+1
-4.038E-1	9.060E+0	2.086E+1
-4.006E-1	9.099E+0	2.061E+1
-4.087E-1	9.002E+0	2.072E+1
-4.038E-1	9.044E+0	2.080E+1
-4.022E-1	9.138E+0	2.070E+1
-4.022E-1	9.093E+0	2.070E+1
-4.087E-1	9.187E+0	2.077E+1
-4.055E-1	9.005E+0	2.066E+1
-4.006E-1	9.112E+0	2.087E+1
-4.022E-1	9.138E+0	2.090E+1
-4.103E-1	9.051E+0	2.104E+1
-4.055E-1	9.132E+0	2.078E+1
-4.022E-1	9.093E+0	2.071E+1
-4.022E-1	9.054E+0	2.067E+1
-4.071E-1	8.944E+0	2.073E+1
-4.038E-1	9.109E+0	2.078E+1
-3.990E-1	9.122E+0	2.070E+1
-4.022E-1	9.044E+0	2.058E+1
-4.103E-1	9.077E+0	2.079E+1
-4.038E-1	9.151E+0	2.074E+1
-3.990E-1	9.249E+0	2.076E+1
-4.022E-1	8.966E+0	2.077E+1
-4.087E-1	9.034E+0	2.083E+1
-4.055E-1	9.077E+0	2.069E+1
-4.022E-1	9.112E+0	2.078E+1
-4.022E-1	9.161E+0	2.066E+1
-4.119E-1	9.025E+0	2.073E+1
-4.055E-1	9.132E+0	2.087E+1
-4.022E-1	9.171E+0	2.078E+1
-4.055E-1	9.054E+0	2.085E+1
-4.071E-1	9.262E+0	2.075E+1
-4.055E-1	9.054E+0	2.066E+1
-4.006E-1	9.106E+0	2.068E+1
-4.038E-1	9.138E+0	2.070E+1
-4.103E-1	9.142E+0	2.072E+1
-4.071E-1	9.093E+0	2.074E+1
-4.022E-1	9.109E+0	2.084E+1
-4.055E-1	9.080E+0	2.081E+1
-4.087E-1	9.167E+0	2.079E+1
-4.071E-1	9.193E+0	2.071E+1
-4.006E-1	8.992E+0	2.079E+1
-4.055E-1	9.161E+0	2.069E+1
-4.071E-1	9.203E+0	2.083E+1
-4.055E-1	9.090E+0	2.085E+1
-4.006E-1	9.164E+0	2.070E+1
-4.038E-1	9.180E+0	2.073E+1
-4.071E-1	9.073E+0	2.066E+1
-4.055E-1	9.028E+0	2.075E+1
-4.022E-1	9.051E+0	2.091E+1
-4.022E-1	9.180E+0	2.072E+1
-4.071E-1	9.245E+0	2.075E+1
-4.055E-1	9.073E+0	2.085E+1
-4.006E-1	9.138E+0	2.093E+1
-4.071E-1	8.918E+0	2.073E+1
-4.038E-1	9.047E+0	2.074E+1
-4.071E-1	9.093E+0	2.093E+1
-3.990E-1	9.018E+0	2.070E+1
-4.038E-1	8.960E+0	2.069E+1
-4.071E-1	9.148E+0	2.088E+1
-4.071E-1	9.145E+0	2.083E+1
-4.006E-1	9.073E+0	2.085E+1
-4.055E-1	9.210E+0	2.077E+1
-4.071E-1	9.135E+0	2.087E+1
-4.055E-1	8.999E+0	2.083E+1
-4.006E-1	9.145E+0	2.080E+1
-4.038E-1	9.109E+0	2.074E+1
-4.055E-1	9.206E+0	2.067E+1
-4.055E-1	9.067E+0	2.093E+1
-4.022E-1	9.161E+0	2.084E+1
-4.055E-1	9.015E+0	2.065E+1
-4.071E-1	9.164E+0	2.080E+1
-4.055E-1	9.125E+0	2.089E+1
-4.022E-1	9.109E+0	2.070E+1
-4.038E-1	9.226E+0	2.068E+1
-4.103E-1	9.070E+0	2.075E+1
-4.103E-1	9.145E+0	2.069E+1
-4.022E-1	9.158E+0	2.081E+1
-4.055E-1	9.080E+0	2.068E+1
-4.087E-1	9.005E+0	2.088E+1
-4.087E-1	9.093E+0	2.075E+1
-3.990E-1	9.203E+0	2.077E+1
-4.055E-1	9.359E+0	2.068E+1
-4.087E-1	9.197E+0	2.072E+1
-4.055E-1	9.080E+0	2.058E+1
-4.022E-1	9.151E+0	2.075E+1
-4.038E-1	9.129E+0	2.072E+1
-4.071E-1	9.070E+0	2.083E+1
-4.071E-1	8.983E+0	2.053E+1
-4.022E-1	9.099E+0	2.093E+1
-4.022E-1	8.999E+0	2.082E+1
-4.071E-1	9.119E+0	2.076E+1
-4.071E-1	9.304E+0	2.080E+1
-4.038E-1	8.960E+0	2.078E+1
-4.071E-1	9.203E+0	2.085E+1
-4.087E-1	9.083E+0	2.068E+1
-4.087E-1	9.057E+0	2.069E+1
-4.022E-1	9.142E+0	2.078E+1
-4.022E-1	9.265E+0	2.069E+1
-4.087E-1	8.986E+0	2.091E+1
-4.071E-1	9.138E+0	2.083E+1
-4.006E-1	9.145E+0	2.061E+1
-4.038E-1	9.090E+0	2.068E+1
-4.119E-1	9.142E+0	2.071E+1
-4.055E-1	9.193E+0	2.077E+1
-4.006E-1	9.135E+0	2.071E+1
-4.022E-1	9.080E+0	2.079E+1
-4.087E-1	9.132E+0	2.086E+1
-4.087E-1	9.112E+0	2.060E+1
-4.006E-1	9.028E+0	2.078E+1
-4.022E-1	8.940E+0	2.068E+1
-4.119E-1	9.132E+0	2.079E+1
-4.055E-1	9.132E+0	2.077E+1
-4.038E-1	9.038E+0	2.070E+1
-4.006E-1	9.090E+0	2.085E+1
-4.087E-1	9.012E+0	2.081E+1
-4.038E-1	9.116E+0	2.079E+1
-4.022E-1	8.953E+0	2.073E+1
-4.022E-1	9.132E+0	2.069E+1
-4.103E-1	9.148E+0	2.076E+1
-4.055E-1	9.009E+0	2.064E+1
-4.022E-1	9.119E+0	2.078E+1
-4.055E-1	9.034E+0	2.061E+1
-4.103E-1	9.249E+0	2.063E+1
-4.055E-1	8.986E+0	2.061E+1
-4.006E-1	9.135E+0	2.071E+1
-4.055E-1	9.145E+0	2.074E+1
-4.103E-1	9.054E+0	2.071E+1
-4.055E-1	9.154E+0	2.080E+1
-4.038E-1	9.015E+0	2.074E+1
-4.038E-1	8.966E+0	2.085E+1
-4.087E-1	9.090E+0	2.081E+1
-4.055E-1	9.060E+0	2.081E+1
-4.038E-1	9.083E+0	2.080E+1
-4.022E-1	9.093E+0	2.074E+1
-4.103E-1	9.005E+0	2.063E+1
-4.087E-1	9.236E+0	2.085E+1
-4.022E-1	9.161E+0	2.081E+1
-4.022E-1	9.080E+0	2.068E+1
-4.103E-1	9.103E+0	2.084E+1
-4.055E-1	9.041E+0	2.077E+1
-4.038E-1	9.164E+0	2.073E+1
-4.006E-1	9.028E+0	2.070E+1
-4.087E-1	9.080E+0	2.061E+1
-4.055E-1	9.174E+0	2.069E+1
-4.022E-1	9.171E+0	2.090E+1
-4.022E-1	9.158E+0	2.064E+1
-4.103E-1	9.083E+0	2.079E+1
-4.071E-1	9.193E+0	2.065E+1
-4.006E-1	9.051E+0	2.086E+1
-4.022E-1	9.148E+0	2.070E+1
-4.087E-1	9.119E+0	2.079E+1
-4.071E-1	9.129E+0	2.088E+1
-4.006E-1	9.236E+0	2.090E+1
-4.038E-1	9.112E+0	2.065E+1
-4.071E-1	9.138E+0	2.089E+1
-4.038E-1	9.213E+0	2.063E+1
-4.055E-1	9.086E+0	2.080E+1
-4.038E-1	9.018E+0	2.074E+1
-4.087E-1	9.009E+0	2.082E+1
-4.087E-1	9.080E+0	2.060E+1
-4.022E-1	9.103E+0	2.079E+1
-4.038E-1	9.060E+0	2.069E+1
-4.103E-1	9.116E+0	2.073E+1
-4.022E-1	9.135E+0	2.068E+1
-4.022E-1	9.112E+0	2.070E+1
-4.022E-1	9.070E+0	2.071E+1
-4.103E-1	9.116E+0	2.072E+1
-4.038E-1	9.083E+0	2.094E+1
-4.055E-1	9.051E+0	2.082E+1
-4.038E-1	9.067E+0	2.076E+1
-4.103E-1	9.086E+0	2.065E+1
-4.038E-1	9.197E+0	2.094E+1
-4.038E-1	9.096E+0	2.053E+1
-4.038E-1	9.090E+0	2.068E+1
-4.087E-1	9.167E+0	2.064E+1
-4.055E-1	9.161E+0	2.081E+1
-4.022E-1	9.158E+0	2.075E+1
-4.006E-1	9.223E+0	2.093E+1
-4.087E-1	8.966E+0	2.067E+1
-4.038E-1	9.252E+0	2.077E+1
-4.022E-1	9.245E+0	2.079E+1
-4.022E-1	9.041E+0	2.059E+1
-4.103E-1	9.142E+0	2.057E+1
-4.055E-1	9.025E+0	2.096E+1
-4.022E-1	9.057E+0	2.071E+1
-4.071E-1	9.184E+0	2.077E+1
-4.087E-1	9.167E+0	2.063E+1
-4.038E-1	9.135E+0	2.077E+1
-4.022E-1	9.112E+0	2.085E+1
-4.038E-1	9.054E+0	2.067E+1
-4.119E-1	9.005E+0	2.055E+1
-4.087E-1	9.151E+0	2.074E+1
-4.038E-1	9.142E+0	2.063E+1
-4.055E-1	9.158E+0	2.072E+1
-4.071E-1	9.103E+0	2.065E+1
-4.038E-1	9.167E+0	2.067E+1
-4.022E-1	9.112E+0	2.080E+1
-4.038E-1	9.103E+0	2.080E+1
-4.103E-1	9.154E+0	2.074E+1
-4.071E-1	9.223E+0	2.071E+1
-4.022E-1	9.096E+0	2.092E+1
-4.022E-1	9.158E+0	2.073E+1
-4.087E-1	9.057E+0	2.079E+1
-4.055E-1	9.093E+0	2.072E+1
-4.022E-1	9.197E+0	2.097E+1
-4.022E-1	9.132E+0	2.084E+1
-4.087E-1	9.086E+0	2.067E+1
-4.071E-1	9.158E+0	2.084E+1
-3.990E-1	9.164E+0	2.066E+1
-4.071E-1	9.213E+0	2.075E+1
-4.087E-1	9.060E+0	2.065E+1
-4.022E-1	9.057E+0	2.072E+1
-4.006E-1	9.132E+0	2.074E+1
-4.055E-1	9.177E+0	2.079E+1
-4.071E-1	9.080E+0	2.083E+1
-4.055E-1	9.054E+0	2.074E+1
-4.006E-1	9.086E+0	2.059E+1
-4.071E-1	9.158E+0	2.056E+1
-4.103E-1	9.132E+0	2.082E+1
-4.038E-1	9.109E+0	2.068E+1
-3.990E-1	9.180E+0	2.077E+1
-4.055E-1	9.047E+0	2.099E+1
-4.038E-1	9.119E+0	2.082E+1
-4.071E-1	9.060E+0	2.088E+1
-4.006E-1	9.021E+0	2.078E+1
-4.038E-1	9.122E+0	2.087E+1
-4.087E-1	9.060E+0	2.075E+1
-4.055E-1	9.083E+0	2.085E+1
-3.990E-1	9.096E+0	2.073E+1
-4.038E-1	9.193E+0	2.074E+1
-4.071E-1	9.070E+0	2.063E+1
-4.055E-1	9.057E+0	2.063E+1
-3.990E-1	9.099E+0	2.072E+1
-4.055E-1	9.129E+0	2.100E+1
-4.071E-1	9.099E+0	2.072E+1
-4.071E-1	9.210E+0	2.087E+1
-3.990E-1	9.086E+0	2.076E+1
-4.022E-1	9.103E+0	2.073E+1
-4.103E-1	9.116E+0	2.082E+1
-4.071E-1	9.012E+0	2.065E+1
-4.006E-1	9.021E+0	2.076E+1
-4.038E-1	9.145E+0	2.082E+1
-4.071E-1	9.138E+0	2.077E+1
-4.071E-1	9.096E+0	2.081E+1
-4.006E-1	9.015E+0	2.056E+1
-4.071E-1	9.031E+0	2.083E+1
-4.022E-1	9.106E+0	2.080E+1
-4.071E-1	9.154E+0	2.085E+1
-4.006E-1	9.236E+0	2.055E+1
-4.071E-1	9.145E+0	2.081E+1
-4.087E-1	9.064E+0	2.074E+1
-4.071E-1	9.203E+0	2.078E+1
-3.454E-1	9.083E+0	2.073E+1
-3.957E-1	9.119E+0	2.066E+1
-4.119E-1	9.106E+0	2.057E+1
-4.055E-1	9.164E+0	2.079E+1
-3.990E-1	9.083E+0	2.069E+1
-4.055E-1	9.125E+0	2.068E+1
-4.071E-1	9.180E+0	2.078E+1
-4.071E-1	9.193E+0	2.063E+1
-4.006E-1	9.171E+0	2.078E+1
-4.006E-1	9.142E+0	2.083E+1
-4.087E-1	9.060E+0	2.076E+1
-4.038E-1	9.138E+0	2.079E+1
-4.006E-1	9.103E+0	2.062E+1
-4.022E-1	9.099E+0	2.069E+1
-4.038E-1	9.099E+0	2.087E+1
-4.071E-1	9.252E+0	2.057E+1
-4.006E-1	9.190E+0	2.074E+1
-4.038E-1	8.976E+0	2.077E+1
-4.087E-1	9.109E+0	2.068E+1
-4.038E-1	9.138E+0	2.061E+1
-4.006E-1	9.119E+0	2.079E+1
-4.038E-1	9.197E+0	2.078E+1
-4.071E-1	9.132E+0	2.072E+1
-4.038E-1	9.080E+0	2.065E+1
-4.022E-1	9.090E+0	2.075E+1
-4.038E-1	9.090E+0	2.063E+1
-4.087E-1	9.164E+0	2.086E+1
-4.038E-1	9.086E+0	2.074E+1
-4.006E-1	9.132E+0	2.076E+1
-4.038E-1	9.154E+0	2.080E+1
-4.087E-1	9.080E+0	2.064E+1
-4.055E-1	9.051E+0	2.087E+1
-3.990E-1	9.229E+0	2.081E+1
-4.038E-1	9.112E+0	2.064E+1
-4.055E-1	9.116E+0	2.062E+1
-4.038E-1	9.109E+0	2.064E+1
-4.006E-1	9.255E+0	2.066E+1
-4.022E-1	9.242E+0	2.064E+1
-4.087E-1	9.112E+0	2.080E+1
-4.055E-1	9.031E+0	2.080E+1
-3.990E-1	9.148E+0	2.082E+1
-4.022E-1	9.080E+0	2.081E+1
-4.071E-1	9.190E+0	2.069E+1
-4.055E-1	9.177E+0	2.081E+1
-4.022E-1	9.093E+0	2.071E+1
-4.038E-1	9.041E+0	2.082E+1
-4.103E-1	9.038E+0	2.080E+1
-4.055E-1	9.112E+0	2.104E+1
-4.006E-1	9.203E+0	2.076E+1
-4.006E-1	9.232E+0	2.067E+1
-4.103E-1	9.132E+0	2.075E+1
-4.055E-1	9.232E+0	2.082E+1
-3.990E-1	9.145E+0	2.071E+1
-4.038E-1	9.064E+0	2.061E+1
-4.103E-1	9.219E+0	2.060E+1
-4.038E-1	9.145E+0	2.071E+1
-3.990E-1	9.184E+0	2.078E+1
-4.038E-1	9.096E+0	2.084E+1
-4.103E-1	9.132E+0	2.076E+1
-4.055E-1	9.138E+0	2.072E+1
-3.990E-1	9.135E+0	2.066E+1
-4.022E-1	9.070E+0	2.079E+1
-4.087E-1	9.080E+0	2.064E+1
-4.022E-1	8.999E+0	2.078E+1
-3.990E-1	9.103E+0	2.089E+1
-4.022E-1	9.086E+0	2.053E+1
-4.055E-1	9.190E+0	2.085E+1
-4.038E-1	9.190E+0	2.053E+1
-4.006E-1	9.252E+0	2.085E+1
-4.006E-1	8.957E+0	2.078E+1
-4.103E-1	9.122E+0	2.073E+1
-4.038E-1	9.060E+0	2.073E+1
-4.006E-1	9.060E+0	2.058E+1
-4.038E-1	9.034E+0	2.077E+1
-4.087E-1	9.135E+0	2.086E+1
-4.071E-1	9.073E+0	2.068E+1
-4.006E-1	9.223E+0	2.076E+1
-4.022E-1	9.093E+0	2.063E+1
-4.071E-1	9.070E+0	2.067E+1
-4.038E-1	9.090E+0	2.063E+1
-4.022E-1	9.041E+0	2.068E+1
-3.990E-1	9.012E+0	2.066E+1
-4.071E-1	9.239E+0	2.077E+1
-4.055E-1	9.080E+0	2.077E+1
-4.022E-1	9.129E+0	2.075E+1
-4.022E-1	9.154E+0	2.086E+1
-4.087E-1	9.054E+0	2.072E+1
-4.006E-1	8.996E+0	2.058E+1
-3.990E-1	9.119E+0	2.069E+1
-4.022E-1	9.099E+0	2.087E+1
-4.087E-1	9.119E+0	2.072E+1
-4.022E-1	9.138E+0	2.061E+1
-4.022E-1	9.119E+0	2.078E+1
-4.006E-1	9.109E+0	2.085E+1
-4.071E-1	9.190E+0	2.079E+1
-4.022E-1	9.148E+0	2.075E+1
-4.006E-1	9.154E+0	2.074E+1
-4.006E-1	9.132E+0	2.085E+1
-4.087E-1	8.976E+0	2.077E+1
-4.038E-1	9.073E+0	2.090E+1
-4.006E-1	9.197E+0	2.074E+1
-4.006E-1	9.073E+0	2.069E+1
-4.087E-1	9.038E+0	2.073E+1
-4.022E-1	9.171E+0	2.071E+1
-4.006E-1	9.067E+0	2.073E+1
-4.022E-1	9.161E+0	2.060E+1
-4.087E-1	9.015E+0	2.076E+1
-4.055E-1	8.996E+0	2.099E+1
-4.006E-1	9.067E+0	2.077E+1
-4.022E-1	9.116E+0	2.055E+1
-4.071E-1	9.096E+0	2.062E+1
-4.055E-1	8.970E+0	2.053E+1
-4.022E-1	9.226E+0	2.063E+1
-4.006E-1	8.973E+0	2.093E+1
-4.071E-1	9.284E+0	2.075E+1
-4.038E-1	9.177E+0	2.063E+1
-3.990E-1	9.064E+0	2.075E+1
-4.006E-1	9.083E+0	2.063E+1
-4.087E-1	9.129E+0	2.071E+1
-4.055E-1	9.125E+0	2.085E+1
-4.022E-1	9.080E+0	2.073E+1
-4.022E-1	9.164E+0	2.080E+1
-4.087E-1	9.077E+0	2.086E+1
-4.055E-1	9.116E+0	2.059E+1
-4.022E-1	9.180E+0	2.063E+1
-4.022E-1	9.096E+0	2.084E+1
-4.103E-1	9.067E+0	2.063E+1
-4.038E-1	9.077E+0	2.087E+1
-4.022E-1	9.158E+0	2.087E+1
-4.038E-1	9.171E+0	2.075E+1
-4.119E-1	9.167E+0	2.089E+1
-4.022E-1	9.148E+0	2.073E+1
-4.006E-1	9.106E+0	2.077E+1
-4.038E-1	9.051E+0	2.093E+1
-4.055E-1	9.051E+0	2.064E+1
-4.071E-1	9.180E+0	2.083E+1
-3.973E-1	9.180E+0	2.072E+1
-4.022E-1	9.236E+0	2.085E+1
-4.071E-1	9.151E+0	2.062E+1
-4.038E-1	9.174E+0	2.072E+1
-4.022E-1	9.070E+0	2.073E+1
-4.006E-1	9.271E+0	2.063E+1
-4.087E-1	9.067E+0	2.078E+1
-4.055E-1	9.018E+0	2.058E+1
-3.973E-1	9.122E+0	2.072E+1
-4.022E-1	9.080E+0	2.078E+1
-4.055E-1	8.986E+0	2.067E+1
-4.055E-1	9.158E+0	2.057E+1
-3.990E-1	9.018E+0	2.057E+1
-4.038E-1	9.067E+0	2.069E+1
-4.087E-1	9.180E+0	2.068E+1
-4.038E-1	9.206E+0	2.074E+1
[truncated: 28,180 more rows]
