# Supplementary material for: Improved ANAP incorporation and VCF analysis reveal details of P2X7 current facilitation and a limited conformational interplay between ATP binding and the intracellular ballast domain
Source: eLife. 2023 Jan 4;12:e82479. doi: 10.7554/eLife.82479 (PMC9859053; doi:10.7554/eLife.82479)
Supplement: Figure 3—figure supplement 3—source data 2. [file elife-82479-fig3-figsupp3-data2.zip › Figure-3_figure-supplement-3_source-data-2/S23N-constructs/S23N_F11anap/l24/34.csv]

-3.889E-2	5.615E+0	1.254E+1
-4.376E-2	5.645E+0	1.254E+1
-3.727E-2	5.593E+0	1.240E+1
-3.403E-2	5.554E+0	1.252E+1
-3.889E-2	5.683E+0	1.255E+1
-4.051E-2	5.550E+0	1.245E+1
-3.727E-2	5.619E+0	1.248E+1
-3.403E-2	5.606E+0	1.253E+1
-3.889E-2	5.687E+0	1.251E+1
-4.376E-2	5.615E+0	1.238E+1
-3.565E-2	5.619E+0	1.248E+1
-3.403E-2	5.576E+0	1.261E+1
-3.889E-2	5.622E+0	1.247E+1
-4.376E-2	5.645E+0	1.236E+1
-3.727E-2	5.687E+0	1.239E+1
-3.565E-2	5.583E+0	1.232E+1
-4.214E-2	5.674E+0	1.251E+1
-4.214E-2	5.615E+0	1.227E+1
-3.403E-2	5.615E+0	1.240E+1
-3.078E-2	5.612E+0	1.243E+1
-4.051E-2	5.709E+0	1.259E+1
-4.214E-2	5.537E+0	1.247E+1
-3.565E-2	5.573E+0	1.246E+1
-3.240E-2	5.586E+0	1.236E+1
-4.051E-2	5.580E+0	1.236E+1
-4.214E-2	5.573E+0	1.231E+1
-3.727E-2	5.602E+0	1.244E+1
-3.565E-2	5.619E+0	1.244E+1
-3.727E-2	5.531E+0	1.242E+1
-4.376E-2	5.609E+0	1.260E+1
-3.727E-2	5.515E+0	1.258E+1
-3.240E-2	5.658E+0	1.245E+1
-4.051E-2	5.635E+0	1.242E+1
-4.214E-2	5.580E+0	1.252E+1
-3.403E-2	5.638E+0	1.244E+1
-3.240E-2	5.622E+0	1.244E+1
-4.214E-2	5.726E+0	1.243E+1
-4.376E-2	5.645E+0	1.252E+1
-3.565E-2	5.602E+0	1.251E+1
-3.240E-2	5.645E+0	1.247E+1
-4.051E-2	5.632E+0	1.237E+1
-4.376E-2	5.670E+0	1.235E+1
-3.565E-2	5.651E+0	1.247E+1
-3.240E-2	5.658E+0	1.248E+1
-3.727E-2	5.628E+0	1.256E+1
-4.376E-2	5.635E+0	1.231E+1
-3.565E-2	5.719E+0	1.245E+1
-3.240E-2	5.606E+0	1.240E+1
-4.051E-2	5.658E+0	1.239E+1
-4.376E-2	5.638E+0	1.247E+1
-3.403E-2	5.680E+0	1.242E+1
-3.240E-2	5.748E+0	1.244E+1
-4.051E-2	5.596E+0	1.239E+1
-4.376E-2	5.758E+0	1.249E+1
-3.727E-2	5.677E+0	1.266E+1
-3.403E-2	5.622E+0	1.240E+1
-4.214E-2	5.563E+0	1.254E+1
-4.214E-2	5.612E+0	1.240E+1
-3.403E-2	5.693E+0	1.255E+1
-3.403E-2	5.609E+0	1.251E+1
-4.051E-2	5.609E+0	1.253E+1
-4.376E-2	5.531E+0	1.237E+1
-3.889E-2	5.635E+0	1.238E+1
-3.565E-2	5.645E+0	1.251E+1
-3.889E-2	5.658E+0	1.248E+1
-4.214E-2	5.593E+0	1.255E+1
-3.565E-2	5.661E+0	1.268E+1
-3.403E-2	5.596E+0	1.265E+1
-4.051E-2	5.534E+0	1.246E+1
-4.214E-2	5.615E+0	1.240E+1
-3.727E-2	5.635E+0	1.242E+1
-3.727E-2	5.635E+0	1.245E+1
-3.889E-2	5.690E+0	1.240E+1
-4.051E-2	5.589E+0	1.243E+1
-3.565E-2	5.573E+0	1.244E+1
-3.565E-2	5.706E+0	1.248E+1
-3.889E-2	5.687E+0	1.244E+1
-4.538E-2	5.635E+0	1.249E+1
-3.727E-2	5.693E+0	1.255E+1
-3.403E-2	5.635E+0	1.241E+1
-4.051E-2	5.693E+0	1.236E+1
-4.376E-2	5.619E+0	1.240E+1
-3.565E-2	5.573E+0	1.241E+1
-3.565E-2	5.602E+0	1.245E+1
-3.889E-2	5.683E+0	1.239E+1
-4.376E-2	5.602E+0	1.247E+1
-3.565E-2	5.599E+0	1.235E+1
-3.240E-2	5.596E+0	1.245E+1
-3.889E-2	5.648E+0	1.251E+1
-4.214E-2	5.586E+0	1.254E+1
-3.889E-2	5.651E+0	1.246E+1
-3.403E-2	5.648E+0	1.244E+1
-3.889E-2	5.658E+0	1.248E+1
-4.700E-2	5.586E+0	1.259E+1
-3.565E-2	5.661E+0	1.246E+1
-3.403E-2	5.632E+0	1.259E+1
-4.051E-2	5.651E+0	1.242E+1
-4.214E-2	5.638E+0	1.242E+1
-3.565E-2	5.602E+0	1.248E+1
-3.403E-2	5.570E+0	1.239E+1
-3.889E-2	5.761E+0	1.247E+1
-4.376E-2	5.635E+0	1.256E+1
-3.240E-2	5.648E+0	1.258E+1
-3.565E-2	5.593E+0	1.255E+1
-3.889E-2	5.677E+0	1.252E+1
-4.376E-2	5.567E+0	1.253E+1
-3.565E-2	5.606E+0	1.238E+1
-3.403E-2	5.706E+0	1.244E+1
-4.376E-2	5.654E+0	1.228E+1
-4.214E-2	5.648E+0	1.256E+1
-3.889E-2	5.570E+0	1.242E+1
-3.240E-2	5.570E+0	1.254E+1
-4.051E-2	5.664E+0	1.242E+1
-4.214E-2	5.606E+0	1.251E+1
-3.565E-2	5.619E+0	1.242E+1
-3.403E-2	5.667E+0	1.242E+1
-4.051E-2	5.615E+0	1.245E+1
-4.376E-2	5.664E+0	1.242E+1
-3.565E-2	5.583E+0	1.240E+1
-3.078E-2	5.615E+0	1.249E+1
-4.376E-2	5.645E+0	1.242E+1
-4.538E-2	5.645E+0	1.244E+1
-3.727E-2	5.638E+0	1.246E+1
-3.565E-2	5.609E+0	1.250E+1
-4.051E-2	5.690E+0	1.238E+1
-4.214E-2	5.658E+0	1.238E+1
-3.889E-2	5.593E+0	1.234E+1
-3.565E-2	5.622E+0	1.241E+1
-4.051E-2	5.534E+0	1.247E+1
-4.214E-2	5.622E+0	1.234E+1
-3.727E-2	5.670E+0	1.249E+1
-3.565E-2	5.664E+0	1.247E+1
-4.214E-2	5.664E+0	1.249E+1
-4.214E-2	5.612E+0	1.228E+1
-3.727E-2	5.589E+0	1.257E+1
-3.727E-2	5.709E+0	1.240E+1
-4.051E-2	5.632E+0	1.240E+1
-4.376E-2	5.586E+0	1.240E+1
-3.565E-2	5.525E+0	1.234E+1
-3.565E-2	5.589E+0	1.245E+1
-3.889E-2	5.632E+0	1.241E+1
-4.376E-2	5.645E+0	1.244E+1
-3.403E-2	5.557E+0	1.242E+1
-3.403E-2	5.651E+0	1.248E+1
-3.889E-2	5.674E+0	1.247E+1
-4.700E-2	5.589E+0	1.248E+1
-3.565E-2	5.641E+0	1.241E+1
-3.889E-2	5.719E+0	1.241E+1
-4.051E-2	5.693E+0	1.248E+1
-4.376E-2	5.534E+0	1.246E+1
-3.727E-2	5.667E+0	1.230E+1
-3.240E-2	5.632E+0	1.262E+1
-4.214E-2	5.602E+0	1.244E+1
-4.376E-2	5.508E+0	1.241E+1
-3.565E-2	5.615E+0	1.241E+1
-3.403E-2	5.625E+0	1.260E+1
-4.376E-2	5.606E+0	1.255E+1
-4.376E-2	5.648E+0	1.257E+1
-3.565E-2	5.512E+0	1.238E+1
-3.240E-2	5.550E+0	1.263E+1
-3.889E-2	5.550E+0	1.255E+1
-4.051E-2	5.606E+0	1.246E+1
-4.051E-2	5.690E+0	1.240E+1
-3.240E-2	5.670E+0	1.239E+1
-4.214E-2	5.645E+0	1.242E+1
-4.538E-2	5.612E+0	1.254E+1
-3.403E-2	5.576E+0	1.240E+1
-3.240E-2	5.596E+0	1.259E+1
-4.214E-2	5.638E+0	1.233E+1
-4.214E-2	5.651E+0	1.246E+1
-3.565E-2	5.560E+0	1.246E+1
-3.403E-2	5.648E+0	1.253E+1
-4.051E-2	5.599E+0	1.233E+1
-4.376E-2	5.606E+0	1.234E+1
-3.889E-2	5.677E+0	1.236E+1
-3.565E-2	5.638E+0	1.253E+1
-4.051E-2	5.537E+0	1.242E+1
-4.051E-2	5.609E+0	1.240E+1
-3.727E-2	5.589E+0	1.247E+1
-3.240E-2	5.625E+0	1.246E+1
-4.214E-2	5.625E+0	1.257E+1
-4.376E-2	5.554E+0	1.259E+1
-3.565E-2	5.645E+0	1.240E+1
-3.240E-2	5.583E+0	1.250E+1
-3.889E-2	5.589E+0	1.247E+1
-4.214E-2	5.528E+0	1.249E+1
-3.889E-2	5.554E+0	1.244E+1
-3.565E-2	5.570E+0	1.234E+1
-3.889E-2	5.589E+0	1.250E+1
-4.214E-2	5.635E+0	1.242E+1
-3.403E-2	5.580E+0	1.237E+1
-3.565E-2	5.635E+0	1.248E+1
-4.051E-2	5.664E+0	1.257E+1
-4.214E-2	5.658E+0	1.257E+1
-3.565E-2	5.619E+0	1.252E+1
-3.403E-2	5.580E+0	1.239E+1
-4.051E-2	5.674E+0	1.230E+1
-4.376E-2	5.703E+0	1.258E+1
-3.565E-2	5.602E+0	1.235E+1
-3.078E-2	5.645E+0	1.241E+1
-4.376E-2	5.547E+0	1.268E+1
-4.214E-2	5.570E+0	1.251E+1
-3.565E-2	5.528E+0	1.250E+1
-3.403E-2	5.593E+0	1.231E+1
-3.889E-2	5.602E+0	1.244E+1
-4.214E-2	5.615E+0	1.259E+1
-3.565E-2	5.641E+0	1.241E+1
-3.403E-2	5.619E+0	1.239E+1
-3.889E-2	5.580E+0	1.242E+1
-4.214E-2	5.661E+0	1.236E+1
-3.727E-2	5.599E+0	1.238E+1
-3.565E-2	5.648E+0	1.250E+1
-4.051E-2	5.619E+0	1.252E+1
-4.214E-2	5.583E+0	1.236E+1
-3.403E-2	5.547E+0	1.228E+1
-3.240E-2	5.583E+0	1.247E+1
-4.214E-2	5.690E+0	1.265E+1
-4.051E-2	5.632E+0	1.234E+1
-3.403E-2	5.645E+0	1.239E+1
-3.565E-2	5.661E+0	1.250E+1
-4.214E-2	5.619E+0	1.261E+1
-4.214E-2	5.563E+0	1.241E+1
-3.565E-2	5.690E+0	1.253E+1
-3.240E-2	5.512E+0	1.230E+1
-3.889E-2	5.638E+0	1.233E+1
-4.051E-2	5.593E+0	1.254E+1
-3.240E-2	5.680E+0	1.238E+1
-3.240E-2	5.661E+0	1.237E+1
-4.051E-2	5.664E+0	1.237E+1
-4.051E-2	5.586E+0	1.253E+1
-3.565E-2	5.651E+0	1.241E+1
-3.403E-2	5.658E+0	1.235E+1
-4.376E-2	5.658E+0	1.254E+1
-3.889E-2	5.645E+0	1.233E+1
-3.403E-2	5.680E+0	1.245E+1
-3.403E-2	5.645E+0	1.240E+1
-4.051E-2	5.576E+0	1.240E+1
-4.051E-2	5.576E+0	1.245E+1
-3.565E-2	5.641E+0	1.239E+1
-3.078E-2	5.589E+0	1.229E+1
-4.214E-2	5.632E+0	1.237E+1
-4.214E-2	5.593E+0	1.235E+1
-3.565E-2	5.670E+0	1.234E+1
-3.403E-2	5.550E+0	1.250E+1
-4.051E-2	5.680E+0	1.230E+1
-4.051E-2	5.593E+0	1.240E+1
-3.403E-2	5.563E+0	1.252E+1
-3.240E-2	5.635E+0	1.240E+1
-4.051E-2	5.667E+0	1.251E+1
-4.376E-2	5.726E+0	1.249E+1
-3.727E-2	5.596E+0	1.241E+1
-3.403E-2	5.515E+0	1.250E+1
-3.889E-2	5.615E+0	1.233E+1
-4.051E-2	5.690E+0	1.251E+1
-3.565E-2	5.563E+0	1.253E+1
-3.240E-2	5.612E+0	1.233E+1
-3.889E-2	5.567E+0	1.236E+1
-4.214E-2	5.690E+0	1.240E+1
-3.889E-2	5.615E+0	1.230E+1
-3.403E-2	5.596E+0	1.244E+1
-4.214E-2	5.508E+0	1.240E+1
-4.214E-2	5.641E+0	1.242E+1
-3.403E-2	5.667E+0	1.249E+1
-3.565E-2	5.651E+0	1.234E+1
-4.051E-2	5.580E+0	1.249E+1
-4.214E-2	5.609E+0	1.243E+1
-3.565E-2	5.599E+0	1.245E+1
-3.403E-2	5.612E+0	1.253E+1
-3.889E-2	5.667E+0	1.230E+1
-4.214E-2	5.563E+0	1.237E+1
-3.403E-2	5.625E+0	1.230E+1
-3.565E-2	5.534E+0	1.242E+1
-3.889E-2	5.667E+0	1.249E+1
-4.214E-2	5.518E+0	1.242E+1
-3.403E-2	5.609E+0	1.261E+1
-3.403E-2	5.583E+0	1.242E+1
-3.889E-2	5.654E+0	1.248E+1
-4.376E-2	5.619E+0	1.247E+1
-3.727E-2	5.709E+0	1.250E+1
-3.403E-2	5.580E+0	1.243E+1
-4.051E-2	5.580E+0	1.246E+1
-4.376E-2	5.573E+0	1.235E+1
-3.403E-2	5.632E+0	1.239E+1
-3.403E-2	5.638E+0	1.250E+1
-4.051E-2	5.606E+0	1.237E+1
-4.051E-2	5.693E+0	1.250E+1
-3.403E-2	5.586E+0	1.237E+1
-3.565E-2	5.589E+0	1.255E+1
-3.889E-2	5.696E+0	1.244E+1
-4.538E-2	5.651E+0	1.228E+1
-3.565E-2	5.586E+0	1.234E+1
-3.565E-2	5.612E+0	1.247E+1
-4.051E-2	5.615E+0	1.241E+1
-4.051E-2	5.622E+0	1.235E+1
-3.403E-2	5.593E+0	1.236E+1
-3.565E-2	5.677E+0	1.243E+1
-3.889E-2	5.713E+0	1.252E+1
-4.051E-2	5.638E+0	1.241E+1
-3.727E-2	5.557E+0	1.235E+1
-3.240E-2	5.589E+0	1.242E+1
-4.214E-2	5.563E+0	1.252E+1
-3.889E-2	5.550E+0	1.224E+1
-3.403E-2	5.635E+0	1.247E+1
-3.240E-2	5.667E+0	1.239E+1
-4.214E-2	5.625E+0	1.238E+1
-4.538E-2	5.635E+0	1.243E+1
-3.565E-2	5.619E+0	1.231E+1
-3.565E-2	5.580E+0	1.233E+1
-3.889E-2	5.563E+0	1.247E+1
-3.889E-2	5.625E+0	1.255E+1
-3.403E-2	5.557E+0	1.242E+1
-3.240E-2	5.654E+0	1.238E+1
-4.376E-2	5.632E+0	1.238E+1
-4.376E-2	5.602E+0	1.249E+1
-3.565E-2	5.635E+0	1.248E+1
-3.403E-2	5.596E+0	1.249E+1
-4.051E-2	5.576E+0	1.252E+1
-4.214E-2	5.648E+0	1.232E+1
-3.403E-2	5.570E+0	1.246E+1
-3.565E-2	5.651E+0	1.247E+1
-4.214E-2	5.648E+0	1.236E+1
-4.214E-2	5.599E+0	1.222E+1
-3.240E-2	5.567E+0	1.231E+1
-3.403E-2	5.752E+0	1.232E+1
-4.376E-2	5.670E+0	1.234E+1
-4.214E-2	5.586E+0	1.231E+1
-3.240E-2	5.589E+0	1.247E+1
-3.565E-2	5.683E+0	1.242E+1
-4.051E-2	5.583E+0	1.251E+1
-4.376E-2	5.619E+0	1.238E+1
-3.727E-2	5.599E+0	1.235E+1
-3.078E-2	5.544E+0	1.240E+1
-4.051E-2	5.589E+0	1.231E+1
-4.214E-2	5.599E+0	1.249E+1
-3.403E-2	5.625E+0	1.226E+1
-3.240E-2	5.664E+0	1.224E+1
-4.376E-2	5.554E+0	1.249E+1
-4.051E-2	5.615E+0	1.243E+1
-3.403E-2	5.677E+0	1.240E+1
-3.078E-2	5.677E+0	1.252E+1
-4.051E-2	5.625E+0	1.253E+1
-4.214E-2	5.609E+0	1.251E+1
-3.565E-2	5.635E+0	1.236E+1
-3.240E-2	5.696E+0	1.250E+1
-3.889E-2	5.635E+0	1.243E+1
-4.376E-2	5.658E+0	1.239E+1
-3.565E-2	5.525E+0	1.227E+1
-3.240E-2	5.583E+0	1.238E+1
-3.889E-2	5.638E+0	1.240E+1
-4.538E-2	5.512E+0	1.233E+1
-3.727E-2	5.648E+0	1.252E+1
-3.565E-2	5.638E+0	1.249E+1
-4.051E-2	5.544E+0	1.253E+1
-4.376E-2	5.599E+0	1.238E+1
-3.565E-2	5.674E+0	1.243E+1
-3.403E-2	5.654E+0	1.249E+1
-4.051E-2	5.622E+0	1.236E+1
-4.051E-2	5.677E+0	1.251E+1
-3.565E-2	5.690E+0	1.230E+1
-3.565E-2	5.499E+0	1.230E+1
-3.889E-2	5.547E+0	1.257E+1
-4.214E-2	5.554E+0	1.252E+1
-3.889E-2	5.622E+0	1.221E+1
-3.403E-2	5.567E+0	1.246E+1
-4.051E-2	5.635E+0	1.254E+1
-4.051E-2	5.658E+0	1.236E+1
-3.403E-2	5.547E+0	1.234E+1
-3.565E-2	5.635E+0	1.240E+1
-4.051E-2	5.687E+0	1.245E+1
-4.214E-2	5.638E+0	1.241E+1
-3.727E-2	5.580E+0	1.242E+1
-3.240E-2	5.768E+0	1.249E+1
-3.727E-2	5.573E+0	1.227E+1
-4.051E-2	5.586E+0	1.249E+1
-3.727E-2	5.586E+0	1.234E+1
-3.403E-2	5.664E+0	1.267E+1
-4.051E-2	5.696E+0	1.237E+1
-4.051E-2	5.596E+0	1.235E+1
-3.727E-2	5.619E+0	1.239E+1
-3.403E-2	5.557E+0	1.231E+1
-3.889E-2	5.696E+0	1.243E+1
-4.214E-2	5.586E+0	1.237E+1
-3.403E-2	5.505E+0	1.257E+1
-3.403E-2	5.619E+0	1.243E+1
-4.051E-2	5.583E+0	1.228E+1
-4.051E-2	5.606E+0	1.239E+1
-3.565E-2	5.625E+0	1.245E+1
-3.240E-2	5.654E+0	1.227E+1
-3.889E-2	5.557E+0	1.236E+1
-4.051E-2	5.586E+0	1.243E+1
-3.565E-2	5.518E+0	1.239E+1
-3.565E-2	5.576E+0	1.236E+1
-3.889E-2	5.576E+0	1.230E+1
-4.538E-2	5.606E+0	1.240E+1
-3.727E-2	5.596E+0	1.248E+1
-3.240E-2	5.761E+0	1.253E+1
-4.051E-2	5.521E+0	1.238E+1
-4.214E-2	5.573E+0	1.239E+1
-3.727E-2	5.651E+0	1.254E+1
-3.403E-2	5.554E+0	1.234E+1
-4.051E-2	5.609E+0	1.236E+1
-4.214E-2	5.573E+0	1.234E+1
-3.403E-2	5.638E+0	1.251E+1
-3.403E-2	5.670E+0	1.242E+1
-4.051E-2	5.641E+0	1.237E+1
-4.214E-2	5.628E+0	1.234E+1
-3.565E-2	5.563E+0	1.238E+1
-3.565E-2	5.632E+0	1.227E+1
-3.889E-2	5.534E+0	1.235E+1
-4.538E-2	5.651E+0	1.251E+1
-3.727E-2	5.625E+0	1.228E+1
-3.403E-2	5.567E+0	1.243E+1
-4.376E-2	5.534E+0	1.227E+1
-4.214E-2	5.664E+0	1.229E+1
-3.565E-2	5.612E+0	1.247E+1
-3.403E-2	5.722E+0	1.238E+1
-3.889E-2	5.586E+0	1.240E+1
-4.051E-2	5.593E+0	1.218E+1
-3.727E-2	5.576E+0	1.230E+1
-3.403E-2	5.664E+0	1.235E+1
-4.051E-2	5.648E+0	1.241E+1
-4.051E-2	5.560E+0	1.230E+1
-3.889E-2	5.583E+0	1.238E+1
-3.403E-2	5.573E+0	1.236E+1
-4.051E-2	5.580E+0	1.232E+1
-4.214E-2	5.648E+0	1.249E+1
-3.565E-2	5.563E+0	1.226E+1
-3.403E-2	5.683E+0	1.234E+1
-3.889E-2	5.541E+0	1.245E+1
-4.376E-2	5.664E+0	1.230E+1
-3.565E-2	5.670E+0	1.230E+1
-3.403E-2	5.612E+0	1.233E+1
-3.889E-2	5.518E+0	1.236E+1
-4.051E-2	5.687E+0	1.237E+1
-3.727E-2	5.638E+0	1.245E+1
-3.240E-2	5.638E+0	1.233E+1
-4.214E-2	5.593E+0	1.231E+1
-4.214E-2	5.622E+0	1.244E+1
-3.403E-2	5.612E+0	1.242E+1
-3.403E-2	5.573E+0	1.240E+1
-4.051E-2	5.687E+0	1.240E+1
-4.214E-2	5.573E+0	1.243E+1
-3.565E-2	5.602E+0	1.238E+1
-3.565E-2	5.645E+0	1.235E+1
-4.538E-2	5.683E+0	1.235E+1
-4.214E-2	5.687E+0	1.242E+1
-3.727E-2	5.696E+0	1.219E+1
-3.403E-2	5.550E+0	1.240E+1
-3.889E-2	5.651E+0	1.244E+1
-4.214E-2	5.586E+0	1.234E+1
-3.727E-2	5.651E+0	1.243E+1
-3.403E-2	5.615E+0	1.223E+1
-3.889E-2	5.651E+0	1.234E+1
-4.051E-2	5.567E+0	1.230E+1
-3.565E-2	5.619E+0	1.237E+1
-3.403E-2	5.596E+0	1.240E+1
-3.889E-2	5.576E+0	1.232E+1
-4.376E-2	5.593E+0	1.240E+1
-3.565E-2	5.625E+0	1.243E+1
-3.565E-2	5.596E+0	1.236E+1
-4.051E-2	5.670E+0	1.230E+1
-4.376E-2	5.537E+0	1.245E+1
-3.565E-2	5.658E+0	1.238E+1
-3.565E-2	5.580E+0	1.229E+1
-4.214E-2	5.606E+0	1.225E+1
-4.051E-2	5.586E+0	1.244E+1
-3.403E-2	5.654E+0	1.252E+1
-3.403E-2	5.586E+0	1.242E+1
-4.051E-2	5.570E+0	1.231E+1
-4.538E-2	5.602E+0	1.238E+1
-3.565E-2	5.674E+0	1.250E+1
-3.565E-2	5.554E+0	1.239E+1
-3.727E-2	5.645E+0	1.237E+1
-4.214E-2	5.609E+0	1.251E+1
-3.403E-2	5.531E+0	1.239E+1
-3.240E-2	5.586E+0	1.250E+1
-3.727E-2	5.635E+0	1.233E+1
-4.376E-2	5.641E+0	1.242E+1
-3.403E-2	5.609E+0	1.240E+1
-3.240E-2	5.622E+0	1.229E+1
-4.051E-2	5.586E+0	1.229E+1
-4.051E-2	5.593E+0	1.247E+1
-3.565E-2	5.670E+0	1.240E+1
-3.403E-2	5.638E+0	1.237E+1
-3.889E-2	5.560E+0	1.238E+1
-4.051E-2	5.573E+0	1.239E+1
-3.565E-2	5.612E+0	1.228E+1
-3.565E-2	5.648E+0	1.247E+1
-4.214E-2	5.534E+0	1.234E+1
-4.214E-2	5.593E+0	1.240E+1
-3.565E-2	5.638E+0	1.238E+1
-3.565E-2	5.466E+0	1.240E+1
-3.889E-2	5.651E+0	1.219E+1
-4.214E-2	5.576E+0	1.224E+1
-3.403E-2	5.486E+0	1.248E+1
-3.565E-2	5.619E+0	1.239E+1
-4.214E-2	5.547E+0	1.236E+1
-4.214E-2	5.599E+0	1.236E+1
-3.240E-2	5.664E+0	1.237E+1
-3.403E-2	5.596E+0	1.243E+1
-4.051E-2	5.638E+0	1.228E+1
-4.376E-2	5.528E+0	1.221E+1
-3.403E-2	5.586E+0	1.245E+1
-3.403E-2	5.557E+0	1.240E+1
-3.889E-2	5.583E+0	1.235E+1
-4.376E-2	5.632E+0	1.239E+1
-3.565E-2	5.641E+0	1.245E+1
-3.565E-2	5.596E+0	1.245E+1
-3.889E-2	5.599E+0	1.236E+1
-4.538E-2	5.615E+0	1.234E+1
-3.565E-2	5.593E+0	1.236E+1
-3.565E-2	5.534E+0	1.237E+1
-4.051E-2	5.593E+0	1.231E+1
-3.889E-2	5.641E+0	1.231E+1
-3.565E-2	5.560E+0	1.216E+1
-3.565E-2	5.528E+0	1.232E+1
-4.214E-2	5.521E+0	1.252E+1
-4.214E-2	5.619E+0	1.240E+1
-3.565E-2	5.560E+0	1.238E+1
-3.403E-2	5.648E+0	1.229E+1
-4.051E-2	5.609E+0	1.239E+1
-4.538E-2	5.635E+0	1.241E+1
-3.565E-2	5.567E+0	1.234E+1
-3.403E-2	5.651E+0	1.236E+1
-4.214E-2	5.537E+0	1.233E+1
-4.214E-2	5.635E+0	1.237E+1
-3.240E-2	5.586E+0	1.232E+1
-3.403E-2	5.567E+0	1.240E+1
-4.214E-2	5.648E+0	1.246E+1
-4.214E-2	5.563E+0	1.228E+1
-3.727E-2	5.606E+0	1.236E+1
-3.565E-2	5.602E+0	1.238E+1
-3.889E-2	5.622E+0	1.227E+1
-4.214E-2	5.567E+0	1.240E+1
-3.727E-2	5.615E+0	1.245E+1
-3.240E-2	5.654E+0	1.241E+1
-4.214E-2	5.648E+0	1.235E+1
-4.051E-2	5.580E+0	1.248E+1
-3.403E-2	5.589E+0	1.234E+1
-3.403E-2	5.612E+0	1.241E+1
-4.051E-2	5.641E+0	1.236E+1
-4.538E-2	5.670E+0	1.237E+1
-3.889E-2	5.693E+0	1.241E+1
-3.403E-2	5.537E+0	1.239E+1
-4.376E-2	5.589E+0	1.250E+1
-4.376E-2	5.554E+0	1.238E+1
-3.565E-2	5.534E+0	1.234E+1
-3.403E-2	5.593E+0	1.234E+1
-4.376E-2	5.619E+0	1.240E+1
-4.051E-2	5.599E+0	1.234E+1
-3.889E-2	5.641E+0	1.224E+1
-3.403E-2	5.583E+0	1.248E+1
-4.376E-2	5.528E+0	1.221E+1
-4.214E-2	5.670E+0	1.237E+1
-3.565E-2	5.625E+0	1.225E+1
-3.565E-2	5.596E+0	1.232E+1
-4.214E-2	5.557E+0	1.251E+1
-4.214E-2	5.586E+0	1.232E+1
-3.727E-2	5.593E+0	1.250E+1
-3.403E-2	5.709E+0	1.232E+1
-3.889E-2	5.580E+0	1.224E+1
-4.376E-2	5.586E+0	1.241E+1
-3.565E-2	5.628E+0	1.237E+1
-3.565E-2	5.628E+0	1.231E+1
-4.214E-2	5.612E+0	1.231E+1
-4.214E-2	5.508E+0	1.230E+1
-3.727E-2	5.606E+0	1.235E+1
-3.565E-2	5.567E+0	1.231E+1
-4.051E-2	5.570E+0	1.241E+1
-4.051E-2	5.583E+0	1.239E+1
-3.403E-2	5.667E+0	1.243E+1
-3.403E-2	5.619E+0	1.241E+1
-4.214E-2	5.570E+0	1.224E+1
-4.214E-2	5.573E+0	1.243E+1
-3.565E-2	5.628E+0	1.230E+1
-3.565E-2	5.554E+0	1.239E+1
-4.214E-2	5.589E+0	1.242E+1
-4.214E-2	5.576E+0	1.226E+1
-3.565E-2	5.576E+0	1.236E+1
-3.565E-2	5.583E+0	1.245E+1
-4.214E-2	5.606E+0	1.240E+1
-4.376E-2	5.576E+0	1.247E+1
-3.727E-2	5.567E+0	1.235E+1
-3.403E-2	5.583E+0	1.248E+1
-4.051E-2	5.638E+0	1.235E+1
-4.376E-2	5.638E+0	1.245E+1
-3.565E-2	5.628E+0	1.251E+1
-3.240E-2	5.567E+0	1.254E+1
-4.051E-2	5.541E+0	1.239E+1
-4.051E-2	5.596E+0	1.241E+1
-3.240E-2	5.667E+0	1.249E+1
-3.565E-2	5.615E+0	1.239E+1
-4.214E-2	5.596E+0	1.235E+1
-4.214E-2	5.528E+0	1.244E+1
-3.565E-2	5.515E+0	1.252E+1
-3.565E-2	5.651E+0	1.237E+1
-4.376E-2	5.541E+0	1.231E+1
-4.214E-2	5.648E+0	1.240E+1
-3.403E-2	5.596E+0	1.227E+1
-3.403E-2	5.664E+0	1.232E+1
-4.214E-2	5.534E+0	1.235E+1
-4.376E-2	5.606E+0	1.226E+1
-3.565E-2	5.680E+0	1.241E+1
-3.565E-2	5.645E+0	1.231E+1
-4.051E-2	5.638E+0	1.233E+1
-4.538E-2	5.632E+0	1.244E+1
-3.240E-2	5.580E+0	1.234E+1
-4.051E-2	5.563E+0	1.224E+1
-4.376E-2	5.651E+0	1.228E+1
-4.214E-2	5.541E+0	1.236E+1
-3.565E-2	5.596E+0	1.234E+1
-3.403E-2	5.599E+0	1.230E+1
-3.889E-2	5.525E+0	1.239E+1
-3.889E-2	5.528E+0	1.232E+1
-3.565E-2	5.696E+0	1.249E+1
-3.565E-2	5.586E+0	1.240E+1
-4.051E-2	5.580E+0	1.227E+1
-4.538E-2	5.615E+0	1.227E+1
-3.403E-2	5.609E+0	1.240E+1
-3.403E-2	5.602E+0	1.230E+1
-4.051E-2	5.593E+0	1.224E+1
-3.889E-2	5.599E+0	1.243E+1
-3.565E-2	5.609E+0	1.227E+1
-3.565E-2	5.528E+0	1.241E+1
-3.889E-2	5.531E+0	1.234E+1
-4.376E-2	5.612E+0	1.232E+1
-3.565E-2	5.638E+0	1.228E+1
-3.727E-2	5.706E+0	1.246E+1
-4.214E-2	5.554E+0	1.240E+1
-4.376E-2	5.550E+0	1.232E+1
-3.240E-2	5.576E+0	1.240E+1
-3.565E-2	5.508E+0	1.244E+1
-4.214E-2	5.531E+0	1.232E+1
-4.214E-2	5.576E+0	1.244E+1
-3.565E-2	5.670E+0	1.227E+1
-3.727E-2	5.602E+0	1.234E+1
-4.214E-2	5.690E+0	1.236E+1
-4.214E-2	5.521E+0	1.236E+1
-3.403E-2	5.628E+0	1.225E+1
-3.403E-2	5.700E+0	1.237E+1
-3.889E-2	5.557E+0	1.247E+1
-4.051E-2	5.648E+0	1.244E+1
-3.565E-2	5.567E+0	1.246E+1
-3.403E-2	5.615E+0	1.237E+1
-4.051E-2	5.583E+0	1.232E+1
-4.051E-2	5.554E+0	1.229E+1
-3.565E-2	5.619E+0	1.249E+1
-3.565E-2	5.537E+0	1.234E+1
-4.051E-2	5.541E+0	1.236E+1
-4.214E-2	5.606E+0	1.224E+1
-3.240E-2	5.690E+0	1.230E+1
-3.403E-2	5.645E+0	1.227E+1
-4.051E-2	5.619E+0	1.237E+1
-4.538E-2	5.667E+0	1.228E+1
-3.565E-2	5.521E+0	1.238E+1
-3.403E-2	5.619E+0	1.236E+1
-4.051E-2	5.661E+0	1.238E+1
-4.214E-2	5.586E+0	1.224E+1
-3.565E-2	5.696E+0	1.231E+1
-3.565E-2	5.554E+0	1.239E+1
-4.051E-2	5.567E+0	1.221E+1
-4.214E-2	5.521E+0	1.229E+1
-3.565E-2	5.554E+0	1.236E+1
-3.403E-2	5.609E+0	1.234E+1
-4.214E-2	5.586E+0	1.227E+1
-4.214E-2	5.609E+0	1.230E+1
-3.565E-2	5.599E+0	1.240E+1
-3.565E-2	5.560E+0	1.231E+1
-4.538E-2	5.596E+0	1.232E+1
-4.051E-2	5.537E+0	1.229E+1
-3.889E-2	5.602E+0	1.235E+1
-3.727E-2	5.599E+0	1.218E+1
-4.051E-2	5.612E+0	1.233E+1
-4.214E-2	5.528E+0	1.230E+1
-3.565E-2	5.700E+0	1.241E+1
-3.403E-2	5.557E+0	1.240E+1
-4.214E-2	5.560E+0	1.238E+1
-4.214E-2	5.508E+0	1.219E+1
-3.403E-2	5.570E+0	1.229E+1
-3.403E-2	5.576E+0	1.254E+1
-4.214E-2	5.619E+0	1.234E+1
-4.214E-2	5.560E+0	1.239E+1
-3.403E-2	5.664E+0	1.232E+1
-3.240E-2	5.670E+0	1.239E+1
-3.889E-2	5.602E+0	1.231E+1
-3.889E-2	5.537E+0	1.227E+1
-3.403E-2	5.628E+0	1.245E+1
-3.565E-2	5.531E+0	1.246E+1
-4.214E-2	5.560E+0	1.238E+1
-4.051E-2	5.632E+0	1.240E+1
-3.565E-2	5.602E+0	1.242E+1
-3.240E-2	5.593E+0	1.235E+1
-4.051E-2	5.570E+0	1.235E+1
-4.376E-2	5.602E+0	1.244E+1
-3.565E-2	5.632E+0	1.241E+1
-3.403E-2	5.567E+0	1.241E+1
-4.700E-2	5.622E+0	1.235E+1
-4.051E-2	5.612E+0	1.216E+1
-3.403E-2	5.570E+0	1.237E+1
-3.565E-2	5.570E+0	1.241E+1
-3.889E-2	5.625E+0	1.237E+1
-4.051E-2	5.619E+0	1.220E+1
-3.727E-2	5.563E+0	1.235E+1
-3.240E-2	5.525E+0	1.244E+1
-4.051E-2	5.544E+0	1.243E+1
-4.214E-2	5.622E+0	1.231E+1
-3.727E-2	5.602E+0	1.239E+1
-3.727E-2	5.515E+0	1.231E+1
-3.889E-2	5.531E+0	1.221E+1
-4.214E-2	5.492E+0	1.245E+1
-3.727E-2	5.563E+0	1.235E+1
-3.727E-2	5.609E+0	1.233E+1
-3.889E-2	5.589E+0	1.226E+1
-4.051E-2	5.573E+0	1.222E+1
-4.051E-2	5.625E+0	1.228E+1
-3.240E-2	5.706E+0	1.247E+1
-4.376E-2	5.570E+0	1.240E+1
-4.376E-2	5.674E+0	1.227E+1
-3.565E-2	5.534E+0	1.249E+1
-3.240E-2	5.547E+0	1.227E+1
-4.376E-2	5.609E+0	1.238E+1
-3.889E-2	5.563E+0	1.224E+1
-3.727E-2	5.518E+0	1.216E+1
-3.565E-2	5.476E+0	1.228E+1
-4.214E-2	5.547E+0	1.224E+1
-4.376E-2	5.622E+0	1.242E+1
-3.565E-2	5.557E+0	1.233E+1
-3.403E-2	5.641E+0	1.222E+1
-4.051E-2	5.554E+0	1.233E+1
-3.727E-2	5.580E+0	1.224E+1
-3.240E-2	5.580E+0	1.234E+1
-3.403E-2	5.541E+0	1.230E+1
-4.051E-2	5.599E+0	1.242E+1
-3.889E-2	5.537E+0	1.238E+1
-3.403E-2	5.612E+0	1.245E+1
-3.565E-2	5.670E+0	1.241E+1
-4.051E-2	5.550E+0	1.241E+1
-4.214E-2	5.606E+0	1.226E+1
-3.565E-2	5.638E+0	1.233E+1
-3.565E-2	5.593E+0	1.248E+1
-4.214E-2	5.505E+0	1.236E+1
-4.051E-2	5.612E+0	1.225E+1
-3.565E-2	5.638E+0	1.245E+1
-3.403E-2	5.482E+0	1.248E+1
-4.051E-2	5.622E+0	1.240E+1
-4.376E-2	5.534E+0	1.238E+1
-3.565E-2	5.606E+0	1.233E+1
-3.727E-2	5.612E+0	1.228E+1
-4.214E-2	5.599E+0	1.223E+1
-3.889E-2	5.573E+0	1.233E+1
-3.565E-2	5.654E+0	1.237E+1
-3.565E-2	5.599E+0	1.217E+1
-4.051E-2	5.580E+0	1.231E+1
-4.376E-2	5.521E+0	1.247E+1
-3.565E-2	5.544E+0	1.233E+1
-3.565E-2	5.589E+0	1.228E+1
-4.051E-2	5.576E+0	1.238E+1
-4.214E-2	5.580E+0	1.239E+1
-3.565E-2	5.664E+0	1.240E+1
-3.403E-2	5.573E+0	1.229E+1
-4.051E-2	5.645E+0	1.239E+1
-4.051E-2	5.528E+0	1.242E+1
-3.403E-2	5.658E+0	1.244E+1
-3.240E-2	5.525E+0	1.229E+1
-4.214E-2	5.602E+0	1.225E+1
-4.214E-2	5.654E+0	1.238E+1
-3.403E-2	5.641E+0	1.233E+1
-3.403E-2	5.677E+0	1.236E+1
-4.051E-2	5.567E+0	1.226E+1
-3.889E-2	5.544E+0	1.227E+1
-3.727E-2	5.505E+0	1.228E+1
-3.403E-2	5.586E+0	1.224E+1
-4.051E-2	5.541E+0	1.230E+1
-3.889E-2	5.550E+0	1.243E+1
-3.565E-2	5.586E+0	1.234E+1
-3.727E-2	5.583E+0	1.234E+1
-4.538E-2	5.580E+0	1.240E+1
-4.214E-2	5.670E+0	1.237E+1
-3.078E-2	5.589E+0	1.245E+1
-3.240E-2	5.580E+0	1.235E+1
-4.214E-2	5.641E+0	1.234E+1
-4.051E-2	5.602E+0	1.232E+1
-3.403E-2	5.632E+0	1.240E+1
-3.727E-2	5.567E+0	1.240E+1
-4.051E-2	5.667E+0	1.233E+1
-4.214E-2	5.651E+0	1.225E+1
-3.403E-2	5.547E+0	1.230E+1
-3.727E-2	5.687E+0	1.240E+1
-4.214E-2	5.619E+0	1.242E+1
-4.051E-2	5.635E+0	1.231E+1
-3.727E-2	5.599E+0	1.253E+1
-3.565E-2	5.619E+0	1.226E+1
-4.214E-2	5.645E+0	1.218E+1
-4.051E-2	5.573E+0	1.233E+1
-3.565E-2	5.586E+0	1.241E+1
-3.727E-2	5.544E+0	1.229E+1
-4.051E-2	5.563E+0	1.232E+1
-4.376E-2	5.651E+0	1.234E+1
-3.403E-2	5.602E+0	1.240E+1
-3.727E-2	5.729E+0	1.230E+1
-4.376E-2	5.645E+0	1.240E+1
-4.051E-2	5.593E+0	1.233E+1
-3.403E-2	5.615E+0	1.242E+1
-3.565E-2	5.589E+0	1.232E+1
-4.051E-2	5.521E+0	1.229E+1
-4.214E-2	5.580E+0	1.222E+1
-3.403E-2	5.593E+0	1.230E+1
-3.727E-2	5.486E+0	1.235E+1
-4.214E-2	5.654E+0	1.244E+1
-3.889E-2	5.593E+0	1.239E+1
-3.565E-2	5.628E+0	1.230E+1
-3.727E-2	5.573E+0	1.226E+1
-4.214E-2	5.589E+0	1.233E+1
-4.051E-2	5.606E+0	1.239E+1
-3.403E-2	5.512E+0	1.243E+1
-3.403E-2	5.550E+0	1.234E+1
-3.889E-2	5.622E+0	1.239E+1
-4.214E-2	5.586E+0	1.248E+1
-3.565E-2	5.680E+0	1.230E+1
-3.565E-2	5.560E+0	1.227E+1
-3.889E-2	5.599E+0	1.247E+1
-4.051E-2	5.570E+0	1.225E+1
-3.403E-2	5.651E+0	1.245E+1
-3.403E-2	5.550E+0	1.238E+1
-4.051E-2	5.567E+0	1.226E+1
-3.889E-2	5.541E+0	1.228E+1
-3.403E-2	5.580E+0	1.240E+1
-3.889E-2	5.609E+0	1.242E+1
-4.214E-2	5.648E+0	1.231E+1
-4.376E-2	5.534E+0	1.235E+1
-3.403E-2	5.573E+0	1.235E+1
-3.240E-2	5.563E+0	1.231E+1
-4.214E-2	5.573E+0	1.248E+1
-3.889E-2	5.505E+0	1.223E+1
-3.403E-2	5.512E+0	1.237E+1
-3.565E-2	5.528E+0	1.235E+1
-4.214E-2	5.563E+0	1.229E+1
-4.214E-2	5.612E+0	1.226E+1
-3.403E-2	5.589E+0	1.229E+1
-3.727E-2	5.560E+0	1.228E+1
-4.214E-2	5.563E+0	1.235E+1
-4.214E-2	5.596E+0	1.228E+1
-3.240E-2	5.502E+0	1.229E+1
-3.240E-2	5.609E+0	1.236E+1
-4.214E-2	5.541E+0	1.248E+1
-4.051E-2	5.625E+0	1.226E+1
-3.403E-2	5.573E+0	1.233E+1
-3.565E-2	5.589E+0	1.238E+1
-4.051E-2	5.492E+0	1.230E+1
-3.889E-2	5.589E+0	1.249E+1
-3.565E-2	5.635E+0	1.231E+1
-3.565E-2	5.596E+0	1.228E+1
-4.051E-2	5.589E+0	1.237E+1
-4.214E-2	5.690E+0	1.249E+1
-3.565E-2	5.722E+0	1.236E+1
-3.565E-2	5.541E+0	1.233E+1
-4.051E-2	5.596E+0	1.222E+1
-4.051E-2	5.628E+0	1.234E+1
-3.727E-2	5.635E+0	1.242E+1
-3.727E-2	5.599E+0	1.230E+1
-4.051E-2	5.658E+0	1.233E+1
-4.376E-2	5.499E+0	1.225E+1
-3.565E-2	5.573E+0	1.241E+1
-3.727E-2	5.573E+0	1.238E+1
-4.051E-2	5.583E+0	1.227E+1
-3.889E-2	5.628E+0	1.222E+1
-3.240E-2	5.586E+0	1.229E+1
-3.240E-2	5.606E+0	1.219E+1
-3.889E-2	5.619E+0	1.232E+1
-3.889E-2	5.606E+0	1.231E+1
-3.403E-2	5.580E+0	1.234E+1
-3.565E-2	5.664E+0	1.229E+1
-4.376E-2	5.537E+0	1.234E+1
-4.051E-2	5.658E+0	1.229E+1
-3.240E-2	5.567E+0	1.239E+1
-3.565E-2	5.583E+0	1.231E+1
-4.376E-2	5.502E+0	1.242E+1
-4.214E-2	5.593E+0	1.228E+1
-3.565E-2	5.619E+0	1.243E+1
-3.240E-2	5.557E+0	1.225E+1
-4.214E-2	5.550E+0	1.245E+1
-4.214E-2	5.622E+0	1.241E+1
-3.240E-2	5.583E+0	1.224E+1
-3.240E-2	5.547E+0	1.236E+1
-4.051E-2	5.583E+0	1.244E+1
-4.051E-2	5.625E+0	1.228E+1
-3.240E-2	5.586E+0	1.245E+1
-3.565E-2	5.593E+0	1.231E+1
-4.538E-2	5.615E+0	1.233E+1
-4.051E-2	5.525E+0	1.228E+1
-3.240E-2	5.576E+0	1.226E+1
-3.565E-2	5.557E+0	1.222E+1
-4.051E-2	5.589E+0	1.221E+1
-4.051E-2	5.547E+0	1.228E+1
-3.565E-2	5.615E+0	1.229E+1
-3.240E-2	5.547E+0	1.225E+1
-4.214E-2	5.654E+0	1.224E+1
-3.889E-2	5.658E+0	1.238E+1
-3.565E-2	5.482E+0	1.212E+1
-3.565E-2	5.512E+0	1.237E+1
-4.051E-2	5.544E+0	1.232E+1
-4.051E-2	5.651E+0	1.225E+1
-3.403E-2	5.512E+0	1.224E+1
-3.240E-2	5.554E+0	1.236E+1
-4.051E-2	5.658E+0	1.222E+1
-4.051E-2	5.567E+0	1.234E+1
-3.565E-2	5.615E+0	1.224E+1
-3.403E-2	5.661E+0	1.223E+1
-4.051E-2	5.606E+0	1.236E+1
-4.376E-2	5.632E+0	1.241E+1
-3.403E-2	5.648E+0	1.226E+1
-3.403E-2	5.521E+0	1.240E+1
-4.376E-2	5.583E+0	1.226E+1
-4.051E-2	5.583E+0	1.225E+1
-3.565E-2	5.541E+0	1.239E+1
-3.403E-2	5.534E+0	1.226E+1
-3.889E-2	5.612E+0	1.236E+1
-4.214E-2	5.635E+0	1.224E+1
-3.403E-2	5.563E+0	1.222E+1
-3.727E-2	5.563E+0	1.226E+1
-4.051E-2	5.696E+0	1.229E+1
-4.376E-2	5.563E+0	1.230E+1
-3.565E-2	5.615E+0	1.214E+1
-3.565E-2	5.635E+0	1.237E+1
-4.214E-2	5.586E+0	1.243E+1
-4.376E-2	5.609E+0	1.240E+1
-3.078E-2	5.638E+0	1.237E+1
-3.403E-2	5.700E+0	1.230E+1
-4.214E-2	5.632E+0	1.231E+1
-4.051E-2	5.609E+0	1.228E+1
-3.565E-2	5.550E+0	1.237E+1
-3.727E-2	5.693E+0	1.229E+1
-4.051E-2	5.583E+0	1.232E+1
-4.214E-2	5.651E+0	1.223E+1
-3.565E-2	5.602E+0	1.232E+1
-3.727E-2	5.479E+0	1.232E+1
-4.051E-2	5.602E+0	1.228E+1
-4.376E-2	5.557E+0	1.234E+1
-3.403E-2	5.570E+0	1.226E+1
-3.727E-2	5.674E+0	1.224E+1
-4.051E-2	5.567E+0	1.229E+1
-4.214E-2	5.632E+0	1.233E+1
-3.727E-2	5.651E+0	1.231E+1
-3.240E-2	5.586E+0	1.234E+1
-4.051E-2	5.580E+0	1.229E+1
-3.889E-2	5.573E+0	1.238E+1
-3.240E-2	5.619E+0	1.233E+1
-3.403E-2	5.609E+0	1.240E+1
-4.376E-2	5.654E+0	1.237E+1
-4.376E-2	5.693E+0	1.225E+1
-3.565E-2	5.521E+0	1.228E+1
-3.403E-2	5.638E+0	1.227E+1
-4.214E-2	5.563E+0	1.227E+1
-4.051E-2	5.525E+0	1.235E+1
-3.403E-2	5.599E+0	1.228E+1
-3.403E-2	5.573E+0	1.220E+1
-4.538E-2	5.541E+0	1.216E+1
-4.051E-2	5.544E+0	1.235E+1
-3.565E-2	5.544E+0	1.216E+1
-3.403E-2	5.638E+0	1.239E+1
-4.051E-2	5.580E+0	1.228E+1
-4.214E-2	5.651E+0	1.227E+1
-3.403E-2	5.508E+0	1.237E+1
-3.240E-2	5.534E+0	1.220E+1
-3.889E-2	5.615E+0	1.238E+1
-4.051E-2	5.628E+0	1.218E+1
-3.565E-2	5.576E+0	1.231E+1
-3.565E-2	5.573E+0	1.233E+1
-4.376E-2	5.648E+0	1.233E+1
-4.051E-2	5.658E+0	1.231E+1
-3.565E-2	5.557E+0	1.224E+1
-3.565E-2	5.677E+0	1.227E+1
-4.051E-2	5.615E+0	1.234E+1
-4.214E-2	5.547E+0	1.228E+1
-3.565E-2	5.583E+0	1.246E+1
-3.403E-2	5.544E+0	1.224E+1
-3.889E-2	5.489E+0	1.227E+1
-4.214E-2	5.554E+0	1.223E+1
-3.403E-2	5.547E+0	1.229E+1
-3.727E-2	5.632E+0	1.234E+1
-4.538E-2	5.560E+0	1.219E+1
-4.214E-2	5.635E+0	1.242E+1
-3.403E-2	5.589E+0	1.233E+1
-3.727E-2	5.567E+0	1.226E+1
-4.214E-2	5.593E+0	1.231E+1
-4.051E-2	5.628E+0	1.240E+1
-3.727E-2	5.680E+0	1.242E+1
-3.565E-2	5.615E+0	1.221E+1
-4.214E-2	5.606E+0	1.224E+1
-4.214E-2	5.664E+0	1.236E+1
-3.565E-2	5.612E+0	1.217E+1
-3.565E-2	5.576E+0	1.232E+1
-4.214E-2	5.473E+0	1.235E+1
-4.051E-2	5.550E+0	1.214E+1
-3.565E-2	5.482E+0	1.240E+1
-3.240E-2	5.593E+0	1.221E+1
-4.214E-2	5.625E+0	1.230E+1
-4.214E-2	5.404E+0	1.242E+1
-3.565E-2	5.567E+0	1.240E+1
-3.565E-2	5.586E+0	1.236E+1
-4.214E-2	5.489E+0	1.248E+1
-4.214E-2	5.576E+0	1.227E+1
-3.240E-2	5.576E+0	1.255E+1
-3.727E-2	5.560E+0	1.234E+1
-3.889E-2	5.528E+0	1.228E+1
-4.376E-2	5.589E+0	1.212E+1
-3.240E-2	5.583E+0	1.229E+1
-3.565E-2	5.573E+0	1.240E+1
-4.051E-2	5.570E+0	1.240E+1
-4.051E-2	5.609E+0	1.236E+1
-3.565E-2	5.573E+0	1.227E+1
-3.565E-2	5.515E+0	1.230E+1
-4.214E-2	5.609E+0	1.232E+1
-3.889E-2	5.557E+0	1.238E+1
-3.565E-2	5.528E+0	1.247E+1
-3.403E-2	5.606E+0	1.223E+1
-4.376E-2	5.554E+0	1.228E+1
-4.051E-2	5.492E+0	1.233E+1
-3.240E-2	5.625E+0	1.225E+1
-3.403E-2	5.602E+0	1.227E+1
-4.214E-2	5.609E+0	1.226E+1
-4.051E-2	5.606E+0	1.237E+1
-3.565E-2	5.534E+0	1.225E+1
-3.727E-2	5.521E+0	1.237E+1
-4.214E-2	5.609E+0	1.230E+1
-4.214E-2	5.505E+0	1.230E+1
-3.403E-2	5.583E+0	1.226E+1
-3.565E-2	5.583E+0	1.237E+1
-4.376E-2	5.632E+0	1.229E+1
-4.214E-2	5.586E+0	1.229E+1
-3.565E-2	5.541E+0	1.239E+1
-3.565E-2	5.528E+0	1.236E+1
-3.889E-2	5.687E+0	1.223E+1
-4.214E-2	5.469E+0	1.240E+1
-3.403E-2	5.521E+0	1.240E+1
-3.727E-2	5.654E+0	1.228E+1
-4.051E-2	5.586E+0	1.221E+1
-4.051E-2	5.638E+0	1.222E+1
-3.565E-2	5.567E+0	1.230E+1
-3.403E-2	5.547E+0	1.232E+1
-4.051E-2	5.635E+0	1.241E+1
-4.214E-2	5.580E+0	1.233E+1
-3.403E-2	5.625E+0	1.224E+1
-3.565E-2	5.622E+0	1.228E+1
-3.889E-2	5.567E+0	1.228E+1
-3.889E-2	5.615E+0	1.233E+1
-3.240E-2	5.586E+0	1.228E+1
-3.727E-2	5.567E+0	1.227E+1
-4.214E-2	5.586E+0	1.249E+1
-4.051E-2	5.625E+0	1.231E+1
-3.240E-2	5.596E+0	1.224E+1
-3.565E-2	5.495E+0	1.241E+1
-4.051E-2	5.586E+0	1.218E+1
-3.889E-2	5.576E+0	1.234E+1
-3.240E-2	5.661E+0	1.238E+1
-3.565E-2	5.619E+0	1.241E+1
-4.051E-2	5.722E+0	1.235E+1
-4.051E-2	5.602E+0	1.224E+1
-3.565E-2	5.638E+0	1.239E+1
-3.403E-2	5.593E+0	1.231E+1
-4.051E-2	5.537E+0	1.232E+1
-3.889E-2	5.573E+0	1.229E+1
-3.565E-2	5.537E+0	1.235E+1
-3.565E-2	5.602E+0	1.228E+1
-4.051E-2	5.576E+0	1.249E+1
-4.051E-2	5.654E+0	1.230E+1
-3.403E-2	5.573E+0	1.229E+1
-3.565E-2	5.515E+0	1.234E+1
-4.376E-2	5.593E+0	1.231E+1
-4.214E-2	5.638E+0	1.228E+1
-3.403E-2	5.537E+0	1.242E+1
-3.889E-2	5.521E+0	1.243E+1
-4.214E-2	5.557E+0	1.243E+1
-3.889E-2	5.560E+0	1.240E+1
-3.240E-2	5.508E+0	1.231E+1
-3.889E-2	5.547E+0	1.229E+1
-4.538E-2	5.583E+0	1.235E+1
-4.376E-2	5.570E+0	1.228E+1
-3.403E-2	5.619E+0	1.232E+1
-4.051E-2	5.667E+0	1.224E+1
-3.889E-2	5.531E+0	1.237E+1
-4.051E-2	5.512E+0	1.239E+1
-3.565E-2	5.583E+0	1.223E+1
-3.240E-2	5.654E+0	1.228E+1
-4.214E-2	5.628E+0	1.228E+1
-4.051E-2	5.580E+0	1.237E+1
-3.565E-2	5.570E+0	1.223E+1
-3.565E-2	5.622E+0	1.235E+1
-3.889E-2	5.648E+0	1.226E+1
-4.214E-2	5.560E+0	1.227E+1
-3.403E-2	5.589E+0	1.242E+1
-3.565E-2	5.518E+0	1.225E+1
-3.889E-2	5.531E+0	1.241E+1
-4.214E-2	5.576E+0	1.226E+1
-3.403E-2	5.528E+0	1.247E+1
-3.565E-2	5.596E+0	1.212E+1
-4.214E-2	5.625E+0	1.232E+1
-4.214E-2	5.541E+0	1.235E+1
-3.240E-2	5.664E+0	1.240E+1
-3.403E-2	5.599E+0	1.240E+1
-4.376E-2	5.606E+0	1.233E+1
-3.889E-2	5.547E+0	1.235E+1
-3.565E-2	5.645E+0	1.238E+1
-3.403E-2	5.476E+0	1.231E+1
-4.214E-2	5.654E+0	1.235E+1
-3.727E-2	5.534E+0	1.244E+1
-3.403E-2	5.602E+0	1.237E+1
-3.565E-2	5.606E+0	1.235E+1
-4.214E-2	5.622E+0	1.239E+1
-4.214E-2	5.525E+0	1.216E+1
-3.240E-2	5.537E+0	1.240E+1
-3.565E-2	5.661E+0	1.228E+1
-4.214E-2	5.518E+0	1.245E+1
-3.889E-2	5.680E+0	1.223E+1
-3.403E-2	5.648E+0	1.231E+1
-3.727E-2	5.554E+0	1.229E+1
-4.376E-2	5.593E+0	1.239E+1
-4.051E-2	5.518E+0	1.221E+1
-3.403E-2	5.612E+0	1.243E+1
-3.565E-2	5.563E+0	1.216E+1
-4.051E-2	5.635E+0	1.239E+1
-4.214E-2	5.680E+0	1.227E+1
-3.240E-2	5.570E+0	1.219E+1
-3.565E-2	5.599E+0	1.248E+1
-4.051E-2	5.570E+0	1.225E+1
-4.051E-2	5.560E+0	1.230E+1
-3.403E-2	5.599E+0	1.227E+1
-3.565E-2	5.576E+0	1.225E+1
-4.051E-2	5.499E+0	1.227E+1
-4.051E-2	5.534E+0	1.236E+1
-3.403E-2	5.677E+0	1.239E+1
-3.727E-2	5.531E+0	1.224E+1
-4.538E-2	5.450E+0	1.229E+1
-3.889E-2	5.528E+0	1.228E+1
-3.565E-2	5.709E+0	1.248E+1
-3.403E-2	5.641E+0	1.227E+1
-4.051E-2	5.677E+0	1.223E+1
-4.051E-2	5.654E+0	1.241E+1
-3.565E-2	5.534E+0	1.234E+1
-3.565E-2	5.580E+0	1.242E+1
-4.214E-2	5.667E+0	1.240E+1
-4.051E-2	5.648E+0	1.230E+1
-3.240E-2	5.664E+0	1.232E+1
-3.889E-2	5.612E+0	1.231E+1
-3.889E-2	5.547E+0	1.241E+1
-3.727E-2	5.583E+0	1.224E+1
-3.240E-2	5.492E+0	1.230E+1
-3.403E-2	5.576E+0	1.247E+1
-4.376E-2	5.505E+0	1.241E+1
-4.214E-2	5.541E+0	1.223E+1
-3.727E-2	5.583E+0	1.236E+1
-3.403E-2	5.563E+0	1.235E+1
-4.214E-2	5.573E+0	1.245E+1
-4.214E-2	5.554E+0	1.226E+1
-3.403E-2	5.541E+0	1.238E+1
-3.403E-2	5.625E+0	1.230E+1
-4.051E-2	5.612E+0	1.240E+1
-3.889E-2	5.593E+0	1.222E+1
-3.565E-2	5.560E+0	1.240E+1
-3.240E-2	5.661E+0	1.229E+1
-4.376E-2	5.492E+0	1.227E+1
-4.051E-2	5.589E+0	1.233E+1
-3.403E-2	5.635E+0	1.230E+1
-3.727E-2	5.615E+0	1.231E+1
-4.376E-2	5.638E+0	1.239E+1
-4.214E-2	5.534E+0	1.227E+1
-3.403E-2	5.615E+0	1.236E+1
-3.240E-2	5.625E+0	1.243E+1
-4.376E-2	5.570E+0	1.244E+1
-4.214E-2	5.502E+0	1.237E+1
-3.240E-2	5.606E+0	1.232E+1
-3.403E-2	5.534E+0	1.228E+1
-4.376E-2	5.635E+0	1.241E+1
-3.889E-2	5.576E+0	1.232E+1
-3.240E-2	5.583E+0	1.232E+1
-3.727E-2	5.550E+0	1.214E+1
-4.376E-2	5.580E+0	1.235E+1
-3.889E-2	5.534E+0	1.233E+1
-3.403E-2	5.554E+0	1.227E+1
-3.889E-2	5.670E+0	1.222E+1
-4.214E-2	5.645E+0	1.228E+1
-4.051E-2	5.537E+0	1.233E+1
-3.565E-2	5.615E+0	1.220E+1
-3.727E-2	5.563E+0	1.222E+1
-4.214E-2	5.576E+0	1.232E+1
-3.889E-2	5.560E+0	1.225E+1
-3.240E-2	5.596E+0	1.229E+1
-3.565E-2	5.625E+0	1.239E+1
-4.214E-2	5.515E+0	1.226E+1
-3.889E-2	5.609E+0	1.251E+1
-3.240E-2	5.599E+0	1.224E+1
-3.565E-2	5.619E+0	1.227E+1
-4.214E-2	5.554E+0	1.227E+1
-3.889E-2	5.596E+0	1.227E+1
-3.565E-2	5.625E+0	1.215E+1
-3.403E-2	5.576E+0	1.232E+1
-4.214E-2	5.625E+0	1.239E+1
-3.889E-2	5.580E+0	1.242E+1
-3.727E-2	5.576E+0	1.246E+1
-3.565E-2	5.609E+0	1.223E+1
-4.214E-2	5.541E+0	1.238E+1
-4.051E-2	5.583E+0	1.219E+1
-3.240E-2	5.557E+0	1.234E+1
-3.565E-2	5.550E+0	1.222E+1
-4.051E-2	5.599E+0	1.239E+1
-4.051E-2	5.573E+0	1.236E+1
-3.403E-2	5.554E+0	1.246E+1
-3.403E-2	5.615E+0	1.222E+1
-3.889E-2	5.583E+0	1.237E+1
-4.051E-2	5.570E+0	1.243E+1
-3.403E-2	5.550E+0	1.224E+1
-3.565E-2	5.570E+0	1.224E+1
-4.051E-2	5.596E+0	1.234E+1
-4.051E-2	5.645E+0	1.230E+1
-3.078E-2	5.573E+0	1.232E+1
-3.403E-2	5.505E+0	1.225E+1
-4.376E-2	5.606E+0	1.224E+1
-4.051E-2	5.550E+0	1.231E+1
-3.403E-2	5.625E+0	1.234E+1
-3.727E-2	5.563E+0	1.232E+1
-4.214E-2	5.525E+0	1.222E+1
-3.889E-2	5.635E+0	1.238E+1
-3.889E-2	5.596E+0	1.241E+1
-3.565E-2	5.580E+0	1.226E+1
-4.051E-2	5.638E+0	1.237E+1
-4.051E-2	5.583E+0	1.234E+1
-3.403E-2	5.628E+0	1.240E+1
-3.403E-2	5.576E+0	1.234E+1
-3.889E-2	5.583E+0	1.241E+1
-3.889E-2	5.576E+0	1.237E+1
-3.727E-2	5.654E+0	1.243E+1
-3.403E-2	5.628E+0	1.218E+1
-4.214E-2	5.599E+0	1.226E+1
-4.214E-2	5.576E+0	1.219E+1
-3.078E-2	5.658E+0	1.225E+1
-3.403E-2	5.606E+0	1.230E+1
-4.376E-2	5.661E+0	1.215E+1
-4.214E-2	5.573E+0	1.228E+1
-3.240E-2	5.628E+0	1.230E+1
-3.240E-2	5.589E+0	1.238E+1
-4.051E-2	5.557E+0	1.221E+1
-4.051E-2	5.612E+0	1.240E+1
-3.403E-2	5.619E+0	1.228E+1
-3.727E-2	5.567E+0	1.220E+1
-4.051E-2	5.645E+0	1.225E+1
-4.051E-2	5.554E+0	1.233E+1
-3.403E-2	5.593E+0	1.237E+1
-3.565E-2	5.615E+0	1.226E+1
-3.889E-2	5.593E+0	1.231E+1
-4.051E-2	5.615E+0	1.228E+1
-3.403E-2	5.583E+0	1.227E+1
-3.565E-2	5.550E+0	1.225E+1
-4.051E-2	5.495E+0	1.229E+1
-4.051E-2	5.557E+0	1.228E+1
-3.240E-2	5.560E+0	1.225E+1
-3.727E-2	5.654E+0	1.229E+1
-3.727E-2	5.554E+0	1.225E+1
-3.889E-2	5.602E+0	1.228E+1
-3.403E-2	5.534E+0	1.240E+1
-3.403E-2	5.632E+0	1.228E+1
-4.376E-2	5.625E+0	1.236E+1
-4.214E-2	5.531E+0	1.229E+1
-3.403E-2	5.560E+0	1.229E+1
-3.565E-2	5.580E+0	1.229E+1
-4.214E-2	5.557E+0	1.230E+1
-3.889E-2	5.547E+0	1.221E+1
-3.403E-2	5.570E+0	1.240E+1
-3.889E-2	5.512E+0	1.232E+1
-3.889E-2	5.596E+0	1.234E+1
-4.214E-2	5.502E+0	1.225E+1
-3.727E-2	5.586E+0	1.231E+1
-3.403E-2	5.619E+0	1.230E+1
-4.376E-2	5.638E+0	1.235E+1
-4.051E-2	5.512E+0	1.218E+1
-3.240E-2	5.612E+0	1.244E+1
-3.565E-2	5.541E+0	1.232E+1
-4.376E-2	5.560E+0	1.235E+1
-4.051E-2	5.521E+0	1.229E+1
-3.727E-2	5.576E+0	1.244E+1
-3.403E-2	5.515E+0	1.234E+1
-4.376E-2	5.596E+0	1.216E+1
-4.051E-2	5.550E+0	1.217E+1
-3.403E-2	5.560E+0	1.233E+1
-3.565E-2	5.541E+0	1.225E+1
-4.376E-2	5.586E+0	1.238E+1
-3.889E-2	5.469E+0	1.236E+1
-3.240E-2	5.648E+0	1.227E+1
-3.727E-2	5.628E+0	1.237E+1
-4.214E-2	5.632E+0	1.223E+1
-4.051E-2	5.492E+0	1.233E+1
-3.403E-2	5.606E+0	1.257E+1
-3.403E-2	5.593E+0	1.225E+1
-4.051E-2	5.596E+0	1.218E+1
-4.051E-2	5.615E+0	1.234E+1
-3.240E-2	5.570E+0	1.230E+1
-3.727E-2	5.567E+0	1.238E+1
-4.214E-2	5.583E+0	1.232E+1
-4.051E-2	5.495E+0	1.237E+1
-3.565E-2	5.505E+0	1.222E+1
-3.403E-2	5.687E+0	1.224E+1
-4.214E-2	5.541E+0	1.227E+1
-4.051E-2	5.563E+0	1.239E+1
-3.403E-2	5.641E+0	1.234E+1
-3.403E-2	5.534E+0	1.232E+1
-4.051E-2	5.563E+0	1.223E+1
-4.051E-2	5.680E+0	1.231E+1
-3.403E-2	5.641E+0	1.234E+1
-3.403E-2	5.547E+0	1.231E+1
-4.214E-2	5.583E+0	1.225E+1
-4.051E-2	5.466E+0	1.233E+1
-3.565E-2	5.664E+0	1.226E+1
-3.727E-2	5.583E+0	1.226E+1
-4.538E-2	5.528E+0	1.237E+1
-3.889E-2	5.596E+0	1.240E+1
-3.240E-2	5.576E+0	1.228E+1
-3.403E-2	5.606E+0	1.231E+1
-4.051E-2	5.628E+0	1.228E+1
-3.889E-2	5.521E+0	1.233E+1
-3.403E-2	5.615E+0	1.226E+1
-3.565E-2	5.580E+0	1.231E+1
-4.376E-2	5.570E+0	1.216E+1
-3.727E-2	5.567E+0	1.243E+1
-3.240E-2	5.677E+0	1.245E+1
-3.403E-2	5.599E+0	1.228E+1
-4.376E-2	5.638E+0	1.246E+1
-4.051E-2	5.606E+0	1.229E+1
-3.240E-2	5.583E+0	1.228E+1
-3.565E-2	5.625E+0	1.223E+1
-4.214E-2	5.602E+0	1.236E+1
-4.051E-2	5.612E+0	1.243E+1
-3.403E-2	5.599E+0	1.227E+1
-3.727E-2	5.609E+0	1.235E+1
-4.051E-2	5.632E+0	1.234E+1
-4.051E-2	5.765E+0	1.227E+1
-3.565E-2	5.722E+0	1.232E+1
-3.565E-2	5.589E+0	1.221E+1
-4.214E-2	5.570E+0	1.224E+1
-3.889E-2	5.586E+0	1.236E+1
-3.240E-2	5.576E+0	1.235E+1
-3.565E-2	5.550E+0	1.224E+1
-4.214E-2	5.628E+0	1.229E+1
-4.214E-2	5.541E+0	1.231E+1
-3.240E-2	5.593E+0	1.228E+1
-3.565E-2	5.547E+0	1.234E+1
-4.214E-2	5.586E+0	1.220E+1
-4.214E-2	5.596E+0	1.231E+1
-3.403E-2	5.589E+0	1.225E+1
-3.727E-2	5.482E+0	1.232E+1
-4.214E-2	5.576E+0	1.229E+1
-3.889E-2	5.557E+0	1.237E+1
-3.565E-2	5.615E+0	1.237E+1
-3.727E-2	5.544E+0	1.228E+1
-4.214E-2	5.609E+0	1.238E+1
-4.214E-2	5.567E+0	1.228E+1
-3.565E-2	5.609E+0	1.240E+1
-3.403E-2	5.648E+0	1.240E+1
-4.376E-2	5.518E+0	1.222E+1
-3.889E-2	5.709E+0	1.230E+1
-3.403E-2	5.573E+0	1.228E+1
-3.889E-2	5.654E+0	1.226E+1
-4.214E-2	5.557E+0	1.228E+1
-3.727E-2	5.537E+0	1.233E+1
-3.078E-2	5.583E+0	1.224E+1
-3.403E-2	5.525E+0	1.232E+1
-4.214E-2	5.674E+0	1.230E+1
-4.051E-2	5.606E+0	1.216E+1
-2.916E-2	5.570E+0	1.241E+1
-3.889E-2	5.619E+0	1.233E+1
-4.051E-2	5.606E+0	1.243E+1
-4.214E-2	5.641E+0	1.234E+1
-3.565E-2	5.599E+0	1.228E+1
-3.727E-2	5.586E+0	1.230E+1
-4.051E-2	5.563E+0	1.231E+1
-4.214E-2	5.554E+0	1.224E+1
-3.565E-2	5.619E+0	1.227E+1
-3.565E-2	5.703E+0	1.232E+1
-4.051E-2	5.648E+0	1.226E+1
-4.214E-2	5.505E+0	1.223E+1
-3.403E-2	5.541E+0	1.239E+1
-3.403E-2	5.648E+0	1.234E+1
-4.214E-2	5.632E+0	1.228E+1
-3.889E-2	5.518E+0	1.234E+1
-3.565E-2	5.683E+0	1.220E+1
-4.051E-2	5.567E+0	1.235E+1
-4.214E-2	5.615E+0	1.232E+1
-3.727E-2	5.544E+0	1.254E+1
-3.240E-2	5.648E+0	1.231E+1
-3.403E-2	5.541E+0	1.233E+1
-3.889E-2	5.554E+0	1.237E+1
-4.214E-2	5.638E+0	1.225E+1
-3.078E-2	5.583E+0	1.227E+1
-3.403E-2	5.645E+0	1.241E+1
-4.214E-2	5.515E+0	1.223E+1
-4.214E-2	5.544E+0	1.230E+1
-3.240E-2	5.583E+0	1.217E+1
-3.727E-2	5.570E+0	1.234E+1
-4.214E-2	5.521E+0	1.221E+1
-4.214E-2	5.586E+0	1.220E+1
-3.565E-2	5.495E+0	1.231E+1
-3.727E-2	5.609E+0	1.227E+1
-4.376E-2	5.492E+0	1.240E+1
-4.051E-2	5.709E+0	1.218E+1
-3.403E-2	5.560E+0	1.237E+1
-3.727E-2	5.570E+0	1.240E+1
-4.051E-2	5.573E+0	1.232E+1
-4.376E-2	5.589E+0	1.234E+1
-3.240E-2	5.525E+0	1.243E+1
-3.565E-2	5.495E+0	1.236E+1
-4.051E-2	5.576E+0	1.237E+1
-3.889E-2	5.541E+0	1.227E+1
-3.403E-2	5.547E+0	1.223E+1
-3.403E-2	5.512E+0	1.232E+1
-4.538E-2	5.557E+0	1.227E+1
-4.051E-2	5.583E+0	1.248E+1
-3.078E-2	5.541E+0	1.234E+1
-3.240E-2	5.632E+0	1.237E+1
-4.538E-2	5.505E+0	1.239E+1
-4.214E-2	5.622E+0	1.234E+1
-3.403E-2	5.521E+0	1.237E+1
-3.889E-2	5.635E+0	1.215E+1
-4.051E-2	5.576E+0	1.230E+1
-4.051E-2	5.648E+0	1.224E+1
-3.240E-2	5.531E+0	1.225E+1
-3.727E-2	5.654E+0	1.244E+1
-4.051E-2	5.599E+0	1.230E+1
-3.889E-2	5.609E+0	1.228E+1
-3.240E-2	5.612E+0	1.220E+1
-3.727E-2	5.612E+0	1.240E+1
-4.376E-2	5.625E+0	1.231E+1
-4.051E-2	5.625E+0	1.221E+1
-3.403E-2	5.554E+0	1.240E+1
-3.565E-2	5.531E+0	1.221E+1
-4.376E-2	5.525E+0	1.229E+1
-4.051E-2	5.563E+0	1.242E+1
-3.403E-2	5.489E+0	1.233E+1
-3.727E-2	5.534E+0	1.224E+1
-4.214E-2	5.576E+0	1.245E+1
-3.889E-2	5.596E+0	1.238E+1
-3.240E-2	5.563E+0	1.235E+1
-3.403E-2	5.570E+0	1.240E+1
-4.214E-2	5.635E+0	1.231E+1
-4.376E-2	5.615E+0	1.239E+1
-3.078E-2	5.557E+0	1.216E+1
-3.727E-2	5.570E+0	1.219E+1
-4.051E-2	5.554E+0	1.241E+1
-4.214E-2	5.534E+0	1.237E+1
-3.403E-2	5.703E+0	1.222E+1
-3.403E-2	5.615E+0	1.227E+1
-4.376E-2	5.502E+0	1.225E+1
-4.051E-2	5.541E+0	1.227E+1
-3.565E-2	5.622E+0	1.231E+1
-3.565E-2	5.645E+0	1.240E+1
-4.376E-2	5.658E+0	1.227E+1
-3.889E-2	5.554E+0	1.239E+1
-3.565E-2	5.599E+0	1.230E+1
-3.565E-2	5.645E+0	1.237E+1
-4.376E-2	5.550E+0	1.235E+1
-3.889E-2	5.661E+0	1.210E+1
-3.240E-2	5.573E+0	1.222E+1
-3.727E-2	5.576E+0	1.233E+1
-4.214E-2	5.703E+0	1.236E+1
-4.051E-2	5.589E+0	1.242E+1
-3.240E-2	5.619E+0	1.240E+1
-3.240E-2	5.518E+0	1.232E+1
-4.214E-2	5.589E+0	1.247E+1
-3.889E-2	5.599E+0	1.234E+1
-3.403E-2	5.586E+0	1.218E+1
-3.889E-2	5.576E+0	1.237E+1
-4.051E-2	5.632E+0	1.229E+1
-4.051E-2	5.580E+0	1.232E+1
-3.403E-2	5.661E+0	1.223E+1
-3.727E-2	5.557E+0	1.224E+1
-4.376E-2	5.648E+0	1.230E+1
-3.727E-2	5.580E+0	1.224E+1
-3.240E-2	5.560E+0	1.238E+1
-3.565E-2	5.547E+0	1.231E+1
-4.214E-2	5.563E+0	1.237E+1
-3.727E-2	5.612E+0	1.225E+1
-3.240E-2	5.628E+0	1.239E+1
-3.727E-2	5.580E+0	1.237E+1
-4.376E-2	5.563E+0	1.227E+1
-3.889E-2	5.550E+0	1.223E+1
-3.240E-2	5.589E+0	1.234E+1
-3.727E-2	5.531E+0	1.224E+1
-4.214E-2	5.573E+0	1.217E+1
-3.889E-2	5.658E+0	1.226E+1
-3.240E-2	5.602E+0	1.234E+1
-3.727E-2	5.638E+0	1.240E+1
-4.214E-2	5.583E+0	1.231E+1
-3.889E-2	5.593E+0	1.235E+1
-3.240E-2	5.615E+0	1.224E+1
-3.403E-2	5.612E+0	1.224E+1
-4.214E-2	5.599E+0	1.239E+1
-3.727E-2	5.602E+0	1.220E+1
-3.240E-2	5.557E+0	1.240E+1
-3.565E-2	5.696E+0	1.221E+1
-4.376E-2	5.550E+0	1.227E+1
-3.889E-2	5.560E+0	1.220E+1
-3.565E-2	5.547E+0	1.224E+1
-3.727E-2	5.706E+0	1.236E+1
-3.889E-2	5.580E+0	1.231E+1
-3.889E-2	5.641E+0	1.247E+1
-3.565E-2	5.622E+0	1.230E+1
-3.727E-2	5.599E+0	1.220E+1
-4.538E-2	5.515E+0	1.231E+1
-3.889E-2	5.651E+0	1.234E+1
-3.078E-2	5.638E+0	1.233E+1
-3.565E-2	5.651E+0	1.244E+1
-4.214E-2	5.486E+0	1.230E+1
-3.889E-2	5.596E+0	1.228E+1
-3.565E-2	5.554E+0	1.232E+1
-3.565E-2	5.537E+0	1.227E+1
-4.214E-2	5.486E+0	1.230E+1
-4.051E-2	5.567E+0	1.223E+1
-3.403E-2	5.680E+0	1.234E+1
-3.727E-2	5.606E+0	1.221E+1
-4.376E-2	5.661E+0	1.226E+1
-3.727E-2	5.476E+0	1.232E+1
-3.240E-2	5.550E+0	1.232E+1
-3.889E-2	5.622E+0	1.220E+1
-4.376E-2	5.508E+0	1.240E+1
-3.889E-2	5.628E+0	1.235E+1
-3.240E-2	5.437E+0	1.234E+1
-3.403E-2	5.612E+0	1.235E+1
-4.376E-2	5.625E+0	1.217E+1
-3.889E-2	5.512E+0	1.236E+1
-3.565E-2	5.567E+0	1.233E+1
-3.403E-2	5.460E+0	1.227E+1
-4.376E-2	5.658E+0	1.239E+1
-4.051E-2	5.667E+0	1.220E+1
-3.403E-2	5.557E+0	1.235E+1
-3.565E-2	5.645E+0	1.239E+1
-4.214E-2	5.667E+0	1.234E+1
-4.051E-2	5.567E+0	1.234E+1
-3.565E-2	5.635E+0	1.246E+1
-3.727E-2	5.534E+0	1.236E+1
-4.376E-2	5.544E+0	1.249E+1
-4.051E-2	5.593E+0	1.236E+1
-3.240E-2	5.651E+0	1.233E+1
-3.889E-2	5.583E+0	1.236E+1
-4.214E-2	5.576E+0	1.236E+1
-4.051E-2	5.628E+0	1.231E+1
-3.078E-2	5.512E+0	1.234E+1
-3.727E-2	5.563E+0	1.232E+1
-4.700E-2	5.632E+0	1.232E+1
-4.051E-2	5.645E+0	1.220E+1
-3.403E-2	5.560E+0	1.224E+1
-3.565E-2	5.570E+0	1.236E+1
-4.538E-2	5.619E+0	1.240E+1
-4.051E-2	5.537E+0	1.229E+1
-3.240E-2	5.654E+0	1.222E+1
-3.565E-2	5.544E+0	1.236E+1
-4.214E-2	5.567E+0	1.222E+1
-4.214E-2	5.544E+0	1.234E+1
-3.078E-2	5.622E+0	1.232E+1
-3.727E-2	5.521E+0	1.222E+1
-4.214E-2	5.573E+0	1.253E+1
-3.727E-2	5.680E+0	1.238E+1
-3.240E-2	5.645E+0	1.240E+1
-3.727E-2	5.615E+0	1.240E+1
-4.214E-2	5.654E+0	1.243E+1
-3.727E-2	5.499E+0	1.233E+1
-3.078E-2	5.625E+0	1.237E+1
-3.565E-2	5.729E+0	1.247E+1
-4.376E-2	5.615E+0	1.228E+1
-3.727E-2	5.580E+0	1.239E+1
-3.403E-2	5.606E+0	1.229E+1
-3.565E-2	5.635E+0	1.232E+1
-4.214E-2	5.531E+0	1.234E+1
-3.889E-2	5.589E+0	1.230E+1
-3.240E-2	5.580E+0	1.232E+1
-3.727E-2	5.541E+0	1.228E+1
-4.051E-2	5.534E+0	1.229E+1
-4.051E-2	5.602E+0	1.233E+1
-3.565E-2	5.560E+0	1.237E+1
-3.727E-2	5.586E+0	1.236E+1
-4.538E-2	5.638E+0	1.234E+1
-4.051E-2	5.615E+0	1.222E+1
-3.240E-2	5.645E+0	1.231E+1
-3.565E-2	5.615E+0	1.223E+1
-4.051E-2	5.680E+0	1.235E+1
-3.889E-2	5.596E+0	1.241E+1
-3.403E-2	5.541E+0	1.240E+1
-3.403E-2	5.570E+0	1.236E+1
-4.051E-2	5.586E+0	1.232E+1
-3.889E-2	5.573E+0	1.230E+1
-3.078E-2	5.680E+0	1.240E+1
-3.565E-2	5.593E+0	1.217E+1
-4.214E-2	5.537E+0	1.234E+1
-4.051E-2	5.654E+0	1.231E+1
-3.403E-2	5.641E+0	1.232E+1
-3.565E-2	5.573E+0	1.223E+1
-4.700E-2	5.628E+0	1.220E+1
-4.051E-2	5.531E+0	1.236E+1
-3.565E-2	5.635E+0	1.221E+1
-3.565E-2	5.576E+0	1.238E+1
-3.889E-2	5.554E+0	1.230E+1
-4.214E-2	5.716E+0	1.228E+1
-3.240E-2	5.670E+0	1.226E+1
-3.565E-2	5.609E+0	1.234E+1
-4.214E-2	5.632E+0	1.219E+1
-4.051E-2	5.612E+0	1.235E+1
-3.240E-2	5.609E+0	1.256E+1
-3.889E-2	5.528E+0	1.233E+1
-4.051E-2	5.651E+0	1.231E+1
-4.051E-2	5.547E+0	1.236E+1
-3.403E-2	5.554E+0	1.237E+1
-3.565E-2	5.615E+0	1.222E+1
-4.214E-2	5.550E+0	1.228E+1
-4.051E-2	5.589E+0	1.235E+1
-3.240E-2	5.606E+0	1.227E+1
-3.889E-2	5.674E+0	1.227E+1
-4.376E-2	5.525E+0	1.227E+1
-3.889E-2	5.596E+0	1.226E+1
-3.240E-2	5.619E+0	1.234E+1
-3.565E-2	5.632E+0	1.224E+1
-4.214E-2	5.619E+0	1.231E+1
-3.889E-2	5.664E+0	1.241E+1
-3.240E-2	5.622E+0	1.247E+1
-3.565E-2	5.641E+0	1.235E+1
-4.051E-2	5.612E+0	1.232E+1
-4.051E-2	5.550E+0	1.235E+1
-3.565E-2	5.628E+0	1.243E+1
-3.727E-2	5.550E+0	1.232E+1
-4.538E-2	5.550E+0	1.243E+1
-3.889E-2	5.619E+0	1.245E+1
-3.240E-2	5.583E+0	1.223E+1
-3.565E-2	5.580E+0	1.239E+1
-4.214E-2	5.599E+0	1.234E+1
-3.889E-2	5.615E+0	1.233E+1
-3.240E-2	5.609E+0	1.224E+1
-3.565E-2	5.615E+0	1.224E+1
-4.051E-2	5.583E+0	1.227E+1
-4.051E-2	5.648E+0	1.235E+1
-3.403E-2	5.576E+0	1.224E+1
-3.727E-2	5.709E+0	1.242E+1
-4.376E-2	5.567E+0	1.217E+1
-3.889E-2	5.567E+0	1.240E+1
-3.403E-2	5.651E+0	1.231E+1
-3.240E-2	5.619E+0	1.235E+1
-4.214E-2	5.544E+0	1.228E+1
-3.727E-2	5.440E+0	1.220E+1
-3.240E-2	5.583E+0	1.235E+1
-3.565E-2	5.580E+0	1.221E+1
-4.376E-2	5.700E+0	1.228E+1
-3.727E-2	5.557E+0	1.235E+1
-3.240E-2	5.583E+0	1.230E+1
-3.565E-2	5.696E+0	1.223E+1
-4.376E-2	5.525E+0	1.205E+1
-4.051E-2	5.599E+0	1.228E+1
-3.403E-2	5.658E+0	1.223E+1
-3.727E-2	5.619E+0	1.220E+1
-4.376E-2	5.512E+0	1.230E+1
-3.889E-2	5.648E+0	1.240E+1
-3.403E-2	5.635E+0	1.237E+1
-3.565E-2	5.557E+0	1.239E+1
-4.051E-2	5.512E+0	1.234E+1
-3.727E-2	5.541E+0	1.230E+1
-3.403E-2	5.602E+0	1.222E+1
-3.565E-2	5.641E+0	1.226E+1
-4.214E-2	5.615E+0	1.239E+1
-3.889E-2	5.632E+0	1.230E+1
-3.078E-2	5.576E+0	1.231E+1
-3.727E-2	5.670E+0	1.245E+1
-4.214E-2	5.670E+0	1.234E+1
-3.889E-2	5.599E+0	1.227E+1
-3.565E-2	5.589E+0	1.224E+1
-3.565E-2	5.580E+0	1.229E+1
-4.214E-2	5.651E+0	1.230E+1
-3.727E-2	5.537E+0	1.228E+1
-3.403E-2	5.589E+0	1.241E+1
-3.403E-2	5.664E+0	1.229E+1
-4.538E-2	5.576E+0	1.240E+1
-3.565E-2	5.654E+0	1.240E+1
-3.403E-2	5.638E+0	1.240E+1
-3.727E-2	5.586E+0	1.236E+1
-4.700E-2	5.580E+0	1.228E+1
-3.727E-2	5.573E+0	1.231E+1
-3.240E-2	5.567E+0	1.219E+1
-3.727E-2	5.700E+0	1.229E+1
-4.538E-2	5.667E+0	1.236E+1
-3.565E-2	5.599E+0	1.239E+1
-3.078E-2	5.609E+0	1.236E+1
-3.565E-2	5.619E+0	1.231E+1
-4.538E-2	5.550E+0	1.232E+1
-4.051E-2	5.680E+0	1.235E+1
-3.889E-2	5.531E+0	1.241E+1
-3.889E-2	5.619E+0	1.234E+1
-4.376E-2	5.628E+0	1.237E+1
-3.727E-2	5.580E+0	1.233E+1
-3.727E-2	5.706E+0	1.227E+1
-3.727E-2	5.570E+0	1.237E+1
-4.214E-2	5.628E+0	1.233E+1
-3.889E-2	5.602E+0	1.235E+1
-3.403E-2	5.586E+0	1.234E+1
-3.565E-2	5.557E+0	1.230E+1
-4.214E-2	5.641E+0	1.226E+1
-3.727E-2	5.528E+0	1.227E+1
-3.403E-2	5.541E+0	1.219E+1
-3.403E-2	5.602E+0	1.243E+1
-4.376E-2	5.560E+0	1.226E+1
-3.889E-2	5.440E+0	1.220E+1
-3.240E-2	5.619E+0	1.237E+1
-3.727E-2	5.550E+0	1.224E+1
-4.214E-2	5.547E+0	1.237E+1
-3.889E-2	5.602E+0	1.230E+1
-3.240E-2	5.583E+0	1.235E+1
-3.565E-2	5.573E+0	1.227E+1
-4.051E-2	5.560E+0	1.245E+1
-3.889E-2	5.589E+0	1.234E+1
-3.240E-2	5.596E+0	1.244E+1
-3.727E-2	5.567E+0	1.224E+1
-4.214E-2	5.596E+0	1.232E+1
-3.565E-2	5.635E+0	1.234E+1
-3.565E-2	5.609E+0	1.221E+1
-3.727E-2	5.586E+0	1.234E+1
-4.214E-2	5.550E+0	1.239E+1
-3.727E-2	5.622E+0	1.221E+1
-3.240E-2	5.586E+0	1.240E+1
-3.727E-2	5.560E+0	1.240E+1
-4.376E-2	5.654E+0	1.239E+1
-3.889E-2	5.596E+0	1.246E+1
-3.403E-2	5.632E+0	1.236E+1
-3.403E-2	5.602E+0	1.219E+1
-4.051E-2	5.583E+0	1.236E+1
-3.727E-2	5.619E+0	1.238E+1
-3.403E-2	5.677E+0	1.234E+1
-3.727E-2	5.583E+0	1.226E+1
-4.376E-2	5.648E+0	1.217E+1
-3.889E-2	5.635E+0	1.216E+1
-3.565E-2	5.612E+0	1.244E+1
-3.727E-2	5.541E+0	1.243E+1
-4.214E-2	5.547E+0	1.229E+1
-3.727E-2	5.508E+0	1.237E+1
-3.565E-2	5.635E+0	1.222E+1
-3.727E-2	5.641E+0	1.231E+1
-4.051E-2	5.576E+0	1.223E+1
-4.051E-2	5.560E+0	1.228E+1
-3.240E-2	5.544E+0	1.235E+1
-3.889E-2	5.619E+0	1.237E+1
-3.889E-2	5.696E+0	1.227E+1
-3.403E-2	5.619E+0	1.230E+1
-3.240E-2	5.557E+0	1.234E+1
-3.565E-2	5.453E+0	1.215E+1
-4.214E-2	5.609E+0	1.227E+1
-4.051E-2	5.606E+0	1.234E+1
-3.403E-2	5.638E+0	1.235E+1
-3.889E-2	5.648E+0	1.235E+1
-4.214E-2	5.674E+0	1.226E+1
-4.051E-2	5.635E+0	1.223E+1
-3.240E-2	5.534E+0	1.226E+1
-3.889E-2	5.599E+0	1.236E+1
-4.376E-2	5.622E+0	1.237E+1
-3.889E-2	5.596E+0	1.230E+1
-3.240E-2	5.628E+0	1.217E+1
-3.565E-2	5.648E+0	1.233E+1
-4.051E-2	5.638E+0	1.227E+1
-3.727E-2	5.537E+0	1.234E+1
-3.403E-2	5.593E+0	1.234E+1
-3.727E-2	5.602E+0	1.242E+1
-4.214E-2	5.641E+0	1.238E+1
-4.051E-2	5.670E+0	1.241E+1
-3.240E-2	5.495E+0	1.229E+1
-3.889E-2	5.586E+0	1.225E+1
-4.376E-2	5.505E+0	1.226E+1
-3.727E-2	5.670E+0	1.225E+1
-3.403E-2	5.554E+0	1.229E+1
-3.727E-2	5.622E+0	1.236E+1
-4.538E-2	5.622E+0	1.239E+1
-3.889E-2	5.599E+0	1.224E+1
-3.240E-2	5.554E+0	1.227E+1
-3.565E-2	5.651E+0	1.229E+1
-4.376E-2	5.622E+0	1.228E+1
-4.051E-2	5.518E+0	1.224E+1
-3.565E-2	5.625E+0	1.240E+1
-3.727E-2	5.703E+0	1.223E+1
-4.376E-2	5.589E+0	1.248E+1
-3.727E-2	5.583E+0	1.222E+1
-3.403E-2	5.570E+0	1.235E+1
-3.403E-2	5.550E+0	1.245E+1
-4.051E-2	5.658E+0	1.245E+1
-3.889E-2	5.716E+0	1.237E+1
-3.240E-2	5.525E+0	1.240E+1
-3.727E-2	5.622E+0	1.221E+1
-4.376E-2	5.615E+0	1.227E+1
-3.889E-2	5.544E+0	1.226E+1
-3.240E-2	5.615E+0	1.224E+1
-3.889E-2	5.596E+0	1.232E+1
-4.214E-2	5.550E+0	1.232E+1
-3.727E-2	5.515E+0	1.230E+1
-3.565E-2	5.619E+0	1.228E+1
-3.727E-2	5.651E+0	1.218E+1
-4.214E-2	5.596E+0	1.230E+1
-3.727E-2	5.541E+0	1.228E+1
-3.403E-2	5.628E+0	1.234E+1
-3.727E-2	5.583E+0	1.226E+1
-4.376E-2	5.625E+0	1.229E+1
-4.051E-2	5.583E+0	1.242E+1
-2.916E-2	5.641E+0	1.216E+1
-3.565E-2	5.573E+0	1.242E+1
-4.214E-2	5.499E+0	1.231E+1
-3.727E-2	5.563E+0	1.231E+1
-3.403E-2	5.619E+0	1.241E+1
-3.889E-2	5.661E+0	1.219E+1
-4.051E-2	5.645E+0	1.223E+1
-4.051E-2	5.521E+0	1.231E+1
-3.403E-2	5.625E+0	1.219E+1
-3.727E-2	5.550E+0	1.222E+1
-4.214E-2	5.589E+0	1.218E+1
-4.051E-2	5.658E+0	1.220E+1
-3.403E-2	5.625E+0	1.226E+1
-3.727E-2	5.609E+0	1.242E+1
-4.214E-2	5.658E+0	1.215E+1
-3.889E-2	5.554E+0	1.234E+1
-3.078E-2	5.570E+0	1.230E+1
-3.889E-2	5.547E+0	1.231E+1
-4.214E-2	5.599E+0	1.222E+1
-3.565E-2	5.596E+0	1.244E+1
-3.078E-2	5.690E+0	1.230E+1
-3.565E-2	5.758E+0	1.229E+1
-4.376E-2	5.690E+0	1.229E+1
-3.889E-2	5.550E+0	1.233E+1
-3.078E-2	5.632E+0	1.226E+1
-3.889E-2	5.525E+0	1.225E+1
-4.214E-2	5.570E+0	1.232E+1
-4.051E-2	5.567E+0	1.219E+1
-3.403E-2	5.602E+0	1.234E+1
-3.727E-2	5.615E+0	1.237E+1
-4.376E-2	5.602E+0	1.220E+1
-3.889E-2	5.599E+0	1.234E+1
-3.727E-2	5.531E+0	1.241E+1
-3.727E-2	5.622E+0	1.235E+1
-4.051E-2	5.541E+0	1.223E+1
-3.727E-2	5.606E+0	1.233E+1
-3.403E-2	5.632E+0	1.236E+1
-4.051E-2	5.619E+0	1.236E+1
-4.051E-2	5.599E+0	1.229E+1
-3.565E-2	5.576E+0	1.240E+1
-3.240E-2	5.599E+0	1.240E+1
-3.889E-2	5.583E+0	1.225E+1
-4.214E-2	5.580E+0	1.225E+1
-3.889E-2	5.648E+0	1.233E+1
-3.240E-2	5.648E+0	1.226E+1
-3.727E-2	5.625E+0	1.242E+1
-4.538E-2	5.599E+0	1.231E+1
-3.727E-2	5.628E+0	1.235E+1
-3.403E-2	5.586E+0	1.220E+1
-3.889E-2	5.576E+0	1.235E+1
-4.376E-2	5.593E+0	1.220E+1
-4.051E-2	5.674E+0	1.233E+1
-3.240E-2	5.661E+0	1.234E+1
-3.565E-2	5.606E+0	1.224E+1
-4.214E-2	5.547E+0	1.223E+1
-3.889E-2	5.512E+0	1.226E+1
-3.240E-2	5.492E+0	1.240E+1
-3.565E-2	5.593E+0	1.238E+1
-4.214E-2	5.512E+0	1.236E+1
-4.051E-2	5.586E+0	1.227E+1
-3.240E-2	5.573E+0	1.240E+1
-3.403E-2	5.505E+0	1.235E+1
-4.376E-2	5.664E+0	1.234E+1
-3.889E-2	5.563E+0	1.234E+1
-3.403E-2	5.635E+0	1.243E+1
-3.727E-2	5.638E+0	1.234E+1
-4.376E-2	5.554E+0	1.230E+1
-3.727E-2	5.628E+0	1.238E+1
-3.078E-2	5.609E+0	1.217E+1
-3.889E-2	5.550E+0	1.228E+1
-4.214E-2	5.654E+0	1.227E+1
-3.889E-2	5.658E+0	1.237E+1
-3.078E-2	5.709E+0	1.232E+1
-3.565E-2	5.583E+0	1.239E+1
-4.214E-2	5.674E+0	1.217E+1
-3.889E-2	5.563E+0	1.229E+1
-3.403E-2	5.541E+0	1.236E+1
-3.727E-2	5.658E+0	1.239E+1
-4.051E-2	5.567E+0	1.236E+1
-3.727E-2	5.547E+0	1.214E+1
-3.078E-2	5.593E+0	1.233E+1
-3.403E-2	5.645E+0	1.220E+1
-4.376E-2	5.599E+0	1.241E+1
-3.727E-2	5.615E+0	1.240E+1
-3.565E-2	5.606E+0	1.231E+1
-3.565E-2	5.563E+0	1.217E+1
-4.051E-2	5.586E+0	1.225E+1
-3.565E-2	5.567E+0	1.236E+1
-3.240E-2	5.518E+0	1.236E+1
-3.889E-2	5.570E+0	1.237E+1
-4.214E-2	5.560E+0	1.234E+1
-3.889E-2	5.563E+0	1.236E+1
-3.565E-2	5.528E+0	1.249E+1
-3.403E-2	5.596E+0	1.250E+1
-4.214E-2	5.602E+0	1.228E+1
-3.727E-2	5.531E+0	1.218E+1
-3.403E-2	5.576E+0	1.240E+1
-3.889E-2	5.645E+0	1.227E+1
-4.214E-2	5.547E+0	1.236E+1
-4.051E-2	5.554E+0	1.230E+1
-3.403E-2	5.570E+0	1.238E+1
-3.889E-2	5.593E+0	1.232E+1
-4.538E-2	5.589E+0	1.241E+1
-3.889E-2	5.615E+0	1.239E+1
-3.078E-2	5.580E+0	1.227E+1
-3.565E-2	5.586E+0	1.230E+1
-4.538E-2	5.667E+0	1.249E+1
-3.565E-2	5.576E+0	1.236E+1
-3.565E-2	5.596E+0	1.227E+1
-3.565E-2	5.628E+0	1.238E+1
-4.214E-2	5.583E+0	1.219E+1
-3.727E-2	5.554E+0	1.233E+1
-3.403E-2	5.580E+0	1.236E+1
-3.727E-2	5.683E+0	1.237E+1
-4.376E-2	5.544E+0	1.232E+1
-3.889E-2	5.654E+0	1.227E+1
-3.240E-2	5.512E+0	1.230E+1
-3.889E-2	5.547E+0	1.228E+1
-3.889E-2	5.645E+0	1.242E+1
-4.051E-2	5.596E+0	1.246E+1
-3.240E-2	5.635E+0	1.229E+1
-3.727E-2	5.612E+0	1.228E+1
-4.376E-2	5.544E+0	1.236E+1
-3.889E-2	5.615E+0	1.223E+1
-3.240E-2	5.482E+0	1.224E+1
-3.727E-2	5.550E+0	1.237E+1
-4.376E-2	5.599E+0	1.242E+1
-3.889E-2	5.593E+0	1.223E+1
-3.727E-2	5.635E+0	1.230E+1
-3.565E-2	5.567E+0	1.228E+1
-4.214E-2	5.602E+0	1.221E+1
-3.727E-2	5.628E+0	1.230E+1
-3.240E-2	5.593E+0	1.243E+1
-3.727E-2	5.632E+0	1.241E+1
-4.051E-2	5.619E+0	1.233E+1
-3.727E-2	5.609E+0	1.239E+1
-3.565E-2	5.525E+0	1.245E+1
-3.727E-2	5.664E+0	1.229E+1
-4.051E-2	5.635E+0	1.228E+1
-3.889E-2	5.645E+0	1.235E+1
-3.240E-2	5.615E+0	1.226E+1
-3.889E-2	5.596E+0	1.223E+1
-4.214E-2	5.638E+0	1.236E+1
-3.727E-2	5.674E+0	1.236E+1
-3.403E-2	5.680E+0	1.236E+1
-3.889E-2	5.550E+0	1.218E+1
-4.214E-2	5.667E+0	1.234E+1
-3.889E-2	5.667E+0	1.220E+1
-3.240E-2	5.641E+0	1.236E+1
-3.889E-2	5.593E+0	1.223E+1
-4.214E-2	5.489E+0	1.217E+1
-3.889E-2	5.638E+0	1.238E+1
-3.240E-2	5.563E+0	1.220E+1
-3.403E-2	5.537E+0	1.241E+1
-3.889E-2	5.560E+0	1.224E+1
-3.727E-2	5.654E+0	1.238E+1
-3.403E-2	5.563E+0	1.251E+1
-3.403E-2	5.567E+0	1.243E+1
-4.214E-2	5.651E+0	1.234E+1
-3.727E-2	5.537E+0	1.228E+1
-3.240E-2	5.635E+0	1.239E+1
-3.727E-2	5.609E+0	1.236E+1
-4.214E-2	5.661E+0	1.237E+1
-3.727E-2	5.612E+0	1.233E+1
-3.240E-2	5.583E+0	1.236E+1
-3.889E-2	5.576E+0	1.233E+1
-4.214E-2	5.557E+0	1.228E+1
-4.051E-2	5.596E+0	1.232E+1
-3.403E-2	5.550E+0	1.242E+1
-3.565E-2	5.625E+0	1.240E+1
-4.538E-2	5.635E+0	1.227E+1
-4.051E-2	5.593E+0	1.234E+1
-3.078E-2	5.586E+0	1.229E+1
-3.889E-2	5.641E+0	1.236E+1
-4.376E-2	5.596E+0	1.235E+1
-3.565E-2	5.648E+0	1.237E+1
-3.078E-2	5.651E+0	1.229E+1
-3.727E-2	5.531E+0	1.237E+1
-4.214E-2	5.576E+0	1.220E+1
-3.727E-2	5.554E+0	1.236E+1
-3.078E-2	5.625E+0	1.220E+1
-3.889E-2	5.690E+0	1.222E+1
-4.214E-2	5.615E+0	1.218E+1
-3.727E-2	5.576E+0	1.235E+1
-3.403E-2	5.606E+0	1.222E+1
-4.051E-2	5.690E+0	1.219E+1
-4.214E-2	5.576E+0	1.227E+1
-3.889E-2	5.622E+0	1.243E+1
-3.078E-2	5.567E+0	1.230E+1
-3.889E-2	5.690E+0	1.235E+1
-4.051E-2	5.654E+0	1.216E+1
-3.889E-2	5.593E+0	1.240E+1
-3.240E-2	5.570E+0	1.229E+1
-3.889E-2	5.625E+0	1.239E+1
-4.051E-2	5.563E+0	1.227E+1
-3.727E-2	5.606E+0	1.236E+1
-3.078E-2	5.615E+0	1.236E+1
-3.727E-2	5.554E+0	1.235E+1
-3.889E-2	5.628E+0	1.236E+1
-3.889E-2	5.570E+0	1.236E+1
-3.078E-2	5.557E+0	1.238E+1
-3.727E-2	5.635E+0	1.249E+1
[truncated: 77,942 more rows]
