# Supplementary material for: Improved ANAP incorporation and VCF analysis reveal details of P2X7 current facilitation and a limited conformational interplay between ATP binding and the intracellular ballast domain
Source: eLife. 2023 Jan 4;12:e82479. doi: 10.7554/eLife.82479 (PMC9859053; doi:10.7554/eLife.82479)
Supplement: Figure 3—figure supplement 3—source data 2. [file elife-82479-fig3-figsupp3-data2.zip › Figure-3_figure-supplement-3_source-data-2/S23N-constructs/S23N_K127anap/l21/05.csv]

-1.054E-1	6.517E+0	1.017E+1
-1.054E-1	6.640E+0	1.019E+1
-1.070E-1	6.624E+0	1.008E+1
-1.038E-1	6.598E+0	1.024E+1
-1.038E-1	6.644E+0	1.022E+1
-1.086E-1	6.553E+0	1.013E+1
-1.070E-1	6.702E+0	1.010E+1
-1.021E-1	6.501E+0	1.029E+1
-1.038E-1	6.673E+0	1.017E+1
-1.070E-1	6.579E+0	1.013E+1
-1.038E-1	6.514E+0	1.009E+1
-1.021E-1	6.618E+0	1.020E+1
-1.038E-1	6.556E+0	1.019E+1
-1.070E-1	6.520E+0	1.012E+1
-1.070E-1	6.608E+0	1.021E+1
-1.054E-1	6.520E+0	1.011E+1
-1.038E-1	6.624E+0	1.013E+1
-1.054E-1	6.614E+0	1.008E+1
-1.054E-1	6.611E+0	1.009E+1
-1.038E-1	6.637E+0	1.013E+1
-1.054E-1	6.559E+0	1.021E+1
-1.070E-1	6.582E+0	1.013E+1
-1.054E-1	6.653E+0	9.998E+0
-1.054E-1	6.572E+0	1.018E+1
-1.038E-1	6.673E+0	1.018E+1
-1.054E-1	6.611E+0	1.014E+1
-1.054E-1	6.647E+0	1.025E+1
-1.021E-1	6.627E+0	1.016E+1
-1.021E-1	6.520E+0	1.013E+1
-1.070E-1	6.608E+0	1.021E+1
-1.054E-1	6.653E+0	1.016E+1
-1.021E-1	6.608E+0	1.016E+1
-1.054E-1	6.572E+0	1.016E+1
-1.070E-1	6.624E+0	1.010E+1
-1.054E-1	6.595E+0	1.005E+1
-1.021E-1	6.644E+0	1.011E+1
-1.054E-1	6.640E+0	1.018E+1
-1.070E-1	6.644E+0	1.013E+1
-1.054E-1	6.569E+0	1.024E+1
-1.021E-1	6.631E+0	1.039E+1
-1.038E-1	6.566E+0	1.014E+1
-1.054E-1	6.670E+0	1.013E+1
-1.054E-1	6.608E+0	1.021E+1
-1.005E-1	6.530E+0	1.013E+1
-1.038E-1	6.608E+0	1.015E+1
-1.086E-1	6.582E+0	1.027E+1
-1.086E-1	6.660E+0	1.024E+1
-1.038E-1	6.679E+0	1.013E+1
-1.054E-1	6.456E+0	1.015E+1
-1.086E-1	6.501E+0	1.011E+1
-1.054E-1	6.556E+0	1.016E+1
-1.054E-1	6.738E+0	1.007E+1
-1.054E-1	6.647E+0	1.018E+1
-1.070E-1	6.611E+0	1.018E+1
-1.054E-1	6.530E+0	1.001E+1
-1.070E-1	6.624E+0	1.014E+1
-1.038E-1	6.569E+0	1.020E+1
-1.070E-1	6.498E+0	1.010E+1
-1.054E-1	6.598E+0	1.019E+1
-1.021E-1	6.582E+0	1.022E+1
-1.038E-1	6.501E+0	1.020E+1
-1.070E-1	6.650E+0	1.012E+1
-1.054E-1	6.660E+0	1.019E+1
-1.021E-1	6.627E+0	1.017E+1
-1.038E-1	6.527E+0	1.014E+1
-1.070E-1	6.692E+0	1.013E+1
-1.054E-1	6.621E+0	1.015E+1
-1.054E-1	6.627E+0	1.024E+1
-1.038E-1	6.683E+0	1.012E+1
-1.054E-1	6.585E+0	1.017E+1
-1.086E-1	6.589E+0	1.017E+1
-1.005E-1	6.533E+0	1.018E+1
-1.005E-1	6.546E+0	1.016E+1
-1.086E-1	6.563E+0	1.012E+1
-1.054E-1	6.585E+0	1.022E+1
-1.005E-1	6.624E+0	1.010E+1
-1.038E-1	6.637E+0	1.016E+1
-1.054E-1	6.631E+0	1.006E+1
-1.070E-1	6.550E+0	1.011E+1
-1.038E-1	6.553E+0	1.010E+1
-1.038E-1	6.520E+0	1.017E+1
-1.054E-1	6.676E+0	1.007E+1
-1.070E-1	6.631E+0	1.021E+1
-1.021E-1	6.637E+0	1.010E+1
-1.038E-1	6.634E+0	1.012E+1
-1.054E-1	6.627E+0	1.014E+1
-1.070E-1	6.637E+0	1.019E+1
-1.054E-1	6.598E+0	1.017E+1
-1.038E-1	6.520E+0	1.014E+1
-1.103E-1	6.546E+0	1.014E+1
-1.086E-1	6.579E+0	1.014E+1
-1.038E-1	6.595E+0	1.022E+1
-1.021E-1	6.709E+0	1.013E+1
-1.086E-1	6.550E+0	1.014E+1
-1.070E-1	6.614E+0	1.020E+1
-1.070E-1	6.524E+0	1.009E+1
-1.038E-1	6.647E+0	1.012E+1
-1.086E-1	6.618E+0	1.018E+1
-1.070E-1	6.657E+0	1.009E+1
-1.038E-1	6.472E+0	1.025E+1
-1.054E-1	6.647E+0	1.022E+1
-1.054E-1	6.592E+0	1.004E+1
-1.070E-1	6.702E+0	1.029E+1
-1.021E-1	6.618E+0	1.021E+1
-1.054E-1	6.614E+0	1.016E+1
-1.054E-1	6.559E+0	1.011E+1
-1.070E-1	6.715E+0	1.015E+1
-1.038E-1	6.524E+0	1.025E+1
-1.054E-1	6.520E+0	9.991E+0
-1.070E-1	6.576E+0	1.018E+1
-1.070E-1	6.647E+0	1.027E+1
-1.021E-1	6.634E+0	1.015E+1
-1.038E-1	6.637E+0	1.023E+1
-1.054E-1	6.608E+0	1.021E+1
-1.070E-1	6.608E+0	1.018E+1
-1.021E-1	6.631E+0	1.015E+1
-1.021E-1	6.660E+0	1.032E+1
-1.070E-1	6.650E+0	1.022E+1
-1.070E-1	6.618E+0	1.016E+1
-1.038E-1	6.572E+0	1.017E+1
-1.054E-1	6.540E+0	1.008E+1
-1.054E-1	6.605E+0	1.017E+1
-1.070E-1	6.540E+0	1.012E+1
-1.054E-1	6.670E+0	1.015E+1
-1.054E-1	6.566E+0	1.023E+1
-1.070E-1	6.576E+0	1.017E+1
-1.054E-1	6.550E+0	1.001E+1
-1.038E-1	6.566E+0	1.018E+1
-1.054E-1	6.572E+0	1.021E+1
-1.038E-1	6.569E+0	1.016E+1
-1.070E-1	6.601E+0	1.018E+1
-1.038E-1	6.644E+0	1.017E+1
-1.054E-1	6.563E+0	1.009E+1
-1.054E-1	6.465E+0	1.019E+1
-1.054E-1	6.498E+0	1.015E+1
-1.038E-1	6.530E+0	1.024E+1
-1.038E-1	6.585E+0	1.033E+1
-1.070E-1	6.689E+0	1.008E+1
-1.070E-1	6.524E+0	1.021E+1
-1.038E-1	6.585E+0	1.012E+1
-1.054E-1	6.608E+0	1.026E+1
-1.086E-1	6.634E+0	1.017E+1
-1.054E-1	6.592E+0	1.014E+1
-1.038E-1	6.485E+0	1.015E+1
-1.038E-1	6.582E+0	1.012E+1
-1.070E-1	6.621E+0	1.016E+1
-1.070E-1	6.618E+0	1.010E+1
-1.038E-1	6.605E+0	1.010E+1
-1.038E-1	6.634E+0	1.014E+1
-1.054E-1	6.582E+0	1.012E+1
-1.054E-1	6.605E+0	1.022E+1
-1.021E-1	6.696E+0	1.022E+1
-1.070E-1	6.514E+0	1.035E+1
-1.070E-1	6.644E+0	1.018E+1
-1.054E-1	6.634E+0	1.014E+1
-1.038E-1	6.634E+0	1.028E+1
-1.054E-1	6.491E+0	1.028E+1
-1.103E-1	6.582E+0	1.014E+1
-1.054E-1	6.689E+0	1.011E+1
-1.038E-1	6.556E+0	1.019E+1
-1.038E-1	6.621E+0	1.010E+1
-1.054E-1	6.582E+0	1.016E+1
-1.086E-1	6.559E+0	1.009E+1
-1.021E-1	6.537E+0	1.017E+1
-1.038E-1	6.563E+0	1.018E+1
-1.070E-1	6.550E+0	1.006E+1
-1.054E-1	6.576E+0	1.018E+1
-1.038E-1	6.598E+0	1.015E+1
-1.021E-1	6.725E+0	1.023E+1
-1.070E-1	6.634E+0	1.017E+1
-1.070E-1	6.660E+0	1.018E+1
-1.038E-1	6.644E+0	1.014E+1
-1.054E-1	6.618E+0	1.025E+1
-1.070E-1	6.618E+0	1.007E+1
-1.038E-1	6.598E+0	1.010E+1
-1.005E-1	6.553E+0	1.018E+1
-1.021E-1	6.634E+0	1.014E+1
-1.086E-1	6.589E+0	1.020E+1
-1.070E-1	6.611E+0	1.020E+1
-1.054E-1	6.611E+0	1.023E+1
-1.021E-1	6.627E+0	1.018E+1
-1.054E-1	6.576E+0	1.014E+1
-1.070E-1	6.644E+0	1.013E+1
-1.005E-1	6.777E+0	1.008E+1
-1.038E-1	6.611E+0	1.012E+1
-1.070E-1	6.627E+0	1.015E+1
-1.054E-1	6.683E+0	1.011E+1
-1.038E-1	6.608E+0	1.015E+1
-1.038E-1	6.579E+0	1.025E+1
-1.103E-1	6.592E+0	1.022E+1
-1.070E-1	6.589E+0	1.015E+1
-1.021E-1	6.647E+0	1.016E+1
-1.054E-1	6.595E+0	1.001E+1
-1.086E-1	6.657E+0	1.020E+1
-1.086E-1	6.514E+0	1.016E+1
-1.054E-1	6.751E+0	1.020E+1
-1.021E-1	6.653E+0	1.010E+1
-1.070E-1	6.605E+0	1.023E+1
-1.086E-1	6.618E+0	1.008E+1
-1.021E-1	6.692E+0	1.010E+1
-1.038E-1	6.637E+0	1.023E+1
-1.054E-1	6.595E+0	1.003E+1
-1.054E-1	6.527E+0	1.018E+1
-1.038E-1	6.608E+0	1.008E+1
-1.038E-1	6.624E+0	1.005E+1
-1.054E-1	6.598E+0	1.015E+1
-1.086E-1	6.579E+0	1.015E+1
-1.038E-1	6.666E+0	1.015E+1
-1.054E-1	6.585E+0	1.023E+1
-1.038E-1	6.585E+0	1.013E+1
-1.086E-1	6.689E+0	1.017E+1
-1.021E-1	6.601E+0	1.008E+1
-1.021E-1	6.605E+0	1.022E+1
-1.070E-1	6.485E+0	1.014E+1
-1.054E-1	6.488E+0	1.019E+1
-1.054E-1	6.705E+0	1.019E+1
-1.054E-1	6.592E+0	1.006E+1
-1.054E-1	6.527E+0	1.008E+1
-1.038E-1	6.614E+0	1.018E+1
-1.054E-1	6.559E+0	1.022E+1
-1.021E-1	6.576E+0	1.019E+1
-1.070E-1	6.524E+0	1.030E+1
-1.070E-1	6.501E+0	1.019E+1
-1.070E-1	6.598E+0	1.011E+1
-1.021E-1	6.550E+0	1.010E+1
-1.054E-1	6.494E+0	1.018E+1
-1.086E-1	6.537E+0	1.013E+1
-1.054E-1	6.650E+0	1.016E+1
-1.038E-1	6.566E+0	1.012E+1
-1.070E-1	6.527E+0	1.020E+1
-1.054E-1	6.598E+0	1.032E+1
-1.054E-1	6.488E+0	1.020E+1
-1.054E-1	6.673E+0	1.028E+1
-1.054E-1	6.627E+0	1.014E+1
-1.070E-1	6.572E+0	1.013E+1
-1.038E-1	6.585E+0	1.000E+1
-1.038E-1	6.585E+0	1.019E+1
-1.054E-1	6.601E+0	1.020E+1
-1.070E-1	6.696E+0	1.025E+1
-1.054E-1	6.618E+0	1.015E+1
-1.021E-1	6.640E+0	1.019E+1
-1.086E-1	6.572E+0	1.028E+1
-1.070E-1	6.670E+0	1.030E+1
-1.021E-1	6.614E+0	1.023E+1
-1.038E-1	6.673E+0	1.012E+1
-1.070E-1	6.611E+0	1.017E+1
-1.103E-1	6.657E+0	1.010E+1
-1.054E-1	6.537E+0	1.016E+1
-1.070E-1	6.637E+0	1.020E+1
-1.054E-1	6.553E+0	1.010E+1
-1.070E-1	6.585E+0	1.024E+1
-1.021E-1	6.608E+0	1.014E+1
-1.054E-1	6.621E+0	1.021E+1
-1.070E-1	6.553E+0	1.024E+1
-1.054E-1	6.653E+0	1.022E+1
-1.021E-1	6.614E+0	1.025E+1
-1.054E-1	6.614E+0	1.014E+1
-1.054E-1	6.569E+0	1.023E+1
-1.070E-1	6.624E+0	1.010E+1
-1.054E-1	6.582E+0	1.012E+1
-1.021E-1	6.524E+0	1.006E+1
-1.038E-1	6.563E+0	1.015E+1
-1.070E-1	6.614E+0	1.018E+1
-1.054E-1	6.631E+0	1.010E+1
-1.021E-1	6.634E+0	1.001E+1
-1.070E-1	6.504E+0	1.006E+1
-1.070E-1	6.608E+0	1.012E+1
-1.038E-1	6.579E+0	1.010E+1
-1.021E-1	6.709E+0	1.017E+1
-1.070E-1	6.663E+0	1.004E+1
-1.070E-1	6.569E+0	1.021E+1
-1.038E-1	6.501E+0	1.013E+1
-1.038E-1	6.608E+0	1.014E+1
-1.086E-1	6.514E+0	1.028E+1
-1.103E-1	6.624E+0	1.010E+1
-1.054E-1	6.582E+0	1.022E+1
-1.021E-1	6.670E+0	1.024E+1
-1.054E-1	6.679E+0	1.024E+1
-1.070E-1	6.563E+0	1.013E+1
-1.005E-1	6.614E+0	1.008E+1
-1.038E-1	6.537E+0	1.017E+1
-1.070E-1	6.595E+0	1.022E+1
-1.054E-1	6.683E+0	1.021E+1
-1.038E-1	6.660E+0	1.018E+1
-1.038E-1	6.670E+0	1.011E+1
-1.103E-1	6.676E+0	1.011E+1
-1.070E-1	6.546E+0	1.021E+1
-1.021E-1	6.637E+0	1.008E+1
-1.038E-1	6.517E+0	1.018E+1
-1.070E-1	6.501E+0	1.018E+1
-1.070E-1	6.537E+0	1.016E+1
-1.038E-1	6.566E+0	1.016E+1
-1.021E-1	6.679E+0	1.012E+1
-1.054E-1	6.631E+0	1.014E+1
-1.070E-1	6.559E+0	1.025E+1
-1.021E-1	6.605E+0	1.019E+1
-1.038E-1	6.582E+0	1.016E+1
-1.054E-1	6.634E+0	1.011E+1
-1.070E-1	6.624E+0	9.985E+0
-1.038E-1	6.582E+0	1.017E+1
-1.021E-1	6.572E+0	1.010E+1
-1.054E-1	6.563E+0	1.013E+1
-1.070E-1	6.592E+0	1.010E+1
-1.038E-1	6.679E+0	1.025E+1
-1.038E-1	6.608E+0	1.020E+1
-1.070E-1	6.507E+0	1.016E+1
-1.054E-1	6.631E+0	1.009E+1
-1.070E-1	6.644E+0	1.010E+1
-1.021E-1	6.553E+0	1.011E+1
-1.054E-1	6.598E+0	1.019E+1
-1.086E-1	6.605E+0	1.002E+1
-1.038E-1	6.579E+0	1.019E+1
-1.021E-1	6.527E+0	1.016E+1
-1.086E-1	6.566E+0	1.007E+1
-1.086E-1	6.585E+0	1.013E+1
-1.021E-1	6.537E+0	1.020E+1
-1.038E-1	6.566E+0	1.011E+1
-1.054E-1	6.537E+0	1.023E+1
-1.054E-1	6.546E+0	1.022E+1
-1.021E-1	6.601E+0	1.014E+1
-1.038E-1	6.488E+0	1.022E+1
-1.070E-1	6.566E+0	1.018E+1
-1.070E-1	6.485E+0	1.022E+1
-1.054E-1	6.696E+0	1.013E+1
-1.038E-1	6.608E+0	1.025E+1
-1.054E-1	6.563E+0	1.020E+1
-1.054E-1	6.702E+0	1.008E+1
-1.038E-1	6.530E+0	1.017E+1
-1.054E-1	6.553E+0	1.011E+1
-1.070E-1	6.647E+0	1.015E+1
-1.070E-1	6.589E+0	1.023E+1
-1.070E-1	6.634E+0	1.006E+1
-1.038E-1	6.537E+0	1.023E+1
-1.038E-1	6.725E+0	1.016E+1
-1.070E-1	6.614E+0	1.013E+1
-1.005E-1	6.550E+0	1.013E+1
-1.038E-1	6.644E+0	1.008E+1
-1.070E-1	6.647E+0	1.006E+1
-1.054E-1	6.614E+0	9.956E+0
-1.021E-1	6.592E+0	1.025E+1
-1.054E-1	6.553E+0	1.019E+1
-1.038E-1	6.514E+0	1.011E+1
-1.054E-1	6.566E+0	1.027E+1
-1.005E-1	6.686E+0	1.011E+1
-1.038E-1	6.605E+0	1.017E+1
-1.070E-1	6.634E+0	1.013E+1
-1.070E-1	6.650E+0	1.021E+1
-1.038E-1	6.572E+0	1.025E+1
-1.038E-1	6.605E+0	1.022E+1
-1.054E-1	6.618E+0	1.020E+1
-1.054E-1	6.563E+0	1.006E+1
-1.021E-1	6.644E+0	1.003E+1
-1.021E-1	6.520E+0	1.026E+1
-1.070E-1	6.579E+0	1.026E+1
-1.070E-1	6.637E+0	1.024E+1
-1.021E-1	6.553E+0	1.028E+1
-1.021E-1	6.644E+0	1.017E+1
-1.070E-1	6.566E+0	1.006E+1
-1.038E-1	6.608E+0	1.012E+1
-1.054E-1	6.556E+0	1.024E+1
-1.021E-1	6.582E+0	1.017E+1
-1.070E-1	6.559E+0	1.011E+1
-1.038E-1	6.585E+0	1.003E+1
-1.021E-1	6.640E+0	1.012E+1
-1.021E-1	6.563E+0	1.022E+1
-1.070E-1	6.579E+0	1.007E+1
-1.086E-1	6.683E+0	1.007E+1
-1.054E-1	6.595E+0	1.019E+1
-1.070E-1	6.592E+0	1.010E+1
-1.054E-1	6.537E+0	1.008E+1
-1.054E-1	6.598E+0	1.018E+1
-1.021E-1	6.647E+0	1.022E+1
-1.038E-1	6.563E+0	1.015E+1
-1.070E-1	6.637E+0	1.015E+1
-1.054E-1	6.546E+0	1.018E+1
-1.038E-1	6.585E+0	1.012E+1
-1.021E-1	6.537E+0	1.016E+1
-1.038E-1	6.556E+0	1.017E+1
-1.086E-1	6.566E+0	1.004E+1
-1.038E-1	6.540E+0	1.012E+1
-1.005E-1	6.527E+0	1.018E+1
-1.070E-1	6.569E+0	1.013E+1
-1.070E-1	6.666E+0	1.014E+1
-1.038E-1	6.637E+0	1.013E+1
-1.054E-1	6.566E+0	1.018E+1
-1.070E-1	6.631E+0	1.010E+1
-1.070E-1	6.621E+0	1.023E+1
-1.054E-1	6.621E+0	1.029E+1
-1.054E-1	6.647E+0	1.022E+1
-1.070E-1	6.601E+0	1.017E+1
-1.086E-1	6.582E+0	1.024E+1
-1.021E-1	6.624E+0	1.013E+1
-1.038E-1	6.611E+0	1.005E+1
-1.054E-1	6.631E+0	1.018E+1
-1.070E-1	6.589E+0	1.015E+1
-1.054E-1	6.605E+0	1.020E+1
-1.021E-1	6.585E+0	1.002E+1
-1.038E-1	6.511E+0	1.022E+1
-1.054E-1	6.530E+0	1.010E+1
-1.021E-1	6.533E+0	1.003E+1
-1.038E-1	6.601E+0	1.011E+1
-1.070E-1	6.624E+0	1.017E+1
-1.054E-1	6.540E+0	1.026E+1
-1.070E-1	6.595E+0	1.010E+1
-1.021E-1	6.595E+0	1.024E+1
-1.021E-1	6.537E+0	1.022E+1
-1.086E-1	6.605E+0	1.024E+1
-1.038E-1	6.611E+0	1.015E+1
-1.038E-1	6.624E+0	1.006E+1
-1.054E-1	6.608E+0	1.007E+1
-1.038E-1	6.579E+0	1.020E+1
-1.021E-1	6.614E+0	1.009E+1
-1.005E-1	6.481E+0	1.021E+1
-1.054E-1	6.517E+0	1.005E+1
-1.054E-1	6.624E+0	1.003E+1
-1.021E-1	6.644E+0	1.005E+1
-1.038E-1	6.689E+0	1.022E+1
-1.054E-1	6.540E+0	1.019E+1
-1.054E-1	6.637E+0	1.017E+1
-1.038E-1	6.504E+0	1.005E+1
-1.038E-1	6.582E+0	1.006E+1
-1.054E-1	6.644E+0	1.003E+1
-1.086E-1	6.572E+0	1.013E+1
-1.038E-1	6.572E+0	1.022E+1
-1.054E-1	6.546E+0	1.022E+1
-1.038E-1	6.644E+0	1.010E+1
-1.070E-1	6.517E+0	1.025E+1
-1.021E-1	6.598E+0	1.003E+1
-1.021E-1	6.553E+0	1.015E+1
-1.054E-1	6.653E+0	1.008E+1
-1.070E-1	6.621E+0	1.023E+1
-1.070E-1	6.634E+0	1.013E+1
-1.021E-1	6.582E+0	1.016E+1
-1.054E-1	6.576E+0	1.006E+1
-1.054E-1	6.696E+0	1.015E+1
-1.005E-1	6.611E+0	1.011E+1
-1.054E-1	6.576E+0	1.008E+1
-1.070E-1	6.520E+0	1.021E+1
-1.054E-1	6.553E+0	1.027E+1
-1.054E-1	6.640E+0	1.020E+1
-1.005E-1	6.666E+0	1.022E+1
-1.070E-1	6.589E+0	1.007E+1
-1.070E-1	6.572E+0	1.005E+1
-1.021E-1	6.640E+0	1.019E+1
-1.038E-1	6.592E+0	1.023E+1
-1.070E-1	6.692E+0	1.016E+1
-1.070E-1	6.520E+0	1.006E+1
-1.038E-1	6.670E+0	1.006E+1
-1.038E-1	6.524E+0	1.010E+1
-1.054E-1	6.621E+0	1.020E+1
-1.054E-1	6.657E+0	1.014E+1
-1.070E-1	6.653E+0	1.014E+1
-1.021E-1	6.601E+0	1.008E+1
-1.086E-1	6.627E+0	1.014E+1
-1.054E-1	6.533E+0	1.027E+1
-1.021E-1	6.540E+0	1.018E+1
-1.038E-1	6.530E+0	1.008E+1
-1.070E-1	6.598E+0	1.018E+1
-1.070E-1	6.627E+0	1.008E+1
-1.038E-1	6.618E+0	1.017E+1
-1.038E-1	6.595E+0	1.015E+1
-1.038E-1	6.621E+0	9.952E+0
-1.070E-1	6.605E+0	1.013E+1
-1.021E-1	6.598E+0	1.027E+1
-1.021E-1	6.546E+0	1.007E+1
-1.070E-1	6.559E+0	1.010E+1
-1.070E-1	6.550E+0	1.019E+1
-1.038E-1	6.576E+0	1.014E+1
-1.005E-1	6.563E+0	1.011E+1
-1.054E-1	6.618E+0	1.017E+1
-1.086E-1	6.566E+0	1.008E+1
-1.038E-1	6.670E+0	1.011E+1
-1.038E-1	6.585E+0	1.022E+1
-1.054E-1	6.553E+0	1.021E+1
-1.038E-1	6.640E+0	1.010E+1
-1.038E-1	6.533E+0	1.005E+1
-1.021E-1	6.731E+0	1.017E+1
-1.086E-1	6.569E+0	1.012E+1
-1.054E-1	6.589E+0	1.013E+1
-1.038E-1	6.452E+0	1.010E+1
-1.038E-1	6.569E+0	1.013E+1
-1.086E-1	6.540E+0	1.008E+1
-1.054E-1	6.537E+0	1.010E+1
-1.054E-1	6.598E+0	1.028E+1
-1.021E-1	6.621E+0	1.019E+1
-1.054E-1	6.657E+0	1.005E+1
-1.054E-1	6.576E+0	1.015E+1
-1.054E-1	6.676E+0	1.014E+1
-1.038E-1	6.592E+0	1.009E+1
-1.054E-1	6.644E+0	1.015E+1
-1.054E-1	6.657E+0	1.024E+1
-1.038E-1	6.585E+0	1.017E+1
-1.021E-1	6.481E+0	1.006E+1
-1.054E-1	6.556E+0	1.007E+1
-1.070E-1	6.585E+0	1.014E+1
-1.038E-1	6.546E+0	1.015E+1
-1.054E-1	6.540E+0	1.019E+1
-1.070E-1	6.576E+0	1.021E+1
-1.054E-1	6.592E+0	1.020E+1
-1.021E-1	6.660E+0	1.015E+1
-1.038E-1	6.511E+0	1.006E+1
-1.054E-1	6.692E+0	1.000E+1
-1.054E-1	6.595E+0	1.004E+1
-1.038E-1	6.550E+0	1.014E+1
-1.038E-1	6.566E+0	1.017E+1
-1.038E-1	6.589E+0	1.019E+1
-1.086E-1	6.527E+0	1.011E+1
-1.070E-1	6.589E+0	1.013E+1
-1.038E-1	6.715E+0	1.005E+1
-1.070E-1	6.670E+0	1.004E+1
-1.054E-1	6.579E+0	1.005E+1
-1.005E-1	6.592E+0	1.024E+1
-1.070E-1	6.550E+0	1.001E+1
-1.070E-1	6.579E+0	1.019E+1
-1.054E-1	6.569E+0	1.014E+1
-1.038E-1	6.627E+0	1.018E+1
-1.021E-1	6.670E+0	1.009E+1
-1.054E-1	6.572E+0	1.021E+1
-1.054E-1	6.579E+0	1.011E+1
-1.054E-1	6.627E+0	1.002E+1
-1.038E-1	6.689E+0	1.015E+1
-1.070E-1	6.644E+0	1.017E+1
-1.054E-1	6.537E+0	1.025E+1
-1.054E-1	6.511E+0	1.010E+1
-1.021E-1	6.511E+0	1.009E+1
-1.070E-1	6.670E+0	1.023E+1
-1.103E-1	6.449E+0	1.008E+1
-1.005E-1	6.618E+0	1.011E+1
-1.038E-1	6.592E+0	1.023E+1
-1.038E-1	6.598E+0	1.017E+1
-1.086E-1	6.725E+0	1.015E+1
-1.021E-1	6.650E+0	1.020E+1
-1.038E-1	6.511E+0	1.016E+1
-1.070E-1	6.563E+0	1.001E+1
-1.054E-1	6.527E+0	1.016E+1
-1.054E-1	6.530E+0	1.025E+1
-1.021E-1	6.563E+0	1.002E+1
-1.054E-1	6.543E+0	1.007E+1
-1.070E-1	6.589E+0	1.012E+1
-1.070E-1	6.537E+0	1.017E+1
-1.005E-1	6.663E+0	1.003E+1
-1.054E-1	6.734E+0	1.009E+1
-1.070E-1	6.540E+0	1.010E+1
-1.038E-1	6.657E+0	1.016E+1
-1.021E-1	6.546E+0	1.024E+1
-1.086E-1	6.777E+0	1.015E+1
-1.070E-1	6.559E+0	9.965E+0
-1.054E-1	6.718E+0	1.023E+1
-1.038E-1	6.657E+0	1.015E+1
-1.038E-1	6.553E+0	1.011E+1
-1.086E-1	6.537E+0	1.011E+1
-1.038E-1	6.631E+0	1.012E+1
-1.038E-1	6.683E+0	1.000E+1
-1.070E-1	6.673E+0	1.022E+1
-1.070E-1	6.559E+0	1.022E+1
-1.021E-1	6.634E+0	1.012E+1
-1.038E-1	6.566E+0	1.021E+1
-1.054E-1	6.699E+0	1.017E+1
-1.054E-1	6.485E+0	1.008E+1
-1.038E-1	6.556E+0	1.016E+1
-1.005E-1	6.514E+0	1.013E+1
-1.070E-1	6.582E+0	1.027E+1
-1.070E-1	6.546E+0	1.011E+1
-1.054E-1	6.478E+0	1.025E+1
-1.038E-1	6.494E+0	1.025E+1
-1.086E-1	6.663E+0	1.013E+1
-1.070E-1	6.660E+0	1.004E+1
-1.054E-1	6.601E+0	1.022E+1
-1.038E-1	6.537E+0	1.013E+1
-1.086E-1	6.637E+0	1.028E+1
-1.070E-1	6.595E+0	1.002E+1
-1.054E-1	6.644E+0	1.017E+1
-1.038E-1	6.582E+0	1.015E+1
-1.038E-1	6.527E+0	1.022E+1
-1.070E-1	6.582E+0	1.010E+1
-1.005E-1	6.537E+0	1.007E+1
-1.054E-1	6.718E+0	1.009E+1
-1.054E-1	6.598E+0	1.018E+1
-1.070E-1	6.634E+0	1.008E+1
-1.038E-1	6.598E+0	1.017E+1
-1.054E-1	6.540E+0	1.037E+1
-1.086E-1	6.598E+0	1.013E+1
-1.070E-1	6.507E+0	1.003E+1
-1.021E-1	6.504E+0	1.021E+1
-1.038E-1	6.696E+0	1.007E+1
-1.054E-1	6.598E+0	1.031E+1
-1.070E-1	6.611E+0	1.029E+1
-1.054E-1	6.540E+0	1.015E+1
-1.021E-1	6.592E+0	1.015E+1
-1.054E-1	6.550E+0	1.019E+1
-1.054E-1	6.627E+0	1.005E+1
-1.038E-1	6.644E+0	1.002E+1
-1.038E-1	6.601E+0	1.014E+1
-1.070E-1	6.524E+0	1.016E+1
-1.054E-1	6.572E+0	1.023E+1
-1.021E-1	6.631E+0	1.014E+1
-1.038E-1	6.627E+0	1.019E+1
-1.038E-1	6.589E+0	1.018E+1
-1.086E-1	6.582E+0	1.012E+1
-1.038E-1	6.601E+0	1.012E+1
-1.021E-1	6.579E+0	1.016E+1
-1.070E-1	6.553E+0	1.010E+1
-1.038E-1	6.566E+0	1.014E+1
-1.038E-1	6.637E+0	1.013E+1
-1.021E-1	6.592E+0	1.004E+1
-1.070E-1	6.673E+0	1.003E+1
-1.054E-1	6.556E+0	1.009E+1
-1.054E-1	6.566E+0	1.013E+1
-1.054E-1	6.514E+0	1.008E+1
-1.054E-1	6.634E+0	1.021E+1
-1.070E-1	6.576E+0	1.024E+1
-1.005E-1	6.572E+0	1.007E+1
-1.054E-1	6.491E+0	1.015E+1
-1.070E-1	6.550E+0	1.022E+1
-1.070E-1	6.670E+0	1.017E+1
-1.021E-1	6.537E+0	1.011E+1
-1.021E-1	6.563E+0	1.017E+1
-1.054E-1	6.589E+0	1.014E+1
-1.070E-1	6.585E+0	1.013E+1
-1.038E-1	6.601E+0	1.015E+1
-1.021E-1	6.608E+0	1.016E+1
-1.038E-1	6.592E+0	1.026E+1
-1.070E-1	6.601E+0	1.019E+1
-1.038E-1	6.514E+0	1.025E+1
-1.005E-1	6.488E+0	1.016E+1
-1.054E-1	6.582E+0	1.000E+1
-1.054E-1	6.644E+0	1.015E+1
-1.054E-1	6.550E+0	1.018E+1
-1.021E-1	6.579E+0	1.020E+1
-1.070E-1	6.601E+0	1.015E+1
-1.086E-1	6.618E+0	1.011E+1
-1.038E-1	6.611E+0	1.027E+1
-1.005E-1	6.601E+0	1.026E+1
-1.054E-1	6.686E+0	1.016E+1
-1.070E-1	6.686E+0	1.009E+1
-1.038E-1	6.624E+0	1.020E+1
-1.005E-1	6.550E+0	1.016E+1
-1.054E-1	6.527E+0	1.022E+1
-1.070E-1	6.511E+0	1.004E+1
-1.054E-1	6.644E+0	1.019E+1
-1.005E-1	6.640E+0	1.008E+1
-1.038E-1	6.540E+0	1.016E+1
-1.070E-1	6.621E+0	1.025E+1
-1.038E-1	6.618E+0	1.016E+1
-1.054E-1	6.546E+0	1.015E+1
-1.086E-1	6.601E+0	1.004E+1
-1.038E-1	6.605E+0	1.031E+1
-1.038E-1	6.546E+0	1.011E+1
-1.054E-1	6.592E+0	1.009E+1
-1.070E-1	6.589E+0	1.010E+1
-1.054E-1	6.478E+0	1.009E+1
-1.038E-1	6.569E+0	1.014E+1
-1.038E-1	6.563E+0	1.018E+1
-1.054E-1	6.598E+0	1.009E+1
-1.054E-1	6.601E+0	1.027E+1
-1.038E-1	6.614E+0	1.004E+1
-1.038E-1	6.530E+0	1.011E+1
-1.038E-1	6.527E+0	9.995E+0
-1.070E-1	6.585E+0	1.004E+1
-1.021E-1	6.550E+0	1.011E+1
-1.070E-1	6.533E+0	1.014E+1
-1.070E-1	6.491E+0	1.009E+1
-1.054E-1	6.657E+0	1.013E+1
-1.038E-1	6.592E+0	1.011E+1
-1.021E-1	6.527E+0	1.011E+1
-1.070E-1	6.627E+0	1.007E+1
-1.070E-1	6.631E+0	1.018E+1
-1.038E-1	6.517E+0	1.022E+1
-1.021E-1	6.579E+0	1.014E+1
-1.038E-1	6.608E+0	1.016E+1
-1.070E-1	6.627E+0	1.010E+1
-1.038E-1	6.624E+0	1.022E+1
-1.038E-1	6.634E+0	1.016E+1
-1.054E-1	6.718E+0	1.014E+1
-1.086E-1	6.579E+0	1.010E+1
-1.038E-1	6.592E+0	1.018E+1
-1.021E-1	6.592E+0	1.011E+1
-1.038E-1	6.530E+0	1.016E+1
-1.054E-1	6.540E+0	1.013E+1
-1.054E-1	6.715E+0	1.023E+1
-1.021E-1	6.589E+0	1.011E+1
-1.054E-1	6.579E+0	1.018E+1
-1.054E-1	6.608E+0	1.021E+1
-1.021E-1	6.653E+0	1.016E+1
-1.021E-1	6.572E+0	1.026E+1
-1.054E-1	6.504E+0	1.013E+1
-1.086E-1	6.621E+0	1.010E+1
-1.005E-1	6.589E+0	1.013E+1
-1.038E-1	6.595E+0	1.023E+1
-1.054E-1	6.657E+0	1.018E+1
-1.070E-1	6.540E+0	1.026E+1
-1.054E-1	6.627E+0	1.022E+1
-1.054E-1	6.543E+0	1.017E+1
-1.021E-1	6.589E+0	1.022E+1
-1.054E-1	6.592E+0	1.021E+1
-1.054E-1	6.537E+0	1.019E+1
-1.021E-1	6.582E+0	1.002E+1
-1.070E-1	6.540E+0	1.009E+1
-1.070E-1	6.601E+0	1.023E+1
-1.054E-1	6.657E+0	1.010E+1
-1.005E-1	6.533E+0	1.013E+1
-1.086E-1	6.647E+0	1.021E+1
-1.070E-1	6.657E+0	1.017E+1
-1.070E-1	6.624E+0	1.006E+1
-1.038E-1	6.653E+0	1.022E+1
-1.054E-1	6.653E+0	1.011E+1
-1.054E-1	6.546E+0	1.013E+1
-1.038E-1	6.556E+0	1.010E+1
-1.021E-1	6.647E+0	1.015E+1
-1.070E-1	6.572E+0	1.011E+1
-1.054E-1	6.585E+0	1.023E+1
-1.005E-1	6.563E+0	1.019E+1
-1.005E-1	6.475E+0	1.009E+1
-1.070E-1	6.579E+0	1.016E+1
-1.086E-1	6.644E+0	1.020E+1
-1.021E-1	6.611E+0	1.010E+1
-1.005E-1	6.601E+0	1.012E+1
-1.070E-1	6.634E+0	1.023E+1
-1.103E-1	6.527E+0	1.017E+1
-1.021E-1	6.481E+0	1.016E+1
-1.054E-1	6.663E+0	1.011E+1
-1.054E-1	6.624E+0	1.002E+1
-1.070E-1	6.601E+0	1.035E+1
-1.038E-1	6.624E+0	1.016E+1
-1.021E-1	6.689E+0	1.023E+1
-1.054E-1	6.553E+0	1.020E+1
-1.070E-1	6.601E+0	1.010E+1
-1.038E-1	6.546E+0	1.011E+1
-1.038E-1	6.472E+0	1.003E+1
-1.054E-1	6.696E+0	1.007E+1
-1.086E-1	6.559E+0	1.015E+1
-1.054E-1	6.537E+0	1.001E+1
-1.021E-1	6.614E+0	1.018E+1
-1.054E-1	6.563E+0	9.995E+0
-1.070E-1	6.533E+0	1.012E+1
-1.021E-1	6.556E+0	1.006E+1
-1.038E-1	6.624E+0	1.011E+1
-1.038E-1	6.527E+0	1.013E+1
-1.038E-1	6.598E+0	1.025E+1
-1.038E-1	6.650E+0	1.018E+1
-1.021E-1	6.601E+0	1.008E+1
-1.054E-1	6.598E+0	1.015E+1
-1.054E-1	6.601E+0	1.005E+1
-1.038E-1	6.631E+0	1.013E+1
-1.021E-1	6.621E+0	1.015E+1
-1.070E-1	6.533E+0	1.017E+1
-1.070E-1	6.605E+0	1.017E+1
-1.054E-1	6.725E+0	1.012E+1
-1.038E-1	6.595E+0	1.015E+1
-1.070E-1	6.647E+0	1.026E+1
-1.054E-1	6.634E+0	9.962E+0
-1.038E-1	6.605E+0	1.009E+1
-1.021E-1	6.592E+0	1.004E+1
-1.054E-1	6.533E+0	1.004E+1
-1.021E-1	6.517E+0	1.012E+1
-1.021E-1	6.585E+0	1.016E+1
-1.038E-1	6.520E+0	1.026E+1
-1.054E-1	6.566E+0	1.020E+1
-1.054E-1	6.631E+0	1.017E+1
-1.038E-1	6.550E+0	1.016E+1
-1.021E-1	6.634E+0	1.021E+1
-1.054E-1	6.579E+0	1.021E+1
-1.054E-1	6.540E+0	1.019E+1
-1.021E-1	6.563E+0	1.011E+1
-1.054E-1	6.530E+0	1.011E+1
-1.054E-1	6.527E+0	1.009E+1
-1.070E-1	6.611E+0	1.021E+1
-1.054E-1	6.640E+0	1.014E+1
-1.054E-1	6.572E+0	1.013E+1
-1.038E-1	6.660E+0	1.022E+1
-1.054E-1	6.595E+0	1.004E+1
-1.038E-1	6.478E+0	1.014E+1
-1.021E-1	6.608E+0	1.016E+1
-1.054E-1	6.611E+0	1.017E+1
-1.054E-1	6.585E+0	1.006E+1
-1.054E-1	6.550E+0	1.023E+1
-1.038E-1	6.566E+0	1.015E+1
-1.070E-1	6.605E+0	1.006E+1
-1.103E-1	6.676E+0	1.015E+1
-1.021E-1	6.520E+0	1.019E+1
-1.038E-1	6.589E+0	1.020E+1
-1.038E-1	6.631E+0	1.015E+1
-1.070E-1	6.614E+0	1.016E+1
-1.038E-1	6.634E+0	1.012E+1
-1.021E-1	6.485E+0	1.006E+1
-1.070E-1	6.627E+0	1.009E+1
-1.070E-1	6.608E+0	1.033E+1
-1.070E-1	6.657E+0	1.014E+1
-1.005E-1	6.637E+0	1.015E+1
-1.054E-1	6.631E+0	1.012E+1
-1.054E-1	6.608E+0	1.008E+1
-1.054E-1	6.543E+0	1.010E+1
-1.021E-1	6.709E+0	1.013E+1
-1.038E-1	6.627E+0	1.015E+1
-1.054E-1	6.579E+0	1.021E+1
-1.021E-1	6.569E+0	1.025E+1
-1.021E-1	6.605E+0	1.016E+1
-1.038E-1	6.517E+0	1.003E+1
-1.038E-1	6.543E+0	1.003E+1
-1.021E-1	6.631E+0	1.014E+1
-1.005E-1	6.614E+0	1.015E+1
-1.054E-1	6.511E+0	1.009E+1
-1.038E-1	6.589E+0	1.014E+1
-1.038E-1	6.478E+0	1.023E+1
-1.054E-1	6.647E+0	1.017E+1
-1.070E-1	6.634E+0	1.012E+1
-1.070E-1	6.637E+0	1.002E+1
-1.038E-1	6.533E+0	1.028E+1
-1.021E-1	6.556E+0	1.016E+1
-1.070E-1	6.601E+0	1.013E+1
-1.070E-1	6.563E+0	1.003E+1
-1.021E-1	6.608E+0	1.015E+1
-1.021E-1	6.553E+0	1.010E+1
-1.021E-1	6.566E+0	1.020E+1
-1.070E-1	6.634E+0	1.027E+1
-1.021E-1	6.608E+0	1.002E+1
-1.038E-1	6.520E+0	1.011E+1
-1.054E-1	6.546E+0	1.007E+1
-1.086E-1	6.595E+0	1.014E+1
-1.038E-1	6.614E+0	1.020E+1
-1.021E-1	6.524E+0	1.020E+1
-1.054E-1	6.614E+0	1.019E+1
-1.054E-1	6.637E+0	1.002E+1
-1.021E-1	6.540E+0	1.012E+1
-1.021E-1	6.751E+0	1.016E+1
-1.038E-1	6.611E+0	1.015E+1
-1.070E-1	6.696E+0	1.024E+1
-1.054E-1	6.731E+0	1.024E+1
-9.890E-2	6.650E+0	1.022E+1
-1.038E-1	6.699E+0	1.020E+1
-1.021E-1	6.608E+0	9.998E+0
-1.005E-1	6.605E+0	1.022E+1
-1.054E-1	6.666E+0	1.008E+1
-1.070E-1	6.511E+0	1.009E+1
-1.086E-1	6.582E+0	1.016E+1
-1.038E-1	6.498E+0	1.016E+1
-1.038E-1	6.598E+0	1.016E+1
-1.054E-1	6.566E+0	1.017E+1
-1.054E-1	6.517E+0	1.019E+1
-1.021E-1	6.514E+0	1.013E+1
-1.021E-1	6.563E+0	1.031E+1
-1.054E-1	6.572E+0	1.021E+1
-1.070E-1	6.527E+0	1.023E+1
-1.021E-1	6.585E+0	1.015E+1
-1.021E-1	6.592E+0	1.028E+1
-1.054E-1	6.595E+0	1.014E+1
-1.038E-1	6.598E+0	1.005E+1
-1.054E-1	6.511E+0	1.012E+1
-1.038E-1	6.524E+0	1.014E+1
-1.021E-1	6.585E+0	1.006E+1
-1.054E-1	6.550E+0	1.008E+1
-1.054E-1	6.511E+0	1.006E+1
-1.038E-1	6.546E+0	1.011E+1
-1.054E-1	6.595E+0	1.021E+1
-1.054E-1	6.569E+0	1.022E+1
-1.054E-1	6.627E+0	1.003E+1
-1.038E-1	6.553E+0	1.010E+1
-1.038E-1	6.670E+0	1.021E+1
-1.070E-1	6.611E+0	1.009E+1
-1.005E-1	6.627E+0	1.014E+1
-1.021E-1	6.605E+0	1.011E+1
-1.038E-1	6.653E+0	1.006E+1
-1.054E-1	6.637E+0	1.019E+1
-1.054E-1	6.546E+0	1.002E+1
-1.054E-1	6.608E+0	1.024E+1
-1.038E-1	6.494E+0	1.018E+1
-1.054E-1	6.712E+0	1.009E+1
-1.054E-1	6.650E+0	1.015E+1
-1.054E-1	6.576E+0	1.015E+1
-1.038E-1	6.582E+0	1.016E+1
-1.054E-1	6.621E+0	1.014E+1
-1.021E-1	6.673E+0	1.024E+1
-1.021E-1	6.540E+0	1.006E+1
-1.054E-1	6.553E+0	1.016E+1
-1.070E-1	6.725E+0	1.009E+1
-1.038E-1	6.663E+0	1.001E+1
-1.021E-1	6.543E+0	1.020E+1
-1.054E-1	6.624E+0	1.008E+1
-1.086E-1	6.559E+0	1.016E+1
-1.054E-1	6.624E+0	1.020E+1
-1.070E-1	6.676E+0	1.015E+1
-1.038E-1	6.598E+0	1.007E+1
-1.070E-1	6.666E+0	1.028E+1
-1.054E-1	6.592E+0	1.021E+1
-1.038E-1	6.650E+0	1.013E+1
-1.038E-1	6.524E+0	1.012E+1
-1.070E-1	6.559E+0	1.006E+1
-1.021E-1	6.488E+0	1.020E+1
-1.038E-1	6.595E+0	1.011E+1
-1.103E-1	6.481E+0	1.008E+1
-1.070E-1	6.576E+0	1.012E+1
-1.021E-1	6.559E+0	1.010E+1
-1.021E-1	6.559E+0	1.019E+1
-1.054E-1	6.576E+0	1.011E+1
-1.038E-1	6.501E+0	1.008E+1
-1.070E-1	6.511E+0	1.018E+1
-1.021E-1	6.530E+0	1.002E+1
-1.070E-1	6.527E+0	1.012E+1
-1.038E-1	6.722E+0	1.010E+1
-1.054E-1	6.585E+0	1.001E+1
-1.038E-1	6.543E+0	1.011E+1
-1.038E-1	6.566E+0	1.008E+1
-1.054E-1	6.589E+0	1.011E+1
-1.021E-1	6.559E+0	1.006E+1
-1.021E-1	6.624E+0	1.013E+1
-1.038E-1	6.595E+0	1.014E+1
-1.070E-1	6.614E+0	1.015E+1
-1.038E-1	6.611E+0	1.026E+1
-1.005E-1	6.605E+0	1.013E+1
-1.054E-1	6.462E+0	1.014E+1
-1.070E-1	6.663E+0	1.022E+1
-1.005E-1	6.537E+0	1.022E+1
-1.054E-1	6.683E+0	1.017E+1
-1.054E-1	6.653E+0	1.015E+1
-1.070E-1	6.663E+0	1.021E+1
-1.070E-1	6.657E+0	1.007E+1
-1.038E-1	6.579E+0	1.013E+1
-1.038E-1	6.640E+0	1.016E+1
-1.038E-1	6.640E+0	1.020E+1
-1.038E-1	6.559E+0	1.015E+1
-1.021E-1	6.527E+0	1.014E+1
-1.054E-1	6.614E+0	1.004E+1
-1.054E-1	6.537E+0	1.029E+1
-1.038E-1	6.683E+0	1.018E+1
-1.021E-1	6.650E+0	1.009E+1
-1.070E-1	6.627E+0	1.020E+1
-1.054E-1	6.572E+0	1.017E+1
-1.038E-1	6.728E+0	1.012E+1
-1.021E-1	6.650E+0	1.014E+1
-1.038E-1	6.647E+0	1.022E+1
-1.054E-1	6.559E+0	1.011E+1
-1.054E-1	6.608E+0	1.012E+1
-1.054E-1	6.387E+0	1.010E+1
-1.021E-1	6.585E+0	1.026E+1
-1.103E-1	6.627E+0	1.005E+1
-1.038E-1	6.634E+0	1.005E+1
-1.038E-1	6.611E+0	1.010E+1
-1.038E-1	6.543E+0	1.004E+1
-1.086E-1	6.589E+0	1.023E+1
-1.021E-1	6.660E+0	1.022E+1
-1.021E-1	6.563E+0	1.021E+1
-1.038E-1	6.595E+0	1.018E+1
-1.070E-1	6.582E+0	1.022E+1
-1.021E-1	6.640E+0	1.031E+1
-1.038E-1	6.595E+0	1.018E+1
-1.038E-1	6.550E+0	1.014E+1
-1.054E-1	6.601E+0	1.005E+1
-1.038E-1	6.553E+0	1.014E+1
-1.038E-1	6.572E+0	1.005E+1
-1.038E-1	6.705E+0	1.014E+1
-1.070E-1	6.640E+0	1.009E+1
-1.054E-1	6.647E+0	1.017E+1
-1.038E-1	6.556E+0	1.012E+1
-1.038E-1	6.676E+0	1.023E+1
-1.070E-1	6.644E+0	1.016E+1
-1.021E-1	6.627E+0	9.969E+0
-1.021E-1	6.569E+0	1.023E+1
-1.021E-1	6.530E+0	1.022E+1
-1.054E-1	6.598E+0	1.021E+1
-1.038E-1	6.640E+0	1.017E+1
-9.890E-2	6.592E+0	1.008E+1
-1.038E-1	6.647E+0	1.016E+1
-1.103E-1	6.738E+0	1.003E+1
-1.021E-1	6.572E+0	1.019E+1
-9.890E-2	6.481E+0	1.008E+1
-1.070E-1	6.605E+0	1.023E+1
-1.086E-1	6.553E+0	1.010E+1
-1.021E-1	6.631E+0	1.016E+1
-9.890E-2	6.611E+0	1.007E+1
-1.054E-1	6.566E+0	1.012E+1
-1.086E-1	6.601E+0	1.002E+1
-1.021E-1	6.624E+0	1.009E+1
-1.021E-1	6.582E+0	1.009E+1
-1.054E-1	6.507E+0	1.009E+1
-1.070E-1	6.631E+0	1.017E+1
-1.054E-1	6.653E+0	1.016E+1
-1.021E-1	6.705E+0	1.014E+1
-1.038E-1	6.579E+0	1.010E+1
-1.070E-1	6.595E+0	1.019E+1
-1.038E-1	6.614E+0	1.016E+1
-1.038E-1	6.559E+0	1.008E+1
-1.038E-1	6.624E+0	1.010E+1
-1.054E-1	6.563E+0	1.008E+1
-1.038E-1	6.634E+0	1.018E+1
-1.054E-1	6.653E+0	1.013E+1
-1.038E-1	6.507E+0	1.022E+1
-1.070E-1	6.598E+0	1.018E+1
-1.038E-1	6.640E+0	1.017E+1
-1.005E-1	6.550E+0	1.009E+1
-1.038E-1	6.559E+0	1.013E+1
-1.038E-1	6.595E+0	1.015E+1
-1.038E-1	6.592E+0	1.024E+1
-1.054E-1	6.488E+0	1.021E+1
-1.021E-1	6.650E+0	1.014E+1
-1.070E-1	6.550E+0	1.006E+1
-1.021E-1	6.569E+0	1.013E+1
-1.038E-1	6.592E+0	1.017E+1
-1.070E-1	6.559E+0	1.016E+1
-1.054E-1	6.618E+0	1.003E+1
-1.021E-1	6.553E+0	1.024E+1
-1.005E-1	6.637E+0	1.012E+1
-1.054E-1	6.563E+0	1.016E+1
-1.038E-1	6.598E+0	1.010E+1
-1.054E-1	6.647E+0	1.013E+1
-1.021E-1	6.572E+0	1.010E+1
-1.021E-1	6.650E+0	1.028E+1
-1.038E-1	6.598E+0	1.028E+1
-1.021E-1	6.660E+0	1.025E+1
-1.021E-1	6.676E+0	1.012E+1
-1.054E-1	6.582E+0	1.010E+1
-1.103E-1	6.608E+0	1.019E+1
-1.021E-1	6.576E+0	1.009E+1
-1.021E-1	6.569E+0	1.007E+1
-1.021E-1	6.572E+0	1.011E+1
-1.054E-1	6.621E+0	1.008E+1
-1.070E-1	6.644E+0	1.014E+1
-1.038E-1	6.546E+0	1.011E+1
-1.054E-1	6.676E+0	1.010E+1
-1.054E-1	6.569E+0	1.018E+1
-1.005E-1	6.559E+0	9.991E+0
-1.005E-1	6.543E+0	1.011E+1
-1.038E-1	6.624E+0	1.014E+1
-1.070E-1	6.550E+0	1.021E+1
-1.054E-1	6.663E+0	1.017E+1
-1.021E-1	6.595E+0	1.024E+1
-1.054E-1	6.621E+0	1.010E+1
-1.038E-1	6.507E+0	1.024E+1
-1.054E-1	6.631E+0	1.009E+1
-1.021E-1	6.657E+0	1.022E+1
-1.070E-1	6.589E+0	1.008E+1
-1.054E-1	6.563E+0	1.020E+1
-1.054E-1	6.475E+0	1.008E+1
-1.038E-1	6.611E+0	1.007E+1
-1.054E-1	6.644E+0	1.011E+1
-1.086E-1	6.666E+0	1.017E+1
-1.005E-1	6.585E+0	1.015E+1
-1.021E-1	6.608E+0	1.020E+1
-1.038E-1	6.608E+0	1.012E+1
-1.070E-1	6.576E+0	1.011E+1
-1.038E-1	6.537E+0	1.014E+1
-1.054E-1	6.627E+0	1.007E+1
-1.038E-1	6.592E+0	1.014E+1
-1.054E-1	6.618E+0	1.003E+1
-1.021E-1	6.543E+0	1.017E+1
-1.038E-1	6.556E+0	1.013E+1
-1.038E-1	6.559E+0	1.014E+1
-1.070E-1	6.660E+0	1.011E+1
-1.038E-1	6.614E+0	1.012E+1
-1.005E-1	6.624E+0	1.035E+1
-1.038E-1	6.556E+0	1.011E+1
-1.038E-1	6.618E+0	1.027E+1
-1.021E-1	6.718E+0	1.025E+1
-1.005E-1	6.585E+0	1.008E+1
-1.054E-1	6.640E+0	1.014E+1
-1.054E-1	6.537E+0	1.024E+1
-1.038E-1	6.585E+0	1.002E+1
-1.005E-1	6.517E+0	1.014E+1
-1.038E-1	6.566E+0	1.024E+1
-1.070E-1	6.618E+0	1.031E+1
-1.021E-1	6.546E+0	1.017E+1
-1.021E-1	6.543E+0	1.022E+1
-1.054E-1	6.481E+0	1.014E+1
-1.070E-1	6.666E+0	1.012E+1
-1.021E-1	6.608E+0	1.020E+1
-1.021E-1	6.608E+0	1.018E+1
-1.021E-1	6.614E+0	1.008E+1
-1.086E-1	6.559E+0	1.011E+1
-1.070E-1	6.540E+0	1.011E+1
-1.021E-1	6.702E+0	1.007E+1
-1.038E-1	6.598E+0	1.017E+1
-1.054E-1	6.624E+0	1.016E+1
-1.038E-1	6.540E+0	1.014E+1
-1.021E-1	6.598E+0	1.011E+1
-1.054E-1	6.699E+0	1.019E+1
-1.054E-1	6.624E+0	1.011E+1
-1.054E-1	6.579E+0	1.017E+1
-1.021E-1	6.605E+0	1.011E+1
-1.021E-1	6.608E+0	1.023E+1
-1.054E-1	6.572E+0	1.012E+1
-1.005E-1	6.543E+0	1.008E+1
-1.005E-1	6.533E+0	1.012E+1
-1.021E-1	6.757E+0	1.019E+1
-1.070E-1	6.640E+0	1.005E+1
-1.021E-1	6.585E+0	1.011E+1
-1.021E-1	6.556E+0	1.010E+1
-1.054E-1	6.611E+0	1.016E+1
-1.021E-1	6.517E+0	1.010E+1
-1.021E-1	6.553E+0	1.013E+1
-1.021E-1	6.611E+0	1.011E+1
-1.054E-1	6.631E+0	1.024E+1
-1.054E-1	6.621E+0	1.015E+1
-1.038E-1	6.611E+0	1.027E+1
-1.038E-1	6.566E+0	1.012E+1
-1.038E-1	6.537E+0	1.013E+1
-1.054E-1	6.566E+0	1.014E+1
-1.038E-1	6.614E+0	1.021E+1
-1.005E-1	6.614E+0	1.006E+1
-1.021E-1	6.699E+0	1.007E+1
-1.038E-1	6.530E+0	1.005E+1
-1.021E-1	6.540E+0	1.034E+1
-1.005E-1	6.640E+0	1.019E+1
-1.054E-1	6.553E+0	1.019E+1
-1.021E-1	6.520E+0	1.023E+1
-1.021E-1	6.566E+0	1.010E+1
-1.021E-1	6.563E+0	1.016E+1
-1.021E-1	6.543E+0	1.015E+1
-1.070E-1	6.731E+0	1.011E+1
-1.038E-1	6.520E+0	1.018E+1
-1.038E-1	6.520E+0	1.021E+1
-1.054E-1	6.566E+0	1.006E+1
-1.070E-1	6.653E+0	1.021E+1
-1.054E-1	6.530E+0	1.005E+1
-1.054E-1	6.614E+0	1.009E+1
-1.054E-1	6.553E+0	1.013E+1
-1.086E-1	6.533E+0	1.017E+1
-1.038E-1	6.556E+0	1.021E+1
-1.038E-1	6.537E+0	1.024E+1
-1.021E-1	6.585E+0	1.015E+1
-1.054E-1	6.533E+0	1.022E+1
-1.038E-1	6.605E+0	1.016E+1
-1.054E-1	6.556E+0	1.020E+1
-1.038E-1	6.611E+0	1.013E+1
-1.054E-1	6.572E+0	1.014E+1
-1.038E-1	6.592E+0	1.018E+1
-1.038E-1	6.702E+0	1.017E+1
-1.038E-1	6.589E+0	1.021E+1
-1.070E-1	6.605E+0	1.036E+1
-1.038E-1	6.634E+0	1.001E+1
-1.005E-1	6.550E+0	1.021E+1
-1.021E-1	6.494E+0	1.009E+1
-1.070E-1	6.498E+0	1.014E+1
-1.005E-1	6.634E+0	1.020E+1
-9.890E-2	6.559E+0	1.018E+1
-1.021E-1	6.592E+0	1.007E+1
-1.070E-1	6.601E+0	1.016E+1
-1.021E-1	6.624E+0	1.022E+1
-1.021E-1	6.686E+0	1.010E+1
-1.038E-1	6.592E+0	1.004E+1
-1.070E-1	6.511E+0	1.022E+1
-1.005E-1	6.644E+0	1.023E+1
-1.021E-1	6.589E+0	1.008E+1
-1.070E-1	6.579E+0	1.013E+1
-1.054E-1	6.644E+0	1.014E+1
-1.005E-1	6.614E+0	1.026E+1
-1.021E-1	6.621E+0	1.019E+1
-1.021E-1	6.550E+0	9.952E+0
-1.054E-1	6.627E+0	1.011E+1
-1.021E-1	6.501E+0	1.014E+1
-1.005E-1	6.598E+0	1.003E+1
-1.021E-1	6.572E+0	1.009E+1
-1.038E-1	6.553E+0	1.014E+1
-1.038E-1	6.634E+0	1.022E+1
-1.005E-1	6.553E+0	1.016E+1
-1.038E-1	6.709E+0	1.019E+1
-1.070E-1	6.579E+0	1.019E+1
-1.038E-1	6.589E+0	1.009E+1
-1.038E-1	6.679E+0	1.012E+1
-1.038E-1	6.601E+0	1.014E+1
-1.021E-1	6.660E+0	1.010E+1
-1.021E-1	6.663E+0	1.007E+1
-1.054E-1	6.601E+0	1.006E+1
-1.038E-1	6.728E+0	9.991E+0
-1.038E-1	6.592E+0	1.015E+1
-1.005E-1	6.605E+0	1.010E+1
-1.038E-1	6.582E+0	1.017E+1
-1.054E-1	6.624E+0	1.012E+1
-1.054E-1	6.605E+0	1.022E+1
-1.054E-1	6.595E+0	1.021E+1
-1.005E-1	6.627E+0	1.007E+1
-1.038E-1	6.589E+0	1.010E+1
-1.054E-1	6.433E+0	1.019E+1
-1.054E-1	6.631E+0	1.024E+1
-9.890E-2	6.608E+0	1.029E+1
-1.054E-1	6.614E+0	1.022E+1
-1.054E-1	6.725E+0	1.015E+1
-1.021E-1	6.679E+0	1.008E+1
-1.038E-1	6.589E+0	1.017E+1
-1.021E-1	6.537E+0	1.020E+1
-1.054E-1	6.589E+0	1.007E+1
-1.021E-1	6.644E+0	1.021E+1
-1.021E-1	6.624E+0	1.002E+1
-1.038E-1	6.540E+0	1.010E+1
-1.070E-1	6.592E+0	1.019E+1
-1.038E-1	6.507E+0	1.014E+1
-1.038E-1	6.637E+0	1.018E+1
-1.038E-1	6.624E+0	1.026E+1
-1.054E-1	6.566E+0	1.020E+1
-1.038E-1	6.650E+0	1.021E+1
-1.005E-1	6.511E+0	1.013E+1
-1.038E-1	6.754E+0	1.009E+1
-1.070E-1	6.582E+0	1.004E+1
-1.005E-1	6.670E+0	1.015E+1
-1.021E-1	6.550E+0	1.017E+1
-1.021E-1	6.614E+0	1.022E+1
-1.038E-1	6.468E+0	1.016E+1
-1.038E-1	6.566E+0	1.012E+1
-1.038E-1	6.666E+0	1.013E+1
-1.038E-1	6.524E+0	9.995E+0
-1.054E-1	6.540E+0	1.020E+1
-1.021E-1	6.569E+0	1.015E+1
-1.021E-1	6.608E+0	1.015E+1
-1.021E-1	6.689E+0	1.006E+1
-1.054E-1	6.563E+0	1.022E+1
-1.021E-1	6.670E+0	1.024E+1
-9.890E-2	6.601E+0	1.015E+1
-1.021E-1	6.517E+0	1.017E+1
-1.038E-1	6.543E+0	1.006E+1
-1.038E-1	6.585E+0	1.014E+1
-9.728E-2	6.660E+0	1.012E+1
-1.038E-1	6.582E+0	1.013E+1
-1.038E-1	6.501E+0	1.010E+1
-1.021E-1	6.579E+0	1.025E+1
-1.038E-1	6.540E+0	9.988E+0
-1.021E-1	6.650E+0	1.012E+1
-1.021E-1	6.595E+0	1.018E+1
-1.070E-1	6.533E+0	1.025E+1
-1.038E-1	6.640E+0	1.008E+1
-1.054E-1	6.566E+0	1.022E+1
-1.086E-1	6.666E+0	1.011E+1
-1.038E-1	6.640E+0	1.007E+1
-1.005E-1	6.618E+0	1.029E+1
-1.038E-1	6.585E+0	1.022E+1
-1.054E-1	6.498E+0	1.009E+1
-1.005E-1	6.631E+0	1.020E+1
-1.038E-1	6.556E+0	1.012E+1
-1.038E-1	6.559E+0	1.014E+1
-1.038E-1	6.605E+0	1.010E+1
-1.005E-1	6.644E+0	1.022E+1
-9.890E-2	6.611E+0	1.009E+1
-1.021E-1	6.676E+0	1.014E+1
-1.054E-1	6.657E+0	1.016E+1
-1.038E-1	6.702E+0	1.009E+1
-9.890E-2	6.550E+0	1.006E+1
-1.038E-1	6.670E+0	1.015E+1
-1.038E-1	6.770E+0	1.001E+1
-1.038E-1	6.634E+0	1.020E+1
-1.021E-1	6.666E+0	1.020E+1
-1.005E-1	6.689E+0	1.023E+1
-1.054E-1	6.572E+0	1.009E+1
-1.038E-1	6.624E+0	1.005E+1
-9.890E-2	6.520E+0	1.022E+1
-1.038E-1	6.663E+0	1.008E+1
-1.054E-1	6.517E+0	1.019E+1
-1.021E-1	6.576E+0	1.008E+1
-9.890E-2	6.569E+0	1.020E+1
-1.021E-1	6.731E+0	1.008E+1
-1.086E-1	6.559E+0	1.010E+1
-1.021E-1	6.589E+0	1.009E+1
-1.005E-1	6.572E+0	1.003E+1
-1.021E-1	6.592E+0	1.006E+1
-1.054E-1	6.595E+0	1.021E+1
-1.054E-1	6.650E+0	1.013E+1
-1.005E-1	6.634E+0	1.023E+1
-1.038E-1	6.566E+0	1.010E+1
-1.086E-1	6.595E+0	1.011E+1
-1.038E-1	6.579E+0	1.010E+1
-1.005E-1	6.679E+0	1.010E+1
-1.038E-1	6.556E+0	1.027E+1
-1.086E-1	6.634E+0	1.013E+1
-1.021E-1	6.556E+0	1.019E+1
-1.005E-1	6.608E+0	1.011E+1
-1.021E-1	6.592E+0	1.012E+1
-1.070E-1	6.605E+0	1.012E+1
-1.005E-1	6.618E+0	1.012E+1
-1.038E-1	6.520E+0	1.020E+1
-1.021E-1	6.608E+0	1.009E+1
-1.070E-1	6.546E+0	1.006E+1
-1.054E-1	6.660E+0	1.027E+1
-1.021E-1	6.650E+0	1.012E+1
-1.054E-1	6.608E+0	1.008E+1
-1.070E-1	6.566E+0	1.021E+1
-1.038E-1	6.598E+0	1.023E+1
-1.005E-1	6.488E+0	1.021E+1
-1.021E-1	6.644E+0	1.024E+1
-1.054E-1	6.563E+0	1.012E+1
-1.054E-1	6.572E+0	1.010E+1
-1.005E-1	6.514E+0	1.005E+1
-1.038E-1	6.592E+0	1.016E+1
-1.038E-1	6.683E+0	1.024E+1
-9.890E-2	6.520E+0	1.016E+1
-9.890E-2	6.631E+0	1.013E+1
-1.021E-1	6.696E+0	1.014E+1
-1.086E-1	6.563E+0	1.009E+1
-1.021E-1	6.550E+0	1.013E+1
-1.005E-1	6.644E+0	1.017E+1
-1.021E-1	6.657E+0	1.020E+1
-1.021E-1	6.556E+0	1.010E+1
-1.005E-1	6.546E+0	1.016E+1
-1.021E-1	6.559E+0	1.014E+1
-1.038E-1	6.634E+0	1.005E+1
-1.054E-1	6.537E+0	1.016E+1
-1.054E-1	6.660E+0	1.016E+1
-9.890E-2	6.670E+0	1.010E+1
-1.021E-1	6.576E+0	1.019E+1
-1.021E-1	6.524E+0	1.010E+1
-1.021E-1	6.657E+0	1.019E+1
-1.005E-1	6.589E+0	1.020E+1
-1.005E-1	6.637E+0	1.019E+1
-1.070E-1	6.488E+0	1.011E+1
-1.021E-1	6.514E+0	1.013E+1
-1.005E-1	6.618E+0	1.021E+1
-1.054E-1	6.640E+0	1.009E+1
-1.038E-1	6.559E+0	1.013E+1
-1.054E-1	6.592E+0	1.001E+1
-9.890E-2	6.553E+0	1.004E+1
-1.038E-1	6.582E+0	1.012E+1
-1.070E-1	6.611E+0	1.009E+1
-1.038E-1	6.579E+0	1.015E+1
-1.021E-1	6.449E+0	1.020E+1
-1.021E-1	6.598E+0	1.002E+1
-1.054E-1	6.611E+0	1.013E+1
-1.054E-1	6.576E+0	1.015E+1
-1.021E-1	6.644E+0	1.016E+1
-1.054E-1	6.647E+0	1.019E+1
-1.054E-1	6.621E+0	1.013E+1
-1.038E-1	6.533E+0	1.019E+1
-1.005E-1	6.598E+0	1.018E+1
-1.038E-1	6.637E+0	1.028E+1
-1.070E-1	6.550E+0	1.016E+1
-1.038E-1	6.621E+0	1.013E+1
-1.021E-1	6.582E+0	1.022E+1
-1.070E-1	6.598E+0	1.011E+1
-1.070E-1	6.699E+0	1.021E+1
-1.038E-1	6.537E+0	1.008E+1
-1.021E-1	6.494E+0	1.014E+1
-1.005E-1	6.660E+0	1.026E+1
-1.021E-1	6.705E+0	1.016E+1
-1.021E-1	6.514E+0	1.004E+1
-1.021E-1	6.572E+0	1.009E+1
-1.054E-1	6.556E+0	1.017E+1
-1.038E-1	6.595E+0	1.022E+1
-1.038E-1	6.608E+0	1.011E+1
-1.021E-1	6.481E+0	1.024E+1
-1.021E-1	6.550E+0	1.012E+1
-1.021E-1	6.605E+0	1.010E+1
-1.021E-1	6.634E+0	1.009E+1
-9.890E-2	6.640E+0	1.018E+1
-1.021E-1	6.563E+0	1.009E+1
-1.021E-1	6.563E+0	1.006E+1
-1.038E-1	6.563E+0	1.013E+1
-1.005E-1	6.631E+0	1.011E+1
-1.021E-1	6.657E+0	1.009E+1
-1.070E-1	6.644E+0	1.012E+1
-1.021E-1	6.598E+0	1.028E+1
-1.005E-1	6.592E+0	1.016E+1
-1.038E-1	6.543E+0	1.020E+1
-1.070E-1	6.514E+0	1.025E+1
-1.021E-1	6.592E+0	1.015E+1
-1.038E-1	6.631E+0	1.025E+1
-1.005E-1	6.650E+0	1.016E+1
-1.021E-1	6.608E+0	1.010E+1
-1.038E-1	6.640E+0	1.012E+1
-9.890E-2	6.488E+0	1.000E+1
-1.021E-1	6.498E+0	1.011E+1
-1.070E-1	6.576E+0	1.012E+1
-1.021E-1	6.579E+0	1.021E+1
-1.021E-1	6.666E+0	1.010E+1
-1.021E-1	6.540E+0	1.004E+1
-1.038E-1	6.517E+0	1.016E+1
-1.021E-1	6.696E+0	9.998E+0
-1.038E-1	6.598E+0	1.010E+1
-1.005E-1	6.611E+0	1.030E+1
-1.038E-1	6.559E+0	1.018E+1
-1.021E-1	6.595E+0	1.019E+1
-1.005E-1	6.517E+0	1.019E+1
-1.005E-1	6.627E+0	1.006E+1
-1.054E-1	6.767E+0	1.013E+1
-1.021E-1	6.527E+0	1.007E+1
-1.038E-1	6.657E+0	1.015E+1
-1.021E-1	6.686E+0	1.011E+1
-1.054E-1	6.592E+0	1.017E+1
-1.038E-1	6.640E+0	1.012E+1
-9.890E-2	6.689E+0	1.000E+1
-1.021E-1	6.670E+0	1.023E+1
-1.054E-1	6.582E+0	1.010E+1
-1.021E-1	6.592E+0	1.019E+1
-1.021E-1	6.540E+0	1.019E+1
-1.038E-1	6.595E+0	1.017E+1
-1.054E-1	6.611E+0	1.023E+1
-1.005E-1	6.585E+0	1.019E+1
-1.038E-1	6.663E+0	1.020E+1
-1.038E-1	6.569E+0	1.021E+1
-1.054E-1	6.569E+0	1.010E+1
-1.021E-1	6.640E+0	1.008E+1
-1.021E-1	6.475E+0	1.022E+1
-1.038E-1	6.611E+0	1.008E+1
-1.054E-1	6.517E+0	1.019E+1
-1.005E-1	6.663E+0	1.013E+1
-1.005E-1	6.653E+0	1.009E+1
-1.038E-1	6.605E+0	1.012E+1
-1.054E-1	6.537E+0	1.013E+1
-1.038E-1	6.462E+0	1.015E+1
-1.005E-1	6.579E+0	1.006E+1
-1.021E-1	6.520E+0	1.017E+1
-1.054E-1	6.485E+0	1.009E+1
-1.070E-1	6.572E+0	1.020E+1
-1.005E-1	6.579E+0	1.008E+1
-1.005E-1	6.550E+0	1.020E+1
-1.038E-1	6.494E+0	1.019E+1
-1.038E-1	6.550E+0	1.020E+1
-1.054E-1	6.511E+0	1.037E+1
-9.890E-2	6.605E+0	1.019E+1
-1.038E-1	6.611E+0	1.027E+1
-1.038E-1	6.589E+0	1.017E+1
-1.021E-1	6.530E+0	1.017E+1
-1.054E-1	6.683E+0	1.014E+1
-1.070E-1	6.634E+0	1.035E+1
-1.054E-1	6.585E+0	1.015E+1
-1.021E-1	6.569E+0	1.003E+1
-1.038E-1	6.498E+0	1.007E+1
-1.038E-1	6.692E+0	1.005E+1
-1.054E-1	6.481E+0	1.007E+1
-1.005E-1	6.566E+0	1.021E+1
-1.038E-1	6.572E+0	1.019E+1
-1.038E-1	6.589E+0	1.009E+1
-1.038E-1	6.566E+0	1.012E+1
-1.021E-1	6.618E+0	1.006E+1
-1.021E-1	6.605E+0	1.011E+1
-1.054E-1	6.514E+0	1.005E+1
-1.038E-1	6.673E+0	1.023E+1
-1.005E-1	6.608E+0	1.013E+1
-1.005E-1	6.494E+0	1.020E+1
-1.086E-1	6.598E+0	1.025E+1
-1.021E-1	6.640E+0	1.022E+1
-1.038E-1	6.624E+0	1.013E+1
-1.021E-1	6.618E+0	1.007E+1
-1.070E-1	6.627E+0	1.003E+1
-1.021E-1	6.530E+0	1.014E+1
-9.890E-2	6.747E+0	1.015E+1
-1.005E-1	6.689E+0	1.005E+1
-1.021E-1	6.540E+0	1.026E+1
-1.021E-1	6.608E+0	1.014E+1
-1.021E-1	6.614E+0	1.014E+1
-1.038E-1	6.689E+0	1.013E+1
-1.054E-1	6.556E+0	1.010E+1
-1.021E-1	6.582E+0	1.002E+1
-1.005E-1	6.572E+0	9.965E+0
-1.021E-1	6.621E+0	1.021E+1
-1.038E-1	6.660E+0	1.008E+1
-1.038E-1	6.566E+0	1.002E+1
-1.005E-1	6.569E+0	1.023E+1
-1.021E-1	6.601E+0	1.025E+1
-1.038E-1	6.624E+0	1.003E+1
-1.038E-1	6.670E+0	1.024E+1
-1.005E-1	6.653E+0	1.007E+1
-1.038E-1	6.576E+0	1.022E+1
-1.038E-1	6.605E+0	1.015E+1
-1.038E-1	6.627E+0	1.025E+1
-1.005E-1	6.611E+0	1.010E+1
-1.021E-1	6.660E+0	1.021E+1
-1.054E-1	6.631E+0	1.017E+1
-1.021E-1	6.601E+0	1.015E+1
-1.021E-1	6.601E+0	1.005E+1
-1.038E-1	6.582E+0	1.005E+1
-1.038E-1	6.582E+0	1.032E+1
-1.054E-1	6.576E+0	1.022E+1
-1.038E-1	6.627E+0	1.018E+1
-1.005E-1	6.696E+0	1.014E+1
-1.054E-1	6.589E+0	1.010E+1
-1.038E-1	6.621E+0	1.023E+1
-1.021E-1	6.553E+0	1.017E+1
-1.038E-1	6.634E+0	1.008E+1
-1.038E-1	6.572E+0	1.014E+1
-1.054E-1	6.621E+0	1.014E+1
-9.890E-2	6.563E+0	1.012E+1
-1.021E-1	6.598E+0	1.008E+1
-1.054E-1	6.608E+0	1.018E+1
-1.038E-1	6.595E+0	1.019E+1
-1.005E-1	6.608E+0	1.005E+1
-1.038E-1	6.705E+0	1.014E+1
-1.054E-1	6.692E+0	1.012E+1
-1.054E-1	6.540E+0	1.002E+1
-9.728E-2	6.634E+0	1.019E+1
-1.038E-1	6.579E+0	1.013E+1
-1.070E-1	6.666E+0	1.022E+1
-1.038E-1	6.627E+0	1.022E+1
-1.038E-1	6.624E+0	1.018E+1
-1.021E-1	6.644E+0	1.023E+1
-1.038E-1	6.627E+0	1.021E+1
-1.021E-1	6.657E+0	1.008E+1
-1.005E-1	6.566E+0	1.027E+1
-1.038E-1	6.653E+0	1.020E+1
-1.054E-1	6.611E+0	1.024E+1
-1.054E-1	6.546E+0	1.014E+1
-1.005E-1	6.569E+0	1.022E+1
-1.021E-1	6.566E+0	1.015E+1
-1.038E-1	6.511E+0	1.022E+1
-1.021E-1	6.605E+0	1.016E+1
-9.890E-2	6.644E+0	1.016E+1
-1.021E-1	6.582E+0	1.030E+1
-1.054E-1	6.647E+0	1.015E+1
-1.038E-1	6.524E+0	1.009E+1
-9.890E-2	6.608E+0	1.026E+1
-1.038E-1	6.644E+0	1.014E+1
-1.054E-1	6.537E+0	1.013E+1
-1.021E-1	6.673E+0	1.011E+1
-1.005E-1	6.566E+0	1.015E+1
-1.005E-1	6.637E+0	1.024E+1
-1.021E-1	6.589E+0	1.018E+1
-1.054E-1	6.683E+0	1.016E+1
-1.005E-1	6.553E+0	1.007E+1
-1.038E-1	6.605E+0	1.009E+1
-1.054E-1	6.576E+0	1.007E+1
-1.038E-1	6.553E+0	1.015E+1
-1.005E-1	6.563E+0	1.021E+1
-1.021E-1	6.569E+0	1.021E+1
-1.070E-1	6.511E+0	1.009E+1
-1.038E-1	6.585E+0	1.030E+1
-1.005E-1	6.598E+0	1.011E+1
-1.038E-1	6.576E+0	1.017E+1
-1.038E-1	6.566E+0	1.009E+1
-1.005E-1	6.582E+0	1.010E+1
-1.005E-1	6.530E+0	1.018E+1
-1.005E-1	6.624E+0	1.011E+1
-1.038E-1	6.543E+0	1.018E+1
-1.038E-1	6.624E+0	1.016E+1
-1.021E-1	6.579E+0	1.005E+1
-1.021E-1	6.653E+0	1.016E+1
-1.054E-1	6.666E+0	1.014E+1
-1.005E-1	6.670E+0	1.027E+1
-1.005E-1	6.640E+0	1.017E+1
-1.005E-1	6.618E+0	1.002E+1
-1.038E-1	6.592E+0	1.004E+1
-1.021E-1	6.631E+0	1.019E+1
-1.005E-1	6.734E+0	9.946E+0
-1.021E-1	6.608E+0	1.006E+1
-1.054E-1	6.540E+0	1.028E+1
-1.038E-1	6.598E+0	1.007E+1
-1.005E-1	6.582E+0	1.007E+1
-1.021E-1	6.598E+0	1.014E+1
-1.054E-1	6.608E+0	1.007E+1
-1.038E-1	6.650E+0	1.011E+1
-1.021E-1	6.611E+0	1.021E+1
-1.038E-1	6.579E+0	1.013E+1
-1.038E-1	6.670E+0	1.020E+1
-1.005E-1	6.644E+0	1.021E+1
-9.890E-2	6.559E+0	1.019E+1
-1.021E-1	6.595E+0	1.010E+1
-1.021E-1	6.611E+0	1.014E+1
-1.038E-1	6.572E+0	1.020E+1
-1.021E-1	6.550E+0	1.021E+1
-1.038E-1	6.611E+0	1.007E+1
-1.038E-1	6.663E+0	1.016E+1
-1.021E-1	6.715E+0	1.017E+1
-9.890E-2	6.634E+0	1.014E+1
-1.005E-1	6.559E+0	1.025E+1
-1.070E-1	6.611E+0	1.019E+1
-1.021E-1	6.618E+0	1.020E+1
-1.038E-1	6.576E+0	1.022E+1
-1.021E-1	6.546E+0	1.011E+1
-1.054E-1	6.543E+0	1.019E+1
-1.021E-1	6.559E+0	1.019E+1
-1.005E-1	6.608E+0	1.019E+1
-1.021E-1	6.524E+0	1.008E+1
-1.054E-1	6.537E+0	1.018E+1
-1.038E-1	6.553E+0	1.006E+1
-1.021E-1	6.569E+0	1.028E+1
-1.005E-1	6.491E+0	1.023E+1
-1.070E-1	6.601E+0	1.011E+1
-1.021E-1	6.579E+0	1.010E+1
-1.021E-1	6.456E+0	1.028E+1
-1.038E-1	6.566E+0	1.002E+1
-1.070E-1	6.605E+0	1.016E+1
-1.038E-1	6.592E+0	1.029E+1
-1.005E-1	6.731E+0	9.982E+0
-1.021E-1	6.540E+0	1.003E+1
-1.038E-1	6.738E+0	1.026E+1
-1.038E-1	6.692E+0	1.019E+1
-1.005E-1	6.598E+0	1.028E+1
-1.021E-1	6.624E+0	1.021E+1
-1.054E-1	6.595E+0	1.016E+1
-1.021E-1	6.592E+0	1.026E+1
-1.005E-1	6.601E+0	1.016E+1
-1.054E-1	6.572E+0	1.021E+1
-1.054E-1	6.627E+0	1.024E+1
-1.021E-1	6.566E+0	1.033E+1
-1.005E-1	6.624E+0	9.969E+0
-1.021E-1	6.546E+0	1.007E+1
-1.070E-1	6.592E+0	1.017E+1
-1.038E-1	6.666E+0	1.021E+1
-9.890E-2	6.569E+0	1.004E+1
-1.021E-1	6.589E+0	1.011E+1
-1.021E-1	6.663E+0	1.018E+1
-1.038E-1	6.653E+0	1.009E+1
-9.890E-2	6.637E+0	1.018E+1
-1.021E-1	6.563E+0	1.008E+1
-1.070E-1	6.598E+0	1.016E+1
-1.005E-1	6.550E+0	1.006E+1
-1.005E-1	6.618E+0	1.023E+1
-1.021E-1	6.676E+0	1.012E+1
-1.038E-1	6.566E+0	1.019E+1
-1.005E-1	6.556E+0	1.006E+1
-1.005E-1	6.611E+0	1.016E+1
-1.021E-1	6.647E+0	1.012E+1
-1.038E-1	6.533E+0	1.006E+1
-1.021E-1	6.657E+0	1.008E+1
-1.021E-1	6.640E+0	1.012E+1
-1.005E-1	6.644E+0	1.013E+1
-1.070E-1	6.540E+0	1.012E+1
-1.021E-1	6.611E+0	1.015E+1
-1.021E-1	6.621E+0	1.016E+1
-1.005E-1	6.618E+0	1.021E+1
-1.038E-1	6.608E+0	1.015E+1
-1.005E-1	6.465E+0	1.016E+1
-9.890E-2	6.653E+0	1.013E+1
-1.005E-1	6.670E+0	9.972E+0
-1.021E-1	6.634E+0	1.014E+1
-1.038E-1	6.634E+0	1.011E+1
-9.890E-2	6.595E+0	1.007E+1
-1.005E-1	6.488E+0	1.014E+1
-1.054E-1	6.491E+0	1.029E+1
-1.005E-1	6.644E+0	1.017E+1
-1.005E-1	6.579E+0	1.020E+1
-1.021E-1	6.611E+0	1.010E+1
-1.054E-1	6.507E+0	1.011E+1
-1.005E-1	6.592E+0	1.014E+1
-9.890E-2	6.485E+0	1.002E+1
-1.005E-1	6.666E+0	1.021E+1
-1.070E-1	6.650E+0	1.017E+1
-1.021E-1	6.524E+0	1.021E+1
-1.005E-1	6.537E+0	1.013E+1
-9.890E-2	6.491E+0	1.021E+1
-1.021E-1	6.660E+0	1.016E+1
-1.021E-1	6.569E+0	1.012E+1
-9.890E-2	6.553E+0	1.017E+1
-1.021E-1	6.718E+0	1.015E+1
-1.021E-1	6.679E+0	1.017E+1
-1.038E-1	6.634E+0	1.024E+1
-1.005E-1	6.631E+0	1.011E+1
-9.890E-2	6.634E+0	1.022E+1
-1.070E-1	6.634E+0	1.020E+1
-1.005E-1	6.576E+0	1.021E+1
-1.021E-1	6.608E+0	1.021E+1
-1.005E-1	6.679E+0	1.002E+1
-1.054E-1	6.543E+0	1.012E+1
-1.038E-1	6.569E+0	1.011E+1
-1.005E-1	6.559E+0	1.003E+1
-9.890E-2	6.663E+0	1.010E+1
-1.070E-1	6.637E+0	1.019E+1
-1.005E-1	6.699E+0	1.022E+1
-1.005E-1	6.627E+0	1.020E+1
-1.005E-1	6.553E+0	1.004E+1
-1.070E-1	6.670E+0	1.026E+1
-1.021E-1	6.595E+0	1.003E+1
-1.021E-1	6.640E+0	1.008E+1
-1.005E-1	6.679E+0	1.022E+1
-1.021E-1	6.550E+0	1.003E+1
-1.038E-1	6.624E+0	1.020E+1
-1.005E-1	6.576E+0	1.014E+1
-1.005E-1	6.585E+0	1.009E+1
-1.021E-1	6.550E+0	1.007E+1
-1.021E-1	6.692E+0	1.017E+1
-1.005E-1	6.627E+0	1.023E+1
-1.021E-1	6.709E+0	1.006E+1
-1.054E-1	6.533E+0	1.007E+1
-1.054E-1	6.569E+0	1.004E+1
-1.021E-1	6.601E+0	1.003E+1
-1.038E-1	6.569E+0	1.009E+1
-1.038E-1	6.592E+0	1.017E+1
-1.054E-1	6.553E+0	1.023E+1
-1.005E-1	6.637E+0	1.018E+1
-1.038E-1	6.618E+0	1.009E+1
-1.070E-1	6.618E+0	1.018E+1
-1.038E-1	6.614E+0	1.021E+1
-1.005E-1	6.566E+0	1.006E+1
-9.890E-2	6.683E+0	1.023E+1
-1.038E-1	6.670E+0	1.016E+1
-1.005E-1	6.614E+0	1.012E+1
-1.005E-1	6.699E+0	1.010E+1
-1.038E-1	6.611E+0	1.023E+1
-1.038E-1	6.605E+0	1.017E+1
-1.021E-1	6.569E+0	1.020E+1
-1.021E-1	6.527E+0	1.016E+1
-1.021E-1	6.601E+0	1.010E+1
-1.021E-1	6.650E+0	1.003E+1
-1.021E-1	6.634E+0	1.024E+1
-1.021E-1	6.614E+0	1.015E+1
-1.038E-1	6.624E+0	1.014E+1
-1.054E-1	6.624E+0	1.010E+1
-1.054E-1	6.530E+0	1.011E+1
-1.005E-1	6.585E+0	1.016E+1
-1.021E-1	6.494E+0	1.016E+1
-1.038E-1	6.618E+0	1.024E+1
-1.038E-1	6.634E+0	1.003E+1
-1.005E-1	6.546E+0	1.017E+1
-1.038E-1	6.631E+0	1.015E+1
-1.038E-1	6.621E+0	1.018E+1
-1.021E-1	6.647E+0	1.030E+1
-1.021E-1	6.627E+0	1.001E+1
-1.005E-1	6.618E+0	1.017E+1
-1.054E-1	6.559E+0	1.014E+1
-1.038E-1	6.556E+0	1.029E+1
-1.038E-1	6.618E+0	1.000E+1
-1.005E-1	6.605E+0	1.019E+1
-1.054E-1	6.540E+0	1.017E+1
-1.021E-1	6.520E+0	1.012E+1
-1.005E-1	6.543E+0	1.017E+1
-1.021E-1	6.582E+0	1.004E+1
-1.038E-1	6.618E+0	1.010E+1
-1.054E-1	6.592E+0	1.006E+1
-9.728E-2	6.514E+0	1.018E+1
-1.005E-1	6.605E+0	1.014E+1
-1.038E-1	6.605E+0	1.014E+1
-1.070E-1	6.621E+0	1.014E+1
-1.021E-1	6.566E+0	1.027E+1
-1.021E-1	6.550E+0	1.020E+1
-1.054E-1	6.627E+0	1.014E+1
-1.038E-1	6.650E+0	1.023E+1
-1.005E-1	6.608E+0	1.017E+1
-9.728E-2	6.598E+0	1.014E+1
-1.021E-1	6.589E+0	1.022E+1
-1.038E-1	6.543E+0	1.002E+1
-1.005E-1	6.601E+0	1.027E+1
-1.005E-1	6.634E+0	1.008E+1
-1.054E-1	6.592E+0	1.018E+1
-1.021E-1	6.631E+0	1.022E+1
-1.021E-1	6.475E+0	9.978E+0
-1.038E-1	6.673E+0	1.009E+1
-1.038E-1	6.644E+0	1.015E+1
-1.021E-1	6.553E+0	1.015E+1
-1.005E-1	6.598E+0	1.016E+1
-1.038E-1	6.637E+0	1.017E+1
-1.054E-1	6.647E+0	1.013E+1
-1.038E-1	6.660E+0	1.021E+1
-1.021E-1	6.631E+0	1.018E+1
-1.005E-1	6.689E+0	1.011E+1
-1.038E-1	6.653E+0	1.006E+1
-1.038E-1	6.676E+0	1.015E+1
-1.021E-1	6.595E+0	1.003E+1
-1.005E-1	6.637E+0	1.006E+1
-1.021E-1	6.582E+0	1.001E+1
-1.038E-1	6.637E+0	1.010E+1
-9.890E-2	6.760E+0	1.025E+1
-1.005E-1	6.683E+0	1.016E+1
-1.005E-1	6.472E+0	1.015E+1
-1.070E-1	6.524E+0	1.010E+1
-1.021E-1	6.666E+0	1.012E+1
-9.890E-2	6.533E+0	1.011E+1
-1.038E-1	6.566E+0	1.006E+1
-1.021E-1	6.530E+0	1.018E+1
-1.021E-1	6.582E+0	1.022E+1
-1.021E-1	6.683E+0	9.969E+0
-1.005E-1	6.540E+0	1.013E+1
-1.021E-1	6.618E+0	1.010E+1
-1.005E-1	6.637E+0	1.033E+1
-1.021E-1	6.614E+0	1.018E+1
-1.070E-1	6.650E+0	1.018E+1
-1.021E-1	6.605E+0	9.962E+0
-1.005E-1	6.644E+0	1.034E+1
-1.021E-1	6.614E+0	1.005E+1
-1.038E-1	6.511E+0	1.020E+1
-1.005E-1	6.621E+0	1.015E+1
-1.005E-1	6.679E+0	1.010E+1
-1.021E-1	6.640E+0	1.013E+1
-1.054E-1	6.582E+0	1.006E+1
-1.038E-1	6.715E+0	1.018E+1
-1.005E-1	6.624E+0	1.021E+1
-1.021E-1	6.605E+0	1.011E+1
-1.021E-1	6.546E+0	1.014E+1
-1.021E-1	6.631E+0	1.019E+1
-9.890E-2	6.598E+0	1.016E+1
-1.021E-1	6.527E+0	1.012E+1
-1.038E-1	6.582E+0	1.024E+1
-1.005E-1	6.608E+0	1.014E+1
-9.890E-2	6.563E+0	1.025E+1
-1.038E-1	6.472E+0	1.014E+1
-1.038E-1	6.614E+0	1.005E+1
-1.021E-1	6.589E+0	1.006E+1
-9.890E-2	6.618E+0	1.022E+1
-1.021E-1	6.670E+0	1.024E+1
-1.021E-1	6.566E+0	1.019E+1
-1.021E-1	6.634E+0	1.008E+1
-9.890E-2	6.627E+0	1.023E+1
-1.038E-1	6.530E+0	1.017E+1
-1.038E-1	6.624E+0	1.015E+1
-1.021E-1	6.598E+0	1.023E+1
-9.728E-2	6.634E+0	1.030E+1
-1.005E-1	6.653E+0	1.011E+1
-1.038E-1	6.566E+0	1.007E+1
-1.005E-1	6.657E+0	1.012E+1
-1.005E-1	6.640E+0	1.010E+1
-1.038E-1	6.569E+0	1.012E+1
-1.054E-1	6.618E+0	1.006E+1
-1.021E-1	6.627E+0	1.022E+1
-1.005E-1	6.524E+0	1.009E+1
-9.890E-2	6.530E+0	1.016E+1
-1.021E-1	6.611E+0	1.013E+1
-1.038E-1	6.501E+0	1.015E+1
-1.021E-1	6.592E+0	1.015E+1
-1.005E-1	6.631E+0	1.013E+1
-1.038E-1	6.614E+0	1.008E+1
-1.021E-1	6.507E+0	1.008E+1
-1.005E-1	6.585E+0	1.007E+1
-1.021E-1	6.559E+0	1.011E+1
-1.054E-1	6.709E+0	1.013E+1
-1.021E-1	6.585E+0	1.009E+1
-1.021E-1	6.601E+0	1.014E+1
-9.890E-2	6.598E+0	9.998E+0
-1.021E-1	6.618E+0	1.019E+1
-1.021E-1	6.494E+0	1.010E+1
-1.005E-1	6.663E+0	1.029E+1
-1.005E-1	6.553E+0	1.019E+1
-1.038E-1	6.569E+0	1.006E+1
-1.038E-1	6.563E+0	1.013E+1
-1.005E-1	6.569E+0	1.025E+1
-1.021E-1	6.530E+0	1.018E+1
-1.054E-1	6.546E+0	1.022E+1
-1.038E-1	6.533E+0	1.008E+1
-1.005E-1	6.747E+0	1.012E+1
-9.890E-2	6.696E+0	1.016E+1
-1.038E-1	6.653E+0	1.019E+1
-1.054E-1	6.676E+0	1.022E+1
-1.021E-1	6.702E+0	1.011E+1
-1.021E-1	6.683E+0	1.009E+1
-1.021E-1	6.608E+0	1.014E+1
-1.021E-1	6.631E+0	1.016E+1
-9.890E-2	6.589E+0	1.025E+1
-1.005E-1	6.598E+0	1.017E+1
-1.038E-1	6.569E+0	1.036E+1
-1.021E-1	6.592E+0	1.012E+1
-1.005E-1	6.559E+0	1.025E+1
-9.890E-2	6.559E+0	1.016E+1
-1.054E-1	6.611E+0	1.016E+1
-1.005E-1	6.663E+0	1.010E+1
-1.005E-1	6.566E+0	1.017E+1
-1.005E-1	6.566E+0	1.024E+1
-1.038E-1	6.553E+0	1.008E+1
-1.038E-1	6.589E+0	1.018E+1
-9.890E-2	6.627E+0	9.982E+0
-1.021E-1	6.572E+0	1.025E+1
-1.070E-1	6.559E+0	1.014E+1
-1.005E-1	6.611E+0	1.017E+1
-1.005E-1	6.624E+0	1.022E+1
-1.021E-1	6.546E+0	1.019E+1
-1.021E-1	6.572E+0	1.013E+1
-1.005E-1	6.589E+0	1.010E+1
-1.021E-1	6.657E+0	1.021E+1
-1.005E-1	6.601E+0	1.021E+1
-1.054E-1	6.618E+0	1.014E+1
-1.038E-1	6.666E+0	1.015E+1
-1.021E-1	6.705E+0	1.012E+1
-1.005E-1	6.569E+0	1.022E+1
-1.038E-1	6.637E+0	1.012E+1
-1.005E-1	6.589E+0	1.012E+1
-1.021E-1	6.640E+0	1.010E+1
-1.005E-1	6.553E+0	1.032E+1
-1.021E-1	6.608E+0	1.025E+1
-9.890E-2	6.601E+0	1.012E+1
-1.005E-1	6.507E+0	9.982E+0
-1.005E-1	6.572E+0	9.988E+0
-1.005E-1	6.598E+0	1.008E+1
-1.021E-1	6.585E+0	1.020E+1
-1.005E-1	6.559E+0	1.008E+1
-1.038E-1	6.666E+0	1.024E+1
-1.054E-1	6.559E+0	1.025E+1
-1.054E-1	6.705E+0	1.004E+1
-9.728E-2	6.634E+0	1.008E+1
-1.005E-1	6.640E+0	1.018E+1
-1.021E-1	6.449E+0	1.012E+1
-1.021E-1	6.566E+0	1.014E+1
-9.890E-2	6.816E+0	1.019E+1
-1.005E-1	6.670E+0	1.014E+1
-1.038E-1	6.634E+0	1.018E+1
-1.021E-1	6.679E+0	1.009E+1
-9.890E-2	6.618E+0	1.027E+1
-1.005E-1	6.598E+0	1.015E+1
-1.038E-1	6.559E+0	1.009E+1
-1.021E-1	6.605E+0	1.011E+1
-9.890E-2	6.644E+0	1.014E+1
-9.728E-2	6.537E+0	1.011E+1
-1.070E-1	6.689E+0	1.019E+1
-1.021E-1	6.579E+0	1.009E+1
-1.038E-1	6.676E+0	1.011E+1
-1.021E-1	6.517E+0	1.008E+1
-1.021E-1	6.608E+0	1.000E+1
-1.005E-1	6.550E+0	1.012E+1
-9.728E-2	6.650E+0	1.022E+1
-9.890E-2	6.517E+0	1.022E+1
-1.054E-1	6.673E+0	1.021E+1
-1.038E-1	6.595E+0	1.015E+1
-1.005E-1	6.511E+0	1.018E+1
-9.890E-2	6.647E+0	1.008E+1
-1.021E-1	6.650E+0	1.006E+1
-1.070E-1	6.485E+0	1.021E+1
-1.005E-1	6.637E+0	1.014E+1
-9.890E-2	6.533E+0	1.025E+1
-1.038E-1	6.556E+0	1.013E+1
-1.038E-1	6.611E+0	1.009E+1
-1.021E-1	6.540E+0	1.007E+1
-9.890E-2	6.611E+0	1.005E+1
-1.005E-1	6.650E+0	1.022E+1
-1.038E-1	6.572E+0	1.006E+1
-1.005E-1	6.601E+0	1.006E+1
-1.021E-1	6.540E+0	1.020E+1
-1.038E-1	6.601E+0	1.011E+1
-1.005E-1	6.611E+0	1.015E+1
-9.728E-2	6.647E+0	1.019E+1
-9.890E-2	6.696E+0	1.031E+1
-1.054E-1	6.601E+0	1.025E+1
-1.021E-1	6.608E+0	1.017E+1
-1.005E-1	6.618E+0	1.005E+1
-1.021E-1	6.576E+0	1.022E+1
-1.021E-1	6.563E+0	1.020E+1
-1.054E-1	6.517E+0	1.012E+1
-1.021E-1	6.566E+0	1.002E+1
-1.021E-1	6.634E+0	1.021E+1
-1.038E-1	6.627E+0	1.016E+1
-1.021E-1	6.614E+0	1.013E+1
-1.021E-1	6.631E+0	1.011E+1
-1.021E-1	6.537E+0	1.010E+1
-1.021E-1	6.585E+0	1.021E+1
-1.021E-1	6.644E+0	1.013E+1
-1.005E-1	6.582E+0	1.017E+1
-1.021E-1	6.572E+0	1.016E+1
-1.021E-1	6.614E+0	1.024E+1
-9.890E-2	6.553E+0	1.018E+1
-9.728E-2	6.576E+0	1.001E+1
-1.038E-1	6.524E+0	1.014E+1
-1.038E-1	6.640E+0	1.006E+1
-1.005E-1	6.679E+0	1.009E+1
-9.890E-2	6.663E+0	1.018E+1
-9.890E-2	6.601E+0	1.007E+1
-1.005E-1	6.585E+0	1.009E+1
-1.038E-1	6.589E+0	1.014E+1
-1.021E-1	6.634E+0	1.013E+1
-1.005E-1	6.585E+0	1.009E+1
-1.054E-1	6.527E+0	1.010E+1
-1.021E-1	6.533E+0	1.019E+1
-1.005E-1	6.624E+0	1.018E+1
-9.890E-2	6.611E+0	1.015E+1
-1.038E-1	6.592E+0	1.006E+1
-1.021E-1	6.540E+0	1.021E+1
-9.890E-2	6.527E+0	1.019E+1
-1.021E-1	6.673E+0	1.015E+1
-1.038E-1	6.546E+0	1.011E+1
-9.890E-2	6.657E+0	1.008E+1
-9.890E-2	6.653E+0	1.012E+1
-1.005E-1	6.644E+0	1.020E+1
-1.021E-1	6.598E+0	1.014E+1
-1.038E-1	6.520E+0	1.014E+1
-9.566E-2	6.614E+0	1.024E+1
-9.890E-2	6.666E+0	1.005E+1
-1.021E-1	6.524E+0	1.021E+1
-9.890E-2	6.627E+0	1.014E+1
-9.890E-2	6.627E+0	1.015E+1
-1.021E-1	6.611E+0	1.012E+1
-1.021E-1	6.556E+0	1.019E+1
-1.005E-1	6.546E+0	1.015E+1
-9.890E-2	6.511E+0	1.019E+1
-9.890E-2	6.585E+0	1.020E+1
-1.021E-1	6.595E+0	1.012E+1
-1.038E-1	6.507E+0	1.009E+1
-9.890E-2	6.553E+0	1.007E+1
-1.005E-1	6.614E+0	1.004E+1
-1.021E-1	6.601E+0	1.005E+1
-1.021E-1	6.592E+0	1.010E+1
-9.728E-2	6.543E+0	1.003E+1
-1.005E-1	6.585E+0	1.024E+1
-1.038E-1	6.601E+0	1.017E+1
-9.890E-2	6.663E+0	1.018E+1
-9.566E-2	6.569E+0	1.008E+1
-9.890E-2	6.530E+0	1.009E+1
-9.890E-2	6.611E+0	1.022E+1
-1.054E-1	6.530E+0	1.016E+1
-9.890E-2	6.504E+0	1.016E+1
-1.005E-1	6.556E+0	1.018E+1
-1.038E-1	6.653E+0	1.020E+1
-1.021E-1	6.624E+0	1.014E+1
-9.566E-2	6.546E+0	9.988E+0
-9.890E-2	6.543E+0	1.021E+1
-1.038E-1	6.673E+0	9.978E+0
-1.005E-1	6.653E+0	1.013E+1
-1.005E-1	6.550E+0	1.010E+1
-9.890E-2	6.614E+0	1.016E+1
-1.038E-1	6.589E+0	1.013E+1
-9.890E-2	6.576E+0	1.008E+1
-9.728E-2	6.514E+0	1.016E+1
-1.021E-1	6.511E+0	1.016E+1
-1.021E-1	6.614E+0	1.016E+1
-1.038E-1	6.546E+0	1.021E+1
-1.005E-1	6.569E+0	1.023E+1
-1.021E-1	6.559E+0	1.011E+1
-1.054E-1	6.530E+0	1.003E+1
-1.005E-1	6.546E+0	1.010E+1
-9.890E-2	6.605E+0	1.011E+1
-1.021E-1	6.585E+0	1.024E+1
-1.021E-1	6.653E+0	1.008E+1
-9.890E-2	6.634E+0	1.009E+1
-9.890E-2	6.582E+0	1.015E+1
-1.005E-1	6.585E+0	1.018E+1
-1.021E-1	6.566E+0	1.025E+1
-1.005E-1	6.631E+0	1.010E+1
-9.890E-2	6.618E+0	1.011E+1
-1.005E-1	6.592E+0	1.018E+1
-1.005E-1	6.569E+0	1.005E+1
-1.038E-1	6.637E+0	1.018E+1
-9.728E-2	6.670E+0	1.015E+1
-1.005E-1	6.686E+0	1.004E+1
-1.005E-1	6.517E+0	1.013E+1
-1.021E-1	6.579E+0	1.002E+1
[truncated: 24,654 more rows]
