# Supplementary material for: Improved ANAP incorporation and VCF analysis reveal details of P2X7 current facilitation and a limited conformational interplay between ATP binding and the intracellular ballast domain
Source: eLife. 2023 Jan 4;12:e82479. doi: 10.7554/eLife.82479 (PMC9859053; doi:10.7554/eLife.82479)
Supplement: Figure 3—figure supplement 3—source data 2. [file elife-82479-fig3-figsupp3-data2.zip › Figure-3_figure-supplement-3_source-data-2/S23N-constructs/S23N_K127anap/l22/23.csv]

-2.335E-1	1.102E+1	2.049E+1
-2.351E-1	1.106E+1	2.041E+1
-2.287E-1	1.117E+1	2.026E+1
-2.303E-1	1.103E+1	2.045E+1
-2.303E-1	1.099E+1	2.041E+1
-2.351E-1	1.109E+1	2.053E+1
-2.287E-1	1.108E+1	2.036E+1
-2.303E-1	1.112E+1	2.032E+1
-2.303E-1	1.099E+1	2.042E+1
-2.335E-1	1.112E+1	2.046E+1
-2.319E-1	1.102E+1	2.053E+1
-2.319E-1	1.091E+1	2.030E+1
-2.319E-1	1.092E+1	2.042E+1
-2.335E-1	1.094E+1	2.063E+1
-2.335E-1	1.111E+1	2.051E+1
-2.319E-1	1.112E+1	2.045E+1
-2.351E-1	1.100E+1	2.038E+1
-2.319E-1	1.110E+1	2.052E+1
-2.335E-1	1.119E+1	2.053E+1
-2.303E-1	1.093E+1	2.040E+1
-2.319E-1	1.098E+1	2.039E+1
-2.303E-1	1.106E+1	2.039E+1
-2.335E-1	1.116E+1	2.064E+1
-2.303E-1	1.094E+1	2.016E+1
-2.287E-1	1.103E+1	2.045E+1
-2.335E-1	1.099E+1	2.052E+1
-2.303E-1	1.099E+1	2.037E+1
-2.319E-1	1.103E+1	2.032E+1
-2.335E-1	1.100E+1	2.045E+1
-2.351E-1	1.105E+1	2.041E+1
-2.335E-1	1.105E+1	2.038E+1
-2.303E-1	1.096E+1	2.048E+1
-2.303E-1	1.104E+1	2.025E+1
-2.335E-1	1.100E+1	2.048E+1
-2.287E-1	1.111E+1	2.030E+1
-2.319E-1	1.090E+1	2.049E+1
-2.335E-1	1.108E+1	2.032E+1
-2.319E-1	1.103E+1	2.043E+1
-2.287E-1	1.101E+1	2.048E+1
-2.303E-1	1.118E+1	2.037E+1
-2.319E-1	1.099E+1	2.057E+1
-2.319E-1	1.107E+1	2.036E+1
-2.287E-1	1.108E+1	2.045E+1
-2.335E-1	1.100E+1	2.040E+1
-2.319E-1	1.117E+1	2.059E+1
-2.351E-1	1.101E+1	2.055E+1
-2.335E-1	1.110E+1	2.056E+1
-2.319E-1	1.105E+1	2.049E+1
-2.319E-1	1.104E+1	2.037E+1
-2.335E-1	1.107E+1	2.045E+1
-2.335E-1	1.104E+1	2.039E+1
-2.303E-1	1.093E+1	2.034E+1
-2.319E-1	1.106E+1	2.056E+1
-2.335E-1	1.102E+1	2.051E+1
-2.303E-1	1.106E+1	2.031E+1
-2.319E-1	1.099E+1	2.032E+1
-2.319E-1	1.097E+1	2.046E+1
-2.351E-1	1.104E+1	2.051E+1
-2.303E-1	1.098E+1	2.044E+1
-2.319E-1	1.103E+1	2.033E+1
-2.335E-1	1.093E+1	2.057E+1
-2.335E-1	1.105E+1	2.043E+1
-2.335E-1	1.110E+1	2.037E+1
-2.335E-1	1.095E+1	2.055E+1
-2.319E-1	1.099E+1	2.036E+1
-2.319E-1	1.115E+1	2.034E+1
-2.303E-1	1.101E+1	2.049E+1
-2.287E-1	1.103E+1	2.040E+1
-2.319E-1	1.117E+1	2.035E+1
-2.335E-1	1.105E+1	2.045E+1
-2.319E-1	1.100E+1	2.049E+1
-2.319E-1	1.114E+1	2.045E+1
-2.319E-1	1.123E+1	2.041E+1
-2.319E-1	1.104E+1	2.063E+1
-2.319E-1	1.103E+1	2.056E+1
-2.303E-1	1.100E+1	2.027E+1
-2.303E-1	1.107E+1	2.037E+1
-2.319E-1	1.107E+1	2.034E+1
-2.303E-1	1.096E+1	2.039E+1
-2.303E-1	1.104E+1	2.041E+1
-2.351E-1	1.098E+1	2.045E+1
-2.335E-1	1.104E+1	2.045E+1
-2.287E-1	1.103E+1	2.049E+1
-2.303E-1	1.111E+1	2.045E+1
-2.319E-1	1.108E+1	2.058E+1
-2.351E-1	1.099E+1	2.042E+1
-2.319E-1	1.101E+1	2.043E+1
-2.303E-1	1.103E+1	2.047E+1
-2.319E-1	1.110E+1	2.042E+1
-2.319E-1	1.099E+1	2.057E+1
-2.319E-1	1.107E+1	2.042E+1
-2.335E-1	1.104E+1	2.052E+1
-2.303E-1	1.110E+1	2.049E+1
-2.351E-1	1.103E+1	2.038E+1
-2.303E-1	1.099E+1	2.056E+1
-2.335E-1	1.106E+1	2.043E+1
-2.335E-1	1.100E+1	2.045E+1
-2.368E-1	1.109E+1	2.039E+1
-2.319E-1	1.098E+1	2.029E+1
-2.335E-1	1.106E+1	2.039E+1
-2.335E-1	1.108E+1	2.044E+1
-2.335E-1	1.100E+1	2.041E+1
-2.303E-1	1.106E+1	2.064E+1
-2.335E-1	1.102E+1	2.041E+1
-2.319E-1	1.096E+1	2.057E+1
-2.303E-1	1.103E+1	2.039E+1
-2.303E-1	1.116E+1	2.043E+1
-2.319E-1	1.109E+1	2.051E+1
-2.335E-1	1.100E+1	2.042E+1
-2.335E-1	1.101E+1	2.038E+1
-2.351E-1	1.096E+1	2.058E+1
-2.303E-1	1.109E+1	2.031E+1
-2.319E-1	1.106E+1	2.051E+1
-2.335E-1	1.107E+1	2.034E+1
-2.319E-1	1.112E+1	2.039E+1
-2.335E-1	1.102E+1	2.024E+1
-2.335E-1	1.090E+1	2.047E+1
-2.319E-1	1.105E+1	2.040E+1
-2.303E-1	1.117E+1	2.047E+1
-2.351E-1	1.106E+1	2.041E+1
-2.319E-1	1.111E+1	2.034E+1
-2.351E-1	1.106E+1	2.047E+1
-2.303E-1	1.118E+1	2.023E+1
-2.351E-1	1.105E+1	2.033E+1
-2.335E-1	1.098E+1	2.038E+1
-2.351E-1	1.109E+1	2.043E+1
-2.335E-1	1.119E+1	2.050E+1
-2.319E-1	1.121E+1	2.040E+1
-2.303E-1	1.115E+1	2.039E+1
-2.335E-1	1.094E+1	2.040E+1
-2.303E-1	1.095E+1	2.054E+1
-2.303E-1	1.104E+1	2.047E+1
-2.303E-1	1.097E+1	2.026E+1
-2.319E-1	1.097E+1	2.046E+1
-2.303E-1	1.123E+1	2.021E+1
-2.335E-1	1.097E+1	2.057E+1
-2.303E-1	1.107E+1	2.027E+1
-2.368E-1	1.094E+1	2.055E+1
-2.303E-1	1.109E+1	2.050E+1
-2.287E-1	1.108E+1	2.052E+1
-2.319E-1	1.112E+1	2.041E+1
-2.368E-1	1.117E+1	2.050E+1
-2.303E-1	1.107E+1	2.044E+1
-2.319E-1	1.109E+1	2.038E+1
-2.351E-1	1.099E+1	2.018E+1
-2.319E-1	1.102E+1	2.035E+1
-2.319E-1	1.107E+1	2.038E+1
-2.319E-1	1.103E+1	2.021E+1
-2.368E-1	1.100E+1	2.040E+1
-2.368E-1	1.109E+1	2.031E+1
-2.319E-1	1.100E+1	2.069E+1
-2.303E-1	1.101E+1	2.039E+1
-2.335E-1	1.105E+1	2.038E+1
-2.351E-1	1.107E+1	2.035E+1
-2.335E-1	1.114E+1	2.031E+1
-2.335E-1	1.103E+1	2.040E+1
-2.351E-1	1.106E+1	2.033E+1
-2.351E-1	1.107E+1	2.046E+1
-2.335E-1	1.086E+1	2.047E+1
-2.303E-1	1.097E+1	2.040E+1
-2.319E-1	1.100E+1	2.036E+1
-2.335E-1	1.103E+1	2.042E+1
-2.335E-1	1.102E+1	2.063E+1
-2.303E-1	1.104E+1	2.048E+1
-2.319E-1	1.103E+1	2.051E+1
-2.335E-1	1.102E+1	2.042E+1
-2.319E-1	1.107E+1	2.039E+1
-2.287E-1	1.113E+1	2.040E+1
-2.335E-1	1.099E+1	2.056E+1
-2.335E-1	1.099E+1	2.043E+1
-2.351E-1	1.108E+1	2.053E+1
-2.319E-1	1.096E+1	2.050E+1
-2.335E-1	1.103E+1	2.027E+1
-2.351E-1	1.109E+1	2.038E+1
-2.335E-1	1.101E+1	2.031E+1
-2.335E-1	1.112E+1	2.028E+1
-2.335E-1	1.102E+1	2.044E+1
-2.319E-1	1.092E+1	2.037E+1
-2.319E-1	1.102E+1	2.045E+1
-2.351E-1	1.111E+1	2.047E+1
-2.319E-1	1.108E+1	2.035E+1
-2.335E-1	1.105E+1	2.054E+1
-2.319E-1	1.100E+1	2.047E+1
-2.303E-1	1.100E+1	2.053E+1
-2.319E-1	1.096E+1	2.043E+1
-2.351E-1	1.107E+1	2.049E+1
-2.335E-1	1.095E+1	2.053E+1
-2.303E-1	1.108E+1	2.042E+1
-2.319E-1	1.108E+1	2.029E+1
-2.351E-1	1.113E+1	2.050E+1
-2.335E-1	1.094E+1	2.035E+1
-2.303E-1	1.095E+1	2.042E+1
-2.319E-1	1.095E+1	2.040E+1
-2.351E-1	1.119E+1	2.060E+1
-2.319E-1	1.099E+1	2.053E+1
-2.335E-1	1.090E+1	2.036E+1
-2.335E-1	1.108E+1	2.029E+1
-2.319E-1	1.091E+1	2.053E+1
-2.335E-1	1.098E+1	2.060E+1
-2.319E-1	1.099E+1	2.049E+1
-2.351E-1	1.107E+1	2.037E+1
-2.351E-1	1.107E+1	2.041E+1
-2.319E-1	1.102E+1	2.043E+1
-2.319E-1	1.105E+1	2.042E+1
-2.335E-1	1.098E+1	2.043E+1
-2.319E-1	1.106E+1	2.037E+1
-2.319E-1	1.097E+1	2.039E+1
-2.319E-1	1.107E+1	2.054E+1
-2.335E-1	1.099E+1	2.058E+1
-2.351E-1	1.099E+1	2.043E+1
-2.368E-1	1.100E+1	2.049E+1
-2.319E-1	1.102E+1	2.045E+1
-2.351E-1	1.091E+1	2.051E+1
-2.335E-1	1.105E+1	2.035E+1
-2.335E-1	1.092E+1	2.042E+1
-2.319E-1	1.109E+1	2.047E+1
-2.335E-1	1.103E+1	2.052E+1
-2.351E-1	1.103E+1	2.044E+1
-2.351E-1	1.104E+1	2.037E+1
-2.303E-1	1.100E+1	2.040E+1
-2.335E-1	1.102E+1	2.035E+1
-2.319E-1	1.095E+1	2.055E+1
-2.303E-1	1.111E+1	2.049E+1
-2.335E-1	1.107E+1	2.026E+1
-2.351E-1	1.107E+1	2.053E+1
-2.351E-1	1.121E+1	2.035E+1
-2.351E-1	1.104E+1	2.049E+1
-2.303E-1	1.090E+1	2.037E+1
-2.351E-1	1.102E+1	2.041E+1
-2.319E-1	1.103E+1	2.040E+1
-2.335E-1	1.110E+1	2.029E+1
-2.319E-1	1.108E+1	2.029E+1
-2.335E-1	1.102E+1	2.046E+1
-2.319E-1	1.112E+1	2.053E+1
-2.319E-1	1.098E+1	2.032E+1
-2.335E-1	1.095E+1	2.065E+1
-2.319E-1	1.104E+1	2.040E+1
-2.368E-1	1.114E+1	2.044E+1
-2.351E-1	1.101E+1	2.048E+1
-2.335E-1	1.104E+1	2.041E+1
-2.319E-1	1.116E+1	2.028E+1
-2.351E-1	1.115E+1	2.032E+1
-2.319E-1	1.099E+1	2.035E+1
-2.319E-1	1.106E+1	2.020E+1
-2.319E-1	1.098E+1	2.042E+1
-2.335E-1	1.109E+1	2.049E+1
-2.319E-1	1.108E+1	2.039E+1
-2.319E-1	1.110E+1	2.036E+1
-2.319E-1	1.099E+1	2.035E+1
-2.319E-1	1.119E+1	2.030E+1
-2.319E-1	1.107E+1	2.024E+1
-2.351E-1	1.099E+1	2.042E+1
-2.368E-1	1.095E+1	2.052E+1
-2.335E-1	1.107E+1	2.039E+1
-2.303E-1	1.098E+1	2.054E+1
-2.319E-1	1.087E+1	2.046E+1
-2.335E-1	1.104E+1	2.034E+1
-2.368E-1	1.101E+1	2.031E+1
-2.319E-1	1.105E+1	2.035E+1
-2.335E-1	1.096E+1	2.049E+1
-2.319E-1	1.092E+1	2.062E+1
-2.351E-1	1.100E+1	2.047E+1
-2.303E-1	1.109E+1	2.038E+1
-2.319E-1	1.106E+1	2.048E+1
-2.335E-1	1.092E+1	2.044E+1
-2.351E-1	1.105E+1	2.050E+1
-2.303E-1	1.094E+1	2.042E+1
-2.319E-1	1.096E+1	2.036E+1
-2.335E-1	1.111E+1	2.040E+1
-2.368E-1	1.096E+1	2.042E+1
-2.335E-1	1.085E+1	2.047E+1
-2.335E-1	1.102E+1	2.050E+1
-2.335E-1	1.097E+1	2.041E+1
-2.335E-1	1.099E+1	2.043E+1
-2.335E-1	1.101E+1	2.045E+1
-2.335E-1	1.116E+1	2.044E+1
-2.335E-1	1.107E+1	2.037E+1
-2.351E-1	1.103E+1	2.045E+1
-2.319E-1	1.103E+1	2.058E+1
-2.303E-1	1.105E+1	2.039E+1
-2.319E-1	1.101E+1	2.039E+1
-2.351E-1	1.107E+1	2.056E+1
-2.303E-1	1.098E+1	2.039E+1
-2.319E-1	1.106E+1	2.047E+1
-2.319E-1	1.105E+1	2.053E+1
-2.368E-1	1.094E+1	2.051E+1
-2.319E-1	1.102E+1	2.040E+1
-2.319E-1	1.097E+1	2.029E+1
-2.303E-1	1.111E+1	2.037E+1
-2.351E-1	1.103E+1	2.045E+1
-2.287E-1	1.105E+1	2.039E+1
-2.335E-1	1.099E+1	2.033E+1
-2.351E-1	1.106E+1	2.038E+1
-2.351E-1	1.104E+1	2.042E+1
-2.303E-1	1.099E+1	2.028E+1
-2.303E-1	1.101E+1	2.030E+1
-2.335E-1	1.102E+1	2.032E+1
-2.335E-1	1.099E+1	2.039E+1
-2.319E-1	1.102E+1	2.043E+1
-2.335E-1	1.105E+1	2.043E+1
-2.335E-1	1.102E+1	2.048E+1
-2.351E-1	1.098E+1	2.049E+1
-2.335E-1	1.110E+1	2.033E+1
-2.335E-1	1.097E+1	2.057E+1
-2.319E-1	1.102E+1	2.039E+1
-2.319E-1	1.112E+1	2.036E+1
-2.303E-1	1.122E+1	2.031E+1
-2.319E-1	1.110E+1	2.031E+1
-2.351E-1	1.099E+1	2.043E+1
-2.351E-1	1.098E+1	2.040E+1
-2.335E-1	1.096E+1	2.039E+1
-2.335E-1	1.105E+1	2.029E+1
-2.335E-1	1.100E+1	2.057E+1
-2.319E-1	1.096E+1	2.042E+1
-2.319E-1	1.095E+1	2.046E+1
-2.319E-1	1.097E+1	2.050E+1
-2.335E-1	1.095E+1	2.040E+1
-2.335E-1	1.112E+1	2.025E+1
-2.303E-1	1.107E+1	2.047E+1
-2.319E-1	1.102E+1	2.044E+1
-2.335E-1	1.102E+1	2.051E+1
-2.351E-1	1.094E+1	2.043E+1
-2.351E-1	1.106E+1	2.024E+1
-2.351E-1	1.100E+1	2.048E+1
-2.335E-1	1.101E+1	2.051E+1
-2.351E-1	1.100E+1	2.051E+1
-2.303E-1	1.110E+1	2.036E+1
-2.335E-1	1.097E+1	2.039E+1
-2.335E-1	1.110E+1	2.032E+1
-2.351E-1	1.103E+1	2.026E+1
-2.319E-1	1.103E+1	2.028E+1
-2.335E-1	1.108E+1	2.043E+1
-2.319E-1	1.104E+1	2.034E+1
-2.335E-1	1.088E+1	2.047E+1
-2.335E-1	1.114E+1	2.030E+1
-2.335E-1	1.095E+1	2.053E+1
-2.319E-1	1.105E+1	2.046E+1
-2.319E-1	1.108E+1	2.052E+1
-2.303E-1	1.106E+1	2.053E+1
-2.303E-1	1.113E+1	2.043E+1
-2.351E-1	1.100E+1	2.026E+1
-2.368E-1	1.102E+1	2.041E+1
-2.319E-1	1.100E+1	2.046E+1
-2.319E-1	1.107E+1	2.056E+1
-2.335E-1	1.103E+1	2.043E+1
-2.351E-1	1.100E+1	2.037E+1
-2.319E-1	1.103E+1	2.042E+1
-2.351E-1	1.101E+1	2.044E+1
-2.368E-1	1.113E+1	2.040E+1
-2.303E-1	1.108E+1	2.043E+1
-2.335E-1	1.108E+1	2.049E+1
-2.319E-1	1.104E+1	2.041E+1
-2.319E-1	1.099E+1	2.051E+1
-2.319E-1	1.104E+1	2.039E+1
-2.335E-1	1.102E+1	2.066E+1
-2.335E-1	1.109E+1	2.038E+1
-2.319E-1	1.104E+1	2.037E+1
-2.303E-1	1.108E+1	2.037E+1
-2.319E-1	1.100E+1	2.055E+1
-2.335E-1	1.108E+1	2.051E+1
-2.335E-1	1.113E+1	2.040E+1
-2.384E-1	1.090E+1	2.041E+1
-2.319E-1	1.102E+1	2.047E+1
-2.319E-1	1.112E+1	2.026E+1
-2.335E-1	1.101E+1	2.036E+1
-2.319E-1	1.101E+1	2.045E+1
-2.384E-1	1.082E+1	2.033E+1
-2.319E-1	1.104E+1	2.064E+1
-2.351E-1	1.088E+1	2.026E+1
-2.303E-1	1.114E+1	2.056E+1
-2.319E-1	1.104E+1	2.026E+1
-2.335E-1	1.117E+1	2.036E+1
-2.351E-1	1.109E+1	2.044E+1
-2.351E-1	1.098E+1	2.041E+1
-2.319E-1	1.102E+1	2.039E+1
-2.303E-1	1.107E+1	2.050E+1
-2.351E-1	1.106E+1	2.034E+1
-2.351E-1	1.099E+1	2.050E+1
-2.335E-1	1.096E+1	2.053E+1
-2.319E-1	1.107E+1	2.036E+1
-2.319E-1	1.115E+1	2.026E+1
-2.319E-1	1.114E+1	2.039E+1
-2.319E-1	1.107E+1	2.036E+1
-2.303E-1	1.118E+1	2.036E+1
-2.287E-1	1.111E+1	2.037E+1
-2.335E-1	1.107E+1	2.038E+1
-2.335E-1	1.100E+1	2.062E+1
-2.319E-1	1.104E+1	2.028E+1
-2.351E-1	1.097E+1	2.045E+1
-2.319E-1	1.104E+1	2.029E+1
-2.303E-1	1.109E+1	2.026E+1
-2.287E-1	1.106E+1	2.045E+1
-2.335E-1	1.111E+1	2.044E+1
-2.319E-1	1.099E+1	2.047E+1
-2.303E-1	1.094E+1	2.033E+1
-2.319E-1	1.110E+1	2.028E+1
-2.351E-1	1.098E+1	2.031E+1
-2.351E-1	1.093E+1	2.038E+1
-2.335E-1	1.109E+1	2.051E+1
-2.319E-1	1.095E+1	2.039E+1
-2.319E-1	1.101E+1	2.034E+1
-2.368E-1	1.109E+1	2.038E+1
-2.303E-1	1.096E+1	2.032E+1
-2.303E-1	1.093E+1	2.029E+1
-2.335E-1	1.098E+1	2.036E+1
-2.351E-1	1.117E+1	2.039E+1
-2.303E-1	1.114E+1	2.049E+1
-2.335E-1	1.108E+1	2.036E+1
-2.351E-1	1.104E+1	2.042E+1
-2.335E-1	1.106E+1	2.058E+1
-2.335E-1	1.108E+1	2.038E+1
-2.319E-1	1.103E+1	2.049E+1
-2.351E-1	1.114E+1	2.033E+1
-2.335E-1	1.085E+1	2.037E+1
-2.319E-1	1.109E+1	2.038E+1
-2.335E-1	1.112E+1	2.045E+1
-2.368E-1	1.100E+1	2.032E+1
-2.335E-1	1.093E+1	2.037E+1
-2.319E-1	1.109E+1	2.048E+1
-2.319E-1	1.096E+1	2.046E+1
-2.351E-1	1.097E+1	2.035E+1
-2.351E-1	1.097E+1	2.047E+1
-2.335E-1	1.102E+1	2.038E+1
-2.319E-1	1.106E+1	2.043E+1
-2.335E-1	1.106E+1	2.044E+1
-2.368E-1	1.114E+1	2.032E+1
-2.319E-1	1.107E+1	2.036E+1
-2.335E-1	1.108E+1	2.048E+1
-2.351E-1	1.111E+1	2.042E+1
-2.351E-1	1.119E+1	2.037E+1
-2.319E-1	1.109E+1	2.037E+1
-2.335E-1	1.100E+1	2.052E+1
-2.335E-1	1.100E+1	2.042E+1
-2.351E-1	1.106E+1	2.031E+1
-2.303E-1	1.109E+1	2.040E+1
-2.319E-1	1.096E+1	2.043E+1
-2.384E-1	1.091E+1	2.022E+1
-2.319E-1	1.095E+1	2.039E+1
-2.335E-1	1.099E+1	2.029E+1
-2.335E-1	1.110E+1	2.055E+1
-2.335E-1	1.105E+1	2.038E+1
-2.368E-1	1.101E+1	2.037E+1
-2.303E-1	1.104E+1	2.038E+1
-2.335E-1	1.097E+1	2.051E+1
-2.335E-1	1.105E+1	2.032E+1
-2.351E-1	1.108E+1	2.041E+1
-2.351E-1	1.116E+1	2.042E+1
-2.303E-1	1.092E+1	2.036E+1
-2.335E-1	1.105E+1	2.032E+1
-2.319E-1	1.089E+1	2.049E+1
-2.351E-1	1.106E+1	2.023E+1
-2.351E-1	1.111E+1	2.040E+1
-2.335E-1	1.099E+1	2.054E+1
-2.335E-1	1.095E+1	2.031E+1
-2.335E-1	1.112E+1	2.054E+1
-2.319E-1	1.110E+1	2.032E+1
-2.319E-1	1.112E+1	2.042E+1
-2.368E-1	1.095E+1	2.046E+1
-2.335E-1	1.100E+1	2.042E+1
-2.335E-1	1.088E+1	2.044E+1
-2.351E-1	1.107E+1	2.028E+1
-2.368E-1	1.098E+1	2.058E+1
-2.319E-1	1.102E+1	2.054E+1
-2.303E-1	1.123E+1	2.049E+1
-2.351E-1	1.103E+1	2.042E+1
-2.335E-1	1.110E+1	2.046E+1
-2.335E-1	1.117E+1	2.024E+1
-2.368E-1	1.113E+1	2.033E+1
-2.335E-1	1.118E+1	2.057E+1
-2.335E-1	1.111E+1	2.039E+1
-2.351E-1	1.094E+1	2.037E+1
-2.368E-1	1.101E+1	2.039E+1
-2.351E-1	1.093E+1	2.034E+1
-2.335E-1	1.100E+1	2.042E+1
-2.351E-1	1.100E+1	2.045E+1
-2.335E-1	1.103E+1	2.037E+1
-2.319E-1	1.101E+1	2.045E+1
-2.319E-1	1.099E+1	2.053E+1
-2.351E-1	1.104E+1	2.035E+1
-2.335E-1	1.098E+1	2.024E+1
-2.351E-1	1.108E+1	2.030E+1
-2.351E-1	1.108E+1	2.039E+1
-2.351E-1	1.098E+1	2.023E+1
-2.319E-1	1.112E+1	2.055E+1
-2.351E-1	1.085E+1	2.040E+1
-2.384E-1	1.113E+1	2.041E+1
-2.351E-1	1.111E+1	2.047E+1
-2.335E-1	1.108E+1	2.035E+1
-2.351E-1	1.106E+1	2.030E+1
-2.368E-1	1.094E+1	2.056E+1
-2.351E-1	1.092E+1	2.051E+1
-2.303E-1	1.101E+1	2.041E+1
-2.351E-1	1.110E+1	2.042E+1
-2.335E-1	1.107E+1	2.044E+1
-2.319E-1	1.104E+1	2.036E+1
-2.335E-1	1.118E+1	2.042E+1
-2.351E-1	1.085E+1	2.020E+1
-2.368E-1	1.094E+1	2.041E+1
-2.368E-1	1.111E+1	2.044E+1
-2.335E-1	1.095E+1	2.034E+1
-2.368E-1	1.108E+1	2.045E+1
-2.351E-1	1.112E+1	2.027E+1
-2.351E-1	1.101E+1	2.046E+1
-2.319E-1	1.091E+1	2.039E+1
-2.351E-1	1.102E+1	2.030E+1
-2.335E-1	1.100E+1	2.045E+1
-2.319E-1	1.106E+1	2.024E+1
-2.335E-1	1.095E+1	2.041E+1
-2.335E-1	1.108E+1	2.041E+1
-2.351E-1	1.110E+1	2.039E+1
-2.368E-1	1.104E+1	2.044E+1
-2.319E-1	1.106E+1	2.033E+1
-2.368E-1	1.103E+1	2.049E+1
-2.368E-1	1.101E+1	2.029E+1
-2.319E-1	1.109E+1	2.033E+1
-2.351E-1	1.105E+1	2.044E+1
-2.335E-1	1.107E+1	2.039E+1
-2.351E-1	1.103E+1	2.031E+1
-2.335E-1	1.104E+1	2.040E+1
-2.351E-1	1.095E+1	2.046E+1
-2.351E-1	1.099E+1	2.043E+1
-2.335E-1	1.100E+1	2.034E+1
-2.335E-1	1.106E+1	2.035E+1
-2.335E-1	1.099E+1	2.018E+1
-2.351E-1	1.109E+1	2.041E+1
-2.368E-1	1.107E+1	2.027E+1
-2.351E-1	1.115E+1	2.019E+1
-2.319E-1	1.101E+1	2.023E+1
-2.351E-1	1.106E+1	2.041E+1
-2.351E-1	1.092E+1	2.048E+1
-2.335E-1	1.108E+1	2.037E+1
-2.335E-1	1.094E+1	2.035E+1
-2.335E-1	1.103E+1	2.049E+1
-2.335E-1	1.103E+1	2.036E+1
-2.319E-1	1.097E+1	2.039E+1
-2.319E-1	1.095E+1	2.031E+1
-2.368E-1	1.111E+1	2.036E+1
-2.351E-1	1.104E+1	2.049E+1
-2.335E-1	1.108E+1	2.044E+1
-2.351E-1	1.111E+1	2.053E+1
-2.351E-1	1.095E+1	2.045E+1
-2.351E-1	1.102E+1	2.045E+1
-2.368E-1	1.092E+1	2.040E+1
-2.319E-1	1.100E+1	2.042E+1
-2.319E-1	1.106E+1	2.032E+1
-2.351E-1	1.100E+1	2.040E+1
-2.351E-1	1.107E+1	2.058E+1
-2.319E-1	1.109E+1	2.049E+1
-2.335E-1	1.105E+1	2.024E+1
-2.368E-1	1.105E+1	2.025E+1
-2.335E-1	1.122E+1	2.050E+1
-2.335E-1	1.086E+1	2.040E+1
-2.335E-1	1.097E+1	2.040E+1
-2.335E-1	1.109E+1	2.061E+1
-2.351E-1	1.103E+1	2.052E+1
-2.319E-1	1.099E+1	2.031E+1
-2.335E-1	1.091E+1	2.042E+1
-2.351E-1	1.098E+1	2.043E+1
-2.335E-1	1.103E+1	2.051E+1
-2.335E-1	1.108E+1	2.048E+1
-2.319E-1	1.108E+1	2.029E+1
-2.335E-1	1.100E+1	2.049E+1
-2.335E-1	1.103E+1	2.045E+1
-2.335E-1	1.105E+1	2.045E+1
-2.351E-1	1.095E+1	2.046E+1
-2.368E-1	1.109E+1	2.042E+1
-2.303E-1	1.096E+1	2.022E+1
-2.335E-1	1.106E+1	2.036E+1
-2.368E-1	1.098E+1	2.028E+1
-2.368E-1	1.103E+1	2.036E+1
-2.319E-1	1.116E+1	2.061E+1
-2.335E-1	1.098E+1	2.039E+1
-2.335E-1	1.107E+1	2.048E+1
-2.351E-1	1.096E+1	2.046E+1
-2.335E-1	1.102E+1	2.030E+1
-2.335E-1	1.097E+1	2.039E+1
-2.335E-1	1.102E+1	2.027E+1
-2.351E-1	1.095E+1	2.048E+1
-2.351E-1	1.106E+1	2.034E+1
-2.335E-1	1.104E+1	2.026E+1
-2.351E-1	1.102E+1	2.030E+1
-2.335E-1	1.111E+1	2.038E+1
-2.368E-1	1.124E+1	2.035E+1
-2.319E-1	1.100E+1	2.051E+1
-2.351E-1	1.108E+1	2.044E+1
-2.335E-1	1.098E+1	2.030E+1
-2.319E-1	1.099E+1	2.039E+1
-2.335E-1	1.100E+1	2.045E+1
-2.351E-1	1.102E+1	2.035E+1
-2.335E-1	1.109E+1	2.046E+1
-2.319E-1	1.100E+1	2.040E+1
-2.335E-1	1.110E+1	2.031E+1
-2.351E-1	1.102E+1	2.049E+1
-2.351E-1	1.105E+1	2.042E+1
-2.335E-1	1.106E+1	2.028E+1
-2.319E-1	1.095E+1	2.026E+1
-2.368E-1	1.098E+1	2.041E+1
-2.351E-1	1.101E+1	2.037E+1
-2.351E-1	1.092E+1	2.060E+1
-2.287E-1	1.115E+1	2.042E+1
-2.351E-1	1.105E+1	2.049E+1
-2.351E-1	1.103E+1	2.042E+1
-2.351E-1	1.107E+1	2.046E+1
-2.351E-1	1.093E+1	2.040E+1
-2.335E-1	1.095E+1	2.039E+1
-2.351E-1	1.092E+1	2.050E+1
-2.335E-1	1.105E+1	2.030E+1
-2.319E-1	1.110E+1	2.042E+1
-2.351E-1	1.103E+1	2.046E+1
-2.368E-1	1.106E+1	2.042E+1
-2.335E-1	1.101E+1	2.032E+1
-2.319E-1	1.104E+1	2.044E+1
-2.351E-1	1.102E+1	2.033E+1
-2.351E-1	1.112E+1	2.047E+1
-2.335E-1	1.103E+1	2.026E+1
-2.335E-1	1.097E+1	2.049E+1
-2.335E-1	1.111E+1	2.035E+1
-2.351E-1	1.105E+1	2.052E+1
-2.319E-1	1.101E+1	2.030E+1
-2.319E-1	1.099E+1	2.033E+1
-2.335E-1	1.115E+1	2.022E+1
-2.368E-1	1.111E+1	2.028E+1
-2.319E-1	1.108E+1	2.045E+1
-2.319E-1	1.099E+1	2.041E+1
-2.335E-1	1.116E+1	2.031E+1
-2.351E-1	1.105E+1	2.049E+1
-2.319E-1	1.102E+1	2.035E+1
-2.319E-1	1.106E+1	2.050E+1
-2.351E-1	1.097E+1	2.038E+1
-2.368E-1	1.097E+1	2.026E+1
-2.351E-1	1.102E+1	2.051E+1
-2.368E-1	1.108E+1	2.049E+1
-2.351E-1	1.101E+1	2.047E+1
-2.368E-1	1.122E+1	2.056E+1
-2.335E-1	1.097E+1	2.041E+1
-2.319E-1	1.110E+1	2.053E+1
-2.351E-1	1.104E+1	2.042E+1
-2.319E-1	1.098E+1	2.028E+1
-2.335E-1	1.099E+1	2.045E+1
-2.384E-1	1.096E+1	2.030E+1
-2.351E-1	1.107E+1	2.036E+1
-2.368E-1	1.097E+1	2.044E+1
-2.335E-1	1.099E+1	2.048E+1
-2.319E-1	1.103E+1	2.037E+1
-2.335E-1	1.108E+1	2.052E+1
-2.335E-1	1.107E+1	2.039E+1
-2.319E-1	1.096E+1	2.048E+1
-2.351E-1	1.103E+1	2.021E+1
-2.335E-1	1.094E+1	2.031E+1
-2.351E-1	1.106E+1	2.038E+1
-2.319E-1	1.103E+1	2.060E+1
-2.351E-1	1.095E+1	2.030E+1
-2.319E-1	1.105E+1	2.059E+1
-2.351E-1	1.109E+1	2.038E+1
-2.351E-1	1.095E+1	2.055E+1
-2.335E-1	1.098E+1	2.026E+1
-2.368E-1	1.116E+1	2.040E+1
-2.351E-1	1.101E+1	2.047E+1
-2.351E-1	1.098E+1	2.035E+1
-2.351E-1	1.115E+1	2.036E+1
-2.351E-1	1.103E+1	2.034E+1
-2.351E-1	1.107E+1	2.038E+1
-2.319E-1	1.096E+1	2.033E+1
-2.335E-1	1.101E+1	2.029E+1
-2.351E-1	1.108E+1	2.036E+1
-2.368E-1	1.107E+1	2.028E+1
-2.351E-1	1.097E+1	2.039E+1
-2.351E-1	1.104E+1	2.031E+1
-2.351E-1	1.100E+1	2.039E+1
-2.335E-1	1.102E+1	2.040E+1
-2.335E-1	1.094E+1	2.048E+1
-2.351E-1	1.100E+1	2.030E+1
-2.351E-1	1.101E+1	2.048E+1
-2.351E-1	1.092E+1	2.019E+1
-2.303E-1	1.091E+1	2.056E+1
-2.335E-1	1.109E+1	2.034E+1
-2.351E-1	1.103E+1	2.044E+1
-2.351E-1	1.096E+1	2.053E+1
-2.303E-1	1.107E+1	2.045E+1
-2.319E-1	1.094E+1	2.039E+1
-2.351E-1	1.104E+1	2.027E+1
-2.384E-1	1.118E+1	2.043E+1
-2.351E-1	1.100E+1	2.037E+1
-2.351E-1	1.104E+1	2.039E+1
-2.351E-1	1.118E+1	2.034E+1
-2.319E-1	1.111E+1	2.045E+1
-2.319E-1	1.099E+1	2.063E+1
-2.351E-1	1.106E+1	2.022E+1
-2.335E-1	1.098E+1	2.044E+1
-2.351E-1	1.097E+1	2.042E+1
-2.319E-1	1.089E+1	2.043E+1
-2.351E-1	1.103E+1	2.037E+1
-2.384E-1	1.095E+1	2.038E+1
-2.384E-1	1.096E+1	2.033E+1
-2.319E-1	1.097E+1	2.063E+1
-2.368E-1	1.111E+1	2.045E+1
-2.351E-1	1.095E+1	2.047E+1
-2.351E-1	1.110E+1	2.016E+1
-2.319E-1	1.113E+1	2.025E+1
-2.335E-1	1.107E+1	2.029E+1
-2.368E-1	1.091E+1	2.060E+1
-2.384E-1	1.116E+1	2.029E+1
-2.335E-1	1.117E+1	2.046E+1
-2.335E-1	1.110E+1	2.041E+1
-2.368E-1	1.107E+1	2.046E+1
-2.368E-1	1.094E+1	2.025E+1
-2.351E-1	1.111E+1	2.033E+1
-2.351E-1	1.098E+1	2.027E+1
-2.335E-1	1.099E+1	2.034E+1
-2.335E-1	1.098E+1	2.038E+1
-2.368E-1	1.108E+1	2.037E+1
-2.351E-1	1.108E+1	2.040E+1
-2.351E-1	1.110E+1	2.038E+1
-2.335E-1	1.087E+1	2.036E+1
-2.335E-1	1.112E+1	2.045E+1
-2.351E-1	1.098E+1	2.044E+1
-2.368E-1	1.115E+1	2.033E+1
-2.384E-1	1.095E+1	2.027E+1
-2.335E-1	1.102E+1	2.029E+1
-2.368E-1	1.103E+1	2.042E+1
-2.368E-1	1.098E+1	2.043E+1
-2.384E-1	1.107E+1	2.030E+1
-2.351E-1	1.099E+1	2.026E+1
-2.335E-1	1.096E+1	2.033E+1
-2.351E-1	1.099E+1	2.058E+1
-2.335E-1	1.096E+1	2.042E+1
-2.335E-1	1.114E+1	2.045E+1
-2.319E-1	1.104E+1	2.031E+1
-2.335E-1	1.113E+1	2.050E+1
-2.351E-1	1.100E+1	2.039E+1
-2.368E-1	1.112E+1	2.038E+1
-2.335E-1	1.100E+1	2.058E+1
-2.368E-1	1.099E+1	2.045E+1
-2.368E-1	1.100E+1	2.038E+1
-2.351E-1	1.123E+1	2.039E+1
-2.351E-1	1.099E+1	2.037E+1
-2.351E-1	1.097E+1	2.029E+1
-2.368E-1	1.102E+1	2.029E+1
-2.319E-1	1.103E+1	2.038E+1
-2.368E-1	1.104E+1	2.033E+1
-2.351E-1	1.107E+1	2.032E+1
-2.351E-1	1.104E+1	2.041E+1
-2.335E-1	1.099E+1	2.035E+1
-2.351E-1	1.091E+1	2.031E+1
-2.368E-1	1.106E+1	2.036E+1
-2.368E-1	1.104E+1	2.043E+1
-2.351E-1	1.111E+1	2.042E+1
-2.351E-1	1.100E+1	2.039E+1
-2.368E-1	1.113E+1	2.037E+1
-2.351E-1	1.112E+1	2.038E+1
-2.335E-1	1.109E+1	2.030E+1
-2.319E-1	1.103E+1	2.033E+1
-2.351E-1	1.105E+1	2.035E+1
-2.384E-1	1.107E+1	2.041E+1
-2.351E-1	1.112E+1	2.048E+1
-2.335E-1	1.099E+1	2.043E+1
-2.368E-1	1.104E+1	2.037E+1
-2.368E-1	1.104E+1	2.054E+1
-2.335E-1	1.108E+1	2.041E+1
-2.335E-1	1.093E+1	2.036E+1
-2.351E-1	1.109E+1	2.048E+1
-2.368E-1	1.087E+1	2.028E+1
-2.319E-1	1.096E+1	2.019E+1
-2.351E-1	1.108E+1	2.047E+1
-2.368E-1	1.101E+1	2.037E+1
-2.351E-1	1.098E+1	2.043E+1
-2.351E-1	1.102E+1	2.042E+1
-2.351E-1	1.088E+1	2.034E+1
-2.351E-1	1.096E+1	2.037E+1
-2.368E-1	1.108E+1	2.037E+1
-2.351E-1	1.115E+1	2.043E+1
-2.335E-1	1.108E+1	2.044E+1
-2.351E-1	1.098E+1	2.046E+1
-2.368E-1	1.100E+1	2.046E+1
-2.335E-1	1.109E+1	2.037E+1
-2.319E-1	1.101E+1	2.039E+1
-2.335E-1	1.096E+1	2.046E+1
-2.368E-1	1.099E+1	2.052E+1
-2.335E-1	1.103E+1	2.037E+1
-2.335E-1	1.110E+1	2.039E+1
-2.368E-1	1.086E+1	2.013E+1
-2.368E-1	1.100E+1	2.040E+1
-2.368E-1	1.095E+1	2.049E+1
-2.351E-1	1.100E+1	2.047E+1
-2.351E-1	1.105E+1	2.050E+1
-2.351E-1	1.098E+1	2.041E+1
-2.335E-1	1.105E+1	2.041E+1
-2.335E-1	1.104E+1	2.045E+1
-2.368E-1	1.099E+1	2.030E+1
-2.368E-1	1.101E+1	2.039E+1
-2.335E-1	1.107E+1	2.041E+1
-2.319E-1	1.102E+1	2.022E+1
-2.335E-1	1.099E+1	2.043E+1
-2.368E-1	1.098E+1	2.043E+1
-2.368E-1	1.110E+1	2.045E+1
-2.368E-1	1.084E+1	2.048E+1
-2.384E-1	1.109E+1	2.026E+1
-2.351E-1	1.094E+1	2.048E+1
-2.384E-1	1.092E+1	2.030E+1
-2.335E-1	1.100E+1	2.041E+1
-2.351E-1	1.103E+1	2.054E+1
-2.368E-1	1.104E+1	2.028E+1
-2.351E-1	1.104E+1	2.032E+1
-2.368E-1	1.103E+1	2.037E+1
-2.368E-1	1.098E+1	2.037E+1
-2.335E-1	1.098E+1	2.036E+1
-2.335E-1	1.102E+1	2.035E+1
-2.335E-1	1.102E+1	2.055E+1
-2.368E-1	1.099E+1	2.026E+1
-2.368E-1	1.102E+1	2.023E+1
-2.351E-1	1.101E+1	2.020E+1
-2.335E-1	1.105E+1	2.046E+1
-2.319E-1	1.107E+1	2.047E+1
-2.351E-1	1.096E+1	2.042E+1
-2.335E-1	1.105E+1	2.019E+1
-2.384E-1	1.109E+1	2.050E+1
-2.368E-1	1.091E+1	2.050E+1
-2.384E-1	1.100E+1	2.033E+1
-2.335E-1	1.113E+1	2.050E+1
-2.319E-1	1.090E+1	2.029E+1
-2.319E-1	1.086E+1	2.020E+1
-2.368E-1	1.093E+1	2.035E+1
-2.335E-1	1.101E+1	2.046E+1
-2.351E-1	1.100E+1	2.031E+1
-2.335E-1	1.105E+1	2.048E+1
-2.384E-1	1.101E+1	2.019E+1
-2.351E-1	1.095E+1	2.041E+1
-2.319E-1	1.098E+1	2.059E+1
-2.368E-1	1.107E+1	2.044E+1
-2.384E-1	1.104E+1	2.031E+1
-2.335E-1	1.104E+1	2.042E+1
-2.368E-1	1.104E+1	2.030E+1
-2.351E-1	1.103E+1	2.055E+1
-2.351E-1	1.107E+1	2.043E+1
-2.319E-1	1.110E+1	2.034E+1
-2.335E-1	1.103E+1	2.035E+1
-2.368E-1	1.116E+1	2.025E+1
-2.384E-1	1.102E+1	2.042E+1
-2.335E-1	1.100E+1	2.041E+1
-2.368E-1	1.107E+1	2.017E+1
-2.368E-1	1.104E+1	2.048E+1
-2.368E-1	1.103E+1	2.031E+1
-2.335E-1	1.112E+1	2.037E+1
-2.335E-1	1.102E+1	2.020E+1
-2.351E-1	1.096E+1	2.043E+1
-2.368E-1	1.106E+1	2.044E+1
-2.368E-1	1.109E+1	2.048E+1
-2.335E-1	1.101E+1	2.044E+1
-2.351E-1	1.098E+1	2.040E+1
-2.368E-1	1.102E+1	2.019E+1
-2.351E-1	1.103E+1	2.040E+1
-2.335E-1	1.094E+1	2.042E+1
-2.335E-1	1.102E+1	2.045E+1
-2.351E-1	1.100E+1	2.031E+1
-2.351E-1	1.100E+1	2.049E+1
-2.368E-1	1.088E+1	2.033E+1
-2.384E-1	1.095E+1	2.039E+1
-2.351E-1	1.100E+1	2.038E+1
-2.351E-1	1.084E+1	2.049E+1
-2.351E-1	1.110E+1	2.032E+1
-2.335E-1	1.096E+1	2.040E+1
-2.368E-1	1.107E+1	2.028E+1
-2.335E-1	1.107E+1	2.053E+1
-2.319E-1	1.086E+1	2.041E+1
-2.368E-1	1.097E+1	2.047E+1
-2.351E-1	1.099E+1	2.046E+1
-2.335E-1	1.107E+1	2.027E+1
-2.319E-1	1.108E+1	2.037E+1
-2.368E-1	1.093E+1	2.028E+1
-2.351E-1	1.106E+1	2.037E+1
-2.351E-1	1.100E+1	2.029E+1
-2.335E-1	1.127E+1	2.040E+1
-2.368E-1	1.104E+1	2.021E+1
-2.384E-1	1.102E+1	2.044E+1
-2.351E-1	1.109E+1	2.038E+1
-2.335E-1	1.105E+1	2.014E+1
-2.384E-1	1.110E+1	2.041E+1
-2.351E-1	1.108E+1	2.051E+1
-2.351E-1	1.087E+1	2.030E+1
-2.384E-1	1.106E+1	2.042E+1
-2.384E-1	1.112E+1	2.038E+1
-2.351E-1	1.106E+1	2.037E+1
-2.351E-1	1.097E+1	2.037E+1
-2.351E-1	1.103E+1	2.035E+1
-2.368E-1	1.102E+1	2.032E+1
-2.368E-1	1.101E+1	2.051E+1
-2.335E-1	1.103E+1	2.032E+1
-2.368E-1	1.110E+1	2.043E+1
-2.384E-1	1.098E+1	2.039E+1
-2.351E-1	1.108E+1	2.038E+1
-2.368E-1	1.090E+1	2.029E+1
-2.351E-1	1.103E+1	2.046E+1
-2.351E-1	1.095E+1	2.025E+1
-2.368E-1	1.105E+1	2.044E+1
-2.335E-1	1.114E+1	2.048E+1
-2.351E-1	1.097E+1	2.039E+1
-2.351E-1	1.090E+1	2.039E+1
-2.384E-1	1.107E+1	2.030E+1
-2.368E-1	1.100E+1	2.022E+1
-2.351E-1	1.097E+1	2.041E+1
-2.368E-1	1.098E+1	2.029E+1
-2.368E-1	1.102E+1	2.061E+1
-2.319E-1	1.107E+1	2.028E+1
-2.335E-1	1.100E+1	2.028E+1
-2.335E-1	1.096E+1	2.056E+1
-2.368E-1	1.102E+1	2.053E+1
-2.335E-1	1.098E+1	2.046E+1
-2.335E-1	1.089E+1	2.030E+1
-2.384E-1	1.108E+1	2.054E+1
-2.368E-1	1.097E+1	2.029E+1
-2.351E-1	1.104E+1	2.038E+1
-2.335E-1	1.090E+1	2.039E+1
-2.351E-1	1.103E+1	2.033E+1
-2.368E-1	1.110E+1	2.047E+1
-2.368E-1	1.108E+1	2.045E+1
-2.335E-1	1.102E+1	2.036E+1
-2.368E-1	1.106E+1	2.058E+1
-2.368E-1	1.113E+1	2.046E+1
-2.351E-1	1.111E+1	2.047E+1
-2.351E-1	1.106E+1	2.020E+1
-2.335E-1	1.110E+1	2.048E+1
-2.351E-1	1.104E+1	2.036E+1
-2.335E-1	1.106E+1	2.045E+1
-2.335E-1	1.102E+1	2.034E+1
-2.368E-1	1.095E+1	2.017E+1
-2.368E-1	1.106E+1	2.058E+1
-2.368E-1	1.105E+1	2.040E+1
-2.335E-1	1.109E+1	2.038E+1
-2.351E-1	1.102E+1	2.041E+1
-2.335E-1	1.106E+1	2.033E+1
-2.351E-1	1.108E+1	2.030E+1
-2.319E-1	1.105E+1	2.034E+1
-2.368E-1	1.092E+1	2.035E+1
-2.368E-1	1.103E+1	2.036E+1
-2.335E-1	1.098E+1	2.050E+1
-2.335E-1	1.108E+1	2.040E+1
-2.368E-1	1.094E+1	2.048E+1
-2.351E-1	1.107E+1	2.041E+1
-2.335E-1	1.104E+1	2.025E+1
-2.351E-1	1.105E+1	2.025E+1
-2.368E-1	1.113E+1	2.043E+1
-2.384E-1	1.095E+1	2.036E+1
-2.319E-1	1.098E+1	2.041E+1
-2.351E-1	1.102E+1	2.031E+1
-2.351E-1	1.103E+1	2.032E+1
-2.368E-1	1.100E+1	2.053E+1
-2.335E-1	1.106E+1	2.031E+1
-2.335E-1	1.106E+1	2.048E+1
-2.351E-1	1.103E+1	2.046E+1
-2.351E-1	1.114E+1	2.047E+1
-2.368E-1	1.095E+1	2.045E+1
-2.351E-1	1.096E+1	2.023E+1
-2.368E-1	1.109E+1	2.025E+1
-2.384E-1	1.098E+1	2.022E+1
-2.335E-1	1.105E+1	2.037E+1
-2.351E-1	1.092E+1	2.047E+1
-2.368E-1	1.105E+1	2.031E+1
-2.351E-1	1.101E+1	2.045E+1
-2.368E-1	1.115E+1	2.036E+1
-2.368E-1	1.100E+1	2.031E+1
-2.368E-1	1.101E+1	2.040E+1
-2.384E-1	1.113E+1	2.049E+1
-2.335E-1	1.116E+1	2.041E+1
-2.384E-1	1.110E+1	2.036E+1
-2.400E-1	1.105E+1	2.034E+1
-2.351E-1	1.106E+1	2.018E+1
-2.335E-1	1.099E+1	2.040E+1
-2.351E-1	1.106E+1	2.025E+1
-2.351E-1	1.107E+1	2.058E+1
-2.351E-1	1.105E+1	2.036E+1
-2.368E-1	1.093E+1	2.039E+1
-2.335E-1	1.097E+1	2.022E+1
-2.351E-1	1.103E+1	2.034E+1
-2.351E-1	1.101E+1	2.042E+1
-2.335E-1	1.106E+1	2.034E+1
-2.351E-1	1.103E+1	2.036E+1
-2.368E-1	1.097E+1	2.039E+1
-2.400E-1	1.100E+1	2.035E+1
-2.351E-1	1.100E+1	2.019E+1
-2.335E-1	1.098E+1	2.021E+1
-2.351E-1	1.109E+1	2.055E+1
-2.351E-1	1.112E+1	2.036E+1
-2.335E-1	1.085E+1	2.042E+1
-2.351E-1	1.085E+1	2.029E+1
-2.351E-1	1.110E+1	2.041E+1
-2.368E-1	1.099E+1	2.048E+1
-2.368E-1	1.104E+1	2.031E+1
-2.351E-1	1.112E+1	2.023E+1
-2.368E-1	1.101E+1	2.023E+1
-2.368E-1	1.105E+1	2.043E+1
-2.351E-1	1.104E+1	2.051E+1
-2.368E-1	1.098E+1	2.030E+1
-2.368E-1	1.095E+1	2.035E+1
-2.368E-1	1.114E+1	2.021E+1
-2.368E-1	1.113E+1	2.023E+1
-2.335E-1	1.082E+1	2.040E+1
-2.351E-1	1.096E+1	2.026E+1
-2.351E-1	1.094E+1	2.040E+1
-2.351E-1	1.107E+1	2.052E+1
-2.351E-1	1.101E+1	2.033E+1
-2.384E-1	1.099E+1	2.045E+1
-2.368E-1	1.108E+1	2.036E+1
-2.351E-1	1.113E+1	2.055E+1
-2.368E-1	1.097E+1	2.030E+1
-2.368E-1	1.088E+1	2.029E+1
-2.368E-1	1.099E+1	2.023E+1
-2.303E-1	1.108E+1	2.056E+1
-2.351E-1	1.100E+1	2.031E+1
-2.368E-1	1.103E+1	2.040E+1
-2.351E-1	1.104E+1	2.048E+1
-2.335E-1	1.102E+1	2.040E+1
-2.335E-1	1.091E+1	2.038E+1
-2.351E-1	1.097E+1	2.026E+1
-2.368E-1	1.105E+1	2.024E+1
-2.351E-1	1.108E+1	2.031E+1
-2.351E-1	1.110E+1	2.033E+1
-2.368E-1	1.104E+1	2.040E+1
-2.368E-1	1.101E+1	2.034E+1
-2.384E-1	1.096E+1	2.040E+1
-2.351E-1	1.102E+1	2.042E+1
-2.368E-1	1.104E+1	2.039E+1
-2.384E-1	1.110E+1	2.032E+1
-2.335E-1	1.095E+1	2.021E+1
-2.335E-1	1.107E+1	2.039E+1
-2.368E-1	1.105E+1	2.044E+1
-2.335E-1	1.098E+1	2.050E+1
-2.351E-1	1.098E+1	2.038E+1
-2.368E-1	1.105E+1	2.025E+1
-2.368E-1	1.101E+1	2.024E+1
-2.368E-1	1.105E+1	2.037E+1
-2.368E-1	1.100E+1	2.027E+1
-2.368E-1	1.108E+1	2.034E+1
-2.351E-1	1.093E+1	2.051E+1
-2.368E-1	1.103E+1	2.049E+1
-2.351E-1	1.113E+1	2.036E+1
-2.335E-1	1.096E+1	2.050E+1
-2.351E-1	1.112E+1	2.031E+1
-2.368E-1	1.098E+1	2.027E+1
-2.351E-1	1.105E+1	2.032E+1
-2.335E-1	1.108E+1	2.035E+1
-2.351E-1	1.109E+1	2.044E+1
-2.368E-1	1.103E+1	2.036E+1
-2.351E-1	1.106E+1	2.030E+1
-2.303E-1	1.098E+1	2.043E+1
-2.351E-1	1.106E+1	2.041E+1
-2.384E-1	1.098E+1	2.043E+1
-2.319E-1	1.105E+1	2.030E+1
-2.368E-1	1.088E+1	2.049E+1
-2.368E-1	1.117E+1	2.048E+1
-2.351E-1	1.094E+1	2.035E+1
-2.335E-1	1.090E+1	2.049E+1
-2.368E-1	1.102E+1	2.026E+1
-2.351E-1	1.106E+1	2.017E+1
-2.351E-1	1.105E+1	2.024E+1
-2.319E-1	1.094E+1	2.032E+1
-2.351E-1	1.107E+1	2.031E+1
-2.384E-1	1.110E+1	2.039E+1
-2.368E-1	1.107E+1	2.027E+1
-2.335E-1	1.089E+1	2.030E+1
-2.351E-1	1.102E+1	2.035E+1
-2.384E-1	1.100E+1	2.033E+1
-2.384E-1	1.088E+1	2.039E+1
-2.319E-1	1.106E+1	2.035E+1
-2.351E-1	1.082E+1	2.048E+1
-2.351E-1	1.111E+1	2.042E+1
-2.368E-1	1.102E+1	2.052E+1
-2.351E-1	1.103E+1	2.031E+1
-2.335E-1	1.106E+1	2.020E+1
-2.368E-1	1.105E+1	2.040E+1
-2.368E-1	1.125E+1	2.036E+1
-2.319E-1	1.105E+1	2.015E+1
-2.351E-1	1.094E+1	2.044E+1
-2.351E-1	1.101E+1	2.042E+1
-2.335E-1	1.105E+1	2.033E+1
-2.351E-1	1.094E+1	2.045E+1
-2.351E-1	1.102E+1	2.039E+1
-2.384E-1	1.104E+1	2.035E+1
-2.384E-1	1.110E+1	2.051E+1
-2.368E-1	1.098E+1	2.052E+1
-2.368E-1	1.106E+1	2.024E+1
-2.368E-1	1.087E+1	2.039E+1
-2.368E-1	1.097E+1	2.042E+1
-2.351E-1	1.096E+1	2.036E+1
-2.351E-1	1.100E+1	2.027E+1
-2.351E-1	1.096E+1	2.032E+1
-2.351E-1	1.094E+1	2.048E+1
-2.335E-1	1.104E+1	2.025E+1
-2.351E-1	1.104E+1	2.041E+1
-2.335E-1	1.104E+1	2.040E+1
-2.368E-1	1.094E+1	2.046E+1
-2.351E-1	1.102E+1	2.036E+1
-2.351E-1	1.097E+1	2.054E+1
-2.384E-1	1.106E+1	2.035E+1
-2.384E-1	1.105E+1	2.041E+1
-2.368E-1	1.102E+1	2.041E+1
-2.335E-1	1.113E+1	2.050E+1
-2.335E-1	1.090E+1	2.039E+1
-2.351E-1	1.091E+1	2.045E+1
-2.384E-1	1.107E+1	2.039E+1
-2.351E-1	1.099E+1	2.035E+1
-2.351E-1	1.106E+1	2.036E+1
-2.368E-1	1.106E+1	2.027E+1
-2.335E-1	1.103E+1	2.017E+1
-2.368E-1	1.105E+1	2.030E+1
-2.351E-1	1.101E+1	2.042E+1
-2.384E-1	1.102E+1	2.053E+1
-2.368E-1	1.119E+1	2.045E+1
-2.351E-1	1.103E+1	2.017E+1
-2.400E-1	1.116E+1	2.055E+1
-2.384E-1	1.091E+1	2.032E+1
-2.351E-1	1.093E+1	2.041E+1
-2.335E-1	1.104E+1	2.032E+1
-2.351E-1	1.098E+1	2.054E+1
-2.400E-1	1.100E+1	2.039E+1
-2.335E-1	1.100E+1	2.034E+1
-2.351E-1	1.093E+1	2.039E+1
-2.368E-1	1.107E+1	2.040E+1
-2.351E-1	1.107E+1	2.035E+1
-2.351E-1	1.098E+1	2.039E+1
-2.335E-1	1.108E+1	2.047E+1
-2.368E-1	1.100E+1	2.041E+1
-2.368E-1	1.107E+1	2.031E+1
-2.368E-1	1.106E+1	2.036E+1
-2.368E-1	1.109E+1	2.048E+1
-2.384E-1	1.088E+1	2.040E+1
-2.368E-1	1.100E+1	2.044E+1
-2.351E-1	1.105E+1	2.032E+1
-2.368E-1	1.110E+1	2.045E+1
-2.351E-1	1.097E+1	2.027E+1
-2.351E-1	1.103E+1	2.028E+1
-2.351E-1	1.109E+1	2.041E+1
-2.335E-1	1.102E+1	2.036E+1
-2.351E-1	1.102E+1	2.029E+1
-2.368E-1	1.108E+1	2.034E+1
-2.335E-1	1.102E+1	2.038E+1
-2.351E-1	1.097E+1	2.050E+1
-2.384E-1	1.108E+1	2.042E+1
-2.351E-1	1.096E+1	2.037E+1
-2.384E-1	1.094E+1	2.022E+1
-2.351E-1	1.095E+1	2.028E+1
-2.368E-1	1.092E+1	2.033E+1
-2.351E-1	1.099E+1	2.028E+1
-2.351E-1	1.107E+1	2.030E+1
-2.319E-1	1.095E+1	2.030E+1
-2.384E-1	1.094E+1	2.029E+1
-2.368E-1	1.098E+1	2.038E+1
-2.351E-1	1.097E+1	2.022E+1
-2.351E-1	1.109E+1	2.030E+1
-2.368E-1	1.101E+1	2.042E+1
-2.351E-1	1.107E+1	2.044E+1
-2.351E-1	1.112E+1	2.036E+1
-2.351E-1	1.092E+1	2.040E+1
-2.368E-1	1.111E+1	2.030E+1
-2.368E-1	1.097E+1	2.021E+1
-2.351E-1	1.102E+1	2.021E+1
-2.351E-1	1.109E+1	2.029E+1
-2.319E-1	1.093E+1	2.033E+1
-2.384E-1	1.096E+1	2.024E+1
-2.335E-1	1.107E+1	2.030E+1
-2.368E-1	1.097E+1	2.035E+1
-2.368E-1	1.094E+1	2.041E+1
-2.368E-1	1.099E+1	2.037E+1
-2.351E-1	1.096E+1	2.030E+1
-2.351E-1	1.095E+1	2.028E+1
-2.351E-1	1.086E+1	2.035E+1
-2.384E-1	1.095E+1	2.035E+1
-2.351E-1	1.099E+1	2.030E+1
-2.351E-1	1.100E+1	2.029E+1
-2.384E-1	1.099E+1	2.030E+1
-2.384E-1	1.110E+1	2.043E+1
-2.384E-1	1.108E+1	2.035E+1
-2.335E-1	1.099E+1	2.028E+1
-2.384E-1	1.096E+1	2.020E+1
-2.351E-1	1.100E+1	2.026E+1
-2.335E-1	1.098E+1	2.045E+1
-2.351E-1	1.113E+1	2.044E+1
-2.368E-1	1.091E+1	2.028E+1
-2.351E-1	1.107E+1	2.047E+1
-2.384E-1	1.094E+1	2.033E+1
-2.335E-1	1.110E+1	2.028E+1
-2.351E-1	1.101E+1	2.030E+1
-2.384E-1	1.097E+1	2.039E+1
-2.351E-1	1.101E+1	2.039E+1
-2.351E-1	1.108E+1	2.031E+1
-2.335E-1	1.114E+1	2.047E+1
-2.368E-1	1.104E+1	2.033E+1
-2.351E-1	1.104E+1	2.028E+1
-2.368E-1	1.098E+1	2.036E+1
-2.384E-1	1.103E+1	2.043E+1
-2.351E-1	1.107E+1	2.045E+1
-2.319E-1	1.097E+1	2.031E+1
-2.335E-1	1.101E+1	2.044E+1
-2.351E-1	1.103E+1	2.041E+1
-2.384E-1	1.106E+1	2.041E+1
-2.335E-1	1.098E+1	2.057E+1
-2.335E-1	1.090E+1	2.047E+1
-2.368E-1	1.108E+1	2.036E+1
-2.384E-1	1.119E+1	2.043E+1
-2.351E-1	1.098E+1	2.030E+1
-2.368E-1	1.101E+1	2.037E+1
-2.384E-1	1.081E+1	2.023E+1
-2.368E-1	1.094E+1	2.030E+1
-2.335E-1	1.104E+1	2.049E+1
-2.384E-1	1.094E+1	2.036E+1
-2.351E-1	1.107E+1	2.035E+1
-2.384E-1	1.106E+1	2.064E+1
-2.384E-1	1.099E+1	2.054E+1
-2.351E-1	1.110E+1	2.055E+1
-2.351E-1	1.095E+1	2.046E+1
-2.368E-1	1.104E+1	2.049E+1
-2.368E-1	1.100E+1	2.036E+1
-2.351E-1	1.094E+1	2.032E+1
-2.384E-1	1.099E+1	2.032E+1
-2.384E-1	1.114E+1	2.050E+1
-2.368E-1	1.095E+1	2.043E+1
-2.351E-1	1.096E+1	2.031E+1
-2.351E-1	1.101E+1	2.027E+1
-2.400E-1	1.108E+1	2.033E+1
-2.368E-1	1.105E+1	2.029E+1
-2.384E-1	1.107E+1	2.043E+1
-2.368E-1	1.105E+1	2.026E+1
-2.351E-1	1.108E+1	2.019E+1
-2.335E-1	1.108E+1	2.049E+1
-2.368E-1	1.093E+1	2.050E+1
-2.384E-1	1.109E+1	2.018E+1
-2.368E-1	1.100E+1	2.049E+1
-2.351E-1	1.114E+1	2.043E+1
-2.384E-1	1.102E+1	2.038E+1
-2.351E-1	1.118E+1	2.021E+1
-2.351E-1	1.101E+1	2.048E+1
-2.351E-1	1.105E+1	2.030E+1
-2.335E-1	1.106E+1	2.031E+1
-2.351E-1	1.107E+1	2.027E+1
-2.384E-1	1.093E+1	2.022E+1
-2.351E-1	1.092E+1	2.025E+1
-2.368E-1	1.101E+1	2.051E+1
-2.351E-1	1.107E+1	2.051E+1
-2.335E-1	1.106E+1	2.045E+1
-2.351E-1	1.097E+1	2.040E+1
-2.368E-1	1.101E+1	2.036E+1
-2.384E-1	1.106E+1	2.040E+1
-2.384E-1	1.090E+1	2.036E+1
-2.368E-1	1.098E+1	2.029E+1
-2.351E-1	1.104E+1	2.044E+1
-2.351E-1	1.096E+1	2.030E+1
-2.400E-1	1.097E+1	2.029E+1
-2.335E-1	1.107E+1	2.036E+1
-2.351E-1	1.099E+1	2.037E+1
-2.368E-1	1.116E+1	2.024E+1
-2.384E-1	1.103E+1	2.049E+1
-2.351E-1	1.106E+1	2.031E+1
-2.368E-1	1.110E+1	2.038E+1
-2.368E-1	1.112E+1	2.047E+1
-2.368E-1	1.107E+1	2.036E+1
-2.351E-1	1.095E+1	2.036E+1
-2.351E-1	1.095E+1	2.051E+1
-2.400E-1	1.105E+1	2.031E+1
-2.384E-1	1.107E+1	2.042E+1
-2.368E-1	1.102E+1	2.030E+1
-2.351E-1	1.097E+1	2.039E+1
-2.384E-1	1.101E+1	2.031E+1
-2.384E-1	1.095E+1	2.037E+1
-2.319E-1	1.106E+1	2.033E+1
-2.351E-1	1.109E+1	2.042E+1
-2.384E-1	1.094E+1	2.045E+1
-2.384E-1	1.092E+1	2.038E+1
-2.368E-1	1.118E+1	2.037E+1
-2.335E-1	1.103E+1	2.033E+1
-2.368E-1	1.096E+1	2.031E+1
-2.384E-1	1.107E+1	2.024E+1
-2.368E-1	1.116E+1	2.036E+1
-2.351E-1	1.104E+1	2.040E+1
-2.384E-1	1.100E+1	2.040E+1
-2.335E-1	1.103E+1	2.040E+1
-2.368E-1	1.110E+1	2.044E+1
-2.351E-1	1.099E+1	2.036E+1
-2.368E-1	1.102E+1	2.028E+1
-2.384E-1	1.089E+1	2.038E+1
-2.351E-1	1.105E+1	2.020E+1
-2.368E-1	1.110E+1	2.046E+1
-2.351E-1	1.109E+1	2.021E+1
-2.368E-1	1.100E+1	2.028E+1
-2.335E-1	1.107E+1	2.037E+1
-2.351E-1	1.100E+1	2.037E+1
-2.384E-1	1.105E+1	2.042E+1
-2.368E-1	1.094E+1	2.040E+1
-2.384E-1	1.106E+1	2.039E+1
-2.351E-1	1.104E+1	2.015E+1
-2.351E-1	1.103E+1	2.048E+1
-2.351E-1	1.098E+1	2.046E+1
-2.368E-1	1.096E+1	2.033E+1
-2.335E-1	1.103E+1	2.047E+1
-2.368E-1	1.107E+1	2.049E+1
-2.368E-1	1.098E+1	2.042E+1
-2.351E-1	1.108E+1	2.043E+1
-2.368E-1	1.111E+1	2.034E+1
-2.351E-1	1.097E+1	2.039E+1
-2.400E-1	1.107E+1	2.040E+1
-2.368E-1	1.106E+1	2.026E+1
-2.368E-1	1.096E+1	2.029E+1
-2.335E-1	1.094E+1	2.036E+1
-2.384E-1	1.096E+1	2.028E+1
-2.351E-1	1.103E+1	2.029E+1
-2.319E-1	1.101E+1	2.030E+1
-2.384E-1	1.097E+1	2.034E+1
-2.384E-1	1.098E+1	2.039E+1
-2.384E-1	1.094E+1	2.026E+1
-2.351E-1	1.096E+1	2.037E+1
-2.384E-1	1.113E+1	2.026E+1
-2.384E-1	1.102E+1	2.033E+1
-2.351E-1	1.095E+1	2.044E+1
-2.351E-1	1.104E+1	2.032E+1
-2.368E-1	1.101E+1	2.037E+1
-2.384E-1	1.101E+1	2.021E+1
-2.368E-1	1.107E+1	2.055E+1
-2.319E-1	1.123E+1	2.030E+1
-2.368E-1	1.092E+1	2.036E+1
-2.368E-1	1.103E+1	2.040E+1
-2.368E-1	1.088E+1	2.043E+1
-2.368E-1	1.102E+1	2.043E+1
-2.368E-1	1.111E+1	2.047E+1
-2.384E-1	1.109E+1	2.028E+1
-2.351E-1	1.110E+1	2.039E+1
-2.351E-1	1.115E+1	2.045E+1
-2.384E-1	1.104E+1	2.030E+1
-2.351E-1	1.117E+1	2.047E+1
-2.351E-1	1.088E+1	2.044E+1
-2.368E-1	1.106E+1	2.034E+1
-2.351E-1	1.097E+1	2.040E+1
-2.384E-1	1.095E+1	2.024E+1
-2.368E-1	1.092E+1	2.022E+1
-2.368E-1	1.094E+1	2.037E+1
-2.400E-1	1.092E+1	2.037E+1
-2.384E-1	1.090E+1	2.041E+1
-2.351E-1	1.102E+1	2.031E+1
-2.351E-1	1.098E+1	2.036E+1
-2.335E-1	1.095E+1	2.031E+1
-2.384E-1	1.104E+1	2.031E+1
-2.335E-1	1.102E+1	2.037E+1
-2.335E-1	1.102E+1	2.041E+1
-2.351E-1	1.109E+1	2.032E+1
-2.384E-1	1.108E+1	2.021E+1
-2.319E-1	1.110E+1	2.028E+1
-2.351E-1	1.096E+1	2.040E+1
-2.368E-1	1.105E+1	2.034E+1
-2.384E-1	1.096E+1	2.035E+1
-2.351E-1	1.106E+1	2.027E+1
-2.351E-1	1.085E+1	2.033E+1
-2.368E-1	1.086E+1	2.031E+1
-2.351E-1	1.102E+1	2.026E+1
-2.400E-1	1.100E+1	2.044E+1
-2.351E-1	1.093E+1	2.034E+1
-2.368E-1	1.114E+1	2.039E+1
-2.368E-1	1.104E+1	2.032E+1
-2.351E-1	1.096E+1	2.043E+1
-2.351E-1	1.109E+1	2.040E+1
-2.368E-1	1.107E+1	2.033E+1
-2.368E-1	1.110E+1	2.045E+1
-2.351E-1	1.108E+1	2.046E+1
-2.335E-1	1.096E+1	2.030E+1
-2.400E-1	1.103E+1	2.046E+1
-2.384E-1	1.114E+1	2.025E+1
-2.351E-1	1.103E+1	2.037E+1
-2.368E-1	1.105E+1	2.039E+1
-2.368E-1	1.096E+1	2.033E+1
-2.368E-1	1.101E+1	2.048E+1
-2.351E-1	1.108E+1	2.039E+1
-2.351E-1	1.092E+1	2.037E+1
-2.384E-1	1.104E+1	2.055E+1
-2.368E-1	1.101E+1	2.040E+1
-2.351E-1	1.095E+1	2.040E+1
-2.368E-1	1.105E+1	2.041E+1
-2.368E-1	1.103E+1	2.040E+1
-2.384E-1	1.091E+1	2.026E+1
-2.335E-1	1.096E+1	2.020E+1
-2.368E-1	1.090E+1	2.020E+1
-2.384E-1	1.117E+1	2.032E+1
-2.384E-1	1.111E+1	2.035E+1
-2.351E-1	1.097E+1	2.040E+1
-2.351E-1	1.104E+1	2.038E+1
-2.368E-1	1.110E+1	2.039E+1
-2.384E-1	1.108E+1	2.024E+1
-2.368E-1	1.097E+1	2.044E+1
-2.335E-1	1.088E+1	2.033E+1
-2.368E-1	1.112E+1	2.019E+1
-2.384E-1	1.114E+1	2.020E+1
-2.335E-1	1.100E+1	2.037E+1
-2.368E-1	1.102E+1	2.043E+1
-2.368E-1	1.096E+1	2.053E+1
-2.384E-1	1.095E+1	2.039E+1
-2.351E-1	1.100E+1	2.039E+1
-2.351E-1	1.110E+1	2.044E+1
-2.384E-1	1.099E+1	2.036E+1
-2.384E-1	1.106E+1	2.026E+1
-2.368E-1	1.098E+1	2.017E+1
-2.368E-1	1.095E+1	2.037E+1
-2.368E-1	1.100E+1	2.037E+1
-2.384E-1	1.101E+1	2.027E+1
-2.368E-1	1.099E+1	2.037E+1
-2.384E-1	1.101E+1	2.039E+1
-2.384E-1	1.099E+1	2.036E+1
-2.368E-1	1.104E+1	2.034E+1
-2.335E-1	1.115E+1	2.033E+1
-2.368E-1	1.099E+1	2.044E+1
-2.351E-1	1.102E+1	2.030E+1
-2.368E-1	1.109E+1	2.056E+1
-2.351E-1	1.093E+1	2.035E+1
-2.351E-1	1.101E+1	2.033E+1
-2.384E-1	1.092E+1	2.039E+1
-2.384E-1	1.107E+1	2.043E+1
-2.351E-1	1.100E+1	2.028E+1
-2.368E-1	1.102E+1	2.044E+1
-2.384E-1	1.096E+1	2.021E+1
-2.368E-1	1.104E+1	2.034E+1
-2.351E-1	1.101E+1	2.039E+1
-2.368E-1	1.099E+1	2.033E+1
-2.384E-1	1.109E+1	2.034E+1
-2.319E-1	1.102E+1	2.051E+1
-2.351E-1	1.088E+1	2.037E+1
-2.335E-1	1.102E+1	2.036E+1
-2.335E-1	1.099E+1	2.021E+1
-2.368E-1	1.099E+1	2.020E+1
-2.351E-1	1.108E+1	2.047E+1
-2.368E-1	1.109E+1	2.030E+1
-2.368E-1	1.106E+1	2.027E+1
-2.368E-1	1.097E+1	2.035E+1
-2.335E-1	1.097E+1	2.031E+1
-2.368E-1	1.112E+1	2.029E+1
-2.335E-1	1.110E+1	2.038E+1
-2.351E-1	1.104E+1	2.040E+1
-2.400E-1	1.104E+1	2.032E+1
-2.351E-1	1.091E+1	2.031E+1
-2.335E-1	1.094E+1	2.047E+1
-2.384E-1	1.101E+1	2.026E+1
-2.335E-1	1.092E+1	2.020E+1
-2.335E-1	1.090E+1	2.052E+1
-2.368E-1	1.092E+1	2.055E+1
-2.384E-1	1.099E+1	2.041E+1
-2.368E-1	1.104E+1	2.034E+1
-2.384E-1	1.101E+1	2.034E+1
-2.368E-1	1.094E+1	2.030E+1
-2.400E-1	1.099E+1	2.029E+1
-2.400E-1	1.106E+1	2.058E+1
-2.351E-1	1.104E+1	2.031E+1
-2.384E-1	1.106E+1	2.036E+1
-2.368E-1	1.103E+1	2.046E+1
-2.335E-1	1.094E+1	2.030E+1
-2.368E-1	1.098E+1	2.040E+1
-2.368E-1	1.094E+1	2.029E+1
-2.384E-1	1.103E+1	2.025E+1
-2.351E-1	1.111E+1	2.014E+1
-2.351E-1	1.100E+1	2.051E+1
-2.368E-1	1.106E+1	2.032E+1
-2.384E-1	1.094E+1	2.032E+1
-2.384E-1	1.100E+1	2.018E+1
-2.351E-1	1.090E+1	2.010E+1
-2.400E-1	1.109E+1	2.038E+1
-2.351E-1	1.093E+1	2.030E+1
-2.368E-1	1.098E+1	2.051E+1
-2.351E-1	1.111E+1	2.028E+1
-2.384E-1	1.104E+1	2.047E+1
-2.384E-1	1.103E+1	2.045E+1
-2.351E-1	1.099E+1	2.025E+1
-2.368E-1	1.107E+1	2.046E+1
-2.368E-1	1.102E+1	2.031E+1
-2.400E-1	1.092E+1	2.019E+1
-2.384E-1	1.102E+1	2.042E+1
-2.368E-1	1.099E+1	2.027E+1
-2.384E-1	1.105E+1	2.039E+1
-2.384E-1	1.105E+1	2.041E+1
-2.351E-1	1.116E+1	2.033E+1
-2.384E-1	1.107E+1	2.026E+1
-2.384E-1	1.105E+1	2.023E+1
-2.384E-1	1.097E+1	2.026E+1
-2.368E-1	1.106E+1	2.039E+1
-2.319E-1	1.098E+1	2.039E+1
-2.416E-1	1.102E+1	2.052E+1
-2.384E-1	1.095E+1	2.044E+1
-2.368E-1	1.098E+1	2.038E+1
-2.351E-1	1.113E+1	2.045E+1
-2.384E-1	1.091E+1	2.039E+1
-2.368E-1	1.099E+1	2.027E+1
-2.368E-1	1.112E+1	2.029E+1
-2.384E-1	1.109E+1	2.046E+1
-2.368E-1	1.106E+1	2.035E+1
-2.368E-1	1.098E+1	2.044E+1
-2.351E-1	1.108E+1	2.030E+1
-2.368E-1	1.104E+1	2.036E+1
-2.384E-1	1.096E+1	2.044E+1
-2.368E-1	1.093E+1	2.031E+1
-2.384E-1	1.099E+1	2.037E+1
-2.351E-1	1.110E+1	2.058E+1
-2.368E-1	1.106E+1	2.041E+1
-2.368E-1	1.101E+1	2.037E+1
-2.351E-1	1.102E+1	2.044E+1
-2.351E-1	1.096E+1	2.038E+1
-2.400E-1	1.095E+1	2.027E+1
-2.368E-1	1.090E+1	2.047E+1
-2.351E-1	1.107E+1	2.038E+1
-2.368E-1	1.107E+1	2.043E+1
-2.368E-1	1.096E+1	2.032E+1
-2.400E-1	1.112E+1	2.017E+1
-2.368E-1	1.099E+1	2.025E+1
-2.384E-1	1.116E+1	2.050E+1
-2.400E-1	1.108E+1	2.028E+1
-2.368E-1	1.095E+1	2.026E+1
-2.351E-1	1.095E+1	2.034E+1
-2.335E-1	1.103E+1	2.036E+1
-2.368E-1	1.102E+1	2.022E+1
-2.384E-1	1.109E+1	2.041E+1
-2.351E-1	1.100E+1	2.050E+1
-2.351E-1	1.102E+1	2.034E+1
-2.368E-1	1.105E+1	2.031E+1
-2.368E-1	1.104E+1	2.039E+1
-2.368E-1	1.106E+1	2.022E+1
-2.384E-1	1.102E+1	2.036E+1
-2.368E-1	1.094E+1	2.025E+1
-2.384E-1	1.095E+1	2.036E+1
-2.384E-1	1.113E+1	2.033E+1
-2.368E-1	1.107E+1	2.055E+1
-2.384E-1	1.102E+1	2.039E+1
-2.384E-1	1.103E+1	2.028E+1
-2.351E-1	1.100E+1	2.029E+1
-2.384E-1	1.093E+1	2.035E+1
-2.400E-1	1.098E+1	2.036E+1
-2.400E-1	1.102E+1	2.026E+1
-2.368E-1	1.087E+1	2.027E+1
-2.319E-1	1.094E+1	2.040E+1
-2.384E-1	1.102E+1	2.022E+1
-2.351E-1	1.099E+1	2.040E+1
-2.384E-1	1.108E+1	2.030E+1
-2.351E-1	1.100E+1	2.045E+1
-2.384E-1	1.109E+1	2.050E+1
-2.384E-1	1.092E+1	2.038E+1
-2.351E-1	1.106E+1	2.043E+1
-2.368E-1	1.094E+1	2.028E+1
-2.335E-1	1.087E+1	2.039E+1
-2.368E-1	1.100E+1	2.036E+1
-2.368E-1	1.100E+1	2.037E+1
-2.368E-1	1.105E+1	2.031E+1
-2.384E-1	1.096E+1	2.042E+1
-2.384E-1	1.097E+1	2.048E+1
-2.351E-1	1.105E+1	2.034E+1
-2.351E-1	1.091E+1	2.033E+1
-2.400E-1	1.095E+1	2.033E+1
-2.368E-1	1.114E+1	2.041E+1
-2.368E-1	1.103E+1	2.038E+1
-2.351E-1	1.097E+1	2.033E+1
-2.384E-1	1.108E+1	2.026E+1
-2.368E-1	1.086E+1	2.049E+1
-2.384E-1	1.113E+1	2.033E+1
-2.368E-1	1.095E+1	2.027E+1
-2.384E-1	1.094E+1	2.032E+1
-2.384E-1	1.092E+1	2.044E+1
-2.400E-1	1.099E+1	2.018E+1
-2.368E-1	1.105E+1	2.047E+1
-2.368E-1	1.103E+1	2.024E+1
-2.400E-1	1.110E+1	2.032E+1
-2.384E-1	1.093E+1	2.047E+1
-2.384E-1	1.096E+1	2.022E+1
-2.384E-1	1.105E+1	2.027E+1
-2.400E-1	1.097E+1	2.043E+1
-2.368E-1	1.088E+1	2.046E+1
-2.368E-1	1.093E+1	2.023E+1
-2.351E-1	1.102E+1	2.031E+1
-2.368E-1	1.111E+1	2.046E+1
-2.368E-1	1.090E+1	2.019E+1
-2.368E-1	1.091E+1	2.034E+1
-2.351E-1	1.095E+1	2.041E+1
-2.384E-1	1.097E+1	2.026E+1
-2.351E-1	1.101E+1	2.022E+1
-2.368E-1	1.101E+1	2.020E+1
-2.400E-1	1.108E+1	2.026E+1
-2.400E-1	1.091E+1	2.035E+1
-2.384E-1	1.111E+1	2.021E+1
-2.335E-1	1.110E+1	2.017E+1
-2.400E-1	1.102E+1	2.047E+1
-2.368E-1	1.095E+1	2.055E+1
-2.351E-1	1.109E+1	2.030E+1
-2.351E-1	1.112E+1	2.034E+1
-2.384E-1	1.099E+1	2.032E+1
-2.368E-1	1.097E+1	2.034E+1
-2.351E-1	1.104E+1	2.029E+1
-2.384E-1	1.088E+1	2.032E+1
-2.416E-1	1.096E+1	2.036E+1
-2.384E-1	1.097E+1	2.030E+1
-2.351E-1	1.093E+1	2.021E+1
-2.384E-1	1.095E+1	2.038E+1
-2.368E-1	1.103E+1	2.022E+1
-2.384E-1	1.107E+1	2.035E+1
-2.368E-1	1.095E+1	2.035E+1
-2.368E-1	1.097E+1	2.034E+1
-2.351E-1	1.102E+1	2.039E+1
-2.384E-1	1.088E+1	2.028E+1
-2.351E-1	1.106E+1	2.051E+1
-2.368E-1	1.101E+1	2.025E+1
-2.384E-1	1.093E+1	2.037E+1
-2.416E-1	1.105E+1	2.033E+1
-2.351E-1	1.108E+1	2.050E+1
-2.319E-1	1.099E+1	2.021E+1
-2.351E-1	1.097E+1	2.021E+1
-2.384E-1	1.094E+1	2.045E+1
-2.351E-1	1.101E+1	2.035E+1
-2.351E-1	1.080E+1	2.035E+1
-2.384E-1	1.115E+1	2.044E+1
-2.368E-1	1.095E+1	2.051E+1
-2.351E-1	1.103E+1	2.027E+1
-2.384E-1	1.098E+1	2.031E+1
-2.368E-1	1.104E+1	2.036E+1
-2.400E-1	1.098E+1	2.036E+1
-2.368E-1	1.112E+1	2.039E+1
-2.351E-1	1.109E+1	2.015E+1
-2.368E-1	1.096E+1	2.024E+1
-2.384E-1	1.096E+1	2.030E+1
-2.351E-1	1.094E+1	2.035E+1
-2.368E-1	1.099E+1	2.031E+1
-2.384E-1	1.105E+1	2.049E+1
-2.400E-1	1.102E+1	2.038E+1
-2.351E-1	1.085E+1	2.032E+1
-2.368E-1	1.100E+1	2.043E+1
-2.384E-1	1.096E+1	2.028E+1
-2.351E-1	1.104E+1	2.039E+1
-2.351E-1	1.113E+1	2.014E+1
-2.351E-1	1.094E+1	2.027E+1
-2.368E-1	1.123E+1	2.030E+1
-2.400E-1	1.107E+1	2.040E+1
-2.351E-1	1.098E+1	2.032E+1
-2.384E-1	1.106E+1	2.048E+1
-2.400E-1	1.101E+1	2.034E+1
-2.384E-1	1.098E+1	2.016E+1
-2.368E-1	1.099E+1	2.047E+1
-2.368E-1	1.103E+1	2.033E+1
-2.384E-1	1.094E+1	2.029E+1
-2.368E-1	1.100E+1	2.040E+1
-2.368E-1	1.106E+1	2.041E+1
-2.384E-1	1.108E+1	2.050E+1
-2.368E-1	1.107E+1	2.022E+1
-2.368E-1	1.092E+1	2.037E+1
-2.351E-1	1.104E+1	2.034E+1
-2.351E-1	1.089E+1	2.022E+1
-2.368E-1	1.097E+1	2.031E+1
-2.384E-1	1.124E+1	2.035E+1
-2.368E-1	1.092E+1	2.037E+1
-2.384E-1	1.104E+1	2.034E+1
-2.384E-1	1.097E+1	2.039E+1
-2.368E-1	1.085E+1	2.034E+1
-2.400E-1	1.097E+1	2.039E+1
-2.351E-1	1.102E+1	2.033E+1
-2.384E-1	1.104E+1	2.035E+1
-2.384E-1	1.111E+1	2.032E+1
-2.368E-1	1.093E+1	2.055E+1
-2.368E-1	1.099E+1	2.029E+1
-2.400E-1	1.102E+1	2.032E+1
-2.384E-1	1.100E+1	2.034E+1
-2.368E-1	1.094E+1	2.022E+1
-2.351E-1	1.097E+1	2.027E+1
-2.384E-1	1.102E+1	2.031E+1
-2.400E-1	1.094E+1	2.028E+1
-2.368E-1	1.107E+1	2.046E+1
-2.335E-1	1.083E+1	2.036E+1
-2.400E-1	1.091E+1	2.037E+1
-2.351E-1	1.095E+1	2.022E+1
-2.351E-1	1.101E+1	2.030E+1
-2.368E-1	1.104E+1	2.019E+1
-2.368E-1	1.088E+1	2.036E+1
-2.368E-1	1.094E+1	2.021E+1
-2.368E-1	1.112E+1	2.044E+1
-2.351E-1	1.102E+1	2.036E+1
-2.368E-1	1.107E+1	2.041E+1
-2.368E-1	1.097E+1	2.030E+1
-2.384E-1	1.094E+1	2.035E+1
-2.384E-1	1.098E+1	2.037E+1
-2.384E-1	1.097E+1	2.040E+1
-2.400E-1	1.094E+1	2.032E+1
-2.384E-1	1.114E+1	2.027E+1
-2.400E-1	1.101E+1	2.024E+1
-2.400E-1	1.102E+1	2.035E+1
-2.368E-1	1.105E+1	2.023E+1
-2.400E-1	1.101E+1	2.037E+1
-2.368E-1	1.106E+1	2.032E+1
-2.368E-1	1.105E+1	2.036E+1
-2.384E-1	1.108E+1	2.034E+1
-2.384E-1	1.089E+1	2.027E+1
-2.384E-1	1.099E+1	2.037E+1
-2.384E-1	1.112E+1	2.025E+1
-2.384E-1	1.107E+1	2.051E+1
-2.351E-1	1.101E+1	2.020E+1
-2.351E-1	1.097E+1	2.031E+1
-2.384E-1	1.084E+1	2.037E+1
-2.400E-1	1.103E+1	2.034E+1
-2.335E-1	1.105E+1	2.022E+1
-2.368E-1	1.098E+1	2.032E+1
-2.384E-1	1.094E+1	2.050E+1
-2.368E-1	1.105E+1	2.025E+1
-2.400E-1	1.106E+1	2.030E+1
-2.384E-1	1.107E+1	2.032E+1
-2.384E-1	1.089E+1	2.044E+1
-2.400E-1	1.103E+1	2.033E+1
-2.368E-1	1.092E+1	2.038E+1
-2.384E-1	1.104E+1	2.025E+1
-2.384E-1	1.105E+1	2.034E+1
-2.400E-1	1.107E+1	2.034E+1
-2.384E-1	1.096E+1	2.027E+1
-2.384E-1	1.103E+1	2.020E+1
-2.497E-1	1.095E+1	2.037E+1
-2.254E-1	1.091E+1	2.008E+1
-2.351E-1	1.088E+1	2.033E+1
-2.368E-1	1.104E+1	2.030E+1
-2.384E-1	1.100E+1	2.036E+1
-2.384E-1	1.102E+1	2.035E+1
-2.368E-1	1.105E+1	2.027E+1
-2.400E-1	1.109E+1	2.046E+1
-2.384E-1	1.100E+1	2.047E+1
-2.384E-1	1.099E+1	2.026E+1
-2.368E-1	1.093E+1	2.030E+1
-2.384E-1	1.099E+1	2.041E+1
-2.400E-1	1.102E+1	2.037E+1
-2.368E-1	1.105E+1	2.036E+1
-2.368E-1	1.103E+1	2.039E+1
-2.368E-1	1.103E+1	2.022E+1
-2.384E-1	1.099E+1	2.025E+1
-2.400E-1	1.103E+1	2.048E+1
-2.368E-1	1.106E+1	2.045E+1
-2.368E-1	1.101E+1	2.048E+1
-2.384E-1	1.103E+1	2.028E+1
-2.384E-1	1.102E+1	2.012E+1
-2.368E-1	1.097E+1	2.034E+1
-2.368E-1	1.108E+1	2.043E+1
-2.384E-1	1.095E+1	2.024E+1
-2.384E-1	1.108E+1	2.013E+1
-2.351E-1	1.118E+1	2.034E+1
-2.368E-1	1.094E+1	2.030E+1
-2.384E-1	1.098E+1	2.025E+1
-2.368E-1	1.090E+1	2.031E+1
-2.351E-1	1.101E+1	2.029E+1
-2.384E-1	1.100E+1	2.022E+1
-2.368E-1	1.110E+1	2.028E+1
-2.400E-1	1.101E+1	2.041E+1
-2.368E-1	1.098E+1	2.023E+1
-2.384E-1	1.101E+1	2.038E+1
-2.384E-1	1.101E+1	2.048E+1
-2.400E-1	1.097E+1	2.031E+1
-2.351E-1	1.092E+1	2.030E+1
-2.368E-1	1.104E+1	2.025E+1
-2.384E-1	1.098E+1	2.022E+1
-2.400E-1	1.107E+1	2.026E+1
-2.335E-1	1.101E+1	2.044E+1
-2.351E-1	1.103E+1	2.026E+1
-2.384E-1	1.097E+1	2.044E+1
-2.368E-1	1.097E+1	2.030E+1
-2.368E-1	1.097E+1	2.019E+1
-2.368E-1	1.095E+1	2.035E+1
-2.368E-1	1.099E+1	2.052E+1
-2.384E-1	1.094E+1	2.017E+1
-2.384E-1	1.106E+1	2.016E+1
-2.368E-1	1.102E+1	2.041E+1
-2.400E-1	1.095E+1	2.026E+1
-2.368E-1	1.113E+1	2.038E+1
-2.368E-1	1.098E+1	2.049E+1
-2.368E-1	1.090E+1	2.042E+1
-2.384E-1	1.109E+1	2.023E+1
-2.384E-1	1.091E+1	2.047E+1
-2.400E-1	1.101E+1	2.029E+1
-2.351E-1	1.097E+1	2.031E+1
-2.384E-1	1.095E+1	2.044E+1
-2.351E-1	1.096E+1	2.040E+1
-2.368E-1	1.091E+1	2.032E+1
-2.368E-1	1.097E+1	2.024E+1
-2.384E-1	1.104E+1	2.026E+1
-2.368E-1	1.111E+1	2.037E+1
-2.368E-1	1.085E+1	2.033E+1
-2.351E-1	1.092E+1	2.037E+1
-2.384E-1	1.093E+1	2.039E+1
-2.400E-1	1.096E+1	2.026E+1
-2.368E-1	1.106E+1	2.054E+1
-2.384E-1	1.089E+1	2.026E+1
-2.384E-1	1.115E+1	2.028E+1
-2.384E-1	1.097E+1	1.999E+1
-2.384E-1	1.111E+1	2.041E+1
-2.368E-1	1.102E+1	2.046E+1
-2.384E-1	1.100E+1	2.030E+1
-2.400E-1	1.095E+1	2.024E+1
-2.368E-1	1.092E+1	2.021E+1
-2.384E-1	1.095E+1	2.039E+1
-2.416E-1	1.104E+1	2.037E+1
-2.368E-1	1.098E+1	2.040E+1
-2.368E-1	1.103E+1	2.035E+1
-2.400E-1	1.113E+1	2.037E+1
-2.368E-1	1.098E+1	2.031E+1
-2.416E-1	1.104E+1	2.032E+1
-2.351E-1	1.118E+1	2.028E+1
-2.368E-1	1.100E+1	2.019E+1
-2.368E-1	1.108E+1	2.028E+1
-2.400E-1	1.112E+1	2.034E+1
-2.384E-1	1.107E+1	2.041E+1
-2.368E-1	1.111E+1	2.038E+1
-2.368E-1	1.088E+1	2.038E+1
-2.384E-1	1.098E+1	2.041E+1
-2.368E-1	1.111E+1	2.037E+1
-2.368E-1	1.103E+1	2.033E+1
-2.384E-1	1.103E+1	2.039E+1
-2.368E-1	1.092E+1	2.032E+1
-2.351E-1	1.090E+1	2.040E+1
-2.351E-1	1.100E+1	2.028E+1
-2.384E-1	1.100E+1	2.037E+1
-2.400E-1	1.099E+1	2.037E+1
-2.351E-1	1.098E+1	2.040E+1
-2.351E-1	1.105E+1	2.043E+1
-2.384E-1	1.104E+1	2.038E+1
-2.400E-1	1.102E+1	2.039E+1
-2.384E-1	1.101E+1	2.039E+1
-2.368E-1	1.103E+1	2.031E+1
-2.384E-1	1.111E+1	2.011E+1
-2.384E-1	1.099E+1	2.030E+1
-2.351E-1	1.098E+1	2.022E+1
-2.384E-1	1.090E+1	2.043E+1
-2.400E-1	1.100E+1	2.028E+1
-2.368E-1	1.095E+1	2.031E+1
-2.384E-1	1.095E+1	2.033E+1
-2.368E-1	1.095E+1	2.045E+1
-2.384E-1	1.095E+1	2.033E+1
-2.400E-1	1.099E+1	2.017E+1
-2.368E-1	1.099E+1	2.028E+1
-2.368E-1	1.116E+1	2.040E+1
-2.351E-1	1.092E+1	2.034E+1
-2.400E-1	1.106E+1	2.022E+1
-2.368E-1	1.097E+1	2.021E+1
-2.368E-1	1.112E+1	2.032E+1
-2.400E-1	1.112E+1	2.025E+1
-2.384E-1	1.094E+1	2.042E+1
-2.351E-1	1.082E+1	2.031E+1
-2.351E-1	1.106E+1	2.041E+1
-2.416E-1	1.093E+1	2.031E+1
-2.368E-1	1.091E+1	2.031E+1
-2.368E-1	1.106E+1	2.026E+1
-2.335E-1	1.107E+1	2.021E+1
-2.384E-1	1.103E+1	2.033E+1
-2.368E-1	1.100E+1	2.019E+1
-2.368E-1	1.092E+1	2.046E+1
-2.384E-1	1.098E+1	2.026E+1
-2.400E-1	1.104E+1	2.030E+1
-2.400E-1	1.087E+1	2.047E+1
-2.384E-1	1.105E+1	2.047E+1
-2.368E-1	1.100E+1	2.035E+1
-2.416E-1	1.087E+1	2.017E+1
-2.384E-1	1.106E+1	2.039E+1
-2.368E-1	1.105E+1	2.031E+1
-2.368E-1	1.090E+1	2.032E+1
-2.351E-1	1.084E+1	2.029E+1
-2.400E-1	1.084E+1	2.044E+1
-2.368E-1	1.105E+1	2.041E+1
-2.400E-1	1.109E+1	2.043E+1
-2.384E-1	1.102E+1	2.035E+1
-2.384E-1	1.095E+1	2.031E+1
-2.335E-1	1.103E+1	2.037E+1
-2.335E-1	1.105E+1	2.021E+1
-2.400E-1	1.106E+1	2.042E+1
-2.384E-1	1.104E+1	2.049E+1
-2.384E-1	1.098E+1	2.043E+1
-2.351E-1	1.100E+1	2.014E+1
-2.384E-1	1.102E+1	2.026E+1
-2.384E-1	1.107E+1	2.026E+1
-2.384E-1	1.107E+1	2.024E+1
-2.351E-1	1.085E+1	2.023E+1
-2.416E-1	1.084E+1	2.041E+1
-2.416E-1	1.094E+1	2.044E+1
-2.368E-1	1.096E+1	2.039E+1
-2.351E-1	1.109E+1	2.043E+1
-2.416E-1	1.100E+1	2.025E+1
-2.384E-1	1.095E+1	2.035E+1
-2.319E-1	1.097E+1	2.032E+1
-2.351E-1	1.098E+1	2.038E+1
-2.384E-1	1.097E+1	2.028E+1
-2.368E-1	1.103E+1	2.035E+1
-2.384E-1	1.104E+1	2.034E+1
-2.384E-1	1.095E+1	2.020E+1
-2.351E-1	1.091E+1	2.034E+1
-2.384E-1	1.103E+1	2.035E+1
-2.368E-1	1.099E+1	2.037E+1
-2.368E-1	1.097E+1	2.018E+1
-2.384E-1	1.110E+1	2.026E+1
-2.400E-1	1.098E+1	2.015E+1
-2.384E-1	1.094E+1	2.046E+1
-2.368E-1	1.101E+1	2.038E+1
-2.384E-1	1.111E+1	2.043E+1
-2.384E-1	1.098E+1	2.031E+1
-2.351E-1	1.111E+1	2.035E+1
-2.368E-1	1.102E+1	2.051E+1
-2.368E-1	1.102E+1	2.043E+1
-2.384E-1	1.098E+1	2.042E+1
-2.351E-1	1.100E+1	2.051E+1
-2.368E-1	1.108E+1	2.040E+1
-2.416E-1	1.109E+1	2.044E+1
-2.368E-1	1.108E+1	2.046E+1
-2.351E-1	1.106E+1	2.047E+1
-2.368E-1	1.101E+1	2.016E+1
-2.400E-1	1.108E+1	2.030E+1
-2.400E-1	1.093E+1	2.040E+1
-2.368E-1	1.097E+1	2.034E+1
-2.351E-1	1.096E+1	2.031E+1
-2.384E-1	1.095E+1	2.033E+1
-2.400E-1	1.093E+1	2.037E+1
-2.351E-1	1.095E+1	2.029E+1
-2.368E-1	1.097E+1	2.034E+1
-2.384E-1	1.095E+1	2.043E+1
-2.400E-1	1.100E+1	2.030E+1
-2.368E-1	1.113E+1	2.037E+1
-2.368E-1	1.108E+1	2.027E+1
-2.384E-1	1.096E+1	2.016E+1
-2.384E-1	1.090E+1	2.029E+1
-2.351E-1	1.094E+1	2.029E+1
-2.368E-1	1.106E+1	2.041E+1
-2.400E-1	1.097E+1	2.034E+1
-2.384E-1	1.101E+1	2.024E+1
-2.384E-1	1.113E+1	2.047E+1
-2.368E-1	1.090E+1	2.026E+1
-2.416E-1	1.093E+1	2.033E+1
-2.400E-1	1.099E+1	2.028E+1
-2.400E-1	1.104E+1	2.037E+1
-2.384E-1	1.095E+1	2.035E+1
-2.384E-1	1.100E+1	2.024E+1
-2.384E-1	1.103E+1	2.036E+1
-2.368E-1	1.109E+1	2.039E+1
-2.384E-1	1.093E+1	2.036E+1
-2.400E-1	1.091E+1	2.034E+1
-2.400E-1	1.099E+1	2.033E+1
-2.368E-1	1.090E+1	2.053E+1
-2.368E-1	1.099E+1	2.018E+1
-2.384E-1	1.104E+1	2.049E+1
-2.368E-1	1.102E+1	2.037E+1
-2.368E-1	1.106E+1	2.036E+1
-2.351E-1	1.102E+1	2.036E+1
-2.351E-1	1.113E+1	2.025E+1
-2.400E-1	1.111E+1	2.037E+1
-2.368E-1	1.099E+1	2.032E+1
-2.368E-1	1.103E+1	2.039E+1
-2.400E-1	1.102E+1	2.040E+1
-2.368E-1	1.093E+1	2.042E+1
-2.368E-1	1.100E+1	2.013E+1
-2.368E-1	1.102E+1	2.035E+1
-2.368E-1	1.110E+1	2.031E+1
-2.384E-1	1.108E+1	2.028E+1
-2.368E-1	1.110E+1	2.038E+1
-2.368E-1	1.092E+1	2.030E+1
-2.384E-1	1.093E+1	2.034E+1
-2.368E-1	1.108E+1	2.058E+1
-2.368E-1	1.109E+1	2.025E+1
-2.368E-1	1.090E+1	2.023E+1
-2.368E-1	1.113E+1	2.041E+1
-2.400E-1	1.108E+1	2.029E+1
-2.368E-1	1.094E+1	2.022E+1
-2.384E-1	1.093E+1	2.028E+1
-2.384E-1	1.096E+1	2.033E+1
-2.384E-1	1.096E+1	2.038E+1
-2.368E-1	1.097E+1	2.029E+1
-2.368E-1	1.104E+1	2.044E+1
-2.400E-1	1.092E+1	2.035E+1
-2.368E-1	1.101E+1	2.032E+1
-2.368E-1	1.095E+1	2.026E+1
-2.384E-1	1.106E+1	2.039E+1
-2.384E-1	1.103E+1	2.033E+1
-2.384E-1	1.090E+1	2.032E+1
-2.368E-1	1.097E+1	2.043E+1
-2.368E-1	1.098E+1	2.038E+1
-2.400E-1	1.100E+1	2.013E+1
-2.384E-1	1.105E+1	2.022E+1
-2.368E-1	1.097E+1	2.045E+1
-2.384E-1	1.107E+1	2.049E+1
-2.368E-1	1.099E+1	2.038E+1
-2.384E-1	1.100E+1	2.037E+1
-2.351E-1	1.102E+1	2.029E+1
-2.384E-1	1.093E+1	2.027E+1
-2.384E-1	1.103E+1	2.028E+1
-2.368E-1	1.084E+1	2.040E+1
-2.384E-1	1.103E+1	2.029E+1
-2.384E-1	1.090E+1	2.023E+1
-2.351E-1	1.086E+1	2.054E+1
-2.384E-1	1.098E+1	2.038E+1
-2.368E-1	1.106E+1	2.027E+1
-2.368E-1	1.095E+1	2.042E+1
-2.384E-1	1.097E+1	2.028E+1
-2.416E-1	1.090E+1	2.023E+1
-2.368E-1	1.079E+1	2.024E+1
-2.400E-1	1.093E+1	2.035E+1
-2.351E-1	1.096E+1	2.027E+1
-2.400E-1	1.097E+1	2.039E+1
-2.384E-1	1.097E+1	2.021E+1
-2.368E-1	1.100E+1	2.042E+1
-2.384E-1	1.107E+1	2.040E+1
-2.400E-1	1.101E+1	2.019E+1
-2.335E-1	1.108E+1	2.034E+1
-2.368E-1	1.096E+1	2.030E+1
-2.400E-1	1.097E+1	2.047E+1
-2.384E-1	1.102E+1	2.030E+1
-2.351E-1	1.105E+1	2.036E+1
-2.368E-1	1.106E+1	2.016E+1
-2.384E-1	1.098E+1	2.010E+1
-2.368E-1	1.101E+1	2.026E+1
-2.368E-1	1.097E+1	2.028E+1
-2.400E-1	1.098E+1	2.044E+1
[truncated: 67,194 more rows]
