# Supplementary material for: Improved ANAP incorporation and VCF analysis reveal details of P2X7 current facilitation and a limited conformational interplay between ATP binding and the intracellular ballast domain
Source: eLife. 2023 Jan 4;12:e82479. doi: 10.7554/eLife.82479 (PMC9859053; doi:10.7554/eLife.82479)
Supplement: Figure 3—figure supplement 3—source data 2. [file elife-82479-fig3-figsupp3-data2.zip › Figure-3_figure-supplement-3_source-data-2/S23N-constructs/S23N_K127anap/l23/17.csv]

-2.429E-2	8.522E+0	1.699E+1
-2.754E-2	8.415E+0	1.700E+1
-3.078E-2	8.457E+0	1.681E+1
-2.592E-2	8.486E+0	1.684E+1
-2.592E-2	8.415E+0	1.704E+1
-2.916E-2	8.412E+0	1.681E+1
-2.916E-2	8.434E+0	1.682E+1
-2.592E-2	8.470E+0	1.682E+1
-2.267E-2	8.408E+0	1.690E+1
-2.754E-2	8.373E+0	1.693E+1
-2.754E-2	8.428E+0	1.676E+1
-2.429E-2	8.408E+0	1.689E+1
-2.267E-2	8.438E+0	1.694E+1
-2.916E-2	8.457E+0	1.693E+1
-3.240E-2	8.486E+0	1.677E+1
-2.592E-2	8.363E+0	1.695E+1
-2.592E-2	8.399E+0	1.691E+1
-2.916E-2	8.318E+0	1.696E+1
-2.916E-2	8.460E+0	1.698E+1
-2.592E-2	8.502E+0	1.696E+1
-2.429E-2	8.331E+0	1.708E+1
-2.754E-2	8.451E+0	1.695E+1
-2.916E-2	8.425E+0	1.690E+1
-2.754E-2	8.399E+0	1.690E+1
-2.592E-2	8.405E+0	1.704E+1
-2.592E-2	8.493E+0	1.678E+1
-3.240E-2	8.376E+0	1.702E+1
-2.267E-2	8.366E+0	1.684E+1
-2.429E-2	8.480E+0	1.695E+1
-2.754E-2	8.467E+0	1.681E+1
-2.754E-2	8.457E+0	1.691E+1
-2.267E-2	8.412E+0	1.689E+1
-2.429E-2	8.483E+0	1.686E+1
-2.754E-2	8.356E+0	1.701E+1
-2.754E-2	8.389E+0	1.684E+1
-2.429E-2	8.366E+0	1.711E+1
-2.429E-2	8.434E+0	1.674E+1
-2.754E-2	8.366E+0	1.686E+1
-2.916E-2	8.441E+0	1.683E+1
-2.429E-2	8.515E+0	1.709E+1
-2.267E-2	8.470E+0	1.682E+1
-2.592E-2	8.460E+0	1.687E+1
-2.916E-2	8.347E+0	1.669E+1
-2.429E-2	8.438E+0	1.690E+1
-2.267E-2	8.486E+0	1.701E+1
-2.916E-2	8.425E+0	1.670E+1
-3.078E-2	8.412E+0	1.699E+1
-2.429E-2	8.353E+0	1.689E+1
-2.429E-2	8.399E+0	1.691E+1
-2.916E-2	8.444E+0	1.682E+1
-3.240E-2	8.353E+0	1.678E+1
-2.916E-2	8.558E+0	1.681E+1
-2.267E-2	8.476E+0	1.688E+1
-2.754E-2	8.561E+0	1.704E+1
-2.754E-2	8.431E+0	1.690E+1
-2.592E-2	8.502E+0	1.690E+1
-2.429E-2	8.457E+0	1.688E+1
-2.754E-2	8.347E+0	1.689E+1
-2.754E-2	8.467E+0	1.705E+1
-2.267E-2	8.464E+0	1.668E+1
-2.429E-2	8.480E+0	1.673E+1
-2.754E-2	8.483E+0	1.701E+1
-2.916E-2	8.441E+0	1.702E+1
-2.592E-2	8.476E+0	1.684E+1
-2.429E-2	8.532E+0	1.679E+1
-2.592E-2	8.376E+0	1.706E+1
-2.916E-2	8.408E+0	1.678E+1
-2.267E-2	8.467E+0	1.683E+1
-2.429E-2	8.476E+0	1.694E+1
-2.916E-2	8.412E+0	1.683E+1
-2.916E-2	8.366E+0	1.672E+1
-2.592E-2	8.421E+0	1.692E+1
-2.267E-2	8.347E+0	1.685E+1
-2.916E-2	8.451E+0	1.686E+1
-2.916E-2	8.483E+0	1.684E+1
-2.592E-2	8.350E+0	1.712E+1
-2.429E-2	8.538E+0	1.693E+1
-2.754E-2	8.386E+0	1.681E+1
-2.754E-2	8.395E+0	1.671E+1
-2.429E-2	8.399E+0	1.692E+1
-2.592E-2	8.350E+0	1.684E+1
-2.916E-2	8.480E+0	1.699E+1
-2.916E-2	8.389E+0	1.693E+1
-2.592E-2	8.412E+0	1.704E+1
-2.429E-2	8.379E+0	1.693E+1
-2.916E-2	8.402E+0	1.685E+1
-3.078E-2	8.447E+0	1.678E+1
-2.754E-2	8.369E+0	1.676E+1
-2.267E-2	8.493E+0	1.697E+1
-2.916E-2	8.412E+0	1.678E+1
-2.916E-2	8.386E+0	1.676E+1
-2.429E-2	8.567E+0	1.694E+1
-2.429E-2	8.343E+0	1.688E+1
-2.916E-2	8.554E+0	1.689E+1
-2.754E-2	8.489E+0	1.681E+1
-2.592E-2	8.486E+0	1.688E+1
-2.429E-2	8.421E+0	1.681E+1
-2.754E-2	8.373E+0	1.692E+1
-2.916E-2	8.460E+0	1.674E+1
-2.592E-2	8.444E+0	1.703E+1
-2.754E-2	8.493E+0	1.699E+1
-3.078E-2	8.363E+0	1.682E+1
-2.916E-2	8.541E+0	1.700E+1
-2.592E-2	8.285E+0	1.692E+1
-2.429E-2	8.561E+0	1.693E+1
-2.429E-2	8.408E+0	1.704E+1
-2.916E-2	8.382E+0	1.683E+1
-2.429E-2	8.483E+0	1.688E+1
-2.429E-2	8.473E+0	1.700E+1
-2.429E-2	8.502E+0	1.700E+1
-2.916E-2	8.528E+0	1.677E+1
-2.592E-2	8.389E+0	1.686E+1
-2.267E-2	8.399E+0	1.688E+1
-2.916E-2	8.454E+0	1.675E+1
-2.754E-2	8.454E+0	1.691E+1
-2.754E-2	8.376E+0	1.658E+1
-2.267E-2	8.405E+0	1.701E+1
-2.592E-2	8.541E+0	1.698E+1
-2.916E-2	8.486E+0	1.681E+1
-2.592E-2	8.386E+0	1.686E+1
-2.429E-2	8.519E+0	1.687E+1
-2.592E-2	8.506E+0	1.677E+1
-2.916E-2	8.366E+0	1.697E+1
-2.267E-2	8.454E+0	1.681E+1
-2.754E-2	8.434E+0	1.687E+1
-2.592E-2	8.454E+0	1.685E+1
-2.754E-2	8.428E+0	1.698E+1
-2.592E-2	8.470E+0	1.695E+1
-2.105E-2	8.467E+0	1.695E+1
-2.754E-2	8.473E+0	1.685E+1
-3.078E-2	8.457E+0	1.685E+1
-2.429E-2	8.428E+0	1.696E+1
-2.429E-2	8.379E+0	1.687E+1
-2.592E-2	8.373E+0	1.678E+1
-2.916E-2	8.408E+0	1.685E+1
-2.429E-2	8.428E+0	1.676E+1
-2.267E-2	8.480E+0	1.694E+1
-2.754E-2	8.415E+0	1.696E+1
-3.078E-2	8.457E+0	1.698E+1
-2.429E-2	8.418E+0	1.685E+1
-2.429E-2	8.321E+0	1.688E+1
-2.754E-2	8.324E+0	1.705E+1
-2.754E-2	8.350E+0	1.688E+1
-2.754E-2	8.441E+0	1.692E+1
-2.429E-2	8.314E+0	1.692E+1
-2.754E-2	8.389E+0	1.683E+1
-2.916E-2	8.470E+0	1.676E+1
-2.592E-2	8.337E+0	1.685E+1
-2.429E-2	8.496E+0	1.680E+1
-2.429E-2	8.464E+0	1.688E+1
-2.916E-2	8.541E+0	1.681E+1
-2.592E-2	8.454E+0	1.691E+1
-2.592E-2	8.447E+0	1.690E+1
-2.754E-2	8.509E+0	1.695E+1
-3.078E-2	8.545E+0	1.678E+1
-2.592E-2	8.451E+0	1.685E+1
-2.592E-2	8.460E+0	1.681E+1
-2.916E-2	8.499E+0	1.675E+1
-3.240E-2	8.431E+0	1.689E+1
-2.429E-2	8.447E+0	1.693E+1
-2.429E-2	8.425E+0	1.678E+1
-2.429E-2	8.480E+0	1.678E+1
-2.916E-2	8.460E+0	1.682E+1
-2.429E-2	8.451E+0	1.689E+1
-2.592E-2	8.564E+0	1.683E+1
-2.592E-2	8.522E+0	1.695E+1
-2.754E-2	8.515E+0	1.686E+1
-2.592E-2	8.408E+0	1.699E+1
-2.267E-2	8.499E+0	1.697E+1
-2.754E-2	8.392E+0	1.695E+1
-2.754E-2	8.402E+0	1.688E+1
-2.429E-2	8.369E+0	1.690E+1
-2.267E-2	8.402E+0	1.700E+1
-2.592E-2	8.425E+0	1.678E+1
-2.754E-2	8.441E+0	1.699E+1
-2.429E-2	8.412E+0	1.690E+1
-2.592E-2	8.347E+0	1.687E+1
-2.592E-2	8.431E+0	1.686E+1
-3.078E-2	8.457E+0	1.688E+1
-2.592E-2	8.421E+0	1.689E+1
-2.592E-2	8.376E+0	1.686E+1
-2.592E-2	8.412E+0	1.686E+1
-2.916E-2	8.327E+0	1.681E+1
-2.429E-2	8.395E+0	1.687E+1
-2.267E-2	8.467E+0	1.700E+1
-2.592E-2	8.425E+0	1.676E+1
-3.078E-2	8.434E+0	1.689E+1
-2.754E-2	8.399E+0	1.677E+1
-2.592E-2	8.467E+0	1.687E+1
-2.592E-2	8.600E+0	1.688E+1
-3.078E-2	8.473E+0	1.686E+1
-2.592E-2	8.418E+0	1.709E+1
-2.267E-2	8.379E+0	1.688E+1
-2.592E-2	8.467E+0	1.692E+1
-2.916E-2	8.428E+0	1.676E+1
-2.916E-2	8.460E+0	1.700E+1
-2.429E-2	8.425E+0	1.690E+1
-2.592E-2	8.467E+0	1.694E+1
-2.916E-2	8.408E+0	1.682E+1
-2.754E-2	8.434E+0	1.700E+1
-2.429E-2	8.489E+0	1.696E+1
-2.754E-2	8.489E+0	1.686E+1
-2.916E-2	8.408E+0	1.690E+1
-2.592E-2	8.395E+0	1.691E+1
-2.267E-2	8.392E+0	1.698E+1
-2.429E-2	8.499E+0	1.690E+1
-2.916E-2	8.502E+0	1.688E+1
-2.429E-2	8.464E+0	1.683E+1
-2.267E-2	8.418E+0	1.690E+1
-2.754E-2	8.434E+0	1.684E+1
-3.078E-2	8.418E+0	1.686E+1
-2.429E-2	8.395E+0	1.679E+1
-2.267E-2	8.376E+0	1.688E+1
-2.754E-2	8.499E+0	1.693E+1
-2.916E-2	8.434E+0	1.687E+1
-2.592E-2	8.480E+0	1.688E+1
-2.429E-2	8.464E+0	1.683E+1
-2.592E-2	8.493E+0	1.693E+1
-3.078E-2	8.438E+0	1.676E+1
-2.592E-2	8.373E+0	1.683E+1
-2.429E-2	8.438E+0	1.706E+1
-2.592E-2	8.441E+0	1.666E+1
-2.916E-2	8.343E+0	1.686E+1
-2.754E-2	8.408E+0	1.704E+1
-2.429E-2	8.350E+0	1.698E+1
-2.916E-2	8.499E+0	1.668E+1
-3.078E-2	8.489E+0	1.693E+1
-2.267E-2	8.496E+0	1.687E+1
-2.429E-2	8.379E+0	1.684E+1
-2.754E-2	8.408E+0	1.712E+1
-2.916E-2	8.457E+0	1.707E+1
-2.592E-2	8.405E+0	1.687E+1
-2.429E-2	8.528E+0	1.693E+1
-2.592E-2	8.486E+0	1.690E+1
-3.240E-2	8.447E+0	1.694E+1
-2.429E-2	8.509E+0	1.702E+1
-2.429E-2	8.376E+0	1.701E+1
-2.754E-2	8.464E+0	1.687E+1
-3.078E-2	8.392E+0	1.675E+1
-2.592E-2	8.464E+0	1.695E+1
-2.105E-2	8.369E+0	1.693E+1
-2.592E-2	8.379E+0	1.701E+1
-3.078E-2	8.532E+0	1.693E+1
-2.754E-2	8.451E+0	1.690E+1
-2.267E-2	8.541E+0	1.697E+1
-2.754E-2	8.431E+0	1.682E+1
-2.754E-2	8.457E+0	1.683E+1
-2.592E-2	8.473E+0	1.698E+1
-2.267E-2	8.431E+0	1.692E+1
-2.754E-2	8.509E+0	1.682E+1
-2.916E-2	8.438E+0	1.702E+1
-2.429E-2	8.386E+0	1.685E+1
-2.429E-2	8.386E+0	1.683E+1
-2.429E-2	8.347E+0	1.675E+1
-3.078E-2	8.444E+0	1.693E+1
-2.754E-2	8.301E+0	1.678E+1
-2.267E-2	8.454E+0	1.697E+1
-2.916E-2	8.451E+0	1.687E+1
-2.916E-2	8.431E+0	1.694E+1
-2.592E-2	8.425E+0	1.695E+1
-2.267E-2	8.350E+0	1.688E+1
-2.592E-2	8.447E+0	1.690E+1
-2.754E-2	8.382E+0	1.689E+1
-2.429E-2	8.467E+0	1.695E+1
-2.429E-2	8.408E+0	1.676E+1
-2.916E-2	8.389E+0	1.687E+1
-2.754E-2	8.460E+0	1.681E+1
-2.754E-2	8.538E+0	1.677E+1
-2.105E-2	8.363E+0	1.701E+1
-2.429E-2	8.512E+0	1.695E+1
-3.078E-2	8.399E+0	1.688E+1
-2.754E-2	8.522E+0	1.684E+1
-2.267E-2	8.515E+0	1.708E+1
-2.916E-2	8.502E+0	1.681E+1
-2.916E-2	8.363E+0	1.695E+1
-2.754E-2	8.447E+0	1.681E+1
-2.267E-2	8.373E+0	1.670E+1
-2.754E-2	8.522E+0	1.681E+1
-2.916E-2	8.415E+0	1.685E+1
-2.592E-2	8.360E+0	1.688E+1
-2.267E-2	8.619E+0	1.690E+1
-2.754E-2	8.425E+0	1.698E+1
-2.916E-2	8.444E+0	1.697E+1
-2.754E-2	8.392E+0	1.700E+1
-2.592E-2	8.464E+0	1.699E+1
-2.592E-2	8.369E+0	1.672E+1
-2.754E-2	8.438E+0	1.672E+1
-2.916E-2	8.496E+0	1.690E+1
-2.105E-2	8.464E+0	1.681E+1
-2.754E-2	8.441E+0	1.696E+1
-2.916E-2	8.434E+0	1.688E+1
-2.754E-2	8.457E+0	1.686E+1
-2.429E-2	8.373E+0	1.683E+1
-2.754E-2	8.441E+0	1.679E+1
-3.240E-2	8.350E+0	1.686E+1
-2.754E-2	8.369E+0	1.686E+1
-2.429E-2	8.548E+0	1.678E+1
-2.754E-2	8.379E+0	1.674E+1
-2.916E-2	8.360E+0	1.681E+1
-2.429E-2	8.389E+0	1.683E+1
-2.592E-2	8.571E+0	1.682E+1
-2.916E-2	8.425E+0	1.680E+1
-3.078E-2	8.366E+0	1.672E+1
-2.592E-2	8.567E+0	1.678E+1
-2.267E-2	8.473E+0	1.686E+1
-2.754E-2	8.486E+0	1.704E+1
-2.916E-2	8.541E+0	1.684E+1
-2.592E-2	8.431E+0	1.689E+1
-2.105E-2	8.470E+0	1.690E+1
-2.916E-2	8.506E+0	1.686E+1
-2.916E-2	8.512E+0	1.680E+1
-2.429E-2	8.337E+0	1.696E+1
-2.754E-2	8.395E+0	1.675E+1
-2.754E-2	8.473E+0	1.691E+1
-3.078E-2	8.340E+0	1.695E+1
-2.592E-2	8.515E+0	1.688E+1
-2.267E-2	8.399E+0	1.696E+1
-2.429E-2	8.486E+0	1.703E+1
-2.754E-2	8.457E+0	1.686E+1
-2.754E-2	8.457E+0	1.697E+1
-2.429E-2	8.451E+0	1.691E+1
-2.754E-2	8.438E+0	1.682E+1
-2.916E-2	8.382E+0	1.688E+1
-2.429E-2	8.554E+0	1.687E+1
-2.105E-2	8.444E+0	1.687E+1
-2.754E-2	8.421E+0	1.689E+1
-2.916E-2	8.483E+0	1.692E+1
-2.267E-2	8.451E+0	1.673E+1
-2.267E-2	8.402E+0	1.677E+1
-2.592E-2	8.402E+0	1.682E+1
-2.916E-2	8.412E+0	1.694E+1
-2.429E-2	8.444E+0	1.696E+1
-2.592E-2	8.457E+0	1.697E+1
-2.754E-2	8.366E+0	1.693E+1
-2.592E-2	8.528E+0	1.665E+1
-2.592E-2	8.428E+0	1.684E+1
-2.429E-2	8.473E+0	1.693E+1
-2.429E-2	8.428E+0	1.688E+1
-3.240E-2	8.457E+0	1.685E+1
-2.429E-2	8.392E+0	1.691E+1
-2.429E-2	8.460E+0	1.699E+1
-2.592E-2	8.376E+0	1.687E+1
-3.240E-2	8.369E+0	1.685E+1
-2.754E-2	8.441E+0	1.687E+1
-2.429E-2	8.483E+0	1.687E+1
-2.592E-2	8.373E+0	1.683E+1
-2.754E-2	8.574E+0	1.687E+1
-2.754E-2	8.519E+0	1.700E+1
-2.267E-2	8.431E+0	1.672E+1
-2.592E-2	8.434E+0	1.680E+1
-2.916E-2	8.525E+0	1.704E+1
-2.429E-2	8.467E+0	1.682E+1
-2.429E-2	8.444E+0	1.688E+1
-2.754E-2	8.418E+0	1.672E+1
-2.916E-2	8.444E+0	1.685E+1
-2.754E-2	8.356E+0	1.694E+1
-2.105E-2	8.454E+0	1.682E+1
-2.754E-2	8.460E+0	1.702E+1
-2.916E-2	8.434E+0	1.693E+1
-2.754E-2	8.415E+0	1.698E+1
-2.267E-2	8.425E+0	1.668E+1
-2.754E-2	8.460E+0	1.679E+1
-3.078E-2	8.460E+0	1.692E+1
-2.429E-2	8.405E+0	1.701E+1
-2.105E-2	8.379E+0	1.686E+1
-2.754E-2	8.395E+0	1.669E+1
-2.754E-2	8.386E+0	1.706E+1
-2.592E-2	8.376E+0	1.686E+1
-2.429E-2	8.366E+0	1.665E+1
-2.429E-2	8.434E+0	1.680E+1
-2.916E-2	8.467E+0	1.689E+1
-2.754E-2	8.356E+0	1.674E+1
-2.429E-2	8.454E+0	1.685E+1
-2.592E-2	8.467E+0	1.677E+1
-2.916E-2	8.425E+0	1.664E+1
-2.754E-2	8.363E+0	1.687E+1
-2.267E-2	8.496E+0	1.691E+1
-2.429E-2	8.499E+0	1.685E+1
-2.916E-2	8.483E+0	1.687E+1
-2.754E-2	8.412E+0	1.698E+1
-2.105E-2	8.421E+0	1.690E+1
-2.592E-2	8.395E+0	1.690E+1
-2.916E-2	8.369E+0	1.690E+1
-2.429E-2	8.454E+0	1.668E+1
-2.105E-2	8.418E+0	1.685E+1
-2.754E-2	8.444E+0	1.692E+1
-2.754E-2	8.392E+0	1.681E+1
-2.754E-2	8.415E+0	1.701E+1
-2.267E-2	8.386E+0	1.696E+1
-2.754E-2	8.438E+0	1.704E+1
-3.078E-2	8.392E+0	1.669E+1
-2.754E-2	8.493E+0	1.681E+1
-2.267E-2	8.496E+0	1.699E+1
-2.429E-2	8.373E+0	1.687E+1
-2.754E-2	8.321E+0	1.681E+1
-2.592E-2	8.470E+0	1.696E+1
-2.267E-2	8.519E+0	1.681E+1
-2.754E-2	8.379E+0	1.681E+1
-2.754E-2	8.373E+0	1.682E+1
-2.592E-2	8.460E+0	1.683E+1
-2.592E-2	8.356E+0	1.691E+1
-2.754E-2	8.457E+0	1.677E+1
-2.916E-2	8.431E+0	1.697E+1
-2.754E-2	8.415E+0	1.689E+1
-2.267E-2	8.402E+0	1.686E+1
-2.592E-2	8.467E+0	1.700E+1
-2.916E-2	8.434E+0	1.691E+1
-2.754E-2	8.438E+0	1.685E+1
-2.429E-2	8.415E+0	1.678E+1
-2.754E-2	8.431E+0	1.694E+1
-2.754E-2	8.499E+0	1.695E+1
-2.754E-2	8.512E+0	1.702E+1
-2.267E-2	8.522E+0	1.675E+1
-2.592E-2	8.366E+0	1.700E+1
-2.916E-2	8.318E+0	1.683E+1
-2.754E-2	8.366E+0	1.703E+1
-2.267E-2	8.454E+0	1.674E+1
-2.592E-2	8.470E+0	1.676E+1
-3.078E-2	8.363E+0	1.692E+1
-2.754E-2	8.464E+0	1.695E+1
-2.429E-2	8.473E+0	1.701E+1
-2.754E-2	8.454E+0	1.694E+1
-3.078E-2	8.548E+0	1.678E+1
-2.429E-2	8.577E+0	1.687E+1
-2.267E-2	8.457E+0	1.677E+1
-2.592E-2	8.470E+0	1.681E+1
-3.078E-2	8.389E+0	1.688E+1
-2.429E-2	8.343E+0	1.657E+1
-2.267E-2	8.515E+0	1.678E+1
-2.754E-2	8.470E+0	1.682E+1
-3.240E-2	8.551E+0	1.685E+1
-2.592E-2	8.499E+0	1.697E+1
-2.592E-2	8.428E+0	1.700E+1
-2.754E-2	8.451E+0	1.694E+1
-2.592E-2	8.324E+0	1.690E+1
-2.916E-2	8.379E+0	1.671E+1
-2.429E-2	8.460E+0	1.690E+1
-2.592E-2	8.434E+0	1.674E+1
-2.754E-2	8.486E+0	1.696E+1
-3.078E-2	8.467E+0	1.688E+1
-2.105E-2	8.405E+0	1.686E+1
-2.754E-2	8.451E+0	1.681E+1
-2.754E-2	8.421E+0	1.678E+1
-2.754E-2	8.405E+0	1.680E+1
-2.267E-2	8.441E+0	1.683E+1
-2.592E-2	8.392E+0	1.690E+1
-2.916E-2	8.389E+0	1.700E+1
-2.754E-2	8.415E+0	1.696E+1
-2.267E-2	8.499E+0	1.690E+1
-2.754E-2	8.428E+0	1.691E+1
-2.916E-2	8.587E+0	1.693E+1
-2.429E-2	8.512E+0	1.697E+1
-2.105E-2	8.347E+0	1.687E+1
-2.916E-2	8.415E+0	1.676E+1
-2.916E-2	8.467E+0	1.673E+1
-2.429E-2	8.548E+0	1.691E+1
-2.105E-2	8.451E+0	1.691E+1
-2.754E-2	8.337E+0	1.692E+1
-2.754E-2	8.457E+0	1.687E+1
-2.754E-2	8.425E+0	1.696E+1
-2.105E-2	8.496E+0	1.680E+1
-2.429E-2	8.444E+0	1.675E+1
-2.916E-2	8.382E+0	1.699E+1
-2.592E-2	8.431E+0	1.685E+1
-1.943E-2	8.431E+0	1.687E+1
-2.592E-2	8.564E+0	1.694E+1
-2.916E-2	8.486E+0	1.664E+1
-2.754E-2	8.506E+0	1.686E+1
-2.429E-2	8.486E+0	1.683E+1
-2.592E-2	8.412E+0	1.694E+1
-2.916E-2	8.454E+0	1.700E+1
-2.592E-2	8.337E+0	1.676E+1
-2.429E-2	8.528E+0	1.685E+1
-2.754E-2	8.376E+0	1.690E+1
-2.916E-2	8.438E+0	1.692E+1
-2.754E-2	8.473E+0	1.701E+1
-2.429E-2	8.321E+0	1.697E+1
-2.592E-2	8.441E+0	1.691E+1
-3.078E-2	8.360E+0	1.690E+1
-2.592E-2	8.431E+0	1.681E+1
-2.429E-2	8.438E+0	1.674E+1
-2.592E-2	8.408E+0	1.695E+1
-3.078E-2	8.434E+0	1.671E+1
-2.754E-2	8.538E+0	1.678E+1
-2.429E-2	8.428E+0	1.683E+1
-2.429E-2	8.473E+0	1.679E+1
-2.916E-2	8.425E+0	1.681E+1
-2.916E-2	8.343E+0	1.675E+1
-2.267E-2	8.499E+0	1.690E+1
-2.916E-2	8.460E+0	1.702E+1
-2.916E-2	8.425E+0	1.676E+1
-2.429E-2	8.528E+0	1.690E+1
-2.105E-2	8.467E+0	1.694E+1
-2.592E-2	8.392E+0	1.694E+1
-2.916E-2	8.467E+0	1.699E+1
-2.916E-2	8.464E+0	1.693E+1
-2.267E-2	8.483E+0	1.688E+1
-2.267E-2	8.412E+0	1.679E+1
-3.078E-2	8.441E+0	1.678E+1
-2.916E-2	8.460E+0	1.682E+1
-2.429E-2	8.528E+0	1.683E+1
-2.916E-2	8.421E+0	1.678E+1
-2.916E-2	8.483E+0	1.676E+1
-2.592E-2	8.496E+0	1.689E+1
-2.105E-2	8.402E+0	1.687E+1
-2.592E-2	8.457E+0	1.678E+1
-3.078E-2	8.379E+0	1.685E+1
-2.592E-2	8.545E+0	1.693E+1
-2.267E-2	8.327E+0	1.689E+1
-2.429E-2	8.454E+0	1.675E+1
-3.078E-2	8.360E+0	1.672E+1
-2.592E-2	8.418E+0	1.672E+1
-2.429E-2	8.467E+0	1.685E+1
-2.429E-2	8.464E+0	1.693E+1
-2.916E-2	8.386E+0	1.687E+1
-2.429E-2	8.473E+0	1.702E+1
-2.267E-2	8.444E+0	1.696E+1
-2.592E-2	8.428E+0	1.686E+1
-3.078E-2	8.532E+0	1.691E+1
-2.592E-2	8.431E+0	1.679E+1
-2.267E-2	8.418E+0	1.694E+1
-2.592E-2	8.480E+0	1.680E+1
-3.078E-2	8.369E+0	1.674E+1
-2.754E-2	8.483E+0	1.673E+1
-2.429E-2	8.548E+0	1.696E+1
-2.754E-2	8.509E+0	1.693E+1
-2.916E-2	8.350E+0	1.672E+1
-2.754E-2	8.451E+0	1.684E+1
-2.105E-2	8.502E+0	1.677E+1
-2.592E-2	8.532E+0	1.693E+1
-2.754E-2	8.379E+0	1.703E+1
-2.592E-2	8.431E+0	1.693E+1
-2.267E-2	8.447E+0	1.690E+1
-2.592E-2	8.366E+0	1.681E+1
-3.078E-2	8.464E+0	1.692E+1
-2.592E-2	8.528E+0	1.681E+1
-2.105E-2	8.412E+0	1.693E+1
-2.592E-2	8.444E+0	1.683E+1
-3.078E-2	8.509E+0	1.688E+1
-2.592E-2	8.464E+0	1.685E+1
-2.267E-2	8.470E+0	1.671E+1
-2.592E-2	8.493E+0	1.700E+1
-2.754E-2	8.538E+0	1.704E+1
-2.592E-2	8.441E+0	1.685E+1
-2.429E-2	8.467E+0	1.684E+1
-2.429E-2	8.392E+0	1.692E+1
-2.916E-2	8.379E+0	1.685E+1
-2.754E-2	8.467E+0	1.673E+1
-2.267E-2	8.457E+0	1.673E+1
-2.592E-2	8.464E+0	1.685E+1
-2.916E-2	8.541E+0	1.690E+1
-2.754E-2	8.476E+0	1.676E+1
-2.429E-2	8.402E+0	1.688E+1
-2.754E-2	8.522E+0	1.687E+1
-3.078E-2	8.444E+0	1.689E+1
-2.754E-2	8.395E+0	1.683E+1
-2.592E-2	8.519E+0	1.684E+1
-2.592E-2	8.515E+0	1.692E+1
-2.916E-2	8.428E+0	1.695E+1
-2.916E-2	8.395E+0	1.680E+1
-2.105E-2	8.480E+0	1.676E+1
-2.754E-2	8.496E+0	1.692E+1
-2.916E-2	8.476E+0	1.688E+1
-2.429E-2	8.447E+0	1.687E+1
-2.267E-2	8.522E+0	1.686E+1
-2.429E-2	8.363E+0	1.694E+1
-2.592E-2	8.395E+0	1.696E+1
-2.916E-2	8.444E+0	1.672E+1
-2.429E-2	8.467E+0	1.685E+1
-2.592E-2	8.473E+0	1.695E+1
-2.592E-2	8.464E+0	1.687E+1
-2.916E-2	8.382E+0	1.686E+1
-2.267E-2	8.356E+0	1.688E+1
-2.429E-2	8.418E+0	1.702E+1
-2.916E-2	8.321E+0	1.708E+1
-2.592E-2	8.441E+0	1.673E+1
-2.429E-2	8.493E+0	1.702E+1
-2.754E-2	8.467E+0	1.691E+1
-2.754E-2	8.528E+0	1.676E+1
-2.754E-2	8.509E+0	1.697E+1
-2.429E-2	8.444E+0	1.680E+1
-2.916E-2	8.353E+0	1.696E+1
-2.754E-2	8.275E+0	1.678E+1
-2.754E-2	8.386E+0	1.680E+1
-1.943E-2	8.334E+0	1.692E+1
-2.592E-2	8.379E+0	1.688E+1
-2.754E-2	8.386E+0	1.681E+1
-3.078E-2	8.609E+0	1.692E+1
-2.592E-2	8.493E+0	1.691E+1
-2.754E-2	8.457E+0	1.669E+1
-2.916E-2	8.502E+0	1.689E+1
-2.592E-2	8.373E+0	1.680E+1
-2.267E-2	8.467E+0	1.686E+1
-2.429E-2	8.512E+0	1.678E+1
-2.592E-2	8.441E+0	1.688E+1
-2.592E-2	8.509E+0	1.693E+1
-2.267E-2	8.454E+0	1.685E+1
-2.754E-2	8.499E+0	1.678E+1
-2.916E-2	8.438E+0	1.694E+1
-2.592E-2	8.421E+0	1.698E+1
-2.592E-2	8.366E+0	1.686E+1
-2.592E-2	8.470E+0	1.691E+1
-2.754E-2	8.447E+0	1.691E+1
-2.754E-2	8.496E+0	1.691E+1
-2.267E-2	8.447E+0	1.680E+1
-2.754E-2	8.522E+0	1.679E+1
-3.078E-2	8.405E+0	1.686E+1
-2.592E-2	8.376E+0	1.668E+1
-2.105E-2	8.545E+0	1.682E+1
-2.592E-2	8.399E+0	1.672E+1
-3.240E-2	8.464E+0	1.685E+1
-2.754E-2	8.464E+0	1.695E+1
-2.267E-2	8.314E+0	1.682E+1
-2.754E-2	8.545E+0	1.672E+1
-2.916E-2	8.402E+0	1.671E+1
-2.429E-2	8.499E+0	1.681E+1
-2.592E-2	8.399E+0	1.683E+1
-2.429E-2	8.327E+0	1.689E+1
-2.754E-2	8.574E+0	1.676E+1
-3.078E-2	8.506E+0	1.682E+1
-2.429E-2	8.392E+0	1.677E+1
-2.754E-2	8.395E+0	1.678E+1
-2.754E-2	8.405E+0	1.685E+1
-2.754E-2	8.467E+0	1.690E+1
-2.429E-2	8.447E+0	1.669E+1
-2.429E-2	8.421E+0	1.695E+1
-2.754E-2	8.454E+0	1.687E+1
-2.429E-2	8.438E+0	1.691E+1
-2.105E-2	8.473E+0	1.681E+1
-2.592E-2	8.473E+0	1.675E+1
-2.916E-2	8.447E+0	1.678E+1
-2.429E-2	8.373E+0	1.691E+1
-2.267E-2	8.499E+0	1.698E+1
-2.592E-2	8.360E+0	1.677E+1
-2.916E-2	8.480E+0	1.686E+1
-2.592E-2	8.464E+0	1.675E+1
-2.267E-2	8.473E+0	1.698E+1
-2.592E-2	8.545E+0	1.699E+1
-2.754E-2	8.366E+0	1.692E+1
-2.429E-2	8.415E+0	1.676E+1
-2.429E-2	8.408E+0	1.702E+1
-2.592E-2	8.373E+0	1.698E+1
-3.078E-2	8.415E+0	1.696E+1
-2.754E-2	8.415E+0	1.699E+1
-2.267E-2	8.483E+0	1.680E+1
-2.429E-2	8.584E+0	1.699E+1
-3.078E-2	8.405E+0	1.693E+1
-2.592E-2	8.379E+0	1.697E+1
-2.267E-2	8.451E+0	1.687E+1
-2.267E-2	8.438E+0	1.679E+1
-2.754E-2	8.554E+0	1.675E+1
-2.754E-2	8.525E+0	1.690E+1
-2.267E-2	8.441E+0	1.708E+1
-2.592E-2	8.382E+0	1.679E+1
-2.916E-2	8.405E+0	1.684E+1
-2.592E-2	8.447E+0	1.675E+1
-2.267E-2	8.415E+0	1.693E+1
-2.754E-2	8.327E+0	1.680E+1
-2.754E-2	8.421E+0	1.686E+1
-2.916E-2	8.441E+0	1.704E+1
-2.592E-2	8.480E+0	1.675E+1
-2.754E-2	8.496E+0	1.683E+1
-3.078E-2	8.421E+0	1.689E+1
-2.429E-2	8.467E+0	1.699E+1
-2.267E-2	8.428E+0	1.681E+1
-2.592E-2	8.425E+0	1.684E+1
-2.916E-2	8.454E+0	1.674E+1
-2.592E-2	8.389E+0	1.690E+1
-2.267E-2	8.392E+0	1.685E+1
-2.754E-2	8.434E+0	1.694E+1
-3.078E-2	8.389E+0	1.683E+1
-2.754E-2	8.392E+0	1.678E+1
-2.429E-2	8.366E+0	1.685E+1
-2.754E-2	8.441E+0	1.696E+1
-3.240E-2	8.405E+0	1.682E+1
-2.754E-2	8.489E+0	1.681E+1
-2.267E-2	8.512E+0	1.687E+1
-2.429E-2	8.382E+0	1.689E+1
-2.592E-2	8.512E+0	1.679E+1
-2.754E-2	8.434E+0	1.689E+1
-2.267E-2	8.496E+0	1.676E+1
-2.429E-2	8.379E+0	1.687E+1
-3.078E-2	8.545E+0	1.695E+1
-2.754E-2	8.480E+0	1.694E+1
-2.267E-2	8.447E+0	1.683E+1
-2.429E-2	8.434E+0	1.689E+1
-3.078E-2	8.447E+0	1.686E+1
-2.592E-2	8.522E+0	1.680E+1
-2.429E-2	8.512E+0	1.692E+1
-2.592E-2	8.399E+0	1.690E+1
-2.916E-2	8.470E+0	1.685E+1
-2.429E-2	8.441E+0	1.694E+1
-2.429E-2	8.489E+0	1.697E+1
-2.267E-2	8.470E+0	1.681E+1
-2.754E-2	8.528E+0	1.704E+1
-2.592E-2	8.470E+0	1.692E+1
-2.267E-2	8.473E+0	1.693E+1
-2.592E-2	8.395E+0	1.672E+1
-3.078E-2	8.418E+0	1.717E+1
-2.754E-2	8.337E+0	1.686E+1
-2.429E-2	8.548E+0	1.685E+1
-2.429E-2	8.395E+0	1.695E+1
-2.916E-2	8.444E+0	1.689E+1
-2.429E-2	8.506E+0	1.692E+1
-2.267E-2	8.535E+0	1.685E+1
-2.429E-2	8.279E+0	1.687E+1
-3.078E-2	8.499E+0	1.704E+1
-2.754E-2	8.360E+0	1.690E+1
-2.267E-2	8.464E+0	1.699E+1
-2.429E-2	8.395E+0	1.680E+1
-2.916E-2	8.392E+0	1.681E+1
-2.754E-2	8.363E+0	1.676E+1
-2.592E-2	8.360E+0	1.688E+1
-2.429E-2	8.444E+0	1.685E+1
-2.754E-2	8.399E+0	1.687E+1
-2.592E-2	8.415E+0	1.688E+1
-2.429E-2	8.434E+0	1.677E+1
-2.592E-2	8.480E+0	1.695E+1
-3.078E-2	8.421E+0	1.684E+1
-2.754E-2	8.428E+0	1.688E+1
-2.429E-2	8.489E+0	1.673E+1
-2.592E-2	8.350E+0	1.685E+1
-3.240E-2	8.451E+0	1.684E+1
-2.592E-2	8.408E+0	1.687E+1
-2.429E-2	8.451E+0	1.666E+1
-2.429E-2	8.431E+0	1.677E+1
-2.916E-2	8.561E+0	1.677E+1
-2.754E-2	8.428E+0	1.692E+1
-2.429E-2	8.451E+0	1.681E+1
-2.267E-2	8.447E+0	1.691E+1
-2.916E-2	8.476E+0	1.694E+1
-2.754E-2	8.506E+0	1.693E+1
-2.429E-2	8.519E+0	1.700E+1
-2.429E-2	8.515E+0	1.692E+1
-3.078E-2	8.360E+0	1.694E+1
-2.592E-2	8.412E+0	1.695E+1
-2.267E-2	8.483E+0	1.706E+1
-2.592E-2	8.428E+0	1.679E+1
-3.240E-2	8.467E+0	1.689E+1
-2.592E-2	8.464E+0	1.685E+1
-2.429E-2	8.408E+0	1.689E+1
-2.429E-2	8.493E+0	1.674E+1
-2.592E-2	8.434E+0	1.700E+1
-2.429E-2	8.457E+0	1.692E+1
-2.105E-2	8.399E+0	1.690E+1
-2.592E-2	8.502E+0	1.680E+1
-3.078E-2	8.327E+0	1.700E+1
-2.754E-2	8.460E+0	1.705E+1
-2.105E-2	8.425E+0	1.703E+1
-2.429E-2	8.327E+0	1.675E+1
-2.916E-2	8.438E+0	1.680E+1
-2.592E-2	8.470E+0	1.678E+1
-2.105E-2	8.454E+0	1.675E+1
-2.754E-2	8.415E+0	1.691E+1
-2.592E-2	8.434E+0	1.682E+1
-2.592E-2	8.392E+0	1.684E+1
-2.105E-2	8.392E+0	1.694E+1
-2.429E-2	8.538E+0	1.680E+1
-2.916E-2	8.343E+0	1.687E+1
-2.916E-2	8.554E+0	1.687E+1
-2.267E-2	8.457E+0	1.693E+1
-2.592E-2	8.412E+0	1.683E+1
-2.592E-2	8.512E+0	1.685E+1
-2.754E-2	8.522E+0	1.689E+1
-2.429E-2	8.454E+0	1.686E+1
-2.592E-2	8.499E+0	1.686E+1
-2.916E-2	8.363E+0	1.694E+1
-2.916E-2	8.451E+0	1.688E+1
-2.267E-2	8.486E+0	1.682E+1
-2.592E-2	8.486E+0	1.677E+1
-2.754E-2	8.470E+0	1.687E+1
-2.754E-2	8.457E+0	1.700E+1
-2.267E-2	8.470E+0	1.669E+1
-2.267E-2	8.496E+0	1.691E+1
-3.078E-2	8.558E+0	1.683E+1
-2.592E-2	8.616E+0	1.687E+1
-2.105E-2	8.334E+0	1.695E+1
-2.429E-2	8.454E+0	1.706E+1
-2.754E-2	8.415E+0	1.688E+1
-2.592E-2	8.470E+0	1.693E+1
-2.267E-2	8.502E+0	1.696E+1
-2.267E-2	8.451E+0	1.686E+1
-2.916E-2	8.415E+0	1.682E+1
-2.754E-2	8.425E+0	1.668E+1
-2.267E-2	8.418E+0	1.687E+1
-2.754E-2	8.389E+0	1.683E+1
-2.592E-2	8.619E+0	1.683E+1
-2.754E-2	8.580E+0	1.680E+1
-2.267E-2	8.464E+0	1.690E+1
-2.754E-2	8.421E+0	1.695E+1
-2.916E-2	8.564E+0	1.684E+1
-2.916E-2	8.395E+0	1.691E+1
-2.267E-2	8.389E+0	1.686E+1
-2.429E-2	8.447E+0	1.694E+1
-2.754E-2	8.545E+0	1.688E+1
-2.754E-2	8.421E+0	1.695E+1
-2.429E-2	8.558E+0	1.687E+1
-2.592E-2	8.476E+0	1.693E+1
-2.916E-2	8.496E+0	1.706E+1
-2.592E-2	8.541E+0	1.696E+1
-2.429E-2	8.405E+0	1.684E+1
-2.592E-2	8.434E+0	1.687E+1
-2.916E-2	8.444E+0	1.684E+1
-2.592E-2	8.412E+0	1.699E+1
-2.429E-2	8.418E+0	1.681E+1
-2.429E-2	8.483E+0	1.689E+1
-2.916E-2	8.373E+0	1.682E+1
-2.592E-2	8.496E+0	1.695E+1
-2.429E-2	8.392E+0	1.693E+1
-2.592E-2	8.600E+0	1.683E+1
-2.754E-2	8.405E+0	1.684E+1
-2.754E-2	8.545E+0	1.678E+1
-2.592E-2	8.460E+0	1.674E+1
-2.429E-2	8.405E+0	1.700E+1
-2.754E-2	8.470E+0	1.695E+1
-2.754E-2	8.454E+0	1.690E+1
-2.267E-2	8.444E+0	1.681E+1
-2.754E-2	8.476E+0	1.687E+1
-2.916E-2	8.483E+0	1.694E+1
-2.916E-2	8.451E+0	1.699E+1
-2.429E-2	8.532E+0	1.674E+1
-2.429E-2	8.356E+0	1.690E+1
-2.916E-2	8.428E+0	1.688E+1
-2.592E-2	8.545E+0	1.685E+1
-2.267E-2	8.470E+0	1.674E+1
-2.429E-2	8.327E+0	1.703E+1
-2.916E-2	8.376E+0	1.692E+1
-2.754E-2	8.496E+0	1.684E+1
-2.592E-2	8.412E+0	1.689E+1
-2.105E-2	8.451E+0	1.694E+1
-2.754E-2	8.360E+0	1.684E+1
-2.592E-2	8.457E+0	1.710E+1
-2.592E-2	8.561E+0	1.694E+1
-2.429E-2	8.431E+0	1.690E+1
-3.078E-2	8.402E+0	1.670E+1
-2.754E-2	8.408E+0	1.677E+1
-2.592E-2	8.382E+0	1.694E+1
-2.429E-2	8.369E+0	1.694E+1
-3.078E-2	8.464E+0	1.688E+1
-2.754E-2	8.389E+0	1.684E+1
-2.267E-2	8.399E+0	1.694E+1
-2.592E-2	8.343E+0	1.679E+1
-2.592E-2	8.441E+0	1.696E+1
-2.754E-2	8.389E+0	1.711E+1
-2.429E-2	8.447E+0	1.691E+1
-2.592E-2	8.441E+0	1.687E+1
-2.916E-2	8.467E+0	1.701E+1
-2.754E-2	8.451E+0	1.702E+1
-2.592E-2	8.382E+0	1.691E+1
-2.429E-2	8.476E+0	1.685E+1
-2.754E-2	8.454E+0	1.680E+1
-2.916E-2	8.538E+0	1.697E+1
-2.267E-2	8.428E+0	1.697E+1
-2.429E-2	8.447E+0	1.684E+1
-2.754E-2	8.512E+0	1.695E+1
-2.916E-2	8.457E+0	1.679E+1
-2.754E-2	8.460E+0	1.697E+1
-2.592E-2	8.441E+0	1.675E+1
-3.078E-2	8.489E+0	1.678E+1
-2.754E-2	8.522E+0	1.686E+1
-2.429E-2	8.464E+0	1.688E+1
-2.429E-2	8.545E+0	1.684E+1
-2.754E-2	8.356E+0	1.700E+1
-2.916E-2	8.418E+0	1.683E+1
-2.267E-2	8.353E+0	1.681E+1
-2.429E-2	8.405E+0	1.674E+1
-2.754E-2	8.441E+0	1.670E+1
-2.916E-2	8.343E+0	1.683E+1
-2.105E-2	8.457E+0	1.692E+1
-2.429E-2	8.408E+0	1.678E+1
-2.754E-2	8.502E+0	1.686E+1
-2.592E-2	8.438E+0	1.689E+1
-2.592E-2	8.428E+0	1.679E+1
-2.754E-2	8.412E+0	1.694E+1
-2.916E-2	8.528E+0	1.687E+1
-2.592E-2	8.476E+0	1.682E+1
-2.592E-2	8.451E+0	1.691E+1
-2.429E-2	8.431E+0	1.707E+1
-2.754E-2	8.360E+0	1.693E+1
-2.754E-2	8.483E+0	1.679E+1
-2.105E-2	8.431E+0	1.682E+1
-2.754E-2	8.470E+0	1.696E+1
-2.754E-2	8.470E+0	1.698E+1
-2.754E-2	8.347E+0	1.685E+1
-2.754E-2	8.535E+0	1.697E+1
-2.429E-2	8.457E+0	1.688E+1
-3.078E-2	8.558E+0	1.684E+1
-2.754E-2	8.561E+0	1.676E+1
-2.267E-2	8.418E+0	1.695E+1
-2.592E-2	8.412E+0	1.669E+1
-2.916E-2	8.464E+0	1.676E+1
-2.267E-2	8.451E+0	1.689E+1
-2.267E-2	8.331E+0	1.687E+1
-2.754E-2	8.457E+0	1.682E+1
-2.916E-2	8.451E+0	1.699E+1
-2.592E-2	8.408E+0	1.673E+1
-2.267E-2	8.519E+0	1.698E+1
-2.592E-2	8.470E+0	1.680E+1
-3.078E-2	8.415E+0	1.691E+1
-2.916E-2	8.522E+0	1.690E+1
-2.267E-2	8.616E+0	1.676E+1
-2.592E-2	8.467E+0	1.673E+1
-2.754E-2	8.464E+0	1.685E+1
-2.592E-2	8.340E+0	1.684E+1
-2.592E-2	8.486E+0	1.678E+1
-2.267E-2	8.395E+0	1.691E+1
-3.078E-2	8.473E+0	1.691E+1
-2.429E-2	8.441E+0	1.684E+1
-2.105E-2	8.502E+0	1.682E+1
-2.429E-2	8.412E+0	1.681E+1
-2.592E-2	8.425E+0	1.667E+1
-2.916E-2	8.460E+0	1.694E+1
-2.592E-2	8.532E+0	1.684E+1
-2.429E-2	8.373E+0	1.687E+1
-3.078E-2	8.421E+0	1.686E+1
-2.429E-2	8.444E+0	1.684E+1
-2.429E-2	8.457E+0	1.697E+1
-2.592E-2	8.600E+0	1.681E+1
-2.592E-2	8.558E+0	1.683E+1
-2.592E-2	8.434E+0	1.691E+1
-2.267E-2	8.502E+0	1.700E+1
-2.592E-2	8.441E+0	1.671E+1
-2.754E-2	8.473E+0	1.707E+1
-2.592E-2	8.425E+0	1.682E+1
-1.943E-2	8.454E+0	1.671E+1
-2.592E-2	8.438E+0	1.699E+1
-2.916E-2	8.467E+0	1.697E+1
-2.916E-2	8.496E+0	1.690E+1
-2.592E-2	8.428E+0	1.687E+1
-2.592E-2	8.418E+0	1.696E+1
-2.592E-2	8.538E+0	1.681E+1
-2.592E-2	8.522E+0	1.689E+1
-2.267E-2	8.519E+0	1.685E+1
-2.429E-2	8.532E+0	1.687E+1
-2.754E-2	8.314E+0	1.687E+1
-2.592E-2	8.308E+0	1.682E+1
-2.429E-2	8.343E+0	1.694E+1
-2.592E-2	8.425E+0	1.694E+1
-2.592E-2	8.493E+0	1.676E+1
-2.592E-2	8.451E+0	1.708E+1
-2.267E-2	8.554E+0	1.677E+1
-2.592E-2	8.405E+0	1.698E+1
-2.754E-2	8.535E+0	1.669E+1
-2.916E-2	8.386E+0	1.682E+1
-2.267E-2	8.499E+0	1.697E+1
-2.592E-2	8.470E+0	1.699E+1
-2.754E-2	8.434E+0	1.686E+1
-2.754E-2	8.457E+0	1.698E+1
-2.429E-2	8.499E+0	1.686E+1
-2.592E-2	8.519E+0	1.684E+1
-3.078E-2	8.509E+0	1.690E+1
-2.754E-2	8.444E+0	1.681E+1
-2.429E-2	8.438E+0	1.690E+1
-2.429E-2	8.554E+0	1.676E+1
-2.754E-2	8.353E+0	1.686E+1
-2.592E-2	8.512E+0	1.687E+1
-2.105E-2	8.480E+0	1.685E+1
-2.592E-2	8.493E+0	1.690E+1
-2.916E-2	8.541E+0	1.684E+1
-2.592E-2	8.402E+0	1.687E+1
-2.267E-2	8.554E+0	1.685E+1
-2.754E-2	8.408E+0	1.694E+1
-2.754E-2	8.464E+0	1.691E+1
-2.592E-2	8.350E+0	1.685E+1
-2.105E-2	8.525E+0	1.676E+1
-2.754E-2	8.408E+0	1.681E+1
-2.916E-2	8.460E+0	1.685E+1
-2.592E-2	8.418E+0	1.680E+1
-2.267E-2	8.399E+0	1.696E+1
-2.754E-2	8.464E+0	1.688E+1
-2.754E-2	8.337E+0	1.686E+1
-2.916E-2	8.392E+0	1.682E+1
-2.267E-2	8.418E+0	1.685E+1
-2.754E-2	8.376E+0	1.696E+1
-2.916E-2	8.441E+0	1.672E+1
-2.754E-2	8.522E+0	1.691E+1
-2.592E-2	8.454E+0	1.673E+1
-2.592E-2	8.382E+0	1.693E+1
-3.078E-2	8.415E+0	1.669E+1
-2.754E-2	8.506E+0	1.677E+1
-2.267E-2	8.405E+0	1.699E+1
-2.267E-2	8.366E+0	1.685E+1
-2.754E-2	8.476E+0	1.675E+1
-2.754E-2	8.425E+0	1.696E+1
-2.267E-2	8.369E+0	1.700E+1
-2.429E-2	8.499E+0	1.693E+1
-2.916E-2	8.389E+0	1.667E+1
-2.592E-2	8.350E+0	1.696E+1
-2.105E-2	8.353E+0	1.688E+1
-2.429E-2	8.629E+0	1.671E+1
-2.916E-2	8.425E+0	1.686E+1
-3.078E-2	8.512E+0	1.684E+1
-1.943E-2	8.528E+0	1.703E+1
-2.267E-2	8.418E+0	1.680E+1
-2.754E-2	8.447E+0	1.691E+1
-2.754E-2	8.454E+0	1.679E+1
-2.267E-2	8.454E+0	1.697E+1
-2.429E-2	8.454E+0	1.681E+1
-2.916E-2	8.467E+0	1.698E+1
-2.754E-2	8.415E+0	1.685E+1
-2.429E-2	8.386E+0	1.693E+1
-2.592E-2	8.480E+0	1.700E+1
-3.078E-2	8.441E+0	1.681E+1
-2.592E-2	8.489E+0	1.671E+1
-2.592E-2	8.506E+0	1.681E+1
-2.429E-2	8.554E+0	1.691E+1
-2.754E-2	8.428E+0	1.693E+1
-2.916E-2	8.369E+0	1.668E+1
-2.267E-2	8.444E+0	1.694E+1
-2.592E-2	8.389E+0	1.691E+1
-2.916E-2	8.541E+0	1.697E+1
-2.754E-2	8.528E+0	1.693E+1
-2.429E-2	8.366E+0	1.689E+1
-2.429E-2	8.421E+0	1.686E+1
-2.754E-2	8.421E+0	1.697E+1
-2.754E-2	8.525E+0	1.698E+1
-2.429E-2	8.515E+0	1.678E+1
-2.267E-2	8.353E+0	1.680E+1
-3.240E-2	8.515E+0	1.682E+1
-2.429E-2	8.545E+0	1.670E+1
-2.267E-2	8.564E+0	1.701E+1
-2.105E-2	8.528E+0	1.685E+1
-3.078E-2	8.454E+0	1.683E+1
-2.592E-2	8.460E+0	1.671E+1
-2.267E-2	8.483E+0	1.695E+1
-2.592E-2	8.506E+0	1.667E+1
-3.078E-2	8.402E+0	1.685E+1
-2.754E-2	8.502E+0	1.688E+1
-2.267E-2	8.405E+0	1.684E+1
-2.592E-2	8.551E+0	1.685E+1
-2.754E-2	8.438E+0	1.695E+1
-2.916E-2	8.476E+0	1.676E+1
-2.592E-2	8.369E+0	1.696E+1
-2.429E-2	8.489E+0	1.681E+1
-2.754E-2	8.447E+0	1.696E+1
-2.916E-2	8.412E+0	1.686E+1
-2.105E-2	8.421E+0	1.693E+1
-2.267E-2	8.580E+0	1.695E+1
-2.916E-2	8.363E+0	1.689E+1
-2.754E-2	8.373E+0	1.683E+1
-2.754E-2	8.373E+0	1.676E+1
-2.105E-2	8.535E+0	1.679E+1
-2.754E-2	8.493E+0	1.687E+1
-2.592E-2	8.412E+0	1.682E+1
-2.429E-2	8.493E+0	1.688E+1
-2.429E-2	8.499E+0	1.673E+1
-2.916E-2	8.467E+0	1.689E+1
-2.754E-2	8.408E+0	1.691E+1
-2.267E-2	8.392E+0	1.688E+1
-2.267E-2	8.467E+0	1.672E+1
-2.916E-2	8.528E+0	1.684E+1
-2.916E-2	8.519E+0	1.670E+1
-2.754E-2	8.369E+0	1.688E+1
-2.429E-2	8.551E+0	1.685E+1
-2.916E-2	8.467E+0	1.700E+1
-2.592E-2	8.415E+0	1.679E+1
-2.429E-2	8.486E+0	1.679E+1
-2.429E-2	8.405E+0	1.678E+1
-2.916E-2	8.451E+0	1.675E+1
-2.916E-2	8.392E+0	1.676E+1
-2.267E-2	8.489E+0	1.676E+1
-2.267E-2	8.473E+0	1.688E+1
-2.754E-2	8.353E+0	1.693E+1
-2.592E-2	8.483E+0	1.694E+1
-2.267E-2	8.564E+0	1.694E+1
-2.267E-2	8.457E+0	1.686E+1
-3.078E-2	8.509E+0	1.699E+1
-3.078E-2	8.438E+0	1.671E+1
-2.105E-2	8.473E+0	1.676E+1
-2.592E-2	8.489E+0	1.689E+1
-2.916E-2	8.412E+0	1.699E+1
-2.592E-2	8.464E+0	1.672E+1
-2.267E-2	8.418E+0	1.680E+1
-2.592E-2	8.418E+0	1.691E+1
-2.916E-2	8.431E+0	1.696E+1
-3.078E-2	8.266E+0	1.697E+1
-2.267E-2	8.467E+0	1.697E+1
-2.429E-2	8.506E+0	1.675E+1
-2.916E-2	8.567E+0	1.681E+1
-2.754E-2	8.444E+0	1.692E+1
-2.429E-2	8.337E+0	1.692E+1
-2.592E-2	8.431E+0	1.677E+1
-2.592E-2	8.428E+0	1.676E+1
-2.916E-2	8.331E+0	1.657E+1
-2.267E-2	8.421E+0	1.699E+1
-2.592E-2	8.408E+0	1.680E+1
-2.754E-2	8.528E+0	1.679E+1
-2.916E-2	8.464E+0	1.696E+1
-2.429E-2	8.366E+0	1.697E+1
-2.429E-2	8.337E+0	1.709E+1
-2.916E-2	8.496E+0	1.686E+1
-3.240E-2	8.489E+0	1.684E+1
-2.267E-2	8.418E+0	1.682E+1
-2.429E-2	8.408E+0	1.681E+1
-2.916E-2	8.408E+0	1.671E+1
-2.916E-2	8.554E+0	1.686E+1
-2.267E-2	8.366E+0	1.695E+1
-2.429E-2	8.467E+0	1.692E+1
-2.754E-2	8.493E+0	1.685E+1
-2.916E-2	8.444E+0	1.695E+1
-2.429E-2	8.512E+0	1.680E+1
-2.429E-2	8.438E+0	1.678E+1
-3.078E-2	8.616E+0	1.690E+1
-2.592E-2	8.480E+0	1.697E+1
-2.105E-2	8.386E+0	1.689E+1
-2.429E-2	8.353E+0	1.688E+1
-2.916E-2	8.454E+0	1.681E+1
-2.916E-2	8.451E+0	1.697E+1
-2.592E-2	8.512E+0	1.692E+1
-2.592E-2	8.470E+0	1.682E+1
-3.078E-2	8.454E+0	1.694E+1
-2.916E-2	8.489E+0	1.705E+1
-2.429E-2	8.451E+0	1.685E+1
-2.429E-2	8.600E+0	1.684E+1
-2.916E-2	8.418E+0	1.700E+1
-2.916E-2	8.415E+0	1.672E+1
-2.592E-2	8.340E+0	1.678E+1
-2.592E-2	8.548E+0	1.675E+1
-2.916E-2	8.499E+0	1.689E+1
-3.078E-2	8.476E+0	1.679E+1
-2.592E-2	8.373E+0	1.696E+1
-2.754E-2	8.402E+0	1.687E+1
-2.916E-2	8.408E+0	1.695E+1
-2.592E-2	8.331E+0	1.688E+1
-2.267E-2	8.457E+0	1.679E+1
-2.754E-2	8.489E+0	1.686E+1
-2.916E-2	8.421E+0	1.697E+1
-2.754E-2	8.408E+0	1.680E+1
-2.754E-2	8.464E+0	1.681E+1
-2.592E-2	8.558E+0	1.683E+1
-2.916E-2	8.382E+0	1.698E+1
-2.754E-2	8.470E+0	1.705E+1
-2.592E-2	8.457E+0	1.683E+1
-2.429E-2	8.353E+0	1.682E+1
-2.754E-2	8.438E+0	1.691E+1
-3.078E-2	8.444E+0	1.682E+1
-2.105E-2	8.343E+0	1.701E+1
-2.267E-2	8.509E+0	1.669E+1
-2.754E-2	8.464E+0	1.696E+1
-2.916E-2	8.447E+0	1.702E+1
-2.429E-2	8.447E+0	1.689E+1
-2.754E-2	8.535E+0	1.691E+1
-2.754E-2	8.454E+0	1.677E+1
-2.754E-2	8.564E+0	1.679E+1
-2.592E-2	8.496E+0	1.682E+1
-2.429E-2	8.464E+0	1.688E+1
-2.754E-2	8.444E+0	1.684E+1
-2.754E-2	8.421E+0	1.695E+1
-2.267E-2	8.499E+0	1.679E+1
-2.592E-2	8.454E+0	1.691E+1
-2.754E-2	8.473E+0	1.682E+1
-2.916E-2	8.506E+0	1.681E+1
-2.105E-2	8.425E+0	1.676E+1
-2.429E-2	8.522E+0	1.690E+1
-2.916E-2	8.441E+0	1.695E+1
-2.916E-2	8.350E+0	1.689E+1
-2.267E-2	8.434E+0	1.700E+1
-2.267E-2	8.460E+0	1.689E+1
-2.916E-2	8.454E+0	1.688E+1
-2.916E-2	8.515E+0	1.685E+1
-2.429E-2	8.489E+0	1.696E+1
-2.429E-2	8.489E+0	1.690E+1
-2.754E-2	8.399E+0	1.697E+1
-2.592E-2	8.567E+0	1.687E+1
-2.429E-2	8.548E+0	1.690E+1
-2.267E-2	8.457E+0	1.693E+1
-2.754E-2	8.480E+0	1.695E+1
-2.754E-2	8.493E+0	1.691E+1
-2.429E-2	8.428E+0	1.686E+1
-2.267E-2	8.343E+0	1.703E+1
-2.916E-2	8.460E+0	1.684E+1
-3.078E-2	8.425E+0	1.685E+1
-2.267E-2	8.502E+0	1.694E+1
-2.429E-2	8.379E+0	1.693E+1
-2.916E-2	8.408E+0	1.695E+1
-3.078E-2	8.425E+0	1.696E+1
-2.592E-2	8.593E+0	1.687E+1
-2.267E-2	8.561E+0	1.690E+1
-3.078E-2	8.499E+0	1.687E+1
-2.916E-2	8.548E+0	1.692E+1
-2.267E-2	8.564E+0	1.685E+1
-2.267E-2	8.434E+0	1.689E+1
-2.592E-2	8.389E+0	1.674E+1
-2.592E-2	8.473E+0	1.693E+1
-2.267E-2	8.356E+0	1.686E+1
-1.943E-2	8.457E+0	1.693E+1
-2.754E-2	8.457E+0	1.696E+1
-2.592E-2	8.343E+0	1.688E+1
-2.429E-2	8.483E+0	1.671E+1
-2.592E-2	8.356E+0	1.695E+1
-3.078E-2	8.454E+0	1.687E+1
-2.754E-2	8.480E+0	1.709E+1
-2.429E-2	8.515E+0	1.688E+1
-2.267E-2	8.457E+0	1.695E+1
-2.916E-2	8.486E+0	1.701E+1
-2.592E-2	8.532E+0	1.688E+1
-2.267E-2	8.412E+0	1.705E+1
-2.267E-2	8.502E+0	1.684E+1
-3.078E-2	8.457E+0	1.704E+1
-2.592E-2	8.389E+0	1.694E+1
-2.267E-2	8.438E+0	1.676E+1
-2.267E-2	8.522E+0	1.699E+1
-2.754E-2	8.340E+0	1.677E+1
-2.754E-2	8.486E+0	1.692E+1
-2.429E-2	8.522E+0	1.692E+1
-2.105E-2	8.483E+0	1.688E+1
-3.078E-2	8.421E+0	1.687E+1
-2.592E-2	8.369E+0	1.682E+1
-2.267E-2	8.405E+0	1.684E+1
-2.267E-2	8.460E+0	1.686E+1
-2.916E-2	8.392E+0	1.670E+1
-2.916E-2	8.470E+0	1.684E+1
-2.754E-2	8.470E+0	1.685E+1
-2.429E-2	8.431E+0	1.677E+1
-2.916E-2	8.311E+0	1.706E+1
-2.592E-2	8.467E+0	1.689E+1
-2.592E-2	8.489E+0	1.681E+1
-2.429E-2	8.441E+0	1.689E+1
-2.916E-2	8.434E+0	1.691E+1
-2.592E-2	8.538E+0	1.687E+1
-2.429E-2	8.405E+0	1.694E+1
-2.429E-2	8.464E+0	1.689E+1
-3.078E-2	8.405E+0	1.686E+1
-2.754E-2	8.373E+0	1.687E+1
-2.429E-2	8.502E+0	1.670E+1
-2.105E-2	8.496E+0	1.689E+1
-2.916E-2	8.425E+0	1.691E+1
-2.754E-2	8.431E+0	1.680E+1
-2.592E-2	8.415E+0	1.692E+1
-2.592E-2	8.483E+0	1.684E+1
-2.754E-2	8.548E+0	1.672E+1
-2.916E-2	8.444E+0	1.684E+1
-2.592E-2	8.460E+0	1.683E+1
-2.754E-2	8.470E+0	1.687E+1
-2.916E-2	8.369E+0	1.693E+1
-2.754E-2	8.343E+0	1.675E+1
-2.267E-2	8.369E+0	1.688E+1
-2.267E-2	8.434E+0	1.680E+1
-2.754E-2	8.545E+0	1.678E+1
-2.754E-2	8.467E+0	1.687E+1
-2.267E-2	8.486E+0	1.706E+1
-2.429E-2	8.451E+0	1.694E+1
-2.754E-2	8.483E+0	1.674E+1
-2.754E-2	8.473E+0	1.683E+1
-2.429E-2	8.347E+0	1.686E+1
-2.429E-2	8.502E+0	1.694E+1
-2.754E-2	8.412E+0	1.690E+1
-2.754E-2	8.496E+0	1.678E+1
-2.429E-2	8.428E+0	1.691E+1
-2.429E-2	8.395E+0	1.690E+1
-2.754E-2	8.464E+0	1.708E+1
-2.754E-2	8.412E+0	1.675E+1
-2.592E-2	8.451E+0	1.678E+1
-2.592E-2	8.486E+0	1.690E+1
-2.754E-2	8.438E+0	1.695E+1
-2.916E-2	8.425E+0	1.686E+1
-2.267E-2	8.366E+0	1.688E+1
-2.754E-2	8.360E+0	1.698E+1
-2.916E-2	8.395E+0	1.689E+1
-2.754E-2	8.486E+0	1.689E+1
-2.429E-2	8.444E+0	1.692E+1
-2.429E-2	8.460E+0	1.667E+1
-2.754E-2	8.483E+0	1.674E+1
-2.754E-2	8.499E+0	1.703E+1
-2.105E-2	8.402E+0	1.683E+1
-2.592E-2	8.460E+0	1.677E+1
-2.754E-2	8.502E+0	1.688E+1
-2.916E-2	8.473E+0	1.690E+1
-2.429E-2	8.451E+0	1.687E+1
-2.429E-2	8.441E+0	1.682E+1
-2.754E-2	8.382E+0	1.689E+1
-2.916E-2	8.483E+0	1.677E+1
-2.592E-2	8.545E+0	1.682E+1
-2.429E-2	8.373E+0	1.677E+1
-2.916E-2	8.470E+0	1.686E+1
-2.916E-2	8.473E+0	1.697E+1
-2.429E-2	8.528E+0	1.698E+1
-2.267E-2	8.464E+0	1.697E+1
-2.592E-2	8.434E+0	1.673E+1
-2.592E-2	8.464E+0	1.694E+1
-2.429E-2	8.509E+0	1.688E+1
-2.592E-2	8.558E+0	1.685E+1
-2.754E-2	8.366E+0	1.689E+1
-2.754E-2	8.428E+0	1.705E+1
-2.267E-2	8.512E+0	1.713E+1
-2.267E-2	8.541E+0	1.676E+1
-2.592E-2	8.486E+0	1.678E+1
-3.078E-2	8.509E+0	1.682E+1
-2.267E-2	8.425E+0	1.686E+1
-2.267E-2	8.353E+0	1.698E+1
-2.754E-2	8.538E+0	1.690E+1
-2.916E-2	8.493E+0	1.681E+1
-2.267E-2	8.428E+0	1.696E+1
-2.429E-2	8.460E+0	1.679E+1
-2.592E-2	8.564E+0	1.687E+1
-2.592E-2	8.460E+0	1.681E+1
-2.592E-2	8.515E+0	1.700E+1
-2.592E-2	8.360E+0	1.700E+1
-2.754E-2	8.402E+0	1.698E+1
-3.403E-2	8.535E+0	1.685E+1
-2.267E-2	8.509E+0	1.691E+1
-2.267E-2	8.447E+0	1.705E+1
-2.754E-2	8.515E+0	1.673E+1
-2.916E-2	8.499E+0	1.716E+1
-2.429E-2	8.561E+0	1.690E+1
-2.267E-2	8.366E+0	1.700E+1
-2.916E-2	8.399E+0	1.685E+1
-3.078E-2	8.502E+0	1.686E+1
-2.267E-2	8.486E+0	1.684E+1
-2.754E-2	8.444E+0	1.673E+1
-2.916E-2	8.418E+0	1.696E+1
-2.592E-2	8.609E+0	1.690E+1
-2.592E-2	8.454E+0	1.673E+1
-2.429E-2	8.343E+0	1.686E+1
-2.754E-2	8.652E+0	1.678E+1
-3.078E-2	8.363E+0	1.683E+1
-2.105E-2	8.376E+0	1.691E+1
-2.592E-2	8.347E+0	1.684E+1
-2.754E-2	8.431E+0	1.674E+1
-2.754E-2	8.493E+0	1.696E+1
-2.754E-2	8.298E+0	1.700E+1
-2.592E-2	8.418E+0	1.701E+1
-3.240E-2	8.386E+0	1.696E+1
-2.592E-2	8.593E+0	1.688E+1
-2.592E-2	8.564E+0	1.673E+1
-2.267E-2	8.532E+0	1.694E+1
-2.754E-2	8.441E+0	1.674E+1
-3.078E-2	8.441E+0	1.694E+1
-2.429E-2	8.502E+0	1.680E+1
-2.592E-2	8.421E+0	1.689E+1
-2.916E-2	8.460E+0	1.683E+1
-2.754E-2	8.541E+0	1.683E+1
-2.592E-2	8.470E+0	1.681E+1
-2.429E-2	8.499E+0	1.691E+1
-3.078E-2	8.532E+0	1.685E+1
-3.078E-2	8.389E+0	1.711E+1
-2.267E-2	8.356E+0	1.696E+1
-2.267E-2	8.574E+0	1.702E+1
-2.916E-2	8.515E+0	1.694E+1
-2.754E-2	8.434E+0	1.682E+1
-2.592E-2	8.421E+0	1.675E+1
-2.105E-2	8.554E+0	1.691E+1
-2.916E-2	8.528E+0	1.709E+1
-2.916E-2	8.577E+0	1.704E+1
-2.267E-2	8.535E+0	1.681E+1
-2.267E-2	8.353E+0	1.675E+1
-2.754E-2	8.318E+0	1.666E+1
-2.916E-2	8.399E+0	1.670E+1
-2.754E-2	8.489E+0	1.681E+1
-2.592E-2	8.480E+0	1.691E+1
-2.754E-2	8.522E+0	1.685E+1
-2.754E-2	8.457E+0	1.683E+1
-2.754E-2	8.512E+0	1.688E+1
-2.429E-2	8.441E+0	1.712E+1
-3.078E-2	8.519E+0	1.691E+1
-2.754E-2	8.373E+0	1.692E+1
-2.592E-2	8.288E+0	1.700E+1
-2.429E-2	8.366E+0	1.677E+1
-2.754E-2	8.512E+0	1.683E+1
-2.754E-2	8.545E+0	1.697E+1
-2.592E-2	8.525E+0	1.682E+1
-2.267E-2	8.434E+0	1.698E+1
-2.916E-2	8.460E+0	1.661E+1
-2.754E-2	8.428E+0	1.688E+1
-2.267E-2	8.392E+0	1.691E+1
-2.592E-2	8.363E+0	1.680E+1
-2.916E-2	8.402E+0	1.685E+1
-2.754E-2	8.363E+0	1.695E+1
-2.429E-2	8.522E+0	1.688E+1
-2.267E-2	8.444E+0	1.694E+1
-2.754E-2	8.499E+0	1.682E+1
-2.754E-2	8.428E+0	1.700E+1
-2.429E-2	8.373E+0	1.690E+1
-2.429E-2	8.473E+0	1.689E+1
-2.754E-2	8.454E+0	1.690E+1
-2.916E-2	8.476E+0	1.692E+1
-2.429E-2	8.467E+0	1.697E+1
-2.105E-2	8.418E+0	1.692E+1
-2.754E-2	8.486E+0	1.686E+1
-2.916E-2	8.431E+0	1.675E+1
-2.429E-2	8.379E+0	1.692E+1
-2.267E-2	8.395E+0	1.686E+1
-2.754E-2	8.382E+0	1.673E+1
-2.754E-2	8.493E+0	1.693E+1
-2.592E-2	8.454E+0	1.687E+1
-2.267E-2	8.447E+0	1.701E+1
-2.754E-2	8.577E+0	1.679E+1
-3.078E-2	8.600E+0	1.699E+1
-2.429E-2	8.483E+0	1.686E+1
-2.592E-2	8.584E+0	1.694E+1
-2.916E-2	8.421E+0	1.690E+1
-2.916E-2	8.399E+0	1.691E+1
-2.429E-2	8.473E+0	1.676E+1
-2.754E-2	8.460E+0	1.683E+1
-2.592E-2	8.619E+0	1.697E+1
-3.078E-2	8.506E+0	1.702E+1
-2.429E-2	8.467E+0	1.681E+1
-2.592E-2	8.489E+0	1.688E+1
-2.754E-2	8.451E+0	1.695E+1
-2.754E-2	8.444E+0	1.683E+1
-2.592E-2	8.441E+0	1.692E+1
-2.429E-2	8.473E+0	1.694E+1
-2.916E-2	8.467E+0	1.688E+1
-3.240E-2	8.476E+0	1.687E+1
-2.429E-2	8.519E+0	1.685E+1
-2.105E-2	8.515E+0	1.684E+1
-2.592E-2	8.489E+0	1.699E+1
-2.916E-2	8.399E+0	1.697E+1
-2.429E-2	8.499E+0	1.691E+1
-2.267E-2	8.444E+0	1.692E+1
-2.592E-2	8.538E+0	1.686E+1
-2.916E-2	8.538E+0	1.698E+1
-2.592E-2	8.434E+0	1.684E+1
-1.943E-2	8.405E+0	1.690E+1
-2.916E-2	8.428E+0	1.686E+1
-2.916E-2	8.606E+0	1.678E+1
-2.592E-2	8.473E+0	1.706E+1
-2.429E-2	8.580E+0	1.701E+1
-2.592E-2	8.580E+0	1.684E+1
-2.916E-2	8.379E+0	1.690E+1
-2.267E-2	8.467E+0	1.678E+1
-2.105E-2	8.460E+0	1.693E+1
-2.754E-2	8.431E+0	1.696E+1
-2.592E-2	8.363E+0	1.699E+1
-2.429E-2	8.574E+0	1.704E+1
-2.267E-2	8.441E+0	1.682E+1
-2.754E-2	8.457E+0	1.693E+1
-2.916E-2	8.421E+0	1.707E+1
-2.429E-2	8.551E+0	1.697E+1
-2.754E-2	8.470E+0	1.681E+1
-2.916E-2	8.434E+0	1.699E+1
-2.916E-2	8.418E+0	1.692E+1
-2.592E-2	8.444E+0	1.684E+1
-2.592E-2	8.551E+0	1.674E+1
-2.916E-2	8.444E+0	1.693E+1
-2.916E-2	8.360E+0	1.695E+1
-2.105E-2	8.454E+0	1.687E+1
-2.429E-2	8.584E+0	1.685E+1
-2.754E-2	8.470E+0	1.684E+1
-2.916E-2	8.434E+0	1.681E+1
-2.592E-2	8.493E+0	1.705E+1
-2.592E-2	8.506E+0	1.693E+1
-2.592E-2	8.532E+0	1.700E+1
-3.078E-2	8.425E+0	1.687E+1
-2.592E-2	8.464E+0	1.689E+1
-2.429E-2	8.509E+0	1.697E+1
-2.592E-2	8.515E+0	1.674E+1
-3.240E-2	8.434E+0	1.684E+1
-2.429E-2	8.454E+0	1.687E+1
-2.592E-2	8.347E+0	1.681E+1
-2.916E-2	8.541E+0	1.687E+1
-3.078E-2	8.464E+0	1.705E+1
-2.105E-2	8.451E+0	1.699E+1
-2.754E-2	8.512E+0	1.686E+1
-2.754E-2	8.577E+0	1.701E+1
-3.240E-2	8.405E+0	1.687E+1
-2.592E-2	8.431E+0	1.674E+1
-2.592E-2	8.415E+0	1.682E+1
-2.916E-2	8.470E+0	1.696E+1
-2.916E-2	8.519E+0	1.691E+1
-2.592E-2	8.476E+0	1.688E+1
-2.267E-2	8.541E+0	1.688E+1
-2.754E-2	8.532E+0	1.685E+1
-2.916E-2	8.418E+0	1.697E+1
-2.592E-2	8.486E+0	1.695E+1
-2.429E-2	8.489E+0	1.693E+1
-2.754E-2	8.444E+0	1.683E+1
-2.916E-2	8.415E+0	1.702E+1
-2.429E-2	8.428E+0	1.689E+1
-2.916E-2	8.626E+0	1.695E+1
-2.754E-2	8.470E+0	1.695E+1
-2.916E-2	8.451E+0	1.679E+1
-2.429E-2	8.460E+0	1.688E+1
-2.429E-2	8.512E+0	1.695E+1
-2.754E-2	8.515E+0	1.686E+1
-2.916E-2	8.386E+0	1.694E+1
-2.429E-2	8.470E+0	1.698E+1
-2.267E-2	8.464E+0	1.671E+1
-2.916E-2	8.369E+0	1.691E+1
-2.754E-2	8.434E+0	1.681E+1
-2.754E-2	8.447E+0	1.688E+1
-2.267E-2	8.418E+0	1.691E+1
-2.754E-2	8.457E+0	1.683E+1
-3.078E-2	8.515E+0	1.678E+1
-2.429E-2	8.593E+0	1.686E+1
-2.429E-2	8.402E+0	1.700E+1
-2.916E-2	8.502E+0	1.674E+1
-2.754E-2	8.561E+0	1.688E+1
-2.429E-2	8.431E+0	1.678E+1
-2.754E-2	8.438E+0	1.675E+1
-2.916E-2	8.460E+0	1.703E+1
-2.916E-2	8.418E+0	1.684E+1
-2.267E-2	8.447E+0	1.689E+1
-2.592E-2	8.402E+0	1.705E+1
-2.916E-2	8.382E+0	1.681E+1
-3.078E-2	8.428E+0	1.688E+1
-2.429E-2	8.369E+0	1.703E+1
-2.429E-2	8.425E+0	1.674E+1
-2.916E-2	8.467E+0	1.708E+1
-2.916E-2	8.476E+0	1.702E+1
-2.754E-2	8.395E+0	1.686E+1
-2.592E-2	8.493E+0	1.689E+1
-2.592E-2	8.451E+0	1.693E+1
-2.916E-2	8.428E+0	1.678E+1
-2.592E-2	8.415E+0	1.698E+1
-2.754E-2	8.412E+0	1.678E+1
-2.916E-2	8.476E+0	1.682E+1
-2.916E-2	8.421E+0	1.694E+1
-2.429E-2	8.548E+0	1.687E+1
-2.105E-2	8.438E+0	1.684E+1
-2.754E-2	8.493E+0	1.692E+1
-3.078E-2	8.451E+0	1.682E+1
-2.592E-2	8.525E+0	1.692E+1
-2.267E-2	8.502E+0	1.690E+1
-2.754E-2	8.496E+0	1.684E+1
-2.916E-2	8.434E+0	1.679E+1
-2.754E-2	8.447E+0	1.689E+1
-2.592E-2	8.590E+0	1.702E+1
-2.916E-2	8.425E+0	1.671E+1
-2.916E-2	8.457E+0	1.689E+1
-2.429E-2	8.525E+0	1.685E+1
-2.592E-2	8.444E+0	1.683E+1
-2.754E-2	8.528E+0	1.693E+1
-3.240E-2	8.447E+0	1.686E+1
-2.754E-2	8.460E+0	1.699E+1
-2.105E-2	8.425E+0	1.697E+1
-2.916E-2	8.415E+0	1.705E+1
-2.916E-2	8.538E+0	1.672E+1
-2.267E-2	8.470E+0	1.673E+1
-2.267E-2	8.392E+0	1.688E+1
-3.078E-2	8.476E+0	1.709E+1
-2.754E-2	8.425E+0	1.695E+1
-2.429E-2	8.464E+0	1.661E+1
-2.429E-2	8.460E+0	1.681E+1
-2.754E-2	8.470E+0	1.680E+1
-3.078E-2	8.515E+0	1.678E+1
-2.267E-2	8.525E+0	1.677E+1
-2.429E-2	8.441E+0	1.687E+1
-2.916E-2	8.535E+0	1.676E+1
-2.916E-2	8.282E+0	1.692E+1
-2.429E-2	8.554E+0	1.686E+1
-2.429E-2	8.480E+0	1.691E+1
-3.078E-2	8.441E+0	1.697E+1
-3.078E-2	8.470E+0	1.693E+1
-2.429E-2	8.460E+0	1.694E+1
-2.592E-2	8.470E+0	1.688E+1
-2.754E-2	8.460E+0	1.688E+1
-2.754E-2	8.428E+0	1.680E+1
-2.429E-2	8.528E+0	1.669E+1
-2.429E-2	8.502E+0	1.693E+1
-2.592E-2	8.489E+0	1.693E+1
-2.754E-2	8.347E+0	1.688E+1
-2.267E-2	8.499E+0	1.689E+1
-2.429E-2	8.558E+0	1.680E+1
-2.916E-2	8.489E+0	1.702E+1
-2.754E-2	8.509E+0	1.682E+1
-2.429E-2	8.525E+0	1.688E+1
-2.267E-2	8.551E+0	1.693E+1
-2.916E-2	8.512E+0	1.702E+1
-2.916E-2	8.460E+0	1.684E+1
-2.592E-2	8.447E+0	1.696E+1
-2.429E-2	8.412E+0	1.682E+1
-2.916E-2	8.421E+0	1.686E+1
-3.403E-2	8.467E+0	1.694E+1
-2.754E-2	8.408E+0	1.682E+1
-2.105E-2	8.444E+0	1.690E+1
-2.592E-2	8.369E+0	1.700E+1
-2.916E-2	8.415E+0	1.691E+1
-2.429E-2	8.415E+0	1.682E+1
-2.267E-2	8.457E+0	1.688E+1
-2.916E-2	8.366E+0	1.693E+1
-2.916E-2	8.489E+0	1.690E+1
-2.429E-2	8.606E+0	1.695E+1
-2.267E-2	8.567E+0	1.705E+1
-2.916E-2	8.580E+0	1.685E+1
-3.078E-2	8.434E+0	1.683E+1
-2.592E-2	8.567E+0	1.679E+1
-2.267E-2	8.476E+0	1.683E+1
-2.592E-2	8.389E+0	1.691E+1
-2.916E-2	8.642E+0	1.707E+1
-2.267E-2	8.444E+0	1.689E+1
-2.429E-2	8.415E+0	1.698E+1
-2.754E-2	8.554E+0	1.684E+1
-2.916E-2	8.577E+0	1.689E+1
-2.592E-2	8.366E+0	1.686E+1
-2.267E-2	8.554E+0	1.690E+1
-2.916E-2	8.464E+0	1.701E+1
-2.754E-2	8.399E+0	1.693E+1
-2.429E-2	8.493E+0	1.662E+1
-2.429E-2	8.561E+0	1.690E+1
-2.754E-2	8.509E+0	1.688E+1
-2.916E-2	8.431E+0	1.681E+1
-2.592E-2	8.480E+0	1.690E+1
-2.105E-2	8.486E+0	1.685E+1
-2.916E-2	8.470E+0	1.699E+1
-2.916E-2	8.447E+0	1.672E+1
-2.267E-2	8.499E+0	1.687E+1
-2.592E-2	8.460E+0	1.697E+1
-2.592E-2	8.467E+0	1.688E+1
-3.240E-2	8.418E+0	1.691E+1
-2.592E-2	8.369E+0	1.692E+1
-1.943E-2	8.473E+0	1.690E+1
-2.754E-2	8.525E+0	1.696E+1
-3.403E-2	8.545E+0	1.685E+1
-2.429E-2	8.451E+0	1.688E+1
-2.267E-2	8.412E+0	1.683E+1
-2.754E-2	8.551E+0	1.686E+1
-2.916E-2	8.360E+0	1.712E+1
-2.267E-2	8.545E+0	1.707E+1
-2.267E-2	8.509E+0	1.690E+1
-3.078E-2	8.519E+0	1.693E+1
-3.078E-2	8.473E+0	1.689E+1
-2.429E-2	8.395E+0	1.679E+1
-2.267E-2	8.548E+0	1.682E+1
-2.754E-2	8.528E+0	1.695E+1
-2.916E-2	8.473E+0	1.682E+1
-2.754E-2	8.470E+0	1.688E+1
-2.267E-2	8.447E+0	1.687E+1
-2.916E-2	8.408E+0	1.701E+1
-2.916E-2	8.486E+0	1.676E+1
-2.592E-2	8.425E+0	1.690E+1
-2.592E-2	8.434E+0	1.689E+1
-2.592E-2	8.399E+0	1.688E+1
-3.078E-2	8.574E+0	1.685E+1
-2.429E-2	8.418E+0	1.702E+1
-2.267E-2	8.499E+0	1.665E+1
-2.754E-2	8.525E+0	1.675E+1
-2.916E-2	8.473E+0	1.683E+1
-2.267E-2	8.454E+0	1.698E+1
-2.754E-2	8.386E+0	1.683E+1
-2.754E-2	8.519E+0	1.664E+1
-3.078E-2	8.415E+0	1.688E+1
-2.267E-2	8.515E+0	1.670E+1
-2.267E-2	8.535E+0	1.698E+1
-2.754E-2	8.460E+0	1.688E+1
-2.916E-2	8.515E+0	1.691E+1
-2.267E-2	8.558E+0	1.704E+1
-2.592E-2	8.418E+0	1.698E+1
-2.754E-2	8.509E+0	1.673E+1
-2.916E-2	8.451E+0	1.695E+1
-2.267E-2	8.493E+0	1.703E+1
-2.592E-2	8.532E+0	1.681E+1
-2.754E-2	8.480E+0	1.699E+1
-2.916E-2	8.366E+0	1.705E+1
-2.429E-2	8.574E+0	1.700E+1
-2.429E-2	8.519E+0	1.677E+1
-2.592E-2	8.431E+0	1.686E+1
-3.078E-2	8.603E+0	1.674E+1
-2.429E-2	8.541E+0	1.699E+1
-2.267E-2	8.538E+0	1.676E+1
-2.592E-2	8.522E+0	1.693E+1
-3.078E-2	8.457E+0	1.692E+1
-2.429E-2	8.340E+0	1.685E+1
-2.429E-2	8.451E+0	1.687E+1
-2.916E-2	8.499E+0	1.693E+1
-2.916E-2	8.418E+0	1.695E+1
-2.105E-2	8.515E+0	1.677E+1
-2.429E-2	8.444E+0	1.694E+1
-2.916E-2	8.551E+0	1.679E+1
-3.078E-2	8.538E+0	1.690E+1
-2.592E-2	8.551E+0	1.679E+1
-2.429E-2	8.470E+0	1.694E+1
-3.078E-2	8.548E+0	1.689E+1
-2.916E-2	8.525E+0	1.674E+1
-2.592E-2	8.431E+0	1.690E+1
-2.429E-2	8.441E+0	1.707E+1
-2.592E-2	8.451E+0	1.694E+1
-2.754E-2	8.545E+0	1.701E+1
-2.754E-2	8.464E+0	1.696E+1
-2.267E-2	8.425E+0	1.689E+1
-2.754E-2	8.447E+0	1.690E+1
-3.078E-2	8.451E+0	1.697E+1
-2.267E-2	8.506E+0	1.672E+1
-2.429E-2	8.499E+0	1.701E+1
-2.754E-2	8.493E+0	1.686E+1
-3.078E-2	8.554E+0	1.690E+1
-2.592E-2	8.483E+0	1.684E+1
-2.267E-2	8.331E+0	1.683E+1
-2.754E-2	8.486E+0	1.687E+1
-2.754E-2	8.493E+0	1.684E+1
-2.429E-2	8.532E+0	1.695E+1
-2.429E-2	8.451E+0	1.689E+1
-2.429E-2	8.506E+0	1.693E+1
-2.916E-2	8.506E+0	1.686E+1
-2.267E-2	8.609E+0	1.696E+1
-2.267E-2	8.502E+0	1.686E+1
-2.754E-2	8.528E+0	1.685E+1
-2.754E-2	8.626E+0	1.705E+1
-2.754E-2	8.499E+0	1.687E+1
-2.105E-2	8.311E+0	1.697E+1
-2.916E-2	8.405E+0	1.686E+1
-2.754E-2	8.470E+0	1.698E+1
-2.754E-2	8.460E+0	1.690E+1
-2.105E-2	8.360E+0	1.690E+1
-2.916E-2	8.574E+0	1.688E+1
-2.916E-2	8.454E+0	1.699E+1
-2.429E-2	8.467E+0	1.681E+1
-2.267E-2	8.447E+0	1.675E+1
-2.916E-2	8.483E+0	1.672E+1
-2.754E-2	8.571E+0	1.704E+1
-2.429E-2	8.337E+0	1.691E+1
-2.267E-2	8.515E+0	1.681E+1
-2.916E-2	8.532E+0	1.689E+1
-2.916E-2	8.408E+0	1.699E+1
-2.429E-2	8.571E+0	1.694E+1
-2.429E-2	8.584E+0	1.692E+1
-2.592E-2	8.597E+0	1.687E+1
-2.754E-2	8.535E+0	1.711E+1
-2.592E-2	8.535E+0	1.698E+1
-2.267E-2	8.369E+0	1.673E+1
-2.754E-2	8.502E+0	1.660E+1
-2.916E-2	8.399E+0	1.710E+1
-2.592E-2	8.470E+0	1.707E+1
-2.267E-2	8.434E+0	1.700E+1
-2.916E-2	8.519E+0	1.696E+1
-2.916E-2	8.418E+0	1.697E+1
-2.592E-2	8.470E+0	1.696E+1
-2.105E-2	8.574E+0	1.676E+1
-2.916E-2	8.441E+0	1.684E+1
-2.916E-2	8.347E+0	1.693E+1
-2.592E-2	8.340E+0	1.688E+1
-2.105E-2	8.535E+0	1.706E+1
-3.078E-2	8.499E+0	1.695E+1
-2.754E-2	8.567E+0	1.683E+1
-2.592E-2	8.483E+0	1.699E+1
-2.267E-2	8.584E+0	1.679E+1
-3.078E-2	8.464E+0	1.685E+1
-3.078E-2	8.431E+0	1.680E+1
-2.592E-2	8.493E+0	1.682E+1
-2.429E-2	8.626E+0	1.685E+1
-2.754E-2	8.464E+0	1.675E+1
-2.754E-2	8.476E+0	1.690E+1
-2.429E-2	8.554E+0	1.695E+1
-2.592E-2	8.425E+0	1.682E+1
-2.754E-2	8.564E+0	1.703E+1
-2.592E-2	8.580E+0	1.696E+1
-2.592E-2	8.493E+0	1.685E+1
-2.267E-2	8.415E+0	1.682E+1
-2.754E-2	8.551E+0	1.697E+1
-2.916E-2	8.480E+0	1.683E+1
-2.754E-2	8.464E+0	1.699E+1
-2.429E-2	8.476E+0	1.687E+1
-2.754E-2	8.590E+0	1.686E+1
-3.240E-2	8.421E+0	1.711E+1
-2.592E-2	8.438E+0	1.694E+1
-2.105E-2	8.431E+0	1.695E+1
-2.916E-2	8.532E+0	1.704E+1
-2.916E-2	8.489E+0	1.685E+1
-2.267E-2	8.515E+0	1.705E+1
-2.429E-2	8.476E+0	1.697E+1
-2.592E-2	8.489E+0	1.700E+1
-2.916E-2	8.522E+0	1.686E+1
-2.592E-2	8.506E+0	1.703E+1
-2.429E-2	8.373E+0	1.698E+1
-2.754E-2	8.506E+0	1.697E+1
-2.754E-2	8.473E+0	1.691E+1
-2.754E-2	8.447E+0	1.689E+1
-2.429E-2	8.558E+0	1.691E+1
-2.754E-2	8.470E+0	1.681E+1
-2.916E-2	8.522E+0	1.680E+1
-2.592E-2	8.464E+0	1.684E+1
-2.429E-2	8.493E+0	1.679E+1
-2.754E-2	8.382E+0	1.694E+1
-2.754E-2	8.382E+0	1.691E+1
-2.429E-2	8.535E+0	1.697E+1
-2.429E-2	8.331E+0	1.693E+1
-2.754E-2	8.658E+0	1.681E+1
-3.078E-2	8.496E+0	1.691E+1
-2.429E-2	8.541E+0	1.676E+1
-2.429E-2	8.489E+0	1.680E+1
-2.916E-2	8.528E+0	1.688E+1
-2.916E-2	8.538E+0	1.706E+1
-2.754E-2	8.444E+0	1.689E+1
-2.429E-2	8.451E+0	1.688E+1
-2.754E-2	8.574E+0	1.680E+1
-2.916E-2	8.418E+0	1.682E+1
-2.592E-2	8.369E+0	1.677E+1
-2.429E-2	8.486E+0	1.701E+1
-2.754E-2	8.467E+0	1.685E+1
-3.078E-2	8.428E+0	1.677E+1
-2.592E-2	8.480E+0	1.687E+1
-2.267E-2	8.548E+0	1.700E+1
-2.754E-2	8.483E+0	1.699E+1
-3.078E-2	8.360E+0	1.680E+1
-2.754E-2	8.538E+0	1.698E+1
-2.592E-2	8.561E+0	1.701E+1
-2.754E-2	8.580E+0	1.672E+1
-3.078E-2	8.434E+0	1.701E+1
-2.429E-2	8.379E+0	1.694E+1
-2.429E-2	8.506E+0	1.681E+1
-2.592E-2	8.460E+0	1.683E+1
-2.916E-2	8.476E+0	1.673E+1
-2.429E-2	8.464E+0	1.674E+1
-2.429E-2	8.457E+0	1.675E+1
-2.592E-2	8.425E+0	1.701E+1
-3.078E-2	8.441E+0	1.699E+1
-2.592E-2	8.509E+0	1.698E+1
-2.429E-2	8.434E+0	1.700E+1
-2.592E-2	8.519E+0	1.697E+1
-2.754E-2	8.613E+0	1.683E+1
-2.592E-2	8.522E+0	1.686E+1
-2.592E-2	8.476E+0	1.685E+1
-2.754E-2	8.502E+0	1.683E+1
-2.916E-2	8.532E+0	1.687E+1
-2.592E-2	8.509E+0	1.683E+1
-2.429E-2	8.522E+0	1.675E+1
-2.754E-2	8.415E+0	1.705E+1
-2.916E-2	8.464E+0	1.684E+1
-2.592E-2	8.454E+0	1.686E+1
-2.429E-2	8.619E+0	1.691E+1
-2.592E-2	8.493E+0	1.692E+1
-2.916E-2	8.574E+0	1.695E+1
-2.592E-2	8.564E+0	1.697E+1
-2.429E-2	8.460E+0	1.675E+1
-2.592E-2	8.558E+0	1.685E+1
-2.754E-2	8.506E+0	1.687E+1
-2.429E-2	8.564E+0	1.686E+1
-2.105E-2	8.515E+0	1.686E+1
-2.592E-2	8.464E+0	1.690E+1
-2.592E-2	8.428E+0	1.680E+1
-2.592E-2	8.473E+0	1.683E+1
-2.429E-2	8.386E+0	1.686E+1
-2.754E-2	8.528E+0	1.686E+1
-3.078E-2	8.515E+0	1.698E+1
-2.592E-2	8.525E+0	1.683E+1
-2.429E-2	8.392E+0	1.684E+1
-2.754E-2	8.360E+0	1.690E+1
-2.916E-2	8.512E+0	1.686E+1
-2.429E-2	8.567E+0	1.690E+1
-2.592E-2	8.489E+0	1.690E+1
-2.916E-2	8.389E+0	1.668E+1
-2.754E-2	8.447E+0	1.676E+1
-2.592E-2	8.366E+0	1.691E+1
-2.429E-2	8.486E+0	1.698E+1
-2.754E-2	8.441E+0	1.684E+1
-2.916E-2	8.447E+0	1.677E+1
-2.429E-2	8.499E+0	1.674E+1
-2.592E-2	8.480E+0	1.698E+1
-2.916E-2	8.467E+0	1.671E+1
-3.078E-2	8.399E+0	1.685E+1
-2.592E-2	8.412E+0	1.693E+1
-2.429E-2	8.619E+0	1.704E+1
-2.754E-2	8.428E+0	1.694E+1
-2.916E-2	8.405E+0	1.700E+1
-2.429E-2	8.321E+0	1.688E+1
-2.592E-2	8.431E+0	1.694E+1
-2.916E-2	8.528E+0	1.681E+1
-3.078E-2	8.418E+0	1.681E+1
-2.592E-2	8.580E+0	1.686E+1
-2.105E-2	8.415E+0	1.691E+1
-2.754E-2	8.512E+0	1.702E+1
-2.916E-2	8.489E+0	1.685E+1
-2.592E-2	8.506E+0	1.696E+1
-2.429E-2	8.353E+0	1.698E+1
-2.754E-2	8.457E+0	1.689E+1
-2.754E-2	8.522E+0	1.700E+1
-2.592E-2	8.486E+0	1.695E+1
-2.592E-2	8.428E+0	1.688E+1
-2.592E-2	8.454E+0	1.708E+1
-3.240E-2	8.584E+0	1.705E+1
-2.754E-2	8.451E+0	1.677E+1
-2.267E-2	8.489E+0	1.688E+1
-2.916E-2	8.460E+0	1.689E+1
-2.916E-2	8.454E+0	1.697E+1
-2.592E-2	8.502E+0	1.684E+1
-2.267E-2	8.460E+0	1.682E+1
-2.754E-2	8.571E+0	1.695E+1
-2.916E-2	8.473E+0	1.700E+1
-2.429E-2	8.425E+0	1.680E+1
-2.592E-2	8.476E+0	1.688E+1
-2.754E-2	8.470E+0	1.681E+1
-2.754E-2	8.580E+0	1.691E+1
-2.429E-2	8.434E+0	1.677E+1
-2.267E-2	8.499E+0	1.678E+1
-2.754E-2	8.522E+0	1.698E+1
-2.916E-2	8.493E+0	1.692E+1
-2.592E-2	8.525E+0	1.696E+1
-2.105E-2	8.366E+0	1.673E+1
-2.916E-2	8.476E+0	1.694E+1
-3.078E-2	8.412E+0	1.704E+1
-2.592E-2	8.386E+0	1.685E+1
-2.267E-2	8.489E+0	1.695E+1
-2.754E-2	8.425E+0	1.690E+1
-2.754E-2	8.421E+0	1.699E+1
-2.592E-2	8.502E+0	1.692E+1
-2.267E-2	8.506E+0	1.694E+1
-2.916E-2	8.528E+0	1.681E+1
-3.078E-2	8.451E+0	1.694E+1
-2.592E-2	8.412E+0	1.682E+1
-2.429E-2	8.470E+0	1.687E+1
-2.754E-2	8.441E+0	1.680E+1
-3.078E-2	8.522E+0	1.708E+1
-2.754E-2	8.535E+0	1.685E+1
-2.267E-2	8.438E+0	1.689E+1
-2.916E-2	8.509E+0	1.683E+1
-2.916E-2	8.551E+0	1.681E+1
-2.592E-2	8.642E+0	1.683E+1
-2.267E-2	8.473E+0	1.697E+1
-2.754E-2	8.587E+0	1.698E+1
-2.592E-2	8.486E+0	1.686E+1
-2.754E-2	8.499E+0	1.687E+1
-2.429E-2	8.405E+0	1.677E+1
-2.916E-2	8.366E+0	1.682E+1
-2.754E-2	8.496E+0	1.685E+1
-2.916E-2	8.551E+0	1.686E+1
-2.267E-2	8.399E+0	1.681E+1
-2.754E-2	8.528E+0	1.698E+1
-2.916E-2	8.337E+0	1.703E+1
-2.592E-2	8.405E+0	1.677E+1
-2.267E-2	8.525E+0	1.694E+1
-2.754E-2	8.532E+0	1.696E+1
-2.592E-2	8.454E+0	1.677E+1
-2.429E-2	8.499E+0	1.685E+1
-2.429E-2	8.603E+0	1.700E+1
-2.429E-2	8.584E+0	1.695E+1
-2.916E-2	8.564E+0	1.688E+1
-2.429E-2	8.399E+0	1.694E+1
-2.267E-2	8.431E+0	1.690E+1
-2.754E-2	8.532E+0	1.688E+1
-2.916E-2	8.425E+0	1.687E+1
-2.592E-2	8.386E+0	1.701E+1
-2.429E-2	8.480E+0	1.674E+1
-2.592E-2	8.473E+0	1.690E+1
-3.078E-2	8.457E+0	1.692E+1
-2.916E-2	8.425E+0	1.698E+1
-2.267E-2	8.457E+0	1.699E+1
-2.592E-2	8.515E+0	1.694E+1
-3.078E-2	8.496E+0	1.697E+1
-2.754E-2	8.499E+0	1.695E+1
-2.592E-2	8.480E+0	1.688E+1
-2.429E-2	8.496E+0	1.688E+1
-2.916E-2	8.506E+0	1.682E+1
-2.592E-2	8.382E+0	1.705E+1
-2.592E-2	8.418E+0	1.679E+1
-2.592E-2	8.460E+0	1.675E+1
-2.916E-2	8.489E+0	1.693E+1
-2.754E-2	8.506E+0	1.695E+1
-2.267E-2	8.464E+0	1.678E+1
-2.592E-2	8.561E+0	1.697E+1
-2.916E-2	8.489E+0	1.685E+1
-2.754E-2	8.512E+0	1.693E+1
-2.592E-2	8.454E+0	1.696E+1
-2.429E-2	8.577E+0	1.697E+1
-2.754E-2	8.525E+0	1.682E+1
-2.592E-2	8.356E+0	1.690E+1
-2.429E-2	8.460E+0	1.687E+1
-2.267E-2	8.493E+0	1.693E+1
-3.078E-2	8.522E+0	1.694E+1
-2.754E-2	8.532E+0	1.701E+1
-2.429E-2	8.457E+0	1.682E+1
-2.754E-2	8.434E+0	1.686E+1
-2.592E-2	8.480E+0	1.709E+1
-2.592E-2	8.532E+0	1.686E+1
-2.429E-2	8.373E+0	1.686E+1
-2.429E-2	8.467E+0	1.704E+1
-2.754E-2	8.574E+0	1.684E+1
-2.592E-2	8.545E+0	1.684E+1
-2.592E-2	8.476E+0	1.675E+1
-2.754E-2	8.402E+0	1.688E+1
-3.078E-2	8.467E+0	1.684E+1
-2.429E-2	8.476E+0	1.685E+1
-2.429E-2	8.470E+0	1.689E+1
-2.429E-2	8.395E+0	1.685E+1
-3.078E-2	8.515E+0	1.693E+1
-2.429E-2	8.389E+0	1.696E+1
-2.592E-2	8.519E+0	1.704E+1
-2.429E-2	8.457E+0	1.687E+1
-3.078E-2	8.558E+0	1.688E+1
-2.592E-2	8.464E+0	1.687E+1
-2.592E-2	8.476E+0	1.697E+1
-2.754E-2	8.434E+0	1.671E+1
-3.240E-2	8.493E+0	1.692E+1
-2.429E-2	8.356E+0	1.679E+1
-2.429E-2	8.525E+0	1.689E+1
-2.592E-2	8.425E+0	1.703E+1
-2.754E-2	8.532E+0	1.686E+1
-2.754E-2	8.499E+0	1.683E+1
-2.592E-2	8.438E+0	1.677E+1
-2.754E-2	8.509E+0	1.704E+1
-2.916E-2	8.486E+0	1.687E+1
-2.429E-2	8.360E+0	1.682E+1
-2.592E-2	8.467E+0	1.683E+1
-2.754E-2	8.373E+0	1.676E+1
-2.754E-2	8.528E+0	1.684E+1
-2.754E-2	8.476E+0	1.692E+1
-2.429E-2	8.489E+0	1.680E+1
-2.592E-2	8.493E+0	1.697E+1
-3.078E-2	8.574E+0	1.699E+1
-2.429E-2	8.486E+0	1.677E+1
-2.267E-2	8.438E+0	1.689E+1
-2.592E-2	8.376E+0	1.695E+1
-2.592E-2	8.408E+0	1.705E+1
-2.592E-2	8.535E+0	1.666E+1
-2.429E-2	8.476E+0	1.676E+1
-2.754E-2	8.444E+0	1.674E+1
-2.754E-2	8.389E+0	1.701E+1
-2.592E-2	8.554E+0	1.694E+1
-2.267E-2	8.502E+0	1.689E+1
-2.916E-2	8.405E+0	1.702E+1
-2.754E-2	8.609E+0	1.685E+1
[truncated: 46,036 more rows]
