# Supplementary material for: Improved ANAP incorporation and VCF analysis reveal details of P2X7 current facilitation and a limited conformational interplay between ATP binding and the intracellular ballast domain
Source: eLife. 2023 Jan 4;12:e82479. doi: 10.7554/eLife.82479 (PMC9859053; doi:10.7554/eLife.82479)
Supplement: Figure 3—figure supplement 3—source data 2. [file elife-82479-fig3-figsupp3-data2.zip › Figure-3_figure-supplement-3_source-data-2/S23N-constructs/S23N_K127anap/l24/29.csv]

-4.214E-2	1.238E+1	2.966E+1
-3.727E-2	1.245E+1	2.985E+1
-3.727E-2	1.251E+1	2.980E+1
-4.051E-2	1.245E+1	2.977E+1
-4.214E-2	1.235E+1	2.970E+1
-3.727E-2	1.248E+1	2.996E+1
-3.727E-2	1.233E+1	2.987E+1
-4.376E-2	1.240E+1	3.005E+1
-4.051E-2	1.244E+1	2.961E+1
-3.565E-2	1.240E+1	2.976E+1
-3.727E-2	1.230E+1	2.972E+1
-4.214E-2	1.235E+1	2.981E+1
-4.051E-2	1.245E+1	2.979E+1
-3.889E-2	1.242E+1	2.971E+1
-3.727E-2	1.248E+1	2.970E+1
-3.889E-2	1.249E+1	2.975E+1
-4.051E-2	1.250E+1	2.972E+1
-3.889E-2	1.243E+1	2.990E+1
-4.051E-2	1.256E+1	2.957E+1
-3.889E-2	1.258E+1	2.975E+1
-4.051E-2	1.251E+1	2.975E+1
-3.889E-2	1.251E+1	2.979E+1
-3.727E-2	1.243E+1	2.985E+1
-3.727E-2	1.242E+1	2.965E+1
-4.051E-2	1.243E+1	2.957E+1
-3.565E-2	1.245E+1	2.996E+1
-3.565E-2	1.258E+1	2.953E+1
-3.727E-2	1.252E+1	2.992E+1
-4.051E-2	1.238E+1	2.961E+1
-3.565E-2	1.248E+1	2.980E+1
-3.727E-2	1.234E+1	2.966E+1
-3.889E-2	1.248E+1	2.994E+1
-4.051E-2	1.243E+1	2.954E+1
-4.051E-2	1.252E+1	2.977E+1
-3.889E-2	1.234E+1	2.965E+1
-3.889E-2	1.243E+1	2.973E+1
-4.214E-2	1.234E+1	2.964E+1
-3.727E-2	1.246E+1	2.986E+1
-3.727E-2	1.239E+1	2.973E+1
-3.889E-2	1.239E+1	2.965E+1
-4.051E-2	1.244E+1	2.967E+1
-3.727E-2	1.243E+1	2.998E+1
-3.889E-2	1.250E+1	2.978E+1
-3.889E-2	1.254E+1	2.986E+1
-3.889E-2	1.242E+1	2.969E+1
-3.727E-2	1.247E+1	2.975E+1
-3.889E-2	1.239E+1	2.976E+1
-3.889E-2	1.236E+1	2.968E+1
-4.051E-2	1.241E+1	2.979E+1
-3.889E-2	1.246E+1	2.982E+1
-3.403E-2	1.235E+1	3.001E+1
-3.889E-2	1.262E+1	2.974E+1
-4.051E-2	1.244E+1	2.976E+1
-3.727E-2	1.245E+1	2.956E+1
-3.889E-2	1.240E+1	2.968E+1
-4.051E-2	1.239E+1	2.979E+1
-3.889E-2	1.245E+1	2.973E+1
-3.889E-2	1.260E+1	2.970E+1
-3.727E-2	1.247E+1	2.967E+1
-4.051E-2	1.238E+1	2.970E+1
-3.889E-2	1.237E+1	2.952E+1
-3.727E-2	1.231E+1	2.982E+1
-3.889E-2	1.242E+1	2.969E+1
-4.051E-2	1.251E+1	2.990E+1
-3.889E-2	1.242E+1	2.991E+1
-3.889E-2	1.244E+1	2.971E+1
-3.727E-2	1.242E+1	2.968E+1
-3.727E-2	1.249E+1	2.979E+1
-3.403E-2	1.249E+1	2.969E+1
-4.051E-2	1.248E+1	2.979E+1
-3.565E-2	1.251E+1	2.966E+1
-3.889E-2	1.242E+1	2.966E+1
-4.051E-2	1.229E+1	2.964E+1
-4.051E-2	1.249E+1	2.991E+1
-3.727E-2	1.253E+1	2.961E+1
-4.051E-2	1.238E+1	2.934E+1
-3.889E-2	1.243E+1	2.967E+1
-3.565E-2	1.248E+1	2.994E+1
-3.727E-2	1.238E+1	2.961E+1
-3.889E-2	1.249E+1	2.987E+1
-3.727E-2	1.237E+1	2.984E+1
-3.727E-2	1.245E+1	2.982E+1
-3.403E-2	1.243E+1	2.995E+1
-3.565E-2	1.246E+1	2.985E+1
-4.214E-2	1.244E+1	2.958E+1
-3.727E-2	1.261E+1	2.964E+1
-3.403E-2	1.243E+1	2.981E+1
-3.727E-2	1.240E+1	2.965E+1
-4.051E-2	1.242E+1	2.970E+1
-3.889E-2	1.248E+1	2.953E+1
-3.727E-2	1.247E+1	2.979E+1
-3.889E-2	1.238E+1	2.974E+1
-4.051E-2	1.241E+1	2.983E+1
-3.565E-2	1.250E+1	2.980E+1
-3.565E-2	1.244E+1	2.963E+1
-3.889E-2	1.253E+1	2.951E+1
-3.727E-2	1.254E+1	2.968E+1
-3.727E-2	1.225E+1	2.966E+1
-3.403E-2	1.237E+1	2.958E+1
-3.727E-2	1.263E+1	2.977E+1
-4.051E-2	1.240E+1	2.985E+1
-3.565E-2	1.243E+1	2.967E+1
-3.565E-2	1.256E+1	2.964E+1
-4.051E-2	1.240E+1	2.977E+1
-3.889E-2	1.244E+1	2.969E+1
-4.051E-2	1.238E+1	2.962E+1
-3.727E-2	1.231E+1	2.954E+1
-3.889E-2	1.240E+1	2.987E+1
-4.051E-2	1.245E+1	2.982E+1
-3.240E-2	1.243E+1	2.970E+1
-3.403E-2	1.243E+1	2.957E+1
-3.889E-2	1.242E+1	2.976E+1
-3.889E-2	1.234E+1	2.981E+1
-3.889E-2	1.247E+1	2.973E+1
-3.727E-2	1.248E+1	2.998E+1
-3.727E-2	1.241E+1	2.968E+1
-4.051E-2	1.248E+1	2.963E+1
-3.727E-2	1.252E+1	2.981E+1
-3.889E-2	1.240E+1	2.979E+1
-3.727E-2	1.239E+1	2.976E+1
-4.051E-2	1.248E+1	2.985E+1
-3.727E-2	1.247E+1	2.974E+1
-3.889E-2	1.241E+1	3.006E+1
-4.051E-2	1.246E+1	2.970E+1
-3.727E-2	1.247E+1	2.985E+1
-3.889E-2	1.241E+1	2.969E+1
-3.727E-2	1.245E+1	2.993E+1
-4.214E-2	1.249E+1	2.976E+1
-3.889E-2	1.243E+1	2.972E+1
-3.727E-2	1.242E+1	2.980E+1
-3.727E-2	1.236E+1	2.989E+1
-4.214E-2	1.241E+1	2.958E+1
-3.889E-2	1.239E+1	2.982E+1
-3.727E-2	1.233E+1	2.982E+1
-3.565E-2	1.246E+1	2.972E+1
-3.727E-2	1.245E+1	2.982E+1
-3.565E-2	1.244E+1	2.986E+1
-3.565E-2	1.247E+1	2.952E+1
-3.565E-2	1.262E+1	2.976E+1
-3.889E-2	1.245E+1	2.965E+1
-3.889E-2	1.232E+1	2.959E+1
-3.727E-2	1.249E+1	2.932E+1
-3.565E-2	1.253E+1	2.972E+1
-3.889E-2	1.244E+1	2.982E+1
-3.727E-2	1.242E+1	2.971E+1
-3.727E-2	1.264E+1	2.967E+1
-3.565E-2	1.254E+1	2.974E+1
-3.889E-2	1.242E+1	2.990E+1
-4.051E-2	1.246E+1	2.987E+1
-3.727E-2	1.231E+1	2.979E+1
-3.727E-2	1.227E+1	2.985E+1
-3.889E-2	1.248E+1	2.959E+1
-3.565E-2	1.233E+1	2.982E+1
-3.565E-2	1.252E+1	2.971E+1
-3.727E-2	1.247E+1	2.955E+1
-3.889E-2	1.247E+1	2.974E+1
-3.727E-2	1.250E+1	2.972E+1
-3.403E-2	1.242E+1	2.992E+1
-3.727E-2	1.233E+1	2.989E+1
-3.889E-2	1.233E+1	2.984E+1
-4.214E-2	1.227E+1	2.959E+1
-3.565E-2	1.241E+1	2.978E+1
-3.565E-2	1.248E+1	2.978E+1
-4.051E-2	1.244E+1	2.978E+1
-3.889E-2	1.240E+1	2.951E+1
-3.565E-2	1.248E+1	2.974E+1
-3.727E-2	1.240E+1	2.968E+1
-3.889E-2	1.246E+1	2.973E+1
-3.889E-2	1.242E+1	2.986E+1
-3.727E-2	1.245E+1	2.982E+1
-3.727E-2	1.248E+1	2.978E+1
-3.889E-2	1.253E+1	2.982E+1
-3.727E-2	1.260E+1	2.973E+1
-3.565E-2	1.235E+1	2.977E+1
-3.727E-2	1.239E+1	2.958E+1
-3.403E-2	1.249E+1	2.986E+1
-3.889E-2	1.244E+1	2.946E+1
-3.727E-2	1.232E+1	2.988E+1
-3.727E-2	1.260E+1	2.957E+1
-3.565E-2	1.255E+1	2.982E+1
-3.889E-2	1.242E+1	2.970E+1
-3.565E-2	1.242E+1	2.968E+1
-3.403E-2	1.244E+1	2.975E+1
-3.889E-2	1.249E+1	2.979E+1
-3.889E-2	1.247E+1	2.976E+1
-3.727E-2	1.240E+1	2.990E+1
-3.727E-2	1.239E+1	2.967E+1
-4.051E-2	1.241E+1	2.981E+1
-3.727E-2	1.238E+1	2.984E+1
-3.727E-2	1.241E+1	2.980E+1
-3.565E-2	1.248E+1	2.970E+1
-3.727E-2	1.247E+1	2.978E+1
-3.889E-2	1.248E+1	2.981E+1
-3.565E-2	1.242E+1	2.970E+1
-3.565E-2	1.239E+1	2.985E+1
-3.889E-2	1.257E+1	2.971E+1
-4.051E-2	1.249E+1	2.967E+1
-3.727E-2	1.246E+1	2.998E+1
-3.565E-2	1.250E+1	2.964E+1
-4.051E-2	1.250E+1	2.970E+1
-3.889E-2	1.254E+1	2.973E+1
-3.565E-2	1.267E+1	2.967E+1
-3.565E-2	1.222E+1	2.994E+1
-3.727E-2	1.241E+1	2.977E+1
-4.051E-2	1.245E+1	2.983E+1
-3.565E-2	1.233E+1	2.984E+1
-3.727E-2	1.259E+1	2.978E+1
-3.727E-2	1.262E+1	2.978E+1
-3.727E-2	1.238E+1	2.958E+1
-3.727E-2	1.247E+1	2.982E+1
-3.727E-2	1.237E+1	2.973E+1
-3.727E-2	1.246E+1	2.970E+1
-3.889E-2	1.249E+1	2.972E+1
-3.403E-2	1.252E+1	2.970E+1
-3.565E-2	1.240E+1	2.985E+1
-3.727E-2	1.244E+1	2.990E+1
-3.727E-2	1.249E+1	2.966E+1
-3.727E-2	1.235E+1	2.973E+1
-3.240E-2	1.242E+1	2.968E+1
-3.565E-2	1.263E+1	2.976E+1
-4.214E-2	1.256E+1	2.985E+1
-3.565E-2	1.240E+1	2.987E+1
-3.565E-2	1.240E+1	2.973E+1
-3.565E-2	1.233E+1	2.989E+1
-3.727E-2	1.249E+1	2.988E+1
-3.565E-2	1.231E+1	2.982E+1
-3.565E-2	1.243E+1	2.946E+1
-3.889E-2	1.258E+1	2.990E+1
-3.727E-2	1.251E+1	2.986E+1
-3.565E-2	1.252E+1	2.981E+1
-3.727E-2	1.269E+1	2.986E+1
-3.889E-2	1.240E+1	2.995E+1
-4.051E-2	1.249E+1	2.970E+1
-3.889E-2	1.246E+1	2.982E+1
-3.565E-2	1.246E+1	2.959E+1
-3.889E-2	1.251E+1	2.972E+1
-3.565E-2	1.262E+1	2.987E+1
-3.889E-2	1.239E+1	2.995E+1
-4.051E-2	1.241E+1	2.965E+1
-3.727E-2	1.249E+1	2.998E+1
-3.889E-2	1.245E+1	2.990E+1
-3.565E-2	1.244E+1	2.960E+1
-3.727E-2	1.236E+1	2.979E+1
-3.889E-2	1.249E+1	2.952E+1
-3.889E-2	1.255E+1	2.968E+1
-3.889E-2	1.245E+1	2.971E+1
-3.403E-2	1.243E+1	2.974E+1
-3.727E-2	1.247E+1	2.975E+1
-4.051E-2	1.242E+1	2.963E+1
-3.727E-2	1.246E+1	2.978E+1
-3.565E-2	1.233E+1	2.968E+1
-3.727E-2	1.253E+1	2.971E+1
-3.727E-2	1.248E+1	2.980E+1
-3.727E-2	1.246E+1	2.979E+1
-3.403E-2	1.252E+1	2.996E+1
-3.727E-2	1.253E+1	2.998E+1
-4.051E-2	1.240E+1	2.970E+1
-3.889E-2	1.235E+1	2.953E+1
-3.727E-2	1.255E+1	2.968E+1
-3.889E-2	1.257E+1	2.984E+1
-4.051E-2	1.238E+1	2.973E+1
-3.889E-2	1.247E+1	2.962E+1
-3.565E-2	1.240E+1	2.967E+1
-3.889E-2	1.248E+1	2.982E+1
-3.889E-2	1.244E+1	2.955E+1
-3.727E-2	1.242E+1	2.969E+1
-3.727E-2	1.238E+1	2.980E+1
-3.889E-2	1.236E+1	2.969E+1
-3.727E-2	1.248E+1	2.983E+1
-3.727E-2	1.240E+1	2.969E+1
-3.727E-2	1.245E+1	2.961E+1
-3.889E-2	1.238E+1	2.979E+1
-3.727E-2	1.251E+1	2.988E+1
-3.727E-2	1.253E+1	2.997E+1
-4.051E-2	1.244E+1	2.986E+1
-3.727E-2	1.233E+1	2.972E+1
-3.727E-2	1.238E+1	2.955E+1
-3.889E-2	1.251E+1	2.968E+1
-3.727E-2	1.249E+1	2.978E+1
-3.889E-2	1.239E+1	2.959E+1
-3.727E-2	1.254E+1	2.974E+1
-3.565E-2	1.251E+1	2.967E+1
-3.403E-2	1.239E+1	2.988E+1
-3.727E-2	1.252E+1	2.958E+1
-3.889E-2	1.246E+1	2.968E+1
-3.727E-2	1.243E+1	2.981E+1
-3.565E-2	1.256E+1	2.976E+1
-3.727E-2	1.251E+1	2.984E+1
-3.565E-2	1.246E+1	2.968E+1
-3.889E-2	1.243E+1	2.974E+1
-3.565E-2	1.240E+1	2.990E+1
-3.889E-2	1.243E+1	2.962E+1
-3.889E-2	1.240E+1	2.960E+1
-3.727E-2	1.236E+1	2.971E+1
-3.565E-2	1.254E+1	2.992E+1
-4.051E-2	1.246E+1	2.968E+1
-4.214E-2	1.246E+1	2.975E+1
-3.565E-2	1.246E+1	2.968E+1
-3.565E-2	1.251E+1	2.987E+1
-3.565E-2	1.253E+1	2.984E+1
-3.889E-2	1.252E+1	2.956E+1
-3.565E-2	1.228E+1	2.951E+1
-3.403E-2	1.255E+1	3.005E+1
-3.565E-2	1.243E+1	2.981E+1
-3.565E-2	1.239E+1	2.961E+1
-3.727E-2	1.243E+1	2.959E+1
-3.403E-2	1.249E+1	2.973E+1
-4.051E-2	1.246E+1	2.987E+1
-3.727E-2	1.249E+1	2.972E+1
-3.565E-2	1.235E+1	2.974E+1
-3.565E-2	1.238E+1	2.981E+1
-3.889E-2	1.244E+1	2.982E+1
-3.889E-2	1.264E+1	2.976E+1
-3.565E-2	1.232E+1	2.958E+1
-3.727E-2	1.249E+1	2.975E+1
-3.889E-2	1.234E+1	2.970E+1
-3.727E-2	1.245E+1	2.995E+1
-3.565E-2	1.230E+1	2.986E+1
-3.565E-2	1.235E+1	2.980E+1
-3.889E-2	1.221E+1	2.973E+1
-4.051E-2	1.241E+1	2.988E+1
-3.889E-2	1.257E+1	2.973E+1
-3.565E-2	1.256E+1	2.987E+1
-3.565E-2	1.254E+1	2.985E+1
-3.727E-2	1.236E+1	2.966E+1
-3.403E-2	1.245E+1	2.979E+1
-3.565E-2	1.239E+1	2.973E+1
-3.727E-2	1.237E+1	2.981E+1
-3.727E-2	1.228E+1	2.966E+1
-3.403E-2	1.244E+1	2.985E+1
-3.565E-2	1.252E+1	2.978E+1
-3.565E-2	1.247E+1	2.973E+1
-3.565E-2	1.245E+1	2.981E+1
-3.565E-2	1.252E+1	2.984E+1
-3.403E-2	1.242E+1	2.988E+1
-4.051E-2	1.235E+1	2.957E+1
-3.889E-2	1.252E+1	2.966E+1
-3.889E-2	1.246E+1	2.962E+1
-3.727E-2	1.248E+1	2.979E+1
-3.889E-2	1.236E+1	2.979E+1
-3.889E-2	1.247E+1	2.981E+1
-3.565E-2	1.252E+1	2.985E+1
-3.727E-2	1.253E+1	2.956E+1
-3.889E-2	1.242E+1	2.981E+1
-3.727E-2	1.248E+1	2.984E+1
-3.403E-2	1.233E+1	2.960E+1
-3.565E-2	1.235E+1	2.967E+1
-3.889E-2	1.235E+1	2.971E+1
-3.565E-2	1.242E+1	2.966E+1
-3.565E-2	1.237E+1	2.971E+1
-3.565E-2	1.241E+1	2.986E+1
-3.565E-2	1.239E+1	2.997E+1
-3.889E-2	1.253E+1	2.989E+1
-3.727E-2	1.246E+1	2.967E+1
-3.565E-2	1.238E+1	2.964E+1
-3.727E-2	1.245E+1	2.956E+1
-4.051E-2	1.262E+1	2.988E+1
-3.889E-2	1.249E+1	2.953E+1
-3.240E-2	1.256E+1	2.952E+1
-3.889E-2	1.239E+1	2.977E+1
-3.889E-2	1.241E+1	2.977E+1
-3.565E-2	1.251E+1	2.982E+1
-3.565E-2	1.244E+1	2.970E+1
-3.889E-2	1.240E+1	2.976E+1
-4.051E-2	1.243E+1	2.984E+1
-3.565E-2	1.248E+1	2.967E+1
-3.565E-2	1.238E+1	2.968E+1
-3.727E-2	1.253E+1	2.990E+1
-3.727E-2	1.246E+1	2.968E+1
-3.727E-2	1.235E+1	2.979E+1
-3.727E-2	1.242E+1	2.964E+1
-3.727E-2	1.242E+1	2.991E+1
-3.727E-2	1.234E+1	2.969E+1
-3.727E-2	1.254E+1	2.978E+1
-3.565E-2	1.243E+1	2.984E+1
-3.565E-2	1.241E+1	2.984E+1
-3.889E-2	1.244E+1	2.981E+1
-3.889E-2	1.241E+1	2.981E+1
-3.565E-2	1.248E+1	2.980E+1
-3.727E-2	1.245E+1	2.992E+1
-3.889E-2	1.248E+1	2.944E+1
-3.403E-2	1.246E+1	2.968E+1
-3.565E-2	1.232E+1	2.974E+1
-3.727E-2	1.244E+1	2.992E+1
-3.565E-2	1.259E+1	2.954E+1
-3.727E-2	1.239E+1	2.963E+1
-3.727E-2	1.241E+1	2.993E+1
-3.403E-2	1.254E+1	2.976E+1
-3.727E-2	1.243E+1	2.982E+1
-3.403E-2	1.248E+1	2.982E+1
-3.727E-2	1.246E+1	2.979E+1
-3.727E-2	1.248E+1	2.970E+1
-3.889E-2	1.249E+1	2.964E+1
-3.565E-2	1.235E+1	2.984E+1
-3.727E-2	1.236E+1	2.951E+1
-3.565E-2	1.251E+1	2.985E+1
-3.889E-2	1.239E+1	2.974E+1
-3.727E-2	1.249E+1	2.983E+1
-3.403E-2	1.250E+1	2.957E+1
-3.889E-2	1.252E+1	2.973E+1
-3.565E-2	1.243E+1	2.951E+1
-3.240E-2	1.255E+1	2.987E+1
-3.565E-2	1.256E+1	2.968E+1
-4.051E-2	1.250E+1	2.971E+1
-3.889E-2	1.251E+1	2.976E+1
-3.727E-2	1.254E+1	2.992E+1
-3.565E-2	1.256E+1	2.976E+1
-3.727E-2	1.236E+1	3.005E+1
-3.565E-2	1.251E+1	2.964E+1
-3.403E-2	1.248E+1	2.990E+1
-3.727E-2	1.245E+1	2.971E+1
-3.889E-2	1.240E+1	2.970E+1
-3.565E-2	1.250E+1	2.972E+1
-3.240E-2	1.252E+1	2.981E+1
-3.240E-2	1.242E+1	2.979E+1
-3.565E-2	1.250E+1	2.970E+1
-3.403E-2	1.244E+1	2.949E+1
-3.565E-2	1.250E+1	2.990E+1
-3.240E-2	1.241E+1	2.978E+1
-3.565E-2	1.260E+1	2.978E+1
-3.565E-2	1.255E+1	2.955E+1
-3.565E-2	1.248E+1	2.974E+1
-3.565E-2	1.239E+1	2.976E+1
-3.889E-2	1.252E+1	2.964E+1
-3.889E-2	1.247E+1	2.960E+1
-3.403E-2	1.236E+1	2.984E+1
-3.403E-2	1.245E+1	2.993E+1
-3.727E-2	1.258E+1	2.990E+1
-3.889E-2	1.253E+1	2.947E+1
-3.565E-2	1.256E+1	2.962E+1
-3.565E-2	1.242E+1	2.962E+1
-3.727E-2	1.240E+1	2.963E+1
-3.727E-2	1.246E+1	2.994E+1
-3.727E-2	1.223E+1	2.991E+1
-3.889E-2	1.227E+1	2.978E+1
-3.889E-2	1.232E+1	2.977E+1
-3.727E-2	1.237E+1	2.987E+1
-3.403E-2	1.253E+1	2.960E+1
-3.565E-2	1.241E+1	2.965E+1
-3.727E-2	1.247E+1	2.988E+1
-3.889E-2	1.247E+1	2.983E+1
-3.240E-2	1.247E+1	2.978E+1
-3.403E-2	1.247E+1	2.952E+1
-3.565E-2	1.242E+1	2.980E+1
-4.051E-2	1.251E+1	2.953E+1
-3.240E-2	1.248E+1	2.978E+1
-3.727E-2	1.253E+1	2.992E+1
-3.727E-2	1.243E+1	2.951E+1
-3.565E-2	1.254E+1	2.979E+1
-3.565E-2	1.262E+1	2.961E+1
-3.727E-2	1.246E+1	2.980E+1
-3.565E-2	1.251E+1	2.977E+1
-3.727E-2	1.245E+1	2.952E+1
-3.565E-2	1.249E+1	2.967E+1
-3.727E-2	1.253E+1	2.973E+1
-3.727E-2	1.245E+1	2.990E+1
-3.727E-2	1.240E+1	2.983E+1
-3.565E-2	1.255E+1	2.980E+1
-3.403E-2	1.239E+1	2.982E+1
-3.565E-2	1.238E+1	2.981E+1
-3.727E-2	1.234E+1	2.951E+1
-3.403E-2	1.232E+1	2.982E+1
-3.403E-2	1.246E+1	2.978E+1
-3.727E-2	1.242E+1	3.000E+1
-3.889E-2	1.240E+1	2.977E+1
-3.565E-2	1.249E+1	2.992E+1
-3.403E-2	1.251E+1	2.973E+1
-3.240E-2	1.251E+1	2.980E+1
-3.565E-2	1.235E+1	2.958E+1
-3.727E-2	1.241E+1	2.968E+1
-3.240E-2	1.242E+1	2.965E+1
-3.727E-2	1.236E+1	2.978E+1
-3.727E-2	1.235E+1	2.986E+1
-3.403E-2	1.236E+1	2.968E+1
-3.565E-2	1.229E+1	2.982E+1
-3.727E-2	1.252E+1	2.969E+1
-3.889E-2	1.249E+1	2.980E+1
-3.565E-2	1.239E+1	2.970E+1
-3.565E-2	1.245E+1	2.959E+1
-3.565E-2	1.252E+1	2.955E+1
-3.889E-2	1.255E+1	2.963E+1
-3.403E-2	1.243E+1	2.963E+1
-3.565E-2	1.234E+1	2.975E+1
-3.565E-2	1.240E+1	2.962E+1
-3.889E-2	1.243E+1	2.966E+1
-3.403E-2	1.255E+1	2.975E+1
-3.565E-2	1.258E+1	2.985E+1
-3.889E-2	1.254E+1	2.997E+1
-3.727E-2	1.249E+1	2.982E+1
-3.403E-2	1.241E+1	2.973E+1
-3.565E-2	1.260E+1	2.970E+1
-3.727E-2	1.238E+1	2.967E+1
-3.727E-2	1.233E+1	2.990E+1
-3.403E-2	1.251E+1	2.975E+1
-3.403E-2	1.241E+1	3.002E+1
-3.727E-2	1.236E+1	3.003E+1
-3.889E-2	1.256E+1	2.950E+1
-3.565E-2	1.247E+1	2.968E+1
-3.565E-2	1.247E+1	2.988E+1
-3.403E-2	1.251E+1	2.958E+1
-3.727E-2	1.261E+1	2.965E+1
-3.565E-2	1.245E+1	2.988E+1
-3.565E-2	1.257E+1	2.972E+1
-3.889E-2	1.243E+1	2.997E+1
-3.889E-2	1.251E+1	2.979E+1
-3.240E-2	1.243E+1	2.966E+1
-3.565E-2	1.265E+1	2.978E+1
-3.727E-2	1.237E+1	2.967E+1
-3.727E-2	1.237E+1	2.958E+1
-3.565E-2	1.226E+1	2.982E+1
-3.727E-2	1.256E+1	2.999E+1
-3.727E-2	1.257E+1	2.965E+1
-3.727E-2	1.243E+1	2.989E+1
-3.565E-2	1.252E+1	2.979E+1
-3.565E-2	1.235E+1	2.982E+1
-3.889E-2	1.249E+1	2.997E+1
-3.889E-2	1.250E+1	3.000E+1
-3.403E-2	1.243E+1	2.970E+1
-3.565E-2	1.239E+1	2.964E+1
-3.889E-2	1.245E+1	2.999E+1
-3.727E-2	1.252E+1	2.969E+1
-3.403E-2	1.241E+1	2.977E+1
-3.727E-2	1.253E+1	2.968E+1
-3.565E-2	1.235E+1	2.981E+1
-3.565E-2	1.264E+1	2.980E+1
-3.565E-2	1.239E+1	2.967E+1
-3.727E-2	1.249E+1	2.990E+1
-3.727E-2	1.234E+1	2.974E+1
-3.727E-2	1.262E+1	2.993E+1
-3.403E-2	1.233E+1	2.982E+1
-3.240E-2	1.247E+1	2.968E+1
-3.403E-2	1.249E+1	2.959E+1
-4.051E-2	1.256E+1	2.956E+1
-3.727E-2	1.262E+1	2.959E+1
-3.403E-2	1.252E+1	2.979E+1
-3.403E-2	1.241E+1	2.982E+1
-3.565E-2	1.248E+1	2.971E+1
-3.240E-2	1.249E+1	2.987E+1
-3.727E-2	1.245E+1	2.986E+1
-3.565E-2	1.244E+1	2.985E+1
-3.565E-2	1.240E+1	2.985E+1
-3.565E-2	1.267E+1	2.962E+1
-3.403E-2	1.260E+1	2.995E+1
-3.565E-2	1.229E+1	2.962E+1
-3.889E-2	1.245E+1	2.970E+1
-3.403E-2	1.247E+1	2.972E+1
-3.565E-2	1.246E+1	2.999E+1
-3.727E-2	1.251E+1	2.985E+1
-3.889E-2	1.248E+1	2.966E+1
-3.403E-2	1.264E+1	2.987E+1
-3.565E-2	1.256E+1	2.981E+1
-3.727E-2	1.254E+1	2.960E+1
-3.565E-2	1.235E+1	2.967E+1
-3.403E-2	1.234E+1	2.965E+1
-3.240E-2	1.239E+1	2.987E+1
-3.565E-2	1.247E+1	2.975E+1
-3.240E-2	1.239E+1	2.982E+1
-3.565E-2	1.254E+1	2.979E+1
-3.727E-2	1.245E+1	2.947E+1
-3.565E-2	1.247E+1	2.965E+1
-3.565E-2	1.240E+1	2.945E+1
-3.403E-2	1.249E+1	2.982E+1
-3.078E-2	1.237E+1	2.982E+1
-3.403E-2	1.228E+1	2.959E+1
-3.403E-2	1.252E+1	2.980E+1
-3.403E-2	1.241E+1	2.965E+1
-3.889E-2	1.233E+1	2.967E+1
-3.565E-2	1.237E+1	2.970E+1
-3.565E-2	1.248E+1	2.991E+1
-3.403E-2	1.243E+1	2.967E+1
-3.403E-2	1.252E+1	2.965E+1
-3.403E-2	1.249E+1	2.977E+1
-3.727E-2	1.236E+1	2.974E+1
-3.403E-2	1.244E+1	2.965E+1
-3.078E-2	1.251E+1	2.970E+1
-3.727E-2	1.249E+1	2.986E+1
-3.727E-2	1.254E+1	2.963E+1
-3.240E-2	1.248E+1	2.994E+1
-3.240E-2	1.253E+1	2.976E+1
-3.727E-2	1.240E+1	2.989E+1
-3.889E-2	1.240E+1	2.960E+1
-3.240E-2	1.249E+1	2.968E+1
-3.403E-2	1.249E+1	2.976E+1
-3.403E-2	1.260E+1	2.991E+1
-3.727E-2	1.245E+1	2.962E+1
-3.403E-2	1.237E+1	2.965E+1
-3.403E-2	1.238E+1	2.954E+1
-3.403E-2	1.243E+1	2.963E+1
-3.565E-2	1.245E+1	2.977E+1
-3.403E-2	1.257E+1	2.990E+1
-3.565E-2	1.236E+1	2.981E+1
-3.727E-2	1.248E+1	2.980E+1
-3.565E-2	1.240E+1	2.977E+1
-3.565E-2	1.255E+1	2.979E+1
-3.565E-2	1.242E+1	2.991E+1
-3.565E-2	1.251E+1	3.002E+1
-3.403E-2	1.255E+1	2.991E+1
-3.403E-2	1.257E+1	2.980E+1
-3.403E-2	1.256E+1	2.982E+1
-3.403E-2	1.249E+1	2.982E+1
-3.889E-2	1.244E+1	2.981E+1
-3.403E-2	1.252E+1	2.960E+1
-3.403E-2	1.260E+1	2.976E+1
-3.565E-2	1.256E+1	2.985E+1
-3.727E-2	1.252E+1	2.982E+1
-3.240E-2	1.258E+1	2.946E+1
-3.240E-2	1.239E+1	2.980E+1
-3.565E-2	1.246E+1	2.980E+1
-3.727E-2	1.239E+1	2.976E+1
-3.565E-2	1.248E+1	2.972E+1
-3.403E-2	1.249E+1	2.977E+1
-3.727E-2	1.244E+1	2.946E+1
-3.727E-2	1.253E+1	2.960E+1
-3.565E-2	1.247E+1	2.985E+1
-3.403E-2	1.252E+1	2.967E+1
-3.727E-2	1.235E+1	2.965E+1
-3.889E-2	1.249E+1	2.972E+1
-3.565E-2	1.254E+1	2.997E+1
-3.565E-2	1.258E+1	2.970E+1
-3.403E-2	1.254E+1	2.990E+1
-3.565E-2	1.252E+1	2.957E+1
-3.565E-2	1.260E+1	2.977E+1
-3.403E-2	1.234E+1	2.949E+1
-3.727E-2	1.246E+1	2.976E+1
-3.727E-2	1.236E+1	2.979E+1
-3.565E-2	1.235E+1	2.993E+1
-3.240E-2	1.250E+1	2.971E+1
-3.565E-2	1.256E+1	3.001E+1
-3.403E-2	1.244E+1	2.967E+1
-3.240E-2	1.241E+1	2.969E+1
-3.403E-2	1.242E+1	2.973E+1
-3.240E-2	1.262E+1	2.976E+1
-3.403E-2	1.240E+1	2.982E+1
-3.403E-2	1.254E+1	2.981E+1
-3.403E-2	1.250E+1	2.986E+1
-3.727E-2	1.242E+1	2.990E+1
-3.565E-2	1.251E+1	2.966E+1
-3.565E-2	1.236E+1	2.947E+1
-3.565E-2	1.260E+1	2.967E+1
-3.565E-2	1.255E+1	2.989E+1
-3.727E-2	1.252E+1	2.969E+1
-3.565E-2	1.238E+1	2.981E+1
-3.565E-2	1.247E+1	2.974E+1
-3.565E-2	1.259E+1	2.952E+1
-3.565E-2	1.249E+1	2.977E+1
-3.078E-2	1.241E+1	2.970E+1
-3.403E-2	1.244E+1	2.974E+1
-3.727E-2	1.248E+1	2.971E+1
-3.727E-2	1.248E+1	2.968E+1
-3.565E-2	1.238E+1	2.975E+1
-3.727E-2	1.255E+1	2.953E+1
-3.565E-2	1.247E+1	2.988E+1
-3.565E-2	1.247E+1	2.979E+1
-3.403E-2	1.250E+1	2.963E+1
-3.078E-2	1.234E+1	2.964E+1
-3.727E-2	1.241E+1	2.986E+1
-3.727E-2	1.244E+1	2.991E+1
-3.565E-2	1.263E+1	2.988E+1
-3.565E-2	1.237E+1	2.968E+1
-3.240E-2	1.244E+1	2.973E+1
-3.727E-2	1.249E+1	2.969E+1
-3.403E-2	1.238E+1	2.959E+1
-3.403E-2	1.251E+1	2.991E+1
-3.403E-2	1.241E+1	2.986E+1
-3.403E-2	1.256E+1	2.994E+1
-3.403E-2	1.250E+1	2.975E+1
-3.240E-2	1.252E+1	2.984E+1
-3.403E-2	1.241E+1	2.970E+1
-3.403E-2	1.242E+1	2.992E+1
-3.240E-2	1.251E+1	2.985E+1
-3.403E-2	1.256E+1	2.983E+1
-3.565E-2	1.237E+1	2.973E+1
-3.727E-2	1.247E+1	2.985E+1
-3.240E-2	1.252E+1	2.964E+1
-3.565E-2	1.241E+1	2.987E+1
-3.727E-2	1.244E+1	2.968E+1
-3.727E-2	1.246E+1	2.976E+1
-3.565E-2	1.232E+1	2.969E+1
-3.240E-2	1.247E+1	2.955E+1
-3.565E-2	1.255E+1	2.969E+1
-3.565E-2	1.235E+1	2.987E+1
-3.565E-2	1.240E+1	2.960E+1
-3.565E-2	1.257E+1	2.986E+1
-3.727E-2	1.248E+1	2.973E+1
-3.565E-2	1.233E+1	2.988E+1
-3.565E-2	1.242E+1	2.962E+1
-3.078E-2	1.252E+1	2.963E+1
-3.403E-2	1.239E+1	2.978E+1
-3.727E-2	1.252E+1	2.988E+1
-3.403E-2	1.236E+1	2.990E+1
-3.403E-2	1.242E+1	2.967E+1
-3.565E-2	1.250E+1	2.982E+1
-3.727E-2	1.251E+1	2.980E+1
-3.727E-2	1.254E+1	2.968E+1
-3.078E-2	1.245E+1	2.972E+1
-3.565E-2	1.257E+1	2.983E+1
-3.565E-2	1.246E+1	2.996E+1
-3.240E-2	1.250E+1	2.980E+1
-3.403E-2	1.250E+1	2.997E+1
-3.727E-2	1.232E+1	2.981E+1
-3.727E-2	1.240E+1	2.974E+1
-3.403E-2	1.253E+1	2.998E+1
-3.240E-2	1.237E+1	3.006E+1
-3.240E-2	1.248E+1	2.968E+1
-3.889E-2	1.256E+1	2.987E+1
-3.403E-2	1.249E+1	2.994E+1
-3.403E-2	1.245E+1	2.981E+1
-3.727E-2	1.239E+1	2.990E+1
-3.403E-2	1.238E+1	2.974E+1
-3.403E-2	1.233E+1	2.979E+1
-3.240E-2	1.247E+1	2.973E+1
-3.403E-2	1.239E+1	2.968E+1
-3.403E-2	1.253E+1	2.989E+1
-3.240E-2	1.240E+1	2.981E+1
-3.403E-2	1.253E+1	2.984E+1
-3.403E-2	1.249E+1	2.975E+1
-3.565E-2	1.241E+1	2.984E+1
-3.403E-2	1.258E+1	2.973E+1
-3.403E-2	1.243E+1	2.966E+1
-3.565E-2	1.243E+1	2.973E+1
-3.565E-2	1.242E+1	2.960E+1
-3.240E-2	1.240E+1	2.982E+1
-3.240E-2	1.247E+1	2.978E+1
-3.727E-2	1.241E+1	2.987E+1
-3.565E-2	1.250E+1	2.979E+1
-3.240E-2	1.254E+1	2.969E+1
-3.240E-2	1.249E+1	2.997E+1
-3.727E-2	1.256E+1	2.964E+1
-3.565E-2	1.239E+1	2.973E+1
-3.403E-2	1.235E+1	2.969E+1
-3.565E-2	1.248E+1	2.971E+1
-3.565E-2	1.239E+1	2.963E+1
-3.565E-2	1.240E+1	2.967E+1
-3.565E-2	1.247E+1	2.988E+1
-3.240E-2	1.249E+1	2.961E+1
-3.240E-2	1.242E+1	2.973E+1
-3.727E-2	1.248E+1	2.999E+1
-3.565E-2	1.251E+1	2.984E+1
-3.565E-2	1.257E+1	2.991E+1
-3.727E-2	1.237E+1	3.018E+1
-3.565E-2	1.245E+1	2.982E+1
-3.565E-2	1.237E+1	2.974E+1
-3.565E-2	1.248E+1	2.976E+1
-3.403E-2	1.252E+1	2.974E+1
-3.403E-2	1.247E+1	2.964E+1
-3.403E-2	1.244E+1	2.994E+1
-3.565E-2	1.248E+1	2.995E+1
-3.403E-2	1.247E+1	2.976E+1
-3.727E-2	1.263E+1	2.979E+1
-3.565E-2	1.242E+1	2.985E+1
-3.565E-2	1.245E+1	2.962E+1
-3.403E-2	1.240E+1	2.996E+1
-3.565E-2	1.247E+1	2.966E+1
-3.078E-2	1.254E+1	2.984E+1
-3.403E-2	1.251E+1	2.974E+1
-3.240E-2	1.245E+1	2.986E+1
-3.565E-2	1.238E+1	2.981E+1
-3.403E-2	1.255E+1	2.970E+1
-3.727E-2	1.262E+1	2.973E+1
-3.403E-2	1.255E+1	3.000E+1
-3.565E-2	1.232E+1	2.991E+1
-3.240E-2	1.251E+1	2.999E+1
-3.565E-2	1.244E+1	2.974E+1
-3.565E-2	1.255E+1	2.975E+1
-3.565E-2	1.245E+1	2.970E+1
-3.403E-2	1.248E+1	2.961E+1
-3.403E-2	1.245E+1	2.990E+1
-3.565E-2	1.240E+1	2.961E+1
-3.403E-2	1.269E+1	2.985E+1
-3.240E-2	1.251E+1	2.952E+1
-3.403E-2	1.237E+1	2.972E+1
-3.565E-2	1.244E+1	2.998E+1
-3.240E-2	1.245E+1	2.986E+1
-3.403E-2	1.245E+1	2.989E+1
-3.240E-2	1.250E+1	2.973E+1
-3.727E-2	1.244E+1	2.973E+1
-3.565E-2	1.255E+1	2.977E+1
-3.403E-2	1.252E+1	3.002E+1
-3.565E-2	1.248E+1	2.994E+1
-3.565E-2	1.263E+1	2.960E+1
-3.565E-2	1.247E+1	2.965E+1
-3.565E-2	1.247E+1	2.989E+1
-3.403E-2	1.253E+1	2.973E+1
-3.403E-2	1.242E+1	2.967E+1
-3.240E-2	1.243E+1	2.973E+1
-3.727E-2	1.249E+1	2.963E+1
-3.565E-2	1.252E+1	2.970E+1
-3.565E-2	1.236E+1	2.982E+1
-3.403E-2	1.252E+1	2.962E+1
-3.403E-2	1.255E+1	2.977E+1
-3.403E-2	1.242E+1	2.982E+1
-3.565E-2	1.243E+1	2.976E+1
-3.889E-2	1.258E+1	2.972E+1
-3.403E-2	1.244E+1	2.996E+1
-3.403E-2	1.249E+1	2.977E+1
-3.403E-2	1.240E+1	2.973E+1
-3.565E-2	1.243E+1	2.986E+1
-3.240E-2	1.245E+1	2.982E+1
-3.403E-2	1.243E+1	2.980E+1
-3.403E-2	1.250E+1	2.982E+1
-3.403E-2	1.235E+1	2.967E+1
-3.403E-2	1.244E+1	2.991E+1
-3.240E-2	1.250E+1	2.983E+1
-3.727E-2	1.247E+1	3.001E+1
-3.403E-2	1.254E+1	2.981E+1
-3.240E-2	1.246E+1	2.969E+1
-3.078E-2	1.256E+1	2.975E+1
-3.727E-2	1.254E+1	2.992E+1
-3.403E-2	1.239E+1	2.980E+1
-3.240E-2	1.245E+1	2.974E+1
-3.565E-2	1.246E+1	3.002E+1
-3.727E-2	1.245E+1	3.021E+1
-3.565E-2	1.239E+1	2.988E+1
-3.078E-2	1.244E+1	2.983E+1
-3.565E-2	1.256E+1	2.951E+1
-3.078E-2	1.253E+1	3.004E+1
-3.403E-2	1.238E+1	2.974E+1
-3.240E-2	1.251E+1	2.956E+1
-3.403E-2	1.244E+1	3.014E+1
-3.565E-2	1.246E+1	2.975E+1
-3.565E-2	1.255E+1	2.976E+1
-3.240E-2	1.262E+1	2.980E+1
-3.565E-2	1.236E+1	2.999E+1
-3.565E-2	1.244E+1	2.981E+1
-3.403E-2	1.252E+1	2.981E+1
-3.403E-2	1.245E+1	3.013E+1
-3.403E-2	1.244E+1	2.975E+1
-3.727E-2	1.244E+1	2.963E+1
-3.240E-2	1.250E+1	2.974E+1
-3.403E-2	1.253E+1	2.989E+1
-3.403E-2	1.261E+1	2.990E+1
-3.403E-2	1.261E+1	2.977E+1
-3.403E-2	1.250E+1	2.973E+1
-3.565E-2	1.259E+1	2.973E+1
-3.240E-2	1.241E+1	2.987E+1
-3.565E-2	1.245E+1	2.982E+1
-3.403E-2	1.242E+1	2.980E+1
-3.240E-2	1.242E+1	2.980E+1
-3.403E-2	1.259E+1	2.981E+1
-3.565E-2	1.247E+1	2.958E+1
-3.565E-2	1.236E+1	2.970E+1
-3.565E-2	1.252E+1	2.985E+1
-3.403E-2	1.262E+1	2.988E+1
-3.403E-2	1.256E+1	2.977E+1
-3.403E-2	1.251E+1	2.982E+1
-3.078E-2	1.252E+1	2.977E+1
-3.078E-2	1.242E+1	2.988E+1
-3.565E-2	1.260E+1	2.995E+1
-3.727E-2	1.252E+1	2.965E+1
-3.403E-2	1.237E+1	2.956E+1
-3.403E-2	1.254E+1	2.962E+1
-3.403E-2	1.254E+1	2.982E+1
-3.403E-2	1.234E+1	2.970E+1
-3.240E-2	1.250E+1	2.977E+1
-3.403E-2	1.247E+1	2.969E+1
-3.565E-2	1.256E+1	2.994E+1
-3.403E-2	1.261E+1	2.966E+1
-3.403E-2	1.249E+1	2.969E+1
-3.403E-2	1.243E+1	2.969E+1
-3.240E-2	1.241E+1	2.973E+1
-3.565E-2	1.247E+1	2.973E+1
-3.240E-2	1.256E+1	2.970E+1
-3.403E-2	1.252E+1	2.978E+1
-3.565E-2	1.255E+1	2.994E+1
-3.565E-2	1.244E+1	2.974E+1
-3.403E-2	1.253E+1	2.981E+1
-3.403E-2	1.246E+1	2.967E+1
-3.727E-2	1.251E+1	2.964E+1
-3.403E-2	1.241E+1	2.970E+1
-3.727E-2	1.251E+1	2.995E+1
-3.403E-2	1.245E+1	2.983E+1
-3.565E-2	1.249E+1	2.971E+1
-3.403E-2	1.247E+1	2.975E+1
-3.565E-2	1.255E+1	2.977E+1
-3.240E-2	1.241E+1	2.987E+1
-3.240E-2	1.246E+1	2.967E+1
-3.240E-2	1.245E+1	2.973E+1
-3.240E-2	1.254E+1	2.984E+1
-3.240E-2	1.259E+1	2.991E+1
-3.565E-2	1.246E+1	2.973E+1
-3.565E-2	1.257E+1	2.984E+1
-3.403E-2	1.241E+1	2.983E+1
-3.078E-2	1.253E+1	3.013E+1
-3.403E-2	1.259E+1	2.978E+1
-3.403E-2	1.259E+1	2.981E+1
-3.240E-2	1.252E+1	2.971E+1
-3.403E-2	1.254E+1	2.985E+1
-3.727E-2	1.250E+1	2.984E+1
-3.727E-2	1.237E+1	2.974E+1
-3.240E-2	1.245E+1	2.968E+1
-3.403E-2	1.248E+1	2.975E+1
-3.565E-2	1.254E+1	2.968E+1
-3.403E-2	1.249E+1	2.965E+1
-3.565E-2	1.236E+1	2.973E+1
-3.403E-2	1.254E+1	2.979E+1
-3.889E-2	1.253E+1	2.982E+1
-3.403E-2	1.256E+1	2.980E+1
-3.240E-2	1.255E+1	3.011E+1
-3.240E-2	1.242E+1	2.974E+1
-3.565E-2	1.255E+1	2.999E+1
-3.565E-2	1.248E+1	2.996E+1
-2.916E-2	1.243E+1	2.994E+1
-3.403E-2	1.240E+1	2.992E+1
-3.727E-2	1.245E+1	2.980E+1
-3.565E-2	1.265E+1	2.968E+1
-3.240E-2	1.242E+1	3.004E+1
-3.078E-2	1.249E+1	2.990E+1
-3.727E-2	1.248E+1	2.976E+1
-3.403E-2	1.242E+1	2.958E+1
-3.240E-2	1.246E+1	3.001E+1
-3.240E-2	1.262E+1	2.984E+1
-3.403E-2	1.245E+1	2.981E+1
-2.916E-2	1.254E+1	2.968E+1
-3.240E-2	1.245E+1	2.963E+1
-3.240E-2	1.247E+1	2.970E+1
-3.565E-2	1.240E+1	2.978E+1
-3.240E-2	1.239E+1	2.958E+1
-3.240E-2	1.252E+1	2.967E+1
-3.240E-2	1.256E+1	2.972E+1
-3.403E-2	1.255E+1	2.968E+1
-3.403E-2	1.243E+1	2.995E+1
-3.078E-2	1.252E+1	3.007E+1
-3.240E-2	1.254E+1	2.961E+1
-3.565E-2	1.259E+1	2.974E+1
-3.403E-2	1.251E+1	2.975E+1
-3.403E-2	1.251E+1	2.965E+1
-3.403E-2	1.255E+1	2.982E+1
-3.403E-2	1.255E+1	2.986E+1
-3.403E-2	1.252E+1	2.980E+1
-3.403E-2	1.237E+1	2.981E+1
-3.403E-2	1.235E+1	2.993E+1
-3.565E-2	1.256E+1	2.999E+1
-3.240E-2	1.251E+1	2.966E+1
-3.078E-2	1.236E+1	2.983E+1
-3.240E-2	1.255E+1	2.961E+1
-3.565E-2	1.243E+1	2.985E+1
-3.403E-2	1.241E+1	2.985E+1
-3.565E-2	1.256E+1	2.992E+1
-3.403E-2	1.246E+1	2.958E+1
-3.565E-2	1.252E+1	2.997E+1
-3.403E-2	1.255E+1	2.985E+1
-3.403E-2	1.260E+1	2.996E+1
-3.240E-2	1.253E+1	2.990E+1
-3.565E-2	1.250E+1	2.964E+1
-3.403E-2	1.239E+1	2.984E+1
-2.916E-2	1.252E+1	2.978E+1
-3.403E-2	1.230E+1	2.975E+1
-3.565E-2	1.248E+1	2.972E+1
-3.240E-2	1.237E+1	2.968E+1
-3.240E-2	1.250E+1	2.989E+1
-3.240E-2	1.244E+1	2.968E+1
-3.240E-2	1.263E+1	2.985E+1
-3.727E-2	1.254E+1	2.951E+1
-3.240E-2	1.250E+1	2.982E+1
-3.565E-2	1.251E+1	2.965E+1
-3.403E-2	1.253E+1	2.978E+1
-3.727E-2	1.244E+1	2.959E+1
-3.565E-2	1.239E+1	2.966E+1
-3.403E-2	1.244E+1	2.984E+1
-3.240E-2	1.238E+1	2.990E+1
-3.565E-2	1.254E+1	2.970E+1
-3.403E-2	1.260E+1	2.972E+1
-3.240E-2	1.249E+1	2.974E+1
-3.727E-2	1.253E+1	2.978E+1
-3.403E-2	1.244E+1	2.962E+1
-3.403E-2	1.266E+1	2.992E+1
-3.403E-2	1.251E+1	2.965E+1
-3.403E-2	1.241E+1	2.987E+1
-3.565E-2	1.256E+1	2.967E+1
-3.240E-2	1.252E+1	2.988E+1
-3.240E-2	1.244E+1	3.001E+1
-3.727E-2	1.245E+1	3.002E+1
-3.403E-2	1.246E+1	2.968E+1
-3.240E-2	1.252E+1	2.974E+1
-3.403E-2	1.242E+1	2.978E+1
-3.727E-2	1.264E+1	3.000E+1
-3.403E-2	1.249E+1	2.969E+1
-3.240E-2	1.242E+1	2.973E+1
-3.403E-2	1.260E+1	2.970E+1
-3.565E-2	1.243E+1	2.968E+1
-3.240E-2	1.254E+1	3.001E+1
-3.403E-2	1.247E+1	2.975E+1
-3.403E-2	1.240E+1	2.984E+1
-3.240E-2	1.241E+1	3.004E+1
-3.565E-2	1.254E+1	2.996E+1
-3.565E-2	1.252E+1	2.971E+1
-3.403E-2	1.244E+1	2.973E+1
-3.565E-2	1.252E+1	2.977E+1
-3.727E-2	1.253E+1	2.999E+1
-3.240E-2	1.251E+1	2.980E+1
-3.403E-2	1.252E+1	2.993E+1
-3.403E-2	1.263E+1	2.981E+1
-3.565E-2	1.249E+1	2.972E+1
-3.240E-2	1.252E+1	2.978E+1
-3.565E-2	1.238E+1	2.979E+1
-3.403E-2	1.248E+1	2.985E+1
-3.403E-2	1.243E+1	2.984E+1
-3.240E-2	1.244E+1	2.983E+1
-3.403E-2	1.246E+1	2.987E+1
-3.403E-2	1.245E+1	2.978E+1
-3.403E-2	1.254E+1	2.967E+1
-3.240E-2	1.249E+1	2.966E+1
-3.403E-2	1.246E+1	2.986E+1
-3.403E-2	1.244E+1	2.968E+1
-3.403E-2	1.238E+1	2.986E+1
-3.403E-2	1.245E+1	3.000E+1
-3.403E-2	1.240E+1	2.982E+1
-3.403E-2	1.249E+1	2.971E+1
-3.565E-2	1.241E+1	2.962E+1
-3.240E-2	1.254E+1	2.996E+1
-3.240E-2	1.269E+1	2.974E+1
-3.565E-2	1.257E+1	2.998E+1
-3.565E-2	1.240E+1	2.975E+1
-3.078E-2	1.236E+1	2.968E+1
-2.754E-2	1.256E+1	2.958E+1
-3.727E-2	1.249E+1	2.970E+1
-3.403E-2	1.252E+1	2.952E+1
-3.403E-2	1.237E+1	2.972E+1
-3.403E-2	1.240E+1	2.982E+1
-3.240E-2	1.260E+1	2.978E+1
-3.403E-2	1.245E+1	2.973E+1
-3.403E-2	1.257E+1	2.991E+1
-3.240E-2	1.253E+1	2.978E+1
-3.565E-2	1.240E+1	2.977E+1
-3.565E-2	1.246E+1	3.005E+1
-3.240E-2	1.244E+1	2.968E+1
-3.078E-2	1.249E+1	2.977E+1
-3.403E-2	1.261E+1	2.976E+1
-3.240E-2	1.243E+1	2.997E+1
-3.078E-2	1.253E+1	2.962E+1
-3.403E-2	1.253E+1	2.985E+1
-3.565E-2	1.239E+1	2.978E+1
-3.565E-2	1.254E+1	2.982E+1
-3.240E-2	1.247E+1	2.996E+1
-3.403E-2	1.261E+1	2.971E+1
-3.403E-2	1.236E+1	2.974E+1
-3.403E-2	1.255E+1	2.995E+1
-3.240E-2	1.250E+1	2.966E+1
-3.403E-2	1.237E+1	2.973E+1
-3.240E-2	1.238E+1	2.983E+1
-3.403E-2	1.250E+1	2.983E+1
-3.403E-2	1.234E+1	2.990E+1
-3.403E-2	1.247E+1	2.980E+1
-3.403E-2	1.249E+1	2.962E+1
-3.565E-2	1.252E+1	2.971E+1
-3.403E-2	1.239E+1	2.975E+1
-3.240E-2	1.260E+1	2.998E+1
-3.565E-2	1.249E+1	2.988E+1
-3.403E-2	1.254E+1	2.975E+1
-3.078E-2	1.255E+1	2.986E+1
-3.078E-2	1.256E+1	2.980E+1
-3.727E-2	1.231E+1	2.960E+1
-3.403E-2	1.250E+1	2.968E+1
-3.565E-2	1.245E+1	2.970E+1
-3.403E-2	1.248E+1	2.995E+1
-3.240E-2	1.253E+1	2.965E+1
-3.403E-2	1.242E+1	2.976E+1
-2.916E-2	1.240E+1	2.953E+1
-3.240E-2	1.247E+1	2.986E+1
-3.403E-2	1.244E+1	2.988E+1
-3.403E-2	1.258E+1	2.978E+1
-3.403E-2	1.250E+1	2.957E+1
-3.403E-2	1.240E+1	2.980E+1
-3.403E-2	1.255E+1	2.976E+1
-3.565E-2	1.256E+1	2.980E+1
-3.240E-2	1.235E+1	2.967E+1
-3.240E-2	1.250E+1	2.981E+1
-3.240E-2	1.240E+1	2.963E+1
-3.403E-2	1.252E+1	3.004E+1
-3.240E-2	1.253E+1	2.977E+1
-3.403E-2	1.257E+1	2.993E+1
-3.727E-2	1.253E+1	2.997E+1
-3.565E-2	1.264E+1	2.975E+1
-3.403E-2	1.261E+1	2.980E+1
-3.403E-2	1.251E+1	2.980E+1
-3.403E-2	1.245E+1	2.980E+1
-3.240E-2	1.248E+1	2.996E+1
-3.240E-2	1.250E+1	2.983E+1
-3.240E-2	1.255E+1	2.980E+1
-3.403E-2	1.252E+1	2.967E+1
-3.565E-2	1.252E+1	2.968E+1
-3.078E-2	1.249E+1	2.989E+1
-3.240E-2	1.245E+1	2.963E+1
-3.565E-2	1.246E+1	3.014E+1
-3.403E-2	1.239E+1	2.956E+1
-3.078E-2	1.261E+1	2.960E+1
-3.078E-2	1.245E+1	2.969E+1
-3.565E-2	1.250E+1	2.972E+1
-3.403E-2	1.252E+1	2.983E+1
-3.078E-2	1.237E+1	2.971E+1
-3.240E-2	1.249E+1	2.977E+1
-3.403E-2	1.245E+1	2.984E+1
-3.889E-2	1.257E+1	2.993E+1
-3.403E-2	1.241E+1	2.960E+1
-3.078E-2	1.255E+1	2.997E+1
-3.565E-2	1.251E+1	2.975E+1
-3.240E-2	1.256E+1	2.981E+1
-3.078E-2	1.256E+1	2.984E+1
-3.240E-2	1.250E+1	2.976E+1
-3.403E-2	1.248E+1	3.001E+1
-3.240E-2	1.244E+1	2.978E+1
-2.916E-2	1.245E+1	2.981E+1
-3.240E-2	1.254E+1	2.993E+1
-3.403E-2	1.254E+1	2.988E+1
-3.240E-2	1.236E+1	2.974E+1
-3.403E-2	1.246E+1	2.970E+1
-3.240E-2	1.242E+1	2.947E+1
-3.403E-2	1.256E+1	2.974E+1
-3.403E-2	1.259E+1	2.981E+1
-3.078E-2	1.255E+1	2.973E+1
-3.240E-2	1.251E+1	2.974E+1
-3.727E-2	1.248E+1	2.976E+1
-3.403E-2	1.252E+1	2.977E+1
-3.240E-2	1.248E+1	2.971E+1
-3.403E-2	1.251E+1	2.947E+1
-3.078E-2	1.260E+1	2.998E+1
-2.916E-2	1.228E+1	2.954E+1
-3.403E-2	1.251E+1	2.979E+1
-3.403E-2	1.235E+1	2.953E+1
-3.403E-2	1.235E+1	2.991E+1
-3.403E-2	1.251E+1	2.993E+1
-3.240E-2	1.233E+1	2.932E+1
-3.403E-2	1.251E+1	2.941E+1
-3.240E-2	1.234E+1	2.951E+1
-3.403E-2	1.240E+1	2.973E+1
-3.078E-2	1.246E+1	2.957E+1
-3.240E-2	1.257E+1	2.986E+1
-3.565E-2	1.245E+1	2.976E+1
-3.403E-2	1.233E+1	2.961E+1
-3.078E-2	1.248E+1	2.959E+1
-3.403E-2	1.241E+1	2.995E+1
-3.240E-2	1.233E+1	2.953E+1
-2.916E-2	1.245E+1	2.945E+1
-3.240E-2	1.243E+1	2.964E+1
-3.403E-2	1.249E+1	2.977E+1
-3.403E-2	1.253E+1	2.951E+1
-3.403E-2	1.249E+1	2.965E+1
-3.240E-2	1.254E+1	2.982E+1
-3.240E-2	1.238E+1	2.973E+1
-3.240E-2	1.246E+1	2.957E+1
-3.565E-2	1.239E+1	2.951E+1
-3.240E-2	1.256E+1	2.980E+1
-3.403E-2	1.243E+1	2.971E+1
-3.240E-2	1.249E+1	2.979E+1
-3.403E-2	1.243E+1	2.949E+1
-3.078E-2	1.245E+1	2.983E+1
-3.240E-2	1.250E+1	2.961E+1
-3.403E-2	1.239E+1	2.953E+1
-3.403E-2	1.240E+1	2.967E+1
-3.240E-2	1.255E+1	2.978E+1
-3.078E-2	1.258E+1	2.976E+1
-3.403E-2	1.242E+1	2.994E+1
-3.240E-2	1.240E+1	2.978E+1
-3.078E-2	1.234E+1	2.961E+1
-3.240E-2	1.253E+1	2.957E+1
-3.240E-2	1.247E+1	2.958E+1
-3.565E-2	1.263E+1	2.982E+1
-3.078E-2	1.255E+1	2.964E+1
-3.240E-2	1.255E+1	3.002E+1
-3.565E-2	1.252E+1	2.962E+1
-3.240E-2	1.253E+1	2.972E+1
-3.078E-2	1.237E+1	2.937E+1
-2.754E-2	1.245E+1	2.985E+1
-3.240E-2	1.235E+1	2.966E+1
-3.565E-2	1.235E+1	2.964E+1
-3.078E-2	1.243E+1	2.970E+1
-3.240E-2	1.243E+1	2.937E+1
-3.565E-2	1.256E+1	2.975E+1
-3.403E-2	1.245E+1	2.949E+1
-3.078E-2	1.258E+1	2.986E+1
-3.565E-2	1.237E+1	2.977E+1
-3.403E-2	1.238E+1	2.968E+1
-3.240E-2	1.234E+1	2.961E+1
-3.240E-2	1.244E+1	2.960E+1
-3.240E-2	1.240E+1	2.971E+1
-3.403E-2	1.248E+1	2.966E+1
-3.240E-2	1.231E+1	2.946E+1
-3.240E-2	1.244E+1	2.978E+1
-3.240E-2	1.242E+1	2.970E+1
-3.565E-2	1.239E+1	2.977E+1
-3.565E-2	1.246E+1	2.969E+1
-3.240E-2	1.238E+1	2.952E+1
-3.078E-2	1.245E+1	2.980E+1
-3.240E-2	1.234E+1	2.976E+1
-3.403E-2	1.237E+1	2.961E+1
-3.078E-2	1.240E+1	2.970E+1
-3.403E-2	1.248E+1	2.978E+1
-3.240E-2	1.252E+1	2.962E+1
-3.403E-2	1.239E+1	2.972E+1
-3.240E-2	1.237E+1	2.968E+1
-3.240E-2	1.243E+1	2.977E+1
-3.240E-2	1.246E+1	2.966E+1
-3.240E-2	1.250E+1	2.966E+1
-3.403E-2	1.257E+1	2.968E+1
-3.565E-2	1.246E+1	2.975E+1
-3.565E-2	1.242E+1	2.970E+1
-3.403E-2	1.249E+1	2.967E+1
-3.240E-2	1.243E+1	2.979E+1
-3.240E-2	1.242E+1	2.967E+1
-3.565E-2	1.239E+1	2.957E+1
-3.240E-2	1.253E+1	2.956E+1
-3.240E-2	1.252E+1	2.978E+1
-3.240E-2	1.252E+1	2.970E+1
-3.403E-2	1.239E+1	2.955E+1
-3.403E-2	1.240E+1	2.982E+1
-3.240E-2	1.263E+1	2.981E+1
-3.403E-2	1.236E+1	2.957E+1
-3.403E-2	1.242E+1	2.962E+1
-3.240E-2	1.259E+1	2.973E+1
-3.240E-2	1.247E+1	2.977E+1
-3.240E-2	1.243E+1	2.967E+1
-3.240E-2	1.246E+1	2.985E+1
-3.403E-2	1.236E+1	2.979E+1
-3.403E-2	1.250E+1	2.976E+1
-3.078E-2	1.243E+1	2.969E+1
-3.240E-2	1.244E+1	2.960E+1
-3.403E-2	1.257E+1	2.985E+1
-3.240E-2	1.242E+1	2.978E+1
-3.240E-2	1.249E+1	2.982E+1
-3.727E-2	1.255E+1	2.938E+1
-3.240E-2	1.243E+1	2.990E+1
-3.078E-2	1.228E+1	2.958E+1
-3.240E-2	1.249E+1	2.961E+1
-3.240E-2	1.236E+1	2.977E+1
-3.240E-2	1.234E+1	2.968E+1
-3.403E-2	1.242E+1	2.978E+1
-3.240E-2	1.250E+1	2.973E+1
-3.240E-2	1.242E+1	2.966E+1
-3.240E-2	1.257E+1	2.981E+1
-3.240E-2	1.240E+1	2.972E+1
-3.240E-2	1.239E+1	2.974E+1
-3.565E-2	1.248E+1	2.969E+1
-3.240E-2	1.242E+1	2.990E+1
-3.240E-2	1.234E+1	2.960E+1
-3.240E-2	1.246E+1	2.963E+1
-3.403E-2	1.233E+1	2.978E+1
-3.240E-2	1.229E+1	2.954E+1
-3.240E-2	1.249E+1	2.983E+1
-3.403E-2	1.243E+1	2.961E+1
-3.403E-2	1.249E+1	2.953E+1
-3.240E-2	1.242E+1	2.995E+1
-3.078E-2	1.254E+1	2.955E+1
-3.240E-2	1.250E+1	2.974E+1
-3.078E-2	1.257E+1	2.942E+1
-3.403E-2	1.255E+1	2.977E+1
-3.240E-2	1.241E+1	2.968E+1
-3.078E-2	1.239E+1	2.964E+1
-3.078E-2	1.251E+1	2.955E+1
-3.565E-2	1.243E+1	2.959E+1
-3.240E-2	1.264E+1	3.006E+1
-3.403E-2	1.263E+1	2.961E+1
-3.403E-2	1.234E+1	2.985E+1
-3.078E-2	1.250E+1	2.982E+1
-3.565E-2	1.248E+1	2.985E+1
-2.916E-2	1.262E+1	2.975E+1
-3.403E-2	1.250E+1	2.972E+1
-3.565E-2	1.249E+1	2.953E+1
-3.240E-2	1.243E+1	2.968E+1
-3.240E-2	1.244E+1	2.968E+1
-3.403E-2	1.247E+1	2.964E+1
-3.240E-2	1.241E+1	2.961E+1
-3.078E-2	1.245E+1	2.963E+1
-3.403E-2	1.252E+1	2.973E+1
-3.403E-2	1.241E+1	2.958E+1
-3.403E-2	1.252E+1	2.969E+1
-3.078E-2	1.244E+1	2.959E+1
-3.078E-2	1.246E+1	2.955E+1
-3.240E-2	1.244E+1	2.955E+1
-3.403E-2	1.245E+1	2.970E+1
-3.078E-2	1.241E+1	2.973E+1
-3.078E-2	1.252E+1	2.970E+1
-3.403E-2	1.252E+1	2.966E+1
-3.078E-2	1.249E+1	2.974E+1
-3.078E-2	1.241E+1	2.950E+1
-3.240E-2	1.236E+1	2.943E+1
-3.727E-2	1.248E+1	2.976E+1
-3.565E-2	1.256E+1	2.970E+1
-3.078E-2	1.248E+1	2.970E+1
-3.078E-2	1.263E+1	2.945E+1
-3.403E-2	1.244E+1	2.968E+1
-3.240E-2	1.251E+1	2.962E+1
-3.078E-2	1.242E+1	2.971E+1
-2.916E-2	1.242E+1	2.963E+1
-3.565E-2	1.252E+1	2.996E+1
-3.240E-2	1.236E+1	2.977E+1
-3.078E-2	1.254E+1	2.955E+1
-2.916E-2	1.240E+1	2.968E+1
-3.403E-2	1.240E+1	2.956E+1
-3.078E-2	1.258E+1	2.969E+1
-3.240E-2	1.261E+1	2.996E+1
-3.078E-2	1.243E+1	2.966E+1
-3.565E-2	1.241E+1	2.960E+1
-3.565E-2	1.246E+1	2.981E+1
-2.754E-2	1.250E+1	2.971E+1
-3.240E-2	1.245E+1	2.974E+1
-3.565E-2	1.252E+1	2.962E+1
-3.565E-2	1.249E+1	2.986E+1
-3.240E-2	1.241E+1	2.960E+1
-3.403E-2	1.256E+1	2.991E+1
-3.240E-2	1.259E+1	2.979E+1
-3.403E-2	1.243E+1	2.980E+1
-3.078E-2	1.248E+1	2.951E+1
-3.078E-2	1.251E+1	2.968E+1
-3.078E-2	1.236E+1	2.963E+1
-3.078E-2	1.239E+1	2.958E+1
-3.240E-2	1.250E+1	2.982E+1
-3.240E-2	1.240E+1	2.967E+1
-3.240E-2	1.246E+1	2.970E+1
-3.403E-2	1.266E+1	2.955E+1
-3.078E-2	1.245E+1	2.963E+1
-3.240E-2	1.234E+1	2.970E+1
-3.403E-2	1.252E+1	2.985E+1
-3.403E-2	1.241E+1	2.983E+1
-3.078E-2	1.251E+1	2.962E+1
-3.240E-2	1.241E+1	2.984E+1
-3.403E-2	1.241E+1	2.984E+1
-3.240E-2	1.244E+1	2.950E+1
-3.078E-2	1.248E+1	2.959E+1
-3.240E-2	1.249E+1	2.956E+1
-3.403E-2	1.255E+1	2.997E+1
-3.078E-2	1.250E+1	2.978E+1
-2.916E-2	1.247E+1	2.996E+1
-2.754E-2	1.253E+1	2.981E+1
-3.403E-2	1.236E+1	2.970E+1
-3.565E-2	1.252E+1	2.962E+1
-3.078E-2	1.248E+1	2.964E+1
-2.916E-2	1.249E+1	2.955E+1
-3.565E-2	1.243E+1	3.000E+1
-3.889E-2	1.251E+1	2.975E+1
-2.916E-2	1.255E+1	2.974E+1
-3.403E-2	1.244E+1	2.977E+1
-3.403E-2	1.246E+1	2.975E+1
-3.078E-2	1.238E+1	2.948E+1
-2.754E-2	1.253E+1	2.992E+1
-3.240E-2	1.241E+1	2.967E+1
-3.727E-2	1.254E+1	2.959E+1
-3.240E-2	1.244E+1	2.963E+1
-3.403E-2	1.247E+1	2.970E+1
-3.078E-2	1.247E+1	2.958E+1
-3.078E-2	1.246E+1	2.972E+1
-3.403E-2	1.240E+1	2.947E+1
-3.078E-2	1.246E+1	2.965E+1
-3.240E-2	1.250E+1	2.977E+1
-3.403E-2	1.248E+1	2.958E+1
-3.403E-2	1.238E+1	2.986E+1
-3.078E-2	1.239E+1	2.950E+1
-3.565E-2	1.254E+1	2.973E+1
-3.403E-2	1.244E+1	2.982E+1
-3.403E-2	1.244E+1	2.973E+1
-2.916E-2	1.242E+1	2.974E+1
-3.078E-2	1.244E+1	2.970E+1
-3.403E-2	1.247E+1	2.975E+1
-3.565E-2	1.237E+1	2.962E+1
-3.078E-2	1.244E+1	2.978E+1
-2.916E-2	1.259E+1	2.960E+1
-3.565E-2	1.245E+1	2.969E+1
-3.240E-2	1.240E+1	2.970E+1
-3.078E-2	1.237E+1	2.954E+1
-3.240E-2	1.242E+1	2.959E+1
-3.403E-2	1.246E+1	2.961E+1
-3.403E-2	1.244E+1	2.949E+1
-3.078E-2	1.247E+1	2.958E+1
-3.240E-2	1.249E+1	2.974E+1
-3.240E-2	1.252E+1	2.980E+1
-3.403E-2	1.255E+1	2.961E+1
-3.078E-2	1.246E+1	2.954E+1
-3.240E-2	1.238E+1	2.947E+1
-3.403E-2	1.235E+1	2.958E+1
-2.916E-2	1.257E+1	2.981E+1
-3.240E-2	1.252E+1	2.965E+1
-3.240E-2	1.254E+1	2.975E+1
-3.240E-2	1.244E+1	2.973E+1
-3.078E-2	1.242E+1	2.970E+1
-3.240E-2	1.250E+1	2.958E+1
-3.240E-2	1.257E+1	2.965E+1
-3.565E-2	1.246E+1	2.964E+1
-3.565E-2	1.232E+1	2.971E+1
-3.078E-2	1.245E+1	2.973E+1
-3.565E-2	1.242E+1	2.965E+1
-3.403E-2	1.232E+1	2.952E+1
-3.240E-2	1.255E+1	2.962E+1
-3.078E-2	1.245E+1	2.970E+1
-3.240E-2	1.252E+1	2.976E+1
-3.078E-2	1.253E+1	2.967E+1
-3.565E-2	1.253E+1	2.952E+1
-3.403E-2	1.244E+1	2.964E+1
-3.240E-2	1.249E+1	2.981E+1
-3.403E-2	1.245E+1	2.970E+1
-3.240E-2	1.245E+1	2.946E+1
-3.078E-2	1.242E+1	2.960E+1
-3.240E-2	1.255E+1	2.996E+1
-3.565E-2	1.253E+1	2.966E+1
-3.078E-2	1.252E+1	2.980E+1
-2.916E-2	1.256E+1	2.956E+1
-3.078E-2	1.238E+1	2.958E+1
-3.078E-2	1.243E+1	2.955E+1
-3.078E-2	1.260E+1	2.976E+1
-3.078E-2	1.238E+1	2.962E+1
-3.240E-2	1.244E+1	2.968E+1
-3.403E-2	1.236E+1	2.990E+1
-3.240E-2	1.260E+1	2.959E+1
-2.916E-2	1.249E+1	2.943E+1
-3.078E-2	1.249E+1	2.967E+1
-3.403E-2	1.233E+1	2.974E+1
-3.078E-2	1.259E+1	2.992E+1
-2.916E-2	1.250E+1	2.955E+1
-3.240E-2	1.247E+1	2.966E+1
-3.240E-2	1.240E+1	2.958E+1
-3.240E-2	1.257E+1	2.976E+1
-3.078E-2	1.236E+1	2.968E+1
-3.240E-2	1.255E+1	2.956E+1
-3.240E-2	1.244E+1	2.972E+1
-3.240E-2	1.246E+1	2.982E+1
-3.240E-2	1.243E+1	2.974E+1
-2.916E-2	1.244E+1	2.985E+1
-3.565E-2	1.239E+1	2.957E+1
-3.240E-2	1.244E+1	2.953E+1
-3.240E-2	1.233E+1	2.966E+1
-3.403E-2	1.242E+1	2.988E+1
-3.240E-2	1.240E+1	2.958E+1
-3.240E-2	1.233E+1	2.973E+1
-3.078E-2	1.238E+1	2.967E+1
-3.240E-2	1.243E+1	2.972E+1
-3.240E-2	1.242E+1	2.979E+1
-3.240E-2	1.244E+1	2.943E+1
-3.078E-2	1.235E+1	2.970E+1
-3.240E-2	1.250E+1	2.981E+1
-3.565E-2	1.256E+1	2.973E+1
-3.240E-2	1.242E+1	2.982E+1
-3.078E-2	1.235E+1	2.951E+1
-3.240E-2	1.244E+1	2.981E+1
-3.403E-2	1.251E+1	2.969E+1
-3.240E-2	1.254E+1	2.968E+1
-3.240E-2	1.235E+1	2.968E+1
-3.078E-2	1.253E+1	2.975E+1
-3.403E-2	1.243E+1	2.982E+1
-3.240E-2	1.242E+1	2.985E+1
-3.078E-2	1.231E+1	2.954E+1
-3.240E-2	1.238E+1	2.962E+1
-3.078E-2	1.249E+1	2.970E+1
-3.240E-2	1.242E+1	2.956E+1
-3.078E-2	1.252E+1	2.982E+1
-3.240E-2	1.244E+1	2.956E+1
-3.240E-2	1.260E+1	2.985E+1
-3.240E-2	1.246E+1	2.970E+1
-3.240E-2	1.245E+1	2.949E+1
-2.916E-2	1.242E+1	2.985E+1
-3.403E-2	1.252E+1	2.972E+1
-3.240E-2	1.235E+1	2.969E+1
-3.078E-2	1.245E+1	2.962E+1
-2.916E-2	1.238E+1	2.979E+1
-3.078E-2	1.249E+1	2.962E+1
-3.403E-2	1.254E+1	2.966E+1
-3.078E-2	1.246E+1	2.953E+1
-3.078E-2	1.247E+1	2.959E+1
-3.403E-2	1.238E+1	2.975E+1
-3.240E-2	1.249E+1	2.971E+1
-3.078E-2	1.246E+1	2.958E+1
-3.078E-2	1.247E+1	2.981E+1
-3.240E-2	1.249E+1	2.965E+1
-3.240E-2	1.238E+1	2.981E+1
-3.240E-2	1.243E+1	2.977E+1
-3.240E-2	1.249E+1	2.970E+1
-3.240E-2	1.250E+1	2.993E+1
-3.403E-2	1.233E+1	2.974E+1
-3.078E-2	1.243E+1	2.962E+1
-3.565E-2	1.252E+1	2.963E+1
-3.240E-2	1.261E+1	2.981E+1
-3.403E-2	1.247E+1	2.971E+1
-2.916E-2	1.231E+1	2.966E+1
-3.078E-2	1.239E+1	2.953E+1
-3.240E-2	1.250E+1	2.975E+1
-3.240E-2	1.246E+1	2.958E+1
-2.916E-2	1.239E+1	2.963E+1
-3.078E-2	1.232E+1	2.975E+1
-3.240E-2	1.257E+1	2.959E+1
-3.078E-2	1.246E+1	2.969E+1
-3.078E-2	1.247E+1	2.952E+1
-3.078E-2	1.244E+1	2.959E+1
-3.240E-2	1.248E+1	2.960E+1
-3.240E-2	1.242E+1	2.976E+1
-3.078E-2	1.243E+1	2.975E+1
-3.078E-2	1.242E+1	2.961E+1
-3.240E-2	1.242E+1	2.966E+1
-3.403E-2	1.229E+1	2.995E+1
-3.078E-2	1.267E+1	2.981E+1
-3.240E-2	1.242E+1	2.963E+1
-3.078E-2	1.238E+1	2.971E+1
-3.078E-2	1.255E+1	2.964E+1
-2.916E-2	1.246E+1	2.964E+1
-2.754E-2	1.250E+1	2.967E+1
-3.403E-2	1.250E+1	2.967E+1
-3.565E-2	1.260E+1	2.972E+1
-2.916E-2	1.242E+1	2.970E+1
-3.240E-2	1.244E+1	2.959E+1
-3.078E-2	1.245E+1	2.985E+1
-3.078E-2	1.264E+1	2.966E+1
-3.240E-2	1.244E+1	2.982E+1
-3.240E-2	1.244E+1	2.955E+1
-3.565E-2	1.224E+1	2.971E+1
-3.240E-2	1.246E+1	2.964E+1
-3.078E-2	1.231E+1	2.971E+1
-3.078E-2	1.237E+1	2.980E+1
-3.403E-2	1.248E+1	2.981E+1
-3.403E-2	1.244E+1	2.953E+1
-3.240E-2	1.243E+1	2.983E+1
-3.240E-2	1.238E+1	2.980E+1
-3.240E-2	1.238E+1	2.960E+1
-3.240E-2	1.250E+1	2.955E+1
-3.078E-2	1.242E+1	2.970E+1
-3.078E-2	1.228E+1	2.964E+1
-3.078E-2	1.248E+1	2.995E+1
-3.403E-2	1.238E+1	2.987E+1
-3.240E-2	1.249E+1	2.978E+1
-3.240E-2	1.251E+1	2.956E+1
-3.565E-2	1.253E+1	2.985E+1
-3.240E-2	1.243E+1	2.963E+1
-3.078E-2	1.240E+1	2.976E+1
-3.078E-2	1.237E+1	2.959E+1
-3.240E-2	1.248E+1	2.976E+1
-3.403E-2	1.231E+1	2.956E+1
-3.240E-2	1.241E+1	2.969E+1
-3.403E-2	1.244E+1	2.983E+1
-3.403E-2	1.274E+1	2.958E+1
-3.240E-2	1.245E+1	2.959E+1
-2.916E-2	1.253E+1	2.988E+1
-3.240E-2	1.242E+1	2.968E+1
-3.240E-2	1.247E+1	2.977E+1
-2.916E-2	1.251E+1	2.968E+1
-3.240E-2	1.245E+1	2.987E+1
-2.916E-2	1.238E+1	2.953E+1
-3.403E-2	1.250E+1	2.985E+1
-3.403E-2	1.251E+1	2.977E+1
-3.078E-2	1.238E+1	2.978E+1
-3.403E-2	1.241E+1	2.970E+1
-3.727E-2	1.241E+1	2.982E+1
-3.240E-2	1.244E+1	2.961E+1
-3.078E-2	1.244E+1	2.972E+1
-3.403E-2	1.251E+1	2.976E+1
-3.240E-2	1.252E+1	2.961E+1
-3.240E-2	1.243E+1	2.975E+1
-2.916E-2	1.251E+1	2.978E+1
-3.078E-2	1.244E+1	2.964E+1
-3.240E-2	1.241E+1	2.960E+1
-3.240E-2	1.244E+1	2.951E+1
-3.078E-2	1.253E+1	2.974E+1
-3.240E-2	1.241E+1	2.981E+1
-3.240E-2	1.249E+1	2.971E+1
-3.078E-2	1.246E+1	2.945E+1
-3.078E-2	1.240E+1	2.974E+1
-2.916E-2	1.247E+1	2.971E+1
-3.565E-2	1.253E+1	2.988E+1
-3.240E-2	1.247E+1	2.966E+1
-3.240E-2	1.250E+1	2.982E+1
-3.240E-2	1.261E+1	2.960E+1
-3.240E-2	1.252E+1	2.985E+1
-2.916E-2	1.249E+1	2.975E+1
-3.078E-2	1.242E+1	2.973E+1
-3.078E-2	1.259E+1	2.992E+1
-3.565E-2	1.254E+1	2.994E+1
-3.240E-2	1.250E+1	2.977E+1
-3.078E-2	1.249E+1	2.959E+1
-3.078E-2	1.256E+1	2.975E+1
-3.078E-2	1.247E+1	2.974E+1
-3.078E-2	1.235E+1	2.967E+1
-2.916E-2	1.241E+1	2.967E+1
-3.240E-2	1.252E+1	2.990E+1
-3.240E-2	1.247E+1	2.979E+1
-3.078E-2	1.250E+1	2.950E+1
-2.754E-2	1.252E+1	2.955E+1
-3.403E-2	1.259E+1	2.974E+1
-3.565E-2	1.254E+1	2.967E+1
-3.078E-2	1.249E+1	2.966E+1
-3.078E-2	1.259E+1	2.964E+1
-3.403E-2	1.235E+1	2.960E+1
-3.240E-2	1.241E+1	2.964E+1
-3.240E-2	1.241E+1	2.967E+1
-3.240E-2	1.245E+1	2.982E+1
-3.240E-2	1.240E+1	2.969E+1
-3.565E-2	1.253E+1	2.961E+1
-3.240E-2	1.235E+1	2.970E+1
-2.916E-2	1.242E+1	2.951E+1
-3.240E-2	1.250E+1	2.987E+1
-3.565E-2	1.243E+1	2.965E+1
-3.240E-2	1.245E+1	2.971E+1
-2.754E-2	1.250E+1	2.970E+1
-3.078E-2	1.252E+1	2.973E+1
-3.240E-2	1.254E+1	2.966E+1
-3.078E-2	1.253E+1	2.980E+1
-3.078E-2	1.236E+1	2.965E+1
-3.403E-2	1.246E+1	2.974E+1
-3.240E-2	1.237E+1	2.990E+1
-3.240E-2	1.252E+1	2.963E+1
-3.240E-2	1.245E+1	2.983E+1
-3.240E-2	1.251E+1	2.980E+1
-3.240E-2	1.249E+1	2.977E+1
-3.240E-2	1.255E+1	2.970E+1
-2.754E-2	1.244E+1	2.943E+1
-2.916E-2	1.248E+1	2.969E+1
-3.565E-2	1.243E+1	2.950E+1
-3.240E-2	1.246E+1	2.966E+1
-2.916E-2	1.240E+1	2.977E+1
-3.240E-2	1.250E+1	2.958E+1
-3.403E-2	1.251E+1	2.967E+1
-3.240E-2	1.251E+1	2.965E+1
-2.916E-2	1.231E+1	2.991E+1
-3.078E-2	1.242E+1	2.993E+1
-3.403E-2	1.246E+1	2.959E+1
-3.240E-2	1.246E+1	2.953E+1
-3.240E-2	1.255E+1	2.975E+1
-3.240E-2	1.227E+1	2.977E+1
-3.078E-2	1.244E+1	2.974E+1
-3.078E-2	1.253E+1	2.979E+1
-3.078E-2	1.243E+1	2.986E+1
-2.916E-2	1.233E+1	2.968E+1
-3.727E-2	1.246E+1	2.960E+1
-3.240E-2	1.243E+1	2.989E+1
-2.916E-2	1.235E+1	2.993E+1
-3.078E-2	1.251E+1	2.981E+1
-3.565E-2	1.251E+1	2.968E+1
-3.240E-2	1.243E+1	2.958E+1
-2.916E-2	1.241E+1	2.966E+1
-3.240E-2	1.242E+1	2.983E+1
-3.078E-2	1.248E+1	2.972E+1
-3.240E-2	1.250E+1	2.975E+1
-3.078E-2	1.239E+1	2.942E+1
-3.078E-2	1.246E+1	2.979E+1
-3.078E-2	1.234E+1	2.952E+1
-3.078E-2	1.246E+1	2.983E+1
-2.916E-2	1.245E+1	2.994E+1
-3.078E-2	1.259E+1	2.986E+1
-3.240E-2	1.229E+1	2.951E+1
-3.240E-2	1.241E+1	2.964E+1
-2.916E-2	1.242E+1	2.970E+1
-3.078E-2	1.241E+1	2.981E+1
-3.403E-2	1.251E+1	2.960E+1
-3.240E-2	1.252E+1	2.952E+1
-2.754E-2	1.248E+1	2.981E+1
-3.403E-2	1.249E+1	2.956E+1
-3.403E-2	1.260E+1	2.960E+1
-3.240E-2	1.240E+1	2.955E+1
-3.078E-2	1.232E+1	2.961E+1
-3.078E-2	1.251E+1	2.994E+1
-3.403E-2	1.247E+1	2.973E+1
-3.078E-2	1.242E+1	2.987E+1
-2.916E-2	1.245E+1	2.969E+1
-3.078E-2	1.237E+1	2.991E+1
-3.403E-2	1.249E+1	2.986E+1
-3.240E-2	1.244E+1	2.977E+1
-3.078E-2	1.247E+1	2.969E+1
-3.240E-2	1.238E+1	2.948E+1
-3.565E-2	1.251E+1	2.967E+1
-3.078E-2	1.247E+1	2.989E+1
-3.240E-2	1.247E+1	2.960E+1
-3.240E-2	1.251E+1	2.966E+1
-3.565E-2	1.248E+1	2.967E+1
-3.403E-2	1.247E+1	2.978E+1
-3.078E-2	1.257E+1	2.968E+1
-3.565E-2	1.244E+1	2.947E+1
-3.240E-2	1.247E+1	2.963E+1
-3.565E-2	1.239E+1	2.982E+1
-3.240E-2	1.244E+1	2.969E+1
-3.403E-2	1.244E+1	2.981E+1
-2.916E-2	1.242E+1	2.959E+1
-3.240E-2	1.252E+1	2.959E+1
-3.078E-2	1.262E+1	2.979E+1
-3.240E-2	1.243E+1	2.958E+1
-3.403E-2	1.230E+1	2.989E+1
-3.240E-2	1.248E+1	2.966E+1
-2.916E-2	1.259E+1	2.975E+1
-3.078E-2	1.235E+1	2.958E+1
-3.078E-2	1.245E+1	2.958E+1
-3.565E-2	1.234E+1	2.984E+1
-3.078E-2	1.254E+1	2.970E+1
-3.403E-2	1.252E+1	2.974E+1
-3.240E-2	1.255E+1	2.974E+1
-3.240E-2	1.236E+1	2.962E+1
-2.754E-2	1.250E+1	2.961E+1
-3.078E-2	1.252E+1	2.964E+1
-3.565E-2	1.247E+1	2.968E+1
-3.403E-2	1.252E+1	2.968E+1
-3.240E-2	1.244E+1	2.962E+1
-3.240E-2	1.247E+1	2.970E+1
-3.403E-2	1.258E+1	2.965E+1
-3.403E-2	1.249E+1	2.953E+1
-2.916E-2	1.239E+1	2.986E+1
-3.403E-2	1.247E+1	2.976E+1
-3.240E-2	1.250E+1	2.957E+1
-3.403E-2	1.245E+1	2.970E+1
-2.916E-2	1.249E+1	2.963E+1
-3.403E-2	1.260E+1	2.955E+1
-3.078E-2	1.248E+1	2.984E+1
-3.240E-2	1.240E+1	2.958E+1
-3.078E-2	1.240E+1	2.968E+1
-3.078E-2	1.243E+1	2.941E+1
-3.078E-2	1.251E+1	2.991E+1
-3.403E-2	1.234E+1	2.970E+1
-2.916E-2	1.239E+1	2.953E+1
-3.078E-2	1.236E+1	2.953E+1
-3.240E-2	1.249E+1	2.975E+1
-3.403E-2	1.246E+1	2.982E+1
-3.240E-2	1.248E+1	2.979E+1
-3.240E-2	1.244E+1	2.953E+1
-3.240E-2	1.235E+1	2.980E+1
-3.078E-2	1.239E+1	2.958E+1
-3.240E-2	1.242E+1	2.980E+1
-3.078E-2	1.250E+1	2.972E+1
-3.403E-2	1.260E+1	2.968E+1
-3.403E-2	1.239E+1	2.955E+1
-2.916E-2	1.236E+1	2.981E+1
-3.240E-2	1.242E+1	2.955E+1
-3.240E-2	1.247E+1	2.976E+1
-3.240E-2	1.243E+1	2.946E+1
-3.240E-2	1.248E+1	2.965E+1
-2.916E-2	1.244E+1	2.979E+1
-3.403E-2	1.246E+1	2.973E+1
-3.078E-2	1.250E+1	2.975E+1
-3.078E-2	1.250E+1	2.984E+1
-3.240E-2	1.235E+1	2.958E+1
-3.403E-2	1.248E+1	2.950E+1
-3.240E-2	1.240E+1	2.979E+1
-3.078E-2	1.238E+1	2.963E+1
-2.916E-2	1.235E+1	2.972E+1
-3.240E-2	1.260E+1	2.971E+1
-3.078E-2	1.252E+1	2.957E+1
-2.754E-2	1.248E+1	2.980E+1
-3.240E-2	1.245E+1	2.984E+1
-3.403E-2	1.243E+1	2.987E+1
-3.078E-2	1.240E+1	2.960E+1
-3.078E-2	1.250E+1	2.967E+1
-3.403E-2	1.247E+1	2.964E+1
-3.240E-2	1.254E+1	2.974E+1
-3.403E-2	1.259E+1	2.973E+1
-2.916E-2	1.260E+1	2.955E+1
-3.078E-2	1.251E+1	2.947E+1
-3.240E-2	1.246E+1	2.970E+1
-2.916E-2	1.248E+1	2.971E+1
-2.754E-2	1.240E+1	2.965E+1
-3.078E-2	1.251E+1	2.973E+1
-3.240E-2	1.246E+1	2.972E+1
-3.403E-2	1.238E+1	2.981E+1
-3.240E-2	1.241E+1	2.983E+1
-3.078E-2	1.246E+1	2.962E+1
-3.240E-2	1.243E+1	2.974E+1
-3.403E-2	1.240E+1	2.978E+1
-2.754E-2	1.240E+1	2.991E+1
-2.916E-2	1.234E+1	2.964E+1
-3.403E-2	1.237E+1	2.967E+1
-3.240E-2	1.252E+1	2.960E+1
-3.078E-2	1.249E+1	2.977E+1
-3.078E-2	1.233E+1	2.979E+1
-3.078E-2	1.239E+1	2.969E+1
-3.240E-2	1.245E+1	2.971E+1
-3.078E-2	1.245E+1	2.982E+1
-3.078E-2	1.246E+1	2.976E+1
-3.240E-2	1.241E+1	2.976E+1
-2.916E-2	1.242E+1	2.963E+1
-3.078E-2	1.248E+1	2.984E+1
-3.240E-2	1.236E+1	2.967E+1
-3.403E-2	1.255E+1	2.979E+1
-3.078E-2	1.243E+1	2.969E+1
-3.078E-2	1.251E+1	2.959E+1
-3.240E-2	1.257E+1	2.990E+1
-3.078E-2	1.251E+1	2.970E+1
-3.078E-2	1.253E+1	2.946E+1
-3.078E-2	1.246E+1	2.970E+1
-2.916E-2	1.249E+1	2.972E+1
-2.916E-2	1.241E+1	2.950E+1
-3.240E-2	1.251E+1	2.978E+1
-3.240E-2	1.243E+1	2.958E+1
-3.078E-2	1.249E+1	2.978E+1
-3.565E-2	1.252E+1	2.958E+1
-3.240E-2	1.236E+1	2.965E+1
-2.754E-2	1.246E+1	2.980E+1
-2.916E-2	1.241E+1	2.970E+1
-3.403E-2	1.246E+1	2.974E+1
-3.403E-2	1.247E+1	2.966E+1
-3.078E-2	1.252E+1	2.976E+1
-3.078E-2	1.250E+1	2.983E+1
-3.565E-2	1.249E+1	2.979E+1
-3.240E-2	1.262E+1	2.985E+1
-3.078E-2	1.245E+1	2.982E+1
-3.078E-2	1.250E+1	2.969E+1
-3.240E-2	1.251E+1	2.971E+1
-3.078E-2	1.260E+1	2.989E+1
-2.916E-2	1.248E+1	2.964E+1
-3.078E-2	1.257E+1	2.956E+1
-3.240E-2	1.255E+1	2.976E+1
-3.403E-2	1.256E+1	2.959E+1
-3.078E-2	1.255E+1	2.970E+1
-3.078E-2	1.250E+1	2.985E+1
-3.403E-2	1.243E+1	2.974E+1
-3.240E-2	1.242E+1	2.989E+1
-3.240E-2	1.234E+1	2.969E+1
-3.078E-2	1.245E+1	2.990E+1
-3.240E-2	1.243E+1	2.958E+1
-3.403E-2	1.241E+1	2.968E+1
-3.240E-2	1.243E+1	2.963E+1
-3.240E-2	1.252E+1	2.978E+1
-3.078E-2	1.254E+1	2.964E+1
-3.240E-2	1.247E+1	2.972E+1
-2.754E-2	1.254E+1	2.965E+1
-3.078E-2	1.248E+1	2.984E+1
-3.565E-2	1.248E+1	2.991E+1
-3.403E-2	1.232E+1	2.957E+1
-3.078E-2	1.241E+1	2.971E+1
-3.240E-2	1.257E+1	2.977E+1
-3.565E-2	1.252E+1	2.990E+1
-3.078E-2	1.249E+1	2.967E+1
-3.240E-2	1.241E+1	2.983E+1
-3.403E-2	1.251E+1	2.980E+1
-3.078E-2	1.247E+1	2.958E+1
-3.403E-2	1.243E+1	2.945E+1
-3.078E-2	1.232E+1	2.962E+1
-3.240E-2	1.247E+1	2.964E+1
-3.240E-2	1.244E+1	2.970E+1
-3.078E-2	1.246E+1	2.955E+1
-2.916E-2	1.247E+1	2.961E+1
-2.916E-2	1.243E+1	2.968E+1
-3.565E-2	1.246E+1	2.964E+1
-3.240E-2	1.254E+1	2.959E+1
-2.916E-2	1.244E+1	2.927E+1
-3.078E-2	1.251E+1	2.970E+1
-3.565E-2	1.254E+1	2.967E+1
-3.078E-2	1.236E+1	2.979E+1
-3.078E-2	1.256E+1	2.949E+1
-3.078E-2	1.240E+1	2.962E+1
-3.403E-2	1.236E+1	2.938E+1
-3.240E-2	1.252E+1	2.968E+1
-3.078E-2	1.249E+1	2.979E+1
-3.240E-2	1.240E+1	2.970E+1
-3.565E-2	1.247E+1	2.963E+1
-3.240E-2	1.243E+1	2.974E+1
-2.916E-2	1.249E+1	2.968E+1
-3.240E-2	1.252E+1	2.958E+1
-3.240E-2	1.241E+1	2.984E+1
-3.078E-2	1.252E+1	2.973E+1
-2.916E-2	1.257E+1	2.977E+1
-3.078E-2	1.254E+1	2.968E+1
-3.078E-2	1.250E+1	2.949E+1
-3.078E-2	1.254E+1	2.967E+1
-2.916E-2	1.244E+1	2.968E+1
-3.078E-2	1.245E+1	2.979E+1
-3.240E-2	1.234E+1	2.968E+1
-3.240E-2	1.240E+1	2.966E+1
-2.916E-2	1.243E+1	2.977E+1
-3.240E-2	1.242E+1	2.980E+1
-3.403E-2	1.256E+1	2.974E+1
-3.240E-2	1.256E+1	2.987E+1
-2.916E-2	1.245E+1	2.966E+1
-3.240E-2	1.240E+1	2.969E+1
-3.240E-2	1.255E+1	2.980E+1
-3.078E-2	1.241E+1	2.947E+1
-2.916E-2	1.257E+1	2.971E+1
-3.240E-2	1.248E+1	2.961E+1
-3.078E-2	1.244E+1	3.000E+1
-3.240E-2	1.246E+1	2.977E+1
-3.240E-2	1.238E+1	2.978E+1
-3.078E-2	1.233E+1	2.965E+1
-3.078E-2	1.242E+1	2.970E+1
-3.403E-2	1.250E+1	2.985E+1
-2.592E-2	1.245E+1	2.955E+1
-3.078E-2	1.240E+1	2.953E+1
-3.565E-2	1.258E+1	2.981E+1
-3.078E-2	1.247E+1	2.973E+1
-3.240E-2	1.264E+1	2.970E+1
-3.078E-2	1.247E+1	2.976E+1
-3.403E-2	1.252E+1	2.967E+1
-3.240E-2	1.247E+1	2.946E+1
-3.078E-2	1.234E+1	2.977E+1
-3.078E-2	1.250E+1	2.983E+1
-3.403E-2	1.251E+1	2.967E+1
-3.403E-2	1.248E+1	2.947E+1
-3.240E-2	1.256E+1	2.985E+1
-3.240E-2	1.254E+1	2.985E+1
-3.403E-2	1.258E+1	2.983E+1
-3.403E-2	1.248E+1	2.977E+1
-2.916E-2	1.251E+1	2.998E+1
-2.916E-2	1.246E+1	2.979E+1
-3.403E-2	1.251E+1	2.995E+1
-3.078E-2	1.231E+1	2.959E+1
-3.240E-2	1.248E+1	2.978E+1
-3.078E-2	1.244E+1	3.001E+1
-3.240E-2	1.256E+1	2.944E+1
-2.916E-2	1.240E+1	2.975E+1
-3.240E-2	1.254E+1	2.987E+1
-3.240E-2	1.243E+1	2.976E+1
-3.403E-2	1.251E+1	2.971E+1
-2.916E-2	1.254E+1	2.945E+1
-2.916E-2	1.245E+1	2.957E+1
-3.078E-2	1.262E+1	2.965E+1
-3.403E-2	1.246E+1	2.977E+1
-3.078E-2	1.231E+1	2.962E+1
-2.916E-2	1.239E+1	2.991E+1
-3.240E-2	1.238E+1	2.964E+1
-3.565E-2	1.258E+1	2.982E+1
-3.240E-2	1.240E+1	2.981E+1
-3.078E-2	1.260E+1	2.981E+1
-3.078E-2	1.249E+1	2.975E+1
-3.240E-2	1.228E+1	2.982E+1
-3.078E-2	1.252E+1	2.973E+1
-2.916E-2	1.244E+1	2.952E+1
-3.078E-2	1.238E+1	2.952E+1
-3.403E-2	1.255E+1	2.981E+1
-2.754E-2	1.247E+1	2.990E+1
-3.078E-2	1.239E+1	2.971E+1
-3.240E-2	1.248E+1	2.961E+1
-3.240E-2	1.244E+1	2.970E+1
-3.240E-2	1.234E+1	2.961E+1
-3.078E-2	1.251E+1	2.956E+1
-3.240E-2	1.252E+1	2.966E+1
-3.240E-2	1.236E+1	2.976E+1
-3.078E-2	1.242E+1	2.967E+1
-2.916E-2	1.239E+1	2.992E+1
-3.403E-2	1.251E+1	2.967E+1
-3.240E-2	1.235E+1	2.981E+1
-3.403E-2	1.237E+1	2.977E+1
-3.403E-2	1.253E+1	2.979E+1
-3.240E-2	1.239E+1	2.987E+1
-3.078E-2	1.252E+1	2.969E+1
-2.916E-2	1.238E+1	2.959E+1
-2.916E-2	1.250E+1	2.971E+1
-3.078E-2	1.263E+1	2.982E+1
-3.078E-2	1.248E+1	2.994E+1
-3.240E-2	1.238E+1	2.954E+1
-3.078E-2	1.251E+1	2.962E+1
-3.240E-2	1.251E+1	2.998E+1
-3.240E-2	1.260E+1	2.963E+1
-3.240E-2	1.232E+1	2.985E+1
-2.916E-2	1.246E+1	2.971E+1
-3.403E-2	1.237E+1	2.975E+1
-3.403E-2	1.256E+1	2.978E+1
-3.240E-2	1.255E+1	2.960E+1
-3.078E-2	1.239E+1	2.977E+1
-3.403E-2	1.254E+1	2.992E+1
-3.403E-2	1.260E+1	2.987E+1
-3.078E-2	1.240E+1	2.970E+1
-2.916E-2	1.238E+1	2.991E+1
-3.403E-2	1.237E+1	2.970E+1
-3.240E-2	1.245E+1	2.961E+1
-3.403E-2	1.262E+1	2.978E+1
-3.078E-2	1.251E+1	2.957E+1
-3.240E-2	1.243E+1	2.970E+1
-3.240E-2	1.248E+1	2.977E+1
-3.403E-2	1.253E+1	2.975E+1
-2.916E-2	1.238E+1	2.988E+1
-3.240E-2	1.246E+1	2.970E+1
-3.240E-2	1.246E+1	2.975E+1
-3.240E-2	1.247E+1	2.977E+1
-3.078E-2	1.254E+1	2.960E+1
-2.916E-2	1.241E+1	2.969E+1
-3.727E-2	1.243E+1	2.966E+1
-3.078E-2	1.250E+1	2.978E+1
-3.240E-2	1.254E+1	2.979E+1
-3.240E-2	1.252E+1	2.986E+1
-3.240E-2	1.248E+1	2.970E+1
-3.240E-2	1.242E+1	2.948E+1
-2.916E-2	1.248E+1	2.987E+1
-2.754E-2	1.248E+1	2.952E+1
-3.240E-2	1.257E+1	2.976E+1
-3.403E-2	1.244E+1	2.955E+1
-3.078E-2	1.252E+1	2.965E+1
-3.078E-2	1.252E+1	2.963E+1
-3.403E-2	1.248E+1	2.962E+1
-3.403E-2	1.242E+1	2.985E+1
-2.916E-2	1.257E+1	2.961E+1
-2.916E-2	1.233E+1	2.976E+1
-3.240E-2	1.245E+1	2.953E+1
-3.403E-2	1.242E+1	2.958E+1
-2.916E-2	1.238E+1	2.972E+1
-3.240E-2	1.245E+1	2.982E+1
-3.240E-2	1.236E+1	2.979E+1
-3.403E-2	1.255E+1	2.972E+1
-2.916E-2	1.256E+1	2.964E+1
-3.240E-2	1.257E+1	2.991E+1
-3.403E-2	1.242E+1	2.991E+1
-3.240E-2	1.243E+1	2.955E+1
-3.078E-2	1.252E+1	2.980E+1
-3.078E-2	1.238E+1	2.977E+1
-3.240E-2	1.260E+1	2.964E+1
-3.078E-2	1.246E+1	2.974E+1
-3.078E-2	1.245E+1	2.964E+1
-2.916E-2	1.239E+1	2.981E+1
-3.403E-2	1.252E+1	2.963E+1
-2.916E-2	1.253E+1	2.976E+1
-3.240E-2	1.237E+1	2.982E+1
-2.916E-2	1.254E+1	2.967E+1
-3.565E-2	1.243E+1	2.987E+1
-3.240E-2	1.251E+1	2.992E+1
-3.078E-2	1.243E+1	2.980E+1
-2.916E-2	1.247E+1	2.976E+1
-3.078E-2	1.255E+1	2.976E+1
-2.916E-2	1.249E+1	2.982E+1
-3.078E-2	1.247E+1	2.975E+1
-2.916E-2	1.252E+1	2.973E+1
-3.403E-2	1.231E+1	2.969E+1
-3.240E-2	1.247E+1	2.968E+1
-2.916E-2	1.253E+1	2.993E+1
-3.078E-2	1.243E+1	2.979E+1
-3.240E-2	1.233E+1	2.968E+1
[truncated: 32,667 more rows]
