# Supplementary material for: Improved ANAP incorporation and VCF analysis reveal details of P2X7 current facilitation and a limited conformational interplay between ATP binding and the intracellular ballast domain
Source: eLife. 2023 Jan 4;12:e82479. doi: 10.7554/eLife.82479 (PMC9859053; doi:10.7554/eLife.82479)
Supplement: Figure 3—figure supplement 3—source data 2. [file elife-82479-fig3-figsupp3-data2.zip › Figure-3_figure-supplement-3_source-data-2/S23N-constructs/S23N_S124anap/l23/39.csv]

-2.916E-2	4.999E+0	9.748E+0
-3.078E-2	4.976E+0	9.897E+0
-2.267E-2	4.986E+0	9.807E+0
-2.592E-2	5.038E+0	9.891E+0
-2.916E-2	4.983E+0	9.677E+0
-2.916E-2	5.048E+0	9.952E+0
-2.267E-2	5.031E+0	9.755E+0
-2.429E-2	5.025E+0	9.839E+0
-2.916E-2	5.025E+0	9.823E+0
-3.078E-2	5.080E+0	9.845E+0
-2.267E-2	5.210E+0	9.842E+0
-2.267E-2	5.015E+0	1.006E+1
-3.240E-2	5.005E+0	9.959E+0
-2.754E-2	5.070E+0	9.823E+0
-2.592E-2	5.070E+0	9.794E+0
-2.592E-2	4.996E+0	9.807E+0
-2.916E-2	5.148E+0	9.832E+0
-2.916E-2	5.103E+0	9.881E+0
-2.267E-2	5.057E+0	9.836E+0
-2.592E-2	5.057E+0	9.907E+0
-3.078E-2	4.999E+0	9.832E+0
-2.754E-2	5.002E+0	9.875E+0
-2.105E-2	5.106E+0	9.829E+0
-2.592E-2	5.103E+0	9.933E+0
-3.240E-2	4.973E+0	9.781E+0
-2.916E-2	4.957E+0	9.988E+0
-2.105E-2	4.980E+0	9.865E+0
-2.592E-2	4.967E+0	9.807E+0
-2.916E-2	5.061E+0	9.901E+0
-2.754E-2	5.009E+0	9.917E+0
-2.267E-2	5.119E+0	9.910E+0
-2.592E-2	4.898E+0	9.797E+0
-3.240E-2	4.970E+0	9.836E+0
-2.916E-2	4.999E+0	9.865E+0
-2.267E-2	5.067E+0	9.797E+0
-2.429E-2	5.054E+0	9.845E+0
-3.078E-2	5.054E+0	9.819E+0
-2.916E-2	5.044E+0	9.842E+0
-2.105E-2	4.924E+0	9.823E+0
-2.592E-2	4.992E+0	9.901E+0
-3.078E-2	5.012E+0	9.871E+0
-2.916E-2	5.028E+0	9.917E+0
-2.105E-2	5.015E+0	9.845E+0
-2.592E-2	4.999E+0	9.868E+0
-2.754E-2	5.005E+0	9.813E+0
-2.754E-2	5.080E+0	9.975E+0
-2.429E-2	5.002E+0	9.845E+0
-2.267E-2	5.100E+0	9.946E+0
-2.916E-2	5.077E+0	9.849E+0
-3.078E-2	5.061E+0	9.829E+0
-2.105E-2	4.973E+0	9.897E+0
-2.754E-2	5.074E+0	9.829E+0
-3.078E-2	4.989E+0	9.962E+0
-2.916E-2	5.051E+0	9.816E+0
-2.105E-2	5.087E+0	9.862E+0
-2.429E-2	5.028E+0	9.985E+0
-2.916E-2	5.022E+0	9.936E+0
-3.078E-2	5.064E+0	9.868E+0
-2.592E-2	5.074E+0	9.991E+0
-2.592E-2	4.970E+0	9.784E+0
-2.916E-2	4.983E+0	9.832E+0
-2.754E-2	4.986E+0	1.004E+1
-2.267E-2	5.054E+0	9.826E+0
-2.267E-2	5.002E+0	9.891E+0
-3.078E-2	5.138E+0	9.920E+0
-2.916E-2	5.025E+0	9.920E+0
-2.105E-2	5.015E+0	9.936E+0
-2.429E-2	5.005E+0	9.826E+0
-3.078E-2	5.161E+0	9.988E+0
-2.916E-2	4.967E+0	9.904E+0
-2.267E-2	5.106E+0	9.923E+0
-2.429E-2	5.028E+0	9.910E+0
-3.078E-2	4.999E+0	1.000E+1
-2.916E-2	5.012E+0	9.943E+0
-2.267E-2	5.096E+0	9.988E+0
-2.754E-2	5.070E+0	9.878E+0
-3.078E-2	5.054E+0	1.007E+1
-2.754E-2	4.957E+0	9.914E+0
-2.267E-2	5.044E+0	1.004E+1
-2.429E-2	5.022E+0	9.836E+0
-3.240E-2	5.067E+0	9.748E+0
-2.916E-2	4.970E+0	9.936E+0
-2.267E-2	5.070E+0	9.803E+0
-2.754E-2	5.048E+0	9.868E+0
-3.403E-2	5.002E+0	9.884E+0
-3.078E-2	5.051E+0	9.797E+0
-2.429E-2	5.122E+0	9.881E+0
-2.429E-2	5.041E+0	9.943E+0
-3.240E-2	5.126E+0	1.002E+1
-3.078E-2	5.015E+0	9.816E+0
-2.429E-2	5.018E+0	9.881E+0
-2.754E-2	5.025E+0	9.962E+0
-3.240E-2	4.999E+0	9.868E+0
-2.916E-2	5.106E+0	1.002E+1
-2.105E-2	5.051E+0	9.868E+0
-2.592E-2	4.960E+0	9.952E+0
-3.240E-2	5.090E+0	9.930E+0
-2.916E-2	5.090E+0	9.982E+0
-2.267E-2	5.057E+0	9.849E+0
-2.592E-2	5.022E+0	9.716E+0
-3.240E-2	4.986E+0	9.849E+0
-2.916E-2	5.009E+0	9.888E+0
-2.267E-2	5.093E+0	9.748E+0
-2.429E-2	5.109E+0	9.884E+0
-3.240E-2	4.983E+0	9.901E+0
-2.916E-2	5.080E+0	9.858E+0
-2.267E-2	5.109E+0	9.920E+0
-2.592E-2	5.142E+0	9.797E+0
-3.240E-2	5.119E+0	9.894E+0
-3.078E-2	5.025E+0	9.816E+0
-2.754E-2	5.038E+0	9.868E+0
-2.267E-2	5.116E+0	9.901E+0
-3.078E-2	5.109E+0	9.871E+0
-2.916E-2	4.973E+0	9.781E+0
-2.429E-2	5.015E+0	9.998E+0
-2.754E-2	5.028E+0	9.852E+0
-3.078E-2	5.142E+0	9.901E+0
-2.754E-2	5.038E+0	9.917E+0
-2.592E-2	5.048E+0	9.810E+0
-2.429E-2	5.158E+0	9.884E+0
-3.078E-2	5.132E+0	9.875E+0
-3.078E-2	5.044E+0	9.842E+0
-1.943E-2	5.083E+0	9.917E+0
-2.592E-2	5.057E+0	9.855E+0
-3.240E-2	5.012E+0	9.884E+0
-3.078E-2	5.044E+0	9.969E+0
-2.592E-2	5.064E+0	9.949E+0
-2.592E-2	5.005E+0	9.858E+0
-3.403E-2	5.051E+0	9.807E+0
-3.078E-2	5.080E+0	9.891E+0
-2.429E-2	5.083E+0	9.823E+0
-2.429E-2	5.061E+0	9.927E+0
-3.078E-2	5.031E+0	9.868E+0
-2.592E-2	4.992E+0	9.875E+0
-2.592E-2	5.054E+0	9.800E+0
-2.592E-2	5.031E+0	9.914E+0
-3.078E-2	5.018E+0	9.956E+0
-2.916E-2	4.976E+0	9.803E+0
-2.267E-2	5.038E+0	9.868E+0
-2.592E-2	4.992E+0	9.784E+0
-3.240E-2	4.996E+0	9.819E+0
-2.916E-2	4.989E+0	9.858E+0
-2.429E-2	5.009E+0	1.003E+1
-2.592E-2	4.986E+0	9.962E+0
-3.240E-2	5.031E+0	9.881E+0
-3.078E-2	5.048E+0	9.781E+0
-2.105E-2	5.044E+0	9.946E+0
-2.429E-2	5.038E+0	9.878E+0
-3.078E-2	5.048E+0	9.845E+0
-2.754E-2	4.895E+0	9.904E+0
-2.429E-2	5.054E+0	9.927E+0
-2.267E-2	5.048E+0	9.810E+0
-3.078E-2	5.116E+0	1.007E+1
-2.916E-2	5.103E+0	9.881E+0
-2.429E-2	5.051E+0	9.940E+0
-2.105E-2	5.116E+0	1.005E+1
-3.240E-2	4.989E+0	9.813E+0
-3.078E-2	5.002E+0	9.881E+0
-2.267E-2	5.035E+0	9.868E+0
-2.429E-2	4.963E+0	9.923E+0
-3.240E-2	5.038E+0	9.868E+0
-2.916E-2	5.181E+0	9.862E+0
-2.105E-2	4.957E+0	9.871E+0
-2.429E-2	5.002E+0	9.845E+0
-3.240E-2	4.996E+0	9.748E+0
-2.916E-2	5.022E+0	9.842E+0
-2.429E-2	5.031E+0	9.813E+0
-2.429E-2	5.038E+0	9.875E+0
-3.240E-2	4.954E+0	9.972E+0
-2.754E-2	5.064E+0	9.933E+0
-2.267E-2	5.074E+0	9.965E+0
-2.429E-2	5.070E+0	9.881E+0
-3.078E-2	5.061E+0	9.829E+0
-2.916E-2	5.028E+0	9.862E+0
-2.429E-2	5.048E+0	9.927E+0
-2.429E-2	4.992E+0	9.810E+0
-3.078E-2	4.950E+0	9.829E+0
-2.592E-2	5.025E+0	9.787E+0
-2.267E-2	5.119E+0	9.923E+0
-2.592E-2	5.022E+0	9.836E+0
-3.240E-2	4.970E+0	9.904E+0
-2.754E-2	5.103E+0	9.884E+0
-2.267E-2	4.999E+0	9.800E+0
-2.592E-2	5.109E+0	9.862E+0
-3.078E-2	5.083E+0	9.823E+0
-3.240E-2	5.090E+0	9.959E+0
-2.267E-2	5.064E+0	9.803E+0
-2.267E-2	5.035E+0	9.832E+0
-3.240E-2	5.041E+0	9.972E+0
-3.078E-2	5.012E+0	9.842E+0
-2.429E-2	5.005E+0	9.891E+0
-2.592E-2	5.005E+0	9.781E+0
-3.240E-2	5.093E+0	9.787E+0
-2.916E-2	5.106E+0	9.810E+0
-2.429E-2	5.009E+0	9.923E+0
-2.429E-2	5.054E+0	9.923E+0
-3.078E-2	5.074E+0	9.907E+0
-3.078E-2	5.038E+0	1.000E+1
-2.267E-2	5.035E+0	9.878E+0
-2.754E-2	5.038E+0	9.946E+0
-3.078E-2	4.976E+0	9.797E+0
-3.078E-2	5.129E+0	9.982E+0
-2.429E-2	5.044E+0	9.845E+0
-2.916E-2	4.999E+0	9.952E+0
-3.078E-2	5.061E+0	9.829E+0
-2.916E-2	5.067E+0	9.920E+0
-2.105E-2	5.061E+0	9.819E+0
-2.754E-2	5.070E+0	9.982E+0
-3.078E-2	5.025E+0	9.920E+0
-2.916E-2	5.048E+0	9.881E+0
-2.105E-2	5.116E+0	9.729E+0
-2.105E-2	5.067E+0	9.816E+0
-3.078E-2	4.947E+0	9.907E+0
-3.078E-2	4.957E+0	9.923E+0
-2.267E-2	4.934E+0	9.917E+0
-2.429E-2	5.138E+0	9.871E+0
-3.078E-2	5.048E+0	9.881E+0
-2.754E-2	5.009E+0	9.917E+0
-2.592E-2	5.080E+0	9.891E+0
-2.267E-2	4.970E+0	9.936E+0
-3.403E-2	5.093E+0	1.001E+1
-2.754E-2	5.057E+0	9.897E+0
-2.267E-2	5.067E+0	9.836E+0
-2.429E-2	4.989E+0	9.813E+0
-3.078E-2	5.061E+0	9.813E+0
-2.916E-2	5.057E+0	9.823E+0
-2.429E-2	5.044E+0	9.894E+0
-2.429E-2	5.012E+0	9.839E+0
-3.078E-2	4.992E+0	9.784E+0
-2.916E-2	5.031E+0	9.901E+0
-2.105E-2	5.083E+0	9.894E+0
-2.592E-2	5.041E+0	9.965E+0
-2.916E-2	4.911E+0	9.995E+0
-2.754E-2	5.100E+0	9.852E+0
-1.943E-2	5.054E+0	9.829E+0
-2.429E-2	5.051E+0	9.699E+0
-3.240E-2	4.989E+0	9.826E+0
-2.916E-2	5.064E+0	9.842E+0
-2.105E-2	5.080E+0	9.881E+0
-2.592E-2	5.005E+0	9.849E+0
-2.916E-2	5.028E+0	1.001E+1
-2.916E-2	4.992E+0	9.884E+0
-2.267E-2	5.025E+0	9.693E+0
-2.429E-2	5.035E+0	9.897E+0
-2.916E-2	5.044E+0	9.952E+0
-2.916E-2	5.005E+0	9.884E+0
-2.105E-2	5.087E+0	9.881E+0
-2.429E-2	5.074E+0	9.875E+0
-2.916E-2	5.048E+0	9.875E+0
-2.754E-2	5.012E+0	9.839E+0
-2.429E-2	4.999E+0	9.868E+0
-2.429E-2	5.113E+0	9.949E+0
-3.078E-2	5.012E+0	1.009E+1
-2.916E-2	4.980E+0	9.995E+0
-2.105E-2	5.067E+0	9.927E+0
-2.754E-2	5.048E+0	9.959E+0
-3.240E-2	5.031E+0	9.836E+0
-3.078E-2	5.077E+0	9.956E+0
-1.943E-2	5.067E+0	9.914E+0
-2.429E-2	5.041E+0	9.901E+0
-2.916E-2	5.031E+0	9.891E+0
-3.078E-2	4.967E+0	9.923E+0
-2.105E-2	5.061E+0	9.858E+0
-2.429E-2	4.921E+0	9.875E+0
-3.240E-2	4.937E+0	9.991E+0
-2.916E-2	5.074E+0	9.975E+0
-2.429E-2	5.028E+0	9.845E+0
-2.429E-2	5.083E+0	9.923E+0
-2.754E-2	5.090E+0	1.006E+1
-3.078E-2	5.041E+0	9.852E+0
-2.267E-2	5.022E+0	9.797E+0
-2.429E-2	5.012E+0	9.959E+0
-3.078E-2	5.074E+0	9.823E+0
-2.916E-2	4.973E+0	9.862E+0
-2.429E-2	4.947E+0	9.975E+0
-2.105E-2	4.996E+0	9.784E+0
-3.078E-2	5.009E+0	9.917E+0
-2.754E-2	5.054E+0	9.832E+0
-2.592E-2	5.009E+0	9.975E+0
-2.429E-2	5.005E+0	1.006E+1
-3.078E-2	5.129E+0	9.978E+0
-2.754E-2	5.064E+0	9.875E+0
-2.267E-2	5.090E+0	9.949E+0
-2.916E-2	5.002E+0	9.858E+0
-3.240E-2	5.031E+0	9.888E+0
-2.916E-2	5.018E+0	9.826E+0
-2.105E-2	5.061E+0	9.823E+0
-2.429E-2	5.025E+0	1.000E+1
-3.240E-2	4.989E+0	1.006E+1
-2.754E-2	5.070E+0	9.910E+0
-2.429E-2	4.983E+0	1.005E+1
-2.267E-2	5.087E+0	9.875E+0
-3.240E-2	5.012E+0	9.923E+0
-2.916E-2	5.070E+0	9.849E+0
-2.105E-2	5.005E+0	1.003E+1
-2.429E-2	4.999E+0	9.862E+0
-3.078E-2	4.983E+0	9.888E+0
-2.754E-2	5.005E+0	9.901E+0
-2.267E-2	5.074E+0	9.852E+0
-2.592E-2	4.980E+0	9.884E+0
-3.240E-2	5.126E+0	9.940E+0
-2.592E-2	5.080E+0	9.878E+0
-2.267E-2	5.002E+0	9.917E+0
-2.429E-2	4.980E+0	9.933E+0
-3.078E-2	4.963E+0	9.949E+0
-2.754E-2	5.035E+0	9.936E+0
-2.105E-2	4.973E+0	9.852E+0
-2.592E-2	5.074E+0	9.871E+0
-3.240E-2	5.080E+0	9.985E+0
-2.916E-2	5.077E+0	1.001E+1
-2.267E-2	5.041E+0	9.755E+0
-2.592E-2	5.028E+0	9.891E+0
-3.403E-2	5.048E+0	9.959E+0
-2.754E-2	5.031E+0	9.849E+0
-2.267E-2	4.983E+0	9.849E+0
-2.754E-2	5.122E+0	9.949E+0
-3.078E-2	5.051E+0	9.914E+0
-2.916E-2	5.051E+0	9.985E+0
-2.429E-2	5.044E+0	9.781E+0
-2.267E-2	5.041E+0	9.858E+0
-3.078E-2	5.093E+0	9.790E+0
-2.754E-2	5.038E+0	9.826E+0
-2.429E-2	5.015E+0	9.917E+0
-2.592E-2	4.989E+0	9.914E+0
-3.240E-2	5.005E+0	9.816E+0
-2.592E-2	5.119E+0	9.868E+0
-2.267E-2	4.996E+0	9.930E+0
-2.592E-2	5.044E+0	9.881E+0
-3.078E-2	5.138E+0	9.949E+0
-2.592E-2	4.980E+0	9.985E+0
-2.105E-2	5.009E+0	9.875E+0
-2.592E-2	4.986E+0	9.930E+0
-3.403E-2	4.986E+0	9.952E+0
-2.754E-2	5.106E+0	9.742E+0
-2.105E-2	5.031E+0	9.751E+0
-2.267E-2	5.090E+0	9.881E+0
-3.078E-2	5.126E+0	9.940E+0
-2.916E-2	5.070E+0	9.862E+0
-2.105E-2	4.976E+0	9.819E+0
-2.592E-2	5.025E+0	9.797E+0
-3.078E-2	5.028E+0	9.933E+0
-2.592E-2	5.057E+0	9.888E+0
-2.429E-2	5.061E+0	9.865E+0
-2.429E-2	5.009E+0	9.978E+0
-2.916E-2	5.031E+0	9.914E+0
-2.916E-2	5.028E+0	1.001E+1
-2.105E-2	5.096E+0	9.888E+0
-2.592E-2	4.996E+0	9.914E+0
-3.403E-2	5.041E+0	9.901E+0
-2.429E-2	5.080E+0	9.852E+0
-2.429E-2	4.980E+0	9.901E+0
-2.429E-2	5.005E+0	9.842E+0
-3.240E-2	5.093E+0	9.897E+0
-3.078E-2	5.015E+0	9.914E+0
-2.267E-2	5.031E+0	9.832E+0
-2.592E-2	5.051E+0	9.920E+0
-3.240E-2	4.976E+0	9.923E+0
-2.916E-2	4.905E+0	9.998E+0
-2.267E-2	5.022E+0	9.888E+0
-2.592E-2	5.048E+0	9.875E+0
-2.916E-2	5.126E+0	9.975E+0
-2.754E-2	5.158E+0	9.790E+0
-2.429E-2	5.015E+0	9.975E+0
-2.267E-2	5.005E+0	9.881E+0
-3.403E-2	5.064E+0	9.849E+0
-2.754E-2	4.996E+0	9.943E+0
-2.105E-2	5.025E+0	9.901E+0
-2.429E-2	5.100E+0	9.920E+0
-3.240E-2	5.038E+0	9.946E+0
-3.078E-2	5.080E+0	9.865E+0
-2.429E-2	4.970E+0	9.803E+0
-2.592E-2	4.983E+0	1.002E+1
-3.078E-2	5.031E+0	1.004E+1
-2.754E-2	5.106E+0	9.975E+0
-2.267E-2	5.022E+0	1.007E+1
-2.429E-2	5.074E+0	9.781E+0
-3.240E-2	5.009E+0	9.725E+0
-2.916E-2	5.074E+0	9.985E+0
-2.429E-2	5.106E+0	1.009E+1
-2.429E-2	5.106E+0	9.738E+0
-3.078E-2	4.976E+0	9.991E+0
-2.754E-2	5.044E+0	9.914E+0
-2.105E-2	5.041E+0	9.845E+0
-2.267E-2	5.106E+0	9.904E+0
-3.240E-2	5.041E+0	9.751E+0
-3.078E-2	4.983E+0	9.800E+0
-2.105E-2	5.070E+0	9.907E+0
-2.592E-2	5.067E+0	9.933E+0
-3.403E-2	4.908E+0	9.852E+0
-2.429E-2	5.064E+0	9.975E+0
-2.105E-2	5.074E+0	9.991E+0
-2.592E-2	5.038E+0	9.956E+0
-2.916E-2	5.077E+0	9.904E+0
-2.916E-2	5.090E+0	9.949E+0
-2.267E-2	5.025E+0	9.868E+0
-2.592E-2	4.973E+0	9.943E+0
-2.916E-2	5.093E+0	9.910E+0
-2.754E-2	5.064E+0	9.884E+0
-2.105E-2	5.074E+0	9.855E+0
-2.754E-2	5.022E+0	9.888E+0
-3.240E-2	5.103E+0	9.868E+0
-2.916E-2	5.054E+0	9.952E+0
-2.592E-2	5.070E+0	9.897E+0
-2.592E-2	5.018E+0	9.868E+0
-3.078E-2	5.028E+0	9.852E+0
-2.916E-2	5.096E+0	9.858E+0
-2.105E-2	5.035E+0	9.823E+0
-2.429E-2	5.044E+0	9.832E+0
-3.078E-2	5.116E+0	9.975E+0
-2.916E-2	5.061E+0	9.888E+0
-2.429E-2	5.054E+0	9.933E+0
-2.754E-2	5.061E+0	9.862E+0
-3.078E-2	5.022E+0	9.829E+0
-2.916E-2	5.002E+0	9.858E+0
-2.105E-2	5.005E+0	9.862E+0
-2.429E-2	5.103E+0	1.000E+1
-3.403E-2	5.028E+0	9.975E+0
-2.754E-2	4.999E+0	9.952E+0
-2.267E-2	5.064E+0	9.797E+0
-2.429E-2	4.999E+0	9.871E+0
-2.916E-2	5.048E+0	9.881E+0
-3.078E-2	5.067E+0	9.875E+0
-2.267E-2	5.048E+0	9.891E+0
-2.754E-2	4.980E+0	9.904E+0
-3.078E-2	5.113E+0	9.904E+0
-2.754E-2	5.025E+0	9.849E+0
-2.105E-2	5.109E+0	9.933E+0
-2.267E-2	5.077E+0	9.901E+0
-3.078E-2	5.064E+0	9.946E+0
-2.916E-2	5.132E+0	9.930E+0
-2.267E-2	5.096E+0	9.884E+0
-2.429E-2	5.096E+0	9.982E+0
-3.078E-2	4.983E+0	9.803E+0
-3.078E-2	5.090E+0	9.927E+0
-2.429E-2	5.025E+0	9.998E+0
-2.429E-2	4.973E+0	9.674E+0
-3.078E-2	5.074E+0	9.862E+0
-2.916E-2	5.090E+0	9.975E+0
-2.105E-2	4.973E+0	9.982E+0
-2.267E-2	5.015E+0	9.952E+0
-2.916E-2	5.041E+0	1.005E+1
-2.916E-2	5.038E+0	9.936E+0
-2.429E-2	5.057E+0	9.839E+0
-2.267E-2	5.064E+0	9.914E+0
-2.916E-2	5.051E+0	9.881E+0
-3.078E-2	5.093E+0	9.888E+0
-1.943E-2	5.083E+0	9.907E+0
-2.592E-2	4.996E+0	9.936E+0
-3.078E-2	5.005E+0	9.988E+0
-2.916E-2	5.151E+0	9.927E+0
-1.943E-2	5.025E+0	9.991E+0
-2.267E-2	5.038E+0	9.865E+0
-3.078E-2	5.061E+0	9.904E+0
-2.754E-2	4.963E+0	9.940E+0
-2.105E-2	5.035E+0	9.930E+0
-2.754E-2	5.051E+0	1.000E+1
-3.403E-2	4.996E+0	9.891E+0
-2.916E-2	5.061E+0	9.917E+0
-2.105E-2	5.015E+0	9.933E+0
-2.592E-2	5.061E+0	9.891E+0
-3.078E-2	5.103E+0	9.978E+0
-2.592E-2	5.122E+0	9.965E+0
-2.267E-2	4.976E+0	9.784E+0
-2.429E-2	5.100E+0	9.923E+0
-3.078E-2	4.944E+0	9.943E+0
-2.754E-2	4.957E+0	1.006E+1
-2.429E-2	5.018E+0	9.839E+0
-2.267E-2	5.080E+0	9.897E+0
-3.078E-2	5.031E+0	9.888E+0
-2.916E-2	5.041E+0	9.923E+0
-2.429E-2	4.980E+0	9.914E+0
-2.592E-2	5.138E+0	9.884E+0
-3.240E-2	5.051E+0	9.884E+0
-2.754E-2	5.080E+0	9.881E+0
-1.943E-2	5.103E+0	9.920E+0
-2.267E-2	5.061E+0	9.972E+0
-3.240E-2	5.054E+0	9.881E+0
-2.916E-2	4.989E+0	9.965E+0
-2.267E-2	5.132E+0	9.923E+0
-2.592E-2	4.960E+0	9.842E+0
-3.078E-2	4.967E+0	9.949E+0
-2.916E-2	5.135E+0	9.878E+0
-2.429E-2	5.061E+0	9.787E+0
-2.754E-2	5.093E+0	9.748E+0
-2.916E-2	5.005E+0	9.832E+0
-2.754E-2	5.012E+0	9.839E+0
-2.267E-2	5.005E+0	9.936E+0
-2.592E-2	5.083E+0	9.875E+0
-2.916E-2	5.009E+0	9.933E+0
-2.916E-2	5.025E+0	9.871E+0
-1.943E-2	5.096E+0	9.865E+0
-2.267E-2	5.083E+0	9.823E+0
-3.078E-2	5.035E+0	9.923E+0
-2.592E-2	5.057E+0	9.884E+0
-2.592E-2	4.934E+0	9.920E+0
-2.592E-2	5.025E+0	9.823E+0
-3.078E-2	5.002E+0	1.003E+1
-3.078E-2	5.025E+0	9.920E+0
-2.267E-2	5.012E+0	9.891E+0
-2.592E-2	5.048E+0	9.894E+0
-3.078E-2	4.973E+0	9.787E+0
-2.916E-2	5.015E+0	1.003E+1
-2.592E-2	4.976E+0	9.764E+0
-2.754E-2	4.999E+0	1.005E+1
-3.078E-2	4.976E+0	9.836E+0
-2.754E-2	5.051E+0	9.871E+0
-2.267E-2	5.070E+0	9.901E+0
-2.592E-2	5.044E+0	9.777E+0
-3.078E-2	5.070E+0	9.884E+0
-2.592E-2	4.980E+0	9.959E+0
-2.105E-2	5.009E+0	9.800E+0
-2.592E-2	4.986E+0	9.933E+0
-3.078E-2	5.031E+0	9.897E+0
-2.754E-2	5.106E+0	9.871E+0
-2.267E-2	5.067E+0	9.988E+0
-2.429E-2	5.044E+0	9.952E+0
-2.916E-2	5.103E+0	1.001E+1
-2.916E-2	5.087E+0	9.884E+0
-2.267E-2	5.093E+0	9.943E+0
-2.267E-2	5.009E+0	9.888E+0
-2.916E-2	5.038E+0	1.002E+1
-2.916E-2	5.051E+0	9.904E+0
-2.105E-2	5.025E+0	9.933E+0
-2.429E-2	5.067E+0	9.907E+0
-3.078E-2	5.080E+0	9.845E+0
-2.754E-2	5.041E+0	9.914E+0
-2.429E-2	5.009E+0	9.910E+0
-2.429E-2	4.996E+0	1.003E+1
-3.403E-2	5.048E+0	9.862E+0
-2.754E-2	5.077E+0	9.978E+0
-2.267E-2	5.067E+0	9.923E+0
-2.592E-2	4.999E+0	9.940E+0
-3.078E-2	5.113E+0	9.891E+0
-2.754E-2	5.096E+0	9.891E+0
-2.267E-2	5.100E+0	9.845E+0
-2.429E-2	5.051E+0	9.901E+0
-3.078E-2	5.074E+0	9.952E+0
-2.754E-2	5.028E+0	9.855E+0
-2.105E-2	5.083E+0	9.923E+0
-2.592E-2	5.103E+0	9.897E+0
-3.078E-2	5.083E+0	9.813E+0
-2.754E-2	5.100E+0	9.794E+0
-2.267E-2	5.077E+0	9.819E+0
-2.267E-2	5.113E+0	9.875E+0
-3.240E-2	5.015E+0	9.829E+0
-3.078E-2	4.963E+0	9.855E+0
-2.267E-2	5.012E+0	9.985E+0
-2.429E-2	5.087E+0	9.901E+0
-3.078E-2	5.106E+0	9.862E+0
-2.754E-2	5.015E+0	9.849E+0
-2.105E-2	5.057E+0	1.003E+1
-2.754E-2	5.018E+0	9.865E+0
-2.916E-2	5.031E+0	9.940E+0
-2.754E-2	5.070E+0	9.956E+0
-2.267E-2	5.087E+0	1.002E+1
-2.592E-2	5.028E+0	9.962E+0
-3.240E-2	5.096E+0	9.901E+0
-2.916E-2	4.996E+0	9.920E+0
-2.105E-2	5.080E+0	1.004E+1
-2.267E-2	5.035E+0	9.868E+0
-3.240E-2	5.005E+0	9.927E+0
-2.916E-2	5.057E+0	9.930E+0
-2.105E-2	5.048E+0	9.927E+0
-2.429E-2	5.018E+0	9.868E+0
-3.240E-2	5.028E+0	9.826E+0
-2.592E-2	4.999E+0	9.985E+0
-2.429E-2	5.067E+0	9.839E+0
-2.429E-2	5.038E+0	9.897E+0
-3.078E-2	5.067E+0	9.823E+0
-2.916E-2	5.048E+0	9.914E+0
-2.105E-2	5.044E+0	9.959E+0
-2.592E-2	5.119E+0	9.855E+0
-3.078E-2	5.018E+0	9.888E+0
-2.916E-2	5.096E+0	9.956E+0
-2.267E-2	5.080E+0	9.907E+0
-2.592E-2	5.054E+0	9.920E+0
-3.240E-2	5.018E+0	9.881E+0
-2.754E-2	5.122E+0	1.004E+1
-2.267E-2	5.041E+0	9.875E+0
-2.429E-2	5.015E+0	9.813E+0
-3.403E-2	5.057E+0	9.842E+0
-2.592E-2	5.070E+0	9.995E+0
-2.105E-2	5.054E+0	9.927E+0
-2.592E-2	4.999E+0	9.897E+0
-3.078E-2	5.093E+0	9.975E+0
-2.592E-2	5.126E+0	9.875E+0
-2.429E-2	5.061E+0	9.891E+0
-2.754E-2	5.012E+0	9.881E+0
-3.240E-2	5.018E+0	9.982E+0
-2.754E-2	5.009E+0	9.878E+0
-2.429E-2	5.035E+0	9.917E+0
-2.267E-2	5.031E+0	9.875E+0
-3.078E-2	5.028E+0	9.849E+0
-2.754E-2	5.009E+0	9.855E+0
-2.105E-2	5.041E+0	9.965E+0
-2.592E-2	5.012E+0	9.888E+0
-3.240E-2	4.999E+0	9.758E+0
-2.916E-2	4.895E+0	9.923E+0
-2.267E-2	4.999E+0	9.868E+0
-2.754E-2	4.992E+0	9.930E+0
-3.078E-2	5.025E+0	9.881E+0
-2.916E-2	5.002E+0	9.901E+0
-2.267E-2	5.061E+0	9.823E+0
-2.754E-2	4.957E+0	9.946E+0
-3.078E-2	4.989E+0	9.914E+0
-3.078E-2	5.018E+0	9.855E+0
-2.105E-2	5.022E+0	9.920E+0
-2.592E-2	5.028E+0	9.888E+0
-3.078E-2	4.992E+0	9.819E+0
-2.916E-2	5.038E+0	9.952E+0
-2.267E-2	5.077E+0	9.875E+0
-2.429E-2	4.980E+0	9.897E+0
-3.078E-2	5.035E+0	9.975E+0
-2.754E-2	5.080E+0	9.829E+0
-2.267E-2	5.041E+0	9.891E+0
-2.429E-2	5.077E+0	9.901E+0
-3.078E-2	4.996E+0	9.949E+0
-2.754E-2	5.113E+0	9.907E+0
-2.429E-2	5.126E+0	1.000E+1
-2.429E-2	4.989E+0	9.985E+0
-3.078E-2	5.109E+0	9.995E+0
-2.916E-2	4.989E+0	9.875E+0
-2.105E-2	4.999E+0	9.949E+0
-2.429E-2	5.067E+0	1.006E+1
-3.240E-2	5.132E+0	9.936E+0
-2.754E-2	5.022E+0	9.962E+0
-2.105E-2	5.028E+0	9.988E+0
-2.429E-2	4.986E+0	9.855E+0
-3.078E-2	5.061E+0	9.884E+0
-2.916E-2	4.924E+0	9.943E+0
-2.267E-2	5.054E+0	9.923E+0
-2.267E-2	5.090E+0	1.005E+1
-3.240E-2	5.038E+0	9.842E+0
-2.754E-2	5.048E+0	9.907E+0
-2.592E-2	5.087E+0	9.855E+0
-2.592E-2	4.989E+0	9.878E+0
-3.078E-2	5.171E+0	9.927E+0
-2.429E-2	5.080E+0	9.910E+0
-2.105E-2	5.048E+0	9.914E+0
-2.592E-2	4.996E+0	9.969E+0
-2.754E-2	5.103E+0	9.917E+0
-2.916E-2	5.070E+0	9.862E+0
-2.429E-2	5.054E+0	9.901E+0
-2.592E-2	5.077E+0	1.002E+1
-3.078E-2	5.015E+0	9.930E+0
-3.078E-2	5.093E+0	9.878E+0
-2.592E-2	5.031E+0	9.923E+0
-2.754E-2	4.983E+0	9.907E+0
-3.565E-2	5.077E+0	9.781E+0
-2.916E-2	5.119E+0	1.003E+1
-2.267E-2	5.057E+0	9.871E+0
-2.592E-2	5.083E+0	1.011E+1
-3.078E-2	4.980E+0	9.868E+0
-2.916E-2	5.048E+0	1.002E+1
-2.267E-2	4.980E+0	1.001E+1
-2.592E-2	5.080E+0	9.901E+0
-3.240E-2	5.041E+0	9.956E+0
-2.754E-2	5.135E+0	9.875E+0
-2.105E-2	5.155E+0	9.985E+0
-2.429E-2	5.067E+0	9.946E+0
-3.403E-2	5.132E+0	9.891E+0
-2.754E-2	4.970E+0	9.927E+0
-2.267E-2	4.992E+0	9.952E+0
-2.429E-2	5.070E+0	1.001E+1
-3.403E-2	5.061E+0	9.871E+0
-2.754E-2	5.048E+0	9.936E+0
-2.267E-2	5.025E+0	9.836E+0
-2.754E-2	5.018E+0	9.881E+0
-3.403E-2	5.002E+0	9.956E+0
-2.754E-2	4.976E+0	9.836E+0
-2.105E-2	5.119E+0	9.823E+0
-2.592E-2	5.096E+0	9.923E+0
-3.240E-2	5.031E+0	9.927E+0
-2.754E-2	5.070E+0	9.901E+0
-2.267E-2	5.005E+0	9.832E+0
-2.429E-2	5.054E+0	9.826E+0
-3.078E-2	5.087E+0	9.865E+0
-2.592E-2	5.106E+0	9.923E+0
-1.943E-2	4.992E+0	9.891E+0
-2.429E-2	5.074E+0	9.829E+0
-3.565E-2	5.122E+0	9.943E+0
-2.754E-2	5.031E+0	1.006E+1
-2.267E-2	5.025E+0	1.002E+1
-2.592E-2	5.116E+0	9.849E+0
-3.240E-2	5.028E+0	9.855E+0
-3.078E-2	4.970E+0	9.800E+0
-1.781E-2	5.074E+0	9.949E+0
-2.754E-2	4.980E+0	9.794E+0
-3.078E-2	5.025E+0	9.894E+0
-2.916E-2	5.116E+0	9.988E+0
-2.105E-2	5.061E+0	9.871E+0
-2.592E-2	5.142E+0	9.910E+0
-3.078E-2	5.009E+0	9.904E+0
-2.754E-2	5.009E+0	9.790E+0
-2.429E-2	5.100E+0	9.836E+0
-2.429E-2	4.980E+0	9.943E+0
-3.078E-2	5.022E+0	9.875E+0
-2.754E-2	5.022E+0	9.972E+0
-2.105E-2	5.044E+0	9.930E+0
-2.754E-2	5.067E+0	9.771E+0
-3.240E-2	5.048E+0	1.002E+1
-2.754E-2	5.070E+0	9.823E+0
-2.267E-2	5.035E+0	9.816E+0
-2.429E-2	5.022E+0	9.881E+0
-3.078E-2	5.005E+0	9.852E+0
-2.592E-2	5.048E+0	9.936E+0
-2.267E-2	5.087E+0	9.865E+0
-2.429E-2	4.983E+0	9.936E+0
-3.240E-2	5.080E+0	9.930E+0
-2.754E-2	5.116E+0	1.004E+1
-2.267E-2	5.025E+0	9.858E+0
-2.429E-2	5.067E+0	9.991E+0
-3.078E-2	5.051E+0	9.907E+0
-2.592E-2	5.100E+0	9.930E+0
-2.267E-2	5.067E+0	9.862E+0
-2.429E-2	4.970E+0	9.884E+0
-2.754E-2	5.116E+0	9.794E+0
-2.754E-2	4.999E+0	9.978E+0
-2.105E-2	5.096E+0	9.810E+0
-2.592E-2	5.044E+0	9.998E+0
-3.240E-2	5.096E+0	9.982E+0
-2.916E-2	5.031E+0	9.839E+0
-2.429E-2	5.126E+0	9.888E+0
-2.916E-2	5.074E+0	9.794E+0
-3.240E-2	5.009E+0	9.985E+0
-2.592E-2	5.083E+0	9.920E+0
-2.267E-2	4.960E+0	9.907E+0
-2.429E-2	5.080E+0	9.881E+0
-2.916E-2	5.031E+0	9.751E+0
-2.754E-2	5.061E+0	9.936E+0
-2.592E-2	4.980E+0	9.865E+0
-2.592E-2	5.093E+0	9.933E+0
-2.916E-2	5.113E+0	9.849E+0
-2.754E-2	4.996E+0	9.946E+0
-2.267E-2	5.119E+0	9.965E+0
-2.429E-2	5.113E+0	9.881E+0
-3.240E-2	5.054E+0	9.927E+0
-2.754E-2	5.044E+0	9.878E+0
-2.105E-2	5.103E+0	9.819E+0
-2.754E-2	5.012E+0	9.991E+0
-3.078E-2	5.015E+0	9.923E+0
-2.592E-2	5.048E+0	9.888E+0
-2.429E-2	4.931E+0	9.904E+0
-2.429E-2	5.070E+0	9.920E+0
-3.078E-2	5.012E+0	9.910E+0
-2.754E-2	5.028E+0	1.006E+1
-2.105E-2	5.100E+0	9.878E+0
-2.754E-2	5.048E+0	9.914E+0
-3.240E-2	5.031E+0	9.965E+0
-2.754E-2	5.096E+0	9.888E+0
-2.429E-2	5.035E+0	9.881E+0
-2.916E-2	5.061E+0	9.826E+0
-3.240E-2	5.005E+0	9.962E+0
-2.754E-2	4.999E+0	9.907E+0
-1.943E-2	5.093E+0	1.001E+1
-2.754E-2	4.989E+0	9.862E+0
-3.078E-2	5.119E+0	9.956E+0
-2.754E-2	4.989E+0	9.784E+0
-2.267E-2	5.158E+0	9.943E+0
-2.429E-2	4.992E+0	1.000E+1
-3.240E-2	5.096E+0	9.755E+0
-2.916E-2	5.129E+0	9.927E+0
-2.267E-2	5.041E+0	9.845E+0
-2.592E-2	5.031E+0	9.956E+0
-3.078E-2	5.057E+0	9.901E+0
-3.078E-2	5.090E+0	1.007E+1
-2.105E-2	5.064E+0	9.975E+0
-2.429E-2	5.025E+0	9.991E+0
-2.916E-2	5.025E+0	1.003E+1
-2.754E-2	5.005E+0	9.956E+0
-2.267E-2	5.080E+0	9.930E+0
-2.429E-2	5.083E+0	9.881E+0
-2.916E-2	5.051E+0	9.936E+0
-2.916E-2	5.057E+0	1.007E+1
-2.105E-2	5.031E+0	9.771E+0
-2.429E-2	5.015E+0	9.943E+0
-2.916E-2	5.077E+0	9.758E+0
-2.592E-2	4.957E+0	9.875E+0
-2.267E-2	5.090E+0	9.836E+0
-2.592E-2	5.122E+0	9.933E+0
-2.916E-2	5.031E+0	1.001E+1
-2.916E-2	5.080E+0	9.988E+0
-2.267E-2	5.044E+0	9.881E+0
-2.754E-2	5.090E+0	9.930E+0
-3.240E-2	5.116E+0	9.998E+0
-2.592E-2	4.963E+0	1.003E+1
-2.429E-2	5.077E+0	9.888E+0
-2.429E-2	5.090E+0	9.884E+0
-3.078E-2	5.051E+0	9.936E+0
-2.592E-2	5.018E+0	9.940E+0
-2.267E-2	5.015E+0	9.839E+0
-2.592E-2	5.119E+0	9.975E+0
-3.078E-2	4.960E+0	9.819E+0
-2.429E-2	5.005E+0	9.771E+0
-2.267E-2	4.973E+0	9.878E+0
-2.267E-2	5.061E+0	9.852E+0
-3.240E-2	5.035E+0	9.826E+0
-2.916E-2	4.970E+0	9.826E+0
-2.267E-2	5.009E+0	9.904E+0
-2.592E-2	4.915E+0	9.988E+0
-2.916E-2	5.074E+0	9.894E+0
-2.754E-2	5.197E+0	9.813E+0
-2.429E-2	4.976E+0	1.001E+1
-2.754E-2	5.061E+0	9.894E+0
-3.403E-2	5.090E+0	9.920E+0
-2.754E-2	5.122E+0	1.002E+1
-2.267E-2	5.048E+0	9.891E+0
-2.429E-2	5.090E+0	9.991E+0
-2.754E-2	4.992E+0	9.865E+0
-2.754E-2	5.044E+0	9.862E+0
-2.429E-2	5.009E+0	9.930E+0
-2.592E-2	5.080E+0	9.923E+0
-2.916E-2	4.963E+0	9.988E+0
-2.916E-2	5.022E+0	1.002E+1
-2.105E-2	4.996E+0	9.888E+0
-2.754E-2	5.041E+0	9.923E+0
-3.403E-2	5.080E+0	9.777E+0
-2.916E-2	5.035E+0	9.982E+0
-2.267E-2	5.022E+0	9.888E+0
-2.592E-2	5.083E+0	9.904E+0
-3.240E-2	5.035E+0	9.855E+0
-2.754E-2	5.028E+0	9.962E+0
-2.105E-2	4.992E+0	9.794E+0
-2.429E-2	5.005E+0	9.930E+0
-3.078E-2	5.087E+0	1.002E+1
-2.916E-2	5.048E+0	1.000E+1
-2.267E-2	5.145E+0	9.998E+0
-2.429E-2	5.048E+0	9.901E+0
-3.078E-2	5.009E+0	9.959E+0
-2.916E-2	5.015E+0	9.790E+0
-2.105E-2	5.077E+0	9.917E+0
-2.754E-2	5.038E+0	1.003E+1
-3.240E-2	5.096E+0	9.839E+0
-3.078E-2	5.025E+0	1.001E+1
-2.105E-2	5.012E+0	9.787E+0
-2.592E-2	5.106E+0	9.975E+0
-3.078E-2	5.096E+0	9.917E+0
-2.754E-2	5.077E+0	9.927E+0
-2.267E-2	5.093E+0	9.917E+0
-2.592E-2	5.031E+0	9.888E+0
-3.078E-2	5.054E+0	9.862E+0
-2.754E-2	5.083E+0	9.946E+0
-2.105E-2	5.012E+0	9.891E+0
-2.754E-2	5.057E+0	9.914E+0
-3.078E-2	5.038E+0	9.800E+0
-2.754E-2	4.983E+0	9.894E+0
-2.429E-2	5.018E+0	9.897E+0
-2.592E-2	5.009E+0	9.897E+0
-3.403E-2	5.126E+0	9.845E+0
-2.592E-2	4.996E+0	9.998E+0
-2.105E-2	5.015E+0	9.927E+0
-2.592E-2	5.054E+0	9.927E+0
-3.240E-2	5.022E+0	9.949E+0
-2.754E-2	5.048E+0	9.897E+0
-2.267E-2	4.999E+0	9.875E+0
-2.592E-2	4.992E+0	9.952E+0
-3.078E-2	5.018E+0	9.907E+0
-2.754E-2	5.116E+0	1.003E+1
-1.781E-2	5.005E+0	9.803E+0
-2.754E-2	5.044E+0	9.888E+0
-3.403E-2	5.057E+0	9.969E+0
-2.754E-2	5.087E+0	9.897E+0
-2.429E-2	4.934E+0	9.933E+0
-2.592E-2	5.041E+0	9.823E+0
-3.240E-2	4.970E+0	9.894E+0
-2.592E-2	4.963E+0	9.897E+0
-2.429E-2	5.080E+0	9.975E+0
-2.592E-2	5.126E+0	9.946E+0
-3.403E-2	5.018E+0	9.917E+0
-2.592E-2	5.106E+0	9.949E+0
-1.943E-2	5.100E+0	9.982E+0
-2.916E-2	5.129E+0	9.969E+0
-3.240E-2	5.135E+0	9.845E+0
-2.754E-2	5.135E+0	9.901E+0
-2.105E-2	5.035E+0	9.871E+0
-2.429E-2	5.035E+0	9.998E+0
-3.078E-2	5.070E+0	9.907E+0
-2.916E-2	5.002E+0	9.764E+0
-2.429E-2	5.044E+0	9.952E+0
-2.592E-2	5.025E+0	9.920E+0
-3.240E-2	4.980E+0	9.923E+0
-2.754E-2	5.038E+0	9.881E+0
-2.267E-2	5.057E+0	9.875E+0
-2.592E-2	5.022E+0	9.816E+0
-3.078E-2	4.996E+0	9.858E+0
-2.754E-2	4.980E+0	9.933E+0
-2.429E-2	5.080E+0	9.823E+0
-2.592E-2	5.103E+0	9.959E+0
-3.240E-2	5.031E+0	9.826E+0
-2.754E-2	4.996E+0	9.959E+0
-2.267E-2	5.070E+0	1.001E+1
-2.429E-2	5.005E+0	9.917E+0
-3.078E-2	4.986E+0	9.813E+0
-2.754E-2	4.957E+0	9.888E+0
-2.592E-2	4.973E+0	9.852E+0
-2.592E-2	5.057E+0	9.849E+0
-2.916E-2	5.067E+0	9.965E+0
-2.592E-2	5.018E+0	9.865E+0
-2.105E-2	5.126E+0	9.940E+0
-2.592E-2	5.018E+0	9.875E+0
-3.240E-2	4.996E+0	1.003E+1
-2.592E-2	5.022E+0	9.923E+0
-2.267E-2	5.090E+0	9.920E+0
-2.754E-2	4.986E+0	9.914E+0
-3.078E-2	5.041E+0	9.891E+0
-2.916E-2	5.093E+0	9.927E+0
-2.267E-2	5.041E+0	9.923E+0
-2.592E-2	5.061E+0	9.845E+0
-3.240E-2	5.067E+0	9.956E+0
-2.592E-2	5.051E+0	9.790E+0
-2.105E-2	5.106E+0	9.823E+0
-2.592E-2	5.077E+0	9.943E+0
-3.240E-2	5.048E+0	9.914E+0
-2.592E-2	5.074E+0	9.920E+0
-2.429E-2	5.087E+0	9.839E+0
-2.429E-2	5.103E+0	9.923E+0
-3.403E-2	5.090E+0	9.920E+0
-2.916E-2	5.070E+0	9.781E+0
-1.943E-2	5.012E+0	9.972E+0
-2.592E-2	5.054E+0	9.794E+0
-3.078E-2	5.002E+0	9.868E+0
-2.754E-2	5.018E+0	9.875E+0
-2.267E-2	5.002E+0	9.748E+0
-2.592E-2	5.041E+0	9.826E+0
-2.916E-2	5.025E+0	9.829E+0
-2.916E-2	5.106E+0	9.829E+0
-2.105E-2	5.031E+0	9.962E+0
-2.429E-2	5.044E+0	9.901E+0
-3.403E-2	5.122E+0	9.858E+0
-2.916E-2	5.044E+0	9.988E+0
-2.429E-2	5.051E+0	1.004E+1
-2.592E-2	5.025E+0	9.897E+0
-2.916E-2	5.138E+0	9.927E+0
-3.078E-2	5.142E+0	9.823E+0
-2.429E-2	5.031E+0	1.004E+1
-2.754E-2	4.976E+0	9.829E+0
-3.078E-2	5.093E+0	9.962E+0
-2.916E-2	5.122E+0	9.829E+0
-2.267E-2	5.100E+0	9.985E+0
-2.916E-2	5.119E+0	9.897E+0
-3.240E-2	5.116E+0	9.852E+0
-2.754E-2	5.070E+0	9.991E+0
-2.105E-2	5.048E+0	9.823E+0
-2.429E-2	5.028E+0	9.816E+0
-3.078E-2	5.035E+0	9.865E+0
-2.754E-2	5.002E+0	9.956E+0
-2.429E-2	5.009E+0	9.991E+0
-2.267E-2	5.048E+0	9.904E+0
-3.240E-2	5.061E+0	9.849E+0
-2.754E-2	5.064E+0	1.001E+1
-2.105E-2	5.132E+0	9.784E+0
-2.592E-2	5.096E+0	9.842E+0
-3.078E-2	5.005E+0	9.910E+0
-3.078E-2	5.077E+0	9.933E+0
-2.105E-2	5.031E+0	9.839E+0
-2.592E-2	4.996E+0	9.998E+0
-2.916E-2	5.064E+0	9.781E+0
-2.754E-2	5.044E+0	9.884E+0
-2.267E-2	5.005E+0	9.907E+0
-2.754E-2	5.113E+0	9.881E+0
-3.403E-2	5.083E+0	9.888E+0
-2.592E-2	5.135E+0	9.875E+0
-2.267E-2	5.005E+0	9.858E+0
-2.592E-2	5.122E+0	1.000E+1
-3.078E-2	5.119E+0	9.914E+0
-2.754E-2	5.096E+0	9.771E+0
-2.429E-2	5.080E+0	9.858E+0
-2.592E-2	5.100E+0	9.965E+0
-3.403E-2	5.018E+0	9.936E+0
-3.078E-2	5.054E+0	9.845E+0
-2.105E-2	5.064E+0	9.852E+0
-2.754E-2	5.025E+0	1.004E+1
-3.240E-2	5.041E+0	9.904E+0
-2.916E-2	5.093E+0	9.927E+0
-2.105E-2	5.113E+0	9.888E+0
-2.429E-2	5.064E+0	9.923E+0
-3.240E-2	5.083E+0	9.823E+0
-2.592E-2	5.031E+0	1.003E+1
-2.429E-2	5.057E+0	9.972E+0
-2.429E-2	5.054E+0	9.832E+0
-3.078E-2	4.996E+0	9.923E+0
-2.916E-2	5.096E+0	9.914E+0
-2.267E-2	5.100E+0	9.959E+0
-2.429E-2	5.018E+0	9.940E+0
-3.240E-2	5.022E+0	9.940E+0
-2.754E-2	5.038E+0	9.858E+0
-2.267E-2	5.031E+0	1.002E+1
-2.754E-2	4.970E+0	9.871E+0
-3.078E-2	5.090E+0	9.894E+0
-2.592E-2	5.038E+0	9.878E+0
-1.943E-2	5.171E+0	9.884E+0
-2.592E-2	4.950E+0	9.855E+0
-2.916E-2	5.061E+0	9.940E+0
-2.916E-2	5.113E+0	9.982E+0
-2.267E-2	5.096E+0	9.888E+0
-2.754E-2	5.041E+0	9.917E+0
-3.403E-2	5.031E+0	9.904E+0
-2.916E-2	5.083E+0	9.891E+0
-2.105E-2	5.129E+0	9.920E+0
-2.754E-2	4.999E+0	9.842E+0
-3.078E-2	5.031E+0	9.907E+0
-2.754E-2	5.171E+0	9.956E+0
-2.429E-2	5.087E+0	9.917E+0
-2.105E-2	5.035E+0	9.972E+0
-2.916E-2	5.038E+0	1.000E+1
-2.916E-2	5.038E+0	9.933E+0
-2.267E-2	4.999E+0	1.001E+1
-2.592E-2	5.025E+0	9.888E+0
-2.916E-2	4.905E+0	9.829E+0
-2.916E-2	5.048E+0	9.855E+0
-2.267E-2	5.012E+0	9.930E+0
-2.592E-2	5.031E+0	9.868E+0
-3.240E-2	5.142E+0	9.790E+0
-2.754E-2	5.087E+0	9.839E+0
-2.267E-2	5.061E+0	9.839E+0
-2.592E-2	5.035E+0	9.978E+0
-3.078E-2	5.041E+0	9.940E+0
-2.916E-2	5.067E+0	1.003E+1
-2.429E-2	5.031E+0	9.871E+0
-2.429E-2	5.041E+0	9.965E+0
-2.916E-2	5.116E+0	9.982E+0
-2.754E-2	5.051E+0	1.001E+1
-2.105E-2	4.989E+0	9.764E+0
-2.267E-2	5.100E+0	9.962E+0
-3.240E-2	4.983E+0	9.849E+0
-2.916E-2	5.164E+0	9.858E+0
-1.781E-2	5.038E+0	9.875E+0
-2.592E-2	5.158E+0	9.894E+0
-3.078E-2	5.009E+0	9.923E+0
-2.916E-2	5.048E+0	9.969E+0
-2.105E-2	5.083E+0	9.904E+0
-2.754E-2	5.093E+0	9.923E+0
-3.078E-2	5.061E+0	9.904E+0
-2.754E-2	5.044E+0	9.965E+0
-2.267E-2	5.025E+0	9.946E+0
-2.754E-2	5.074E+0	9.956E+0
-3.240E-2	5.064E+0	9.875E+0
-2.754E-2	5.031E+0	1.006E+1
-2.267E-2	4.983E+0	9.940E+0
-2.592E-2	5.044E+0	9.988E+0
-3.078E-2	4.911E+0	9.888E+0
-2.592E-2	4.954E+0	9.816E+0
-2.267E-2	5.116E+0	1.000E+1
-2.754E-2	5.025E+0	1.002E+1
-3.078E-2	5.083E+0	9.910E+0
-2.916E-2	5.018E+0	9.852E+0
-2.105E-2	5.012E+0	9.881E+0
-2.754E-2	5.132E+0	9.823E+0
-3.078E-2	5.057E+0	9.871E+0
-2.754E-2	5.054E+0	9.842E+0
-2.267E-2	5.177E+0	9.975E+0
-2.592E-2	5.061E+0	9.952E+0
-2.916E-2	5.090E+0	9.907E+0
-2.592E-2	4.970E+0	9.871E+0
-2.105E-2	5.083E+0	9.949E+0
-2.592E-2	5.135E+0	9.901E+0
-2.916E-2	5.077E+0	9.875E+0
-2.429E-2	5.067E+0	9.894E+0
-2.267E-2	5.061E+0	9.842E+0
-2.754E-2	5.015E+0	9.930E+0
-2.916E-2	5.119E+0	9.803E+0
-2.754E-2	5.054E+0	9.832E+0
-2.267E-2	4.999E+0	9.836E+0
-2.429E-2	5.122E+0	9.777E+0
-3.078E-2	5.031E+0	9.884E+0
-2.592E-2	5.067E+0	9.962E+0
-2.429E-2	5.083E+0	9.969E+0
-2.267E-2	5.035E+0	1.005E+1
-3.240E-2	5.096E+0	9.940E+0
-3.078E-2	5.168E+0	9.836E+0
-2.105E-2	5.031E+0	9.852E+0
-2.592E-2	5.054E+0	9.956E+0
-3.078E-2	5.048E+0	9.819E+0
-3.078E-2	5.018E+0	9.949E+0
-2.267E-2	5.061E+0	9.956E+0
-2.592E-2	5.054E+0	9.842E+0
-3.403E-2	5.077E+0	9.972E+0
-2.754E-2	5.116E+0	9.810E+0
-2.267E-2	5.041E+0	9.858E+0
-2.754E-2	5.096E+0	9.884E+0
-3.240E-2	5.174E+0	9.871E+0
-2.592E-2	5.022E+0	9.927E+0
-1.943E-2	5.083E+0	9.803E+0
-2.592E-2	4.989E+0	9.904E+0
-3.240E-2	4.986E+0	9.930E+0
-2.754E-2	5.187E+0	9.816E+0
-2.267E-2	4.989E+0	1.004E+1
-2.754E-2	5.044E+0	9.946E+0
-3.240E-2	5.067E+0	9.943E+0
-2.592E-2	5.113E+0	9.813E+0
-2.105E-2	5.048E+0	9.868E+0
-2.754E-2	5.067E+0	9.771E+0
-3.078E-2	5.018E+0	9.852E+0
-3.078E-2	5.012E+0	9.875E+0
-2.592E-2	4.976E+0	9.975E+0
-2.592E-2	4.980E+0	9.862E+0
-3.240E-2	5.106E+0	9.985E+0
-2.592E-2	5.113E+0	9.781E+0
-2.105E-2	5.067E+0	9.813E+0
-2.592E-2	5.012E+0	9.888E+0
-3.403E-2	5.038E+0	9.985E+0
-2.754E-2	5.012E+0	9.871E+0
-2.267E-2	4.983E+0	9.975E+0
-2.754E-2	5.106E+0	9.862E+0
-2.916E-2	5.005E+0	9.787E+0
-2.916E-2	5.087E+0	9.891E+0
-2.105E-2	5.061E+0	9.803E+0
-2.592E-2	5.015E+0	9.878E+0
-3.240E-2	5.018E+0	9.832E+0
-2.754E-2	5.051E+0	9.940E+0
-2.592E-2	5.090E+0	9.969E+0
-2.592E-2	5.061E+0	9.946E+0
-3.078E-2	5.116E+0	9.952E+0
-2.592E-2	5.103E+0	9.897E+0
-2.267E-2	5.054E+0	9.936E+0
-2.754E-2	5.090E+0	9.881E+0
-3.240E-2	5.044E+0	9.845E+0
-2.916E-2	5.116E+0	1.003E+1
-2.429E-2	5.041E+0	9.907E+0
-2.267E-2	4.996E+0	9.936E+0
-3.078E-2	5.122E+0	9.982E+0
-2.754E-2	5.028E+0	9.946E+0
-2.267E-2	4.999E+0	9.810E+0
-2.429E-2	5.080E+0	9.842E+0
-2.916E-2	5.061E+0	9.901E+0
-2.592E-2	5.012E+0	9.978E+0
-2.267E-2	5.074E+0	9.813E+0
-2.754E-2	4.996E+0	9.933E+0
-3.078E-2	5.074E+0	9.978E+0
-2.754E-2	5.080E+0	9.965E+0
-2.429E-2	5.077E+0	9.829E+0
-2.592E-2	5.009E+0	9.852E+0
-3.240E-2	5.035E+0	9.901E+0
-2.754E-2	5.012E+0	9.891E+0
-2.267E-2	5.113E+0	9.995E+0
-2.592E-2	5.025E+0	9.858E+0
-2.754E-2	5.135E+0	9.738E+0
-2.754E-2	5.054E+0	9.858E+0
-2.429E-2	5.048E+0	9.904E+0
-2.429E-2	5.002E+0	9.803E+0
-3.240E-2	5.106E+0	9.956E+0
-2.592E-2	5.031E+0	9.839E+0
-2.105E-2	5.018E+0	9.875E+0
-2.592E-2	5.113E+0	9.878E+0
-3.078E-2	5.113E+0	9.949E+0
-2.754E-2	5.067E+0	9.858E+0
-2.267E-2	5.083E+0	9.807E+0
-2.267E-2	5.022E+0	9.946E+0
-3.078E-2	5.038E+0	9.901E+0
-2.754E-2	5.031E+0	9.978E+0
-2.105E-2	5.070E+0	9.920E+0
-2.754E-2	5.096E+0	9.959E+0
-3.565E-2	5.025E+0	9.978E+0
-2.592E-2	5.035E+0	9.839E+0
-2.105E-2	4.996E+0	9.995E+0
-2.429E-2	5.158E+0	9.823E+0
-3.078E-2	5.080E+0	1.007E+1
-2.592E-2	5.054E+0	9.826E+0
-2.105E-2	5.061E+0	9.884E+0
-2.592E-2	5.051E+0	9.884E+0
-3.403E-2	5.009E+0	9.894E+0
-2.592E-2	5.074E+0	9.962E+0
-2.267E-2	5.015E+0	9.956E+0
-2.754E-2	5.090E+0	9.842E+0
-3.403E-2	4.976E+0	9.982E+0
-2.754E-2	5.116E+0	9.949E+0
-1.943E-2	5.002E+0	9.933E+0
-2.592E-2	4.980E+0	9.952E+0
-2.916E-2	4.989E+0	1.001E+1
-2.592E-2	4.967E+0	9.884E+0
-2.592E-2	5.028E+0	9.871E+0
-2.592E-2	5.135E+0	9.888E+0
-3.403E-2	5.038E+0	9.901E+0
-2.592E-2	5.025E+0	9.891E+0
-2.105E-2	5.051E+0	9.891E+0
-2.592E-2	4.992E+0	1.000E+1
-3.403E-2	5.051E+0	9.943E+0
-2.754E-2	4.989E+0	9.849E+0
-2.105E-2	5.061E+0	9.781E+0
-2.592E-2	5.090E+0	9.965E+0
-3.240E-2	5.077E+0	9.933E+0
-2.592E-2	5.057E+0	9.985E+0
-2.105E-2	5.129E+0	9.868E+0
-2.592E-2	5.100E+0	9.839E+0
-2.916E-2	5.028E+0	9.907E+0
-2.754E-2	5.090E+0	9.927E+0
-2.429E-2	4.967E+0	9.823E+0
-2.754E-2	5.077E+0	9.959E+0
-3.240E-2	5.090E+0	9.965E+0
-2.592E-2	5.106E+0	9.914E+0
-2.105E-2	4.983E+0	9.930E+0
-2.754E-2	5.090E+0	9.907E+0
-3.078E-2	5.057E+0	9.978E+0
-2.754E-2	5.012E+0	9.871E+0
-2.429E-2	5.080E+0	9.923E+0
-2.429E-2	5.074E+0	9.881E+0
-3.078E-2	5.031E+0	1.010E+1
-2.916E-2	5.132E+0	9.956E+0
-2.105E-2	5.041E+0	9.933E+0
-2.592E-2	4.950E+0	9.894E+0
-3.078E-2	5.054E+0	9.881E+0
-2.754E-2	4.973E+0	9.878E+0
-2.267E-2	5.035E+0	9.868E+0
-2.916E-2	5.025E+0	9.949E+0
-3.078E-2	4.999E+0	9.914E+0
-2.754E-2	5.025E+0	9.985E+0
-2.429E-2	5.074E+0	9.816E+0
-2.754E-2	4.967E+0	9.901E+0
-3.240E-2	5.103E+0	1.000E+1
-2.429E-2	4.954E+0	9.927E+0
-2.267E-2	5.025E+0	9.897E+0
-2.592E-2	5.113E+0	9.875E+0
-3.403E-2	5.080E+0	9.933E+0
-2.592E-2	5.015E+0	9.920E+0
-2.267E-2	5.057E+0	9.920E+0
-2.592E-2	5.080E+0	9.836E+0
-3.078E-2	5.031E+0	9.852E+0
-2.754E-2	5.048E+0	9.952E+0
-2.429E-2	5.087E+0	1.001E+1
-2.754E-2	5.122E+0	9.991E+0
-3.078E-2	5.051E+0	9.881E+0
-2.754E-2	5.022E+0	9.891E+0
-2.267E-2	5.083E+0	9.800E+0
-2.429E-2	4.960E+0	9.901E+0
-2.916E-2	5.080E+0	9.904E+0
-2.754E-2	5.064E+0	9.768E+0
-2.105E-2	5.038E+0	9.836E+0
-2.592E-2	4.980E+0	9.940E+0
-3.240E-2	5.038E+0	9.962E+0
-2.592E-2	5.038E+0	9.995E+0
-2.429E-2	5.074E+0	1.005E+1
-2.754E-2	5.041E+0	9.836E+0
-2.916E-2	5.096E+0	1.001E+1
-2.754E-2	5.067E+0	9.962E+0
-2.105E-2	5.009E+0	9.875E+0
-2.429E-2	5.002E+0	9.865E+0
-2.916E-2	5.005E+0	9.972E+0
-2.754E-2	5.074E+0	9.936E+0
-2.105E-2	5.106E+0	9.920E+0
-2.754E-2	5.064E+0	1.000E+1
-3.078E-2	5.210E+0	9.920E+0
-2.916E-2	5.025E+0	9.800E+0
-2.592E-2	5.051E+0	9.940E+0
-2.592E-2	5.057E+0	9.816E+0
-3.240E-2	5.018E+0	9.878E+0
-2.754E-2	4.986E+0	9.943E+0
-2.267E-2	5.119E+0	9.849E+0
-2.429E-2	5.057E+0	9.972E+0
-3.403E-2	5.054E+0	9.784E+0
-2.916E-2	5.119E+0	9.849E+0
-2.105E-2	5.126E+0	9.978E+0
-2.429E-2	4.954E+0	9.930E+0
-3.240E-2	5.041E+0	9.901E+0
-2.754E-2	5.132E+0	9.972E+0
-2.267E-2	5.109E+0	9.956E+0
-2.592E-2	5.041E+0	9.794E+0
-3.240E-2	5.048E+0	9.959E+0
-2.754E-2	5.155E+0	9.943E+0
-2.267E-2	5.168E+0	9.884E+0
-2.754E-2	5.041E+0	9.868E+0
-3.240E-2	5.005E+0	9.829E+0
-2.429E-2	5.009E+0	9.978E+0
-2.105E-2	5.015E+0	9.855E+0
-2.592E-2	5.142E+0	9.852E+0
-3.078E-2	5.083E+0	1.004E+1
-2.754E-2	5.093E+0	9.816E+0
-1.943E-2	5.122E+0	9.901E+0
-2.592E-2	5.009E+0	9.845E+0
-2.916E-2	5.090E+0	9.904E+0
-2.429E-2	5.061E+0	9.943E+0
-2.429E-2	5.054E+0	9.940E+0
-2.754E-2	5.051E+0	9.927E+0
-3.403E-2	5.025E+0	9.832E+0
-2.592E-2	5.064E+0	9.949E+0
-2.105E-2	5.077E+0	9.936E+0
-2.429E-2	5.087E+0	9.920E+0
-2.754E-2	5.031E+0	9.823E+0
-2.916E-2	5.164E+0	9.871E+0
-2.429E-2	5.044E+0	9.826E+0
-2.592E-2	5.002E+0	9.852E+0
-3.240E-2	5.109E+0	9.907E+0
-2.916E-2	5.077E+0	9.878E+0
-1.943E-2	5.041E+0	9.946E+0
-2.754E-2	5.012E+0	9.875E+0
-3.078E-2	5.025E+0	1.001E+1
-2.754E-2	5.044E+0	9.881E+0
-2.105E-2	4.983E+0	9.923E+0
-2.592E-2	5.087E+0	9.894E+0
-3.078E-2	5.148E+0	1.001E+1
-2.592E-2	5.080E+0	1.001E+1
-1.943E-2	5.148E+0	9.927E+0
-2.592E-2	5.031E+0	9.842E+0
-3.240E-2	5.061E+0	9.832E+0
-2.916E-2	5.028E+0	9.836E+0
-2.105E-2	5.005E+0	9.862E+0
-2.754E-2	5.158E+0	9.978E+0
-3.078E-2	5.022E+0	9.965E+0
-2.754E-2	4.937E+0	9.790E+0
-2.267E-2	4.992E+0	9.862E+0
-2.592E-2	5.054E+0	9.771E+0
-3.240E-2	4.999E+0	9.985E+0
-2.916E-2	5.054E+0	9.842E+0
-2.105E-2	5.090E+0	9.910E+0
-2.592E-2	5.067E+0	9.797E+0
-3.078E-2	5.041E+0	9.949E+0
-2.754E-2	5.090E+0	9.875E+0
-2.592E-2	5.067E+0	9.965E+0
-2.754E-2	5.009E+0	9.871E+0
-3.078E-2	4.950E+0	9.920E+0
-2.754E-2	4.996E+0	9.998E+0
-2.267E-2	5.022E+0	9.904E+0
-2.754E-2	5.035E+0	1.005E+1
-3.078E-2	5.038E+0	9.849E+0
-2.916E-2	5.057E+0	9.871E+0
-2.105E-2	5.061E+0	9.875E+0
-2.592E-2	5.051E+0	9.907E+0
-3.078E-2	5.070E+0	9.959E+0
-2.916E-2	5.106E+0	9.871E+0
-2.105E-2	4.986E+0	9.956E+0
-2.429E-2	5.074E+0	9.985E+0
-3.240E-2	5.035E+0	1.000E+1
-2.754E-2	5.074E+0	9.940E+0
-2.429E-2	5.080E+0	9.933E+0
-2.592E-2	4.999E+0	9.794E+0
-3.240E-2	5.015E+0	9.771E+0
-2.754E-2	5.005E+0	9.965E+0
-2.105E-2	5.109E+0	1.001E+1
-2.754E-2	5.096E+0	1.001E+1
-3.078E-2	5.009E+0	9.956E+0
-2.754E-2	5.087E+0	9.940E+0
-2.105E-2	5.070E+0	9.965E+0
-2.429E-2	5.018E+0	9.936E+0
-3.240E-2	5.038E+0	9.982E+0
-2.916E-2	5.129E+0	9.991E+0
-2.267E-2	5.090E+0	9.985E+0
-2.592E-2	5.109E+0	9.842E+0
-3.078E-2	4.999E+0	9.985E+0
-3.240E-2	5.022E+0	9.920E+0
-2.267E-2	5.038E+0	9.826E+0
-2.592E-2	5.070E+0	9.894E+0
-3.240E-2	5.067E+0	9.923E+0
-2.429E-2	4.944E+0	9.823E+0
-2.267E-2	5.031E+0	9.995E+0
-2.592E-2	5.100E+0	1.002E+1
-3.240E-2	4.973E+0	9.803E+0
-2.754E-2	5.035E+0	9.771E+0
-2.429E-2	5.106E+0	1.004E+1
-2.754E-2	4.992E+0	9.952E+0
-3.403E-2	5.041E+0	9.836E+0
-2.754E-2	5.116E+0	9.923E+0
-2.429E-2	4.996E+0	9.858E+0
-2.267E-2	5.096E+0	9.940E+0
-3.240E-2	5.100E+0	9.991E+0
-2.592E-2	5.048E+0	9.797E+0
-2.267E-2	5.012E+0	9.875E+0
-2.592E-2	4.973E+0	9.927E+0
-3.078E-2	5.083E+0	9.904E+0
-2.754E-2	5.002E+0	9.933E+0
-2.105E-2	5.083E+0	9.991E+0
-2.592E-2	5.083E+0	9.923E+0
-3.240E-2	5.070E+0	9.940E+0
-2.754E-2	5.080E+0	1.005E+1
-2.267E-2	5.051E+0	9.836E+0
-2.754E-2	5.119E+0	1.003E+1
-3.078E-2	5.096E+0	9.875E+0
-2.754E-2	5.012E+0	9.930E+0
-2.429E-2	5.132E+0	9.865E+0
-2.429E-2	5.022E+0	9.839E+0
-3.403E-2	5.090E+0	9.969E+0
-2.754E-2	5.194E+0	9.891E+0
-2.105E-2	5.090E+0	9.959E+0
-2.592E-2	5.077E+0	9.933E+0
-3.403E-2	5.038E+0	1.000E+1
-2.754E-2	5.002E+0	9.965E+0
-2.429E-2	5.083E+0	9.952E+0
-2.592E-2	5.061E+0	9.969E+0
-3.240E-2	5.067E+0	9.946E+0
-2.754E-2	4.967E+0	9.858E+0
-2.267E-2	5.119E+0	9.930E+0
-2.592E-2	5.057E+0	9.751E+0
-3.078E-2	5.080E+0	9.871E+0
-2.754E-2	5.119E+0	9.985E+0
-2.267E-2	4.986E+0	9.816E+0
-2.592E-2	5.129E+0	1.001E+1
-2.916E-2	5.044E+0	9.842E+0
-2.754E-2	4.957E+0	9.888E+0
-2.105E-2	5.018E+0	9.849E+0
-2.754E-2	5.067E+0	9.774E+0
-3.240E-2	5.122E+0	9.910E+0
-3.078E-2	5.054E+0	9.985E+0
-2.429E-2	5.100E+0	1.004E+1
-2.754E-2	5.148E+0	9.813E+0
-3.240E-2	5.044E+0	9.917E+0
-2.916E-2	5.054E+0	9.975E+0
-2.105E-2	5.054E+0	9.868E+0
-2.592E-2	5.142E+0	9.865E+0
-3.078E-2	5.022E+0	9.894E+0
-2.592E-2	5.087E+0	9.962E+0
-2.105E-2	4.992E+0	1.000E+1
-2.267E-2	5.116E+0	9.959E+0
-3.403E-2	4.954E+0	9.956E+0
-2.754E-2	5.038E+0	9.888E+0
-2.267E-2	5.031E+0	9.927E+0
-2.592E-2	5.090E+0	9.758E+0
-3.078E-2	4.989E+0	9.927E+0
-2.754E-2	5.005E+0	9.858E+0
-2.267E-2	5.002E+0	9.952E+0
-2.754E-2	4.996E+0	9.790E+0
-3.240E-2	5.106E+0	9.914E+0
-2.754E-2	5.077E+0	9.952E+0
-2.105E-2	5.083E+0	9.904E+0
-2.754E-2	5.051E+0	9.998E+0
-3.078E-2	5.044E+0	1.000E+1
-2.754E-2	5.132E+0	9.875E+0
-2.105E-2	5.057E+0	9.927E+0
-2.267E-2	5.057E+0	9.875E+0
-2.916E-2	5.031E+0	9.907E+0
-2.754E-2	5.048E+0	9.930E+0
-2.105E-2	5.041E+0	1.002E+1
-2.429E-2	5.012E+0	9.927E+0
-3.403E-2	5.096E+0	9.858E+0
-2.916E-2	4.999E+0	1.000E+1
-1.943E-2	5.009E+0	9.865E+0
-2.754E-2	5.083E+0	9.920E+0
-3.078E-2	5.109E+0	1.000E+1
-2.916E-2	5.018E+0	9.774E+0
-2.267E-2	5.018E+0	9.881E+0
-2.592E-2	4.980E+0	9.962E+0
-3.078E-2	5.054E+0	9.914E+0
-2.754E-2	5.054E+0	9.862E+0
-1.943E-2	5.051E+0	9.881E+0
-2.754E-2	5.012E+0	9.855E+0
-3.240E-2	5.077E+0	1.001E+1
-2.754E-2	5.015E+0	9.972E+0
-2.267E-2	5.100E+0	9.907E+0
-2.592E-2	5.067E+0	9.787E+0
-3.403E-2	5.103E+0	9.855E+0
-2.916E-2	5.028E+0	9.881E+0
-2.267E-2	5.012E+0	9.865E+0
-2.754E-2	4.986E+0	9.991E+0
-3.078E-2	5.087E+0	9.875E+0
-2.754E-2	5.048E+0	9.972E+0
-1.943E-2	5.122E+0	9.845E+0
-2.592E-2	5.031E+0	9.897E+0
-3.078E-2	5.132E+0	9.904E+0
-2.754E-2	5.031E+0	9.888E+0
-2.105E-2	5.028E+0	9.949E+0
-2.754E-2	5.090E+0	9.852E+0
-3.078E-2	5.116E+0	9.904E+0
-2.754E-2	4.992E+0	9.842E+0
-2.105E-2	5.035E+0	9.865E+0
-2.592E-2	5.093E+0	9.995E+0
-3.240E-2	4.986E+0	9.927E+0
-2.754E-2	5.090E+0	9.975E+0
-2.267E-2	5.015E+0	9.836E+0
-2.754E-2	5.093E+0	9.878E+0
-3.078E-2	5.035E+0	9.936E+0
-2.754E-2	5.028E+0	1.004E+1
-2.105E-2	5.048E+0	9.894E+0
-2.754E-2	5.080E+0	9.940E+0
-3.403E-2	5.025E+0	9.956E+0
-2.916E-2	5.038E+0	9.852E+0
-2.267E-2	5.005E+0	9.956E+0
-2.754E-2	4.947E+0	9.962E+0
-2.916E-2	5.009E+0	9.907E+0
-2.592E-2	5.074E+0	9.758E+0
-2.105E-2	5.064E+0	9.927E+0
-2.754E-2	5.031E+0	9.975E+0
-3.240E-2	5.090E+0	9.910E+0
-2.592E-2	5.018E+0	1.001E+1
-1.943E-2	5.022E+0	9.956E+0
-2.754E-2	5.041E+0	9.901E+0
-3.078E-2	5.035E+0	1.007E+1
-2.754E-2	5.067E+0	9.949E+0
-2.267E-2	4.996E+0	9.845E+0
-2.754E-2	5.113E+0	9.914E+0
-3.078E-2	4.986E+0	9.852E+0
-2.916E-2	5.122E+0	9.959E+0
-2.267E-2	5.044E+0	9.884E+0
-2.592E-2	5.054E+0	9.978E+0
-3.240E-2	5.096E+0	9.956E+0
-2.916E-2	5.064E+0	9.982E+0
-2.267E-2	5.070E+0	9.894E+0
-3.078E-2	5.132E+0	9.897E+0
-3.240E-2	5.093E+0	9.930E+0
-2.754E-2	5.080E+0	9.920E+0
-2.267E-2	5.044E+0	9.897E+0
-2.592E-2	4.980E+0	9.972E+0
-3.078E-2	5.002E+0	9.894E+0
-2.592E-2	5.028E+0	9.907E+0
-2.105E-2	5.100E+0	9.787E+0
-2.592E-2	5.113E+0	9.875E+0
-3.078E-2	5.145E+0	9.933E+0
-2.916E-2	5.119E+0	9.819E+0
-2.105E-2	5.119E+0	9.878E+0
-2.754E-2	5.025E+0	9.855E+0
-2.916E-2	5.054E+0	9.959E+0
-2.754E-2	5.005E+0	9.943E+0
-2.267E-2	5.038E+0	9.845E+0
-2.754E-2	5.054E+0	9.897E+0
-3.240E-2	5.122E+0	9.920E+0
-2.754E-2	5.142E+0	9.946E+0
-2.105E-2	5.009E+0	9.946E+0
-2.754E-2	5.025E+0	9.842E+0
-2.754E-2	4.999E+0	9.829E+0
-2.754E-2	5.048E+0	9.836E+0
-2.267E-2	5.005E+0	9.849E+0
-2.429E-2	5.035E+0	1.005E+1
-3.078E-2	5.145E+0	9.975E+0
-2.916E-2	5.061E+0	1.007E+1
-1.943E-2	4.999E+0	1.004E+1
-2.592E-2	5.096E+0	9.891E+0
-3.078E-2	5.015E+0	9.959E+0
-2.754E-2	5.142E+0	9.995E+0
-2.429E-2	5.080E+0	9.930E+0
-2.754E-2	5.035E+0	9.774E+0
-2.754E-2	4.960E+0	9.894E+0
-2.754E-2	5.061E+0	9.952E+0
-2.429E-2	5.119E+0	9.923E+0
-2.267E-2	5.018E+0	9.904E+0
-3.240E-2	5.041E+0	9.836E+0
-2.754E-2	4.992E+0	9.858E+0
-2.105E-2	5.057E+0	9.982E+0
-2.267E-2	5.012E+0	9.946E+0
-3.403E-2	5.126E+0	9.897E+0
-2.592E-2	5.022E+0	9.907E+0
-2.267E-2	5.044E+0	9.927E+0
-2.592E-2	5.018E+0	9.933E+0
-3.240E-2	5.070E+0	9.829E+0
-2.754E-2	5.038E+0	9.956E+0
-2.105E-2	5.148E+0	9.927E+0
-2.267E-2	5.051E+0	9.920E+0
-3.078E-2	5.070E+0	9.797E+0
-2.754E-2	5.096E+0	9.888E+0
-2.267E-2	5.100E+0	9.923E+0
-2.592E-2	5.070E+0	9.829E+0
-3.403E-2	5.077E+0	9.930E+0
-2.429E-2	5.083E+0	9.943E+0
-2.105E-2	5.116E+0	9.988E+0
-2.754E-2	5.106E+0	9.891E+0
-3.078E-2	4.989E+0	9.936E+0
-2.916E-2	5.077E+0	1.000E+1
-2.267E-2	5.113E+0	9.985E+0
-2.267E-2	5.018E+0	9.836E+0
-3.240E-2	4.973E+0	9.940E+0
-2.754E-2	5.054E+0	9.917E+0
-2.267E-2	5.048E+0	9.858E+0
-2.754E-2	5.038E+0	9.923E+0
-3.078E-2	5.106E+0	9.862E+0
-2.754E-2	5.126E+0	1.004E+1
-2.267E-2	5.041E+0	9.875E+0
-2.592E-2	5.031E+0	9.917E+0
-3.078E-2	5.132E+0	9.910E+0
-2.592E-2	4.986E+0	9.965E+0
-2.429E-2	5.041E+0	1.006E+1
-2.592E-2	4.992E+0	9.826E+0
-3.403E-2	5.022E+0	9.917E+0
-2.592E-2	4.957E+0	1.000E+1
-1.943E-2	4.980E+0	9.832E+0
-2.754E-2	5.122E+0	9.943E+0
-3.078E-2	5.009E+0	9.930E+0
-2.592E-2	5.100E+0	9.917E+0
-2.105E-2	5.116E+0	9.823E+0
-2.916E-2	5.041E+0	9.985E+0
-3.403E-2	5.057E+0	9.920E+0
-2.754E-2	5.054E+0	1.002E+1
-2.105E-2	5.074E+0	9.897E+0
-2.754E-2	5.061E+0	9.897E+0
-3.403E-2	5.054E+0	9.923E+0
-2.754E-2	5.074E+0	9.862E+0
-2.267E-2	5.025E+0	9.845E+0
-2.592E-2	4.992E+0	9.940E+0
-3.403E-2	5.048E+0	9.936E+0
-2.916E-2	5.022E+0	9.758E+0
-2.105E-2	5.064E+0	9.914E+0
-2.754E-2	5.064E+0	1.005E+1
-3.078E-2	5.220E+0	9.940E+0
-2.592E-2	5.054E+0	9.933E+0
-2.429E-2	5.064E+0	1.001E+1
-2.592E-2	4.973E+0	9.982E+0
-3.240E-2	5.025E+0	9.940E+0
-2.592E-2	5.015E+0	9.904E+0
-2.267E-2	5.012E+0	9.807E+0
-2.754E-2	5.113E+0	9.868E+0
-3.403E-2	5.064E+0	9.923E+0
-3.078E-2	5.080E+0	9.927E+0
-1.781E-2	5.031E+0	9.875E+0
-2.592E-2	5.067E+0	9.914E+0
-3.078E-2	5.022E+0	9.855E+0
-2.429E-2	5.132E+0	9.959E+0
-2.105E-2	5.090E+0	9.927E+0
-2.754E-2	5.025E+0	9.923E+0
-2.754E-2	4.950E+0	9.936E+0
-2.754E-2	5.083E+0	1.000E+1
-2.267E-2	5.057E+0	9.927E+0
-2.754E-2	5.126E+0	1.003E+1
-3.078E-2	5.048E+0	9.940E+0
-2.754E-2	5.122E+0	9.930E+0
-2.105E-2	5.035E+0	9.862E+0
-2.754E-2	5.093E+0	9.956E+0
-2.916E-2	5.070E+0	9.871E+0
-2.429E-2	5.122E+0	9.962E+0
-2.267E-2	4.931E+0	9.884E+0
-2.592E-2	5.035E+0	9.923E+0
-3.240E-2	5.009E+0	9.982E+0
-2.592E-2	5.132E+0	9.943E+0
-1.943E-2	5.048E+0	9.891E+0
-2.754E-2	5.074E+0	9.923E+0
-3.078E-2	5.126E+0	9.888E+0
-2.592E-2	5.064E+0	9.884E+0
-2.267E-2	5.048E+0	9.985E+0
-2.592E-2	5.031E+0	9.998E+0
-3.240E-2	4.963E+0	9.975E+0
-2.592E-2	5.041E+0	9.946E+0
-2.267E-2	4.999E+0	9.920E+0
-2.592E-2	5.064E+0	9.936E+0
-3.078E-2	5.022E+0	1.005E+1
-2.754E-2	5.002E+0	9.975E+0
-1.943E-2	5.090E+0	9.910E+0
-2.916E-2	4.944E+0	9.881E+0
-2.754E-2	5.035E+0	9.946E+0
-2.429E-2	4.934E+0	9.985E+0
-2.105E-2	5.070E+0	9.936E+0
-2.916E-2	5.093E+0	9.881E+0
-3.078E-2	5.113E+0	9.845E+0
-2.916E-2	4.934E+0	9.845E+0
-2.105E-2	5.093E+0	9.884E+0
-2.754E-2	5.093E+0	9.875E+0
-2.754E-2	5.074E+0	9.975E+0
-2.592E-2	5.080E+0	1.006E+1
-2.105E-2	5.087E+0	9.907E+0
-2.592E-2	5.083E+0	9.862E+0
-3.240E-2	5.031E+0	9.927E+0
-2.592E-2	5.064E+0	9.998E+0
-2.105E-2	5.129E+0	9.936E+0
-2.429E-2	5.158E+0	9.871E+0
-3.078E-2	5.035E+0	9.894E+0
-2.592E-2	5.074E+0	9.943E+0
-2.105E-2	5.064E+0	9.998E+0
-2.754E-2	5.022E+0	9.794E+0
-2.916E-2	5.142E+0	9.956E+0
-2.592E-2	5.022E+0	9.956E+0
-2.105E-2	5.028E+0	9.891E+0
-2.592E-2	5.009E+0	1.002E+1
-3.240E-2	5.035E+0	9.862E+0
-2.916E-2	5.083E+0	9.819E+0
-1.943E-2	5.126E+0	9.962E+0
-2.592E-2	5.015E+0	9.901E+0
-3.078E-2	5.087E+0	9.891E+0
-2.592E-2	5.207E+0	9.962E+0
-2.267E-2	5.038E+0	1.003E+1
-2.592E-2	4.983E+0	9.923E+0
-3.403E-2	5.061E+0	9.995E+0
-2.592E-2	5.138E+0	9.904E+0
-2.267E-2	5.080E+0	9.943E+0
-2.754E-2	4.980E+0	9.894E+0
-3.403E-2	4.963E+0	9.897E+0
-2.754E-2	5.119E+0	9.878E+0
-2.429E-2	5.083E+0	9.839E+0
-2.754E-2	5.022E+0	9.842E+0
-3.240E-2	5.126E+0	9.891E+0
-2.592E-2	5.090E+0	9.881E+0
-2.429E-2	5.031E+0	9.862E+0
-2.592E-2	5.038E+0	9.862E+0
-3.240E-2	5.015E+0	9.978E+0
-2.916E-2	5.054E+0	1.000E+1
-2.429E-2	5.038E+0	1.005E+1
-2.429E-2	5.025E+0	9.975E+0
-3.240E-2	5.057E+0	1.002E+1
-2.754E-2	4.980E+0	9.959E+0
-2.267E-2	5.103E+0	1.001E+1
-2.429E-2	5.057E+0	9.852E+0
-3.240E-2	5.148E+0	9.995E+0
-2.429E-2	5.077E+0	9.972E+0
-1.943E-2	5.061E+0	9.943E+0
-2.754E-2	5.087E+0	1.010E+1
-3.078E-2	5.035E+0	9.982E+0
-2.592E-2	5.025E+0	9.849E+0
-2.105E-2	5.122E+0	9.914E+0
-2.754E-2	5.138E+0	9.946E+0
-2.916E-2	5.064E+0	9.884E+0
-2.916E-2	5.015E+0	9.965E+0
-2.105E-2	5.074E+0	9.917E+0
-2.592E-2	5.015E+0	9.836E+0
-2.916E-2	4.980E+0	9.797E+0
-2.592E-2	5.077E+0	9.813E+0
-2.267E-2	5.093E+0	9.998E+0
-2.429E-2	5.093E+0	9.852E+0
-3.078E-2	5.077E+0	9.826E+0
-2.916E-2	5.048E+0	9.998E+0
-2.105E-2	5.048E+0	9.952E+0
-2.592E-2	5.054E+0	9.936E+0
-3.078E-2	5.067E+0	9.956E+0
-2.592E-2	5.044E+0	9.891E+0
-2.429E-2	5.057E+0	9.991E+0
-2.592E-2	5.057E+0	9.920E+0
-3.078E-2	5.100E+0	9.865E+0
-2.754E-2	5.080E+0	9.868E+0
-2.429E-2	4.963E+0	9.995E+0
-2.754E-2	4.992E+0	9.858E+0
-3.078E-2	5.100E+0	9.810E+0
-2.916E-2	4.954E+0	9.943E+0
-1.943E-2	5.077E+0	9.897E+0
-2.429E-2	5.041E+0	9.946E+0
-2.916E-2	5.100E+0	9.855E+0
-2.592E-2	5.064E+0	9.787E+0
-2.267E-2	5.080E+0	1.001E+1
-2.916E-2	5.048E+0	9.982E+0
-3.078E-2	5.018E+0	9.852E+0
-2.429E-2	5.077E+0	9.852E+0
-2.105E-2	5.096E+0	9.940E+0
-2.592E-2	5.106E+0	9.810E+0
-3.240E-2	5.018E+0	9.952E+0
-2.916E-2	5.051E+0	9.920E+0
-2.105E-2	5.051E+0	9.823E+0
-2.592E-2	5.129E+0	9.774E+0
-3.078E-2	5.080E+0	9.940E+0
-2.592E-2	5.113E+0	9.920E+0
-2.267E-2	5.038E+0	9.959E+0
-2.592E-2	5.070E+0	9.881E+0
-3.240E-2	5.054E+0	9.917E+0
-2.754E-2	5.096E+0	9.956E+0
-2.105E-2	5.064E+0	9.829E+0
-2.592E-2	5.067E+0	1.002E+1
-3.078E-2	5.035E+0	9.956E+0
-2.429E-2	5.126E+0	9.842E+0
-2.267E-2	5.070E+0	9.998E+0
-2.592E-2	5.190E+0	9.962E+0
-3.403E-2	5.083E+0	1.008E+1
-2.592E-2	5.080E+0	9.845E+0
-2.429E-2	5.113E+0	9.897E+0
-2.429E-2	4.996E+0	9.884E+0
-3.078E-2	5.087E+0	9.888E+0
-2.916E-2	5.018E+0	9.972E+0
-2.267E-2	5.025E+0	9.910E+0
-2.754E-2	5.015E+0	9.930E+0
-3.240E-2	5.022E+0	9.946E+0
-2.429E-2	5.002E+0	9.930E+0
-2.105E-2	5.106E+0	9.894E+0
-2.916E-2	5.070E+0	9.959E+0
-3.078E-2	5.051E+0	9.910E+0
-2.592E-2	5.005E+0	9.917E+0
-2.267E-2	5.035E+0	9.878E+0
-2.754E-2	5.031E+0	9.891E+0
-3.078E-2	5.015E+0	9.965E+0
-2.592E-2	5.187E+0	9.875E+0
-2.429E-2	5.067E+0	9.975E+0
-2.105E-2	5.077E+0	9.972E+0
-3.240E-2	4.973E+0	9.839E+0
-2.429E-2	5.100E+0	9.978E+0
-2.105E-2	4.947E+0	9.855E+0
-2.916E-2	5.080E+0	9.829E+0
-3.240E-2	5.090E+0	9.965E+0
-2.592E-2	5.051E+0	9.952E+0
-2.267E-2	5.031E+0	9.910E+0
-2.429E-2	5.142E+0	1.006E+1
-3.078E-2	4.924E+0	9.894E+0
-2.592E-2	5.054E+0	9.923E+0
-2.105E-2	5.061E+0	1.008E+1
-2.754E-2	5.061E+0	9.982E+0
-2.916E-2	5.018E+0	9.910E+0
-2.916E-2	5.051E+0	9.862E+0
-2.105E-2	5.070E+0	9.865E+0
-2.592E-2	5.083E+0	9.878E+0
-3.078E-2	5.041E+0	1.001E+1
-2.754E-2	5.012E+0	9.998E+0
-2.267E-2	5.100E+0	9.904E+0
-2.592E-2	5.044E+0	9.884E+0
-3.240E-2	4.989E+0	9.985E+0
-2.592E-2	5.070E+0	9.852E+0
-2.267E-2	5.054E+0	9.978E+0
-2.592E-2	5.070E+0	9.930E+0
-3.078E-2	5.106E+0	9.982E+0
-2.592E-2	5.035E+0	9.917E+0
-2.429E-2	4.996E+0	9.914E+0
-2.592E-2	5.025E+0	9.985E+0
-3.078E-2	4.989E+0	9.878E+0
-2.754E-2	5.048E+0	9.816E+0
-2.429E-2	5.064E+0	9.985E+0
-2.592E-2	5.061E+0	9.978E+0
-3.403E-2	5.080E+0	9.988E+0
-2.754E-2	5.048E+0	9.917E+0
-2.267E-2	5.145E+0	1.003E+1
-2.754E-2	5.031E+0	1.002E+1
-3.240E-2	5.129E+0	1.005E+1
-2.754E-2	5.009E+0	9.858E+0
-2.105E-2	5.138E+0	9.933E+0
-2.754E-2	5.035E+0	9.849E+0
-2.916E-2	5.012E+0	9.787E+0
-2.592E-2	4.963E+0	9.878E+0
-2.267E-2	5.044E+0	9.930E+0
-2.754E-2	5.041E+0	9.836E+0
-2.754E-2	5.012E+0	1.002E+1
-2.754E-2	5.067E+0	9.878E+0
-2.267E-2	5.015E+0	9.972E+0
-3.078E-2	5.074E+0	9.914E+0
-3.240E-2	5.041E+0	9.839E+0
-2.267E-2	4.976E+0	9.988E+0
-1.943E-2	5.067E+0	9.959E+0
-2.592E-2	5.122E+0	9.933E+0
-3.078E-2	5.057E+0	9.865E+0
-2.592E-2	5.083E+0	9.884E+0
-2.105E-2	5.057E+0	1.004E+1
-2.754E-2	5.025E+0	9.949E+0
-2.916E-2	5.067E+0	9.816E+0
-2.592E-2	5.064E+0	9.832E+0
-1.943E-2	5.015E+0	9.865E+0
-2.267E-2	5.051E+0	9.810E+0
-2.916E-2	4.963E+0	9.982E+0
-2.592E-2	5.142E+0	1.000E+1
-2.267E-2	5.018E+0	1.006E+1
-2.592E-2	5.002E+0	9.930E+0
-3.078E-2	5.025E+0	9.862E+0
-2.754E-2	5.126E+0	9.878E+0
-2.105E-2	5.035E+0	9.923E+0
-2.754E-2	5.151E+0	9.777E+0
-3.078E-2	5.113E+0	9.858E+0
-2.592E-2	5.158E+0	9.930E+0
-1.943E-2	5.109E+0	9.862E+0
-2.592E-2	5.028E+0	9.894E+0
-2.916E-2	4.967E+0	9.972E+0
-2.592E-2	5.057E+0	9.940E+0
-2.105E-2	5.100E+0	9.871E+0
-2.916E-2	5.064E+0	9.991E+0
-2.916E-2	5.103E+0	9.904E+0
-2.754E-2	5.145E+0	9.862E+0
-2.429E-2	5.077E+0	9.946E+0
-2.916E-2	5.009E+0	9.956E+0
-3.078E-2	5.057E+0	9.832E+0
-2.754E-2	5.064E+0	9.781E+0
-1.943E-2	5.041E+0	9.897E+0
-2.754E-2	5.064E+0	9.933E+0
-3.078E-2	5.083E+0	1.005E+1
-2.592E-2	5.012E+0	9.816E+0
-2.105E-2	5.051E+0	9.965E+0
-2.592E-2	4.999E+0	9.965E+0
-3.240E-2	5.012E+0	9.845E+0
-2.592E-2	5.116E+0	9.982E+0
-2.105E-2	5.009E+0	9.849E+0
-2.916E-2	5.035E+0	9.975E+0
-3.240E-2	5.074E+0	9.878E+0
-2.592E-2	5.119E+0	9.998E+0
-1.781E-2	5.035E+0	9.946E+0
-2.754E-2	5.031E+0	9.917E+0
-3.240E-2	5.106E+0	9.956E+0
-2.754E-2	5.044E+0	9.936E+0
-2.267E-2	5.106E+0	9.920E+0
-2.754E-2	4.950E+0	1.004E+1
-2.916E-2	4.989E+0	9.933E+0
-2.754E-2	5.044E+0	9.826E+0
-2.105E-2	5.022E+0	9.991E+0
-2.592E-2	5.093E+0	1.001E+1
-3.240E-2	5.064E+0	9.985E+0
-2.592E-2	5.087E+0	9.972E+0
-2.267E-2	5.051E+0	9.923E+0
-2.592E-2	5.070E+0	1.010E+1
-3.240E-2	5.054E+0	1.002E+1
-2.754E-2	5.100E+0	1.005E+1
-2.429E-2	5.005E+0	9.965E+0
-2.754E-2	5.119E+0	9.988E+0
-3.403E-2	4.999E+0	9.891E+0
-2.592E-2	5.087E+0	9.988E+0
-2.267E-2	5.048E+0	9.914E+0
-2.754E-2	5.087E+0	9.849E+0
-2.916E-2	5.057E+0	9.849E+0
-2.429E-2	5.041E+0	9.800E+0
-2.105E-2	5.080E+0	9.884E+0
-2.754E-2	5.093E+0	9.965E+0
-3.240E-2	5.087E+0	1.000E+1
-2.754E-2	5.061E+0	9.917E+0
-2.429E-2	5.090E+0	9.923E+0
-2.592E-2	5.106E+0	9.956E+0
-3.078E-2	5.093E+0	9.878E+0
-2.592E-2	5.074E+0	9.891E+0
-2.105E-2	5.132E+0	9.897E+0
-2.916E-2	5.064E+0	1.006E+1
-3.565E-2	5.106E+0	9.952E+0
-2.592E-2	5.061E+0	9.972E+0
-2.429E-2	5.054E+0	9.836E+0
-2.754E-2	5.087E+0	9.943E+0
-3.240E-2	5.018E+0	9.923E+0
-2.429E-2	5.090E+0	9.988E+0
-2.267E-2	5.096E+0	9.998E+0
-2.592E-2	5.025E+0	9.842E+0
-3.078E-2	5.113E+0	1.001E+1
-2.754E-2	5.164E+0	9.881E+0
-2.267E-2	4.996E+0	1.003E+1
-2.754E-2	5.083E+0	9.855E+0
-3.078E-2	5.041E+0	9.816E+0
-2.592E-2	5.051E+0	9.975E+0
-2.105E-2	5.031E+0	1.002E+1
-2.429E-2	5.129E+0	1.004E+1
-3.240E-2	5.015E+0	9.904E+0
-2.754E-2	5.035E+0	9.894E+0
-2.267E-2	4.999E+0	9.881E+0
-2.592E-2	5.038E+0	9.855E+0
-3.078E-2	5.025E+0	9.852E+0
-2.592E-2	5.028E+0	9.952E+0
-2.105E-2	5.145E+0	9.975E+0
-2.429E-2	4.980E+0	9.897E+0
-3.078E-2	5.119E+0	9.907E+0
-2.754E-2	5.093E+0	9.904E+0
-2.267E-2	5.031E+0	1.004E+1
-2.592E-2	5.080E+0	9.952E+0
-3.078E-2	5.184E+0	9.946E+0
-2.592E-2	5.012E+0	9.927E+0
-2.267E-2	5.070E+0	1.006E+1
-2.429E-2	5.005E+0	9.995E+0
-2.916E-2	5.041E+0	9.897E+0
-2.267E-2	5.015E+0	9.894E+0
-2.267E-2	5.087E+0	9.904E+0
-2.592E-2	5.142E+0	9.884E+0
-2.916E-2	4.992E+0	9.875E+0
-2.429E-2	4.992E+0	9.959E+0
-2.105E-2	5.096E+0	9.959E+0
-2.429E-2	5.080E+0	9.940E+0
-3.078E-2	5.113E+0	9.819E+0
-2.754E-2	4.996E+0	1.002E+1
-2.429E-2	5.005E+0	9.891E+0
-2.592E-2	5.090E+0	9.933E+0
-3.078E-2	5.077E+0	9.878E+0
-2.754E-2	5.067E+0	9.868E+0
-2.105E-2	5.038E+0	9.829E+0
-2.754E-2	5.028E+0	9.901E+0
-3.078E-2	5.028E+0	9.923E+0
-2.754E-2	5.038E+0	9.991E+0
-2.429E-2	5.044E+0	1.005E+1
-2.429E-2	5.142E+0	9.888E+0
-3.240E-2	5.028E+0	9.849E+0
-2.429E-2	4.963E+0	9.836E+0
-2.105E-2	5.009E+0	9.995E+0
-2.429E-2	5.109E+0	1.003E+1
-3.403E-2	4.992E+0	9.956E+0
-2.754E-2	5.074E+0	9.888E+0
-2.267E-2	4.999E+0	9.826E+0
-2.916E-2	5.087E+0	9.923E+0
-3.403E-2	5.100E+0	9.933E+0
-2.429E-2	4.996E+0	9.907E+0
-2.429E-2	5.015E+0	9.920E+0
-2.592E-2	5.070E+0	9.865E+0
-3.078E-2	5.070E+0	1.000E+1
-2.754E-2	5.080E+0	9.991E+0
-2.267E-2	5.002E+0	9.881E+0
-2.754E-2	5.018E+0	9.959E+0
-3.078E-2	5.054E+0	9.897E+0
-2.754E-2	5.041E+0	9.800E+0
-2.267E-2	5.074E+0	9.991E+0
-2.592E-2	5.116E+0	9.969E+0
-3.240E-2	5.181E+0	9.901E+0
-2.592E-2	5.100E+0	9.875E+0
-2.429E-2	4.963E+0	9.829E+0
-2.592E-2	5.070E+0	9.933E+0
-3.403E-2	5.035E+0	9.936E+0
-2.916E-2	5.122E+0	9.904E+0
-2.267E-2	4.941E+0	9.871E+0
-2.754E-2	5.057E+0	9.823E+0
-2.916E-2	5.106E+0	9.956E+0
-2.592E-2	5.048E+0	9.891E+0
-2.267E-2	5.025E+0	9.991E+0
-2.754E-2	5.057E+0	9.930E+0
-3.078E-2	5.031E+0	9.914E+0
-2.754E-2	5.057E+0	1.002E+1
-1.943E-2	5.083E+0	9.849E+0
-2.592E-2	5.015E+0	9.930E+0
-2.916E-2	5.083E+0	1.001E+1
-2.429E-2	5.103E+0	9.991E+0
-2.267E-2	5.070E+0	9.978E+0
-2.754E-2	5.161E+0	9.819E+0
-3.403E-2	5.090E+0	9.988E+0
-2.592E-2	5.077E+0	9.897E+0
-2.267E-2	5.090E+0	1.001E+1
-2.754E-2	5.132E+0	9.933E+0
-3.078E-2	5.012E+0	1.003E+1
-2.754E-2	5.018E+0	9.940E+0
-2.267E-2	5.025E+0	9.901E+0
-2.592E-2	5.061E+0	9.930E+0
-3.403E-2	5.096E+0	1.004E+1
-3.078E-2	5.070E+0	9.982E+0
-2.105E-2	5.064E+0	1.003E+1
-2.754E-2	5.148E+0	9.952E+0
-3.078E-2	5.018E+0	9.917E+0
-3.078E-2	4.915E+0	1.002E+1
-2.267E-2	5.015E+0	9.862E+0
-2.592E-2	5.005E+0	9.774E+0
-3.078E-2	5.070E+0	9.862E+0
-2.754E-2	5.035E+0	9.787E+0
-2.429E-2	4.967E+0	9.823E+0
-2.592E-2	5.080E+0	9.878E+0
-3.078E-2	5.022E+0	9.891E+0
-2.592E-2	5.080E+0	1.005E+1
-2.105E-2	5.109E+0	9.819E+0
-2.916E-2	5.119E+0	9.901E+0
-3.078E-2	5.057E+0	9.862E+0
-2.592E-2	5.106E+0	9.936E+0
-2.267E-2	5.187E+0	9.865E+0
-2.916E-2	5.051E+0	9.920E+0
-2.916E-2	5.051E+0	9.875E+0
-2.754E-2	5.064E+0	9.897E+0
-2.105E-2	5.061E+0	9.923E+0
-2.916E-2	4.989E+0	9.855E+0
[truncated: 43,372 more rows]
