# Supplementary material for: Improved ANAP incorporation and VCF analysis reveal details of P2X7 current facilitation and a limited conformational interplay between ATP binding and the intracellular ballast domain
Source: eLife. 2023 Jan 4;12:e82479. doi: 10.7554/eLife.82479 (PMC9859053; doi:10.7554/eLife.82479)
Supplement: Figure 3—figure supplement 3—source data 2. [file elife-82479-fig3-figsupp3-data2.zip › Figure-3_figure-supplement-3_source-data-2/S23N-constructs/S23N_S124anap/l24/27.csv]

-1.686E-1	6.936E+0	1.464E+1
-1.670E-1	6.855E+0	1.466E+1
-1.670E-1	6.887E+0	1.481E+1
-1.703E-1	6.913E+0	1.477E+1
-1.703E-1	6.900E+0	1.491E+1
-1.670E-1	6.919E+0	1.475E+1
-1.686E-1	6.926E+0	1.477E+1
-1.703E-1	6.932E+0	1.467E+1
-1.686E-1	6.897E+0	1.490E+1
-1.638E-1	6.929E+0	1.483E+1
-1.686E-1	6.929E+0	1.490E+1
-1.686E-1	7.026E+0	1.485E+1
-1.686E-1	7.026E+0	1.484E+1
-1.686E-1	6.991E+0	1.484E+1
-1.703E-1	6.919E+0	1.481E+1
-1.686E-1	6.777E+0	1.482E+1
-1.719E-1	6.975E+0	1.497E+1
-1.654E-1	6.906E+0	1.485E+1
-1.654E-1	6.923E+0	1.482E+1
-1.686E-1	6.939E+0	1.482E+1
-1.670E-1	6.939E+0	1.489E+1
-1.670E-1	6.877E+0	1.483E+1
-1.654E-1	6.848E+0	1.477E+1
-1.686E-1	6.861E+0	1.486E+1
-1.686E-1	6.890E+0	1.474E+1
-1.686E-1	6.790E+0	1.478E+1
-1.670E-1	7.004E+0	1.484E+1
-1.686E-1	6.962E+0	1.483E+1
-1.686E-1	6.936E+0	1.483E+1
-1.686E-1	6.916E+0	1.476E+1
-1.686E-1	6.971E+0	1.487E+1
-1.686E-1	7.007E+0	1.480E+1
-1.686E-1	6.971E+0	1.484E+1
-1.654E-1	6.978E+0	1.484E+1
-1.670E-1	6.835E+0	1.486E+1
-1.686E-1	7.065E+0	1.495E+1
-1.670E-1	6.864E+0	1.487E+1
-1.686E-1	6.825E+0	1.490E+1
-1.670E-1	7.030E+0	1.479E+1
-1.703E-1	6.962E+0	1.486E+1
-1.703E-1	6.913E+0	1.487E+1
-1.638E-1	6.968E+0	1.490E+1
-1.654E-1	6.855E+0	1.477E+1
-1.670E-1	6.855E+0	1.478E+1
-1.670E-1	6.926E+0	1.501E+1
-1.654E-1	6.838E+0	1.473E+1
-1.670E-1	6.981E+0	1.480E+1
-1.686E-1	7.007E+0	1.485E+1
-1.654E-1	6.861E+0	1.470E+1
-1.670E-1	6.884E+0	1.482E+1
-1.686E-1	6.903E+0	1.483E+1
-1.686E-1	6.897E+0	1.475E+1
-1.686E-1	6.965E+0	1.473E+1
-1.670E-1	6.829E+0	1.474E+1
-1.703E-1	6.890E+0	1.481E+1
-1.703E-1	6.864E+0	1.471E+1
-1.703E-1	7.000E+0	1.486E+1
-1.670E-1	6.949E+0	1.482E+1
-1.670E-1	6.783E+0	1.490E+1
-1.686E-1	6.893E+0	1.498E+1
-1.686E-1	6.903E+0	1.483E+1
-1.638E-1	6.929E+0	1.491E+1
-1.670E-1	6.952E+0	1.479E+1
-1.703E-1	6.871E+0	1.483E+1
-1.670E-1	6.903E+0	1.487E+1
-1.686E-1	6.919E+0	1.466E+1
-1.654E-1	6.952E+0	1.470E+1
-1.670E-1	6.945E+0	1.492E+1
-1.670E-1	7.000E+0	1.484E+1
-1.670E-1	7.052E+0	1.456E+1
-1.703E-1	6.867E+0	1.485E+1
-1.670E-1	6.900E+0	1.477E+1
-1.670E-1	6.871E+0	1.491E+1
-1.670E-1	6.939E+0	1.490E+1
-1.670E-1	6.910E+0	1.481E+1
-1.686E-1	6.955E+0	1.463E+1
-1.670E-1	6.842E+0	1.482E+1
-1.703E-1	7.000E+0	1.489E+1
-1.686E-1	6.816E+0	1.477E+1
-1.686E-1	7.023E+0	1.496E+1
-1.670E-1	6.916E+0	1.477E+1
-1.638E-1	6.913E+0	1.483E+1
-1.670E-1	6.945E+0	1.476E+1
-1.703E-1	6.887E+0	1.475E+1
-1.686E-1	6.903E+0	1.469E+1
-1.654E-1	6.997E+0	1.476E+1
-1.654E-1	6.945E+0	1.475E+1
-1.686E-1	6.971E+0	1.484E+1
-1.670E-1	6.893E+0	1.476E+1
-1.686E-1	6.932E+0	1.473E+1
-1.686E-1	6.971E+0	1.477E+1
-1.703E-1	6.988E+0	1.477E+1
-1.686E-1	6.984E+0	1.460E+1
-1.638E-1	6.926E+0	1.477E+1
-1.670E-1	6.923E+0	1.497E+1
-1.719E-1	7.036E+0	1.471E+1
-1.638E-1	6.855E+0	1.481E+1
-1.670E-1	6.838E+0	1.481E+1
-1.670E-1	6.932E+0	1.486E+1
-1.670E-1	6.945E+0	1.470E+1
-1.686E-1	6.916E+0	1.491E+1
-1.686E-1	6.851E+0	1.480E+1
-1.654E-1	6.764E+0	1.486E+1
-1.703E-1	6.910E+0	1.481E+1
-1.670E-1	6.936E+0	1.482E+1
-1.670E-1	6.786E+0	1.482E+1
-1.638E-1	6.874E+0	1.474E+1
-1.703E-1	6.880E+0	1.479E+1
-1.703E-1	6.900E+0	1.485E+1
-1.686E-1	6.916E+0	1.477E+1
-1.670E-1	6.936E+0	1.487E+1
-1.670E-1	6.923E+0	1.478E+1
-1.703E-1	6.893E+0	1.484E+1
-1.638E-1	6.955E+0	1.485E+1
-1.670E-1	7.049E+0	1.484E+1
-1.654E-1	6.871E+0	1.482E+1
-1.686E-1	6.822E+0	1.479E+1
-1.670E-1	6.932E+0	1.482E+1
-1.686E-1	6.994E+0	1.484E+1
-1.686E-1	6.994E+0	1.469E+1
-1.670E-1	6.890E+0	1.489E+1
-1.654E-1	6.871E+0	1.478E+1
-1.654E-1	6.880E+0	1.482E+1
-1.670E-1	6.942E+0	1.476E+1
-1.703E-1	6.793E+0	1.487E+1
-1.670E-1	6.893E+0	1.487E+1
-1.686E-1	6.978E+0	1.483E+1
-1.703E-1	6.864E+0	1.485E+1
-1.686E-1	6.936E+0	1.477E+1
-1.654E-1	6.939E+0	1.473E+1
-1.670E-1	6.997E+0	1.476E+1
-1.686E-1	6.884E+0	1.485E+1
-1.670E-1	6.939E+0	1.476E+1
-1.686E-1	6.803E+0	1.488E+1
-1.670E-1	7.004E+0	1.466E+1
-1.703E-1	6.958E+0	1.470E+1
-1.686E-1	6.919E+0	1.487E+1
-1.686E-1	6.851E+0	1.486E+1
-1.703E-1	6.884E+0	1.477E+1
-1.686E-1	6.981E+0	1.479E+1
-1.703E-1	6.988E+0	1.472E+1
-1.670E-1	6.981E+0	1.470E+1
-1.686E-1	7.013E+0	1.495E+1
-1.686E-1	6.880E+0	1.479E+1
-1.719E-1	6.939E+0	1.493E+1
-1.670E-1	6.945E+0	1.489E+1
-1.703E-1	7.000E+0	1.483E+1
-1.686E-1	6.916E+0	1.473E+1
-1.686E-1	6.932E+0	1.478E+1
-1.638E-1	6.945E+0	1.475E+1
-1.670E-1	6.975E+0	1.496E+1
-1.670E-1	6.958E+0	1.477E+1
-1.686E-1	6.867E+0	1.498E+1
-1.670E-1	6.923E+0	1.473E+1
-1.686E-1	7.007E+0	1.488E+1
-1.686E-1	6.923E+0	1.465E+1
-1.703E-1	6.916E+0	1.472E+1
-1.654E-1	6.919E+0	1.484E+1
-1.686E-1	6.926E+0	1.473E+1
-1.686E-1	6.806E+0	1.475E+1
-1.703E-1	6.919E+0	1.488E+1
-1.670E-1	6.984E+0	1.487E+1
-1.670E-1	6.786E+0	1.480E+1
-1.703E-1	6.877E+0	1.478E+1
-1.654E-1	6.984E+0	1.487E+1
-1.670E-1	6.877E+0	1.473E+1
-1.638E-1	6.867E+0	1.490E+1
-1.703E-1	6.913E+0	1.485E+1
-1.670E-1	6.988E+0	1.478E+1
-1.686E-1	6.786E+0	1.483E+1
-1.670E-1	6.890E+0	1.479E+1
-1.686E-1	6.855E+0	1.490E+1
-1.670E-1	6.864E+0	1.487E+1
-1.670E-1	6.975E+0	1.484E+1
-1.670E-1	6.932E+0	1.476E+1
-1.686E-1	6.867E+0	1.467E+1
-1.670E-1	7.000E+0	1.483E+1
-1.686E-1	6.871E+0	1.487E+1
-1.654E-1	6.991E+0	1.471E+1
-1.703E-1	6.829E+0	1.486E+1
-1.703E-1	6.978E+0	1.489E+1
-1.638E-1	6.855E+0	1.486E+1
-1.622E-1	6.916E+0	1.481E+1
-1.686E-1	7.043E+0	1.476E+1
-1.703E-1	6.945E+0	1.482E+1
-1.670E-1	6.916E+0	1.475E+1
-1.654E-1	6.916E+0	1.480E+1
-1.686E-1	6.936E+0	1.483E+1
-1.686E-1	6.893E+0	1.476E+1
-1.670E-1	6.880E+0	1.493E+1
-1.670E-1	6.952E+0	1.479E+1
-1.686E-1	6.887E+0	1.477E+1
-1.670E-1	6.936E+0	1.475E+1
-1.686E-1	6.955E+0	1.478E+1
-1.638E-1	6.903E+0	1.499E+1
-1.670E-1	6.877E+0	1.480E+1
-1.703E-1	6.949E+0	1.479E+1
-1.654E-1	6.926E+0	1.491E+1
-1.670E-1	6.968E+0	1.485E+1
-1.703E-1	6.864E+0	1.475E+1
-1.670E-1	6.926E+0	1.489E+1
-1.654E-1	6.942E+0	1.493E+1
-1.686E-1	6.975E+0	1.495E+1
-1.686E-1	6.897E+0	1.488E+1
-1.686E-1	6.864E+0	1.477E+1
-1.638E-1	6.981E+0	1.476E+1
-1.638E-1	6.874E+0	1.490E+1
-1.686E-1	6.975E+0	1.487E+1
-1.670E-1	6.851E+0	1.464E+1
-1.654E-1	6.848E+0	1.488E+1
-1.686E-1	6.880E+0	1.480E+1
-1.703E-1	6.877E+0	1.486E+1
-1.670E-1	6.916E+0	1.484E+1
-1.670E-1	6.903E+0	1.481E+1
-1.654E-1	6.880E+0	1.475E+1
-1.670E-1	6.916E+0	1.478E+1
-1.670E-1	6.955E+0	1.482E+1
-1.654E-1	6.871E+0	1.489E+1
-1.686E-1	6.867E+0	1.482E+1
-1.703E-1	6.877E+0	1.491E+1
-1.686E-1	6.900E+0	1.486E+1
-1.686E-1	6.861E+0	1.487E+1
-1.670E-1	6.919E+0	1.471E+1
-1.686E-1	6.988E+0	1.478E+1
-1.719E-1	6.968E+0	1.466E+1
-1.670E-1	6.858E+0	1.467E+1
-1.670E-1	6.913E+0	1.485E+1
-1.703E-1	6.945E+0	1.495E+1
-1.638E-1	6.988E+0	1.495E+1
-1.654E-1	6.874E+0	1.482E+1
-1.654E-1	6.848E+0	1.470E+1
-1.686E-1	6.871E+0	1.476E+1
-1.686E-1	6.949E+0	1.474E+1
-1.654E-1	6.932E+0	1.478E+1
-1.670E-1	6.936E+0	1.486E+1
-1.703E-1	6.910E+0	1.492E+1
-1.654E-1	6.812E+0	1.482E+1
-1.670E-1	6.867E+0	1.467E+1
-1.638E-1	6.981E+0	1.473E+1
-1.670E-1	6.764E+0	1.474E+1
-1.686E-1	6.867E+0	1.482E+1
-1.654E-1	6.968E+0	1.487E+1
-1.654E-1	6.867E+0	1.479E+1
-1.686E-1	6.968E+0	1.483E+1
-1.670E-1	6.874E+0	1.472E+1
-1.654E-1	7.026E+0	1.490E+1
-1.654E-1	6.864E+0	1.489E+1
-1.703E-1	6.887E+0	1.501E+1
-1.686E-1	6.799E+0	1.488E+1
-1.654E-1	7.007E+0	1.472E+1
-1.654E-1	6.760E+0	1.487E+1
-1.703E-1	6.913E+0	1.483E+1
-1.686E-1	6.900E+0	1.491E+1
-1.654E-1	6.890E+0	1.471E+1
-1.670E-1	6.799E+0	1.465E+1
-1.703E-1	7.007E+0	1.483E+1
-1.703E-1	6.971E+0	1.479E+1
-1.638E-1	6.812E+0	1.493E+1
-1.670E-1	6.848E+0	1.478E+1
-1.670E-1	6.832E+0	1.481E+1
-1.686E-1	6.867E+0	1.481E+1
-1.654E-1	6.845E+0	1.482E+1
-1.654E-1	7.075E+0	1.466E+1
-1.703E-1	6.997E+0	1.494E+1
-1.686E-1	6.874E+0	1.481E+1
-1.654E-1	7.026E+0	1.493E+1
-1.670E-1	6.932E+0	1.474E+1
-1.703E-1	7.000E+0	1.485E+1
-1.686E-1	6.939E+0	1.487E+1
-1.654E-1	6.858E+0	1.484E+1
-1.654E-1	6.916E+0	1.484E+1
-1.686E-1	7.013E+0	1.480E+1
-1.686E-1	6.975E+0	1.486E+1
-1.670E-1	6.893E+0	1.481E+1
-1.638E-1	6.952E+0	1.485E+1
-1.703E-1	6.949E+0	1.484E+1
-1.670E-1	6.923E+0	1.482E+1
-1.670E-1	6.832E+0	1.478E+1
-1.654E-1	6.971E+0	1.470E+1
-1.686E-1	6.835E+0	1.481E+1
-1.686E-1	6.981E+0	1.485E+1
-1.638E-1	7.000E+0	1.463E+1
-1.638E-1	6.816E+0	1.479E+1
-1.703E-1	6.842E+0	1.482E+1
-1.670E-1	6.945E+0	1.479E+1
-1.654E-1	6.864E+0	1.490E+1
-1.654E-1	6.910E+0	1.477E+1
-1.703E-1	6.829E+0	1.483E+1
-1.654E-1	6.861E+0	1.479E+1
-1.670E-1	6.932E+0	1.483E+1
-1.686E-1	6.945E+0	1.471E+1
-1.670E-1	6.955E+0	1.483E+1
-1.686E-1	6.945E+0	1.475E+1
-1.686E-1	6.864E+0	1.471E+1
-1.670E-1	6.790E+0	1.473E+1
-1.670E-1	6.773E+0	1.479E+1
-1.686E-1	6.997E+0	1.473E+1
-1.686E-1	6.942E+0	1.487E+1
-1.686E-1	6.997E+0	1.486E+1
-1.686E-1	6.877E+0	1.476E+1
-1.686E-1	6.978E+0	1.483E+1
-1.654E-1	6.880E+0	1.467E+1
-1.670E-1	6.958E+0	1.479E+1
-1.686E-1	6.955E+0	1.505E+1
-1.703E-1	6.790E+0	1.480E+1
-1.654E-1	6.975E+0	1.475E+1
-1.686E-1	6.864E+0	1.488E+1
-1.686E-1	6.945E+0	1.489E+1
-1.703E-1	6.952E+0	1.492E+1
-1.654E-1	6.945E+0	1.488E+1
-1.686E-1	6.971E+0	1.480E+1
-1.686E-1	6.923E+0	1.498E+1
-1.703E-1	6.926E+0	1.478E+1
-1.638E-1	7.023E+0	1.480E+1
-1.670E-1	6.900E+0	1.483E+1
-1.686E-1	6.900E+0	1.470E+1
-1.703E-1	6.887E+0	1.479E+1
-1.686E-1	6.858E+0	1.492E+1
-1.703E-1	6.952E+0	1.484E+1
-1.686E-1	6.893E+0	1.480E+1
-1.686E-1	6.936E+0	1.489E+1
-1.622E-1	6.858E+0	1.480E+1
-1.686E-1	6.819E+0	1.490E+1
-1.703E-1	6.929E+0	1.497E+1
-1.670E-1	6.897E+0	1.487E+1
-1.670E-1	6.864E+0	1.486E+1
-1.670E-1	6.884E+0	1.470E+1
-1.703E-1	6.942E+0	1.492E+1
-1.670E-1	6.916E+0	1.482E+1
-1.670E-1	6.932E+0	1.475E+1
-1.654E-1	6.991E+0	1.488E+1
-1.703E-1	6.919E+0	1.487E+1
-1.654E-1	6.929E+0	1.468E+1
-1.670E-1	6.923E+0	1.484E+1
-1.670E-1	6.887E+0	1.488E+1
-1.686E-1	6.893E+0	1.490E+1
-1.686E-1	6.958E+0	1.485E+1
-1.654E-1	6.923E+0	1.482E+1
-1.670E-1	6.874E+0	1.488E+1
-1.686E-1	6.786E+0	1.474E+1
-1.686E-1	6.842E+0	1.471E+1
-1.670E-1	6.906E+0	1.477E+1
-1.654E-1	6.994E+0	1.469E+1
-1.686E-1	6.926E+0	1.487E+1
-1.703E-1	6.893E+0	1.478E+1
-1.654E-1	6.945E+0	1.478E+1
-1.654E-1	6.906E+0	1.486E+1
-1.670E-1	6.936E+0	1.465E+1
-1.703E-1	6.897E+0	1.486E+1
-1.670E-1	6.936E+0	1.485E+1
-1.670E-1	6.832E+0	1.489E+1
-1.686E-1	6.955E+0	1.463E+1
-1.686E-1	6.926E+0	1.472E+1
-1.670E-1	6.997E+0	1.487E+1
-1.654E-1	6.887E+0	1.479E+1
-1.703E-1	6.903E+0	1.478E+1
-1.686E-1	6.910E+0	1.465E+1
-1.670E-1	6.949E+0	1.482E+1
-1.670E-1	6.975E+0	1.464E+1
-1.686E-1	6.981E+0	1.484E+1
-1.670E-1	6.997E+0	1.484E+1
-1.654E-1	6.861E+0	1.482E+1
-1.670E-1	6.858E+0	1.473E+1
-1.670E-1	6.900E+0	1.487E+1
-1.686E-1	7.026E+0	1.497E+1
-1.654E-1	6.858E+0	1.471E+1
-1.670E-1	6.822E+0	1.485E+1
-1.686E-1	6.903E+0	1.478E+1
-1.670E-1	6.942E+0	1.486E+1
-1.670E-1	6.893E+0	1.484E+1
-1.654E-1	6.942E+0	1.475E+1
-1.686E-1	6.874E+0	1.475E+1
-1.703E-1	6.952E+0	1.495E+1
-1.670E-1	6.955E+0	1.474E+1
-1.670E-1	6.880E+0	1.476E+1
-1.670E-1	6.936E+0	1.470E+1
-1.703E-1	6.968E+0	1.467E+1
-1.654E-1	6.968E+0	1.482E+1
-1.654E-1	6.893E+0	1.488E+1
-1.654E-1	6.884E+0	1.481E+1
-1.686E-1	6.913E+0	1.481E+1
-1.670E-1	6.926E+0	1.481E+1
-1.654E-1	6.880E+0	1.481E+1
-1.686E-1	6.887E+0	1.495E+1
-1.654E-1	6.910E+0	1.484E+1
-1.638E-1	6.867E+0	1.488E+1
-1.670E-1	6.877E+0	1.480E+1
-1.654E-1	6.816E+0	1.485E+1
-1.670E-1	6.949E+0	1.477E+1
-1.670E-1	6.880E+0	1.487E+1
-1.686E-1	6.932E+0	1.489E+1
-1.670E-1	6.819E+0	1.478E+1
-1.670E-1	7.010E+0	1.475E+1
-1.654E-1	6.919E+0	1.473E+1
-1.670E-1	6.903E+0	1.489E+1
-1.670E-1	6.939E+0	1.476E+1
-1.686E-1	6.864E+0	1.492E+1
-1.654E-1	6.919E+0	1.480E+1
-1.654E-1	6.981E+0	1.484E+1
-1.703E-1	6.952E+0	1.482E+1
-1.686E-1	6.871E+0	1.489E+1
-1.638E-1	7.030E+0	1.488E+1
-1.670E-1	6.997E+0	1.482E+1
-1.670E-1	6.832E+0	1.486E+1
-1.686E-1	7.030E+0	1.491E+1
-1.654E-1	7.017E+0	1.485E+1
-1.686E-1	6.923E+0	1.474E+1
-1.719E-1	6.835E+0	1.490E+1
-1.703E-1	6.861E+0	1.466E+1
-1.654E-1	6.906E+0	1.483E+1
-1.654E-1	6.923E+0	1.488E+1
-1.670E-1	6.855E+0	1.484E+1
-1.686E-1	6.884E+0	1.475E+1
-1.654E-1	6.939E+0	1.488E+1
-1.670E-1	6.981E+0	1.480E+1
-1.703E-1	6.900E+0	1.476E+1
-1.686E-1	6.984E+0	1.489E+1
-1.654E-1	6.880E+0	1.493E+1
-1.686E-1	6.916E+0	1.482E+1
-1.703E-1	6.819E+0	1.474E+1
-1.654E-1	6.877E+0	1.490E+1
-1.670E-1	6.991E+0	1.486E+1
-1.686E-1	6.903E+0	1.485E+1
-1.670E-1	6.825E+0	1.479E+1
-1.670E-1	6.806E+0	1.482E+1
-1.670E-1	6.887E+0	1.486E+1
-1.654E-1	6.916E+0	1.473E+1
-1.703E-1	6.877E+0	1.473E+1
-1.670E-1	6.916E+0	1.481E+1
-1.654E-1	6.991E+0	1.482E+1
-1.670E-1	6.906E+0	1.474E+1
-1.703E-1	6.994E+0	1.489E+1
-1.670E-1	6.919E+0	1.480E+1
-1.638E-1	6.832E+0	1.486E+1
-1.654E-1	6.952E+0	1.485E+1
-1.686E-1	6.981E+0	1.482E+1
-1.686E-1	6.897E+0	1.476E+1
-1.638E-1	6.913E+0	1.478E+1
-1.654E-1	7.010E+0	1.494E+1
-1.686E-1	6.955E+0	1.491E+1
-1.654E-1	6.929E+0	1.463E+1
-1.670E-1	6.910E+0	1.479E+1
-1.686E-1	6.978E+0	1.476E+1
-1.686E-1	6.842E+0	1.473E+1
-1.670E-1	7.007E+0	1.499E+1
-1.638E-1	6.910E+0	1.480E+1
-1.638E-1	6.858E+0	1.475E+1
-1.686E-1	7.013E+0	1.487E+1
-1.670E-1	6.845E+0	1.480E+1
-1.654E-1	7.049E+0	1.482E+1
-1.654E-1	6.929E+0	1.494E+1
-1.670E-1	6.936E+0	1.475E+1
-1.686E-1	6.903E+0	1.476E+1
-1.670E-1	6.903E+0	1.486E+1
-1.670E-1	6.945E+0	1.494E+1
-1.670E-1	6.829E+0	1.478E+1
-1.670E-1	6.887E+0	1.480E+1
-1.654E-1	6.887E+0	1.489E+1
-1.670E-1	6.913E+0	1.486E+1
-1.703E-1	6.893E+0	1.486E+1
-1.670E-1	6.936E+0	1.485E+1
-1.686E-1	6.932E+0	1.471E+1
-1.670E-1	6.838E+0	1.480E+1
-1.686E-1	6.997E+0	1.473E+1
-1.686E-1	7.020E+0	1.484E+1
-1.654E-1	6.916E+0	1.474E+1
-1.654E-1	6.965E+0	1.480E+1
-1.719E-1	6.926E+0	1.488E+1
-1.703E-1	6.900E+0	1.487E+1
-1.654E-1	6.955E+0	1.480E+1
-1.703E-1	6.903E+0	1.470E+1
-1.670E-1	7.000E+0	1.477E+1
-1.654E-1	6.855E+0	1.479E+1
-1.670E-1	6.906E+0	1.490E+1
-1.670E-1	6.932E+0	1.478E+1
-1.719E-1	6.910E+0	1.479E+1
-1.670E-1	6.962E+0	1.463E+1
-1.654E-1	6.835E+0	1.472E+1
-1.686E-1	6.722E+0	1.496E+1
-1.686E-1	6.923E+0	1.501E+1
-1.670E-1	6.845E+0	1.494E+1
-1.654E-1	6.906E+0	1.489E+1
-1.670E-1	6.919E+0	1.480E+1
-1.670E-1	6.906E+0	1.505E+1
-1.654E-1	7.033E+0	1.481E+1
-1.670E-1	6.991E+0	1.482E+1
-1.654E-1	6.945E+0	1.488E+1
-1.686E-1	6.890E+0	1.476E+1
-1.686E-1	6.900E+0	1.483E+1
-1.654E-1	6.971E+0	1.466E+1
-1.686E-1	6.955E+0	1.495E+1
-1.654E-1	6.897E+0	1.487E+1
-1.686E-1	6.971E+0	1.475E+1
-1.654E-1	6.949E+0	1.495E+1
-1.670E-1	6.916E+0	1.477E+1
-1.703E-1	6.929E+0	1.470E+1
-1.654E-1	6.874E+0	1.479E+1
-1.654E-1	6.906E+0	1.474E+1
-1.686E-1	6.942E+0	1.490E+1
-1.670E-1	7.036E+0	1.488E+1
-1.686E-1	6.913E+0	1.473E+1
-1.654E-1	6.903E+0	1.494E+1
-1.670E-1	6.880E+0	1.477E+1
-1.686E-1	6.991E+0	1.487E+1
-1.654E-1	6.984E+0	1.488E+1
-1.670E-1	6.842E+0	1.484E+1
-1.638E-1	6.910E+0	1.472E+1
-1.703E-1	6.903E+0	1.487E+1
-1.654E-1	6.903E+0	1.479E+1
-1.686E-1	6.945E+0	1.477E+1
-1.670E-1	6.994E+0	1.483E+1
-1.703E-1	6.913E+0	1.471E+1
-1.686E-1	6.884E+0	1.468E+1
-1.654E-1	6.968E+0	1.479E+1
-1.670E-1	6.942E+0	1.499E+1
-1.686E-1	6.919E+0	1.481E+1
-1.670E-1	6.874E+0	1.481E+1
-1.654E-1	6.770E+0	1.475E+1
-1.686E-1	6.949E+0	1.470E+1
-1.703E-1	6.965E+0	1.465E+1
-1.686E-1	6.913E+0	1.479E+1
-1.654E-1	6.887E+0	1.484E+1
-1.654E-1	6.867E+0	1.478E+1
-1.670E-1	6.842E+0	1.503E+1
-1.670E-1	6.842E+0	1.480E+1
-1.654E-1	6.864E+0	1.476E+1
-1.686E-1	6.945E+0	1.486E+1
-1.686E-1	6.945E+0	1.487E+1
-1.638E-1	6.887E+0	1.484E+1
-1.670E-1	6.932E+0	1.489E+1
-1.670E-1	6.936E+0	1.470E+1
-1.686E-1	6.923E+0	1.484E+1
-1.670E-1	7.026E+0	1.478E+1
-1.654E-1	6.923E+0	1.483E+1
-1.686E-1	7.000E+0	1.485E+1
-1.670E-1	6.968E+0	1.479E+1
-1.686E-1	6.913E+0	1.482E+1
-1.670E-1	6.981E+0	1.479E+1
-1.703E-1	6.965E+0	1.473E+1
-1.686E-1	6.916E+0	1.487E+1
-1.703E-1	6.913E+0	1.482E+1
-1.670E-1	6.903E+0	1.490E+1
-1.686E-1	6.965E+0	1.487E+1
-1.686E-1	6.848E+0	1.478E+1
-1.686E-1	6.916E+0	1.477E+1
-1.654E-1	6.975E+0	1.466E+1
-1.670E-1	6.906E+0	1.482E+1
-1.703E-1	6.845E+0	1.481E+1
-1.703E-1	6.939E+0	1.477E+1
-1.686E-1	6.936E+0	1.477E+1
-1.686E-1	6.786E+0	1.477E+1
-1.703E-1	6.923E+0	1.478E+1
-1.670E-1	6.939E+0	1.488E+1
-1.686E-1	6.955E+0	1.499E+1
-1.670E-1	6.910E+0	1.489E+1
-1.686E-1	6.945E+0	1.480E+1
-1.670E-1	6.936E+0	1.482E+1
-1.670E-1	6.952E+0	1.481E+1
-1.654E-1	6.867E+0	1.481E+1
-1.686E-1	6.819E+0	1.478E+1
-1.670E-1	6.910E+0	1.481E+1
-1.670E-1	6.981E+0	1.486E+1
-1.654E-1	6.900E+0	1.471E+1
-1.670E-1	6.897E+0	1.483E+1
-1.670E-1	6.988E+0	1.489E+1
-1.670E-1	6.887E+0	1.487E+1
-1.703E-1	6.919E+0	1.474E+1
-1.686E-1	6.949E+0	1.487E+1
-1.670E-1	6.890E+0	1.491E+1
-1.670E-1	6.812E+0	1.476E+1
-1.654E-1	6.965E+0	1.478E+1
-1.670E-1	6.812E+0	1.471E+1
-1.686E-1	6.887E+0	1.482E+1
-1.654E-1	6.903E+0	1.482E+1
-1.670E-1	6.952E+0	1.473E+1
-1.686E-1	6.906E+0	1.463E+1
-1.654E-1	6.975E+0	1.480E+1
-1.670E-1	6.903E+0	1.487E+1
-1.703E-1	6.906E+0	1.479E+1
-1.686E-1	6.906E+0	1.479E+1
-1.670E-1	6.851E+0	1.488E+1
-1.654E-1	6.913E+0	1.498E+1
-1.686E-1	6.991E+0	1.487E+1
-1.686E-1	6.897E+0	1.480E+1
-1.670E-1	6.900E+0	1.488E+1
-1.638E-1	6.845E+0	1.477E+1
-1.670E-1	6.816E+0	1.464E+1
-1.719E-1	6.929E+0	1.490E+1
-1.670E-1	6.884E+0	1.486E+1
-1.654E-1	6.893E+0	1.475E+1
-1.654E-1	6.945E+0	1.500E+1
-1.703E-1	6.962E+0	1.481E+1
-1.654E-1	6.919E+0	1.484E+1
-1.654E-1	6.890E+0	1.467E+1
-1.654E-1	6.858E+0	1.478E+1
-1.719E-1	6.919E+0	1.474E+1
-1.670E-1	6.861E+0	1.478E+1
-1.654E-1	6.874E+0	1.476E+1
-1.670E-1	6.858E+0	1.484E+1
-1.703E-1	6.910E+0	1.482E+1
-1.654E-1	6.916E+0	1.483E+1
-1.670E-1	6.900E+0	1.486E+1
-1.670E-1	6.900E+0	1.483E+1
-1.670E-1	6.786E+0	1.489E+1
-1.670E-1	6.929E+0	1.482E+1
-1.638E-1	6.880E+0	1.482E+1
-1.670E-1	6.991E+0	1.495E+1
-1.670E-1	6.981E+0	1.481E+1
-1.686E-1	6.793E+0	1.482E+1
-1.622E-1	6.809E+0	1.470E+1
-1.670E-1	6.942E+0	1.493E+1
-1.686E-1	6.916E+0	1.498E+1
-1.654E-1	6.855E+0	1.487E+1
-1.686E-1	6.952E+0	1.473E+1
-1.670E-1	6.887E+0	1.482E+1
-1.703E-1	6.874E+0	1.482E+1
-1.670E-1	6.936E+0	1.485E+1
-1.686E-1	6.932E+0	1.476E+1
-1.703E-1	6.715E+0	1.477E+1
-1.703E-1	6.965E+0	1.486E+1
-1.670E-1	6.926E+0	1.482E+1
-1.638E-1	6.906E+0	1.485E+1
-1.670E-1	6.903E+0	1.463E+1
-1.686E-1	6.936E+0	1.481E+1
-1.686E-1	6.871E+0	1.477E+1
-1.670E-1	6.932E+0	1.477E+1
-1.670E-1	6.893E+0	1.470E+1
-1.686E-1	6.887E+0	1.485E+1
-1.703E-1	6.864E+0	1.496E+1
-1.638E-1	6.919E+0	1.484E+1
-1.686E-1	6.890E+0	1.485E+1
-1.670E-1	6.874E+0	1.490E+1
-1.670E-1	6.994E+0	1.466E+1
-1.654E-1	6.955E+0	1.475E+1
-1.670E-1	6.952E+0	1.481E+1
-1.654E-1	6.887E+0	1.483E+1
-1.670E-1	6.916E+0	1.486E+1
-1.654E-1	6.997E+0	1.475E+1
-1.703E-1	6.965E+0	1.482E+1
-1.670E-1	6.923E+0	1.475E+1
-1.670E-1	6.874E+0	1.470E+1
-1.654E-1	6.913E+0	1.488E+1
-1.638E-1	6.851E+0	1.483E+1
-1.670E-1	6.919E+0	1.465E+1
-1.670E-1	6.858E+0	1.476E+1
-1.654E-1	6.910E+0	1.479E+1
-1.654E-1	6.809E+0	1.483E+1
-1.719E-1	6.971E+0	1.476E+1
-1.670E-1	6.812E+0	1.478E+1
-1.670E-1	6.900E+0	1.464E+1
-1.670E-1	7.020E+0	1.462E+1
-1.670E-1	6.884E+0	1.475E+1
-1.670E-1	6.864E+0	1.489E+1
-1.654E-1	6.903E+0	1.482E+1
-1.654E-1	6.900E+0	1.477E+1
-1.703E-1	6.903E+0	1.484E+1
-1.670E-1	6.855E+0	1.480E+1
-1.605E-1	6.858E+0	1.482E+1
-1.686E-1	6.952E+0	1.474E+1
-1.703E-1	6.939E+0	1.490E+1
-1.654E-1	6.955E+0	1.482E+1
-1.654E-1	6.790E+0	1.478E+1
-1.638E-1	6.965E+0	1.485E+1
-1.670E-1	6.900E+0	1.480E+1
-1.670E-1	7.043E+0	1.481E+1
-1.670E-1	6.871E+0	1.493E+1
-1.686E-1	6.900E+0	1.476E+1
-1.654E-1	6.968E+0	1.482E+1
-1.686E-1	6.929E+0	1.458E+1
-1.638E-1	6.932E+0	1.483E+1
-1.654E-1	6.962E+0	1.484E+1
-1.703E-1	6.984E+0	1.471E+1
-1.686E-1	6.971E+0	1.475E+1
-1.654E-1	6.906E+0	1.484E+1
-1.670E-1	6.890E+0	1.479E+1
-1.670E-1	6.874E+0	1.482E+1
-1.686E-1	6.871E+0	1.471E+1
-1.638E-1	6.842E+0	1.468E+1
-1.670E-1	6.945E+0	1.471E+1
-1.719E-1	6.952E+0	1.483E+1
-1.670E-1	6.835E+0	1.478E+1
-1.654E-1	7.039E+0	1.493E+1
-1.654E-1	6.932E+0	1.482E+1
-1.703E-1	6.991E+0	1.480E+1
-1.670E-1	6.968E+0	1.474E+1
-1.654E-1	6.871E+0	1.492E+1
-1.686E-1	6.942E+0	1.467E+1
-1.719E-1	6.864E+0	1.466E+1
-1.686E-1	6.945E+0	1.479E+1
-1.686E-1	6.926E+0	1.479E+1
-1.686E-1	6.968E+0	1.475E+1
-1.686E-1	6.838E+0	1.467E+1
-1.686E-1	7.004E+0	1.473E+1
-1.654E-1	6.871E+0	1.470E+1
-1.654E-1	6.981E+0	1.477E+1
-1.686E-1	6.939E+0	1.471E+1
-1.686E-1	6.874E+0	1.492E+1
-1.654E-1	6.848E+0	1.483E+1
-1.719E-1	6.871E+0	1.471E+1
-1.686E-1	6.916E+0	1.484E+1
-1.686E-1	6.880E+0	1.480E+1
-1.686E-1	6.845E+0	1.474E+1
-1.686E-1	6.968E+0	1.478E+1
-1.703E-1	6.910E+0	1.477E+1
-1.670E-1	6.900E+0	1.486E+1
-1.654E-1	6.962E+0	1.474E+1
-1.670E-1	6.945E+0	1.470E+1
-1.686E-1	6.887E+0	1.491E+1
-1.670E-1	6.942E+0	1.476E+1
-1.686E-1	6.903E+0	1.490E+1
-1.654E-1	6.923E+0	1.485E+1
-1.703E-1	6.848E+0	1.479E+1
-1.670E-1	7.007E+0	1.484E+1
-1.670E-1	6.916E+0	1.478E+1
-1.654E-1	6.884E+0	1.487E+1
-1.703E-1	6.919E+0	1.481E+1
-1.670E-1	6.890E+0	1.488E+1
-1.670E-1	6.874E+0	1.484E+1
-1.654E-1	6.903E+0	1.477E+1
-1.670E-1	6.816E+0	1.474E+1
-1.670E-1	6.887E+0	1.469E+1
-1.654E-1	6.874E+0	1.484E+1
-1.654E-1	6.897E+0	1.488E+1
-1.703E-1	6.874E+0	1.474E+1
-1.670E-1	6.916E+0	1.490E+1
-1.654E-1	6.958E+0	1.480E+1
-1.670E-1	6.945E+0	1.465E+1
-1.703E-1	6.903E+0	1.499E+1
-1.670E-1	6.874E+0	1.475E+1
-1.638E-1	6.936E+0	1.486E+1
-1.670E-1	6.997E+0	1.475E+1
-1.670E-1	6.936E+0	1.495E+1
-1.686E-1	6.851E+0	1.480E+1
-1.703E-1	6.926E+0	1.478E+1
-1.686E-1	6.851E+0	1.486E+1
-1.670E-1	6.945E+0	1.476E+1
-1.638E-1	6.838E+0	1.467E+1
-1.670E-1	6.968E+0	1.482E+1
-1.654E-1	6.858E+0	1.483E+1
-1.703E-1	6.864E+0	1.494E+1
-1.654E-1	6.932E+0	1.484E+1
-1.670E-1	6.916E+0	1.483E+1
-1.686E-1	6.864E+0	1.494E+1
-1.703E-1	7.010E+0	1.475E+1
-1.686E-1	6.900E+0	1.472E+1
-1.654E-1	6.955E+0	1.471E+1
-1.638E-1	6.858E+0	1.474E+1
-1.703E-1	6.949E+0	1.476E+1
-1.638E-1	6.945E+0	1.476E+1
-1.670E-1	6.939E+0	1.475E+1
-1.686E-1	6.900E+0	1.478E+1
-1.670E-1	6.981E+0	1.477E+1
-1.670E-1	6.932E+0	1.468E+1
-1.670E-1	6.806E+0	1.475E+1
-1.654E-1	6.884E+0	1.482E+1
-1.686E-1	7.017E+0	1.487E+1
-1.670E-1	6.867E+0	1.470E+1
-1.670E-1	7.036E+0	1.484E+1
-1.654E-1	6.880E+0	1.467E+1
-1.670E-1	6.936E+0	1.469E+1
-1.638E-1	6.858E+0	1.485E+1
-1.670E-1	6.958E+0	1.464E+1
-1.638E-1	6.952E+0	1.476E+1
-1.654E-1	6.949E+0	1.480E+1
-1.670E-1	7.023E+0	1.483E+1
-1.686E-1	6.832E+0	1.470E+1
-1.670E-1	6.981E+0	1.475E+1
-1.670E-1	6.929E+0	1.471E+1
-1.654E-1	6.897E+0	1.497E+1
-1.654E-1	6.932E+0	1.491E+1
-1.670E-1	6.880E+0	1.498E+1
-1.686E-1	6.991E+0	1.479E+1
-1.670E-1	6.906E+0	1.494E+1
-1.638E-1	6.949E+0	1.487E+1
-1.670E-1	6.926E+0	1.495E+1
-1.703E-1	6.851E+0	1.491E+1
-1.703E-1	6.887E+0	1.479E+1
-1.638E-1	6.962E+0	1.472E+1
-1.686E-1	6.903E+0	1.472E+1
-1.686E-1	6.871E+0	1.463E+1
-1.703E-1	6.910E+0	1.488E+1
-1.670E-1	6.919E+0	1.489E+1
-1.670E-1	6.926E+0	1.483E+1
-1.703E-1	6.874E+0	1.475E+1
-1.670E-1	6.919E+0	1.502E+1
-1.654E-1	6.871E+0	1.473E+1
-1.654E-1	6.874E+0	1.492E+1
-1.703E-1	6.975E+0	1.471E+1
-1.670E-1	6.958E+0	1.492E+1
-1.638E-1	6.919E+0	1.465E+1
-1.654E-1	6.942E+0	1.475E+1
-1.686E-1	6.835E+0	1.466E+1
-1.670E-1	6.936E+0	1.463E+1
-1.670E-1	6.932E+0	1.472E+1
-1.638E-1	6.786E+0	1.482E+1
-1.686E-1	6.874E+0	1.469E+1
-1.670E-1	6.829E+0	1.471E+1
-1.654E-1	6.939E+0	1.484E+1
-1.670E-1	6.923E+0	1.476E+1
-1.670E-1	6.861E+0	1.484E+1
-1.670E-1	6.832E+0	1.478E+1
-1.686E-1	6.897E+0	1.483E+1
-1.638E-1	6.926E+0	1.471E+1
-1.670E-1	6.851E+0	1.479E+1
-1.622E-1	6.760E+0	1.478E+1
-1.654E-1	6.988E+0	1.489E+1
-1.638E-1	6.851E+0	1.473E+1
-1.686E-1	6.855E+0	1.472E+1
-1.654E-1	6.916E+0	1.471E+1
-1.654E-1	6.936E+0	1.492E+1
-1.686E-1	6.877E+0	1.481E+1
-1.703E-1	6.903E+0	1.486E+1
-1.686E-1	6.971E+0	1.479E+1
-1.654E-1	6.842E+0	1.464E+1
-1.654E-1	6.855E+0	1.487E+1
-1.654E-1	6.900E+0	1.480E+1
-1.654E-1	6.806E+0	1.487E+1
-1.654E-1	6.942E+0	1.467E+1
-1.654E-1	6.971E+0	1.485E+1
-1.670E-1	6.949E+0	1.470E+1
-1.686E-1	6.939E+0	1.491E+1
-1.670E-1	6.884E+0	1.473E+1
-1.686E-1	6.845E+0	1.484E+1
-1.654E-1	6.822E+0	1.466E+1
-1.670E-1	6.864E+0	1.485E+1
-1.654E-1	6.858E+0	1.502E+1
-1.670E-1	6.864E+0	1.478E+1
-1.670E-1	6.806E+0	1.491E+1
-1.670E-1	6.867E+0	1.484E+1
-1.654E-1	6.916E+0	1.483E+1
-1.654E-1	6.835E+0	1.472E+1
-1.686E-1	6.910E+0	1.494E+1
-1.686E-1	6.952E+0	1.484E+1
-1.654E-1	6.835E+0	1.460E+1
-1.638E-1	6.962E+0	1.490E+1
-1.654E-1	6.949E+0	1.491E+1
-1.686E-1	6.874E+0	1.469E+1
-1.654E-1	6.796E+0	1.472E+1
-1.654E-1	6.897E+0	1.488E+1
-1.670E-1	6.897E+0	1.470E+1
-1.654E-1	6.945E+0	1.488E+1
-1.654E-1	6.893E+0	1.479E+1
-1.654E-1	6.929E+0	1.494E+1
-1.670E-1	6.903E+0	1.489E+1
-1.670E-1	6.952E+0	1.478E+1
-1.654E-1	6.874E+0	1.484E+1
-1.670E-1	6.838E+0	1.473E+1
-1.686E-1	6.835E+0	1.500E+1
-1.670E-1	6.932E+0	1.458E+1
-1.638E-1	6.842E+0	1.485E+1
-1.670E-1	6.858E+0	1.481E+1
-1.686E-1	6.887E+0	1.476E+1
-1.638E-1	6.880E+0	1.474E+1
-1.654E-1	6.890E+0	1.485E+1
-1.638E-1	6.900E+0	1.464E+1
-1.686E-1	6.903E+0	1.481E+1
-1.686E-1	7.036E+0	1.480E+1
-1.654E-1	6.829E+0	1.490E+1
-1.686E-1	6.861E+0	1.485E+1
-1.654E-1	6.871E+0	1.488E+1
-1.686E-1	6.819E+0	1.493E+1
-1.670E-1	6.949E+0	1.497E+1
-1.654E-1	6.975E+0	1.493E+1
-1.670E-1	6.796E+0	1.470E+1
-1.686E-1	6.952E+0	1.484E+1
-1.654E-1	6.913E+0	1.498E+1
-1.670E-1	6.884E+0	1.488E+1
-1.654E-1	6.858E+0	1.485E+1
-1.670E-1	6.871E+0	1.484E+1
-1.654E-1	6.923E+0	1.479E+1
-1.654E-1	6.932E+0	1.477E+1
-1.703E-1	6.952E+0	1.470E+1
-1.638E-1	6.955E+0	1.491E+1
-1.638E-1	6.949E+0	1.489E+1
-1.654E-1	6.900E+0	1.467E+1
-1.670E-1	6.939E+0	1.492E+1
-1.670E-1	6.939E+0	1.485E+1
-1.654E-1	6.936E+0	1.490E+1
-1.670E-1	6.952E+0	1.481E+1
-1.686E-1	6.926E+0	1.493E+1
-1.686E-1	6.939E+0	1.476E+1
-1.654E-1	6.919E+0	1.482E+1
-1.703E-1	6.955E+0	1.471E+1
-1.703E-1	6.848E+0	1.469E+1
-1.670E-1	6.910E+0	1.481E+1
-1.654E-1	6.858E+0	1.476E+1
-1.670E-1	7.004E+0	1.482E+1
-1.703E-1	6.858E+0	1.484E+1
-1.670E-1	6.913E+0	1.469E+1
-1.654E-1	6.988E+0	1.491E+1
-1.670E-1	6.884E+0	1.496E+1
-1.703E-1	7.020E+0	1.474E+1
-1.654E-1	6.877E+0	1.486E+1
-1.654E-1	6.978E+0	1.466E+1
-1.670E-1	6.887E+0	1.480E+1
-1.670E-1	6.923E+0	1.490E+1
-1.670E-1	6.939E+0	1.472E+1
-1.670E-1	6.913E+0	1.491E+1
-1.670E-1	6.903E+0	1.483E+1
-1.654E-1	6.919E+0	1.482E+1
-1.654E-1	6.910E+0	1.478E+1
-1.654E-1	6.991E+0	1.479E+1
-1.654E-1	6.796E+0	1.492E+1
-1.670E-1	6.874E+0	1.476E+1
-1.670E-1	6.949E+0	1.491E+1
-1.638E-1	6.923E+0	1.483E+1
-1.670E-1	6.897E+0	1.476E+1
-1.654E-1	6.825E+0	1.486E+1
-1.670E-1	6.832E+0	1.482E+1
-1.654E-1	6.942E+0	1.496E+1
-1.670E-1	6.910E+0	1.482E+1
-1.670E-1	6.871E+0	1.485E+1
-1.654E-1	6.913E+0	1.485E+1
-1.654E-1	6.848E+0	1.492E+1
-1.654E-1	6.890E+0	1.491E+1
-1.686E-1	6.913E+0	1.468E+1
-1.670E-1	6.916E+0	1.485E+1
-1.654E-1	6.861E+0	1.497E+1
-1.670E-1	6.887E+0	1.473E+1
-1.703E-1	6.958E+0	1.474E+1
-1.654E-1	6.861E+0	1.460E+1
-1.670E-1	6.884E+0	1.471E+1
-1.654E-1	6.923E+0	1.479E+1
-1.686E-1	6.851E+0	1.488E+1
-1.686E-1	6.900E+0	1.490E+1
-1.654E-1	6.880E+0	1.477E+1
-1.670E-1	6.984E+0	1.477E+1
-1.686E-1	6.975E+0	1.482E+1
-1.654E-1	6.887E+0	1.481E+1
-1.670E-1	6.838E+0	1.476E+1
-1.654E-1	6.968E+0	1.472E+1
-1.686E-1	6.880E+0	1.480E+1
-1.654E-1	6.848E+0	1.459E+1
-1.654E-1	6.978E+0	1.478E+1
-1.670E-1	6.932E+0	1.482E+1
-1.686E-1	6.796E+0	1.469E+1
-1.670E-1	6.942E+0	1.490E+1
-1.622E-1	6.975E+0	1.487E+1
-1.670E-1	6.903E+0	1.483E+1
-1.670E-1	6.978E+0	1.476E+1
-1.654E-1	6.897E+0	1.474E+1
-1.638E-1	6.929E+0	1.472E+1
-1.670E-1	6.929E+0	1.466E+1
-1.703E-1	7.043E+0	1.470E+1
-1.686E-1	6.799E+0	1.488E+1
-1.654E-1	6.932E+0	1.467E+1
-1.622E-1	6.997E+0	1.480E+1
-1.686E-1	6.897E+0	1.475E+1
-1.654E-1	6.913E+0	1.497E+1
-1.638E-1	6.829E+0	1.487E+1
-1.638E-1	6.958E+0	1.471E+1
-1.686E-1	6.874E+0	1.488E+1
-1.670E-1	6.949E+0	1.481E+1
-1.638E-1	6.906E+0	1.484E+1
-1.670E-1	6.975E+0	1.482E+1
-1.670E-1	6.926E+0	1.491E+1
-1.686E-1	6.855E+0	1.485E+1
-1.654E-1	6.955E+0	1.459E+1
-1.670E-1	6.906E+0	1.468E+1
-1.686E-1	6.884E+0	1.487E+1
-1.686E-1	6.932E+0	1.461E+1
-1.654E-1	6.819E+0	1.483E+1
-1.686E-1	6.906E+0	1.475E+1
-1.703E-1	6.981E+0	1.485E+1
-1.654E-1	7.023E+0	1.477E+1
-1.654E-1	6.919E+0	1.480E+1
-1.686E-1	6.903E+0	1.475E+1
-1.686E-1	6.981E+0	1.480E+1
-1.654E-1	6.962E+0	1.495E+1
-1.670E-1	6.949E+0	1.475E+1
-1.670E-1	6.910E+0	1.481E+1
-1.686E-1	6.958E+0	1.482E+1
-1.654E-1	7.088E+0	1.468E+1
-1.638E-1	6.897E+0	1.473E+1
-1.686E-1	6.842E+0	1.475E+1
-1.670E-1	6.890E+0	1.487E+1
-1.686E-1	6.916E+0	1.480E+1
-1.638E-1	6.861E+0	1.468E+1
-1.670E-1	6.864E+0	1.478E+1
-1.654E-1	6.900E+0	1.470E+1
-1.654E-1	6.926E+0	1.475E+1
-1.654E-1	6.855E+0	1.484E+1
-1.670E-1	6.851E+0	1.484E+1
-1.686E-1	6.971E+0	1.476E+1
-1.654E-1	6.965E+0	1.475E+1
-1.670E-1	7.010E+0	1.479E+1
-1.654E-1	6.910E+0	1.469E+1
-1.670E-1	6.890E+0	1.482E+1
-1.654E-1	6.858E+0	1.475E+1
-1.670E-1	6.939E+0	1.474E+1
-1.670E-1	6.958E+0	1.476E+1
-1.686E-1	7.013E+0	1.480E+1
-1.654E-1	6.890E+0	1.477E+1
-1.638E-1	6.913E+0	1.466E+1
-1.654E-1	6.897E+0	1.477E+1
-1.719E-1	6.981E+0	1.481E+1
-1.686E-1	7.072E+0	1.475E+1
-1.670E-1	6.858E+0	1.482E+1
-1.654E-1	6.962E+0	1.481E+1
-1.686E-1	6.858E+0	1.475E+1
-1.654E-1	7.056E+0	1.477E+1
-1.654E-1	6.822E+0	1.488E+1
-1.654E-1	6.845E+0	1.477E+1
-1.670E-1	6.978E+0	1.482E+1
-1.686E-1	7.004E+0	1.493E+1
-1.638E-1	6.965E+0	1.491E+1
-1.670E-1	6.962E+0	1.481E+1
-1.686E-1	6.952E+0	1.488E+1
-1.638E-1	6.829E+0	1.493E+1
-1.670E-1	6.829E+0	1.478E+1
-1.686E-1	6.949E+0	1.470E+1
-1.670E-1	6.939E+0	1.490E+1
-1.670E-1	6.926E+0	1.477E+1
-1.686E-1	6.929E+0	1.472E+1
-1.654E-1	6.926E+0	1.480E+1
-1.654E-1	6.858E+0	1.478E+1
-1.670E-1	6.861E+0	1.474E+1
-1.686E-1	6.910E+0	1.481E+1
-1.670E-1	6.975E+0	1.477E+1
-1.719E-1	6.923E+0	1.472E+1
-1.654E-1	6.861E+0	1.474E+1
-1.654E-1	6.939E+0	1.471E+1
-1.670E-1	6.965E+0	1.482E+1
-1.670E-1	6.913E+0	1.470E+1
-1.670E-1	6.932E+0	1.469E+1
-1.670E-1	6.809E+0	1.477E+1
-1.686E-1	6.900E+0	1.471E+1
-1.670E-1	6.949E+0	1.473E+1
-1.670E-1	6.880E+0	1.470E+1
-1.654E-1	6.861E+0	1.474E+1
-1.654E-1	6.945E+0	1.477E+1
-1.686E-1	6.855E+0	1.473E+1
-1.654E-1	6.919E+0	1.465E+1
-1.670E-1	7.043E+0	1.471E+1
-1.654E-1	6.903E+0	1.491E+1
-1.686E-1	6.897E+0	1.487E+1
-1.654E-1	6.984E+0	1.478E+1
-1.654E-1	6.923E+0	1.472E+1
-1.670E-1	6.890E+0	1.479E+1
-1.670E-1	6.900E+0	1.476E+1
-1.654E-1	6.942E+0	1.478E+1
-1.670E-1	6.777E+0	1.475E+1
-1.686E-1	6.799E+0	1.481E+1
-1.670E-1	6.994E+0	1.466E+1
-1.670E-1	6.897E+0	1.472E+1
-1.638E-1	6.897E+0	1.476E+1
-1.686E-1	6.786E+0	1.463E+1
-1.686E-1	6.767E+0	1.471E+1
-1.670E-1	6.864E+0	1.464E+1
-1.654E-1	6.858E+0	1.483E+1
-1.686E-1	6.877E+0	1.484E+1
-1.703E-1	6.825E+0	1.470E+1
-1.670E-1	6.929E+0	1.486E+1
-1.670E-1	6.968E+0	1.489E+1
-1.654E-1	6.864E+0	1.497E+1
-1.654E-1	6.916E+0	1.463E+1
-1.703E-1	6.919E+0	1.482E+1
-1.654E-1	6.796E+0	1.481E+1
-1.686E-1	6.932E+0	1.480E+1
-1.670E-1	6.929E+0	1.468E+1
-1.654E-1	6.906E+0	1.472E+1
-1.622E-1	6.945E+0	1.479E+1
-1.654E-1	6.906E+0	1.471E+1
-1.670E-1	6.858E+0	1.479E+1
-1.686E-1	6.851E+0	1.497E+1
-1.654E-1	6.897E+0	1.496E+1
-1.670E-1	6.929E+0	1.470E+1
-1.686E-1	6.893E+0	1.480E+1
-1.670E-1	6.816E+0	1.492E+1
-1.654E-1	6.809E+0	1.475E+1
-1.670E-1	6.832E+0	1.482E+1
-1.686E-1	6.929E+0	1.473E+1
-1.670E-1	6.939E+0	1.489E+1
-1.638E-1	6.858E+0	1.485E+1
-1.654E-1	6.939E+0	1.459E+1
-1.686E-1	6.910E+0	1.474E+1
-1.654E-1	6.845E+0	1.482E+1
-1.638E-1	7.026E+0	1.486E+1
-1.654E-1	6.903E+0	1.485E+1
-1.670E-1	6.997E+0	1.467E+1
-1.686E-1	6.799E+0	1.478E+1
-1.654E-1	6.809E+0	1.470E+1
-1.670E-1	6.877E+0	1.490E+1
-1.703E-1	6.867E+0	1.478E+1
-1.670E-1	6.864E+0	1.488E+1
-1.670E-1	6.884E+0	1.476E+1
-1.670E-1	6.929E+0	1.477E+1
-1.686E-1	6.975E+0	1.478E+1
-1.703E-1	6.949E+0	1.471E+1
-1.638E-1	6.864E+0	1.488E+1
-1.638E-1	6.887E+0	1.482E+1
-1.654E-1	6.942E+0	1.480E+1
-1.686E-1	6.793E+0	1.472E+1
-1.670E-1	6.799E+0	1.485E+1
-1.670E-1	6.867E+0	1.475E+1
-1.703E-1	6.906E+0	1.487E+1
-1.654E-1	6.858E+0	1.467E+1
-1.638E-1	6.936E+0	1.490E+1
-1.654E-1	6.903E+0	1.481E+1
-1.654E-1	6.835E+0	1.466E+1
-1.670E-1	6.916E+0	1.483E+1
-1.654E-1	6.890E+0	1.482E+1
-1.670E-1	6.838E+0	1.471E+1
-1.686E-1	6.877E+0	1.463E+1
-1.686E-1	6.871E+0	1.458E+1
-1.638E-1	6.906E+0	1.474E+1
-1.654E-1	6.906E+0	1.500E+1
-1.654E-1	6.867E+0	1.484E+1
-1.686E-1	6.838E+0	1.479E+1
-1.638E-1	6.897E+0	1.480E+1
-1.670E-1	6.919E+0	1.472E+1
-1.686E-1	6.913E+0	1.488E+1
-1.686E-1	6.932E+0	1.486E+1
-1.654E-1	6.968E+0	1.465E+1
-1.670E-1	6.955E+0	1.491E+1
-1.654E-1	6.897E+0	1.478E+1
-1.638E-1	6.900E+0	1.481E+1
-1.654E-1	6.871E+0	1.476E+1
-1.670E-1	6.897E+0	1.483E+1
-1.686E-1	6.942E+0	1.474E+1
-1.703E-1	6.906E+0	1.483E+1
-1.670E-1	6.910E+0	1.480E+1
-1.686E-1	6.991E+0	1.468E+1
-1.670E-1	6.819E+0	1.482E+1
-1.670E-1	6.942E+0	1.482E+1
-1.654E-1	6.958E+0	1.475E+1
-1.670E-1	6.890E+0	1.482E+1
-1.686E-1	6.919E+0	1.482E+1
-1.638E-1	6.994E+0	1.482E+1
-1.654E-1	6.825E+0	1.483E+1
-1.670E-1	6.812E+0	1.484E+1
-1.670E-1	6.893E+0	1.474E+1
-1.670E-1	6.945E+0	1.487E+1
-1.638E-1	6.942E+0	1.480E+1
-1.686E-1	6.952E+0	1.472E+1
-1.686E-1	6.809E+0	1.475E+1
-1.670E-1	6.975E+0	1.489E+1
-1.654E-1	6.952E+0	1.481E+1
-1.686E-1	6.867E+0	1.479E+1
-1.670E-1	6.887E+0	1.465E+1
-1.670E-1	6.897E+0	1.488E+1
-1.638E-1	6.897E+0	1.470E+1
-1.670E-1	7.020E+0	1.487E+1
-1.654E-1	6.926E+0	1.467E+1
-1.670E-1	6.958E+0	1.487E+1
-1.654E-1	6.942E+0	1.485E+1
-1.654E-1	6.945E+0	1.479E+1
-1.670E-1	6.871E+0	1.481E+1
-1.654E-1	6.903E+0	1.463E+1
-1.654E-1	6.893E+0	1.482E+1
-1.670E-1	6.952E+0	1.472E+1
-1.686E-1	6.910E+0	1.464E+1
-1.670E-1	6.851E+0	1.500E+1
-1.622E-1	6.923E+0	1.468E+1
-1.670E-1	6.845E+0	1.487E+1
-1.703E-1	6.832E+0	1.471E+1
-1.654E-1	6.816E+0	1.482E+1
-1.638E-1	6.880E+0	1.484E+1
-1.670E-1	6.851E+0	1.501E+1
-1.686E-1	6.903E+0	1.482E+1
-1.670E-1	6.809E+0	1.481E+1
-1.654E-1	6.871E+0	1.467E+1
-1.638E-1	6.942E+0	1.479E+1
-1.670E-1	6.900E+0	1.470E+1
-1.670E-1	6.955E+0	1.472E+1
-1.622E-1	6.929E+0	1.468E+1
-1.638E-1	6.958E+0	1.471E+1
-1.670E-1	6.867E+0	1.487E+1
-1.670E-1	6.955E+0	1.481E+1
-1.638E-1	6.942E+0	1.483E+1
-1.686E-1	6.848E+0	1.485E+1
-1.686E-1	6.890E+0	1.476E+1
-1.686E-1	6.877E+0	1.473E+1
-1.670E-1	6.825E+0	1.477E+1
-1.686E-1	6.945E+0	1.476E+1
-1.686E-1	6.812E+0	1.460E+1
-1.638E-1	7.026E+0	1.484E+1
-1.670E-1	6.887E+0	1.467E+1
-1.654E-1	6.910E+0	1.472E+1
-1.703E-1	6.932E+0	1.474E+1
-1.686E-1	6.984E+0	1.500E+1
-1.670E-1	6.893E+0	1.478E+1
-1.670E-1	6.962E+0	1.477E+1
-1.686E-1	6.968E+0	1.486E+1
-1.686E-1	6.916E+0	1.478E+1
-1.654E-1	6.936E+0	1.469E+1
-1.670E-1	6.952E+0	1.490E+1
-1.686E-1	7.013E+0	1.489E+1
-1.670E-1	6.877E+0	1.482E+1
-1.638E-1	6.812E+0	1.474E+1
-1.670E-1	6.949E+0	1.474E+1
-1.654E-1	6.939E+0	1.469E+1
-1.670E-1	6.968E+0	1.481E+1
-1.654E-1	6.913E+0	1.479E+1
-1.670E-1	6.900E+0	1.478E+1
-1.686E-1	6.877E+0	1.483E+1
-1.654E-1	6.880E+0	1.471E+1
-1.654E-1	6.880E+0	1.490E+1
-1.654E-1	6.916E+0	1.474E+1
-1.686E-1	6.958E+0	1.474E+1
-1.670E-1	6.919E+0	1.480E+1
-1.654E-1	6.965E+0	1.496E+1
-1.638E-1	6.786E+0	1.475E+1
-1.670E-1	6.855E+0	1.492E+1
-1.638E-1	6.923E+0	1.480E+1
-1.638E-1	6.926E+0	1.472E+1
-1.670E-1	6.712E+0	1.465E+1
-1.703E-1	6.874E+0	1.482E+1
-1.670E-1	6.880E+0	1.500E+1
-1.670E-1	6.906E+0	1.478E+1
-1.654E-1	6.916E+0	1.479E+1
-1.686E-1	6.786E+0	1.464E+1
-1.670E-1	6.877E+0	1.469E+1
-1.686E-1	6.975E+0	1.470E+1
-1.638E-1	6.978E+0	1.481E+1
-1.670E-1	6.913E+0	1.479E+1
-1.654E-1	6.893E+0	1.474E+1
-1.670E-1	6.910E+0	1.470E+1
-1.670E-1	6.890E+0	1.478E+1
-1.703E-1	6.965E+0	1.471E+1
-1.670E-1	6.916E+0	1.476E+1
-1.703E-1	6.919E+0	1.470E+1
-1.670E-1	6.897E+0	1.476E+1
-1.686E-1	6.867E+0	1.476E+1
-1.670E-1	6.884E+0	1.464E+1
-1.654E-1	6.975E+0	1.482E+1
-1.654E-1	6.845E+0	1.477E+1
-1.703E-1	6.919E+0	1.470E+1
-1.654E-1	6.809E+0	1.468E+1
-1.638E-1	6.877E+0	1.477E+1
-1.686E-1	6.903E+0	1.479E+1
-1.686E-1	6.949E+0	1.482E+1
-1.686E-1	6.809E+0	1.487E+1
-1.670E-1	6.910E+0	1.496E+1
-1.654E-1	6.929E+0	1.483E+1
-1.686E-1	6.923E+0	1.477E+1
-1.654E-1	6.916E+0	1.506E+1
-1.654E-1	6.799E+0	1.471E+1
-1.670E-1	6.913E+0	1.471E+1
-1.670E-1	6.884E+0	1.487E+1
-1.670E-1	6.952E+0	1.465E+1
-1.654E-1	6.936E+0	1.484E+1
-1.670E-1	6.777E+0	1.478E+1
-1.686E-1	6.942E+0	1.487E+1
-1.654E-1	7.017E+0	1.473E+1
-1.638E-1	6.861E+0	1.497E+1
-1.670E-1	6.916E+0	1.471E+1
-1.703E-1	6.926E+0	1.482E+1
-1.670E-1	6.939E+0	1.470E+1
-1.638E-1	6.858E+0	1.498E+1
-1.654E-1	6.919E+0	1.473E+1
-1.703E-1	6.923E+0	1.495E+1
-1.670E-1	6.936E+0	1.474E+1
-1.654E-1	6.971E+0	1.472E+1
-1.686E-1	6.829E+0	1.486E+1
-1.670E-1	6.936E+0	1.497E+1
-1.670E-1	6.994E+0	1.481E+1
-1.670E-1	6.890E+0	1.475E+1
-1.654E-1	6.884E+0	1.476E+1
-1.670E-1	6.848E+0	1.462E+1
-1.670E-1	6.949E+0	1.483E+1
-1.654E-1	6.923E+0	1.480E+1
-1.654E-1	6.812E+0	1.481E+1
-1.686E-1	6.893E+0	1.479E+1
-1.670E-1	6.880E+0	1.471E+1
-1.638E-1	7.023E+0	1.465E+1
-1.670E-1	6.874E+0	1.468E+1
-1.670E-1	6.958E+0	1.476E+1
-1.654E-1	6.851E+0	1.472E+1
-1.638E-1	6.884E+0	1.477E+1
-1.638E-1	6.838E+0	1.490E+1
-1.703E-1	6.965E+0	1.487E+1
-1.670E-1	6.796E+0	1.463E+1
-1.638E-1	6.916E+0	1.475E+1
-1.686E-1	6.897E+0	1.481E+1
-1.686E-1	7.026E+0	1.470E+1
-1.670E-1	6.910E+0	1.477E+1
-1.654E-1	6.955E+0	1.489E+1
-1.686E-1	6.893E+0	1.477E+1
-1.670E-1	6.929E+0	1.486E+1
-1.670E-1	6.984E+0	1.479E+1
-1.670E-1	6.842E+0	1.474E+1
-1.686E-1	6.877E+0	1.480E+1
-1.686E-1	6.783E+0	1.467E+1
-1.670E-1	6.903E+0	1.487E+1
-1.638E-1	6.829E+0	1.480E+1
-1.670E-1	6.893E+0	1.485E+1
-1.703E-1	6.913E+0	1.476E+1
-1.670E-1	6.929E+0	1.486E+1
-1.654E-1	6.913E+0	1.476E+1
-1.638E-1	6.932E+0	1.477E+1
-1.670E-1	6.952E+0	1.482E+1
-1.670E-1	6.900E+0	1.484E+1
-1.670E-1	6.874E+0	1.482E+1
-1.670E-1	6.777E+0	1.475E+1
-1.703E-1	6.858E+0	1.485E+1
-1.670E-1	6.867E+0	1.480E+1
-1.638E-1	6.945E+0	1.477E+1
-1.670E-1	6.890E+0	1.486E+1
-1.686E-1	6.864E+0	1.475E+1
-1.654E-1	6.838E+0	1.486E+1
-1.638E-1	6.919E+0	1.488E+1
-1.654E-1	6.887E+0	1.490E+1
-1.703E-1	6.829E+0	1.460E+1
-1.670E-1	6.842E+0	1.467E+1
-1.654E-1	6.903E+0	1.484E+1
-1.670E-1	6.851E+0	1.476E+1
-1.670E-1	6.816E+0	1.487E+1
-1.654E-1	6.913E+0	1.468E+1
-1.654E-1	6.955E+0	1.482E+1
-1.654E-1	7.004E+0	1.476E+1
-1.686E-1	6.913E+0	1.477E+1
-1.686E-1	6.936E+0	1.481E+1
-1.670E-1	6.877E+0	1.469E+1
-1.654E-1	6.897E+0	1.488E+1
-1.686E-1	6.871E+0	1.507E+1
-1.670E-1	6.910E+0	1.481E+1
-1.654E-1	6.867E+0	1.479E+1
-1.670E-1	6.871E+0	1.482E+1
-1.686E-1	6.936E+0	1.486E+1
-1.654E-1	6.965E+0	1.471E+1
-1.638E-1	6.910E+0	1.481E+1
-1.654E-1	6.910E+0	1.475E+1
-1.670E-1	6.864E+0	1.480E+1
-1.654E-1	6.825E+0	1.481E+1
-1.638E-1	6.916E+0	1.476E+1
-1.622E-1	6.858E+0	1.490E+1
-1.703E-1	6.939E+0	1.469E+1
-1.670E-1	6.871E+0	1.490E+1
-1.670E-1	6.900E+0	1.473E+1
-1.670E-1	6.965E+0	1.481E+1
-1.670E-1	7.017E+0	1.485E+1
-1.654E-1	6.900E+0	1.471E+1
-1.654E-1	6.949E+0	1.463E+1
-1.670E-1	6.887E+0	1.489E+1
-1.670E-1	6.842E+0	1.470E+1
-1.654E-1	6.929E+0	1.484E+1
-1.638E-1	6.929E+0	1.477E+1
-1.670E-1	6.864E+0	1.482E+1
-1.670E-1	6.819E+0	1.487E+1
-1.670E-1	6.929E+0	1.484E+1
-1.638E-1	6.851E+0	1.479E+1
-1.670E-1	6.861E+0	1.472E+1
-1.670E-1	6.867E+0	1.479E+1
-1.686E-1	6.880E+0	1.469E+1
-1.670E-1	6.851E+0	1.473E+1
-1.670E-1	6.906E+0	1.469E+1
-1.686E-1	6.981E+0	1.487E+1
-1.670E-1	6.932E+0	1.474E+1
-1.654E-1	6.767E+0	1.478E+1
-1.670E-1	6.903E+0	1.471E+1
-1.670E-1	6.803E+0	1.474E+1
-1.654E-1	6.845E+0	1.494E+1
-1.654E-1	6.887E+0	1.477E+1
-1.638E-1	6.997E+0	1.477E+1
-1.686E-1	6.991E+0	1.481E+1
-1.670E-1	6.838E+0	1.482E+1
-1.670E-1	6.910E+0	1.473E+1
-1.670E-1	6.897E+0	1.458E+1
-1.654E-1	6.816E+0	1.486E+1
-1.670E-1	6.936E+0	1.482E+1
-1.670E-1	6.978E+0	1.462E+1
-1.654E-1	6.880E+0	1.475E+1
-1.670E-1	6.842E+0	1.477E+1
-1.670E-1	6.851E+0	1.471E+1
-1.670E-1	6.890E+0	1.472E+1
-1.703E-1	6.900E+0	1.483E+1
-1.686E-1	6.871E+0	1.469E+1
-1.638E-1	6.884E+0	1.483E+1
-1.622E-1	6.955E+0	1.476E+1
-1.654E-1	6.923E+0	1.470E+1
-1.686E-1	6.829E+0	1.473E+1
-1.670E-1	7.030E+0	1.476E+1
-1.654E-1	6.890E+0	1.484E+1
-1.703E-1	7.036E+0	1.477E+1
-1.686E-1	6.955E+0	1.470E+1
-1.670E-1	6.906E+0	1.492E+1
-1.638E-1	6.897E+0	1.483E+1
-1.670E-1	6.851E+0	1.483E+1
-1.670E-1	6.991E+0	1.475E+1
-1.638E-1	6.923E+0	1.473E+1
-1.654E-1	6.874E+0	1.482E+1
-1.670E-1	6.900E+0	1.481E+1
-1.654E-1	6.884E+0	1.466E+1
-1.670E-1	6.877E+0	1.482E+1
-1.670E-1	6.880E+0	1.484E+1
-1.654E-1	6.913E+0	1.481E+1
-1.686E-1	6.994E+0	1.481E+1
-1.670E-1	6.936E+0	1.479E+1
-1.638E-1	6.855E+0	1.490E+1
-1.670E-1	6.809E+0	1.470E+1
-1.670E-1	6.910E+0	1.479E+1
-1.654E-1	6.893E+0	1.490E+1
-1.654E-1	6.893E+0	1.486E+1
-1.654E-1	6.845E+0	1.471E+1
-1.654E-1	6.962E+0	1.471E+1
-1.654E-1	6.890E+0	1.482E+1
-1.670E-1	6.887E+0	1.480E+1
-1.670E-1	6.874E+0	1.477E+1
-1.670E-1	6.880E+0	1.477E+1
-1.670E-1	6.997E+0	1.470E+1
-1.670E-1	6.962E+0	1.489E+1
-1.703E-1	6.864E+0	1.490E+1
-1.670E-1	7.000E+0	1.477E+1
-1.670E-1	6.890E+0	1.482E+1
-1.670E-1	6.864E+0	1.466E+1
-1.670E-1	6.958E+0	1.489E+1
-1.686E-1	6.962E+0	1.477E+1
-1.670E-1	6.988E+0	1.477E+1
-1.670E-1	6.864E+0	1.462E+1
-1.670E-1	6.906E+0	1.479E+1
-1.670E-1	6.916E+0	1.476E+1
-1.670E-1	6.916E+0	1.473E+1
-1.654E-1	6.945E+0	1.485E+1
-1.654E-1	6.906E+0	1.482E+1
-1.686E-1	6.919E+0	1.472E+1
-1.686E-1	6.884E+0	1.470E+1
-1.670E-1	6.958E+0	1.473E+1
-1.670E-1	6.822E+0	1.466E+1
-1.686E-1	6.955E+0	1.468E+1
-1.703E-1	6.893E+0	1.479E+1
-1.638E-1	6.893E+0	1.450E+1
-1.670E-1	6.949E+0	1.478E+1
-1.686E-1	6.864E+0	1.475E+1
-1.670E-1	6.851E+0	1.487E+1
-1.686E-1	6.945E+0	1.490E+1
-1.686E-1	6.842E+0	1.473E+1
-1.686E-1	6.942E+0	1.469E+1
-1.654E-1	6.919E+0	1.473E+1
-1.686E-1	6.936E+0	1.474E+1
-1.654E-1	6.812E+0	1.472E+1
-1.654E-1	6.855E+0	1.476E+1
-1.670E-1	6.988E+0	1.468E+1
-1.638E-1	6.971E+0	1.482E+1
-1.686E-1	6.760E+0	1.482E+1
-1.686E-1	6.919E+0	1.493E+1
-1.654E-1	6.910E+0	1.486E+1
-1.654E-1	6.861E+0	1.476E+1
-1.670E-1	6.919E+0	1.463E+1
-1.670E-1	6.877E+0	1.476E+1
-1.686E-1	6.913E+0	1.493E+1
-1.654E-1	6.955E+0	1.475E+1
-1.703E-1	6.825E+0	1.471E+1
-1.670E-1	6.880E+0	1.470E+1
-1.654E-1	6.793E+0	1.462E+1
-1.638E-1	6.890E+0	1.463E+1
-1.670E-1	6.913E+0	1.470E+1
-1.703E-1	6.871E+0	1.477E+1
-1.638E-1	6.949E+0	1.470E+1
-1.622E-1	7.000E+0	1.472E+1
-1.670E-1	6.880E+0	1.478E+1
-1.686E-1	6.906E+0	1.492E+1
-1.654E-1	6.975E+0	1.485E+1
-1.638E-1	6.942E+0	1.475E+1
-1.670E-1	6.929E+0	1.478E+1
-1.670E-1	6.838E+0	1.485E+1
-1.654E-1	6.991E+0	1.478E+1
-1.670E-1	6.906E+0	1.473E+1
-1.670E-1	6.855E+0	1.488E+1
-1.686E-1	6.952E+0	1.473E+1
-1.638E-1	6.890E+0	1.468E+1
-1.670E-1	6.913E+0	1.480E+1
-1.670E-1	6.877E+0	1.483E+1
-1.670E-1	6.812E+0	1.476E+1
-1.703E-1	6.900E+0	1.473E+1
-1.638E-1	6.812E+0	1.478E+1
-1.654E-1	7.023E+0	1.459E+1
-1.670E-1	6.799E+0	1.479E+1
-1.638E-1	6.926E+0	1.468E+1
-1.654E-1	6.926E+0	1.472E+1
-1.670E-1	6.825E+0	1.481E+1
-1.670E-1	6.906E+0	1.470E+1
-1.686E-1	6.884E+0	1.483E+1
-1.670E-1	6.923E+0	1.479E+1
-1.654E-1	6.893E+0	1.479E+1
-1.686E-1	6.900E+0	1.471E+1
-1.670E-1	6.848E+0	1.473E+1
-1.638E-1	6.955E+0	1.473E+1
-1.670E-1	6.929E+0	1.481E+1
-1.654E-1	6.949E+0	1.464E+1
-1.670E-1	6.796E+0	1.481E+1
-1.670E-1	6.829E+0	1.464E+1
-1.670E-1	6.942E+0	1.470E+1
-1.670E-1	6.812E+0	1.481E+1
-1.670E-1	6.897E+0	1.481E+1
-1.654E-1	6.906E+0	1.480E+1
-1.654E-1	6.929E+0	1.474E+1
-1.654E-1	6.991E+0	1.482E+1
-1.670E-1	6.978E+0	1.474E+1
-1.654E-1	6.932E+0	1.463E+1
-1.686E-1	6.949E+0	1.488E+1
-1.703E-1	6.949E+0	1.463E+1
-1.670E-1	6.858E+0	1.469E+1
-1.670E-1	6.913E+0	1.486E+1
-1.670E-1	6.952E+0	1.475E+1
-1.703E-1	6.897E+0	1.470E+1
-1.654E-1	6.939E+0	1.476E+1
-1.670E-1	6.835E+0	1.471E+1
-1.670E-1	6.965E+0	1.468E+1
-1.686E-1	6.871E+0	1.476E+1
-1.670E-1	6.842E+0	1.471E+1
-1.670E-1	6.848E+0	1.480E+1
-1.670E-1	6.913E+0	1.486E+1
-1.686E-1	6.945E+0	1.463E+1
-1.719E-1	6.897E+0	1.474E+1
-1.670E-1	6.926E+0	1.481E+1
-1.670E-1	6.971E+0	1.483E+1
-1.686E-1	6.867E+0	1.478E+1
-1.638E-1	6.994E+0	1.474E+1
-1.670E-1	6.949E+0	1.476E+1
-1.686E-1	6.861E+0	1.480E+1
-1.670E-1	6.997E+0	1.483E+1
-1.654E-1	6.910E+0	1.497E+1
-1.638E-1	7.023E+0	1.471E+1
-1.686E-1	6.877E+0	1.483E+1
-1.654E-1	7.010E+0	1.482E+1
-1.686E-1	6.864E+0	1.472E+1
-1.638E-1	6.893E+0	1.476E+1
-1.670E-1	6.923E+0	1.485E+1
-1.686E-1	6.949E+0	1.479E+1
-1.654E-1	6.981E+0	1.483E+1
-1.638E-1	6.952E+0	1.493E+1
-1.638E-1	6.926E+0	1.483E+1
-1.654E-1	6.793E+0	1.487E+1
-1.638E-1	6.897E+0	1.464E+1
-1.654E-1	6.919E+0	1.475E+1
-1.654E-1	7.000E+0	1.478E+1
-1.670E-1	6.812E+0	1.490E+1
-1.654E-1	6.838E+0	1.471E+1
-1.670E-1	6.829E+0	1.492E+1
-1.686E-1	6.994E+0	1.467E+1
-1.670E-1	6.903E+0	1.482E+1
-1.654E-1	6.903E+0	1.472E+1
-1.638E-1	6.913E+0	1.471E+1
-1.670E-1	6.884E+0	1.484E+1
-1.686E-1	6.903E+0	1.496E+1
-1.670E-1	6.858E+0	1.489E+1
-1.654E-1	6.971E+0	1.463E+1
-1.670E-1	6.949E+0	1.476E+1
-1.670E-1	6.861E+0	1.484E+1
-1.654E-1	6.906E+0	1.473E+1
-1.654E-1	6.877E+0	1.469E+1
-1.638E-1	6.861E+0	1.476E+1
-1.686E-1	6.939E+0	1.491E+1
-1.686E-1	6.939E+0	1.479E+1
-1.654E-1	6.858E+0	1.473E+1
-1.703E-1	6.816E+0	1.458E+1
-1.670E-1	6.897E+0	1.487E+1
-1.654E-1	6.942E+0	1.478E+1
-1.654E-1	6.942E+0	1.478E+1
-1.670E-1	6.880E+0	1.473E+1
-1.686E-1	6.910E+0	1.486E+1
-1.654E-1	6.829E+0	1.490E+1
-1.670E-1	6.874E+0	1.470E+1
-1.670E-1	7.004E+0	1.491E+1
-1.670E-1	6.991E+0	1.474E+1
-1.638E-1	6.871E+0	1.479E+1
-1.654E-1	6.939E+0	1.470E+1
-1.670E-1	6.949E+0	1.465E+1
-1.654E-1	6.871E+0	1.471E+1
-1.670E-1	6.893E+0	1.478E+1
-1.638E-1	6.880E+0	1.471E+1
-1.686E-1	6.929E+0	1.474E+1
-1.670E-1	6.842E+0	1.483E+1
-1.670E-1	6.884E+0	1.489E+1
-1.654E-1	6.910E+0	1.471E+1
-1.638E-1	6.991E+0	1.482E+1
-1.686E-1	6.890E+0	1.476E+1
-1.670E-1	6.897E+0	1.477E+1
-1.654E-1	6.929E+0	1.473E+1
-1.638E-1	6.861E+0	1.472E+1
-1.670E-1	6.838E+0	1.484E+1
-1.686E-1	6.858E+0	1.489E+1
-1.670E-1	6.945E+0	1.479E+1
-1.654E-1	7.043E+0	1.480E+1
-1.703E-1	6.955E+0	1.480E+1
-1.670E-1	6.825E+0	1.485E+1
-1.638E-1	6.910E+0	1.472E+1
-1.654E-1	6.942E+0	1.487E+1
-1.686E-1	6.825E+0	1.486E+1
-1.670E-1	6.945E+0	1.476E+1
-1.638E-1	6.799E+0	1.488E+1
-1.670E-1	6.845E+0	1.478E+1
-1.719E-1	6.955E+0	1.489E+1
-1.654E-1	6.897E+0	1.467E+1
-1.638E-1	6.816E+0	1.493E+1
-1.670E-1	6.887E+0	1.471E+1
-1.670E-1	6.796E+0	1.479E+1
-1.654E-1	6.851E+0	1.465E+1
-1.670E-1	6.942E+0	1.484E+1
-1.686E-1	6.887E+0	1.489E+1
-1.703E-1	6.838E+0	1.482E+1
-1.686E-1	6.926E+0	1.486E+1
-1.670E-1	7.000E+0	1.472E+1
-1.638E-1	6.848E+0	1.484E+1
-1.654E-1	6.887E+0	1.470E+1
-1.654E-1	6.916E+0	1.476E+1
-1.638E-1	6.962E+0	1.484E+1
-1.686E-1	6.858E+0	1.480E+1
-1.686E-1	6.910E+0	1.472E+1
-1.670E-1	6.858E+0	1.475E+1
-1.670E-1	6.978E+0	1.485E+1
-1.654E-1	7.023E+0	1.492E+1
-1.703E-1	6.916E+0	1.477E+1
-1.654E-1	6.877E+0	1.474E+1
-1.670E-1	6.919E+0	1.486E+1
-1.654E-1	6.929E+0	1.476E+1
-1.670E-1	6.923E+0	1.475E+1
-1.670E-1	6.910E+0	1.480E+1
-1.638E-1	6.942E+0	1.485E+1
-1.686E-1	6.890E+0	1.478E+1
-1.670E-1	6.900E+0	1.465E+1
-1.670E-1	6.910E+0	1.474E+1
-1.670E-1	6.819E+0	1.480E+1
-1.686E-1	6.903E+0	1.489E+1
-1.670E-1	6.981E+0	1.479E+1
-1.670E-1	6.835E+0	1.469E+1
-1.654E-1	6.832E+0	1.485E+1
-1.654E-1	7.026E+0	1.464E+1
-1.670E-1	6.806E+0	1.488E+1
-1.654E-1	6.913E+0	1.480E+1
-1.638E-1	6.809E+0	1.461E+1
-1.703E-1	6.968E+0	1.479E+1
-1.670E-1	6.936E+0	1.478E+1
-1.686E-1	6.968E+0	1.474E+1
-1.654E-1	6.835E+0	1.464E+1
-1.670E-1	6.897E+0	1.467E+1
-1.703E-1	6.757E+0	1.481E+1
-1.686E-1	6.871E+0	1.484E+1
-1.654E-1	7.004E+0	1.475E+1
-1.670E-1	6.952E+0	1.479E+1
-1.654E-1	6.958E+0	1.470E+1
-1.638E-1	6.832E+0	1.483E+1
-1.638E-1	6.955E+0	1.484E+1
-1.670E-1	6.864E+0	1.483E+1
-1.670E-1	6.874E+0	1.484E+1
-1.654E-1	6.861E+0	1.481E+1
-1.654E-1	6.916E+0	1.473E+1
-1.670E-1	6.955E+0	1.480E+1
-1.703E-1	6.900E+0	1.471E+1
-1.654E-1	6.997E+0	1.477E+1
-1.654E-1	6.890E+0	1.476E+1
-1.670E-1	6.929E+0	1.467E+1
-1.670E-1	6.942E+0	1.481E+1
-1.670E-1	6.858E+0	1.478E+1
-1.638E-1	6.861E+0	1.478E+1
-1.654E-1	6.874E+0	1.483E+1
-1.686E-1	7.023E+0	1.477E+1
-1.670E-1	6.897E+0	1.470E+1
-1.622E-1	6.939E+0	1.486E+1
-1.638E-1	6.858E+0	1.469E+1
-1.703E-1	6.877E+0	1.474E+1
-1.670E-1	6.861E+0	1.474E+1
-1.654E-1	6.949E+0	1.471E+1
-1.670E-1	6.936E+0	1.483E+1
-1.670E-1	6.906E+0	1.474E+1
-1.638E-1	6.819E+0	1.485E+1
-1.670E-1	6.936E+0	1.488E+1
-1.670E-1	6.864E+0	1.482E+1
-1.686E-1	6.770E+0	1.476E+1
-1.670E-1	6.952E+0	1.475E+1
-1.670E-1	6.890E+0	1.479E+1
-1.686E-1	6.926E+0	1.480E+1
-1.686E-1	6.903E+0	1.474E+1
-1.638E-1	6.906E+0	1.474E+1
-1.654E-1	6.880E+0	1.483E+1
-1.654E-1	6.897E+0	1.482E+1
-1.686E-1	6.842E+0	1.475E+1
-1.638E-1	6.864E+0	1.484E+1
-1.638E-1	6.900E+0	1.482E+1
-1.654E-1	6.760E+0	1.481E+1
-1.670E-1	6.988E+0	1.485E+1
-1.670E-1	6.842E+0	1.471E+1
-1.638E-1	6.926E+0	1.477E+1
-1.670E-1	6.942E+0	1.477E+1
-1.686E-1	6.958E+0	1.490E+1
-1.670E-1	6.981E+0	1.481E+1
-1.654E-1	6.968E+0	1.467E+1
-1.670E-1	6.916E+0	1.495E+1
-1.686E-1	6.906E+0	1.478E+1
-1.654E-1	6.952E+0	1.483E+1
-1.654E-1	6.958E+0	1.482E+1
-1.703E-1	6.965E+0	1.475E+1
-1.670E-1	6.851E+0	1.476E+1
-1.654E-1	6.903E+0	1.489E+1
-1.638E-1	6.897E+0	1.487E+1
-1.686E-1	6.910E+0	1.481E+1
-1.654E-1	6.923E+0	1.480E+1
-1.638E-1	6.890E+0	1.474E+1
-1.670E-1	7.000E+0	1.464E+1
-1.670E-1	6.884E+0	1.463E+1
-1.670E-1	6.945E+0	1.468E+1
-1.654E-1	6.936E+0	1.487E+1
-1.654E-1	6.825E+0	1.475E+1
-1.670E-1	6.877E+0	1.483E+1
-1.654E-1	6.929E+0	1.485E+1
-1.670E-1	6.900E+0	1.481E+1
-1.638E-1	6.893E+0	1.491E+1
-1.670E-1	6.936E+0	1.490E+1
-1.654E-1	6.991E+0	1.471E+1
-1.654E-1	6.884E+0	1.481E+1
-1.654E-1	6.838E+0	1.485E+1
-1.654E-1	6.867E+0	1.468E+1
-1.670E-1	6.958E+0	1.492E+1
-1.654E-1	6.926E+0	1.476E+1
-1.670E-1	6.971E+0	1.474E+1
-1.670E-1	6.978E+0	1.477E+1
-1.686E-1	6.968E+0	1.474E+1
-1.654E-1	6.923E+0	1.491E+1
-1.638E-1	7.043E+0	1.480E+1
-1.654E-1	6.858E+0	1.483E+1
-1.654E-1	6.880E+0	1.478E+1
-1.654E-1	6.890E+0	1.485E+1
-1.654E-1	7.030E+0	1.478E+1
-1.670E-1	6.949E+0	1.493E+1
-1.670E-1	7.030E+0	1.477E+1
-1.654E-1	6.884E+0	1.474E+1
-1.654E-1	6.962E+0	1.475E+1
-1.670E-1	6.838E+0	1.483E+1
-1.686E-1	6.945E+0	1.475E+1
-1.670E-1	6.949E+0	1.481E+1
-1.654E-1	6.851E+0	1.483E+1
-1.654E-1	7.036E+0	1.479E+1
-1.670E-1	6.893E+0	1.478E+1
-1.686E-1	6.975E+0	1.473E+1
-1.654E-1	6.851E+0	1.470E+1
-1.670E-1	6.949E+0	1.462E+1
-1.654E-1	6.864E+0	1.478E+1
-1.654E-1	6.880E+0	1.475E+1
-1.654E-1	6.893E+0	1.476E+1
-1.670E-1	6.848E+0	1.461E+1
-1.670E-1	6.887E+0	1.479E+1
-1.670E-1	6.942E+0	1.481E+1
-1.654E-1	6.848E+0	1.466E+1
-1.654E-1	6.971E+0	1.481E+1
-1.686E-1	6.942E+0	1.481E+1
-1.670E-1	6.942E+0	1.477E+1
-1.670E-1	6.816E+0	1.476E+1
-1.670E-1	6.900E+0	1.486E+1
-1.686E-1	6.858E+0	1.478E+1
-1.670E-1	6.984E+0	1.477E+1
-1.686E-1	6.871E+0	1.477E+1
-1.654E-1	6.939E+0	1.482E+1
-1.670E-1	6.832E+0	1.468E+1
-1.654E-1	6.864E+0	1.475E+1
-1.622E-1	6.851E+0	1.485E+1
-1.670E-1	6.829E+0	1.484E+1
-1.686E-1	6.913E+0	1.487E+1
-1.654E-1	6.923E+0	1.477E+1
-1.654E-1	6.984E+0	1.486E+1
-1.670E-1	6.867E+0	1.484E+1
-1.670E-1	6.945E+0	1.467E+1
-1.654E-1	6.913E+0	1.465E+1
-1.638E-1	7.036E+0	1.490E+1
-1.670E-1	6.906E+0	1.477E+1
-1.686E-1	6.919E+0	1.470E+1
-1.686E-1	6.981E+0	1.480E+1
-1.638E-1	6.910E+0	1.488E+1
-1.654E-1	6.929E+0	1.474E+1
-1.686E-1	6.897E+0	1.480E+1
-1.654E-1	6.975E+0	1.485E+1
-1.638E-1	6.855E+0	1.478E+1
-1.638E-1	6.962E+0	1.481E+1
-1.686E-1	6.867E+0	1.470E+1
-1.670E-1	6.884E+0	1.474E+1
-1.622E-1	6.887E+0	1.475E+1
-1.654E-1	6.923E+0	1.470E+1
-1.670E-1	6.842E+0	1.486E+1
-1.670E-1	6.949E+0	1.459E+1
-1.654E-1	6.861E+0	1.470E+1
-1.670E-1	6.913E+0	1.482E+1
-1.686E-1	7.069E+0	1.483E+1
-1.638E-1	7.007E+0	1.474E+1
-1.670E-1	6.871E+0	1.480E+1
-1.654E-1	6.871E+0	1.484E+1
-1.703E-1	6.984E+0	1.478E+1
-1.638E-1	6.932E+0	1.483E+1
-1.638E-1	6.942E+0	1.487E+1
-1.686E-1	6.952E+0	1.473E+1
-1.686E-1	6.760E+0	1.492E+1
-1.654E-1	6.877E+0	1.482E+1
-1.638E-1	6.968E+0	1.482E+1
-1.670E-1	6.942E+0	1.478E+1
-1.686E-1	6.923E+0	1.479E+1
-1.638E-1	6.893E+0	1.494E+1
-1.654E-1	6.858E+0	1.474E+1
-1.654E-1	6.861E+0	1.483E+1
-1.686E-1	6.803E+0	1.473E+1
-1.654E-1	6.884E+0	1.473E+1
-1.638E-1	6.945E+0	1.483E+1
-1.654E-1	6.799E+0	1.467E+1
-1.686E-1	7.000E+0	1.486E+1
-1.670E-1	7.026E+0	1.477E+1
-1.654E-1	6.942E+0	1.491E+1
-1.654E-1	6.988E+0	1.467E+1
-1.686E-1	6.880E+0	1.473E+1
-1.654E-1	6.887E+0	1.470E+1
-1.654E-1	6.923E+0	1.483E+1
-1.670E-1	6.942E+0	1.479E+1
-1.654E-1	6.838E+0	1.474E+1
-1.654E-1	6.877E+0	1.476E+1
-1.670E-1	6.893E+0	1.495E+1
-1.686E-1	6.942E+0	1.485E+1
-1.670E-1	6.981E+0	1.481E+1
-1.670E-1	6.945E+0	1.478E+1
-1.654E-1	6.864E+0	1.476E+1
-1.654E-1	6.929E+0	1.472E+1
-1.670E-1	7.000E+0	1.472E+1
-1.670E-1	6.945E+0	1.481E+1
-1.638E-1	7.036E+0	1.489E+1
-1.670E-1	6.981E+0	1.474E+1
-1.686E-1	6.848E+0	1.481E+1
-1.654E-1	6.942E+0	1.479E+1
-1.654E-1	6.884E+0	1.469E+1
-1.670E-1	6.929E+0	1.476E+1
-1.686E-1	6.835E+0	1.478E+1
-1.670E-1	6.861E+0	1.478E+1
-1.654E-1	6.845E+0	1.469E+1
-1.654E-1	6.926E+0	1.480E+1
-1.686E-1	6.893E+0	1.489E+1
-1.638E-1	6.906E+0	1.469E+1
-1.638E-1	6.848E+0	1.480E+1
-1.638E-1	6.793E+0	1.466E+1
-1.670E-1	6.919E+0	1.490E+1
-1.670E-1	6.871E+0	1.488E+1
-1.670E-1	6.913E+0	1.482E+1
-1.670E-1	6.962E+0	1.484E+1
-1.654E-1	6.962E+0	1.477E+1
-1.654E-1	6.764E+0	1.482E+1
-1.670E-1	6.939E+0	1.488E+1
-1.686E-1	6.893E+0	1.484E+1
-1.686E-1	6.906E+0	1.473E+1
-1.654E-1	6.851E+0	1.478E+1
-1.654E-1	6.923E+0	1.483E+1
-1.686E-1	6.874E+0	1.495E+1
-1.670E-1	6.893E+0	1.476E+1
-1.654E-1	6.864E+0	1.470E+1
-1.654E-1	6.822E+0	1.487E+1
-1.670E-1	6.936E+0	1.475E+1
-1.670E-1	6.893E+0	1.477E+1
-1.670E-1	6.861E+0	1.479E+1
-1.686E-1	6.903E+0	1.481E+1
-1.654E-1	6.929E+0	1.487E+1
-1.654E-1	6.867E+0	1.480E+1
-1.654E-1	6.861E+0	1.488E+1
-1.638E-1	6.932E+0	1.472E+1
-1.654E-1	6.913E+0	1.474E+1
-1.670E-1	7.017E+0	1.478E+1
-1.670E-1	6.949E+0	1.461E+1
-1.638E-1	6.900E+0	1.463E+1
-1.670E-1	6.786E+0	1.468E+1
-1.686E-1	6.900E+0	1.462E+1
-1.654E-1	6.880E+0	1.476E+1
-1.638E-1	6.958E+0	1.473E+1
-1.670E-1	6.829E+0	1.468E+1
-1.670E-1	6.919E+0	1.470E+1
-1.654E-1	6.871E+0	1.470E+1
-1.638E-1	6.900E+0	1.471E+1
-1.670E-1	6.887E+0	1.472E+1
-1.703E-1	6.958E+0	1.486E+1
-1.670E-1	6.906E+0	1.473E+1
-1.622E-1	6.978E+0	1.470E+1
-1.654E-1	6.942E+0	1.482E+1
-1.670E-1	6.903E+0	1.467E+1
-1.654E-1	6.900E+0	1.473E+1
-1.654E-1	6.984E+0	1.490E+1
-1.654E-1	6.926E+0	1.475E+1
-1.686E-1	6.942E+0	1.475E+1
-1.654E-1	6.942E+0	1.464E+1
-1.638E-1	7.007E+0	1.476E+1
-1.670E-1	6.861E+0	1.501E+1
-1.703E-1	6.848E+0	1.468E+1
-1.654E-1	6.955E+0	1.470E+1
-1.654E-1	6.871E+0	1.493E+1
-1.686E-1	6.855E+0	1.490E+1
-1.654E-1	6.864E+0	1.479E+1
-1.686E-1	6.887E+0	1.486E+1
-1.670E-1	6.903E+0	1.481E+1
-1.670E-1	6.913E+0	1.467E+1
-1.638E-1	6.686E+0	1.466E+1
-1.654E-1	6.887E+0	1.468E+1
-1.654E-1	6.952E+0	1.481E+1
-1.686E-1	7.004E+0	1.476E+1
-1.654E-1	6.926E+0	1.485E+1
-1.654E-1	6.929E+0	1.474E+1
-1.686E-1	6.884E+0	1.479E+1
-1.670E-1	6.955E+0	1.473E+1
-1.670E-1	6.994E+0	1.477E+1
-1.654E-1	6.855E+0	1.484E+1
-1.670E-1	6.903E+0	1.474E+1
-1.686E-1	6.887E+0	1.470E+1
-1.703E-1	6.812E+0	1.482E+1
-1.654E-1	6.919E+0	1.475E+1
-1.654E-1	6.864E+0	1.487E+1
-1.654E-1	6.893E+0	1.483E+1
-1.670E-1	6.861E+0	1.474E+1
-1.654E-1	6.812E+0	1.479E+1
-1.654E-1	6.858E+0	1.496E+1
-1.670E-1	6.945E+0	1.462E+1
-1.670E-1	6.952E+0	1.481E+1
-1.686E-1	6.949E+0	1.478E+1
-1.654E-1	6.932E+0	1.471E+1
-1.670E-1	6.858E+0	1.470E+1
-1.670E-1	6.913E+0	1.471E+1
-1.686E-1	6.962E+0	1.472E+1
-1.654E-1	6.897E+0	1.479E+1
-1.638E-1	6.919E+0	1.481E+1
-1.670E-1	6.981E+0	1.494E+1
-1.638E-1	7.020E+0	1.482E+1
-1.686E-1	6.949E+0	1.488E+1
-1.670E-1	6.890E+0	1.463E+1
-1.670E-1	6.757E+0	1.478E+1
-1.638E-1	6.867E+0	1.483E+1
-1.670E-1	6.890E+0	1.481E+1
-1.654E-1	6.874E+0	1.466E+1
-1.654E-1	6.900E+0	1.485E+1
-1.622E-1	6.829E+0	1.476E+1
-1.670E-1	6.884E+0	1.478E+1
-1.622E-1	6.906E+0	1.473E+1
-1.670E-1	6.900E+0	1.471E+1
-1.654E-1	6.864E+0	1.483E+1
-1.638E-1	6.890E+0	1.490E+1
-1.622E-1	6.835E+0	1.477E+1
-1.686E-1	6.913E+0	1.472E+1
-1.622E-1	6.819E+0	1.483E+1
-1.670E-1	6.981E+0	1.477E+1
-1.670E-1	6.887E+0	1.471E+1
-1.670E-1	6.955E+0	1.489E+1
-1.654E-1	6.871E+0	1.474E+1
-1.654E-1	6.803E+0	1.476E+1
-1.670E-1	6.871E+0	1.485E+1
-1.670E-1	6.884E+0	1.474E+1
-1.654E-1	6.926E+0	1.484E+1
-1.638E-1	6.903E+0	1.469E+1
-1.670E-1	6.845E+0	1.473E+1
-1.686E-1	6.955E+0	1.482E+1
-1.654E-1	6.994E+0	1.478E+1
-1.638E-1	6.858E+0	1.489E+1
-1.686E-1	6.971E+0	1.459E+1
-1.686E-1	6.965E+0	1.488E+1
-1.622E-1	6.988E+0	1.484E+1
-1.638E-1	6.965E+0	1.472E+1
-1.654E-1	6.936E+0	1.479E+1
-1.686E-1	6.991E+0	1.487E+1
-1.670E-1	6.910E+0	1.483E+1
-1.670E-1	6.955E+0	1.460E+1
-1.654E-1	6.958E+0	1.480E+1
-1.654E-1	6.923E+0	1.457E+1
-1.670E-1	6.803E+0	1.471E+1
-1.670E-1	6.939E+0	1.477E+1
-1.686E-1	6.855E+0	1.468E+1
-1.686E-1	6.958E+0	1.470E+1
-1.638E-1	6.916E+0	1.491E+1
-1.670E-1	6.845E+0	1.487E+1
-1.654E-1	7.023E+0	1.470E+1
-1.654E-1	6.855E+0	1.475E+1
-1.638E-1	6.952E+0	1.478E+1
-1.654E-1	6.806E+0	1.472E+1
-1.654E-1	6.897E+0	1.483E+1
-1.670E-1	6.955E+0	1.468E+1
-1.654E-1	6.871E+0	1.472E+1
-1.638E-1	6.939E+0	1.486E+1
-1.686E-1	6.900E+0	1.476E+1
-1.670E-1	6.919E+0	1.476E+1
-1.654E-1	6.910E+0	1.482E+1
-1.686E-1	6.958E+0	1.485E+1
-1.638E-1	6.838E+0	1.481E+1
-1.670E-1	6.962E+0	1.482E+1
-1.638E-1	6.832E+0	1.474E+1
-1.654E-1	6.816E+0	1.483E+1
-1.670E-1	6.955E+0	1.478E+1
-1.686E-1	6.867E+0	1.486E+1
-1.670E-1	6.887E+0	1.470E+1
-1.638E-1	6.942E+0	1.473E+1
-1.654E-1	6.890E+0	1.469E+1
-1.670E-1	6.965E+0	1.472E+1
-1.654E-1	6.926E+0	1.481E+1
-1.654E-1	6.923E+0	1.476E+1
-1.703E-1	6.991E+0	1.480E+1
-1.686E-1	6.916E+0	1.483E+1
-1.638E-1	6.809E+0	1.477E+1
-1.654E-1	6.958E+0	1.503E+1
-1.654E-1	6.835E+0	1.471E+1
-1.654E-1	6.949E+0	1.484E+1
-1.654E-1	6.887E+0	1.464E+1
-1.622E-1	6.867E+0	1.481E+1
-1.670E-1	6.919E+0	1.476E+1
-1.670E-1	6.955E+0	1.470E+1
-1.654E-1	6.939E+0	1.482E+1
-1.670E-1	6.861E+0	1.472E+1
-1.654E-1	6.877E+0	1.475E+1
-1.670E-1	6.855E+0	1.476E+1
-1.654E-1	6.890E+0	1.470E+1
-1.654E-1	6.984E+0	1.483E+1
-1.670E-1	6.939E+0	1.486E+1
-1.670E-1	6.806E+0	1.470E+1
-1.670E-1	6.919E+0	1.471E+1
-1.638E-1	6.829E+0	1.494E+1
-1.638E-1	6.906E+0	1.480E+1
-1.686E-1	6.848E+0	1.486E+1
[truncated: 38,073 more rows]
