# Supplementary material for: Improved ANAP incorporation and VCF analysis reveal details of P2X7 current facilitation and a limited conformational interplay between ATP binding and the intracellular ballast domain
Source: eLife. 2023 Jan 4;12:e82479. doi: 10.7554/eLife.82479 (PMC9859053; doi:10.7554/eLife.82479)
Supplement: Figure 3—figure supplement 3—source data 2. [file elife-82479-fig3-figsupp3-data2.zip › Figure-3_figure-supplement-3_source-data-2/Wt/a21/22.csv]

-9.728E-2	9.570E-1	1.145E+0
-9.566E-2	9.895E-1	1.135E+0
-9.566E-2	9.311E-1	1.181E+0
-9.566E-2	9.635E-1	1.217E+0
-9.728E-2	9.084E-1	1.174E+0
-9.890E-2	1.032E+0	1.152E+0
-9.566E-2	9.700E-1	1.161E+0
-9.566E-2	9.797E-1	1.126E+0
-9.728E-2	1.009E+0	1.148E+0
-1.005E-1	9.343E-1	1.187E+0
-9.890E-2	9.181E-1	1.217E+0
-9.566E-2	9.570E-1	1.148E+0
-1.005E-1	9.505E-1	1.142E+0
-9.728E-2	9.733E-1	1.161E+0
-9.404E-2	9.603E-1	1.168E+0
-9.566E-2	1.009E+0	1.087E+0
-9.566E-2	9.992E-1	1.191E+0
-9.728E-2	9.376E-1	1.129E+0
-9.404E-2	9.765E-1	1.129E+0
-9.404E-2	9.603E-1	1.236E+0
-9.728E-2	9.700E-1	1.077E+0
-9.728E-2	1.025E+0	1.152E+0
-9.404E-2	9.570E-1	1.077E+0
-9.404E-2	9.473E-1	1.168E+0
-9.566E-2	9.603E-1	1.178E+0
-1.005E-1	9.895E-1	1.165E+0
-9.728E-2	9.895E-1	1.116E+0
-9.404E-2	9.797E-1	1.171E+0
-9.728E-2	9.343E-1	1.158E+0
-9.890E-2	9.733E-1	1.197E+0
-9.728E-2	9.408E-1	1.122E+0
-9.404E-2	9.181E-1	1.161E+0
-9.566E-2	9.311E-1	1.197E+0
-9.728E-2	1.009E+0	1.171E+0
-9.404E-2	9.246E-1	1.161E+0
-9.566E-2	1.006E+0	1.145E+0
-9.728E-2	9.895E-1	1.168E+0
-1.005E-1	9.343E-1	1.200E+0
-9.728E-2	9.797E-1	1.210E+0
-9.404E-2	9.765E-1	1.142E+0
-9.728E-2	9.862E-1	1.145E+0
-1.005E-1	9.538E-1	1.197E+0
-9.566E-2	9.668E-1	1.194E+0
-9.404E-2	1.002E+0	1.168E+0
-9.566E-2	9.992E-1	1.252E+0
-9.890E-2	9.668E-1	1.191E+0
-9.728E-2	9.603E-1	1.191E+0
-9.404E-2	9.278E-1	1.152E+0
-9.728E-2	9.635E-1	1.058E+0
-9.566E-2	1.009E+0	1.148E+0
-9.566E-2	9.603E-1	1.097E+0
-9.404E-2	9.733E-1	1.145E+0
-9.728E-2	9.538E-1	1.126E+0
-9.728E-2	1.006E+0	1.100E+0
-9.404E-2	9.895E-1	1.200E+0
-9.566E-2	9.441E-1	1.155E+0
-9.728E-2	9.960E-1	1.178E+0
-9.566E-2	9.895E-1	1.142E+0
-9.404E-2	9.084E-1	1.187E+0
-9.728E-2	9.538E-1	1.097E+0
-9.728E-2	9.246E-1	1.090E+0
-9.890E-2	9.733E-1	1.142E+0
-9.566E-2	9.927E-1	1.090E+0
-9.566E-2	9.473E-1	1.194E+0
-9.728E-2	9.635E-1	1.139E+0
-9.728E-2	9.441E-1	1.113E+0
-9.404E-2	9.149E-1	1.084E+0
-9.728E-2	9.895E-1	1.181E+0
-9.566E-2	1.009E+0	1.217E+0
-9.890E-2	9.733E-1	1.165E+0
-9.404E-2	9.343E-1	1.204E+0
-9.404E-2	1.009E+0	1.165E+0
-9.728E-2	9.408E-1	1.213E+0
-1.021E-1	9.830E-1	1.132E+0
-9.728E-2	9.311E-1	1.152E+0
-9.404E-2	9.895E-1	1.178E+0
-9.566E-2	9.830E-1	1.158E+0
-9.566E-2	1.012E+0	1.132E+0
-9.728E-2	9.797E-1	1.122E+0
-9.404E-2	9.505E-1	1.119E+0
-9.566E-2	9.570E-1	1.236E+0
-9.728E-2	9.700E-1	1.161E+0
-9.404E-2	9.862E-1	1.200E+0
-9.242E-2	9.992E-1	1.148E+0
-9.728E-2	9.635E-1	1.145E+0
-1.005E-1	9.505E-1	1.097E+0
-9.566E-2	9.927E-1	1.100E+0
-9.242E-2	9.538E-1	1.165E+0
-9.728E-2	9.700E-1	1.184E+0
-9.728E-2	1.002E+0	1.226E+0
-9.404E-2	9.116E-1	1.122E+0
-9.566E-2	9.408E-1	1.161E+0
-9.728E-2	1.002E+0	1.142E+0
-9.890E-2	9.246E-1	1.155E+0
-9.566E-2	9.278E-1	1.165E+0
-9.566E-2	8.922E-1	1.197E+0
-9.404E-2	9.992E-1	1.152E+0
-9.890E-2	9.505E-1	1.139E+0
-9.566E-2	9.992E-1	1.132E+0
-9.728E-2	1.006E+0	1.145E+0
-9.728E-2	9.733E-1	1.171E+0
-9.728E-2	9.343E-1	1.191E+0
-9.728E-2	9.214E-1	1.132E+0
-9.890E-2	9.668E-1	1.249E+0
-9.890E-2	1.012E+0	1.139E+0
-9.728E-2	9.214E-1	1.145E+0
-9.728E-2	9.246E-1	1.158E+0
-9.566E-2	1.002E+0	1.080E+0
-9.566E-2	9.246E-1	1.181E+0
-9.566E-2	9.376E-1	1.184E+0
-9.566E-2	9.473E-1	1.116E+0
-9.728E-2	9.862E-1	1.155E+0
-9.566E-2	9.733E-1	1.142E+0
-9.728E-2	9.570E-1	1.110E+0
-9.566E-2	9.765E-1	1.142E+0
-9.404E-2	9.311E-1	1.152E+0
-9.890E-2	1.019E+0	1.126E+0
-9.728E-2	9.441E-1	1.155E+0
-9.566E-2	9.246E-1	1.191E+0
-9.566E-2	9.765E-1	1.158E+0
-9.566E-2	9.570E-1	1.174E+0
-9.242E-2	9.181E-1	1.197E+0
-9.728E-2	9.441E-1	1.165E+0
-9.890E-2	9.797E-1	1.207E+0
-9.890E-2	9.343E-1	1.204E+0
-1.005E-1	9.765E-1	1.165E+0
-9.566E-2	9.830E-1	1.106E+0
-9.566E-2	9.311E-1	1.139E+0
-9.728E-2	9.408E-1	1.106E+0
-9.728E-2	1.035E+0	1.135E+0
-9.566E-2	9.895E-1	1.174E+0
-9.566E-2	9.960E-1	1.204E+0
-9.890E-2	9.538E-1	1.139E+0
-9.890E-2	9.570E-1	1.135E+0
-9.566E-2	9.278E-1	1.145E+0
-9.566E-2	9.538E-1	1.100E+0
-9.728E-2	9.603E-1	1.122E+0
-9.890E-2	9.668E-1	1.194E+0
-9.242E-2	9.992E-1	1.187E+0
-9.404E-2	9.992E-1	1.178E+0
-9.728E-2	9.765E-1	1.148E+0
-9.728E-2	9.538E-1	1.174E+0
-9.566E-2	9.376E-1	1.191E+0
-9.242E-2	1.002E+0	1.132E+0
-9.404E-2	9.797E-1	1.184E+0
-9.728E-2	9.149E-1	1.080E+0
-9.566E-2	9.603E-1	1.145E+0
-9.566E-2	1.002E+0	1.217E+0
-9.728E-2	9.311E-1	1.148E+0
-9.728E-2	9.214E-1	1.161E+0
-9.728E-2	9.408E-1	1.187E+0
-9.404E-2	9.830E-1	1.174E+0
-9.728E-2	9.765E-1	1.142E+0
-9.566E-2	9.895E-1	1.100E+0
-9.566E-2	9.181E-1	1.161E+0
-9.728E-2	9.473E-1	1.110E+0
-9.728E-2	9.051E-1	1.155E+0
-9.890E-2	9.830E-1	1.132E+0
-9.404E-2	9.960E-1	1.145E+0
-9.566E-2	9.538E-1	1.171E+0
-9.566E-2	9.278E-1	1.197E+0
-9.566E-2	9.505E-1	1.152E+0
-9.566E-2	9.408E-1	1.217E+0
-9.404E-2	9.278E-1	1.171E+0
-9.728E-2	9.278E-1	1.139E+0
-9.890E-2	9.927E-1	1.093E+0
-9.566E-2	1.006E+0	1.148E+0
-9.566E-2	1.015E+0	1.168E+0
-9.566E-2	9.408E-1	1.148E+0
-9.566E-2	9.668E-1	1.181E+0
-9.566E-2	9.733E-1	1.152E+0
-9.404E-2	9.538E-1	1.126E+0
-9.566E-2	9.635E-1	1.155E+0
-9.890E-2	9.635E-1	1.161E+0
-9.566E-2	9.862E-1	1.116E+0
-9.404E-2	9.538E-1	1.178E+0
-1.005E-1	9.343E-1	1.161E+0
-9.890E-2	9.765E-1	1.194E+0
-9.566E-2	9.473E-1	1.106E+0
-9.404E-2	9.376E-1	1.158E+0
-1.005E-1	9.214E-1	1.090E+0
-9.242E-2	9.246E-1	1.152E+0
-9.728E-2	9.343E-1	1.207E+0
-9.566E-2	9.376E-1	1.200E+0
-9.890E-2	9.992E-1	1.178E+0
-9.728E-2	9.700E-1	1.103E+0
-9.566E-2	9.927E-1	1.155E+0
-9.404E-2	9.862E-1	1.148E+0
-9.566E-2	9.603E-1	1.135E+0
-9.890E-2	1.025E+0	1.142E+0
-9.566E-2	9.505E-1	1.165E+0
-9.242E-2	9.408E-1	1.152E+0
-9.890E-2	9.603E-1	1.061E+0
-9.728E-2	9.570E-1	1.129E+0
-9.404E-2	9.830E-1	1.126E+0
-9.566E-2	9.538E-1	1.158E+0
-9.566E-2	8.824E-1	1.106E+0
-9.728E-2	9.408E-1	1.132E+0
-9.404E-2	1.041E+0	1.165E+0
-9.566E-2	9.895E-1	1.239E+0
-9.728E-2	9.376E-1	1.165E+0
-9.404E-2	1.032E+0	1.129E+0
-9.566E-2	9.700E-1	1.148E+0
-9.242E-2	9.765E-1	1.165E+0
-9.404E-2	9.214E-1	1.168E+0
-9.890E-2	9.570E-1	1.181E+0
-9.728E-2	9.797E-1	1.126E+0
-9.566E-2	9.473E-1	1.113E+0
-9.890E-2	9.343E-1	1.207E+0
-9.890E-2	9.830E-1	1.129E+0
-9.566E-2	9.505E-1	1.129E+0
-9.404E-2	9.376E-1	1.126E+0
-9.566E-2	9.765E-1	1.132E+0
-9.566E-2	9.408E-1	1.197E+0
-9.728E-2	9.149E-1	1.226E+0
-9.728E-2	9.278E-1	1.174E+0
-9.728E-2	9.376E-1	1.135E+0
-9.566E-2	9.441E-1	1.171E+0
-9.566E-2	9.311E-1	1.113E+0
-9.566E-2	9.668E-1	1.161E+0
-9.728E-2	9.668E-1	1.168E+0
-1.005E-1	9.311E-1	1.116E+0
-9.890E-2	9.343E-1	1.087E+0
-9.242E-2	9.408E-1	1.171E+0
-1.005E-1	1.009E+0	1.174E+0
-9.890E-2	9.862E-1	1.142E+0
-9.566E-2	9.733E-1	1.158E+0
-9.404E-2	9.668E-1	1.161E+0
-9.566E-2	9.408E-1	1.194E+0
-9.566E-2	1.025E+0	1.178E+0
-9.404E-2	9.927E-1	1.181E+0
-9.728E-2	9.538E-1	1.116E+0
-9.890E-2	1.002E+0	1.090E+0
-9.728E-2	9.278E-1	1.161E+0
-9.890E-2	9.570E-1	1.116E+0
-9.404E-2	9.960E-1	1.129E+0
-9.728E-2	9.797E-1	1.097E+0
-1.005E-1	8.954E-1	1.197E+0
-9.404E-2	1.006E+0	1.106E+0
-9.566E-2	9.343E-1	1.129E+0
-9.728E-2	9.343E-1	1.142E+0
-9.890E-2	9.733E-1	1.171E+0
-9.566E-2	9.181E-1	1.126E+0
-9.566E-2	9.505E-1	1.145E+0
-9.728E-2	9.343E-1	1.148E+0
-9.728E-2	9.214E-1	1.148E+0
-9.404E-2	9.797E-1	1.155E+0
-9.728E-2	9.441E-1	1.155E+0
-9.728E-2	9.570E-1	1.174E+0
-9.728E-2	9.441E-1	1.135E+0
-9.404E-2	9.084E-1	1.129E+0
-9.728E-2	9.408E-1	1.165E+0
-9.566E-2	9.733E-1	1.191E+0
-9.890E-2	9.214E-1	1.152E+0
-9.242E-2	9.700E-1	1.158E+0
-9.890E-2	9.830E-1	1.168E+0
-9.728E-2	9.570E-1	1.220E+0
-9.890E-2	9.797E-1	1.155E+0
-9.242E-2	9.830E-1	1.129E+0
-9.242E-2	9.603E-1	1.135E+0
-9.890E-2	9.051E-1	1.148E+0
-9.728E-2	9.895E-1	1.178E+0
-9.242E-2	9.733E-1	1.103E+0
-9.566E-2	9.765E-1	1.132E+0
-9.566E-2	9.181E-1	1.181E+0
-9.728E-2	9.051E-1	1.135E+0
-9.728E-2	9.505E-1	1.126E+0
-9.242E-2	9.797E-1	1.142E+0
-9.728E-2	9.376E-1	1.097E+0
-9.566E-2	9.895E-1	1.116E+0
-9.404E-2	9.830E-1	1.116E+0
-9.404E-2	1.041E+0	1.135E+0
-9.890E-2	9.376E-1	1.184E+0
-9.728E-2	9.830E-1	1.191E+0
-9.566E-2	9.311E-1	1.187E+0
-9.242E-2	9.570E-1	1.106E+0
-9.728E-2	9.473E-1	1.165E+0
-9.890E-2	9.635E-1	1.158E+0
-9.404E-2	8.986E-1	1.126E+0
-9.566E-2	9.084E-1	1.174E+0
-9.566E-2	9.084E-1	1.129E+0
-9.890E-2	9.960E-1	1.155E+0
-9.728E-2	9.441E-1	1.178E+0
-9.404E-2	9.830E-1	1.249E+0
-9.890E-2	9.797E-1	1.161E+0
-1.005E-1	9.473E-1	1.097E+0
-9.728E-2	9.505E-1	1.122E+0
-9.566E-2	9.116E-1	1.181E+0
-9.728E-2	9.376E-1	1.142E+0
-9.728E-2	9.635E-1	1.139E+0
-9.404E-2	9.019E-1	1.200E+0
-9.404E-2	9.733E-1	1.187E+0
-9.566E-2	1.015E+0	1.145E+0
-9.728E-2	9.570E-1	1.148E+0
-9.566E-2	9.214E-1	1.155E+0
-9.728E-2	9.668E-1	1.191E+0
-9.566E-2	1.012E+0	1.187E+0
-9.728E-2	9.538E-1	1.155E+0
-9.728E-2	9.765E-1	1.161E+0
-9.242E-2	9.343E-1	1.184E+0
-9.566E-2	9.311E-1	1.171E+0
-9.728E-2	1.015E+0	1.171E+0
-9.404E-2	9.278E-1	1.213E+0
-9.404E-2	9.084E-1	1.210E+0
-9.728E-2	1.022E+0	1.161E+0
-9.728E-2	9.505E-1	1.119E+0
-9.566E-2	9.668E-1	1.148E+0
-9.242E-2	9.473E-1	1.155E+0
-9.566E-2	9.895E-1	1.171E+0
-1.005E-1	9.668E-1	1.158E+0
-9.404E-2	9.668E-1	1.155E+0
-9.728E-2	9.830E-1	1.135E+0
-9.890E-2	9.505E-1	1.048E+0
-9.404E-2	9.214E-1	1.103E+0
-9.566E-2	1.006E+0	1.084E+0
-9.566E-2	9.473E-1	1.174E+0
-9.242E-2	9.311E-1	1.165E+0
-9.728E-2	9.830E-1	1.171E+0
-9.404E-2	9.214E-1	1.148E+0
-9.404E-2	9.505E-1	1.097E+0
-9.728E-2	9.603E-1	1.184E+0
-9.728E-2	1.019E+0	1.135E+0
-9.566E-2	1.002E+0	1.187E+0
-9.566E-2	9.927E-1	1.194E+0
-9.566E-2	9.441E-1	1.168E+0
-9.890E-2	9.311E-1	1.103E+0
-9.566E-2	9.149E-1	1.178E+0
-9.728E-2	9.311E-1	1.161E+0
-9.404E-2	9.570E-1	1.139E+0
-9.890E-2	1.006E+0	1.126E+0
-9.404E-2	8.824E-1	1.210E+0
-1.005E-1	9.376E-1	1.129E+0
-9.890E-2	9.473E-1	1.171E+0
-9.890E-2	9.635E-1	1.174E+0
-9.728E-2	9.635E-1	1.171E+0
-9.404E-2	1.032E+0	1.168E+0
-9.728E-2	9.830E-1	1.181E+0
-9.566E-2	9.570E-1	1.178E+0
-9.566E-2	9.343E-1	1.100E+0
-9.566E-2	9.700E-1	1.161E+0
-9.566E-2	9.603E-1	1.161E+0
-9.566E-2	9.895E-1	1.174E+0
-9.566E-2	9.700E-1	1.110E+0
-9.404E-2	9.765E-1	1.139E+0
-9.728E-2	1.015E+0	1.126E+0
-9.404E-2	1.002E+0	1.145E+0
-9.566E-2	9.246E-1	1.226E+0
-9.566E-2	9.797E-1	1.197E+0
-9.566E-2	9.603E-1	1.148E+0
-9.890E-2	1.012E+0	1.210E+0
-9.728E-2	9.181E-1	1.135E+0
-9.890E-2	9.570E-1	1.129E+0
-9.728E-2	9.927E-1	1.148E+0
-9.728E-2	9.473E-1	1.116E+0
-9.728E-2	9.343E-1	1.122E+0
-9.242E-2	1.002E+0	1.145E+0
-9.566E-2	9.830E-1	1.174E+0
-9.566E-2	9.441E-1	1.197E+0
-9.404E-2	9.376E-1	1.148E+0
-9.566E-2	9.668E-1	1.187E+0
-9.566E-2	9.505E-1	1.145E+0
-9.890E-2	9.441E-1	1.054E+0
-9.566E-2	9.376E-1	1.145E+0
-9.566E-2	9.700E-1	1.155E+0
-9.404E-2	9.376E-1	1.116E+0
-9.890E-2	9.992E-1	1.132E+0
-9.404E-2	9.538E-1	1.161E+0
-9.566E-2	9.149E-1	1.145E+0
-9.728E-2	9.862E-1	1.142E+0
-9.566E-2	9.765E-1	1.155E+0
-9.242E-2	9.603E-1	1.168E+0
-9.728E-2	9.408E-1	1.194E+0
-1.005E-1	9.733E-1	1.171E+0
-9.728E-2	1.015E+0	1.194E+0
-9.728E-2	9.862E-1	1.093E+0
-9.404E-2	9.246E-1	1.145E+0
-9.728E-2	9.408E-1	1.168E+0
-9.566E-2	9.505E-1	1.126E+0
-9.566E-2	9.441E-1	1.139E+0
-9.242E-2	9.635E-1	1.191E+0
-9.404E-2	9.278E-1	1.135E+0
-9.728E-2	9.376E-1	1.178E+0
-9.404E-2	9.960E-1	1.171E+0
-9.566E-2	1.012E+0	1.184E+0
-9.566E-2	9.408E-1	1.181E+0
-9.890E-2	9.603E-1	1.106E+0
-9.566E-2	9.765E-1	1.194E+0
-9.404E-2	9.181E-1	1.158E+0
-9.566E-2	9.441E-1	1.142E+0
-9.728E-2	1.035E+0	1.181E+0
-9.404E-2	9.116E-1	1.097E+0
-9.404E-2	9.960E-1	1.161E+0
-9.566E-2	9.051E-1	1.119E+0
-9.566E-2	9.473E-1	1.161E+0
-9.404E-2	9.733E-1	1.126E+0
-9.404E-2	9.895E-1	1.142E+0
-9.728E-2	9.538E-1	1.178E+0
-9.890E-2	9.246E-1	1.174E+0
-9.404E-2	9.051E-1	1.135E+0
-9.242E-2	9.635E-1	1.207E+0
-9.890E-2	9.538E-1	1.158E+0
-1.005E-1	9.830E-1	1.194E+0
-9.566E-2	9.570E-1	1.139E+0
-9.566E-2	9.635E-1	1.135E+0
-9.404E-2	9.441E-1	1.135E+0
-9.728E-2	9.278E-1	1.174E+0
-9.404E-2	9.570E-1	1.129E+0
-9.728E-2	9.278E-1	1.174E+0
-9.566E-2	9.376E-1	1.126E+0
-9.404E-2	1.009E+0	1.165E+0
-9.242E-2	9.473E-1	1.197E+0
-9.404E-2	1.006E+0	1.139E+0
-9.728E-2	9.473E-1	1.113E+0
-9.566E-2	9.441E-1	1.139E+0
-9.404E-2	9.635E-1	1.200E+0
-9.404E-2	9.538E-1	1.145E+0
-9.404E-2	1.032E+0	1.084E+0
-9.566E-2	9.960E-1	1.191E+0
-9.728E-2	9.278E-1	1.135E+0
-9.404E-2	9.278E-1	1.171E+0
-9.728E-2	9.960E-1	1.168E+0
-9.728E-2	1.019E+0	1.171E+0
-9.566E-2	1.025E+0	1.158E+0
-9.566E-2	9.019E-1	1.152E+0
-9.566E-2	9.960E-1	1.132E+0
-9.566E-2	9.505E-1	1.158E+0
-9.404E-2	9.181E-1	1.080E+0
-9.728E-2	9.570E-1	1.165E+0
-9.566E-2	9.603E-1	1.239E+0
-9.728E-2	9.311E-1	1.217E+0
-9.404E-2	9.733E-1	1.220E+0
-9.242E-2	9.733E-1	1.139E+0
-9.728E-2	9.019E-1	1.139E+0
-9.890E-2	9.635E-1	1.184E+0
-9.404E-2	9.538E-1	1.191E+0
-9.242E-2	9.505E-1	1.142E+0
-9.404E-2	9.992E-1	1.122E+0
-1.005E-1	9.830E-1	1.152E+0
-9.242E-2	9.733E-1	1.194E+0
-9.566E-2	9.733E-1	1.200E+0
-9.890E-2	9.733E-1	1.152E+0
-9.566E-2	9.700E-1	1.119E+0
-9.404E-2	9.765E-1	1.161E+0
-9.566E-2	1.015E+0	1.145E+0
-9.566E-2	8.792E-1	1.139E+0
-9.566E-2	9.830E-1	1.139E+0
-9.566E-2	1.009E+0	1.161E+0
-9.566E-2	1.032E+0	1.132E+0
-9.566E-2	9.441E-1	1.181E+0
-9.566E-2	9.862E-1	1.139E+0
-9.404E-2	9.311E-1	1.152E+0
-9.728E-2	9.830E-1	1.178E+0
-9.404E-2	9.733E-1	1.113E+0
-9.566E-2	9.116E-1	1.142E+0
-9.242E-2	9.992E-1	1.122E+0
-9.404E-2	9.084E-1	1.200E+0
-9.404E-2	9.603E-1	1.152E+0
-9.404E-2	9.668E-1	1.158E+0
-9.404E-2	8.986E-1	1.200E+0
-9.404E-2	9.895E-1	1.135E+0
-9.728E-2	9.700E-1	1.191E+0
-9.728E-2	9.603E-1	1.129E+0
-9.728E-2	9.765E-1	1.194E+0
-9.242E-2	9.635E-1	1.106E+0
-9.566E-2	9.570E-1	1.158E+0
-9.890E-2	9.992E-1	1.119E+0
-9.242E-2	9.733E-1	1.135E+0
-9.242E-2	9.992E-1	1.152E+0
-9.566E-2	9.927E-1	1.129E+0
-9.728E-2	9.181E-1	1.132E+0
-9.566E-2	9.311E-1	1.113E+0
-9.404E-2	9.181E-1	1.100E+0
-9.404E-2	9.603E-1	1.110E+0
-9.566E-2	9.278E-1	1.097E+0
-9.566E-2	9.408E-1	1.132E+0
-9.566E-2	9.797E-1	1.200E+0
-9.566E-2	9.830E-1	1.174E+0
-9.728E-2	9.862E-1	1.116E+0
-9.728E-2	9.960E-1	1.200E+0
-9.242E-2	9.538E-1	1.171E+0
-9.728E-2	1.028E+0	1.129E+0
-9.728E-2	9.246E-1	1.100E+0
-9.242E-2	9.570E-1	1.171E+0
-9.242E-2	9.570E-1	1.168E+0
-9.404E-2	9.246E-1	1.178E+0
-9.890E-2	9.538E-1	1.152E+0
-9.242E-2	9.343E-1	1.145E+0
-9.404E-2	9.603E-1	1.058E+0
-9.404E-2	9.408E-1	1.161E+0
-9.890E-2	9.441E-1	1.139E+0
-9.079E-2	9.473E-1	1.165E+0
-9.566E-2	9.830E-1	1.119E+0
-9.728E-2	9.505E-1	1.155E+0
-9.566E-2	9.505E-1	1.100E+0
-9.404E-2	1.019E+0	1.122E+0
-9.404E-2	9.408E-1	1.142E+0
-1.005E-1	9.765E-1	1.145E+0
-9.728E-2	9.603E-1	1.194E+0
-9.566E-2	9.862E-1	1.220E+0
-9.242E-2	9.214E-1	1.191E+0
-9.566E-2	9.700E-1	1.155E+0
-9.890E-2	9.116E-1	1.148E+0
-9.404E-2	1.002E+0	1.181E+0
-9.079E-2	9.862E-1	1.181E+0
-9.728E-2	9.862E-1	1.142E+0
-9.566E-2	9.895E-1	1.097E+0
-9.566E-2	9.214E-1	1.165E+0
-9.404E-2	9.635E-1	1.106E+0
-9.890E-2	9.278E-1	1.187E+0
-9.566E-2	9.473E-1	1.174E+0
-9.404E-2	9.376E-1	1.113E+0
-9.242E-2	9.960E-1	1.145E+0
-9.890E-2	9.343E-1	1.132E+0
-9.728E-2	9.830E-1	1.129E+0
-9.404E-2	9.343E-1	1.132E+0
-9.404E-2	9.246E-1	1.155E+0
-9.566E-2	9.116E-1	1.110E+0
-9.566E-2	1.041E+0	1.184E+0
-9.242E-2	9.797E-1	1.148E+0
-9.242E-2	9.603E-1	1.116E+0
-9.728E-2	9.376E-1	1.139E+0
-9.566E-2	9.700E-1	1.174E+0
-9.404E-2	1.009E+0	1.113E+0
-9.566E-2	1.006E+0	1.148E+0
-9.728E-2	1.012E+0	1.168E+0
-9.566E-2	1.012E+0	1.148E+0
-9.404E-2	9.635E-1	1.207E+0
-9.242E-2	9.473E-1	1.116E+0
-9.404E-2	9.181E-1	1.152E+0
-9.728E-2	9.538E-1	1.142E+0
-9.566E-2	1.022E+0	1.110E+0
-9.404E-2	9.376E-1	1.197E+0
-9.404E-2	9.635E-1	1.106E+0
-9.728E-2	9.441E-1	1.139E+0
-9.242E-2	9.505E-1	1.223E+0
-9.728E-2	1.012E+0	1.135E+0
-9.890E-2	9.733E-1	1.171E+0
-9.890E-2	9.505E-1	1.129E+0
-9.566E-2	1.012E+0	1.207E+0
-9.404E-2	9.927E-1	1.139E+0
-9.728E-2	9.311E-1	1.135E+0
-9.566E-2	9.797E-1	1.106E+0
-9.404E-2	9.895E-1	1.129E+0
-9.404E-2	9.343E-1	1.110E+0
-9.566E-2	9.311E-1	1.145E+0
-9.890E-2	9.570E-1	1.122E+0
-9.566E-2	9.700E-1	1.100E+0
-9.404E-2	9.797E-1	1.142E+0
-9.566E-2	9.797E-1	1.122E+0
-9.890E-2	9.246E-1	1.161E+0
-9.566E-2	9.700E-1	1.119E+0
-9.728E-2	9.765E-1	1.132E+0
-9.566E-2	9.343E-1	1.142E+0
-9.890E-2	9.927E-1	1.126E+0
-9.242E-2	1.006E+0	1.113E+0
-9.079E-2	9.505E-1	1.168E+0
-9.566E-2	9.635E-1	1.194E+0
-9.728E-2	1.015E+0	1.236E+0
-9.566E-2	9.668E-1	1.142E+0
-9.566E-2	9.635E-1	1.145E+0
-9.728E-2	9.473E-1	1.171E+0
-9.728E-2	9.473E-1	1.204E+0
-9.404E-2	9.538E-1	1.139E+0
-9.404E-2	9.343E-1	1.122E+0
-9.728E-2	9.246E-1	1.142E+0
-9.728E-2	9.700E-1	1.155E+0
-9.404E-2	9.668E-1	1.132E+0
-9.079E-2	1.012E+0	1.191E+0
-9.566E-2	9.084E-1	1.103E+0
-9.566E-2	9.538E-1	1.135E+0
-9.404E-2	9.084E-1	1.158E+0
-9.890E-2	9.343E-1	1.230E+0
-9.566E-2	9.278E-1	1.135E+0
-9.566E-2	1.019E+0	1.145E+0
-9.242E-2	9.116E-1	1.191E+0
-9.728E-2	9.668E-1	1.148E+0
-9.404E-2	9.668E-1	1.113E+0
-9.728E-2	9.214E-1	1.084E+0
-9.566E-2	9.538E-1	1.093E+0
-9.404E-2	9.311E-1	1.142E+0
-9.566E-2	9.116E-1	1.145E+0
-9.404E-2	9.765E-1	1.161E+0
-9.728E-2	9.895E-1	1.132E+0
-9.566E-2	9.343E-1	1.132E+0
-9.566E-2	9.797E-1	1.165E+0
-9.404E-2	9.862E-1	1.097E+0
-9.566E-2	9.441E-1	1.152E+0
-9.242E-2	9.862E-1	1.184E+0
-9.566E-2	1.025E+0	1.135E+0
-9.728E-2	9.765E-1	1.181E+0
-9.404E-2	9.830E-1	1.171E+0
-9.404E-2	9.733E-1	1.135E+0
-9.728E-2	9.473E-1	1.077E+0
-9.566E-2	1.009E+0	1.061E+0
-9.404E-2	1.015E+0	1.145E+0
-9.404E-2	9.570E-1	1.165E+0
-9.566E-2	9.181E-1	1.207E+0
-9.566E-2	9.862E-1	1.148E+0
-9.566E-2	9.635E-1	1.142E+0
-9.566E-2	9.700E-1	1.084E+0
-9.404E-2	1.032E+0	1.178E+0
-9.728E-2	9.700E-1	1.139E+0
-9.242E-2	1.035E+0	1.178E+0
-9.566E-2	9.538E-1	1.129E+0
-9.404E-2	9.765E-1	1.148E+0
-9.566E-2	9.441E-1	1.161E+0
-9.079E-2	8.824E-1	1.207E+0
-9.242E-2	9.895E-1	1.116E+0
-9.890E-2	9.960E-1	1.126E+0
-9.566E-2	9.862E-1	1.116E+0
-9.242E-2	1.019E+0	1.161E+0
-9.566E-2	9.376E-1	1.220E+0
-9.404E-2	9.765E-1	1.168E+0
-9.728E-2	9.538E-1	1.200E+0
-9.242E-2	9.733E-1	1.139E+0
-9.728E-2	9.441E-1	1.110E+0
-9.728E-2	9.246E-1	1.184E+0
-9.566E-2	1.006E+0	1.132E+0
-9.566E-2	9.570E-1	1.200E+0
-9.242E-2	9.603E-1	1.155E+0
-9.728E-2	9.733E-1	1.132E+0
-9.242E-2	9.635E-1	1.116E+0
-9.242E-2	9.570E-1	1.155E+0
-9.404E-2	1.006E+0	1.148E+0
-9.728E-2	9.895E-1	1.152E+0
-9.404E-2	9.084E-1	1.181E+0
-9.566E-2	9.278E-1	1.158E+0
-9.404E-2	9.408E-1	1.126E+0
-9.728E-2	9.376E-1	1.142E+0
-9.566E-2	9.635E-1	1.155E+0
-9.079E-2	9.895E-1	1.174E+0
-9.242E-2	9.343E-1	1.152E+0
-9.566E-2	1.025E+0	1.148E+0
-9.728E-2	9.700E-1	1.113E+0
-9.079E-2	9.895E-1	1.097E+0
-9.566E-2	9.311E-1	1.148E+0
-9.890E-2	1.048E+0	1.191E+0
-9.404E-2	9.278E-1	1.155E+0
-9.242E-2	9.408E-1	1.129E+0
-9.079E-2	9.505E-1	1.191E+0
-9.566E-2	1.002E+0	1.064E+0
-9.242E-2	9.505E-1	1.110E+0
-9.404E-2	9.635E-1	1.110E+0
-9.404E-2	9.473E-1	1.152E+0
-9.728E-2	9.278E-1	1.165E+0
-9.566E-2	9.733E-1	1.106E+0
-9.566E-2	9.473E-1	1.126E+0
-9.728E-2	9.992E-1	1.135E+0
-9.566E-2	9.441E-1	1.178E+0
-9.404E-2	9.700E-1	1.122E+0
-9.566E-2	9.733E-1	1.152E+0
-9.404E-2	9.797E-1	1.191E+0
-9.242E-2	9.376E-1	1.184E+0
-9.566E-2	9.895E-1	1.145E+0
-9.079E-2	9.408E-1	1.126E+0
-9.242E-2	9.019E-1	1.184E+0
-9.404E-2	9.376E-1	1.155E+0
-9.404E-2	8.889E-1	1.129E+0
-9.404E-2	9.051E-1	1.074E+0
-9.404E-2	9.797E-1	1.161E+0
-9.566E-2	9.570E-1	1.093E+0
-9.728E-2	9.278E-1	1.132E+0
-9.242E-2	8.792E-1	1.152E+0
-9.242E-2	9.733E-1	1.158E+0
-9.242E-2	9.927E-1	1.174E+0
-9.566E-2	9.668E-1	1.126E+0
-9.566E-2	9.505E-1	1.116E+0
-9.242E-2	9.668E-1	1.168E+0
-9.566E-2	9.473E-1	1.106E+0
-9.890E-2	9.797E-1	1.171E+0
-9.566E-2	9.149E-1	1.152E+0
-9.728E-2	9.603E-1	1.168E+0
-9.566E-2	9.700E-1	1.129E+0
-9.728E-2	9.441E-1	1.145E+0
-9.728E-2	1.012E+0	1.145E+0
-9.242E-2	9.992E-1	1.171E+0
-9.728E-2	9.149E-1	1.178E+0
-9.728E-2	9.830E-1	1.213E+0
-9.566E-2	9.538E-1	1.178E+0
-9.566E-2	9.862E-1	1.152E+0
-9.890E-2	9.797E-1	1.132E+0
-9.728E-2	9.668E-1	1.161E+0
-9.404E-2	9.603E-1	1.148E+0
-9.242E-2	9.733E-1	1.129E+0
-9.728E-2	9.700E-1	1.135E+0
-9.728E-2	9.862E-1	1.103E+0
-9.242E-2	9.700E-1	1.074E+0
-9.728E-2	9.668E-1	1.126E+0
-9.566E-2	9.797E-1	1.210E+0
-9.566E-2	9.668E-1	1.152E+0
-9.404E-2	9.246E-1	1.122E+0
-9.242E-2	9.797E-1	1.132E+0
-9.566E-2	9.603E-1	1.132E+0
-9.566E-2	9.603E-1	1.165E+0
-9.242E-2	9.603E-1	1.207E+0
-9.404E-2	8.792E-1	1.129E+0
-9.404E-2	9.765E-1	1.168E+0
-9.566E-2	9.214E-1	1.187E+0
-9.728E-2	9.376E-1	1.142E+0
-9.242E-2	9.992E-1	1.200E+0
-9.566E-2	9.246E-1	1.139E+0
-9.566E-2	9.214E-1	1.090E+0
-9.079E-2	1.051E+0	1.139E+0
-9.404E-2	9.084E-1	1.187E+0
-9.728E-2	9.376E-1	1.161E+0
-9.566E-2	9.700E-1	1.110E+0
-9.242E-2	9.408E-1	1.142E+0
-9.566E-2	9.700E-1	1.197E+0
-9.728E-2	9.733E-1	1.129E+0
-9.404E-2	9.538E-1	1.152E+0
-9.079E-2	9.700E-1	1.119E+0
-9.404E-2	9.700E-1	1.132E+0
-9.566E-2	9.603E-1	1.155E+0
-9.566E-2	9.895E-1	1.132E+0
-9.566E-2	1.019E+0	1.174E+0
-9.566E-2	9.441E-1	1.158E+0
-9.728E-2	9.505E-1	1.152E+0
-9.404E-2	9.635E-1	1.168E+0
-9.404E-2	9.603E-1	1.119E+0
-9.566E-2	9.927E-1	1.148E+0
-9.404E-2	1.006E+0	1.139E+0
-9.566E-2	9.343E-1	1.103E+0
-9.404E-2	9.635E-1	1.129E+0
-9.404E-2	9.862E-1	1.126E+0
-9.890E-2	9.733E-1	1.135E+0
-9.242E-2	9.441E-1	1.119E+0
-9.404E-2	8.986E-1	1.142E+0
-9.079E-2	9.797E-1	1.139E+0
-9.404E-2	9.765E-1	1.152E+0
-9.566E-2	9.505E-1	1.152E+0
-9.404E-2	9.603E-1	1.139E+0
-9.404E-2	9.700E-1	1.152E+0
-9.566E-2	9.635E-1	1.171E+0
-9.566E-2	9.570E-1	1.129E+0
-9.404E-2	9.505E-1	1.097E+0
-9.242E-2	9.668E-1	1.161E+0
-9.566E-2	9.505E-1	1.122E+0
-9.566E-2	9.343E-1	1.155E+0
-9.079E-2	9.278E-1	1.148E+0
-9.566E-2	9.862E-1	1.110E+0
-9.728E-2	9.343E-1	1.110E+0
-9.566E-2	9.733E-1	1.116E+0
-9.242E-2	9.895E-1	1.178E+0
-9.079E-2	1.002E+0	1.113E+0
-9.728E-2	1.006E+0	1.158E+0
-9.566E-2	9.765E-1	1.165E+0
-9.079E-2	9.376E-1	1.132E+0
-9.404E-2	9.895E-1	1.161E+0
-9.404E-2	9.733E-1	1.145E+0
-9.404E-2	9.700E-1	1.174E+0
-9.242E-2	9.343E-1	1.187E+0
-9.404E-2	9.214E-1	1.119E+0
-9.566E-2	9.570E-1	1.233E+0
-9.728E-2	9.765E-1	1.100E+0
-9.242E-2	9.765E-1	1.152E+0
-9.404E-2	9.862E-1	1.178E+0
-9.404E-2	9.473E-1	1.139E+0
-9.566E-2	1.002E+0	1.093E+0
-9.079E-2	9.700E-1	1.080E+0
-9.404E-2	9.214E-1	1.168E+0
-9.566E-2	9.343E-1	1.155E+0
-9.566E-2	9.830E-1	1.080E+0
-9.404E-2	9.441E-1	1.135E+0
-9.242E-2	9.635E-1	1.181E+0
-9.566E-2	9.116E-1	1.113E+0
-9.566E-2	9.570E-1	1.158E+0
-9.404E-2	9.603E-1	1.087E+0
-9.566E-2	9.214E-1	1.093E+0
-9.566E-2	9.895E-1	1.174E+0
-9.566E-2	9.214E-1	1.158E+0
-9.404E-2	9.149E-1	1.148E+0
-9.404E-2	9.895E-1	1.119E+0
-9.566E-2	9.214E-1	1.223E+0
-9.566E-2	9.084E-1	1.191E+0
-9.242E-2	9.538E-1	1.171E+0
-9.242E-2	1.015E+0	1.207E+0
-9.566E-2	9.992E-1	1.145E+0
-9.404E-2	9.960E-1	1.119E+0
-9.242E-2	9.570E-1	1.100E+0
-9.079E-2	9.635E-1	1.217E+0
-9.566E-2	9.992E-1	1.087E+0
-9.566E-2	9.830E-1	1.168E+0
-9.242E-2	9.700E-1	1.122E+0
-9.404E-2	9.700E-1	1.132E+0
-9.566E-2	9.862E-1	1.132E+0
-9.566E-2	9.149E-1	1.152E+0
-9.404E-2	9.700E-1	1.194E+0
-9.242E-2	9.895E-1	1.122E+0
-9.728E-2	9.765E-1	1.148E+0
-9.728E-2	1.012E+0	1.155E+0
-9.242E-2	9.084E-1	1.174E+0
-9.566E-2	9.343E-1	1.093E+0
-9.242E-2	1.006E+0	1.191E+0
-9.404E-2	9.700E-1	1.204E+0
-9.242E-2	9.441E-1	1.168E+0
-9.404E-2	9.765E-1	1.168E+0
-9.242E-2	9.538E-1	1.171E+0
-9.404E-2	9.473E-1	1.210E+0
-9.242E-2	9.635E-1	1.139E+0
-9.404E-2	9.278E-1	1.113E+0
-9.566E-2	8.954E-1	1.122E+0
-9.404E-2	9.181E-1	1.181E+0
-9.566E-2	1.002E+0	1.174E+0
-9.566E-2	9.376E-1	1.171E+0
-9.404E-2	9.927E-1	1.161E+0
-9.404E-2	9.603E-1	1.148E+0
-9.242E-2	9.019E-1	1.161E+0
-9.404E-2	1.025E+0	1.142E+0
-9.728E-2	9.700E-1	1.132E+0
-9.728E-2	1.022E+0	1.116E+0
-9.242E-2	9.473E-1	1.119E+0
-9.242E-2	9.441E-1	1.184E+0
-9.728E-2	9.278E-1	1.132E+0
-9.728E-2	9.505E-1	1.152E+0
-9.404E-2	9.635E-1	1.233E+0
-9.242E-2	9.538E-1	1.161E+0
-9.728E-2	8.986E-1	1.168E+0
-9.404E-2	9.635E-1	1.106E+0
-9.404E-2	9.733E-1	1.158E+0
-9.404E-2	9.830E-1	1.148E+0
-9.566E-2	9.765E-1	1.171E+0
-9.404E-2	9.505E-1	1.116E+0
-9.404E-2	9.733E-1	1.165E+0
-9.404E-2	9.278E-1	1.152E+0
-9.566E-2	9.668E-1	1.103E+0
-9.566E-2	9.311E-1	1.191E+0
-9.242E-2	9.473E-1	1.116E+0
-9.566E-2	9.765E-1	1.161E+0
-9.566E-2	9.278E-1	1.116E+0
-9.566E-2	9.765E-1	1.152E+0
-8.917E-2	9.765E-1	1.217E+0
-9.404E-2	9.441E-1	1.197E+0
-9.728E-2	1.006E+0	1.194E+0
-9.566E-2	9.570E-1	1.178E+0
-9.242E-2	9.765E-1	1.171E+0
-9.404E-2	8.792E-1	1.132E+0
-9.566E-2	9.765E-1	1.067E+0
-9.242E-2	9.408E-1	1.204E+0
-9.566E-2	9.538E-1	1.126E+0
-9.242E-2	9.538E-1	1.191E+0
-9.566E-2	9.181E-1	1.158E+0
-9.566E-2	1.019E+0	1.106E+0
-9.242E-2	9.376E-1	1.168E+0
-9.566E-2	9.473E-1	1.181E+0
-9.566E-2	9.408E-1	1.116E+0
-9.404E-2	9.408E-1	1.135E+0
-9.242E-2	9.895E-1	1.145E+0
-9.566E-2	9.570E-1	1.139E+0
-9.890E-2	9.895E-1	1.110E+0
-9.242E-2	9.278E-1	1.181E+0
-9.566E-2	9.505E-1	1.165E+0
-9.404E-2	1.015E+0	1.174E+0
-9.566E-2	9.603E-1	1.142E+0
-9.404E-2	9.830E-1	1.161E+0
-8.917E-2	9.214E-1	1.178E+0
-9.242E-2	9.927E-1	1.129E+0
-9.566E-2	9.441E-1	1.165E+0
-9.242E-2	9.830E-1	1.165E+0
-9.242E-2	9.246E-1	1.132E+0
-9.404E-2	9.830E-1	1.145E+0
-9.728E-2	1.009E+0	1.171E+0
-9.404E-2	1.009E+0	1.181E+0
-9.404E-2	9.862E-1	1.129E+0
-9.404E-2	9.505E-1	1.184E+0
-9.566E-2	9.765E-1	1.158E+0
-9.404E-2	1.032E+0	1.194E+0
-9.566E-2	9.895E-1	1.142E+0
-9.404E-2	9.797E-1	1.132E+0
-9.566E-2	1.002E+0	1.158E+0
-9.404E-2	9.635E-1	1.191E+0
-9.242E-2	9.051E-1	1.158E+0
-9.404E-2	9.603E-1	1.139E+0
-9.404E-2	9.149E-1	1.161E+0
-9.242E-2	9.149E-1	1.155E+0
-9.242E-2	9.700E-1	1.168E+0
-9.404E-2	9.051E-1	1.132E+0
-9.728E-2	9.278E-1	1.132E+0
-9.404E-2	9.765E-1	1.161E+0
-9.404E-2	9.700E-1	1.191E+0
-9.404E-2	9.862E-1	1.171E+0
-9.566E-2	9.895E-1	1.178E+0
-9.728E-2	9.570E-1	1.061E+0
-9.242E-2	9.635E-1	1.113E+0
-9.242E-2	1.012E+0	1.181E+0
-9.566E-2	9.505E-1	1.135E+0
-9.728E-2	9.570E-1	1.165E+0
-9.242E-2	9.408E-1	1.142E+0
-9.404E-2	9.473E-1	1.204E+0
-9.566E-2	9.538E-1	1.129E+0
-9.728E-2	9.700E-1	1.132E+0
-9.079E-2	9.538E-1	1.161E+0
-9.404E-2	9.927E-1	1.158E+0
-9.404E-2	1.012E+0	1.155E+0
-9.242E-2	9.278E-1	1.191E+0
-9.242E-2	9.668E-1	1.204E+0
-9.566E-2	9.570E-1	1.135E+0
-9.566E-2	9.635E-1	1.113E+0
-9.404E-2	9.214E-1	1.174E+0
-9.404E-2	9.408E-1	1.197E+0
-9.242E-2	9.733E-1	1.158E+0
-9.404E-2	9.700E-1	1.126E+0
-9.566E-2	9.441E-1	1.135E+0
-9.242E-2	9.376E-1	1.233E+0
-9.566E-2	9.862E-1	1.187E+0
-9.890E-2	9.830E-1	1.178E+0
-9.404E-2	9.538E-1	1.119E+0
-9.404E-2	9.765E-1	1.165E+0
-9.566E-2	9.441E-1	1.178E+0
-9.566E-2	9.797E-1	1.174E+0
-9.404E-2	9.603E-1	1.155E+0
-9.079E-2	1.028E+0	1.168E+0
-9.404E-2	9.473E-1	1.142E+0
-9.566E-2	9.538E-1	1.145E+0
-9.566E-2	9.603E-1	1.155E+0
-9.404E-2	9.830E-1	1.067E+0
-9.404E-2	9.278E-1	1.148E+0
-9.242E-2	9.830E-1	1.168E+0
-9.728E-2	9.473E-1	1.071E+0
-9.242E-2	9.376E-1	1.197E+0
-9.404E-2	9.668E-1	1.142E+0
-9.404E-2	9.246E-1	1.110E+0
-9.404E-2	9.538E-1	1.071E+0
-9.404E-2	1.009E+0	1.174E+0
-9.242E-2	9.505E-1	1.155E+0
-9.728E-2	9.668E-1	1.171E+0
-9.566E-2	9.505E-1	1.158E+0
-9.079E-2	9.408E-1	1.197E+0
-9.242E-2	1.022E+0	1.110E+0
-9.566E-2	9.441E-1	1.158E+0
-9.404E-2	9.797E-1	1.194E+0
-9.404E-2	9.700E-1	1.191E+0
-9.566E-2	9.570E-1	1.116E+0
-9.404E-2	9.668E-1	1.129E+0
-9.728E-2	9.635E-1	1.148E+0
-9.242E-2	9.570E-1	1.181E+0
-9.079E-2	9.733E-1	1.204E+0
-9.566E-2	9.408E-1	1.119E+0
-9.404E-2	9.473E-1	1.148E+0
-9.404E-2	9.051E-1	1.126E+0
-9.404E-2	9.376E-1	1.197E+0
-9.566E-2	9.960E-1	1.184E+0
-9.404E-2	9.960E-1	1.168E+0
-9.404E-2	9.505E-1	1.152E+0
-9.404E-2	9.278E-1	1.174E+0
-9.404E-2	9.668E-1	1.165E+0
-9.404E-2	1.048E+0	1.168E+0
-9.566E-2	9.700E-1	1.145E+0
-9.242E-2	9.538E-1	1.103E+0
-9.566E-2	9.668E-1	1.210E+0
-9.566E-2	9.830E-1	1.132E+0
-9.079E-2	9.505E-1	1.148E+0
-9.566E-2	9.603E-1	1.126E+0
-9.404E-2	9.797E-1	1.187E+0
-9.404E-2	9.635E-1	1.161E+0
-9.404E-2	9.765E-1	1.197E+0
-9.566E-2	9.635E-1	1.178E+0
-9.404E-2	9.441E-1	1.171E+0
-9.566E-2	9.441E-1	1.171E+0
-9.566E-2	9.084E-1	1.187E+0
-9.566E-2	9.668E-1	1.210E+0
-9.404E-2	1.019E+0	1.207E+0
-9.404E-2	9.311E-1	1.122E+0
-9.566E-2	9.441E-1	1.178E+0
-9.242E-2	1.009E+0	1.171E+0
-9.404E-2	9.830E-1	1.174E+0
-9.404E-2	9.668E-1	1.145E+0
-9.404E-2	9.797E-1	1.165E+0
-9.404E-2	9.862E-1	1.100E+0
-9.404E-2	9.441E-1	1.161E+0
-9.242E-2	9.181E-1	1.139E+0
-8.917E-2	9.830E-1	1.122E+0
-9.242E-2	9.473E-1	1.142E+0
-9.566E-2	9.895E-1	1.194E+0
-9.566E-2	9.700E-1	1.158E+0
-9.404E-2	9.246E-1	1.145E+0
-9.242E-2	9.441E-1	1.168E+0
-9.404E-2	9.343E-1	1.233E+0
-9.242E-2	9.700E-1	1.110E+0
-9.404E-2	9.895E-1	1.200E+0
-9.079E-2	9.570E-1	1.161E+0
-9.242E-2	9.700E-1	1.178E+0
-9.566E-2	9.700E-1	1.074E+0
-9.079E-2	9.635E-1	1.155E+0
-9.728E-2	1.019E+0	1.165E+0
-9.566E-2	9.343E-1	1.148E+0
-9.404E-2	9.603E-1	1.097E+0
-8.917E-2	9.765E-1	1.116E+0
-9.566E-2	1.006E+0	1.171E+0
-9.404E-2	9.700E-1	1.135E+0
-9.404E-2	9.311E-1	1.148E+0
-9.404E-2	9.214E-1	1.106E+0
-9.404E-2	9.830E-1	1.184E+0
-9.242E-2	1.035E+0	1.116E+0
-9.566E-2	9.473E-1	1.200E+0
-9.242E-2	9.441E-1	1.142E+0
-9.404E-2	9.668E-1	1.155E+0
-9.566E-2	9.246E-1	1.135E+0
-9.566E-2	9.960E-1	1.142E+0
-9.242E-2	9.797E-1	1.174E+0
-9.404E-2	9.538E-1	1.178E+0
-9.404E-2	1.015E+0	1.155E+0
-9.404E-2	9.570E-1	1.071E+0
-9.079E-2	9.960E-1	1.145E+0
-9.242E-2	1.002E+0	1.116E+0
-9.404E-2	9.927E-1	1.161E+0
-9.728E-2	9.603E-1	1.158E+0
-9.242E-2	9.960E-1	1.158E+0
-9.566E-2	9.343E-1	1.168E+0
-9.404E-2	9.862E-1	1.152E+0
-9.566E-2	1.041E+0	1.116E+0
-9.242E-2	9.505E-1	1.197E+0
-9.404E-2	1.009E+0	1.113E+0
-9.566E-2	1.002E+0	1.135E+0
-9.566E-2	9.733E-1	1.171E+0
-9.566E-2	9.603E-1	1.217E+0
-9.404E-2	9.733E-1	1.187E+0
-9.728E-2	9.538E-1	1.181E+0
-9.728E-2	9.635E-1	1.207E+0
-8.917E-2	9.505E-1	1.155E+0
-9.404E-2	9.278E-1	1.171E+0
-9.404E-2	9.473E-1	1.168E+0
-9.404E-2	9.570E-1	1.158E+0
-9.566E-2	9.733E-1	1.184E+0
-9.404E-2	9.603E-1	1.184E+0
-9.566E-2	9.862E-1	1.139E+0
-9.404E-2	9.473E-1	1.174E+0
-9.404E-2	9.246E-1	1.097E+0
-9.404E-2	9.570E-1	1.165E+0
-9.728E-2	9.376E-1	1.100E+0
-9.566E-2	9.505E-1	1.110E+0
-9.566E-2	9.116E-1	1.103E+0
-9.566E-2	1.006E+0	1.113E+0
-9.890E-2	9.895E-1	1.155E+0
-9.404E-2	1.022E+0	1.155E+0
-9.242E-2	9.473E-1	1.148E+0
-9.242E-2	9.343E-1	1.113E+0
-9.566E-2	9.538E-1	1.187E+0
-9.728E-2	1.006E+0	1.122E+0
-9.566E-2	9.441E-1	1.100E+0
-9.404E-2	9.408E-1	1.142E+0
-9.242E-2	9.538E-1	1.126E+0
-9.728E-2	9.830E-1	1.178E+0
-9.404E-2	9.668E-1	1.165E+0
-9.242E-2	9.830E-1	1.197E+0
-9.566E-2	9.278E-1	1.155E+0
-9.566E-2	9.214E-1	1.071E+0
-9.404E-2	9.278E-1	1.132E+0
-9.404E-2	9.149E-1	1.178E+0
-9.566E-2	9.635E-1	1.148E+0
-9.242E-2	9.635E-1	1.165E+0
-9.242E-2	9.570E-1	1.129E+0
-9.242E-2	9.992E-1	1.217E+0
-9.566E-2	9.473E-1	1.168E+0
-9.566E-2	9.668E-1	1.116E+0
-9.404E-2	9.181E-1	1.113E+0
-9.566E-2	9.960E-1	1.158E+0
-9.566E-2	9.376E-1	1.191E+0
-9.728E-2	1.009E+0	1.155E+0
-9.404E-2	9.376E-1	1.097E+0
-9.566E-2	9.700E-1	1.097E+0
-9.566E-2	9.765E-1	1.148E+0
-9.728E-2	9.733E-1	1.152E+0
-9.404E-2	9.797E-1	1.161E+0
-9.404E-2	9.668E-1	1.148E+0
-9.728E-2	9.635E-1	1.132E+0
-9.566E-2	9.960E-1	1.139E+0
-9.404E-2	9.149E-1	1.174E+0
-9.404E-2	9.181E-1	1.155E+0
-9.728E-2	9.473E-1	1.129E+0
-9.404E-2	9.505E-1	1.152E+0
-9.242E-2	9.538E-1	1.148E+0
-9.242E-2	9.733E-1	1.145E+0
-9.728E-2	9.246E-1	1.122E+0
-9.728E-2	9.830E-1	1.074E+0
-9.566E-2	8.986E-1	1.135E+0
-9.242E-2	9.635E-1	1.148E+0
-9.890E-2	9.408E-1	1.155E+0
-9.404E-2	9.603E-1	1.168E+0
-9.404E-2	1.022E+0	1.165E+0
-9.404E-2	1.015E+0	1.148E+0
-9.728E-2	9.797E-1	1.139E+0
-9.242E-2	9.992E-1	1.132E+0
-9.404E-2	1.012E+0	1.158E+0
-9.566E-2	9.376E-1	1.158E+0
-9.404E-2	1.012E+0	1.171E+0
-9.566E-2	9.343E-1	1.187E+0
-9.404E-2	9.668E-1	1.148E+0
-9.404E-2	9.441E-1	1.139E+0
-9.404E-2	9.862E-1	1.135E+0
-9.890E-2	9.408E-1	1.006E+0
-9.079E-2	9.603E-1	1.122E+0
-9.404E-2	9.603E-1	1.213E+0
-9.728E-2	9.733E-1	1.074E+0
-9.404E-2	9.149E-1	1.165E+0
-9.242E-2	9.505E-1	1.110E+0
-9.404E-2	9.408E-1	1.158E+0
-9.566E-2	9.278E-1	1.142E+0
-9.404E-2	9.700E-1	1.122E+0
-9.566E-2	9.278E-1	1.165E+0
-9.566E-2	9.570E-1	1.119E+0
-9.404E-2	9.538E-1	1.233E+0
-9.566E-2	9.214E-1	1.171E+0
-9.404E-2	9.311E-1	1.207E+0
-9.566E-2	9.214E-1	1.129E+0
-9.566E-2	9.311E-1	1.165E+0
-9.566E-2	9.668E-1	1.142E+0
-9.242E-2	9.668E-1	1.139E+0
-9.566E-2	9.733E-1	1.194E+0
-9.566E-2	9.603E-1	1.135E+0
-9.566E-2	1.006E+0	1.106E+0
-9.242E-2	9.441E-1	1.155E+0
-9.566E-2	9.343E-1	1.200E+0
-9.566E-2	9.441E-1	1.161E+0
-9.566E-2	9.603E-1	1.129E+0
-9.079E-2	8.986E-1	1.129E+0
-9.242E-2	9.441E-1	1.174E+0
-9.728E-2	9.862E-1	1.158E+0
-9.566E-2	9.084E-1	1.155E+0
-9.566E-2	9.668E-1	1.155E+0
-9.079E-2	9.473E-1	1.161E+0
-9.890E-2	9.635E-1	1.064E+0
-9.404E-2	9.570E-1	1.139E+0
-9.404E-2	9.214E-1	1.148E+0
-9.728E-2	9.473E-1	1.171E+0
-9.890E-2	9.992E-1	1.116E+0
-9.242E-2	8.889E-1	1.122E+0
-9.404E-2	9.311E-1	1.080E+0
-9.566E-2	1.019E+0	1.103E+0
-9.242E-2	9.765E-1	1.161E+0
-9.566E-2	9.311E-1	1.093E+0
-9.242E-2	9.246E-1	1.119E+0
-9.242E-2	9.700E-1	1.171E+0
-9.566E-2	9.603E-1	1.058E+0
-9.404E-2	9.538E-1	1.165E+0
-9.404E-2	9.668E-1	1.171E+0
-9.404E-2	9.603E-1	1.174E+0
-9.566E-2	9.862E-1	1.122E+0
-9.728E-2	9.960E-1	1.142E+0
-9.242E-2	9.538E-1	1.155E+0
-9.079E-2	9.700E-1	1.152E+0
-9.566E-2	9.830E-1	1.139E+0
-9.404E-2	1.006E+0	1.148E+0
-9.079E-2	9.376E-1	1.200E+0
-9.728E-2	9.505E-1	1.116E+0
-9.566E-2	9.797E-1	1.145E+0
-9.404E-2	9.311E-1	1.139E+0
-9.404E-2	9.538E-1	1.213E+0
-9.242E-2	9.343E-1	1.155E+0
-9.728E-2	9.311E-1	1.171E+0
-9.566E-2	9.376E-1	1.152E+0
-9.242E-2	1.022E+0	1.161E+0
-9.566E-2	9.084E-1	1.161E+0
-9.566E-2	9.797E-1	1.152E+0
-9.404E-2	9.862E-1	1.184E+0
-9.242E-2	9.895E-1	1.155E+0
-9.404E-2	9.570E-1	1.071E+0
-9.890E-2	1.019E+0	1.152E+0
-9.728E-2	9.408E-1	1.106E+0
-9.242E-2	9.181E-1	1.165E+0
-9.404E-2	9.505E-1	1.132E+0
-9.566E-2	9.473E-1	1.087E+0
-9.566E-2	9.505E-1	1.116E+0
-9.079E-2	9.181E-1	1.174E+0
-9.242E-2	9.733E-1	1.106E+0
-9.404E-2	9.668E-1	1.126E+0
-9.242E-2	9.992E-1	1.161E+0
-9.079E-2	9.603E-1	1.087E+0
-9.242E-2	9.635E-1	1.129E+0
-9.566E-2	9.927E-1	1.116E+0
-9.404E-2	9.635E-1	1.191E+0
-9.404E-2	9.214E-1	1.171E+0
-9.404E-2	9.343E-1	1.100E+0
-9.404E-2	9.311E-1	1.187E+0
-9.566E-2	9.570E-1	1.122E+0
-9.404E-2	9.473E-1	1.126E+0
-9.242E-2	9.505E-1	1.178E+0
-9.404E-2	9.960E-1	1.187E+0
-9.404E-2	9.960E-1	1.129E+0
-9.404E-2	9.473E-1	1.148E+0
-9.566E-2	9.376E-1	1.122E+0
-9.566E-2	9.765E-1	1.158E+0
-9.404E-2	9.376E-1	1.129E+0
-9.404E-2	9.278E-1	1.139E+0
-9.404E-2	9.765E-1	1.135E+0
-1.005E-1	9.570E-1	1.187E+0
-9.728E-2	9.343E-1	1.135E+0
-9.079E-2	9.668E-1	1.178E+0
-9.566E-2	9.408E-1	1.100E+0
-9.404E-2	9.376E-1	1.158E+0
-9.566E-2	9.278E-1	1.191E+0
-9.242E-2	9.505E-1	1.168E+0
-9.404E-2	9.570E-1	1.132E+0
-9.404E-2	9.441E-1	1.145E+0
-9.242E-2	9.960E-1	1.113E+0
-9.566E-2	9.473E-1	1.165E+0
-9.242E-2	9.214E-1	1.148E+0
-9.728E-2	9.343E-1	1.142E+0
-9.404E-2	9.473E-1	1.139E+0
-9.404E-2	1.006E+0	1.093E+0
-9.566E-2	9.603E-1	1.132E+0
-9.728E-2	9.635E-1	1.174E+0
-9.404E-2	9.960E-1	1.155E+0
-9.242E-2	9.830E-1	1.174E+0
-9.566E-2	9.538E-1	1.191E+0
-9.566E-2	1.025E+0	1.178E+0
-9.566E-2	9.214E-1	1.145E+0
-9.242E-2	9.765E-1	1.197E+0
-9.404E-2	9.830E-1	1.145E+0
-9.728E-2	9.668E-1	1.129E+0
-9.566E-2	9.343E-1	1.161E+0
-9.242E-2	9.700E-1	1.126E+0
-9.404E-2	1.006E+0	1.142E+0
-9.404E-2	1.015E+0	1.161E+0
-9.890E-2	9.668E-1	1.132E+0
-9.242E-2	1.002E+0	1.187E+0
-9.728E-2	9.700E-1	1.268E+0
-9.890E-2	9.570E-1	1.126E+0
-9.728E-2	9.603E-1	1.165E+0
-9.404E-2	9.505E-1	1.187E+0
-9.404E-2	9.895E-1	1.142E+0
-9.404E-2	9.181E-1	1.139E+0
-9.404E-2	9.733E-1	1.168E+0
-9.242E-2	9.538E-1	1.181E+0
-9.242E-2	9.441E-1	1.148E+0
-9.728E-2	9.635E-1	1.181E+0
-9.728E-2	1.019E+0	1.113E+0
-9.079E-2	9.278E-1	1.181E+0
-9.404E-2	9.311E-1	1.187E+0
-9.728E-2	9.311E-1	1.122E+0
-9.566E-2	9.538E-1	1.110E+0
-9.242E-2	1.002E+0	1.145E+0
-9.242E-2	9.927E-1	1.100E+0
-9.728E-2	9.603E-1	1.200E+0
-9.566E-2	9.668E-1	1.116E+0
-9.242E-2	9.408E-1	1.217E+0
-9.404E-2	9.603E-1	1.184E+0
-9.566E-2	9.700E-1	1.200E+0
-9.404E-2	9.797E-1	1.210E+0
-9.242E-2	9.214E-1	1.165E+0
-9.242E-2	9.733E-1	1.148E+0
-9.728E-2	9.019E-1	1.142E+0
-9.728E-2	1.022E+0	1.093E+0
-9.242E-2	9.311E-1	1.181E+0
-9.242E-2	9.441E-1	1.187E+0
-9.566E-2	9.376E-1	1.155E+0
-9.566E-2	9.441E-1	1.119E+0
-9.404E-2	1.019E+0	1.106E+0
-9.404E-2	9.505E-1	1.135E+0
-9.728E-2	9.700E-1	1.155E+0
-9.242E-2	9.765E-1	1.087E+0
-9.404E-2	9.505E-1	1.132E+0
-9.566E-2	9.797E-1	1.181E+0
-9.728E-2	9.214E-1	1.181E+0
-9.566E-2	9.830E-1	1.129E+0
-9.242E-2	9.376E-1	1.148E+0
-9.242E-2	9.311E-1	1.191E+0
-9.566E-2	9.441E-1	1.152E+0
-9.566E-2	9.700E-1	1.139E+0
-9.404E-2	9.473E-1	1.097E+0
-9.404E-2	9.278E-1	1.197E+0
-9.728E-2	9.570E-1	1.119E+0
-9.566E-2	9.700E-1	1.168E+0
-9.242E-2	9.278E-1	1.113E+0
-9.404E-2	9.635E-1	1.126E+0
-9.404E-2	9.538E-1	1.116E+0
-9.242E-2	9.603E-1	1.126E+0
-9.404E-2	9.505E-1	1.126E+0
-9.242E-2	9.862E-1	1.165E+0
-9.404E-2	9.895E-1	1.100E+0
-9.404E-2	9.668E-1	1.106E+0
-9.242E-2	9.538E-1	1.155E+0
-9.242E-2	9.473E-1	1.184E+0
-9.728E-2	9.700E-1	1.145E+0
-9.566E-2	9.700E-1	1.165E+0
-8.917E-2	9.311E-1	1.126E+0
-9.566E-2	9.051E-1	1.126E+0
-9.566E-2	9.733E-1	1.106E+0
-9.566E-2	9.635E-1	1.168E+0
-9.404E-2	9.570E-1	1.097E+0
-9.404E-2	9.376E-1	1.165E+0
-9.728E-2	9.570E-1	1.181E+0
-9.566E-2	9.830E-1	1.103E+0
-9.079E-2	9.473E-1	1.142E+0
-9.566E-2	1.064E+0	1.181E+0
-9.404E-2	9.473E-1	1.122E+0
-9.242E-2	9.895E-1	1.145E+0
-9.242E-2	9.538E-1	1.126E+0
-9.566E-2	9.668E-1	1.116E+0
-9.890E-2	9.635E-1	1.155E+0
-9.566E-2	9.733E-1	1.155E+0
-9.404E-2	9.116E-1	1.122E+0
-9.404E-2	9.700E-1	1.217E+0
-9.566E-2	9.635E-1	1.158E+0
-9.242E-2	9.084E-1	1.132E+0
-9.079E-2	9.343E-1	1.126E+0
-9.242E-2	1.054E+0	1.103E+0
-9.728E-2	1.028E+0	1.126E+0
-9.566E-2	8.922E-1	1.181E+0
-9.242E-2	9.960E-1	1.152E+0
-9.242E-2	9.797E-1	1.158E+0
-9.728E-2	9.570E-1	1.132E+0
-9.566E-2	9.603E-1	1.155E+0
-9.242E-2	9.441E-1	1.194E+0
-9.404E-2	9.668E-1	1.122E+0
-9.890E-2	9.733E-1	1.148E+0
-9.404E-2	9.343E-1	1.119E+0
-9.404E-2	9.603E-1	1.161E+0
-9.566E-2	9.538E-1	1.174E+0
-9.404E-2	9.895E-1	1.148E+0
-9.566E-2	9.376E-1	1.122E+0
-9.404E-2	9.733E-1	1.139E+0
-9.566E-2	9.668E-1	1.113E+0
-9.242E-2	1.041E+0	1.155E+0
-9.404E-2	9.635E-1	1.084E+0
-9.404E-2	9.376E-1	1.139E+0
-9.728E-2	9.051E-1	1.145E+0
-9.242E-2	9.214E-1	1.110E+0
-9.404E-2	9.765E-1	1.113E+0
-9.404E-2	9.668E-1	1.113E+0
-9.404E-2	9.538E-1	1.139E+0
-9.404E-2	9.895E-1	1.093E+0
-9.242E-2	9.278E-1	1.161E+0
-9.728E-2	9.765E-1	1.204E+0
-9.404E-2	9.668E-1	1.152E+0
-9.566E-2	9.538E-1	1.145E+0
-9.242E-2	9.278E-1	1.171E+0
-9.079E-2	9.635E-1	1.171E+0
-9.404E-2	1.006E+0	1.161E+0
-9.566E-2	9.311E-1	1.119E+0
-9.404E-2	9.473E-1	1.148E+0
-9.242E-2	1.015E+0	1.171E+0
-9.404E-2	9.668E-1	1.139E+0
-9.242E-2	9.668E-1	1.158E+0
-9.566E-2	9.927E-1	1.148E+0
-9.079E-2	9.830E-1	1.178E+0
-9.404E-2	9.635E-1	1.152E+0
-9.404E-2	9.278E-1	1.178E+0
-9.566E-2	9.246E-1	1.168E+0
-9.079E-2	9.895E-1	1.165E+0
-9.404E-2	9.505E-1	1.106E+0
-9.404E-2	9.376E-1	1.093E+0
-9.404E-2	9.278E-1	1.106E+0
-9.079E-2	9.019E-1	1.191E+0
-9.404E-2	1.032E+0	1.158E+0
-9.404E-2	9.473E-1	1.103E+0
-9.079E-2	9.246E-1	1.165E+0
-9.404E-2	9.408E-1	1.097E+0
-9.242E-2	9.181E-1	1.103E+0
-9.728E-2	1.012E+0	1.113E+0
-9.566E-2	9.797E-1	1.135E+0
-8.917E-2	9.862E-1	1.171E+0
-9.242E-2	1.006E+0	1.181E+0
-9.404E-2	9.830E-1	1.174E+0
-9.404E-2	9.311E-1	1.155E+0
-9.404E-2	9.570E-1	1.084E+0
-9.404E-2	9.538E-1	1.110E+0
-9.242E-2	9.408E-1	1.106E+0
-9.404E-2	1.015E+0	1.168E+0
-9.242E-2	9.927E-1	1.145E+0
-9.404E-2	9.927E-1	1.158E+0
-9.890E-2	9.376E-1	1.129E+0
-9.566E-2	9.343E-1	1.103E+0
-9.079E-2	9.019E-1	1.139E+0
-9.728E-2	9.733E-1	1.194E+0
-9.566E-2	9.927E-1	1.129E+0
-9.566E-2	9.960E-1	1.126E+0
-9.404E-2	9.635E-1	1.184E+0
-9.079E-2	1.012E+0	1.100E+0
-9.404E-2	9.246E-1	1.168E+0
-9.242E-2	9.603E-1	1.161E+0
-9.242E-2	9.246E-1	1.087E+0
-9.728E-2	1.002E+0	1.145E+0
-9.404E-2	9.700E-1	1.178E+0
-9.404E-2	9.278E-1	1.168E+0
-9.079E-2	9.603E-1	1.132E+0
-9.404E-2	9.797E-1	1.093E+0
-9.566E-2	9.992E-1	1.178E+0
-9.728E-2	9.603E-1	1.187E+0
-9.242E-2	9.278E-1	1.129E+0
-9.242E-2	1.022E+0	1.165E+0
-9.728E-2	9.635E-1	1.155E+0
-9.242E-2	9.311E-1	1.097E+0
-9.404E-2	9.927E-1	1.129E+0
-9.242E-2	9.830E-1	1.139E+0
-9.728E-2	9.408E-1	1.197E+0
-9.404E-2	9.668E-1	1.135E+0
-9.242E-2	9.019E-1	1.152E+0
-9.404E-2	9.830E-1	1.210E+0
-9.728E-2	9.214E-1	1.116E+0
-9.404E-2	9.214E-1	1.119E+0
-8.917E-2	9.343E-1	1.090E+0
-9.079E-2	9.441E-1	1.135E+0
-9.404E-2	9.668E-1	1.207E+0
-9.404E-2	9.765E-1	1.145E+0
-9.242E-2	9.895E-1	1.204E+0
-9.404E-2	9.635E-1	1.213E+0
-9.728E-2	9.473E-1	1.174E+0
-9.079E-2	9.343E-1	1.110E+0
-9.242E-2	8.986E-1	1.181E+0
-9.566E-2	8.889E-1	1.178E+0
-9.728E-2	9.765E-1	1.194E+0
-9.728E-2	9.927E-1	1.223E+0
-9.242E-2	9.441E-1	1.158E+0
-9.404E-2	9.927E-1	1.210E+0
-9.404E-2	9.797E-1	1.148E+0
-9.242E-2	9.570E-1	1.168E+0
-9.242E-2	9.797E-1	1.119E+0
-9.566E-2	9.700E-1	1.145E+0
-9.404E-2	9.895E-1	1.084E+0
-9.242E-2	9.311E-1	1.126E+0
-9.242E-2	9.473E-1	1.090E+0
-9.079E-2	9.505E-1	1.220E+0
-9.404E-2	9.668E-1	1.122E+0
-8.917E-2	9.441E-1	1.126E+0
-8.917E-2	9.635E-1	1.142E+0
-9.404E-2	8.597E-1	1.171E+0
-9.728E-2	9.668E-1	1.103E+0
-9.079E-2	9.895E-1	1.145E+0
-9.404E-2	9.181E-1	1.165E+0
-9.242E-2	1.006E+0	1.135E+0
-9.404E-2	9.765E-1	1.168E+0
-9.404E-2	9.603E-1	1.217E+0
-9.079E-2	9.538E-1	1.152E+0
-9.242E-2	9.992E-1	1.191E+0
-9.404E-2	9.895E-1	1.155E+0
-9.404E-2	9.570E-1	1.152E+0
-9.242E-2	9.278E-1	1.178E+0
-9.404E-2	9.700E-1	1.093E+0
-9.566E-2	9.635E-1	1.204E+0
-9.242E-2	9.733E-1	1.168E+0
-9.079E-2	9.376E-1	1.152E+0
-9.242E-2	9.635E-1	1.148E+0
-9.404E-2	1.002E+0	1.155E+0
-9.242E-2	9.765E-1	1.129E+0
-9.079E-2	9.181E-1	1.152E+0
-9.242E-2	9.376E-1	1.178E+0
-9.566E-2	1.019E+0	1.126E+0
-9.404E-2	9.343E-1	1.113E+0
-9.566E-2	9.830E-1	1.168E+0
-9.079E-2	9.441E-1	1.148E+0
-9.404E-2	1.012E+0	1.191E+0
-9.404E-2	9.441E-1	1.132E+0
-9.242E-2	9.343E-1	1.148E+0
-9.242E-2	9.343E-1	1.181E+0
-9.404E-2	9.473E-1	1.207E+0
-9.242E-2	1.012E+0	1.113E+0
-9.079E-2	9.733E-1	1.148E+0
-9.242E-2	9.408E-1	1.122E+0
-9.566E-2	9.473E-1	1.168E+0
-9.079E-2	9.116E-1	1.093E+0
-8.917E-2	9.895E-1	1.139E+0
-8.917E-2	9.700E-1	1.226E+0
-9.404E-2	9.635E-1	1.132E+0
-9.242E-2	9.830E-1	1.165E+0
-9.242E-2	9.505E-1	1.197E+0
-9.079E-2	9.376E-1	1.093E+0
-9.728E-2	8.922E-1	1.139E+0
-9.242E-2	9.376E-1	1.155E+0
-9.242E-2	9.765E-1	1.158E+0
-9.404E-2	9.927E-1	1.139E+0
-9.242E-2	9.181E-1	1.148E+0
-9.404E-2	9.603E-1	1.119E+0
-9.242E-2	9.473E-1	1.142E+0
-9.566E-2	9.246E-1	1.100E+0
-9.242E-2	9.051E-1	1.168E+0
-9.079E-2	9.505E-1	1.158E+0
-8.917E-2	9.895E-1	1.080E+0
-9.242E-2	9.603E-1	1.184E+0
-9.404E-2	9.505E-1	1.132E+0
-9.242E-2	9.408E-1	1.174E+0
-9.079E-2	9.246E-1	1.187E+0
-9.242E-2	9.830E-1	1.142E+0
-9.404E-2	9.765E-1	1.165E+0
-9.566E-2	9.278E-1	1.122E+0
-9.079E-2	9.214E-1	1.090E+0
-9.242E-2	9.441E-1	1.145E+0
-9.404E-2	9.343E-1	1.165E+0
-9.242E-2	9.181E-1	1.178E+0
-9.242E-2	9.441E-1	1.152E+0
-9.242E-2	9.473E-1	1.161E+0
-9.566E-2	9.214E-1	1.148E+0
-9.566E-2	9.797E-1	1.184E+0
-9.079E-2	9.408E-1	1.207E+0
-9.242E-2	1.006E+0	1.113E+0
-9.242E-2	9.700E-1	1.145E+0
-9.242E-2	9.895E-1	1.184E+0
-9.404E-2	9.797E-1	1.158E+0
-9.404E-2	9.441E-1	1.223E+0
-9.242E-2	1.012E+0	1.080E+0
-9.404E-2	9.733E-1	1.113E+0
-9.079E-2	9.214E-1	1.194E+0
-9.404E-2	1.032E+0	1.087E+0
-9.566E-2	9.927E-1	1.148E+0
-9.404E-2	9.733E-1	1.139E+0
-9.242E-2	9.408E-1	1.110E+0
-9.242E-2	9.830E-1	1.174E+0
-9.404E-2	9.343E-1	1.152E+0
-9.242E-2	9.635E-1	1.135E+0
-9.242E-2	8.759E-1	1.129E+0
-9.079E-2	9.538E-1	1.100E+0
-9.242E-2	9.797E-1	1.171E+0
-8.917E-2	9.214E-1	1.119E+0
-8.917E-2	9.700E-1	1.116E+0
-9.242E-2	9.570E-1	1.197E+0
-9.728E-2	9.862E-1	1.148E+0
-9.079E-2	9.214E-1	1.178E+0
-9.079E-2	9.116E-1	1.142E+0
-9.079E-2	9.343E-1	1.142E+0
-9.566E-2	9.960E-1	1.139E+0
-9.728E-2	9.408E-1	1.181E+0
-9.079E-2	9.960E-1	1.097E+0
-9.566E-2	9.668E-1	1.142E+0
-9.728E-2	9.311E-1	1.106E+0
-9.242E-2	9.603E-1	1.106E+0
-9.242E-2	9.960E-1	1.129E+0
-9.404E-2	9.830E-1	1.129E+0
-9.728E-2	9.570E-1	1.129E+0
-9.404E-2	1.019E+0	1.194E+0
-9.242E-2	9.473E-1	1.148E+0
-9.242E-2	9.830E-1	1.080E+0
-9.404E-2	9.765E-1	1.178E+0
-9.404E-2	9.733E-1	1.116E+0
-9.079E-2	1.006E+0	1.181E+0
-8.917E-2	9.570E-1	1.145E+0
-9.404E-2	9.343E-1	1.135E+0
-9.242E-2	9.797E-1	1.239E+0
-9.079E-2	9.538E-1	1.129E+0
-9.242E-2	9.019E-1	1.116E+0
-9.404E-2	9.668E-1	1.161E+0
-9.079E-2	9.278E-1	1.158E+0
-9.079E-2	9.505E-1	1.187E+0
-9.242E-2	9.765E-1	1.135E+0
-9.404E-2	9.570E-1	1.174E+0
-9.242E-2	9.830E-1	1.145E+0
-9.079E-2	9.278E-1	1.106E+0
-9.404E-2	9.960E-1	1.148E+0
-9.404E-2	9.441E-1	1.093E+0
-9.242E-2	9.505E-1	1.148E+0
-9.242E-2	9.700E-1	1.132E+0
-9.728E-2	9.960E-1	1.168E+0
-9.566E-2	9.797E-1	1.113E+0
-9.404E-2	1.002E+0	1.155E+0
-9.079E-2	9.830E-1	1.142E+0
-9.242E-2	9.733E-1	1.145E+0
-9.404E-2	9.830E-1	1.119E+0
-9.404E-2	9.441E-1	1.152E+0
-9.079E-2	9.473E-1	1.155E+0
-9.079E-2	9.408E-1	1.165E+0
-9.566E-2	9.311E-1	1.100E+0
-9.404E-2	9.505E-1	1.152E+0
-9.079E-2	9.733E-1	1.161E+0
-9.242E-2	9.862E-1	1.204E+0
-9.404E-2	9.765E-1	1.168E+0
-9.404E-2	9.538E-1	1.197E+0
-9.242E-2	9.733E-1	1.168E+0
-9.728E-2	1.006E+0	1.142E+0
-9.566E-2	9.603E-1	1.165E+0
-9.242E-2	9.538E-1	1.145E+0
-9.079E-2	1.019E+0	1.152E+0
-9.242E-2	9.214E-1	1.152E+0
-9.728E-2	9.895E-1	1.106E+0
-9.242E-2	9.084E-1	1.213E+0
-9.079E-2	9.441E-1	1.178E+0
-9.566E-2	9.668E-1	1.152E+0
-9.404E-2	9.019E-1	1.178E+0
-9.242E-2	9.570E-1	1.077E+0
-9.242E-2	9.830E-1	1.181E+0
-9.079E-2	9.538E-1	1.132E+0
-9.242E-2	9.927E-1	1.152E+0
-9.566E-2	9.895E-1	1.132E+0
-9.242E-2	9.635E-1	1.139E+0
-9.566E-2	9.505E-1	1.097E+0
-9.728E-2	9.505E-1	1.152E+0
-9.404E-2	9.862E-1	1.148E+0
-9.404E-2	9.376E-1	1.161E+0
-9.242E-2	9.992E-1	1.142E+0
-9.566E-2	9.960E-1	1.113E+0
-9.404E-2	9.343E-1	1.129E+0
-9.242E-2	9.441E-1	1.165E+0
-9.566E-2	9.473E-1	1.119E+0
-9.404E-2	8.857E-1	1.174E+0
-9.079E-2	9.570E-1	1.129E+0
-8.917E-2	9.246E-1	1.110E+0
-9.242E-2	9.214E-1	1.142E+0
-9.566E-2	9.343E-1	1.158E+0
-9.404E-2	9.441E-1	1.191E+0
-9.242E-2	9.214E-1	1.116E+0
-9.242E-2	9.376E-1	1.139E+0
-9.404E-2	9.570E-1	1.158E+0
-9.242E-2	9.376E-1	1.194E+0
-9.079E-2	9.441E-1	1.191E+0
-9.404E-2	9.181E-1	1.210E+0
-9.242E-2	9.473E-1	1.181E+0
-9.242E-2	9.895E-1	1.181E+0
-9.079E-2	9.960E-1	1.110E+0
-9.079E-2	9.408E-1	1.110E+0
-9.404E-2	9.538E-1	1.148E+0
-9.242E-2	9.862E-1	1.165E+0
-9.404E-2	9.343E-1	1.122E+0
-9.242E-2	9.830E-1	1.161E+0
-9.566E-2	9.505E-1	1.145E+0
-9.404E-2	1.012E+0	1.139E+0
-8.755E-2	9.051E-1	1.155E+0
-9.242E-2	9.700E-1	1.058E+0
-9.404E-2	1.012E+0	1.174E+0
-9.404E-2	9.246E-1	1.093E+0
-9.079E-2	1.006E+0	1.181E+0
-9.404E-2	9.116E-1	1.174E+0
-9.728E-2	9.927E-1	1.187E+0
-9.079E-2	9.830E-1	1.165E+0
-9.242E-2	9.668E-1	1.074E+0
-9.242E-2	9.733E-1	1.168E+0
-9.404E-2	9.603E-1	1.139E+0
-9.404E-2	9.603E-1	1.126E+0
-9.079E-2	9.830E-1	1.181E+0
-9.079E-2	1.028E+0	1.116E+0
-9.242E-2	9.603E-1	1.135E+0
-9.566E-2	9.927E-1	1.200E+0
-9.079E-2	9.765E-1	1.152E+0
-9.404E-2	9.895E-1	1.106E+0
-9.404E-2	9.797E-1	1.187E+0
-9.242E-2	1.002E+0	1.084E+0
-9.242E-2	9.668E-1	1.132E+0
-9.242E-2	9.441E-1	1.207E+0
-9.728E-2	9.960E-1	1.122E+0
-9.242E-2	9.733E-1	1.181E+0
-9.242E-2	9.441E-1	1.220E+0
-9.242E-2	9.603E-1	1.132E+0
-9.079E-2	9.765E-1	1.184E+0
-9.566E-2	9.538E-1	1.204E+0
-8.917E-2	9.668E-1	1.220E+0
-9.242E-2	9.765E-1	1.116E+0
-9.242E-2	9.408E-1	1.184E+0
-9.079E-2	9.992E-1	1.071E+0
-8.917E-2	9.992E-1	1.161E+0
-9.242E-2	9.927E-1	1.145E+0
-9.242E-2	9.733E-1	1.119E+0
-9.404E-2	9.538E-1	1.210E+0
-8.917E-2	1.012E+0	1.158E+0
-9.404E-2	9.376E-1	1.210E+0
-9.079E-2	9.603E-1	1.126E+0
-9.404E-2	9.376E-1	1.178E+0
-9.079E-2	9.473E-1	1.217E+0
-9.404E-2	9.797E-1	1.116E+0
-9.242E-2	9.441E-1	1.171E+0
-9.242E-2	9.408E-1	1.142E+0
-9.079E-2	9.862E-1	1.148E+0
-9.079E-2	9.862E-1	1.194E+0
-9.404E-2	9.570E-1	1.197E+0
-9.404E-2	1.009E+0	1.148E+0
-9.242E-2	9.797E-1	1.171E+0
-9.242E-2	9.505E-1	1.158E+0
-8.917E-2	9.862E-1	1.139E+0
-9.242E-2	9.473E-1	1.174E+0
-8.917E-2	1.032E+0	1.122E+0
-9.728E-2	1.002E+0	1.155E+0
-9.404E-2	9.311E-1	1.100E+0
-9.079E-2	9.408E-1	1.249E+0
-9.079E-2	9.895E-1	1.148E+0
-9.242E-2	9.538E-1	1.158E+0
-9.079E-2	9.992E-1	1.194E+0
-9.404E-2	9.441E-1	1.171E+0
-9.404E-2	9.311E-1	1.262E+0
-9.242E-2	9.830E-1	1.113E+0
-9.566E-2	9.603E-1	1.194E+0
-9.079E-2	9.343E-1	1.135E+0
-9.242E-2	9.603E-1	1.168E+0
-9.242E-2	9.570E-1	1.184E+0
-9.404E-2	9.960E-1	1.171E+0
-9.404E-2	1.002E+0	1.142E+0
-8.917E-2	9.733E-1	1.139E+0
-9.079E-2	9.603E-1	1.187E+0
-9.242E-2	1.015E+0	1.158E+0
-9.242E-2	9.765E-1	1.155E+0
-9.079E-2	9.505E-1	1.174E+0
-9.404E-2	9.376E-1	1.200E+0
-9.079E-2	1.041E+0	1.116E+0
-9.079E-2	9.505E-1	1.158E+0
-9.242E-2	9.570E-1	1.145E+0
-9.404E-2	9.084E-1	1.184E+0
-9.404E-2	9.830E-1	1.119E+0
-9.404E-2	9.214E-1	1.122E+0
-9.079E-2	9.733E-1	1.077E+0
-9.079E-2	9.278E-1	1.191E+0
-9.404E-2	9.700E-1	1.145E+0
-9.079E-2	9.473E-1	1.200E+0
-8.917E-2	9.408E-1	1.116E+0
-9.079E-2	1.002E+0	1.093E+0
-9.404E-2	9.051E-1	1.158E+0
-9.404E-2	9.408E-1	1.145E+0
-9.242E-2	9.343E-1	1.178E+0
-9.242E-2	9.635E-1	1.129E+0
-9.404E-2	9.343E-1	1.097E+0
-9.242E-2	1.002E+0	1.090E+0
-8.917E-2	9.927E-1	1.135E+0
-9.404E-2	9.570E-1	1.132E+0
-9.242E-2	9.538E-1	1.181E+0
-9.404E-2	9.278E-1	1.197E+0
-9.079E-2	9.700E-1	1.122E+0
-9.242E-2	1.019E+0	1.139E+0
-9.566E-2	1.054E+0	1.064E+0
-9.079E-2	9.149E-1	1.061E+0
-9.242E-2	9.505E-1	1.181E+0
-9.242E-2	9.668E-1	1.161E+0
-9.242E-2	8.954E-1	1.132E+0
-9.242E-2	9.570E-1	1.158E+0
-9.242E-2	9.635E-1	1.187E+0
-9.079E-2	9.700E-1	1.110E+0
-9.566E-2	9.181E-1	1.116E+0
-9.242E-2	9.343E-1	1.119E+0
-9.079E-2	9.992E-1	1.126E+0
-9.242E-2	9.862E-1	1.174E+0
-9.566E-2	9.830E-1	1.148E+0
-9.242E-2	9.246E-1	1.191E+0
-9.404E-2	1.006E+0	1.113E+0
-9.079E-2	9.960E-1	1.161E+0
-9.404E-2	9.538E-1	1.110E+0
-9.079E-2	9.376E-1	1.148E+0
-8.917E-2	9.376E-1	1.165E+0
-9.079E-2	9.441E-1	1.171E+0
-9.404E-2	9.343E-1	1.155E+0
-9.079E-2	9.635E-1	1.165E+0
-8.917E-2	9.441E-1	1.158E+0
-9.404E-2	9.733E-1	1.129E+0
-9.404E-2	9.408E-1	1.142E+0
-8.917E-2	1.002E+0	1.139E+0
-9.404E-2	9.441E-1	1.158E+0
-9.404E-2	9.441E-1	1.142E+0
-9.242E-2	9.343E-1	1.194E+0
-8.917E-2	9.927E-1	1.148E+0
-9.242E-2	9.927E-1	1.171E+0
-9.404E-2	9.797E-1	1.126E+0
-9.566E-2	9.408E-1	1.152E+0
-9.242E-2	9.246E-1	1.152E+0
-9.242E-2	9.700E-1	1.113E+0
-9.566E-2	9.797E-1	1.168E+0
-9.242E-2	9.343E-1	1.113E+0
-9.566E-2	9.635E-1	1.174E+0
-9.079E-2	9.278E-1	1.161E+0
-9.079E-2	9.830E-1	1.116E+0
-9.566E-2	9.733E-1	1.122E+0
-9.242E-2	9.668E-1	1.145E+0
-9.079E-2	9.343E-1	1.148E+0
-9.242E-2	9.408E-1	1.119E+0
-9.566E-2	1.006E+0	1.139E+0
-9.079E-2	9.084E-1	1.116E+0
-8.917E-2	9.505E-1	1.220E+0
-9.242E-2	9.343E-1	1.152E+0
-9.728E-2	1.002E+0	1.148E+0
-9.404E-2	9.181E-1	1.148E+0
-8.755E-2	9.246E-1	1.178E+0
-9.242E-2	9.797E-1	1.233E+0
-9.242E-2	9.149E-1	1.129E+0
-9.242E-2	9.797E-1	1.168E+0
-8.917E-2	9.311E-1	1.110E+0
-9.079E-2	9.311E-1	1.178E+0
-9.566E-2	9.960E-1	1.132E+0
-9.404E-2	9.441E-1	1.097E+0
-8.917E-2	9.408E-1	1.119E+0
-9.242E-2	1.028E+0	1.181E+0
-9.404E-2	1.002E+0	1.142E+0
-9.242E-2	9.733E-1	1.174E+0
-9.079E-2	9.441E-1	1.135E+0
-8.917E-2	9.441E-1	1.155E+0
-9.242E-2	9.505E-1	1.122E+0
-9.242E-2	9.214E-1	1.158E+0
-8.917E-2	9.473E-1	1.103E+0
-9.242E-2	9.603E-1	1.171E+0
-9.079E-2	9.927E-1	1.139E+0
-9.242E-2	9.181E-1	1.161E+0
-8.917E-2	9.278E-1	1.152E+0
-9.242E-2	9.797E-1	1.200E+0
-9.566E-2	9.603E-1	1.116E+0
-8.917E-2	9.473E-1	1.139E+0
-9.242E-2	1.002E+0	1.178E+0
-9.404E-2	1.019E+0	1.155E+0
-9.242E-2	9.960E-1	1.145E+0
-9.404E-2	9.960E-1	1.181E+0
-9.079E-2	9.635E-1	1.178E+0
-9.242E-2	9.473E-1	1.181E+0
-9.404E-2	9.311E-1	1.142E+0
-9.404E-2	9.473E-1	1.135E+0
-9.079E-2	9.862E-1	1.152E+0
-9.079E-2	9.992E-1	1.061E+0
-9.404E-2	9.862E-1	1.158E+0
-9.242E-2	9.473E-1	1.132E+0
-8.917E-2	9.765E-1	1.178E+0
-9.079E-2	9.797E-1	1.132E+0
-9.404E-2	9.603E-1	1.122E+0
-9.242E-2	9.603E-1	1.113E+0
-8.917E-2	1.038E+0	1.194E+0
-9.079E-2	8.630E-1	1.142E+0
-9.566E-2	9.311E-1	1.071E+0
-9.404E-2	9.441E-1	1.158E+0
-9.404E-2	9.603E-1	1.171E+0
-9.079E-2	9.278E-1	1.110E+0
-9.404E-2	9.084E-1	1.197E+0
-9.079E-2	1.006E+0	1.181E+0
-9.079E-2	9.668E-1	1.113E+0
-9.242E-2	1.002E+0	1.174E+0
-9.566E-2	9.765E-1	1.139E+0
-9.079E-2	9.797E-1	1.165E+0
-8.917E-2	9.830E-1	1.184E+0
-9.728E-2	9.700E-1	1.158E+0
-9.079E-2	9.992E-1	1.077E+0
-9.566E-2	9.473E-1	1.174E+0
-9.242E-2	9.311E-1	1.113E+0
-9.404E-2	9.376E-1	1.174E+0
-9.404E-2	1.032E+0	1.097E+0
-9.242E-2	9.992E-1	1.210E+0
-9.079E-2	9.603E-1	1.158E+0
-9.404E-2	9.408E-1	1.171E+0
-9.242E-2	9.733E-1	1.171E+0
-9.079E-2	9.473E-1	1.184E+0
-9.242E-2	9.927E-1	1.122E+0
-9.404E-2	9.700E-1	1.181E+0
-9.404E-2	9.246E-1	1.152E+0
-9.079E-2	9.311E-1	1.148E+0
-9.242E-2	9.830E-1	1.139E+0
-9.242E-2	9.862E-1	1.148E+0
-9.566E-2	9.181E-1	1.135E+0
-9.079E-2	9.765E-1	1.174E+0
-9.079E-2	9.765E-1	1.132E+0
-9.242E-2	9.733E-1	1.191E+0
-9.404E-2	9.603E-1	1.113E+0
-9.404E-2	9.895E-1	1.161E+0
-8.917E-2	9.895E-1	1.126E+0
-8.917E-2	1.009E+0	1.132E+0
-9.566E-2	9.181E-1	1.116E+0
-8.917E-2	9.408E-1	1.152E+0
-8.755E-2	9.862E-1	1.178E+0
-9.242E-2	9.635E-1	1.181E+0
-9.404E-2	9.311E-1	1.145E+0
-9.242E-2	9.343E-1	1.187E+0
-8.917E-2	9.505E-1	1.155E+0
-9.242E-2	9.830E-1	1.148E+0
-9.404E-2	9.149E-1	1.155E+0
-9.242E-2	9.505E-1	1.168E+0
-9.079E-2	9.797E-1	1.080E+0
-8.917E-2	9.927E-1	1.148E+0
-9.242E-2	9.505E-1	1.165E+0
-8.917E-2	9.603E-1	1.152E+0
-9.242E-2	9.797E-1	1.148E+0
-9.242E-2	9.505E-1	1.077E+0
-9.079E-2	1.032E+0	1.174E+0
-9.079E-2	1.038E+0	1.178E+0
-8.917E-2	9.408E-1	1.155E+0
-9.242E-2	9.376E-1	1.045E+0
-9.566E-2	9.441E-1	1.139E+0
-9.242E-2	9.408E-1	1.119E+0
-8.917E-2	9.862E-1	1.129E+0
-9.079E-2	9.246E-1	1.100E+0
-9.242E-2	9.830E-1	1.187E+0
-9.242E-2	9.246E-1	1.126E+0
-8.917E-2	9.927E-1	1.126E+0
-9.079E-2	9.505E-1	1.168E+0
-9.242E-2	9.408E-1	1.103E+0
-9.242E-2	9.343E-1	1.158E+0
-9.079E-2	1.019E+0	1.129E+0
-9.404E-2	9.668E-1	1.152E+0
-9.404E-2	9.603E-1	1.148E+0
-8.755E-2	8.986E-1	1.145E+0
-9.079E-2	9.862E-1	1.168E+0
-9.242E-2	1.009E+0	1.148E+0
-9.566E-2	9.505E-1	1.181E+0
-9.404E-2	9.019E-1	1.191E+0
-9.079E-2	9.862E-1	1.110E+0
-9.404E-2	9.441E-1	1.135E+0
-9.404E-2	9.895E-1	1.171E+0
-9.079E-2	9.797E-1	1.113E+0
-9.079E-2	9.343E-1	1.213E+0
-9.079E-2	9.343E-1	1.145E+0
-9.404E-2	9.408E-1	1.110E+0
-9.242E-2	9.181E-1	1.139E+0
-9.079E-2	9.343E-1	1.187E+0
-9.079E-2	9.311E-1	1.129E+0
-9.242E-2	9.830E-1	1.181E+0
-9.242E-2	9.830E-1	1.103E+0
-8.917E-2	9.668E-1	1.126E+0
-9.242E-2	9.895E-1	1.110E+0
-9.079E-2	9.343E-1	1.145E+0
-9.242E-2	9.830E-1	1.135E+0
-9.079E-2	9.765E-1	1.152E+0
-8.917E-2	9.441E-1	1.110E+0
-9.242E-2	1.009E+0	1.155E+0
-9.242E-2	9.441E-1	1.090E+0
-8.755E-2	9.149E-1	1.217E+0
-9.079E-2	9.441E-1	1.158E+0
-9.404E-2	9.214E-1	1.116E+0
-9.242E-2	9.862E-1	1.165E+0
-9.079E-2	9.149E-1	1.135E+0
-9.404E-2	9.376E-1	1.139E+0
-9.242E-2	9.246E-1	1.145E+0
-9.242E-2	9.862E-1	1.103E+0
-8.917E-2	9.343E-1	1.207E+0
-9.242E-2	9.927E-1	1.174E+0
-9.404E-2	9.603E-1	1.145E+0
-9.242E-2	1.012E+0	1.113E+0
-8.917E-2	9.538E-1	1.178E+0
-9.242E-2	9.505E-1	1.200E+0
-9.566E-2	9.570E-1	1.155E+0
-8.917E-2	9.019E-1	1.145E+0
-9.242E-2	9.668E-1	1.132E+0
-9.242E-2	1.015E+0	1.187E+0
-9.566E-2	9.733E-1	1.174E+0
-9.079E-2	9.603E-1	1.145E+0
-9.079E-2	9.343E-1	1.116E+0
-9.242E-2	9.570E-1	1.200E+0
-9.404E-2	9.635E-1	1.119E+0
-9.242E-2	9.635E-1	1.204E+0
-9.404E-2	9.570E-1	1.132E+0
-9.404E-2	9.862E-1	1.168E+0
-9.242E-2	9.765E-1	1.226E+0
-9.079E-2	9.214E-1	1.233E+0
-9.079E-2	9.311E-1	1.233E+0
-8.917E-2	9.635E-1	1.135E+0
-9.404E-2	9.797E-1	1.132E+0
-9.242E-2	9.278E-1	1.181E+0
-9.079E-2	9.765E-1	1.174E+0
-9.079E-2	1.022E+0	1.119E+0
-9.242E-2	9.570E-1	1.080E+0
-9.079E-2	1.028E+0	1.135E+0
-8.917E-2	1.006E+0	1.145E+0
-8.917E-2	9.473E-1	1.132E+0
-9.404E-2	1.009E+0	1.110E+0
-9.079E-2	1.002E+0	1.119E+0
-8.917E-2	9.668E-1	1.161E+0
-9.242E-2	9.797E-1	1.197E+0
-9.404E-2	9.181E-1	1.116E+0
-9.079E-2	9.960E-1	1.148E+0
-9.079E-2	9.733E-1	1.100E+0
-9.079E-2	9.473E-1	1.158E+0
-9.079E-2	9.408E-1	1.139E+0
-9.404E-2	9.733E-1	1.174E+0
-8.917E-2	9.311E-1	1.155E+0
-9.242E-2	9.862E-1	1.067E+0
-9.404E-2	9.505E-1	1.142E+0
-9.242E-2	9.116E-1	1.181E+0
-9.079E-2	1.025E+0	1.161E+0
-8.917E-2	9.246E-1	1.139E+0
-9.404E-2	9.927E-1	1.210E+0
-8.917E-2	9.830E-1	1.171E+0
-8.917E-2	1.002E+0	1.220E+0
-9.242E-2	9.635E-1	1.197E+0
-9.404E-2	1.009E+0	1.171E+0
-9.404E-2	9.797E-1	1.119E+0
-9.079E-2	9.700E-1	1.213E+0
-9.404E-2	9.181E-1	1.187E+0
-9.242E-2	9.733E-1	1.165E+0
-9.079E-2	9.797E-1	1.145E+0
-9.079E-2	9.895E-1	1.122E+0
-9.242E-2	1.067E+0	1.139E+0
-9.404E-2	1.002E+0	1.155E+0
-9.079E-2	9.116E-1	1.204E+0
-9.079E-2	9.441E-1	1.194E+0
-8.917E-2	9.927E-1	1.135E+0
-9.242E-2	9.408E-1	1.148E+0
-9.079E-2	9.635E-1	1.152E+0
-9.242E-2	9.570E-1	1.152E+0
-9.404E-2	9.830E-1	1.106E+0
-9.404E-2	9.830E-1	1.161E+0
-9.242E-2	1.012E+0	1.110E+0
-9.079E-2	9.797E-1	1.113E+0
-9.242E-2	9.084E-1	1.067E+0
-9.566E-2	9.376E-1	1.122E+0
-9.242E-2	9.830E-1	1.119E+0
-9.079E-2	9.408E-1	1.174E+0
-8.917E-2	9.538E-1	1.129E+0
-9.242E-2	9.895E-1	1.103E+0
-9.242E-2	9.181E-1	1.100E+0
-8.917E-2	9.019E-1	1.155E+0
-9.079E-2	9.603E-1	1.155E+0
-9.242E-2	9.765E-1	1.142E+0
-9.079E-2	9.408E-1	1.122E+0
-9.079E-2	9.765E-1	1.110E+0
-9.079E-2	9.376E-1	1.135E+0
-9.404E-2	1.028E+0	1.100E+0
-9.079E-2	9.927E-1	1.135E+0
-8.917E-2	9.830E-1	1.148E+0
-9.404E-2	9.830E-1	1.152E+0
-9.566E-2	9.992E-1	1.174E+0
-9.242E-2	9.181E-1	1.093E+0
-9.079E-2	8.922E-1	1.142E+0
-9.242E-2	9.116E-1	1.122E+0
-9.404E-2	9.830E-1	1.148E+0
-9.079E-2	9.603E-1	1.165E+0
-8.917E-2	9.668E-1	1.126E+0
-8.917E-2	9.505E-1	1.181E+0
-9.242E-2	9.733E-1	1.064E+0
-9.079E-2	9.700E-1	1.110E+0
-9.079E-2	9.473E-1	1.213E+0
-9.079E-2	9.538E-1	1.178E+0
-9.242E-2	9.603E-1	1.132E+0
-9.079E-2	9.797E-1	1.097E+0
-9.242E-2	9.376E-1	1.077E+0
-9.079E-2	9.668E-1	1.161E+0
-9.242E-2	9.862E-1	1.090E+0
-9.079E-2	9.895E-1	1.122E+0
-8.917E-2	9.797E-1	1.168E+0
-9.079E-2	9.214E-1	1.168E+0
[truncated: 54,961 more rows]
