# Supplementary material for: Improved ANAP incorporation and VCF analysis reveal details of P2X7 current facilitation and a limited conformational interplay between ATP binding and the intracellular ballast domain
Source: eLife. 2023 Jan 4;12:e82479. doi: 10.7554/eLife.82479 (PMC9859053; doi:10.7554/eLife.82479)
Supplement: Figure 3—figure supplement 3—source data 2. [file elife-82479-fig3-figsupp3-data2.zip › Figure-3_figure-supplement-3_source-data-2/Wt/a21/25.csv]

-4.347E-1	1.304E+0	1.252E+0
-4.395E-1	1.252E+0	1.401E+0
-4.379E-1	1.327E+0	1.320E+0
-4.411E-1	1.213E+0	1.327E+0
-4.282E-1	1.246E+0	1.337E+0
-4.395E-1	1.298E+0	1.304E+0
-4.379E-1	1.298E+0	1.340E+0
-4.411E-1	1.330E+0	1.333E+0
-4.298E-1	1.285E+0	1.317E+0
-4.379E-1	1.340E+0	1.343E+0
-4.363E-1	1.317E+0	1.333E+0
-4.411E-1	1.337E+0	1.294E+0
-4.314E-1	1.262E+0	1.401E+0
-4.363E-1	1.230E+0	1.298E+0
-4.379E-1	1.285E+0	1.388E+0
-4.395E-1	1.327E+0	1.388E+0
-4.298E-1	1.320E+0	1.327E+0
-4.395E-1	1.294E+0	1.340E+0
-4.347E-1	1.236E+0	1.281E+0
-4.428E-1	1.304E+0	1.353E+0
-4.298E-1	1.278E+0	1.272E+0
-4.411E-1	1.268E+0	1.311E+0
-4.363E-1	1.314E+0	1.372E+0
-4.379E-1	1.317E+0	1.385E+0
-4.314E-1	1.291E+0	1.392E+0
-4.379E-1	1.346E+0	1.268E+0
-4.363E-1	1.268E+0	1.372E+0
-4.411E-1	1.317E+0	1.369E+0
-4.282E-1	1.314E+0	1.330E+0
-4.428E-1	1.249E+0	1.376E+0
-4.363E-1	1.314E+0	1.330E+0
-4.411E-1	1.281E+0	1.324E+0
-4.282E-1	1.259E+0	1.330E+0
-4.411E-1	1.255E+0	1.372E+0
-4.347E-1	1.333E+0	1.317E+0
-4.428E-1	1.272E+0	1.320E+0
-4.314E-1	1.255E+0	1.324E+0
-4.379E-1	1.301E+0	1.330E+0
-4.363E-1	1.340E+0	1.382E+0
-4.395E-1	1.268E+0	1.320E+0
-4.314E-1	1.275E+0	1.369E+0
-4.411E-1	1.294E+0	1.330E+0
-4.363E-1	1.268E+0	1.356E+0
-4.395E-1	1.272E+0	1.314E+0
-4.282E-1	1.272E+0	1.324E+0
-4.395E-1	1.298E+0	1.414E+0
-4.363E-1	1.376E+0	1.340E+0
-4.363E-1	1.259E+0	1.307E+0
-4.330E-1	1.252E+0	1.320E+0
-4.347E-1	1.314E+0	1.340E+0
-4.379E-1	1.291E+0	1.301E+0
-4.395E-1	1.337E+0	1.418E+0
-4.347E-1	1.268E+0	1.330E+0
-4.363E-1	1.259E+0	1.340E+0
-4.363E-1	1.337E+0	1.408E+0
-4.363E-1	1.301E+0	1.314E+0
-4.298E-1	1.294E+0	1.379E+0
-4.363E-1	1.285E+0	1.333E+0
-4.347E-1	1.259E+0	1.340E+0
-4.395E-1	1.298E+0	1.301E+0
-4.330E-1	1.294E+0	1.294E+0
-4.363E-1	1.265E+0	1.288E+0
-4.363E-1	1.288E+0	1.346E+0
-4.395E-1	1.298E+0	1.369E+0
-4.347E-1	1.298E+0	1.408E+0
-4.395E-1	1.343E+0	1.346E+0
-4.379E-1	1.294E+0	1.353E+0
-4.379E-1	1.317E+0	1.301E+0
-4.347E-1	1.298E+0	1.324E+0
-4.363E-1	1.301E+0	1.366E+0
-4.411E-1	1.353E+0	1.333E+0
-4.347E-1	1.304E+0	1.353E+0
-4.330E-1	1.272E+0	1.356E+0
-4.347E-1	1.288E+0	1.369E+0
-4.411E-1	1.281E+0	1.356E+0
-4.330E-1	1.200E+0	1.278E+0
-4.363E-1	1.275E+0	1.327E+0
-4.347E-1	1.320E+0	1.376E+0
-4.395E-1	1.285E+0	1.268E+0
-4.363E-1	1.255E+0	1.314E+0
-4.379E-1	1.294E+0	1.275E+0
-4.347E-1	1.262E+0	1.330E+0
-4.428E-1	1.301E+0	1.294E+0
-4.363E-1	1.298E+0	1.330E+0
-4.363E-1	1.268E+0	1.337E+0
-4.347E-1	1.200E+0	1.340E+0
-4.411E-1	1.249E+0	1.304E+0
-4.379E-1	1.291E+0	1.369E+0
-4.330E-1	1.340E+0	1.333E+0
-4.363E-1	1.298E+0	1.291E+0
-4.411E-1	1.294E+0	1.366E+0
-4.330E-1	1.230E+0	1.324E+0
-4.379E-1	1.285E+0	1.268E+0
-4.330E-1	1.301E+0	1.363E+0
-4.428E-1	1.343E+0	1.376E+0
-4.330E-1	1.265E+0	1.337E+0
-4.363E-1	1.174E+0	1.363E+0
-4.298E-1	1.304E+0	1.337E+0
-4.460E-1	1.285E+0	1.330E+0
-4.330E-1	1.317E+0	1.411E+0
-4.363E-1	1.320E+0	1.340E+0
-4.330E-1	1.340E+0	1.291E+0
-4.428E-1	1.304E+0	1.281E+0
-4.363E-1	1.262E+0	1.330E+0
-4.363E-1	1.233E+0	1.288E+0
-4.314E-1	1.281E+0	1.337E+0
-4.411E-1	1.343E+0	1.346E+0
-4.314E-1	1.317E+0	1.327E+0
-4.379E-1	1.275E+0	1.363E+0
-4.282E-1	1.288E+0	1.298E+0
-4.460E-1	1.363E+0	1.343E+0
-4.298E-1	1.220E+0	1.401E+0
-4.379E-1	1.255E+0	1.369E+0
-4.314E-1	1.239E+0	1.350E+0
-4.395E-1	1.288E+0	1.304E+0
-4.347E-1	1.281E+0	1.369E+0
-4.395E-1	1.265E+0	1.327E+0
-4.298E-1	1.320E+0	1.372E+0
-4.460E-1	1.307E+0	1.424E+0
-4.314E-1	1.343E+0	1.327E+0
-4.395E-1	1.294E+0	1.327E+0
-4.330E-1	1.249E+0	1.350E+0
-4.428E-1	1.272E+0	1.333E+0
-4.314E-1	1.262E+0	1.275E+0
-4.379E-1	1.252E+0	1.330E+0
-4.330E-1	1.291E+0	1.369E+0
-4.428E-1	1.304E+0	1.346E+0
-4.347E-1	1.259E+0	1.353E+0
-4.347E-1	1.268E+0	1.356E+0
-4.379E-1	1.311E+0	1.366E+0
-4.428E-1	1.327E+0	1.356E+0
-4.330E-1	1.275E+0	1.314E+0
-4.347E-1	1.262E+0	1.314E+0
-4.330E-1	1.278E+0	1.372E+0
-4.411E-1	1.298E+0	1.340E+0
-4.379E-1	1.324E+0	1.278E+0
-4.363E-1	1.337E+0	1.311E+0
-4.347E-1	1.255E+0	1.434E+0
-4.444E-1	1.262E+0	1.353E+0
-4.314E-1	1.262E+0	1.311E+0
-4.395E-1	1.333E+0	1.376E+0
-4.298E-1	1.301E+0	1.294E+0
-4.428E-1	1.337E+0	1.337E+0
-4.347E-1	1.314E+0	1.340E+0
-4.347E-1	1.288E+0	1.320E+0
-4.347E-1	1.207E+0	1.385E+0
-4.428E-1	1.363E+0	1.291E+0
-4.363E-1	1.324E+0	1.236E+0
-4.363E-1	1.337E+0	1.346E+0
-4.363E-1	1.337E+0	1.376E+0
-4.363E-1	1.259E+0	1.350E+0
-4.347E-1	1.262E+0	1.343E+0
-4.330E-1	1.262E+0	1.346E+0
-4.363E-1	1.278E+0	1.376E+0
-4.411E-1	1.327E+0	1.317E+0
-4.395E-1	1.301E+0	1.327E+0
-4.330E-1	1.268E+0	1.314E+0
-4.363E-1	1.281E+0	1.392E+0
-4.411E-1	1.268E+0	1.337E+0
-4.347E-1	1.255E+0	1.353E+0
-4.379E-1	1.243E+0	1.330E+0
-4.379E-1	1.320E+0	1.340E+0
-4.395E-1	1.311E+0	1.327E+0
-4.330E-1	1.307E+0	1.350E+0
-4.347E-1	1.285E+0	1.392E+0
-4.379E-1	1.327E+0	1.294E+0
-4.395E-1	1.259E+0	1.405E+0
-4.347E-1	1.272E+0	1.327E+0
-4.347E-1	1.272E+0	1.337E+0
-4.379E-1	1.294E+0	1.376E+0
-4.379E-1	1.236E+0	1.281E+0
-4.379E-1	1.272E+0	1.343E+0
-4.314E-1	1.288E+0	1.249E+0
-4.379E-1	1.272E+0	1.324E+0
-4.379E-1	1.294E+0	1.434E+0
-4.395E-1	1.320E+0	1.294E+0
-4.347E-1	1.278E+0	1.268E+0
-4.363E-1	1.262E+0	1.346E+0
-4.395E-1	1.278E+0	1.230E+0
-4.363E-1	1.291E+0	1.311E+0
-4.363E-1	1.243E+0	1.301E+0
-4.395E-1	1.285E+0	1.311E+0
-4.347E-1	1.249E+0	1.356E+0
-4.379E-1	1.220E+0	1.330E+0
-4.330E-1	1.317E+0	1.353E+0
-4.395E-1	1.327E+0	1.311E+0
-4.379E-1	1.226E+0	1.363E+0
-4.379E-1	1.311E+0	1.343E+0
-4.330E-1	1.330E+0	1.363E+0
-4.395E-1	1.246E+0	1.369E+0
-4.347E-1	1.317E+0	1.317E+0
-4.411E-1	1.281E+0	1.311E+0
-4.314E-1	1.255E+0	1.337E+0
-4.395E-1	1.366E+0	1.340E+0
-4.363E-1	1.255E+0	1.330E+0
-4.395E-1	1.314E+0	1.385E+0
-4.314E-1	1.288E+0	1.379E+0
-4.411E-1	1.291E+0	1.298E+0
-4.363E-1	1.314E+0	1.324E+0
-4.411E-1	1.314E+0	1.311E+0
-4.314E-1	1.288E+0	1.291E+0
-4.395E-1	1.304E+0	1.392E+0
-4.347E-1	1.281E+0	1.311E+0
-4.379E-1	1.294E+0	1.340E+0
-4.330E-1	1.291E+0	1.346E+0
-4.428E-1	1.207E+0	1.388E+0
-4.363E-1	1.278E+0	1.317E+0
-4.379E-1	1.307E+0	1.301E+0
-4.314E-1	1.291E+0	1.304E+0
-4.411E-1	1.288E+0	1.337E+0
-4.347E-1	1.278E+0	1.311E+0
-4.395E-1	1.252E+0	1.324E+0
-4.314E-1	1.298E+0	1.268E+0
-4.395E-1	1.268E+0	1.350E+0
-4.363E-1	1.262E+0	1.395E+0
-4.395E-1	1.268E+0	1.418E+0
-4.298E-1	1.285E+0	1.376E+0
-4.411E-1	1.233E+0	1.350E+0
-4.330E-1	1.194E+0	1.301E+0
-4.395E-1	1.327E+0	1.311E+0
-4.347E-1	1.278E+0	1.281E+0
-4.395E-1	1.294E+0	1.291E+0
-4.347E-1	1.278E+0	1.372E+0
-4.379E-1	1.301E+0	1.314E+0
-4.330E-1	1.249E+0	1.301E+0
-4.428E-1	1.307E+0	1.291E+0
-4.347E-1	1.327E+0	1.314E+0
-4.379E-1	1.285E+0	1.275E+0
-4.314E-1	1.246E+0	1.268E+0
-4.379E-1	1.262E+0	1.320E+0
-4.379E-1	1.249E+0	1.376E+0
-4.363E-1	1.239E+0	1.343E+0
-4.298E-1	1.294E+0	1.324E+0
-4.379E-1	1.281E+0	1.363E+0
-4.363E-1	1.314E+0	1.372E+0
-4.379E-1	1.291E+0	1.314E+0
-4.298E-1	1.220E+0	1.317E+0
-4.395E-1	1.259E+0	1.385E+0
-4.363E-1	1.210E+0	1.350E+0
-4.379E-1	1.350E+0	1.340E+0
-4.314E-1	1.288E+0	1.353E+0
-4.428E-1	1.252E+0	1.369E+0
-4.363E-1	1.307E+0	1.337E+0
-4.379E-1	1.239E+0	1.281E+0
-4.314E-1	1.307E+0	1.369E+0
-4.395E-1	1.255E+0	1.343E+0
-4.395E-1	1.239E+0	1.346E+0
-4.395E-1	1.255E+0	1.333E+0
-4.347E-1	1.320E+0	1.356E+0
-4.428E-1	1.262E+0	1.265E+0
-4.411E-1	1.230E+0	1.382E+0
-4.363E-1	1.259E+0	1.369E+0
-4.330E-1	1.278E+0	1.330E+0
-4.379E-1	1.314E+0	1.275E+0
-4.411E-1	1.239E+0	1.314E+0
-4.363E-1	1.288E+0	1.239E+0
-4.330E-1	1.230E+0	1.291E+0
-4.379E-1	1.285E+0	1.304E+0
-4.411E-1	1.268E+0	1.304E+0
-4.363E-1	1.236E+0	1.314E+0
-4.347E-1	1.294E+0	1.356E+0
-4.395E-1	1.298E+0	1.385E+0
-4.411E-1	1.320E+0	1.385E+0
-4.363E-1	1.294E+0	1.320E+0
-4.347E-1	1.285E+0	1.369E+0
-4.379E-1	1.278E+0	1.307E+0
-4.395E-1	1.275E+0	1.330E+0
-4.363E-1	1.252E+0	1.401E+0
-4.363E-1	1.207E+0	1.311E+0
-4.363E-1	1.265E+0	1.346E+0
-4.411E-1	1.307E+0	1.343E+0
-4.363E-1	1.252E+0	1.314E+0
-4.363E-1	1.281E+0	1.327E+0
-4.395E-1	1.314E+0	1.301E+0
-4.428E-1	1.249E+0	1.314E+0
-4.379E-1	1.249E+0	1.353E+0
-4.363E-1	1.285E+0	1.379E+0
-4.363E-1	1.311E+0	1.317E+0
-4.411E-1	1.239E+0	1.317E+0
-4.363E-1	1.288E+0	1.301E+0
-4.363E-1	1.320E+0	1.320E+0
-4.379E-1	1.275E+0	1.311E+0
-4.395E-1	1.285E+0	1.311E+0
-4.347E-1	1.301E+0	1.350E+0
-4.379E-1	1.311E+0	1.356E+0
-4.379E-1	1.281E+0	1.324E+0
-4.428E-1	1.298E+0	1.379E+0
-4.314E-1	1.220E+0	1.307E+0
-4.363E-1	1.294E+0	1.301E+0
-4.363E-1	1.220E+0	1.324E+0
-4.428E-1	1.291E+0	1.401E+0
-4.330E-1	1.239E+0	1.324E+0
-4.395E-1	1.291E+0	1.324E+0
-4.363E-1	1.291E+0	1.265E+0
-4.411E-1	1.314E+0	1.291E+0
-4.330E-1	1.333E+0	1.288E+0
-4.395E-1	1.255E+0	1.327E+0
-4.347E-1	1.285E+0	1.340E+0
-4.411E-1	1.255E+0	1.392E+0
-4.314E-1	1.298E+0	1.359E+0
-4.379E-1	1.285E+0	1.333E+0
-4.347E-1	1.311E+0	1.356E+0
-4.476E-1	1.324E+0	1.320E+0
-4.363E-1	1.265E+0	1.359E+0
-4.395E-1	1.359E+0	1.324E+0
-4.379E-1	1.230E+0	1.340E+0
-4.460E-1	1.194E+0	1.307E+0
-4.314E-1	1.298E+0	1.385E+0
-4.379E-1	1.259E+0	1.285E+0
-4.363E-1	1.291E+0	1.307E+0
-4.428E-1	1.239E+0	1.301E+0
-4.347E-1	1.255E+0	1.249E+0
-4.379E-1	1.278E+0	1.333E+0
-4.379E-1	1.249E+0	1.385E+0
-4.444E-1	1.298E+0	1.324E+0
-4.330E-1	1.291E+0	1.340E+0
-4.363E-1	1.236E+0	1.350E+0
-4.347E-1	1.268E+0	1.311E+0
-4.411E-1	1.298E+0	1.259E+0
-4.347E-1	1.298E+0	1.324E+0
-4.363E-1	1.304E+0	1.298E+0
-4.347E-1	1.278E+0	1.376E+0
-4.444E-1	1.311E+0	1.324E+0
-4.330E-1	1.268E+0	1.285E+0
-4.379E-1	1.259E+0	1.401E+0
-4.363E-1	1.307E+0	1.343E+0
-4.428E-1	1.226E+0	1.327E+0
-4.363E-1	1.288E+0	1.291E+0
-4.363E-1	1.243E+0	1.330E+0
-4.363E-1	1.285E+0	1.327E+0
-4.444E-1	1.275E+0	1.398E+0
-4.363E-1	1.346E+0	1.343E+0
-4.379E-1	1.281E+0	1.291E+0
-4.347E-1	1.281E+0	1.294E+0
-4.428E-1	1.285E+0	1.337E+0
-4.330E-1	1.217E+0	1.272E+0
-4.347E-1	1.288E+0	1.353E+0
-4.363E-1	1.262E+0	1.366E+0
-4.444E-1	1.281E+0	1.333E+0
-4.330E-1	1.298E+0	1.265E+0
-4.347E-1	1.217E+0	1.291E+0
-4.363E-1	1.255E+0	1.272E+0
-4.444E-1	1.285E+0	1.298E+0
-4.330E-1	1.327E+0	1.294E+0
-4.363E-1	1.330E+0	1.272E+0
-4.330E-1	1.268E+0	1.307E+0
-4.460E-1	1.288E+0	1.327E+0
-4.363E-1	1.291E+0	1.337E+0
-4.347E-1	1.233E+0	1.337E+0
-4.363E-1	1.255E+0	1.311E+0
-4.411E-1	1.262E+0	1.333E+0
-4.347E-1	1.272E+0	1.288E+0
-4.347E-1	1.320E+0	1.317E+0
-4.379E-1	1.294E+0	1.311E+0
-4.411E-1	1.278E+0	1.340E+0
-4.363E-1	1.230E+0	1.314E+0
-4.379E-1	1.255E+0	1.363E+0
-4.379E-1	1.327E+0	1.236E+0
-4.395E-1	1.246E+0	1.363E+0
-4.379E-1	1.281E+0	1.382E+0
-4.347E-1	1.230E+0	1.388E+0
-4.347E-1	1.233E+0	1.350E+0
-4.428E-1	1.281E+0	1.301E+0
-4.379E-1	1.236E+0	1.298E+0
-4.347E-1	1.268E+0	1.298E+0
-4.395E-1	1.272E+0	1.255E+0
-4.379E-1	1.317E+0	1.343E+0
-4.379E-1	1.255E+0	1.317E+0
-4.330E-1	1.285E+0	1.343E+0
-4.428E-1	1.304E+0	1.350E+0
-4.411E-1	1.252E+0	1.379E+0
-4.379E-1	1.285E+0	1.343E+0
-4.347E-1	1.291E+0	1.246E+0
-4.379E-1	1.285E+0	1.333E+0
-4.379E-1	1.243E+0	1.379E+0
-4.411E-1	1.298E+0	1.353E+0
-4.330E-1	1.249E+0	1.333E+0
-4.395E-1	1.187E+0	1.281E+0
-4.411E-1	1.340E+0	1.275E+0
-4.379E-1	1.262E+0	1.294E+0
-4.330E-1	1.281E+0	1.320E+0
-4.379E-1	1.311E+0	1.320E+0
-4.411E-1	1.268E+0	1.294E+0
-4.379E-1	1.220E+0	1.324E+0
-4.314E-1	1.243E+0	1.275E+0
-4.395E-1	1.307E+0	1.395E+0
-4.395E-1	1.281E+0	1.311E+0
-4.379E-1	1.278E+0	1.346E+0
-4.330E-1	1.301E+0	1.392E+0
-4.411E-1	1.330E+0	1.307E+0
-4.428E-1	1.255E+0	1.307E+0
-4.363E-1	1.288E+0	1.288E+0
-4.330E-1	1.291E+0	1.291E+0
-4.428E-1	1.243E+0	1.369E+0
-4.395E-1	1.288E+0	1.314E+0
-4.379E-1	1.281E+0	1.392E+0
-4.282E-1	1.268E+0	1.369E+0
-4.411E-1	1.252E+0	1.356E+0
-4.411E-1	1.236E+0	1.320E+0
-4.395E-1	1.226E+0	1.324E+0
-4.298E-1	1.272E+0	1.330E+0
-4.428E-1	1.278E+0	1.278E+0
-4.379E-1	1.307E+0	1.294E+0
-4.395E-1	1.213E+0	1.317E+0
-4.347E-1	1.285E+0	1.291E+0
-4.444E-1	1.285E+0	1.285E+0
-4.379E-1	1.272E+0	1.311E+0
-4.411E-1	1.272E+0	1.327E+0
-4.330E-1	1.239E+0	1.340E+0
-4.411E-1	1.272E+0	1.359E+0
-4.379E-1	1.184E+0	1.311E+0
-4.428E-1	1.314E+0	1.311E+0
-4.347E-1	1.220E+0	1.324E+0
-4.411E-1	1.268E+0	1.239E+0
-4.379E-1	1.272E+0	1.275E+0
-4.363E-1	1.275E+0	1.278E+0
-4.330E-1	1.223E+0	1.359E+0
-4.428E-1	1.275E+0	1.294E+0
-4.330E-1	1.320E+0	1.346E+0
-4.428E-1	1.281E+0	1.307E+0
-4.347E-1	1.311E+0	1.294E+0
-4.428E-1	1.243E+0	1.298E+0
-4.379E-1	1.259E+0	1.363E+0
-4.395E-1	1.314E+0	1.301E+0
-4.298E-1	1.259E+0	1.281E+0
-4.411E-1	1.314E+0	1.298E+0
-4.395E-1	1.246E+0	1.346E+0
-4.395E-1	1.320E+0	1.243E+0
-4.314E-1	1.281E+0	1.359E+0
-4.428E-1	1.194E+0	1.268E+0
-4.411E-1	1.337E+0	1.294E+0
-4.379E-1	1.327E+0	1.340E+0
-4.347E-1	1.204E+0	1.268E+0
-4.428E-1	1.243E+0	1.314E+0
-4.347E-1	1.217E+0	1.265E+0
-4.428E-1	1.252E+0	1.275E+0
-4.347E-1	1.324E+0	1.343E+0
-4.411E-1	1.210E+0	1.337E+0
-4.379E-1	1.298E+0	1.281E+0
-4.411E-1	1.217E+0	1.346E+0
-4.347E-1	1.298E+0	1.330E+0
-4.379E-1	1.252E+0	1.317E+0
-4.363E-1	1.272E+0	1.291E+0
-4.379E-1	1.255E+0	1.320E+0
-4.347E-1	1.243E+0	1.340E+0
-4.428E-1	1.249E+0	1.301E+0
-4.379E-1	1.320E+0	1.350E+0
-4.379E-1	1.249E+0	1.327E+0
-4.363E-1	1.285E+0	1.340E+0
-4.395E-1	1.272E+0	1.324E+0
-4.363E-1	1.243E+0	1.275E+0
-4.379E-1	1.294E+0	1.343E+0
-4.347E-1	1.249E+0	1.346E+0
-4.411E-1	1.252E+0	1.356E+0
-4.395E-1	1.174E+0	1.388E+0
-4.395E-1	1.191E+0	1.330E+0
-4.363E-1	1.333E+0	1.320E+0
-4.428E-1	1.217E+0	1.356E+0
-4.379E-1	1.220E+0	1.327E+0
-4.395E-1	1.262E+0	1.288E+0
-4.379E-1	1.275E+0	1.272E+0
-4.395E-1	1.262E+0	1.294E+0
-4.379E-1	1.194E+0	1.324E+0
-4.379E-1	1.275E+0	1.327E+0
-4.379E-1	1.217E+0	1.363E+0
-4.363E-1	1.278E+0	1.382E+0
-4.379E-1	1.272E+0	1.317E+0
-4.363E-1	1.252E+0	1.311E+0
-4.363E-1	1.311E+0	1.311E+0
-4.395E-1	1.272E+0	1.340E+0
-4.347E-1	1.304E+0	1.294E+0
-4.363E-1	1.307E+0	1.327E+0
-4.330E-1	1.291E+0	1.288E+0
-4.395E-1	1.246E+0	1.330E+0
-4.428E-1	1.281E+0	1.320E+0
-4.363E-1	1.281E+0	1.281E+0
-4.347E-1	1.210E+0	1.320E+0
-4.379E-1	1.278E+0	1.311E+0
-4.411E-1	1.265E+0	1.346E+0
-4.379E-1	1.285E+0	1.359E+0
-4.363E-1	1.288E+0	1.275E+0
-4.379E-1	1.311E+0	1.259E+0
-4.428E-1	1.337E+0	1.324E+0
-4.363E-1	1.272E+0	1.379E+0
-4.330E-1	1.230E+0	1.317E+0
-4.411E-1	1.314E+0	1.285E+0
-4.411E-1	1.304E+0	1.249E+0
-4.395E-1	1.249E+0	1.333E+0
-4.379E-1	1.252E+0	1.288E+0
-4.363E-1	1.171E+0	1.259E+0
-4.428E-1	1.307E+0	1.333E+0
-4.363E-1	1.213E+0	1.320E+0
-4.363E-1	1.249E+0	1.337E+0
-4.379E-1	1.278E+0	1.320E+0
-4.411E-1	1.298E+0	1.194E+0
-4.363E-1	1.294E+0	1.301E+0
-4.379E-1	1.272E+0	1.298E+0
-4.363E-1	1.236E+0	1.346E+0
-4.428E-1	1.233E+0	1.268E+0
-4.347E-1	1.288E+0	1.314E+0
-4.379E-1	1.262E+0	1.317E+0
-4.379E-1	1.207E+0	1.353E+0
-4.411E-1	1.268E+0	1.272E+0
-4.347E-1	1.288E+0	1.337E+0
-4.379E-1	1.307E+0	1.372E+0
-4.330E-1	1.265E+0	1.272E+0
-4.411E-1	1.249E+0	1.288E+0
-4.330E-1	1.220E+0	1.272E+0
-4.411E-1	1.324E+0	1.265E+0
-4.363E-1	1.236E+0	1.376E+0
-4.428E-1	1.249E+0	1.304E+0
-4.330E-1	1.265E+0	1.275E+0
-4.379E-1	1.252E+0	1.220E+0
-4.363E-1	1.304E+0	1.298E+0
-4.460E-1	1.265E+0	1.301E+0
-4.298E-1	1.288E+0	1.307E+0
-4.395E-1	1.233E+0	1.356E+0
-4.395E-1	1.314E+0	1.301E+0
-4.428E-1	1.213E+0	1.298E+0
-4.298E-1	1.268E+0	1.333E+0
-4.395E-1	1.262E+0	1.298E+0
-4.395E-1	1.252E+0	1.346E+0
-4.428E-1	1.265E+0	1.333E+0
-4.314E-1	1.249E+0	1.343E+0
-4.411E-1	1.304E+0	1.320E+0
-4.379E-1	1.249E+0	1.262E+0
-4.444E-1	1.249E+0	1.314E+0
-4.330E-1	1.298E+0	1.376E+0
-4.411E-1	1.281E+0	1.301E+0
-4.395E-1	1.311E+0	1.333E+0
-4.428E-1	1.340E+0	1.301E+0
-4.347E-1	1.314E+0	1.388E+0
-4.395E-1	1.233E+0	1.285E+0
-4.379E-1	1.272E+0	1.317E+0
-4.444E-1	1.268E+0	1.317E+0
-4.330E-1	1.278E+0	1.259E+0
-4.411E-1	1.220E+0	1.324E+0
-4.363E-1	1.252E+0	1.294E+0
-4.411E-1	1.288E+0	1.340E+0
-4.330E-1	1.239E+0	1.285E+0
-4.395E-1	1.278E+0	1.324E+0
-4.363E-1	1.275E+0	1.281E+0
-4.444E-1	1.307E+0	1.294E+0
-4.347E-1	1.268E+0	1.337E+0
-4.428E-1	1.301E+0	1.307E+0
-4.395E-1	1.200E+0	1.288E+0
-4.411E-1	1.294E+0	1.324E+0
-4.363E-1	1.285E+0	1.278E+0
-4.395E-1	1.288E+0	1.333E+0
-4.363E-1	1.217E+0	1.337E+0
-4.428E-1	1.197E+0	1.350E+0
-4.330E-1	1.239E+0	1.294E+0
-4.347E-1	1.252E+0	1.408E+0
-4.363E-1	1.239E+0	1.301E+0
-4.411E-1	1.249E+0	1.353E+0
-4.347E-1	1.288E+0	1.288E+0
-4.395E-1	1.304E+0	1.366E+0
-4.379E-1	1.217E+0	1.255E+0
-4.411E-1	1.288E+0	1.304E+0
-4.314E-1	1.291E+0	1.314E+0
-4.395E-1	1.307E+0	1.317E+0
-4.363E-1	1.333E+0	1.320E+0
-4.428E-1	1.217E+0	1.314E+0
-4.347E-1	1.220E+0	1.268E+0
-4.395E-1	1.249E+0	1.294E+0
-4.411E-1	1.275E+0	1.320E+0
-4.411E-1	1.207E+0	1.324E+0
-4.363E-1	1.285E+0	1.278E+0
-4.379E-1	1.330E+0	1.298E+0
-4.379E-1	1.210E+0	1.314E+0
-4.428E-1	1.246E+0	1.320E+0
-4.330E-1	1.252E+0	1.340E+0
-4.363E-1	1.233E+0	1.307E+0
-4.395E-1	1.278E+0	1.272E+0
-4.395E-1	1.223E+0	1.278E+0
-4.347E-1	1.285E+0	1.301E+0
-4.347E-1	1.275E+0	1.340E+0
-4.428E-1	1.294E+0	1.395E+0
-4.411E-1	1.298E+0	1.268E+0
-4.363E-1	1.281E+0	1.281E+0
-4.347E-1	1.268E+0	1.337E+0
-4.428E-1	1.330E+0	1.337E+0
-4.428E-1	1.278E+0	1.327E+0
-4.379E-1	1.213E+0	1.311E+0
-4.363E-1	1.301E+0	1.330E+0
-4.395E-1	1.226E+0	1.314E+0
-4.411E-1	1.301E+0	1.304E+0
-4.379E-1	1.246E+0	1.340E+0
-4.314E-1	1.350E+0	1.324E+0
-4.444E-1	1.307E+0	1.317E+0
-4.363E-1	1.217E+0	1.304E+0
-4.379E-1	1.337E+0	1.281E+0
-4.347E-1	1.239E+0	1.359E+0
-4.411E-1	1.239E+0	1.294E+0
-4.379E-1	1.200E+0	1.294E+0
-4.395E-1	1.255E+0	1.265E+0
-4.314E-1	1.226E+0	1.366E+0
-4.428E-1	1.272E+0	1.369E+0
-4.395E-1	1.298E+0	1.265E+0
-4.411E-1	1.291E+0	1.337E+0
-4.330E-1	1.272E+0	1.340E+0
-4.428E-1	1.213E+0	1.333E+0
-4.363E-1	1.298E+0	1.304E+0
-4.411E-1	1.230E+0	1.340E+0
-4.347E-1	1.262E+0	1.340E+0
-4.428E-1	1.291E+0	1.330E+0
-4.411E-1	1.223E+0	1.324E+0
-4.379E-1	1.239E+0	1.311E+0
-4.314E-1	1.281E+0	1.330E+0
-4.476E-1	1.268E+0	1.291E+0
-4.363E-1	1.272E+0	1.255E+0
-4.411E-1	1.226E+0	1.230E+0
-4.314E-1	1.200E+0	1.314E+0
-4.460E-1	1.246E+0	1.324E+0
-4.363E-1	1.320E+0	1.278E+0
-4.395E-1	1.272E+0	1.327E+0
-4.347E-1	1.291E+0	1.314E+0
-4.444E-1	1.259E+0	1.298E+0
-4.379E-1	1.333E+0	1.311E+0
-4.411E-1	1.288E+0	1.288E+0
-4.330E-1	1.268E+0	1.327E+0
-4.444E-1	1.255E+0	1.288E+0
-4.379E-1	1.301E+0	1.340E+0
-4.411E-1	1.262E+0	1.343E+0
-4.298E-1	1.243E+0	1.246E+0
-4.411E-1	1.291E+0	1.252E+0
-4.395E-1	1.243E+0	1.333E+0
-4.379E-1	1.207E+0	1.230E+0
-4.347E-1	1.259E+0	1.340E+0
-4.428E-1	1.197E+0	1.301E+0
-4.411E-1	1.243E+0	1.298E+0
-4.395E-1	1.298E+0	1.255E+0
-4.314E-1	1.301E+0	1.213E+0
-4.411E-1	1.230E+0	1.278E+0
-4.347E-1	1.226E+0	1.340E+0
-4.411E-1	1.268E+0	1.268E+0
-4.298E-1	1.233E+0	1.327E+0
-4.444E-1	1.285E+0	1.285E+0
-4.363E-1	1.220E+0	1.285E+0
-4.395E-1	1.268E+0	1.301E+0
-4.314E-1	1.259E+0	1.353E+0
-4.428E-1	1.255E+0	1.298E+0
-4.379E-1	1.243E+0	1.262E+0
-4.428E-1	1.314E+0	1.307E+0
-4.314E-1	1.236E+0	1.307E+0
-4.444E-1	1.246E+0	1.233E+0
-4.395E-1	1.262E+0	1.265E+0
-4.395E-1	1.272E+0	1.291E+0
-4.330E-1	1.278E+0	1.291E+0
-4.428E-1	1.320E+0	1.327E+0
-4.395E-1	1.324E+0	1.317E+0
-4.379E-1	1.281E+0	1.379E+0
-4.347E-1	1.272E+0	1.343E+0
-4.428E-1	1.278E+0	1.376E+0
-4.379E-1	1.246E+0	1.285E+0
-4.363E-1	1.320E+0	1.255E+0
-4.314E-1	1.268E+0	1.252E+0
-4.428E-1	1.252E+0	1.333E+0
-4.395E-1	1.217E+0	1.353E+0
-4.395E-1	1.291E+0	1.369E+0
-4.347E-1	1.265E+0	1.330E+0
-4.411E-1	1.278E+0	1.281E+0
-4.411E-1	1.246E+0	1.262E+0
-4.395E-1	1.259E+0	1.327E+0
-4.330E-1	1.226E+0	1.385E+0
-4.428E-1	1.233E+0	1.291E+0
-4.395E-1	1.262E+0	1.298E+0
-4.363E-1	1.165E+0	1.301E+0
-4.379E-1	1.301E+0	1.366E+0
-4.411E-1	1.278E+0	1.255E+0
-4.428E-1	1.272E+0	1.307E+0
-4.379E-1	1.259E+0	1.294E+0
-4.363E-1	1.268E+0	1.311E+0
-4.411E-1	1.291E+0	1.285E+0
-4.411E-1	1.236E+0	1.291E+0
-4.347E-1	1.220E+0	1.288E+0
-4.347E-1	1.288E+0	1.307E+0
-4.363E-1	1.353E+0	1.275E+0
-4.444E-1	1.246E+0	1.230E+0
-4.363E-1	1.255E+0	1.307E+0
-4.411E-1	1.236E+0	1.314E+0
-4.379E-1	1.278E+0	1.307E+0
-4.411E-1	1.226E+0	1.324E+0
-4.347E-1	1.220E+0	1.288E+0
-4.347E-1	1.236E+0	1.333E+0
-4.395E-1	1.259E+0	1.311E+0
-4.444E-1	1.291E+0	1.275E+0
-4.330E-1	1.385E+0	1.350E+0
-4.395E-1	1.255E+0	1.320E+0
-4.379E-1	1.239E+0	1.294E+0
-4.444E-1	1.281E+0	1.314E+0
-4.330E-1	1.233E+0	1.259E+0
-4.395E-1	1.255E+0	1.298E+0
-4.363E-1	1.220E+0	1.275E+0
-4.428E-1	1.291E+0	1.346E+0
-4.330E-1	1.252E+0	1.291E+0
-4.411E-1	1.268E+0	1.356E+0
-4.347E-1	1.285E+0	1.265E+0
-4.460E-1	1.298E+0	1.324E+0
-4.330E-1	1.236E+0	1.278E+0
-4.411E-1	1.220E+0	1.272E+0
-4.347E-1	1.262E+0	1.294E+0
-4.428E-1	1.200E+0	1.346E+0
-4.347E-1	1.236E+0	1.317E+0
-4.411E-1	1.246E+0	1.298E+0
-4.363E-1	1.298E+0	1.249E+0
-4.428E-1	1.265E+0	1.252E+0
-4.347E-1	1.249E+0	1.320E+0
-4.411E-1	1.311E+0	1.275E+0
-4.347E-1	1.246E+0	1.301E+0
-4.444E-1	1.217E+0	1.327E+0
-4.330E-1	1.255E+0	1.337E+0
-4.395E-1	1.265E+0	1.301E+0
-4.363E-1	1.281E+0	1.291E+0
-4.444E-1	1.210E+0	1.285E+0
-4.330E-1	1.243E+0	1.353E+0
-4.411E-1	1.213E+0	1.262E+0
-4.347E-1	1.217E+0	1.346E+0
-4.444E-1	1.230E+0	1.314E+0
-4.363E-1	1.252E+0	1.337E+0
-4.379E-1	1.265E+0	1.346E+0
-4.347E-1	1.230E+0	1.304E+0
-4.476E-1	1.268E+0	1.327E+0
-4.347E-1	1.220E+0	1.226E+0
-4.411E-1	1.275E+0	1.281E+0
-4.363E-1	1.220E+0	1.330E+0
-4.476E-1	1.230E+0	1.285E+0
-4.363E-1	1.275E+0	1.301E+0
-4.428E-1	1.210E+0	1.281E+0
-4.379E-1	1.281E+0	1.294E+0
-4.444E-1	1.262E+0	1.291E+0
-4.314E-1	1.294E+0	1.278E+0
-4.395E-1	1.278E+0	1.268E+0
-4.363E-1	1.226E+0	1.350E+0
-4.444E-1	1.213E+0	1.327E+0
-4.314E-1	1.327E+0	1.307E+0
-4.428E-1	1.291E+0	1.343E+0
-4.379E-1	1.294E+0	1.278E+0
-4.460E-1	1.230E+0	1.268E+0
-4.330E-1	1.314E+0	1.255E+0
-4.395E-1	1.288E+0	1.340E+0
-4.395E-1	1.262E+0	1.281E+0
-4.460E-1	1.304E+0	1.330E+0
-4.363E-1	1.243E+0	1.291E+0
-4.411E-1	1.210E+0	1.249E+0
-4.379E-1	1.275E+0	1.249E+0
-4.476E-1	1.291E+0	1.314E+0
-4.363E-1	1.278E+0	1.314E+0
-4.411E-1	1.252E+0	1.356E+0
-4.379E-1	1.223E+0	1.311E+0
-4.411E-1	1.262E+0	1.278E+0
-4.379E-1	1.249E+0	1.314E+0
-4.395E-1	1.272E+0	1.320E+0
-4.363E-1	1.333E+0	1.314E+0
-4.411E-1	1.275E+0	1.314E+0
-4.379E-1	1.298E+0	1.255E+0
-4.395E-1	1.194E+0	1.307E+0
-4.379E-1	1.194E+0	1.343E+0
-4.428E-1	1.236E+0	1.301E+0
-4.379E-1	1.262E+0	1.262E+0
-4.363E-1	1.230E+0	1.340E+0
-4.395E-1	1.317E+0	1.372E+0
-4.428E-1	1.317E+0	1.265E+0
-4.379E-1	1.288E+0	1.291E+0
-4.379E-1	1.223E+0	1.262E+0
-4.428E-1	1.249E+0	1.311E+0
-4.395E-1	1.255E+0	1.272E+0
-4.363E-1	1.268E+0	1.298E+0
-4.363E-1	1.230E+0	1.311E+0
-4.428E-1	1.239E+0	1.281E+0
-4.411E-1	1.275E+0	1.385E+0
-4.411E-1	1.226E+0	1.291E+0
-4.363E-1	1.178E+0	1.268E+0
-4.411E-1	1.278E+0	1.317E+0
-4.395E-1	1.243E+0	1.346E+0
-4.379E-1	1.204E+0	1.343E+0
-4.363E-1	1.278E+0	1.333E+0
-4.428E-1	1.249E+0	1.311E+0
-4.395E-1	1.230E+0	1.320E+0
-4.428E-1	1.213E+0	1.285E+0
-4.379E-1	1.220E+0	1.285E+0
-4.428E-1	1.291E+0	1.301E+0
-4.395E-1	1.252E+0	1.301E+0
-4.395E-1	1.262E+0	1.353E+0
-4.347E-1	1.278E+0	1.281E+0
-4.460E-1	1.307E+0	1.259E+0
-4.395E-1	1.220E+0	1.298E+0
-4.395E-1	1.239E+0	1.320E+0
-4.330E-1	1.265E+0	1.333E+0
-4.411E-1	1.268E+0	1.236E+0
-4.395E-1	1.294E+0	1.320E+0
-4.411E-1	1.239E+0	1.275E+0
-4.347E-1	1.285E+0	1.346E+0
-4.476E-1	1.252E+0	1.291E+0
-4.363E-1	1.278E+0	1.207E+0
-4.428E-1	1.171E+0	1.327E+0
-4.347E-1	1.210E+0	1.324E+0
-4.444E-1	1.281E+0	1.304E+0
-4.379E-1	1.233E+0	1.285E+0
-4.395E-1	1.252E+0	1.298E+0
-4.314E-1	1.294E+0	1.252E+0
-4.460E-1	1.255E+0	1.369E+0
-4.363E-1	1.230E+0	1.278E+0
-4.428E-1	1.223E+0	1.255E+0
-4.347E-1	1.288E+0	1.243E+0
-4.428E-1	1.220E+0	1.246E+0
-4.379E-1	1.174E+0	1.294E+0
-4.411E-1	1.246E+0	1.288E+0
-4.330E-1	1.259E+0	1.285E+0
-4.460E-1	1.233E+0	1.265E+0
-4.347E-1	1.265E+0	1.353E+0
-4.428E-1	1.187E+0	1.301E+0
-4.363E-1	1.178E+0	1.376E+0
-4.492E-1	1.346E+0	1.233E+0
-4.363E-1	1.304E+0	1.285E+0
-4.411E-1	1.252E+0	1.275E+0
-4.363E-1	1.191E+0	1.320E+0
-4.460E-1	1.233E+0	1.320E+0
-4.363E-1	1.246E+0	1.294E+0
-4.444E-1	1.239E+0	1.281E+0
-4.347E-1	1.226E+0	1.285E+0
-4.476E-1	1.243E+0	1.278E+0
-4.395E-1	1.259E+0	1.278E+0
-4.411E-1	1.223E+0	1.356E+0
-4.363E-1	1.213E+0	1.259E+0
-4.460E-1	1.288E+0	1.314E+0
-4.395E-1	1.207E+0	1.301E+0
-4.395E-1	1.194E+0	1.353E+0
-4.347E-1	1.223E+0	1.337E+0
-4.444E-1	1.236E+0	1.372E+0
-4.379E-1	1.217E+0	1.304E+0
-4.411E-1	1.288E+0	1.265E+0
-4.330E-1	1.252E+0	1.301E+0
-4.460E-1	1.191E+0	1.239E+0
-4.379E-1	1.226E+0	1.249E+0
-4.379E-1	1.285E+0	1.311E+0
-4.363E-1	1.268E+0	1.324E+0
-4.460E-1	1.249E+0	1.301E+0
-4.379E-1	1.246E+0	1.291E+0
-4.411E-1	1.301E+0	1.353E+0
-4.347E-1	1.259E+0	1.301E+0
-4.444E-1	1.262E+0	1.298E+0
-4.379E-1	1.217E+0	1.281E+0
-4.363E-1	1.236E+0	1.262E+0
-4.363E-1	1.265E+0	1.275E+0
-4.428E-1	1.262E+0	1.330E+0
-4.395E-1	1.204E+0	1.398E+0
-4.363E-1	1.223E+0	1.239E+0
-4.379E-1	1.330E+0	1.291E+0
-4.428E-1	1.285E+0	1.337E+0
-4.411E-1	1.298E+0	1.317E+0
-4.411E-1	1.194E+0	1.372E+0
-4.395E-1	1.278E+0	1.288E+0
-4.428E-1	1.294E+0	1.317E+0
-4.395E-1	1.268E+0	1.343E+0
-4.411E-1	1.249E+0	1.343E+0
-4.395E-1	1.243E+0	1.259E+0
-4.379E-1	1.243E+0	1.317E+0
-4.395E-1	1.236E+0	1.239E+0
-4.347E-1	1.265E+0	1.366E+0
-4.411E-1	1.259E+0	1.301E+0
-4.428E-1	1.223E+0	1.314E+0
-4.379E-1	1.291E+0	1.340E+0
-4.395E-1	1.275E+0	1.298E+0
-4.428E-1	1.272E+0	1.301E+0
-4.411E-1	1.278E+0	1.330E+0
-4.411E-1	1.265E+0	1.311E+0
-4.395E-1	1.252E+0	1.268E+0
-4.395E-1	1.226E+0	1.327E+0
-4.395E-1	1.278E+0	1.327E+0
-4.444E-1	1.281E+0	1.298E+0
-4.347E-1	1.187E+0	1.324E+0
-4.411E-1	1.275E+0	1.265E+0
-4.411E-1	1.278E+0	1.311E+0
-4.428E-1	1.311E+0	1.340E+0
-4.347E-1	1.301E+0	1.333E+0
-4.411E-1	1.246E+0	1.236E+0
-4.395E-1	1.294E+0	1.304E+0
-4.444E-1	1.307E+0	1.372E+0
-4.347E-1	1.184E+0	1.301E+0
-4.428E-1	1.262E+0	1.262E+0
-4.411E-1	1.281E+0	1.294E+0
-4.444E-1	1.233E+0	1.298E+0
-4.379E-1	1.243E+0	1.294E+0
-4.444E-1	1.262E+0	1.236E+0
-4.395E-1	1.265E+0	1.314E+0
-4.411E-1	1.181E+0	1.343E+0
-4.347E-1	1.272E+0	1.236E+0
-4.460E-1	1.259E+0	1.298E+0
-4.395E-1	1.223E+0	1.359E+0
-4.460E-1	1.252E+0	1.285E+0
-4.330E-1	1.239E+0	1.317E+0
-4.444E-1	1.226E+0	1.275E+0
-4.363E-1	1.207E+0	1.285E+0
-4.460E-1	1.262E+0	1.298E+0
-4.330E-1	1.275E+0	1.230E+0
-4.428E-1	1.239E+0	1.288E+0
-4.363E-1	1.272E+0	1.291E+0
-4.460E-1	1.327E+0	1.298E+0
-4.363E-1	1.233E+0	1.301E+0
-4.428E-1	1.288E+0	1.320E+0
-4.379E-1	1.230E+0	1.311E+0
-4.460E-1	1.207E+0	1.333E+0
-4.330E-1	1.210E+0	1.301E+0
-4.460E-1	1.171E+0	1.301E+0
-4.395E-1	1.223E+0	1.278E+0
-4.492E-1	1.217E+0	1.278E+0
-4.363E-1	1.207E+0	1.301E+0
-4.428E-1	1.268E+0	1.288E+0
-4.379E-1	1.249E+0	1.307E+0
-4.492E-1	1.259E+0	1.288E+0
-4.363E-1	1.262E+0	1.281E+0
-4.460E-1	1.213E+0	1.363E+0
-4.395E-1	1.243E+0	1.314E+0
-4.428E-1	1.194E+0	1.333E+0
-4.347E-1	1.265E+0	1.350E+0
-4.444E-1	1.259E+0	1.311E+0
-4.395E-1	1.301E+0	1.301E+0
-4.460E-1	1.249E+0	1.311E+0
-4.330E-1	1.184E+0	1.291E+0
-4.444E-1	1.262E+0	1.281E+0
-4.411E-1	1.327E+0	1.337E+0
-4.460E-1	1.311E+0	1.353E+0
-4.347E-1	1.223E+0	1.252E+0
-4.428E-1	1.252E+0	1.350E+0
-4.428E-1	1.243E+0	1.294E+0
-4.460E-1	1.314E+0	1.272E+0
-4.363E-1	1.174E+0	1.285E+0
-4.444E-1	1.197E+0	1.320E+0
-4.411E-1	1.288E+0	1.291E+0
-4.460E-1	1.272E+0	1.226E+0
-4.347E-1	1.220E+0	1.324E+0
-4.395E-1	1.275E+0	1.294E+0
-4.428E-1	1.220E+0	1.285E+0
-4.460E-1	1.243E+0	1.353E+0
-4.363E-1	1.265E+0	1.311E+0
-4.444E-1	1.204E+0	1.311E+0
-4.379E-1	1.246E+0	1.324E+0
-4.428E-1	1.294E+0	1.311E+0
-4.330E-1	1.204E+0	1.314E+0
-4.444E-1	1.288E+0	1.285E+0
-4.395E-1	1.307E+0	1.268E+0
-4.460E-1	1.311E+0	1.281E+0
-4.363E-1	1.285E+0	1.288E+0
-4.411E-1	1.255E+0	1.246E+0
-4.428E-1	1.220E+0	1.291E+0
-4.460E-1	1.281E+0	1.252E+0
-4.395E-1	1.243E+0	1.298E+0
-4.428E-1	1.255E+0	1.265E+0
-4.428E-1	1.294E+0	1.346E+0
-4.444E-1	1.272E+0	1.285E+0
-4.347E-1	1.262E+0	1.255E+0
-4.363E-1	1.249E+0	1.330E+0
-4.444E-1	1.249E+0	1.333E+0
-4.411E-1	1.268E+0	1.395E+0
-4.379E-1	1.239E+0	1.343E+0
-4.444E-1	1.246E+0	1.314E+0
-4.444E-1	1.249E+0	1.301E+0
-4.411E-1	1.223E+0	1.236E+0
-4.395E-1	1.233E+0	1.314E+0
-4.379E-1	1.246E+0	1.353E+0
-4.444E-1	1.217E+0	1.285E+0
-4.411E-1	1.220E+0	1.359E+0
-4.395E-1	1.236E+0	1.275E+0
-4.428E-1	1.246E+0	1.281E+0
-4.444E-1	1.220E+0	1.285E+0
-4.411E-1	1.262E+0	1.243E+0
-4.411E-1	1.236E+0	1.307E+0
-4.363E-1	1.230E+0	1.401E+0
-4.476E-1	1.207E+0	1.262E+0
-4.395E-1	1.259E+0	1.285E+0
-4.395E-1	1.278E+0	1.220E+0
-4.330E-1	1.210E+0	1.314E+0
-4.460E-1	1.246E+0	1.314E+0
-4.395E-1	1.317E+0	1.314E+0
-4.395E-1	1.226E+0	1.324E+0
-4.379E-1	1.223E+0	1.249E+0
-4.460E-1	1.265E+0	1.275E+0
-4.379E-1	1.298E+0	1.311E+0
-4.428E-1	1.268E+0	1.307E+0
-4.330E-1	1.259E+0	1.353E+0
-4.444E-1	1.281E+0	1.255E+0
-4.411E-1	1.181E+0	1.255E+0
-4.395E-1	1.243E+0	1.363E+0
-4.363E-1	1.213E+0	1.288E+0
-4.476E-1	1.239E+0	1.320E+0
-4.395E-1	1.210E+0	1.255E+0
-4.428E-1	1.217E+0	1.314E+0
-4.347E-1	1.262E+0	1.330E+0
-4.476E-1	1.262E+0	1.304E+0
-4.395E-1	1.268E+0	1.252E+0
-4.395E-1	1.281E+0	1.304E+0
-4.363E-1	1.259E+0	1.346E+0
-4.476E-1	1.272E+0	1.246E+0
-4.395E-1	1.249E+0	1.307E+0
-4.428E-1	1.207E+0	1.324E+0
-4.347E-1	1.281E+0	1.291E+0
-4.460E-1	1.249E+0	1.281E+0
-4.379E-1	1.252E+0	1.304E+0
-4.428E-1	1.220E+0	1.291E+0
-4.347E-1	1.285E+0	1.285E+0
-4.476E-1	1.265E+0	1.320E+0
-4.444E-1	1.233E+0	1.343E+0
-4.428E-1	1.265E+0	1.281E+0
-4.330E-1	1.220E+0	1.252E+0
-4.460E-1	1.213E+0	1.359E+0
-4.428E-1	1.239E+0	1.307E+0
-4.411E-1	1.207E+0	1.359E+0
-4.347E-1	1.210E+0	1.291E+0
-4.460E-1	1.236E+0	1.346E+0
-4.428E-1	1.230E+0	1.288E+0
-4.411E-1	1.226E+0	1.350E+0
-4.395E-1	1.275E+0	1.291E+0
-4.492E-1	1.314E+0	1.262E+0
-4.395E-1	1.178E+0	1.320E+0
-4.428E-1	1.294E+0	1.278E+0
-4.363E-1	1.285E+0	1.268E+0
-4.492E-1	1.249E+0	1.333E+0
-4.428E-1	1.226E+0	1.369E+0
-4.428E-1	1.272E+0	1.307E+0
-4.411E-1	1.217E+0	1.307E+0
-4.444E-1	1.243E+0	1.304E+0
-4.444E-1	1.217E+0	1.317E+0
-4.395E-1	1.278E+0	1.327E+0
-4.395E-1	1.230E+0	1.291E+0
-4.428E-1	1.243E+0	1.285E+0
-4.444E-1	1.246E+0	1.246E+0
-4.411E-1	1.259E+0	1.291E+0
-4.395E-1	1.265E+0	1.327E+0
-4.492E-1	1.239E+0	1.330E+0
-4.411E-1	1.262E+0	1.278E+0
-4.379E-1	1.311E+0	1.243E+0
-4.395E-1	1.288E+0	1.265E+0
-4.460E-1	1.239E+0	1.346E+0
-4.428E-1	1.246E+0	1.249E+0
-4.395E-1	1.252E+0	1.298E+0
-4.395E-1	1.272E+0	1.262E+0
-4.460E-1	1.307E+0	1.291E+0
-4.411E-1	1.223E+0	1.275E+0
-4.428E-1	1.252E+0	1.317E+0
-4.379E-1	1.259E+0	1.356E+0
-4.460E-1	1.223E+0	1.255E+0
-4.428E-1	1.213E+0	1.304E+0
-4.411E-1	1.262E+0	1.311E+0
-4.411E-1	1.272E+0	1.288E+0
-4.460E-1	1.239E+0	1.239E+0
-4.428E-1	1.265E+0	1.330E+0
-4.428E-1	1.281E+0	1.281E+0
-4.395E-1	1.246E+0	1.333E+0
-4.444E-1	1.333E+0	1.285E+0
-4.460E-1	1.239E+0	1.405E+0
-4.411E-1	1.223E+0	1.291E+0
-4.379E-1	1.249E+0	1.265E+0
-4.444E-1	1.204E+0	1.285E+0
-4.444E-1	1.239E+0	1.340E+0
-4.395E-1	1.236E+0	1.333E+0
-4.411E-1	1.236E+0	1.304E+0
-4.444E-1	1.197E+0	1.307E+0
-4.492E-1	1.220E+0	1.288E+0
-4.395E-1	1.223E+0	1.249E+0
-4.395E-1	1.268E+0	1.291E+0
-4.460E-1	1.236E+0	1.307E+0
-4.444E-1	1.223E+0	1.272E+0
-4.411E-1	1.262E+0	1.301E+0
-4.395E-1	1.298E+0	1.301E+0
-4.428E-1	1.327E+0	1.327E+0
-4.460E-1	1.275E+0	1.268E+0
-4.411E-1	1.252E+0	1.304E+0
-4.428E-1	1.307E+0	1.304E+0
-4.395E-1	1.226E+0	1.317E+0
-4.460E-1	1.213E+0	1.340E+0
-4.411E-1	1.223E+0	1.301E+0
-4.411E-1	1.262E+0	1.301E+0
-4.411E-1	1.317E+0	1.268E+0
-4.492E-1	1.246E+0	1.346E+0
-4.363E-1	1.236E+0	1.226E+0
-4.460E-1	1.239E+0	1.301E+0
-4.428E-1	1.298E+0	1.291E+0
-4.492E-1	1.252E+0	1.369E+0
-4.347E-1	1.233E+0	1.272E+0
-4.444E-1	1.204E+0	1.356E+0
-4.411E-1	1.356E+0	1.298E+0
-4.509E-1	1.255E+0	1.343E+0
-4.363E-1	1.217E+0	1.291E+0
-4.428E-1	1.236E+0	1.281E+0
-4.395E-1	1.230E+0	1.291E+0
-4.460E-1	1.294E+0	1.337E+0
-4.395E-1	1.246E+0	1.217E+0
-4.444E-1	1.272E+0	1.307E+0
-4.411E-1	1.230E+0	1.343E+0
-4.492E-1	1.255E+0	1.317E+0
-4.379E-1	1.223E+0	1.294E+0
-4.460E-1	1.262E+0	1.320E+0
-4.379E-1	1.233E+0	1.359E+0
-4.476E-1	1.187E+0	1.333E+0
-4.347E-1	1.132E+0	1.259E+0
-4.460E-1	1.191E+0	1.366E+0
-4.411E-1	1.230E+0	1.314E+0
-4.460E-1	1.252E+0	1.340E+0
-4.363E-1	1.197E+0	1.304E+0
-4.444E-1	1.288E+0	1.281E+0
-4.428E-1	1.262E+0	1.372E+0
-4.492E-1	1.226E+0	1.330E+0
-4.411E-1	1.239E+0	1.265E+0
-4.460E-1	1.207E+0	1.333E+0
-4.411E-1	1.281E+0	1.307E+0
-4.476E-1	1.239E+0	1.330E+0
-4.379E-1	1.246E+0	1.272E+0
-4.428E-1	1.281E+0	1.330E+0
-4.428E-1	1.265E+0	1.314E+0
-4.509E-1	1.249E+0	1.311E+0
-4.395E-1	1.255E+0	1.350E+0
-4.428E-1	1.171E+0	1.281E+0
-4.428E-1	1.239E+0	1.236E+0
-4.460E-1	1.262E+0	1.307E+0
-4.347E-1	1.210E+0	1.376E+0
-4.411E-1	1.259E+0	1.376E+0
-4.411E-1	1.210E+0	1.275E+0
-4.492E-1	1.213E+0	1.281E+0
-4.411E-1	1.213E+0	1.320E+0
-4.428E-1	1.226E+0	1.291E+0
-4.395E-1	1.249E+0	1.356E+0
-4.460E-1	1.291E+0	1.275E+0
-4.379E-1	1.230E+0	1.262E+0
-4.411E-1	1.262E+0	1.343E+0
-4.411E-1	1.252E+0	1.366E+0
-4.476E-1	1.239E+0	1.294E+0
-4.395E-1	1.217E+0	1.285E+0
-4.444E-1	1.291E+0	1.285E+0
-4.460E-1	1.207E+0	1.311E+0
-4.444E-1	1.255E+0	1.285E+0
-4.395E-1	1.259E+0	1.369E+0
-4.444E-1	1.246E+0	1.330E+0
-4.444E-1	1.265E+0	1.330E+0
-4.460E-1	1.259E+0	1.285E+0
-4.395E-1	1.233E+0	1.288E+0
-4.411E-1	1.268E+0	1.366E+0
-4.411E-1	1.194E+0	1.324E+0
-4.476E-1	1.204E+0	1.285E+0
-4.379E-1	1.288E+0	1.301E+0
-4.444E-1	1.252E+0	1.255E+0
-4.428E-1	1.265E+0	1.275E+0
-4.411E-1	1.217E+0	1.324E+0
-4.411E-1	1.288E+0	1.376E+0
-4.428E-1	1.226E+0	1.330E+0
-4.460E-1	1.233E+0	1.340E+0
-4.428E-1	1.204E+0	1.340E+0
-4.411E-1	1.200E+0	1.333E+0
-4.395E-1	1.207E+0	1.233E+0
-4.460E-1	1.262E+0	1.268E+0
-4.411E-1	1.301E+0	1.265E+0
-4.379E-1	1.243E+0	1.311E+0
-4.411E-1	1.230E+0	1.337E+0
-4.460E-1	1.255E+0	1.272E+0
-4.428E-1	1.275E+0	1.337E+0
-4.428E-1	1.255E+0	1.376E+0
-4.411E-1	1.217E+0	1.243E+0
-4.460E-1	1.262E+0	1.275E+0
-4.444E-1	1.200E+0	1.285E+0
-4.476E-1	1.265E+0	1.304E+0
-4.395E-1	1.333E+0	1.288E+0
-4.444E-1	1.200E+0	1.255E+0
-4.411E-1	1.255E+0	1.324E+0
-4.411E-1	1.200E+0	1.340E+0
-4.395E-1	1.255E+0	1.298E+0
-4.460E-1	1.272E+0	1.288E+0
-4.428E-1	1.220E+0	1.243E+0
-4.428E-1	1.230E+0	1.291E+0
-4.395E-1	1.272E+0	1.324E+0
-4.476E-1	1.200E+0	1.285E+0
-4.379E-1	1.259E+0	1.343E+0
-4.444E-1	1.220E+0	1.252E+0
-4.411E-1	1.246E+0	1.317E+0
-4.460E-1	1.230E+0	1.340E+0
-4.379E-1	1.178E+0	1.294E+0
-4.428E-1	1.181E+0	1.317E+0
-4.411E-1	1.291E+0	1.317E+0
-4.476E-1	1.275E+0	1.294E+0
-4.411E-1	1.262E+0	1.239E+0
-4.444E-1	1.233E+0	1.301E+0
-4.411E-1	1.337E+0	1.379E+0
-4.476E-1	1.275E+0	1.311E+0
-4.411E-1	1.217E+0	1.366E+0
-4.444E-1	1.217E+0	1.330E+0
-4.395E-1	1.278E+0	1.281E+0
-4.460E-1	1.207E+0	1.330E+0
-4.379E-1	1.275E+0	1.324E+0
-4.428E-1	1.272E+0	1.314E+0
-4.428E-1	1.285E+0	1.285E+0
-4.492E-1	1.265E+0	1.337E+0
-4.395E-1	1.243E+0	1.327E+0
-4.476E-1	1.265E+0	1.330E+0
-4.395E-1	1.294E+0	1.301E+0
-4.444E-1	1.301E+0	1.327E+0
-4.379E-1	1.233E+0	1.220E+0
-4.460E-1	1.255E+0	1.278E+0
-4.363E-1	1.298E+0	1.281E+0
-4.476E-1	1.246E+0	1.252E+0
-4.395E-1	1.272E+0	1.330E+0
-4.444E-1	1.230E+0	1.307E+0
-4.428E-1	1.249E+0	1.311E+0
-4.460E-1	1.243E+0	1.320E+0
-4.428E-1	1.333E+0	1.320E+0
-4.444E-1	1.213E+0	1.278E+0
-4.444E-1	1.285E+0	1.272E+0
-4.476E-1	1.239E+0	1.268E+0
-4.411E-1	1.230E+0	1.324E+0
-4.460E-1	1.275E+0	1.311E+0
-4.411E-1	1.301E+0	1.291E+0
-4.492E-1	1.243E+0	1.298E+0
-4.379E-1	1.272E+0	1.239E+0
-4.428E-1	1.268E+0	1.285E+0
-4.460E-1	1.243E+0	1.340E+0
-4.476E-1	1.275E+0	1.314E+0
-4.363E-1	1.262E+0	1.243E+0
-4.444E-1	1.333E+0	1.265E+0
-4.428E-1	1.255E+0	1.298E+0
-4.476E-1	1.252E+0	1.320E+0
-4.379E-1	1.298E+0	1.330E+0
-4.460E-1	1.239E+0	1.330E+0
-4.444E-1	1.301E+0	1.356E+0
-4.460E-1	1.288E+0	1.314E+0
-4.395E-1	1.233E+0	1.275E+0
-4.428E-1	1.213E+0	1.272E+0
-4.428E-1	1.239E+0	1.291E+0
-4.460E-1	1.249E+0	1.343E+0
-4.428E-1	1.223E+0	1.262E+0
-4.395E-1	1.236E+0	1.301E+0
-4.411E-1	1.262E+0	1.356E+0
-4.428E-1	1.317E+0	1.327E+0
-4.428E-1	1.268E+0	1.291E+0
-4.428E-1	1.304E+0	1.298E+0
-4.428E-1	1.204E+0	1.243E+0
-4.476E-1	1.281E+0	1.376E+0
-4.411E-1	1.262E+0	1.262E+0
-4.428E-1	1.288E+0	1.301E+0
-4.444E-1	1.275E+0	1.246E+0
-4.460E-1	1.246E+0	1.272E+0
-4.411E-1	1.259E+0	1.327E+0
-4.428E-1	1.243E+0	1.414E+0
-4.428E-1	1.268E+0	1.285E+0
-4.460E-1	1.236E+0	1.408E+0
-4.411E-1	1.320E+0	1.294E+0
-4.395E-1	1.233E+0	1.255E+0
-4.411E-1	1.272E+0	1.275E+0
-4.428E-1	1.243E+0	1.317E+0
-4.476E-1	1.268E+0	1.281E+0
-4.411E-1	1.307E+0	1.311E+0
-4.428E-1	1.285E+0	1.272E+0
-4.444E-1	1.272E+0	1.252E+0
-4.444E-1	1.204E+0	1.350E+0
-4.395E-1	1.223E+0	1.314E+0
-4.460E-1	1.213E+0	1.330E+0
-4.428E-1	1.249E+0	1.294E+0
-4.411E-1	1.181E+0	1.301E+0
-4.411E-1	1.213E+0	1.307E+0
-4.444E-1	1.226E+0	1.324E+0
-4.460E-1	1.330E+0	1.291E+0
-4.444E-1	1.278E+0	1.285E+0
-4.411E-1	1.262E+0	1.324E+0
-4.444E-1	1.285E+0	1.317E+0
-4.476E-1	1.288E+0	1.350E+0
-4.444E-1	1.262E+0	1.262E+0
-4.411E-1	1.223E+0	1.304E+0
-4.460E-1	1.268E+0	1.288E+0
-4.476E-1	1.184E+0	1.272E+0
-4.476E-1	1.210E+0	1.304E+0
-4.379E-1	1.226E+0	1.268E+0
-4.444E-1	1.246E+0	1.307E+0
-4.460E-1	1.259E+0	1.252E+0
-4.460E-1	1.275E+0	1.311E+0
-4.363E-1	1.197E+0	1.330E+0
-4.460E-1	1.272E+0	1.259E+0
-4.476E-1	1.236E+0	1.298E+0
-4.428E-1	1.239E+0	1.272E+0
-4.363E-1	1.171E+0	1.268E+0
-4.460E-1	1.217E+0	1.291E+0
-4.476E-1	1.278E+0	1.311E+0
-4.428E-1	1.226E+0	1.249E+0
-4.363E-1	1.255E+0	1.337E+0
-4.460E-1	1.262E+0	1.298E+0
-4.411E-1	1.291E+0	1.395E+0
-4.444E-1	1.301E+0	1.262E+0
-4.363E-1	1.223E+0	1.314E+0
-4.444E-1	1.265E+0	1.285E+0
-4.428E-1	1.285E+0	1.288E+0
-4.444E-1	1.249E+0	1.304E+0
-4.347E-1	1.249E+0	1.252E+0
-4.476E-1	1.233E+0	1.330E+0
-4.428E-1	1.252E+0	1.311E+0
-4.476E-1	1.259E+0	1.304E+0
-4.395E-1	1.353E+0	1.314E+0
-4.460E-1	1.243E+0	1.259E+0
-4.444E-1	1.304E+0	1.314E+0
-4.460E-1	1.230E+0	1.265E+0
-4.363E-1	1.187E+0	1.281E+0
-4.411E-1	1.239E+0	1.307E+0
-4.444E-1	1.252E+0	1.259E+0
-4.476E-1	1.230E+0	1.304E+0
-4.347E-1	1.255E+0	1.327E+0
-4.444E-1	1.197E+0	1.278E+0
-4.411E-1	1.255E+0	1.340E+0
-4.460E-1	1.230E+0	1.317E+0
-4.379E-1	1.275E+0	1.275E+0
-4.428E-1	1.217E+0	1.298E+0
-4.460E-1	1.217E+0	1.281E+0
-4.460E-1	1.252E+0	1.285E+0
-4.347E-1	1.294E+0	1.311E+0
-4.444E-1	1.230E+0	1.246E+0
-4.428E-1	1.246E+0	1.259E+0
-4.476E-1	1.204E+0	1.356E+0
-4.395E-1	1.252E+0	1.330E+0
-4.428E-1	1.265E+0	1.333E+0
-4.428E-1	1.275E+0	1.307E+0
-4.476E-1	1.233E+0	1.265E+0
-4.363E-1	1.249E+0	1.304E+0
-4.444E-1	1.265E+0	1.343E+0
-4.444E-1	1.239E+0	1.311E+0
-4.460E-1	1.233E+0	1.281E+0
-4.363E-1	1.291E+0	1.301E+0
-4.444E-1	1.243E+0	1.288E+0
-4.428E-1	1.236E+0	1.343E+0
-4.444E-1	1.246E+0	1.272E+0
-4.330E-1	1.239E+0	1.346E+0
-4.460E-1	1.249E+0	1.307E+0
-4.444E-1	1.243E+0	1.333E+0
-4.411E-1	1.236E+0	1.255E+0
-4.379E-1	1.200E+0	1.317E+0
-4.444E-1	1.252E+0	1.259E+0
-4.444E-1	1.278E+0	1.249E+0
-4.476E-1	1.181E+0	1.307E+0
-4.395E-1	1.246E+0	1.275E+0
-4.428E-1	1.268E+0	1.281E+0
-4.444E-1	1.200E+0	1.327E+0
-4.444E-1	1.181E+0	1.281E+0
-4.395E-1	1.200E+0	1.320E+0
-4.444E-1	1.236E+0	1.281E+0
-4.460E-1	1.178E+0	1.340E+0
-4.444E-1	1.243E+0	1.304E+0
-4.395E-1	1.288E+0	1.233E+0
-4.444E-1	1.246E+0	1.314E+0
-4.460E-1	1.252E+0	1.350E+0
-4.444E-1	1.233E+0	1.278E+0
-4.395E-1	1.249E+0	1.255E+0
-4.428E-1	1.294E+0	1.307E+0
-4.476E-1	1.255E+0	1.291E+0
-4.460E-1	1.278E+0	1.294E+0
-4.411E-1	1.217E+0	1.246E+0
-4.428E-1	1.265E+0	1.353E+0
-4.492E-1	1.278E+0	1.330E+0
-4.411E-1	1.324E+0	1.285E+0
-4.428E-1	1.278E+0	1.353E+0
-4.411E-1	1.294E+0	1.262E+0
-4.476E-1	1.259E+0	1.330E+0
-4.428E-1	1.330E+0	1.301E+0
-4.395E-1	1.291E+0	1.249E+0
-4.411E-1	1.255E+0	1.346E+0
-4.460E-1	1.226E+0	1.385E+0
-4.444E-1	1.246E+0	1.278E+0
-4.379E-1	1.249E+0	1.268E+0
-4.395E-1	1.207E+0	1.330E+0
-4.476E-1	1.236E+0	1.259E+0
-4.428E-1	1.298E+0	1.363E+0
-4.395E-1	1.259E+0	1.301E+0
-4.395E-1	1.243E+0	1.324E+0
-4.509E-1	1.255E+0	1.281E+0
-4.428E-1	1.314E+0	1.275E+0
-4.411E-1	1.230E+0	1.298E+0
-4.363E-1	1.268E+0	1.285E+0
-4.492E-1	1.252E+0	1.350E+0
-4.428E-1	1.230E+0	1.259E+0
-4.428E-1	1.265E+0	1.223E+0
-4.395E-1	1.268E+0	1.298E+0
-4.509E-1	1.243E+0	1.291E+0
-4.395E-1	1.275E+0	1.294E+0
-4.428E-1	1.233E+0	1.275E+0
-4.379E-1	1.207E+0	1.317E+0
-4.476E-1	1.281E+0	1.288E+0
-4.395E-1	1.204E+0	1.320E+0
-4.428E-1	1.239E+0	1.304E+0
-4.395E-1	1.337E+0	1.281E+0
-4.444E-1	1.262E+0	1.304E+0
-4.428E-1	1.223E+0	1.327E+0
-4.379E-1	1.233E+0	1.330E+0
-4.363E-1	1.281E+0	1.268E+0
-4.492E-1	1.226E+0	1.327E+0
-4.395E-1	1.285E+0	1.317E+0
-4.460E-1	1.307E+0	1.304E+0
-4.347E-1	1.249E+0	1.359E+0
-4.509E-1	1.311E+0	1.259E+0
-4.395E-1	1.239E+0	1.294E+0
-4.428E-1	1.272E+0	1.330E+0
-4.379E-1	1.278E+0	1.265E+0
-4.509E-1	1.272E+0	1.255E+0
-4.395E-1	1.252E+0	1.255E+0
-4.460E-1	1.320E+0	1.304E+0
-4.379E-1	1.278E+0	1.376E+0
-4.460E-1	1.226E+0	1.265E+0
-4.444E-1	1.281E+0	1.301E+0
-4.428E-1	1.317E+0	1.333E+0
-4.363E-1	1.249E+0	1.291E+0
-4.476E-1	1.291E+0	1.281E+0
-4.428E-1	1.311E+0	1.246E+0
-4.428E-1	1.285E+0	1.346E+0
-4.379E-1	1.239E+0	1.314E+0
-4.476E-1	1.217E+0	1.272E+0
-4.411E-1	1.268E+0	1.298E+0
-4.444E-1	1.236E+0	1.366E+0
-4.363E-1	1.217E+0	1.301E+0
-4.492E-1	1.243E+0	1.327E+0
-4.428E-1	1.246E+0	1.272E+0
-4.428E-1	1.294E+0	1.317E+0
-4.395E-1	1.243E+0	1.275E+0
-4.460E-1	1.226E+0	1.275E+0
-4.428E-1	1.272E+0	1.307E+0
-4.444E-1	1.236E+0	1.343E+0
-4.395E-1	1.236E+0	1.272E+0
-4.476E-1	1.223E+0	1.340E+0
-4.411E-1	1.204E+0	1.363E+0
-4.428E-1	1.262E+0	1.356E+0
-4.379E-1	1.304E+0	1.314E+0
-4.476E-1	1.259E+0	1.327E+0
-4.395E-1	1.255E+0	1.230E+0
-4.411E-1	1.243E+0	1.307E+0
-4.379E-1	1.213E+0	1.317E+0
-4.460E-1	1.255E+0	1.320E+0
-4.411E-1	1.213E+0	1.278E+0
-4.444E-1	1.281E+0	1.356E+0
-4.379E-1	1.210E+0	1.301E+0
-4.476E-1	1.304E+0	1.317E+0
-4.411E-1	1.197E+0	1.255E+0
-4.428E-1	1.252E+0	1.333E+0
-4.379E-1	1.262E+0	1.268E+0
-4.492E-1	1.255E+0	1.324E+0
-4.395E-1	1.268E+0	1.314E+0
-4.428E-1	1.304E+0	1.255E+0
-4.395E-1	1.298E+0	1.291E+0
-4.444E-1	1.207E+0	1.291E+0
-4.411E-1	1.236E+0	1.265E+0
-4.428E-1	1.223E+0	1.288E+0
-4.428E-1	1.262E+0	1.259E+0
-4.460E-1	1.285E+0	1.363E+0
-4.428E-1	1.197E+0	1.298E+0
-4.411E-1	1.255E+0	1.259E+0
-4.395E-1	1.291E+0	1.314E+0
-4.460E-1	1.226E+0	1.366E+0
-4.428E-1	1.220E+0	1.304E+0
-4.395E-1	1.317E+0	1.301E+0
-4.411E-1	1.278E+0	1.314E+0
-4.460E-1	1.239E+0	1.333E+0
-4.476E-1	1.200E+0	1.327E+0
-4.411E-1	1.233E+0	1.268E+0
-4.411E-1	1.191E+0	1.259E+0
-4.460E-1	1.294E+0	1.330E+0
-4.444E-1	1.262E+0	1.255E+0
-4.379E-1	1.268E+0	1.252E+0
-4.460E-1	1.191E+0	1.317E+0
-4.444E-1	1.275E+0	1.317E+0
-4.460E-1	1.239E+0	1.268E+0
-4.379E-1	1.200E+0	1.298E+0
-4.444E-1	1.298E+0	1.372E+0
-4.444E-1	1.278E+0	1.330E+0
-4.476E-1	1.239E+0	1.307E+0
-4.395E-1	1.230E+0	1.278E+0
-4.428E-1	1.301E+0	1.317E+0
-4.444E-1	1.265E+0	1.304E+0
-4.460E-1	1.255E+0	1.298E+0
-4.379E-1	1.197E+0	1.366E+0
-4.428E-1	1.230E+0	1.327E+0
-4.444E-1	1.298E+0	1.304E+0
-4.460E-1	1.246E+0	1.268E+0
-4.411E-1	1.226E+0	1.343E+0
-4.444E-1	1.243E+0	1.356E+0
-4.444E-1	1.265E+0	1.304E+0
-4.460E-1	1.281E+0	1.288E+0
-4.395E-1	1.239E+0	1.327E+0
-4.460E-1	1.197E+0	1.298E+0
-4.428E-1	1.230E+0	1.327E+0
-4.411E-1	1.233E+0	1.340E+0
-4.411E-1	1.168E+0	1.298E+0
-4.428E-1	1.197E+0	1.320E+0
-4.411E-1	1.252E+0	1.311E+0
-4.476E-1	1.249E+0	1.288E+0
-4.379E-1	1.281E+0	1.320E+0
-4.444E-1	1.294E+0	1.288E+0
-4.428E-1	1.317E+0	1.311E+0
-4.476E-1	1.259E+0	1.285E+0
-4.363E-1	1.200E+0	1.281E+0
-4.444E-1	1.223E+0	1.320E+0
-4.411E-1	1.333E+0	1.340E+0
-4.476E-1	1.278E+0	1.324E+0
-4.379E-1	1.259E+0	1.294E+0
-4.444E-1	1.252E+0	1.317E+0
-4.428E-1	1.246E+0	1.298E+0
-4.428E-1	1.187E+0	1.301E+0
-4.363E-1	1.226E+0	1.223E+0
-4.476E-1	1.255E+0	1.314E+0
-4.395E-1	1.311E+0	1.304E+0
-4.460E-1	1.314E+0	1.281E+0
-4.363E-1	1.262E+0	1.255E+0
-4.492E-1	1.333E+0	1.298E+0
-4.411E-1	1.249E+0	1.294E+0
-4.492E-1	1.210E+0	1.230E+0
-4.411E-1	1.314E+0	1.298E+0
-4.460E-1	1.262E+0	1.285E+0
-4.444E-1	1.243E+0	1.304E+0
-4.476E-1	1.249E+0	1.268E+0
-4.395E-1	1.272E+0	1.350E+0
-4.460E-1	1.333E+0	1.311E+0
-4.411E-1	1.301E+0	1.301E+0
-4.460E-1	1.213E+0	1.262E+0
-4.379E-1	1.239E+0	1.307E+0
-4.460E-1	1.268E+0	1.337E+0
-4.411E-1	1.281E+0	1.333E+0
-4.460E-1	1.268E+0	1.294E+0
-4.347E-1	1.285E+0	1.278E+0
-4.428E-1	1.265E+0	1.298E+0
-4.411E-1	1.252E+0	1.327E+0
-4.476E-1	1.223E+0	1.272E+0
-4.363E-1	1.200E+0	1.314E+0
-4.460E-1	1.294E+0	1.291E+0
-4.428E-1	1.272E+0	1.278E+0
-4.476E-1	1.243E+0	1.294E+0
-4.379E-1	1.255E+0	1.369E+0
-4.476E-1	1.259E+0	1.340E+0
-4.411E-1	1.294E+0	1.307E+0
-4.460E-1	1.243E+0	1.346E+0
-4.411E-1	1.285E+0	1.268E+0
-4.428E-1	1.223E+0	1.278E+0
-4.411E-1	1.268E+0	1.304E+0
-4.444E-1	1.340E+0	1.252E+0
-4.395E-1	1.255E+0	1.366E+0
-4.444E-1	1.259E+0	1.288E+0
-4.428E-1	1.226E+0	1.281E+0
-4.460E-1	1.337E+0	1.317E+0
-4.395E-1	1.178E+0	1.301E+0
-4.444E-1	1.268E+0	1.285E+0
-4.411E-1	1.243E+0	1.288E+0
-4.444E-1	1.278E+0	1.278E+0
-4.395E-1	1.291E+0	1.311E+0
-4.444E-1	1.194E+0	1.265E+0
-4.428E-1	1.252E+0	1.330E+0
-4.428E-1	1.275E+0	1.327E+0
-4.428E-1	1.294E+0	1.314E+0
-4.428E-1	1.268E+0	1.281E+0
-4.476E-1	1.272E+0	1.350E+0
-4.444E-1	1.285E+0	1.311E+0
-4.395E-1	1.236E+0	1.314E+0
-4.428E-1	1.233E+0	1.340E+0
-4.460E-1	1.265E+0	1.223E+0
-4.444E-1	1.233E+0	1.304E+0
-4.411E-1	1.239E+0	1.259E+0
-4.411E-1	1.272E+0	1.236E+0
-4.460E-1	1.252E+0	1.311E+0
-4.460E-1	1.252E+0	1.281E+0
-4.428E-1	1.298E+0	1.363E+0
-4.428E-1	1.246E+0	1.330E+0
-4.444E-1	1.213E+0	1.301E+0
-4.428E-1	1.252E+0	1.366E+0
-4.428E-1	1.210E+0	1.298E+0
-4.395E-1	1.268E+0	1.346E+0
-4.460E-1	1.249E+0	1.291E+0
-4.428E-1	1.259E+0	1.226E+0
-4.428E-1	1.197E+0	1.304E+0
-4.379E-1	1.230E+0	1.275E+0
-4.460E-1	1.230E+0	1.304E+0
-4.428E-1	1.288E+0	1.304E+0
-4.411E-1	1.294E+0	1.307E+0
-4.411E-1	1.346E+0	1.288E+0
-4.460E-1	1.230E+0	1.311E+0
-4.395E-1	1.197E+0	1.301E+0
-4.428E-1	1.311E+0	1.272E+0
-4.428E-1	1.265E+0	1.252E+0
-4.476E-1	1.281E+0	1.291E+0
-4.395E-1	1.255E+0	1.272E+0
-4.444E-1	1.239E+0	1.281E+0
-4.395E-1	1.194E+0	1.317E+0
-4.476E-1	1.239E+0	1.298E+0
-4.411E-1	1.272E+0	1.369E+0
-4.444E-1	1.217E+0	1.311E+0
-4.411E-1	1.223E+0	1.294E+0
-4.492E-1	1.239E+0	1.246E+0
-4.411E-1	1.255E+0	1.272E+0
-4.444E-1	1.320E+0	1.359E+0
-4.395E-1	1.239E+0	1.278E+0
-4.476E-1	1.223E+0	1.337E+0
-4.379E-1	1.213E+0	1.363E+0
-4.476E-1	1.239E+0	1.285E+0
-4.363E-1	1.191E+0	1.317E+0
-4.525E-1	1.233E+0	1.314E+0
-4.411E-1	1.236E+0	1.343E+0
-4.428E-1	1.252E+0	1.301E+0
-4.428E-1	1.210E+0	1.255E+0
-4.492E-1	1.265E+0	1.262E+0
-4.395E-1	1.239E+0	1.340E+0
-4.428E-1	1.246E+0	1.317E+0
-4.379E-1	1.285E+0	1.252E+0
-4.509E-1	1.246E+0	1.376E+0
-4.379E-1	1.200E+0	1.369E+0
-4.444E-1	1.233E+0	1.366E+0
-4.411E-1	1.178E+0	1.314E+0
-4.509E-1	1.255E+0	1.249E+0
-4.395E-1	1.307E+0	1.230E+0
-4.460E-1	1.252E+0	1.255E+0
-4.411E-1	1.246E+0	1.314E+0
-4.492E-1	1.200E+0	1.304E+0
-4.363E-1	1.197E+0	1.288E+0
-4.428E-1	1.272E+0	1.307E+0
-4.395E-1	1.291E+0	1.346E+0
-4.476E-1	1.223E+0	1.317E+0
-4.379E-1	1.178E+0	1.307E+0
-4.444E-1	1.243E+0	1.255E+0
-4.395E-1	1.243E+0	1.301E+0
-4.492E-1	1.294E+0	1.304E+0
-4.379E-1	1.278E+0	1.291E+0
-4.444E-1	1.243E+0	1.239E+0
-4.395E-1	1.194E+0	1.317E+0
-4.509E-1	1.343E+0	1.369E+0
-4.395E-1	1.213E+0	1.340E+0
-4.460E-1	1.265E+0	1.294E+0
-4.411E-1	1.233E+0	1.314E+0
-4.492E-1	1.265E+0	1.337E+0
-4.444E-1	1.236E+0	1.337E+0
-4.411E-1	1.249E+0	1.259E+0
-4.411E-1	1.252E+0	1.359E+0
-4.509E-1	1.233E+0	1.314E+0
-4.411E-1	1.239E+0	1.304E+0
-4.411E-1	1.233E+0	1.265E+0
-4.395E-1	1.288E+0	1.281E+0
-4.460E-1	1.255E+0	1.363E+0
-4.395E-1	1.268E+0	1.281E+0
-4.411E-1	1.233E+0	1.333E+0
-4.411E-1	1.259E+0	1.285E+0
-4.492E-1	1.226E+0	1.343E+0
-4.379E-1	1.278E+0	1.259E+0
-4.444E-1	1.174E+0	1.346E+0
-4.411E-1	1.230E+0	1.265E+0
-4.492E-1	1.311E+0	1.265E+0
-4.411E-1	1.243E+0	1.278E+0
-4.444E-1	1.288E+0	1.265E+0
-4.428E-1	1.213E+0	1.314E+0
-4.444E-1	1.249E+0	1.294E+0
-4.428E-1	1.236E+0	1.350E+0
-4.411E-1	1.246E+0	1.314E+0
-4.411E-1	1.230E+0	1.337E+0
-4.476E-1	1.239E+0	1.320E+0
-4.411E-1	1.278E+0	1.320E+0
-4.379E-1	1.262E+0	1.275E+0
-4.460E-1	1.236E+0	1.281E+0
-4.444E-1	1.213E+0	1.298E+0
-4.444E-1	1.181E+0	1.304E+0
-4.395E-1	1.314E+0	1.317E+0
-4.428E-1	1.243E+0	1.421E+0
-4.444E-1	1.243E+0	1.320E+0
-4.428E-1	1.213E+0	1.317E+0
-4.411E-1	1.346E+0	1.220E+0
-4.476E-1	1.246E+0	1.333E+0
-4.476E-1	1.249E+0	1.324E+0
-4.460E-1	1.243E+0	1.294E+0
-4.395E-1	1.275E+0	1.320E+0
-4.444E-1	1.223E+0	1.294E+0
-4.460E-1	1.233E+0	1.324E+0
-4.428E-1	1.249E+0	1.350E+0
-4.411E-1	1.265E+0	1.246E+0
-4.460E-1	1.275E+0	1.320E+0
-4.428E-1	1.236E+0	1.317E+0
-4.460E-1	1.291E+0	1.249E+0
-4.411E-1	1.246E+0	1.340E+0
-4.492E-1	1.259E+0	1.311E+0
-4.411E-1	1.272E+0	1.324E+0
-4.509E-1	1.249E+0	1.298E+0
-4.363E-1	1.210E+0	1.249E+0
-4.476E-1	1.288E+0	1.272E+0
-4.444E-1	1.168E+0	1.278E+0
-4.460E-1	1.217E+0	1.268E+0
-4.363E-1	1.207E+0	1.285E+0
-4.460E-1	1.243E+0	1.265E+0
-4.444E-1	1.255E+0	1.363E+0
-4.476E-1	1.223E+0	1.272E+0
-4.379E-1	1.220E+0	1.385E+0
-4.476E-1	1.294E+0	1.320E+0
-4.444E-1	1.268E+0	1.275E+0
-4.476E-1	1.239E+0	1.317E+0
-4.379E-1	1.262E+0	1.330E+0
-4.460E-1	1.246E+0	1.350E+0
-4.428E-1	1.255E+0	1.275E+0
-4.476E-1	1.294E+0	1.301E+0
-4.363E-1	1.281E+0	1.275E+0
-4.492E-1	1.246E+0	1.307E+0
-4.411E-1	1.285E+0	1.343E+0
-4.492E-1	1.230E+0	1.337E+0
-4.395E-1	1.259E+0	1.301E+0
-4.460E-1	1.288E+0	1.307E+0
-4.476E-1	1.249E+0	1.340E+0
-4.492E-1	1.265E+0	1.324E+0
-4.428E-1	1.213E+0	1.320E+0
-4.476E-1	1.220E+0	1.327E+0
-4.460E-1	1.174E+0	1.304E+0
-4.492E-1	1.249E+0	1.350E+0
-4.428E-1	1.243E+0	1.298E+0
-4.492E-1	1.294E+0	1.288E+0
-4.460E-1	1.252E+0	1.324E+0
-4.460E-1	1.239E+0	1.291E+0
-4.411E-1	1.207E+0	1.268E+0
-4.460E-1	1.243E+0	1.259E+0
-4.476E-1	1.285E+0	1.333E+0
-4.460E-1	1.304E+0	1.236E+0
-4.411E-1	1.265E+0	1.346E+0
-4.460E-1	1.246E+0	1.255E+0
-4.460E-1	1.288E+0	1.307E+0
-4.460E-1	1.200E+0	1.268E+0
-4.411E-1	1.252E+0	1.382E+0
-4.444E-1	1.275E+0	1.330E+0
-4.460E-1	1.204E+0	1.376E+0
-4.460E-1	1.246E+0	1.259E+0
-4.411E-1	1.223E+0	1.343E+0
-4.460E-1	1.226E+0	1.350E+0
-4.476E-1	1.350E+0	1.363E+0
-4.476E-1	1.285E+0	1.314E+0
-4.411E-1	1.152E+0	1.285E+0
-4.428E-1	1.194E+0	1.294E+0
-4.476E-1	1.207E+0	1.350E+0
-4.460E-1	1.281E+0	1.252E+0
-4.411E-1	1.239E+0	1.363E+0
-4.476E-1	1.204E+0	1.369E+0
-4.476E-1	1.262E+0	1.379E+0
-4.460E-1	1.275E+0	1.327E+0
-4.411E-1	1.259E+0	1.291E+0
-4.428E-1	1.294E+0	1.275E+0
-4.476E-1	1.259E+0	1.314E+0
-4.460E-1	1.217E+0	1.320E+0
-4.411E-1	1.217E+0	1.324E+0
-4.460E-1	1.207E+0	1.307E+0
-4.476E-1	1.239E+0	1.320E+0
-4.444E-1	1.285E+0	1.330E+0
-4.395E-1	1.213E+0	1.204E+0
-4.460E-1	1.278E+0	1.278E+0
-4.476E-1	1.239E+0	1.327E+0
-4.460E-1	1.233E+0	1.314E+0
-4.411E-1	1.226E+0	1.317E+0
-4.444E-1	1.275E+0	1.301E+0
-4.460E-1	1.239E+0	1.317E+0
-4.460E-1	1.265E+0	1.356E+0
-4.460E-1	1.236E+0	1.330E+0
-4.460E-1	1.294E+0	1.346E+0
-4.509E-1	1.262E+0	1.233E+0
-4.460E-1	1.200E+0	1.288E+0
-4.428E-1	1.265E+0	1.359E+0
-4.444E-1	1.288E+0	1.311E+0
-4.509E-1	1.220E+0	1.285E+0
-4.428E-1	1.268E+0	1.259E+0
-4.428E-1	1.259E+0	1.298E+0
-4.444E-1	1.246E+0	1.281E+0
-4.492E-1	1.255E+0	1.324E+0
-4.444E-1	1.249E+0	1.223E+0
-4.444E-1	1.213E+0	1.333E+0
-4.428E-1	1.262E+0	1.330E+0
-4.476E-1	1.233E+0	1.255E+0
-4.460E-1	1.265E+0	1.298E+0
-4.428E-1	1.233E+0	1.259E+0
-4.428E-1	1.220E+0	1.259E+0
-4.492E-1	1.243E+0	1.288E+0
-4.444E-1	1.272E+0	1.275E+0
-4.460E-1	1.233E+0	1.317E+0
-4.444E-1	1.285E+0	1.259E+0
-4.509E-1	1.217E+0	1.363E+0
-4.428E-1	1.236E+0	1.353E+0
-4.460E-1	1.275E+0	1.311E+0
-4.428E-1	1.249E+0	1.278E+0
-4.525E-1	1.191E+0	1.294E+0
-4.444E-1	1.272E+0	1.278E+0
-4.444E-1	1.233E+0	1.343E+0
-4.444E-1	1.252E+0	1.343E+0
-4.525E-1	1.249E+0	1.298E+0
-4.444E-1	1.249E+0	1.307E+0
-4.476E-1	1.246E+0	1.272E+0
-4.411E-1	1.246E+0	1.324E+0
-4.509E-1	1.233E+0	1.307E+0
-4.428E-1	1.281E+0	1.330E+0
-4.492E-1	1.259E+0	1.324E+0
-4.428E-1	1.220E+0	1.275E+0
-4.525E-1	1.278E+0	1.337E+0
-4.428E-1	1.268E+0	1.220E+0
-4.460E-1	1.213E+0	1.388E+0
-4.428E-1	1.265E+0	1.330E+0
-4.509E-1	1.236E+0	1.288E+0
-4.428E-1	1.207E+0	1.255E+0
-4.492E-1	1.226E+0	1.265E+0
-4.411E-1	1.330E+0	1.298E+0
-4.509E-1	1.226E+0	1.340E+0
-4.411E-1	1.272E+0	1.320E+0
-4.460E-1	1.233E+0	1.288E+0
-4.411E-1	1.236E+0	1.272E+0
-4.492E-1	1.243E+0	1.369E+0
-4.395E-1	1.217E+0	1.275E+0
-4.444E-1	1.181E+0	1.317E+0
-4.428E-1	1.255E+0	1.265E+0
-4.492E-1	1.236E+0	1.333E+0
-4.379E-1	1.278E+0	1.343E+0
-4.460E-1	1.259E+0	1.353E+0
-4.379E-1	1.171E+0	1.281E+0
-4.525E-1	1.217E+0	1.346E+0
-4.395E-1	1.191E+0	1.327E+0
-4.460E-1	1.350E+0	1.304E+0
-4.444E-1	1.291E+0	1.298E+0
-4.509E-1	1.249E+0	1.304E+0
-4.411E-1	1.281E+0	1.317E+0
-4.460E-1	1.252E+0	1.275E+0
-4.395E-1	1.249E+0	1.298E+0
-4.509E-1	1.281E+0	1.281E+0
-4.411E-1	1.226E+0	1.259E+0
-4.444E-1	1.243E+0	1.343E+0
-4.444E-1	1.278E+0	1.317E+0
-4.492E-1	1.311E+0	1.307E+0
-4.460E-1	1.255E+0	1.317E+0
-4.444E-1	1.239E+0	1.281E+0
-4.411E-1	1.259E+0	1.327E+0
-4.492E-1	1.304E+0	1.236E+0
-4.428E-1	1.275E+0	1.301E+0
-4.444E-1	1.191E+0	1.324E+0
-4.444E-1	1.239E+0	1.327E+0
-4.492E-1	1.233E+0	1.304E+0
-4.444E-1	1.255E+0	1.265E+0
-4.411E-1	1.259E+0	1.272E+0
-4.444E-1	1.243E+0	1.268E+0
-4.525E-1	1.200E+0	1.298E+0
-4.460E-1	1.191E+0	1.317E+0
-4.428E-1	1.304E+0	1.278E+0
-4.492E-1	1.246E+0	1.220E+0
-4.492E-1	1.230E+0	1.259E+0
-4.428E-1	1.259E+0	1.307E+0
-4.444E-1	1.288E+0	1.285E+0
-4.444E-1	1.288E+0	1.268E+0
-4.476E-1	1.262E+0	1.294E+0
-4.444E-1	1.259E+0	1.265E+0
-4.444E-1	1.239E+0	1.294E+0
-4.460E-1	1.220E+0	1.330E+0
-4.476E-1	1.291E+0	1.243E+0
-4.460E-1	1.268E+0	1.285E+0
-4.444E-1	1.239E+0	1.233E+0
-4.509E-1	1.317E+0	1.314E+0
-4.476E-1	1.213E+0	1.337E+0
-4.460E-1	1.372E+0	1.314E+0
-4.411E-1	1.243E+0	1.317E+0
-4.492E-1	1.204E+0	1.356E+0
-4.460E-1	1.272E+0	1.340E+0
-4.444E-1	1.197E+0	1.320E+0
-4.428E-1	1.239E+0	1.346E+0
-4.460E-1	1.255E+0	1.275E+0
-4.476E-1	1.291E+0	1.324E+0
-4.460E-1	1.220E+0	1.304E+0
-4.411E-1	1.239E+0	1.353E+0
-4.460E-1	1.194E+0	1.327E+0
-4.444E-1	1.272E+0	1.291E+0
-4.476E-1	1.243E+0	1.363E+0
-4.395E-1	1.233E+0	1.294E+0
-4.476E-1	1.210E+0	1.330E+0
-4.492E-1	1.268E+0	1.259E+0
-4.492E-1	1.246E+0	1.363E+0
-4.411E-1	1.181E+0	1.272E+0
-4.460E-1	1.161E+0	1.301E+0
-4.444E-1	1.249E+0	1.320E+0
-4.492E-1	1.243E+0	1.304E+0
-4.411E-1	1.301E+0	1.353E+0
-4.476E-1	1.217E+0	1.288E+0
-4.476E-1	1.243E+0	1.320E+0
-4.509E-1	1.210E+0	1.268E+0
-4.411E-1	1.311E+0	1.298E+0
-4.476E-1	1.220E+0	1.298E+0
-4.460E-1	1.285E+0	1.265E+0
-4.492E-1	1.197E+0	1.327E+0
-4.411E-1	1.213E+0	1.330E+0
-4.492E-1	1.191E+0	1.343E+0
-4.460E-1	1.268E+0	1.288E+0
-4.492E-1	1.285E+0	1.288E+0
-4.411E-1	1.200E+0	1.317E+0
-4.476E-1	1.255E+0	1.343E+0
-4.444E-1	1.298E+0	1.281E+0
-4.460E-1	1.226E+0	1.427E+0
-4.395E-1	1.239E+0	1.337E+0
-4.509E-1	1.233E+0	1.301E+0
-4.476E-1	1.233E+0	1.288E+0
-4.476E-1	1.233E+0	1.298E+0
-4.428E-1	1.249E+0	1.268E+0
-4.492E-1	1.255E+0	1.320E+0
-4.444E-1	1.288E+0	1.324E+0
-4.492E-1	1.304E+0	1.337E+0
-4.363E-1	1.220E+0	1.340E+0
-4.492E-1	1.230E+0	1.311E+0
-4.460E-1	1.255E+0	1.307E+0
-4.476E-1	1.239E+0	1.307E+0
-4.395E-1	1.252E+0	1.301E+0
-4.509E-1	1.230E+0	1.298E+0
-4.444E-1	1.207E+0	1.255E+0
-4.444E-1	1.197E+0	1.249E+0
-4.379E-1	1.246E+0	1.330E+0
-4.476E-1	1.239E+0	1.239E+0
-4.460E-1	1.275E+0	1.268E+0
-4.492E-1	1.268E+0	1.330E+0
-4.411E-1	1.249E+0	1.304E+0
-4.509E-1	1.236E+0	1.304E+0
-4.444E-1	1.252E+0	1.281E+0
-4.492E-1	1.223E+0	1.317E+0
-4.411E-1	1.281E+0	1.285E+0
-4.492E-1	1.278E+0	1.268E+0
-4.460E-1	1.246E+0	1.275E+0
-4.476E-1	1.291E+0	1.353E+0
-4.411E-1	1.262E+0	1.311E+0
-4.476E-1	1.233E+0	1.340E+0
-4.460E-1	1.262E+0	1.340E+0
-4.492E-1	1.275E+0	1.291E+0
-4.411E-1	1.236E+0	1.285E+0
-4.509E-1	1.230E+0	1.327E+0
-4.476E-1	1.236E+0	1.278E+0
-4.444E-1	1.268E+0	1.311E+0
-4.395E-1	1.259E+0	1.337E+0
-4.476E-1	1.252E+0	1.255E+0
-4.460E-1	1.230E+0	1.311E+0
-4.444E-1	1.278E+0	1.291E+0
-4.395E-1	1.294E+0	1.226E+0
-4.492E-1	1.272E+0	1.285E+0
-4.476E-1	1.194E+0	1.317E+0
-4.460E-1	1.252E+0	1.294E+0
-4.395E-1	1.275E+0	1.288E+0
-4.460E-1	1.249E+0	1.291E+0
-4.460E-1	1.307E+0	1.317E+0
-4.460E-1	1.230E+0	1.317E+0
-4.444E-1	1.268E+0	1.320E+0
-4.460E-1	1.194E+0	1.372E+0
-4.476E-1	1.272E+0	1.304E+0
-4.460E-1	1.207E+0	1.307E+0
-4.411E-1	1.233E+0	1.317E+0
-4.444E-1	1.262E+0	1.294E+0
-4.509E-1	1.236E+0	1.301E+0
-4.492E-1	1.233E+0	1.294E+0
-4.428E-1	1.213E+0	1.278E+0
-4.476E-1	1.217E+0	1.301E+0
-4.509E-1	1.285E+0	1.327E+0
-4.411E-1	1.233E+0	1.382E+0
-4.428E-1	1.249E+0	1.288E+0
-4.460E-1	1.249E+0	1.272E+0
-4.509E-1	1.246E+0	1.346E+0
-4.428E-1	1.223E+0	1.275E+0
-4.476E-1	1.259E+0	1.311E+0
-4.444E-1	1.255E+0	1.369E+0
-4.492E-1	1.217E+0	1.200E+0
-4.428E-1	1.259E+0	1.230E+0
-4.411E-1	1.301E+0	1.285E+0
-4.476E-1	1.223E+0	1.324E+0
-4.541E-1	1.281E+0	1.278E+0
-4.428E-1	1.236E+0	1.363E+0
-4.460E-1	1.217E+0	1.346E+0
-4.460E-1	1.262E+0	1.324E+0
-4.525E-1	1.252E+0	1.327E+0
-4.411E-1	1.249E+0	1.346E+0
-4.476E-1	1.255E+0	1.278E+0
-4.444E-1	1.197E+0	1.343E+0
-4.492E-1	1.281E+0	1.294E+0
-4.395E-1	1.220E+0	1.265E+0
-4.444E-1	1.268E+0	1.220E+0
-4.428E-1	1.272E+0	1.327E+0
-4.541E-1	1.259E+0	1.388E+0
-4.395E-1	1.223E+0	1.314E+0
-4.460E-1	1.246E+0	1.288E+0
-4.444E-1	1.243E+0	1.314E+0
-4.509E-1	1.230E+0	1.327E+0
-4.428E-1	1.294E+0	1.265E+0
-4.460E-1	1.252E+0	1.281E+0
-4.428E-1	1.249E+0	1.298E+0
-4.509E-1	1.213E+0	1.262E+0
-4.411E-1	1.230E+0	1.333E+0
-4.476E-1	1.226E+0	1.340E+0
-4.428E-1	1.304E+0	1.304E+0
-4.492E-1	1.272E+0	1.311E+0
-4.411E-1	1.243E+0	1.268E+0
-4.492E-1	1.294E+0	1.388E+0
-4.411E-1	1.217E+0	1.343E+0
-4.509E-1	1.223E+0	1.298E+0
-4.444E-1	1.178E+0	1.288E+0
-4.460E-1	1.223E+0	1.385E+0
-4.411E-1	1.301E+0	1.307E+0
-4.525E-1	1.246E+0	1.317E+0
-4.428E-1	1.249E+0	1.255E+0
-4.476E-1	1.259E+0	1.376E+0
-4.444E-1	1.252E+0	1.272E+0
-4.525E-1	1.249E+0	1.298E+0
-4.411E-1	1.239E+0	1.314E+0
-4.460E-1	1.317E+0	1.320E+0
-4.411E-1	1.281E+0	1.272E+0
-4.541E-1	1.223E+0	1.311E+0
-4.411E-1	1.278E+0	1.291E+0
-4.460E-1	1.233E+0	1.385E+0
-4.444E-1	1.239E+0	1.272E+0
-4.525E-1	1.346E+0	1.307E+0
-4.428E-1	1.275E+0	1.353E+0
-4.476E-1	1.236E+0	1.301E+0
-4.428E-1	1.226E+0	1.304E+0
-4.476E-1	1.226E+0	1.311E+0
-4.428E-1	1.226E+0	1.304E+0
-4.476E-1	1.265E+0	1.236E+0
[truncated: 54,990 more rows]
