# Supplementary material for: Improved ANAP incorporation and VCF analysis reveal details of P2X7 current facilitation and a limited conformational interplay between ATP binding and the intracellular ballast domain
Source: eLife. 2023 Jan 4;12:e82479. doi: 10.7554/eLife.82479 (PMC9859053; doi:10.7554/eLife.82479)
Supplement: Figure 3—figure supplement 3—source data 2. [file elife-82479-fig3-figsupp3-data2.zip › Figure-3_figure-supplement-3_source-data-2/Wt/k17/08.csv]

-7.282E-1	6.171E-2	2.813E+0
-7.347E-1	6.819E-2	2.813E+0
-7.250E-1	6.819E-2	2.770E+0
-7.201E-1	6.171E-2	2.877E+0
-7.282E-1	6.819E-2	2.819E+0
-7.331E-1	6.819E-2	2.777E+0
-7.250E-1	6.495E-2	2.774E+0
-7.169E-1	5.522E-2	2.816E+0
-7.299E-1	6.171E-2	2.800E+0
-7.315E-1	6.171E-2	2.851E+0
-7.250E-1	6.819E-2	2.757E+0
-7.201E-1	6.819E-2	2.822E+0
-7.299E-1	6.819E-2	2.796E+0
-7.331E-1	7.144E-2	2.832E+0
-7.234E-1	7.468E-2	2.806E+0
-7.217E-1	6.171E-2	2.864E+0
-7.266E-1	6.819E-2	2.887E+0
-7.347E-1	6.495E-2	2.806E+0
-7.250E-1	6.819E-2	2.809E+0
-7.185E-1	7.144E-2	2.826E+0
-7.315E-1	7.144E-2	2.858E+0
-7.331E-1	6.171E-2	2.858E+0
-7.250E-1	7.144E-2	2.839E+0
-7.201E-1	6.171E-2	2.848E+0
-7.266E-1	6.495E-2	2.803E+0
-7.331E-1	6.171E-2	2.868E+0
-7.266E-1	6.495E-2	2.829E+0
-7.201E-1	6.495E-2	2.764E+0
-7.250E-1	5.522E-2	2.864E+0
-7.347E-1	6.819E-2	2.780E+0
-7.217E-1	6.819E-2	2.832E+0
-7.169E-1	6.495E-2	2.741E+0
-7.282E-1	7.144E-2	2.877E+0
-7.315E-1	6.495E-2	2.738E+0
-7.250E-1	6.171E-2	2.835E+0
-7.185E-1	6.495E-2	2.774E+0
-7.250E-1	6.171E-2	2.813E+0
-7.331E-1	6.819E-2	2.790E+0
-7.250E-1	6.495E-2	2.722E+0
-7.201E-1	6.495E-2	2.744E+0
-7.282E-1	6.819E-2	2.877E+0
-7.347E-1	7.144E-2	2.767E+0
-7.201E-1	7.144E-2	2.783E+0
-7.185E-1	7.144E-2	2.800E+0
-7.299E-1	6.495E-2	2.796E+0
-7.331E-1	6.495E-2	2.871E+0
-7.250E-1	6.495E-2	2.845E+0
-7.185E-1	6.495E-2	2.796E+0
-7.299E-1	6.171E-2	2.851E+0
-7.315E-1	6.819E-2	2.816E+0
-7.250E-1	6.171E-2	2.816E+0
-7.201E-1	6.819E-2	2.806E+0
-7.282E-1	6.495E-2	2.842E+0
-7.331E-1	7.468E-2	2.890E+0
-7.250E-1	6.495E-2	2.819E+0
-7.201E-1	6.819E-2	2.780E+0
-7.315E-1	6.819E-2	2.796E+0
-7.331E-1	6.495E-2	2.806E+0
-7.234E-1	6.495E-2	2.787E+0
-7.201E-1	6.495E-2	2.900E+0
-7.299E-1	6.819E-2	2.848E+0
-7.347E-1	7.468E-2	2.796E+0
-7.234E-1	7.144E-2	2.790E+0
-7.185E-1	6.495E-2	2.822E+0
-7.282E-1	6.819E-2	2.783E+0
-7.331E-1	6.819E-2	2.851E+0
-7.266E-1	6.819E-2	2.806E+0
-7.185E-1	7.468E-2	2.845E+0
-7.299E-1	6.819E-2	2.757E+0
-7.363E-1	6.819E-2	2.842E+0
-7.266E-1	6.819E-2	2.864E+0
-7.201E-1	5.846E-2	2.868E+0
-7.282E-1	6.495E-2	2.787E+0
-7.299E-1	6.819E-2	2.835E+0
-7.234E-1	6.495E-2	2.819E+0
-7.185E-1	6.495E-2	2.829E+0
-7.282E-1	7.468E-2	2.790E+0
-7.315E-1	6.495E-2	2.887E+0
-7.250E-1	6.171E-2	2.803E+0
-7.201E-1	5.198E-2	2.894E+0
-7.282E-1	6.819E-2	2.790E+0
-7.347E-1	7.144E-2	2.835E+0
-7.250E-1	6.819E-2	2.832E+0
-7.201E-1	6.819E-2	2.809E+0
-7.266E-1	6.819E-2	2.770E+0
-7.315E-1	6.495E-2	2.806E+0
-7.234E-1	6.819E-2	2.851E+0
-7.234E-1	6.819E-2	2.890E+0
-7.299E-1	6.819E-2	2.842E+0
-7.315E-1	6.819E-2	2.845E+0
-7.234E-1	7.144E-2	2.813E+0
-7.185E-1	6.495E-2	2.842E+0
-7.282E-1	6.171E-2	2.783E+0
-7.299E-1	6.495E-2	2.829E+0
-7.234E-1	5.846E-2	2.826E+0
-7.169E-1	6.171E-2	2.822E+0
-7.299E-1	6.495E-2	2.787E+0
-7.299E-1	6.171E-2	2.770E+0
-7.234E-1	6.495E-2	2.871E+0
-7.185E-1	6.495E-2	2.864E+0
-7.250E-1	6.171E-2	2.816E+0
-7.347E-1	6.819E-2	2.777E+0
-7.250E-1	7.144E-2	2.783E+0
-7.185E-1	6.819E-2	2.793E+0
-7.299E-1	6.171E-2	2.800E+0
-7.331E-1	6.819E-2	2.770E+0
-7.282E-1	7.468E-2	2.800E+0
-7.201E-1	7.468E-2	2.855E+0
-7.299E-1	6.819E-2	2.757E+0
-7.315E-1	6.171E-2	2.871E+0
-7.234E-1	6.495E-2	2.835E+0
-7.201E-1	6.171E-2	2.774E+0
-7.282E-1	7.793E-2	2.809E+0
-7.331E-1	5.846E-2	2.803E+0
-7.250E-1	6.495E-2	2.783E+0
-7.217E-1	6.171E-2	2.864E+0
-7.282E-1	6.495E-2	2.848E+0
-7.347E-1	6.495E-2	2.809E+0
-7.250E-1	7.144E-2	2.874E+0
-7.201E-1	6.819E-2	2.790E+0
-7.299E-1	6.171E-2	2.826E+0
-7.347E-1	6.171E-2	2.829E+0
-7.234E-1	6.171E-2	2.822E+0
-7.217E-1	7.144E-2	2.835E+0
-7.282E-1	6.495E-2	2.787E+0
-7.347E-1	6.495E-2	2.816E+0
-7.234E-1	7.144E-2	2.806E+0
-7.185E-1	7.144E-2	2.829E+0
-7.299E-1	6.819E-2	2.813E+0
-7.347E-1	6.819E-2	2.861E+0
-7.250E-1	6.819E-2	2.839E+0
-7.185E-1	6.171E-2	2.868E+0
-7.266E-1	5.846E-2	2.754E+0
-7.315E-1	7.144E-2	2.839E+0
-7.250E-1	6.819E-2	2.770E+0
-7.217E-1	6.171E-2	2.855E+0
-7.266E-1	6.819E-2	2.816E+0
-7.331E-1	7.144E-2	2.822E+0
-7.250E-1	6.819E-2	2.787E+0
-7.201E-1	6.495E-2	2.731E+0
-7.282E-1	6.495E-2	2.813E+0
-7.331E-1	6.171E-2	2.796E+0
-7.234E-1	6.495E-2	2.851E+0
-7.201E-1	6.495E-2	2.894E+0
-7.299E-1	6.495E-2	2.780E+0
-7.347E-1	7.144E-2	2.842E+0
-7.266E-1	7.144E-2	2.822E+0
-7.185E-1	6.171E-2	2.822E+0
-7.299E-1	6.171E-2	2.806E+0
-7.282E-1	7.144E-2	2.851E+0
-7.250E-1	6.495E-2	2.845E+0
-7.185E-1	6.819E-2	2.764E+0
-7.282E-1	6.495E-2	2.806E+0
-7.347E-1	6.819E-2	2.770E+0
-7.234E-1	5.846E-2	2.783E+0
-7.153E-1	6.819E-2	2.813E+0
-7.299E-1	7.793E-2	2.793E+0
-7.331E-1	7.144E-2	2.826E+0
-7.266E-1	6.495E-2	2.809E+0
-7.185E-1	6.819E-2	2.822E+0
-7.266E-1	6.819E-2	2.832E+0
-7.315E-1	6.819E-2	2.855E+0
-7.250E-1	7.144E-2	2.822E+0
-7.201E-1	6.171E-2	2.764E+0
-7.266E-1	6.495E-2	2.855E+0
-7.347E-1	6.495E-2	2.842E+0
-7.250E-1	6.819E-2	2.793E+0
-7.169E-1	5.846E-2	2.806E+0
-7.282E-1	5.846E-2	2.783E+0
-7.347E-1	6.495E-2	2.728E+0
-7.266E-1	6.819E-2	2.868E+0
-7.201E-1	6.171E-2	2.783E+0
-7.266E-1	6.819E-2	2.764E+0
-7.331E-1	6.495E-2	2.848E+0
-7.234E-1	6.819E-2	2.783E+0
-7.185E-1	6.819E-2	2.783E+0
-7.266E-1	6.495E-2	2.744E+0
-7.331E-1	7.468E-2	2.819E+0
-7.234E-1	7.144E-2	2.780E+0
-7.169E-1	6.819E-2	2.803E+0
-7.266E-1	6.819E-2	2.809E+0
-7.331E-1	6.819E-2	2.748E+0
-7.250E-1	6.171E-2	2.777E+0
-7.217E-1	5.522E-2	2.793E+0
-7.266E-1	5.846E-2	2.819E+0
-7.315E-1	6.495E-2	2.774E+0
-7.234E-1	7.144E-2	2.780E+0
-7.185E-1	6.171E-2	2.842E+0
-7.282E-1	7.144E-2	2.728E+0
-7.331E-1	7.793E-2	2.861E+0
-7.250E-1	6.495E-2	2.813E+0
-7.201E-1	6.495E-2	2.822E+0
-7.266E-1	7.468E-2	2.839E+0
-7.315E-1	7.144E-2	2.851E+0
-7.250E-1	7.144E-2	2.877E+0
-7.201E-1	6.819E-2	2.835E+0
-7.282E-1	6.819E-2	2.864E+0
-7.347E-1	7.144E-2	2.800E+0
-7.250E-1	6.171E-2	2.816E+0
-7.185E-1	6.819E-2	2.813E+0
-7.266E-1	6.495E-2	2.868E+0
-7.331E-1	7.144E-2	2.822E+0
-7.266E-1	6.495E-2	2.855E+0
-7.217E-1	7.468E-2	2.868E+0
-7.282E-1	7.144E-2	2.803E+0
-7.331E-1	7.144E-2	2.761E+0
-7.234E-1	6.495E-2	2.809E+0
-7.201E-1	6.495E-2	2.767E+0
-7.282E-1	7.468E-2	2.832E+0
-7.347E-1	6.819E-2	2.790E+0
-7.234E-1	6.819E-2	2.731E+0
-7.201E-1	5.846E-2	2.809E+0
-7.299E-1	6.819E-2	2.790E+0
-7.347E-1	7.144E-2	2.774E+0
-7.217E-1	6.495E-2	2.848E+0
-7.201E-1	7.144E-2	2.783E+0
-7.282E-1	5.846E-2	2.806E+0
-7.315E-1	6.495E-2	2.800E+0
-7.266E-1	6.819E-2	2.894E+0
-7.185E-1	6.495E-2	2.783E+0
-7.299E-1	7.144E-2	2.761E+0
-7.380E-1	6.819E-2	2.725E+0
-7.234E-1	7.144E-2	2.851E+0
-7.185E-1	6.171E-2	2.796E+0
-7.250E-1	6.819E-2	2.790E+0
-7.347E-1	6.171E-2	2.822E+0
-7.250E-1	7.144E-2	2.793E+0
-7.169E-1	7.144E-2	2.783E+0
-7.282E-1	5.846E-2	2.764E+0
-7.331E-1	6.495E-2	2.770E+0
-7.234E-1	7.144E-2	2.813E+0
-7.201E-1	6.819E-2	2.767E+0
-7.266E-1	7.144E-2	2.787E+0
-7.347E-1	6.819E-2	2.848E+0
-7.250E-1	6.495E-2	2.803E+0
-7.185E-1	6.495E-2	2.796E+0
-7.266E-1	6.495E-2	2.787E+0
-7.347E-1	6.819E-2	2.796E+0
-7.250E-1	5.522E-2	2.861E+0
-7.185E-1	5.846E-2	2.813E+0
-7.266E-1	6.171E-2	2.770E+0
-7.315E-1	6.495E-2	2.767E+0
-7.250E-1	6.819E-2	2.923E+0
-7.201E-1	6.495E-2	2.787E+0
-7.299E-1	5.846E-2	2.793E+0
-7.315E-1	6.171E-2	2.780E+0
-7.250E-1	6.819E-2	2.806E+0
-7.201E-1	6.819E-2	2.793E+0
-7.250E-1	6.495E-2	2.757E+0
-7.347E-1	7.468E-2	2.816E+0
-7.266E-1	7.144E-2	2.777E+0
-7.185E-1	5.846E-2	2.790E+0
-7.250E-1	6.171E-2	2.829E+0
-7.315E-1	7.468E-2	2.803E+0
-7.234E-1	6.819E-2	2.832E+0
-7.201E-1	6.819E-2	2.806E+0
-7.282E-1	6.819E-2	2.770E+0
-7.299E-1	6.819E-2	2.748E+0
-7.266E-1	7.144E-2	2.832E+0
-7.201E-1	7.144E-2	2.800E+0
-7.266E-1	6.819E-2	2.835E+0
-7.363E-1	6.495E-2	2.809E+0
-7.250E-1	6.495E-2	2.813E+0
-7.217E-1	6.819E-2	2.894E+0
-7.282E-1	6.819E-2	2.764E+0
-7.331E-1	6.819E-2	2.813E+0
-7.250E-1	7.144E-2	2.793E+0
-7.185E-1	6.819E-2	2.777E+0
-7.282E-1	6.819E-2	2.822E+0
-7.315E-1	6.495E-2	2.822E+0
-7.217E-1	5.846E-2	2.787E+0
-7.201E-1	6.171E-2	2.819E+0
-7.266E-1	6.819E-2	2.819E+0
-7.315E-1	7.468E-2	2.764E+0
-7.266E-1	5.846E-2	2.741E+0
-7.185E-1	6.495E-2	2.855E+0
-7.299E-1	5.846E-2	2.819E+0
-7.363E-1	6.495E-2	2.819E+0
-7.250E-1	6.819E-2	2.761E+0
-7.185E-1	6.495E-2	2.754E+0
-7.266E-1	7.144E-2	2.809E+0
-7.331E-1	6.819E-2	2.754E+0
-7.250E-1	6.819E-2	2.780E+0
-7.201E-1	6.495E-2	2.722E+0
-7.299E-1	7.468E-2	2.839E+0
-7.331E-1	6.171E-2	2.835E+0
-7.234E-1	6.819E-2	2.793E+0
-7.185E-1	6.171E-2	2.780E+0
-7.282E-1	7.144E-2	2.809E+0
-7.315E-1	6.495E-2	2.761E+0
-7.217E-1	7.144E-2	2.796E+0
-7.201E-1	6.495E-2	2.767E+0
-7.282E-1	6.171E-2	2.864E+0
-7.347E-1	7.144E-2	2.826E+0
-7.266E-1	6.819E-2	2.793E+0
-7.201E-1	6.819E-2	2.790E+0
-7.266E-1	5.522E-2	2.770E+0
-7.331E-1	6.495E-2	2.761E+0
-7.250E-1	6.495E-2	2.718E+0
-7.185E-1	6.819E-2	2.777E+0
-7.315E-1	6.495E-2	2.829E+0
-7.315E-1	6.495E-2	2.767E+0
-7.234E-1	6.495E-2	2.787E+0
-7.201E-1	5.846E-2	2.877E+0
-7.282E-1	6.495E-2	2.783E+0
-7.315E-1	6.495E-2	2.767E+0
-7.234E-1	5.846E-2	2.793E+0
-7.185E-1	6.495E-2	2.816E+0
-7.282E-1	6.495E-2	2.826E+0
-7.315E-1	6.495E-2	2.796E+0
-7.250E-1	6.819E-2	2.783E+0
-7.185E-1	6.819E-2	2.803E+0
-7.266E-1	6.819E-2	2.806E+0
-7.331E-1	6.495E-2	2.751E+0
-7.266E-1	5.846E-2	2.803E+0
-7.185E-1	6.495E-2	2.809E+0
-7.250E-1	6.819E-2	2.793E+0
-7.331E-1	6.495E-2	2.767E+0
-7.217E-1	6.495E-2	2.839E+0
-7.169E-1	6.171E-2	2.826E+0
-7.282E-1	6.819E-2	2.783E+0
-7.331E-1	6.495E-2	2.806E+0
-7.266E-1	6.495E-2	2.767E+0
-7.201E-1	6.819E-2	2.777E+0
-7.266E-1	6.171E-2	2.793E+0
-7.331E-1	6.819E-2	2.822E+0
-7.250E-1	6.819E-2	2.790E+0
-7.217E-1	6.819E-2	2.783E+0
-7.282E-1	6.819E-2	2.829E+0
-7.315E-1	7.144E-2	2.796E+0
-7.250E-1	6.495E-2	2.874E+0
-7.185E-1	7.144E-2	2.748E+0
-7.299E-1	6.495E-2	2.777E+0
-7.331E-1	6.495E-2	2.741E+0
-7.250E-1	6.495E-2	2.845E+0
-7.217E-1	6.171E-2	2.774E+0
-7.299E-1	6.819E-2	2.744E+0
-7.315E-1	6.495E-2	2.874E+0
-7.266E-1	6.819E-2	2.816E+0
-7.185E-1	6.495E-2	2.845E+0
-7.282E-1	6.495E-2	2.751E+0
-7.299E-1	6.171E-2	2.757E+0
-7.250E-1	6.171E-2	2.774E+0
-7.185E-1	6.495E-2	2.780E+0
-7.282E-1	6.171E-2	2.777E+0
-7.347E-1	5.846E-2	2.813E+0
-7.234E-1	6.495E-2	2.767E+0
-7.201E-1	6.819E-2	2.774E+0
-7.282E-1	6.171E-2	2.839E+0
-7.347E-1	6.171E-2	2.803E+0
-7.234E-1	6.171E-2	2.793E+0
-7.185E-1	6.171E-2	2.741E+0
-7.299E-1	6.495E-2	2.728E+0
-7.315E-1	6.495E-2	2.819E+0
-7.234E-1	7.468E-2	2.826E+0
-7.185E-1	6.819E-2	2.809E+0
-7.282E-1	6.819E-2	2.748E+0
-7.347E-1	6.819E-2	2.738E+0
-7.250E-1	6.495E-2	2.800E+0
-7.201E-1	6.495E-2	2.826E+0
-7.250E-1	6.819E-2	2.761E+0
-7.347E-1	6.495E-2	2.712E+0
-7.250E-1	6.819E-2	2.806E+0
-7.185E-1	6.819E-2	2.706E+0
-7.266E-1	7.144E-2	2.793E+0
-7.315E-1	6.495E-2	2.796E+0
-7.234E-1	6.495E-2	2.839E+0
-7.234E-1	6.495E-2	2.770E+0
-7.282E-1	6.819E-2	2.725E+0
-7.331E-1	6.171E-2	2.800E+0
-7.250E-1	7.144E-2	2.790E+0
-7.201E-1	6.819E-2	2.767E+0
-7.282E-1	7.144E-2	2.767E+0
-7.380E-1	6.495E-2	2.764E+0
-7.266E-1	6.495E-2	2.832E+0
-7.217E-1	6.495E-2	2.832E+0
-7.282E-1	6.819E-2	2.832E+0
-7.315E-1	6.819E-2	2.777E+0
-7.234E-1	6.495E-2	2.845E+0
-7.201E-1	6.495E-2	2.774E+0
-7.282E-1	6.495E-2	2.826E+0
-7.331E-1	7.144E-2	2.855E+0
-7.234E-1	6.495E-2	2.796E+0
-7.217E-1	6.495E-2	2.796E+0
-7.299E-1	6.819E-2	2.764E+0
-7.347E-1	6.171E-2	2.839E+0
-7.234E-1	5.846E-2	2.751E+0
-7.201E-1	6.495E-2	2.816E+0
-7.266E-1	6.495E-2	2.800E+0
-7.315E-1	6.819E-2	2.777E+0
-7.266E-1	6.171E-2	2.757E+0
-7.185E-1	6.171E-2	2.793E+0
-7.282E-1	6.171E-2	2.780E+0
-7.363E-1	7.144E-2	2.790E+0
-7.217E-1	6.819E-2	2.839E+0
-7.201E-1	7.144E-2	2.816E+0
-7.299E-1	6.819E-2	2.783E+0
-7.363E-1	6.819E-2	2.754E+0
-7.250E-1	6.819E-2	2.796E+0
-7.185E-1	6.819E-2	2.793E+0
-7.266E-1	6.171E-2	2.790E+0
-7.331E-1	7.144E-2	2.800E+0
-7.217E-1	5.846E-2	2.767E+0
-7.234E-1	6.171E-2	2.796E+0
-7.266E-1	7.144E-2	2.780E+0
-7.347E-1	6.495E-2	2.842E+0
-7.234E-1	6.171E-2	2.787E+0
-7.201E-1	7.144E-2	2.796E+0
-7.299E-1	6.495E-2	2.770E+0
-7.347E-1	6.495E-2	2.735E+0
-7.282E-1	6.819E-2	2.800E+0
-7.185E-1	5.846E-2	2.790E+0
-7.282E-1	6.495E-2	2.770E+0
-7.347E-1	6.171E-2	2.848E+0
-7.234E-1	7.468E-2	2.754E+0
-7.201E-1	6.171E-2	2.738E+0
-7.299E-1	7.144E-2	2.800E+0
-7.347E-1	6.171E-2	2.761E+0
-7.250E-1	7.144E-2	2.744E+0
-7.201E-1	6.819E-2	2.718E+0
-7.299E-1	7.144E-2	2.787E+0
-7.347E-1	7.144E-2	2.718E+0
-7.234E-1	5.846E-2	2.800E+0
-7.185E-1	6.495E-2	2.816E+0
-7.250E-1	6.819E-2	2.748E+0
-7.331E-1	7.144E-2	2.731E+0
-7.217E-1	6.819E-2	2.826E+0
-7.201E-1	5.846E-2	2.767E+0
-7.250E-1	6.495E-2	2.803E+0
-7.347E-1	6.819E-2	2.738E+0
-7.266E-1	7.144E-2	2.800E+0
-7.201E-1	6.819E-2	2.754E+0
-7.282E-1	6.819E-2	2.744E+0
-7.331E-1	6.495E-2	2.767E+0
-7.250E-1	7.144E-2	2.738E+0
-7.234E-1	6.495E-2	2.735E+0
-7.299E-1	6.819E-2	2.783E+0
-7.331E-1	7.144E-2	2.780E+0
-7.282E-1	7.468E-2	2.848E+0
-7.217E-1	5.846E-2	2.783E+0
-7.299E-1	6.171E-2	2.735E+0
-7.331E-1	7.468E-2	2.777E+0
-7.234E-1	7.468E-2	2.780E+0
-7.201E-1	5.846E-2	2.796E+0
-7.282E-1	6.819E-2	2.748E+0
-7.315E-1	6.495E-2	2.764E+0
-7.234E-1	7.144E-2	2.822E+0
-7.201E-1	6.819E-2	2.738E+0
-7.299E-1	6.495E-2	2.764E+0
-7.331E-1	6.495E-2	2.783E+0
-7.266E-1	6.495E-2	2.770E+0
-7.201E-1	6.171E-2	2.839E+0
-7.282E-1	7.144E-2	2.767E+0
-7.315E-1	6.171E-2	2.757E+0
-7.282E-1	6.819E-2	2.748E+0
-7.201E-1	7.144E-2	2.800E+0
-7.266E-1	6.171E-2	2.744E+0
-7.315E-1	6.495E-2	2.845E+0
-7.266E-1	6.171E-2	2.744E+0
-7.185E-1	6.495E-2	2.793E+0
-7.282E-1	6.819E-2	2.744E+0
-7.331E-1	6.819E-2	2.861E+0
-7.282E-1	6.819E-2	2.770E+0
-7.201E-1	6.819E-2	2.754E+0
-7.299E-1	6.171E-2	2.715E+0
-7.315E-1	6.819E-2	2.809E+0
-7.250E-1	6.171E-2	2.709E+0
-7.217E-1	6.819E-2	2.744E+0
-7.299E-1	7.144E-2	2.780E+0
-7.331E-1	6.495E-2	2.767E+0
-7.266E-1	7.144E-2	2.764E+0
-7.201E-1	7.468E-2	2.816E+0
-7.282E-1	7.468E-2	2.845E+0
-7.331E-1	6.171E-2	2.770E+0
-7.266E-1	7.144E-2	2.774E+0
-7.217E-1	6.495E-2	2.715E+0
-7.299E-1	6.819E-2	2.796E+0
-7.347E-1	6.171E-2	2.800E+0
-7.282E-1	6.819E-2	2.722E+0
-7.201E-1	6.819E-2	2.754E+0
-7.282E-1	7.468E-2	2.813E+0
-7.331E-1	7.144E-2	2.777E+0
-7.250E-1	6.819E-2	2.767E+0
-7.201E-1	6.819E-2	2.728E+0
-7.299E-1	7.468E-2	2.793E+0
-7.347E-1	6.819E-2	2.770E+0
-7.234E-1	6.495E-2	2.725E+0
-7.185E-1	6.495E-2	2.800E+0
-7.299E-1	6.819E-2	2.741E+0
-7.331E-1	6.495E-2	2.738E+0
-7.266E-1	6.495E-2	2.813E+0
-7.185E-1	6.495E-2	2.855E+0
-7.315E-1	6.171E-2	2.787E+0
-7.347E-1	7.144E-2	2.796E+0
-7.234E-1	6.171E-2	2.757E+0
-7.185E-1	6.819E-2	2.774E+0
-7.299E-1	7.144E-2	2.777E+0
-7.331E-1	7.793E-2	2.744E+0
-7.266E-1	6.171E-2	2.741E+0
-7.185E-1	5.522E-2	2.748E+0
-7.299E-1	5.846E-2	2.780E+0
-7.331E-1	6.819E-2	2.816E+0
-7.234E-1	6.819E-2	2.793E+0
-7.201E-1	6.171E-2	2.715E+0
-7.299E-1	7.144E-2	2.774E+0
-7.347E-1	7.144E-2	2.806E+0
-7.250E-1	7.144E-2	2.787E+0
-7.201E-1	6.171E-2	2.706E+0
-7.266E-1	6.495E-2	2.845E+0
-7.315E-1	5.846E-2	2.783E+0
-7.250E-1	6.495E-2	2.764E+0
-7.217E-1	6.495E-2	2.751E+0
-7.266E-1	6.171E-2	2.770E+0
-7.331E-1	6.495E-2	2.728E+0
-7.234E-1	6.819E-2	2.728E+0
-7.201E-1	6.495E-2	2.832E+0
-7.282E-1	6.495E-2	2.702E+0
-7.331E-1	7.144E-2	2.777E+0
-7.250E-1	6.819E-2	2.796E+0
-7.185E-1	6.171E-2	2.764E+0
-7.282E-1	7.144E-2	2.790E+0
-7.347E-1	7.144E-2	2.793E+0
-7.250E-1	7.144E-2	2.790E+0
-7.201E-1	7.144E-2	2.780E+0
-7.282E-1	6.495E-2	2.712E+0
-7.331E-1	6.171E-2	2.793E+0
-7.250E-1	6.819E-2	2.774E+0
-7.201E-1	6.819E-2	2.809E+0
-7.266E-1	6.819E-2	2.790E+0
-7.331E-1	6.819E-2	2.761E+0
-7.234E-1	6.171E-2	2.800E+0
-7.201E-1	6.495E-2	2.757E+0
-7.315E-1	6.171E-2	2.757E+0
-7.363E-1	6.171E-2	2.793E+0
-7.217E-1	6.171E-2	2.754E+0
-7.201E-1	6.171E-2	2.839E+0
-7.266E-1	6.819E-2	2.728E+0
-7.363E-1	7.144E-2	2.735E+0
-7.234E-1	6.819E-2	2.754E+0
-7.185E-1	7.468E-2	2.803E+0
-7.282E-1	7.144E-2	2.774E+0
-7.347E-1	6.495E-2	2.741E+0
-7.234E-1	7.144E-2	2.874E+0
-7.185E-1	6.819E-2	2.770E+0
-7.282E-1	6.819E-2	2.767E+0
-7.347E-1	7.144E-2	2.793E+0
-7.250E-1	7.468E-2	2.699E+0
-7.201E-1	6.819E-2	2.770E+0
-7.250E-1	7.144E-2	2.809E+0
-7.331E-1	6.495E-2	2.780E+0
-7.250E-1	6.819E-2	2.783E+0
-7.201E-1	6.495E-2	2.774E+0
-7.282E-1	6.819E-2	2.816E+0
-7.380E-1	7.144E-2	2.702E+0
-7.250E-1	6.495E-2	2.738E+0
-7.217E-1	6.495E-2	2.754E+0
-7.299E-1	6.819E-2	2.777E+0
-7.347E-1	7.468E-2	2.803E+0
-7.234E-1	6.819E-2	2.761E+0
-7.185E-1	7.793E-2	2.813E+0
-7.282E-1	7.144E-2	2.748E+0
-7.347E-1	6.495E-2	2.848E+0
-7.250E-1	6.495E-2	2.741E+0
-7.201E-1	7.144E-2	2.754E+0
-7.299E-1	6.171E-2	2.706E+0
-7.347E-1	6.171E-2	2.803E+0
-7.201E-1	6.819E-2	2.770E+0
-7.169E-1	7.144E-2	2.767E+0
-7.299E-1	6.819E-2	2.826E+0
-7.331E-1	6.819E-2	2.735E+0
-7.234E-1	6.819E-2	2.787E+0
-7.201E-1	6.171E-2	2.816E+0
-7.282E-1	6.819E-2	2.735E+0
-7.331E-1	6.495E-2	2.780E+0
-7.234E-1	6.819E-2	2.806E+0
-7.234E-1	6.495E-2	2.764E+0
-7.266E-1	7.144E-2	2.774E+0
-7.347E-1	7.144E-2	2.777E+0
-7.234E-1	5.846E-2	2.790E+0
-7.201E-1	6.495E-2	2.826E+0
-7.299E-1	6.171E-2	2.790E+0
-7.347E-1	7.793E-2	2.796E+0
-7.250E-1	7.144E-2	2.822E+0
-7.201E-1	6.171E-2	2.826E+0
-7.250E-1	6.171E-2	2.754E+0
-7.363E-1	5.846E-2	2.735E+0
-7.266E-1	7.144E-2	2.770E+0
-7.217E-1	6.495E-2	2.744E+0
-7.266E-1	7.468E-2	2.706E+0
-7.347E-1	6.495E-2	2.793E+0
-7.250E-1	7.144E-2	2.790E+0
-7.185E-1	6.495E-2	2.780E+0
-7.299E-1	6.171E-2	2.780E+0
-7.331E-1	6.819E-2	2.754E+0
-7.250E-1	6.819E-2	2.770E+0
-7.201E-1	6.495E-2	2.780E+0
-7.282E-1	6.819E-2	2.822E+0
-7.363E-1	6.495E-2	2.712E+0
-7.266E-1	6.819E-2	2.757E+0
-7.201E-1	6.495E-2	2.725E+0
-7.299E-1	6.495E-2	2.686E+0
-7.331E-1	6.819E-2	2.735E+0
-7.266E-1	6.819E-2	2.748E+0
-7.185E-1	7.144E-2	2.757E+0
-7.299E-1	7.144E-2	2.735E+0
-7.347E-1	7.468E-2	2.767E+0
-7.234E-1	6.171E-2	2.806E+0
-7.201E-1	6.495E-2	2.748E+0
-7.299E-1	7.793E-2	2.751E+0
-7.331E-1	6.819E-2	2.770E+0
-7.266E-1	6.819E-2	2.780E+0
-7.201E-1	7.468E-2	2.731E+0
-7.299E-1	7.144E-2	2.738E+0
-7.363E-1	7.144E-2	2.845E+0
-7.266E-1	6.819E-2	2.826E+0
-7.201E-1	6.819E-2	2.741E+0
-7.299E-1	7.468E-2	2.696E+0
-7.315E-1	7.144E-2	2.783E+0
-7.250E-1	7.144E-2	2.741E+0
-7.185E-1	5.846E-2	2.806E+0
-7.282E-1	6.819E-2	2.706E+0
-7.363E-1	6.819E-2	2.796E+0
-7.234E-1	7.468E-2	2.790E+0
-7.201E-1	7.144E-2	2.735E+0
-7.266E-1	6.495E-2	2.728E+0
-7.331E-1	6.819E-2	2.748E+0
-7.266E-1	8.117E-2	2.751E+0
-7.169E-1	7.144E-2	2.819E+0
-7.282E-1	6.819E-2	2.751E+0
-7.331E-1	6.171E-2	2.767E+0
-7.234E-1	6.819E-2	2.712E+0
-7.185E-1	6.495E-2	2.842E+0
-7.282E-1	7.144E-2	2.780E+0
-7.331E-1	6.495E-2	2.809E+0
-7.250E-1	6.495E-2	2.696E+0
-7.217E-1	6.819E-2	2.754E+0
-7.282E-1	7.144E-2	2.693E+0
-7.331E-1	6.495E-2	2.725E+0
-7.250E-1	6.819E-2	2.780E+0
-7.185E-1	6.495E-2	2.738E+0
-7.266E-1	6.495E-2	2.728E+0
-7.331E-1	6.495E-2	2.728E+0
-7.250E-1	6.819E-2	2.731E+0
-7.201E-1	7.144E-2	2.754E+0
-7.282E-1	7.144E-2	2.741E+0
-7.315E-1	7.144E-2	2.744E+0
-7.234E-1	5.846E-2	2.777E+0
-7.201E-1	6.495E-2	2.787E+0
-7.282E-1	7.468E-2	2.744E+0
-7.331E-1	7.144E-2	2.722E+0
-7.266E-1	6.819E-2	2.767E+0
-7.217E-1	7.144E-2	2.706E+0
-7.282E-1	7.144E-2	2.826E+0
-7.315E-1	7.144E-2	2.731E+0
-7.250E-1	6.495E-2	2.835E+0
-7.185E-1	6.819E-2	2.725E+0
-7.266E-1	7.468E-2	2.702E+0
-7.315E-1	7.144E-2	2.780E+0
-7.250E-1	5.846E-2	2.738E+0
-7.201E-1	6.819E-2	2.725E+0
-7.250E-1	6.171E-2	2.731E+0
-7.331E-1	6.819E-2	2.741E+0
-7.250E-1	7.144E-2	2.706E+0
-7.201E-1	6.495E-2	2.757E+0
-7.266E-1	7.144E-2	2.757E+0
-7.282E-1	7.144E-2	2.712E+0
-7.234E-1	7.144E-2	2.751E+0
-7.250E-1	6.495E-2	2.751E+0
-7.299E-1	7.144E-2	2.757E+0
-7.347E-1	6.819E-2	2.731E+0
-7.266E-1	6.171E-2	2.728E+0
-7.185E-1	6.819E-2	2.767E+0
-7.282E-1	6.495E-2	2.767E+0
-7.347E-1	7.144E-2	2.819E+0
-7.266E-1	6.819E-2	2.757E+0
-7.169E-1	6.819E-2	2.699E+0
-7.315E-1	6.495E-2	2.800E+0
-7.347E-1	6.495E-2	2.715E+0
-7.250E-1	6.495E-2	2.757E+0
-7.201E-1	5.846E-2	2.800E+0
-7.282E-1	6.171E-2	2.777E+0
-7.347E-1	6.819E-2	2.796E+0
-7.266E-1	6.171E-2	2.835E+0
-7.185E-1	6.171E-2	2.728E+0
-7.282E-1	6.819E-2	2.748E+0
-7.347E-1	7.468E-2	2.774E+0
-7.250E-1	6.171E-2	2.722E+0
-7.217E-1	6.495E-2	2.787E+0
-7.282E-1	6.819E-2	2.686E+0
-7.315E-1	7.468E-2	2.702E+0
-7.234E-1	6.495E-2	2.761E+0
-7.217E-1	6.495E-2	2.761E+0
-7.315E-1	5.846E-2	2.767E+0
-7.331E-1	6.819E-2	2.715E+0
-7.250E-1	6.171E-2	2.816E+0
-7.201E-1	7.144E-2	2.722E+0
-7.315E-1	6.495E-2	2.744E+0
-7.331E-1	6.495E-2	2.764E+0
-7.234E-1	7.144E-2	2.835E+0
-7.201E-1	6.819E-2	2.777E+0
-7.282E-1	7.144E-2	2.770E+0
-7.331E-1	6.819E-2	2.725E+0
-7.234E-1	6.819E-2	2.832E+0
-7.185E-1	6.819E-2	2.780E+0
-7.266E-1	6.819E-2	2.813E+0
-7.347E-1	6.495E-2	2.803E+0
-7.250E-1	6.819E-2	2.751E+0
-7.201E-1	7.144E-2	2.809E+0
-7.299E-1	7.468E-2	2.754E+0
-7.331E-1	6.819E-2	2.748E+0
-7.234E-1	6.495E-2	2.725E+0
-7.234E-1	6.495E-2	2.777E+0
-7.266E-1	6.819E-2	2.709E+0
-7.347E-1	7.144E-2	2.709E+0
-7.234E-1	6.171E-2	2.748E+0
-7.201E-1	7.144E-2	2.744E+0
-7.282E-1	6.819E-2	2.738E+0
-7.380E-1	7.144E-2	2.757E+0
-7.234E-1	7.144E-2	2.702E+0
-7.234E-1	7.144E-2	2.709E+0
-7.282E-1	7.468E-2	2.832E+0
-7.347E-1	7.468E-2	2.819E+0
-7.217E-1	6.819E-2	2.735E+0
-7.185E-1	6.495E-2	2.696E+0
-7.299E-1	6.495E-2	2.731E+0
-7.363E-1	6.171E-2	2.813E+0
-7.234E-1	6.819E-2	2.751E+0
-7.201E-1	6.819E-2	2.725E+0
-7.282E-1	6.171E-2	2.754E+0
-7.347E-1	6.819E-2	2.761E+0
-7.266E-1	6.819E-2	2.783E+0
-7.185E-1	6.171E-2	2.780E+0
-7.282E-1	7.144E-2	2.741E+0
-7.331E-1	6.819E-2	2.793E+0
-7.234E-1	6.819E-2	2.715E+0
-7.185E-1	7.144E-2	2.706E+0
-7.315E-1	6.495E-2	2.780E+0
-7.347E-1	6.819E-2	2.751E+0
-7.250E-1	7.468E-2	2.774E+0
-7.185E-1	6.171E-2	2.761E+0
-7.266E-1	7.144E-2	2.764E+0
-7.331E-1	7.144E-2	2.725E+0
-7.201E-1	7.144E-2	2.780E+0
-7.201E-1	6.495E-2	2.803E+0
-7.282E-1	7.144E-2	2.738E+0
-7.363E-1	7.793E-2	2.780E+0
-7.234E-1	6.171E-2	2.806E+0
-7.217E-1	6.819E-2	2.751E+0
-7.282E-1	6.171E-2	2.731E+0
-7.347E-1	6.495E-2	2.764E+0
-7.266E-1	7.144E-2	2.696E+0
-7.201E-1	6.819E-2	2.744E+0
-7.266E-1	6.495E-2	2.796E+0
-7.315E-1	7.144E-2	2.761E+0
-7.250E-1	6.495E-2	2.738E+0
-7.185E-1	7.144E-2	2.757E+0
-7.282E-1	7.144E-2	2.735E+0
-7.363E-1	6.171E-2	2.764E+0
-7.266E-1	6.819E-2	2.787E+0
-7.201E-1	6.171E-2	2.718E+0
-7.299E-1	5.522E-2	2.748E+0
-7.331E-1	6.495E-2	2.712E+0
-7.234E-1	6.495E-2	2.783E+0
-7.201E-1	6.819E-2	2.712E+0
-7.266E-1	6.819E-2	2.748E+0
-7.347E-1	6.819E-2	2.725E+0
-7.250E-1	6.495E-2	2.757E+0
-7.217E-1	6.819E-2	2.757E+0
-7.266E-1	7.144E-2	2.741E+0
-7.347E-1	6.819E-2	2.783E+0
-7.250E-1	7.144E-2	2.764E+0
-7.201E-1	7.144E-2	2.748E+0
-7.266E-1	6.819E-2	2.709E+0
-7.331E-1	6.819E-2	2.722E+0
-7.250E-1	6.495E-2	2.780E+0
-7.201E-1	6.819E-2	2.706E+0
-7.250E-1	7.144E-2	2.735E+0
-7.363E-1	7.144E-2	2.800E+0
-7.266E-1	6.171E-2	2.722E+0
-7.201E-1	7.144E-2	2.722E+0
-7.266E-1	6.495E-2	2.774E+0
-7.315E-1	7.144E-2	2.868E+0
-7.250E-1	7.144E-2	2.796E+0
-7.169E-1	6.819E-2	2.728E+0
-7.250E-1	7.144E-2	2.770E+0
-7.347E-1	6.819E-2	2.770E+0
-7.250E-1	6.495E-2	2.751E+0
-7.201E-1	7.144E-2	2.783E+0
-7.266E-1	6.171E-2	2.702E+0
-7.331E-1	5.522E-2	2.774E+0
-7.266E-1	6.819E-2	2.706E+0
-7.201E-1	7.144E-2	2.741E+0
-7.282E-1	6.819E-2	2.767E+0
-7.363E-1	7.144E-2	2.741E+0
-7.250E-1	5.846E-2	2.693E+0
-7.217E-1	6.495E-2	2.735E+0
-7.282E-1	6.819E-2	2.764E+0
-7.347E-1	7.144E-2	2.725E+0
-7.234E-1	6.171E-2	2.731E+0
-7.201E-1	6.819E-2	2.754E+0
-7.282E-1	6.171E-2	2.757E+0
-7.347E-1	7.144E-2	2.774E+0
-7.250E-1	6.819E-2	2.728E+0
-7.185E-1	6.495E-2	2.728E+0
-7.299E-1	6.819E-2	2.770E+0
-7.363E-1	7.144E-2	2.761E+0
-7.282E-1	7.144E-2	2.715E+0
-7.217E-1	6.171E-2	2.715E+0
-7.282E-1	6.171E-2	2.735E+0
-7.347E-1	6.495E-2	2.748E+0
-7.250E-1	6.495E-2	2.777E+0
-7.201E-1	7.144E-2	2.787E+0
-7.299E-1	6.495E-2	2.693E+0
-7.331E-1	7.144E-2	2.731E+0
-7.266E-1	6.819E-2	2.774E+0
-7.201E-1	6.495E-2	2.800E+0
-7.282E-1	6.495E-2	2.819E+0
-7.363E-1	6.819E-2	2.767E+0
-7.250E-1	6.495E-2	2.738E+0
-7.201E-1	6.819E-2	2.686E+0
-7.299E-1	6.171E-2	2.712E+0
-7.331E-1	6.819E-2	2.764E+0
-7.250E-1	6.495E-2	2.696E+0
-7.217E-1	6.819E-2	2.764E+0
-7.315E-1	6.819E-2	2.689E+0
-7.331E-1	6.495E-2	2.764E+0
-7.250E-1	7.144E-2	2.712E+0
-7.185E-1	7.468E-2	2.748E+0
-7.299E-1	6.495E-2	2.757E+0
-7.331E-1	7.144E-2	2.696E+0
-7.250E-1	6.819E-2	2.751E+0
-7.201E-1	7.144E-2	2.718E+0
-7.282E-1	6.819E-2	2.787E+0
-7.315E-1	6.495E-2	2.748E+0
-7.250E-1	6.495E-2	2.770E+0
-7.185E-1	6.819E-2	2.780E+0
-7.299E-1	6.819E-2	2.751E+0
-7.347E-1	6.495E-2	2.793E+0
-7.266E-1	6.819E-2	2.741E+0
-7.185E-1	6.495E-2	2.696E+0
-7.282E-1	6.495E-2	2.803E+0
-7.363E-1	6.171E-2	2.744E+0
-7.282E-1	6.819E-2	2.829E+0
-7.201E-1	7.144E-2	2.744E+0
-7.299E-1	6.819E-2	2.725E+0
-7.347E-1	7.144E-2	2.767E+0
-7.266E-1	7.144E-2	2.693E+0
-7.217E-1	6.171E-2	2.751E+0
-7.299E-1	7.468E-2	2.790E+0
-7.347E-1	6.171E-2	2.735E+0
-7.250E-1	6.495E-2	2.751E+0
-7.185E-1	6.171E-2	2.770E+0
-7.282E-1	6.171E-2	2.793E+0
-7.363E-1	6.819E-2	2.764E+0
-7.266E-1	6.819E-2	2.728E+0
-7.217E-1	6.819E-2	2.744E+0
-7.266E-1	6.495E-2	2.706E+0
-7.347E-1	7.144E-2	2.757E+0
-7.250E-1	6.495E-2	2.706E+0
-7.201E-1	6.495E-2	2.803E+0
-7.315E-1	6.819E-2	2.761E+0
-7.331E-1	6.495E-2	2.725E+0
-7.250E-1	6.171E-2	2.813E+0
-7.201E-1	6.819E-2	2.718E+0
-7.282E-1	6.495E-2	2.787E+0
-7.363E-1	7.144E-2	2.735E+0
-7.299E-1	6.495E-2	2.699E+0
-7.201E-1	6.495E-2	2.790E+0
-7.299E-1	7.144E-2	2.702E+0
-7.331E-1	6.495E-2	2.660E+0
-7.250E-1	6.495E-2	2.735E+0
-7.217E-1	6.171E-2	2.702E+0
-7.282E-1	6.171E-2	2.787E+0
-7.331E-1	6.495E-2	2.718E+0
-7.250E-1	6.819E-2	2.712E+0
-7.234E-1	7.144E-2	2.780E+0
-7.299E-1	7.144E-2	2.787E+0
-7.331E-1	6.171E-2	2.702E+0
-7.282E-1	6.819E-2	2.793E+0
-7.217E-1	6.495E-2	2.751E+0
-7.299E-1	6.495E-2	2.790E+0
-7.347E-1	6.819E-2	2.761E+0
-7.250E-1	6.819E-2	2.757E+0
-7.185E-1	7.144E-2	2.699E+0
-7.266E-1	6.819E-2	2.748E+0
-7.315E-1	6.171E-2	2.725E+0
-7.234E-1	7.793E-2	2.748E+0
-7.217E-1	7.468E-2	2.777E+0
-7.266E-1	6.495E-2	2.806E+0
-7.380E-1	6.819E-2	2.767E+0
-7.250E-1	7.144E-2	2.722E+0
-7.217E-1	7.144E-2	2.689E+0
-7.282E-1	6.819E-2	2.731E+0
-7.315E-1	7.144E-2	2.793E+0
-7.266E-1	6.495E-2	2.706E+0
-7.185E-1	7.144E-2	2.689E+0
-7.299E-1	7.144E-2	2.741E+0
-7.331E-1	6.819E-2	2.728E+0
-7.250E-1	6.495E-2	2.741E+0
-7.185E-1	6.495E-2	2.783E+0
-7.266E-1	6.819E-2	2.712E+0
-7.347E-1	6.819E-2	2.715E+0
-7.217E-1	7.144E-2	2.764E+0
-7.201E-1	6.819E-2	2.683E+0
-7.250E-1	6.819E-2	2.706E+0
-7.315E-1	5.846E-2	2.793E+0
-7.266E-1	6.495E-2	2.787E+0
-7.201E-1	6.819E-2	2.699E+0
-7.266E-1	6.495E-2	2.748E+0
-7.331E-1	6.819E-2	2.790E+0
-7.234E-1	6.171E-2	2.686E+0
-7.217E-1	6.495E-2	2.731E+0
-7.299E-1	5.846E-2	2.689E+0
-7.315E-1	7.144E-2	2.761E+0
-7.234E-1	6.171E-2	2.725E+0
-7.217E-1	5.522E-2	2.696E+0
-7.266E-1	7.144E-2	2.787E+0
-7.347E-1	7.144E-2	2.832E+0
-7.250E-1	6.495E-2	2.715E+0
-7.201E-1	6.819E-2	2.715E+0
-7.250E-1	6.495E-2	2.735E+0
-7.347E-1	7.468E-2	2.693E+0
-7.234E-1	6.495E-2	2.663E+0
-7.201E-1	6.819E-2	2.754E+0
-7.299E-1	7.144E-2	2.751E+0
-7.331E-1	6.495E-2	2.787E+0
-7.217E-1	6.495E-2	2.715E+0
-7.217E-1	6.171E-2	2.702E+0
-7.266E-1	5.846E-2	2.809E+0
-7.347E-1	6.819E-2	2.741E+0
-7.250E-1	7.144E-2	2.764E+0
-7.201E-1	6.171E-2	2.735E+0
-7.282E-1	6.819E-2	2.722E+0
-7.347E-1	6.171E-2	2.777E+0
-7.234E-1	6.171E-2	2.796E+0
-7.217E-1	6.495E-2	2.761E+0
-7.266E-1	6.171E-2	2.764E+0
-7.331E-1	6.495E-2	2.735E+0
-7.266E-1	6.819E-2	2.709E+0
-7.201E-1	7.144E-2	2.728E+0
-7.282E-1	6.819E-2	2.744E+0
-7.347E-1	6.171E-2	2.680E+0
-7.217E-1	7.144E-2	2.715E+0
-7.185E-1	7.468E-2	2.738E+0
-7.315E-1	6.819E-2	2.774E+0
-7.331E-1	6.819E-2	2.748E+0
-7.250E-1	6.495E-2	2.757E+0
-7.185E-1	6.495E-2	2.735E+0
-7.282E-1	6.495E-2	2.715E+0
-7.331E-1	7.468E-2	2.731E+0
-7.250E-1	6.495E-2	2.751E+0
-7.201E-1	6.495E-2	2.751E+0
-7.282E-1	6.819E-2	2.754E+0
-7.315E-1	7.144E-2	2.725E+0
-7.250E-1	6.819E-2	2.712E+0
-7.201E-1	6.819E-2	2.686E+0
-7.250E-1	6.819E-2	2.777E+0
-7.331E-1	6.819E-2	2.728E+0
-7.250E-1	6.819E-2	2.761E+0
-7.217E-1	6.819E-2	2.751E+0
-7.266E-1	7.468E-2	2.761E+0
-7.315E-1	6.819E-2	2.770E+0
-7.250E-1	6.495E-2	2.744E+0
-7.217E-1	6.171E-2	2.725E+0
-7.266E-1	7.468E-2	2.709E+0
-7.347E-1	7.144E-2	2.738E+0
-7.234E-1	7.468E-2	2.764E+0
-7.185E-1	6.495E-2	2.735E+0
-7.266E-1	7.144E-2	2.767E+0
-7.347E-1	6.495E-2	2.728E+0
-7.250E-1	7.144E-2	2.751E+0
-7.185E-1	6.819E-2	2.728E+0
-7.266E-1	6.819E-2	2.696E+0
-7.331E-1	6.819E-2	2.764E+0
-7.234E-1	6.171E-2	2.725E+0
-7.217E-1	6.495E-2	2.777E+0
-7.315E-1	7.144E-2	2.741E+0
-7.331E-1	6.495E-2	2.673E+0
-7.250E-1	6.495E-2	2.774E+0
-7.217E-1	5.846E-2	2.787E+0
-7.299E-1	7.144E-2	2.751E+0
-7.347E-1	6.171E-2	2.761E+0
-7.250E-1	7.144E-2	2.761E+0
-7.201E-1	6.171E-2	2.738E+0
-7.282E-1	6.819E-2	2.680E+0
-7.331E-1	6.819E-2	2.735E+0
-7.282E-1	6.495E-2	2.706E+0
-7.201E-1	6.171E-2	2.725E+0
-7.282E-1	7.144E-2	2.735E+0
-7.347E-1	6.495E-2	2.761E+0
-7.234E-1	7.144E-2	2.735E+0
-7.185E-1	6.495E-2	2.738E+0
-7.282E-1	6.819E-2	2.693E+0
-7.315E-1	6.495E-2	2.764E+0
-7.250E-1	7.144E-2	2.725E+0
-7.201E-1	7.144E-2	2.770E+0
-7.282E-1	6.495E-2	2.735E+0
-7.347E-1	6.495E-2	2.731E+0
-7.250E-1	6.171E-2	2.657E+0
-7.185E-1	6.171E-2	2.770E+0
-7.315E-1	6.495E-2	2.696E+0
-7.315E-1	6.819E-2	2.757E+0
-7.250E-1	6.495E-2	2.748E+0
-7.185E-1	6.819E-2	2.777E+0
-7.282E-1	6.171E-2	2.686E+0
-7.331E-1	7.468E-2	2.783E+0
-7.266E-1	7.144E-2	2.673E+0
-7.201E-1	6.495E-2	2.764E+0
-7.299E-1	6.819E-2	2.774E+0
-7.347E-1	5.846E-2	2.725E+0
-7.266E-1	6.495E-2	2.722E+0
-7.185E-1	6.495E-2	2.754E+0
-7.299E-1	6.171E-2	2.712E+0
-7.299E-1	6.819E-2	2.767E+0
-7.250E-1	6.819E-2	2.715E+0
-7.201E-1	6.171E-2	2.712E+0
-7.266E-1	6.171E-2	2.680E+0
-7.347E-1	7.144E-2	2.744E+0
-7.250E-1	6.171E-2	2.709E+0
-7.185E-1	6.495E-2	2.680E+0
-7.299E-1	6.495E-2	2.715E+0
-7.315E-1	6.819E-2	2.761E+0
-7.250E-1	7.793E-2	2.757E+0
-7.185E-1	6.819E-2	2.706E+0
-7.266E-1	7.144E-2	2.686E+0
-7.331E-1	7.144E-2	2.670E+0
-7.250E-1	6.819E-2	2.738E+0
-7.185E-1	6.495E-2	2.702E+0
-7.266E-1	5.846E-2	2.761E+0
-7.363E-1	6.495E-2	2.712E+0
-7.250E-1	6.819E-2	2.741E+0
-7.169E-1	6.171E-2	2.735E+0
-7.250E-1	6.495E-2	2.709E+0
-7.347E-1	6.495E-2	2.754E+0
-7.266E-1	6.495E-2	2.741E+0
-7.169E-1	7.144E-2	2.667E+0
-7.250E-1	6.819E-2	2.728E+0
-7.331E-1	6.495E-2	2.718E+0
-7.282E-1	7.144E-2	2.693E+0
-7.153E-1	7.144E-2	2.738E+0
-7.266E-1	7.144E-2	2.680E+0
-7.347E-1	6.819E-2	2.822E+0
-7.234E-1	6.495E-2	2.744E+0
-7.201E-1	7.144E-2	2.751E+0
-7.282E-1	6.819E-2	2.767E+0
-7.363E-1	6.819E-2	2.699E+0
-7.250E-1	6.819E-2	2.722E+0
-7.201E-1	7.468E-2	2.725E+0
-7.282E-1	6.495E-2	2.728E+0
-7.331E-1	6.819E-2	2.725E+0
-7.217E-1	6.819E-2	2.738E+0
-7.217E-1	6.819E-2	2.686E+0
-7.266E-1	7.144E-2	2.757E+0
-7.331E-1	6.819E-2	2.800E+0
-7.250E-1	6.495E-2	2.709E+0
-7.201E-1	7.793E-2	2.774E+0
-7.282E-1	6.819E-2	2.819E+0
-7.331E-1	6.819E-2	2.706E+0
-7.250E-1	5.846E-2	2.706E+0
-7.185E-1	7.144E-2	2.693E+0
-7.282E-1	6.171E-2	2.680E+0
-7.347E-1	6.495E-2	2.748E+0
-7.250E-1	6.819E-2	2.767E+0
-7.217E-1	6.819E-2	2.731E+0
-7.250E-1	6.495E-2	2.686E+0
-7.331E-1	6.819E-2	2.718E+0
-7.234E-1	6.495E-2	2.803E+0
-7.185E-1	5.846E-2	2.777E+0
-7.315E-1	7.144E-2	2.696E+0
-7.315E-1	6.819E-2	2.764E+0
-7.234E-1	7.144E-2	2.744E+0
-7.201E-1	6.495E-2	2.741E+0
-7.282E-1	6.819E-2	2.686E+0
-7.363E-1	7.468E-2	2.780E+0
-7.234E-1	6.819E-2	2.738E+0
-7.153E-1	6.495E-2	2.761E+0
-7.315E-1	6.171E-2	2.699E+0
-7.331E-1	6.171E-2	2.751E+0
-7.201E-1	7.144E-2	2.680E+0
-7.201E-1	6.819E-2	2.715E+0
-7.282E-1	5.846E-2	2.709E+0
-7.331E-1	7.468E-2	2.706E+0
-7.234E-1	6.819E-2	2.683E+0
-7.185E-1	7.144E-2	2.702E+0
-7.315E-1	6.819E-2	2.761E+0
-7.315E-1	6.495E-2	2.706E+0
-7.234E-1	7.144E-2	2.783E+0
-7.234E-1	6.495E-2	2.641E+0
-7.282E-1	5.846E-2	2.774E+0
-7.363E-1	5.846E-2	2.783E+0
-7.234E-1	6.495E-2	2.744E+0
-7.217E-1	6.495E-2	2.738E+0
-7.282E-1	7.144E-2	2.722E+0
-7.331E-1	6.495E-2	2.686E+0
-7.250E-1	6.819E-2	2.754E+0
-7.201E-1	6.495E-2	2.712E+0
-7.266E-1	7.468E-2	2.689E+0
-7.299E-1	6.819E-2	2.738E+0
-7.250E-1	6.495E-2	2.738E+0
-7.185E-1	7.468E-2	2.696E+0
-7.266E-1	6.495E-2	2.757E+0
-7.331E-1	7.144E-2	2.696E+0
-7.234E-1	6.495E-2	2.738E+0
-7.201E-1	6.819E-2	2.715E+0
-7.282E-1	6.819E-2	2.699E+0
-7.315E-1	6.495E-2	2.731E+0
-7.217E-1	7.468E-2	2.680E+0
-7.217E-1	6.495E-2	2.702E+0
-7.266E-1	7.144E-2	2.689E+0
-7.347E-1	6.495E-2	2.686E+0
-7.250E-1	6.495E-2	2.728E+0
-7.234E-1	6.171E-2	2.767E+0
-7.282E-1	6.819E-2	2.735E+0
-7.331E-1	6.819E-2	2.751E+0
-7.217E-1	6.495E-2	2.670E+0
-7.217E-1	6.819E-2	2.757E+0
-7.266E-1	6.495E-2	2.741E+0
-7.331E-1	6.819E-2	2.696E+0
-7.234E-1	7.468E-2	2.761E+0
-7.185E-1	6.819E-2	2.751E+0
-7.266E-1	6.495E-2	2.741E+0
-7.331E-1	6.495E-2	2.735E+0
-7.234E-1	6.819E-2	2.712E+0
-7.217E-1	6.819E-2	2.754E+0
-7.282E-1	6.495E-2	2.712E+0
-7.347E-1	7.468E-2	2.667E+0
-7.266E-1	6.495E-2	2.709E+0
-7.217E-1	7.144E-2	2.693E+0
-7.282E-1	6.495E-2	2.751E+0
-7.331E-1	7.144E-2	2.728E+0
-7.234E-1	6.495E-2	2.796E+0
-7.201E-1	6.495E-2	2.718E+0
-7.282E-1	7.144E-2	2.728E+0
-7.380E-1	7.144E-2	2.764E+0
-7.234E-1	6.819E-2	2.702E+0
-7.185E-1	6.495E-2	2.806E+0
-7.282E-1	6.819E-2	2.702E+0
-7.331E-1	6.495E-2	2.741E+0
-7.250E-1	6.495E-2	2.696E+0
-7.201E-1	7.144E-2	2.751E+0
-7.282E-1	5.846E-2	2.741E+0
-7.347E-1	7.144E-2	2.764E+0
-7.250E-1	7.468E-2	2.764E+0
-7.201E-1	6.171E-2	2.706E+0
-7.299E-1	7.144E-2	2.761E+0
-7.347E-1	6.819E-2	2.735E+0
-7.250E-1	6.819E-2	2.722E+0
-7.185E-1	7.468E-2	2.647E+0
-7.299E-1	5.846E-2	2.693E+0
-7.347E-1	6.495E-2	2.699E+0
-7.217E-1	6.819E-2	2.757E+0
-7.185E-1	5.846E-2	2.680E+0
-7.266E-1	6.819E-2	2.770E+0
-7.315E-1	7.144E-2	2.735E+0
-7.234E-1	7.144E-2	2.744E+0
-7.201E-1	7.144E-2	2.735E+0
-7.299E-1	6.819E-2	2.731E+0
-7.299E-1	7.144E-2	2.709E+0
-7.250E-1	6.819E-2	2.731E+0
-7.201E-1	6.495E-2	2.709E+0
-7.282E-1	7.144E-2	2.780E+0
-7.331E-1	6.819E-2	2.718E+0
-7.250E-1	6.819E-2	2.780E+0
-7.185E-1	6.819E-2	2.770E+0
-7.282E-1	7.144E-2	2.748E+0
-7.347E-1	7.144E-2	2.770E+0
-7.266E-1	6.819E-2	2.767E+0
-7.185E-1	7.144E-2	2.693E+0
-7.266E-1	6.819E-2	2.715E+0
-7.331E-1	6.819E-2	2.725E+0
-7.234E-1	6.819E-2	2.741E+0
-7.201E-1	6.819E-2	2.722E+0
-7.282E-1	6.819E-2	2.735E+0
-7.331E-1	6.171E-2	2.712E+0
-7.250E-1	6.495E-2	2.741E+0
-7.185E-1	6.819E-2	2.744E+0
-7.299E-1	6.171E-2	2.712E+0
-7.331E-1	7.468E-2	2.725E+0
-7.250E-1	7.144E-2	2.738E+0
-7.201E-1	7.468E-2	2.702E+0
-7.266E-1	6.495E-2	2.735E+0
-7.347E-1	6.819E-2	2.738E+0
-7.250E-1	6.171E-2	2.738E+0
-7.185E-1	6.819E-2	2.722E+0
-7.282E-1	7.144E-2	2.702E+0
-7.315E-1	6.819E-2	2.657E+0
-7.250E-1	6.819E-2	2.654E+0
-7.185E-1	6.819E-2	2.900E+0
-7.315E-1	7.468E-2	2.689E+0
-7.315E-1	6.819E-2	2.748E+0
-7.234E-1	6.495E-2	2.728E+0
-7.185E-1	6.819E-2	2.748E+0
-7.282E-1	6.495E-2	2.712E+0
-7.331E-1	6.819E-2	2.728E+0
-7.250E-1	6.819E-2	2.709E+0
-7.185E-1	6.819E-2	2.699E+0
-7.282E-1	6.495E-2	2.702E+0
-7.331E-1	7.144E-2	2.783E+0
-7.250E-1	6.819E-2	2.696E+0
-7.201E-1	6.171E-2	2.787E+0
-7.282E-1	6.819E-2	2.761E+0
-7.315E-1	6.819E-2	2.757E+0
-7.250E-1	6.495E-2	2.728E+0
-7.201E-1	7.144E-2	2.757E+0
-7.282E-1	7.144E-2	2.693E+0
-7.347E-1	7.144E-2	2.790E+0
-7.266E-1	6.171E-2	2.754E+0
-7.169E-1	5.846E-2	2.728E+0
-7.250E-1	6.495E-2	2.637E+0
-7.315E-1	7.144E-2	2.683E+0
-7.234E-1	6.495E-2	2.702E+0
-7.201E-1	6.171E-2	2.712E+0
-7.282E-1	6.819E-2	2.699E+0
-7.315E-1	6.819E-2	2.735E+0
-7.234E-1	6.495E-2	2.751E+0
-7.217E-1	6.819E-2	2.722E+0
-7.266E-1	6.495E-2	2.712E+0
-7.299E-1	6.819E-2	2.806E+0
-7.217E-1	6.495E-2	2.731E+0
-7.201E-1	7.144E-2	2.761E+0
-7.299E-1	7.144E-2	2.689E+0
-7.315E-1	6.171E-2	2.754E+0
-7.234E-1	7.144E-2	2.686E+0
-7.185E-1	6.495E-2	2.676E+0
-7.299E-1	7.144E-2	2.741E+0
-7.331E-1	6.819E-2	2.718E+0
-7.217E-1	6.495E-2	2.757E+0
-7.185E-1	6.819E-2	2.709E+0
-7.315E-1	6.171E-2	2.751E+0
-7.315E-1	7.468E-2	2.790E+0
-7.266E-1	6.819E-2	2.673E+0
-7.217E-1	6.819E-2	2.728E+0
-7.266E-1	7.144E-2	2.686E+0
-7.315E-1	6.171E-2	2.728E+0
-7.234E-1	7.468E-2	2.767E+0
-7.201E-1	6.171E-2	2.764E+0
-7.282E-1	6.495E-2	2.738E+0
-7.347E-1	7.144E-2	2.803E+0
-7.250E-1	5.846E-2	2.751E+0
-7.201E-1	5.846E-2	2.744E+0
-7.282E-1	6.819E-2	2.735E+0
-7.331E-1	6.495E-2	2.764E+0
-7.250E-1	6.495E-2	2.696E+0
-7.169E-1	6.819E-2	2.693E+0
-7.266E-1	7.144E-2	2.751E+0
-7.315E-1	6.495E-2	2.787E+0
-7.217E-1	7.144E-2	2.774E+0
-7.234E-1	6.495E-2	2.718E+0
-7.266E-1	7.144E-2	2.637E+0
-7.315E-1	7.144E-2	2.748E+0
-7.234E-1	6.171E-2	2.709E+0
-7.201E-1	6.819E-2	2.696E+0
-7.282E-1	6.819E-2	2.693E+0
-7.331E-1	6.819E-2	2.706E+0
-7.234E-1	6.819E-2	2.722E+0
-7.185E-1	6.495E-2	2.702E+0
-7.266E-1	6.819E-2	2.702E+0
-7.331E-1	7.144E-2	2.676E+0
-7.266E-1	6.819E-2	2.738E+0
-7.185E-1	5.846E-2	2.725E+0
-7.266E-1	6.819E-2	2.761E+0
-7.331E-1	6.495E-2	2.728E+0
-7.234E-1	6.495E-2	2.689E+0
-7.201E-1	6.495E-2	2.699E+0
-7.266E-1	5.846E-2	2.660E+0
-7.315E-1	5.846E-2	2.715E+0
-7.266E-1	6.495E-2	2.715E+0
-7.217E-1	7.144E-2	2.777E+0
-7.266E-1	6.819E-2	2.741E+0
-7.331E-1	6.495E-2	2.712E+0
-7.250E-1	6.495E-2	2.757E+0
-7.217E-1	5.846E-2	2.699E+0
-7.299E-1	6.495E-2	2.715E+0
-7.315E-1	7.144E-2	2.738E+0
-7.217E-1	6.495E-2	2.761E+0
-7.169E-1	6.495E-2	2.754E+0
-7.282E-1	6.171E-2	2.702E+0
-7.299E-1	6.819E-2	2.718E+0
-7.234E-1	6.819E-2	2.741E+0
-7.201E-1	6.171E-2	2.738E+0
-7.282E-1	6.171E-2	2.744E+0
-7.331E-1	7.793E-2	2.731E+0
-7.234E-1	6.495E-2	2.715E+0
-7.217E-1	6.819E-2	2.699E+0
-7.266E-1	6.819E-2	2.744E+0
-7.347E-1	6.495E-2	2.702E+0
-7.234E-1	6.171E-2	2.780E+0
-7.185E-1	6.819E-2	2.718E+0
-7.299E-1	5.198E-2	2.667E+0
-7.315E-1	6.819E-2	2.718E+0
-7.250E-1	6.495E-2	2.751E+0
-7.217E-1	7.144E-2	2.702E+0
-7.266E-1	6.495E-2	2.673E+0
-7.331E-1	5.846E-2	2.693E+0
-7.234E-1	7.144E-2	2.699E+0
-7.185E-1	6.819E-2	2.689E+0
-7.299E-1	6.495E-2	2.744E+0
-7.363E-1	6.171E-2	2.761E+0
-7.250E-1	6.495E-2	2.722E+0
-7.185E-1	6.495E-2	2.699E+0
-7.266E-1	7.144E-2	2.699E+0
-7.331E-1	6.819E-2	2.709E+0
-7.250E-1	6.819E-2	2.790E+0
-7.169E-1	7.144E-2	2.702E+0
-7.282E-1	6.819E-2	2.699E+0
-7.315E-1	7.144E-2	2.741E+0
-7.266E-1	6.495E-2	2.654E+0
-7.185E-1	6.495E-2	2.728E+0
-7.282E-1	7.468E-2	2.777E+0
-7.315E-1	6.819E-2	2.693E+0
-7.250E-1	7.793E-2	2.770E+0
-7.217E-1	6.819E-2	2.699E+0
-7.266E-1	6.819E-2	2.748E+0
-7.331E-1	6.495E-2	2.718E+0
-7.234E-1	6.819E-2	2.748E+0
-7.169E-1	6.819E-2	2.738E+0
-7.282E-1	6.171E-2	2.686E+0
-7.331E-1	6.495E-2	2.731E+0
-7.217E-1	7.144E-2	2.728E+0
-7.169E-1	6.171E-2	2.680E+0
-7.266E-1	6.819E-2	2.709E+0
-7.331E-1	7.468E-2	2.641E+0
-7.234E-1	7.468E-2	2.809E+0
-7.169E-1	6.495E-2	2.709E+0
-7.299E-1	5.846E-2	2.738E+0
-7.347E-1	6.171E-2	2.654E+0
-7.250E-1	6.819E-2	2.748E+0
-7.185E-1	6.819E-2	2.738E+0
-7.266E-1	7.144E-2	2.715E+0
-7.315E-1	7.144E-2	2.689E+0
-7.217E-1	6.171E-2	2.696E+0
-7.185E-1	6.171E-2	2.670E+0
-7.282E-1	6.495E-2	2.699E+0
-7.331E-1	7.144E-2	2.728E+0
-7.250E-1	6.819E-2	2.754E+0
-7.169E-1	6.819E-2	2.764E+0
-7.299E-1	6.495E-2	2.770E+0
-7.315E-1	6.819E-2	2.770E+0
-7.217E-1	7.468E-2	2.738E+0
-7.185E-1	6.495E-2	2.718E+0
-7.282E-1	5.198E-2	2.696E+0
-7.331E-1	6.171E-2	2.718E+0
-7.250E-1	7.144E-2	2.699E+0
-7.201E-1	6.171E-2	2.676E+0
-7.299E-1	6.819E-2	2.611E+0
-7.315E-1	7.144E-2	2.673E+0
-7.266E-1	7.144E-2	2.660E+0
-7.185E-1	6.819E-2	2.748E+0
-7.282E-1	7.468E-2	2.715E+0
-7.299E-1	6.495E-2	2.757E+0
-7.266E-1	6.495E-2	2.712E+0
-7.201E-1	6.819E-2	2.754E+0
-7.266E-1	6.819E-2	2.751E+0
-7.331E-1	6.495E-2	2.725E+0
-7.266E-1	6.495E-2	2.706E+0
-7.169E-1	5.846E-2	2.702E+0
-7.250E-1	6.819E-2	2.715E+0
-7.331E-1	6.495E-2	2.644E+0
-7.234E-1	6.819E-2	2.790E+0
-7.201E-1	6.171E-2	2.738E+0
-7.282E-1	6.171E-2	2.689E+0
-7.331E-1	7.144E-2	2.709E+0
-7.234E-1	7.144E-2	2.728E+0
-7.217E-1	6.495E-2	2.725E+0
-7.250E-1	6.495E-2	2.744E+0
-7.299E-1	6.495E-2	2.689E+0
-7.250E-1	6.495E-2	2.706E+0
-7.217E-1	7.144E-2	2.686E+0
-7.282E-1	7.468E-2	2.757E+0
-7.331E-1	6.819E-2	2.790E+0
-7.250E-1	6.495E-2	2.728E+0
-7.201E-1	7.144E-2	2.709E+0
-7.266E-1	6.495E-2	2.777E+0
-7.315E-1	6.819E-2	2.751E+0
-7.201E-1	7.144E-2	2.702E+0
-7.185E-1	6.495E-2	2.689E+0
-7.282E-1	7.144E-2	2.699E+0
-7.331E-1	7.468E-2	2.751E+0
-7.217E-1	6.171E-2	2.676E+0
-7.201E-1	6.819E-2	2.686E+0
-7.282E-1	7.144E-2	2.718E+0
-7.315E-1	7.144E-2	2.748E+0
-7.250E-1	7.144E-2	2.731E+0
-7.217E-1	6.495E-2	2.761E+0
-7.282E-1	6.495E-2	2.693E+0
-7.331E-1	6.819E-2	2.774E+0
-7.234E-1	5.522E-2	2.699E+0
-7.185E-1	7.144E-2	2.641E+0
-7.266E-1	6.171E-2	2.738E+0
-7.299E-1	6.171E-2	2.696E+0
-7.234E-1	6.819E-2	2.735E+0
-7.185E-1	6.171E-2	2.706E+0
-7.234E-1	6.819E-2	2.718E+0
-7.331E-1	6.819E-2	2.741E+0
-7.250E-1	7.144E-2	2.667E+0
-7.153E-1	7.793E-2	2.683E+0
-7.266E-1	6.171E-2	2.709E+0
-7.315E-1	6.819E-2	2.715E+0
-7.234E-1	6.171E-2	2.722E+0
-7.185E-1	6.819E-2	2.751E+0
-7.299E-1	6.495E-2	2.657E+0
-7.347E-1	6.171E-2	2.663E+0
-7.234E-1	6.495E-2	2.764E+0
-7.185E-1	6.495E-2	2.702E+0
-7.282E-1	7.793E-2	2.693E+0
-7.315E-1	7.144E-2	2.696E+0
-7.234E-1	7.144E-2	2.741E+0
-7.169E-1	6.819E-2	2.702E+0
-7.299E-1	6.819E-2	2.718E+0
-7.347E-1	6.819E-2	2.744E+0
-7.234E-1	6.171E-2	2.738E+0
-7.201E-1	6.495E-2	2.628E+0
-7.266E-1	5.846E-2	2.741E+0
-7.331E-1	6.171E-2	2.777E+0
-7.234E-1	6.819E-2	2.728E+0
-7.185E-1	7.468E-2	2.744E+0
-7.282E-1	6.819E-2	2.712E+0
-7.299E-1	6.819E-2	2.783E+0
-7.250E-1	7.144E-2	2.693E+0
-7.169E-1	6.495E-2	2.744E+0
-7.282E-1	6.495E-2	2.718E+0
-7.331E-1	7.144E-2	2.738E+0
-7.234E-1	6.495E-2	2.670E+0
-7.185E-1	6.819E-2	2.728E+0
-7.250E-1	5.846E-2	2.670E+0
-7.315E-1	6.171E-2	2.657E+0
-7.250E-1	6.819E-2	2.751E+0
-7.169E-1	5.522E-2	2.735E+0
-7.250E-1	6.819E-2	2.715E+0
-7.331E-1	5.846E-2	2.767E+0
-7.217E-1	6.495E-2	2.702E+0
-7.185E-1	6.495E-2	2.712E+0
-7.282E-1	6.171E-2	2.706E+0
-7.331E-1	7.144E-2	2.718E+0
-7.250E-1	7.144E-2	2.722E+0
-7.169E-1	7.144E-2	2.689E+0
-7.250E-1	6.495E-2	2.718E+0
-7.331E-1	6.495E-2	2.673E+0
-7.234E-1	6.819E-2	2.790E+0
-7.201E-1	6.495E-2	2.718E+0
-7.299E-1	6.495E-2	2.718E+0
-7.331E-1	7.144E-2	2.715E+0
-7.234E-1	7.144E-2	2.676E+0
-7.201E-1	6.819E-2	2.696E+0
-7.250E-1	6.171E-2	2.731E+0
-7.315E-1	6.171E-2	2.718E+0
-7.234E-1	5.522E-2	2.783E+0
-7.185E-1	6.495E-2	2.728E+0
-7.266E-1	5.522E-2	2.728E+0
-7.331E-1	5.846E-2	2.731E+0
-7.217E-1	7.144E-2	2.686E+0
-7.185E-1	6.495E-2	2.764E+0
-7.266E-1	7.144E-2	2.744E+0
-7.331E-1	6.819E-2	2.686E+0
-7.217E-1	6.819E-2	2.731E+0
-7.169E-1	6.495E-2	2.712E+0
-7.266E-1	6.171E-2	2.722E+0
-7.331E-1	6.495E-2	2.699E+0
-7.217E-1	5.846E-2	2.663E+0
-7.185E-1	6.819E-2	2.744E+0
-7.282E-1	6.819E-2	2.702E+0
-7.315E-1	6.819E-2	2.748E+0
-7.250E-1	6.495E-2	2.715E+0
-7.201E-1	7.144E-2	2.683E+0
-7.282E-1	6.819E-2	2.722E+0
-7.347E-1	7.144E-2	2.722E+0
-7.201E-1	6.495E-2	2.712E+0
-7.169E-1	6.171E-2	2.693E+0
-7.266E-1	6.171E-2	2.725E+0
-7.331E-1	6.819E-2	2.744E+0
-7.217E-1	6.495E-2	2.686E+0
-7.185E-1	6.495E-2	2.735E+0
-7.266E-1	6.171E-2	2.715E+0
-7.331E-1	6.171E-2	2.741E+0
-7.217E-1	6.495E-2	2.702E+0
-7.169E-1	6.819E-2	2.712E+0
-7.282E-1	7.468E-2	2.787E+0
-7.331E-1	6.495E-2	2.748E+0
-7.250E-1	6.495E-2	2.751E+0
-7.185E-1	6.171E-2	2.709E+0
-7.266E-1	6.495E-2	2.667E+0
-7.315E-1	6.495E-2	2.780E+0
-7.266E-1	6.495E-2	2.650E+0
-7.201E-1	5.846E-2	2.774E+0
-7.234E-1	7.144E-2	2.738E+0
-7.347E-1	7.144E-2	2.735E+0
-7.201E-1	6.819E-2	2.693E+0
-7.185E-1	7.144E-2	2.744E+0
-7.266E-1	6.495E-2	2.706E+0
-7.315E-1	7.144E-2	2.702E+0
-7.234E-1	6.495E-2	2.712E+0
-7.185E-1	6.495E-2	2.715E+0
-7.266E-1	7.144E-2	2.735E+0
-7.315E-1	6.495E-2	2.680E+0
-7.217E-1	6.819E-2	2.689E+0
-7.185E-1	5.846E-2	2.744E+0
-7.282E-1	6.819E-2	2.699E+0
-7.315E-1	6.495E-2	2.751E+0
-7.217E-1	5.522E-2	2.725E+0
-7.185E-1	6.495E-2	2.738E+0
-7.315E-1	6.171E-2	2.660E+0
-7.331E-1	6.819E-2	2.647E+0
-7.250E-1	6.495E-2	2.702E+0
-7.201E-1	6.819E-2	2.722E+0
-7.266E-1	6.495E-2	2.660E+0
-7.347E-1	6.171E-2	2.728E+0
-7.217E-1	7.468E-2	2.728E+0
-7.169E-1	6.819E-2	2.744E+0
-7.266E-1	6.819E-2	2.696E+0
-7.315E-1	6.819E-2	2.751E+0
-7.250E-1	7.144E-2	2.689E+0
-7.201E-1	6.819E-2	2.725E+0
-7.299E-1	7.144E-2	2.735E+0
-7.331E-1	6.171E-2	2.735E+0
-7.250E-1	6.495E-2	2.728E+0
-7.185E-1	6.495E-2	2.718E+0
-7.299E-1	6.171E-2	2.751E+0
-7.315E-1	6.495E-2	2.657E+0
-7.234E-1	7.144E-2	2.744E+0
-7.185E-1	6.819E-2	2.696E+0
-7.266E-1	6.495E-2	2.676E+0
-7.331E-1	7.144E-2	2.741E+0
-7.250E-1	7.144E-2	2.783E+0
-7.169E-1	6.819E-2	2.618E+0
-7.266E-1	6.495E-2	2.728E+0
-7.331E-1	6.819E-2	2.686E+0
-7.234E-1	6.171E-2	2.731E+0
-7.201E-1	6.495E-2	2.706E+0
-7.282E-1	7.793E-2	2.709E+0
-7.315E-1	6.495E-2	2.738E+0
-7.234E-1	6.495E-2	2.611E+0
-7.185E-1	6.819E-2	2.748E+0
-7.266E-1	6.819E-2	2.680E+0
-7.315E-1	7.144E-2	2.718E+0
-7.234E-1	6.171E-2	2.676E+0
-7.185E-1	6.819E-2	2.676E+0
-7.266E-1	5.846E-2	2.751E+0
-7.331E-1	6.171E-2	2.660E+0
-7.217E-1	7.468E-2	2.696E+0
-7.185E-1	6.819E-2	2.741E+0
-7.282E-1	7.468E-2	2.699E+0
-7.331E-1	6.495E-2	2.670E+0
-7.234E-1	6.819E-2	2.757E+0
-7.185E-1	6.819E-2	2.715E+0
-7.266E-1	5.846E-2	2.637E+0
-7.315E-1	6.819E-2	2.683E+0
-7.234E-1	6.171E-2	2.764E+0
-7.201E-1	6.495E-2	2.725E+0
-7.282E-1	7.144E-2	2.722E+0
-7.315E-1	6.819E-2	2.660E+0
-7.234E-1	7.144E-2	2.725E+0
-7.185E-1	7.144E-2	2.741E+0
-7.266E-1	6.495E-2	2.744E+0
-7.331E-1	6.171E-2	2.686E+0
-7.234E-1	7.468E-2	2.680E+0
-7.185E-1	6.819E-2	2.696E+0
-7.282E-1	6.171E-2	2.722E+0
-7.331E-1	6.819E-2	2.621E+0
-7.201E-1	7.144E-2	2.641E+0
-7.201E-1	7.144E-2	2.715E+0
-7.250E-1	6.171E-2	2.680E+0
-7.331E-1	6.495E-2	2.774E+0
-7.217E-1	7.144E-2	2.722E+0
-7.136E-1	7.144E-2	2.686E+0
-7.282E-1	6.171E-2	2.689E+0
-7.299E-1	6.495E-2	2.718E+0
-7.234E-1	6.495E-2	2.735E+0
-7.153E-1	6.171E-2	2.689E+0
-7.250E-1	6.819E-2	2.754E+0
-7.299E-1	6.171E-2	2.709E+0
-7.234E-1	6.819E-2	2.637E+0
-7.185E-1	6.171E-2	2.718E+0
-7.266E-1	6.495E-2	2.680E+0
-7.315E-1	6.819E-2	2.718E+0
-7.217E-1	5.522E-2	2.748E+0
-7.169E-1	7.468E-2	2.796E+0
-7.266E-1	6.171E-2	2.709E+0
-7.331E-1	6.819E-2	2.761E+0
-7.217E-1	7.468E-2	2.709E+0
-7.169E-1	6.819E-2	2.702E+0
-7.266E-1	6.495E-2	2.696E+0
-7.331E-1	6.495E-2	2.761E+0
-7.217E-1	6.171E-2	2.754E+0
-7.169E-1	6.171E-2	2.735E+0
-7.266E-1	6.171E-2	2.702E+0
-7.315E-1	6.495E-2	2.728E+0
-7.217E-1	5.846E-2	2.787E+0
-7.185E-1	5.846E-2	2.718E+0
-7.266E-1	6.171E-2	2.770E+0
-7.331E-1	6.171E-2	2.689E+0
-7.217E-1	7.144E-2	2.712E+0
-7.201E-1	6.495E-2	2.702E+0
-7.266E-1	6.495E-2	2.686E+0
-7.315E-1	6.495E-2	2.770E+0
-7.217E-1	7.468E-2	2.757E+0
-7.201E-1	6.171E-2	2.657E+0
-7.299E-1	6.495E-2	2.738E+0
-7.347E-1	6.819E-2	2.728E+0
-7.201E-1	6.171E-2	2.787E+0
-7.201E-1	7.144E-2	2.644E+0
-7.250E-1	5.846E-2	2.712E+0
-7.315E-1	6.495E-2	2.660E+0
-7.234E-1	6.171E-2	2.670E+0
-7.201E-1	6.495E-2	2.611E+0
-7.282E-1	7.144E-2	2.683E+0
-7.331E-1	5.522E-2	2.806E+0
-7.234E-1	7.144E-2	2.728E+0
-7.185E-1	7.468E-2	2.709E+0
-7.282E-1	7.144E-2	2.650E+0
-7.315E-1	6.819E-2	2.725E+0
-7.217E-1	7.793E-2	2.696E+0
-7.169E-1	6.819E-2	2.676E+0
-7.299E-1	6.171E-2	2.761E+0
-7.331E-1	7.144E-2	2.764E+0
-7.234E-1	6.171E-2	2.748E+0
-7.201E-1	6.495E-2	2.735E+0
-7.234E-1	6.819E-2	2.686E+0
-7.331E-1	6.171E-2	2.777E+0
-7.250E-1	6.819E-2	2.725E+0
-7.217E-1	7.144E-2	2.667E+0
-7.250E-1	6.495E-2	2.699E+0
-7.347E-1	6.171E-2	2.728E+0
-7.201E-1	6.819E-2	2.725E+0
-7.169E-1	5.846E-2	2.696E+0
-7.282E-1	6.819E-2	2.731E+0
-7.299E-1	6.171E-2	2.767E+0
-7.201E-1	7.468E-2	2.735E+0
-7.153E-1	6.171E-2	2.689E+0
-7.282E-1	5.846E-2	2.770E+0
-7.315E-1	7.144E-2	2.718E+0
-7.217E-1	7.468E-2	2.670E+0
-7.185E-1	6.819E-2	2.686E+0
-7.282E-1	7.468E-2	2.735E+0
-7.331E-1	6.495E-2	2.699E+0
-7.234E-1	6.495E-2	2.709E+0
-7.185E-1	7.144E-2	2.709E+0
-7.234E-1	6.171E-2	2.663E+0
-7.347E-1	7.144E-2	2.702E+0
-7.217E-1	6.495E-2	2.628E+0
-7.201E-1	7.144E-2	2.686E+0
-7.266E-1	6.819E-2	2.741E+0
-7.347E-1	6.495E-2	2.754E+0
-7.234E-1	6.819E-2	2.709E+0
-7.217E-1	6.819E-2	2.725E+0
-7.266E-1	6.819E-2	2.728E+0
-7.282E-1	6.819E-2	2.693E+0
-7.217E-1	6.171E-2	2.676E+0
-7.217E-1	6.495E-2	2.663E+0
-7.282E-1	6.819E-2	2.693E+0
-7.331E-1	6.819E-2	2.696E+0
-7.250E-1	6.171E-2	2.715E+0
-7.201E-1	6.495E-2	2.751E+0
-7.266E-1	6.495E-2	2.787E+0
-7.347E-1	6.495E-2	2.673E+0
-7.217E-1	6.819E-2	2.702E+0
-7.234E-1	6.819E-2	2.683E+0
-7.299E-1	7.144E-2	2.654E+0
-7.315E-1	7.468E-2	2.722E+0
-7.217E-1	6.495E-2	2.634E+0
-7.185E-1	6.819E-2	2.770E+0
-7.250E-1	7.144E-2	2.712E+0
-7.331E-1	6.819E-2	2.680E+0
-7.217E-1	7.144E-2	2.706E+0
-7.185E-1	6.495E-2	2.706E+0
-7.282E-1	6.819E-2	2.670E+0
-7.315E-1	7.144E-2	2.699E+0
-7.250E-1	7.144E-2	2.777E+0
-7.185E-1	6.171E-2	2.644E+0
-7.282E-1	6.819E-2	2.696E+0
-7.315E-1	7.144E-2	2.757E+0
-7.217E-1	7.144E-2	2.660E+0
-7.201E-1	6.819E-2	2.770E+0
-7.266E-1	7.468E-2	2.728E+0
-7.331E-1	7.144E-2	2.744E+0
-7.201E-1	7.144E-2	2.741E+0
-7.185E-1	7.793E-2	2.693E+0
-7.266E-1	7.144E-2	2.693E+0
-7.331E-1	6.495E-2	2.741E+0
-7.234E-1	6.171E-2	2.667E+0
-7.201E-1	6.819E-2	2.676E+0
-7.282E-1	7.144E-2	2.693E+0
-7.315E-1	7.468E-2	2.686E+0
-7.234E-1	6.171E-2	2.741E+0
-7.185E-1	6.495E-2	2.738E+0
-7.250E-1	6.819E-2	2.718E+0
-7.363E-1	7.144E-2	2.735E+0
-7.217E-1	6.495E-2	2.712E+0
-7.201E-1	6.819E-2	2.699E+0
-7.282E-1	7.144E-2	2.683E+0
-7.315E-1	6.819E-2	2.715E+0
-7.266E-1	7.468E-2	2.757E+0
-7.169E-1	7.468E-2	2.718E+0
-7.282E-1	6.495E-2	2.673E+0
-7.347E-1	7.144E-2	2.696E+0
-7.282E-1	6.495E-2	2.712E+0
-7.217E-1	6.819E-2	2.722E+0
-7.282E-1	7.468E-2	2.712E+0
-7.331E-1	7.468E-2	2.706E+0
-7.217E-1	6.819E-2	2.735E+0
-7.201E-1	6.819E-2	2.715E+0
-7.250E-1	6.819E-2	2.731E+0
-7.315E-1	6.819E-2	2.699E+0
-7.234E-1	6.819E-2	2.754E+0
-7.185E-1	6.819E-2	2.706E+0
-7.315E-1	7.468E-2	2.806E+0
-7.315E-1	7.144E-2	2.641E+0
-7.234E-1	6.819E-2	2.702E+0
-7.169E-1	7.468E-2	2.702E+0
-7.299E-1	7.144E-2	2.722E+0
-7.299E-1	6.171E-2	2.686E+0
-7.234E-1	6.495E-2	2.689E+0
-7.185E-1	7.144E-2	2.738E+0
-7.250E-1	6.495E-2	2.731E+0
-7.331E-1	6.495E-2	2.699E+0
-7.250E-1	6.495E-2	2.696E+0
-7.169E-1	6.819E-2	2.741E+0
-7.282E-1	6.495E-2	2.774E+0
-7.331E-1	6.819E-2	2.709E+0
-7.234E-1	6.819E-2	2.712E+0
-7.201E-1	6.495E-2	2.754E+0
-7.266E-1	7.144E-2	2.683E+0
-7.299E-1	7.468E-2	2.693E+0
-7.234E-1	6.819E-2	2.680E+0
-7.169E-1	6.495E-2	2.644E+0
-7.266E-1	6.819E-2	2.709E+0
-7.315E-1	7.144E-2	2.683E+0
-7.234E-1	6.819E-2	2.748E+0
-7.217E-1	6.171E-2	2.744E+0
-7.282E-1	7.468E-2	2.689E+0
-7.315E-1	6.171E-2	2.751E+0
-7.234E-1	7.144E-2	2.673E+0
-7.185E-1	6.171E-2	2.751E+0
-7.299E-1	6.495E-2	2.696E+0
-7.331E-1	6.495E-2	2.715E+0
-7.217E-1	5.522E-2	2.699E+0
-7.169E-1	6.171E-2	2.657E+0
-7.250E-1	6.819E-2	2.787E+0
-7.315E-1	6.495E-2	2.686E+0
-7.234E-1	6.171E-2	2.790E+0
-7.153E-1	7.144E-2	2.725E+0
-7.282E-1	6.495E-2	2.757E+0
-7.315E-1	7.144E-2	2.699E+0
-7.234E-1	6.819E-2	2.735E+0
-7.185E-1	7.144E-2	2.712E+0
-7.282E-1	6.495E-2	2.738E+0
-7.331E-1	6.819E-2	2.722E+0
-7.266E-1	6.819E-2	2.725E+0
-7.169E-1	6.495E-2	2.735E+0
-7.282E-1	6.495E-2	2.728E+0
-7.315E-1	6.819E-2	2.634E+0
-7.201E-1	6.819E-2	2.744E+0
-7.201E-1	6.819E-2	2.744E+0
-7.282E-1	6.819E-2	2.741E+0
-7.315E-1	6.495E-2	2.634E+0
-7.217E-1	5.846E-2	2.712E+0
-7.169E-1	6.495E-2	2.693E+0
-7.282E-1	6.495E-2	2.699E+0
-7.299E-1	7.144E-2	2.754E+0
-7.217E-1	6.495E-2	2.718E+0
-7.169E-1	5.846E-2	2.667E+0
-7.266E-1	5.846E-2	2.803E+0
-7.331E-1	6.171E-2	2.706E+0
-7.201E-1	6.171E-2	2.757E+0
-7.169E-1	7.468E-2	2.787E+0
-7.282E-1	7.468E-2	2.702E+0
-7.315E-1	6.495E-2	2.738E+0
-7.250E-1	6.819E-2	2.657E+0
-7.169E-1	6.819E-2	2.761E+0
-7.299E-1	6.495E-2	2.667E+0
-7.331E-1	6.819E-2	2.699E+0
-7.201E-1	6.495E-2	2.754E+0
-7.169E-1	6.819E-2	2.699E+0
-7.250E-1	7.144E-2	2.702E+0
-7.315E-1	6.819E-2	2.628E+0
-7.234E-1	6.171E-2	2.634E+0
-7.201E-1	6.495E-2	2.696E+0
-7.266E-1	6.819E-2	2.722E+0
-7.315E-1	7.144E-2	2.689E+0
-7.234E-1	7.144E-2	2.631E+0
-7.201E-1	6.495E-2	2.702E+0
-7.266E-1	6.819E-2	2.683E+0
-7.315E-1	7.144E-2	2.686E+0
-7.217E-1	6.171E-2	2.702E+0
-7.169E-1	6.171E-2	2.660E+0
-7.266E-1	7.144E-2	2.731E+0
-7.315E-1	7.144E-2	2.754E+0
-7.234E-1	6.495E-2	2.673E+0
-7.201E-1	6.819E-2	2.715E+0
-7.282E-1	5.522E-2	2.702E+0
-7.331E-1	5.846E-2	2.718E+0
-7.250E-1	6.819E-2	2.673E+0
-7.185E-1	6.495E-2	2.696E+0
-7.282E-1	6.495E-2	2.731E+0
-7.331E-1	6.819E-2	2.667E+0
-7.217E-1	6.171E-2	2.660E+0
-7.185E-1	6.819E-2	2.744E+0
-7.250E-1	6.819E-2	2.735E+0
-7.331E-1	6.495E-2	2.725E+0
-7.234E-1	7.144E-2	2.744E+0
-7.185E-1	7.144E-2	2.777E+0
-7.282E-1	6.171E-2	2.741E+0
-7.331E-1	6.495E-2	2.696E+0
-7.282E-1	6.495E-2	2.774E+0
-7.185E-1	6.819E-2	2.686E+0
-7.266E-1	6.495E-2	2.657E+0
-7.347E-1	6.819E-2	2.618E+0
-7.234E-1	6.495E-2	2.725E+0
-7.153E-1	6.819E-2	2.722E+0
-7.250E-1	6.819E-2	2.673E+0
-7.347E-1	6.819E-2	2.757E+0
-7.234E-1	6.171E-2	2.696E+0
-7.185E-1	6.819E-2	2.712E+0
-7.282E-1	6.819E-2	2.670E+0
-7.331E-1	6.819E-2	2.728E+0
-7.201E-1	6.819E-2	2.673E+0
-7.169E-1	6.819E-2	2.654E+0
-7.266E-1	6.819E-2	2.712E+0
-7.331E-1	6.819E-2	2.735E+0
-7.217E-1	6.819E-2	2.673E+0
-7.217E-1	7.144E-2	2.670E+0
-7.282E-1	6.819E-2	2.654E+0
-7.331E-1	7.144E-2	2.602E+0
-7.201E-1	7.144E-2	2.712E+0
-7.185E-1	6.819E-2	2.751E+0
-7.250E-1	6.495E-2	2.660E+0
-7.315E-1	6.495E-2	2.718E+0
-7.217E-1	5.846E-2	2.709E+0
-7.201E-1	7.468E-2	2.783E+0
-7.282E-1	7.144E-2	2.757E+0
-7.315E-1	7.144E-2	2.680E+0
-7.217E-1	7.144E-2	2.663E+0
-7.169E-1	7.144E-2	2.689E+0
-7.282E-1	5.846E-2	2.686E+0
-7.315E-1	6.819E-2	2.728E+0
-7.234E-1	6.819E-2	2.718E+0
-7.201E-1	6.495E-2	2.706E+0
-7.266E-1	7.468E-2	2.670E+0
-7.315E-1	6.495E-2	2.696E+0
-7.234E-1	6.819E-2	2.706E+0
-7.185E-1	6.495E-2	2.735E+0
-7.266E-1	6.171E-2	2.706E+0
-7.315E-1	7.144E-2	2.699E+0
-7.234E-1	7.144E-2	2.680E+0
-7.169E-1	7.144E-2	2.670E+0
-7.266E-1	7.144E-2	2.715E+0
-7.315E-1	6.819E-2	2.702E+0
-7.250E-1	6.819E-2	2.725E+0
-7.217E-1	6.819E-2	2.712E+0
-7.250E-1	6.495E-2	2.767E+0
-7.331E-1	7.144E-2	2.680E+0
-7.250E-1	6.819E-2	2.715E+0
-7.169E-1	6.495E-2	2.722E+0
-7.266E-1	6.495E-2	2.673E+0
-7.331E-1	6.495E-2	2.680E+0
-7.217E-1	5.522E-2	2.702E+0
-7.185E-1	6.171E-2	2.744E+0
-7.250E-1	6.495E-2	2.735E+0
-7.331E-1	6.171E-2	2.693E+0
-7.234E-1	6.819E-2	2.751E+0
-7.169E-1	5.846E-2	2.718E+0
-7.250E-1	7.793E-2	2.706E+0
-7.315E-1	6.495E-2	2.722E+0
-7.234E-1	7.144E-2	2.673E+0
-7.201E-1	7.144E-2	2.660E+0
-7.282E-1	6.819E-2	2.751E+0
-7.299E-1	7.468E-2	2.654E+0
-7.234E-1	7.144E-2	2.693E+0
-7.201E-1	6.171E-2	2.676E+0
-7.282E-1	6.495E-2	2.650E+0
-7.315E-1	6.495E-2	2.693E+0
-7.266E-1	7.144E-2	2.673E+0
-7.201E-1	5.846E-2	2.706E+0
-7.282E-1	6.495E-2	2.660E+0
-7.315E-1	6.171E-2	2.744E+0
-7.234E-1	6.495E-2	2.689E+0
-7.169E-1	6.819E-2	2.731E+0
-7.266E-1	6.819E-2	2.693E+0
-7.331E-1	7.144E-2	2.676E+0
-7.250E-1	6.819E-2	2.680E+0
-7.169E-1	6.495E-2	2.657E+0
-7.266E-1	5.522E-2	2.767E+0
-7.315E-1	6.819E-2	2.676E+0
-7.217E-1	7.144E-2	2.686E+0
-7.169E-1	6.819E-2	2.725E+0
-7.282E-1	6.819E-2	2.715E+0
-7.299E-1	6.171E-2	2.731E+0
-7.250E-1	7.144E-2	2.748E+0
-7.169E-1	7.144E-2	2.702E+0
-7.266E-1	6.495E-2	2.689E+0
-7.299E-1	6.819E-2	2.806E+0
-7.234E-1	5.846E-2	2.680E+0
-7.169E-1	7.468E-2	2.751E+0
-7.250E-1	6.819E-2	2.673E+0
-7.299E-1	7.468E-2	2.767E+0
-7.250E-1	6.495E-2	2.696E+0
-7.169E-1	7.468E-2	2.699E+0
-7.266E-1	6.495E-2	2.702E+0
-7.331E-1	7.144E-2	2.748E+0
-7.217E-1	6.819E-2	2.712E+0
-7.169E-1	6.495E-2	2.757E+0
-7.315E-1	6.819E-2	2.624E+0
-7.299E-1	6.495E-2	2.670E+0
-7.250E-1	6.495E-2	2.718E+0
-7.169E-1	6.495E-2	2.650E+0
-7.266E-1	6.819E-2	2.663E+0
-7.299E-1	6.819E-2	2.647E+0
-7.217E-1	6.171E-2	2.722E+0
-7.185E-1	6.819E-2	2.761E+0
-7.250E-1	6.819E-2	2.722E+0
-7.347E-1	5.846E-2	2.722E+0
-7.201E-1	7.468E-2	2.728E+0
-7.153E-1	5.846E-2	2.676E+0
-7.266E-1	6.171E-2	2.709E+0
-7.315E-1	6.819E-2	2.696E+0
-7.217E-1	6.171E-2	2.663E+0
-7.153E-1	7.144E-2	2.667E+0
-7.250E-1	6.171E-2	2.722E+0
-7.331E-1	5.846E-2	2.699E+0
-7.234E-1	7.144E-2	2.744E+0
-7.169E-1	5.846E-2	2.663E+0
-7.282E-1	6.819E-2	2.728E+0
-7.347E-1	6.171E-2	2.715E+0
-7.234E-1	6.171E-2	2.654E+0
-7.169E-1	6.495E-2	2.641E+0
-7.266E-1	6.171E-2	2.735E+0
-7.331E-1	6.819E-2	2.735E+0
-7.234E-1	7.144E-2	2.728E+0
-7.169E-1	6.819E-2	2.693E+0
-7.266E-1	6.171E-2	2.696E+0
-7.331E-1	6.171E-2	2.663E+0
-7.234E-1	7.144E-2	2.670E+0
-7.185E-1	6.495E-2	2.754E+0
-7.250E-1	6.819E-2	2.693E+0
-7.299E-1	7.144E-2	2.702E+0
-7.234E-1	6.171E-2	2.706E+0
-7.201E-1	5.846E-2	2.702E+0
-7.250E-1	6.171E-2	2.693E+0
-7.347E-1	7.144E-2	2.803E+0
-7.217E-1	6.495E-2	2.676E+0
-7.153E-1	6.819E-2	2.693E+0
-7.266E-1	6.171E-2	2.673E+0
-7.299E-1	6.171E-2	2.683E+0
-7.234E-1	6.171E-2	2.725E+0
-7.185E-1	7.144E-2	2.696E+0
-7.266E-1	6.819E-2	2.735E+0
-7.331E-1	6.819E-2	2.680E+0
-7.234E-1	7.468E-2	2.728E+0
-7.185E-1	7.144E-2	2.650E+0
-7.266E-1	6.819E-2	2.731E+0
-7.347E-1	6.495E-2	2.706E+0
-7.250E-1	6.495E-2	2.699E+0
-7.201E-1	7.468E-2	2.751E+0
-7.250E-1	6.819E-2	2.709E+0
-7.331E-1	6.819E-2	2.637E+0
-7.217E-1	6.495E-2	2.683E+0
-7.201E-1	5.846E-2	2.696E+0
-7.250E-1	6.495E-2	2.754E+0
-7.315E-1	7.468E-2	2.702E+0
-7.234E-1	7.468E-2	2.712E+0
-7.201E-1	6.171E-2	2.693E+0
-7.266E-1	7.468E-2	2.712E+0
-7.331E-1	6.171E-2	2.735E+0
-7.217E-1	6.819E-2	2.722E+0
-7.185E-1	6.819E-2	2.689E+0
-7.266E-1	6.819E-2	2.751E+0
-7.315E-1	7.144E-2	2.754E+0
-7.201E-1	6.495E-2	2.699E+0
-7.169E-1	6.819E-2	2.715E+0
-7.266E-1	6.495E-2	2.751E+0
-7.299E-1	6.495E-2	2.673E+0
-7.234E-1	7.468E-2	2.718E+0
-7.185E-1	6.819E-2	2.667E+0
-7.266E-1	7.468E-2	2.735E+0
-7.331E-1	6.819E-2	2.744E+0
-7.217E-1	6.495E-2	2.624E+0
-7.201E-1	7.468E-2	2.637E+0
-7.234E-1	7.144E-2	2.680E+0
-7.299E-1	6.171E-2	2.689E+0
-7.217E-1	7.144E-2	2.770E+0
-7.185E-1	6.819E-2	2.761E+0
-7.266E-1	6.495E-2	2.689E+0
-7.331E-1	6.819E-2	2.709E+0
-7.234E-1	6.819E-2	2.702E+0
-7.185E-1	6.171E-2	2.676E+0
-7.266E-1	6.495E-2	2.702E+0
-7.363E-1	7.468E-2	2.735E+0
-7.217E-1	6.819E-2	2.712E+0
-7.201E-1	6.495E-2	2.660E+0
-7.250E-1	6.171E-2	2.718E+0
-7.315E-1	6.171E-2	2.650E+0
-7.217E-1	6.819E-2	2.689E+0
-7.185E-1	6.819E-2	2.702E+0
-7.266E-1	6.495E-2	2.712E+0
-7.331E-1	5.846E-2	2.728E+0
-7.250E-1	6.819E-2	2.722E+0
-7.201E-1	6.171E-2	2.712E+0
-7.266E-1	6.819E-2	2.667E+0
-7.331E-1	7.144E-2	2.728E+0
-7.217E-1	7.144E-2	2.741E+0
-7.169E-1	6.171E-2	2.689E+0
[truncated: 93,965 more rows]
