# Supplementary material for: Improved ANAP incorporation and VCF analysis reveal details of P2X7 current facilitation and a limited conformational interplay between ATP binding and the intracellular ballast domain
Source: eLife. 2023 Jan 4;12:e82479. doi: 10.7554/eLife.82479 (PMC9859053; doi:10.7554/eLife.82479)
Supplement: Figure 3—figure supplement 3—source data 2. [file elife-82479-fig3-figsupp3-data2.zip › Figure-3_figure-supplement-3_source-data-2/Wt/k17/14.csv]

-5.028E-1	7.468E-2	2.764E+0
-5.044E-1	7.468E-2	2.644E+0
-5.109E-1	7.144E-2	2.706E+0
-5.093E-1	7.144E-2	2.761E+0
-5.028E-1	6.819E-2	2.686E+0
-5.012E-1	7.468E-2	2.647E+0
-5.093E-1	7.144E-2	2.696E+0
-5.076E-1	7.144E-2	2.631E+0
-5.044E-1	7.468E-2	2.718E+0
-5.044E-1	7.793E-2	2.683E+0
-5.109E-1	6.819E-2	2.644E+0
-5.093E-1	8.117E-2	2.767E+0
-5.012E-1	7.468E-2	2.680E+0
-5.044E-1	6.819E-2	2.725E+0
-5.093E-1	7.144E-2	2.654E+0
-5.060E-1	6.495E-2	2.657E+0
-4.995E-1	6.819E-2	2.598E+0
-5.028E-1	6.819E-2	2.602E+0
-5.093E-1	7.468E-2	2.650E+0
-5.093E-1	7.468E-2	2.738E+0
-5.012E-1	7.144E-2	2.683E+0
-5.044E-1	6.819E-2	2.728E+0
-5.076E-1	6.495E-2	2.731E+0
-5.060E-1	7.144E-2	2.683E+0
-5.012E-1	7.468E-2	2.709E+0
-5.012E-1	5.846E-2	2.686E+0
-5.076E-1	7.468E-2	2.699E+0
-5.076E-1	7.144E-2	2.673E+0
-5.028E-1	7.468E-2	2.660E+0
-5.044E-1	7.468E-2	2.689E+0
-5.093E-1	7.468E-2	2.624E+0
-5.109E-1	7.144E-2	2.686E+0
-5.012E-1	6.495E-2	2.683E+0
-5.012E-1	7.144E-2	2.686E+0
-5.076E-1	7.468E-2	2.709E+0
-5.076E-1	6.819E-2	2.647E+0
-5.012E-1	7.144E-2	2.673E+0
-4.995E-1	6.171E-2	2.686E+0
-5.125E-1	7.144E-2	2.696E+0
-5.093E-1	7.468E-2	2.657E+0
-4.995E-1	7.468E-2	2.722E+0
-5.044E-1	6.495E-2	2.696E+0
-5.093E-1	7.468E-2	2.699E+0
-5.093E-1	7.144E-2	2.696E+0
-5.012E-1	7.468E-2	2.712E+0
-5.012E-1	7.468E-2	2.725E+0
-5.093E-1	7.468E-2	2.683E+0
-5.060E-1	7.144E-2	2.634E+0
-5.028E-1	7.144E-2	2.683E+0
-5.012E-1	7.468E-2	2.667E+0
-5.125E-1	7.144E-2	2.637E+0
-5.060E-1	7.468E-2	2.706E+0
-4.979E-1	6.819E-2	2.686E+0
-5.028E-1	7.144E-2	2.654E+0
-5.093E-1	6.819E-2	2.680E+0
-5.044E-1	7.144E-2	2.680E+0
-5.028E-1	6.495E-2	2.715E+0
-5.044E-1	7.144E-2	2.673E+0
-5.125E-1	7.793E-2	2.654E+0
-5.076E-1	7.144E-2	2.689E+0
-5.044E-1	6.819E-2	2.615E+0
-5.044E-1	7.468E-2	2.683E+0
-5.093E-1	7.468E-2	2.686E+0
-5.060E-1	6.819E-2	2.663E+0
-5.044E-1	6.495E-2	2.670E+0
-5.044E-1	6.495E-2	2.657E+0
-5.093E-1	6.819E-2	2.670E+0
-5.060E-1	7.144E-2	2.598E+0
-5.012E-1	6.819E-2	2.728E+0
-5.044E-1	6.819E-2	2.657E+0
-5.109E-1	7.468E-2	2.702E+0
-5.076E-1	7.793E-2	2.709E+0
-5.028E-1	6.495E-2	2.657E+0
-5.012E-1	7.144E-2	2.673E+0
-5.093E-1	7.144E-2	2.660E+0
-5.076E-1	7.468E-2	2.670E+0
-5.012E-1	7.144E-2	2.663E+0
-5.012E-1	7.144E-2	2.709E+0
-5.076E-1	6.819E-2	2.744E+0
-5.076E-1	7.793E-2	2.744E+0
-5.028E-1	7.468E-2	2.728E+0
-5.012E-1	7.144E-2	2.754E+0
-5.109E-1	7.468E-2	2.696E+0
-5.093E-1	7.468E-2	2.618E+0
-5.044E-1	6.819E-2	2.731E+0
-5.028E-1	7.144E-2	2.683E+0
-5.076E-1	7.144E-2	2.680E+0
-5.093E-1	7.144E-2	2.699E+0
-5.044E-1	7.144E-2	2.728E+0
-5.012E-1	6.819E-2	2.718E+0
-5.093E-1	6.819E-2	2.667E+0
-5.076E-1	7.793E-2	2.712E+0
-4.995E-1	6.819E-2	2.641E+0
-5.012E-1	7.468E-2	2.657E+0
-5.109E-1	7.144E-2	2.722E+0
-5.076E-1	6.819E-2	2.689E+0
-5.028E-1	6.819E-2	2.699E+0
-5.044E-1	7.144E-2	2.676E+0
-5.076E-1	7.144E-2	2.706E+0
-5.076E-1	7.468E-2	2.667E+0
-5.012E-1	7.144E-2	2.650E+0
-5.012E-1	7.468E-2	2.735E+0
-5.093E-1	6.819E-2	2.693E+0
-5.093E-1	7.793E-2	2.676E+0
-5.028E-1	6.495E-2	2.712E+0
-5.044E-1	6.819E-2	2.628E+0
-5.093E-1	7.144E-2	2.654E+0
-5.093E-1	7.144E-2	2.693E+0
-5.044E-1	7.144E-2	2.689E+0
-5.044E-1	7.468E-2	2.670E+0
-5.093E-1	7.468E-2	2.693E+0
-5.125E-1	7.468E-2	2.654E+0
-5.012E-1	7.468E-2	2.644E+0
-5.028E-1	7.144E-2	2.689E+0
-5.093E-1	7.144E-2	2.673E+0
-5.076E-1	7.144E-2	2.689E+0
-4.995E-1	7.468E-2	2.709E+0
-5.060E-1	7.468E-2	2.634E+0
-5.076E-1	6.819E-2	2.741E+0
-5.076E-1	7.144E-2	2.631E+0
-5.028E-1	7.144E-2	2.647E+0
-5.028E-1	7.144E-2	2.696E+0
-5.125E-1	7.144E-2	2.696E+0
-5.060E-1	7.468E-2	2.683E+0
-5.028E-1	7.144E-2	2.667E+0
-5.028E-1	7.793E-2	2.670E+0
-5.093E-1	7.468E-2	2.683E+0
-5.060E-1	6.495E-2	2.715E+0
-5.028E-1	6.171E-2	2.741E+0
-5.028E-1	7.793E-2	2.715E+0
-5.093E-1	6.495E-2	2.680E+0
-5.076E-1	6.171E-2	2.680E+0
-5.012E-1	8.117E-2	2.647E+0
-5.012E-1	7.793E-2	2.654E+0
-5.093E-1	7.793E-2	2.712E+0
-5.093E-1	7.144E-2	2.676E+0
-4.995E-1	7.468E-2	2.683E+0
-4.995E-1	7.144E-2	2.706E+0
-5.093E-1	7.793E-2	2.657E+0
-5.093E-1	7.144E-2	2.693E+0
-4.995E-1	6.819E-2	2.757E+0
-5.012E-1	7.144E-2	2.667E+0
-5.076E-1	7.468E-2	2.634E+0
-5.076E-1	7.144E-2	2.676E+0
-5.028E-1	6.819E-2	2.650E+0
-5.028E-1	6.495E-2	2.676E+0
-5.093E-1	7.144E-2	2.787E+0
-5.076E-1	7.793E-2	2.663E+0
-5.012E-1	6.819E-2	2.712E+0
-5.012E-1	6.819E-2	2.660E+0
-5.093E-1	7.468E-2	2.686E+0
-5.060E-1	6.819E-2	2.696E+0
-5.028E-1	6.819E-2	2.689E+0
-5.044E-1	7.144E-2	2.641E+0
-5.076E-1	6.819E-2	2.735E+0
-5.093E-1	7.144E-2	2.754E+0
-5.012E-1	7.468E-2	2.644E+0
-5.044E-1	6.819E-2	2.722E+0
-5.109E-1	7.144E-2	2.644E+0
-5.076E-1	7.468E-2	2.654E+0
-5.028E-1	6.819E-2	2.722E+0
-5.044E-1	8.117E-2	2.673E+0
-5.093E-1	7.144E-2	2.689E+0
-5.093E-1	7.144E-2	2.673E+0
-5.012E-1	6.819E-2	2.689E+0
-5.044E-1	7.468E-2	2.647E+0
-5.093E-1	6.819E-2	2.709E+0
-5.093E-1	6.171E-2	2.744E+0
-5.012E-1	7.144E-2	2.680E+0
-5.012E-1	7.144E-2	2.686E+0
-5.093E-1	7.793E-2	2.709E+0
-5.076E-1	7.468E-2	2.699E+0
-5.012E-1	7.468E-2	2.728E+0
-5.044E-1	7.144E-2	2.757E+0
-5.109E-1	7.144E-2	2.689E+0
-5.109E-1	7.468E-2	2.683E+0
-5.012E-1	6.495E-2	2.748E+0
-5.012E-1	7.144E-2	2.689E+0
-5.044E-1	7.793E-2	2.670E+0
-5.060E-1	7.468E-2	2.731E+0
-5.028E-1	6.495E-2	2.702E+0
-5.028E-1	6.495E-2	2.754E+0
-5.093E-1	6.495E-2	2.706E+0
-5.076E-1	7.144E-2	2.722E+0
-4.995E-1	7.468E-2	2.650E+0
-5.044E-1	6.171E-2	2.699E+0
-5.076E-1	6.819E-2	2.725E+0
-5.076E-1	7.144E-2	2.683E+0
-5.012E-1	7.144E-2	2.650E+0
-5.028E-1	7.144E-2	2.693E+0
-5.093E-1	6.819E-2	2.680E+0
-5.093E-1	6.171E-2	2.673E+0
-5.028E-1	6.819E-2	2.647E+0
-5.028E-1	6.819E-2	2.706E+0
-5.093E-1	7.144E-2	2.644E+0
-5.076E-1	7.468E-2	2.683E+0
-5.028E-1	7.144E-2	2.709E+0
-5.012E-1	6.819E-2	2.741E+0
-5.060E-1	7.468E-2	2.660E+0
-5.093E-1	7.144E-2	2.676E+0
-4.995E-1	7.793E-2	2.637E+0
-5.028E-1	7.468E-2	2.624E+0
-5.060E-1	7.468E-2	2.702E+0
-5.076E-1	6.495E-2	2.634E+0
-4.995E-1	6.495E-2	2.686E+0
-5.028E-1	6.819E-2	2.673E+0
-5.044E-1	6.819E-2	2.696E+0
-5.076E-1	6.819E-2	2.683E+0
-5.012E-1	7.144E-2	2.647E+0
-5.012E-1	6.819E-2	2.689E+0
-5.093E-1	6.819E-2	2.696E+0
-5.076E-1	7.468E-2	2.673E+0
-5.044E-1	7.144E-2	2.670E+0
-5.012E-1	7.468E-2	2.712E+0
-5.109E-1	7.144E-2	2.657E+0
-5.109E-1	6.495E-2	2.621E+0
-5.044E-1	6.171E-2	2.634E+0
-5.012E-1	7.144E-2	2.673E+0
-5.093E-1	6.819E-2	2.667E+0
-5.076E-1	6.819E-2	2.673E+0
-5.028E-1	6.819E-2	2.738E+0
-5.028E-1	7.144E-2	2.637E+0
-5.076E-1	7.468E-2	2.699E+0
-5.109E-1	7.144E-2	2.712E+0
-5.028E-1	6.819E-2	2.712E+0
-5.044E-1	6.819E-2	2.718E+0
-5.093E-1	6.495E-2	2.676E+0
-5.060E-1	7.144E-2	2.673E+0
-5.060E-1	6.819E-2	2.722E+0
-5.028E-1	6.819E-2	2.683E+0
-5.076E-1	7.144E-2	2.673E+0
-5.076E-1	7.144E-2	2.728E+0
-5.028E-1	7.468E-2	2.654E+0
-5.044E-1	6.819E-2	2.628E+0
-5.076E-1	6.819E-2	2.628E+0
-5.093E-1	7.144E-2	2.722E+0
-5.028E-1	6.819E-2	2.706E+0
-5.028E-1	7.144E-2	2.693E+0
-5.109E-1	6.819E-2	2.615E+0
-5.060E-1	8.117E-2	2.696E+0
-4.995E-1	5.846E-2	2.735E+0
-5.044E-1	6.495E-2	2.663E+0
-5.093E-1	7.468E-2	2.641E+0
-5.060E-1	6.819E-2	2.673E+0
-5.012E-1	7.144E-2	2.722E+0
-5.028E-1	6.495E-2	2.728E+0
-5.109E-1	7.144E-2	2.712E+0
-5.060E-1	7.468E-2	2.748E+0
-5.028E-1	6.819E-2	2.718E+0
-5.044E-1	6.495E-2	2.680E+0
-5.093E-1	7.468E-2	2.667E+0
-5.093E-1	6.171E-2	2.751E+0
-5.012E-1	6.495E-2	2.731E+0
-5.012E-1	7.468E-2	2.725E+0
-5.076E-1	6.495E-2	2.663E+0
-5.093E-1	7.144E-2	2.761E+0
-5.012E-1	6.819E-2	2.744E+0
-5.028E-1	7.793E-2	2.618E+0
-5.109E-1	7.144E-2	2.673E+0
-5.076E-1	7.468E-2	2.712E+0
-5.012E-1	7.144E-2	2.693E+0
-5.044E-1	6.495E-2	2.706E+0
-5.109E-1	8.117E-2	2.696E+0
-5.109E-1	6.495E-2	2.709E+0
-5.028E-1	7.468E-2	2.660E+0
-5.012E-1	7.468E-2	2.615E+0
-5.109E-1	6.819E-2	2.715E+0
-5.076E-1	7.468E-2	2.728E+0
-5.044E-1	7.144E-2	2.673E+0
-5.028E-1	6.495E-2	2.722E+0
-5.125E-1	6.495E-2	2.757E+0
-5.060E-1	6.819E-2	2.718E+0
-5.028E-1	7.144E-2	2.693E+0
-5.028E-1	7.144E-2	2.699E+0
-5.109E-1	7.144E-2	2.722E+0
-5.060E-1	7.793E-2	2.654E+0
-4.995E-1	6.171E-2	2.663E+0
-5.028E-1	7.468E-2	2.767E+0
-5.109E-1	7.144E-2	2.693E+0
-5.076E-1	6.171E-2	2.718E+0
-5.012E-1	6.171E-2	2.702E+0
-5.028E-1	7.468E-2	2.728E+0
-5.076E-1	7.793E-2	2.660E+0
-5.076E-1	6.495E-2	2.709E+0
-4.995E-1	6.819E-2	2.699E+0
-5.044E-1	7.468E-2	2.693E+0
-5.060E-1	7.468E-2	2.735E+0
-5.093E-1	6.495E-2	2.725E+0
-5.028E-1	7.468E-2	2.673E+0
-5.012E-1	6.819E-2	2.774E+0
-5.109E-1	7.468E-2	2.680E+0
-5.093E-1	6.495E-2	2.725E+0
-4.995E-1	6.819E-2	2.741E+0
-5.044E-1	6.819E-2	2.693E+0
-5.076E-1	7.468E-2	2.618E+0
-5.044E-1	7.144E-2	2.728E+0
-5.012E-1	7.144E-2	2.618E+0
-5.044E-1	6.819E-2	2.699E+0
-5.093E-1	7.468E-2	2.706E+0
-5.060E-1	7.144E-2	2.689E+0
-5.012E-1	7.793E-2	2.748E+0
-5.044E-1	7.144E-2	2.641E+0
-5.076E-1	7.144E-2	2.738E+0
-5.060E-1	7.468E-2	2.641E+0
-5.012E-1	7.144E-2	2.680E+0
-5.012E-1	6.819E-2	2.693E+0
-5.093E-1	6.819E-2	2.637E+0
-5.060E-1	6.171E-2	2.673E+0
-5.028E-1	7.468E-2	2.641E+0
-5.028E-1	7.468E-2	2.744E+0
-5.109E-1	6.819E-2	2.728E+0
-5.044E-1	7.793E-2	2.712E+0
-5.028E-1	7.144E-2	2.670E+0
-5.012E-1	7.144E-2	2.712E+0
-5.125E-1	6.819E-2	2.647E+0
-5.076E-1	7.793E-2	2.702E+0
-5.012E-1	7.144E-2	2.706E+0
-5.028E-1	7.144E-2	2.598E+0
-5.060E-1	7.144E-2	2.676E+0
-5.076E-1	7.468E-2	2.667E+0
-4.979E-1	6.819E-2	2.634E+0
-5.044E-1	7.144E-2	2.722E+0
-5.076E-1	6.495E-2	2.641E+0
-5.093E-1	6.819E-2	2.748E+0
-5.028E-1	6.171E-2	2.608E+0
-5.012E-1	6.819E-2	2.686E+0
-5.093E-1	7.144E-2	2.657E+0
-5.076E-1	6.171E-2	2.683E+0
-5.028E-1	6.495E-2	2.715E+0
-5.044E-1	6.819E-2	2.725E+0
-5.076E-1	7.144E-2	2.715E+0
-5.093E-1	6.819E-2	2.660E+0
-4.995E-1	6.495E-2	2.624E+0
-5.012E-1	7.144E-2	2.693E+0
-5.093E-1	6.819E-2	2.663E+0
-5.060E-1	7.144E-2	2.686E+0
-5.012E-1	7.144E-2	2.696E+0
-5.012E-1	6.495E-2	2.706E+0
-5.076E-1	7.144E-2	2.657E+0
-5.060E-1	7.144E-2	2.689E+0
-5.012E-1	7.144E-2	2.683E+0
-4.995E-1	6.495E-2	2.712E+0
-5.060E-1	6.495E-2	2.718E+0
-5.060E-1	7.144E-2	2.751E+0
-4.995E-1	6.819E-2	2.680E+0
-5.012E-1	6.495E-2	2.689E+0
-5.076E-1	6.819E-2	2.725E+0
-5.060E-1	7.793E-2	2.650E+0
-4.995E-1	7.468E-2	2.712E+0
-5.028E-1	7.144E-2	2.696E+0
-5.093E-1	7.793E-2	2.647E+0
-5.093E-1	7.468E-2	2.683E+0
-4.995E-1	6.819E-2	2.644E+0
-5.012E-1	6.495E-2	2.725E+0
-5.109E-1	7.468E-2	2.641E+0
-5.076E-1	7.144E-2	2.699E+0
-5.012E-1	7.468E-2	2.693E+0
-5.012E-1	7.144E-2	2.689E+0
-5.076E-1	6.495E-2	2.663E+0
-5.060E-1	7.468E-2	2.751E+0
-5.012E-1	7.468E-2	2.676E+0
-5.060E-1	6.495E-2	2.680E+0
-5.109E-1	7.144E-2	2.722E+0
-5.093E-1	6.819E-2	2.670E+0
-4.995E-1	7.793E-2	2.657E+0
-5.012E-1	7.144E-2	2.683E+0
-5.093E-1	6.819E-2	2.725E+0
-5.060E-1	7.468E-2	2.696E+0
-5.012E-1	6.495E-2	2.680E+0
-5.028E-1	6.819E-2	2.673E+0
-5.076E-1	7.468E-2	2.696E+0
-5.060E-1	7.468E-2	2.657E+0
-5.012E-1	7.468E-2	2.654E+0
-5.028E-1	7.144E-2	2.686E+0
-5.076E-1	7.468E-2	2.706E+0
-5.060E-1	7.468E-2	2.706E+0
-5.012E-1	6.819E-2	2.644E+0
-5.028E-1	7.144E-2	2.728E+0
-5.093E-1	7.144E-2	2.702E+0
-5.060E-1	7.468E-2	2.699E+0
-4.995E-1	7.468E-2	2.647E+0
-5.028E-1	7.793E-2	2.696E+0
-5.076E-1	6.819E-2	2.637E+0
-5.060E-1	6.495E-2	2.673E+0
-5.012E-1	7.144E-2	2.693E+0
-5.012E-1	7.144E-2	2.608E+0
-5.044E-1	7.468E-2	2.731E+0
-5.044E-1	6.819E-2	2.757E+0
-5.012E-1	8.441E-2	2.702E+0
-5.012E-1	7.144E-2	2.738E+0
-5.093E-1	7.468E-2	2.673E+0
-5.060E-1	7.468E-2	2.725E+0
-5.028E-1	6.495E-2	2.673E+0
-5.012E-1	7.144E-2	2.728E+0
-5.093E-1	7.468E-2	2.663E+0
-5.060E-1	7.468E-2	2.663E+0
-5.012E-1	7.468E-2	2.676E+0
-5.012E-1	7.144E-2	2.709E+0
-5.076E-1	7.144E-2	2.761E+0
-5.060E-1	6.495E-2	2.644E+0
-5.012E-1	7.468E-2	2.728E+0
-5.012E-1	7.144E-2	2.686E+0
-5.076E-1	7.468E-2	2.764E+0
-5.076E-1	7.144E-2	2.657E+0
-5.012E-1	6.819E-2	2.676E+0
-5.012E-1	7.468E-2	2.657E+0
-5.076E-1	7.468E-2	2.670E+0
-5.044E-1	7.468E-2	2.680E+0
-5.028E-1	6.819E-2	2.680E+0
-5.028E-1	7.144E-2	2.709E+0
-5.093E-1	7.144E-2	2.683E+0
-5.093E-1	6.819E-2	2.754E+0
-4.979E-1	6.819E-2	2.673E+0
-5.060E-1	7.144E-2	2.683E+0
-5.109E-1	6.495E-2	2.699E+0
-5.076E-1	7.468E-2	2.702E+0
-4.979E-1	6.495E-2	2.718E+0
-5.012E-1	7.144E-2	2.686E+0
-5.109E-1	6.495E-2	2.735E+0
-5.076E-1	6.819E-2	2.673E+0
-4.995E-1	7.144E-2	2.709E+0
-5.028E-1	7.468E-2	2.706E+0
-5.076E-1	7.144E-2	2.663E+0
-5.076E-1	7.144E-2	2.709E+0
-5.012E-1	7.144E-2	2.657E+0
-5.028E-1	7.144E-2	2.647E+0
-5.076E-1	6.495E-2	2.738E+0
-5.076E-1	7.144E-2	2.751E+0
-4.995E-1	7.468E-2	2.628E+0
-5.028E-1	6.819E-2	2.654E+0
-5.076E-1	6.171E-2	2.624E+0
-5.028E-1	7.144E-2	2.712E+0
-5.012E-1	7.468E-2	2.764E+0
-5.044E-1	6.495E-2	2.673E+0
-5.093E-1	7.468E-2	2.696E+0
-5.076E-1	7.468E-2	2.680E+0
-4.995E-1	7.144E-2	2.611E+0
-5.044E-1	7.468E-2	2.663E+0
-5.060E-1	7.144E-2	2.706E+0
-5.076E-1	7.468E-2	2.728E+0
-5.012E-1	7.468E-2	2.644E+0
-5.028E-1	7.468E-2	2.667E+0
-5.060E-1	7.793E-2	2.686E+0
-5.093E-1	7.144E-2	2.553E+0
-4.995E-1	7.468E-2	2.676E+0
-5.028E-1	6.495E-2	2.728E+0
-5.109E-1	7.468E-2	2.628E+0
-5.060E-1	7.144E-2	2.663E+0
-5.028E-1	7.144E-2	2.696E+0
-5.028E-1	7.144E-2	2.657E+0
-5.093E-1	7.144E-2	2.709E+0
-5.060E-1	7.144E-2	2.718E+0
-5.012E-1	7.793E-2	2.741E+0
-5.012E-1	7.468E-2	2.605E+0
-5.093E-1	7.468E-2	2.647E+0
-5.076E-1	7.144E-2	2.706E+0
-5.012E-1	7.793E-2	2.647E+0
-5.012E-1	7.144E-2	2.706E+0
-5.076E-1	7.144E-2	2.725E+0
-5.076E-1	7.468E-2	2.641E+0
-5.028E-1	7.144E-2	2.741E+0
-5.012E-1	6.819E-2	2.741E+0
-5.076E-1	7.144E-2	2.670E+0
-5.044E-1	7.144E-2	2.676E+0
-4.995E-1	7.144E-2	2.676E+0
-4.995E-1	7.144E-2	2.699E+0
-5.076E-1	7.144E-2	2.670E+0
-5.076E-1	7.144E-2	2.709E+0
-4.995E-1	7.144E-2	2.702E+0
-5.028E-1	7.144E-2	2.647E+0
-5.109E-1	7.144E-2	2.660E+0
-5.093E-1	6.819E-2	2.634E+0
-5.012E-1	6.495E-2	2.709E+0
-4.995E-1	6.819E-2	2.693E+0
-5.093E-1	6.819E-2	2.657E+0
-5.076E-1	8.117E-2	2.715E+0
-5.012E-1	6.819E-2	2.667E+0
-5.028E-1	8.117E-2	2.673E+0
-5.076E-1	7.144E-2	2.680E+0
-5.060E-1	6.495E-2	2.693E+0
-5.028E-1	7.144E-2	2.670E+0
-5.012E-1	6.819E-2	2.663E+0
-5.093E-1	7.144E-2	2.689E+0
-5.060E-1	7.144E-2	2.699E+0
-4.963E-1	7.793E-2	2.686E+0
-5.028E-1	6.495E-2	2.689E+0
-5.060E-1	6.819E-2	2.702E+0
-5.076E-1	7.468E-2	2.657E+0
-5.012E-1	7.468E-2	2.686E+0
-5.012E-1	7.144E-2	2.650E+0
-5.109E-1	7.468E-2	2.670E+0
-5.076E-1	7.144E-2	2.764E+0
-5.012E-1	7.144E-2	2.605E+0
-5.012E-1	6.495E-2	2.660E+0
-5.093E-1	7.144E-2	2.718E+0
-5.093E-1	7.144E-2	2.637E+0
-5.012E-1	6.495E-2	2.663E+0
-5.028E-1	7.144E-2	2.631E+0
-5.076E-1	6.819E-2	2.657E+0
-5.060E-1	7.468E-2	2.686E+0
-5.012E-1	6.819E-2	2.673E+0
-5.028E-1	7.468E-2	2.748E+0
-5.093E-1	7.144E-2	2.644E+0
-5.076E-1	6.819E-2	2.706E+0
-4.979E-1	7.793E-2	2.686E+0
-5.012E-1	6.495E-2	2.712E+0
-5.093E-1	7.144E-2	2.631E+0
-5.076E-1	6.819E-2	2.680E+0
-5.012E-1	7.144E-2	2.767E+0
-5.012E-1	6.171E-2	2.660E+0
-5.076E-1	7.468E-2	2.689E+0
-5.060E-1	6.495E-2	2.634E+0
-5.028E-1	7.468E-2	2.657E+0
-5.028E-1	6.819E-2	2.744E+0
-5.076E-1	7.144E-2	2.673E+0
-5.044E-1	6.819E-2	2.667E+0
-4.995E-1	7.793E-2	2.689E+0
-4.995E-1	7.468E-2	2.667E+0
-5.076E-1	6.171E-2	2.686E+0
-5.109E-1	7.144E-2	2.670E+0
-5.012E-1	6.495E-2	2.748E+0
-5.028E-1	7.468E-2	2.696E+0
-5.093E-1	7.793E-2	2.680E+0
-5.060E-1	6.171E-2	2.660E+0
-4.995E-1	7.468E-2	2.657E+0
-5.028E-1	6.819E-2	2.676E+0
-5.109E-1	6.819E-2	2.702E+0
-5.076E-1	7.144E-2	2.660E+0
-5.012E-1	7.144E-2	2.676E+0
-5.028E-1	7.144E-2	2.718E+0
-5.076E-1	6.819E-2	2.670E+0
-5.060E-1	6.171E-2	2.670E+0
-4.963E-1	7.468E-2	2.725E+0
-5.028E-1	6.495E-2	2.731E+0
-5.109E-1	7.468E-2	2.699E+0
-5.076E-1	7.793E-2	2.660E+0
-4.995E-1	7.468E-2	2.657E+0
-5.012E-1	7.468E-2	2.696E+0
-5.093E-1	6.819E-2	2.663E+0
-5.093E-1	7.144E-2	2.683E+0
-4.995E-1	7.144E-2	2.735E+0
-5.028E-1	6.819E-2	2.654E+0
-5.076E-1	6.819E-2	2.680E+0
-5.076E-1	7.468E-2	2.634E+0
-5.028E-1	6.819E-2	2.637E+0
-5.012E-1	6.819E-2	2.680E+0
-5.076E-1	8.117E-2	2.689E+0
-5.076E-1	7.793E-2	2.667E+0
-5.028E-1	7.144E-2	2.667E+0
-5.028E-1	6.819E-2	2.667E+0
-5.093E-1	6.495E-2	2.693E+0
-5.076E-1	5.846E-2	2.631E+0
-5.028E-1	7.468E-2	2.689E+0
-5.028E-1	7.144E-2	2.712E+0
-5.076E-1	6.819E-2	2.696E+0
-5.093E-1	6.819E-2	2.725E+0
-5.028E-1	7.144E-2	2.702E+0
-5.012E-1	7.468E-2	2.706E+0
-5.076E-1	7.468E-2	2.696E+0
-5.060E-1	7.468E-2	2.628E+0
-5.012E-1	7.144E-2	2.780E+0
-5.044E-1	7.144E-2	2.764E+0
-5.060E-1	6.819E-2	2.709E+0
-5.076E-1	6.495E-2	2.709E+0
-4.995E-1	7.468E-2	2.673E+0
-5.012E-1	7.468E-2	2.706E+0
-5.076E-1	6.819E-2	2.702E+0
-5.076E-1	7.468E-2	2.647E+0
-5.012E-1	7.144E-2	2.751E+0
-5.044E-1	7.144E-2	2.641E+0
-5.060E-1	7.144E-2	2.699E+0
-5.076E-1	7.468E-2	2.699E+0
-5.012E-1	6.819E-2	2.673E+0
-5.012E-1	7.144E-2	2.744E+0
-5.076E-1	6.819E-2	2.702E+0
-5.076E-1	6.819E-2	2.650E+0
-4.995E-1	6.819E-2	2.702E+0
-5.044E-1	7.144E-2	2.699E+0
-5.093E-1	6.819E-2	2.670E+0
-5.076E-1	6.819E-2	2.670E+0
-4.995E-1	7.144E-2	2.718E+0
-5.012E-1	6.495E-2	2.715E+0
-5.109E-1	6.495E-2	2.650E+0
-5.109E-1	7.468E-2	2.654E+0
-5.012E-1	6.495E-2	2.673E+0
-4.995E-1	6.819E-2	2.757E+0
-5.109E-1	6.819E-2	2.644E+0
-5.060E-1	6.819E-2	2.706E+0
-5.012E-1	6.819E-2	2.686E+0
-5.028E-1	6.819E-2	2.725E+0
-5.076E-1	6.171E-2	2.673E+0
-5.060E-1	7.468E-2	2.647E+0
-5.012E-1	7.468E-2	2.621E+0
-4.995E-1	7.144E-2	2.634E+0
-5.093E-1	7.793E-2	2.680E+0
-5.076E-1	6.495E-2	2.676E+0
-5.028E-1	7.468E-2	2.654E+0
-5.028E-1	6.495E-2	2.696E+0
-5.093E-1	6.819E-2	2.644E+0
-5.060E-1	6.495E-2	2.770E+0
-5.028E-1	7.144E-2	2.718E+0
-5.012E-1	6.819E-2	2.673E+0
-5.076E-1	7.468E-2	2.660E+0
-5.060E-1	6.495E-2	2.670E+0
-5.028E-1	6.819E-2	2.657E+0
-5.044E-1	6.495E-2	2.644E+0
-5.093E-1	7.144E-2	2.673E+0
-5.076E-1	7.468E-2	2.676E+0
-5.028E-1	7.468E-2	2.686E+0
-5.028E-1	7.468E-2	2.647E+0
-5.093E-1	7.793E-2	2.683E+0
-5.076E-1	7.144E-2	2.744E+0
-4.995E-1	6.819E-2	2.654E+0
-5.028E-1	7.468E-2	2.712E+0
-5.109E-1	7.468E-2	2.647E+0
-5.060E-1	6.819E-2	2.657E+0
-4.995E-1	7.144E-2	2.641E+0
-5.012E-1	7.468E-2	2.725E+0
-5.109E-1	7.144E-2	2.647E+0
-5.076E-1	6.495E-2	2.654E+0
-5.028E-1	6.819E-2	2.667E+0
-5.060E-1	6.819E-2	2.744E+0
-5.093E-1	7.793E-2	2.712E+0
-5.076E-1	6.819E-2	2.693E+0
-4.995E-1	7.144E-2	2.663E+0
-5.012E-1	6.819E-2	2.618E+0
-5.076E-1	7.468E-2	2.667E+0
-5.093E-1	7.144E-2	2.696E+0
-5.012E-1	7.144E-2	2.680E+0
-5.028E-1	6.819E-2	2.637E+0
-5.109E-1	7.468E-2	2.644E+0
-5.093E-1	6.819E-2	2.748E+0
-5.028E-1	7.468E-2	2.667E+0
-5.044E-1	6.819E-2	2.725E+0
-5.076E-1	7.144E-2	2.663E+0
-5.060E-1	7.468E-2	2.657E+0
-5.012E-1	6.495E-2	2.686E+0
-5.028E-1	6.495E-2	2.647E+0
-5.076E-1	7.468E-2	2.689E+0
-5.060E-1	7.468E-2	2.712E+0
-4.995E-1	6.495E-2	2.650E+0
-5.012E-1	6.819E-2	2.605E+0
-5.076E-1	7.144E-2	2.670E+0
-5.076E-1	6.819E-2	2.683E+0
-5.012E-1	7.468E-2	2.618E+0
-5.012E-1	6.819E-2	2.641E+0
-5.076E-1	7.793E-2	2.725E+0
-5.044E-1	7.468E-2	2.696E+0
-4.995E-1	7.468E-2	2.602E+0
-5.012E-1	6.819E-2	2.644E+0
-5.076E-1	7.144E-2	2.699E+0
-5.076E-1	7.468E-2	2.644E+0
-5.060E-1	7.144E-2	2.598E+0
-5.012E-1	6.819E-2	2.663E+0
-5.076E-1	7.793E-2	2.660E+0
-5.076E-1	7.468E-2	2.637E+0
-5.028E-1	7.144E-2	2.647E+0
-5.044E-1	6.495E-2	2.673E+0
-5.093E-1	7.144E-2	2.680E+0
-5.076E-1	7.468E-2	2.696E+0
-5.012E-1	7.144E-2	2.741E+0
-5.012E-1	6.495E-2	2.644E+0
-5.076E-1	7.468E-2	2.670E+0
-5.076E-1	7.144E-2	2.683E+0
-5.012E-1	6.495E-2	2.670E+0
-5.012E-1	7.144E-2	2.641E+0
-5.093E-1	6.819E-2	2.641E+0
-5.060E-1	7.144E-2	2.741E+0
-4.995E-1	7.468E-2	2.660E+0
-5.028E-1	7.144E-2	2.589E+0
-5.093E-1	6.819E-2	2.641E+0
-5.060E-1	6.495E-2	2.676E+0
-4.979E-1	6.819E-2	2.676E+0
-5.028E-1	6.819E-2	2.712E+0
-5.109E-1	7.144E-2	2.644E+0
-5.060E-1	6.819E-2	2.718E+0
-5.012E-1	7.144E-2	2.673E+0
-5.028E-1	7.144E-2	2.696E+0
-5.093E-1	7.144E-2	2.660E+0
-5.076E-1	7.144E-2	2.693E+0
-5.012E-1	7.468E-2	2.654E+0
-5.044E-1	7.144E-2	2.670E+0
-5.093E-1	6.819E-2	2.699E+0
-5.076E-1	7.468E-2	2.624E+0
-4.995E-1	7.468E-2	2.641E+0
-5.012E-1	7.144E-2	2.718E+0
-5.060E-1	7.468E-2	2.676E+0
-5.060E-1	6.819E-2	2.634E+0
-5.012E-1	6.495E-2	2.680E+0
-5.044E-1	6.495E-2	2.644E+0
-5.093E-1	7.468E-2	2.718E+0
-5.060E-1	6.819E-2	2.634E+0
-5.028E-1	7.468E-2	2.650E+0
-5.012E-1	6.819E-2	2.657E+0
-5.109E-1	6.819E-2	2.657E+0
-5.060E-1	7.144E-2	2.660E+0
-5.028E-1	7.468E-2	2.683E+0
-5.012E-1	7.144E-2	2.673E+0
-5.076E-1	7.144E-2	2.644E+0
-5.044E-1	7.468E-2	2.696E+0
-5.012E-1	7.144E-2	2.634E+0
-5.012E-1	6.495E-2	2.624E+0
-5.076E-1	6.495E-2	2.660E+0
-5.076E-1	6.495E-2	2.660E+0
-4.995E-1	7.144E-2	2.683E+0
-5.028E-1	6.819E-2	2.634E+0
-5.093E-1	7.144E-2	2.699E+0
-5.076E-1	7.144E-2	2.683E+0
-5.028E-1	7.468E-2	2.744E+0
-5.044E-1	7.144E-2	2.706E+0
-5.076E-1	7.144E-2	2.696E+0
-5.093E-1	7.144E-2	2.634E+0
-5.028E-1	7.144E-2	2.660E+0
-5.028E-1	6.495E-2	2.696E+0
-5.076E-1	7.793E-2	2.738E+0
-5.060E-1	7.144E-2	2.670E+0
-5.012E-1	7.144E-2	2.715E+0
-5.012E-1	6.819E-2	2.699E+0
-5.076E-1	7.144E-2	2.615E+0
-5.076E-1	7.144E-2	2.647E+0
-4.979E-1	7.468E-2	2.644E+0
-5.044E-1	7.468E-2	2.641E+0
-5.109E-1	7.144E-2	2.670E+0
-5.060E-1	7.468E-2	2.667E+0
-5.012E-1	7.144E-2	2.628E+0
-5.044E-1	7.468E-2	2.615E+0
-5.076E-1	6.819E-2	2.605E+0
-5.044E-1	7.468E-2	2.631E+0
-5.028E-1	6.819E-2	2.667E+0
-5.028E-1	7.144E-2	2.731E+0
-5.093E-1	7.793E-2	2.706E+0
-5.076E-1	7.468E-2	2.693E+0
-5.012E-1	7.144E-2	2.709E+0
-5.012E-1	7.468E-2	2.654E+0
-5.076E-1	7.144E-2	2.605E+0
-5.076E-1	7.468E-2	2.670E+0
-5.012E-1	7.144E-2	2.615E+0
-4.995E-1	6.819E-2	2.689E+0
-5.109E-1	7.468E-2	2.657E+0
-5.060E-1	6.819E-2	2.683E+0
-5.044E-1	7.468E-2	2.696E+0
-5.012E-1	7.144E-2	2.637E+0
-5.125E-1	6.495E-2	2.680E+0
-5.076E-1	6.495E-2	2.631E+0
-5.012E-1	7.144E-2	2.718E+0
-5.012E-1	6.819E-2	2.696E+0
-5.093E-1	7.144E-2	2.689E+0
-5.060E-1	7.144E-2	2.680E+0
-5.012E-1	7.468E-2	2.631E+0
-5.012E-1	7.468E-2	2.712E+0
-5.060E-1	7.468E-2	2.667E+0
-5.044E-1	7.468E-2	2.696E+0
-4.995E-1	7.144E-2	2.650E+0
-5.044E-1	6.819E-2	2.699E+0
-5.060E-1	7.793E-2	2.628E+0
-5.060E-1	7.793E-2	2.706E+0
-5.028E-1	7.793E-2	2.715E+0
-5.012E-1	7.144E-2	2.660E+0
-5.076E-1	7.468E-2	2.663E+0
-5.076E-1	7.468E-2	2.680E+0
-5.028E-1	7.144E-2	2.680E+0
-5.028E-1	6.495E-2	2.618E+0
-5.076E-1	6.819E-2	2.676E+0
-5.060E-1	8.117E-2	2.654E+0
-5.028E-1	7.144E-2	2.761E+0
-5.012E-1	7.144E-2	2.702E+0
-5.093E-1	7.144E-2	2.582E+0
-5.076E-1	7.468E-2	2.637E+0
-5.012E-1	7.144E-2	2.634E+0
-5.012E-1	7.144E-2	2.631E+0
-5.076E-1	7.144E-2	2.644E+0
-5.076E-1	7.144E-2	2.641E+0
-5.012E-1	6.819E-2	2.683E+0
-5.012E-1	7.793E-2	2.631E+0
-5.076E-1	6.819E-2	2.706E+0
-5.060E-1	6.495E-2	2.650E+0
-4.995E-1	7.468E-2	2.702E+0
-5.012E-1	7.793E-2	2.667E+0
-5.060E-1	6.819E-2	2.683E+0
-5.060E-1	7.468E-2	2.693E+0
-5.012E-1	7.793E-2	2.683E+0
-5.028E-1	7.144E-2	2.641E+0
-5.109E-1	7.468E-2	2.673E+0
-5.028E-1	7.468E-2	2.660E+0
-4.979E-1	6.819E-2	2.693E+0
-5.060E-1	7.793E-2	2.709E+0
-5.076E-1	7.468E-2	2.709E+0
-5.076E-1	7.144E-2	2.647E+0
-5.012E-1	7.144E-2	2.738E+0
-5.044E-1	6.819E-2	2.754E+0
-5.076E-1	7.144E-2	2.667E+0
-5.076E-1	7.144E-2	2.618E+0
-4.995E-1	7.144E-2	2.663E+0
-5.044E-1	6.819E-2	2.673E+0
-5.076E-1	7.468E-2	2.676E+0
-5.060E-1	6.819E-2	2.566E+0
-5.028E-1	6.819E-2	2.722E+0
-5.028E-1	7.144E-2	2.715E+0
-5.076E-1	6.495E-2	2.686E+0
-5.093E-1	7.144E-2	2.680E+0
-5.044E-1	7.468E-2	2.722E+0
-5.044E-1	7.793E-2	2.699E+0
-5.076E-1	7.144E-2	2.624E+0
-5.044E-1	7.144E-2	2.699E+0
-5.028E-1	7.468E-2	2.634E+0
-5.044E-1	7.144E-2	2.673E+0
-5.109E-1	6.819E-2	2.696E+0
-5.093E-1	7.468E-2	2.660E+0
-5.012E-1	6.495E-2	2.712E+0
-5.028E-1	7.144E-2	2.592E+0
-5.076E-1	7.144E-2	2.667E+0
-5.044E-1	7.144E-2	2.569E+0
-5.044E-1	7.468E-2	2.706E+0
-5.044E-1	6.819E-2	2.660E+0
-5.093E-1	7.793E-2	2.657E+0
-5.076E-1	7.468E-2	2.709E+0
-5.028E-1	7.144E-2	2.680E+0
-5.044E-1	6.495E-2	2.650E+0
-5.093E-1	6.819E-2	2.683E+0
-5.076E-1	7.144E-2	2.553E+0
-5.012E-1	6.819E-2	2.641E+0
-4.995E-1	7.468E-2	2.712E+0
-5.076E-1	6.819E-2	2.621E+0
-5.125E-1	6.819E-2	2.693E+0
-4.995E-1	6.819E-2	2.641E+0
-5.012E-1	7.468E-2	2.628E+0
-5.076E-1	8.117E-2	2.605E+0
-5.060E-1	7.144E-2	2.631E+0
-5.028E-1	7.468E-2	2.650E+0
-5.028E-1	7.468E-2	2.667E+0
-5.076E-1	7.793E-2	2.637E+0
-5.060E-1	7.468E-2	2.560E+0
-5.012E-1	6.819E-2	2.631E+0
-5.044E-1	7.144E-2	2.605E+0
-5.093E-1	7.468E-2	2.728E+0
-5.060E-1	6.819E-2	2.670E+0
-5.012E-1	7.144E-2	2.712E+0
-5.060E-1	7.144E-2	2.706E+0
-5.093E-1	6.819E-2	2.624E+0
-5.060E-1	7.144E-2	2.654E+0
-4.979E-1	7.144E-2	2.634E+0
-5.044E-1	6.495E-2	2.657E+0
-5.076E-1	7.144E-2	2.689E+0
-5.076E-1	7.468E-2	2.647E+0
-5.044E-1	7.468E-2	2.715E+0
-5.044E-1	7.144E-2	2.696E+0
-5.076E-1	7.144E-2	2.624E+0
-5.076E-1	7.144E-2	2.615E+0
-5.028E-1	6.495E-2	2.686E+0
-5.012E-1	7.144E-2	2.680E+0
-5.060E-1	7.144E-2	2.738E+0
-5.109E-1	7.144E-2	2.738E+0
-5.012E-1	7.144E-2	2.644E+0
-5.044E-1	7.144E-2	2.667E+0
-5.076E-1	7.144E-2	2.624E+0
-5.060E-1	7.468E-2	2.699E+0
-5.028E-1	7.144E-2	2.628E+0
-5.012E-1	6.819E-2	2.725E+0
-5.109E-1	7.144E-2	2.670E+0
-5.060E-1	7.468E-2	2.657E+0
-5.044E-1	6.819E-2	2.621E+0
-5.028E-1	7.468E-2	2.673E+0
-5.093E-1	7.144E-2	2.712E+0
-5.093E-1	7.144E-2	2.715E+0
-5.012E-1	7.144E-2	2.667E+0
-5.028E-1	6.819E-2	2.589E+0
-5.093E-1	8.117E-2	2.689E+0
-5.060E-1	7.144E-2	2.624E+0
-5.012E-1	7.144E-2	2.605E+0
-5.044E-1	7.468E-2	2.673E+0
-5.076E-1	7.144E-2	2.706E+0
-5.060E-1	7.793E-2	2.624E+0
-5.012E-1	7.468E-2	2.712E+0
-5.028E-1	6.819E-2	2.764E+0
-5.060E-1	6.819E-2	2.650E+0
-5.076E-1	6.819E-2	2.628E+0
-5.012E-1	6.495E-2	2.634E+0
-5.012E-1	7.468E-2	2.611E+0
-5.076E-1	7.468E-2	2.699E+0
-5.060E-1	6.819E-2	2.624E+0
-5.012E-1	7.793E-2	2.709E+0
-5.028E-1	7.468E-2	2.676E+0
-5.076E-1	7.144E-2	2.647E+0
-5.060E-1	8.117E-2	2.670E+0
-5.028E-1	7.144E-2	2.654E+0
-5.044E-1	7.468E-2	2.611E+0
-5.093E-1	7.144E-2	2.663E+0
-5.060E-1	7.468E-2	2.670E+0
-5.012E-1	7.144E-2	2.696E+0
-5.028E-1	7.468E-2	2.650E+0
-5.076E-1	7.468E-2	2.667E+0
-5.028E-1	7.468E-2	2.657E+0
-5.012E-1	7.468E-2	2.644E+0
-5.044E-1	7.144E-2	2.686E+0
-5.093E-1	7.144E-2	2.634E+0
-5.076E-1	7.468E-2	2.628E+0
-4.995E-1	6.819E-2	2.676E+0
-5.028E-1	6.819E-2	2.670E+0
-5.093E-1	7.144E-2	2.657E+0
-5.093E-1	7.144E-2	2.608E+0
-5.012E-1	7.468E-2	2.667E+0
-5.012E-1	7.144E-2	2.680E+0
-5.109E-1	7.468E-2	2.624E+0
-5.076E-1	7.468E-2	2.637E+0
-5.012E-1	7.793E-2	2.624E+0
-5.044E-1	7.144E-2	2.680E+0
-5.076E-1	6.819E-2	2.709E+0
-5.060E-1	6.495E-2	2.644E+0
-5.028E-1	7.468E-2	2.676E+0
-5.044E-1	8.117E-2	2.718E+0
-5.060E-1	7.144E-2	2.754E+0
-5.093E-1	7.468E-2	2.654E+0
-5.028E-1	6.495E-2	2.712E+0
-5.044E-1	7.468E-2	2.608E+0
-5.093E-1	6.819E-2	2.637E+0
-5.076E-1	7.793E-2	2.641E+0
-4.979E-1	7.468E-2	2.641E+0
-5.012E-1	7.144E-2	2.699E+0
-5.093E-1	7.468E-2	2.579E+0
-5.044E-1	7.468E-2	2.670E+0
-5.012E-1	7.144E-2	2.589E+0
-5.028E-1	7.144E-2	2.686E+0
-5.109E-1	7.468E-2	2.621E+0
-5.076E-1	7.144E-2	2.647E+0
-4.995E-1	7.468E-2	2.641E+0
-5.044E-1	7.468E-2	2.699E+0
-5.093E-1	7.468E-2	2.673E+0
-5.060E-1	7.144E-2	2.696E+0
-5.028E-1	6.819E-2	2.647E+0
-5.044E-1	7.468E-2	2.605E+0
-5.076E-1	6.819E-2	2.663E+0
-5.060E-1	6.819E-2	2.624E+0
-5.012E-1	7.144E-2	2.647E+0
-5.060E-1	7.144E-2	2.693E+0
-5.076E-1	7.793E-2	2.706E+0
-5.076E-1	7.144E-2	2.725E+0
-5.028E-1	6.819E-2	2.680E+0
-5.028E-1	7.144E-2	2.689E+0
-5.109E-1	7.144E-2	2.686E+0
-5.093E-1	6.819E-2	2.637E+0
-5.028E-1	6.819E-2	2.663E+0
-4.995E-1	6.495E-2	2.628E+0
-5.076E-1	7.144E-2	2.667E+0
-5.060E-1	7.468E-2	2.683E+0
-5.012E-1	7.468E-2	2.624E+0
-4.979E-1	7.793E-2	2.680E+0
-5.076E-1	7.144E-2	2.631E+0
-5.044E-1	6.819E-2	2.667E+0
-4.963E-1	7.144E-2	2.654E+0
-5.012E-1	6.819E-2	2.637E+0
-5.076E-1	7.144E-2	2.660E+0
-5.028E-1	6.495E-2	2.641E+0
-4.963E-1	7.468E-2	2.680E+0
-4.979E-1	7.793E-2	2.641E+0
-5.060E-1	6.171E-2	2.628E+0
-5.028E-1	7.793E-2	2.654E+0
-4.963E-1	6.819E-2	2.657E+0
-4.995E-1	6.819E-2	2.615E+0
-5.044E-1	7.793E-2	2.641E+0
-5.012E-1	7.468E-2	2.696E+0
-4.979E-1	6.819E-2	2.654E+0
-4.995E-1	7.468E-2	2.647E+0
-5.012E-1	7.144E-2	2.663E+0
-5.044E-1	7.144E-2	2.634E+0
-4.947E-1	7.144E-2	2.683E+0
-5.012E-1	7.468E-2	2.683E+0
-5.044E-1	7.144E-2	2.641E+0
-5.044E-1	6.819E-2	2.706E+0
-4.963E-1	6.819E-2	2.637E+0
-4.979E-1	7.144E-2	2.689E+0
-5.012E-1	7.144E-2	2.683E+0
-5.044E-1	8.117E-2	2.676E+0
-4.979E-1	6.819E-2	2.699E+0
-4.979E-1	7.144E-2	2.673E+0
-5.044E-1	6.819E-2	2.637E+0
-5.044E-1	6.819E-2	2.696E+0
-4.963E-1	8.117E-2	2.573E+0
-4.963E-1	7.144E-2	2.683E+0
-5.044E-1	6.819E-2	2.680E+0
-4.995E-1	6.495E-2	2.634E+0
-4.979E-1	7.468E-2	2.611E+0
-4.995E-1	7.144E-2	2.615E+0
-5.044E-1	6.495E-2	2.699E+0
-4.995E-1	7.793E-2	2.689E+0
-4.995E-1	7.468E-2	2.686E+0
-4.963E-1	7.468E-2	2.722E+0
-5.028E-1	7.144E-2	2.764E+0
-5.044E-1	5.846E-2	2.667E+0
-4.930E-1	7.144E-2	2.689E+0
-4.995E-1	7.144E-2	2.689E+0
-5.028E-1	6.495E-2	2.657E+0
-5.028E-1	7.144E-2	2.676E+0
-4.979E-1	7.144E-2	2.683E+0
-4.979E-1	7.468E-2	2.693E+0
-5.044E-1	7.468E-2	2.618E+0
-5.012E-1	7.468E-2	2.689E+0
-4.963E-1	7.144E-2	2.712E+0
-5.012E-1	7.468E-2	2.670E+0
-5.060E-1	6.819E-2	2.618E+0
-5.012E-1	7.468E-2	2.663E+0
-4.995E-1	6.495E-2	2.641E+0
-4.979E-1	7.144E-2	2.644E+0
-5.060E-1	6.819E-2	2.624E+0
-5.012E-1	7.468E-2	2.618E+0
-4.963E-1	7.144E-2	2.621E+0
-4.979E-1	7.793E-2	2.654E+0
-5.060E-1	7.793E-2	2.702E+0
-5.028E-1	6.819E-2	2.670E+0
-4.995E-1	7.144E-2	2.667E+0
-4.995E-1	6.819E-2	2.689E+0
-5.076E-1	7.144E-2	2.718E+0
-5.028E-1	7.793E-2	2.702E+0
-4.979E-1	6.495E-2	2.644E+0
-5.028E-1	7.793E-2	2.618E+0
-5.060E-1	7.468E-2	2.663E+0
-5.076E-1	7.468E-2	2.605E+0
-4.995E-1	7.468E-2	2.647E+0
-4.995E-1	7.468E-2	2.696E+0
-5.093E-1	7.793E-2	2.618E+0
-5.044E-1	7.144E-2	2.673E+0
-4.979E-1	7.468E-2	2.624E+0
-5.012E-1	7.468E-2	2.605E+0
-5.044E-1	7.468E-2	2.657E+0
-5.044E-1	7.144E-2	2.673E+0
-4.979E-1	7.793E-2	2.608E+0
-5.012E-1	7.468E-2	2.637E+0
-5.044E-1	6.819E-2	2.650E+0
-5.060E-1	7.793E-2	2.560E+0
-4.963E-1	6.819E-2	2.650E+0
-4.995E-1	7.144E-2	2.660E+0
-5.076E-1	6.819E-2	2.650E+0
-5.076E-1	7.144E-2	2.680E+0
-5.028E-1	7.144E-2	2.731E+0
-4.995E-1	7.144E-2	2.641E+0
-5.060E-1	7.144E-2	2.670E+0
-5.044E-1	7.793E-2	2.699E+0
-4.979E-1	7.144E-2	2.686E+0
-5.012E-1	6.819E-2	2.641E+0
-5.060E-1	6.819E-2	2.637E+0
-5.044E-1	7.468E-2	2.598E+0
-4.995E-1	7.144E-2	2.602E+0
-5.012E-1	6.819E-2	2.621E+0
-5.093E-1	7.468E-2	2.641E+0
-5.028E-1	7.144E-2	2.670E+0
-4.995E-1	7.144E-2	2.650E+0
-4.995E-1	7.468E-2	2.663E+0
-5.044E-1	7.144E-2	2.667E+0
-5.060E-1	6.819E-2	2.657E+0
-4.995E-1	7.144E-2	2.660E+0
-4.995E-1	6.819E-2	2.624E+0
-5.060E-1	7.144E-2	2.657E+0
-5.012E-1	7.793E-2	2.673E+0
-4.947E-1	8.117E-2	2.654E+0
-5.012E-1	6.171E-2	2.621E+0
-5.076E-1	7.144E-2	2.686E+0
-5.044E-1	7.468E-2	2.670E+0
-4.995E-1	7.468E-2	2.693E+0
-5.012E-1	7.144E-2	2.676E+0
-5.060E-1	7.144E-2	2.650E+0
-5.044E-1	7.468E-2	2.644E+0
-4.979E-1	6.819E-2	2.663E+0
-5.012E-1	6.819E-2	2.595E+0
-5.060E-1	7.468E-2	2.654E+0
-5.076E-1	6.819E-2	2.667E+0
-5.012E-1	6.819E-2	2.699E+0
-5.028E-1	7.144E-2	2.637E+0
-5.076E-1	7.144E-2	2.680E+0
-5.076E-1	7.793E-2	2.602E+0
-4.963E-1	7.468E-2	2.641E+0
-4.995E-1	7.144E-2	2.706E+0
-5.060E-1	6.495E-2	2.683E+0
-5.028E-1	7.468E-2	2.598E+0
-4.963E-1	6.819E-2	2.660E+0
-4.995E-1	6.819E-2	2.621E+0
-5.060E-1	6.819E-2	2.667E+0
-5.044E-1	7.468E-2	2.657E+0
-4.963E-1	7.793E-2	2.680E+0
-5.012E-1	6.495E-2	2.725E+0
-5.093E-1	7.144E-2	2.654E+0
-5.044E-1	7.144E-2	2.667E+0
-4.979E-1	7.468E-2	2.631E+0
-4.995E-1	7.468E-2	2.728E+0
-5.076E-1	7.144E-2	2.644E+0
-5.076E-1	7.793E-2	2.680E+0
-4.995E-1	6.819E-2	2.654E+0
-4.979E-1	7.468E-2	2.654E+0
-5.060E-1	6.171E-2	2.702E+0
-5.044E-1	6.819E-2	2.650E+0
-4.995E-1	6.819E-2	2.663E+0
-5.028E-1	7.144E-2	2.598E+0
-5.060E-1	7.144E-2	2.634E+0
-5.044E-1	6.495E-2	2.676E+0
-5.012E-1	7.793E-2	2.709E+0
-4.979E-1	7.144E-2	2.647E+0
-5.076E-1	7.144E-2	2.618E+0
-5.060E-1	7.144E-2	2.670E+0
-4.979E-1	7.793E-2	2.693E+0
-5.012E-1	7.144E-2	2.667E+0
-5.060E-1	7.144E-2	2.725E+0
-5.028E-1	7.793E-2	2.673E+0
-4.979E-1	7.144E-2	2.641E+0
-5.012E-1	7.144E-2	2.631E+0
-5.076E-1	7.144E-2	2.676E+0
-5.044E-1	7.468E-2	2.663E+0
-4.979E-1	6.819E-2	2.683E+0
-5.012E-1	6.495E-2	2.683E+0
-5.076E-1	7.468E-2	2.718E+0
-5.028E-1	7.144E-2	2.654E+0
-4.979E-1	7.144E-2	2.644E+0
-4.979E-1	7.144E-2	2.709E+0
-5.076E-1	6.495E-2	2.654E+0
-5.012E-1	7.144E-2	2.654E+0
-4.963E-1	6.495E-2	2.683E+0
-4.979E-1	6.819E-2	2.654E+0
-5.060E-1	7.468E-2	2.566E+0
-5.060E-1	7.144E-2	2.592E+0
-4.995E-1	6.495E-2	2.680E+0
-4.979E-1	7.144E-2	2.654E+0
-5.076E-1	6.819E-2	2.712E+0
-5.028E-1	7.144E-2	2.631E+0
-4.963E-1	6.819E-2	2.657E+0
-4.995E-1	6.819E-2	2.667E+0
-5.028E-1	6.819E-2	2.650E+0
-5.028E-1	7.144E-2	2.709E+0
-4.963E-1	7.468E-2	2.637E+0
-4.995E-1	7.144E-2	2.654E+0
-5.076E-1	6.819E-2	2.634E+0
-5.044E-1	7.144E-2	2.628E+0
-4.995E-1	6.819E-2	2.689E+0
-4.995E-1	7.468E-2	2.670E+0
-5.093E-1	7.144E-2	2.585E+0
-5.044E-1	6.819E-2	2.650E+0
-4.995E-1	6.819E-2	2.631E+0
-4.995E-1	6.495E-2	2.683E+0
-5.060E-1	6.819E-2	2.657E+0
-5.044E-1	6.495E-2	2.647E+0
-4.979E-1	6.819E-2	2.702E+0
-4.995E-1	7.144E-2	2.611E+0
-5.060E-1	6.819E-2	2.673E+0
-5.060E-1	6.171E-2	2.634E+0
-5.012E-1	7.144E-2	2.663E+0
-4.995E-1	7.144E-2	2.660E+0
-5.060E-1	7.144E-2	2.657E+0
-5.044E-1	6.819E-2	2.680E+0
-4.979E-1	7.144E-2	2.663E+0
-4.979E-1	7.468E-2	2.585E+0
-5.060E-1	7.144E-2	2.696E+0
-5.044E-1	7.468E-2	2.644E+0
-4.995E-1	7.468E-2	2.663E+0
-5.028E-1	7.144E-2	2.689E+0
-5.076E-1	7.468E-2	2.709E+0
-5.012E-1	6.819E-2	2.654E+0
-4.963E-1	6.495E-2	2.667E+0
-5.012E-1	7.144E-2	2.598E+0
-5.060E-1	6.495E-2	2.667E+0
-5.028E-1	7.468E-2	2.693E+0
-4.979E-1	7.144E-2	2.657E+0
-4.995E-1	7.144E-2	2.654E+0
-5.060E-1	6.819E-2	2.660E+0
-5.044E-1	7.793E-2	2.699E+0
-4.979E-1	7.468E-2	2.683E+0
-5.012E-1	6.819E-2	2.670E+0
-5.060E-1	7.144E-2	2.654E+0
-5.060E-1	6.171E-2	2.676E+0
-4.995E-1	7.793E-2	2.628E+0
-5.012E-1	7.144E-2	2.641E+0
-5.060E-1	7.468E-2	2.644E+0
-5.044E-1	7.468E-2	2.628E+0
-4.995E-1	7.468E-2	2.657E+0
-5.028E-1	7.793E-2	2.650E+0
-5.093E-1	6.819E-2	2.689E+0
-5.044E-1	7.144E-2	2.660E+0
-5.012E-1	7.468E-2	2.637E+0
-4.995E-1	6.495E-2	2.637E+0
-5.060E-1	7.144E-2	2.647E+0
-5.060E-1	7.793E-2	2.712E+0
-4.979E-1	6.171E-2	2.631E+0
-5.012E-1	7.468E-2	2.650E+0
-5.060E-1	7.468E-2	2.680E+0
-5.044E-1	7.144E-2	2.650E+0
-4.979E-1	6.495E-2	2.618E+0
-5.028E-1	6.819E-2	2.569E+0
-5.060E-1	6.819E-2	2.628E+0
-5.028E-1	6.819E-2	2.657E+0
-4.995E-1	5.846E-2	2.605E+0
-4.995E-1	6.495E-2	2.657E+0
-5.044E-1	6.819E-2	2.637E+0
-5.060E-1	6.495E-2	2.631E+0
-4.979E-1	7.144E-2	2.641E+0
-5.012E-1	7.144E-2	2.611E+0
-5.060E-1	6.495E-2	2.670E+0
-5.044E-1	7.468E-2	2.618E+0
-5.012E-1	6.495E-2	2.660E+0
-5.012E-1	7.144E-2	2.670E+0
-5.076E-1	6.819E-2	2.693E+0
-5.076E-1	7.793E-2	2.722E+0
-4.963E-1	6.495E-2	2.621E+0
-4.995E-1	7.144E-2	2.670E+0
-5.060E-1	6.495E-2	2.608E+0
-5.060E-1	7.144E-2	2.641E+0
-4.963E-1	7.144E-2	2.624E+0
-4.995E-1	7.144E-2	2.647E+0
-5.076E-1	7.144E-2	2.644E+0
-5.044E-1	6.495E-2	2.673E+0
-4.979E-1	7.144E-2	2.618E+0
-5.012E-1	6.495E-2	2.634E+0
-5.076E-1	6.819E-2	2.647E+0
-5.044E-1	6.495E-2	2.628E+0
-4.995E-1	7.793E-2	2.644E+0
-4.995E-1	7.793E-2	2.650E+0
-5.093E-1	6.819E-2	2.718E+0
-5.060E-1	7.468E-2	2.641E+0
-4.979E-1	7.144E-2	2.693E+0
-5.012E-1	6.495E-2	2.735E+0
-5.076E-1	6.819E-2	2.689E+0
-5.044E-1	6.495E-2	2.663E+0
-4.995E-1	6.171E-2	2.637E+0
-5.012E-1	7.144E-2	2.628E+0
-5.060E-1	7.144E-2	2.689E+0
-5.028E-1	7.144E-2	2.637E+0
-4.963E-1	6.495E-2	2.657E+0
-4.995E-1	7.144E-2	2.706E+0
-5.076E-1	6.171E-2	2.722E+0
-5.012E-1	6.819E-2	2.660E+0
-4.963E-1	8.117E-2	2.693E+0
-5.028E-1	6.819E-2	2.670E+0
-5.044E-1	6.819E-2	2.683E+0
-5.044E-1	7.144E-2	2.637E+0
-4.979E-1	7.144E-2	2.689E+0
-4.995E-1	7.468E-2	2.657E+0
-5.093E-1	7.144E-2	2.608E+0
-5.044E-1	7.144E-2	2.718E+0
-4.995E-1	7.144E-2	2.624E+0
-4.995E-1	7.144E-2	2.650E+0
-5.044E-1	6.819E-2	2.628E+0
-5.028E-1	7.468E-2	2.693E+0
-4.979E-1	7.144E-2	2.660E+0
-5.012E-1	6.819E-2	2.660E+0
-5.060E-1	7.793E-2	2.706E+0
-5.028E-1	7.468E-2	2.722E+0
-4.979E-1	6.819E-2	2.628E+0
-4.995E-1	7.144E-2	2.650E+0
-5.044E-1	6.171E-2	2.650E+0
-5.044E-1	6.495E-2	2.608E+0
-4.963E-1	7.468E-2	2.654E+0
-4.979E-1	7.468E-2	2.693E+0
-5.093E-1	7.468E-2	2.641E+0
-5.060E-1	7.468E-2	2.670E+0
-4.979E-1	7.468E-2	2.673E+0
-5.012E-1	7.144E-2	2.641E+0
-5.060E-1	7.468E-2	2.676E+0
-5.044E-1	7.468E-2	2.628E+0
-4.979E-1	7.144E-2	2.673E+0
-5.012E-1	6.171E-2	2.621E+0
-5.060E-1	8.117E-2	2.595E+0
-5.060E-1	7.144E-2	2.634E+0
-4.995E-1	7.468E-2	2.673E+0
-5.012E-1	6.495E-2	2.654E+0
-5.044E-1	7.144E-2	2.641E+0
-5.060E-1	6.819E-2	2.628E+0
-4.979E-1	7.144E-2	2.592E+0
-5.012E-1	7.468E-2	2.634E+0
-5.060E-1	7.144E-2	2.650E+0
-5.060E-1	7.468E-2	2.637E+0
-4.979E-1	7.144E-2	2.660E+0
-5.012E-1	6.819E-2	2.615E+0
-5.060E-1	7.468E-2	2.654E+0
-5.044E-1	6.819E-2	2.634E+0
-5.012E-1	7.144E-2	2.611E+0
-5.012E-1	7.144E-2	2.660E+0
-5.028E-1	7.144E-2	2.686E+0
-5.060E-1	7.468E-2	2.644E+0
-4.979E-1	7.144E-2	2.673E+0
-5.012E-1	7.468E-2	2.650E+0
-5.060E-1	6.819E-2	2.592E+0
-5.044E-1	7.468E-2	2.657E+0
-4.979E-1	6.171E-2	2.650E+0
-4.995E-1	6.819E-2	2.686E+0
-5.076E-1	6.495E-2	2.689E+0
-5.060E-1	7.468E-2	2.702E+0
-4.995E-1	7.793E-2	2.634E+0
-5.012E-1	7.468E-2	2.621E+0
-5.093E-1	7.793E-2	2.602E+0
-5.044E-1	6.819E-2	2.631E+0
-4.995E-1	7.144E-2	2.712E+0
-5.012E-1	6.495E-2	2.696E+0
-5.076E-1	7.144E-2	2.602E+0
-5.060E-1	6.819E-2	2.676E+0
-4.963E-1	7.144E-2	2.667E+0
-4.995E-1	6.495E-2	2.637E+0
-5.076E-1	7.144E-2	2.650E+0
-5.060E-1	7.144E-2	2.647E+0
-4.995E-1	6.819E-2	2.660E+0
-5.012E-1	7.468E-2	2.670E+0
-5.044E-1	7.144E-2	2.573E+0
-5.044E-1	7.793E-2	2.676E+0
-4.979E-1	7.144E-2	2.702E+0
-4.995E-1	7.144E-2	2.650E+0
-5.044E-1	7.468E-2	2.709E+0
-5.044E-1	7.144E-2	2.595E+0
-4.995E-1	7.468E-2	2.602E+0
-5.012E-1	7.144E-2	2.628E+0
-5.044E-1	6.819E-2	2.673E+0
-5.044E-1	6.819E-2	2.686E+0
-4.995E-1	6.819E-2	2.696E+0
-5.012E-1	6.819E-2	2.650E+0
-5.093E-1	7.144E-2	2.680E+0
-5.044E-1	7.144E-2	2.647E+0
-4.995E-1	7.144E-2	2.615E+0
-5.012E-1	7.144E-2	2.637E+0
-5.076E-1	7.144E-2	2.582E+0
-5.093E-1	6.819E-2	2.680E+0
-4.963E-1	7.144E-2	2.637E+0
-4.995E-1	7.144E-2	2.628E+0
-5.044E-1	7.468E-2	2.725E+0
-5.060E-1	7.468E-2	2.624E+0
-4.995E-1	7.468E-2	2.647E+0
-4.995E-1	7.144E-2	2.757E+0
-5.076E-1	6.819E-2	2.647E+0
-5.028E-1	7.468E-2	2.615E+0
-4.979E-1	7.144E-2	2.641E+0
-5.028E-1	7.144E-2	2.624E+0
-5.093E-1	7.468E-2	2.598E+0
-5.060E-1	7.144E-2	2.605E+0
-4.995E-1	6.171E-2	2.641E+0
-4.995E-1	7.468E-2	2.563E+0
-5.076E-1	6.819E-2	2.631E+0
-5.044E-1	7.144E-2	2.624E+0
-4.979E-1	7.144E-2	2.644E+0
-5.012E-1	6.819E-2	2.628E+0
-5.044E-1	7.468E-2	2.680E+0
-5.044E-1	7.144E-2	2.631E+0
-4.979E-1	6.819E-2	2.608E+0
-5.044E-1	7.468E-2	2.693E+0
-5.060E-1	6.819E-2	2.667E+0
-5.028E-1	7.144E-2	2.680E+0
-4.995E-1	7.144E-2	2.663E+0
-5.044E-1	6.819E-2	2.647E+0
-5.060E-1	7.144E-2	2.608E+0
-5.044E-1	7.144E-2	2.712E+0
-4.995E-1	7.144E-2	2.618E+0
-4.995E-1	6.819E-2	2.693E+0
-5.060E-1	7.144E-2	2.644E+0
-5.044E-1	7.144E-2	2.683E+0
-4.979E-1	7.144E-2	2.634E+0
-5.028E-1	7.468E-2	2.673E+0
-5.060E-1	7.793E-2	2.592E+0
-5.076E-1	6.819E-2	2.647E+0
-4.979E-1	7.468E-2	2.598E+0
-5.012E-1	6.819E-2	2.660E+0
-5.060E-1	7.468E-2	2.686E+0
-5.028E-1	6.495E-2	2.712E+0
-4.963E-1	7.468E-2	2.602E+0
-4.979E-1	6.819E-2	2.650E+0
-5.060E-1	7.468E-2	2.670E+0
-5.044E-1	6.819E-2	2.670E+0
-4.995E-1	7.144E-2	2.722E+0
-5.012E-1	7.144E-2	2.585E+0
-5.060E-1	7.144E-2	2.680E+0
-5.028E-1	7.144E-2	2.686E+0
-4.995E-1	7.144E-2	2.641E+0
-4.995E-1	7.468E-2	2.676E+0
-5.060E-1	6.819E-2	2.709E+0
-5.012E-1	6.819E-2	2.641E+0
-4.963E-1	7.793E-2	2.621E+0
-5.012E-1	7.468E-2	2.608E+0
-5.044E-1	7.468E-2	2.680E+0
-5.044E-1	6.819E-2	2.644E+0
-4.979E-1	7.144E-2	2.673E+0
-4.979E-1	7.468E-2	2.667E+0
-5.044E-1	6.819E-2	2.624E+0
-5.060E-1	7.144E-2	2.628E+0
-4.979E-1	7.144E-2	2.634E+0
-5.012E-1	7.144E-2	2.673E+0
-5.093E-1	6.819E-2	2.709E+0
-5.028E-1	5.846E-2	2.631E+0
-4.979E-1	6.819E-2	2.634E+0
-5.012E-1	6.819E-2	2.667E+0
-5.060E-1	7.144E-2	2.628E+0
-5.060E-1	6.819E-2	2.657E+0
-4.995E-1	7.144E-2	2.615E+0
-4.995E-1	7.144E-2	2.644E+0
-5.060E-1	7.144E-2	2.631E+0
-5.028E-1	7.144E-2	2.631E+0
-4.979E-1	6.819E-2	2.592E+0
-5.028E-1	6.171E-2	2.650E+0
-5.060E-1	7.468E-2	2.650E+0
-5.044E-1	6.819E-2	2.628E+0
-5.028E-1	7.144E-2	2.699E+0
-4.995E-1	7.468E-2	2.628E+0
-5.076E-1	7.468E-2	2.602E+0
-5.060E-1	7.144E-2	2.667E+0
-4.995E-1	7.144E-2	2.676E+0
-5.012E-1	6.495E-2	2.589E+0
-5.076E-1	7.144E-2	2.689E+0
-5.060E-1	7.793E-2	2.589E+0
-4.995E-1	6.819E-2	2.699E+0
-4.995E-1	6.495E-2	2.618E+0
-5.060E-1	5.846E-2	2.595E+0
-5.060E-1	7.468E-2	2.631E+0
-4.979E-1	6.171E-2	2.667E+0
-5.012E-1	6.819E-2	2.744E+0
-5.044E-1	7.468E-2	2.673E+0
-5.060E-1	7.793E-2	2.615E+0
-5.012E-1	7.468E-2	2.592E+0
-4.979E-1	7.144E-2	2.631E+0
-5.044E-1	7.144E-2	2.628E+0
-5.044E-1	7.468E-2	2.637E+0
-4.995E-1	7.144E-2	2.644E+0
-4.995E-1	7.468E-2	2.709E+0
-5.076E-1	6.819E-2	2.667E+0
-5.028E-1	7.468E-2	2.689E+0
-4.995E-1	7.468E-2	2.654E+0
-5.012E-1	7.144E-2	2.576E+0
-5.060E-1	6.819E-2	2.589E+0
-5.060E-1	7.144E-2	2.637E+0
-5.012E-1	7.144E-2	2.644E+0
-4.995E-1	7.144E-2	2.602E+0
-5.060E-1	7.144E-2	2.709E+0
-5.044E-1	6.819E-2	2.676E+0
-4.995E-1	7.468E-2	2.595E+0
-5.012E-1	6.819E-2	2.670E+0
-5.076E-1	7.144E-2	2.621E+0
-5.028E-1	6.495E-2	2.676E+0
-4.995E-1	7.144E-2	2.673E+0
-4.979E-1	7.468E-2	2.660E+0
-5.076E-1	7.144E-2	2.650E+0
-5.044E-1	7.144E-2	2.605E+0
-4.995E-1	7.144E-2	2.667E+0
-4.995E-1	6.819E-2	2.647E+0
-5.044E-1	7.144E-2	2.602E+0
-5.044E-1	6.819E-2	2.621E+0
-4.979E-1	7.468E-2	2.676E+0
-4.995E-1	6.819E-2	2.631E+0
-5.093E-1	6.495E-2	2.579E+0
-5.060E-1	6.171E-2	2.696E+0
-4.995E-1	6.495E-2	2.631E+0
-5.012E-1	7.468E-2	2.663E+0
-5.044E-1	7.468E-2	2.676E+0
-5.028E-1	7.144E-2	2.644E+0
-4.963E-1	7.144E-2	2.644E+0
-5.012E-1	7.144E-2	2.667E+0
-5.060E-1	7.468E-2	2.628E+0
-5.060E-1	6.495E-2	2.582E+0
-4.979E-1	6.819E-2	2.637E+0
-4.995E-1	7.468E-2	2.663E+0
-5.076E-1	7.144E-2	2.686E+0
-5.028E-1	7.144E-2	2.608E+0
-4.995E-1	7.468E-2	2.709E+0
-5.012E-1	6.495E-2	2.589E+0
-5.093E-1	7.468E-2	2.667E+0
-5.044E-1	7.793E-2	2.621E+0
-4.947E-1	6.495E-2	2.657E+0
-4.995E-1	7.144E-2	2.644E+0
-5.093E-1	6.819E-2	2.667E+0
-5.076E-1	7.793E-2	2.641E+0
-4.979E-1	6.495E-2	2.706E+0
-4.995E-1	8.117E-2	2.585E+0
-5.060E-1	6.819E-2	2.631E+0
-5.028E-1	7.144E-2	2.680E+0
-4.995E-1	6.495E-2	2.654E+0
-5.012E-1	7.144E-2	2.673E+0
-5.076E-1	6.819E-2	2.628E+0
-5.044E-1	5.846E-2	2.569E+0
-5.012E-1	7.144E-2	2.650E+0
-4.979E-1	6.819E-2	2.660E+0
-5.060E-1	6.819E-2	2.644E+0
-5.060E-1	6.819E-2	2.621E+0
-4.979E-1	6.819E-2	2.634E+0
-5.012E-1	7.144E-2	2.670E+0
-5.076E-1	7.144E-2	2.608E+0
-5.012E-1	7.468E-2	2.667E+0
-4.979E-1	6.495E-2	2.608E+0
-5.012E-1	6.495E-2	2.667E+0
-5.076E-1	6.819E-2	2.605E+0
-5.060E-1	7.468E-2	2.673E+0
-5.028E-1	6.495E-2	2.667E+0
-5.028E-1	6.819E-2	2.618E+0
-5.028E-1	7.144E-2	2.576E+0
-5.028E-1	6.819E-2	2.621E+0
-5.012E-1	7.468E-2	2.680E+0
-5.012E-1	7.468E-2	2.693E+0
-5.044E-1	7.144E-2	2.631E+0
-5.044E-1	7.144E-2	2.595E+0
-4.979E-1	7.144E-2	2.706E+0
-5.012E-1	7.793E-2	2.663E+0
-5.060E-1	7.144E-2	2.641E+0
-5.044E-1	7.144E-2	2.621E+0
-4.995E-1	7.144E-2	2.615E+0
-4.995E-1	6.495E-2	2.654E+0
-5.076E-1	8.117E-2	2.624E+0
-5.028E-1	7.468E-2	2.657E+0
-4.979E-1	6.171E-2	2.637E+0
-4.995E-1	6.495E-2	2.637E+0
-5.076E-1	7.144E-2	2.650E+0
-5.028E-1	7.468E-2	2.641E+0
-4.995E-1	6.819E-2	2.702E+0
-5.012E-1	6.819E-2	2.680E+0
-5.060E-1	7.468E-2	2.647E+0
-5.028E-1	6.819E-2	2.725E+0
-4.995E-1	6.819E-2	2.657E+0
-5.012E-1	7.793E-2	2.699E+0
-5.093E-1	7.144E-2	2.650E+0
-5.044E-1	7.144E-2	2.644E+0
-4.995E-1	7.793E-2	2.631E+0
-4.995E-1	7.468E-2	2.709E+0
-5.060E-1	7.468E-2	2.686E+0
-5.060E-1	7.468E-2	2.605E+0
-4.963E-1	6.495E-2	2.631E+0
-5.028E-1	7.468E-2	2.611E+0
-5.060E-1	7.144E-2	2.712E+0
-5.028E-1	6.495E-2	2.605E+0
-4.979E-1	8.117E-2	2.670E+0
-4.995E-1	7.144E-2	2.644E+0
-5.076E-1	6.819E-2	2.615E+0
-5.076E-1	7.468E-2	2.628E+0
-4.979E-1	7.144E-2	2.624E+0
-5.028E-1	7.468E-2	2.667E+0
-5.044E-1	7.793E-2	2.660E+0
-5.044E-1	7.144E-2	2.631E+0
-4.979E-1	7.468E-2	2.676E+0
-4.995E-1	7.144E-2	2.628E+0
-5.060E-1	6.819E-2	2.693E+0
-5.028E-1	7.144E-2	2.624E+0
-4.979E-1	7.793E-2	2.644E+0
-5.028E-1	6.819E-2	2.686E+0
-5.060E-1	6.495E-2	2.637E+0
-5.044E-1	7.144E-2	2.644E+0
-5.012E-1	7.468E-2	2.585E+0
-4.995E-1	7.468E-2	2.689E+0
-5.060E-1	6.819E-2	2.579E+0
-5.076E-1	7.144E-2	2.670E+0
-4.995E-1	6.171E-2	2.654E+0
-4.979E-1	6.819E-2	2.615E+0
-5.060E-1	7.468E-2	2.689E+0
-5.060E-1	6.495E-2	2.595E+0
-5.012E-1	7.144E-2	2.663E+0
-5.012E-1	7.793E-2	2.660E+0
-5.060E-1	7.468E-2	2.702E+0
-5.060E-1	7.793E-2	2.657E+0
-5.012E-1	7.144E-2	2.689E+0
-4.995E-1	7.144E-2	2.634E+0
-5.076E-1	6.819E-2	2.680E+0
-5.060E-1	6.819E-2	2.550E+0
-4.995E-1	6.819E-2	2.634E+0
-5.028E-1	5.846E-2	2.644E+0
-5.044E-1	7.468E-2	2.647E+0
-5.012E-1	7.793E-2	2.654E+0
-4.979E-1	7.144E-2	2.641E+0
-5.044E-1	8.117E-2	2.602E+0
-5.060E-1	7.144E-2	2.657E+0
-5.060E-1	6.819E-2	2.676E+0
-4.995E-1	7.144E-2	2.663E+0
-5.044E-1	7.144E-2	2.650E+0
-5.076E-1	7.144E-2	2.634E+0
-5.076E-1	7.144E-2	2.667E+0
-4.979E-1	7.468E-2	2.683E+0
-4.995E-1	7.468E-2	2.670E+0
-5.060E-1	7.793E-2	2.628E+0
-5.028E-1	7.144E-2	2.644E+0
-4.995E-1	7.793E-2	2.631E+0
-4.995E-1	7.468E-2	2.660E+0
-5.044E-1	7.468E-2	2.725E+0
-5.044E-1	7.144E-2	2.647E+0
-4.963E-1	6.495E-2	2.683E+0
-4.995E-1	7.144E-2	2.534E+0
-5.060E-1	7.468E-2	2.631E+0
-5.060E-1	6.495E-2	2.657E+0
-4.995E-1	7.144E-2	2.647E+0
-5.012E-1	6.819E-2	2.689E+0
-5.076E-1	6.495E-2	2.644E+0
-5.044E-1	7.144E-2	2.660E+0
-4.979E-1	7.144E-2	2.667E+0
-4.979E-1	7.468E-2	2.696E+0
-5.076E-1	7.144E-2	2.693E+0
-5.060E-1	6.819E-2	2.647E+0
-5.012E-1	7.468E-2	2.663E+0
-4.979E-1	6.819E-2	2.706E+0
-5.044E-1	6.819E-2	2.621E+0
-5.060E-1	6.171E-2	2.683E+0
-4.979E-1	7.468E-2	2.615E+0
-5.012E-1	7.144E-2	2.582E+0
-5.044E-1	6.819E-2	2.667E+0
-5.044E-1	6.819E-2	2.641E+0
-4.979E-1	6.819E-2	2.702E+0
-4.995E-1	7.468E-2	2.637E+0
-5.060E-1	6.495E-2	2.689E+0
-5.012E-1	7.468E-2	2.673E+0
-4.963E-1	7.468E-2	2.702E+0
-5.028E-1	6.819E-2	2.621E+0
-5.076E-1	6.171E-2	2.663E+0
-5.044E-1	7.793E-2	2.683E+0
-4.979E-1	6.819E-2	2.602E+0
-5.012E-1	6.819E-2	2.650E+0
-5.044E-1	7.468E-2	2.647E+0
-5.060E-1	7.468E-2	2.611E+0
-4.979E-1	7.144E-2	2.650E+0
-4.979E-1	7.468E-2	2.650E+0
-5.076E-1	6.819E-2	2.647E+0
-5.044E-1	7.468E-2	2.628E+0
-4.963E-1	6.495E-2	2.573E+0
-5.012E-1	7.144E-2	2.631E+0
-5.076E-1	6.495E-2	2.615E+0
-5.044E-1	6.171E-2	2.650E+0
-4.995E-1	6.819E-2	2.657E+0
-5.028E-1	7.144E-2	2.641E+0
-5.044E-1	7.793E-2	2.605E+0
-5.028E-1	6.819E-2	2.589E+0
-4.963E-1	6.819E-2	2.680E+0
-5.028E-1	7.793E-2	2.689E+0
-5.044E-1	7.793E-2	2.621E+0
-5.060E-1	7.144E-2	2.634E+0
-4.979E-1	7.468E-2	2.670E+0
-4.995E-1	7.793E-2	2.676E+0
-5.060E-1	7.144E-2	2.621E+0
-5.044E-1	6.819E-2	2.657E+0
-4.979E-1	7.144E-2	2.696E+0
-4.995E-1	7.144E-2	2.647E+0
-5.060E-1	7.468E-2	2.702E+0
-5.060E-1	6.495E-2	2.699E+0
-4.995E-1	6.819E-2	2.634E+0
-5.012E-1	6.819E-2	2.673E+0
-5.076E-1	7.144E-2	2.611E+0
-5.028E-1	6.819E-2	2.663E+0
-5.012E-1	6.819E-2	2.624E+0
-4.995E-1	7.144E-2	2.624E+0
-5.076E-1	7.144E-2	2.673E+0
-5.044E-1	7.144E-2	2.657E+0
-4.963E-1	7.468E-2	2.605E+0
-4.979E-1	7.144E-2	2.637E+0
-5.076E-1	6.819E-2	2.644E+0
-5.028E-1	7.468E-2	2.589E+0
-4.979E-1	6.819E-2	2.657E+0
-4.963E-1	7.144E-2	2.624E+0
-5.044E-1	6.819E-2	2.621E+0
-5.044E-1	6.171E-2	2.595E+0
-4.979E-1	7.468E-2	2.667E+0
-4.995E-1	7.793E-2	2.660E+0
-5.076E-1	7.144E-2	2.631E+0
-5.044E-1	6.819E-2	2.676E+0
-4.963E-1	6.819E-2	2.706E+0
-5.028E-1	7.468E-2	2.624E+0
-5.093E-1	7.468E-2	2.634E+0
-4.979E-1	6.819E-2	2.605E+0
-4.995E-1	7.144E-2	2.615E+0
-4.995E-1	7.144E-2	2.631E+0
-5.076E-1	7.468E-2	2.589E+0
-5.012E-1	6.495E-2	2.556E+0
-4.979E-1	6.819E-2	2.628E+0
-4.995E-1	7.144E-2	2.650E+0
-5.060E-1	7.144E-2	2.637E+0
-5.028E-1	7.468E-2	2.676E+0
-4.995E-1	7.468E-2	2.654E+0
-4.995E-1	7.468E-2	2.647E+0
-5.076E-1	7.144E-2	2.644E+0
-5.060E-1	6.171E-2	2.650E+0
-4.963E-1	7.468E-2	2.673E+0
-4.995E-1	6.819E-2	2.579E+0
-5.060E-1	7.144E-2	2.631E+0
-5.044E-1	7.144E-2	2.709E+0
-4.947E-1	7.468E-2	2.683E+0
-5.044E-1	7.468E-2	2.650E+0
-5.060E-1	7.793E-2	2.699E+0
-5.028E-1	7.468E-2	2.663E+0
-4.979E-1	8.117E-2	2.644E+0
-5.028E-1	7.144E-2	2.686E+0
-5.060E-1	7.468E-2	2.637E+0
-5.044E-1	7.144E-2	2.602E+0
-4.979E-1	6.171E-2	2.689E+0
-4.995E-1	7.793E-2	2.706E+0
-5.076E-1	7.144E-2	2.696E+0
-5.060E-1	7.144E-2	2.670E+0
-4.979E-1	7.468E-2	2.641E+0
-5.012E-1	7.468E-2	2.637E+0
-5.060E-1	7.468E-2	2.621E+0
-5.044E-1	7.468E-2	2.553E+0
-4.995E-1	7.468E-2	2.543E+0
-5.012E-1	7.468E-2	2.686E+0
-5.076E-1	7.144E-2	2.634E+0
-5.012E-1	7.144E-2	2.634E+0
-4.979E-1	6.819E-2	2.715E+0
-5.012E-1	7.144E-2	2.683E+0
-5.060E-1	7.144E-2	2.650E+0
-5.028E-1	7.144E-2	2.628E+0
-4.979E-1	6.495E-2	2.715E+0
-5.012E-1	6.819E-2	2.621E+0
-5.060E-1	7.468E-2	2.670E+0
-5.076E-1	7.144E-2	2.647E+0
-5.012E-1	7.144E-2	2.618E+0
-4.995E-1	7.793E-2	2.634E+0
-5.044E-1	7.793E-2	2.566E+0
-5.076E-1	7.793E-2	2.589E+0
-4.979E-1	7.144E-2	2.556E+0
-4.995E-1	7.144E-2	2.670E+0
-5.044E-1	6.819E-2	2.618E+0
-5.028E-1	7.144E-2	2.673E+0
-4.979E-1	7.793E-2	2.693E+0
-5.012E-1	7.468E-2	2.683E+0
-5.060E-1	6.819E-2	2.602E+0
-5.044E-1	6.819E-2	2.699E+0
-5.012E-1	7.144E-2	2.686E+0
-5.012E-1	7.144E-2	2.631E+0
-5.076E-1	6.819E-2	2.670E+0
-5.028E-1	6.819E-2	2.660E+0
-4.979E-1	7.793E-2	2.673E+0
-4.995E-1	6.819E-2	2.702E+0
-5.093E-1	6.819E-2	2.670E+0
-5.060E-1	6.495E-2	2.650E+0
-5.012E-1	6.819E-2	2.553E+0
-5.012E-1	6.171E-2	2.680E+0
-5.028E-1	7.144E-2	2.592E+0
-5.076E-1	6.819E-2	2.615E+0
-4.995E-1	6.495E-2	2.667E+0
-4.979E-1	7.144E-2	2.718E+0
-5.060E-1	7.468E-2	2.631E+0
-5.044E-1	8.117E-2	2.660E+0
-4.995E-1	6.495E-2	2.657E+0
-5.028E-1	5.846E-2	2.624E+0
-5.044E-1	7.144E-2	2.644E+0
-5.028E-1	7.144E-2	2.634E+0
-5.012E-1	7.468E-2	2.602E+0
-5.028E-1	7.793E-2	2.667E+0
-5.093E-1	7.144E-2	2.592E+0
-5.044E-1	7.144E-2	2.611E+0
-4.995E-1	6.819E-2	2.667E+0
-5.012E-1	7.144E-2	2.650E+0
-5.060E-1	6.819E-2	2.654E+0
-5.060E-1	7.468E-2	2.663E+0
-4.947E-1	6.495E-2	2.618E+0
-4.995E-1	6.819E-2	2.670E+0
-5.044E-1	6.819E-2	2.605E+0
-5.044E-1	7.468E-2	2.637E+0
-4.995E-1	7.468E-2	2.621E+0
-5.028E-1	7.468E-2	2.670E+0
-5.060E-1	6.819E-2	2.605E+0
-5.093E-1	6.819E-2	2.624E+0
-4.995E-1	7.468E-2	2.634E+0
-5.028E-1	6.495E-2	2.602E+0
-5.060E-1	7.144E-2	2.605E+0
-5.044E-1	6.495E-2	2.689E+0
-4.979E-1	6.495E-2	2.644E+0
-5.028E-1	6.495E-2	2.618E+0
-5.076E-1	6.495E-2	2.673E+0
-5.044E-1	7.144E-2	2.550E+0
-5.028E-1	7.144E-2	2.628E+0
-5.028E-1	6.171E-2	2.657E+0
-5.012E-1	6.819E-2	2.657E+0
-5.044E-1	7.144E-2	2.667E+0
-5.012E-1	6.819E-2	2.702E+0
-5.012E-1	7.468E-2	2.676E+0
-5.076E-1	7.144E-2	2.660E+0
-5.028E-1	7.144E-2	2.686E+0
-4.979E-1	6.495E-2	2.582E+0
-5.012E-1	6.819E-2	2.689E+0
-5.076E-1	7.144E-2	2.592E+0
-5.060E-1	5.846E-2	2.654E+0
-4.995E-1	7.468E-2	2.589E+0
-5.028E-1	6.171E-2	2.657E+0
-5.060E-1	6.495E-2	2.696E+0
-5.028E-1	7.144E-2	2.631E+0
-5.012E-1	7.144E-2	2.628E+0
-5.028E-1	7.144E-2	2.654E+0
-5.076E-1	6.819E-2	2.702E+0
-5.060E-1	7.144E-2	2.654E+0
-4.979E-1	7.144E-2	2.647E+0
-5.012E-1	6.495E-2	2.647E+0
-5.076E-1	7.144E-2	2.644E+0
-5.044E-1	7.144E-2	2.696E+0
-4.995E-1	7.468E-2	2.644E+0
-5.044E-1	7.144E-2	2.683E+0
-5.076E-1	7.144E-2	2.589E+0
-5.044E-1	6.819E-2	2.634E+0
-4.979E-1	7.144E-2	2.680E+0
-5.012E-1	6.171E-2	2.560E+0
-5.060E-1	7.144E-2	2.641E+0
-5.044E-1	7.144E-2	2.696E+0
-4.979E-1	6.819E-2	2.686E+0
-5.012E-1	6.171E-2	2.667E+0
-5.076E-1	7.144E-2	2.631E+0
-5.060E-1	7.144E-2	2.696E+0
-4.979E-1	7.468E-2	2.670E+0
-5.028E-1	7.468E-2	2.693E+0
-5.076E-1	6.819E-2	2.628E+0
-5.044E-1	7.144E-2	2.667E+0
-4.995E-1	7.144E-2	2.660E+0
-4.979E-1	7.144E-2	2.631E+0
-5.093E-1	6.819E-2	2.683E+0
-5.093E-1	7.144E-2	2.589E+0
-4.995E-1	6.819E-2	2.680E+0
-4.995E-1	7.144E-2	2.595E+0
-5.109E-1	7.468E-2	2.680E+0
-5.044E-1	7.793E-2	2.644E+0
-4.979E-1	6.819E-2	2.615E+0
-5.044E-1	7.144E-2	2.611E+0
-5.060E-1	7.144E-2	2.592E+0
-5.028E-1	7.468E-2	2.676E+0
-4.979E-1	6.495E-2	2.819E+0
-5.012E-1	6.819E-2	2.598E+0
-5.076E-1	7.144E-2	2.647E+0
-5.060E-1	6.495E-2	2.618E+0
-4.979E-1	6.819E-2	2.683E+0
-4.995E-1	6.495E-2	2.654E+0
-5.076E-1	7.468E-2	2.621E+0
-5.028E-1	6.495E-2	2.696E+0
-4.995E-1	6.819E-2	2.683E+0
-4.995E-1	7.144E-2	2.663E+0
-5.060E-1	6.171E-2	2.680E+0
-5.044E-1	7.144E-2	2.631E+0
-4.995E-1	7.468E-2	2.676E+0
-4.979E-1	7.144E-2	2.660E+0
-5.076E-1	7.793E-2	2.663E+0
-5.028E-1	7.468E-2	2.650E+0
-4.995E-1	7.144E-2	2.683E+0
-5.044E-1	7.144E-2	2.660E+0
-5.093E-1	7.144E-2	2.589E+0
-5.044E-1	7.468E-2	2.663E+0
-4.979E-1	7.468E-2	2.618E+0
-5.012E-1	7.793E-2	2.637E+0
-5.076E-1	7.144E-2	2.667E+0
-5.012E-1	6.819E-2	2.644E+0
-4.979E-1	7.144E-2	2.706E+0
-4.995E-1	6.819E-2	2.676E+0
-5.060E-1	7.468E-2	2.693E+0
-5.044E-1	7.468E-2	2.654E+0
-4.979E-1	7.793E-2	2.628E+0
-5.044E-1	7.793E-2	2.667E+0
-5.093E-1	6.819E-2	2.631E+0
-5.028E-1	7.468E-2	2.585E+0
-5.012E-1	6.819E-2	2.647E+0
-5.012E-1	7.468E-2	2.654E+0
-5.093E-1	6.819E-2	2.654E+0
-5.012E-1	6.819E-2	2.634E+0
-4.979E-1	7.793E-2	2.602E+0
-4.979E-1	7.144E-2	2.608E+0
-5.093E-1	7.468E-2	2.624E+0
-5.060E-1	6.819E-2	2.589E+0
-4.995E-1	6.819E-2	2.673E+0
-5.028E-1	7.468E-2	2.686E+0
-5.060E-1	6.495E-2	2.615E+0
-5.028E-1	7.468E-2	2.715E+0
-4.963E-1	7.468E-2	2.670E+0
-5.012E-1	7.144E-2	2.660E+0
-5.076E-1	7.144E-2	2.667E+0
-5.060E-1	7.468E-2	2.693E+0
-5.012E-1	6.819E-2	2.647E+0
-5.012E-1	7.793E-2	2.641E+0
-5.060E-1	7.144E-2	2.569E+0
-5.044E-1	7.144E-2	2.686E+0
-5.012E-1	7.144E-2	2.676E+0
-5.028E-1	7.468E-2	2.650E+0
-5.060E-1	7.144E-2	2.654E+0
-5.028E-1	7.793E-2	2.641E+0
-4.979E-1	6.495E-2	2.644E+0
-5.012E-1	6.819E-2	2.631E+0
-5.044E-1	7.468E-2	2.663E+0
-5.060E-1	7.468E-2	2.628E+0
-4.995E-1	7.468E-2	2.663E+0
-4.995E-1	7.468E-2	2.641E+0
-5.060E-1	7.144E-2	2.592E+0
-5.044E-1	6.495E-2	2.680E+0
-5.012E-1	6.819E-2	2.660E+0
-5.012E-1	7.144E-2	2.718E+0
-5.060E-1	6.495E-2	2.641E+0
-5.012E-1	6.495E-2	2.650E+0
-4.979E-1	6.819E-2	2.696E+0
-5.012E-1	7.793E-2	2.706E+0
-5.076E-1	7.144E-2	2.644E+0
-5.028E-1	7.468E-2	2.634E+0
-4.963E-1	6.495E-2	2.618E+0
-5.060E-1	6.495E-2	2.667E+0
-5.060E-1	6.819E-2	2.693E+0
-5.028E-1	7.468E-2	2.660E+0
-4.979E-1	7.468E-2	2.615E+0
-4.995E-1	7.793E-2	2.641E+0
-5.060E-1	7.144E-2	2.647E+0
-5.028E-1	7.144E-2	2.540E+0
-5.012E-1	7.468E-2	2.667E+0
-5.012E-1	7.144E-2	2.706E+0
-5.076E-1	7.468E-2	2.696E+0
-5.044E-1	7.144E-2	2.582E+0
-4.995E-1	7.144E-2	2.693E+0
-5.028E-1	7.468E-2	2.585E+0
-5.044E-1	6.819E-2	2.637E+0
-5.028E-1	6.495E-2	2.667E+0
-4.979E-1	7.144E-2	2.667E+0
-5.012E-1	7.144E-2	2.611E+0
-5.076E-1	7.468E-2	2.637E+0
-5.028E-1	7.468E-2	2.683E+0
-4.995E-1	7.144E-2	2.618E+0
-5.012E-1	7.144E-2	2.634E+0
-5.076E-1	7.468E-2	2.644E+0
-5.028E-1	7.144E-2	2.592E+0
-4.979E-1	7.144E-2	2.621E+0
-4.995E-1	7.144E-2	2.582E+0
-5.060E-1	7.468E-2	2.618E+0
-5.044E-1	7.144E-2	2.654E+0
-4.979E-1	7.468E-2	2.631E+0
-5.012E-1	6.819E-2	2.680E+0
-5.044E-1	7.468E-2	2.650E+0
-5.012E-1	7.793E-2	2.654E+0
-4.979E-1	7.468E-2	2.654E+0
-5.012E-1	7.144E-2	2.611E+0
-5.076E-1	7.468E-2	2.621E+0
-5.028E-1	7.468E-2	2.595E+0
-4.963E-1	7.144E-2	2.660E+0
-5.028E-1	6.819E-2	2.634E+0
-5.060E-1	7.793E-2	2.657E+0
-5.028E-1	7.144E-2	2.650E+0
-4.963E-1	7.144E-2	2.615E+0
-5.028E-1	7.144E-2	2.667E+0
-5.060E-1	7.468E-2	2.699E+0
-5.028E-1	6.495E-2	2.560E+0
-4.995E-1	7.793E-2	2.631E+0
-4.979E-1	7.793E-2	2.680E+0
-5.060E-1	7.144E-2	2.631E+0
-4.995E-1	7.793E-2	2.663E+0
-4.963E-1	7.144E-2	2.654E+0
-5.012E-1	6.819E-2	2.641E+0
-5.044E-1	7.793E-2	2.654E+0
-5.044E-1	7.793E-2	2.637E+0
-4.979E-1	7.144E-2	2.654E+0
-5.028E-1	6.819E-2	2.654E+0
-5.093E-1	6.819E-2	2.537E+0
-5.028E-1	7.793E-2	2.602E+0
-4.979E-1	7.144E-2	2.670E+0
-5.028E-1	6.819E-2	2.663E+0
-5.060E-1	6.819E-2	2.644E+0
-5.076E-1	6.171E-2	2.715E+0
-4.963E-1	7.144E-2	2.582E+0
-5.060E-1	7.144E-2	2.709E+0
-5.044E-1	7.144E-2	2.641E+0
-5.044E-1	7.144E-2	2.637E+0
-5.012E-1	7.793E-2	2.618E+0
-5.012E-1	7.144E-2	2.673E+0
-5.093E-1	6.495E-2	2.634E+0
-5.060E-1	6.819E-2	2.624E+0
-4.979E-1	7.468E-2	2.637E+0
-5.028E-1	7.793E-2	2.683E+0
-5.060E-1	7.468E-2	2.631E+0
-5.060E-1	6.171E-2	2.673E+0
-4.995E-1	7.144E-2	2.637E+0
-5.044E-1	7.144E-2	2.634E+0
-5.093E-1	7.144E-2	2.667E+0
-5.044E-1	7.144E-2	2.621E+0
-4.995E-1	7.793E-2	2.657E+0
-5.012E-1	8.117E-2	2.615E+0
-5.060E-1	6.495E-2	2.667E+0
-5.060E-1	7.468E-2	2.673E+0
-4.979E-1	7.144E-2	2.676E+0
-5.012E-1	7.468E-2	2.641E+0
-5.076E-1	6.819E-2	2.673E+0
-5.044E-1	6.819E-2	2.647E+0
-4.995E-1	6.819E-2	2.647E+0
-5.044E-1	7.144E-2	2.631E+0
-5.060E-1	7.144E-2	2.673E+0
-5.060E-1	7.468E-2	2.592E+0
-4.995E-1	6.819E-2	2.741E+0
-5.012E-1	6.819E-2	2.654E+0
-5.076E-1	7.144E-2	2.709E+0
-5.060E-1	7.468E-2	2.621E+0
-5.012E-1	7.144E-2	2.663E+0
-5.044E-1	7.144E-2	2.706E+0
-5.060E-1	7.793E-2	2.624E+0
-5.060E-1	7.468E-2	2.673E+0
-4.995E-1	7.468E-2	2.624E+0
-5.012E-1	7.468E-2	2.618E+0
-5.076E-1	7.468E-2	2.660E+0
-5.076E-1	7.793E-2	2.618E+0
-4.995E-1	7.793E-2	2.657E+0
-4.979E-1	7.144E-2	2.624E+0
-5.076E-1	7.144E-2	2.637E+0
-5.044E-1	7.468E-2	2.657E+0
-4.979E-1	6.495E-2	2.637E+0
-5.012E-1	7.468E-2	2.702E+0
-5.109E-1	6.819E-2	2.673E+0
-5.076E-1	7.144E-2	2.634E+0
-5.028E-1	7.144E-2	2.647E+0
-5.044E-1	6.495E-2	2.696E+0
-5.076E-1	7.144E-2	2.637E+0
-5.028E-1	7.468E-2	2.618E+0
-4.979E-1	8.117E-2	2.634E+0
-5.012E-1	6.819E-2	2.722E+0
-5.060E-1	6.819E-2	2.611E+0
-5.044E-1	7.144E-2	2.573E+0
-4.995E-1	7.793E-2	2.615E+0
-5.012E-1	6.819E-2	2.654E+0
-5.076E-1	7.468E-2	2.654E+0
-5.044E-1	8.117E-2	2.602E+0
-4.995E-1	7.144E-2	2.699E+0
-4.963E-1	7.468E-2	2.670E+0
-5.060E-1	7.468E-2	2.650E+0
-5.044E-1	7.793E-2	2.592E+0
-4.979E-1	7.144E-2	2.657E+0
-5.012E-1	7.793E-2	2.608E+0
-5.076E-1	6.819E-2	2.595E+0
-5.044E-1	6.495E-2	2.641E+0
-5.028E-1	6.819E-2	2.621E+0
-5.012E-1	7.144E-2	2.641E+0
-5.076E-1	6.819E-2	2.683E+0
-5.044E-1	7.144E-2	2.673E+0
[truncated: 93,957 more rows]
