# Supplementary material for: Improved ANAP incorporation and VCF analysis reveal details of P2X7 current facilitation and a limited conformational interplay between ATP binding and the intracellular ballast domain
Source: eLife. 2023 Jan 4;12:e82479. doi: 10.7554/eLife.82479 (PMC9859053; doi:10.7554/eLife.82479)
Supplement: Figure 3—figure supplement 3—source data 2. [file elife-82479-fig3-figsupp3-data2.zip › Figure-3_figure-supplement-3_source-data-2/Wt/k17/15.csv]

-1.038E-1	6.495E-2	3.085E+0
-1.070E-1	7.468E-2	3.069E+0
-1.103E-1	7.793E-2	3.049E+0
-1.070E-1	6.495E-2	3.069E+0
-1.054E-1	6.819E-2	3.049E+0
-1.054E-1	6.819E-2	3.137E+0
-1.119E-1	6.819E-2	3.140E+0
-1.070E-1	7.793E-2	3.108E+0
-1.038E-1	7.144E-2	3.186E+0
-1.070E-1	6.495E-2	3.092E+0
-1.135E-1	7.144E-2	3.085E+0
-1.119E-1	7.468E-2	3.098E+0
-1.005E-1	6.819E-2	3.082E+0
-1.054E-1	7.144E-2	3.179E+0
-1.119E-1	7.144E-2	3.101E+0
-1.070E-1	7.144E-2	3.098E+0
-1.038E-1	7.793E-2	3.098E+0
-1.086E-1	7.793E-2	3.062E+0
-1.103E-1	7.468E-2	3.124E+0
-1.086E-1	7.468E-2	3.062E+0
-1.038E-1	7.144E-2	3.049E+0
-1.086E-1	7.793E-2	3.056E+0
-1.119E-1	6.819E-2	3.056E+0
-1.086E-1	8.117E-2	3.056E+0
-1.038E-1	6.819E-2	3.092E+0
-1.054E-1	7.144E-2	3.049E+0
-1.119E-1	8.117E-2	3.095E+0
-1.086E-1	7.793E-2	3.059E+0
-1.038E-1	7.144E-2	3.130E+0
-1.070E-1	7.468E-2	3.046E+0
-1.119E-1	7.793E-2	3.004E+0
-1.054E-1	7.468E-2	3.098E+0
-1.021E-1	7.144E-2	3.062E+0
-1.038E-1	7.468E-2	3.079E+0
-1.119E-1	6.495E-2	3.098E+0
-1.086E-1	7.468E-2	3.030E+0
-1.038E-1	7.793E-2	3.140E+0
-1.070E-1	7.144E-2	3.069E+0
-1.135E-1	7.468E-2	3.072E+0
-1.086E-1	7.793E-2	3.098E+0
-1.054E-1	7.793E-2	3.101E+0
-1.054E-1	7.144E-2	3.143E+0
-1.135E-1	6.819E-2	3.072E+0
-1.103E-1	7.144E-2	3.072E+0
-1.054E-1	7.144E-2	3.072E+0
-1.054E-1	7.144E-2	3.111E+0
-1.119E-1	6.819E-2	3.105E+0
-1.070E-1	7.793E-2	3.118E+0
-1.038E-1	6.819E-2	3.095E+0
-1.070E-1	7.144E-2	3.062E+0
-1.119E-1	7.144E-2	3.010E+0
-1.086E-1	7.468E-2	3.069E+0
-1.054E-1	7.468E-2	2.997E+0
-1.070E-1	7.468E-2	3.085E+0
-1.135E-1	7.468E-2	3.121E+0
-1.054E-1	8.117E-2	3.166E+0
-1.054E-1	6.495E-2	3.072E+0
-1.054E-1	7.144E-2	3.075E+0
-1.103E-1	7.793E-2	3.095E+0
-1.054E-1	7.144E-2	2.991E+0
-1.038E-1	6.819E-2	3.053E+0
-1.054E-1	7.468E-2	3.010E+0
-1.135E-1	6.819E-2	3.069E+0
-1.070E-1	7.468E-2	3.036E+0
-1.054E-1	8.117E-2	3.118E+0
-1.038E-1	7.468E-2	3.092E+0
-1.103E-1	7.144E-2	3.092E+0
-1.086E-1	6.819E-2	3.105E+0
-1.021E-1	7.144E-2	3.049E+0
-1.054E-1	7.144E-2	3.088E+0
-1.119E-1	7.468E-2	3.046E+0
-1.086E-1	7.144E-2	2.991E+0
-1.038E-1	7.144E-2	3.036E+0
-1.054E-1	6.819E-2	3.101E+0
-1.151E-1	7.793E-2	3.085E+0
-1.086E-1	7.144E-2	3.066E+0
-1.021E-1	8.117E-2	3.114E+0
-1.054E-1	7.793E-2	3.092E+0
-1.119E-1	6.819E-2	3.105E+0
-1.103E-1	7.144E-2	3.160E+0
-1.038E-1	7.144E-2	3.027E+0
-1.070E-1	7.468E-2	3.101E+0
-1.135E-1	6.495E-2	3.075E+0
-1.119E-1	7.144E-2	3.072E+0
-1.021E-1	7.468E-2	3.053E+0
-1.070E-1	7.468E-2	3.114E+0
-1.119E-1	7.468E-2	3.043E+0
-1.086E-1	7.468E-2	3.020E+0
-1.054E-1	7.793E-2	3.127E+0
-1.070E-1	7.468E-2	3.043E+0
-1.119E-1	7.468E-2	3.033E+0
-1.103E-1	7.793E-2	3.075E+0
-1.005E-1	6.819E-2	3.147E+0
-1.054E-1	8.117E-2	3.066E+0
-1.103E-1	7.468E-2	3.062E+0
-1.119E-1	7.468E-2	3.033E+0
-1.021E-1	7.144E-2	3.095E+0
-1.070E-1	6.495E-2	3.053E+0
-1.103E-1	7.144E-2	3.043E+0
-1.086E-1	6.495E-2	3.118E+0
-1.005E-1	7.468E-2	3.098E+0
-1.070E-1	6.495E-2	3.082E+0
-1.119E-1	7.793E-2	3.079E+0
-1.086E-1	7.144E-2	3.105E+0
-1.038E-1	7.468E-2	3.043E+0
-1.070E-1	6.819E-2	3.098E+0
-1.119E-1	7.468E-2	3.088E+0
-1.086E-1	7.144E-2	3.108E+0
-1.054E-1	7.468E-2	3.118E+0
-1.054E-1	7.468E-2	3.056E+0
-1.151E-1	6.819E-2	3.033E+0
-1.086E-1	7.468E-2	3.095E+0
-1.054E-1	7.793E-2	3.056E+0
-1.070E-1	7.468E-2	3.046E+0
-1.119E-1	6.495E-2	3.079E+0
-1.086E-1	7.468E-2	3.066E+0
-1.038E-1	6.819E-2	3.079E+0
-1.054E-1	7.468E-2	3.069E+0
-1.103E-1	7.144E-2	3.101E+0
-1.103E-1	7.793E-2	3.127E+0
-1.021E-1	7.793E-2	3.169E+0
-1.070E-1	7.793E-2	3.053E+0
-1.119E-1	7.144E-2	2.962E+0
-1.070E-1	7.144E-2	3.098E+0
-1.021E-1	7.144E-2	3.079E+0
-1.070E-1	6.819E-2	3.098E+0
-1.103E-1	7.468E-2	3.082E+0
-1.103E-1	7.468E-2	3.040E+0
-1.054E-1	7.144E-2	3.137E+0
-1.070E-1	7.793E-2	3.033E+0
-1.103E-1	6.819E-2	3.043E+0
-1.119E-1	7.468E-2	3.092E+0
-1.038E-1	6.495E-2	3.075E+0
-1.054E-1	6.819E-2	3.092E+0
-1.151E-1	7.144E-2	3.023E+0
-1.086E-1	6.495E-2	3.053E+0
-1.038E-1	6.819E-2	3.105E+0
-1.054E-1	6.819E-2	3.092E+0
-1.119E-1	6.819E-2	3.098E+0
-1.103E-1	7.144E-2	3.030E+0
-1.021E-1	7.793E-2	3.049E+0
-1.070E-1	7.793E-2	3.075E+0
-1.119E-1	7.144E-2	3.069E+0
-1.086E-1	7.144E-2	3.150E+0
-1.038E-1	7.144E-2	3.027E+0
-1.070E-1	7.468E-2	3.134E+0
-1.119E-1	8.117E-2	3.040E+0
-1.070E-1	6.819E-2	3.010E+0
-1.021E-1	6.171E-2	3.075E+0
-1.086E-1	6.819E-2	3.134E+0
-1.119E-1	6.819E-2	3.069E+0
-1.086E-1	7.793E-2	3.085E+0
-1.038E-1	7.144E-2	3.049E+0
-1.103E-1	7.144E-2	3.075E+0
-1.119E-1	7.468E-2	3.066E+0
-1.070E-1	6.819E-2	3.069E+0
-1.021E-1	6.819E-2	3.020E+0
-1.054E-1	7.144E-2	3.069E+0
-1.086E-1	6.819E-2	3.088E+0
-1.086E-1	7.144E-2	3.043E+0
-1.005E-1	7.468E-2	3.069E+0
-1.038E-1	7.468E-2	3.111E+0
-1.135E-1	7.144E-2	3.095E+0
-1.086E-1	7.468E-2	3.079E+0
-1.054E-1	7.468E-2	3.075E+0
-1.070E-1	6.819E-2	3.092E+0
-1.119E-1	6.819E-2	3.069E+0
-1.086E-1	7.468E-2	3.124E+0
-1.054E-1	7.468E-2	3.082E+0
-1.086E-1	7.468E-2	3.010E+0
-1.119E-1	7.793E-2	3.069E+0
-1.103E-1	7.468E-2	3.105E+0
-1.005E-1	7.144E-2	3.079E+0
-1.070E-1	6.819E-2	3.069E+0
-1.103E-1	7.468E-2	3.114E+0
-1.119E-1	7.144E-2	3.134E+0
-1.054E-1	7.144E-2	3.108E+0
-1.054E-1	6.819E-2	3.085E+0
-1.135E-1	6.495E-2	3.075E+0
-1.103E-1	6.819E-2	3.085E+0
-1.038E-1	8.117E-2	3.014E+0
-1.070E-1	7.793E-2	3.033E+0
-1.119E-1	7.793E-2	3.036E+0
-1.086E-1	6.819E-2	3.020E+0
-1.021E-1	7.793E-2	3.046E+0
-1.103E-1	7.144E-2	3.105E+0
-1.119E-1	7.793E-2	3.056E+0
-1.070E-1	8.117E-2	3.014E+0
-1.038E-1	7.144E-2	3.101E+0
-1.054E-1	7.144E-2	3.069E+0
-1.103E-1	6.171E-2	3.027E+0
-1.119E-1	7.793E-2	3.053E+0
-1.021E-1	6.495E-2	2.994E+0
-1.054E-1	6.819E-2	3.101E+0
-1.119E-1	6.819E-2	3.072E+0
-1.103E-1	6.819E-2	3.056E+0
-1.038E-1	6.495E-2	3.121E+0
-1.054E-1	7.468E-2	3.056E+0
-1.135E-1	6.819E-2	3.111E+0
-1.103E-1	7.144E-2	3.049E+0
-1.038E-1	6.819E-2	3.088E+0
-1.070E-1	7.468E-2	3.069E+0
-1.119E-1	7.144E-2	2.991E+0
-1.070E-1	7.793E-2	3.108E+0
-1.054E-1	7.468E-2	3.046E+0
-1.054E-1	7.144E-2	3.072E+0
-1.167E-1	7.793E-2	3.053E+0
-1.103E-1	7.793E-2	3.092E+0
-1.005E-1	7.144E-2	3.079E+0
-1.038E-1	7.468E-2	3.079E+0
-1.135E-1	6.495E-2	3.056E+0
-1.070E-1	8.117E-2	3.049E+0
-1.021E-1	6.819E-2	3.147E+0
-1.070E-1	7.144E-2	3.130E+0
-1.119E-1	6.495E-2	3.079E+0
-1.070E-1	7.144E-2	3.101E+0
-1.021E-1	7.468E-2	3.023E+0
-1.070E-1	8.117E-2	3.049E+0
-1.151E-1	7.468E-2	3.069E+0
-1.119E-1	7.468E-2	3.098E+0
-1.021E-1	7.468E-2	2.991E+0
-1.070E-1	7.144E-2	3.105E+0
-1.135E-1	7.144E-2	3.098E+0
-1.119E-1	7.468E-2	3.118E+0
-1.021E-1	7.144E-2	3.004E+0
-1.054E-1	6.819E-2	3.079E+0
-1.119E-1	6.819E-2	3.118E+0
-1.103E-1	7.144E-2	3.140E+0
-1.038E-1	6.495E-2	3.033E+0
-1.054E-1	7.468E-2	3.062E+0
-1.119E-1	7.144E-2	3.059E+0
-1.054E-1	6.495E-2	3.075E+0
-1.054E-1	6.819E-2	3.046E+0
-1.054E-1	7.468E-2	3.066E+0
-1.086E-1	7.468E-2	3.046E+0
-1.086E-1	7.468E-2	3.082E+0
-1.038E-1	8.117E-2	3.040E+0
-1.086E-1	7.144E-2	3.062E+0
-1.151E-1	7.468E-2	2.997E+0
-1.070E-1	6.819E-2	3.053E+0
-1.038E-1	6.171E-2	3.082E+0
-1.054E-1	7.468E-2	3.092E+0
-1.135E-1	7.468E-2	3.004E+0
-1.086E-1	6.819E-2	3.114E+0
-1.021E-1	7.468E-2	3.033E+0
-1.086E-1	7.468E-2	3.088E+0
-1.119E-1	7.468E-2	3.056E+0
-1.103E-1	7.793E-2	3.092E+0
-1.054E-1	7.144E-2	3.007E+0
-1.038E-1	7.144E-2	3.043E+0
-1.135E-1	7.144E-2	3.062E+0
-1.103E-1	7.793E-2	3.111E+0
-1.038E-1	7.468E-2	3.056E+0
-1.054E-1	8.441E-2	3.023E+0
-1.119E-1	6.819E-2	3.027E+0
-1.103E-1	7.468E-2	3.062E+0
-1.054E-1	6.819E-2	3.043E+0
-1.038E-1	7.468E-2	3.040E+0
-1.119E-1	7.144E-2	3.056E+0
-1.103E-1	7.468E-2	3.088E+0
-1.054E-1	7.468E-2	3.075E+0
-1.086E-1	7.468E-2	3.056E+0
-1.119E-1	6.819E-2	3.069E+0
-1.103E-1	7.468E-2	3.049E+0
-1.054E-1	6.819E-2	3.059E+0
-1.054E-1	6.495E-2	3.040E+0
-1.119E-1	7.468E-2	3.030E+0
-1.103E-1	7.793E-2	3.095E+0
-1.038E-1	7.468E-2	3.027E+0
-1.054E-1	7.144E-2	3.056E+0
-1.103E-1	7.144E-2	3.036E+0
-1.086E-1	7.468E-2	3.066E+0
-1.021E-1	7.468E-2	3.056E+0
-1.086E-1	7.144E-2	3.150E+0
-1.135E-1	7.793E-2	3.059E+0
-1.086E-1	7.468E-2	3.101E+0
-1.021E-1	6.819E-2	3.043E+0
-1.038E-1	7.144E-2	3.027E+0
-1.119E-1	7.144E-2	3.092E+0
-1.103E-1	7.144E-2	3.075E+0
-1.054E-1	7.468E-2	3.092E+0
-1.086E-1	7.793E-2	3.124E+0
-1.119E-1	7.468E-2	3.062E+0
-1.086E-1	7.468E-2	3.108E+0
-1.005E-1	7.144E-2	3.105E+0
-1.086E-1	7.144E-2	3.098E+0
-1.119E-1	7.468E-2	3.066E+0
-1.103E-1	7.468E-2	3.033E+0
-1.038E-1	7.144E-2	3.088E+0
-1.086E-1	7.468E-2	3.059E+0
-1.119E-1	6.495E-2	2.994E+0
-1.086E-1	7.144E-2	3.040E+0
-1.005E-1	6.819E-2	3.033E+0
-1.038E-1	7.468E-2	3.072E+0
-1.103E-1	7.468E-2	3.033E+0
-1.103E-1	7.793E-2	3.020E+0
-1.054E-1	7.468E-2	3.033E+0
-1.054E-1	7.144E-2	3.121E+0
-1.119E-1	7.468E-2	3.082E+0
-1.103E-1	6.819E-2	3.072E+0
-1.054E-1	7.468E-2	3.040E+0
-1.054E-1	7.144E-2	3.088E+0
-1.119E-1	5.522E-2	3.095E+0
-1.086E-1	8.117E-2	3.046E+0
-9.890E-2	7.468E-2	3.017E+0
-1.054E-1	7.793E-2	3.095E+0
-1.119E-1	8.117E-2	3.036E+0
-1.103E-1	6.819E-2	3.088E+0
-1.021E-1	6.819E-2	3.004E+0
-1.054E-1	7.144E-2	3.079E+0
-1.103E-1	7.793E-2	3.088E+0
-1.054E-1	7.144E-2	3.059E+0
-1.038E-1	7.144E-2	3.036E+0
-1.054E-1	6.819E-2	3.092E+0
-1.103E-1	7.468E-2	3.036E+0
-1.103E-1	7.468E-2	3.017E+0
-1.038E-1	7.144E-2	3.020E+0
-1.038E-1	7.468E-2	3.049E+0
-1.119E-1	6.495E-2	3.066E+0
-1.103E-1	7.793E-2	3.033E+0
-1.038E-1	7.468E-2	3.030E+0
-1.054E-1	7.793E-2	3.066E+0
-1.119E-1	7.468E-2	3.017E+0
-1.103E-1	6.495E-2	3.043E+0
-1.021E-1	7.144E-2	3.095E+0
-1.103E-1	7.144E-2	3.108E+0
-1.119E-1	7.468E-2	2.988E+0
-1.103E-1	7.468E-2	3.072E+0
-1.021E-1	7.144E-2	3.017E+0
-1.038E-1	7.144E-2	3.092E+0
-1.119E-1	7.468E-2	3.014E+0
-1.086E-1	7.468E-2	2.972E+0
-1.038E-1	6.819E-2	3.082E+0
-1.054E-1	6.819E-2	3.004E+0
-1.151E-1	7.144E-2	3.043E+0
-1.070E-1	7.144E-2	3.023E+0
-1.054E-1	6.495E-2	3.004E+0
-1.054E-1	7.144E-2	3.023E+0
-1.103E-1	7.468E-2	2.972E+0
-1.070E-1	6.819E-2	3.114E+0
-1.054E-1	7.793E-2	3.121E+0
-1.054E-1	7.468E-2	2.984E+0
-1.135E-1	7.793E-2	3.040E+0
-1.086E-1	7.468E-2	3.027E+0
-1.038E-1	6.171E-2	3.053E+0
-1.054E-1	7.468E-2	3.105E+0
-1.119E-1	7.793E-2	3.137E+0
-1.086E-1	7.468E-2	3.049E+0
-1.038E-1	7.793E-2	3.069E+0
-1.070E-1	7.144E-2	3.085E+0
-1.086E-1	6.819E-2	3.085E+0
-1.070E-1	7.468E-2	3.059E+0
-1.021E-1	7.468E-2	3.088E+0
-1.038E-1	6.819E-2	3.056E+0
-1.135E-1	7.144E-2	3.098E+0
-1.070E-1	7.468E-2	3.017E+0
-1.038E-1	7.793E-2	3.036E+0
-1.054E-1	7.793E-2	3.036E+0
-1.103E-1	7.144E-2	3.059E+0
-1.086E-1	6.819E-2	3.046E+0
-1.021E-1	7.468E-2	3.033E+0
-1.038E-1	7.144E-2	3.033E+0
-1.119E-1	7.468E-2	3.030E+0
-1.103E-1	7.144E-2	3.056E+0
-1.070E-1	6.495E-2	3.062E+0
-1.054E-1	7.793E-2	3.072E+0
-1.103E-1	7.793E-2	3.056E+0
-1.119E-1	7.144E-2	3.017E+0
-1.038E-1	8.117E-2	2.994E+0
-1.070E-1	7.468E-2	3.036E+0
-1.103E-1	6.819E-2	2.975E+0
-1.103E-1	7.144E-2	3.098E+0
-1.054E-1	7.144E-2	3.030E+0
-1.070E-1	7.468E-2	3.010E+0
-1.103E-1	6.495E-2	3.059E+0
-1.086E-1	7.468E-2	3.056E+0
-1.021E-1	7.144E-2	3.069E+0
-1.070E-1	7.144E-2	3.114E+0
-1.119E-1	7.468E-2	3.023E+0
-1.103E-1	7.144E-2	3.007E+0
-1.038E-1	7.144E-2	3.020E+0
-1.038E-1	7.468E-2	3.017E+0
-1.135E-1	7.468E-2	3.062E+0
-1.086E-1	7.468E-2	3.027E+0
-1.054E-1	7.468E-2	3.118E+0
-1.086E-1	7.468E-2	3.059E+0
-1.119E-1	7.468E-2	3.030E+0
-1.103E-1	6.819E-2	3.069E+0
-1.038E-1	6.495E-2	3.066E+0
-1.054E-1	8.117E-2	3.049E+0
-1.135E-1	6.495E-2	3.020E+0
-1.070E-1	7.144E-2	3.036E+0
-1.054E-1	6.819E-2	3.043E+0
-1.038E-1	7.144E-2	3.062E+0
-1.135E-1	6.819E-2	3.088E+0
-1.103E-1	7.468E-2	3.049E+0
-1.038E-1	7.468E-2	3.020E+0
-1.038E-1	6.171E-2	2.991E+0
-1.103E-1	7.144E-2	3.056E+0
-1.103E-1	7.144E-2	3.010E+0
-1.070E-1	7.144E-2	3.049E+0
-1.070E-1	7.793E-2	3.017E+0
-1.135E-1	7.144E-2	3.001E+0
-1.103E-1	7.144E-2	3.053E+0
-1.054E-1	7.793E-2	3.010E+0
-1.054E-1	7.468E-2	3.075E+0
-1.135E-1	7.144E-2	3.053E+0
-1.086E-1	7.144E-2	3.036E+0
-1.054E-1	7.468E-2	3.010E+0
-1.086E-1	7.144E-2	3.033E+0
-1.135E-1	6.819E-2	3.040E+0
-1.086E-1	7.144E-2	3.036E+0
-1.038E-1	7.468E-2	2.984E+0
-1.054E-1	7.468E-2	3.056E+0
-1.151E-1	7.468E-2	3.049E+0
-1.103E-1	7.468E-2	2.972E+0
-1.054E-1	7.144E-2	3.033E+0
-1.070E-1	7.144E-2	3.075E+0
-1.135E-1	7.144E-2	3.053E+0
-1.119E-1	6.819E-2	3.030E+0
-1.038E-1	6.819E-2	3.020E+0
-1.070E-1	6.819E-2	3.124E+0
-1.119E-1	7.144E-2	3.053E+0
-1.070E-1	7.468E-2	3.014E+0
-1.021E-1	8.441E-2	3.017E+0
-1.054E-1	7.468E-2	3.027E+0
-1.119E-1	6.819E-2	3.010E+0
-1.070E-1	6.819E-2	3.072E+0
-1.021E-1	7.468E-2	2.984E+0
-1.054E-1	6.819E-2	3.023E+0
-1.119E-1	6.819E-2	3.033E+0
-1.103E-1	7.468E-2	2.991E+0
-1.038E-1	7.468E-2	3.014E+0
-1.038E-1	7.144E-2	3.049E+0
-1.119E-1	6.819E-2	3.020E+0
-1.054E-1	6.495E-2	3.030E+0
-1.021E-1	7.144E-2	3.056E+0
-1.021E-1	7.468E-2	3.001E+0
-1.135E-1	7.144E-2	3.059E+0
-1.103E-1	6.819E-2	3.072E+0
-1.021E-1	7.144E-2	3.066E+0
-1.038E-1	7.793E-2	3.095E+0
-1.119E-1	7.144E-2	3.014E+0
-1.103E-1	7.468E-2	3.027E+0
-1.054E-1	7.144E-2	3.043E+0
-1.054E-1	6.495E-2	3.043E+0
-1.119E-1	7.144E-2	3.114E+0
-1.086E-1	7.468E-2	3.027E+0
-1.070E-1	7.793E-2	3.001E+0
-1.070E-1	7.468E-2	3.062E+0
-1.103E-1	7.468E-2	2.984E+0
-1.086E-1	7.144E-2	3.049E+0
-1.054E-1	7.144E-2	3.049E+0
-1.054E-1	7.468E-2	2.972E+0
-1.135E-1	6.819E-2	3.020E+0
-1.103E-1	7.468E-2	3.082E+0
-1.005E-1	7.793E-2	3.066E+0
-1.070E-1	6.819E-2	3.075E+0
-1.119E-1	7.144E-2	3.033E+0
-1.086E-1	7.793E-2	3.017E+0
-1.054E-1	6.819E-2	3.017E+0
-1.054E-1	7.144E-2	2.946E+0
-1.086E-1	7.144E-2	3.027E+0
-1.103E-1	7.468E-2	3.043E+0
-1.005E-1	7.468E-2	3.053E+0
-1.054E-1	7.468E-2	3.056E+0
-1.119E-1	7.144E-2	3.072E+0
-1.086E-1	6.819E-2	3.043E+0
-1.021E-1	7.144E-2	2.965E+0
-1.070E-1	6.819E-2	3.075E+0
-1.119E-1	7.468E-2	2.994E+0
-1.103E-1	7.144E-2	2.968E+0
-1.021E-1	6.819E-2	2.997E+0
-1.054E-1	7.468E-2	2.991E+0
-1.086E-1	7.468E-2	3.049E+0
-1.070E-1	6.819E-2	3.062E+0
-1.054E-1	6.495E-2	2.978E+0
-1.021E-1	7.144E-2	3.030E+0
-1.103E-1	7.793E-2	3.111E+0
-1.119E-1	6.495E-2	3.010E+0
-1.021E-1	6.819E-2	2.981E+0
-1.054E-1	6.819E-2	3.111E+0
-1.086E-1	7.144E-2	2.988E+0
-1.119E-1	7.793E-2	3.053E+0
-1.054E-1	7.793E-2	2.991E+0
-1.021E-1	7.144E-2	3.030E+0
-1.119E-1	7.144E-2	3.046E+0
-1.086E-1	7.468E-2	3.072E+0
-1.070E-1	7.468E-2	3.023E+0
-1.038E-1	7.468E-2	2.952E+0
-1.119E-1	6.819E-2	3.036E+0
-1.103E-1	7.793E-2	3.023E+0
-1.038E-1	7.144E-2	3.033E+0
-1.070E-1	7.144E-2	3.075E+0
-1.135E-1	7.144E-2	3.053E+0
-1.086E-1	7.468E-2	2.942E+0
-1.021E-1	7.793E-2	2.981E+0
-1.054E-1	7.793E-2	2.936E+0
-1.086E-1	7.468E-2	3.007E+0
-1.103E-1	6.819E-2	3.004E+0
-1.021E-1	7.468E-2	3.069E+0
-1.070E-1	7.144E-2	3.010E+0
-1.135E-1	7.144E-2	3.049E+0
-1.103E-1	8.441E-2	2.988E+0
-1.054E-1	7.144E-2	2.968E+0
-1.038E-1	7.793E-2	2.959E+0
-1.103E-1	7.793E-2	3.036E+0
-1.086E-1	7.144E-2	3.150E+0
-1.054E-1	7.468E-2	3.072E+0
-1.086E-1	7.793E-2	2.994E+0
-1.086E-1	7.144E-2	3.049E+0
-1.103E-1	7.468E-2	2.984E+0
-1.054E-1	7.144E-2	2.972E+0
-1.054E-1	7.468E-2	2.991E+0
-1.119E-1	7.793E-2	3.053E+0
-1.119E-1	6.819E-2	2.955E+0
-1.038E-1	7.144E-2	2.997E+0
-1.054E-1	7.468E-2	3.049E+0
-1.119E-1	7.144E-2	2.972E+0
-1.103E-1	6.819E-2	2.939E+0
-1.038E-1	7.144E-2	2.991E+0
-1.038E-1	7.468E-2	2.991E+0
-1.119E-1	7.468E-2	2.994E+0
-1.119E-1	7.793E-2	3.023E+0
-1.021E-1	7.144E-2	3.069E+0
-1.054E-1	7.468E-2	3.014E+0
-1.103E-1	7.144E-2	3.007E+0
-1.086E-1	7.144E-2	3.033E+0
-1.038E-1	7.468E-2	3.027E+0
-1.038E-1	7.144E-2	3.059E+0
-1.119E-1	7.144E-2	2.929E+0
-1.070E-1	7.468E-2	3.036E+0
-1.070E-1	7.793E-2	3.017E+0
-1.038E-1	7.468E-2	2.984E+0
-1.103E-1	7.468E-2	3.014E+0
-1.086E-1	7.468E-2	3.040E+0
-1.021E-1	7.793E-2	2.981E+0
-1.054E-1	7.468E-2	2.972E+0
-1.103E-1	7.793E-2	2.975E+0
-1.103E-1	7.793E-2	2.997E+0
-1.038E-1	8.117E-2	3.020E+0
-1.054E-1	7.793E-2	3.023E+0
-1.103E-1	7.468E-2	3.014E+0
-1.103E-1	7.144E-2	3.056E+0
-1.038E-1	7.144E-2	2.959E+0
-1.038E-1	7.468E-2	3.036E+0
-1.119E-1	6.171E-2	3.079E+0
-1.119E-1	7.468E-2	2.988E+0
-1.038E-1	6.819E-2	2.952E+0
-1.070E-1	7.144E-2	2.975E+0
-1.119E-1	6.819E-2	3.007E+0
-1.103E-1	7.468E-2	2.981E+0
-1.038E-1	6.819E-2	3.007E+0
-1.054E-1	7.468E-2	3.004E+0
-1.119E-1	7.144E-2	3.043E+0
-1.086E-1	7.468E-2	3.010E+0
-1.070E-1	8.441E-2	3.023E+0
-1.038E-1	7.468E-2	3.020E+0
-1.103E-1	6.819E-2	3.059E+0
-1.086E-1	7.793E-2	3.007E+0
-1.038E-1	7.793E-2	3.001E+0
-1.038E-1	7.468E-2	3.033E+0
-1.119E-1	7.468E-2	3.027E+0
-1.103E-1	7.468E-2	2.994E+0
-1.021E-1	7.468E-2	3.043E+0
-1.070E-1	6.819E-2	3.017E+0
-1.103E-1	7.144E-2	3.056E+0
-1.086E-1	7.468E-2	3.010E+0
-1.070E-1	7.793E-2	3.043E+0
-1.038E-1	6.819E-2	3.027E+0
-1.135E-1	6.819E-2	3.014E+0
-1.086E-1	7.793E-2	3.092E+0
-1.054E-1	7.144E-2	3.066E+0
-1.038E-1	7.793E-2	3.001E+0
-1.119E-1	7.793E-2	3.030E+0
-1.103E-1	7.793E-2	3.017E+0
-1.038E-1	7.468E-2	3.053E+0
-1.038E-1	7.144E-2	3.095E+0
-1.103E-1	8.117E-2	3.023E+0
-1.119E-1	8.117E-2	2.968E+0
-1.021E-1	7.468E-2	3.010E+0
-1.021E-1	7.144E-2	2.955E+0
-1.119E-1	7.144E-2	3.062E+0
-1.070E-1	7.793E-2	2.959E+0
-1.054E-1	7.144E-2	2.949E+0
-1.038E-1	7.468E-2	2.942E+0
-1.119E-1	7.468E-2	3.020E+0
-1.103E-1	7.468E-2	2.939E+0
-1.038E-1	7.144E-2	2.972E+0
-1.054E-1	7.468E-2	3.007E+0
-1.119E-1	6.819E-2	3.014E+0
-1.103E-1	7.144E-2	2.952E+0
-1.054E-1	7.144E-2	3.092E+0
-1.070E-1	6.819E-2	2.916E+0
-1.119E-1	7.468E-2	2.997E+0
-1.119E-1	7.793E-2	2.968E+0
-1.021E-1	6.819E-2	2.949E+0
-1.021E-1	7.144E-2	2.975E+0
-1.135E-1	6.495E-2	3.062E+0
-1.103E-1	7.793E-2	3.004E+0
-1.038E-1	7.144E-2	2.978E+0
-1.038E-1	7.468E-2	3.004E+0
-1.103E-1	7.144E-2	2.991E+0
-1.103E-1	7.793E-2	3.053E+0
-1.021E-1	7.144E-2	3.027E+0
-1.070E-1	7.793E-2	3.092E+0
-1.119E-1	7.144E-2	3.027E+0
-1.086E-1	7.144E-2	2.997E+0
-1.054E-1	7.144E-2	2.926E+0
-1.038E-1	7.468E-2	2.955E+0
-1.119E-1	7.144E-2	2.942E+0
-1.103E-1	7.793E-2	2.936E+0
-1.038E-1	7.793E-2	2.975E+0
-1.054E-1	6.819E-2	2.968E+0
-1.103E-1	7.144E-2	3.014E+0
-1.103E-1	7.144E-2	3.043E+0
-1.054E-1	7.468E-2	3.004E+0
-1.038E-1	7.144E-2	3.072E+0
-1.119E-1	7.793E-2	2.978E+0
-1.086E-1	7.468E-2	3.007E+0
-1.054E-1	7.144E-2	2.994E+0
-1.054E-1	7.468E-2	2.991E+0
-1.103E-1	6.819E-2	3.053E+0
-1.103E-1	7.468E-2	3.049E+0
-1.038E-1	7.793E-2	3.049E+0
-1.038E-1	7.468E-2	3.033E+0
-1.103E-1	7.793E-2	2.988E+0
-1.103E-1	7.793E-2	3.053E+0
-1.038E-1	7.144E-2	3.069E+0
-1.070E-1	7.144E-2	3.036E+0
-1.103E-1	7.144E-2	3.007E+0
-1.103E-1	7.468E-2	3.053E+0
-1.054E-1	7.468E-2	2.997E+0
-1.038E-1	7.793E-2	2.939E+0
-1.103E-1	6.819E-2	3.027E+0
-1.119E-1	6.819E-2	3.023E+0
-1.054E-1	7.793E-2	2.988E+0
-1.054E-1	7.144E-2	3.014E+0
-1.103E-1	7.468E-2	2.946E+0
-1.119E-1	7.144E-2	2.975E+0
-1.038E-1	7.144E-2	3.108E+0
-1.038E-1	7.468E-2	3.020E+0
-1.167E-1	6.819E-2	2.959E+0
-1.103E-1	7.793E-2	3.001E+0
-1.038E-1	7.144E-2	2.981E+0
-1.086E-1	7.144E-2	3.066E+0
-1.103E-1	7.468E-2	2.936E+0
-1.119E-1	6.819E-2	3.049E+0
-1.054E-1	7.144E-2	3.072E+0
-1.038E-1	7.793E-2	2.942E+0
-1.103E-1	7.144E-2	2.988E+0
-1.119E-1	7.468E-2	3.017E+0
-1.038E-1	6.819E-2	3.020E+0
-1.038E-1	7.468E-2	3.001E+0
-1.119E-1	6.819E-2	3.020E+0
-1.103E-1	7.468E-2	3.014E+0
-1.021E-1	6.819E-2	3.101E+0
-1.005E-1	7.468E-2	2.981E+0
-1.103E-1	7.468E-2	2.997E+0
-1.103E-1	7.468E-2	2.968E+0
-1.038E-1	7.144E-2	2.988E+0
-1.086E-1	7.468E-2	3.004E+0
-1.119E-1	7.144E-2	3.040E+0
-1.103E-1	6.819E-2	3.001E+0
-1.038E-1	7.468E-2	3.033E+0
-1.038E-1	6.819E-2	2.952E+0
-1.135E-1	7.793E-2	2.991E+0
-1.103E-1	7.793E-2	2.991E+0
-1.070E-1	7.144E-2	3.017E+0
-1.021E-1	7.468E-2	2.978E+0
-1.103E-1	7.793E-2	2.984E+0
-1.135E-1	6.495E-2	3.001E+0
-1.021E-1	6.819E-2	3.027E+0
-1.021E-1	7.793E-2	2.975E+0
-1.119E-1	7.468E-2	3.053E+0
-1.103E-1	7.144E-2	3.010E+0
-1.038E-1	6.819E-2	3.040E+0
-1.054E-1	7.468E-2	3.001E+0
-1.103E-1	8.117E-2	3.014E+0
-1.119E-1	7.468E-2	2.981E+0
-1.038E-1	6.495E-2	3.017E+0
-1.054E-1	7.144E-2	3.033E+0
-1.103E-1	7.793E-2	2.959E+0
-1.103E-1	6.819E-2	3.030E+0
-1.038E-1	7.468E-2	2.988E+0
-1.054E-1	7.144E-2	2.984E+0
-1.086E-1	7.144E-2	3.010E+0
-1.070E-1	7.793E-2	3.036E+0
-1.054E-1	7.468E-2	3.014E+0
-1.038E-1	6.495E-2	3.043E+0
-1.119E-1	7.793E-2	2.949E+0
-1.086E-1	7.793E-2	3.010E+0
-1.021E-1	7.468E-2	2.916E+0
-1.038E-1	6.495E-2	2.962E+0
-1.070E-1	7.144E-2	3.004E+0
-1.086E-1	6.819E-2	2.933E+0
-1.070E-1	7.793E-2	3.043E+0
-1.054E-1	7.144E-2	3.010E+0
-1.151E-1	7.144E-2	3.007E+0
-1.119E-1	7.144E-2	3.043E+0
-1.021E-1	7.144E-2	2.965E+0
-1.038E-1	7.468E-2	3.062E+0
-1.119E-1	7.144E-2	2.975E+0
-1.086E-1	6.819E-2	3.118E+0
-1.054E-1	7.468E-2	2.939E+0
-1.054E-1	7.468E-2	3.046E+0
-1.119E-1	6.819E-2	2.988E+0
-1.103E-1	6.819E-2	3.004E+0
-1.038E-1	7.468E-2	2.978E+0
-1.038E-1	7.468E-2	2.965E+0
-1.135E-1	7.793E-2	3.017E+0
-1.103E-1	8.117E-2	3.017E+0
-1.038E-1	6.819E-2	3.004E+0
-1.054E-1	7.468E-2	2.942E+0
-1.119E-1	7.144E-2	2.946E+0
-1.119E-1	7.468E-2	2.972E+0
-1.054E-1	7.144E-2	3.023E+0
-1.070E-1	7.468E-2	2.972E+0
-1.119E-1	7.144E-2	2.933E+0
-1.103E-1	7.468E-2	3.092E+0
-1.038E-1	7.144E-2	2.997E+0
-1.070E-1	6.495E-2	3.082E+0
-1.086E-1	6.495E-2	3.007E+0
-1.135E-1	7.468E-2	2.994E+0
-1.070E-1	7.144E-2	3.030E+0
-1.070E-1	6.819E-2	3.017E+0
-1.103E-1	7.468E-2	2.997E+0
-1.103E-1	6.495E-2	3.014E+0
-1.038E-1	7.144E-2	3.020E+0
-1.038E-1	6.171E-2	2.988E+0
-1.119E-1	7.144E-2	3.030E+0
-1.119E-1	7.144E-2	2.981E+0
-1.038E-1	6.495E-2	2.959E+0
-1.054E-1	7.468E-2	2.959E+0
-1.119E-1	7.468E-2	2.978E+0
-1.119E-1	7.144E-2	2.988E+0
-1.070E-1	7.468E-2	3.043E+0
-1.070E-1	7.793E-2	2.991E+0
-1.103E-1	7.468E-2	3.017E+0
-1.086E-1	7.144E-2	2.984E+0
-1.038E-1	7.468E-2	2.991E+0
-1.054E-1	7.468E-2	3.004E+0
-1.103E-1	6.495E-2	2.968E+0
-1.086E-1	7.468E-2	3.014E+0
-1.038E-1	7.144E-2	2.991E+0
-1.054E-1	7.144E-2	3.017E+0
-1.119E-1	7.144E-2	3.010E+0
-1.103E-1	6.495E-2	2.991E+0
-1.038E-1	7.144E-2	3.036E+0
-1.070E-1	6.495E-2	3.043E+0
-1.103E-1	7.144E-2	2.926E+0
-1.086E-1	7.144E-2	3.007E+0
-1.038E-1	7.793E-2	3.059E+0
-1.038E-1	7.144E-2	2.994E+0
-1.103E-1	7.144E-2	2.997E+0
-1.119E-1	7.144E-2	3.075E+0
-1.070E-1	7.468E-2	2.972E+0
-1.054E-1	7.144E-2	2.997E+0
-1.119E-1	7.144E-2	3.004E+0
-1.103E-1	6.495E-2	2.926E+0
-1.038E-1	7.144E-2	2.975E+0
-1.054E-1	7.144E-2	2.972E+0
-1.103E-1	7.468E-2	2.972E+0
-1.103E-1	6.495E-2	2.984E+0
-1.038E-1	7.468E-2	3.023E+0
-1.038E-1	8.117E-2	2.991E+0
-1.086E-1	7.468E-2	2.988E+0
-1.103E-1	7.144E-2	3.017E+0
-1.038E-1	7.468E-2	3.023E+0
-1.054E-1	7.793E-2	3.014E+0
-1.070E-1	7.144E-2	2.994E+0
-1.086E-1	7.144E-2	2.952E+0
-1.038E-1	7.144E-2	3.020E+0
-1.038E-1	7.468E-2	2.939E+0
-1.103E-1	7.468E-2	2.939E+0
-1.135E-1	7.793E-2	3.004E+0
-1.038E-1	7.468E-2	3.043E+0
-1.021E-1	7.144E-2	2.923E+0
-1.086E-1	6.819E-2	3.014E+0
-1.086E-1	5.846E-2	3.043E+0
-1.021E-1	6.495E-2	2.939E+0
-1.070E-1	7.468E-2	2.955E+0
-1.103E-1	7.793E-2	2.968E+0
-1.119E-1	7.144E-2	3.004E+0
-1.054E-1	7.144E-2	3.014E+0
-1.054E-1	7.144E-2	2.942E+0
-1.119E-1	7.468E-2	2.920E+0
-1.119E-1	7.144E-2	3.010E+0
-1.054E-1	6.819E-2	3.046E+0
-1.038E-1	7.468E-2	2.991E+0
-1.119E-1	6.819E-2	2.972E+0
-1.119E-1	7.144E-2	3.014E+0
-1.038E-1	6.819E-2	2.955E+0
-1.038E-1	6.495E-2	3.014E+0
-1.070E-1	7.144E-2	3.010E+0
-1.103E-1	7.144E-2	3.001E+0
-1.054E-1	7.144E-2	2.955E+0
-1.038E-1	7.468E-2	3.066E+0
-1.135E-1	7.144E-2	3.004E+0
-1.135E-1	6.819E-2	2.994E+0
-1.038E-1	7.468E-2	3.033E+0
-1.070E-1	6.819E-2	3.010E+0
-1.103E-1	6.495E-2	2.981E+0
-1.103E-1	7.144E-2	3.040E+0
-1.038E-1	8.766E-2	2.994E+0
-1.038E-1	7.793E-2	3.053E+0
-1.103E-1	6.819E-2	3.023E+0
-1.086E-1	7.144E-2	3.020E+0
-1.070E-1	7.468E-2	3.030E+0
-1.021E-1	6.819E-2	2.988E+0
-1.086E-1	7.144E-2	2.936E+0
-1.103E-1	7.468E-2	3.007E+0
-1.070E-1	7.144E-2	3.027E+0
-1.054E-1	7.144E-2	2.984E+0
-1.086E-1	6.819E-2	2.994E+0
-1.119E-1	6.819E-2	3.010E+0
-1.070E-1	6.819E-2	2.997E+0
-1.054E-1	7.468E-2	3.001E+0
-1.151E-1	7.793E-2	3.001E+0
-1.086E-1	6.819E-2	2.920E+0
-1.054E-1	7.468E-2	2.939E+0
-1.038E-1	7.144E-2	3.030E+0
-1.103E-1	6.495E-2	2.933E+0
-1.086E-1	7.144E-2	2.962E+0
-1.038E-1	7.468E-2	2.962E+0
-1.054E-1	7.144E-2	3.056E+0
-1.103E-1	7.468E-2	3.023E+0
-1.103E-1	7.468E-2	3.017E+0
-1.054E-1	7.468E-2	3.033E+0
-1.038E-1	6.819E-2	3.049E+0
-1.086E-1	7.793E-2	2.988E+0
-1.135E-1	7.144E-2	3.036E+0
-1.005E-1	7.468E-2	2.984E+0
-1.070E-1	6.171E-2	3.014E+0
-1.086E-1	6.495E-2	2.959E+0
-1.135E-1	7.144E-2	2.997E+0
-1.054E-1	7.793E-2	3.007E+0
-1.103E-1	7.144E-2	3.020E+0
-1.086E-1	7.144E-2	3.020E+0
-1.119E-1	6.819E-2	2.978E+0
-1.038E-1	7.144E-2	2.959E+0
-1.054E-1	6.819E-2	2.991E+0
-1.086E-1	7.793E-2	2.949E+0
-1.119E-1	7.468E-2	3.010E+0
-1.038E-1	6.495E-2	3.036E+0
-1.070E-1	6.495E-2	2.942E+0
-1.103E-1	7.468E-2	3.007E+0
-1.135E-1	7.144E-2	2.942E+0
-1.038E-1	7.468E-2	3.056E+0
-1.021E-1	7.144E-2	2.962E+0
-1.103E-1	7.468E-2	2.997E+0
-1.119E-1	7.468E-2	2.975E+0
-1.038E-1	7.793E-2	2.997E+0
-1.070E-1	6.819E-2	2.994E+0
-1.119E-1	7.468E-2	2.946E+0
-1.103E-1	7.468E-2	2.962E+0
-1.054E-1	7.468E-2	2.959E+0
-1.038E-1	6.819E-2	2.997E+0
-1.103E-1	7.468E-2	2.903E+0
-1.135E-1	6.171E-2	2.981E+0
-1.054E-1	6.819E-2	3.007E+0
-1.054E-1	6.819E-2	3.040E+0
-1.135E-1	7.468E-2	2.933E+0
-1.103E-1	7.144E-2	2.920E+0
-1.038E-1	7.144E-2	3.027E+0
-1.054E-1	6.819E-2	3.007E+0
-1.119E-1	7.468E-2	2.997E+0
-1.135E-1	6.819E-2	3.036E+0
-1.054E-1	7.144E-2	3.004E+0
-1.070E-1	7.468E-2	3.043E+0
-1.103E-1	7.144E-2	2.994E+0
-1.135E-1	7.468E-2	2.975E+0
-1.021E-1	6.819E-2	3.062E+0
-1.054E-1	7.468E-2	2.978E+0
-1.119E-1	7.468E-2	2.926E+0
-1.103E-1	7.468E-2	2.933E+0
-1.070E-1	6.819E-2	2.991E+0
-1.070E-1	7.144E-2	3.033E+0
-1.103E-1	7.468E-2	2.981E+0
-1.119E-1	7.144E-2	3.030E+0
-1.038E-1	7.144E-2	2.991E+0
-1.070E-1	6.819E-2	3.043E+0
-1.103E-1	7.793E-2	3.017E+0
-1.135E-1	7.468E-2	2.871E+0
-1.038E-1	6.495E-2	3.020E+0
-1.038E-1	7.468E-2	2.968E+0
-1.103E-1	7.144E-2	2.978E+0
-1.103E-1	7.144E-2	2.965E+0
-1.054E-1	6.171E-2	2.949E+0
-1.054E-1	6.171E-2	2.965E+0
-1.086E-1	6.819E-2	2.994E+0
-1.119E-1	7.468E-2	3.007E+0
-1.054E-1	6.171E-2	2.991E+0
-1.054E-1	7.144E-2	2.997E+0
-1.119E-1	7.793E-2	2.988E+0
-1.103E-1	7.793E-2	3.010E+0
-1.054E-1	7.144E-2	2.975E+0
-1.054E-1	7.144E-2	2.978E+0
-1.086E-1	6.819E-2	3.069E+0
-1.103E-1	7.144E-2	2.975E+0
-1.038E-1	6.819E-2	2.997E+0
-1.054E-1	7.468E-2	2.984E+0
-1.086E-1	6.819E-2	2.923E+0
-1.103E-1	7.468E-2	3.007E+0
-1.070E-1	7.468E-2	3.066E+0
-1.054E-1	6.819E-2	3.007E+0
-1.103E-1	7.793E-2	3.010E+0
-1.086E-1	7.144E-2	3.053E+0
-1.038E-1	7.468E-2	2.988E+0
-1.054E-1	6.819E-2	2.975E+0
-1.103E-1	6.819E-2	3.010E+0
-1.086E-1	7.468E-2	2.978E+0
-1.054E-1	6.495E-2	2.994E+0
-1.054E-1	7.144E-2	3.001E+0
-1.103E-1	8.117E-2	2.968E+0
-1.119E-1	7.144E-2	2.991E+0
-1.038E-1	6.495E-2	2.881E+0
-1.054E-1	7.468E-2	2.975E+0
-1.103E-1	8.117E-2	3.017E+0
-1.103E-1	7.144E-2	2.997E+0
-1.054E-1	7.468E-2	2.994E+0
-1.038E-1	7.144E-2	3.049E+0
-1.103E-1	7.468E-2	2.975E+0
-1.119E-1	7.144E-2	2.923E+0
-1.070E-1	6.495E-2	3.001E+0
-1.054E-1	7.468E-2	2.942E+0
-1.103E-1	7.468E-2	2.972E+0
-1.103E-1	7.468E-2	2.984E+0
-1.021E-1	7.144E-2	2.994E+0
-1.021E-1	7.144E-2	2.997E+0
-1.119E-1	6.819E-2	3.004E+0
-1.119E-1	7.144E-2	3.001E+0
-1.054E-1	7.144E-2	3.004E+0
-1.038E-1	7.144E-2	2.962E+0
-1.119E-1	7.468E-2	3.001E+0
-1.119E-1	6.495E-2	2.942E+0
-1.054E-1	7.144E-2	3.017E+0
-1.070E-1	7.144E-2	2.984E+0
-1.086E-1	7.468E-2	2.997E+0
-1.103E-1	7.468E-2	3.001E+0
-1.054E-1	7.468E-2	2.952E+0
-1.021E-1	7.144E-2	2.949E+0
-1.119E-1	7.144E-2	2.949E+0
-1.119E-1	6.819E-2	2.942E+0
-1.054E-1	6.819E-2	3.023E+0
-1.038E-1	6.495E-2	2.981E+0
-1.103E-1	6.819E-2	3.017E+0
-1.103E-1	6.819E-2	3.017E+0
-1.054E-1	6.171E-2	3.053E+0
-1.054E-1	7.144E-2	3.069E+0
-1.119E-1	7.144E-2	3.007E+0
-1.103E-1	7.468E-2	2.965E+0
-1.038E-1	7.793E-2	2.959E+0
-1.054E-1	7.144E-2	2.959E+0
-1.086E-1	7.144E-2	2.949E+0
-1.103E-1	6.171E-2	2.978E+0
-1.054E-1	7.793E-2	2.988E+0
-1.021E-1	7.793E-2	2.955E+0
-1.135E-1	6.819E-2	2.968E+0
-1.086E-1	6.819E-2	2.981E+0
-1.038E-1	7.468E-2	3.004E+0
-1.021E-1	6.819E-2	3.027E+0
-1.103E-1	7.144E-2	3.027E+0
-1.103E-1	6.819E-2	2.991E+0
-1.054E-1	8.117E-2	2.962E+0
-1.038E-1	7.468E-2	2.929E+0
-1.103E-1	6.819E-2	2.933E+0
-1.119E-1	7.468E-2	2.988E+0
-1.086E-1	6.495E-2	2.952E+0
-1.054E-1	6.819E-2	2.994E+0
-1.103E-1	6.495E-2	2.920E+0
-1.119E-1	7.144E-2	3.014E+0
-1.070E-1	7.144E-2	2.975E+0
-1.021E-1	7.468E-2	2.972E+0
-1.103E-1	7.793E-2	2.972E+0
-1.119E-1	7.468E-2	2.991E+0
-1.038E-1	7.144E-2	3.046E+0
-1.054E-1	6.495E-2	2.997E+0
-1.086E-1	6.819E-2	2.962E+0
-1.086E-1	7.144E-2	2.981E+0
-1.054E-1	7.793E-2	2.936E+0
-1.038E-1	6.819E-2	2.978E+0
-1.103E-1	6.495E-2	3.017E+0
-1.135E-1	7.144E-2	3.023E+0
-1.038E-1	7.144E-2	3.020E+0
-1.054E-1	6.819E-2	2.946E+0
-1.086E-1	6.495E-2	3.014E+0
-1.103E-1	7.468E-2	2.975E+0
-1.086E-1	7.144E-2	2.975E+0
-1.054E-1	6.819E-2	2.939E+0
-1.119E-1	7.144E-2	2.952E+0
-1.103E-1	6.495E-2	3.040E+0
-1.021E-1	7.144E-2	2.991E+0
-1.038E-1	7.468E-2	3.001E+0
-1.103E-1	7.468E-2	2.975E+0
-1.119E-1	7.144E-2	2.959E+0
-1.054E-1	7.468E-2	2.933E+0
-1.054E-1	6.819E-2	2.997E+0
-1.119E-1	7.144E-2	2.913E+0
-1.103E-1	6.819E-2	2.962E+0
-1.054E-1	6.495E-2	2.975E+0
-1.054E-1	7.144E-2	2.978E+0
-1.086E-1	6.495E-2	2.942E+0
-1.103E-1	7.468E-2	2.952E+0
-1.054E-1	6.819E-2	3.017E+0
-1.038E-1	7.144E-2	2.978E+0
-1.119E-1	6.171E-2	2.929E+0
-1.119E-1	6.819E-2	3.020E+0
-1.054E-1	7.468E-2	3.043E+0
-1.070E-1	6.495E-2	2.946E+0
-1.103E-1	6.819E-2	2.994E+0
-1.103E-1	7.144E-2	3.007E+0
-1.038E-1	7.144E-2	2.942E+0
-1.038E-1	6.819E-2	3.023E+0
-1.103E-1	7.468E-2	3.001E+0
-1.135E-1	7.144E-2	2.952E+0
-1.054E-1	7.144E-2	2.975E+0
-1.038E-1	6.819E-2	2.955E+0
-1.119E-1	7.144E-2	3.049E+0
-1.135E-1	7.144E-2	3.027E+0
-1.070E-1	7.144E-2	2.933E+0
-1.054E-1	7.144E-2	2.991E+0
-1.103E-1	6.495E-2	3.053E+0
-1.119E-1	7.144E-2	3.056E+0
-1.038E-1	7.468E-2	3.017E+0
-1.038E-1	7.144E-2	3.046E+0
-1.070E-1	7.144E-2	2.942E+0
-1.103E-1	6.819E-2	3.040E+0
-1.038E-1	7.468E-2	2.978E+0
-1.021E-1	6.819E-2	2.984E+0
-1.119E-1	7.468E-2	2.978E+0
-1.135E-1	7.144E-2	2.913E+0
-1.054E-1	7.468E-2	2.988E+0
-1.054E-1	6.819E-2	3.036E+0
-1.086E-1	7.144E-2	2.997E+0
-1.103E-1	7.144E-2	2.949E+0
-1.054E-1	6.819E-2	2.994E+0
-1.054E-1	6.495E-2	3.010E+0
-1.086E-1	7.144E-2	2.959E+0
-1.119E-1	7.468E-2	2.929E+0
-1.054E-1	7.144E-2	2.939E+0
-1.038E-1	7.144E-2	2.981E+0
-1.103E-1	7.144E-2	3.004E+0
-1.135E-1	7.144E-2	2.994E+0
-1.054E-1	7.144E-2	2.942E+0
-1.038E-1	7.793E-2	3.020E+0
-1.103E-1	7.144E-2	2.920E+0
-1.119E-1	7.144E-2	3.023E+0
-1.054E-1	6.819E-2	2.916E+0
-1.054E-1	6.495E-2	3.017E+0
-1.086E-1	7.144E-2	3.004E+0
-1.135E-1	6.495E-2	2.913E+0
-1.054E-1	7.144E-2	2.981E+0
-1.038E-1	7.793E-2	2.991E+0
-1.086E-1	6.819E-2	2.952E+0
-1.103E-1	7.468E-2	3.027E+0
-1.070E-1	7.468E-2	2.949E+0
-1.054E-1	6.819E-2	2.984E+0
-1.086E-1	6.819E-2	3.027E+0
-1.119E-1	6.495E-2	2.991E+0
-1.038E-1	7.468E-2	2.968E+0
-1.021E-1	7.468E-2	3.017E+0
-1.119E-1	6.819E-2	3.017E+0
-1.103E-1	6.495E-2	2.975E+0
-1.086E-1	7.144E-2	2.962E+0
-1.021E-1	6.819E-2	2.978E+0
-1.103E-1	7.144E-2	2.949E+0
-1.135E-1	7.468E-2	2.972E+0
-1.054E-1	6.171E-2	2.984E+0
-1.038E-1	7.144E-2	2.929E+0
-1.103E-1	7.468E-2	2.965E+0
-1.135E-1	6.171E-2	2.972E+0
-1.038E-1	7.144E-2	3.062E+0
-1.054E-1	6.495E-2	2.939E+0
-1.103E-1	7.144E-2	2.988E+0
-1.103E-1	6.819E-2	2.972E+0
-1.038E-1	6.819E-2	2.988E+0
-1.021E-1	7.144E-2	3.036E+0
-1.119E-1	6.819E-2	2.968E+0
-1.135E-1	7.468E-2	2.972E+0
-1.038E-1	7.144E-2	2.907E+0
-1.054E-1	7.144E-2	2.949E+0
-1.086E-1	7.468E-2	2.972E+0
-1.135E-1	7.468E-2	2.968E+0
-1.054E-1	7.144E-2	2.984E+0
-1.054E-1	7.468E-2	3.023E+0
-1.103E-1	7.144E-2	2.965E+0
-1.119E-1	7.144E-2	3.017E+0
-1.070E-1	7.144E-2	2.988E+0
-1.070E-1	7.468E-2	2.991E+0
-1.135E-1	7.468E-2	2.887E+0
-1.103E-1	7.468E-2	2.994E+0
-1.070E-1	6.819E-2	3.020E+0
-1.038E-1	7.144E-2	3.023E+0
-1.119E-1	7.144E-2	2.972E+0
-1.135E-1	6.819E-2	3.043E+0
-1.070E-1	7.144E-2	2.916E+0
-1.038E-1	7.144E-2	2.939E+0
-1.103E-1	6.495E-2	2.994E+0
-1.119E-1	7.468E-2	3.004E+0
-1.086E-1	7.144E-2	2.991E+0
-1.054E-1	6.819E-2	2.965E+0
-1.103E-1	7.468E-2	3.007E+0
-1.119E-1	7.144E-2	3.001E+0
-1.086E-1	7.144E-2	2.975E+0
-1.038E-1	7.468E-2	2.978E+0
-1.086E-1	6.819E-2	2.874E+0
-1.119E-1	7.468E-2	2.962E+0
-1.086E-1	7.144E-2	3.046E+0
-1.021E-1	7.144E-2	2.952E+0
-1.086E-1	7.144E-2	3.017E+0
-1.119E-1	6.819E-2	2.939E+0
-1.054E-1	6.819E-2	2.965E+0
-1.054E-1	6.819E-2	2.981E+0
-1.086E-1	6.819E-2	3.040E+0
-1.119E-1	6.819E-2	3.043E+0
-1.054E-1	6.171E-2	2.981E+0
-9.890E-2	7.468E-2	2.975E+0
-1.103E-1	7.793E-2	2.936E+0
-1.135E-1	7.144E-2	2.949E+0
-1.038E-1	7.468E-2	2.929E+0
-1.038E-1	6.819E-2	2.946E+0
-1.103E-1	7.144E-2	2.959E+0
-1.119E-1	7.468E-2	2.936E+0
-1.054E-1	7.144E-2	2.926E+0
-1.086E-1	6.495E-2	2.926E+0
-1.103E-1	7.468E-2	2.949E+0
-1.119E-1	7.468E-2	3.001E+0
-1.054E-1	7.144E-2	2.984E+0
-1.038E-1	7.144E-2	3.010E+0
-1.070E-1	6.495E-2	2.991E+0
-1.119E-1	7.144E-2	2.975E+0
-1.038E-1	6.495E-2	2.936E+0
-1.054E-1	7.144E-2	3.004E+0
-1.103E-1	7.144E-2	2.946E+0
-1.119E-1	7.144E-2	2.981E+0
-1.070E-1	7.468E-2	2.949E+0
-1.038E-1	6.819E-2	3.059E+0
-1.086E-1	6.495E-2	2.962E+0
-1.070E-1	7.144E-2	2.952E+0
-1.038E-1	6.495E-2	2.942E+0
-1.021E-1	6.819E-2	2.997E+0
-1.119E-1	6.819E-2	2.936E+0
-1.135E-1	6.495E-2	2.988E+0
-1.054E-1	6.819E-2	2.981E+0
-1.005E-1	7.468E-2	2.942E+0
-1.070E-1	6.819E-2	2.900E+0
-1.119E-1	6.819E-2	2.936E+0
-1.086E-1	7.793E-2	2.952E+0
-1.038E-1	6.819E-2	3.010E+0
-1.086E-1	7.468E-2	2.946E+0
-1.119E-1	7.468E-2	2.988E+0
-1.054E-1	6.495E-2	2.939E+0
-1.021E-1	6.819E-2	2.972E+0
-1.086E-1	7.144E-2	2.913E+0
-1.135E-1	7.144E-2	3.004E+0
-1.086E-1	6.171E-2	3.020E+0
-1.038E-1	7.144E-2	2.920E+0
-1.103E-1	6.819E-2	2.900E+0
-1.103E-1	8.441E-2	2.936E+0
-1.054E-1	6.819E-2	3.017E+0
-1.038E-1	7.144E-2	3.001E+0
-1.086E-1	7.468E-2	2.936E+0
-1.135E-1	6.171E-2	2.939E+0
-1.054E-1	6.495E-2	2.997E+0
-1.054E-1	6.819E-2	2.959E+0
-1.086E-1	6.819E-2	2.975E+0
-1.086E-1	6.495E-2	3.014E+0
-1.054E-1	6.171E-2	2.952E+0
-1.021E-1	7.144E-2	3.017E+0
-1.103E-1	7.468E-2	2.952E+0
-1.119E-1	7.793E-2	2.994E+0
-1.054E-1	6.819E-2	2.926E+0
-1.021E-1	6.495E-2	2.959E+0
-1.086E-1	7.144E-2	2.959E+0
-1.086E-1	7.144E-2	2.949E+0
-1.070E-1	7.144E-2	3.027E+0
-1.054E-1	6.819E-2	2.952E+0
-1.086E-1	6.819E-2	2.968E+0
-1.135E-1	7.144E-2	2.942E+0
-1.054E-1	7.468E-2	2.978E+0
-1.070E-1	6.495E-2	3.010E+0
-1.103E-1	6.495E-2	2.984E+0
-1.119E-1	6.495E-2	2.959E+0
-1.054E-1	6.819E-2	2.923E+0
-1.021E-1	6.495E-2	2.942E+0
-1.103E-1	6.819E-2	2.984E+0
-1.119E-1	6.819E-2	2.929E+0
-1.054E-1	6.495E-2	2.997E+0
-1.038E-1	7.793E-2	2.955E+0
-1.103E-1	7.144E-2	3.023E+0
-1.119E-1	7.468E-2	2.994E+0
-1.038E-1	6.819E-2	2.897E+0
-1.038E-1	6.171E-2	2.981E+0
-1.086E-1	7.144E-2	2.997E+0
-1.119E-1	7.144E-2	3.010E+0
-1.054E-1	6.495E-2	2.965E+0
-1.038E-1	7.468E-2	2.984E+0
-1.070E-1	6.171E-2	2.972E+0
-1.135E-1	7.144E-2	2.984E+0
-1.070E-1	7.144E-2	2.962E+0
-1.054E-1	7.144E-2	2.988E+0
-1.070E-1	7.144E-2	2.988E+0
-1.119E-1	7.468E-2	2.959E+0
-1.070E-1	7.793E-2	2.968E+0
-1.054E-1	7.144E-2	2.848E+0
-1.119E-1	7.468E-2	2.946E+0
-1.119E-1	6.495E-2	3.020E+0
-1.038E-1	6.819E-2	3.040E+0
-1.038E-1	7.144E-2	2.929E+0
-1.119E-1	7.144E-2	3.020E+0
-1.119E-1	7.468E-2	2.939E+0
-1.070E-1	7.144E-2	2.926E+0
-1.070E-1	6.495E-2	2.991E+0
-1.103E-1	7.468E-2	2.991E+0
-1.103E-1	7.468E-2	2.920E+0
-1.054E-1	7.793E-2	3.004E+0
-1.070E-1	7.468E-2	2.981E+0
-1.119E-1	7.793E-2	2.959E+0
-1.151E-1	7.144E-2	3.017E+0
-1.054E-1	6.819E-2	2.939E+0
-1.038E-1	6.819E-2	2.913E+0
-1.086E-1	7.144E-2	2.962E+0
-1.151E-1	7.144E-2	2.991E+0
-1.070E-1	6.495E-2	2.929E+0
-1.054E-1	7.144E-2	2.952E+0
-1.086E-1	6.495E-2	2.952E+0
-1.167E-1	7.144E-2	3.007E+0
-1.086E-1	7.468E-2	2.968E+0
-1.021E-1	7.793E-2	2.959E+0
-1.119E-1	6.819E-2	2.942E+0
-1.119E-1	7.468E-2	2.942E+0
-1.054E-1	7.793E-2	2.972E+0
-1.021E-1	7.144E-2	2.975E+0
-1.119E-1	7.144E-2	2.997E+0
-1.119E-1	7.468E-2	2.994E+0
-1.054E-1	7.468E-2	2.959E+0
-1.038E-1	6.819E-2	2.988E+0
-1.086E-1	8.117E-2	2.972E+0
-1.135E-1	7.144E-2	2.923E+0
-1.070E-1	7.144E-2	2.975E+0
-1.054E-1	6.819E-2	2.965E+0
-1.086E-1	6.819E-2	2.959E+0
-1.119E-1	6.819E-2	2.975E+0
-1.070E-1	7.144E-2	2.952E+0
-1.054E-1	6.495E-2	2.991E+0
-1.119E-1	6.171E-2	2.955E+0
-1.103E-1	7.468E-2	3.007E+0
-1.070E-1	7.468E-2	3.007E+0
-1.038E-1	7.468E-2	2.923E+0
-1.086E-1	7.144E-2	2.997E+0
-1.119E-1	7.793E-2	2.936E+0
-1.054E-1	6.819E-2	2.942E+0
-1.070E-1	7.468E-2	2.988E+0
-1.103E-1	6.819E-2	2.968E+0
-1.119E-1	6.171E-2	3.004E+0
-1.086E-1	7.468E-2	2.903E+0
-1.038E-1	7.468E-2	2.920E+0
-1.086E-1	7.468E-2	2.965E+0
-1.135E-1	7.793E-2	2.975E+0
-1.070E-1	7.144E-2	2.923E+0
-1.054E-1	6.819E-2	3.075E+0
-1.103E-1	6.819E-2	2.920E+0
-1.119E-1	6.495E-2	2.942E+0
-1.070E-1	7.144E-2	2.949E+0
-1.054E-1	7.468E-2	3.001E+0
-1.086E-1	7.144E-2	2.965E+0
-1.119E-1	7.468E-2	2.968E+0
-1.054E-1	7.468E-2	2.926E+0
-1.038E-1	7.144E-2	2.975E+0
-1.103E-1	6.819E-2	2.994E+0
-1.135E-1	6.819E-2	2.913E+0
-1.070E-1	7.144E-2	2.933E+0
-1.021E-1	7.468E-2	2.946E+0
-1.103E-1	6.171E-2	2.978E+0
-1.103E-1	6.495E-2	2.942E+0
-1.054E-1	6.819E-2	2.900E+0
-1.038E-1	6.495E-2	3.014E+0
-1.086E-1	7.144E-2	2.984E+0
-1.119E-1	6.495E-2	3.001E+0
-1.054E-1	7.144E-2	2.968E+0
-1.021E-1	7.144E-2	2.946E+0
-1.070E-1	6.819E-2	2.936E+0
-1.135E-1	7.468E-2	2.946E+0
-1.054E-1	7.144E-2	3.010E+0
-1.021E-1	7.144E-2	2.978E+0
-1.103E-1	6.819E-2	2.929E+0
-1.135E-1	6.171E-2	2.959E+0
-1.070E-1	7.144E-2	2.955E+0
-1.038E-1	7.144E-2	2.988E+0
-1.086E-1	7.468E-2	3.007E+0
-1.151E-1	7.793E-2	2.894E+0
-1.070E-1	7.468E-2	2.968E+0
-1.054E-1	7.468E-2	2.991E+0
-1.103E-1	7.468E-2	2.981E+0
-1.119E-1	6.819E-2	3.014E+0
-1.070E-1	7.468E-2	2.965E+0
-1.021E-1	7.144E-2	2.965E+0
-1.103E-1	7.793E-2	2.926E+0
-1.119E-1	7.144E-2	2.926E+0
-1.070E-1	8.441E-2	2.949E+0
-1.038E-1	7.144E-2	2.994E+0
-1.103E-1	6.495E-2	2.991E+0
-1.103E-1	7.468E-2	2.991E+0
-1.054E-1	7.144E-2	2.959E+0
-1.038E-1	6.819E-2	2.962E+0
-1.103E-1	7.144E-2	2.972E+0
-1.119E-1	6.171E-2	2.942E+0
-1.070E-1	7.144E-2	3.017E+0
-1.038E-1	7.468E-2	2.991E+0
-1.086E-1	7.144E-2	2.952E+0
-1.119E-1	6.819E-2	3.030E+0
-1.070E-1	7.468E-2	2.955E+0
-1.054E-1	7.144E-2	2.933E+0
-1.103E-1	7.468E-2	3.001E+0
-1.135E-1	7.468E-2	2.890E+0
-1.070E-1	6.819E-2	2.939E+0
-1.038E-1	6.819E-2	2.946E+0
-1.103E-1	7.144E-2	2.884E+0
-1.135E-1	7.144E-2	2.916E+0
-1.086E-1	6.819E-2	2.965E+0
-1.038E-1	6.819E-2	2.949E+0
-1.103E-1	7.468E-2	2.959E+0
-1.119E-1	7.793E-2	2.988E+0
-1.054E-1	7.144E-2	2.851E+0
-1.038E-1	7.793E-2	2.975E+0
-1.103E-1	7.468E-2	2.991E+0
-1.070E-1	7.793E-2	3.020E+0
-1.070E-1	7.793E-2	2.965E+0
-1.054E-1	7.144E-2	3.027E+0
-1.103E-1	7.468E-2	2.890E+0
-1.119E-1	7.468E-2	2.959E+0
-1.038E-1	7.468E-2	2.991E+0
-1.021E-1	7.793E-2	2.959E+0
-1.070E-1	7.144E-2	3.004E+0
-1.119E-1	7.144E-2	3.004E+0
-1.038E-1	7.144E-2	2.997E+0
-1.070E-1	7.144E-2	2.975E+0
-1.103E-1	7.144E-2	2.955E+0
-1.135E-1	7.793E-2	2.972E+0
-1.086E-1	7.468E-2	2.972E+0
-1.070E-1	7.144E-2	2.968E+0
-1.103E-1	7.793E-2	2.962E+0
-1.119E-1	6.819E-2	3.001E+0
-1.070E-1	7.144E-2	2.920E+0
-1.038E-1	7.793E-2	3.001E+0
-1.070E-1	7.468E-2	2.984E+0
-1.135E-1	6.171E-2	2.988E+0
-1.070E-1	7.144E-2	2.897E+0
-1.054E-1	7.468E-2	2.939E+0
-1.119E-1	7.468E-2	2.936E+0
-1.135E-1	8.117E-2	2.936E+0
-1.054E-1	7.468E-2	2.972E+0
-1.054E-1	7.468E-2	2.975E+0
-1.103E-1	7.144E-2	2.952E+0
-1.103E-1	6.495E-2	2.929E+0
-1.103E-1	7.144E-2	2.962E+0
-1.038E-1	6.819E-2	2.994E+0
-1.070E-1	6.819E-2	2.984E+0
-1.151E-1	6.819E-2	2.978E+0
-1.054E-1	6.819E-2	2.981E+0
-1.038E-1	7.144E-2	2.926E+0
-1.103E-1	7.468E-2	2.949E+0
-1.135E-1	6.819E-2	3.017E+0
-1.086E-1	6.819E-2	2.984E+0
-1.054E-1	7.144E-2	2.955E+0
-1.086E-1	7.468E-2	3.007E+0
-1.135E-1	7.468E-2	2.972E+0
-1.038E-1	7.468E-2	2.942E+0
-1.054E-1	7.793E-2	2.923E+0
-1.086E-1	7.144E-2	2.942E+0
-1.151E-1	7.468E-2	2.991E+0
-1.103E-1	6.495E-2	3.053E+0
-1.054E-1	7.468E-2	2.984E+0
-1.119E-1	6.819E-2	3.023E+0
-1.103E-1	7.144E-2	2.920E+0
-1.054E-1	7.468E-2	2.975E+0
-1.038E-1	7.144E-2	2.978E+0
-1.086E-1	6.495E-2	2.939E+0
-1.119E-1	7.468E-2	2.988E+0
-1.070E-1	7.144E-2	3.001E+0
-1.054E-1	6.495E-2	2.955E+0
-1.070E-1	7.144E-2	3.023E+0
-1.135E-1	7.468E-2	2.936E+0
-1.054E-1	6.495E-2	2.946E+0
-1.038E-1	6.495E-2	2.962E+0
-1.070E-1	7.144E-2	2.926E+0
-1.119E-1	7.144E-2	2.994E+0
-1.070E-1	7.144E-2	2.929E+0
-1.038E-1	7.144E-2	2.952E+0
-1.086E-1	7.468E-2	2.926E+0
-1.151E-1	6.819E-2	2.994E+0
-1.054E-1	7.144E-2	2.933E+0
-1.054E-1	7.144E-2	2.929E+0
-1.086E-1	7.468E-2	3.007E+0
-1.135E-1	8.117E-2	2.994E+0
-1.054E-1	7.468E-2	2.946E+0
-1.070E-1	7.144E-2	3.001E+0
-1.070E-1	7.468E-2	2.994E+0
-1.135E-1	7.144E-2	2.926E+0
-1.054E-1	7.144E-2	2.936E+0
-1.038E-1	7.468E-2	3.004E+0
-1.070E-1	6.495E-2	2.949E+0
-1.103E-1	6.819E-2	3.053E+0
-1.054E-1	6.819E-2	3.014E+0
-1.054E-1	6.819E-2	2.955E+0
-1.070E-1	7.144E-2	2.994E+0
-1.119E-1	7.468E-2	3.014E+0
-1.054E-1	7.144E-2	2.994E+0
-1.054E-1	7.468E-2	3.036E+0
-1.086E-1	6.819E-2	3.023E+0
-1.135E-1	7.144E-2	2.984E+0
-1.054E-1	6.819E-2	2.942E+0
-1.021E-1	7.468E-2	2.952E+0
-1.135E-1	7.468E-2	2.962E+0
-1.103E-1	7.468E-2	2.997E+0
-1.054E-1	7.144E-2	2.981E+0
-1.038E-1	6.819E-2	2.955E+0
-1.086E-1	7.144E-2	2.933E+0
-1.135E-1	6.819E-2	2.952E+0
-1.054E-1	6.495E-2	2.916E+0
-1.054E-1	6.495E-2	3.027E+0
-1.070E-1	7.144E-2	2.923E+0
-1.119E-1	6.819E-2	2.952E+0
-1.070E-1	6.495E-2	2.916E+0
-1.054E-1	6.819E-2	3.075E+0
-1.070E-1	7.144E-2	2.981E+0
-1.119E-1	7.144E-2	2.949E+0
-1.070E-1	6.819E-2	2.972E+0
-1.054E-1	6.819E-2	2.997E+0
-1.086E-1	7.144E-2	2.972E+0
-1.119E-1	7.144E-2	2.968E+0
-1.086E-1	6.171E-2	2.955E+0
-1.038E-1	6.819E-2	2.972E+0
-1.086E-1	7.144E-2	2.942E+0
-1.184E-1	7.468E-2	2.923E+0
-1.054E-1	7.468E-2	2.949E+0
-1.054E-1	6.819E-2	2.939E+0
-1.086E-1	6.495E-2	3.059E+0
-1.135E-1	6.819E-2	2.942E+0
-1.086E-1	7.793E-2	2.936E+0
-1.054E-1	7.468E-2	2.975E+0
-1.070E-1	7.793E-2	2.962E+0
-1.119E-1	8.117E-2	2.933E+0
-1.054E-1	7.793E-2	2.942E+0
-1.038E-1	7.144E-2	2.975E+0
-1.103E-1	7.468E-2	2.978E+0
-1.151E-1	6.819E-2	2.978E+0
-1.070E-1	7.468E-2	3.007E+0
-1.038E-1	7.144E-2	3.023E+0
-1.103E-1	7.144E-2	2.933E+0
-1.103E-1	7.468E-2	2.910E+0
-1.086E-1	6.171E-2	2.936E+0
-1.054E-1	7.144E-2	3.046E+0
-1.086E-1	7.144E-2	2.975E+0
-1.119E-1	6.819E-2	2.965E+0
-1.103E-1	7.144E-2	3.010E+0
-1.054E-1	7.144E-2	2.991E+0
-1.103E-1	7.144E-2	2.981E+0
-1.119E-1	7.468E-2	2.933E+0
-1.086E-1	6.819E-2	2.900E+0
-1.070E-1	6.819E-2	2.942E+0
-1.086E-1	7.468E-2	2.955E+0
-1.135E-1	7.144E-2	2.959E+0
-1.038E-1	7.144E-2	2.939E+0
-1.021E-1	7.144E-2	2.994E+0
-1.119E-1	6.819E-2	3.040E+0
-1.119E-1	7.793E-2	2.962E+0
-1.070E-1	7.144E-2	2.959E+0
-1.021E-1	7.793E-2	3.040E+0
-1.086E-1	7.144E-2	2.910E+0
-1.119E-1	7.144E-2	3.043E+0
-1.070E-1	6.819E-2	2.907E+0
-1.005E-1	7.468E-2	3.007E+0
-1.103E-1	7.468E-2	2.975E+0
-1.135E-1	7.468E-2	2.994E+0
-1.086E-1	7.468E-2	3.017E+0
-1.038E-1	6.819E-2	2.907E+0
-1.103E-1	6.819E-2	3.007E+0
-1.119E-1	7.144E-2	2.955E+0
-1.054E-1	6.819E-2	3.010E+0
-1.021E-1	6.819E-2	2.968E+0
-1.119E-1	7.144E-2	2.965E+0
-1.119E-1	7.793E-2	2.975E+0
-1.070E-1	7.468E-2	2.894E+0
-1.054E-1	6.495E-2	2.949E+0
-1.119E-1	7.468E-2	2.936E+0
-1.119E-1	7.468E-2	3.001E+0
-1.070E-1	7.468E-2	2.968E+0
-1.038E-1	7.144E-2	2.962E+0
-1.070E-1	6.495E-2	3.004E+0
-1.119E-1	7.144E-2	2.981E+0
-1.054E-1	6.819E-2	3.027E+0
-1.038E-1	6.819E-2	2.994E+0
-1.119E-1	7.144E-2	2.955E+0
-1.151E-1	7.793E-2	2.959E+0
-1.086E-1	7.468E-2	2.920E+0
-1.038E-1	7.468E-2	2.939E+0
-1.119E-1	6.819E-2	2.972E+0
-1.135E-1	7.144E-2	2.939E+0
-1.070E-1	6.819E-2	2.975E+0
-1.070E-1	7.468E-2	2.997E+0
-1.103E-1	6.819E-2	2.942E+0
-1.135E-1	7.144E-2	2.926E+0
-1.054E-1	6.495E-2	2.988E+0
-1.038E-1	6.819E-2	3.001E+0
-1.086E-1	7.144E-2	2.997E+0
-1.135E-1	6.819E-2	2.984E+0
-1.054E-1	7.793E-2	3.053E+0
-1.038E-1	7.468E-2	2.965E+0
-1.103E-1	7.793E-2	2.984E+0
-1.135E-1	7.144E-2	2.972E+0
-1.054E-1	8.117E-2	2.991E+0
-1.054E-1	7.144E-2	2.978E+0
-1.070E-1	6.495E-2	2.936E+0
-1.119E-1	6.819E-2	2.949E+0
-1.103E-1	7.144E-2	3.017E+0
-1.038E-1	7.468E-2	2.972E+0
-1.119E-1	7.468E-2	3.014E+0
-1.135E-1	7.793E-2	3.049E+0
-1.070E-1	7.468E-2	2.929E+0
-1.054E-1	7.793E-2	2.929E+0
-1.086E-1	7.793E-2	3.027E+0
-1.119E-1	7.144E-2	2.981E+0
-1.086E-1	7.144E-2	2.981E+0
-1.021E-1	6.819E-2	2.946E+0
-1.086E-1	7.144E-2	2.920E+0
-1.135E-1	6.819E-2	2.968E+0
-1.086E-1	6.495E-2	2.972E+0
-1.054E-1	7.144E-2	2.978E+0
-1.086E-1	7.468E-2	3.033E+0
-1.119E-1	7.468E-2	3.033E+0
-1.070E-1	7.468E-2	2.984E+0
-1.021E-1	6.495E-2	2.939E+0
-1.086E-1	7.144E-2	2.949E+0
-1.103E-1	6.819E-2	2.913E+0
-1.054E-1	7.468E-2	2.975E+0
-1.054E-1	7.144E-2	2.946E+0
-1.054E-1	5.522E-2	2.955E+0
-1.119E-1	7.144E-2	2.929E+0
-1.086E-1	6.819E-2	3.014E+0
-1.038E-1	6.819E-2	2.881E+0
-1.086E-1	6.495E-2	2.981E+0
-1.119E-1	7.144E-2	3.033E+0
-1.070E-1	6.819E-2	2.881E+0
-1.086E-1	7.468E-2	3.017E+0
-1.086E-1	6.819E-2	2.962E+0
-1.135E-1	7.144E-2	2.916E+0
-1.054E-1	7.144E-2	3.001E+0
-1.038E-1	7.144E-2	2.903E+0
-1.086E-1	6.495E-2	3.043E+0
-1.151E-1	7.793E-2	3.014E+0
-1.054E-1	6.819E-2	2.942E+0
-1.038E-1	6.819E-2	2.913E+0
-1.119E-1	7.144E-2	2.959E+0
-1.103E-1	7.144E-2	3.014E+0
-1.103E-1	7.144E-2	2.949E+0
-1.038E-1	7.793E-2	2.965E+0
-1.103E-1	7.144E-2	2.920E+0
-1.135E-1	7.793E-2	2.975E+0
-1.086E-1	7.468E-2	2.955E+0
-1.054E-1	7.144E-2	2.997E+0
-1.103E-1	7.144E-2	2.991E+0
-1.151E-1	7.468E-2	2.988E+0
-1.086E-1	6.819E-2	3.007E+0
-1.054E-1	7.144E-2	2.952E+0
-1.086E-1	6.495E-2	2.997E+0
-1.135E-1	6.819E-2	3.027E+0
-1.103E-1	7.144E-2	3.010E+0
-1.038E-1	7.468E-2	2.975E+0
-1.103E-1	7.468E-2	2.981E+0
-1.119E-1	7.468E-2	2.997E+0
-1.054E-1	6.819E-2	2.955E+0
-1.038E-1	6.819E-2	2.975E+0
-1.086E-1	7.144E-2	2.942E+0
-1.151E-1	6.495E-2	2.926E+0
-1.054E-1	6.819E-2	2.955E+0
-1.054E-1	7.144E-2	2.946E+0
-1.070E-1	7.144E-2	3.010E+0
-1.119E-1	7.144E-2	2.965E+0
-1.070E-1	7.144E-2	2.955E+0
-1.021E-1	7.144E-2	2.997E+0
-1.086E-1	6.819E-2	2.933E+0
-1.135E-1	7.793E-2	2.942E+0
-1.086E-1	7.468E-2	2.929E+0
-1.005E-1	6.171E-2	3.062E+0
-1.103E-1	7.468E-2	2.988E+0
-1.103E-1	7.793E-2	3.043E+0
-1.070E-1	6.819E-2	2.955E+0
-1.054E-1	8.117E-2	3.079E+0
-1.103E-1	7.144E-2	2.978E+0
-1.135E-1	7.144E-2	2.968E+0
-1.038E-1	7.144E-2	3.033E+0
-1.021E-1	7.144E-2	2.933E+0
-1.054E-1	6.819E-2	2.981E+0
-1.135E-1	7.793E-2	2.936E+0
-1.070E-1	6.819E-2	2.981E+0
-1.038E-1	6.495E-2	2.949E+0
-1.070E-1	6.171E-2	2.939E+0
-1.135E-1	7.468E-2	2.972E+0
-1.103E-1	6.819E-2	2.929E+0
-1.021E-1	5.846E-2	2.978E+0
-1.086E-1	7.468E-2	2.965E+0
-1.119E-1	7.144E-2	2.900E+0
-1.103E-1	6.495E-2	2.968E+0
-1.038E-1	7.144E-2	2.962E+0
-1.086E-1	7.144E-2	3.040E+0
-1.119E-1	7.144E-2	2.923E+0
-1.086E-1	7.793E-2	2.923E+0
-1.038E-1	7.144E-2	2.955E+0
-1.054E-1	6.819E-2	2.972E+0
-1.135E-1	7.144E-2	2.972E+0
-1.086E-1	7.468E-2	2.952E+0
-1.021E-1	6.819E-2	2.959E+0
-1.119E-1	6.819E-2	2.903E+0
-1.086E-1	7.144E-2	2.972E+0
-1.086E-1	6.819E-2	3.030E+0
-1.021E-1	6.819E-2	2.907E+0
-1.086E-1	6.495E-2	2.946E+0
-1.135E-1	7.468E-2	2.965E+0
-1.086E-1	6.819E-2	2.952E+0
-1.021E-1	7.468E-2	2.988E+0
-1.054E-1	6.495E-2	3.014E+0
-1.135E-1	7.144E-2	3.023E+0
-1.103E-1	6.171E-2	2.988E+0
-1.038E-1	7.144E-2	2.942E+0
-1.054E-1	6.495E-2	2.949E+0
-1.119E-1	7.144E-2	2.952E+0
-1.054E-1	7.468E-2	2.942E+0
-1.054E-1	6.495E-2	2.884E+0
-1.103E-1	6.495E-2	2.920E+0
-1.119E-1	7.468E-2	2.994E+0
-1.086E-1	7.468E-2	2.981E+0
-1.086E-1	5.846E-2	3.095E+0
-1.086E-1	6.495E-2	2.952E+0
-1.119E-1	6.171E-2	2.962E+0
-1.054E-1	7.793E-2	2.910E+0
-1.038E-1	6.819E-2	3.056E+0
-1.086E-1	7.144E-2	2.952E+0
-1.151E-1	7.144E-2	2.887E+0
-1.086E-1	7.144E-2	2.968E+0
-1.054E-1	6.495E-2	3.046E+0
-1.086E-1	7.468E-2	3.010E+0
-1.135E-1	7.144E-2	2.955E+0
-1.103E-1	6.819E-2	2.988E+0
-1.021E-1	7.144E-2	2.923E+0
-1.086E-1	6.171E-2	2.907E+0
-1.135E-1	7.144E-2	2.942E+0
-1.070E-1	7.793E-2	2.952E+0
-1.021E-1	7.468E-2	2.978E+0
-1.086E-1	6.819E-2	2.968E+0
-1.119E-1	6.819E-2	2.936E+0
-1.086E-1	7.144E-2	2.994E+0
-1.021E-1	6.495E-2	3.007E+0
-1.103E-1	6.819E-2	2.988E+0
-1.119E-1	7.468E-2	3.007E+0
-1.054E-1	6.171E-2	3.023E+0
-1.054E-1	6.819E-2	2.975E+0
-1.086E-1	6.495E-2	2.978E+0
-1.119E-1	7.468E-2	2.920E+0
-1.103E-1	6.171E-2	2.955E+0
-1.054E-1	7.144E-2	2.894E+0
-1.103E-1	7.793E-2	3.014E+0
-1.135E-1	7.468E-2	2.949E+0
-1.086E-1	7.144E-2	2.984E+0
-1.021E-1	6.819E-2	3.010E+0
-1.086E-1	7.144E-2	2.965E+0
-1.119E-1	7.144E-2	2.965E+0
-1.070E-1	6.495E-2	2.939E+0
-1.038E-1	7.144E-2	2.972E+0
-1.086E-1	7.144E-2	3.004E+0
-1.119E-1	6.495E-2	2.959E+0
-1.070E-1	7.468E-2	2.907E+0
-1.021E-1	7.468E-2	2.874E+0
-1.086E-1	6.819E-2	3.001E+0
-1.119E-1	6.819E-2	2.972E+0
-1.070E-1	6.495E-2	2.949E+0
-1.038E-1	7.468E-2	2.894E+0
-1.070E-1	7.144E-2	2.929E+0
-1.119E-1	6.819E-2	2.923E+0
-1.103E-1	7.144E-2	2.988E+0
-1.021E-1	6.819E-2	2.955E+0
-1.086E-1	6.495E-2	2.962E+0
-1.103E-1	7.144E-2	3.010E+0
-1.070E-1	6.819E-2	2.955E+0
-1.021E-1	7.144E-2	2.997E+0
-1.086E-1	7.144E-2	2.994E+0
-1.119E-1	6.819E-2	2.991E+0
-1.070E-1	6.819E-2	2.981E+0
-1.038E-1	6.495E-2	3.010E+0
-1.054E-1	6.495E-2	2.916E+0
-1.135E-1	6.171E-2	2.933E+0
-1.070E-1	7.468E-2	2.972E+0
-1.021E-1	6.819E-2	2.981E+0
-1.070E-1	6.819E-2	3.049E+0
-1.135E-1	7.468E-2	2.962E+0
-1.086E-1	6.819E-2	2.959E+0
-1.054E-1	6.495E-2	3.043E+0
-1.086E-1	6.819E-2	2.981E+0
-1.103E-1	6.819E-2	2.903E+0
-1.070E-1	7.144E-2	2.975E+0
-1.021E-1	7.468E-2	2.923E+0
-1.054E-1	6.819E-2	2.978E+0
-1.119E-1	7.468E-2	2.978E+0
-1.054E-1	6.819E-2	3.004E+0
-1.038E-1	7.144E-2	2.946E+0
-1.054E-1	6.819E-2	2.929E+0
-1.119E-1	7.144E-2	2.955E+0
-1.086E-1	7.144E-2	2.913E+0
-1.038E-1	7.468E-2	3.001E+0
-1.103E-1	6.495E-2	3.010E+0
-1.135E-1	7.468E-2	2.926E+0
-1.103E-1	6.495E-2	2.962E+0
-1.021E-1	7.144E-2	2.913E+0
-1.086E-1	7.468E-2	3.043E+0
-1.135E-1	7.144E-2	3.010E+0
-1.070E-1	6.819E-2	2.959E+0
-1.070E-1	6.495E-2	2.984E+0
-1.086E-1	6.819E-2	3.023E+0
-1.119E-1	7.144E-2	2.968E+0
-1.086E-1	7.144E-2	2.994E+0
-1.021E-1	6.819E-2	2.952E+0
-1.086E-1	7.144E-2	2.962E+0
-1.119E-1	7.468E-2	2.959E+0
-1.070E-1	6.819E-2	2.991E+0
-1.038E-1	7.144E-2	2.988E+0
-1.086E-1	7.144E-2	3.020E+0
-1.103E-1	6.819E-2	2.975E+0
-1.086E-1	6.819E-2	2.978E+0
-1.021E-1	6.495E-2	2.936E+0
-1.070E-1	7.144E-2	3.033E+0
-1.135E-1	7.144E-2	3.001E+0
-1.054E-1	6.819E-2	2.962E+0
-1.054E-1	6.819E-2	2.933E+0
-1.070E-1	6.819E-2	2.949E+0
-1.119E-1	7.468E-2	2.994E+0
-1.103E-1	6.819E-2	2.926E+0
-1.054E-1	7.468E-2	2.949E+0
-1.054E-1	7.468E-2	2.952E+0
-1.135E-1	7.793E-2	2.949E+0
-1.070E-1	7.144E-2	2.975E+0
-1.021E-1	7.144E-2	2.949E+0
-1.038E-1	7.468E-2	2.984E+0
-1.135E-1	6.819E-2	3.014E+0
-1.070E-1	7.144E-2	3.020E+0
-1.054E-1	6.495E-2	2.991E+0
-1.070E-1	5.846E-2	2.900E+0
-1.119E-1	7.468E-2	3.001E+0
-1.070E-1	7.793E-2	3.023E+0
-1.021E-1	7.144E-2	2.962E+0
-1.086E-1	7.144E-2	2.923E+0
-1.119E-1	6.819E-2	2.955E+0
-1.086E-1	6.171E-2	2.942E+0
-1.054E-1	6.171E-2	3.010E+0
-1.103E-1	6.819E-2	2.988E+0
-1.119E-1	6.171E-2	2.959E+0
-1.054E-1	7.468E-2	2.981E+0
-1.054E-1	6.819E-2	3.014E+0
-1.070E-1	6.495E-2	2.890E+0
-1.135E-1	7.468E-2	2.991E+0
-1.070E-1	6.171E-2	2.991E+0
-1.054E-1	7.144E-2	2.959E+0
-1.070E-1	7.468E-2	2.913E+0
-1.103E-1	7.144E-2	2.965E+0
-1.070E-1	7.468E-2	3.066E+0
-1.070E-1	7.793E-2	3.033E+0
-1.086E-1	7.793E-2	2.965E+0
-1.135E-1	6.495E-2	3.023E+0
-1.086E-1	6.819E-2	2.975E+0
-1.038E-1	6.819E-2	2.962E+0
-1.070E-1	6.819E-2	2.994E+0
-1.135E-1	6.819E-2	2.972E+0
-1.086E-1	7.468E-2	2.968E+0
-1.021E-1	7.144E-2	2.975E+0
-1.054E-1	7.144E-2	2.991E+0
-1.135E-1	6.495E-2	3.023E+0
-1.086E-1	6.819E-2	3.053E+0
-1.038E-1	7.144E-2	3.056E+0
-1.086E-1	7.468E-2	2.952E+0
-1.119E-1	7.144E-2	2.955E+0
-1.054E-1	7.144E-2	2.975E+0
-1.054E-1	7.793E-2	2.942E+0
-1.054E-1	7.144E-2	2.994E+0
-1.119E-1	7.793E-2	2.984E+0
-1.103E-1	7.468E-2	2.975E+0
-1.021E-1	7.468E-2	3.053E+0
-1.086E-1	7.144E-2	2.936E+0
-1.135E-1	7.144E-2	2.897E+0
-1.086E-1	7.468E-2	2.933E+0
-1.054E-1	6.819E-2	2.978E+0
-1.054E-1	7.144E-2	2.910E+0
-1.103E-1	7.468E-2	2.988E+0
-1.086E-1	6.819E-2	3.004E+0
-1.021E-1	6.495E-2	2.991E+0
-1.070E-1	7.144E-2	2.965E+0
-1.135E-1	7.144E-2	2.962E+0
-1.086E-1	6.819E-2	3.010E+0
-1.021E-1	7.793E-2	3.027E+0
-1.070E-1	7.468E-2	2.933E+0
-1.119E-1	7.468E-2	2.978E+0
-1.054E-1	7.144E-2	3.020E+0
-1.021E-1	7.468E-2	2.984E+0
-1.070E-1	7.793E-2	2.939E+0
-1.151E-1	7.468E-2	2.962E+0
-1.070E-1	7.468E-2	2.920E+0
-1.070E-1	7.144E-2	2.975E+0
-1.086E-1	6.495E-2	3.004E+0
-1.119E-1	6.819E-2	2.978E+0
-1.070E-1	7.468E-2	2.991E+0
-1.038E-1	7.468E-2	2.978E+0
-1.070E-1	6.819E-2	2.952E+0
-1.086E-1	6.819E-2	2.997E+0
-1.086E-1	6.495E-2	3.004E+0
-1.038E-1	6.495E-2	2.890E+0
-1.054E-1	6.819E-2	3.001E+0
-1.135E-1	7.144E-2	3.053E+0
-1.086E-1	7.144E-2	2.942E+0
-1.054E-1	6.495E-2	3.017E+0
-1.086E-1	6.495E-2	2.897E+0
-1.086E-1	7.468E-2	2.978E+0
-1.086E-1	7.144E-2	2.959E+0
-1.021E-1	6.495E-2	2.978E+0
-1.054E-1	6.819E-2	2.920E+0
-1.119E-1	6.819E-2	2.929E+0
-1.054E-1	6.819E-2	2.946E+0
-9.890E-2	6.495E-2	2.972E+0
-1.086E-1	6.495E-2	2.978E+0
-1.119E-1	6.819E-2	3.010E+0
-1.103E-1	7.144E-2	2.962E+0
-1.021E-1	6.495E-2	2.952E+0
-1.054E-1	6.819E-2	2.923E+0
-1.086E-1	5.522E-2	2.920E+0
-1.086E-1	6.819E-2	2.942E+0
-1.054E-1	6.819E-2	2.936E+0
-1.086E-1	7.468E-2	2.949E+0
-1.119E-1	6.819E-2	2.975E+0
-1.086E-1	7.144E-2	3.007E+0
-1.005E-1	6.495E-2	2.936E+0
-1.086E-1	6.819E-2	2.965E+0
-1.135E-1	6.819E-2	3.007E+0
-1.070E-1	7.144E-2	2.978E+0
-1.021E-1	6.819E-2	2.949E+0
-1.070E-1	6.819E-2	2.972E+0
-1.135E-1	6.819E-2	2.981E+0
-1.086E-1	7.793E-2	3.017E+0
-1.021E-1	7.144E-2	2.978E+0
-1.070E-1	7.144E-2	2.997E+0
-1.103E-1	6.819E-2	2.916E+0
-1.070E-1	6.495E-2	2.962E+0
-1.021E-1	6.819E-2	2.946E+0
-1.086E-1	6.819E-2	2.984E+0
-1.086E-1	7.468E-2	3.010E+0
-1.054E-1	7.144E-2	2.994E+0
-1.005E-1	6.495E-2	2.968E+0
-1.038E-1	6.171E-2	2.994E+0
-1.103E-1	6.819E-2	2.929E+0
-1.103E-1	7.468E-2	2.972E+0
-1.038E-1	6.819E-2	2.955E+0
-1.103E-1	7.144E-2	2.965E+0
-1.086E-1	7.144E-2	2.978E+0
-1.054E-1	7.468E-2	2.968E+0
-1.054E-1	7.144E-2	2.929E+0
-1.086E-1	7.144E-2	2.887E+0
-1.103E-1	7.468E-2	2.984E+0
-1.086E-1	7.144E-2	2.939E+0
-1.054E-1	6.819E-2	3.033E+0
-1.070E-1	7.468E-2	2.965E+0
-1.119E-1	7.144E-2	2.949E+0
-1.103E-1	7.468E-2	2.991E+0
-1.021E-1	6.819E-2	2.962E+0
-1.070E-1	7.144E-2	2.968E+0
-1.086E-1	7.144E-2	2.916E+0
-1.054E-1	7.468E-2	2.933E+0
-1.021E-1	7.468E-2	2.929E+0
-1.086E-1	7.144E-2	3.017E+0
-1.119E-1	6.819E-2	2.975E+0
-1.070E-1	6.819E-2	2.916E+0
-1.038E-1	7.793E-2	2.975E+0
-1.038E-1	6.495E-2	2.952E+0
-1.103E-1	7.468E-2	2.981E+0
-1.103E-1	7.468E-2	2.910E+0
-1.021E-1	7.144E-2	2.959E+0
-1.070E-1	7.793E-2	2.962E+0
-1.119E-1	7.144E-2	2.955E+0
-1.103E-1	7.144E-2	2.942E+0
-1.038E-1	6.819E-2	3.001E+0
-1.038E-1	7.144E-2	2.916E+0
-1.086E-1	6.819E-2	2.975E+0
-1.054E-1	7.144E-2	2.913E+0
-1.021E-1	6.819E-2	2.965E+0
-1.054E-1	6.819E-2	3.046E+0
-1.119E-1	6.819E-2	3.072E+0
-1.103E-1	6.495E-2	2.994E+0
-1.021E-1	7.144E-2	3.001E+0
-1.054E-1	6.819E-2	2.952E+0
-1.151E-1	8.117E-2	2.936E+0
-1.086E-1	7.144E-2	2.952E+0
-1.054E-1	5.846E-2	2.949E+0
-1.086E-1	7.144E-2	2.965E+0
-1.135E-1	6.819E-2	2.984E+0
-1.070E-1	7.144E-2	2.997E+0
-1.038E-1	6.819E-2	2.933E+0
-1.070E-1	5.846E-2	2.975E+0
-1.119E-1	7.468E-2	3.059E+0
-1.086E-1	6.495E-2	2.946E+0
-1.021E-1	6.495E-2	2.942E+0
-1.086E-1	6.171E-2	2.984E+0
-1.119E-1	6.819E-2	2.920E+0
-1.103E-1	6.495E-2	2.968E+0
-1.038E-1	7.793E-2	2.988E+0
-1.054E-1	7.468E-2	2.959E+0
-1.119E-1	7.144E-2	2.975E+0
-1.086E-1	7.468E-2	2.965E+0
-1.021E-1	7.144E-2	2.920E+0
-1.103E-1	7.144E-2	2.910E+0
-1.086E-1	6.495E-2	2.929E+0
-1.086E-1	7.144E-2	3.033E+0
-1.021E-1	7.144E-2	2.936E+0
-1.070E-1	6.495E-2	2.978E+0
-1.135E-1	6.171E-2	2.991E+0
-1.054E-1	6.495E-2	3.007E+0
-1.038E-1	6.819E-2	2.978E+0
-1.086E-1	6.495E-2	2.968E+0
-1.119E-1	6.819E-2	2.903E+0
-1.103E-1	7.144E-2	2.910E+0
-1.038E-1	7.468E-2	2.978E+0
-1.070E-1	7.793E-2	3.004E+0
-1.119E-1	7.468E-2	3.030E+0
-1.086E-1	7.468E-2	2.972E+0
-1.054E-1	7.468E-2	2.929E+0
-1.070E-1	7.793E-2	2.994E+0
-1.135E-1	6.819E-2	2.942E+0
-1.070E-1	6.819E-2	2.942E+0
-1.054E-1	7.468E-2	2.913E+0
-1.070E-1	6.819E-2	2.978E+0
-1.135E-1	6.819E-2	2.926E+0
-1.086E-1	7.144E-2	2.975E+0
-1.038E-1	6.819E-2	2.923E+0
-1.054E-1	7.468E-2	2.907E+0
-1.135E-1	7.144E-2	2.936E+0
-1.070E-1	7.468E-2	3.033E+0
-1.038E-1	6.819E-2	2.955E+0
-1.086E-1	7.468E-2	2.946E+0
-1.119E-1	6.819E-2	2.952E+0
-1.086E-1	6.819E-2	2.968E+0
-1.005E-1	6.819E-2	2.975E+0
-1.021E-1	6.495E-2	2.984E+0
-1.151E-1	8.117E-2	2.972E+0
-1.103E-1	6.819E-2	2.981E+0
-1.070E-1	7.468E-2	3.001E+0
-1.070E-1	7.144E-2	2.962E+0
-1.119E-1	6.819E-2	3.014E+0
-1.070E-1	6.171E-2	2.929E+0
-1.038E-1	6.819E-2	2.939E+0
-1.054E-1	6.819E-2	2.884E+0
-1.103E-1	7.468E-2	2.936E+0
-1.070E-1	7.468E-2	3.007E+0
-1.054E-1	7.468E-2	2.952E+0
-1.086E-1	7.468E-2	3.027E+0
-1.135E-1	7.468E-2	2.975E+0
-1.070E-1	7.144E-2	3.004E+0
-1.054E-1	7.144E-2	2.955E+0
-1.054E-1	7.144E-2	3.033E+0
-1.135E-1	6.819E-2	2.968E+0
-1.103E-1	7.793E-2	2.978E+0
-1.038E-1	7.144E-2	2.988E+0
-1.086E-1	6.819E-2	2.952E+0
-1.135E-1	8.117E-2	2.952E+0
-1.086E-1	7.144E-2	3.020E+0
-1.021E-1	6.819E-2	2.972E+0
-1.070E-1	7.144E-2	3.001E+0
-1.135E-1	7.144E-2	2.968E+0
-1.070E-1	7.468E-2	2.920E+0
-1.021E-1	6.819E-2	2.991E+0
-1.054E-1	7.468E-2	2.991E+0
-1.119E-1	7.468E-2	2.978E+0
-1.086E-1	7.144E-2	3.062E+0
-1.038E-1	7.793E-2	2.952E+0
-1.070E-1	7.144E-2	2.946E+0
-1.135E-1	8.117E-2	2.955E+0
-1.086E-1	7.793E-2	3.010E+0
-1.054E-1	7.468E-2	3.075E+0
-1.038E-1	7.468E-2	3.033E+0
-1.119E-1	7.468E-2	2.984E+0
-1.086E-1	7.144E-2	2.984E+0
-1.021E-1	7.468E-2	2.988E+0
-1.054E-1	7.468E-2	2.984E+0
-1.086E-1	7.144E-2	3.036E+0
-1.103E-1	6.819E-2	2.988E+0
-1.005E-1	7.468E-2	3.004E+0
-1.086E-1	6.819E-2	2.972E+0
-1.103E-1	7.144E-2	2.978E+0
-1.119E-1	7.468E-2	2.887E+0
-1.021E-1	6.819E-2	3.043E+0
-1.086E-1	6.819E-2	2.959E+0
-1.103E-1	7.144E-2	2.926E+0
-1.086E-1	7.144E-2	2.959E+0
-1.054E-1	6.495E-2	3.017E+0
-1.070E-1	6.819E-2	3.066E+0
-1.103E-1	7.468E-2	2.887E+0
[truncated: 93,940 more rows]
