# Supplementary material for: Improved ANAP incorporation and VCF analysis reveal details of P2X7 current facilitation and a limited conformational interplay between ATP binding and the intracellular ballast domain
Source: eLife. 2023 Jan 4;12:e82479. doi: 10.7554/eLife.82479 (PMC9859053; doi:10.7554/eLife.82479)
Supplement: Figure 3—figure supplement 3—source data 2. [file elife-82479-fig3-figsupp3-data2.zip › Figure-3_figure-supplement-3_source-data-2/Wt/k17/16.csv]

-2.108E-1	7.144E-2	3.977E+0
-2.043E-1	7.468E-2	3.909E+0
-2.157E-1	7.793E-2	3.877E+0
-2.092E-1	8.117E-2	3.967E+0
-2.124E-1	7.468E-2	4.006E+0
-2.011E-1	6.819E-2	3.928E+0
-2.173E-1	7.468E-2	3.977E+0
-2.108E-1	7.468E-2	3.928E+0
-2.092E-1	7.468E-2	3.932E+0
-2.027E-1	6.819E-2	3.945E+0
-2.173E-1	7.144E-2	3.945E+0
-2.108E-1	8.117E-2	3.877E+0
-2.076E-1	7.468E-2	3.974E+0
-2.043E-1	6.819E-2	3.987E+0
-2.157E-1	6.819E-2	3.948E+0
-2.043E-1	7.793E-2	3.948E+0
-2.092E-1	7.144E-2	4.010E+0
-2.060E-1	7.144E-2	3.990E+0
-2.141E-1	7.468E-2	3.993E+0
-2.108E-1	7.468E-2	3.938E+0
-2.076E-1	6.819E-2	3.909E+0
-2.027E-1	7.468E-2	3.912E+0
-2.141E-1	7.144E-2	3.899E+0
-2.108E-1	7.144E-2	3.993E+0
-2.076E-1	7.144E-2	3.948E+0
-2.027E-1	7.144E-2	3.922E+0
-2.173E-1	7.468E-2	3.941E+0
-2.092E-1	7.468E-2	3.984E+0
-2.092E-1	7.468E-2	3.977E+0
-2.043E-1	6.819E-2	3.958E+0
-2.157E-1	7.144E-2	3.935E+0
-2.124E-1	7.144E-2	3.919E+0
-2.060E-1	7.793E-2	3.935E+0
-2.060E-1	7.793E-2	3.912E+0
-2.141E-1	7.793E-2	3.951E+0
-2.092E-1	7.468E-2	3.997E+0
-2.076E-1	7.144E-2	3.990E+0
-2.043E-1	6.819E-2	3.919E+0
-2.141E-1	7.144E-2	3.951E+0
-2.092E-1	7.468E-2	3.951E+0
-2.060E-1	7.468E-2	3.928E+0
-2.043E-1	7.468E-2	3.886E+0
-2.141E-1	7.144E-2	3.948E+0
-2.108E-1	7.144E-2	3.928E+0
-2.076E-1	6.819E-2	3.980E+0
-2.060E-1	7.144E-2	3.945E+0
-2.157E-1	8.117E-2	3.977E+0
-2.124E-1	7.468E-2	3.997E+0
-2.076E-1	7.144E-2	3.906E+0
-2.076E-1	7.793E-2	3.990E+0
-2.124E-1	7.468E-2	3.987E+0
-2.141E-1	8.117E-2	3.990E+0
-2.060E-1	7.144E-2	3.912E+0
-2.076E-1	7.144E-2	3.903E+0
-2.124E-1	6.819E-2	3.941E+0
-2.108E-1	7.468E-2	3.954E+0
-2.060E-1	7.793E-2	4.039E+0
-2.060E-1	7.793E-2	3.893E+0
-2.108E-1	7.144E-2	4.019E+0
-2.124E-1	8.117E-2	4.019E+0
-2.027E-1	7.793E-2	3.961E+0
-2.092E-1	7.144E-2	3.980E+0
-2.092E-1	6.819E-2	3.984E+0
-2.141E-1	6.495E-2	3.997E+0
-2.060E-1	7.468E-2	3.932E+0
-2.076E-1	6.495E-2	3.893E+0
-2.124E-1	7.144E-2	3.903E+0
-2.141E-1	7.468E-2	3.997E+0
-2.043E-1	7.468E-2	3.928E+0
-2.060E-1	7.468E-2	3.987E+0
-2.141E-1	6.819E-2	3.941E+0
-2.124E-1	7.793E-2	3.990E+0
-2.043E-1	7.144E-2	3.925E+0
-2.124E-1	7.793E-2	3.984E+0
-2.124E-1	7.793E-2	3.890E+0
-2.173E-1	7.144E-2	3.948E+0
-2.027E-1	7.144E-2	3.925E+0
-2.108E-1	7.144E-2	3.890E+0
-2.141E-1	7.144E-2	3.912E+0
-2.157E-1	7.468E-2	3.919E+0
-2.027E-1	7.468E-2	4.010E+0
-2.076E-1	7.144E-2	3.987E+0
-2.076E-1	7.468E-2	3.993E+0
-2.141E-1	7.468E-2	3.967E+0
-2.027E-1	7.144E-2	4.003E+0
-2.092E-1	7.144E-2	3.945E+0
-2.092E-1	8.117E-2	3.860E+0
-2.157E-1	7.793E-2	4.029E+0
-2.011E-1	7.793E-2	4.036E+0
-2.108E-1	7.144E-2	3.828E+0
-2.108E-1	7.144E-2	3.903E+0
-2.124E-1	8.117E-2	3.899E+0
-2.027E-1	7.468E-2	3.961E+0
-2.108E-1	7.144E-2	3.903E+0
-2.076E-1	7.468E-2	3.893E+0
-2.157E-1	7.468E-2	3.928E+0
-2.060E-1	6.495E-2	3.951E+0
-2.060E-1	7.144E-2	3.909E+0
-2.108E-1	7.468E-2	3.886E+0
-2.157E-1	7.793E-2	3.925E+0
-2.043E-1	7.468E-2	3.941E+0
-2.076E-1	7.144E-2	3.971E+0
-2.108E-1	7.144E-2	4.032E+0
-2.157E-1	7.468E-2	3.919E+0
-2.060E-1	7.144E-2	3.922E+0
-2.060E-1	7.793E-2	3.984E+0
-2.092E-1	7.144E-2	3.925E+0
-2.108E-1	7.144E-2	3.928E+0
-2.043E-1	7.468E-2	4.000E+0
-2.076E-1	6.819E-2	3.961E+0
-2.108E-1	7.144E-2	3.977E+0
-2.173E-1	7.468E-2	4.000E+0
-2.043E-1	7.144E-2	3.928E+0
-2.060E-1	7.468E-2	3.916E+0
-2.108E-1	7.468E-2	3.922E+0
-2.124E-1	7.793E-2	3.961E+0
-2.027E-1	6.819E-2	3.951E+0
-2.043E-1	8.117E-2	4.036E+0
-2.124E-1	7.793E-2	3.870E+0
-2.141E-1	7.144E-2	3.958E+0
-2.043E-1	7.468E-2	3.903E+0
-2.092E-1	7.793E-2	3.909E+0
-2.124E-1	7.468E-2	3.984E+0
-2.141E-1	7.468E-2	3.877E+0
-2.027E-1	7.468E-2	3.935E+0
-2.076E-1	7.793E-2	4.016E+0
-2.124E-1	7.793E-2	3.903E+0
-2.157E-1	7.793E-2	3.980E+0
-2.060E-1	7.468E-2	3.925E+0
-2.092E-1	7.144E-2	3.903E+0
-2.108E-1	7.468E-2	3.932E+0
-2.157E-1	7.793E-2	4.016E+0
-2.027E-1	6.819E-2	3.958E+0
-2.076E-1	7.468E-2	3.935E+0
-2.141E-1	7.468E-2	3.886E+0
-2.157E-1	7.468E-2	3.990E+0
-2.043E-1	7.144E-2	3.984E+0
-2.092E-1	7.468E-2	3.941E+0
-2.108E-1	7.468E-2	3.948E+0
-2.157E-1	8.117E-2	3.932E+0
-2.043E-1	7.468E-2	3.945E+0
-2.043E-1	6.819E-2	3.893E+0
-2.108E-1	7.468E-2	3.896E+0
-2.157E-1	7.793E-2	3.961E+0
-2.043E-1	8.441E-2	4.013E+0
-2.092E-1	7.793E-2	3.912E+0
-2.092E-1	7.793E-2	3.870E+0
-2.173E-1	6.819E-2	3.941E+0
-2.043E-1	6.495E-2	3.993E+0
-2.076E-1	7.793E-2	3.928E+0
-2.124E-1	8.117E-2	3.958E+0
-2.141E-1	7.468E-2	4.019E+0
-2.027E-1	6.819E-2	3.896E+0
-2.092E-1	7.793E-2	3.906E+0
-2.108E-1	7.144E-2	3.893E+0
-2.157E-1	7.144E-2	3.922E+0
-2.027E-1	7.144E-2	3.932E+0
-2.076E-1	7.793E-2	3.916E+0
-2.141E-1	8.117E-2	3.961E+0
-2.141E-1	7.793E-2	3.987E+0
-2.076E-1	8.117E-2	3.993E+0
-2.060E-1	7.468E-2	3.922E+0
-2.124E-1	6.819E-2	3.984E+0
-2.141E-1	7.144E-2	3.941E+0
-2.060E-1	7.144E-2	3.893E+0
-2.060E-1	7.793E-2	3.984E+0
-2.157E-1	7.468E-2	3.916E+0
-2.124E-1	7.793E-2	3.938E+0
-2.076E-1	7.144E-2	3.922E+0
-2.043E-1	7.468E-2	3.958E+0
-2.124E-1	7.468E-2	3.958E+0
-2.157E-1	7.793E-2	3.928E+0
-2.092E-1	7.144E-2	4.003E+0
-2.043E-1	7.468E-2	4.003E+0
-2.124E-1	7.144E-2	3.896E+0
-2.124E-1	7.793E-2	4.023E+0
-2.060E-1	7.468E-2	3.903E+0
-2.027E-1	7.468E-2	3.951E+0
-2.108E-1	6.819E-2	3.886E+0
-2.124E-1	7.468E-2	3.838E+0
-2.092E-1	7.144E-2	3.948E+0
-2.027E-1	8.441E-2	3.958E+0
-2.157E-1	6.819E-2	3.984E+0
-2.108E-1	8.117E-2	3.967E+0
-2.092E-1	8.441E-2	4.023E+0
-2.027E-1	7.468E-2	3.974E+0
-2.124E-1	7.468E-2	3.964E+0
-2.092E-1	7.793E-2	3.883E+0
-2.092E-1	7.144E-2	3.971E+0
-2.043E-1	7.468E-2	3.880E+0
-2.157E-1	6.819E-2	3.941E+0
-2.092E-1	8.117E-2	3.932E+0
-2.076E-1	7.468E-2	3.919E+0
-2.027E-1	7.468E-2	3.958E+0
-2.189E-1	7.468E-2	3.971E+0
-2.092E-1	8.117E-2	3.945E+0
-2.124E-1	6.819E-2	3.945E+0
-1.995E-1	7.144E-2	3.958E+0
-2.173E-1	7.144E-2	3.961E+0
-2.108E-1	7.144E-2	3.880E+0
-2.076E-1	6.819E-2	3.945E+0
-2.011E-1	7.468E-2	3.958E+0
-2.141E-1	7.468E-2	3.980E+0
-2.076E-1	8.117E-2	4.016E+0
-2.092E-1	7.144E-2	3.964E+0
-2.043E-1	7.468E-2	3.925E+0
-2.141E-1	7.468E-2	3.899E+0
-2.092E-1	7.468E-2	3.928E+0
-2.124E-1	7.468E-2	3.984E+0
-2.011E-1	6.171E-2	3.925E+0
-2.157E-1	6.495E-2	3.928E+0
-2.092E-1	8.117E-2	3.909E+0
-2.108E-1	8.117E-2	4.010E+0
-2.011E-1	7.793E-2	3.990E+0
-2.141E-1	7.793E-2	3.948E+0
-2.124E-1	7.468E-2	3.971E+0
-2.092E-1	7.793E-2	3.899E+0
-2.043E-1	7.793E-2	3.954E+0
-2.141E-1	7.793E-2	3.938E+0
-2.124E-1	7.793E-2	4.081E+0
-2.108E-1	6.819E-2	3.916E+0
-2.060E-1	7.144E-2	3.925E+0
-2.141E-1	7.468E-2	3.987E+0
-2.124E-1	6.495E-2	3.935E+0
-2.076E-1	7.144E-2	3.938E+0
-2.060E-1	7.468E-2	3.980E+0
-2.141E-1	7.144E-2	3.922E+0
-2.124E-1	7.793E-2	3.922E+0
-2.076E-1	7.468E-2	3.938E+0
-2.060E-1	7.144E-2	3.896E+0
-2.124E-1	7.468E-2	3.903E+0
-2.108E-1	6.819E-2	3.977E+0
-2.092E-1	7.144E-2	3.971E+0
-2.043E-1	8.117E-2	3.890E+0
-2.124E-1	7.468E-2	3.961E+0
-2.141E-1	6.819E-2	3.948E+0
-2.060E-1	7.144E-2	3.922E+0
-2.060E-1	6.819E-2	3.886E+0
-2.108E-1	7.793E-2	3.877E+0
-2.157E-1	7.468E-2	3.941E+0
-2.043E-1	7.144E-2	3.980E+0
-2.076E-1	7.793E-2	3.922E+0
-2.092E-1	8.117E-2	3.938E+0
-2.141E-1	7.144E-2	3.906E+0
-2.043E-1	7.793E-2	3.928E+0
-2.076E-1	6.819E-2	3.825E+0
-2.124E-1	7.144E-2	3.997E+0
-2.141E-1	7.144E-2	3.958E+0
-2.027E-1	7.793E-2	3.945E+0
-2.124E-1	7.144E-2	3.870E+0
-2.108E-1	6.819E-2	3.909E+0
-2.141E-1	6.819E-2	3.961E+0
-2.043E-1	8.117E-2	3.906E+0
-2.108E-1	7.144E-2	4.013E+0
-2.108E-1	7.144E-2	3.906E+0
-2.157E-1	7.468E-2	3.993E+0
-2.027E-1	7.144E-2	4.013E+0
-2.092E-1	8.117E-2	3.958E+0
-2.092E-1	7.144E-2	4.006E+0
-2.124E-1	7.468E-2	3.945E+0
-2.027E-1	7.468E-2	3.958E+0
-2.092E-1	7.793E-2	3.938E+0
-2.108E-1	7.144E-2	3.867E+0
-2.157E-1	7.468E-2	3.928E+0
-2.027E-1	7.144E-2	3.935E+0
-2.124E-1	6.495E-2	3.919E+0
-2.092E-1	7.144E-2	3.958E+0
-2.173E-1	7.468E-2	3.967E+0
-2.043E-1	6.495E-2	3.945E+0
-2.092E-1	7.468E-2	3.990E+0
-2.092E-1	7.793E-2	3.906E+0
-2.157E-1	7.144E-2	3.961E+0
-2.027E-1	7.144E-2	3.990E+0
-2.092E-1	7.468E-2	3.857E+0
-2.108E-1	7.144E-2	3.867E+0
-2.206E-1	7.144E-2	3.964E+0
-2.011E-1	7.793E-2	3.903E+0
-2.076E-1	7.793E-2	3.890E+0
-2.092E-1	7.793E-2	3.941E+0
-2.157E-1	6.819E-2	3.974E+0
-2.060E-1	6.819E-2	3.880E+0
-2.043E-1	7.468E-2	3.941E+0
-2.076E-1	7.144E-2	3.954E+0
-2.141E-1	7.468E-2	3.906E+0
-2.060E-1	6.171E-2	3.980E+0
-2.092E-1	7.144E-2	3.948E+0
-2.076E-1	6.819E-2	3.935E+0
-2.173E-1	7.468E-2	4.019E+0
-2.043E-1	7.793E-2	3.922E+0
-2.076E-1	6.495E-2	3.990E+0
-2.092E-1	7.144E-2	3.990E+0
-2.157E-1	8.117E-2	3.984E+0
-2.076E-1	7.468E-2	3.928E+0
-2.043E-1	7.468E-2	3.945E+0
-2.108E-1	7.468E-2	3.890E+0
-2.157E-1	7.144E-2	3.860E+0
-2.060E-1	6.819E-2	3.980E+0
-2.092E-1	7.144E-2	3.984E+0
-2.108E-1	7.144E-2	3.909E+0
-2.157E-1	7.793E-2	3.922E+0
-2.092E-1	6.495E-2	3.941E+0
-2.043E-1	7.793E-2	3.935E+0
-2.108E-1	7.468E-2	3.935E+0
-2.124E-1	7.144E-2	3.941E+0
-2.043E-1	8.117E-2	3.971E+0
-2.060E-1	7.468E-2	3.951E+0
-2.124E-1	7.468E-2	3.935E+0
-2.124E-1	7.468E-2	3.916E+0
-2.043E-1	7.468E-2	3.961E+0
-2.076E-1	7.468E-2	3.825E+0
-2.124E-1	7.468E-2	3.864E+0
-2.141E-1	7.793E-2	3.906E+0
-2.092E-1	6.819E-2	3.903E+0
-2.043E-1	7.144E-2	3.967E+0
-2.124E-1	6.819E-2	3.903E+0
-2.124E-1	7.468E-2	3.980E+0
-2.076E-1	7.144E-2	3.899E+0
-2.011E-1	7.468E-2	3.877E+0
-2.124E-1	7.144E-2	3.971E+0
-2.141E-1	7.144E-2	3.864E+0
-2.043E-1	7.468E-2	3.941E+0
-2.043E-1	8.117E-2	3.922E+0
-2.092E-1	7.793E-2	3.961E+0
-2.141E-1	7.793E-2	3.948E+0
-2.076E-1	7.144E-2	3.938E+0
-2.043E-1	7.793E-2	3.916E+0
-2.124E-1	7.793E-2	3.916E+0
-2.124E-1	7.468E-2	3.958E+0
-2.092E-1	8.117E-2	4.010E+0
-2.027E-1	7.144E-2	3.977E+0
-2.124E-1	7.468E-2	3.941E+0
-2.157E-1	7.468E-2	4.013E+0
-2.076E-1	7.468E-2	3.997E+0
-2.043E-1	7.468E-2	3.925E+0
-2.141E-1	8.441E-2	4.026E+0
-2.108E-1	7.468E-2	3.977E+0
-2.092E-1	7.793E-2	4.094E+0
-2.043E-1	7.144E-2	3.954E+0
-2.092E-1	7.144E-2	3.909E+0
-2.108E-1	8.117E-2	3.990E+0
-2.092E-1	7.793E-2	3.964E+0
-2.043E-1	7.468E-2	3.857E+0
-2.124E-1	7.144E-2	3.880E+0
-2.108E-1	7.468E-2	3.932E+0
-2.092E-1	7.468E-2	3.938E+0
-2.027E-1	7.468E-2	3.961E+0
-2.108E-1	6.819E-2	3.903E+0
-2.092E-1	7.144E-2	3.880E+0
-2.043E-1	7.468E-2	4.003E+0
-2.092E-1	7.468E-2	3.993E+0
-2.108E-1	6.171E-2	3.893E+0
-2.092E-1	7.468E-2	4.016E+0
-2.076E-1	7.793E-2	3.977E+0
-2.043E-1	7.144E-2	3.964E+0
-2.124E-1	7.793E-2	3.941E+0
-2.108E-1	7.468E-2	3.984E+0
-2.092E-1	7.144E-2	3.951E+0
-2.043E-1	7.468E-2	4.000E+0
-2.108E-1	8.117E-2	3.906E+0
-2.124E-1	7.144E-2	3.899E+0
-2.076E-1	7.144E-2	4.049E+0
-2.027E-1	7.144E-2	3.935E+0
-2.124E-1	7.468E-2	3.958E+0
-2.141E-1	7.144E-2	3.984E+0
-2.076E-1	6.819E-2	3.954E+0
-2.011E-1	7.468E-2	3.958E+0
-2.141E-1	6.819E-2	3.925E+0
-2.108E-1	7.468E-2	3.909E+0
-2.076E-1	7.793E-2	3.997E+0
-2.060E-1	7.144E-2	3.928E+0
-2.157E-1	7.468E-2	3.954E+0
-2.092E-1	8.117E-2	4.010E+0
-2.092E-1	7.144E-2	3.909E+0
-1.978E-1	6.819E-2	3.967E+0
-2.157E-1	8.117E-2	3.935E+0
-2.092E-1	7.144E-2	3.896E+0
-2.092E-1	7.793E-2	3.997E+0
-2.027E-1	6.819E-2	4.068E+0
-2.157E-1	7.144E-2	3.896E+0
-2.124E-1	6.819E-2	3.919E+0
-2.092E-1	7.468E-2	3.967E+0
-2.060E-1	7.468E-2	3.941E+0
-2.141E-1	7.144E-2	3.971E+0
-2.092E-1	8.117E-2	3.980E+0
-2.076E-1	7.144E-2	3.967E+0
-2.043E-1	7.468E-2	3.971E+0
-2.124E-1	7.144E-2	3.941E+0
-2.108E-1	7.468E-2	3.941E+0
-2.076E-1	7.468E-2	4.013E+0
-2.043E-1	6.819E-2	4.003E+0
-2.141E-1	6.819E-2	3.941E+0
-2.108E-1	7.468E-2	3.890E+0
-2.076E-1	7.468E-2	3.912E+0
-2.011E-1	7.793E-2	3.987E+0
-2.141E-1	7.468E-2	4.013E+0
-2.076E-1	7.144E-2	3.896E+0
-2.060E-1	7.793E-2	3.909E+0
-2.060E-1	6.171E-2	3.922E+0
-2.141E-1	7.793E-2	4.010E+0
-2.108E-1	7.144E-2	3.958E+0
-2.092E-1	7.144E-2	3.899E+0
-2.011E-1	8.117E-2	3.941E+0
-2.141E-1	7.468E-2	4.065E+0
-2.092E-1	7.468E-2	3.948E+0
-2.076E-1	7.793E-2	3.984E+0
-2.043E-1	7.468E-2	4.019E+0
-2.141E-1	7.468E-2	3.909E+0
-2.124E-1	7.144E-2	4.019E+0
-2.076E-1	7.468E-2	3.948E+0
-2.060E-1	7.144E-2	3.964E+0
-2.157E-1	7.468E-2	3.990E+0
-2.124E-1	7.468E-2	3.903E+0
-2.076E-1	7.468E-2	3.977E+0
-2.076E-1	7.468E-2	3.971E+0
-2.092E-1	7.468E-2	4.000E+0
-2.157E-1	8.117E-2	4.039E+0
-2.060E-1	6.495E-2	3.928E+0
-2.060E-1	7.468E-2	3.984E+0
-2.092E-1	7.793E-2	3.961E+0
-2.141E-1	7.468E-2	3.928E+0
-2.092E-1	6.819E-2	3.932E+0
-2.027E-1	7.793E-2	3.958E+0
-2.108E-1	7.468E-2	3.948E+0
-2.157E-1	7.793E-2	3.903E+0
-2.043E-1	7.793E-2	3.935E+0
-2.076E-1	7.468E-2	3.899E+0
-2.092E-1	7.793E-2	3.922E+0
-2.141E-1	7.468E-2	3.941E+0
-2.076E-1	7.144E-2	3.903E+0
-2.076E-1	7.468E-2	3.954E+0
-2.076E-1	7.468E-2	3.974E+0
-2.157E-1	7.144E-2	3.945E+0
-2.043E-1	7.793E-2	4.016E+0
-2.060E-1	7.468E-2	3.954E+0
-2.141E-1	7.144E-2	3.870E+0
-2.124E-1	7.468E-2	3.890E+0
-2.027E-1	8.117E-2	3.961E+0
-2.076E-1	6.819E-2	3.896E+0
-2.092E-1	7.793E-2	3.935E+0
-2.173E-1	7.144E-2	4.042E+0
-2.027E-1	7.793E-2	3.945E+0
-2.092E-1	7.468E-2	3.906E+0
-2.108E-1	7.144E-2	3.932E+0
-2.173E-1	7.468E-2	3.912E+0
-2.043E-1	7.793E-2	3.951E+0
-2.124E-1	7.468E-2	3.945E+0
-2.092E-1	7.144E-2	3.883E+0
-2.206E-1	7.793E-2	3.945E+0
-2.043E-1	7.793E-2	3.964E+0
-2.108E-1	6.171E-2	3.941E+0
-2.092E-1	7.468E-2	3.964E+0
-2.157E-1	8.117E-2	3.870E+0
-2.027E-1	7.468E-2	3.912E+0
-2.092E-1	7.468E-2	3.883E+0
-2.076E-1	7.468E-2	3.964E+0
-2.173E-1	7.793E-2	4.032E+0
-2.027E-1	6.819E-2	3.903E+0
-2.092E-1	7.468E-2	4.006E+0
-2.027E-1	8.117E-2	3.935E+0
-2.173E-1	7.793E-2	4.000E+0
-2.043E-1	7.468E-2	3.938E+0
-2.108E-1	7.793E-2	4.078E+0
-2.092E-1	7.144E-2	3.932E+0
-2.173E-1	7.468E-2	4.010E+0
-2.043E-1	7.793E-2	3.867E+0
-2.092E-1	7.793E-2	3.948E+0
-2.092E-1	8.117E-2	3.964E+0
-2.141E-1	7.793E-2	3.967E+0
-2.060E-1	7.468E-2	3.954E+0
-2.108E-1	7.468E-2	3.883E+0
-2.108E-1	6.819E-2	3.948E+0
-2.173E-1	7.468E-2	3.941E+0
-2.060E-1	7.468E-2	4.026E+0
-2.076E-1	7.144E-2	3.870E+0
-2.108E-1	7.793E-2	3.967E+0
-2.157E-1	7.793E-2	3.945E+0
-2.043E-1	7.144E-2	3.941E+0
-2.076E-1	7.468E-2	3.980E+0
-2.108E-1	7.793E-2	3.906E+0
-2.157E-1	7.468E-2	3.912E+0
-2.092E-1	7.468E-2	4.000E+0
-2.076E-1	7.793E-2	3.961E+0
-2.108E-1	6.819E-2	3.925E+0
-2.173E-1	7.144E-2	3.909E+0
-2.076E-1	7.793E-2	3.977E+0
-2.076E-1	7.793E-2	3.980E+0
-2.108E-1	7.793E-2	3.951E+0
-2.157E-1	7.144E-2	3.928E+0
-2.092E-1	8.117E-2	3.886E+0
-2.076E-1	7.144E-2	3.922E+0
-2.157E-1	7.793E-2	3.903E+0
-2.124E-1	7.793E-2	4.000E+0
-2.060E-1	7.468E-2	3.997E+0
-2.060E-1	7.468E-2	3.971E+0
-2.124E-1	7.144E-2	4.019E+0
-2.157E-1	7.144E-2	3.948E+0
-2.092E-1	7.144E-2	3.932E+0
-2.011E-1	7.468E-2	3.964E+0
-2.124E-1	7.468E-2	4.039E+0
-2.124E-1	7.468E-2	3.893E+0
-2.092E-1	7.468E-2	3.951E+0
-2.060E-1	7.468E-2	3.935E+0
-2.124E-1	8.117E-2	3.954E+0
-2.141E-1	7.468E-2	3.941E+0
-2.092E-1	7.144E-2	3.928E+0
-2.043E-1	7.144E-2	3.925E+0
-2.141E-1	7.144E-2	3.997E+0
-2.124E-1	6.819E-2	3.980E+0
-2.076E-1	7.468E-2	4.032E+0
-2.043E-1	7.793E-2	3.928E+0
-2.108E-1	6.819E-2	3.974E+0
-2.092E-1	7.144E-2	4.045E+0
-2.092E-1	7.468E-2	3.987E+0
-2.060E-1	6.819E-2	3.925E+0
-2.157E-1	7.793E-2	4.003E+0
-2.141E-1	7.793E-2	3.987E+0
-2.092E-1	7.793E-2	3.941E+0
-2.027E-1	7.468E-2	3.961E+0
-2.141E-1	7.468E-2	3.912E+0
-2.092E-1	6.819E-2	3.928E+0
-2.060E-1	7.144E-2	4.010E+0
-2.043E-1	7.793E-2	3.909E+0
-2.124E-1	7.468E-2	3.974E+0
-2.108E-1	7.468E-2	3.938E+0
-2.108E-1	7.793E-2	3.967E+0
-2.043E-1	7.468E-2	3.987E+0
-2.124E-1	7.468E-2	3.919E+0
-2.108E-1	7.468E-2	3.987E+0
-2.092E-1	7.468E-2	3.938E+0
-2.027E-1	7.144E-2	3.938E+0
-2.141E-1	7.144E-2	3.948E+0
-2.124E-1	7.144E-2	3.935E+0
-2.092E-1	7.468E-2	3.896E+0
-2.027E-1	7.468E-2	3.993E+0
-2.124E-1	7.144E-2	3.909E+0
-2.157E-1	7.144E-2	3.938E+0
-2.124E-1	7.793E-2	3.954E+0
-2.043E-1	7.468E-2	3.984E+0
-2.092E-1	7.144E-2	3.958E+0
-2.141E-1	7.793E-2	3.974E+0
-2.108E-1	7.144E-2	3.925E+0
-2.043E-1	7.468E-2	4.087E+0
-2.108E-1	7.144E-2	3.958E+0
-2.124E-1	7.468E-2	3.916E+0
-2.076E-1	7.144E-2	3.925E+0
-2.027E-1	7.793E-2	3.964E+0
-2.173E-1	7.793E-2	3.903E+0
-2.124E-1	7.144E-2	3.928E+0
-2.108E-1	7.793E-2	3.964E+0
-2.027E-1	8.117E-2	3.948E+0
-2.108E-1	7.793E-2	3.857E+0
-2.124E-1	7.144E-2	3.951E+0
-2.108E-1	6.819E-2	3.880E+0
-2.043E-1	7.468E-2	3.938E+0
-2.108E-1	7.793E-2	3.971E+0
-2.124E-1	7.468E-2	4.006E+0
-2.092E-1	7.144E-2	3.948E+0
-2.043E-1	7.468E-2	3.919E+0
-2.141E-1	7.144E-2	3.958E+0
-2.108E-1	7.468E-2	3.974E+0
-2.092E-1	7.793E-2	3.932E+0
-2.076E-1	7.144E-2	3.974E+0
-2.141E-1	7.144E-2	3.977E+0
-2.124E-1	7.144E-2	3.932E+0
-2.076E-1	7.144E-2	4.016E+0
-2.043E-1	7.468E-2	3.893E+0
-2.157E-1	6.819E-2	3.925E+0
-2.141E-1	7.468E-2	3.932E+0
-2.076E-1	7.468E-2	4.000E+0
-2.043E-1	7.144E-2	3.971E+0
-2.141E-1	6.495E-2	3.909E+0
-2.141E-1	7.468E-2	3.974E+0
-2.060E-1	7.144E-2	3.984E+0
-2.043E-1	6.819E-2	3.984E+0
-2.124E-1	7.468E-2	3.948E+0
-2.157E-1	8.117E-2	3.938E+0
-2.092E-1	7.793E-2	3.893E+0
-2.043E-1	6.819E-2	3.958E+0
-2.092E-1	7.144E-2	3.964E+0
-2.141E-1	7.468E-2	3.903E+0
-2.060E-1	7.468E-2	3.912E+0
-2.060E-1	7.468E-2	3.890E+0
-2.076E-1	7.144E-2	3.906E+0
-2.141E-1	7.144E-2	3.864E+0
-2.076E-1	7.144E-2	3.980E+0
-2.060E-1	6.819E-2	3.906E+0
-2.124E-1	7.144E-2	3.922E+0
-2.141E-1	7.468E-2	3.877E+0
-2.060E-1	7.144E-2	3.958E+0
-2.076E-1	6.495E-2	3.997E+0
-2.141E-1	7.144E-2	4.019E+0
-2.124E-1	6.495E-2	3.932E+0
-2.092E-1	7.144E-2	3.987E+0
-2.060E-1	6.495E-2	3.971E+0
-2.141E-1	7.793E-2	3.990E+0
-2.157E-1	6.495E-2	3.941E+0
-2.092E-1	7.468E-2	3.990E+0
-2.060E-1	7.468E-2	3.977E+0
-2.108E-1	8.117E-2	3.964E+0
-2.141E-1	8.117E-2	3.928E+0
-2.076E-1	7.468E-2	3.870E+0
-2.043E-1	6.819E-2	3.974E+0
-2.108E-1	6.819E-2	4.016E+0
-2.141E-1	7.468E-2	3.906E+0
-2.076E-1	6.819E-2	4.045E+0
-2.092E-1	7.793E-2	3.938E+0
-2.141E-1	8.117E-2	3.967E+0
-2.141E-1	7.468E-2	4.058E+0
-2.076E-1	7.468E-2	3.961E+0
-2.060E-1	7.468E-2	3.948E+0
-2.124E-1	7.468E-2	4.023E+0
-2.141E-1	7.468E-2	3.925E+0
-2.076E-1	6.819E-2	3.916E+0
-2.092E-1	7.468E-2	3.987E+0
-2.124E-1	7.468E-2	3.896E+0
-2.124E-1	7.468E-2	3.906E+0
-2.060E-1	7.144E-2	3.964E+0
-2.060E-1	7.144E-2	3.945E+0
-2.141E-1	7.144E-2	3.961E+0
-2.141E-1	8.117E-2	3.971E+0
-2.092E-1	8.117E-2	3.919E+0
-2.076E-1	7.468E-2	3.925E+0
-2.108E-1	7.468E-2	3.919E+0
-2.157E-1	7.468E-2	3.948E+0
-2.060E-1	7.468E-2	4.006E+0
-2.060E-1	7.144E-2	3.948E+0
-2.124E-1	7.144E-2	3.977E+0
-2.124E-1	7.468E-2	3.961E+0
-2.076E-1	7.793E-2	4.016E+0
-2.060E-1	8.117E-2	3.971E+0
-2.124E-1	7.793E-2	3.974E+0
-2.141E-1	7.144E-2	3.932E+0
-2.076E-1	6.819E-2	3.964E+0
-2.076E-1	7.144E-2	3.945E+0
-2.092E-1	7.793E-2	3.954E+0
-2.173E-1	7.468E-2	3.948E+0
-2.076E-1	7.144E-2	3.997E+0
-2.043E-1	7.468E-2	3.954E+0
-2.092E-1	7.144E-2	3.928E+0
-2.157E-1	8.117E-2	3.864E+0
-2.043E-1	6.819E-2	3.984E+0
-2.060E-1	8.117E-2	3.948E+0
-2.076E-1	7.144E-2	3.899E+0
-2.157E-1	7.468E-2	3.925E+0
-2.060E-1	7.144E-2	3.967E+0
-2.027E-1	7.144E-2	3.954E+0
-2.092E-1	8.117E-2	3.941E+0
-2.173E-1	7.144E-2	3.938E+0
-2.043E-1	7.468E-2	3.909E+0
-2.076E-1	6.819E-2	3.954E+0
-2.092E-1	6.819E-2	3.971E+0
-2.157E-1	7.144E-2	3.990E+0
-2.076E-1	7.144E-2	3.958E+0
-2.076E-1	6.819E-2	3.980E+0
-2.092E-1	7.468E-2	3.938E+0
-2.189E-1	7.793E-2	3.935E+0
-2.060E-1	7.144E-2	3.906E+0
-2.060E-1	7.144E-2	3.967E+0
-2.076E-1	7.793E-2	3.984E+0
-2.189E-1	7.793E-2	4.052E+0
-2.060E-1	7.793E-2	4.006E+0
-2.076E-1	7.468E-2	3.961E+0
-2.076E-1	7.468E-2	4.000E+0
-2.157E-1	7.793E-2	3.945E+0
-2.092E-1	6.819E-2	3.938E+0
-2.060E-1	7.793E-2	4.000E+0
-2.108E-1	7.468E-2	3.928E+0
-2.124E-1	7.468E-2	4.032E+0
-2.076E-1	8.117E-2	3.948E+0
-2.060E-1	7.144E-2	3.997E+0
-2.092E-1	7.468E-2	3.971E+0
-2.157E-1	7.144E-2	3.971E+0
-2.092E-1	8.117E-2	3.971E+0
-2.076E-1	6.819E-2	3.870E+0
-2.108E-1	6.819E-2	3.980E+0
-2.141E-1	6.819E-2	3.954E+0
-2.076E-1	7.468E-2	3.912E+0
-2.076E-1	7.793E-2	4.023E+0
-2.124E-1	7.468E-2	3.967E+0
-2.157E-1	6.819E-2	3.903E+0
-2.124E-1	7.793E-2	3.997E+0
-2.043E-1	7.468E-2	3.954E+0
-2.141E-1	7.144E-2	3.886E+0
-2.124E-1	7.468E-2	3.967E+0
-2.092E-1	7.793E-2	3.971E+0
-2.076E-1	7.468E-2	3.958E+0
-2.141E-1	7.144E-2	4.003E+0
-2.157E-1	7.793E-2	3.893E+0
-2.124E-1	7.144E-2	3.935E+0
-2.043E-1	7.793E-2	3.980E+0
-2.141E-1	7.144E-2	3.948E+0
-2.108E-1	7.468E-2	4.000E+0
-2.092E-1	7.468E-2	4.006E+0
-2.060E-1	8.117E-2	3.916E+0
-2.141E-1	7.793E-2	3.980E+0
-2.124E-1	7.144E-2	3.990E+0
-2.124E-1	8.117E-2	3.906E+0
-2.043E-1	7.468E-2	3.941E+0
-2.141E-1	7.144E-2	3.867E+0
-2.141E-1	7.468E-2	3.919E+0
-2.108E-1	7.144E-2	3.906E+0
-2.076E-1	7.144E-2	4.000E+0
-2.124E-1	7.468E-2	3.967E+0
-2.124E-1	7.468E-2	3.909E+0
-2.092E-1	7.468E-2	3.935E+0
-2.027E-1	8.117E-2	3.903E+0
-2.141E-1	6.819E-2	3.935E+0
-2.124E-1	7.144E-2	3.993E+0
-2.124E-1	7.468E-2	3.903E+0
-2.027E-1	7.468E-2	3.948E+0
-2.141E-1	7.144E-2	3.984E+0
-2.124E-1	7.793E-2	3.928E+0
-2.108E-1	7.468E-2	3.941E+0
-2.027E-1	7.144E-2	4.019E+0
-2.141E-1	7.144E-2	3.980E+0
-2.124E-1	7.144E-2	4.026E+0
-2.092E-1	7.468E-2	3.922E+0
-2.027E-1	6.495E-2	3.958E+0
-2.157E-1	6.819E-2	3.909E+0
-2.092E-1	6.819E-2	3.964E+0
-2.108E-1	7.468E-2	3.938E+0
-2.060E-1	7.468E-2	3.967E+0
-2.124E-1	8.117E-2	3.990E+0
-2.141E-1	7.144E-2	3.945E+0
-2.092E-1	8.441E-2	3.951E+0
-2.043E-1	7.468E-2	3.906E+0
-2.092E-1	7.144E-2	3.928E+0
-2.124E-1	8.117E-2	3.971E+0
-2.124E-1	7.468E-2	3.977E+0
-2.043E-1	7.468E-2	3.990E+0
-2.157E-1	7.144E-2	3.945E+0
-2.092E-1	7.468E-2	4.013E+0
-2.076E-1	7.144E-2	3.984E+0
-2.092E-1	6.819E-2	4.026E+0
-2.092E-1	7.468E-2	3.886E+0
-2.141E-1	7.144E-2	3.922E+0
-2.108E-1	7.468E-2	3.941E+0
-2.043E-1	7.468E-2	3.919E+0
-2.092E-1	6.819E-2	3.922E+0
-2.124E-1	6.819E-2	4.006E+0
-2.108E-1	8.117E-2	3.941E+0
-2.011E-1	8.117E-2	3.977E+0
-2.092E-1	6.819E-2	3.945E+0
-2.157E-1	7.793E-2	3.919E+0
-2.092E-1	6.495E-2	3.935E+0
-2.060E-1	7.468E-2	3.997E+0
-2.092E-1	7.144E-2	3.951E+0
-2.141E-1	8.441E-2	3.906E+0
-2.092E-1	7.468E-2	3.993E+0
-2.043E-1	6.171E-2	3.896E+0
-2.108E-1	7.468E-2	3.883E+0
-2.141E-1	7.468E-2	3.980E+0
-2.092E-1	7.144E-2	3.990E+0
-2.060E-1	6.819E-2	3.925E+0
-2.124E-1	7.468E-2	3.893E+0
-2.141E-1	7.144E-2	3.941E+0
-2.092E-1	7.144E-2	3.951E+0
-2.043E-1	6.819E-2	3.977E+0
-2.108E-1	7.144E-2	3.932E+0
-2.173E-1	7.793E-2	4.010E+0
-2.092E-1	6.819E-2	3.945E+0
-2.076E-1	6.819E-2	3.919E+0
-2.108E-1	7.144E-2	4.013E+0
-2.157E-1	6.819E-2	3.993E+0
-2.076E-1	6.819E-2	4.023E+0
-2.092E-1	7.144E-2	3.948E+0
-2.076E-1	7.144E-2	3.883E+0
-2.157E-1	6.819E-2	3.977E+0
-2.108E-1	7.144E-2	3.980E+0
-2.076E-1	7.144E-2	3.987E+0
-2.092E-1	8.441E-2	3.997E+0
-2.173E-1	7.468E-2	3.893E+0
-2.092E-1	6.819E-2	3.974E+0
-2.092E-1	7.468E-2	3.925E+0
-2.108E-1	6.819E-2	3.912E+0
-2.157E-1	7.144E-2	3.919E+0
-2.076E-1	6.495E-2	3.880E+0
-2.060E-1	7.468E-2	3.948E+0
-2.076E-1	7.144E-2	4.019E+0
-2.157E-1	7.468E-2	3.932E+0
-2.060E-1	6.819E-2	4.107E+0
-2.076E-1	7.144E-2	3.945E+0
-2.124E-1	7.144E-2	3.899E+0
-2.157E-1	6.819E-2	3.941E+0
-2.060E-1	6.819E-2	3.909E+0
-2.076E-1	7.144E-2	4.003E+0
-2.092E-1	7.468E-2	3.945E+0
-2.157E-1	7.468E-2	3.896E+0
-2.076E-1	7.793E-2	3.935E+0
-2.092E-1	7.468E-2	3.971E+0
-2.092E-1	7.468E-2	4.013E+0
-2.141E-1	7.468E-2	3.990E+0
-2.043E-1	7.144E-2	3.883E+0
-2.076E-1	7.144E-2	4.006E+0
-2.092E-1	7.468E-2	3.899E+0
-2.141E-1	7.468E-2	3.928E+0
-2.076E-1	8.117E-2	3.935E+0
-2.043E-1	7.468E-2	3.945E+0
-2.124E-1	6.819E-2	4.026E+0
-2.173E-1	7.793E-2	3.993E+0
-2.076E-1	6.819E-2	3.971E+0
-2.092E-1	7.468E-2	3.912E+0
-2.124E-1	7.468E-2	3.916E+0
-2.141E-1	7.468E-2	3.935E+0
-2.043E-1	8.117E-2	3.864E+0
-2.060E-1	7.468E-2	3.967E+0
-2.092E-1	7.468E-2	3.974E+0
-2.173E-1	7.793E-2	3.984E+0
-2.076E-1	7.144E-2	3.964E+0
-2.092E-1	7.468E-2	3.899E+0
-2.092E-1	7.144E-2	3.993E+0
-2.157E-1	7.144E-2	3.954E+0
-2.076E-1	7.793E-2	3.964E+0
-2.060E-1	7.144E-2	3.877E+0
-2.108E-1	7.144E-2	3.877E+0
-2.157E-1	6.495E-2	3.951E+0
-2.076E-1	7.468E-2	3.873E+0
-2.060E-1	7.793E-2	3.890E+0
-2.092E-1	6.495E-2	3.971E+0
-2.141E-1	7.144E-2	3.954E+0
-2.060E-1	7.793E-2	3.951E+0
-2.060E-1	7.793E-2	3.964E+0
-2.092E-1	8.441E-2	3.928E+0
-2.124E-1	8.117E-2	4.013E+0
-2.076E-1	7.793E-2	3.906E+0
-2.043E-1	8.117E-2	3.938E+0
-2.108E-1	7.144E-2	3.977E+0
-2.141E-1	8.117E-2	3.977E+0
-2.060E-1	6.819E-2	3.954E+0
-2.060E-1	8.117E-2	3.919E+0
-2.092E-1	7.144E-2	3.997E+0
-2.173E-1	7.144E-2	3.951E+0
-2.092E-1	7.144E-2	3.909E+0
-2.060E-1	7.468E-2	3.974E+0
-2.076E-1	6.495E-2	4.006E+0
-2.173E-1	7.144E-2	3.977E+0
-2.092E-1	6.495E-2	3.890E+0
-2.060E-1	7.793E-2	3.938E+0
-2.060E-1	7.468E-2	3.945E+0
-2.189E-1	6.495E-2	4.023E+0
-2.092E-1	7.468E-2	3.925E+0
-2.108E-1	6.495E-2	3.984E+0
-2.108E-1	7.468E-2	3.896E+0
-2.157E-1	8.117E-2	3.954E+0
-2.076E-1	7.144E-2	4.055E+0
-2.076E-1	7.144E-2	4.023E+0
-2.092E-1	7.468E-2	3.990E+0
-2.157E-1	7.793E-2	3.935E+0
-2.060E-1	7.793E-2	3.964E+0
-2.076E-1	8.117E-2	3.997E+0
-2.108E-1	7.468E-2	3.951E+0
-2.141E-1	7.144E-2	3.984E+0
-2.060E-1	7.793E-2	3.922E+0
-2.092E-1	6.819E-2	3.896E+0
-2.108E-1	7.144E-2	3.971E+0
-2.141E-1	6.819E-2	3.987E+0
-2.060E-1	7.793E-2	3.990E+0
-2.060E-1	7.468E-2	3.893E+0
-2.108E-1	6.495E-2	3.964E+0
-2.124E-1	7.468E-2	3.870E+0
-2.092E-1	7.468E-2	3.941E+0
-2.076E-1	6.495E-2	3.945E+0
-2.108E-1	6.819E-2	4.013E+0
-2.141E-1	7.144E-2	3.870E+0
-2.060E-1	8.441E-2	4.003E+0
-2.043E-1	6.819E-2	3.880E+0
-2.141E-1	7.144E-2	3.987E+0
-2.124E-1	6.819E-2	4.000E+0
-2.076E-1	7.144E-2	3.971E+0
-2.060E-1	6.819E-2	3.932E+0
-2.124E-1	6.495E-2	4.036E+0
-2.157E-1	7.144E-2	3.958E+0
-2.092E-1	7.144E-2	3.941E+0
-2.108E-1	6.819E-2	3.974E+0
-2.108E-1	7.144E-2	3.980E+0
-2.124E-1	6.819E-2	3.864E+0
-2.141E-1	7.468E-2	3.928E+0
-2.043E-1	6.495E-2	4.000E+0
-2.092E-1	6.819E-2	3.909E+0
-2.141E-1	7.144E-2	3.964E+0
-2.092E-1	6.819E-2	3.922E+0
-2.060E-1	6.819E-2	3.977E+0
-2.141E-1	7.793E-2	3.928E+0
-2.141E-1	7.468E-2	3.938E+0
-2.108E-1	6.171E-2	3.890E+0
-2.060E-1	7.144E-2	3.945E+0
-2.124E-1	7.468E-2	3.980E+0
-2.141E-1	7.144E-2	3.987E+0
-2.108E-1	7.144E-2	3.922E+0
-2.092E-1	7.468E-2	3.912E+0
-2.124E-1	7.468E-2	3.971E+0
-2.157E-1	7.144E-2	3.928E+0
-2.076E-1	7.468E-2	4.000E+0
-2.076E-1	8.117E-2	3.903E+0
-2.141E-1	6.819E-2	3.964E+0
-2.141E-1	7.468E-2	3.877E+0
-2.157E-1	7.468E-2	3.906E+0
-2.092E-1	6.819E-2	3.935E+0
-2.141E-1	7.468E-2	3.925E+0
-2.173E-1	6.819E-2	3.938E+0
-2.108E-1	8.117E-2	3.990E+0
-2.076E-1	7.144E-2	3.906E+0
-2.141E-1	7.468E-2	3.877E+0
-2.141E-1	6.819E-2	3.883E+0
-2.141E-1	6.819E-2	4.029E+0
-2.092E-1	7.468E-2	3.997E+0
-2.141E-1	7.468E-2	3.941E+0
-2.157E-1	7.468E-2	4.058E+0
-2.108E-1	6.495E-2	4.010E+0
-2.076E-1	7.144E-2	3.903E+0
-2.157E-1	7.468E-2	3.935E+0
-2.157E-1	7.793E-2	4.000E+0
-2.108E-1	8.117E-2	4.013E+0
-2.060E-1	7.144E-2	3.980E+0
-2.157E-1	8.117E-2	3.945E+0
-2.157E-1	6.819E-2	4.003E+0
-2.092E-1	6.819E-2	3.980E+0
-2.092E-1	7.468E-2	3.948E+0
-2.124E-1	6.495E-2	3.912E+0
-2.157E-1	7.793E-2	3.984E+0
-2.108E-1	7.793E-2	3.867E+0
-2.060E-1	7.468E-2	4.006E+0
-2.141E-1	7.793E-2	3.967E+0
-2.157E-1	7.144E-2	3.870E+0
-2.124E-1	7.468E-2	3.922E+0
-2.043E-1	7.144E-2	3.951E+0
-2.108E-1	7.144E-2	3.831E+0
-2.141E-1	7.144E-2	3.912E+0
-2.108E-1	7.468E-2	3.896E+0
-2.076E-1	7.144E-2	3.935E+0
-2.141E-1	7.468E-2	4.003E+0
-2.157E-1	7.468E-2	3.954E+0
-2.108E-1	7.144E-2	3.951E+0
-2.076E-1	7.144E-2	3.980E+0
-2.108E-1	7.468E-2	3.916E+0
-2.157E-1	7.793E-2	3.932E+0
-2.092E-1	8.117E-2	3.903E+0
-2.092E-1	7.468E-2	3.958E+0
-2.124E-1	7.144E-2	3.987E+0
-2.173E-1	6.495E-2	3.964E+0
-2.092E-1	7.793E-2	3.980E+0
-2.076E-1	6.819E-2	3.971E+0
-2.092E-1	7.144E-2	3.961E+0
-2.157E-1	7.793E-2	3.938E+0
-2.092E-1	7.468E-2	3.909E+0
-2.076E-1	7.468E-2	4.016E+0
-2.092E-1	7.468E-2	3.967E+0
-2.189E-1	8.441E-2	3.941E+0
-2.108E-1	7.468E-2	3.987E+0
-2.092E-1	7.144E-2	4.013E+0
-2.124E-1	7.793E-2	3.935E+0
-2.157E-1	7.144E-2	3.980E+0
-2.124E-1	7.144E-2	3.932E+0
-2.076E-1	7.468E-2	3.922E+0
-2.108E-1	7.144E-2	4.010E+0
-2.157E-1	7.144E-2	3.990E+0
-2.092E-1	7.793E-2	4.042E+0
-2.060E-1	7.468E-2	4.000E+0
-2.092E-1	7.793E-2	3.987E+0
-2.157E-1	7.144E-2	3.990E+0
-2.124E-1	7.468E-2	3.912E+0
-2.092E-1	7.144E-2	3.964E+0
-2.092E-1	7.144E-2	3.974E+0
-2.157E-1	6.819E-2	3.932E+0
-2.092E-1	6.819E-2	4.029E+0
-2.076E-1	7.144E-2	3.984E+0
-2.092E-1	7.468E-2	4.029E+0
-2.173E-1	7.144E-2	3.948E+0
-2.092E-1	7.468E-2	4.016E+0
-2.060E-1	7.144E-2	3.958E+0
-2.108E-1	7.468E-2	3.919E+0
-2.157E-1	8.441E-2	3.896E+0
-2.124E-1	6.171E-2	3.906E+0
-2.060E-1	6.495E-2	3.997E+0
-2.092E-1	7.468E-2	3.967E+0
-2.173E-1	6.819E-2	4.097E+0
-2.076E-1	7.468E-2	3.990E+0
-2.092E-1	7.468E-2	3.961E+0
-2.108E-1	6.819E-2	3.977E+0
-2.157E-1	7.144E-2	3.987E+0
-2.124E-1	7.144E-2	3.951E+0
-2.076E-1	7.468E-2	3.980E+0
-2.124E-1	7.793E-2	3.941E+0
-2.157E-1	7.468E-2	3.932E+0
-2.108E-1	7.793E-2	3.906E+0
-2.076E-1	7.468E-2	3.945E+0
-2.124E-1	7.793E-2	3.925E+0
-2.157E-1	7.793E-2	4.000E+0
-2.124E-1	6.495E-2	3.974E+0
-2.092E-1	7.793E-2	3.977E+0
-2.141E-1	6.495E-2	3.951E+0
-2.157E-1	8.117E-2	3.997E+0
-2.108E-1	8.117E-2	3.870E+0
-2.060E-1	7.793E-2	3.948E+0
-2.141E-1	7.144E-2	3.977E+0
-2.124E-1	7.468E-2	3.977E+0
-2.076E-1	7.144E-2	4.000E+0
-2.108E-1	7.468E-2	3.974E+0
-2.108E-1	7.468E-2	3.984E+0
-2.157E-1	7.468E-2	3.938E+0
-2.108E-1	7.468E-2	4.049E+0
-2.060E-1	6.819E-2	3.919E+0
-2.124E-1	7.793E-2	3.935E+0
-2.173E-1	7.144E-2	3.925E+0
-2.108E-1	7.144E-2	4.029E+0
-2.076E-1	7.468E-2	3.987E+0
-2.108E-1	7.468E-2	3.951E+0
-2.157E-1	7.468E-2	3.974E+0
-2.124E-1	7.144E-2	3.990E+0
-2.076E-1	7.793E-2	4.016E+0
-2.108E-1	7.468E-2	4.019E+0
-2.189E-1	7.468E-2	4.006E+0
-2.092E-1	7.793E-2	4.013E+0
-2.076E-1	6.819E-2	3.984E+0
-2.124E-1	7.468E-2	3.938E+0
-2.141E-1	7.144E-2	3.928E+0
-2.141E-1	7.144E-2	3.916E+0
-2.060E-1	7.468E-2	3.951E+0
-2.092E-1	6.819E-2	4.000E+0
-2.157E-1	7.793E-2	4.000E+0
-2.108E-1	7.468E-2	4.003E+0
-2.060E-1	6.819E-2	3.980E+0
-2.108E-1	7.793E-2	3.922E+0
-2.141E-1	7.468E-2	3.912E+0
-2.076E-1	7.468E-2	3.928E+0
-2.076E-1	6.819E-2	3.990E+0
-2.108E-1	7.793E-2	3.932E+0
-2.173E-1	7.468E-2	3.935E+0
-2.141E-1	7.468E-2	3.945E+0
-2.060E-1	7.144E-2	4.036E+0
-2.141E-1	7.144E-2	3.925E+0
-2.157E-1	8.117E-2	4.006E+0
-2.108E-1	6.819E-2	4.000E+0
-2.092E-1	7.144E-2	3.948E+0
-2.124E-1	6.495E-2	3.984E+0
-2.157E-1	7.468E-2	3.967E+0
-2.124E-1	7.793E-2	3.941E+0
-2.060E-1	7.468E-2	3.938E+0
-2.108E-1	7.793E-2	3.909E+0
-2.173E-1	7.144E-2	4.013E+0
-2.124E-1	7.468E-2	3.941E+0
-2.092E-1	7.793E-2	3.919E+0
-2.141E-1	6.819E-2	4.065E+0
-2.173E-1	7.144E-2	3.993E+0
-2.108E-1	7.144E-2	3.948E+0
-2.060E-1	8.117E-2	3.984E+0
-2.124E-1	7.468E-2	3.925E+0
-2.124E-1	7.468E-2	3.877E+0
-2.108E-1	6.495E-2	3.967E+0
-2.076E-1	7.468E-2	3.967E+0
-2.124E-1	7.144E-2	3.951E+0
-2.173E-1	7.793E-2	3.951E+0
-2.124E-1	7.793E-2	4.029E+0
-2.076E-1	6.819E-2	3.951E+0
-2.141E-1	7.144E-2	3.925E+0
-2.157E-1	6.819E-2	3.903E+0
-2.124E-1	7.144E-2	3.984E+0
-2.076E-1	7.468E-2	4.039E+0
-2.108E-1	7.468E-2	3.954E+0
-2.173E-1	7.468E-2	3.912E+0
-2.108E-1	6.819E-2	4.026E+0
-2.092E-1	7.468E-2	3.967E+0
-2.124E-1	7.793E-2	3.961E+0
-2.157E-1	8.117E-2	3.967E+0
-2.108E-1	7.144E-2	3.971E+0
-2.076E-1	7.144E-2	3.896E+0
-2.141E-1	7.793E-2	3.922E+0
-2.173E-1	7.468E-2	3.948E+0
-2.141E-1	7.468E-2	4.026E+0
-2.076E-1	7.468E-2	3.974E+0
-2.124E-1	6.819E-2	3.958E+0
-2.157E-1	7.468E-2	3.971E+0
-2.092E-1	6.819E-2	3.945E+0
-2.076E-1	6.495E-2	3.951E+0
-2.124E-1	7.468E-2	4.006E+0
-2.189E-1	7.144E-2	3.938E+0
-2.141E-1	7.468E-2	3.903E+0
-2.108E-1	7.144E-2	4.052E+0
-2.124E-1	7.468E-2	3.990E+0
-2.124E-1	7.144E-2	3.993E+0
-2.124E-1	7.793E-2	3.954E+0
-2.060E-1	7.144E-2	4.000E+0
-2.108E-1	6.819E-2	3.974E+0
-2.124E-1	7.468E-2	3.909E+0
-2.124E-1	7.468E-2	3.948E+0
-2.076E-1	7.468E-2	3.919E+0
-2.141E-1	7.468E-2	3.997E+0
-2.141E-1	7.468E-2	3.954E+0
-2.124E-1	7.468E-2	4.026E+0
-2.076E-1	7.793E-2	4.000E+0
-2.124E-1	7.468E-2	4.039E+0
-2.157E-1	7.793E-2	3.974E+0
-2.124E-1	7.468E-2	3.951E+0
-2.043E-1	7.144E-2	3.938E+0
-2.157E-1	6.171E-2	4.016E+0
-2.157E-1	7.468E-2	4.000E+0
-2.124E-1	7.144E-2	3.922E+0
-2.092E-1	7.468E-2	3.961E+0
-2.108E-1	7.793E-2	3.977E+0
-2.157E-1	6.819E-2	3.925E+0
-2.108E-1	7.144E-2	3.877E+0
-2.076E-1	7.468E-2	3.922E+0
-2.141E-1	7.144E-2	3.971E+0
-2.141E-1	7.468E-2	4.000E+0
-2.124E-1	7.793E-2	3.922E+0
-2.092E-1	5.846E-2	3.948E+0
-2.141E-1	7.468E-2	4.016E+0
-2.173E-1	7.144E-2	3.899E+0
-2.141E-1	7.144E-2	3.974E+0
-2.076E-1	5.846E-2	3.922E+0
-2.124E-1	6.819E-2	3.922E+0
-2.141E-1	7.468E-2	4.032E+0
-2.124E-1	7.144E-2	3.948E+0
-2.060E-1	6.819E-2	3.941E+0
-2.108E-1	7.468E-2	3.948E+0
-2.157E-1	7.793E-2	3.971E+0
-2.108E-1	6.819E-2	3.880E+0
-2.060E-1	7.144E-2	3.945E+0
-2.108E-1	7.144E-2	3.958E+0
-2.157E-1	7.144E-2	3.987E+0
-2.076E-1	7.144E-2	3.906E+0
-2.092E-1	6.819E-2	3.954E+0
-2.108E-1	7.468E-2	3.993E+0
-2.173E-1	7.468E-2	4.013E+0
-2.108E-1	7.144E-2	3.870E+0
-2.076E-1	7.468E-2	3.990E+0
-2.141E-1	7.144E-2	3.938E+0
-2.173E-1	7.793E-2	3.977E+0
-2.092E-1	7.793E-2	3.925E+0
-2.092E-1	6.171E-2	3.954E+0
-2.092E-1	7.468E-2	3.906E+0
-2.141E-1	7.793E-2	3.964E+0
-2.108E-1	6.819E-2	4.000E+0
-2.092E-1	7.468E-2	3.958E+0
-2.092E-1	7.144E-2	3.980E+0
-2.189E-1	7.144E-2	3.974E+0
-2.124E-1	8.117E-2	3.935E+0
-2.092E-1	6.819E-2	3.974E+0
-2.092E-1	7.793E-2	4.013E+0
-2.173E-1	7.144E-2	3.925E+0
-2.076E-1	7.468E-2	3.948E+0
-2.076E-1	7.144E-2	3.935E+0
-2.124E-1	7.468E-2	3.948E+0
-2.173E-1	8.117E-2	4.023E+0
-2.124E-1	7.793E-2	3.938E+0
-2.092E-1	6.819E-2	3.938E+0
-2.141E-1	7.793E-2	4.023E+0
-2.189E-1	7.144E-2	4.010E+0
-2.092E-1	6.495E-2	3.941E+0
-2.108E-1	6.495E-2	3.974E+0
-2.108E-1	7.793E-2	3.958E+0
-2.157E-1	7.468E-2	3.993E+0
-2.108E-1	7.144E-2	4.000E+0
-2.092E-1	7.468E-2	3.964E+0
-2.124E-1	6.495E-2	3.987E+0
-2.173E-1	7.468E-2	3.984E+0
-2.124E-1	7.144E-2	3.916E+0
-2.076E-1	7.793E-2	3.909E+0
-2.108E-1	6.819E-2	3.977E+0
-2.189E-1	7.468E-2	3.954E+0
-2.108E-1	7.468E-2	3.987E+0
-2.092E-1	7.468E-2	4.058E+0
-2.108E-1	7.144E-2	4.016E+0
-2.173E-1	7.144E-2	3.945E+0
-2.108E-1	7.144E-2	3.971E+0
-2.092E-1	7.468E-2	4.006E+0
-2.108E-1	7.468E-2	3.967E+0
-2.189E-1	6.819E-2	3.964E+0
-2.124E-1	7.793E-2	4.010E+0
-2.076E-1	7.468E-2	3.977E+0
-2.124E-1	7.144E-2	3.990E+0
-2.141E-1	7.793E-2	4.036E+0
-2.108E-1	6.495E-2	3.932E+0
-2.076E-1	7.468E-2	3.928E+0
-2.108E-1	6.819E-2	3.997E+0
-2.173E-1	8.117E-2	3.971E+0
-2.124E-1	7.468E-2	3.899E+0
-2.092E-1	7.144E-2	3.961E+0
-2.108E-1	7.468E-2	4.026E+0
-2.173E-1	7.468E-2	3.945E+0
-2.124E-1	7.468E-2	3.961E+0
-2.092E-1	8.117E-2	4.029E+0
-2.092E-1	7.468E-2	3.974E+0
-2.189E-1	6.819E-2	3.961E+0
-2.124E-1	6.819E-2	4.013E+0
-2.108E-1	7.144E-2	4.003E+0
-2.124E-1	7.468E-2	3.812E+0
-2.206E-1	7.468E-2	3.958E+0
-2.108E-1	7.144E-2	3.941E+0
-2.060E-1	6.495E-2	3.916E+0
-2.124E-1	7.468E-2	3.984E+0
-2.189E-1	7.468E-2	3.925E+0
-2.124E-1	7.468E-2	3.961E+0
-2.092E-1	7.144E-2	4.006E+0
-2.092E-1	7.793E-2	4.006E+0
-2.157E-1	6.819E-2	3.945E+0
-2.108E-1	8.117E-2	4.010E+0
-2.076E-1	7.468E-2	3.951E+0
-2.141E-1	7.468E-2	3.903E+0
-2.173E-1	6.819E-2	4.036E+0
-2.141E-1	7.144E-2	3.987E+0
-2.108E-1	7.144E-2	3.945E+0
-2.124E-1	7.468E-2	3.990E+0
-2.189E-1	7.144E-2	3.984E+0
-2.092E-1	7.468E-2	3.899E+0
-2.108E-1	6.171E-2	3.974E+0
-2.124E-1	6.819E-2	3.993E+0
-2.157E-1	8.117E-2	3.961E+0
-2.124E-1	7.468E-2	3.938E+0
-2.060E-1	7.144E-2	3.964E+0
-2.108E-1	7.144E-2	4.003E+0
-2.124E-1	8.117E-2	3.964E+0
-2.141E-1	7.144E-2	3.961E+0
-2.076E-1	6.819E-2	3.967E+0
-2.157E-1	7.468E-2	4.016E+0
-2.141E-1	7.144E-2	4.045E+0
-2.157E-1	7.144E-2	3.990E+0
-2.076E-1	7.793E-2	4.010E+0
-2.124E-1	6.819E-2	3.980E+0
-2.173E-1	7.468E-2	3.958E+0
-2.141E-1	7.793E-2	3.977E+0
-2.108E-1	7.468E-2	4.000E+0
-2.141E-1	7.144E-2	3.935E+0
-2.157E-1	7.468E-2	3.948E+0
-2.108E-1	7.144E-2	3.964E+0
-2.092E-1	7.793E-2	4.032E+0
-2.124E-1	7.144E-2	3.951E+0
-2.141E-1	7.793E-2	3.899E+0
-2.108E-1	7.793E-2	3.945E+0
-2.043E-1	7.468E-2	3.980E+0
-2.124E-1	7.468E-2	3.951E+0
-2.173E-1	8.117E-2	3.938E+0
-2.124E-1	7.793E-2	3.922E+0
-2.092E-1	7.793E-2	3.938E+0
-2.141E-1	6.495E-2	4.000E+0
-2.173E-1	6.495E-2	3.941E+0
-2.124E-1	7.144E-2	3.958E+0
-2.060E-1	8.117E-2	3.987E+0
-2.124E-1	7.144E-2	3.922E+0
-2.157E-1	7.468E-2	3.893E+0
-2.108E-1	7.468E-2	4.006E+0
-2.060E-1	7.468E-2	3.974E+0
-2.124E-1	7.468E-2	3.935E+0
-2.157E-1	7.144E-2	3.935E+0
-2.157E-1	6.819E-2	3.925E+0
-2.092E-1	7.793E-2	4.058E+0
-2.108E-1	7.793E-2	4.010E+0
-2.173E-1	8.117E-2	3.958E+0
-2.124E-1	7.144E-2	3.922E+0
-2.076E-1	7.468E-2	4.045E+0
-2.141E-1	7.144E-2	3.909E+0
-2.189E-1	7.468E-2	3.984E+0
-2.108E-1	7.144E-2	3.990E+0
-2.092E-1	7.468E-2	3.912E+0
-2.141E-1	7.793E-2	4.036E+0
-2.141E-1	7.468E-2	3.954E+0
-2.141E-1	7.468E-2	3.941E+0
-2.092E-1	6.819E-2	4.019E+0
-2.124E-1	7.144E-2	4.010E+0
-2.173E-1	7.144E-2	4.013E+0
-2.141E-1	7.793E-2	4.013E+0
-2.092E-1	7.468E-2	3.980E+0
-2.124E-1	7.468E-2	3.916E+0
-2.157E-1	8.117E-2	3.912E+0
-2.124E-1	7.144E-2	3.974E+0
-2.108E-1	8.117E-2	3.984E+0
-2.108E-1	8.117E-2	3.922E+0
-2.189E-1	7.468E-2	3.977E+0
-2.141E-1	7.468E-2	3.961E+0
-2.060E-1	7.468E-2	3.896E+0
-2.141E-1	7.793E-2	3.997E+0
-2.173E-1	7.793E-2	3.932E+0
-2.124E-1	7.468E-2	3.967E+0
-2.076E-1	7.144E-2	3.984E+0
-2.124E-1	7.144E-2	3.987E+0
-2.141E-1	6.819E-2	3.883E+0
-2.124E-1	7.144E-2	4.013E+0
-2.076E-1	7.144E-2	4.026E+0
-2.108E-1	7.144E-2	3.935E+0
-2.189E-1	6.819E-2	3.877E+0
-2.141E-1	7.144E-2	3.980E+0
-2.092E-1	7.144E-2	3.951E+0
-2.141E-1	7.144E-2	3.984E+0
-2.173E-1	8.117E-2	3.941E+0
-2.124E-1	7.468E-2	3.925E+0
-2.108E-1	7.468E-2	3.948E+0
-2.108E-1	7.144E-2	3.997E+0
-2.173E-1	6.819E-2	3.958E+0
-2.108E-1	7.144E-2	3.938E+0
-2.076E-1	8.117E-2	3.987E+0
-2.108E-1	6.819E-2	3.922E+0
-2.173E-1	6.819E-2	4.010E+0
-2.124E-1	7.468E-2	4.010E+0
-2.076E-1	7.144E-2	3.922E+0
-2.124E-1	8.117E-2	3.912E+0
-2.173E-1	7.793E-2	3.987E+0
-2.108E-1	8.117E-2	3.971E+0
-2.092E-1	7.793E-2	4.010E+0
-2.141E-1	7.468E-2	3.912E+0
-2.173E-1	7.468E-2	3.974E+0
-2.141E-1	7.468E-2	3.919E+0
-2.092E-1	7.793E-2	4.000E+0
-2.108E-1	7.144E-2	3.935E+0
-2.157E-1	7.144E-2	3.964E+0
-2.124E-1	7.144E-2	3.938E+0
-2.076E-1	6.819E-2	4.013E+0
-2.108E-1	8.117E-2	3.964E+0
-2.189E-1	7.144E-2	3.838E+0
-2.124E-1	7.793E-2	3.906E+0
-2.076E-1	7.144E-2	3.945E+0
-2.124E-1	7.468E-2	3.922E+0
-2.173E-1	6.819E-2	4.039E+0
-2.124E-1	7.468E-2	3.932E+0
-2.092E-1	7.468E-2	3.964E+0
-2.141E-1	7.468E-2	3.961E+0
-2.157E-1	7.144E-2	3.932E+0
-2.141E-1	7.468E-2	3.919E+0
-2.108E-1	7.144E-2	3.935E+0
-2.124E-1	7.468E-2	3.916E+0
-2.173E-1	8.117E-2	3.958E+0
-2.124E-1	7.468E-2	3.974E+0
-2.060E-1	7.793E-2	4.013E+0
-2.124E-1	7.468E-2	3.977E+0
-2.141E-1	7.468E-2	3.990E+0
-2.108E-1	7.468E-2	3.961E+0
-2.092E-1	7.793E-2	3.961E+0
-2.124E-1	7.468E-2	3.997E+0
-2.173E-1	6.819E-2	3.961E+0
-2.124E-1	8.117E-2	3.967E+0
-2.092E-1	7.793E-2	3.980E+0
-2.108E-1	6.819E-2	3.941E+0
-2.157E-1	7.793E-2	3.890E+0
-2.124E-1	7.793E-2	3.941E+0
-2.076E-1	7.468E-2	3.906E+0
-2.108E-1	7.468E-2	4.010E+0
-2.157E-1	6.819E-2	3.854E+0
-2.124E-1	7.793E-2	3.909E+0
-2.092E-1	6.819E-2	4.000E+0
-2.092E-1	7.793E-2	4.006E+0
-2.157E-1	7.468E-2	3.967E+0
-2.141E-1	7.793E-2	3.948E+0
-2.092E-1	7.468E-2	3.990E+0
-2.124E-1	7.468E-2	3.997E+0
-2.189E-1	7.468E-2	3.906E+0
-2.141E-1	7.793E-2	3.980E+0
-2.124E-1	7.793E-2	4.045E+0
-2.108E-1	6.819E-2	3.990E+0
-2.173E-1	8.441E-2	4.003E+0
-2.141E-1	7.144E-2	3.964E+0
-2.076E-1	7.468E-2	3.922E+0
-2.124E-1	7.793E-2	4.013E+0
-2.173E-1	7.468E-2	3.919E+0
-2.141E-1	8.117E-2	3.941E+0
-2.092E-1	8.117E-2	3.948E+0
-2.092E-1	7.144E-2	3.954E+0
-2.173E-1	8.117E-2	3.922E+0
-2.141E-1	7.468E-2	3.945E+0
-2.092E-1	7.468E-2	3.916E+0
-2.141E-1	7.793E-2	3.974E+0
-2.157E-1	7.144E-2	3.922E+0
-2.124E-1	7.468E-2	3.990E+0
-2.092E-1	6.819E-2	4.023E+0
-2.108E-1	7.793E-2	3.922E+0
-2.189E-1	7.793E-2	4.010E+0
-2.124E-1	7.468E-2	4.016E+0
-2.092E-1	6.495E-2	4.023E+0
-2.108E-1	7.793E-2	3.948E+0
-2.189E-1	6.819E-2	3.941E+0
-2.108E-1	8.117E-2	3.984E+0
-2.108E-1	7.144E-2	4.013E+0
-2.092E-1	7.793E-2	4.045E+0
-2.189E-1	7.144E-2	3.990E+0
-2.141E-1	7.144E-2	3.977E+0
-2.092E-1	6.819E-2	4.000E+0
-2.141E-1	7.144E-2	3.941E+0
-2.157E-1	7.144E-2	4.032E+0
-2.124E-1	6.819E-2	4.039E+0
-2.108E-1	7.793E-2	3.954E+0
-2.141E-1	7.793E-2	3.893E+0
-2.173E-1	7.144E-2	3.903E+0
-2.124E-1	7.793E-2	3.980E+0
-2.092E-1	7.144E-2	4.013E+0
-2.108E-1	6.819E-2	3.961E+0
-2.189E-1	6.819E-2	3.928E+0
-2.141E-1	7.468E-2	4.042E+0
-2.076E-1	7.144E-2	4.013E+0
-2.141E-1	7.144E-2	3.873E+0
-2.157E-1	7.468E-2	3.925E+0
-2.141E-1	7.144E-2	3.935E+0
-2.092E-1	7.468E-2	3.961E+0
-2.141E-1	7.144E-2	3.925E+0
-2.173E-1	7.468E-2	3.922E+0
-2.141E-1	6.819E-2	3.977E+0
-2.108E-1	7.793E-2	3.912E+0
-2.124E-1	8.117E-2	3.932E+0
-2.173E-1	7.468E-2	3.984E+0
-2.141E-1	7.144E-2	3.974E+0
-2.076E-1	7.144E-2	3.954E+0
-2.124E-1	7.793E-2	3.922E+0
-2.141E-1	7.144E-2	3.928E+0
-2.157E-1	7.468E-2	3.922E+0
-2.092E-1	8.117E-2	3.958E+0
-2.124E-1	8.117E-2	3.877E+0
-2.157E-1	7.468E-2	3.958E+0
-2.141E-1	7.793E-2	3.967E+0
-2.076E-1	7.468E-2	3.987E+0
-2.141E-1	7.468E-2	3.954E+0
-2.173E-1	7.468E-2	3.977E+0
-2.157E-1	7.793E-2	4.026E+0
-2.076E-1	6.495E-2	3.997E+0
-2.108E-1	7.468E-2	4.003E+0
-2.173E-1	7.468E-2	3.941E+0
-2.141E-1	7.468E-2	4.078E+0
-2.092E-1	7.144E-2	4.016E+0
-2.124E-1	7.144E-2	3.958E+0
-2.157E-1	8.441E-2	3.867E+0
-2.157E-1	7.144E-2	3.961E+0
-2.092E-1	7.468E-2	3.912E+0
-2.157E-1	7.793E-2	3.984E+0
-2.157E-1	7.793E-2	3.984E+0
-2.173E-1	7.144E-2	4.000E+0
-2.108E-1	7.468E-2	3.964E+0
-2.108E-1	7.468E-2	4.019E+0
-2.141E-1	7.793E-2	3.896E+0
-2.157E-1	6.495E-2	4.000E+0
-2.108E-1	7.793E-2	4.010E+0
-2.141E-1	7.468E-2	3.919E+0
-2.173E-1	6.819E-2	3.935E+0
-2.124E-1	6.819E-2	3.899E+0
-2.092E-1	7.468E-2	4.023E+0
-2.141E-1	6.819E-2	3.964E+0
-2.173E-1	7.793E-2	3.877E+0
-2.157E-1	7.793E-2	3.941E+0
-2.092E-1	7.144E-2	3.964E+0
-2.124E-1	7.468E-2	3.951E+0
-2.206E-1	7.144E-2	3.883E+0
-2.141E-1	7.793E-2	3.954E+0
-2.060E-1	7.793E-2	3.951E+0
-2.141E-1	7.144E-2	4.068E+0
-2.206E-1	7.793E-2	3.951E+0
-2.124E-1	6.819E-2	3.941E+0
-2.092E-1	6.819E-2	3.980E+0
-2.124E-1	7.468E-2	3.935E+0
-2.157E-1	6.819E-2	3.899E+0
-2.124E-1	7.793E-2	3.997E+0
-2.108E-1	6.819E-2	3.951E+0
-2.124E-1	7.468E-2	4.019E+0
-2.157E-1	7.468E-2	4.052E+0
-2.141E-1	6.819E-2	3.925E+0
-2.108E-1	7.468E-2	3.896E+0
-2.141E-1	7.468E-2	3.971E+0
-2.157E-1	7.144E-2	3.922E+0
-2.124E-1	8.117E-2	3.912E+0
-2.108E-1	6.819E-2	4.049E+0
-2.108E-1	7.468E-2	3.980E+0
-2.173E-1	7.468E-2	3.841E+0
-2.141E-1	7.793E-2	3.974E+0
-2.108E-1	6.819E-2	4.019E+0
-2.124E-1	7.468E-2	4.026E+0
-2.173E-1	7.144E-2	3.945E+0
-2.141E-1	6.819E-2	4.023E+0
-2.108E-1	7.144E-2	3.941E+0
-2.124E-1	6.819E-2	3.958E+0
-2.173E-1	7.144E-2	3.990E+0
-2.141E-1	7.468E-2	3.980E+0
-2.108E-1	7.144E-2	3.935E+0
-2.108E-1	7.468E-2	3.984E+0
-2.173E-1	7.793E-2	4.013E+0
-2.124E-1	7.144E-2	3.954E+0
-2.076E-1	7.468E-2	3.928E+0
-2.108E-1	6.819E-2	3.932E+0
-2.206E-1	7.144E-2	4.061E+0
-2.173E-1	7.468E-2	3.941E+0
-2.124E-1	7.144E-2	4.013E+0
-2.092E-1	7.144E-2	3.974E+0
-2.157E-1	8.117E-2	4.013E+0
-2.173E-1	6.819E-2	3.951E+0
-2.124E-1	7.144E-2	3.948E+0
-2.092E-1	7.793E-2	3.961E+0
-2.141E-1	8.117E-2	3.945E+0
-2.141E-1	7.144E-2	3.945E+0
-2.124E-1	7.793E-2	3.961E+0
-2.141E-1	7.468E-2	3.916E+0
-2.189E-1	7.144E-2	3.990E+0
-2.141E-1	7.793E-2	3.954E+0
-2.108E-1	7.468E-2	3.954E+0
-2.108E-1	8.117E-2	3.928E+0
-2.173E-1	7.468E-2	3.984E+0
-2.141E-1	8.117E-2	3.980E+0
-2.124E-1	7.144E-2	3.886E+0
-2.141E-1	7.468E-2	3.990E+0
-2.206E-1	7.468E-2	3.896E+0
-2.141E-1	7.144E-2	3.974E+0
-2.092E-1	7.468E-2	3.990E+0
-2.141E-1	7.144E-2	3.941E+0
-2.189E-1	7.468E-2	3.903E+0
-2.124E-1	7.468E-2	3.919E+0
-2.092E-1	6.819E-2	3.935E+0
-2.108E-1	7.793E-2	3.958E+0
-2.189E-1	7.144E-2	3.967E+0
-2.157E-1	7.793E-2	3.993E+0
-2.092E-1	6.495E-2	4.023E+0
-2.141E-1	7.144E-2	3.916E+0
-2.206E-1	7.468E-2	4.016E+0
-2.141E-1	7.793E-2	3.948E+0
-2.108E-1	6.819E-2	3.980E+0
-2.124E-1	6.819E-2	4.000E+0
-2.189E-1	7.468E-2	4.000E+0
-2.141E-1	7.468E-2	4.029E+0
-2.124E-1	7.793E-2	3.993E+0
-2.124E-1	6.819E-2	3.932E+0
-2.173E-1	7.468E-2	3.922E+0
-2.108E-1	7.468E-2	3.980E+0
-2.124E-1	6.819E-2	3.903E+0
-2.108E-1	7.468E-2	3.932E+0
-2.206E-1	7.144E-2	3.954E+0
-2.124E-1	7.468E-2	4.000E+0
-2.092E-1	7.793E-2	3.941E+0
-2.124E-1	6.819E-2	4.016E+0
-2.189E-1	7.468E-2	4.006E+0
-2.124E-1	7.144E-2	3.967E+0
-2.108E-1	7.468E-2	3.903E+0
-2.108E-1	6.819E-2	3.993E+0
-2.189E-1	7.468E-2	4.026E+0
-2.124E-1	7.468E-2	4.000E+0
-2.108E-1	7.144E-2	4.023E+0
-2.108E-1	6.495E-2	4.071E+0
-2.189E-1	7.144E-2	3.971E+0
-2.141E-1	6.819E-2	3.997E+0
-2.076E-1	6.495E-2	4.010E+0
-2.108E-1	7.468E-2	3.958E+0
-2.173E-1	7.144E-2	3.958E+0
-2.141E-1	7.468E-2	3.971E+0
-2.092E-1	7.144E-2	3.974E+0
-2.124E-1	6.819E-2	3.883E+0
-2.206E-1	8.117E-2	3.948E+0
-2.141E-1	7.793E-2	4.013E+0
-2.092E-1	7.144E-2	3.974E+0
-2.124E-1	7.793E-2	3.958E+0
-2.189E-1	7.144E-2	4.000E+0
-2.157E-1	7.468E-2	4.006E+0
-2.124E-1	7.793E-2	3.967E+0
-2.124E-1	7.468E-2	4.000E+0
-2.206E-1	7.468E-2	3.890E+0
-2.173E-1	7.144E-2	3.951E+0
-2.108E-1	7.468E-2	3.919E+0
-2.108E-1	6.171E-2	4.013E+0
-2.189E-1	7.468E-2	3.919E+0
-2.157E-1	7.793E-2	4.026E+0
-2.076E-1	7.144E-2	3.932E+0
-2.124E-1	7.468E-2	3.958E+0
-2.173E-1	6.819E-2	3.909E+0
-2.157E-1	8.117E-2	3.971E+0
-2.092E-1	7.468E-2	4.013E+0
-2.108E-1	6.819E-2	3.977E+0
-2.173E-1	7.793E-2	3.971E+0
-2.124E-1	7.793E-2	4.013E+0
-2.108E-1	6.819E-2	3.951E+0
-2.157E-1	7.468E-2	3.938E+0
-2.173E-1	7.468E-2	3.971E+0
-2.157E-1	7.468E-2	3.974E+0
-2.092E-1	6.495E-2	3.928E+0
-2.124E-1	6.819E-2	4.029E+0
-2.173E-1	7.144E-2	3.922E+0
-2.157E-1	7.144E-2	3.971E+0
-2.108E-1	7.144E-2	3.945E+0
-2.141E-1	7.468E-2	3.961E+0
-2.157E-1	7.144E-2	3.977E+0
-2.124E-1	7.468E-2	4.019E+0
-2.092E-1	8.117E-2	3.964E+0
-2.141E-1	6.171E-2	3.922E+0
-2.173E-1	6.819E-2	4.013E+0
-2.141E-1	7.793E-2	3.945E+0
-2.076E-1	7.468E-2	3.938E+0
-2.157E-1	7.468E-2	4.016E+0
-2.173E-1	7.144E-2	3.974E+0
-2.157E-1	7.144E-2	4.019E+0
-2.060E-1	7.468E-2	4.003E+0
-2.108E-1	6.495E-2	4.006E+0
-2.157E-1	6.819E-2	3.948E+0
-2.157E-1	7.793E-2	3.903E+0
-2.076E-1	7.793E-2	3.990E+0
-2.124E-1	6.495E-2	3.954E+0
-2.189E-1	7.468E-2	3.954E+0
-2.141E-1	7.468E-2	3.993E+0
-2.108E-1	7.144E-2	3.912E+0
-2.141E-1	7.144E-2	3.932E+0
-2.173E-1	6.819E-2	3.883E+0
-2.157E-1	6.819E-2	3.987E+0
-2.076E-1	7.144E-2	3.980E+0
-2.141E-1	7.468E-2	3.997E+0
-2.206E-1	7.468E-2	4.013E+0
-2.157E-1	7.793E-2	3.893E+0
-2.092E-1	7.144E-2	3.984E+0
-2.173E-1	6.819E-2	3.967E+0
-2.173E-1	7.144E-2	3.980E+0
-2.141E-1	6.819E-2	3.993E+0
-2.076E-1	8.117E-2	3.954E+0
-2.173E-1	8.117E-2	3.922E+0
-2.157E-1	7.468E-2	3.922E+0
-2.157E-1	7.793E-2	4.016E+0
-2.076E-1	6.819E-2	3.932E+0
-2.124E-1	6.819E-2	4.084E+0
-2.206E-1	7.793E-2	4.013E+0
-2.141E-1	7.468E-2	3.860E+0
-2.108E-1	6.495E-2	4.042E+0
-2.157E-1	7.468E-2	3.938E+0
-2.189E-1	7.793E-2	4.019E+0
-2.173E-1	7.144E-2	3.945E+0
-2.076E-1	7.144E-2	3.932E+0
-2.141E-1	7.468E-2	4.013E+0
-2.157E-1	7.468E-2	3.906E+0
-2.173E-1	6.495E-2	3.919E+0
-2.124E-1	7.468E-2	3.903E+0
-2.108E-1	7.468E-2	3.928E+0
-2.189E-1	7.793E-2	3.945E+0
-2.157E-1	7.144E-2	3.928E+0
-2.076E-1	6.819E-2	4.013E+0
-2.141E-1	6.495E-2	3.980E+0
-2.189E-1	7.468E-2	3.925E+0
-2.141E-1	7.468E-2	3.948E+0
-2.092E-1	7.793E-2	3.967E+0
-2.157E-1	7.468E-2	3.932E+0
-2.173E-1	7.468E-2	3.961E+0
-2.173E-1	7.793E-2	3.954E+0
-2.108E-1	6.495E-2	4.019E+0
-2.124E-1	7.468E-2	3.938E+0
-2.173E-1	7.144E-2	4.003E+0
-2.141E-1	8.117E-2	3.903E+0
-2.108E-1	7.468E-2	3.935E+0
-2.108E-1	7.468E-2	3.974E+0
-2.173E-1	7.468E-2	3.935E+0
-2.141E-1	6.819E-2	3.945E+0
-2.092E-1	6.819E-2	3.948E+0
-2.141E-1	7.468E-2	3.958E+0
-2.189E-1	7.468E-2	4.039E+0
-2.141E-1	7.468E-2	3.997E+0
-2.108E-1	7.144E-2	3.954E+0
-2.141E-1	7.144E-2	3.903E+0
-2.206E-1	7.793E-2	3.938E+0
-2.124E-1	7.144E-2	3.967E+0
-2.076E-1	6.819E-2	3.993E+0
-2.092E-1	7.468E-2	3.912E+0
-2.189E-1	7.144E-2	3.896E+0
-2.157E-1	7.468E-2	3.919E+0
-2.092E-1	7.793E-2	3.922E+0
-2.108E-1	7.468E-2	3.890E+0
-2.157E-1	7.793E-2	4.058E+0
-2.124E-1	7.144E-2	4.003E+0
-2.108E-1	7.144E-2	3.997E+0
-2.108E-1	8.441E-2	4.010E+0
-2.189E-1	7.144E-2	3.967E+0
-2.141E-1	7.468E-2	3.977E+0
-2.124E-1	6.819E-2	3.945E+0
-2.141E-1	7.793E-2	4.006E+0
-2.206E-1	7.468E-2	3.990E+0
-2.141E-1	7.468E-2	4.003E+0
-2.108E-1	7.468E-2	3.938E+0
-2.092E-1	7.793E-2	4.036E+0
-2.189E-1	8.117E-2	3.847E+0
-2.124E-1	7.468E-2	4.023E+0
-2.076E-1	6.819E-2	3.958E+0
-2.124E-1	7.468E-2	3.948E+0
-2.157E-1	7.468E-2	3.883E+0
-2.141E-1	6.819E-2	3.984E+0
-2.108E-1	7.144E-2	3.990E+0
-2.141E-1	7.468E-2	3.980E+0
-2.189E-1	7.793E-2	3.945E+0
-2.157E-1	7.468E-2	3.980E+0
-2.108E-1	7.793E-2	3.935E+0
-2.141E-1	7.144E-2	4.019E+0
-2.189E-1	7.468E-2	3.919E+0
-2.141E-1	8.117E-2	3.987E+0
-2.124E-1	7.468E-2	3.945E+0
-2.124E-1	6.495E-2	3.977E+0
-2.189E-1	6.819E-2	4.032E+0
-2.157E-1	7.468E-2	3.958E+0
-2.124E-1	7.468E-2	4.000E+0
-2.124E-1	7.144E-2	3.964E+0
-2.206E-1	7.144E-2	3.941E+0
-2.124E-1	6.819E-2	3.948E+0
-2.076E-1	7.793E-2	3.980E+0
-2.124E-1	6.819E-2	3.977E+0
-2.173E-1	8.441E-2	3.990E+0
-2.157E-1	7.793E-2	3.967E+0
-2.092E-1	7.793E-2	3.984E+0
-2.141E-1	7.144E-2	3.997E+0
-2.206E-1	7.144E-2	3.912E+0
-2.141E-1	7.144E-2	3.941E+0
-2.092E-1	6.819E-2	3.980E+0
-2.124E-1	6.819E-2	4.036E+0
-2.206E-1	7.468E-2	3.990E+0
-2.173E-1	6.819E-2	3.961E+0
-2.124E-1	8.117E-2	4.029E+0
-2.108E-1	7.144E-2	3.987E+0
-2.189E-1	7.468E-2	3.964E+0
-2.173E-1	7.144E-2	3.912E+0
-2.108E-1	7.793E-2	3.935E+0
-2.157E-1	7.144E-2	4.010E+0
-2.173E-1	7.468E-2	3.948E+0
-2.141E-1	6.171E-2	3.984E+0
-2.108E-1	8.117E-2	3.880E+0
-2.124E-1	7.468E-2	4.000E+0
-2.189E-1	6.495E-2	3.951E+0
-2.141E-1	7.468E-2	4.045E+0
-2.124E-1	7.468E-2	3.967E+0
-2.141E-1	7.468E-2	3.935E+0
-2.189E-1	7.468E-2	3.909E+0
-2.173E-1	7.468E-2	4.065E+0
-2.092E-1	6.819E-2	3.964E+0
-2.157E-1	7.793E-2	4.032E+0
-2.157E-1	7.793E-2	3.990E+0
-2.173E-1	7.793E-2	3.951E+0
-2.124E-1	8.117E-2	3.980E+0
-2.157E-1	6.819E-2	3.984E+0
-2.173E-1	8.117E-2	3.987E+0
-2.173E-1	7.468E-2	4.019E+0
-2.076E-1	7.468E-2	4.032E+0
-2.141E-1	6.495E-2	4.032E+0
-2.173E-1	7.468E-2	4.013E+0
-2.141E-1	7.793E-2	3.964E+0
-2.076E-1	6.819E-2	4.000E+0
-2.141E-1	7.144E-2	3.873E+0
-2.157E-1	7.468E-2	3.945E+0
-2.157E-1	8.117E-2	3.974E+0
-2.108E-1	7.144E-2	4.049E+0
-2.173E-1	7.468E-2	4.036E+0
-2.189E-1	7.144E-2	4.029E+0
-2.141E-1	7.144E-2	4.010E+0
-2.108E-1	6.819E-2	3.941E+0
-2.124E-1	7.468E-2	3.948E+0
-2.173E-1	7.468E-2	3.971E+0
-2.173E-1	7.468E-2	3.935E+0
-2.092E-1	6.495E-2	3.932E+0
-2.124E-1	6.819E-2	3.941E+0
-2.173E-1	7.468E-2	3.990E+0
-2.124E-1	7.793E-2	3.925E+0
-2.108E-1	8.117E-2	3.971E+0
-2.092E-1	6.819E-2	3.958E+0
-2.173E-1	7.468E-2	4.016E+0
-2.189E-1	7.793E-2	4.023E+0
-2.124E-1	7.144E-2	3.977E+0
-2.141E-1	7.144E-2	3.971E+0
-2.173E-1	7.468E-2	3.932E+0
-2.141E-1	7.468E-2	4.000E+0
-2.108E-1	6.819E-2	4.003E+0
-2.124E-1	7.468E-2	3.971E+0
-2.173E-1	6.819E-2	4.026E+0
-2.157E-1	7.468E-2	4.036E+0
-2.092E-1	8.117E-2	3.896E+0
-2.124E-1	7.144E-2	3.919E+0
-2.173E-1	8.117E-2	4.023E+0
-2.189E-1	6.819E-2	3.954E+0
-2.108E-1	7.793E-2	3.990E+0
-2.141E-1	7.144E-2	3.935E+0
-2.189E-1	7.793E-2	3.890E+0
-2.173E-1	7.144E-2	3.951E+0
-2.092E-1	7.468E-2	3.948E+0
-2.141E-1	7.468E-2	4.010E+0
-2.173E-1	6.819E-2	3.964E+0
-2.141E-1	7.793E-2	4.023E+0
-2.108E-1	6.819E-2	3.886E+0
-2.173E-1	6.819E-2	3.971E+0
-2.206E-1	7.468E-2	4.045E+0
-2.157E-1	7.468E-2	3.980E+0
-2.108E-1	7.468E-2	3.954E+0
-2.141E-1	7.793E-2	4.065E+0
-2.173E-1	7.144E-2	3.993E+0
-2.173E-1	8.117E-2	3.938E+0
-2.124E-1	7.144E-2	3.997E+0
-2.141E-1	6.819E-2	4.023E+0
-2.173E-1	7.144E-2	3.997E+0
-2.189E-1	7.468E-2	4.058E+0
-2.108E-1	6.819E-2	3.984E+0
-2.157E-1	7.468E-2	3.977E+0
-2.157E-1	7.144E-2	3.906E+0
-2.173E-1	7.144E-2	4.013E+0
-2.124E-1	7.468E-2	3.958E+0
-2.157E-1	7.468E-2	3.997E+0
-2.141E-1	7.793E-2	3.948E+0
-2.141E-1	7.793E-2	3.928E+0
-2.124E-1	8.117E-2	3.997E+0
-2.124E-1	7.468E-2	3.954E+0
-2.206E-1	7.468E-2	3.925E+0
-2.157E-1	7.468E-2	3.997E+0
-2.108E-1	7.144E-2	4.016E+0
-2.108E-1	6.819E-2	3.941E+0
-2.173E-1	7.793E-2	3.964E+0
-2.189E-1	7.468E-2	3.984E+0
-2.124E-1	7.793E-2	3.974E+0
-2.108E-1	8.117E-2	3.941E+0
-2.157E-1	7.144E-2	3.954E+0
-2.189E-1	7.144E-2	3.948E+0
-2.124E-1	7.793E-2	3.954E+0
-2.124E-1	6.819E-2	3.945E+0
-2.173E-1	6.819E-2	3.948E+0
-2.157E-1	6.495E-2	3.974E+0
-2.108E-1	7.144E-2	3.941E+0
-2.124E-1	6.819E-2	4.026E+0
-2.206E-1	8.117E-2	3.945E+0
-2.157E-1	7.144E-2	3.984E+0
-2.124E-1	7.144E-2	3.932E+0
-2.124E-1	6.819E-2	3.987E+0
-2.189E-1	8.117E-2	3.954E+0
-2.157E-1	6.819E-2	3.971E+0
-2.124E-1	7.468E-2	4.016E+0
-2.141E-1	7.468E-2	4.023E+0
-2.157E-1	7.468E-2	4.003E+0
-2.157E-1	7.468E-2	3.954E+0
-2.092E-1	7.468E-2	3.951E+0
-2.108E-1	7.468E-2	3.993E+0
-2.189E-1	7.468E-2	4.026E+0
-2.173E-1	7.144E-2	3.945E+0
-2.108E-1	7.793E-2	4.019E+0
-2.157E-1	7.793E-2	3.993E+0
-2.173E-1	7.468E-2	3.984E+0
-2.173E-1	7.144E-2	4.019E+0
-2.108E-1	8.117E-2	3.993E+0
-2.157E-1	7.144E-2	3.958E+0
-2.189E-1	7.144E-2	3.980E+0
-2.173E-1	7.144E-2	3.922E+0
-2.141E-1	7.144E-2	3.916E+0
-2.124E-1	7.468E-2	4.006E+0
-2.189E-1	6.819E-2	3.903E+0
-2.189E-1	7.468E-2	3.912E+0
-2.108E-1	6.819E-2	3.935E+0
-2.124E-1	7.144E-2	4.016E+0
-2.206E-1	7.468E-2	3.964E+0
-2.157E-1	7.793E-2	4.016E+0
-2.141E-1	7.793E-2	3.964E+0
-2.108E-1	7.144E-2	3.980E+0
-2.206E-1	7.468E-2	3.977E+0
-2.157E-1	7.468E-2	4.045E+0
-2.124E-1	7.793E-2	3.932E+0
-2.124E-1	7.468E-2	3.980E+0
-2.222E-1	7.144E-2	3.987E+0
-2.189E-1	7.793E-2	3.961E+0
-2.108E-1	7.468E-2	4.052E+0
-2.108E-1	7.144E-2	3.961E+0
-2.206E-1	7.144E-2	3.964E+0
-2.157E-1	7.793E-2	3.967E+0
-2.108E-1	7.144E-2	4.010E+0
-2.141E-1	6.495E-2	3.974E+0
-2.189E-1	7.793E-2	4.026E+0
-2.157E-1	6.495E-2	3.912E+0
-2.108E-1	7.144E-2	4.000E+0
-2.157E-1	7.468E-2	4.036E+0
-2.189E-1	8.117E-2	4.026E+0
-2.173E-1	7.468E-2	3.948E+0
-2.141E-1	7.793E-2	3.954E+0
-2.124E-1	7.468E-2	3.961E+0
-2.173E-1	6.819E-2	3.964E+0
-2.157E-1	7.468E-2	3.984E+0
-2.092E-1	7.468E-2	4.016E+0
-2.141E-1	7.793E-2	3.896E+0
-2.173E-1	7.144E-2	4.000E+0
-2.173E-1	8.441E-2	3.974E+0
-2.141E-1	7.144E-2	3.971E+0
-2.141E-1	7.468E-2	3.993E+0
-2.222E-1	7.144E-2	3.932E+0
-2.157E-1	7.468E-2	3.922E+0
-2.141E-1	7.144E-2	3.954E+0
-2.141E-1	7.468E-2	3.916E+0
-2.206E-1	7.144E-2	3.912E+0
-2.157E-1	7.144E-2	3.977E+0
-2.108E-1	7.468E-2	3.945E+0
-2.108E-1	7.793E-2	4.045E+0
-2.173E-1	7.468E-2	4.032E+0
-2.173E-1	8.117E-2	3.935E+0
-2.124E-1	6.819E-2	3.974E+0
-2.157E-1	8.441E-2	3.993E+0
-2.173E-1	7.468E-2	4.006E+0
-2.157E-1	7.468E-2	4.019E+0
-2.108E-1	7.144E-2	3.993E+0
-2.157E-1	7.793E-2	3.928E+0
-2.189E-1	6.819E-2	3.961E+0
-2.173E-1	6.495E-2	3.903E+0
-2.124E-1	7.468E-2	4.074E+0
-2.173E-1	6.819E-2	4.016E+0
-2.173E-1	8.117E-2	3.951E+0
-2.173E-1	7.144E-2	3.990E+0
-2.141E-1	7.468E-2	4.065E+0
-2.141E-1	6.819E-2	3.964E+0
-2.173E-1	7.144E-2	3.890E+0
-2.157E-1	7.468E-2	3.951E+0
-2.124E-1	7.468E-2	4.052E+0
-2.124E-1	7.793E-2	3.961E+0
-2.206E-1	7.468E-2	3.967E+0
-2.141E-1	7.144E-2	4.016E+0
-2.108E-1	6.819E-2	3.971E+0
-2.108E-1	7.468E-2	3.916E+0
-2.189E-1	7.144E-2	3.974E+0
-2.173E-1	8.441E-2	3.977E+0
-2.092E-1	7.144E-2	4.010E+0
-2.157E-1	7.144E-2	3.886E+0
-2.189E-1	7.144E-2	3.935E+0
-2.157E-1	7.144E-2	4.032E+0
-2.076E-1	6.819E-2	3.906E+0
-2.124E-1	7.144E-2	3.909E+0
-2.189E-1	7.468E-2	3.903E+0
-2.173E-1	7.468E-2	4.049E+0
-2.157E-1	7.144E-2	3.967E+0
-2.157E-1	7.144E-2	3.916E+0
-2.173E-1	7.468E-2	3.938E+0
-2.173E-1	7.468E-2	4.003E+0
-2.108E-1	7.793E-2	3.977E+0
-2.141E-1	7.144E-2	3.974E+0
-2.189E-1	7.793E-2	3.964E+0
-2.189E-1	6.819E-2	3.925E+0
-2.108E-1	7.468E-2	4.023E+0
-2.157E-1	7.468E-2	3.990E+0
-2.206E-1	7.468E-2	3.925E+0
-2.173E-1	8.117E-2	3.870E+0
-2.108E-1	7.144E-2	3.964E+0
-2.141E-1	7.793E-2	4.016E+0
-2.206E-1	7.468E-2	3.945E+0
-2.157E-1	6.819E-2	3.932E+0
-2.092E-1	6.495E-2	3.990E+0
-2.141E-1	7.144E-2	3.954E+0
-2.222E-1	7.468E-2	3.951E+0
-2.157E-1	7.144E-2	3.997E+0
-2.124E-1	7.144E-2	4.065E+0
-2.141E-1	7.144E-2	3.993E+0
-2.173E-1	7.793E-2	3.932E+0
-2.173E-1	6.819E-2	3.987E+0
-2.124E-1	7.468E-2	3.916E+0
-2.141E-1	7.144E-2	4.029E+0
-2.173E-1	6.819E-2	4.003E+0
-2.189E-1	7.793E-2	3.993E+0
-2.108E-1	7.468E-2	3.997E+0
-2.157E-1	6.495E-2	4.061E+0
-2.173E-1	7.793E-2	3.916E+0
-2.157E-1	8.117E-2	4.039E+0
-2.141E-1	7.468E-2	3.951E+0
-2.124E-1	7.468E-2	4.000E+0
-2.189E-1	7.793E-2	3.987E+0
-2.173E-1	7.144E-2	4.036E+0
-2.076E-1	6.819E-2	4.026E+0
-2.157E-1	6.495E-2	4.065E+0
-2.189E-1	7.468E-2	3.954E+0
-2.173E-1	7.468E-2	3.961E+0
-2.092E-1	7.144E-2	3.993E+0
-2.141E-1	7.468E-2	3.984E+0
-2.206E-1	8.117E-2	4.045E+0
-2.189E-1	6.819E-2	3.945E+0
-2.108E-1	7.144E-2	3.922E+0
-2.141E-1	7.144E-2	3.993E+0
-2.189E-1	7.144E-2	4.019E+0
-2.173E-1	6.819E-2	3.951E+0
-2.124E-1	7.144E-2	3.922E+0
-2.141E-1	7.468E-2	3.912E+0
-2.173E-1	7.793E-2	3.951E+0
-2.189E-1	8.117E-2	3.958E+0
-2.076E-1	7.468E-2	3.932E+0
-2.157E-1	7.468E-2	3.984E+0
-2.189E-1	7.793E-2	4.013E+0
-2.173E-1	7.144E-2	3.870E+0
-2.092E-1	7.144E-2	4.006E+0
-2.141E-1	6.819E-2	3.958E+0
-2.206E-1	6.495E-2	4.013E+0
-2.189E-1	7.468E-2	4.032E+0
-2.108E-1	7.144E-2	3.977E+0
-2.124E-1	7.468E-2	3.971E+0
-2.206E-1	7.144E-2	3.993E+0
-2.206E-1	7.468E-2	4.016E+0
-2.108E-1	7.144E-2	3.958E+0
-2.124E-1	7.144E-2	3.945E+0
-2.173E-1	8.117E-2	3.977E+0
-2.189E-1	8.117E-2	3.964E+0
-2.141E-1	7.144E-2	3.857E+0
-2.141E-1	7.793E-2	3.916E+0
-2.173E-1	7.468E-2	4.036E+0
-2.173E-1	7.144E-2	3.883E+0
-2.124E-1	7.468E-2	3.935E+0
-2.157E-1	8.117E-2	3.909E+0
-2.189E-1	6.819E-2	3.877E+0
-2.173E-1	7.468E-2	3.948E+0
-2.108E-1	7.468E-2	3.954E+0
-2.141E-1	7.144E-2	3.984E+0
-2.189E-1	7.144E-2	3.990E+0
-2.173E-1	7.468E-2	3.938E+0
-2.108E-1	6.819E-2	3.935E+0
-2.157E-1	7.468E-2	3.980E+0
-2.189E-1	7.468E-2	3.919E+0
-2.141E-1	8.441E-2	4.000E+0
-2.124E-1	7.144E-2	3.961E+0
-2.141E-1	8.117E-2	3.864E+0
-2.173E-1	7.793E-2	3.971E+0
-2.173E-1	7.468E-2	3.951E+0
-2.141E-1	7.468E-2	3.977E+0
-2.141E-1	7.144E-2	3.951E+0
-2.189E-1	7.144E-2	3.951E+0
-2.206E-1	7.468E-2	3.948E+0
-2.092E-1	7.468E-2	3.987E+0
-2.124E-1	7.144E-2	4.013E+0
-2.206E-1	7.793E-2	3.896E+0
-2.173E-1	7.144E-2	3.987E+0
-2.124E-1	7.144E-2	4.036E+0
-2.141E-1	7.468E-2	3.941E+0
-2.222E-1	8.117E-2	3.928E+0
[truncated: 93,968 more rows]
