# Supplementary material for: Improved ANAP incorporation and VCF analysis reveal details of P2X7 current facilitation and a limited conformational interplay between ATP binding and the intracellular ballast domain
Source: eLife. 2023 Jan 4;12:e82479. doi: 10.7554/eLife.82479 (PMC9859053; doi:10.7554/eLife.82479)
Supplement: Figure 3—figure supplement 3—source data 2. [file elife-82479-fig3-figsupp3-data2.zip › Figure-3_figure-supplement-3_source-data-2/Wt/k18/02.csv]

-1.005E-1	5.846E-2	3.176E+0
-1.038E-1	6.171E-2	3.186E+0
-1.070E-1	5.846E-2	3.156E+0
-1.054E-1	5.846E-2	3.179E+0
-1.005E-1	6.819E-2	3.118E+0
-9.890E-2	5.522E-2	3.173E+0
-1.054E-1	5.846E-2	3.150E+0
-1.070E-1	6.171E-2	3.179E+0
-1.005E-1	5.198E-2	3.143E+0
-1.021E-1	5.522E-2	3.153E+0
-1.054E-1	6.495E-2	3.169E+0
-1.054E-1	5.522E-2	3.127E+0
-1.021E-1	5.198E-2	3.225E+0
-1.038E-1	6.171E-2	3.143E+0
-1.054E-1	6.495E-2	3.130E+0
-1.038E-1	5.198E-2	3.192E+0
-1.005E-1	6.819E-2	3.150E+0
-1.038E-1	4.873E-2	3.173E+0
-1.054E-1	5.198E-2	3.173E+0
-1.070E-1	6.171E-2	3.124E+0
-1.005E-1	5.198E-2	3.182E+0
-1.021E-1	5.846E-2	3.153E+0
-1.054E-1	6.495E-2	3.182E+0
-1.038E-1	5.846E-2	3.163E+0
-1.038E-1	5.846E-2	3.156E+0
-1.021E-1	6.171E-2	3.215E+0
-1.086E-1	5.846E-2	3.179E+0
-1.070E-1	5.846E-2	3.124E+0
-1.021E-1	5.522E-2	3.124E+0
-1.038E-1	6.171E-2	3.130E+0
-1.086E-1	5.522E-2	3.153E+0
-1.070E-1	5.846E-2	3.166E+0
-1.005E-1	6.495E-2	3.169E+0
-9.890E-2	6.819E-2	3.212E+0
-1.054E-1	5.846E-2	3.173E+0
-1.070E-1	5.522E-2	3.150E+0
-1.005E-1	6.171E-2	3.202E+0
-1.054E-1	5.522E-2	3.127E+0
-1.070E-1	5.846E-2	3.231E+0
-1.038E-1	5.846E-2	3.195E+0
-1.038E-1	6.819E-2	3.228E+0
-1.005E-1	6.171E-2	3.143E+0
-1.038E-1	5.522E-2	3.202E+0
-1.038E-1	6.171E-2	3.134E+0
-1.005E-1	5.522E-2	3.137E+0
-1.005E-1	5.846E-2	3.124E+0
-1.086E-1	6.171E-2	3.251E+0
-1.021E-1	6.495E-2	3.169E+0
-1.038E-1	6.171E-2	3.127E+0
-1.038E-1	6.819E-2	3.189E+0
-1.054E-1	5.846E-2	3.143E+0
-1.086E-1	5.846E-2	3.189E+0
-9.890E-2	6.171E-2	3.105E+0
-1.021E-1	6.171E-2	3.127E+0
-1.054E-1	6.171E-2	3.199E+0
-1.054E-1	5.846E-2	3.121E+0
-1.021E-1	5.846E-2	3.179E+0
-9.890E-2	5.846E-2	3.273E+0
-1.054E-1	5.198E-2	3.118E+0
-1.054E-1	5.522E-2	3.186E+0
-1.005E-1	6.819E-2	3.182E+0
-1.054E-1	4.549E-2	3.173E+0
-1.054E-1	5.846E-2	3.186E+0
-1.086E-1	5.522E-2	3.176E+0
-1.005E-1	6.819E-2	3.225E+0
-1.038E-1	6.171E-2	3.121E+0
-1.086E-1	5.522E-2	3.208E+0
-1.070E-1	5.522E-2	3.169E+0
-1.021E-1	5.846E-2	3.098E+0
-1.038E-1	4.224E-2	3.173E+0
-1.070E-1	5.846E-2	3.147E+0
-1.054E-1	5.522E-2	3.163E+0
-1.021E-1	5.198E-2	3.189E+0
-1.038E-1	6.171E-2	3.218E+0
-1.103E-1	6.495E-2	3.153E+0
-1.038E-1	6.171E-2	3.234E+0
-1.005E-1	6.171E-2	3.163E+0
-1.054E-1	5.846E-2	3.238E+0
-1.070E-1	5.846E-2	3.241E+0
-1.038E-1	5.846E-2	3.221E+0
-1.038E-1	6.171E-2	3.202E+0
-9.728E-2	6.171E-2	3.195E+0
-1.070E-1	4.873E-2	3.150E+0
-1.070E-1	6.171E-2	3.195E+0
-1.054E-1	6.171E-2	3.127E+0
-1.005E-1	6.819E-2	3.218E+0
-1.070E-1	5.522E-2	3.221E+0
-1.070E-1	6.171E-2	3.111E+0
-1.021E-1	6.495E-2	3.199E+0
-1.005E-1	5.198E-2	3.238E+0
-1.054E-1	5.198E-2	3.130E+0
-1.070E-1	6.819E-2	3.176E+0
-1.005E-1	6.171E-2	3.212E+0
-9.890E-2	5.846E-2	3.163E+0
-1.054E-1	5.846E-2	3.182E+0
-1.070E-1	6.819E-2	3.218E+0
-1.021E-1	5.198E-2	3.176E+0
-1.005E-1	5.198E-2	3.134E+0
-1.054E-1	6.171E-2	3.153E+0
-1.070E-1	5.846E-2	3.137E+0
-1.038E-1	6.171E-2	3.147E+0
-1.021E-1	6.495E-2	3.169E+0
-1.086E-1	5.522E-2	3.182E+0
-1.054E-1	5.846E-2	3.166E+0
-1.005E-1	5.522E-2	3.137E+0
-1.021E-1	5.846E-2	3.137E+0
-1.070E-1	5.198E-2	3.260E+0
-1.086E-1	6.495E-2	3.169E+0
-1.038E-1	6.171E-2	3.202E+0
-1.005E-1	6.171E-2	3.147E+0
-1.070E-1	5.846E-2	3.199E+0
-1.054E-1	5.846E-2	3.166E+0
-1.021E-1	5.846E-2	3.179E+0
-1.005E-1	6.171E-2	3.254E+0
-1.070E-1	6.171E-2	3.241E+0
-1.021E-1	4.873E-2	3.166E+0
-1.021E-1	4.873E-2	3.221E+0
-1.021E-1	5.522E-2	3.199E+0
-1.054E-1	5.198E-2	3.124E+0
-1.086E-1	6.171E-2	3.199E+0
-1.021E-1	6.171E-2	3.153E+0
-1.005E-1	5.846E-2	3.186E+0
-1.070E-1	6.171E-2	3.160E+0
-1.054E-1	6.495E-2	3.192E+0
-1.005E-1	6.171E-2	3.114E+0
-1.021E-1	5.198E-2	3.176E+0
-1.086E-1	5.846E-2	3.221E+0
-1.070E-1	6.171E-2	3.140E+0
-1.005E-1	6.171E-2	3.192E+0
-1.038E-1	5.522E-2	3.251E+0
-1.054E-1	5.522E-2	3.153E+0
-1.070E-1	5.846E-2	3.192E+0
-9.890E-2	6.171E-2	3.101E+0
-1.038E-1	5.522E-2	3.195E+0
-1.054E-1	5.846E-2	3.153E+0
-1.054E-1	5.846E-2	3.173E+0
-1.021E-1	5.846E-2	3.140E+0
-1.021E-1	6.171E-2	3.247E+0
-1.054E-1	5.522E-2	3.143E+0
-1.054E-1	5.846E-2	3.176E+0
-1.005E-1	5.846E-2	3.143E+0
-1.005E-1	5.846E-2	3.066E+0
-1.054E-1	5.198E-2	3.137E+0
-1.070E-1	5.846E-2	3.192E+0
-1.038E-1	5.846E-2	3.101E+0
-1.021E-1	5.522E-2	3.156E+0
-1.103E-1	5.522E-2	3.108E+0
-1.070E-1	5.522E-2	3.179E+0
-1.005E-1	5.522E-2	3.182E+0
-1.038E-1	6.171E-2	3.186E+0
-1.070E-1	5.198E-2	3.176E+0
-1.054E-1	6.171E-2	3.205E+0
-9.890E-2	5.846E-2	3.173E+0
-1.021E-1	6.495E-2	3.234E+0
-1.038E-1	5.522E-2	3.173E+0
-1.086E-1	5.522E-2	3.176E+0
-1.005E-1	5.198E-2	3.169E+0
-1.054E-1	5.198E-2	3.163E+0
-1.054E-1	6.171E-2	3.199E+0
-1.038E-1	5.846E-2	3.228E+0
-1.021E-1	6.171E-2	3.179E+0
-1.005E-1	4.873E-2	3.173E+0
-1.086E-1	5.522E-2	3.176E+0
-1.070E-1	5.522E-2	3.195E+0
-1.021E-1	6.819E-2	3.192E+0
-1.021E-1	6.171E-2	3.156E+0
-1.086E-1	5.846E-2	3.118E+0
-1.070E-1	5.846E-2	3.182E+0
-9.890E-2	5.846E-2	3.121E+0
-1.038E-1	5.522E-2	3.163E+0
-1.070E-1	5.846E-2	3.153E+0
-1.054E-1	6.171E-2	3.101E+0
-1.021E-1	5.522E-2	3.130E+0
-1.038E-1	5.846E-2	3.221E+0
-1.070E-1	6.495E-2	3.238E+0
-1.070E-1	6.171E-2	3.085E+0
-1.038E-1	6.495E-2	3.215E+0
-1.038E-1	6.171E-2	3.137E+0
-1.070E-1	6.171E-2	3.189E+0
-1.070E-1	5.846E-2	3.166E+0
-9.890E-2	6.495E-2	3.173E+0
-1.038E-1	5.846E-2	3.101E+0
-1.086E-1	5.198E-2	3.247E+0
-1.070E-1	6.495E-2	3.160E+0
-1.005E-1	6.171E-2	3.179E+0
-1.005E-1	5.198E-2	3.199E+0
-1.054E-1	6.495E-2	3.153E+0
-1.054E-1	5.522E-2	3.189E+0
-1.005E-1	5.846E-2	3.195E+0
-1.005E-1	5.846E-2	3.134E+0
-1.054E-1	5.522E-2	3.105E+0
-1.070E-1	5.522E-2	3.176E+0
-9.890E-2	6.171E-2	3.163E+0
-1.005E-1	6.171E-2	3.130E+0
-1.086E-1	5.846E-2	3.189E+0
-1.070E-1	6.495E-2	3.176E+0
-1.021E-1	5.522E-2	3.134E+0
-1.021E-1	5.198E-2	3.234E+0
-1.086E-1	6.171E-2	3.137E+0
-1.038E-1	5.522E-2	3.137E+0
-1.021E-1	5.522E-2	3.166E+0
-1.038E-1	5.522E-2	3.150E+0
-1.038E-1	5.198E-2	3.156E+0
-1.070E-1	5.522E-2	3.088E+0
-1.021E-1	5.198E-2	3.153E+0
-1.021E-1	4.873E-2	3.205E+0
-1.103E-1	5.522E-2	3.179E+0
-1.054E-1	5.522E-2	3.072E+0
-1.021E-1	5.522E-2	3.212E+0
-1.021E-1	6.171E-2	3.238E+0
-1.070E-1	6.495E-2	3.215E+0
-1.054E-1	5.846E-2	3.082E+0
-1.021E-1	5.522E-2	3.082E+0
-1.021E-1	6.171E-2	3.231E+0
-1.086E-1	5.846E-2	3.199E+0
-1.054E-1	5.522E-2	3.150E+0
-1.021E-1	5.198E-2	3.182E+0
-1.021E-1	6.819E-2	3.199E+0
-1.054E-1	5.198E-2	3.163E+0
-1.086E-1	5.522E-2	3.111E+0
-1.021E-1	6.495E-2	3.130E+0
-1.005E-1	5.522E-2	3.234E+0
-1.103E-1	5.846E-2	3.179E+0
-1.070E-1	6.171E-2	3.127E+0
-9.728E-2	5.846E-2	3.173E+0
-1.021E-1	5.522E-2	3.156E+0
-1.070E-1	5.522E-2	3.137E+0
-1.054E-1	6.495E-2	3.225E+0
-1.021E-1	6.171E-2	3.169E+0
-1.038E-1	6.171E-2	3.147E+0
-1.086E-1	5.522E-2	3.215E+0
-1.054E-1	6.495E-2	3.143E+0
-9.890E-2	6.171E-2	3.111E+0
-1.005E-1	6.171E-2	3.179E+0
-1.086E-1	5.846E-2	3.228E+0
-1.103E-1	5.198E-2	3.124E+0
-1.005E-1	5.522E-2	3.186E+0
-1.021E-1	5.198E-2	3.169E+0
-1.070E-1	6.819E-2	3.195E+0
-1.070E-1	5.522E-2	3.163E+0
-1.005E-1	5.522E-2	3.140E+0
-1.038E-1	4.873E-2	3.192E+0
-1.070E-1	5.198E-2	3.137E+0
-1.070E-1	5.522E-2	3.202E+0
-1.005E-1	4.549E-2	3.160E+0
-1.021E-1	5.846E-2	3.127E+0
-1.038E-1	5.198E-2	3.169E+0
-1.038E-1	5.198E-2	3.105E+0
-1.005E-1	5.198E-2	3.186E+0
-1.005E-1	4.873E-2	3.212E+0
-1.070E-1	5.846E-2	3.137E+0
-1.054E-1	5.846E-2	3.114E+0
-1.005E-1	5.522E-2	3.163E+0
-1.021E-1	5.846E-2	3.192E+0
-1.086E-1	4.873E-2	3.143E+0
-1.070E-1	5.522E-2	3.176E+0
-1.038E-1	5.198E-2	3.095E+0
-1.038E-1	6.171E-2	3.098E+0
-1.054E-1	5.846E-2	3.163E+0
-1.054E-1	5.522E-2	3.192E+0
-1.038E-1	5.846E-2	3.160E+0
-1.005E-1	4.873E-2	3.153E+0
-1.070E-1	5.198E-2	3.137E+0
-1.086E-1	6.171E-2	3.114E+0
-1.038E-1	5.522E-2	3.101E+0
-1.021E-1	4.873E-2	3.147E+0
-1.070E-1	5.846E-2	3.147E+0
-1.054E-1	5.846E-2	3.160E+0
-1.021E-1	5.522E-2	3.143E+0
-1.038E-1	5.522E-2	3.166E+0
-1.054E-1	4.873E-2	3.169E+0
-1.038E-1	5.198E-2	3.189E+0
-1.021E-1	5.846E-2	3.179E+0
-1.005E-1	6.495E-2	3.130E+0
-1.086E-1	5.846E-2	3.186E+0
-1.021E-1	6.495E-2	3.072E+0
-1.021E-1	5.522E-2	3.124E+0
-1.021E-1	5.198E-2	3.143E+0
-1.054E-1	5.522E-2	3.140E+0
-1.086E-1	5.522E-2	3.140E+0
-1.005E-1	6.171E-2	3.166E+0
-1.021E-1	5.522E-2	3.202E+0
-1.086E-1	6.171E-2	3.092E+0
-1.054E-1	6.171E-2	3.153E+0
-1.005E-1	5.846E-2	3.231E+0
-1.038E-1	5.198E-2	3.147E+0
-1.070E-1	5.198E-2	3.160E+0
-1.038E-1	5.522E-2	3.251E+0
-1.005E-1	5.198E-2	3.114E+0
-1.005E-1	5.846E-2	3.153E+0
-1.086E-1	6.171E-2	3.202E+0
-1.070E-1	5.522E-2	3.156E+0
-1.005E-1	5.522E-2	3.176E+0
-1.038E-1	5.846E-2	3.212E+0
-1.086E-1	5.846E-2	3.147E+0
-1.070E-1	5.846E-2	3.124E+0
-9.890E-2	5.522E-2	3.156E+0
-1.021E-1	5.198E-2	3.173E+0
-1.070E-1	5.846E-2	3.124E+0
-1.021E-1	5.846E-2	3.114E+0
-1.038E-1	5.846E-2	3.088E+0
-1.038E-1	6.819E-2	3.134E+0
-1.054E-1	5.198E-2	3.095E+0
-1.054E-1	5.846E-2	3.179E+0
-1.005E-1	5.846E-2	3.208E+0
-1.005E-1	5.198E-2	3.030E+0
-1.070E-1	5.522E-2	3.160E+0
-1.038E-1	5.846E-2	3.176E+0
-1.021E-1	5.846E-2	3.114E+0
-1.038E-1	5.846E-2	3.179E+0
-1.038E-1	6.171E-2	3.108E+0
-1.054E-1	4.873E-2	3.130E+0
-1.021E-1	5.846E-2	3.153E+0
-1.038E-1	6.171E-2	3.156E+0
-1.070E-1	5.198E-2	3.176E+0
-1.038E-1	5.846E-2	3.108E+0
-1.038E-1	6.495E-2	3.088E+0
-1.021E-1	5.846E-2	3.153E+0
-1.086E-1	5.846E-2	3.199E+0
-1.038E-1	6.171E-2	3.212E+0
-1.005E-1	5.846E-2	3.195E+0
-1.054E-1	6.495E-2	3.160E+0
-1.054E-1	5.846E-2	3.189E+0
-1.038E-1	5.846E-2	3.195E+0
-1.054E-1	5.846E-2	3.169E+0
-9.890E-2	6.171E-2	3.127E+0
-1.038E-1	6.171E-2	3.140E+0
-1.038E-1	5.846E-2	3.127E+0
-1.005E-1	5.522E-2	3.221E+0
-1.038E-1	5.846E-2	3.124E+0
-1.070E-1	6.495E-2	3.186E+0
-1.054E-1	5.522E-2	3.092E+0
-1.005E-1	6.171E-2	3.199E+0
-1.054E-1	6.819E-2	3.160E+0
-1.038E-1	5.846E-2	3.176E+0
-1.054E-1	5.846E-2	3.143E+0
-9.728E-2	6.171E-2	3.169E+0
-1.021E-1	5.522E-2	3.153E+0
-1.054E-1	6.171E-2	3.186E+0
-1.054E-1	5.846E-2	3.134E+0
-1.005E-1	5.846E-2	3.186E+0
-1.038E-1	5.522E-2	3.150E+0
-1.086E-1	6.171E-2	3.225E+0
-1.086E-1	6.495E-2	3.127E+0
-1.021E-1	5.846E-2	3.218E+0
-1.021E-1	5.846E-2	3.150E+0
-1.086E-1	6.495E-2	3.134E+0
-1.038E-1	5.522E-2	3.225E+0
-1.038E-1	5.522E-2	3.186E+0
-1.021E-1	5.522E-2	3.195E+0
-1.086E-1	5.846E-2	3.179E+0
-1.070E-1	6.171E-2	3.114E+0
-1.021E-1	6.495E-2	3.105E+0
-1.021E-1	5.522E-2	3.234E+0
-1.103E-1	5.846E-2	3.202E+0
-1.038E-1	5.522E-2	3.156E+0
-1.054E-1	5.846E-2	3.195E+0
-1.038E-1	5.846E-2	3.137E+0
-1.070E-1	6.171E-2	3.118E+0
-1.038E-1	5.522E-2	3.212E+0
-1.021E-1	4.873E-2	3.079E+0
-1.021E-1	6.171E-2	3.192E+0
-1.038E-1	6.495E-2	3.147E+0
-1.070E-1	5.198E-2	3.176E+0
-1.021E-1	6.495E-2	3.153E+0
-1.038E-1	5.198E-2	3.163E+0
-1.070E-1	5.522E-2	3.124E+0
-1.038E-1	5.846E-2	3.143E+0
-1.021E-1	5.846E-2	3.160E+0
-1.038E-1	5.846E-2	3.127E+0
-1.086E-1	5.522E-2	3.127E+0
-1.054E-1	5.846E-2	3.121E+0
-1.021E-1	5.846E-2	3.143E+0
-1.021E-1	6.171E-2	3.121E+0
-1.054E-1	6.171E-2	3.186E+0
-1.070E-1	4.873E-2	3.143E+0
-1.021E-1	5.198E-2	3.241E+0
-1.038E-1	6.495E-2	3.156E+0
-1.070E-1	5.846E-2	3.202E+0
-1.054E-1	6.495E-2	3.069E+0
-9.890E-2	6.819E-2	3.137E+0
-1.038E-1	5.522E-2	3.166E+0
-1.054E-1	6.495E-2	3.215E+0
-1.103E-1	5.846E-2	3.179E+0
-1.021E-1	4.873E-2	3.179E+0
-1.038E-1	5.846E-2	3.153E+0
-1.086E-1	5.846E-2	3.186E+0
-1.054E-1	5.846E-2	3.053E+0
-1.021E-1	5.846E-2	3.108E+0
-1.021E-1	6.171E-2	3.150E+0
-1.038E-1	6.171E-2	3.137E+0
-1.070E-1	6.171E-2	3.208E+0
-1.021E-1	6.495E-2	3.176E+0
-1.038E-1	4.873E-2	3.150E+0
-1.103E-1	6.171E-2	3.153E+0
-1.054E-1	5.846E-2	3.088E+0
-9.728E-2	6.171E-2	3.130E+0
-1.038E-1	5.846E-2	3.238E+0
-1.054E-1	5.846E-2	3.225E+0
-1.070E-1	5.522E-2	3.189E+0
-9.890E-2	6.171E-2	3.079E+0
-1.038E-1	6.495E-2	3.046E+0
-1.070E-1	6.495E-2	3.179E+0
-1.070E-1	5.846E-2	3.108E+0
-1.021E-1	5.846E-2	3.218E+0
-1.038E-1	6.171E-2	3.121E+0
-1.070E-1	6.171E-2	3.199E+0
-1.070E-1	6.171E-2	3.121E+0
-9.890E-2	6.495E-2	3.127E+0
-1.021E-1	5.198E-2	3.221E+0
-1.070E-1	5.522E-2	3.143E+0
-1.054E-1	5.522E-2	3.114E+0
-1.038E-1	5.846E-2	3.130E+0
-1.021E-1	4.873E-2	3.118E+0
-1.070E-1	6.171E-2	3.134E+0
-1.038E-1	6.171E-2	3.079E+0
-1.005E-1	6.171E-2	3.108E+0
-1.038E-1	5.846E-2	3.166E+0
-1.086E-1	6.171E-2	3.124E+0
-1.054E-1	6.171E-2	3.066E+0
-1.005E-1	6.495E-2	3.205E+0
-1.005E-1	5.522E-2	3.234E+0
-1.070E-1	6.171E-2	3.082E+0
-1.086E-1	5.846E-2	3.098E+0
-1.005E-1	5.846E-2	3.085E+0
-1.021E-1	5.198E-2	3.085E+0
-1.070E-1	5.198E-2	3.156E+0
-1.086E-1	6.171E-2	3.182E+0
-1.038E-1	5.198E-2	3.189E+0
-1.038E-1	6.171E-2	3.111E+0
-1.070E-1	6.171E-2	3.095E+0
-1.070E-1	5.846E-2	3.189E+0
-1.021E-1	5.846E-2	3.173E+0
-1.038E-1	5.198E-2	3.130E+0
-1.070E-1	5.846E-2	3.134E+0
-1.054E-1	5.846E-2	3.101E+0
-1.005E-1	6.171E-2	3.143E+0
-1.005E-1	6.171E-2	3.173E+0
-1.054E-1	6.819E-2	3.127E+0
-1.038E-1	6.171E-2	3.156E+0
-9.890E-2	5.522E-2	3.075E+0
-1.038E-1	6.171E-2	3.101E+0
-1.054E-1	5.846E-2	3.169E+0
-1.038E-1	5.846E-2	3.182E+0
-1.005E-1	5.522E-2	3.108E+0
-1.054E-1	5.522E-2	3.134E+0
-1.070E-1	5.198E-2	3.075E+0
-1.054E-1	5.198E-2	3.108E+0
-1.005E-1	6.171E-2	3.156E+0
-1.021E-1	5.522E-2	3.192E+0
-1.054E-1	5.846E-2	3.218E+0
-1.070E-1	5.846E-2	3.156E+0
-1.038E-1	5.846E-2	3.173E+0
-1.005E-1	6.495E-2	3.124E+0
-1.070E-1	5.846E-2	3.147E+0
-1.086E-1	5.846E-2	3.118E+0
-1.021E-1	6.171E-2	3.199E+0
-1.038E-1	5.846E-2	3.166E+0
-1.086E-1	6.171E-2	3.182E+0
-1.054E-1	5.846E-2	3.140E+0
-1.005E-1	5.846E-2	3.140E+0
-1.038E-1	5.198E-2	3.121E+0
-1.086E-1	5.846E-2	3.218E+0
-1.054E-1	5.522E-2	3.088E+0
-1.021E-1	4.873E-2	3.195E+0
-1.021E-1	5.846E-2	3.130E+0
-1.103E-1	5.846E-2	3.208E+0
-1.070E-1	5.522E-2	3.114E+0
-1.021E-1	5.522E-2	3.105E+0
-1.054E-1	5.522E-2	3.169E+0
-1.070E-1	6.171E-2	3.092E+0
-1.054E-1	6.495E-2	3.153E+0
-1.021E-1	5.846E-2	3.137E+0
-1.038E-1	6.495E-2	3.189E+0
-1.054E-1	5.846E-2	3.114E+0
-1.070E-1	6.495E-2	3.179E+0
-1.021E-1	6.171E-2	3.121E+0
-1.038E-1	6.495E-2	3.186E+0
-1.086E-1	5.846E-2	3.163E+0
-1.054E-1	6.171E-2	3.137E+0
-1.021E-1	5.522E-2	3.140E+0
-1.021E-1	6.171E-2	3.186E+0
-1.054E-1	5.846E-2	3.085E+0
-1.054E-1	5.522E-2	3.101E+0
-1.005E-1	5.522E-2	3.202E+0
-1.038E-1	5.522E-2	3.147E+0
-1.086E-1	6.819E-2	3.179E+0
-1.038E-1	5.846E-2	3.169E+0
-1.005E-1	5.198E-2	3.147E+0
-1.021E-1	6.171E-2	3.085E+0
-1.086E-1	5.522E-2	3.134E+0
-1.038E-1	5.198E-2	3.137E+0
-1.005E-1	4.873E-2	3.156E+0
-1.021E-1	5.846E-2	3.101E+0
-1.070E-1	5.846E-2	3.179E+0
-1.070E-1	5.846E-2	3.072E+0
-1.021E-1	5.846E-2	3.137E+0
-1.038E-1	5.846E-2	3.095E+0
-1.086E-1	5.198E-2	3.156E+0
-1.070E-1	5.198E-2	3.108E+0
-1.021E-1	5.846E-2	3.101E+0
-1.038E-1	4.873E-2	3.156E+0
-1.086E-1	4.873E-2	3.173E+0
-1.054E-1	5.522E-2	3.137E+0
-1.021E-1	5.522E-2	3.101E+0
-1.038E-1	5.846E-2	3.169E+0
-1.103E-1	5.522E-2	3.147E+0
-1.054E-1	5.522E-2	3.160E+0
-9.890E-2	4.873E-2	3.163E+0
-1.021E-1	5.522E-2	3.150E+0
-1.054E-1	5.522E-2	3.247E+0
-1.070E-1	5.198E-2	3.169E+0
-9.890E-2	5.198E-2	3.079E+0
-1.021E-1	5.198E-2	3.130E+0
-1.086E-1	6.495E-2	3.208E+0
-1.038E-1	6.171E-2	3.124E+0
-1.021E-1	5.846E-2	3.108E+0
-1.038E-1	4.873E-2	3.143E+0
-1.086E-1	5.522E-2	3.118E+0
-1.070E-1	4.873E-2	3.156E+0
-1.021E-1	6.819E-2	3.160E+0
-1.038E-1	5.522E-2	3.189E+0
-1.086E-1	6.495E-2	3.124E+0
-1.021E-1	5.846E-2	3.134E+0
-1.005E-1	5.846E-2	3.169E+0
-1.054E-1	5.522E-2	3.105E+0
-1.070E-1	5.522E-2	3.176E+0
-1.054E-1	6.171E-2	3.218E+0
-9.890E-2	5.522E-2	3.195E+0
-1.021E-1	5.846E-2	3.127E+0
-1.054E-1	5.198E-2	3.160E+0
-1.070E-1	5.846E-2	3.137E+0
-1.005E-1	5.522E-2	3.179E+0
-1.005E-1	5.522E-2	3.169E+0
-1.086E-1	5.846E-2	3.101E+0
-1.070E-1	5.198E-2	3.121E+0
-9.890E-2	5.522E-2	3.156E+0
-1.021E-1	4.873E-2	3.118E+0
-1.054E-1	5.522E-2	3.085E+0
-1.054E-1	5.846E-2	3.140E+0
-1.054E-1	5.198E-2	3.241E+0
-1.021E-1	5.198E-2	3.127E+0
-1.054E-1	5.522E-2	3.163E+0
-1.070E-1	5.522E-2	3.166E+0
-1.021E-1	5.522E-2	3.108E+0
-1.021E-1	4.873E-2	3.153E+0
-1.070E-1	6.171E-2	3.121E+0
-1.021E-1	5.522E-2	3.173E+0
-1.038E-1	5.846E-2	3.140E+0
-1.038E-1	5.846E-2	3.202E+0
-1.054E-1	6.171E-2	3.156E+0
-1.054E-1	6.171E-2	3.160E+0
-1.005E-1	5.522E-2	3.160E+0
-1.005E-1	4.873E-2	3.130E+0
-1.086E-1	5.198E-2	3.101E+0
-1.054E-1	5.522E-2	3.140E+0
-1.038E-1	5.522E-2	3.153E+0
-1.054E-1	5.846E-2	3.108E+0
-1.070E-1	5.846E-2	3.072E+0
-1.038E-1	5.846E-2	3.169E+0
-1.021E-1	5.522E-2	3.192E+0
-1.038E-1	6.171E-2	3.169E+0
-1.070E-1	5.522E-2	3.137E+0
-1.070E-1	6.171E-2	3.088E+0
-1.005E-1	5.522E-2	3.082E+0
-1.005E-1	4.873E-2	3.130E+0
-1.070E-1	4.873E-2	3.130E+0
-1.070E-1	5.198E-2	3.182E+0
-1.021E-1	5.198E-2	3.160E+0
-1.021E-1	4.873E-2	3.153E+0
-1.070E-1	5.522E-2	3.121E+0
-1.103E-1	4.224E-2	3.121E+0
-1.021E-1	5.522E-2	3.182E+0
-1.005E-1	5.522E-2	3.231E+0
-1.086E-1	5.198E-2	3.121E+0
-1.054E-1	6.495E-2	3.137E+0
-1.005E-1	5.522E-2	3.114E+0
-1.021E-1	6.171E-2	3.114E+0
-1.070E-1	5.846E-2	3.085E+0
-1.054E-1	5.198E-2	3.195E+0
-1.054E-1	6.171E-2	3.095E+0
-1.038E-1	5.846E-2	3.147E+0
-1.054E-1	5.522E-2	3.072E+0
-1.038E-1	6.171E-2	3.173E+0
-1.005E-1	5.522E-2	3.143E+0
-1.054E-1	6.171E-2	3.166E+0
-1.086E-1	5.198E-2	3.118E+0
-1.086E-1	6.171E-2	3.124E+0
-1.005E-1	5.522E-2	3.111E+0
-1.005E-1	5.846E-2	3.202E+0
-1.070E-1	5.846E-2	3.147E+0
-1.086E-1	5.846E-2	3.143E+0
-9.890E-2	6.495E-2	3.156E+0
-1.054E-1	5.198E-2	3.247E+0
-1.070E-1	5.522E-2	3.124E+0
-1.038E-1	5.522E-2	3.130E+0
-1.021E-1	5.198E-2	3.108E+0
-1.021E-1	5.846E-2	3.192E+0
-1.054E-1	5.522E-2	3.085E+0
-1.054E-1	5.198E-2	3.150E+0
-1.038E-1	5.198E-2	3.098E+0
-1.021E-1	5.198E-2	3.234E+0
-1.086E-1	5.522E-2	3.156E+0
-1.038E-1	5.522E-2	3.130E+0
-1.021E-1	6.495E-2	3.121E+0
-1.038E-1	5.846E-2	3.137E+0
-1.054E-1	5.522E-2	3.088E+0
-1.038E-1	5.522E-2	3.150E+0
-1.021E-1	5.522E-2	3.118E+0
-1.021E-1	5.846E-2	3.069E+0
-1.070E-1	5.522E-2	3.072E+0
-1.054E-1	5.522E-2	3.108E+0
-1.021E-1	5.198E-2	3.127E+0
-1.005E-1	5.198E-2	3.121E+0
-1.070E-1	6.495E-2	3.105E+0
-1.070E-1	5.522E-2	3.160E+0
-1.038E-1	5.846E-2	3.137E+0
-1.038E-1	6.171E-2	3.085E+0
-1.086E-1	5.522E-2	3.127E+0
-1.054E-1	4.873E-2	3.179E+0
-1.038E-1	4.873E-2	3.166E+0
-1.005E-1	4.549E-2	3.127E+0
-1.070E-1	4.873E-2	3.179E+0
-1.070E-1	5.198E-2	3.121E+0
-1.005E-1	6.171E-2	3.121E+0
-1.038E-1	6.171E-2	3.140E+0
-1.086E-1	4.224E-2	3.124E+0
-1.038E-1	5.846E-2	3.105E+0
-1.021E-1	5.846E-2	3.127E+0
-1.021E-1	6.819E-2	3.127E+0
-1.070E-1	5.846E-2	3.069E+0
-1.054E-1	5.846E-2	3.215E+0
-1.005E-1	5.198E-2	3.124E+0
-1.038E-1	5.198E-2	3.095E+0
-1.054E-1	5.522E-2	3.127E+0
-1.054E-1	6.819E-2	3.127E+0
-9.890E-2	5.846E-2	3.124E+0
-1.054E-1	5.198E-2	3.095E+0
-1.086E-1	5.846E-2	3.192E+0
-1.038E-1	5.522E-2	3.153E+0
-1.021E-1	6.171E-2	3.134E+0
-1.021E-1	5.846E-2	3.105E+0
-1.070E-1	5.522E-2	3.095E+0
-1.054E-1	5.846E-2	3.079E+0
-1.021E-1	5.522E-2	3.215E+0
-1.038E-1	5.198E-2	3.121E+0
-1.086E-1	5.522E-2	3.173E+0
-1.070E-1	5.846E-2	3.153E+0
-1.005E-1	5.522E-2	3.036E+0
-1.038E-1	5.522E-2	3.095E+0
-1.103E-1	5.522E-2	3.118E+0
-1.038E-1	6.171E-2	3.088E+0
-1.005E-1	5.846E-2	3.140E+0
-1.021E-1	5.198E-2	3.147E+0
-1.086E-1	6.819E-2	3.137E+0
-1.086E-1	6.171E-2	3.066E+0
-9.890E-2	5.846E-2	3.179E+0
-1.021E-1	4.873E-2	3.062E+0
-1.070E-1	5.846E-2	3.130E+0
-1.070E-1	5.522E-2	3.098E+0
-1.005E-1	6.171E-2	3.156E+0
-1.038E-1	5.522E-2	3.124E+0
-1.086E-1	4.873E-2	3.105E+0
-1.054E-1	5.846E-2	3.124E+0
-9.890E-2	4.549E-2	3.118E+0
-1.021E-1	5.846E-2	3.105E+0
-1.086E-1	6.171E-2	3.114E+0
-1.086E-1	5.522E-2	3.040E+0
-1.021E-1	5.522E-2	3.156E+0
-1.054E-1	5.846E-2	3.088E+0
-1.070E-1	5.198E-2	3.095E+0
-1.054E-1	5.846E-2	3.114E+0
-1.021E-1	5.846E-2	3.137E+0
-1.021E-1	5.522E-2	3.166E+0
-1.103E-1	5.522E-2	3.127E+0
-1.054E-1	4.873E-2	3.134E+0
-1.021E-1	5.846E-2	3.121E+0
-1.054E-1	5.522E-2	3.143E+0
-1.103E-1	4.873E-2	3.098E+0
-1.070E-1	5.198E-2	3.072E+0
-1.005E-1	5.198E-2	3.066E+0
-1.054E-1	5.198E-2	3.098E+0
-1.070E-1	5.522E-2	3.137E+0
-1.038E-1	6.171E-2	3.114E+0
-1.021E-1	5.522E-2	3.156E+0
-1.021E-1	5.846E-2	3.143E+0
-1.054E-1	5.522E-2	3.166E+0
-1.070E-1	5.522E-2	3.085E+0
-9.890E-2	5.522E-2	3.105E+0
-1.038E-1	5.846E-2	3.137E+0
-1.054E-1	4.549E-2	3.121E+0
-1.038E-1	5.846E-2	3.108E+0
-1.054E-1	5.522E-2	3.114E+0
-1.038E-1	5.522E-2	3.166E+0
-1.119E-1	5.846E-2	3.186E+0
-1.054E-1	6.171E-2	3.101E+0
-1.021E-1	5.846E-2	3.137E+0
-1.021E-1	4.873E-2	3.085E+0
-1.103E-1	5.846E-2	3.092E+0
-1.054E-1	6.171E-2	3.069E+0
-1.005E-1	4.873E-2	3.127E+0
-1.054E-1	5.522E-2	3.182E+0
-1.070E-1	5.846E-2	3.124E+0
-1.086E-1	5.846E-2	3.085E+0
-1.021E-1	5.846E-2	3.179E+0
-1.038E-1	5.522E-2	3.108E+0
-1.086E-1	5.198E-2	3.127E+0
-1.054E-1	5.846E-2	3.082E+0
-9.890E-2	6.171E-2	3.101E+0
-1.054E-1	5.846E-2	3.169E+0
-1.054E-1	5.522E-2	3.066E+0
-1.054E-1	5.198E-2	3.176E+0
-1.021E-1	5.522E-2	3.150E+0
-1.038E-1	5.198E-2	3.079E+0
-1.070E-1	6.171E-2	3.147E+0
-1.038E-1	4.873E-2	3.205E+0
-1.038E-1	5.198E-2	3.150E+0
-1.005E-1	5.198E-2	3.192E+0
-1.054E-1	6.171E-2	3.088E+0
-1.054E-1	4.549E-2	3.079E+0
-1.054E-1	5.522E-2	3.121E+0
-1.005E-1	6.171E-2	3.176E+0
-1.070E-1	6.171E-2	3.095E+0
-1.070E-1	6.171E-2	3.169E+0
-1.021E-1	5.522E-2	3.075E+0
-1.021E-1	5.846E-2	3.095E+0
-1.070E-1	6.171E-2	3.108E+0
-1.054E-1	5.522E-2	3.062E+0
-1.005E-1	5.522E-2	3.166E+0
-1.038E-1	5.846E-2	3.130E+0
-1.070E-1	5.522E-2	3.160E+0
-1.038E-1	5.522E-2	3.079E+0
-1.021E-1	5.522E-2	3.124E+0
-1.038E-1	6.495E-2	3.143E+0
-1.086E-1	5.522E-2	3.140E+0
-1.038E-1	5.522E-2	3.166E+0
-9.890E-2	6.171E-2	3.134E+0
-1.021E-1	5.522E-2	3.079E+0
-1.054E-1	6.171E-2	3.150E+0
-1.054E-1	5.846E-2	3.088E+0
-1.038E-1	5.846E-2	3.079E+0
-1.038E-1	5.846E-2	3.111E+0
-1.086E-1	5.522E-2	3.121E+0
-1.054E-1	5.846E-2	3.143E+0
-1.005E-1	5.198E-2	3.088E+0
-1.021E-1	5.522E-2	3.160E+0
-1.103E-1	5.846E-2	3.082E+0
-1.054E-1	5.522E-2	3.108E+0
-1.005E-1	5.846E-2	3.134E+0
-1.038E-1	6.171E-2	3.066E+0
-1.070E-1	5.522E-2	3.056E+0
-1.038E-1	5.522E-2	3.173E+0
-1.021E-1	5.198E-2	3.147E+0
-1.021E-1	5.846E-2	3.121E+0
-1.070E-1	5.846E-2	3.134E+0
-1.038E-1	6.171E-2	3.137E+0
-1.005E-1	6.171E-2	3.108E+0
-1.005E-1	5.846E-2	3.082E+0
-1.086E-1	5.846E-2	3.020E+0
-1.038E-1	6.171E-2	3.205E+0
-1.021E-1	6.171E-2	3.111E+0
-1.021E-1	5.846E-2	3.192E+0
-1.054E-1	5.522E-2	3.169E+0
-1.086E-1	5.522E-2	3.118E+0
-1.005E-1	6.171E-2	3.124E+0
-1.038E-1	5.846E-2	3.098E+0
-1.054E-1	5.846E-2	3.114E+0
-1.021E-1	5.846E-2	3.108E+0
-1.005E-1	5.846E-2	3.114E+0
-1.054E-1	6.495E-2	3.085E+0
-1.103E-1	5.846E-2	3.066E+0
-1.054E-1	5.522E-2	3.111E+0
-9.890E-2	5.846E-2	3.079E+0
-1.021E-1	6.171E-2	3.121E+0
-1.086E-1	5.198E-2	3.027E+0
-1.038E-1	6.171E-2	3.173E+0
-1.021E-1	5.846E-2	3.088E+0
-1.054E-1	5.198E-2	3.092E+0
-1.070E-1	5.846E-2	3.075E+0
-1.038E-1	6.171E-2	3.130E+0
-1.038E-1	6.495E-2	3.007E+0
-1.054E-1	5.522E-2	3.056E+0
-1.070E-1	5.846E-2	3.095E+0
-1.054E-1	5.846E-2	3.118E+0
-1.021E-1	5.522E-2	3.118E+0
-1.054E-1	6.495E-2	3.066E+0
-1.054E-1	5.522E-2	3.137E+0
-1.054E-1	6.495E-2	3.111E+0
-1.005E-1	5.846E-2	3.098E+0
-1.038E-1	5.846E-2	3.066E+0
-1.086E-1	6.171E-2	3.062E+0
-1.070E-1	6.495E-2	3.111E+0
-1.005E-1	6.819E-2	3.098E+0
-1.021E-1	4.873E-2	3.143E+0
-1.070E-1	5.522E-2	3.101E+0
-1.054E-1	5.846E-2	3.130E+0
-1.005E-1	6.171E-2	3.085E+0
-1.038E-1	4.549E-2	3.130E+0
-1.103E-1	6.171E-2	3.101E+0
-1.054E-1	6.171E-2	3.137E+0
-1.021E-1	5.522E-2	3.075E+0
-1.021E-1	5.846E-2	3.140E+0
-1.086E-1	6.171E-2	3.079E+0
-1.086E-1	5.198E-2	3.020E+0
-1.021E-1	5.846E-2	3.098E+0
-1.038E-1	5.846E-2	3.147E+0
-1.054E-1	5.522E-2	3.179E+0
-1.070E-1	5.846E-2	3.134E+0
-1.021E-1	5.846E-2	3.130E+0
-1.054E-1	5.522E-2	3.182E+0
-1.054E-1	5.522E-2	3.036E+0
-1.070E-1	5.198E-2	3.156E+0
-9.890E-2	6.171E-2	3.108E+0
-1.021E-1	5.522E-2	3.092E+0
-1.054E-1	5.522E-2	3.134E+0
-1.038E-1	5.198E-2	3.105E+0
-1.021E-1	5.846E-2	3.182E+0
-1.038E-1	6.171E-2	3.182E+0
-1.086E-1	5.198E-2	3.101E+0
-1.038E-1	6.171E-2	3.111E+0
-1.005E-1	6.171E-2	3.147E+0
-1.021E-1	5.846E-2	3.124E+0
-1.086E-1	6.171E-2	3.150E+0
-1.070E-1	5.522E-2	3.085E+0
-1.005E-1	6.495E-2	3.134E+0
-1.038E-1	5.522E-2	3.121E+0
-1.086E-1	6.171E-2	3.027E+0
-1.038E-1	6.171E-2	3.069E+0
-1.038E-1	5.198E-2	3.092E+0
-1.021E-1	5.846E-2	3.069E+0
-1.070E-1	6.171E-2	3.101E+0
-1.038E-1	4.873E-2	3.143E+0
-9.728E-2	5.198E-2	3.105E+0
-1.038E-1	6.171E-2	3.150E+0
-1.054E-1	5.846E-2	3.101E+0
-1.054E-1	5.522E-2	3.108E+0
-1.038E-1	5.198E-2	3.202E+0
-1.054E-1	5.522E-2	3.130E+0
-1.070E-1	6.171E-2	3.098E+0
-1.038E-1	5.522E-2	3.143E+0
-1.038E-1	5.198E-2	3.127E+0
-1.021E-1	5.522E-2	3.134E+0
-1.119E-1	5.522E-2	3.079E+0
-1.070E-1	5.846E-2	3.098E+0
-1.038E-1	5.846E-2	3.036E+0
-1.021E-1	6.819E-2	3.043E+0
-1.086E-1	6.171E-2	3.166E+0
-1.070E-1	6.495E-2	3.124E+0
-1.021E-1	4.873E-2	3.092E+0
-1.038E-1	5.846E-2	3.108E+0
-1.070E-1	4.873E-2	3.134E+0
-1.070E-1	5.846E-2	3.040E+0
-1.005E-1	6.171E-2	3.114E+0
-1.054E-1	5.198E-2	3.127E+0
-1.086E-1	5.522E-2	3.130E+0
-1.054E-1	5.522E-2	3.121E+0
-9.890E-2	6.171E-2	3.140E+0
-1.005E-1	5.198E-2	3.023E+0
-1.070E-1	5.846E-2	3.147E+0
-1.070E-1	6.171E-2	3.150E+0
-1.005E-1	5.522E-2	3.111E+0
-1.038E-1	5.198E-2	3.147E+0
-1.103E-1	5.846E-2	3.118E+0
-1.086E-1	6.171E-2	3.111E+0
-1.005E-1	5.198E-2	3.088E+0
-1.038E-1	6.495E-2	3.075E+0
-1.070E-1	5.522E-2	3.066E+0
-1.070E-1	6.495E-2	3.079E+0
-1.005E-1	5.846E-2	3.121E+0
-1.054E-1	5.846E-2	3.130E+0
-1.070E-1	5.846E-2	3.082E+0
-1.070E-1	5.846E-2	3.095E+0
-1.021E-1	5.522E-2	3.082E+0
-1.021E-1	5.198E-2	3.127E+0
-1.086E-1	5.522E-2	3.156E+0
-1.054E-1	5.846E-2	3.023E+0
-1.021E-1	6.171E-2	3.105E+0
-1.070E-1	5.522E-2	3.153E+0
-1.070E-1	5.846E-2	3.160E+0
-1.054E-1	5.522E-2	3.101E+0
-1.021E-1	5.846E-2	3.079E+0
-1.054E-1	5.522E-2	3.111E+0
-1.103E-1	6.171E-2	3.134E+0
-1.054E-1	5.198E-2	3.108E+0
-1.021E-1	5.846E-2	3.043E+0
-1.070E-1	5.846E-2	3.153E+0
-1.070E-1	5.846E-2	3.121E+0
-1.038E-1	5.198E-2	3.072E+0
-1.021E-1	4.873E-2	3.186E+0
-1.054E-1	6.171E-2	3.056E+0
-1.103E-1	5.198E-2	3.153E+0
-1.038E-1	6.495E-2	3.137E+0
-1.070E-1	5.198E-2	3.147E+0
-1.021E-1	5.522E-2	3.114E+0
-1.070E-1	6.495E-2	3.153E+0
-1.086E-1	5.522E-2	3.111E+0
-1.005E-1	4.873E-2	3.062E+0
-9.890E-2	5.198E-2	3.059E+0
-1.070E-1	4.873E-2	3.059E+0
-1.070E-1	5.198E-2	3.140E+0
-1.021E-1	5.522E-2	3.079E+0
-1.038E-1	6.171E-2	3.111E+0
-1.054E-1	5.846E-2	3.066E+0
-1.054E-1	5.198E-2	3.092E+0
-1.038E-1	5.522E-2	3.160E+0
-1.021E-1	5.522E-2	3.062E+0
-1.038E-1	5.522E-2	3.079E+0
-1.070E-1	5.198E-2	3.121E+0
-9.890E-2	5.846E-2	3.095E+0
-1.021E-1	5.198E-2	3.098E+0
-1.070E-1	5.846E-2	3.124E+0
-1.054E-1	5.846E-2	3.033E+0
-1.038E-1	6.819E-2	3.105E+0
-1.054E-1	5.846E-2	3.088E+0
-1.086E-1	5.522E-2	3.127E+0
-1.038E-1	6.819E-2	3.118E+0
-9.890E-2	5.198E-2	3.098E+0
-1.038E-1	5.198E-2	3.095E+0
-1.070E-1	5.846E-2	3.169E+0
-1.054E-1	5.846E-2	3.166E+0
-1.054E-1	6.495E-2	3.202E+0
-1.054E-1	6.495E-2	3.040E+0
-1.086E-1	5.846E-2	3.163E+0
-1.070E-1	5.198E-2	3.150E+0
-9.890E-2	5.846E-2	3.173E+0
-1.021E-1	6.171E-2	3.124E+0
-1.103E-1	5.198E-2	3.121E+0
-1.070E-1	6.171E-2	3.095E+0
-1.021E-1	6.495E-2	3.075E+0
-1.005E-1	6.171E-2	3.092E+0
-1.086E-1	6.171E-2	3.182E+0
-1.070E-1	5.846E-2	3.056E+0
-1.021E-1	5.198E-2	3.108E+0
-1.054E-1	5.846E-2	3.098E+0
-1.086E-1	6.495E-2	3.023E+0
-1.054E-1	5.522E-2	3.075E+0
-1.005E-1	5.522E-2	3.101E+0
-1.054E-1	5.522E-2	3.095E+0
-1.070E-1	5.846E-2	3.098E+0
-1.038E-1	6.171E-2	3.056E+0
-1.021E-1	5.522E-2	3.147E+0
-1.038E-1	5.522E-2	3.140E+0
-1.054E-1	5.522E-2	3.053E+0
-1.054E-1	6.171E-2	3.124E+0
-1.038E-1	5.522E-2	3.101E+0
-1.021E-1	5.198E-2	3.130E+0
-1.103E-1	5.198E-2	3.079E+0
-1.070E-1	5.522E-2	3.140E+0
-1.021E-1	5.522E-2	3.105E+0
-1.054E-1	4.873E-2	3.156E+0
-1.086E-1	5.846E-2	3.105E+0
-1.054E-1	4.873E-2	3.040E+0
-1.021E-1	5.846E-2	3.124E+0
-1.021E-1	6.171E-2	3.169E+0
-1.070E-1	5.522E-2	3.143E+0
-1.054E-1	5.522E-2	3.108E+0
-1.021E-1	5.846E-2	3.095E+0
-1.038E-1	5.846E-2	3.053E+0
-1.086E-1	4.873E-2	3.150E+0
-1.054E-1	6.171E-2	3.101E+0
-1.021E-1	6.171E-2	3.163E+0
-1.021E-1	5.522E-2	3.092E+0
-1.086E-1	5.522E-2	3.075E+0
-1.070E-1	5.522E-2	3.027E+0
-1.021E-1	5.846E-2	3.118E+0
-1.021E-1	5.846E-2	3.130E+0
-1.070E-1	6.171E-2	3.007E+0
-1.070E-1	5.846E-2	3.176E+0
-9.890E-2	5.522E-2	3.114E+0
-1.038E-1	5.846E-2	3.140E+0
-1.054E-1	6.171E-2	3.098E+0
-1.038E-1	6.171E-2	3.079E+0
-9.890E-2	5.198E-2	3.173E+0
-1.054E-1	5.846E-2	3.156E+0
-1.070E-1	5.846E-2	3.088E+0
-1.054E-1	5.198E-2	3.105E+0
-9.890E-2	5.198E-2	3.101E+0
-1.005E-1	6.495E-2	3.124E+0
-1.086E-1	5.522E-2	3.166E+0
-1.086E-1	5.846E-2	3.118E+0
-1.005E-1	5.522E-2	3.108E+0
-1.005E-1	6.171E-2	3.134E+0
-1.086E-1	6.171E-2	3.156E+0
-1.038E-1	5.846E-2	3.114E+0
-1.021E-1	5.522E-2	3.153E+0
-1.021E-1	5.198E-2	3.124E+0
-1.070E-1	5.522E-2	3.088E+0
-1.038E-1	5.846E-2	3.166E+0
-1.021E-1	4.549E-2	3.124E+0
-1.070E-1	5.522E-2	3.160E+0
-1.070E-1	5.198E-2	3.092E+0
-1.070E-1	6.171E-2	3.082E+0
-1.005E-1	6.171E-2	3.169E+0
-1.038E-1	5.846E-2	3.114E+0
-1.086E-1	4.873E-2	3.108E+0
-1.054E-1	5.846E-2	3.150E+0
-1.005E-1	5.522E-2	3.105E+0
-1.054E-1	4.873E-2	3.085E+0
-1.070E-1	5.522E-2	3.137E+0
-1.054E-1	5.846E-2	3.027E+0
-1.021E-1	6.171E-2	3.121E+0
-1.054E-1	5.198E-2	3.059E+0
-1.086E-1	5.522E-2	3.121E+0
-1.070E-1	5.198E-2	3.062E+0
-1.021E-1	5.198E-2	3.046E+0
-1.038E-1	4.873E-2	3.095E+0
-1.070E-1	5.522E-2	3.066E+0
-1.070E-1	5.522E-2	3.134E+0
-1.005E-1	5.198E-2	3.166E+0
-1.038E-1	5.522E-2	3.186E+0
-1.054E-1	5.522E-2	3.111E+0
-1.038E-1	5.846E-2	3.075E+0
-1.021E-1	5.846E-2	3.150E+0
-1.038E-1	5.846E-2	3.124E+0
-1.054E-1	5.846E-2	3.033E+0
-1.070E-1	5.522E-2	3.085E+0
-1.038E-1	5.522E-2	3.118E+0
-1.005E-1	5.198E-2	3.101E+0
-1.103E-1	4.549E-2	3.160E+0
-1.021E-1	5.846E-2	3.130E+0
-1.005E-1	5.522E-2	3.082E+0
-1.038E-1	5.198E-2	3.101E+0
-1.086E-1	5.522E-2	3.072E+0
-1.054E-1	5.522E-2	3.066E+0
-1.021E-1	5.522E-2	3.040E+0
-1.038E-1	6.171E-2	3.046E+0
-1.086E-1	5.522E-2	3.189E+0
-1.038E-1	5.198E-2	3.046E+0
-9.890E-2	5.846E-2	3.108E+0
-1.054E-1	5.846E-2	3.108E+0
-1.070E-1	5.846E-2	3.066E+0
-1.054E-1	5.522E-2	3.101E+0
-1.021E-1	6.171E-2	3.095E+0
-1.054E-1	5.522E-2	3.092E+0
-1.070E-1	6.171E-2	3.150E+0
-1.070E-1	6.171E-2	3.030E+0
-1.005E-1	5.522E-2	3.160E+0
-1.005E-1	5.198E-2	3.143E+0
-1.070E-1	5.522E-2	3.027E+0
-1.070E-1	6.171E-2	3.072E+0
-1.021E-1	5.522E-2	3.088E+0
-1.054E-1	5.522E-2	3.108E+0
-1.070E-1	5.522E-2	3.130E+0
-1.054E-1	5.198E-2	3.075E+0
-1.038E-1	5.198E-2	3.101E+0
-1.054E-1	5.846E-2	3.134E+0
-1.086E-1	5.846E-2	3.121E+0
-1.038E-1	5.846E-2	3.173E+0
-1.021E-1	5.522E-2	3.049E+0
-1.038E-1	4.873E-2	3.092E+0
-1.086E-1	6.171E-2	3.105E+0
-1.021E-1	5.846E-2	3.069E+0
-1.005E-1	5.846E-2	3.140E+0
-1.021E-1	5.198E-2	3.186E+0
-1.086E-1	5.522E-2	3.108E+0
-1.070E-1	5.846E-2	3.079E+0
-1.005E-1	5.522E-2	3.118E+0
-1.005E-1	5.522E-2	3.075E+0
-1.103E-1	4.873E-2	3.137E+0
-1.038E-1	5.198E-2	3.101E+0
-1.005E-1	5.522E-2	3.056E+0
-1.038E-1	5.846E-2	3.001E+0
-1.070E-1	6.495E-2	3.101E+0
-1.054E-1	5.846E-2	3.127E+0
-1.021E-1	5.846E-2	3.137E+0
-1.038E-1	5.846E-2	3.127E+0
-1.103E-1	5.198E-2	3.072E+0
-1.038E-1	5.846E-2	3.059E+0
-1.038E-1	5.198E-2	3.134E+0
-1.038E-1	5.522E-2	3.166E+0
-1.070E-1	4.873E-2	3.127E+0
-1.021E-1	6.171E-2	3.088E+0
-1.021E-1	5.846E-2	3.101E+0
-1.070E-1	5.846E-2	3.072E+0
-1.086E-1	5.522E-2	3.092E+0
-1.054E-1	5.846E-2	3.108E+0
-1.021E-1	4.549E-2	3.098E+0
-1.021E-1	5.522E-2	3.121E+0
-1.103E-1	5.846E-2	3.069E+0
-1.054E-1	5.522E-2	3.163E+0
-1.021E-1	5.522E-2	3.140E+0
-1.054E-1	5.846E-2	3.150E+0
-1.086E-1	5.522E-2	3.127E+0
-1.054E-1	6.171E-2	3.062E+0
-1.038E-1	5.522E-2	3.101E+0
-1.021E-1	5.198E-2	3.056E+0
-1.054E-1	5.522E-2	3.085E+0
-1.070E-1	4.873E-2	3.124E+0
-1.021E-1	5.522E-2	3.098E+0
-1.021E-1	5.198E-2	3.186E+0
-1.086E-1	5.522E-2	3.027E+0
-1.054E-1	5.198E-2	3.085E+0
-1.021E-1	5.846E-2	3.127E+0
-1.021E-1	6.819E-2	3.066E+0
-1.070E-1	5.846E-2	3.108E+0
-1.070E-1	6.171E-2	3.085E+0
-1.021E-1	5.198E-2	3.082E+0
-1.038E-1	5.522E-2	3.105E+0
-1.086E-1	5.522E-2	3.088E+0
-1.070E-1	6.171E-2	3.040E+0
-9.728E-2	5.198E-2	3.147E+0
-1.054E-1	5.198E-2	3.108E+0
-1.054E-1	6.495E-2	3.166E+0
-1.038E-1	5.522E-2	3.088E+0
-1.005E-1	5.522E-2	3.108E+0
-1.038E-1	5.522E-2	3.066E+0
-1.070E-1	5.846E-2	3.160E+0
-1.054E-1	5.198E-2	3.062E+0
-1.021E-1	5.846E-2	3.069E+0
-1.021E-1	5.846E-2	3.150E+0
-1.086E-1	6.171E-2	3.160E+0
-1.070E-1	5.846E-2	3.075E+0
-1.005E-1	5.846E-2	3.088E+0
-1.054E-1	5.846E-2	3.043E+0
-1.086E-1	5.198E-2	3.101E+0
-1.021E-1	6.171E-2	3.062E+0
-1.054E-1	4.873E-2	3.111E+0
-1.054E-1	4.873E-2	3.082E+0
-1.086E-1	5.846E-2	3.072E+0
-1.070E-1	5.846E-2	3.140E+0
-1.005E-1	6.171E-2	3.040E+0
-1.021E-1	5.198E-2	3.023E+0
-1.103E-1	5.846E-2	3.111E+0
-1.038E-1	5.198E-2	3.130E+0
-1.038E-1	5.846E-2	3.118E+0
-1.038E-1	6.495E-2	3.098E+0
-1.070E-1	5.846E-2	3.069E+0
-1.070E-1	5.846E-2	3.020E+0
-1.054E-1	5.198E-2	3.114E+0
-1.038E-1	5.522E-2	3.160E+0
-1.086E-1	6.495E-2	3.036E+0
-1.038E-1	5.522E-2	3.130E+0
-1.005E-1	5.522E-2	3.153E+0
-1.038E-1	5.198E-2	3.105E+0
-1.103E-1	5.846E-2	3.085E+0
-1.086E-1	6.171E-2	3.166E+0
-1.005E-1	5.846E-2	3.075E+0
-1.038E-1	4.873E-2	3.156E+0
-1.086E-1	5.522E-2	3.092E+0
-1.021E-1	5.846E-2	3.163E+0
-9.890E-2	5.198E-2	3.127E+0
-1.070E-1	5.198E-2	3.053E+0
-1.070E-1	6.171E-2	3.124E+0
-1.038E-1	5.846E-2	3.124E+0
-1.021E-1	6.495E-2	3.092E+0
-1.038E-1	6.171E-2	3.134E+0
-1.070E-1	6.171E-2	3.069E+0
-1.086E-1	5.846E-2	3.046E+0
-1.005E-1	4.873E-2	3.098E+0
-1.021E-1	6.171E-2	3.049E+0
-1.086E-1	5.846E-2	3.023E+0
-1.070E-1	5.522E-2	3.147E+0
-1.005E-1	5.522E-2	3.150E+0
-1.038E-1	6.171E-2	3.079E+0
-1.086E-1	5.846E-2	3.075E+0
-1.054E-1	5.846E-2	3.069E+0
-1.005E-1	6.171E-2	3.066E+0
-1.038E-1	5.198E-2	3.114E+0
-1.054E-1	5.198E-2	3.134E+0
-1.054E-1	5.522E-2	3.062E+0
-1.021E-1	6.171E-2	3.088E+0
-1.038E-1	5.522E-2	2.975E+0
-1.103E-1	5.846E-2	3.134E+0
-1.070E-1	5.198E-2	3.114E+0
-9.890E-2	6.171E-2	3.121E+0
-1.054E-1	5.846E-2	3.046E+0
-1.070E-1	5.198E-2	3.111E+0
-1.070E-1	6.171E-2	3.127E+0
-1.021E-1	5.846E-2	3.085E+0
-1.070E-1	5.522E-2	3.101E+0
-1.054E-1	5.846E-2	3.098E+0
-1.054E-1	6.171E-2	3.075E+0
-1.021E-1	5.198E-2	3.127E+0
-1.038E-1	6.819E-2	3.095E+0
-1.070E-1	5.522E-2	3.121E+0
-1.038E-1	5.522E-2	3.105E+0
-1.038E-1	5.846E-2	3.176E+0
-1.038E-1	6.819E-2	3.062E+0
-1.086E-1	6.171E-2	3.085E+0
-1.054E-1	5.846E-2	3.140E+0
-1.021E-1	5.846E-2	3.134E+0
-1.038E-1	5.522E-2	3.017E+0
-1.070E-1	5.522E-2	3.199E+0
-1.070E-1	5.846E-2	3.108E+0
-1.021E-1	5.522E-2	3.114E+0
-1.054E-1	6.171E-2	3.108E+0
-1.054E-1	6.495E-2	3.108E+0
-1.086E-1	5.522E-2	3.098E+0
-1.038E-1	4.224E-2	3.046E+0
-1.054E-1	6.171E-2	3.095E+0
-1.070E-1	5.846E-2	3.023E+0
-1.086E-1	6.495E-2	3.069E+0
-1.021E-1	5.198E-2	3.114E+0
-1.038E-1	6.495E-2	3.160E+0
-1.054E-1	6.495E-2	3.160E+0
-1.054E-1	5.522E-2	3.147E+0
-1.005E-1	5.198E-2	3.069E+0
-1.054E-1	5.198E-2	3.085E+0
-1.086E-1	5.522E-2	3.101E+0
-1.054E-1	5.522E-2	3.092E+0
-1.021E-1	5.522E-2	3.059E+0
-1.038E-1	5.522E-2	3.150E+0
-1.070E-1	6.171E-2	3.079E+0
-1.054E-1	6.171E-2	3.072E+0
-9.890E-2	6.819E-2	3.101E+0
-1.038E-1	5.846E-2	3.121E+0
-1.103E-1	5.846E-2	3.137E+0
-1.021E-1	5.522E-2	3.088E+0
-1.054E-1	5.198E-2	3.049E+0
-1.054E-1	6.171E-2	3.072E+0
-1.086E-1	5.846E-2	3.124E+0
-1.038E-1	5.846E-2	3.202E+0
-1.070E-1	6.171E-2	3.066E+0
-1.054E-1	5.846E-2	3.023E+0
-1.086E-1	6.495E-2	2.981E+0
-1.038E-1	5.198E-2	3.072E+0
-1.038E-1	5.522E-2	3.153E+0
-1.021E-1	5.846E-2	3.056E+0
-1.103E-1	5.522E-2	3.176E+0
-1.021E-1	5.846E-2	3.079E+0
-1.005E-1	5.522E-2	3.137E+0
-1.021E-1	5.846E-2	3.150E+0
-1.070E-1	6.171E-2	3.130E+0
-1.038E-1	6.171E-2	3.007E+0
-1.005E-1	5.198E-2	3.108E+0
-1.070E-1	6.171E-2	3.150E+0
-1.119E-1	5.846E-2	3.095E+0
-1.038E-1	5.846E-2	3.056E+0
-1.021E-1	5.846E-2	3.082E+0
-1.086E-1	5.522E-2	3.069E+0
-1.086E-1	6.495E-2	3.001E+0
-1.054E-1	5.846E-2	3.134E+0
-9.890E-2	6.171E-2	3.017E+0
-1.038E-1	6.495E-2	3.092E+0
-1.086E-1	7.144E-2	3.095E+0
-1.070E-1	6.495E-2	3.075E+0
-1.005E-1	5.522E-2	3.049E+0
-1.054E-1	5.522E-2	3.056E+0
-1.103E-1	5.846E-2	3.075E+0
-1.070E-1	5.846E-2	3.036E+0
-1.038E-1	5.198E-2	3.062E+0
-1.021E-1	5.846E-2	3.059E+0
-1.070E-1	5.846E-2	3.069E+0
-1.038E-1	5.522E-2	3.030E+0
-1.021E-1	6.495E-2	3.072E+0
-1.054E-1	6.171E-2	3.036E+0
-1.070E-1	6.171E-2	3.056E+0
-1.070E-1	5.522E-2	3.049E+0
-1.038E-1	5.522E-2	3.137E+0
-1.054E-1	5.198E-2	3.108E+0
-1.038E-1	5.846E-2	3.069E+0
-1.038E-1	4.873E-2	3.030E+0
-1.005E-1	4.873E-2	3.075E+0
-1.021E-1	6.495E-2	3.095E+0
-1.070E-1	6.819E-2	3.043E+0
-1.054E-1	5.522E-2	3.101E+0
-1.021E-1	5.846E-2	3.124E+0
-1.021E-1	5.198E-2	3.105E+0
-1.086E-1	6.495E-2	3.095E+0
-1.070E-1	5.846E-2	3.101E+0
-1.021E-1	5.522E-2	3.075E+0
-1.070E-1	6.171E-2	3.192E+0
-1.086E-1	5.522E-2	3.124E+0
-1.054E-1	6.819E-2	3.111E+0
-1.021E-1	4.873E-2	3.082E+0
-1.054E-1	5.846E-2	3.111E+0
-1.070E-1	6.495E-2	3.088E+0
-1.086E-1	6.171E-2	3.111E+0
-1.021E-1	5.198E-2	3.085E+0
-1.021E-1	6.171E-2	3.163E+0
-1.103E-1	5.522E-2	3.101E+0
-1.070E-1	5.522E-2	3.153E+0
-1.005E-1	5.198E-2	3.027E+0
-1.038E-1	5.522E-2	3.098E+0
-1.103E-1	4.873E-2	3.088E+0
-1.054E-1	5.846E-2	3.072E+0
-1.005E-1	5.522E-2	3.163E+0
-1.054E-1	6.171E-2	3.088E+0
-1.103E-1	5.846E-2	3.134E+0
-1.038E-1	5.198E-2	3.098E+0
-1.021E-1	5.198E-2	3.075E+0
-1.038E-1	5.198E-2	3.108E+0
-1.070E-1	4.873E-2	3.043E+0
-1.038E-1	6.171E-2	3.066E+0
-1.021E-1	5.522E-2	3.088E+0
-1.054E-1	6.171E-2	3.053E+0
-1.038E-1	5.846E-2	3.127E+0
-1.086E-1	5.198E-2	3.062E+0
-1.021E-1	5.198E-2	3.088E+0
-1.038E-1	4.873E-2	3.124E+0
-1.070E-1	6.171E-2	3.056E+0
-1.021E-1	5.522E-2	3.059E+0
-1.021E-1	4.873E-2	3.127E+0
-1.054E-1	5.198E-2	3.108E+0
-1.103E-1	5.846E-2	3.105E+0
-1.070E-1	5.846E-2	3.053E+0
-1.005E-1	4.873E-2	3.111E+0
-1.038E-1	5.846E-2	3.092E+0
-1.070E-1	5.846E-2	3.088E+0
-1.054E-1	6.171E-2	3.127E+0
-1.038E-1	6.171E-2	3.072E+0
-1.038E-1	6.495E-2	3.046E+0
-1.086E-1	6.171E-2	3.098E+0
-1.070E-1	4.873E-2	3.001E+0
-1.021E-1	5.198E-2	3.085E+0
-1.054E-1	5.198E-2	3.153E+0
-1.086E-1	5.522E-2	3.095E+0
-1.021E-1	5.846E-2	3.105E+0
-1.005E-1	6.171E-2	3.105E+0
-1.038E-1	6.171E-2	3.075E+0
-1.103E-1	5.198E-2	3.114E+0
-1.054E-1	5.846E-2	3.098E+0
-1.005E-1	5.522E-2	3.130E+0
-1.021E-1	5.198E-2	3.111E+0
-1.103E-1	4.873E-2	3.101E+0
-1.038E-1	5.522E-2	3.098E+0
-1.005E-1	5.846E-2	3.101E+0
-1.038E-1	4.873E-2	3.085E+0
-1.086E-1	5.846E-2	3.092E+0
-1.038E-1	5.522E-2	3.082E+0
-1.038E-1	6.171E-2	3.121E+0
-1.054E-1	5.522E-2	3.020E+0
-1.070E-1	5.522E-2	3.092E+0
-1.054E-1	6.171E-2	3.169E+0
-9.890E-2	5.846E-2	3.134E+0
-1.038E-1	4.873E-2	3.105E+0
-1.054E-1	5.522E-2	3.166E+0
-1.038E-1	5.522E-2	3.088E+0
-1.038E-1	5.522E-2	3.075E+0
-1.038E-1	6.171E-2	3.059E+0
-1.103E-1	5.522E-2	3.030E+0
-1.086E-1	5.198E-2	3.088E+0
-1.005E-1	6.171E-2	3.023E+0
-1.054E-1	5.522E-2	3.049E+0
-1.086E-1	5.846E-2	3.130E+0
-1.054E-1	6.495E-2	3.137E+0
-1.038E-1	4.873E-2	3.049E+0
-1.038E-1	5.846E-2	3.027E+0
-1.070E-1	4.873E-2	3.140E+0
-1.086E-1	6.171E-2	3.066E+0
-1.054E-1	6.171E-2	3.118E+0
-1.070E-1	5.522E-2	3.046E+0
-1.070E-1	6.171E-2	3.124E+0
-1.054E-1	6.171E-2	3.043E+0
-1.021E-1	5.846E-2	3.163E+0
-1.054E-1	5.846E-2	3.066E+0
-1.070E-1	6.495E-2	3.092E+0
-1.054E-1	5.522E-2	3.095E+0
-1.021E-1	5.522E-2	3.092E+0
-1.054E-1	5.846E-2	3.163E+0
-1.070E-1	5.522E-2	3.066E+0
-1.038E-1	5.198E-2	3.095E+0
-1.021E-1	6.495E-2	3.069E+0
-1.038E-1	5.522E-2	3.111E+0
-1.103E-1	5.522E-2	3.043E+0
-1.070E-1	5.522E-2	3.169E+0
-1.021E-1	6.495E-2	3.166E+0
-1.054E-1	6.171E-2	3.134E+0
-1.086E-1	6.495E-2	3.169E+0
-1.070E-1	5.198E-2	3.075E+0
-1.005E-1	6.171E-2	3.036E+0
-1.038E-1	5.522E-2	3.053E+0
-1.086E-1	6.171E-2	3.150E+0
-1.038E-1	5.846E-2	3.059E+0
-1.038E-1	5.522E-2	3.105E+0
-1.038E-1	5.522E-2	3.092E+0
-1.086E-1	5.846E-2	3.150E+0
-1.054E-1	5.198E-2	3.046E+0
-1.021E-1	5.846E-2	3.127E+0
-1.054E-1	6.171E-2	3.160E+0
-1.103E-1	5.522E-2	3.121E+0
-1.054E-1	5.846E-2	3.092E+0
-1.021E-1	5.522E-2	3.072E+0
-1.054E-1	5.198E-2	3.088E+0
-1.086E-1	5.198E-2	3.101E+0
-1.054E-1	5.522E-2	3.082E+0
-1.005E-1	6.171E-2	3.163E+0
-1.038E-1	5.522E-2	3.062E+0
-1.086E-1	5.522E-2	3.111E+0
-1.038E-1	6.171E-2	3.134E+0
-1.021E-1	6.495E-2	3.105E+0
-1.038E-1	5.198E-2	3.069E+0
-1.070E-1	5.846E-2	3.056E+0
-1.070E-1	5.198E-2	3.108E+0
-1.038E-1	5.522E-2	3.124E+0
-1.054E-1	5.198E-2	3.130E+0
-1.086E-1	5.522E-2	3.124E+0
-1.070E-1	6.171E-2	3.043E+0
-1.005E-1	5.846E-2	3.040E+0
-1.038E-1	6.171E-2	3.092E+0
-1.086E-1	5.846E-2	3.092E+0
-1.070E-1	6.171E-2	3.072E+0
-1.021E-1	5.198E-2	3.033E+0
-1.054E-1	5.846E-2	3.150E+0
-1.086E-1	6.495E-2	3.072E+0
-1.038E-1	5.846E-2	3.082E+0
-9.890E-2	4.873E-2	3.075E+0
-1.021E-1	5.198E-2	3.137E+0
-1.086E-1	5.846E-2	3.095E+0
-1.054E-1	5.198E-2	3.036E+0
-1.021E-1	5.522E-2	3.023E+0
-1.054E-1	5.522E-2	3.127E+0
-1.086E-1	5.846E-2	3.062E+0
-1.054E-1	5.846E-2	3.079E+0
-1.038E-1	4.549E-2	3.140E+0
-1.038E-1	5.846E-2	3.095E+0
-1.086E-1	6.495E-2	3.062E+0
-1.054E-1	6.495E-2	3.092E+0
-1.021E-1	5.522E-2	3.134E+0
-1.054E-1	5.522E-2	3.056E+0
-1.070E-1	5.846E-2	3.095E+0
-1.070E-1	5.198E-2	3.033E+0
-1.005E-1	5.198E-2	3.101E+0
-1.070E-1	5.846E-2	3.147E+0
-1.070E-1	5.522E-2	3.092E+0
-1.070E-1	5.846E-2	3.111E+0
-1.021E-1	5.522E-2	3.027E+0
-1.086E-1	6.171E-2	3.046E+0
-1.086E-1	5.198E-2	3.088E+0
-1.038E-1	5.522E-2	3.040E+0
-1.005E-1	5.198E-2	3.124E+0
-1.038E-1	5.846E-2	3.075E+0
-1.086E-1	5.522E-2	3.075E+0
-1.086E-1	6.171E-2	3.059E+0
-1.021E-1	6.171E-2	3.066E+0
-1.038E-1	5.198E-2	3.101E+0
-1.103E-1	5.522E-2	3.098E+0
-1.054E-1	5.198E-2	3.075E+0
-1.021E-1	5.198E-2	3.053E+0
-1.005E-1	4.873E-2	3.105E+0
-1.086E-1	5.198E-2	3.092E+0
-1.038E-1	5.846E-2	3.043E+0
-1.021E-1	5.846E-2	3.079E+0
-1.054E-1	5.198E-2	3.046E+0
-1.086E-1	5.198E-2	3.036E+0
-1.070E-1	5.522E-2	3.121E+0
-1.021E-1	4.873E-2	3.069E+0
-1.038E-1	4.549E-2	3.088E+0
-1.103E-1	4.873E-2	3.079E+0
-1.054E-1	6.495E-2	3.085E+0
-1.021E-1	6.171E-2	3.036E+0
-1.054E-1	6.171E-2	3.114E+0
-1.086E-1	5.846E-2	3.036E+0
-1.021E-1	5.846E-2	3.069E+0
-1.054E-1	6.171E-2	3.150E+0
-1.054E-1	5.846E-2	3.150E+0
-1.103E-1	5.198E-2	3.033E+0
-1.070E-1	5.522E-2	3.121E+0
-1.054E-1	5.522E-2	3.147E+0
-1.054E-1	6.171E-2	3.049E+0
-1.086E-1	5.198E-2	3.049E+0
-1.054E-1	6.171E-2	3.085E+0
-1.038E-1	6.495E-2	3.105E+0
-1.054E-1	5.522E-2	3.101E+0
-1.070E-1	5.198E-2	3.130E+0
-1.054E-1	5.198E-2	3.095E+0
-1.021E-1	6.171E-2	3.085E+0
-1.054E-1	4.873E-2	3.095E+0
-1.103E-1	5.846E-2	3.088E+0
-1.054E-1	5.522E-2	3.062E+0
-1.021E-1	6.171E-2	3.092E+0
-1.054E-1	5.198E-2	3.027E+0
-1.086E-1	5.198E-2	3.069E+0
-1.054E-1	6.495E-2	3.053E+0
-1.005E-1	5.846E-2	3.127E+0
-1.054E-1	6.495E-2	3.137E+0
-1.070E-1	6.171E-2	3.072E+0
-1.038E-1	5.846E-2	3.130E+0
-1.038E-1	5.522E-2	3.108E+0
-1.054E-1	5.846E-2	3.124E+0
-1.103E-1	5.846E-2	3.082E+0
-1.038E-1	6.171E-2	3.036E+0
-1.005E-1	5.522E-2	3.101E+0
-1.038E-1	5.846E-2	3.118E+0
-1.103E-1	5.846E-2	3.124E+0
-1.038E-1	5.846E-2	3.088E+0
-1.021E-1	5.846E-2	3.085E+0
-1.054E-1	5.522E-2	3.114E+0
-1.038E-1	6.495E-2	3.101E+0
-1.021E-1	5.846E-2	3.127E+0
-1.021E-1	5.198E-2	3.163E+0
-1.070E-1	7.144E-2	3.072E+0
-1.119E-1	5.198E-2	3.098E+0
-1.054E-1	7.144E-2	3.049E+0
-1.021E-1	6.171E-2	3.108E+0
-1.054E-1	6.495E-2	3.114E+0
-1.070E-1	5.198E-2	3.069E+0
-1.054E-1	5.846E-2	3.108E+0
-1.021E-1	5.522E-2	3.027E+0
-1.103E-1	5.198E-2	3.072E+0
-1.070E-1	5.198E-2	3.066E+0
-1.054E-1	5.522E-2	3.088E+0
-1.038E-1	6.495E-2	3.085E+0
-1.054E-1	5.846E-2	3.140E+0
-1.086E-1	5.846E-2	3.092E+0
-1.054E-1	5.198E-2	3.098E+0
-1.021E-1	4.873E-2	2.994E+0
-1.021E-1	5.198E-2	3.027E+0
-1.103E-1	5.522E-2	3.127E+0
-1.070E-1	5.846E-2	3.143E+0
-1.038E-1	5.846E-2	3.134E+0
-1.038E-1	5.522E-2	3.075E+0
-1.086E-1	5.198E-2	3.020E+0
-1.054E-1	5.198E-2	3.114E+0
-1.038E-1	6.171E-2	3.059E+0
-1.038E-1	5.846E-2	3.101E+0
-1.086E-1	5.522E-2	3.066E+0
-1.021E-1	5.846E-2	3.056E+0
-1.021E-1	5.522E-2	3.007E+0
-1.086E-1	5.846E-2	3.098E+0
-1.103E-1	5.198E-2	3.053E+0
-1.038E-1	5.846E-2	3.066E+0
-1.054E-1	5.522E-2	3.085E+0
-1.054E-1	5.522E-2	3.134E+0
-1.086E-1	5.846E-2	3.036E+0
-1.054E-1	5.846E-2	3.137E+0
-1.021E-1	5.522E-2	3.085E+0
-1.021E-1	5.846E-2	3.030E+0
-1.103E-1	6.495E-2	3.173E+0
-1.070E-1	5.846E-2	3.124E+0
-1.021E-1	5.846E-2	3.007E+0
-1.038E-1	5.846E-2	3.004E+0
-1.054E-1	5.522E-2	3.043E+0
-1.038E-1	5.846E-2	3.049E+0
-1.038E-1	6.171E-2	3.082E+0
-1.038E-1	6.171E-2	3.121E+0
-1.070E-1	6.171E-2	3.082E+0
-1.054E-1	6.171E-2	3.082E+0
-1.038E-1	5.846E-2	3.079E+0
-1.038E-1	5.522E-2	3.062E+0
-1.086E-1	6.171E-2	3.140E+0
-1.054E-1	5.522E-2	3.118E+0
-1.021E-1	6.171E-2	3.098E+0
-1.054E-1	5.198E-2	3.069E+0
-1.086E-1	6.171E-2	3.066E+0
-1.054E-1	5.846E-2	3.114E+0
-1.038E-1	5.522E-2	3.053E+0
-1.054E-1	5.198E-2	3.027E+0
-1.054E-1	5.522E-2	3.079E+0
-1.038E-1	5.522E-2	3.079E+0
-1.021E-1	5.846E-2	3.118E+0
-1.086E-1	5.522E-2	3.130E+0
-1.070E-1	5.522E-2	3.085E+0
-1.038E-1	5.522E-2	3.121E+0
-1.021E-1	5.198E-2	2.981E+0
-1.054E-1	6.171E-2	3.108E+0
-1.070E-1	6.171E-2	3.095E+0
-1.054E-1	6.171E-2	3.092E+0
-1.005E-1	5.522E-2	3.043E+0
-1.054E-1	5.522E-2	3.027E+0
-1.086E-1	4.873E-2	3.043E+0
-1.038E-1	5.522E-2	3.124E+0
-1.021E-1	4.873E-2	3.056E+0
-1.070E-1	5.522E-2	3.075E+0
-1.070E-1	6.495E-2	3.111E+0
-1.038E-1	5.846E-2	3.075E+0
-1.005E-1	5.846E-2	3.066E+0
-1.054E-1	6.171E-2	3.062E+0
-1.054E-1	5.522E-2	3.088E+0
-1.054E-1	6.495E-2	3.007E+0
-1.021E-1	5.198E-2	3.101E+0
-1.070E-1	5.846E-2	3.017E+0
-1.103E-1	5.522E-2	3.202E+0
-1.054E-1	5.522E-2	3.053E+0
-1.021E-1	5.198E-2	3.092E+0
-1.038E-1	6.171E-2	3.020E+0
-1.070E-1	5.522E-2	3.095E+0
-1.054E-1	6.819E-2	3.059E+0
-1.038E-1	6.171E-2	3.147E+0
-1.038E-1	6.171E-2	3.108E+0
-1.086E-1	5.846E-2	3.072E+0
-1.038E-1	6.819E-2	3.079E+0
-1.021E-1	5.522E-2	3.053E+0
-1.038E-1	6.495E-2	3.169E+0
-1.086E-1	5.846E-2	3.095E+0
-1.054E-1	5.846E-2	3.072E+0
-1.038E-1	6.171E-2	3.137E+0
-1.070E-1	6.819E-2	3.062E+0
-1.103E-1	5.198E-2	3.137E+0
-1.038E-1	5.846E-2	3.095E+0
-1.021E-1	5.198E-2	3.059E+0
-1.038E-1	5.522E-2	3.130E+0
-1.086E-1	6.171E-2	3.066E+0
-1.086E-1	6.171E-2	3.059E+0
-1.005E-1	5.522E-2	3.163E+0
-1.038E-1	5.846E-2	3.092E+0
-1.070E-1	5.846E-2	3.053E+0
-1.070E-1	5.522E-2	3.046E+0
-1.021E-1	6.171E-2	3.069E+0
-1.070E-1	5.198E-2	3.066E+0
-1.070E-1	5.522E-2	3.059E+0
-1.038E-1	5.522E-2	3.075E+0
-1.021E-1	5.846E-2	3.140E+0
-1.038E-1	5.522E-2	3.072E+0
-1.054E-1	6.171E-2	3.062E+0
-1.070E-1	5.198E-2	3.088E+0
-1.021E-1	6.819E-2	3.075E+0
-1.038E-1	5.198E-2	3.124E+0
-1.070E-1	5.846E-2	3.069E+0
-1.038E-1	5.198E-2	3.111E+0
-1.021E-1	5.198E-2	3.082E+0
-1.021E-1	5.522E-2	3.140E+0
-1.086E-1	5.198E-2	3.105E+0
-1.054E-1	6.171E-2	3.017E+0
-1.038E-1	5.198E-2	3.153E+0
-1.070E-1	5.522E-2	3.066E+0
-1.070E-1	5.522E-2	3.118E+0
-1.038E-1	5.198E-2	3.121E+0
-1.021E-1	5.846E-2	3.111E+0
-1.054E-1	5.522E-2	3.075E+0
-1.086E-1	6.171E-2	3.095E+0
-1.070E-1	5.198E-2	3.056E+0
-1.054E-1	5.846E-2	3.001E+0
-1.021E-1	6.171E-2	3.075E+0
-1.086E-1	4.873E-2	3.053E+0
-1.054E-1	4.873E-2	3.095E+0
-1.038E-1	5.522E-2	3.036E+0
-1.021E-1	6.495E-2	3.101E+0
-1.103E-1	5.846E-2	3.082E+0
-1.070E-1	5.846E-2	3.069E+0
-1.054E-1	5.198E-2	3.108E+0
-1.038E-1	6.495E-2	3.118E+0
-1.103E-1	5.846E-2	3.059E+0
-1.038E-1	4.873E-2	3.130E+0
-1.038E-1	4.873E-2	3.075E+0
-1.086E-1	6.171E-2	3.082E+0
-1.103E-1	5.846E-2	3.056E+0
-1.054E-1	5.198E-2	3.150E+0
-9.890E-2	6.171E-2	3.072E+0
-1.054E-1	5.846E-2	3.066E+0
-1.070E-1	6.495E-2	3.150E+0
-1.038E-1	5.846E-2	3.082E+0
-1.005E-1	6.495E-2	3.199E+0
-1.070E-1	5.522E-2	3.088E+0
-1.119E-1	5.522E-2	3.075E+0
-1.021E-1	5.522E-2	3.147E+0
-1.005E-1	4.873E-2	3.088E+0
-1.054E-1	6.171E-2	3.098E+0
-1.070E-1	5.846E-2	3.092E+0
-1.070E-1	6.495E-2	3.069E+0
-1.005E-1	5.846E-2	3.059E+0
-1.070E-1	5.846E-2	3.105E+0
-1.103E-1	5.846E-2	3.108E+0
-1.070E-1	5.846E-2	3.124E+0
-1.021E-1	5.846E-2	3.079E+0
-1.070E-1	6.819E-2	3.101E+0
-1.054E-1	5.522E-2	3.095E+0
-1.070E-1	4.549E-2	3.033E+0
-1.054E-1	5.846E-2	3.101E+0
-1.054E-1	5.522E-2	3.082E+0
-1.070E-1	5.846E-2	3.114E+0
-1.021E-1	6.171E-2	3.101E+0
-1.038E-1	6.171E-2	3.143E+0
-1.054E-1	5.522E-2	3.160E+0
-1.103E-1	5.846E-2	3.092E+0
-1.070E-1	4.873E-2	3.130E+0
-1.054E-1	5.846E-2	3.072E+0
-1.054E-1	5.846E-2	3.150E+0
-1.086E-1	5.522E-2	3.111E+0
-1.038E-1	5.846E-2	3.137E+0
-1.038E-1	5.198E-2	3.111E+0
-1.038E-1	5.522E-2	3.143E+0
-1.103E-1	6.171E-2	2.997E+0
-1.038E-1	5.522E-2	3.020E+0
-1.021E-1	5.522E-2	3.156E+0
-1.070E-1	5.522E-2	3.114E+0
-1.086E-1	6.171E-2	3.092E+0
-1.038E-1	5.522E-2	3.053E+0
-1.021E-1	5.522E-2	2.994E+0
-1.054E-1	5.846E-2	3.098E+0
-1.119E-1	5.198E-2	3.092E+0
-1.021E-1	6.171E-2	3.079E+0
-1.021E-1	5.522E-2	3.118E+0
-1.070E-1	5.522E-2	3.036E+0
-1.054E-1	6.495E-2	3.075E+0
-1.038E-1	5.522E-2	3.098E+0
-1.038E-1	5.522E-2	3.105E+0
-1.070E-1	5.522E-2	3.124E+0
-1.086E-1	4.873E-2	3.156E+0
-1.054E-1	5.846E-2	3.140E+0
-1.021E-1	5.198E-2	3.130E+0
-1.070E-1	5.198E-2	3.075E+0
-1.086E-1	6.171E-2	3.075E+0
-1.054E-1	6.495E-2	3.108E+0
-1.021E-1	5.522E-2	3.085E+0
-1.054E-1	6.171E-2	3.023E+0
-1.086E-1	5.522E-2	3.079E+0
-1.038E-1	6.495E-2	3.030E+0
-1.038E-1	5.522E-2	3.062E+0
-1.038E-1	6.171E-2	3.049E+0
-1.086E-1	5.198E-2	3.075E+0
-1.038E-1	5.198E-2	3.033E+0
-1.038E-1	5.846E-2	3.036E+0
-1.038E-1	5.198E-2	3.049E+0
-1.070E-1	6.171E-2	3.046E+0
-1.054E-1	5.522E-2	3.095E+0
-1.021E-1	5.846E-2	3.030E+0
-1.054E-1	4.873E-2	3.140E+0
-1.070E-1	6.171E-2	3.150E+0
-1.038E-1	5.198E-2	3.092E+0
-1.021E-1	4.549E-2	3.062E+0
-1.054E-1	5.846E-2	3.098E+0
-1.070E-1	5.198E-2	3.098E+0
-1.038E-1	5.198E-2	3.088E+0
-1.038E-1	6.171E-2	3.147E+0
-1.070E-1	5.846E-2	3.079E+0
-1.070E-1	6.495E-2	3.082E+0
-1.070E-1	5.522E-2	3.066E+0
-1.005E-1	5.198E-2	3.056E+0
-1.038E-1	6.171E-2	3.137E+0
-1.070E-1	5.846E-2	3.111E+0
-1.054E-1	4.549E-2	3.137E+0
-1.021E-1	5.522E-2	3.053E+0
-1.054E-1	6.171E-2	3.069E+0
-1.070E-1	5.522E-2	3.095E+0
-1.038E-1	6.171E-2	3.114E+0
-1.005E-1	5.522E-2	3.053E+0
-1.070E-1	6.171E-2	3.169E+0
-1.070E-1	6.495E-2	3.069E+0
-1.054E-1	6.171E-2	3.088E+0
-1.021E-1	5.846E-2	3.085E+0
-1.070E-1	5.522E-2	3.030E+0
-1.086E-1	5.846E-2	3.098E+0
-1.054E-1	6.171E-2	3.095E+0
-1.038E-1	5.522E-2	3.075E+0
-1.038E-1	5.522E-2	3.140E+0
-1.054E-1	5.846E-2	3.108E+0
-1.070E-1	4.873E-2	3.114E+0
-1.005E-1	5.198E-2	3.127E+0
-1.070E-1	6.171E-2	3.020E+0
-1.054E-1	6.171E-2	3.124E+0
-1.021E-1	5.198E-2	3.075E+0
-1.038E-1	5.522E-2	3.069E+0
-1.054E-1	5.198E-2	3.124E+0
-1.070E-1	5.522E-2	3.088E+0
-1.086E-1	5.198E-2	3.114E+0
-1.021E-1	5.522E-2	3.049E+0
-1.054E-1	4.873E-2	3.072E+0
-1.086E-1	5.198E-2	3.105E+0
-1.054E-1	5.198E-2	3.134E+0
-1.054E-1	4.873E-2	3.066E+0
-1.038E-1	5.522E-2	3.020E+0
-1.103E-1	6.171E-2	3.085E+0
-1.054E-1	4.873E-2	3.043E+0
-1.038E-1	5.846E-2	3.027E+0
-1.054E-1	5.846E-2	3.075E+0
-1.086E-1	5.522E-2	3.111E+0
-1.070E-1	5.522E-2	3.105E+0
-1.021E-1	6.495E-2	3.134E+0
-1.070E-1	5.846E-2	3.007E+0
-1.086E-1	5.846E-2	3.150E+0
-1.038E-1	5.198E-2	3.079E+0
-1.038E-1	5.846E-2	3.150E+0
-1.070E-1	6.171E-2	3.043E+0
-1.086E-1	6.171E-2	3.056E+0
-1.054E-1	5.198E-2	3.108E+0
-1.021E-1	5.198E-2	3.010E+0
-1.054E-1	6.171E-2	3.066E+0
-1.086E-1	5.846E-2	3.075E+0
-1.070E-1	5.198E-2	3.014E+0
-1.038E-1	5.198E-2	3.069E+0
-1.038E-1	6.495E-2	3.027E+0
-1.086E-1	5.522E-2	3.069E+0
-1.038E-1	5.198E-2	3.056E+0
-1.038E-1	6.171E-2	3.082E+0
-1.086E-1	5.522E-2	3.075E+0
-1.086E-1	6.171E-2	3.062E+0
-1.054E-1	5.522E-2	3.043E+0
-1.005E-1	5.522E-2	3.010E+0
-1.070E-1	5.522E-2	3.053E+0
-1.086E-1	5.522E-2	3.140E+0
-1.038E-1	5.522E-2	3.088E+0
-1.054E-1	5.522E-2	3.075E+0
-1.038E-1	5.198E-2	3.085E+0
-1.103E-1	5.846E-2	3.007E+0
-1.070E-1	5.198E-2	3.098E+0
-1.054E-1	5.198E-2	3.049E+0
-1.070E-1	6.171E-2	3.124E+0
-1.119E-1	4.873E-2	3.088E+0
-1.054E-1	5.198E-2	2.962E+0
-1.005E-1	5.198E-2	3.108E+0
-1.054E-1	5.198E-2	3.049E+0
-1.086E-1	6.171E-2	3.066E+0
-1.070E-1	5.846E-2	3.049E+0
-1.054E-1	6.171E-2	3.101E+0
-1.038E-1	4.873E-2	3.111E+0
-1.103E-1	5.522E-2	3.079E+0
-1.054E-1	5.198E-2	3.053E+0
-1.038E-1	5.522E-2	3.108E+0
-1.038E-1	5.846E-2	3.056E+0
-1.086E-1	5.846E-2	3.017E+0
-1.038E-1	5.846E-2	3.079E+0
-1.021E-1	5.198E-2	3.088E+0
-1.038E-1	5.846E-2	3.101E+0
-1.103E-1	5.198E-2	3.147E+0
-1.086E-1	5.846E-2	3.095E+0
-1.038E-1	5.198E-2	3.075E+0
-1.054E-1	5.522E-2	3.095E+0
-1.086E-1	4.873E-2	3.062E+0
-1.054E-1	5.198E-2	3.062E+0
-1.021E-1	5.198E-2	3.111E+0
-1.070E-1	5.522E-2	3.075E+0
-1.119E-1	5.198E-2	2.994E+0
-1.070E-1	5.198E-2	3.049E+0
-1.054E-1	5.846E-2	3.095E+0
-1.054E-1	5.198E-2	3.098E+0
-1.119E-1	5.522E-2	3.072E+0
-1.054E-1	5.198E-2	3.053E+0
-1.021E-1	5.522E-2	3.030E+0
-1.070E-1	5.522E-2	3.092E+0
-1.119E-1	6.171E-2	3.085E+0
-1.038E-1	6.495E-2	3.075E+0
-1.021E-1	5.522E-2	3.027E+0
-1.021E-1	5.846E-2	3.004E+0
-1.086E-1	5.522E-2	3.098E+0
-1.054E-1	5.522E-2	3.153E+0
-1.021E-1	5.522E-2	3.020E+0
-1.054E-1	5.846E-2	3.059E+0
-1.103E-1	5.198E-2	3.108E+0
-1.070E-1	5.846E-2	3.192E+0
-1.038E-1	5.522E-2	3.111E+0
-1.021E-1	5.846E-2	3.046E+0
-1.119E-1	4.873E-2	3.121E+0
-1.054E-1	5.198E-2	3.166E+0
-1.038E-1	4.873E-2	3.124E+0
-1.054E-1	5.846E-2	3.130E+0
-1.086E-1	5.198E-2	3.127E+0
-1.038E-1	5.198E-2	3.027E+0
-1.021E-1	5.522E-2	3.108E+0
-1.038E-1	5.846E-2	3.072E+0
-1.086E-1	6.171E-2	3.049E+0
-1.070E-1	4.873E-2	3.111E+0
-1.038E-1	5.522E-2	3.030E+0
-1.038E-1	4.549E-2	3.114E+0
-1.103E-1	5.846E-2	3.079E+0
-1.021E-1	5.522E-2	3.023E+0
-1.021E-1	5.846E-2	3.049E+0
-1.070E-1	4.873E-2	3.072E+0
-1.103E-1	5.846E-2	3.043E+0
-1.070E-1	5.522E-2	3.069E+0
-1.021E-1	5.522E-2	3.049E+0
-1.070E-1	5.522E-2	3.101E+0
-1.103E-1	5.846E-2	3.049E+0
-1.070E-1	5.846E-2	3.127E+0
-1.021E-1	6.171E-2	3.053E+0
-1.070E-1	5.198E-2	3.046E+0
-1.086E-1	5.522E-2	3.027E+0
-1.070E-1	6.495E-2	3.079E+0
-1.054E-1	4.873E-2	3.043E+0
-1.070E-1	5.846E-2	3.085E+0
-1.086E-1	5.846E-2	3.111E+0
-1.038E-1	4.873E-2	3.043E+0
-1.021E-1	5.522E-2	3.066E+0
-1.038E-1	4.873E-2	3.108E+0
-1.086E-1	5.522E-2	3.111E+0
-1.070E-1	6.819E-2	3.059E+0
-1.021E-1	5.522E-2	3.036E+0
-1.070E-1	5.522E-2	3.101E+0
-1.070E-1	6.171E-2	3.040E+0
-1.054E-1	6.819E-2	3.062E+0
-1.005E-1	5.846E-2	3.059E+0
-1.070E-1	6.495E-2	3.014E+0
-1.086E-1	5.198E-2	3.033E+0
-1.038E-1	5.846E-2	3.030E+0
-1.054E-1	4.873E-2	3.017E+0
-1.054E-1	5.522E-2	3.040E+0
-1.103E-1	6.171E-2	3.040E+0
-1.103E-1	6.819E-2	3.085E+0
-1.021E-1	5.198E-2	3.082E+0
-1.070E-1	5.522E-2	3.137E+0
-1.103E-1	5.846E-2	3.140E+0
-1.054E-1	5.198E-2	3.108E+0
-1.005E-1	6.171E-2	3.046E+0
-1.038E-1	5.198E-2	3.014E+0
-1.086E-1	5.846E-2	3.082E+0
-1.070E-1	5.846E-2	3.088E+0
-1.038E-1	6.171E-2	3.062E+0
-1.054E-1	4.224E-2	3.082E+0
-1.086E-1	4.549E-2	3.056E+0
-1.038E-1	5.846E-2	3.169E+0
-1.054E-1	5.522E-2	3.085E+0
-1.054E-1	5.522E-2	3.118E+0
-1.070E-1	5.522E-2	3.043E+0
-1.070E-1	5.198E-2	3.095E+0
-1.054E-1	5.522E-2	3.046E+0
-1.054E-1	5.846E-2	3.118E+0
-1.086E-1	5.522E-2	3.049E+0
-1.070E-1	6.171E-2	3.153E+0
-9.890E-2	5.846E-2	3.066E+0
-1.086E-1	6.495E-2	3.079E+0
-1.086E-1	6.495E-2	3.088E+0
-1.054E-1	6.819E-2	3.111E+0
-1.005E-1	5.522E-2	3.092E+0
-1.070E-1	5.846E-2	3.036E+0
-1.119E-1	5.846E-2	3.053E+0
-1.054E-1	5.522E-2	3.072E+0
-1.021E-1	5.846E-2	3.075E+0
-1.054E-1	5.846E-2	3.066E+0
-1.086E-1	5.846E-2	3.049E+0
-1.054E-1	5.846E-2	3.085E+0
-1.038E-1	5.846E-2	3.082E+0
-1.086E-1	5.846E-2	3.049E+0
-1.086E-1	5.198E-2	3.111E+0
-1.038E-1	6.171E-2	3.114E+0
-1.021E-1	6.495E-2	3.085E+0
-1.054E-1	6.495E-2	3.066E+0
-1.070E-1	5.522E-2	3.079E+0
-1.054E-1	6.171E-2	3.127E+0
-1.021E-1	4.549E-2	3.040E+0
-1.054E-1	6.171E-2	3.079E+0
-1.070E-1	4.873E-2	3.075E+0
-1.070E-1	6.171E-2	3.082E+0
-1.005E-1	5.522E-2	3.105E+0
-1.038E-1	5.846E-2	3.108E+0
-1.070E-1	5.522E-2	3.127E+0
-1.054E-1	5.846E-2	3.127E+0
-1.038E-1	4.549E-2	3.105E+0
-1.038E-1	5.522E-2	3.105E+0
-1.086E-1	5.846E-2	3.046E+0
-1.038E-1	5.198E-2	3.085E+0
-1.021E-1	5.846E-2	3.069E+0
-1.054E-1	5.522E-2	3.095E+0
-1.086E-1	6.171E-2	3.092E+0
-1.070E-1	5.198E-2	3.043E+0
-1.054E-1	6.171E-2	3.079E+0
-1.054E-1	5.846E-2	3.030E+0
-1.103E-1	5.522E-2	3.059E+0
-1.038E-1	5.846E-2	3.007E+0
-1.005E-1	5.846E-2	3.069E+0
-1.070E-1	6.495E-2	3.059E+0
-1.086E-1	6.495E-2	3.082E+0
-1.070E-1	6.495E-2	3.101E+0
-1.054E-1	6.171E-2	3.036E+0
-1.070E-1	5.198E-2	3.092E+0
-1.086E-1	6.495E-2	3.105E+0
-1.038E-1	5.846E-2	3.085E+0
-9.890E-2	5.846E-2	3.082E+0
-1.054E-1	5.522E-2	3.049E+0
-1.086E-1	5.846E-2	3.147E+0
-1.054E-1	5.846E-2	3.075E+0
-1.054E-1	5.846E-2	3.056E+0
-1.070E-1	6.171E-2	3.079E+0
-1.086E-1	6.171E-2	3.059E+0
-1.054E-1	5.846E-2	3.121E+0
-1.005E-1	6.171E-2	3.027E+0
-1.086E-1	6.495E-2	3.075E+0
-1.086E-1	6.171E-2	3.108E+0
-1.070E-1	6.171E-2	3.130E+0
-1.038E-1	5.846E-2	3.121E+0
-1.054E-1	5.522E-2	3.062E+0
-1.086E-1	6.495E-2	3.111E+0
-1.054E-1	6.171E-2	2.997E+0
-1.021E-1	5.522E-2	3.108E+0
-1.054E-1	5.846E-2	3.108E+0
-1.070E-1	6.819E-2	3.105E+0
-1.070E-1	5.846E-2	3.140E+0
-1.021E-1	6.495E-2	3.101E+0
-1.054E-1	6.171E-2	3.053E+0
-1.103E-1	5.846E-2	3.033E+0
-1.054E-1	6.171E-2	3.088E+0
-1.021E-1	5.198E-2	3.095E+0
-1.070E-1	6.495E-2	3.046E+0
-1.103E-1	7.144E-2	3.101E+0
-1.038E-1	5.522E-2	3.105E+0
-1.005E-1	5.846E-2	3.079E+0
-1.054E-1	5.522E-2	3.056E+0
-1.103E-1	5.846E-2	3.069E+0
-1.038E-1	5.846E-2	3.072E+0
-1.021E-1	5.522E-2	3.121E+0
-1.054E-1	5.846E-2	3.114E+0
-1.103E-1	4.873E-2	3.156E+0
-1.054E-1	5.846E-2	3.147E+0
-1.021E-1	6.171E-2	3.111E+0
-1.054E-1	5.846E-2	3.075E+0
-1.070E-1	5.846E-2	3.059E+0
-1.086E-1	5.846E-2	3.020E+0
-1.021E-1	5.522E-2	3.082E+0
-1.054E-1	5.198E-2	3.059E+0
-1.086E-1	5.846E-2	3.043E+0
-1.054E-1	5.522E-2	3.147E+0
-1.021E-1	5.522E-2	3.056E+0
-1.054E-1	6.171E-2	3.069E+0
-1.086E-1	6.495E-2	3.072E+0
-1.070E-1	6.495E-2	3.105E+0
-1.038E-1	6.171E-2	3.069E+0
-1.054E-1	6.819E-2	3.134E+0
-1.070E-1	5.846E-2	3.095E+0
-1.054E-1	5.198E-2	3.143E+0
-1.021E-1	6.495E-2	3.072E+0
-1.054E-1	5.522E-2	3.072E+0
-1.086E-1	5.522E-2	3.085E+0
-1.038E-1	5.198E-2	3.079E+0
-1.054E-1	5.522E-2	3.079E+0
-1.038E-1	5.522E-2	3.095E+0
-1.070E-1	5.846E-2	2.981E+0
-1.038E-1	5.198E-2	3.114E+0
-1.021E-1	5.522E-2	3.072E+0
-1.054E-1	6.171E-2	3.118E+0
-1.086E-1	5.846E-2	3.053E+0
-1.038E-1	5.522E-2	3.121E+0
[truncated: 93,942 more rows]
