# Supplementary material for: Improved ANAP incorporation and VCF analysis reveal details of P2X7 current facilitation and a limited conformational interplay between ATP binding and the intracellular ballast domain
Source: eLife. 2023 Jan 4;12:e82479. doi: 10.7554/eLife.82479 (PMC9859053; doi:10.7554/eLife.82479)
Supplement: Figure 3—figure supplement 3—source data 2. [file elife-82479-fig3-figsupp3-data2.zip › Figure-3_figure-supplement-3_source-data-2/Wt/k18/15.csv]

-6.488E-1	8.441E-2	3.241E+0
-6.471E-1	9.739E-2	3.286E+0
-6.374E-1	9.415E-2	3.283E+0
-6.423E-1	9.739E-2	3.208E+0
-6.504E-1	8.766E-2	3.302E+0
-6.471E-1	8.766E-2	3.293E+0
-6.374E-1	1.006E-1	3.302E+0
-6.406E-1	1.006E-1	3.283E+0
-6.504E-1	9.090E-2	3.247E+0
-6.471E-1	9.090E-2	3.289E+0
-6.374E-1	1.006E-1	3.179E+0
-6.406E-1	9.739E-2	3.231E+0
-6.520E-1	8.766E-2	3.293E+0
-6.455E-1	9.739E-2	3.267E+0
-6.390E-1	9.090E-2	3.293E+0
-6.406E-1	9.739E-2	3.332E+0
-6.488E-1	9.739E-2	3.267E+0
-6.471E-1	1.006E-1	3.280E+0
-6.374E-1	9.415E-2	3.189E+0
-6.406E-1	9.090E-2	3.244E+0
-6.488E-1	9.739E-2	3.247E+0
-6.455E-1	9.415E-2	3.283E+0
-6.406E-1	9.090E-2	3.322E+0
-6.390E-1	8.766E-2	3.276E+0
-6.488E-1	9.415E-2	3.225E+0
-6.471E-1	9.415E-2	3.238E+0
-6.374E-1	9.739E-2	3.280E+0
-6.406E-1	9.415E-2	3.312E+0
-6.488E-1	9.090E-2	3.296E+0
-6.471E-1	9.090E-2	3.335E+0
-6.406E-1	9.739E-2	3.251E+0
-6.390E-1	9.415E-2	3.312E+0
-6.504E-1	8.766E-2	3.283E+0
-6.471E-1	9.739E-2	3.306E+0
-6.374E-1	9.739E-2	3.257E+0
-6.406E-1	9.739E-2	3.244E+0
-6.488E-1	8.766E-2	3.276E+0
-6.439E-1	9.739E-2	3.238E+0
-6.374E-1	9.415E-2	3.270E+0
-6.390E-1	9.415E-2	3.276E+0
-6.488E-1	9.415E-2	3.234E+0
-6.488E-1	8.766E-2	3.244E+0
-6.390E-1	9.415E-2	3.263E+0
-6.406E-1	9.739E-2	3.231E+0
-6.471E-1	9.415E-2	3.212E+0
-6.471E-1	9.090E-2	3.221E+0
-6.390E-1	9.090E-2	3.205E+0
-6.390E-1	9.090E-2	3.247E+0
-6.488E-1	9.090E-2	3.238E+0
-6.471E-1	8.766E-2	3.244E+0
-6.390E-1	1.006E-1	3.332E+0
-6.390E-1	9.090E-2	3.296E+0
-6.504E-1	9.739E-2	3.234E+0
-6.488E-1	9.739E-2	3.238E+0
-6.374E-1	9.090E-2	3.221E+0
-6.390E-1	9.090E-2	3.338E+0
-6.504E-1	1.039E-1	3.270E+0
-6.439E-1	9.415E-2	3.228E+0
-6.390E-1	9.090E-2	3.270E+0
-6.374E-1	9.090E-2	3.302E+0
-6.504E-1	8.441E-2	3.322E+0
-6.471E-1	9.415E-2	3.315E+0
-6.374E-1	9.415E-2	3.293E+0
-6.406E-1	8.766E-2	3.238E+0
-6.504E-1	9.090E-2	3.251E+0
-6.488E-1	9.090E-2	3.263E+0
-6.374E-1	9.090E-2	3.276E+0
-6.406E-1	9.739E-2	3.315E+0
-6.504E-1	9.739E-2	3.244E+0
-6.471E-1	9.415E-2	3.273E+0
-6.406E-1	9.739E-2	3.267E+0
-6.374E-1	8.766E-2	3.221E+0
-6.504E-1	9.739E-2	3.270E+0
-6.471E-1	9.415E-2	3.231E+0
-6.358E-1	9.415E-2	3.238E+0
-6.406E-1	9.415E-2	3.257E+0
-6.488E-1	8.766E-2	3.225E+0
-6.455E-1	9.415E-2	3.280E+0
-6.342E-1	9.415E-2	3.254E+0
-6.406E-1	9.739E-2	3.254E+0
-6.504E-1	9.090E-2	3.332E+0
-6.455E-1	8.766E-2	3.244E+0
-6.390E-1	9.090E-2	3.244E+0
-6.406E-1	9.090E-2	3.225E+0
-6.504E-1	9.415E-2	3.260E+0
-6.471E-1	9.090E-2	3.234E+0
-6.358E-1	9.415E-2	3.286E+0
-6.406E-1	9.090E-2	3.208E+0
-6.488E-1	8.766E-2	3.280E+0
-6.439E-1	9.415E-2	3.218E+0
-6.390E-1	9.739E-2	3.309E+0
-6.390E-1	9.415E-2	3.218E+0
-6.488E-1	9.739E-2	3.228E+0
-6.488E-1	9.415E-2	3.270E+0
-6.390E-1	8.766E-2	3.257E+0
-6.374E-1	1.006E-1	3.273E+0
-6.504E-1	8.766E-2	3.212E+0
-6.439E-1	9.090E-2	3.244E+0
-6.342E-1	8.766E-2	3.244E+0
-6.374E-1	9.415E-2	3.260E+0
-6.520E-1	9.415E-2	3.286E+0
-6.455E-1	8.766E-2	3.280E+0
-6.390E-1	9.090E-2	3.332E+0
-6.406E-1	8.766E-2	3.260E+0
-6.488E-1	9.739E-2	3.205E+0
-6.455E-1	9.415E-2	3.286E+0
-6.374E-1	9.090E-2	3.260E+0
-6.406E-1	8.766E-2	3.257E+0
-6.504E-1	9.415E-2	3.254E+0
-6.455E-1	8.441E-2	3.286E+0
-6.374E-1	8.766E-2	3.280E+0
-6.374E-1	9.090E-2	3.322E+0
-6.504E-1	8.441E-2	3.231E+0
-6.439E-1	9.090E-2	3.299E+0
-6.374E-1	8.766E-2	3.286E+0
-6.423E-1	8.766E-2	3.234E+0
-6.488E-1	9.415E-2	3.228E+0
-6.471E-1	9.739E-2	3.212E+0
-6.358E-1	9.739E-2	3.286E+0
-6.423E-1	1.006E-1	3.267E+0
-6.471E-1	9.415E-2	3.228E+0
-6.455E-1	9.415E-2	3.205E+0
-6.342E-1	8.766E-2	3.234E+0
-6.423E-1	9.415E-2	3.293E+0
-6.488E-1	9.090E-2	3.251E+0
-6.455E-1	9.415E-2	3.263E+0
-6.374E-1	9.739E-2	3.280E+0
-6.406E-1	8.766E-2	3.254E+0
-6.504E-1	9.739E-2	3.283E+0
-6.455E-1	9.415E-2	3.254E+0
-6.358E-1	9.090E-2	3.218E+0
-6.406E-1	9.090E-2	3.166E+0
-6.504E-1	9.739E-2	3.260E+0
-6.471E-1	8.766E-2	3.283E+0
-6.390E-1	9.415E-2	3.244E+0
-6.423E-1	9.090E-2	3.260E+0
-6.504E-1	9.415E-2	3.280E+0
-6.471E-1	9.090E-2	3.225E+0
-6.374E-1	9.415E-2	3.244E+0
-6.390E-1	9.739E-2	3.273E+0
-6.520E-1	1.006E-1	3.283E+0
-6.455E-1	8.766E-2	3.231E+0
-6.358E-1	9.739E-2	3.202E+0
-6.406E-1	9.415E-2	3.293E+0
-6.520E-1	9.090E-2	3.234E+0
-6.455E-1	8.766E-2	3.199E+0
-6.390E-1	9.090E-2	3.257E+0
-6.390E-1	9.415E-2	3.293E+0
-6.504E-1	9.090E-2	3.263E+0
-6.439E-1	9.415E-2	3.263E+0
-6.358E-1	9.090E-2	3.231E+0
-6.406E-1	8.766E-2	3.335E+0
-6.504E-1	8.766E-2	3.205E+0
-6.439E-1	8.766E-2	3.260E+0
-6.374E-1	9.415E-2	3.208E+0
-6.390E-1	8.766E-2	3.289E+0
-6.471E-1	9.090E-2	3.241E+0
-6.455E-1	9.739E-2	3.309E+0
-6.358E-1	8.441E-2	3.328E+0
-6.406E-1	9.415E-2	3.247E+0
-6.488E-1	1.006E-1	3.202E+0
-6.439E-1	9.739E-2	3.325E+0
-6.390E-1	9.415E-2	3.270E+0
-6.439E-1	9.739E-2	3.296E+0
-6.504E-1	9.739E-2	3.208E+0
-6.423E-1	9.090E-2	3.286E+0
-6.358E-1	9.415E-2	3.302E+0
-6.406E-1	9.739E-2	3.273E+0
-6.471E-1	9.415E-2	3.280E+0
-6.439E-1	1.039E-1	3.244E+0
-6.374E-1	9.090E-2	3.124E+0
-6.406E-1	9.090E-2	3.319E+0
-6.471E-1	9.739E-2	3.238E+0
-6.439E-1	9.415E-2	3.354E+0
-6.374E-1	9.739E-2	3.251E+0
-6.406E-1	9.090E-2	3.267E+0
-6.471E-1	9.415E-2	3.322E+0
-6.439E-1	1.006E-1	3.296E+0
-6.374E-1	9.739E-2	3.296E+0
-6.423E-1	1.006E-1	3.244E+0
-6.520E-1	9.090E-2	3.228E+0
-6.439E-1	9.739E-2	3.199E+0
-6.374E-1	8.117E-2	3.267E+0
-6.423E-1	9.739E-2	3.218E+0
-6.488E-1	8.766E-2	3.215E+0
-6.455E-1	8.766E-2	3.267E+0
-6.374E-1	9.415E-2	3.273E+0
-6.439E-1	1.006E-1	3.260E+0
-6.504E-1	9.415E-2	3.221E+0
-6.423E-1	9.090E-2	3.231E+0
-6.358E-1	8.441E-2	3.231E+0
-6.406E-1	8.117E-2	3.208E+0
-6.504E-1	9.415E-2	3.273E+0
-6.455E-1	9.739E-2	3.192E+0
-6.374E-1	9.090E-2	3.270E+0
-6.406E-1	1.006E-1	3.280E+0
-6.488E-1	9.415E-2	3.212E+0
-6.439E-1	8.117E-2	3.182E+0
-6.358E-1	9.090E-2	3.263E+0
-6.406E-1	9.090E-2	3.244E+0
-6.504E-1	8.766E-2	3.247E+0
-6.471E-1	9.415E-2	3.280E+0
-6.374E-1	9.739E-2	3.241E+0
-6.423E-1	9.739E-2	3.231E+0
-6.488E-1	9.090E-2	3.160E+0
-6.439E-1	9.415E-2	3.218E+0
-6.342E-1	1.006E-1	3.260E+0
-6.390E-1	8.766E-2	3.215E+0
-6.488E-1	8.441E-2	3.225E+0
-6.455E-1	9.739E-2	3.234E+0
-6.374E-1	9.415E-2	3.251E+0
-6.390E-1	9.739E-2	3.270E+0
-6.504E-1	1.006E-1	3.260E+0
-6.455E-1	8.766E-2	3.267E+0
-6.374E-1	9.415E-2	3.186E+0
-6.406E-1	9.415E-2	3.257E+0
-6.504E-1	9.739E-2	3.241E+0
-6.439E-1	9.090E-2	3.228E+0
-6.342E-1	9.090E-2	3.221E+0
-6.423E-1	9.415E-2	3.225E+0
-6.471E-1	9.415E-2	3.270E+0
-6.423E-1	9.415E-2	3.247E+0
-6.342E-1	1.006E-1	3.270E+0
-6.439E-1	9.090E-2	3.205E+0
-6.504E-1	9.739E-2	3.296E+0
-6.455E-1	8.766E-2	3.231E+0
-6.342E-1	8.766E-2	3.225E+0
-6.423E-1	9.415E-2	3.280E+0
-6.488E-1	8.766E-2	3.218E+0
-6.423E-1	9.415E-2	3.247E+0
-6.374E-1	9.090E-2	3.247E+0
-6.439E-1	9.739E-2	3.215E+0
-6.504E-1	8.766E-2	3.212E+0
-6.455E-1	9.415E-2	3.173E+0
-6.358E-1	9.090E-2	3.309E+0
-6.423E-1	9.415E-2	3.208E+0
-6.488E-1	9.415E-2	3.260E+0
-6.439E-1	9.739E-2	3.257E+0
-6.374E-1	1.006E-1	3.319E+0
-6.423E-1	9.415E-2	3.283E+0
-6.520E-1	9.090E-2	3.205E+0
-6.439E-1	8.441E-2	3.244E+0
-6.374E-1	9.415E-2	3.192E+0
-6.423E-1	8.766E-2	3.325E+0
-6.504E-1	8.766E-2	3.231E+0
-6.439E-1	9.415E-2	3.247E+0
-6.342E-1	9.415E-2	3.225E+0
-6.455E-1	8.441E-2	3.221E+0
-6.488E-1	8.766E-2	3.176E+0
-6.423E-1	9.739E-2	3.218E+0
-6.358E-1	9.415E-2	3.299E+0
-6.423E-1	9.090E-2	3.244E+0
-6.471E-1	9.739E-2	3.276E+0
-6.439E-1	8.766E-2	3.202E+0
-6.374E-1	9.090E-2	3.208E+0
-6.423E-1	9.090E-2	3.176E+0
-6.504E-1	9.415E-2	3.225E+0
-6.423E-1	9.415E-2	3.179E+0
-6.390E-1	8.441E-2	3.221E+0
-6.406E-1	9.415E-2	3.238E+0
-6.488E-1	9.415E-2	3.234E+0
-6.439E-1	9.415E-2	3.299E+0
-6.374E-1	8.766E-2	3.280E+0
-6.406E-1	9.415E-2	3.257E+0
-6.504E-1	8.766E-2	3.267E+0
-6.439E-1	9.090E-2	3.241E+0
-6.358E-1	9.739E-2	3.244E+0
-6.423E-1	9.415E-2	3.260E+0
-6.504E-1	8.766E-2	3.166E+0
-6.439E-1	9.739E-2	3.205E+0
-6.358E-1	9.415E-2	3.263E+0
-6.406E-1	9.415E-2	3.212E+0
-6.471E-1	1.006E-1	3.273E+0
-6.439E-1	1.039E-1	3.231E+0
-6.374E-1	9.415E-2	3.247E+0
-6.423E-1	9.415E-2	3.215E+0
-6.488E-1	9.415E-2	3.244E+0
-6.439E-1	9.415E-2	3.225E+0
-6.358E-1	9.415E-2	3.251E+0
-6.439E-1	9.739E-2	3.208E+0
-6.520E-1	1.006E-1	3.215E+0
-6.423E-1	9.739E-2	3.312E+0
-6.374E-1	9.739E-2	3.202E+0
-6.423E-1	1.006E-1	3.286E+0
-6.504E-1	9.090E-2	3.254E+0
-6.423E-1	9.415E-2	3.212E+0
-6.358E-1	9.090E-2	3.263E+0
-6.439E-1	8.441E-2	3.140E+0
-6.471E-1	9.090E-2	3.195E+0
-6.423E-1	1.006E-1	3.280E+0
-6.358E-1	9.739E-2	3.179E+0
-6.423E-1	1.006E-1	3.267E+0
-6.471E-1	9.415E-2	3.218E+0
-6.439E-1	9.415E-2	3.267E+0
-6.358E-1	9.090E-2	3.293E+0
-6.390E-1	9.090E-2	3.273E+0
-6.488E-1	9.415E-2	3.195E+0
-6.439E-1	9.739E-2	3.234E+0
-6.374E-1	9.415E-2	3.241E+0
-6.423E-1	9.739E-2	3.202E+0
-6.504E-1	8.766E-2	3.212E+0
-6.423E-1	9.090E-2	3.163E+0
-6.374E-1	8.766E-2	3.179E+0
-6.455E-1	9.415E-2	3.260E+0
-6.488E-1	8.766E-2	3.234E+0
-6.455E-1	9.739E-2	3.251E+0
-6.374E-1	9.415E-2	3.202E+0
-6.423E-1	9.415E-2	3.238E+0
-6.488E-1	8.766E-2	3.267E+0
-6.439E-1	9.739E-2	3.257E+0
-6.358E-1	9.415E-2	3.225E+0
-6.423E-1	9.415E-2	3.319E+0
-6.471E-1	9.415E-2	3.195E+0
-6.439E-1	9.415E-2	3.118E+0
-6.342E-1	8.117E-2	3.254E+0
-6.423E-1	9.090E-2	3.309E+0
-6.504E-1	9.739E-2	3.205E+0
-6.423E-1	9.739E-2	3.225E+0
-6.358E-1	9.090E-2	3.238E+0
-6.439E-1	1.006E-1	3.208E+0
-6.504E-1	9.415E-2	3.208E+0
-6.455E-1	8.766E-2	3.251E+0
-6.406E-1	8.117E-2	3.231E+0
-6.423E-1	8.766E-2	3.134E+0
-6.504E-1	9.090E-2	3.231E+0
-6.423E-1	9.415E-2	3.244E+0
-6.390E-1	8.441E-2	3.225E+0
-6.439E-1	9.090E-2	3.218E+0
-6.488E-1	9.739E-2	3.263E+0
-6.455E-1	9.739E-2	3.270E+0
-6.342E-1	9.090E-2	3.173E+0
-6.423E-1	1.006E-1	3.218E+0
-6.488E-1	1.006E-1	3.351E+0
-6.423E-1	8.441E-2	3.186E+0
-6.358E-1	1.006E-1	3.306E+0
-6.439E-1	9.739E-2	3.244E+0
-6.471E-1	1.006E-1	3.202E+0
-6.455E-1	9.415E-2	3.241E+0
-6.374E-1	9.090E-2	3.215E+0
-6.406E-1	9.090E-2	3.208E+0
-6.471E-1	9.739E-2	3.225E+0
-6.439E-1	9.739E-2	3.208E+0
-6.342E-1	9.739E-2	3.267E+0
-6.439E-1	9.739E-2	3.241E+0
-6.471E-1	9.090E-2	3.189E+0
-6.423E-1	9.090E-2	3.186E+0
-6.358E-1	9.739E-2	3.286E+0
-6.423E-1	9.415E-2	3.199E+0
-6.488E-1	9.090E-2	3.192E+0
-6.439E-1	1.006E-1	3.212E+0
-6.358E-1	9.090E-2	3.276E+0
-6.423E-1	9.415E-2	3.205E+0
-6.471E-1	9.415E-2	3.251E+0
-6.406E-1	8.766E-2	3.234E+0
-6.374E-1	9.739E-2	3.215E+0
-6.423E-1	9.739E-2	3.254E+0
-6.488E-1	8.766E-2	3.251E+0
-6.406E-1	9.415E-2	3.176E+0
-6.374E-1	9.415E-2	3.263E+0
-6.423E-1	9.415E-2	3.293E+0
-6.504E-1	9.415E-2	3.247E+0
-6.455E-1	8.441E-2	3.176E+0
-6.342E-1	9.415E-2	3.212E+0
-6.423E-1	9.415E-2	3.215E+0
-6.471E-1	8.766E-2	3.212E+0
-6.439E-1	9.415E-2	3.238E+0
-6.358E-1	9.415E-2	3.283E+0
-6.423E-1	9.090E-2	3.251E+0
-6.488E-1	9.415E-2	3.251E+0
-6.423E-1	9.415E-2	3.179E+0
-6.358E-1	8.441E-2	3.179E+0
-6.423E-1	9.415E-2	3.221E+0
-6.471E-1	8.766E-2	3.195E+0
-6.439E-1	9.739E-2	3.231E+0
-6.374E-1	8.117E-2	3.202E+0
-6.439E-1	8.766E-2	3.263E+0
-6.471E-1	8.766E-2	3.267E+0
-6.406E-1	8.766E-2	3.186E+0
-6.358E-1	8.766E-2	3.254E+0
-6.423E-1	1.006E-1	3.218E+0
-6.504E-1	9.739E-2	3.231E+0
-6.439E-1	9.739E-2	3.215E+0
-6.374E-1	9.415E-2	3.231E+0
-6.423E-1	9.739E-2	3.192E+0
-6.488E-1	1.006E-1	3.254E+0
-6.423E-1	9.739E-2	3.267E+0
-6.325E-1	1.006E-1	3.218E+0
-6.455E-1	8.766E-2	3.215E+0
-6.504E-1	9.415E-2	3.186E+0
-6.439E-1	9.415E-2	3.228E+0
-6.390E-1	9.415E-2	3.238E+0
-6.439E-1	9.415E-2	3.267E+0
-6.504E-1	1.006E-1	3.179E+0
-6.439E-1	8.441E-2	3.251E+0
-6.374E-1	9.090E-2	3.186E+0
-6.439E-1	9.090E-2	3.225E+0
-6.488E-1	9.739E-2	3.205E+0
-6.423E-1	8.766E-2	3.231E+0
-6.342E-1	9.739E-2	3.228E+0
-6.423E-1	8.441E-2	3.244E+0
-6.488E-1	8.766E-2	3.182E+0
-6.439E-1	9.090E-2	3.137E+0
-6.358E-1	8.766E-2	3.160E+0
-6.439E-1	9.090E-2	3.286E+0
-6.520E-1	1.006E-1	3.257E+0
-6.406E-1	9.739E-2	3.254E+0
-6.374E-1	9.739E-2	3.283E+0
-6.439E-1	9.090E-2	3.225E+0
-6.504E-1	8.766E-2	3.182E+0
-6.406E-1	8.766E-2	3.160E+0
-6.390E-1	9.415E-2	3.234E+0
-6.423E-1	9.090E-2	3.160E+0
-6.504E-1	9.739E-2	3.202E+0
-6.423E-1	8.441E-2	3.231E+0
-6.358E-1	9.739E-2	3.293E+0
-6.423E-1	9.739E-2	3.179E+0
-6.488E-1	9.739E-2	3.169E+0
-6.406E-1	9.739E-2	3.186E+0
-6.374E-1	9.415E-2	3.241E+0
-6.439E-1	1.006E-1	3.234E+0
-6.488E-1	9.090E-2	3.254E+0
-6.406E-1	8.441E-2	3.283E+0
-6.358E-1	9.739E-2	3.254E+0
-6.423E-1	8.766E-2	3.195E+0
-6.471E-1	9.415E-2	3.212E+0
-6.439E-1	9.739E-2	3.225E+0
-6.374E-1	9.415E-2	3.251E+0
-6.439E-1	9.090E-2	3.225E+0
-6.488E-1	9.415E-2	3.283E+0
-6.406E-1	9.739E-2	3.221E+0
-6.358E-1	9.415E-2	3.208E+0
-6.439E-1	9.415E-2	3.208E+0
-6.520E-1	1.006E-1	3.186E+0
-6.439E-1	9.090E-2	3.238E+0
-6.358E-1	9.415E-2	3.231E+0
-6.423E-1	9.739E-2	3.225E+0
-6.504E-1	8.766E-2	3.160E+0
-6.439E-1	9.090E-2	3.160E+0
-6.374E-1	1.006E-1	3.244E+0
-6.423E-1	9.415E-2	3.225E+0
-6.520E-1	1.006E-1	3.221E+0
-6.423E-1	9.739E-2	3.189E+0
-6.342E-1	9.090E-2	3.247E+0
-6.455E-1	9.415E-2	3.241E+0
-6.471E-1	9.739E-2	3.273E+0
-6.406E-1	9.739E-2	3.218E+0
-6.358E-1	9.090E-2	3.241E+0
-6.439E-1	9.090E-2	3.195E+0
-6.488E-1	9.090E-2	3.202E+0
-6.423E-1	1.039E-1	3.192E+0
-6.390E-1	9.090E-2	3.212E+0
-6.439E-1	9.415E-2	3.156E+0
-6.488E-1	9.415E-2	3.176E+0
-6.406E-1	1.006E-1	3.150E+0
-6.374E-1	9.415E-2	3.231E+0
-6.423E-1	9.739E-2	3.212E+0
-6.488E-1	9.415E-2	3.189E+0
-6.406E-1	9.415E-2	3.257E+0
-6.358E-1	9.739E-2	3.221E+0
-6.423E-1	9.415E-2	3.143E+0
-6.471E-1	1.039E-1	3.137E+0
-6.423E-1	9.739E-2	3.124E+0
-6.390E-1	9.739E-2	3.263E+0
-6.455E-1	7.793E-2	3.231E+0
-6.455E-1	9.090E-2	3.241E+0
-6.439E-1	9.090E-2	3.251E+0
-6.358E-1	9.090E-2	3.176E+0
-6.439E-1	8.766E-2	3.163E+0
-6.471E-1	1.006E-1	3.176E+0
-6.390E-1	9.739E-2	3.205E+0
-6.325E-1	8.766E-2	3.231E+0
-6.439E-1	9.090E-2	3.169E+0
-6.488E-1	9.739E-2	3.208E+0
-6.423E-1	8.766E-2	3.212E+0
-6.358E-1	9.090E-2	3.173E+0
-6.455E-1	9.090E-2	3.289E+0
-6.488E-1	9.090E-2	3.215E+0
-6.423E-1	8.766E-2	3.228E+0
-6.358E-1	9.415E-2	3.289E+0
-6.358E-1	9.415E-2	3.156E+0
-6.488E-1	9.415E-2	3.267E+0
-6.423E-1	9.090E-2	3.163E+0
-6.374E-1	9.090E-2	3.238E+0
-6.439E-1	8.766E-2	3.208E+0
-6.455E-1	9.090E-2	3.202E+0
-6.406E-1	9.415E-2	3.225E+0
-6.374E-1	9.739E-2	3.215E+0
-6.439E-1	8.766E-2	3.218E+0
-6.488E-1	9.739E-2	3.166E+0
-6.390E-1	9.090E-2	3.231E+0
-6.342E-1	9.739E-2	3.263E+0
-6.390E-1	9.739E-2	3.166E+0
-6.520E-1	9.415E-2	3.218E+0
-6.406E-1	9.739E-2	3.176E+0
-6.374E-1	9.415E-2	3.241E+0
-6.439E-1	9.415E-2	3.195E+0
-6.471E-1	9.415E-2	3.195E+0
-6.406E-1	9.090E-2	3.179E+0
-6.374E-1	9.090E-2	3.280E+0
-6.471E-1	9.739E-2	3.238E+0
-6.504E-1	9.739E-2	3.221E+0
-6.439E-1	9.415E-2	3.215E+0
-6.390E-1	8.766E-2	3.205E+0
-6.455E-1	9.415E-2	3.205E+0
-6.471E-1	9.090E-2	3.254E+0
-6.406E-1	9.739E-2	3.140E+0
-6.374E-1	9.415E-2	3.208E+0
-6.439E-1	9.090E-2	3.166E+0
-6.504E-1	9.090E-2	3.241E+0
-6.406E-1	9.415E-2	3.241E+0
-6.374E-1	8.766E-2	3.234E+0
-6.439E-1	9.415E-2	3.192E+0
-6.520E-1	9.739E-2	3.182E+0
-6.423E-1	8.766E-2	3.163E+0
-6.374E-1	8.117E-2	3.212E+0
-6.455E-1	9.415E-2	3.238E+0
-6.471E-1	9.415E-2	3.221E+0
-6.423E-1	9.415E-2	3.166E+0
-6.358E-1	1.006E-1	3.283E+0
-6.455E-1	9.739E-2	3.205E+0
-6.471E-1	8.117E-2	3.212E+0
-6.406E-1	8.766E-2	3.192E+0
-6.342E-1	9.090E-2	3.231E+0
-6.455E-1	9.090E-2	3.286E+0
-6.504E-1	9.090E-2	3.163E+0
-6.439E-1	9.739E-2	3.186E+0
-6.390E-1	9.090E-2	3.153E+0
-6.455E-1	8.766E-2	3.212E+0
-6.471E-1	9.415E-2	3.241E+0
-6.374E-1	9.090E-2	3.150E+0
-6.390E-1	8.766E-2	3.202E+0
-6.455E-1	9.415E-2	3.212E+0
-6.471E-1	9.090E-2	3.273E+0
-6.406E-1	9.415E-2	3.176E+0
-6.374E-1	9.090E-2	3.192E+0
-6.455E-1	9.739E-2	3.218E+0
-6.504E-1	9.090E-2	3.182E+0
-6.406E-1	1.006E-1	3.283E+0
-6.358E-1	8.766E-2	3.130E+0
-6.439E-1	8.766E-2	3.195E+0
-6.488E-1	9.739E-2	3.208E+0
-6.423E-1	9.415E-2	3.234E+0
-6.358E-1	8.766E-2	3.179E+0
-6.406E-1	8.766E-2	3.225E+0
-6.488E-1	9.415E-2	3.208E+0
-6.390E-1	8.766E-2	3.221E+0
-6.374E-1	9.415E-2	3.186E+0
-6.439E-1	8.766E-2	3.251E+0
-6.471E-1	8.766E-2	3.192E+0
-6.406E-1	8.766E-2	3.212E+0
-6.342E-1	1.039E-1	3.251E+0
-6.423E-1	9.415E-2	3.182E+0
-6.520E-1	9.739E-2	3.153E+0
-6.406E-1	9.090E-2	3.205E+0
-6.325E-1	9.415E-2	3.176E+0
-6.439E-1	8.766E-2	3.163E+0
-6.471E-1	9.415E-2	3.163E+0
-6.406E-1	9.739E-2	3.163E+0
-6.390E-1	9.415E-2	3.150E+0
-6.439E-1	9.415E-2	3.254E+0
-6.471E-1	9.090E-2	3.221E+0
-6.390E-1	9.090E-2	3.199E+0
-6.325E-1	9.739E-2	3.218E+0
-6.439E-1	8.441E-2	3.205E+0
-6.471E-1	8.441E-2	3.179E+0
-6.423E-1	9.090E-2	3.160E+0
-6.374E-1	9.415E-2	3.127E+0
-6.439E-1	1.071E-1	3.257E+0
-6.471E-1	9.415E-2	3.199E+0
-6.406E-1	9.415E-2	3.254E+0
-6.358E-1	9.739E-2	3.182E+0
-6.423E-1	9.415E-2	3.186E+0
-6.471E-1	9.739E-2	3.147E+0
-6.390E-1	9.739E-2	3.101E+0
-6.358E-1	9.090E-2	3.192E+0
-6.423E-1	9.415E-2	3.221E+0
-6.488E-1	9.090E-2	3.101E+0
-6.406E-1	9.415E-2	3.127E+0
-6.358E-1	9.415E-2	3.173E+0
-6.471E-1	1.006E-1	3.186E+0
-6.455E-1	9.415E-2	3.208E+0
-6.390E-1	9.090E-2	3.179E+0
-6.374E-1	9.739E-2	3.179E+0
-6.439E-1	9.415E-2	3.192E+0
-6.471E-1	9.415E-2	3.228E+0
-6.423E-1	9.739E-2	3.215E+0
-6.342E-1	9.415E-2	3.147E+0
-6.439E-1	8.766E-2	3.160E+0
-6.471E-1	9.415E-2	3.215E+0
-6.390E-1	9.090E-2	3.134E+0
-6.374E-1	9.090E-2	3.195E+0
-6.455E-1	9.090E-2	3.231E+0
-6.488E-1	9.415E-2	3.205E+0
-6.390E-1	1.006E-1	3.208E+0
-6.374E-1	8.441E-2	3.221E+0
-6.423E-1	9.415E-2	3.257E+0
-6.504E-1	9.415E-2	3.244E+0
-6.406E-1	9.090E-2	3.254E+0
-6.342E-1	8.441E-2	3.156E+0
-6.455E-1	9.739E-2	3.254E+0
-6.471E-1	9.415E-2	3.140E+0
-6.406E-1	9.739E-2	3.179E+0
-6.374E-1	1.006E-1	3.173E+0
-6.423E-1	9.090E-2	3.118E+0
-6.471E-1	9.090E-2	3.150E+0
-6.358E-1	9.090E-2	3.166E+0
-6.390E-1	9.415E-2	3.202E+0
-6.439E-1	9.739E-2	3.218E+0
-6.471E-1	8.766E-2	3.160E+0
-6.390E-1	1.006E-1	3.186E+0
-6.374E-1	9.090E-2	3.130E+0
-6.455E-1	9.415E-2	3.231E+0
-6.488E-1	9.415E-2	3.195E+0
-6.390E-1	1.039E-1	3.244E+0
-6.358E-1	1.006E-1	3.156E+0
-6.455E-1	9.415E-2	3.156E+0
-6.504E-1	9.090E-2	3.186E+0
-6.423E-1	1.039E-1	3.270E+0
-6.358E-1	9.739E-2	3.192E+0
-6.471E-1	8.766E-2	3.121E+0
-6.488E-1	8.766E-2	3.127E+0
-6.406E-1	9.090E-2	3.225E+0
-6.342E-1	1.039E-1	3.176E+0
-6.455E-1	1.006E-1	3.189E+0
-6.488E-1	1.006E-1	3.218E+0
-6.390E-1	9.739E-2	3.166E+0
-6.358E-1	9.415E-2	3.169E+0
-6.455E-1	9.090E-2	3.176E+0
-6.504E-1	9.415E-2	3.163E+0
-6.406E-1	8.766E-2	3.156E+0
-6.358E-1	9.415E-2	3.221E+0
-6.423E-1	8.766E-2	3.173E+0
-6.488E-1	8.766E-2	3.105E+0
-6.406E-1	9.739E-2	3.247E+0
-6.358E-1	8.441E-2	3.208E+0
-6.455E-1	9.415E-2	3.238E+0
-6.504E-1	1.071E-1	3.147E+0
-6.390E-1	9.415E-2	3.244E+0
-6.390E-1	9.415E-2	3.169E+0
-6.471E-1	1.006E-1	3.143E+0
-6.455E-1	9.090E-2	3.127E+0
-6.390E-1	9.415E-2	3.212E+0
-6.342E-1	1.006E-1	3.205E+0
-6.423E-1	9.415E-2	3.179E+0
-6.471E-1	8.441E-2	3.137E+0
-6.390E-1	9.415E-2	3.202E+0
-6.374E-1	9.739E-2	3.082E+0
-6.439E-1	8.441E-2	3.205E+0
-6.439E-1	9.739E-2	3.182E+0
-6.390E-1	9.415E-2	3.186E+0
-6.390E-1	9.739E-2	3.153E+0
-6.455E-1	9.090E-2	3.199E+0
-6.488E-1	9.739E-2	3.186E+0
-6.406E-1	1.039E-1	3.189E+0
-6.374E-1	9.739E-2	3.205E+0
-6.471E-1	8.441E-2	3.221E+0
-6.488E-1	8.766E-2	3.251E+0
-6.406E-1	8.441E-2	3.143E+0
-6.358E-1	1.071E-1	3.192E+0
-6.455E-1	9.415E-2	3.153E+0
-6.455E-1	9.090E-2	3.182E+0
-6.374E-1	9.090E-2	3.195E+0
-6.342E-1	8.441E-2	3.195E+0
-6.455E-1	9.090E-2	3.156E+0
-6.488E-1	8.766E-2	3.195E+0
-6.374E-1	9.090E-2	3.212E+0
-6.342E-1	1.006E-1	3.225E+0
-6.455E-1	9.090E-2	3.241E+0
-6.455E-1	9.739E-2	3.156E+0
-6.390E-1	1.006E-1	3.199E+0
-6.358E-1	9.415E-2	3.143E+0
-6.471E-1	8.766E-2	3.212E+0
-6.471E-1	9.739E-2	3.156E+0
-6.423E-1	8.766E-2	3.160E+0
-6.358E-1	9.090E-2	3.130E+0
-6.455E-1	9.090E-2	3.169E+0
-6.471E-1	1.006E-1	3.163E+0
-6.390E-1	9.739E-2	3.127E+0
-6.374E-1	9.090E-2	3.153E+0
-6.455E-1	9.415E-2	3.179E+0
-6.488E-1	8.766E-2	3.254E+0
-6.390E-1	8.117E-2	3.147E+0
-6.374E-1	9.739E-2	3.169E+0
-6.455E-1	9.090E-2	3.195E+0
-6.471E-1	9.415E-2	3.143E+0
-6.390E-1	9.090E-2	3.228E+0
-6.374E-1	9.090E-2	3.179E+0
-6.455E-1	9.739E-2	3.182E+0
-6.455E-1	9.415E-2	3.143E+0
-6.358E-1	9.739E-2	3.173E+0
-6.358E-1	9.090E-2	3.247E+0
-6.390E-1	8.441E-2	3.192E+0
-6.488E-1	9.090E-2	3.186E+0
-6.390E-1	9.415E-2	3.179E+0
-6.325E-1	9.090E-2	3.127E+0
-6.455E-1	9.090E-2	3.140E+0
-6.488E-1	9.090E-2	3.234E+0
-6.406E-1	9.739E-2	3.189E+0
-6.358E-1	9.090E-2	3.212E+0
-6.439E-1	1.039E-1	3.179E+0
-6.471E-1	1.006E-1	3.140E+0
-6.406E-1	9.415E-2	3.169E+0
-6.406E-1	9.739E-2	3.173E+0
-6.439E-1	1.039E-1	3.247E+0
-6.471E-1	9.415E-2	3.134E+0
-6.406E-1	9.090E-2	3.205E+0
-6.390E-1	9.090E-2	3.205E+0
-6.471E-1	9.090E-2	3.218E+0
-6.471E-1	9.739E-2	3.186E+0
-6.374E-1	9.415E-2	3.127E+0
-6.374E-1	9.090E-2	3.173E+0
-6.455E-1	9.090E-2	3.163E+0
-6.471E-1	8.441E-2	3.208E+0
-6.390E-1	8.766E-2	3.156E+0
-6.358E-1	9.090E-2	3.169E+0
-6.439E-1	9.415E-2	3.228E+0
-6.455E-1	9.739E-2	3.215E+0
-6.374E-1	8.766E-2	3.130E+0
-6.374E-1	9.415E-2	3.176E+0
-6.439E-1	9.090E-2	3.111E+0
-6.488E-1	9.739E-2	3.173E+0
-6.374E-1	1.006E-1	3.212E+0
-6.342E-1	9.090E-2	3.127E+0
-6.471E-1	9.739E-2	3.169E+0
-6.488E-1	9.415E-2	3.166E+0
-6.374E-1	1.006E-1	3.205E+0
-6.358E-1	9.090E-2	3.134E+0
-6.439E-1	9.090E-2	3.153E+0
-6.455E-1	9.739E-2	3.283E+0
-6.358E-1	1.006E-1	3.130E+0
-6.374E-1	9.090E-2	3.134E+0
-6.455E-1	9.415E-2	3.140E+0
-6.455E-1	9.739E-2	3.179E+0
-6.390E-1	9.415E-2	3.153E+0
-6.374E-1	8.766E-2	3.147E+0
-6.471E-1	9.090E-2	3.140E+0
-6.471E-1	9.415E-2	3.134E+0
-6.390E-1	9.415E-2	3.143E+0
-6.390E-1	9.090E-2	3.118E+0
-6.455E-1	8.766E-2	3.118E+0
-6.455E-1	1.039E-1	3.241E+0
-6.374E-1	8.766E-2	3.160E+0
-6.358E-1	9.415E-2	3.156E+0
-6.439E-1	1.006E-1	3.225E+0
-6.488E-1	9.090E-2	3.143E+0
-6.406E-1	9.739E-2	3.156E+0
-6.390E-1	9.090E-2	3.150E+0
-6.455E-1	1.006E-1	3.150E+0
-6.488E-1	9.090E-2	3.186E+0
-6.390E-1	9.090E-2	3.215E+0
-6.358E-1	9.415E-2	3.186E+0
-6.455E-1	9.415E-2	3.137E+0
-6.471E-1	9.415E-2	3.156E+0
-6.358E-1	1.006E-1	3.156E+0
-6.358E-1	8.441E-2	3.199E+0
-6.439E-1	1.006E-1	3.156E+0
-6.455E-1	9.415E-2	3.163E+0
-6.390E-1	8.766E-2	3.218E+0
-6.358E-1	9.090E-2	3.179E+0
-6.471E-1	9.415E-2	3.208E+0
-6.471E-1	9.415E-2	3.173E+0
-6.374E-1	9.739E-2	3.130E+0
-6.374E-1	8.766E-2	3.225E+0
-6.455E-1	9.415E-2	3.205E+0
-6.488E-1	8.766E-2	3.166E+0
-6.390E-1	8.441E-2	3.166E+0
-6.358E-1	9.090E-2	3.186E+0
-6.455E-1	9.415E-2	3.166E+0
-6.455E-1	9.090E-2	3.212E+0
-6.374E-1	9.415E-2	3.137E+0
-6.390E-1	9.090E-2	3.114E+0
-6.423E-1	1.006E-1	3.163E+0
-6.471E-1	9.090E-2	3.176E+0
-6.390E-1	9.415E-2	3.166E+0
-6.374E-1	9.090E-2	3.202E+0
-6.455E-1	9.090E-2	3.069E+0
-6.455E-1	9.415E-2	3.182E+0
-6.374E-1	1.006E-1	3.114E+0
-6.374E-1	9.739E-2	3.225E+0
-6.455E-1	9.415E-2	3.176E+0
-6.471E-1	9.415E-2	3.202E+0
-6.406E-1	9.739E-2	3.182E+0
-6.374E-1	9.415E-2	3.186E+0
-6.439E-1	8.766E-2	3.208E+0
-6.488E-1	9.090E-2	3.192E+0
-6.358E-1	1.006E-1	3.215E+0
-6.358E-1	1.006E-1	3.166E+0
-6.455E-1	9.739E-2	3.179E+0
-6.488E-1	8.766E-2	3.231E+0
-6.358E-1	1.006E-1	3.156E+0
-6.374E-1	9.415E-2	3.140E+0
-6.455E-1	9.739E-2	3.140E+0
-6.471E-1	1.006E-1	3.182E+0
-6.374E-1	9.415E-2	3.173E+0
-6.358E-1	1.006E-1	3.199E+0
-6.488E-1	9.090E-2	3.212E+0
-6.471E-1	9.739E-2	3.189E+0
-6.374E-1	1.006E-1	3.208E+0
-6.374E-1	9.415E-2	3.225E+0
-6.455E-1	9.415E-2	3.092E+0
-6.488E-1	9.739E-2	3.173E+0
-6.390E-1	9.090E-2	3.108E+0
-6.374E-1	9.415E-2	3.163E+0
-6.471E-1	9.739E-2	3.192E+0
-6.488E-1	9.415E-2	3.179E+0
-6.390E-1	9.090E-2	3.221E+0
-6.374E-1	9.739E-2	3.189E+0
-6.455E-1	1.006E-1	3.192E+0
-6.455E-1	9.415E-2	3.166E+0
-6.374E-1	9.415E-2	3.176E+0
-6.390E-1	8.766E-2	3.150E+0
-6.471E-1	9.415E-2	3.160E+0
-6.471E-1	9.739E-2	3.205E+0
-6.374E-1	8.766E-2	3.156E+0
-6.358E-1	9.415E-2	3.251E+0
-6.455E-1	9.090E-2	3.192E+0
-6.471E-1	9.415E-2	3.202E+0
-6.358E-1	9.739E-2	3.212E+0
-6.358E-1	8.766E-2	3.231E+0
-6.455E-1	9.415E-2	3.221E+0
-6.471E-1	9.739E-2	3.160E+0
-6.390E-1	9.415E-2	3.169E+0
-6.358E-1	9.739E-2	3.189E+0
-6.488E-1	9.090E-2	3.082E+0
-6.488E-1	9.090E-2	3.130E+0
-6.374E-1	9.739E-2	3.251E+0
-6.358E-1	9.090E-2	3.163E+0
-6.455E-1	9.415E-2	3.153E+0
-6.455E-1	1.006E-1	3.189E+0
-6.374E-1	1.006E-1	3.192E+0
-6.358E-1	8.766E-2	3.140E+0
-6.455E-1	9.415E-2	3.163E+0
-6.455E-1	9.739E-2	3.179E+0
-6.342E-1	9.090E-2	3.098E+0
-6.374E-1	9.415E-2	3.153E+0
-6.471E-1	9.090E-2	3.257E+0
-6.439E-1	9.739E-2	3.140E+0
-6.358E-1	9.415E-2	3.182E+0
-6.374E-1	8.766E-2	3.169E+0
-6.439E-1	9.415E-2	3.208E+0
-6.471E-1	9.090E-2	3.169E+0
-6.390E-1	9.415E-2	3.169E+0
-6.358E-1	9.090E-2	3.147E+0
-6.471E-1	8.117E-2	3.186E+0
-6.471E-1	9.415E-2	3.147E+0
-6.390E-1	9.415E-2	3.176E+0
-6.325E-1	8.766E-2	3.143E+0
-6.455E-1	9.415E-2	3.225E+0
-6.455E-1	9.739E-2	3.114E+0
-6.374E-1	8.766E-2	3.134E+0
-6.358E-1	9.090E-2	3.251E+0
-6.455E-1	9.415E-2	3.124E+0
-6.471E-1	1.006E-1	3.182E+0
-6.374E-1	9.415E-2	3.082E+0
-6.342E-1	9.415E-2	3.192E+0
-6.455E-1	9.090E-2	3.254E+0
-6.471E-1	9.739E-2	3.179E+0
-6.374E-1	8.766E-2	3.182E+0
-6.374E-1	9.415E-2	3.160E+0
-6.455E-1	9.415E-2	3.179E+0
-6.455E-1	9.415E-2	3.195E+0
-6.358E-1	9.090E-2	3.147E+0
-6.358E-1	9.090E-2	3.166E+0
-6.455E-1	8.766E-2	3.247E+0
-6.439E-1	9.090E-2	3.124E+0
-6.374E-1	9.739E-2	3.186E+0
-6.374E-1	1.006E-1	3.101E+0
-6.439E-1	9.090E-2	3.127E+0
-6.455E-1	9.415E-2	3.166E+0
-6.390E-1	9.415E-2	3.124E+0
-6.374E-1	9.415E-2	3.166E+0
-6.455E-1	9.415E-2	3.140E+0
-6.471E-1	9.739E-2	3.140E+0
-6.390E-1	9.415E-2	3.179E+0
-6.374E-1	9.415E-2	3.088E+0
-6.455E-1	1.006E-1	3.143E+0
-6.455E-1	9.090E-2	3.192E+0
-6.358E-1	9.415E-2	3.189E+0
-6.358E-1	9.090E-2	3.137E+0
-6.455E-1	9.739E-2	3.221E+0
-6.471E-1	9.415E-2	3.114E+0
-6.358E-1	1.006E-1	3.108E+0
-6.358E-1	9.415E-2	3.182E+0
-6.471E-1	9.415E-2	3.192E+0
-6.488E-1	8.766E-2	3.186E+0
-6.374E-1	9.090E-2	3.111E+0
-6.358E-1	9.739E-2	3.218E+0
-6.455E-1	9.739E-2	3.195E+0
-6.455E-1	1.006E-1	3.192E+0
-6.358E-1	9.415E-2	3.143E+0
-6.358E-1	7.793E-2	3.156E+0
-6.455E-1	9.415E-2	3.082E+0
-6.455E-1	1.039E-1	3.143E+0
-6.374E-1	8.441E-2	3.192E+0
-6.406E-1	8.441E-2	3.140E+0
-6.455E-1	9.739E-2	3.105E+0
-6.504E-1	9.090E-2	3.169E+0
-6.358E-1	9.415E-2	3.130E+0
-6.358E-1	9.739E-2	3.192E+0
-6.488E-1	9.090E-2	3.156E+0
-6.455E-1	9.415E-2	3.101E+0
-6.374E-1	1.006E-1	3.221E+0
-6.390E-1	9.415E-2	3.153E+0
-6.488E-1	9.090E-2	3.153E+0
-6.455E-1	9.415E-2	3.160E+0
-6.358E-1	8.766E-2	3.166E+0
-6.374E-1	9.739E-2	3.140E+0
-6.488E-1	9.739E-2	3.124E+0
-6.455E-1	9.739E-2	3.156E+0
-6.390E-1	9.090E-2	3.182E+0
-6.390E-1	9.415E-2	3.134E+0
-6.471E-1	9.090E-2	3.192E+0
-6.439E-1	9.415E-2	3.173E+0
-6.358E-1	9.415E-2	3.156E+0
-6.342E-1	1.006E-1	3.179E+0
-6.439E-1	7.793E-2	3.169E+0
-6.455E-1	9.090E-2	3.143E+0
-6.342E-1	9.415E-2	3.208E+0
-6.358E-1	9.090E-2	3.147E+0
-6.455E-1	9.739E-2	3.179E+0
-6.471E-1	9.415E-2	3.111E+0
-6.374E-1	9.415E-2	3.182E+0
-6.374E-1	9.415E-2	3.143E+0
-6.439E-1	9.739E-2	3.118E+0
-6.471E-1	9.090E-2	3.176E+0
-6.358E-1	8.766E-2	3.199E+0
-6.342E-1	9.739E-2	3.173E+0
-6.455E-1	9.090E-2	3.205E+0
-6.471E-1	8.766E-2	3.105E+0
-6.390E-1	9.090E-2	3.140E+0
-6.390E-1	9.415E-2	3.221E+0
-6.455E-1	9.090E-2	3.163E+0
-6.455E-1	9.090E-2	3.173E+0
-6.374E-1	9.415E-2	3.225E+0
-6.374E-1	9.090E-2	3.150E+0
-6.455E-1	8.766E-2	3.108E+0
-6.488E-1	8.766E-2	3.169E+0
-6.406E-1	1.006E-1	3.143E+0
-6.390E-1	8.766E-2	3.153E+0
-6.471E-1	1.006E-1	3.124E+0
-6.455E-1	9.415E-2	3.150E+0
-6.374E-1	9.415E-2	3.199E+0
-6.390E-1	1.006E-1	3.199E+0
-6.439E-1	9.415E-2	3.079E+0
-6.455E-1	9.415E-2	3.208E+0
-6.390E-1	9.415E-2	3.182E+0
-6.374E-1	9.415E-2	3.199E+0
-6.471E-1	9.415E-2	3.179E+0
-6.439E-1	9.415E-2	3.173E+0
-6.374E-1	8.766E-2	3.150E+0
-6.374E-1	8.766E-2	3.238E+0
-6.439E-1	9.739E-2	3.130E+0
-6.455E-1	9.739E-2	3.186E+0
-6.374E-1	9.090E-2	3.234E+0
-6.374E-1	8.766E-2	3.130E+0
-6.455E-1	9.415E-2	3.153E+0
-6.488E-1	8.766E-2	3.186E+0
-6.358E-1	9.090E-2	3.176E+0
-6.342E-1	1.006E-1	3.150E+0
-6.488E-1	9.415E-2	3.218E+0
-6.455E-1	9.415E-2	3.127E+0
-6.358E-1	9.090E-2	3.156E+0
-6.358E-1	9.415E-2	3.153E+0
-6.455E-1	8.766E-2	3.195E+0
-6.439E-1	9.739E-2	3.202E+0
-6.374E-1	9.415E-2	3.137E+0
-6.390E-1	9.090E-2	3.192E+0
-6.455E-1	9.739E-2	3.140E+0
-6.471E-1	1.006E-1	3.134E+0
-6.390E-1	9.415E-2	3.221E+0
-6.374E-1	9.090E-2	3.195E+0
-6.471E-1	9.090E-2	3.166E+0
-6.471E-1	9.739E-2	3.153E+0
-6.358E-1	9.415E-2	3.169E+0
-6.358E-1	9.415E-2	3.273E+0
-6.439E-1	9.739E-2	3.218E+0
-6.455E-1	1.006E-1	3.231E+0
-6.374E-1	8.441E-2	3.163E+0
-6.374E-1	1.006E-1	3.189E+0
-6.455E-1	9.090E-2	3.199E+0
-6.439E-1	1.006E-1	3.111E+0
-6.390E-1	9.739E-2	3.169E+0
-6.374E-1	9.090E-2	3.143E+0
-6.455E-1	9.090E-2	3.186E+0
-6.439E-1	9.415E-2	3.127E+0
-6.358E-1	9.090E-2	3.163E+0
-6.374E-1	8.766E-2	3.121E+0
-6.471E-1	9.739E-2	3.153E+0
-6.439E-1	8.766E-2	3.105E+0
-6.390E-1	9.090E-2	3.173E+0
-6.390E-1	9.739E-2	3.147E+0
-6.488E-1	9.415E-2	3.212E+0
-6.439E-1	9.090E-2	3.186E+0
-6.358E-1	9.090E-2	3.147E+0
-6.406E-1	9.090E-2	3.176E+0
-6.471E-1	9.090E-2	3.173E+0
-6.471E-1	8.441E-2	3.221E+0
-6.374E-1	9.739E-2	3.225E+0
-6.358E-1	9.415E-2	3.098E+0
-6.455E-1	9.415E-2	3.137E+0
-6.439E-1	1.006E-1	3.111E+0
-6.390E-1	8.766E-2	3.186E+0
-6.374E-1	9.090E-2	3.160E+0
-6.455E-1	9.739E-2	3.199E+0
-6.439E-1	9.415E-2	3.202E+0
-6.374E-1	9.090E-2	3.251E+0
-6.390E-1	9.739E-2	3.118E+0
-6.455E-1	9.090E-2	3.130E+0
-6.488E-1	8.766E-2	3.124E+0
-6.358E-1	9.090E-2	3.147E+0
-6.390E-1	9.090E-2	3.140E+0
-6.439E-1	8.766E-2	3.095E+0
-6.455E-1	9.415E-2	3.156E+0
-6.358E-1	9.415E-2	3.127E+0
-6.374E-1	9.415E-2	3.114E+0
-6.488E-1	9.090E-2	3.127E+0
-6.455E-1	1.039E-1	3.140E+0
-6.342E-1	9.739E-2	3.143E+0
-6.406E-1	8.766E-2	3.166E+0
-6.471E-1	8.766E-2	3.150E+0
-6.471E-1	9.090E-2	3.134E+0
-6.374E-1	9.090E-2	3.260E+0
-6.374E-1	9.415E-2	3.199E+0
-6.488E-1	9.739E-2	3.173E+0
-6.471E-1	9.739E-2	3.118E+0
-6.342E-1	9.415E-2	3.202E+0
-6.358E-1	9.415E-2	3.176E+0
-6.439E-1	9.090E-2	3.147E+0
-6.455E-1	9.415E-2	3.053E+0
-6.358E-1	1.006E-1	3.143E+0
-6.358E-1	9.415E-2	3.147E+0
-6.488E-1	9.739E-2	3.147E+0
-6.455E-1	9.739E-2	3.186E+0
-6.374E-1	1.006E-1	3.111E+0
-6.390E-1	1.006E-1	3.150E+0
-6.455E-1	9.415E-2	3.156E+0
-6.439E-1	9.739E-2	3.169E+0
-6.342E-1	8.441E-2	3.228E+0
-6.390E-1	8.766E-2	3.118E+0
-6.423E-1	9.090E-2	3.130E+0
-6.439E-1	9.415E-2	3.166E+0
-6.342E-1	1.039E-1	3.150E+0
-6.390E-1	8.766E-2	3.160E+0
-6.471E-1	9.415E-2	3.137E+0
-6.439E-1	9.090E-2	3.079E+0
-6.342E-1	9.090E-2	3.153E+0
-6.374E-1	9.739E-2	3.124E+0
-6.439E-1	9.739E-2	3.163E+0
-6.439E-1	8.766E-2	3.095E+0
-6.358E-1	9.415E-2	3.160E+0
-6.374E-1	9.415E-2	3.166E+0
-6.471E-1	9.415E-2	3.169E+0
-6.455E-1	8.766E-2	3.127E+0
-6.358E-1	9.415E-2	3.199E+0
-6.374E-1	9.090E-2	3.114E+0
-6.455E-1	9.415E-2	3.173E+0
-6.423E-1	8.766E-2	3.114E+0
-6.358E-1	9.090E-2	3.111E+0
-6.374E-1	9.415E-2	3.098E+0
-6.471E-1	8.766E-2	3.192E+0
-6.471E-1	9.415E-2	3.176E+0
-6.358E-1	9.415E-2	3.166E+0
-6.406E-1	9.739E-2	3.153E+0
-6.455E-1	9.415E-2	3.176E+0
-6.455E-1	8.766E-2	3.140E+0
-6.342E-1	9.090E-2	3.140E+0
-6.390E-1	9.415E-2	3.134E+0
-6.504E-1	9.090E-2	3.130E+0
-6.471E-1	9.090E-2	3.134E+0
-6.325E-1	8.441E-2	3.166E+0
-6.374E-1	8.766E-2	3.143E+0
-6.471E-1	9.090E-2	3.140E+0
-6.439E-1	9.415E-2	3.147E+0
-6.342E-1	9.415E-2	3.114E+0
-6.406E-1	9.415E-2	3.156E+0
-6.471E-1	9.415E-2	3.134E+0
-6.471E-1	9.415E-2	3.169E+0
-6.325E-1	9.739E-2	3.199E+0
-6.390E-1	9.739E-2	3.182E+0
-6.455E-1	8.766E-2	3.137E+0
-6.439E-1	9.090E-2	3.124E+0
-6.342E-1	9.090E-2	3.156E+0
-6.390E-1	8.766E-2	3.163E+0
-6.455E-1	9.415E-2	3.176E+0
-6.455E-1	8.766E-2	3.101E+0
-6.342E-1	9.090E-2	3.163E+0
-6.374E-1	9.415E-2	3.140E+0
-6.471E-1	9.739E-2	3.195E+0
-6.439E-1	9.090E-2	3.160E+0
-6.342E-1	9.415E-2	3.182E+0
-6.358E-1	8.441E-2	3.186E+0
-6.488E-1	9.739E-2	3.163E+0
-6.423E-1	9.415E-2	3.143E+0
-6.358E-1	9.090E-2	3.111E+0
-6.390E-1	8.766E-2	3.127E+0
-6.455E-1	8.766E-2	3.186E+0
-6.439E-1	1.006E-1	3.160E+0
-6.342E-1	9.415E-2	3.143E+0
-6.406E-1	9.415E-2	3.212E+0
-6.488E-1	1.006E-1	3.160E+0
-6.423E-1	9.090E-2	3.186E+0
-6.358E-1	8.766E-2	3.108E+0
-6.390E-1	9.090E-2	3.205E+0
-6.488E-1	9.739E-2	3.208E+0
-6.471E-1	8.441E-2	3.199E+0
-6.325E-1	8.766E-2	3.163E+0
-6.406E-1	8.766E-2	3.134E+0
-6.455E-1	8.766E-2	3.153E+0
-6.423E-1	9.739E-2	3.208E+0
-6.358E-1	9.415E-2	3.143E+0
-6.374E-1	9.090E-2	3.182E+0
-6.471E-1	9.415E-2	3.163E+0
-6.423E-1	7.793E-2	3.225E+0
-6.342E-1	8.766E-2	3.169E+0
-6.374E-1	9.090E-2	3.147E+0
-6.455E-1	1.006E-1	3.079E+0
-6.423E-1	1.039E-1	3.127E+0
-6.358E-1	9.090E-2	3.160E+0
-6.374E-1	9.090E-2	3.169E+0
-6.471E-1	9.415E-2	3.234E+0
-6.423E-1	1.006E-1	3.124E+0
-6.374E-1	9.090E-2	3.215E+0
-6.374E-1	9.739E-2	3.205E+0
-6.455E-1	1.039E-1	3.147E+0
-6.455E-1	9.090E-2	3.130E+0
-6.342E-1	9.415E-2	3.160E+0
-6.358E-1	9.415E-2	3.121E+0
-6.488E-1	8.117E-2	3.182E+0
-6.455E-1	9.090E-2	3.179E+0
-6.342E-1	9.739E-2	3.137E+0
-6.358E-1	9.739E-2	3.189E+0
-6.455E-1	9.415E-2	3.234E+0
-6.439E-1	9.415E-2	3.137E+0
-6.342E-1	9.415E-2	3.179E+0
-6.358E-1	8.766E-2	3.205E+0
-6.471E-1	9.415E-2	3.124E+0
-6.439E-1	9.415E-2	3.085E+0
-6.325E-1	9.739E-2	3.124E+0
-6.374E-1	9.090E-2	3.156E+0
-6.471E-1	1.006E-1	3.153E+0
-6.439E-1	9.415E-2	3.124E+0
-6.358E-1	8.766E-2	3.082E+0
-6.390E-1	8.441E-2	3.121E+0
-6.504E-1	1.006E-1	3.176E+0
-6.439E-1	9.415E-2	3.212E+0
-6.342E-1	8.441E-2	3.130E+0
-6.406E-1	9.739E-2	3.147E+0
-6.471E-1	9.415E-2	3.114E+0
-6.455E-1	9.739E-2	3.114E+0
-6.342E-1	9.090E-2	3.150E+0
-6.374E-1	9.415E-2	3.160E+0
-6.455E-1	8.766E-2	3.160E+0
-6.455E-1	9.739E-2	3.195E+0
-6.358E-1	8.766E-2	3.130E+0
-6.390E-1	9.415E-2	3.105E+0
-6.455E-1	9.415E-2	3.105E+0
-6.439E-1	9.415E-2	3.195E+0
-6.342E-1	8.441E-2	3.205E+0
-6.358E-1	9.415E-2	3.192E+0
-6.455E-1	8.117E-2	3.127E+0
-6.455E-1	9.739E-2	3.127E+0
-6.390E-1	9.739E-2	3.228E+0
-6.358E-1	9.090E-2	3.179E+0
-6.455E-1	9.090E-2	3.179E+0
-6.455E-1	8.766E-2	3.134E+0
-6.374E-1	9.415E-2	3.130E+0
-6.374E-1	9.739E-2	3.127E+0
-6.471E-1	9.415E-2	3.092E+0
-6.471E-1	9.739E-2	3.202E+0
-6.358E-1	1.006E-1	3.192E+0
-6.390E-1	9.090E-2	3.169E+0
-6.455E-1	9.415E-2	3.182E+0
-6.455E-1	9.415E-2	3.137E+0
-6.325E-1	9.090E-2	3.173E+0
-6.390E-1	9.415E-2	3.228E+0
-6.488E-1	9.090E-2	3.085E+0
-6.406E-1	9.739E-2	3.163E+0
-6.342E-1	9.090E-2	3.150E+0
-6.406E-1	9.415E-2	3.140E+0
-6.471E-1	8.766E-2	3.137E+0
-6.439E-1	8.766E-2	3.134E+0
-6.358E-1	9.090E-2	3.150E+0
-6.390E-1	9.415E-2	3.121E+0
-6.488E-1	9.415E-2	3.130E+0
-6.406E-1	8.766E-2	3.134E+0
-6.342E-1	9.415E-2	3.156E+0
-6.374E-1	8.766E-2	3.130E+0
-6.471E-1	9.090E-2	3.147E+0
-6.439E-1	9.415E-2	3.143E+0
-6.358E-1	9.090E-2	3.160E+0
-6.390E-1	9.739E-2	3.163E+0
-6.471E-1	9.739E-2	3.234E+0
-6.423E-1	8.117E-2	3.108E+0
-6.358E-1	8.766E-2	3.234E+0
-6.374E-1	9.090E-2	3.208E+0
-6.439E-1	9.090E-2	3.195E+0
-6.455E-1	9.415E-2	3.202E+0
-6.358E-1	9.090E-2	3.098E+0
-6.358E-1	9.739E-2	3.215E+0
-6.488E-1	9.090E-2	3.108E+0
-6.439E-1	1.006E-1	3.182E+0
-6.342E-1	9.415E-2	3.137E+0
-6.390E-1	9.415E-2	3.247E+0
-6.471E-1	9.739E-2	3.166E+0
-6.439E-1	9.415E-2	3.092E+0
-6.342E-1	9.415E-2	3.169E+0
-6.374E-1	8.766E-2	3.062E+0
-6.471E-1	8.441E-2	3.205E+0
-6.423E-1	8.766E-2	3.140E+0
-6.358E-1	9.090E-2	3.111E+0
-6.374E-1	9.415E-2	3.147E+0
-6.488E-1	8.441E-2	3.127E+0
-6.471E-1	9.739E-2	3.108E+0
-6.342E-1	9.090E-2	3.163E+0
-6.374E-1	9.415E-2	3.150E+0
-6.471E-1	9.090E-2	3.215E+0
-6.423E-1	8.441E-2	3.124E+0
-6.374E-1	9.090E-2	3.075E+0
-6.374E-1	9.739E-2	3.118E+0
-6.471E-1	9.739E-2	3.153E+0
-6.439E-1	8.766E-2	3.215E+0
-6.342E-1	7.793E-2	3.095E+0
-6.406E-1	9.090E-2	3.205E+0
-6.455E-1	9.739E-2	3.225E+0
-6.423E-1	9.090E-2	3.098E+0
-6.358E-1	9.090E-2	3.140E+0
-6.390E-1	8.766E-2	3.130E+0
-6.488E-1	8.766E-2	3.199E+0
-6.423E-1	8.441E-2	3.101E+0
-6.358E-1	9.739E-2	3.085E+0
-6.390E-1	8.766E-2	3.134E+0
-6.471E-1	9.739E-2	3.111E+0
-6.423E-1	9.090E-2	3.150E+0
-6.342E-1	9.090E-2	3.199E+0
-6.374E-1	9.739E-2	3.189E+0
-6.471E-1	8.441E-2	3.130E+0
-6.455E-1	9.415E-2	3.108E+0
-6.374E-1	8.766E-2	3.212E+0
-6.342E-1	9.415E-2	3.062E+0
-6.471E-1	8.766E-2	3.225E+0
-6.406E-1	9.739E-2	3.088E+0
-6.342E-1	9.415E-2	3.143E+0
-6.358E-1	9.739E-2	3.124E+0
-6.455E-1	9.415E-2	3.173E+0
-6.423E-1	9.090E-2	3.244E+0
-6.358E-1	9.090E-2	3.147E+0
-6.358E-1	9.739E-2	3.166E+0
-6.423E-1	1.006E-1	3.143E+0
-6.423E-1	8.766E-2	3.088E+0
-6.325E-1	9.415E-2	3.134E+0
-6.374E-1	9.415E-2	3.143E+0
-6.455E-1	8.441E-2	3.111E+0
-6.439E-1	9.739E-2	3.114E+0
-6.325E-1	9.415E-2	3.143E+0
-6.423E-1	8.441E-2	3.147E+0
-6.471E-1	8.117E-2	3.153E+0
-6.423E-1	9.090E-2	3.137E+0
-6.358E-1	9.090E-2	3.182E+0
-6.374E-1	8.766E-2	3.085E+0
-6.488E-1	1.006E-1	3.169E+0
-6.406E-1	8.766E-2	3.182E+0
-6.342E-1	9.090E-2	3.195E+0
-6.406E-1	9.415E-2	3.111E+0
-6.471E-1	9.090E-2	3.147E+0
-6.423E-1	9.090E-2	3.173E+0
-6.358E-1	9.090E-2	3.218E+0
-6.406E-1	8.766E-2	3.137E+0
-6.471E-1	9.739E-2	3.101E+0
-6.406E-1	9.090E-2	3.173E+0
-6.342E-1	8.766E-2	3.186E+0
-6.390E-1	9.415E-2	3.114E+0
-6.439E-1	8.441E-2	3.195E+0
-6.439E-1	9.090E-2	3.150E+0
-6.325E-1	9.090E-2	3.140E+0
-6.358E-1	8.766E-2	3.085E+0
-6.471E-1	8.766E-2	3.114E+0
-6.423E-1	9.090E-2	3.114E+0
-6.342E-1	9.415E-2	3.124E+0
-6.374E-1	9.415E-2	3.186E+0
-6.471E-1	9.090E-2	3.143E+0
-6.423E-1	8.441E-2	3.143E+0
-6.325E-1	9.090E-2	3.098E+0
-6.390E-1	8.766E-2	3.111E+0
-6.455E-1	9.090E-2	3.108E+0
-6.406E-1	8.766E-2	3.199E+0
-6.325E-1	8.766E-2	3.199E+0
-6.374E-1	8.766E-2	3.140E+0
-6.455E-1	9.090E-2	3.147E+0
-6.423E-1	8.766E-2	3.189E+0
-6.325E-1	8.441E-2	3.179E+0
-6.374E-1	9.415E-2	3.166E+0
-6.504E-1	8.441E-2	3.150E+0
-6.439E-1	9.415E-2	3.124E+0
-6.358E-1	8.766E-2	3.150E+0
-6.406E-1	8.441E-2	3.150E+0
-6.504E-1	9.090E-2	3.072E+0
-6.439E-1	8.441E-2	3.208E+0
-6.325E-1	9.090E-2	3.182E+0
-6.390E-1	8.441E-2	3.179E+0
-6.488E-1	8.766E-2	3.143E+0
-6.406E-1	8.766E-2	3.176E+0
-6.342E-1	9.090E-2	3.195E+0
-6.390E-1	8.441E-2	3.124E+0
-6.439E-1	7.793E-2	3.156E+0
-6.423E-1	9.090E-2	3.189E+0
-6.342E-1	9.090E-2	3.105E+0
-6.374E-1	8.441E-2	3.153E+0
-6.455E-1	1.006E-1	3.108E+0
-6.423E-1	9.090E-2	3.127E+0
-6.358E-1	9.090E-2	3.101E+0
-6.374E-1	8.117E-2	3.088E+0
-6.471E-1	8.441E-2	3.130E+0
-6.423E-1	9.415E-2	3.234E+0
-6.309E-1	9.415E-2	3.156E+0
-6.406E-1	8.766E-2	3.156E+0
-6.455E-1	9.090E-2	3.160E+0
-6.406E-1	9.090E-2	3.182E+0
-6.325E-1	8.441E-2	3.111E+0
-6.374E-1	8.766E-2	3.140E+0
-6.471E-1	9.090E-2	3.079E+0
-6.406E-1	9.415E-2	3.176E+0
-6.342E-1	9.090E-2	3.192E+0
-6.358E-1	9.090E-2	3.127E+0
-6.471E-1	8.766E-2	3.153E+0
-6.423E-1	8.441E-2	3.108E+0
-6.342E-1	8.766E-2	3.118E+0
-6.406E-1	9.415E-2	3.182E+0
-6.455E-1	8.441E-2	3.179E+0
-6.406E-1	9.090E-2	3.143E+0
-6.358E-1	9.415E-2	3.169E+0
-6.406E-1	9.739E-2	3.179E+0
-6.471E-1	9.415E-2	3.127E+0
-6.423E-1	8.766E-2	3.143E+0
-6.325E-1	9.090E-2	3.182E+0
-6.374E-1	9.415E-2	3.192E+0
-6.455E-1	8.441E-2	3.140E+0
-6.406E-1	9.415E-2	3.221E+0
-6.325E-1	9.739E-2	3.150E+0
-6.390E-1	9.739E-2	3.127E+0
-6.488E-1	9.415E-2	3.121E+0
-6.406E-1	8.766E-2	3.066E+0
-6.309E-1	8.766E-2	3.127E+0
-6.390E-1	8.766E-2	3.121E+0
-6.488E-1	9.415E-2	3.124E+0
-6.406E-1	8.441E-2	3.153E+0
-6.342E-1	9.415E-2	3.143E+0
-6.406E-1	9.739E-2	3.192E+0
-6.455E-1	8.766E-2	3.160E+0
-6.455E-1	9.090E-2	3.127E+0
-6.342E-1	8.441E-2	3.182E+0
-6.406E-1	9.415E-2	3.121E+0
-6.471E-1	9.415E-2	3.163E+0
-6.423E-1	9.090E-2	3.134E+0
-6.342E-1	9.739E-2	3.156E+0
-6.390E-1	9.415E-2	3.156E+0
-6.471E-1	9.415E-2	3.199E+0
-6.406E-1	8.766E-2	3.150E+0
-6.325E-1	9.090E-2	3.221E+0
-6.374E-1	9.090E-2	3.121E+0
-6.455E-1	8.766E-2	3.182E+0
-6.406E-1	8.766E-2	3.147E+0
-6.358E-1	9.090E-2	3.140E+0
-6.406E-1	8.766E-2	3.202E+0
-6.488E-1	9.090E-2	3.270E+0
-6.423E-1	9.415E-2	3.111E+0
-6.309E-1	8.766E-2	3.199E+0
-6.374E-1	8.766E-2	3.140E+0
-6.455E-1	8.766E-2	3.173E+0
-6.455E-1	8.766E-2	3.124E+0
-6.325E-1	9.090E-2	3.156E+0
-6.406E-1	8.441E-2	3.173E+0
-6.488E-1	8.766E-2	3.153E+0
-6.423E-1	9.090E-2	3.192E+0
-6.325E-1	8.766E-2	3.173E+0
-6.374E-1	8.766E-2	3.195E+0
-6.455E-1	9.090E-2	3.215E+0
-6.406E-1	9.415E-2	3.143E+0
-6.342E-1	9.415E-2	3.182E+0
-6.374E-1	9.090E-2	3.153E+0
-6.504E-1	9.415E-2	3.176E+0
-6.423E-1	9.090E-2	3.114E+0
-6.358E-1	8.766E-2	3.121E+0
-6.423E-1	8.766E-2	3.221E+0
-6.488E-1	8.441E-2	3.182E+0
-6.406E-1	9.090E-2	3.140E+0
-6.342E-1	8.441E-2	3.202E+0
-6.374E-1	8.117E-2	3.182E+0
-6.455E-1	8.766E-2	3.095E+0
-6.439E-1	9.090E-2	3.179E+0
-6.309E-1	9.090E-2	3.166E+0
-6.406E-1	8.766E-2	3.160E+0
-6.455E-1	9.090E-2	3.195E+0
-6.390E-1	8.441E-2	3.134E+0
-6.342E-1	8.766E-2	3.143E+0
-6.406E-1	8.766E-2	3.169E+0
-6.471E-1	8.441E-2	3.199E+0
-6.406E-1	8.441E-2	3.192E+0
-6.342E-1	8.766E-2	3.221E+0
-6.406E-1	9.090E-2	3.124E+0
-6.455E-1	9.415E-2	3.108E+0
-6.439E-1	8.766E-2	3.127E+0
-6.358E-1	8.766E-2	3.114E+0
-6.423E-1	9.090E-2	3.156E+0
-6.455E-1	9.090E-2	3.186E+0
-6.406E-1	9.090E-2	3.153E+0
-6.325E-1	9.415E-2	3.156E+0
-6.390E-1	9.415E-2	3.140E+0
-6.455E-1	1.006E-1	3.202E+0
-6.406E-1	9.090E-2	3.069E+0
-6.342E-1	9.739E-2	3.114E+0
-6.406E-1	9.090E-2	3.095E+0
-6.471E-1	8.441E-2	3.169E+0
-6.439E-1	9.090E-2	3.179E+0
-6.325E-1	1.039E-1	3.137E+0
-6.406E-1	8.441E-2	3.143E+0
-6.455E-1	9.739E-2	3.147E+0
-6.390E-1	9.090E-2	3.166E+0
-6.342E-1	9.739E-2	3.182E+0
-6.390E-1	9.415E-2	3.130E+0
-6.471E-1	9.090E-2	3.130E+0
-6.406E-1	8.766E-2	3.114E+0
-6.342E-1	8.766E-2	3.140E+0
-6.374E-1	9.415E-2	3.140E+0
-6.488E-1	1.006E-1	3.147E+0
-6.390E-1	9.090E-2	3.114E+0
-6.358E-1	9.090E-2	3.127E+0
-6.423E-1	9.739E-2	3.166E+0
-6.439E-1	9.090E-2	3.140E+0
-6.390E-1	8.766E-2	3.127E+0
-6.342E-1	9.415E-2	3.160E+0
-6.439E-1	9.090E-2	3.218E+0
-6.455E-1	9.415E-2	3.153E+0
-6.406E-1	9.415E-2	3.121E+0
-6.342E-1	9.415E-2	3.147E+0
-6.406E-1	9.415E-2	3.215E+0
-6.471E-1	9.415E-2	3.160E+0
-6.406E-1	8.766E-2	3.124E+0
-6.342E-1	9.415E-2	3.134E+0
-6.390E-1	9.415E-2	3.134E+0
-6.471E-1	9.739E-2	3.124E+0
-6.406E-1	9.090E-2	3.140E+0
-6.358E-1	1.006E-1	3.182E+0
-6.390E-1	8.441E-2	3.150E+0
-6.471E-1	9.415E-2	3.176E+0
-6.406E-1	9.090E-2	3.114E+0
-6.342E-1	8.441E-2	3.066E+0
-6.406E-1	8.441E-2	3.111E+0
-6.471E-1	9.090E-2	3.134E+0
-6.406E-1	9.090E-2	3.189E+0
-6.325E-1	8.441E-2	3.173E+0
-6.374E-1	9.415E-2	3.114E+0
-6.471E-1	9.090E-2	3.114E+0
-6.406E-1	9.090E-2	3.199E+0
-6.358E-1	9.090E-2	3.173E+0
-6.390E-1	8.441E-2	3.208E+0
-6.439E-1	9.415E-2	3.205E+0
-6.390E-1	9.090E-2	3.147E+0
-6.309E-1	8.441E-2	3.140E+0
-6.406E-1	9.090E-2	3.143E+0
-6.439E-1	9.090E-2	3.173E+0
-6.374E-1	9.415E-2	3.140E+0
-6.309E-1	8.766E-2	3.137E+0
-6.374E-1	1.006E-1	3.153E+0
-6.488E-1	9.415E-2	3.192E+0
-6.390E-1	8.766E-2	3.195E+0
-6.325E-1	8.441E-2	3.163E+0
-6.406E-1	8.766E-2	3.108E+0
-6.455E-1	8.766E-2	3.118E+0
-6.406E-1	8.441E-2	3.205E+0
-6.325E-1	8.441E-2	3.114E+0
-6.406E-1	9.739E-2	3.166E+0
-6.471E-1	9.090E-2	3.082E+0
-6.390E-1	8.766E-2	3.121E+0
-6.309E-1	8.441E-2	3.166E+0
-6.423E-1	8.441E-2	3.153E+0
-6.455E-1	8.766E-2	3.127E+0
-6.406E-1	9.090E-2	3.189E+0
-6.342E-1	9.090E-2	3.130E+0
-6.374E-1	9.090E-2	3.134E+0
-6.455E-1	9.415E-2	3.192E+0
-6.406E-1	1.006E-1	3.166E+0
-6.293E-1	9.415E-2	3.176E+0
-6.390E-1	8.766E-2	3.111E+0
-6.471E-1	8.766E-2	3.182E+0
-6.406E-1	1.006E-1	3.118E+0
-6.342E-1	8.117E-2	3.098E+0
-6.390E-1	8.766E-2	3.212E+0
-6.455E-1	9.090E-2	3.215E+0
-6.406E-1	9.415E-2	3.205E+0
-6.325E-1	9.090E-2	3.205E+0
-6.374E-1	9.090E-2	3.169E+0
-6.471E-1	9.415E-2	3.160E+0
-6.374E-1	9.415E-2	3.169E+0
-6.325E-1	8.117E-2	3.244E+0
-6.374E-1	8.766E-2	3.218E+0
-6.471E-1	9.415E-2	3.127E+0
-6.374E-1	9.739E-2	3.143E+0
-6.309E-1	8.441E-2	3.166E+0
-6.406E-1	8.766E-2	3.118E+0
-6.455E-1	9.415E-2	3.283E+0
-6.390E-1	8.766E-2	3.127E+0
-6.325E-1	9.090E-2	3.173E+0
-6.406E-1	8.117E-2	3.150E+0
-6.455E-1	9.415E-2	3.127E+0
-6.406E-1	9.415E-2	3.033E+0
-6.325E-1	8.117E-2	3.212E+0
-6.406E-1	8.766E-2	3.195E+0
-6.471E-1	9.415E-2	3.124E+0
-6.423E-1	8.766E-2	3.169E+0
-6.342E-1	9.739E-2	3.127E+0
-6.406E-1	9.090E-2	3.160E+0
-6.439E-1	8.766E-2	3.143E+0
-6.390E-1	8.766E-2	3.234E+0
-6.358E-1	9.090E-2	3.121E+0
-6.406E-1	8.766E-2	3.137E+0
-6.471E-1	9.415E-2	3.153E+0
-6.406E-1	9.739E-2	3.169E+0
-6.325E-1	8.766E-2	3.118E+0
-6.439E-1	1.006E-1	3.105E+0
-6.471E-1	8.766E-2	3.160E+0
-6.358E-1	9.090E-2	3.134E+0
-6.325E-1	8.766E-2	3.111E+0
-6.374E-1	9.415E-2	3.215E+0
-6.488E-1	8.441E-2	3.101E+0
-6.390E-1	9.415E-2	3.179E+0
-6.325E-1	9.090E-2	3.186E+0
-6.423E-1	8.766E-2	3.105E+0
-6.455E-1	9.090E-2	3.082E+0
-6.406E-1	9.415E-2	3.147E+0
-6.325E-1	9.415E-2	3.160E+0
-6.406E-1	9.090E-2	3.179E+0
-6.471E-1	1.006E-1	3.143E+0
-6.390E-1	8.766E-2	3.088E+0
-6.309E-1	8.766E-2	3.182E+0
-6.406E-1	9.090E-2	3.140E+0
-6.455E-1	9.090E-2	3.189E+0
-6.406E-1	9.415E-2	3.108E+0
-6.374E-1	9.090E-2	3.192E+0
-6.390E-1	9.415E-2	3.111E+0
-6.471E-1	9.739E-2	3.075E+0
-6.374E-1	9.415E-2	3.111E+0
-6.325E-1	9.090E-2	3.121E+0
-6.390E-1	9.415E-2	3.098E+0
-6.455E-1	9.739E-2	3.121E+0
-6.390E-1	8.117E-2	3.140E+0
-6.309E-1	9.090E-2	3.085E+0
-6.423E-1	9.739E-2	3.173E+0
-6.488E-1	9.415E-2	3.111E+0
-6.374E-1	9.415E-2	3.156E+0
-6.342E-1	8.441E-2	3.163E+0
-6.423E-1	9.090E-2	3.127E+0
-6.455E-1	1.006E-1	3.150E+0
-6.390E-1	9.090E-2	3.160E+0
-6.358E-1	8.441E-2	3.176E+0
-6.423E-1	9.415E-2	3.124E+0
-6.471E-1	9.090E-2	3.118E+0
-6.374E-1	9.090E-2	3.173E+0
-6.342E-1	9.090E-2	3.192E+0
-6.423E-1	9.090E-2	3.118E+0
-6.455E-1	1.006E-1	3.189E+0
-6.406E-1	9.739E-2	3.053E+0
-6.358E-1	9.415E-2	3.095E+0
-6.423E-1	8.766E-2	3.199E+0
-6.471E-1	9.415E-2	3.114E+0
-6.358E-1	9.090E-2	3.179E+0
-6.342E-1	8.441E-2	3.247E+0
-6.390E-1	9.090E-2	3.137E+0
-6.471E-1	9.090E-2	3.160E+0
-6.390E-1	9.415E-2	3.221E+0
-6.325E-1	1.006E-1	3.150E+0
-6.406E-1	9.415E-2	3.140E+0
-6.455E-1	8.766E-2	3.147E+0
-6.406E-1	8.766E-2	3.186E+0
-6.325E-1	9.415E-2	3.079E+0
-6.390E-1	8.766E-2	3.101E+0
-6.455E-1	1.006E-1	3.163E+0
-6.374E-1	9.739E-2	3.189E+0
-6.325E-1	9.090E-2	3.127E+0
-6.439E-1	9.415E-2	3.163E+0
-6.439E-1	8.766E-2	3.156E+0
-6.390E-1	9.739E-2	3.105E+0
-6.325E-1	9.090E-2	3.130E+0
-6.406E-1	9.090E-2	3.140E+0
-6.455E-1	9.415E-2	3.205E+0
-6.358E-1	9.415E-2	3.124E+0
-6.342E-1	9.415E-2	3.160E+0
-6.390E-1	9.090E-2	3.130E+0
-6.455E-1	8.441E-2	3.195E+0
-6.374E-1	8.766E-2	3.082E+0
-6.309E-1	9.415E-2	3.192E+0
-6.406E-1	9.415E-2	3.127E+0
-6.455E-1	9.415E-2	3.098E+0
-6.390E-1	8.766E-2	3.182E+0
-6.325E-1	9.090E-2	3.205E+0
-6.390E-1	9.090E-2	3.137E+0
-6.504E-1	9.415E-2	3.130E+0
-6.358E-1	9.415E-2	3.156E+0
-6.325E-1	9.090E-2	3.221E+0
-6.406E-1	9.415E-2	3.108E+0
-6.471E-1	8.766E-2	3.189E+0
-6.374E-1	9.415E-2	3.088E+0
-6.309E-1	9.415E-2	3.156E+0
-6.423E-1	8.766E-2	3.195E+0
-6.455E-1	9.739E-2	3.134E+0
-6.374E-1	9.739E-2	3.143E+0
-6.293E-1	8.766E-2	3.153E+0
-6.406E-1	8.766E-2	3.147E+0
-6.455E-1	1.039E-1	3.124E+0
-6.374E-1	9.090E-2	3.108E+0
-6.342E-1	9.739E-2	3.072E+0
-6.374E-1	8.766E-2	3.202E+0
-6.455E-1	9.415E-2	3.053E+0
-6.374E-1	9.739E-2	3.147E+0
-6.358E-1	9.415E-2	3.114E+0
-6.406E-1	9.415E-2	3.114E+0
-6.439E-1	9.090E-2	3.244E+0
-6.390E-1	8.766E-2	3.202E+0
-6.342E-1	9.415E-2	3.111E+0
-6.374E-1	9.739E-2	3.202E+0
-6.471E-1	9.739E-2	3.212E+0
-6.374E-1	9.090E-2	3.166E+0
-6.342E-1	9.090E-2	3.169E+0
-6.423E-1	8.766E-2	3.173E+0
-6.455E-1	8.766E-2	3.160E+0
-6.390E-1	9.090E-2	3.228E+0
-6.309E-1	9.090E-2	3.153E+0
-6.406E-1	9.415E-2	3.156E+0
-6.471E-1	9.739E-2	3.147E+0
-6.406E-1	9.090E-2	3.147E+0
-6.358E-1	8.441E-2	3.105E+0
-6.374E-1	9.090E-2	3.169E+0
-6.471E-1	8.766E-2	3.127E+0
-6.374E-1	9.090E-2	3.095E+0
-6.358E-1	9.090E-2	3.143E+0
-6.390E-1	9.415E-2	3.199E+0
-6.455E-1	9.415E-2	3.150E+0
-6.374E-1	8.766E-2	3.147E+0
-6.342E-1	8.766E-2	3.199E+0
-6.439E-1	9.739E-2	3.153E+0
-6.439E-1	9.415E-2	3.173E+0
-6.358E-1	8.766E-2	3.108E+0
-6.325E-1	9.739E-2	3.153E+0
-6.358E-1	8.766E-2	3.160E+0
-6.455E-1	9.415E-2	3.176E+0
-6.374E-1	9.090E-2	3.160E+0
-6.309E-1	9.415E-2	3.179E+0
-6.439E-1	9.739E-2	3.186E+0
-6.439E-1	1.006E-1	3.095E+0
-6.374E-1	9.090E-2	3.234E+0
-6.325E-1	8.766E-2	3.218E+0
-6.406E-1	9.090E-2	3.153E+0
-6.439E-1	9.415E-2	3.156E+0
-6.358E-1	9.739E-2	3.143E+0
-6.325E-1	8.766E-2	3.124E+0
-6.406E-1	9.415E-2	3.153E+0
-6.471E-1	9.415E-2	3.121E+0
-6.390E-1	9.415E-2	3.163E+0
-6.309E-1	9.090E-2	3.114E+0
-6.439E-1	9.739E-2	3.160E+0
-6.455E-1	9.090E-2	3.127E+0
-6.374E-1	9.739E-2	3.108E+0
-6.342E-1	9.739E-2	3.182E+0
-6.423E-1	9.415E-2	3.173E+0
-6.455E-1	9.415E-2	3.166E+0
-6.358E-1	1.006E-1	3.186E+0
-6.374E-1	9.415E-2	3.199E+0
-6.423E-1	9.090E-2	3.134E+0
-6.455E-1	9.090E-2	3.202E+0
-6.390E-1	1.039E-1	3.153E+0
-6.325E-1	9.415E-2	3.127E+0
-6.406E-1	9.415E-2	3.160E+0
-6.439E-1	1.006E-1	3.189E+0
-6.374E-1	9.739E-2	3.098E+0
-6.309E-1	9.415E-2	3.118E+0
-6.439E-1	9.415E-2	3.101E+0
-6.439E-1	9.415E-2	3.156E+0
-6.390E-1	9.090E-2	3.143E+0
-6.325E-1	1.006E-1	3.179E+0
-6.406E-1	9.090E-2	3.163E+0
-6.439E-1	9.415E-2	3.153E+0
-6.406E-1	9.090E-2	3.199E+0
-6.309E-1	1.006E-1	3.143E+0
-6.390E-1	8.766E-2	3.179E+0
-6.439E-1	9.090E-2	3.092E+0
-6.374E-1	9.415E-2	3.160E+0
-6.342E-1	9.090E-2	3.212E+0
-6.423E-1	9.739E-2	3.153E+0
-6.471E-1	9.415E-2	3.160E+0
-6.342E-1	9.739E-2	3.105E+0
-6.342E-1	9.739E-2	3.118E+0
-6.406E-1	9.090E-2	3.192E+0
-6.471E-1	1.006E-1	3.182E+0
-6.358E-1	9.090E-2	3.160E+0
-6.325E-1	8.441E-2	3.153E+0
-6.406E-1	1.006E-1	3.137E+0
-6.455E-1	9.090E-2	3.208E+0
-6.374E-1	9.415E-2	3.192E+0
-6.325E-1	9.415E-2	3.143E+0
-6.439E-1	9.415E-2	3.173E+0
-6.439E-1	9.415E-2	3.147E+0
-6.390E-1	9.415E-2	3.173E+0
-6.325E-1	9.090E-2	3.098E+0
-6.423E-1	8.766E-2	3.092E+0
-6.455E-1	9.415E-2	3.221E+0
-6.358E-1	9.415E-2	3.130E+0
-6.325E-1	8.117E-2	3.156E+0
-6.439E-1	8.766E-2	3.163E+0
-6.439E-1	9.415E-2	3.153E+0
-6.390E-1	8.117E-2	3.124E+0
-6.325E-1	9.415E-2	3.137E+0
-6.423E-1	1.006E-1	3.114E+0
-6.439E-1	1.039E-1	3.127E+0
-6.390E-1	9.090E-2	3.101E+0
-6.309E-1	9.415E-2	3.108E+0
-6.423E-1	9.739E-2	3.143E+0
-6.439E-1	9.415E-2	3.134E+0
-6.374E-1	9.739E-2	3.176E+0
-6.358E-1	9.090E-2	3.169E+0
-6.423E-1	9.739E-2	3.072E+0
-6.439E-1	1.006E-1	3.150E+0
-6.342E-1	1.006E-1	3.231E+0
-6.342E-1	9.415E-2	3.169E+0
-6.423E-1	9.739E-2	3.215E+0
-6.455E-1	9.090E-2	3.189E+0
-6.342E-1	9.090E-2	3.156E+0
-6.342E-1	1.006E-1	3.195E+0
-6.439E-1	8.766E-2	3.105E+0
-6.488E-1	9.739E-2	3.306E+0
-6.358E-1	9.739E-2	3.150E+0
-6.342E-1	9.415E-2	3.176E+0
-6.423E-1	9.415E-2	3.160E+0
-6.455E-1	8.766E-2	3.202E+0
-6.358E-1	1.006E-1	3.082E+0
-6.342E-1	9.739E-2	3.156E+0
-6.423E-1	9.415E-2	3.143E+0
-6.455E-1	9.415E-2	3.150E+0
-6.358E-1	9.739E-2	3.143E+0
-6.309E-1	9.090E-2	3.160E+0
-6.439E-1	9.739E-2	3.140E+0
-6.455E-1	9.090E-2	3.137E+0
-6.374E-1	9.415E-2	3.114E+0
-6.358E-1	9.415E-2	3.169E+0
-6.423E-1	9.739E-2	3.173E+0
-6.455E-1	9.415E-2	3.127E+0
-6.358E-1	9.739E-2	3.189E+0
-6.342E-1	9.090E-2	3.118E+0
-6.423E-1	8.766E-2	3.147E+0
-6.455E-1	8.766E-2	3.156E+0
-6.358E-1	9.090E-2	3.108E+0
-6.358E-1	9.739E-2	3.192E+0
-6.423E-1	1.006E-1	3.186E+0
-6.439E-1	9.090E-2	3.156E+0
-6.374E-1	9.090E-2	3.153E+0
-6.309E-1	1.071E-1	3.202E+0
-6.406E-1	9.739E-2	3.108E+0
-6.455E-1	1.039E-1	3.212E+0
-6.358E-1	9.739E-2	3.095E+0
-6.358E-1	1.006E-1	3.169E+0
-6.423E-1	8.441E-2	3.189E+0
-6.455E-1	9.739E-2	3.121E+0
-6.390E-1	8.441E-2	3.147E+0
-6.342E-1	9.090E-2	3.156E+0
-6.406E-1	9.090E-2	3.160E+0
-6.471E-1	9.739E-2	3.121E+0
-6.374E-1	9.090E-2	3.176E+0
-6.342E-1	9.739E-2	3.095E+0
-6.390E-1	9.090E-2	3.124E+0
-6.439E-1	9.090E-2	3.163E+0
-6.374E-1	9.739E-2	3.114E+0
-6.325E-1	9.090E-2	3.225E+0
-6.423E-1	9.739E-2	3.150E+0
-6.455E-1	9.090E-2	3.156E+0
-6.358E-1	8.766E-2	3.189E+0
-6.342E-1	9.090E-2	3.202E+0
-6.439E-1	9.739E-2	3.202E+0
-6.471E-1	9.415E-2	3.121E+0
-6.342E-1	9.415E-2	3.098E+0
-6.342E-1	1.039E-1	3.163E+0
-6.423E-1	8.766E-2	3.153E+0
-6.471E-1	1.071E-1	3.111E+0
-6.342E-1	8.766E-2	3.150E+0
-6.325E-1	9.415E-2	3.105E+0
-6.423E-1	9.415E-2	3.254E+0
-6.471E-1	9.415E-2	3.153E+0
-6.342E-1	9.415E-2	3.124E+0
-6.325E-1	1.006E-1	3.189E+0
-6.406E-1	9.415E-2	3.182E+0
-6.455E-1	9.415E-2	3.134E+0
-6.374E-1	1.006E-1	3.186E+0
-6.325E-1	9.090E-2	3.130E+0
-6.423E-1	9.090E-2	3.134E+0
-6.455E-1	8.766E-2	3.121E+0
-6.374E-1	9.415E-2	3.082E+0
-6.342E-1	9.415E-2	3.202E+0
-6.406E-1	8.441E-2	3.124E+0
-6.439E-1	9.090E-2	3.134E+0
-6.358E-1	9.415E-2	3.130E+0
-6.342E-1	8.441E-2	3.163E+0
-6.406E-1	9.090E-2	3.082E+0
-6.439E-1	8.766E-2	3.143E+0
-6.390E-1	8.441E-2	3.160E+0
-6.309E-1	8.766E-2	3.072E+0
-6.439E-1	8.117E-2	3.118E+0
-6.439E-1	9.415E-2	3.263E+0
-6.358E-1	9.415E-2	3.124E+0
-6.358E-1	9.090E-2	3.176E+0
-6.439E-1	9.090E-2	3.189E+0
-6.439E-1	9.739E-2	3.101E+0
-6.374E-1	8.766E-2	3.140E+0
-6.309E-1	9.090E-2	3.153E+0
-6.423E-1	1.006E-1	3.121E+0
-6.471E-1	9.415E-2	3.127E+0
-6.358E-1	9.415E-2	3.153E+0
-6.342E-1	9.090E-2	3.176E+0
-6.423E-1	9.739E-2	3.156E+0
-6.439E-1	1.006E-1	3.173E+0
-6.358E-1	9.739E-2	3.127E+0
-6.342E-1	8.441E-2	3.075E+0
-6.390E-1	8.766E-2	3.205E+0
-6.471E-1	9.415E-2	3.108E+0
-6.358E-1	9.415E-2	3.130E+0
-6.293E-1	9.739E-2	3.186E+0
-6.423E-1	8.766E-2	3.143E+0
-6.471E-1	9.739E-2	3.098E+0
-6.358E-1	9.415E-2	3.163E+0
-6.325E-1	8.766E-2	3.208E+0
-6.423E-1	8.766E-2	3.202E+0
-6.455E-1	9.415E-2	3.140E+0
-6.358E-1	9.739E-2	3.182E+0
-6.325E-1	9.090E-2	3.182E+0
-6.374E-1	9.090E-2	3.130E+0
-6.439E-1	8.441E-2	3.111E+0
-6.358E-1	9.739E-2	3.163E+0
-6.325E-1	8.766E-2	3.166E+0
-6.439E-1	8.766E-2	3.182E+0
-6.439E-1	8.441E-2	3.218E+0
-6.358E-1	8.766E-2	3.127E+0
-6.342E-1	9.090E-2	3.114E+0
-6.455E-1	9.415E-2	3.156E+0
-6.423E-1	9.739E-2	3.143E+0
-6.374E-1	9.090E-2	3.166E+0
-6.325E-1	8.766E-2	3.105E+0
-6.439E-1	9.739E-2	3.143E+0
-6.439E-1	9.090E-2	3.127E+0
-6.358E-1	8.766E-2	3.101E+0
-6.309E-1	9.415E-2	3.147E+0
-6.439E-1	9.415E-2	3.189E+0
-6.439E-1	8.766E-2	3.121E+0
-6.342E-1	9.739E-2	3.160E+0
-6.342E-1	9.415E-2	3.199E+0
-6.406E-1	1.039E-1	3.195E+0
-6.439E-1	8.766E-2	3.179E+0
-6.342E-1	9.090E-2	3.169E+0
-6.342E-1	9.415E-2	3.111E+0
-6.455E-1	9.739E-2	3.173E+0
-6.439E-1	9.090E-2	3.127E+0
-6.358E-1	9.415E-2	3.199E+0
-6.325E-1	8.441E-2	3.173E+0
-6.439E-1	8.766E-2	3.173E+0
-6.423E-1	9.739E-2	3.111E+0
-6.358E-1	8.441E-2	3.247E+0
-6.325E-1	8.441E-2	3.189E+0
-6.423E-1	9.090E-2	3.202E+0
-6.423E-1	8.117E-2	3.134E+0
-6.325E-1	9.415E-2	3.189E+0
-6.325E-1	9.739E-2	3.130E+0
-6.439E-1	9.090E-2	3.182E+0
-6.455E-1	8.766E-2	3.130E+0
-6.358E-1	9.090E-2	3.127E+0
-6.342E-1	9.739E-2	3.143E+0
-6.406E-1	9.415E-2	3.137E+0
-6.455E-1	8.441E-2	3.130E+0
-6.342E-1	9.739E-2	3.228E+0
-6.342E-1	8.766E-2	3.098E+0
-6.423E-1	8.441E-2	3.182E+0
-6.439E-1	9.090E-2	3.137E+0
-6.342E-1	9.739E-2	3.053E+0
-6.342E-1	9.739E-2	3.118E+0
-6.423E-1	9.739E-2	3.108E+0
-6.439E-1	9.415E-2	3.134E+0
-6.358E-1	9.739E-2	3.192E+0
-6.342E-1	9.739E-2	3.160E+0
-6.406E-1	9.415E-2	3.192E+0
-6.439E-1	9.739E-2	3.225E+0
-6.325E-1	8.766E-2	3.163E+0
-6.309E-1	9.739E-2	3.163E+0
-6.423E-1	9.415E-2	3.176E+0
-6.455E-1	9.415E-2	3.114E+0
-6.342E-1	9.415E-2	3.101E+0
-6.342E-1	9.090E-2	3.118E+0
-6.423E-1	9.090E-2	3.176E+0
-6.439E-1	9.739E-2	3.169E+0
-6.358E-1	9.415E-2	3.085E+0
-6.342E-1	8.766E-2	3.134E+0
-6.423E-1	9.739E-2	3.156E+0
-6.455E-1	9.090E-2	3.143E+0
-6.358E-1	9.090E-2	3.199E+0
-6.309E-1	9.090E-2	3.082E+0
-6.423E-1	9.739E-2	3.218E+0
-6.423E-1	9.415E-2	3.212E+0
-6.342E-1	9.415E-2	3.189E+0
-6.342E-1	8.766E-2	3.111E+0
-6.423E-1	9.415E-2	3.079E+0
-6.455E-1	8.441E-2	3.169E+0
-6.358E-1	9.739E-2	3.153E+0
-6.358E-1	9.739E-2	3.147E+0
-6.390E-1	8.441E-2	3.118E+0
-6.439E-1	9.739E-2	3.098E+0
-6.342E-1	9.090E-2	3.147E+0
-6.325E-1	9.090E-2	3.147E+0
-6.423E-1	1.039E-1	3.153E+0
-6.423E-1	9.739E-2	3.160E+0
-6.309E-1	9.090E-2	3.134E+0
-6.325E-1	9.090E-2	3.130E+0
-6.439E-1	8.766E-2	3.189E+0
-6.406E-1	9.090E-2	3.208E+0
-6.325E-1	8.766E-2	3.163E+0
-6.342E-1	9.090E-2	3.247E+0
-6.439E-1	9.739E-2	3.105E+0
-6.439E-1	9.415E-2	3.192E+0
-6.325E-1	8.766E-2	3.215E+0
-6.342E-1	9.090E-2	3.143E+0
-6.406E-1	9.739E-2	3.221E+0
-6.471E-1	9.415E-2	3.124E+0
-6.342E-1	9.415E-2	3.105E+0
-6.342E-1	9.415E-2	3.202E+0
-6.439E-1	1.006E-1	3.173E+0
-6.406E-1	9.415E-2	3.225E+0
-6.342E-1	1.006E-1	3.153E+0
-6.325E-1	9.415E-2	3.163E+0
-6.423E-1	9.739E-2	3.186E+0
-6.406E-1	9.739E-2	3.156E+0
-6.374E-1	9.415E-2	3.186E+0
-6.342E-1	8.441E-2	3.134E+0
-6.423E-1	9.739E-2	3.241E+0
-6.439E-1	9.739E-2	3.192E+0
-6.342E-1	9.415E-2	3.225E+0
-6.325E-1	9.090E-2	3.195E+0
-6.406E-1	9.739E-2	3.124E+0
-6.439E-1	9.415E-2	3.137E+0
-6.358E-1	8.766E-2	3.169E+0
-6.342E-1	8.766E-2	3.124E+0
-6.439E-1	9.090E-2	3.156E+0
-6.439E-1	9.739E-2	3.088E+0
-6.342E-1	9.415E-2	3.150E+0
-6.342E-1	8.117E-2	3.189E+0
-6.406E-1	8.766E-2	3.127E+0
-6.423E-1	9.090E-2	3.147E+0
-6.325E-1	8.766E-2	3.176E+0
-6.325E-1	8.766E-2	3.208E+0
-6.455E-1	1.006E-1	3.150E+0
-6.423E-1	9.090E-2	3.147E+0
-6.358E-1	9.739E-2	3.114E+0
-6.325E-1	9.415E-2	3.225E+0
-6.423E-1	8.766E-2	3.114E+0
-6.439E-1	1.071E-1	3.176E+0
-6.325E-1	9.415E-2	3.179E+0
-6.374E-1	1.006E-1	3.124E+0
-6.406E-1	9.090E-2	3.169E+0
-6.439E-1	9.415E-2	3.182E+0
-6.325E-1	9.415E-2	3.156E+0
-6.325E-1	9.090E-2	3.166E+0
-6.423E-1	1.006E-1	3.101E+0
-6.439E-1	1.039E-1	3.163E+0
-6.342E-1	9.090E-2	3.105E+0
-6.358E-1	8.766E-2	3.118E+0
-6.455E-1	9.739E-2	3.241E+0
-6.439E-1	1.006E-1	3.098E+0
-6.325E-1	9.415E-2	3.169E+0
-6.309E-1	1.006E-1	3.173E+0
-6.423E-1	9.739E-2	3.212E+0
-6.423E-1	9.090E-2	3.095E+0
-6.358E-1	9.415E-2	3.150E+0
-6.325E-1	8.766E-2	3.143E+0
-6.439E-1	9.415E-2	3.127E+0
-6.439E-1	1.039E-1	3.114E+0
-6.325E-1	1.006E-1	3.156E+0
-6.358E-1	8.766E-2	3.192E+0
-6.423E-1	8.766E-2	3.156E+0
-6.406E-1	9.415E-2	3.189E+0
-6.358E-1	8.766E-2	3.205E+0
-6.325E-1	9.090E-2	3.182E+0
-6.455E-1	8.766E-2	3.238E+0
-6.439E-1	9.090E-2	3.143E+0
-6.342E-1	9.090E-2	3.208E+0
-6.325E-1	9.739E-2	3.095E+0
-6.406E-1	9.739E-2	3.056E+0
-6.439E-1	9.090E-2	3.147E+0
-6.342E-1	9.090E-2	3.218E+0
-6.358E-1	9.415E-2	3.153E+0
-6.423E-1	8.441E-2	3.143E+0
-6.439E-1	9.739E-2	3.134E+0
-6.342E-1	9.415E-2	3.179E+0
-6.309E-1	8.441E-2	3.092E+0
-6.406E-1	9.090E-2	3.186E+0
-6.423E-1	8.441E-2	3.137E+0
-6.358E-1	9.090E-2	3.199E+0
-6.309E-1	9.415E-2	3.212E+0
-6.423E-1	8.441E-2	3.182E+0
-6.439E-1	9.739E-2	3.092E+0
[truncated: 93,949 more rows]
