# Supplementary material for: Improved ANAP incorporation and VCF analysis reveal details of P2X7 current facilitation and a limited conformational interplay between ATP binding and the intracellular ballast domain
Source: eLife. 2023 Jan 4;12:e82479. doi: 10.7554/eLife.82479 (PMC9859053; doi:10.7554/eLife.82479)
Supplement: Figure 3—figure supplement 3—source data 2. [file elife-82479-fig3-figsupp3-data2.zip › Figure-3_figure-supplement-3_source-data-2/Wt/k19/08.csv]

-9.079E-2	7.144E-2	8.720E+0
-1.038E-1	8.441E-2	8.567E+0
-9.890E-2	8.441E-2	8.622E+0
-9.242E-2	7.793E-2	8.684E+0
-9.404E-2	9.415E-2	8.658E+0
-1.005E-1	8.441E-2	8.824E+0
-9.890E-2	8.441E-2	8.632E+0
-9.890E-2	8.766E-2	8.681E+0
-9.728E-2	8.766E-2	8.600E+0
-9.728E-2	8.766E-2	8.629E+0
-1.038E-1	8.766E-2	8.674E+0
-9.242E-2	9.415E-2	8.584E+0
-9.728E-2	9.415E-2	8.584E+0
-1.038E-1	8.766E-2	8.629E+0
-1.070E-1	9.090E-2	8.639E+0
-9.566E-2	9.415E-2	8.700E+0
-9.728E-2	9.090E-2	8.571E+0
-1.038E-1	9.739E-2	8.639E+0
-1.021E-1	9.090E-2	8.674E+0
-9.728E-2	9.090E-2	8.626E+0
-9.566E-2	8.441E-2	8.580E+0
-1.005E-1	9.090E-2	8.577E+0
-1.038E-1	9.090E-2	8.671E+0
-9.566E-2	8.766E-2	8.791E+0
-9.728E-2	8.766E-2	8.635E+0
-1.038E-1	9.090E-2	8.567E+0
-1.054E-1	9.090E-2	8.704E+0
-9.728E-2	9.415E-2	8.710E+0
-9.404E-2	8.766E-2	8.717E+0
-1.021E-1	8.117E-2	8.639E+0
-1.021E-1	9.415E-2	8.571E+0
-9.890E-2	9.415E-2	8.561E+0
-9.728E-2	8.441E-2	8.506E+0
-1.021E-1	1.006E-1	8.622E+0
-1.021E-1	8.766E-2	8.619E+0
-9.566E-2	8.117E-2	8.554E+0
-9.566E-2	8.766E-2	8.639E+0
-1.054E-1	9.090E-2	8.593E+0
-1.005E-1	7.793E-2	8.476E+0
-1.005E-1	9.090E-2	8.577E+0
-9.566E-2	9.739E-2	8.661E+0
-1.038E-1	9.090E-2	8.642E+0
-1.021E-1	9.090E-2	8.574E+0
-9.728E-2	9.090E-2	8.577E+0
-9.404E-2	9.090E-2	8.642E+0
-1.005E-1	8.766E-2	8.707E+0
-1.038E-1	8.766E-2	8.752E+0
-9.566E-2	8.441E-2	8.558E+0
-9.566E-2	9.090E-2	8.691E+0
-1.021E-1	1.006E-1	8.658E+0
-1.054E-1	8.441E-2	8.593E+0
-9.566E-2	8.766E-2	8.538E+0
-9.404E-2	9.739E-2	8.785E+0
-1.005E-1	8.766E-2	8.655E+0
-1.038E-1	8.766E-2	8.678E+0
-9.890E-2	8.441E-2	8.635E+0
-9.566E-2	9.090E-2	8.590E+0
-1.021E-1	9.090E-2	8.697E+0
-1.038E-1	8.441E-2	8.645E+0
-9.566E-2	8.766E-2	8.613E+0
-9.404E-2	8.117E-2	8.629E+0
-1.038E-1	8.117E-2	8.723E+0
-1.021E-1	8.766E-2	8.626E+0
-9.566E-2	9.415E-2	8.635E+0
-9.566E-2	9.090E-2	8.762E+0
-1.005E-1	8.117E-2	8.713E+0
-1.038E-1	8.766E-2	8.645E+0
-9.566E-2	8.441E-2	8.713E+0
-9.566E-2	9.415E-2	8.655E+0
-1.021E-1	8.441E-2	8.717E+0
-1.021E-1	9.415E-2	8.577E+0
-9.728E-2	9.090E-2	8.635E+0
-9.566E-2	7.793E-2	8.739E+0
-1.021E-1	9.415E-2	8.704E+0
-1.038E-1	9.415E-2	8.635E+0
-1.005E-1	9.090E-2	8.561E+0
-9.566E-2	9.415E-2	8.535E+0
-1.021E-1	9.739E-2	8.759E+0
-1.005E-1	9.090E-2	8.694E+0
-9.728E-2	8.441E-2	8.827E+0
-9.566E-2	9.090E-2	8.609E+0
-1.005E-1	8.766E-2	8.639E+0
-1.005E-1	9.415E-2	8.681E+0
-9.566E-2	8.441E-2	8.713E+0
-9.728E-2	9.090E-2	8.600E+0
-1.021E-1	8.766E-2	8.587E+0
-1.021E-1	8.766E-2	8.619E+0
-9.890E-2	8.441E-2	8.642E+0
-9.242E-2	8.117E-2	8.609E+0
-1.021E-1	8.117E-2	8.720E+0
-1.005E-1	8.441E-2	8.671E+0
-9.890E-2	9.415E-2	8.697E+0
-9.566E-2	8.441E-2	8.739E+0
-1.005E-1	9.415E-2	8.726E+0
-1.054E-1	9.090E-2	8.639E+0
-9.728E-2	8.766E-2	8.609E+0
-9.728E-2	9.090E-2	8.632E+0
-1.005E-1	9.415E-2	8.775E+0
-1.021E-1	9.415E-2	8.632E+0
-9.566E-2	9.090E-2	8.648E+0
-9.404E-2	8.441E-2	8.606E+0
-1.005E-1	9.090E-2	8.580E+0
-1.038E-1	8.766E-2	8.710E+0
-9.242E-2	8.117E-2	8.635E+0
-9.728E-2	8.766E-2	8.616E+0
-1.021E-1	7.793E-2	8.580E+0
-1.005E-1	9.415E-2	8.584E+0
-9.728E-2	9.090E-2	8.671E+0
-9.404E-2	8.766E-2	8.665E+0
-1.038E-1	8.441E-2	8.684E+0
-1.054E-1	9.415E-2	8.551E+0
-9.566E-2	8.441E-2	8.635E+0
-9.242E-2	9.415E-2	8.648E+0
-1.005E-1	8.117E-2	8.762E+0
-1.021E-1	9.090E-2	8.661E+0
-9.890E-2	9.090E-2	8.720E+0
-9.728E-2	8.441E-2	8.590E+0
-9.890E-2	9.090E-2	8.535E+0
-1.038E-1	9.739E-2	8.538E+0
-9.728E-2	9.090E-2	8.736E+0
-9.404E-2	8.766E-2	8.632E+0
-1.005E-1	8.766E-2	8.587E+0
-1.005E-1	8.766E-2	8.616E+0
-9.728E-2	9.415E-2	8.606E+0
-9.404E-2	9.415E-2	8.616E+0
-1.021E-1	9.739E-2	8.704E+0
-1.038E-1	9.415E-2	8.694E+0
-9.242E-2	9.090E-2	8.658E+0
-9.566E-2	9.090E-2	8.652E+0
-1.021E-1	8.766E-2	8.668E+0
-1.021E-1	8.766E-2	8.717E+0
-9.404E-2	8.766E-2	8.622E+0
-9.728E-2	8.766E-2	8.661E+0
-9.728E-2	9.090E-2	8.603E+0
-1.054E-1	9.090E-2	8.632E+0
-9.566E-2	8.766E-2	8.577E+0
-9.404E-2	8.766E-2	8.584E+0
-1.005E-1	9.415E-2	8.720E+0
-1.005E-1	9.090E-2	8.694E+0
-9.728E-2	8.766E-2	8.567E+0
-9.728E-2	9.415E-2	8.661E+0
-1.005E-1	9.415E-2	8.528E+0
-1.021E-1	1.006E-1	8.759E+0
-9.404E-2	8.766E-2	8.668E+0
-9.728E-2	9.415E-2	8.717E+0
-1.021E-1	9.415E-2	8.665E+0
-1.038E-1	9.739E-2	8.639E+0
-9.566E-2	8.766E-2	8.687E+0
-9.566E-2	9.090E-2	8.704E+0
-1.021E-1	9.090E-2	8.661E+0
-1.038E-1	9.090E-2	8.661E+0
-9.728E-2	9.090E-2	8.678E+0
-9.566E-2	9.090E-2	8.619E+0
-1.005E-1	8.441E-2	8.720E+0
-1.054E-1	9.415E-2	8.710E+0
-9.566E-2	9.090E-2	8.635E+0
-9.404E-2	9.090E-2	8.788E+0
-1.005E-1	9.090E-2	8.746E+0
-1.038E-1	9.415E-2	8.668E+0
-9.890E-2	9.415E-2	8.597E+0
-9.404E-2	8.441E-2	8.674E+0
-1.021E-1	8.766E-2	8.687E+0
-1.038E-1	8.766E-2	8.700E+0
-9.242E-2	8.766E-2	8.597E+0
-9.404E-2	9.415E-2	8.648E+0
-1.005E-1	8.766E-2	8.603E+0
-1.038E-1	9.090E-2	8.626E+0
-9.404E-2	9.090E-2	8.730E+0
-9.728E-2	9.415E-2	8.687E+0
-9.890E-2	8.766E-2	8.713E+0
-1.021E-1	8.441E-2	8.707E+0
-9.566E-2	8.766E-2	8.652E+0
-9.890E-2	9.415E-2	8.755E+0
-9.890E-2	8.441E-2	8.742E+0
-1.038E-1	9.090E-2	8.645E+0
-9.728E-2	8.441E-2	8.629E+0
-9.890E-2	9.090E-2	8.622E+0
-1.005E-1	9.739E-2	8.587E+0
-1.038E-1	8.117E-2	8.632E+0
-9.566E-2	9.090E-2	8.567E+0
-9.728E-2	8.117E-2	8.593E+0
-9.890E-2	9.090E-2	8.619E+0
-1.038E-1	9.090E-2	8.713E+0
-9.566E-2	9.090E-2	8.665E+0
-9.890E-2	9.739E-2	8.717E+0
-1.021E-1	9.415E-2	8.603E+0
-1.038E-1	9.090E-2	8.626E+0
-9.566E-2	9.415E-2	8.593E+0
-9.566E-2	8.766E-2	8.665E+0
-1.005E-1	8.441E-2	8.652E+0
-1.054E-1	8.766E-2	8.697E+0
-9.728E-2	9.090E-2	8.635E+0
-9.404E-2	9.415E-2	8.567E+0
-9.890E-2	9.415E-2	8.597E+0
-1.021E-1	9.090E-2	8.704E+0
-9.728E-2	8.441E-2	8.739E+0
-9.566E-2	9.090E-2	8.687E+0
-9.890E-2	1.006E-1	8.635E+0
-1.021E-1	9.090E-2	8.742E+0
-9.890E-2	9.090E-2	8.606E+0
-9.404E-2	8.766E-2	8.496E+0
-9.890E-2	1.006E-1	8.710E+0
-1.005E-1	9.739E-2	8.622E+0
-9.566E-2	9.090E-2	8.648E+0
-9.890E-2	9.739E-2	8.619E+0
-9.890E-2	9.090E-2	8.603E+0
-1.038E-1	8.766E-2	8.723E+0
-1.005E-1	9.090E-2	8.613E+0
-9.404E-2	8.766E-2	8.567E+0
-1.005E-1	9.090E-2	8.506E+0
-1.054E-1	9.739E-2	8.694E+0
-9.566E-2	9.090E-2	8.554E+0
-9.566E-2	1.039E-1	8.613E+0
-9.728E-2	9.090E-2	8.564E+0
-1.021E-1	9.415E-2	8.687E+0
-9.728E-2	9.739E-2	8.671E+0
-9.566E-2	9.415E-2	8.768E+0
-9.890E-2	8.441E-2	8.674E+0
-1.005E-1	8.766E-2	8.742E+0
-9.566E-2	9.739E-2	8.626E+0
-9.890E-2	9.090E-2	8.661E+0
-1.021E-1	9.415E-2	8.600E+0
-9.890E-2	9.415E-2	8.564E+0
-9.566E-2	9.415E-2	8.720E+0
-9.404E-2	8.766E-2	8.648E+0
-1.021E-1	9.739E-2	8.658E+0
-1.021E-1	1.006E-1	8.597E+0
-9.728E-2	8.441E-2	8.613E+0
-9.242E-2	8.766E-2	8.600E+0
-1.005E-1	8.441E-2	8.567E+0
-1.038E-1	9.739E-2	8.577E+0
-9.890E-2	8.766E-2	8.697E+0
-9.242E-2	9.415E-2	8.609E+0
-1.038E-1	9.739E-2	8.655E+0
-1.005E-1	9.090E-2	8.733E+0
-9.890E-2	1.006E-1	8.616E+0
-9.242E-2	9.415E-2	8.580E+0
-1.021E-1	9.739E-2	8.697E+0
-1.005E-1	9.739E-2	8.655E+0
-9.566E-2	1.006E-1	8.759E+0
-9.404E-2	8.766E-2	8.768E+0
-1.021E-1	9.415E-2	8.609E+0
-1.005E-1	9.415E-2	8.606E+0
-9.728E-2	9.739E-2	8.752E+0
-9.404E-2	9.415E-2	8.691E+0
-1.021E-1	8.766E-2	8.574E+0
-1.005E-1	9.090E-2	8.648E+0
-9.566E-2	8.766E-2	8.678E+0
-9.242E-2	9.090E-2	8.648E+0
-1.038E-1	9.090E-2	8.597E+0
-1.021E-1	8.766E-2	8.629E+0
-9.890E-2	8.441E-2	8.746E+0
-9.242E-2	9.090E-2	8.755E+0
-1.021E-1	8.117E-2	8.509E+0
-1.021E-1	9.415E-2	8.707E+0
-9.566E-2	9.090E-2	8.567E+0
-9.404E-2	9.739E-2	8.590E+0
-1.005E-1	9.090E-2	8.661E+0
-9.890E-2	9.415E-2	8.622E+0
-9.566E-2	9.090E-2	8.726E+0
-9.566E-2	8.766E-2	8.661E+0
-1.021E-1	8.441E-2	8.535E+0
-9.890E-2	8.117E-2	8.567E+0
-9.728E-2	9.090E-2	8.713E+0
-9.079E-2	9.415E-2	8.655E+0
-1.021E-1	9.415E-2	8.622E+0
-1.021E-1	9.090E-2	8.639E+0
-9.566E-2	9.415E-2	8.597E+0
-9.242E-2	9.739E-2	8.622E+0
-1.005E-1	9.090E-2	8.691E+0
-9.890E-2	8.441E-2	8.707E+0
-9.566E-2	9.090E-2	8.447E+0
-9.566E-2	8.766E-2	8.749E+0
-1.005E-1	9.090E-2	8.642E+0
-1.038E-1	9.090E-2	8.694E+0
-9.890E-2	9.415E-2	8.635E+0
-9.566E-2	8.766E-2	8.554E+0
-9.890E-2	8.766E-2	8.759E+0
-1.021E-1	9.415E-2	8.622E+0
-9.566E-2	9.739E-2	8.642E+0
-9.566E-2	9.739E-2	8.817E+0
-1.021E-1	8.441E-2	8.519E+0
-1.005E-1	8.766E-2	8.635E+0
-9.728E-2	8.441E-2	8.730E+0
-9.566E-2	9.090E-2	8.704E+0
-1.005E-1	8.117E-2	8.548E+0
-1.005E-1	9.090E-2	8.678E+0
-9.404E-2	9.090E-2	8.730E+0
-9.404E-2	9.415E-2	8.687E+0
-1.005E-1	8.441E-2	8.590E+0
-1.021E-1	9.090E-2	8.704E+0
-9.728E-2	1.006E-1	8.730E+0
-9.566E-2	9.090E-2	8.584E+0
-9.890E-2	9.739E-2	8.652E+0
-1.005E-1	9.090E-2	8.619E+0
-9.566E-2	9.415E-2	8.584E+0
-9.242E-2	9.090E-2	8.700E+0
-1.005E-1	8.441E-2	8.580E+0
-1.070E-1	9.415E-2	8.619E+0
-9.404E-2	8.766E-2	8.609E+0
-9.728E-2	9.090E-2	8.691E+0
-1.005E-1	9.739E-2	8.781E+0
-1.005E-1	8.766E-2	8.648E+0
-9.566E-2	9.090E-2	8.768E+0
-9.404E-2	8.766E-2	8.733E+0
-1.005E-1	8.117E-2	8.587E+0
-9.890E-2	1.006E-1	8.811E+0
-9.728E-2	9.415E-2	8.613E+0
-9.728E-2	9.090E-2	8.726E+0
-9.890E-2	8.441E-2	8.642E+0
-1.021E-1	9.090E-2	8.700E+0
-9.404E-2	9.090E-2	8.671E+0
-9.242E-2	9.739E-2	8.603E+0
-9.890E-2	9.415E-2	8.558E+0
-9.890E-2	8.766E-2	8.603E+0
-9.728E-2	9.090E-2	8.678E+0
-9.242E-2	8.766E-2	8.674E+0
-9.728E-2	9.090E-2	8.742E+0
-1.005E-1	9.090E-2	8.694E+0
-9.566E-2	8.441E-2	8.684E+0
-9.566E-2	9.090E-2	8.687E+0
-9.890E-2	8.766E-2	8.642E+0
-1.005E-1	1.006E-1	8.622E+0
-9.404E-2	1.006E-1	8.830E+0
-9.242E-2	8.117E-2	8.616E+0
-1.021E-1	9.415E-2	8.730E+0
-1.021E-1	9.090E-2	8.713E+0
-9.242E-2	9.739E-2	8.713E+0
-9.242E-2	9.090E-2	8.684E+0
-9.890E-2	8.766E-2	8.678E+0
-1.038E-1	8.766E-2	8.762E+0
-9.566E-2	9.090E-2	8.571E+0
-9.404E-2	9.415E-2	8.645E+0
-1.021E-1	9.415E-2	8.645E+0
-1.021E-1	9.415E-2	8.665E+0
-9.404E-2	8.441E-2	8.691E+0
-9.079E-2	9.415E-2	8.603E+0
-9.728E-2	9.090E-2	8.577E+0
-9.890E-2	9.090E-2	8.710E+0
-9.404E-2	1.006E-1	8.700E+0
-9.404E-2	8.766E-2	8.671E+0
-1.021E-1	9.415E-2	8.629E+0
-1.054E-1	8.766E-2	8.713E+0
-9.242E-2	9.090E-2	8.564E+0
-9.404E-2	8.766E-2	8.707E+0
-1.038E-1	9.090E-2	8.684E+0
-1.054E-1	9.090E-2	8.720E+0
-9.404E-2	8.766E-2	8.613E+0
-9.566E-2	9.415E-2	8.558E+0
-9.890E-2	8.766E-2	8.635E+0
-1.054E-1	9.090E-2	8.674E+0
-9.566E-2	9.090E-2	8.626E+0
-9.566E-2	8.766E-2	8.655E+0
-9.728E-2	9.739E-2	8.658E+0
-1.054E-1	9.090E-2	8.635E+0
-9.566E-2	8.441E-2	8.684E+0
-9.566E-2	8.441E-2	8.509E+0
-9.890E-2	1.006E-1	8.622E+0
-9.890E-2	9.090E-2	8.720E+0
-9.404E-2	9.090E-2	8.597E+0
-9.404E-2	8.766E-2	8.574E+0
-1.005E-1	9.415E-2	8.811E+0
-1.038E-1	9.415E-2	8.687E+0
-9.404E-2	9.415E-2	8.509E+0
-9.890E-2	9.090E-2	8.645E+0
-1.005E-1	9.090E-2	8.600E+0
-1.021E-1	9.739E-2	8.584E+0
-9.404E-2	9.090E-2	8.629E+0
-9.566E-2	9.739E-2	8.616E+0
-9.890E-2	9.090E-2	8.603E+0
-1.038E-1	9.090E-2	8.674E+0
-9.242E-2	9.415E-2	8.674E+0
-9.566E-2	7.793E-2	8.616E+0
-9.728E-2	9.415E-2	8.661E+0
-1.054E-1	8.766E-2	8.613E+0
-9.404E-2	9.415E-2	8.687E+0
-9.404E-2	8.766E-2	8.515E+0
-9.890E-2	8.766E-2	8.681E+0
-1.038E-1	9.415E-2	8.736E+0
-9.566E-2	9.090E-2	8.678E+0
-9.566E-2	9.415E-2	8.655E+0
-9.728E-2	9.415E-2	8.609E+0
-1.021E-1	9.415E-2	8.752E+0
-9.404E-2	8.766E-2	8.691E+0
-9.404E-2	8.766E-2	8.710E+0
-9.890E-2	9.090E-2	8.801E+0
-1.038E-1	8.766E-2	8.642E+0
-9.566E-2	8.766E-2	8.665E+0
-9.566E-2	9.090E-2	8.629E+0
-9.890E-2	9.090E-2	8.580E+0
-1.038E-1	8.766E-2	8.691E+0
-9.728E-2	9.415E-2	8.674E+0
-9.566E-2	9.090E-2	8.642E+0
-9.566E-2	8.441E-2	8.632E+0
-1.021E-1	9.415E-2	8.687E+0
-9.566E-2	9.090E-2	8.632E+0
-9.404E-2	1.006E-1	8.778E+0
-9.890E-2	9.739E-2	8.710E+0
-1.021E-1	8.766E-2	8.548E+0
-9.728E-2	9.090E-2	8.730E+0
-9.404E-2	8.766E-2	8.694E+0
-9.728E-2	9.739E-2	8.742E+0
-1.005E-1	8.441E-2	8.720E+0
-9.404E-2	8.766E-2	8.603E+0
-9.566E-2	9.415E-2	8.778E+0
-1.005E-1	9.415E-2	8.671E+0
-1.054E-1	9.090E-2	8.684E+0
-9.728E-2	9.415E-2	8.759E+0
-9.566E-2	8.117E-2	8.609E+0
-1.005E-1	8.766E-2	8.639E+0
-1.021E-1	9.090E-2	8.730E+0
-9.728E-2	9.090E-2	8.691E+0
-9.242E-2	9.090E-2	8.528E+0
-1.021E-1	9.739E-2	8.606E+0
-1.021E-1	9.090E-2	8.558E+0
-9.728E-2	9.415E-2	8.632E+0
-9.404E-2	9.415E-2	8.730E+0
-1.005E-1	8.441E-2	8.532E+0
-9.890E-2	8.766E-2	8.762E+0
-9.404E-2	9.415E-2	8.717E+0
-9.242E-2	9.415E-2	8.616E+0
-1.005E-1	9.090E-2	8.541E+0
-1.005E-1	8.766E-2	8.639E+0
-9.566E-2	9.090E-2	8.665E+0
-9.242E-2	9.415E-2	8.622E+0
-1.021E-1	8.766E-2	8.661E+0
-1.021E-1	9.739E-2	8.431E+0
-9.890E-2	8.441E-2	8.600E+0
-9.242E-2	9.090E-2	8.580E+0
-9.890E-2	9.415E-2	8.691E+0
-9.890E-2	8.766E-2	8.622E+0
-9.728E-2	9.739E-2	8.632E+0
-9.242E-2	8.441E-2	8.684E+0
-1.005E-1	8.117E-2	8.674E+0
-1.005E-1	8.766E-2	8.574E+0
-9.566E-2	9.090E-2	8.700E+0
-9.242E-2	8.441E-2	8.597E+0
-1.021E-1	9.090E-2	8.561E+0
-9.566E-2	8.117E-2	8.554E+0
-9.404E-2	8.441E-2	8.558E+0
-9.404E-2	9.415E-2	8.658E+0
-1.021E-1	8.766E-2	8.558E+0
-1.021E-1	9.090E-2	8.717E+0
-9.890E-2	9.090E-2	8.609E+0
-9.079E-2	9.090E-2	8.746E+0
-9.890E-2	9.090E-2	8.506E+0
-9.890E-2	9.415E-2	8.603E+0
-9.728E-2	9.090E-2	8.613E+0
-9.242E-2	8.766E-2	8.726E+0
-1.021E-1	9.090E-2	8.726E+0
-9.728E-2	9.090E-2	8.668E+0
-9.728E-2	8.441E-2	8.759E+0
-9.242E-2	8.117E-2	8.733E+0
-1.005E-1	8.766E-2	8.561E+0
-1.021E-1	9.739E-2	8.704E+0
-9.566E-2	8.766E-2	8.700E+0
-9.404E-2	9.415E-2	8.635E+0
-1.021E-1	8.117E-2	8.700E+0
-9.890E-2	9.090E-2	8.665E+0
-9.404E-2	9.090E-2	8.648E+0
-9.079E-2	9.090E-2	8.879E+0
-9.890E-2	8.441E-2	8.785E+0
-1.005E-1	9.415E-2	8.674E+0
-9.242E-2	9.415E-2	8.593E+0
-9.404E-2	8.441E-2	8.648E+0
-9.890E-2	8.441E-2	8.648E+0
-1.005E-1	9.090E-2	8.700E+0
-9.566E-2	8.766E-2	8.749E+0
-8.755E-2	9.415E-2	8.606E+0
-9.890E-2	8.766E-2	8.697E+0
-1.005E-1	9.090E-2	8.632E+0
-9.404E-2	9.415E-2	8.616E+0
-9.404E-2	9.415E-2	8.742E+0
-9.890E-2	8.766E-2	8.532E+0
-1.005E-1	8.766E-2	8.707E+0
-9.728E-2	8.766E-2	8.726E+0
-9.404E-2	9.090E-2	8.629E+0
-1.005E-1	8.766E-2	8.561E+0
-1.021E-1	9.415E-2	8.587E+0
-9.728E-2	8.766E-2	8.609E+0
-9.404E-2	8.766E-2	8.762E+0
-9.890E-2	9.090E-2	8.674E+0
-1.005E-1	8.766E-2	8.629E+0
-9.566E-2	9.090E-2	8.697E+0
-9.566E-2	9.090E-2	8.606E+0
-9.890E-2	9.415E-2	8.470E+0
-9.890E-2	9.739E-2	8.648E+0
-9.728E-2	8.766E-2	8.668E+0
-9.242E-2	9.090E-2	8.681E+0
-9.890E-2	9.090E-2	8.626E+0
-9.728E-2	9.415E-2	8.678E+0
-9.728E-2	9.090E-2	8.626E+0
-9.404E-2	9.090E-2	8.671E+0
-9.728E-2	8.441E-2	8.736E+0
-1.038E-1	9.090E-2	8.622E+0
-9.242E-2	9.090E-2	8.587E+0
-9.404E-2	9.415E-2	8.577E+0
-1.005E-1	8.117E-2	8.587E+0
-1.021E-1	9.415E-2	8.593E+0
-9.404E-2	9.090E-2	8.658E+0
-9.404E-2	8.766E-2	8.580E+0
-9.890E-2	8.766E-2	8.639E+0
-1.021E-1	8.117E-2	8.564E+0
-9.404E-2	8.441E-2	8.619E+0
-9.079E-2	8.117E-2	8.616E+0
-9.890E-2	9.415E-2	8.668E+0
-9.890E-2	9.415E-2	8.626E+0
-9.242E-2	8.441E-2	8.739E+0
-9.404E-2	9.090E-2	8.616E+0
-9.890E-2	9.090E-2	8.648E+0
-1.054E-1	8.441E-2	8.755E+0
-9.404E-2	9.090E-2	8.619E+0
-9.242E-2	9.739E-2	8.674E+0
-9.890E-2	8.766E-2	8.674E+0
-1.054E-1	9.090E-2	8.587E+0
-9.566E-2	9.739E-2	8.674E+0
-9.404E-2	8.441E-2	8.665E+0
-9.890E-2	9.090E-2	8.742E+0
-1.005E-1	8.441E-2	8.635E+0
-9.079E-2	1.006E-1	8.639E+0
-9.566E-2	8.766E-2	8.558E+0
-9.728E-2	9.090E-2	8.632E+0
-1.005E-1	9.739E-2	8.710E+0
-9.566E-2	8.766E-2	8.678E+0
-9.404E-2	8.766E-2	8.671E+0
-9.890E-2	9.415E-2	8.580E+0
-1.021E-1	9.415E-2	8.600E+0
-9.404E-2	9.090E-2	8.545E+0
-9.728E-2	9.415E-2	8.674E+0
-9.728E-2	8.766E-2	8.658E+0
-9.728E-2	9.090E-2	8.704E+0
-9.242E-2	8.766E-2	8.687E+0
-9.404E-2	9.415E-2	8.639E+0
-9.890E-2	9.415E-2	8.710E+0
-1.021E-1	9.415E-2	8.622E+0
-9.404E-2	9.090E-2	8.678E+0
-9.404E-2	7.793E-2	8.642E+0
-9.890E-2	8.441E-2	8.600E+0
-1.038E-1	8.766E-2	8.691E+0
-9.566E-2	9.415E-2	8.648E+0
-9.404E-2	9.090E-2	8.739E+0
-9.890E-2	9.415E-2	8.629E+0
-1.021E-1	9.090E-2	8.655E+0
-9.566E-2	9.415E-2	8.655E+0
-9.566E-2	8.441E-2	8.697E+0
-9.890E-2	9.090E-2	8.658E+0
-1.038E-1	8.766E-2	8.713E+0
-9.242E-2	8.766E-2	8.710E+0
-9.566E-2	8.766E-2	8.678E+0
-9.728E-2	8.441E-2	8.697E+0
-1.038E-1	9.090E-2	8.613E+0
-9.079E-2	9.415E-2	8.668E+0
-9.566E-2	8.441E-2	8.661E+0
-9.890E-2	8.766E-2	8.655E+0
-1.021E-1	1.006E-1	8.600E+0
-9.404E-2	9.739E-2	8.652E+0
-9.404E-2	8.766E-2	8.691E+0
-9.728E-2	9.090E-2	8.622E+0
-1.005E-1	9.739E-2	8.674E+0
-9.404E-2	8.117E-2	8.671E+0
-9.404E-2	9.090E-2	8.681E+0
-9.890E-2	9.739E-2	8.613E+0
-1.038E-1	1.006E-1	8.645E+0
-9.728E-2	8.766E-2	8.674E+0
-9.728E-2	9.415E-2	8.655E+0
-9.890E-2	8.766E-2	8.597E+0
-1.005E-1	9.739E-2	8.561E+0
-9.728E-2	8.766E-2	8.775E+0
-9.404E-2	9.090E-2	8.635E+0
-9.566E-2	8.766E-2	8.687E+0
-1.038E-1	8.766E-2	8.535E+0
-9.242E-2	9.415E-2	8.665E+0
-9.728E-2	9.090E-2	8.600E+0
-9.566E-2	9.090E-2	8.616E+0
-1.005E-1	9.739E-2	8.661E+0
-9.566E-2	9.090E-2	8.600E+0
-9.566E-2	9.415E-2	8.571E+0
-9.728E-2	8.766E-2	8.648E+0
-1.005E-1	9.090E-2	8.668E+0
-9.566E-2	9.090E-2	8.561E+0
-9.404E-2	8.766E-2	8.622E+0
-1.005E-1	9.090E-2	8.655E+0
-1.005E-1	9.739E-2	8.730E+0
-9.404E-2	9.090E-2	8.700E+0
-9.404E-2	9.090E-2	8.759E+0
-9.890E-2	8.766E-2	8.548E+0
-1.021E-1	9.739E-2	8.788E+0
-9.242E-2	8.766E-2	8.658E+0
-9.242E-2	8.441E-2	8.710E+0
-9.890E-2	8.766E-2	8.597E+0
-1.005E-1	9.090E-2	8.671E+0
-9.566E-2	8.441E-2	8.635E+0
-9.404E-2	9.415E-2	8.652E+0
-1.005E-1	8.766E-2	8.840E+0
-9.890E-2	9.090E-2	8.665E+0
-9.404E-2	8.766E-2	8.619E+0
-9.242E-2	8.441E-2	8.707E+0
-1.021E-1	9.415E-2	8.704E+0
-1.005E-1	9.090E-2	8.687E+0
-9.728E-2	9.415E-2	8.541E+0
-9.242E-2	9.415E-2	8.671E+0
-9.728E-2	8.441E-2	8.622E+0
-1.021E-1	9.090E-2	8.775E+0
-9.566E-2	8.766E-2	8.558E+0
-9.242E-2	9.739E-2	8.551E+0
-1.005E-1	8.117E-2	8.804E+0
-1.005E-1	9.090E-2	8.548E+0
-9.566E-2	9.415E-2	8.788E+0
-9.242E-2	9.739E-2	8.691E+0
-1.005E-1	9.415E-2	8.781E+0
-9.728E-2	9.415E-2	8.619E+0
-9.566E-2	8.441E-2	8.765E+0
-9.079E-2	9.415E-2	8.704E+0
-1.054E-1	8.766E-2	8.713E+0
-9.890E-2	9.415E-2	8.655E+0
-9.566E-2	9.415E-2	8.652E+0
-9.404E-2	9.415E-2	8.746E+0
-1.005E-1	8.766E-2	8.652E+0
-1.005E-1	9.415E-2	8.655E+0
-9.566E-2	9.415E-2	8.652E+0
-9.242E-2	9.090E-2	8.700E+0
-9.728E-2	9.415E-2	8.704E+0
-9.890E-2	9.090E-2	8.616E+0
-9.404E-2	8.766E-2	8.658E+0
-9.404E-2	9.415E-2	8.629E+0
-1.005E-1	9.090E-2	8.671E+0
-9.728E-2	9.415E-2	8.746E+0
-9.404E-2	8.766E-2	8.648E+0
-8.917E-2	9.739E-2	8.733E+0
-1.021E-1	9.415E-2	8.726E+0
-9.890E-2	8.441E-2	8.606E+0
-9.566E-2	9.090E-2	8.665E+0
-9.242E-2	8.441E-2	8.642E+0
-9.890E-2	9.090E-2	8.648E+0
-1.005E-1	9.415E-2	8.681E+0
-9.728E-2	9.415E-2	8.606E+0
-9.079E-2	9.090E-2	8.723E+0
-1.005E-1	9.090E-2	8.645E+0
-1.005E-1	8.766E-2	8.655E+0
-9.404E-2	9.415E-2	8.648E+0
-8.917E-2	9.415E-2	8.603E+0
-1.038E-1	9.090E-2	8.642E+0
-9.728E-2	8.766E-2	8.717E+0
-9.728E-2	8.766E-2	8.632E+0
-9.404E-2	9.739E-2	8.645E+0
-1.005E-1	8.441E-2	8.613E+0
-9.890E-2	8.766E-2	8.648E+0
-9.404E-2	8.766E-2	8.584E+0
-9.242E-2	8.441E-2	8.733E+0
-1.005E-1	9.090E-2	8.645E+0
-1.005E-1	9.090E-2	8.541E+0
-9.890E-2	8.441E-2	8.593E+0
-9.079E-2	9.090E-2	8.622E+0
-9.890E-2	9.415E-2	8.707E+0
-1.005E-1	9.415E-2	8.648E+0
-9.566E-2	8.766E-2	8.704E+0
-8.917E-2	8.766E-2	8.652E+0
-1.005E-1	8.441E-2	8.687E+0
-1.005E-1	9.090E-2	8.665E+0
-9.728E-2	1.006E-1	8.635E+0
-9.242E-2	9.739E-2	8.720E+0
-1.038E-1	8.441E-2	8.775E+0
-9.890E-2	9.415E-2	8.629E+0
-9.242E-2	9.090E-2	8.681E+0
-9.242E-2	8.766E-2	8.681E+0
-9.566E-2	8.766E-2	8.726E+0
-1.005E-1	8.117E-2	8.671E+0
-9.404E-2	8.117E-2	8.684E+0
-9.404E-2	8.766E-2	8.798E+0
-1.005E-1	8.766E-2	8.613E+0
-9.890E-2	7.793E-2	8.730E+0
-9.404E-2	9.415E-2	8.642E+0
-9.242E-2	8.441E-2	8.681E+0
-9.890E-2	8.766E-2	8.749E+0
-1.005E-1	1.006E-1	8.713E+0
-9.566E-2	9.415E-2	8.571E+0
-9.404E-2	9.090E-2	8.684E+0
-9.890E-2	8.766E-2	8.593E+0
-1.005E-1	9.090E-2	8.613E+0
-9.566E-2	9.739E-2	8.794E+0
-9.079E-2	8.441E-2	8.655E+0
-9.890E-2	9.739E-2	8.645E+0
-1.021E-1	9.415E-2	8.639E+0
-9.566E-2	9.090E-2	8.632E+0
-9.242E-2	8.441E-2	8.635E+0
-9.890E-2	8.117E-2	8.597E+0
-1.021E-1	1.006E-1	8.600E+0
-9.242E-2	8.117E-2	8.658E+0
-9.566E-2	8.766E-2	8.717E+0
-9.728E-2	9.739E-2	8.648E+0
-1.005E-1	9.415E-2	8.671E+0
-9.079E-2	8.441E-2	8.704E+0
-9.404E-2	9.090E-2	8.681E+0
-9.890E-2	9.415E-2	8.629E+0
-1.054E-1	8.766E-2	8.687E+0
-9.242E-2	9.090E-2	8.704E+0
-9.404E-2	9.090E-2	8.593E+0
-9.566E-2	9.090E-2	8.768E+0
-1.021E-1	9.090E-2	8.671E+0
-9.404E-2	9.415E-2	8.554E+0
-9.242E-2	8.766E-2	8.713E+0
-9.566E-2	8.766E-2	8.603E+0
-1.005E-1	8.766E-2	8.778E+0
-9.242E-2	9.739E-2	8.587E+0
-9.404E-2	9.415E-2	8.759E+0
-9.890E-2	9.415E-2	8.678E+0
-1.021E-1	1.006E-1	8.681E+0
-9.404E-2	8.766E-2	8.655E+0
-9.404E-2	8.441E-2	8.755E+0
-9.728E-2	9.090E-2	8.622E+0
-9.890E-2	9.415E-2	8.704E+0
-8.917E-2	9.415E-2	8.742E+0
-9.242E-2	9.415E-2	8.671E+0
-9.566E-2	9.415E-2	8.626E+0
-9.890E-2	8.441E-2	8.710E+0
-9.404E-2	9.090E-2	8.694E+0
-9.404E-2	9.739E-2	8.668E+0
-1.005E-1	8.766E-2	8.652E+0
-1.021E-1	8.766E-2	8.619E+0
-9.404E-2	9.415E-2	8.668E+0
-9.242E-2	9.739E-2	8.648E+0
-1.005E-1	9.090E-2	8.746E+0
-1.005E-1	9.415E-2	8.635E+0
-9.242E-2	8.766E-2	8.707E+0
-9.566E-2	9.090E-2	8.597E+0
-1.005E-1	9.090E-2	8.642E+0
-1.005E-1	9.739E-2	8.639E+0
-9.242E-2	8.766E-2	8.541E+0
-9.566E-2	8.766E-2	8.613E+0
-1.021E-1	8.441E-2	8.700E+0
-9.728E-2	8.441E-2	8.635E+0
-8.917E-2	8.441E-2	8.820E+0
-9.079E-2	9.090E-2	8.684E+0
-9.890E-2	9.415E-2	8.632E+0
-1.021E-1	1.006E-1	8.635E+0
-9.404E-2	8.766E-2	8.613E+0
-9.242E-2	8.441E-2	8.645E+0
-1.005E-1	8.766E-2	8.626E+0
-1.005E-1	9.090E-2	8.691E+0
-9.242E-2	8.766E-2	8.671E+0
-9.404E-2	8.441E-2	8.681E+0
-9.890E-2	8.766E-2	8.775E+0
-9.890E-2	9.090E-2	8.807E+0
-9.242E-2	8.441E-2	8.755E+0
-9.404E-2	9.090E-2	8.681E+0
-9.728E-2	9.090E-2	8.739E+0
-1.021E-1	8.766E-2	8.746E+0
-9.404E-2	9.415E-2	8.648E+0
-9.404E-2	9.415E-2	8.678E+0
-1.005E-1	8.441E-2	8.613E+0
-1.005E-1	9.090E-2	8.717E+0
-9.404E-2	8.441E-2	8.642E+0
-9.404E-2	8.441E-2	8.691E+0
-9.728E-2	8.117E-2	8.746E+0
-1.021E-1	8.441E-2	8.645E+0
-9.566E-2	9.415E-2	8.723E+0
-9.566E-2	9.739E-2	8.704E+0
-9.890E-2	8.766E-2	8.609E+0
-1.005E-1	8.766E-2	8.775E+0
-9.079E-2	8.117E-2	8.739E+0
-9.728E-2	8.766E-2	8.639E+0
-1.005E-1	9.090E-2	8.571E+0
-9.890E-2	8.766E-2	8.652E+0
-9.242E-2	8.766E-2	8.603E+0
-9.404E-2	9.090E-2	8.707E+0
-1.005E-1	8.441E-2	8.671E+0
-1.005E-1	9.090E-2	8.551E+0
-9.404E-2	8.441E-2	8.681E+0
-9.242E-2	9.090E-2	8.736E+0
-1.021E-1	9.090E-2	8.629E+0
-1.021E-1	9.415E-2	8.593E+0
-9.079E-2	9.739E-2	8.785E+0
-9.079E-2	8.441E-2	8.671E+0
-1.005E-1	9.415E-2	8.869E+0
-9.890E-2	8.766E-2	8.668E+0
-9.566E-2	9.415E-2	8.671E+0
-9.242E-2	9.090E-2	8.619E+0
-9.890E-2	8.766E-2	8.687E+0
-1.021E-1	8.766E-2	8.720E+0
-9.242E-2	9.739E-2	8.687E+0
-9.242E-2	8.441E-2	8.678E+0
-1.021E-1	9.090E-2	8.674E+0
-9.566E-2	8.441E-2	8.794E+0
-9.566E-2	9.415E-2	8.746E+0
-9.242E-2	7.793E-2	8.691E+0
-1.005E-1	9.090E-2	8.522E+0
-1.005E-1	1.006E-1	8.824E+0
-9.566E-2	8.441E-2	8.668E+0
-9.079E-2	9.739E-2	8.648E+0
-1.038E-1	8.766E-2	8.564E+0
-1.005E-1	8.117E-2	8.713E+0
-9.566E-2	9.415E-2	8.600E+0
-9.242E-2	8.117E-2	8.694E+0
-1.005E-1	9.090E-2	8.645E+0
-1.005E-1	8.117E-2	8.707E+0
-9.566E-2	9.090E-2	8.635E+0
-9.242E-2	8.766E-2	8.665E+0
-9.890E-2	9.415E-2	8.710E+0
-9.890E-2	8.441E-2	8.567E+0
-9.404E-2	9.090E-2	8.635E+0
-9.079E-2	8.766E-2	8.584E+0
-9.728E-2	9.415E-2	8.629E+0
-1.005E-1	9.090E-2	8.713E+0
-9.242E-2	9.090E-2	8.752E+0
-8.917E-2	9.415E-2	8.597E+0
-1.005E-1	8.766E-2	8.739E+0
-9.890E-2	9.739E-2	8.645E+0
-9.566E-2	8.117E-2	8.765E+0
-9.079E-2	8.441E-2	8.794E+0
-9.890E-2	8.766E-2	8.652E+0
-9.890E-2	9.415E-2	8.629E+0
-9.728E-2	9.739E-2	8.554E+0
-8.917E-2	9.090E-2	8.606E+0
-9.890E-2	9.090E-2	8.584E+0
-9.890E-2	8.766E-2	8.687E+0
-9.566E-2	8.766E-2	8.678E+0
-9.079E-2	8.441E-2	8.726E+0
-1.021E-1	9.739E-2	8.697E+0
-9.890E-2	9.090E-2	8.733E+0
-9.566E-2	9.415E-2	8.678E+0
-8.755E-2	9.090E-2	8.820E+0
-9.890E-2	1.006E-1	8.739E+0
-1.005E-1	9.090E-2	8.668E+0
-9.404E-2	8.441E-2	8.717E+0
-9.079E-2	9.090E-2	8.629E+0
-9.890E-2	9.090E-2	8.622E+0
-9.890E-2	8.766E-2	8.652E+0
-9.566E-2	9.415E-2	8.635E+0
-9.079E-2	8.766E-2	8.671E+0
-1.021E-1	9.090E-2	8.584E+0
-1.005E-1	8.766E-2	8.814E+0
-9.566E-2	8.441E-2	8.755E+0
-9.242E-2	9.090E-2	8.629E+0
-1.005E-1	8.117E-2	8.726E+0
-9.890E-2	9.090E-2	8.765E+0
-9.404E-2	8.766E-2	8.687E+0
-8.755E-2	8.441E-2	8.597E+0
-9.728E-2	8.441E-2	8.678E+0
-9.728E-2	9.090E-2	8.730E+0
-9.404E-2	8.117E-2	8.600E+0
-9.404E-2	9.739E-2	8.626E+0
-1.005E-1	9.090E-2	8.700E+0
-9.890E-2	9.415E-2	8.668E+0
-9.404E-2	1.006E-1	8.584E+0
-9.242E-2	8.766E-2	8.642E+0
-1.005E-1	9.739E-2	8.704E+0
-9.728E-2	9.090E-2	8.629E+0
-9.404E-2	9.739E-2	8.619E+0
-9.242E-2	9.415E-2	8.765E+0
-9.728E-2	9.090E-2	8.626E+0
-9.728E-2	9.739E-2	8.811E+0
-9.566E-2	8.441E-2	8.700E+0
-9.242E-2	9.090E-2	8.587E+0
-9.728E-2	9.090E-2	8.593E+0
-1.005E-1	8.766E-2	8.775E+0
-9.566E-2	9.415E-2	8.619E+0
-9.404E-2	8.441E-2	8.717E+0
-9.890E-2	8.441E-2	8.616E+0
-9.890E-2	9.739E-2	8.730E+0
-9.890E-2	9.415E-2	8.665E+0
-9.404E-2	8.766E-2	8.619E+0
-9.890E-2	9.415E-2	8.691E+0
-1.005E-1	8.766E-2	8.739E+0
-9.079E-2	8.766E-2	8.694E+0
-9.404E-2	9.415E-2	8.567E+0
-9.890E-2	9.739E-2	8.671E+0
-1.005E-1	8.766E-2	8.678E+0
-9.404E-2	1.006E-1	8.778E+0
-9.079E-2	8.441E-2	8.694E+0
-9.728E-2	9.415E-2	8.619E+0
-9.890E-2	9.090E-2	8.600E+0
-9.242E-2	9.090E-2	8.752E+0
-9.404E-2	8.766E-2	8.694E+0
-9.404E-2	8.117E-2	8.577E+0
-1.005E-1	8.766E-2	8.791E+0
-9.242E-2	8.766E-2	8.684E+0
-9.404E-2	8.117E-2	8.785E+0
-1.005E-1	8.766E-2	8.681E+0
-1.005E-1	9.090E-2	8.684E+0
-9.242E-2	9.415E-2	8.635E+0
-9.404E-2	9.739E-2	8.768E+0
-9.890E-2	9.090E-2	8.684E+0
-1.021E-1	9.415E-2	8.681E+0
-9.079E-2	9.415E-2	8.632E+0
-9.566E-2	8.441E-2	8.639E+0
-9.728E-2	8.766E-2	8.717E+0
-1.021E-1	9.739E-2	8.778E+0
-9.404E-2	9.739E-2	8.635E+0
-9.566E-2	9.090E-2	8.603E+0
-9.566E-2	9.739E-2	8.730E+0
-1.005E-1	9.415E-2	8.678E+0
-9.242E-2	8.441E-2	8.658E+0
-9.404E-2	9.090E-2	8.762E+0
-9.566E-2	7.793E-2	8.635E+0
-1.038E-1	9.415E-2	8.655E+0
-9.242E-2	9.090E-2	8.674E+0
-9.404E-2	9.415E-2	8.820E+0
-1.005E-1	9.415E-2	8.616E+0
-9.890E-2	8.766E-2	8.704E+0
-9.242E-2	9.090E-2	8.571E+0
-9.404E-2	1.006E-1	8.713E+0
-9.728E-2	9.090E-2	8.814E+0
-1.005E-1	1.039E-1	8.671E+0
-8.917E-2	9.415E-2	8.616E+0
-9.242E-2	8.766E-2	8.655E+0
-9.728E-2	9.090E-2	8.642E+0
-1.005E-1	9.415E-2	8.739E+0
-9.242E-2	9.415E-2	8.561E+0
-9.728E-2	9.090E-2	8.593E+0
-1.005E-1	9.090E-2	8.619E+0
-1.021E-1	8.766E-2	8.616E+0
-9.242E-2	9.415E-2	8.678E+0
-9.404E-2	9.415E-2	8.652E+0
-9.890E-2	8.766E-2	8.798E+0
-1.005E-1	8.766E-2	8.820E+0
-9.404E-2	9.090E-2	8.794E+0
-9.242E-2	9.090E-2	8.619E+0
-9.566E-2	9.090E-2	8.704E+0
-9.890E-2	9.090E-2	8.661E+0
-9.242E-2	8.766E-2	8.778E+0
-9.242E-2	9.090E-2	8.619E+0
-9.890E-2	9.090E-2	8.710E+0
-1.005E-1	9.090E-2	8.720E+0
-9.079E-2	8.117E-2	8.704E+0
-9.404E-2	8.441E-2	8.655E+0
-9.728E-2	9.415E-2	8.697E+0
-1.005E-1	9.415E-2	8.564E+0
-9.242E-2	9.090E-2	8.645E+0
-9.404E-2	9.739E-2	8.661E+0
-9.728E-2	9.090E-2	8.626E+0
-9.890E-2	9.090E-2	8.626E+0
-9.242E-2	9.090E-2	8.580E+0
-9.404E-2	8.766E-2	8.697E+0
-9.566E-2	9.090E-2	8.626E+0
-9.890E-2	9.090E-2	8.626E+0
-9.079E-2	8.766E-2	8.820E+0
-9.404E-2	9.415E-2	8.775E+0
-9.728E-2	8.441E-2	8.642E+0
-1.005E-1	9.090E-2	8.856E+0
-9.079E-2	9.090E-2	8.590E+0
-9.242E-2	8.117E-2	8.778E+0
-9.728E-2	9.090E-2	8.645E+0
-1.005E-1	8.766E-2	8.600E+0
-9.404E-2	8.766E-2	8.720E+0
-8.917E-2	9.739E-2	8.629E+0
-1.005E-1	1.006E-1	8.616E+0
-1.005E-1	9.090E-2	8.648E+0
-9.404E-2	8.766E-2	8.616E+0
-9.566E-2	8.441E-2	8.619E+0
-9.890E-2	8.766E-2	8.700E+0
-9.728E-2	8.766E-2	8.746E+0
-9.566E-2	9.415E-2	8.629E+0
-9.242E-2	9.415E-2	8.717E+0
-9.890E-2	8.441E-2	8.635E+0
-9.890E-2	8.441E-2	8.645E+0
-9.242E-2	9.415E-2	8.655E+0
-9.242E-2	9.090E-2	8.558E+0
-9.890E-2	8.441E-2	8.577E+0
-9.890E-2	9.739E-2	8.671E+0
-9.566E-2	9.090E-2	8.658E+0
-9.404E-2	8.766E-2	8.616E+0
-9.728E-2	9.415E-2	8.519E+0
-1.038E-1	8.766E-2	8.691E+0
-9.566E-2	9.415E-2	8.655E+0
-9.079E-2	9.415E-2	8.768E+0
-1.005E-1	8.766E-2	8.622E+0
-9.890E-2	9.415E-2	8.655E+0
-9.242E-2	9.739E-2	8.554E+0
-9.079E-2	8.766E-2	8.707E+0
-9.890E-2	9.090E-2	8.622E+0
-1.038E-1	9.090E-2	8.726E+0
-9.079E-2	8.766E-2	8.694E+0
-9.079E-2	8.441E-2	8.723E+0
-9.728E-2	9.415E-2	8.626E+0
-9.890E-2	9.090E-2	8.616E+0
-9.566E-2	8.441E-2	8.665E+0
-9.404E-2	8.441E-2	8.697E+0
-9.728E-2	9.090E-2	8.665E+0
-9.890E-2	9.090E-2	8.648E+0
-9.404E-2	9.090E-2	8.577E+0
-9.079E-2	8.766E-2	8.571E+0
-9.728E-2	8.117E-2	8.668E+0
-9.728E-2	9.739E-2	8.726E+0
-9.404E-2	1.006E-1	8.736E+0
-8.917E-2	9.739E-2	8.700E+0
-9.890E-2	8.441E-2	8.606E+0
-9.728E-2	1.006E-1	8.674E+0
-9.566E-2	9.090E-2	8.752E+0
-9.404E-2	8.441E-2	8.658E+0
-9.890E-2	8.766E-2	8.600E+0
-9.890E-2	8.766E-2	8.629E+0
-9.404E-2	8.766E-2	8.691E+0
-9.242E-2	8.117E-2	8.730E+0
-1.005E-1	9.415E-2	8.528E+0
-9.728E-2	9.415E-2	8.684E+0
-9.728E-2	8.766E-2	8.674E+0
-9.079E-2	9.090E-2	8.768E+0
-9.890E-2	9.415E-2	8.590E+0
-1.005E-1	9.739E-2	8.700E+0
-9.242E-2	9.090E-2	8.694E+0
-9.242E-2	9.090E-2	8.665E+0
-1.005E-1	8.766E-2	8.622E+0
-9.890E-2	9.090E-2	8.710E+0
-9.890E-2	9.739E-2	8.648E+0
-9.079E-2	8.766E-2	8.736E+0
-9.728E-2	1.006E-1	8.824E+0
-9.890E-2	1.006E-1	8.648E+0
-9.404E-2	9.090E-2	8.691E+0
-9.079E-2	9.739E-2	8.652E+0
-1.021E-1	9.090E-2	8.742E+0
-9.890E-2	8.117E-2	8.736E+0
-9.566E-2	9.415E-2	8.759E+0
-8.917E-2	8.766E-2	8.759E+0
-9.890E-2	8.441E-2	8.639E+0
-9.890E-2	1.006E-1	8.678E+0
-9.728E-2	9.090E-2	8.648E+0
-9.242E-2	9.415E-2	8.801E+0
-1.005E-1	1.006E-1	8.710E+0
-9.728E-2	8.766E-2	8.681E+0
-9.404E-2	9.090E-2	8.742E+0
-9.079E-2	8.766E-2	8.655E+0
-9.890E-2	9.415E-2	8.713E+0
-9.890E-2	8.766E-2	8.645E+0
-9.728E-2	8.766E-2	8.794E+0
-9.079E-2	8.117E-2	8.700E+0
-9.728E-2	8.766E-2	8.587E+0
-9.890E-2	9.415E-2	8.687E+0
-9.242E-2	8.441E-2	8.561E+0
-9.242E-2	8.766E-2	8.609E+0
-1.005E-1	9.090E-2	8.697E+0
-9.728E-2	9.090E-2	8.778E+0
-9.242E-2	9.739E-2	8.704E+0
-8.917E-2	8.766E-2	8.626E+0
-1.005E-1	9.090E-2	8.652E+0
-9.890E-2	9.090E-2	8.597E+0
-9.404E-2	9.090E-2	8.759E+0
-9.404E-2	8.766E-2	8.658E+0
-9.728E-2	8.766E-2	8.687E+0
-9.728E-2	8.441E-2	8.606E+0
-9.242E-2	9.090E-2	8.824E+0
-9.242E-2	9.090E-2	8.671E+0
-9.890E-2	1.039E-1	8.726E+0
-9.728E-2	8.766E-2	8.629E+0
-9.566E-2	9.090E-2	8.545E+0
-9.404E-2	9.090E-2	8.606E+0
-9.890E-2	9.739E-2	8.613E+0
-9.890E-2	9.090E-2	8.746E+0
-9.242E-2	9.090E-2	8.746E+0
-9.404E-2	9.415E-2	8.684E+0
-9.890E-2	9.415E-2	8.538E+0
-1.021E-1	9.090E-2	8.681E+0
-9.404E-2	9.090E-2	8.577E+0
-9.404E-2	8.766E-2	8.674E+0
-9.890E-2	9.415E-2	8.749E+0
-1.005E-1	9.415E-2	8.655E+0
-9.404E-2	8.441E-2	8.622E+0
-9.242E-2	9.090E-2	8.691E+0
-9.890E-2	9.739E-2	8.545E+0
-1.021E-1	9.090E-2	8.755E+0
-9.079E-2	1.006E-1	8.593E+0
-9.242E-2	8.766E-2	8.674E+0
-9.728E-2	9.415E-2	8.580E+0
-9.728E-2	8.766E-2	8.833E+0
-9.079E-2	9.090E-2	8.694E+0
-9.404E-2	9.415E-2	8.606E+0
-9.728E-2	9.415E-2	8.681E+0
-9.728E-2	9.415E-2	8.772E+0
-9.242E-2	8.766E-2	8.710E+0
-9.404E-2	8.766E-2	8.639E+0
-9.890E-2	9.090E-2	8.755E+0
-1.005E-1	9.415E-2	8.668E+0
-9.242E-2	8.766E-2	8.694E+0
-9.566E-2	9.415E-2	8.545E+0
-9.566E-2	9.090E-2	8.700E+0
-9.890E-2	8.441E-2	8.632E+0
-9.242E-2	8.441E-2	8.597E+0
-9.242E-2	9.090E-2	8.645E+0
-9.566E-2	8.441E-2	8.606E+0
-9.890E-2	8.766E-2	8.853E+0
-9.242E-2	9.415E-2	8.791E+0
-9.404E-2	8.766E-2	8.749E+0
-9.728E-2	8.766E-2	8.752E+0
-1.005E-1	1.006E-1	8.684E+0
-9.242E-2	9.415E-2	8.687E+0
-9.566E-2	8.441E-2	8.817E+0
-9.566E-2	9.090E-2	8.622E+0
-1.005E-1	8.441E-2	8.665E+0
-9.079E-2	9.090E-2	8.577E+0
-9.566E-2	9.415E-2	8.684E+0
-9.890E-2	8.117E-2	8.635E+0
-9.890E-2	9.415E-2	8.665E+0
-9.242E-2	9.415E-2	8.600E+0
-9.566E-2	9.415E-2	8.661E+0
-9.890E-2	9.090E-2	8.587E+0
-1.005E-1	9.415E-2	8.733E+0
-9.242E-2	8.117E-2	8.733E+0
-9.566E-2	9.090E-2	8.593E+0
-9.728E-2	9.415E-2	8.678E+0
-1.021E-1	8.766E-2	8.674E+0
-9.404E-2	9.739E-2	8.665E+0
-9.242E-2	9.090E-2	8.642E+0
-9.890E-2	9.415E-2	8.561E+0
-1.021E-1	9.415E-2	8.713E+0
-9.242E-2	9.415E-2	8.674E+0
-9.404E-2	9.739E-2	8.707E+0
-9.404E-2	8.766E-2	8.639E+0
-1.005E-1	1.006E-1	8.687E+0
-8.917E-2	9.090E-2	8.755E+0
-9.242E-2	8.766E-2	8.733E+0
-9.404E-2	9.090E-2	8.645E+0
-1.021E-1	9.415E-2	8.580E+0
-9.404E-2	9.090E-2	8.866E+0
-9.404E-2	9.739E-2	8.704E+0
-9.890E-2	9.415E-2	8.622E+0
-1.021E-1	8.766E-2	8.694E+0
-9.242E-2	8.766E-2	8.837E+0
-9.079E-2	9.090E-2	8.652E+0
-9.890E-2	9.090E-2	8.606E+0
-1.005E-1	9.090E-2	8.658E+0
-9.079E-2	8.766E-2	8.717E+0
-9.404E-2	9.415E-2	8.681E+0
-9.890E-2	9.415E-2	8.603E+0
-1.005E-1	9.415E-2	8.652E+0
-9.079E-2	9.415E-2	8.577E+0
-9.566E-2	9.090E-2	8.713E+0
-9.728E-2	9.739E-2	8.658E+0
-9.890E-2	9.415E-2	8.652E+0
-9.566E-2	9.415E-2	8.768E+0
-9.242E-2	8.766E-2	8.606E+0
-1.005E-1	8.766E-2	8.710E+0
-1.005E-1	9.090E-2	8.801E+0
-9.242E-2	9.739E-2	8.645E+0
-9.242E-2	8.766E-2	8.567E+0
-1.021E-1	8.117E-2	8.655E+0
-9.728E-2	9.739E-2	8.626E+0
-9.404E-2	8.441E-2	8.765E+0
-9.404E-2	9.090E-2	8.730E+0
-1.005E-1	8.441E-2	8.626E+0
-9.728E-2	8.766E-2	8.785E+0
-9.566E-2	8.766E-2	8.730E+0
-9.242E-2	9.415E-2	8.720E+0
-1.005E-1	8.766E-2	8.681E+0
-9.890E-2	8.766E-2	8.574E+0
-9.242E-2	9.090E-2	8.697E+0
-8.917E-2	9.090E-2	8.801E+0
-9.890E-2	1.006E-1	8.668E+0
-9.890E-2	9.090E-2	8.717E+0
-9.566E-2	1.006E-1	8.629E+0
-9.079E-2	9.415E-2	8.726E+0
-1.005E-1	8.766E-2	8.626E+0
-9.728E-2	8.441E-2	8.687E+0
-9.566E-2	7.793E-2	8.720E+0
-8.917E-2	8.766E-2	8.768E+0
-9.890E-2	9.415E-2	8.616E+0
-9.890E-2	9.415E-2	8.694E+0
-9.404E-2	8.441E-2	8.772E+0
-9.079E-2	9.090E-2	8.730E+0
-1.005E-1	8.766E-2	8.742E+0
-1.005E-1	8.766E-2	8.616E+0
-9.404E-2	8.766E-2	8.635E+0
-8.917E-2	9.739E-2	8.752E+0
-9.890E-2	9.739E-2	8.707E+0
-9.728E-2	9.090E-2	8.535E+0
-9.404E-2	9.415E-2	8.668E+0
-9.242E-2	8.441E-2	8.658E+0
-9.890E-2	8.766E-2	8.554E+0
-9.728E-2	8.766E-2	8.772E+0
-9.242E-2	9.090E-2	8.639E+0
-9.566E-2	9.090E-2	8.798E+0
-1.021E-1	8.766E-2	8.642E+0
-9.242E-2	9.090E-2	8.661E+0
-9.404E-2	9.090E-2	8.749E+0
-9.079E-2	8.441E-2	8.691E+0
-9.890E-2	9.090E-2	8.791E+0
-9.566E-2	9.739E-2	8.658E+0
-9.242E-2	1.006E-1	8.652E+0
-9.242E-2	8.117E-2	8.710E+0
-1.021E-1	8.766E-2	8.726E+0
-9.566E-2	8.766E-2	8.684E+0
-9.242E-2	8.441E-2	8.629E+0
-9.079E-2	8.766E-2	8.606E+0
-9.728E-2	9.739E-2	8.691E+0
-9.890E-2	9.739E-2	8.700E+0
-9.404E-2	8.766E-2	8.730E+0
-8.755E-2	9.090E-2	8.736E+0
-9.890E-2	9.415E-2	8.717E+0
-1.021E-1	9.739E-2	8.661E+0
-9.242E-2	8.441E-2	8.733E+0
-8.755E-2	9.090E-2	8.655E+0
-1.005E-1	9.090E-2	8.746E+0
-9.890E-2	8.441E-2	8.723E+0
-9.566E-2	8.766E-2	8.684E+0
-8.917E-2	9.090E-2	8.694E+0
-1.005E-1	8.441E-2	8.775E+0
-9.728E-2	9.415E-2	8.794E+0
-9.404E-2	1.006E-1	8.830E+0
-8.917E-2	9.415E-2	8.629E+0
-9.890E-2	9.090E-2	8.778E+0
-1.005E-1	8.766E-2	8.710E+0
-9.079E-2	9.090E-2	8.597E+0
-9.404E-2	8.441E-2	8.632E+0
-1.021E-1	9.090E-2	8.671E+0
-9.890E-2	8.441E-2	8.687E+0
-9.242E-2	8.441E-2	8.645E+0
-9.242E-2	9.415E-2	8.768E+0
-1.005E-1	9.090E-2	8.622E+0
-9.728E-2	9.739E-2	8.684E+0
-9.566E-2	9.739E-2	8.720E+0
-8.917E-2	9.415E-2	8.733E+0
-9.566E-2	9.415E-2	8.697E+0
-9.890E-2	8.766E-2	8.603E+0
-9.404E-2	8.766E-2	8.687E+0
-9.404E-2	8.766E-2	8.704E+0
-9.566E-2	8.766E-2	8.804E+0
-9.566E-2	8.441E-2	8.645E+0
-9.404E-2	8.441E-2	8.749E+0
-8.917E-2	8.441E-2	8.801E+0
-1.005E-1	9.090E-2	8.739E+0
-9.890E-2	8.441E-2	8.710E+0
-9.566E-2	8.766E-2	8.613E+0
-9.079E-2	8.117E-2	8.791E+0
-9.890E-2	8.766E-2	8.632E+0
-9.890E-2	9.090E-2	8.668E+0
-9.242E-2	8.766E-2	8.635E+0
-9.242E-2	8.117E-2	8.726E+0
-1.005E-1	8.766E-2	8.752E+0
-9.890E-2	8.441E-2	8.674E+0
-9.242E-2	8.766E-2	8.665E+0
-9.728E-2	9.415E-2	8.632E+0
-9.890E-2	9.739E-2	8.619E+0
-9.890E-2	9.090E-2	8.642E+0
-9.242E-2	9.415E-2	8.694E+0
-9.079E-2	8.766E-2	8.648E+0
-9.890E-2	8.441E-2	8.613E+0
-9.566E-2	8.766E-2	8.678E+0
-9.404E-2	9.415E-2	8.704E+0
-9.242E-2	9.739E-2	8.622E+0
-9.728E-2	9.090E-2	8.736E+0
-1.005E-1	8.766E-2	8.717E+0
-9.404E-2	8.441E-2	8.655E+0
-8.917E-2	8.441E-2	8.713E+0
-9.890E-2	8.117E-2	8.775E+0
-9.890E-2	9.090E-2	8.723E+0
-9.404E-2	9.415E-2	8.600E+0
-9.079E-2	8.441E-2	8.671E+0
-9.566E-2	9.090E-2	8.681E+0
-1.021E-1	1.006E-1	8.768E+0
-9.079E-2	9.090E-2	8.739E+0
-9.242E-2	9.090E-2	8.671E+0
-9.728E-2	9.739E-2	8.671E+0
-1.005E-1	8.441E-2	8.697E+0
-9.242E-2	8.766E-2	8.746E+0
-9.242E-2	9.415E-2	8.671E+0
-9.890E-2	9.415E-2	8.694E+0
-1.005E-1	8.441E-2	8.694E+0
-9.079E-2	9.415E-2	8.710E+0
-9.566E-2	9.090E-2	8.635E+0
-9.728E-2	9.090E-2	8.775E+0
-1.005E-1	9.090E-2	8.765E+0
-9.242E-2	8.766E-2	8.707E+0
-9.728E-2	9.090E-2	8.665E+0
-9.728E-2	9.415E-2	8.681E+0
-1.005E-1	8.766E-2	8.645E+0
-9.404E-2	9.090E-2	8.694E+0
-9.404E-2	8.441E-2	8.697E+0
-9.566E-2	8.441E-2	8.691E+0
-1.005E-1	9.415E-2	8.619E+0
-9.242E-2	8.766E-2	8.655E+0
-9.404E-2	9.090E-2	8.629E+0
-9.566E-2	9.739E-2	8.762E+0
-1.005E-1	8.441E-2	8.635E+0
-8.917E-2	9.739E-2	8.717E+0
-9.404E-2	8.766E-2	8.765E+0
-9.890E-2	8.766E-2	8.613E+0
-9.890E-2	9.415E-2	8.726E+0
-9.079E-2	9.739E-2	8.626E+0
-9.242E-2	8.766E-2	8.639E+0
-9.566E-2	9.415E-2	8.668E+0
-1.021E-1	8.766E-2	8.551E+0
-9.242E-2	8.441E-2	8.661E+0
-9.242E-2	1.006E-1	8.629E+0
-9.566E-2	8.441E-2	8.661E+0
-9.728E-2	9.090E-2	8.665E+0
-9.242E-2	9.415E-2	8.655E+0
-9.566E-2	8.766E-2	8.645E+0
-9.566E-2	9.739E-2	8.788E+0
-1.005E-1	9.415E-2	8.746E+0
-8.917E-2	8.441E-2	8.707E+0
-9.404E-2	9.090E-2	8.730E+0
-1.005E-1	8.766E-2	8.733E+0
-9.890E-2	9.090E-2	8.707E+0
-9.404E-2	9.090E-2	8.678E+0
-9.404E-2	9.090E-2	8.691E+0
-9.566E-2	9.090E-2	8.785E+0
-1.005E-1	8.766E-2	8.697E+0
-9.079E-2	9.739E-2	8.681E+0
-9.404E-2	8.117E-2	8.804E+0
-9.890E-2	9.090E-2	8.671E+0
-1.005E-1	8.766E-2	8.635E+0
-9.079E-2	8.441E-2	8.687E+0
-9.079E-2	8.766E-2	8.616E+0
-9.728E-2	9.090E-2	8.742E+0
-9.890E-2	9.090E-2	8.814E+0
-9.079E-2	9.090E-2	8.687E+0
-9.566E-2	8.766E-2	8.713E+0
-1.021E-1	9.090E-2	8.736E+0
-9.890E-2	9.415E-2	8.687E+0
-9.242E-2	9.090E-2	8.671E+0
-9.242E-2	8.441E-2	8.736E+0
-9.890E-2	8.441E-2	8.678E+0
-1.005E-1	9.415E-2	8.642E+0
-9.404E-2	9.090E-2	8.733E+0
-9.404E-2	8.766E-2	8.697E+0
-9.890E-2	8.441E-2	8.635E+0
-9.890E-2	9.415E-2	8.648E+0
-9.079E-2	8.766E-2	8.558E+0
-9.242E-2	8.117E-2	8.704E+0
-9.890E-2	8.766E-2	8.765E+0
-9.890E-2	8.766E-2	8.713E+0
-9.079E-2	8.766E-2	8.723E+0
-9.079E-2	9.090E-2	8.778E+0
-9.890E-2	8.766E-2	8.775E+0
-9.890E-2	8.766E-2	8.622E+0
-9.079E-2	8.441E-2	8.402E+0
-8.917E-2	8.766E-2	8.668E+0
-9.890E-2	9.415E-2	8.755E+0
-9.890E-2	9.415E-2	8.762E+0
-9.404E-2	9.415E-2	8.791E+0
-9.242E-2	8.117E-2	8.639E+0
-9.890E-2	7.793E-2	8.655E+0
-9.728E-2	8.766E-2	8.687E+0
-9.404E-2	9.090E-2	8.648E+0
-8.917E-2	9.090E-2	8.736E+0
-9.890E-2	8.441E-2	8.717E+0
-9.890E-2	9.090E-2	8.775E+0
-9.242E-2	9.090E-2	8.746E+0
-8.755E-2	7.793E-2	8.590E+0
-1.005E-1	8.766E-2	8.554E+0
-9.890E-2	8.117E-2	8.730E+0
-9.242E-2	9.090E-2	8.850E+0
-9.079E-2	8.117E-2	8.674E+0
-1.021E-1	9.090E-2	8.668E+0
-9.566E-2	9.090E-2	8.778E+0
-9.404E-2	9.090E-2	8.704E+0
-8.917E-2	9.090E-2	8.694E+0
-9.890E-2	9.090E-2	8.723E+0
-9.728E-2	8.766E-2	8.700E+0
-9.404E-2	9.415E-2	8.707E+0
-9.242E-2	8.441E-2	8.597E+0
-1.005E-1	9.090E-2	8.681E+0
-9.890E-2	8.766E-2	8.642E+0
-9.728E-2	8.766E-2	8.726E+0
-9.079E-2	9.090E-2	8.772E+0
-9.890E-2	8.766E-2	8.674E+0
-9.728E-2	9.415E-2	8.730E+0
-9.404E-2	9.090E-2	8.704E+0
-8.755E-2	9.090E-2	8.742E+0
-1.021E-1	9.090E-2	8.739E+0
-9.890E-2	9.415E-2	8.717E+0
-8.917E-2	9.415E-2	8.626E+0
-9.242E-2	8.766E-2	8.616E+0
-1.005E-1	8.441E-2	8.606E+0
-9.728E-2	9.415E-2	8.668E+0
-9.242E-2	8.766E-2	8.726E+0
-8.917E-2	8.441E-2	8.788E+0
-9.890E-2	9.090E-2	8.694E+0
-9.890E-2	8.766E-2	8.613E+0
-9.242E-2	9.090E-2	8.710E+0
-9.242E-2	8.766E-2	8.635E+0
-1.005E-1	8.766E-2	8.814E+0
-1.021E-1	9.739E-2	8.694E+0
-9.404E-2	1.006E-1	8.613E+0
-8.917E-2	9.090E-2	8.697E+0
-9.890E-2	9.415E-2	8.717E+0
-9.728E-2	8.441E-2	8.704E+0
-9.242E-2	9.739E-2	8.674E+0
-9.079E-2	9.090E-2	8.661E+0
-9.728E-2	9.739E-2	8.674E+0
-9.890E-2	9.090E-2	8.791E+0
-9.079E-2	8.766E-2	8.632E+0
-9.079E-2	8.441E-2	8.759E+0
-1.005E-1	9.739E-2	8.603E+0
-1.005E-1	9.415E-2	8.639E+0
-9.242E-2	8.766E-2	8.600E+0
-9.079E-2	8.766E-2	8.801E+0
-9.890E-2	8.766E-2	8.658E+0
-9.890E-2	8.766E-2	8.632E+0
-9.079E-2	9.090E-2	8.668E+0
-9.242E-2	9.090E-2	8.726E+0
-9.728E-2	8.766E-2	8.752E+0
-9.890E-2	9.415E-2	8.785E+0
-8.917E-2	9.739E-2	8.710E+0
-9.242E-2	8.766E-2	8.720E+0
-9.566E-2	8.766E-2	8.778E+0
-1.005E-1	9.090E-2	8.742E+0
-9.404E-2	9.739E-2	8.778E+0
-9.079E-2	9.415E-2	8.678E+0
-9.890E-2	9.090E-2	8.609E+0
-9.890E-2	9.415E-2	8.759E+0
-9.242E-2	9.739E-2	8.652E+0
-9.079E-2	8.766E-2	8.707E+0
-1.005E-1	9.090E-2	8.778E+0
-9.890E-2	8.766E-2	8.606E+0
-8.917E-2	9.415E-2	8.642E+0
-9.404E-2	9.739E-2	8.694E+0
-9.566E-2	9.090E-2	8.645E+0
-9.728E-2	9.739E-2	8.613E+0
-9.404E-2	8.766E-2	8.746E+0
-9.242E-2	8.441E-2	8.742E+0
-9.890E-2	9.090E-2	8.681E+0
-9.890E-2	9.090E-2	8.655E+0
-8.917E-2	7.793E-2	8.493E+0
-9.079E-2	9.415E-2	8.736E+0
-9.890E-2	9.415E-2	8.717E+0
-9.890E-2	8.766E-2	8.681E+0
-9.404E-2	8.766E-2	8.742E+0
-9.242E-2	9.739E-2	8.720E+0
-9.728E-2	8.766E-2	8.697E+0
-9.890E-2	9.739E-2	8.668E+0
-9.079E-2	9.090E-2	8.733E+0
-8.917E-2	9.739E-2	8.687E+0
-9.566E-2	9.415E-2	8.772E+0
-1.005E-1	8.441E-2	8.827E+0
-9.404E-2	9.090E-2	8.691E+0
-8.917E-2	9.415E-2	8.694E+0
-1.005E-1	8.766E-2	8.736E+0
-9.890E-2	9.739E-2	8.691E+0
-9.242E-2	9.415E-2	8.600E+0
-9.404E-2	8.766E-2	8.681E+0
-1.005E-1	8.441E-2	8.661E+0
-1.005E-1	8.766E-2	8.733E+0
-9.404E-2	8.766E-2	8.755E+0
-9.404E-2	8.766E-2	8.700E+0
-9.890E-2	9.090E-2	8.717E+0
-9.890E-2	9.090E-2	8.723E+0
-9.242E-2	9.090E-2	8.593E+0
-9.404E-2	8.441E-2	8.713E+0
-9.890E-2	9.415E-2	8.606E+0
-9.728E-2	9.090E-2	8.707E+0
-9.404E-2	9.090E-2	8.629E+0
-9.242E-2	8.766E-2	8.775E+0
-1.005E-1	8.441E-2	8.661E+0
-9.728E-2	9.415E-2	8.726E+0
-9.404E-2	8.441E-2	8.665E+0
-9.242E-2	8.441E-2	8.632E+0
-9.566E-2	8.766E-2	8.681E+0
-1.005E-1	8.117E-2	8.668E+0
-8.917E-2	8.766E-2	8.746E+0
-9.566E-2	9.739E-2	8.629E+0
-1.005E-1	9.090E-2	8.713E+0
-9.890E-2	8.441E-2	8.678E+0
-9.404E-2	9.415E-2	8.697E+0
-9.404E-2	9.090E-2	8.613E+0
-9.566E-2	8.766E-2	8.840E+0
-9.890E-2	8.766E-2	8.694E+0
-9.079E-2	9.415E-2	8.707E+0
-9.079E-2	8.441E-2	8.681E+0
-9.728E-2	9.415E-2	8.762E+0
-1.005E-1	8.117E-2	8.707E+0
-9.242E-2	8.766E-2	8.746E+0
-9.566E-2	8.441E-2	8.687E+0
-9.728E-2	8.766E-2	8.791E+0
-9.890E-2	9.415E-2	8.717E+0
-8.917E-2	9.739E-2	8.869E+0
-9.079E-2	8.766E-2	8.755E+0
-9.404E-2	8.441E-2	8.804E+0
-1.021E-1	8.766E-2	8.726E+0
-9.242E-2	8.766E-2	8.804E+0
-9.079E-2	8.117E-2	8.713E+0
-9.728E-2	7.793E-2	8.804E+0
-1.005E-1	8.117E-2	8.652E+0
-9.242E-2	8.766E-2	8.704E+0
-9.242E-2	7.793E-2	8.674E+0
-9.566E-2	8.766E-2	8.814E+0
-1.021E-1	8.441E-2	8.739E+0
-9.242E-2	8.441E-2	8.632E+0
-9.566E-2	9.415E-2	8.574E+0
-9.404E-2	9.090E-2	8.762E+0
-9.890E-2	8.441E-2	8.730E+0
-8.917E-2	8.441E-2	8.704E+0
-9.404E-2	8.766E-2	8.723E+0
-9.566E-2	8.441E-2	8.772E+0
-1.005E-1	8.441E-2	8.801E+0
-9.079E-2	8.441E-2	8.616E+0
-9.242E-2	8.117E-2	8.752E+0
-9.728E-2	8.117E-2	8.730E+0
-1.005E-1	8.117E-2	8.759E+0
-9.079E-2	8.441E-2	8.742E+0
-9.404E-2	9.739E-2	8.584E+0
-9.566E-2	9.739E-2	8.684E+0
-9.728E-2	8.441E-2	8.746E+0
-9.242E-2	9.090E-2	8.645E+0
-9.242E-2	8.766E-2	8.730E+0
-9.890E-2	8.441E-2	8.600E+0
-1.005E-1	8.766E-2	8.707E+0
-9.242E-2	8.766E-2	8.726E+0
-9.404E-2	8.766E-2	8.613E+0
-1.005E-1	9.090E-2	8.794E+0
-1.005E-1	9.090E-2	8.762E+0
-9.242E-2	9.090E-2	8.720E+0
-9.242E-2	8.441E-2	8.752E+0
-9.890E-2	8.441E-2	8.691E+0
-9.728E-2	9.415E-2	8.668E+0
-9.079E-2	8.117E-2	8.671E+0
-9.242E-2	9.090E-2	8.674E+0
-9.890E-2	8.441E-2	8.762E+0
-9.728E-2	8.766E-2	8.684E+0
-8.917E-2	9.739E-2	8.661E+0
-9.242E-2	8.766E-2	8.694E+0
-9.890E-2	9.415E-2	8.752E+0
-1.005E-1	9.090E-2	8.717E+0
-9.404E-2	8.441E-2	8.613E+0
-9.079E-2	9.415E-2	8.755E+0
-1.005E-1	8.441E-2	8.635E+0
-9.890E-2	8.766E-2	8.671E+0
-9.079E-2	8.441E-2	8.700E+0
-9.404E-2	8.117E-2	8.730E+0
-9.566E-2	9.090E-2	8.778E+0
-9.728E-2	9.090E-2	8.713E+0
-9.566E-2	9.415E-2	8.717E+0
-8.917E-2	8.441E-2	8.720E+0
-1.005E-1	9.090E-2	8.762E+0
-9.890E-2	8.441E-2	8.723E+0
-9.242E-2	9.415E-2	8.671E+0
-9.079E-2	9.090E-2	8.746E+0
-9.566E-2	8.766E-2	8.632E+0
-9.728E-2	9.090E-2	8.674E+0
-9.404E-2	9.090E-2	8.762E+0
-9.242E-2	8.441E-2	8.717E+0
-9.890E-2	9.090E-2	8.726E+0
-9.728E-2	9.739E-2	8.665E+0
-9.566E-2	9.090E-2	8.687E+0
-9.079E-2	8.117E-2	8.720E+0
-1.038E-1	9.090E-2	8.691E+0
-9.890E-2	8.766E-2	8.642E+0
-9.079E-2	8.441E-2	8.707E+0
-8.755E-2	8.766E-2	8.691E+0
-1.005E-1	8.766E-2	8.655E+0
-9.728E-2	9.090E-2	8.717E+0
-9.242E-2	8.441E-2	8.652E+0
-9.079E-2	8.441E-2	8.791E+0
-9.728E-2	9.415E-2	8.733E+0
-9.728E-2	7.793E-2	8.635E+0
-9.242E-2	9.090E-2	8.720E+0
-9.079E-2	8.117E-2	8.707E+0
-1.005E-1	8.766E-2	8.717E+0
-9.566E-2	8.441E-2	8.700E+0
-9.242E-2	8.766E-2	8.668E+0
-9.242E-2	8.441E-2	8.639E+0
-9.890E-2	8.441E-2	8.730E+0
-9.728E-2	8.441E-2	8.723E+0
-9.404E-2	8.441E-2	8.746E+0
-9.079E-2	8.441E-2	8.629E+0
-1.021E-1	8.441E-2	8.661E+0
-9.890E-2	9.090E-2	8.726E+0
-9.404E-2	9.415E-2	8.684E+0
-8.917E-2	8.766E-2	8.733E+0
-9.728E-2	8.117E-2	8.720E+0
-9.728E-2	8.441E-2	8.733E+0
-9.242E-2	9.090E-2	8.723E+0
-9.079E-2	9.090E-2	8.658E+0
-9.728E-2	9.739E-2	8.652E+0
-9.890E-2	8.766E-2	8.694E+0
-9.242E-2	9.090E-2	8.759E+0
-9.242E-2	8.117E-2	8.733E+0
-9.890E-2	8.766E-2	8.720E+0
-9.566E-2	8.766E-2	8.619E+0
-9.242E-2	9.415E-2	8.697E+0
-9.242E-2	8.117E-2	8.571E+0
-9.728E-2	8.441E-2	8.655E+0
-9.890E-2	8.441E-2	8.742E+0
-9.242E-2	8.766E-2	8.648E+0
-9.242E-2	8.441E-2	8.717E+0
-9.566E-2	8.117E-2	8.668E+0
-9.890E-2	9.415E-2	8.629E+0
-9.079E-2	8.766E-2	8.587E+0
-9.242E-2	8.441E-2	8.622E+0
-9.890E-2	9.090E-2	8.687E+0
-9.566E-2	9.090E-2	8.742E+0
-9.404E-2	8.766E-2	8.697E+0
-9.242E-2	9.415E-2	8.707E+0
-1.005E-1	8.766E-2	8.755E+0
-1.005E-1	8.766E-2	8.694E+0
-9.728E-2	8.766E-2	8.700E+0
-8.917E-2	8.766E-2	8.697E+0
-1.005E-1	8.441E-2	8.759E+0
-1.021E-1	8.441E-2	8.749E+0
-9.404E-2	9.090E-2	8.768E+0
-9.566E-2	8.117E-2	8.655E+0
-1.005E-1	8.766E-2	8.626E+0
-9.890E-2	8.766E-2	8.785E+0
-8.917E-2	8.117E-2	8.652E+0
-9.242E-2	9.739E-2	8.707E+0
-9.404E-2	8.441E-2	8.762E+0
-9.890E-2	9.090E-2	8.814E+0
-8.917E-2	9.739E-2	8.635E+0
-9.566E-2	7.793E-2	8.590E+0
-9.890E-2	9.090E-2	8.668E+0
-9.728E-2	9.090E-2	8.768E+0
-9.242E-2	9.415E-2	8.817E+0
-9.079E-2	8.766E-2	8.785E+0
-9.728E-2	9.090E-2	8.639E+0
-9.890E-2	9.415E-2	8.681E+0
-9.079E-2	9.415E-2	8.697E+0
-9.079E-2	8.766E-2	8.791E+0
-9.890E-2	8.766E-2	8.723E+0
-1.005E-1	8.117E-2	8.775E+0
-9.079E-2	8.441E-2	8.648E+0
-9.404E-2	8.766E-2	8.616E+0
-9.728E-2	8.441E-2	8.717E+0
-9.566E-2	1.006E-1	8.720E+0
-9.079E-2	8.441E-2	8.674E+0
-9.242E-2	8.766E-2	8.736E+0
-9.728E-2	9.090E-2	8.717E+0
-1.021E-1	8.766E-2	8.791E+0
-8.917E-2	9.090E-2	8.645E+0
-9.404E-2	8.117E-2	8.762E+0
-9.890E-2	9.415E-2	8.551E+0
-9.890E-2	9.415E-2	8.597E+0
-9.079E-2	8.441E-2	8.525E+0
-9.079E-2	8.766E-2	8.730E+0
-9.566E-2	9.090E-2	8.674E+0
-9.890E-2	8.441E-2	8.541E+0
-9.079E-2	8.441E-2	8.642E+0
-9.404E-2	9.415E-2	8.558E+0
-9.890E-2	9.090E-2	8.846E+0
-9.728E-2	8.766E-2	8.704E+0
-9.242E-2	8.441E-2	8.775E+0
-9.566E-2	9.090E-2	8.700E+0
-9.728E-2	7.793E-2	8.762E+0
-9.890E-2	9.739E-2	8.726E+0
-9.242E-2	8.766E-2	8.704E+0
-9.566E-2	8.117E-2	8.736E+0
-9.566E-2	9.090E-2	8.742E+0
-1.021E-1	8.766E-2	8.681E+0
-9.404E-2	9.090E-2	8.639E+0
-9.079E-2	8.117E-2	8.590E+0
-1.005E-1	8.766E-2	8.837E+0
-1.005E-1	9.090E-2	8.658E+0
-9.079E-2	8.441E-2	8.869E+0
-9.242E-2	8.766E-2	8.723E+0
-9.566E-2	8.117E-2	8.655E+0
-9.728E-2	9.090E-2	8.746E+0
-9.079E-2	9.739E-2	8.726E+0
-9.404E-2	8.441E-2	8.597E+0
-9.890E-2	9.415E-2	8.804E+0
-1.005E-1	8.766E-2	8.733E+0
-9.079E-2	8.766E-2	8.726E+0
-9.242E-2	9.090E-2	8.700E+0
-1.005E-1	8.766E-2	8.749E+0
-1.005E-1	9.090E-2	8.609E+0
-9.242E-2	8.766E-2	8.648E+0
-9.242E-2	8.766E-2	8.616E+0
-9.728E-2	9.415E-2	8.752E+0
-1.005E-1	9.415E-2	8.665E+0
-9.079E-2	9.415E-2	8.512E+0
-9.566E-2	9.415E-2	8.720E+0
-9.890E-2	8.441E-2	8.671E+0
-9.890E-2	8.117E-2	8.626E+0
-9.079E-2	9.090E-2	8.639E+0
-9.242E-2	8.766E-2	8.739E+0
-9.728E-2	8.766E-2	8.691E+0
-1.005E-1	9.090E-2	8.872E+0
-9.079E-2	8.766E-2	8.665E+0
-9.566E-2	8.766E-2	8.622E+0
-9.728E-2	9.415E-2	8.697E+0
-9.728E-2	9.415E-2	8.619E+0
-9.079E-2	8.117E-2	8.710E+0
-9.242E-2	8.766E-2	8.593E+0
-9.890E-2	8.441E-2	8.678E+0
-1.021E-1	9.415E-2	8.671E+0
-8.917E-2	8.441E-2	8.639E+0
-9.404E-2	9.090E-2	8.678E+0
-9.566E-2	8.441E-2	8.687E+0
-9.890E-2	9.415E-2	8.775E+0
-9.404E-2	9.090E-2	8.778E+0
-9.242E-2	7.793E-2	8.642E+0
-9.728E-2	9.739E-2	8.752E+0
-1.005E-1	8.766E-2	8.665E+0
-8.917E-2	8.441E-2	8.775E+0
-9.242E-2	9.090E-2	8.707E+0
-9.728E-2	8.766E-2	8.733E+0
-1.005E-1	8.117E-2	8.665E+0
-9.079E-2	8.766E-2	8.665E+0
-9.242E-2	8.766E-2	8.914E+0
-9.566E-2	8.766E-2	8.597E+0
-1.005E-1	9.090E-2	8.726E+0
-9.242E-2	9.090E-2	8.814E+0
-8.917E-2	9.090E-2	8.603E+0
-9.728E-2	8.766E-2	8.765E+0
-9.728E-2	8.117E-2	8.736E+0
-9.242E-2	9.415E-2	8.502E+0
-8.917E-2	9.090E-2	8.704E+0
-9.890E-2	8.766E-2	8.668E+0
-9.890E-2	9.090E-2	8.691E+0
-9.079E-2	8.766E-2	8.736E+0
-9.242E-2	9.415E-2	8.755E+0
-9.728E-2	8.766E-2	8.726E+0
-9.890E-2	9.415E-2	8.811E+0
-9.079E-2	9.090E-2	8.639E+0
-9.242E-2	9.090E-2	8.742E+0
-9.890E-2	9.090E-2	8.830E+0
-1.005E-1	9.090E-2	8.684E+0
-8.917E-2	8.441E-2	8.717E+0
-9.404E-2	8.766E-2	8.833E+0
-9.890E-2	8.766E-2	8.717E+0
-9.728E-2	9.090E-2	8.791E+0
-9.242E-2	8.766E-2	8.593E+0
-9.242E-2	9.415E-2	8.700E+0
-9.890E-2	9.415E-2	8.678E+0
-9.890E-2	9.090E-2	8.707E+0
-9.566E-2	8.441E-2	8.749E+0
-9.079E-2	7.793E-2	8.645E+0
-9.890E-2	8.766E-2	8.681E+0
-9.404E-2	9.090E-2	8.668E+0
-9.242E-2	9.090E-2	8.830E+0
-9.079E-2	8.766E-2	8.642E+0
-9.890E-2	9.090E-2	8.681E+0
-9.728E-2	8.766E-2	8.671E+0
-9.242E-2	8.766E-2	8.872E+0
-8.917E-2	8.117E-2	8.778E+0
-9.890E-2	8.117E-2	8.778E+0
-9.728E-2	9.090E-2	8.720E+0
-9.242E-2	8.766E-2	8.681E+0
-9.079E-2	9.415E-2	8.710E+0
-1.005E-1	8.441E-2	8.863E+0
-9.728E-2	8.441E-2	8.811E+0
-8.917E-2	9.739E-2	8.700E+0
-9.242E-2	9.415E-2	8.811E+0
-9.890E-2	9.090E-2	8.707E+0
-9.728E-2	8.766E-2	8.658E+0
-8.917E-2	8.766E-2	8.642E+0
-9.242E-2	8.766E-2	8.655E+0
-1.005E-1	9.090E-2	8.674E+0
-9.890E-2	8.766E-2	8.668E+0
-9.079E-2	8.441E-2	8.733E+0
-8.917E-2	7.793E-2	8.778E+0
-1.005E-1	8.766E-2	8.781E+0
-9.890E-2	8.441E-2	8.814E+0
-9.404E-2	8.766E-2	8.755E+0
-9.242E-2	8.441E-2	8.772E+0
-1.021E-1	9.090E-2	8.687E+0
-9.566E-2	8.766E-2	8.723E+0
-9.404E-2	8.117E-2	8.694E+0
-9.079E-2	8.441E-2	8.759E+0
-9.890E-2	8.766E-2	8.671E+0
-9.890E-2	8.441E-2	8.717E+0
-9.242E-2	8.441E-2	8.674E+0
-9.079E-2	9.090E-2	8.561E+0
-9.890E-2	9.739E-2	8.752E+0
-9.728E-2	9.739E-2	8.642E+0
-9.404E-2	9.090E-2	8.755E+0
-8.917E-2	8.441E-2	8.804E+0
-9.890E-2	9.090E-2	8.723E+0
-9.728E-2	9.415E-2	8.694E+0
-9.404E-2	8.766E-2	8.723E+0
-9.079E-2	8.117E-2	8.671E+0
-9.890E-2	8.766E-2	8.697E+0
-9.890E-2	9.090E-2	8.717E+0
-9.079E-2	8.117E-2	8.632E+0
-9.079E-2	9.090E-2	8.678E+0
-1.005E-1	9.090E-2	8.668E+0
-9.566E-2	9.415E-2	8.671E+0
-9.242E-2	8.766E-2	8.645E+0
-9.079E-2	9.090E-2	8.668E+0
-9.728E-2	9.415E-2	8.736E+0
-9.890E-2	9.090E-2	8.755E+0
-9.242E-2	8.766E-2	8.755E+0
-9.079E-2	9.090E-2	8.733E+0
-9.890E-2	8.766E-2	8.704E+0
-9.566E-2	9.090E-2	8.700E+0
-8.917E-2	9.090E-2	8.600E+0
-9.242E-2	8.766E-2	8.674E+0
-9.728E-2	9.739E-2	8.691E+0
-9.890E-2	8.766E-2	8.704E+0
-9.079E-2	9.415E-2	8.574E+0
-9.079E-2	9.739E-2	8.713E+0
-9.890E-2	8.766E-2	8.736E+0
-9.566E-2	9.415E-2	8.704E+0
-9.242E-2	9.090E-2	8.733E+0
-9.242E-2	9.090E-2	8.681E+0
-9.890E-2	8.766E-2	8.742E+0
-1.005E-1	9.090E-2	8.778E+0
-9.079E-2	9.090E-2	8.691E+0
-9.242E-2	9.090E-2	8.739E+0
-9.728E-2	8.441E-2	8.632E+0
-9.890E-2	9.090E-2	8.733E+0
-9.242E-2	9.739E-2	8.755E+0
-9.079E-2	9.090E-2	8.648E+0
-9.728E-2	8.117E-2	8.691E+0
-9.728E-2	8.441E-2	8.749E+0
-8.917E-2	8.441E-2	8.772E+0
-9.404E-2	9.090E-2	8.807E+0
-9.890E-2	9.415E-2	8.593E+0
-1.005E-1	8.766E-2	8.697E+0
-9.242E-2	8.117E-2	8.561E+0
-9.079E-2	8.766E-2	8.684E+0
-9.566E-2	1.006E-1	8.749E+0
-9.728E-2	9.415E-2	8.801E+0
-8.917E-2	9.090E-2	8.762E+0
-9.404E-2	9.739E-2	8.827E+0
-9.566E-2	9.090E-2	8.707E+0
-1.021E-1	8.441E-2	8.671E+0
-8.917E-2	9.415E-2	8.678E+0
-9.242E-2	9.415E-2	8.762E+0
-9.728E-2	9.739E-2	8.726E+0
-9.728E-2	9.090E-2	8.694E+0
-9.079E-2	8.766E-2	8.700E+0
-9.404E-2	7.793E-2	8.622E+0
-1.005E-1	8.766E-2	8.733E+0
-9.728E-2	9.090E-2	8.707E+0
-9.079E-2	9.090E-2	8.791E+0
-9.566E-2	9.415E-2	8.713E+0
-9.566E-2	9.739E-2	8.603E+0
-1.021E-1	8.766E-2	8.710E+0
-8.917E-2	8.117E-2	8.788E+0
-9.566E-2	8.117E-2	8.788E+0
-9.728E-2	8.117E-2	8.606E+0
-1.021E-1	8.766E-2	8.775E+0
-9.242E-2	8.441E-2	8.762E+0
-9.242E-2	8.441E-2	8.661E+0
-9.566E-2	9.415E-2	8.723E+0
-1.005E-1	9.090E-2	8.791E+0
-9.079E-2	8.766E-2	8.700E+0
-9.242E-2	8.117E-2	8.700E+0
-9.728E-2	8.766E-2	8.674E+0
-9.728E-2	8.441E-2	8.629E+0
-9.079E-2	9.090E-2	8.720E+0
-9.079E-2	8.766E-2	8.639E+0
-9.566E-2	1.006E-1	8.600E+0
-9.890E-2	8.441E-2	8.730E+0
-9.079E-2	9.415E-2	8.694E+0
-9.242E-2	9.090E-2	8.772E+0
-9.728E-2	8.766E-2	8.691E+0
-1.005E-1	8.441E-2	8.678E+0
-9.079E-2	9.090E-2	8.781E+0
-9.242E-2	9.090E-2	8.804E+0
-9.566E-2	8.766E-2	8.785E+0
-9.890E-2	9.739E-2	8.720E+0
-9.079E-2	8.117E-2	8.658E+0
-9.404E-2	9.415E-2	8.707E+0
-9.728E-2	9.090E-2	8.765E+0
-1.005E-1	1.006E-1	8.704E+0
-9.079E-2	8.766E-2	8.668E+0
-9.404E-2	9.739E-2	8.642E+0
-9.890E-2	8.766E-2	8.600E+0
-9.728E-2	8.766E-2	8.730E+0
-9.079E-2	8.766E-2	8.700E+0
-9.242E-2	8.441E-2	8.626E+0
-9.728E-2	9.090E-2	8.827E+0
-1.005E-1	9.090E-2	8.616E+0
-9.242E-2	9.090E-2	8.665E+0
-9.242E-2	9.090E-2	8.600E+0
-9.566E-2	9.415E-2	8.830E+0
-9.890E-2	8.766E-2	8.794E+0
-8.917E-2	9.415E-2	8.655E+0
-9.404E-2	9.090E-2	8.772E+0
-9.566E-2	9.090E-2	8.720E+0
-1.005E-1	8.766E-2	8.635E+0
-9.079E-2	8.766E-2	8.697E+0
-8.917E-2	9.415E-2	8.814E+0
-9.566E-2	9.090E-2	8.759E+0
-9.890E-2	9.090E-2	8.762E+0
-9.079E-2	9.739E-2	8.684E+0
-9.242E-2	8.117E-2	8.713E+0
-9.728E-2	8.766E-2	8.668E+0
-9.890E-2	9.415E-2	8.697E+0
-8.755E-2	9.090E-2	8.752E+0
-9.242E-2	9.090E-2	8.730E+0
-9.890E-2	8.766E-2	8.840E+0
-9.890E-2	1.039E-1	8.671E+0
-9.242E-2	9.415E-2	8.642E+0
-9.079E-2	8.441E-2	8.781E+0
-9.566E-2	9.090E-2	8.713E+0
-9.890E-2	8.766E-2	8.736E+0
-9.079E-2	1.039E-1	8.726E+0
-9.242E-2	9.415E-2	8.652E+0
-9.566E-2	8.117E-2	8.678E+0
-1.005E-1	9.415E-2	8.687E+0
-8.917E-2	8.766E-2	8.785E+0
-9.242E-2	9.090E-2	8.781E+0
-9.890E-2	8.441E-2	8.798E+0
-1.005E-1	9.090E-2	8.639E+0
-9.079E-2	8.766E-2	8.691E+0
-9.404E-2	8.441E-2	8.645E+0
-1.005E-1	9.090E-2	8.723E+0
-9.890E-2	9.090E-2	8.626E+0
-9.079E-2	9.739E-2	8.587E+0
-9.242E-2	9.090E-2	8.665E+0
-9.728E-2	8.117E-2	8.635E+0
-1.005E-1	9.090E-2	8.697E+0
-9.404E-2	8.766E-2	8.746E+0
-9.566E-2	9.090E-2	8.733E+0
-9.566E-2	8.441E-2	8.775E+0
-9.566E-2	9.090E-2	8.827E+0
-9.404E-2	9.090E-2	8.791E+0
-9.242E-2	8.766E-2	8.752E+0
-9.566E-2	8.766E-2	8.577E+0
-9.566E-2	9.090E-2	8.778E+0
-9.079E-2	8.766E-2	8.710E+0
-9.404E-2	9.090E-2	8.723E+0
-9.890E-2	8.766E-2	8.665E+0
-9.728E-2	9.090E-2	8.713E+0
-9.079E-2	8.766E-2	8.713E+0
-9.242E-2	9.415E-2	8.668E+0
-9.890E-2	9.739E-2	8.713E+0
-9.728E-2	8.441E-2	8.603E+0
-9.242E-2	8.766E-2	8.720E+0
-9.242E-2	9.090E-2	8.613E+0
-9.890E-2	9.090E-2	8.671E+0
-1.005E-1	9.415E-2	8.859E+0
-9.566E-2	9.415E-2	8.726E+0
-8.917E-2	8.766E-2	8.723E+0
-9.890E-2	9.090E-2	8.768E+0
-9.566E-2	9.415E-2	8.645E+0
-9.079E-2	9.739E-2	8.791E+0
-8.755E-2	8.117E-2	8.778E+0
-1.005E-1	9.090E-2	8.535E+0
-9.728E-2	9.090E-2	8.733E+0
-9.242E-2	9.090E-2	8.723E+0
-8.917E-2	8.117E-2	8.830E+0
-9.728E-2	9.415E-2	8.616E+0
-1.005E-1	8.766E-2	8.717E+0
-9.242E-2	1.006E-1	8.710E+0
-9.242E-2	9.739E-2	8.616E+0
-1.005E-1	9.090E-2	8.658E+0
-1.005E-1	8.441E-2	8.752E+0
-9.404E-2	9.415E-2	8.723E+0
-9.404E-2	8.766E-2	8.775E+0
-1.021E-1	8.117E-2	8.697E+0
-9.728E-2	8.766E-2	8.600E+0
-9.566E-2	9.739E-2	8.762E+0
-8.917E-2	9.090E-2	8.684E+0
-1.005E-1	9.090E-2	8.661E+0
-9.566E-2	9.415E-2	8.768E+0
-9.404E-2	9.090E-2	8.720E+0
-9.242E-2	9.415E-2	8.707E+0
-1.005E-1	9.090E-2	8.742E+0
-9.566E-2	8.766E-2	8.609E+0
-9.404E-2	9.415E-2	8.655E+0
-9.404E-2	9.415E-2	8.710E+0
-1.005E-1	1.071E-1	8.733E+0
-9.728E-2	9.090E-2	8.879E+0
-9.404E-2	9.090E-2	8.687E+0
-8.917E-2	9.415E-2	8.817E+0
-9.890E-2	9.415E-2	8.642E+0
-9.728E-2	8.766E-2	8.700E+0
-9.242E-2	9.415E-2	8.843E+0
-9.079E-2	9.090E-2	8.580E+0
-1.005E-1	9.090E-2	8.697E+0
-9.566E-2	9.415E-2	8.781E+0
-9.404E-2	9.739E-2	8.798E+0
-8.593E-2	9.090E-2	8.713E+0
-1.038E-1	9.090E-2	8.736E+0
-9.728E-2	9.090E-2	8.846E+0
-9.242E-2	9.090E-2	8.804E+0
-9.242E-2	9.090E-2	8.717E+0
-9.890E-2	9.415E-2	8.697E+0
-9.890E-2	9.415E-2	8.723E+0
-9.079E-2	9.090E-2	8.801E+0
-9.242E-2	9.090E-2	8.765E+0
-1.005E-1	8.766E-2	8.700E+0
-9.728E-2	8.117E-2	8.587E+0
-9.079E-2	9.739E-2	8.629E+0
-9.404E-2	9.739E-2	8.762E+0
-1.038E-1	8.766E-2	8.678E+0
-9.890E-2	9.739E-2	8.710E+0
-9.242E-2	9.739E-2	8.791E+0
-9.079E-2	9.739E-2	8.746E+0
-9.890E-2	9.415E-2	8.837E+0
-9.728E-2	8.117E-2	8.674E+0
-9.242E-2	8.117E-2	8.720E+0
-9.404E-2	9.090E-2	8.720E+0
-9.728E-2	8.441E-2	8.794E+0
-9.890E-2	9.415E-2	8.684E+0
-9.079E-2	8.766E-2	8.642E+0
-9.079E-2	9.739E-2	8.658E+0
-9.890E-2	9.415E-2	8.723E+0
-9.728E-2	9.415E-2	8.694E+0
-8.917E-2	9.090E-2	8.762E+0
-9.079E-2	9.090E-2	8.723E+0
-9.728E-2	9.090E-2	8.742E+0
-1.021E-1	9.415E-2	8.665E+0
-9.079E-2	8.117E-2	8.768E+0
-9.404E-2	8.441E-2	8.635E+0
-9.728E-2	8.117E-2	8.655E+0
-9.890E-2	9.090E-2	8.587E+0
-8.917E-2	9.090E-2	8.801E+0
-9.728E-2	9.090E-2	8.665E+0
-9.404E-2	9.090E-2	8.811E+0
-1.005E-1	1.006E-1	8.859E+0
-8.917E-2	9.090E-2	8.762E+0
-9.242E-2	9.090E-2	8.697E+0
-9.890E-2	9.415E-2	8.629E+0
-9.890E-2	9.415E-2	8.558E+0
-9.079E-2	8.766E-2	8.681E+0
-9.242E-2	9.090E-2	8.603E+0
-9.890E-2	9.090E-2	8.684E+0
-9.890E-2	9.090E-2	8.571E+0
-8.917E-2	8.441E-2	8.798E+0
[truncated: 93,964 more rows]
