# Supplementary material for: Improved ANAP incorporation and VCF analysis reveal details of P2X7 current facilitation and a limited conformational interplay between ATP binding and the intracellular ballast domain
Source: eLife. 2023 Jan 4;12:e82479. doi: 10.7554/eLife.82479 (PMC9859053; doi:10.7554/eLife.82479)
Supplement: Figure 3—figure supplement 3—source data 2. [file elife-82479-fig3-figsupp3-data2.zip › Figure-3_figure-supplement-3_source-data-2/Wt/k20/05.csv]

-7.457E-2	8.117E-2	-3.561E-2
-7.782E-2	7.793E-2	-3.561E-2
-7.457E-2	8.441E-2	-3.237E-2
-6.971E-2	7.793E-2	-3.561E-2
-7.457E-2	8.117E-2	-4.210E-2
-7.782E-2	7.793E-2	-3.886E-2
-7.620E-2	7.144E-2	-3.561E-2
-6.809E-2	7.793E-2	-2.912E-2
-7.457E-2	7.468E-2	-3.886E-2
-7.782E-2	7.144E-2	-2.912E-2
-7.620E-2	7.468E-2	-3.561E-2
-7.457E-2	8.117E-2	-2.912E-2
-7.295E-2	7.468E-2	-4.210E-2
-7.944E-2	7.793E-2	-2.912E-2
-7.782E-2	7.793E-2	-4.210E-2
-7.295E-2	7.793E-2	-2.912E-2
-7.295E-2	8.117E-2	-3.886E-2
-7.944E-2	8.117E-2	-3.886E-2
-7.620E-2	7.793E-2	-3.561E-2
-7.133E-2	8.117E-2	-4.534E-2
-7.457E-2	8.441E-2	-3.561E-2
-8.106E-2	7.793E-2	-3.561E-2
-7.620E-2	7.468E-2	-3.237E-2
-7.133E-2	9.090E-2	-3.886E-2
-7.457E-2	7.793E-2	-4.210E-2
-7.944E-2	6.819E-2	-3.561E-2
-7.457E-2	7.468E-2	-3.237E-2
-6.971E-2	7.468E-2	-3.561E-2
-7.457E-2	8.441E-2	-3.886E-2
-8.106E-2	7.468E-2	-3.561E-2
-7.295E-2	7.468E-2	-3.561E-2
-7.133E-2	7.793E-2	-3.886E-2
-7.620E-2	7.793E-2	-3.886E-2
-7.944E-2	8.441E-2	-3.561E-2
-7.620E-2	8.766E-2	-3.237E-2
-7.295E-2	8.117E-2	-3.886E-2
-7.295E-2	7.793E-2	-3.237E-2
-7.944E-2	7.468E-2	-3.886E-2
-7.620E-2	7.793E-2	-3.237E-2
-7.295E-2	7.468E-2	-3.886E-2
-7.620E-2	7.468E-2	-3.886E-2
-8.106E-2	7.793E-2	-3.561E-2
-7.620E-2	7.793E-2	-3.886E-2
-7.295E-2	8.441E-2	-3.237E-2
-7.295E-2	8.117E-2	-3.237E-2
-7.782E-2	7.468E-2	-3.237E-2
-7.457E-2	7.468E-2	-3.886E-2
-7.133E-2	7.793E-2	-3.561E-2
-7.457E-2	7.793E-2	-2.912E-2
-8.106E-2	8.441E-2	-3.561E-2
-7.457E-2	8.766E-2	-3.886E-2
-6.971E-2	7.793E-2	-3.886E-2
-7.457E-2	7.468E-2	-3.561E-2
-7.782E-2	8.117E-2	-3.237E-2
-7.457E-2	7.793E-2	-3.237E-2
-7.133E-2	7.468E-2	-3.561E-2
-7.457E-2	7.144E-2	-3.886E-2
-7.944E-2	8.441E-2	-3.561E-2
-7.295E-2	7.793E-2	-4.210E-2
-7.295E-2	7.468E-2	-4.534E-2
-7.295E-2	8.441E-2	-3.886E-2
-7.944E-2	7.144E-2	-3.237E-2
-7.620E-2	7.793E-2	-3.237E-2
-7.133E-2	7.793E-2	-4.534E-2
-7.295E-2	7.793E-2	-3.561E-2
-8.106E-2	7.793E-2	-3.886E-2
-7.620E-2	7.793E-2	-3.561E-2
-6.971E-2	7.793E-2	-3.561E-2
-7.620E-2	8.117E-2	-4.210E-2
-7.944E-2	8.117E-2	-3.886E-2
-7.620E-2	7.793E-2	-2.912E-2
-7.295E-2	7.468E-2	-4.534E-2
-7.457E-2	8.117E-2	-3.886E-2
-7.620E-2	7.468E-2	-3.561E-2
-7.457E-2	7.793E-2	-3.886E-2
-7.295E-2	7.468E-2	-4.210E-2
-7.295E-2	7.468E-2	-3.886E-2
-7.944E-2	7.793E-2	-3.561E-2
-7.457E-2	8.117E-2	-4.859E-2
-7.295E-2	8.117E-2	-3.561E-2
-7.457E-2	8.117E-2	-3.886E-2
-7.782E-2	8.766E-2	8.571E+0
-7.457E-2	1.006E-1	3.037E+1
-7.133E-2	1.104E-1	3.041E+1
-7.620E-2	9.090E-2	3.019E+1
-7.944E-2	1.006E-1	3.040E+1
-7.457E-2	9.739E-2	3.033E+1
-7.133E-2	1.006E-1	3.035E+1
-7.457E-2	9.739E-2	3.042E+1
-8.268E-2	9.739E-2	3.039E+1
-7.620E-2	9.739E-2	3.034E+1
-7.295E-2	9.739E-2	3.033E+1
-7.457E-2	1.104E-1	3.027E+1
-7.944E-2	1.006E-1	3.033E+1
-7.620E-2	1.104E-1	3.055E+1
-7.133E-2	9.739E-2	3.017E+1
-7.620E-2	9.415E-2	3.016E+1
-8.268E-2	9.739E-2	3.039E+1
-7.457E-2	9.739E-2	3.027E+1
-7.295E-2	9.739E-2	3.023E+1
-7.457E-2	1.006E-1	3.031E+1
-7.782E-2	8.766E-2	3.019E+1
-7.457E-2	1.071E-1	3.028E+1
-7.133E-2	9.739E-2	3.026E+1
-7.295E-2	9.739E-2	3.027E+1
-7.782E-2	9.739E-2	3.033E+1
-7.620E-2	9.739E-2	3.027E+1
-7.295E-2	1.104E-1	3.020E+1
-7.295E-2	9.090E-2	3.035E+1
-7.782E-2	9.415E-2	3.033E+1
-7.457E-2	1.071E-1	3.055E+1
-7.295E-2	9.090E-2	3.027E+1
-7.295E-2	1.039E-1	3.044E+1
-7.782E-2	9.739E-2	3.045E+1
-7.620E-2	1.039E-1	3.043E+1
-7.295E-2	1.039E-1	3.033E+1
-7.295E-2	9.415E-2	3.019E+1
-7.782E-2	9.739E-2	3.023E+1
-7.620E-2	1.006E-1	3.041E+1
-7.133E-2	9.739E-2	3.015E+1
-7.457E-2	1.006E-1	3.036E+1
-8.106E-2	9.090E-2	3.045E+1
-7.620E-2	1.006E-1	3.037E+1
-7.295E-2	1.039E-1	3.009E+1
-7.457E-2	9.739E-2	3.025E+1
-7.782E-2	1.104E-1	3.054E+1
-7.620E-2	1.039E-1	3.023E+1
-7.457E-2	9.739E-2	3.040E+1
-7.620E-2	9.739E-2	3.013E+1
-7.782E-2	9.415E-2	3.031E+1
-7.620E-2	1.039E-1	3.020E+1
-6.971E-2	9.415E-2	3.022E+1
-7.457E-2	1.039E-1	3.023E+1
-7.782E-2	8.766E-2	3.032E+1
-7.620E-2	1.104E-1	3.032E+1
-7.133E-2	9.415E-2	3.023E+1
-7.457E-2	1.006E-1	3.059E+1
-7.782E-2	9.415E-2	3.006E+1
-7.457E-2	1.071E-1	3.007E+1
-7.133E-2	1.039E-1	3.014E+1
-7.782E-2	9.415E-2	3.029E+1
-8.106E-2	9.415E-2	3.051E+1
-7.620E-2	1.006E-1	3.024E+1
-7.457E-2	1.071E-1	3.046E+1
-7.295E-2	1.071E-1	3.026E+1
-7.944E-2	9.415E-2	3.015E+1
-7.295E-2	8.766E-2	3.036E+1
-6.809E-2	1.071E-1	3.051E+1
-7.782E-2	9.090E-2	3.054E+1
-7.944E-2	1.006E-1	3.029E+1
-7.457E-2	1.136E-1	3.012E+1
-7.133E-2	1.039E-1	3.025E+1
-7.457E-2	9.415E-2	3.045E+1
-7.944E-2	1.039E-1	3.032E+1
-7.782E-2	1.039E-1	3.006E+1
-7.295E-2	1.006E-1	3.050E+1
-7.620E-2	1.039E-1	3.037E+1
-7.457E-2	1.039E-1	3.034E+1
-7.782E-2	9.739E-2	3.043E+1
-6.971E-2	9.739E-2	3.038E+1
-7.457E-2	1.006E-1	3.020E+1
-8.106E-2	9.739E-2	3.025E+1
-7.782E-2	1.006E-1	3.028E+1
-7.295E-2	9.415E-2	3.024E+1
-7.782E-2	9.415E-2	3.043E+1
-7.944E-2	9.739E-2	3.042E+1
-7.457E-2	1.006E-1	3.031E+1
-7.133E-2	9.415E-2	3.044E+1
-7.457E-2	1.039E-1	3.018E+1
-7.620E-2	1.006E-1	3.023E+1
-7.782E-2	1.039E-1	3.020E+1
-7.295E-2	1.071E-1	3.014E+1
-7.457E-2	9.739E-2	3.033E+1
-8.106E-2	9.739E-2	3.030E+1
-7.457E-2	1.071E-1	3.048E+1
-7.133E-2	1.039E-1	3.038E+1
-7.620E-2	1.006E-1	3.020E+1
-7.782E-2	9.739E-2	3.017E+1
-7.620E-2	1.039E-1	3.028E+1
-7.133E-2	1.071E-1	3.032E+1
-7.295E-2	1.006E-1	3.040E+1
-7.944E-2	9.739E-2	3.022E+1
-7.620E-2	1.136E-1	3.042E+1
-7.133E-2	1.039E-1	3.041E+1
-7.295E-2	1.104E-1	3.039E+1
-8.268E-2	1.136E-1	3.014E+1
-7.295E-2	9.739E-2	3.034E+1
-7.457E-2	1.039E-1	3.031E+1
-7.620E-2	1.006E-1	3.043E+1
-8.268E-2	1.039E-1	3.048E+1
-7.457E-2	1.006E-1	3.043E+1
-7.133E-2	1.006E-1	3.048E+1
-7.133E-2	9.739E-2	3.039E+1
-7.782E-2	1.136E-1	3.025E+1
-7.620E-2	9.739E-2	3.034E+1
-7.133E-2	1.071E-1	3.027E+1
-7.295E-2	1.006E-1	3.024E+1
-7.944E-2	1.136E-1	3.026E+1
-7.620E-2	1.039E-1	3.034E+1
-7.457E-2	1.006E-1	3.029E+1
-7.457E-2	9.090E-2	3.035E+1
-8.268E-2	1.006E-1	3.025E+1
-7.457E-2	1.104E-1	3.041E+1
-7.133E-2	9.739E-2	3.023E+1
-7.295E-2	1.039E-1	3.021E+1
-7.620E-2	1.071E-1	3.047E+1
-7.782E-2	1.006E-1	3.018E+1
-6.971E-2	1.071E-1	3.032E+1
-7.133E-2	1.071E-1	3.050E+1
-8.268E-2	9.090E-2	3.052E+1
-7.620E-2	1.039E-1	3.032E+1
-7.457E-2	8.766E-2	3.030E+1
-7.457E-2	1.039E-1	3.044E+1
-7.944E-2	1.006E-1	3.037E+1
-7.620E-2	1.006E-1	3.036E+1
-7.457E-2	1.006E-1	3.035E+1
-7.620E-2	9.739E-2	3.014E+1
-7.944E-2	9.739E-2	3.014E+1
-7.457E-2	9.739E-2	3.025E+1
-7.133E-2	1.006E-1	3.034E+1
-7.457E-2	1.006E-1	3.043E+1
-8.106E-2	9.739E-2	3.037E+1
-7.620E-2	1.039E-1	3.028E+1
-7.295E-2	8.766E-2	3.032E+1
-7.133E-2	1.039E-1	3.027E+1
-8.106E-2	1.006E-1	3.027E+1
-7.620E-2	1.006E-1	3.022E+1
-7.133E-2	9.415E-2	3.030E+1
-7.782E-2	1.039E-1	3.037E+1
-8.106E-2	1.039E-1	3.016E+1
-7.782E-2	9.739E-2	3.014E+1
-6.971E-2	1.136E-1	3.033E+1
-7.457E-2	1.071E-1	3.036E+1
-8.268E-2	1.039E-1	3.051E+1
-7.620E-2	1.039E-1	3.026E+1
-7.295E-2	1.104E-1	3.032E+1
-7.295E-2	1.039E-1	3.048E+1
-7.944E-2	1.071E-1	3.040E+1
-7.295E-2	1.104E-1	3.031E+1
-7.457E-2	9.739E-2	3.032E+1
-7.295E-2	1.071E-1	3.012E+1
-7.944E-2	1.104E-1	3.039E+1
-7.457E-2	1.006E-1	3.039E+1
-6.809E-2	1.039E-1	3.055E+1
-7.295E-2	9.739E-2	3.026E+1
-7.944E-2	1.006E-1	3.043E+1
-7.457E-2	9.739E-2	3.050E+1
-7.295E-2	9.090E-2	3.036E+1
-7.295E-2	1.006E-1	3.040E+1
-8.106E-2	1.006E-1	3.027E+1
-7.620E-2	1.071E-1	3.018E+1
-7.295E-2	1.006E-1	3.038E+1
-7.457E-2	1.006E-1	3.042E+1
-7.944E-2	1.071E-1	3.055E+1
-7.295E-2	1.006E-1	3.028E+1
-7.295E-2	1.169E-1	3.038E+1
-7.457E-2	1.039E-1	3.020E+1
-8.106E-2	1.104E-1	3.031E+1
-7.620E-2	1.071E-1	3.026E+1
-6.971E-2	9.739E-2	3.034E+1
-7.457E-2	9.739E-2	3.040E+1
-8.106E-2	1.169E-1	3.033E+1
-7.457E-2	1.136E-1	3.030E+1
-7.133E-2	1.039E-1	3.040E+1
-7.457E-2	1.039E-1	3.045E+1
-8.106E-2	1.136E-1	3.058E+1
-7.944E-2	1.006E-1	3.052E+1
-7.133E-2	1.071E-1	3.040E+1
-7.457E-2	1.039E-1	3.022E+1
-8.106E-2	8.766E-2	3.037E+1
-7.457E-2	1.006E-1	3.019E+1
-7.295E-2	1.006E-1	3.033E+1
-7.457E-2	9.090E-2	3.044E+1
-7.782E-2	1.071E-1	3.055E+1
-7.620E-2	1.039E-1	3.036E+1
-7.133E-2	9.739E-2	3.038E+1
-7.457E-2	1.006E-1	3.037E+1
-7.944E-2	1.071E-1	3.028E+1
-7.620E-2	1.104E-1	3.024E+1
-7.133E-2	1.071E-1	3.049E+1
-7.457E-2	1.006E-1	3.035E+1
-7.944E-2	1.039E-1	3.057E+1
-7.457E-2	1.104E-1	3.069E+1
-7.295E-2	9.739E-2	3.046E+1
-7.295E-2	1.006E-1	3.035E+1
-7.944E-2	1.071E-1	3.026E+1
-7.620E-2	1.006E-1	3.039E+1
-6.971E-2	9.415E-2	3.028E+1
-7.295E-2	1.039E-1	3.031E+1
-8.106E-2	1.006E-1	3.060E+1
-7.782E-2	9.415E-2	3.027E+1
-6.971E-2	1.039E-1	3.032E+1
-7.457E-2	1.006E-1	3.020E+1
-7.782E-2	1.071E-1	3.034E+1
-7.620E-2	1.071E-1	3.017E+1
-7.133E-2	9.739E-2	3.037E+1
-7.620E-2	1.039E-1	3.037E+1
-7.944E-2	9.090E-2	3.031E+1
-7.782E-2	1.039E-1	3.024E+1
-7.295E-2	9.415E-2	3.034E+1
-7.295E-2	9.739E-2	3.033E+1
-7.944E-2	1.039E-1	3.036E+1
-7.944E-2	9.739E-2	3.040E+1
-7.295E-2	1.071E-1	3.047E+1
-7.457E-2	1.039E-1	3.032E+1
-7.944E-2	1.006E-1	3.042E+1
-7.620E-2	9.739E-2	3.024E+1
-7.295E-2	1.071E-1	3.043E+1
-7.457E-2	9.739E-2	3.016E+1
-7.944E-2	1.104E-1	3.042E+1
-7.457E-2	1.039E-1	3.034E+1
-7.295E-2	9.415E-2	3.026E+1
-7.457E-2	9.415E-2	3.031E+1
-7.944E-2	1.006E-1	3.046E+1
-7.782E-2	9.739E-2	3.035E+1
-7.133E-2	9.739E-2	3.045E+1
-7.457E-2	9.739E-2	3.044E+1
-7.944E-2	9.739E-2	3.010E+1
-7.782E-2	9.415E-2	3.053E+1
-7.295E-2	9.739E-2	3.032E+1
-7.620E-2	9.739E-2	3.041E+1
-7.782E-2	1.006E-1	3.032E+1
-7.620E-2	1.071E-1	3.041E+1
-7.133E-2	1.071E-1	3.034E+1
-7.457E-2	9.739E-2	3.026E+1
-7.782E-2	1.006E-1	3.017E+1
-7.782E-2	1.006E-1	3.033E+1
-6.971E-2	9.739E-2	3.029E+1
-7.457E-2	1.039E-1	3.032E+1
-8.106E-2	1.006E-1	3.023E+1
-7.620E-2	9.090E-2	3.025E+1
-7.295E-2	9.090E-2	3.022E+1
-7.295E-2	1.039E-1	3.041E+1
-7.782E-2	1.071E-1	3.044E+1
-7.620E-2	1.006E-1	3.034E+1
-7.133E-2	9.415E-2	3.028E+1
-7.457E-2	9.415E-2	3.052E+1
-7.782E-2	9.415E-2	3.039E+1
-7.782E-2	9.739E-2	3.035E+1
-7.133E-2	9.090E-2	3.012E+1
-7.457E-2	1.006E-1	3.017E+1
-7.944E-2	9.739E-2	3.052E+1
-7.620E-2	1.006E-1	3.037E+1
-7.133E-2	1.104E-1	3.027E+1
-7.782E-2	1.006E-1	3.007E+1
-7.782E-2	9.090E-2	3.032E+1
-7.782E-2	1.039E-1	3.032E+1
-7.295E-2	1.071E-1	3.040E+1
-7.782E-2	9.090E-2	3.026E+1
-7.944E-2	1.039E-1	3.031E+1
-7.782E-2	9.415E-2	3.040E+1
-7.295E-2	1.006E-1	3.030E+1
-7.782E-2	9.415E-2	3.061E+1
-7.944E-2	1.071E-1	3.023E+1
-7.620E-2	1.039E-1	3.049E+1
-7.295E-2	1.006E-1	3.049E+1
-7.457E-2	1.071E-1	3.046E+1
-7.782E-2	1.006E-1	3.032E+1
-7.782E-2	1.039E-1	3.040E+1
-7.295E-2	9.739E-2	3.047E+1
-7.620E-2	9.739E-2	3.045E+1
-7.944E-2	9.739E-2	3.048E+1
-7.782E-2	9.739E-2	3.027E+1
-7.457E-2	9.739E-2	3.031E+1
-7.620E-2	9.739E-2	3.038E+1
-7.944E-2	1.006E-1	3.031E+1
-7.944E-2	1.104E-1	3.006E+1
-7.457E-2	9.415E-2	3.018E+1
-7.457E-2	1.039E-1	3.041E+1
-7.782E-2	9.415E-2	3.033E+1
-7.782E-2	9.739E-2	3.031E+1
-6.809E-2	9.739E-2	3.034E+1
-7.457E-2	1.039E-1	3.028E+1
-7.782E-2	1.006E-1	3.038E+1
-7.620E-2	9.739E-2	3.041E+1
-7.295E-2	8.766E-2	3.030E+1
-7.620E-2	1.039E-1	3.048E+1
-8.106E-2	1.071E-1	3.018E+1
-7.620E-2	1.039E-1	3.040E+1
-7.457E-2	1.006E-1	3.036E+1
-7.620E-2	1.071E-1	3.031E+1
-8.106E-2	1.039E-1	3.007E+1
-7.620E-2	1.071E-1	3.032E+1
-7.295E-2	1.006E-1	3.025E+1
-7.620E-2	8.766E-2	3.029E+1
-8.106E-2	1.104E-1	3.039E+1
-7.782E-2	9.739E-2	3.016E+1
-6.971E-2	1.071E-1	3.034E+1
-7.457E-2	1.006E-1	3.033E+1
-7.782E-2	1.039E-1	3.021E+1
-7.620E-2	1.039E-1	3.014E+1
-7.295E-2	9.739E-2	3.037E+1
-7.295E-2	9.090E-2	3.047E+1
-8.106E-2	1.006E-1	3.062E+1
-7.457E-2	1.006E-1	3.031E+1
-7.133E-2	9.739E-2	3.037E+1
-7.620E-2	1.006E-1	3.011E+1
-8.106E-2	1.039E-1	3.040E+1
-7.944E-2	1.039E-1	3.014E+1
-7.133E-2	1.039E-1	3.036E+1
-7.295E-2	1.006E-1	3.050E+1
-8.106E-2	9.415E-2	3.019E+1
-7.782E-2	1.006E-1	3.030E+1
-7.457E-2	1.006E-1	3.044E+1
-7.620E-2	9.739E-2	3.044E+1
-8.268E-2	1.104E-1	3.053E+1
-7.295E-2	1.039E-1	3.035E+1
-7.620E-2	9.415E-2	3.044E+1
-7.620E-2	9.739E-2	3.024E+1
-8.106E-2	1.039E-1	3.034E+1
-7.782E-2	9.415E-2	3.051E+1
-7.295E-2	1.039E-1	3.042E+1
-7.457E-2	1.006E-1	3.047E+1
-8.268E-2	1.006E-1	3.020E+1
-7.944E-2	1.006E-1	3.040E+1
-7.295E-2	9.739E-2	3.046E+1
-7.295E-2	9.090E-2	3.016E+1
-8.106E-2	1.071E-1	3.022E+1
-7.620E-2	1.006E-1	3.045E+1
-7.295E-2	1.104E-1	3.024E+1
-7.620E-2	9.739E-2	3.024E+1
-7.944E-2	1.006E-1	3.026E+1
-7.782E-2	9.739E-2	3.035E+1
-7.295E-2	1.006E-1	3.034E+1
-7.295E-2	1.006E-1	3.037E+1
-8.106E-2	1.039E-1	3.035E+1
-7.944E-2	9.739E-2	3.048E+1
-7.133E-2	1.039E-1	3.042E+1
-7.295E-2	1.006E-1	3.029E+1
-8.106E-2	1.006E-1	3.017E+1
-7.620E-2	1.071E-1	3.031E+1
-7.133E-2	1.006E-1	3.033E+1
-7.620E-2	1.039E-1	3.021E+1
-7.944E-2	9.739E-2	3.019E+1
-7.782E-2	9.739E-2	3.050E+1
-7.457E-2	1.006E-1	3.008E+1
-7.457E-2	9.739E-2	3.027E+1
-8.106E-2	9.739E-2	3.037E+1
-7.782E-2	9.415E-2	3.055E+1
-7.295E-2	1.039E-1	3.034E+1
-7.457E-2	9.415E-2	3.039E+1
-8.106E-2	1.071E-1	3.064E+1
-7.457E-2	1.006E-1	3.031E+1
-7.295E-2	9.739E-2	3.062E+1
-7.620E-2	9.415E-2	3.033E+1
-7.944E-2	1.039E-1	3.069E+1
-7.295E-2	9.415E-2	3.027E+1
-7.295E-2	9.090E-2	3.032E+1
-7.457E-2	1.006E-1	3.035E+1
-8.106E-2	1.006E-1	3.044E+1
-7.782E-2	1.104E-1	3.047E+1
-7.133E-2	9.415E-2	3.026E+1
-7.620E-2	1.006E-1	3.067E+1
-8.106E-2	1.006E-1	3.036E+1
-7.620E-2	1.039E-1	3.044E+1
-7.295E-2	9.739E-2	3.047E+1
-7.620E-2	9.415E-2	3.034E+1
-8.106E-2	9.415E-2	3.035E+1
-7.782E-2	9.415E-2	3.049E+1
-7.620E-2	1.006E-1	3.037E+1
-7.457E-2	1.006E-1	3.033E+1
-7.944E-2	1.006E-1	3.044E+1
-7.782E-2	1.006E-1	3.030E+1
-7.133E-2	1.071E-1	3.029E+1
-7.620E-2	9.739E-2	3.023E+1
-7.944E-2	1.006E-1	3.020E+1
-8.106E-2	1.006E-1	3.062E+1
-7.457E-2	9.739E-2	3.039E+1
-7.457E-2	1.039E-1	3.028E+1
-7.944E-2	9.739E-2	3.045E+1
-7.782E-2	1.006E-1	3.035E+1
-7.620E-2	1.006E-1	3.030E+1
-7.620E-2	1.039E-1	3.047E+1
-8.106E-2	1.006E-1	3.061E+1
-7.782E-2	9.739E-2	3.029E+1
-7.295E-2	1.039E-1	3.035E+1
-7.782E-2	1.039E-1	3.029E+1
-7.944E-2	1.006E-1	3.028E+1
-7.944E-2	9.739E-2	3.028E+1
-7.620E-2	9.739E-2	3.054E+1
-7.620E-2	1.006E-1	3.031E+1
-7.620E-2	1.006E-1	3.057E+1
-7.944E-2	9.415E-2	3.042E+1
-7.133E-2	9.739E-2	3.055E+1
-7.457E-2	1.006E-1	3.031E+1
-8.106E-2	9.415E-2	3.051E+1
-7.620E-2	1.104E-1	3.040E+1
-7.620E-2	1.006E-1	3.042E+1
-7.620E-2	9.739E-2	3.035E+1
-8.268E-2	1.039E-1	3.021E+1
-7.944E-2	9.739E-2	3.051E+1
-7.295E-2	9.739E-2	3.039E+1
-7.620E-2	9.415E-2	3.036E+1
-7.944E-2	1.104E-1	3.046E+1
-7.944E-2	9.739E-2	3.047E+1
-7.133E-2	1.071E-1	3.043E+1
-7.782E-2	9.739E-2	3.032E+1
-8.106E-2	1.039E-1	3.033E+1
-7.782E-2	9.415E-2	3.052E+1
-7.133E-2	1.039E-1	3.046E+1
-7.457E-2	1.071E-1	3.024E+1
-7.944E-2	9.739E-2	3.035E+1
-7.782E-2	9.090E-2	3.023E+1
-7.295E-2	1.006E-1	3.036E+1
-7.457E-2	1.104E-1	3.024E+1
-7.944E-2	1.039E-1	3.021E+1
-7.782E-2	1.071E-1	3.022E+1
-7.133E-2	1.071E-1	3.030E+1
-7.620E-2	9.739E-2	3.042E+1
-8.268E-2	1.039E-1	3.017E+1
-7.782E-2	9.415E-2	3.052E+1
-6.971E-2	9.415E-2	3.047E+1
-7.620E-2	8.766E-2	3.061E+1
-7.782E-2	9.415E-2	3.031E+1
-8.106E-2	1.071E-1	3.031E+1
-7.457E-2	9.415E-2	3.037E+1
-7.457E-2	9.739E-2	3.036E+1
-7.944E-2	9.415E-2	3.020E+1
-7.782E-2	9.415E-2	3.031E+1
-7.133E-2	1.039E-1	3.041E+1
-7.620E-2	9.090E-2	3.023E+1
-8.106E-2	1.104E-1	3.020E+1
-7.944E-2	1.039E-1	3.039E+1
-7.295E-2	9.415E-2	3.035E+1
-7.295E-2	1.039E-1	3.035E+1
-7.944E-2	9.415E-2	3.021E+1
-7.457E-2	1.006E-1	3.026E+1
-7.457E-2	1.006E-1	3.046E+1
-7.620E-2	9.739E-2	3.032E+1
-8.106E-2	1.006E-1	3.041E+1
-7.782E-2	9.739E-2	3.051E+1
-7.295E-2	9.090E-2	3.058E+1
-7.620E-2	1.039E-1	3.040E+1
-7.944E-2	9.090E-2	3.036E+1
-7.457E-2	9.090E-2	3.029E+1
-7.295E-2	1.039E-1	3.038E+1
-7.295E-2	9.090E-2	3.012E+1
-7.944E-2	9.090E-2	3.034E+1
-7.620E-2	9.090E-2	3.032E+1
-7.457E-2	1.071E-1	3.033E+1
-7.620E-2	1.006E-1	3.034E+1
-8.106E-2	9.739E-2	3.042E+1
-7.620E-2	9.415E-2	3.033E+1
-7.133E-2	9.739E-2	3.034E+1
-7.457E-2	9.739E-2	3.032E+1
-8.106E-2	1.039E-1	3.046E+1
-7.620E-2	9.739E-2	3.044E+1
-7.295E-2	1.104E-1	3.038E+1
-7.295E-2	1.006E-1	3.045E+1
-7.944E-2	1.039E-1	3.028E+1
-7.620E-2	9.739E-2	3.036E+1
-7.295E-2	1.006E-1	3.026E+1
-7.620E-2	1.071E-1	3.038E+1
-8.106E-2	9.739E-2	3.033E+1
-7.782E-2	9.739E-2	3.040E+1
-7.620E-2	1.039E-1	3.047E+1
-7.620E-2	1.071E-1	3.043E+1
-8.106E-2	9.739E-2	3.043E+1
-7.620E-2	1.006E-1	3.014E+1
-7.457E-2	1.039E-1	3.038E+1
-7.457E-2	9.739E-2	3.046E+1
-8.106E-2	9.090E-2	3.038E+1
-7.782E-2	1.006E-1	3.039E+1
-7.295E-2	9.415E-2	3.036E+1
-7.295E-2	1.039E-1	3.044E+1
-8.106E-2	9.739E-2	3.024E+1
-7.782E-2	1.136E-1	3.037E+1
-7.133E-2	1.136E-1	3.016E+1
-7.620E-2	1.071E-1	3.041E+1
-7.944E-2	9.739E-2	3.020E+1
-7.782E-2	9.739E-2	3.045E+1
-7.620E-2	9.739E-2	3.027E+1
-7.457E-2	1.006E-1	3.038E+1
-7.944E-2	1.006E-1	3.028E+1
-7.620E-2	1.006E-1	3.026E+1
-7.457E-2	1.006E-1	3.038E+1
-7.457E-2	8.766E-2	3.016E+1
-8.268E-2	1.039E-1	3.042E+1
-8.106E-2	9.739E-2	3.030E+1
-7.457E-2	9.739E-2	3.052E+1
-7.457E-2	1.039E-1	3.028E+1
-8.106E-2	9.739E-2	3.033E+1
-7.782E-2	9.415E-2	3.010E+1
-7.782E-2	9.739E-2	3.049E+1
-7.620E-2	1.006E-1	3.051E+1
-7.782E-2	1.039E-1	3.024E+1
-7.620E-2	1.006E-1	3.035E+1
-7.133E-2	9.739E-2	3.041E+1
-7.620E-2	1.039E-1	3.040E+1
-8.106E-2	1.071E-1	3.032E+1
-7.782E-2	9.415E-2	3.055E+1
-7.620E-2	1.039E-1	3.023E+1
-7.457E-2	9.415E-2	3.021E+1
-8.106E-2	9.739E-2	3.030E+1
-7.782E-2	1.006E-1	3.030E+1
-7.133E-2	1.071E-1	3.049E+1
-7.620E-2	1.136E-1	3.031E+1
-7.944E-2	1.136E-1	3.037E+1
-7.782E-2	1.071E-1	3.039E+1
-7.295E-2	1.006E-1	3.031E+1
-7.457E-2	1.071E-1	3.014E+1
-8.106E-2	1.071E-1	3.027E+1
-7.620E-2	1.006E-1	3.036E+1
-7.133E-2	9.739E-2	3.041E+1
-7.620E-2	9.739E-2	3.024E+1
-8.106E-2	9.739E-2	3.019E+1
-7.620E-2	1.006E-1	3.059E+1
-7.295E-2	1.006E-1	3.041E+1
-7.457E-2	1.006E-1	3.047E+1
-8.268E-2	1.006E-1	3.026E+1
-8.106E-2	1.071E-1	3.056E+1
-7.457E-2	9.739E-2	3.044E+1
-7.295E-2	1.006E-1	3.042E+1
-8.106E-2	1.039E-1	3.041E+1
-7.620E-2	9.739E-2	3.041E+1
-7.295E-2	1.039E-1	3.011E+1
-7.457E-2	1.006E-1	3.046E+1
-8.106E-2	1.039E-1	3.044E+1
-7.782E-2	9.739E-2	3.040E+1
-7.457E-2	8.766E-2	3.027E+1
-7.620E-2	1.006E-1	3.031E+1
-8.106E-2	1.039E-1	3.034E+1
-7.457E-2	1.006E-1	3.022E+1
-7.295E-2	9.415E-2	3.022E+1
-7.457E-2	1.039E-1	3.037E+1
-8.268E-2	1.006E-1	3.022E+1
-7.782E-2	9.415E-2	3.056E+1
-7.620E-2	9.415E-2	3.030E+1
-7.295E-2	1.006E-1	3.035E+1
-8.431E-2	1.071E-1	3.025E+1
-7.782E-2	1.006E-1	3.048E+1
-7.457E-2	1.071E-1	3.053E+1
-7.457E-2	9.739E-2	3.051E+1
-8.106E-2	9.739E-2	3.042E+1
-7.944E-2	1.104E-1	3.023E+1
-7.295E-2	1.006E-1	3.035E+1
-7.457E-2	1.006E-1	3.043E+1
-7.782E-2	1.039E-1	3.060E+1
-7.620E-2	1.071E-1	3.028E+1
-7.457E-2	1.039E-1	3.024E+1
-7.620E-2	1.039E-1	3.046E+1
-7.944E-2	1.006E-1	3.017E+1
-7.782E-2	1.071E-1	3.012E+1
-7.133E-2	9.415E-2	3.026E+1
-7.295E-2	9.415E-2	3.043E+1
-7.944E-2	1.104E-1	3.032E+1
-7.944E-2	1.039E-1	3.028E+1
-7.457E-2	1.071E-1	3.041E+1
-7.620E-2	9.739E-2	3.019E+1
-8.106E-2	1.104E-1	3.021E+1
-7.782E-2	1.071E-1	3.045E+1
-7.457E-2	9.415E-2	3.046E+1
-7.620E-2	1.006E-1	3.036E+1
-8.106E-2	9.415E-2	3.037E+1
-7.944E-2	9.739E-2	3.030E+1
-7.295E-2	9.090E-2	3.040E+1
-7.457E-2	1.104E-1	3.015E+1
-8.106E-2	1.071E-1	3.026E+1
-7.782E-2	9.739E-2	3.047E+1
-7.295E-2	9.415E-2	3.049E+1
-7.782E-2	9.739E-2	3.038E+1
-8.106E-2	9.739E-2	3.040E+1
-8.106E-2	9.415E-2	3.059E+1
-7.295E-2	9.415E-2	3.045E+1
-7.620E-2	9.090E-2	3.055E+1
-7.944E-2	9.090E-2	3.039E+1
-7.620E-2	9.739E-2	3.034E+1
-7.620E-2	1.169E-1	3.039E+1
-7.620E-2	9.415E-2	3.043E+1
-8.268E-2	1.006E-1	3.044E+1
-7.782E-2	9.739E-2	3.038E+1
-7.295E-2	9.415E-2	3.052E+1
-7.457E-2	1.104E-1	3.027E+1
-7.944E-2	1.071E-1	3.044E+1
-7.782E-2	1.104E-1	3.050E+1
-7.133E-2	1.039E-1	3.034E+1
-7.457E-2	8.766E-2	3.018E+1
-8.268E-2	1.071E-1	3.024E+1
-7.944E-2	1.006E-1	3.019E+1
-7.295E-2	1.071E-1	3.027E+1
-7.457E-2	1.039E-1	3.032E+1
-7.782E-2	9.415E-2	3.039E+1
-8.106E-2	9.415E-2	3.041E+1
-7.295E-2	1.104E-1	3.025E+1
-7.620E-2	1.071E-1	3.051E+1
-8.268E-2	1.006E-1	3.007E+1
-7.457E-2	1.006E-1	3.041E+1
-7.295E-2	1.071E-1	3.047E+1
-7.457E-2	1.039E-1	3.042E+1
-7.944E-2	1.006E-1	3.038E+1
-7.944E-2	1.071E-1	3.026E+1
-6.971E-2	1.071E-1	3.045E+1
-7.457E-2	1.006E-1	3.034E+1
-7.944E-2	1.104E-1	3.030E+1
-7.944E-2	1.039E-1	3.038E+1
-7.133E-2	1.071E-1	3.041E+1
-7.620E-2	1.039E-1	3.029E+1
-8.268E-2	1.006E-1	3.051E+1
-7.782E-2	1.039E-1	3.037E+1
-7.295E-2	9.415E-2	3.033E+1
-7.620E-2	1.006E-1	3.037E+1
-8.106E-2	1.071E-1	3.043E+1
-7.944E-2	1.104E-1	3.052E+1
-7.620E-2	9.739E-2	3.043E+1
-7.457E-2	1.006E-1	3.050E+1
-7.944E-2	1.104E-1	3.031E+1
-7.782E-2	1.006E-1	3.038E+1
-7.295E-2	1.104E-1	3.040E+1
-7.457E-2	1.039E-1	3.018E+1
-8.106E-2	1.006E-1	3.048E+1
-7.944E-2	9.739E-2	3.034E+1
-7.133E-2	1.039E-1	3.020E+1
-7.457E-2	1.071E-1	3.040E+1
-8.106E-2	1.039E-1	3.033E+1
-8.106E-2	9.739E-2	3.037E+1
-7.457E-2	1.006E-1	3.039E+1
-7.620E-2	9.739E-2	3.043E+1
-7.944E-2	1.071E-1	3.053E+1
-7.944E-2	9.090E-2	3.055E+1
-7.295E-2	9.739E-2	3.035E+1
-7.457E-2	1.006E-1	3.047E+1
-7.944E-2	1.104E-1	3.056E+1
-8.106E-2	1.136E-1	3.037E+1
-7.457E-2	1.006E-1	3.030E+1
-7.457E-2	9.739E-2	3.026E+1
-8.268E-2	1.104E-1	3.046E+1
-7.782E-2	9.415E-2	3.048E+1
-7.295E-2	1.006E-1	3.049E+1
-7.457E-2	1.039E-1	3.036E+1
-8.106E-2	1.104E-1	3.021E+1
-7.944E-2	1.071E-1	3.019E+1
-7.782E-2	9.415E-2	3.039E+1
-7.620E-2	1.006E-1	3.055E+1
-7.944E-2	1.006E-1	3.038E+1
-7.944E-2	9.415E-2	3.022E+1
-7.133E-2	1.006E-1	3.045E+1
-7.782E-2	1.006E-1	3.024E+1
-8.268E-2	9.739E-2	3.041E+1
-7.782E-2	9.739E-2	3.049E+1
-7.295E-2	9.739E-2	3.043E+1
-7.782E-2	1.136E-1	3.028E+1
-8.106E-2	1.039E-1	3.040E+1
-7.944E-2	1.039E-1	3.035E+1
-7.620E-2	1.006E-1	3.033E+1
-7.457E-2	1.104E-1	3.042E+1
-7.782E-2	9.739E-2	3.035E+1
-7.944E-2	1.006E-1	3.028E+1
-7.782E-2	1.039E-1	3.028E+1
-7.782E-2	1.039E-1	3.031E+1
-8.106E-2	1.039E-1	3.006E+1
-7.620E-2	1.039E-1	3.034E+1
-7.295E-2	9.415E-2	3.029E+1
-7.620E-2	1.006E-1	3.055E+1
-8.268E-2	1.039E-1	3.037E+1
-7.782E-2	9.739E-2	3.033E+1
-7.295E-2	1.006E-1	3.027E+1
-7.620E-2	9.739E-2	3.047E+1
-8.106E-2	1.169E-1	3.040E+1
-7.782E-2	1.006E-1	3.052E+1
-7.295E-2	1.039E-1	3.030E+1
-7.457E-2	1.006E-1	3.043E+1
-8.106E-2	1.039E-1	3.033E+1
-7.782E-2	1.136E-1	3.036E+1
-7.620E-2	1.039E-1	3.036E+1
-7.782E-2	1.039E-1	3.049E+1
-8.106E-2	1.006E-1	3.031E+1
-7.944E-2	1.071E-1	3.046E+1
-7.457E-2	1.006E-1	3.028E+1
-7.620E-2	1.071E-1	3.021E+1
-8.106E-2	9.739E-2	3.053E+1
-8.106E-2	9.739E-2	3.039E+1
-7.133E-2	1.006E-1	3.040E+1
-7.457E-2	9.415E-2	3.031E+1
-8.106E-2	1.006E-1	3.009E+1
-7.782E-2	1.071E-1	3.025E+1
-7.295E-2	9.415E-2	3.020E+1
-7.944E-2	1.071E-1	3.036E+1
-8.268E-2	1.071E-1	3.039E+1
-7.944E-2	1.039E-1	3.042E+1
-7.457E-2	1.039E-1	3.036E+1
-7.782E-2	1.071E-1	3.046E+1
-8.106E-2	1.136E-1	3.020E+1
-7.944E-2	1.006E-1	3.054E+1
-7.457E-2	9.415E-2	3.043E+1
-7.457E-2	1.006E-1	3.048E+1
-8.268E-2	1.006E-1	3.032E+1
-7.782E-2	1.006E-1	3.049E+1
-7.295E-2	1.006E-1	3.036E+1
-7.620E-2	1.071E-1	3.052E+1
-8.268E-2	1.039E-1	3.034E+1
-7.782E-2	9.739E-2	3.028E+1
-7.457E-2	1.039E-1	3.048E+1
-7.457E-2	9.090E-2	3.018E+1
-8.268E-2	9.739E-2	3.043E+1
-7.782E-2	1.006E-1	3.043E+1
-7.457E-2	1.039E-1	3.005E+1
-7.457E-2	9.415E-2	3.021E+1
-7.944E-2	1.006E-1	3.046E+1
-7.620E-2	1.006E-1	3.042E+1
-7.295E-2	1.006E-1	3.055E+1
-7.457E-2	1.071E-1	3.034E+1
-8.106E-2	1.006E-1	3.068E+1
-8.268E-2	1.006E-1	3.017E+1
-7.620E-2	9.739E-2	3.042E+1
-7.295E-2	1.071E-1	3.043E+1
-8.268E-2	1.039E-1	3.040E+1
-7.782E-2	1.104E-1	3.038E+1
-7.457E-2	8.766E-2	3.039E+1
-7.457E-2	1.104E-1	3.035E+1
-8.106E-2	9.739E-2	3.036E+1
-7.782E-2	9.415E-2	3.037E+1
-7.133E-2	9.739E-2	3.043E+1
-7.620E-2	9.739E-2	3.021E+1
-8.431E-2	1.006E-1	3.043E+1
-8.106E-2	9.415E-2	3.059E+1
-7.295E-2	1.039E-1	3.021E+1
-7.782E-2	1.071E-1	3.043E+1
-8.268E-2	1.071E-1	3.039E+1
-7.782E-2	9.739E-2	3.047E+1
-7.457E-2	9.739E-2	3.042E+1
-7.620E-2	9.415E-2	3.068E+1
-8.106E-2	1.071E-1	3.029E+1
-7.782E-2	9.739E-2	3.031E+1
-7.457E-2	1.201E-1	3.052E+1
-7.457E-2	9.739E-2	3.035E+1
-7.944E-2	1.006E-1	3.034E+1
-8.106E-2	1.039E-1	3.055E+1
-7.295E-2	9.739E-2	3.032E+1
-7.457E-2	1.006E-1	3.026E+1
-8.106E-2	1.006E-1	3.039E+1
-7.782E-2	1.071E-1	3.050E+1
-7.295E-2	1.039E-1	3.037E+1
-7.620E-2	1.039E-1	3.050E+1
-7.944E-2	1.006E-1	3.039E+1
-7.620E-2	9.415E-2	3.031E+1
-7.457E-2	1.039E-1	3.079E+1
-7.295E-2	1.039E-1	3.037E+1
-8.268E-2	1.039E-1	3.048E+1
-7.944E-2	9.415E-2	3.036E+1
-7.620E-2	1.039E-1	3.029E+1
-7.944E-2	9.415E-2	3.032E+1
-8.106E-2	1.006E-1	3.025E+1
-7.944E-2	1.071E-1	3.022E+1
-7.457E-2	1.006E-1	3.038E+1
-7.295E-2	9.739E-2	3.039E+1
-8.106E-2	9.415E-2	3.019E+1
-7.782E-2	1.071E-1	3.044E+1
-7.295E-2	9.415E-2	3.066E+1
-7.457E-2	9.415E-2	3.043E+1
-8.106E-2	1.071E-1	3.052E+1
-7.620E-2	1.006E-1	3.013E+1
-7.457E-2	9.739E-2	3.049E+1
-7.620E-2	1.071E-1	3.045E+1
-8.106E-2	1.006E-1	3.036E+1
-7.782E-2	9.415E-2	3.043E+1
-7.457E-2	9.415E-2	3.070E+1
-7.782E-2	9.090E-2	3.038E+1
-8.106E-2	9.415E-2	3.026E+1
-7.944E-2	9.739E-2	3.022E+1
-7.133E-2	1.039E-1	3.029E+1
-7.782E-2	1.039E-1	3.054E+1
-7.782E-2	9.739E-2	3.031E+1
-8.106E-2	1.039E-1	3.030E+1
-7.295E-2	1.071E-1	3.030E+1
-7.944E-2	1.136E-1	3.046E+1
-8.268E-2	9.739E-2	3.010E+1
-7.782E-2	9.739E-2	3.045E+1
-7.457E-2	1.006E-1	3.043E+1
-7.620E-2	9.739E-2	3.045E+1
-7.944E-2	9.415E-2	3.043E+1
-7.944E-2	9.739E-2	3.042E+1
-7.457E-2	1.006E-1	3.033E+1
-7.944E-2	1.039E-1	3.031E+1
-8.106E-2	9.739E-2	3.040E+1
-7.620E-2	9.415E-2	3.051E+1
-7.457E-2	1.104E-1	3.045E+1
-7.457E-2	9.739E-2	3.045E+1
-8.106E-2	9.739E-2	3.035E+1
-7.944E-2	9.090E-2	3.047E+1
-7.457E-2	1.006E-1	3.057E+1
-7.620E-2	9.415E-2	3.041E+1
-8.431E-2	1.006E-1	3.058E+1
-7.944E-2	1.006E-1	3.039E+1
-7.782E-2	9.415E-2	3.042E+1
-7.620E-2	1.006E-1	3.034E+1
-7.944E-2	9.739E-2	3.049E+1
-8.106E-2	9.415E-2	3.049E+1
-7.133E-2	9.415E-2	3.024E+1
-7.782E-2	1.039E-1	3.045E+1
-8.268E-2	1.071E-1	3.035E+1
-8.268E-2	1.104E-1	3.047E+1
-7.457E-2	1.006E-1	3.043E+1
-7.620E-2	1.071E-1	3.022E+1
-8.106E-2	1.039E-1	3.041E+1
-7.944E-2	9.739E-2	3.041E+1
-7.295E-2	1.104E-1	3.031E+1
-7.782E-2	1.039E-1	3.037E+1
-7.944E-2	1.039E-1	3.030E+1
-8.268E-2	9.739E-2	3.042E+1
-7.620E-2	1.039E-1	3.032E+1
-7.620E-2	9.739E-2	3.030E+1
-7.782E-2	1.006E-1	3.041E+1
-7.944E-2	1.136E-1	3.048E+1
-7.295E-2	1.039E-1	3.035E+1
-7.295E-2	1.071E-1	3.048E+1
-7.944E-2	1.006E-1	3.044E+1
-7.944E-2	9.415E-2	3.030E+1
-7.457E-2	1.071E-1	3.041E+1
-7.782E-2	1.006E-1	3.041E+1
-8.268E-2	1.071E-1	3.036E+1
-8.268E-2	1.071E-1	3.044E+1
-7.620E-2	1.006E-1	3.012E+1
-7.295E-2	9.739E-2	3.028E+1
-8.106E-2	1.006E-1	3.041E+1
-8.106E-2	1.071E-1	3.030E+1
-7.295E-2	9.415E-2	3.046E+1
-7.457E-2	1.039E-1	3.035E+1
-8.106E-2	9.090E-2	3.014E+1
-8.106E-2	1.039E-1	3.047E+1
-7.295E-2	1.071E-1	3.046E+1
-7.295E-2	9.415E-2	3.041E+1
-7.944E-2	1.006E-1	3.033E+1
-7.782E-2	9.739E-2	3.041E+1
-7.295E-2	9.415E-2	3.031E+1
-7.457E-2	9.090E-2	3.040E+1
-8.268E-2	9.739E-2	3.027E+1
-7.782E-2	1.039E-1	3.034E+1
-7.295E-2	9.739E-2	3.059E+1
-7.620E-2	9.739E-2	3.020E+1
-8.106E-2	1.104E-1	3.032E+1
-7.782E-2	1.071E-1	3.034E+1
-7.457E-2	1.039E-1	3.019E+1
-7.457E-2	8.766E-2	3.036E+1
-8.268E-2	1.039E-1	3.038E+1
-7.620E-2	1.104E-1	3.019E+1
-7.457E-2	1.039E-1	3.033E+1
-7.620E-2	1.006E-1	3.019E+1
-7.944E-2	1.006E-1	3.030E+1
-7.944E-2	1.039E-1	3.033E+1
-7.620E-2	9.739E-2	3.036E+1
-7.620E-2	1.006E-1	3.049E+1
-8.268E-2	1.071E-1	3.048E+1
-7.944E-2	9.739E-2	3.019E+1
-7.782E-2	1.071E-1	3.036E+1
-7.782E-2	9.739E-2	3.033E+1
-8.268E-2	1.071E-1	3.031E+1
-7.944E-2	1.006E-1	3.036E+1
-7.295E-2	1.006E-1	3.039E+1
-7.457E-2	9.090E-2	3.035E+1
-8.106E-2	1.071E-1	3.050E+1
-7.782E-2	9.415E-2	3.027E+1
-7.295E-2	9.415E-2	3.032E+1
-7.457E-2	1.006E-1	3.042E+1
-7.944E-2	9.415E-2	3.043E+1
-7.782E-2	1.071E-1	3.042E+1
-7.295E-2	9.415E-2	3.025E+1
-7.944E-2	1.006E-1	3.045E+1
-8.106E-2	9.415E-2	3.053E+1
-8.106E-2	9.739E-2	3.037E+1
-7.457E-2	1.071E-1	3.034E+1
-7.620E-2	1.039E-1	3.058E+1
-8.106E-2	1.006E-1	3.030E+1
-8.268E-2	9.739E-2	3.044E+1
-7.295E-2	1.169E-1	3.036E+1
-7.620E-2	1.071E-1	3.052E+1
-8.268E-2	1.169E-1	3.030E+1
-8.106E-2	9.739E-2	3.043E+1
-7.620E-2	1.071E-1	3.054E+1
-7.782E-2	9.415E-2	3.032E+1
-8.268E-2	9.739E-2	3.064E+1
-7.944E-2	9.415E-2	3.048E+1
-7.620E-2	1.006E-1	3.052E+1
-7.782E-2	1.039E-1	3.027E+1
-8.431E-2	1.006E-1	3.058E+1
-7.944E-2	9.739E-2	3.036E+1
-7.620E-2	1.104E-1	3.045E+1
-7.620E-2	1.039E-1	3.031E+1
-7.782E-2	1.071E-1	3.008E+1
-7.944E-2	1.006E-1	3.031E+1
-7.457E-2	1.006E-1	3.045E+1
-7.782E-2	1.006E-1	3.030E+1
-8.268E-2	1.039E-1	3.022E+1
-7.944E-2	9.739E-2	3.035E+1
-7.457E-2	1.071E-1	3.043E+1
-7.782E-2	1.039E-1	3.037E+1
-8.106E-2	1.071E-1	3.046E+1
-7.944E-2	9.090E-2	3.028E+1
-7.295E-2	9.415E-2	3.030E+1
-7.457E-2	1.071E-1	3.025E+1
-8.106E-2	9.415E-2	3.047E+1
-7.782E-2	1.104E-1	3.036E+1
-7.457E-2	1.071E-1	3.040E+1
-7.457E-2	1.039E-1	3.024E+1
-8.268E-2	1.006E-1	3.016E+1
-7.782E-2	9.415E-2	3.022E+1
-7.620E-2	9.739E-2	3.050E+1
-7.457E-2	9.415E-2	3.036E+1
-8.268E-2	1.039E-1	3.026E+1
-7.944E-2	1.039E-1	3.031E+1
-7.457E-2	9.739E-2	3.021E+1
-7.620E-2	1.006E-1	3.052E+1
-7.944E-2	1.006E-1	3.006E+1
-8.106E-2	9.415E-2	3.048E+1
-7.457E-2	9.739E-2	3.023E+1
-7.944E-2	9.739E-2	3.027E+1
-8.268E-2	9.739E-2	3.022E+1
-7.782E-2	1.104E-1	3.032E+1
-7.620E-2	9.739E-2	3.045E+1
-7.620E-2	1.039E-1	3.024E+1
-7.944E-2	1.006E-1	3.069E+1
-7.944E-2	1.039E-1	3.038E+1
-7.295E-2	1.006E-1	3.046E+1
-7.782E-2	1.104E-1	3.045E+1
-8.106E-2	9.090E-2	3.025E+1
-8.106E-2	1.006E-1	3.029E+1
-7.457E-2	9.739E-2	3.047E+1
-7.782E-2	9.739E-2	3.053E+1
-8.106E-2	1.039E-1	3.036E+1
-8.106E-2	9.739E-2	3.059E+1
-7.457E-2	9.415E-2	3.034E+1
-7.782E-2	1.006E-1	3.031E+1
-8.268E-2	1.006E-1	3.025E+1
-8.106E-2	1.039E-1	3.042E+1
-7.457E-2	1.006E-1	3.038E+1
-7.620E-2	1.039E-1	3.047E+1
-7.944E-2	9.739E-2	3.035E+1
-8.106E-2	9.415E-2	3.056E+1
-7.620E-2	1.006E-1	3.062E+1
-7.782E-2	1.071E-1	3.041E+1
-8.268E-2	1.006E-1	3.029E+1
-7.944E-2	1.071E-1	3.036E+1
-7.620E-2	9.739E-2	3.046E+1
-7.620E-2	1.071E-1	3.044E+1
-8.106E-2	9.739E-2	3.031E+1
-8.106E-2	9.415E-2	3.029E+1
-7.295E-2	9.739E-2	3.028E+1
-7.782E-2	9.090E-2	3.045E+1
-8.106E-2	1.039E-1	3.029E+1
-7.944E-2	9.739E-2	3.036E+1
-7.457E-2	9.415E-2	3.043E+1
-7.620E-2	9.739E-2	3.026E+1
-7.782E-2	1.104E-1	3.036E+1
-7.944E-2	9.090E-2	3.051E+1
-7.457E-2	1.039E-1	3.019E+1
-7.620E-2	9.415E-2	3.039E+1
-8.106E-2	9.739E-2	3.050E+1
-7.944E-2	9.415E-2	3.031E+1
-7.295E-2	9.415E-2	3.043E+1
-7.620E-2	1.006E-1	3.033E+1
-8.431E-2	9.090E-2	3.051E+1
-7.944E-2	1.006E-1	3.049E+1
-7.457E-2	1.006E-1	3.017E+1
-7.782E-2	9.415E-2	3.062E+1
-8.106E-2	1.071E-1	3.046E+1
-8.106E-2	1.104E-1	3.033E+1
-7.782E-2	1.039E-1	3.063E+1
-7.620E-2	1.006E-1	3.026E+1
-8.268E-2	9.739E-2	3.032E+1
-7.782E-2	9.739E-2	3.051E+1
-7.295E-2	9.739E-2	3.043E+1
-7.620E-2	1.006E-1	3.029E+1
-7.944E-2	9.739E-2	3.030E+1
-8.268E-2	1.071E-1	3.018E+1
-7.457E-2	1.006E-1	3.039E+1
-7.944E-2	1.104E-1	3.050E+1
-8.268E-2	9.739E-2	3.052E+1
-7.944E-2	1.104E-1	3.048E+1
-7.457E-2	1.136E-1	3.056E+1
-7.782E-2	1.006E-1	3.035E+1
-7.944E-2	9.090E-2	3.044E+1
-8.268E-2	9.739E-2	3.043E+1
-7.457E-2	1.006E-1	3.028E+1
-7.944E-2	1.136E-1	3.042E+1
-8.268E-2	9.739E-2	3.049E+1
-8.268E-2	1.006E-1	3.031E+1
-7.457E-2	1.071E-1	3.031E+1
-7.782E-2	1.039E-1	3.035E+1
-8.431E-2	8.441E-2	3.025E+1
-8.106E-2	1.006E-1	3.019E+1
-7.620E-2	1.006E-1	3.027E+1
-7.782E-2	1.006E-1	3.065E+1
-8.106E-2	1.071E-1	3.040E+1
-8.106E-2	9.739E-2	3.042E+1
-7.295E-2	1.071E-1	3.045E+1
-8.106E-2	8.766E-2	3.019E+1
-8.268E-2	1.006E-1	3.030E+1
-8.268E-2	1.104E-1	3.022E+1
-7.620E-2	9.415E-2	3.044E+1
-7.457E-2	1.006E-1	3.043E+1
-8.268E-2	1.006E-1	3.035E+1
-7.944E-2	9.090E-2	3.016E+1
-7.620E-2	1.104E-1	3.049E+1
-7.620E-2	1.006E-1	3.037E+1
-8.268E-2	1.071E-1	3.049E+1
-7.944E-2	9.739E-2	3.056E+1
-7.457E-2	1.071E-1	3.042E+1
-7.620E-2	9.415E-2	3.032E+1
-8.106E-2	1.006E-1	3.068E+1
-7.944E-2	9.739E-2	3.033E+1
-7.620E-2	1.104E-1	3.038E+1
-7.620E-2	1.039E-1	3.037E+1
-8.268E-2	1.006E-1	3.043E+1
-7.944E-2	9.090E-2	3.047E+1
-7.457E-2	9.739E-2	3.029E+1
-7.620E-2	1.006E-1	3.018E+1
-7.944E-2	9.739E-2	3.035E+1
-8.106E-2	1.039E-1	3.041E+1
-7.295E-2	1.006E-1	3.025E+1
-7.782E-2	9.739E-2	3.031E+1
-8.106E-2	9.739E-2	3.036E+1
-7.620E-2	1.039E-1	3.043E+1
-7.457E-2	9.415E-2	3.031E+1
-7.620E-2	1.039E-1	3.029E+1
-8.106E-2	1.006E-1	3.047E+1
-7.620E-2	9.090E-2	3.045E+1
-7.782E-2	1.071E-1	3.028E+1
-7.782E-2	9.090E-2	3.058E+1
-7.944E-2	9.739E-2	3.037E+1
-8.106E-2	9.415E-2	3.048E+1
-7.620E-2	1.006E-1	3.015E+1
-7.620E-2	9.739E-2	3.041E+1
-8.268E-2	1.039E-1	3.055E+1
-7.620E-2	9.739E-2	3.034E+1
-7.620E-2	1.039E-1	3.023E+1
-7.457E-2	1.039E-1	3.043E+1
-8.106E-2	9.090E-2	3.032E+1
-7.944E-2	1.006E-1	3.031E+1
-7.782E-2	9.415E-2	3.039E+1
-7.620E-2	9.090E-2	3.029E+1
-8.106E-2	1.039E-1	3.035E+1
-7.782E-2	1.039E-1	3.023E+1
-7.782E-2	1.039E-1	3.058E+1
-7.782E-2	9.739E-2	3.039E+1
-7.944E-2	1.006E-1	3.043E+1
-8.106E-2	9.415E-2	3.022E+1
-7.457E-2	9.739E-2	3.050E+1
-7.457E-2	9.415E-2	3.062E+1
-8.268E-2	9.739E-2	3.045E+1
-7.782E-2	9.415E-2	3.018E+1
-7.620E-2	9.739E-2	3.043E+1
-7.620E-2	1.071E-1	3.044E+1
-7.944E-2	9.739E-2	3.032E+1
-7.944E-2	1.006E-1	3.028E+1
-7.457E-2	1.136E-1	3.030E+1
-7.782E-2	9.739E-2	3.043E+1
-8.268E-2	1.071E-1	3.032E+1
-8.106E-2	1.071E-1	3.035E+1
-7.457E-2	9.739E-2	3.043E+1
-7.620E-2	1.071E-1	3.032E+1
-8.106E-2	1.039E-1	3.045E+1
-7.782E-2	9.739E-2	3.040E+1
-7.620E-2	9.739E-2	3.033E+1
-7.457E-2	9.415E-2	3.028E+1
-8.106E-2	1.039E-1	3.041E+1
-7.944E-2	9.415E-2	3.037E+1
-7.620E-2	9.739E-2	3.045E+1
-7.944E-2	9.090E-2	3.028E+1
-8.268E-2	1.104E-1	3.038E+1
-8.106E-2	1.006E-1	3.029E+1
-7.782E-2	1.006E-1	3.022E+1
-7.457E-2	9.739E-2	3.040E+1
-8.106E-2	1.006E-1	3.023E+1
-8.268E-2	1.006E-1	3.034E+1
-7.620E-2	9.739E-2	3.030E+1
-7.620E-2	8.766E-2	3.035E+1
-8.593E-2	1.039E-1	3.042E+1
-7.944E-2	9.415E-2	3.037E+1
-7.620E-2	9.739E-2	3.037E+1
-7.457E-2	1.039E-1	3.056E+1
-8.268E-2	9.739E-2	3.036E+1
-7.944E-2	1.006E-1	3.028E+1
-7.295E-2	1.071E-1	3.048E+1
-7.782E-2	9.415E-2	3.044E+1
-8.268E-2	9.739E-2	3.023E+1
-8.106E-2	9.739E-2	3.068E+1
-7.620E-2	1.006E-1	3.036E+1
-7.620E-2	9.739E-2	3.024E+1
-8.268E-2	9.739E-2	3.051E+1
-7.944E-2	1.104E-1	3.040E+1
-7.457E-2	1.136E-1	3.055E+1
-7.782E-2	1.071E-1	3.049E+1
-8.268E-2	9.415E-2	3.040E+1
-8.268E-2	9.090E-2	3.029E+1
-7.457E-2	9.739E-2	3.037E+1
-7.620E-2	9.739E-2	3.041E+1
-8.106E-2	1.006E-1	3.050E+1
-7.944E-2	9.415E-2	3.043E+1
-7.620E-2	1.039E-1	3.049E+1
-7.620E-2	1.006E-1	3.044E+1
-8.106E-2	1.039E-1	3.047E+1
-8.106E-2	1.071E-1	3.034E+1
-7.457E-2	8.766E-2	3.049E+1
-7.620E-2	9.739E-2	3.036E+1
-7.944E-2	9.415E-2	3.033E+1
-8.106E-2	1.006E-1	3.039E+1
-7.457E-2	8.766E-2	3.039E+1
-7.782E-2	1.006E-1	3.033E+1
-8.106E-2	1.006E-1	3.026E+1
-8.431E-2	9.415E-2	3.051E+1
-7.620E-2	1.039E-1	3.046E+1
-7.457E-2	9.739E-2	3.029E+1
-8.106E-2	9.739E-2	3.011E+1
-8.106E-2	9.739E-2	3.059E+1
-7.782E-2	9.739E-2	3.036E+1
-7.782E-2	1.006E-1	3.031E+1
-8.106E-2	1.006E-1	3.022E+1
-8.268E-2	9.415E-2	3.061E+1
-7.457E-2	9.739E-2	3.040E+1
-7.782E-2	9.090E-2	3.041E+1
-8.106E-2	9.090E-2	3.053E+1
-8.106E-2	1.006E-1	3.053E+1
-7.457E-2	9.739E-2	3.032E+1
-7.620E-2	1.006E-1	3.046E+1
-8.431E-2	1.039E-1	3.051E+1
-8.106E-2	1.039E-1	3.046E+1
-7.457E-2	9.739E-2	3.038E+1
-7.782E-2	9.090E-2	3.065E+1
-8.268E-2	9.415E-2	3.013E+1
-8.106E-2	1.071E-1	3.032E+1
-7.620E-2	1.006E-1	3.037E+1
-7.620E-2	1.039E-1	3.045E+1
-8.268E-2	8.766E-2	3.057E+1
-8.106E-2	1.071E-1	3.074E+1
-7.457E-2	9.739E-2	3.055E+1
-7.782E-2	1.071E-1	3.040E+1
-8.268E-2	1.071E-1	3.029E+1
-8.106E-2	9.415E-2	3.040E+1
-7.620E-2	1.006E-1	3.025E+1
-7.620E-2	1.006E-1	3.025E+1
-8.431E-2	1.006E-1	3.031E+1
-8.106E-2	1.006E-1	3.041E+1
-7.620E-2	1.039E-1	3.034E+1
-7.457E-2	1.039E-1	3.033E+1
-8.268E-2	1.006E-1	3.021E+1
-8.268E-2	9.415E-2	3.039E+1
-7.457E-2	1.039E-1	3.044E+1
-7.620E-2	9.415E-2	3.031E+1
-8.268E-2	9.739E-2	3.042E+1
-8.268E-2	1.006E-1	3.037E+1
-7.457E-2	9.415E-2	3.031E+1
-7.782E-2	1.071E-1	3.034E+1
-8.268E-2	1.006E-1	3.052E+1
-7.782E-2	9.090E-2	3.033E+1
-7.457E-2	8.766E-2	3.038E+1
-7.457E-2	1.104E-1	3.049E+1
-8.268E-2	1.006E-1	3.027E+1
-8.106E-2	1.039E-1	3.027E+1
-7.620E-2	9.415E-2	3.038E+1
-7.782E-2	9.415E-2	3.029E+1
-8.268E-2	9.415E-2	3.039E+1
-7.944E-2	9.090E-2	3.035E+1
-7.620E-2	1.006E-1	3.050E+1
-7.782E-2	9.739E-2	3.049E+1
-8.268E-2	9.739E-2	3.025E+1
-7.944E-2	9.739E-2	3.041E+1
-7.457E-2	1.006E-1	3.038E+1
-7.620E-2	1.006E-1	3.032E+1
-8.106E-2	9.739E-2	3.039E+1
-7.944E-2	1.039E-1	3.040E+1
-7.457E-2	9.415E-2	3.019E+1
-7.782E-2	9.739E-2	3.037E+1
-8.268E-2	1.039E-1	3.038E+1
-8.106E-2	1.136E-1	3.030E+1
-7.457E-2	9.739E-2	3.060E+1
-7.620E-2	9.739E-2	3.038E+1
-8.106E-2	1.006E-1	3.037E+1
-8.106E-2	1.104E-1	3.050E+1
-7.620E-2	1.039E-1	3.032E+1
-7.782E-2	1.006E-1	3.063E+1
-8.268E-2	9.415E-2	3.037E+1
-7.944E-2	9.090E-2	3.033E+1
-7.620E-2	1.071E-1	3.056E+1
-7.620E-2	1.071E-1	3.043E+1
-7.944E-2	9.739E-2	3.029E+1
-8.268E-2	9.739E-2	3.053E+1
-7.620E-2	1.006E-1	3.031E+1
-7.782E-2	9.739E-2	3.036E+1
-8.268E-2	9.739E-2	3.034E+1
-8.431E-2	9.739E-2	3.042E+1
-7.782E-2	9.739E-2	3.043E+1
-7.944E-2	1.039E-1	3.052E+1
-8.106E-2	1.006E-1	3.044E+1
-8.431E-2	9.415E-2	3.047E+1
-7.457E-2	1.006E-1	3.044E+1
-7.782E-2	1.006E-1	3.023E+1
-8.431E-2	9.739E-2	3.049E+1
-8.268E-2	1.006E-1	3.048E+1
-7.782E-2	1.071E-1	3.044E+1
-7.620E-2	9.415E-2	3.042E+1
-8.106E-2	1.006E-1	3.032E+1
-8.106E-2	1.006E-1	3.030E+1
-7.620E-2	9.415E-2	3.064E+1
-7.457E-2	9.415E-2	3.048E+1
-8.106E-2	1.039E-1	3.036E+1
-8.106E-2	1.006E-1	3.020E+1
-7.620E-2	1.071E-1	3.050E+1
-7.620E-2	9.739E-2	3.034E+1
-8.431E-2	1.039E-1	3.038E+1
-8.106E-2	1.006E-1	3.065E+1
-7.620E-2	1.039E-1	3.033E+1
-7.944E-2	1.006E-1	3.016E+1
-8.268E-2	1.039E-1	3.056E+1
-7.944E-2	1.006E-1	3.040E+1
-7.620E-2	1.136E-1	3.030E+1
-7.457E-2	9.090E-2	3.033E+1
-8.106E-2	1.039E-1	3.049E+1
-8.106E-2	1.039E-1	3.031E+1
-7.457E-2	1.104E-1	3.031E+1
-7.620E-2	1.006E-1	3.046E+1
-8.268E-2	1.039E-1	3.023E+1
-8.268E-2	1.136E-1	3.040E+1
-7.620E-2	1.039E-1	3.026E+1
-7.620E-2	1.006E-1	3.027E+1
-8.106E-2	8.766E-2	3.033E+1
-7.782E-2	9.739E-2	3.039E+1
-7.457E-2	9.415E-2	3.028E+1
-7.620E-2	1.039E-1	3.043E+1
-8.268E-2	1.104E-1	3.043E+1
-7.944E-2	1.136E-1	3.024E+1
-7.782E-2	1.006E-1	3.034E+1
-7.782E-2	9.090E-2	3.025E+1
-8.268E-2	9.739E-2	3.059E+1
-8.106E-2	1.104E-1	3.032E+1
-7.782E-2	1.039E-1	3.024E+1
-7.782E-2	1.104E-1	3.026E+1
-8.106E-2	9.739E-2	3.032E+1
-8.106E-2	1.071E-1	3.044E+1
-7.620E-2	9.415E-2	3.038E+1
-7.782E-2	1.039E-1	3.018E+1
-8.268E-2	9.739E-2	3.042E+1
-8.106E-2	9.415E-2	3.039E+1
-7.620E-2	9.090E-2	3.008E+1
-7.782E-2	8.766E-2	3.026E+1
-8.268E-2	9.739E-2	3.043E+1
-8.106E-2	9.739E-2	3.040E+1
-7.295E-2	9.739E-2	3.023E+1
-7.782E-2	9.739E-2	3.055E+1
-8.268E-2	1.006E-1	3.063E+1
-8.106E-2	9.090E-2	3.027E+1
-7.295E-2	1.071E-1	3.020E+1
-7.457E-2	1.006E-1	3.056E+1
-7.944E-2	1.071E-1	3.051E+1
-8.106E-2	1.071E-1	3.042E+1
-7.782E-2	1.071E-1	3.039E+1
-7.944E-2	1.071E-1	3.046E+1
-8.106E-2	1.039E-1	3.042E+1
-8.106E-2	1.039E-1	3.029E+1
-7.620E-2	1.006E-1	3.017E+1
-7.944E-2	9.415E-2	3.034E+1
-8.106E-2	1.071E-1	3.058E+1
-8.268E-2	1.039E-1	3.032E+1
-7.782E-2	9.739E-2	3.043E+1
-7.620E-2	9.090E-2	3.032E+1
-8.431E-2	9.739E-2	3.044E+1
-8.106E-2	9.415E-2	3.028E+1
-7.620E-2	9.739E-2	3.027E+1
-7.944E-2	9.739E-2	3.037E+1
-8.106E-2	1.039E-1	3.030E+1
-8.106E-2	9.739E-2	3.048E+1
-7.782E-2	1.006E-1	3.041E+1
-7.620E-2	1.104E-1	3.023E+1
-8.593E-2	1.006E-1	3.008E+1
-8.106E-2	1.104E-1	3.051E+1
-7.620E-2	1.006E-1	3.044E+1
-7.944E-2	1.006E-1	3.051E+1
-8.106E-2	9.739E-2	3.038E+1
-8.268E-2	9.739E-2	3.046E+1
-7.620E-2	1.071E-1	3.054E+1
-8.106E-2	1.039E-1	3.025E+1
-7.944E-2	1.071E-1	3.031E+1
-8.106E-2	1.006E-1	3.050E+1
-7.620E-2	1.071E-1	3.055E+1
-7.944E-2	1.006E-1	3.046E+1
-7.782E-2	9.739E-2	3.038E+1
-8.268E-2	1.006E-1	3.026E+1
-7.457E-2	1.006E-1	3.040E+1
-7.620E-2	9.415E-2	3.039E+1
-8.268E-2	1.006E-1	3.045E+1
-8.106E-2	1.071E-1	3.025E+1
-7.944E-2	9.415E-2	3.026E+1
-7.782E-2	1.006E-1	3.065E+1
-7.944E-2	1.039E-1	3.050E+1
-8.268E-2	1.039E-1	3.025E+1
-7.457E-2	9.415E-2	3.028E+1
-7.620E-2	1.039E-1	3.025E+1
-7.944E-2	1.006E-1	3.044E+1
-8.106E-2	1.006E-1	3.041E+1
-7.295E-2	1.071E-1	3.033E+1
-7.457E-2	1.006E-1	3.018E+1
-8.431E-2	1.006E-1	3.025E+1
-8.268E-2	1.006E-1	3.033E+1
-7.457E-2	1.071E-1	3.030E+1
-7.620E-2	9.739E-2	3.042E+1
-8.106E-2	1.006E-1	3.055E+1
-8.106E-2	9.090E-2	3.043E+1
-7.782E-2	1.104E-1	3.050E+1
-7.620E-2	9.415E-2	3.047E+1
-8.268E-2	1.071E-1	3.046E+1
-8.268E-2	1.071E-1	3.033E+1
-7.620E-2	1.039E-1	3.047E+1
-7.782E-2	1.071E-1	3.048E+1
-8.106E-2	1.006E-1	3.039E+1
-8.431E-2	1.006E-1	3.038E+1
-7.782E-2	1.006E-1	3.052E+1
-7.457E-2	1.006E-1	3.026E+1
-8.431E-2	1.039E-1	3.049E+1
-7.944E-2	1.071E-1	3.047E+1
-7.620E-2	9.739E-2	3.048E+1
-7.944E-2	9.415E-2	3.043E+1
-8.106E-2	9.090E-2	3.025E+1
-8.268E-2	1.071E-1	3.025E+1
-7.457E-2	1.071E-1	3.043E+1
-7.782E-2	1.169E-1	3.032E+1
-8.106E-2	1.006E-1	3.046E+1
-8.268E-2	9.739E-2	3.021E+1
-7.457E-2	1.006E-1	3.035E+1
-7.620E-2	1.006E-1	3.011E+1
-7.944E-2	1.039E-1	3.055E+1
-8.593E-2	9.090E-2	3.030E+1
-7.620E-2	1.104E-1	3.033E+1
-7.944E-2	9.739E-2	3.055E+1
-8.431E-2	1.039E-1	3.032E+1
-8.106E-2	1.039E-1	3.050E+1
-7.782E-2	1.104E-1	3.042E+1
-7.782E-2	1.006E-1	3.032E+1
-8.106E-2	1.039E-1	3.033E+1
-8.106E-2	1.039E-1	3.045E+1
-7.782E-2	1.039E-1	3.035E+1
-7.620E-2	1.039E-1	3.013E+1
-8.268E-2	9.415E-2	3.053E+1
-8.106E-2	9.739E-2	3.035E+1
-7.457E-2	1.039E-1	3.043E+1
-7.782E-2	9.415E-2	3.046E+1
-8.431E-2	1.104E-1	3.055E+1
-8.106E-2	1.039E-1	3.041E+1
-7.620E-2	1.169E-1	3.030E+1
-7.620E-2	1.071E-1	3.043E+1
-8.106E-2	1.006E-1	3.053E+1
-8.431E-2	1.039E-1	3.049E+1
-7.620E-2	9.739E-2	3.022E+1
-7.782E-2	1.039E-1	3.024E+1
-8.106E-2	9.739E-2	3.015E+1
-8.431E-2	1.006E-1	3.029E+1
-7.620E-2	9.739E-2	3.051E+1
-7.782E-2	1.006E-1	3.029E+1
-8.268E-2	1.071E-1	3.039E+1
-7.944E-2	1.039E-1	3.031E+1
-7.457E-2	1.071E-1	3.060E+1
-7.944E-2	1.039E-1	3.026E+1
-8.268E-2	9.415E-2	3.018E+1
-8.268E-2	1.039E-1	3.022E+1
-7.782E-2	1.039E-1	3.040E+1
-7.620E-2	1.039E-1	3.045E+1
-8.431E-2	9.739E-2	3.059E+1
-7.944E-2	1.006E-1	3.040E+1
-7.620E-2	1.104E-1	3.047E+1
-7.782E-2	1.039E-1	3.027E+1
-8.268E-2	1.006E-1	3.035E+1
-8.106E-2	1.071E-1	3.032E+1
-7.620E-2	9.739E-2	3.060E+1
-7.457E-2	1.071E-1	3.025E+1
-8.431E-2	1.071E-1	3.018E+1
-8.431E-2	9.739E-2	3.023E+1
-7.782E-2	1.039E-1	3.039E+1
-7.620E-2	1.006E-1	3.034E+1
-8.431E-2	1.039E-1	3.044E+1
-8.106E-2	9.739E-2	3.061E+1
-7.457E-2	9.739E-2	3.022E+1
-7.944E-2	1.006E-1	3.044E+1
-8.106E-2	9.090E-2	3.039E+1
-7.944E-2	1.039E-1	3.029E+1
-7.782E-2	9.739E-2	3.032E+1
-7.620E-2	9.739E-2	3.024E+1
-8.106E-2	8.766E-2	3.048E+1
-8.106E-2	1.039E-1	3.034E+1
-7.782E-2	1.039E-1	3.042E+1
-7.620E-2	9.415E-2	3.043E+1
-8.268E-2	1.006E-1	3.035E+1
-8.268E-2	1.136E-1	3.048E+1
-7.782E-2	1.039E-1	3.018E+1
-7.782E-2	1.039E-1	3.026E+1
-8.106E-2	9.739E-2	3.031E+1
-8.431E-2	9.739E-2	3.043E+1
-7.457E-2	1.104E-1	3.030E+1
-7.620E-2	1.006E-1	3.048E+1
-8.268E-2	9.739E-2	3.026E+1
-8.268E-2	1.039E-1	3.044E+1
-7.620E-2	9.739E-2	3.031E+1
-7.457E-2	1.006E-1	3.049E+1
-8.268E-2	1.104E-1	3.050E+1
-8.106E-2	1.039E-1	3.041E+1
-7.944E-2	1.006E-1	3.044E+1
-7.944E-2	1.039E-1	3.033E+1
-8.106E-2	1.039E-1	3.055E+1
-8.268E-2	1.039E-1	3.050E+1
-7.782E-2	1.006E-1	3.038E+1
-7.620E-2	9.415E-2	3.042E+1
-8.106E-2	9.739E-2	3.029E+1
-8.106E-2	1.039E-1	3.043E+1
-7.620E-2	1.104E-1	3.052E+1
-7.782E-2	9.739E-2	3.036E+1
-8.268E-2	9.415E-2	3.051E+1
-8.431E-2	1.071E-1	3.035E+1
-7.620E-2	9.739E-2	3.025E+1
-7.782E-2	1.006E-1	3.046E+1
-8.431E-2	1.006E-1	3.055E+1
-8.268E-2	1.039E-1	3.035E+1
-7.782E-2	1.136E-1	3.027E+1
-7.782E-2	1.006E-1	3.058E+1
-8.593E-2	9.739E-2	3.023E+1
-8.268E-2	9.090E-2	3.027E+1
-7.944E-2	9.739E-2	3.026E+1
-7.944E-2	1.039E-1	3.043E+1
-8.268E-2	9.739E-2	3.042E+1
-8.106E-2	9.739E-2	3.031E+1
-7.295E-2	1.071E-1	3.066E+1
-7.782E-2	1.006E-1	3.058E+1
-8.431E-2	1.039E-1	3.029E+1
-8.106E-2	1.039E-1	3.044E+1
-7.620E-2	1.039E-1	3.021E+1
-7.782E-2	9.415E-2	3.035E+1
-8.268E-2	1.006E-1	3.053E+1
-8.268E-2	1.006E-1	3.037E+1
-7.782E-2	9.739E-2	3.052E+1
-7.944E-2	1.071E-1	3.039E+1
-8.268E-2	1.071E-1	3.046E+1
-8.106E-2	1.006E-1	3.031E+1
-7.944E-2	1.071E-1	3.026E+1
-7.620E-2	9.739E-2	3.039E+1
-8.431E-2	1.071E-1	3.034E+1
-8.431E-2	1.104E-1	3.032E+1
-7.782E-2	1.039E-1	3.023E+1
-7.782E-2	1.071E-1	3.035E+1
-8.268E-2	1.039E-1	3.027E+1
-8.106E-2	1.006E-1	3.016E+1
-7.944E-2	1.071E-1	3.036E+1
-7.620E-2	1.071E-1	3.027E+1
-8.106E-2	9.739E-2	3.051E+1
-8.268E-2	1.039E-1	3.046E+1
-7.457E-2	1.104E-1	3.032E+1
-7.620E-2	1.104E-1	3.032E+1
-8.268E-2	1.006E-1	3.027E+1
-7.944E-2	9.739E-2	3.040E+1
-7.944E-2	9.415E-2	3.045E+1
-7.782E-2	9.739E-2	3.033E+1
-8.431E-2	1.006E-1	3.051E+1
-8.268E-2	1.071E-1	3.003E+1
-7.944E-2	1.039E-1	3.031E+1
-7.620E-2	1.071E-1	3.030E+1
-8.106E-2	9.739E-2	3.036E+1
-8.268E-2	1.006E-1	3.034E+1
-7.620E-2	1.169E-1	3.038E+1
-7.782E-2	1.039E-1	3.038E+1
-8.268E-2	9.739E-2	3.056E+1
-8.268E-2	1.006E-1	3.040E+1
-7.782E-2	9.415E-2	3.043E+1
-7.782E-2	1.039E-1	3.045E+1
-8.593E-2	1.039E-1	3.062E+1
-8.106E-2	1.006E-1	3.013E+1
-7.782E-2	9.739E-2	3.031E+1
-7.782E-2	1.006E-1	3.022E+1
-8.268E-2	9.739E-2	3.028E+1
-8.268E-2	9.739E-2	3.041E+1
-7.620E-2	9.415E-2	3.024E+1
-7.782E-2	9.415E-2	3.024E+1
-8.593E-2	9.739E-2	3.051E+1
-8.106E-2	9.739E-2	3.028E+1
-7.944E-2	1.071E-1	3.047E+1
-7.944E-2	1.071E-1	3.061E+1
-8.106E-2	9.739E-2	3.054E+1
-8.431E-2	1.104E-1	3.038E+1
-7.457E-2	1.071E-1	3.017E+1
-7.944E-2	9.739E-2	3.030E+1
-8.431E-2	1.006E-1	3.048E+1
-7.944E-2	1.071E-1	3.035E+1
-7.944E-2	9.415E-2	3.017E+1
-7.944E-2	9.415E-2	3.023E+1
-8.268E-2	1.039E-1	3.030E+1
-8.431E-2	1.039E-1	3.034E+1
-7.782E-2	9.415E-2	3.034E+1
-7.944E-2	1.104E-1	3.015E+1
-8.268E-2	9.739E-2	3.012E+1
-8.268E-2	1.006E-1	3.032E+1
-7.620E-2	1.006E-1	3.018E+1
-7.782E-2	1.136E-1	3.044E+1
-8.268E-2	1.104E-1	3.027E+1
-8.106E-2	1.071E-1	3.031E+1
-7.782E-2	1.006E-1	3.043E+1
-7.782E-2	1.006E-1	3.044E+1
-8.431E-2	1.136E-1	3.037E+1
-8.431E-2	9.739E-2	3.027E+1
-7.620E-2	1.104E-1	3.037E+1
-7.944E-2	1.104E-1	3.015E+1
-8.431E-2	1.071E-1	3.039E+1
-8.431E-2	9.415E-2	3.031E+1
-7.457E-2	1.039E-1	3.041E+1
-7.944E-2	9.739E-2	3.035E+1
-8.431E-2	1.071E-1	3.031E+1
-8.431E-2	1.006E-1	3.047E+1
-7.620E-2	1.039E-1	3.036E+1
-7.782E-2	9.739E-2	3.033E+1
-8.106E-2	9.739E-2	3.033E+1
-8.431E-2	9.739E-2	3.040E+1
-7.782E-2	1.006E-1	3.045E+1
-7.944E-2	1.006E-1	3.007E+1
-8.106E-2	1.006E-1	3.045E+1
-8.106E-2	1.071E-1	3.045E+1
-7.944E-2	9.415E-2	3.030E+1
-7.944E-2	8.766E-2	3.039E+1
-8.106E-2	1.104E-1	3.023E+1
-8.593E-2	1.006E-1	3.032E+1
-7.782E-2	9.415E-2	3.040E+1
-7.620E-2	1.071E-1	3.045E+1
-8.431E-2	9.739E-2	3.044E+1
-8.268E-2	1.071E-1	3.016E+1
-7.782E-2	1.039E-1	3.044E+1
-7.782E-2	9.739E-2	3.022E+1
-8.431E-2	1.039E-1	3.032E+1
-8.106E-2	9.739E-2	3.062E+1
-7.944E-2	1.006E-1	3.055E+1
-7.620E-2	1.136E-1	3.034E+1
-8.268E-2	9.415E-2	3.033E+1
-8.268E-2	9.739E-2	3.025E+1
-7.944E-2	1.071E-1	3.038E+1
-7.620E-2	1.071E-1	3.043E+1
-8.431E-2	1.104E-1	3.016E+1
-8.268E-2	1.039E-1	3.020E+1
-7.620E-2	9.739E-2	3.051E+1
-7.782E-2	1.169E-1	3.038E+1
-8.431E-2	1.006E-1	3.039E+1
-8.268E-2	1.071E-1	3.025E+1
-7.782E-2	9.739E-2	3.045E+1
-7.782E-2	1.039E-1	3.027E+1
-8.431E-2	9.739E-2	3.036E+1
-8.268E-2	9.090E-2	3.022E+1
-7.620E-2	1.071E-1	3.024E+1
-7.620E-2	1.039E-1	3.018E+1
-8.593E-2	9.739E-2	3.015E+1
-8.106E-2	9.739E-2	3.040E+1
-7.457E-2	1.104E-1	3.017E+1
-7.620E-2	1.006E-1	3.047E+1
-8.268E-2	1.039E-1	3.033E+1
-8.106E-2	1.071E-1	3.052E+1
-7.782E-2	1.104E-1	3.027E+1
-8.106E-2	9.415E-2	3.023E+1
-8.268E-2	9.739E-2	3.028E+1
-8.106E-2	1.071E-1	3.045E+1
-7.620E-2	9.090E-2	3.032E+1
-7.782E-2	1.071E-1	3.039E+1
-8.106E-2	9.739E-2	3.022E+1
-8.268E-2	1.006E-1	3.038E+1
-7.782E-2	9.739E-2	3.026E+1
-7.782E-2	1.039E-1	3.021E+1
-8.268E-2	9.739E-2	3.019E+1
-8.431E-2	1.071E-1	3.028E+1
-8.106E-2	9.739E-2	3.040E+1
-7.944E-2	1.006E-1	3.041E+1
-8.268E-2	9.739E-2	3.031E+1
-8.106E-2	9.739E-2	3.058E+1
-7.944E-2	1.006E-1	3.039E+1
-7.457E-2	1.071E-1	3.028E+1
-7.944E-2	1.006E-1	3.029E+1
-7.944E-2	1.039E-1	3.019E+1
-7.944E-2	9.739E-2	3.062E+1
-7.944E-2	1.006E-1	3.026E+1
-8.268E-2	1.071E-1	3.004E+1
-8.106E-2	1.039E-1	3.017E+1
-7.457E-2	9.739E-2	3.017E+1
-7.944E-2	1.039E-1	3.030E+1
-8.268E-2	9.739E-2	3.053E+1
-8.431E-2	1.071E-1	3.037E+1
-7.620E-2	9.090E-2	3.024E+1
-7.620E-2	9.739E-2	3.040E+1
-8.268E-2	1.104E-1	3.032E+1
-8.593E-2	9.415E-2	3.052E+1
-7.457E-2	9.090E-2	3.056E+1
-7.620E-2	1.039E-1	3.026E+1
-8.268E-2	1.006E-1	3.013E+1
-8.268E-2	1.071E-1	3.069E+1
-7.457E-2	9.739E-2	3.036E+1
-7.782E-2	1.006E-1	3.012E+1
-8.431E-2	1.039E-1	3.023E+1
-8.431E-2	1.039E-1	3.052E+1
-7.620E-2	1.039E-1	3.028E+1
-7.944E-2	1.039E-1	3.048E+1
-8.268E-2	9.415E-2	3.041E+1
-8.268E-2	9.739E-2	3.033E+1
-7.620E-2	1.071E-1	3.048E+1
-7.782E-2	1.006E-1	3.047E+1
-8.268E-2	1.006E-1	3.035E+1
-8.106E-2	1.039E-1	3.022E+1
-7.944E-2	1.039E-1	3.029E+1
-7.620E-2	1.006E-1	3.038E+1
-8.268E-2	9.739E-2	3.044E+1
-8.431E-2	9.415E-2	3.047E+1
-7.782E-2	1.039E-1	3.049E+1
-7.782E-2	1.006E-1	3.014E+1
-8.106E-2	1.071E-1	3.036E+1
-8.593E-2	1.006E-1	3.027E+1
-8.106E-2	1.006E-1	3.043E+1
-7.782E-2	1.006E-1	3.047E+1
-8.431E-2	1.006E-1	3.030E+1
-8.268E-2	1.039E-1	3.043E+1
-7.620E-2	1.071E-1	3.048E+1
-7.620E-2	9.415E-2	3.046E+1
-8.431E-2	9.415E-2	3.035E+1
-8.106E-2	1.006E-1	3.034E+1
-7.620E-2	1.071E-1	3.043E+1
-7.782E-2	1.039E-1	3.031E+1
-8.268E-2	1.006E-1	3.010E+1
-8.268E-2	1.169E-1	3.037E+1
-7.782E-2	1.071E-1	3.045E+1
-7.944E-2	1.039E-1	3.042E+1
-8.431E-2	1.104E-1	3.033E+1
-8.268E-2	1.006E-1	3.017E+1
-7.457E-2	1.006E-1	3.036E+1
-7.620E-2	1.071E-1	3.016E+1
-7.944E-2	1.006E-1	3.045E+1
-8.268E-2	1.104E-1	3.028E+1
-7.782E-2	1.039E-1	3.048E+1
-7.620E-2	1.006E-1	3.037E+1
-8.431E-2	1.006E-1	3.064E+1
-8.431E-2	9.739E-2	3.050E+1
-7.782E-2	1.006E-1	3.054E+1
-7.620E-2	1.071E-1	3.026E+1
-8.431E-2	1.039E-1	3.038E+1
-8.268E-2	1.071E-1	3.060E+1
-7.944E-2	1.006E-1	3.041E+1
-7.620E-2	1.104E-1	3.024E+1
-8.431E-2	1.039E-1	3.013E+1
-8.431E-2	8.766E-2	3.045E+1
-7.782E-2	1.006E-1	3.052E+1
-7.782E-2	9.739E-2	3.032E+1
-8.268E-2	1.039E-1	3.046E+1
-7.944E-2	1.006E-1	3.045E+1
-7.620E-2	1.071E-1	3.026E+1
-8.106E-2	1.039E-1	3.023E+1
-8.268E-2	1.071E-1	3.031E+1
-8.431E-2	1.039E-1	3.046E+1
-7.782E-2	9.739E-2	3.026E+1
-7.782E-2	9.415E-2	3.028E+1
-8.106E-2	9.415E-2	3.034E+1
-8.593E-2	1.071E-1	3.038E+1
-7.782E-2	1.071E-1	3.015E+1
-7.620E-2	1.071E-1	3.027E+1
-8.593E-2	1.039E-1	3.037E+1
-8.268E-2	1.071E-1	3.038E+1
-7.782E-2	9.739E-2	3.033E+1
-8.106E-2	1.006E-1	3.046E+1
-8.268E-2	1.039E-1	3.028E+1
-8.593E-2	1.104E-1	3.012E+1
-7.457E-2	1.039E-1	3.050E+1
-7.944E-2	9.415E-2	3.039E+1
-8.431E-2	1.039E-1	3.034E+1
-8.431E-2	1.071E-1	3.041E+1
-7.782E-2	1.039E-1	3.043E+1
-7.944E-2	1.006E-1	3.049E+1
-8.106E-2	9.739E-2	3.043E+1
-8.106E-2	1.039E-1	3.019E+1
-7.782E-2	1.006E-1	3.028E+1
-7.782E-2	9.739E-2	3.040E+1
-8.268E-2	1.071E-1	3.037E+1
-8.268E-2	1.071E-1	3.028E+1
-7.782E-2	9.739E-2	3.029E+1
-7.782E-2	9.739E-2	3.030E+1
-8.268E-2	1.169E-1	3.048E+1
-8.268E-2	1.039E-1	3.027E+1
-7.782E-2	9.415E-2	3.049E+1
-7.620E-2	9.415E-2	3.029E+1
-8.106E-2	9.739E-2	3.023E+1
-8.106E-2	9.415E-2	3.020E+1
-8.106E-2	1.071E-1	3.048E+1
-7.782E-2	1.071E-1	3.032E+1
-8.431E-2	1.039E-1	3.023E+1
-8.431E-2	1.039E-1	3.018E+1
-7.944E-2	1.104E-1	3.047E+1
-7.782E-2	1.006E-1	3.035E+1
-8.593E-2	1.071E-1	3.026E+1
-8.431E-2	1.039E-1	3.040E+1
-7.620E-2	1.006E-1	3.049E+1
-7.782E-2	1.006E-1	3.028E+1
-8.431E-2	1.006E-1	3.031E+1
-8.268E-2	1.136E-1	3.023E+1
-7.782E-2	1.071E-1	3.034E+1
-7.944E-2	1.039E-1	3.048E+1
-8.268E-2	1.071E-1	3.020E+1
-8.106E-2	1.039E-1	3.022E+1
-7.620E-2	1.071E-1	3.039E+1
-7.782E-2	9.739E-2	3.055E+1
-8.268E-2	1.006E-1	3.043E+1
-8.268E-2	1.039E-1	3.049E+1
-7.620E-2	1.039E-1	3.037E+1
-7.620E-2	1.006E-1	3.025E+1
-8.268E-2	1.039E-1	3.038E+1
-8.268E-2	9.090E-2	3.037E+1
-7.782E-2	1.006E-1	3.036E+1
-8.106E-2	1.006E-1	3.015E+1
-8.431E-2	9.739E-2	3.034E+1
-8.268E-2	1.006E-1	3.039E+1
-7.782E-2	1.039E-1	3.048E+1
-7.457E-2	1.039E-1	3.031E+1
-8.268E-2	1.039E-1	3.025E+1
-8.755E-2	1.039E-1	3.043E+1
-7.944E-2	1.039E-1	3.055E+1
-8.106E-2	1.104E-1	3.025E+1
-8.431E-2	1.071E-1	3.047E+1
-8.431E-2	1.039E-1	3.046E+1
-7.944E-2	9.739E-2	3.029E+1
-7.782E-2	1.006E-1	3.055E+1
-8.106E-2	9.415E-2	3.037E+1
-8.268E-2	9.739E-2	3.052E+1
-7.782E-2	1.136E-1	3.039E+1
-7.944E-2	9.739E-2	3.033E+1
-8.431E-2	1.006E-1	3.024E+1
-8.106E-2	1.071E-1	3.046E+1
-7.620E-2	9.090E-2	3.014E+1
-7.782E-2	9.739E-2	3.030E+1
-8.431E-2	9.739E-2	3.042E+1
-8.106E-2	1.039E-1	3.015E+1
-7.782E-2	1.201E-1	3.031E+1
-7.944E-2	9.739E-2	3.044E+1
-8.106E-2	1.104E-1	3.042E+1
-8.431E-2	9.739E-2	3.014E+1
-7.782E-2	9.739E-2	3.020E+1
-7.782E-2	1.006E-1	3.058E+1
-8.593E-2	1.071E-1	3.048E+1
-8.593E-2	1.071E-1	3.030E+1
-7.944E-2	1.104E-1	3.044E+1
-7.620E-2	1.136E-1	3.026E+1
-8.431E-2	1.136E-1	3.037E+1
-8.268E-2	1.169E-1	3.037E+1
-7.620E-2	1.039E-1	3.052E+1
-7.944E-2	9.739E-2	3.029E+1
-8.268E-2	1.039E-1	3.034E+1
-8.268E-2	1.039E-1	3.042E+1
-7.620E-2	9.739E-2	3.038E+1
-7.620E-2	9.415E-2	3.032E+1
-8.268E-2	9.415E-2	3.046E+1
-8.106E-2	1.136E-1	3.043E+1
-7.782E-2	1.006E-1	3.040E+1
-7.782E-2	1.039E-1	3.038E+1
-8.268E-2	1.006E-1	3.024E+1
-8.593E-2	1.039E-1	3.047E+1
-7.782E-2	1.006E-1	3.034E+1
-7.944E-2	9.739E-2	3.024E+1
-8.268E-2	1.039E-1	3.018E+1
-8.593E-2	1.071E-1	3.052E+1
-7.782E-2	1.006E-1	3.057E+1
-7.944E-2	1.039E-1	3.025E+1
-8.268E-2	1.006E-1	3.036E+1
-8.268E-2	1.039E-1	3.046E+1
-7.782E-2	1.039E-1	3.043E+1
-7.944E-2	9.415E-2	3.031E+1
-8.431E-2	1.039E-1	3.051E+1
-8.268E-2	1.136E-1	3.018E+1
-8.106E-2	9.415E-2	3.016E+1
-8.106E-2	1.071E-1	3.040E+1
-8.268E-2	1.104E-1	3.036E+1
-8.431E-2	1.136E-1	3.041E+1
-7.944E-2	9.739E-2	3.017E+1
-7.620E-2	1.039E-1	3.037E+1
-8.106E-2	9.739E-2	3.048E+1
-8.431E-2	1.104E-1	3.015E+1
-7.944E-2	1.006E-1	3.044E+1
-7.620E-2	1.039E-1	3.063E+1
-8.268E-2	9.090E-2	3.024E+1
-8.106E-2	1.039E-1	3.047E+1
-7.944E-2	9.415E-2	3.056E+1
-7.782E-2	9.739E-2	3.029E+1
-8.268E-2	1.039E-1	3.022E+1
-8.268E-2	1.071E-1	3.033E+1
-7.457E-2	1.006E-1	3.037E+1
-7.782E-2	1.039E-1	3.055E+1
-8.268E-2	1.006E-1	3.018E+1
-8.431E-2	1.169E-1	3.050E+1
-7.944E-2	1.006E-1	3.044E+1
-7.944E-2	1.136E-1	3.024E+1
-8.268E-2	1.006E-1	3.045E+1
-8.268E-2	1.039E-1	3.040E+1
-8.106E-2	9.739E-2	3.043E+1
-7.944E-2	1.071E-1	3.030E+1
-8.268E-2	9.739E-2	3.030E+1
-8.106E-2	1.039E-1	3.027E+1
-7.782E-2	1.006E-1	3.036E+1
-7.620E-2	9.739E-2	3.034E+1
-8.593E-2	1.039E-1	3.042E+1
-8.431E-2	1.169E-1	3.017E+1
-7.944E-2	1.039E-1	3.038E+1
-7.944E-2	1.071E-1	3.043E+1
-8.268E-2	9.415E-2	3.033E+1
-8.431E-2	1.039E-1	3.038E+1
-7.620E-2	8.766E-2	3.032E+1
-7.782E-2	1.039E-1	3.056E+1
-8.593E-2	1.071E-1	3.025E+1
-8.431E-2	1.006E-1	3.037E+1
-7.620E-2	9.415E-2	3.045E+1
-8.106E-2	9.739E-2	3.020E+1
-8.593E-2	1.039E-1	3.048E+1
-8.106E-2	1.039E-1	3.045E+1
-8.106E-2	1.104E-1	3.034E+1
-8.106E-2	9.739E-2	3.025E+1
-8.431E-2	9.415E-2	3.038E+1
-8.268E-2	1.039E-1	3.035E+1
-8.106E-2	9.415E-2	3.041E+1
-7.782E-2	1.006E-1	3.042E+1
-8.431E-2	1.071E-1	3.042E+1
-8.593E-2	1.039E-1	3.020E+1
-7.620E-2	1.071E-1	3.048E+1
-7.782E-2	1.006E-1	3.032E+1
-8.268E-2	1.039E-1	3.029E+1
-8.431E-2	1.039E-1	3.011E+1
-7.782E-2	9.415E-2	3.032E+1
-7.457E-2	9.739E-2	3.021E+1
-8.431E-2	9.739E-2	3.047E+1
-8.593E-2	1.039E-1	3.024E+1
-8.106E-2	1.039E-1	3.029E+1
-7.944E-2	9.090E-2	3.035E+1
-8.268E-2	1.136E-1	3.041E+1
-8.593E-2	1.071E-1	3.048E+1
-7.782E-2	1.071E-1	3.042E+1
-7.782E-2	1.071E-1	3.023E+1
-8.593E-2	1.006E-1	3.048E+1
-8.593E-2	9.739E-2	3.032E+1
-7.620E-2	1.006E-1	3.010E+1
-7.620E-2	9.739E-2	3.025E+1
-8.268E-2	1.039E-1	3.042E+1
-8.431E-2	1.006E-1	3.035E+1
-7.782E-2	1.104E-1	3.043E+1
-7.944E-2	1.006E-1	3.042E+1
-8.106E-2	1.039E-1	3.045E+1
-8.268E-2	1.104E-1	3.030E+1
-7.944E-2	1.071E-1	3.020E+1
-8.106E-2	9.739E-2	3.044E+1
-8.593E-2	9.739E-2	3.030E+1
-8.431E-2	1.071E-1	3.034E+1
-7.782E-2	1.006E-1	3.044E+1
-8.106E-2	9.415E-2	3.043E+1
-8.431E-2	1.071E-1	3.039E+1
-8.431E-2	1.006E-1	3.032E+1
-7.457E-2	1.136E-1	3.031E+1
-7.620E-2	9.739E-2	3.029E+1
-8.268E-2	9.739E-2	3.037E+1
-8.268E-2	9.739E-2	3.035E+1
-7.782E-2	1.039E-1	3.038E+1
-7.944E-2	9.090E-2	3.042E+1
-8.106E-2	1.006E-1	3.029E+1
-8.431E-2	1.006E-1	3.026E+1
-7.782E-2	9.739E-2	3.044E+1
-7.944E-2	9.090E-2	3.019E+1
-7.944E-2	9.090E-2	3.028E+1
-8.106E-2	1.006E-1	3.044E+1
-7.782E-2	1.006E-1	3.025E+1
-7.782E-2	1.071E-1	3.041E+1
-8.106E-2	1.039E-1	3.047E+1
-8.431E-2	1.136E-1	3.054E+1
-7.782E-2	1.006E-1	3.029E+1
-8.106E-2	9.739E-2	3.030E+1
-8.431E-2	1.233E-1	3.019E+1
-8.593E-2	1.006E-1	3.051E+1
-7.944E-2	1.006E-1	3.041E+1
-7.620E-2	1.071E-1	3.037E+1
-8.268E-2	1.039E-1	3.055E+1
-8.268E-2	9.415E-2	3.043E+1
-7.782E-2	9.739E-2	3.043E+1
-7.944E-2	1.071E-1	3.060E+1
-8.106E-2	1.136E-1	3.050E+1
-8.593E-2	1.039E-1	3.048E+1
-7.944E-2	9.739E-2	3.035E+1
-7.782E-2	1.006E-1	3.027E+1
-8.431E-2	1.071E-1	3.031E+1
-8.268E-2	1.071E-1	3.030E+1
-7.782E-2	9.415E-2	3.030E+1
-7.782E-2	1.006E-1	3.021E+1
-8.431E-2	1.039E-1	3.028E+1
-8.593E-2	1.006E-1	3.033E+1
-7.944E-2	9.090E-2	3.049E+1
-7.620E-2	9.739E-2	3.018E+1
-8.431E-2	1.006E-1	3.021E+1
-8.431E-2	1.104E-1	3.048E+1
-7.944E-2	9.415E-2	3.030E+1
-8.106E-2	9.739E-2	3.056E+1
-8.268E-2	9.415E-2	3.031E+1
-8.431E-2	1.039E-1	3.050E+1
-7.944E-2	1.039E-1	3.034E+1
-7.782E-2	1.006E-1	3.046E+1
-8.268E-2	1.006E-1	3.031E+1
-8.593E-2	1.006E-1	3.033E+1
-7.944E-2	1.039E-1	3.031E+1
-7.782E-2	9.739E-2	3.035E+1
-8.431E-2	1.039E-1	3.043E+1
-8.593E-2	9.739E-2	3.024E+1
-7.782E-2	1.039E-1	3.048E+1
-8.106E-2	1.006E-1	3.051E+1
-8.593E-2	1.071E-1	3.041E+1
-8.431E-2	1.006E-1	3.042E+1
-7.620E-2	9.739E-2	3.021E+1
-7.782E-2	1.039E-1	3.040E+1
-8.106E-2	1.039E-1	3.012E+1
-8.106E-2	9.090E-2	3.033E+1
-7.782E-2	9.739E-2	3.038E+1
[truncated: 90,981 more rows]
