# Supplementary material for: Improved ANAP incorporation and VCF analysis reveal details of P2X7 current facilitation and a limited conformational interplay between ATP binding and the intracellular ballast domain
Source: eLife. 2023 Jan 4;12:e82479. doi: 10.7554/eLife.82479 (PMC9859053; doi:10.7554/eLife.82479)
Supplement: Figure 3—figure supplement 3—source data 2. [file elife-82479-fig3-figsupp3-data2.zip › Figure-3_figure-supplement-3_source-data-2/Wt/m05/04.csv]

-4.214E-2	3.559E+0	8.081E+0
-4.214E-2	3.585E+0	8.210E+0
-4.538E-2	3.643E+0	8.071E+0
-4.214E-2	3.504E+0	8.084E+0
-3.889E-2	3.555E+0	8.149E+0
-4.214E-2	3.604E+0	8.081E+0
-4.538E-2	3.679E+0	8.240E+0
-4.376E-2	3.630E+0	8.068E+0
-4.538E-2	3.572E+0	8.256E+0
-4.700E-2	3.562E+0	8.162E+0
-4.376E-2	3.549E+0	8.116E+0
-4.700E-2	3.614E+0	8.055E+0
-4.051E-2	3.494E+0	8.133E+0
-4.376E-2	3.513E+0	8.090E+0
-4.214E-2	3.568E+0	8.191E+0
-4.376E-2	3.695E+0	8.159E+0
-4.214E-2	3.601E+0	8.220E+0
-4.376E-2	3.552E+0	7.996E+0
-4.538E-2	3.679E+0	8.061E+0
-4.214E-2	3.591E+0	8.094E+0
-4.214E-2	3.601E+0	8.084E+0
-4.376E-2	3.581E+0	8.084E+0
-4.376E-2	3.585E+0	8.198E+0
-4.376E-2	3.552E+0	8.178E+0
-4.051E-2	3.562E+0	8.071E+0
-4.538E-2	3.578E+0	8.133E+0
-4.214E-2	3.578E+0	8.165E+0
-4.376E-2	3.640E+0	8.100E+0
-4.376E-2	3.581E+0	8.152E+0
-4.376E-2	3.637E+0	8.162E+0
-4.376E-2	3.578E+0	8.204E+0
-4.376E-2	3.601E+0	8.240E+0
-4.051E-2	3.611E+0	8.120E+0
-4.538E-2	3.617E+0	8.097E+0
-4.214E-2	3.656E+0	8.123E+0
-3.889E-2	3.598E+0	7.987E+0
-4.538E-2	3.604E+0	8.113E+0
-4.538E-2	3.682E+0	8.074E+0
-4.376E-2	3.568E+0	8.116E+0
-4.214E-2	3.536E+0	7.987E+0
-4.214E-2	3.669E+0	8.048E+0
-4.214E-2	3.620E+0	8.077E+0
-4.376E-2	3.575E+0	8.155E+0
-4.051E-2	3.627E+0	8.162E+0
-4.051E-2	3.640E+0	8.172E+0
-4.214E-2	3.562E+0	8.084E+0
-4.538E-2	3.656E+0	8.181E+0
-4.376E-2	3.478E+0	8.006E+0
-4.376E-2	3.630E+0	8.175E+0
-4.376E-2	3.568E+0	8.100E+0
-4.538E-2	3.578E+0	7.996E+0
-4.214E-2	3.624E+0	8.074E+0
-4.214E-2	3.659E+0	8.116E+0
-4.538E-2	3.614E+0	8.159E+0
-4.538E-2	3.594E+0	8.155E+0
-4.538E-2	3.620E+0	8.055E+0
-4.376E-2	3.585E+0	8.126E+0
-4.051E-2	3.572E+0	8.181E+0
-4.376E-2	3.591E+0	8.236E+0
-4.376E-2	3.588E+0	7.983E+0
-4.214E-2	3.614E+0	8.194E+0
-4.051E-2	3.565E+0	8.201E+0
-4.538E-2	3.536E+0	8.133E+0
-4.214E-2	3.653E+0	7.944E+0
-4.376E-2	3.598E+0	8.120E+0
-3.889E-2	3.598E+0	8.061E+0
-4.051E-2	3.588E+0	8.168E+0
-4.214E-2	3.630E+0	8.032E+0
-4.214E-2	3.601E+0	8.061E+0
-4.214E-2	3.572E+0	8.233E+0
-4.376E-2	3.598E+0	8.061E+0
-4.538E-2	3.588E+0	8.204E+0
-4.214E-2	3.695E+0	8.259E+0
-4.214E-2	3.611E+0	8.071E+0
-4.700E-2	3.624E+0	8.065E+0
-4.376E-2	3.611E+0	8.090E+0
-4.214E-2	3.611E+0	8.113E+0
-4.214E-2	3.578E+0	8.175E+0
-4.700E-2	3.598E+0	8.113E+0
-4.051E-2	3.588E+0	8.233E+0
-4.051E-2	3.588E+0	8.142E+0
-4.376E-2	3.572E+0	8.039E+0
-4.376E-2	3.562E+0	8.269E+0
-4.051E-2	3.614E+0	8.146E+0
-4.214E-2	3.578E+0	8.204E+0
-4.214E-2	3.555E+0	8.133E+0
-4.538E-2	3.617E+0	7.996E+0
-4.376E-2	3.591E+0	8.146E+0
-4.214E-2	3.627E+0	8.185E+0
-4.214E-2	3.672E+0	8.087E+0
-4.538E-2	3.591E+0	8.129E+0
-4.214E-2	3.598E+0	8.077E+0
-4.376E-2	3.614E+0	8.097E+0
-4.214E-2	3.646E+0	8.055E+0
-4.538E-2	3.572E+0	8.133E+0
-4.376E-2	3.559E+0	8.065E+0
-4.051E-2	3.617E+0	8.065E+0
-4.376E-2	3.572E+0	8.110E+0
-4.538E-2	3.611E+0	8.084E+0
-4.051E-2	3.601E+0	8.113E+0
-4.214E-2	3.588E+0	8.100E+0
-4.214E-2	3.646E+0	8.094E+0
-4.376E-2	3.614E+0	8.110E+0
-4.376E-2	3.565E+0	8.246E+0
-3.889E-2	3.624E+0	8.094E+0
-4.376E-2	3.669E+0	8.152E+0
-4.538E-2	3.581E+0	8.084E+0
-4.376E-2	3.572E+0	8.181E+0
-4.214E-2	3.575E+0	8.094E+0
-4.538E-2	3.604E+0	8.269E+0
-4.214E-2	3.646E+0	8.146E+0
-4.214E-2	3.637E+0	8.110E+0
-4.376E-2	3.627E+0	8.116E+0
-4.214E-2	3.572E+0	8.116E+0
-4.376E-2	3.578E+0	8.042E+0
-4.214E-2	3.568E+0	8.162E+0
-4.051E-2	3.520E+0	8.210E+0
-4.214E-2	3.669E+0	8.120E+0
-4.376E-2	3.568E+0	8.198E+0
-4.376E-2	3.643E+0	8.136E+0
-4.214E-2	3.533E+0	8.055E+0
-4.376E-2	3.627E+0	8.116E+0
-4.214E-2	3.594E+0	8.065E+0
-4.214E-2	3.601E+0	8.139E+0
-4.214E-2	3.578E+0	8.136E+0
-4.214E-2	3.533E+0	8.204E+0
-4.376E-2	3.578E+0	8.227E+0
-4.376E-2	3.598E+0	8.233E+0
-4.214E-2	3.633E+0	8.090E+0
-4.214E-2	3.646E+0	8.097E+0
-4.214E-2	3.588E+0	8.081E+0
-4.376E-2	3.627E+0	8.152E+0
-3.889E-2	3.552E+0	8.003E+0
-4.051E-2	3.611E+0	8.178E+0
-4.538E-2	3.630E+0	8.103E+0
-4.214E-2	3.627E+0	8.120E+0
-4.051E-2	3.578E+0	8.172E+0
-4.376E-2	3.581E+0	8.071E+0
-4.214E-2	3.643E+0	8.094E+0
-4.214E-2	3.620E+0	8.019E+0
-4.051E-2	3.669E+0	8.103E+0
-4.214E-2	3.604E+0	8.233E+0
-4.214E-2	3.581E+0	8.019E+0
-4.700E-2	3.633E+0	8.262E+0
-4.214E-2	3.575E+0	8.139E+0
-4.376E-2	3.546E+0	8.298E+0
-4.538E-2	3.585E+0	8.081E+0
-4.376E-2	3.643E+0	8.133E+0
-4.051E-2	3.588E+0	8.071E+0
-4.214E-2	3.559E+0	8.136E+0
-4.214E-2	3.643E+0	8.094E+0
-4.538E-2	3.624E+0	8.129E+0
-4.051E-2	3.624E+0	8.084E+0
-4.214E-2	3.653E+0	8.039E+0
-4.214E-2	3.698E+0	8.214E+0
-4.538E-2	3.536E+0	8.142E+0
-4.214E-2	3.627E+0	8.097E+0
-4.376E-2	3.640E+0	8.035E+0
-4.376E-2	3.578E+0	8.074E+0
-4.214E-2	3.598E+0	8.133E+0
-4.214E-2	3.549E+0	8.071E+0
-4.376E-2	3.594E+0	8.185E+0
-4.214E-2	3.559E+0	8.123E+0
-4.214E-2	3.598E+0	8.074E+0
-4.214E-2	3.620E+0	8.165E+0
-4.538E-2	3.559E+0	8.113E+0
-4.700E-2	3.607E+0	8.052E+0
-4.051E-2	3.513E+0	8.087E+0
-4.376E-2	3.565E+0	8.094E+0
-4.376E-2	3.594E+0	8.110E+0
-4.376E-2	3.656E+0	8.178E+0
-4.214E-2	3.637E+0	8.168E+0
-3.889E-2	3.607E+0	8.233E+0
-4.376E-2	3.549E+0	8.029E+0
-4.214E-2	3.598E+0	8.110E+0
-4.214E-2	3.565E+0	8.113E+0
-4.051E-2	3.520E+0	8.055E+0
-3.889E-2	3.507E+0	8.077E+0
-4.376E-2	3.526E+0	8.000E+0
-4.214E-2	3.643E+0	8.279E+0
-4.214E-2	3.549E+0	8.048E+0
-4.051E-2	3.679E+0	8.181E+0
-4.214E-2	3.549E+0	8.042E+0
-4.051E-2	3.594E+0	8.026E+0
-4.214E-2	3.581E+0	8.113E+0
-4.376E-2	3.549E+0	8.133E+0
-4.214E-2	3.656E+0	8.071E+0
-4.051E-2	3.614E+0	8.077E+0
-4.051E-2	3.620E+0	8.126E+0
-4.214E-2	3.646E+0	8.175E+0
-4.538E-2	3.617E+0	8.035E+0
-3.889E-2	3.578E+0	8.129E+0
-4.051E-2	3.588E+0	8.178E+0
-4.376E-2	3.620E+0	8.198E+0
-4.538E-2	3.575E+0	8.061E+0
-4.214E-2	3.591E+0	8.159E+0
-4.214E-2	3.588E+0	8.172E+0
-4.214E-2	3.552E+0	8.116E+0
-4.376E-2	3.611E+0	8.077E+0
-4.214E-2	3.572E+0	8.077E+0
-3.889E-2	3.633E+0	8.133E+0
-4.376E-2	3.601E+0	8.142E+0
-4.376E-2	3.669E+0	8.126E+0
-4.051E-2	3.601E+0	8.129E+0
-4.376E-2	3.591E+0	8.123E+0
-4.214E-2	3.572E+0	8.120E+0
-4.051E-2	3.617E+0	8.168E+0
-4.214E-2	3.559E+0	8.055E+0
-4.051E-2	3.659E+0	8.126E+0
-4.376E-2	3.539E+0	8.136E+0
-4.538E-2	3.578E+0	8.149E+0
-4.051E-2	3.598E+0	8.146E+0
-4.214E-2	3.614E+0	8.045E+0
-4.214E-2	3.620E+0	8.116E+0
-4.376E-2	3.588E+0	8.230E+0
-4.376E-2	3.542E+0	8.090E+0
-4.051E-2	3.555E+0	8.136E+0
-4.214E-2	3.604E+0	8.152E+0
-4.376E-2	3.526E+0	8.146E+0
-4.214E-2	3.630E+0	8.013E+0
-4.051E-2	3.555E+0	8.107E+0
-4.051E-2	3.627E+0	8.113E+0
-4.376E-2	3.517E+0	8.094E+0
-4.376E-2	3.650E+0	8.178E+0
-3.889E-2	3.588E+0	8.126E+0
-4.538E-2	3.604E+0	8.191E+0
-4.376E-2	3.549E+0	8.181E+0
-4.214E-2	3.581E+0	8.149E+0
-4.051E-2	3.669E+0	8.133E+0
-3.889E-2	3.565E+0	8.052E+0
-4.538E-2	3.575E+0	8.223E+0
-4.051E-2	3.588E+0	8.074E+0
-4.051E-2	3.549E+0	8.233E+0
-3.889E-2	3.598E+0	8.026E+0
-4.700E-2	3.659E+0	8.133E+0
-4.214E-2	3.568E+0	8.026E+0
-3.889E-2	3.656E+0	8.016E+0
-4.214E-2	3.588E+0	8.168E+0
-4.538E-2	3.607E+0	8.081E+0
-4.376E-2	3.539E+0	8.155E+0
-4.051E-2	3.591E+0	8.048E+0
-4.376E-2	3.611E+0	8.084E+0
-4.376E-2	3.517E+0	8.110E+0
-4.214E-2	3.630E+0	8.162E+0
-4.214E-2	3.588E+0	8.185E+0
-4.376E-2	3.575E+0	8.116E+0
-4.538E-2	3.562E+0	8.181E+0
-4.214E-2	3.578E+0	8.052E+0
-4.051E-2	3.630E+0	7.954E+0
-4.538E-2	3.575E+0	8.116E+0
-4.214E-2	3.598E+0	8.084E+0
-4.214E-2	3.578E+0	8.146E+0
-4.214E-2	3.637E+0	8.074E+0
-4.376E-2	3.591E+0	8.055E+0
-4.538E-2	3.617E+0	8.123E+0
-4.376E-2	3.591E+0	8.191E+0
-4.051E-2	3.688E+0	8.009E+0
-4.376E-2	3.624E+0	8.136E+0
-4.214E-2	3.575E+0	8.120E+0
-4.538E-2	3.656E+0	8.084E+0
-4.214E-2	3.555E+0	8.000E+0
-4.376E-2	3.562E+0	8.116E+0
-4.214E-2	3.585E+0	8.172E+0
-3.889E-2	3.630E+0	8.019E+0
-4.214E-2	3.620E+0	8.074E+0
-4.051E-2	3.620E+0	8.129E+0
-4.376E-2	3.581E+0	8.081E+0
-4.376E-2	3.568E+0	8.129E+0
-3.889E-2	3.585E+0	8.210E+0
-4.051E-2	3.601E+0	8.133E+0
-4.214E-2	3.614E+0	8.210E+0
-4.376E-2	3.640E+0	8.090E+0
-4.051E-2	3.646E+0	8.129E+0
-4.214E-2	3.601E+0	8.107E+0
-4.538E-2	3.559E+0	8.178E+0
-4.376E-2	3.633E+0	8.065E+0
-4.376E-2	3.588E+0	8.026E+0
-4.376E-2	3.513E+0	8.246E+0
-4.376E-2	3.611E+0	8.133E+0
-4.214E-2	3.653E+0	8.155E+0
-3.727E-2	3.637E+0	7.977E+0
-4.214E-2	3.617E+0	8.103E+0
-4.376E-2	3.685E+0	8.165E+0
-3.889E-2	3.585E+0	8.068E+0
-3.889E-2	3.601E+0	8.152E+0
-4.051E-2	3.656E+0	7.967E+0
-4.214E-2	3.679E+0	8.068E+0
-4.051E-2	3.542E+0	8.116E+0
-3.889E-2	3.640E+0	8.123E+0
-4.051E-2	3.546E+0	8.077E+0
-4.538E-2	3.718E+0	8.165E+0
-3.889E-2	3.588E+0	8.065E+0
-4.376E-2	3.549E+0	8.084E+0
-4.376E-2	3.633E+0	8.107E+0
-4.214E-2	3.572E+0	8.116E+0
-4.376E-2	3.598E+0	8.116E+0
-3.889E-2	3.611E+0	8.152E+0
-4.214E-2	3.562E+0	8.110E+0
-4.376E-2	3.552E+0	8.194E+0
-4.214E-2	3.575E+0	8.052E+0
-4.214E-2	3.607E+0	8.256E+0
-4.214E-2	3.659E+0	8.039E+0
-4.376E-2	3.611E+0	8.272E+0
-4.051E-2	3.601E+0	8.074E+0
-4.051E-2	3.604E+0	8.162E+0
-4.538E-2	3.659E+0	8.123E+0
-4.051E-2	3.555E+0	8.223E+0
-4.214E-2	3.588E+0	8.136E+0
-3.889E-2	3.601E+0	8.181E+0
-4.214E-2	3.565E+0	8.016E+0
-4.376E-2	3.575E+0	8.013E+0
-4.214E-2	3.568E+0	8.110E+0
-4.051E-2	3.591E+0	8.181E+0
-4.051E-2	3.630E+0	8.168E+0
-4.214E-2	3.604E+0	8.097E+0
-4.214E-2	3.633E+0	8.094E+0
-4.051E-2	3.575E+0	8.068E+0
-4.214E-2	3.572E+0	8.123E+0
-4.214E-2	3.604E+0	8.142E+0
-4.214E-2	3.575E+0	8.120E+0
-4.051E-2	3.585E+0	8.026E+0
-4.051E-2	3.594E+0	8.077E+0
-4.376E-2	3.598E+0	7.961E+0
-4.214E-2	3.708E+0	8.103E+0
-4.214E-2	3.562E+0	8.113E+0
-4.214E-2	3.607E+0	8.159E+0
-4.376E-2	3.539E+0	8.139E+0
-4.051E-2	3.581E+0	8.207E+0
-4.051E-2	3.598E+0	8.155E+0
-3.889E-2	3.659E+0	8.103E+0
-4.214E-2	3.568E+0	8.201E+0
-4.376E-2	3.627E+0	8.006E+0
-4.214E-2	3.581E+0	8.090E+0
-4.376E-2	3.539E+0	8.155E+0
-4.376E-2	3.656E+0	8.058E+0
-4.051E-2	3.572E+0	7.990E+0
-3.727E-2	3.559E+0	8.126E+0
-4.051E-2	3.614E+0	8.026E+0
-4.376E-2	3.598E+0	8.133E+0
-4.376E-2	3.578E+0	8.201E+0
-4.051E-2	3.643E+0	8.029E+0
-4.214E-2	3.585E+0	8.116E+0
-4.376E-2	3.624E+0	7.990E+0
-4.051E-2	3.617E+0	8.126E+0
-4.051E-2	3.643E+0	8.162E+0
-4.214E-2	3.578E+0	8.133E+0
-4.376E-2	3.614E+0	8.142E+0
-4.214E-2	3.614E+0	8.035E+0
-4.051E-2	3.656E+0	8.288E+0
-4.214E-2	3.523E+0	8.094E+0
-4.376E-2	3.588E+0	8.142E+0
-4.376E-2	3.630E+0	8.048E+0
-3.727E-2	3.581E+0	8.077E+0
-4.051E-2	3.637E+0	8.000E+0
-4.214E-2	3.682E+0	8.103E+0
-4.214E-2	3.578E+0	8.223E+0
-4.538E-2	3.614E+0	8.126E+0
-4.051E-2	3.614E+0	8.120E+0
-4.538E-2	3.575E+0	8.139E+0
-4.214E-2	3.588E+0	8.168E+0
-3.889E-2	3.555E+0	7.993E+0
-4.214E-2	3.546E+0	8.136E+0
-4.538E-2	3.539E+0	8.032E+0
-4.051E-2	3.669E+0	8.081E+0
-4.051E-2	3.598E+0	8.149E+0
-4.051E-2	3.630E+0	8.198E+0
-4.214E-2	3.607E+0	8.116E+0
-4.051E-2	3.633E+0	8.065E+0
-4.051E-2	3.594E+0	8.230E+0
-3.727E-2	3.594E+0	8.019E+0
-4.376E-2	3.614E+0	8.103E+0
-4.051E-2	3.568E+0	8.110E+0
-4.051E-2	3.656E+0	8.039E+0
-4.214E-2	3.542E+0	8.113E+0
-4.214E-2	3.659E+0	8.100E+0
-4.051E-2	3.568E+0	8.110E+0
-4.214E-2	3.581E+0	8.159E+0
-4.051E-2	3.594E+0	8.139E+0
-4.214E-2	3.620E+0	8.159E+0
-4.051E-2	3.581E+0	8.090E+0
-4.214E-2	3.552E+0	8.094E+0
-4.376E-2	3.620E+0	8.055E+0
-4.214E-2	3.633E+0	8.249E+0
-3.727E-2	3.555E+0	8.129E+0
-4.376E-2	3.627E+0	7.996E+0
-4.214E-2	3.572E+0	8.155E+0
-4.376E-2	3.633E+0	8.103E+0
-4.214E-2	3.633E+0	8.168E+0
-4.214E-2	3.539E+0	8.227E+0
-4.051E-2	3.552E+0	7.990E+0
-4.214E-2	3.562E+0	8.084E+0
-4.051E-2	3.604E+0	8.178E+0
-4.214E-2	3.575E+0	8.094E+0
-4.214E-2	3.598E+0	8.175E+0
-4.214E-2	3.656E+0	8.107E+0
-4.376E-2	3.601E+0	8.103E+0
-4.214E-2	3.611E+0	8.116E+0
-4.051E-2	3.607E+0	8.181E+0
-4.538E-2	3.653E+0	8.113E+0
-4.214E-2	3.555E+0	8.165E+0
-3.889E-2	3.568E+0	8.214E+0
-4.214E-2	3.633E+0	8.113E+0
-4.051E-2	3.646E+0	8.116E+0
-3.889E-2	3.598E+0	8.110E+0
-4.214E-2	3.552E+0	7.996E+0
-4.051E-2	3.604E+0	8.185E+0
-4.051E-2	3.624E+0	8.136E+0
-4.376E-2	3.575E+0	8.136E+0
-3.727E-2	3.643E+0	8.077E+0
-4.051E-2	3.539E+0	8.068E+0
-4.376E-2	3.624E+0	8.120E+0
-4.214E-2	3.604E+0	8.090E+0
-4.214E-2	3.520E+0	8.236E+0
-4.376E-2	3.604E+0	8.048E+0
-4.051E-2	3.620E+0	8.055E+0
-4.214E-2	3.624E+0	8.113E+0
-4.051E-2	3.607E+0	8.113E+0
-4.214E-2	3.529E+0	8.074E+0
-4.051E-2	3.598E+0	7.964E+0
-4.051E-2	3.601E+0	8.048E+0
-4.214E-2	3.568E+0	8.077E+0
-4.051E-2	3.526E+0	8.126E+0
-4.214E-2	3.539E+0	8.146E+0
-3.889E-2	3.604E+0	8.120E+0
-4.051E-2	3.624E+0	8.045E+0
-3.889E-2	3.549E+0	8.045E+0
-4.214E-2	3.611E+0	8.071E+0
-4.214E-2	3.559E+0	8.103E+0
-4.051E-2	3.627E+0	8.061E+0
-4.051E-2	3.520E+0	8.165E+0
-4.214E-2	3.594E+0	8.155E+0
-4.051E-2	3.588E+0	8.110E+0
-4.051E-2	3.572E+0	8.168E+0
-3.889E-2	3.536E+0	8.210E+0
-4.214E-2	3.581E+0	8.129E+0
-4.214E-2	3.546E+0	8.139E+0
-4.214E-2	3.572E+0	8.149E+0
-4.214E-2	3.640E+0	8.204E+0
-4.214E-2	3.601E+0	8.090E+0
-4.214E-2	3.627E+0	8.097E+0
-4.051E-2	3.627E+0	8.168E+0
-4.051E-2	3.568E+0	8.159E+0
-4.051E-2	3.601E+0	8.142E+0
-4.051E-2	3.591E+0	8.113E+0
-4.214E-2	3.594E+0	8.123E+0
-4.051E-2	3.575E+0	8.133E+0
-4.538E-2	3.614E+0	8.113E+0
-4.051E-2	3.614E+0	8.003E+0
-3.889E-2	3.536E+0	8.081E+0
-4.214E-2	3.611E+0	8.201E+0
-4.376E-2	3.637E+0	8.107E+0
-4.214E-2	3.640E+0	8.126E+0
-3.889E-2	3.559E+0	8.103E+0
-4.214E-2	3.627E+0	8.035E+0
-4.051E-2	3.562E+0	8.113E+0
-4.051E-2	3.555E+0	8.022E+0
-3.889E-2	3.562E+0	8.155E+0
-4.051E-2	3.591E+0	8.126E+0
-4.214E-2	3.562E+0	8.113E+0
-4.376E-2	3.604E+0	8.058E+0
-4.051E-2	3.536E+0	8.188E+0
-4.051E-2	3.591E+0	7.954E+0
-4.214E-2	3.646E+0	8.107E+0
-4.214E-2	3.562E+0	8.126E+0
-4.214E-2	3.555E+0	8.081E+0
-4.214E-2	3.578E+0	8.094E+0
-4.214E-2	3.555E+0	8.227E+0
-3.889E-2	3.688E+0	7.932E+0
-3.565E-2	3.575E+0	7.954E+0
-4.051E-2	3.474E+0	8.003E+0
-4.214E-2	3.578E+0	8.159E+0
-3.889E-2	3.588E+0	8.055E+0
-3.889E-2	3.581E+0	8.055E+0
-4.214E-2	3.653E+0	8.068E+0
-4.214E-2	3.578E+0	8.097E+0
-4.051E-2	3.585E+0	8.116E+0
-3.889E-2	3.552E+0	8.181E+0
-4.051E-2	3.526E+0	8.152E+0
-4.538E-2	3.601E+0	8.097E+0
-4.214E-2	3.614E+0	8.146E+0
-4.051E-2	3.640E+0	8.065E+0
-4.051E-2	3.572E+0	8.162E+0
-4.051E-2	3.607E+0	8.071E+0
-4.214E-2	3.555E+0	8.126E+0
-3.889E-2	3.718E+0	8.006E+0
-3.565E-2	3.572E+0	8.013E+0
-4.051E-2	3.607E+0	8.042E+0
-4.214E-2	3.611E+0	8.061E+0
-3.727E-2	3.591E+0	8.019E+0
-4.051E-2	3.598E+0	8.139E+0
-4.538E-2	3.562E+0	8.084E+0
-3.889E-2	3.624E+0	8.149E+0
-3.889E-2	3.555E+0	8.110E+0
-4.214E-2	3.581E+0	8.100E+0
-3.889E-2	3.627E+0	8.191E+0
-4.214E-2	3.611E+0	7.970E+0
-4.051E-2	3.568E+0	8.090E+0
-4.214E-2	3.604E+0	8.071E+0
-4.214E-2	3.572E+0	8.110E+0
-4.376E-2	3.611E+0	8.035E+0
-3.727E-2	3.578E+0	8.188E+0
-3.889E-2	3.513E+0	8.110E+0
-4.051E-2	3.594E+0	8.035E+0
-4.051E-2	3.611E+0	8.113E+0
-4.051E-2	3.682E+0	8.210E+0
-4.214E-2	3.637E+0	8.191E+0
-4.376E-2	3.572E+0	8.207E+0
-4.214E-2	3.578E+0	8.103E+0
-3.889E-2	3.666E+0	8.035E+0
-4.051E-2	3.624E+0	8.006E+0
-4.051E-2	3.546E+0	8.081E+0
-4.214E-2	3.624E+0	8.071E+0
-3.889E-2	3.611E+0	8.172E+0
-4.051E-2	3.591E+0	8.016E+0
-4.214E-2	3.578E+0	8.123E+0
-4.051E-2	3.562E+0	8.084E+0
-3.565E-2	3.662E+0	8.039E+0
-3.889E-2	3.588E+0	8.039E+0
-4.214E-2	3.614E+0	8.055E+0
-4.214E-2	3.513E+0	8.198E+0
-4.051E-2	3.533E+0	8.068E+0
-4.051E-2	3.630E+0	8.058E+0
-4.051E-2	3.682E+0	8.142E+0
-4.051E-2	3.529E+0	8.065E+0
-3.889E-2	3.471E+0	8.097E+0
-4.214E-2	3.675E+0	8.100E+0
-4.214E-2	3.617E+0	8.126E+0
-4.051E-2	3.568E+0	8.052E+0
-4.051E-2	3.585E+0	8.074E+0
-4.051E-2	3.529E+0	8.071E+0
-4.376E-2	3.591E+0	8.146E+0
-4.051E-2	3.542E+0	8.103E+0
-3.889E-2	3.601E+0	8.146E+0
-3.889E-2	3.591E+0	8.152E+0
-4.051E-2	3.650E+0	8.068E+0
-4.214E-2	3.611E+0	8.097E+0
-3.565E-2	3.585E+0	8.048E+0
-4.214E-2	3.614E+0	8.039E+0
-4.051E-2	3.705E+0	8.039E+0
-4.214E-2	3.659E+0	8.110E+0
-3.727E-2	3.588E+0	8.152E+0
-3.727E-2	3.624E+0	8.110E+0
-4.214E-2	3.669E+0	8.103E+0
-4.214E-2	3.637E+0	8.110E+0
-3.727E-2	3.575E+0	8.198E+0
-4.051E-2	3.627E+0	8.139E+0
-4.051E-2	3.562E+0	8.087E+0
-4.051E-2	3.624E+0	8.071E+0
-4.051E-2	3.533E+0	8.048E+0
-3.565E-2	3.533E+0	8.188E+0
-4.051E-2	3.591E+0	8.110E+0
-4.051E-2	3.598E+0	8.084E+0
-4.214E-2	3.662E+0	8.175E+0
-3.889E-2	3.627E+0	8.110E+0
-3.727E-2	3.640E+0	8.126E+0
-4.376E-2	3.614E+0	8.181E+0
-4.051E-2	3.646E+0	8.081E+0
-4.051E-2	3.611E+0	8.136E+0
-4.214E-2	3.617E+0	8.152E+0
-4.214E-2	3.640E+0	8.100E+0
-4.051E-2	3.572E+0	8.058E+0
-3.889E-2	3.646E+0	8.039E+0
-4.376E-2	3.539E+0	8.110E+0
-3.727E-2	3.614E+0	7.944E+0
-3.727E-2	3.575E+0	8.113E+0
-4.051E-2	3.604E+0	8.139E+0
-4.051E-2	3.614E+0	8.058E+0
-4.051E-2	3.607E+0	8.065E+0
-3.889E-2	3.536E+0	8.074E+0
-4.214E-2	3.575E+0	8.090E+0
-4.051E-2	3.601E+0	8.191E+0
-4.051E-2	3.581E+0	8.090E+0
-3.889E-2	3.611E+0	8.042E+0
-4.051E-2	3.461E+0	8.094E+0
-4.214E-2	3.539E+0	8.090E+0
-4.051E-2	3.578E+0	8.035E+0
-4.051E-2	3.581E+0	8.022E+0
-4.051E-2	3.598E+0	8.123E+0
-4.214E-2	3.611E+0	8.246E+0
-4.051E-2	3.620E+0	8.136E+0
-4.051E-2	3.529E+0	8.026E+0
-4.051E-2	3.692E+0	8.107E+0
-4.051E-2	3.633E+0	8.052E+0
-4.214E-2	3.581E+0	8.110E+0
-3.889E-2	3.549E+0	8.016E+0
-4.214E-2	3.601E+0	7.964E+0
-4.214E-2	3.614E+0	8.204E+0
-4.214E-2	3.562E+0	8.103E+0
-4.051E-2	3.695E+0	7.987E+0
-3.889E-2	3.588E+0	8.035E+0
-4.051E-2	3.601E+0	8.155E+0
-3.727E-2	3.572E+0	8.107E+0
-3.889E-2	3.695E+0	8.110E+0
-3.889E-2	3.526E+0	8.058E+0
-4.214E-2	3.591E+0	8.136E+0
-4.214E-2	3.572E+0	8.048E+0
-4.051E-2	3.568E+0	8.129E+0
-4.051E-2	3.624E+0	8.152E+0
-4.214E-2	3.633E+0	8.217E+0
-4.376E-2	3.559E+0	8.126E+0
-3.889E-2	3.591E+0	8.052E+0
-3.727E-2	3.552E+0	8.136E+0
-3.889E-2	3.617E+0	8.123E+0
-3.889E-2	3.594E+0	8.052E+0
-3.727E-2	3.517E+0	7.928E+0
-4.051E-2	3.539E+0	8.094E+0
-4.376E-2	3.549E+0	8.087E+0
-4.051E-2	3.604E+0	8.061E+0
-3.727E-2	3.533E+0	8.074E+0
-4.051E-2	3.568E+0	8.126E+0
-4.051E-2	3.562E+0	8.188E+0
-4.051E-2	3.500E+0	8.045E+0
-3.889E-2	3.640E+0	8.077E+0
-4.051E-2	3.578E+0	8.090E+0
-4.051E-2	3.614E+0	8.116E+0
-3.889E-2	3.633E+0	8.074E+0
-3.727E-2	3.598E+0	8.100E+0
-4.214E-2	3.455E+0	8.009E+0
-4.051E-2	3.588E+0	8.126E+0
-4.051E-2	3.549E+0	8.139E+0
-3.889E-2	3.627E+0	8.087E+0
-4.051E-2	3.637E+0	8.097E+0
-4.214E-2	3.617E+0	7.886E+0
-4.051E-2	3.517E+0	8.071E+0
-4.051E-2	3.581E+0	8.061E+0
-4.051E-2	3.604E+0	8.058E+0
-4.051E-2	3.581E+0	8.087E+0
-4.051E-2	3.533E+0	8.230E+0
-4.051E-2	3.568E+0	8.149E+0
-3.889E-2	3.692E+0	8.159E+0
-4.051E-2	3.601E+0	8.013E+0
-4.376E-2	3.617E+0	8.068E+0
-3.889E-2	3.604E+0	8.210E+0
-4.051E-2	3.620E+0	8.026E+0
-4.051E-2	3.624E+0	8.146E+0
-3.889E-2	3.659E+0	7.915E+0
-3.240E-2	3.572E+0	8.029E+0
-4.051E-2	3.575E+0	8.103E+0
-4.051E-2	3.572E+0	8.142E+0
-4.376E-2	3.604E+0	8.029E+0
-3.565E-2	3.685E+0	8.042E+0
-4.051E-2	3.637E+0	8.081E+0
-3.727E-2	3.552E+0	8.159E+0
-4.051E-2	3.614E+0	8.090E+0
-3.727E-2	3.598E+0	8.168E+0
-3.889E-2	3.698E+0	7.967E+0
-4.051E-2	3.546E+0	8.074E+0
-4.214E-2	3.637E+0	8.052E+0
-4.051E-2	3.549E+0	8.068E+0
-3.889E-2	3.549E+0	8.139E+0
-4.051E-2	3.611E+0	8.172E+0
-3.889E-2	3.624E+0	8.100E+0
-3.727E-2	3.614E+0	8.097E+0
-4.051E-2	3.646E+0	8.000E+0
-4.214E-2	3.588E+0	8.016E+0
-4.051E-2	3.617E+0	8.084E+0
-3.727E-2	3.588E+0	8.142E+0
-4.051E-2	3.601E+0	8.029E+0
-3.889E-2	3.598E+0	8.077E+0
-4.376E-2	3.630E+0	8.055E+0
-4.051E-2	3.536E+0	8.048E+0
-4.051E-2	3.526E+0	8.087E+0
-4.051E-2	3.594E+0	8.055E+0
-4.051E-2	3.559E+0	8.039E+0
-3.727E-2	3.520E+0	8.029E+0
-3.889E-2	3.523E+0	8.032E+0
-3.889E-2	3.627E+0	8.103E+0
-4.214E-2	3.624E+0	8.039E+0
-4.051E-2	3.575E+0	8.068E+0
-3.889E-2	3.630E+0	8.052E+0
-4.051E-2	3.620E+0	8.139E+0
-4.214E-2	3.568E+0	8.159E+0
-3.727E-2	3.617E+0	8.126E+0
-3.889E-2	3.614E+0	8.090E+0
-4.214E-2	3.617E+0	8.052E+0
-4.051E-2	3.552E+0	8.136E+0
-3.889E-2	3.591E+0	8.000E+0
-3.727E-2	3.627E+0	8.094E+0
-3.889E-2	3.594E+0	7.990E+0
-4.214E-2	3.656E+0	8.159E+0
-4.214E-2	3.594E+0	8.074E+0
-4.376E-2	3.633E+0	8.133E+0
-4.051E-2	3.552E+0	8.103E+0
-4.376E-2	3.588E+0	8.191E+0
-3.889E-2	3.572E+0	7.980E+0
-4.214E-2	3.529E+0	8.107E+0
-4.051E-2	3.594E+0	8.052E+0
-4.214E-2	3.552E+0	8.061E+0
-3.727E-2	3.614E+0	8.100E+0
-4.051E-2	3.594E+0	8.052E+0
-4.376E-2	3.614E+0	8.061E+0
-4.214E-2	3.520E+0	8.113E+0
-3.889E-2	3.578E+0	8.126E+0
-3.889E-2	3.585E+0	8.068E+0
-4.051E-2	3.581E+0	8.097E+0
-3.889E-2	3.549E+0	8.100E+0
-4.051E-2	3.533E+0	8.065E+0
-4.051E-2	3.588E+0	8.146E+0
-4.051E-2	3.601E+0	8.048E+0
-4.051E-2	3.653E+0	8.116E+0
-4.051E-2	3.598E+0	8.042E+0
-3.889E-2	3.565E+0	8.146E+0
-4.051E-2	3.594E+0	8.065E+0
-4.051E-2	3.581E+0	8.077E+0
-3.889E-2	3.529E+0	7.977E+0
-3.889E-2	3.588E+0	8.029E+0
-4.376E-2	3.594E+0	8.181E+0
-4.051E-2	3.598E+0	8.071E+0
-3.889E-2	3.559E+0	8.090E+0
-4.051E-2	3.559E+0	8.139E+0
-4.051E-2	3.643E+0	8.126E+0
-4.051E-2	3.646E+0	8.016E+0
-3.889E-2	3.572E+0	7.951E+0
-4.214E-2	3.633E+0	8.077E+0
-4.214E-2	3.617E+0	8.042E+0
-4.051E-2	3.562E+0	7.996E+0
-4.214E-2	3.624E+0	8.107E+0
-4.051E-2	3.549E+0	8.100E+0
-3.889E-2	3.630E+0	8.159E+0
-3.889E-2	3.578E+0	8.019E+0
-4.051E-2	3.682E+0	8.142E+0
-3.889E-2	3.575E+0	8.136E+0
-3.889E-2	3.581E+0	8.032E+0
-4.051E-2	3.526E+0	8.055E+0
-3.889E-2	3.630E+0	8.032E+0
-4.214E-2	3.643E+0	8.142E+0
-4.051E-2	3.598E+0	8.042E+0
-4.051E-2	3.653E+0	8.172E+0
-3.889E-2	3.630E+0	8.055E+0
-4.051E-2	3.568E+0	8.103E+0
-4.051E-2	3.578E+0	8.100E+0
-4.051E-2	3.585E+0	8.055E+0
-3.727E-2	3.578E+0	7.987E+0
-3.889E-2	3.536E+0	8.194E+0
-4.051E-2	3.565E+0	8.077E+0
-4.214E-2	3.646E+0	8.029E+0
-3.889E-2	3.627E+0	8.181E+0
-4.376E-2	3.601E+0	8.142E+0
-4.214E-2	3.594E+0	8.006E+0
-3.889E-2	3.552E+0	8.113E+0
-4.051E-2	3.630E+0	8.061E+0
-3.889E-2	3.607E+0	8.065E+0
-4.051E-2	3.646E+0	8.071E+0
-4.051E-2	3.588E+0	8.240E+0
-4.051E-2	3.510E+0	8.039E+0
-3.889E-2	3.601E+0	8.039E+0
-4.051E-2	3.552E+0	8.152E+0
-4.051E-2	3.607E+0	8.052E+0
-4.051E-2	3.604E+0	8.110E+0
-3.727E-2	3.598E+0	8.139E+0
-4.051E-2	3.611E+0	8.100E+0
-3.889E-2	3.604E+0	7.977E+0
-3.727E-2	3.591E+0	8.065E+0
-3.889E-2	3.578E+0	8.081E+0
-3.727E-2	3.604E+0	8.074E+0
-4.214E-2	3.555E+0	8.035E+0
-3.403E-2	3.611E+0	8.026E+0
-4.051E-2	3.578E+0	8.045E+0
-3.889E-2	3.565E+0	8.123E+0
-3.889E-2	3.549E+0	8.071E+0
-3.727E-2	3.630E+0	8.194E+0
-3.889E-2	3.601E+0	8.026E+0
-4.051E-2	3.607E+0	8.081E+0
-4.051E-2	3.572E+0	8.019E+0
-3.727E-2	3.614E+0	8.077E+0
-4.051E-2	3.559E+0	8.126E+0
-3.727E-2	3.624E+0	8.094E+0
-4.214E-2	3.546E+0	8.136E+0
-3.889E-2	3.588E+0	7.987E+0
-4.214E-2	3.594E+0	8.084E+0
-4.051E-2	3.659E+0	8.223E+0
-4.051E-2	3.594E+0	8.152E+0
-3.727E-2	3.611E+0	8.045E+0
-3.889E-2	3.559E+0	8.139E+0
-4.051E-2	3.542E+0	8.087E+0
-4.214E-2	3.620E+0	8.019E+0
-3.727E-2	3.585E+0	8.090E+0
-3.889E-2	3.572E+0	8.107E+0
-4.051E-2	3.533E+0	8.055E+0
-3.889E-2	3.627E+0	8.100E+0
-3.889E-2	3.659E+0	8.159E+0
-3.727E-2	3.588E+0	8.113E+0
-4.051E-2	3.536E+0	8.081E+0
-4.214E-2	3.536E+0	7.977E+0
-3.727E-2	3.552E+0	8.146E+0
-3.727E-2	3.565E+0	8.129E+0
-3.889E-2	3.614E+0	8.272E+0
-4.051E-2	3.594E+0	8.052E+0
-3.565E-2	3.562E+0	8.146E+0
-3.889E-2	3.633E+0	8.097E+0
-3.889E-2	3.620E+0	8.052E+0
-3.889E-2	3.643E+0	8.052E+0
-3.889E-2	3.669E+0	8.094E+0
-3.565E-2	3.588E+0	8.201E+0
-3.889E-2	3.581E+0	8.071E+0
-3.889E-2	3.637E+0	8.016E+0
-4.051E-2	3.539E+0	8.022E+0
-3.889E-2	3.614E+0	8.185E+0
-3.889E-2	3.549E+0	8.120E+0
-4.376E-2	3.555E+0	8.094E+0
-3.727E-2	3.588E+0	8.042E+0
-3.727E-2	3.617E+0	8.129E+0
-3.727E-2	3.517E+0	8.152E+0
-3.727E-2	3.585E+0	8.048E+0
-4.051E-2	3.662E+0	8.110E+0
-3.565E-2	3.624E+0	8.126E+0
-3.727E-2	3.630E+0	8.055E+0
-3.889E-2	3.643E+0	8.123E+0
-3.889E-2	3.614E+0	8.032E+0
-4.051E-2	3.588E+0	7.977E+0
-4.214E-2	3.650E+0	8.042E+0
-4.051E-2	3.529E+0	8.055E+0
-3.889E-2	3.646E+0	8.094E+0
-3.889E-2	3.568E+0	8.094E+0
-4.051E-2	3.633E+0	8.084E+0
-4.051E-2	3.637E+0	8.000E+0
-3.889E-2	3.533E+0	8.003E+0
-4.051E-2	3.568E+0	8.133E+0
-3.889E-2	3.591E+0	8.029E+0
-3.889E-2	3.539E+0	8.142E+0
-3.727E-2	3.520E+0	8.126E+0
-4.051E-2	3.549E+0	8.084E+0
-4.214E-2	3.581E+0	8.019E+0
-4.051E-2	3.617E+0	8.022E+0
-3.889E-2	3.565E+0	8.129E+0
-4.051E-2	3.611E+0	8.081E+0
-4.051E-2	3.624E+0	7.974E+0
-3.889E-2	3.533E+0	8.084E+0
-3.727E-2	3.572E+0	8.029E+0
-3.727E-2	3.672E+0	8.016E+0
-3.727E-2	3.607E+0	8.107E+0
-4.051E-2	3.555E+0	8.133E+0
-3.889E-2	3.604E+0	8.087E+0
-4.214E-2	3.672E+0	8.068E+0
-3.889E-2	3.588E+0	8.055E+0
-3.889E-2	3.562E+0	8.039E+0
-3.889E-2	3.523E+0	8.165E+0
-3.889E-2	3.594E+0	8.139E+0
-4.214E-2	3.633E+0	8.000E+0
-4.051E-2	3.581E+0	7.970E+0
-3.727E-2	3.591E+0	8.198E+0
-3.727E-2	3.630E+0	8.152E+0
-3.889E-2	3.536E+0	8.214E+0
-4.051E-2	3.575E+0	8.061E+0
-3.565E-2	3.617E+0	8.165E+0
-3.889E-2	3.675E+0	8.071E+0
-4.051E-2	3.542E+0	8.178E+0
-4.051E-2	3.604E+0	8.159E+0
-3.889E-2	3.513E+0	8.081E+0
-3.565E-2	3.588E+0	8.129E+0
-3.889E-2	3.507E+0	8.100E+0
-4.051E-2	3.510E+0	8.042E+0
-3.565E-2	3.575E+0	8.013E+0
-3.889E-2	3.549E+0	8.016E+0
-3.889E-2	3.568E+0	8.032E+0
-3.889E-2	3.653E+0	8.172E+0
-3.727E-2	3.536E+0	8.016E+0
-3.889E-2	3.572E+0	8.129E+0
-4.051E-2	3.617E+0	8.065E+0
-3.889E-2	3.591E+0	8.042E+0
-3.727E-2	3.562E+0	8.022E+0
-3.889E-2	3.617E+0	8.048E+0
-4.051E-2	3.659E+0	8.074E+0
-3.889E-2	3.568E+0	8.110E+0
-3.727E-2	3.494E+0	8.210E+0
-3.727E-2	3.617E+0	8.042E+0
-4.051E-2	3.504E+0	8.035E+0
-4.376E-2	3.607E+0	8.022E+0
-3.889E-2	3.630E+0	8.123E+0
-3.727E-2	3.688E+0	8.032E+0
-4.051E-2	3.633E+0	8.159E+0
-3.889E-2	3.591E+0	8.003E+0
-3.889E-2	3.562E+0	8.061E+0
-3.727E-2	3.617E+0	8.084E+0
-4.051E-2	3.611E+0	8.039E+0
-3.889E-2	3.559E+0	8.097E+0
-3.727E-2	3.572E+0	8.084E+0
-4.051E-2	3.578E+0	8.152E+0
-4.051E-2	3.497E+0	8.006E+0
-3.889E-2	3.627E+0	8.032E+0
-3.727E-2	3.533E+0	8.065E+0
-3.727E-2	3.546E+0	8.071E+0
-4.051E-2	3.607E+0	8.013E+0
-4.051E-2	3.594E+0	8.113E+0
-3.565E-2	3.542E+0	8.065E+0
-3.727E-2	3.630E+0	7.993E+0
-3.889E-2	3.546E+0	8.159E+0
-3.889E-2	3.601E+0	8.159E+0
-3.727E-2	3.588E+0	8.142E+0
-3.565E-2	3.526E+0	7.980E+0
-4.051E-2	3.585E+0	7.928E+0
-4.214E-2	3.539E+0	8.116E+0
-3.727E-2	3.630E+0	8.172E+0
-3.889E-2	3.562E+0	8.103E+0
-4.214E-2	3.542E+0	8.090E+0
-3.889E-2	3.474E+0	8.013E+0
-3.727E-2	3.481E+0	7.948E+0
-3.889E-2	3.614E+0	8.081E+0
-3.889E-2	3.591E+0	8.077E+0
-3.727E-2	3.624E+0	7.964E+0
-3.727E-2	3.468E+0	8.120E+0
-4.051E-2	3.588E+0	8.243E+0
-3.889E-2	3.591E+0	8.032E+0
-4.214E-2	3.523E+0	8.113E+0
-3.727E-2	3.611E+0	8.081E+0
-3.727E-2	3.575E+0	7.928E+0
-3.727E-2	3.594E+0	8.019E+0
-4.051E-2	3.578E+0	7.993E+0
-3.727E-2	3.630E+0	7.964E+0
-3.727E-2	3.640E+0	8.058E+0
-4.051E-2	3.585E+0	8.048E+0
-4.051E-2	3.588E+0	8.090E+0
-3.889E-2	3.588E+0	8.068E+0
-3.889E-2	3.624E+0	8.097E+0
-4.051E-2	3.539E+0	8.123E+0
-3.889E-2	3.662E+0	8.168E+0
-3.889E-2	3.659E+0	7.983E+0
-4.051E-2	3.591E+0	8.032E+0
-4.051E-2	3.620E+0	8.142E+0
-4.051E-2	3.585E+0	8.013E+0
-4.051E-2	3.562E+0	8.026E+0
-3.727E-2	3.591E+0	8.071E+0
-4.051E-2	3.601E+0	8.003E+0
-3.889E-2	3.591E+0	8.013E+0
-4.051E-2	3.575E+0	7.993E+0
-3.889E-2	3.620E+0	8.071E+0
-3.889E-2	3.627E+0	8.120E+0
-4.051E-2	3.591E+0	8.009E+0
-3.727E-2	3.575E+0	7.967E+0
-3.565E-2	3.552E+0	8.052E+0
-3.889E-2	3.624E+0	8.055E+0
-4.051E-2	3.504E+0	8.061E+0
-4.051E-2	3.513E+0	8.048E+0
-3.565E-2	3.549E+0	8.003E+0
-4.051E-2	3.604E+0	7.941E+0
-3.889E-2	3.627E+0	8.058E+0
-3.727E-2	3.578E+0	8.052E+0
-3.889E-2	3.562E+0	8.110E+0
-4.214E-2	3.562E+0	8.285E+0
-4.051E-2	3.614E+0	8.084E+0
-3.727E-2	3.588E+0	7.987E+0
-3.889E-2	3.578E+0	8.123E+0
-3.727E-2	3.611E+0	8.035E+0
-3.889E-2	3.591E+0	8.068E+0
-3.727E-2	3.598E+0	8.094E+0
-3.727E-2	3.546E+0	8.068E+0
-4.214E-2	3.607E+0	8.065E+0
-3.889E-2	3.575E+0	8.026E+0
-3.565E-2	3.484E+0	8.068E+0
-3.889E-2	3.504E+0	8.090E+0
-3.727E-2	3.536E+0	8.123E+0
-3.889E-2	3.630E+0	8.009E+0
-3.889E-2	3.536E+0	8.029E+0
-3.727E-2	3.555E+0	8.052E+0
-3.889E-2	3.552E+0	7.974E+0
-3.889E-2	3.585E+0	8.058E+0
-3.727E-2	3.601E+0	8.133E+0
-4.051E-2	3.549E+0	7.987E+0
-4.051E-2	3.568E+0	8.009E+0
-4.051E-2	3.562E+0	8.029E+0
-3.889E-2	3.572E+0	8.013E+0
-3.889E-2	3.650E+0	7.980E+0
-4.051E-2	3.546E+0	8.065E+0
-3.889E-2	3.578E+0	7.948E+0
-3.565E-2	3.640E+0	8.061E+0
-3.889E-2	3.559E+0	8.071E+0
-4.214E-2	3.588E+0	8.126E+0
-4.051E-2	3.601E+0	8.048E+0
-3.727E-2	3.594E+0	8.146E+0
-3.889E-2	3.643E+0	8.013E+0
-4.051E-2	3.611E+0	8.039E+0
-3.889E-2	3.578E+0	8.019E+0
-3.727E-2	3.637E+0	8.016E+0
-3.727E-2	3.591E+0	8.149E+0
-4.051E-2	3.578E+0	8.003E+0
-3.889E-2	3.607E+0	8.107E+0
-3.727E-2	3.578E+0	8.061E+0
-3.889E-2	3.546E+0	8.074E+0
-3.889E-2	3.601E+0	7.970E+0
-4.214E-2	3.565E+0	8.097E+0
-3.889E-2	3.542E+0	8.003E+0
-3.889E-2	3.575E+0	8.178E+0
-4.051E-2	3.624E+0	8.029E+0
-4.051E-2	3.526E+0	8.065E+0
-4.051E-2	3.614E+0	8.113E+0
-4.051E-2	3.575E+0	8.061E+0
-4.214E-2	3.562E+0	8.090E+0
-4.214E-2	3.572E+0	8.129E+0
-4.051E-2	3.581E+0	8.048E+0
-3.889E-2	3.578E+0	7.980E+0
-3.889E-2	3.555E+0	8.052E+0
-4.214E-2	3.611E+0	8.100E+0
-3.889E-2	3.630E+0	8.055E+0
-3.727E-2	3.594E+0	8.026E+0
-3.889E-2	3.536E+0	7.996E+0
-4.051E-2	3.614E+0	8.074E+0
-3.727E-2	3.575E+0	8.042E+0
-3.403E-2	3.572E+0	8.120E+0
-3.889E-2	3.594E+0	8.113E+0
-3.889E-2	3.604E+0	8.113E+0
-3.565E-2	3.575E+0	8.013E+0
-3.889E-2	3.546E+0	7.974E+0
-3.889E-2	3.517E+0	8.172E+0
-3.889E-2	3.533E+0	8.029E+0
-3.565E-2	3.555E+0	8.039E+0
-3.889E-2	3.601E+0	8.065E+0
-4.051E-2	3.617E+0	8.061E+0
-4.051E-2	3.701E+0	8.032E+0
-4.051E-2	3.588E+0	8.055E+0
-3.565E-2	3.549E+0	7.996E+0
-3.727E-2	3.620E+0	8.061E+0
-4.051E-2	3.575E+0	7.970E+0
-3.889E-2	3.581E+0	8.136E+0
-3.889E-2	3.614E+0	8.097E+0
-4.051E-2	3.578E+0	8.090E+0
-4.051E-2	3.591E+0	8.055E+0
-3.727E-2	3.585E+0	8.113E+0
-4.051E-2	3.520E+0	8.097E+0
-3.889E-2	3.549E+0	8.087E+0
-4.051E-2	3.523E+0	8.065E+0
-3.727E-2	3.594E+0	8.039E+0
-3.889E-2	3.581E+0	7.996E+0
-4.051E-2	3.517E+0	8.100E+0
-3.889E-2	3.604E+0	8.045E+0
-4.214E-2	3.637E+0	8.107E+0
-3.565E-2	3.565E+0	8.120E+0
-4.051E-2	3.559E+0	8.149E+0
-3.889E-2	3.594E+0	7.977E+0
-3.727E-2	3.614E+0	7.990E+0
-3.889E-2	3.529E+0	7.961E+0
-4.214E-2	3.588E+0	8.129E+0
-3.889E-2	3.598E+0	8.061E+0
-3.727E-2	3.591E+0	8.074E+0
-4.051E-2	3.594E+0	8.110E+0
-3.889E-2	3.598E+0	7.902E+0
-3.889E-2	3.640E+0	7.996E+0
-3.403E-2	3.555E+0	8.039E+0
-3.889E-2	3.555E+0	8.103E+0
-3.889E-2	3.617E+0	8.039E+0
-4.051E-2	3.555E+0	8.077E+0
-3.565E-2	3.650E+0	8.045E+0
-3.889E-2	3.536E+0	7.951E+0
-3.889E-2	3.643E+0	8.090E+0
-4.376E-2	3.552E+0	8.006E+0
-3.727E-2	3.601E+0	7.941E+0
-3.727E-2	3.604E+0	8.178E+0
-4.214E-2	3.520E+0	8.201E+0
-3.889E-2	3.568E+0	8.032E+0
-3.889E-2	3.591E+0	8.168E+0
-3.727E-2	3.585E+0	8.003E+0
-3.889E-2	3.552E+0	8.139E+0
-4.051E-2	3.594E+0	7.980E+0
-3.727E-2	3.611E+0	8.042E+0
-3.889E-2	3.617E+0	8.094E+0
-3.889E-2	3.565E+0	8.055E+0
-3.889E-2	3.646E+0	8.000E+0
-3.889E-2	3.679E+0	8.048E+0
-3.889E-2	3.614E+0	8.052E+0
-3.889E-2	3.627E+0	8.074E+0
-3.727E-2	3.643E+0	8.068E+0
-3.727E-2	3.529E+0	7.996E+0
-3.889E-2	3.559E+0	8.052E+0
-3.889E-2	3.555E+0	8.052E+0
-4.051E-2	3.591E+0	8.009E+0
-3.727E-2	3.718E+0	8.100E+0
-3.727E-2	3.575E+0	8.084E+0
-3.889E-2	3.630E+0	8.071E+0
-3.889E-2	3.611E+0	8.116E+0
-3.889E-2	3.549E+0	8.039E+0
-3.889E-2	3.581E+0	8.068E+0
-3.889E-2	3.624E+0	8.065E+0
-3.889E-2	3.559E+0	8.107E+0
-3.889E-2	3.533E+0	8.045E+0
-3.727E-2	3.542E+0	8.055E+0
-3.889E-2	3.598E+0	8.013E+0
-3.889E-2	3.614E+0	8.032E+0
-3.727E-2	3.533E+0	7.964E+0
-3.889E-2	3.510E+0	8.019E+0
-3.889E-2	3.523E+0	8.058E+0
-4.051E-2	3.575E+0	8.071E+0
-3.727E-2	3.581E+0	8.013E+0
-3.565E-2	3.585E+0	8.152E+0
-3.889E-2	3.633E+0	8.152E+0
-3.727E-2	3.630E+0	8.110E+0
-4.051E-2	3.624E+0	8.048E+0
-3.727E-2	3.630E+0	7.970E+0
-3.889E-2	3.572E+0	8.165E+0
-3.889E-2	3.581E+0	8.162E+0
-3.565E-2	3.539E+0	8.214E+0
-3.727E-2	3.604E+0	8.068E+0
-3.727E-2	3.565E+0	8.087E+0
-3.889E-2	3.611E+0	8.003E+0
-3.889E-2	3.494E+0	8.042E+0
-3.889E-2	3.526E+0	8.006E+0
-3.889E-2	3.588E+0	8.026E+0
-4.051E-2	3.662E+0	8.035E+0
-4.051E-2	3.588E+0	8.074E+0
-3.727E-2	3.575E+0	8.048E+0
-3.889E-2	3.575E+0	8.094E+0
-4.051E-2	3.523E+0	7.932E+0
-3.889E-2	3.604E+0	8.029E+0
-3.889E-2	3.591E+0	8.081E+0
-3.889E-2	3.578E+0	8.152E+0
-4.051E-2	3.637E+0	8.116E+0
-3.727E-2	3.633E+0	8.110E+0
-3.889E-2	3.552E+0	8.013E+0
-3.889E-2	3.633E+0	8.081E+0
-4.376E-2	3.572E+0	7.983E+0
-3.727E-2	3.575E+0	8.077E+0
-3.889E-2	3.549E+0	8.000E+0
-4.051E-2	3.594E+0	8.071E+0
-4.214E-2	3.529E+0	7.938E+0
-3.565E-2	3.627E+0	8.110E+0
-3.727E-2	3.578E+0	8.052E+0
-4.051E-2	3.588E+0	7.967E+0
-4.051E-2	3.607E+0	8.129E+0
-3.889E-2	3.565E+0	8.198E+0
-3.727E-2	3.539E+0	8.155E+0
-3.565E-2	3.581E+0	7.964E+0
-3.727E-2	3.539E+0	8.013E+0
-3.565E-2	3.585E+0	8.003E+0
-3.889E-2	3.578E+0	8.061E+0
-3.889E-2	3.659E+0	8.133E+0
-3.727E-2	3.572E+0	8.048E+0
-3.240E-2	3.588E+0	8.110E+0
-3.889E-2	3.562E+0	8.155E+0
-4.051E-2	3.581E+0	8.045E+0
-4.051E-2	3.594E+0	8.139E+0
-3.565E-2	3.555E+0	8.094E+0
-3.889E-2	3.614E+0	8.087E+0
-3.889E-2	3.598E+0	8.048E+0
-3.889E-2	3.575E+0	8.081E+0
-3.403E-2	3.565E+0	8.081E+0
-3.727E-2	3.604E+0	8.084E+0
-3.889E-2	3.591E+0	8.039E+0
-3.727E-2	3.526E+0	8.045E+0
-3.727E-2	3.607E+0	8.087E+0
-3.727E-2	3.604E+0	8.035E+0
-3.727E-2	3.585E+0	8.165E+0
-3.889E-2	3.546E+0	7.951E+0
-3.889E-2	3.614E+0	8.068E+0
-3.565E-2	3.562E+0	8.003E+0
-3.889E-2	3.701E+0	8.113E+0
-4.051E-2	3.533E+0	8.110E+0
-3.889E-2	3.646E+0	8.149E+0
-3.727E-2	3.656E+0	8.048E+0
-4.051E-2	3.588E+0	7.977E+0
-4.051E-2	3.614E+0	8.074E+0
-3.727E-2	3.529E+0	8.029E+0
-3.727E-2	3.559E+0	8.149E+0
-4.051E-2	3.513E+0	8.016E+0
-4.051E-2	3.637E+0	8.003E+0
-3.889E-2	3.585E+0	8.032E+0
-3.889E-2	3.562E+0	8.058E+0
-3.889E-2	3.653E+0	7.938E+0
-4.376E-2	3.568E+0	8.084E+0
-3.727E-2	3.598E+0	8.006E+0
-3.727E-2	3.559E+0	8.068E+0
-3.565E-2	3.591E+0	7.983E+0
-4.051E-2	3.585E+0	8.029E+0
-3.727E-2	3.601E+0	8.126E+0
-4.051E-2	3.598E+0	8.055E+0
-3.889E-2	3.607E+0	8.065E+0
-4.051E-2	3.572E+0	8.110E+0
-3.727E-2	3.594E+0	8.032E+0
-3.727E-2	3.633E+0	8.029E+0
-3.889E-2	3.604E+0	8.068E+0
-4.051E-2	3.611E+0	8.113E+0
-3.727E-2	3.630E+0	8.133E+0
-3.889E-2	3.604E+0	8.061E+0
-3.889E-2	3.594E+0	8.032E+0
-4.051E-2	3.611E+0	7.964E+0
-3.565E-2	3.611E+0	8.110E+0
-3.565E-2	3.581E+0	8.077E+0
-3.565E-2	3.581E+0	8.048E+0
-3.727E-2	3.591E+0	7.990E+0
-3.727E-2	3.507E+0	7.993E+0
-3.889E-2	3.542E+0	8.000E+0
-3.727E-2	3.565E+0	8.087E+0
-4.051E-2	3.594E+0	8.162E+0
-3.889E-2	3.581E+0	8.094E+0
-4.051E-2	3.581E+0	8.168E+0
-4.214E-2	3.529E+0	8.129E+0
-3.565E-2	3.572E+0	8.029E+0
-3.565E-2	3.627E+0	8.126E+0
-3.565E-2	3.620E+0	8.045E+0
-3.727E-2	3.578E+0	8.074E+0
-3.889E-2	3.633E+0	8.068E+0
-3.565E-2	3.591E+0	8.113E+0
-3.565E-2	3.611E+0	8.090E+0
-3.889E-2	3.546E+0	8.084E+0
-3.889E-2	3.539E+0	8.068E+0
-3.565E-2	3.643E+0	8.100E+0
-3.727E-2	3.542E+0	8.120E+0
-3.727E-2	3.536E+0	7.941E+0
-4.214E-2	3.669E+0	8.058E+0
-3.889E-2	3.607E+0	8.048E+0
-3.727E-2	3.565E+0	8.084E+0
-3.727E-2	3.620E+0	8.090E+0
-3.889E-2	3.594E+0	8.052E+0
-3.889E-2	3.662E+0	8.103E+0
-3.727E-2	3.572E+0	8.029E+0
-3.889E-2	3.539E+0	8.097E+0
-3.889E-2	3.611E+0	7.977E+0
-3.889E-2	3.552E+0	8.107E+0
-3.565E-2	3.659E+0	8.006E+0
-3.889E-2	3.500E+0	8.094E+0
-3.727E-2	3.575E+0	8.120E+0
-3.727E-2	3.562E+0	8.139E+0
-3.889E-2	3.546E+0	7.951E+0
-4.051E-2	3.620E+0	7.993E+0
-3.889E-2	3.568E+0	8.123E+0
-3.403E-2	3.581E+0	8.029E+0
-3.565E-2	3.637E+0	8.126E+0
-3.727E-2	3.594E+0	8.110E+0
-4.051E-2	3.585E+0	8.103E+0
-3.889E-2	3.562E+0	8.084E+0
-3.889E-2	3.611E+0	7.977E+0
-4.051E-2	3.611E+0	8.022E+0
-3.889E-2	3.539E+0	7.990E+0
-4.051E-2	3.572E+0	8.055E+0
-3.403E-2	3.562E+0	8.006E+0
-3.889E-2	3.604E+0	8.003E+0
-4.051E-2	3.549E+0	8.087E+0
-3.727E-2	3.653E+0	8.097E+0
-3.727E-2	3.555E+0	8.032E+0
-3.889E-2	3.607E+0	8.065E+0
-3.889E-2	3.555E+0	8.149E+0
-3.565E-2	3.578E+0	8.107E+0
-3.727E-2	3.565E+0	8.087E+0
-4.051E-2	3.559E+0	8.107E+0
-4.051E-2	3.559E+0	7.996E+0
-3.727E-2	3.578E+0	8.162E+0
-3.889E-2	3.533E+0	8.220E+0
-3.565E-2	3.517E+0	7.957E+0
-3.889E-2	3.630E+0	8.090E+0
-3.889E-2	3.591E+0	8.146E+0
-3.727E-2	3.669E+0	8.107E+0
-4.051E-2	3.578E+0	8.039E+0
-3.565E-2	3.614E+0	8.032E+0
-3.889E-2	3.555E+0	7.899E+0
-3.727E-2	3.559E+0	8.052E+0
-4.051E-2	3.669E+0	8.058E+0
-3.889E-2	3.478E+0	8.100E+0
-3.565E-2	3.552E+0	8.068E+0
-3.727E-2	3.591E+0	8.006E+0
-4.051E-2	3.559E+0	8.081E+0
-3.727E-2	3.640E+0	7.964E+0
-3.727E-2	3.517E+0	8.065E+0
-3.727E-2	3.552E+0	7.996E+0
-3.889E-2	3.614E+0	8.026E+0
-3.727E-2	3.559E+0	8.000E+0
-3.889E-2	3.536E+0	8.123E+0
-3.565E-2	3.575E+0	8.090E+0
-3.889E-2	3.526E+0	7.957E+0
-4.214E-2	3.559E+0	8.210E+0
-3.565E-2	3.601E+0	8.022E+0
-3.240E-2	3.643E+0	7.970E+0
-3.889E-2	3.484E+0	8.055E+0
-4.051E-2	3.565E+0	8.074E+0
-3.889E-2	3.565E+0	7.893E+0
-3.565E-2	3.520E+0	8.181E+0
-3.889E-2	3.646E+0	8.126E+0
-4.214E-2	3.546E+0	8.087E+0
-3.727E-2	3.546E+0	8.042E+0
-3.565E-2	3.594E+0	8.071E+0
-4.051E-2	3.604E+0	7.996E+0
-3.889E-2	3.598E+0	8.022E+0
-3.727E-2	3.572E+0	8.120E+0
-3.727E-2	3.510E+0	7.990E+0
-3.889E-2	3.536E+0	8.003E+0
-4.214E-2	3.520E+0	8.035E+0
-3.727E-2	3.533E+0	8.146E+0
-3.727E-2	3.559E+0	8.074E+0
-3.727E-2	3.591E+0	8.272E+0
-4.051E-2	3.510E+0	8.074E+0
-4.051E-2	3.669E+0	8.039E+0
-3.889E-2	3.604E+0	8.077E+0
-3.889E-2	3.526E+0	7.961E+0
-3.889E-2	3.601E+0	8.019E+0
-3.727E-2	3.575E+0	7.990E+0
-3.889E-2	3.572E+0	8.090E+0
-4.051E-2	3.588E+0	8.142E+0
-3.889E-2	3.620E+0	8.035E+0
-3.565E-2	3.513E+0	8.016E+0
-3.727E-2	3.552E+0	8.123E+0
-4.051E-2	3.607E+0	8.081E+0
-3.889E-2	3.698E+0	8.068E+0
-3.727E-2	3.604E+0	8.116E+0
-3.727E-2	3.607E+0	8.220E+0
-3.727E-2	3.627E+0	8.035E+0
-3.889E-2	3.672E+0	8.204E+0
-3.727E-2	3.637E+0	8.065E+0
-3.889E-2	3.526E+0	8.032E+0
-3.727E-2	3.630E+0	8.074E+0
-4.214E-2	3.575E+0	8.039E+0
-3.727E-2	3.565E+0	8.149E+0
-3.727E-2	3.575E+0	7.951E+0
-3.403E-2	3.650E+0	7.974E+0
-3.889E-2	3.627E+0	8.065E+0
-3.727E-2	3.513E+0	8.045E+0
-3.889E-2	3.575E+0	8.026E+0
-3.727E-2	3.620E+0	8.009E+0
-3.889E-2	3.604E+0	8.000E+0
-3.727E-2	3.585E+0	8.165E+0
-3.727E-2	3.633E+0	7.951E+0
-4.051E-2	3.614E+0	8.074E+0
-3.889E-2	3.568E+0	8.103E+0
-3.727E-2	3.510E+0	8.019E+0
-3.889E-2	3.594E+0	8.120E+0
-3.889E-2	3.562E+0	8.068E+0
-4.051E-2	3.594E+0	7.957E+0
-3.565E-2	3.594E+0	7.996E+0
-3.565E-2	3.513E+0	8.052E+0
-3.565E-2	3.555E+0	8.094E+0
-3.889E-2	3.598E+0	8.058E+0
-3.889E-2	3.588E+0	8.103E+0
-3.889E-2	3.555E+0	8.052E+0
-3.889E-2	3.614E+0	8.084E+0
-4.214E-2	3.517E+0	8.084E+0
-3.565E-2	3.555E+0	8.100E+0
-3.889E-2	3.588E+0	7.967E+0
-3.565E-2	3.578E+0	8.045E+0
-4.051E-2	3.594E+0	8.055E+0
-3.727E-2	3.552E+0	7.980E+0
-3.727E-2	3.588E+0	8.240E+0
-4.051E-2	3.588E+0	8.065E+0
-3.727E-2	3.517E+0	8.084E+0
-3.727E-2	3.578E+0	8.107E+0
-3.565E-2	3.562E+0	8.185E+0
-4.051E-2	3.572E+0	7.993E+0
-3.889E-2	3.611E+0	8.022E+0
-3.727E-2	3.598E+0	8.006E+0
-4.051E-2	3.562E+0	8.032E+0
-3.565E-2	3.542E+0	7.980E+0
-4.214E-2	3.523E+0	8.071E+0
-3.889E-2	3.614E+0	8.045E+0
-3.727E-2	3.513E+0	8.061E+0
-3.565E-2	3.549E+0	8.191E+0
-3.727E-2	3.646E+0	8.110E+0
-4.051E-2	3.565E+0	7.925E+0
-3.727E-2	3.666E+0	7.974E+0
-3.727E-2	3.588E+0	8.035E+0
-3.889E-2	3.617E+0	8.090E+0
-3.403E-2	3.507E+0	8.090E+0
-3.727E-2	3.568E+0	7.996E+0
-3.889E-2	3.555E+0	7.970E+0
-4.214E-2	3.539E+0	7.990E+0
-3.727E-2	3.611E+0	8.126E+0
-4.214E-2	3.562E+0	8.055E+0
-3.889E-2	3.559E+0	8.055E+0
-3.889E-2	3.581E+0	8.013E+0
-3.727E-2	3.517E+0	8.009E+0
-3.403E-2	3.572E+0	7.987E+0
-3.889E-2	3.611E+0	8.126E+0
-3.565E-2	3.591E+0	8.087E+0
-3.727E-2	3.520E+0	8.139E+0
-3.727E-2	3.604E+0	8.019E+0
-3.727E-2	3.568E+0	8.042E+0
-4.051E-2	3.643E+0	7.964E+0
-3.727E-2	3.585E+0	8.204E+0
-3.727E-2	3.500E+0	8.165E+0
-3.727E-2	3.617E+0	8.006E+0
-3.889E-2	3.533E+0	8.090E+0
-3.727E-2	3.539E+0	7.919E+0
-3.889E-2	3.594E+0	8.178E+0
-3.727E-2	3.536E+0	8.090E+0
-4.214E-2	3.588E+0	8.074E+0
-3.727E-2	3.669E+0	7.970E+0
-3.889E-2	3.546E+0	8.084E+0
-3.565E-2	3.510E+0	8.048E+0
-3.889E-2	3.533E+0	7.996E+0
-3.889E-2	3.598E+0	8.061E+0
-3.727E-2	3.565E+0	8.077E+0
-3.403E-2	3.594E+0	8.123E+0
-3.727E-2	3.585E+0	8.052E+0
-3.727E-2	3.598E+0	7.983E+0
-3.727E-2	3.572E+0	8.016E+0
-3.727E-2	3.578E+0	8.029E+0
-4.051E-2	3.640E+0	8.188E+0
-3.565E-2	3.585E+0	8.022E+0
-3.403E-2	3.588E+0	8.087E+0
-3.727E-2	3.581E+0	8.094E+0
-3.727E-2	3.581E+0	7.974E+0
-3.565E-2	3.523E+0	8.009E+0
-3.727E-2	3.666E+0	8.032E+0
-3.727E-2	3.555E+0	8.022E+0
-4.376E-2	3.604E+0	8.029E+0
-3.727E-2	3.555E+0	8.016E+0
-3.727E-2	3.536E+0	8.061E+0
-3.727E-2	3.594E+0	8.087E+0
-4.376E-2	3.578E+0	8.074E+0
-3.727E-2	3.620E+0	8.006E+0
-3.565E-2	3.536E+0	8.042E+0
-3.889E-2	3.565E+0	8.116E+0
-3.727E-2	3.562E+0	7.983E+0
-4.051E-2	3.640E+0	8.074E+0
-3.727E-2	3.598E+0	8.103E+0
-4.051E-2	3.542E+0	8.146E+0
-3.727E-2	3.679E+0	8.058E+0
-3.727E-2	3.611E+0	8.048E+0
-3.889E-2	3.643E+0	8.097E+0
-3.727E-2	3.585E+0	8.032E+0
-3.727E-2	3.594E+0	7.935E+0
-3.727E-2	3.536E+0	8.065E+0
-3.727E-2	3.630E+0	8.074E+0
-3.727E-2	3.591E+0	8.052E+0
-4.214E-2	3.633E+0	7.983E+0
-3.727E-2	3.630E+0	8.068E+0
-3.727E-2	3.542E+0	7.993E+0
-3.565E-2	3.598E+0	8.139E+0
-4.051E-2	3.572E+0	8.214E+0
-3.565E-2	3.565E+0	8.022E+0
-3.727E-2	3.627E+0	7.970E+0
-4.051E-2	3.578E+0	8.133E+0
-3.889E-2	3.578E+0	7.990E+0
-3.727E-2	3.585E+0	8.042E+0
-3.565E-2	3.637E+0	8.084E+0
-3.727E-2	3.588E+0	8.052E+0
-4.051E-2	3.529E+0	7.987E+0
-3.889E-2	3.624E+0	8.090E+0
-3.565E-2	3.520E+0	8.048E+0
-4.051E-2	3.565E+0	8.035E+0
-3.727E-2	3.572E+0	8.256E+0
-3.403E-2	3.627E+0	8.103E+0
-3.727E-2	3.559E+0	8.026E+0
-3.727E-2	3.585E+0	8.039E+0
-3.889E-2	3.555E+0	8.175E+0
-3.889E-2	3.594E+0	8.110E+0
-3.240E-2	3.601E+0	8.068E+0
-3.889E-2	3.559E+0	7.948E+0
-3.565E-2	3.591E+0	7.941E+0
-3.565E-2	3.643E+0	8.055E+0
-3.565E-2	3.588E+0	8.035E+0
-3.889E-2	3.539E+0	7.954E+0
-3.889E-2	3.614E+0	7.993E+0
-3.889E-2	3.513E+0	8.055E+0
-3.240E-2	3.604E+0	8.029E+0
-3.727E-2	3.559E+0	8.133E+0
-3.889E-2	3.549E+0	8.006E+0
-3.889E-2	3.620E+0	8.142E+0
-3.727E-2	3.614E+0	8.084E+0
-3.727E-2	3.568E+0	8.081E+0
-3.889E-2	3.666E+0	8.052E+0
-3.889E-2	3.598E+0	8.029E+0
-3.727E-2	3.542E+0	8.077E+0
-3.565E-2	3.607E+0	8.065E+0
-3.889E-2	3.536E+0	8.016E+0
-3.403E-2	3.568E+0	8.074E+0
-3.403E-2	3.585E+0	8.006E+0
-3.889E-2	3.591E+0	8.052E+0
-3.889E-2	3.630E+0	8.081E+0
-3.727E-2	3.575E+0	7.990E+0
-3.565E-2	3.572E+0	8.146E+0
-3.727E-2	3.617E+0	8.071E+0
-4.214E-2	3.504E+0	8.019E+0
-3.565E-2	3.627E+0	8.120E+0
-3.565E-2	3.604E+0	8.055E+0
-3.565E-2	3.562E+0	8.194E+0
-3.889E-2	3.568E+0	8.071E+0
-3.727E-2	3.620E+0	8.094E+0
-3.565E-2	3.581E+0	8.061E+0
-3.727E-2	3.542E+0	7.948E+0
-4.051E-2	3.620E+0	7.987E+0
-3.727E-2	3.585E+0	8.136E+0
-3.727E-2	3.578E+0	8.087E+0
-3.727E-2	3.565E+0	8.061E+0
-3.889E-2	3.594E+0	8.029E+0
-4.051E-2	3.562E+0	8.139E+0
-3.727E-2	3.549E+0	8.077E+0
-3.565E-2	3.607E+0	8.065E+0
-3.727E-2	3.572E+0	8.058E+0
-3.727E-2	3.562E+0	8.042E+0
-3.727E-2	3.591E+0	8.022E+0
-3.727E-2	3.517E+0	8.035E+0
-3.727E-2	3.562E+0	8.048E+0
-3.889E-2	3.565E+0	8.035E+0
-3.565E-2	3.533E+0	8.003E+0
-3.727E-2	3.588E+0	8.068E+0
-3.889E-2	3.578E+0	7.977E+0
-3.565E-2	3.568E+0	7.932E+0
-3.403E-2	3.601E+0	8.194E+0
-3.889E-2	3.523E+0	8.113E+0
-4.214E-2	3.549E+0	7.977E+0
-3.727E-2	3.546E+0	8.026E+0
-3.727E-2	3.594E+0	8.090E+0
-3.727E-2	3.607E+0	8.052E+0
-3.727E-2	3.500E+0	8.071E+0
-3.565E-2	3.533E+0	7.993E+0
-3.565E-2	3.640E+0	8.178E+0
-3.727E-2	3.588E+0	8.107E+0
-3.889E-2	3.624E+0	7.925E+0
-3.403E-2	3.559E+0	8.022E+0
-3.727E-2	3.575E+0	8.009E+0
-3.727E-2	3.617E+0	8.055E+0
-3.727E-2	3.591E+0	8.029E+0
-3.889E-2	3.507E+0	8.022E+0
-3.727E-2	3.617E+0	7.977E+0
-3.889E-2	3.633E+0	8.142E+0
-4.376E-2	3.578E+0	8.058E+0
-3.727E-2	3.630E+0	8.048E+0
-3.565E-2	3.591E+0	8.048E+0
-4.051E-2	3.517E+0	8.006E+0
-4.051E-2	3.562E+0	7.993E+0
-3.403E-2	3.526E+0	8.097E+0
-3.727E-2	3.562E+0	7.993E+0
-3.727E-2	3.520E+0	7.993E+0
-3.889E-2	3.607E+0	8.035E+0
-3.889E-2	3.559E+0	7.987E+0
-3.403E-2	3.572E+0	8.094E+0
-3.727E-2	3.520E+0	8.152E+0
-3.727E-2	3.620E+0	7.977E+0
-3.889E-2	3.617E+0	8.026E+0
-3.403E-2	3.562E+0	8.084E+0
-3.889E-2	3.640E+0	8.113E+0
-3.889E-2	3.633E+0	7.938E+0
-3.727E-2	3.555E+0	8.152E+0
-3.727E-2	3.500E+0	8.026E+0
-4.051E-2	3.552E+0	8.055E+0
-3.727E-2	3.581E+0	8.029E+0
-3.727E-2	3.653E+0	7.974E+0
-3.403E-2	3.620E+0	7.974E+0
-3.889E-2	3.565E+0	8.061E+0
-4.051E-2	3.533E+0	8.058E+0
-3.727E-2	3.662E+0	8.090E+0
-3.403E-2	3.536E+0	8.152E+0
-4.051E-2	3.598E+0	8.139E+0
-4.051E-2	3.617E+0	8.058E+0
-3.727E-2	3.575E+0	8.110E+0
-3.565E-2	3.611E+0	8.100E+0
-3.727E-2	3.572E+0	8.000E+0
-3.889E-2	3.559E+0	8.016E+0
-3.565E-2	3.604E+0	8.052E+0
-3.565E-2	3.614E+0	8.048E+0
-3.727E-2	3.562E+0	8.081E+0
-3.889E-2	3.565E+0	8.077E+0
-3.889E-2	3.614E+0	8.077E+0
-3.403E-2	3.562E+0	8.016E+0
-3.565E-2	3.591E+0	7.990E+0
-3.727E-2	3.591E+0	8.019E+0
-3.727E-2	3.624E+0	8.068E+0
-3.565E-2	3.575E+0	8.094E+0
-3.727E-2	3.640E+0	8.120E+0
-4.051E-2	3.688E+0	8.068E+0
-3.565E-2	3.611E+0	8.113E+0
-3.403E-2	3.575E+0	8.081E+0
-3.727E-2	3.611E+0	7.970E+0
-3.889E-2	3.624E+0	7.928E+0
-3.727E-2	3.617E+0	7.993E+0
-3.403E-2	3.588E+0	8.097E+0
-3.565E-2	3.536E+0	8.035E+0
-3.727E-2	3.617E+0	7.974E+0
-3.727E-2	3.614E+0	8.084E+0
-3.889E-2	3.611E+0	8.084E+0
-3.889E-2	3.559E+0	7.996E+0
-4.051E-2	3.607E+0	8.068E+0
-3.889E-2	3.546E+0	7.983E+0
-3.403E-2	3.559E+0	7.977E+0
-3.565E-2	3.562E+0	8.032E+0
-4.051E-2	3.546E+0	8.094E+0
-3.727E-2	3.633E+0	8.152E+0
-3.565E-2	3.572E+0	8.094E+0
-3.565E-2	3.604E+0	7.977E+0
-4.051E-2	3.529E+0	8.045E+0
-3.889E-2	3.568E+0	7.980E+0
-3.565E-2	3.555E+0	7.990E+0
-3.889E-2	3.529E+0	8.133E+0
-4.051E-2	3.588E+0	8.129E+0
-3.727E-2	3.633E+0	8.103E+0
-3.889E-2	3.546E+0	7.970E+0
-3.727E-2	3.559E+0	8.181E+0
-3.889E-2	3.546E+0	8.087E+0
-3.727E-2	3.529E+0	8.084E+0
-3.565E-2	3.536E+0	7.938E+0
-3.565E-2	3.601E+0	8.074E+0
-3.889E-2	3.572E+0	8.029E+0
-3.565E-2	3.529E+0	8.077E+0
-3.727E-2	3.591E+0	8.139E+0
-4.051E-2	3.581E+0	8.116E+0
-3.565E-2	3.575E+0	8.003E+0
-3.565E-2	3.591E+0	7.987E+0
-3.403E-2	3.549E+0	7.948E+0
-3.889E-2	3.611E+0	8.081E+0
-3.727E-2	3.585E+0	8.094E+0
-3.889E-2	3.568E+0	7.928E+0
-3.403E-2	3.549E+0	8.087E+0
-3.727E-2	3.562E+0	8.194E+0
-3.889E-2	3.481E+0	8.029E+0
-3.565E-2	3.572E+0	8.039E+0
-3.565E-2	3.604E+0	8.013E+0
-3.889E-2	3.627E+0	7.990E+0
-3.889E-2	3.529E+0	8.032E+0
-3.889E-2	3.549E+0	8.048E+0
-3.565E-2	3.611E+0	8.094E+0
-3.727E-2	3.627E+0	8.048E+0
-3.889E-2	3.601E+0	8.019E+0
-3.565E-2	3.594E+0	8.065E+0
-3.727E-2	3.594E+0	8.039E+0
-3.565E-2	3.633E+0	8.129E+0
-4.051E-2	3.529E+0	8.152E+0
-3.727E-2	3.568E+0	8.068E+0
-3.727E-2	3.526E+0	8.120E+0
-3.727E-2	3.536E+0	8.026E+0
-4.051E-2	3.568E+0	8.055E+0
-3.565E-2	3.520E+0	8.253E+0
-3.727E-2	3.562E+0	8.000E+0
-3.727E-2	3.611E+0	8.045E+0
-4.051E-2	3.536E+0	8.071E+0
-3.565E-2	3.549E+0	8.045E+0
-3.727E-2	3.633E+0	8.052E+0
-3.565E-2	3.598E+0	8.013E+0
-3.889E-2	3.601E+0	8.022E+0
-3.727E-2	3.578E+0	8.058E+0
-3.565E-2	3.620E+0	8.084E+0
-3.889E-2	3.549E+0	8.068E+0
-3.889E-2	3.604E+0	8.013E+0
-3.565E-2	3.620E+0	8.032E+0
-3.403E-2	3.669E+0	8.074E+0
-3.727E-2	3.624E+0	8.006E+0
-3.889E-2	3.546E+0	8.133E+0
-3.727E-2	3.627E+0	7.993E+0
-3.565E-2	3.598E+0	8.058E+0
-3.240E-2	3.559E+0	7.990E+0
-3.727E-2	3.624E+0	8.013E+0
-3.403E-2	3.568E+0	8.052E+0
-3.727E-2	3.552E+0	8.077E+0
-3.889E-2	3.559E+0	8.029E+0
-4.051E-2	3.581E+0	8.100E+0
-3.565E-2	3.601E+0	8.103E+0
-3.565E-2	3.607E+0	8.009E+0
-3.889E-2	3.627E+0	8.090E+0
-4.051E-2	3.646E+0	8.120E+0
-3.403E-2	3.585E+0	8.136E+0
-3.403E-2	3.588E+0	8.039E+0
-4.051E-2	3.653E+0	8.006E+0
-3.889E-2	3.598E+0	8.074E+0
-3.403E-2	3.562E+0	7.990E+0
-3.727E-2	3.607E+0	8.045E+0
-3.889E-2	3.575E+0	8.042E+0
-4.051E-2	3.572E+0	8.065E+0
-3.727E-2	3.539E+0	8.048E+0
-3.727E-2	3.510E+0	8.071E+0
-3.727E-2	3.624E+0	8.052E+0
-4.051E-2	3.559E+0	8.000E+0
-3.727E-2	3.653E+0	8.052E+0
-3.565E-2	3.562E+0	7.925E+0
-3.727E-2	3.526E+0	8.035E+0
-3.889E-2	3.572E+0	8.162E+0
-3.565E-2	3.617E+0	8.026E+0
-3.565E-2	3.562E+0	7.974E+0
-3.889E-2	3.633E+0	8.071E+0
-3.727E-2	3.604E+0	7.935E+0
-3.565E-2	3.585E+0	7.906E+0
-3.565E-2	3.546E+0	8.077E+0
-3.727E-2	3.627E+0	8.220E+0
-4.051E-2	3.614E+0	8.042E+0
-3.727E-2	3.581E+0	8.003E+0
-3.565E-2	3.614E+0	7.993E+0
-4.051E-2	3.578E+0	8.129E+0
-4.051E-2	3.572E+0	8.006E+0
-3.727E-2	3.572E+0	8.084E+0
-3.565E-2	3.588E+0	7.961E+0
-3.889E-2	3.617E+0	8.120E+0
-4.051E-2	3.565E+0	8.094E+0
-3.727E-2	3.562E+0	7.957E+0
-3.565E-2	3.604E+0	8.077E+0
-3.727E-2	3.513E+0	8.097E+0
-3.889E-2	3.585E+0	7.990E+0
-3.727E-2	3.565E+0	8.032E+0
-3.889E-2	3.542E+0	8.026E+0
-3.727E-2	3.601E+0	8.048E+0
-3.727E-2	3.533E+0	8.042E+0
-3.565E-2	3.575E+0	7.990E+0
-3.727E-2	3.614E+0	8.068E+0
-3.889E-2	3.624E+0	8.052E+0
-3.889E-2	3.617E+0	7.996E+0
-3.565E-2	3.630E+0	7.980E+0
-3.889E-2	3.513E+0	8.084E+0
-3.727E-2	3.552E+0	7.993E+0
-4.051E-2	3.607E+0	7.974E+0
-3.403E-2	3.601E+0	8.065E+0
-3.403E-2	3.624E+0	8.058E+0
-3.565E-2	3.656E+0	8.107E+0
-3.889E-2	3.591E+0	8.090E+0
-3.565E-2	3.666E+0	8.107E+0
-3.727E-2	3.578E+0	8.087E+0
-3.727E-2	3.559E+0	8.116E+0
-3.565E-2	3.552E+0	8.068E+0
-3.565E-2	3.611E+0	8.019E+0
-3.727E-2	3.552E+0	8.094E+0
-3.727E-2	3.624E+0	8.191E+0
-3.889E-2	3.598E+0	7.951E+0
-3.403E-2	3.555E+0	8.100E+0
-3.403E-2	3.611E+0	8.142E+0
-3.889E-2	3.572E+0	8.065E+0
-4.051E-2	3.575E+0	8.113E+0
-3.565E-2	3.529E+0	7.961E+0
-3.565E-2	3.617E+0	8.100E+0
-3.727E-2	3.594E+0	8.136E+0
-3.727E-2	3.549E+0	8.123E+0
-3.889E-2	3.620E+0	8.071E+0
-3.403E-2	3.633E+0	8.074E+0
-3.727E-2	3.598E+0	8.110E+0
-3.889E-2	3.497E+0	8.000E+0
-3.565E-2	3.562E+0	8.035E+0
-3.565E-2	3.542E+0	7.961E+0
-4.051E-2	3.565E+0	8.068E+0
-3.727E-2	3.507E+0	8.094E+0
-3.727E-2	3.604E+0	8.022E+0
-3.889E-2	3.594E+0	8.094E+0
-3.727E-2	3.572E+0	7.990E+0
-3.889E-2	3.604E+0	8.019E+0
-3.727E-2	3.650E+0	7.928E+0
-3.403E-2	3.546E+0	8.052E+0
-4.051E-2	3.529E+0	8.087E+0
-4.051E-2	3.497E+0	8.149E+0
-3.727E-2	3.643E+0	8.019E+0
-3.565E-2	3.533E+0	8.071E+0
-3.889E-2	3.542E+0	8.065E+0
-3.727E-2	3.578E+0	8.094E+0
-3.403E-2	3.546E+0	8.100E+0
-3.240E-2	3.607E+0	8.077E+0
-3.727E-2	3.585E+0	8.103E+0
-3.565E-2	3.611E+0	7.970E+0
-3.889E-2	3.588E+0	8.126E+0
-3.727E-2	3.656E+0	8.120E+0
-3.889E-2	3.578E+0	8.094E+0
-3.889E-2	3.572E+0	8.103E+0
-3.565E-2	3.607E+0	8.133E+0
-3.240E-2	3.549E+0	8.071E+0
-3.727E-2	3.517E+0	8.022E+0
-3.727E-2	3.617E+0	7.922E+0
-3.565E-2	3.559E+0	8.081E+0
-3.403E-2	3.643E+0	8.077E+0
-3.727E-2	3.611E+0	8.052E+0
-4.051E-2	3.624E+0	8.052E+0
-3.565E-2	3.572E+0	8.061E+0
-3.565E-2	3.624E+0	8.058E+0
-3.889E-2	3.591E+0	8.048E+0
-3.889E-2	3.572E+0	8.035E+0
-3.889E-2	3.559E+0	8.087E+0
-3.403E-2	3.523E+0	8.006E+0
-3.727E-2	3.562E+0	7.967E+0
-3.565E-2	3.526E+0	8.052E+0
-3.727E-2	3.604E+0	8.090E+0
-3.403E-2	3.549E+0	7.964E+0
-3.889E-2	3.581E+0	7.957E+0
-3.565E-2	3.585E+0	8.090E+0
-3.727E-2	3.552E+0	8.048E+0
-3.565E-2	3.578E+0	7.980E+0
-3.727E-2	3.533E+0	8.087E+0
-4.051E-2	3.546E+0	7.938E+0
-3.889E-2	3.611E+0	8.136E+0
-3.565E-2	3.620E+0	8.139E+0
-3.727E-2	3.565E+0	8.022E+0
-3.565E-2	3.555E+0	8.126E+0
-3.565E-2	3.594E+0	8.097E+0
-3.565E-2	3.633E+0	8.107E+0
-4.051E-2	3.581E+0	8.139E+0
-3.889E-2	3.588E+0	8.039E+0
-3.889E-2	3.565E+0	8.029E+0
-3.403E-2	3.617E+0	8.094E+0
-3.727E-2	3.624E+0	8.013E+0
-3.727E-2	3.568E+0	8.074E+0
-3.727E-2	3.542E+0	8.022E+0
-3.727E-2	3.637E+0	8.061E+0
-3.565E-2	3.620E+0	8.081E+0
-4.051E-2	3.546E+0	7.970E+0
-3.889E-2	3.650E+0	7.954E+0
-3.403E-2	3.601E+0	7.961E+0
-3.889E-2	3.620E+0	8.013E+0
-3.727E-2	3.565E+0	8.055E+0
-3.565E-2	3.588E+0	7.944E+0
-3.403E-2	3.546E+0	8.019E+0
-3.889E-2	3.539E+0	8.022E+0
-3.889E-2	3.598E+0	7.987E+0
-3.727E-2	3.504E+0	8.052E+0
-3.565E-2	3.565E+0	8.003E+0
-3.727E-2	3.585E+0	7.996E+0
-3.727E-2	3.669E+0	8.019E+0
-3.727E-2	3.598E+0	7.996E+0
-3.403E-2	3.549E+0	7.954E+0
-3.727E-2	3.536E+0	8.116E+0
-3.727E-2	3.588E+0	7.983E+0
-3.565E-2	3.617E+0	8.214E+0
-3.727E-2	3.572E+0	8.003E+0
-3.727E-2	3.604E+0	7.996E+0
-3.889E-2	3.601E+0	7.980E+0
-4.051E-2	3.523E+0	8.084E+0
-3.403E-2	3.552E+0	8.146E+0
-3.727E-2	3.578E+0	8.123E+0
-3.889E-2	3.575E+0	8.058E+0
-3.403E-2	3.568E+0	8.009E+0
-3.403E-2	3.549E+0	8.058E+0
-3.403E-2	3.682E+0	8.029E+0
-3.889E-2	3.578E+0	8.016E+0
-3.889E-2	3.607E+0	7.974E+0
-3.403E-2	3.617E+0	8.081E+0
-4.051E-2	3.588E+0	8.061E+0
-3.889E-2	3.585E+0	8.058E+0
-3.727E-2	3.617E+0	8.058E+0
-3.403E-2	3.520E+0	8.006E+0
-3.565E-2	3.510E+0	8.087E+0
-3.889E-2	3.572E+0	8.039E+0
-3.403E-2	3.617E+0	8.029E+0
-3.240E-2	3.581E+0	8.006E+0
-3.727E-2	3.578E+0	8.045E+0
-3.889E-2	3.533E+0	8.058E+0
-3.565E-2	3.581E+0	8.077E+0
-3.565E-2	3.643E+0	7.996E+0
-3.889E-2	3.633E+0	8.068E+0
-3.727E-2	3.624E+0	7.980E+0
-3.727E-2	3.598E+0	8.097E+0
-3.727E-2	3.562E+0	8.107E+0
-3.727E-2	3.572E+0	8.016E+0
-3.727E-2	3.581E+0	8.146E+0
-3.727E-2	3.581E+0	8.120E+0
-3.565E-2	3.510E+0	8.100E+0
-3.889E-2	3.517E+0	7.996E+0
-3.565E-2	3.572E+0	8.084E+0
-3.889E-2	3.526E+0	8.100E+0
-3.727E-2	3.604E+0	7.974E+0
-3.727E-2	3.594E+0	8.058E+0
-3.727E-2	3.643E+0	8.019E+0
-3.565E-2	3.585E+0	8.016E+0
-3.565E-2	3.591E+0	8.129E+0
-4.051E-2	3.627E+0	7.935E+0
-3.889E-2	3.585E+0	8.003E+0
-3.889E-2	3.562E+0	7.996E+0
-3.403E-2	3.581E+0	7.961E+0
-3.565E-2	3.624E+0	8.032E+0
-3.727E-2	3.549E+0	7.967E+0
-3.565E-2	3.526E+0	7.993E+0
-3.565E-2	3.549E+0	8.019E+0
-3.889E-2	3.578E+0	7.974E+0
-3.727E-2	3.575E+0	8.165E+0
-3.727E-2	3.507E+0	8.055E+0
-3.565E-2	3.533E+0	8.052E+0
-3.727E-2	3.526E+0	8.165E+0
-3.565E-2	3.637E+0	8.058E+0
-3.889E-2	3.546E+0	7.970E+0
-3.565E-2	3.578E+0	8.172E+0
-3.727E-2	3.614E+0	8.103E+0
-3.727E-2	3.546E+0	8.068E+0
-3.727E-2	3.581E+0	7.951E+0
-3.727E-2	3.578E+0	7.996E+0
-3.565E-2	3.588E+0	8.113E+0
-3.565E-2	3.585E+0	8.071E+0
-3.727E-2	3.565E+0	8.055E+0
-3.727E-2	3.640E+0	8.123E+0
-3.727E-2	3.611E+0	8.077E+0
-4.214E-2	3.601E+0	8.009E+0
-3.889E-2	3.598E+0	8.107E+0
-3.727E-2	3.562E+0	8.000E+0
-3.727E-2	3.627E+0	7.980E+0
-4.051E-2	3.471E+0	8.022E+0
-3.727E-2	3.549E+0	8.084E+0
-3.565E-2	3.542E+0	8.126E+0
-3.727E-2	3.572E+0	8.113E+0
-3.565E-2	3.630E+0	8.016E+0
-3.727E-2	3.575E+0	8.035E+0
-3.403E-2	3.614E+0	8.061E+0
-3.727E-2	3.562E+0	7.896E+0
-3.727E-2	3.552E+0	8.103E+0
-3.727E-2	3.542E+0	8.090E+0
-3.565E-2	3.627E+0	7.941E+0
-3.727E-2	3.653E+0	8.009E+0
-4.051E-2	3.614E+0	8.061E+0
-3.727E-2	3.620E+0	8.000E+0
-3.565E-2	3.555E+0	7.993E+0
-3.727E-2	3.562E+0	7.951E+0
-3.889E-2	3.598E+0	7.948E+0
-3.403E-2	3.568E+0	8.055E+0
-3.403E-2	3.585E+0	8.103E+0
-3.889E-2	3.517E+0	8.100E+0
-3.727E-2	3.637E+0	8.129E+0
-3.727E-2	3.627E+0	8.129E+0
-3.565E-2	3.497E+0	8.052E+0
-3.889E-2	3.601E+0	8.045E+0
-3.889E-2	3.536E+0	8.068E+0
-3.403E-2	3.581E+0	8.035E+0
-3.889E-2	3.585E+0	7.932E+0
-3.889E-2	3.572E+0	8.081E+0
-3.889E-2	3.646E+0	8.094E+0
-3.889E-2	3.536E+0	8.058E+0
-3.727E-2	3.643E+0	8.068E+0
-3.565E-2	3.542E+0	8.009E+0
-3.565E-2	3.578E+0	8.100E+0
-3.565E-2	3.614E+0	8.100E+0
-3.565E-2	3.572E+0	7.983E+0
-3.889E-2	3.611E+0	8.032E+0
-3.889E-2	3.643E+0	8.035E+0
-3.727E-2	3.568E+0	7.951E+0
-3.403E-2	3.513E+0	8.152E+0
-3.889E-2	3.594E+0	8.032E+0
-3.889E-2	3.523E+0	8.100E+0
-3.727E-2	3.594E+0	8.055E+0
-3.727E-2	3.533E+0	7.983E+0
-3.889E-2	3.559E+0	7.964E+0
-4.051E-2	3.578E+0	8.181E+0
-3.889E-2	3.552E+0	8.039E+0
-3.727E-2	3.555E+0	8.142E+0
-3.565E-2	3.659E+0	8.029E+0
-3.889E-2	3.565E+0	8.032E+0
-3.889E-2	3.562E+0	8.123E+0
-3.240E-2	3.575E+0	8.016E+0
-3.565E-2	3.500E+0	8.061E+0
-3.727E-2	3.572E+0	8.016E+0
-3.565E-2	3.549E+0	7.993E+0
-3.727E-2	3.520E+0	8.026E+0
-3.889E-2	3.591E+0	8.019E+0
-3.889E-2	3.542E+0	7.987E+0
-3.889E-2	3.637E+0	8.055E+0
-3.565E-2	3.539E+0	7.957E+0
-3.727E-2	3.549E+0	8.000E+0
-3.403E-2	3.585E+0	8.065E+0
-3.727E-2	3.607E+0	8.000E+0
-3.565E-2	3.565E+0	8.077E+0
-4.051E-2	3.659E+0	8.068E+0
-3.889E-2	3.529E+0	8.103E+0
-3.565E-2	3.598E+0	8.006E+0
-3.403E-2	3.546E+0	8.006E+0
-3.565E-2	3.627E+0	7.928E+0
-3.565E-2	3.578E+0	7.964E+0
-3.889E-2	3.526E+0	8.026E+0
-3.889E-2	3.581E+0	8.003E+0
-3.889E-2	3.585E+0	8.035E+0
-3.727E-2	3.572E+0	8.136E+0
-3.727E-2	3.578E+0	8.071E+0
-3.240E-2	3.546E+0	7.990E+0
-3.727E-2	3.542E+0	7.977E+0
-3.889E-2	3.614E+0	7.954E+0
-3.565E-2	3.568E+0	8.048E+0
-3.078E-2	3.542E+0	7.961E+0
-3.565E-2	3.500E+0	8.003E+0
-3.889E-2	3.666E+0	7.987E+0
-3.889E-2	3.575E+0	8.084E+0
-3.403E-2	3.542E+0	8.094E+0
-3.565E-2	3.533E+0	8.045E+0
-3.889E-2	3.559E+0	8.077E+0
-3.889E-2	3.601E+0	8.055E+0
-3.403E-2	3.539E+0	8.100E+0
-3.727E-2	3.578E+0	8.136E+0
-3.727E-2	3.594E+0	7.987E+0
-3.727E-2	3.542E+0	8.003E+0
-3.565E-2	3.555E+0	8.090E+0
-3.403E-2	3.594E+0	8.162E+0
-3.889E-2	3.559E+0	8.009E+0
-3.727E-2	3.529E+0	8.123E+0
-3.565E-2	3.562E+0	7.977E+0
-3.403E-2	3.568E+0	8.065E+0
-3.565E-2	3.591E+0	7.915E+0
-3.727E-2	3.536E+0	8.039E+0
-3.403E-2	3.559E+0	8.006E+0
-3.889E-2	3.650E+0	7.987E+0
-3.565E-2	3.565E+0	8.039E+0
-3.727E-2	3.549E+0	7.957E+0
-3.403E-2	3.591E+0	8.026E+0
-3.727E-2	3.585E+0	7.967E+0
-3.727E-2	3.562E+0	8.013E+0
-3.403E-2	3.614E+0	7.974E+0
-3.565E-2	3.585E+0	8.113E+0
-3.565E-2	3.591E+0	8.188E+0
-3.889E-2	3.633E+0	8.022E+0
-3.727E-2	3.598E+0	8.003E+0
-3.403E-2	3.507E+0	8.039E+0
-3.727E-2	3.471E+0	7.961E+0
-3.889E-2	3.594E+0	8.071E+0
-3.565E-2	3.637E+0	8.074E+0
-3.403E-2	3.588E+0	8.022E+0
-3.565E-2	3.627E+0	8.084E+0
-3.727E-2	3.682E+0	7.996E+0
-3.565E-2	3.588E+0	8.133E+0
-3.403E-2	3.617E+0	8.100E+0
-3.727E-2	3.575E+0	8.097E+0
-4.214E-2	3.559E+0	8.000E+0
-3.565E-2	3.594E+0	8.003E+0
-3.727E-2	3.539E+0	7.990E+0
-3.889E-2	3.533E+0	7.990E+0
-3.565E-2	3.572E+0	8.026E+0
-3.727E-2	3.578E+0	8.126E+0
-3.565E-2	3.568E+0	8.006E+0
-3.889E-2	3.633E+0	8.087E+0
-3.889E-2	3.601E+0	8.133E+0
-3.727E-2	3.604E+0	7.987E+0
-3.565E-2	3.585E+0	7.980E+0
-3.565E-2	3.565E+0	8.022E+0
-3.889E-2	3.536E+0	7.970E+0
-3.727E-2	3.585E+0	8.022E+0
-3.727E-2	3.568E+0	8.052E+0
-3.889E-2	3.643E+0	8.071E+0
-3.727E-2	3.442E+0	7.993E+0
-3.565E-2	3.591E+0	8.081E+0
-3.403E-2	3.672E+0	8.133E+0
-3.565E-2	3.620E+0	8.061E+0
-4.051E-2	3.568E+0	8.000E+0
-3.565E-2	3.578E+0	7.938E+0
-3.240E-2	3.559E+0	8.074E+0
-3.727E-2	3.614E+0	8.100E+0
-3.889E-2	3.581E+0	8.113E+0
[truncated: 93,972 more rows]
