# Supplementary material for: Improved ANAP incorporation and VCF analysis reveal details of P2X7 current facilitation and a limited conformational interplay between ATP binding and the intracellular ballast domain
Source: eLife. 2023 Jan 4;12:e82479. doi: 10.7554/eLife.82479 (PMC9859053; doi:10.7554/eLife.82479)
Supplement: Figure 3—figure supplement 3—source data 2. [file elife-82479-fig3-figsupp3-data2.zip › Figure-3_figure-supplement-3_source-data-2/Wt/m05/05.csv]

-8.917E-2	2.274E+0	5.148E+0
-8.917E-2	2.199E+0	5.148E+0
-8.755E-2	2.222E+0	5.155E+0
-9.079E-2	2.186E+0	5.142E+0
-8.755E-2	2.245E+0	5.064E+0
-8.431E-2	2.174E+0	5.187E+0
-8.593E-2	2.203E+0	5.103E+0
-9.242E-2	2.190E+0	5.119E+0
-8.755E-2	2.238E+0	4.983E+0
-8.431E-2	2.268E+0	5.061E+0
-8.593E-2	2.164E+0	5.074E+0
-8.917E-2	2.229E+0	5.067E+0
-8.917E-2	2.183E+0	5.181E+0
-8.593E-2	2.251E+0	5.048E+0
-8.593E-2	2.199E+0	5.080E+0
-9.242E-2	2.206E+0	5.181E+0
-9.079E-2	2.242E+0	5.126E+0
-8.755E-2	2.268E+0	5.138E+0
-8.593E-2	2.232E+0	5.070E+0
-8.755E-2	2.229E+0	5.096E+0
-8.917E-2	2.206E+0	5.126E+0
-8.755E-2	2.203E+0	5.132E+0
-8.593E-2	2.229E+0	5.109E+0
-9.242E-2	2.238E+0	5.145E+0
-8.917E-2	2.229E+0	5.132E+0
-8.917E-2	2.148E+0	5.116E+0
-8.755E-2	2.206E+0	5.155E+0
-8.917E-2	2.206E+0	5.148E+0
-8.755E-2	2.251E+0	5.138E+0
-8.917E-2	2.229E+0	5.116E+0
-8.593E-2	2.229E+0	5.168E+0
-9.079E-2	2.180E+0	5.216E+0
-8.755E-2	2.294E+0	5.031E+0
-8.755E-2	2.203E+0	5.074E+0
-8.755E-2	2.229E+0	5.074E+0
-8.917E-2	2.206E+0	5.129E+0
-9.079E-2	2.268E+0	5.015E+0
-8.755E-2	2.148E+0	5.168E+0
-8.755E-2	2.196E+0	5.151E+0
-8.755E-2	2.190E+0	5.207E+0
-8.755E-2	2.183E+0	5.129E+0
-8.593E-2	2.203E+0	5.044E+0
-8.755E-2	2.174E+0	5.048E+0
-9.079E-2	2.225E+0	5.122E+0
-8.755E-2	2.196E+0	5.119E+0
-8.431E-2	2.232E+0	5.015E+0
-8.917E-2	2.219E+0	5.129E+0
-9.242E-2	2.242E+0	5.067E+0
-8.917E-2	2.245E+0	5.148E+0
-8.593E-2	2.235E+0	5.122E+0
-8.755E-2	2.232E+0	5.122E+0
-9.242E-2	2.235E+0	5.132E+0
-8.917E-2	2.222E+0	5.012E+0
-8.755E-2	2.229E+0	5.067E+0
-8.755E-2	2.135E+0	5.077E+0
-9.079E-2	2.193E+0	5.070E+0
-8.755E-2	2.225E+0	5.018E+0
-8.593E-2	2.264E+0	5.070E+0
-8.431E-2	2.261E+0	5.051E+0
-8.917E-2	2.196E+0	5.083E+0
-8.755E-2	2.212E+0	5.126E+0
-8.755E-2	2.157E+0	5.074E+0
-8.755E-2	2.268E+0	5.096E+0
-8.917E-2	2.216E+0	5.148E+0
-8.917E-2	2.212E+0	5.109E+0
-8.593E-2	2.245E+0	5.164E+0
-8.755E-2	2.245E+0	5.070E+0
-8.755E-2	2.222E+0	5.070E+0
-8.755E-2	2.232E+0	5.151E+0
-8.431E-2	2.245E+0	5.090E+0
-9.079E-2	2.157E+0	5.132E+0
-8.755E-2	2.261E+0	5.210E+0
-8.593E-2	2.186E+0	5.106E+0
-8.755E-2	2.170E+0	5.077E+0
-8.593E-2	2.216E+0	5.087E+0
-8.917E-2	2.164E+0	5.109E+0
-8.755E-2	2.203E+0	5.051E+0
-8.755E-2	2.212E+0	5.087E+0
-8.755E-2	2.232E+0	5.151E+0
-9.079E-2	2.238E+0	5.090E+0
-9.079E-2	2.242E+0	5.054E+0
-8.755E-2	2.196E+0	5.158E+0
-8.431E-2	2.186E+0	5.203E+0
-8.755E-2	2.193E+0	4.999E+0
-8.593E-2	2.238E+0	5.164E+0
-8.431E-2	2.206E+0	5.171E+0
-8.593E-2	2.157E+0	5.077E+0
-8.755E-2	2.258E+0	5.067E+0
-8.917E-2	2.199E+0	5.135E+0
-8.431E-2	2.261E+0	5.142E+0
-8.917E-2	2.232E+0	5.129E+0
-8.917E-2	2.238E+0	5.041E+0
-8.917E-2	2.238E+0	5.015E+0
-8.755E-2	2.229E+0	5.090E+0
-8.917E-2	2.238E+0	5.080E+0
-8.755E-2	2.274E+0	5.142E+0
-9.079E-2	2.177E+0	5.203E+0
-8.593E-2	2.222E+0	5.106E+0
-8.755E-2	2.190E+0	5.161E+0
-9.079E-2	2.297E+0	5.142E+0
-8.917E-2	2.164E+0	5.100E+0
-8.593E-2	2.235E+0	5.077E+0
-9.079E-2	2.186E+0	5.148E+0
-9.079E-2	2.245E+0	5.113E+0
-9.079E-2	2.154E+0	5.174E+0
-8.593E-2	2.212E+0	5.164E+0
-8.593E-2	2.232E+0	5.113E+0
-8.755E-2	2.186E+0	5.090E+0
-8.917E-2	2.203E+0	5.113E+0
-8.431E-2	2.216E+0	5.138E+0
-8.755E-2	2.177E+0	5.203E+0
-8.755E-2	2.196E+0	5.100E+0
-8.917E-2	2.245E+0	5.103E+0
-8.593E-2	2.203E+0	5.151E+0
-8.755E-2	2.235E+0	5.116E+0
-8.917E-2	2.258E+0	5.197E+0
-9.079E-2	2.261E+0	5.233E+0
-8.593E-2	2.255E+0	5.083E+0
-8.917E-2	2.235E+0	5.116E+0
-9.079E-2	2.167E+0	5.135E+0
-8.917E-2	2.271E+0	5.103E+0
-8.755E-2	2.229E+0	5.203E+0
-8.755E-2	2.251E+0	5.226E+0
-8.917E-2	2.232E+0	5.087E+0
-9.079E-2	2.235E+0	5.038E+0
-8.431E-2	2.209E+0	5.126E+0
-8.755E-2	2.177E+0	5.161E+0
-8.917E-2	2.167E+0	5.106E+0
-8.917E-2	2.157E+0	5.168E+0
-8.755E-2	2.196E+0	5.090E+0
-8.755E-2	2.164E+0	5.119E+0
-8.917E-2	2.238E+0	5.100E+0
-8.755E-2	2.216E+0	5.145E+0
-8.755E-2	2.154E+0	5.116E+0
-8.593E-2	2.206E+0	5.187E+0
-8.755E-2	2.193E+0	5.145E+0
-8.755E-2	2.222E+0	5.077E+0
-8.755E-2	2.238E+0	5.113E+0
-8.593E-2	2.268E+0	5.122E+0
-8.917E-2	2.238E+0	5.171E+0
-8.917E-2	2.157E+0	5.138E+0
-8.593E-2	2.203E+0	5.070E+0
-8.755E-2	2.167E+0	5.070E+0
-9.079E-2	2.180E+0	5.132E+0
-8.755E-2	2.229E+0	5.054E+0
-8.755E-2	2.232E+0	5.093E+0
-8.593E-2	2.274E+0	5.168E+0
-8.917E-2	2.148E+0	5.051E+0
-9.079E-2	2.209E+0	5.051E+0
-8.593E-2	2.157E+0	5.083E+0
-8.431E-2	2.238E+0	5.002E+0
-8.917E-2	2.251E+0	5.113E+0
-8.917E-2	2.212E+0	5.083E+0
-8.593E-2	2.174E+0	5.093E+0
-8.755E-2	2.199E+0	5.203E+0
-8.755E-2	2.209E+0	5.077E+0
-8.917E-2	2.199E+0	5.083E+0
-8.755E-2	2.225E+0	5.070E+0
-8.593E-2	2.177E+0	5.048E+0
-8.917E-2	2.281E+0	5.135E+0
-9.079E-2	2.232E+0	5.044E+0
-8.593E-2	2.199E+0	5.122E+0
-8.593E-2	2.203E+0	5.015E+0
-9.079E-2	2.235E+0	5.155E+0
-8.917E-2	2.170E+0	5.161E+0
-8.593E-2	2.164E+0	5.151E+0
-8.755E-2	2.212E+0	5.015E+0
-8.917E-2	2.135E+0	5.119E+0
-9.079E-2	2.177E+0	5.054E+0
-8.755E-2	2.251E+0	5.161E+0
-8.431E-2	2.209E+0	5.119E+0
-8.755E-2	2.206E+0	5.220E+0
-8.917E-2	2.167E+0	5.093E+0
-8.755E-2	2.232E+0	5.022E+0
-8.755E-2	2.193E+0	5.074E+0
-8.917E-2	2.229E+0	5.067E+0
-8.755E-2	2.238E+0	5.177E+0
-8.593E-2	2.193E+0	5.018E+0
-9.079E-2	2.167E+0	5.132E+0
-8.755E-2	2.131E+0	5.138E+0
-8.917E-2	2.219E+0	5.151E+0
-8.593E-2	2.216E+0	5.087E+0
-8.593E-2	2.161E+0	5.116E+0
-8.593E-2	2.196E+0	5.080E+0
-9.079E-2	2.196E+0	5.113E+0
-8.917E-2	2.235E+0	5.012E+0
-8.917E-2	2.183E+0	5.048E+0
-8.755E-2	2.209E+0	5.148E+0
-8.755E-2	2.183E+0	5.070E+0
-8.593E-2	2.193E+0	5.119E+0
-8.755E-2	2.258E+0	4.973E+0
-8.917E-2	2.206E+0	5.087E+0
-8.755E-2	2.174E+0	5.126E+0
-8.593E-2	2.154E+0	5.064E+0
-8.755E-2	2.177E+0	5.145E+0
-8.755E-2	2.219E+0	5.064E+0
-9.242E-2	2.212E+0	5.015E+0
-8.755E-2	2.255E+0	5.080E+0
-8.431E-2	2.238E+0	5.122E+0
-9.079E-2	2.222E+0	5.168E+0
-8.755E-2	2.222E+0	5.083E+0
-8.268E-2	2.199E+0	5.207E+0
-8.755E-2	2.196E+0	5.119E+0
-8.755E-2	2.242E+0	5.168E+0
-8.755E-2	2.190E+0	5.151E+0
-8.431E-2	2.229E+0	5.070E+0
-8.593E-2	2.242E+0	5.083E+0
-9.242E-2	2.190E+0	5.044E+0
-8.755E-2	2.183E+0	5.044E+0
-8.593E-2	2.245E+0	5.080E+0
-8.593E-2	2.203E+0	5.009E+0
-9.079E-2	2.258E+0	5.132E+0
-8.917E-2	2.222E+0	5.100E+0
-8.431E-2	2.196E+0	5.109E+0
-8.755E-2	2.216E+0	5.187E+0
-8.917E-2	2.219E+0	5.106E+0
-8.917E-2	2.203E+0	5.122E+0
-8.593E-2	2.206E+0	5.177E+0
-8.593E-2	2.148E+0	5.135E+0
-8.917E-2	2.251E+0	5.038E+0
-9.079E-2	2.229E+0	5.138E+0
-8.593E-2	2.183E+0	5.155E+0
-8.593E-2	2.225E+0	5.054E+0
-8.917E-2	2.174E+0	5.054E+0
-8.755E-2	2.248E+0	5.070E+0
-8.593E-2	2.180E+0	5.103E+0
-9.079E-2	2.219E+0	5.035E+0
-8.431E-2	2.271E+0	5.181E+0
-8.917E-2	2.235E+0	5.155E+0
-8.917E-2	2.203E+0	5.077E+0
-8.755E-2	2.177E+0	5.142E+0
-8.917E-2	2.190E+0	5.155E+0
-9.079E-2	2.203E+0	5.057E+0
-8.917E-2	2.222E+0	5.083E+0
-8.755E-2	2.180E+0	5.122E+0
-8.755E-2	2.281E+0	5.109E+0
-8.917E-2	2.125E+0	5.025E+0
-8.755E-2	2.219E+0	5.080E+0
-8.593E-2	2.180E+0	5.116E+0
-8.917E-2	2.238E+0	5.203E+0
-8.755E-2	2.138E+0	5.054E+0
-8.917E-2	2.225E+0	5.106E+0
-8.431E-2	2.255E+0	5.106E+0
-8.917E-2	2.245E+0	5.161E+0
-8.917E-2	2.177E+0	5.035E+0
-8.593E-2	2.148E+0	5.035E+0
-8.755E-2	2.186E+0	5.044E+0
-8.917E-2	2.268E+0	5.057E+0
-8.755E-2	2.209E+0	5.106E+0
-8.268E-2	2.225E+0	5.018E+0
-8.431E-2	2.238E+0	5.044E+0
-8.755E-2	2.209E+0	5.054E+0
-8.917E-2	2.255E+0	5.164E+0
-8.755E-2	2.245E+0	5.126E+0
-8.755E-2	2.209E+0	5.038E+0
-9.242E-2	2.242E+0	5.177E+0
-9.079E-2	2.206E+0	5.155E+0
-8.593E-2	2.203E+0	5.106E+0
-8.593E-2	2.186E+0	5.109E+0
-9.079E-2	2.170E+0	5.057E+0
-8.755E-2	2.167E+0	5.109E+0
-8.593E-2	2.212E+0	5.064E+0
-8.755E-2	2.271E+0	5.129E+0
-8.755E-2	2.219E+0	5.106E+0
-8.917E-2	2.238E+0	5.119E+0
-8.593E-2	2.177E+0	5.041E+0
-8.593E-2	2.180E+0	5.061E+0
-8.917E-2	2.186E+0	5.035E+0
-8.917E-2	2.167E+0	5.119E+0
-8.755E-2	2.232E+0	5.074E+0
-8.593E-2	2.245E+0	5.028E+0
-9.242E-2	2.209E+0	5.109E+0
-8.917E-2	2.206E+0	5.122E+0
-8.431E-2	2.235E+0	4.996E+0
-8.755E-2	2.206E+0	5.168E+0
-8.755E-2	2.144E+0	5.009E+0
-9.242E-2	2.219E+0	5.087E+0
-8.593E-2	2.170E+0	5.116E+0
-8.755E-2	2.206E+0	5.161E+0
-8.917E-2	2.170E+0	5.090E+0
-9.242E-2	2.209E+0	5.090E+0
-8.431E-2	2.190E+0	5.035E+0
-8.755E-2	2.183E+0	5.093E+0
-8.917E-2	2.212E+0	5.113E+0
-8.917E-2	2.261E+0	5.138E+0
-8.268E-2	2.161E+0	5.096E+0
-8.593E-2	2.154E+0	5.041E+0
-8.755E-2	2.161E+0	5.126E+0
-8.917E-2	2.157E+0	5.074E+0
-8.268E-2	2.174E+0	5.116E+0
-8.755E-2	2.174E+0	5.031E+0
-9.079E-2	2.222E+0	5.132E+0
-8.917E-2	2.157E+0	5.100E+0
-8.593E-2	2.174E+0	5.002E+0
-8.431E-2	2.196E+0	5.207E+0
-8.755E-2	2.245E+0	5.077E+0
-8.917E-2	2.183E+0	5.168E+0
-8.755E-2	2.232E+0	5.122E+0
-8.593E-2	2.235E+0	5.100E+0
-8.755E-2	2.193E+0	5.090E+0
-9.079E-2	2.186E+0	5.002E+0
-8.593E-2	2.261E+0	5.100E+0
-8.431E-2	2.183E+0	5.087E+0
-8.917E-2	2.170E+0	5.015E+0
-8.917E-2	2.222E+0	5.126E+0
-8.593E-2	2.148E+0	5.090E+0
-8.431E-2	2.183E+0	5.083E+0
-9.079E-2	2.183E+0	5.122E+0
-9.242E-2	2.167E+0	5.051E+0
-8.593E-2	2.118E+0	5.028E+0
-8.593E-2	2.235E+0	5.070E+0
-9.079E-2	2.209E+0	5.106E+0
-9.079E-2	2.232E+0	5.012E+0
-8.593E-2	2.183E+0	5.122E+0
-8.755E-2	2.219E+0	5.155E+0
-8.755E-2	2.235E+0	5.074E+0
-9.079E-2	2.177E+0	5.018E+0
-8.593E-2	2.164E+0	5.096E+0
-8.431E-2	2.157E+0	5.012E+0
-9.242E-2	2.229E+0	5.113E+0
-8.917E-2	2.235E+0	5.035E+0
-8.755E-2	2.290E+0	5.080E+0
-8.755E-2	2.216E+0	5.122E+0
-8.917E-2	2.242E+0	5.100E+0
-9.079E-2	2.174E+0	5.041E+0
-8.917E-2	2.216E+0	5.106E+0
-8.593E-2	2.199E+0	5.119E+0
-9.079E-2	2.161E+0	5.096E+0
-8.917E-2	2.209E+0	5.080E+0
-8.593E-2	2.180E+0	5.138E+0
-8.755E-2	2.242E+0	5.090E+0
-8.917E-2	2.216E+0	5.113E+0
-8.917E-2	2.151E+0	5.061E+0
-8.755E-2	2.206E+0	5.083E+0
-8.593E-2	2.248E+0	5.096E+0
-8.755E-2	2.245E+0	5.035E+0
-8.917E-2	2.219E+0	5.061E+0
-8.431E-2	2.170E+0	5.083E+0
-8.431E-2	2.183E+0	5.103E+0
-8.755E-2	2.193E+0	5.080E+0
-9.079E-2	2.232E+0	5.064E+0
-8.593E-2	2.157E+0	5.126E+0
-8.593E-2	2.183E+0	5.077E+0
-8.917E-2	2.177E+0	5.135E+0
-8.755E-2	2.222E+0	5.077E+0
-8.917E-2	2.177E+0	5.064E+0
-8.431E-2	2.225E+0	5.041E+0
-9.079E-2	2.219E+0	4.999E+0
-9.242E-2	2.167E+0	5.054E+0
-8.593E-2	2.138E+0	5.051E+0
-8.593E-2	2.167E+0	4.967E+0
-8.917E-2	2.177E+0	5.142E+0
-9.079E-2	2.177E+0	5.038E+0
-8.755E-2	2.174E+0	5.080E+0
-8.755E-2	2.261E+0	5.031E+0
-8.593E-2	2.183E+0	5.151E+0
-8.755E-2	2.206E+0	5.083E+0
-8.755E-2	2.186E+0	5.054E+0
-8.431E-2	2.157E+0	5.138E+0
-9.242E-2	2.251E+0	5.138E+0
-9.079E-2	2.170E+0	5.064E+0
-8.593E-2	2.209E+0	4.957E+0
-8.593E-2	2.154E+0	5.031E+0
-9.079E-2	2.148E+0	4.986E+0
-9.079E-2	2.212E+0	4.992E+0
-8.593E-2	2.206E+0	5.109E+0
-8.431E-2	2.177E+0	5.048E+0
-8.917E-2	2.242E+0	5.064E+0
-8.755E-2	2.180E+0	5.041E+0
-8.917E-2	2.190E+0	5.038E+0
-8.593E-2	2.196E+0	5.158E+0
-8.755E-2	2.203E+0	5.067E+0
-8.593E-2	2.238E+0	5.025E+0
-8.755E-2	2.170E+0	5.048E+0
-8.593E-2	2.138E+0	5.083E+0
-9.079E-2	2.229E+0	5.009E+0
-8.755E-2	2.161E+0	5.067E+0
-8.593E-2	2.264E+0	5.048E+0
-8.593E-2	2.186E+0	5.083E+0
-9.079E-2	2.193E+0	5.083E+0
-8.755E-2	2.203E+0	5.083E+0
-8.755E-2	2.183E+0	5.087E+0
-8.593E-2	2.242E+0	5.087E+0
-8.755E-2	2.232E+0	5.119E+0
-8.755E-2	2.196E+0	5.074E+0
-8.431E-2	2.232E+0	5.126E+0
-8.268E-2	2.141E+0	5.103E+0
-8.755E-2	2.277E+0	5.070E+0
-9.079E-2	2.251E+0	5.077E+0
-8.593E-2	2.183E+0	5.106E+0
-8.755E-2	2.206E+0	4.986E+0
-9.079E-2	2.190E+0	5.109E+0
-9.079E-2	2.212E+0	5.044E+0
-8.593E-2	2.164E+0	5.018E+0
-8.755E-2	2.157E+0	5.015E+0
-8.917E-2	2.170E+0	5.106E+0
-8.755E-2	2.122E+0	5.148E+0
-8.755E-2	2.212E+0	4.980E+0
-8.755E-2	2.232E+0	5.057E+0
-9.079E-2	2.177E+0	5.177E+0
-9.079E-2	2.196E+0	5.025E+0
-8.755E-2	2.225E+0	5.122E+0
-8.593E-2	2.216E+0	5.038E+0
-8.917E-2	2.248E+0	5.067E+0
-8.917E-2	2.219E+0	5.067E+0
-8.431E-2	2.264E+0	5.054E+0
-8.593E-2	2.199E+0	5.022E+0
-8.593E-2	2.222E+0	5.048E+0
-8.755E-2	2.261E+0	5.070E+0
-8.593E-2	2.219E+0	5.070E+0
-8.593E-2	2.235E+0	5.064E+0
-9.242E-2	2.209E+0	5.119E+0
-9.079E-2	2.216E+0	5.109E+0
-8.593E-2	2.193E+0	5.038E+0
-8.593E-2	2.135E+0	5.044E+0
-8.755E-2	2.209E+0	5.074E+0
-8.917E-2	2.193E+0	5.100E+0
-8.431E-2	2.170E+0	5.018E+0
-8.755E-2	2.167E+0	5.090E+0
-9.079E-2	2.196E+0	5.051E+0
-9.079E-2	2.193E+0	5.054E+0
-8.593E-2	2.180E+0	5.048E+0
-8.593E-2	2.183E+0	5.044E+0
-8.917E-2	2.203E+0	5.074E+0
-8.755E-2	2.216E+0	5.090E+0
-8.593E-2	2.245E+0	5.100E+0
-8.755E-2	2.161E+0	5.070E+0
-8.755E-2	2.193E+0	5.002E+0
-9.079E-2	2.235E+0	5.035E+0
-8.917E-2	2.190E+0	4.954E+0
-8.593E-2	2.245E+0	5.074E+0
-8.593E-2	2.199E+0	5.093E+0
-8.917E-2	2.203E+0	5.145E+0
-8.431E-2	2.261E+0	5.129E+0
-8.593E-2	2.183E+0	5.122E+0
-8.917E-2	2.180E+0	5.067E+0
-8.755E-2	2.235E+0	5.093E+0
-8.593E-2	2.229E+0	5.074E+0
-8.593E-2	2.225E+0	4.999E+0
-8.917E-2	2.193E+0	4.999E+0
-8.917E-2	2.170E+0	5.074E+0
-8.431E-2	2.225E+0	5.116E+0
-8.593E-2	2.238E+0	5.031E+0
-8.755E-2	2.190E+0	4.989E+0
-8.917E-2	2.229E+0	5.145E+0
-8.593E-2	2.167E+0	5.057E+0
-8.593E-2	2.216E+0	5.005E+0
-8.917E-2	2.180E+0	5.070E+0
-8.593E-2	2.183E+0	5.122E+0
-8.917E-2	2.235E+0	5.093E+0
-8.593E-2	2.167E+0	5.119E+0
-8.917E-2	2.203E+0	5.048E+0
-8.755E-2	2.274E+0	4.992E+0
-8.268E-2	2.170E+0	5.080E+0
-8.755E-2	2.157E+0	5.025E+0
-8.917E-2	2.180E+0	5.087E+0
-8.755E-2	2.209E+0	5.083E+0
-8.755E-2	2.180E+0	4.989E+0
-8.431E-2	2.151E+0	4.967E+0
-9.079E-2	2.180E+0	4.967E+0
-8.917E-2	2.216E+0	5.074E+0
-8.755E-2	2.161E+0	5.129E+0
-8.268E-2	2.216E+0	5.070E+0
-8.755E-2	2.125E+0	5.041E+0
-8.593E-2	2.222E+0	5.035E+0
-8.431E-2	2.235E+0	5.064E+0
-8.593E-2	2.190E+0	4.986E+0
-8.917E-2	2.151E+0	5.025E+0
-8.755E-2	2.206E+0	4.996E+0
-8.431E-2	2.196E+0	5.038E+0
-8.593E-2	2.225E+0	5.028E+0
-9.242E-2	2.242E+0	5.113E+0
-8.755E-2	2.174E+0	5.064E+0
-8.593E-2	2.212E+0	5.025E+0
-8.917E-2	2.251E+0	5.064E+0
-8.917E-2	2.216E+0	5.051E+0
-8.917E-2	2.216E+0	5.064E+0
-8.593E-2	2.209E+0	5.041E+0
-8.431E-2	2.209E+0	5.048E+0
-8.755E-2	2.225E+0	5.067E+0
-8.917E-2	2.135E+0	5.025E+0
-8.593E-2	2.222E+0	5.080E+0
-8.593E-2	2.222E+0	4.992E+0
-8.917E-2	2.251E+0	5.048E+0
-9.079E-2	2.258E+0	5.061E+0
-8.431E-2	2.238E+0	5.048E+0
-8.917E-2	2.193E+0	5.122E+0
-8.917E-2	2.199E+0	5.122E+0
-8.917E-2	2.248E+0	4.963E+0
-8.593E-2	2.206E+0	5.031E+0
-8.917E-2	2.180E+0	5.132E+0
-8.755E-2	2.177E+0	5.067E+0
-9.079E-2	2.177E+0	5.002E+0
-8.593E-2	2.206E+0	5.083E+0
-8.755E-2	2.161E+0	5.028E+0
-9.079E-2	2.177E+0	5.022E+0
-8.755E-2	2.196E+0	5.031E+0
-8.755E-2	2.209E+0	5.080E+0
-8.755E-2	2.174E+0	5.064E+0
-8.755E-2	2.274E+0	5.064E+0
-8.917E-2	2.170E+0	5.077E+0
-8.593E-2	2.245E+0	5.051E+0
-9.079E-2	2.235E+0	5.083E+0
-8.755E-2	2.268E+0	5.002E+0
-8.917E-2	2.183E+0	5.070E+0
-8.755E-2	2.216E+0	4.992E+0
-8.755E-2	2.232E+0	5.022E+0
-8.917E-2	2.232E+0	5.041E+0
-8.593E-2	2.161E+0	5.103E+0
-8.755E-2	2.225E+0	4.967E+0
-8.431E-2	2.161E+0	4.996E+0
-8.917E-2	2.245E+0	5.005E+0
-9.079E-2	2.216E+0	5.067E+0
-8.755E-2	2.177E+0	5.057E+0
-8.593E-2	2.203E+0	5.022E+0
-8.755E-2	2.268E+0	5.064E+0
-8.593E-2	2.170E+0	4.954E+0
-8.431E-2	2.174E+0	5.035E+0
-8.593E-2	2.242E+0	5.054E+0
-8.917E-2	2.170E+0	5.048E+0
-8.917E-2	2.212E+0	5.067E+0
-8.755E-2	2.161E+0	4.970E+0
-8.755E-2	2.225E+0	5.048E+0
-8.755E-2	2.281E+0	5.015E+0
-8.755E-2	2.193E+0	5.096E+0
-8.593E-2	2.222E+0	5.057E+0
-8.593E-2	2.154E+0	5.002E+0
-8.755E-2	2.203E+0	5.018E+0
-8.755E-2	2.183E+0	5.054E+0
-8.593E-2	2.232E+0	5.044E+0
-8.755E-2	2.157E+0	5.080E+0
-9.242E-2	2.180E+0	5.005E+0
-8.917E-2	2.232E+0	4.983E+0
-8.755E-2	2.151E+0	5.044E+0
-8.755E-2	2.151E+0	5.142E+0
-9.242E-2	2.255E+0	5.051E+0
-9.079E-2	2.167E+0	5.080E+0
-8.755E-2	2.209E+0	4.902E+0
-8.431E-2	2.183E+0	5.015E+0
-9.079E-2	2.255E+0	5.044E+0
-8.917E-2	2.115E+0	5.031E+0
-8.755E-2	2.222E+0	5.035E+0
-8.431E-2	2.209E+0	5.087E+0
-8.917E-2	2.183E+0	5.054E+0
-8.917E-2	2.122E+0	5.048E+0
-8.593E-2	2.083E+0	5.051E+0
-8.431E-2	2.232E+0	5.090E+0
-8.917E-2	2.167E+0	5.083E+0
-8.917E-2	2.190E+0	5.087E+0
-8.431E-2	2.242E+0	5.018E+0
-8.593E-2	2.190E+0	5.096E+0
-8.917E-2	2.177E+0	4.986E+0
-8.755E-2	2.232E+0	5.151E+0
-8.755E-2	2.203E+0	5.051E+0
-8.268E-2	2.199E+0	5.022E+0
-9.079E-2	2.216E+0	5.041E+0
-8.917E-2	2.219E+0	5.038E+0
-8.431E-2	2.206E+0	4.970E+0
-8.593E-2	2.177E+0	5.038E+0
-8.755E-2	2.212E+0	4.989E+0
-9.079E-2	2.164E+0	5.083E+0
-8.593E-2	2.148E+0	5.038E+0
-8.755E-2	2.271E+0	5.018E+0
-8.755E-2	2.222E+0	4.999E+0
-8.917E-2	2.203E+0	5.022E+0
-8.755E-2	2.248E+0	5.041E+0
-8.593E-2	2.229E+0	5.025E+0
-8.917E-2	2.177E+0	5.054E+0
-8.755E-2	2.261E+0	4.957E+0
-8.431E-2	2.190E+0	5.009E+0
-8.593E-2	2.248E+0	4.999E+0
-8.917E-2	2.212E+0	5.087E+0
-8.917E-2	2.190E+0	4.960E+0
-8.593E-2	2.128E+0	5.002E+0
-8.593E-2	2.183E+0	5.080E+0
-8.917E-2	2.161E+0	5.015E+0
-8.755E-2	2.131E+0	4.957E+0
-8.755E-2	2.229E+0	5.012E+0
-8.593E-2	2.199E+0	4.989E+0
-8.917E-2	2.245E+0	5.054E+0
-8.917E-2	2.154E+0	5.022E+0
-8.593E-2	2.167E+0	4.999E+0
-8.593E-2	2.216E+0	5.002E+0
-9.079E-2	2.193E+0	5.035E+0
-9.079E-2	2.206E+0	4.937E+0
-8.431E-2	2.196E+0	4.976E+0
-8.431E-2	2.199E+0	5.051E+0
-8.755E-2	2.219E+0	5.051E+0
-8.917E-2	2.219E+0	5.025E+0
-8.917E-2	2.157E+0	4.992E+0
-8.755E-2	2.225E+0	5.028E+0
-9.079E-2	2.174E+0	5.022E+0
-8.917E-2	2.196E+0	5.090E+0
-8.431E-2	2.219E+0	5.038E+0
-8.755E-2	2.199E+0	5.038E+0
-8.755E-2	2.190E+0	5.061E+0
-8.917E-2	2.216E+0	4.957E+0
-8.755E-2	2.196E+0	5.005E+0
-8.593E-2	2.219E+0	5.031E+0
-8.755E-2	2.170E+0	5.035E+0
-8.593E-2	2.199E+0	5.061E+0
-8.917E-2	2.203E+0	5.054E+0
-8.593E-2	2.186E+0	5.044E+0
-8.593E-2	2.206E+0	5.100E+0
-8.593E-2	2.174E+0	5.051E+0
-8.593E-2	2.180E+0	5.031E+0
-8.593E-2	2.225E+0	5.074E+0
-9.079E-2	2.183E+0	5.018E+0
-9.079E-2	2.242E+0	4.999E+0
-8.755E-2	2.212E+0	5.035E+0
-8.593E-2	2.180E+0	4.980E+0
-8.755E-2	2.180E+0	5.051E+0
-8.917E-2	2.206E+0	5.051E+0
-8.917E-2	2.203E+0	5.009E+0
-8.593E-2	2.170E+0	5.025E+0
-8.755E-2	2.232E+0	5.031E+0
-9.079E-2	2.209E+0	4.996E+0
-8.431E-2	2.148E+0	5.096E+0
-8.755E-2	2.183E+0	5.028E+0
-8.917E-2	2.248E+0	4.989E+0
-8.755E-2	2.209E+0	4.986E+0
-8.593E-2	2.212E+0	5.012E+0
-8.593E-2	2.135E+0	5.015E+0
-8.593E-2	2.167E+0	5.054E+0
-8.917E-2	2.206E+0	5.051E+0
-8.431E-2	2.196E+0	4.970E+0
-8.593E-2	2.251E+0	5.022E+0
-8.917E-2	2.209E+0	5.070E+0
-8.917E-2	2.212E+0	5.044E+0
-8.593E-2	2.174E+0	5.096E+0
-8.593E-2	2.170E+0	5.051E+0
-8.917E-2	2.190E+0	5.100E+0
-8.917E-2	2.206E+0	5.093E+0
-8.593E-2	2.186E+0	5.009E+0
-8.755E-2	2.216E+0	5.031E+0
-8.755E-2	2.216E+0	5.035E+0
-9.079E-2	2.203E+0	5.054E+0
-8.755E-2	2.180E+0	5.057E+0
-8.593E-2	2.271E+0	5.074E+0
-8.755E-2	2.219E+0	5.093E+0
-8.593E-2	2.203E+0	5.005E+0
-8.755E-2	2.242E+0	5.038E+0
-8.755E-2	2.183E+0	5.070E+0
-8.917E-2	2.135E+0	5.018E+0
-8.917E-2	2.199E+0	5.109E+0
-8.593E-2	2.203E+0	5.035E+0
-8.593E-2	2.144E+0	5.067E+0
-8.593E-2	2.203E+0	5.048E+0
-9.242E-2	2.170E+0	4.983E+0
-8.593E-2	2.209E+0	4.944E+0
-8.593E-2	2.212E+0	5.106E+0
-8.917E-2	2.229E+0	5.103E+0
-9.079E-2	2.206E+0	4.986E+0
-8.268E-2	2.118E+0	5.054E+0
-8.755E-2	2.157E+0	5.002E+0
-9.079E-2	2.193E+0	5.051E+0
-8.755E-2	2.199E+0	5.126E+0
-8.431E-2	2.164E+0	4.963E+0
-8.431E-2	2.203E+0	5.070E+0
-9.079E-2	2.255E+0	5.054E+0
-8.917E-2	2.206E+0	5.048E+0
-8.431E-2	2.216E+0	4.963E+0
-8.755E-2	2.209E+0	4.931E+0
-8.593E-2	2.193E+0	5.080E+0
-8.917E-2	2.193E+0	5.025E+0
-8.755E-2	2.138E+0	5.064E+0
-8.593E-2	2.177E+0	5.005E+0
-8.917E-2	2.190E+0	5.022E+0
-8.917E-2	2.174E+0	5.002E+0
-8.593E-2	2.183E+0	5.106E+0
-8.755E-2	2.238E+0	4.989E+0
-8.755E-2	2.209E+0	5.025E+0
-9.079E-2	2.219E+0	4.983E+0
-8.917E-2	2.151E+0	5.028E+0
-8.593E-2	2.264E+0	5.009E+0
-8.755E-2	2.229E+0	5.012E+0
-9.242E-2	2.148E+0	4.999E+0
-8.755E-2	2.193E+0	4.944E+0
-8.593E-2	2.161E+0	5.009E+0
-9.079E-2	2.216E+0	5.093E+0
-9.079E-2	2.186E+0	4.960E+0
-8.593E-2	2.174E+0	4.937E+0
-8.593E-2	2.190E+0	5.038E+0
-8.593E-2	2.238E+0	5.051E+0
-9.242E-2	2.222E+0	4.980E+0
-8.593E-2	2.141E+0	5.093E+0
-8.593E-2	2.177E+0	5.067E+0
-8.755E-2	2.180E+0	5.025E+0
-9.079E-2	2.174E+0	5.116E+0
-8.593E-2	2.151E+0	5.028E+0
-8.755E-2	2.186E+0	5.057E+0
-8.917E-2	2.154E+0	5.018E+0
-8.755E-2	2.186E+0	4.970E+0
-8.917E-2	2.206E+0	5.025E+0
-8.755E-2	2.225E+0	4.905E+0
-8.755E-2	2.174E+0	5.109E+0
-9.079E-2	2.242E+0	4.970E+0
-8.593E-2	2.183E+0	5.012E+0
-8.593E-2	2.135E+0	4.902E+0
-8.755E-2	2.118E+0	5.054E+0
-8.917E-2	2.190E+0	4.980E+0
-8.755E-2	2.212E+0	5.064E+0
-8.917E-2	2.219E+0	5.116E+0
-8.755E-2	2.148E+0	5.018E+0
-8.755E-2	2.157E+0	5.074E+0
-8.755E-2	2.229E+0	4.996E+0
-8.431E-2	2.242E+0	5.022E+0
-8.593E-2	2.170E+0	4.931E+0
-8.917E-2	2.174E+0	5.028E+0
-8.593E-2	2.232E+0	5.041E+0
-8.593E-2	2.177E+0	5.044E+0
-8.917E-2	2.161E+0	5.041E+0
-8.917E-2	2.164E+0	5.061E+0
-8.755E-2	2.157E+0	4.986E+0
-8.755E-2	2.144E+0	4.992E+0
-8.755E-2	2.251E+0	5.093E+0
-8.755E-2	2.122E+0	5.070E+0
-8.593E-2	2.151E+0	5.038E+0
-8.593E-2	2.174E+0	4.885E+0
-8.917E-2	2.238E+0	5.067E+0
-8.917E-2	2.180E+0	5.038E+0
-8.593E-2	2.193E+0	5.074E+0
-8.917E-2	2.219E+0	5.054E+0
-8.917E-2	2.199E+0	4.986E+0
-8.917E-2	2.206E+0	4.999E+0
-8.593E-2	2.258E+0	5.057E+0
-8.755E-2	2.177E+0	5.028E+0
-8.755E-2	2.212E+0	5.012E+0
-8.755E-2	2.164E+0	5.080E+0
-8.755E-2	2.183E+0	4.960E+0
-8.755E-2	2.180E+0	5.035E+0
-8.593E-2	2.141E+0	5.051E+0
-8.917E-2	2.203E+0	4.973E+0
-8.593E-2	2.167E+0	5.126E+0
-8.593E-2	2.131E+0	5.015E+0
-8.755E-2	2.148E+0	5.002E+0
-8.755E-2	2.261E+0	4.970E+0
-8.755E-2	2.170E+0	5.070E+0
-8.593E-2	2.157E+0	5.028E+0
-8.755E-2	2.212E+0	5.012E+0
-8.917E-2	2.170E+0	5.116E+0
-8.917E-2	2.222E+0	4.967E+0
-8.917E-2	2.251E+0	4.918E+0
-8.917E-2	2.190E+0	4.983E+0
-8.755E-2	2.135E+0	4.996E+0
-8.755E-2	2.216E+0	5.012E+0
-8.755E-2	2.174E+0	5.087E+0
-9.079E-2	2.229E+0	5.031E+0
-8.755E-2	2.151E+0	5.002E+0
-8.593E-2	2.209E+0	5.041E+0
-8.917E-2	2.203E+0	4.963E+0
-8.917E-2	2.151E+0	5.044E+0
-8.917E-2	2.203E+0	5.028E+0
-8.755E-2	2.232E+0	5.035E+0
-8.593E-2	2.141E+0	5.087E+0
-8.917E-2	2.148E+0	5.106E+0
-8.755E-2	2.180E+0	5.061E+0
-8.755E-2	2.203E+0	5.035E+0
-8.431E-2	2.154E+0	5.096E+0
-8.917E-2	2.167E+0	4.950E+0
-8.917E-2	2.183E+0	4.954E+0
-9.079E-2	2.131E+0	4.960E+0
-8.431E-2	2.180E+0	5.106E+0
-9.079E-2	2.138E+0	4.980E+0
-9.079E-2	2.216E+0	4.970E+0
-8.593E-2	2.180E+0	5.018E+0
-8.593E-2	2.186E+0	5.119E+0
-9.079E-2	2.193E+0	4.999E+0
-8.755E-2	2.161E+0	4.967E+0
-8.593E-2	2.161E+0	5.090E+0
-8.431E-2	2.190E+0	4.944E+0
-9.079E-2	2.190E+0	5.087E+0
-8.755E-2	2.219E+0	5.038E+0
-9.079E-2	2.206E+0	4.957E+0
-8.755E-2	2.157E+0	4.941E+0
-8.917E-2	2.183E+0	5.067E+0
-9.079E-2	2.186E+0	5.035E+0
-8.593E-2	2.170E+0	5.057E+0
-8.755E-2	2.206E+0	5.012E+0
-8.917E-2	2.177E+0	5.038E+0
-8.917E-2	2.180E+0	4.980E+0
-8.593E-2	2.261E+0	4.986E+0
-8.268E-2	2.212E+0	5.005E+0
-8.755E-2	2.148E+0	5.041E+0
-8.917E-2	2.203E+0	5.096E+0
-8.755E-2	2.222E+0	4.976E+0
-8.431E-2	2.186E+0	5.012E+0
-8.917E-2	2.170E+0	4.950E+0
-8.755E-2	2.212E+0	5.028E+0
-8.593E-2	2.196E+0	5.012E+0
-8.755E-2	2.151E+0	5.018E+0
-8.755E-2	2.157E+0	5.025E+0
-8.917E-2	2.174E+0	5.070E+0
-8.431E-2	2.199E+0	5.028E+0
-8.755E-2	2.180E+0	5.057E+0
-8.755E-2	2.170E+0	4.944E+0
-8.917E-2	2.196E+0	5.100E+0
-8.431E-2	2.222E+0	5.070E+0
-8.593E-2	2.206E+0	5.015E+0
-8.593E-2	2.206E+0	5.061E+0
-8.755E-2	2.186E+0	5.009E+0
-8.431E-2	2.180E+0	5.061E+0
-8.431E-2	2.186E+0	5.093E+0
-8.755E-2	2.196E+0	5.054E+0
-9.079E-2	2.167E+0	4.950E+0
-8.755E-2	2.183E+0	5.031E+0
-8.593E-2	2.144E+0	5.126E+0
-8.593E-2	2.193E+0	4.944E+0
-8.917E-2	2.229E+0	5.054E+0
-8.593E-2	2.115E+0	4.983E+0
-8.593E-2	2.138E+0	5.009E+0
-8.755E-2	2.190E+0	5.126E+0
-8.917E-2	2.196E+0	5.100E+0
-8.755E-2	2.170E+0	4.973E+0
-8.431E-2	2.242E+0	5.080E+0
-8.917E-2	2.174E+0	4.999E+0
-8.917E-2	2.196E+0	5.142E+0
-8.593E-2	2.167E+0	5.002E+0
-8.593E-2	2.157E+0	5.022E+0
-8.917E-2	2.216E+0	5.083E+0
-8.755E-2	2.203E+0	5.028E+0
-8.755E-2	2.206E+0	5.048E+0
-8.593E-2	2.177E+0	5.064E+0
-8.593E-2	2.199E+0	4.999E+0
-8.917E-2	2.157E+0	5.067E+0
-8.755E-2	2.216E+0	4.960E+0
-8.268E-2	2.161E+0	5.028E+0
-8.917E-2	2.255E+0	5.015E+0
-9.079E-2	2.209E+0	4.989E+0
-8.593E-2	2.206E+0	5.022E+0
-8.755E-2	2.144E+0	5.048E+0
-8.917E-2	2.248E+0	5.057E+0
-8.755E-2	2.203E+0	5.005E+0
-8.593E-2	2.206E+0	5.057E+0
-8.917E-2	2.212E+0	5.015E+0
-8.593E-2	2.271E+0	5.012E+0
-9.079E-2	2.138E+0	5.038E+0
-8.755E-2	2.170E+0	4.954E+0
-8.106E-2	2.193E+0	5.051E+0
-8.755E-2	2.167E+0	5.077E+0
-8.755E-2	2.148E+0	4.976E+0
-8.593E-2	2.183E+0	5.041E+0
-8.755E-2	2.203E+0	4.999E+0
-8.917E-2	2.161E+0	5.077E+0
-8.593E-2	2.225E+0	4.954E+0
-8.917E-2	2.196E+0	4.941E+0
-8.755E-2	2.209E+0	5.018E+0
-8.917E-2	2.183E+0	5.080E+0
-8.755E-2	2.180E+0	5.028E+0
-8.593E-2	2.151E+0	5.002E+0
-8.755E-2	2.183E+0	5.041E+0
-8.755E-2	2.235E+0	5.002E+0
-8.917E-2	2.206E+0	5.028E+0
-8.917E-2	2.157E+0	4.931E+0
-8.755E-2	2.157E+0	4.976E+0
-8.755E-2	2.193E+0	4.992E+0
-8.755E-2	2.170E+0	5.002E+0
-8.755E-2	2.219E+0	4.963E+0
-8.593E-2	2.138E+0	4.992E+0
-8.755E-2	2.193E+0	4.983E+0
-8.917E-2	2.154E+0	5.009E+0
-8.593E-2	2.245E+0	5.015E+0
-8.593E-2	2.242E+0	5.087E+0
-8.755E-2	2.177E+0	4.983E+0
-9.079E-2	2.161E+0	5.044E+0
-8.593E-2	2.196E+0	4.915E+0
-8.755E-2	2.212E+0	5.161E+0
-8.593E-2	2.232E+0	4.957E+0
-8.593E-2	2.131E+0	5.041E+0
-8.593E-2	2.219E+0	4.980E+0
-8.593E-2	2.212E+0	5.083E+0
-8.917E-2	2.206E+0	4.992E+0
-9.079E-2	2.131E+0	5.061E+0
-8.431E-2	2.190E+0	5.031E+0
-8.431E-2	2.206E+0	5.012E+0
-8.917E-2	2.193E+0	5.038E+0
-8.917E-2	2.125E+0	4.983E+0
-8.431E-2	2.209E+0	4.983E+0
-8.755E-2	2.255E+0	5.080E+0
-8.593E-2	2.170E+0	4.989E+0
-9.079E-2	2.186E+0	4.947E+0
-8.755E-2	2.206E+0	4.960E+0
-8.755E-2	2.177E+0	5.054E+0
-8.593E-2	2.219E+0	5.005E+0
-9.079E-2	2.222E+0	5.048E+0
-8.593E-2	2.193E+0	4.879E+0
-8.755E-2	2.154E+0	5.031E+0
-8.755E-2	2.128E+0	5.035E+0
-8.917E-2	2.199E+0	4.947E+0
-9.079E-2	2.222E+0	4.986E+0
-8.593E-2	2.196E+0	4.983E+0
-9.242E-2	2.183E+0	5.028E+0
-8.593E-2	2.203E+0	5.038E+0
-8.431E-2	2.167E+0	5.035E+0
-8.593E-2	2.174E+0	5.041E+0
-8.593E-2	2.206E+0	4.989E+0
-8.755E-2	2.161E+0	5.054E+0
-8.593E-2	2.183E+0	5.002E+0
-8.755E-2	2.206E+0	4.963E+0
-8.755E-2	2.229E+0	5.070E+0
-8.917E-2	2.135E+0	5.083E+0
-8.431E-2	2.151E+0	5.018E+0
-8.593E-2	2.135E+0	5.087E+0
-8.593E-2	2.216E+0	5.077E+0
-8.755E-2	2.186E+0	5.018E+0
-8.917E-2	2.206E+0	5.087E+0
-8.593E-2	2.174E+0	5.067E+0
-8.755E-2	2.238E+0	5.077E+0
-8.917E-2	2.212E+0	4.941E+0
-8.755E-2	2.144E+0	4.989E+0
-8.593E-2	2.186E+0	5.028E+0
-8.917E-2	2.190E+0	4.970E+0
-8.917E-2	2.157E+0	5.028E+0
-8.755E-2	2.180E+0	4.999E+0
-8.755E-2	2.183E+0	4.967E+0
-8.755E-2	2.183E+0	5.057E+0
-9.079E-2	2.125E+0	5.028E+0
-8.593E-2	2.161E+0	5.012E+0
-8.431E-2	2.177E+0	5.103E+0
-9.079E-2	2.196E+0	4.957E+0
-8.593E-2	2.180E+0	4.970E+0
-8.593E-2	2.196E+0	5.012E+0
-8.431E-2	2.190E+0	5.109E+0
-8.593E-2	2.193E+0	4.973E+0
-8.755E-2	2.222E+0	5.035E+0
-8.755E-2	2.174E+0	4.992E+0
-8.755E-2	2.206E+0	4.992E+0
-8.755E-2	2.209E+0	5.028E+0
-8.755E-2	2.196E+0	5.048E+0
-8.593E-2	2.167E+0	5.093E+0
-8.431E-2	2.203E+0	5.031E+0
-9.079E-2	2.271E+0	4.996E+0
-8.755E-2	2.225E+0	5.031E+0
-8.755E-2	2.174E+0	5.009E+0
-8.755E-2	2.196E+0	4.996E+0
-8.593E-2	2.242E+0	4.908E+0
-8.917E-2	2.212E+0	5.077E+0
-8.917E-2	2.167E+0	5.009E+0
-8.593E-2	2.167E+0	5.031E+0
-8.917E-2	2.255E+0	5.031E+0
-9.079E-2	2.180E+0	4.999E+0
-8.593E-2	2.229E+0	4.992E+0
-8.431E-2	2.193E+0	4.980E+0
-8.755E-2	2.209E+0	4.976E+0
-8.917E-2	2.174E+0	5.077E+0
-8.593E-2	2.151E+0	5.012E+0
-8.593E-2	2.092E+0	5.057E+0
-8.917E-2	2.164E+0	4.996E+0
-8.431E-2	2.183E+0	5.018E+0
-8.593E-2	2.248E+0	5.022E+0
-8.593E-2	2.216E+0	4.918E+0
-8.917E-2	2.174E+0	5.031E+0
-8.755E-2	2.164E+0	5.015E+0
-8.755E-2	2.186E+0	4.967E+0
-8.755E-2	2.183E+0	4.992E+0
-8.755E-2	2.229E+0	4.983E+0
-8.755E-2	2.206E+0	4.957E+0
-8.593E-2	2.203E+0	5.028E+0
-8.431E-2	2.186E+0	5.048E+0
-8.755E-2	2.190E+0	4.999E+0
-9.079E-2	2.183E+0	4.970E+0
-9.079E-2	2.209E+0	5.012E+0
-8.268E-2	2.222E+0	5.054E+0
-9.079E-2	2.255E+0	5.067E+0
-8.917E-2	2.151E+0	4.986E+0
-8.755E-2	2.203E+0	4.967E+0
-8.755E-2	2.161E+0	5.038E+0
-8.593E-2	2.212E+0	5.015E+0
-8.755E-2	2.216E+0	5.061E+0
-8.755E-2	2.167E+0	4.957E+0
-8.593E-2	2.183E+0	5.012E+0
-9.079E-2	2.238E+0	5.074E+0
-8.593E-2	2.268E+0	5.048E+0
-8.593E-2	2.209E+0	4.983E+0
-8.593E-2	2.193E+0	5.015E+0
-8.917E-2	2.222E+0	5.057E+0
-8.917E-2	2.186E+0	4.970E+0
-8.755E-2	2.206E+0	5.061E+0
-8.593E-2	2.141E+0	5.009E+0
-8.917E-2	2.177E+0	5.106E+0
-9.079E-2	2.242E+0	5.002E+0
-8.755E-2	2.161E+0	5.096E+0
-8.593E-2	2.193E+0	5.015E+0
-9.079E-2	2.167E+0	5.080E+0
-9.242E-2	2.174E+0	5.100E+0
-8.593E-2	2.212E+0	5.067E+0
-8.593E-2	2.135E+0	4.976E+0
-8.917E-2	2.225E+0	4.918E+0
-9.079E-2	2.164E+0	5.022E+0
-8.268E-2	2.199E+0	4.973E+0
-8.593E-2	2.151E+0	4.937E+0
-8.593E-2	2.183E+0	4.996E+0
-9.079E-2	2.219E+0	5.002E+0
-8.755E-2	2.222E+0	5.018E+0
-8.917E-2	2.209E+0	5.044E+0
-8.755E-2	2.161E+0	5.067E+0
-8.917E-2	2.229E+0	4.963E+0
-8.593E-2	2.225E+0	5.035E+0
-8.593E-2	2.157E+0	5.012E+0
-9.079E-2	2.151E+0	5.012E+0
-9.242E-2	2.186E+0	4.947E+0
-8.268E-2	2.186E+0	4.963E+0
-8.593E-2	2.190E+0	4.973E+0
-8.917E-2	2.222E+0	5.035E+0
-8.917E-2	2.242E+0	4.947E+0
-8.268E-2	2.206E+0	5.005E+0
-8.593E-2	2.174E+0	4.983E+0
-8.917E-2	2.157E+0	5.035E+0
-8.755E-2	2.203E+0	5.122E+0
-8.593E-2	2.199E+0	4.992E+0
-9.079E-2	2.193E+0	5.106E+0
-8.755E-2	2.180E+0	5.070E+0
-8.917E-2	2.238E+0	5.044E+0
-8.431E-2	2.112E+0	4.967E+0
-8.593E-2	2.193E+0	4.996E+0
-8.593E-2	2.196E+0	4.989E+0
-8.917E-2	2.157E+0	5.025E+0
-8.593E-2	2.151E+0	4.986E+0
-8.593E-2	2.186E+0	5.038E+0
-8.755E-2	2.190E+0	4.976E+0
-8.755E-2	2.190E+0	5.044E+0
-8.593E-2	2.174E+0	5.028E+0
-9.079E-2	2.209E+0	5.083E+0
-8.593E-2	2.186E+0	5.035E+0
-9.079E-2	2.219E+0	5.002E+0
-8.593E-2	2.180E+0	5.012E+0
-8.593E-2	2.183E+0	4.996E+0
-8.593E-2	2.193E+0	5.090E+0
-8.917E-2	2.167E+0	4.986E+0
-9.079E-2	2.180E+0	4.983E+0
-8.593E-2	2.199E+0	5.067E+0
-8.593E-2	2.196E+0	5.116E+0
-8.917E-2	2.222E+0	5.064E+0
-8.593E-2	2.206E+0	5.067E+0
-8.431E-2	2.183E+0	4.976E+0
-8.917E-2	2.209E+0	5.067E+0
-8.917E-2	2.190E+0	5.044E+0
-8.755E-2	2.190E+0	5.018E+0
-8.593E-2	2.199E+0	4.996E+0
-8.593E-2	2.209E+0	5.113E+0
-8.917E-2	2.190E+0	5.005E+0
-8.593E-2	2.190E+0	4.960E+0
-8.755E-2	2.284E+0	4.980E+0
-8.755E-2	2.199E+0	4.999E+0
-8.755E-2	2.190E+0	5.035E+0
-8.593E-2	2.229E+0	5.048E+0
-8.593E-2	2.238E+0	5.025E+0
-8.431E-2	2.248E+0	5.077E+0
-8.755E-2	2.229E+0	4.996E+0
-8.755E-2	2.196E+0	5.015E+0
-8.593E-2	2.183E+0	5.061E+0
-8.755E-2	2.232E+0	5.096E+0
-8.755E-2	2.225E+0	4.950E+0
-8.755E-2	2.161E+0	5.015E+0
-8.593E-2	2.206E+0	5.048E+0
-8.755E-2	2.144E+0	5.015E+0
-8.755E-2	2.186E+0	5.041E+0
-8.593E-2	2.167E+0	4.989E+0
-8.593E-2	2.199E+0	4.992E+0
-8.917E-2	2.157E+0	5.074E+0
-8.755E-2	2.164E+0	4.967E+0
-8.755E-2	2.177E+0	5.054E+0
-8.593E-2	2.206E+0	5.009E+0
-8.755E-2	2.148E+0	5.096E+0
-8.593E-2	2.203E+0	4.999E+0
-8.593E-2	2.303E+0	4.931E+0
-8.755E-2	2.174E+0	5.070E+0
-8.268E-2	2.203E+0	5.012E+0
-8.917E-2	2.238E+0	4.937E+0
-8.431E-2	2.258E+0	5.106E+0
-8.755E-2	2.177E+0	5.009E+0
-8.755E-2	2.245E+0	5.028E+0
-8.755E-2	2.196E+0	5.012E+0
-8.593E-2	2.225E+0	4.967E+0
-8.431E-2	2.216E+0	5.044E+0
-8.917E-2	2.174E+0	5.080E+0
-8.755E-2	2.245E+0	5.018E+0
-8.431E-2	2.222E+0	5.048E+0
-8.593E-2	2.203E+0	5.103E+0
-8.755E-2	2.229E+0	5.002E+0
-8.917E-2	2.242E+0	4.931E+0
-8.755E-2	2.141E+0	5.051E+0
-8.431E-2	2.174E+0	5.041E+0
-8.755E-2	2.203E+0	4.941E+0
-8.755E-2	2.219E+0	4.996E+0
-8.755E-2	2.206E+0	5.015E+0
-8.593E-2	2.148E+0	4.921E+0
-8.755E-2	2.157E+0	4.934E+0
-8.593E-2	2.138E+0	5.002E+0
-8.917E-2	2.248E+0	4.976E+0
-8.431E-2	2.232E+0	4.908E+0
-8.755E-2	2.180E+0	5.074E+0
-8.917E-2	2.151E+0	4.937E+0
-8.593E-2	2.141E+0	4.986E+0
-8.593E-2	2.174E+0	5.061E+0
-8.755E-2	2.225E+0	5.038E+0
-8.917E-2	2.154E+0	4.986E+0
-8.917E-2	2.229E+0	4.973E+0
-8.593E-2	2.138E+0	5.015E+0
-8.917E-2	2.138E+0	4.970E+0
-8.755E-2	2.251E+0	4.983E+0
-8.431E-2	2.164E+0	5.116E+0
-8.431E-2	2.238E+0	4.999E+0
-9.079E-2	2.232E+0	5.025E+0
-8.755E-2	2.164E+0	5.064E+0
-8.593E-2	2.209E+0	5.054E+0
-8.431E-2	2.170E+0	4.992E+0
-8.593E-2	2.203E+0	5.126E+0
-8.917E-2	2.174E+0	5.012E+0
-8.755E-2	2.180E+0	4.983E+0
-8.431E-2	2.164E+0	5.009E+0
-8.755E-2	2.206E+0	4.992E+0
-8.917E-2	2.203E+0	4.992E+0
-8.755E-2	2.161E+0	5.103E+0
-8.593E-2	2.222E+0	4.944E+0
-8.755E-2	2.167E+0	5.077E+0
-8.755E-2	2.196E+0	5.051E+0
-8.431E-2	2.167E+0	4.934E+0
-8.593E-2	2.196E+0	5.077E+0
-9.079E-2	2.203E+0	5.051E+0
-8.593E-2	2.183E+0	4.999E+0
-8.755E-2	2.174E+0	4.898E+0
-8.431E-2	2.219E+0	4.950E+0
-8.755E-2	2.199E+0	4.947E+0
-8.755E-2	2.174E+0	4.983E+0
-8.755E-2	2.190E+0	5.054E+0
-8.593E-2	2.206E+0	4.989E+0
-8.917E-2	2.235E+0	5.035E+0
-8.755E-2	2.161E+0	5.067E+0
-9.079E-2	2.167E+0	5.070E+0
-8.593E-2	2.128E+0	5.057E+0
-8.755E-2	2.209E+0	4.970E+0
-8.755E-2	2.180E+0	4.973E+0
-8.755E-2	2.151E+0	4.986E+0
-8.593E-2	2.141E+0	5.009E+0
-8.593E-2	2.154E+0	4.963E+0
-9.079E-2	2.196E+0	5.067E+0
-8.431E-2	2.255E+0	4.999E+0
-8.593E-2	2.180E+0	5.012E+0
-8.755E-2	2.157E+0	4.957E+0
-9.079E-2	2.216E+0	5.038E+0
-8.917E-2	2.225E+0	5.005E+0
-8.917E-2	2.190E+0	4.999E+0
-8.755E-2	2.225E+0	5.113E+0
-8.917E-2	2.167E+0	4.967E+0
-8.593E-2	2.164E+0	4.973E+0
-8.755E-2	2.238E+0	4.989E+0
-8.431E-2	2.199E+0	5.051E+0
-9.079E-2	2.138E+0	4.970E+0
-8.755E-2	2.151E+0	5.025E+0
-8.593E-2	2.203E+0	5.051E+0
-8.917E-2	2.177E+0	4.911E+0
-8.593E-2	2.216E+0	5.028E+0
-8.917E-2	2.212E+0	4.941E+0
-8.593E-2	2.203E+0	5.074E+0
-8.755E-2	2.203E+0	4.963E+0
-8.593E-2	2.180E+0	5.057E+0
-8.593E-2	2.193E+0	5.051E+0
-8.593E-2	2.232E+0	4.967E+0
-9.079E-2	2.161E+0	4.989E+0
-8.755E-2	2.170E+0	4.963E+0
-8.431E-2	2.167E+0	5.025E+0
-8.755E-2	2.154E+0	4.967E+0
-9.079E-2	2.190E+0	4.941E+0
-8.593E-2	2.225E+0	5.077E+0
-8.755E-2	2.222E+0	4.947E+0
-9.079E-2	2.206E+0	5.005E+0
-8.755E-2	2.148E+0	4.944E+0
-8.917E-2	2.186E+0	4.983E+0
-8.593E-2	2.219E+0	5.035E+0
-8.593E-2	2.138E+0	4.908E+0
-8.593E-2	2.170E+0	5.015E+0
-8.593E-2	2.157E+0	4.973E+0
-8.431E-2	2.128E+0	5.009E+0
-8.755E-2	2.216E+0	4.989E+0
-8.755E-2	2.193E+0	5.054E+0
-8.917E-2	2.138E+0	5.048E+0
-8.593E-2	2.157E+0	5.044E+0
-8.268E-2	2.199E+0	4.859E+0
-8.431E-2	2.154E+0	5.022E+0
-8.593E-2	2.180E+0	4.950E+0
-8.755E-2	2.222E+0	4.967E+0
-8.593E-2	2.199E+0	5.035E+0
-8.755E-2	2.177E+0	4.983E+0
-8.755E-2	2.180E+0	4.999E+0
-8.593E-2	2.229E+0	4.999E+0
-8.431E-2	2.196E+0	4.889E+0
-9.079E-2	2.206E+0	4.973E+0
-8.755E-2	2.216E+0	4.983E+0
-8.593E-2	2.209E+0	4.960E+0
-8.593E-2	2.167E+0	5.038E+0
-9.079E-2	2.232E+0	5.070E+0
-8.917E-2	2.190E+0	5.022E+0
-8.593E-2	2.183E+0	4.980E+0
-8.917E-2	2.219E+0	4.992E+0
-8.917E-2	2.229E+0	5.015E+0
-8.755E-2	2.164E+0	5.018E+0
-8.431E-2	2.206E+0	5.031E+0
-8.755E-2	2.193E+0	4.992E+0
-8.755E-2	2.177E+0	5.015E+0
-8.755E-2	2.135E+0	4.963E+0
-8.755E-2	2.144E+0	5.090E+0
-8.593E-2	2.105E+0	4.911E+0
-9.079E-2	2.222E+0	5.135E+0
-8.917E-2	2.151E+0	4.996E+0
-8.593E-2	2.125E+0	5.096E+0
-8.593E-2	2.229E+0	5.009E+0
-8.431E-2	2.251E+0	5.018E+0
-8.755E-2	2.177E+0	4.989E+0
-8.755E-2	2.148E+0	4.980E+0
-8.917E-2	2.167E+0	5.031E+0
-8.755E-2	2.151E+0	5.057E+0
-8.755E-2	2.190E+0	5.051E+0
-8.593E-2	2.186E+0	4.983E+0
-8.755E-2	2.186E+0	5.022E+0
-8.755E-2	2.186E+0	4.986E+0
-8.755E-2	2.164E+0	4.983E+0
-9.079E-2	2.212E+0	4.934E+0
-8.755E-2	2.193E+0	4.950E+0
-8.755E-2	2.125E+0	4.992E+0
-8.593E-2	2.186E+0	5.018E+0
-8.755E-2	2.144E+0	5.022E+0
-8.431E-2	2.261E+0	5.005E+0
-8.755E-2	2.151E+0	4.989E+0
-8.917E-2	2.157E+0	4.973E+0
-8.593E-2	2.242E+0	5.025E+0
-8.593E-2	2.190E+0	5.041E+0
-8.917E-2	2.161E+0	5.057E+0
-8.917E-2	2.141E+0	5.041E+0
-8.593E-2	2.144E+0	4.980E+0
-8.593E-2	2.235E+0	4.999E+0
-8.593E-2	2.225E+0	4.963E+0
-8.755E-2	2.164E+0	5.035E+0
-8.431E-2	2.170E+0	4.970E+0
-8.431E-2	2.219E+0	5.119E+0
-8.917E-2	2.164E+0	5.119E+0
-8.593E-2	2.186E+0	4.976E+0
-8.593E-2	2.135E+0	4.970E+0
-8.431E-2	2.092E+0	5.096E+0
-8.755E-2	2.141E+0	5.061E+0
-8.755E-2	2.174E+0	4.973E+0
-8.593E-2	2.216E+0	5.015E+0
-8.593E-2	2.183E+0	5.067E+0
-9.079E-2	2.177E+0	4.950E+0
-8.917E-2	2.199E+0	4.960E+0
-8.593E-2	2.229E+0	4.928E+0
-8.431E-2	2.180E+0	4.983E+0
-8.593E-2	2.177E+0	4.983E+0
-8.917E-2	2.216E+0	4.954E+0
-9.079E-2	2.216E+0	4.934E+0
-8.755E-2	2.206E+0	5.051E+0
-8.755E-2	2.229E+0	4.996E+0
-8.917E-2	2.186E+0	5.025E+0
-8.431E-2	2.115E+0	4.941E+0
-8.593E-2	2.264E+0	5.135E+0
-8.917E-2	2.219E+0	5.044E+0
-9.242E-2	2.209E+0	4.980E+0
-8.431E-2	2.206E+0	5.044E+0
-8.755E-2	2.196E+0	5.031E+0
-8.755E-2	2.131E+0	5.070E+0
-8.755E-2	2.183E+0	5.148E+0
-8.917E-2	2.157E+0	4.989E+0
-8.593E-2	2.177E+0	4.970E+0
-8.755E-2	2.222E+0	4.937E+0
-8.755E-2	2.180E+0	4.954E+0
-8.755E-2	2.164E+0	5.022E+0
-8.593E-2	2.225E+0	5.018E+0
-8.917E-2	2.225E+0	5.025E+0
-8.755E-2	2.141E+0	4.950E+0
-8.917E-2	2.209E+0	5.054E+0
-8.593E-2	2.161E+0	4.983E+0
-8.917E-2	2.222E+0	5.064E+0
-8.917E-2	2.174E+0	4.983E+0
-8.917E-2	2.232E+0	5.009E+0
-8.431E-2	2.229E+0	4.986E+0
-8.593E-2	2.209E+0	5.022E+0
-9.079E-2	2.196E+0	4.944E+0
-8.755E-2	2.174E+0	4.967E+0
-8.755E-2	2.245E+0	4.957E+0
-8.917E-2	2.229E+0	5.074E+0
-8.917E-2	2.177E+0	4.941E+0
-8.755E-2	2.203E+0	4.963E+0
-8.268E-2	2.144E+0	4.957E+0
-8.755E-2	2.255E+0	5.009E+0
-8.917E-2	2.222E+0	5.031E+0
-8.593E-2	2.151E+0	4.950E+0
-8.593E-2	2.199E+0	4.947E+0
-8.755E-2	2.170E+0	5.051E+0
-8.593E-2	2.164E+0	5.054E+0
-8.755E-2	2.190E+0	5.018E+0
-8.431E-2	2.203E+0	5.015E+0
-9.242E-2	2.170E+0	5.048E+0
-8.917E-2	2.177E+0	4.967E+0
-8.593E-2	2.222E+0	5.067E+0
-8.593E-2	2.193E+0	4.924E+0
-8.593E-2	2.164E+0	5.064E+0
-8.755E-2	2.219E+0	4.999E+0
-8.917E-2	2.199E+0	5.074E+0
-8.593E-2	2.193E+0	5.035E+0
-8.755E-2	2.174E+0	5.022E+0
-8.755E-2	2.199E+0	5.064E+0
-8.755E-2	2.164E+0	4.967E+0
-8.593E-2	2.151E+0	5.018E+0
-8.755E-2	2.193E+0	4.992E+0
-8.755E-2	2.177E+0	5.002E+0
-8.593E-2	2.235E+0	5.025E+0
-8.593E-2	2.251E+0	5.077E+0
-8.755E-2	2.199E+0	5.025E+0
-8.755E-2	2.206E+0	4.947E+0
-8.593E-2	2.177E+0	4.983E+0
-8.593E-2	2.183E+0	5.093E+0
-8.755E-2	2.157E+0	5.041E+0
-8.917E-2	2.216E+0	5.054E+0
-8.755E-2	2.199E+0	5.096E+0
-8.593E-2	2.128E+0	5.041E+0
-8.755E-2	2.209E+0	5.002E+0
-8.755E-2	2.167E+0	5.025E+0
-8.755E-2	2.238E+0	4.960E+0
-8.593E-2	2.225E+0	5.012E+0
-8.917E-2	2.216E+0	5.031E+0
-8.917E-2	2.193E+0	4.980E+0
-8.593E-2	2.203E+0	4.989E+0
-8.593E-2	2.206E+0	5.009E+0
-8.755E-2	2.232E+0	5.054E+0
-8.917E-2	2.148E+0	5.022E+0
-8.755E-2	2.216E+0	5.028E+0
-8.917E-2	2.144E+0	5.051E+0
-8.593E-2	2.193E+0	4.856E+0
-9.079E-2	2.148E+0	4.963E+0
-8.431E-2	2.242E+0	4.992E+0
-8.755E-2	2.238E+0	5.041E+0
-8.755E-2	2.186E+0	5.087E+0
-8.917E-2	2.199E+0	4.976E+0
-8.593E-2	2.186E+0	5.009E+0
-8.755E-2	2.164E+0	4.986E+0
-8.593E-2	2.186E+0	5.031E+0
-8.917E-2	2.238E+0	4.986E+0
-8.755E-2	2.144E+0	5.054E+0
-8.593E-2	2.157E+0	4.915E+0
-8.755E-2	2.174E+0	4.992E+0
-9.079E-2	2.177E+0	4.950E+0
-8.431E-2	2.177E+0	4.941E+0
-8.755E-2	2.167E+0	5.028E+0
-8.593E-2	2.154E+0	5.038E+0
-9.079E-2	2.190E+0	4.908E+0
-8.755E-2	2.186E+0	5.028E+0
-8.593E-2	2.190E+0	4.960E+0
-8.755E-2	2.261E+0	4.967E+0
-9.079E-2	2.229E+0	5.067E+0
-8.917E-2	2.141E+0	5.022E+0
-8.593E-2	2.212E+0	4.999E+0
-8.755E-2	2.183E+0	5.022E+0
-8.917E-2	2.206E+0	5.025E+0
-8.755E-2	2.216E+0	5.012E+0
-8.917E-2	2.209E+0	5.015E+0
-9.079E-2	2.183E+0	5.132E+0
-9.079E-2	2.206E+0	4.931E+0
-8.431E-2	2.161E+0	5.044E+0
-8.593E-2	2.161E+0	4.957E+0
-8.593E-2	2.186E+0	4.992E+0
-8.755E-2	2.209E+0	5.051E+0
-8.268E-2	2.154E+0	5.035E+0
-8.431E-2	2.144E+0	5.035E+0
-8.593E-2	2.258E+0	4.999E+0
-8.917E-2	2.229E+0	5.044E+0
-8.593E-2	2.199E+0	5.022E+0
-8.593E-2	2.186E+0	4.980E+0
-8.755E-2	2.206E+0	5.025E+0
-9.079E-2	2.170E+0	4.915E+0
-8.755E-2	2.125E+0	4.976E+0
-8.593E-2	2.180E+0	5.031E+0
-8.755E-2	2.128E+0	5.054E+0
-8.917E-2	2.206E+0	5.031E+0
-8.431E-2	2.190E+0	4.928E+0
-8.755E-2	2.144E+0	5.048E+0
-8.755E-2	2.161E+0	5.080E+0
-8.917E-2	2.141E+0	5.009E+0
-8.431E-2	2.167E+0	5.070E+0
-8.755E-2	2.238E+0	5.044E+0
-8.593E-2	2.206E+0	5.005E+0
-8.593E-2	2.170E+0	5.009E+0
-8.755E-2	2.174E+0	5.015E+0
-8.917E-2	2.190E+0	4.944E+0
-8.755E-2	2.248E+0	5.074E+0
-9.079E-2	2.122E+0	5.015E+0
-8.593E-2	2.219E+0	5.025E+0
-8.431E-2	2.125E+0	4.921E+0
-8.593E-2	2.212E+0	5.038E+0
-9.079E-2	2.186E+0	4.954E+0
-8.755E-2	2.164E+0	5.090E+0
-8.431E-2	2.186E+0	5.002E+0
-8.431E-2	2.177E+0	4.996E+0
-8.755E-2	2.177E+0	5.012E+0
-8.593E-2	2.225E+0	5.005E+0
-8.917E-2	2.190E+0	5.070E+0
-8.593E-2	2.238E+0	5.044E+0
-8.917E-2	2.199E+0	4.937E+0
-8.268E-2	2.203E+0	5.057E+0
-8.593E-2	2.180E+0	5.044E+0
-8.593E-2	2.193E+0	5.018E+0
-8.917E-2	2.232E+0	4.970E+0
-8.593E-2	2.193E+0	5.002E+0
-8.593E-2	2.177E+0	4.960E+0
-8.593E-2	2.170E+0	4.989E+0
-8.917E-2	2.161E+0	5.064E+0
-8.593E-2	2.199E+0	4.967E+0
-8.755E-2	2.174E+0	5.106E+0
-8.755E-2	2.251E+0	4.986E+0
-8.755E-2	2.151E+0	5.015E+0
-8.755E-2	2.193E+0	5.057E+0
-8.593E-2	2.235E+0	5.057E+0
-8.755E-2	2.161E+0	4.970E+0
-8.917E-2	2.148E+0	4.960E+0
-8.593E-2	2.209E+0	4.960E+0
-8.431E-2	2.164E+0	4.989E+0
-8.755E-2	2.190E+0	4.960E+0
-8.755E-2	2.216E+0	5.035E+0
-8.593E-2	2.174E+0	5.022E+0
-8.431E-2	2.180E+0	5.018E+0
-8.917E-2	2.206E+0	5.061E+0
-8.917E-2	2.206E+0	4.992E+0
-8.593E-2	2.144E+0	4.992E+0
-8.268E-2	2.242E+0	4.960E+0
-8.917E-2	2.216E+0	4.963E+0
-8.917E-2	2.174E+0	4.996E+0
-8.593E-2	2.161E+0	4.986E+0
-8.593E-2	2.258E+0	5.025E+0
-8.593E-2	2.193E+0	4.986E+0
-8.917E-2	2.141E+0	4.973E+0
-8.755E-2	2.206E+0	5.064E+0
-8.593E-2	2.144E+0	4.980E+0
-8.755E-2	2.170E+0	5.022E+0
-8.917E-2	2.177E+0	5.044E+0
-8.593E-2	2.164E+0	4.980E+0
-8.268E-2	2.196E+0	5.028E+0
-8.755E-2	2.222E+0	4.931E+0
-8.593E-2	2.164E+0	5.018E+0
-8.593E-2	2.154E+0	4.944E+0
-8.431E-2	2.206E+0	5.054E+0
-9.079E-2	2.245E+0	4.999E+0
-8.917E-2	2.128E+0	4.957E+0
-8.593E-2	2.174E+0	4.989E+0
-8.755E-2	2.196E+0	4.970E+0
-8.917E-2	2.190E+0	5.025E+0
-8.593E-2	2.209E+0	4.967E+0
-8.755E-2	2.199E+0	5.012E+0
-8.593E-2	2.177E+0	5.061E+0
-8.755E-2	2.157E+0	5.035E+0
-9.079E-2	2.151E+0	5.048E+0
-8.431E-2	2.209E+0	4.957E+0
-8.593E-2	2.225E+0	5.018E+0
-8.917E-2	2.167E+0	5.070E+0
-9.079E-2	2.193E+0	4.963E+0
-8.755E-2	2.193E+0	5.051E+0
-8.593E-2	2.183E+0	5.009E+0
-8.917E-2	2.212E+0	5.012E+0
-8.917E-2	2.154E+0	4.924E+0
-8.755E-2	2.135E+0	5.015E+0
-8.593E-2	2.183E+0	5.035E+0
-8.755E-2	2.128E+0	4.947E+0
-9.079E-2	2.161E+0	5.002E+0
-8.431E-2	2.167E+0	4.960E+0
-8.593E-2	2.144E+0	5.087E+0
-9.079E-2	2.209E+0	5.077E+0
-8.917E-2	2.229E+0	5.018E+0
-8.431E-2	2.190E+0	5.002E+0
-8.431E-2	2.144E+0	4.882E+0
-8.917E-2	2.170E+0	5.070E+0
-8.593E-2	2.190E+0	5.031E+0
-8.593E-2	2.206E+0	4.999E+0
-8.431E-2	2.186E+0	4.934E+0
-8.755E-2	2.135E+0	4.934E+0
-8.755E-2	2.203E+0	4.973E+0
-8.755E-2	2.170E+0	5.057E+0
-8.268E-2	2.212E+0	4.928E+0
-8.755E-2	2.242E+0	5.018E+0
-9.079E-2	2.183E+0	4.957E+0
-8.755E-2	2.238E+0	5.025E+0
-8.755E-2	2.174E+0	4.915E+0
-8.593E-2	2.209E+0	4.967E+0
-8.755E-2	2.141E+0	4.921E+0
-8.917E-2	2.180E+0	4.824E+0
-8.431E-2	2.248E+0	5.061E+0
-8.593E-2	2.225E+0	5.051E+0
-8.755E-2	2.148E+0	4.992E+0
-8.755E-2	2.196E+0	5.038E+0
-8.431E-2	2.164E+0	4.976E+0
-8.431E-2	2.154E+0	5.041E+0
-8.755E-2	2.161E+0	5.054E+0
-8.755E-2	2.164E+0	4.992E+0
-8.593E-2	2.125E+0	5.064E+0
-8.755E-2	2.225E+0	4.976E+0
-8.917E-2	2.193E+0	4.960E+0
-8.755E-2	2.186E+0	4.879E+0
-8.593E-2	2.203E+0	5.018E+0
-8.917E-2	2.186E+0	5.015E+0
-8.917E-2	2.174E+0	5.106E+0
-8.917E-2	2.157E+0	4.950E+0
-8.593E-2	2.212E+0	4.986E+0
-8.917E-2	2.222E+0	4.996E+0
-8.755E-2	2.092E+0	5.018E+0
-8.755E-2	2.183E+0	5.025E+0
-8.593E-2	2.177E+0	5.044E+0
-8.593E-2	2.232E+0	5.074E+0
-8.917E-2	2.196E+0	5.002E+0
-8.917E-2	2.161E+0	5.048E+0
-8.755E-2	2.229E+0	4.928E+0
-8.755E-2	2.161E+0	4.989E+0
-8.593E-2	2.225E+0	5.025E+0
-8.593E-2	2.177E+0	4.944E+0
-8.593E-2	2.167E+0	4.947E+0
-8.755E-2	2.131E+0	5.031E+0
-8.755E-2	2.167E+0	5.005E+0
-8.593E-2	2.118E+0	5.044E+0
-8.755E-2	2.193E+0	5.064E+0
-8.917E-2	2.183E+0	5.048E+0
-9.079E-2	2.199E+0	5.070E+0
-8.431E-2	2.138E+0	4.989E+0
-8.593E-2	2.190E+0	4.944E+0
-8.917E-2	2.128E+0	4.950E+0
-9.242E-2	2.193E+0	4.954E+0
-8.755E-2	2.242E+0	4.989E+0
-8.755E-2	2.277E+0	5.126E+0
-8.755E-2	2.222E+0	5.015E+0
-8.917E-2	2.219E+0	4.992E+0
-8.755E-2	2.212E+0	5.041E+0
-8.593E-2	2.186E+0	5.077E+0
-8.755E-2	2.203E+0	4.898E+0
-8.917E-2	2.131E+0	4.941E+0
-8.917E-2	2.203E+0	4.924E+0
-8.755E-2	2.212E+0	5.015E+0
-8.593E-2	2.170E+0	5.044E+0
-9.079E-2	2.196E+0	5.025E+0
-8.593E-2	2.216E+0	4.992E+0
-8.755E-2	2.193E+0	5.054E+0
-8.593E-2	2.148E+0	4.950E+0
-8.755E-2	2.196E+0	4.980E+0
-8.593E-2	2.161E+0	5.038E+0
-8.593E-2	2.170E+0	5.031E+0
-8.593E-2	2.190E+0	5.044E+0
-8.917E-2	2.251E+0	4.999E+0
-8.431E-2	2.180E+0	5.054E+0
-8.593E-2	2.238E+0	5.041E+0
-8.755E-2	2.154E+0	5.002E+0
-8.755E-2	2.167E+0	5.035E+0
-8.755E-2	2.232E+0	4.947E+0
-8.755E-2	2.203E+0	5.106E+0
-8.755E-2	2.196E+0	5.061E+0
-9.079E-2	2.193E+0	5.002E+0
-8.755E-2	2.238E+0	4.973E+0
-8.755E-2	2.174E+0	5.005E+0
-8.755E-2	2.157E+0	4.999E+0
-9.242E-2	2.216E+0	5.002E+0
-8.431E-2	2.219E+0	5.005E+0
-8.431E-2	2.174E+0	4.992E+0
-8.755E-2	2.138E+0	5.074E+0
-8.755E-2	2.206E+0	5.074E+0
-8.593E-2	2.190E+0	5.044E+0
-8.593E-2	2.131E+0	5.044E+0
-8.917E-2	2.183E+0	5.038E+0
-8.755E-2	2.144E+0	4.924E+0
-8.755E-2	2.216E+0	5.028E+0
-8.917E-2	2.144E+0	4.999E+0
-8.593E-2	2.186E+0	4.967E+0
-8.593E-2	2.157E+0	5.044E+0
-8.755E-2	2.177E+0	4.963E+0
-8.593E-2	2.193E+0	5.038E+0
-8.755E-2	2.193E+0	4.989E+0
-9.079E-2	2.174E+0	5.051E+0
-8.593E-2	2.229E+0	5.048E+0
-8.431E-2	2.193E+0	4.937E+0
-8.755E-2	2.170E+0	4.947E+0
-9.242E-2	2.229E+0	5.038E+0
-8.917E-2	2.167E+0	5.012E+0
-8.431E-2	2.161E+0	4.905E+0
-8.593E-2	2.216E+0	4.989E+0
-8.917E-2	2.238E+0	5.057E+0
-8.431E-2	2.235E+0	5.002E+0
-8.593E-2	2.183E+0	5.022E+0
-8.755E-2	2.183E+0	4.976E+0
-9.079E-2	2.216E+0	4.992E+0
-8.593E-2	2.238E+0	5.106E+0
-8.755E-2	2.164E+0	5.038E+0
-8.755E-2	2.212E+0	4.992E+0
-9.242E-2	2.190E+0	4.976E+0
-8.917E-2	2.180E+0	4.937E+0
-8.593E-2	2.199E+0	5.009E+0
-8.431E-2	2.219E+0	4.931E+0
-8.755E-2	2.209E+0	4.992E+0
-8.593E-2	2.212E+0	5.057E+0
-8.755E-2	2.229E+0	5.044E+0
-8.593E-2	2.196E+0	5.077E+0
-9.079E-2	2.164E+0	5.048E+0
-8.755E-2	2.245E+0	5.015E+0
-8.593E-2	2.148E+0	5.018E+0
-8.593E-2	2.235E+0	5.038E+0
-8.755E-2	2.186E+0	4.941E+0
-8.593E-2	2.154E+0	4.954E+0
-8.593E-2	2.141E+0	4.924E+0
-8.593E-2	2.157E+0	5.005E+0
-8.755E-2	2.203E+0	5.054E+0
-8.917E-2	2.177E+0	5.002E+0
-8.431E-2	2.138E+0	5.012E+0
-8.755E-2	2.235E+0	5.057E+0
-8.917E-2	2.177E+0	4.980E+0
-8.593E-2	2.209E+0	4.970E+0
-8.593E-2	2.148E+0	4.941E+0
-9.079E-2	2.186E+0	4.996E+0
-8.593E-2	2.245E+0	4.983E+0
-8.755E-2	2.157E+0	5.005E+0
-8.755E-2	2.177E+0	5.067E+0
-8.755E-2	2.164E+0	4.992E+0
-8.917E-2	2.157E+0	4.970E+0
-8.917E-2	2.148E+0	4.960E+0
-8.593E-2	2.183E+0	4.960E+0
-9.079E-2	2.141E+0	4.937E+0
-8.755E-2	2.174E+0	4.960E+0
-8.755E-2	2.138E+0	4.960E+0
-8.268E-2	2.183E+0	5.048E+0
-8.917E-2	2.131E+0	4.992E+0
-8.755E-2	2.174E+0	5.083E+0
-8.593E-2	2.203E+0	4.970E+0
-8.431E-2	2.229E+0	4.915E+0
-8.755E-2	2.180E+0	5.070E+0
-8.917E-2	2.180E+0	4.986E+0
-8.593E-2	2.248E+0	5.031E+0
-8.755E-2	2.148E+0	4.976E+0
-8.755E-2	2.248E+0	5.015E+0
-8.917E-2	2.212E+0	4.999E+0
-8.917E-2	2.157E+0	4.986E+0
-8.593E-2	2.199E+0	4.970E+0
-8.593E-2	2.203E+0	5.061E+0
-8.917E-2	2.216E+0	5.015E+0
-8.431E-2	2.170E+0	5.015E+0
-8.593E-2	2.238E+0	5.051E+0
-8.755E-2	2.154E+0	4.970E+0
-8.755E-2	2.264E+0	5.015E+0
-8.755E-2	2.232E+0	4.967E+0
-8.593E-2	2.135E+0	4.960E+0
-8.593E-2	2.141E+0	5.048E+0
-9.079E-2	2.161E+0	4.973E+0
-8.431E-2	2.209E+0	4.976E+0
-8.755E-2	2.225E+0	5.057E+0
-8.593E-2	2.177E+0	5.064E+0
-8.917E-2	2.170E+0	5.054E+0
-8.431E-2	2.248E+0	5.015E+0
-8.593E-2	2.206E+0	5.031E+0
-8.917E-2	2.212E+0	5.054E+0
-8.755E-2	2.180E+0	5.116E+0
-8.755E-2	2.193E+0	4.973E+0
-8.593E-2	2.177E+0	5.015E+0
-8.755E-2	2.151E+0	5.009E+0
-8.755E-2	2.222E+0	4.911E+0
-9.079E-2	2.203E+0	5.057E+0
-8.431E-2	2.190E+0	5.005E+0
-8.917E-2	2.164E+0	4.963E+0
-8.755E-2	2.174E+0	4.963E+0
-8.917E-2	2.151E+0	5.018E+0
-8.431E-2	2.196E+0	4.983E+0
-8.755E-2	2.138E+0	5.038E+0
-8.755E-2	2.170E+0	4.996E+0
-8.431E-2	2.219E+0	4.934E+0
-8.431E-2	2.154E+0	5.002E+0
-9.079E-2	2.180E+0	4.983E+0
-8.917E-2	2.167E+0	5.038E+0
-8.917E-2	2.190E+0	5.054E+0
-8.593E-2	2.251E+0	5.002E+0
-8.755E-2	2.245E+0	4.983E+0
-8.755E-2	2.183E+0	4.973E+0
-8.593E-2	2.180E+0	5.025E+0
-8.755E-2	2.138E+0	4.992E+0
-8.917E-2	2.144E+0	5.002E+0
-8.755E-2	2.203E+0	4.895E+0
-8.755E-2	2.229E+0	5.057E+0
-8.593E-2	2.229E+0	4.950E+0
-8.917E-2	2.174E+0	5.038E+0
-8.917E-2	2.161E+0	5.057E+0
-8.431E-2	2.232E+0	5.028E+0
-8.431E-2	2.238E+0	5.002E+0
-8.755E-2	2.154E+0	5.015E+0
-8.755E-2	2.122E+0	5.035E+0
-8.755E-2	2.196E+0	4.963E+0
-8.755E-2	2.238E+0	5.054E+0
-8.755E-2	2.248E+0	4.950E+0
-8.917E-2	2.177E+0	5.035E+0
-8.755E-2	2.112E+0	4.986E+0
-8.593E-2	2.212E+0	4.996E+0
-8.431E-2	2.122E+0	5.067E+0
-8.917E-2	2.180E+0	5.018E+0
-8.755E-2	2.167E+0	4.941E+0
-8.593E-2	2.225E+0	4.944E+0
-8.593E-2	2.167E+0	5.070E+0
-8.917E-2	2.206E+0	5.018E+0
-8.593E-2	2.135E+0	5.012E+0
-8.593E-2	2.219E+0	4.970E+0
-8.593E-2	2.199E+0	4.967E+0
-8.755E-2	2.235E+0	4.980E+0
-8.755E-2	2.190E+0	4.934E+0
-8.431E-2	2.177E+0	5.064E+0
-9.079E-2	2.206E+0	5.090E+0
-9.079E-2	2.186E+0	4.996E+0
-8.917E-2	2.177E+0	4.934E+0
-8.593E-2	2.190E+0	5.038E+0
-8.917E-2	2.122E+0	5.002E+0
-8.755E-2	2.138E+0	4.970E+0
-8.755E-2	2.196E+0	5.083E+0
-8.431E-2	2.206E+0	4.937E+0
-8.755E-2	2.177E+0	4.973E+0
-8.755E-2	2.167E+0	5.018E+0
-8.755E-2	2.177E+0	4.931E+0
-8.593E-2	2.151E+0	4.976E+0
-8.755E-2	2.141E+0	4.989E+0
-8.755E-2	2.180E+0	4.976E+0
-8.755E-2	2.183E+0	5.051E+0
-8.755E-2	2.245E+0	4.915E+0
-8.755E-2	2.251E+0	4.950E+0
-8.917E-2	2.183E+0	5.041E+0
-8.755E-2	2.199E+0	4.989E+0
-8.593E-2	2.099E+0	4.996E+0
-8.593E-2	2.180E+0	5.035E+0
-8.755E-2	2.161E+0	4.983E+0
-8.431E-2	2.154E+0	5.002E+0
-8.593E-2	2.190E+0	5.132E+0
-8.755E-2	2.125E+0	4.944E+0
-8.917E-2	2.222E+0	5.093E+0
-8.431E-2	2.222E+0	4.957E+0
-8.755E-2	2.186E+0	4.963E+0
-8.917E-2	2.183E+0	5.100E+0
-8.917E-2	2.216E+0	5.025E+0
-8.593E-2	2.209E+0	5.025E+0
-8.431E-2	2.148E+0	5.044E+0
-8.755E-2	2.151E+0	5.005E+0
-8.917E-2	2.151E+0	5.090E+0
-8.755E-2	2.174E+0	4.973E+0
-8.755E-2	2.170E+0	4.980E+0
-8.593E-2	2.196E+0	5.022E+0
-8.755E-2	2.144E+0	4.980E+0
-8.755E-2	2.196E+0	4.967E+0
-8.593E-2	2.206E+0	5.012E+0
-8.593E-2	2.174E+0	5.012E+0
-8.917E-2	2.164E+0	5.048E+0
-8.917E-2	2.186E+0	5.022E+0
-8.431E-2	2.196E+0	5.051E+0
-8.755E-2	2.174E+0	4.963E+0
-8.755E-2	2.157E+0	5.012E+0
-8.593E-2	2.164E+0	5.067E+0
-8.431E-2	2.177E+0	5.009E+0
-8.593E-2	2.222E+0	5.031E+0
-8.917E-2	2.148E+0	5.009E+0
-8.593E-2	2.251E+0	5.031E+0
-8.593E-2	2.190E+0	4.908E+0
-8.755E-2	2.235E+0	5.090E+0
-8.755E-2	2.144E+0	5.051E+0
-8.917E-2	2.164E+0	4.973E+0
-8.593E-2	2.144E+0	4.973E+0
-8.755E-2	2.177E+0	5.022E+0
-8.755E-2	2.151E+0	4.986E+0
-8.755E-2	2.203E+0	4.967E+0
-8.431E-2	2.268E+0	5.025E+0
-8.755E-2	2.203E+0	5.100E+0
-8.917E-2	2.125E+0	4.999E+0
-8.755E-2	2.232E+0	4.947E+0
-8.593E-2	2.193E+0	5.012E+0
-8.431E-2	2.174E+0	4.937E+0
-8.755E-2	2.199E+0	5.093E+0
-8.593E-2	2.161E+0	4.963E+0
-8.431E-2	2.180E+0	4.957E+0
-8.755E-2	2.167E+0	5.044E+0
-8.755E-2	2.174E+0	4.902E+0
-8.593E-2	2.216E+0	5.031E+0
-8.593E-2	2.177E+0	4.924E+0
-8.755E-2	2.196E+0	5.041E+0
-8.917E-2	2.216E+0	5.005E+0
-8.917E-2	2.196E+0	5.009E+0
-8.593E-2	2.196E+0	4.999E+0
-8.917E-2	2.268E+0	5.009E+0
-8.755E-2	2.196E+0	4.989E+0
-8.431E-2	2.141E+0	5.018E+0
-8.431E-2	2.186E+0	5.009E+0
-8.755E-2	2.186E+0	5.025E+0
-8.917E-2	2.238E+0	5.074E+0
-8.431E-2	2.148E+0	5.025E+0
-8.268E-2	2.235E+0	4.954E+0
-8.917E-2	2.196E+0	5.025E+0
-8.593E-2	2.154E+0	4.944E+0
-8.755E-2	2.193E+0	5.074E+0
-8.431E-2	2.170E+0	5.035E+0
-8.593E-2	2.164E+0	5.035E+0
-8.593E-2	2.222E+0	4.980E+0
-8.917E-2	2.177E+0	4.980E+0
-8.431E-2	2.209E+0	4.980E+0
-8.917E-2	2.151E+0	4.973E+0
-8.917E-2	2.199E+0	5.106E+0
-8.755E-2	2.268E+0	5.038E+0
-8.593E-2	2.151E+0	5.051E+0
-8.755E-2	2.206E+0	5.057E+0
-8.755E-2	2.203E+0	4.918E+0
-8.431E-2	2.157E+0	4.947E+0
-8.755E-2	2.203E+0	5.096E+0
-8.917E-2	2.186E+0	4.973E+0
-9.079E-2	2.151E+0	5.067E+0
-8.755E-2	2.199E+0	4.989E+0
-8.106E-2	2.131E+0	4.957E+0
-8.755E-2	2.203E+0	5.116E+0
-8.755E-2	2.248E+0	4.996E+0
-8.593E-2	2.219E+0	4.980E+0
-8.431E-2	2.174E+0	5.122E+0
-8.755E-2	2.229E+0	5.018E+0
-8.917E-2	2.199E+0	4.950E+0
-8.755E-2	2.180E+0	5.064E+0
-8.593E-2	2.118E+0	5.048E+0
-8.755E-2	2.196E+0	5.038E+0
-8.593E-2	2.157E+0	4.934E+0
-8.755E-2	2.154E+0	4.989E+0
-8.593E-2	2.167E+0	5.057E+0
-8.593E-2	2.222E+0	5.018E+0
-8.755E-2	2.238E+0	5.038E+0
-8.755E-2	2.193E+0	5.070E+0
-8.593E-2	2.261E+0	4.970E+0
-8.755E-2	2.161E+0	5.122E+0
-9.079E-2	2.186E+0	4.944E+0
-8.431E-2	2.206E+0	5.054E+0
-8.431E-2	2.128E+0	4.967E+0
-8.917E-2	2.264E+0	4.996E+0
-8.917E-2	2.216E+0	4.973E+0
-8.755E-2	2.196E+0	4.976E+0
-8.593E-2	2.186E+0	5.145E+0
-8.755E-2	2.131E+0	5.054E+0
-8.917E-2	2.206E+0	4.989E+0
-8.593E-2	2.177E+0	5.031E+0
-8.593E-2	2.141E+0	4.976E+0
-9.079E-2	2.180E+0	4.934E+0
-8.917E-2	2.112E+0	4.957E+0
-9.079E-2	2.203E+0	4.960E+0
-8.755E-2	2.170E+0	5.048E+0
-8.755E-2	2.229E+0	4.976E+0
-8.593E-2	2.170E+0	5.009E+0
-8.755E-2	2.225E+0	4.960E+0
-8.755E-2	2.225E+0	4.960E+0
-8.755E-2	2.151E+0	4.957E+0
-8.917E-2	2.170E+0	5.041E+0
-8.755E-2	2.151E+0	5.061E+0
-8.431E-2	2.167E+0	5.077E+0
-8.755E-2	2.151E+0	5.048E+0
-8.917E-2	2.219E+0	4.986E+0
-8.431E-2	2.225E+0	5.028E+0
-8.593E-2	2.167E+0	4.937E+0
-8.755E-2	2.177E+0	4.957E+0
-8.755E-2	2.164E+0	5.028E+0
-8.755E-2	2.203E+0	4.963E+0
-8.268E-2	2.164E+0	5.038E+0
-8.755E-2	2.193E+0	4.876E+0
-8.917E-2	2.206E+0	4.885E+0
-8.755E-2	2.183E+0	5.035E+0
-8.755E-2	2.177E+0	4.921E+0
-8.755E-2	2.193E+0	5.025E+0
-8.917E-2	2.196E+0	5.074E+0
-8.431E-2	2.148E+0	5.061E+0
-8.593E-2	2.180E+0	5.038E+0
-8.755E-2	2.151E+0	4.947E+0
-8.593E-2	2.225E+0	5.002E+0
-8.593E-2	2.180E+0	5.064E+0
-8.431E-2	2.209E+0	4.928E+0
-8.593E-2	2.222E+0	4.908E+0
-8.755E-2	2.196E+0	5.057E+0
-8.917E-2	2.222E+0	5.028E+0
-8.431E-2	2.164E+0	4.908E+0
-8.755E-2	2.174E+0	5.057E+0
-9.079E-2	2.099E+0	4.941E+0
-8.593E-2	2.177E+0	5.018E+0
-8.593E-2	2.177E+0	5.093E+0
-8.593E-2	2.212E+0	5.028E+0
-8.755E-2	2.154E+0	4.960E+0
-8.431E-2	2.157E+0	5.090E+0
-8.431E-2	2.245E+0	5.057E+0
-8.755E-2	2.245E+0	4.992E+0
-8.755E-2	2.216E+0	5.100E+0
-8.755E-2	2.167E+0	5.041E+0
-8.593E-2	2.183E+0	4.957E+0
-8.431E-2	2.209E+0	4.967E+0
-8.755E-2	2.148E+0	5.070E+0
-8.593E-2	2.212E+0	5.044E+0
-8.431E-2	2.206E+0	5.067E+0
-8.593E-2	2.206E+0	4.941E+0
-8.917E-2	2.216E+0	4.980E+0
-8.755E-2	2.105E+0	4.902E+0
-8.593E-2	2.206E+0	4.970E+0
-8.593E-2	2.115E+0	4.963E+0
-9.079E-2	2.203E+0	4.973E+0
-8.917E-2	2.277E+0	5.041E+0
-8.593E-2	2.186E+0	4.983E+0
-8.431E-2	2.190E+0	5.005E+0
-8.917E-2	2.157E+0	4.967E+0
-8.755E-2	2.232E+0	5.005E+0
-8.917E-2	2.154E+0	4.960E+0
-8.593E-2	2.196E+0	4.967E+0
-8.755E-2	2.212E+0	5.080E+0
-8.755E-2	2.164E+0	4.970E+0
-8.431E-2	2.196E+0	5.038E+0
-8.593E-2	2.151E+0	5.051E+0
-8.755E-2	2.157E+0	4.957E+0
-8.593E-2	2.196E+0	5.028E+0
-8.593E-2	2.157E+0	5.005E+0
-8.593E-2	2.199E+0	5.100E+0
-9.242E-2	2.170E+0	4.941E+0
-8.593E-2	2.164E+0	4.976E+0
-8.593E-2	2.203E+0	5.067E+0
-8.755E-2	2.186E+0	5.077E+0
-8.755E-2	2.174E+0	5.031E+0
-8.431E-2	2.170E+0	4.911E+0
-8.431E-2	2.154E+0	5.067E+0
-8.593E-2	2.199E+0	5.070E+0
-8.755E-2	2.170E+0	5.044E+0
-8.755E-2	2.118E+0	4.983E+0
-8.593E-2	2.222E+0	4.915E+0
-8.755E-2	2.261E+0	5.028E+0
-8.917E-2	2.245E+0	5.015E+0
-8.755E-2	2.245E+0	5.103E+0
-8.593E-2	2.135E+0	5.028E+0
-8.917E-2	2.180E+0	5.038E+0
-9.079E-2	2.199E+0	5.005E+0
-8.431E-2	2.183E+0	5.009E+0
-8.431E-2	2.190E+0	4.973E+0
-8.917E-2	2.170E+0	4.989E+0
-8.755E-2	2.216E+0	4.983E+0
-8.593E-2	2.190E+0	4.944E+0
-8.431E-2	2.196E+0	5.025E+0
-8.593E-2	2.196E+0	5.012E+0
-8.917E-2	2.193E+0	4.996E+0
-8.593E-2	2.255E+0	4.967E+0
-8.593E-2	2.174E+0	4.999E+0
-8.593E-2	2.131E+0	4.980E+0
-8.593E-2	2.170E+0	5.012E+0
-8.593E-2	2.164E+0	4.996E+0
-8.593E-2	2.180E+0	5.044E+0
-8.755E-2	2.157E+0	5.061E+0
-8.917E-2	2.212E+0	4.963E+0
-8.755E-2	2.186E+0	5.035E+0
-8.431E-2	2.199E+0	4.915E+0
-8.755E-2	2.151E+0	5.002E+0
-8.917E-2	2.183E+0	4.957E+0
-8.593E-2	2.131E+0	4.967E+0
-8.593E-2	2.154E+0	4.992E+0
-8.431E-2	2.167E+0	4.924E+0
-8.755E-2	2.180E+0	5.012E+0
-8.755E-2	2.229E+0	5.035E+0
-8.593E-2	2.157E+0	4.980E+0
-8.755E-2	2.225E+0	5.057E+0
-8.755E-2	2.229E+0	4.989E+0
-8.593E-2	2.157E+0	4.941E+0
-8.593E-2	2.232E+0	5.041E+0
-8.755E-2	2.148E+0	5.035E+0
-8.917E-2	2.199E+0	4.989E+0
-8.593E-2	2.193E+0	5.061E+0
-8.917E-2	2.248E+0	5.077E+0
-8.593E-2	2.190E+0	5.083E+0
-8.917E-2	2.148E+0	5.009E+0
-8.593E-2	2.170E+0	4.960E+0
-8.593E-2	2.216E+0	5.074E+0
-8.593E-2	2.157E+0	5.074E+0
-8.917E-2	2.209E+0	5.041E+0
-8.593E-2	2.203E+0	5.054E+0
-8.593E-2	2.209E+0	5.061E+0
-9.079E-2	2.141E+0	5.031E+0
-8.593E-2	2.180E+0	5.035E+0
-8.593E-2	2.229E+0	5.038E+0
-8.593E-2	2.232E+0	4.960E+0
-8.917E-2	2.138E+0	4.973E+0
-8.593E-2	2.131E+0	4.986E+0
-8.755E-2	2.180E+0	5.012E+0
-8.268E-2	2.238E+0	5.051E+0
-8.593E-2	2.157E+0	4.915E+0
-8.593E-2	2.177E+0	5.064E+0
-8.917E-2	2.180E+0	4.963E+0
-8.431E-2	2.199E+0	5.074E+0
-8.755E-2	2.144E+0	4.934E+0
-8.431E-2	2.183E+0	5.005E+0
-8.755E-2	2.161E+0	5.061E+0
-8.755E-2	2.151E+0	5.009E+0
-9.079E-2	2.219E+0	5.083E+0
-8.755E-2	2.209E+0	5.031E+0
-8.755E-2	2.141E+0	5.031E+0
-8.431E-2	2.196E+0	5.051E+0
-8.593E-2	2.219E+0	5.002E+0
-8.755E-2	2.177E+0	5.116E+0
-8.593E-2	2.174E+0	5.005E+0
-8.431E-2	2.190E+0	5.018E+0
-8.593E-2	2.251E+0	5.018E+0
-8.917E-2	2.148E+0	5.083E+0
-8.593E-2	2.148E+0	4.967E+0
-8.431E-2	2.212E+0	4.976E+0
-8.755E-2	2.216E+0	4.970E+0
-8.917E-2	2.193E+0	4.989E+0
-8.593E-2	2.190E+0	4.954E+0
-8.593E-2	2.199E+0	4.963E+0
-8.593E-2	2.235E+0	5.005E+0
-8.755E-2	2.203E+0	4.921E+0
-8.593E-2	2.154E+0	4.986E+0
-8.431E-2	2.174E+0	5.022E+0
-8.593E-2	2.196E+0	5.083E+0
[truncated: 93,956 more rows]
