# Supplementary material for: Improved ANAP incorporation and VCF analysis reveal details of P2X7 current facilitation and a limited conformational interplay between ATP binding and the intracellular ballast domain
Source: eLife. 2023 Jan 4;12:e82479. doi: 10.7554/eLife.82479 (PMC9859053; doi:10.7554/eLife.82479)
Supplement: Figure 3—figure supplement 3—source data 3. [file elife-82479-fig3-figsupp3-data3.zip]

Archive with 8 entries (7 files):
- Figure-3_figure-supplement-3_source-data-3/F11anapS124C/
- Figure-3_figure-supplement-3_source-data-3/F11anapS124C/a31-31.csv
- Figure-3_figure-supplement-3_source-data-3/F11anapS124C/b01-22.csv
- Figure-3_figure-supplement-3_source-data-3/F11anapS124C/b02-19.csv
- Figure-3_figure-supplement-3_source-data-3/F11anapS124C/b03-05.csv
- Figure-3_figure-supplement-3_source-data-3/F11anapS124C/k12-16.csv
- Figure-3_figure-supplement-3_source-data-3/F11anapS124C/k18-05.csv
- Figure-3_figure-supplement-3_source-data-3/F11anapS124C/k19-06.csv
