# Supplementary material for: Improved ANAP incorporation and VCF analysis reveal details of P2X7 current facilitation and a limited conformational interplay between ATP binding and the intracellular ballast domain
Source: eLife. 2023 Jan 4;12:e82479. doi: 10.7554/eLife.82479 (PMC9859053; doi:10.7554/eLife.82479)
Supplement: Figure 3—figure supplement 3—source data 3. [file elife-82479-fig3-figsupp3-data3.zip › Figure-3_figure-supplement-3_source-data-3/F11anapS124C/a31-31.csv]

-4.214E-2	3.245E-1	1.362E+1
-4.051E-2	3.342E-1	1.356E+1
-4.376E-2	3.245E-1	1.359E+1
-4.376E-2	2.823E-1	1.364E+1
-4.376E-2	3.277E-1	1.359E+1
-4.051E-2	3.050E-1	1.366E+1
-4.376E-2	3.342E-1	1.350E+1
-4.538E-2	3.050E-1	1.353E+1
-4.214E-2	3.439E-1	1.349E+1
-4.051E-2	3.407E-1	1.351E+1
-4.376E-2	3.115E-1	1.349E+1
-4.376E-2	3.310E-1	1.353E+1
-4.051E-2	3.407E-1	1.368E+1
-4.051E-2	3.374E-1	1.352E+1
-4.051E-2	3.147E-1	1.357E+1
-4.214E-2	3.472E-1	1.357E+1
-3.889E-2	3.472E-1	1.360E+1
-4.051E-2	3.342E-1	1.349E+1
-4.376E-2	3.245E-1	1.360E+1
-4.214E-2	3.245E-1	1.349E+1
-4.214E-2	3.212E-1	1.352E+1
-3.889E-2	3.342E-1	1.358E+1
-4.051E-2	3.407E-1	1.356E+1
-4.214E-2	3.342E-1	1.368E+1
-4.376E-2	3.245E-1	1.352E+1
-4.051E-2	3.212E-1	1.361E+1
-3.889E-2	3.245E-1	1.357E+1
-4.376E-2	3.018E-1	1.356E+1
-4.051E-2	3.472E-1	1.355E+1
-4.051E-2	3.245E-1	1.349E+1
-4.214E-2	3.212E-1	1.356E+1
-4.214E-2	3.310E-1	1.367E+1
-4.214E-2	3.277E-1	1.359E+1
-4.051E-2	3.212E-1	1.359E+1
-4.538E-2	3.537E-1	1.351E+1
-4.376E-2	3.147E-1	1.340E+1
-4.214E-2	3.245E-1	1.354E+1
-3.889E-2	3.277E-1	1.356E+1
-4.051E-2	3.472E-1	1.358E+1
-4.700E-2	3.310E-1	1.357E+1
-4.214E-2	3.342E-1	1.360E+1
-3.889E-2	3.310E-1	1.355E+1
-4.051E-2	3.310E-1	1.350E+1
-4.700E-2	3.212E-1	1.368E+1
-4.214E-2	3.245E-1	1.358E+1
-3.889E-2	3.342E-1	1.361E+1
-4.376E-2	3.407E-1	1.372E+1
-4.214E-2	3.115E-1	1.369E+1
-4.376E-2	3.245E-1	1.350E+1
-3.889E-2	3.147E-1	1.358E+1
-4.376E-2	3.147E-1	1.352E+1
-4.376E-2	3.082E-1	1.358E+1
-4.214E-2	3.277E-1	1.366E+1
-4.051E-2	3.439E-1	1.349E+1
-4.051E-2	3.212E-1	1.355E+1
-4.376E-2	3.050E-1	1.348E+1
-4.214E-2	3.212E-1	1.350E+1
-3.889E-2	3.245E-1	1.359E+1
-4.051E-2	3.374E-1	1.351E+1
-4.214E-2	3.277E-1	1.366E+1
-4.051E-2	3.310E-1	1.360E+1
-4.214E-2	3.277E-1	1.360E+1
-4.376E-2	3.147E-1	1.363E+1
-4.538E-2	3.407E-1	1.355E+1
-4.214E-2	3.245E-1	1.352E+1
-3.889E-2	3.115E-1	1.353E+1
-4.051E-2	3.212E-1	1.361E+1
-4.376E-2	3.310E-1	1.359E+1
-3.889E-2	3.115E-1	1.343E+1
-4.051E-2	3.082E-1	1.365E+1
-4.376E-2	3.212E-1	1.349E+1
-4.376E-2	3.147E-1	1.373E+1
-4.214E-2	3.342E-1	1.349E+1
-4.051E-2	3.342E-1	1.356E+1
-4.051E-2	3.277E-1	1.359E+1
-4.214E-2	3.115E-1	1.357E+1
-4.051E-2	3.180E-1	1.337E+1
-4.214E-2	3.439E-1	1.355E+1
-4.051E-2	3.342E-1	1.356E+1
-4.376E-2	3.277E-1	1.348E+1
-4.214E-2	3.212E-1	1.348E+1
-4.051E-2	3.147E-1	1.354E+1
-3.889E-2	3.212E-1	1.368E+1
-4.376E-2	3.115E-1	1.361E+1
-4.214E-2	3.245E-1	1.359E+1
-3.727E-2	3.115E-1	1.349E+1
-4.214E-2	2.920E-1	1.346E+1
-4.538E-2	3.018E-1	1.362E+1
-4.214E-2	3.407E-1	1.354E+1
-3.727E-2	3.115E-1	1.361E+1
-4.376E-2	3.180E-1	1.366E+1
-4.376E-2	3.147E-1	1.374E+1
-4.376E-2	3.180E-1	1.353E+1
-4.214E-2	3.115E-1	1.346E+1
-4.051E-2	3.180E-1	1.351E+1
-4.538E-2	3.212E-1	1.348E+1
-4.376E-2	3.310E-1	1.363E+1
-4.214E-2	3.147E-1	1.357E+1
-4.376E-2	3.537E-1	1.361E+1
-4.376E-2	3.180E-1	1.357E+1
-4.214E-2	3.472E-1	1.368E+1
-4.214E-2	3.245E-1	1.357E+1
-4.214E-2	3.374E-1	1.368E+1
-4.376E-2	3.180E-1	1.353E+1
-4.051E-2	3.212E-1	1.351E+1
-4.051E-2	3.277E-1	1.355E+1
-4.051E-2	3.180E-1	1.375E+1
-4.376E-2	3.342E-1	1.353E+1
-4.214E-2	3.115E-1	1.361E+1
-3.889E-2	3.212E-1	1.357E+1
-4.376E-2	3.180E-1	1.346E+1
-4.538E-2	3.277E-1	1.346E+1
-4.538E-2	3.277E-1	1.366E+1
-4.051E-2	3.277E-1	1.359E+1
-4.051E-2	3.147E-1	1.358E+1
-4.538E-2	3.245E-1	1.365E+1
-4.214E-2	3.310E-1	1.355E+1
-3.889E-2	3.212E-1	1.369E+1
-4.214E-2	3.180E-1	1.378E+1
-4.376E-2	3.277E-1	1.358E+1
-4.376E-2	3.277E-1	1.342E+1
-4.051E-2	3.310E-1	1.356E+1
-4.214E-2	3.115E-1	1.345E+1
-4.376E-2	3.439E-1	1.352E+1
-4.051E-2	3.180E-1	1.363E+1
-3.889E-2	3.374E-1	1.357E+1
-4.214E-2	3.245E-1	1.364E+1
-4.214E-2	3.310E-1	1.370E+1
-4.214E-2	3.180E-1	1.364E+1
-3.889E-2	3.180E-1	1.353E+1
-4.051E-2	3.082E-1	1.356E+1
-4.700E-2	3.342E-1	1.351E+1
-4.214E-2	3.212E-1	1.351E+1
-4.214E-2	3.277E-1	1.365E+1
-4.214E-2	3.212E-1	1.355E+1
-4.051E-2	3.407E-1	1.344E+1
-4.214E-2	3.180E-1	1.361E+1
-3.889E-2	3.310E-1	1.351E+1
-4.214E-2	3.277E-1	1.357E+1
-4.376E-2	3.310E-1	1.357E+1
-4.051E-2	3.180E-1	1.355E+1
-3.889E-2	3.277E-1	1.364E+1
-4.051E-2	3.342E-1	1.359E+1
-4.376E-2	3.147E-1	1.357E+1
-4.214E-2	3.180E-1	1.356E+1
-3.727E-2	3.374E-1	1.351E+1
-4.051E-2	3.082E-1	1.350E+1
-4.538E-2	3.082E-1	1.364E+1
-4.376E-2	3.212E-1	1.354E+1
-4.214E-2	3.212E-1	1.355E+1
-4.214E-2	3.407E-1	1.348E+1
-4.376E-2	3.018E-1	1.353E+1
-4.214E-2	3.147E-1	1.359E+1
-3.889E-2	3.115E-1	1.358E+1
-4.214E-2	3.277E-1	1.353E+1
-4.376E-2	3.245E-1	1.360E+1
-4.214E-2	3.147E-1	1.351E+1
-3.727E-2	3.212E-1	1.367E+1
-4.376E-2	3.050E-1	1.355E+1
-4.214E-2	3.082E-1	1.354E+1
-4.214E-2	3.147E-1	1.373E+1
-4.051E-2	3.050E-1	1.360E+1
-4.214E-2	3.115E-1	1.373E+1
-4.538E-2	3.082E-1	1.364E+1
-4.376E-2	3.115E-1	1.343E+1
-4.051E-2	3.342E-1	1.361E+1
-4.051E-2	2.985E-1	1.350E+1
-4.376E-2	3.374E-1	1.345E+1
-4.051E-2	3.147E-1	1.344E+1
-4.051E-2	3.374E-1	1.355E+1
-4.051E-2	3.212E-1	1.347E+1
-4.538E-2	3.374E-1	1.342E+1
-4.214E-2	3.212E-1	1.356E+1
-3.727E-2	3.342E-1	1.359E+1
-4.214E-2	3.277E-1	1.353E+1
-4.700E-2	3.342E-1	1.362E+1
-4.051E-2	3.342E-1	1.342E+1
-3.889E-2	3.050E-1	1.351E+1
-4.051E-2	3.147E-1	1.353E+1
-4.376E-2	3.115E-1	1.362E+1
-4.214E-2	3.407E-1	1.357E+1
-3.889E-2	3.212E-1	1.361E+1
-4.051E-2	3.050E-1	1.343E+1
-4.538E-2	3.277E-1	1.348E+1
-4.376E-2	3.277E-1	1.362E+1
-4.051E-2	3.407E-1	1.363E+1
-4.051E-2	3.310E-1	1.354E+1
-4.214E-2	3.147E-1	1.365E+1
-3.889E-2	3.245E-1	1.363E+1
-3.889E-2	3.472E-1	1.375E+1
-4.376E-2	3.310E-1	1.363E+1
-4.376E-2	3.082E-1	1.362E+1
-4.376E-2	3.342E-1	1.349E+1
-3.889E-2	3.374E-1	1.352E+1
-4.214E-2	3.277E-1	1.348E+1
-4.700E-2	3.082E-1	1.361E+1
-4.214E-2	3.407E-1	1.360E+1
-3.889E-2	3.310E-1	1.368E+1
-3.889E-2	3.050E-1	1.348E+1
-4.538E-2	3.439E-1	1.360E+1
-4.376E-2	3.180E-1	1.352E+1
-4.051E-2	3.310E-1	1.363E+1
-3.889E-2	3.212E-1	1.347E+1
-4.376E-2	3.212E-1	1.360E+1
-4.214E-2	3.082E-1	1.357E+1
-4.051E-2	3.212E-1	1.348E+1
-4.051E-2	2.985E-1	1.363E+1
-4.376E-2	3.504E-1	1.361E+1
-4.376E-2	3.212E-1	1.355E+1
-4.538E-2	3.082E-1	1.360E+1
-4.051E-2	3.147E-1	1.364E+1
-4.376E-2	3.342E-1	1.362E+1
-4.051E-2	3.082E-1	1.355E+1
-4.214E-2	3.018E-1	1.353E+1
-4.051E-2	2.985E-1	1.355E+1
-4.214E-2	3.245E-1	1.359E+1
-3.889E-2	3.310E-1	1.343E+1
-3.889E-2	3.439E-1	1.358E+1
-4.214E-2	3.180E-1	1.348E+1
-4.376E-2	3.147E-1	1.358E+1
-4.214E-2	3.180E-1	1.357E+1
-4.051E-2	3.245E-1	1.360E+1
-4.376E-2	3.310E-1	1.380E+1
-4.214E-2	3.147E-1	1.370E+1
-4.214E-2	2.985E-1	1.350E+1
-3.889E-2	3.277E-1	1.356E+1
-4.051E-2	3.245E-1	1.346E+1
-4.700E-2	3.050E-1	1.369E+1
-4.051E-2	3.245E-1	1.373E+1
-3.727E-2	3.245E-1	1.354E+1
-4.214E-2	3.342E-1	1.355E+1
-4.376E-2	2.953E-1	1.360E+1
-4.214E-2	3.115E-1	1.367E+1
-4.051E-2	3.180E-1	1.361E+1
-3.889E-2	3.147E-1	1.345E+1
-4.376E-2	3.374E-1	1.342E+1
-4.214E-2	3.180E-1	1.359E+1
-4.051E-2	3.342E-1	1.361E+1
-4.214E-2	3.374E-1	1.362E+1
-4.376E-2	3.180E-1	1.344E+1
-4.376E-2	3.407E-1	1.354E+1
-4.051E-2	3.374E-1	1.364E+1
-3.727E-2	3.245E-1	1.366E+1
-4.214E-2	2.888E-1	1.350E+1
-4.214E-2	3.212E-1	1.361E+1
-4.214E-2	3.277E-1	1.365E+1
-4.214E-2	3.245E-1	1.368E+1
-4.214E-2	3.374E-1	1.357E+1
-4.376E-2	3.245E-1	1.354E+1
-4.214E-2	3.147E-1	1.363E+1
-4.214E-2	3.310E-1	1.356E+1
-4.538E-2	3.147E-1	1.359E+1
-4.376E-2	3.342E-1	1.369E+1
-4.214E-2	3.342E-1	1.347E+1
-4.214E-2	3.439E-1	1.347E+1
-4.538E-2	3.277E-1	1.359E+1
-4.214E-2	3.472E-1	1.354E+1
-4.214E-2	3.245E-1	1.368E+1
-3.889E-2	3.180E-1	1.362E+1
-4.376E-2	3.050E-1	1.352E+1
-4.051E-2	3.212E-1	1.354E+1
-3.889E-2	3.472E-1	1.353E+1
-4.376E-2	3.342E-1	1.362E+1
-4.376E-2	3.472E-1	1.366E+1
-4.538E-2	3.212E-1	1.364E+1
-3.889E-2	3.277E-1	1.349E+1
-4.214E-2	3.342E-1	1.352E+1
-4.214E-2	3.342E-1	1.370E+1
-4.214E-2	3.018E-1	1.366E+1
-4.051E-2	3.439E-1	1.349E+1
-4.214E-2	3.472E-1	1.342E+1
-4.376E-2	3.310E-1	1.361E+1
-3.727E-2	3.277E-1	1.342E+1
-3.727E-2	3.050E-1	1.370E+1
-4.051E-2	3.472E-1	1.358E+1
-4.376E-2	3.277E-1	1.362E+1
-3.889E-2	3.212E-1	1.349E+1
-4.051E-2	3.342E-1	1.363E+1
-4.538E-2	3.212E-1	1.346E+1
-4.538E-2	3.407E-1	1.350E+1
-4.214E-2	3.180E-1	1.369E+1
-3.889E-2	3.147E-1	1.369E+1
-4.051E-2	3.374E-1	1.362E+1
-4.376E-2	3.245E-1	1.361E+1
-4.051E-2	3.310E-1	1.365E+1
-4.214E-2	3.277E-1	1.352E+1
-4.051E-2	3.245E-1	1.343E+1
-4.538E-2	3.245E-1	1.363E+1
-4.538E-2	3.147E-1	1.360E+1
-4.214E-2	3.115E-1	1.356E+1
-4.051E-2	3.147E-1	1.365E+1
-4.214E-2	3.504E-1	1.372E+1
-4.214E-2	3.180E-1	1.350E+1
-3.889E-2	3.147E-1	1.362E+1
-4.214E-2	3.245E-1	1.355E+1
-4.538E-2	3.407E-1	1.364E+1
-4.214E-2	3.212E-1	1.356E+1
-3.889E-2	3.212E-1	1.353E+1
-4.376E-2	3.115E-1	1.358E+1
-4.700E-2	3.115E-1	1.366E+1
-4.214E-2	3.180E-1	1.367E+1
-4.214E-2	3.310E-1	1.370E+1
-4.214E-2	3.310E-1	1.370E+1
-4.376E-2	2.953E-1	1.355E+1
-3.889E-2	3.147E-1	1.365E+1
-3.727E-2	3.147E-1	1.362E+1
-4.376E-2	3.277E-1	1.360E+1
-4.214E-2	3.147E-1	1.358E+1
-4.051E-2	3.082E-1	1.353E+1
-4.051E-2	3.082E-1	1.350E+1
-4.051E-2	3.245E-1	1.357E+1
-4.538E-2	3.147E-1	1.358E+1
-4.051E-2	2.985E-1	1.361E+1
-4.051E-2	3.212E-1	1.356E+1
-4.051E-2	3.277E-1	1.356E+1
-4.538E-2	3.472E-1	1.352E+1
-4.051E-2	3.245E-1	1.352E+1
-4.051E-2	3.310E-1	1.356E+1
-4.538E-2	3.245E-1	1.359E+1
-4.376E-2	3.407E-1	1.361E+1
-4.051E-2	2.888E-1	1.356E+1
-3.889E-2	3.407E-1	1.357E+1
-3.889E-2	3.212E-1	1.362E+1
-4.214E-2	3.439E-1	1.350E+1
-3.889E-2	3.439E-1	1.351E+1
-4.051E-2	3.212E-1	1.363E+1
-4.376E-2	3.180E-1	1.367E+1
-4.214E-2	2.953E-1	1.377E+1
-4.214E-2	3.082E-1	1.351E+1
-4.051E-2	3.115E-1	1.351E+1
-4.376E-2	3.212E-1	1.354E+1
-4.700E-2	3.342E-1	1.358E+1
-4.051E-2	3.342E-1	1.354E+1
-3.889E-2	3.277E-1	1.358E+1
-4.376E-2	3.342E-1	1.360E+1
-4.214E-2	3.212E-1	1.364E+1
-3.889E-2	3.245E-1	1.355E+1
-3.889E-2	3.277E-1	1.337E+1
-4.214E-2	3.310E-1	1.354E+1
-4.051E-2	3.407E-1	1.358E+1
-4.214E-2	3.082E-1	1.351E+1
-3.727E-2	3.245E-1	1.364E+1
-4.214E-2	3.342E-1	1.359E+1
-4.214E-2	3.374E-1	1.355E+1
-4.376E-2	3.018E-1	1.359E+1
-4.051E-2	3.245E-1	1.366E+1
-4.376E-2	3.147E-1	1.363E+1
-4.700E-2	3.115E-1	1.362E+1
-4.214E-2	3.374E-1	1.361E+1
-4.051E-2	3.082E-1	1.351E+1
-3.889E-2	3.504E-1	1.354E+1
-4.538E-2	3.115E-1	1.362E+1
-4.214E-2	3.374E-1	1.351E+1
-3.889E-2	3.277E-1	1.360E+1
-4.214E-2	3.082E-1	1.352E+1
-4.538E-2	3.245E-1	1.358E+1
-3.889E-2	3.245E-1	1.352E+1
-4.051E-2	3.342E-1	1.361E+1
-4.214E-2	3.277E-1	1.352E+1
-4.538E-2	3.147E-1	1.369E+1
-4.051E-2	3.018E-1	1.359E+1
-4.051E-2	3.277E-1	1.369E+1
-4.376E-2	3.147E-1	1.348E+1
-4.376E-2	3.504E-1	1.351E+1
-4.214E-2	3.180E-1	1.375E+1
-3.889E-2	3.245E-1	1.354E+1
-4.376E-2	3.212E-1	1.356E+1
-4.538E-2	3.277E-1	1.349E+1
-4.051E-2	3.407E-1	1.361E+1
-3.889E-2	3.147E-1	1.361E+1
-3.889E-2	2.920E-1	1.365E+1
-4.538E-2	3.212E-1	1.365E+1
-4.214E-2	3.212E-1	1.362E+1
-3.889E-2	3.050E-1	1.357E+1
-4.051E-2	3.277E-1	1.357E+1
-4.538E-2	3.212E-1	1.346E+1
-4.051E-2	3.115E-1	1.362E+1
-3.727E-2	3.115E-1	1.360E+1
-4.051E-2	3.277E-1	1.334E+1
-4.214E-2	3.212E-1	1.348E+1
-4.214E-2	3.342E-1	1.363E+1
-4.051E-2	3.245E-1	1.366E+1
-4.214E-2	3.277E-1	1.365E+1
-4.376E-2	3.180E-1	1.365E+1
-3.889E-2	3.277E-1	1.362E+1
-4.051E-2	3.407E-1	1.359E+1
-3.889E-2	3.310E-1	1.368E+1
-4.214E-2	3.310E-1	1.361E+1
-4.214E-2	3.180E-1	1.366E+1
-3.727E-2	3.277E-1	1.361E+1
-4.214E-2	3.374E-1	1.356E+1
-4.538E-2	3.407E-1	1.363E+1
-4.214E-2	3.374E-1	1.355E+1
-3.889E-2	3.180E-1	1.383E+1
-4.376E-2	3.310E-1	1.356E+1
-4.376E-2	3.147E-1	1.338E+1
-4.214E-2	3.212E-1	1.358E+1
-4.051E-2	3.277E-1	1.363E+1
-4.214E-2	3.277E-1	1.361E+1
-4.700E-2	3.147E-1	1.353E+1
-4.214E-2	3.310E-1	1.364E+1
-4.376E-2	3.310E-1	1.368E+1
-3.889E-2	3.082E-1	1.356E+1
-4.376E-2	3.310E-1	1.343E+1
-4.538E-2	3.310E-1	1.362E+1
-4.214E-2	3.147E-1	1.348E+1
-4.376E-2	3.147E-1	1.359E+1
-4.700E-2	3.180E-1	1.360E+1
-4.214E-2	3.310E-1	1.372E+1
-4.051E-2	3.212E-1	1.376E+1
-4.376E-2	3.342E-1	1.368E+1
-4.376E-2	3.245E-1	1.360E+1
-4.376E-2	3.342E-1	1.366E+1
-4.051E-2	3.212E-1	1.368E+1
-4.214E-2	3.212E-1	1.375E+1
-4.376E-2	3.050E-1	1.361E+1
-4.214E-2	3.439E-1	1.360E+1
-4.214E-2	3.180E-1	1.370E+1
-4.376E-2	3.147E-1	1.345E+1
-4.214E-2	3.180E-1	1.358E+1
-4.214E-2	3.342E-1	1.359E+1
-4.051E-2	3.407E-1	1.347E+1
-3.889E-2	3.310E-1	1.354E+1
-4.700E-2	3.115E-1	1.373E+1
-4.214E-2	3.245E-1	1.356E+1
-4.051E-2	3.310E-1	1.343E+1
-4.214E-2	3.082E-1	1.379E+1
-4.214E-2	3.245E-1	1.355E+1
-4.376E-2	3.342E-1	1.367E+1
-4.051E-2	3.407E-1	1.347E+1
-4.051E-2	3.245E-1	1.361E+1
-4.214E-2	3.277E-1	1.358E+1
-4.376E-2	3.082E-1	1.372E+1
-3.889E-2	3.245E-1	1.360E+1
-3.889E-2	3.310E-1	1.359E+1
-4.214E-2	3.342E-1	1.354E+1
-4.214E-2	3.277E-1	1.346E+1
-4.051E-2	3.245E-1	1.353E+1
-4.214E-2	3.180E-1	1.350E+1
-4.376E-2	3.374E-1	1.367E+1
-4.214E-2	3.310E-1	1.360E+1
-4.051E-2	3.342E-1	1.361E+1
-4.214E-2	3.245E-1	1.354E+1
-4.538E-2	3.180E-1	1.360E+1
-4.376E-2	3.180E-1	1.352E+1
-4.051E-2	3.439E-1	1.355E+1
-4.214E-2	3.212E-1	1.354E+1
-4.376E-2	2.985E-1	1.354E+1
-4.214E-2	3.277E-1	1.343E+1
-3.889E-2	3.180E-1	1.347E+1
-4.214E-2	3.310E-1	1.357E+1
-4.376E-2	3.439E-1	1.373E+1
-4.051E-2	3.277E-1	1.348E+1
-4.051E-2	3.180E-1	1.354E+1
-4.051E-2	3.115E-1	1.359E+1
-4.862E-2	3.245E-1	1.359E+1
-4.051E-2	3.212E-1	1.364E+1
-4.051E-2	3.277E-1	1.345E+1
-4.214E-2	3.245E-1	1.356E+1
-4.538E-2	3.050E-1	1.355E+1
-4.214E-2	3.245E-1	1.367E+1
-3.889E-2	3.212E-1	1.355E+1
-4.051E-2	3.180E-1	1.357E+1
-4.214E-2	2.985E-1	1.373E+1
-4.376E-2	3.147E-1	1.356E+1
-3.889E-2	3.212E-1	1.365E+1
-4.214E-2	3.050E-1	1.370E+1
-4.538E-2	3.050E-1	1.343E+1
-4.214E-2	3.439E-1	1.346E+1
-4.214E-2	3.342E-1	1.356E+1
-4.051E-2	3.310E-1	1.360E+1
-4.214E-2	3.212E-1	1.345E+1
-4.538E-2	3.245E-1	1.353E+1
-4.051E-2	3.407E-1	1.359E+1
-4.376E-2	3.277E-1	1.362E+1
-4.376E-2	3.147E-1	1.390E+1
-3.889E-2	3.407E-1	1.373E+1
-3.889E-2	3.115E-1	1.366E+1
-4.051E-2	3.147E-1	1.361E+1
-4.376E-2	3.212E-1	1.366E+1
-4.214E-2	3.050E-1	1.366E+1
-4.214E-2	3.147E-1	1.358E+1
-4.051E-2	3.277E-1	1.367E+1
-4.700E-2	3.147E-1	1.344E+1
-4.214E-2	3.115E-1	1.356E+1
-3.727E-2	3.212E-1	1.366E+1
-4.376E-2	3.180E-1	1.358E+1
-4.214E-2	3.407E-1	1.357E+1
-4.051E-2	3.147E-1	1.358E+1
-4.214E-2	3.277E-1	1.361E+1
-4.214E-2	3.082E-1	1.380E+1
-4.376E-2	3.537E-1	1.358E+1
-4.051E-2	3.310E-1	1.353E+1
-4.051E-2	3.342E-1	1.364E+1
-3.889E-2	3.180E-1	1.355E+1
-4.376E-2	3.277E-1	1.360E+1
-4.214E-2	3.245E-1	1.351E+1
-3.889E-2	3.277E-1	1.363E+1
-4.051E-2	3.310E-1	1.365E+1
-4.538E-2	3.050E-1	1.370E+1
-4.376E-2	3.147E-1	1.339E+1
-3.889E-2	3.180E-1	1.352E+1
-4.051E-2	3.180E-1	1.364E+1
-4.214E-2	3.277E-1	1.351E+1
-4.051E-2	3.147E-1	1.367E+1
-4.051E-2	3.504E-1	1.358E+1
-4.214E-2	3.180E-1	1.352E+1
-4.214E-2	3.147E-1	1.359E+1
-4.376E-2	3.277E-1	1.357E+1
-4.051E-2	3.082E-1	1.363E+1
-4.051E-2	3.245E-1	1.344E+1
-4.214E-2	3.277E-1	1.357E+1
-4.051E-2	3.310E-1	1.375E+1
-3.727E-2	3.018E-1	1.353E+1
-4.214E-2	3.342E-1	1.357E+1
-4.538E-2	3.115E-1	1.368E+1
-4.376E-2	3.147E-1	1.370E+1
-4.051E-2	3.180E-1	1.359E+1
-4.214E-2	3.245E-1	1.357E+1
-4.376E-2	3.277E-1	1.357E+1
-4.376E-2	3.050E-1	1.357E+1
-4.214E-2	3.180E-1	1.347E+1
-4.214E-2	3.180E-1	1.362E+1
-4.538E-2	3.342E-1	1.364E+1
-4.214E-2	3.277E-1	1.352E+1
-4.051E-2	3.050E-1	1.349E+1
-3.889E-2	3.115E-1	1.349E+1
-4.376E-2	3.342E-1	1.349E+1
-4.214E-2	2.855E-1	1.370E+1
-4.051E-2	3.180E-1	1.353E+1
-4.051E-2	3.407E-1	1.356E+1
-4.214E-2	3.180E-1	1.365E+1
-4.214E-2	3.439E-1	1.363E+1
-3.727E-2	3.147E-1	1.350E+1
-4.214E-2	3.082E-1	1.358E+1
-4.214E-2	3.245E-1	1.357E+1
-4.538E-2	3.245E-1	1.351E+1
-4.051E-2	3.407E-1	1.361E+1
-4.051E-2	3.472E-1	1.361E+1
-4.538E-2	3.277E-1	1.359E+1
-4.376E-2	2.953E-1	1.359E+1
-3.889E-2	3.115E-1	1.356E+1
-4.051E-2	3.180E-1	1.357E+1
-4.376E-2	3.245E-1	1.354E+1
-4.376E-2	3.374E-1	1.360E+1
-4.051E-2	3.147E-1	1.362E+1
-4.214E-2	3.342E-1	1.354E+1
-4.376E-2	3.212E-1	1.355E+1
-4.376E-2	3.115E-1	1.345E+1
-3.889E-2	3.115E-1	1.358E+1
-4.051E-2	3.342E-1	1.371E+1
-4.214E-2	3.212E-1	1.359E+1
-4.051E-2	3.212E-1	1.365E+1
-4.214E-2	3.374E-1	1.353E+1
-4.214E-2	3.245E-1	1.360E+1
-4.376E-2	3.180E-1	1.367E+1
-4.051E-2	3.245E-1	1.365E+1
-4.376E-2	3.115E-1	1.361E+1
-4.376E-2	3.212E-1	1.352E+1
-4.376E-2	3.374E-1	1.339E+1
-4.214E-2	3.180E-1	1.364E+1
-3.889E-2	3.277E-1	1.338E+1
-4.051E-2	3.374E-1	1.362E+1
-4.376E-2	3.115E-1	1.361E+1
-4.214E-2	3.212E-1	1.372E+1
-3.889E-2	3.212E-1	1.369E+1
-4.214E-2	3.212E-1	1.358E+1
-4.214E-2	3.472E-1	1.346E+1
-4.376E-2	3.115E-1	1.358E+1
-4.051E-2	3.310E-1	1.349E+1
-3.889E-2	3.374E-1	1.354E+1
-4.214E-2	3.180E-1	1.344E+1
-4.376E-2	3.050E-1	1.360E+1
-4.376E-2	3.277E-1	1.364E+1
-4.214E-2	3.082E-1	1.355E+1
-4.214E-2	3.245E-1	1.359E+1
-4.376E-2	3.374E-1	1.346E+1
-4.051E-2	3.115E-1	1.371E+1
-4.051E-2	3.310E-1	1.352E+1
-4.214E-2	3.310E-1	1.362E+1
-4.214E-2	2.985E-1	1.357E+1
-3.889E-2	3.212E-1	1.363E+1
-4.051E-2	3.115E-1	1.350E+1
-4.538E-2	3.018E-1	1.352E+1
-4.214E-2	3.342E-1	1.369E+1
-3.889E-2	3.342E-1	1.351E+1
-4.214E-2	3.018E-1	1.354E+1
-4.376E-2	3.180E-1	1.354E+1
-4.214E-2	3.342E-1	1.376E+1
-3.889E-2	3.050E-1	1.366E+1
-4.051E-2	3.147E-1	1.368E+1
-4.700E-2	3.082E-1	1.369E+1
-4.538E-2	3.082E-1	1.357E+1
-3.889E-2	3.212E-1	1.369E+1
-4.214E-2	3.147E-1	1.360E+1
-4.376E-2	3.115E-1	1.361E+1
-4.051E-2	3.147E-1	1.359E+1
-4.214E-2	3.342E-1	1.350E+1
-4.051E-2	3.439E-1	1.356E+1
-4.376E-2	3.082E-1	1.368E+1
-4.051E-2	3.310E-1	1.354E+1
-4.051E-2	3.018E-1	1.358E+1
-4.376E-2	3.082E-1	1.350E+1
-4.538E-2	3.374E-1	1.357E+1
-4.214E-2	3.342E-1	1.365E+1
-4.214E-2	3.407E-1	1.358E+1
-4.214E-2	3.050E-1	1.361E+1
-4.376E-2	3.147E-1	1.347E+1
-4.214E-2	3.407E-1	1.362E+1
-4.051E-2	3.310E-1	1.352E+1
-3.889E-2	3.212E-1	1.359E+1
-4.051E-2	3.180E-1	1.353E+1
-4.051E-2	3.342E-1	1.352E+1
-3.889E-2	3.245E-1	1.354E+1
-4.538E-2	3.277E-1	1.381E+1
-4.376E-2	2.953E-1	1.362E+1
-4.214E-2	3.245E-1	1.355E+1
-4.051E-2	3.212E-1	1.361E+1
-4.051E-2	3.115E-1	1.368E+1
-4.051E-2	3.342E-1	1.368E+1
-4.376E-2	3.310E-1	1.364E+1
-3.889E-2	3.374E-1	1.349E+1
-4.214E-2	3.310E-1	1.357E+1
-4.376E-2	3.212E-1	1.360E+1
-4.051E-2	3.342E-1	1.361E+1
-3.727E-2	3.277E-1	1.358E+1
-4.214E-2	3.374E-1	1.359E+1
-4.214E-2	3.018E-1	1.369E+1
-4.214E-2	3.634E-1	1.357E+1
-4.051E-2	3.439E-1	1.363E+1
-4.051E-2	3.050E-1	1.347E+1
-4.376E-2	3.180E-1	1.361E+1
-4.051E-2	2.985E-1	1.372E+1
-4.051E-2	3.245E-1	1.359E+1
-4.214E-2	3.180E-1	1.366E+1
-4.214E-2	3.212E-1	1.344E+1
-3.889E-2	3.050E-1	1.366E+1
-3.889E-2	3.180E-1	1.362E+1
-4.051E-2	3.277E-1	1.347E+1
-4.051E-2	3.374E-1	1.359E+1
-4.214E-2	3.310E-1	1.363E+1
-3.565E-2	3.342E-1	1.353E+1
-4.214E-2	3.245E-1	1.355E+1
-4.376E-2	3.407E-1	1.362E+1
-4.214E-2	3.245E-1	1.358E+1
-3.727E-2	3.018E-1	1.376E+1
-4.051E-2	3.374E-1	1.356E+1
-4.538E-2	3.180E-1	1.364E+1
-4.051E-2	3.245E-1	1.366E+1
-4.214E-2	3.407E-1	1.357E+1
-4.214E-2	3.180E-1	1.356E+1
-4.376E-2	3.212E-1	1.367E+1
-4.214E-2	3.245E-1	1.370E+1
-4.214E-2	3.277E-1	1.361E+1
-4.051E-2	3.504E-1	1.353E+1
-4.538E-2	3.277E-1	1.362E+1
-4.051E-2	3.147E-1	1.355E+1
-3.727E-2	3.310E-1	1.357E+1
-4.051E-2	3.147E-1	1.347E+1
-4.214E-2	3.472E-1	1.356E+1
-4.214E-2	3.310E-1	1.349E+1
-3.889E-2	3.374E-1	1.360E+1
-4.051E-2	3.050E-1	1.364E+1
-4.376E-2	3.245E-1	1.347E+1
-4.376E-2	3.018E-1	1.361E+1
-3.889E-2	3.245E-1	1.358E+1
-4.214E-2	3.212E-1	1.354E+1
-4.538E-2	3.212E-1	1.353E+1
-4.376E-2	3.018E-1	1.359E+1
-3.727E-2	3.245E-1	1.362E+1
-4.376E-2	3.082E-1	1.359E+1
-4.700E-2	3.472E-1	1.386E+1
-4.051E-2	3.115E-1	1.352E+1
-3.889E-2	3.115E-1	1.360E+1
-4.214E-2	3.082E-1	1.348E+1
-4.214E-2	3.115E-1	1.358E+1
-4.051E-2	3.082E-1	1.363E+1
-4.214E-2	3.277E-1	1.368E+1
-4.376E-2	3.050E-1	1.358E+1
-4.376E-2	3.115E-1	1.363E+1
-4.214E-2	3.277E-1	1.357E+1
-4.051E-2	3.147E-1	1.367E+1
-4.051E-2	3.342E-1	1.365E+1
-4.376E-2	3.212E-1	1.367E+1
-4.700E-2	3.147E-1	1.360E+1
-3.889E-2	3.115E-1	1.348E+1
-4.214E-2	3.212E-1	1.358E+1
-4.376E-2	3.277E-1	1.349E+1
-4.214E-2	3.342E-1	1.367E+1
-4.051E-2	3.147E-1	1.353E+1
-4.214E-2	2.920E-1	1.360E+1
-4.376E-2	3.310E-1	1.372E+1
-3.889E-2	3.180E-1	1.362E+1
-4.051E-2	3.277E-1	1.356E+1
-3.889E-2	3.115E-1	1.355E+1
-4.538E-2	3.082E-1	1.360E+1
-4.214E-2	3.245E-1	1.354E+1
-3.889E-2	3.147E-1	1.367E+1
-4.214E-2	3.082E-1	1.354E+1
-4.538E-2	3.277E-1	1.363E+1
-4.214E-2	3.342E-1	1.362E+1
-4.051E-2	3.407E-1	1.358E+1
-4.051E-2	3.277E-1	1.346E+1
-4.376E-2	3.245E-1	1.370E+1
-4.051E-2	3.342E-1	1.368E+1
-4.051E-2	3.245E-1	1.366E+1
-4.214E-2	3.504E-1	1.368E+1
-4.538E-2	3.082E-1	1.358E+1
-4.376E-2	3.407E-1	1.360E+1
-4.214E-2	3.115E-1	1.356E+1
-4.051E-2	3.212E-1	1.357E+1
-4.538E-2	3.374E-1	1.355E+1
-4.376E-2	3.147E-1	1.356E+1
-3.889E-2	3.374E-1	1.373E+1
-4.214E-2	3.212E-1	1.358E+1
-4.538E-2	3.212E-1	1.365E+1
-4.376E-2	3.050E-1	1.354E+1
-3.889E-2	3.277E-1	1.353E+1
-4.214E-2	3.277E-1	1.340E+1
-4.214E-2	3.180E-1	1.366E+1
-4.051E-2	3.245E-1	1.353E+1
-4.051E-2	3.082E-1	1.358E+1
-4.051E-2	3.277E-1	1.365E+1
-4.538E-2	3.245E-1	1.363E+1
-4.214E-2	3.212E-1	1.350E+1
-4.051E-2	2.985E-1	1.356E+1
-4.051E-2	3.115E-1	1.373E+1
-4.538E-2	3.050E-1	1.364E+1
-4.376E-2	3.147E-1	1.352E+1
-3.889E-2	3.212E-1	1.363E+1
-3.889E-2	3.310E-1	1.370E+1
-4.538E-2	3.245E-1	1.355E+1
-4.214E-2	3.342E-1	1.358E+1
-4.214E-2	3.050E-1	1.360E+1
-4.376E-2	3.342E-1	1.355E+1
-4.538E-2	3.245E-1	1.350E+1
-3.889E-2	2.888E-1	1.366E+1
-3.889E-2	3.180E-1	1.361E+1
-4.376E-2	3.277E-1	1.358E+1
-4.376E-2	3.310E-1	1.356E+1
-4.214E-2	3.212E-1	1.358E+1
-3.727E-2	3.212E-1	1.362E+1
-4.376E-2	3.277E-1	1.355E+1
-4.376E-2	3.439E-1	1.361E+1
-4.214E-2	3.082E-1	1.346E+1
-3.727E-2	3.180E-1	1.358E+1
-4.051E-2	3.115E-1	1.353E+1
-4.376E-2	3.212E-1	1.354E+1
-4.214E-2	3.050E-1	1.358E+1
-4.214E-2	3.115E-1	1.365E+1
-4.051E-2	3.310E-1	1.363E+1
-4.214E-2	3.277E-1	1.360E+1
-3.889E-2	3.180E-1	1.344E+1
-4.051E-2	3.374E-1	1.358E+1
-4.376E-2	3.082E-1	1.338E+1
-4.214E-2	3.245E-1	1.369E+1
-4.538E-2	3.018E-1	1.363E+1
-4.214E-2	3.277E-1	1.360E+1
-4.376E-2	3.180E-1	1.358E+1
-4.538E-2	3.050E-1	1.363E+1
-3.889E-2	3.245E-1	1.364E+1
-4.051E-2	3.245E-1	1.359E+1
-4.051E-2	3.342E-1	1.344E+1
-4.376E-2	3.277E-1	1.345E+1
-4.051E-2	3.245E-1	1.366E+1
-3.889E-2	3.310E-1	1.353E+1
-4.214E-2	3.245E-1	1.348E+1
-4.376E-2	3.050E-1	1.350E+1
-4.376E-2	3.245E-1	1.373E+1
-3.727E-2	3.147E-1	1.367E+1
-4.051E-2	3.050E-1	1.363E+1
-4.214E-2	3.277E-1	1.364E+1
-4.214E-2	3.115E-1	1.366E+1
-4.051E-2	3.180E-1	1.351E+1
-4.214E-2	3.407E-1	1.357E+1
-4.376E-2	3.147E-1	1.366E+1
-4.214E-2	3.050E-1	1.352E+1
-3.727E-2	3.277E-1	1.360E+1
-4.376E-2	3.147E-1	1.363E+1
-4.376E-2	3.310E-1	1.360E+1
-4.214E-2	3.310E-1	1.363E+1
-3.889E-2	2.953E-1	1.365E+1
-4.051E-2	3.310E-1	1.365E+1
-4.376E-2	3.439E-1	1.358E+1
-4.214E-2	3.407E-1	1.358E+1
-4.051E-2	3.310E-1	1.370E+1
-4.214E-2	3.147E-1	1.361E+1
-4.214E-2	3.147E-1	1.361E+1
-4.051E-2	3.245E-1	1.350E+1
-4.051E-2	3.374E-1	1.360E+1
-4.051E-2	3.115E-1	1.359E+1
-4.376E-2	3.310E-1	1.357E+1
-4.214E-2	3.180E-1	1.363E+1
-4.051E-2	3.180E-1	1.353E+1
-4.051E-2	3.050E-1	1.357E+1
-4.376E-2	3.277E-1	1.352E+1
-4.051E-2	3.342E-1	1.359E+1
-4.376E-2	3.018E-1	1.353E+1
-4.376E-2	3.180E-1	1.364E+1
-4.376E-2	3.212E-1	1.367E+1
-4.376E-2	3.277E-1	1.358E+1
-3.889E-2	3.115E-1	1.369E+1
-4.214E-2	3.245E-1	1.365E+1
-4.214E-2	3.439E-1	1.350E+1
-4.214E-2	3.310E-1	1.355E+1
-4.051E-2	3.277E-1	1.362E+1
-4.051E-2	3.147E-1	1.356E+1
-4.376E-2	3.147E-1	1.357E+1
-4.051E-2	3.374E-1	1.357E+1
-4.051E-2	3.115E-1	1.353E+1
-4.376E-2	3.342E-1	1.363E+1
-4.214E-2	3.245E-1	1.342E+1
-4.214E-2	3.018E-1	1.361E+1
-4.051E-2	3.180E-1	1.351E+1
-4.376E-2	3.082E-1	1.357E+1
-4.376E-2	3.212E-1	1.363E+1
-4.376E-2	3.147E-1	1.359E+1
-3.727E-2	3.147E-1	1.350E+1
-4.051E-2	3.212E-1	1.375E+1
-4.376E-2	3.374E-1	1.354E+1
-3.889E-2	3.147E-1	1.363E+1
-4.051E-2	3.050E-1	1.367E+1
-4.051E-2	3.245E-1	1.350E+1
-4.376E-2	3.439E-1	1.366E+1
-3.889E-2	3.180E-1	1.355E+1
-3.889E-2	3.245E-1	1.347E+1
-4.214E-2	3.407E-1	1.351E+1
-4.376E-2	3.374E-1	1.360E+1
-4.214E-2	3.115E-1	1.337E+1
-4.214E-2	3.277E-1	1.364E+1
-4.376E-2	3.212E-1	1.340E+1
-4.376E-2	3.115E-1	1.353E+1
-4.051E-2	3.147E-1	1.351E+1
-3.889E-2	3.472E-1	1.372E+1
-4.214E-2	3.342E-1	1.357E+1
-4.214E-2	3.115E-1	1.359E+1
-4.214E-2	3.180E-1	1.370E+1
-3.889E-2	3.147E-1	1.357E+1
-3.889E-2	3.082E-1	1.354E+1
-4.376E-2	3.407E-1	1.355E+1
-4.214E-2	3.180E-1	1.367E+1
-3.889E-2	3.147E-1	1.363E+1
-4.376E-2	3.212E-1	1.350E+1
-4.051E-2	3.245E-1	1.362E+1
-4.538E-2	3.115E-1	1.358E+1
-4.051E-2	3.115E-1	1.349E+1
-4.538E-2	3.277E-1	1.361E+1
-4.376E-2	3.212E-1	1.352E+1
-4.214E-2	3.310E-1	1.365E+1
-3.889E-2	3.407E-1	1.360E+1
-4.051E-2	3.050E-1	1.357E+1
-4.214E-2	3.310E-1	1.358E+1
-4.376E-2	3.050E-1	1.369E+1
-4.051E-2	3.082E-1	1.360E+1
-4.376E-2	3.310E-1	1.359E+1
-4.214E-2	3.082E-1	1.352E+1
-4.214E-2	3.115E-1	1.361E+1
-4.051E-2	3.147E-1	1.357E+1
-4.214E-2	3.115E-1	1.366E+1
-4.376E-2	2.985E-1	1.367E+1
-4.214E-2	2.953E-1	1.366E+1
-4.051E-2	3.115E-1	1.356E+1
-4.214E-2	3.180E-1	1.361E+1
-4.538E-2	3.245E-1	1.371E+1
-4.214E-2	3.050E-1	1.377E+1
-3.889E-2	3.245E-1	1.367E+1
-4.214E-2	3.310E-1	1.356E+1
-4.376E-2	3.147E-1	1.351E+1
-4.376E-2	2.953E-1	1.352E+1
-4.214E-2	3.050E-1	1.354E+1
-4.214E-2	3.115E-1	1.360E+1
-4.214E-2	3.245E-1	1.346E+1
-4.214E-2	2.985E-1	1.350E+1
-4.214E-2	3.407E-1	1.378E+1
-3.889E-2	3.147E-1	1.375E+1
-4.538E-2	3.082E-1	1.353E+1
-4.214E-2	3.180E-1	1.351E+1
-4.051E-2	3.212E-1	1.357E+1
-3.889E-2	3.082E-1	1.356E+1
-4.051E-2	3.115E-1	1.351E+1
-4.214E-2	3.342E-1	1.347E+1
-3.889E-2	3.082E-1	1.374E+1
-4.214E-2	3.504E-1	1.351E+1
-4.214E-2	3.374E-1	1.365E+1
-4.214E-2	3.212E-1	1.364E+1
-3.565E-2	3.115E-1	1.349E+1
-4.214E-2	3.180E-1	1.355E+1
-4.214E-2	3.180E-1	1.361E+1
-4.051E-2	3.245E-1	1.347E+1
-3.727E-2	3.212E-1	1.347E+1
-3.889E-2	3.115E-1	1.369E+1
-4.214E-2	3.245E-1	1.340E+1
-4.214E-2	3.310E-1	1.351E+1
-3.889E-2	3.180E-1	1.365E+1
-4.214E-2	3.374E-1	1.353E+1
-4.538E-2	3.245E-1	1.356E+1
-3.889E-2	3.439E-1	1.367E+1
-4.051E-2	3.374E-1	1.343E+1
-3.889E-2	2.985E-1	1.353E+1
-4.051E-2	3.245E-1	1.354E+1
-4.051E-2	3.212E-1	1.353E+1
-4.051E-2	3.180E-1	1.359E+1
-3.889E-2	3.147E-1	1.359E+1
-4.214E-2	3.212E-1	1.355E+1
-4.051E-2	3.115E-1	1.366E+1
-4.214E-2	3.277E-1	1.362E+1
-4.376E-2	3.245E-1	1.360E+1
-4.538E-2	3.245E-1	1.356E+1
-4.214E-2	3.245E-1	1.371E+1
-3.727E-2	3.374E-1	1.359E+1
-4.214E-2	3.277E-1	1.360E+1
-4.376E-2	3.310E-1	1.344E+1
-4.051E-2	3.180E-1	1.360E+1
-3.727E-2	3.115E-1	1.346E+1
-4.051E-2	3.310E-1	1.366E+1
-4.376E-2	3.277E-1	1.350E+1
-4.214E-2	3.310E-1	1.356E+1
-3.727E-2	3.245E-1	1.345E+1
-3.889E-2	3.310E-1	1.364E+1
-4.376E-2	3.180E-1	1.359E+1
-4.051E-2	3.277E-1	1.354E+1
-4.051E-2	3.082E-1	1.370E+1
-3.727E-2	3.439E-1	1.356E+1
-4.214E-2	3.342E-1	1.342E+1
-4.376E-2	3.245E-1	1.363E+1
-3.889E-2	3.342E-1	1.360E+1
-4.051E-2	3.180E-1	1.367E+1
-4.376E-2	3.310E-1	1.362E+1
-4.376E-2	3.180E-1	1.346E+1
-3.727E-2	3.147E-1	1.367E+1
-4.376E-2	3.115E-1	1.356E+1
-4.538E-2	3.050E-1	1.362E+1
-3.889E-2	3.342E-1	1.348E+1
-3.727E-2	3.310E-1	1.359E+1
-4.214E-2	3.147E-1	1.362E+1
-4.376E-2	3.180E-1	1.366E+1
-4.376E-2	3.180E-1	1.359E+1
-3.889E-2	3.310E-1	1.363E+1
-4.051E-2	3.115E-1	1.361E+1
-4.376E-2	2.953E-1	1.350E+1
-3.889E-2	3.212E-1	1.351E+1
-4.051E-2	3.310E-1	1.364E+1
-4.214E-2	3.374E-1	1.352E+1
-4.376E-2	3.277E-1	1.349E+1
-4.051E-2	3.147E-1	1.351E+1
-4.051E-2	3.147E-1	1.350E+1
-4.051E-2	3.245E-1	1.365E+1
-4.214E-2	3.374E-1	1.342E+1
-4.051E-2	3.147E-1	1.358E+1
-3.889E-2	3.342E-1	1.354E+1
-4.214E-2	3.115E-1	1.361E+1
-4.376E-2	3.245E-1	1.362E+1
-4.051E-2	3.180E-1	1.349E+1
-4.214E-2	3.082E-1	1.366E+1
-4.214E-2	3.310E-1	1.374E+1
-4.538E-2	3.212E-1	1.373E+1
-4.214E-2	3.147E-1	1.361E+1
-3.889E-2	3.082E-1	1.367E+1
-3.889E-2	3.245E-1	1.344E+1
-4.051E-2	3.050E-1	1.359E+1
-4.214E-2	3.050E-1	1.352E+1
-4.214E-2	3.212E-1	1.347E+1
-4.051E-2	3.277E-1	1.367E+1
-4.376E-2	3.245E-1	1.356E+1
-4.214E-2	3.147E-1	1.358E+1
-4.051E-2	3.342E-1	1.353E+1
-4.214E-2	3.277E-1	1.362E+1
-4.051E-2	3.245E-1	1.368E+1
-4.214E-2	3.277E-1	1.358E+1
-4.214E-2	3.115E-1	1.346E+1
-4.214E-2	3.115E-1	1.364E+1
-4.376E-2	3.245E-1	1.361E+1
-4.214E-2	3.310E-1	1.373E+1
-3.889E-2	3.472E-1	1.349E+1
-4.051E-2	3.180E-1	1.349E+1
-4.376E-2	3.277E-1	1.365E+1
-4.214E-2	3.374E-1	1.345E+1
-3.727E-2	3.212E-1	1.368E+1
-4.376E-2	3.407E-1	1.351E+1
-4.214E-2	3.212E-1	1.365E+1
-4.051E-2	3.472E-1	1.366E+1
-4.051E-2	3.245E-1	1.362E+1
-3.889E-2	3.407E-1	1.345E+1
-4.214E-2	3.310E-1	1.366E+1
-4.376E-2	3.439E-1	1.355E+1
-4.214E-2	3.407E-1	1.356E+1
-4.214E-2	3.245E-1	1.351E+1
-4.538E-2	3.472E-1	1.356E+1
-3.889E-2	3.245E-1	1.354E+1
-3.889E-2	3.245E-1	1.372E+1
-4.051E-2	3.115E-1	1.351E+1
-4.214E-2	3.277E-1	1.363E+1
-4.051E-2	3.147E-1	1.352E+1
-4.051E-2	3.310E-1	1.348E+1
-4.376E-2	3.212E-1	1.370E+1
-4.538E-2	3.310E-1	1.368E+1
-4.214E-2	3.115E-1	1.352E+1
-4.051E-2	3.147E-1	1.355E+1
-4.376E-2	2.985E-1	1.353E+1
-4.376E-2	3.342E-1	1.361E+1
-4.051E-2	3.082E-1	1.366E+1
-4.214E-2	3.277E-1	1.365E+1
-3.889E-2	3.082E-1	1.362E+1
-4.376E-2	3.180E-1	1.358E+1
-4.051E-2	3.180E-1	1.356E+1
-4.214E-2	3.407E-1	1.349E+1
-4.051E-2	3.407E-1	1.350E+1
-4.538E-2	3.018E-1	1.358E+1
-4.051E-2	3.245E-1	1.364E+1
-3.727E-2	3.310E-1	1.368E+1
-4.214E-2	3.212E-1	1.367E+1
-4.051E-2	3.407E-1	1.374E+1
-4.051E-2	3.180E-1	1.356E+1
-4.051E-2	3.180E-1	1.362E+1
-4.051E-2	3.082E-1	1.346E+1
-4.538E-2	3.472E-1	1.354E+1
-4.214E-2	3.407E-1	1.352E+1
-3.889E-2	3.115E-1	1.359E+1
-4.214E-2	3.212E-1	1.363E+1
-4.214E-2	3.439E-1	1.348E+1
-4.214E-2	3.472E-1	1.363E+1
-3.889E-2	3.277E-1	1.356E+1
-4.051E-2	3.245E-1	1.365E+1
-4.214E-2	3.180E-1	1.360E+1
-4.214E-2	3.212E-1	1.365E+1
-4.051E-2	3.310E-1	1.363E+1
-3.889E-2	3.082E-1	1.354E+1
-4.538E-2	3.115E-1	1.356E+1
-4.214E-2	3.082E-1	1.349E+1
-3.727E-2	3.277E-1	1.357E+1
-4.376E-2	3.212E-1	1.351E+1
-4.376E-2	3.212E-1	1.364E+1
-4.214E-2	3.147E-1	1.367E+1
-4.051E-2	3.342E-1	1.356E+1
-4.051E-2	3.310E-1	1.355E+1
-4.376E-2	3.147E-1	1.351E+1
-4.214E-2	3.180E-1	1.352E+1
-3.889E-2	3.180E-1	1.373E+1
-4.214E-2	3.245E-1	1.364E+1
-4.538E-2	3.180E-1	1.361E+1
-4.214E-2	3.212E-1	1.359E+1
-3.889E-2	3.147E-1	1.356E+1
-3.889E-2	3.537E-1	1.369E+1
-4.376E-2	3.180E-1	1.365E+1
-4.051E-2	3.082E-1	1.349E+1
-4.051E-2	3.310E-1	1.350E+1
-4.051E-2	3.342E-1	1.359E+1
-4.376E-2	3.310E-1	1.350E+1
-4.051E-2	3.504E-1	1.352E+1
-4.051E-2	3.180E-1	1.353E+1
-3.727E-2	3.180E-1	1.354E+1
-4.376E-2	3.115E-1	1.348E+1
-3.889E-2	3.180E-1	1.364E+1
-4.214E-2	3.212E-1	1.352E+1
-4.051E-2	3.277E-1	1.351E+1
-4.376E-2	3.018E-1	1.371E+1
-4.051E-2	3.115E-1	1.352E+1
-4.051E-2	3.407E-1	1.353E+1
-4.051E-2	3.310E-1	1.345E+1
-4.376E-2	3.537E-1	1.357E+1
-4.051E-2	3.374E-1	1.350E+1
-4.214E-2	3.310E-1	1.356E+1
-4.051E-2	3.147E-1	1.359E+1
-4.538E-2	3.342E-1	1.347E+1
-4.051E-2	3.180E-1	1.358E+1
-3.889E-2	3.245E-1	1.365E+1
-4.376E-2	3.180E-1	1.351E+1
-4.051E-2	3.082E-1	1.356E+1
-3.889E-2	3.342E-1	1.362E+1
-3.727E-2	3.212E-1	1.362E+1
-4.051E-2	3.147E-1	1.380E+1
-4.538E-2	3.277E-1	1.344E+1
-4.051E-2	3.212E-1	1.370E+1
-4.051E-2	3.180E-1	1.358E+1
-3.889E-2	3.180E-1	1.347E+1
-4.538E-2	3.180E-1	1.359E+1
-4.214E-2	3.277E-1	1.354E+1
-4.214E-2	3.504E-1	1.370E+1
-3.727E-2	3.310E-1	1.365E+1
-4.214E-2	3.180E-1	1.358E+1
-4.214E-2	3.245E-1	1.357E+1
-4.051E-2	3.115E-1	1.340E+1
-3.889E-2	3.439E-1	1.359E+1
-4.538E-2	3.180E-1	1.367E+1
-4.214E-2	3.212E-1	1.363E+1
-3.889E-2	3.212E-1	1.351E+1
-4.214E-2	3.180E-1	1.366E+1
-4.376E-2	3.374E-1	1.355E+1
-4.538E-2	3.245E-1	1.370E+1
-3.889E-2	3.277E-1	1.357E+1
-4.214E-2	3.342E-1	1.353E+1
-4.376E-2	3.147E-1	1.354E+1
-4.051E-2	3.050E-1	1.359E+1
-3.889E-2	3.212E-1	1.347E+1
-3.889E-2	3.439E-1	1.348E+1
-4.214E-2	3.050E-1	1.356E+1
-3.889E-2	3.407E-1	1.361E+1
-4.051E-2	3.407E-1	1.357E+1
-4.051E-2	3.180E-1	1.353E+1
-4.376E-2	3.147E-1	1.344E+1
-4.051E-2	3.245E-1	1.352E+1
-4.051E-2	3.245E-1	1.342E+1
-3.889E-2	3.180E-1	1.355E+1
-4.376E-2	3.082E-1	1.352E+1
-4.051E-2	3.277E-1	1.368E+1
-3.889E-2	3.180E-1	1.351E+1
-4.051E-2	3.115E-1	1.354E+1
-4.376E-2	3.342E-1	1.362E+1
-4.051E-2	3.180E-1	1.371E+1
-3.889E-2	3.147E-1	1.352E+1
-4.051E-2	3.147E-1	1.348E+1
-4.538E-2	3.082E-1	1.363E+1
-4.376E-2	3.342E-1	1.347E+1
-4.051E-2	3.115E-1	1.359E+1
-4.051E-2	3.277E-1	1.364E+1
-4.376E-2	3.277E-1	1.350E+1
-4.214E-2	3.115E-1	1.358E+1
-4.214E-2	3.472E-1	1.369E+1
-4.214E-2	3.180E-1	1.357E+1
-4.376E-2	2.985E-1	1.360E+1
-4.051E-2	3.212E-1	1.356E+1
-4.051E-2	3.472E-1	1.368E+1
-4.051E-2	3.180E-1	1.350E+1
-4.214E-2	3.439E-1	1.351E+1
-4.214E-2	3.439E-1	1.368E+1
-4.214E-2	3.245E-1	1.357E+1
-4.538E-2	3.082E-1	1.343E+1
-4.376E-2	3.180E-1	1.363E+1
-4.051E-2	3.212E-1	1.357E+1
-3.889E-2	3.277E-1	1.348E+1
-4.376E-2	3.212E-1	1.366E+1
-4.376E-2	3.212E-1	1.361E+1
-4.051E-2	3.245E-1	1.361E+1
-3.889E-2	3.310E-1	1.365E+1
-3.889E-2	3.147E-1	1.355E+1
-4.700E-2	3.115E-1	1.363E+1
-4.538E-2	3.569E-1	1.361E+1
-4.051E-2	3.277E-1	1.350E+1
-4.051E-2	3.212E-1	1.364E+1
-4.376E-2	3.147E-1	1.348E+1
-4.214E-2	3.277E-1	1.347E+1
-3.889E-2	2.920E-1	1.350E+1
-4.214E-2	3.115E-1	1.357E+1
-4.700E-2	3.407E-1	1.363E+1
-4.051E-2	3.504E-1	1.367E+1
-3.727E-2	3.180E-1	1.362E+1
-4.376E-2	3.277E-1	1.359E+1
-4.376E-2	3.504E-1	1.353E+1
-4.051E-2	3.374E-1	1.355E+1
-3.889E-2	2.985E-1	1.373E+1
-4.376E-2	3.115E-1	1.353E+1
-4.376E-2	3.180E-1	1.346E+1
-4.214E-2	3.180E-1	1.357E+1
-3.727E-2	3.082E-1	1.353E+1
-3.889E-2	3.342E-1	1.353E+1
-3.889E-2	3.115E-1	1.356E+1
-3.889E-2	3.115E-1	1.355E+1
-4.051E-2	3.212E-1	1.356E+1
-4.051E-2	3.115E-1	1.366E+1
-3.889E-2	2.920E-1	1.359E+1
-4.214E-2	3.374E-1	1.362E+1
-3.727E-2	3.018E-1	1.360E+1
-4.051E-2	3.310E-1	1.364E+1
-4.538E-2	3.115E-1	1.361E+1
-4.214E-2	3.407E-1	1.360E+1
-4.214E-2	3.342E-1	1.352E+1
-4.214E-2	3.342E-1	1.350E+1
-4.214E-2	3.212E-1	1.358E+1
-3.889E-2	3.407E-1	1.362E+1
-3.889E-2	3.439E-1	1.350E+1
-4.376E-2	3.245E-1	1.361E+1
-4.538E-2	3.212E-1	1.359E+1
-4.376E-2	3.277E-1	1.371E+1
-4.051E-2	3.180E-1	1.350E+1
-4.051E-2	3.212E-1	1.356E+1
-4.214E-2	3.407E-1	1.355E+1
-4.376E-2	3.277E-1	1.368E+1
-4.051E-2	2.985E-1	1.367E+1
-4.051E-2	3.115E-1	1.354E+1
-4.214E-2	3.245E-1	1.351E+1
-4.376E-2	3.245E-1	1.351E+1
-3.889E-2	3.180E-1	1.354E+1
-4.214E-2	3.082E-1	1.366E+1
-4.376E-2	2.953E-1	1.345E+1
-4.051E-2	3.439E-1	1.351E+1
-4.214E-2	3.115E-1	1.370E+1
-4.051E-2	3.374E-1	1.365E+1
-4.700E-2	3.407E-1	1.369E+1
-4.051E-2	3.082E-1	1.367E+1
-3.565E-2	3.180E-1	1.363E+1
-4.214E-2	3.147E-1	1.353E+1
-4.376E-2	3.245E-1	1.357E+1
-3.727E-2	3.277E-1	1.375E+1
-3.889E-2	3.147E-1	1.355E+1
-4.214E-2	3.115E-1	1.365E+1
-4.376E-2	3.082E-1	1.361E+1
-3.889E-2	2.985E-1	1.353E+1
-3.889E-2	3.245E-1	1.353E+1
-4.051E-2	3.082E-1	1.371E+1
-4.214E-2	3.407E-1	1.361E+1
-3.889E-2	3.569E-1	1.353E+1
-3.889E-2	3.374E-1	1.356E+1
-4.051E-2	3.504E-1	1.348E+1
-4.214E-2	3.342E-1	1.339E+1
-4.376E-2	3.147E-1	1.346E+1
-4.051E-2	3.050E-1	1.365E+1
-4.051E-2	3.212E-1	1.351E+1
-4.214E-2	3.180E-1	1.367E+1
-4.051E-2	3.050E-1	1.348E+1
-3.889E-2	3.115E-1	1.358E+1
-4.051E-2	3.245E-1	1.346E+1
-4.538E-2	3.342E-1	1.356E+1
-4.214E-2	3.212E-1	1.358E+1
-3.727E-2	3.082E-1	1.359E+1
-4.051E-2	3.180E-1	1.359E+1
-4.214E-2	3.082E-1	1.344E+1
-4.051E-2	3.310E-1	1.357E+1
-3.889E-2	3.310E-1	1.348E+1
-4.214E-2	3.407E-1	1.355E+1
-4.376E-2	3.147E-1	1.352E+1
-3.727E-2	3.634E-1	1.360E+1
-3.565E-2	3.439E-1	1.350E+1
-4.214E-2	3.212E-1	1.350E+1
-4.376E-2	3.407E-1	1.364E+1
-4.051E-2	3.374E-1	1.358E+1
-4.051E-2	3.180E-1	1.361E+1
-4.051E-2	3.147E-1	1.341E+1
-4.376E-2	3.082E-1	1.359E+1
-4.051E-2	3.245E-1	1.362E+1
-3.727E-2	3.050E-1	1.363E+1
-4.051E-2	3.277E-1	1.349E+1
-4.700E-2	3.180E-1	1.359E+1
-4.214E-2	3.082E-1	1.367E+1
-4.376E-2	3.082E-1	1.362E+1
-3.727E-2	3.147E-1	1.364E+1
-4.538E-2	3.374E-1	1.356E+1
-4.214E-2	3.439E-1	1.357E+1
-3.727E-2	3.180E-1	1.351E+1
-4.051E-2	3.018E-1	1.362E+1
-4.214E-2	3.180E-1	1.354E+1
-4.051E-2	3.277E-1	1.360E+1
-4.051E-2	3.277E-1	1.357E+1
-4.214E-2	3.147E-1	1.363E+1
-4.214E-2	3.082E-1	1.353E+1
-3.889E-2	3.439E-1	1.359E+1
-3.727E-2	3.115E-1	1.357E+1
-4.214E-2	3.212E-1	1.357E+1
-4.376E-2	3.310E-1	1.354E+1
-4.214E-2	3.277E-1	1.351E+1
-3.889E-2	3.212E-1	1.351E+1
-3.889E-2	3.407E-1	1.358E+1
-4.376E-2	3.310E-1	1.346E+1
-3.889E-2	3.115E-1	1.359E+1
-3.727E-2	3.050E-1	1.358E+1
-4.214E-2	3.212E-1	1.365E+1
-4.376E-2	3.147E-1	1.355E+1
-4.051E-2	3.245E-1	1.367E+1
-4.051E-2	3.277E-1	1.346E+1
-4.214E-2	3.115E-1	1.363E+1
-4.700E-2	3.245E-1	1.347E+1
-4.376E-2	3.537E-1	1.347E+1
-3.889E-2	3.147E-1	1.375E+1
-3.889E-2	3.180E-1	1.372E+1
-4.376E-2	3.082E-1	1.356E+1
-4.214E-2	3.082E-1	1.352E+1
-3.727E-2	3.212E-1	1.339E+1
-4.214E-2	3.212E-1	1.349E+1
-4.538E-2	3.374E-1	1.353E+1
-4.214E-2	3.374E-1	1.364E+1
-4.051E-2	3.342E-1	1.365E+1
-4.214E-2	3.310E-1	1.362E+1
-4.214E-2	3.147E-1	1.372E+1
-4.051E-2	3.147E-1	1.362E+1
-4.214E-2	2.953E-1	1.351E+1
-4.376E-2	3.277E-1	1.367E+1
-4.214E-2	3.310E-1	1.349E+1
-4.051E-2	3.374E-1	1.358E+1
-4.214E-2	3.245E-1	1.352E+1
-4.051E-2	3.439E-1	1.366E+1
-4.538E-2	3.374E-1	1.360E+1
-4.214E-2	2.985E-1	1.352E+1
-4.051E-2	3.147E-1	1.348E+1
-3.889E-2	3.310E-1	1.357E+1
-4.376E-2	3.310E-1	1.347E+1
-4.051E-2	3.374E-1	1.345E+1
-3.889E-2	3.115E-1	1.348E+1
-4.051E-2	3.277E-1	1.352E+1
-4.051E-2	3.277E-1	1.360E+1
-4.051E-2	3.212E-1	1.357E+1
-3.889E-2	3.310E-1	1.354E+1
-4.214E-2	3.342E-1	1.364E+1
-4.376E-2	3.374E-1	1.354E+1
-3.889E-2	3.439E-1	1.363E+1
-4.051E-2	3.439E-1	1.342E+1
-4.051E-2	3.439E-1	1.355E+1
-4.376E-2	3.342E-1	1.342E+1
-3.889E-2	3.147E-1	1.347E+1
-3.727E-2	3.342E-1	1.350E+1
-4.051E-2	3.018E-1	1.359E+1
-4.376E-2	3.245E-1	1.365E+1
-4.051E-2	3.277E-1	1.363E+1
-3.727E-2	3.212E-1	1.356E+1
-4.214E-2	3.374E-1	1.343E+1
-4.214E-2	3.277E-1	1.356E+1
-4.214E-2	3.180E-1	1.362E+1
-3.889E-2	3.180E-1	1.364E+1
-4.214E-2	3.147E-1	1.355E+1
-4.214E-2	3.180E-1	1.350E+1
-4.214E-2	3.180E-1	1.363E+1
-3.889E-2	3.245E-1	1.352E+1
-4.214E-2	3.115E-1	1.361E+1
-4.376E-2	3.245E-1	1.351E+1
-4.376E-2	3.439E-1	1.354E+1
-4.051E-2	3.212E-1	1.354E+1
-4.214E-2	3.050E-1	1.355E+1
-4.214E-2	3.050E-1	1.369E+1
-3.889E-2	3.277E-1	1.350E+1
-3.727E-2	3.277E-1	1.359E+1
-3.889E-2	3.115E-1	1.361E+1
-4.376E-2	3.374E-1	1.364E+1
-4.214E-2	3.180E-1	1.344E+1
-3.727E-2	3.374E-1	1.354E+1
-4.051E-2	3.439E-1	1.353E+1
-4.214E-2	3.147E-1	1.353E+1
-3.889E-2	3.310E-1	1.348E+1
-3.889E-2	3.115E-1	1.351E+1
-4.214E-2	3.245E-1	1.344E+1
-4.214E-2	3.310E-1	1.375E+1
-3.889E-2	3.212E-1	1.354E+1
-3.889E-2	3.147E-1	1.359E+1
-4.214E-2	3.537E-1	1.352E+1
-4.376E-2	3.310E-1	1.352E+1
-4.051E-2	3.180E-1	1.360E+1
-3.889E-2	3.342E-1	1.364E+1
-4.051E-2	3.147E-1	1.350E+1
-4.051E-2	3.245E-1	1.354E+1
-4.376E-2	3.407E-1	1.352E+1
-4.214E-2	3.050E-1	1.348E+1
-4.376E-2	3.245E-1	1.350E+1
-4.214E-2	3.212E-1	1.350E+1
-4.214E-2	3.115E-1	1.359E+1
-4.051E-2	3.082E-1	1.347E+1
-4.051E-2	3.018E-1	1.342E+1
-4.214E-2	3.277E-1	1.355E+1
-4.214E-2	3.342E-1	1.354E+1
-3.889E-2	3.245E-1	1.355E+1
-4.214E-2	3.310E-1	1.353E+1
-4.376E-2	3.245E-1	1.354E+1
-4.051E-2	3.180E-1	1.369E+1
-4.051E-2	3.180E-1	1.350E+1
-4.051E-2	3.310E-1	1.360E+1
-4.538E-2	3.245E-1	1.358E+1
-4.051E-2	3.245E-1	1.352E+1
-4.051E-2	3.050E-1	1.363E+1
-4.376E-2	3.082E-1	1.350E+1
-4.376E-2	3.374E-1	1.354E+1
-4.214E-2	3.212E-1	1.354E+1
-3.889E-2	2.985E-1	1.346E+1
-4.214E-2	3.310E-1	1.355E+1
-4.214E-2	3.147E-1	1.354E+1
-4.214E-2	3.115E-1	1.356E+1
-3.727E-2	3.310E-1	1.356E+1
-3.889E-2	3.212E-1	1.365E+1
-4.214E-2	3.310E-1	1.343E+1
-4.051E-2	3.212E-1	1.361E+1
-4.051E-2	3.310E-1	1.367E+1
-4.051E-2	3.407E-1	1.350E+1
-4.214E-2	3.374E-1	1.358E+1
-4.051E-2	3.407E-1	1.349E+1
-3.889E-2	3.050E-1	1.364E+1
-4.214E-2	3.245E-1	1.348E+1
-4.376E-2	3.277E-1	1.347E+1
-4.214E-2	3.245E-1	1.357E+1
-4.051E-2	3.245E-1	1.364E+1
-4.051E-2	3.115E-1	1.348E+1
-4.051E-2	3.180E-1	1.361E+1
-4.214E-2	3.342E-1	1.344E+1
-3.889E-2	3.245E-1	1.354E+1
-4.376E-2	3.147E-1	1.356E+1
-4.376E-2	3.245E-1	1.355E+1
-3.889E-2	3.245E-1	1.352E+1
-3.889E-2	3.374E-1	1.351E+1
-3.889E-2	3.180E-1	1.358E+1
-4.214E-2	3.180E-1	1.349E+1
-4.051E-2	3.310E-1	1.350E+1
-4.051E-2	3.277E-1	1.340E+1
-4.376E-2	3.310E-1	1.343E+1
-4.376E-2	3.082E-1	1.349E+1
-4.051E-2	3.212E-1	1.364E+1
-3.727E-2	2.985E-1	1.350E+1
-3.889E-2	3.342E-1	1.349E+1
-4.051E-2	3.277E-1	1.361E+1
-4.214E-2	3.277E-1	1.355E+1
-4.051E-2	3.277E-1	1.349E+1
-4.051E-2	3.115E-1	1.361E+1
-4.051E-2	2.985E-1	1.369E+1
-4.538E-2	3.018E-1	1.355E+1
-3.727E-2	3.439E-1	1.349E+1
-4.214E-2	3.407E-1	1.358E+1
-4.376E-2	3.472E-1	1.356E+1
-4.214E-2	3.018E-1	1.357E+1
-3.889E-2	3.212E-1	1.367E+1
-3.889E-2	3.310E-1	1.363E+1
-4.376E-2	3.180E-1	1.355E+1
-3.727E-2	3.082E-1	1.342E+1
-4.051E-2	3.115E-1	1.359E+1
-4.214E-2	3.082E-1	1.370E+1
-4.051E-2	3.277E-1	1.364E+1
-4.214E-2	3.472E-1	1.367E+1
-4.051E-2	3.147E-1	1.358E+1
-4.051E-2	3.180E-1	1.354E+1
-4.538E-2	3.439E-1	1.356E+1
-4.214E-2	3.277E-1	1.357E+1
-3.889E-2	3.504E-1	1.366E+1
-4.051E-2	3.147E-1	1.352E+1
-4.376E-2	3.277E-1	1.365E+1
-4.051E-2	3.018E-1	1.361E+1
-4.051E-2	3.147E-1	1.345E+1
-4.051E-2	3.472E-1	1.343E+1
-4.376E-2	3.212E-1	1.359E+1
-4.214E-2	3.147E-1	1.351E+1
-3.889E-2	3.180E-1	1.344E+1
-4.051E-2	3.018E-1	1.340E+1
-4.376E-2	3.115E-1	1.367E+1
-4.376E-2	3.277E-1	1.349E+1
-3.889E-2	3.180E-1	1.366E+1
-4.214E-2	3.212E-1	1.346E+1
-4.214E-2	2.985E-1	1.356E+1
-4.214E-2	3.245E-1	1.363E+1
-4.051E-2	3.018E-1	1.361E+1
-4.051E-2	3.082E-1	1.349E+1
-4.214E-2	3.439E-1	1.362E+1
-4.214E-2	3.374E-1	1.347E+1
-3.889E-2	3.050E-1	1.347E+1
-3.889E-2	3.245E-1	1.355E+1
-4.376E-2	2.953E-1	1.352E+1
-4.376E-2	3.374E-1	1.361E+1
-4.051E-2	3.115E-1	1.349E+1
-4.214E-2	2.985E-1	1.352E+1
-4.376E-2	3.374E-1	1.353E+1
-4.051E-2	3.277E-1	1.354E+1
-3.889E-2	3.180E-1	1.363E+1
-4.538E-2	3.439E-1	1.349E+1
-4.051E-2	3.212E-1	1.364E+1
-4.376E-2	3.245E-1	1.354E+1
-4.214E-2	3.245E-1	1.355E+1
-4.214E-2	3.245E-1	1.356E+1
-4.376E-2	3.342E-1	1.355E+1
-4.051E-2	3.115E-1	1.371E+1
-3.889E-2	3.212E-1	1.356E+1
-3.889E-2	3.082E-1	1.346E+1
-4.376E-2	3.374E-1	1.349E+1
-3.727E-2	3.407E-1	1.345E+1
-3.727E-2	3.439E-1	1.347E+1
-4.214E-2	3.147E-1	1.354E+1
-4.376E-2	3.342E-1	1.353E+1
-4.051E-2	3.212E-1	1.371E+1
-3.727E-2	3.277E-1	1.352E+1
-4.051E-2	3.050E-1	1.361E+1
-4.051E-2	3.245E-1	1.343E+1
-4.214E-2	3.180E-1	1.356E+1
-3.889E-2	3.472E-1	1.364E+1
-4.051E-2	3.115E-1	1.363E+1
-4.051E-2	3.180E-1	1.349E+1
-4.051E-2	3.115E-1	1.360E+1
-4.051E-2	3.212E-1	1.353E+1
-3.727E-2	3.342E-1	1.346E+1
-4.051E-2	3.180E-1	1.346E+1
-4.376E-2	3.180E-1	1.345E+1
-3.889E-2	3.180E-1	1.359E+1
-4.214E-2	3.245E-1	1.356E+1
-4.538E-2	3.147E-1	1.356E+1
-4.214E-2	3.212E-1	1.355E+1
-3.889E-2	3.310E-1	1.371E+1
-4.214E-2	3.180E-1	1.354E+1
-4.214E-2	3.277E-1	1.348E+1
-3.889E-2	3.180E-1	1.361E+1
-4.051E-2	3.212E-1	1.354E+1
-4.214E-2	3.147E-1	1.361E+1
-4.051E-2	3.115E-1	1.373E+1
-4.214E-2	3.115E-1	1.344E+1
-3.889E-2	3.147E-1	1.353E+1
-4.214E-2	3.180E-1	1.361E+1
-4.214E-2	3.472E-1	1.349E+1
-4.051E-2	3.147E-1	1.343E+1
-3.889E-2	3.310E-1	1.364E+1
-4.214E-2	3.018E-1	1.354E+1
-4.376E-2	3.147E-1	1.365E+1
-4.214E-2	3.147E-1	1.366E+1
-4.051E-2	3.310E-1	1.353E+1
-4.214E-2	2.953E-1	1.353E+1
-4.214E-2	3.407E-1	1.349E+1
-4.214E-2	3.212E-1	1.354E+1
-4.214E-2	3.310E-1	1.363E+1
-4.214E-2	3.115E-1	1.361E+1
-4.214E-2	3.310E-1	1.358E+1
-3.889E-2	3.147E-1	1.355E+1
-3.889E-2	3.245E-1	1.351E+1
-4.051E-2	3.310E-1	1.357E+1
-4.376E-2	3.115E-1	1.362E+1
-4.051E-2	2.985E-1	1.353E+1
-4.051E-2	3.245E-1	1.355E+1
-3.889E-2	3.245E-1	1.351E+1
-4.376E-2	3.180E-1	1.352E+1
-3.889E-2	3.050E-1	1.353E+1
-3.727E-2	3.245E-1	1.342E+1
-4.214E-2	3.537E-1	1.360E+1
-4.376E-2	3.082E-1	1.357E+1
-4.214E-2	3.310E-1	1.348E+1
-3.727E-2	3.115E-1	1.358E+1
-4.051E-2	2.953E-1	1.347E+1
-3.889E-2	3.374E-1	1.353E+1
-4.214E-2	3.374E-1	1.356E+1
-3.889E-2	3.342E-1	1.373E+1
-3.889E-2	3.245E-1	1.345E+1
-4.376E-2	3.310E-1	1.352E+1
-4.051E-2	3.407E-1	1.357E+1
-3.727E-2	3.082E-1	1.357E+1
-4.214E-2	3.277E-1	1.348E+1
-4.376E-2	3.180E-1	1.343E+1
-4.051E-2	3.212E-1	1.348E+1
-4.051E-2	3.050E-1	1.344E+1
-4.214E-2	3.310E-1	1.349E+1
-4.214E-2	3.180E-1	1.356E+1
-4.051E-2	3.115E-1	1.376E+1
-4.051E-2	3.374E-1	1.347E+1
-4.051E-2	3.147E-1	1.352E+1
-4.376E-2	2.953E-1	1.350E+1
-4.051E-2	3.212E-1	1.364E+1
-3.727E-2	3.310E-1	1.346E+1
-4.214E-2	3.277E-1	1.356E+1
-4.051E-2	3.212E-1	1.336E+1
-4.214E-2	3.180E-1	1.350E+1
-4.051E-2	3.212E-1	1.356E+1
-4.214E-2	3.310E-1	1.350E+1
-4.214E-2	3.245E-1	1.362E+1
-4.214E-2	3.147E-1	1.359E+1
-3.889E-2	3.245E-1	1.355E+1
-3.889E-2	3.245E-1	1.358E+1
-4.214E-2	3.374E-1	1.354E+1
-4.051E-2	3.115E-1	1.343E+1
-3.727E-2	3.082E-1	1.365E+1
-4.376E-2	3.342E-1	1.340E+1
-3.889E-2	3.115E-1	1.345E+1
-4.214E-2	2.888E-1	1.362E+1
-3.889E-2	3.050E-1	1.353E+1
-4.051E-2	3.050E-1	1.348E+1
-4.214E-2	3.439E-1	1.367E+1
-4.051E-2	3.180E-1	1.360E+1
-4.051E-2	3.439E-1	1.352E+1
-4.051E-2	3.212E-1	1.342E+1
-4.538E-2	3.147E-1	1.362E+1
-4.214E-2	2.953E-1	1.352E+1
-3.889E-2	3.212E-1	1.359E+1
-3.889E-2	3.439E-1	1.352E+1
-4.376E-2	3.147E-1	1.365E+1
-4.051E-2	3.180E-1	1.347E+1
-3.727E-2	3.277E-1	1.361E+1
-4.376E-2	3.082E-1	1.356E+1
-4.214E-2	3.245E-1	1.363E+1
-4.214E-2	3.147E-1	1.354E+1
-3.889E-2	3.245E-1	1.342E+1
-4.051E-2	3.212E-1	1.344E+1
-4.538E-2	3.050E-1	1.373E+1
-4.214E-2	3.374E-1	1.358E+1
-4.051E-2	3.310E-1	1.354E+1
-4.214E-2	3.277E-1	1.342E+1
-4.051E-2	3.245E-1	1.360E+1
-4.214E-2	3.082E-1	1.346E+1
-3.889E-2	3.407E-1	1.356E+1
-4.214E-2	3.310E-1	1.350E+1
-4.051E-2	3.504E-1	1.359E+1
-4.051E-2	3.082E-1	1.360E+1
-4.214E-2	3.212E-1	1.359E+1
-4.051E-2	3.050E-1	1.364E+1
-4.051E-2	3.050E-1	1.368E+1
-4.214E-2	3.310E-1	1.345E+1
-3.889E-2	3.439E-1	1.352E+1
-4.051E-2	3.277E-1	1.366E+1
-4.538E-2	3.472E-1	1.355E+1
-4.051E-2	3.180E-1	1.364E+1
-3.889E-2	3.212E-1	1.355E+1
-4.376E-2	3.082E-1	1.357E+1
-4.214E-2	2.985E-1	1.342E+1
-4.214E-2	3.245E-1	1.362E+1
-3.889E-2	3.147E-1	1.358E+1
-4.214E-2	3.245E-1	1.355E+1
-4.376E-2	3.050E-1	1.350E+1
-4.214E-2	3.277E-1	1.359E+1
-3.889E-2	3.115E-1	1.358E+1
-4.376E-2	3.180E-1	1.350E+1
-4.538E-2	3.310E-1	1.363E+1
-4.376E-2	3.342E-1	1.351E+1
-3.889E-2	3.310E-1	1.352E+1
-4.051E-2	3.147E-1	1.345E+1
-4.214E-2	3.407E-1	1.352E+1
-4.051E-2	3.342E-1	1.355E+1
-3.727E-2	3.082E-1	1.359E+1
-4.051E-2	3.245E-1	1.355E+1
-4.214E-2	3.180E-1	1.351E+1
-3.889E-2	3.277E-1	1.349E+1
-3.889E-2	3.342E-1	1.353E+1
-4.376E-2	3.147E-1	1.337E+1
-4.376E-2	3.245E-1	1.348E+1
-4.051E-2	3.601E-1	1.351E+1
-3.889E-2	3.147E-1	1.354E+1
-4.051E-2	3.212E-1	1.357E+1
-4.214E-2	3.180E-1	1.351E+1
-4.051E-2	3.180E-1	1.351E+1
-3.889E-2	3.115E-1	1.359E+1
-4.214E-2	3.180E-1	1.360E+1
-3.889E-2	3.082E-1	1.367E+1
-4.214E-2	3.018E-1	1.360E+1
-4.051E-2	3.180E-1	1.344E+1
-3.889E-2	3.082E-1	1.348E+1
-4.376E-2	3.082E-1	1.363E+1
-3.889E-2	3.245E-1	1.350E+1
-4.051E-2	2.920E-1	1.357E+1
-3.889E-2	3.082E-1	1.355E+1
-4.700E-2	3.180E-1	1.363E+1
-4.051E-2	3.472E-1	1.361E+1
-3.727E-2	2.953E-1	1.342E+1
-4.214E-2	3.180E-1	1.355E+1
-4.376E-2	3.277E-1	1.352E+1
-4.214E-2	3.180E-1	1.369E+1
-4.051E-2	3.277E-1	1.369E+1
-4.214E-2	3.212E-1	1.348E+1
-4.214E-2	3.180E-1	1.352E+1
-3.889E-2	3.310E-1	1.360E+1
-3.727E-2	3.212E-1	1.351E+1
-4.051E-2	3.082E-1	1.344E+1
-4.376E-2	3.115E-1	1.360E+1
-4.051E-2	3.147E-1	1.361E+1
-4.051E-2	3.212E-1	1.350E+1
-4.051E-2	3.082E-1	1.364E+1
-4.376E-2	3.472E-1	1.363E+1
-3.889E-2	3.342E-1	1.353E+1
-4.051E-2	3.082E-1	1.359E+1
-3.889E-2	3.212E-1	1.344E+1
-4.376E-2	3.374E-1	1.367E+1
-3.889E-2	3.180E-1	1.350E+1
-3.889E-2	3.147E-1	1.358E+1
-3.889E-2	3.147E-1	1.355E+1
-4.376E-2	3.180E-1	1.357E+1
-4.051E-2	3.277E-1	1.351E+1
-4.051E-2	3.277E-1	1.362E+1
-3.889E-2	3.147E-1	1.356E+1
-4.376E-2	3.245E-1	1.360E+1
-4.214E-2	3.245E-1	1.350E+1
-3.889E-2	3.050E-1	1.353E+1
-4.214E-2	3.374E-1	1.367E+1
-4.376E-2	3.180E-1	1.364E+1
-4.214E-2	3.310E-1	1.346E+1
-3.889E-2	3.374E-1	1.357E+1
-3.727E-2	3.050E-1	1.365E+1
-4.376E-2	3.147E-1	1.361E+1
-4.214E-2	3.212E-1	1.346E+1
-3.727E-2	3.277E-1	1.337E+1
-4.214E-2	3.277E-1	1.349E+1
-4.214E-2	3.245E-1	1.366E+1
-4.214E-2	3.147E-1	1.357E+1
-3.727E-2	3.374E-1	1.342E+1
-4.214E-2	3.277E-1	1.354E+1
-4.214E-2	3.147E-1	1.371E+1
-3.889E-2	3.082E-1	1.369E+1
-3.727E-2	3.180E-1	1.364E+1
-4.214E-2	3.147E-1	1.360E+1
-4.214E-2	3.537E-1	1.358E+1
-3.727E-2	3.180E-1	1.358E+1
-3.889E-2	3.310E-1	1.355E+1
-4.051E-2	3.245E-1	1.353E+1
-4.214E-2	3.180E-1	1.349E+1
-3.727E-2	3.115E-1	1.355E+1
-3.889E-2	3.212E-1	1.361E+1
-4.051E-2	3.407E-1	1.372E+1
-4.538E-2	3.050E-1	1.358E+1
-3.889E-2	3.342E-1	1.356E+1
-3.889E-2	3.245E-1	1.348E+1
-3.889E-2	3.082E-1	1.353E+1
-4.051E-2	3.310E-1	1.345E+1
-3.889E-2	3.147E-1	1.356E+1
-3.889E-2	3.212E-1	1.356E+1
-4.051E-2	2.920E-1	1.357E+1
-4.214E-2	3.147E-1	1.353E+1
-4.051E-2	3.147E-1	1.350E+1
-3.889E-2	3.180E-1	1.364E+1
-4.051E-2	3.212E-1	1.360E+1
-4.376E-2	3.050E-1	1.347E+1
-3.889E-2	3.277E-1	1.357E+1
-3.889E-2	3.310E-1	1.353E+1
-4.051E-2	3.439E-1	1.357E+1
-4.376E-2	2.985E-1	1.361E+1
-4.051E-2	3.115E-1	1.364E+1
-4.051E-2	3.342E-1	1.361E+1
-4.214E-2	3.050E-1	1.372E+1
-4.214E-2	3.310E-1	1.360E+1
-4.214E-2	3.147E-1	1.358E+1
-4.051E-2	3.050E-1	1.345E+1
-4.051E-2	3.212E-1	1.344E+1
-4.376E-2	3.180E-1	1.342E+1
-4.051E-2	3.374E-1	1.363E+1
-3.727E-2	3.180E-1	1.350E+1
-4.051E-2	3.245E-1	1.358E+1
-4.214E-2	3.115E-1	1.349E+1
-4.214E-2	3.082E-1	1.349E+1
-3.889E-2	3.504E-1	1.361E+1
-4.376E-2	3.374E-1	1.364E+1
-4.214E-2	3.050E-1	1.361E+1
-4.376E-2	3.342E-1	1.349E+1
-3.727E-2	3.342E-1	1.364E+1
-4.051E-2	3.180E-1	1.343E+1
-4.214E-2	3.050E-1	1.356E+1
-4.051E-2	3.115E-1	1.349E+1
-4.051E-2	3.180E-1	1.362E+1
-4.051E-2	3.180E-1	1.346E+1
-4.376E-2	3.180E-1	1.365E+1
-3.889E-2	3.277E-1	1.357E+1
-4.214E-2	3.180E-1	1.360E+1
-4.214E-2	3.569E-1	1.343E+1
-4.376E-2	3.504E-1	1.356E+1
-4.051E-2	3.310E-1	1.356E+1
-4.214E-2	3.050E-1	1.348E+1
-4.376E-2	3.212E-1	1.371E+1
-4.214E-2	3.439E-1	1.370E+1
-4.051E-2	3.180E-1	1.363E+1
-4.051E-2	3.374E-1	1.369E+1
-4.051E-2	3.245E-1	1.348E+1
-4.376E-2	3.018E-1	1.352E+1
-4.214E-2	3.180E-1	1.350E+1
-4.051E-2	3.374E-1	1.359E+1
-4.051E-2	3.050E-1	1.363E+1
-4.538E-2	3.342E-1	1.347E+1
-3.727E-2	3.310E-1	1.353E+1
-3.889E-2	3.342E-1	1.358E+1
-3.889E-2	3.277E-1	1.367E+1
-4.376E-2	3.082E-1	1.354E+1
-4.214E-2	3.147E-1	1.355E+1
-3.889E-2	3.374E-1	1.355E+1
-4.214E-2	3.082E-1	1.349E+1
-4.376E-2	3.374E-1	1.347E+1
-4.214E-2	3.147E-1	1.343E+1
-3.889E-2	3.018E-1	1.357E+1
-4.376E-2	3.180E-1	1.360E+1
-4.376E-2	3.277E-1	1.339E+1
-3.889E-2	3.342E-1	1.340E+1
-3.889E-2	3.115E-1	1.348E+1
-3.889E-2	3.212E-1	1.358E+1
-4.051E-2	3.310E-1	1.357E+1
-4.051E-2	3.147E-1	1.355E+1
-4.051E-2	3.245E-1	1.352E+1
-4.051E-2	3.277E-1	1.361E+1
-4.214E-2	3.277E-1	1.349E+1
-4.214E-2	3.147E-1	1.349E+1
-3.889E-2	3.018E-1	1.352E+1
-4.051E-2	3.245E-1	1.353E+1
-4.214E-2	3.147E-1	1.366E+1
-4.214E-2	3.310E-1	1.361E+1
-4.051E-2	3.504E-1	1.364E+1
-4.214E-2	3.180E-1	1.352E+1
-3.889E-2	3.277E-1	1.348E+1
-4.051E-2	3.147E-1	1.349E+1
-3.727E-2	3.245E-1	1.342E+1
-4.051E-2	3.310E-1	1.348E+1
-3.889E-2	3.115E-1	1.350E+1
-4.376E-2	2.823E-1	1.361E+1
-4.051E-2	3.277E-1	1.353E+1
-4.214E-2	3.407E-1	1.354E+1
-4.214E-2	3.277E-1	1.343E+1
-4.214E-2	3.018E-1	1.355E+1
-3.727E-2	3.374E-1	1.349E+1
-3.889E-2	3.212E-1	1.354E+1
-4.214E-2	2.920E-1	1.359E+1
-4.214E-2	3.115E-1	1.349E+1
-3.727E-2	3.180E-1	1.348E+1
-4.214E-2	3.277E-1	1.356E+1
-4.051E-2	3.374E-1	1.369E+1
-4.214E-2	3.439E-1	1.345E+1
-3.889E-2	3.277E-1	1.347E+1
-4.051E-2	2.953E-1	1.368E+1
-4.214E-2	3.082E-1	1.348E+1
-4.376E-2	3.277E-1	1.359E+1
-3.727E-2	3.180E-1	1.357E+1
-4.214E-2	3.147E-1	1.361E+1
-4.214E-2	3.180E-1	1.347E+1
-4.051E-2	3.245E-1	1.350E+1
-4.051E-2	3.439E-1	1.356E+1
-4.051E-2	3.439E-1	1.368E+1
-4.376E-2	3.115E-1	1.343E+1
-4.376E-2	3.212E-1	1.349E+1
-4.214E-2	3.147E-1	1.344E+1
-4.051E-2	2.888E-1	1.365E+1
-4.376E-2	3.050E-1	1.371E+1
-4.214E-2	3.147E-1	1.360E+1
-3.727E-2	3.245E-1	1.342E+1
-4.051E-2	3.018E-1	1.357E+1
-4.376E-2	3.245E-1	1.349E+1
-4.214E-2	3.115E-1	1.356E+1
-3.889E-2	3.050E-1	1.349E+1
-4.214E-2	3.115E-1	1.347E+1
-4.538E-2	3.310E-1	1.352E+1
-4.214E-2	3.342E-1	1.363E+1
-3.889E-2	3.245E-1	1.355E+1
-3.889E-2	3.180E-1	1.350E+1
-4.376E-2	3.439E-1	1.366E+1
-4.051E-2	3.245E-1	1.346E+1
-3.727E-2	3.277E-1	1.367E+1
-3.889E-2	3.115E-1	1.350E+1
-4.214E-2	3.212E-1	1.339E+1
-4.051E-2	3.212E-1	1.350E+1
-3.727E-2	3.050E-1	1.348E+1
-4.051E-2	3.050E-1	1.363E+1
-4.214E-2	3.018E-1	1.347E+1
-3.727E-2	3.050E-1	1.353E+1
-3.889E-2	3.050E-1	1.348E+1
-4.051E-2	2.985E-1	1.353E+1
-4.538E-2	3.245E-1	1.372E+1
-4.051E-2	3.147E-1	1.354E+1
-3.565E-2	3.310E-1	1.367E+1
-4.214E-2	3.277E-1	1.362E+1
-4.538E-2	3.212E-1	1.359E+1
-4.214E-2	3.439E-1	1.358E+1
-3.889E-2	3.180E-1	1.366E+1
-4.051E-2	3.245E-1	1.347E+1
-4.538E-2	3.147E-1	1.371E+1
-3.889E-2	3.212E-1	1.355E+1
-4.214E-2	3.374E-1	1.347E+1
-4.051E-2	3.310E-1	1.361E+1
-4.214E-2	3.310E-1	1.361E+1
-4.051E-2	3.115E-1	1.356E+1
-4.051E-2	3.277E-1	1.362E+1
-4.051E-2	3.245E-1	1.367E+1
-4.214E-2	3.212E-1	1.361E+1
-4.376E-2	3.082E-1	1.361E+1
-4.051E-2	3.245E-1	1.343E+1
-4.376E-2	3.310E-1	1.350E+1
-4.700E-2	3.245E-1	1.339E+1
-4.214E-2	3.374E-1	1.358E+1
-3.889E-2	3.147E-1	1.354E+1
-4.214E-2	3.212E-1	1.353E+1
-4.214E-2	3.147E-1	1.354E+1
-4.214E-2	3.407E-1	1.356E+1
-4.051E-2	3.115E-1	1.342E+1
-4.214E-2	3.342E-1	1.364E+1
-4.214E-2	3.212E-1	1.356E+1
-3.889E-2	3.147E-1	1.363E+1
-4.051E-2	3.212E-1	1.351E+1
-4.538E-2	3.472E-1	1.367E+1
-4.051E-2	3.245E-1	1.356E+1
-4.051E-2	3.407E-1	1.351E+1
-3.727E-2	3.310E-1	1.352E+1
-4.051E-2	3.212E-1	1.361E+1
-4.214E-2	3.310E-1	1.374E+1
-3.889E-2	3.018E-1	1.349E+1
-4.051E-2	3.245E-1	1.361E+1
-3.889E-2	3.342E-1	1.352E+1
-4.538E-2	3.245E-1	1.348E+1
-4.051E-2	3.310E-1	1.354E+1
-3.889E-2	3.310E-1	1.355E+1
-4.376E-2	3.180E-1	1.369E+1
-4.376E-2	3.245E-1	1.336E+1
-3.889E-2	3.018E-1	1.362E+1
-3.565E-2	3.082E-1	1.355E+1
-4.051E-2	3.245E-1	1.361E+1
-4.051E-2	3.439E-1	1.368E+1
-3.727E-2	3.245E-1	1.360E+1
-3.727E-2	3.245E-1	1.372E+1
-3.889E-2	3.082E-1	1.342E+1
-4.376E-2	3.180E-1	1.354E+1
-4.214E-2	3.342E-1	1.349E+1
-3.889E-2	3.407E-1	1.351E+1
-4.051E-2	3.180E-1	1.352E+1
-4.376E-2	3.245E-1	1.356E+1
-3.889E-2	3.310E-1	1.357E+1
-4.051E-2	3.147E-1	1.356E+1
-3.889E-2	3.342E-1	1.351E+1
-4.376E-2	3.439E-1	1.344E+1
-4.051E-2	3.569E-1	1.350E+1
-4.051E-2	3.147E-1	1.355E+1
-4.051E-2	3.082E-1	1.345E+1
-4.051E-2	3.245E-1	1.346E+1
-3.889E-2	3.277E-1	1.380E+1
-4.051E-2	3.342E-1	1.356E+1
-4.051E-2	3.277E-1	1.362E+1
-4.700E-2	3.342E-1	1.351E+1
-4.214E-2	3.212E-1	1.354E+1
-3.889E-2	3.018E-1	1.360E+1
-4.214E-2	3.147E-1	1.343E+1
-4.376E-2	3.082E-1	1.358E+1
-4.214E-2	3.342E-1	1.371E+1
-4.214E-2	3.277E-1	1.359E+1
-4.051E-2	3.018E-1	1.351E+1
-4.376E-2	3.180E-1	1.358E+1
-3.889E-2	3.212E-1	1.359E+1
-3.727E-2	3.245E-1	1.367E+1
-4.214E-2	3.310E-1	1.356E+1
-4.376E-2	3.407E-1	1.353E+1
-3.727E-2	3.277E-1	1.342E+1
-4.051E-2	3.147E-1	1.344E+1
-4.214E-2	3.212E-1	1.351E+1
-4.051E-2	3.277E-1	1.335E+1
-4.051E-2	3.374E-1	1.368E+1
-3.727E-2	3.277E-1	1.370E+1
-4.051E-2	3.310E-1	1.354E+1
-4.376E-2	3.212E-1	1.361E+1
-3.889E-2	3.310E-1	1.341E+1
-3.727E-2	3.082E-1	1.350E+1
-4.214E-2	3.407E-1	1.359E+1
-4.051E-2	3.245E-1	1.359E+1
-3.889E-2	3.180E-1	1.364E+1
-3.889E-2	3.699E-1	1.367E+1
-4.051E-2	3.212E-1	1.351E+1
-4.214E-2	3.342E-1	1.350E+1
-4.051E-2	3.147E-1	1.349E+1
-4.051E-2	3.310E-1	1.339E+1
-4.051E-2	3.180E-1	1.358E+1
-4.214E-2	3.439E-1	1.358E+1
-3.889E-2	3.439E-1	1.332E+1
-3.889E-2	3.245E-1	1.344E+1
-3.727E-2	3.277E-1	1.349E+1
-4.376E-2	3.147E-1	1.353E+1
-3.889E-2	3.342E-1	1.357E+1
-3.727E-2	3.342E-1	1.342E+1
-4.376E-2	2.985E-1	1.366E+1
-4.538E-2	3.212E-1	1.365E+1
-4.051E-2	3.277E-1	1.352E+1
-4.051E-2	3.277E-1	1.350E+1
-4.051E-2	3.310E-1	1.356E+1
-4.376E-2	3.277E-1	1.360E+1
-3.889E-2	3.180E-1	1.366E+1
-3.727E-2	3.147E-1	1.368E+1
-3.889E-2	3.147E-1	1.366E+1
-4.051E-2	3.180E-1	1.355E+1
-4.051E-2	3.147E-1	1.361E+1
-3.889E-2	3.504E-1	1.360E+1
-4.376E-2	3.245E-1	1.358E+1
-4.214E-2	3.277E-1	1.363E+1
-3.889E-2	3.310E-1	1.353E+1
-3.889E-2	3.245E-1	1.348E+1
-4.051E-2	3.245E-1	1.360E+1
-4.376E-2	3.537E-1	1.362E+1
-3.889E-2	3.082E-1	1.347E+1
-4.051E-2	3.537E-1	1.350E+1
-3.889E-2	3.180E-1	1.353E+1
-4.051E-2	3.180E-1	1.351E+1
-4.051E-2	3.147E-1	1.349E+1
-3.889E-2	3.115E-1	1.358E+1
-3.889E-2	3.407E-1	1.348E+1
-4.214E-2	3.472E-1	1.364E+1
-3.727E-2	3.245E-1	1.359E+1
-4.051E-2	3.115E-1	1.360E+1
-4.214E-2	3.180E-1	1.360E+1
-4.376E-2	3.407E-1	1.364E+1
-4.214E-2	3.310E-1	1.348E+1
-3.727E-2	3.018E-1	1.356E+1
-3.889E-2	3.212E-1	1.373E+1
-3.889E-2	2.953E-1	1.373E+1
-4.051E-2	3.180E-1	1.341E+1
-3.727E-2	3.212E-1	1.349E+1
-4.214E-2	3.310E-1	1.355E+1
-4.538E-2	3.310E-1	1.366E+1
-4.214E-2	3.050E-1	1.356E+1
-3.727E-2	3.245E-1	1.349E+1
-4.214E-2	2.888E-1	1.341E+1
-4.538E-2	3.439E-1	1.365E+1
-4.051E-2	3.342E-1	1.355E+1
-3.889E-2	3.115E-1	1.352E+1
-4.051E-2	3.439E-1	1.365E+1
-4.376E-2	3.374E-1	1.349E+1
-4.051E-2	3.147E-1	1.350E+1
-3.403E-2	3.147E-1	1.371E+1
-4.376E-2	3.180E-1	1.348E+1
-4.376E-2	3.277E-1	1.357E+1
-4.214E-2	3.472E-1	1.352E+1
-3.889E-2	3.310E-1	1.361E+1
-4.214E-2	3.212E-1	1.344E+1
-4.214E-2	3.180E-1	1.361E+1
-3.727E-2	3.310E-1	1.351E+1
-4.214E-2	3.407E-1	1.362E+1
-4.051E-2	3.439E-1	1.351E+1
-4.376E-2	3.147E-1	1.361E+1
-3.889E-2	3.082E-1	1.351E+1
-4.051E-2	3.147E-1	1.355E+1
-4.214E-2	3.180E-1	1.357E+1
-4.214E-2	3.212E-1	1.356E+1
-4.376E-2	3.115E-1	1.367E+1
-3.889E-2	3.245E-1	1.350E+1
-4.051E-2	3.245E-1	1.349E+1
-4.538E-2	3.342E-1	1.351E+1
-4.214E-2	3.147E-1	1.351E+1
-4.051E-2	2.985E-1	1.343E+1
-4.051E-2	3.147E-1	1.352E+1
-4.538E-2	3.115E-1	1.354E+1
-3.889E-2	3.407E-1	1.355E+1
-3.889E-2	3.050E-1	1.352E+1
-4.376E-2	3.147E-1	1.353E+1
-3.889E-2	3.374E-1	1.356E+1
-4.051E-2	3.245E-1	1.361E+1
-3.727E-2	3.310E-1	1.357E+1
-4.051E-2	3.310E-1	1.348E+1
-4.376E-2	3.147E-1	1.359E+1
[truncated: 93,946 more rows]
