# Supplementary material for: Improved ANAP incorporation and VCF analysis reveal details of P2X7 current facilitation and a limited conformational interplay between ATP binding and the intracellular ballast domain
Source: eLife. 2023 Jan 4;12:e82479. doi: 10.7554/eLife.82479 (PMC9859053; doi:10.7554/eLife.82479)
Supplement: Figure 3—figure supplement 3—source data 3. [file elife-82479-fig3-figsupp3-data3.zip › Figure-3_figure-supplement-3_source-data-3/F11anapS124C/b01-22.csv]

-5.511E-2	4.218E-1	1.082E+1
-5.187E-2	4.445E-1	1.100E+1
-5.025E-2	4.380E-1	1.104E+1
-5.349E-2	4.607E-1	1.097E+1
-5.349E-2	4.510E-1	1.087E+1
-5.349E-2	4.704E-1	1.090E+1
-5.349E-2	4.250E-1	1.095E+1
-5.511E-2	4.348E-1	1.089E+1
-5.511E-2	4.250E-1	1.095E+1
-5.511E-2	4.510E-1	1.091E+1
-5.025E-2	4.445E-1	1.086E+1
-5.673E-2	4.153E-1	1.095E+1
-5.511E-2	4.380E-1	1.099E+1
-5.511E-2	4.348E-1	1.093E+1
-5.187E-2	4.250E-1	1.095E+1
-5.511E-2	4.412E-1	1.099E+1
-5.511E-2	4.315E-1	1.092E+1
-5.349E-2	4.575E-1	1.098E+1
-4.862E-2	4.542E-1	1.090E+1
-5.349E-2	4.542E-1	1.092E+1
-5.673E-2	4.477E-1	1.086E+1
-5.511E-2	4.640E-1	1.090E+1
-5.025E-2	4.542E-1	1.095E+1
-5.349E-2	4.380E-1	1.098E+1
-5.511E-2	4.315E-1	1.076E+1
-5.511E-2	4.510E-1	1.096E+1
-5.511E-2	4.477E-1	1.092E+1
-5.673E-2	4.283E-1	1.079E+1
-5.511E-2	4.380E-1	1.096E+1
-5.511E-2	4.380E-1	1.089E+1
-5.511E-2	4.315E-1	1.077E+1
-5.349E-2	4.510E-1	1.086E+1
-5.673E-2	4.380E-1	1.080E+1
-5.187E-2	4.575E-1	1.091E+1
-5.349E-2	4.348E-1	1.085E+1
-5.511E-2	4.575E-1	1.087E+1
-5.673E-2	4.704E-1	1.088E+1
-5.187E-2	4.542E-1	1.083E+1
-5.187E-2	4.250E-1	1.094E+1
-5.187E-2	4.380E-1	1.093E+1
-5.835E-2	4.380E-1	1.082E+1
-5.349E-2	4.445E-1	1.113E+1
-5.511E-2	4.412E-1	1.100E+1
-5.673E-2	4.380E-1	1.094E+1
-5.349E-2	4.380E-1	1.087E+1
-5.187E-2	4.250E-1	1.070E+1
-5.025E-2	4.445E-1	1.091E+1
-5.187E-2	4.250E-1	1.081E+1
-5.511E-2	4.477E-1	1.084E+1
-5.511E-2	4.607E-1	1.086E+1
-5.025E-2	4.218E-1	1.095E+1
-5.673E-2	4.477E-1	1.096E+1
-5.511E-2	4.121E-1	1.096E+1
-5.349E-2	4.412E-1	1.088E+1
-5.025E-2	4.250E-1	1.088E+1
-5.511E-2	4.348E-1	1.094E+1
-5.349E-2	4.380E-1	1.081E+1
-5.673E-2	4.575E-1	1.091E+1
-5.187E-2	4.510E-1	1.094E+1
-5.349E-2	4.575E-1	1.087E+1
-5.673E-2	4.250E-1	1.094E+1
-5.187E-2	4.153E-1	1.091E+1
-5.025E-2	4.283E-1	1.097E+1
-5.349E-2	4.380E-1	1.092E+1
-5.673E-2	4.445E-1	1.102E+1
-5.511E-2	4.380E-1	1.092E+1
-5.673E-2	4.283E-1	1.092E+1
-5.349E-2	4.283E-1	1.081E+1
-5.673E-2	4.315E-1	1.087E+1
-5.349E-2	4.380E-1	1.093E+1
-5.349E-2	4.575E-1	1.097E+1
-5.187E-2	4.348E-1	1.103E+1
-5.673E-2	4.477E-1	1.098E+1
-5.349E-2	4.640E-1	1.085E+1
-4.862E-2	4.607E-1	1.092E+1
-5.187E-2	4.250E-1	1.092E+1
-5.349E-2	4.575E-1	1.100E+1
-5.511E-2	4.185E-1	1.091E+1
-5.187E-2	4.315E-1	1.088E+1
-5.511E-2	4.348E-1	1.105E+1
-5.511E-2	4.121E-1	1.093E+1
-5.349E-2	4.445E-1	1.103E+1
-5.025E-2	4.380E-1	1.091E+1
-5.673E-2	4.121E-1	1.081E+1
-5.835E-2	4.542E-1	1.094E+1
-5.511E-2	4.153E-1	1.104E+1
-5.349E-2	4.315E-1	1.085E+1
-5.511E-2	4.607E-1	1.096E+1
-5.835E-2	4.380E-1	1.087E+1
-5.349E-2	4.283E-1	1.085E+1
-5.187E-2	4.510E-1	1.098E+1
-5.511E-2	4.640E-1	1.103E+1
-5.511E-2	4.380E-1	1.094E+1
-5.349E-2	4.088E-1	1.100E+1
-5.187E-2	4.348E-1	1.081E+1
-5.187E-2	4.121E-1	1.088E+1
-5.673E-2	4.575E-1	1.092E+1
-5.187E-2	4.477E-1	1.093E+1
-5.349E-2	4.348E-1	1.103E+1
-5.673E-2	4.283E-1	1.104E+1
-5.187E-2	4.283E-1	1.084E+1
-5.187E-2	4.348E-1	1.083E+1
-5.025E-2	4.477E-1	1.090E+1
-5.673E-2	4.218E-1	1.093E+1
-5.187E-2	4.412E-1	1.096E+1
-5.187E-2	4.445E-1	1.105E+1
-5.511E-2	4.348E-1	1.097E+1
-5.511E-2	4.737E-1	1.096E+1
-5.835E-2	4.477E-1	1.094E+1
-5.025E-2	4.380E-1	1.089E+1
-5.025E-2	4.704E-1	1.097E+1
-5.511E-2	4.510E-1	1.099E+1
-5.511E-2	4.575E-1	1.093E+1
-5.349E-2	4.640E-1	1.095E+1
-5.025E-2	4.250E-1	1.092E+1
-5.511E-2	4.348E-1	1.091E+1
-5.511E-2	4.218E-1	1.102E+1
-5.349E-2	4.542E-1	1.098E+1
-5.511E-2	4.380E-1	1.093E+1
-5.511E-2	4.056E-1	1.095E+1
-5.673E-2	4.348E-1	1.090E+1
-5.673E-2	4.218E-1	1.091E+1
-5.511E-2	4.445E-1	1.094E+1
-5.673E-2	4.477E-1	1.084E+1
-5.673E-2	4.412E-1	1.095E+1
-5.349E-2	4.542E-1	1.095E+1
-5.025E-2	4.315E-1	1.100E+1
-5.349E-2	4.315E-1	1.088E+1
-5.187E-2	4.445E-1	1.087E+1
-5.511E-2	4.412E-1	1.103E+1
-5.187E-2	4.640E-1	1.098E+1
-5.187E-2	4.348E-1	1.089E+1
-5.349E-2	4.218E-1	1.092E+1
-5.187E-2	4.250E-1	1.085E+1
-5.187E-2	4.218E-1	1.092E+1
-5.673E-2	4.412E-1	1.099E+1
-5.511E-2	4.380E-1	1.095E+1
-5.187E-2	4.445E-1	1.097E+1
-5.025E-2	4.315E-1	1.083E+1
-5.349E-2	4.445E-1	1.096E+1
-5.511E-2	4.672E-1	1.101E+1
-5.673E-2	4.380E-1	1.090E+1
-5.349E-2	4.283E-1	1.103E+1
-5.349E-2	4.315E-1	1.084E+1
-5.835E-2	4.445E-1	1.084E+1
-5.349E-2	4.445E-1	1.090E+1
-5.187E-2	4.445E-1	1.089E+1
-5.511E-2	4.283E-1	1.088E+1
-5.349E-2	4.380E-1	1.087E+1
-5.349E-2	4.412E-1	1.097E+1
-5.025E-2	4.348E-1	1.086E+1
-5.349E-2	4.348E-1	1.100E+1
-5.673E-2	4.315E-1	1.092E+1
-5.349E-2	4.412E-1	1.094E+1
-5.673E-2	4.412E-1	1.083E+1
-5.511E-2	4.445E-1	1.088E+1
-5.673E-2	4.510E-1	1.093E+1
-5.511E-2	4.412E-1	1.087E+1
-4.862E-2	4.510E-1	1.092E+1
-5.673E-2	4.153E-1	1.086E+1
-5.673E-2	4.315E-1	1.092E+1
-5.187E-2	4.575E-1	1.094E+1
-5.025E-2	4.510E-1	1.083E+1
-5.673E-2	4.510E-1	1.104E+1
-5.673E-2	4.477E-1	1.085E+1
-5.349E-2	4.477E-1	1.088E+1
-5.187E-2	4.315E-1	1.100E+1
-5.511E-2	4.315E-1	1.097E+1
-5.511E-2	4.542E-1	1.092E+1
-5.511E-2	4.672E-1	1.098E+1
-5.349E-2	4.380E-1	1.091E+1
-5.511E-2	4.412E-1	1.089E+1
-5.349E-2	4.575E-1	1.094E+1
-5.511E-2	4.218E-1	1.089E+1
-5.349E-2	4.510E-1	1.095E+1
-5.349E-2	4.348E-1	1.095E+1
-5.349E-2	4.412E-1	1.086E+1
-5.673E-2	4.542E-1	1.080E+1
-5.511E-2	4.607E-1	1.095E+1
-5.187E-2	4.380E-1	1.094E+1
-5.349E-2	4.380E-1	1.091E+1
-5.187E-2	4.704E-1	1.099E+1
-5.025E-2	4.185E-1	1.100E+1
-5.673E-2	4.412E-1	1.106E+1
-5.511E-2	4.250E-1	1.090E+1
-5.349E-2	4.510E-1	1.089E+1
-5.349E-2	4.250E-1	1.105E+1
-5.511E-2	4.510E-1	1.107E+1
-5.673E-2	4.185E-1	1.089E+1
-5.349E-2	4.412E-1	1.100E+1
-5.187E-2	4.412E-1	1.105E+1
-5.187E-2	4.348E-1	1.083E+1
-5.511E-2	4.477E-1	1.085E+1
-5.187E-2	4.575E-1	1.094E+1
-5.025E-2	4.380E-1	1.084E+1
-5.349E-2	4.380E-1	1.101E+1
-5.511E-2	4.153E-1	1.086E+1
-5.187E-2	4.380E-1	1.091E+1
-5.511E-2	4.737E-1	1.096E+1
-5.349E-2	4.283E-1	1.076E+1
-5.511E-2	4.542E-1	1.106E+1
-5.187E-2	4.250E-1	1.090E+1
-5.349E-2	4.575E-1	1.096E+1
-5.511E-2	4.283E-1	1.093E+1
-5.511E-2	4.315E-1	1.087E+1
-5.187E-2	4.510E-1	1.082E+1
-5.349E-2	4.445E-1	1.091E+1
-5.187E-2	4.607E-1	1.086E+1
-5.511E-2	4.218E-1	1.092E+1
-5.349E-2	4.445E-1	1.085E+1
-5.349E-2	4.412E-1	1.103E+1
-5.349E-2	4.412E-1	1.090E+1
-5.511E-2	4.348E-1	1.083E+1
-5.187E-2	4.704E-1	1.077E+1
-5.187E-2	4.315E-1	1.091E+1
-5.511E-2	4.185E-1	1.095E+1
-5.673E-2	4.380E-1	1.091E+1
-5.349E-2	4.185E-1	1.095E+1
-5.349E-2	4.575E-1	1.098E+1
-5.349E-2	4.315E-1	1.091E+1
-5.511E-2	4.412E-1	1.107E+1
-5.349E-2	4.250E-1	1.102E+1
-5.187E-2	4.412E-1	1.084E+1
-5.349E-2	4.218E-1	1.091E+1
-5.673E-2	4.250E-1	1.093E+1
-5.349E-2	4.445E-1	1.092E+1
-5.187E-2	4.834E-1	1.097E+1
-5.349E-2	4.315E-1	1.098E+1
-5.673E-2	4.445E-1	1.088E+1
-5.187E-2	4.283E-1	1.091E+1
-5.025E-2	4.737E-1	1.092E+1
-5.673E-2	4.088E-1	1.100E+1
-5.511E-2	4.510E-1	1.103E+1
-5.349E-2	4.640E-1	1.080E+1
-5.187E-2	4.477E-1	1.081E+1
-5.187E-2	4.380E-1	1.095E+1
-5.673E-2	4.445E-1	1.105E+1
-5.349E-2	4.283E-1	1.086E+1
-5.349E-2	4.315E-1	1.095E+1
-5.835E-2	4.737E-1	1.091E+1
-5.835E-2	4.607E-1	1.091E+1
-5.349E-2	4.250E-1	1.100E+1
-5.025E-2	4.477E-1	1.086E+1
-5.187E-2	4.380E-1	1.094E+1
-5.511E-2	4.218E-1	1.081E+1
-5.511E-2	4.542E-1	1.085E+1
-5.187E-2	4.510E-1	1.088E+1
-5.511E-2	4.412E-1	1.095E+1
-5.511E-2	4.575E-1	1.089E+1
-5.187E-2	4.412E-1	1.084E+1
-5.187E-2	4.315E-1	1.093E+1
-5.349E-2	4.640E-1	1.087E+1
-5.673E-2	4.834E-1	1.092E+1
-5.349E-2	4.445E-1	1.103E+1
-5.349E-2	4.185E-1	1.085E+1
-5.349E-2	4.445E-1	1.099E+1
-5.349E-2	4.315E-1	1.093E+1
-5.511E-2	4.380E-1	1.097E+1
-5.349E-2	4.315E-1	1.093E+1
-5.187E-2	4.315E-1	1.087E+1
-5.349E-2	4.412E-1	1.108E+1
-5.511E-2	4.510E-1	1.092E+1
-5.349E-2	4.704E-1	1.089E+1
-5.511E-2	4.575E-1	1.083E+1
-5.673E-2	4.348E-1	1.081E+1
-5.187E-2	4.250E-1	1.092E+1
-5.349E-2	4.380E-1	1.092E+1
-5.349E-2	4.412E-1	1.104E+1
-5.511E-2	4.348E-1	1.095E+1
-5.187E-2	4.185E-1	1.093E+1
-5.187E-2	4.348E-1	1.097E+1
-5.673E-2	4.218E-1	1.085E+1
-5.673E-2	4.542E-1	1.101E+1
-5.349E-2	4.185E-1	1.101E+1
-4.862E-2	4.056E-1	1.080E+1
-5.187E-2	4.315E-1	1.083E+1
-5.511E-2	4.607E-1	1.102E+1
-5.511E-2	4.250E-1	1.082E+1
-5.187E-2	4.607E-1	1.094E+1
-5.511E-2	4.185E-1	1.101E+1
-5.673E-2	4.348E-1	1.098E+1
-5.511E-2	4.445E-1	1.104E+1
-5.349E-2	4.445E-1	1.086E+1
-5.349E-2	4.445E-1	1.089E+1
-5.511E-2	4.704E-1	1.100E+1
-5.511E-2	4.575E-1	1.104E+1
-4.862E-2	4.121E-1	1.098E+1
-5.511E-2	4.445E-1	1.097E+1
-5.673E-2	4.380E-1	1.093E+1
-5.187E-2	4.348E-1	1.096E+1
-5.025E-2	4.445E-1	1.101E+1
-5.187E-2	4.218E-1	1.091E+1
-5.673E-2	4.283E-1	1.093E+1
-5.349E-2	4.477E-1	1.094E+1
-5.349E-2	4.283E-1	1.089E+1
-5.187E-2	4.315E-1	1.102E+1
-5.349E-2	4.412E-1	1.103E+1
-5.835E-2	4.348E-1	1.093E+1
-5.025E-2	4.283E-1	1.094E+1
-5.349E-2	4.510E-1	1.087E+1
-5.835E-2	4.477E-1	1.109E+1
-5.187E-2	4.477E-1	1.087E+1
-5.025E-2	4.607E-1	1.099E+1
-5.187E-2	4.445E-1	1.095E+1
-5.673E-2	4.185E-1	1.095E+1
-5.025E-2	4.510E-1	1.100E+1
-5.187E-2	4.445E-1	1.096E+1
-5.187E-2	4.185E-1	1.095E+1
-5.187E-2	4.185E-1	1.105E+1
-5.349E-2	4.250E-1	1.098E+1
-5.187E-2	4.380E-1	1.096E+1
-5.673E-2	4.510E-1	1.101E+1
-5.511E-2	4.412E-1	1.099E+1
-5.187E-2	4.542E-1	1.111E+1
-5.187E-2	4.121E-1	1.096E+1
-5.187E-2	4.640E-1	1.091E+1
-5.673E-2	4.218E-1	1.089E+1
-5.187E-2	4.510E-1	1.095E+1
-5.187E-2	4.412E-1	1.091E+1
-5.511E-2	4.477E-1	1.101E+1
-5.673E-2	4.348E-1	1.097E+1
-5.511E-2	4.445E-1	1.095E+1
-5.187E-2	4.380E-1	1.095E+1
-5.673E-2	4.088E-1	1.101E+1
-5.511E-2	4.542E-1	1.084E+1
-5.349E-2	4.445E-1	1.101E+1
-5.025E-2	4.283E-1	1.079E+1
-5.673E-2	4.283E-1	1.094E+1
-5.673E-2	4.445E-1	1.107E+1
-5.349E-2	4.510E-1	1.094E+1
-5.349E-2	4.640E-1	1.102E+1
-5.673E-2	4.315E-1	1.091E+1
-5.673E-2	4.380E-1	1.107E+1
-5.511E-2	4.607E-1	1.088E+1
-5.187E-2	4.218E-1	1.087E+1
-5.349E-2	4.348E-1	1.092E+1
-5.511E-2	4.348E-1	1.098E+1
-5.511E-2	4.510E-1	1.106E+1
-5.187E-2	4.445E-1	1.081E+1
-5.511E-2	4.283E-1	1.099E+1
-5.511E-2	4.445E-1	1.095E+1
-5.349E-2	4.348E-1	1.095E+1
-5.187E-2	4.510E-1	1.093E+1
-5.511E-2	4.283E-1	1.106E+1
-5.673E-2	4.283E-1	1.098E+1
-5.349E-2	4.250E-1	1.103E+1
-5.025E-2	4.283E-1	1.100E+1
-5.349E-2	4.380E-1	1.092E+1
-5.673E-2	4.575E-1	1.094E+1
-5.187E-2	4.477E-1	1.095E+1
-5.025E-2	4.088E-1	1.100E+1
-5.511E-2	4.575E-1	1.097E+1
-5.673E-2	4.445E-1	1.107E+1
-5.511E-2	4.348E-1	1.092E+1
-5.349E-2	4.315E-1	1.097E+1
-5.673E-2	4.250E-1	1.100E+1
-5.673E-2	4.348E-1	1.097E+1
-5.511E-2	4.088E-1	1.089E+1
-5.349E-2	4.315E-1	1.093E+1
-5.349E-2	4.315E-1	1.114E+1
-5.349E-2	4.380E-1	1.095E+1
-5.349E-2	4.380E-1	1.088E+1
-5.349E-2	4.477E-1	1.101E+1
-5.511E-2	4.218E-1	1.105E+1
-5.673E-2	4.250E-1	1.081E+1
-5.511E-2	4.380E-1	1.088E+1
-5.349E-2	4.510E-1	1.100E+1
-5.673E-2	4.542E-1	1.100E+1
-5.511E-2	4.510E-1	1.091E+1
-5.187E-2	4.477E-1	1.094E+1
-5.349E-2	4.380E-1	1.084E+1
-5.511E-2	4.445E-1	1.102E+1
-5.673E-2	4.575E-1	1.094E+1
-5.349E-2	4.412E-1	1.092E+1
-5.511E-2	4.315E-1	1.096E+1
-5.511E-2	4.510E-1	1.089E+1
-5.511E-2	4.607E-1	1.084E+1
-5.673E-2	4.380E-1	1.104E+1
-5.511E-2	4.348E-1	1.091E+1
-5.511E-2	4.348E-1	1.088E+1
-5.349E-2	4.153E-1	1.094E+1
-5.511E-2	4.510E-1	1.095E+1
-5.187E-2	4.510E-1	1.098E+1
-5.511E-2	4.477E-1	1.093E+1
-5.998E-2	4.510E-1	1.086E+1
-5.025E-2	4.607E-1	1.087E+1
-5.349E-2	4.380E-1	1.094E+1
-5.349E-2	4.283E-1	1.096E+1
-5.511E-2	4.380E-1	1.105E+1
-5.511E-2	4.283E-1	1.107E+1
-5.187E-2	4.445E-1	1.115E+1
-5.349E-2	4.510E-1	1.092E+1
-5.349E-2	4.348E-1	1.096E+1
-5.511E-2	4.283E-1	1.094E+1
-5.349E-2	4.445E-1	1.102E+1
-5.187E-2	4.250E-1	1.107E+1
-5.673E-2	4.510E-1	1.097E+1
-5.349E-2	4.250E-1	1.107E+1
-5.187E-2	4.283E-1	1.092E+1
-5.511E-2	4.348E-1	1.099E+1
-5.511E-2	4.218E-1	1.094E+1
-5.511E-2	4.477E-1	1.100E+1
-5.349E-2	4.510E-1	1.106E+1
-5.511E-2	4.250E-1	1.095E+1
-5.673E-2	4.283E-1	1.090E+1
-5.511E-2	4.412E-1	1.100E+1
-5.349E-2	4.315E-1	1.086E+1
-5.511E-2	4.412E-1	1.087E+1
-5.349E-2	4.542E-1	1.096E+1
-5.673E-2	4.283E-1	1.095E+1
-4.862E-2	4.380E-1	1.113E+1
-5.349E-2	4.542E-1	1.102E+1
-5.673E-2	4.542E-1	1.095E+1
-5.187E-2	4.575E-1	1.108E+1
-5.025E-2	4.575E-1	1.097E+1
-5.673E-2	4.412E-1	1.090E+1
-5.835E-2	4.348E-1	1.090E+1
-5.511E-2	4.348E-1	1.089E+1
-5.349E-2	4.607E-1	1.096E+1
-5.673E-2	4.510E-1	1.098E+1
-5.835E-2	4.412E-1	1.103E+1
-5.673E-2	4.412E-1	1.101E+1
-5.187E-2	4.575E-1	1.102E+1
-5.349E-2	4.348E-1	1.092E+1
-5.835E-2	4.056E-1	1.091E+1
-5.511E-2	4.315E-1	1.095E+1
-5.349E-2	4.899E-1	1.092E+1
-5.511E-2	4.283E-1	1.101E+1
-5.673E-2	4.477E-1	1.096E+1
-5.673E-2	4.575E-1	1.100E+1
-5.025E-2	4.380E-1	1.098E+1
-5.511E-2	4.412E-1	1.088E+1
-5.349E-2	4.348E-1	1.098E+1
-5.511E-2	4.185E-1	1.087E+1
-5.187E-2	4.348E-1	1.103E+1
-5.187E-2	4.445E-1	1.091E+1
-5.511E-2	4.380E-1	1.097E+1
-5.511E-2	4.315E-1	1.092E+1
-5.187E-2	4.315E-1	1.095E+1
-5.349E-2	4.056E-1	1.102E+1
-5.673E-2	4.477E-1	1.093E+1
-5.187E-2	4.153E-1	1.094E+1
-5.187E-2	4.380E-1	1.100E+1
-5.187E-2	4.477E-1	1.095E+1
-5.673E-2	4.250E-1	1.092E+1
-5.187E-2	4.283E-1	1.103E+1
-5.349E-2	4.510E-1	1.099E+1
-5.511E-2	4.121E-1	1.082E+1
-5.673E-2	4.056E-1	1.106E+1
-5.349E-2	4.542E-1	1.091E+1
-5.349E-2	4.250E-1	1.096E+1
-5.673E-2	4.315E-1	1.089E+1
-5.835E-2	4.250E-1	1.100E+1
-5.349E-2	4.283E-1	1.099E+1
-5.187E-2	4.477E-1	1.098E+1
-5.673E-2	4.250E-1	1.094E+1
-5.835E-2	4.348E-1	1.099E+1
-5.187E-2	4.121E-1	1.095E+1
-5.349E-2	4.315E-1	1.098E+1
-5.349E-2	4.477E-1	1.093E+1
-5.835E-2	4.412E-1	1.091E+1
-5.187E-2	4.510E-1	1.094E+1
-5.349E-2	4.380E-1	1.100E+1
-5.349E-2	4.218E-1	1.099E+1
-5.673E-2	4.510E-1	1.097E+1
-5.673E-2	4.607E-1	1.096E+1
-5.349E-2	4.542E-1	1.077E+1
-5.349E-2	4.218E-1	1.098E+1
-5.349E-2	4.185E-1	1.084E+1
-5.511E-2	4.510E-1	1.093E+1
-5.187E-2	4.056E-1	1.100E+1
-5.511E-2	4.477E-1	1.104E+1
-5.835E-2	4.477E-1	1.089E+1
-5.511E-2	4.542E-1	1.094E+1
-5.349E-2	4.672E-1	1.097E+1
-5.187E-2	4.218E-1	1.107E+1
-5.511E-2	4.315E-1	1.085E+1
-5.025E-2	4.283E-1	1.097E+1
-5.349E-2	4.250E-1	1.093E+1
-5.673E-2	4.575E-1	1.097E+1
-5.835E-2	4.412E-1	1.091E+1
-5.187E-2	4.380E-1	1.087E+1
-5.349E-2	4.412E-1	1.093E+1
-5.187E-2	4.380E-1	1.105E+1
-5.673E-2	4.283E-1	1.088E+1
-5.349E-2	4.445E-1	1.098E+1
-5.025E-2	4.348E-1	1.106E+1
-5.349E-2	4.315E-1	1.105E+1
-5.349E-2	4.315E-1	1.088E+1
-5.511E-2	4.283E-1	1.092E+1
-5.187E-2	4.542E-1	1.085E+1
-5.511E-2	4.477E-1	1.095E+1
-5.511E-2	4.380E-1	1.101E+1
-5.673E-2	4.640E-1	1.101E+1
-5.187E-2	4.153E-1	1.084E+1
-5.673E-2	4.348E-1	1.104E+1
-5.835E-2	4.542E-1	1.105E+1
-5.187E-2	4.445E-1	1.098E+1
-5.187E-2	4.477E-1	1.098E+1
-5.511E-2	4.445E-1	1.093E+1
-5.349E-2	4.445E-1	1.098E+1
-5.511E-2	4.510E-1	1.105E+1
-5.187E-2	4.056E-1	1.086E+1
-5.673E-2	4.153E-1	1.106E+1
-5.673E-2	4.348E-1	1.091E+1
-5.349E-2	4.283E-1	1.111E+1
-5.673E-2	4.315E-1	1.091E+1
-5.511E-2	4.153E-1	1.098E+1
-5.511E-2	4.510E-1	1.101E+1
-5.511E-2	4.510E-1	1.096E+1
-5.187E-2	4.283E-1	1.104E+1
-5.511E-2	4.510E-1	1.089E+1
-5.835E-2	4.477E-1	1.095E+1
-5.349E-2	4.218E-1	1.101E+1
-5.025E-2	4.315E-1	1.106E+1
-5.673E-2	4.250E-1	1.085E+1
-5.511E-2	4.348E-1	1.084E+1
-5.511E-2	4.575E-1	1.097E+1
-5.349E-2	4.445E-1	1.094E+1
-5.511E-2	4.445E-1	1.102E+1
-5.673E-2	4.218E-1	1.093E+1
-5.511E-2	4.250E-1	1.087E+1
-5.025E-2	4.445E-1	1.079E+1
-5.511E-2	4.348E-1	1.088E+1
-5.835E-2	4.315E-1	1.089E+1
-5.349E-2	4.380E-1	1.098E+1
-5.187E-2	4.575E-1	1.098E+1
-5.511E-2	4.412E-1	1.104E+1
-5.673E-2	4.315E-1	1.096E+1
-5.511E-2	4.412E-1	1.104E+1
-5.025E-2	4.153E-1	1.104E+1
-5.511E-2	4.218E-1	1.096E+1
-5.511E-2	4.477E-1	1.103E+1
-5.349E-2	4.445E-1	1.100E+1
-5.187E-2	4.283E-1	1.096E+1
-5.349E-2	4.121E-1	1.083E+1
-5.673E-2	4.380E-1	1.083E+1
-5.511E-2	4.315E-1	1.099E+1
-5.349E-2	4.477E-1	1.097E+1
-5.835E-2	4.315E-1	1.098E+1
-5.835E-2	4.477E-1	1.099E+1
-5.511E-2	4.412E-1	1.095E+1
-5.187E-2	4.607E-1	1.096E+1
-5.673E-2	4.088E-1	1.096E+1
-5.673E-2	4.315E-1	1.088E+1
-5.349E-2	4.218E-1	1.098E+1
-5.349E-2	4.218E-1	1.092E+1
-5.349E-2	4.121E-1	1.082E+1
-5.511E-2	4.510E-1	1.100E+1
-5.511E-2	4.412E-1	1.099E+1
-5.349E-2	4.348E-1	1.099E+1
-5.187E-2	4.510E-1	1.101E+1
-5.349E-2	4.412E-1	1.104E+1
-5.673E-2	4.445E-1	1.093E+1
-5.349E-2	4.250E-1	1.106E+1
-5.673E-2	4.218E-1	1.081E+1
-5.511E-2	4.250E-1	1.082E+1
-5.511E-2	4.348E-1	1.077E+1
-5.349E-2	4.250E-1	1.097E+1
-5.187E-2	4.640E-1	1.093E+1
-5.835E-2	4.380E-1	1.106E+1
-5.511E-2	4.283E-1	1.101E+1
-5.511E-2	4.542E-1	1.099E+1
-5.511E-2	4.250E-1	1.093E+1
-5.835E-2	4.477E-1	1.090E+1
-5.187E-2	4.315E-1	1.105E+1
-5.349E-2	4.477E-1	1.087E+1
-5.511E-2	4.445E-1	1.092E+1
-5.673E-2	4.185E-1	1.096E+1
-5.511E-2	4.510E-1	1.095E+1
-5.511E-2	4.575E-1	1.107E+1
-5.511E-2	4.380E-1	1.089E+1
-5.349E-2	4.380E-1	1.099E+1
-5.511E-2	4.607E-1	1.089E+1
-5.187E-2	4.348E-1	1.081E+1
-5.511E-2	4.412E-1	1.094E+1
-5.998E-2	4.348E-1	1.091E+1
-5.511E-2	4.380E-1	1.106E+1
-5.187E-2	4.445E-1	1.100E+1
-5.511E-2	4.510E-1	1.097E+1
-5.187E-2	4.315E-1	1.099E+1
-5.511E-2	4.510E-1	1.091E+1
-5.187E-2	4.640E-1	1.099E+1
-5.511E-2	4.607E-1	1.088E+1
-5.511E-2	4.575E-1	1.097E+1
-5.349E-2	4.510E-1	1.088E+1
-5.025E-2	4.088E-1	1.096E+1
-5.673E-2	4.348E-1	1.102E+1
-5.673E-2	4.445E-1	1.098E+1
-5.187E-2	4.250E-1	1.092E+1
-5.349E-2	4.510E-1	1.095E+1
-5.511E-2	4.412E-1	1.103E+1
-5.673E-2	4.575E-1	1.091E+1
-5.511E-2	4.348E-1	1.092E+1
-5.187E-2	4.575E-1	1.110E+1
-5.511E-2	4.542E-1	1.094E+1
-5.511E-2	4.218E-1	1.098E+1
-5.349E-2	4.510E-1	1.083E+1
-5.349E-2	4.380E-1	1.082E+1
-5.511E-2	4.542E-1	1.101E+1
-5.673E-2	4.672E-1	1.097E+1
-5.349E-2	4.380E-1	1.110E+1
-5.187E-2	4.348E-1	1.096E+1
-5.511E-2	4.412E-1	1.091E+1
-5.673E-2	4.348E-1	1.088E+1
-5.511E-2	4.218E-1	1.097E+1
-5.511E-2	4.380E-1	1.099E+1
-5.511E-2	4.250E-1	1.093E+1
-5.673E-2	4.412E-1	1.101E+1
-5.349E-2	4.412E-1	1.083E+1
-5.349E-2	4.445E-1	1.085E+1
-5.349E-2	4.737E-1	1.098E+1
-5.835E-2	4.348E-1	1.096E+1
-5.511E-2	4.185E-1	1.094E+1
-5.187E-2	4.250E-1	1.095E+1
-5.673E-2	4.218E-1	1.102E+1
-5.673E-2	4.542E-1	1.098E+1
-5.511E-2	4.510E-1	1.095E+1
-5.349E-2	4.445E-1	1.114E+1
-5.511E-2	4.348E-1	1.109E+1
-5.998E-2	4.477E-1	1.104E+1
-5.511E-2	4.250E-1	1.102E+1
-5.673E-2	4.380E-1	1.089E+1
-5.349E-2	4.412E-1	1.101E+1
-5.511E-2	4.737E-1	1.098E+1
-5.349E-2	4.380E-1	1.096E+1
-5.349E-2	4.575E-1	1.091E+1
-5.187E-2	4.412E-1	1.093E+1
-5.835E-2	4.250E-1	1.098E+1
-5.349E-2	4.348E-1	1.100E+1
-5.511E-2	4.315E-1	1.088E+1
-5.511E-2	4.445E-1	1.110E+1
-5.835E-2	4.510E-1	1.091E+1
-5.349E-2	4.218E-1	1.098E+1
-5.349E-2	4.283E-1	1.090E+1
-5.673E-2	4.412E-1	1.093E+1
-5.673E-2	4.380E-1	1.091E+1
-5.835E-2	4.315E-1	1.112E+1
-5.349E-2	4.412E-1	1.107E+1
-5.673E-2	4.510E-1	1.107E+1
-5.835E-2	4.412E-1	1.098E+1
-5.187E-2	4.510E-1	1.093E+1
-5.349E-2	3.991E-1	1.108E+1
-5.511E-2	4.315E-1	1.086E+1
-5.673E-2	4.445E-1	1.096E+1
-5.511E-2	4.412E-1	1.102E+1
-5.349E-2	4.445E-1	1.093E+1
-5.511E-2	4.185E-1	1.093E+1
-5.835E-2	4.088E-1	1.090E+1
-5.349E-2	4.542E-1	1.092E+1
-5.511E-2	4.412E-1	1.100E+1
-5.673E-2	4.477E-1	1.119E+1
-5.835E-2	4.445E-1	1.105E+1
-5.349E-2	4.412E-1	1.103E+1
-5.187E-2	4.121E-1	1.091E+1
-5.349E-2	4.348E-1	1.108E+1
-5.673E-2	4.445E-1	1.105E+1
-5.673E-2	4.023E-1	1.104E+1
-5.025E-2	4.412E-1	1.098E+1
-5.187E-2	4.121E-1	1.099E+1
-5.511E-2	4.477E-1	1.095E+1
-5.349E-2	4.477E-1	1.097E+1
-5.511E-2	4.477E-1	1.100E+1
-5.673E-2	4.153E-1	1.105E+1
-5.349E-2	4.542E-1	1.099E+1
-5.349E-2	4.575E-1	1.094E+1
-5.187E-2	4.380E-1	1.078E+1
-5.187E-2	4.315E-1	1.098E+1
-5.835E-2	4.283E-1	1.082E+1
-5.511E-2	4.315E-1	1.091E+1
-5.187E-2	4.380E-1	1.089E+1
-5.673E-2	4.412E-1	1.105E+1
-5.835E-2	4.348E-1	1.101E+1
-5.187E-2	4.380E-1	1.095E+1
-5.187E-2	4.640E-1	1.095E+1
-5.511E-2	4.185E-1	1.098E+1
-5.511E-2	4.477E-1	1.092E+1
-5.511E-2	4.380E-1	1.097E+1
-5.349E-2	4.056E-1	1.088E+1
-5.511E-2	4.185E-1	1.084E+1
-5.673E-2	4.542E-1	1.107E+1
-5.349E-2	4.380E-1	1.100E+1
-5.187E-2	4.250E-1	1.098E+1
-5.511E-2	4.218E-1	1.098E+1
-5.349E-2	4.348E-1	1.090E+1
-5.187E-2	4.575E-1	1.107E+1
-5.349E-2	4.802E-1	1.109E+1
-5.349E-2	4.412E-1	1.091E+1
-5.835E-2	4.477E-1	1.111E+1
-5.511E-2	4.250E-1	1.092E+1
-5.349E-2	4.315E-1	1.117E+1
-5.511E-2	4.445E-1	1.096E+1
-5.511E-2	4.056E-1	1.096E+1
-5.349E-2	4.250E-1	1.087E+1
-5.511E-2	4.477E-1	1.093E+1
-5.511E-2	4.542E-1	1.090E+1
-5.673E-2	4.477E-1	1.106E+1
-5.349E-2	4.380E-1	1.091E+1
-5.349E-2	4.542E-1	1.099E+1
-5.349E-2	4.315E-1	1.095E+1
-5.673E-2	4.510E-1	1.113E+1
-5.511E-2	4.250E-1	1.107E+1
-5.349E-2	4.477E-1	1.092E+1
-5.673E-2	4.185E-1	1.094E+1
-5.673E-2	4.737E-1	1.106E+1
-5.187E-2	4.412E-1	1.095E+1
-5.349E-2	4.380E-1	1.106E+1
-5.511E-2	4.412E-1	1.110E+1
-5.998E-2	4.607E-1	1.084E+1
-5.349E-2	4.542E-1	1.104E+1
-5.187E-2	4.283E-1	1.102E+1
-5.511E-2	4.348E-1	1.090E+1
-5.673E-2	4.185E-1	1.101E+1
-5.673E-2	4.153E-1	1.098E+1
-5.025E-2	4.575E-1	1.099E+1
-5.511E-2	4.315E-1	1.088E+1
-5.835E-2	4.640E-1	1.092E+1
-5.673E-2	4.315E-1	1.105E+1
-5.349E-2	4.575E-1	1.086E+1
-5.511E-2	4.283E-1	1.093E+1
-5.511E-2	4.315E-1	1.088E+1
-5.673E-2	4.510E-1	1.098E+1
-5.187E-2	4.315E-1	1.108E+1
-5.349E-2	4.380E-1	1.097E+1
-5.673E-2	4.412E-1	1.094E+1
-5.835E-2	4.315E-1	1.099E+1
-5.511E-2	4.445E-1	1.090E+1
-5.511E-2	4.445E-1	1.095E+1
-5.511E-2	4.510E-1	1.101E+1
-5.511E-2	4.445E-1	1.095E+1
-5.187E-2	4.510E-1	1.091E+1
-5.187E-2	4.380E-1	1.091E+1
-5.511E-2	4.315E-1	1.112E+1
-5.673E-2	4.477E-1	1.104E+1
-5.349E-2	4.283E-1	1.111E+1
-5.673E-2	4.380E-1	1.084E+1
-5.835E-2	4.250E-1	1.086E+1
-5.511E-2	4.380E-1	1.096E+1
-5.349E-2	4.477E-1	1.091E+1
-5.511E-2	4.510E-1	1.093E+1
-5.673E-2	4.575E-1	1.093E+1
-5.187E-2	4.153E-1	1.101E+1
-5.511E-2	4.283E-1	1.088E+1
-5.349E-2	4.445E-1	1.098E+1
-5.673E-2	4.348E-1	1.098E+1
-5.349E-2	4.510E-1	1.095E+1
-5.025E-2	4.153E-1	1.101E+1
-5.673E-2	4.121E-1	1.111E+1
-5.673E-2	4.315E-1	1.104E+1
-5.511E-2	4.542E-1	1.113E+1
-5.349E-2	4.315E-1	1.091E+1
-5.511E-2	4.412E-1	1.097E+1
-5.511E-2	4.348E-1	1.089E+1
-5.511E-2	4.283E-1	1.088E+1
-5.349E-2	4.250E-1	1.096E+1
-5.349E-2	4.250E-1	1.083E+1
-5.673E-2	4.283E-1	1.106E+1
-5.511E-2	4.250E-1	1.099E+1
-5.187E-2	4.445E-1	1.098E+1
-5.511E-2	4.023E-1	1.102E+1
-5.511E-2	4.348E-1	1.098E+1
-5.673E-2	4.510E-1	1.100E+1
-5.673E-2	4.348E-1	1.106E+1
-5.511E-2	4.510E-1	1.101E+1
-5.673E-2	4.348E-1	1.079E+1
-5.187E-2	4.283E-1	1.102E+1
-5.511E-2	4.477E-1	1.096E+1
-5.187E-2	4.283E-1	1.100E+1
-5.511E-2	4.380E-1	1.097E+1
-5.187E-2	4.510E-1	1.102E+1
-5.511E-2	4.510E-1	1.105E+1
-5.511E-2	4.380E-1	1.104E+1
-5.673E-2	4.380E-1	1.095E+1
-5.511E-2	4.283E-1	1.086E+1
-5.349E-2	4.477E-1	1.094E+1
-5.349E-2	4.250E-1	1.094E+1
-5.673E-2	4.315E-1	1.095E+1
-5.349E-2	4.250E-1	1.099E+1
-5.673E-2	4.607E-1	1.096E+1
-5.349E-2	4.380E-1	1.109E+1
-5.673E-2	4.477E-1	1.093E+1
-5.511E-2	4.315E-1	1.102E+1
-5.511E-2	4.380E-1	1.099E+1
-5.349E-2	4.542E-1	1.107E+1
-5.673E-2	4.348E-1	1.095E+1
-5.187E-2	4.445E-1	1.095E+1
-5.025E-2	4.380E-1	1.104E+1
-5.025E-2	4.445E-1	1.086E+1
-5.673E-2	4.575E-1	1.089E+1
-5.349E-2	4.185E-1	1.099E+1
-5.187E-2	4.640E-1	1.093E+1
-5.349E-2	4.510E-1	1.100E+1
-5.835E-2	4.510E-1	1.098E+1
-5.511E-2	4.348E-1	1.103E+1
-5.187E-2	4.640E-1	1.095E+1
-5.511E-2	4.185E-1	1.099E+1
-5.673E-2	4.477E-1	1.094E+1
-5.673E-2	4.283E-1	1.102E+1
-5.187E-2	4.315E-1	1.111E+1
-5.673E-2	4.412E-1	1.103E+1
-5.835E-2	4.445E-1	1.100E+1
-5.511E-2	4.315E-1	1.094E+1
-5.511E-2	4.510E-1	1.097E+1
-5.349E-2	4.250E-1	1.082E+1
-5.673E-2	4.477E-1	1.094E+1
-5.349E-2	4.380E-1	1.103E+1
-5.349E-2	4.412E-1	1.097E+1
-5.349E-2	4.315E-1	1.095E+1
-5.673E-2	4.412E-1	1.089E+1
-5.025E-2	4.315E-1	1.092E+1
-5.187E-2	4.542E-1	1.086E+1
-5.349E-2	4.348E-1	1.094E+1
-5.349E-2	4.348E-1	1.101E+1
-5.673E-2	4.348E-1	1.097E+1
-4.862E-2	4.412E-1	1.106E+1
-5.673E-2	4.121E-1	1.097E+1
-5.511E-2	4.348E-1	1.087E+1
-5.187E-2	4.445E-1	1.092E+1
-5.349E-2	4.315E-1	1.088E+1
-5.349E-2	4.315E-1	1.098E+1
-5.511E-2	4.315E-1	1.098E+1
-5.673E-2	4.121E-1	1.096E+1
-5.349E-2	4.348E-1	1.098E+1
-5.349E-2	4.477E-1	1.110E+1
-5.673E-2	4.542E-1	1.103E+1
-5.511E-2	4.445E-1	1.096E+1
-5.349E-2	4.380E-1	1.095E+1
-5.187E-2	4.380E-1	1.094E+1
-5.511E-2	4.380E-1	1.097E+1
-5.349E-2	4.445E-1	1.094E+1
-5.025E-2	4.607E-1	1.103E+1
-5.511E-2	4.121E-1	1.110E+1
-5.511E-2	4.477E-1	1.097E+1
-5.511E-2	4.510E-1	1.095E+1
-5.349E-2	4.250E-1	1.092E+1
-5.349E-2	4.445E-1	1.092E+1
-5.673E-2	4.575E-1	1.097E+1
-5.187E-2	4.348E-1	1.102E+1
-5.187E-2	4.672E-1	1.095E+1
-5.673E-2	4.445E-1	1.097E+1
-5.835E-2	4.283E-1	1.094E+1
-5.349E-2	4.380E-1	1.093E+1
-5.187E-2	4.218E-1	1.085E+1
-5.511E-2	4.218E-1	1.094E+1
-5.349E-2	4.412E-1	1.093E+1
-5.349E-2	4.542E-1	1.104E+1
-5.187E-2	4.510E-1	1.083E+1
-5.349E-2	4.348E-1	1.098E+1
-5.673E-2	4.348E-1	1.096E+1
-5.673E-2	4.185E-1	1.102E+1
-5.349E-2	4.380E-1	1.099E+1
-5.673E-2	4.185E-1	1.094E+1
-5.511E-2	4.250E-1	1.098E+1
-5.349E-2	4.185E-1	1.094E+1
-5.349E-2	4.218E-1	1.091E+1
-5.511E-2	4.769E-1	1.103E+1
-5.511E-2	4.153E-1	1.087E+1
-5.349E-2	4.185E-1	1.088E+1
-5.187E-2	4.607E-1	1.079E+1
-5.349E-2	4.315E-1	1.101E+1
-5.835E-2	4.121E-1	1.097E+1
-5.673E-2	4.445E-1	1.083E+1
-5.511E-2	4.315E-1	1.084E+1
-5.511E-2	4.315E-1	1.095E+1
-5.673E-2	4.704E-1	1.105E+1
-5.511E-2	4.315E-1	1.099E+1
-5.187E-2	4.250E-1	1.093E+1
-5.511E-2	4.218E-1	1.094E+1
-5.673E-2	4.477E-1	1.101E+1
-5.511E-2	4.607E-1	1.098E+1
-5.025E-2	4.412E-1	1.092E+1
-5.349E-2	4.283E-1	1.094E+1
-5.511E-2	4.477E-1	1.110E+1
-5.673E-2	4.315E-1	1.104E+1
-5.025E-2	4.412E-1	1.105E+1
-5.349E-2	4.412E-1	1.097E+1
-5.511E-2	4.348E-1	1.103E+1
-5.511E-2	4.445E-1	1.089E+1
-5.349E-2	4.348E-1	1.107E+1
-5.511E-2	4.315E-1	1.093E+1
-5.835E-2	4.153E-1	1.091E+1
-5.511E-2	4.412E-1	1.087E+1
-5.187E-2	4.412E-1	1.095E+1
-5.511E-2	4.250E-1	1.096E+1
-5.835E-2	4.315E-1	1.101E+1
-5.673E-2	4.250E-1	1.093E+1
-5.349E-2	4.121E-1	1.102E+1
-5.187E-2	4.445E-1	1.095E+1
-5.835E-2	4.542E-1	1.096E+1
-5.349E-2	4.380E-1	1.083E+1
-5.187E-2	4.185E-1	1.104E+1
-5.673E-2	4.315E-1	1.099E+1
-5.835E-2	4.315E-1	1.098E+1
-5.673E-2	4.283E-1	1.100E+1
-5.511E-2	4.250E-1	1.091E+1
-5.187E-2	4.315E-1	1.095E+1
-5.673E-2	4.477E-1	1.101E+1
-5.673E-2	4.607E-1	1.099E+1
-5.349E-2	4.380E-1	1.106E+1
-5.673E-2	4.218E-1	1.093E+1
-5.835E-2	4.250E-1	1.093E+1
-5.349E-2	4.250E-1	1.085E+1
-5.349E-2	4.477E-1	1.103E+1
-5.349E-2	4.185E-1	1.095E+1
-5.673E-2	4.672E-1	1.096E+1
-5.349E-2	4.477E-1	1.094E+1
-5.349E-2	4.348E-1	1.097E+1
-5.673E-2	4.315E-1	1.104E+1
-5.673E-2	4.315E-1	1.101E+1
-5.511E-2	4.153E-1	1.110E+1
-5.349E-2	4.542E-1	1.099E+1
-5.511E-2	4.380E-1	1.090E+1
-5.673E-2	4.510E-1	1.102E+1
-5.511E-2	4.315E-1	1.103E+1
-5.349E-2	4.412E-1	1.095E+1
-5.511E-2	4.477E-1	1.095E+1
-5.673E-2	4.445E-1	1.107E+1
-5.511E-2	4.445E-1	1.096E+1
-5.187E-2	4.250E-1	1.100E+1
-5.511E-2	4.218E-1	1.095E+1
-5.673E-2	4.477E-1	1.101E+1
-5.673E-2	4.510E-1	1.104E+1
-5.673E-2	4.477E-1	1.101E+1
-5.511E-2	4.250E-1	1.095E+1
-5.349E-2	4.445E-1	1.098E+1
-5.511E-2	4.672E-1	1.086E+1
-5.349E-2	4.283E-1	1.103E+1
-5.349E-2	4.575E-1	1.112E+1
-5.673E-2	4.315E-1	1.108E+1
-5.673E-2	4.218E-1	1.097E+1
-5.349E-2	4.023E-1	1.103E+1
-5.511E-2	4.380E-1	1.091E+1
-5.673E-2	4.348E-1	1.094E+1
-5.349E-2	4.315E-1	1.109E+1
-5.349E-2	4.477E-1	1.099E+1
-5.511E-2	4.477E-1	1.096E+1
-5.349E-2	4.542E-1	1.096E+1
-5.673E-2	4.412E-1	1.104E+1
-5.187E-2	4.477E-1	1.110E+1
-5.349E-2	4.380E-1	1.096E+1
-5.511E-2	4.575E-1	1.094E+1
-5.511E-2	4.348E-1	1.109E+1
-5.349E-2	4.380E-1	1.087E+1
-5.511E-2	4.250E-1	1.110E+1
-5.673E-2	4.445E-1	1.102E+1
-5.349E-2	4.445E-1	1.098E+1
-5.349E-2	4.315E-1	1.104E+1
-5.349E-2	4.380E-1	1.099E+1
-5.673E-2	4.445E-1	1.092E+1
-5.511E-2	4.607E-1	1.088E+1
-5.349E-2	4.445E-1	1.089E+1
-5.673E-2	4.412E-1	1.115E+1
-5.835E-2	4.510E-1	1.093E+1
-5.349E-2	4.607E-1	1.094E+1
-5.187E-2	4.575E-1	1.094E+1
-5.511E-2	4.250E-1	1.093E+1
-5.349E-2	4.510E-1	1.092E+1
-5.511E-2	4.445E-1	1.101E+1
-5.025E-2	4.315E-1	1.088E+1
-5.511E-2	4.315E-1	1.096E+1
-5.511E-2	4.575E-1	1.085E+1
-5.511E-2	4.542E-1	1.087E+1
-5.025E-2	4.542E-1	1.094E+1
-5.349E-2	4.250E-1	1.098E+1
-5.673E-2	4.153E-1	1.087E+1
-5.511E-2	4.348E-1	1.108E+1
-5.349E-2	4.445E-1	1.085E+1
-5.511E-2	4.477E-1	1.097E+1
-5.673E-2	4.185E-1	1.100E+1
-5.349E-2	4.412E-1	1.093E+1
-5.349E-2	4.348E-1	1.096E+1
-5.511E-2	4.445E-1	1.104E+1
-5.673E-2	4.348E-1	1.090E+1
-5.349E-2	4.575E-1	1.093E+1
-5.187E-2	4.412E-1	1.093E+1
-5.511E-2	4.121E-1	1.101E+1
-5.349E-2	4.380E-1	1.095E+1
-5.511E-2	4.250E-1	1.095E+1
-5.187E-2	4.412E-1	1.093E+1
-5.511E-2	4.348E-1	1.089E+1
-5.511E-2	4.218E-1	1.098E+1
-5.673E-2	4.510E-1	1.091E+1
-5.025E-2	4.412E-1	1.096E+1
-5.511E-2	4.348E-1	1.102E+1
-5.511E-2	4.510E-1	1.094E+1
-5.673E-2	4.250E-1	1.111E+1
-5.349E-2	4.283E-1	1.096E+1
-5.349E-2	4.283E-1	1.093E+1
-5.835E-2	4.445E-1	1.111E+1
-5.511E-2	4.056E-1	1.101E+1
-5.349E-2	4.088E-1	1.080E+1
-5.349E-2	4.575E-1	1.098E+1
-5.511E-2	4.348E-1	1.089E+1
-5.349E-2	4.510E-1	1.105E+1
-5.673E-2	4.315E-1	1.102E+1
-5.511E-2	4.380E-1	1.102E+1
-5.673E-2	4.477E-1	1.087E+1
-5.673E-2	4.283E-1	1.100E+1
-5.187E-2	4.607E-1	1.096E+1
-5.187E-2	4.250E-1	1.099E+1
-5.835E-2	4.477E-1	1.109E+1
-5.835E-2	4.380E-1	1.081E+1
-5.349E-2	4.542E-1	1.098E+1
-5.673E-2	4.412E-1	1.091E+1
-5.673E-2	4.315E-1	1.099E+1
-5.349E-2	4.348E-1	1.103E+1
-5.511E-2	4.218E-1	1.104E+1
-5.835E-2	4.315E-1	1.091E+1
-5.835E-2	4.218E-1	1.100E+1
-5.511E-2	4.088E-1	1.105E+1
-5.349E-2	4.185E-1	1.103E+1
-5.673E-2	4.315E-1	1.082E+1
-5.511E-2	4.218E-1	1.102E+1
-5.349E-2	4.250E-1	1.098E+1
-5.187E-2	4.250E-1	1.101E+1
-5.349E-2	4.380E-1	1.082E+1
-5.835E-2	4.672E-1	1.096E+1
-5.673E-2	4.348E-1	1.094E+1
-5.511E-2	4.250E-1	1.105E+1
-5.511E-2	4.121E-1	1.090E+1
-5.511E-2	4.315E-1	1.078E+1
-5.511E-2	4.380E-1	1.113E+1
-5.187E-2	4.121E-1	1.089E+1
-5.349E-2	4.445E-1	1.096E+1
-5.998E-2	3.958E-1	1.106E+1
-5.835E-2	4.185E-1	1.097E+1
-5.349E-2	4.315E-1	1.101E+1
-5.511E-2	4.153E-1	1.106E+1
-5.511E-2	4.412E-1	1.103E+1
-5.349E-2	4.445E-1	1.096E+1
-5.349E-2	4.607E-1	1.100E+1
-5.349E-2	4.283E-1	1.103E+1
-5.835E-2	4.283E-1	1.091E+1
-5.511E-2	4.283E-1	1.089E+1
-5.511E-2	4.283E-1	1.086E+1
-5.511E-2	4.250E-1	1.104E+1
-5.835E-2	4.542E-1	1.093E+1
-5.349E-2	4.283E-1	1.099E+1
-5.511E-2	4.348E-1	1.109E+1
-5.349E-2	4.283E-1	1.105E+1
-5.998E-2	4.412E-1	1.092E+1
-5.673E-2	4.477E-1	1.099E+1
-5.349E-2	4.315E-1	1.090E+1
-5.511E-2	4.575E-1	1.092E+1
-5.673E-2	4.640E-1	1.095E+1
-5.349E-2	4.283E-1	1.107E+1
-5.349E-2	4.380E-1	1.090E+1
-5.511E-2	4.510E-1	1.087E+1
-5.349E-2	4.575E-1	1.096E+1
-5.673E-2	4.250E-1	1.100E+1
-5.349E-2	4.185E-1	1.096E+1
-5.349E-2	4.672E-1	1.109E+1
-5.187E-2	4.315E-1	1.101E+1
-5.835E-2	4.445E-1	1.102E+1
-5.349E-2	4.445E-1	1.107E+1
-5.349E-2	4.412E-1	1.102E+1
-5.835E-2	4.185E-1	1.095E+1
-5.511E-2	4.250E-1	1.099E+1
-5.187E-2	4.283E-1	1.100E+1
-5.673E-2	4.412E-1	1.101E+1
-5.673E-2	4.380E-1	1.090E+1
-5.673E-2	4.348E-1	1.091E+1
-5.511E-2	4.121E-1	1.094E+1
-5.511E-2	4.477E-1	1.090E+1
-5.673E-2	4.153E-1	1.093E+1
-5.673E-2	4.607E-1	1.101E+1
-5.511E-2	4.218E-1	1.091E+1
-5.511E-2	4.250E-1	1.098E+1
-5.835E-2	4.412E-1	1.093E+1
-5.673E-2	4.412E-1	1.100E+1
-5.187E-2	4.088E-1	1.095E+1
-5.511E-2	4.218E-1	1.095E+1
-5.835E-2	4.283E-1	1.106E+1
-5.511E-2	4.477E-1	1.095E+1
-5.349E-2	4.477E-1	1.093E+1
-5.511E-2	4.185E-1	1.096E+1
-5.673E-2	4.348E-1	1.103E+1
-5.349E-2	4.250E-1	1.087E+1
-5.673E-2	4.283E-1	1.098E+1
-5.673E-2	4.542E-1	1.083E+1
-5.673E-2	4.575E-1	1.100E+1
-5.673E-2	4.542E-1	1.097E+1
-5.187E-2	4.412E-1	1.107E+1
-5.511E-2	4.088E-1	1.100E+1
-5.835E-2	4.121E-1	1.096E+1
-5.349E-2	3.991E-1	1.103E+1
-5.025E-2	4.023E-1	1.106E+1
-5.511E-2	4.380E-1	1.102E+1
-5.835E-2	4.412E-1	1.099E+1
-5.835E-2	4.445E-1	1.092E+1
-5.349E-2	4.542E-1	1.083E+1
-5.511E-2	4.542E-1	1.097E+1
-5.835E-2	4.348E-1	1.101E+1
-5.511E-2	3.991E-1	1.097E+1
-5.349E-2	4.510E-1	1.096E+1
-5.511E-2	4.510E-1	1.092E+1
-5.835E-2	4.412E-1	1.098E+1
-5.673E-2	4.153E-1	1.098E+1
-5.673E-2	4.283E-1	1.109E+1
-5.673E-2	4.542E-1	1.107E+1
-5.673E-2	4.315E-1	1.096E+1
-5.349E-2	4.153E-1	1.092E+1
-5.673E-2	4.250E-1	1.098E+1
-5.673E-2	4.542E-1	1.096E+1
-5.835E-2	4.348E-1	1.096E+1
-5.511E-2	4.607E-1	1.090E+1
-5.511E-2	4.121E-1	1.102E+1
-5.673E-2	4.315E-1	1.119E+1
-5.511E-2	3.926E-1	1.096E+1
-5.511E-2	4.250E-1	1.086E+1
-5.511E-2	4.542E-1	1.104E+1
-5.349E-2	4.380E-1	1.090E+1
-5.835E-2	4.575E-1	1.097E+1
-5.511E-2	4.283E-1	1.114E+1
-5.349E-2	4.477E-1	1.102E+1
-5.673E-2	4.380E-1	1.090E+1
-5.673E-2	4.510E-1	1.107E+1
-5.511E-2	4.412E-1	1.096E+1
-5.673E-2	4.445E-1	1.107E+1
-5.511E-2	4.412E-1	1.099E+1
-5.673E-2	4.380E-1	1.106E+1
-5.673E-2	4.445E-1	1.092E+1
-5.349E-2	4.477E-1	1.100E+1
-5.511E-2	4.412E-1	1.099E+1
-5.511E-2	4.380E-1	1.099E+1
-5.835E-2	4.607E-1	1.092E+1
-5.673E-2	4.477E-1	1.099E+1
-5.511E-2	4.607E-1	1.100E+1
-5.511E-2	4.380E-1	1.110E+1
-5.511E-2	4.121E-1	1.086E+1
-5.187E-2	4.153E-1	1.099E+1
-5.349E-2	4.348E-1	1.096E+1
-5.673E-2	4.445E-1	1.098E+1
-5.511E-2	4.640E-1	1.088E+1
-5.673E-2	4.348E-1	1.095E+1
-5.511E-2	4.607E-1	1.104E+1
-5.835E-2	4.218E-1	1.100E+1
-5.187E-2	4.607E-1	1.085E+1
-5.187E-2	4.023E-1	1.090E+1
-5.511E-2	4.283E-1	1.098E+1
-5.511E-2	4.575E-1	1.097E+1
-5.511E-2	4.380E-1	1.086E+1
-5.187E-2	4.315E-1	1.106E+1
-5.511E-2	4.542E-1	1.111E+1
-5.673E-2	4.380E-1	1.087E+1
-5.511E-2	4.445E-1	1.115E+1
-5.187E-2	4.412E-1	1.093E+1
-5.673E-2	4.575E-1	1.093E+1
-5.511E-2	4.283E-1	1.091E+1
-5.673E-2	3.926E-1	1.108E+1
-5.349E-2	4.412E-1	1.098E+1
-5.673E-2	4.250E-1	1.083E+1
-5.835E-2	4.218E-1	1.104E+1
-5.511E-2	4.380E-1	1.100E+1
-5.349E-2	4.412E-1	1.091E+1
-5.673E-2	4.185E-1	1.100E+1
-5.673E-2	4.510E-1	1.102E+1
-5.673E-2	4.607E-1	1.092E+1
-5.673E-2	4.121E-1	1.094E+1
-5.511E-2	4.802E-1	1.096E+1
-5.673E-2	4.250E-1	1.106E+1
-5.511E-2	4.380E-1	1.103E+1
-5.187E-2	4.250E-1	1.090E+1
-5.673E-2	4.640E-1	1.100E+1
-5.673E-2	4.445E-1	1.097E+1
-5.673E-2	4.315E-1	1.097E+1
-5.349E-2	4.477E-1	1.095E+1
-5.511E-2	4.218E-1	1.096E+1
-5.673E-2	4.575E-1	1.087E+1
-5.349E-2	4.283E-1	1.101E+1
-5.349E-2	4.348E-1	1.100E+1
-5.349E-2	4.380E-1	1.092E+1
-5.673E-2	4.218E-1	1.094E+1
-5.998E-2	4.283E-1	1.088E+1
-5.349E-2	4.283E-1	1.095E+1
-5.511E-2	4.283E-1	1.093E+1
-6.160E-2	4.380E-1	1.105E+1
-5.511E-2	4.153E-1	1.095E+1
-5.349E-2	4.283E-1	1.091E+1
-5.511E-2	4.348E-1	1.091E+1
-5.673E-2	4.283E-1	1.102E+1
-5.673E-2	4.510E-1	1.104E+1
-5.187E-2	4.250E-1	1.099E+1
-5.349E-2	4.283E-1	1.096E+1
-5.511E-2	4.250E-1	1.101E+1
-5.511E-2	4.185E-1	1.097E+1
-5.511E-2	4.218E-1	1.095E+1
-5.349E-2	4.121E-1	1.102E+1
-5.673E-2	4.510E-1	1.090E+1
-5.511E-2	4.575E-1	1.103E+1
-5.511E-2	4.283E-1	1.096E+1
-5.673E-2	4.640E-1	1.099E+1
-5.673E-2	4.283E-1	1.097E+1
-5.673E-2	4.477E-1	1.084E+1
-5.349E-2	4.250E-1	1.104E+1
-5.025E-2	4.283E-1	1.095E+1
-5.673E-2	4.218E-1	1.095E+1
-5.511E-2	4.153E-1	1.099E+1
-5.673E-2	4.380E-1	1.090E+1
-5.673E-2	4.348E-1	1.100E+1
-5.835E-2	4.542E-1	1.091E+1
-5.511E-2	4.283E-1	1.106E+1
-5.187E-2	4.445E-1	1.104E+1
-5.187E-2	4.348E-1	1.102E+1
-5.673E-2	4.218E-1	1.093E+1
-5.511E-2	4.315E-1	1.098E+1
-5.349E-2	4.153E-1	1.103E+1
-5.511E-2	4.153E-1	1.095E+1
-5.998E-2	4.737E-1	1.112E+1
-5.673E-2	4.510E-1	1.094E+1
-5.187E-2	4.380E-1	1.097E+1
-5.511E-2	4.283E-1	1.097E+1
-5.998E-2	4.348E-1	1.099E+1
-5.673E-2	4.445E-1	1.105E+1
-5.511E-2	4.315E-1	1.093E+1
-5.673E-2	4.412E-1	1.087E+1
-5.835E-2	4.510E-1	1.095E+1
-5.673E-2	4.510E-1	1.105E+1
-5.511E-2	4.445E-1	1.098E+1
-5.187E-2	4.348E-1	1.095E+1
-5.511E-2	4.315E-1	1.095E+1
-5.673E-2	4.315E-1	1.094E+1
-5.349E-2	4.283E-1	1.101E+1
-5.835E-2	4.218E-1	1.107E+1
-5.835E-2	4.348E-1	1.107E+1
-5.511E-2	4.477E-1	1.100E+1
-5.673E-2	4.315E-1	1.099E+1
-5.673E-2	4.218E-1	1.094E+1
-5.673E-2	4.185E-1	1.108E+1
-5.349E-2	4.250E-1	1.090E+1
-5.511E-2	4.283E-1	1.086E+1
-5.673E-2	4.283E-1	1.098E+1
-5.835E-2	4.380E-1	1.100E+1
-5.835E-2	4.218E-1	1.100E+1
-5.511E-2	4.315E-1	1.090E+1
-5.349E-2	4.412E-1	1.088E+1
-5.835E-2	4.412E-1	1.106E+1
-5.673E-2	4.575E-1	1.095E+1
-5.349E-2	4.380E-1	1.113E+1
-5.673E-2	4.185E-1	1.097E+1
-5.673E-2	4.380E-1	1.105E+1
-5.835E-2	4.445E-1	1.095E+1
-5.349E-2	4.348E-1	1.090E+1
-5.835E-2	4.412E-1	1.089E+1
-5.511E-2	4.575E-1	1.098E+1
-5.835E-2	4.445E-1	1.096E+1
-5.187E-2	4.607E-1	1.102E+1
-5.835E-2	4.510E-1	1.098E+1
-5.835E-2	4.315E-1	1.104E+1
-5.673E-2	4.348E-1	1.088E+1
-5.349E-2	4.380E-1	1.095E+1
-5.511E-2	4.412E-1	1.105E+1
-5.511E-2	4.445E-1	1.099E+1
-5.673E-2	4.575E-1	1.105E+1
-5.511E-2	4.542E-1	1.109E+1
-5.511E-2	4.542E-1	1.096E+1
-5.673E-2	4.607E-1	1.092E+1
-5.673E-2	4.477E-1	1.100E+1
-5.511E-2	4.412E-1	1.103E+1
-5.511E-2	4.704E-1	1.111E+1
-5.835E-2	4.283E-1	1.088E+1
-5.349E-2	4.542E-1	1.084E+1
-5.349E-2	4.056E-1	1.086E+1
-5.673E-2	4.153E-1	1.099E+1
-5.835E-2	4.380E-1	1.108E+1
-5.673E-2	4.380E-1	1.101E+1
-5.349E-2	4.283E-1	1.103E+1
-5.673E-2	4.445E-1	1.104E+1
-6.160E-2	4.283E-1	1.109E+1
-5.673E-2	4.542E-1	1.102E+1
-5.187E-2	4.283E-1	1.099E+1
-5.673E-2	4.510E-1	1.102E+1
-5.835E-2	4.769E-1	1.094E+1
-5.187E-2	4.348E-1	1.096E+1
-5.349E-2	4.477E-1	1.095E+1
-5.349E-2	4.185E-1	1.092E+1
-5.835E-2	4.445E-1	1.083E+1
-5.673E-2	4.542E-1	1.103E+1
-5.511E-2	4.153E-1	1.101E+1
-5.511E-2	4.348E-1	1.105E+1
-5.835E-2	4.315E-1	1.082E+1
-5.673E-2	4.412E-1	1.098E+1
-5.187E-2	4.510E-1	1.090E+1
-5.349E-2	4.575E-1	1.099E+1
-5.673E-2	4.315E-1	1.093E+1
-5.349E-2	4.283E-1	1.089E+1
-5.511E-2	4.510E-1	1.100E+1
-5.673E-2	4.380E-1	1.104E+1
-5.998E-2	4.510E-1	1.081E+1
-5.673E-2	4.250E-1	1.088E+1
-5.349E-2	4.607E-1	1.094E+1
-5.673E-2	4.575E-1	1.099E+1
-5.673E-2	4.283E-1	1.102E+1
-5.673E-2	4.412E-1	1.104E+1
-5.511E-2	4.348E-1	1.091E+1
-5.511E-2	4.510E-1	1.099E+1
-5.998E-2	4.445E-1	1.104E+1
-5.511E-2	4.412E-1	1.100E+1
-5.673E-2	4.218E-1	1.087E+1
-5.511E-2	4.218E-1	1.108E+1
-5.511E-2	4.218E-1	1.083E+1
-5.511E-2	4.575E-1	1.095E+1
-5.511E-2	4.250E-1	1.090E+1
-5.673E-2	4.510E-1	1.097E+1
-5.835E-2	4.121E-1	1.107E+1
-5.511E-2	4.121E-1	1.097E+1
-5.187E-2	4.121E-1	1.108E+1
-5.349E-2	4.315E-1	1.105E+1
-5.673E-2	4.477E-1	1.101E+1
-5.998E-2	4.477E-1	1.086E+1
-5.673E-2	4.542E-1	1.107E+1
-5.511E-2	4.704E-1	1.104E+1
-5.673E-2	4.283E-1	1.089E+1
-5.511E-2	4.315E-1	1.106E+1
-5.511E-2	4.348E-1	1.117E+1
-5.673E-2	4.412E-1	1.097E+1
-5.511E-2	4.477E-1	1.081E+1
-5.511E-2	4.250E-1	1.095E+1
-5.349E-2	4.380E-1	1.097E+1
-5.673E-2	4.315E-1	1.105E+1
-5.998E-2	4.445E-1	1.095E+1
-5.673E-2	4.250E-1	1.101E+1
-5.349E-2	4.250E-1	1.101E+1
-5.511E-2	4.445E-1	1.103E+1
-5.998E-2	4.477E-1	1.091E+1
-5.673E-2	4.510E-1	1.105E+1
-5.511E-2	4.348E-1	1.106E+1
-5.511E-2	4.412E-1	1.102E+1
-5.835E-2	4.445E-1	1.100E+1
-5.511E-2	4.477E-1	1.100E+1
-5.511E-2	4.315E-1	1.096E+1
-5.673E-2	4.445E-1	1.105E+1
-5.835E-2	4.218E-1	1.102E+1
-5.673E-2	4.640E-1	1.104E+1
-5.673E-2	4.348E-1	1.088E+1
-5.835E-2	4.380E-1	1.096E+1
-5.835E-2	4.640E-1	1.095E+1
-5.511E-2	4.218E-1	1.104E+1
-5.673E-2	4.250E-1	1.102E+1
-5.673E-2	4.250E-1	1.085E+1
-5.673E-2	4.380E-1	1.106E+1
-5.349E-2	4.218E-1	1.107E+1
-5.511E-2	4.283E-1	1.093E+1
-5.511E-2	4.412E-1	1.109E+1
-5.835E-2	4.542E-1	1.103E+1
-5.673E-2	4.477E-1	1.100E+1
-5.511E-2	4.250E-1	1.096E+1
-5.835E-2	4.315E-1	1.102E+1
-5.998E-2	4.380E-1	1.107E+1
-5.998E-2	4.315E-1	1.084E+1
-5.187E-2	4.380E-1	1.098E+1
-5.673E-2	4.380E-1	1.098E+1
-5.673E-2	4.218E-1	1.106E+1
-5.511E-2	4.348E-1	1.102E+1
-5.349E-2	4.250E-1	1.095E+1
-5.673E-2	4.121E-1	1.095E+1
-5.835E-2	4.348E-1	1.086E+1
-5.673E-2	4.153E-1	1.106E+1
-5.511E-2	4.477E-1	1.090E+1
-5.673E-2	4.283E-1	1.107E+1
-5.673E-2	4.412E-1	1.095E+1
-5.673E-2	4.510E-1	1.097E+1
-5.511E-2	4.348E-1	1.094E+1
-5.511E-2	4.575E-1	1.091E+1
-5.511E-2	4.380E-1	1.105E+1
-5.673E-2	4.477E-1	1.091E+1
-5.349E-2	4.477E-1	1.107E+1
-5.673E-2	4.412E-1	1.098E+1
-5.673E-2	4.477E-1	1.098E+1
-5.673E-2	4.445E-1	1.089E+1
-5.673E-2	4.412E-1	1.093E+1
-5.511E-2	4.121E-1	1.103E+1
-5.673E-2	4.607E-1	1.098E+1
-5.998E-2	4.348E-1	1.108E+1
-5.511E-2	4.315E-1	1.091E+1
-5.673E-2	4.607E-1	1.100E+1
-5.998E-2	4.250E-1	1.099E+1
-5.511E-2	4.348E-1	1.103E+1
-5.349E-2	4.218E-1	1.095E+1
-5.349E-2	4.153E-1	1.109E+1
-5.835E-2	4.185E-1	1.108E+1
-5.511E-2	4.218E-1	1.096E+1
-5.187E-2	4.315E-1	1.102E+1
-5.349E-2	4.412E-1	1.103E+1
-5.998E-2	4.250E-1	1.100E+1
-5.835E-2	4.412E-1	1.093E+1
-5.349E-2	4.704E-1	1.091E+1
-5.511E-2	4.348E-1	1.093E+1
-5.835E-2	4.121E-1	1.090E+1
-5.835E-2	4.315E-1	1.092E+1
-5.349E-2	4.510E-1	1.096E+1
-5.511E-2	4.510E-1	1.091E+1
-5.835E-2	4.283E-1	1.095E+1
-5.673E-2	4.218E-1	1.083E+1
-5.187E-2	4.477E-1	1.105E+1
-5.835E-2	4.412E-1	1.080E+1
-5.835E-2	4.607E-1	1.103E+1
-5.673E-2	4.185E-1	1.097E+1
-5.511E-2	4.445E-1	1.100E+1
-5.511E-2	4.380E-1	1.105E+1
-5.673E-2	4.283E-1	1.099E+1
-5.511E-2	4.380E-1	1.091E+1
-5.349E-2	4.445E-1	1.106E+1
-5.673E-2	4.380E-1	1.103E+1
-5.673E-2	3.893E-1	1.090E+1
-5.511E-2	4.348E-1	1.102E+1
-5.673E-2	4.445E-1	1.095E+1
-5.673E-2	4.283E-1	1.110E+1
-5.511E-2	4.737E-1	1.101E+1
-5.673E-2	4.477E-1	1.107E+1
-5.673E-2	4.380E-1	1.096E+1
-5.511E-2	4.315E-1	1.096E+1
-5.673E-2	4.153E-1	1.108E+1
-5.835E-2	4.477E-1	1.102E+1
-5.511E-2	4.283E-1	1.097E+1
-5.673E-2	4.412E-1	1.098E+1
-5.673E-2	4.283E-1	1.100E+1
-5.835E-2	4.088E-1	1.095E+1
-5.673E-2	4.121E-1	1.092E+1
-5.673E-2	4.218E-1	1.108E+1
-5.673E-2	3.926E-1	1.100E+1
-5.673E-2	4.153E-1	1.111E+1
-5.349E-2	4.542E-1	1.093E+1
-5.673E-2	4.218E-1	1.095E+1
-5.835E-2	4.185E-1	1.094E+1
-5.511E-2	4.412E-1	1.089E+1
-5.511E-2	4.380E-1	1.104E+1
-5.835E-2	4.477E-1	1.101E+1
-5.835E-2	4.315E-1	1.114E+1
-5.511E-2	4.510E-1	1.099E+1
-5.511E-2	4.477E-1	1.095E+1
-5.998E-2	4.348E-1	1.090E+1
-6.160E-2	4.542E-1	1.095E+1
-5.511E-2	4.575E-1	1.092E+1
-5.349E-2	4.380E-1	1.100E+1
-5.511E-2	4.153E-1	1.086E+1
-5.835E-2	4.348E-1	1.097E+1
-5.673E-2	4.348E-1	1.108E+1
-5.511E-2	4.283E-1	1.101E+1
-5.673E-2	4.283E-1	1.107E+1
-5.835E-2	4.121E-1	1.092E+1
-5.835E-2	4.412E-1	1.097E+1
-5.511E-2	4.412E-1	1.106E+1
-5.511E-2	4.477E-1	1.108E+1
-5.998E-2	4.250E-1	1.107E+1
-5.673E-2	4.218E-1	1.092E+1
-5.511E-2	4.315E-1	1.110E+1
-5.673E-2	4.477E-1	1.100E+1
-5.673E-2	4.412E-1	1.097E+1
-5.349E-2	4.218E-1	1.090E+1
-5.511E-2	4.185E-1	1.086E+1
-5.349E-2	4.348E-1	1.097E+1
-5.673E-2	4.477E-1	1.090E+1
-5.673E-2	4.348E-1	1.098E+1
-5.511E-2	4.412E-1	1.091E+1
-5.511E-2	4.283E-1	1.093E+1
-5.835E-2	4.250E-1	1.106E+1
-5.673E-2	4.348E-1	1.090E+1
-5.187E-2	4.218E-1	1.098E+1
-5.673E-2	4.477E-1	1.092E+1
-5.998E-2	4.412E-1	1.092E+1
-5.673E-2	4.250E-1	1.098E+1
-5.349E-2	4.380E-1	1.099E+1
-5.511E-2	4.672E-1	1.098E+1
-5.835E-2	4.542E-1	1.096E+1
-5.673E-2	4.348E-1	1.106E+1
-5.511E-2	4.348E-1	1.106E+1
-5.673E-2	4.477E-1	1.103E+1
-5.673E-2	4.477E-1	1.093E+1
-5.998E-2	4.283E-1	1.095E+1
-5.673E-2	4.380E-1	1.084E+1
-5.673E-2	4.250E-1	1.089E+1
-5.835E-2	4.218E-1	1.093E+1
-5.835E-2	4.575E-1	1.106E+1
-5.511E-2	4.250E-1	1.080E+1
-5.835E-2	4.153E-1	1.109E+1
-5.998E-2	4.283E-1	1.094E+1
-5.673E-2	4.672E-1	1.095E+1
-5.187E-2	4.315E-1	1.095E+1
-5.835E-2	4.315E-1	1.094E+1
-5.998E-2	4.412E-1	1.092E+1
-5.673E-2	4.412E-1	1.109E+1
-5.673E-2	4.412E-1	1.101E+1
-5.511E-2	4.153E-1	1.093E+1
-5.835E-2	4.185E-1	1.103E+1
-5.673E-2	4.153E-1	1.107E+1
-5.349E-2	4.510E-1	1.093E+1
-5.673E-2	4.542E-1	1.098E+1
-5.673E-2	4.218E-1	1.095E+1
-5.673E-2	4.153E-1	1.105E+1
-5.673E-2	4.315E-1	1.090E+1
-5.349E-2	4.412E-1	1.093E+1
-5.835E-2	4.250E-1	1.113E+1
-5.835E-2	4.445E-1	1.100E+1
-5.511E-2	4.348E-1	1.087E+1
-5.835E-2	4.445E-1	1.117E+1
-5.835E-2	4.477E-1	1.099E+1
-5.673E-2	4.510E-1	1.104E+1
-5.511E-2	4.283E-1	1.098E+1
-5.673E-2	4.283E-1	1.091E+1
-5.835E-2	4.412E-1	1.094E+1
-5.835E-2	4.250E-1	1.085E+1
-5.511E-2	4.218E-1	1.087E+1
-5.673E-2	4.477E-1	1.098E+1
-5.511E-2	4.218E-1	1.102E+1
-5.511E-2	4.477E-1	1.095E+1
-5.187E-2	4.121E-1	1.104E+1
-5.835E-2	4.380E-1	1.103E+1
-5.835E-2	4.185E-1	1.087E+1
-5.673E-2	4.510E-1	1.093E+1
-5.835E-2	4.380E-1	1.099E+1
-5.349E-2	4.510E-1	1.104E+1
-5.673E-2	4.477E-1	1.087E+1
-5.835E-2	4.283E-1	1.091E+1
-5.349E-2	4.445E-1	1.098E+1
-5.511E-2	4.250E-1	1.092E+1
-5.835E-2	4.412E-1	1.102E+1
-5.835E-2	4.542E-1	1.097E+1
-5.349E-2	4.607E-1	1.093E+1
-5.673E-2	4.218E-1	1.095E+1
-5.673E-2	4.283E-1	1.095E+1
-5.835E-2	4.412E-1	1.102E+1
-5.349E-2	4.542E-1	1.103E+1
-5.511E-2	4.250E-1	1.099E+1
-5.835E-2	4.704E-1	1.083E+1
-5.511E-2	4.348E-1	1.091E+1
-5.349E-2	4.380E-1	1.103E+1
-5.673E-2	4.445E-1	1.104E+1
-5.673E-2	4.477E-1	1.096E+1
-5.511E-2	4.348E-1	1.089E+1
-5.349E-2	4.250E-1	1.103E+1
-5.673E-2	4.412E-1	1.096E+1
-5.998E-2	4.640E-1	1.096E+1
-5.835E-2	4.640E-1	1.101E+1
-5.511E-2	4.315E-1	1.077E+1
-5.673E-2	4.283E-1	1.099E+1
-5.835E-2	4.348E-1	1.094E+1
-5.673E-2	4.412E-1	1.097E+1
-5.511E-2	4.477E-1	1.095E+1
-5.349E-2	4.283E-1	1.104E+1
-5.511E-2	4.153E-1	1.092E+1
-5.511E-2	4.153E-1	1.082E+1
-5.511E-2	4.121E-1	1.099E+1
-5.511E-2	4.704E-1	1.097E+1
-5.835E-2	4.477E-1	1.090E+1
-5.511E-2	4.283E-1	1.108E+1
-5.187E-2	4.412E-1	1.101E+1
-5.998E-2	4.542E-1	1.086E+1
-5.835E-2	4.704E-1	1.090E+1
-5.673E-2	4.153E-1	1.098E+1
-5.511E-2	4.477E-1	1.084E+1
-5.673E-2	4.185E-1	1.093E+1
-5.835E-2	4.542E-1	1.102E+1
-5.835E-2	4.348E-1	1.095E+1
-5.025E-2	4.315E-1	1.099E+1
-5.835E-2	4.445E-1	1.111E+1
-5.998E-2	4.704E-1	1.103E+1
-5.511E-2	4.445E-1	1.088E+1
-5.511E-2	4.510E-1	1.091E+1
-5.673E-2	4.380E-1	1.091E+1
-5.998E-2	4.510E-1	1.100E+1
-5.835E-2	4.348E-1	1.091E+1
-5.511E-2	4.315E-1	1.083E+1
-5.673E-2	4.348E-1	1.092E+1
-5.673E-2	4.218E-1	1.089E+1
-5.835E-2	4.348E-1	1.093E+1
-5.511E-2	4.380E-1	1.092E+1
-5.673E-2	4.283E-1	1.099E+1
-5.835E-2	4.380E-1	1.098E+1
-5.673E-2	4.348E-1	1.096E+1
-5.187E-2	4.348E-1	1.097E+1
-5.187E-2	4.412E-1	1.100E+1
-5.673E-2	4.445E-1	1.107E+1
-5.511E-2	4.348E-1	1.091E+1
-5.673E-2	4.088E-1	1.105E+1
-5.673E-2	4.445E-1	1.104E+1
-5.673E-2	4.380E-1	1.105E+1
-5.673E-2	4.477E-1	1.102E+1
-5.187E-2	4.283E-1	1.098E+1
-5.673E-2	4.510E-1	1.104E+1
-5.835E-2	4.250E-1	1.097E+1
-5.673E-2	4.542E-1	1.095E+1
-5.511E-2	4.348E-1	1.100E+1
-5.673E-2	4.315E-1	1.087E+1
-5.835E-2	4.121E-1	1.100E+1
-5.835E-2	4.510E-1	1.098E+1
-5.349E-2	4.445E-1	1.099E+1
-5.673E-2	4.283E-1	1.090E+1
-5.998E-2	4.315E-1	1.100E+1
-5.998E-2	4.315E-1	1.102E+1
-5.511E-2	4.380E-1	1.098E+1
-5.835E-2	4.445E-1	1.115E+1
-5.835E-2	4.250E-1	1.104E+1
-5.511E-2	4.380E-1	1.086E+1
-5.511E-2	4.542E-1	1.099E+1
-5.673E-2	4.477E-1	1.095E+1
-5.998E-2	4.218E-1	1.096E+1
-5.673E-2	4.283E-1	1.093E+1
-5.673E-2	4.315E-1	1.106E+1
-5.511E-2	4.380E-1	1.098E+1
-5.511E-2	4.510E-1	1.088E+1
-5.349E-2	4.412E-1	1.080E+1
-5.349E-2	4.477E-1	1.096E+1
-5.673E-2	4.445E-1	1.091E+1
-5.998E-2	4.640E-1	1.092E+1
-5.835E-2	4.283E-1	1.105E+1
-5.511E-2	4.640E-1	1.099E+1
-5.673E-2	4.283E-1	1.093E+1
-5.998E-2	4.607E-1	1.106E+1
-5.511E-2	4.218E-1	1.088E+1
-5.349E-2	4.542E-1	1.083E+1
-5.673E-2	4.315E-1	1.097E+1
-5.835E-2	4.445E-1	1.092E+1
-5.511E-2	4.737E-1	1.102E+1
-5.349E-2	4.510E-1	1.105E+1
-5.673E-2	4.348E-1	1.105E+1
-5.998E-2	4.510E-1	1.110E+1
-5.673E-2	4.250E-1	1.102E+1
-5.511E-2	4.445E-1	1.094E+1
-5.673E-2	4.380E-1	1.092E+1
-6.160E-2	4.185E-1	1.100E+1
-5.673E-2	4.510E-1	1.098E+1
-5.673E-2	4.607E-1	1.102E+1
-5.511E-2	4.704E-1	1.102E+1
-5.998E-2	4.412E-1	1.108E+1
-5.349E-2	4.380E-1	1.103E+1
-5.673E-2	4.477E-1	1.083E+1
-5.349E-2	4.737E-1	1.097E+1
-5.673E-2	4.218E-1	1.102E+1
-5.511E-2	4.380E-1	1.101E+1
-5.511E-2	4.477E-1	1.093E+1
-5.187E-2	4.607E-1	1.105E+1
-5.835E-2	4.477E-1	1.091E+1
-5.511E-2	4.121E-1	1.102E+1
-5.187E-2	4.542E-1	1.106E+1
-5.187E-2	4.445E-1	1.090E+1
-5.673E-2	4.348E-1	1.096E+1
-5.511E-2	4.575E-1	1.092E+1
-5.511E-2	4.380E-1	1.094E+1
-5.511E-2	4.477E-1	1.109E+1
-5.835E-2	4.575E-1	1.094E+1
-5.511E-2	4.575E-1	1.098E+1
-5.349E-2	4.445E-1	1.102E+1
-5.835E-2	4.283E-1	1.088E+1
-5.673E-2	4.348E-1	1.098E+1
-5.673E-2	4.348E-1	1.097E+1
-5.187E-2	4.250E-1	1.092E+1
-5.511E-2	4.477E-1	1.106E+1
-5.673E-2	4.185E-1	1.104E+1
-5.673E-2	4.348E-1	1.094E+1
-5.349E-2	4.412E-1	1.096E+1
-5.673E-2	4.315E-1	1.091E+1
-5.511E-2	4.250E-1	1.086E+1
-5.511E-2	4.088E-1	1.092E+1
-5.349E-2	4.315E-1	1.095E+1
-5.835E-2	4.218E-1	1.095E+1
-5.998E-2	4.283E-1	1.101E+1
-5.835E-2	4.283E-1	1.083E+1
-5.511E-2	4.348E-1	1.095E+1
-5.511E-2	4.315E-1	1.102E+1
-5.835E-2	4.510E-1	1.102E+1
-5.835E-2	4.380E-1	1.094E+1
-5.349E-2	4.510E-1	1.097E+1
-5.511E-2	4.477E-1	1.090E+1
-5.673E-2	4.737E-1	1.087E+1
-5.673E-2	4.153E-1	1.094E+1
-5.187E-2	4.250E-1	1.104E+1
-5.349E-2	4.153E-1	1.102E+1
-5.673E-2	4.348E-1	1.092E+1
-5.673E-2	4.477E-1	1.090E+1
-5.349E-2	4.348E-1	1.095E+1
-5.511E-2	4.477E-1	1.095E+1
-5.998E-2	4.380E-1	1.100E+1
-5.673E-2	4.380E-1	1.105E+1
-5.187E-2	4.640E-1	1.107E+1
-5.673E-2	4.348E-1	1.094E+1
-5.673E-2	4.121E-1	1.105E+1
-5.673E-2	4.185E-1	1.103E+1
-5.349E-2	4.348E-1	1.099E+1
-5.511E-2	4.510E-1	1.081E+1
-5.998E-2	4.380E-1	1.110E+1
-5.511E-2	4.250E-1	1.083E+1
-5.511E-2	4.477E-1	1.092E+1
-5.349E-2	4.445E-1	1.099E+1
-5.511E-2	4.445E-1	1.091E+1
-5.835E-2	4.250E-1	1.107E+1
-5.349E-2	4.542E-1	1.090E+1
-5.349E-2	4.380E-1	1.082E+1
-5.673E-2	4.542E-1	1.093E+1
-5.511E-2	4.477E-1	1.100E+1
-5.511E-2	4.283E-1	1.090E+1
-5.349E-2	4.445E-1	1.103E+1
-5.673E-2	4.348E-1	1.093E+1
-5.673E-2	4.575E-1	1.099E+1
-5.349E-2	4.477E-1	1.096E+1
-5.835E-2	4.056E-1	1.098E+1
-5.998E-2	4.412E-1	1.095E+1
-5.511E-2	4.477E-1	1.096E+1
-5.349E-2	4.348E-1	1.107E+1
-5.511E-2	4.315E-1	1.102E+1
-5.835E-2	4.348E-1	1.094E+1
-5.349E-2	4.283E-1	1.095E+1
-5.187E-2	4.250E-1	1.104E+1
-5.673E-2	4.348E-1	1.107E+1
-5.998E-2	4.153E-1	1.092E+1
-5.673E-2	4.607E-1	1.097E+1
-5.349E-2	4.348E-1	1.081E+1
-5.673E-2	4.412E-1	1.086E+1
-5.835E-2	4.121E-1	1.103E+1
-5.673E-2	4.315E-1	1.095E+1
-5.187E-2	4.283E-1	1.102E+1
-5.511E-2	4.737E-1	1.099E+1
-5.511E-2	4.542E-1	1.108E+1
-5.673E-2	4.477E-1	1.104E+1
-5.349E-2	4.412E-1	1.106E+1
-5.511E-2	4.445E-1	1.096E+1
-5.673E-2	4.153E-1	1.093E+1
-5.835E-2	4.380E-1	1.088E+1
-5.349E-2	4.607E-1	1.107E+1
-5.349E-2	4.283E-1	1.107E+1
-5.835E-2	4.088E-1	1.102E+1
-5.835E-2	4.250E-1	1.103E+1
-5.187E-2	4.283E-1	1.099E+1
-5.511E-2	4.283E-1	1.095E+1
-5.511E-2	4.380E-1	1.091E+1
-5.511E-2	4.218E-1	1.107E+1
-5.187E-2	4.218E-1	1.102E+1
-5.349E-2	4.088E-1	1.094E+1
-5.673E-2	4.380E-1	1.088E+1
-5.673E-2	4.250E-1	1.103E+1
-5.349E-2	4.477E-1	1.112E+1
-5.187E-2	4.348E-1	1.093E+1
-5.673E-2	4.315E-1	1.098E+1
-5.673E-2	4.348E-1	1.100E+1
-5.511E-2	4.412E-1	1.099E+1
-5.511E-2	4.153E-1	1.089E+1
-5.835E-2	4.218E-1	1.093E+1
-5.673E-2	4.283E-1	1.098E+1
-5.349E-2	4.348E-1	1.118E+1
-5.511E-2	4.315E-1	1.103E+1
-5.835E-2	4.315E-1	1.103E+1
-5.673E-2	4.607E-1	1.067E+1
-5.349E-2	4.315E-1	1.102E+1
-5.349E-2	4.607E-1	1.102E+1
-5.511E-2	4.218E-1	1.098E+1
-5.673E-2	4.380E-1	1.107E+1
-5.187E-2	4.153E-1	1.112E+1
-5.673E-2	4.348E-1	1.108E+1
-5.349E-2	4.315E-1	1.087E+1
-5.349E-2	4.315E-1	1.100E+1
-5.511E-2	4.348E-1	1.097E+1
-5.511E-2	4.348E-1	1.102E+1
-5.998E-2	4.283E-1	1.112E+1
-5.187E-2	4.283E-1	1.093E+1
-5.511E-2	4.283E-1	1.108E+1
-5.349E-2	4.056E-1	1.104E+1
-5.511E-2	4.153E-1	1.095E+1
-5.835E-2	4.153E-1	1.104E+1
-5.349E-2	4.542E-1	1.106E+1
-5.835E-2	4.348E-1	1.088E+1
-5.998E-2	4.283E-1	1.097E+1
-5.673E-2	4.412E-1	1.095E+1
-5.349E-2	4.218E-1	1.089E+1
-5.511E-2	4.542E-1	1.100E+1
-5.673E-2	4.250E-1	1.104E+1
-5.673E-2	4.218E-1	1.093E+1
-5.511E-2	4.283E-1	1.097E+1
-5.511E-2	4.315E-1	1.103E+1
-5.673E-2	4.477E-1	1.086E+1
-5.835E-2	4.380E-1	1.093E+1
-5.511E-2	4.250E-1	1.107E+1
-5.511E-2	4.348E-1	1.087E+1
-5.673E-2	4.445E-1	1.105E+1
-5.673E-2	4.250E-1	1.092E+1
-5.511E-2	4.640E-1	1.103E+1
-5.349E-2	4.348E-1	1.097E+1
-5.349E-2	4.218E-1	1.098E+1
-5.673E-2	4.348E-1	1.092E+1
-5.349E-2	4.412E-1	1.091E+1
-5.349E-2	4.477E-1	1.095E+1
-5.673E-2	4.185E-1	1.095E+1
-5.673E-2	4.412E-1	1.104E+1
-5.511E-2	4.153E-1	1.088E+1
-5.511E-2	4.250E-1	1.089E+1
-5.835E-2	4.088E-1	1.086E+1
-5.349E-2	4.348E-1	1.086E+1
-5.673E-2	4.575E-1	1.097E+1
-5.673E-2	4.412E-1	1.092E+1
-5.511E-2	4.185E-1	1.097E+1
-5.673E-2	4.445E-1	1.094E+1
-5.511E-2	4.445E-1	1.096E+1
-5.511E-2	4.283E-1	1.094E+1
-5.673E-2	4.218E-1	1.100E+1
-5.673E-2	4.607E-1	1.105E+1
-5.187E-2	4.185E-1	1.099E+1
-5.673E-2	4.542E-1	1.097E+1
-5.835E-2	4.445E-1	1.106E+1
-5.835E-2	4.056E-1	1.095E+1
-5.187E-2	4.542E-1	1.103E+1
-5.511E-2	4.218E-1	1.098E+1
-5.673E-2	4.348E-1	1.098E+1
-5.673E-2	4.380E-1	1.089E+1
-5.511E-2	4.121E-1	1.092E+1
-5.673E-2	4.315E-1	1.102E+1
-5.998E-2	4.218E-1	1.088E+1
-5.511E-2	4.380E-1	1.111E+1
-5.673E-2	4.477E-1	1.108E+1
-5.349E-2	4.412E-1	1.095E+1
-5.673E-2	4.121E-1	1.093E+1
-5.673E-2	4.315E-1	1.090E+1
-5.349E-2	4.510E-1	1.107E+1
-5.511E-2	4.380E-1	1.096E+1
-5.511E-2	4.607E-1	1.097E+1
-5.511E-2	4.153E-1	1.094E+1
-5.673E-2	4.185E-1	1.089E+1
-5.349E-2	4.023E-1	1.103E+1
-5.673E-2	4.348E-1	1.107E+1
-5.673E-2	4.185E-1	1.099E+1
-5.187E-2	4.412E-1	1.091E+1
-5.349E-2	4.250E-1	1.098E+1
-5.673E-2	4.510E-1	1.106E+1
-5.673E-2	4.477E-1	1.083E+1
-5.349E-2	4.218E-1	1.092E+1
-5.349E-2	4.445E-1	1.090E+1
-5.511E-2	4.315E-1	1.102E+1
-5.835E-2	4.283E-1	1.095E+1
-5.511E-2	4.315E-1	1.096E+1
-5.187E-2	4.250E-1	1.098E+1
-5.835E-2	4.348E-1	1.091E+1
-5.673E-2	4.185E-1	1.090E+1
-5.511E-2	4.412E-1	1.084E+1
-5.349E-2	4.315E-1	1.088E+1
-5.835E-2	4.250E-1	1.088E+1
-5.511E-2	4.348E-1	1.101E+1
-5.511E-2	4.542E-1	1.086E+1
-5.511E-2	4.510E-1	1.110E+1
-6.160E-2	4.412E-1	1.093E+1
-5.673E-2	4.121E-1	1.094E+1
-5.511E-2	4.380E-1	1.107E+1
-5.187E-2	4.153E-1	1.082E+1
-5.511E-2	4.315E-1	1.103E+1
-5.511E-2	4.477E-1	1.095E+1
-5.349E-2	4.607E-1	1.088E+1
-5.511E-2	4.153E-1	1.091E+1
-5.998E-2	4.412E-1	1.103E+1
-5.511E-2	4.283E-1	1.083E+1
-5.673E-2	4.412E-1	1.086E+1
-5.511E-2	4.348E-1	1.100E+1
-5.835E-2	4.445E-1	1.093E+1
-5.673E-2	4.056E-1	1.103E+1
-5.349E-2	4.185E-1	1.095E+1
-5.511E-2	4.153E-1	1.106E+1
-5.835E-2	4.218E-1	1.108E+1
-5.511E-2	4.704E-1	1.097E+1
-5.349E-2	4.348E-1	1.105E+1
-5.511E-2	4.315E-1	1.099E+1
-5.511E-2	4.445E-1	1.085E+1
-5.673E-2	4.348E-1	1.110E+1
-5.349E-2	4.607E-1	1.088E+1
-5.511E-2	4.056E-1	1.093E+1
-5.998E-2	4.250E-1	1.102E+1
-5.673E-2	4.250E-1	1.103E+1
-5.187E-2	4.315E-1	1.096E+1
-5.835E-2	4.315E-1	1.091E+1
-5.511E-2	4.283E-1	1.101E+1
-5.673E-2	4.185E-1	1.105E+1
-5.187E-2	4.445E-1	1.100E+1
-5.511E-2	4.542E-1	1.088E+1
-5.673E-2	4.121E-1	1.112E+1
-5.673E-2	4.250E-1	1.094E+1
-5.025E-2	4.412E-1	1.083E+1
-5.511E-2	4.445E-1	1.085E+1
-5.511E-2	4.250E-1	1.094E+1
-5.673E-2	4.412E-1	1.100E+1
-5.511E-2	4.315E-1	1.096E+1
-5.349E-2	4.283E-1	1.089E+1
-5.835E-2	4.672E-1	1.102E+1
-5.511E-2	4.380E-1	1.090E+1
-5.187E-2	4.218E-1	1.095E+1
-5.511E-2	4.640E-1	1.106E+1
-5.673E-2	4.121E-1	1.097E+1
-5.673E-2	4.283E-1	1.101E+1
-5.349E-2	4.445E-1	1.101E+1
-5.511E-2	4.412E-1	1.096E+1
-5.673E-2	4.380E-1	1.092E+1
-5.673E-2	4.510E-1	1.092E+1
-5.511E-2	4.412E-1	1.107E+1
-5.187E-2	4.348E-1	1.093E+1
-5.511E-2	4.283E-1	1.093E+1
-5.511E-2	4.283E-1	1.097E+1
-5.349E-2	4.315E-1	1.095E+1
-5.511E-2	4.348E-1	1.101E+1
-5.349E-2	4.575E-1	1.100E+1
-5.673E-2	4.185E-1	1.091E+1
-5.349E-2	4.283E-1	1.094E+1
-5.349E-2	4.250E-1	1.093E+1
-5.511E-2	4.510E-1	1.110E+1
-5.511E-2	4.640E-1	1.094E+1
-5.025E-2	4.510E-1	1.088E+1
-5.511E-2	4.510E-1	1.093E+1
-5.511E-2	4.153E-1	1.090E+1
-5.673E-2	4.380E-1	1.106E+1
-5.673E-2	4.315E-1	1.107E+1
-5.349E-2	4.575E-1	1.092E+1
-5.835E-2	4.348E-1	1.097E+1
-5.835E-2	4.510E-1	1.089E+1
-5.349E-2	4.348E-1	1.114E+1
-5.511E-2	4.185E-1	1.094E+1
-5.835E-2	4.250E-1	1.103E+1
-5.349E-2	4.153E-1	1.100E+1
-5.349E-2	4.218E-1	1.089E+1
-5.349E-2	4.380E-1	1.101E+1
-5.673E-2	4.348E-1	1.096E+1
-5.673E-2	4.510E-1	1.106E+1
-5.349E-2	4.283E-1	1.101E+1
-5.349E-2	4.348E-1	1.092E+1
-5.511E-2	4.056E-1	1.098E+1
-5.673E-2	4.348E-1	1.096E+1
-5.673E-2	4.185E-1	1.100E+1
-5.349E-2	4.412E-1	1.094E+1
-5.511E-2	4.575E-1	1.111E+1
-5.349E-2	4.412E-1	1.097E+1
-5.349E-2	4.640E-1	1.117E+1
-5.511E-2	4.218E-1	1.090E+1
-5.673E-2	4.510E-1	1.100E+1
-5.511E-2	4.477E-1	1.089E+1
-5.511E-2	4.218E-1	1.094E+1
-5.349E-2	4.607E-1	1.102E+1
-5.835E-2	4.380E-1	1.105E+1
-5.511E-2	4.445E-1	1.092E+1
-5.187E-2	4.510E-1	1.090E+1
-5.673E-2	4.510E-1	1.108E+1
-5.349E-2	4.153E-1	1.096E+1
-5.349E-2	4.283E-1	1.103E+1
-5.349E-2	4.315E-1	1.104E+1
-5.349E-2	4.153E-1	1.087E+1
-5.835E-2	4.769E-1	1.100E+1
-5.511E-2	4.477E-1	1.108E+1
-5.187E-2	4.185E-1	1.102E+1
-5.511E-2	4.412E-1	1.091E+1
-5.835E-2	4.542E-1	1.102E+1
-5.187E-2	4.445E-1	1.096E+1
-5.349E-2	4.153E-1	1.097E+1
-5.511E-2	4.607E-1	1.100E+1
-5.835E-2	4.412E-1	1.098E+1
-5.511E-2	4.348E-1	1.085E+1
-5.511E-2	4.510E-1	1.098E+1
-5.511E-2	4.315E-1	1.087E+1
-5.835E-2	4.607E-1	1.115E+1
-5.511E-2	4.348E-1	1.109E+1
-5.349E-2	4.477E-1	1.095E+1
-5.673E-2	4.412E-1	1.100E+1
-5.673E-2	4.640E-1	1.109E+1
-5.349E-2	4.542E-1	1.116E+1
-5.511E-2	4.121E-1	1.086E+1
-5.511E-2	4.575E-1	1.088E+1
-5.835E-2	4.121E-1	1.083E+1
-5.511E-2	4.348E-1	1.091E+1
-5.511E-2	4.121E-1	1.106E+1
-5.673E-2	4.185E-1	1.092E+1
-5.673E-2	4.510E-1	1.094E+1
-5.673E-2	4.121E-1	1.089E+1
-5.349E-2	4.348E-1	1.101E+1
-5.187E-2	4.283E-1	1.098E+1
-5.835E-2	4.315E-1	1.089E+1
-5.511E-2	4.510E-1	1.095E+1
-5.349E-2	4.250E-1	1.105E+1
-5.673E-2	4.218E-1	1.087E+1
-5.673E-2	4.218E-1	1.087E+1
-5.835E-2	4.250E-1	1.102E+1
-5.187E-2	4.412E-1	1.105E+1
-5.511E-2	4.412E-1	1.111E+1
-5.673E-2	4.348E-1	1.095E+1
-5.511E-2	4.640E-1	1.106E+1
-5.511E-2	4.348E-1	1.095E+1
-5.511E-2	4.607E-1	1.095E+1
-5.673E-2	4.121E-1	1.101E+1
-5.673E-2	4.412E-1	1.098E+1
-5.187E-2	4.477E-1	1.089E+1
-5.673E-2	4.218E-1	1.082E+1
-5.673E-2	4.542E-1	1.097E+1
-5.511E-2	4.412E-1	1.097E+1
-5.187E-2	4.542E-1	1.101E+1
-5.349E-2	4.477E-1	1.093E+1
-5.511E-2	4.477E-1	1.095E+1
-5.511E-2	4.542E-1	1.093E+1
-5.511E-2	4.315E-1	1.083E+1
-5.511E-2	4.412E-1	1.092E+1
-5.835E-2	4.412E-1	1.090E+1
-5.511E-2	4.380E-1	1.097E+1
-5.187E-2	4.315E-1	1.083E+1
-5.349E-2	4.153E-1	1.089E+1
-5.673E-2	4.348E-1	1.089E+1
-5.349E-2	4.445E-1	1.092E+1
-5.187E-2	4.380E-1	1.103E+1
-5.025E-2	4.250E-1	1.099E+1
-5.673E-2	4.380E-1	1.102E+1
-5.511E-2	4.283E-1	1.092E+1
-5.511E-2	4.412E-1	1.098E+1
-5.511E-2	4.445E-1	1.103E+1
[truncated: 132,940 more rows]
