# Supplementary material for: Improved ANAP incorporation and VCF analysis reveal details of P2X7 current facilitation and a limited conformational interplay between ATP binding and the intracellular ballast domain
Source: eLife. 2023 Jan 4;12:e82479. doi: 10.7554/eLife.82479 (PMC9859053; doi:10.7554/eLife.82479)
Supplement: Figure 3—figure supplement 3—source data 3. [file elife-82479-fig3-figsupp3-data3.zip › Figure-3_figure-supplement-3_source-data-3/F11anapS124C/b02-19.csv]

-7.295E-2	4.932E-1	5.057E+0
-7.295E-2	4.834E-1	4.992E+0
-7.457E-2	4.802E-1	5.048E+0
-7.295E-2	4.607E-1	4.983E+0
-7.620E-2	4.769E-1	5.018E+0
-7.295E-2	4.899E-1	4.944E+0
-7.295E-2	4.737E-1	5.025E+0
-7.295E-2	4.899E-1	5.022E+0
-7.457E-2	4.542E-1	5.018E+0
-7.295E-2	4.834E-1	4.999E+0
-7.133E-2	4.769E-1	4.970E+0
-7.295E-2	4.996E-1	4.944E+0
-7.620E-2	4.607E-1	5.015E+0
-7.133E-2	5.061E-1	5.093E+0
-6.971E-2	4.737E-1	5.022E+0
-7.133E-2	4.932E-1	5.155E+0
-7.620E-2	4.737E-1	4.954E+0
-7.295E-2	5.029E-1	5.083E+0
-7.457E-2	4.932E-1	4.992E+0
-7.457E-2	4.899E-1	5.031E+0
-7.133E-2	4.802E-1	5.067E+0
-7.457E-2	4.802E-1	5.103E+0
-7.457E-2	4.607E-1	4.915E+0
-7.295E-2	4.737E-1	5.025E+0
-7.782E-2	4.996E-1	5.028E+0
-7.457E-2	4.737E-1	5.077E+0
-7.620E-2	4.704E-1	4.989E+0
-7.133E-2	4.477E-1	5.080E+0
-7.457E-2	4.867E-1	5.048E+0
-7.295E-2	4.867E-1	4.957E+0
-7.295E-2	5.094E-1	5.057E+0
-7.295E-2	4.607E-1	5.074E+0
-7.457E-2	4.802E-1	5.067E+0
-7.295E-2	4.932E-1	4.960E+0
-7.457E-2	4.802E-1	5.035E+0
-7.133E-2	4.964E-1	4.980E+0
-7.295E-2	4.899E-1	4.947E+0
-7.457E-2	4.672E-1	5.051E+0
-6.971E-2	4.932E-1	5.048E+0
-7.133E-2	4.834E-1	5.103E+0
-7.620E-2	4.899E-1	4.967E+0
-7.133E-2	4.932E-1	5.028E+0
-7.295E-2	4.867E-1	5.025E+0
-7.457E-2	4.575E-1	5.057E+0
-7.457E-2	4.542E-1	5.093E+0
-7.295E-2	4.867E-1	5.103E+0
-7.133E-2	4.737E-1	5.083E+0
-7.295E-2	4.996E-1	5.067E+0
-7.782E-2	4.899E-1	5.012E+0
-7.457E-2	4.769E-1	5.041E+0
-7.295E-2	4.834E-1	5.035E+0
-7.295E-2	4.704E-1	4.934E+0
-7.620E-2	4.640E-1	5.064E+0
-7.295E-2	4.640E-1	5.038E+0
-7.295E-2	4.672E-1	5.044E+0
-7.457E-2	4.607E-1	5.051E+0
-7.620E-2	4.737E-1	5.096E+0
-7.133E-2	4.899E-1	4.983E+0
-7.295E-2	4.672E-1	5.083E+0
-7.457E-2	4.575E-1	4.963E+0
-7.295E-2	4.510E-1	4.970E+0
-7.457E-2	4.607E-1	4.986E+0
-7.295E-2	4.640E-1	5.083E+0
-7.457E-2	4.834E-1	5.054E+0
-7.457E-2	4.542E-1	5.044E+0
-7.457E-2	4.672E-1	5.041E+0
-7.457E-2	4.704E-1	4.954E+0
-7.295E-2	5.126E-1	4.996E+0
-7.295E-2	4.802E-1	5.064E+0
-7.620E-2	4.802E-1	4.989E+0
-7.295E-2	4.932E-1	5.038E+0
-7.295E-2	4.769E-1	5.054E+0
-7.133E-2	4.802E-1	4.970E+0
-7.295E-2	4.542E-1	4.970E+0
-7.295E-2	4.737E-1	5.035E+0
-7.457E-2	4.867E-1	4.996E+0
-7.620E-2	4.704E-1	4.963E+0
-7.295E-2	5.029E-1	5.018E+0
-7.133E-2	4.575E-1	5.067E+0
-6.971E-2	4.802E-1	5.028E+0
-7.457E-2	4.380E-1	5.129E+0
-7.457E-2	4.672E-1	5.129E+0
-7.620E-2	4.899E-1	5.035E+0
-7.295E-2	4.834E-1	5.096E+0
-7.295E-2	4.542E-1	5.048E+0
-7.457E-2	4.607E-1	5.028E+0
-7.457E-2	4.769E-1	5.057E+0
-7.620E-2	4.802E-1	4.986E+0
-7.620E-2	4.640E-1	5.031E+0
-7.133E-2	4.704E-1	5.031E+0
-7.295E-2	4.769E-1	4.963E+0
-7.457E-2	4.704E-1	4.989E+0
-7.457E-2	4.867E-1	5.035E+0
-7.295E-2	4.737E-1	5.018E+0
-7.620E-2	4.607E-1	5.100E+0
-7.133E-2	5.061E-1	5.080E+0
-7.457E-2	4.932E-1	5.035E+0
-7.620E-2	4.348E-1	5.028E+0
-7.457E-2	4.737E-1	5.090E+0
-6.971E-2	4.477E-1	5.035E+0
-7.457E-2	4.899E-1	4.967E+0
-7.295E-2	4.834E-1	4.992E+0
-7.295E-2	5.159E-1	5.002E+0
-7.295E-2	4.510E-1	5.100E+0
-7.457E-2	4.769E-1	4.960E+0
-7.457E-2	4.737E-1	4.986E+0
-7.620E-2	4.867E-1	5.028E+0
-7.133E-2	4.964E-1	5.012E+0
-7.620E-2	4.802E-1	4.895E+0
-7.295E-2	4.542E-1	5.126E+0
-7.295E-2	4.672E-1	5.070E+0
-7.133E-2	4.704E-1	4.989E+0
-7.295E-2	4.672E-1	5.074E+0
-7.295E-2	4.607E-1	5.054E+0
-7.620E-2	4.704E-1	4.996E+0
-7.295E-2	4.672E-1	5.051E+0
-7.295E-2	5.029E-1	5.106E+0
-7.457E-2	4.834E-1	4.931E+0
-7.133E-2	4.510E-1	5.015E+0
-7.620E-2	4.672E-1	5.061E+0
-7.295E-2	4.607E-1	5.090E+0
-6.971E-2	4.802E-1	5.041E+0
-7.295E-2	4.640E-1	5.031E+0
-7.457E-2	4.704E-1	5.025E+0
-7.620E-2	4.542E-1	5.015E+0
-7.295E-2	4.769E-1	5.096E+0
-7.295E-2	4.737E-1	5.018E+0
-7.295E-2	4.932E-1	5.012E+0
-7.295E-2	4.640E-1	4.989E+0
-7.295E-2	4.672E-1	5.031E+0
-7.295E-2	4.769E-1	4.996E+0
-6.971E-2	4.867E-1	5.067E+0
-7.457E-2	4.737E-1	5.048E+0
-7.133E-2	4.802E-1	5.035E+0
-7.457E-2	4.802E-1	5.077E+0
-7.295E-2	4.769E-1	4.989E+0
-7.457E-2	4.867E-1	5.028E+0
-7.295E-2	4.704E-1	5.113E+0
-7.295E-2	4.640E-1	5.061E+0
-7.133E-2	4.575E-1	4.947E+0
-7.620E-2	4.542E-1	4.983E+0
-7.457E-2	4.737E-1	5.103E+0
-7.457E-2	4.834E-1	5.051E+0
-7.295E-2	4.477E-1	5.061E+0
-7.295E-2	4.704E-1	5.015E+0
-7.457E-2	4.867E-1	5.002E+0
-7.133E-2	4.867E-1	5.009E+0
-7.295E-2	4.704E-1	4.944E+0
-7.620E-2	4.899E-1	5.100E+0
-7.133E-2	4.867E-1	5.087E+0
-7.457E-2	4.640E-1	5.103E+0
-7.457E-2	4.607E-1	5.113E+0
-7.295E-2	4.575E-1	5.067E+0
-7.457E-2	4.510E-1	5.031E+0
-7.620E-2	4.672E-1	5.035E+0
-7.295E-2	4.899E-1	4.992E+0
-7.457E-2	4.802E-1	5.074E+0
-7.133E-2	4.640E-1	5.009E+0
-7.133E-2	4.640E-1	5.109E+0
-7.295E-2	4.640E-1	5.096E+0
-7.620E-2	4.640E-1	5.012E+0
-7.295E-2	4.932E-1	5.015E+0
-7.295E-2	4.575E-1	5.057E+0
-7.457E-2	4.445E-1	5.048E+0
-7.457E-2	4.640E-1	5.041E+0
-7.295E-2	4.737E-1	5.051E+0
-7.295E-2	4.802E-1	5.087E+0
-7.295E-2	4.737E-1	5.031E+0
-7.620E-2	4.737E-1	4.967E+0
-7.457E-2	4.996E-1	4.983E+0
-7.295E-2	4.737E-1	5.048E+0
-6.971E-2	4.737E-1	5.015E+0
-7.457E-2	4.380E-1	5.048E+0
-7.620E-2	4.932E-1	5.106E+0
-7.295E-2	4.704E-1	5.093E+0
-6.971E-2	4.802E-1	4.986E+0
-7.295E-2	4.704E-1	5.041E+0
-7.457E-2	4.932E-1	4.967E+0
-7.457E-2	4.932E-1	4.921E+0
-7.295E-2	4.996E-1	4.996E+0
-7.457E-2	4.867E-1	5.022E+0
-7.457E-2	4.996E-1	5.035E+0
-7.457E-2	4.477E-1	5.051E+0
-7.620E-2	4.445E-1	5.077E+0
-7.295E-2	4.802E-1	5.041E+0
-7.295E-2	4.640E-1	5.113E+0
-7.457E-2	4.737E-1	5.074E+0
-7.457E-2	4.769E-1	4.996E+0
-7.457E-2	5.029E-1	5.041E+0
-7.295E-2	4.899E-1	5.080E+0
-7.620E-2	4.380E-1	5.009E+0
-7.620E-2	4.477E-1	4.999E+0
-7.295E-2	4.704E-1	5.009E+0
-7.457E-2	4.802E-1	5.096E+0
-7.133E-2	4.640E-1	5.031E+0
-7.295E-2	4.737E-1	4.992E+0
-7.295E-2	4.769E-1	5.109E+0
-7.457E-2	4.867E-1	5.012E+0
-7.457E-2	4.834E-1	5.044E+0
-7.457E-2	4.802E-1	5.035E+0
-7.457E-2	4.964E-1	5.009E+0
-7.457E-2	4.607E-1	5.012E+0
-7.295E-2	4.542E-1	5.051E+0
-7.457E-2	4.834E-1	5.002E+0
-7.295E-2	4.834E-1	5.080E+0
-7.295E-2	4.737E-1	5.087E+0
-7.133E-2	4.672E-1	5.018E+0
-7.295E-2	4.802E-1	5.009E+0
-7.457E-2	4.769E-1	5.077E+0
-7.133E-2	4.769E-1	5.028E+0
-7.457E-2	4.867E-1	5.096E+0
-7.295E-2	4.964E-1	5.067E+0
-7.457E-2	4.867E-1	5.044E+0
-7.457E-2	4.737E-1	5.122E+0
-7.457E-2	4.477E-1	5.035E+0
-7.295E-2	4.899E-1	4.976E+0
-7.133E-2	4.607E-1	4.967E+0
-7.295E-2	4.640E-1	4.989E+0
-7.457E-2	4.640E-1	5.009E+0
-7.295E-2	4.769E-1	5.025E+0
-7.457E-2	5.094E-1	5.012E+0
-7.457E-2	4.315E-1	5.028E+0
-6.971E-2	4.445E-1	5.028E+0
-7.133E-2	4.704E-1	5.012E+0
-7.295E-2	4.672E-1	5.054E+0
-7.295E-2	4.964E-1	5.048E+0
-7.457E-2	5.094E-1	5.051E+0
-7.295E-2	4.802E-1	5.028E+0
-7.457E-2	4.737E-1	5.038E+0
-7.457E-2	4.412E-1	5.044E+0
-7.295E-2	4.607E-1	5.067E+0
-7.295E-2	4.867E-1	5.100E+0
-7.457E-2	5.061E-1	5.057E+0
-7.295E-2	4.834E-1	5.093E+0
-7.457E-2	4.802E-1	5.116E+0
-7.457E-2	4.640E-1	4.980E+0
-7.295E-2	4.640E-1	4.989E+0
-7.295E-2	4.575E-1	5.070E+0
-7.457E-2	4.672E-1	5.041E+0
-7.295E-2	4.672E-1	4.911E+0
-7.457E-2	4.996E-1	5.064E+0
-7.457E-2	4.672E-1	5.093E+0
-7.457E-2	4.704E-1	4.954E+0
-7.133E-2	4.867E-1	5.083E+0
-7.457E-2	4.834E-1	4.986E+0
-7.457E-2	4.834E-1	5.057E+0
-7.133E-2	4.996E-1	4.980E+0
-7.295E-2	4.769E-1	5.129E+0
-7.295E-2	4.834E-1	5.012E+0
-7.457E-2	4.672E-1	5.048E+0
-7.295E-2	4.607E-1	5.126E+0
-7.295E-2	4.575E-1	5.009E+0
-7.295E-2	4.802E-1	5.061E+0
-7.457E-2	4.704E-1	4.996E+0
-7.457E-2	4.867E-1	5.018E+0
-7.457E-2	4.510E-1	4.999E+0
-7.457E-2	4.802E-1	4.960E+0
-7.457E-2	4.867E-1	5.035E+0
-7.295E-2	4.737E-1	4.973E+0
-6.809E-2	4.834E-1	5.002E+0
-7.295E-2	4.704E-1	4.980E+0
-7.620E-2	4.737E-1	5.090E+0
-7.295E-2	4.996E-1	5.031E+0
-7.457E-2	4.737E-1	5.067E+0
-7.457E-2	4.737E-1	5.054E+0
-7.457E-2	4.737E-1	5.025E+0
-7.457E-2	4.704E-1	5.009E+0
-7.133E-2	5.061E-1	5.070E+0
-7.620E-2	4.769E-1	5.129E+0
-7.620E-2	5.061E-1	4.983E+0
-7.295E-2	4.704E-1	5.109E+0
-7.133E-2	4.737E-1	4.999E+0
-7.457E-2	4.932E-1	4.999E+0
-7.457E-2	4.769E-1	5.087E+0
-7.133E-2	4.932E-1	5.025E+0
-7.295E-2	4.769E-1	5.051E+0
-7.295E-2	4.834E-1	5.031E+0
-7.133E-2	4.802E-1	4.996E+0
-7.457E-2	4.932E-1	5.057E+0
-6.971E-2	4.672E-1	5.038E+0
-7.457E-2	4.769E-1	5.054E+0
-7.295E-2	4.575E-1	5.093E+0
-7.133E-2	4.704E-1	5.061E+0
-7.295E-2	5.159E-1	5.025E+0
-7.133E-2	4.737E-1	4.986E+0
-7.457E-2	4.932E-1	5.031E+0
-7.457E-2	4.769E-1	5.100E+0
-7.620E-2	4.542E-1	4.963E+0
-7.457E-2	4.737E-1	5.083E+0
-7.457E-2	4.899E-1	4.992E+0
-7.457E-2	4.899E-1	5.067E+0
-7.295E-2	4.672E-1	5.041E+0
-7.620E-2	4.704E-1	5.096E+0
-7.295E-2	4.769E-1	5.087E+0
-7.620E-2	4.769E-1	4.928E+0
-7.457E-2	4.964E-1	5.005E+0
-7.457E-2	4.737E-1	5.048E+0
-7.295E-2	4.510E-1	5.077E+0
-7.133E-2	4.640E-1	5.132E+0
-7.295E-2	4.964E-1	4.973E+0
-7.295E-2	4.640E-1	5.044E+0
-7.133E-2	5.159E-1	5.057E+0
-7.620E-2	4.769E-1	5.044E+0
-7.457E-2	4.348E-1	4.983E+0
-7.295E-2	4.704E-1	5.018E+0
-7.457E-2	4.575E-1	5.009E+0
-7.295E-2	4.672E-1	5.048E+0
-7.457E-2	4.607E-1	5.025E+0
-7.620E-2	4.607E-1	5.018E+0
-7.295E-2	4.834E-1	4.944E+0
-7.295E-2	4.640E-1	5.054E+0
-7.620E-2	4.412E-1	4.947E+0
-7.782E-2	4.575E-1	5.116E+0
-7.295E-2	4.964E-1	5.061E+0
-7.133E-2	5.061E-1	4.980E+0
-7.295E-2	4.802E-1	5.022E+0
-7.295E-2	4.867E-1	5.096E+0
-7.295E-2	4.834E-1	4.918E+0
-7.295E-2	4.899E-1	5.090E+0
-6.971E-2	4.542E-1	5.064E+0
-7.457E-2	5.061E-1	5.106E+0
-7.457E-2	4.445E-1	5.083E+0
-7.457E-2	4.575E-1	5.064E+0
-7.620E-2	4.802E-1	4.957E+0
-7.133E-2	4.737E-1	5.031E+0
-7.295E-2	4.672E-1	4.976E+0
-7.133E-2	4.672E-1	5.022E+0
-7.295E-2	4.477E-1	5.103E+0
-7.457E-2	4.769E-1	4.967E+0
-7.295E-2	4.737E-1	4.996E+0
-7.457E-2	4.867E-1	4.957E+0
-7.457E-2	4.899E-1	5.200E+0
-7.457E-2	4.834E-1	4.989E+0
-7.457E-2	4.704E-1	5.070E+0
-7.133E-2	4.932E-1	5.041E+0
-7.295E-2	4.899E-1	5.018E+0
-7.457E-2	4.704E-1	4.931E+0
-7.295E-2	4.802E-1	4.989E+0
-7.457E-2	4.672E-1	5.002E+0
-6.971E-2	4.737E-1	4.983E+0
-7.295E-2	4.899E-1	4.989E+0
-7.295E-2	4.640E-1	5.106E+0
-7.295E-2	4.834E-1	5.031E+0
-7.295E-2	4.769E-1	5.064E+0
-7.457E-2	4.737E-1	5.054E+0
-7.457E-2	4.737E-1	4.986E+0
-7.620E-2	4.996E-1	4.960E+0
-6.971E-2	4.737E-1	5.080E+0
-7.295E-2	4.802E-1	4.996E+0
-7.295E-2	4.737E-1	5.015E+0
-7.457E-2	5.159E-1	5.138E+0
-7.133E-2	4.802E-1	4.983E+0
-7.295E-2	4.575E-1	4.996E+0
-6.971E-2	4.899E-1	4.989E+0
-7.133E-2	4.542E-1	4.992E+0
-7.457E-2	4.737E-1	5.022E+0
-7.295E-2	4.672E-1	5.090E+0
-7.457E-2	4.769E-1	4.957E+0
-7.457E-2	4.640E-1	5.126E+0
-7.133E-2	4.932E-1	5.009E+0
-7.457E-2	4.834E-1	4.999E+0
-7.457E-2	4.737E-1	4.986E+0
-7.133E-2	4.964E-1	5.057E+0
-7.620E-2	4.834E-1	5.087E+0
-7.295E-2	4.769E-1	5.044E+0
-7.295E-2	4.802E-1	5.093E+0
-7.457E-2	4.672E-1	5.009E+0
-7.620E-2	4.607E-1	5.064E+0
-7.457E-2	4.996E-1	5.012E+0
-7.457E-2	4.769E-1	5.051E+0
-7.295E-2	4.575E-1	4.989E+0
-7.133E-2	4.932E-1	5.080E+0
-7.295E-2	4.834E-1	5.083E+0
-7.295E-2	4.575E-1	5.005E+0
-7.133E-2	4.510E-1	5.048E+0
-7.295E-2	4.737E-1	4.989E+0
-7.295E-2	4.542E-1	5.054E+0
-7.620E-2	4.867E-1	5.028E+0
-7.457E-2	4.445E-1	5.064E+0
-7.295E-2	4.867E-1	4.960E+0
-7.133E-2	4.867E-1	5.083E+0
-7.295E-2	4.672E-1	5.054E+0
-7.295E-2	4.867E-1	5.012E+0
-7.457E-2	4.899E-1	5.035E+0
-7.457E-2	4.867E-1	5.048E+0
-7.295E-2	4.704E-1	5.054E+0
-7.295E-2	5.029E-1	4.999E+0
-7.620E-2	4.834E-1	5.028E+0
-7.620E-2	4.867E-1	5.048E+0
-7.295E-2	4.932E-1	5.038E+0
-7.620E-2	4.542E-1	5.074E+0
-7.457E-2	4.834E-1	4.944E+0
-7.457E-2	5.191E-1	4.992E+0
-7.295E-2	4.737E-1	5.077E+0
-7.295E-2	4.607E-1	5.070E+0
-7.457E-2	4.996E-1	4.996E+0
-7.295E-2	4.769E-1	5.035E+0
-7.620E-2	4.769E-1	5.087E+0
-7.457E-2	4.737E-1	5.126E+0
-7.457E-2	4.477E-1	5.044E+0
-7.457E-2	4.769E-1	5.005E+0
-7.620E-2	4.672E-1	4.996E+0
-7.457E-2	4.932E-1	5.018E+0
-6.971E-2	4.672E-1	4.957E+0
-7.457E-2	4.640E-1	5.041E+0
-7.457E-2	4.704E-1	4.983E+0
-7.133E-2	4.542E-1	5.113E+0
-7.295E-2	5.029E-1	5.012E+0
-7.133E-2	4.672E-1	4.996E+0
-7.295E-2	4.704E-1	5.057E+0
-7.457E-2	4.737E-1	4.996E+0
-7.457E-2	4.802E-1	5.018E+0
-7.782E-2	4.964E-1	5.025E+0
-7.620E-2	4.769E-1	5.096E+0
-7.295E-2	4.964E-1	5.119E+0
-7.295E-2	4.640E-1	4.963E+0
-7.782E-2	4.704E-1	5.048E+0
-7.133E-2	4.802E-1	5.005E+0
-7.295E-2	4.899E-1	4.934E+0
-7.295E-2	4.672E-1	5.018E+0
-7.295E-2	5.094E-1	4.989E+0
-7.295E-2	4.964E-1	5.100E+0
-7.295E-2	4.704E-1	5.005E+0
-7.295E-2	4.737E-1	4.967E+0
-7.295E-2	4.834E-1	5.005E+0
-7.457E-2	4.802E-1	5.002E+0
-7.457E-2	4.867E-1	5.015E+0
-7.295E-2	4.802E-1	5.087E+0
-7.295E-2	4.899E-1	4.999E+0
-7.457E-2	4.672E-1	4.970E+0
-7.133E-2	4.834E-1	5.022E+0
-6.809E-2	4.704E-1	5.028E+0
-7.457E-2	4.704E-1	5.041E+0
-7.457E-2	4.575E-1	5.093E+0
-7.295E-2	4.996E-1	5.048E+0
-7.457E-2	4.672E-1	5.028E+0
-7.295E-2	4.802E-1	5.038E+0
-7.295E-2	4.834E-1	5.044E+0
-7.295E-2	4.867E-1	5.090E+0
-7.133E-2	4.737E-1	4.983E+0
-7.457E-2	4.802E-1	5.057E+0
-7.133E-2	4.769E-1	5.090E+0
-7.620E-2	4.672E-1	5.070E+0
-7.295E-2	4.575E-1	5.083E+0
-7.295E-2	4.964E-1	5.022E+0
-7.295E-2	4.737E-1	4.973E+0
-7.295E-2	4.737E-1	5.057E+0
-7.295E-2	4.510E-1	5.061E+0
-7.457E-2	4.704E-1	5.080E+0
-7.295E-2	4.964E-1	5.009E+0
-7.133E-2	4.640E-1	5.038E+0
-7.133E-2	4.640E-1	5.054E+0
-7.457E-2	4.672E-1	5.064E+0
-7.457E-2	4.704E-1	4.980E+0
-7.295E-2	4.640E-1	5.087E+0
-7.133E-2	4.704E-1	5.035E+0
-7.295E-2	4.640E-1	4.989E+0
-7.620E-2	4.704E-1	5.116E+0
-7.295E-2	4.542E-1	5.022E+0
-7.295E-2	4.704E-1	5.025E+0
-7.133E-2	4.704E-1	5.002E+0
-7.457E-2	4.769E-1	5.090E+0
-7.295E-2	4.899E-1	4.986E+0
-7.457E-2	4.704E-1	5.012E+0
-7.133E-2	4.834E-1	5.041E+0
-7.457E-2	4.802E-1	4.996E+0
-7.295E-2	4.964E-1	4.980E+0
-7.295E-2	4.996E-1	5.054E+0
-7.133E-2	4.834E-1	5.096E+0
-7.295E-2	4.769E-1	5.054E+0
-7.295E-2	4.737E-1	4.980E+0
-7.295E-2	4.737E-1	5.057E+0
-7.295E-2	4.672E-1	4.976E+0
-7.457E-2	5.094E-1	5.100E+0
-7.457E-2	4.996E-1	5.051E+0
-7.457E-2	4.575E-1	5.041E+0
-7.457E-2	4.477E-1	5.041E+0
-7.295E-2	4.899E-1	5.002E+0
-7.457E-2	4.899E-1	5.018E+0
-7.133E-2	4.996E-1	5.028E+0
-7.457E-2	4.964E-1	5.025E+0
-7.295E-2	4.802E-1	5.005E+0
-7.133E-2	4.964E-1	4.986E+0
-7.133E-2	4.412E-1	5.083E+0
-7.782E-2	4.834E-1	5.103E+0
-7.295E-2	4.607E-1	5.035E+0
-7.295E-2	4.834E-1	5.080E+0
-7.133E-2	4.607E-1	5.022E+0
-7.295E-2	4.899E-1	5.041E+0
-7.295E-2	4.607E-1	5.051E+0
-7.133E-2	4.802E-1	5.051E+0
-7.133E-2	4.737E-1	5.035E+0
-7.295E-2	4.737E-1	5.074E+0
-7.457E-2	4.867E-1	5.041E+0
-7.133E-2	4.932E-1	5.022E+0
-7.133E-2	4.607E-1	5.070E+0
-7.457E-2	4.510E-1	5.067E+0
-7.620E-2	4.802E-1	4.973E+0
-6.971E-2	4.964E-1	5.054E+0
-7.295E-2	4.802E-1	5.054E+0
-7.295E-2	4.607E-1	5.109E+0
-7.457E-2	4.932E-1	4.970E+0
-7.457E-2	4.542E-1	4.970E+0
-7.295E-2	4.802E-1	5.096E+0
-7.457E-2	4.737E-1	4.915E+0
-7.457E-2	4.867E-1	5.148E+0
-7.295E-2	4.704E-1	4.992E+0
-7.295E-2	4.672E-1	5.009E+0
-7.620E-2	4.834E-1	5.018E+0
-7.295E-2	5.191E-1	5.028E+0
-7.457E-2	4.769E-1	5.041E+0
-7.133E-2	4.607E-1	5.041E+0
-7.620E-2	4.672E-1	5.012E+0
-7.457E-2	4.704E-1	5.116E+0
-7.133E-2	4.769E-1	5.041E+0
-7.133E-2	4.607E-1	5.018E+0
-7.295E-2	4.996E-1	5.077E+0
-7.620E-2	4.510E-1	5.015E+0
-7.133E-2	4.737E-1	5.044E+0
-7.295E-2	4.834E-1	5.077E+0
-7.295E-2	4.964E-1	5.070E+0
-7.457E-2	4.834E-1	5.074E+0
-6.971E-2	4.737E-1	5.061E+0
-7.457E-2	4.640E-1	4.924E+0
-7.457E-2	4.575E-1	5.057E+0
-7.295E-2	4.607E-1	5.113E+0
-7.295E-2	4.477E-1	5.070E+0
-7.295E-2	4.704E-1	5.031E+0
-7.295E-2	4.542E-1	5.009E+0
-7.133E-2	4.704E-1	5.142E+0
-7.133E-2	5.223E-1	4.963E+0
-7.295E-2	5.029E-1	5.009E+0
-7.457E-2	4.899E-1	5.015E+0
-7.457E-2	4.607E-1	5.002E+0
-7.295E-2	4.607E-1	4.999E+0
-7.295E-2	4.704E-1	5.031E+0
-7.457E-2	4.802E-1	5.005E+0
-7.457E-2	4.672E-1	5.038E+0
-7.295E-2	4.704E-1	5.038E+0
-7.133E-2	4.867E-1	4.950E+0
-7.133E-2	4.802E-1	5.018E+0
-7.133E-2	4.542E-1	4.950E+0
-7.133E-2	4.704E-1	5.044E+0
-7.295E-2	4.867E-1	5.048E+0
-7.457E-2	4.899E-1	5.022E+0
-7.457E-2	4.737E-1	5.074E+0
-7.620E-2	4.640E-1	5.041E+0
-7.295E-2	4.737E-1	5.100E+0
-7.782E-2	4.834E-1	4.973E+0
-7.457E-2	4.737E-1	4.947E+0
-7.295E-2	4.802E-1	5.054E+0
-7.295E-2	4.964E-1	4.986E+0
-7.295E-2	4.737E-1	5.080E+0
-7.295E-2	4.704E-1	4.980E+0
-7.295E-2	4.834E-1	5.025E+0
-7.133E-2	4.607E-1	5.087E+0
-7.457E-2	4.737E-1	5.057E+0
-7.295E-2	4.672E-1	5.103E+0
-7.295E-2	4.542E-1	5.038E+0
-7.295E-2	4.769E-1	5.080E+0
-7.295E-2	4.575E-1	5.057E+0
-7.457E-2	4.575E-1	5.015E+0
-7.295E-2	4.769E-1	5.051E+0
-7.133E-2	4.575E-1	4.950E+0
-7.620E-2	4.802E-1	4.950E+0
-7.457E-2	4.834E-1	5.048E+0
-7.133E-2	4.834E-1	5.028E+0
-7.620E-2	4.575E-1	5.100E+0
-7.457E-2	4.834E-1	5.022E+0
-7.457E-2	4.769E-1	5.022E+0
-7.295E-2	4.834E-1	4.986E+0
-7.457E-2	4.737E-1	5.048E+0
-7.295E-2	4.542E-1	4.983E+0
-7.133E-2	4.672E-1	5.122E+0
-7.133E-2	4.899E-1	4.963E+0
-7.295E-2	4.899E-1	5.018E+0
-7.457E-2	4.964E-1	4.999E+0
-7.620E-2	4.640E-1	4.983E+0
-7.457E-2	4.737E-1	4.992E+0
-7.133E-2	4.607E-1	5.048E+0
-7.457E-2	4.899E-1	5.083E+0
-7.620E-2	4.802E-1	5.031E+0
-7.295E-2	4.737E-1	5.129E+0
-7.295E-2	4.802E-1	5.100E+0
-7.295E-2	4.996E-1	5.119E+0
-7.295E-2	4.802E-1	5.067E+0
-7.295E-2	5.029E-1	5.061E+0
-7.133E-2	4.672E-1	5.048E+0
-7.457E-2	4.769E-1	4.967E+0
-7.620E-2	5.094E-1	5.080E+0
-7.620E-2	4.834E-1	4.928E+0
-7.295E-2	4.672E-1	5.035E+0
-7.457E-2	4.737E-1	5.012E+0
-7.295E-2	4.737E-1	5.022E+0
-7.295E-2	4.607E-1	4.996E+0
-7.457E-2	4.640E-1	5.074E+0
-7.457E-2	5.061E-1	4.957E+0
-7.457E-2	4.477E-1	4.992E+0
-7.295E-2	4.964E-1	5.009E+0
-7.295E-2	4.412E-1	4.986E+0
-7.295E-2	4.867E-1	4.996E+0
-7.295E-2	4.769E-1	5.048E+0
-7.295E-2	4.802E-1	4.989E+0
-7.457E-2	4.640E-1	5.022E+0
-7.457E-2	5.061E-1	5.087E+0
-7.457E-2	4.769E-1	4.999E+0
-7.295E-2	4.640E-1	5.083E+0
-7.457E-2	4.380E-1	5.096E+0
-7.457E-2	4.769E-1	5.031E+0
-7.133E-2	4.996E-1	5.025E+0
-7.295E-2	4.932E-1	5.041E+0
-7.133E-2	5.159E-1	4.937E+0
-7.295E-2	4.737E-1	5.022E+0
-7.295E-2	4.510E-1	5.080E+0
-7.457E-2	4.899E-1	5.002E+0
-7.295E-2	4.834E-1	5.064E+0
-7.295E-2	4.607E-1	5.057E+0
-7.133E-2	4.737E-1	5.155E+0
-7.457E-2	4.834E-1	5.015E+0
-7.295E-2	4.964E-1	5.074E+0
-7.295E-2	4.510E-1	5.022E+0
-7.457E-2	4.867E-1	5.100E+0
-7.295E-2	4.932E-1	4.999E+0
-7.295E-2	4.899E-1	5.109E+0
-7.457E-2	4.737E-1	5.041E+0
-7.457E-2	4.477E-1	5.031E+0
-7.133E-2	4.672E-1	5.151E+0
-7.295E-2	4.640E-1	4.999E+0
-7.457E-2	4.737E-1	4.996E+0
-7.295E-2	4.672E-1	5.022E+0
-7.457E-2	4.672E-1	4.999E+0
-7.295E-2	4.704E-1	5.048E+0
-7.457E-2	4.607E-1	4.989E+0
-7.457E-2	4.640E-1	4.911E+0
-7.620E-2	4.380E-1	5.044E+0
-7.295E-2	4.640E-1	5.041E+0
-7.620E-2	5.094E-1	4.996E+0
-7.620E-2	5.029E-1	5.090E+0
-7.295E-2	4.607E-1	5.087E+0
-7.295E-2	4.867E-1	4.992E+0
-7.457E-2	4.769E-1	4.989E+0
-7.620E-2	4.834E-1	5.051E+0
-7.295E-2	4.704E-1	4.999E+0
-7.295E-2	4.672E-1	5.048E+0
-7.620E-2	4.704E-1	5.018E+0
-7.457E-2	4.672E-1	4.931E+0
-7.457E-2	4.964E-1	5.064E+0
-7.295E-2	4.996E-1	5.035E+0
-7.295E-2	5.126E-1	5.044E+0
-7.457E-2	4.932E-1	5.064E+0
-7.295E-2	4.769E-1	4.970E+0
-7.295E-2	4.412E-1	5.038E+0
-7.457E-2	4.802E-1	4.983E+0
-7.457E-2	4.704E-1	4.996E+0
-7.457E-2	4.542E-1	5.012E+0
-7.295E-2	4.737E-1	5.022E+0
-7.457E-2	4.802E-1	4.986E+0
-7.295E-2	5.029E-1	5.002E+0
-7.457E-2	4.802E-1	5.015E+0
-7.620E-2	4.964E-1	4.960E+0
-7.620E-2	4.899E-1	5.015E+0
-7.457E-2	4.932E-1	5.067E+0
-7.457E-2	5.029E-1	5.145E+0
-7.457E-2	4.704E-1	5.116E+0
-7.457E-2	4.769E-1	5.012E+0
-7.457E-2	4.672E-1	5.012E+0
-7.457E-2	4.867E-1	5.083E+0
-7.457E-2	4.477E-1	5.070E+0
-7.457E-2	4.704E-1	5.002E+0
-7.620E-2	4.737E-1	5.048E+0
-7.457E-2	4.380E-1	5.009E+0
-7.295E-2	4.672E-1	5.002E+0
-7.457E-2	4.575E-1	5.074E+0
-7.295E-2	4.607E-1	5.054E+0
-7.295E-2	4.607E-1	5.044E+0
-7.133E-2	5.094E-1	5.096E+0
-7.457E-2	4.477E-1	4.996E+0
-7.295E-2	5.029E-1	5.015E+0
-7.620E-2	4.867E-1	4.947E+0
-7.133E-2	4.640E-1	5.038E+0
-7.457E-2	4.834E-1	5.012E+0
-7.295E-2	4.964E-1	5.012E+0
-7.295E-2	4.640E-1	4.973E+0
-7.133E-2	4.542E-1	5.090E+0
-7.457E-2	4.932E-1	5.025E+0
-7.295E-2	4.477E-1	5.002E+0
-7.133E-2	4.802E-1	5.015E+0
-7.133E-2	4.867E-1	5.096E+0
-7.457E-2	4.996E-1	4.999E+0
-7.457E-2	4.802E-1	5.044E+0
-7.457E-2	4.899E-1	5.051E+0
-7.295E-2	4.477E-1	4.973E+0
-7.620E-2	4.672E-1	5.061E+0
-7.295E-2	4.704E-1	5.109E+0
-7.133E-2	4.996E-1	4.957E+0
-7.295E-2	4.899E-1	5.103E+0
-7.295E-2	4.607E-1	4.992E+0
-7.620E-2	4.769E-1	5.031E+0
-7.295E-2	4.964E-1	5.067E+0
-7.295E-2	5.029E-1	5.002E+0
-7.295E-2	4.704E-1	5.031E+0
-7.457E-2	4.867E-1	5.035E+0
-7.295E-2	5.061E-1	5.077E+0
-7.295E-2	4.704E-1	5.090E+0
-7.295E-2	4.834E-1	5.031E+0
-7.295E-2	4.769E-1	5.067E+0
-7.457E-2	4.867E-1	5.002E+0
-7.133E-2	4.575E-1	5.038E+0
-7.295E-2	4.899E-1	5.012E+0
-7.133E-2	4.704E-1	4.957E+0
-7.457E-2	4.737E-1	5.087E+0
-7.133E-2	4.964E-1	5.038E+0
-7.620E-2	4.640E-1	5.048E+0
-7.457E-2	4.932E-1	5.031E+0
-7.457E-2	4.672E-1	4.996E+0
-7.133E-2	4.932E-1	5.051E+0
-6.971E-2	4.640E-1	4.954E+0
-7.295E-2	4.834E-1	5.113E+0
-7.133E-2	4.607E-1	5.015E+0
-7.133E-2	4.640E-1	5.025E+0
-7.457E-2	4.737E-1	4.989E+0
-6.971E-2	4.834E-1	4.986E+0
-7.295E-2	4.607E-1	4.944E+0
-7.457E-2	4.704E-1	5.028E+0
-7.620E-2	4.607E-1	5.009E+0
-7.620E-2	4.704E-1	4.989E+0
-7.457E-2	4.672E-1	5.100E+0
-7.295E-2	4.802E-1	4.992E+0
-7.295E-2	4.802E-1	5.057E+0
-7.620E-2	4.769E-1	5.083E+0
-7.295E-2	4.704E-1	5.093E+0
-7.295E-2	4.867E-1	5.041E+0
-7.133E-2	4.899E-1	4.967E+0
-7.457E-2	4.575E-1	4.986E+0
-6.971E-2	4.899E-1	4.963E+0
-7.295E-2	4.607E-1	5.087E+0
-7.295E-2	4.737E-1	5.061E+0
-7.620E-2	4.672E-1	5.041E+0
-7.295E-2	4.640E-1	5.031E+0
-7.295E-2	4.867E-1	5.044E+0
-7.620E-2	4.640E-1	5.031E+0
-7.457E-2	4.996E-1	5.041E+0
-7.133E-2	4.867E-1	4.992E+0
-7.620E-2	4.510E-1	5.067E+0
-7.457E-2	4.348E-1	4.960E+0
-7.620E-2	4.607E-1	5.077E+0
-7.295E-2	4.672E-1	5.103E+0
-7.457E-2	4.996E-1	5.028E+0
-7.295E-2	4.704E-1	5.028E+0
-7.133E-2	4.834E-1	5.067E+0
-7.620E-2	4.704E-1	5.041E+0
-7.457E-2	4.542E-1	5.057E+0
-7.295E-2	4.640E-1	5.012E+0
-7.457E-2	4.704E-1	5.022E+0
-7.295E-2	4.867E-1	5.031E+0
-7.457E-2	4.672E-1	5.038E+0
-7.620E-2	4.640E-1	5.074E+0
-7.457E-2	4.640E-1	5.012E+0
-7.295E-2	4.932E-1	5.031E+0
-7.295E-2	4.477E-1	5.035E+0
-7.457E-2	4.802E-1	5.009E+0
-7.620E-2	4.640E-1	5.048E+0
-7.457E-2	4.607E-1	5.057E+0
-7.133E-2	4.737E-1	5.028E+0
-7.295E-2	4.672E-1	5.074E+0
-7.782E-2	4.477E-1	5.038E+0
-7.457E-2	4.899E-1	5.057E+0
-7.457E-2	4.672E-1	5.025E+0
-7.457E-2	4.867E-1	4.941E+0
-7.620E-2	4.996E-1	5.035E+0
-7.457E-2	4.672E-1	5.116E+0
-7.457E-2	4.477E-1	5.051E+0
-7.620E-2	4.510E-1	4.950E+0
-7.133E-2	4.964E-1	4.983E+0
-7.457E-2	4.802E-1	5.090E+0
-7.295E-2	4.899E-1	5.057E+0
-7.457E-2	4.737E-1	5.025E+0
-7.457E-2	4.737E-1	5.025E+0
-7.133E-2	4.672E-1	5.028E+0
-6.971E-2	4.672E-1	5.087E+0
-7.295E-2	4.510E-1	5.048E+0
-7.295E-2	4.542E-1	5.093E+0
-7.295E-2	4.542E-1	4.908E+0
-7.457E-2	4.672E-1	5.035E+0
-7.295E-2	4.704E-1	4.983E+0
-7.295E-2	4.769E-1	5.129E+0
-7.133E-2	4.640E-1	4.989E+0
-7.457E-2	4.445E-1	5.096E+0
-7.620E-2	4.510E-1	5.057E+0
-7.457E-2	4.802E-1	4.986E+0
-7.295E-2	4.932E-1	5.070E+0
-7.295E-2	4.575E-1	5.044E+0
-7.457E-2	4.932E-1	4.989E+0
-7.457E-2	4.575E-1	4.986E+0
-7.457E-2	4.769E-1	5.080E+0
-7.295E-2	4.704E-1	5.051E+0
-7.457E-2	4.477E-1	5.074E+0
-7.295E-2	4.899E-1	5.018E+0
-7.620E-2	5.029E-1	5.018E+0
-7.457E-2	4.834E-1	5.022E+0
-7.457E-2	4.834E-1	5.070E+0
-7.457E-2	4.704E-1	5.002E+0
-7.295E-2	4.899E-1	4.999E+0
-7.295E-2	4.380E-1	4.970E+0
-7.620E-2	4.640E-1	5.051E+0
-7.620E-2	4.899E-1	4.976E+0
-7.457E-2	5.029E-1	4.999E+0
-7.133E-2	4.607E-1	5.035E+0
-7.620E-2	4.834E-1	4.976E+0
-7.944E-2	4.542E-1	5.054E+0
-7.620E-2	4.477E-1	5.057E+0
-7.457E-2	4.802E-1	5.012E+0
-7.620E-2	4.704E-1	5.028E+0
-7.457E-2	4.834E-1	5.064E+0
-7.295E-2	4.769E-1	5.113E+0
-7.620E-2	4.672E-1	4.996E+0
-7.457E-2	4.769E-1	5.044E+0
-7.620E-2	4.575E-1	5.054E+0
-7.295E-2	5.126E-1	5.106E+0
-7.295E-2	4.867E-1	5.087E+0
-7.457E-2	4.834E-1	5.077E+0
-7.295E-2	5.029E-1	5.009E+0
-7.295E-2	4.542E-1	5.015E+0
-7.457E-2	5.061E-1	4.983E+0
-7.620E-2	4.575E-1	5.015E+0
-7.457E-2	4.672E-1	5.064E+0
-7.620E-2	4.607E-1	5.106E+0
-7.295E-2	4.542E-1	5.025E+0
-7.620E-2	4.477E-1	5.080E+0
-7.620E-2	4.769E-1	5.090E+0
-7.457E-2	4.769E-1	5.061E+0
-7.295E-2	4.672E-1	5.057E+0
-7.457E-2	4.704E-1	5.100E+0
-7.295E-2	4.769E-1	5.083E+0
-7.620E-2	4.834E-1	5.038E+0
-7.457E-2	4.932E-1	5.022E+0
-7.295E-2	4.640E-1	4.963E+0
-7.457E-2	4.932E-1	5.109E+0
-7.295E-2	4.769E-1	5.025E+0
-7.457E-2	4.769E-1	4.980E+0
-7.620E-2	4.834E-1	5.074E+0
-7.620E-2	4.834E-1	5.057E+0
-7.457E-2	4.802E-1	5.028E+0
-7.295E-2	4.672E-1	5.106E+0
-7.457E-2	4.445E-1	5.093E+0
-7.782E-2	4.834E-1	4.986E+0
-7.133E-2	4.769E-1	4.954E+0
-7.457E-2	4.964E-1	5.048E+0
-7.457E-2	4.802E-1	5.051E+0
-7.457E-2	4.769E-1	5.087E+0
-7.295E-2	4.704E-1	5.064E+0
-7.457E-2	4.542E-1	4.996E+0
-7.295E-2	4.607E-1	5.015E+0
-7.457E-2	4.769E-1	5.074E+0
-7.457E-2	4.899E-1	4.989E+0
-7.295E-2	4.704E-1	5.041E+0
-7.457E-2	4.477E-1	5.067E+0
-7.457E-2	4.510E-1	5.022E+0
-7.133E-2	4.737E-1	5.106E+0
-7.133E-2	4.932E-1	4.983E+0
-7.457E-2	4.834E-1	5.067E+0
-7.295E-2	5.029E-1	5.015E+0
-7.457E-2	4.769E-1	4.980E+0
-7.295E-2	4.802E-1	5.074E+0
-7.295E-2	5.061E-1	4.999E+0
-7.457E-2	4.640E-1	4.983E+0
-7.457E-2	4.769E-1	5.057E+0
-7.295E-2	4.834E-1	5.022E+0
-7.295E-2	4.445E-1	5.035E+0
-7.620E-2	4.704E-1	4.944E+0
-7.295E-2	4.802E-1	5.022E+0
-7.620E-2	4.802E-1	4.980E+0
-7.457E-2	4.964E-1	4.963E+0
-7.457E-2	4.575E-1	4.976E+0
-7.295E-2	4.607E-1	5.005E+0
-7.620E-2	4.737E-1	5.041E+0
-7.620E-2	4.867E-1	5.005E+0
-7.620E-2	4.867E-1	5.083E+0
-7.457E-2	4.834E-1	5.064E+0
-7.457E-2	4.672E-1	5.038E+0
-7.133E-2	4.769E-1	5.031E+0
-7.457E-2	4.802E-1	4.954E+0
-7.457E-2	4.964E-1	5.012E+0
-7.620E-2	4.607E-1	5.057E+0
-7.295E-2	4.704E-1	4.989E+0
-7.457E-2	4.996E-1	4.967E+0
-7.457E-2	4.737E-1	5.054E+0
-7.295E-2	5.061E-1	4.986E+0
-7.620E-2	4.542E-1	5.096E+0
-7.457E-2	5.321E-1	5.109E+0
-7.295E-2	4.704E-1	5.048E+0
-7.457E-2	4.672E-1	4.992E+0
-7.295E-2	4.672E-1	5.038E+0
-7.457E-2	4.640E-1	5.028E+0
-7.133E-2	4.704E-1	5.009E+0
-7.133E-2	4.672E-1	4.992E+0
-7.620E-2	4.704E-1	5.009E+0
-7.620E-2	4.769E-1	4.996E+0
-7.457E-2	4.769E-1	4.934E+0
-7.457E-2	4.737E-1	5.002E+0
-7.457E-2	4.704E-1	5.002E+0
-7.295E-2	4.704E-1	5.015E+0
-7.457E-2	4.542E-1	5.074E+0
-7.295E-2	4.769E-1	5.038E+0
-7.295E-2	4.672E-1	5.025E+0
-7.457E-2	4.802E-1	5.080E+0
-7.457E-2	4.477E-1	5.018E+0
-7.133E-2	4.834E-1	5.041E+0
-7.457E-2	4.867E-1	5.070E+0
-7.620E-2	4.607E-1	5.067E+0
-7.457E-2	4.996E-1	5.064E+0
-7.457E-2	4.672E-1	5.038E+0
-7.133E-2	4.672E-1	5.018E+0
-7.295E-2	4.867E-1	5.044E+0
-7.620E-2	4.315E-1	5.009E+0
-7.133E-2	5.061E-1	5.070E+0
-7.295E-2	4.769E-1	5.018E+0
-7.295E-2	4.996E-1	5.067E+0
-7.620E-2	4.704E-1	5.015E+0
-7.295E-2	4.932E-1	5.035E+0
-7.620E-2	4.672E-1	5.083E+0
-7.457E-2	4.802E-1	5.106E+0
-7.295E-2	5.159E-1	4.960E+0
-7.133E-2	4.640E-1	5.057E+0
-7.620E-2	4.802E-1	5.061E+0
-7.620E-2	4.932E-1	5.031E+0
-7.295E-2	4.704E-1	5.103E+0
-7.457E-2	4.737E-1	5.038E+0
-7.133E-2	4.672E-1	5.116E+0
-7.295E-2	4.640E-1	5.113E+0
-7.295E-2	4.769E-1	5.005E+0
-7.133E-2	4.964E-1	4.980E+0
-7.133E-2	4.867E-1	5.028E+0
-7.457E-2	4.867E-1	4.999E+0
-7.295E-2	4.769E-1	5.116E+0
-7.295E-2	4.737E-1	5.041E+0
-7.457E-2	4.640E-1	4.947E+0
-7.457E-2	4.542E-1	5.103E+0
-7.620E-2	4.575E-1	5.087E+0
-7.457E-2	4.834E-1	5.129E+0
-7.457E-2	4.737E-1	5.018E+0
-7.457E-2	4.542E-1	5.083E+0
-7.457E-2	4.932E-1	4.960E+0
-7.620E-2	4.834E-1	4.918E+0
-7.457E-2	4.867E-1	5.074E+0
-7.620E-2	4.737E-1	5.070E+0
-7.457E-2	4.640E-1	5.002E+0
-7.457E-2	4.899E-1	4.970E+0
-7.620E-2	4.964E-1	5.093E+0
-7.457E-2	4.704E-1	5.051E+0
-7.620E-2	4.899E-1	4.944E+0
-7.295E-2	4.867E-1	4.970E+0
-7.457E-2	4.607E-1	5.087E+0
-7.620E-2	4.802E-1	5.074E+0
-7.295E-2	4.737E-1	5.025E+0
-7.457E-2	4.542E-1	5.070E+0
-7.620E-2	4.867E-1	5.028E+0
-7.457E-2	4.704E-1	5.103E+0
-7.295E-2	4.704E-1	5.051E+0
-7.295E-2	4.445E-1	4.960E+0
-7.457E-2	4.769E-1	5.038E+0
-7.457E-2	4.575E-1	5.057E+0
-7.295E-2	4.802E-1	4.992E+0
-7.133E-2	4.412E-1	5.038E+0
-7.457E-2	4.802E-1	4.992E+0
-7.457E-2	4.737E-1	5.031E+0
-7.457E-2	4.704E-1	5.018E+0
-7.295E-2	4.672E-1	5.009E+0
-7.457E-2	4.477E-1	5.028E+0
-7.620E-2	4.899E-1	4.921E+0
-7.457E-2	4.737E-1	5.041E+0
-7.133E-2	4.737E-1	5.080E+0
-7.457E-2	4.672E-1	5.113E+0
-7.295E-2	4.802E-1	5.028E+0
-7.295E-2	4.834E-1	5.012E+0
-7.620E-2	4.867E-1	5.087E+0
-7.295E-2	4.672E-1	5.041E+0
-7.457E-2	4.834E-1	5.048E+0
-7.457E-2	4.802E-1	5.100E+0
-7.457E-2	4.542E-1	5.119E+0
-7.457E-2	4.315E-1	5.038E+0
-7.782E-2	4.867E-1	5.074E+0
-7.295E-2	5.094E-1	5.161E+0
-7.295E-2	4.867E-1	4.960E+0
-7.295E-2	4.802E-1	4.986E+0
-7.782E-2	4.672E-1	5.090E+0
-7.133E-2	4.672E-1	4.976E+0
-7.295E-2	4.802E-1	5.048E+0
-7.620E-2	4.964E-1	5.044E+0
-7.782E-2	4.737E-1	5.015E+0
-7.620E-2	5.094E-1	5.077E+0
-7.295E-2	4.607E-1	5.113E+0
-7.620E-2	4.964E-1	5.048E+0
-7.457E-2	4.510E-1	5.168E+0
-7.295E-2	4.867E-1	5.083E+0
-7.295E-2	4.737E-1	4.992E+0
-7.457E-2	4.542E-1	5.041E+0
-7.457E-2	4.737E-1	4.989E+0
-7.457E-2	4.380E-1	4.986E+0
-7.457E-2	4.996E-1	5.077E+0
-7.295E-2	4.834E-1	5.035E+0
-7.620E-2	4.737E-1	4.996E+0
-7.620E-2	4.834E-1	5.041E+0
-7.620E-2	4.575E-1	4.992E+0
-7.620E-2	4.737E-1	4.976E+0
-7.620E-2	4.607E-1	5.009E+0
-7.295E-2	4.640E-1	4.983E+0
-7.457E-2	4.737E-1	5.061E+0
-7.620E-2	4.802E-1	5.100E+0
-7.295E-2	4.867E-1	4.983E+0
-7.620E-2	4.834E-1	5.090E+0
-7.133E-2	4.607E-1	5.067E+0
-7.457E-2	4.640E-1	5.028E+0
-7.620E-2	4.542E-1	5.018E+0
-7.457E-2	4.704E-1	4.996E+0
-7.295E-2	4.640E-1	5.012E+0
-7.457E-2	4.834E-1	4.996E+0
-7.295E-2	4.964E-1	5.005E+0
-7.295E-2	4.575E-1	5.005E+0
-7.295E-2	4.802E-1	5.025E+0
-7.620E-2	4.704E-1	5.074E+0
-7.295E-2	4.477E-1	5.044E+0
-7.295E-2	4.769E-1	5.022E+0
-7.133E-2	4.834E-1	5.025E+0
-7.457E-2	4.704E-1	5.031E+0
-7.457E-2	4.510E-1	5.025E+0
-7.295E-2	4.834E-1	5.002E+0
-6.971E-2	4.477E-1	5.064E+0
-7.457E-2	4.640E-1	5.044E+0
-7.295E-2	4.640E-1	5.038E+0
-7.295E-2	4.412E-1	5.048E+0
-7.295E-2	4.737E-1	4.970E+0
-7.457E-2	4.802E-1	4.989E+0
-7.295E-2	4.834E-1	5.074E+0
-7.457E-2	4.607E-1	5.080E+0
-7.295E-2	4.834E-1	5.041E+0
-7.457E-2	4.672E-1	4.992E+0
-7.457E-2	4.380E-1	5.054E+0
-7.295E-2	4.867E-1	4.967E+0
-7.133E-2	4.737E-1	5.038E+0
-7.620E-2	4.899E-1	4.970E+0
-7.295E-2	4.737E-1	5.090E+0
-7.295E-2	4.964E-1	5.113E+0
-7.457E-2	4.607E-1	5.035E+0
-7.295E-2	4.672E-1	5.031E+0
-7.457E-2	4.996E-1	4.986E+0
-7.295E-2	4.575E-1	5.074E+0
-7.295E-2	4.704E-1	5.012E+0
-7.457E-2	4.867E-1	4.960E+0
-7.620E-2	4.834E-1	5.025E+0
-7.457E-2	4.899E-1	5.048E+0
-7.295E-2	4.542E-1	4.934E+0
-7.620E-2	4.867E-1	4.999E+0
-7.457E-2	4.704E-1	5.012E+0
-7.457E-2	4.640E-1	5.044E+0
-7.295E-2	4.640E-1	5.061E+0
-7.457E-2	4.445E-1	5.067E+0
-7.295E-2	4.672E-1	5.109E+0
-7.620E-2	4.575E-1	5.070E+0
-7.457E-2	4.607E-1	5.035E+0
-7.295E-2	4.704E-1	5.096E+0
-7.295E-2	4.737E-1	4.999E+0
-7.457E-2	4.834E-1	4.989E+0
-7.295E-2	4.769E-1	5.103E+0
-7.782E-2	4.640E-1	5.093E+0
-7.457E-2	4.867E-1	5.044E+0
-7.295E-2	4.704E-1	5.005E+0
-7.295E-2	4.607E-1	5.080E+0
-7.620E-2	4.834E-1	5.015E+0
-7.457E-2	4.769E-1	5.054E+0
-7.295E-2	4.542E-1	5.119E+0
-7.133E-2	4.802E-1	4.989E+0
-7.295E-2	4.672E-1	5.018E+0
-7.457E-2	4.834E-1	4.915E+0
-7.295E-2	4.477E-1	5.070E+0
-7.620E-2	5.061E-1	5.002E+0
-7.457E-2	4.672E-1	5.057E+0
-7.295E-2	4.542E-1	5.002E+0
-7.457E-2	4.834E-1	5.054E+0
-7.295E-2	4.704E-1	5.031E+0
-7.295E-2	4.575E-1	4.992E+0
-7.457E-2	4.802E-1	5.018E+0
-7.457E-2	4.769E-1	5.106E+0
-7.295E-2	4.640E-1	5.142E+0
-7.457E-2	4.510E-1	5.048E+0
-7.620E-2	4.607E-1	5.051E+0
-7.620E-2	4.802E-1	5.041E+0
-7.295E-2	4.737E-1	5.005E+0
-7.457E-2	5.094E-1	5.129E+0
-7.457E-2	4.802E-1	5.077E+0
-7.295E-2	4.607E-1	5.096E+0
-7.457E-2	4.769E-1	5.054E+0
-7.620E-2	4.607E-1	4.986E+0
-7.457E-2	4.672E-1	4.992E+0
-7.133E-2	4.737E-1	5.116E+0
-7.620E-2	4.575E-1	5.100E+0
-7.295E-2	4.867E-1	5.126E+0
-7.295E-2	4.802E-1	4.986E+0
-7.620E-2	4.704E-1	5.035E+0
-7.295E-2	4.769E-1	5.002E+0
-7.295E-2	4.704E-1	5.038E+0
-7.457E-2	4.704E-1	5.109E+0
-7.457E-2	4.640E-1	4.996E+0
-7.295E-2	4.510E-1	5.064E+0
-7.457E-2	4.542E-1	5.005E+0
-7.295E-2	4.510E-1	5.116E+0
-7.133E-2	4.283E-1	5.067E+0
-7.457E-2	4.802E-1	5.035E+0
-7.295E-2	4.704E-1	5.028E+0
-7.620E-2	4.996E-1	5.035E+0
-7.133E-2	4.867E-1	5.090E+0
-7.457E-2	4.932E-1	5.048E+0
-7.295E-2	4.704E-1	5.080E+0
-7.295E-2	4.769E-1	5.087E+0
-7.295E-2	4.834E-1	5.087E+0
-7.133E-2	4.802E-1	5.012E+0
-7.457E-2	4.769E-1	5.100E+0
-7.295E-2	4.704E-1	5.061E+0
-7.457E-2	4.672E-1	5.119E+0
-7.457E-2	4.834E-1	5.038E+0
-7.133E-2	4.867E-1	5.138E+0
-7.457E-2	4.964E-1	5.067E+0
-7.295E-2	4.834E-1	5.022E+0
-7.295E-2	4.802E-1	5.028E+0
-7.295E-2	4.672E-1	5.067E+0
-7.620E-2	4.834E-1	4.999E+0
-7.295E-2	4.704E-1	5.171E+0
-7.133E-2	4.412E-1	5.093E+0
-7.457E-2	4.737E-1	5.077E+0
-7.457E-2	4.575E-1	4.973E+0
-7.457E-2	4.769E-1	5.018E+0
-7.295E-2	4.704E-1	5.116E+0
-7.295E-2	4.640E-1	5.015E+0
-7.457E-2	4.737E-1	5.077E+0
-7.457E-2	4.607E-1	4.947E+0
-7.457E-2	4.704E-1	4.976E+0
-7.295E-2	4.607E-1	5.002E+0
-7.457E-2	4.802E-1	5.022E+0
-7.295E-2	4.834E-1	5.015E+0
-7.295E-2	4.802E-1	5.064E+0
-7.457E-2	4.542E-1	4.976E+0
-7.457E-2	4.867E-1	5.083E+0
-7.295E-2	4.704E-1	5.005E+0
-7.295E-2	4.640E-1	5.031E+0
-7.295E-2	4.834E-1	5.074E+0
-7.295E-2	4.704E-1	4.986E+0
-7.295E-2	4.802E-1	5.038E+0
-7.620E-2	4.737E-1	5.109E+0
-7.457E-2	4.542E-1	5.064E+0
-7.457E-2	4.672E-1	5.051E+0
-7.457E-2	4.737E-1	5.116E+0
-7.295E-2	4.737E-1	5.077E+0
-7.620E-2	4.737E-1	4.999E+0
-7.457E-2	4.704E-1	5.005E+0
-7.133E-2	4.542E-1	5.002E+0
-7.133E-2	4.899E-1	5.096E+0
-7.457E-2	4.704E-1	5.022E+0
-7.295E-2	4.607E-1	5.018E+0
-7.295E-2	4.737E-1	4.983E+0
-6.971E-2	5.094E-1	5.009E+0
-7.457E-2	4.867E-1	4.963E+0
-7.457E-2	4.575E-1	5.018E+0
-7.620E-2	4.672E-1	4.967E+0
-7.133E-2	4.996E-1	4.992E+0
-7.620E-2	4.737E-1	5.074E+0
-7.133E-2	4.575E-1	5.051E+0
-7.133E-2	4.769E-1	5.002E+0
-7.457E-2	4.867E-1	5.048E+0
-7.457E-2	4.672E-1	5.012E+0
-7.620E-2	4.802E-1	5.077E+0
-7.457E-2	4.996E-1	4.967E+0
-7.295E-2	4.607E-1	5.067E+0
-7.457E-2	4.510E-1	5.100E+0
-7.133E-2	4.769E-1	5.057E+0
-7.457E-2	4.899E-1	4.992E+0
-7.295E-2	4.737E-1	5.028E+0
-7.295E-2	4.412E-1	5.002E+0
-7.457E-2	4.672E-1	5.051E+0
-7.295E-2	4.834E-1	5.038E+0
-7.295E-2	4.834E-1	5.028E+0
-7.457E-2	4.737E-1	5.100E+0
-7.457E-2	4.769E-1	5.044E+0
-7.295E-2	4.834E-1	4.992E+0
-7.133E-2	4.607E-1	4.992E+0
-7.295E-2	4.737E-1	5.035E+0
-7.295E-2	4.672E-1	5.005E+0
-7.620E-2	4.575E-1	5.005E+0
-7.782E-2	4.575E-1	5.129E+0
-7.133E-2	4.445E-1	5.048E+0
-7.457E-2	4.640E-1	5.096E+0
-7.133E-2	4.672E-1	5.080E+0
-7.133E-2	4.640E-1	5.077E+0
-7.620E-2	4.899E-1	5.080E+0
-7.620E-2	4.672E-1	4.996E+0
-7.295E-2	4.769E-1	5.103E+0
-7.133E-2	4.607E-1	5.096E+0
-7.295E-2	4.640E-1	5.044E+0
-7.457E-2	4.899E-1	4.954E+0
-7.457E-2	4.769E-1	5.074E+0
-7.782E-2	4.834E-1	4.996E+0
-7.133E-2	4.834E-1	5.018E+0
-7.457E-2	4.704E-1	5.041E+0
-7.295E-2	4.704E-1	5.093E+0
-7.133E-2	4.737E-1	5.067E+0
-7.457E-2	4.867E-1	5.002E+0
-7.295E-2	4.510E-1	4.996E+0
-7.295E-2	4.769E-1	5.090E+0
-7.457E-2	5.061E-1	5.080E+0
-7.457E-2	4.769E-1	5.018E+0
-7.457E-2	5.159E-1	5.044E+0
-7.295E-2	4.932E-1	4.944E+0
-7.295E-2	4.575E-1	5.018E+0
-7.620E-2	4.996E-1	5.090E+0
-7.295E-2	4.737E-1	5.051E+0
-7.457E-2	4.672E-1	5.009E+0
-7.295E-2	4.867E-1	5.012E+0
-7.457E-2	4.607E-1	5.012E+0
-7.133E-2	4.672E-1	5.035E+0
-7.620E-2	4.510E-1	5.038E+0
-7.295E-2	4.607E-1	5.093E+0
-7.295E-2	4.575E-1	5.041E+0
-7.620E-2	4.964E-1	5.080E+0
-7.457E-2	4.996E-1	4.986E+0
-7.295E-2	4.477E-1	5.051E+0
-7.295E-2	4.899E-1	4.960E+0
-7.133E-2	4.704E-1	5.038E+0
-7.295E-2	4.737E-1	5.038E+0
-7.457E-2	4.899E-1	5.080E+0
-7.457E-2	4.769E-1	5.057E+0
-7.457E-2	4.737E-1	5.012E+0
-7.133E-2	4.575E-1	5.054E+0
-7.295E-2	4.704E-1	5.080E+0
-7.457E-2	4.996E-1	5.074E+0
-7.457E-2	4.704E-1	5.083E+0
-7.295E-2	5.126E-1	5.103E+0
-7.295E-2	4.996E-1	4.980E+0
-7.457E-2	4.964E-1	5.009E+0
-7.295E-2	4.704E-1	5.038E+0
-7.457E-2	4.834E-1	5.054E+0
-7.295E-2	4.769E-1	5.070E+0
-7.295E-2	4.802E-1	5.138E+0
-7.620E-2	4.737E-1	4.967E+0
-7.457E-2	4.769E-1	5.031E+0
-7.457E-2	4.834E-1	5.009E+0
-7.295E-2	4.834E-1	5.031E+0
-7.457E-2	4.802E-1	5.057E+0
-7.620E-2	4.445E-1	5.044E+0
-7.133E-2	4.769E-1	5.048E+0
-7.620E-2	4.737E-1	5.113E+0
-7.457E-2	4.802E-1	4.928E+0
-7.295E-2	4.672E-1	5.018E+0
-7.295E-2	4.899E-1	5.080E+0
-7.457E-2	4.769E-1	5.116E+0
-7.620E-2	5.029E-1	4.989E+0
-7.295E-2	4.867E-1	5.054E+0
-7.457E-2	4.315E-1	4.928E+0
-7.457E-2	4.704E-1	5.028E+0
-7.457E-2	4.802E-1	4.992E+0
-7.295E-2	4.899E-1	5.044E+0
-7.457E-2	4.834E-1	5.044E+0
-7.295E-2	4.932E-1	5.080E+0
-7.295E-2	4.640E-1	5.109E+0
-7.295E-2	4.932E-1	5.031E+0
-7.295E-2	4.672E-1	5.096E+0
-7.295E-2	4.964E-1	4.944E+0
-7.457E-2	4.704E-1	5.080E+0
-7.295E-2	4.996E-1	5.041E+0
-7.133E-2	4.802E-1	5.002E+0
-7.457E-2	4.672E-1	4.999E+0
-7.620E-2	4.607E-1	5.048E+0
-7.457E-2	4.769E-1	5.106E+0
-7.295E-2	4.867E-1	5.035E+0
-7.295E-2	4.672E-1	5.067E+0
-7.295E-2	4.802E-1	5.044E+0
-7.295E-2	4.445E-1	5.109E+0
-7.295E-2	4.704E-1	4.924E+0
-7.457E-2	4.932E-1	4.957E+0
-7.295E-2	4.802E-1	5.002E+0
-7.295E-2	4.996E-1	5.061E+0
-7.133E-2	4.704E-1	5.054E+0
-7.457E-2	4.542E-1	5.093E+0
-7.620E-2	4.607E-1	5.057E+0
-7.620E-2	4.542E-1	5.132E+0
-7.295E-2	4.964E-1	5.070E+0
-7.782E-2	4.510E-1	4.976E+0
-7.620E-2	4.932E-1	5.025E+0
-7.457E-2	4.672E-1	5.044E+0
-7.295E-2	4.445E-1	5.054E+0
-7.295E-2	4.769E-1	5.031E+0
-7.620E-2	4.802E-1	5.080E+0
-7.457E-2	4.575E-1	5.083E+0
-7.295E-2	4.510E-1	5.041E+0
-7.620E-2	4.737E-1	5.035E+0
-7.295E-2	4.672E-1	5.087E+0
-7.133E-2	4.769E-1	5.048E+0
-7.133E-2	4.932E-1	5.041E+0
-7.782E-2	4.380E-1	5.028E+0
-7.620E-2	4.802E-1	5.103E+0
-7.295E-2	4.769E-1	5.025E+0
-7.295E-2	4.510E-1	5.067E+0
-7.295E-2	4.640E-1	4.967E+0
-7.133E-2	4.672E-1	5.041E+0
-7.133E-2	4.802E-1	4.950E+0
-7.295E-2	4.802E-1	5.025E+0
-7.457E-2	4.737E-1	5.074E+0
-7.457E-2	4.769E-1	5.041E+0
-7.133E-2	4.704E-1	5.057E+0
-7.295E-2	4.315E-1	5.083E+0
-7.457E-2	4.575E-1	5.022E+0
-7.457E-2	4.445E-1	5.087E+0
-7.295E-2	4.737E-1	5.025E+0
-7.295E-2	4.607E-1	5.077E+0
-7.457E-2	4.769E-1	5.116E+0
-7.133E-2	4.802E-1	5.122E+0
-7.133E-2	4.899E-1	5.031E+0
-7.620E-2	4.737E-1	5.067E+0
-7.133E-2	4.769E-1	4.996E+0
-7.133E-2	4.802E-1	5.035E+0
-7.295E-2	4.607E-1	5.080E+0
-7.457E-2	4.672E-1	5.051E+0
-7.620E-2	4.964E-1	4.967E+0
-7.133E-2	4.510E-1	5.031E+0
-7.295E-2	4.899E-1	5.022E+0
-7.457E-2	4.704E-1	5.083E+0
-7.133E-2	4.964E-1	4.954E+0
-7.457E-2	4.575E-1	5.025E+0
-7.620E-2	4.867E-1	5.077E+0
-7.295E-2	4.477E-1	5.122E+0
-7.457E-2	4.607E-1	4.996E+0
-7.457E-2	4.964E-1	5.067E+0
-7.295E-2	4.834E-1	5.038E+0
-7.295E-2	4.672E-1	5.015E+0
-7.295E-2	4.867E-1	5.109E+0
-7.295E-2	4.867E-1	5.031E+0
-7.457E-2	4.834E-1	5.090E+0
-7.295E-2	4.672E-1	5.015E+0
-7.295E-2	4.737E-1	5.009E+0
-7.620E-2	4.704E-1	5.051E+0
-7.295E-2	4.672E-1	5.041E+0
-7.457E-2	4.867E-1	5.074E+0
-7.295E-2	4.802E-1	5.070E+0
-7.457E-2	4.607E-1	5.035E+0
-7.295E-2	4.607E-1	4.976E+0
-7.295E-2	4.640E-1	5.054E+0
-7.457E-2	4.737E-1	4.967E+0
-7.620E-2	4.477E-1	5.057E+0
-7.133E-2	4.672E-1	5.145E+0
-7.295E-2	4.704E-1	5.103E+0
-7.295E-2	4.704E-1	4.983E+0
-7.620E-2	4.640E-1	4.999E+0
-7.295E-2	4.834E-1	5.015E+0
-7.295E-2	4.802E-1	5.044E+0
-7.295E-2	4.802E-1	5.012E+0
-7.295E-2	4.575E-1	4.960E+0
-7.133E-2	4.932E-1	5.064E+0
-7.620E-2	4.510E-1	5.018E+0
-7.295E-2	4.412E-1	4.970E+0
-7.457E-2	4.640E-1	5.074E+0
-7.457E-2	4.477E-1	5.022E+0
-7.295E-2	4.672E-1	5.041E+0
-7.457E-2	4.380E-1	5.093E+0
-7.457E-2	4.867E-1	4.992E+0
-7.295E-2	4.672E-1	5.015E+0
-7.295E-2	4.704E-1	5.126E+0
-7.133E-2	4.542E-1	5.015E+0
-7.295E-2	4.704E-1	5.057E+0
-7.295E-2	4.899E-1	4.999E+0
-7.133E-2	4.704E-1	5.074E+0
-7.295E-2	4.672E-1	5.116E+0
-7.295E-2	4.899E-1	4.963E+0
-7.457E-2	4.640E-1	5.096E+0
-7.457E-2	4.834E-1	5.041E+0
-7.295E-2	4.510E-1	4.976E+0
-7.295E-2	4.575E-1	5.080E+0
-7.457E-2	4.704E-1	5.028E+0
-7.295E-2	4.672E-1	5.022E+0
-7.457E-2	4.932E-1	4.999E+0
-7.457E-2	4.640E-1	5.054E+0
-7.295E-2	4.737E-1	5.054E+0
-7.620E-2	4.802E-1	4.934E+0
-7.620E-2	4.640E-1	5.031E+0
-7.457E-2	4.575E-1	5.035E+0
-7.133E-2	4.704E-1	4.970E+0
-7.295E-2	4.445E-1	5.080E+0
-7.457E-2	4.964E-1	5.100E+0
-7.295E-2	4.769E-1	5.044E+0
-7.295E-2	4.899E-1	5.009E+0
-7.295E-2	4.802E-1	5.077E+0
-7.457E-2	4.704E-1	5.041E+0
-7.295E-2	4.769E-1	5.035E+0
-7.295E-2	4.704E-1	5.051E+0
-7.295E-2	4.607E-1	5.100E+0
-7.295E-2	4.672E-1	5.005E+0
-7.457E-2	4.510E-1	4.996E+0
-7.457E-2	4.640E-1	5.015E+0
-7.133E-2	4.867E-1	5.064E+0
-7.295E-2	4.640E-1	5.002E+0
-7.295E-2	4.899E-1	5.044E+0
-7.457E-2	5.094E-1	5.087E+0
-7.457E-2	4.834E-1	5.031E+0
-7.620E-2	4.802E-1	4.947E+0
-7.295E-2	4.672E-1	5.090E+0
-7.457E-2	4.964E-1	5.103E+0
-7.457E-2	4.477E-1	4.983E+0
-7.620E-2	4.640E-1	4.996E+0
-7.295E-2	4.607E-1	5.038E+0
-7.295E-2	4.607E-1	5.080E+0
-7.620E-2	4.802E-1	5.080E+0
-7.620E-2	4.867E-1	5.064E+0
-7.457E-2	4.672E-1	4.957E+0
-7.295E-2	4.802E-1	4.999E+0
-7.295E-2	4.640E-1	5.106E+0
-7.295E-2	4.834E-1	5.109E+0
-7.457E-2	4.737E-1	4.983E+0
-7.620E-2	4.867E-1	5.051E+0
-7.457E-2	4.640E-1	5.096E+0
-7.457E-2	4.737E-1	5.044E+0
-7.457E-2	5.029E-1	5.031E+0
-7.457E-2	4.769E-1	5.077E+0
-7.295E-2	4.737E-1	5.070E+0
-7.457E-2	4.964E-1	4.941E+0
-7.782E-2	4.640E-1	5.126E+0
-7.457E-2	4.704E-1	4.989E+0
-7.295E-2	4.899E-1	5.080E+0
-7.295E-2	4.640E-1	4.970E+0
-7.457E-2	4.802E-1	5.057E+0
-7.457E-2	4.510E-1	4.963E+0
-7.295E-2	4.672E-1	5.028E+0
-7.295E-2	4.867E-1	5.015E+0
-7.457E-2	4.964E-1	5.119E+0
-7.457E-2	4.575E-1	5.054E+0
-7.782E-2	5.094E-1	4.976E+0
-7.133E-2	5.126E-1	5.158E+0
-7.457E-2	4.510E-1	5.018E+0
-7.457E-2	4.348E-1	5.080E+0
-7.457E-2	4.575E-1	5.015E+0
-7.457E-2	4.477E-1	5.009E+0
-7.133E-2	4.802E-1	4.999E+0
-7.133E-2	4.704E-1	5.087E+0
-7.295E-2	4.672E-1	5.044E+0
-7.620E-2	4.964E-1	4.996E+0
-7.457E-2	4.834E-1	4.999E+0
-7.295E-2	4.672E-1	5.048E+0
-7.457E-2	4.607E-1	5.031E+0
-7.457E-2	4.704E-1	5.028E+0
-7.620E-2	4.672E-1	5.028E+0
-7.295E-2	4.510E-1	5.054E+0
-7.457E-2	4.640E-1	5.015E+0
-7.782E-2	4.672E-1	5.051E+0
-7.457E-2	4.899E-1	4.976E+0
-7.620E-2	4.802E-1	5.031E+0
-7.457E-2	4.704E-1	5.009E+0
-7.620E-2	4.672E-1	4.963E+0
-7.620E-2	4.672E-1	5.028E+0
-7.295E-2	4.899E-1	5.138E+0
-7.133E-2	4.510E-1	5.038E+0
-7.133E-2	4.445E-1	5.054E+0
-7.457E-2	4.867E-1	5.096E+0
-7.457E-2	4.769E-1	5.009E+0
-7.295E-2	5.029E-1	5.109E+0
-7.457E-2	4.802E-1	5.132E+0
-7.457E-2	4.575E-1	5.074E+0
-7.295E-2	5.061E-1	5.025E+0
-7.295E-2	4.542E-1	4.879E+0
-7.457E-2	4.510E-1	5.096E+0
-7.457E-2	4.834E-1	5.096E+0
-6.971E-2	4.542E-1	5.093E+0
-7.295E-2	4.607E-1	5.096E+0
-7.295E-2	4.769E-1	4.996E+0
-7.295E-2	4.737E-1	5.035E+0
-7.133E-2	4.737E-1	5.064E+0
-7.133E-2	4.477E-1	5.070E+0
-7.133E-2	4.899E-1	5.080E+0
-7.944E-2	4.737E-1	5.012E+0
-7.133E-2	4.477E-1	5.132E+0
-7.295E-2	4.802E-1	5.083E+0
-7.457E-2	4.834E-1	5.070E+0
-7.295E-2	4.899E-1	5.038E+0
-7.295E-2	4.607E-1	5.096E+0
-7.295E-2	5.094E-1	5.038E+0
-7.133E-2	4.834E-1	5.028E+0
-7.620E-2	4.769E-1	5.145E+0
-7.620E-2	4.834E-1	5.064E+0
-7.295E-2	4.607E-1	5.087E+0
-7.457E-2	4.737E-1	5.009E+0
-7.457E-2	4.996E-1	5.100E+0
-7.457E-2	4.802E-1	4.986E+0
-7.295E-2	4.834E-1	5.171E+0
-7.620E-2	4.737E-1	4.992E+0
-7.295E-2	4.737E-1	4.928E+0
-7.133E-2	4.704E-1	5.135E+0
-7.133E-2	4.802E-1	5.057E+0
-7.457E-2	4.737E-1	5.067E+0
-7.457E-2	4.672E-1	5.070E+0
-7.295E-2	5.126E-1	5.012E+0
-7.295E-2	4.607E-1	4.976E+0
-7.133E-2	4.834E-1	5.051E+0
-7.133E-2	4.834E-1	5.035E+0
-7.133E-2	4.640E-1	4.976E+0
-7.295E-2	4.704E-1	4.999E+0
-7.133E-2	4.704E-1	4.986E+0
-7.620E-2	4.834E-1	5.035E+0
-7.295E-2	4.510E-1	5.025E+0
-7.133E-2	4.672E-1	4.954E+0
-7.457E-2	4.802E-1	5.015E+0
-7.620E-2	4.510E-1	4.989E+0
-7.295E-2	4.834E-1	5.051E+0
-7.457E-2	4.477E-1	5.132E+0
-7.457E-2	4.867E-1	5.025E+0
-7.295E-2	4.769E-1	5.038E+0
-7.295E-2	4.867E-1	5.106E+0
-7.295E-2	4.769E-1	5.106E+0
-7.457E-2	4.769E-1	5.100E+0
-7.620E-2	4.769E-1	5.067E+0
-7.457E-2	4.802E-1	5.074E+0
-7.295E-2	4.899E-1	5.025E+0
-7.620E-2	4.575E-1	5.138E+0
-7.457E-2	4.737E-1	5.074E+0
-7.133E-2	4.899E-1	5.113E+0
-7.457E-2	4.802E-1	5.080E+0
-7.295E-2	4.769E-1	4.983E+0
-7.295E-2	4.607E-1	4.996E+0
-7.457E-2	4.704E-1	4.980E+0
-7.295E-2	4.704E-1	4.960E+0
-7.133E-2	4.575E-1	5.041E+0
-7.620E-2	4.737E-1	5.031E+0
-7.457E-2	4.802E-1	5.022E+0
-7.295E-2	4.834E-1	5.025E+0
-7.457E-2	4.769E-1	5.005E+0
-7.295E-2	4.899E-1	5.057E+0
-7.133E-2	4.834E-1	5.022E+0
-7.133E-2	4.899E-1	4.911E+0
-7.457E-2	4.704E-1	5.018E+0
-7.295E-2	4.672E-1	5.038E+0
-7.295E-2	4.640E-1	4.947E+0
-7.295E-2	4.737E-1	4.996E+0
-7.457E-2	4.737E-1	5.041E+0
-7.457E-2	4.737E-1	5.038E+0
-7.457E-2	4.640E-1	5.044E+0
-7.295E-2	4.640E-1	5.038E+0
-7.295E-2	4.607E-1	5.126E+0
-7.620E-2	4.964E-1	5.064E+0
-7.457E-2	4.769E-1	4.944E+0
-7.295E-2	4.542E-1	5.080E+0
-7.457E-2	4.802E-1	4.954E+0
-7.457E-2	4.899E-1	5.031E+0
-7.457E-2	4.607E-1	4.980E+0
-7.457E-2	4.575E-1	5.080E+0
-7.457E-2	5.029E-1	5.074E+0
-7.620E-2	4.932E-1	5.126E+0
-7.133E-2	4.672E-1	5.057E+0
-7.457E-2	4.542E-1	5.028E+0
-7.295E-2	4.737E-1	5.015E+0
-7.457E-2	4.672E-1	5.005E+0
-7.457E-2	4.542E-1	5.025E+0
-7.133E-2	4.867E-1	5.028E+0
-7.457E-2	4.510E-1	5.044E+0
-7.457E-2	4.769E-1	5.035E+0
-7.295E-2	4.769E-1	4.992E+0
-7.457E-2	4.640E-1	5.051E+0
-7.457E-2	4.932E-1	5.005E+0
-7.133E-2	4.542E-1	5.054E+0
-7.620E-2	4.802E-1	4.934E+0
-7.457E-2	4.769E-1	5.070E+0
-7.295E-2	4.510E-1	4.947E+0
-7.620E-2	4.607E-1	5.057E+0
-7.295E-2	4.477E-1	5.070E+0
-7.457E-2	4.640E-1	5.005E+0
-7.782E-2	4.769E-1	4.976E+0
-7.782E-2	5.223E-1	5.122E+0
-7.457E-2	4.802E-1	5.132E+0
-7.295E-2	4.640E-1	5.106E+0
-7.295E-2	4.802E-1	5.132E+0
-7.457E-2	4.737E-1	5.038E+0
-7.295E-2	4.737E-1	5.067E+0
-7.133E-2	4.704E-1	5.035E+0
-7.295E-2	4.867E-1	5.103E+0
-7.295E-2	4.510E-1	5.051E+0
-7.133E-2	4.737E-1	4.999E+0
-7.457E-2	5.126E-1	5.090E+0
-7.295E-2	4.575E-1	5.148E+0
-7.457E-2	4.704E-1	4.986E+0
-7.620E-2	4.867E-1	5.031E+0
-7.295E-2	4.867E-1	5.009E+0
-7.457E-2	4.737E-1	5.048E+0
-7.295E-2	4.640E-1	5.002E+0
-7.457E-2	4.704E-1	5.116E+0
-6.971E-2	4.510E-1	5.113E+0
-7.620E-2	4.542E-1	4.973E+0
-7.295E-2	4.607E-1	5.044E+0
-7.295E-2	4.640E-1	5.070E+0
-7.295E-2	4.802E-1	5.119E+0
-7.620E-2	4.932E-1	4.986E+0
-7.457E-2	4.996E-1	5.148E+0
-7.457E-2	4.672E-1	5.009E+0
-7.457E-2	4.964E-1	5.116E+0
-7.457E-2	4.672E-1	4.986E+0
-7.457E-2	4.672E-1	5.070E+0
-7.133E-2	4.737E-1	5.054E+0
-7.457E-2	4.575E-1	5.145E+0
-7.457E-2	4.607E-1	5.022E+0
-7.295E-2	4.640E-1	5.012E+0
-7.295E-2	4.542E-1	5.057E+0
-7.295E-2	4.834E-1	5.044E+0
-7.295E-2	4.964E-1	5.090E+0
-7.457E-2	4.932E-1	5.064E+0
-7.295E-2	4.640E-1	5.090E+0
-7.457E-2	4.640E-1	5.061E+0
-7.295E-2	4.607E-1	5.044E+0
-7.457E-2	4.867E-1	5.064E+0
-6.971E-2	4.802E-1	4.947E+0
-7.295E-2	4.607E-1	5.080E+0
-7.457E-2	4.802E-1	5.031E+0
-7.457E-2	4.575E-1	5.090E+0
-7.295E-2	4.704E-1	5.038E+0
-7.295E-2	4.769E-1	5.051E+0
-7.620E-2	4.899E-1	5.070E+0
-7.133E-2	4.867E-1	5.061E+0
-7.457E-2	4.672E-1	5.067E+0
-7.457E-2	4.802E-1	5.031E+0
-7.457E-2	4.704E-1	5.048E+0
-7.295E-2	4.802E-1	5.077E+0
-7.457E-2	4.834E-1	5.015E+0
-6.971E-2	4.542E-1	4.992E+0
-7.457E-2	4.607E-1	5.103E+0
-7.295E-2	4.964E-1	5.028E+0
-7.457E-2	4.575E-1	5.012E+0
-7.457E-2	4.737E-1	5.177E+0
-7.295E-2	4.640E-1	5.122E+0
-7.295E-2	4.802E-1	5.077E+0
-7.457E-2	4.834E-1	5.077E+0
-7.133E-2	4.737E-1	5.096E+0
-7.295E-2	4.899E-1	4.976E+0
-7.457E-2	4.704E-1	5.080E+0
-7.295E-2	4.932E-1	5.022E+0
-7.133E-2	4.802E-1	5.057E+0
-7.295E-2	4.964E-1	5.009E+0
-7.295E-2	4.704E-1	5.093E+0
-7.620E-2	4.899E-1	5.038E+0
-7.295E-2	4.737E-1	4.944E+0
-7.295E-2	4.607E-1	5.025E+0
-7.620E-2	5.029E-1	5.038E+0
-7.295E-2	4.640E-1	5.041E+0
-7.457E-2	4.899E-1	4.954E+0
-7.295E-2	4.802E-1	5.012E+0
-7.295E-2	4.867E-1	4.999E+0
-7.457E-2	4.477E-1	5.035E+0
-7.295E-2	4.867E-1	4.986E+0
-7.620E-2	4.932E-1	5.067E+0
-7.295E-2	4.607E-1	5.096E+0
-7.457E-2	4.834E-1	5.015E+0
-7.295E-2	4.737E-1	5.103E+0
-7.295E-2	4.737E-1	5.057E+0
-7.295E-2	4.769E-1	5.009E+0
-7.457E-2	4.575E-1	5.067E+0
-7.133E-2	4.704E-1	4.973E+0
-7.295E-2	4.704E-1	4.960E+0
-7.457E-2	5.094E-1	5.077E+0
-7.457E-2	4.802E-1	4.992E+0
-7.133E-2	4.704E-1	5.061E+0
-7.295E-2	4.769E-1	4.921E+0
-7.457E-2	5.061E-1	5.022E+0
-7.295E-2	4.737E-1	5.002E+0
-7.457E-2	4.834E-1	4.947E+0
-7.133E-2	4.737E-1	5.070E+0
-7.457E-2	4.640E-1	5.044E+0
-7.457E-2	4.932E-1	5.087E+0
-7.295E-2	4.672E-1	5.002E+0
-7.457E-2	4.607E-1	5.083E+0
-7.620E-2	4.899E-1	5.067E+0
-7.457E-2	4.737E-1	5.116E+0
-7.295E-2	4.834E-1	5.077E+0
-7.457E-2	4.542E-1	5.038E+0
-7.620E-2	4.607E-1	5.022E+0
-7.295E-2	4.964E-1	5.083E+0
-7.295E-2	4.737E-1	5.038E+0
-7.620E-2	4.769E-1	5.080E+0
-7.620E-2	4.867E-1	4.960E+0
-7.620E-2	4.640E-1	5.022E+0
-7.295E-2	5.029E-1	4.973E+0
-7.295E-2	4.640E-1	5.074E+0
-7.620E-2	4.802E-1	5.028E+0
-7.457E-2	4.802E-1	5.009E+0
-7.133E-2	4.412E-1	4.989E+0
-7.295E-2	4.445E-1	5.103E+0
-7.620E-2	4.932E-1	5.057E+0
-7.295E-2	4.380E-1	4.950E+0
-7.457E-2	4.867E-1	5.002E+0
-7.295E-2	4.867E-1	5.038E+0
-7.457E-2	4.672E-1	5.116E+0
-7.295E-2	4.510E-1	5.074E+0
-7.295E-2	4.672E-1	5.022E+0
-7.457E-2	4.996E-1	4.957E+0
-7.295E-2	4.607E-1	5.051E+0
-7.133E-2	4.672E-1	5.061E+0
-7.295E-2	4.899E-1	4.992E+0
-7.295E-2	4.672E-1	5.009E+0
-7.295E-2	4.704E-1	5.031E+0
-7.457E-2	4.510E-1	5.028E+0
-7.457E-2	4.672E-1	5.022E+0
-7.620E-2	4.640E-1	5.142E+0
-7.457E-2	4.932E-1	5.138E+0
-7.457E-2	4.867E-1	5.038E+0
-7.295E-2	4.769E-1	5.096E+0
-6.971E-2	4.640E-1	5.067E+0
-7.457E-2	4.477E-1	4.980E+0
-7.133E-2	5.061E-1	5.025E+0
-7.133E-2	4.607E-1	5.077E+0
-7.457E-2	4.542E-1	5.087E+0
-7.295E-2	4.575E-1	5.044E+0
-7.620E-2	4.899E-1	5.018E+0
-7.457E-2	4.834E-1	5.048E+0
-7.133E-2	4.672E-1	5.051E+0
-7.295E-2	4.575E-1	5.038E+0
-7.133E-2	4.867E-1	5.074E+0
-7.133E-2	4.834E-1	4.992E+0
-7.457E-2	5.029E-1	5.070E+0
-7.295E-2	4.834E-1	4.980E+0
-7.457E-2	4.899E-1	5.012E+0
-7.295E-2	4.607E-1	5.025E+0
-7.133E-2	4.348E-1	4.967E+0
-7.295E-2	4.704E-1	5.028E+0
-7.457E-2	4.867E-1	5.070E+0
-7.295E-2	4.542E-1	4.996E+0
-7.133E-2	4.737E-1	5.051E+0
-7.133E-2	4.996E-1	5.067E+0
-7.295E-2	4.867E-1	5.100E+0
-7.295E-2	4.704E-1	5.035E+0
-7.457E-2	4.802E-1	5.025E+0
-7.620E-2	4.704E-1	5.054E+0
-7.295E-2	4.899E-1	4.980E+0
-7.457E-2	4.932E-1	5.025E+0
-7.133E-2	4.640E-1	4.983E+0
-7.457E-2	5.029E-1	5.106E+0
-6.971E-2	4.607E-1	5.041E+0
-7.295E-2	4.672E-1	5.038E+0
-7.457E-2	4.672E-1	4.963E+0
-7.295E-2	4.802E-1	5.093E+0
-7.620E-2	4.380E-1	5.022E+0
-7.295E-2	4.867E-1	5.025E+0
-7.133E-2	4.737E-1	5.057E+0
-7.295E-2	4.867E-1	4.999E+0
-7.133E-2	4.932E-1	5.087E+0
-7.620E-2	4.802E-1	5.054E+0
-7.295E-2	4.737E-1	5.002E+0
-7.457E-2	4.867E-1	5.022E+0
-7.457E-2	4.575E-1	5.002E+0
-7.133E-2	4.834E-1	5.012E+0
-7.133E-2	4.640E-1	5.018E+0
-7.295E-2	4.737E-1	5.051E+0
-7.620E-2	4.607E-1	5.093E+0
-7.295E-2	4.769E-1	5.038E+0
-7.620E-2	4.899E-1	4.996E+0
-7.620E-2	4.737E-1	5.142E+0
-7.295E-2	4.607E-1	5.002E+0
-7.133E-2	4.412E-1	5.109E+0
-7.457E-2	4.834E-1	5.051E+0
-7.457E-2	4.445E-1	5.106E+0
-7.295E-2	4.802E-1	5.005E+0
-7.295E-2	4.899E-1	5.031E+0
-7.295E-2	4.607E-1	4.986E+0
-7.295E-2	4.672E-1	5.022E+0
-7.457E-2	4.802E-1	5.041E+0
-7.457E-2	4.672E-1	5.044E+0
-7.295E-2	4.737E-1	5.051E+0
-7.295E-2	4.802E-1	5.064E+0
-7.620E-2	4.899E-1	5.041E+0
-7.457E-2	4.834E-1	5.035E+0
-7.295E-2	4.737E-1	4.992E+0
-7.457E-2	4.867E-1	4.986E+0
-7.133E-2	4.672E-1	4.989E+0
-7.295E-2	4.964E-1	4.989E+0
-7.457E-2	4.575E-1	4.967E+0
-7.457E-2	4.672E-1	5.022E+0
-7.295E-2	4.737E-1	4.970E+0
-7.457E-2	4.996E-1	5.022E+0
-7.457E-2	4.640E-1	5.035E+0
-7.295E-2	4.704E-1	5.106E+0
-7.457E-2	4.867E-1	5.070E+0
-7.457E-2	4.802E-1	5.148E+0
-7.457E-2	4.867E-1	5.005E+0
-7.295E-2	4.769E-1	5.093E+0
-7.457E-2	4.477E-1	5.038E+0
-7.295E-2	4.802E-1	5.129E+0
-7.295E-2	4.607E-1	5.002E+0
-7.133E-2	4.769E-1	4.908E+0
-7.133E-2	4.542E-1	5.005E+0
-7.620E-2	4.640E-1	4.973E+0
-7.295E-2	4.672E-1	5.051E+0
-7.620E-2	4.932E-1	5.087E+0
-7.295E-2	4.867E-1	5.035E+0
-7.295E-2	4.769E-1	5.064E+0
-7.457E-2	4.932E-1	5.061E+0
-7.620E-2	4.802E-1	5.119E+0
-7.295E-2	4.867E-1	5.048E+0
-7.133E-2	4.704E-1	4.944E+0
-7.295E-2	4.802E-1	5.009E+0
-7.457E-2	4.737E-1	5.080E+0
-7.620E-2	4.607E-1	5.070E+0
-7.133E-2	4.672E-1	5.035E+0
-7.133E-2	4.932E-1	5.048E+0
-7.620E-2	4.834E-1	5.051E+0
-7.295E-2	4.932E-1	5.018E+0
-7.295E-2	4.575E-1	5.067E+0
-7.295E-2	4.704E-1	5.138E+0
-7.295E-2	4.737E-1	5.087E+0
-7.133E-2	4.575E-1	4.989E+0
-7.457E-2	4.834E-1	5.064E+0
-7.457E-2	4.932E-1	5.031E+0
-7.620E-2	4.737E-1	5.090E+0
-7.295E-2	4.802E-1	4.954E+0
-7.295E-2	4.802E-1	5.100E+0
-7.457E-2	4.477E-1	5.051E+0
-7.295E-2	4.575E-1	5.028E+0
-7.133E-2	4.932E-1	4.989E+0
-7.457E-2	4.704E-1	5.044E+0
-7.457E-2	4.737E-1	5.070E+0
-7.295E-2	4.867E-1	5.057E+0
-7.457E-2	4.769E-1	5.048E+0
-7.457E-2	4.769E-1	5.012E+0
-7.295E-2	4.672E-1	5.025E+0
-7.457E-2	4.867E-1	5.031E+0
-7.295E-2	4.607E-1	4.934E+0
-7.295E-2	4.477E-1	5.096E+0
-7.620E-2	4.802E-1	5.103E+0
-7.457E-2	4.672E-1	4.996E+0
-7.620E-2	4.737E-1	4.905E+0
-7.295E-2	4.834E-1	4.996E+0
-7.295E-2	4.704E-1	5.054E+0
-7.457E-2	4.672E-1	5.012E+0
-7.620E-2	4.477E-1	5.035E+0
-7.133E-2	4.899E-1	5.116E+0
-7.620E-2	4.769E-1	5.038E+0
-7.457E-2	4.769E-1	5.051E+0
-6.971E-2	4.899E-1	5.015E+0
-7.295E-2	4.932E-1	5.106E+0
-7.457E-2	4.899E-1	5.096E+0
-7.620E-2	4.834E-1	5.083E+0
-7.457E-2	4.769E-1	5.109E+0
-7.295E-2	4.575E-1	4.980E+0
-7.133E-2	4.737E-1	4.992E+0
-7.620E-2	4.575E-1	5.009E+0
-7.133E-2	4.867E-1	5.012E+0
-7.457E-2	4.542E-1	4.960E+0
-7.457E-2	4.834E-1	5.018E+0
-7.457E-2	4.737E-1	4.970E+0
-7.295E-2	4.769E-1	5.022E+0
-7.620E-2	4.477E-1	5.038E+0
-7.457E-2	4.704E-1	5.096E+0
-7.295E-2	4.802E-1	4.989E+0
-7.457E-2	4.445E-1	5.041E+0
-7.133E-2	4.704E-1	5.041E+0
-7.295E-2	4.737E-1	5.142E+0
-7.295E-2	4.575E-1	5.038E+0
-7.295E-2	4.899E-1	5.005E+0
-7.133E-2	4.575E-1	5.093E+0
-7.295E-2	4.607E-1	5.051E+0
-7.457E-2	4.575E-1	5.090E+0
-7.295E-2	4.899E-1	4.983E+0
-7.457E-2	4.672E-1	5.083E+0
-7.457E-2	4.640E-1	4.924E+0
-7.457E-2	4.640E-1	5.070E+0
-7.457E-2	4.867E-1	5.028E+0
-7.295E-2	4.607E-1	5.044E+0
-7.295E-2	4.640E-1	5.035E+0
-7.457E-2	4.769E-1	5.012E+0
-7.295E-2	4.932E-1	5.122E+0
-7.133E-2	4.867E-1	5.038E+0
-7.457E-2	4.672E-1	4.980E+0
-7.295E-2	4.672E-1	5.025E+0
-7.620E-2	4.899E-1	5.064E+0
-7.295E-2	4.834E-1	5.090E+0
-7.133E-2	5.029E-1	5.122E+0
-7.457E-2	4.704E-1	5.083E+0
-7.295E-2	4.899E-1	4.976E+0
-7.133E-2	5.094E-1	5.064E+0
-7.620E-2	4.867E-1	5.054E+0
-7.457E-2	4.510E-1	4.957E+0
-7.457E-2	4.769E-1	5.096E+0
-7.295E-2	4.834E-1	5.044E+0
-7.457E-2	4.704E-1	5.012E+0
-7.620E-2	5.061E-1	5.041E+0
-7.457E-2	4.834E-1	5.054E+0
-7.457E-2	4.899E-1	4.970E+0
-7.620E-2	4.510E-1	4.963E+0
-7.295E-2	4.542E-1	5.025E+0
-7.457E-2	4.996E-1	5.142E+0
-7.133E-2	4.769E-1	5.067E+0
-7.133E-2	4.704E-1	5.025E+0
-7.295E-2	4.996E-1	5.064E+0
-7.295E-2	4.769E-1	4.983E+0
-7.620E-2	4.477E-1	5.038E+0
-7.295E-2	4.704E-1	5.113E+0
-7.295E-2	5.094E-1	5.048E+0
-7.457E-2	5.126E-1	5.093E+0
-7.457E-2	4.737E-1	5.074E+0
-7.457E-2	4.834E-1	5.015E+0
-7.457E-2	4.737E-1	5.012E+0
-7.133E-2	5.029E-1	5.022E+0
-7.133E-2	4.575E-1	5.051E+0
-7.295E-2	4.867E-1	5.083E+0
-7.620E-2	4.737E-1	5.051E+0
-7.457E-2	4.607E-1	5.028E+0
-7.295E-2	4.477E-1	4.992E+0
-7.295E-2	5.029E-1	5.109E+0
-7.457E-2	4.477E-1	5.009E+0
-7.295E-2	4.542E-1	4.989E+0
-7.457E-2	4.672E-1	5.022E+0
-7.295E-2	4.867E-1	5.035E+0
-7.457E-2	4.769E-1	4.973E+0
-7.295E-2	4.964E-1	5.080E+0
-7.457E-2	4.672E-1	5.090E+0
-7.295E-2	4.932E-1	4.973E+0
-7.457E-2	4.834E-1	4.996E+0
-7.295E-2	4.704E-1	4.967E+0
-7.457E-2	5.126E-1	4.960E+0
-7.133E-2	4.477E-1	5.025E+0
-7.295E-2	4.640E-1	5.132E+0
-7.295E-2	4.607E-1	5.048E+0
-7.133E-2	4.867E-1	5.067E+0
-7.620E-2	4.640E-1	4.999E+0
-7.295E-2	4.477E-1	4.973E+0
-7.457E-2	4.867E-1	5.009E+0
-6.971E-2	4.704E-1	4.924E+0
-7.457E-2	4.834E-1	5.093E+0
-7.457E-2	4.964E-1	5.009E+0
-7.295E-2	4.769E-1	5.087E+0
-7.295E-2	4.769E-1	5.087E+0
-7.457E-2	4.802E-1	5.002E+0
-7.457E-2	4.477E-1	5.096E+0
-7.295E-2	4.964E-1	5.138E+0
-7.457E-2	4.704E-1	5.012E+0
-7.295E-2	4.704E-1	5.002E+0
-7.457E-2	4.737E-1	5.090E+0
-7.295E-2	5.029E-1	5.035E+0
-7.457E-2	4.899E-1	5.041E+0
-7.295E-2	4.769E-1	5.070E+0
-7.457E-2	4.672E-1	5.126E+0
-7.457E-2	4.445E-1	5.038E+0
-7.457E-2	4.802E-1	5.080E+0
-7.295E-2	4.802E-1	4.986E+0
-7.457E-2	4.867E-1	4.986E+0
-7.457E-2	4.510E-1	5.087E+0
-7.133E-2	4.867E-1	5.009E+0
-7.133E-2	4.737E-1	5.048E+0
-7.295E-2	4.640E-1	5.022E+0
-7.457E-2	4.867E-1	5.002E+0
-7.620E-2	4.672E-1	5.074E+0
-7.295E-2	4.607E-1	5.074E+0
-7.457E-2	4.932E-1	5.002E+0
-7.295E-2	4.737E-1	4.999E+0
-7.133E-2	4.704E-1	4.999E+0
-7.457E-2	4.737E-1	5.057E+0
-7.295E-2	4.607E-1	5.080E+0
-7.295E-2	4.542E-1	5.061E+0
-7.133E-2	4.704E-1	5.074E+0
-7.133E-2	4.380E-1	5.025E+0
-7.295E-2	4.737E-1	5.015E+0
-7.295E-2	4.542E-1	5.109E+0
-7.457E-2	4.769E-1	5.100E+0
-7.457E-2	4.542E-1	5.009E+0
-7.133E-2	5.029E-1	5.044E+0
-6.809E-2	4.802E-1	5.012E+0
-7.295E-2	4.575E-1	5.070E+0
-7.295E-2	4.348E-1	5.044E+0
-7.620E-2	4.672E-1	5.142E+0
-7.457E-2	4.704E-1	5.044E+0
-7.457E-2	4.834E-1	4.954E+0
-7.133E-2	4.542E-1	5.051E+0
-7.295E-2	4.867E-1	5.028E+0
-7.457E-2	4.672E-1	5.129E+0
-7.620E-2	4.737E-1	4.992E+0
-7.133E-2	4.737E-1	5.041E+0
-7.133E-2	4.802E-1	5.070E+0
-6.971E-2	4.964E-1	5.048E+0
-7.133E-2	4.737E-1	5.064E+0
-7.457E-2	4.640E-1	5.009E+0
-7.457E-2	4.737E-1	5.031E+0
-7.457E-2	4.542E-1	5.035E+0
-7.133E-2	4.704E-1	4.992E+0
-7.457E-2	4.899E-1	5.070E+0
-7.457E-2	4.932E-1	5.138E+0
-7.457E-2	4.607E-1	5.051E+0
-7.295E-2	4.575E-1	5.054E+0
-7.295E-2	4.867E-1	4.976E+0
-7.295E-2	4.704E-1	4.957E+0
-7.133E-2	4.964E-1	5.174E+0
-7.782E-2	4.640E-1	5.135E+0
-7.620E-2	5.094E-1	4.947E+0
-7.457E-2	4.769E-1	5.002E+0
-7.295E-2	4.477E-1	5.119E+0
-7.457E-2	4.672E-1	5.145E+0
-7.457E-2	4.834E-1	5.009E+0
-7.295E-2	5.159E-1	5.070E+0
-7.457E-2	4.834E-1	4.970E+0
-7.295E-2	4.769E-1	5.009E+0
-7.457E-2	4.477E-1	4.976E+0
-7.457E-2	4.899E-1	5.028E+0
-7.457E-2	4.867E-1	5.048E+0
-7.133E-2	4.996E-1	4.960E+0
[truncated: 132,925 more rows]
