# Supplementary material for: Improved ANAP incorporation and VCF analysis reveal details of P2X7 current facilitation and a limited conformational interplay between ATP binding and the intracellular ballast domain
Source: eLife. 2023 Jan 4;12:e82479. doi: 10.7554/eLife.82479 (PMC9859053; doi:10.7554/eLife.82479)
Supplement: Figure 3—figure supplement 3—source data 3. [file elife-82479-fig3-figsupp3-data3.zip › Figure-3_figure-supplement-3_source-data-3/F11anapS124C/b03-05.csv]

-9.079E-2	9.635E-1	9.193E+0
-8.917E-2	9.765E-1	9.249E+0
-8.431E-2	9.668E-1	9.349E+0
-8.431E-2	9.895E-1	9.300E+0
-9.079E-2	9.408E-1	9.142E+0
-8.917E-2	9.765E-1	9.213E+0
-8.431E-2	9.700E-1	9.070E+0
-8.593E-2	9.376E-1	9.382E+0
-8.917E-2	9.538E-1	9.167E+0
-8.917E-2	9.603E-1	9.333E+0
-8.593E-2	9.473E-1	9.236E+0
-8.593E-2	9.733E-1	9.210E+0
-9.079E-2	9.830E-1	9.300E+0
-8.755E-2	9.376E-1	9.336E+0
-8.755E-2	9.733E-1	9.307E+0
-8.755E-2	9.603E-1	9.265E+0
-9.242E-2	1.006E+0	9.307E+0
-8.917E-2	9.960E-1	9.275E+0
-8.755E-2	9.408E-1	9.268E+0
-8.431E-2	9.862E-1	9.193E+0
-9.079E-2	9.927E-1	9.378E+0
-8.755E-2	9.733E-1	9.343E+0
-8.431E-2	9.343E-1	9.232E+0
-8.755E-2	9.473E-1	9.287E+0
-8.917E-2	9.441E-1	9.265E+0
-8.593E-2	9.797E-1	9.287E+0
-8.593E-2	9.603E-1	9.281E+0
-8.917E-2	9.733E-1	9.232E+0
-9.079E-2	9.733E-1	9.119E+0
-9.242E-2	9.733E-1	9.317E+0
-8.431E-2	9.538E-1	9.326E+0
-8.593E-2	9.862E-1	9.297E+0
-8.755E-2	9.376E-1	9.171E+0
-8.755E-2	9.441E-1	9.265E+0
-8.593E-2	9.797E-1	9.268E+0
-8.755E-2	9.700E-1	9.177E+0
-9.079E-2	9.992E-1	9.375E+0
-9.079E-2	9.408E-1	9.417E+0
-8.593E-2	9.700E-1	9.388E+0
-8.755E-2	9.473E-1	9.275E+0
-9.079E-2	9.733E-1	9.249E+0
-9.242E-2	9.570E-1	9.271E+0
-8.593E-2	9.700E-1	9.223E+0
-8.593E-2	9.668E-1	9.284E+0
-8.917E-2	9.700E-1	9.190E+0
-9.079E-2	9.927E-1	9.284E+0
-8.593E-2	9.635E-1	9.333E+0
-8.593E-2	9.927E-1	9.352E+0
-8.917E-2	9.278E-1	9.151E+0
-9.079E-2	9.311E-1	9.336E+0
-8.593E-2	9.538E-1	9.258E+0
-8.268E-2	9.733E-1	9.145E+0
-9.079E-2	9.570E-1	9.294E+0
-8.917E-2	9.700E-1	9.171E+0
-8.431E-2	9.538E-1	9.275E+0
-8.755E-2	9.668E-1	9.453E+0
-8.755E-2	9.538E-1	9.258E+0
-9.079E-2	9.538E-1	9.129E+0
-8.593E-2	9.408E-1	9.229E+0
-8.755E-2	9.668E-1	9.294E+0
-8.917E-2	9.408E-1	9.203E+0
-8.917E-2	9.635E-1	9.275E+0
-8.431E-2	9.700E-1	9.216E+0
-8.593E-2	9.343E-1	9.278E+0
-8.917E-2	9.570E-1	9.317E+0
-9.242E-2	9.505E-1	9.148E+0
-8.431E-2	9.505E-1	9.304E+0
-8.593E-2	9.895E-1	9.287E+0
-9.079E-2	9.603E-1	9.252E+0
-8.917E-2	9.700E-1	9.239E+0
-8.593E-2	9.408E-1	9.255E+0
-8.593E-2	9.635E-1	9.151E+0
-9.079E-2	9.376E-1	9.258E+0
-9.079E-2	9.441E-1	9.294E+0
-8.106E-2	9.733E-1	9.459E+0
-8.593E-2	9.862E-1	9.252E+0
-9.404E-2	9.149E-1	9.323E+0
-9.079E-2	9.733E-1	9.291E+0
-8.431E-2	9.765E-1	9.226E+0
-8.593E-2	9.700E-1	9.326E+0
-9.079E-2	9.473E-1	9.313E+0
-8.917E-2	9.797E-1	9.362E+0
-8.268E-2	9.084E-1	9.378E+0
-8.755E-2	9.927E-1	9.297E+0
-9.079E-2	9.149E-1	9.317E+0
-8.917E-2	9.214E-1	9.239E+0
-8.755E-2	9.700E-1	9.336E+0
-8.755E-2	1.015E+0	9.262E+0
-8.755E-2	9.311E-1	9.294E+0
-9.079E-2	9.408E-1	9.223E+0
-8.431E-2	9.376E-1	9.362E+0
-8.593E-2	9.570E-1	9.414E+0
-9.079E-2	9.441E-1	9.281E+0
-8.917E-2	9.733E-1	9.287E+0
-8.755E-2	9.927E-1	9.275E+0
-8.593E-2	9.441E-1	9.287E+0
-9.242E-2	9.343E-1	9.362E+0
-8.917E-2	9.733E-1	9.323E+0
-8.431E-2	9.214E-1	9.287E+0
-8.593E-2	9.570E-1	9.119E+0
-9.242E-2	9.765E-1	9.275E+0
-9.079E-2	9.992E-1	9.287E+0
-8.431E-2	9.019E-1	9.287E+0
-8.755E-2	9.635E-1	9.265E+0
-9.079E-2	9.635E-1	9.297E+0
-8.917E-2	9.149E-1	9.135E+0
-8.593E-2	9.505E-1	9.252E+0
-8.755E-2	9.765E-1	9.210E+0
-9.079E-2	9.343E-1	9.401E+0
-9.242E-2	9.505E-1	9.356E+0
-8.431E-2	9.862E-1	9.236E+0
-8.431E-2	9.181E-1	9.362E+0
-8.917E-2	9.668E-1	9.339E+0
-9.079E-2	9.538E-1	9.307E+0
-8.917E-2	9.570E-1	9.320E+0
-8.593E-2	9.830E-1	9.330E+0
-8.755E-2	9.538E-1	9.349E+0
-8.755E-2	9.700E-1	9.226E+0
-8.593E-2	9.505E-1	9.252E+0
-8.755E-2	9.408E-1	9.346E+0
-8.755E-2	9.538E-1	9.320E+0
-8.917E-2	9.441E-1	9.281E+0
-8.431E-2	9.668E-1	9.330E+0
-8.593E-2	9.570E-1	9.313E+0
-9.079E-2	9.603E-1	9.336E+0
-8.917E-2	9.635E-1	9.119E+0
-8.755E-2	9.376E-1	9.330E+0
-8.593E-2	9.668E-1	9.271E+0
-9.079E-2	9.895E-1	9.203E+0
-9.079E-2	9.376E-1	9.304E+0
-8.593E-2	8.857E-1	9.242E+0
-8.755E-2	9.603E-1	9.349E+0
-8.917E-2	9.505E-1	9.294E+0
-9.079E-2	9.635E-1	9.255E+0
-8.593E-2	9.408E-1	9.284E+0
-8.593E-2	9.538E-1	9.236E+0
-9.079E-2	9.635E-1	9.330E+0
-9.079E-2	9.181E-1	9.349E+0
-8.593E-2	9.765E-1	9.313E+0
-8.593E-2	1.015E+0	9.317E+0
-9.242E-2	9.246E-1	9.417E+0
-8.755E-2	9.441E-1	9.395E+0
-8.431E-2	9.603E-1	9.236E+0
-8.431E-2	9.668E-1	9.424E+0
-9.242E-2	9.765E-1	9.242E+0
-8.755E-2	9.830E-1	9.310E+0
-8.593E-2	9.635E-1	9.330E+0
-8.593E-2	9.700E-1	9.297E+0
-9.079E-2	9.765E-1	9.232E+0
-8.917E-2	9.311E-1	9.213E+0
-8.593E-2	9.570E-1	9.258E+0
-8.431E-2	9.505E-1	9.300E+0
-9.079E-2	9.700E-1	9.326E+0
-8.917E-2	9.311E-1	9.313E+0
-8.755E-2	9.505E-1	9.317E+0
-8.593E-2	9.700E-1	9.300E+0
-9.079E-2	9.538E-1	9.187E+0
-8.755E-2	9.214E-1	9.232E+0
-8.755E-2	9.603E-1	9.177E+0
-8.755E-2	9.441E-1	9.385E+0
-9.242E-2	9.570E-1	9.213E+0
-8.755E-2	9.473E-1	9.369E+0
-9.079E-2	9.668E-1	9.339E+0
-8.593E-2	9.862E-1	9.184E+0
-9.242E-2	9.765E-1	9.336E+0
-8.755E-2	9.700E-1	9.219E+0
-8.431E-2	9.538E-1	9.252E+0
-8.431E-2	9.635E-1	9.294E+0
-9.079E-2	9.278E-1	9.281E+0
-8.917E-2	1.009E+0	9.242E+0
-8.593E-2	9.603E-1	9.304E+0
-8.593E-2	9.441E-1	9.242E+0
-9.079E-2	9.830E-1	9.271E+0
-8.917E-2	1.012E+0	9.385E+0
-8.593E-2	9.895E-1	9.249E+0
-8.431E-2	9.214E-1	9.297E+0
-8.917E-2	9.603E-1	9.304E+0
-8.755E-2	9.992E-1	9.313E+0
-8.268E-2	9.830E-1	9.245E+0
-8.268E-2	9.505E-1	9.330E+0
-9.079E-2	9.473E-1	9.362E+0
-9.079E-2	9.278E-1	9.252E+0
-8.593E-2	9.311E-1	9.239E+0
-8.431E-2	9.570E-1	9.300E+0
-9.079E-2	9.505E-1	9.300E+0
-9.242E-2	9.376E-1	9.339E+0
-8.431E-2	9.635E-1	9.184E+0
-8.431E-2	9.441E-1	9.284E+0
-9.079E-2	9.895E-1	9.219E+0
-8.917E-2	9.570E-1	9.401E+0
-8.755E-2	9.538E-1	9.339E+0
-9.079E-2	9.214E-1	9.326E+0
-9.079E-2	9.538E-1	9.343E+0
-9.079E-2	9.473E-1	9.242E+0
-8.431E-2	9.441E-1	9.265E+0
-8.431E-2	9.246E-1	9.206E+0
-8.917E-2	9.473E-1	9.187E+0
-9.079E-2	9.668E-1	9.154E+0
-8.755E-2	9.668E-1	9.258E+0
-8.755E-2	9.343E-1	9.151E+0
-8.917E-2	9.700E-1	9.219E+0
-8.917E-2	9.408E-1	9.388E+0
-8.593E-2	9.311E-1	9.375E+0
-8.755E-2	9.408E-1	9.177E+0
-9.242E-2	9.830E-1	9.378E+0
-8.917E-2	9.473E-1	9.307E+0
-8.593E-2	9.700E-1	9.369E+0
-8.431E-2	9.603E-1	9.287E+0
-9.079E-2	9.473E-1	9.365E+0
-8.917E-2	9.700E-1	9.388E+0
-8.755E-2	9.797E-1	9.349E+0
-8.755E-2	9.343E-1	9.307E+0
-8.917E-2	8.922E-1	9.349E+0
-9.079E-2	9.343E-1	9.385E+0
-8.755E-2	9.473E-1	9.086E+0
-8.268E-2	9.376E-1	9.262E+0
-9.079E-2	9.376E-1	9.297E+0
-9.242E-2	9.668E-1	9.297E+0
-8.755E-2	9.862E-1	9.323E+0
-8.917E-2	9.603E-1	9.401E+0
-9.079E-2	9.408E-1	9.281E+0
-9.079E-2	9.635E-1	9.229E+0
-8.268E-2	9.635E-1	9.336E+0
-8.593E-2	9.408E-1	9.317E+0
-9.079E-2	9.278E-1	9.239E+0
-9.242E-2	9.473E-1	9.265E+0
-8.593E-2	9.538E-1	9.307E+0
-8.917E-2	9.538E-1	9.245E+0
-8.755E-2	1.002E+0	9.339E+0
-9.242E-2	9.246E-1	9.223E+0
-8.431E-2	9.538E-1	9.398E+0
-9.079E-2	9.570E-1	9.339E+0
-8.755E-2	9.570E-1	9.219E+0
-9.242E-2	9.927E-1	9.291E+0
-8.593E-2	9.214E-1	9.343E+0
-8.755E-2	9.538E-1	9.278E+0
-9.242E-2	9.246E-1	9.239E+0
-9.242E-2	9.538E-1	9.323E+0
-8.593E-2	9.700E-1	9.320E+0
-8.755E-2	9.441E-1	9.219E+0
-9.079E-2	9.408E-1	9.323E+0
-8.755E-2	9.765E-1	9.271E+0
-8.268E-2	9.765E-1	9.174E+0
-8.755E-2	9.700E-1	9.304E+0
-8.917E-2	9.311E-1	9.297E+0
-9.079E-2	9.765E-1	9.356E+0
-8.593E-2	9.214E-1	9.242E+0
-8.431E-2	9.603E-1	9.333E+0
-8.917E-2	9.311E-1	9.132E+0
-9.242E-2	9.700E-1	9.284E+0
-8.431E-2	9.311E-1	9.365E+0
-8.593E-2	9.797E-1	9.278E+0
-9.079E-2	9.505E-1	9.304E+0
-8.755E-2	9.278E-1	9.232E+0
-8.755E-2	9.441E-1	9.339E+0
-8.593E-2	9.570E-1	9.187E+0
-9.242E-2	9.181E-1	9.333E+0
-9.079E-2	9.505E-1	9.346E+0
-8.593E-2	9.635E-1	9.349E+0
-8.593E-2	9.473E-1	9.372E+0
-9.079E-2	9.376E-1	9.210E+0
-9.242E-2	9.668E-1	9.385E+0
-8.593E-2	1.002E+0	9.369E+0
-8.917E-2	9.473E-1	9.307E+0
-8.917E-2	9.603E-1	9.271E+0
-9.079E-2	9.311E-1	9.245E+0
-8.268E-2	9.570E-1	9.245E+0
-8.755E-2	9.635E-1	9.213E+0
-9.079E-2	9.733E-1	9.271E+0
-8.755E-2	9.960E-1	9.300E+0
-8.593E-2	9.538E-1	9.200E+0
-8.593E-2	9.311E-1	9.313E+0
-8.917E-2	9.700E-1	9.236E+0
-9.079E-2	9.765E-1	9.326E+0
-8.593E-2	9.214E-1	9.226E+0
-8.593E-2	9.668E-1	9.255E+0
-9.079E-2	9.570E-1	9.258E+0
-8.917E-2	9.505E-1	9.333E+0
-8.593E-2	9.376E-1	9.333E+0
-8.593E-2	9.570E-1	9.300E+0
-9.079E-2	9.603E-1	9.229E+0
-9.079E-2	9.797E-1	9.352E+0
-8.755E-2	9.505E-1	9.330E+0
-8.593E-2	9.084E-1	9.213E+0
-9.079E-2	9.473E-1	9.255E+0
-8.917E-2	9.343E-1	9.336E+0
-8.593E-2	9.376E-1	9.242E+0
-8.593E-2	9.538E-1	9.343E+0
-9.242E-2	9.343E-1	9.346E+0
-9.242E-2	1.022E+0	9.339E+0
-8.268E-2	9.441E-1	9.197E+0
-8.755E-2	9.505E-1	9.291E+0
-8.917E-2	9.733E-1	9.388E+0
-9.079E-2	9.311E-1	9.378E+0
-8.917E-2	8.922E-1	9.284E+0
-8.593E-2	9.278E-1	9.197E+0
-9.079E-2	9.635E-1	9.275E+0
-8.917E-2	9.343E-1	9.304E+0
-8.593E-2	9.538E-1	9.275E+0
-8.755E-2	9.343E-1	9.284E+0
-9.079E-2	9.376E-1	9.232E+0
-9.242E-2	9.376E-1	9.252E+0
-8.593E-2	9.570E-1	9.450E+0
-8.755E-2	9.797E-1	9.297E+0
-8.917E-2	9.538E-1	9.242E+0
-9.079E-2	9.570E-1	9.164E+0
-8.593E-2	9.408E-1	9.200E+0
-8.755E-2	9.278E-1	9.300E+0
-9.079E-2	9.505E-1	9.284E+0
-9.079E-2	9.733E-1	9.265E+0
-8.755E-2	9.246E-1	9.281E+0
-8.755E-2	9.084E-1	9.242E+0
-9.079E-2	9.700E-1	9.239E+0
-8.917E-2	9.603E-1	9.265E+0
-8.593E-2	9.473E-1	9.190E+0
-8.755E-2	9.895E-1	9.343E+0
-9.079E-2	9.441E-1	9.323E+0
-9.079E-2	9.181E-1	9.281E+0
-8.917E-2	9.149E-1	9.320E+0
-8.431E-2	9.311E-1	9.252E+0
-9.242E-2	9.570E-1	9.213E+0
-9.079E-2	9.895E-1	9.365E+0
-8.593E-2	9.765E-1	9.291E+0
-8.917E-2	9.441E-1	9.297E+0
-9.079E-2	9.343E-1	9.184E+0
-9.079E-2	9.700E-1	9.300E+0
-8.755E-2	9.603E-1	9.193E+0
-8.755E-2	9.441E-1	9.262E+0
-8.917E-2	9.343E-1	9.330E+0
-8.755E-2	9.603E-1	9.317E+0
-8.431E-2	9.473E-1	9.294E+0
-8.268E-2	9.700E-1	9.206E+0
-9.242E-2	9.441E-1	9.352E+0
-8.593E-2	9.376E-1	9.336E+0
-8.431E-2	9.376E-1	9.317E+0
-8.431E-2	9.408E-1	9.333E+0
-8.917E-2	9.278E-1	9.317E+0
-8.755E-2	9.862E-1	9.236E+0
-8.593E-2	9.376E-1	9.365E+0
-8.268E-2	9.343E-1	9.278E+0
-8.755E-2	9.733E-1	9.307E+0
-8.917E-2	9.668E-1	9.213E+0
-8.593E-2	9.668E-1	9.398E+0
-8.431E-2	9.408E-1	9.365E+0
-8.917E-2	9.570E-1	9.297E+0
-8.917E-2	9.603E-1	9.232E+0
-8.755E-2	9.441E-1	9.372E+0
-8.593E-2	9.603E-1	9.333E+0
-8.917E-2	9.473E-1	9.174E+0
-8.917E-2	1.009E+0	9.326E+0
-8.755E-2	9.635E-1	9.258E+0
-8.593E-2	9.051E-1	9.336E+0
-9.242E-2	9.408E-1	9.275E+0
-8.917E-2	9.505E-1	9.265E+0
-8.593E-2	9.765E-1	9.326E+0
-8.593E-2	9.603E-1	9.300E+0
-8.917E-2	8.922E-1	9.287E+0
-9.079E-2	9.408E-1	9.223E+0
-8.431E-2	9.084E-1	9.252E+0
-8.755E-2	9.149E-1	9.291E+0
-9.079E-2	9.668E-1	9.430E+0
-8.917E-2	9.505E-1	9.213E+0
-8.755E-2	9.992E-1	9.356E+0
-8.593E-2	9.635E-1	9.219E+0
-9.242E-2	9.246E-1	9.242E+0
-8.917E-2	9.376E-1	9.320E+0
-8.431E-2	9.376E-1	9.200E+0
-8.755E-2	9.538E-1	9.310E+0
-9.079E-2	9.376E-1	9.226E+0
-8.917E-2	9.505E-1	9.317E+0
-8.431E-2	9.765E-1	9.369E+0
-8.593E-2	9.765E-1	9.297E+0
-9.079E-2	9.343E-1	9.216E+0
-9.242E-2	9.441E-1	9.252E+0
-8.431E-2	9.278E-1	9.226E+0
-8.593E-2	9.214E-1	9.297E+0
-9.242E-2	9.538E-1	9.223E+0
-8.917E-2	9.181E-1	9.252E+0
-8.755E-2	9.278E-1	9.369E+0
-8.268E-2	9.408E-1	9.249E+0
-9.079E-2	9.538E-1	9.135E+0
-9.079E-2	9.538E-1	9.232E+0
-8.593E-2	9.473E-1	9.323E+0
-8.917E-2	9.343E-1	9.294E+0
-9.079E-2	9.603E-1	9.271E+0
-9.079E-2	9.830E-1	9.356E+0
-8.593E-2	9.895E-1	9.320E+0
-8.755E-2	9.603E-1	9.275E+0
-8.431E-2	9.505E-1	9.242E+0
-9.404E-2	9.505E-1	9.362E+0
-8.593E-2	9.505E-1	9.294E+0
-8.917E-2	9.376E-1	9.275E+0
-8.755E-2	9.441E-1	9.203E+0
-9.079E-2	9.603E-1	9.326E+0
-8.593E-2	9.635E-1	9.420E+0
-8.593E-2	9.441E-1	9.252E+0
-8.917E-2	9.505E-1	9.356E+0
-9.079E-2	8.986E-1	9.300E+0
-8.593E-2	9.181E-1	9.229E+0
-8.755E-2	9.538E-1	9.268E+0
-8.917E-2	9.181E-1	9.258E+0
-9.079E-2	9.635E-1	9.219E+0
-8.755E-2	9.570E-1	9.226E+0
-8.755E-2	9.278E-1	9.330E+0
-9.079E-2	9.668E-1	9.330E+0
-9.079E-2	9.214E-1	9.229E+0
-8.593E-2	9.441E-1	9.304E+0
-8.755E-2	9.441E-1	9.330E+0
-8.593E-2	9.311E-1	9.304E+0
-9.079E-2	1.006E+0	9.236E+0
-8.593E-2	9.376E-1	9.414E+0
-8.431E-2	9.505E-1	9.262E+0
-8.917E-2	9.408E-1	9.151E+0
-9.079E-2	9.505E-1	9.219E+0
-8.755E-2	9.570E-1	9.249E+0
-8.917E-2	8.889E-1	9.206E+0
-9.079E-2	9.538E-1	9.262E+0
-9.079E-2	9.635E-1	9.349E+0
-8.431E-2	9.343E-1	9.265E+0
-8.755E-2	8.986E-1	9.336E+0
-9.242E-2	9.376E-1	9.291E+0
-9.079E-2	9.376E-1	9.252E+0
-8.268E-2	9.376E-1	9.352E+0
-8.755E-2	9.830E-1	9.291E+0
-9.079E-2	9.765E-1	9.184E+0
-8.755E-2	9.700E-1	9.291E+0
-8.268E-2	9.505E-1	9.216E+0
-8.755E-2	9.668E-1	9.313E+0
-9.079E-2	9.538E-1	9.382E+0
-9.079E-2	9.441E-1	9.268E+0
-8.917E-2	9.538E-1	9.242E+0
-8.431E-2	9.635E-1	9.343E+0
-9.079E-2	8.857E-1	9.232E+0
-8.917E-2	9.570E-1	9.184E+0
-8.593E-2	9.538E-1	9.167E+0
-8.431E-2	9.441E-1	9.382E+0
-9.079E-2	9.311E-1	9.297E+0
-8.917E-2	9.797E-1	9.313E+0
-8.268E-2	9.830E-1	9.171E+0
-8.431E-2	9.441E-1	9.336E+0
-8.917E-2	9.635E-1	9.213E+0
-8.917E-2	9.797E-1	9.265E+0
-8.106E-2	9.376E-1	9.158E+0
-8.431E-2	9.408E-1	9.375E+0
-8.755E-2	9.668E-1	9.193E+0
-9.079E-2	9.992E-1	9.304E+0
-8.106E-2	9.635E-1	9.236E+0
-8.917E-2	9.635E-1	9.258E+0
-8.917E-2	9.668E-1	9.294E+0
-9.079E-2	9.278E-1	9.356E+0
-8.755E-2	9.441E-1	9.197E+0
-8.593E-2	9.441E-1	9.262E+0
-9.079E-2	9.278E-1	9.320E+0
-9.079E-2	9.505E-1	9.278E+0
-8.431E-2	9.797E-1	9.365E+0
-8.755E-2	9.473E-1	9.236E+0
-9.079E-2	9.570E-1	9.278E+0
-9.079E-2	9.570E-1	9.119E+0
-8.431E-2	9.505E-1	9.281E+0
-8.431E-2	9.149E-1	9.362E+0
-9.079E-2	9.797E-1	9.317E+0
-9.079E-2	9.570E-1	9.232E+0
-8.755E-2	9.538E-1	9.388E+0
-8.593E-2	9.505E-1	9.167E+0
-9.079E-2	9.278E-1	9.287E+0
-8.917E-2	9.538E-1	9.197E+0
-8.431E-2	9.570E-1	9.297E+0
-8.755E-2	9.343E-1	9.291E+0
-8.917E-2	9.311E-1	9.138E+0
-8.755E-2	9.311E-1	9.349E+0
-8.755E-2	9.505E-1	9.236E+0
-8.431E-2	9.505E-1	9.307E+0
-9.079E-2	8.889E-1	9.300E+0
-9.242E-2	9.278E-1	9.372E+0
-8.593E-2	9.246E-1	9.271E+0
-8.431E-2	9.668E-1	9.275E+0
-9.079E-2	9.733E-1	9.326E+0
-8.755E-2	9.505E-1	9.213E+0
-8.593E-2	1.015E+0	9.226E+0
-8.431E-2	9.246E-1	9.395E+0
-9.242E-2	9.668E-1	9.219E+0
-8.917E-2	9.214E-1	9.213E+0
-8.431E-2	9.830E-1	9.307E+0
-8.593E-2	9.700E-1	9.326E+0
-9.242E-2	9.473E-1	9.382E+0
-8.593E-2	9.538E-1	9.313E+0
-8.431E-2	9.668E-1	9.236E+0
-8.593E-2	9.343E-1	9.216E+0
-9.079E-2	9.376E-1	9.372E+0
-9.079E-2	9.311E-1	9.356E+0
-8.593E-2	9.733E-1	9.187E+0
-8.755E-2	9.538E-1	9.275E+0
-9.079E-2	9.408E-1	9.249E+0
-8.917E-2	9.765E-1	9.138E+0
-8.917E-2	9.376E-1	9.229E+0
-8.593E-2	8.986E-1	9.297E+0
-9.242E-2	9.635E-1	9.287E+0
-8.917E-2	9.181E-1	9.239E+0
-8.593E-2	9.668E-1	9.278E+0
-8.755E-2	9.311E-1	9.359E+0
-9.079E-2	9.084E-1	9.304E+0
-8.917E-2	9.635E-1	9.291E+0
-8.755E-2	9.733E-1	9.236E+0
-8.593E-2	9.538E-1	9.242E+0
-8.755E-2	9.408E-1	9.262E+0
-8.755E-2	9.441E-1	9.252E+0
-8.431E-2	9.635E-1	9.356E+0
-9.079E-2	9.733E-1	9.330E+0
-8.917E-2	9.797E-1	9.300E+0
-8.917E-2	9.733E-1	9.372E+0
-8.431E-2	9.570E-1	9.339E+0
-8.593E-2	9.084E-1	9.271E+0
-9.079E-2	9.343E-1	9.411E+0
-8.917E-2	9.570E-1	9.232E+0
-8.431E-2	9.538E-1	9.187E+0
-8.431E-2	9.700E-1	9.391E+0
-9.079E-2	9.538E-1	9.349E+0
-8.917E-2	9.797E-1	9.223E+0
-8.593E-2	9.700E-1	9.313E+0
-8.755E-2	9.376E-1	9.291E+0
-9.079E-2	9.960E-1	9.297E+0
-9.079E-2	9.051E-1	9.112E+0
-8.755E-2	9.668E-1	9.388E+0
-8.431E-2	9.700E-1	9.174E+0
-9.242E-2	9.603E-1	9.249E+0
-8.917E-2	9.343E-1	9.300E+0
-8.268E-2	9.376E-1	9.365E+0
-8.593E-2	9.376E-1	9.408E+0
-8.755E-2	9.505E-1	9.122E+0
-9.079E-2	9.830E-1	9.232E+0
-8.431E-2	9.765E-1	9.219E+0
-8.431E-2	9.603E-1	9.232E+0
-8.917E-2	9.505E-1	9.271E+0
-9.079E-2	9.311E-1	9.294E+0
-8.755E-2	9.635E-1	9.239E+0
-8.431E-2	9.635E-1	9.313E+0
-8.917E-2	9.603E-1	9.339E+0
-9.242E-2	8.922E-1	9.359E+0
-8.755E-2	9.700E-1	9.287E+0
-8.755E-2	9.343E-1	9.287E+0
-9.404E-2	9.278E-1	9.187E+0
-8.755E-2	9.181E-1	9.278E+0
-8.755E-2	9.473E-1	9.226E+0
-8.755E-2	9.343E-1	9.365E+0
-9.079E-2	9.408E-1	9.275E+0
-8.917E-2	1.006E+0	9.284E+0
-8.593E-2	1.019E+0	9.193E+0
-8.755E-2	9.570E-1	9.203E+0
-8.917E-2	9.830E-1	9.320E+0
-8.755E-2	9.278E-1	9.281E+0
-8.431E-2	9.246E-1	9.242E+0
-8.755E-2	9.441E-1	9.151E+0
-8.917E-2	9.538E-1	9.343E+0
-9.242E-2	9.376E-1	9.313E+0
-8.593E-2	9.116E-1	9.317E+0
-8.917E-2	9.538E-1	9.265E+0
-8.917E-2	9.700E-1	9.210E+0
-8.917E-2	9.635E-1	9.287E+0
-8.755E-2	9.830E-1	9.300E+0
-8.755E-2	9.765E-1	9.236E+0
-9.079E-2	9.051E-1	9.177E+0
-9.079E-2	9.862E-1	9.297E+0
-8.593E-2	9.408E-1	9.271E+0
-8.917E-2	9.830E-1	9.109E+0
-9.079E-2	9.473E-1	9.359E+0
-9.079E-2	9.668E-1	9.197E+0
-8.268E-2	9.733E-1	9.258E+0
-8.593E-2	9.116E-1	9.249E+0
-9.079E-2	9.473E-1	9.193E+0
-9.079E-2	9.181E-1	9.385E+0
-8.431E-2	9.084E-1	9.265E+0
-8.593E-2	9.246E-1	9.382E+0
-8.755E-2	9.538E-1	9.219E+0
-9.242E-2	9.862E-1	9.346E+0
-8.431E-2	9.570E-1	9.236E+0
-8.593E-2	9.408E-1	9.382E+0
-9.079E-2	9.376E-1	9.372E+0
-8.917E-2	9.538E-1	9.219E+0
-8.593E-2	9.376E-1	9.420E+0
-8.593E-2	9.278E-1	9.109E+0
-8.755E-2	9.862E-1	9.129E+0
-9.079E-2	9.149E-1	9.291E+0
-8.593E-2	9.408E-1	9.278E+0
-8.593E-2	9.149E-1	9.323E+0
-9.079E-2	9.797E-1	9.236E+0
-8.755E-2	9.603E-1	9.242E+0
-8.755E-2	9.635E-1	9.154E+0
-8.755E-2	9.311E-1	9.300E+0
-8.917E-2	9.408E-1	9.346E+0
-9.079E-2	9.441E-1	9.284E+0
-8.431E-2	9.441E-1	9.142E+0
-8.755E-2	9.311E-1	9.382E+0
-9.079E-2	9.570E-1	9.278E+0
-8.593E-2	9.733E-1	9.291E+0
-8.755E-2	9.830E-1	9.313E+0
-8.593E-2	9.538E-1	9.281E+0
-9.079E-2	9.668E-1	9.284E+0
-9.079E-2	9.538E-1	9.245E+0
-8.268E-2	9.278E-1	9.339E+0
-8.593E-2	9.505E-1	9.346E+0
-8.755E-2	9.603E-1	9.297E+0
-8.917E-2	9.311E-1	9.245E+0
-8.755E-2	9.343E-1	9.417E+0
-8.755E-2	9.214E-1	9.281E+0
-8.917E-2	9.700E-1	9.294E+0
-8.917E-2	9.408E-1	9.193E+0
-8.431E-2	9.668E-1	9.450E+0
-8.917E-2	9.603E-1	9.210E+0
-9.242E-2	9.278E-1	9.297E+0
-9.079E-2	9.700E-1	9.219E+0
-8.755E-2	9.960E-1	9.249E+0
-8.917E-2	9.116E-1	9.317E+0
-8.917E-2	9.570E-1	9.284E+0
-8.755E-2	9.668E-1	9.365E+0
-8.593E-2	9.343E-1	9.271E+0
-8.593E-2	9.668E-1	9.171E+0
-9.079E-2	9.441E-1	9.239E+0
-9.242E-2	9.408E-1	9.291E+0
-8.431E-2	9.668E-1	9.226E+0
-8.755E-2	9.311E-1	9.395E+0
-9.242E-2	9.635E-1	9.161E+0
-9.079E-2	9.733E-1	9.300E+0
-8.593E-2	9.408E-1	9.232E+0
-8.917E-2	9.473E-1	9.174E+0
-9.079E-2	9.473E-1	9.313E+0
-8.917E-2	9.570E-1	9.343E+0
-8.593E-2	9.570E-1	9.223E+0
-8.917E-2	9.441E-1	9.236E+0
-8.917E-2	9.603E-1	9.242E+0
-9.079E-2	9.343E-1	9.278E+0
-8.593E-2	9.538E-1	9.210E+0
-8.755E-2	9.538E-1	9.291E+0
-8.917E-2	9.278E-1	9.223E+0
-9.079E-2	9.278E-1	9.287E+0
-8.593E-2	9.473E-1	9.287E+0
-8.755E-2	9.570E-1	9.336E+0
-8.755E-2	9.051E-1	9.249E+0
-9.079E-2	9.246E-1	9.352E+0
-8.755E-2	9.960E-1	9.177E+0
-8.755E-2	9.214E-1	9.343E+0
-9.079E-2	9.538E-1	9.239E+0
-8.917E-2	9.668E-1	9.359E+0
-8.755E-2	9.473E-1	9.268E+0
-8.431E-2	9.441E-1	9.420E+0
-9.079E-2	9.505E-1	9.125E+0
-9.079E-2	9.603E-1	9.249E+0
-8.593E-2	9.700E-1	9.229E+0
-8.917E-2	8.889E-1	9.278E+0
-8.917E-2	9.505E-1	9.310E+0
-8.917E-2	9.505E-1	9.323E+0
-8.431E-2	8.954E-1	9.275E+0
-8.431E-2	9.376E-1	9.252E+0
-9.079E-2	9.505E-1	9.291E+0
-8.755E-2	9.733E-1	9.184E+0
-8.917E-2	9.311E-1	9.300E+0
-8.593E-2	9.635E-1	9.297E+0
-8.593E-2	9.278E-1	9.258E+0
-9.242E-2	9.505E-1	9.239E+0
-8.593E-2	9.376E-1	9.210E+0
-8.593E-2	9.376E-1	9.203E+0
-9.242E-2	9.603E-1	9.284E+0
-9.079E-2	9.441E-1	9.326E+0
-8.755E-2	9.181E-1	9.197E+0
-8.755E-2	9.797E-1	9.291E+0
-9.242E-2	9.635E-1	9.219E+0
-9.079E-2	9.538E-1	9.213E+0
-8.755E-2	9.668E-1	9.245E+0
-8.593E-2	9.441E-1	9.258E+0
-8.917E-2	9.473E-1	9.278E+0
-8.917E-2	9.343E-1	9.310E+0
-8.431E-2	9.570E-1	9.158E+0
-8.431E-2	9.116E-1	9.281E+0
-9.242E-2	9.538E-1	9.252E+0
-8.917E-2	9.862E-1	9.275E+0
-8.593E-2	9.441E-1	9.294E+0
-8.755E-2	9.797E-1	9.349E+0
-9.079E-2	9.246E-1	9.252E+0
-8.917E-2	9.570E-1	9.271E+0
-8.593E-2	9.668E-1	9.310E+0
-8.593E-2	9.246E-1	9.216E+0
-9.079E-2	9.538E-1	9.320E+0
-9.079E-2	9.051E-1	9.239E+0
-8.593E-2	9.376E-1	9.352E+0
-8.755E-2	9.441E-1	9.343E+0
-8.917E-2	9.408E-1	9.297E+0
-8.755E-2	9.668E-1	9.268E+0
-8.431E-2	9.246E-1	9.343E+0
-8.431E-2	9.408E-1	9.226E+0
-9.242E-2	9.668E-1	9.193E+0
-8.431E-2	9.505E-1	9.287E+0
-8.593E-2	9.019E-1	9.294E+0
-8.593E-2	9.797E-1	9.187E+0
-9.079E-2	9.408E-1	9.252E+0
-8.917E-2	9.246E-1	9.184E+0
-8.755E-2	9.570E-1	9.239E+0
-8.755E-2	9.700E-1	9.281E+0
-9.079E-2	9.408E-1	9.171E+0
-8.755E-2	9.441E-1	9.268E+0
-8.593E-2	9.505E-1	9.446E+0
-8.268E-2	9.570E-1	9.151E+0
-9.079E-2	9.538E-1	9.190E+0
-8.917E-2	9.570E-1	9.349E+0
-8.431E-2	9.441E-1	9.219E+0
-8.106E-2	9.343E-1	9.190E+0
-8.917E-2	9.505E-1	9.294E+0
-8.593E-2	9.635E-1	9.343E+0
-8.431E-2	9.051E-1	9.226E+0
-8.755E-2	9.311E-1	9.330E+0
-8.917E-2	9.668E-1	9.236E+0
-8.755E-2	9.343E-1	9.239E+0
-8.755E-2	9.927E-1	9.177E+0
-8.431E-2	9.733E-1	9.226E+0
-9.079E-2	9.441E-1	9.271E+0
-8.917E-2	9.473E-1	9.177E+0
-8.755E-2	9.733E-1	9.307E+0
-8.593E-2	9.538E-1	9.255E+0
-9.242E-2	9.538E-1	9.210E+0
-8.755E-2	9.538E-1	9.275E+0
-8.593E-2	9.538E-1	9.223E+0
-8.593E-2	9.343E-1	9.242E+0
-8.917E-2	9.668E-1	9.154E+0
-8.917E-2	9.960E-1	9.148E+0
-8.431E-2	9.538E-1	9.313E+0
-8.917E-2	9.765E-1	9.294E+0
-8.917E-2	1.006E+0	9.180E+0
-8.917E-2	9.700E-1	9.249E+0
-8.755E-2	9.473E-1	9.249E+0
-8.431E-2	9.246E-1	9.343E+0
-9.079E-2	9.311E-1	9.307E+0
-9.079E-2	9.246E-1	9.268E+0
-8.431E-2	9.181E-1	9.174E+0
-8.755E-2	9.441E-1	9.323E+0
-9.079E-2	9.700E-1	9.304E+0
-8.917E-2	9.051E-1	9.245E+0
-8.431E-2	9.311E-1	9.236E+0
-8.755E-2	9.051E-1	9.232E+0
-8.917E-2	9.343E-1	9.187E+0
-8.917E-2	9.538E-1	9.304E+0
-8.593E-2	9.441E-1	9.200E+0
-8.593E-2	9.051E-1	9.287E+0
-9.242E-2	9.538E-1	9.275E+0
-9.079E-2	9.733E-1	9.359E+0
-8.755E-2	9.668E-1	9.281E+0
-8.755E-2	9.570E-1	9.229E+0
-9.242E-2	9.765E-1	9.297E+0
-9.079E-2	9.473E-1	9.320E+0
-8.431E-2	9.635E-1	9.239E+0
-8.593E-2	9.635E-1	9.278E+0
-8.917E-2	9.733E-1	9.300E+0
-9.079E-2	9.116E-1	9.239E+0
-8.593E-2	9.538E-1	9.313E+0
-8.917E-2	9.505E-1	9.398E+0
-9.079E-2	9.278E-1	9.151E+0
-9.079E-2	9.668E-1	9.330E+0
-8.755E-2	9.668E-1	9.200E+0
-8.593E-2	9.733E-1	9.287E+0
-8.755E-2	9.668E-1	9.336E+0
-9.079E-2	9.603E-1	9.262E+0
-8.593E-2	9.376E-1	9.339E+0
-8.431E-2	9.797E-1	9.245E+0
-9.079E-2	9.603E-1	9.323E+0
-8.917E-2	9.408E-1	9.180E+0
-8.268E-2	9.343E-1	9.326E+0
-8.593E-2	9.603E-1	9.271E+0
-8.917E-2	9.538E-1	9.278E+0
-9.079E-2	9.473E-1	9.213E+0
-8.431E-2	9.797E-1	9.249E+0
-8.755E-2	9.538E-1	9.320E+0
-8.917E-2	9.570E-1	9.206E+0
-9.079E-2	9.116E-1	9.216E+0
-8.431E-2	9.019E-1	9.180E+0
-8.593E-2	9.441E-1	9.398E+0
-9.242E-2	9.797E-1	9.229E+0
-8.917E-2	9.441E-1	9.125E+0
-8.431E-2	9.668E-1	9.326E+0
-8.755E-2	9.797E-1	9.287E+0
-8.917E-2	9.084E-1	9.395E+0
-9.079E-2	9.830E-1	9.161E+0
-8.431E-2	9.376E-1	9.262E+0
-8.593E-2	9.635E-1	9.372E+0
-8.755E-2	9.278E-1	9.203E+0
-9.079E-2	9.830E-1	9.242E+0
-8.593E-2	9.181E-1	9.313E+0
-8.755E-2	9.473E-1	9.352E+0
-8.755E-2	9.214E-1	9.323E+0
-8.593E-2	9.603E-1	9.216E+0
-8.268E-2	9.927E-1	9.362E+0
-8.755E-2	9.603E-1	9.294E+0
-8.755E-2	9.246E-1	9.203E+0
-8.917E-2	9.765E-1	9.307E+0
-8.593E-2	9.700E-1	9.174E+0
-8.755E-2	9.603E-1	9.164E+0
-8.917E-2	9.149E-1	9.333E+0
-8.755E-2	9.603E-1	9.304E+0
-8.917E-2	9.570E-1	9.307E+0
-8.593E-2	9.733E-1	9.262E+0
-8.755E-2	9.505E-1	9.197E+0
-8.917E-2	9.343E-1	9.213E+0
-8.268E-2	9.408E-1	9.239E+0
-8.593E-2	9.441E-1	9.268E+0
-9.079E-2	9.603E-1	9.414E+0
-9.079E-2	9.473E-1	9.300E+0
-8.593E-2	9.505E-1	9.479E+0
-8.755E-2	9.278E-1	9.281E+0
-9.242E-2	9.376E-1	9.258E+0
-8.917E-2	9.797E-1	9.112E+0
-8.593E-2	9.278E-1	9.275E+0
-8.755E-2	9.570E-1	9.352E+0
-9.079E-2	9.278E-1	9.320E+0
-8.917E-2	9.311E-1	9.255E+0
-8.431E-2	9.570E-1	9.158E+0
-8.917E-2	9.538E-1	9.242E+0
-8.917E-2	9.668E-1	9.167E+0
-8.917E-2	9.181E-1	9.265E+0
-8.755E-2	9.376E-1	9.313E+0
-8.593E-2	9.408E-1	9.417E+0
-9.079E-2	9.960E-1	9.167E+0
-9.242E-2	9.441E-1	9.271E+0
-8.593E-2	9.408E-1	9.300E+0
-8.593E-2	9.311E-1	9.307E+0
-9.242E-2	9.603E-1	9.262E+0
-9.404E-2	9.181E-1	9.291E+0
-8.755E-2	9.668E-1	9.193E+0
-8.593E-2	9.181E-1	9.236E+0
-9.079E-2	9.505E-1	9.287E+0
-8.917E-2	9.830E-1	9.297E+0
-8.755E-2	9.700E-1	9.249E+0
-8.593E-2	9.538E-1	9.242E+0
-9.404E-2	9.570E-1	9.057E+0
-9.242E-2	9.570E-1	9.200E+0
-8.755E-2	9.214E-1	9.320E+0
-8.755E-2	9.408E-1	9.271E+0
-9.079E-2	9.603E-1	9.359E+0
-9.079E-2	9.603E-1	9.278E+0
-8.755E-2	9.570E-1	9.271E+0
-8.593E-2	9.538E-1	9.323E+0
-9.079E-2	9.278E-1	9.313E+0
-9.242E-2	9.505E-1	9.265E+0
-8.593E-2	9.343E-1	9.193E+0
-8.593E-2	9.603E-1	9.249E+0
-9.079E-2	9.343E-1	9.287E+0
-9.079E-2	9.408E-1	9.239E+0
-8.593E-2	9.343E-1	9.268E+0
-8.755E-2	9.278E-1	9.268E+0
-8.917E-2	9.505E-1	9.242E+0
-9.242E-2	9.246E-1	9.216E+0
-8.755E-2	9.408E-1	9.291E+0
-8.431E-2	9.797E-1	9.047E+0
-9.242E-2	9.311E-1	9.242E+0
-8.917E-2	9.765E-1	9.317E+0
-8.431E-2	9.603E-1	9.326E+0
-8.917E-2	9.214E-1	9.187E+0
-8.755E-2	9.570E-1	9.245E+0
-9.079E-2	9.214E-1	9.265E+0
-8.593E-2	9.441E-1	9.219E+0
-8.431E-2	9.376E-1	9.125E+0
-9.404E-2	9.311E-1	9.164E+0
-8.917E-2	9.278E-1	9.275E+0
-8.431E-2	9.733E-1	9.213E+0
-8.593E-2	9.862E-1	9.313E+0
-9.242E-2	9.765E-1	9.275E+0
-8.917E-2	9.635E-1	9.242E+0
-8.593E-2	9.278E-1	9.297E+0
-8.755E-2	9.408E-1	9.174E+0
-9.079E-2	9.343E-1	9.223E+0
-8.917E-2	9.505E-1	9.287E+0
-8.593E-2	9.116E-1	9.242E+0
-8.755E-2	9.570E-1	9.249E+0
-9.079E-2	9.538E-1	9.242E+0
-8.917E-2	9.343E-1	9.343E+0
-8.755E-2	9.635E-1	9.236E+0
-8.593E-2	9.570E-1	9.294E+0
-9.242E-2	9.603E-1	9.330E+0
-9.242E-2	9.505E-1	9.171E+0
-8.917E-2	9.181E-1	9.242E+0
-8.593E-2	9.927E-1	9.206E+0
-9.079E-2	9.473E-1	9.177E+0
-9.079E-2	9.603E-1	9.352E+0
-8.593E-2	9.376E-1	9.190E+0
-8.593E-2	9.311E-1	9.304E+0
-8.917E-2	9.376E-1	9.258E+0
-8.917E-2	9.376E-1	9.249E+0
-8.755E-2	9.570E-1	9.164E+0
-8.755E-2	9.862E-1	9.356E+0
-9.079E-2	9.441E-1	9.148E+0
-9.079E-2	9.311E-1	9.284E+0
-8.755E-2	9.441E-1	9.343E+0
-8.755E-2	9.538E-1	9.265E+0
-8.917E-2	9.603E-1	9.275E+0
-8.755E-2	9.505E-1	9.304E+0
-8.431E-2	9.084E-1	9.281E+0
-8.755E-2	9.538E-1	9.284E+0
-9.079E-2	9.603E-1	9.210E+0
-8.917E-2	9.311E-1	9.349E+0
-8.593E-2	9.700E-1	9.174E+0
-8.593E-2	9.441E-1	9.258E+0
-9.242E-2	9.376E-1	9.171E+0
-9.079E-2	9.700E-1	9.223E+0
-8.593E-2	9.862E-1	9.271E+0
-8.593E-2	9.505E-1	9.343E+0
-9.242E-2	9.505E-1	9.304E+0
-8.755E-2	9.278E-1	9.346E+0
-8.593E-2	9.862E-1	9.313E+0
-8.431E-2	9.895E-1	9.333E+0
-9.079E-2	9.700E-1	9.375E+0
-8.917E-2	9.668E-1	9.135E+0
-8.431E-2	9.214E-1	9.252E+0
-9.079E-2	9.505E-1	9.184E+0
-8.917E-2	9.311E-1	9.236E+0
-8.755E-2	9.635E-1	9.216E+0
-8.593E-2	9.733E-1	9.148E+0
-8.593E-2	9.181E-1	9.161E+0
-9.079E-2	9.473E-1	9.193E+0
-8.917E-2	9.505E-1	9.271E+0
-8.593E-2	9.538E-1	9.255E+0
-8.593E-2	9.538E-1	9.216E+0
-8.917E-2	9.797E-1	9.268E+0
-9.079E-2	9.765E-1	9.148E+0
-8.755E-2	9.700E-1	9.313E+0
-8.593E-2	9.668E-1	9.304E+0
-9.079E-2	9.408E-1	9.216E+0
-9.079E-2	9.635E-1	9.343E+0
-8.755E-2	9.278E-1	9.180E+0
-8.755E-2	9.700E-1	9.200E+0
-8.917E-2	9.311E-1	9.213E+0
-9.079E-2	9.181E-1	9.268E+0
-8.593E-2	9.603E-1	9.291E+0
-8.593E-2	9.505E-1	9.268E+0
-9.242E-2	9.603E-1	9.258E+0
-8.917E-2	9.116E-1	9.268E+0
-8.268E-2	9.441E-1	9.294E+0
-8.755E-2	9.765E-1	9.262E+0
-9.079E-2	9.570E-1	9.304E+0
-8.755E-2	9.278E-1	9.177E+0
-8.593E-2	9.343E-1	9.262E+0
-8.755E-2	9.635E-1	9.310E+0
-9.079E-2	9.603E-1	9.174E+0
-8.917E-2	9.441E-1	9.320E+0
-8.593E-2	9.668E-1	9.294E+0
-8.917E-2	9.700E-1	9.349E+0
-9.242E-2	9.376E-1	9.219E+0
-8.917E-2	9.376E-1	9.300E+0
-8.593E-2	9.311E-1	9.219E+0
-8.755E-2	9.214E-1	9.125E+0
-8.755E-2	9.311E-1	9.320E+0
-9.242E-2	9.538E-1	9.216E+0
-8.593E-2	9.441E-1	9.287E+0
-8.593E-2	9.635E-1	9.307E+0
-8.917E-2	9.376E-1	9.262E+0
-8.917E-2	9.668E-1	9.333E+0
-8.755E-2	9.505E-1	9.232E+0
-8.593E-2	9.635E-1	9.223E+0
-9.242E-2	9.603E-1	9.106E+0
-9.242E-2	9.311E-1	9.174E+0
-8.431E-2	9.505E-1	9.249E+0
-8.593E-2	9.278E-1	9.287E+0
-9.079E-2	9.343E-1	9.197E+0
-9.079E-2	9.343E-1	9.310E+0
-8.593E-2	9.538E-1	9.333E+0
-8.593E-2	9.830E-1	9.229E+0
-9.242E-2	9.700E-1	9.245E+0
-9.079E-2	9.246E-1	9.249E+0
-8.755E-2	9.376E-1	9.219E+0
-8.755E-2	9.700E-1	9.193E+0
-9.079E-2	9.181E-1	9.278E+0
-9.079E-2	9.603E-1	9.258E+0
-8.593E-2	9.278E-1	9.255E+0
-8.755E-2	9.927E-1	9.226E+0
-9.079E-2	9.538E-1	9.109E+0
-8.917E-2	9.797E-1	9.184E+0
-8.431E-2	9.538E-1	9.067E+0
-8.755E-2	9.246E-1	9.310E+0
-9.079E-2	9.441E-1	9.239E+0
-9.242E-2	9.311E-1	9.323E+0
-8.431E-2	9.084E-1	9.223E+0
-9.242E-2	9.473E-1	9.336E+0
-8.917E-2	9.505E-1	9.294E+0
-9.079E-2	9.408E-1	9.262E+0
-8.755E-2	9.246E-1	9.226E+0
-8.917E-2	9.343E-1	9.219E+0
-8.917E-2	9.343E-1	9.313E+0
-8.917E-2	9.570E-1	9.258E+0
-8.431E-2	9.538E-1	9.223E+0
-8.755E-2	9.505E-1	9.356E+0
-9.079E-2	9.797E-1	9.291E+0
-8.755E-2	9.700E-1	9.346E+0
-8.431E-2	9.830E-1	9.239E+0
-8.917E-2	9.343E-1	9.268E+0
-8.755E-2	9.408E-1	9.320E+0
-9.242E-2	9.311E-1	9.171E+0
-8.755E-2	9.765E-1	9.271E+0
-8.593E-2	9.570E-1	9.245E+0
-9.242E-2	9.278E-1	9.336E+0
-8.917E-2	9.668E-1	9.310E+0
-8.593E-2	9.700E-1	9.226E+0
-8.755E-2	9.408E-1	9.229E+0
-9.404E-2	9.376E-1	9.310E+0
-9.079E-2	9.960E-1	9.362E+0
-8.431E-2	9.765E-1	9.291E+0
-8.755E-2	9.116E-1	9.317E+0
-8.917E-2	8.922E-1	9.255E+0
-9.079E-2	9.473E-1	9.232E+0
-8.593E-2	9.797E-1	9.177E+0
-8.755E-2	9.733E-1	9.223E+0
-9.079E-2	9.700E-1	9.310E+0
-8.917E-2	9.473E-1	9.291E+0
-8.593E-2	9.862E-1	9.200E+0
-8.917E-2	9.343E-1	9.284E+0
-9.242E-2	9.603E-1	9.226E+0
-9.079E-2	9.765E-1	9.190E+0
-8.431E-2	9.473E-1	9.252E+0
-8.755E-2	9.311E-1	9.275E+0
-9.079E-2	9.214E-1	9.330E+0
-8.917E-2	9.311E-1	9.356E+0
-8.431E-2	9.700E-1	9.239E+0
-8.755E-2	9.051E-1	9.180E+0
-9.242E-2	9.668E-1	9.242E+0
-9.079E-2	9.538E-1	9.226E+0
-8.593E-2	9.473E-1	9.167E+0
-8.917E-2	8.954E-1	9.291E+0
-9.079E-2	9.278E-1	9.193E+0
-8.755E-2	9.635E-1	9.232E+0
-8.593E-2	9.700E-1	9.268E+0
-8.593E-2	9.246E-1	9.200E+0
-9.242E-2	9.408E-1	9.271E+0
-8.917E-2	9.895E-1	9.320E+0
-8.593E-2	9.635E-1	9.242E+0
-8.593E-2	9.733E-1	9.278E+0
-9.404E-2	9.473E-1	9.216E+0
-8.917E-2	9.473E-1	9.378E+0
-8.593E-2	9.441E-1	9.223E+0
-8.593E-2	9.733E-1	9.307E+0
-8.917E-2	9.668E-1	9.164E+0
-8.755E-2	9.603E-1	9.226E+0
-8.593E-2	9.343E-1	9.164E+0
-8.431E-2	9.311E-1	9.223E+0
-8.917E-2	9.797E-1	9.154E+0
-8.755E-2	9.570E-1	9.236E+0
-8.593E-2	9.700E-1	9.265E+0
-8.593E-2	9.765E-1	9.206E+0
-9.242E-2	9.668E-1	9.323E+0
-8.917E-2	9.343E-1	9.197E+0
-8.593E-2	9.376E-1	9.271E+0
-8.593E-2	8.986E-1	9.174E+0
-9.079E-2	9.278E-1	9.323E+0
-9.079E-2	9.311E-1	9.203E+0
-9.079E-2	9.733E-1	9.142E+0
-8.593E-2	9.311E-1	9.122E+0
-9.404E-2	9.505E-1	9.193E+0
-8.593E-2	9.668E-1	9.213E+0
-8.431E-2	9.895E-1	9.294E+0
-8.755E-2	9.538E-1	9.158E+0
-9.242E-2	9.668E-1	9.245E+0
-9.079E-2	9.668E-1	9.297E+0
-8.593E-2	9.538E-1	9.193E+0
-8.593E-2	9.149E-1	9.236E+0
-8.917E-2	9.084E-1	9.278E+0
-9.079E-2	9.408E-1	9.320E+0
-8.593E-2	9.733E-1	9.245E+0
-8.431E-2	9.343E-1	9.317E+0
-9.079E-2	9.830E-1	9.206E+0
-9.242E-2	9.505E-1	9.297E+0
-8.593E-2	9.668E-1	9.271E+0
-8.431E-2	9.441E-1	9.190E+0
-9.242E-2	9.505E-1	9.294E+0
-8.755E-2	9.408E-1	9.239E+0
-8.593E-2	9.830E-1	9.210E+0
-8.593E-2	9.441E-1	9.132E+0
-8.917E-2	9.603E-1	9.223E+0
-8.917E-2	9.668E-1	9.223E+0
-8.755E-2	9.473E-1	9.216E+0
-8.593E-2	9.538E-1	9.226E+0
-9.079E-2	9.603E-1	9.271E+0
-9.079E-2	9.408E-1	9.281E+0
-8.755E-2	9.278E-1	9.180E+0
-8.755E-2	9.376E-1	9.365E+0
-9.404E-2	9.635E-1	9.268E+0
-8.755E-2	9.473E-1	9.258E+0
-8.268E-2	9.700E-1	9.187E+0
-8.431E-2	9.408E-1	9.239E+0
-9.079E-2	9.441E-1	9.232E+0
-9.079E-2	9.635E-1	9.356E+0
-8.593E-2	9.797E-1	9.265E+0
-8.755E-2	9.700E-1	9.242E+0
-9.079E-2	9.603E-1	9.174E+0
-8.917E-2	9.311E-1	9.099E+0
-8.593E-2	9.538E-1	9.369E+0
-8.755E-2	9.246E-1	9.226E+0
-9.242E-2	9.441E-1	9.167E+0
-9.242E-2	9.797E-1	9.265E+0
-8.755E-2	9.441E-1	9.346E+0
-8.755E-2	9.473E-1	9.294E+0
-9.079E-2	9.538E-1	9.287E+0
-9.242E-2	9.376E-1	9.326E+0
-8.593E-2	9.278E-1	9.258E+0
-8.593E-2	8.954E-1	9.223E+0
-9.242E-2	9.668E-1	9.258E+0
-8.917E-2	9.116E-1	9.297E+0
-8.755E-2	9.505E-1	9.242E+0
-8.917E-2	9.441E-1	9.310E+0
-9.242E-2	9.441E-1	9.226E+0
-8.917E-2	9.668E-1	9.219E+0
-8.755E-2	9.505E-1	9.275E+0
-8.755E-2	8.922E-1	9.109E+0
-9.079E-2	9.700E-1	9.278E+0
-9.079E-2	9.278E-1	9.287E+0
-8.917E-2	9.668E-1	9.148E+0
-8.755E-2	9.538E-1	9.307E+0
-9.079E-2	9.278E-1	9.216E+0
-8.755E-2	9.668E-1	9.307E+0
-8.431E-2	9.376E-1	9.265E+0
-8.755E-2	9.376E-1	9.242E+0
-9.079E-2	9.149E-1	9.229E+0
-9.079E-2	9.700E-1	9.164E+0
-8.755E-2	9.408E-1	9.326E+0
-8.917E-2	9.765E-1	9.093E+0
-9.404E-2	9.700E-1	9.271E+0
-9.079E-2	9.700E-1	9.300E+0
-8.755E-2	9.733E-1	9.252E+0
-8.917E-2	9.214E-1	9.051E+0
-9.566E-2	9.408E-1	9.287E+0
-9.079E-2	9.570E-1	9.268E+0
-8.593E-2	9.376E-1	9.284E+0
-8.755E-2	9.408E-1	9.229E+0
-8.917E-2	9.603E-1	9.382E+0
-9.079E-2	9.246E-1	9.336E+0
-8.431E-2	9.830E-1	9.116E+0
-8.755E-2	9.603E-1	9.323E+0
-9.079E-2	9.603E-1	9.200E+0
-9.079E-2	9.992E-1	9.300E+0
-8.593E-2	9.603E-1	9.125E+0
-8.917E-2	9.214E-1	9.252E+0
-9.079E-2	9.246E-1	9.284E+0
-9.079E-2	9.408E-1	9.265E+0
-8.431E-2	9.408E-1	9.093E+0
-8.755E-2	9.181E-1	9.206E+0
-8.917E-2	9.246E-1	9.200E+0
-9.079E-2	9.278E-1	9.297E+0
-8.755E-2	9.668E-1	9.271E+0
-9.079E-2	9.505E-1	9.190E+0
-9.242E-2	9.505E-1	9.210E+0
-9.079E-2	9.473E-1	9.200E+0
-8.431E-2	9.473E-1	9.336E+0
-9.079E-2	9.441E-1	9.216E+0
-9.079E-2	9.343E-1	9.369E+0
-9.079E-2	8.954E-1	9.262E+0
-8.431E-2	9.895E-1	9.252E+0
-8.917E-2	9.570E-1	9.258E+0
-9.079E-2	9.797E-1	9.236E+0
-9.242E-2	9.603E-1	9.255E+0
-8.593E-2	9.084E-1	9.190E+0
-9.079E-2	9.181E-1	9.284E+0
-9.079E-2	9.408E-1	9.271E+0
-8.755E-2	9.149E-1	9.193E+0
-8.593E-2	9.960E-1	9.167E+0
-9.079E-2	9.700E-1	9.271E+0
-9.242E-2	9.570E-1	9.307E+0
-9.404E-2	9.570E-1	9.310E+0
-8.431E-2	9.408E-1	9.268E+0
-8.917E-2	9.700E-1	9.190E+0
-9.242E-2	9.408E-1	9.206E+0
-9.079E-2	9.603E-1	9.252E+0
-8.593E-2	9.765E-1	9.255E+0
-8.593E-2	9.862E-1	9.184E+0
-9.242E-2	9.311E-1	9.151E+0
-8.917E-2	9.246E-1	9.294E+0
-8.431E-2	9.214E-1	9.268E+0
-8.917E-2	9.441E-1	9.291E+0
-9.079E-2	9.765E-1	9.339E+0
-9.079E-2	9.700E-1	9.236E+0
-8.593E-2	9.311E-1	9.187E+0
-8.755E-2	9.505E-1	9.148E+0
-8.917E-2	9.700E-1	9.249E+0
-8.917E-2	9.473E-1	9.154E+0
-8.755E-2	9.311E-1	9.287E+0
-8.755E-2	9.408E-1	9.129E+0
-8.917E-2	9.668E-1	9.249E+0
-8.917E-2	9.635E-1	9.213E+0
-8.593E-2	9.311E-1	9.262E+0
-8.431E-2	9.376E-1	9.275E+0
-9.242E-2	9.733E-1	9.265E+0
-8.917E-2	9.733E-1	9.297E+0
-8.593E-2	9.343E-1	9.349E+0
-8.755E-2	9.505E-1	9.206E+0
-9.079E-2	9.570E-1	9.249E+0
-8.917E-2	9.376E-1	9.372E+0
-8.755E-2	9.441E-1	9.229E+0
-8.431E-2	9.830E-1	9.135E+0
-9.404E-2	9.084E-1	9.145E+0
-8.917E-2	9.376E-1	9.275E+0
-8.593E-2	9.570E-1	9.333E+0
-8.917E-2	9.408E-1	9.242E+0
-9.242E-2	9.538E-1	9.106E+0
-9.079E-2	9.603E-1	9.411E+0
-8.431E-2	9.700E-1	9.300E+0
-8.917E-2	9.441E-1	9.213E+0
-9.079E-2	9.570E-1	9.278E+0
-9.079E-2	9.441E-1	9.271E+0
-8.431E-2	9.408E-1	9.294E+0
-8.755E-2	9.473E-1	9.297E+0
-9.242E-2	9.019E-1	9.197E+0
-8.917E-2	9.603E-1	9.236E+0
-8.593E-2	9.214E-1	9.223E+0
-8.593E-2	9.181E-1	9.313E+0
-9.404E-2	9.603E-1	9.249E+0
-9.079E-2	9.862E-1	9.287E+0
-8.755E-2	9.700E-1	9.216E+0
-8.755E-2	9.700E-1	9.300E+0
-9.079E-2	9.408E-1	9.171E+0
-9.079E-2	9.505E-1	9.219E+0
-8.755E-2	9.733E-1	9.326E+0
-8.593E-2	9.538E-1	9.119E+0
-9.079E-2	9.570E-1	9.216E+0
-9.079E-2	9.733E-1	9.304E+0
-8.593E-2	9.473E-1	9.268E+0
-8.917E-2	9.246E-1	9.216E+0
-9.079E-2	9.733E-1	9.249E+0
-9.079E-2	8.986E-1	9.281E+0
-8.431E-2	9.505E-1	9.174E+0
-8.593E-2	9.149E-1	9.294E+0
-9.079E-2	9.668E-1	9.343E+0
-9.079E-2	9.505E-1	9.297E+0
-8.593E-2	9.830E-1	9.255E+0
-8.755E-2	9.538E-1	9.203E+0
-8.917E-2	9.635E-1	9.287E+0
-8.755E-2	9.441E-1	9.213E+0
-8.755E-2	9.473E-1	9.268E+0
-8.755E-2	9.505E-1	9.180E+0
-9.404E-2	9.505E-1	9.200E+0
-8.917E-2	9.473E-1	9.336E+0
-8.431E-2	9.603E-1	9.268E+0
-8.755E-2	9.473E-1	9.232E+0
-9.079E-2	9.376E-1	9.275E+0
-8.917E-2	9.311E-1	9.223E+0
-8.755E-2	9.538E-1	9.300E+0
-8.431E-2	9.603E-1	9.268E+0
-8.917E-2	9.473E-1	9.320E+0
-9.079E-2	9.278E-1	9.313E+0
-8.755E-2	9.246E-1	9.197E+0
-8.431E-2	9.733E-1	9.404E+0
-9.242E-2	9.376E-1	9.346E+0
-8.917E-2	9.635E-1	9.255E+0
-8.593E-2	9.408E-1	9.213E+0
-8.755E-2	9.376E-1	9.213E+0
-8.917E-2	9.635E-1	9.154E+0
-8.917E-2	9.603E-1	9.226E+0
-8.593E-2	9.765E-1	9.249E+0
-8.593E-2	9.149E-1	9.294E+0
-9.079E-2	9.538E-1	9.129E+0
-8.755E-2	9.181E-1	9.336E+0
-9.079E-2	9.246E-1	9.236E+0
-8.755E-2	9.570E-1	9.193E+0
-9.079E-2	9.311E-1	9.142E+0
-9.242E-2	9.765E-1	9.330E+0
-8.431E-2	9.311E-1	9.268E+0
-8.755E-2	9.116E-1	9.304E+0
-9.404E-2	9.668E-1	9.252E+0
-8.917E-2	9.505E-1	9.313E+0
-8.755E-2	9.765E-1	9.232E+0
-8.755E-2	9.051E-1	9.245E+0
-9.242E-2	9.895E-1	9.122E+0
-8.917E-2	9.246E-1	9.200E+0
-8.755E-2	9.214E-1	9.239E+0
-8.755E-2	9.700E-1	9.249E+0
-9.079E-2	9.895E-1	9.343E+0
-9.242E-2	9.505E-1	9.223E+0
-8.593E-2	9.505E-1	9.239E+0
-8.917E-2	8.954E-1	9.161E+0
-9.242E-2	9.603E-1	9.193E+0
-9.079E-2	9.733E-1	9.339E+0
-8.755E-2	9.376E-1	9.219E+0
-8.593E-2	9.505E-1	9.330E+0
-9.242E-2	9.408E-1	9.300E+0
-8.917E-2	9.311E-1	9.145E+0
-8.593E-2	9.278E-1	9.219E+0
-8.755E-2	9.700E-1	9.265E+0
-8.917E-2	9.019E-1	9.339E+0
-9.242E-2	9.181E-1	9.200E+0
-8.593E-2	9.084E-1	9.252E+0
-8.755E-2	9.181E-1	9.249E+0
-9.079E-2	9.700E-1	9.265E+0
-9.242E-2	9.084E-1	9.200E+0
-8.593E-2	9.473E-1	9.275E+0
-8.917E-2	9.441E-1	9.427E+0
-9.079E-2	9.895E-1	9.154E+0
-9.079E-2	9.668E-1	9.239E+0
-8.755E-2	9.343E-1	9.232E+0
-8.917E-2	9.278E-1	9.271E+0
-9.242E-2	9.473E-1	9.294E+0
-9.242E-2	9.278E-1	9.258E+0
-8.431E-2	9.181E-1	9.275E+0
-8.755E-2	9.376E-1	9.219E+0
-9.404E-2	9.441E-1	9.210E+0
-9.242E-2	9.473E-1	9.213E+0
-8.431E-2	9.246E-1	9.206E+0
-8.917E-2	9.505E-1	9.323E+0
-9.079E-2	9.311E-1	9.203E+0
-8.917E-2	9.668E-1	9.226E+0
-8.593E-2	9.019E-1	9.167E+0
-8.755E-2	9.570E-1	9.307E+0
-9.079E-2	9.570E-1	9.307E+0
-9.079E-2	9.376E-1	9.297E+0
-8.593E-2	9.635E-1	9.307E+0
-8.755E-2	9.797E-1	9.219E+0
-9.079E-2	9.765E-1	9.359E+0
-9.242E-2	9.278E-1	9.275E+0
-8.593E-2	8.857E-1	9.206E+0
-8.917E-2	9.668E-1	9.278E+0
-9.079E-2	9.441E-1	9.229E+0
-9.242E-2	9.570E-1	9.200E+0
-8.755E-2	9.733E-1	9.252E+0
-8.755E-2	9.408E-1	9.281E+0
-8.755E-2	9.570E-1	9.226E+0
-8.917E-2	9.538E-1	9.229E+0
-8.431E-2	9.538E-1	9.310E+0
-8.593E-2	9.538E-1	9.236E+0
-9.079E-2	9.311E-1	9.229E+0
-9.242E-2	9.149E-1	9.424E+0
-8.431E-2	9.505E-1	9.239E+0
-8.917E-2	9.797E-1	9.249E+0
-9.079E-2	9.278E-1	9.158E+0
-9.079E-2	9.408E-1	9.236E+0
-8.593E-2	9.278E-1	9.142E+0
-9.079E-2	9.635E-1	9.268E+0
-9.079E-2	9.473E-1	9.232E+0
-9.242E-2	9.376E-1	9.265E+0
-8.268E-2	9.246E-1	9.245E+0
-8.917E-2	9.603E-1	9.229E+0
-9.079E-2	9.635E-1	9.255E+0
-9.079E-2	9.733E-1	9.242E+0
-8.431E-2	9.408E-1	9.154E+0
-8.593E-2	9.668E-1	9.300E+0
-8.917E-2	9.084E-1	9.245E+0
-8.917E-2	9.084E-1	9.167E+0
-8.431E-2	9.538E-1	9.145E+0
-8.755E-2	9.343E-1	9.284E+0
-9.079E-2	9.473E-1	9.138E+0
-9.079E-2	9.505E-1	9.349E+0
-8.755E-2	9.473E-1	9.242E+0
-8.755E-2	9.668E-1	9.213E+0
-9.242E-2	9.441E-1	9.271E+0
-9.079E-2	9.441E-1	9.323E+0
-8.431E-2	9.278E-1	9.326E+0
-8.593E-2	9.343E-1	9.232E+0
-8.917E-2	9.278E-1	9.190E+0
-9.079E-2	9.246E-1	9.229E+0
-8.431E-2	9.668E-1	9.271E+0
-9.079E-2	9.505E-1	9.213E+0
-9.242E-2	9.441E-1	9.287E+0
-9.242E-2	9.797E-1	9.203E+0
-8.755E-2	9.635E-1	9.252E+0
-8.755E-2	9.603E-1	9.236E+0
-9.242E-2	9.733E-1	9.245E+0
-9.242E-2	9.862E-1	9.297E+0
-8.593E-2	9.635E-1	9.200E+0
-8.917E-2	9.441E-1	9.236E+0
-9.079E-2	9.408E-1	9.151E+0
-9.079E-2	9.538E-1	9.213E+0
-8.755E-2	9.181E-1	9.226E+0
-8.755E-2	9.246E-1	9.304E+0
-9.079E-2	9.505E-1	9.132E+0
-8.917E-2	9.473E-1	9.223E+0
-8.431E-2	8.954E-1	9.132E+0
-8.593E-2	9.408E-1	9.287E+0
-8.917E-2	9.797E-1	9.245E+0
-8.917E-2	9.797E-1	9.203E+0
-8.431E-2	9.473E-1	9.232E+0
-8.917E-2	8.922E-1	9.268E+0
-9.242E-2	9.505E-1	9.135E+0
-8.917E-2	9.311E-1	9.245E+0
-8.593E-2	9.603E-1	9.281E+0
-8.755E-2	9.343E-1	9.287E+0
-9.242E-2	9.441E-1	9.258E+0
-9.242E-2	9.051E-1	9.226E+0
-8.431E-2	9.343E-1	9.262E+0
-8.593E-2	9.311E-1	9.255E+0
-9.079E-2	9.473E-1	9.268E+0
-8.917E-2	9.505E-1	9.326E+0
-8.755E-2	9.311E-1	9.252E+0
-9.079E-2	9.473E-1	9.252E+0
-9.079E-2	9.538E-1	9.245E+0
-8.917E-2	9.441E-1	9.258E+0
-8.593E-2	9.473E-1	9.297E+0
-8.755E-2	9.343E-1	9.262E+0
-9.404E-2	9.733E-1	9.135E+0
-8.755E-2	9.408E-1	9.177E+0
-8.431E-2	9.441E-1	9.151E+0
-8.755E-2	9.473E-1	9.255E+0
-9.242E-2	9.311E-1	9.313E+0
-9.079E-2	9.765E-1	9.284E+0
-8.917E-2	9.505E-1	9.177E+0
-8.917E-2	9.311E-1	9.281E+0
-9.242E-2	9.635E-1	9.291E+0
-9.079E-2	9.505E-1	9.174E+0
-8.917E-2	9.635E-1	9.271E+0
-8.917E-2	9.376E-1	9.369E+0
-9.242E-2	9.181E-1	9.278E+0
-8.917E-2	9.505E-1	9.203E+0
-8.755E-2	9.473E-1	9.219E+0
-8.755E-2	9.700E-1	9.258E+0
-9.242E-2	9.538E-1	9.232E+0
-9.079E-2	9.668E-1	9.239E+0
-8.431E-2	9.214E-1	9.304E+0
-8.917E-2	9.343E-1	9.255E+0
-9.404E-2	9.246E-1	9.236E+0
-9.242E-2	9.603E-1	9.252E+0
-8.917E-2	9.603E-1	9.300E+0
-8.593E-2	9.149E-1	9.174E+0
-9.242E-2	9.505E-1	9.255E+0
-9.079E-2	9.635E-1	9.200E+0
-8.593E-2	9.343E-1	9.190E+0
-8.755E-2	9.278E-1	9.154E+0
-9.079E-2	9.408E-1	9.378E+0
-8.593E-2	9.700E-1	9.164E+0
-8.917E-2	9.765E-1	9.330E+0
-8.755E-2	9.311E-1	9.459E+0
-9.566E-2	9.181E-1	9.200E+0
-8.917E-2	9.311E-1	9.320E+0
-8.755E-2	9.246E-1	9.197E+0
-8.755E-2	9.441E-1	9.326E+0
-9.079E-2	9.181E-1	9.236E+0
-8.917E-2	9.441E-1	9.138E+0
-8.431E-2	9.181E-1	9.255E+0
-8.755E-2	9.505E-1	9.236E+0
-9.079E-2	9.603E-1	9.239E+0
-9.242E-2	9.376E-1	9.271E+0
-8.755E-2	9.376E-1	9.268E+0
-8.917E-2	9.635E-1	9.190E+0
-9.404E-2	9.505E-1	9.294E+0
-8.917E-2	9.019E-1	9.229E+0
-8.755E-2	9.765E-1	9.232E+0
-8.755E-2	9.376E-1	9.206E+0
-9.079E-2	9.668E-1	9.197E+0
-8.917E-2	9.181E-1	9.190E+0
-8.593E-2	9.116E-1	9.135E+0
-8.755E-2	9.700E-1	9.307E+0
-9.079E-2	9.927E-1	9.167E+0
-8.755E-2	9.538E-1	9.291E+0
-8.755E-2	9.538E-1	9.258E+0
-8.755E-2	9.505E-1	9.287E+0
-9.079E-2	9.311E-1	9.206E+0
-9.242E-2	9.505E-1	9.252E+0
-8.755E-2	9.181E-1	9.164E+0
-8.917E-2	9.570E-1	9.203E+0
-9.404E-2	9.538E-1	9.187E+0
-8.917E-2	9.311E-1	9.161E+0
-8.755E-2	9.473E-1	9.232E+0
-8.593E-2	9.700E-1	9.245E+0
-9.242E-2	9.570E-1	9.404E+0
-8.917E-2	9.668E-1	9.206E+0
-8.593E-2	9.376E-1	9.135E+0
-8.755E-2	9.538E-1	9.284E+0
-9.242E-2	8.727E-1	9.193E+0
-8.917E-2	9.570E-1	9.297E+0
-8.917E-2	9.408E-1	9.226E+0
-8.593E-2	9.668E-1	9.297E+0
-9.079E-2	9.733E-1	9.245E+0
-9.079E-2	9.635E-1	9.206E+0
-8.755E-2	9.051E-1	9.281E+0
-8.755E-2	9.408E-1	9.210E+0
-9.404E-2	9.343E-1	9.239E+0
-9.079E-2	9.343E-1	9.313E+0
-8.593E-2	9.441E-1	9.320E+0
-8.755E-2	9.311E-1	9.265E+0
-8.917E-2	9.862E-1	9.294E+0
-8.917E-2	9.603E-1	9.326E+0
-8.593E-2	9.019E-1	9.236E+0
-8.917E-2	9.408E-1	9.326E+0
-9.242E-2	9.830E-1	9.300E+0
-9.242E-2	9.538E-1	9.317E+0
-8.755E-2	9.797E-1	9.174E+0
-8.917E-2	9.862E-1	9.271E+0
-9.404E-2	9.733E-1	9.203E+0
-9.242E-2	9.343E-1	9.258E+0
-8.431E-2	9.149E-1	9.414E+0
-8.917E-2	9.441E-1	9.190E+0
-9.079E-2	9.278E-1	9.275E+0
-9.242E-2	9.473E-1	9.180E+0
-8.268E-2	9.214E-1	9.232E+0
-8.755E-2	9.246E-1	9.193E+0
-9.079E-2	8.986E-1	9.255E+0
-9.566E-2	9.149E-1	9.200E+0
-8.431E-2	9.635E-1	9.193E+0
-8.755E-2	9.927E-1	9.232E+0
-9.242E-2	9.311E-1	9.281E+0
-9.079E-2	8.954E-1	9.203E+0
-8.431E-2	9.343E-1	9.278E+0
-8.917E-2	9.311E-1	9.424E+0
-9.079E-2	9.668E-1	9.242E+0
-9.404E-2	9.473E-1	9.300E+0
-8.431E-2	9.505E-1	9.275E+0
-8.593E-2	9.797E-1	9.336E+0
-8.917E-2	9.441E-1	9.333E+0
-9.242E-2	9.343E-1	9.349E+0
-8.593E-2	9.376E-1	9.343E+0
-8.593E-2	9.473E-1	9.245E+0
-9.079E-2	9.992E-1	9.304E+0
-9.079E-2	9.668E-1	9.323E+0
-8.755E-2	9.570E-1	9.326E+0
-9.079E-2	9.408E-1	9.297E+0
-9.079E-2	9.473E-1	9.138E+0
-9.242E-2	9.538E-1	9.229E+0
-8.431E-2	9.668E-1	9.281E+0
-8.755E-2	9.441E-1	9.336E+0
-8.755E-2	9.019E-1	9.382E+0
-9.079E-2	9.116E-1	9.226E+0
-8.593E-2	9.246E-1	9.297E+0
-8.917E-2	9.603E-1	9.242E+0
-9.079E-2	9.668E-1	9.158E+0
-9.242E-2	9.181E-1	9.223E+0
-8.431E-2	9.343E-1	9.343E+0
-8.917E-2	9.343E-1	9.197E+0
-8.917E-2	9.830E-1	9.249E+0
-9.079E-2	9.408E-1	9.252E+0
-8.593E-2	9.149E-1	9.476E+0
-8.755E-2	9.538E-1	9.219E+0
-9.242E-2	9.603E-1	9.275E+0
-9.079E-2	9.441E-1	9.184E+0
-8.431E-2	9.570E-1	9.268E+0
-9.079E-2	9.311E-1	9.336E+0
-9.242E-2	9.278E-1	9.291E+0
-9.404E-2	9.603E-1	9.291E+0
-8.755E-2	9.343E-1	9.145E+0
-8.593E-2	9.700E-1	9.145E+0
-9.242E-2	9.408E-1	9.258E+0
-9.242E-2	9.149E-1	9.307E+0
-8.593E-2	9.343E-1	9.294E+0
-8.917E-2	9.051E-1	9.239E+0
-9.079E-2	9.214E-1	9.268E+0
-9.404E-2	9.246E-1	9.252E+0
-8.755E-2	9.473E-1	9.300E+0
-9.079E-2	9.538E-1	9.349E+0
-9.242E-2	9.538E-1	9.223E+0
-9.079E-2	9.343E-1	9.313E+0
-8.593E-2	9.084E-1	9.281E+0
-8.755E-2	9.700E-1	9.249E+0
-9.079E-2	9.084E-1	9.236E+0
-9.079E-2	9.441E-1	9.362E+0
-8.593E-2	9.992E-1	9.281E+0
-8.593E-2	9.441E-1	9.148E+0
-9.242E-2	9.895E-1	9.278E+0
-9.079E-2	9.862E-1	9.294E+0
-8.755E-2	9.570E-1	9.223E+0
-8.431E-2	9.538E-1	9.313E+0
-8.917E-2	9.538E-1	9.262E+0
-9.079E-2	9.408E-1	9.187E+0
-8.755E-2	9.441E-1	9.339E+0
-8.755E-2	9.992E-1	9.242E+0
-9.404E-2	9.473E-1	9.271E+0
-8.755E-2	9.376E-1	9.333E+0
-8.755E-2	9.765E-1	9.287E+0
-8.431E-2	9.538E-1	9.167E+0
-9.242E-2	9.116E-1	9.193E+0
-9.079E-2	9.765E-1	9.265E+0
-8.917E-2	9.343E-1	9.226E+0
-8.917E-2	9.733E-1	9.313E+0
-9.242E-2	9.214E-1	9.206E+0
-9.079E-2	9.311E-1	9.326E+0
-8.755E-2	9.278E-1	9.291E+0
-8.593E-2	9.149E-1	9.333E+0
-9.079E-2	9.376E-1	9.145E+0
-8.917E-2	9.311E-1	9.317E+0
-8.755E-2	9.311E-1	9.252E+0
-8.755E-2	9.181E-1	9.265E+0
-8.917E-2	9.668E-1	9.171E+0
-9.079E-2	9.960E-1	9.291E+0
-8.917E-2	9.278E-1	9.323E+0
-8.593E-2	9.181E-1	9.417E+0
-9.404E-2	9.570E-1	9.382E+0
-8.755E-2	9.603E-1	9.226E+0
-8.917E-2	9.311E-1	9.304E+0
-8.593E-2	9.538E-1	9.219E+0
-9.242E-2	9.473E-1	9.300E+0
-8.917E-2	9.343E-1	9.333E+0
-8.755E-2	9.246E-1	9.281E+0
-8.755E-2	9.278E-1	9.252E+0
-9.242E-2	9.635E-1	9.161E+0
-8.917E-2	9.311E-1	9.275E+0
-8.755E-2	9.408E-1	9.213E+0
-8.755E-2	9.343E-1	9.313E+0
-9.242E-2	9.797E-1	9.255E+0
-9.404E-2	9.538E-1	9.284E+0
-8.755E-2	9.473E-1	9.304E+0
-8.431E-2	9.473E-1	9.284E+0
-9.404E-2	9.246E-1	9.249E+0
-9.079E-2	9.505E-1	9.307E+0
-8.593E-2	9.505E-1	9.236E+0
-8.755E-2	9.441E-1	9.206E+0
-9.404E-2	9.895E-1	9.291E+0
-9.079E-2	9.473E-1	9.223E+0
-8.431E-2	9.343E-1	9.304E+0
-8.755E-2	9.311E-1	9.229E+0
-9.242E-2	9.343E-1	9.313E+0
-9.242E-2	9.084E-1	9.245E+0
-8.593E-2	9.246E-1	9.304E+0
-8.593E-2	9.343E-1	9.287E+0
-9.079E-2	9.376E-1	9.369E+0
-9.079E-2	9.473E-1	9.326E+0
-8.755E-2	9.116E-1	9.229E+0
-8.917E-2	9.084E-1	9.216E+0
-9.079E-2	9.570E-1	9.284E+0
-8.917E-2	9.311E-1	9.284E+0
-8.755E-2	9.538E-1	9.278E+0
-8.755E-2	9.830E-1	9.187E+0
-9.242E-2	9.635E-1	9.258E+0
-9.242E-2	9.797E-1	9.190E+0
-8.755E-2	9.733E-1	9.255E+0
-8.917E-2	9.278E-1	9.476E+0
-9.242E-2	9.700E-1	9.300E+0
-9.079E-2	9.376E-1	9.304E+0
-8.593E-2	9.570E-1	9.112E+0
-8.917E-2	9.408E-1	9.161E+0
-9.404E-2	9.505E-1	9.278E+0
-8.917E-2	9.797E-1	9.359E+0
-8.593E-2	9.051E-1	9.268E+0
-8.755E-2	9.733E-1	9.291E+0
-9.242E-2	9.246E-1	9.219E+0
-8.917E-2	9.246E-1	9.291E+0
-8.593E-2	9.797E-1	9.135E+0
-8.755E-2	9.408E-1	9.210E+0
-8.917E-2	9.765E-1	9.284E+0
-9.079E-2	9.830E-1	9.236E+0
-8.755E-2	9.700E-1	9.287E+0
-8.917E-2	9.408E-1	9.271E+0
-9.242E-2	9.441E-1	9.313E+0
-8.917E-2	9.603E-1	9.304E+0
-8.755E-2	9.700E-1	9.336E+0
-8.917E-2	9.441E-1	9.268E+0
-9.079E-2	9.992E-1	9.210E+0
-9.079E-2	9.343E-1	9.164E+0
-8.917E-2	9.376E-1	9.171E+0
-8.755E-2	9.473E-1	9.310E+0
-9.079E-2	9.700E-1	9.232E+0
-9.242E-2	9.473E-1	9.174E+0
-8.755E-2	9.376E-1	9.232E+0
-8.593E-2	9.149E-1	9.193E+0
-9.242E-2	9.765E-1	9.307E+0
-9.079E-2	9.473E-1	9.287E+0
-8.431E-2	8.986E-1	9.171E+0
-8.755E-2	9.149E-1	9.252E+0
-8.917E-2	9.603E-1	9.236E+0
-9.242E-2	9.797E-1	9.232E+0
-8.593E-2	9.278E-1	9.184E+0
-8.755E-2	9.538E-1	9.333E+0
-9.242E-2	9.538E-1	9.287E+0
-8.917E-2	9.441E-1	9.239E+0
-8.593E-2	9.311E-1	9.223E+0
-8.593E-2	9.149E-1	9.287E+0
-9.079E-2	9.797E-1	9.223E+0
-9.079E-2	9.376E-1	9.297E+0
-8.755E-2	9.668E-1	9.242E+0
-8.917E-2	9.668E-1	9.268E+0
-9.242E-2	9.473E-1	9.216E+0
-9.079E-2	9.278E-1	9.262E+0
-8.593E-2	9.733E-1	9.206E+0
-8.755E-2	9.214E-1	9.310E+0
-8.755E-2	9.149E-1	9.284E+0
-9.079E-2	9.603E-1	9.258E+0
-8.755E-2	9.570E-1	9.255E+0
-8.593E-2	9.505E-1	9.291E+0
-8.917E-2	9.084E-1	9.219E+0
-9.079E-2	9.538E-1	9.232E+0
-8.755E-2	9.797E-1	9.184E+0
-9.079E-2	9.570E-1	9.310E+0
-9.404E-2	9.311E-1	9.330E+0
-9.242E-2	9.149E-1	9.262E+0
-8.755E-2	9.408E-1	9.122E+0
-8.917E-2	9.765E-1	9.287E+0
-8.917E-2	9.149E-1	9.252E+0
-9.079E-2	9.376E-1	9.310E+0
-8.593E-2	9.570E-1	9.242E+0
-8.917E-2	9.246E-1	9.245E+0
-8.917E-2	9.505E-1	9.154E+0
-9.404E-2	9.214E-1	9.184E+0
-8.593E-2	9.278E-1	9.258E+0
-8.917E-2	9.570E-1	9.236E+0
-9.404E-2	9.214E-1	9.226E+0
-9.242E-2	9.343E-1	9.206E+0
-8.431E-2	9.278E-1	9.304E+0
-8.917E-2	9.505E-1	9.236E+0
-9.079E-2	9.084E-1	9.252E+0
-9.079E-2	9.765E-1	9.226E+0
-8.593E-2	9.116E-1	9.249E+0
-8.917E-2	9.700E-1	9.336E+0
-9.079E-2	9.505E-1	9.239E+0
-9.079E-2	9.635E-1	9.167E+0
-8.755E-2	9.441E-1	9.125E+0
-8.755E-2	9.311E-1	9.180E+0
-9.079E-2	9.668E-1	9.320E+0
-9.404E-2	9.278E-1	9.275E+0
-8.917E-2	9.181E-1	9.310E+0
-8.755E-2	9.473E-1	9.187E+0
-9.242E-2	9.668E-1	9.262E+0
-9.079E-2	9.311E-1	9.258E+0
-8.593E-2	9.408E-1	9.229E+0
-9.079E-2	9.862E-1	9.236E+0
-9.079E-2	9.473E-1	9.300E+0
-9.079E-2	9.733E-1	9.187E+0
-8.268E-2	9.441E-1	9.216E+0
-8.755E-2	9.603E-1	9.236E+0
-9.079E-2	9.505E-1	9.180E+0
-9.242E-2	9.603E-1	9.184E+0
-8.593E-2	9.441E-1	9.025E+0
-9.079E-2	9.538E-1	9.349E+0
-8.917E-2	9.635E-1	9.210E+0
-8.917E-2	9.473E-1	9.310E+0
-8.431E-2	9.733E-1	9.174E+0
-8.755E-2	9.635E-1	9.129E+0
-8.917E-2	9.343E-1	9.219E+0
-8.755E-2	9.927E-1	9.291E+0
-8.431E-2	9.603E-1	9.232E+0
-8.917E-2	9.116E-1	9.239E+0
-9.079E-2	9.214E-1	9.216E+0
-9.079E-2	9.797E-1	9.125E+0
-8.755E-2	9.149E-1	9.265E+0
-8.917E-2	9.927E-1	9.167E+0
-9.242E-2	9.733E-1	9.171E+0
-9.242E-2	9.668E-1	9.245E+0
-8.593E-2	9.441E-1	9.320E+0
-8.917E-2	1.009E+0	9.362E+0
-8.917E-2	9.441E-1	9.203E+0
-8.917E-2	9.992E-1	9.336E+0
-8.755E-2	9.927E-1	9.258E+0
-8.917E-2	9.668E-1	9.161E+0
-9.242E-2	9.603E-1	9.330E+0
-9.079E-2	9.635E-1	9.236E+0
-8.593E-2	9.181E-1	9.245E+0
-8.431E-2	9.116E-1	9.255E+0
-9.079E-2	9.311E-1	9.203E+0
-8.917E-2	9.181E-1	9.378E+0
-8.755E-2	9.797E-1	9.258E+0
-8.593E-2	9.570E-1	9.216E+0
-9.079E-2	9.635E-1	9.271E+0
-9.079E-2	9.570E-1	9.187E+0
-8.593E-2	9.927E-1	9.330E+0
-8.755E-2	9.441E-1	9.313E+0
-9.079E-2	9.538E-1	9.382E+0
-8.917E-2	9.765E-1	9.291E+0
-8.917E-2	9.635E-1	9.275E+0
-8.431E-2	9.441E-1	9.232E+0
-9.242E-2	9.733E-1	9.323E+0
-9.079E-2	9.733E-1	9.239E+0
-8.917E-2	9.830E-1	9.346E+0
-8.755E-2	9.278E-1	9.216E+0
-9.566E-2	9.895E-1	9.122E+0
-9.242E-2	9.441E-1	9.122E+0
-8.917E-2	9.862E-1	9.226E+0
-8.755E-2	9.376E-1	9.249E+0
-9.566E-2	9.278E-1	9.349E+0
-9.242E-2	9.311E-1	9.294E+0
-8.755E-2	9.668E-1	9.213E+0
-8.755E-2	9.700E-1	9.281E+0
-9.242E-2	9.473E-1	9.193E+0
-9.079E-2	8.954E-1	9.216E+0
-8.431E-2	9.116E-1	9.317E+0
-8.593E-2	8.986E-1	9.252E+0
-9.404E-2	9.214E-1	9.346E+0
-9.079E-2	9.376E-1	9.255E+0
-8.593E-2	9.927E-1	9.216E+0
-8.755E-2	9.343E-1	9.304E+0
-9.404E-2	9.311E-1	9.317E+0
-9.242E-2	9.797E-1	9.317E+0
-8.755E-2	9.635E-1	9.187E+0
-9.079E-2	9.246E-1	9.158E+0
-9.404E-2	9.505E-1	9.339E+0
-9.079E-2	9.441E-1	9.307E+0
-8.755E-2	9.441E-1	9.281E+0
-8.755E-2	9.278E-1	9.226E+0
-9.242E-2	9.538E-1	9.174E+0
-9.079E-2	9.246E-1	9.239E+0
-8.917E-2	9.473E-1	9.310E+0
-8.593E-2	8.857E-1	9.320E+0
-9.566E-2	9.214E-1	9.232E+0
-9.079E-2	9.181E-1	9.317E+0
-8.593E-2	9.441E-1	9.135E+0
-8.755E-2	9.538E-1	9.262E+0
-9.242E-2	9.246E-1	9.138E+0
-9.079E-2	9.408E-1	9.275E+0
-8.593E-2	9.603E-1	9.336E+0
-8.593E-2	9.473E-1	9.291E+0
-9.566E-2	9.278E-1	9.161E+0
-8.917E-2	9.246E-1	9.326E+0
-8.593E-2	9.668E-1	9.330E+0
-8.593E-2	9.376E-1	9.275E+0
-9.404E-2	9.278E-1	9.187E+0
-8.917E-2	9.343E-1	9.262E+0
-8.593E-2	9.376E-1	9.219E+0
-8.593E-2	9.570E-1	9.213E+0
-9.404E-2	9.635E-1	9.236E+0
-8.917E-2	9.311E-1	9.200E+0
-8.755E-2	9.797E-1	9.310E+0
-8.755E-2	9.149E-1	9.180E+0
-9.079E-2	9.246E-1	9.219E+0
-8.917E-2	9.765E-1	9.135E+0
-8.755E-2	9.181E-1	9.213E+0
-8.917E-2	9.700E-1	9.297E+0
-9.242E-2	9.343E-1	9.300E+0
-9.079E-2	9.635E-1	9.258E+0
-8.917E-2	9.733E-1	9.294E+0
-8.431E-2	9.538E-1	9.255E+0
-9.242E-2	9.343E-1	9.333E+0
-9.079E-2	9.376E-1	9.268E+0
-8.593E-2	9.538E-1	9.369E+0
-8.755E-2	9.960E-1	9.239E+0
-9.404E-2	9.441E-1	9.317E+0
-8.917E-2	9.538E-1	9.265E+0
-8.917E-2	9.441E-1	9.158E+0
-8.917E-2	9.505E-1	9.236E+0
-9.242E-2	9.441E-1	9.171E+0
-9.079E-2	9.408E-1	9.430E+0
-8.755E-2	8.954E-1	9.262E+0
-8.593E-2	9.570E-1	9.206E+0
-9.079E-2	9.570E-1	9.219E+0
-9.242E-2	9.376E-1	9.313E+0
-8.917E-2	9.960E-1	9.187E+0
-8.755E-2	9.343E-1	9.291E+0
-9.242E-2	9.214E-1	9.122E+0
-9.242E-2	9.668E-1	9.135E+0
-8.755E-2	9.311E-1	9.310E+0
-8.755E-2	9.441E-1	9.262E+0
-9.566E-2	9.376E-1	9.255E+0
-9.242E-2	9.570E-1	9.404E+0
-8.917E-2	9.278E-1	9.216E+0
-8.755E-2	9.181E-1	9.287E+0
-9.079E-2	9.376E-1	9.213E+0
-9.242E-2	9.181E-1	9.278E+0
-8.593E-2	9.343E-1	9.226E+0
-8.755E-2	9.116E-1	9.395E+0
-9.079E-2	9.343E-1	9.184E+0
-9.079E-2	9.441E-1	9.320E+0
-8.755E-2	9.441E-1	9.391E+0
-9.079E-2	9.570E-1	9.255E+0
-9.079E-2	9.441E-1	9.242E+0
-9.079E-2	9.376E-1	9.281E+0
-8.755E-2	9.603E-1	9.313E+0
-9.242E-2	9.765E-1	9.287E+0
-9.404E-2	9.570E-1	9.278E+0
-9.242E-2	9.214E-1	9.307E+0
-8.593E-2	9.376E-1	9.268E+0
-8.755E-2	9.765E-1	9.297E+0
-9.242E-2	9.668E-1	9.206E+0
-9.079E-2	9.441E-1	9.252E+0
-9.079E-2	9.765E-1	9.271E+0
-8.755E-2	9.797E-1	9.336E+0
-8.917E-2	9.473E-1	9.161E+0
-9.079E-2	9.214E-1	9.255E+0
-8.593E-2	9.343E-1	9.197E+0
-8.917E-2	9.408E-1	9.281E+0
-9.242E-2	9.570E-1	9.229E+0
-9.242E-2	9.246E-1	9.245E+0
-8.755E-2	9.473E-1	9.278E+0
-8.917E-2	9.473E-1	9.132E+0
-9.079E-2	9.051E-1	9.333E+0
-9.242E-2	9.214E-1	9.284E+0
-8.593E-2	9.311E-1	9.249E+0
-8.917E-2	9.668E-1	9.216E+0
-9.079E-2	9.570E-1	9.310E+0
-9.242E-2	9.603E-1	9.278E+0
-8.593E-2	9.473E-1	9.284E+0
-9.079E-2	9.538E-1	9.252E+0
-9.242E-2	9.538E-1	9.339E+0
-9.404E-2	9.570E-1	9.184E+0
-8.593E-2	9.214E-1	9.203E+0
-8.431E-2	9.538E-1	9.300E+0
-9.079E-2	9.473E-1	9.268E+0
-9.242E-2	9.765E-1	9.307E+0
-8.917E-2	9.505E-1	9.300E+0
-9.079E-2	9.765E-1	9.216E+0
-8.755E-2	9.505E-1	9.326E+0
-9.079E-2	9.635E-1	9.200E+0
-8.593E-2	9.538E-1	9.249E+0
-8.755E-2	9.441E-1	9.297E+0
-8.917E-2	9.343E-1	9.236E+0
-9.404E-2	9.473E-1	9.200E+0
-8.431E-2	9.441E-1	9.287E+0
-9.079E-2	9.181E-1	9.275E+0
-8.755E-2	8.954E-1	9.245E+0
-9.404E-2	9.668E-1	9.184E+0
-8.431E-2	9.700E-1	9.317E+0
-8.755E-2	9.992E-1	9.281E+0
-9.079E-2	9.538E-1	9.125E+0
-9.242E-2	9.311E-1	9.239E+0
-8.917E-2	9.311E-1	9.320E+0
-8.755E-2	9.473E-1	9.307E+0
-9.242E-2	9.862E-1	9.200E+0
-9.242E-2	9.084E-1	9.275E+0
-8.593E-2	9.311E-1	9.242E+0
-8.917E-2	9.603E-1	9.223E+0
-9.079E-2	9.376E-1	9.278E+0
-9.242E-2	9.473E-1	9.291E+0
-8.755E-2	9.408E-1	9.265E+0
-9.242E-2	9.570E-1	9.242E+0
-9.242E-2	9.408E-1	9.190E+0
-9.079E-2	9.505E-1	9.158E+0
-8.593E-2	9.635E-1	9.180E+0
-9.079E-2	9.733E-1	9.213E+0
-9.079E-2	9.733E-1	9.148E+0
-9.079E-2	9.733E-1	9.203E+0
-8.755E-2	9.862E-1	9.090E+0
-8.917E-2	9.181E-1	9.352E+0
-9.404E-2	9.992E-1	9.336E+0
-8.917E-2	9.570E-1	9.343E+0
-8.431E-2	9.376E-1	9.291E+0
-8.755E-2	9.733E-1	9.252E+0
-9.404E-2	9.505E-1	9.294E+0
-8.917E-2	9.408E-1	9.249E+0
-8.755E-2	9.473E-1	9.145E+0
-8.917E-2	9.505E-1	9.132E+0
-9.242E-2	9.765E-1	9.382E+0
-9.242E-2	9.797E-1	9.249E+0
-8.755E-2	9.408E-1	9.304E+0
-8.917E-2	9.181E-1	9.326E+0
-9.404E-2	9.505E-1	9.193E+0
-8.755E-2	9.668E-1	9.346E+0
-8.755E-2	9.214E-1	9.294E+0
-8.917E-2	9.441E-1	9.287E+0
-9.242E-2	9.408E-1	9.249E+0
-9.079E-2	9.408E-1	9.197E+0
-8.755E-2	9.765E-1	9.154E+0
-8.593E-2	9.214E-1	9.268E+0
-9.566E-2	9.181E-1	9.245E+0
-9.079E-2	9.668E-1	9.281E+0
-8.593E-2	9.441E-1	9.210E+0
-8.593E-2	8.954E-1	9.281E+0
-9.079E-2	9.311E-1	9.258E+0
-9.079E-2	9.505E-1	9.239E+0
-8.593E-2	9.538E-1	9.229E+0
-8.755E-2	9.635E-1	9.210E+0
-9.404E-2	9.570E-1	9.239E+0
-8.917E-2	9.927E-1	9.226E+0
-8.917E-2	9.538E-1	9.317E+0
-8.755E-2	9.668E-1	9.145E+0
-9.566E-2	9.311E-1	9.317E+0
-9.242E-2	9.473E-1	9.291E+0
-8.755E-2	9.570E-1	9.252E+0
-8.917E-2	9.960E-1	9.294E+0
-9.242E-2	9.408E-1	9.210E+0
-9.242E-2	9.960E-1	9.258E+0
-8.917E-2	9.635E-1	9.219E+0
-8.755E-2	9.246E-1	9.294E+0
-9.566E-2	9.441E-1	9.177E+0
-8.755E-2	9.700E-1	9.148E+0
-9.079E-2	9.862E-1	9.232E+0
-9.079E-2	9.700E-1	9.281E+0
-9.404E-2	9.603E-1	9.184E+0
-8.917E-2	9.830E-1	9.349E+0
-8.755E-2	9.311E-1	9.200E+0
-8.917E-2	9.343E-1	9.203E+0
-9.242E-2	9.538E-1	9.268E+0
-9.079E-2	9.343E-1	9.223E+0
-8.593E-2	9.603E-1	9.446E+0
-8.755E-2	9.116E-1	9.278E+0
-9.404E-2	9.214E-1	9.174E+0
-9.242E-2	9.181E-1	9.164E+0
-8.917E-2	9.570E-1	9.184E+0
-8.755E-2	9.149E-1	9.249E+0
-9.079E-2	9.278E-1	9.310E+0
-9.079E-2	9.733E-1	9.255E+0
-8.917E-2	9.603E-1	9.213E+0
-8.917E-2	9.797E-1	9.206E+0
-9.242E-2	9.149E-1	9.171E+0
-9.242E-2	9.473E-1	9.297E+0
-8.755E-2	9.441E-1	9.138E+0
-8.917E-2	9.343E-1	9.148E+0
-9.566E-2	9.343E-1	9.106E+0
-8.755E-2	9.441E-1	9.369E+0
-8.917E-2	9.603E-1	9.177E+0
-8.431E-2	9.570E-1	9.206E+0
-9.242E-2	9.538E-1	9.323E+0
-8.917E-2	9.149E-1	9.161E+0
-8.917E-2	9.668E-1	9.362E+0
-8.755E-2	9.538E-1	9.245E+0
-9.242E-2	9.473E-1	9.255E+0
-9.242E-2	9.830E-1	9.287E+0
-8.755E-2	9.505E-1	9.333E+0
-8.755E-2	9.246E-1	9.349E+0
-9.404E-2	9.603E-1	9.174E+0
-9.242E-2	9.214E-1	9.323E+0
-8.755E-2	9.603E-1	9.184E+0
-8.755E-2	9.343E-1	9.223E+0
-9.079E-2	9.505E-1	9.142E+0
-9.079E-2	9.441E-1	9.258E+0
-8.755E-2	9.668E-1	9.187E+0
-9.079E-2	9.733E-1	9.174E+0
-8.917E-2	9.668E-1	9.323E+0
-8.917E-2	9.149E-1	9.226E+0
-8.593E-2	9.278E-1	9.148E+0
-8.755E-2	9.343E-1	9.294E+0
-9.404E-2	9.278E-1	9.197E+0
-9.079E-2	9.603E-1	9.203E+0
-8.917E-2	9.765E-1	9.453E+0
-8.917E-2	8.954E-1	9.284E+0
-9.242E-2	9.538E-1	9.459E+0
-9.242E-2	9.505E-1	9.161E+0
-8.755E-2	9.441E-1	9.307E+0
-9.079E-2	9.408E-1	9.219E+0
-8.917E-2	9.668E-1	9.281E+0
-9.242E-2	9.181E-1	9.271E+0
-8.593E-2	9.700E-1	9.200E+0
-8.755E-2	9.441E-1	9.284E+0
[truncated: 93,953 more rows]
