# Supplementary material for: Improved ANAP incorporation and VCF analysis reveal details of P2X7 current facilitation and a limited conformational interplay between ATP binding and the intracellular ballast domain
Source: eLife. 2023 Jan 4;12:e82479. doi: 10.7554/eLife.82479 (PMC9859053; doi:10.7554/eLife.82479)
Supplement: Figure 3—figure supplement 3—source data 3. [file elife-82479-fig3-figsupp3-data3.zip › Figure-3_figure-supplement-3_source-data-3/F11anapS124C/k12-16.csv]

-8.431E-2	3.277E-1	1.061E+1
-8.268E-2	3.407E-1	1.059E+1
-8.593E-2	3.407E-1	1.054E+1
-9.242E-2	3.504E-1	1.050E+1
-8.106E-2	3.601E-1	1.059E+1
-7.944E-2	3.277E-1	1.061E+1
-8.593E-2	3.407E-1	1.051E+1
-9.079E-2	3.666E-1	1.054E+1
-8.268E-2	3.537E-1	1.051E+1
-8.106E-2	3.439E-1	1.043E+1
-8.917E-2	3.504E-1	1.051E+1
-9.404E-2	3.601E-1	1.056E+1
-8.106E-2	3.569E-1	1.050E+1
-7.944E-2	3.407E-1	1.054E+1
-9.079E-2	3.439E-1	1.041E+1
-9.242E-2	3.601E-1	1.066E+1
-8.431E-2	3.342E-1	1.064E+1
-8.106E-2	3.310E-1	1.063E+1
-8.593E-2	3.342E-1	1.050E+1
-9.404E-2	3.601E-1	1.052E+1
-8.106E-2	3.472E-1	1.052E+1
-8.268E-2	3.342E-1	1.045E+1
-8.431E-2	3.439E-1	1.065E+1
-9.566E-2	3.439E-1	1.058E+1
-8.106E-2	3.374E-1	1.054E+1
-8.106E-2	3.439E-1	1.056E+1
-8.593E-2	3.504E-1	1.064E+1
-9.404E-2	3.569E-1	1.058E+1
-7.782E-2	3.439E-1	1.047E+1
-8.106E-2	3.601E-1	1.054E+1
-8.593E-2	3.374E-1	1.058E+1
-9.566E-2	3.601E-1	1.073E+1
-8.268E-2	3.634E-1	1.058E+1
-8.106E-2	3.666E-1	1.050E+1
-8.593E-2	3.342E-1	1.052E+1
-9.404E-2	3.634E-1	1.051E+1
-8.268E-2	3.537E-1	1.048E+1
-8.268E-2	3.569E-1	1.045E+1
-8.268E-2	3.504E-1	1.044E+1
-9.242E-2	3.439E-1	1.062E+1
-8.106E-2	3.569E-1	1.055E+1
-8.431E-2	3.374E-1	1.065E+1
-8.431E-2	3.407E-1	1.054E+1
-9.566E-2	3.407E-1	1.058E+1
-8.268E-2	3.666E-1	1.060E+1
-8.268E-2	3.537E-1	1.053E+1
-7.944E-2	3.245E-1	1.053E+1
-9.728E-2	3.439E-1	1.065E+1
-8.268E-2	3.439E-1	1.060E+1
-8.268E-2	3.764E-1	1.052E+1
-8.431E-2	3.277E-1	1.049E+1
-9.566E-2	3.439E-1	1.056E+1
-7.944E-2	3.342E-1	1.053E+1
-8.268E-2	3.537E-1	1.054E+1
-8.431E-2	3.374E-1	1.055E+1
-9.242E-2	3.634E-1	1.062E+1
-8.106E-2	3.537E-1	1.054E+1
-7.944E-2	3.601E-1	1.045E+1
-8.268E-2	3.634E-1	1.052E+1
-9.242E-2	3.277E-1	1.052E+1
-8.268E-2	3.601E-1	1.062E+1
-8.268E-2	3.407E-1	1.061E+1
-8.431E-2	3.472E-1	1.055E+1
-9.566E-2	3.374E-1	1.058E+1
-7.944E-2	3.472E-1	1.053E+1
-8.431E-2	3.342E-1	1.052E+1
-8.917E-2	3.601E-1	1.048E+1
-9.079E-2	3.407E-1	1.050E+1
-7.782E-2	3.472E-1	1.045E+1
-8.268E-2	3.569E-1	1.058E+1
-8.593E-2	3.439E-1	1.060E+1
-9.404E-2	3.472E-1	1.053E+1
-7.782E-2	3.439E-1	1.057E+1
-8.106E-2	3.374E-1	1.053E+1
-8.593E-2	3.407E-1	1.051E+1
-9.404E-2	3.310E-1	1.067E+1
-8.268E-2	3.277E-1	1.048E+1
-8.106E-2	3.439E-1	1.062E+1
-8.431E-2	3.342E-1	1.062E+1
-9.404E-2	3.504E-1	1.058E+1
-8.431E-2	3.407E-1	1.056E+1
-7.944E-2	3.439E-1	1.073E+1
-8.431E-2	3.472E-1	1.046E+1
-8.917E-2	3.537E-1	1.057E+1
-8.593E-2	3.342E-1	1.056E+1
-7.782E-2	3.374E-1	1.051E+1
-8.431E-2	3.634E-1	1.053E+1
-8.917E-2	3.407E-1	1.059E+1
-8.268E-2	3.634E-1	1.057E+1
-7.944E-2	3.342E-1	1.049E+1
-8.593E-2	3.537E-1	1.060E+1
-9.404E-2	3.537E-1	1.054E+1
-8.431E-2	3.342E-1	1.063E+1
-7.620E-2	3.310E-1	1.045E+1
-8.755E-2	3.374E-1	1.052E+1
-9.079E-2	3.504E-1	1.064E+1
-8.268E-2	3.277E-1	1.059E+1
-7.944E-2	3.342E-1	1.041E+1
-8.917E-2	3.342E-1	1.054E+1
-9.079E-2	3.601E-1	1.057E+1
-8.431E-2	3.472E-1	1.052E+1
-7.620E-2	3.212E-1	1.050E+1
-8.917E-2	3.504E-1	1.059E+1
-9.079E-2	3.407E-1	1.059E+1
-8.755E-2	3.439E-1	1.054E+1
-7.782E-2	3.147E-1	1.065E+1
-8.917E-2	3.245E-1	1.057E+1
-9.079E-2	3.537E-1	1.057E+1
-8.268E-2	3.407E-1	1.047E+1
-7.944E-2	3.472E-1	1.052E+1
-8.917E-2	3.407E-1	1.054E+1
-8.755E-2	3.472E-1	1.052E+1
-8.593E-2	3.439E-1	1.056E+1
-7.782E-2	3.342E-1	1.067E+1
-8.917E-2	3.569E-1	1.049E+1
-9.079E-2	3.439E-1	1.046E+1
-8.755E-2	3.180E-1	1.063E+1
-7.782E-2	3.407E-1	1.064E+1
-9.079E-2	3.537E-1	1.057E+1
-9.079E-2	3.537E-1	1.051E+1
-8.593E-2	3.731E-1	1.061E+1
-7.944E-2	3.342E-1	1.058E+1
-9.242E-2	3.634E-1	1.060E+1
-8.755E-2	3.439E-1	1.045E+1
-8.593E-2	3.374E-1	1.062E+1
-7.620E-2	3.666E-1	1.069E+1
-8.917E-2	3.407E-1	1.060E+1
-8.917E-2	3.212E-1	1.056E+1
-8.593E-2	3.537E-1	1.068E+1
-7.620E-2	3.439E-1	1.067E+1
-9.242E-2	3.699E-1	1.042E+1
-8.268E-2	3.634E-1	1.055E+1
-8.431E-2	3.666E-1	1.058E+1
-7.620E-2	3.504E-1	1.055E+1
-9.404E-2	3.504E-1	1.052E+1
-8.917E-2	3.212E-1	1.053E+1
-8.431E-2	3.504E-1	1.056E+1
-7.457E-2	3.666E-1	1.053E+1
-9.079E-2	3.342E-1	1.051E+1
-8.755E-2	3.342E-1	1.052E+1
-8.431E-2	3.342E-1	1.052E+1
-7.782E-2	3.504E-1	1.049E+1
-9.404E-2	3.277E-1	1.055E+1
-8.431E-2	3.310E-1	1.054E+1
-8.755E-2	3.407E-1	1.047E+1
-7.782E-2	3.472E-1	1.054E+1
-9.079E-2	3.439E-1	1.055E+1
-8.917E-2	3.277E-1	1.050E+1
-8.755E-2	3.601E-1	1.056E+1
-7.620E-2	3.277E-1	1.067E+1
-9.242E-2	3.537E-1	1.061E+1
-8.593E-2	3.504E-1	1.058E+1
-8.755E-2	3.504E-1	1.066E+1
-7.782E-2	3.439E-1	1.042E+1
-9.079E-2	3.439E-1	1.047E+1
-8.755E-2	3.277E-1	1.051E+1
-8.268E-2	3.569E-1	1.062E+1
-7.457E-2	3.472E-1	1.065E+1
-9.242E-2	3.537E-1	1.053E+1
-8.755E-2	3.407E-1	1.062E+1
-8.268E-2	3.277E-1	1.061E+1
-7.944E-2	3.439E-1	1.054E+1
-8.755E-2	3.699E-1	1.061E+1
-9.079E-2	3.601E-1	1.062E+1
-8.268E-2	3.439E-1	1.045E+1
-7.620E-2	3.634E-1	1.058E+1
-8.755E-2	3.472E-1	1.061E+1
-9.079E-2	3.374E-1	1.052E+1
-8.268E-2	3.472E-1	1.057E+1
-7.944E-2	3.310E-1	1.062E+1
-9.079E-2	3.407E-1	1.060E+1
-9.079E-2	3.407E-1	1.051E+1
-8.431E-2	3.537E-1	1.051E+1
-8.106E-2	3.342E-1	1.055E+1
-8.755E-2	3.310E-1	1.048E+1
-9.242E-2	3.634E-1	1.056E+1
-8.431E-2	3.374E-1	1.051E+1
-7.782E-2	3.504E-1	1.058E+1
-9.079E-2	3.374E-1	1.056E+1
-9.404E-2	3.699E-1	1.049E+1
-8.268E-2	3.504E-1	1.049E+1
-8.106E-2	3.472E-1	1.056E+1
-8.917E-2	3.018E-1	1.047E+1
-9.079E-2	3.212E-1	1.050E+1
-8.268E-2	3.407E-1	1.054E+1
-7.782E-2	3.601E-1	1.050E+1
-8.431E-2	3.245E-1	1.058E+1
-9.242E-2	3.537E-1	1.051E+1
-7.944E-2	3.569E-1	1.062E+1
-8.268E-2	3.634E-1	1.058E+1
-8.755E-2	3.537E-1	1.052E+1
-9.566E-2	3.180E-1	1.047E+1
-8.106E-2	3.472E-1	1.055E+1
-8.268E-2	3.537E-1	1.063E+1
-8.755E-2	3.310E-1	1.051E+1
-9.242E-2	3.374E-1	1.061E+1
-8.268E-2	3.537E-1	1.048E+1
-8.431E-2	3.537E-1	1.053E+1
-8.755E-2	3.212E-1	1.055E+1
-9.404E-2	3.407E-1	1.058E+1
-8.268E-2	3.472E-1	1.054E+1
-8.268E-2	3.796E-1	1.050E+1
-8.431E-2	3.407E-1	1.053E+1
-9.566E-2	3.764E-1	1.054E+1
-7.944E-2	3.342E-1	1.061E+1
-8.106E-2	3.569E-1	1.051E+1
-8.431E-2	3.277E-1	1.053E+1
-9.566E-2	3.439E-1	1.053E+1
-7.944E-2	3.569E-1	1.056E+1
-8.268E-2	3.634E-1	1.060E+1
-8.593E-2	3.504E-1	1.055E+1
-9.728E-2	3.537E-1	1.054E+1
-7.944E-2	3.277E-1	1.054E+1
-8.268E-2	3.374E-1	1.058E+1
-8.268E-2	3.666E-1	1.060E+1
-9.728E-2	3.310E-1	1.046E+1
-8.106E-2	3.439E-1	1.062E+1
-8.431E-2	3.634E-1	1.057E+1
-8.593E-2	3.537E-1	1.037E+1
-9.728E-2	3.342E-1	1.054E+1
-8.106E-2	3.407E-1	1.047E+1
-8.431E-2	3.245E-1	1.057E+1
-8.431E-2	3.472E-1	1.074E+1
-9.728E-2	3.439E-1	1.057E+1
-7.944E-2	3.439E-1	1.046E+1
-8.431E-2	3.439E-1	1.045E+1
-8.593E-2	3.310E-1	1.063E+1
-9.728E-2	3.504E-1	1.061E+1
-8.106E-2	3.504E-1	1.047E+1
-8.431E-2	3.374E-1	1.045E+1
-8.106E-2	3.245E-1	1.048E+1
-9.404E-2	3.472E-1	1.049E+1
-7.944E-2	3.472E-1	1.040E+1
-8.106E-2	3.342E-1	1.051E+1
-8.593E-2	3.407E-1	1.056E+1
-9.404E-2	3.504E-1	1.048E+1
-8.106E-2	3.310E-1	1.055E+1
-8.268E-2	3.374E-1	1.056E+1
-8.593E-2	3.569E-1	1.053E+1
-9.242E-2	3.374E-1	1.054E+1
-8.268E-2	3.504E-1	1.065E+1
-8.268E-2	3.374E-1	1.053E+1
-8.593E-2	3.310E-1	1.051E+1
-9.242E-2	3.407E-1	1.051E+1
-7.782E-2	3.537E-1	1.066E+1
-8.431E-2	3.439E-1	1.051E+1
-8.431E-2	3.699E-1	1.054E+1
-9.242E-2	3.342E-1	1.047E+1
-8.431E-2	3.537E-1	1.055E+1
-8.268E-2	3.439E-1	1.059E+1
-8.431E-2	3.537E-1	1.044E+1
-9.242E-2	3.666E-1	1.044E+1
-8.431E-2	3.342E-1	1.057E+1
-8.106E-2	3.439E-1	1.049E+1
-8.593E-2	3.601E-1	1.054E+1
-9.404E-2	3.634E-1	1.052E+1
-8.106E-2	3.277E-1	1.047E+1
-8.106E-2	3.439E-1	1.052E+1
-8.755E-2	3.342E-1	1.059E+1
-9.566E-2	3.342E-1	1.062E+1
-8.268E-2	3.764E-1	1.053E+1
-8.106E-2	3.407E-1	1.047E+1
-8.917E-2	3.342E-1	1.058E+1
-8.917E-2	3.504E-1	1.064E+1
-8.431E-2	3.310E-1	1.053E+1
-7.782E-2	3.472E-1	1.054E+1
-8.917E-2	3.342E-1	1.052E+1
-9.242E-2	3.310E-1	1.044E+1
-8.593E-2	3.537E-1	1.051E+1
-7.944E-2	3.504E-1	1.058E+1
-9.079E-2	3.569E-1	1.046E+1
-9.079E-2	3.569E-1	1.065E+1
-8.755E-2	3.212E-1	1.063E+1
-7.944E-2	3.504E-1	1.055E+1
-8.593E-2	3.634E-1	1.041E+1
-9.242E-2	3.310E-1	1.061E+1
-8.593E-2	3.537E-1	1.063E+1
-8.106E-2	3.537E-1	1.048E+1
-8.917E-2	3.439E-1	1.055E+1
-9.242E-2	3.439E-1	1.058E+1
-8.593E-2	3.634E-1	1.054E+1
-7.944E-2	3.407E-1	1.052E+1
-8.917E-2	3.699E-1	1.047E+1
-9.242E-2	3.342E-1	1.058E+1
-8.917E-2	3.439E-1	1.060E+1
-7.782E-2	3.666E-1	1.065E+1
-9.242E-2	3.537E-1	1.060E+1
-8.755E-2	3.407E-1	1.072E+1
-8.755E-2	3.407E-1	1.059E+1
-7.620E-2	3.245E-1	1.052E+1
-9.079E-2	3.439E-1	1.053E+1
-8.755E-2	3.342E-1	1.057E+1
-8.431E-2	3.212E-1	1.057E+1
-7.782E-2	3.439E-1	1.056E+1
-9.242E-2	3.277E-1	1.047E+1
-8.593E-2	3.537E-1	1.048E+1
-8.593E-2	3.666E-1	1.048E+1
-7.782E-2	3.180E-1	1.060E+1
-9.079E-2	3.569E-1	1.055E+1
-8.917E-2	3.407E-1	1.040E+1
-8.593E-2	3.245E-1	1.051E+1
-7.620E-2	3.342E-1	1.054E+1
-9.079E-2	3.407E-1	1.050E+1
-8.755E-2	3.342E-1	1.062E+1
-8.593E-2	3.569E-1	1.055E+1
-7.457E-2	3.277E-1	1.060E+1
-9.079E-2	3.212E-1	1.042E+1
-8.917E-2	3.472E-1	1.048E+1
-8.917E-2	3.310E-1	1.046E+1
-7.457E-2	3.601E-1	1.051E+1
-9.242E-2	3.245E-1	1.042E+1
-8.755E-2	3.310E-1	1.058E+1
-8.431E-2	3.472E-1	1.061E+1
-7.782E-2	3.666E-1	1.054E+1
-9.242E-2	3.374E-1	1.063E+1
-8.755E-2	3.374E-1	1.044E+1
-8.431E-2	3.601E-1	1.045E+1
-7.782E-2	3.504E-1	1.043E+1
-9.242E-2	3.601E-1	1.062E+1
-9.079E-2	3.472E-1	1.047E+1
-8.593E-2	3.374E-1	1.063E+1
-7.782E-2	3.634E-1	1.049E+1
-8.917E-2	3.245E-1	1.071E+1
-8.593E-2	3.407E-1	1.042E+1
-8.593E-2	3.439E-1	1.053E+1
-7.782E-2	3.472E-1	1.051E+1
-9.242E-2	3.699E-1	1.048E+1
-8.917E-2	3.212E-1	1.050E+1
-8.593E-2	3.472E-1	1.052E+1
-7.620E-2	3.472E-1	1.047E+1
-9.079E-2	3.342E-1	1.062E+1
-9.079E-2	3.439E-1	1.058E+1
-8.593E-2	3.439E-1	1.042E+1
-7.620E-2	3.537E-1	1.049E+1
-9.404E-2	3.439E-1	1.053E+1
-8.917E-2	3.342E-1	1.055E+1
-8.431E-2	3.634E-1	1.053E+1
-7.944E-2	3.537E-1	1.057E+1
-9.079E-2	3.374E-1	1.049E+1
-9.079E-2	3.666E-1	1.062E+1
-8.268E-2	3.277E-1	1.050E+1
-7.782E-2	3.310E-1	1.051E+1
-9.079E-2	3.277E-1	1.060E+1
-9.079E-2	3.277E-1	1.042E+1
-8.593E-2	3.147E-1	1.044E+1
-7.944E-2	3.407E-1	1.049E+1
-8.593E-2	3.472E-1	1.053E+1
-9.404E-2	3.601E-1	1.037E+1
-8.431E-2	3.374E-1	1.059E+1
-7.944E-2	3.569E-1	1.050E+1
-8.755E-2	3.277E-1	1.038E+1
-9.242E-2	3.439E-1	1.065E+1
-8.593E-2	3.374E-1	1.051E+1
-8.268E-2	3.504E-1	1.048E+1
-8.755E-2	3.472E-1	1.050E+1
-9.242E-2	3.374E-1	1.062E+1
-8.431E-2	3.472E-1	1.055E+1
-7.944E-2	3.634E-1	1.056E+1
-8.755E-2	3.439E-1	1.042E+1
-9.242E-2	3.569E-1	1.045E+1
-8.268E-2	3.601E-1	1.056E+1
-8.268E-2	3.439E-1	1.063E+1
-8.593E-2	3.537E-1	1.055E+1
-9.404E-2	3.115E-1	1.056E+1
-8.268E-2	3.504E-1	1.051E+1
-8.106E-2	3.374E-1	1.057E+1
-8.755E-2	3.407E-1	1.044E+1
-9.404E-2	3.407E-1	1.059E+1
-8.268E-2	3.537E-1	1.049E+1
-8.268E-2	3.634E-1	1.055E+1
-8.755E-2	3.472E-1	1.052E+1
-9.242E-2	3.504E-1	1.058E+1
-8.106E-2	3.601E-1	1.058E+1
-8.431E-2	3.439E-1	1.059E+1
-8.431E-2	3.472E-1	1.035E+1
-9.404E-2	3.699E-1	1.053E+1
-7.944E-2	3.310E-1	1.056E+1
-8.268E-2	3.504E-1	1.046E+1
-8.593E-2	3.537E-1	1.054E+1
-9.404E-2	3.504E-1	1.063E+1
-8.268E-2	3.472E-1	1.067E+1
-8.268E-2	3.569E-1	1.056E+1
-8.755E-2	3.310E-1	1.056E+1
-9.404E-2	3.439E-1	1.056E+1
-7.944E-2	3.342E-1	1.036E+1
-8.106E-2	3.342E-1	1.057E+1
-8.106E-2	3.537E-1	1.054E+1
-9.404E-2	3.277E-1	1.072E+1
-7.782E-2	3.569E-1	1.041E+1
-8.431E-2	3.310E-1	1.047E+1
-8.268E-2	3.245E-1	1.052E+1
-9.566E-2	3.342E-1	1.056E+1
-7.944E-2	3.601E-1	1.065E+1
-8.431E-2	3.374E-1	1.053E+1
-8.268E-2	3.731E-1	1.054E+1
-9.566E-2	3.342E-1	1.065E+1
-7.944E-2	3.504E-1	1.072E+1
-8.106E-2	3.504E-1	1.050E+1
-8.431E-2	3.634E-1	1.057E+1
-9.404E-2	3.472E-1	1.051E+1
-7.944E-2	3.504E-1	1.056E+1
-8.106E-2	3.439E-1	1.047E+1
-8.593E-2	3.537E-1	1.043E+1
-9.566E-2	3.245E-1	1.058E+1
-7.944E-2	3.472E-1	1.053E+1
-8.106E-2	3.374E-1	1.055E+1
-8.268E-2	3.407E-1	1.055E+1
-9.890E-2	3.504E-1	1.056E+1
-7.944E-2	3.407E-1	1.050E+1
-8.593E-2	3.537E-1	1.062E+1
-8.593E-2	3.666E-1	1.050E+1
-9.404E-2	3.277E-1	1.056E+1
-7.782E-2	3.569E-1	1.060E+1
-7.944E-2	3.601E-1	1.052E+1
-8.431E-2	3.407E-1	1.063E+1
-9.242E-2	3.277E-1	1.057E+1
-8.106E-2	3.212E-1	1.070E+1
-8.593E-2	3.374E-1	1.060E+1
-8.755E-2	3.180E-1	1.059E+1
-9.242E-2	3.342E-1	1.058E+1
-7.944E-2	3.634E-1	1.055E+1
-8.106E-2	3.601E-1	1.065E+1
-8.755E-2	3.277E-1	1.042E+1
-9.404E-2	3.277E-1	1.056E+1
-8.431E-2	3.245E-1	1.066E+1
-8.431E-2	3.277E-1	1.050E+1
-8.593E-2	3.407E-1	1.047E+1
-9.079E-2	3.342E-1	1.048E+1
-8.106E-2	3.374E-1	1.046E+1
-8.106E-2	3.374E-1	1.063E+1
-8.755E-2	3.439E-1	1.050E+1
-9.079E-2	3.504E-1	1.052E+1
-8.431E-2	3.472E-1	1.047E+1
-7.944E-2	3.342E-1	1.058E+1
-8.593E-2	3.374E-1	1.049E+1
-9.079E-2	3.407E-1	1.062E+1
-8.431E-2	3.407E-1	1.051E+1
-7.782E-2	3.245E-1	1.050E+1
-8.917E-2	3.504E-1	1.058E+1
-9.079E-2	3.472E-1	1.063E+1
-8.268E-2	3.634E-1	1.052E+1
-7.944E-2	3.634E-1	1.047E+1
-8.917E-2	3.569E-1	1.047E+1
-9.242E-2	3.569E-1	1.057E+1
-8.593E-2	3.472E-1	1.050E+1
-7.782E-2	3.504E-1	1.052E+1
-9.242E-2	3.374E-1	1.051E+1
-8.755E-2	3.569E-1	1.067E+1
-8.268E-2	3.537E-1	1.046E+1
-7.782E-2	3.407E-1	1.041E+1
-8.917E-2	3.537E-1	1.064E+1
-8.917E-2	3.342E-1	1.055E+1
-8.431E-2	3.374E-1	1.049E+1
-7.944E-2	3.504E-1	1.045E+1
-8.755E-2	3.310E-1	1.055E+1
-8.917E-2	3.504E-1	1.053E+1
-8.593E-2	3.342E-1	1.044E+1
-7.782E-2	3.374E-1	1.059E+1
-8.593E-2	3.504E-1	1.053E+1
-8.755E-2	3.472E-1	1.036E+1
-8.593E-2	3.374E-1	1.062E+1
-7.620E-2	3.504E-1	1.049E+1
-8.917E-2	3.439E-1	1.057E+1
-8.755E-2	3.277E-1	1.058E+1
-8.593E-2	3.537E-1	1.045E+1
-7.782E-2	3.374E-1	1.053E+1
-8.755E-2	3.439E-1	1.060E+1
-8.593E-2	3.374E-1	1.049E+1
-8.431E-2	3.212E-1	1.062E+1
-7.782E-2	3.634E-1	1.041E+1
-9.404E-2	3.245E-1	1.051E+1
-8.593E-2	3.342E-1	1.050E+1
-8.755E-2	3.277E-1	1.047E+1
-7.782E-2	3.180E-1	1.051E+1
-9.242E-2	3.212E-1	1.064E+1
-8.917E-2	3.569E-1	1.059E+1
-8.593E-2	3.504E-1	1.059E+1
-7.620E-2	3.472E-1	1.031E+1
-9.404E-2	3.342E-1	1.044E+1
-8.755E-2	3.537E-1	1.053E+1
-8.431E-2	3.537E-1	1.058E+1
-7.782E-2	3.407E-1	1.046E+1
-9.242E-2	3.374E-1	1.058E+1
-8.593E-2	3.439E-1	1.051E+1
-8.593E-2	3.569E-1	1.059E+1
-7.620E-2	3.342E-1	1.058E+1
-9.242E-2	3.439E-1	1.059E+1
-8.755E-2	3.407E-1	1.062E+1
-8.593E-2	3.601E-1	1.063E+1
-7.782E-2	3.342E-1	1.044E+1
-9.242E-2	3.310E-1	1.042E+1
-8.593E-2	3.569E-1	1.060E+1
-8.917E-2	3.439E-1	1.049E+1
-7.620E-2	3.310E-1	1.041E+1
-9.242E-2	3.277E-1	1.063E+1
-8.755E-2	3.504E-1	1.045E+1
-8.917E-2	3.439E-1	1.047E+1
-7.782E-2	3.504E-1	1.055E+1
-9.079E-2	3.504E-1	1.047E+1
-8.917E-2	3.601E-1	1.051E+1
-8.755E-2	3.310E-1	1.041E+1
-7.782E-2	3.374E-1	1.050E+1
-8.917E-2	3.472E-1	1.055E+1
-9.079E-2	3.310E-1	1.044E+1
-8.593E-2	3.601E-1	1.052E+1
-7.782E-2	3.277E-1	1.054E+1
-9.079E-2	3.634E-1	1.046E+1
-9.079E-2	3.601E-1	1.046E+1
-8.431E-2	3.245E-1	1.042E+1
-7.782E-2	3.180E-1	1.048E+1
-8.917E-2	3.634E-1	1.043E+1
-8.917E-2	3.537E-1	1.052E+1
-8.593E-2	3.342E-1	1.060E+1
-7.782E-2	3.407E-1	1.055E+1
-8.917E-2	3.472E-1	1.061E+1
-8.917E-2	3.407E-1	1.047E+1
-8.431E-2	3.569E-1	1.070E+1
-8.106E-2	3.472E-1	1.063E+1
-8.917E-2	3.504E-1	1.051E+1
-8.917E-2	3.472E-1	1.043E+1
-8.593E-2	3.569E-1	1.046E+1
-7.782E-2	3.537E-1	1.057E+1
-9.242E-2	3.537E-1	1.045E+1
-8.917E-2	3.472E-1	1.048E+1
-8.106E-2	3.374E-1	1.060E+1
-7.944E-2	3.537E-1	1.044E+1
-8.755E-2	3.472E-1	1.047E+1
-9.242E-2	3.277E-1	1.048E+1
-8.106E-2	3.504E-1	1.047E+1
-8.106E-2	3.439E-1	1.052E+1
-8.917E-2	3.537E-1	1.045E+1
-9.242E-2	3.504E-1	1.067E+1
-8.431E-2	3.472E-1	1.048E+1
-8.106E-2	3.472E-1	1.056E+1
-8.755E-2	3.569E-1	1.060E+1
-9.404E-2	3.537E-1	1.049E+1
-8.106E-2	3.569E-1	1.047E+1
-7.944E-2	3.537E-1	1.057E+1
-8.917E-2	3.601E-1	1.056E+1
-9.242E-2	3.374E-1	1.040E+1
-8.106E-2	3.277E-1	1.053E+1
-7.944E-2	3.472E-1	1.059E+1
-8.917E-2	3.569E-1	1.046E+1
-9.404E-2	3.439E-1	1.046E+1
-8.268E-2	3.374E-1	1.054E+1
-8.431E-2	3.212E-1	1.053E+1
-8.431E-2	3.601E-1	1.050E+1
-9.404E-2	3.472E-1	1.064E+1
-8.106E-2	3.277E-1	1.046E+1
-8.431E-2	3.374E-1	1.055E+1
-8.593E-2	3.407E-1	1.044E+1
-9.566E-2	3.569E-1	1.057E+1
-7.944E-2	3.374E-1	1.049E+1
-8.268E-2	3.407E-1	1.057E+1
-8.431E-2	3.277E-1	1.056E+1
-9.242E-2	3.407E-1	1.054E+1
-7.944E-2	3.245E-1	1.059E+1
-8.431E-2	3.407E-1	1.049E+1
-8.268E-2	3.472E-1	1.054E+1
-9.566E-2	3.472E-1	1.038E+1
-7.944E-2	3.472E-1	1.042E+1
-8.268E-2	3.537E-1	1.057E+1
-8.593E-2	3.407E-1	1.047E+1
-9.566E-2	3.537E-1	1.038E+1
-7.944E-2	3.472E-1	1.050E+1
-8.431E-2	3.310E-1	1.047E+1
-8.593E-2	3.374E-1	1.039E+1
-9.404E-2	3.601E-1	1.047E+1
-7.782E-2	3.601E-1	1.052E+1
-8.431E-2	3.407E-1	1.049E+1
-8.268E-2	3.634E-1	1.051E+1
-9.566E-2	3.439E-1	1.050E+1
-7.782E-2	3.439E-1	1.056E+1
-8.593E-2	3.407E-1	1.037E+1
-8.593E-2	3.374E-1	1.060E+1
-9.566E-2	3.601E-1	1.057E+1
-7.944E-2	3.504E-1	1.054E+1
-8.431E-2	3.374E-1	1.061E+1
-8.106E-2	3.439E-1	1.042E+1
-9.566E-2	3.342E-1	1.056E+1
-8.106E-2	3.277E-1	1.047E+1
-8.106E-2	3.407E-1	1.055E+1
-8.106E-2	3.601E-1	1.065E+1
-9.728E-2	3.374E-1	1.044E+1
-7.944E-2	3.374E-1	1.055E+1
-8.431E-2	3.374E-1	1.067E+1
-8.917E-2	3.310E-1	1.053E+1
-9.404E-2	3.504E-1	1.044E+1
-8.106E-2	3.374E-1	1.048E+1
-8.431E-2	3.537E-1	1.049E+1
-8.593E-2	3.439E-1	1.037E+1
-9.566E-2	3.407E-1	1.044E+1
-8.106E-2	3.374E-1	1.050E+1
-8.431E-2	3.407E-1	1.054E+1
-8.755E-2	3.569E-1	1.046E+1
-9.404E-2	3.407E-1	1.050E+1
-7.944E-2	3.342E-1	1.050E+1
-8.106E-2	3.277E-1	1.034E+1
-8.593E-2	3.504E-1	1.059E+1
-9.242E-2	3.472E-1	1.050E+1
-8.268E-2	3.374E-1	1.041E+1
-8.431E-2	3.601E-1	1.055E+1
-8.917E-2	3.472E-1	1.053E+1
-9.404E-2	3.374E-1	1.046E+1
-7.944E-2	3.504E-1	1.046E+1
-8.106E-2	3.569E-1	1.047E+1
-8.593E-2	3.504E-1	1.065E+1
-9.242E-2	3.537E-1	1.052E+1
-8.755E-2	3.147E-1	1.059E+1
-7.944E-2	3.310E-1	1.052E+1
-8.755E-2	3.472E-1	1.058E+1
-9.079E-2	3.504E-1	1.041E+1
-8.268E-2	3.374E-1	1.057E+1
-8.106E-2	3.310E-1	1.047E+1
-9.079E-2	3.342E-1	1.044E+1
-9.404E-2	3.439E-1	1.055E+1
-8.106E-2	3.634E-1	1.035E+1
-8.106E-2	3.439E-1	1.044E+1
-9.242E-2	3.342E-1	1.039E+1
-9.242E-2	3.439E-1	1.049E+1
-8.268E-2	3.374E-1	1.048E+1
-8.268E-2	3.472E-1	1.059E+1
-8.917E-2	3.504E-1	1.050E+1
-9.404E-2	3.666E-1	1.046E+1
-8.593E-2	3.472E-1	1.060E+1
-8.106E-2	3.310E-1	1.055E+1
-8.917E-2	3.504E-1	1.045E+1
-8.917E-2	3.731E-1	1.038E+1
-8.431E-2	3.666E-1	1.058E+1
-7.782E-2	3.374E-1	1.054E+1
-9.242E-2	3.277E-1	1.054E+1
-8.917E-2	3.569E-1	1.051E+1
-8.755E-2	3.504E-1	1.059E+1
-7.457E-2	3.374E-1	1.054E+1
-9.079E-2	3.504E-1	1.047E+1
-9.242E-2	3.504E-1	1.044E+1
-8.431E-2	3.472E-1	1.044E+1
-7.620E-2	3.537E-1	1.057E+1
-8.917E-2	3.601E-1	1.047E+1
-9.079E-2	3.569E-1	1.040E+1
-8.593E-2	3.277E-1	1.054E+1
-7.944E-2	3.374E-1	1.052E+1
-9.079E-2	3.472E-1	1.045E+1
-8.917E-2	3.569E-1	1.049E+1
-8.431E-2	3.342E-1	1.053E+1
-7.782E-2	3.504E-1	1.061E+1
-9.242E-2	3.310E-1	1.049E+1
-9.079E-2	3.407E-1	1.054E+1
-8.593E-2	3.407E-1	1.050E+1
-7.944E-2	3.374E-1	1.058E+1
-9.242E-2	3.342E-1	1.051E+1
-8.755E-2	3.504E-1	1.040E+1
-8.917E-2	3.504E-1	1.037E+1
-7.620E-2	3.439E-1	1.059E+1
-9.404E-2	3.472E-1	1.044E+1
-8.431E-2	3.439E-1	1.041E+1
-9.079E-2	3.407E-1	1.034E+1
-7.782E-2	3.601E-1	1.041E+1
-9.079E-2	3.504E-1	1.051E+1
-8.917E-2	3.537E-1	1.056E+1
-8.593E-2	3.504E-1	1.047E+1
-7.944E-2	3.212E-1	1.044E+1
-8.106E-2	3.472E-1	1.043E+1
-9.728E-2	3.537E-1	1.051E+1
-8.917E-2	3.537E-1	1.040E+1
-7.295E-2	3.472E-1	1.043E+1
-9.079E-2	3.277E-1	1.044E+1
-8.755E-2	3.472E-1	1.050E+1
-9.404E-2	3.277E-1	1.055E+1
-7.782E-2	3.310E-1	1.054E+1
-8.755E-2	3.342E-1	1.043E+1
-9.404E-2	3.374E-1	1.040E+1
-8.917E-2	3.472E-1	1.048E+1
-7.457E-2	3.439E-1	1.055E+1
-9.079E-2	3.439E-1	1.065E+1
-9.079E-2	3.212E-1	1.051E+1
-9.079E-2	3.310E-1	1.052E+1
-7.133E-2	3.601E-1	1.046E+1
-9.242E-2	3.504E-1	1.057E+1
-9.404E-2	3.277E-1	1.059E+1
-8.431E-2	3.601E-1	1.042E+1
-7.782E-2	3.374E-1	1.049E+1
-8.917E-2	3.439E-1	1.056E+1
-9.242E-2	3.374E-1	1.055E+1
-8.106E-2	3.537E-1	1.055E+1
-8.593E-2	3.180E-1	1.047E+1
-8.917E-2	3.115E-1	1.053E+1
-9.079E-2	3.245E-1	1.041E+1
-8.593E-2	3.504E-1	1.046E+1
-7.944E-2	3.472E-1	1.055E+1
-9.566E-2	3.082E-1	1.059E+1
-8.917E-2	3.277E-1	1.057E+1
-8.593E-2	3.310E-1	1.056E+1
-8.106E-2	3.634E-1	1.042E+1
-8.755E-2	3.472E-1	1.048E+1
-9.242E-2	3.569E-1	1.059E+1
-8.106E-2	3.407E-1	1.047E+1
-8.268E-2	3.472E-1	1.034E+1
-8.593E-2	3.504E-1	1.047E+1
-9.079E-2	3.277E-1	1.049E+1
-9.242E-2	3.342E-1	1.051E+1
-7.457E-2	3.374E-1	1.059E+1
-9.079E-2	3.277E-1	1.053E+1
-9.242E-2	3.439E-1	1.045E+1
-7.944E-2	3.537E-1	1.052E+1
-8.593E-2	3.374E-1	1.044E+1
-8.593E-2	3.342E-1	1.039E+1
-9.566E-2	3.310E-1	1.065E+1
-8.106E-2	3.439E-1	1.063E+1
-7.944E-2	3.310E-1	1.043E+1
-8.755E-2	3.504E-1	1.047E+1
-8.917E-2	3.504E-1	1.061E+1
-8.431E-2	3.310E-1	1.053E+1
-8.106E-2	3.537E-1	1.055E+1
-8.917E-2	3.472E-1	1.050E+1
-9.566E-2	3.407E-1	1.063E+1
-7.782E-2	3.472E-1	1.049E+1
-8.755E-2	3.601E-1	1.045E+1
-8.593E-2	3.277E-1	1.049E+1
-9.566E-2	3.569E-1	1.056E+1
-8.106E-2	3.407E-1	1.060E+1
-7.944E-2	3.374E-1	1.049E+1
-8.917E-2	3.472E-1	1.040E+1
-9.242E-2	3.310E-1	1.060E+1
-8.106E-2	3.537E-1	1.044E+1
-8.593E-2	3.342E-1	1.055E+1
-8.593E-2	3.310E-1	1.059E+1
-9.890E-2	3.504E-1	1.043E+1
-7.944E-2	3.537E-1	1.042E+1
-8.431E-2	3.342E-1	1.055E+1
-8.593E-2	3.504E-1	1.058E+1
-9.404E-2	3.342E-1	1.054E+1
-8.431E-2	3.472E-1	1.036E+1
-8.431E-2	3.245E-1	1.052E+1
-8.106E-2	3.407E-1	1.046E+1
-9.404E-2	3.277E-1	1.047E+1
-7.782E-2	3.439E-1	1.057E+1
-8.593E-2	3.439E-1	1.043E+1
-8.593E-2	3.342E-1	1.050E+1
-9.566E-2	3.245E-1	1.046E+1
-7.944E-2	3.699E-1	1.044E+1
-8.755E-2	3.374E-1	1.042E+1
-8.431E-2	3.374E-1	1.053E+1
-9.242E-2	3.569E-1	1.050E+1
-8.106E-2	3.439E-1	1.054E+1
-8.268E-2	3.569E-1	1.040E+1
-8.755E-2	3.310E-1	1.049E+1
-9.566E-2	3.439E-1	1.043E+1
-7.782E-2	3.634E-1	1.051E+1
-8.268E-2	3.342E-1	1.036E+1
-8.755E-2	3.245E-1	1.049E+1
-9.079E-2	3.147E-1	1.045E+1
-7.457E-2	3.472E-1	1.048E+1
-8.268E-2	3.569E-1	1.041E+1
-8.755E-2	3.245E-1	1.051E+1
-9.566E-2	3.245E-1	1.052E+1
-8.268E-2	3.537E-1	1.049E+1
-8.268E-2	3.569E-1	1.067E+1
-8.593E-2	3.374E-1	1.060E+1
-9.404E-2	3.764E-1	1.055E+1
-8.106E-2	3.569E-1	1.050E+1
-8.106E-2	3.537E-1	1.056E+1
-8.593E-2	3.407E-1	1.041E+1
-9.404E-2	3.277E-1	1.050E+1
-8.431E-2	3.472E-1	1.053E+1
-8.268E-2	3.374E-1	1.040E+1
-8.593E-2	3.212E-1	1.043E+1
-9.404E-2	3.537E-1	1.051E+1
-7.944E-2	3.504E-1	1.055E+1
-8.268E-2	3.310E-1	1.050E+1
-8.755E-2	3.245E-1	1.042E+1
-9.404E-2	3.666E-1	1.042E+1
-8.268E-2	3.537E-1	1.061E+1
-8.431E-2	3.569E-1	1.046E+1
-8.755E-2	3.731E-1	1.031E+1
-9.242E-2	3.439E-1	1.048E+1
-8.431E-2	3.310E-1	1.050E+1
-8.268E-2	3.439E-1	1.054E+1
-8.431E-2	3.699E-1	1.043E+1
-9.242E-2	3.699E-1	1.044E+1
-8.268E-2	3.439E-1	1.050E+1
-8.268E-2	3.342E-1	1.052E+1
-8.755E-2	3.537E-1	1.045E+1
-9.404E-2	3.374E-1	1.047E+1
-8.431E-2	3.407E-1	1.051E+1
-8.106E-2	3.342E-1	1.044E+1
-8.917E-2	3.407E-1	1.052E+1
-9.079E-2	3.277E-1	1.059E+1
-8.593E-2	3.277E-1	1.044E+1
-8.106E-2	3.439E-1	1.059E+1
-9.079E-2	3.277E-1	1.060E+1
-9.242E-2	3.374E-1	1.053E+1
-8.431E-2	3.342E-1	1.044E+1
-7.944E-2	3.407E-1	1.060E+1
-9.242E-2	3.407E-1	1.053E+1
-8.917E-2	3.180E-1	1.056E+1
-8.431E-2	3.439E-1	1.043E+1
-7.782E-2	3.439E-1	1.066E+1
-9.079E-2	3.569E-1	1.046E+1
-9.079E-2	3.472E-1	1.058E+1
-8.431E-2	3.439E-1	1.050E+1
-7.944E-2	3.666E-1	1.049E+1
-8.917E-2	3.472E-1	1.048E+1
-9.242E-2	3.245E-1	1.052E+1
-8.593E-2	3.439E-1	1.043E+1
-7.944E-2	3.601E-1	1.042E+1
-8.917E-2	3.374E-1	1.040E+1
-8.917E-2	3.407E-1	1.041E+1
-8.593E-2	3.407E-1	1.054E+1
-7.782E-2	3.374E-1	1.045E+1
-9.079E-2	3.439E-1	1.036E+1
-8.755E-2	3.634E-1	1.051E+1
-8.593E-2	3.472E-1	1.045E+1
-7.782E-2	3.537E-1	1.045E+1
-9.079E-2	3.537E-1	1.049E+1
-9.079E-2	3.472E-1	1.038E+1
-8.755E-2	3.342E-1	1.059E+1
-7.944E-2	3.666E-1	1.031E+1
-9.079E-2	3.439E-1	1.042E+1
-8.917E-2	3.374E-1	1.052E+1
-8.755E-2	3.407E-1	1.057E+1
-7.620E-2	3.504E-1	1.059E+1
-9.566E-2	3.439E-1	1.041E+1
-8.755E-2	3.407E-1	1.059E+1
-8.755E-2	3.472E-1	1.051E+1
-7.620E-2	3.537E-1	1.052E+1
-8.917E-2	3.634E-1	1.059E+1
-8.593E-2	3.407E-1	1.055E+1
-8.755E-2	3.439E-1	1.053E+1
-7.782E-2	3.569E-1	1.055E+1
-9.242E-2	3.245E-1	1.052E+1
-8.755E-2	3.342E-1	1.040E+1
-8.755E-2	3.407E-1	1.045E+1
-7.620E-2	3.374E-1	1.044E+1
-9.404E-2	3.310E-1	1.047E+1
-8.755E-2	3.472E-1	1.056E+1
-8.755E-2	3.277E-1	1.054E+1
-7.620E-2	3.472E-1	1.052E+1
-9.242E-2	3.310E-1	1.040E+1
-8.593E-2	3.504E-1	1.040E+1
-8.917E-2	3.342E-1	1.056E+1
-7.620E-2	3.245E-1	1.048E+1
-9.242E-2	3.504E-1	1.055E+1
-8.593E-2	3.537E-1	1.035E+1
-8.917E-2	3.310E-1	1.047E+1
-7.782E-2	3.212E-1	1.048E+1
-8.755E-2	3.407E-1	1.045E+1
-8.917E-2	3.245E-1	1.034E+1
-8.593E-2	3.472E-1	1.069E+1
-7.457E-2	3.537E-1	1.047E+1
-9.079E-2	3.407E-1	1.053E+1
-9.242E-2	3.342E-1	1.059E+1
-8.431E-2	3.310E-1	1.059E+1
-7.457E-2	3.472E-1	1.041E+1
-9.242E-2	3.537E-1	1.049E+1
-9.242E-2	3.472E-1	1.059E+1
-8.755E-2	3.537E-1	1.040E+1
-7.782E-2	3.537E-1	1.057E+1
-9.242E-2	3.472E-1	1.048E+1
-8.755E-2	3.310E-1	1.038E+1
-8.593E-2	3.310E-1	1.054E+1
-7.620E-2	3.439E-1	1.044E+1
-9.079E-2	3.699E-1	1.055E+1
-9.079E-2	3.277E-1	1.057E+1
-8.431E-2	3.472E-1	1.050E+1
-7.782E-2	3.407E-1	1.071E+1
-9.079E-2	3.245E-1	1.046E+1
-9.242E-2	3.569E-1	1.057E+1
-8.593E-2	3.277E-1	1.041E+1
-8.268E-2	3.537E-1	1.043E+1
-9.079E-2	3.277E-1	1.048E+1
-8.917E-2	3.310E-1	1.046E+1
-8.755E-2	3.310E-1	1.045E+1
-8.106E-2	3.310E-1	1.047E+1
-8.755E-2	3.439E-1	1.050E+1
-8.917E-2	3.374E-1	1.047E+1
-8.593E-2	3.472E-1	1.054E+1
-8.106E-2	3.310E-1	1.051E+1
-8.593E-2	3.504E-1	1.052E+1
-9.404E-2	3.407E-1	1.050E+1
-8.431E-2	3.374E-1	1.054E+1
-8.268E-2	3.310E-1	1.051E+1
-8.593E-2	3.537E-1	1.035E+1
-9.079E-2	3.374E-1	1.047E+1
-7.944E-2	3.310E-1	1.054E+1
-8.106E-2	3.601E-1	1.051E+1
-9.079E-2	3.634E-1	1.058E+1
-9.242E-2	3.569E-1	1.055E+1
-8.431E-2	3.472E-1	1.046E+1
-8.106E-2	3.666E-1	1.051E+1
-8.593E-2	3.374E-1	1.053E+1
-9.566E-2	3.180E-1	1.062E+1
-8.268E-2	3.472E-1	1.053E+1
-8.431E-2	3.310E-1	1.049E+1
-8.593E-2	3.407E-1	1.052E+1
-9.566E-2	3.374E-1	1.042E+1
-8.106E-2	3.277E-1	1.045E+1
-8.431E-2	3.472E-1	1.047E+1
-8.593E-2	3.504E-1	1.056E+1
-9.404E-2	3.374E-1	1.045E+1
-7.944E-2	3.342E-1	1.047E+1
-8.106E-2	3.245E-1	1.051E+1
-8.593E-2	3.439E-1	1.049E+1
-9.404E-2	3.374E-1	1.041E+1
-8.106E-2	3.310E-1	1.050E+1
-8.431E-2	3.277E-1	1.064E+1
-8.431E-2	3.439E-1	1.038E+1
-9.242E-2	3.472E-1	1.046E+1
-8.268E-2	3.472E-1	1.045E+1
-8.431E-2	3.374E-1	1.050E+1
-8.755E-2	3.472E-1	1.050E+1
-9.728E-2	3.342E-1	1.041E+1
-8.106E-2	3.504E-1	1.030E+1
-8.431E-2	3.310E-1	1.050E+1
-8.431E-2	3.569E-1	1.050E+1
-9.728E-2	3.504E-1	1.061E+1
-8.268E-2	3.374E-1	1.047E+1
-8.268E-2	3.472E-1	1.051E+1
-8.431E-2	3.634E-1	1.041E+1
-9.404E-2	3.407E-1	1.031E+1
-8.268E-2	3.245E-1	1.044E+1
-8.431E-2	3.374E-1	1.043E+1
-8.431E-2	3.569E-1	1.051E+1
-9.566E-2	3.310E-1	1.038E+1
-7.782E-2	3.310E-1	1.050E+1
-9.079E-2	3.407E-1	1.054E+1
-8.593E-2	3.634E-1	1.044E+1
-9.566E-2	3.472E-1	1.048E+1
-8.106E-2	3.374E-1	1.059E+1
-8.593E-2	3.504E-1	1.042E+1
-8.755E-2	3.472E-1	1.047E+1
-9.079E-2	3.537E-1	1.043E+1
-7.944E-2	3.504E-1	1.051E+1
-8.755E-2	3.439E-1	1.054E+1
-8.431E-2	3.731E-1	1.056E+1
-9.566E-2	3.537E-1	1.046E+1
-7.782E-2	3.407E-1	1.059E+1
-8.755E-2	3.374E-1	1.044E+1
-8.431E-2	3.277E-1	1.050E+1
-9.404E-2	3.310E-1	1.053E+1
-8.106E-2	3.407E-1	1.035E+1
-8.593E-2	3.601E-1	1.055E+1
-8.593E-2	3.504E-1	1.039E+1
-9.404E-2	3.342E-1	1.048E+1
-7.944E-2	3.764E-1	1.059E+1
-7.944E-2	3.601E-1	1.048E+1
-8.755E-2	3.374E-1	1.057E+1
-9.404E-2	3.634E-1	1.049E+1
-8.268E-2	3.439E-1	1.055E+1
-8.268E-2	3.342E-1	1.045E+1
-8.755E-2	3.277E-1	1.052E+1
-9.404E-2	3.537E-1	1.050E+1
-8.593E-2	3.601E-1	1.048E+1
-8.431E-2	3.537E-1	1.057E+1
-9.242E-2	3.504E-1	1.041E+1
-9.242E-2	3.472E-1	1.056E+1
-8.268E-2	3.310E-1	1.039E+1
-7.944E-2	3.504E-1	1.053E+1
-9.079E-2	3.666E-1	1.035E+1
-9.242E-2	3.310E-1	1.057E+1
-7.944E-2	3.472E-1	1.039E+1
-8.431E-2	3.472E-1	1.042E+1
-9.242E-2	3.439E-1	1.053E+1
-9.079E-2	3.310E-1	1.049E+1
-8.431E-2	3.472E-1	1.040E+1
-8.106E-2	3.472E-1	1.047E+1
-9.404E-2	3.601E-1	1.039E+1
-8.917E-2	3.504E-1	1.035E+1
-8.431E-2	3.310E-1	1.059E+1
-8.431E-2	3.537E-1	1.043E+1
-8.431E-2	3.537E-1	1.069E+1
-9.242E-2	3.245E-1	1.048E+1
-8.268E-2	3.699E-1	1.052E+1
-7.944E-2	3.601E-1	1.044E+1
-9.242E-2	3.342E-1	1.045E+1
-9.079E-2	3.861E-1	1.059E+1
-8.755E-2	3.472E-1	1.052E+1
-8.106E-2	3.601E-1	1.044E+1
-9.404E-2	3.472E-1	1.055E+1
-8.917E-2	3.504E-1	1.047E+1
-8.755E-2	3.374E-1	1.044E+1
-8.268E-2	3.504E-1	1.052E+1
-9.566E-2	3.537E-1	1.039E+1
-8.917E-2	3.601E-1	1.049E+1
-8.755E-2	3.537E-1	1.049E+1
-7.944E-2	3.504E-1	1.050E+1
-9.566E-2	3.245E-1	1.056E+1
-9.079E-2	3.245E-1	1.041E+1
-7.944E-2	3.439E-1	1.055E+1
-8.268E-2	3.277E-1	1.063E+1
-9.242E-2	3.537E-1	1.045E+1
-9.079E-2	3.569E-1	1.053E+1
-8.431E-2	3.310E-1	1.049E+1
-8.106E-2	3.601E-1	1.048E+1
-9.404E-2	3.374E-1	1.041E+1
-8.755E-2	3.310E-1	1.054E+1
-8.593E-2	3.439E-1	1.048E+1
-7.944E-2	3.472E-1	1.042E+1
-8.755E-2	3.537E-1	1.058E+1
-8.593E-2	3.407E-1	1.052E+1
-8.917E-2	3.277E-1	1.026E+1
-7.782E-2	3.634E-1	1.045E+1
-9.242E-2	3.504E-1	1.045E+1
-8.917E-2	3.245E-1	1.051E+1
-9.079E-2	3.439E-1	1.052E+1
-7.620E-2	3.212E-1	1.057E+1
-9.242E-2	3.310E-1	1.041E+1
-9.079E-2	3.472E-1	1.042E+1
-8.593E-2	3.472E-1	1.040E+1
-7.782E-2	3.342E-1	1.038E+1
-9.242E-2	3.634E-1	1.044E+1
-8.917E-2	3.569E-1	1.053E+1
-8.431E-2	3.601E-1	1.051E+1
-7.944E-2	3.569E-1	1.053E+1
-9.079E-2	3.407E-1	1.043E+1
-9.566E-2	3.374E-1	1.054E+1
-8.431E-2	3.472E-1	1.049E+1
-7.944E-2	3.310E-1	1.048E+1
-9.242E-2	3.569E-1	1.060E+1
-8.755E-2	3.439E-1	1.047E+1
-9.242E-2	3.504E-1	1.051E+1
-7.620E-2	3.601E-1	1.047E+1
-8.917E-2	3.472E-1	1.056E+1
-8.917E-2	3.472E-1	1.042E+1
-8.755E-2	3.407E-1	1.045E+1
-8.106E-2	3.472E-1	1.049E+1
-9.242E-2	3.407E-1	1.041E+1
-8.593E-2	3.310E-1	1.053E+1
-9.404E-2	3.537E-1	1.036E+1
-7.620E-2	3.439E-1	1.039E+1
-9.566E-2	3.504E-1	1.041E+1
-8.755E-2	3.439E-1	1.050E+1
-8.431E-2	3.407E-1	1.042E+1
-8.593E-2	3.439E-1	1.041E+1
-8.431E-2	3.374E-1	1.041E+1
-8.593E-2	3.472E-1	1.043E+1
-9.079E-2	3.277E-1	1.047E+1
-7.782E-2	3.439E-1	1.052E+1
-9.242E-2	3.439E-1	1.057E+1
-9.404E-2	3.310E-1	1.048E+1
-8.593E-2	3.569E-1	1.046E+1
-8.593E-2	3.374E-1	1.046E+1
-8.431E-2	3.212E-1	1.050E+1
-9.404E-2	3.310E-1	1.038E+1
-8.593E-2	3.310E-1	1.051E+1
-7.782E-2	3.601E-1	1.055E+1
-9.079E-2	3.310E-1	1.059E+1
-8.755E-2	3.439E-1	1.045E+1
-8.917E-2	3.374E-1	1.042E+1
-7.782E-2	3.796E-1	1.051E+1
-8.593E-2	3.245E-1	1.058E+1
-9.404E-2	3.342E-1	1.047E+1
-8.755E-2	3.407E-1	1.039E+1
-7.620E-2	3.374E-1	1.047E+1
-9.404E-2	3.439E-1	1.045E+1
-9.242E-2	3.504E-1	1.041E+1
-8.268E-2	3.277E-1	1.045E+1
-7.944E-2	3.374E-1	1.051E+1
-8.917E-2	3.342E-1	1.043E+1
-9.404E-2	3.472E-1	1.043E+1
-7.944E-2	3.342E-1	1.044E+1
-8.431E-2	3.180E-1	1.054E+1
-8.593E-2	3.472E-1	1.047E+1
-9.079E-2	3.472E-1	1.048E+1
-8.268E-2	3.180E-1	1.048E+1
-8.106E-2	3.504E-1	1.053E+1
-8.593E-2	3.472E-1	1.042E+1
-9.566E-2	3.407E-1	1.047E+1
-8.106E-2	3.569E-1	1.055E+1
-8.431E-2	3.601E-1	1.066E+1
-9.079E-2	3.472E-1	1.041E+1
-8.917E-2	3.374E-1	1.054E+1
-8.106E-2	3.569E-1	1.046E+1
-8.593E-2	3.439E-1	1.041E+1
-8.755E-2	3.407E-1	1.053E+1
-9.566E-2	3.472E-1	1.050E+1
-7.944E-2	3.731E-1	1.042E+1
-8.431E-2	3.374E-1	1.039E+1
-8.431E-2	3.601E-1	1.042E+1
-1.005E-1	3.439E-1	1.050E+1
-8.593E-2	3.537E-1	1.056E+1
-7.457E-2	3.504E-1	1.033E+1
-8.755E-2	3.342E-1	1.058E+1
-9.890E-2	3.245E-1	1.060E+1
-7.944E-2	3.504E-1	1.051E+1
-7.944E-2	3.342E-1	1.041E+1
-8.917E-2	3.245E-1	1.037E+1
-9.890E-2	3.277E-1	1.051E+1
-7.782E-2	3.407E-1	1.051E+1
-8.268E-2	3.472E-1	1.046E+1
-9.079E-2	3.569E-1	1.047E+1
-9.242E-2	3.731E-1	1.049E+1
-7.944E-2	3.277E-1	1.046E+1
-8.431E-2	3.731E-1	1.046E+1
-9.079E-2	3.245E-1	1.052E+1
-9.242E-2	3.407E-1	1.036E+1
-8.106E-2	3.439E-1	1.047E+1
-8.755E-2	3.439E-1	1.058E+1
-8.755E-2	3.374E-1	1.035E+1
-9.079E-2	3.407E-1	1.051E+1
-8.593E-2	3.472E-1	1.043E+1
-8.431E-2	3.310E-1	1.036E+1
-8.268E-2	3.601E-1	1.049E+1
-9.890E-2	3.245E-1	1.048E+1
-8.268E-2	3.374E-1	1.044E+1
-8.431E-2	3.439E-1	1.036E+1
-8.268E-2	3.439E-1	1.051E+1
-9.728E-2	3.472E-1	1.037E+1
-8.593E-2	3.342E-1	1.048E+1
-8.106E-2	3.277E-1	1.045E+1
-8.106E-2	3.537E-1	1.058E+1
-9.404E-2	3.407E-1	1.043E+1
-8.268E-2	3.439E-1	1.053E+1
-8.106E-2	3.374E-1	1.037E+1
-8.431E-2	3.504E-1	1.053E+1
-9.728E-2	3.310E-1	1.050E+1
-8.106E-2	3.537E-1	1.034E+1
-8.268E-2	3.245E-1	1.044E+1
-8.593E-2	3.472E-1	1.038E+1
-9.404E-2	3.342E-1	1.047E+1
-8.106E-2	3.407E-1	1.053E+1
-8.431E-2	3.439E-1	1.048E+1
-8.593E-2	3.537E-1	1.027E+1
-9.242E-2	3.504E-1	1.045E+1
-8.106E-2	3.472E-1	1.040E+1
-8.431E-2	3.310E-1	1.046E+1
-8.593E-2	3.439E-1	1.051E+1
-9.404E-2	3.601E-1	1.048E+1
-7.944E-2	3.342E-1	1.036E+1
-8.593E-2	3.310E-1	1.045E+1
-8.593E-2	3.374E-1	1.029E+1
-9.079E-2	3.407E-1	1.049E+1
-8.431E-2	3.277E-1	1.058E+1
-8.431E-2	3.634E-1	1.040E+1
-8.755E-2	3.439E-1	1.055E+1
-9.404E-2	3.537E-1	1.052E+1
-8.593E-2	3.310E-1	1.054E+1
-8.106E-2	3.407E-1	1.040E+1
-8.755E-2	3.699E-1	1.052E+1
-9.242E-2	3.537E-1	1.053E+1
-8.917E-2	3.180E-1	1.048E+1
-8.106E-2	3.439E-1	1.043E+1
-8.917E-2	3.407E-1	1.052E+1
-9.404E-2	3.407E-1	1.047E+1
-8.106E-2	3.439E-1	1.040E+1
-7.944E-2	3.601E-1	1.050E+1
-8.755E-2	3.277E-1	1.053E+1
-9.242E-2	3.374E-1	1.041E+1
-8.593E-2	3.472E-1	1.034E+1
-7.944E-2	3.439E-1	1.051E+1
-8.917E-2	3.407E-1	1.045E+1
-9.242E-2	3.537E-1	1.053E+1
-8.593E-2	3.504E-1	1.050E+1
-8.268E-2	3.472E-1	1.058E+1
-9.079E-2	3.472E-1	1.047E+1
-8.917E-2	3.407E-1	1.049E+1
-8.755E-2	3.601E-1	1.054E+1
-7.944E-2	3.342E-1	1.043E+1
-9.242E-2	3.666E-1	1.049E+1
-8.917E-2	3.407E-1	1.051E+1
-8.593E-2	3.374E-1	1.038E+1
-8.431E-2	3.407E-1	1.039E+1
-9.079E-2	3.374E-1	1.045E+1
-9.079E-2	3.277E-1	1.047E+1
-8.917E-2	3.472E-1	1.054E+1
-7.782E-2	3.342E-1	1.052E+1
-9.079E-2	3.537E-1	1.041E+1
-9.079E-2	3.439E-1	1.044E+1
-8.917E-2	3.504E-1	1.042E+1
-8.106E-2	3.439E-1	1.045E+1
-8.917E-2	3.634E-1	1.045E+1
-9.242E-2	3.407E-1	1.057E+1
-8.917E-2	3.472E-1	1.044E+1
-7.782E-2	3.439E-1	1.028E+1
-9.242E-2	3.472E-1	1.040E+1
-9.079E-2	3.504E-1	1.050E+1
-8.755E-2	3.374E-1	1.045E+1
-7.620E-2	3.407E-1	1.043E+1
-9.079E-2	3.472E-1	1.047E+1
-9.404E-2	3.277E-1	1.050E+1
-8.593E-2	3.342E-1	1.051E+1
-7.620E-2	3.180E-1	1.045E+1
-9.242E-2	3.601E-1	1.066E+1
-9.404E-2	3.374E-1	1.050E+1
-8.755E-2	3.439E-1	1.051E+1
-7.782E-2	3.374E-1	1.042E+1
-9.566E-2	3.439E-1	1.052E+1
-8.917E-2	3.407E-1	1.028E+1
-8.917E-2	3.439E-1	1.044E+1
-7.944E-2	3.407E-1	1.055E+1
-8.917E-2	3.407E-1	1.047E+1
-9.079E-2	3.601E-1	1.051E+1
-8.593E-2	3.342E-1	1.050E+1
-7.944E-2	3.504E-1	1.050E+1
-9.242E-2	3.439E-1	1.053E+1
-8.917E-2	3.601E-1	1.054E+1
-8.755E-2	3.634E-1	1.054E+1
-7.620E-2	3.569E-1	1.049E+1
-8.917E-2	3.342E-1	1.046E+1
-8.917E-2	3.439E-1	1.054E+1
-8.755E-2	3.374E-1	1.059E+1
-8.106E-2	3.277E-1	1.043E+1
-9.404E-2	3.601E-1	1.043E+1
-8.917E-2	3.472E-1	1.040E+1
-8.917E-2	3.342E-1	1.049E+1
-7.944E-2	3.374E-1	1.048E+1
-9.242E-2	3.342E-1	1.055E+1
-8.917E-2	3.569E-1	1.055E+1
-8.917E-2	3.277E-1	1.048E+1
-7.782E-2	3.569E-1	1.044E+1
-9.079E-2	3.407E-1	1.035E+1
-9.079E-2	3.147E-1	1.043E+1
-8.431E-2	3.699E-1	1.047E+1
-7.620E-2	3.504E-1	1.050E+1
-8.917E-2	3.277E-1	1.027E+1
-8.917E-2	3.310E-1	1.056E+1
-8.755E-2	3.634E-1	1.033E+1
-8.431E-2	3.634E-1	1.047E+1
-9.079E-2	3.569E-1	1.038E+1
-9.566E-2	3.634E-1	1.043E+1
-7.944E-2	3.407E-1	1.041E+1
-8.268E-2	3.407E-1	1.036E+1
-8.917E-2	3.310E-1	1.023E+1
-9.079E-2	3.537E-1	1.049E+1
-8.593E-2	3.439E-1	1.055E+1
-8.268E-2	3.569E-1	1.051E+1
-8.917E-2	3.439E-1	1.046E+1
-9.404E-2	3.342E-1	1.032E+1
-8.268E-2	3.439E-1	1.040E+1
-8.268E-2	3.407E-1	1.042E+1
-8.917E-2	3.374E-1	1.044E+1
-9.242E-2	3.439E-1	1.048E+1
-8.593E-2	3.342E-1	1.048E+1
-8.106E-2	3.407E-1	1.047E+1
-8.917E-2	3.245E-1	1.041E+1
-9.404E-2	3.342E-1	1.053E+1
-8.431E-2	3.374E-1	1.051E+1
-8.268E-2	3.245E-1	1.027E+1
-8.431E-2	3.277E-1	1.056E+1
-9.566E-2	3.634E-1	1.052E+1
-8.431E-2	3.634E-1	1.049E+1
-8.268E-2	3.666E-1	1.051E+1
-8.593E-2	3.374E-1	1.056E+1
-9.404E-2	3.310E-1	1.046E+1
-8.268E-2	3.407E-1	1.048E+1
-8.431E-2	3.439E-1	1.050E+1
-8.755E-2	3.699E-1	1.047E+1
-9.728E-2	3.634E-1	1.042E+1
-8.106E-2	3.472E-1	1.047E+1
-8.431E-2	3.277E-1	1.037E+1
-8.917E-2	3.374E-1	1.058E+1
-9.242E-2	3.601E-1	1.048E+1
-8.593E-2	3.731E-1	1.039E+1
-8.106E-2	3.504E-1	1.040E+1
-9.079E-2	3.407E-1	1.062E+1
-9.566E-2	3.699E-1	1.039E+1
-8.106E-2	3.634E-1	1.033E+1
-8.593E-2	3.569E-1	1.046E+1
-8.431E-2	3.504E-1	1.047E+1
-9.404E-2	3.439E-1	1.040E+1
-7.944E-2	3.374E-1	1.032E+1
-8.431E-2	3.472E-1	1.048E+1
-8.755E-2	3.439E-1	1.047E+1
-9.890E-2	3.439E-1	1.046E+1
-7.782E-2	3.374E-1	1.045E+1
-8.431E-2	3.407E-1	1.036E+1
-8.593E-2	3.245E-1	1.042E+1
-9.890E-2	3.407E-1	1.048E+1
-8.431E-2	3.147E-1	1.046E+1
-8.268E-2	3.504E-1	1.040E+1
-8.755E-2	3.601E-1	1.040E+1
-9.566E-2	3.634E-1	1.041E+1
-8.268E-2	3.601E-1	1.055E+1
-8.106E-2	3.310E-1	1.035E+1
-8.755E-2	3.439E-1	1.044E+1
-9.728E-2	3.439E-1	1.026E+1
-8.106E-2	3.472E-1	1.053E+1
-8.268E-2	3.439E-1	1.054E+1
-8.431E-2	3.407E-1	1.055E+1
-9.728E-2	3.472E-1	1.048E+1
-8.268E-2	3.472E-1	1.040E+1
-8.431E-2	3.439E-1	1.047E+1
-8.593E-2	3.504E-1	1.034E+1
-9.566E-2	3.212E-1	1.052E+1
-8.431E-2	3.601E-1	1.046E+1
-8.431E-2	3.537E-1	1.048E+1
-8.593E-2	3.537E-1	1.046E+1
-9.566E-2	3.504E-1	1.041E+1
-8.593E-2	3.504E-1	1.063E+1
-8.431E-2	3.439E-1	1.053E+1
-8.755E-2	3.601E-1	1.042E+1
-9.404E-2	3.342E-1	1.049E+1
-8.431E-2	3.504E-1	1.050E+1
-8.431E-2	3.569E-1	1.050E+1
-8.593E-2	3.342E-1	1.054E+1
-9.404E-2	3.472E-1	1.057E+1
-8.268E-2	3.601E-1	1.049E+1
-8.593E-2	3.374E-1	1.051E+1
-8.755E-2	3.439E-1	1.044E+1
-9.566E-2	3.504E-1	1.048E+1
-8.431E-2	3.504E-1	1.055E+1
-8.106E-2	3.277E-1	1.043E+1
-9.079E-2	3.374E-1	1.047E+1
-9.404E-2	3.504E-1	1.052E+1
-8.268E-2	3.472E-1	1.041E+1
-8.268E-2	3.504E-1	1.040E+1
-8.917E-2	3.472E-1	1.045E+1
-9.566E-2	3.504E-1	1.046E+1
-8.431E-2	3.310E-1	1.028E+1
-8.431E-2	3.699E-1	1.051E+1
-9.079E-2	3.374E-1	1.055E+1
-9.566E-2	3.569E-1	1.060E+1
-8.106E-2	3.472E-1	1.046E+1
-8.431E-2	3.569E-1	1.036E+1
-8.755E-2	3.439E-1	1.050E+1
-9.404E-2	3.472E-1	1.049E+1
-8.431E-2	3.407E-1	1.038E+1
-8.268E-2	3.601E-1	1.046E+1
-9.242E-2	3.504E-1	1.060E+1
-9.079E-2	3.310E-1	1.054E+1
-8.431E-2	3.472E-1	1.050E+1
-7.782E-2	3.342E-1	1.046E+1
-9.079E-2	3.439E-1	1.044E+1
-9.404E-2	3.504E-1	1.042E+1
-8.593E-2	3.407E-1	1.043E+1
-7.944E-2	3.537E-1	1.064E+1
-8.593E-2	3.504E-1	1.046E+1
-9.079E-2	3.342E-1	1.045E+1
-8.593E-2	3.731E-1	1.047E+1
-7.944E-2	3.537E-1	1.043E+1
-9.079E-2	3.374E-1	1.052E+1
-9.079E-2	3.634E-1	1.057E+1
-8.917E-2	3.569E-1	1.053E+1
-7.944E-2	3.407E-1	1.037E+1
-8.917E-2	3.634E-1	1.050E+1
-8.755E-2	3.504E-1	1.052E+1
-8.593E-2	3.504E-1	1.046E+1
-8.106E-2	3.407E-1	1.047E+1
-8.917E-2	3.504E-1	1.049E+1
-9.242E-2	3.342E-1	1.042E+1
-8.755E-2	3.439E-1	1.051E+1
-7.944E-2	3.245E-1	1.053E+1
-8.917E-2	3.439E-1	1.044E+1
-8.917E-2	3.374E-1	1.057E+1
-8.593E-2	3.537E-1	1.040E+1
-7.782E-2	3.342E-1	1.035E+1
-9.242E-2	3.245E-1	1.048E+1
-8.755E-2	3.439E-1	1.047E+1
-8.917E-2	3.310E-1	1.035E+1
-7.782E-2	3.212E-1	1.052E+1
-9.079E-2	3.374E-1	1.049E+1
-8.917E-2	3.374E-1	1.055E+1
-8.755E-2	3.439E-1	1.053E+1
-7.782E-2	3.374E-1	1.041E+1
-8.917E-2	3.374E-1	1.029E+1
-9.079E-2	3.666E-1	1.048E+1
-8.917E-2	3.472E-1	1.044E+1
-8.106E-2	3.310E-1	1.047E+1
-9.242E-2	3.407E-1	1.041E+1
-8.755E-2	3.439E-1	1.050E+1
-8.593E-2	3.472E-1	1.052E+1
-8.106E-2	3.634E-1	1.041E+1
-9.079E-2	3.245E-1	1.054E+1
-9.566E-2	3.374E-1	1.044E+1
-8.755E-2	3.504E-1	1.047E+1
-7.620E-2	3.537E-1	1.046E+1
-9.242E-2	3.472E-1	1.052E+1
-9.079E-2	3.699E-1	1.055E+1
-9.079E-2	3.537E-1	1.045E+1
-7.620E-2	3.569E-1	1.049E+1
-9.404E-2	3.407E-1	1.047E+1
-8.917E-2	3.212E-1	1.047E+1
-8.431E-2	3.472E-1	1.057E+1
-7.944E-2	3.407E-1	1.056E+1
-8.917E-2	3.504E-1	1.049E+1
-9.079E-2	3.537E-1	1.042E+1
-8.593E-2	3.374E-1	1.052E+1
-7.944E-2	3.537E-1	1.048E+1
-9.404E-2	3.439E-1	1.050E+1
-9.242E-2	3.374E-1	1.040E+1
-8.431E-2	3.666E-1	1.057E+1
-8.106E-2	3.407E-1	1.046E+1
-8.917E-2	3.277E-1	1.048E+1
-9.079E-2	3.439E-1	1.055E+1
-8.593E-2	3.439E-1	1.041E+1
-8.106E-2	3.407E-1	1.047E+1
-9.079E-2	3.374E-1	1.045E+1
-8.917E-2	3.537E-1	1.058E+1
-8.755E-2	3.245E-1	1.042E+1
-7.944E-2	3.569E-1	1.051E+1
-8.917E-2	3.342E-1	1.031E+1
-9.404E-2	3.245E-1	1.050E+1
-8.755E-2	3.374E-1	1.047E+1
-8.106E-2	3.374E-1	1.048E+1
-9.079E-2	3.634E-1	1.050E+1
-9.404E-2	3.374E-1	1.050E+1
-8.593E-2	3.472E-1	1.043E+1
-8.106E-2	3.569E-1	1.051E+1
-8.755E-2	3.731E-1	1.049E+1
-9.242E-2	3.861E-1	1.053E+1
-8.431E-2	3.439E-1	1.043E+1
-8.431E-2	3.601E-1	1.047E+1
-8.593E-2	3.310E-1	1.050E+1
-9.566E-2	3.472E-1	1.046E+1
-8.593E-2	3.472E-1	1.033E+1
-8.268E-2	3.374E-1	1.033E+1
-8.755E-2	3.180E-1	1.051E+1
-9.404E-2	3.439E-1	1.039E+1
-8.268E-2	3.537E-1	1.050E+1
-8.268E-2	3.504E-1	1.050E+1
-8.755E-2	3.537E-1	1.034E+1
-9.404E-2	3.407E-1	1.049E+1
-8.593E-2	3.537E-1	1.054E+1
-8.106E-2	3.472E-1	1.040E+1
-8.917E-2	3.601E-1	1.053E+1
-9.566E-2	3.407E-1	1.048E+1
-8.431E-2	3.472E-1	1.049E+1
-8.268E-2	3.439E-1	1.031E+1
-8.755E-2	3.472E-1	1.048E+1
-9.566E-2	3.342E-1	1.041E+1
-8.431E-2	3.342E-1	1.051E+1
-8.268E-2	3.472E-1	1.047E+1
-8.755E-2	3.180E-1	1.030E+1
-9.404E-2	3.472E-1	1.060E+1
-8.106E-2	3.212E-1	1.059E+1
-8.431E-2	3.504E-1	1.045E+1
-8.593E-2	3.634E-1	1.050E+1
-9.566E-2	3.537E-1	1.048E+1
-8.106E-2	3.277E-1	1.052E+1
-8.431E-2	3.601E-1	1.052E+1
-8.593E-2	3.472E-1	1.041E+1
-9.404E-2	3.537E-1	1.050E+1
-8.268E-2	3.601E-1	1.040E+1
-8.268E-2	3.504E-1	1.050E+1
-8.431E-2	3.082E-1	1.050E+1
-9.566E-2	3.407E-1	1.044E+1
-8.268E-2	3.439E-1	1.052E+1
-8.106E-2	3.504E-1	1.042E+1
-8.755E-2	3.601E-1	1.041E+1
-9.404E-2	3.666E-1	1.043E+1
-8.106E-2	3.504E-1	1.049E+1
-8.431E-2	3.374E-1	1.044E+1
-8.917E-2	3.374E-1	1.047E+1
-9.404E-2	3.342E-1	1.040E+1
-8.268E-2	3.634E-1	1.041E+1
-8.593E-2	3.342E-1	1.035E+1
-8.593E-2	3.472E-1	1.047E+1
-9.242E-2	3.439E-1	1.047E+1
-8.268E-2	3.310E-1	1.042E+1
-8.593E-2	3.439E-1	1.048E+1
-8.755E-2	3.569E-1	1.046E+1
-9.566E-2	3.537E-1	1.045E+1
-7.944E-2	3.472E-1	1.050E+1
-8.268E-2	3.504E-1	1.049E+1
-8.593E-2	3.407E-1	1.054E+1
-9.566E-2	3.666E-1	1.063E+1
-8.106E-2	3.439E-1	1.041E+1
-8.755E-2	3.666E-1	1.035E+1
-8.755E-2	3.472E-1	1.047E+1
-9.566E-2	3.310E-1	1.055E+1
-8.431E-2	3.601E-1	1.052E+1
-8.268E-2	3.601E-1	1.040E+1
-8.431E-2	3.277E-1	1.037E+1
-9.566E-2	3.407E-1	1.048E+1
-8.106E-2	3.277E-1	1.048E+1
-8.431E-2	3.537E-1	1.035E+1
-8.431E-2	3.537E-1	1.049E+1
-9.728E-2	3.537E-1	1.043E+1
-8.431E-2	3.407E-1	1.046E+1
-8.106E-2	3.569E-1	1.054E+1
-8.755E-2	3.374E-1	1.041E+1
-9.242E-2	3.504E-1	1.048E+1
-8.106E-2	3.407E-1	1.055E+1
-8.593E-2	3.342E-1	1.060E+1
-8.755E-2	3.537E-1	1.040E+1
-9.728E-2	3.601E-1	1.039E+1
-8.268E-2	3.537E-1	1.043E+1
-8.431E-2	3.439E-1	1.039E+1
-9.079E-2	3.666E-1	1.036E+1
-9.242E-2	3.472E-1	1.066E+1
-8.431E-2	3.439E-1	1.035E+1
-8.268E-2	3.601E-1	1.049E+1
-8.917E-2	3.374E-1	1.049E+1
-9.404E-2	3.569E-1	1.048E+1
-8.268E-2	3.439E-1	1.055E+1
-8.268E-2	3.439E-1	1.046E+1
-9.079E-2	3.374E-1	1.050E+1
-9.242E-2	3.666E-1	1.045E+1
-8.593E-2	3.569E-1	1.038E+1
-8.268E-2	3.439E-1	1.041E+1
-8.917E-2	3.537E-1	1.059E+1
-8.917E-2	3.277E-1	1.048E+1
-8.431E-2	3.537E-1	1.050E+1
-8.268E-2	3.342E-1	1.044E+1
-8.755E-2	3.569E-1	1.035E+1
-9.242E-2	3.439E-1	1.054E+1
-8.431E-2	3.601E-1	1.046E+1
-8.106E-2	3.439E-1	1.035E+1
-9.404E-2	3.537E-1	1.044E+1
-8.917E-2	3.439E-1	1.053E+1
-8.431E-2	3.342E-1	1.052E+1
-7.944E-2	3.310E-1	1.048E+1
-9.242E-2	3.537E-1	1.059E+1
-9.404E-2	3.472E-1	1.049E+1
-8.755E-2	3.439E-1	1.046E+1
-8.106E-2	3.731E-1	1.050E+1
-8.917E-2	3.504E-1	1.067E+1
-8.917E-2	3.472E-1	1.049E+1
-8.593E-2	3.601E-1	1.042E+1
-7.944E-2	3.699E-1	1.044E+1
-9.079E-2	3.310E-1	1.042E+1
-9.079E-2	3.731E-1	1.053E+1
-8.917E-2	3.504E-1	1.056E+1
-7.620E-2	3.504E-1	1.038E+1
-9.242E-2	3.374E-1	1.047E+1
-9.079E-2	3.504E-1	1.054E+1
-8.755E-2	3.342E-1	1.050E+1
-8.106E-2	3.504E-1	1.048E+1
-8.755E-2	3.439E-1	1.061E+1
-9.242E-2	3.374E-1	1.040E+1
-8.755E-2	3.504E-1	1.045E+1
-7.782E-2	3.537E-1	1.038E+1
-9.242E-2	3.439E-1	1.056E+1
-8.917E-2	3.472E-1	1.043E+1
-8.917E-2	3.666E-1	1.040E+1
-7.782E-2	3.310E-1	1.042E+1
-9.404E-2	3.439E-1	1.054E+1
-9.242E-2	3.310E-1	1.051E+1
-8.755E-2	3.147E-1	1.042E+1
-8.106E-2	3.601E-1	1.035E+1
-9.404E-2	3.472E-1	1.046E+1
-9.079E-2	3.472E-1	1.047E+1
-9.079E-2	3.537E-1	1.051E+1
-7.944E-2	3.504E-1	1.046E+1
-9.079E-2	3.504E-1	1.043E+1
-9.242E-2	3.504E-1	1.036E+1
-8.755E-2	3.374E-1	1.050E+1
-7.944E-2	3.472E-1	1.065E+1
-9.079E-2	3.407E-1	1.033E+1
-8.917E-2	3.472E-1	1.038E+1
-8.755E-2	3.537E-1	1.049E+1
-7.782E-2	3.601E-1	1.038E+1
-9.404E-2	3.310E-1	1.047E+1
-8.917E-2	3.439E-1	1.036E+1
-8.431E-2	3.439E-1	1.033E+1
-7.782E-2	3.537E-1	1.038E+1
-9.079E-2	3.472E-1	1.045E+1
-9.079E-2	3.601E-1	1.045E+1
-8.755E-2	3.407E-1	1.049E+1
-7.782E-2	3.374E-1	1.046E+1
-9.079E-2	3.310E-1	1.052E+1
-9.242E-2	3.439E-1	1.043E+1
-8.755E-2	3.374E-1	1.058E+1
-8.106E-2	3.439E-1	1.054E+1
-9.079E-2	3.374E-1	1.041E+1
-9.079E-2	3.407E-1	1.048E+1
-8.431E-2	3.634E-1	1.062E+1
-7.944E-2	3.439E-1	1.050E+1
-9.404E-2	3.407E-1	1.046E+1
-8.917E-2	3.537E-1	1.053E+1
-8.917E-2	3.666E-1	1.047E+1
-7.944E-2	3.537E-1	1.057E+1
-8.917E-2	3.407E-1	1.043E+1
-9.566E-2	3.569E-1	1.046E+1
-8.755E-2	3.407E-1	1.047E+1
-7.944E-2	3.504E-1	1.051E+1
-9.079E-2	3.439E-1	1.042E+1
-9.242E-2	3.504E-1	1.039E+1
-8.755E-2	3.374E-1	1.041E+1
-8.268E-2	3.277E-1	1.041E+1
-9.079E-2	3.537E-1	1.041E+1
-9.242E-2	3.342E-1	1.048E+1
-8.268E-2	3.504E-1	1.038E+1
-8.106E-2	3.601E-1	1.036E+1
-8.755E-2	3.472E-1	1.041E+1
-9.242E-2	3.634E-1	1.050E+1
-8.917E-2	3.537E-1	1.053E+1
-8.268E-2	3.277E-1	1.043E+1
-8.755E-2	3.439E-1	1.051E+1
-9.242E-2	3.472E-1	1.051E+1
-8.755E-2	3.374E-1	1.045E+1
-8.431E-2	3.504E-1	1.039E+1
-8.755E-2	3.472E-1	1.046E+1
-9.242E-2	3.374E-1	1.038E+1
-8.593E-2	3.634E-1	1.048E+1
-7.944E-2	3.634E-1	1.052E+1
-8.917E-2	3.342E-1	1.034E+1
-9.404E-2	3.601E-1	1.049E+1
-8.755E-2	3.537E-1	1.036E+1
-8.106E-2	3.245E-1	1.048E+1
-8.755E-2	3.537E-1	1.051E+1
-9.728E-2	3.342E-1	1.044E+1
-8.268E-2	3.472E-1	1.054E+1
-8.106E-2	3.439E-1	1.050E+1
-8.755E-2	3.147E-1	1.042E+1
-9.566E-2	3.245E-1	1.050E+1
-8.431E-2	3.407E-1	1.048E+1
-8.431E-2	3.342E-1	1.054E+1
-8.755E-2	3.472E-1	1.041E+1
-9.728E-2	3.504E-1	1.048E+1
-8.431E-2	3.439E-1	1.042E+1
-8.268E-2	3.569E-1	1.049E+1
-8.593E-2	3.374E-1	1.047E+1
-9.566E-2	3.472E-1	1.049E+1
-8.268E-2	3.504E-1	1.061E+1
-8.431E-2	3.277E-1	1.050E+1
-8.431E-2	3.212E-1	1.040E+1
-9.890E-2	3.601E-1	1.043E+1
-8.431E-2	3.407E-1	1.041E+1
-8.431E-2	3.439E-1	1.044E+1
-8.593E-2	3.407E-1	1.045E+1
-9.566E-2	3.472E-1	1.051E+1
-8.268E-2	3.439E-1	1.038E+1
-8.268E-2	3.439E-1	1.047E+1
-8.593E-2	3.601E-1	1.050E+1
-9.728E-2	3.342E-1	1.051E+1
-8.106E-2	3.699E-1	1.047E+1
-8.755E-2	3.277E-1	1.050E+1
-8.593E-2	3.472E-1	1.042E+1
-9.566E-2	3.407E-1	1.058E+1
-8.268E-2	3.537E-1	1.058E+1
-8.431E-2	3.310E-1	1.047E+1
-8.593E-2	3.537E-1	1.049E+1
-9.566E-2	3.472E-1	1.054E+1
-8.268E-2	3.277E-1	1.055E+1
-8.593E-2	3.601E-1	1.044E+1
-8.917E-2	3.342E-1	1.052E+1
-9.728E-2	3.472E-1	1.049E+1
-8.268E-2	3.407E-1	1.051E+1
-8.593E-2	3.374E-1	1.047E+1
-8.593E-2	3.666E-1	1.053E+1
-9.566E-2	3.504E-1	1.048E+1
-8.593E-2	3.504E-1	1.038E+1
-8.431E-2	3.504E-1	1.038E+1
-8.755E-2	3.666E-1	1.045E+1
-9.728E-2	3.374E-1	1.051E+1
-8.268E-2	3.407E-1	1.043E+1
-8.431E-2	3.569E-1	1.063E+1
-8.431E-2	3.537E-1	1.049E+1
-9.566E-2	3.601E-1	1.056E+1
-8.431E-2	3.537E-1	1.057E+1
-8.106E-2	3.439E-1	1.041E+1
-8.593E-2	3.439E-1	1.058E+1
-9.242E-2	3.634E-1	1.033E+1
-8.431E-2	3.472E-1	1.043E+1
-8.593E-2	3.537E-1	1.030E+1
-8.917E-2	3.504E-1	1.053E+1
-9.566E-2	3.504E-1	1.051E+1
-8.268E-2	3.537E-1	1.051E+1
-8.431E-2	3.439E-1	1.047E+1
-8.755E-2	3.731E-1	1.034E+1
-9.566E-2	3.439E-1	1.055E+1
-8.593E-2	3.439E-1	1.047E+1
-8.268E-2	3.374E-1	1.046E+1
-8.755E-2	3.504E-1	1.041E+1
-9.404E-2	3.472E-1	1.045E+1
-8.431E-2	3.407E-1	1.041E+1
-8.106E-2	3.504E-1	1.042E+1
-8.755E-2	3.310E-1	1.048E+1
-9.079E-2	3.407E-1	1.042E+1
-8.593E-2	3.374E-1	1.041E+1
-8.268E-2	3.277E-1	1.035E+1
-8.755E-2	3.245E-1	1.041E+1
-9.242E-2	3.342E-1	1.041E+1
-8.593E-2	3.374E-1	1.042E+1
-8.431E-2	3.504E-1	1.040E+1
-8.106E-2	3.310E-1	1.043E+1
-9.566E-2	3.439E-1	1.048E+1
-9.242E-2	3.212E-1	1.051E+1
-8.106E-2	3.601E-1	1.057E+1
-8.593E-2	3.537E-1	1.053E+1
-9.242E-2	3.342E-1	1.049E+1
-9.079E-2	3.472E-1	1.042E+1
-7.782E-2	3.374E-1	1.044E+1
-8.755E-2	3.439E-1	1.044E+1
-9.728E-2	3.537E-1	1.044E+1
-8.431E-2	3.310E-1	1.044E+1
-8.106E-2	3.374E-1	1.050E+1
-9.079E-2	3.180E-1	1.043E+1
-9.079E-2	3.472E-1	1.060E+1
-8.755E-2	3.537E-1	1.049E+1
-7.620E-2	3.342E-1	1.051E+1
-9.404E-2	3.504E-1	1.059E+1
-9.566E-2	3.245E-1	1.038E+1
-8.755E-2	3.439E-1	1.049E+1
-8.268E-2	3.180E-1	1.043E+1
-9.242E-2	3.310E-1	1.049E+1
-9.404E-2	3.407E-1	1.054E+1
-8.431E-2	3.569E-1	1.048E+1
-8.106E-2	3.439E-1	1.056E+1
-9.566E-2	3.504E-1	1.047E+1
-8.755E-2	3.504E-1	1.042E+1
-8.593E-2	3.472E-1	1.046E+1
-7.782E-2	3.504E-1	1.041E+1
-9.242E-2	3.277E-1	1.053E+1
-8.917E-2	3.407E-1	1.048E+1
-8.755E-2	3.245E-1	1.044E+1
-7.944E-2	3.245E-1	1.051E+1
-9.242E-2	3.439E-1	1.047E+1
-9.242E-2	3.439E-1	1.047E+1
-8.593E-2	3.374E-1	1.045E+1
-7.782E-2	3.472E-1	1.045E+1
-9.404E-2	3.342E-1	1.053E+1
-8.917E-2	3.277E-1	1.043E+1
-8.755E-2	3.342E-1	1.046E+1
-8.268E-2	3.407E-1	1.044E+1
-8.755E-2	3.439E-1	1.042E+1
-9.404E-2	3.245E-1	1.041E+1
-8.755E-2	3.374E-1	1.047E+1
-7.620E-2	3.569E-1	1.031E+1
-9.242E-2	3.472E-1	1.059E+1
-9.079E-2	3.731E-1	1.043E+1
-8.917E-2	3.342E-1	1.045E+1
-7.782E-2	3.212E-1	1.062E+1
-9.404E-2	3.504E-1	1.043E+1
-9.404E-2	3.504E-1	1.061E+1
-8.917E-2	3.180E-1	1.050E+1
-7.620E-2	3.472E-1	1.049E+1
-9.242E-2	3.569E-1	1.052E+1
-9.404E-2	3.537E-1	1.048E+1
-8.268E-2	3.634E-1	1.046E+1
-7.944E-2	3.634E-1	1.043E+1
-9.242E-2	3.407E-1	1.034E+1
-9.242E-2	3.374E-1	1.055E+1
-8.431E-2	3.601E-1	1.056E+1
-8.106E-2	3.439E-1	1.051E+1
-9.079E-2	3.342E-1	1.055E+1
-9.242E-2	3.666E-1	1.033E+1
-8.593E-2	3.504E-1	1.037E+1
-8.106E-2	3.147E-1	1.047E+1
-9.242E-2	3.374E-1	1.039E+1
-9.404E-2	3.537E-1	1.051E+1
-8.431E-2	3.504E-1	1.042E+1
-7.944E-2	3.374E-1	1.045E+1
-9.079E-2	3.537E-1	1.053E+1
-9.242E-2	3.601E-1	1.032E+1
-8.755E-2	3.569E-1	1.048E+1
-8.106E-2	3.504E-1	1.057E+1
-9.242E-2	3.504E-1	1.043E+1
-9.242E-2	3.180E-1	1.054E+1
-8.755E-2	3.439E-1	1.035E+1
-7.944E-2	3.699E-1	1.057E+1
-8.917E-2	3.504E-1	1.054E+1
-9.728E-2	3.310E-1	1.039E+1
-8.917E-2	3.342E-1	1.052E+1
-7.944E-2	3.407E-1	1.041E+1
-9.079E-2	3.342E-1	1.045E+1
-9.079E-2	3.666E-1	1.048E+1
-8.755E-2	3.537E-1	1.039E+1
-8.106E-2	3.407E-1	1.053E+1
-8.755E-2	3.634E-1	1.051E+1
-9.566E-2	3.569E-1	1.059E+1
-8.268E-2	3.277E-1	1.049E+1
-8.593E-2	3.634E-1	1.059E+1
-8.755E-2	3.472E-1	1.050E+1
-9.242E-2	3.472E-1	1.043E+1
-8.755E-2	3.537E-1	1.047E+1
-8.106E-2	3.374E-1	1.044E+1
-9.079E-2	3.504E-1	1.047E+1
-9.566E-2	3.310E-1	1.034E+1
-8.431E-2	3.277E-1	1.045E+1
-8.268E-2	3.537E-1	1.052E+1
-8.755E-2	3.439E-1	1.047E+1
-9.404E-2	3.439E-1	1.047E+1
-8.431E-2	3.666E-1	1.039E+1
-8.268E-2	3.634E-1	1.046E+1
-8.917E-2	3.310E-1	1.035E+1
-9.566E-2	3.537E-1	1.058E+1
-8.431E-2	3.569E-1	1.042E+1
-8.268E-2	3.601E-1	1.062E+1
-8.917E-2	3.407E-1	1.039E+1
-9.566E-2	3.472E-1	1.053E+1
-8.431E-2	3.569E-1	1.050E+1
-8.106E-2	3.537E-1	1.056E+1
-8.593E-2	3.569E-1	1.058E+1
-9.728E-2	3.537E-1	1.030E+1
-8.268E-2	3.472E-1	1.047E+1
-8.268E-2	3.342E-1	1.047E+1
-8.593E-2	3.374E-1	1.063E+1
-9.728E-2	3.569E-1	1.051E+1
-8.431E-2	3.569E-1	1.034E+1
-8.268E-2	3.569E-1	1.039E+1
-8.755E-2	3.147E-1	1.041E+1
-9.566E-2	3.601E-1	1.055E+1
-8.431E-2	3.407E-1	1.043E+1
-8.106E-2	3.407E-1	1.049E+1
-8.755E-2	3.374E-1	1.052E+1
-9.566E-2	3.407E-1	1.044E+1
-8.268E-2	3.310E-1	1.052E+1
-8.593E-2	3.504E-1	1.042E+1
-8.431E-2	3.374E-1	1.035E+1
-9.404E-2	3.342E-1	1.048E+1
-8.106E-2	3.212E-1	1.059E+1
-8.431E-2	3.472E-1	1.039E+1
-8.593E-2	3.601E-1	1.037E+1
-9.404E-2	3.374E-1	1.044E+1
-8.106E-2	3.569E-1	1.048E+1
-8.431E-2	3.407E-1	1.061E+1
-8.755E-2	3.601E-1	1.040E+1
-9.242E-2	3.537E-1	1.058E+1
-8.431E-2	3.374E-1	1.048E+1
-8.593E-2	3.439E-1	1.039E+1
-8.431E-2	3.504E-1	1.047E+1
-9.566E-2	3.472E-1	1.050E+1
-8.268E-2	3.407E-1	1.057E+1
-8.268E-2	3.634E-1	1.049E+1
-8.593E-2	3.472E-1	1.057E+1
-9.566E-2	3.504E-1	1.048E+1
-8.431E-2	3.439E-1	1.060E+1
-8.268E-2	3.504E-1	1.055E+1
-8.593E-2	3.537E-1	1.039E+1
-9.728E-2	3.634E-1	1.041E+1
-8.431E-2	3.537E-1	1.041E+1
-8.755E-2	3.472E-1	1.034E+1
-8.755E-2	3.342E-1	1.046E+1
-9.566E-2	3.342E-1	1.047E+1
-8.593E-2	3.504E-1	1.056E+1
-8.431E-2	3.504E-1	1.042E+1
-8.917E-2	3.666E-1	1.052E+1
-9.728E-2	3.439E-1	1.042E+1
-8.268E-2	3.310E-1	1.051E+1
-8.268E-2	3.310E-1	1.064E+1
-9.242E-2	3.504E-1	1.042E+1
-9.566E-2	3.374E-1	1.042E+1
-8.431E-2	3.504E-1	1.053E+1
-8.431E-2	3.374E-1	1.043E+1
-8.917E-2	3.439E-1	1.050E+1
-9.404E-2	3.472E-1	1.050E+1
-8.431E-2	3.310E-1	1.055E+1
-8.431E-2	3.439E-1	1.048E+1
-9.079E-2	3.374E-1	1.047E+1
-9.079E-2	3.374E-1	1.039E+1
-8.917E-2	3.472E-1	1.038E+1
-8.106E-2	3.212E-1	1.047E+1
-9.242E-2	3.245E-1	1.043E+1
-9.404E-2	3.569E-1	1.042E+1
-8.755E-2	3.472E-1	1.039E+1
-8.431E-2	3.634E-1	1.057E+1
-8.917E-2	3.407E-1	1.047E+1
-9.404E-2	3.537E-1	1.037E+1
-8.593E-2	3.374E-1	1.055E+1
-8.268E-2	3.569E-1	1.045E+1
-8.917E-2	3.439E-1	1.053E+1
-9.242E-2	3.537E-1	1.023E+1
-8.917E-2	3.439E-1	1.045E+1
-8.268E-2	3.537E-1	1.059E+1
-8.755E-2	3.407E-1	1.053E+1
-9.404E-2	3.374E-1	1.041E+1
-8.755E-2	3.374E-1	1.044E+1
-8.106E-2	3.407E-1	1.050E+1
-8.917E-2	3.407E-1	1.046E+1
-9.242E-2	3.504E-1	1.044E+1
-8.917E-2	3.310E-1	1.054E+1
-8.106E-2	3.310E-1	1.061E+1
-9.242E-2	3.569E-1	1.038E+1
-9.079E-2	3.212E-1	1.046E+1
-8.755E-2	3.310E-1	1.045E+1
-8.106E-2	3.212E-1	1.036E+1
-8.917E-2	3.439E-1	1.052E+1
-9.079E-2	3.407E-1	1.054E+1
-8.755E-2	3.310E-1	1.038E+1
-8.431E-2	3.374E-1	1.047E+1
-9.079E-2	3.180E-1	1.046E+1
-9.079E-2	3.245E-1	1.050E+1
-8.917E-2	3.537E-1	1.053E+1
-8.106E-2	3.504E-1	1.037E+1
-8.917E-2	3.537E-1	1.045E+1
-9.404E-2	3.504E-1	1.040E+1
-8.755E-2	3.439E-1	1.056E+1
-7.944E-2	3.439E-1	1.051E+1
-9.242E-2	3.472E-1	1.036E+1
-9.079E-2	3.634E-1	1.044E+1
-8.593E-2	3.504E-1	1.049E+1
-7.782E-2	3.439E-1	1.038E+1
-9.404E-2	3.407E-1	1.043E+1
-9.079E-2	3.115E-1	1.035E+1
-8.755E-2	3.537E-1	1.047E+1
-7.620E-2	3.472E-1	1.037E+1
-9.242E-2	3.180E-1	1.040E+1
-8.917E-2	3.374E-1	1.045E+1
-8.917E-2	3.342E-1	1.053E+1
-7.782E-2	3.666E-1	1.053E+1
-9.242E-2	3.504E-1	1.046E+1
-9.242E-2	3.439E-1	1.053E+1
-8.755E-2	3.504E-1	1.053E+1
-8.268E-2	3.277E-1	1.050E+1
-9.079E-2	3.439E-1	1.044E+1
-8.755E-2	3.504E-1	1.065E+1
-8.917E-2	3.472E-1	1.037E+1
-7.944E-2	3.439E-1	1.047E+1
-8.917E-2	3.310E-1	1.031E+1
-8.917E-2	3.277E-1	1.046E+1
-9.079E-2	3.342E-1	1.040E+1
-8.268E-2	3.537E-1	1.044E+1
-8.917E-2	3.147E-1	1.046E+1
-8.917E-2	3.407E-1	1.049E+1
-8.593E-2	3.504E-1	1.047E+1
-7.944E-2	3.601E-1	1.055E+1
-9.566E-2	3.277E-1	1.044E+1
-8.917E-2	3.537E-1	1.063E+1
-8.917E-2	3.407E-1	1.029E+1
-8.268E-2	3.439E-1	1.051E+1
-9.242E-2	3.310E-1	1.049E+1
-8.755E-2	3.439E-1	1.052E+1
-8.593E-2	3.472E-1	1.048E+1
-8.268E-2	3.407E-1	1.035E+1
-9.242E-2	3.666E-1	1.055E+1
-9.242E-2	3.601E-1	1.039E+1
-8.431E-2	3.439E-1	1.047E+1
-7.944E-2	3.504E-1	1.046E+1
-9.079E-2	3.504E-1	1.044E+1
-9.404E-2	3.342E-1	1.052E+1
-8.106E-2	3.601E-1	1.052E+1
-8.106E-2	3.504E-1	1.046E+1
-9.242E-2	3.666E-1	1.046E+1
-9.404E-2	3.374E-1	1.044E+1
-8.431E-2	3.245E-1	1.040E+1
-8.268E-2	3.342E-1	1.042E+1
-8.917E-2	3.472E-1	1.041E+1
-9.079E-2	3.342E-1	1.050E+1
-8.431E-2	3.504E-1	1.056E+1
-8.106E-2	3.699E-1	1.060E+1
-8.917E-2	3.407E-1	1.042E+1
-9.566E-2	3.699E-1	1.053E+1
-8.917E-2	3.699E-1	1.031E+1
-7.944E-2	3.504E-1	1.046E+1
-9.242E-2	3.537E-1	1.047E+1
-9.242E-2	3.472E-1	1.044E+1
-8.431E-2	3.472E-1	1.042E+1
-8.106E-2	3.764E-1	1.032E+1
-8.917E-2	3.407E-1	1.038E+1
-9.566E-2	3.569E-1	1.037E+1
-8.593E-2	3.699E-1	1.057E+1
-8.106E-2	3.439E-1	1.045E+1
-8.917E-2	3.439E-1	1.036E+1
-9.566E-2	3.472E-1	1.051E+1
-8.431E-2	3.310E-1	1.056E+1
-8.431E-2	3.472E-1	1.042E+1
-8.755E-2	3.277E-1	1.043E+1
-9.728E-2	3.374E-1	1.051E+1
-8.431E-2	3.439E-1	1.047E+1
-8.593E-2	3.439E-1	1.039E+1
-8.917E-2	3.472E-1	1.041E+1
-9.242E-2	3.439E-1	1.053E+1
-8.431E-2	3.439E-1	1.043E+1
-8.431E-2	3.472E-1	1.034E+1
-8.431E-2	3.245E-1	1.049E+1
-9.728E-2	3.601E-1	1.047E+1
-8.106E-2	3.342E-1	1.050E+1
-8.593E-2	3.601E-1	1.040E+1
-8.917E-2	3.569E-1	1.055E+1
-9.566E-2	3.504E-1	1.058E+1
-8.106E-2	3.601E-1	1.037E+1
-8.755E-2	3.764E-1	1.062E+1
-8.593E-2	3.374E-1	1.042E+1
-9.890E-2	3.342E-1	1.057E+1
-8.268E-2	3.439E-1	1.047E+1
-8.268E-2	3.439E-1	1.053E+1
-8.755E-2	3.342E-1	1.052E+1
-1.005E-1	3.407E-1	1.041E+1
-8.268E-2	3.407E-1	1.051E+1
-8.268E-2	3.245E-1	1.041E+1
-8.917E-2	3.407E-1	1.047E+1
-9.404E-2	3.374E-1	1.059E+1
-8.106E-2	3.537E-1	1.040E+1
-8.593E-2	3.212E-1	1.050E+1
-8.593E-2	3.342E-1	1.048E+1
-9.728E-2	3.277E-1	1.044E+1
-8.106E-2	3.407E-1	1.063E+1
-8.106E-2	3.472E-1	1.052E+1
-8.755E-2	3.407E-1	1.057E+1
-9.566E-2	3.504E-1	1.048E+1
-8.593E-2	3.504E-1	1.053E+1
-8.268E-2	3.439E-1	1.042E+1
-8.431E-2	3.472E-1	1.057E+1
-9.728E-2	3.731E-1	1.049E+1
-8.431E-2	3.472E-1	1.059E+1
-8.593E-2	3.472E-1	1.043E+1
-8.593E-2	3.634E-1	1.049E+1
-9.728E-2	3.374E-1	1.039E+1
-8.431E-2	3.439E-1	1.044E+1
-8.268E-2	3.277E-1	1.063E+1
-8.755E-2	3.472E-1	1.051E+1
-9.728E-2	3.504E-1	1.041E+1
-8.431E-2	3.472E-1	1.042E+1
-8.431E-2	3.601E-1	1.047E+1
-8.593E-2	3.374E-1	1.053E+1
-9.728E-2	3.374E-1	1.049E+1
-8.268E-2	3.342E-1	1.030E+1
-8.593E-2	3.569E-1	1.052E+1
-8.917E-2	3.601E-1	1.043E+1
-9.566E-2	3.439E-1	1.039E+1
-8.268E-2	3.472E-1	1.055E+1
-8.431E-2	3.342E-1	1.064E+1
-9.242E-2	3.342E-1	1.051E+1
-9.404E-2	3.634E-1	1.043E+1
-8.106E-2	3.569E-1	1.053E+1
-8.755E-2	3.601E-1	1.060E+1
-8.755E-2	3.342E-1	1.045E+1
-9.404E-2	3.439E-1	1.054E+1
[truncated: 93,963 more rows]
