# Supplementary material for: Improved ANAP incorporation and VCF analysis reveal details of P2X7 current facilitation and a limited conformational interplay between ATP binding and the intracellular ballast domain
Source: eLife. 2023 Jan 4;12:e82479. doi: 10.7554/eLife.82479 (PMC9859053; doi:10.7554/eLife.82479)
Supplement: Table 2—source data 1. [file elife-82479-table2-data1.zip]

Archive with 53 entries (53 files):
- Table-2_source-data-1/22k12-16.csv
- Table-2_source-data-1/22k17-05.csv
- Table-2_source-data-1/22k17-11.csv
- Table-2_source-data-1/22k17-15.csv
- Table-2_source-data-1/22k17-16.csv
- Table-2_source-data-1/22k18-02.csv
- Table-2_source-data-1/22k18-05.csv
- Table-2_source-data-1/22k18-06.csv
- Table-2_source-data-1/22k18-08.csv
- Table-2_source-data-1/22k18-15.csv
- Table-2_source-data-1/22k19-05.csv
- Table-2_source-data-1/22k19-06.csv
- Table-2_source-data-1/22k19-07.csv
- Table-2_source-data-1/22k19-08.csv
- Table-2_source-data-1/22k19-09.csv
- Table-2_source-data-1/22k20-05.csv
- Table-2_source-data-1/22k20-08.csv
- Table-2_source-data-1/22k20-09.csv
- Table-2_source-data-1/22k20-10.csv
- Table-2_source-data-1/22k20-11.csv
- Table-2_source-data-1/22k21-03.csv
- Table-2_source-data-1/22k21-04.csv
- Table-2_source-data-1/22k24-03.csv
- Table-2_source-data-1/22k24-05.csv
- Table-2_source-data-1/22k24-09.csv
- Table-2_source-data-1/22k24-11.csv
- Table-2_source-data-1/22k24-14.csv
- Table-2_source-data-1/22k24-16.csv
- Table-2_source-data-1/22k24-17.csv
- Table-2_source-data-1/22k24-18.csv
- Table-2_source-data-1/22k25-03.csv
- Table-2_source-data-1/22k25-04.csv
- Table-2_source-data-1/22k25-05.csv
- Table-2_source-data-1/22k25-06.csv
- Table-2_source-data-1/22k25-09.csv
- Table-2_source-data-1/22k25-10.csv
- Table-2_source-data-1/22k25-11.csv
- Table-2_source-data-1/22k25-12.csv
- Table-2_source-data-1/22k25-13.csv
- Table-2_source-data-1/22l07-23.csv
- Table-2_source-data-1/22l08-01.csv
- Table-2_source-data-1/22l08-03.csv
- Table-2_source-data-1/22l08-06.csv
- Table-2_source-data-1/22l08-09.csv
- Table-2_source-data-1/22l08-19.csv
- Table-2_source-data-1/22l08-20.csv
- Table-2_source-data-1/22l09-02.csv
- Table-2_source-data-1/22l09-03.csv
- Table-2_source-data-1/22l09-06.csv
- Table-2_source-data-1/22l09-10.csv
- Table-2_source-data-1/22l09-11.csv
- Table-2_source-data-1/22l14-21.csv
- Table-2_source-data-1/22m05-05.csv
