# Supplementary material for: Improved ANAP incorporation and VCF analysis reveal details of P2X7 current facilitation and a limited conformational interplay between ATP binding and the intracellular ballast domain
Source: eLife. 2023 Jan 4;12:e82479. doi: 10.7554/eLife.82479 (PMC9859053; doi:10.7554/eLife.82479)
Supplement: Table 2—source data 1. [file elife-82479-table2-data1.zip › Table-2_source-data-1/22k17-05.csv]

-7.295E-2	6.171E-2	3.455E+0
-6.484E-2	7.468E-2	3.455E+0
-5.835E-2	7.144E-2	3.426E+0
-6.484E-2	5.846E-2	3.542E+0
-6.809E-2	6.819E-2	3.390E+0
-6.484E-2	7.144E-2	3.426E+0
-5.835E-2	6.819E-2	3.468E+0
-6.646E-2	6.819E-2	3.442E+0
-7.133E-2	6.819E-2	3.468E+0
-6.160E-2	7.468E-2	3.452E+0
-5.835E-2	6.819E-2	3.403E+0
-6.484E-2	6.495E-2	3.403E+0
-6.971E-2	6.819E-2	3.523E+0
-6.322E-2	6.495E-2	3.429E+0
-5.835E-2	6.819E-2	3.419E+0
-6.646E-2	6.171E-2	3.452E+0
-6.809E-2	6.819E-2	3.439E+0
-6.322E-2	7.144E-2	3.384E+0
-5.998E-2	6.495E-2	3.504E+0
-6.809E-2	6.171E-2	3.478E+0
-6.646E-2	6.819E-2	3.497E+0
-5.998E-2	6.495E-2	3.455E+0
-5.835E-2	6.171E-2	3.474E+0
-6.809E-2	6.819E-2	3.510E+0
-6.971E-2	5.522E-2	3.458E+0
-6.322E-2	6.495E-2	3.478E+0
-5.998E-2	6.495E-2	3.478E+0
-6.322E-2	7.144E-2	3.497E+0
-7.133E-2	6.819E-2	3.435E+0
-6.484E-2	6.495E-2	3.452E+0
-5.998E-2	6.171E-2	3.416E+0
-6.484E-2	6.819E-2	3.435E+0
-7.133E-2	7.144E-2	3.409E+0
-6.160E-2	6.819E-2	3.517E+0
-6.160E-2	6.819E-2	3.374E+0
-6.646E-2	6.495E-2	3.445E+0
-7.133E-2	6.819E-2	3.461E+0
-5.998E-2	6.171E-2	3.354E+0
-5.998E-2	5.846E-2	3.396E+0
-6.484E-2	7.468E-2	3.465E+0
-6.809E-2	6.495E-2	3.481E+0
-6.160E-2	7.468E-2	3.439E+0
-5.835E-2	6.819E-2	3.487E+0
-6.484E-2	6.495E-2	3.435E+0
-7.133E-2	7.468E-2	3.494E+0
-6.484E-2	6.495E-2	3.465E+0
-5.998E-2	6.819E-2	3.448E+0
-6.646E-2	6.495E-2	3.422E+0
-6.971E-2	6.495E-2	3.419E+0
-6.484E-2	6.819E-2	3.435E+0
-5.835E-2	7.144E-2	3.468E+0
-6.484E-2	7.144E-2	3.442E+0
-6.809E-2	6.171E-2	3.409E+0
-6.160E-2	6.171E-2	3.400E+0
-5.998E-2	6.171E-2	3.364E+0
-6.646E-2	6.495E-2	3.445E+0
-6.971E-2	6.495E-2	3.546E+0
-6.322E-2	7.144E-2	3.491E+0
-5.998E-2	7.468E-2	3.371E+0
-6.484E-2	6.495E-2	3.422E+0
-6.971E-2	6.495E-2	3.533E+0
-6.322E-2	7.144E-2	3.484E+0
-5.998E-2	6.819E-2	3.416E+0
-6.160E-2	6.495E-2	3.429E+0
-7.133E-2	6.495E-2	3.432E+0
-6.484E-2	7.144E-2	3.487E+0
-5.998E-2	6.495E-2	3.474E+0
-6.646E-2	7.468E-2	3.500E+0
-7.133E-2	6.819E-2	3.442E+0
-6.484E-2	6.171E-2	3.419E+0
-5.835E-2	6.495E-2	3.455E+0
-6.322E-2	5.846E-2	3.422E+0
-6.646E-2	6.819E-2	3.419E+0
-6.160E-2	6.819E-2	3.413E+0
-5.835E-2	6.171E-2	3.484E+0
-6.809E-2	6.171E-2	3.458E+0
-7.133E-2	7.144E-2	3.429E+0
-6.484E-2	6.495E-2	3.445E+0
-5.998E-2	7.144E-2	3.452E+0
-6.322E-2	6.495E-2	3.393E+0
-7.295E-2	6.495E-2	3.429E+0
-5.998E-2	6.495E-2	3.504E+0
-5.998E-2	6.819E-2	3.396E+0
-6.809E-2	6.819E-2	3.445E+0
-6.646E-2	6.819E-2	3.526E+0
-6.322E-2	6.171E-2	3.426E+0
-5.835E-2	7.468E-2	3.452E+0
-6.646E-2	6.495E-2	3.478E+0
-6.971E-2	7.144E-2	3.387E+0
-6.484E-2	6.495E-2	3.465E+0
-5.835E-2	6.819E-2	3.539E+0
-6.484E-2	7.144E-2	3.517E+0
-6.971E-2	6.819E-2	3.507E+0
-6.484E-2	6.495E-2	3.491E+0
-5.998E-2	7.144E-2	3.520E+0
-6.646E-2	6.819E-2	3.445E+0
-6.809E-2	6.495E-2	3.510E+0
-6.484E-2	6.495E-2	3.445E+0
-5.998E-2	7.144E-2	3.452E+0
-6.484E-2	6.171E-2	3.413E+0
-6.809E-2	6.171E-2	3.455E+0
-6.160E-2	5.846E-2	3.478E+0
-5.998E-2	6.819E-2	3.442E+0
-6.809E-2	6.495E-2	3.442E+0
-6.971E-2	5.846E-2	3.442E+0
-6.322E-2	6.495E-2	3.465E+0
-5.998E-2	6.171E-2	3.445E+0
-6.646E-2	6.171E-2	3.494E+0
-6.971E-2	7.144E-2	3.478E+0
-6.646E-2	6.495E-2	3.539E+0
-5.835E-2	6.171E-2	3.439E+0
-6.484E-2	6.495E-2	3.487E+0
-7.133E-2	6.495E-2	3.513E+0
-6.484E-2	6.819E-2	3.452E+0
-5.998E-2	6.171E-2	3.487E+0
-6.646E-2	6.819E-2	3.494E+0
-6.809E-2	6.171E-2	3.390E+0
-6.322E-2	6.495E-2	3.510E+0
-5.835E-2	7.144E-2	3.439E+0
-6.646E-2	7.144E-2	3.481E+0
-6.809E-2	6.819E-2	3.458E+0
-6.322E-2	6.819E-2	3.458E+0
-5.673E-2	6.819E-2	3.429E+0
-6.809E-2	6.819E-2	3.510E+0
-7.133E-2	7.468E-2	3.400E+0
-6.160E-2	7.144E-2	3.455E+0
-5.998E-2	6.495E-2	3.432E+0
-6.646E-2	6.495E-2	3.448E+0
-7.133E-2	6.171E-2	3.426E+0
-6.160E-2	7.144E-2	3.458E+0
-5.998E-2	7.144E-2	3.504E+0
-6.646E-2	7.144E-2	3.484E+0
-6.971E-2	7.144E-2	3.513E+0
-6.160E-2	6.171E-2	3.471E+0
-5.835E-2	6.819E-2	3.387E+0
-6.484E-2	6.495E-2	3.429E+0
-7.133E-2	6.171E-2	3.471E+0
-6.484E-2	7.144E-2	3.461E+0
-5.998E-2	6.495E-2	3.497E+0
-6.484E-2	6.819E-2	3.442E+0
-7.133E-2	6.171E-2	3.478E+0
-6.322E-2	6.495E-2	3.445E+0
-5.835E-2	6.495E-2	3.455E+0
-6.646E-2	7.144E-2	3.497E+0
-6.971E-2	6.171E-2	3.396E+0
-6.322E-2	6.495E-2	3.452E+0
-5.673E-2	6.171E-2	3.494E+0
-6.484E-2	7.144E-2	3.426E+0
-7.133E-2	7.144E-2	3.461E+0
-6.160E-2	6.819E-2	3.452E+0
-6.160E-2	6.495E-2	3.419E+0
-6.646E-2	6.171E-2	3.465E+0
-6.971E-2	6.495E-2	3.439E+0
-6.484E-2	6.819E-2	3.445E+0
-5.835E-2	6.819E-2	3.422E+0
-6.484E-2	6.171E-2	3.474E+0
-6.809E-2	6.819E-2	3.494E+0
-6.646E-2	5.846E-2	3.455E+0
-5.835E-2	6.819E-2	3.448E+0
-6.484E-2	6.819E-2	3.445E+0
-7.295E-2	5.846E-2	3.409E+0
-6.322E-2	5.846E-2	3.422E+0
-5.998E-2	6.495E-2	3.445E+0
-6.646E-2	7.144E-2	3.416E+0
-7.133E-2	6.819E-2	3.487E+0
-5.998E-2	6.171E-2	3.409E+0
-5.673E-2	6.819E-2	3.367E+0
-6.646E-2	6.495E-2	3.390E+0
-7.133E-2	5.522E-2	3.393E+0
-6.322E-2	6.819E-2	3.409E+0
-5.835E-2	6.819E-2	3.429E+0
-6.484E-2	5.846E-2	3.448E+0
-6.971E-2	6.495E-2	3.481E+0
-6.160E-2	7.144E-2	3.546E+0
-5.835E-2	6.495E-2	3.487E+0
-6.484E-2	6.495E-2	3.416E+0
-7.133E-2	7.468E-2	3.409E+0
-6.322E-2	6.495E-2	3.510E+0
-5.835E-2	6.171E-2	3.452E+0
-6.646E-2	6.171E-2	3.455E+0
-6.971E-2	6.819E-2	3.487E+0
-5.998E-2	6.495E-2	3.471E+0
-5.673E-2	6.819E-2	3.491E+0
-6.809E-2	6.171E-2	3.426E+0
-7.133E-2	6.495E-2	3.387E+0
-6.322E-2	5.846E-2	3.494E+0
-5.998E-2	6.819E-2	3.500E+0
-6.484E-2	6.495E-2	3.481E+0
-6.809E-2	6.819E-2	3.500E+0
-6.322E-2	6.819E-2	3.478E+0
-5.835E-2	6.819E-2	3.484E+0
-6.646E-2	6.495E-2	3.549E+0
-6.971E-2	7.468E-2	3.439E+0
-6.322E-2	6.171E-2	3.435E+0
-5.998E-2	6.171E-2	3.461E+0
-6.646E-2	6.495E-2	3.445E+0
-6.809E-2	6.819E-2	3.416E+0
-6.160E-2	6.171E-2	3.507E+0
-5.998E-2	7.468E-2	3.484E+0
-6.809E-2	7.144E-2	3.422E+0
-6.971E-2	5.522E-2	3.491E+0
-6.322E-2	6.495E-2	3.403E+0
-5.835E-2	6.819E-2	3.487E+0
-6.646E-2	6.495E-2	3.426E+0
-7.295E-2	6.171E-2	3.416E+0
-6.484E-2	6.495E-2	3.409E+0
-5.835E-2	7.468E-2	3.526E+0
-6.484E-2	5.846E-2	3.426E+0
-6.971E-2	6.495E-2	3.396E+0
-6.322E-2	7.144E-2	3.491E+0
-5.998E-2	7.144E-2	3.504E+0
-6.484E-2	6.495E-2	3.448E+0
-6.809E-2	6.171E-2	3.484E+0
-6.160E-2	7.468E-2	3.432E+0
-5.835E-2	6.171E-2	3.487E+0
-6.484E-2	6.495E-2	3.406E+0
-6.809E-2	7.144E-2	3.448E+0
-6.160E-2	7.144E-2	3.468E+0
-5.835E-2	6.819E-2	3.393E+0
-6.809E-2	6.819E-2	3.445E+0
-6.971E-2	6.495E-2	3.555E+0
-5.998E-2	6.171E-2	3.520E+0
-5.835E-2	7.144E-2	3.429E+0
-6.809E-2	6.171E-2	3.481E+0
-7.133E-2	7.144E-2	3.468E+0
-6.322E-2	6.171E-2	3.481E+0
-5.673E-2	7.144E-2	3.481E+0
-6.484E-2	7.144E-2	3.458E+0
-6.971E-2	6.495E-2	3.500E+0
-6.160E-2	5.846E-2	3.529E+0
-5.835E-2	6.819E-2	3.478E+0
-6.484E-2	6.819E-2	3.422E+0
-7.133E-2	5.846E-2	3.458E+0
-6.322E-2	6.495E-2	3.452E+0
-6.160E-2	5.846E-2	3.435E+0
-6.809E-2	5.846E-2	3.468E+0
-7.133E-2	6.819E-2	3.500E+0
-6.646E-2	7.468E-2	3.393E+0
-5.998E-2	6.495E-2	3.452E+0
-6.646E-2	5.846E-2	3.435E+0
-7.133E-2	6.819E-2	3.468E+0
-6.322E-2	6.495E-2	3.416E+0
-5.998E-2	6.819E-2	3.478E+0
-6.809E-2	6.171E-2	3.422E+0
-6.971E-2	6.495E-2	3.429E+0
-6.160E-2	5.198E-2	3.461E+0
-5.673E-2	6.171E-2	3.468E+0
-6.646E-2	5.522E-2	3.481E+0
-7.133E-2	6.171E-2	3.523E+0
-6.322E-2	6.171E-2	3.500E+0
-5.835E-2	6.819E-2	3.484E+0
-6.322E-2	7.468E-2	3.448E+0
-6.971E-2	6.819E-2	3.510E+0
-6.160E-2	6.819E-2	3.455E+0
-6.322E-2	6.819E-2	3.429E+0
-6.322E-2	6.495E-2	3.435E+0
-7.133E-2	7.144E-2	3.448E+0
-6.322E-2	6.495E-2	3.471E+0
-5.998E-2	6.495E-2	3.422E+0
-6.646E-2	6.171E-2	3.452E+0
-7.295E-2	6.819E-2	3.455E+0
-6.160E-2	6.495E-2	3.504E+0
-6.160E-2	6.819E-2	3.377E+0
-6.809E-2	6.171E-2	3.465E+0
-6.646E-2	6.819E-2	3.445E+0
-5.998E-2	5.522E-2	3.478E+0
-5.998E-2	6.495E-2	3.419E+0
-6.971E-2	6.495E-2	3.458E+0
-6.971E-2	7.144E-2	3.487E+0
-6.484E-2	5.846E-2	3.494E+0
-5.998E-2	6.171E-2	3.409E+0
-6.809E-2	5.846E-2	3.494E+0
-6.971E-2	7.144E-2	3.374E+0
-5.998E-2	7.144E-2	3.491E+0
-5.998E-2	6.495E-2	3.471E+0
-6.322E-2	6.171E-2	3.448E+0
-6.971E-2	6.819E-2	3.526E+0
-6.322E-2	6.495E-2	3.429E+0
-5.673E-2	5.846E-2	3.468E+0
-6.646E-2	6.819E-2	3.455E+0
-6.971E-2	6.171E-2	3.474E+0
-5.998E-2	6.819E-2	3.439E+0
-5.998E-2	6.819E-2	3.474E+0
-6.484E-2	7.144E-2	3.513E+0
-6.971E-2	6.819E-2	3.458E+0
-6.322E-2	6.819E-2	3.400E+0
-6.160E-2	6.819E-2	3.409E+0
-6.809E-2	7.468E-2	3.445E+0
-6.971E-2	6.819E-2	3.474E+0
-6.484E-2	6.495E-2	3.419E+0
-5.998E-2	5.846E-2	3.351E+0
-6.809E-2	6.171E-2	3.539E+0
-6.809E-2	6.495E-2	3.435E+0
-6.322E-2	7.144E-2	3.572E+0
-5.998E-2	6.495E-2	3.435E+0
-6.809E-2	6.495E-2	3.406E+0
-7.133E-2	6.171E-2	3.393E+0
-6.322E-2	6.819E-2	3.539E+0
-5.835E-2	6.171E-2	3.422E+0
-6.484E-2	6.819E-2	3.452E+0
-6.971E-2	6.495E-2	3.468E+0
-6.484E-2	6.495E-2	3.448E+0
-5.673E-2	6.171E-2	3.487E+0
-6.646E-2	7.144E-2	3.504E+0
-7.133E-2	6.495E-2	3.484E+0
-6.484E-2	5.522E-2	3.520E+0
-6.160E-2	5.846E-2	3.448E+0
-6.646E-2	7.144E-2	3.474E+0
-6.809E-2	6.495E-2	3.432E+0
-6.322E-2	7.468E-2	3.452E+0
-5.835E-2	7.144E-2	3.478E+0
-6.809E-2	7.144E-2	3.419E+0
-6.971E-2	6.495E-2	3.471E+0
-6.322E-2	7.793E-2	3.452E+0
-6.160E-2	6.819E-2	3.481E+0
-6.646E-2	6.495E-2	3.435E+0
-7.133E-2	6.495E-2	3.513E+0
-5.835E-2	7.144E-2	3.442E+0
-5.998E-2	7.144E-2	3.507E+0
-6.646E-2	7.144E-2	3.435E+0
-7.295E-2	7.468E-2	3.468E+0
-6.322E-2	6.819E-2	3.484E+0
-6.160E-2	6.819E-2	3.461E+0
-6.484E-2	6.819E-2	3.445E+0
-7.133E-2	5.846E-2	3.481E+0
-6.160E-2	7.144E-2	3.377E+0
-5.835E-2	5.198E-2	3.461E+0
-6.971E-2	6.495E-2	3.461E+0
-6.971E-2	6.819E-2	3.448E+0
-6.160E-2	6.819E-2	3.468E+0
-5.998E-2	6.171E-2	3.468E+0
-6.809E-2	6.495E-2	3.542E+0
-6.809E-2	6.819E-2	3.416E+0
-6.322E-2	5.522E-2	3.400E+0
-5.998E-2	6.171E-2	3.448E+0
-6.809E-2	5.846E-2	3.409E+0
-6.971E-2	6.819E-2	3.471E+0
-6.160E-2	6.171E-2	3.484E+0
-6.160E-2	5.846E-2	3.458E+0
-6.646E-2	7.144E-2	3.471E+0
-6.971E-2	7.468E-2	3.478E+0
-6.160E-2	6.495E-2	3.536E+0
-5.998E-2	6.819E-2	3.448E+0
-6.484E-2	6.819E-2	3.432E+0
-6.809E-2	5.198E-2	3.432E+0
-5.998E-2	6.819E-2	3.409E+0
-5.998E-2	6.819E-2	3.529E+0
-6.484E-2	7.468E-2	3.474E+0
-6.971E-2	6.819E-2	3.416E+0
-6.160E-2	6.819E-2	3.426E+0
-5.835E-2	7.144E-2	3.471E+0
-6.809E-2	7.144E-2	3.439E+0
-7.295E-2	6.495E-2	3.429E+0
-6.322E-2	6.819E-2	3.448E+0
-5.835E-2	6.171E-2	3.474E+0
-6.484E-2	7.144E-2	3.458E+0
-6.971E-2	7.144E-2	3.474E+0
-6.322E-2	6.495E-2	3.461E+0
-5.835E-2	7.468E-2	3.523E+0
-6.809E-2	6.495E-2	3.413E+0
-6.971E-2	6.495E-2	3.429E+0
-5.998E-2	7.468E-2	3.494E+0
-6.160E-2	5.522E-2	3.504E+0
-6.809E-2	6.495E-2	3.432E+0
-6.809E-2	7.144E-2	3.435E+0
-5.998E-2	6.819E-2	3.478E+0
-5.998E-2	6.171E-2	3.481E+0
-6.484E-2	6.171E-2	3.432E+0
-6.971E-2	6.495E-2	3.491E+0
-6.160E-2	7.144E-2	3.520E+0
-6.160E-2	5.846E-2	3.458E+0
-6.809E-2	6.819E-2	3.435E+0
-6.971E-2	6.819E-2	3.445E+0
-6.484E-2	7.144E-2	3.452E+0
-5.673E-2	5.846E-2	3.393E+0
-6.646E-2	6.171E-2	3.494E+0
-6.646E-2	7.144E-2	3.497E+0
-6.322E-2	6.819E-2	3.435E+0
-5.835E-2	6.495E-2	3.448E+0
-6.484E-2	5.846E-2	3.422E+0
-6.809E-2	6.819E-2	3.448E+0
-6.160E-2	6.819E-2	3.396E+0
-6.160E-2	6.171E-2	3.504E+0
-6.484E-2	6.495E-2	3.481E+0
-6.971E-2	6.495E-2	3.439E+0
-6.322E-2	6.819E-2	3.517E+0
-5.835E-2	5.846E-2	3.448E+0
-6.484E-2	6.819E-2	3.439E+0
-7.133E-2	7.144E-2	3.474E+0
-5.998E-2	7.144E-2	3.504E+0
-5.998E-2	7.144E-2	3.481E+0
-6.484E-2	6.171E-2	3.432E+0
-6.971E-2	6.495E-2	3.542E+0
-6.160E-2	6.495E-2	3.517E+0
-6.160E-2	6.495E-2	3.458E+0
-6.809E-2	6.819E-2	3.510E+0
-6.971E-2	7.144E-2	3.500E+0
-6.322E-2	6.819E-2	3.393E+0
-5.835E-2	6.171E-2	3.484E+0
-6.971E-2	6.171E-2	3.426E+0
-6.971E-2	6.171E-2	3.422E+0
-6.322E-2	7.144E-2	3.445E+0
-5.998E-2	6.171E-2	3.445E+0
-6.646E-2	6.171E-2	3.510E+0
-7.133E-2	6.495E-2	3.422E+0
-6.160E-2	6.171E-2	3.452E+0
-5.998E-2	5.198E-2	3.403E+0
-6.809E-2	6.171E-2	3.468E+0
-6.971E-2	5.846E-2	3.409E+0
-5.998E-2	6.495E-2	3.481E+0
-5.998E-2	6.495E-2	3.455E+0
-6.809E-2	6.171E-2	3.429E+0
-6.971E-2	5.846E-2	3.335E+0
-6.160E-2	6.171E-2	3.504E+0
-5.998E-2	6.495E-2	3.494E+0
-6.809E-2	6.495E-2	3.396E+0
-7.133E-2	6.495E-2	3.562E+0
-6.160E-2	6.171E-2	3.458E+0
-5.835E-2	6.171E-2	3.429E+0
-6.809E-2	7.144E-2	3.406E+0
-6.971E-2	6.495E-2	3.442E+0
-6.484E-2	6.819E-2	3.384E+0
-5.998E-2	5.846E-2	3.520E+0
-6.484E-2	7.144E-2	3.455E+0
-6.809E-2	5.846E-2	3.429E+0
-5.998E-2	7.144E-2	3.523E+0
-5.998E-2	5.846E-2	3.497E+0
-6.484E-2	6.819E-2	3.484E+0
-6.971E-2	6.495E-2	3.435E+0
-6.160E-2	5.198E-2	3.419E+0
-5.835E-2	6.171E-2	3.458E+0
-6.809E-2	7.144E-2	3.471E+0
-7.295E-2	6.171E-2	3.452E+0
-6.484E-2	6.819E-2	3.439E+0
-6.160E-2	6.171E-2	3.406E+0
-6.646E-2	6.495E-2	3.426E+0
-6.809E-2	6.171E-2	3.497E+0
-5.998E-2	6.819E-2	3.435E+0
-5.835E-2	6.819E-2	3.439E+0
-6.809E-2	6.171E-2	3.419E+0
-6.646E-2	6.495E-2	3.465E+0
-5.998E-2	6.819E-2	3.494E+0
-5.998E-2	6.819E-2	3.439E+0
-6.646E-2	6.819E-2	3.435E+0
-6.971E-2	6.819E-2	3.432E+0
-6.160E-2	6.819E-2	3.497E+0
-6.160E-2	6.171E-2	3.517E+0
-6.646E-2	6.495E-2	3.413E+0
-6.809E-2	6.171E-2	3.403E+0
-6.160E-2	7.144E-2	3.471E+0
-5.998E-2	7.144E-2	3.484E+0
-6.646E-2	6.171E-2	3.465E+0
-7.133E-2	6.819E-2	3.400E+0
-6.322E-2	6.495E-2	3.445E+0
-5.835E-2	6.495E-2	3.458E+0
-6.646E-2	6.171E-2	3.429E+0
-6.971E-2	6.171E-2	3.468E+0
-6.322E-2	7.468E-2	3.403E+0
-5.998E-2	6.819E-2	3.403E+0
-6.646E-2	6.495E-2	3.487E+0
-6.971E-2	6.819E-2	3.400E+0
-6.160E-2	6.819E-2	3.484E+0
-5.998E-2	6.819E-2	3.448E+0
-6.646E-2	7.144E-2	3.474E+0
-6.809E-2	7.144E-2	3.507E+0
-6.484E-2	6.819E-2	3.465E+0
-5.835E-2	6.171E-2	3.406E+0
-6.484E-2	6.495E-2	3.448E+0
-6.971E-2	6.819E-2	3.468E+0
-6.322E-2	6.495E-2	3.461E+0
-5.835E-2	6.171E-2	3.500E+0
-6.484E-2	6.819E-2	3.413E+0
-7.133E-2	6.495E-2	3.384E+0
-6.322E-2	7.144E-2	3.445E+0
-5.998E-2	6.819E-2	3.471E+0
-6.809E-2	6.171E-2	3.413E+0
-6.971E-2	6.819E-2	3.487E+0
-6.484E-2	6.495E-2	3.487E+0
-5.835E-2	6.495E-2	3.400E+0
-6.809E-2	6.819E-2	3.422E+0
-7.133E-2	6.819E-2	3.409E+0
-6.160E-2	6.171E-2	3.507E+0
-5.835E-2	7.468E-2	3.426E+0
-6.809E-2	7.144E-2	3.435E+0
-7.133E-2	6.495E-2	3.432E+0
-6.322E-2	6.819E-2	3.465E+0
-5.835E-2	7.144E-2	3.500E+0
-6.809E-2	6.819E-2	3.468E+0
-7.133E-2	7.144E-2	3.494E+0
-6.322E-2	6.819E-2	3.406E+0
-5.998E-2	7.468E-2	3.445E+0
-6.646E-2	6.819E-2	3.458E+0
-6.809E-2	6.819E-2	3.409E+0
-6.322E-2	7.468E-2	3.445E+0
-5.998E-2	6.819E-2	3.429E+0
-6.809E-2	6.171E-2	3.468E+0
-7.133E-2	5.846E-2	3.429E+0
-6.646E-2	6.819E-2	3.504E+0
-6.160E-2	6.819E-2	3.380E+0
-6.809E-2	6.819E-2	3.429E+0
-6.971E-2	6.171E-2	3.497E+0
-6.160E-2	7.144E-2	3.471E+0
-6.160E-2	6.495E-2	3.393E+0
-6.646E-2	6.495E-2	3.445E+0
-7.133E-2	7.144E-2	3.458E+0
-6.484E-2	6.819E-2	3.455E+0
-5.998E-2	6.819E-2	3.491E+0
-6.646E-2	6.819E-2	3.448E+0
-7.133E-2	6.819E-2	3.435E+0
-6.322E-2	7.144E-2	3.507E+0
-5.998E-2	7.144E-2	3.409E+0
-6.809E-2	7.468E-2	3.452E+0
-6.646E-2	6.495E-2	3.465E+0
-5.998E-2	6.171E-2	3.461E+0
-6.322E-2	7.144E-2	3.432E+0
-6.322E-2	6.819E-2	3.445E+0
-7.133E-2	6.819E-2	3.497E+0
-5.998E-2	6.495E-2	3.491E+0
-5.998E-2	6.819E-2	3.445E+0
-6.971E-2	6.171E-2	3.442E+0
-6.809E-2	6.495E-2	3.435E+0
-5.998E-2	6.171E-2	3.442E+0
-5.998E-2	5.198E-2	3.529E+0
-6.809E-2	6.171E-2	3.445E+0
-7.133E-2	6.495E-2	3.442E+0
-6.160E-2	7.144E-2	3.468E+0
-5.835E-2	6.819E-2	3.426E+0
-6.646E-2	6.819E-2	3.474E+0
-7.133E-2	6.819E-2	3.478E+0
-6.484E-2	6.495E-2	3.448E+0
-5.998E-2	7.468E-2	3.529E+0
-6.322E-2	6.171E-2	3.481E+0
-6.809E-2	6.171E-2	3.494E+0
-6.484E-2	7.144E-2	3.393E+0
-5.835E-2	6.171E-2	3.461E+0
-6.646E-2	7.144E-2	3.458E+0
-6.809E-2	6.819E-2	3.491E+0
-6.160E-2	6.171E-2	3.562E+0
-6.322E-2	6.819E-2	3.497E+0
-6.971E-2	6.819E-2	3.526E+0
-6.809E-2	6.495E-2	3.448E+0
-6.160E-2	6.171E-2	3.419E+0
-5.998E-2	8.117E-2	3.468E+0
-6.809E-2	6.171E-2	3.455E+0
-6.809E-2	6.495E-2	3.478E+0
-6.322E-2	6.495E-2	3.491E+0
-5.835E-2	6.495E-2	3.461E+0
-6.646E-2	6.495E-2	3.487E+0
-7.133E-2	6.171E-2	3.520E+0
-5.998E-2	6.819E-2	3.500E+0
-5.673E-2	7.144E-2	3.419E+0
-6.646E-2	7.144E-2	3.413E+0
-6.971E-2	7.144E-2	3.510E+0
-6.484E-2	6.819E-2	3.474E+0
-5.998E-2	6.171E-2	3.478E+0
-6.809E-2	6.495E-2	3.458E+0
-7.133E-2	7.144E-2	3.452E+0
-6.160E-2	6.171E-2	3.448E+0
-5.835E-2	5.846E-2	3.494E+0
-6.484E-2	6.495E-2	3.429E+0
-6.971E-2	6.819E-2	3.455E+0
-5.998E-2	7.468E-2	3.413E+0
-5.835E-2	7.144E-2	3.439E+0
-6.646E-2	6.495E-2	3.455E+0
-6.809E-2	6.495E-2	3.474E+0
-6.322E-2	6.171E-2	3.484E+0
-6.160E-2	6.819E-2	3.442E+0
-6.322E-2	7.144E-2	3.452E+0
-7.133E-2	6.819E-2	3.458E+0
-6.484E-2	7.468E-2	3.393E+0
-5.998E-2	6.819E-2	3.422E+0
-7.133E-2	6.495E-2	3.393E+0
-6.809E-2	6.819E-2	3.345E+0
-6.160E-2	6.171E-2	3.484E+0
-5.835E-2	6.819E-2	3.416E+0
-6.646E-2	6.819E-2	3.452E+0
-6.971E-2	6.819E-2	3.510E+0
-6.484E-2	6.171E-2	3.468E+0
-6.322E-2	6.495E-2	3.500E+0
-6.809E-2	7.144E-2	3.429E+0
-6.809E-2	6.819E-2	3.504E+0
-6.160E-2	6.495E-2	3.526E+0
-6.160E-2	7.144E-2	3.403E+0
-6.646E-2	7.144E-2	3.409E+0
-6.971E-2	6.495E-2	3.494E+0
-6.160E-2	6.495E-2	3.442E+0
-5.998E-2	6.819E-2	3.371E+0
-6.484E-2	6.171E-2	3.455E+0
-6.971E-2	6.495E-2	3.510E+0
-6.160E-2	7.144E-2	3.465E+0
-5.998E-2	6.495E-2	3.520E+0
-6.809E-2	6.495E-2	3.387E+0
-6.809E-2	6.495E-2	3.465E+0
-6.322E-2	6.819E-2	3.494E+0
-5.835E-2	6.819E-2	3.358E+0
-6.971E-2	7.144E-2	3.500E+0
-7.133E-2	7.468E-2	3.448E+0
-6.322E-2	6.495E-2	3.387E+0
-5.998E-2	7.144E-2	3.500E+0
-6.646E-2	6.819E-2	3.487E+0
-6.809E-2	7.468E-2	3.452E+0
-6.160E-2	6.819E-2	3.403E+0
-5.998E-2	6.495E-2	3.371E+0
-6.646E-2	7.468E-2	3.471E+0
-6.971E-2	6.819E-2	3.562E+0
-6.484E-2	6.819E-2	3.474E+0
-5.998E-2	5.846E-2	3.341E+0
-6.809E-2	6.819E-2	3.432E+0
-7.133E-2	6.819E-2	3.416E+0
-6.322E-2	7.144E-2	3.396E+0
-6.160E-2	6.495E-2	3.452E+0
-6.484E-2	6.495E-2	3.465E+0
-6.971E-2	6.819E-2	3.478E+0
-6.160E-2	6.171E-2	3.390E+0
-5.998E-2	6.819E-2	3.419E+0
-6.809E-2	6.171E-2	3.442E+0
-6.971E-2	6.171E-2	3.448E+0
-6.322E-2	6.495E-2	3.429E+0
-5.998E-2	5.846E-2	3.403E+0
-6.809E-2	7.468E-2	3.510E+0
-6.971E-2	7.144E-2	3.461E+0
-6.484E-2	6.819E-2	3.504E+0
-6.160E-2	7.468E-2	3.371E+0
-6.809E-2	6.495E-2	3.471E+0
-7.295E-2	6.495E-2	3.374E+0
-6.160E-2	6.819E-2	3.419E+0
-6.160E-2	7.144E-2	3.494E+0
-6.809E-2	7.144E-2	3.465E+0
-6.971E-2	6.819E-2	3.565E+0
-6.322E-2	6.495E-2	3.478E+0
-6.160E-2	6.819E-2	3.465E+0
-6.809E-2	7.144E-2	3.409E+0
-7.133E-2	7.793E-2	3.491E+0
-6.322E-2	7.144E-2	3.507E+0
-5.998E-2	6.819E-2	3.413E+0
-6.809E-2	6.495E-2	3.400E+0
-6.971E-2	6.819E-2	3.542E+0
-6.322E-2	6.171E-2	3.426E+0
-6.160E-2	6.495E-2	3.435E+0
-6.809E-2	6.495E-2	3.429E+0
-6.971E-2	6.495E-2	3.494E+0
-6.322E-2	6.495E-2	3.497E+0
-6.160E-2	7.144E-2	3.491E+0
-6.646E-2	7.144E-2	3.471E+0
-6.971E-2	7.468E-2	3.484E+0
-6.484E-2	7.468E-2	3.442E+0
-5.835E-2	5.198E-2	3.448E+0
-6.646E-2	6.819E-2	3.400E+0
-7.133E-2	7.144E-2	3.465E+0
-6.322E-2	6.495E-2	3.474E+0
-5.835E-2	7.144E-2	3.491E+0
-6.646E-2	6.819E-2	3.484E+0
-6.971E-2	6.495E-2	3.426E+0
-6.322E-2	5.846E-2	3.471E+0
-5.998E-2	5.846E-2	3.487E+0
-6.646E-2	7.468E-2	3.494E+0
-7.133E-2	6.171E-2	3.351E+0
-6.322E-2	6.819E-2	3.435E+0
-5.998E-2	6.819E-2	3.529E+0
-6.971E-2	7.468E-2	3.468E+0
-6.809E-2	7.468E-2	3.598E+0
-6.322E-2	7.144E-2	3.481E+0
-6.322E-2	7.468E-2	3.484E+0
-6.809E-2	6.819E-2	3.478E+0
-6.971E-2	6.495E-2	3.416E+0
-5.998E-2	6.819E-2	3.494E+0
-6.160E-2	5.846E-2	3.403E+0
-6.646E-2	6.171E-2	3.426E+0
-7.295E-2	6.495E-2	3.461E+0
-6.160E-2	7.144E-2	3.448E+0
-5.998E-2	7.144E-2	3.432E+0
-6.809E-2	6.819E-2	3.533E+0
-6.809E-2	6.171E-2	3.484E+0
-6.322E-2	6.495E-2	3.474E+0
-6.322E-2	6.495E-2	3.471E+0
-6.646E-2	5.846E-2	3.458E+0
-6.971E-2	7.468E-2	3.474E+0
-6.322E-2	7.144E-2	3.455E+0
-6.160E-2	6.819E-2	3.523E+0
-6.809E-2	6.819E-2	3.455E+0
-7.133E-2	6.495E-2	3.416E+0
-6.646E-2	7.468E-2	3.403E+0
-6.160E-2	7.144E-2	3.478E+0
-6.809E-2	6.495E-2	3.526E+0
-6.971E-2	7.144E-2	3.403E+0
-5.998E-2	6.495E-2	3.471E+0
-5.998E-2	6.495E-2	3.396E+0
-6.809E-2	6.819E-2	3.455E+0
-7.133E-2	6.171E-2	3.487E+0
-6.160E-2	7.144E-2	3.481E+0
-5.998E-2	6.171E-2	3.494E+0
-6.646E-2	7.468E-2	3.409E+0
-7.133E-2	6.495E-2	3.445E+0
-6.322E-2	6.819E-2	3.468E+0
-5.998E-2	6.495E-2	3.429E+0
-6.646E-2	6.819E-2	3.406E+0
-6.971E-2	7.468E-2	3.432E+0
-6.160E-2	7.144E-2	3.432E+0
-6.160E-2	7.144E-2	3.491E+0
-6.809E-2	7.144E-2	3.442E+0
-6.971E-2	6.495E-2	3.474E+0
-6.160E-2	6.819E-2	3.452E+0
-6.160E-2	6.819E-2	3.458E+0
-6.809E-2	6.819E-2	3.396E+0
-7.133E-2	6.819E-2	3.435E+0
-6.322E-2	6.819E-2	3.426E+0
-5.835E-2	7.144E-2	3.435E+0
-6.809E-2	7.144E-2	3.403E+0
-6.971E-2	6.495E-2	3.517E+0
-6.160E-2	7.793E-2	3.497E+0
-5.998E-2	7.793E-2	3.419E+0
-6.809E-2	6.819E-2	3.448E+0
-7.133E-2	6.819E-2	3.416E+0
-6.322E-2	6.171E-2	3.419E+0
-5.998E-2	6.495E-2	3.471E+0
-6.809E-2	7.144E-2	3.448E+0
-6.809E-2	7.468E-2	3.458E+0
-6.160E-2	6.495E-2	3.409E+0
-6.160E-2	6.171E-2	3.474E+0
-6.646E-2	6.495E-2	3.448E+0
-7.133E-2	7.144E-2	3.458E+0
-6.160E-2	6.171E-2	3.455E+0
-5.998E-2	7.144E-2	3.468E+0
-6.646E-2	6.495E-2	3.487E+0
-6.971E-2	6.171E-2	3.387E+0
-6.160E-2	7.144E-2	3.468E+0
-6.160E-2	6.171E-2	3.429E+0
-6.809E-2	7.144E-2	3.406E+0
-7.295E-2	6.819E-2	3.439E+0
-6.160E-2	6.495E-2	3.484E+0
-5.998E-2	6.171E-2	3.455E+0
-6.809E-2	6.495E-2	3.452E+0
-6.971E-2	7.468E-2	3.374E+0
-6.484E-2	6.495E-2	3.429E+0
-5.998E-2	6.171E-2	3.364E+0
-6.646E-2	7.793E-2	3.422E+0
-6.809E-2	6.819E-2	3.406E+0
-6.160E-2	7.468E-2	3.393E+0
-6.322E-2	6.495E-2	3.439E+0
-6.809E-2	6.819E-2	3.468E+0
-6.809E-2	6.171E-2	3.406E+0
-5.998E-2	6.495E-2	3.361E+0
-5.835E-2	6.819E-2	3.458E+0
-6.809E-2	6.495E-2	3.374E+0
-6.809E-2	7.144E-2	3.403E+0
-6.160E-2	7.468E-2	3.455E+0
-5.835E-2	6.495E-2	3.439E+0
-6.809E-2	6.495E-2	3.494E+0
-7.133E-2	6.171E-2	3.400E+0
-6.160E-2	6.819E-2	3.442E+0
-5.998E-2	6.819E-2	3.432E+0
-6.646E-2	6.819E-2	3.491E+0
-6.971E-2	7.144E-2	3.371E+0
-6.160E-2	6.819E-2	3.458E+0
-5.998E-2	6.495E-2	3.481E+0
-6.971E-2	6.171E-2	3.474E+0
-7.133E-2	7.144E-2	3.494E+0
-6.160E-2	6.819E-2	3.468E+0
-6.160E-2	6.819E-2	3.484E+0
-6.646E-2	6.495E-2	3.442E+0
-6.971E-2	5.846E-2	3.465E+0
-6.160E-2	6.819E-2	3.455E+0
-6.160E-2	7.144E-2	3.455E+0
-6.809E-2	6.171E-2	3.517E+0
-6.971E-2	6.495E-2	3.442E+0
-6.322E-2	6.495E-2	3.439E+0
-6.160E-2	6.819E-2	3.487E+0
-6.971E-2	7.793E-2	3.445E+0
-6.809E-2	7.144E-2	3.429E+0
-6.160E-2	7.144E-2	3.426E+0
-5.835E-2	7.144E-2	3.491E+0
-6.484E-2	7.144E-2	3.461E+0
-6.971E-2	6.171E-2	3.390E+0
-6.160E-2	6.819E-2	3.513E+0
-5.998E-2	6.171E-2	3.513E+0
-6.971E-2	6.819E-2	3.358E+0
-6.809E-2	6.495E-2	3.387E+0
-6.322E-2	6.819E-2	3.448E+0
-6.160E-2	6.171E-2	3.500E+0
-6.809E-2	7.144E-2	3.461E+0
-6.971E-2	7.144E-2	3.474E+0
-6.160E-2	6.819E-2	3.426E+0
-5.835E-2	6.819E-2	3.419E+0
-6.809E-2	6.171E-2	3.435E+0
-6.646E-2	6.819E-2	3.458E+0
-6.322E-2	6.819E-2	3.345E+0
-5.998E-2	6.495E-2	3.520E+0
-6.646E-2	7.144E-2	3.474E+0
-6.809E-2	6.171E-2	3.413E+0
-5.998E-2	6.819E-2	3.419E+0
-6.322E-2	7.144E-2	3.500E+0
-6.809E-2	6.495E-2	3.465E+0
-6.646E-2	7.144E-2	3.413E+0
-6.160E-2	6.171E-2	3.435E+0
-5.998E-2	6.171E-2	3.419E+0
-6.646E-2	6.819E-2	3.367E+0
-6.971E-2	7.144E-2	3.409E+0
-6.322E-2	6.819E-2	3.497E+0
-5.998E-2	6.819E-2	3.494E+0
-7.295E-2	6.495E-2	3.429E+0
-6.971E-2	6.495E-2	3.432E+0
-6.322E-2	7.144E-2	3.494E+0
-5.835E-2	6.495E-2	3.393E+0
-6.971E-2	5.846E-2	3.491E+0
-6.646E-2	7.144E-2	3.533E+0
-6.160E-2	6.819E-2	3.468E+0
-5.998E-2	6.171E-2	3.416E+0
-6.809E-2	6.819E-2	3.384E+0
-6.646E-2	5.846E-2	3.474E+0
-6.322E-2	6.171E-2	3.416E+0
-6.160E-2	7.144E-2	3.419E+0
-6.971E-2	6.171E-2	3.400E+0
-7.133E-2	7.144E-2	3.458E+0
-6.322E-2	6.819E-2	3.400E+0
-5.998E-2	6.819E-2	3.465E+0
-6.809E-2	7.793E-2	3.432E+0
-6.971E-2	7.468E-2	3.419E+0
-6.160E-2	5.522E-2	3.510E+0
-6.160E-2	6.819E-2	3.507E+0
-6.809E-2	6.171E-2	3.448E+0
-6.809E-2	7.144E-2	3.380E+0
-5.998E-2	6.819E-2	3.491E+0
-5.835E-2	6.495E-2	3.533E+0
-7.133E-2	6.819E-2	3.520E+0
-7.295E-2	6.819E-2	3.487E+0
-6.160E-2	6.819E-2	3.419E+0
-5.998E-2	6.495E-2	3.429E+0
-7.133E-2	6.819E-2	3.439E+0
-6.809E-2	6.819E-2	3.448E+0
-6.160E-2	6.819E-2	3.504E+0
-6.160E-2	6.495E-2	3.510E+0
-6.646E-2	7.144E-2	3.439E+0
-6.646E-2	6.819E-2	3.432E+0
-6.160E-2	6.171E-2	3.497E+0
-5.998E-2	6.171E-2	3.396E+0
-6.646E-2	5.846E-2	3.500E+0
-7.133E-2	7.468E-2	3.520E+0
-6.484E-2	5.846E-2	3.439E+0
-6.160E-2	6.495E-2	3.452E+0
-6.971E-2	7.468E-2	3.442E+0
-6.971E-2	6.495E-2	3.429E+0
-6.160E-2	7.468E-2	3.439E+0
-5.998E-2	6.171E-2	3.487E+0
-6.646E-2	6.495E-2	3.419E+0
-6.809E-2	6.819E-2	3.455E+0
-6.160E-2	7.144E-2	3.429E+0
-5.998E-2	6.495E-2	3.452E+0
-6.484E-2	6.819E-2	3.523E+0
-6.809E-2	6.495E-2	3.448E+0
-6.160E-2	6.171E-2	3.474E+0
-6.160E-2	6.171E-2	3.491E+0
-6.809E-2	6.819E-2	3.507E+0
-6.971E-2	6.495E-2	3.455E+0
-6.160E-2	5.846E-2	3.364E+0
-5.835E-2	6.819E-2	3.461E+0
-6.646E-2	7.144E-2	3.465E+0
-6.809E-2	6.171E-2	3.497E+0
-6.160E-2	6.171E-2	3.426E+0
-5.998E-2	5.846E-2	3.403E+0
-6.971E-2	6.819E-2	3.497E+0
-6.971E-2	7.144E-2	3.458E+0
-6.322E-2	7.144E-2	3.507E+0
-5.998E-2	6.495E-2	3.442E+0
-6.971E-2	6.819E-2	3.371E+0
-6.971E-2	6.495E-2	3.474E+0
-6.160E-2	6.819E-2	3.413E+0
-6.160E-2	5.522E-2	3.429E+0
-6.646E-2	6.819E-2	3.474E+0
-6.809E-2	6.495E-2	3.465E+0
-6.322E-2	6.171E-2	3.458E+0
-6.160E-2	7.144E-2	3.419E+0
-6.809E-2	6.171E-2	3.507E+0
-6.971E-2	6.495E-2	3.468E+0
-6.160E-2	6.171E-2	3.429E+0
-6.322E-2	6.819E-2	3.435E+0
-6.809E-2	6.495E-2	3.400E+0
-6.809E-2	6.171E-2	3.465E+0
-6.322E-2	5.846E-2	3.432E+0
-6.160E-2	6.171E-2	3.445E+0
-6.809E-2	6.171E-2	3.422E+0
-6.646E-2	6.171E-2	3.435E+0
-6.160E-2	6.171E-2	3.458E+0
-6.160E-2	6.495E-2	3.429E+0
-6.646E-2	6.819E-2	3.442E+0
-6.971E-2	6.819E-2	3.426E+0
-5.998E-2	6.495E-2	3.461E+0
-5.835E-2	6.819E-2	3.471E+0
-6.809E-2	6.495E-2	3.461E+0
-6.971E-2	6.171E-2	3.455E+0
-6.160E-2	5.846E-2	3.442E+0
-6.160E-2	7.793E-2	3.403E+0
-6.809E-2	6.171E-2	3.384E+0
-6.971E-2	7.144E-2	3.442E+0
-6.160E-2	6.819E-2	3.448E+0
-6.160E-2	6.819E-2	3.396E+0
-6.646E-2	6.495E-2	3.384E+0
-7.133E-2	7.144E-2	3.465E+0
-6.160E-2	6.819E-2	3.471E+0
-6.160E-2	5.846E-2	3.439E+0
-6.646E-2	6.819E-2	3.432E+0
-7.133E-2	6.819E-2	3.432E+0
-5.998E-2	6.171E-2	3.442E+0
-5.998E-2	6.171E-2	3.364E+0
-6.809E-2	5.846E-2	3.478E+0
-6.809E-2	6.495E-2	3.393E+0
-6.160E-2	6.171E-2	3.481E+0
-6.160E-2	6.171E-2	3.345E+0
-6.809E-2	5.846E-2	3.455E+0
-6.809E-2	6.495E-2	3.413E+0
-6.160E-2	6.819E-2	3.429E+0
-6.484E-2	6.495E-2	3.491E+0
-6.809E-2	6.495E-2	3.400E+0
-6.809E-2	6.495E-2	3.422E+0
-6.160E-2	6.819E-2	3.458E+0
-5.998E-2	6.171E-2	3.422E+0
-6.809E-2	6.171E-2	3.416E+0
-7.295E-2	5.846E-2	3.481E+0
-5.998E-2	6.819E-2	3.517E+0
-6.160E-2	6.495E-2	3.500E+0
-6.809E-2	6.171E-2	3.513E+0
-7.133E-2	5.846E-2	3.478E+0
-6.484E-2	6.819E-2	3.471E+0
-5.998E-2	6.495E-2	3.481E+0
-6.646E-2	6.495E-2	3.468E+0
-7.295E-2	6.819E-2	3.458E+0
-6.160E-2	6.819E-2	3.432E+0
-5.998E-2	6.171E-2	3.435E+0
-6.971E-2	6.171E-2	3.406E+0
-6.809E-2	6.819E-2	3.510E+0
-6.160E-2	6.495E-2	3.371E+0
-6.160E-2	6.819E-2	3.393E+0
-6.809E-2	6.819E-2	3.442E+0
-7.295E-2	6.819E-2	3.504E+0
-5.998E-2	6.819E-2	3.390E+0
-6.160E-2	6.171E-2	3.455E+0
-6.809E-2	6.819E-2	3.461E+0
-6.971E-2	6.819E-2	3.400E+0
-6.160E-2	6.819E-2	3.442E+0
-5.998E-2	6.495E-2	3.452E+0
-6.646E-2	6.171E-2	3.494E+0
-7.133E-2	6.495E-2	3.439E+0
-6.160E-2	6.819E-2	3.439E+0
-5.998E-2	6.171E-2	3.400E+0
-6.971E-2	6.819E-2	3.435E+0
-6.971E-2	6.819E-2	3.461E+0
-6.160E-2	7.144E-2	3.452E+0
-5.835E-2	6.171E-2	3.380E+0
-6.971E-2	6.171E-2	3.435E+0
-6.971E-2	6.495E-2	3.455E+0
-6.160E-2	6.819E-2	3.371E+0
-5.998E-2	7.144E-2	3.504E+0
-6.809E-2	7.468E-2	3.448E+0
-6.809E-2	5.846E-2	3.494E+0
-6.322E-2	7.144E-2	3.568E+0
-6.160E-2	5.846E-2	3.448E+0
-6.809E-2	7.144E-2	3.465E+0
-6.971E-2	7.144E-2	3.406E+0
-6.160E-2	6.495E-2	3.487E+0
-5.998E-2	6.819E-2	3.520E+0
-6.809E-2	7.144E-2	3.455E+0
-6.809E-2	6.495E-2	3.419E+0
-6.322E-2	6.495E-2	3.487E+0
-5.998E-2	7.144E-2	3.429E+0
-6.809E-2	7.144E-2	3.432E+0
-6.646E-2	6.171E-2	3.448E+0
-6.160E-2	6.819E-2	3.442E+0
-5.835E-2	6.819E-2	3.429E+0
-6.971E-2	6.819E-2	3.452E+0
-6.971E-2	6.819E-2	3.471E+0
-5.835E-2	6.819E-2	3.419E+0
-6.160E-2	7.468E-2	3.429E+0
-6.646E-2	7.144E-2	3.510E+0
-6.809E-2	7.468E-2	3.474E+0
-5.998E-2	6.819E-2	3.452E+0
-6.160E-2	6.171E-2	3.403E+0
-6.809E-2	6.495E-2	3.338E+0
-6.971E-2	5.846E-2	3.387E+0
-5.998E-2	6.819E-2	3.416E+0
-5.835E-2	6.171E-2	3.536E+0
-6.971E-2	6.819E-2	3.442E+0
-7.133E-2	6.819E-2	3.413E+0
-6.160E-2	6.495E-2	3.494E+0
-5.998E-2	6.495E-2	3.429E+0
-6.809E-2	6.819E-2	3.458E+0
-7.133E-2	6.171E-2	3.458E+0
-5.998E-2	5.846E-2	3.474E+0
-6.160E-2	6.819E-2	3.465E+0
-6.646E-2	7.144E-2	3.461E+0
-6.971E-2	6.495E-2	3.396E+0
-6.160E-2	7.144E-2	3.478E+0
-6.322E-2	5.846E-2	3.426E+0
-6.646E-2	7.144E-2	3.409E+0
-6.971E-2	6.495E-2	3.442E+0
-6.160E-2	7.144E-2	3.452E+0
-5.998E-2	6.819E-2	3.452E+0
-6.809E-2	6.495E-2	3.393E+0
-6.971E-2	7.793E-2	3.452E+0
-5.998E-2	5.846E-2	3.416E+0
-6.160E-2	6.495E-2	3.461E+0
-6.971E-2	6.171E-2	3.465E+0
-6.809E-2	6.819E-2	3.484E+0
-6.322E-2	6.171E-2	3.491E+0
-6.160E-2	6.819E-2	3.429E+0
-6.809E-2	7.144E-2	3.445E+0
-6.809E-2	6.171E-2	3.461E+0
-6.322E-2	6.171E-2	3.461E+0
-5.998E-2	6.171E-2	3.413E+0
-6.646E-2	6.819E-2	3.471E+0
-6.971E-2	6.171E-2	3.432E+0
-6.160E-2	7.144E-2	3.497E+0
-6.160E-2	6.495E-2	3.494E+0
-6.971E-2	7.144E-2	3.371E+0
-6.971E-2	6.819E-2	3.452E+0
-5.835E-2	6.819E-2	3.445E+0
-6.160E-2	7.468E-2	3.481E+0
-7.133E-2	5.846E-2	3.481E+0
-6.809E-2	6.819E-2	3.448E+0
-5.998E-2	6.495E-2	3.529E+0
-6.160E-2	6.819E-2	3.452E+0
-6.809E-2	7.144E-2	3.413E+0
-6.971E-2	7.144E-2	3.374E+0
-5.998E-2	6.171E-2	3.468E+0
-6.160E-2	7.144E-2	3.504E+0
-6.809E-2	6.819E-2	3.481E+0
-6.809E-2	7.144E-2	3.572E+0
-6.160E-2	7.144E-2	3.507E+0
-5.673E-2	6.819E-2	3.442E+0
-6.809E-2	6.495E-2	3.478E+0
-7.133E-2	6.495E-2	3.345E+0
-6.322E-2	7.144E-2	3.422E+0
-5.998E-2	6.171E-2	3.468E+0
-6.971E-2	6.495E-2	3.400E+0
-7.133E-2	6.171E-2	3.455E+0
-6.160E-2	7.144E-2	3.526E+0
-6.160E-2	7.144E-2	3.491E+0
-6.809E-2	6.495E-2	3.474E+0
-6.971E-2	6.171E-2	3.452E+0
-6.484E-2	6.819E-2	3.422E+0
-6.322E-2	6.819E-2	3.448E+0
-6.971E-2	6.819E-2	3.474E+0
-6.809E-2	6.819E-2	3.371E+0
-6.160E-2	7.144E-2	3.494E+0
-6.160E-2	6.495E-2	3.455E+0
-6.809E-2	6.819E-2	3.523E+0
-6.971E-2	7.468E-2	3.497E+0
-6.160E-2	6.819E-2	3.435E+0
-5.835E-2	7.144E-2	3.403E+0
-6.971E-2	6.171E-2	3.452E+0
-7.133E-2	6.495E-2	3.458E+0
-6.160E-2	6.819E-2	3.371E+0
-6.160E-2	7.144E-2	3.497E+0
-6.809E-2	6.819E-2	3.546E+0
-6.809E-2	6.819E-2	3.426E+0
-6.160E-2	6.171E-2	3.461E+0
-5.998E-2	7.468E-2	3.552E+0
-6.646E-2	6.495E-2	3.393E+0
-6.971E-2	7.144E-2	3.455E+0
-6.322E-2	7.144E-2	3.458E+0
-6.160E-2	6.819E-2	3.380E+0
-6.809E-2	6.495E-2	3.364E+0
-6.646E-2	7.144E-2	3.361E+0
-6.322E-2	6.495E-2	3.445E+0
-5.835E-2	6.495E-2	3.442E+0
-6.809E-2	6.495E-2	3.400E+0
-6.809E-2	7.144E-2	3.377E+0
-6.160E-2	7.468E-2	3.409E+0
-6.322E-2	6.495E-2	3.448E+0
-6.484E-2	6.171E-2	3.481E+0
-6.646E-2	7.144E-2	3.520E+0
-6.160E-2	6.171E-2	3.478E+0
-6.160E-2	5.846E-2	3.377E+0
-6.809E-2	7.144E-2	3.542E+0
-7.295E-2	7.144E-2	3.422E+0
-6.322E-2	7.793E-2	3.471E+0
-5.835E-2	6.819E-2	3.406E+0
-7.133E-2	6.819E-2	3.494E+0
-6.646E-2	6.819E-2	3.429E+0
-6.160E-2	6.819E-2	3.435E+0
-6.322E-2	6.819E-2	3.481E+0
-6.971E-2	6.495E-2	3.419E+0
-6.971E-2	6.819E-2	3.406E+0
-6.160E-2	6.495E-2	3.419E+0
-6.322E-2	6.495E-2	3.439E+0
-6.646E-2	6.819E-2	3.491E+0
-6.971E-2	7.144E-2	3.403E+0
-6.160E-2	7.144E-2	3.442E+0
-5.998E-2	7.468E-2	3.461E+0
-6.646E-2	6.819E-2	3.396E+0
-6.809E-2	6.171E-2	3.468E+0
-6.160E-2	6.819E-2	3.416E+0
-5.998E-2	6.819E-2	3.341E+0
-6.809E-2	6.819E-2	3.422E+0
-6.646E-2	6.819E-2	3.419E+0
-6.322E-2	6.819E-2	3.435E+0
-6.322E-2	7.144E-2	3.484E+0
-6.971E-2	6.819E-2	3.439E+0
-6.971E-2	6.171E-2	3.455E+0
-5.998E-2	6.819E-2	3.429E+0
-6.160E-2	7.468E-2	3.445E+0
-6.646E-2	6.171E-2	3.458E+0
-6.809E-2	6.819E-2	3.364E+0
-6.484E-2	6.495E-2	3.419E+0
-6.322E-2	6.819E-2	3.474E+0
-6.809E-2	7.144E-2	3.445E+0
-7.133E-2	6.495E-2	3.461E+0
-5.835E-2	7.468E-2	3.455E+0
-6.160E-2	6.495E-2	3.471E+0
-6.646E-2	6.495E-2	3.426E+0
-6.971E-2	7.144E-2	3.435E+0
-5.998E-2	6.819E-2	3.432E+0
-6.160E-2	7.144E-2	3.539E+0
-6.971E-2	7.144E-2	3.455E+0
-6.809E-2	7.468E-2	3.393E+0
-5.998E-2	6.819E-2	3.413E+0
-5.998E-2	6.495E-2	3.416E+0
-6.646E-2	7.468E-2	3.517E+0
-7.133E-2	7.144E-2	3.491E+0
-5.998E-2	6.495E-2	3.416E+0
-5.835E-2	7.144E-2	3.409E+0
-6.809E-2	7.144E-2	3.442E+0
-6.971E-2	6.819E-2	3.445E+0
-6.160E-2	5.846E-2	3.445E+0
-6.322E-2	6.819E-2	3.416E+0
-6.971E-2	6.819E-2	3.426E+0
-7.133E-2	6.819E-2	3.465E+0
-6.322E-2	6.819E-2	3.367E+0
-5.998E-2	6.819E-2	3.435E+0
-7.133E-2	7.468E-2	3.396E+0
-6.971E-2	7.468E-2	3.442E+0
-6.160E-2	6.171E-2	3.442E+0
-6.322E-2	6.495E-2	3.491E+0
-6.809E-2	6.819E-2	3.390E+0
-6.971E-2	6.495E-2	3.390E+0
-6.160E-2	6.171E-2	3.413E+0
-6.160E-2	7.144E-2	3.452E+0
-6.809E-2	6.495E-2	3.455E+0
-6.809E-2	6.819E-2	3.435E+0
-6.484E-2	6.819E-2	3.465E+0
-6.160E-2	6.495E-2	3.494E+0
-6.809E-2	5.522E-2	3.361E+0
-6.809E-2	7.144E-2	3.403E+0
-6.160E-2	6.171E-2	3.474E+0
-5.998E-2	7.468E-2	3.448E+0
-6.809E-2	6.819E-2	3.497E+0
-6.809E-2	6.495E-2	3.474E+0
-5.998E-2	7.144E-2	3.442E+0
-5.998E-2	6.171E-2	3.396E+0
-6.971E-2	7.144E-2	3.494E+0
-7.133E-2	6.495E-2	3.439E+0
-6.322E-2	6.495E-2	3.474E+0
-5.998E-2	6.819E-2	3.455E+0
-6.809E-2	6.171E-2	3.387E+0
-6.971E-2	6.495E-2	3.435E+0
-6.160E-2	6.495E-2	3.478E+0
-6.160E-2	6.495E-2	3.435E+0
-6.809E-2	6.495E-2	3.549E+0
-7.295E-2	6.171E-2	3.455E+0
-6.160E-2	6.819E-2	3.416E+0
-5.998E-2	6.171E-2	3.328E+0
-6.646E-2	5.846E-2	3.345E+0
-6.809E-2	6.819E-2	3.461E+0
-6.484E-2	6.819E-2	3.487E+0
-5.998E-2	6.819E-2	3.458E+0
-6.809E-2	6.495E-2	3.504E+0
-6.646E-2	6.819E-2	3.445E+0
-5.998E-2	6.819E-2	3.371E+0
-5.998E-2	6.171E-2	3.371E+0
-6.809E-2	6.495E-2	3.442E+0
-6.971E-2	7.144E-2	3.474E+0
-6.322E-2	7.144E-2	3.468E+0
-6.160E-2	5.846E-2	3.403E+0
-6.646E-2	6.495E-2	3.400E+0
-6.809E-2	6.819E-2	3.435E+0
-5.998E-2	6.819E-2	3.413E+0
-6.160E-2	6.819E-2	3.419E+0
-6.971E-2	6.495E-2	3.432E+0
-7.133E-2	6.171E-2	3.487E+0
-6.322E-2	6.819E-2	3.507E+0
-5.998E-2	6.171E-2	3.455E+0
-6.971E-2	7.144E-2	3.448E+0
-7.133E-2	5.846E-2	3.406E+0
-6.322E-2	7.144E-2	3.504E+0
-6.160E-2	6.819E-2	3.387E+0
-6.809E-2	6.819E-2	3.435E+0
-6.809E-2	7.144E-2	3.448E+0
-5.998E-2	7.468E-2	3.390E+0
-6.160E-2	7.144E-2	3.361E+0
-6.809E-2	6.495E-2	3.468E+0
-6.809E-2	7.144E-2	3.536E+0
-5.835E-2	6.819E-2	3.510E+0
-6.160E-2	6.819E-2	3.439E+0
-6.809E-2	6.495E-2	3.504E+0
-7.133E-2	6.171E-2	3.426E+0
-5.998E-2	6.495E-2	3.448E+0
-6.322E-2	6.819E-2	3.422E+0
-6.971E-2	6.171E-2	3.487E+0
-6.809E-2	6.171E-2	3.442E+0
-6.160E-2	6.171E-2	3.413E+0
-6.160E-2	6.495E-2	3.435E+0
-6.646E-2	7.144E-2	3.458E+0
-7.133E-2	6.819E-2	3.393E+0
-6.160E-2	6.819E-2	3.458E+0
-5.998E-2	6.495E-2	3.484E+0
-6.971E-2	6.171E-2	3.396E+0
-6.971E-2	6.171E-2	3.468E+0
-6.160E-2	7.144E-2	3.374E+0
-6.322E-2	6.819E-2	3.494E+0
-6.809E-2	6.819E-2	3.491E+0
-6.809E-2	6.819E-2	3.390E+0
-6.322E-2	7.144E-2	3.426E+0
-5.998E-2	6.819E-2	3.432E+0
-6.809E-2	7.144E-2	3.439E+0
-6.809E-2	6.819E-2	3.390E+0
-5.998E-2	7.468E-2	3.413E+0
-5.998E-2	6.819E-2	3.384E+0
-6.971E-2	7.144E-2	3.384E+0
-6.971E-2	6.819E-2	3.452E+0
-6.160E-2	6.495E-2	3.448E+0
-6.160E-2	6.819E-2	3.439E+0
-6.971E-2	6.495E-2	3.510E+0
-6.971E-2	6.495E-2	3.448E+0
-6.322E-2	7.144E-2	3.403E+0
-6.160E-2	7.144E-2	3.416E+0
-6.971E-2	5.522E-2	3.542E+0
-6.971E-2	6.819E-2	3.358E+0
-5.998E-2	6.171E-2	3.455E+0
-6.322E-2	5.846E-2	3.367E+0
-6.971E-2	7.144E-2	3.426E+0
-6.809E-2	6.495E-2	3.507E+0
-5.998E-2	6.819E-2	3.403E+0
-5.998E-2	6.495E-2	3.471E+0
-6.646E-2	7.468E-2	3.452E+0
-6.971E-2	6.495E-2	3.400E+0
-5.998E-2	5.522E-2	3.413E+0
-6.160E-2	6.495E-2	3.361E+0
-6.809E-2	7.144E-2	3.474E+0
-6.971E-2	6.819E-2	3.396E+0
-5.835E-2	5.846E-2	3.406E+0
-5.998E-2	6.171E-2	3.374E+0
-6.809E-2	6.819E-2	3.406E+0
-7.133E-2	6.495E-2	3.465E+0
-5.998E-2	6.495E-2	3.422E+0
-6.322E-2	6.495E-2	3.403E+0
-6.809E-2	5.846E-2	3.487E+0
-6.809E-2	5.846E-2	3.468E+0
-6.484E-2	6.495E-2	3.442E+0
-6.160E-2	6.495E-2	3.416E+0
-6.809E-2	7.144E-2	3.468E+0
-6.971E-2	6.819E-2	3.461E+0
-6.322E-2	7.144E-2	3.396E+0
-6.322E-2	6.819E-2	3.387E+0
-6.809E-2	6.819E-2	3.452E+0
-6.971E-2	6.495E-2	3.448E+0
-6.322E-2	6.495E-2	3.400E+0
-6.160E-2	6.495E-2	3.400E+0
-7.133E-2	6.171E-2	3.432E+0
-6.646E-2	6.819E-2	3.517E+0
-5.998E-2	6.171E-2	3.439E+0
-6.160E-2	6.819E-2	3.478E+0
-6.971E-2	7.468E-2	3.494E+0
-6.646E-2	6.171E-2	3.448E+0
-6.160E-2	7.144E-2	3.403E+0
-6.322E-2	6.171E-2	3.448E+0
-6.971E-2	6.171E-2	3.367E+0
-7.133E-2	6.495E-2	3.468E+0
-6.160E-2	5.846E-2	3.432E+0
-6.160E-2	6.495E-2	3.432E+0
-6.809E-2	7.468E-2	3.481E+0
-6.809E-2	6.495E-2	3.409E+0
-5.835E-2	6.495E-2	3.448E+0
-6.160E-2	6.819E-2	3.432E+0
-6.646E-2	7.144E-2	3.523E+0
-6.809E-2	6.495E-2	3.471E+0
-6.160E-2	6.819E-2	3.478E+0
-5.998E-2	6.819E-2	3.465E+0
-6.809E-2	7.144E-2	3.400E+0
-6.809E-2	7.144E-2	3.455E+0
-6.160E-2	6.819E-2	3.429E+0
-6.484E-2	6.495E-2	3.448E+0
-6.809E-2	6.171E-2	3.455E+0
-6.809E-2	7.144E-2	3.345E+0
-5.835E-2	6.171E-2	3.390E+0
-6.322E-2	7.144E-2	3.452E+0
-6.809E-2	7.793E-2	3.474E+0
-6.646E-2	6.495E-2	3.432E+0
-5.998E-2	5.846E-2	3.390E+0
-5.998E-2	6.819E-2	3.426E+0
-6.646E-2	6.819E-2	3.416E+0
-6.971E-2	6.495E-2	3.413E+0
-6.322E-2	6.495E-2	3.497E+0
-6.160E-2	6.819E-2	3.422E+0
-7.133E-2	7.144E-2	3.471E+0
-7.133E-2	6.171E-2	3.478E+0
-5.998E-2	6.819E-2	3.371E+0
-5.998E-2	5.846E-2	3.432E+0
-6.809E-2	7.144E-2	3.435E+0
-6.971E-2	5.846E-2	3.416E+0
-5.998E-2	6.495E-2	3.384E+0
-5.998E-2	6.495E-2	3.487E+0
-6.646E-2	6.495E-2	3.491E+0
-6.971E-2	6.495E-2	3.491E+0
-6.160E-2	6.819E-2	3.461E+0
-5.998E-2	6.495E-2	3.403E+0
-6.971E-2	5.846E-2	3.400E+0
-6.809E-2	6.495E-2	3.481E+0
-5.835E-2	7.144E-2	3.481E+0
-5.998E-2	6.495E-2	3.413E+0
-6.971E-2	6.171E-2	3.465E+0
-6.971E-2	6.819E-2	3.471E+0
-6.160E-2	6.495E-2	3.371E+0
-6.160E-2	5.846E-2	3.458E+0
-6.809E-2	6.495E-2	3.419E+0
-7.133E-2	6.171E-2	3.471E+0
-5.673E-2	6.819E-2	3.439E+0
-6.160E-2	6.171E-2	3.507E+0
-6.971E-2	6.819E-2	3.448E+0
-6.809E-2	6.819E-2	3.484E+0
-6.160E-2	6.495E-2	3.435E+0
-6.160E-2	6.495E-2	3.364E+0
-6.971E-2	6.171E-2	3.455E+0
-6.809E-2	6.171E-2	3.419E+0
-6.160E-2	6.171E-2	3.429E+0
-6.160E-2	6.495E-2	3.445E+0
-6.646E-2	6.171E-2	3.481E+0
-6.809E-2	7.144E-2	3.371E+0
-5.998E-2	6.819E-2	3.478E+0
-6.160E-2	6.171E-2	3.409E+0
-6.809E-2	6.819E-2	3.468E+0
-6.809E-2	6.495E-2	3.494E+0
-6.322E-2	6.171E-2	3.396E+0
-6.322E-2	6.819E-2	3.380E+0
-6.971E-2	7.144E-2	3.442E+0
-6.971E-2	7.144E-2	3.471E+0
-5.998E-2	6.819E-2	3.435E+0
-6.160E-2	7.144E-2	3.471E+0
-7.133E-2	6.171E-2	3.504E+0
-7.295E-2	5.846E-2	3.445E+0
-5.998E-2	6.819E-2	3.403E+0
-6.160E-2	6.495E-2	3.439E+0
-7.295E-2	6.495E-2	3.432E+0
-6.809E-2	7.144E-2	3.455E+0
-6.160E-2	6.819E-2	3.413E+0
-5.835E-2	6.495E-2	3.448E+0
-6.971E-2	6.819E-2	3.396E+0
-6.971E-2	6.495E-2	3.406E+0
-6.322E-2	7.144E-2	3.487E+0
-6.484E-2	6.819E-2	3.393E+0
-6.971E-2	8.117E-2	3.484E+0
-6.971E-2	6.495E-2	3.409E+0
-6.322E-2	7.144E-2	3.439E+0
-6.160E-2	6.819E-2	3.419E+0
-7.133E-2	6.495E-2	3.452E+0
-6.809E-2	7.144E-2	3.461E+0
-6.160E-2	6.819E-2	3.406E+0
-6.160E-2	6.819E-2	3.419E+0
-6.971E-2	6.819E-2	3.465E+0
-7.133E-2	7.144E-2	3.426E+0
-5.998E-2	7.144E-2	3.497E+0
-5.998E-2	7.144E-2	3.494E+0
-7.133E-2	6.171E-2	3.500E+0
-6.971E-2	6.819E-2	3.387E+0
-6.322E-2	6.819E-2	3.478E+0
-6.322E-2	7.468E-2	3.384E+0
-7.133E-2	7.144E-2	3.409E+0
-6.809E-2	6.819E-2	3.422E+0
-6.322E-2	7.144E-2	3.429E+0
-5.998E-2	6.819E-2	3.435E+0
-6.971E-2	6.819E-2	3.439E+0
-6.971E-2	6.171E-2	3.435E+0
-5.835E-2	6.171E-2	3.487E+0
-5.998E-2	6.171E-2	3.403E+0
-6.809E-2	6.819E-2	3.429E+0
-6.646E-2	6.495E-2	3.416E+0
-6.322E-2	7.144E-2	3.380E+0
-6.322E-2	6.495E-2	3.387E+0
-6.971E-2	6.819E-2	3.403E+0
-6.809E-2	6.819E-2	3.409E+0
-6.160E-2	6.495E-2	3.497E+0
-6.484E-2	7.468E-2	3.409E+0
-6.809E-2	6.819E-2	3.435E+0
-6.646E-2	6.495E-2	3.455E+0
-6.160E-2	6.495E-2	3.432E+0
-6.322E-2	7.144E-2	3.396E+0
-6.971E-2	6.171E-2	3.471E+0
-6.971E-2	7.144E-2	3.471E+0
-6.160E-2	7.144E-2	3.416E+0
-6.160E-2	7.144E-2	3.448E+0
-6.809E-2	6.171E-2	3.458E+0
-6.971E-2	7.468E-2	3.468E+0
-5.998E-2	7.144E-2	3.484E+0
-6.160E-2	6.819E-2	3.448E+0
-6.971E-2	7.144E-2	3.380E+0
-6.971E-2	6.495E-2	3.416E+0
-6.160E-2	6.171E-2	3.406E+0
-6.322E-2	5.846E-2	3.507E+0
-6.809E-2	6.495E-2	3.439E+0
-6.809E-2	7.144E-2	3.445E+0
-5.998E-2	6.819E-2	3.419E+0
-6.322E-2	6.171E-2	3.468E+0
-6.809E-2	6.495E-2	3.452E+0
-6.809E-2	6.495E-2	3.458E+0
-6.160E-2	7.144E-2	3.422E+0
-6.322E-2	6.495E-2	3.445E+0
-6.971E-2	6.495E-2	3.448E+0
-6.809E-2	5.846E-2	3.387E+0
-6.322E-2	6.495E-2	3.471E+0
-6.160E-2	6.171E-2	3.409E+0
-7.295E-2	7.144E-2	3.396E+0
-6.809E-2	6.819E-2	3.393E+0
-6.322E-2	6.495E-2	3.458E+0
-5.998E-2	6.819E-2	3.546E+0
-6.971E-2	5.846E-2	3.387E+0
-6.646E-2	7.468E-2	3.471E+0
-6.160E-2	6.171E-2	3.504E+0
-5.835E-2	6.495E-2	3.393E+0
-6.971E-2	6.495E-2	3.422E+0
-7.133E-2	6.495E-2	3.439E+0
-5.998E-2	6.819E-2	3.465E+0
-5.998E-2	6.495E-2	3.406E+0
-6.809E-2	7.468E-2	3.471E+0
-6.809E-2	6.495E-2	3.413E+0
-6.160E-2	7.144E-2	3.367E+0
-6.322E-2	7.144E-2	3.377E+0
-6.971E-2	6.819E-2	3.429E+0
-6.809E-2	6.495E-2	3.448E+0
-5.835E-2	6.495E-2	3.487E+0
-6.322E-2	7.144E-2	3.461E+0
-7.133E-2	6.171E-2	3.406E+0
-7.133E-2	6.819E-2	3.435E+0
-6.484E-2	6.819E-2	3.426E+0
-6.322E-2	6.819E-2	3.452E+0
-6.971E-2	6.495E-2	3.455E+0
-7.133E-2	6.171E-2	3.484E+0
-5.835E-2	5.846E-2	3.435E+0
-6.160E-2	6.171E-2	3.435E+0
-7.133E-2	6.819E-2	3.413E+0
-6.809E-2	7.144E-2	3.419E+0
-6.322E-2	7.144E-2	3.413E+0
-6.160E-2	6.819E-2	3.487E+0
-6.809E-2	7.144E-2	3.390E+0
-7.295E-2	6.819E-2	3.426E+0
-6.160E-2	6.171E-2	3.442E+0
-6.484E-2	6.819E-2	3.416E+0
-6.646E-2	7.144E-2	3.393E+0
-6.809E-2	6.495E-2	3.422E+0
-5.835E-2	7.144E-2	3.393E+0
-5.998E-2	6.819E-2	3.435E+0
-6.809E-2	6.819E-2	3.396E+0
-6.971E-2	5.522E-2	3.422E+0
-5.998E-2	6.171E-2	3.452E+0
-6.160E-2	6.495E-2	3.390E+0
-6.971E-2	6.495E-2	3.439E+0
-6.809E-2	6.495E-2	3.403E+0
-6.160E-2	7.144E-2	3.452E+0
-6.322E-2	6.171E-2	3.419E+0
-6.971E-2	7.468E-2	3.491E+0
-7.133E-2	6.495E-2	3.387E+0
-6.484E-2	6.495E-2	3.348E+0
-5.835E-2	6.819E-2	3.325E+0
-6.809E-2	6.495E-2	3.377E+0
-6.809E-2	6.171E-2	3.416E+0
-6.160E-2	7.468E-2	3.377E+0
-6.160E-2	7.468E-2	3.507E+0
-7.133E-2	6.495E-2	3.400E+0
-6.971E-2	7.144E-2	3.380E+0
-6.160E-2	6.495E-2	3.455E+0
-5.998E-2	6.495E-2	3.390E+0
-6.646E-2	6.171E-2	3.500E+0
-7.295E-2	6.171E-2	3.361E+0
-6.322E-2	6.495E-2	3.416E+0
-6.160E-2	6.171E-2	3.471E+0
-7.133E-2	6.819E-2	3.419E+0
-6.971E-2	7.144E-2	3.338E+0
-6.160E-2	6.495E-2	3.500E+0
-6.322E-2	6.495E-2	3.406E+0
-6.809E-2	6.171E-2	3.494E+0
-6.809E-2	7.144E-2	3.413E+0
-6.160E-2	6.495E-2	3.403E+0
-6.322E-2	6.819E-2	3.403E+0
-7.133E-2	6.495E-2	3.481E+0
-6.646E-2	6.495E-2	3.403E+0
-6.322E-2	7.144E-2	3.478E+0
-6.322E-2	6.171E-2	3.409E+0
-7.133E-2	6.819E-2	3.539E+0
-6.971E-2	6.819E-2	3.387E+0
-6.160E-2	6.171E-2	3.380E+0
-6.160E-2	6.819E-2	3.517E+0
-6.809E-2	6.819E-2	3.445E+0
-6.971E-2	7.144E-2	3.406E+0
-6.160E-2	6.171E-2	3.358E+0
-6.322E-2	6.495E-2	3.448E+0
-6.809E-2	6.819E-2	3.371E+0
-6.971E-2	6.171E-2	3.494E+0
-6.322E-2	6.495E-2	3.442E+0
-6.160E-2	6.495E-2	3.419E+0
-6.809E-2	6.819E-2	3.358E+0
-6.971E-2	6.495E-2	3.445E+0
-6.160E-2	6.171E-2	3.419E+0
-6.322E-2	6.819E-2	3.497E+0
-6.971E-2	6.171E-2	3.468E+0
-6.971E-2	7.144E-2	3.328E+0
-6.160E-2	7.144E-2	3.435E+0
-6.160E-2	6.819E-2	3.481E+0
-6.809E-2	6.495E-2	3.396E+0
-6.809E-2	6.171E-2	3.422E+0
-6.160E-2	5.846E-2	3.403E+0
-6.484E-2	7.468E-2	3.422E+0
-6.971E-2	7.144E-2	3.319E+0
-6.646E-2	6.495E-2	3.452E+0
-5.835E-2	6.495E-2	3.384E+0
-5.998E-2	6.819E-2	3.435E+0
-6.809E-2	6.819E-2	3.406E+0
-6.971E-2	5.846E-2	3.439E+0
-6.160E-2	6.819E-2	3.400E+0
-6.160E-2	6.819E-2	3.432E+0
-6.809E-2	5.522E-2	3.461E+0
-6.971E-2	6.819E-2	3.458E+0
-6.160E-2	6.495E-2	3.455E+0
-6.160E-2	6.171E-2	3.409E+0
-7.133E-2	6.495E-2	3.426E+0
-6.971E-2	6.171E-2	3.452E+0
-6.160E-2	7.468E-2	3.380E+0
-5.998E-2	6.171E-2	3.338E+0
-6.971E-2	7.144E-2	3.416E+0
-6.971E-2	6.495E-2	3.419E+0
-5.998E-2	6.819E-2	3.432E+0
-6.160E-2	6.819E-2	3.426E+0
-6.809E-2	6.495E-2	3.358E+0
-7.133E-2	7.144E-2	3.396E+0
-5.998E-2	6.171E-2	3.409E+0
-6.322E-2	6.495E-2	3.507E+0
-6.809E-2	6.495E-2	3.439E+0
-6.809E-2	6.495E-2	3.390E+0
-5.998E-2	6.171E-2	3.380E+0
-6.322E-2	6.495E-2	3.442E+0
-6.971E-2	6.495E-2	3.361E+0
-6.809E-2	6.171E-2	3.452E+0
-6.160E-2	6.495E-2	3.455E+0
-6.160E-2	6.819E-2	3.445E+0
-7.133E-2	6.819E-2	3.426E+0
-6.971E-2	7.144E-2	3.445E+0
-5.998E-2	7.144E-2	3.348E+0
-5.998E-2	5.846E-2	3.455E+0
-6.971E-2	5.846E-2	3.429E+0
-6.971E-2	6.171E-2	3.478E+0
-5.835E-2	6.495E-2	3.481E+0
-6.322E-2	6.495E-2	3.461E+0
-6.971E-2	6.819E-2	3.380E+0
-6.809E-2	7.793E-2	3.481E+0
-6.160E-2	7.468E-2	3.432E+0
-5.998E-2	6.171E-2	3.442E+0
-7.133E-2	6.495E-2	3.426E+0
-7.295E-2	6.819E-2	3.448E+0
-6.160E-2	6.819E-2	3.409E+0
-6.322E-2	6.819E-2	3.351E+0
-6.971E-2	6.171E-2	3.458E+0
-6.971E-2	6.171E-2	3.465E+0
-6.160E-2	7.144E-2	3.500E+0
-6.160E-2	6.819E-2	3.471E+0
-6.809E-2	6.495E-2	3.390E+0
-6.971E-2	6.819E-2	3.448E+0
-6.160E-2	7.144E-2	3.400E+0
-6.160E-2	7.144E-2	3.432E+0
-7.133E-2	6.819E-2	3.426E+0
-6.809E-2	6.819E-2	3.361E+0
-5.998E-2	6.819E-2	3.555E+0
-6.322E-2	5.846E-2	3.426E+0
-6.971E-2	6.171E-2	3.409E+0
-6.971E-2	5.846E-2	3.426E+0
-6.160E-2	6.819E-2	3.422E+0
-6.322E-2	6.495E-2	3.413E+0
-6.971E-2	7.144E-2	3.513E+0
-6.971E-2	6.495E-2	3.455E+0
-6.160E-2	7.144E-2	3.478E+0
-6.322E-2	5.846E-2	3.471E+0
-6.971E-2	6.819E-2	3.361E+0
-7.133E-2	6.819E-2	3.419E+0
-5.998E-2	6.819E-2	3.409E+0
-6.484E-2	5.846E-2	3.487E+0
-6.971E-2	6.171E-2	3.452E+0
-6.809E-2	6.495E-2	3.439E+0
-5.998E-2	6.171E-2	3.426E+0
-6.484E-2	6.171E-2	3.426E+0
-6.971E-2	6.819E-2	3.452E+0
-6.971E-2	6.171E-2	3.478E+0
-6.322E-2	6.495E-2	3.403E+0
-6.160E-2	7.144E-2	3.510E+0
-6.971E-2	7.468E-2	3.361E+0
-6.809E-2	6.495E-2	3.478E+0
-6.322E-2	6.819E-2	3.419E+0
-6.160E-2	6.819E-2	3.435E+0
-6.809E-2	6.819E-2	3.497E+0
-6.971E-2	7.468E-2	3.393E+0
-5.998E-2	6.495E-2	3.471E+0
-5.998E-2	6.171E-2	3.455E+0
-7.133E-2	6.495E-2	3.390E+0
-6.809E-2	7.144E-2	3.429E+0
-6.322E-2	6.495E-2	3.481E+0
-6.322E-2	5.846E-2	3.484E+0
-6.809E-2	6.171E-2	3.442E+0
-6.809E-2	7.144E-2	3.384E+0
-6.322E-2	6.495E-2	3.458E+0
-6.484E-2	6.495E-2	3.452E+0
-6.971E-2	5.846E-2	3.361E+0
-6.971E-2	6.171E-2	3.409E+0
-6.160E-2	6.171E-2	3.458E+0
-5.835E-2	6.495E-2	3.426E+0
-7.133E-2	6.495E-2	3.393E+0
-6.971E-2	6.819E-2	3.461E+0
-5.998E-2	6.171E-2	3.458E+0
-5.835E-2	6.495E-2	3.390E+0
-6.971E-2	6.819E-2	3.393E+0
-6.971E-2	6.171E-2	3.419E+0
-5.998E-2	5.846E-2	3.478E+0
-6.160E-2	6.171E-2	3.432E+0
-7.295E-2	6.171E-2	3.393E+0
-6.646E-2	6.495E-2	3.426E+0
-5.998E-2	6.171E-2	3.432E+0
-6.484E-2	6.171E-2	3.380E+0
-7.133E-2	6.171E-2	3.396E+0
-6.971E-2	6.495E-2	3.361E+0
-5.835E-2	6.171E-2	3.455E+0
-6.322E-2	7.144E-2	3.426E+0
-6.809E-2	6.495E-2	3.380E+0
-7.133E-2	6.171E-2	3.429E+0
-6.160E-2	6.819E-2	3.416E+0
-6.322E-2	6.495E-2	3.426E+0
-6.809E-2	6.495E-2	3.478E+0
-6.971E-2	6.495E-2	3.419E+0
-5.998E-2	5.846E-2	3.439E+0
-6.160E-2	6.495E-2	3.536E+0
-6.809E-2	7.468E-2	3.367E+0
-6.809E-2	7.144E-2	3.458E+0
-6.322E-2	6.171E-2	3.491E+0
-6.160E-2	6.171E-2	3.403E+0
-6.971E-2	6.819E-2	3.458E+0
-6.809E-2	7.144E-2	3.426E+0
-6.160E-2	7.144E-2	3.413E+0
-6.322E-2	6.495E-2	3.439E+0
-7.295E-2	7.144E-2	3.461E+0
-6.971E-2	6.495E-2	3.432E+0
-6.160E-2	6.171E-2	3.452E+0
-6.322E-2	6.819E-2	3.390E+0
-6.809E-2	6.495E-2	3.432E+0
-6.971E-2	6.171E-2	3.439E+0
-5.998E-2	7.144E-2	3.403E+0
-5.998E-2	5.846E-2	3.367E+0
-6.809E-2	6.171E-2	3.345E+0
-6.971E-2	5.846E-2	3.390E+0
-6.322E-2	5.846E-2	3.452E+0
-6.322E-2	6.819E-2	3.406E+0
-6.971E-2	7.144E-2	3.377E+0
-6.646E-2	6.171E-2	3.468E+0
-5.835E-2	6.819E-2	3.487E+0
-6.322E-2	6.819E-2	3.409E+0
-7.133E-2	5.846E-2	3.455E+0
-7.133E-2	5.522E-2	3.422E+0
-5.835E-2	6.819E-2	3.387E+0
-6.322E-2	7.144E-2	3.419E+0
-6.971E-2	6.819E-2	3.432E+0
-6.809E-2	7.144E-2	3.416E+0
-6.160E-2	5.522E-2	3.387E+0
-6.646E-2	5.846E-2	3.384E+0
-6.971E-2	6.495E-2	3.439E+0
-6.971E-2	6.495E-2	3.387E+0
-6.322E-2	5.846E-2	3.429E+0
-6.160E-2	7.468E-2	3.422E+0
-7.133E-2	6.495E-2	3.494E+0
-6.809E-2	5.846E-2	3.478E+0
-6.160E-2	6.171E-2	3.413E+0
-6.484E-2	6.171E-2	3.442E+0
-6.971E-2	6.819E-2	3.442E+0
-6.971E-2	6.495E-2	3.435E+0
-6.160E-2	6.171E-2	3.367E+0
-6.322E-2	6.495E-2	3.432E+0
-6.809E-2	5.846E-2	3.471E+0
-6.971E-2	6.495E-2	3.442E+0
-6.322E-2	5.522E-2	3.377E+0
-6.160E-2	6.495E-2	3.403E+0
-7.133E-2	6.171E-2	3.413E+0
-6.971E-2	6.171E-2	3.445E+0
-5.998E-2	6.171E-2	3.432E+0
-6.322E-2	6.171E-2	3.448E+0
-6.971E-2	7.144E-2	3.341E+0
-6.809E-2	6.171E-2	3.435E+0
-6.322E-2	5.522E-2	3.465E+0
-6.322E-2	6.819E-2	3.461E+0
-6.971E-2	6.819E-2	3.338E+0
-6.809E-2	6.495E-2	3.487E+0
-6.160E-2	6.819E-2	3.400E+0
-6.322E-2	7.144E-2	3.419E+0
-6.809E-2	6.819E-2	3.465E+0
-6.809E-2	6.495E-2	3.426E+0
-5.998E-2	6.171E-2	3.406E+0
-5.998E-2	6.819E-2	3.432E+0
-6.809E-2	7.144E-2	3.471E+0
-6.809E-2	6.495E-2	3.358E+0
-5.998E-2	6.495E-2	3.487E+0
-6.484E-2	5.846E-2	3.409E+0
-6.809E-2	5.846E-2	3.445E+0
-6.809E-2	5.198E-2	3.439E+0
-6.484E-2	6.495E-2	3.393E+0
-6.160E-2	6.495E-2	3.474E+0
-6.809E-2	6.171E-2	3.432E+0
-6.971E-2	7.144E-2	3.380E+0
-6.160E-2	6.495E-2	3.484E+0
-6.484E-2	6.495E-2	3.419E+0
-6.971E-2	6.171E-2	3.426E+0
-6.809E-2	5.846E-2	3.435E+0
-6.322E-2	6.171E-2	3.413E+0
-6.160E-2	6.171E-2	3.455E+0
-7.133E-2	6.495E-2	3.458E+0
-7.133E-2	5.522E-2	3.497E+0
-6.322E-2	5.846E-2	3.367E+0
-6.322E-2	6.495E-2	3.432E+0
-7.133E-2	5.846E-2	3.458E+0
-7.133E-2	6.171E-2	3.429E+0
-6.322E-2	5.846E-2	3.384E+0
-6.484E-2	6.495E-2	3.341E+0
-6.809E-2	6.171E-2	3.435E+0
-6.646E-2	6.171E-2	3.354E+0
-6.160E-2	7.144E-2	3.384E+0
-6.322E-2	7.144E-2	3.380E+0
-6.809E-2	6.819E-2	3.435E+0
-6.971E-2	6.495E-2	3.396E+0
-6.160E-2	6.171E-2	3.393E+0
-6.484E-2	6.819E-2	3.455E+0
-6.971E-2	6.171E-2	3.409E+0
-6.809E-2	5.846E-2	3.452E+0
-5.998E-2	6.171E-2	3.497E+0
-6.160E-2	7.144E-2	3.478E+0
-6.971E-2	6.819E-2	3.419E+0
-6.809E-2	6.495E-2	3.452E+0
-6.322E-2	6.819E-2	3.364E+0
-6.322E-2	6.495E-2	3.452E+0
-7.295E-2	6.819E-2	3.435E+0
-6.809E-2	6.495E-2	3.409E+0
-5.835E-2	6.819E-2	3.452E+0
-6.322E-2	6.819E-2	3.387E+0
-7.133E-2	6.819E-2	3.445E+0
-6.971E-2	6.171E-2	3.400E+0
-6.322E-2	6.819E-2	3.442E+0
-6.322E-2	6.495E-2	3.393E+0
-7.133E-2	6.495E-2	3.409E+0
-6.809E-2	7.468E-2	3.413E+0
-5.835E-2	6.819E-2	3.481E+0
-6.160E-2	6.495E-2	3.461E+0
-7.133E-2	6.171E-2	3.400E+0
-6.971E-2	6.819E-2	3.332E+0
-6.160E-2	6.495E-2	3.384E+0
-6.484E-2	7.468E-2	3.461E+0
-6.971E-2	5.846E-2	3.419E+0
-6.809E-2	6.495E-2	3.478E+0
-6.160E-2	6.171E-2	3.422E+0
-6.160E-2	5.846E-2	3.455E+0
-6.971E-2	7.144E-2	3.513E+0
-7.133E-2	6.171E-2	3.452E+0
-5.835E-2	6.495E-2	3.380E+0
-6.484E-2	6.495E-2	3.429E+0
-6.809E-2	5.846E-2	3.409E+0
-6.809E-2	6.171E-2	3.510E+0
-6.322E-2	6.171E-2	3.500E+0
-6.484E-2	6.495E-2	3.358E+0
-7.133E-2	6.495E-2	3.416E+0
-6.971E-2	6.171E-2	3.416E+0
-6.160E-2	6.819E-2	3.409E+0
-6.484E-2	7.144E-2	3.413E+0
-7.133E-2	6.819E-2	3.416E+0
-7.133E-2	5.522E-2	3.422E+0
-5.998E-2	6.819E-2	3.403E+0
-6.322E-2	6.819E-2	3.494E+0
-6.809E-2	6.495E-2	3.468E+0
-6.646E-2	6.819E-2	3.400E+0
-6.322E-2	6.495E-2	3.448E+0
-6.160E-2	5.846E-2	3.461E+0
-6.971E-2	7.468E-2	3.396E+0
-6.809E-2	6.495E-2	3.468E+0
-6.160E-2	6.495E-2	3.448E+0
-6.160E-2	6.495E-2	3.406E+0
-6.971E-2	6.819E-2	3.325E+0
-6.971E-2	5.846E-2	3.380E+0
-5.835E-2	6.495E-2	3.435E+0
-6.322E-2	6.819E-2	3.413E+0
-7.133E-2	6.495E-2	3.384E+0
-6.971E-2	5.522E-2	3.461E+0
-6.160E-2	6.495E-2	3.364E+0
-6.484E-2	7.144E-2	3.396E+0
-6.971E-2	7.144E-2	3.481E+0
-7.133E-2	7.144E-2	3.367E+0
-5.835E-2	6.171E-2	3.471E+0
-6.160E-2	7.144E-2	3.465E+0
-6.971E-2	7.144E-2	3.328E+0
-6.971E-2	6.171E-2	3.400E+0
-5.998E-2	6.171E-2	3.413E+0
-6.160E-2	6.495E-2	3.445E+0
-7.133E-2	6.171E-2	3.432E+0
-6.809E-2	6.819E-2	3.409E+0
-5.998E-2	6.819E-2	3.452E+0
-6.322E-2	6.819E-2	3.478E+0
-6.971E-2	7.144E-2	3.445E+0
-7.133E-2	6.819E-2	3.500E+0
-6.322E-2	6.171E-2	3.487E+0
-6.160E-2	6.171E-2	3.416E+0
-6.971E-2	6.495E-2	3.400E+0
-7.133E-2	6.495E-2	3.416E+0
-6.322E-2	7.468E-2	3.468E+0
-6.160E-2	6.819E-2	3.452E+0
-6.646E-2	5.846E-2	3.520E+0
-6.809E-2	5.846E-2	3.413E+0
-6.160E-2	6.495E-2	3.390E+0
-6.322E-2	6.171E-2	3.429E+0
-7.295E-2	6.171E-2	3.461E+0
-6.971E-2	6.819E-2	3.393E+0
-5.998E-2	6.495E-2	3.319E+0
-6.484E-2	6.819E-2	3.367E+0
-6.971E-2	5.522E-2	3.445E+0
-6.809E-2	6.819E-2	3.354E+0
-6.160E-2	6.171E-2	3.393E+0
-6.322E-2	6.171E-2	3.413E+0
-7.295E-2	6.171E-2	3.513E+0
-6.809E-2	7.468E-2	3.442E+0
-6.322E-2	6.819E-2	3.442E+0
-6.322E-2	6.495E-2	3.403E+0
-6.971E-2	5.522E-2	3.406E+0
-6.646E-2	6.819E-2	3.478E+0
-6.322E-2	7.144E-2	3.416E+0
-6.160E-2	6.171E-2	3.455E+0
-6.971E-2	6.495E-2	3.439E+0
-6.971E-2	7.144E-2	3.351E+0
-5.998E-2	6.495E-2	3.384E+0
-6.160E-2	5.846E-2	3.403E+0
-6.809E-2	6.171E-2	3.409E+0
-6.809E-2	6.171E-2	3.461E+0
-5.998E-2	6.171E-2	3.393E+0
-6.160E-2	6.171E-2	3.338E+0
-7.133E-2	6.819E-2	3.445E+0
-6.809E-2	6.819E-2	3.422E+0
-5.998E-2	5.846E-2	3.341E+0
-6.322E-2	7.468E-2	3.504E+0
-6.971E-2	6.495E-2	3.435E+0
-6.971E-2	6.171E-2	3.432E+0
-6.160E-2	7.144E-2	3.497E+0
-6.484E-2	6.495E-2	3.396E+0
-6.971E-2	6.171E-2	3.371E+0
-6.809E-2	6.495E-2	3.387E+0
-5.835E-2	6.171E-2	3.458E+0
-6.160E-2	6.495E-2	3.419E+0
-7.133E-2	6.171E-2	3.403E+0
-7.133E-2	7.144E-2	3.393E+0
-5.835E-2	7.144E-2	3.413E+0
-6.322E-2	7.144E-2	3.468E+0
-6.971E-2	6.495E-2	3.413E+0
-6.646E-2	6.171E-2	3.377E+0
-6.160E-2	6.495E-2	3.354E+0
-6.160E-2	6.171E-2	3.442E+0
-7.133E-2	6.819E-2	3.406E+0
-6.971E-2	6.819E-2	3.390E+0
-6.160E-2	6.171E-2	3.461E+0
-6.322E-2	6.819E-2	3.426E+0
-7.133E-2	6.171E-2	3.458E+0
-6.809E-2	7.468E-2	3.458E+0
-5.998E-2	6.495E-2	3.393E+0
-6.322E-2	6.495E-2	3.429E+0
-7.133E-2	6.819E-2	3.419E+0
-6.971E-2	5.846E-2	3.471E+0
-6.160E-2	7.144E-2	3.455E+0
-6.160E-2	6.171E-2	3.377E+0
-7.295E-2	6.495E-2	3.419E+0
-6.971E-2	7.144E-2	3.390E+0
-6.160E-2	6.495E-2	3.432E+0
-6.322E-2	7.144E-2	3.465E+0
-7.133E-2	6.495E-2	3.435E+0
-6.646E-2	6.495E-2	3.432E+0
-6.484E-2	6.495E-2	3.390E+0
-6.484E-2	6.819E-2	3.465E+0
-6.971E-2	6.495E-2	3.377E+0
-6.809E-2	5.846E-2	3.413E+0
-5.998E-2	7.144E-2	3.396E+0
-6.322E-2	6.495E-2	3.439E+0
-7.133E-2	6.495E-2	3.400E+0
-6.646E-2	6.819E-2	3.416E+0
-6.322E-2	7.144E-2	3.497E+0
-6.322E-2	6.495E-2	3.452E+0
-6.971E-2	6.819E-2	3.523E+0
-7.133E-2	6.819E-2	3.390E+0
-6.160E-2	6.495E-2	3.387E+0
-6.646E-2	6.495E-2	3.413E+0
-6.971E-2	6.495E-2	3.435E+0
-6.809E-2	6.819E-2	3.474E+0
-5.998E-2	6.819E-2	3.448E+0
-6.484E-2	5.846E-2	3.435E+0
-6.809E-2	6.495E-2	3.465E+0
-6.809E-2	6.819E-2	3.452E+0
-5.998E-2	7.468E-2	3.380E+0
-6.160E-2	6.819E-2	3.416E+0
-6.971E-2	6.495E-2	3.387E+0
-6.809E-2	6.495E-2	3.468E+0
-6.160E-2	6.495E-2	3.396E+0
-6.322E-2	6.495E-2	3.409E+0
-7.295E-2	6.819E-2	3.491E+0
-6.971E-2	6.171E-2	3.380E+0
-5.998E-2	6.171E-2	3.419E+0
-6.322E-2	6.495E-2	3.478E+0
-6.971E-2	6.495E-2	3.494E+0
-7.133E-2	6.819E-2	3.448E+0
-6.160E-2	6.495E-2	3.429E+0
-6.484E-2	5.846E-2	3.409E+0
-6.809E-2	6.171E-2	3.435E+0
-6.809E-2	6.171E-2	3.390E+0
-6.160E-2	6.495E-2	3.429E+0
-6.484E-2	6.171E-2	3.445E+0
-7.295E-2	5.846E-2	3.400E+0
-6.646E-2	6.495E-2	3.468E+0
-6.322E-2	5.522E-2	3.422E+0
-6.322E-2	6.495E-2	3.445E+0
-6.971E-2	6.171E-2	3.393E+0
-7.133E-2	6.819E-2	3.380E+0
-5.998E-2	6.495E-2	3.452E+0
-6.322E-2	6.819E-2	3.413E+0
-6.971E-2	6.819E-2	3.422E+0
-6.809E-2	6.495E-2	3.461E+0
-5.998E-2	6.171E-2	3.426E+0
-6.646E-2	6.171E-2	3.409E+0
-7.295E-2	7.144E-2	3.390E+0
-7.295E-2	6.819E-2	3.403E+0
-5.998E-2	6.495E-2	3.439E+0
-6.484E-2	7.144E-2	3.435E+0
-7.133E-2	6.171E-2	3.416E+0
-6.646E-2	6.171E-2	3.393E+0
-6.160E-2	6.819E-2	3.435E+0
-6.322E-2	6.819E-2	3.452E+0
-6.971E-2	6.171E-2	3.403E+0
-6.646E-2	6.495E-2	3.371E+0
-6.160E-2	6.171E-2	3.426E+0
-6.160E-2	6.819E-2	3.432E+0
-6.646E-2	6.171E-2	3.481E+0
-6.646E-2	6.495E-2	3.478E+0
-6.322E-2	7.144E-2	3.422E+0
-6.322E-2	6.819E-2	3.435E+0
-7.133E-2	6.819E-2	3.455E+0
-7.133E-2	6.495E-2	3.448E+0
-6.160E-2	6.819E-2	3.435E+0
-6.484E-2	6.171E-2	3.471E+0
-7.133E-2	7.144E-2	3.445E+0
-6.971E-2	7.144E-2	3.465E+0
-6.160E-2	6.819E-2	3.448E+0
-5.998E-2	7.144E-2	3.393E+0
-7.295E-2	6.819E-2	3.432E+0
-6.809E-2	6.495E-2	3.439E+0
-6.160E-2	5.846E-2	3.494E+0
-6.484E-2	7.468E-2	3.458E+0
-6.971E-2	7.144E-2	3.458E+0
-6.809E-2	7.144E-2	3.348E+0
-6.160E-2	6.171E-2	3.452E+0
-6.160E-2	7.144E-2	3.413E+0
-6.971E-2	7.144E-2	3.409E+0
-6.971E-2	7.468E-2	3.348E+0
-6.322E-2	7.144E-2	3.500E+0
-6.160E-2	6.495E-2	3.416E+0
-6.809E-2	7.144E-2	3.455E+0
-7.133E-2	6.495E-2	3.422E+0
-6.160E-2	6.171E-2	3.435E+0
-6.322E-2	6.171E-2	3.409E+0
-7.133E-2	5.846E-2	3.374E+0
-6.484E-2	7.144E-2	3.400E+0
-6.322E-2	6.495E-2	3.409E+0
-6.322E-2	7.144E-2	3.445E+0
-6.971E-2	6.819E-2	3.478E+0
-7.133E-2	6.495E-2	3.429E+0
-5.998E-2	6.495E-2	3.396E+0
-6.646E-2	6.495E-2	3.484E+0
-6.809E-2	6.819E-2	3.497E+0
-6.646E-2	6.819E-2	3.442E+0
-6.160E-2	6.171E-2	3.484E+0
-6.322E-2	6.819E-2	3.435E+0
-7.133E-2	6.495E-2	3.348E+0
-6.646E-2	6.171E-2	3.458E+0
-6.322E-2	7.144E-2	3.422E+0
-6.160E-2	5.846E-2	3.474E+0
-6.971E-2	6.819E-2	3.429E+0
-6.971E-2	6.495E-2	3.422E+0
-5.998E-2	6.495E-2	3.422E+0
-6.484E-2	6.819E-2	3.406E+0
-7.295E-2	7.144E-2	3.442E+0
-6.809E-2	6.819E-2	3.419E+0
-6.160E-2	6.171E-2	3.409E+0
-6.322E-2	5.522E-2	3.413E+0
-6.971E-2	7.468E-2	3.406E+0
-7.295E-2	5.846E-2	3.393E+0
-5.998E-2	6.819E-2	3.500E+0
-6.484E-2	6.495E-2	3.374E+0
-6.971E-2	6.819E-2	3.523E+0
-6.971E-2	6.819E-2	3.484E+0
-6.160E-2	6.819E-2	3.377E+0
-6.322E-2	6.495E-2	3.491E+0
-7.295E-2	7.468E-2	3.491E+0
-7.133E-2	6.495E-2	3.481E+0
-5.998E-2	6.171E-2	3.413E+0
-6.484E-2	6.171E-2	3.377E+0
-6.971E-2	6.495E-2	3.435E+0
[truncated: 171,915 more rows]
