# Supplementary material for: Improved ANAP incorporation and VCF analysis reveal details of P2X7 current facilitation and a limited conformational interplay between ATP binding and the intracellular ballast domain
Source: eLife. 2023 Jan 4;12:e82479. doi: 10.7554/eLife.82479 (PMC9859053; doi:10.7554/eLife.82479)
Supplement: Table 2—source data 1. [file elife-82479-table2-data1.zip › Table-2_source-data-1/22k18-05.csv]

-5.187E-2	3.731E-1	5.508E+0
-5.511E-2	3.634E-1	5.437E+0
-5.673E-2	3.699E-1	5.476E+0
-5.511E-2	3.764E-1	5.421E+0
-5.187E-2	3.893E-1	5.392E+0
-4.862E-2	3.829E-1	5.593E+0
-5.511E-2	3.472E-1	5.486E+0
-5.349E-2	3.861E-1	5.473E+0
-4.862E-2	3.991E-1	5.534E+0
-5.349E-2	3.796E-1	5.560E+0
-5.349E-2	3.731E-1	5.450E+0
-5.187E-2	3.829E-1	5.508E+0
-5.025E-2	3.764E-1	5.460E+0
-5.187E-2	3.829E-1	5.489E+0
-5.511E-2	3.796E-1	5.443E+0
-5.187E-2	3.634E-1	5.573E+0
-4.862E-2	3.731E-1	5.463E+0
-5.025E-2	3.796E-1	5.443E+0
-5.673E-2	3.893E-1	5.466E+0
-5.187E-2	3.731E-1	5.460E+0
-4.862E-2	3.861E-1	5.482E+0
-5.187E-2	3.601E-1	5.469E+0
-5.673E-2	3.958E-1	5.505E+0
-5.187E-2	3.796E-1	5.499E+0
-4.862E-2	3.958E-1	5.528E+0
-4.862E-2	3.764E-1	5.456E+0
-5.511E-2	4.023E-1	5.476E+0
-5.349E-2	3.926E-1	5.447E+0
-5.025E-2	3.764E-1	5.482E+0
-5.511E-2	3.893E-1	5.476E+0
-5.835E-2	3.796E-1	5.576E+0
-5.349E-2	3.731E-1	5.466E+0
-4.700E-2	3.796E-1	5.512E+0
-5.025E-2	3.829E-1	5.469E+0
-5.835E-2	3.796E-1	5.447E+0
-5.025E-2	3.699E-1	5.427E+0
-4.700E-2	3.893E-1	5.512E+0
-5.349E-2	3.634E-1	5.537E+0
-5.673E-2	3.764E-1	5.421E+0
-5.187E-2	3.699E-1	5.554E+0
-5.025E-2	3.829E-1	5.499E+0
-5.187E-2	3.699E-1	5.499E+0
-5.349E-2	3.991E-1	5.430E+0
-5.349E-2	3.958E-1	5.489E+0
-4.862E-2	3.829E-1	5.460E+0
-5.187E-2	3.829E-1	5.486E+0
-5.835E-2	3.472E-1	5.560E+0
-4.862E-2	3.764E-1	5.573E+0
-5.025E-2	3.731E-1	5.515E+0
-5.025E-2	3.991E-1	5.440E+0
-5.511E-2	3.537E-1	5.537E+0
-5.349E-2	3.861E-1	5.453E+0
-4.862E-2	3.601E-1	5.443E+0
-5.349E-2	3.796E-1	5.443E+0
-5.511E-2	3.699E-1	5.505E+0
-5.025E-2	3.893E-1	5.544E+0
-4.862E-2	3.926E-1	5.489E+0
-5.187E-2	3.666E-1	5.515E+0
-5.673E-2	3.666E-1	5.479E+0
-5.187E-2	3.796E-1	5.437E+0
-5.025E-2	3.699E-1	5.521E+0
-5.187E-2	3.472E-1	5.440E+0
-5.673E-2	3.666E-1	5.476E+0
-5.187E-2	3.537E-1	5.450E+0
-4.862E-2	4.056E-1	5.482E+0
-5.187E-2	3.796E-1	5.544E+0
-5.511E-2	3.699E-1	5.547E+0
-4.862E-2	3.829E-1	5.570E+0
-5.025E-2	3.699E-1	5.515E+0
-5.187E-2	3.796E-1	5.541E+0
-5.673E-2	3.699E-1	5.512E+0
-5.025E-2	3.829E-1	5.502E+0
-4.700E-2	3.893E-1	5.606E+0
-5.025E-2	3.796E-1	5.479E+0
-5.511E-2	3.958E-1	5.508E+0
-5.187E-2	3.796E-1	5.482E+0
-5.187E-2	3.699E-1	5.547E+0
-5.187E-2	3.893E-1	5.476E+0
-5.511E-2	3.829E-1	5.505E+0
-5.025E-2	3.731E-1	5.401E+0
-5.025E-2	3.764E-1	5.550E+0
-5.187E-2	3.829E-1	5.502E+0
-5.349E-2	3.731E-1	5.525E+0
-5.187E-2	3.731E-1	5.515E+0
-4.862E-2	3.731E-1	5.482E+0
-5.187E-2	3.699E-1	5.557E+0
-5.673E-2	3.731E-1	5.443E+0
-5.187E-2	3.699E-1	5.547E+0
-5.349E-2	3.958E-1	5.489E+0
-5.187E-2	3.601E-1	5.567E+0
-5.511E-2	3.829E-1	5.469E+0
-5.187E-2	3.926E-1	5.479E+0
-4.862E-2	3.601E-1	5.550E+0
-5.025E-2	3.861E-1	5.547E+0
-5.673E-2	3.893E-1	5.469E+0
-5.187E-2	3.666E-1	5.473E+0
-4.862E-2	3.796E-1	5.447E+0
-5.187E-2	3.699E-1	5.479E+0
-5.511E-2	3.829E-1	5.473E+0
-5.349E-2	3.699E-1	5.492E+0
-5.025E-2	3.893E-1	5.495E+0
-5.349E-2	3.796E-1	5.482E+0
-5.511E-2	3.829E-1	5.554E+0
-5.349E-2	3.699E-1	5.583E+0
-5.025E-2	3.731E-1	5.528E+0
-5.187E-2	3.796E-1	5.541E+0
-5.511E-2	3.472E-1	5.489E+0
-5.187E-2	3.601E-1	5.476E+0
-4.862E-2	3.829E-1	5.541E+0
-5.349E-2	3.861E-1	5.515E+0
-5.349E-2	3.829E-1	5.499E+0
-4.862E-2	3.926E-1	5.450E+0
-4.862E-2	3.893E-1	5.534E+0
-5.349E-2	3.601E-1	5.515E+0
-5.511E-2	3.699E-1	5.515E+0
-5.187E-2	3.666E-1	5.466E+0
-4.538E-2	3.731E-1	5.489E+0
-5.025E-2	4.023E-1	5.466E+0
-5.511E-2	3.829E-1	5.492E+0
-5.349E-2	3.893E-1	5.550E+0
-4.862E-2	3.796E-1	5.486E+0
-5.187E-2	3.861E-1	5.515E+0
-5.835E-2	3.731E-1	5.495E+0
-5.349E-2	3.893E-1	5.440E+0
-5.025E-2	3.666E-1	5.547E+0
-5.349E-2	3.796E-1	5.499E+0
-5.349E-2	4.023E-1	5.469E+0
-5.187E-2	3.666E-1	5.489E+0
-4.862E-2	3.926E-1	5.518E+0
-5.187E-2	4.088E-1	5.469E+0
-5.511E-2	3.958E-1	5.602E+0
-5.187E-2	3.796E-1	5.492E+0
-4.862E-2	3.861E-1	5.424E+0
-5.349E-2	3.666E-1	5.515E+0
-5.349E-2	3.764E-1	5.482E+0
-5.349E-2	3.601E-1	5.460E+0
-4.862E-2	3.926E-1	5.473E+0
-5.511E-2	3.796E-1	5.547E+0
-5.673E-2	4.056E-1	5.486E+0
-4.862E-2	3.666E-1	5.492E+0
-5.025E-2	3.699E-1	5.544E+0
-5.349E-2	3.796E-1	5.499E+0
-5.511E-2	3.829E-1	5.563E+0
-5.025E-2	3.796E-1	5.379E+0
-4.862E-2	3.861E-1	5.534E+0
-5.349E-2	3.699E-1	5.525E+0
-5.349E-2	3.699E-1	5.521E+0
-5.349E-2	3.439E-1	5.573E+0
-4.700E-2	3.958E-1	5.554E+0
-5.511E-2	3.731E-1	5.440E+0
-5.673E-2	3.601E-1	5.476E+0
-5.511E-2	3.699E-1	5.570E+0
-4.862E-2	3.699E-1	5.434E+0
-5.187E-2	3.731E-1	5.447E+0
-5.673E-2	3.764E-1	5.502E+0
-5.187E-2	3.666E-1	5.534E+0
-5.187E-2	3.861E-1	5.541E+0
-5.187E-2	3.699E-1	5.528E+0
-5.349E-2	3.796E-1	5.479E+0
-5.349E-2	3.731E-1	5.521E+0
-5.025E-2	3.796E-1	5.411E+0
-5.349E-2	3.764E-1	5.547E+0
-5.511E-2	3.764E-1	5.486E+0
-4.862E-2	3.926E-1	5.544E+0
-5.025E-2	3.861E-1	5.479E+0
-5.349E-2	3.893E-1	5.534E+0
-5.187E-2	3.926E-1	5.547E+0
-5.025E-2	3.861E-1	5.492E+0
-5.025E-2	3.699E-1	5.515E+0
-5.349E-2	3.634E-1	5.469E+0
-5.673E-2	4.023E-1	5.576E+0
-5.187E-2	3.861E-1	5.434E+0
-5.025E-2	3.764E-1	5.541E+0
-5.349E-2	3.893E-1	5.486E+0
-5.511E-2	3.861E-1	5.502E+0
-5.349E-2	3.796E-1	5.518E+0
-4.862E-2	3.861E-1	5.456E+0
-5.349E-2	3.569E-1	5.495E+0
-5.187E-2	3.699E-1	5.596E+0
-5.349E-2	3.731E-1	5.560E+0
-5.187E-2	3.861E-1	5.502E+0
-5.025E-2	3.958E-1	5.505E+0
-5.673E-2	3.699E-1	5.505E+0
-5.187E-2	3.796E-1	5.434E+0
-5.025E-2	3.764E-1	5.499E+0
-5.349E-2	3.731E-1	5.554E+0
-5.673E-2	3.796E-1	5.499E+0
-4.862E-2	3.829E-1	5.596E+0
-4.700E-2	3.569E-1	5.550E+0
-5.349E-2	3.829E-1	5.593E+0
-5.511E-2	3.861E-1	5.502E+0
-5.349E-2	3.893E-1	5.437E+0
-4.862E-2	3.796E-1	5.408E+0
-5.187E-2	3.893E-1	5.463E+0
-5.835E-2	3.569E-1	5.479E+0
-5.187E-2	3.472E-1	5.486E+0
-5.187E-2	3.634E-1	5.447E+0
-5.025E-2	3.699E-1	5.593E+0
-5.511E-2	3.764E-1	5.544E+0
-5.025E-2	3.861E-1	5.440E+0
-5.187E-2	3.861E-1	5.411E+0
-5.025E-2	3.861E-1	5.469E+0
-5.673E-2	3.796E-1	5.580E+0
-4.862E-2	3.829E-1	5.486E+0
-4.862E-2	3.958E-1	5.547E+0
-5.511E-2	3.699E-1	5.560E+0
-5.511E-2	3.861E-1	5.505E+0
-5.187E-2	3.829E-1	5.534E+0
-4.862E-2	3.731E-1	5.541E+0
-5.187E-2	3.666E-1	5.492E+0
-5.673E-2	3.764E-1	5.476E+0
-4.862E-2	3.796E-1	5.531E+0
-4.700E-2	3.569E-1	5.521E+0
-5.349E-2	3.926E-1	5.453E+0
-5.673E-2	3.893E-1	5.411E+0
-5.025E-2	3.731E-1	5.492E+0
-4.862E-2	3.731E-1	5.482E+0
-5.187E-2	3.926E-1	5.502E+0
-5.511E-2	3.699E-1	5.489E+0
-4.862E-2	3.504E-1	5.456E+0
-5.025E-2	3.796E-1	5.460E+0
-5.349E-2	3.893E-1	5.469E+0
-5.511E-2	3.829E-1	5.563E+0
-5.025E-2	3.829E-1	5.489E+0
-5.025E-2	3.861E-1	5.460E+0
-5.187E-2	3.764E-1	5.570E+0
-5.673E-2	3.861E-1	5.440E+0
-4.700E-2	3.893E-1	5.518E+0
-4.700E-2	3.569E-1	5.563E+0
-5.511E-2	3.796E-1	5.554E+0
-5.673E-2	3.796E-1	5.508E+0
-5.025E-2	3.796E-1	5.508E+0
-4.862E-2	3.829E-1	5.544E+0
-5.187E-2	3.829E-1	5.515E+0
-5.349E-2	3.731E-1	5.534E+0
-5.025E-2	3.764E-1	5.495E+0
-5.025E-2	3.861E-1	5.521E+0
-5.187E-2	3.504E-1	5.528E+0
-5.511E-2	3.829E-1	5.447E+0
-5.025E-2	3.731E-1	5.541E+0
-5.025E-2	3.764E-1	5.492E+0
-5.349E-2	3.829E-1	5.437E+0
-5.673E-2	4.023E-1	5.544E+0
-4.862E-2	3.796E-1	5.541E+0
-5.025E-2	3.796E-1	5.525E+0
-5.187E-2	3.731E-1	5.528E+0
-5.673E-2	4.088E-1	5.430E+0
-5.349E-2	3.699E-1	5.486E+0
-5.025E-2	3.601E-1	5.460E+0
-4.862E-2	3.601E-1	5.525E+0
-5.835E-2	3.861E-1	5.521E+0
-5.025E-2	3.537E-1	5.479E+0
-5.025E-2	4.056E-1	5.521E+0
-5.511E-2	3.796E-1	5.437E+0
-5.673E-2	3.764E-1	5.486E+0
-5.025E-2	3.601E-1	5.388E+0
-5.025E-2	3.893E-1	5.554E+0
-5.511E-2	3.731E-1	5.518E+0
-5.511E-2	3.634E-1	5.528E+0
-5.025E-2	3.861E-1	5.479E+0
-4.862E-2	3.796E-1	5.492E+0
-4.862E-2	3.764E-1	5.479E+0
-5.835E-2	3.666E-1	5.580E+0
-5.349E-2	3.569E-1	5.508E+0
-4.862E-2	3.829E-1	5.443E+0
-5.025E-2	3.861E-1	5.411E+0
-5.349E-2	3.634E-1	5.492E+0
-4.862E-2	3.699E-1	5.502E+0
-4.862E-2	3.731E-1	5.599E+0
-5.349E-2	3.893E-1	5.466E+0
-5.349E-2	3.829E-1	5.463E+0
-5.187E-2	3.893E-1	5.512E+0
-4.862E-2	3.829E-1	5.534E+0
-5.349E-2	3.861E-1	5.550E+0
-5.673E-2	3.666E-1	5.453E+0
-5.025E-2	3.926E-1	5.453E+0
-5.025E-2	3.926E-1	5.544E+0
-5.511E-2	3.926E-1	5.550E+0
-5.511E-2	3.731E-1	5.563E+0
-4.862E-2	3.861E-1	5.482E+0
-4.862E-2	4.023E-1	5.615E+0
-5.349E-2	3.407E-1	5.492E+0
-5.511E-2	3.731E-1	5.492E+0
-5.025E-2	3.666E-1	5.466E+0
-5.187E-2	3.666E-1	5.508E+0
-5.187E-2	3.796E-1	5.398E+0
-5.511E-2	3.731E-1	5.499E+0
-5.187E-2	3.764E-1	5.518E+0
-5.025E-2	3.634E-1	5.544E+0
-5.187E-2	3.699E-1	5.450E+0
-5.511E-2	3.666E-1	5.453E+0
-5.025E-2	3.796E-1	5.502E+0
-5.025E-2	3.958E-1	5.541E+0
-5.673E-2	3.634E-1	5.567E+0
-5.511E-2	3.861E-1	5.632E+0
-5.025E-2	3.829E-1	5.427E+0
-4.862E-2	3.829E-1	5.434E+0
-5.511E-2	3.666E-1	5.479E+0
-5.673E-2	3.634E-1	5.567E+0
-5.025E-2	3.699E-1	5.450E+0
-5.187E-2	3.861E-1	5.495E+0
-5.349E-2	3.731E-1	5.619E+0
-5.835E-2	3.699E-1	5.414E+0
-5.025E-2	3.796E-1	5.534E+0
-5.025E-2	3.699E-1	5.473E+0
-5.349E-2	3.893E-1	5.473E+0
-5.349E-2	3.731E-1	5.502E+0
-5.187E-2	3.634E-1	5.430E+0
-4.700E-2	3.796E-1	5.473E+0
-5.349E-2	3.861E-1	5.557E+0
-5.673E-2	3.796E-1	5.486E+0
-5.349E-2	3.634E-1	5.547E+0
-5.187E-2	3.829E-1	5.401E+0
-5.187E-2	3.504E-1	5.550E+0
-5.511E-2	3.569E-1	5.547E+0
-5.187E-2	3.731E-1	5.534E+0
-4.700E-2	4.023E-1	5.489E+0
-5.511E-2	3.764E-1	5.456E+0
-5.511E-2	3.601E-1	5.479E+0
-5.349E-2	3.731E-1	5.541E+0
-4.862E-2	4.023E-1	5.495E+0
-5.187E-2	3.958E-1	5.499E+0
-5.511E-2	3.926E-1	5.515E+0
-5.187E-2	3.764E-1	5.440E+0
-4.862E-2	3.634E-1	5.557E+0
-5.349E-2	3.926E-1	5.453E+0
-5.349E-2	3.991E-1	5.460E+0
-5.025E-2	3.601E-1	5.580E+0
-5.349E-2	3.634E-1	5.560E+0
-5.187E-2	3.731E-1	5.525E+0
-5.511E-2	3.926E-1	5.518E+0
-5.349E-2	3.731E-1	5.563E+0
-5.187E-2	3.666E-1	5.450E+0
-5.349E-2	3.764E-1	5.505E+0
-5.349E-2	4.023E-1	5.499E+0
-5.187E-2	3.699E-1	5.482E+0
-4.700E-2	3.893E-1	5.473E+0
-5.673E-2	3.926E-1	5.427E+0
-5.511E-2	3.731E-1	5.482E+0
-5.025E-2	3.991E-1	5.615E+0
-5.187E-2	3.731E-1	5.440E+0
-5.187E-2	3.439E-1	5.557E+0
-5.835E-2	3.731E-1	5.408E+0
-5.025E-2	3.537E-1	5.499E+0
-5.187E-2	3.634E-1	5.375E+0
-5.511E-2	3.926E-1	5.499E+0
-5.673E-2	3.796E-1	5.473E+0
-5.187E-2	3.731E-1	5.560E+0
-4.862E-2	3.504E-1	5.479E+0
-5.349E-2	3.796E-1	5.502E+0
-5.349E-2	3.537E-1	5.469E+0
-5.349E-2	3.699E-1	5.466E+0
-5.025E-2	3.731E-1	5.515E+0
-5.673E-2	3.958E-1	5.534E+0
-5.673E-2	4.056E-1	5.476E+0
-5.187E-2	3.861E-1	5.460E+0
-4.862E-2	4.023E-1	5.495E+0
-5.349E-2	3.861E-1	5.473E+0
-5.673E-2	3.829E-1	5.541E+0
-5.349E-2	3.764E-1	5.541E+0
-5.025E-2	3.764E-1	5.576E+0
-5.349E-2	3.699E-1	5.563E+0
-5.673E-2	3.634E-1	5.482E+0
-5.187E-2	3.796E-1	5.583E+0
-4.862E-2	3.958E-1	5.453E+0
-5.673E-2	3.764E-1	5.554E+0
-5.673E-2	3.764E-1	5.508E+0
-5.025E-2	3.829E-1	5.512E+0
-4.862E-2	3.764E-1	5.554E+0
-5.187E-2	3.861E-1	5.541E+0
-5.511E-2	3.666E-1	5.525E+0
-5.187E-2	3.699E-1	5.544E+0
-4.862E-2	3.731E-1	5.537E+0
-5.511E-2	3.958E-1	5.528E+0
-5.511E-2	3.893E-1	5.525E+0
-4.862E-2	3.829E-1	5.521E+0
-5.025E-2	3.699E-1	5.583E+0
-5.511E-2	3.764E-1	5.512E+0
-5.511E-2	3.731E-1	5.541E+0
-5.349E-2	3.829E-1	5.576E+0
-5.187E-2	3.634E-1	5.489E+0
-5.511E-2	3.796E-1	5.460E+0
-5.673E-2	3.861E-1	5.544E+0
-5.187E-2	3.926E-1	5.541E+0
-4.862E-2	3.796E-1	5.434E+0
-5.511E-2	3.699E-1	5.463E+0
-5.673E-2	3.699E-1	5.469E+0
-4.862E-2	3.569E-1	5.486E+0
-5.025E-2	3.666E-1	5.499E+0
-5.349E-2	3.926E-1	5.567E+0
-5.511E-2	3.829E-1	5.502E+0
-5.187E-2	3.764E-1	5.560E+0
-5.025E-2	3.926E-1	5.576E+0
-5.835E-2	3.699E-1	5.495E+0
-5.511E-2	3.731E-1	5.525E+0
-5.025E-2	3.666E-1	5.563E+0
-5.025E-2	3.731E-1	5.505E+0
-5.511E-2	3.699E-1	5.505E+0
-5.511E-2	3.666E-1	5.550E+0
-5.187E-2	3.731E-1	5.593E+0
-5.025E-2	3.601E-1	5.482E+0
-5.835E-2	3.764E-1	5.550E+0
-5.998E-2	3.829E-1	5.427E+0
-5.187E-2	3.829E-1	5.602E+0
-5.025E-2	3.958E-1	5.550E+0
-5.511E-2	3.764E-1	5.619E+0
-5.835E-2	3.861E-1	5.505E+0
-5.025E-2	3.796E-1	5.476E+0
-5.187E-2	3.634E-1	5.547E+0
-5.511E-2	3.926E-1	5.502E+0
-5.673E-2	3.764E-1	5.525E+0
-5.025E-2	3.861E-1	5.557E+0
-5.187E-2	3.796E-1	5.473E+0
-5.349E-2	3.861E-1	5.499E+0
-5.511E-2	3.796E-1	5.479E+0
-4.862E-2	3.796E-1	5.589E+0
-5.025E-2	3.796E-1	5.557E+0
-5.187E-2	3.699E-1	5.557E+0
-5.673E-2	3.958E-1	5.557E+0
-5.025E-2	3.991E-1	5.544E+0
-4.862E-2	3.926E-1	5.567E+0
-5.349E-2	3.861E-1	5.537E+0
-5.349E-2	3.666E-1	5.593E+0
-5.025E-2	3.958E-1	5.456E+0
-5.025E-2	3.472E-1	5.609E+0
-5.349E-2	3.861E-1	5.576E+0
-5.511E-2	3.958E-1	5.401E+0
-5.187E-2	3.796E-1	5.499E+0
-4.862E-2	3.796E-1	5.521E+0
-5.349E-2	3.796E-1	5.534E+0
-5.673E-2	3.861E-1	5.414E+0
-5.187E-2	3.958E-1	5.515E+0
-4.862E-2	3.829E-1	5.534E+0
-5.187E-2	3.666E-1	5.580E+0
-5.673E-2	3.958E-1	5.599E+0
-5.187E-2	3.829E-1	5.443E+0
-5.187E-2	3.634E-1	5.502E+0
-5.673E-2	3.893E-1	5.518E+0
-5.511E-2	3.893E-1	5.534E+0
-5.187E-2	3.893E-1	5.476E+0
-5.349E-2	3.861E-1	5.528E+0
-5.673E-2	3.731E-1	5.356E+0
-5.673E-2	4.056E-1	5.482E+0
-5.025E-2	3.634E-1	5.453E+0
-5.025E-2	3.764E-1	5.554E+0
-5.349E-2	3.699E-1	5.512E+0
-5.349E-2	3.796E-1	5.586E+0
-4.862E-2	3.764E-1	5.489E+0
-5.187E-2	3.796E-1	5.567E+0
-5.349E-2	3.796E-1	5.434E+0
-5.511E-2	3.569E-1	5.502E+0
-5.187E-2	3.764E-1	5.505E+0
-5.025E-2	3.634E-1	5.466E+0
-5.187E-2	3.601E-1	5.492E+0
-5.511E-2	3.699E-1	5.434E+0
-5.187E-2	3.666E-1	5.508E+0
-4.862E-2	3.699E-1	5.573E+0
-5.349E-2	3.764E-1	5.521E+0
-5.511E-2	3.699E-1	5.515E+0
-4.700E-2	3.666E-1	5.469E+0
-5.025E-2	3.537E-1	5.518E+0
-5.187E-2	3.569E-1	5.505E+0
-5.673E-2	3.731E-1	5.521E+0
-5.187E-2	3.699E-1	5.518E+0
-5.025E-2	3.829E-1	5.567E+0
-5.511E-2	3.569E-1	5.541E+0
-5.511E-2	3.926E-1	5.550E+0
-5.349E-2	3.634E-1	5.544E+0
-4.862E-2	3.926E-1	5.544E+0
-5.511E-2	3.731E-1	5.589E+0
-5.349E-2	3.601E-1	5.495E+0
-5.025E-2	3.829E-1	5.537E+0
-5.025E-2	3.666E-1	5.463E+0
-5.349E-2	3.958E-1	5.443E+0
-5.673E-2	3.861E-1	5.583E+0
-5.349E-2	3.569E-1	5.541E+0
-4.862E-2	3.991E-1	5.463E+0
-5.349E-2	3.893E-1	5.482E+0
-5.673E-2	3.634E-1	5.473E+0
-5.349E-2	3.666E-1	5.570E+0
-5.025E-2	3.537E-1	5.541E+0
-5.511E-2	3.699E-1	5.486E+0
-5.511E-2	3.634E-1	5.489E+0
-5.187E-2	3.829E-1	5.573E+0
-5.187E-2	3.829E-1	5.628E+0
-5.187E-2	3.699E-1	5.528E+0
-5.673E-2	3.634E-1	5.518E+0
-5.025E-2	3.958E-1	5.492E+0
-5.187E-2	3.764E-1	5.502E+0
-5.511E-2	3.764E-1	5.388E+0
-5.511E-2	3.893E-1	5.521E+0
-5.025E-2	3.699E-1	5.456E+0
-4.862E-2	3.699E-1	5.512E+0
-5.349E-2	3.731E-1	5.625E+0
-5.511E-2	3.764E-1	5.576E+0
-5.187E-2	4.283E-1	5.544E+0
-5.187E-2	3.731E-1	5.563E+0
-5.511E-2	3.699E-1	5.528E+0
-5.673E-2	3.699E-1	5.502E+0
-5.349E-2	3.699E-1	5.541E+0
-5.025E-2	3.601E-1	5.531E+0
-5.511E-2	3.601E-1	5.479E+0
-5.673E-2	3.829E-1	5.570E+0
-5.187E-2	3.666E-1	5.573E+0
-5.349E-2	3.829E-1	5.560E+0
-5.511E-2	3.893E-1	5.570E+0
-5.835E-2	3.666E-1	5.589E+0
-5.187E-2	4.088E-1	5.583E+0
-5.187E-2	4.023E-1	5.534E+0
-5.673E-2	3.666E-1	5.518E+0
-5.511E-2	3.893E-1	5.469E+0
-5.187E-2	3.829E-1	5.537E+0
-5.187E-2	3.634E-1	5.534E+0
-5.511E-2	3.634E-1	5.573E+0
-5.511E-2	3.699E-1	5.505E+0
-5.187E-2	3.699E-1	5.476E+0
-5.187E-2	3.893E-1	5.521E+0
-5.511E-2	3.893E-1	5.609E+0
-5.835E-2	3.796E-1	5.547E+0
-4.862E-2	3.796E-1	5.476E+0
-5.025E-2	3.569E-1	5.450E+0
-5.349E-2	3.829E-1	5.508E+0
-5.511E-2	3.472E-1	5.541E+0
-5.349E-2	3.796E-1	5.518E+0
-5.187E-2	3.731E-1	5.495E+0
-5.511E-2	3.796E-1	5.515E+0
-5.673E-2	3.634E-1	5.440E+0
-5.511E-2	3.472E-1	5.589E+0
-5.025E-2	3.731E-1	5.447E+0
-5.349E-2	3.829E-1	5.440E+0
-5.511E-2	3.666E-1	5.417E+0
-5.025E-2	3.764E-1	5.550E+0
-5.025E-2	3.764E-1	5.479E+0
-5.673E-2	3.764E-1	5.534E+0
-5.673E-2	3.926E-1	5.476E+0
-5.349E-2	3.861E-1	5.602E+0
-5.025E-2	3.537E-1	5.447E+0
-5.511E-2	3.601E-1	5.366E+0
-5.349E-2	3.796E-1	5.450E+0
-5.349E-2	3.926E-1	5.463E+0
-5.187E-2	3.796E-1	5.469E+0
-5.673E-2	3.796E-1	5.528E+0
-5.511E-2	3.796E-1	5.567E+0
-5.025E-2	3.861E-1	5.502E+0
-5.025E-2	3.601E-1	5.499E+0
-5.998E-2	3.569E-1	5.554E+0
-5.511E-2	3.926E-1	5.589E+0
-5.187E-2	3.893E-1	5.466E+0
-4.862E-2	3.699E-1	5.525E+0
-5.511E-2	3.699E-1	5.495E+0
-5.673E-2	3.796E-1	5.456E+0
-5.187E-2	3.764E-1	5.576E+0
-5.187E-2	3.796E-1	5.502E+0
-5.673E-2	3.731E-1	5.505E+0
-5.511E-2	3.666E-1	5.456E+0
-5.025E-2	4.056E-1	5.557E+0
-5.187E-2	4.056E-1	5.482E+0
-5.673E-2	3.958E-1	5.518E+0
-5.673E-2	3.796E-1	5.554E+0
-5.349E-2	3.829E-1	5.482E+0
-5.025E-2	3.699E-1	5.456E+0
-5.349E-2	3.634E-1	5.512E+0
-5.673E-2	3.731E-1	5.518E+0
-5.025E-2	3.504E-1	5.453E+0
-5.187E-2	3.861E-1	5.544E+0
-5.349E-2	3.991E-1	5.414E+0
-5.835E-2	3.861E-1	5.547E+0
-5.187E-2	3.829E-1	5.550E+0
-4.862E-2	3.926E-1	5.554E+0
-5.187E-2	3.958E-1	5.541E+0
-5.187E-2	3.764E-1	5.460E+0
-4.862E-2	3.601E-1	5.531E+0
-5.349E-2	3.699E-1	5.502E+0
-5.511E-2	3.796E-1	5.583E+0
-5.511E-2	3.829E-1	5.469E+0
-5.187E-2	4.023E-1	5.482E+0
-5.025E-2	3.829E-1	5.486E+0
-5.511E-2	3.764E-1	5.427E+0
-5.511E-2	3.796E-1	5.518E+0
-5.025E-2	3.731E-1	5.482E+0
-5.349E-2	3.796E-1	5.466E+0
-5.349E-2	3.504E-1	5.479E+0
-5.835E-2	3.504E-1	5.557E+0
-5.025E-2	3.796E-1	5.482E+0
-5.025E-2	3.666E-1	5.567E+0
-5.349E-2	3.796E-1	5.537E+0
-5.511E-2	3.731E-1	5.512E+0
-5.187E-2	3.472E-1	5.408E+0
-4.862E-2	3.764E-1	5.479E+0
-5.511E-2	3.893E-1	5.443E+0
-5.511E-2	3.861E-1	5.424E+0
-5.187E-2	3.569E-1	5.447E+0
-5.025E-2	3.926E-1	5.469E+0
-5.349E-2	3.569E-1	5.456E+0
-5.511E-2	3.829E-1	5.625E+0
-5.187E-2	3.958E-1	5.596E+0
-5.187E-2	3.764E-1	5.570E+0
-5.835E-2	3.569E-1	5.525E+0
-5.511E-2	3.569E-1	5.534E+0
-4.862E-2	3.666E-1	5.476E+0
-5.349E-2	3.764E-1	5.508E+0
-5.511E-2	3.958E-1	5.450E+0
-5.511E-2	3.796E-1	5.466E+0
-5.349E-2	3.829E-1	5.632E+0
-5.025E-2	3.731E-1	5.544E+0
-5.511E-2	3.861E-1	5.593E+0
-5.673E-2	3.764E-1	5.466E+0
-4.862E-2	3.958E-1	5.528E+0
-5.349E-2	3.796E-1	5.518E+0
-5.511E-2	3.666E-1	5.570E+0
-5.673E-2	3.764E-1	5.541E+0
-5.349E-2	4.088E-1	5.560E+0
-5.187E-2	3.731E-1	5.541E+0
-5.349E-2	3.699E-1	5.460E+0
-5.511E-2	3.764E-1	5.489E+0
-5.187E-2	3.764E-1	5.469E+0
-5.025E-2	3.829E-1	5.596E+0
-5.835E-2	3.764E-1	5.398E+0
-5.511E-2	3.861E-1	5.534E+0
-5.187E-2	3.991E-1	5.495E+0
-5.511E-2	3.796E-1	5.489E+0
-5.511E-2	3.829E-1	5.505E+0
-5.673E-2	3.634E-1	5.515E+0
-5.025E-2	3.634E-1	5.550E+0
-5.187E-2	3.796E-1	5.421E+0
-5.511E-2	3.796E-1	5.502E+0
-5.349E-2	3.829E-1	5.547E+0
-5.025E-2	4.056E-1	5.528E+0
-5.187E-2	3.666E-1	5.495E+0
-5.349E-2	3.796E-1	5.557E+0
-5.511E-2	3.666E-1	5.489E+0
-5.025E-2	3.731E-1	5.622E+0
-5.187E-2	3.537E-1	5.499E+0
-5.349E-2	3.926E-1	5.502E+0
-5.349E-2	3.796E-1	5.508E+0
-5.349E-2	3.601E-1	5.430E+0
-5.025E-2	3.731E-1	5.508E+0
-5.511E-2	3.829E-1	5.512E+0
-5.511E-2	3.764E-1	5.534E+0
-5.187E-2	3.829E-1	5.495E+0
-5.187E-2	3.796E-1	5.612E+0
-5.511E-2	4.121E-1	5.473E+0
-5.511E-2	3.537E-1	5.547E+0
-4.862E-2	3.829E-1	5.622E+0
-5.187E-2	3.666E-1	5.544E+0
-5.835E-2	3.926E-1	5.541E+0
-5.511E-2	3.699E-1	5.567E+0
-5.187E-2	3.796E-1	5.557E+0
-5.187E-2	3.731E-1	5.554E+0
-5.511E-2	3.861E-1	5.466E+0
-5.673E-2	3.893E-1	5.654E+0
-4.862E-2	3.861E-1	5.489E+0
-5.511E-2	3.699E-1	5.486E+0
-5.673E-2	3.601E-1	5.489E+0
-5.511E-2	3.861E-1	5.560E+0
-5.025E-2	3.796E-1	5.502E+0
-5.187E-2	3.796E-1	5.593E+0
-5.673E-2	3.699E-1	5.482E+0
-5.673E-2	3.601E-1	5.541E+0
-5.187E-2	3.731E-1	5.505E+0
-5.187E-2	3.634E-1	5.528E+0
-5.511E-2	3.861E-1	5.499E+0
-5.511E-2	3.861E-1	5.489E+0
-4.862E-2	3.829E-1	5.473E+0
-5.187E-2	3.634E-1	5.541E+0
-5.673E-2	3.666E-1	5.619E+0
-5.511E-2	3.731E-1	5.512E+0
-5.187E-2	3.861E-1	5.515E+0
-5.187E-2	3.958E-1	5.476E+0
-5.187E-2	3.829E-1	5.622E+0
-5.673E-2	3.731E-1	5.560E+0
-5.025E-2	3.796E-1	5.528E+0
-5.025E-2	3.829E-1	5.515E+0
-5.511E-2	3.991E-1	5.466E+0
-5.511E-2	3.893E-1	5.463E+0
-5.025E-2	3.796E-1	5.641E+0
-5.349E-2	3.829E-1	5.502E+0
-5.511E-2	3.764E-1	5.550E+0
-5.511E-2	3.958E-1	5.476E+0
-5.511E-2	3.764E-1	5.495E+0
-5.025E-2	3.764E-1	5.554E+0
-5.673E-2	3.991E-1	5.557E+0
-5.349E-2	3.796E-1	5.625E+0
-5.187E-2	3.861E-1	5.596E+0
-4.862E-2	3.699E-1	5.537E+0
-5.673E-2	3.926E-1	5.589E+0
-5.511E-2	3.764E-1	5.473E+0
-5.025E-2	3.731E-1	5.570E+0
-5.187E-2	3.699E-1	5.486E+0
-5.511E-2	3.731E-1	5.589E+0
-5.511E-2	3.601E-1	5.460E+0
-4.862E-2	3.731E-1	5.424E+0
-5.187E-2	3.731E-1	5.580E+0
-5.349E-2	3.634E-1	5.476E+0
-5.511E-2	3.764E-1	5.518E+0
-5.025E-2	3.764E-1	5.473E+0
-5.187E-2	3.634E-1	5.583E+0
-5.673E-2	3.893E-1	5.625E+0
-5.673E-2	3.601E-1	5.541E+0
-5.349E-2	3.666E-1	5.531E+0
-5.025E-2	3.472E-1	5.473E+0
-5.835E-2	3.634E-1	5.411E+0
-5.511E-2	3.991E-1	5.421E+0
-5.025E-2	3.601E-1	5.515E+0
-5.187E-2	3.407E-1	5.499E+0
-5.998E-2	3.666E-1	5.495E+0
-5.511E-2	3.731E-1	5.580E+0
-5.187E-2	3.666E-1	5.515E+0
-5.025E-2	3.699E-1	5.557E+0
-5.673E-2	3.829E-1	5.567E+0
-5.511E-2	3.666E-1	5.502E+0
-5.349E-2	3.764E-1	5.583E+0
-5.187E-2	3.764E-1	5.427E+0
-5.673E-2	3.731E-1	5.453E+0
-5.835E-2	3.861E-1	5.450E+0
-5.511E-2	3.764E-1	5.512E+0
-5.187E-2	3.537E-1	5.450E+0
-5.835E-2	3.926E-1	5.573E+0
-5.673E-2	3.958E-1	5.518E+0
-4.862E-2	3.893E-1	5.521E+0
-5.187E-2	3.764E-1	5.550E+0
-5.511E-2	3.893E-1	5.557E+0
-5.349E-2	4.088E-1	5.466E+0
-5.349E-2	3.601E-1	5.528E+0
-5.187E-2	3.699E-1	5.557E+0
-5.511E-2	3.731E-1	5.486E+0
-5.349E-2	3.829E-1	5.505E+0
-5.025E-2	3.893E-1	5.567E+0
-5.025E-2	3.829E-1	5.677E+0
-5.349E-2	3.666E-1	5.573E+0
-5.349E-2	3.731E-1	5.525E+0
-5.349E-2	3.699E-1	5.508E+0
-5.025E-2	3.796E-1	5.534E+0
-5.511E-2	3.926E-1	5.560E+0
-5.511E-2	3.731E-1	5.508E+0
-5.025E-2	3.958E-1	5.612E+0
-5.025E-2	3.666E-1	5.544E+0
-5.673E-2	3.731E-1	5.447E+0
-5.349E-2	3.666E-1	5.482E+0
-5.349E-2	4.023E-1	5.482E+0
-5.187E-2	3.601E-1	5.557E+0
-5.673E-2	3.569E-1	5.411E+0
-5.511E-2	3.893E-1	5.541E+0
-5.025E-2	3.601E-1	5.576E+0
-5.187E-2	3.699E-1	5.489E+0
-5.349E-2	3.893E-1	5.593E+0
-5.511E-2	4.088E-1	5.466E+0
-5.025E-2	3.764E-1	5.482E+0
-5.511E-2	3.439E-1	5.525E+0
-5.835E-2	3.829E-1	5.537E+0
-5.998E-2	3.666E-1	5.518E+0
-4.862E-2	3.893E-1	5.437E+0
-4.862E-2	3.958E-1	5.495E+0
-5.511E-2	3.926E-1	5.466E+0
-5.511E-2	3.829E-1	5.479E+0
-5.349E-2	3.699E-1	5.534E+0
-5.025E-2	3.731E-1	5.547E+0
-5.511E-2	3.829E-1	5.421E+0
-5.673E-2	3.861E-1	5.586E+0
-5.187E-2	4.023E-1	5.469E+0
-5.187E-2	3.666E-1	5.547E+0
-5.511E-2	3.634E-1	5.554E+0
-5.673E-2	3.829E-1	5.537E+0
-5.025E-2	3.601E-1	5.518E+0
-5.025E-2	4.023E-1	5.495E+0
-5.673E-2	3.893E-1	5.417E+0
-5.349E-2	3.699E-1	5.508E+0
-5.187E-2	3.991E-1	5.521E+0
-5.349E-2	3.893E-1	5.460E+0
-5.511E-2	3.699E-1	5.583E+0
-5.511E-2	3.861E-1	5.576E+0
-5.187E-2	3.731E-1	5.570E+0
-5.349E-2	3.926E-1	5.495E+0
-5.511E-2	3.796E-1	5.531E+0
-5.673E-2	3.893E-1	5.560E+0
-5.025E-2	3.731E-1	5.456E+0
-5.025E-2	3.893E-1	5.580E+0
-5.511E-2	3.764E-1	5.476E+0
-5.673E-2	3.601E-1	5.557E+0
-5.187E-2	3.537E-1	5.495E+0
-5.187E-2	3.796E-1	5.453E+0
-5.835E-2	3.537E-1	5.515E+0
-5.349E-2	3.537E-1	5.567E+0
-4.700E-2	3.958E-1	5.528E+0
-5.349E-2	3.569E-1	5.489E+0
-5.673E-2	3.666E-1	5.544E+0
-5.835E-2	4.023E-1	5.573E+0
-5.025E-2	3.861E-1	5.440E+0
-5.025E-2	4.153E-1	5.531E+0
-5.349E-2	3.861E-1	5.547E+0
-5.673E-2	3.829E-1	5.550E+0
-5.349E-2	3.504E-1	5.505E+0
-5.349E-2	3.666E-1	5.567E+0
-5.673E-2	3.796E-1	5.456E+0
-5.673E-2	3.796E-1	5.508E+0
-5.349E-2	3.861E-1	5.512E+0
-5.187E-2	3.537E-1	5.486E+0
-5.673E-2	3.796E-1	5.525E+0
-5.998E-2	3.926E-1	5.486E+0
-5.187E-2	3.958E-1	5.476E+0
-5.187E-2	3.926E-1	5.619E+0
-5.673E-2	3.893E-1	5.489E+0
-5.673E-2	3.861E-1	5.525E+0
-5.187E-2	3.569E-1	5.473E+0
-5.025E-2	3.926E-1	5.518E+0
-5.673E-2	3.893E-1	5.453E+0
-5.673E-2	3.731E-1	5.502E+0
-5.025E-2	3.796E-1	5.499E+0
-5.187E-2	3.731E-1	5.489E+0
-5.835E-2	3.569E-1	5.508E+0
-5.673E-2	3.634E-1	5.554E+0
-4.862E-2	3.796E-1	5.508E+0
-5.349E-2	3.991E-1	5.518E+0
-5.511E-2	3.764E-1	5.427E+0
-5.511E-2	3.926E-1	5.463E+0
-5.025E-2	3.926E-1	5.589E+0
-5.187E-2	3.861E-1	5.583E+0
-5.673E-2	3.504E-1	5.508E+0
-5.673E-2	3.666E-1	5.547E+0
-5.187E-2	3.829E-1	5.541E+0
-5.349E-2	3.601E-1	5.495E+0
-5.349E-2	3.666E-1	5.463E+0
-5.673E-2	3.926E-1	5.625E+0
-5.349E-2	4.185E-1	5.492E+0
-5.187E-2	3.829E-1	5.518E+0
-5.349E-2	3.699E-1	5.521E+0
-5.673E-2	3.731E-1	5.547E+0
-5.187E-2	3.666E-1	5.466E+0
-5.349E-2	3.764E-1	5.518E+0
-5.673E-2	3.926E-1	5.450E+0
-5.673E-2	3.699E-1	5.505E+0
-4.862E-2	3.893E-1	5.456E+0
-5.187E-2	3.926E-1	5.421E+0
-5.673E-2	3.601E-1	5.622E+0
-5.835E-2	3.829E-1	5.602E+0
-5.187E-2	3.666E-1	5.473E+0
-5.187E-2	4.023E-1	5.515E+0
-5.511E-2	3.731E-1	5.554E+0
-5.511E-2	3.731E-1	5.456E+0
-5.187E-2	3.666E-1	5.456E+0
-5.349E-2	3.861E-1	5.544E+0
-5.673E-2	3.764E-1	5.599E+0
-5.349E-2	3.601E-1	5.453E+0
-5.187E-2	4.121E-1	5.437E+0
-5.187E-2	3.796E-1	5.489E+0
-5.673E-2	3.829E-1	5.508E+0
-5.673E-2	3.958E-1	5.482E+0
-5.025E-2	3.796E-1	5.440E+0
-5.511E-2	3.829E-1	5.537E+0
-5.511E-2	3.764E-1	5.544E+0
-5.835E-2	3.958E-1	5.531E+0
-5.187E-2	3.731E-1	5.505E+0
-5.187E-2	3.537E-1	5.518E+0
-5.511E-2	3.601E-1	5.512E+0
-5.673E-2	3.861E-1	5.495E+0
-5.025E-2	3.796E-1	5.567E+0
-5.187E-2	3.731E-1	5.460E+0
-5.511E-2	3.991E-1	5.580E+0
-5.673E-2	3.893E-1	5.541E+0
-5.187E-2	3.666E-1	5.518E+0
-5.349E-2	3.601E-1	5.567E+0
-5.673E-2	3.796E-1	5.489E+0
-5.673E-2	3.601E-1	5.580E+0
-4.862E-2	3.796E-1	5.421E+0
-5.511E-2	3.861E-1	5.570E+0
-5.835E-2	3.634E-1	5.499E+0
-5.511E-2	3.699E-1	5.456E+0
-5.187E-2	3.601E-1	5.537E+0
-5.187E-2	3.861E-1	5.521E+0
-5.511E-2	3.537E-1	5.557E+0
-5.511E-2	3.634E-1	5.473E+0
-5.025E-2	3.699E-1	5.456E+0
-5.187E-2	3.764E-1	5.495E+0
-5.673E-2	3.764E-1	5.508E+0
-5.511E-2	3.569E-1	5.615E+0
-5.025E-2	3.764E-1	5.525E+0
-5.187E-2	3.699E-1	5.447E+0
-5.511E-2	3.893E-1	5.482E+0
-5.349E-2	3.861E-1	5.466E+0
-5.187E-2	3.829E-1	5.580E+0
-5.187E-2	3.829E-1	5.560E+0
-5.998E-2	3.861E-1	5.599E+0
-5.349E-2	3.731E-1	5.518E+0
-5.187E-2	3.537E-1	5.495E+0
-5.025E-2	3.829E-1	5.537E+0
-5.835E-2	3.569E-1	5.586E+0
-5.511E-2	3.731E-1	5.495E+0
-5.349E-2	3.796E-1	5.583E+0
-5.511E-2	3.796E-1	5.489E+0
-5.673E-2	3.861E-1	5.486E+0
-5.511E-2	4.088E-1	5.525E+0
-5.025E-2	3.764E-1	5.495E+0
-5.025E-2	3.764E-1	5.456E+0
-5.835E-2	3.861E-1	5.502E+0
-5.673E-2	3.731E-1	5.589E+0
-5.187E-2	3.958E-1	5.456E+0
-5.349E-2	3.699E-1	5.512E+0
-5.673E-2	3.699E-1	5.473E+0
-5.511E-2	3.634E-1	5.547E+0
-5.511E-2	3.569E-1	5.515E+0
-5.349E-2	3.796E-1	5.544E+0
-5.511E-2	3.958E-1	5.476E+0
-5.511E-2	3.634E-1	5.541E+0
-5.349E-2	3.537E-1	5.515E+0
-5.187E-2	3.699E-1	5.544E+0
-5.511E-2	3.958E-1	5.544E+0
-5.349E-2	3.699E-1	5.505E+0
-5.187E-2	3.861E-1	5.476E+0
-5.349E-2	3.666E-1	5.563E+0
-5.835E-2	3.569E-1	5.586E+0
-5.673E-2	3.699E-1	5.596E+0
-5.187E-2	4.056E-1	5.515E+0
-5.025E-2	3.699E-1	5.486E+0
-5.673E-2	3.699E-1	5.531E+0
-5.511E-2	3.699E-1	5.541E+0
-5.187E-2	3.958E-1	5.599E+0
-5.511E-2	3.861E-1	5.544E+0
-5.998E-2	3.796E-1	5.609E+0
-5.349E-2	3.926E-1	5.541E+0
-5.187E-2	3.666E-1	5.557E+0
-5.025E-2	3.666E-1	5.473E+0
-5.673E-2	3.504E-1	5.606E+0
-5.511E-2	3.537E-1	5.443E+0
-5.187E-2	3.731E-1	5.531E+0
-5.187E-2	4.088E-1	5.547E+0
-5.673E-2	3.829E-1	5.525E+0
-5.835E-2	3.731E-1	5.473E+0
-5.349E-2	3.472E-1	5.554E+0
-5.187E-2	3.634E-1	5.563E+0
-5.835E-2	3.764E-1	5.473E+0
-5.349E-2	3.764E-1	5.518E+0
-5.025E-2	3.829E-1	5.554E+0
-5.349E-2	3.958E-1	5.479E+0
-5.673E-2	3.926E-1	5.537E+0
-5.349E-2	3.958E-1	5.547E+0
-5.511E-2	3.601E-1	5.508E+0
-5.025E-2	3.569E-1	5.622E+0
-5.835E-2	3.893E-1	5.495E+0
-5.349E-2	3.893E-1	5.518E+0
-5.187E-2	3.666E-1	5.560E+0
-5.187E-2	3.926E-1	5.528E+0
-5.998E-2	3.764E-1	5.537E+0
-5.349E-2	3.504E-1	5.508E+0
-5.349E-2	3.796E-1	5.570E+0
-5.187E-2	3.764E-1	5.534E+0
-5.673E-2	3.601E-1	5.466E+0
-5.511E-2	3.666E-1	5.586E+0
-5.187E-2	3.634E-1	5.560E+0
-5.349E-2	3.666E-1	5.528E+0
-5.835E-2	3.829E-1	5.515E+0
-5.511E-2	3.601E-1	5.525E+0
-5.349E-2	3.861E-1	5.606E+0
-5.349E-2	3.893E-1	5.528E+0
-5.673E-2	3.537E-1	5.411E+0
-5.835E-2	3.926E-1	5.550E+0
-4.862E-2	3.893E-1	5.486E+0
-5.349E-2	3.666E-1	5.489E+0
-5.673E-2	3.731E-1	5.537E+0
-5.511E-2	3.991E-1	5.667E+0
-5.025E-2	3.537E-1	5.544E+0
-5.349E-2	3.699E-1	5.453E+0
-5.673E-2	3.699E-1	5.589E+0
-5.673E-2	3.569E-1	5.589E+0
-5.187E-2	3.926E-1	5.476E+0
-5.187E-2	3.699E-1	5.505E+0
-5.835E-2	3.796E-1	5.447E+0
-5.511E-2	3.634E-1	5.602E+0
-5.349E-2	4.023E-1	5.450E+0
-5.025E-2	3.634E-1	5.456E+0
-5.673E-2	3.829E-1	5.563E+0
-5.511E-2	3.731E-1	5.541E+0
-5.187E-2	3.666E-1	5.596E+0
-5.349E-2	3.666E-1	5.508E+0
-5.835E-2	3.537E-1	5.482E+0
-5.511E-2	3.666E-1	5.560E+0
-5.187E-2	3.601E-1	5.576E+0
-5.187E-2	3.699E-1	5.482E+0
-5.835E-2	3.829E-1	5.554E+0
-5.673E-2	3.634E-1	5.580E+0
-5.349E-2	4.056E-1	5.567E+0
-5.673E-2	3.893E-1	5.512E+0
-5.673E-2	3.666E-1	5.398E+0
-5.673E-2	3.829E-1	5.473E+0
-5.187E-2	3.537E-1	5.495E+0
-5.511E-2	3.893E-1	5.505E+0
-5.673E-2	3.699E-1	5.482E+0
-5.511E-2	3.634E-1	5.531E+0
-5.025E-2	3.764E-1	5.589E+0
-5.187E-2	3.796E-1	5.505E+0
-5.673E-2	3.893E-1	5.502E+0
-5.673E-2	3.634E-1	5.547E+0
-5.025E-2	3.893E-1	5.534E+0
-5.349E-2	3.634E-1	5.573E+0
-5.511E-2	3.634E-1	5.554E+0
-5.511E-2	3.666E-1	5.593E+0
-5.025E-2	3.958E-1	5.495E+0
-5.349E-2	3.634E-1	5.525E+0
-5.673E-2	3.504E-1	5.580E+0
-5.511E-2	3.731E-1	5.521E+0
-5.025E-2	3.796E-1	5.512E+0
-5.511E-2	3.731E-1	5.528E+0
-5.673E-2	3.666E-1	5.463E+0
-5.835E-2	3.731E-1	5.489E+0
-5.187E-2	3.634E-1	5.411E+0
-5.349E-2	3.764E-1	5.469E+0
-5.673E-2	3.764E-1	5.576E+0
-5.511E-2	3.958E-1	5.489E+0
-5.025E-2	3.893E-1	5.463E+0
-5.349E-2	3.731E-1	5.508E+0
-5.673E-2	3.796E-1	5.495E+0
-5.511E-2	3.666E-1	5.547E+0
-5.187E-2	3.699E-1	5.401E+0
-5.349E-2	3.731E-1	5.528E+0
-5.511E-2	3.861E-1	5.463E+0
-5.511E-2	3.861E-1	5.417E+0
-5.025E-2	3.926E-1	5.421E+0
-5.187E-2	3.796E-1	5.508E+0
-5.511E-2	3.666E-1	5.599E+0
-5.835E-2	3.796E-1	5.450E+0
-5.025E-2	3.699E-1	5.525E+0
-5.349E-2	3.666E-1	5.525E+0
-5.835E-2	3.829E-1	5.430E+0
-5.511E-2	3.958E-1	5.567E+0
-5.349E-2	3.829E-1	5.525E+0
-5.349E-2	3.796E-1	5.589E+0
-5.673E-2	3.666E-1	5.658E+0
-5.998E-2	3.829E-1	5.550E+0
-5.349E-2	3.731E-1	5.576E+0
-5.349E-2	3.699E-1	5.557E+0
-5.511E-2	3.731E-1	5.593E+0
-5.511E-2	3.699E-1	5.466E+0
-5.025E-2	3.764E-1	5.596E+0
-5.349E-2	3.699E-1	5.615E+0
-5.673E-2	3.731E-1	5.537E+0
-5.673E-2	3.764E-1	5.469E+0
-5.349E-2	3.569E-1	5.531E+0
-5.511E-2	3.893E-1	5.583E+0
-6.160E-2	3.699E-1	5.550E+0
-5.673E-2	3.893E-1	5.570E+0
-5.025E-2	3.893E-1	5.544E+0
-5.187E-2	3.537E-1	5.570E+0
-5.511E-2	3.666E-1	5.567E+0
-5.349E-2	3.829E-1	5.473E+0
-5.511E-2	3.926E-1	5.593E+0
-5.511E-2	3.666E-1	5.395E+0
-5.673E-2	3.926E-1	5.528E+0
-5.835E-2	3.666E-1	5.537E+0
-5.187E-2	3.634E-1	5.466E+0
-5.187E-2	3.764E-1	5.573E+0
-5.673E-2	3.731E-1	5.537E+0
-5.835E-2	3.861E-1	5.515E+0
-5.025E-2	3.666E-1	5.469E+0
-5.349E-2	3.829E-1	5.476E+0
-5.835E-2	3.861E-1	5.515E+0
-5.673E-2	3.764E-1	5.489E+0
-5.025E-2	3.958E-1	5.521E+0
-5.673E-2	3.764E-1	5.599E+0
-5.835E-2	3.829E-1	5.586E+0
-5.673E-2	3.926E-1	5.456E+0
-5.025E-2	3.731E-1	5.557E+0
-5.511E-2	3.731E-1	5.521E+0
-5.835E-2	3.699E-1	5.489E+0
-5.511E-2	3.861E-1	5.434E+0
-5.025E-2	3.764E-1	5.453E+0
-5.511E-2	3.861E-1	5.499E+0
-5.673E-2	3.634E-1	5.463E+0
-5.673E-2	3.829E-1	5.557E+0
-5.349E-2	3.829E-1	5.576E+0
-5.511E-2	3.731E-1	5.547E+0
-5.673E-2	3.666E-1	5.547E+0
-5.835E-2	3.666E-1	5.499E+0
-5.025E-2	3.893E-1	5.554E+0
-5.673E-2	3.731E-1	5.583E+0
-5.835E-2	3.601E-1	5.563E+0
-5.511E-2	3.764E-1	5.547E+0
-5.025E-2	3.634E-1	5.670E+0
-5.025E-2	3.731E-1	5.505E+0
-5.835E-2	3.601E-1	5.541E+0
-5.349E-2	3.796E-1	5.521E+0
-5.025E-2	3.731E-1	5.557E+0
-5.349E-2	3.829E-1	5.518E+0
-5.835E-2	3.829E-1	5.492E+0
-5.511E-2	3.699E-1	5.544E+0
-5.349E-2	3.893E-1	5.537E+0
-5.349E-2	3.861E-1	5.521E+0
-5.673E-2	3.699E-1	5.489E+0
-5.511E-2	3.829E-1	5.567E+0
-5.187E-2	3.861E-1	5.560E+0
-5.187E-2	3.829E-1	5.473E+0
-5.673E-2	4.056E-1	5.466E+0
-5.673E-2	3.926E-1	5.547E+0
-5.673E-2	3.958E-1	5.512E+0
-5.025E-2	3.731E-1	5.557E+0
-5.673E-2	3.699E-1	5.537E+0
-5.349E-2	3.601E-1	5.437E+0
-5.349E-2	3.958E-1	5.534E+0
-5.835E-2	3.958E-1	5.437E+0
-5.835E-2	3.764E-1	5.576E+0
-5.673E-2	3.699E-1	5.443E+0
-5.187E-2	3.926E-1	5.528E+0
-5.187E-2	3.601E-1	5.525E+0
-5.998E-2	3.666E-1	5.547E+0
-5.673E-2	3.829E-1	5.499E+0
-5.187E-2	3.569E-1	5.489E+0
-5.187E-2	3.829E-1	5.502E+0
-5.673E-2	3.829E-1	5.525E+0
-5.349E-2	3.537E-1	5.586E+0
-5.187E-2	3.731E-1	5.502E+0
-5.349E-2	3.764E-1	5.541E+0
-5.673E-2	3.699E-1	5.473E+0
-5.511E-2	3.861E-1	5.567E+0
-5.187E-2	3.764E-1	5.525E+0
-5.187E-2	3.699E-1	5.502E+0
-5.835E-2	3.569E-1	5.625E+0
-5.673E-2	4.056E-1	5.447E+0
-5.187E-2	3.666E-1	5.443E+0
-5.187E-2	4.023E-1	5.492E+0
-5.673E-2	3.829E-1	5.492E+0
-5.511E-2	3.829E-1	5.492E+0
-5.511E-2	3.731E-1	5.512E+0
-5.349E-2	3.991E-1	5.469E+0
-5.835E-2	3.764E-1	5.534E+0
-5.349E-2	3.601E-1	5.518E+0
-5.187E-2	3.893E-1	5.531E+0
-5.349E-2	3.764E-1	5.537E+0
-5.835E-2	3.926E-1	5.508E+0
-5.511E-2	3.601E-1	5.606E+0
-5.349E-2	3.634E-1	5.362E+0
-5.349E-2	3.634E-1	5.512E+0
-5.835E-2	3.893E-1	5.499E+0
-5.511E-2	3.829E-1	5.424E+0
-5.187E-2	3.958E-1	5.544E+0
-5.349E-2	3.796E-1	5.398E+0
-5.835E-2	3.634E-1	5.547E+0
-5.511E-2	3.666E-1	5.479E+0
-5.349E-2	3.764E-1	5.518E+0
-5.349E-2	4.088E-1	5.482E+0
-6.160E-2	3.569E-1	5.521E+0
-5.511E-2	3.861E-1	5.476E+0
-5.349E-2	3.699E-1	5.589E+0
-5.187E-2	3.829E-1	5.586E+0
-5.511E-2	3.731E-1	5.667E+0
-5.511E-2	3.569E-1	5.580E+0
-5.187E-2	3.699E-1	5.580E+0
-5.025E-2	3.829E-1	5.440E+0
-5.835E-2	3.699E-1	5.453E+0
-5.835E-2	3.829E-1	5.482E+0
-5.187E-2	3.764E-1	5.583E+0
-5.349E-2	3.731E-1	5.417E+0
-5.673E-2	3.893E-1	5.518E+0
-5.673E-2	3.699E-1	5.544E+0
-5.187E-2	3.796E-1	5.505E+0
-5.511E-2	3.666E-1	5.589E+0
-5.835E-2	3.699E-1	5.654E+0
-5.673E-2	3.699E-1	5.544E+0
-5.349E-2	3.601E-1	5.602E+0
-5.511E-2	3.829E-1	5.541E+0
-5.835E-2	3.764E-1	5.586E+0
-5.673E-2	3.893E-1	5.427E+0
-5.025E-2	3.991E-1	5.550E+0
-5.835E-2	3.666E-1	5.512E+0
-5.673E-2	3.829E-1	5.573E+0
-5.511E-2	3.731E-1	5.550E+0
-5.349E-2	3.764E-1	5.560E+0
-5.349E-2	3.666E-1	5.563E+0
-5.349E-2	3.472E-1	5.557E+0
-5.835E-2	3.893E-1	5.482E+0
-5.187E-2	3.504E-1	5.638E+0
-5.511E-2	3.991E-1	5.531E+0
-5.998E-2	3.893E-1	5.521E+0
-5.187E-2	3.991E-1	5.528E+0
-5.187E-2	3.699E-1	5.560E+0
-5.511E-2	3.699E-1	5.589E+0
-5.673E-2	3.958E-1	5.547E+0
-5.511E-2	3.893E-1	5.573E+0
-5.187E-2	3.731E-1	5.531E+0
-5.511E-2	3.829E-1	5.560E+0
-5.511E-2	3.926E-1	5.463E+0
-5.511E-2	3.764E-1	5.447E+0
-5.187E-2	3.958E-1	5.567E+0
-5.349E-2	3.861E-1	5.502E+0
-5.998E-2	3.796E-1	5.463E+0
-5.673E-2	3.764E-1	5.456E+0
-5.187E-2	3.666E-1	5.567E+0
-5.511E-2	4.023E-1	5.625E+0
-5.673E-2	3.731E-1	5.512E+0
-5.673E-2	3.893E-1	5.583E+0
-5.025E-2	3.601E-1	5.479E+0
-5.187E-2	3.731E-1	5.443E+0
-6.160E-2	3.796E-1	5.567E+0
-5.511E-2	3.666E-1	5.473E+0
-5.187E-2	3.731E-1	5.515E+0
-5.835E-2	3.829E-1	5.606E+0
-5.673E-2	3.829E-1	5.586E+0
-5.511E-2	3.991E-1	5.515E+0
-5.349E-2	3.829E-1	5.531E+0
-5.349E-2	3.731E-1	5.677E+0
-5.511E-2	3.991E-1	5.534E+0
-5.673E-2	3.634E-1	5.531E+0
-5.511E-2	3.666E-1	5.518E+0
-5.511E-2	3.926E-1	5.525E+0
-5.998E-2	3.764E-1	5.495E+0
-5.835E-2	3.991E-1	5.534E+0
-5.025E-2	3.537E-1	5.427E+0
-5.511E-2	3.764E-1	5.515E+0
-5.835E-2	3.764E-1	5.612E+0
-5.511E-2	3.699E-1	5.593E+0
-5.187E-2	3.829E-1	5.580E+0
-5.673E-2	3.537E-1	5.541E+0
-5.835E-2	3.796E-1	5.560E+0
-5.511E-2	3.829E-1	5.486E+0
-5.349E-2	3.764E-1	5.583E+0
-5.511E-2	3.699E-1	5.554E+0
-5.835E-2	3.958E-1	5.560E+0
-5.511E-2	3.569E-1	5.547E+0
-5.187E-2	3.764E-1	5.537E+0
-5.511E-2	3.601E-1	5.512E+0
-5.673E-2	3.764E-1	5.544E+0
-5.187E-2	3.991E-1	5.563E+0
-5.025E-2	3.861E-1	5.512E+0
-5.835E-2	3.796E-1	5.518E+0
-5.673E-2	3.829E-1	5.563E+0
-5.511E-2	3.634E-1	5.534E+0
-5.349E-2	3.796E-1	5.531E+0
-5.511E-2	3.374E-1	5.521E+0
-5.835E-2	3.991E-1	5.515E+0
-5.349E-2	3.861E-1	5.495E+0
-5.025E-2	3.926E-1	5.563E+0
-5.511E-2	3.666E-1	5.518E+0
-5.998E-2	3.504E-1	5.479E+0
-5.349E-2	3.634E-1	5.495E+0
-5.349E-2	3.569E-1	5.508E+0
-5.511E-2	3.926E-1	5.580E+0
-5.511E-2	3.764E-1	5.550E+0
-5.349E-2	3.861E-1	5.557E+0
-5.187E-2	3.634E-1	5.531E+0
-5.511E-2	3.731E-1	5.528E+0
-5.673E-2	3.764E-1	5.492E+0
-5.673E-2	3.893E-1	5.489E+0
-5.025E-2	3.764E-1	5.528E+0
-5.349E-2	3.796E-1	5.615E+0
-5.998E-2	3.796E-1	5.466E+0
-5.835E-2	3.699E-1	5.554E+0
-5.349E-2	4.056E-1	5.560E+0
-5.511E-2	3.796E-1	5.680E+0
-6.160E-2	3.569E-1	5.573E+0
-5.511E-2	3.926E-1	5.492E+0
-5.349E-2	3.796E-1	5.586E+0
-5.349E-2	3.699E-1	5.525E+0
-5.998E-2	3.569E-1	5.550E+0
-5.673E-2	3.764E-1	5.479E+0
-5.025E-2	3.764E-1	5.609E+0
-5.511E-2	3.666E-1	5.502E+0
-5.835E-2	3.764E-1	5.544E+0
-5.673E-2	3.861E-1	5.563E+0
-5.187E-2	3.764E-1	5.586E+0
-5.349E-2	3.764E-1	5.521E+0
-5.835E-2	3.926E-1	5.508E+0
-5.511E-2	3.699E-1	5.531E+0
-5.187E-2	3.926E-1	5.537E+0
-5.835E-2	3.926E-1	5.469E+0
-5.835E-2	3.699E-1	5.544E+0
-5.511E-2	3.731E-1	5.430E+0
-5.187E-2	3.731E-1	5.606E+0
-5.349E-2	3.666E-1	5.515E+0
-5.673E-2	3.893E-1	5.476E+0
-5.511E-2	3.861E-1	5.499E+0
-5.187E-2	3.764E-1	5.479E+0
-5.511E-2	3.796E-1	5.479E+0
-5.511E-2	3.764E-1	5.563E+0
-5.349E-2	3.666E-1	5.492E+0
-5.187E-2	3.666E-1	5.479E+0
-5.511E-2	4.056E-1	5.534E+0
-5.673E-2	3.893E-1	5.567E+0
-5.835E-2	3.601E-1	5.502E+0
-5.025E-2	4.023E-1	5.499E+0
-5.025E-2	3.569E-1	5.486E+0
-5.998E-2	3.601E-1	5.515E+0
-5.511E-2	3.796E-1	5.554E+0
-5.349E-2	3.764E-1	5.563E+0
-5.511E-2	3.699E-1	5.463E+0
-5.998E-2	3.731E-1	5.550E+0
-5.349E-2	3.991E-1	5.550E+0
-5.187E-2	3.699E-1	5.515E+0
-5.349E-2	3.991E-1	5.518E+0
-5.511E-2	3.504E-1	5.489E+0
-5.835E-2	3.926E-1	5.531E+0
-5.673E-2	3.731E-1	5.567E+0
-5.511E-2	3.699E-1	5.489E+0
-5.835E-2	3.569E-1	5.512E+0
-5.511E-2	3.699E-1	5.443E+0
-5.187E-2	3.634E-1	5.525E+0
-5.511E-2	3.472E-1	5.534E+0
-5.835E-2	3.796E-1	5.622E+0
-5.673E-2	3.764E-1	5.450E+0
-5.025E-2	3.634E-1	5.525E+0
-5.511E-2	3.666E-1	5.528E+0
-5.835E-2	3.893E-1	5.430E+0
-5.349E-2	3.893E-1	5.531E+0
-5.349E-2	3.764E-1	5.554E+0
-5.673E-2	3.666E-1	5.469E+0
-5.673E-2	3.731E-1	5.515E+0
-5.511E-2	3.634E-1	5.622E+0
-5.187E-2	3.439E-1	5.593E+0
-5.349E-2	3.764E-1	5.440E+0
-5.673E-2	3.699E-1	5.521E+0
-5.673E-2	3.958E-1	5.495E+0
-5.187E-2	3.699E-1	5.495E+0
-5.511E-2	3.472E-1	5.534E+0
-5.998E-2	3.764E-1	5.593E+0
-5.673E-2	3.569E-1	5.609E+0
-5.349E-2	3.634E-1	5.554E+0
-5.349E-2	3.699E-1	5.557E+0
-5.998E-2	3.666E-1	5.544E+0
-5.673E-2	3.991E-1	5.499E+0
-5.187E-2	3.991E-1	5.528E+0
-5.511E-2	3.731E-1	5.619E+0
-5.835E-2	3.861E-1	5.479E+0
-5.349E-2	3.829E-1	5.499E+0
-5.511E-2	3.569E-1	5.580E+0
-5.673E-2	3.699E-1	5.531E+0
-5.835E-2	3.796E-1	5.486E+0
-5.511E-2	3.893E-1	5.492E+0
-5.187E-2	3.991E-1	5.528E+0
-5.511E-2	3.861E-1	5.515E+0
-5.673E-2	3.991E-1	5.512E+0
-5.511E-2	3.764E-1	5.518E+0
-5.349E-2	3.634E-1	5.486E+0
-5.673E-2	3.764E-1	5.547E+0
-5.998E-2	3.796E-1	5.476E+0
-5.511E-2	3.634E-1	5.521E+0
-5.187E-2	3.504E-1	5.466E+0
-5.511E-2	3.893E-1	5.525E+0
-5.998E-2	3.764E-1	5.573E+0
-5.673E-2	4.023E-1	5.518E+0
-4.862E-2	3.764E-1	5.495E+0
-5.511E-2	3.926E-1	5.560E+0
-5.673E-2	3.731E-1	5.589E+0
-5.187E-2	3.796E-1	5.570E+0
-5.187E-2	3.601E-1	5.512E+0
-5.349E-2	3.666E-1	5.557E+0
-5.835E-2	3.666E-1	5.563E+0
-5.349E-2	3.699E-1	5.541E+0
-5.349E-2	3.666E-1	5.492E+0
-5.349E-2	3.893E-1	5.563E+0
-5.998E-2	3.861E-1	5.534E+0
-5.349E-2	3.893E-1	5.495E+0
-5.187E-2	3.893E-1	5.586E+0
-5.349E-2	3.796E-1	5.502E+0
-5.835E-2	4.056E-1	5.531E+0
-5.511E-2	3.731E-1	5.573E+0
-5.349E-2	3.601E-1	5.615E+0
-5.998E-2	3.634E-1	5.557E+0
-5.998E-2	3.861E-1	5.541E+0
-5.673E-2	3.861E-1	5.576E+0
-5.349E-2	3.537E-1	5.492E+0
-5.511E-2	3.601E-1	5.586E+0
-5.998E-2	3.634E-1	5.550E+0
-5.349E-2	3.829E-1	5.505E+0
-5.511E-2	3.699E-1	5.505E+0
-5.673E-2	3.829E-1	5.486E+0
-5.673E-2	3.601E-1	5.567E+0
-5.511E-2	3.926E-1	5.495E+0
-5.349E-2	3.699E-1	5.557E+0
-5.187E-2	3.764E-1	5.596E+0
-5.835E-2	4.121E-1	5.495E+0
-5.511E-2	3.829E-1	5.563E+0
-5.349E-2	3.861E-1	5.583E+0
-5.511E-2	3.829E-1	5.525E+0
-5.835E-2	3.601E-1	5.447E+0
-5.511E-2	3.731E-1	5.404E+0
-5.511E-2	3.893E-1	5.502E+0
-5.187E-2	3.634E-1	5.544E+0
-5.998E-2	3.666E-1	5.570E+0
-5.511E-2	3.926E-1	5.619E+0
-5.025E-2	3.796E-1	5.560E+0
-5.835E-2	3.861E-1	5.573E+0
-5.673E-2	3.666E-1	5.489E+0
-5.349E-2	3.893E-1	5.560E+0
-5.025E-2	3.764E-1	5.515E+0
-5.349E-2	3.439E-1	5.528E+0
-5.673E-2	3.991E-1	5.424E+0
-5.349E-2	3.699E-1	5.589E+0
-5.511E-2	3.504E-1	5.479E+0
-5.673E-2	3.569E-1	5.512E+0
-5.998E-2	3.731E-1	5.638E+0
-5.673E-2	3.634E-1	5.525E+0
-5.349E-2	3.731E-1	5.628E+0
-5.511E-2	3.829E-1	5.505E+0
-5.998E-2	3.796E-1	5.421E+0
-5.998E-2	3.601E-1	5.499E+0
-5.349E-2	3.634E-1	5.589E+0
-5.511E-2	3.926E-1	5.544E+0
-5.998E-2	3.796E-1	5.567E+0
-5.835E-2	3.926E-1	5.547E+0
-5.349E-2	3.764E-1	5.563E+0
-5.673E-2	3.861E-1	5.512E+0
-5.835E-2	3.764E-1	5.531E+0
-5.511E-2	3.699E-1	5.547E+0
-5.187E-2	3.829E-1	5.563E+0
-5.673E-2	3.861E-1	5.589E+0
-5.673E-2	3.731E-1	5.531E+0
-5.511E-2	3.861E-1	5.541E+0
-5.349E-2	3.764E-1	5.641E+0
-5.511E-2	3.699E-1	5.479E+0
-5.835E-2	3.829E-1	5.512E+0
-5.835E-2	3.699E-1	5.580E+0
-5.187E-2	3.731E-1	5.560E+0
-5.511E-2	3.764E-1	5.583E+0
-5.998E-2	3.926E-1	5.512E+0
-5.673E-2	3.861E-1	5.573E+0
-5.349E-2	3.634E-1	5.544E+0
-5.673E-2	3.699E-1	5.550E+0
-5.673E-2	3.829E-1	5.528E+0
-5.511E-2	3.764E-1	5.580E+0
-5.187E-2	3.601E-1	5.531E+0
-5.187E-2	3.731E-1	5.550E+0
-5.835E-2	3.764E-1	5.463E+0
-5.673E-2	3.991E-1	5.534E+0
-5.187E-2	3.861E-1	5.443E+0
-5.673E-2	3.764E-1	5.609E+0
-5.998E-2	3.569E-1	5.563E+0
-5.349E-2	3.537E-1	5.437E+0
-5.349E-2	3.666E-1	5.489E+0
-5.511E-2	3.731E-1	5.499E+0
-5.673E-2	3.861E-1	5.619E+0
-5.835E-2	3.829E-1	5.541E+0
-5.187E-2	3.731E-1	5.541E+0
-5.673E-2	3.764E-1	5.450E+0
-5.835E-2	3.699E-1	5.515E+0
-5.349E-2	3.893E-1	5.463E+0
-4.862E-2	3.764E-1	5.641E+0
-5.511E-2	3.699E-1	5.492E+0
-6.160E-2	4.153E-1	5.654E+0
-5.511E-2	3.796E-1	5.495E+0
-4.862E-2	3.796E-1	5.492E+0
-5.998E-2	3.764E-1	5.508E+0
-5.835E-2	3.829E-1	5.492E+0
-5.349E-2	3.829E-1	5.453E+0
-5.025E-2	3.504E-1	5.547E+0
-5.511E-2	3.699E-1	5.417E+0
-5.673E-2	3.731E-1	5.606E+0
-5.511E-2	3.958E-1	5.518E+0
-5.187E-2	3.731E-1	5.537E+0
-5.835E-2	3.569E-1	5.489E+0
-5.835E-2	3.699E-1	5.635E+0
-5.673E-2	4.023E-1	5.492E+0
-5.187E-2	3.601E-1	5.567E+0
-5.673E-2	3.893E-1	5.505E+0
-5.835E-2	3.893E-1	5.502E+0
-5.349E-2	3.472E-1	5.512E+0
-5.349E-2	3.699E-1	5.534E+0
-5.511E-2	3.537E-1	5.563E+0
-5.835E-2	3.699E-1	5.499E+0
-5.511E-2	3.861E-1	5.502E+0
-5.025E-2	3.634E-1	5.502E+0
-5.511E-2	3.796E-1	5.460E+0
-5.998E-2	3.829E-1	5.466E+0
-5.511E-2	3.829E-1	5.576E+0
-5.187E-2	3.991E-1	5.550E+0
-5.673E-2	3.601E-1	5.567E+0
-5.998E-2	3.893E-1	5.492E+0
-5.673E-2	3.601E-1	5.576E+0
-4.862E-2	3.893E-1	5.599E+0
-5.511E-2	3.764E-1	5.508E+0
-5.835E-2	3.731E-1	5.518E+0
-5.511E-2	3.796E-1	5.554E+0
-5.349E-2	3.829E-1	5.508E+0
-5.835E-2	3.699E-1	5.460E+0
-5.673E-2	3.958E-1	5.534E+0
-5.511E-2	3.796E-1	5.547E+0
-5.187E-2	3.569E-1	5.567E+0
-5.835E-2	3.861E-1	5.492E+0
-5.835E-2	3.569E-1	5.541E+0
-5.835E-2	3.861E-1	5.550E+0
-5.349E-2	3.731E-1	5.628E+0
-5.349E-2	3.666E-1	5.586E+0
-5.998E-2	3.764E-1	5.508E+0
-5.349E-2	3.699E-1	5.570E+0
-5.349E-2	3.764E-1	5.635E+0
-5.673E-2	3.861E-1	5.515E+0
-5.998E-2	3.537E-1	5.550E+0
-5.511E-2	3.537E-1	5.541E+0
-5.349E-2	3.861E-1	5.654E+0
-5.673E-2	3.731E-1	5.473E+0
-5.998E-2	3.699E-1	5.560E+0
-5.835E-2	3.634E-1	5.625E+0
-5.511E-2	3.958E-1	5.515E+0
-5.511E-2	3.958E-1	5.570E+0
-5.998E-2	3.537E-1	5.583E+0
-5.511E-2	3.666E-1	5.612E+0
-5.187E-2	3.601E-1	5.586E+0
-5.511E-2	3.991E-1	5.502E+0
-5.998E-2	3.731E-1	5.515E+0
-5.673E-2	3.861E-1	5.619E+0
-5.187E-2	3.634E-1	5.463E+0
-5.835E-2	3.893E-1	5.515E+0
-5.998E-2	3.601E-1	5.635E+0
-5.349E-2	3.699E-1	5.570E+0
-5.349E-2	3.829E-1	5.515E+0
-5.349E-2	3.634E-1	5.589E+0
-5.835E-2	3.666E-1	5.495E+0
-5.511E-2	3.861E-1	5.489E+0
-5.349E-2	3.699E-1	5.641E+0
-5.349E-2	3.731E-1	5.567E+0
-6.160E-2	3.666E-1	5.554E+0
-5.349E-2	3.764E-1	5.531E+0
-5.187E-2	3.731E-1	5.619E+0
-5.673E-2	3.829E-1	5.505E+0
-5.835E-2	3.861E-1	5.492E+0
-5.511E-2	3.926E-1	5.463E+0
-5.187E-2	3.731E-1	5.583E+0
-5.511E-2	3.601E-1	5.583E+0
-6.160E-2	3.731E-1	5.505E+0
-5.349E-2	3.893E-1	5.525E+0
-5.349E-2	3.829E-1	5.505E+0
-5.511E-2	3.537E-1	5.495E+0
-6.160E-2	3.829E-1	5.434E+0
-5.511E-2	3.958E-1	5.570E+0
-5.349E-2	3.829E-1	5.593E+0
-5.835E-2	3.731E-1	5.580E+0
-5.835E-2	3.764E-1	5.547E+0
-5.511E-2	3.731E-1	5.463E+0
-5.025E-2	3.764E-1	5.495E+0
-5.511E-2	3.861E-1	5.661E+0
-5.673E-2	3.829E-1	5.528E+0
-5.835E-2	3.861E-1	5.512E+0
-5.511E-2	3.958E-1	5.473E+0
-5.673E-2	3.926E-1	5.550E+0
-6.160E-2	3.699E-1	5.531E+0
-5.511E-2	3.796E-1	5.502E+0
-5.187E-2	3.861E-1	5.528E+0
-5.511E-2	3.926E-1	5.417E+0
-5.673E-2	3.861E-1	5.550E+0
-5.673E-2	3.829E-1	5.525E+0
-5.349E-2	3.958E-1	5.479E+0
-5.673E-2	3.439E-1	5.547E+0
-5.673E-2	3.666E-1	5.563E+0
-5.511E-2	3.731E-1	5.541E+0
-5.187E-2	3.764E-1	5.469E+0
-5.835E-2	3.537E-1	5.476E+0
-5.998E-2	3.731E-1	5.515E+0
-5.673E-2	3.699E-1	5.502E+0
-5.187E-2	3.796E-1	5.563E+0
-5.835E-2	3.764E-1	5.563E+0
-5.998E-2	3.764E-1	5.589E+0
-5.511E-2	3.634E-1	5.466E+0
-5.187E-2	3.601E-1	5.541E+0
-5.673E-2	3.699E-1	5.602E+0
-5.835E-2	3.861E-1	5.508E+0
-5.349E-2	3.764E-1	5.593E+0
-5.025E-2	3.731E-1	5.427E+0
-5.187E-2	3.731E-1	5.531E+0
-5.998E-2	3.829E-1	5.450E+0
-5.349E-2	3.991E-1	5.563E+0
-5.187E-2	3.699E-1	5.495E+0
-5.673E-2	3.634E-1	5.554E+0
-5.998E-2	3.601E-1	5.525E+0
-5.511E-2	3.861E-1	5.570E+0
-5.187E-2	3.926E-1	5.525E+0
-5.998E-2	3.699E-1	5.586E+0
-6.160E-2	3.796E-1	5.648E+0
-5.673E-2	3.991E-1	5.567E+0
-5.511E-2	3.829E-1	5.482E+0
-5.673E-2	3.893E-1	5.404E+0
-5.835E-2	3.861E-1	5.580E+0
-5.835E-2	3.731E-1	5.521E+0
-5.349E-2	3.958E-1	5.593E+0
-5.673E-2	3.731E-1	5.525E+0
-5.998E-2	3.796E-1	5.563E+0
-5.511E-2	3.731E-1	5.505E+0
-5.025E-2	3.601E-1	5.531E+0
-5.511E-2	3.634E-1	5.521E+0
-5.998E-2	3.731E-1	5.619E+0
-5.835E-2	3.699E-1	5.456E+0
-5.349E-2	3.958E-1	5.492E+0
-5.835E-2	3.861E-1	5.576E+0
-5.835E-2	3.569E-1	5.528E+0
-5.835E-2	3.926E-1	5.625E+0
-5.187E-2	3.731E-1	5.576E+0
-5.673E-2	3.764E-1	5.486E+0
-5.998E-2	3.796E-1	5.606E+0
-5.511E-2	3.569E-1	5.580E+0
-5.349E-2	3.829E-1	5.576E+0
-5.673E-2	3.634E-1	5.586E+0
-5.998E-2	3.634E-1	5.625E+0
-5.187E-2	3.601E-1	5.508E+0
-5.511E-2	3.861E-1	5.502E+0
-5.998E-2	3.893E-1	5.550E+0
-5.835E-2	3.699E-1	5.586E+0
-5.349E-2	3.699E-1	5.567E+0
-5.187E-2	3.861E-1	5.463E+0
-5.673E-2	3.601E-1	5.534E+0
-5.673E-2	3.796E-1	5.570E+0
-5.511E-2	4.023E-1	5.638E+0
-5.187E-2	3.601E-1	5.473E+0
-5.998E-2	3.699E-1	5.599E+0
-5.673E-2	3.861E-1	5.612E+0
-5.673E-2	3.861E-1	5.486E+0
-5.349E-2	3.601E-1	5.593E+0
-5.511E-2	3.764E-1	5.499E+0
-5.673E-2	3.991E-1	5.505E+0
-5.673E-2	3.764E-1	5.476E+0
-5.511E-2	3.893E-1	5.609E+0
-5.673E-2	3.764E-1	5.482E+0
-5.998E-2	3.893E-1	5.525E+0
-5.511E-2	3.666E-1	5.525E+0
-5.187E-2	3.893E-1	5.557E+0
-5.835E-2	3.796E-1	5.476E+0
-5.998E-2	3.829E-1	5.567E+0
-5.673E-2	3.861E-1	5.557E+0
-5.511E-2	3.731E-1	5.580E+0
-5.187E-2	3.731E-1	5.541E+0
-5.998E-2	3.699E-1	5.518E+0
-5.349E-2	3.666E-1	5.537E+0
-5.349E-2	3.764E-1	5.486E+0
-5.835E-2	3.731E-1	5.460E+0
-5.998E-2	3.926E-1	5.495E+0
-5.349E-2	3.699E-1	5.502E+0
-5.349E-2	3.601E-1	5.537E+0
-5.349E-2	3.731E-1	5.502E+0
-5.998E-2	3.731E-1	5.550E+0
-5.511E-2	3.569E-1	5.547E+0
-5.187E-2	3.634E-1	5.499E+0
-5.511E-2	3.731E-1	5.638E+0
-5.835E-2	3.861E-1	5.482E+0
-5.511E-2	3.731E-1	5.473E+0
-5.511E-2	3.893E-1	5.580E+0
-5.673E-2	3.731E-1	5.531E+0
-5.998E-2	3.634E-1	5.615E+0
-5.511E-2	3.731E-1	5.489E+0
-5.349E-2	3.666E-1	5.583E+0
-5.673E-2	3.569E-1	5.589E+0
-6.160E-2	3.731E-1	5.495E+0
-5.511E-2	3.407E-1	5.521E+0
-5.511E-2	3.796E-1	5.544E+0
-5.511E-2	3.537E-1	5.619E+0
-5.998E-2	3.666E-1	5.599E+0
-5.511E-2	3.796E-1	5.596E+0
-5.187E-2	3.699E-1	5.531E+0
-5.673E-2	3.601E-1	5.576E+0
-5.835E-2	3.764E-1	5.541E+0
-5.349E-2	3.991E-1	5.554E+0
-5.511E-2	3.764E-1	5.541E+0
-5.511E-2	3.958E-1	5.427E+0
-5.835E-2	3.731E-1	5.544E+0
-5.349E-2	4.056E-1	5.554E+0
-5.511E-2	3.764E-1	5.586E+0
-5.835E-2	3.731E-1	5.550E+0
-5.998E-2	3.764E-1	5.495E+0
-5.673E-2	3.731E-1	5.567E+0
-5.349E-2	3.731E-1	5.505E+0
-5.673E-2	3.926E-1	5.528E+0
-6.160E-2	3.893E-1	5.557E+0
-5.349E-2	3.991E-1	5.563E+0
-5.511E-2	3.991E-1	5.541E+0
-5.673E-2	3.731E-1	5.554E+0
-5.835E-2	3.699E-1	5.521E+0
-5.511E-2	3.958E-1	5.570E+0
-5.187E-2	3.926E-1	5.512E+0
-5.835E-2	3.699E-1	5.495E+0
-6.322E-2	3.699E-1	5.641E+0
-5.673E-2	3.699E-1	5.466E+0
-5.187E-2	3.731E-1	5.645E+0
-5.835E-2	3.504E-1	5.521E+0
-5.998E-2	3.666E-1	5.576E+0
-5.187E-2	3.796E-1	5.628E+0
-5.349E-2	3.796E-1	5.576E+0
-5.673E-2	3.601E-1	5.521E+0
-6.160E-2	3.601E-1	5.499E+0
-5.349E-2	3.893E-1	5.495E+0
-5.187E-2	3.699E-1	5.593E+0
-5.835E-2	3.926E-1	5.563E+0
-5.835E-2	3.731E-1	5.463E+0
-5.349E-2	3.796E-1	5.547E+0
-5.349E-2	3.991E-1	5.489E+0
-5.998E-2	3.926E-1	5.570E+0
-5.998E-2	4.023E-1	5.515E+0
-5.511E-2	3.893E-1	5.541E+0
-5.187E-2	3.991E-1	5.525E+0
-5.835E-2	3.861E-1	5.599E+0
-5.835E-2	3.764E-1	5.518E+0
-5.511E-2	3.764E-1	5.583E+0
-5.349E-2	3.764E-1	5.560E+0
-5.673E-2	3.731E-1	5.531E+0
-6.322E-2	3.601E-1	5.541E+0
-5.511E-2	3.731E-1	5.528E+0
-5.187E-2	3.731E-1	5.567E+0
-5.349E-2	3.764E-1	5.567E+0
-5.835E-2	3.699E-1	5.573E+0
-5.349E-2	3.861E-1	5.482E+0
-5.511E-2	3.666E-1	5.414E+0
-5.673E-2	3.601E-1	5.492E+0
-6.322E-2	3.796E-1	5.612E+0
-5.511E-2	3.569E-1	5.499E+0
-5.511E-2	3.829E-1	5.525E+0
-5.511E-2	3.796E-1	5.534E+0
-5.998E-2	3.796E-1	5.596E+0
-5.349E-2	3.958E-1	5.518E+0
-5.511E-2	3.861E-1	5.554E+0
-5.835E-2	3.601E-1	5.499E+0
-5.998E-2	3.829E-1	5.576E+0
-5.349E-2	3.569E-1	5.654E+0
-5.349E-2	3.829E-1	5.596E+0
-5.835E-2	3.634E-1	5.596E+0
-6.160E-2	3.699E-1	5.505E+0
-5.511E-2	3.634E-1	5.544E+0
-5.511E-2	3.569E-1	5.521E+0
-5.349E-2	3.958E-1	5.641E+0
-5.998E-2	3.829E-1	5.492E+0
-5.511E-2	4.023E-1	5.632E+0
-5.349E-2	3.601E-1	5.570E+0
-5.835E-2	3.699E-1	5.541E+0
-6.160E-2	3.991E-1	5.469E+0
-5.511E-2	3.764E-1	5.528E+0
-5.349E-2	3.537E-1	5.550E+0
-5.673E-2	3.666E-1	5.596E+0
-6.160E-2	3.666E-1	5.554E+0
-5.349E-2	3.829E-1	5.544E+0
-5.511E-2	3.893E-1	5.518E+0
-5.998E-2	3.764E-1	5.596E+0
-5.835E-2	3.861E-1	5.576E+0
-5.511E-2	3.893E-1	5.560E+0
-5.673E-2	3.829E-1	5.460E+0
-5.673E-2	3.666E-1	5.521E+0
-5.998E-2	3.829E-1	5.508E+0
-5.349E-2	3.861E-1	5.544E+0
-5.511E-2	3.893E-1	5.531E+0
-5.511E-2	3.958E-1	5.492E+0
-6.160E-2	3.699E-1	5.554E+0
-5.511E-2	3.731E-1	5.547E+0
-5.187E-2	3.666E-1	5.563E+0
-5.511E-2	3.666E-1	5.547E+0
-5.998E-2	3.764E-1	5.596E+0
-5.349E-2	4.023E-1	5.570E+0
-5.511E-2	3.666E-1	5.528E+0
-5.998E-2	3.601E-1	5.534E+0
-6.160E-2	3.861E-1	5.554E+0
-5.349E-2	3.764E-1	5.486E+0
-5.511E-2	3.601E-1	5.450E+0
-5.673E-2	3.796E-1	5.495E+0
-5.998E-2	3.699E-1	5.521E+0
-5.673E-2	4.218E-1	5.547E+0
-5.673E-2	3.796E-1	5.557E+0
-5.998E-2	3.893E-1	5.424E+0
-5.835E-2	4.023E-1	5.512E+0
-5.349E-2	3.926E-1	5.570E+0
-5.349E-2	3.861E-1	5.599E+0
-5.511E-2	3.893E-1	5.537E+0
-5.998E-2	3.537E-1	5.557E+0
-5.835E-2	3.764E-1	5.505E+0
-5.349E-2	3.861E-1	5.521E+0
-5.835E-2	3.731E-1	5.489E+0
-5.998E-2	3.731E-1	5.518E+0
-5.349E-2	3.569E-1	5.586E+0
-5.349E-2	3.699E-1	5.703E+0
-5.673E-2	3.829E-1	5.492E+0
-5.998E-2	3.634E-1	5.573E+0
-5.511E-2	3.893E-1	5.576E+0
-5.349E-2	3.666E-1	5.599E+0
-5.511E-2	3.731E-1	5.576E+0
-5.835E-2	3.634E-1	5.576E+0
-5.511E-2	3.537E-1	5.560E+0
-5.025E-2	3.666E-1	5.528E+0
-6.160E-2	3.926E-1	5.602E+0
-5.673E-2	3.666E-1	5.589E+0
-5.349E-2	3.958E-1	5.466E+0
-5.349E-2	3.796E-1	5.567E+0
-5.835E-2	3.666E-1	5.482E+0
-6.160E-2	3.601E-1	5.599E+0
-5.835E-2	3.731E-1	5.609E+0
-5.187E-2	3.796E-1	5.447E+0
-5.835E-2	3.699E-1	5.537E+0
-5.673E-2	3.731E-1	5.580E+0
-5.511E-2	3.731E-1	5.583E+0
-5.349E-2	3.764E-1	5.573E+0
-5.835E-2	3.796E-1	5.612E+0
-5.835E-2	3.926E-1	5.512E+0
-5.511E-2	3.861E-1	5.544E+0
-5.025E-2	3.731E-1	5.518E+0
-5.673E-2	3.991E-1	5.622E+0
-5.998E-2	3.666E-1	5.512E+0
-5.673E-2	3.893E-1	5.622E+0
-5.349E-2	3.893E-1	5.508E+0
-5.835E-2	3.634E-1	5.534E+0
-5.511E-2	3.893E-1	5.550E+0
-5.349E-2	3.764E-1	5.583E+0
-5.187E-2	3.699E-1	5.521E+0
-5.998E-2	3.439E-1	5.476E+0
-6.160E-2	3.634E-1	5.492E+0
-5.835E-2	3.666E-1	5.453E+0
-5.511E-2	3.731E-1	5.489E+0
-5.673E-2	3.569E-1	5.661E+0
-5.835E-2	3.893E-1	5.550E+0
-5.511E-2	3.601E-1	5.456E+0
-5.187E-2	3.634E-1	5.638E+0
-5.835E-2	3.861E-1	5.658E+0
-6.160E-2	3.861E-1	5.563E+0
-5.511E-2	3.634E-1	5.547E+0
-5.349E-2	4.056E-1	5.651E+0
-6.160E-2	3.861E-1	5.505E+0
-5.998E-2	3.991E-1	5.570E+0
-5.511E-2	4.023E-1	5.531E+0
-5.187E-2	3.634E-1	5.492E+0
-5.998E-2	3.796E-1	5.557E+0
-5.998E-2	3.764E-1	5.625E+0
-5.349E-2	3.926E-1	5.544E+0
-5.349E-2	3.731E-1	5.625E+0
-5.511E-2	3.699E-1	5.499E+0
-5.998E-2	3.601E-1	5.609E+0
-5.835E-2	4.056E-1	5.625E+0
-5.673E-2	3.861E-1	5.567E+0
-5.673E-2	3.764E-1	5.583E+0
-6.160E-2	3.699E-1	5.619E+0
-5.673E-2	3.796E-1	5.557E+0
-5.511E-2	3.926E-1	5.606E+0
-5.673E-2	3.829E-1	5.576E+0
-5.835E-2	3.796E-1	5.531E+0
-5.349E-2	3.601E-1	5.489E+0
-5.187E-2	3.861E-1	5.518E+0
-5.998E-2	3.699E-1	5.602E+0
-5.673E-2	3.764E-1	5.544E+0
-5.349E-2	3.829E-1	5.615E+0
-5.349E-2	3.893E-1	5.482E+0
-5.835E-2	3.829E-1	5.521E+0
-5.998E-2	3.958E-1	5.531E+0
-5.349E-2	3.991E-1	5.499E+0
-5.187E-2	3.796E-1	5.476E+0
-5.673E-2	3.893E-1	5.505E+0
-5.998E-2	3.634E-1	5.606E+0
-5.673E-2	3.731E-1	5.495E+0
-5.349E-2	3.569E-1	5.505E+0
-5.998E-2	3.893E-1	5.537E+0
-5.998E-2	3.764E-1	5.570E+0
-5.673E-2	3.796E-1	5.554E+0
-5.187E-2	3.829E-1	5.615E+0
-5.998E-2	3.634E-1	5.518E+0
-6.160E-2	3.666E-1	5.521E+0
-5.349E-2	3.666E-1	5.596E+0
-5.511E-2	3.666E-1	5.541E+0
-5.835E-2	3.893E-1	5.544E+0
-6.160E-2	3.764E-1	5.482E+0
-5.673E-2	3.504E-1	5.482E+0
-5.349E-2	3.601E-1	5.573E+0
-5.998E-2	3.731E-1	5.550E+0
-5.998E-2	3.731E-1	5.560E+0
-5.349E-2	3.731E-1	5.550E+0
-5.511E-2	3.958E-1	5.576E+0
-5.835E-2	3.472E-1	5.550E+0
-5.998E-2	3.601E-1	5.518E+0
-5.349E-2	3.666E-1	5.430E+0
-5.349E-2	3.829E-1	5.576E+0
-6.160E-2	3.569E-1	5.528E+0
-5.998E-2	3.861E-1	5.525E+0
-5.511E-2	3.796E-1	5.534E+0
-5.349E-2	3.893E-1	5.508E+0
-5.835E-2	3.893E-1	5.492E+0
-5.673E-2	3.796E-1	5.570E+0
-5.511E-2	3.861E-1	5.645E+0
-5.187E-2	3.926E-1	5.596E+0
-5.998E-2	3.764E-1	5.486E+0
-5.835E-2	3.829E-1	5.525E+0
-5.511E-2	3.699E-1	5.632E+0
-5.511E-2	3.569E-1	5.541E+0
-5.835E-2	3.731E-1	5.537E+0
-5.998E-2	3.829E-1	5.557E+0
-5.511E-2	3.829E-1	5.570E+0
-5.349E-2	3.666E-1	5.593E+0
-5.673E-2	3.926E-1	5.554E+0
-5.835E-2	3.829E-1	5.554E+0
-5.349E-2	3.666E-1	5.544E+0
-5.511E-2	3.861E-1	5.547E+0
-5.673E-2	3.699E-1	5.641E+0
-6.160E-2	3.764E-1	5.586E+0
-5.187E-2	3.666E-1	5.576E+0
-5.673E-2	3.796E-1	5.599E+0
-6.160E-2	3.829E-1	5.502E+0
-6.160E-2	3.926E-1	5.576E+0
-5.511E-2	3.634E-1	5.589E+0
-5.511E-2	3.861E-1	5.489E+0
-5.835E-2	3.634E-1	5.632E+0
-6.322E-2	3.699E-1	5.570E+0
-5.511E-2	3.893E-1	5.518E+0
-5.511E-2	3.829E-1	5.502E+0
-5.673E-2	3.699E-1	5.615E+0
-5.998E-2	3.601E-1	5.580E+0
-5.349E-2	3.666E-1	5.570E+0
-5.511E-2	3.861E-1	5.599E+0
-5.511E-2	3.861E-1	5.625E+0
-5.998E-2	3.991E-1	5.554E+0
-5.511E-2	3.796E-1	5.557E+0
-5.187E-2	3.731E-1	5.515E+0
-6.160E-2	3.958E-1	5.560E+0
-5.998E-2	3.634E-1	5.609E+0
-5.511E-2	3.893E-1	5.541E+0
-5.349E-2	3.699E-1	5.580E+0
-5.998E-2	3.764E-1	5.557E+0
-6.160E-2	3.731E-1	5.512E+0
-5.673E-2	3.666E-1	5.499E+0
-5.349E-2	4.023E-1	5.589E+0
-5.835E-2	3.829E-1	5.563E+0
-5.835E-2	3.601E-1	5.492E+0
-5.349E-2	3.666E-1	5.547E+0
-5.349E-2	3.537E-1	5.544E+0
-5.998E-2	3.699E-1	5.547E+0
-5.998E-2	3.764E-1	5.635E+0
-5.511E-2	3.796E-1	5.518E+0
-5.673E-2	3.601E-1	5.567E+0
-5.835E-2	3.764E-1	5.557E+0
-6.160E-2	3.991E-1	5.531E+0
-5.511E-2	3.699E-1	5.583E+0
-5.349E-2	3.861E-1	5.492E+0
-5.511E-2	3.601E-1	5.528E+0
-5.998E-2	3.991E-1	5.521E+0
-5.673E-2	3.731E-1	5.570E+0
-5.511E-2	3.666E-1	5.645E+0
-5.673E-2	3.537E-1	5.554E+0
-5.511E-2	3.764E-1	5.554E+0
-5.511E-2	3.958E-1	5.443E+0
-5.511E-2	3.666E-1	5.583E+0
-5.835E-2	3.926E-1	5.563E+0
-6.160E-2	3.634E-1	5.554E+0
-5.187E-2	3.666E-1	5.593E+0
-5.511E-2	3.829E-1	5.521E+0
-5.835E-2	3.569E-1	5.567E+0
-5.835E-2	3.958E-1	5.479E+0
-5.349E-2	3.731E-1	5.567E+0
-5.511E-2	3.829E-1	5.430E+0
-5.673E-2	3.991E-1	5.512E+0
-5.998E-2	3.829E-1	5.567E+0
-5.349E-2	3.764E-1	5.537E+0
-5.673E-2	3.893E-1	5.518E+0
-5.835E-2	3.796E-1	5.479E+0
-5.998E-2	3.731E-1	5.544E+0
-5.511E-2	3.958E-1	5.437E+0
-5.511E-2	4.056E-1	5.573E+0
-5.673E-2	3.991E-1	5.609E+0
-5.673E-2	3.796E-1	5.482E+0
-5.349E-2	3.537E-1	5.567E+0
-5.673E-2	3.731E-1	5.609E+0
-5.998E-2	3.796E-1	5.469E+0
-5.998E-2	3.666E-1	5.583E+0
-5.673E-2	3.601E-1	5.567E+0
-5.349E-2	3.958E-1	5.531E+0
-5.998E-2	3.764E-1	5.557E+0
-5.998E-2	3.601E-1	5.573E+0
-5.673E-2	3.634E-1	5.541E+0
-5.349E-2	3.861E-1	5.482E+0
-5.673E-2	4.153E-1	5.638E+0
-5.998E-2	3.796E-1	5.541E+0
-5.673E-2	3.829E-1	5.537E+0
-5.673E-2	3.699E-1	5.528E+0
-5.998E-2	3.829E-1	5.450E+0
-5.998E-2	3.699E-1	5.512E+0
-5.349E-2	3.601E-1	5.573E+0
-5.511E-2	3.893E-1	5.489E+0
-5.835E-2	3.796E-1	5.583E+0
-5.835E-2	3.893E-1	5.541E+0
-5.673E-2	3.958E-1	5.544E+0
-5.025E-2	3.796E-1	5.573E+0
-5.835E-2	3.601E-1	5.385E+0
-6.160E-2	3.893E-1	5.573E+0
-5.673E-2	3.634E-1	5.573E+0
-5.511E-2	3.504E-1	5.554E+0
-5.835E-2	3.699E-1	5.489E+0
-5.998E-2	3.731E-1	5.583E+0
-5.349E-2	3.861E-1	5.531E+0
-5.349E-2	3.569E-1	5.525E+0
-5.835E-2	3.861E-1	5.573E+0
-5.835E-2	3.893E-1	5.570E+0
-5.511E-2	3.796E-1	5.531E+0
-5.187E-2	3.796E-1	5.492E+0
-5.835E-2	3.829E-1	5.537E+0
-5.835E-2	3.731E-1	5.502E+0
-5.511E-2	3.731E-1	5.580E+0
-5.349E-2	3.861E-1	5.596E+0
-5.998E-2	3.731E-1	5.612E+0
-5.835E-2	3.634E-1	5.586E+0
-5.349E-2	3.666E-1	5.567E+0
-5.187E-2	4.023E-1	5.486E+0
-6.160E-2	3.537E-1	5.596E+0
-5.673E-2	3.666E-1	5.580E+0
-5.673E-2	4.056E-1	5.534E+0
-5.511E-2	3.796E-1	5.586E+0
-5.998E-2	3.764E-1	5.583E+0
-6.160E-2	3.958E-1	5.615E+0
-5.511E-2	3.634E-1	5.547E+0
-5.673E-2	3.893E-1	5.525E+0
-5.998E-2	4.088E-1	5.560E+0
-5.835E-2	3.829E-1	5.518E+0
-5.349E-2	3.764E-1	5.573E+0
-5.673E-2	3.861E-1	5.602E+0
-6.160E-2	3.764E-1	5.528E+0
-5.835E-2	3.731E-1	5.593E+0
-5.349E-2	3.634E-1	5.583E+0
-5.511E-2	3.796E-1	5.512E+0
-6.322E-2	3.731E-1	5.521E+0
-5.998E-2	3.764E-1	5.502E+0
-5.511E-2	3.764E-1	5.635E+0
-5.349E-2	3.829E-1	5.508E+0
[truncated: 483,785 more rows]
