# Supplementary material for: Improved ANAP incorporation and VCF analysis reveal details of P2X7 current facilitation and a limited conformational interplay between ATP binding and the intracellular ballast domain
Source: eLife. 2023 Jan 4;12:e82479. doi: 10.7554/eLife.82479 (PMC9859053; doi:10.7554/eLife.82479)
Supplement: Table 2—source data 1. [file elife-82479-table2-data1.zip › Table-2_source-data-1/22k18-06.csv]

-2.465E-1	3.829E-1	8.574E+0
-2.562E-1	3.991E-1	8.535E+0
-2.546E-1	3.666E-1	8.425E+0
-2.465E-1	3.926E-1	8.395E+0
-2.449E-1	3.731E-1	8.571E+0
-2.546E-1	3.958E-1	8.467E+0
-2.546E-1	3.634E-1	8.486E+0
-2.481E-1	3.796E-1	8.548E+0
-2.465E-1	3.926E-1	8.496E+0
-2.562E-1	3.796E-1	8.467E+0
-2.530E-1	3.731E-1	8.441E+0
-2.481E-1	3.861E-1	8.457E+0
-2.465E-1	3.666E-1	8.421E+0
-2.546E-1	3.861E-1	8.535E+0
-2.546E-1	3.926E-1	8.451E+0
-2.465E-1	3.893E-1	8.532E+0
-2.465E-1	3.829E-1	8.551E+0
-2.546E-1	3.796E-1	8.447E+0
-2.546E-1	3.601E-1	8.438E+0
-2.449E-1	3.796E-1	8.532E+0
-2.481E-1	3.926E-1	8.606E+0
-2.562E-1	4.023E-1	8.502E+0
-2.530E-1	3.958E-1	8.528E+0
-2.449E-1	3.731E-1	8.454E+0
-2.465E-1	3.504E-1	8.506E+0
-2.546E-1	3.926E-1	8.489E+0
-2.530E-1	3.861E-1	8.528E+0
-2.449E-1	3.666E-1	8.454E+0
-2.449E-1	4.153E-1	8.502E+0
-2.562E-1	3.699E-1	8.658E+0
-2.579E-1	3.861E-1	8.577E+0
-2.449E-1	3.893E-1	8.622E+0
-2.449E-1	3.634E-1	8.483E+0
-2.546E-1	3.991E-1	8.447E+0
-2.530E-1	3.699E-1	8.577E+0
-2.465E-1	3.796E-1	8.451E+0
-2.481E-1	3.893E-1	8.425E+0
-2.546E-1	3.861E-1	8.528E+0
-2.530E-1	3.829E-1	8.541E+0
-2.481E-1	3.796E-1	8.467E+0
-2.465E-1	3.829E-1	8.584E+0
-2.546E-1	3.926E-1	8.431E+0
-2.514E-1	3.893E-1	8.486E+0
-2.449E-1	3.796E-1	8.509E+0
-2.481E-1	3.991E-1	8.532E+0
-2.546E-1	3.504E-1	8.606E+0
-2.546E-1	3.764E-1	8.434E+0
-2.465E-1	3.926E-1	8.480E+0
-2.465E-1	3.861E-1	8.606E+0
-2.546E-1	3.764E-1	8.431E+0
-2.546E-1	3.666E-1	8.496E+0
-2.481E-1	3.796E-1	8.541E+0
-2.449E-1	3.764E-1	8.425E+0
-2.546E-1	3.861E-1	8.486E+0
-2.530E-1	3.699E-1	8.558E+0
-2.481E-1	3.666E-1	8.580E+0
-2.449E-1	3.861E-1	8.515E+0
-2.530E-1	3.699E-1	8.564E+0
-2.546E-1	3.699E-1	8.632E+0
-2.465E-1	3.699E-1	8.509E+0
-2.465E-1	3.861E-1	8.421E+0
-2.562E-1	3.991E-1	8.506E+0
-2.546E-1	3.829E-1	8.548E+0
-2.465E-1	3.666E-1	8.512E+0
-2.449E-1	3.796E-1	8.522E+0
-2.530E-1	3.829E-1	8.473E+0
-2.514E-1	3.926E-1	8.548E+0
-2.481E-1	3.958E-1	8.626E+0
-2.465E-1	3.764E-1	8.561E+0
-2.562E-1	3.893E-1	8.587E+0
-2.562E-1	3.731E-1	8.548E+0
-2.481E-1	3.861E-1	8.515E+0
-2.465E-1	3.666E-1	8.571E+0
-2.530E-1	3.893E-1	8.564E+0
-2.530E-1	3.699E-1	8.476E+0
-2.449E-1	3.829E-1	8.613E+0
-2.465E-1	4.023E-1	8.499E+0
-2.562E-1	3.796E-1	8.616E+0
-2.514E-1	3.764E-1	8.532E+0
-2.465E-1	3.958E-1	8.571E+0
-2.481E-1	4.056E-1	8.629E+0
-2.579E-1	3.861E-1	8.515E+0
-2.530E-1	3.829E-1	8.665E+0
-2.481E-1	3.764E-1	8.519E+0
-2.465E-1	3.926E-1	8.470E+0
-2.562E-1	4.088E-1	8.593E+0
-2.530E-1	3.829E-1	8.600E+0
-2.465E-1	3.634E-1	8.502E+0
-2.481E-1	3.699E-1	8.519E+0
-2.530E-1	3.861E-1	8.515E+0
-2.530E-1	3.958E-1	8.532E+0
-2.465E-1	3.829E-1	8.541E+0
-2.449E-1	3.537E-1	8.632E+0
-2.546E-1	3.796E-1	8.473E+0
-2.562E-1	3.893E-1	8.590E+0
-2.465E-1	3.699E-1	8.379E+0
-2.433E-1	4.153E-1	8.522E+0
-2.562E-1	3.829E-1	8.535E+0
-2.546E-1	3.764E-1	8.464E+0
-2.465E-1	3.666E-1	8.561E+0
-2.449E-1	3.893E-1	8.545E+0
-2.530E-1	3.893E-1	8.622E+0
-2.530E-1	3.926E-1	8.519E+0
-2.481E-1	3.666E-1	8.493E+0
-2.465E-1	3.958E-1	8.489E+0
-2.546E-1	3.796E-1	8.476E+0
-2.546E-1	3.764E-1	8.658E+0
-2.481E-1	3.666E-1	8.486E+0
-2.481E-1	3.796E-1	8.642E+0
-2.579E-1	4.023E-1	8.561E+0
-2.530E-1	3.569E-1	8.545E+0
-2.433E-1	4.023E-1	8.451E+0
-2.465E-1	3.764E-1	8.561E+0
-2.530E-1	3.829E-1	8.580E+0
-2.497E-1	3.893E-1	8.590E+0
-2.465E-1	3.861E-1	8.509E+0
-2.465E-1	3.601E-1	8.538E+0
-2.530E-1	3.893E-1	8.580E+0
-2.546E-1	3.569E-1	8.567E+0
-2.465E-1	3.796E-1	8.515E+0
-2.449E-1	3.829E-1	8.597E+0
-2.514E-1	3.537E-1	8.499E+0
-2.546E-1	3.731E-1	8.626E+0
-2.465E-1	3.829E-1	8.373E+0
-2.449E-1	3.991E-1	8.606E+0
-2.546E-1	3.796E-1	8.564E+0
-2.514E-1	3.829E-1	8.545E+0
-2.433E-1	3.764E-1	8.551E+0
-2.481E-1	3.569E-1	8.366E+0
-2.530E-1	3.666E-1	8.567E+0
-2.546E-1	3.861E-1	8.551E+0
-2.481E-1	3.926E-1	8.558E+0
-2.481E-1	3.699E-1	8.512E+0
-2.562E-1	3.796E-1	8.603E+0
-2.546E-1	3.666E-1	8.489E+0
-2.481E-1	3.634E-1	8.622E+0
-2.465E-1	3.634E-1	8.558E+0
-2.530E-1	3.796E-1	8.486E+0
-2.530E-1	3.958E-1	8.661E+0
-2.449E-1	3.699E-1	8.551E+0
-2.465E-1	3.764E-1	8.541E+0
-2.530E-1	3.829E-1	8.590E+0
-2.514E-1	4.056E-1	8.506E+0
-2.449E-1	3.764E-1	8.541E+0
-2.465E-1	3.893E-1	8.515E+0
-2.562E-1	3.958E-1	8.545E+0
-2.546E-1	3.569E-1	8.545E+0
-2.481E-1	4.121E-1	8.564E+0
-2.481E-1	3.861E-1	8.515E+0
-2.530E-1	3.699E-1	8.486E+0
-2.562E-1	3.731E-1	8.564E+0
-2.449E-1	3.731E-1	8.619E+0
-2.481E-1	3.958E-1	8.606E+0
-2.579E-1	3.666E-1	8.564E+0
-2.562E-1	3.926E-1	8.489E+0
-2.465E-1	3.731E-1	8.616E+0
-2.481E-1	3.893E-1	8.509E+0
-2.562E-1	3.926E-1	8.509E+0
-2.514E-1	3.958E-1	8.535E+0
-2.449E-1	3.731E-1	8.493E+0
-2.497E-1	3.829E-1	8.447E+0
-2.514E-1	3.699E-1	8.551E+0
-2.530E-1	3.861E-1	8.483E+0
-2.433E-1	3.991E-1	8.545E+0
-2.465E-1	3.829E-1	8.438E+0
-2.514E-1	3.893E-1	8.509E+0
-2.546E-1	3.699E-1	8.551E+0
-2.433E-1	3.796E-1	8.567E+0
-2.465E-1	3.829E-1	8.421E+0
-2.562E-1	3.893E-1	8.418E+0
-2.530E-1	3.829E-1	8.616E+0
-2.449E-1	3.569E-1	8.525E+0
-2.497E-1	3.926E-1	8.717E+0
-2.546E-1	3.634E-1	8.561E+0
-2.514E-1	3.699E-1	8.522E+0
-2.465E-1	3.666E-1	8.616E+0
-2.481E-1	3.764E-1	8.564E+0
-2.562E-1	3.958E-1	8.525E+0
-2.546E-1	3.926E-1	8.522E+0
-2.465E-1	3.796E-1	8.606E+0
-2.449E-1	3.958E-1	8.564E+0
-2.562E-1	3.699E-1	8.447E+0
-2.514E-1	4.023E-1	8.574E+0
-2.465E-1	4.023E-1	8.538E+0
-2.465E-1	3.926E-1	8.441E+0
-2.530E-1	3.796E-1	8.502E+0
-2.530E-1	3.634E-1	8.567E+0
-2.449E-1	3.796E-1	8.629E+0
-2.449E-1	3.958E-1	8.499E+0
-2.546E-1	3.796E-1	8.460E+0
-2.562E-1	3.666E-1	8.444E+0
-2.481E-1	3.634E-1	8.694E+0
-2.481E-1	3.764E-1	8.567E+0
-2.514E-1	3.926E-1	8.464E+0
-2.546E-1	3.764E-1	8.515E+0
-2.465E-1	4.023E-1	8.574E+0
-2.481E-1	3.764E-1	8.476E+0
-2.562E-1	3.893E-1	8.431E+0
-2.530E-1	3.796E-1	8.493E+0
-2.449E-1	3.699E-1	8.622E+0
-2.497E-1	3.829E-1	8.590E+0
-2.546E-1	3.829E-1	8.379E+0
-2.530E-1	3.991E-1	8.447E+0
-2.465E-1	3.861E-1	8.567E+0
-2.465E-1	3.829E-1	8.460E+0
-2.562E-1	3.829E-1	8.580E+0
-2.530E-1	3.731E-1	8.548E+0
-2.465E-1	3.472E-1	8.551E+0
-2.449E-1	3.601E-1	8.580E+0
-2.579E-1	3.829E-1	8.574E+0
-2.562E-1	3.731E-1	8.548E+0
-2.481E-1	4.023E-1	8.470E+0
-2.465E-1	3.958E-1	8.408E+0
-2.562E-1	3.796E-1	8.509E+0
-2.546E-1	3.796E-1	8.551E+0
-2.449E-1	3.666E-1	8.577E+0
-2.481E-1	3.731E-1	8.626E+0
-2.530E-1	4.023E-1	8.541E+0
-2.562E-1	3.666E-1	8.532E+0
-2.465E-1	3.796E-1	8.554E+0
-2.449E-1	3.731E-1	8.548E+0
-2.546E-1	3.666E-1	8.616E+0
-2.530E-1	3.666E-1	8.499E+0
-2.449E-1	3.829E-1	8.593E+0
-2.497E-1	3.861E-1	8.541E+0
-2.546E-1	3.764E-1	8.661E+0
-2.530E-1	3.893E-1	8.528E+0
-2.433E-1	3.796E-1	8.480E+0
-2.465E-1	3.861E-1	8.564E+0
-2.562E-1	3.666E-1	8.541E+0
-2.546E-1	3.958E-1	8.600E+0
-2.465E-1	3.893E-1	8.460E+0
-2.481E-1	3.893E-1	8.496E+0
-2.562E-1	4.056E-1	8.584E+0
-2.530E-1	3.958E-1	8.551E+0
-2.465E-1	3.796E-1	8.626E+0
-2.481E-1	3.829E-1	8.561E+0
-2.546E-1	3.926E-1	8.454E+0
-2.530E-1	3.666E-1	8.483E+0
-2.433E-1	4.056E-1	8.506E+0
-2.481E-1	3.861E-1	8.541E+0
-2.546E-1	3.537E-1	8.593E+0
-2.530E-1	3.893E-1	8.499E+0
-2.481E-1	3.731E-1	8.551E+0
-2.465E-1	3.796E-1	8.545E+0
-2.562E-1	3.893E-1	8.538E+0
-2.530E-1	3.861E-1	8.548E+0
-2.481E-1	3.861E-1	8.483E+0
-2.481E-1	3.634E-1	8.590E+0
-2.562E-1	3.926E-1	8.671E+0
-2.530E-1	3.731E-1	8.483E+0
-2.449E-1	3.958E-1	8.545E+0
-2.465E-1	3.472E-1	8.545E+0
-2.530E-1	3.926E-1	8.580E+0
-2.546E-1	3.731E-1	8.447E+0
-2.481E-1	3.634E-1	8.535E+0
-2.481E-1	4.023E-1	8.493E+0
-2.530E-1	3.731E-1	8.606E+0
-2.546E-1	3.991E-1	8.496E+0
-2.465E-1	3.829E-1	8.515E+0
-2.449E-1	3.796E-1	8.616E+0
-2.562E-1	3.731E-1	8.629E+0
-2.530E-1	3.764E-1	8.535E+0
-2.465E-1	3.861E-1	8.506E+0
-2.465E-1	3.731E-1	8.395E+0
-2.530E-1	3.861E-1	8.532E+0
-2.546E-1	3.699E-1	8.558E+0
-2.449E-1	3.601E-1	8.603E+0
-2.497E-1	3.958E-1	8.489E+0
-2.579E-1	3.537E-1	8.580E+0
-2.514E-1	3.634E-1	8.561E+0
-2.449E-1	3.796E-1	8.665E+0
-2.449E-1	3.796E-1	8.538E+0
-2.546E-1	3.666E-1	8.506E+0
-2.530E-1	3.731E-1	8.606E+0
-2.465E-1	3.893E-1	8.642E+0
-2.465E-1	3.699E-1	8.648E+0
-2.546E-1	3.958E-1	8.600E+0
-2.530E-1	3.731E-1	8.421E+0
-2.465E-1	3.537E-1	8.535E+0
-2.481E-1	3.569E-1	8.506E+0
-2.562E-1	3.926E-1	8.561E+0
-2.530E-1	3.764E-1	8.502E+0
-2.449E-1	3.764E-1	8.574E+0
-2.449E-1	3.926E-1	8.489E+0
-2.546E-1	3.926E-1	8.441E+0
-2.530E-1	3.601E-1	8.609E+0
-2.433E-1	3.764E-1	8.509E+0
-2.481E-1	3.699E-1	8.548E+0
-2.530E-1	3.731E-1	8.434E+0
-2.530E-1	3.764E-1	8.434E+0
-2.449E-1	3.634E-1	8.619E+0
-2.465E-1	3.569E-1	8.399E+0
-2.530E-1	3.796E-1	8.382E+0
-2.530E-1	3.569E-1	8.606E+0
-2.433E-1	3.829E-1	8.483E+0
-2.465E-1	3.601E-1	8.525E+0
-2.579E-1	4.056E-1	8.571E+0
-2.546E-1	3.829E-1	8.451E+0
-2.449E-1	3.861E-1	8.489E+0
-2.465E-1	3.926E-1	8.584E+0
-2.546E-1	3.893E-1	8.532E+0
-2.514E-1	3.861E-1	8.489E+0
-2.481E-1	3.634E-1	8.558E+0
-2.465E-1	3.958E-1	8.597E+0
-2.530E-1	3.764E-1	8.645E+0
-2.514E-1	3.666E-1	8.554E+0
-2.433E-1	3.893E-1	8.509E+0
-2.449E-1	3.764E-1	8.522E+0
-2.546E-1	3.861E-1	8.558E+0
-2.530E-1	3.829E-1	8.600E+0
-2.449E-1	3.569E-1	8.541E+0
-2.433E-1	3.699E-1	8.564E+0
-2.530E-1	3.796E-1	8.489E+0
-2.514E-1	3.991E-1	8.493E+0
-2.465E-1	3.829E-1	8.431E+0
-2.465E-1	3.926E-1	8.551E+0
-2.546E-1	3.796E-1	8.480E+0
-2.546E-1	3.796E-1	8.525E+0
-2.465E-1	3.731E-1	8.597E+0
-2.481E-1	3.731E-1	8.577E+0
-2.530E-1	3.731E-1	8.538E+0
-2.546E-1	3.764E-1	8.577E+0
-2.449E-1	3.569E-1	8.538E+0
-2.465E-1	3.731E-1	8.558E+0
-2.579E-1	3.731E-1	8.512E+0
-2.562E-1	3.764E-1	8.467E+0
-2.449E-1	3.926E-1	8.567E+0
-2.481E-1	3.796E-1	8.571E+0
-2.530E-1	3.731E-1	8.515E+0
-2.530E-1	3.666E-1	8.567E+0
-2.449E-1	3.893E-1	8.541E+0
-2.481E-1	3.958E-1	8.567E+0
-2.546E-1	3.829E-1	8.609E+0
-2.497E-1	3.796E-1	8.525E+0
-2.465E-1	3.764E-1	8.464E+0
-2.449E-1	3.764E-1	8.496E+0
-2.562E-1	3.601E-1	8.334E+0
-2.514E-1	3.861E-1	8.512E+0
-2.449E-1	3.893E-1	8.525E+0
-2.481E-1	3.699E-1	8.447E+0
-2.546E-1	3.829E-1	8.525E+0
-2.514E-1	3.634E-1	8.473E+0
-2.449E-1	3.926E-1	8.496E+0
-2.481E-1	3.926E-1	8.366E+0
-2.530E-1	3.764E-1	8.632E+0
-2.514E-1	3.569E-1	8.528E+0
-2.465E-1	3.764E-1	8.548E+0
-2.449E-1	3.764E-1	8.535E+0
-2.546E-1	3.731E-1	8.464E+0
-2.546E-1	3.829E-1	8.571E+0
-2.481E-1	3.893E-1	8.431E+0
-2.465E-1	3.764E-1	8.473E+0
-2.562E-1	3.634E-1	8.548E+0
-2.530E-1	3.796E-1	8.493E+0
-2.465E-1	3.666E-1	8.561E+0
-2.497E-1	4.088E-1	8.483E+0
-2.497E-1	4.056E-1	8.480E+0
-2.514E-1	3.764E-1	8.464E+0
-2.449E-1	3.958E-1	8.567E+0
-2.481E-1	3.634E-1	8.464E+0
-2.530E-1	3.861E-1	8.499E+0
-2.530E-1	3.764E-1	8.525E+0
-2.465E-1	3.731E-1	8.668E+0
-2.449E-1	3.699E-1	8.551E+0
-2.530E-1	3.666E-1	8.502E+0
-2.530E-1	3.666E-1	8.525E+0
-2.481E-1	3.861E-1	8.454E+0
-2.449E-1	3.666E-1	8.574E+0
-2.530E-1	3.829E-1	8.506E+0
-2.562E-1	3.893E-1	8.434E+0
-2.433E-1	3.764E-1	8.444E+0
-2.449E-1	3.764E-1	8.499E+0
-2.546E-1	3.634E-1	8.454E+0
-2.514E-1	3.796E-1	8.584E+0
-2.449E-1	3.861E-1	8.480E+0
-2.481E-1	3.472E-1	8.606E+0
-2.530E-1	3.796E-1	8.541E+0
-2.546E-1	3.634E-1	8.502E+0
-2.497E-1	3.893E-1	8.515E+0
-2.465E-1	3.634E-1	8.522E+0
-2.562E-1	3.764E-1	8.577E+0
-2.530E-1	3.861E-1	8.473E+0
-2.433E-1	3.861E-1	8.486E+0
-2.465E-1	3.634E-1	8.522E+0
-2.514E-1	3.634E-1	8.476E+0
-2.546E-1	3.796E-1	8.457E+0
-2.449E-1	3.731E-1	8.509E+0
-2.465E-1	3.796E-1	8.606E+0
-2.530E-1	4.088E-1	8.597E+0
-2.546E-1	3.764E-1	8.499E+0
-2.449E-1	3.699E-1	8.451E+0
-2.449E-1	3.796E-1	8.405E+0
-2.546E-1	3.926E-1	8.499E+0
-2.514E-1	3.861E-1	8.515E+0
-2.449E-1	3.666E-1	8.548E+0
-2.465E-1	3.796E-1	8.454E+0
-2.562E-1	3.829E-1	8.515E+0
-2.530E-1	3.893E-1	8.561E+0
-2.465E-1	3.764E-1	8.554E+0
-2.465E-1	3.796E-1	8.538E+0
-2.562E-1	3.893E-1	8.619E+0
-2.546E-1	3.537E-1	8.567E+0
-2.449E-1	3.926E-1	8.441E+0
-2.465E-1	4.023E-1	8.444E+0
-2.546E-1	3.537E-1	8.584E+0
-2.530E-1	3.699E-1	8.558E+0
-2.449E-1	3.861E-1	8.489E+0
-2.449E-1	3.926E-1	8.532E+0
-2.546E-1	3.634E-1	8.480E+0
-2.530E-1	3.569E-1	8.457E+0
-2.449E-1	3.666E-1	8.506E+0
-2.465E-1	3.764E-1	8.512E+0
-2.530E-1	3.634E-1	8.532E+0
-2.514E-1	3.829E-1	8.551E+0
-2.449E-1	3.731E-1	8.441E+0
-2.465E-1	3.569E-1	8.554E+0
-2.546E-1	3.699E-1	8.489E+0
-2.530E-1	3.731E-1	8.548E+0
-2.433E-1	3.796E-1	8.571E+0
-2.481E-1	3.731E-1	8.532E+0
-2.530E-1	3.829E-1	8.548E+0
-2.530E-1	3.893E-1	8.483E+0
-2.449E-1	3.861E-1	8.532E+0
-2.465E-1	3.634E-1	8.499E+0
-2.530E-1	3.893E-1	8.337E+0
-2.514E-1	3.926E-1	8.548E+0
-2.433E-1	3.893E-1	8.493E+0
-2.449E-1	3.926E-1	8.444E+0
-2.546E-1	3.601E-1	8.525E+0
-2.546E-1	3.893E-1	8.473E+0
-2.433E-1	3.569E-1	8.558E+0
-2.497E-1	3.666E-1	8.535E+0
-2.562E-1	3.666E-1	8.668E+0
-2.497E-1	3.829E-1	8.532E+0
-2.416E-1	3.601E-1	8.496E+0
-2.449E-1	3.699E-1	8.480E+0
-2.530E-1	3.926E-1	8.473E+0
-2.546E-1	3.861E-1	8.473E+0
-2.449E-1	3.893E-1	8.519E+0
-2.497E-1	3.861E-1	8.438E+0
-2.562E-1	3.764E-1	8.522E+0
-2.546E-1	3.796E-1	8.402E+0
-2.449E-1	3.829E-1	8.548E+0
-2.465E-1	3.893E-1	8.509E+0
-2.579E-1	3.796E-1	8.489E+0
-2.497E-1	3.861E-1	8.538E+0
-2.481E-1	3.764E-1	8.561E+0
-2.497E-1	3.764E-1	8.554E+0
-2.562E-1	3.796E-1	8.476E+0
-2.514E-1	3.731E-1	8.590E+0
-2.449E-1	3.958E-1	8.632E+0
-2.465E-1	3.764E-1	8.464E+0
-2.562E-1	3.796E-1	8.421E+0
-2.514E-1	3.634E-1	8.480E+0
-2.433E-1	3.731E-1	8.402E+0
-2.514E-1	3.829E-1	8.532E+0
-2.530E-1	3.537E-1	8.538E+0
-2.497E-1	3.731E-1	8.502E+0
-2.449E-1	3.634E-1	8.493E+0
-2.465E-1	3.829E-1	8.541E+0
-2.546E-1	3.796E-1	8.554E+0
-2.530E-1	3.731E-1	8.438E+0
-2.449E-1	3.731E-1	8.564E+0
-2.481E-1	3.958E-1	8.606E+0
-2.530E-1	3.731E-1	8.584E+0
-2.497E-1	3.634E-1	8.496E+0
-2.449E-1	3.861E-1	8.567E+0
-2.465E-1	3.893E-1	8.509E+0
-2.546E-1	3.893E-1	8.454E+0
-2.546E-1	3.569E-1	8.506E+0
-2.465E-1	3.634E-1	8.584E+0
-2.481E-1	3.926E-1	8.489E+0
-2.530E-1	3.634E-1	8.506E+0
-2.530E-1	3.861E-1	8.548E+0
-2.481E-1	3.764E-1	8.528E+0
-2.481E-1	3.926E-1	8.515E+0
-2.562E-1	3.829E-1	8.506E+0
-2.514E-1	3.861E-1	8.558E+0
-2.433E-1	3.731E-1	8.473E+0
-2.465E-1	3.829E-1	8.489E+0
-2.546E-1	3.991E-1	8.408E+0
-2.530E-1	3.699E-1	8.567E+0
-2.497E-1	3.601E-1	8.519E+0
-2.481E-1	3.634E-1	8.525E+0
-2.562E-1	3.634E-1	8.447E+0
-2.514E-1	3.601E-1	8.412E+0
-2.433E-1	3.666E-1	8.421E+0
-2.481E-1	3.861E-1	8.493E+0
-2.562E-1	3.861E-1	8.561E+0
-2.481E-1	3.764E-1	8.515E+0
-2.449E-1	3.699E-1	8.515E+0
-2.433E-1	3.699E-1	8.464E+0
-2.530E-1	3.861E-1	8.421E+0
-2.514E-1	3.731E-1	8.567E+0
-2.449E-1	3.699E-1	8.541E+0
-2.497E-1	3.926E-1	8.574E+0
-2.530E-1	3.764E-1	8.603E+0
-2.481E-1	3.764E-1	8.551E+0
-2.449E-1	3.893E-1	8.564E+0
-2.465E-1	3.829E-1	8.593E+0
-2.530E-1	3.666E-1	8.454E+0
-2.530E-1	3.699E-1	8.574E+0
-2.465E-1	3.796E-1	8.603E+0
-2.465E-1	3.699E-1	8.473E+0
-2.579E-1	3.893E-1	8.408E+0
-2.530E-1	3.796E-1	8.567E+0
-2.449E-1	3.699E-1	8.519E+0
-2.481E-1	3.893E-1	8.519E+0
-2.562E-1	3.796E-1	8.334E+0
-2.530E-1	3.731E-1	8.554E+0
-2.433E-1	3.731E-1	8.473E+0
-2.449E-1	3.861E-1	8.457E+0
-2.530E-1	3.666E-1	8.532E+0
-2.530E-1	3.764E-1	8.512E+0
-2.433E-1	3.926E-1	8.577E+0
-2.481E-1	3.634E-1	8.428E+0
-2.546E-1	3.537E-1	8.561E+0
-2.514E-1	3.634E-1	8.473E+0
-2.449E-1	3.893E-1	8.535E+0
-2.481E-1	3.991E-1	8.318E+0
-2.546E-1	3.893E-1	8.444E+0
-2.530E-1	3.764E-1	8.538E+0
-2.433E-1	3.861E-1	8.428E+0
-2.465E-1	3.991E-1	8.434E+0
-2.530E-1	3.958E-1	8.535E+0
-2.514E-1	4.023E-1	8.515E+0
-2.449E-1	3.634E-1	8.600E+0
-2.465E-1	3.699E-1	8.499E+0
-2.530E-1	3.796E-1	8.467E+0
-2.530E-1	3.731E-1	8.412E+0
-2.465E-1	3.861E-1	8.571E+0
-2.481E-1	3.796E-1	8.506E+0
-2.579E-1	4.056E-1	8.460E+0
-2.530E-1	3.601E-1	8.535E+0
-2.433E-1	3.829E-1	8.528E+0
-2.481E-1	3.731E-1	8.571E+0
-2.530E-1	3.569E-1	8.382E+0
-2.514E-1	3.699E-1	8.476E+0
-2.433E-1	3.601E-1	8.369E+0
-2.449E-1	3.731E-1	8.535E+0
-2.562E-1	3.764E-1	8.496E+0
-2.497E-1	3.601E-1	8.496E+0
-2.449E-1	3.472E-1	8.480E+0
-2.465E-1	3.699E-1	8.476E+0
-2.530E-1	3.764E-1	8.538E+0
-2.546E-1	3.731E-1	8.496E+0
-2.433E-1	3.893E-1	8.512E+0
-2.465E-1	3.666E-1	8.444E+0
-2.546E-1	3.861E-1	8.425E+0
-2.530E-1	3.796E-1	8.480E+0
-2.481E-1	3.926E-1	8.392E+0
-2.433E-1	3.893E-1	8.386E+0
-2.562E-1	3.699E-1	8.567E+0
-2.530E-1	3.699E-1	8.584E+0
-2.465E-1	3.764E-1	8.379E+0
-2.465E-1	3.666E-1	8.460E+0
-2.562E-1	3.731E-1	8.421E+0
-2.530E-1	3.764E-1	8.382E+0
-2.416E-1	3.666E-1	8.587E+0
-2.481E-1	3.601E-1	8.512E+0
-2.530E-1	3.764E-1	8.451E+0
-2.481E-1	3.958E-1	8.441E+0
-2.449E-1	3.958E-1	8.389E+0
-2.433E-1	3.796E-1	8.421E+0
-2.562E-1	3.731E-1	8.467E+0
-2.514E-1	3.764E-1	8.613E+0
-2.433E-1	3.991E-1	8.444E+0
-2.449E-1	3.861E-1	8.528E+0
-2.546E-1	3.958E-1	8.525E+0
-2.514E-1	3.764E-1	8.502E+0
-2.433E-1	3.991E-1	8.538E+0
-2.481E-1	3.666E-1	8.464E+0
-2.546E-1	3.764E-1	8.431E+0
-2.530E-1	3.699E-1	8.493E+0
-2.449E-1	3.666E-1	8.600E+0
-2.465E-1	3.829E-1	8.590E+0
-2.546E-1	3.504E-1	8.587E+0
-2.530E-1	3.731E-1	8.502E+0
-2.449E-1	3.666E-1	8.564E+0
-2.465E-1	3.472E-1	8.356E+0
-2.530E-1	3.764E-1	8.506E+0
-2.530E-1	3.764E-1	8.457E+0
-2.433E-1	3.666E-1	8.590E+0
-2.465E-1	3.699E-1	8.460E+0
-2.579E-1	3.796E-1	8.415E+0
-2.514E-1	3.991E-1	8.441E+0
-2.465E-1	3.829E-1	8.545E+0
-2.465E-1	3.829E-1	8.379E+0
-2.562E-1	3.861E-1	8.486E+0
-2.481E-1	3.666E-1	8.522E+0
-2.449E-1	3.764E-1	8.441E+0
-2.481E-1	3.958E-1	8.386E+0
-2.546E-1	3.666E-1	8.476E+0
-2.530E-1	3.926E-1	8.502E+0
-2.433E-1	3.601E-1	8.379E+0
-2.465E-1	3.796E-1	8.493E+0
-2.546E-1	3.601E-1	8.515E+0
-2.497E-1	3.699E-1	8.506E+0
-2.416E-1	3.893E-1	8.476E+0
-2.449E-1	3.861E-1	8.454E+0
-2.530E-1	3.601E-1	8.473E+0
-2.530E-1	3.796E-1	8.476E+0
-2.465E-1	3.731E-1	8.519E+0
-2.481E-1	3.601E-1	8.545E+0
-2.530E-1	3.796E-1	8.489E+0
-2.514E-1	3.731E-1	8.603E+0
-2.449E-1	3.699E-1	8.502E+0
-2.465E-1	3.861E-1	8.525E+0
-2.546E-1	3.893E-1	8.412E+0
-2.514E-1	3.829E-1	8.434E+0
-2.433E-1	3.926E-1	8.434E+0
-2.481E-1	3.666E-1	8.574E+0
-2.530E-1	3.699E-1	8.473E+0
-2.530E-1	3.731E-1	8.525E+0
-2.449E-1	4.023E-1	8.587E+0
-2.465E-1	3.569E-1	8.528E+0
-2.530E-1	3.829E-1	8.483E+0
-2.514E-1	3.731E-1	8.522E+0
-2.433E-1	3.731E-1	8.418E+0
-2.465E-1	3.958E-1	8.493E+0
-2.546E-1	3.634E-1	8.483E+0
-2.530E-1	3.537E-1	8.506E+0
-2.449E-1	3.861E-1	8.444E+0
-2.497E-1	3.893E-1	8.532E+0
-2.562E-1	3.699E-1	8.506E+0
-2.530E-1	3.601E-1	8.486E+0
-2.433E-1	3.699E-1	8.467E+0
-2.497E-1	3.893E-1	8.454E+0
-2.530E-1	3.958E-1	8.483E+0
-2.530E-1	3.537E-1	8.509E+0
-2.449E-1	3.893E-1	8.405E+0
-2.465E-1	3.601E-1	8.486E+0
-2.530E-1	3.634E-1	8.428E+0
-2.497E-1	3.601E-1	8.564E+0
-2.465E-1	3.666E-1	8.399E+0
-2.481E-1	4.056E-1	8.337E+0
-2.530E-1	3.731E-1	8.405E+0
-2.514E-1	3.569E-1	8.447E+0
-2.433E-1	3.796E-1	8.451E+0
-2.481E-1	3.893E-1	8.545E+0
-2.546E-1	3.569E-1	8.584E+0
-2.514E-1	4.023E-1	8.554E+0
-2.481E-1	3.893E-1	8.593E+0
-2.465E-1	3.666E-1	8.434E+0
-2.546E-1	3.666E-1	8.489E+0
-2.514E-1	3.666E-1	8.567E+0
-2.433E-1	3.764E-1	8.509E+0
-2.465E-1	3.796E-1	8.580E+0
-2.562E-1	3.601E-1	8.476E+0
-2.514E-1	3.601E-1	8.421E+0
-2.416E-1	3.764E-1	8.548E+0
-2.465E-1	3.893E-1	8.532E+0
-2.514E-1	3.893E-1	8.590E+0
-2.514E-1	3.829E-1	8.428E+0
-2.465E-1	3.601E-1	8.506E+0
-2.481E-1	3.893E-1	8.528E+0
-2.579E-1	3.764E-1	8.551E+0
-2.514E-1	3.731E-1	8.460E+0
-2.433E-1	3.926E-1	8.519E+0
-2.481E-1	3.731E-1	8.545E+0
-2.546E-1	3.796E-1	8.512E+0
-2.497E-1	3.926E-1	8.519E+0
-2.433E-1	3.537E-1	8.648E+0
-2.449E-1	3.829E-1	8.399E+0
-2.530E-1	3.764E-1	8.519E+0
-2.514E-1	3.926E-1	8.522E+0
-2.416E-1	3.893E-1	8.609E+0
-2.481E-1	3.764E-1	8.389E+0
-2.562E-1	3.893E-1	8.626E+0
-2.530E-1	3.569E-1	8.431E+0
-2.449E-1	3.829E-1	8.506E+0
-2.465E-1	3.926E-1	8.483E+0
-2.546E-1	3.893E-1	8.509E+0
-2.514E-1	3.796E-1	8.473E+0
-2.449E-1	3.796E-1	8.519E+0
-2.497E-1	3.991E-1	8.551E+0
-2.514E-1	3.731E-1	8.580E+0
-2.514E-1	3.861E-1	8.486E+0
-2.449E-1	3.893E-1	8.447E+0
-2.497E-1	3.926E-1	8.473E+0
-2.530E-1	3.764E-1	8.580E+0
-2.530E-1	3.666E-1	8.493E+0
-2.449E-1	3.634E-1	8.499E+0
-2.465E-1	3.731E-1	8.363E+0
-2.546E-1	3.861E-1	8.574E+0
-2.514E-1	3.829E-1	8.522E+0
-2.433E-1	3.796E-1	8.421E+0
-2.465E-1	3.796E-1	8.515E+0
-2.530E-1	3.666E-1	8.486E+0
-2.546E-1	3.958E-1	8.460E+0
-2.449E-1	3.893E-1	8.451E+0
-2.481E-1	3.764E-1	8.535E+0
-2.546E-1	3.861E-1	8.509E+0
-2.514E-1	3.893E-1	8.519E+0
-2.433E-1	3.893E-1	8.454E+0
-2.481E-1	3.893E-1	8.486E+0
-2.562E-1	3.829E-1	8.499E+0
-2.514E-1	3.634E-1	8.522E+0
-2.449E-1	3.829E-1	8.451E+0
-2.497E-1	4.023E-1	8.457E+0
-2.546E-1	3.796E-1	8.373E+0
-2.497E-1	3.893E-1	8.593E+0
-2.449E-1	3.731E-1	8.564E+0
-2.481E-1	3.829E-1	8.489E+0
-2.530E-1	3.796E-1	8.486E+0
-2.530E-1	3.666E-1	8.515E+0
-2.433E-1	3.764E-1	8.460E+0
-2.481E-1	3.796E-1	8.470E+0
-2.546E-1	3.731E-1	8.496E+0
-2.530E-1	3.829E-1	8.525E+0
-2.449E-1	3.893E-1	8.545E+0
-2.481E-1	3.829E-1	8.499E+0
-2.579E-1	3.666E-1	8.541E+0
-2.546E-1	3.926E-1	8.447E+0
-2.449E-1	3.634E-1	8.441E+0
-2.481E-1	3.634E-1	8.464E+0
-2.546E-1	3.731E-1	8.451E+0
-2.514E-1	3.893E-1	8.499E+0
-2.465E-1	3.796E-1	8.499E+0
-2.481E-1	3.764E-1	8.548E+0
-2.562E-1	3.666E-1	8.506E+0
-2.514E-1	3.893E-1	8.464E+0
-2.433E-1	3.829E-1	8.571E+0
-2.481E-1	3.829E-1	8.376E+0
-2.546E-1	3.731E-1	8.360E+0
-2.530E-1	3.861E-1	8.467E+0
-2.465E-1	3.601E-1	8.593E+0
-2.481E-1	3.893E-1	8.386E+0
-2.562E-1	3.861E-1	8.574E+0
-2.530E-1	3.926E-1	8.493E+0
-2.449E-1	3.666E-1	8.412E+0
-2.465E-1	3.569E-1	8.512E+0
-2.579E-1	3.861E-1	8.376E+0
-2.546E-1	3.764E-1	8.464E+0
-2.465E-1	3.861E-1	8.502E+0
-2.497E-1	3.893E-1	8.648E+0
-2.546E-1	3.731E-1	8.496E+0
-2.514E-1	3.796E-1	8.431E+0
-2.416E-1	3.764E-1	8.447E+0
-2.481E-1	3.926E-1	8.577E+0
-2.514E-1	3.796E-1	8.571E+0
-2.530E-1	3.958E-1	8.564E+0
-2.433E-1	3.861E-1	8.476E+0
-2.481E-1	3.796E-1	8.438E+0
-2.546E-1	3.666E-1	8.606E+0
-2.514E-1	3.666E-1	8.360E+0
-2.449E-1	3.699E-1	8.486E+0
-2.465E-1	3.829E-1	8.467E+0
-2.562E-1	3.764E-1	8.532E+0
-2.530E-1	3.861E-1	8.470E+0
-2.449E-1	3.764E-1	8.525E+0
-2.481E-1	3.829E-1	8.554E+0
-2.562E-1	3.893E-1	8.447E+0
-2.530E-1	3.958E-1	8.519E+0
-2.433E-1	3.958E-1	8.603E+0
-2.497E-1	3.537E-1	8.399E+0
-2.546E-1	3.796E-1	8.392E+0
-2.514E-1	3.731E-1	8.480E+0
-2.465E-1	3.731E-1	8.480E+0
-2.481E-1	3.731E-1	8.451E+0
-2.546E-1	3.796E-1	8.577E+0
-2.514E-1	3.764E-1	8.597E+0
-2.465E-1	3.699E-1	8.499E+0
-2.465E-1	3.601E-1	8.506E+0
-2.562E-1	3.731E-1	8.532E+0
-2.481E-1	3.829E-1	8.548E+0
-2.416E-1	3.699E-1	8.431E+0
-2.497E-1	3.666E-1	8.464E+0
-2.530E-1	3.829E-1	8.486E+0
-2.530E-1	3.699E-1	8.483E+0
-2.449E-1	3.731E-1	8.447E+0
-2.465E-1	3.958E-1	8.489E+0
-2.562E-1	3.926E-1	8.451E+0
-2.514E-1	3.731E-1	8.473E+0
-2.449E-1	3.569E-1	8.428E+0
-2.481E-1	3.601E-1	8.444E+0
-2.546E-1	3.796E-1	8.632E+0
-2.546E-1	3.634E-1	8.597E+0
-2.449E-1	3.764E-1	8.499E+0
-2.481E-1	3.764E-1	8.541E+0
-2.546E-1	3.829E-1	8.600E+0
-2.514E-1	3.958E-1	8.590E+0
-2.433E-1	3.731E-1	8.496E+0
-2.481E-1	3.796E-1	8.512E+0
-2.546E-1	3.926E-1	8.538E+0
-2.514E-1	4.088E-1	8.554E+0
-2.449E-1	3.699E-1	8.454E+0
-2.465E-1	3.634E-1	8.593E+0
-2.579E-1	3.699E-1	8.464E+0
-2.562E-1	3.764E-1	8.454E+0
-2.449E-1	3.699E-1	8.470E+0
-2.497E-1	4.023E-1	8.590E+0
-2.514E-1	3.958E-1	8.535E+0
-2.514E-1	3.634E-1	8.457E+0
-2.416E-1	3.764E-1	8.493E+0
-2.465E-1	3.829E-1	8.454E+0
-2.562E-1	3.764E-1	8.425E+0
-2.546E-1	3.699E-1	8.486E+0
-2.433E-1	3.634E-1	8.545E+0
-2.481E-1	3.569E-1	8.454E+0
-2.562E-1	3.731E-1	8.541E+0
-2.530E-1	3.634E-1	8.593E+0
-2.449E-1	3.861E-1	8.545E+0
-2.497E-1	3.569E-1	8.408E+0
-2.546E-1	3.926E-1	8.399E+0
-2.530E-1	3.893E-1	8.525E+0
-2.400E-1	3.537E-1	8.470E+0
-2.497E-1	3.861E-1	8.476E+0
-2.546E-1	3.731E-1	8.431E+0
-2.530E-1	3.699E-1	8.512E+0
-2.449E-1	3.861E-1	8.603E+0
-2.481E-1	3.926E-1	8.379E+0
-2.579E-1	3.634E-1	8.538E+0
-2.530E-1	3.861E-1	8.493E+0
-2.465E-1	3.601E-1	8.476E+0
-2.449E-1	3.601E-1	8.506E+0
-2.546E-1	4.056E-1	8.476E+0
-2.514E-1	3.764E-1	8.515E+0
-2.433E-1	3.634E-1	8.548E+0
-2.481E-1	3.926E-1	8.538E+0
-2.546E-1	3.601E-1	8.548E+0
-2.514E-1	3.699E-1	8.528E+0
-2.449E-1	3.407E-1	8.395E+0
-2.497E-1	3.699E-1	8.554E+0
-2.546E-1	3.666E-1	8.528E+0
-2.530E-1	3.731E-1	8.444E+0
-2.433E-1	3.634E-1	8.506E+0
-2.465E-1	3.991E-1	8.408E+0
-2.562E-1	3.764E-1	8.428E+0
-2.497E-1	3.861E-1	8.457E+0
-2.449E-1	3.861E-1	8.418E+0
-2.465E-1	3.537E-1	8.584E+0
-2.562E-1	3.796E-1	8.444E+0
-2.546E-1	3.829E-1	8.428E+0
-2.449E-1	3.764E-1	8.593E+0
-2.481E-1	3.666E-1	8.493E+0
-2.562E-1	3.634E-1	8.522E+0
-2.546E-1	3.796E-1	8.506E+0
-2.449E-1	3.634E-1	8.464E+0
-2.465E-1	3.893E-1	8.509E+0
-2.546E-1	3.796E-1	8.515E+0
-2.497E-1	3.893E-1	8.425E+0
-2.433E-1	3.634E-1	8.428E+0
-2.465E-1	3.829E-1	8.499E+0
-2.562E-1	3.439E-1	8.502E+0
-2.514E-1	3.666E-1	8.460E+0
-2.433E-1	3.796E-1	8.502E+0
-2.481E-1	3.796E-1	8.519E+0
-2.530E-1	3.796E-1	8.402E+0
-2.497E-1	3.829E-1	8.467E+0
-2.449E-1	3.666E-1	8.574E+0
-2.481E-1	3.829E-1	8.441E+0
-2.579E-1	3.569E-1	8.473E+0
-2.530E-1	3.958E-1	8.642E+0
-2.449E-1	3.699E-1	8.535E+0
-2.497E-1	3.926E-1	8.444E+0
-2.546E-1	4.056E-1	8.528E+0
-2.514E-1	3.699E-1	8.421E+0
-2.465E-1	3.731E-1	8.564E+0
-2.465E-1	3.569E-1	8.486E+0
-2.562E-1	3.731E-1	8.425E+0
-2.530E-1	3.796E-1	8.535E+0
-2.433E-1	3.764E-1	8.489E+0
-2.449E-1	3.796E-1	8.522E+0
-2.562E-1	3.764E-1	8.441E+0
-2.497E-1	3.731E-1	8.489E+0
-2.465E-1	3.569E-1	8.525E+0
-2.481E-1	3.861E-1	8.447E+0
-2.562E-1	3.569E-1	8.428E+0
-2.497E-1	3.829E-1	8.382E+0
-2.449E-1	3.601E-1	8.532E+0
-2.481E-1	3.991E-1	8.444E+0
-2.514E-1	3.893E-1	8.493E+0
-2.514E-1	3.699E-1	8.467E+0
-2.449E-1	3.537E-1	8.470E+0
-2.497E-1	3.764E-1	8.373E+0
-2.562E-1	3.861E-1	8.528E+0
-2.530E-1	3.829E-1	8.418E+0
-2.465E-1	3.731E-1	8.509E+0
-2.481E-1	3.634E-1	8.506E+0
-2.546E-1	3.731E-1	8.548E+0
-2.514E-1	3.861E-1	8.311E+0
-2.449E-1	3.634E-1	8.476E+0
-2.481E-1	3.958E-1	8.486E+0
-2.546E-1	3.699E-1	8.480E+0
-2.546E-1	3.796E-1	8.515E+0
-2.465E-1	3.601E-1	8.392E+0
-2.481E-1	3.666E-1	8.509E+0
-2.546E-1	3.926E-1	8.473E+0
-2.497E-1	3.958E-1	8.554E+0
-2.465E-1	4.023E-1	8.451E+0
-2.449E-1	3.504E-1	8.470E+0
-2.562E-1	3.666E-1	8.525E+0
-2.530E-1	3.569E-1	8.522E+0
-2.449E-1	3.861E-1	8.525E+0
-2.497E-1	3.764E-1	8.356E+0
-2.562E-1	3.634E-1	8.454E+0
-2.530E-1	3.796E-1	8.408E+0
-2.449E-1	3.926E-1	8.379E+0
-2.514E-1	3.699E-1	8.405E+0
-2.530E-1	3.958E-1	8.476E+0
-2.530E-1	3.926E-1	8.571E+0
-2.465E-1	3.731E-1	8.613E+0
-2.497E-1	3.569E-1	8.554E+0
-2.562E-1	3.666E-1	8.522E+0
-2.481E-1	3.861E-1	8.467E+0
-2.481E-1	3.569E-1	8.467E+0
-2.514E-1	3.829E-1	8.622E+0
-2.546E-1	3.893E-1	8.532E+0
-2.530E-1	4.088E-1	8.548E+0
-2.433E-1	3.796E-1	8.470E+0
-2.497E-1	3.829E-1	8.489E+0
-2.546E-1	3.796E-1	8.535E+0
-2.497E-1	3.926E-1	8.460E+0
-2.433E-1	3.796E-1	8.499E+0
-2.481E-1	3.796E-1	8.519E+0
-2.562E-1	3.893E-1	8.467E+0
-2.514E-1	3.861E-1	8.616E+0
-2.465E-1	3.861E-1	8.470E+0
-2.481E-1	3.893E-1	8.418E+0
-2.562E-1	3.893E-1	8.525E+0
-2.514E-1	3.861E-1	8.405E+0
-2.449E-1	3.829E-1	8.519E+0
-2.497E-1	3.634E-1	8.454E+0
-2.562E-1	3.893E-1	8.655E+0
-2.530E-1	3.666E-1	8.489E+0
-2.433E-1	3.699E-1	8.509E+0
-2.497E-1	3.764E-1	8.532E+0
-2.546E-1	3.829E-1	8.584E+0
-2.497E-1	3.569E-1	8.441E+0
-2.449E-1	3.699E-1	8.382E+0
-2.514E-1	3.699E-1	8.515E+0
-2.562E-1	3.958E-1	8.535E+0
-2.530E-1	3.991E-1	8.467E+0
-2.465E-1	3.634E-1	8.499E+0
-2.465E-1	3.764E-1	8.532E+0
-2.546E-1	3.472E-1	8.480E+0
-2.514E-1	3.666E-1	8.486E+0
-2.433E-1	4.056E-1	8.480E+0
-2.465E-1	3.699E-1	8.425E+0
-2.546E-1	3.926E-1	8.418E+0
-2.546E-1	3.958E-1	8.502E+0
-2.465E-1	3.861E-1	8.532E+0
-2.497E-1	3.537E-1	8.457E+0
-2.562E-1	3.731E-1	8.577E+0
-2.497E-1	3.796E-1	8.541E+0
-2.449E-1	3.829E-1	8.408E+0
-2.497E-1	3.861E-1	8.532E+0
-2.562E-1	3.699E-1	8.567E+0
-2.530E-1	3.731E-1	8.665E+0
-2.449E-1	3.569E-1	8.558E+0
-2.497E-1	3.764E-1	8.399E+0
-2.562E-1	3.829E-1	8.564E+0
-2.514E-1	3.731E-1	8.405E+0
-2.481E-1	3.601E-1	8.593E+0
-2.497E-1	3.666E-1	8.535E+0
-2.562E-1	3.472E-1	8.421E+0
-2.514E-1	3.829E-1	8.473E+0
-2.449E-1	3.861E-1	8.480E+0
-2.497E-1	3.861E-1	8.545E+0
-2.530E-1	3.893E-1	8.571E+0
-2.514E-1	3.764E-1	8.395E+0
-2.449E-1	3.699E-1	8.386E+0
-2.481E-1	3.699E-1	8.502E+0
-2.546E-1	3.537E-1	8.525E+0
-2.530E-1	3.991E-1	8.428E+0
-2.449E-1	3.601E-1	8.597E+0
-2.465E-1	3.829E-1	8.473E+0
-2.562E-1	3.601E-1	8.402E+0
-2.514E-1	3.829E-1	8.642E+0
-2.449E-1	3.731E-1	8.431E+0
-2.481E-1	3.537E-1	8.493E+0
-2.530E-1	3.829E-1	8.476E+0
-2.530E-1	3.893E-1	8.473E+0
-2.449E-1	3.569E-1	8.613E+0
-2.530E-1	3.796E-1	8.412E+0
-2.546E-1	3.893E-1	8.460E+0
-2.530E-1	3.601E-1	8.483E+0
-2.449E-1	3.601E-1	8.577E+0
-2.497E-1	3.666E-1	8.428E+0
-2.546E-1	3.634E-1	8.454E+0
-2.514E-1	3.601E-1	8.454E+0
-2.449E-1	3.764E-1	8.522E+0
-2.497E-1	3.764E-1	8.447E+0
-2.546E-1	3.666E-1	8.548E+0
-2.514E-1	3.666E-1	8.541E+0
-2.449E-1	3.699E-1	8.460E+0
-2.514E-1	3.569E-1	8.428E+0
-2.546E-1	3.829E-1	8.496E+0
-2.514E-1	3.699E-1	8.558E+0
-2.433E-1	3.764E-1	8.499E+0
-2.481E-1	3.666E-1	8.502E+0
-2.562E-1	3.731E-1	8.506E+0
-2.514E-1	3.634E-1	8.538E+0
-2.449E-1	3.926E-1	8.538E+0
-2.497E-1	3.796E-1	8.489E+0
-2.546E-1	3.926E-1	8.434E+0
-2.481E-1	3.796E-1	8.470E+0
-2.416E-1	3.731E-1	8.473E+0
-2.497E-1	3.601E-1	8.561E+0
-2.546E-1	3.829E-1	8.493E+0
-2.497E-1	3.861E-1	8.509E+0
-2.433E-1	3.666E-1	8.486E+0
-2.497E-1	3.991E-1	8.545E+0
-2.530E-1	4.121E-1	8.480E+0
-2.514E-1	3.666E-1	8.548E+0
-2.416E-1	3.829E-1	8.499E+0
-2.497E-1	3.829E-1	8.408E+0
-2.546E-1	3.861E-1	8.502E+0
-2.497E-1	3.991E-1	8.587E+0
-2.465E-1	3.829E-1	8.584E+0
-2.497E-1	4.023E-1	8.561E+0
-2.579E-1	3.731E-1	8.451E+0
-2.530E-1	3.699E-1	8.425E+0
-2.449E-1	3.666E-1	8.519E+0
-2.465E-1	3.666E-1	8.603E+0
-2.579E-1	3.731E-1	8.509E+0
-2.514E-1	3.666E-1	8.470E+0
-2.433E-1	3.731E-1	8.386E+0
-2.497E-1	3.731E-1	8.558E+0
-2.546E-1	3.699E-1	8.451E+0
-2.514E-1	4.056E-1	8.441E+0
-2.465E-1	4.088E-1	8.512E+0
-2.497E-1	3.861E-1	8.418E+0
-2.562E-1	3.861E-1	8.464E+0
-2.514E-1	3.601E-1	8.522E+0
-2.449E-1	3.666E-1	8.483E+0
-2.514E-1	3.893E-1	8.509E+0
-2.595E-1	3.861E-1	8.522E+0
-2.514E-1	3.796E-1	8.483E+0
-2.449E-1	3.731E-1	8.480E+0
-2.481E-1	3.764E-1	8.480E+0
-2.595E-1	3.634E-1	8.470E+0
-2.497E-1	3.796E-1	8.438E+0
-2.433E-1	3.893E-1	8.528E+0
-2.481E-1	3.699E-1	8.548E+0
-2.562E-1	3.666E-1	8.532E+0
-2.481E-1	3.764E-1	8.600E+0
-2.449E-1	4.056E-1	8.454E+0
-2.481E-1	3.764E-1	8.493E+0
-2.562E-1	3.537E-1	8.535E+0
-2.497E-1	3.666E-1	8.476E+0
-2.465E-1	3.764E-1	8.509E+0
-2.465E-1	3.796E-1	8.564E+0
-2.530E-1	3.634E-1	8.590E+0
-2.497E-1	3.699E-1	8.509E+0
-2.433E-1	3.666E-1	8.606E+0
-2.497E-1	3.666E-1	8.535E+0
-2.562E-1	3.829E-1	8.535E+0
-2.514E-1	3.796E-1	8.438E+0
-2.449E-1	3.893E-1	8.535E+0
-2.481E-1	3.893E-1	8.444E+0
-2.546E-1	3.634E-1	8.506E+0
-2.530E-1	3.893E-1	8.457E+0
-2.465E-1	3.796E-1	8.379E+0
-2.514E-1	3.926E-1	8.447E+0
-2.562E-1	3.666E-1	8.564E+0
-2.514E-1	3.731E-1	8.489E+0
-2.465E-1	3.731E-1	8.425E+0
-2.497E-1	3.926E-1	8.571E+0
-2.546E-1	3.796E-1	8.558E+0
-2.514E-1	3.796E-1	8.467E+0
-2.449E-1	3.634E-1	8.590E+0
-2.514E-1	3.699E-1	8.489E+0
-2.546E-1	3.634E-1	8.444E+0
-2.497E-1	3.764E-1	8.528E+0
-2.481E-1	3.926E-1	8.622E+0
-2.481E-1	3.829E-1	8.502E+0
-2.562E-1	3.764E-1	8.489E+0
-2.497E-1	3.634E-1	8.580E+0
-2.433E-1	3.731E-1	8.489E+0
-2.481E-1	3.731E-1	8.431E+0
-2.562E-1	3.764E-1	8.464E+0
-2.514E-1	3.958E-1	8.587E+0
-2.449E-1	3.796E-1	8.418E+0
-2.481E-1	3.926E-1	8.541E+0
-2.579E-1	3.731E-1	8.480E+0
-2.497E-1	3.699E-1	8.473E+0
-2.449E-1	3.991E-1	8.545E+0
-2.497E-1	4.056E-1	8.476E+0
-2.562E-1	3.926E-1	8.379E+0
-2.530E-1	3.699E-1	8.545E+0
-2.449E-1	3.634E-1	8.408E+0
-2.497E-1	3.634E-1	8.467E+0
-2.562E-1	3.504E-1	8.512E+0
-2.514E-1	3.796E-1	8.519E+0
-2.449E-1	3.829E-1	8.460E+0
-2.481E-1	3.829E-1	8.499E+0
-2.562E-1	3.796E-1	8.441E+0
-2.530E-1	3.731E-1	8.483E+0
-2.433E-1	3.666E-1	8.551E+0
-2.481E-1	3.861E-1	8.519E+0
-2.546E-1	3.504E-1	8.532E+0
-2.514E-1	3.861E-1	8.506E+0
-2.449E-1	3.601E-1	8.567E+0
-2.481E-1	3.861E-1	8.489E+0
-2.579E-1	3.829E-1	8.441E+0
-2.481E-1	4.056E-1	8.382E+0
-2.449E-1	3.569E-1	8.460E+0
-2.481E-1	3.666E-1	8.353E+0
-2.546E-1	3.666E-1	8.476E+0
-2.530E-1	3.764E-1	8.541E+0
-2.449E-1	3.861E-1	8.425E+0
-2.465E-1	3.764E-1	8.470E+0
-2.579E-1	3.764E-1	8.574E+0
-2.497E-1	3.601E-1	8.515E+0
-2.465E-1	3.796E-1	8.509E+0
-2.497E-1	3.504E-1	8.369E+0
-2.546E-1	3.829E-1	8.486E+0
-2.514E-1	3.731E-1	8.538E+0
-2.449E-1	3.699E-1	8.609E+0
-2.465E-1	3.926E-1	8.425E+0
-2.546E-1	3.893E-1	8.616E+0
-2.514E-1	3.764E-1	8.434E+0
-2.433E-1	3.829E-1	8.509E+0
-2.465E-1	4.023E-1	8.470E+0
-2.546E-1	3.893E-1	8.571E+0
-2.481E-1	3.731E-1	8.470E+0
-2.433E-1	3.926E-1	8.353E+0
-2.497E-1	3.699E-1	8.457E+0
-2.546E-1	3.601E-1	8.467E+0
-2.530E-1	3.764E-1	8.512E+0
-2.433E-1	3.796E-1	8.626E+0
-2.497E-1	3.731E-1	8.571E+0
-2.546E-1	3.926E-1	8.509E+0
-2.514E-1	3.764E-1	8.480E+0
-2.449E-1	3.731E-1	8.493E+0
-2.481E-1	3.893E-1	8.545E+0
-2.562E-1	3.634E-1	8.334E+0
-2.514E-1	3.926E-1	8.541E+0
-2.449E-1	3.829E-1	8.431E+0
-2.465E-1	3.537E-1	8.363E+0
-2.562E-1	3.764E-1	8.486E+0
-2.514E-1	3.958E-1	8.470E+0
-2.449E-1	3.666E-1	8.451E+0
-2.497E-1	3.666E-1	8.480E+0
-2.562E-1	3.699E-1	8.451E+0
-2.514E-1	3.829E-1	8.502E+0
-2.433E-1	3.861E-1	8.483E+0
-2.465E-1	3.893E-1	8.402E+0
-2.562E-1	3.861E-1	8.515E+0
-2.530E-1	3.796E-1	8.421E+0
-2.449E-1	3.893E-1	8.577E+0
-2.514E-1	3.699E-1	8.444E+0
-2.562E-1	3.796E-1	8.399E+0
-2.530E-1	3.958E-1	8.447E+0
-2.449E-1	3.731E-1	8.480E+0
-2.497E-1	3.764E-1	8.509E+0
-2.546E-1	3.893E-1	8.528E+0
-2.514E-1	3.634E-1	8.421E+0
-2.465E-1	3.764E-1	8.558E+0
-2.481E-1	3.829E-1	8.528E+0
-2.562E-1	3.764E-1	8.600E+0
-2.497E-1	3.796E-1	8.532E+0
-2.449E-1	3.504E-1	8.590E+0
-2.530E-1	3.796E-1	8.473E+0
-2.579E-1	3.731E-1	8.519E+0
-2.497E-1	3.796E-1	8.532E+0
-2.449E-1	3.764E-1	8.412E+0
-2.514E-1	3.926E-1	8.528E+0
-2.562E-1	3.764E-1	8.525E+0
-2.530E-1	3.764E-1	8.473E+0
-2.449E-1	3.958E-1	8.496E+0
-2.465E-1	3.666E-1	8.389E+0
-2.562E-1	3.634E-1	8.460E+0
-2.530E-1	3.893E-1	8.438E+0
-2.449E-1	4.023E-1	8.441E+0
-2.497E-1	3.991E-1	8.525E+0
-2.579E-1	3.666E-1	8.457E+0
-2.514E-1	3.699E-1	8.454E+0
-2.449E-1	3.861E-1	8.460E+0
-2.481E-1	3.764E-1	8.425E+0
-2.530E-1	3.829E-1	8.506E+0
-2.530E-1	3.861E-1	8.580E+0
-2.449E-1	3.666E-1	8.470E+0
-2.481E-1	3.958E-1	8.483E+0
-2.579E-1	3.829E-1	8.464E+0
-2.465E-1	3.829E-1	8.360E+0
-2.465E-1	3.926E-1	8.545E+0
-2.481E-1	3.829E-1	8.603E+0
-2.514E-1	3.893E-1	8.473E+0
-2.497E-1	3.796E-1	8.447E+0
-2.449E-1	3.893E-1	8.502E+0
-2.497E-1	3.796E-1	8.538E+0
-2.562E-1	3.699E-1	8.545E+0
-2.530E-1	3.699E-1	8.541E+0
-2.465E-1	3.796E-1	8.577E+0
-2.481E-1	3.861E-1	8.431E+0
-2.530E-1	3.764E-1	8.551E+0
-2.514E-1	3.991E-1	8.502E+0
-2.449E-1	3.829E-1	8.438E+0
-2.497E-1	3.796E-1	8.376E+0
-2.562E-1	4.121E-1	8.493E+0
-2.497E-1	3.829E-1	8.457E+0
-2.433E-1	3.634E-1	8.541E+0
-2.497E-1	3.796E-1	8.519E+0
-2.562E-1	3.796E-1	8.460E+0
-2.514E-1	4.088E-1	8.382E+0
-2.416E-1	3.893E-1	8.528E+0
-2.497E-1	3.764E-1	8.473E+0
-2.562E-1	3.861E-1	8.551E+0
-2.514E-1	3.796E-1	8.454E+0
-2.449E-1	3.699E-1	8.532E+0
-2.514E-1	3.699E-1	8.525E+0
-2.595E-1	3.666E-1	8.418E+0
-2.530E-1	3.666E-1	8.412E+0
-2.433E-1	3.861E-1	8.512E+0
-2.481E-1	3.439E-1	8.493E+0
-2.579E-1	3.991E-1	8.580E+0
-2.514E-1	4.121E-1	8.541E+0
-2.449E-1	3.731E-1	8.509E+0
-2.497E-1	3.926E-1	8.451E+0
-2.562E-1	3.829E-1	8.564E+0
-2.530E-1	3.764E-1	8.402E+0
-2.449E-1	3.634E-1	8.545E+0
-2.497E-1	3.634E-1	8.444E+0
-2.546E-1	3.699E-1	8.567E+0
-2.497E-1	3.796E-1	8.457E+0
-2.449E-1	3.764E-1	8.470E+0
-2.497E-1	3.764E-1	8.418E+0
-2.562E-1	3.731E-1	8.480E+0
-2.530E-1	3.893E-1	8.564E+0
-2.449E-1	3.731E-1	8.554E+0
-2.481E-1	3.764E-1	8.499E+0
-2.562E-1	3.829E-1	8.389E+0
-2.514E-1	3.926E-1	8.369E+0
-2.449E-1	3.699E-1	8.671E+0
-2.514E-1	3.861E-1	8.561E+0
-2.562E-1	3.699E-1	8.467E+0
-2.497E-1	3.796E-1	8.496E+0
-2.449E-1	3.861E-1	8.528E+0
-2.514E-1	3.926E-1	8.454E+0
-2.562E-1	3.893E-1	8.434E+0
-2.514E-1	3.764E-1	8.366E+0
-2.465E-1	3.861E-1	8.438E+0
-2.481E-1	3.958E-1	8.580E+0
-2.546E-1	3.829E-1	8.515E+0
-2.530E-1	4.023E-1	8.489E+0
-2.449E-1	3.861E-1	8.532E+0
-2.514E-1	3.829E-1	8.483E+0
-2.546E-1	3.699E-1	8.554E+0
-2.481E-1	3.796E-1	8.340E+0
-2.465E-1	3.861E-1	8.480E+0
-2.497E-1	3.699E-1	8.571E+0
-2.546E-1	3.764E-1	8.545E+0
-2.497E-1	3.537E-1	8.402E+0
-2.465E-1	3.764E-1	8.564E+0
-2.514E-1	3.796E-1	8.379E+0
-2.546E-1	3.829E-1	8.515E+0
-2.481E-1	3.764E-1	8.571E+0
-2.449E-1	3.829E-1	8.473E+0
-2.514E-1	3.699E-1	8.376E+0
-2.562E-1	3.666E-1	8.473E+0
-2.546E-1	3.893E-1	8.473E+0
-2.449E-1	4.056E-1	8.434E+0
-2.514E-1	4.023E-1	8.447E+0
-2.546E-1	3.666E-1	8.571E+0
-2.497E-1	3.829E-1	8.425E+0
-2.433E-1	3.764E-1	8.535E+0
-2.481E-1	3.829E-1	8.350E+0
-2.579E-1	3.829E-1	8.447E+0
-2.514E-1	3.861E-1	8.421E+0
-2.465E-1	3.893E-1	8.438E+0
-2.497E-1	3.829E-1	8.493E+0
-2.579E-1	3.958E-1	8.571E+0
-2.497E-1	3.699E-1	8.502E+0
-2.449E-1	3.731E-1	8.522E+0
-2.481E-1	3.764E-1	8.515E+0
-2.562E-1	3.958E-1	8.525E+0
-2.497E-1	3.601E-1	8.538E+0
-2.449E-1	3.796E-1	8.535E+0
-2.497E-1	3.926E-1	8.425E+0
-2.530E-1	3.829E-1	8.528E+0
-2.481E-1	3.796E-1	8.502E+0
-2.449E-1	3.926E-1	8.580E+0
-2.514E-1	3.699E-1	8.444E+0
-2.546E-1	3.764E-1	8.707E+0
-2.514E-1	3.764E-1	8.519E+0
-2.465E-1	3.764E-1	8.447E+0
-2.497E-1	3.699E-1	8.642E+0
-2.546E-1	3.829E-1	8.467E+0
-2.497E-1	3.764E-1	8.454E+0
-2.449E-1	3.764E-1	8.519E+0
-2.497E-1	3.861E-1	8.567E+0
-2.579E-1	3.796E-1	8.434E+0
-2.514E-1	3.634E-1	8.408E+0
-2.465E-1	3.958E-1	8.535E+0
-2.497E-1	3.731E-1	8.480E+0
-2.562E-1	3.829E-1	8.522E+0
-2.497E-1	3.731E-1	8.476E+0
-2.416E-1	3.764E-1	8.454E+0
-2.497E-1	3.666E-1	8.441E+0
-2.546E-1	3.764E-1	8.425E+0
-2.514E-1	3.731E-1	8.522E+0
-2.449E-1	4.056E-1	8.470E+0
-2.497E-1	3.796E-1	8.454E+0
-2.579E-1	3.731E-1	8.460E+0
-2.514E-1	3.958E-1	8.441E+0
-2.449E-1	3.634E-1	8.476E+0
-2.497E-1	3.829E-1	8.473E+0
-2.546E-1	3.666E-1	8.395E+0
-2.497E-1	3.958E-1	8.395E+0
-2.449E-1	3.537E-1	8.402E+0
-2.514E-1	3.861E-1	8.551E+0
-2.579E-1	3.699E-1	8.399E+0
-2.514E-1	3.634E-1	8.548E+0
-2.465E-1	3.958E-1	8.392E+0
-2.497E-1	3.829E-1	8.506E+0
-2.579E-1	3.958E-1	8.340E+0
-2.497E-1	3.666E-1	8.509E+0
-2.449E-1	3.634E-1	8.467E+0
-2.497E-1	3.893E-1	8.470E+0
-2.562E-1	3.861E-1	8.431E+0
-2.497E-1	3.601E-1	8.447E+0
-2.465E-1	3.731E-1	8.470E+0
-2.497E-1	3.764E-1	8.577E+0
-2.562E-1	3.991E-1	8.454E+0
-2.497E-1	3.796E-1	8.489E+0
-2.449E-1	3.764E-1	8.535E+0
-2.514E-1	3.699E-1	8.567E+0
-2.562E-1	3.861E-1	8.399E+0
-2.530E-1	3.893E-1	8.392E+0
-2.433E-1	3.796E-1	8.476E+0
-2.530E-1	3.764E-1	8.548E+0
-2.546E-1	3.764E-1	8.519E+0
-2.497E-1	3.601E-1	8.574E+0
-2.433E-1	3.764E-1	8.412E+0
-2.514E-1	4.023E-1	8.561E+0
-2.562E-1	3.731E-1	8.486E+0
-2.497E-1	3.764E-1	8.509E+0
-2.465E-1	3.699E-1	8.548E+0
-2.497E-1	3.569E-1	8.512E+0
-2.595E-1	3.666E-1	8.519E+0
-2.481E-1	3.601E-1	8.558E+0
-2.433E-1	3.764E-1	8.532E+0
-2.465E-1	3.601E-1	8.483E+0
-2.546E-1	3.699E-1	8.499E+0
-2.497E-1	3.861E-1	8.360E+0
-2.465E-1	3.893E-1	8.502E+0
-2.465E-1	3.764E-1	8.571E+0
-2.562E-1	3.634E-1	8.395E+0
-2.514E-1	3.699E-1	8.470E+0
-2.465E-1	3.634E-1	8.593E+0
-2.497E-1	3.796E-1	8.561E+0
-2.562E-1	3.829E-1	8.447E+0
-2.514E-1	3.861E-1	8.600E+0
-2.465E-1	3.699E-1	8.467E+0
-2.497E-1	3.472E-1	8.470E+0
-2.562E-1	3.731E-1	8.535E+0
-2.497E-1	3.893E-1	8.551E+0
-2.465E-1	3.634E-1	8.499E+0
-2.497E-1	3.991E-1	8.564E+0
-2.562E-1	3.666E-1	8.337E+0
-2.514E-1	3.958E-1	8.528E+0
-2.433E-1	3.666E-1	8.499E+0
-2.514E-1	3.926E-1	8.438E+0
-2.546E-1	3.634E-1	8.535E+0
-2.497E-1	3.829E-1	8.509E+0
-2.465E-1	3.861E-1	8.438E+0
-2.481E-1	3.829E-1	8.447E+0
-2.530E-1	3.601E-1	8.480E+0
-2.530E-1	3.796E-1	8.473E+0
-2.465E-1	3.991E-1	8.392E+0
-2.514E-1	3.893E-1	8.532E+0
-2.546E-1	3.861E-1	8.522E+0
-2.514E-1	3.861E-1	8.616E+0
-2.416E-1	3.893E-1	8.538E+0
-2.514E-1	3.893E-1	8.528E+0
-2.562E-1	3.699E-1	8.395E+0
-2.497E-1	3.926E-1	8.528E+0
-2.449E-1	3.861E-1	8.584E+0
-2.497E-1	3.893E-1	8.554E+0
-2.579E-1	3.537E-1	8.444E+0
-2.530E-1	3.958E-1	8.587E+0
-2.433E-1	3.991E-1	8.464E+0
-2.497E-1	3.699E-1	8.545E+0
-2.530E-1	4.023E-1	8.535E+0
-2.497E-1	3.926E-1	8.499E+0
-2.449E-1	3.926E-1	8.480E+0
-2.514E-1	3.893E-1	8.509E+0
-2.546E-1	3.569E-1	8.376E+0
-2.481E-1	3.796E-1	8.418E+0
-2.465E-1	3.731E-1	8.509E+0
-2.497E-1	3.829E-1	8.493E+0
-2.546E-1	4.023E-1	8.480E+0
-2.530E-1	3.764E-1	8.564E+0
-2.465E-1	3.666E-1	8.405E+0
-2.514E-1	3.926E-1	8.457E+0
-2.562E-1	3.861E-1	8.350E+0
-2.497E-1	3.731E-1	8.382E+0
-2.481E-1	3.634E-1	8.447E+0
-2.497E-1	3.764E-1	8.470E+0
-2.562E-1	4.088E-1	8.447E+0
-2.497E-1	3.731E-1	8.415E+0
-2.465E-1	3.796E-1	8.496E+0
-2.497E-1	3.569E-1	8.609E+0
-2.530E-1	3.666E-1	8.460E+0
-2.497E-1	3.764E-1	8.525E+0
-2.449E-1	3.699E-1	8.532E+0
-2.497E-1	3.991E-1	8.609E+0
-2.579E-1	3.699E-1	8.528E+0
-2.514E-1	3.861E-1	8.535E+0
-2.433E-1	3.634E-1	8.519E+0
-2.497E-1	3.699E-1	8.600E+0
-2.546E-1	3.796E-1	8.464E+0
-2.481E-1	3.569E-1	8.464E+0
-2.433E-1	3.764E-1	8.493E+0
-2.497E-1	3.991E-1	8.470E+0
-2.530E-1	3.601E-1	8.522E+0
-2.497E-1	3.731E-1	8.493E+0
-2.449E-1	3.731E-1	8.431E+0
-2.497E-1	3.991E-1	8.519E+0
-2.562E-1	3.893E-1	8.464E+0
-2.514E-1	3.893E-1	8.464E+0
-2.465E-1	3.796E-1	8.408E+0
-2.514E-1	3.731E-1	8.499E+0
-2.562E-1	3.861E-1	8.451E+0
-2.497E-1	3.796E-1	8.532E+0
-2.449E-1	3.829E-1	8.454E+0
-2.497E-1	3.731E-1	8.629E+0
-2.579E-1	3.829E-1	8.496E+0
-2.514E-1	3.829E-1	8.522E+0
-2.449E-1	3.991E-1	8.434E+0
-2.497E-1	3.861E-1	8.457E+0
-2.546E-1	3.796E-1	8.415E+0
-2.481E-1	3.764E-1	8.431E+0
-2.433E-1	3.764E-1	8.434E+0
-2.530E-1	3.861E-1	8.350E+0
-2.562E-1	3.893E-1	8.464E+0
-2.546E-1	3.829E-1	8.454E+0
-2.465E-1	3.634E-1	8.506E+0
-2.481E-1	3.926E-1	8.486E+0
-2.562E-1	3.829E-1	8.512E+0
-2.497E-1	3.764E-1	8.408E+0
-2.449E-1	3.764E-1	8.496E+0
-2.514E-1	3.537E-1	8.532E+0
-2.562E-1	3.666E-1	8.538E+0
-2.497E-1	3.958E-1	8.558E+0
-2.449E-1	3.829E-1	8.434E+0
-2.530E-1	3.926E-1	8.639E+0
-2.546E-1	3.829E-1	8.382E+0
-2.497E-1	3.634E-1	8.386E+0
-2.465E-1	3.926E-1	8.593E+0
-2.497E-1	3.764E-1	8.454E+0
-2.562E-1	3.861E-1	8.512E+0
-2.497E-1	3.601E-1	8.519E+0
-2.433E-1	3.829E-1	8.525E+0
-2.514E-1	3.699E-1	8.483E+0
-2.579E-1	3.796E-1	8.525E+0
-2.514E-1	3.829E-1	8.421E+0
-2.465E-1	4.023E-1	8.408E+0
-2.497E-1	3.504E-1	8.425E+0
-2.562E-1	3.666E-1	8.609E+0
-2.514E-1	3.829E-1	8.567E+0
-2.449E-1	3.634E-1	8.402E+0
-2.497E-1	3.764E-1	8.567E+0
-2.562E-1	3.796E-1	8.444E+0
-2.481E-1	3.634E-1	8.512E+0
-2.433E-1	3.764E-1	8.447E+0
-2.514E-1	4.023E-1	8.418E+0
-2.579E-1	3.634E-1	8.476E+0
-2.514E-1	3.796E-1	8.473E+0
-2.449E-1	3.699E-1	8.457E+0
-2.497E-1	3.893E-1	8.467E+0
-2.530E-1	3.958E-1	8.464E+0
-2.497E-1	3.601E-1	8.512E+0
-2.449E-1	4.023E-1	8.373E+0
-2.530E-1	3.991E-1	8.356E+0
-2.530E-1	3.601E-1	8.395E+0
-2.497E-1	3.861E-1	8.548E+0
-2.465E-1	3.861E-1	8.425E+0
-2.497E-1	3.764E-1	8.538E+0
-2.562E-1	3.666E-1	8.366E+0
-2.497E-1	3.829E-1	8.580E+0
-2.449E-1	3.829E-1	8.483E+0
-2.530E-1	3.796E-1	8.528E+0
-2.530E-1	3.796E-1	8.522E+0
-2.514E-1	3.861E-1	8.438E+0
-2.465E-1	3.666E-1	8.480E+0
-2.497E-1	3.893E-1	8.483E+0
-2.562E-1	3.958E-1	8.369E+0
-2.481E-1	3.796E-1	8.451E+0
-2.433E-1	3.958E-1	8.428E+0
-2.497E-1	3.764E-1	8.525E+0
-2.546E-1	3.958E-1	8.405E+0
-2.497E-1	3.731E-1	8.476E+0
-2.465E-1	3.666E-1	8.441E+0
-2.514E-1	3.958E-1	8.418E+0
-2.546E-1	3.861E-1	8.412E+0
-2.497E-1	3.958E-1	8.470E+0
-2.449E-1	3.666E-1	8.489E+0
-2.514E-1	3.699E-1	8.493E+0
-2.546E-1	3.634E-1	8.515E+0
-2.514E-1	3.861E-1	8.447E+0
-2.449E-1	3.537E-1	8.418E+0
-2.481E-1	4.088E-1	8.541E+0
-2.562E-1	3.926E-1	8.541E+0
-2.497E-1	3.731E-1	8.428E+0
-2.449E-1	3.731E-1	8.379E+0
-2.514E-1	3.958E-1	8.457E+0
-2.579E-1	3.731E-1	8.408E+0
-2.514E-1	3.634E-1	8.499E+0
-2.433E-1	3.666E-1	8.457E+0
-2.546E-1	3.764E-1	8.480E+0
-2.562E-1	3.991E-1	8.606E+0
-2.514E-1	3.829E-1	8.415E+0
-2.449E-1	3.699E-1	8.447E+0
-2.497E-1	3.699E-1	8.502E+0
-2.562E-1	3.731E-1	8.418E+0
-2.497E-1	3.731E-1	8.532E+0
-2.449E-1	3.958E-1	8.489E+0
-2.530E-1	3.764E-1	8.418E+0
-2.562E-1	3.861E-1	8.464E+0
-2.481E-1	3.829E-1	8.574E+0
-2.449E-1	3.958E-1	8.399E+0
-2.514E-1	3.991E-1	8.447E+0
-2.546E-1	4.121E-1	8.580E+0
-2.514E-1	3.829E-1	8.480E+0
-2.433E-1	3.893E-1	8.447E+0
-2.497E-1	3.796E-1	8.519E+0
-2.562E-1	3.796E-1	8.486E+0
-2.465E-1	4.056E-1	8.519E+0
-2.449E-1	3.829E-1	8.548E+0
-2.514E-1	3.829E-1	8.538E+0
-2.579E-1	3.666E-1	8.454E+0
-2.530E-1	3.764E-1	8.496E+0
-2.416E-1	3.893E-1	8.473E+0
-2.497E-1	3.861E-1	8.483E+0
-2.562E-1	3.926E-1	8.464E+0
-2.481E-1	3.601E-1	8.496E+0
-2.449E-1	3.893E-1	8.447E+0
-2.514E-1	3.731E-1	8.464E+0
-2.579E-1	3.829E-1	8.382E+0
-2.497E-1	3.731E-1	8.418E+0
-2.449E-1	3.764E-1	8.509E+0
-2.514E-1	3.407E-1	8.525E+0
-2.579E-1	3.634E-1	8.447E+0
-2.481E-1	3.829E-1	8.558E+0
-2.465E-1	3.569E-1	8.438E+0
-2.497E-1	3.926E-1	8.545E+0
-2.546E-1	3.829E-1	8.386E+0
-2.481E-1	3.796E-1	8.379E+0
-2.449E-1	3.731E-1	8.502E+0
-2.530E-1	3.796E-1	8.428E+0
-2.579E-1	3.991E-1	8.444E+0
-2.481E-1	3.634E-1	8.428E+0
-2.481E-1	3.796E-1	8.509E+0
-2.514E-1	3.764E-1	8.512E+0
-2.530E-1	3.569E-1	8.460E+0
-2.481E-1	3.731E-1	8.305E+0
-2.465E-1	3.666E-1	8.483E+0
-2.497E-1	3.569E-1	8.476E+0
-2.562E-1	3.829E-1	8.512E+0
-2.481E-1	3.829E-1	8.428E+0
-2.449E-1	3.764E-1	8.476E+0
-2.514E-1	3.893E-1	8.431E+0
-2.546E-1	3.764E-1	8.473E+0
-2.481E-1	3.731E-1	8.486E+0
-2.465E-1	3.861E-1	8.496E+0
-2.481E-1	3.601E-1	8.486E+0
-2.562E-1	3.926E-1	8.538E+0
-2.514E-1	3.699E-1	8.551E+0
-2.449E-1	3.764E-1	8.447E+0
-2.497E-1	3.926E-1	8.493E+0
-2.562E-1	3.796E-1	8.451E+0
-2.530E-1	3.731E-1	8.512E+0
-2.449E-1	3.666E-1	8.515E+0
-2.514E-1	3.926E-1	8.486E+0
-2.579E-1	3.407E-1	8.548E+0
-2.481E-1	3.699E-1	8.441E+0
-2.416E-1	3.764E-1	8.541E+0
-2.514E-1	3.926E-1	8.412E+0
-2.562E-1	3.796E-1	8.421E+0
-2.481E-1	3.829E-1	8.389E+0
-2.449E-1	3.601E-1	8.418E+0
-2.497E-1	3.601E-1	8.584E+0
-2.514E-1	3.764E-1	8.444E+0
-2.530E-1	3.764E-1	8.454E+0
-2.433E-1	3.731E-1	8.567E+0
-2.497E-1	3.666E-1	8.425E+0
-2.546E-1	3.504E-1	8.412E+0
-2.481E-1	3.861E-1	8.451E+0
-2.449E-1	3.666E-1	8.408E+0
-2.514E-1	3.666E-1	8.496E+0
-2.579E-1	3.991E-1	8.486E+0
-2.481E-1	3.829E-1	8.493E+0
-2.465E-1	3.861E-1	8.577E+0
-2.481E-1	3.731E-1	8.512E+0
-2.562E-1	3.699E-1	8.541E+0
-2.481E-1	3.731E-1	8.532E+0
-2.465E-1	3.634E-1	8.593E+0
-2.481E-1	3.958E-1	8.541E+0
-2.546E-1	3.666E-1	8.421E+0
-2.465E-1	3.601E-1	8.470E+0
-2.449E-1	3.569E-1	8.593E+0
-2.514E-1	3.634E-1	8.480E+0
-2.546E-1	3.699E-1	8.386E+0
-2.481E-1	3.569E-1	8.609E+0
-2.433E-1	3.926E-1	8.408E+0
-2.497E-1	3.666E-1	8.389E+0
-2.562E-1	3.504E-1	8.467E+0
-2.481E-1	3.764E-1	8.668E+0
-2.449E-1	3.893E-1	8.460E+0
-2.481E-1	3.796E-1	8.476E+0
-2.546E-1	3.407E-1	8.476E+0
-2.514E-1	3.504E-1	8.574E+0
-2.433E-1	3.666E-1	8.509E+0
-2.530E-1	3.634E-1	8.622E+0
-2.579E-1	3.764E-1	8.519E+0
-2.481E-1	3.829E-1	8.483E+0
-2.449E-1	3.569E-1	8.405E+0
-2.497E-1	3.861E-1	8.441E+0
-2.546E-1	3.829E-1	8.467E+0
-2.497E-1	3.342E-1	8.451E+0
-2.433E-1	3.699E-1	8.457E+0
-2.514E-1	3.861E-1	8.535E+0
-2.579E-1	3.764E-1	8.467E+0
-2.465E-1	3.601E-1	8.392E+0
-2.449E-1	3.634E-1	8.421E+0
-2.497E-1	3.958E-1	8.460E+0
-2.546E-1	3.439E-1	8.532E+0
-2.514E-1	3.893E-1	8.421E+0
-2.465E-1	3.829E-1	8.613E+0
-2.481E-1	3.764E-1	8.541E+0
-2.562E-1	3.601E-1	8.447E+0
-2.497E-1	3.796E-1	8.519E+0
-2.449E-1	3.829E-1	8.412E+0
-2.497E-1	3.893E-1	8.493E+0
-2.546E-1	3.958E-1	8.360E+0
-2.481E-1	3.829E-1	8.438E+0
-2.449E-1	3.699E-1	8.402E+0
-2.481E-1	3.731E-1	8.486E+0
-2.562E-1	3.893E-1	8.554E+0
-2.481E-1	3.861E-1	8.444E+0
-2.449E-1	3.699E-1	8.545E+0
-2.514E-1	3.439E-1	8.418E+0
-2.579E-1	3.926E-1	8.489E+0
-2.481E-1	3.796E-1	8.506E+0
-2.465E-1	3.699E-1	8.402E+0
-2.481E-1	3.861E-1	8.502E+0
-2.546E-1	3.764E-1	8.438E+0
-2.497E-1	3.861E-1	8.476E+0
-2.449E-1	3.926E-1	8.577E+0
-2.497E-1	3.829E-1	8.509E+0
-2.562E-1	3.893E-1	8.483E+0
-2.465E-1	3.666E-1	8.593E+0
-2.449E-1	3.764E-1	8.418E+0
-2.497E-1	3.731E-1	8.609E+0
-2.546E-1	3.764E-1	8.438E+0
-2.497E-1	3.699E-1	8.606E+0
-2.465E-1	3.764E-1	8.574E+0
-2.481E-1	3.926E-1	8.451E+0
-2.562E-1	3.569E-1	8.451E+0
-2.497E-1	3.472E-1	8.434E+0
-2.449E-1	3.796E-1	8.519E+0
-2.497E-1	3.634E-1	8.460E+0
-2.546E-1	3.699E-1	8.356E+0
-2.481E-1	3.731E-1	8.522E+0
-2.433E-1	4.088E-1	8.489E+0
-2.514E-1	3.893E-1	8.464E+0
-2.562E-1	3.731E-1	8.431E+0
-2.497E-1	3.634E-1	8.499E+0
-2.465E-1	3.861E-1	8.483E+0
-2.514E-1	3.861E-1	8.532E+0
-2.562E-1	3.699E-1	8.415E+0
-2.497E-1	3.666E-1	8.467E+0
-2.449E-1	3.666E-1	8.425E+0
-2.497E-1	3.634E-1	8.541E+0
-2.595E-1	3.796E-1	8.389E+0
-2.481E-1	3.634E-1	8.457E+0
-2.449E-1	3.537E-1	8.470E+0
-2.481E-1	3.601E-1	8.421E+0
-2.562E-1	3.861E-1	8.379E+0
-2.481E-1	3.601E-1	8.502E+0
-2.449E-1	3.634E-1	8.343E+0
-2.481E-1	3.472E-1	8.457E+0
-2.562E-1	3.699E-1	8.606E+0
-2.465E-1	3.796E-1	8.438E+0
-2.416E-1	3.634E-1	8.541E+0
-2.497E-1	3.699E-1	8.451E+0
-2.562E-1	3.731E-1	8.382E+0
-2.481E-1	3.796E-1	8.454E+0
-2.449E-1	3.764E-1	8.515E+0
-2.481E-1	3.731E-1	8.421E+0
-2.546E-1	4.056E-1	8.412E+0
-2.481E-1	3.634E-1	8.499E+0
-2.433E-1	3.601E-1	8.580E+0
-2.497E-1	3.893E-1	8.609E+0
-2.562E-1	3.764E-1	8.470E+0
-2.497E-1	3.569E-1	8.499E+0
-2.416E-1	3.731E-1	8.551E+0
-2.546E-1	3.764E-1	8.502E+0
-2.546E-1	3.666E-1	8.434E+0
-2.465E-1	3.569E-1	8.558E+0
-2.433E-1	3.634E-1	8.535E+0
-2.514E-1	3.926E-1	8.438E+0
-2.546E-1	3.731E-1	8.509E+0
-2.497E-1	3.796E-1	8.525E+0
-2.449E-1	3.764E-1	8.558E+0
-2.497E-1	3.829E-1	8.567E+0
-2.530E-1	3.537E-1	8.395E+0
-2.497E-1	3.796E-1	8.447E+0
-2.449E-1	3.634E-1	8.441E+0
-2.497E-1	3.537E-1	8.444E+0
-2.562E-1	3.764E-1	8.548E+0
-2.481E-1	3.699E-1	8.451E+0
-2.433E-1	3.796E-1	8.447E+0
-2.497E-1	3.893E-1	8.438E+0
-2.579E-1	3.699E-1	8.502E+0
-2.481E-1	3.893E-1	8.551E+0
-2.449E-1	3.958E-1	8.386E+0
-2.514E-1	3.634E-1	8.434E+0
-2.562E-1	3.634E-1	8.603E+0
-2.481E-1	3.991E-1	8.473E+0
-2.449E-1	3.731E-1	8.418E+0
-2.497E-1	3.861E-1	8.545E+0
-2.579E-1	3.666E-1	8.454E+0
-2.497E-1	3.861E-1	8.434E+0
-2.449E-1	3.796E-1	8.509E+0
-2.514E-1	3.699E-1	8.369E+0
-2.579E-1	4.056E-1	8.360E+0
-2.497E-1	3.731E-1	8.483E+0
-2.416E-1	3.634E-1	8.425E+0
-2.514E-1	3.666E-1	8.405E+0
-2.562E-1	3.764E-1	8.512E+0
-2.514E-1	3.861E-1	8.418E+0
-2.449E-1	3.829E-1	8.454E+0
-2.497E-1	3.764E-1	8.512E+0
-2.579E-1	3.764E-1	8.460E+0
-2.481E-1	3.601E-1	8.454E+0
-2.449E-1	3.634E-1	8.493E+0
-2.514E-1	3.829E-1	8.467E+0
-2.562E-1	3.796E-1	8.412E+0
-2.514E-1	3.634E-1	8.467E+0
-2.449E-1	3.861E-1	8.454E+0
-2.497E-1	3.504E-1	8.567E+0
-2.530E-1	4.056E-1	8.535E+0
-2.497E-1	3.601E-1	8.428E+0
-2.465E-1	3.666E-1	8.587E+0
-2.530E-1	3.829E-1	8.626E+0
-2.562E-1	3.926E-1	8.506E+0
-2.497E-1	3.666E-1	8.402E+0
-2.449E-1	3.829E-1	8.515E+0
-2.530E-1	3.764E-1	8.395E+0
-2.579E-1	3.764E-1	8.509E+0
-2.481E-1	3.731E-1	8.528E+0
-2.433E-1	3.666E-1	8.441E+0
-2.530E-1	3.634E-1	8.431E+0
-2.546E-1	3.569E-1	8.425E+0
-2.481E-1	3.699E-1	8.467E+0
-2.449E-1	3.926E-1	8.454E+0
-2.530E-1	4.088E-1	8.470E+0
-2.562E-1	3.731E-1	8.567E+0
-2.481E-1	3.861E-1	8.480E+0
-2.465E-1	3.699E-1	8.499E+0
-2.530E-1	3.861E-1	8.561E+0
-2.562E-1	3.796E-1	8.412E+0
-2.481E-1	3.796E-1	8.522E+0
-2.449E-1	3.634E-1	8.567E+0
-2.530E-1	3.829E-1	8.515E+0
-2.546E-1	3.764E-1	8.486E+0
-2.481E-1	3.861E-1	8.515E+0
-2.449E-1	3.829E-1	8.444E+0
-2.530E-1	3.666E-1	8.564E+0
-2.562E-1	3.861E-1	8.457E+0
-2.481E-1	3.958E-1	8.421E+0
-2.433E-1	3.926E-1	8.483E+0
-2.530E-1	3.666E-1	8.515E+0
-2.562E-1	3.893E-1	8.512E+0
-2.465E-1	3.991E-1	8.584E+0
-2.449E-1	3.699E-1	8.561E+0
-2.530E-1	3.699E-1	8.538E+0
-2.530E-1	3.764E-1	8.535E+0
-2.497E-1	3.796E-1	8.587E+0
-2.449E-1	3.666E-1	8.590E+0
-2.514E-1	3.634E-1	8.447E+0
-2.579E-1	3.764E-1	8.584E+0
-2.481E-1	3.829E-1	8.606E+0
-2.465E-1	3.893E-1	8.460E+0
-2.497E-1	3.926E-1	8.587E+0
-2.546E-1	3.699E-1	8.418E+0
-2.497E-1	3.796E-1	8.470E+0
-2.449E-1	3.569E-1	8.496E+0
-2.514E-1	3.796E-1	8.476E+0
-2.530E-1	3.796E-1	8.447E+0
-2.497E-1	3.634E-1	8.525E+0
-2.465E-1	3.634E-1	8.431E+0
-2.514E-1	3.861E-1	8.509E+0
-2.562E-1	3.796E-1	8.509E+0
-2.514E-1	3.569E-1	8.434E+0
-2.449E-1	3.634E-1	8.509E+0
-2.530E-1	3.861E-1	8.464E+0
-2.562E-1	3.796E-1	8.476E+0
-2.465E-1	3.764E-1	8.515E+0
-2.416E-1	3.926E-1	8.421E+0
-2.481E-1	3.666E-1	8.577E+0
-2.546E-1	3.731E-1	8.425E+0
-2.465E-1	3.634E-1	8.441E+0
-2.433E-1	3.861E-1	8.535E+0
-2.530E-1	3.472E-1	8.480E+0
-2.562E-1	3.699E-1	8.519E+0
-2.481E-1	3.472E-1	8.476E+0
-2.449E-1	3.861E-1	8.473E+0
-2.530E-1	3.699E-1	8.379E+0
-2.530E-1	3.569E-1	8.438E+0
-2.497E-1	3.764E-1	8.327E+0
-2.449E-1	3.829E-1	8.460E+0
-2.530E-1	3.699E-1	8.528E+0
-2.562E-1	3.699E-1	8.509E+0
-2.481E-1	3.699E-1	8.538E+0
-2.433E-1	3.504E-1	8.496E+0
-2.530E-1	3.764E-1	8.522E+0
-2.579E-1	3.310E-1	8.470E+0
-2.465E-1	3.796E-1	8.473E+0
-2.433E-1	3.764E-1	8.434E+0
-2.530E-1	3.958E-1	8.535E+0
-2.562E-1	3.731E-1	8.554E+0
-2.481E-1	3.926E-1	8.441E+0
-2.433E-1	3.601E-1	8.486E+0
-2.497E-1	3.634E-1	8.528E+0
-2.546E-1	3.666E-1	8.509E+0
-2.465E-1	3.893E-1	8.528E+0
-2.433E-1	3.926E-1	8.645E+0
-2.530E-1	3.699E-1	8.548E+0
-2.546E-1	3.893E-1	8.431E+0
-2.497E-1	3.829E-1	8.431E+0
-2.465E-1	3.731E-1	8.483E+0
-2.497E-1	3.731E-1	8.454E+0
-2.562E-1	3.861E-1	8.412E+0
-2.497E-1	3.731E-1	8.622E+0
-2.449E-1	3.861E-1	8.489E+0
-2.514E-1	3.601E-1	8.421E+0
-2.546E-1	3.796E-1	8.502E+0
-2.481E-1	3.569E-1	8.493E+0
-2.449E-1	3.764E-1	8.522E+0
-2.481E-1	3.764E-1	8.324E+0
-2.579E-1	3.991E-1	8.496E+0
-2.481E-1	3.764E-1	8.444E+0
-2.433E-1	3.537E-1	8.425E+0
-2.530E-1	3.829E-1	8.428E+0
-2.579E-1	3.829E-1	8.493E+0
-2.481E-1	3.829E-1	8.502E+0
-2.433E-1	3.731E-1	8.600E+0
-2.497E-1	3.861E-1	8.363E+0
-2.579E-1	4.088E-1	8.441E+0
-2.481E-1	4.056E-1	8.515E+0
-2.465E-1	3.796E-1	8.593E+0
-2.514E-1	3.699E-1	8.486E+0
-2.546E-1	4.056E-1	8.343E+0
-2.481E-1	3.893E-1	8.399E+0
-2.449E-1	3.569E-1	8.467E+0
-2.481E-1	3.601E-1	8.421E+0
-2.562E-1	3.699E-1	8.470E+0
-2.465E-1	3.699E-1	8.392E+0
-2.449E-1	3.796E-1	8.571E+0
-2.530E-1	3.991E-1	8.629E+0
-2.562E-1	3.699E-1	8.548E+0
-2.465E-1	3.926E-1	8.681E+0
-2.449E-1	3.796E-1	8.418E+0
-2.514E-1	3.601E-1	8.574E+0
-2.546E-1	3.601E-1	8.564E+0
-2.514E-1	3.764E-1	8.499E+0
-2.449E-1	3.731E-1	8.431E+0
-2.530E-1	3.764E-1	8.493E+0
-2.579E-1	3.764E-1	8.379E+0
-2.497E-1	3.666E-1	8.545E+0
-2.465E-1	3.601E-1	8.441E+0
-2.514E-1	3.666E-1	8.489E+0
-2.562E-1	3.699E-1	8.454E+0
-2.481E-1	3.699E-1	8.444E+0
-2.449E-1	3.829E-1	8.571E+0
-2.514E-1	3.731E-1	8.528E+0
-2.579E-1	3.829E-1	8.606E+0
-2.497E-1	4.088E-1	8.444E+0
-2.465E-1	3.861E-1	8.493E+0
-2.497E-1	3.893E-1	8.515E+0
-2.546E-1	3.829E-1	8.502E+0
-2.481E-1	3.926E-1	8.476E+0
-2.433E-1	3.537E-1	8.506E+0
-2.497E-1	3.699E-1	8.538E+0
-2.562E-1	3.796E-1	8.502E+0
-2.481E-1	3.829E-1	8.447E+0
-2.449E-1	3.764E-1	8.369E+0
-2.514E-1	3.537E-1	8.460E+0
-2.562E-1	3.731E-1	8.418E+0
-2.481E-1	3.731E-1	8.470E+0
-2.465E-1	3.796E-1	8.499E+0
-2.514E-1	3.829E-1	8.476E+0
-2.562E-1	3.796E-1	8.532E+0
-2.497E-1	3.796E-1	8.554E+0
-2.449E-1	3.861E-1	8.480E+0
-2.497E-1	3.634E-1	8.561E+0
-2.562E-1	3.796E-1	8.502E+0
-2.465E-1	3.829E-1	8.635E+0
-2.449E-1	3.829E-1	8.470E+0
-2.546E-1	3.666E-1	8.337E+0
-2.530E-1	3.861E-1	8.528E+0
-2.497E-1	3.569E-1	8.476E+0
-2.449E-1	3.796E-1	8.528E+0
-2.514E-1	3.796E-1	8.421E+0
-2.562E-1	3.699E-1	8.512E+0
-2.481E-1	3.601E-1	8.551E+0
-2.481E-1	3.926E-1	8.395E+0
-2.514E-1	3.764E-1	8.408E+0
-2.562E-1	3.861E-1	8.532E+0
-2.481E-1	3.731E-1	8.259E+0
-2.465E-1	3.666E-1	8.558E+0
-2.530E-1	3.731E-1	8.528E+0
-2.562E-1	3.829E-1	8.551E+0
-2.497E-1	3.504E-1	8.551E+0
-2.449E-1	3.893E-1	8.590E+0
-2.530E-1	3.634E-1	8.554E+0
-2.546E-1	3.861E-1	8.489E+0
-2.481E-1	3.699E-1	8.360E+0
-2.449E-1	3.634E-1	8.438E+0
-2.514E-1	3.829E-1	8.626E+0
-2.562E-1	3.731E-1	8.444E+0
-2.481E-1	3.796E-1	8.567E+0
-2.449E-1	3.601E-1	8.532E+0
-2.514E-1	3.699E-1	8.376E+0
-2.579E-1	3.699E-1	8.525E+0
-2.497E-1	3.699E-1	8.408E+0
-2.449E-1	4.121E-1	8.577E+0
-2.530E-1	3.634E-1	8.451E+0
-2.562E-1	3.764E-1	8.425E+0
-2.497E-1	3.731E-1	8.493E+0
-2.433E-1	3.991E-1	8.460E+0
-2.514E-1	3.926E-1	8.454E+0
-2.546E-1	3.796E-1	8.382E+0
-2.481E-1	3.796E-1	8.256E+0
-2.400E-1	3.569E-1	8.561E+0
-2.514E-1	3.569E-1	8.489E+0
-2.579E-1	3.537E-1	8.577E+0
-2.465E-1	3.731E-1	8.457E+0
-2.449E-1	3.764E-1	8.597E+0
-2.514E-1	3.861E-1	8.499E+0
-2.546E-1	3.829E-1	8.434E+0
-2.514E-1	3.699E-1	8.571E+0
-2.433E-1	3.634E-1	8.548E+0
-2.497E-1	3.731E-1	8.489E+0
-2.546E-1	3.764E-1	8.438E+0
-2.481E-1	3.829E-1	8.421E+0
-2.449E-1	3.829E-1	8.376E+0
-2.514E-1	3.634E-1	8.502E+0
-2.546E-1	3.731E-1	8.493E+0
-2.481E-1	3.829E-1	8.496E+0
-2.465E-1	3.829E-1	8.376E+0
-2.497E-1	3.926E-1	8.486E+0
-2.546E-1	3.504E-1	8.451E+0
-2.465E-1	3.699E-1	8.418E+0
-2.481E-1	3.893E-1	8.441E+0
-2.514E-1	3.731E-1	8.522E+0
-2.546E-1	3.666E-1	8.431E+0
-2.481E-1	3.893E-1	8.389E+0
-2.433E-1	3.926E-1	8.473E+0
-2.530E-1	3.731E-1	8.541E+0
-2.579E-1	3.666E-1	8.558E+0
-2.497E-1	3.764E-1	8.528E+0
-2.433E-1	3.829E-1	8.470E+0
-2.514E-1	3.537E-1	8.551E+0
-2.579E-1	4.056E-1	8.444E+0
-2.481E-1	3.829E-1	8.512E+0
-2.449E-1	3.991E-1	8.421E+0
-2.546E-1	3.829E-1	8.470E+0
-2.546E-1	3.829E-1	8.519E+0
-2.497E-1	3.796E-1	8.467E+0
-2.449E-1	3.893E-1	8.486E+0
-2.514E-1	3.829E-1	8.415E+0
-2.530E-1	3.958E-1	8.522E+0
-2.497E-1	3.601E-1	8.561E+0
-2.449E-1	3.829E-1	8.473E+0
-2.546E-1	3.861E-1	8.392E+0
-2.562E-1	3.537E-1	8.506E+0
-2.514E-1	3.537E-1	8.382E+0
-2.449E-1	3.699E-1	8.360E+0
-2.546E-1	3.926E-1	8.502E+0
-2.546E-1	3.731E-1	8.532E+0
-2.481E-1	3.861E-1	8.324E+0
-2.449E-1	3.926E-1	8.447E+0
-2.481E-1	3.764E-1	8.473E+0
-2.546E-1	3.731E-1	8.645E+0
-2.465E-1	3.699E-1	8.551E+0
-2.481E-1	3.861E-1	8.515E+0
-2.497E-1	3.666E-1	8.551E+0
-2.546E-1	3.764E-1	8.548E+0
-2.449E-1	3.601E-1	8.447E+0
-2.465E-1	3.829E-1	8.483E+0
-2.514E-1	3.861E-1	8.480E+0
-2.579E-1	3.926E-1	8.486E+0
-2.465E-1	3.699E-1	8.347E+0
-2.449E-1	3.699E-1	8.467E+0
-2.514E-1	3.764E-1	8.476E+0
-2.562E-1	3.634E-1	8.532E+0
-2.465E-1	3.537E-1	8.509E+0
-2.465E-1	3.861E-1	8.382E+0
-2.530E-1	3.926E-1	8.496E+0
-2.562E-1	3.829E-1	8.402E+0
-2.481E-1	3.829E-1	8.464E+0
-2.465E-1	3.796E-1	8.434E+0
[truncated: 522,076 more rows]
