# Supplementary material for: Improved ANAP incorporation and VCF analysis reveal details of P2X7 current facilitation and a limited conformational interplay between ATP binding and the intracellular ballast domain
Source: eLife. 2023 Jan 4;12:e82479. doi: 10.7554/eLife.82479 (PMC9859053; doi:10.7554/eLife.82479)
Supplement: Table 2—source data 1. [file elife-82479-table2-data1.zip › Table-2_source-data-1/22k18-08.csv]

-3.403E-2	3.537E-1	5.184E+0
-3.727E-2	3.569E-1	5.233E+0
-4.214E-2	3.569E-1	5.171E+0
-3.889E-2	3.601E-1	5.057E+0
-3.240E-2	3.407E-1	5.246E+0
-3.565E-2	3.601E-1	5.213E+0
-4.214E-2	3.537E-1	5.119E+0
-4.051E-2	3.634E-1	5.223E+0
-3.240E-2	3.310E-1	5.210E+0
-3.889E-2	3.537E-1	5.203E+0
-4.376E-2	3.537E-1	5.233E+0
-3.889E-2	3.212E-1	5.223E+0
-3.403E-2	3.374E-1	5.220E+0
-3.727E-2	3.310E-1	5.197E+0
-4.376E-2	3.569E-1	5.271E+0
-4.051E-2	3.601E-1	5.242E+0
-3.403E-2	3.310E-1	5.216E+0
-3.727E-2	3.439E-1	5.207E+0
-4.051E-2	3.342E-1	5.220E+0
-3.565E-2	3.537E-1	5.119E+0
-3.403E-2	3.439E-1	5.265E+0
-3.727E-2	3.601E-1	5.236E+0
-4.376E-2	3.537E-1	5.168E+0
-3.727E-2	3.634E-1	5.190E+0
-3.240E-2	3.342E-1	5.233E+0
-3.403E-2	3.504E-1	5.145E+0
-4.214E-2	3.310E-1	5.145E+0
-3.889E-2	3.537E-1	5.174E+0
-3.565E-2	3.569E-1	5.164E+0
-3.565E-2	3.537E-1	5.158E+0
-4.214E-2	3.245E-1	5.353E+0
-3.889E-2	3.472E-1	5.210E+0
-3.565E-2	3.277E-1	5.229E+0
-3.727E-2	3.439E-1	5.239E+0
-4.051E-2	3.504E-1	5.181E+0
-3.889E-2	3.569E-1	5.174E+0
-3.403E-2	3.439E-1	5.333E+0
-3.565E-2	3.374E-1	5.284E+0
-4.376E-2	3.537E-1	5.265E+0
-4.051E-2	3.310E-1	5.203E+0
-3.403E-2	3.504E-1	5.236E+0
-3.727E-2	3.504E-1	5.207E+0
-4.214E-2	3.439E-1	5.213E+0
-3.889E-2	3.342E-1	5.197E+0
-3.403E-2	3.374E-1	5.203E+0
-3.727E-2	3.407E-1	5.142E+0
-4.051E-2	3.537E-1	5.246E+0
-3.889E-2	3.699E-1	5.161E+0
-3.403E-2	3.569E-1	5.164E+0
-3.565E-2	3.374E-1	5.168E+0
-4.376E-2	3.634E-1	5.307E+0
-3.889E-2	3.407E-1	5.194E+0
-3.078E-2	3.439E-1	5.216E+0
-3.565E-2	3.472E-1	5.226E+0
-4.214E-2	3.342E-1	5.177E+0
-3.565E-2	3.537E-1	5.242E+0
-3.565E-2	3.569E-1	5.246E+0
-3.727E-2	3.472E-1	5.294E+0
-3.889E-2	3.310E-1	5.229E+0
-3.889E-2	3.310E-1	5.220E+0
-3.403E-2	3.439E-1	5.171E+0
-3.565E-2	3.504E-1	5.252E+0
-3.889E-2	3.342E-1	5.194E+0
-4.214E-2	3.439E-1	5.207E+0
-3.403E-2	3.245E-1	5.158E+0
-3.727E-2	3.212E-1	5.197E+0
-4.214E-2	3.634E-1	5.242E+0
-3.889E-2	3.342E-1	5.216E+0
-3.403E-2	3.601E-1	5.278E+0
-3.403E-2	3.504E-1	5.242E+0
-4.051E-2	3.310E-1	5.151E+0
-4.051E-2	3.439E-1	5.129E+0
-3.403E-2	3.342E-1	5.200E+0
-3.727E-2	3.537E-1	5.226E+0
-4.051E-2	3.407E-1	5.262E+0
-4.051E-2	3.439E-1	5.233E+0
-3.403E-2	3.601E-1	5.210E+0
-3.727E-2	3.472E-1	5.158E+0
-4.214E-2	3.731E-1	5.246E+0
-3.727E-2	3.439E-1	5.184E+0
-3.565E-2	3.342E-1	5.246E+0
-3.565E-2	3.310E-1	5.242E+0
-4.051E-2	3.374E-1	5.203E+0
-4.051E-2	3.407E-1	5.297E+0
-3.565E-2	3.277E-1	5.184E+0
-3.565E-2	3.504E-1	5.213E+0
-4.214E-2	3.439E-1	5.168E+0
-4.051E-2	3.439E-1	5.294E+0
-3.565E-2	3.407E-1	5.226E+0
-3.889E-2	3.342E-1	5.200E+0
-4.051E-2	3.342E-1	5.216E+0
-3.889E-2	3.310E-1	5.210E+0
-3.403E-2	3.245E-1	5.174E+0
-3.727E-2	3.374E-1	5.223E+0
-4.214E-2	3.666E-1	5.200E+0
-3.565E-2	3.245E-1	5.226E+0
-3.727E-2	3.569E-1	5.171E+0
-3.727E-2	3.407E-1	5.119E+0
-4.051E-2	3.407E-1	5.158E+0
-3.889E-2	3.407E-1	5.213E+0
-3.565E-2	3.439E-1	5.184E+0
-3.403E-2	3.666E-1	5.187E+0
-3.889E-2	3.374E-1	5.249E+0
-4.051E-2	3.601E-1	5.161E+0
-3.403E-2	3.374E-1	5.229E+0
-3.889E-2	3.245E-1	5.233E+0
-4.376E-2	3.439E-1	5.239E+0
-4.051E-2	3.407E-1	5.194E+0
-3.727E-2	3.472E-1	5.259E+0
-3.727E-2	3.504E-1	5.239E+0
-4.214E-2	3.310E-1	5.255E+0
-4.051E-2	3.439E-1	5.242E+0
-3.403E-2	3.374E-1	5.281E+0
-3.727E-2	3.472E-1	5.275E+0
-4.214E-2	3.342E-1	5.200E+0
-3.889E-2	3.277E-1	5.278E+0
-3.565E-2	3.407E-1	5.190E+0
-3.889E-2	3.310E-1	5.220E+0
-3.889E-2	3.277E-1	5.226E+0
-3.727E-2	3.537E-1	5.207E+0
-3.565E-2	3.537E-1	5.262E+0
-3.565E-2	3.666E-1	5.216E+0
-4.214E-2	3.212E-1	5.177E+0
-3.889E-2	3.439E-1	5.259E+0
-3.403E-2	3.439E-1	5.168E+0
-3.565E-2	3.601E-1	5.207E+0
-4.214E-2	3.439E-1	5.252E+0
-4.051E-2	3.342E-1	5.203E+0
-3.403E-2	3.504E-1	5.207E+0
-3.565E-2	3.472E-1	5.252E+0
-4.376E-2	3.472E-1	5.216E+0
-3.889E-2	3.569E-1	5.151E+0
-3.565E-2	3.634E-1	5.223E+0
-3.889E-2	3.439E-1	5.246E+0
-4.214E-2	3.277E-1	5.246E+0
-3.889E-2	3.277E-1	5.226E+0
-3.565E-2	3.407E-1	5.242E+0
-3.565E-2	3.666E-1	5.207E+0
-4.214E-2	3.537E-1	5.184E+0
-4.214E-2	3.504E-1	5.229E+0
-3.565E-2	3.374E-1	5.216E+0
-3.727E-2	3.472E-1	5.158E+0
-4.051E-2	3.601E-1	5.265E+0
-4.051E-2	3.310E-1	5.197E+0
-3.565E-2	3.310E-1	5.197E+0
-3.727E-2	3.634E-1	5.207E+0
-4.051E-2	3.310E-1	5.155E+0
-3.727E-2	3.439E-1	5.236E+0
-3.565E-2	3.504E-1	5.288E+0
-3.889E-2	3.439E-1	5.220E+0
-4.376E-2	3.439E-1	5.236E+0
-3.889E-2	3.310E-1	5.190E+0
-3.565E-2	3.374E-1	5.119E+0
-3.403E-2	3.569E-1	5.142E+0
-4.376E-2	3.342E-1	5.336E+0
-3.889E-2	3.504E-1	5.288E+0
-3.240E-2	3.472E-1	5.265E+0
-3.565E-2	3.407E-1	5.255E+0
-4.051E-2	3.374E-1	5.207E+0
-4.051E-2	3.310E-1	5.291E+0
-3.565E-2	3.212E-1	5.142E+0
-3.889E-2	3.666E-1	5.262E+0
-4.214E-2	3.569E-1	5.200E+0
-3.889E-2	3.342E-1	5.106E+0
-3.240E-2	3.277E-1	5.236E+0
-3.565E-2	3.666E-1	5.203E+0
-4.376E-2	3.277E-1	5.197E+0
-4.214E-2	3.374E-1	5.200E+0
-3.727E-2	3.245E-1	5.301E+0
-3.889E-2	3.504E-1	5.174E+0
-4.214E-2	3.796E-1	5.197E+0
-4.051E-2	3.504E-1	5.255E+0
-3.727E-2	3.504E-1	5.265E+0
-3.727E-2	3.439E-1	5.210E+0
-4.376E-2	3.407E-1	5.291E+0
-4.051E-2	3.634E-1	5.187E+0
-3.403E-2	3.439E-1	5.239E+0
-3.727E-2	3.374E-1	5.216E+0
-4.051E-2	3.310E-1	5.246E+0
-3.889E-2	3.245E-1	5.168E+0
-3.240E-2	3.374E-1	5.236E+0
-3.565E-2	3.601E-1	5.252E+0
-4.051E-2	3.666E-1	5.229E+0
-3.889E-2	3.374E-1	5.187E+0
-3.403E-2	3.472E-1	5.148E+0
-3.727E-2	3.439E-1	5.252E+0
-4.214E-2	3.310E-1	5.184E+0
-3.889E-2	3.537E-1	5.171E+0
-3.240E-2	3.407E-1	5.223E+0
-3.565E-2	3.310E-1	5.233E+0
-4.214E-2	3.342E-1	5.126E+0
-4.051E-2	3.374E-1	5.203E+0
-3.240E-2	3.342E-1	5.177E+0
-3.889E-2	3.537E-1	5.265E+0
-4.376E-2	3.439E-1	5.284E+0
-4.214E-2	3.374E-1	5.119E+0
-3.889E-2	3.601E-1	5.317E+0
-3.565E-2	3.245E-1	5.158E+0
-4.051E-2	3.504E-1	5.168E+0
-3.889E-2	3.764E-1	5.369E+0
-3.240E-2	3.504E-1	5.129E+0
-3.727E-2	3.634E-1	5.262E+0
-4.051E-2	3.310E-1	5.190E+0
-3.889E-2	3.439E-1	5.275E+0
-3.565E-2	3.569E-1	5.158E+0
-3.727E-2	3.407E-1	5.197E+0
-4.376E-2	3.601E-1	5.229E+0
-3.889E-2	3.504E-1	5.233E+0
-3.403E-2	3.634E-1	5.317E+0
-3.727E-2	3.699E-1	5.252E+0
-4.214E-2	3.569E-1	5.255E+0
-3.727E-2	3.504E-1	5.174E+0
-3.727E-2	3.601E-1	5.148E+0
-3.565E-2	3.310E-1	5.187E+0
-4.376E-2	3.310E-1	5.126E+0
-3.889E-2	3.374E-1	5.268E+0
-3.727E-2	3.374E-1	5.142E+0
-3.565E-2	3.277E-1	5.213E+0
-4.376E-2	3.407E-1	5.275E+0
-4.051E-2	3.569E-1	5.213E+0
-3.565E-2	3.537E-1	5.171E+0
-3.727E-2	3.407E-1	5.239E+0
-3.889E-2	3.374E-1	5.229E+0
-3.889E-2	3.342E-1	5.164E+0
-3.403E-2	3.245E-1	5.181E+0
-3.565E-2	3.439E-1	5.113E+0
-4.051E-2	3.374E-1	5.291E+0
-4.214E-2	3.374E-1	5.242E+0
-3.240E-2	3.569E-1	5.252E+0
-3.565E-2	3.115E-1	5.181E+0
-4.214E-2	3.472E-1	5.210E+0
-3.727E-2	3.504E-1	5.213E+0
-3.403E-2	3.504E-1	5.301E+0
-3.727E-2	3.472E-1	5.239E+0
-4.214E-2	3.310E-1	5.281E+0
-3.565E-2	3.504E-1	5.297E+0
-3.240E-2	3.407E-1	5.164E+0
-3.565E-2	3.374E-1	5.317E+0
-4.376E-2	3.472E-1	5.171E+0
-4.051E-2	3.310E-1	5.155E+0
-3.240E-2	3.407E-1	5.174E+0
-3.565E-2	3.569E-1	5.249E+0
-4.214E-2	3.569E-1	5.177E+0
-4.214E-2	3.245E-1	5.151E+0
-3.565E-2	3.342E-1	5.109E+0
-3.889E-2	3.666E-1	5.239E+0
-4.376E-2	3.407E-1	5.259E+0
-3.889E-2	3.569E-1	5.216E+0
-3.403E-2	3.439E-1	5.246E+0
-3.727E-2	3.504E-1	5.155E+0
-4.376E-2	3.601E-1	5.310E+0
-3.889E-2	3.601E-1	5.207E+0
-3.565E-2	3.569E-1	5.242E+0
-3.889E-2	3.504E-1	5.148E+0
-4.376E-2	3.504E-1	5.220E+0
-4.214E-2	3.504E-1	5.197E+0
-3.240E-2	3.439E-1	5.109E+0
-3.889E-2	3.439E-1	5.194E+0
-4.376E-2	3.472E-1	5.207E+0
-4.051E-2	3.342E-1	5.307E+0
-3.403E-2	3.310E-1	5.177E+0
-3.889E-2	3.569E-1	5.171E+0
-4.051E-2	3.310E-1	5.177E+0
-4.214E-2	3.374E-1	5.220E+0
-3.565E-2	3.277E-1	5.249E+0
-3.727E-2	3.310E-1	5.275E+0
-4.214E-2	3.731E-1	5.259E+0
-3.727E-2	3.439E-1	5.317E+0
-3.403E-2	3.374E-1	5.284E+0
-3.727E-2	3.374E-1	5.184E+0
-4.051E-2	3.439E-1	5.184E+0
-3.727E-2	3.634E-1	5.213E+0
-3.565E-2	3.374E-1	5.158E+0
-3.727E-2	3.472E-1	5.174E+0
-4.214E-2	3.666E-1	5.155E+0
-3.889E-2	3.147E-1	5.233E+0
-3.565E-2	3.666E-1	5.246E+0
-3.727E-2	3.310E-1	5.184E+0
-4.051E-2	3.439E-1	5.181E+0
-4.051E-2	3.569E-1	5.226E+0
-3.403E-2	3.439E-1	5.132E+0
-3.565E-2	3.504E-1	5.210E+0
-4.051E-2	3.310E-1	5.317E+0
-4.051E-2	3.374E-1	5.194E+0
-3.565E-2	3.407E-1	5.210E+0
-3.565E-2	3.439E-1	5.213E+0
-4.376E-2	3.180E-1	5.161E+0
-4.051E-2	3.407E-1	5.203E+0
-3.565E-2	3.277E-1	5.252E+0
-3.889E-2	3.277E-1	5.207E+0
-4.214E-2	3.342E-1	5.200E+0
-4.051E-2	3.504E-1	5.190E+0
-3.565E-2	3.472E-1	5.158E+0
-3.727E-2	3.439E-1	5.220E+0
-4.376E-2	3.407E-1	5.142E+0
-3.889E-2	3.310E-1	5.155E+0
-3.240E-2	3.569E-1	5.307E+0
-3.889E-2	3.277E-1	5.236E+0
-4.214E-2	3.277E-1	5.307E+0
-3.889E-2	3.342E-1	5.194E+0
-3.240E-2	3.439E-1	5.229E+0
-3.727E-2	3.407E-1	5.278E+0
-4.376E-2	3.374E-1	5.226E+0
-3.889E-2	3.407E-1	5.220E+0
-3.565E-2	3.310E-1	5.194E+0
-3.727E-2	3.601E-1	5.184E+0
-4.214E-2	3.374E-1	5.333E+0
-4.051E-2	3.504E-1	5.239E+0
-3.403E-2	3.374E-1	5.161E+0
-3.727E-2	3.374E-1	5.239E+0
-4.051E-2	3.569E-1	5.122E+0
-4.051E-2	3.504E-1	5.281E+0
-3.565E-2	3.472E-1	5.259E+0
-3.727E-2	3.439E-1	5.220E+0
-4.214E-2	3.893E-1	5.229E+0
-4.051E-2	3.537E-1	5.233E+0
-3.403E-2	3.407E-1	5.194E+0
-3.403E-2	3.537E-1	5.194E+0
-4.051E-2	3.342E-1	5.210E+0
-3.889E-2	3.472E-1	5.242E+0
-3.403E-2	3.439E-1	5.271E+0
-3.727E-2	3.374E-1	5.181E+0
-4.051E-2	3.407E-1	5.297E+0
-4.051E-2	3.212E-1	5.174E+0
-3.403E-2	3.601E-1	5.142E+0
-3.727E-2	3.601E-1	5.239E+0
-4.214E-2	3.374E-1	5.255E+0
-3.889E-2	3.374E-1	5.239E+0
-3.727E-2	3.537E-1	5.288E+0
-3.565E-2	3.472E-1	5.229E+0
-4.376E-2	3.374E-1	5.255E+0
-3.727E-2	3.601E-1	5.265E+0
-3.240E-2	3.342E-1	5.239E+0
-3.727E-2	3.537E-1	5.236E+0
-4.376E-2	3.407E-1	5.291E+0
-4.051E-2	3.374E-1	5.284E+0
-3.403E-2	3.504E-1	5.161E+0
-3.727E-2	3.407E-1	5.242E+0
-4.214E-2	3.537E-1	5.229E+0
-4.051E-2	3.277E-1	5.216E+0
-3.403E-2	3.569E-1	5.213E+0
-3.403E-2	3.472E-1	5.262E+0
-4.214E-2	3.504E-1	5.200E+0
-3.889E-2	3.439E-1	5.304E+0
-3.565E-2	3.472E-1	5.223E+0
-3.889E-2	3.601E-1	5.151E+0
-4.051E-2	3.407E-1	5.242E+0
-4.051E-2	3.439E-1	5.333E+0
-3.565E-2	3.374E-1	5.242E+0
-3.727E-2	3.731E-1	5.320E+0
-4.376E-2	3.310E-1	5.249E+0
-3.889E-2	3.439E-1	5.155E+0
-3.403E-2	3.569E-1	5.307E+0
-3.565E-2	3.537E-1	5.252E+0
-4.376E-2	3.666E-1	5.249E+0
-3.889E-2	3.310E-1	5.174E+0
-3.403E-2	3.472E-1	5.119E+0
-3.889E-2	3.180E-1	5.155E+0
-4.214E-2	3.504E-1	5.259E+0
-3.889E-2	3.634E-1	5.268E+0
-3.240E-2	3.374E-1	5.197E+0
-3.565E-2	3.472E-1	5.220E+0
-4.376E-2	3.342E-1	5.252E+0
-3.889E-2	3.407E-1	5.177E+0
-3.565E-2	3.407E-1	5.252E+0
-3.727E-2	3.374E-1	5.216E+0
-4.376E-2	3.407E-1	5.174E+0
-3.889E-2	3.374E-1	5.194E+0
-3.565E-2	3.374E-1	5.155E+0
-3.403E-2	3.342E-1	5.259E+0
-4.051E-2	3.472E-1	5.164E+0
-3.889E-2	3.277E-1	5.242E+0
-3.565E-2	3.374E-1	5.246E+0
-3.727E-2	3.472E-1	5.226E+0
-4.214E-2	3.537E-1	5.181E+0
-4.051E-2	3.569E-1	5.181E+0
-3.565E-2	3.342E-1	5.190E+0
-3.727E-2	3.342E-1	5.310E+0
-4.376E-2	3.439E-1	5.177E+0
-3.889E-2	3.601E-1	5.200E+0
-3.240E-2	3.504E-1	5.281E+0
-3.889E-2	3.180E-1	5.142E+0
-4.214E-2	3.277E-1	5.301E+0
-3.889E-2	3.472E-1	5.223E+0
-3.727E-2	3.504E-1	5.161E+0
-3.403E-2	3.407E-1	5.242E+0
-4.214E-2	3.601E-1	5.275E+0
-4.051E-2	3.504E-1	5.184E+0
-3.403E-2	3.537E-1	5.229E+0
-3.727E-2	3.472E-1	5.259E+0
-4.214E-2	3.342E-1	5.268E+0
-4.051E-2	3.699E-1	5.213E+0
-3.565E-2	3.374E-1	5.233E+0
-3.565E-2	3.277E-1	5.200E+0
-4.214E-2	3.407E-1	5.203E+0
-4.214E-2	3.374E-1	5.229E+0
-3.727E-2	3.472E-1	5.200E+0
-3.889E-2	3.472E-1	5.194E+0
-4.214E-2	3.504E-1	5.093E+0
-3.889E-2	3.245E-1	5.268E+0
-3.240E-2	3.374E-1	5.336E+0
-3.889E-2	3.342E-1	5.255E+0
-4.214E-2	3.245E-1	5.236E+0
-3.889E-2	3.342E-1	5.229E+0
-3.565E-2	3.310E-1	5.174E+0
-3.727E-2	3.374E-1	5.119E+0
-4.376E-2	3.601E-1	5.314E+0
-4.051E-2	3.245E-1	5.249E+0
-3.727E-2	3.374E-1	5.278E+0
-3.889E-2	3.374E-1	5.223E+0
-4.376E-2	3.537E-1	5.229E+0
-3.727E-2	3.569E-1	5.330E+0
-3.727E-2	3.504E-1	5.310E+0
-3.403E-2	3.472E-1	5.132E+0
-4.376E-2	3.147E-1	5.155E+0
-3.889E-2	3.504E-1	5.207E+0
-3.565E-2	3.472E-1	5.184E+0
-3.727E-2	3.666E-1	5.246E+0
-4.538E-2	3.569E-1	5.229E+0
-4.051E-2	3.115E-1	5.281E+0
-4.051E-2	3.407E-1	5.158E+0
-3.565E-2	3.342E-1	5.233E+0
-4.214E-2	3.504E-1	5.223E+0
-3.889E-2	3.472E-1	5.236E+0
-3.240E-2	3.504E-1	5.239E+0
-3.727E-2	3.537E-1	5.220E+0
-4.214E-2	3.374E-1	5.197E+0
-4.376E-2	3.537E-1	5.207E+0
-3.403E-2	3.407E-1	5.249E+0
-3.727E-2	3.666E-1	5.184E+0
-4.051E-2	3.212E-1	5.132E+0
-4.214E-2	3.310E-1	5.281E+0
-3.240E-2	3.504E-1	5.223E+0
-4.051E-2	3.374E-1	5.226E+0
-4.376E-2	3.342E-1	5.223E+0
-4.051E-2	3.666E-1	5.233E+0
-3.403E-2	3.374E-1	5.304E+0
-3.727E-2	3.374E-1	5.194E+0
-4.051E-2	3.537E-1	5.116E+0
-3.727E-2	3.569E-1	5.327E+0
-3.403E-2	3.504E-1	5.148E+0
-3.727E-2	3.504E-1	5.210E+0
-3.889E-2	3.634E-1	5.242E+0
-4.214E-2	3.537E-1	5.278E+0
-3.727E-2	3.310E-1	5.255E+0
-3.727E-2	3.472E-1	5.177E+0
-4.051E-2	3.342E-1	5.220E+0
-3.889E-2	3.407E-1	5.207E+0
-3.565E-2	3.472E-1	5.161E+0
-3.727E-2	3.439E-1	5.255E+0
-4.051E-2	3.439E-1	5.255E+0
-4.051E-2	3.277E-1	5.252E+0
-3.403E-2	3.407E-1	5.161E+0
-3.727E-2	3.310E-1	5.213E+0
-4.051E-2	3.472E-1	5.271E+0
-3.889E-2	3.374E-1	5.265E+0
-3.403E-2	3.569E-1	5.164E+0
-3.727E-2	3.439E-1	5.268E+0
-4.051E-2	3.407E-1	5.223E+0
-4.051E-2	3.439E-1	5.310E+0
-3.403E-2	3.310E-1	5.265E+0
-3.889E-2	3.439E-1	5.138E+0
-3.889E-2	3.439E-1	5.138E+0
-4.214E-2	3.601E-1	5.207E+0
-3.565E-2	3.504E-1	5.284E+0
-3.565E-2	3.537E-1	5.265E+0
-4.051E-2	3.180E-1	5.278E+0
-4.376E-2	3.537E-1	5.138E+0
-3.565E-2	3.277E-1	5.151E+0
-3.727E-2	3.472E-1	5.207E+0
-4.214E-2	3.472E-1	5.249E+0
-4.214E-2	3.407E-1	5.236E+0
-3.240E-2	3.407E-1	5.262E+0
-3.240E-2	3.342E-1	5.220E+0
-4.376E-2	3.666E-1	5.177E+0
-4.214E-2	3.374E-1	5.284E+0
-3.565E-2	3.407E-1	5.281E+0
-3.565E-2	3.634E-1	5.249E+0
-4.214E-2	3.601E-1	5.242E+0
-4.051E-2	3.439E-1	5.236E+0
-3.403E-2	3.472E-1	5.164E+0
-3.565E-2	3.569E-1	5.242E+0
-4.376E-2	3.407E-1	5.252E+0
-4.214E-2	3.212E-1	5.132E+0
-3.565E-2	3.245E-1	5.229E+0
-3.403E-2	3.666E-1	5.281E+0
-4.051E-2	3.407E-1	5.197E+0
-4.051E-2	3.504E-1	5.242E+0
-3.565E-2	3.439E-1	5.226E+0
-4.051E-2	3.245E-1	5.278E+0
-4.376E-2	3.472E-1	5.294E+0
-4.214E-2	3.342E-1	5.213E+0
-3.727E-2	3.374E-1	5.164E+0
-3.727E-2	3.439E-1	5.197E+0
-4.051E-2	3.991E-1	5.262E+0
-4.051E-2	3.407E-1	5.229E+0
-3.727E-2	3.212E-1	5.242E+0
-3.565E-2	3.472E-1	5.239E+0
-4.376E-2	3.537E-1	5.336E+0
-3.889E-2	3.472E-1	5.223E+0
-3.403E-2	3.439E-1	5.220E+0
-3.565E-2	3.504E-1	5.242E+0
-4.214E-2	3.569E-1	5.210E+0
-4.051E-2	3.439E-1	5.236E+0
-3.565E-2	3.374E-1	5.090E+0
-3.727E-2	3.601E-1	5.301E+0
-3.727E-2	3.504E-1	5.223E+0
-3.889E-2	3.601E-1	5.158E+0
-3.403E-2	3.147E-1	5.281E+0
-3.889E-2	3.374E-1	5.142E+0
-4.214E-2	3.699E-1	5.226E+0
-4.051E-2	3.537E-1	5.246E+0
-3.078E-2	3.374E-1	5.207E+0
-3.727E-2	3.439E-1	5.246E+0
-4.214E-2	3.569E-1	5.340E+0
-3.727E-2	3.504E-1	5.174E+0
-3.403E-2	3.374E-1	5.213E+0
-3.889E-2	3.374E-1	5.187E+0
-4.376E-2	3.537E-1	5.174E+0
-4.051E-2	3.472E-1	5.223E+0
-3.565E-2	3.245E-1	5.161E+0
-3.403E-2	3.374E-1	5.181E+0
-4.214E-2	3.472E-1	5.249E+0
-4.214E-2	3.310E-1	5.187E+0
-3.565E-2	3.407E-1	5.255E+0
-3.727E-2	3.018E-1	5.203E+0
-4.214E-2	3.277E-1	5.246E+0
-3.889E-2	3.342E-1	5.233E+0
-3.565E-2	3.472E-1	5.242E+0
-3.727E-2	3.504E-1	5.226E+0
-4.376E-2	3.537E-1	5.184E+0
-4.051E-2	3.472E-1	5.223E+0
-3.565E-2	3.537E-1	5.148E+0
-3.403E-2	3.569E-1	5.242E+0
-4.051E-2	3.472E-1	5.213E+0
-4.051E-2	3.310E-1	5.304E+0
-3.565E-2	3.212E-1	5.210E+0
-3.565E-2	3.212E-1	5.161E+0
-4.538E-2	3.601E-1	5.249E+0
-4.051E-2	3.374E-1	5.271E+0
-3.727E-2	3.472E-1	5.281E+0
-3.565E-2	3.569E-1	5.249E+0
-4.214E-2	3.439E-1	5.177E+0
-3.889E-2	3.601E-1	5.161E+0
-3.565E-2	3.504E-1	5.145E+0
-3.727E-2	3.634E-1	5.194E+0
-4.376E-2	3.569E-1	5.233E+0
-4.051E-2	3.699E-1	5.297E+0
-3.727E-2	3.537E-1	5.291E+0
-3.727E-2	3.374E-1	5.161E+0
-4.376E-2	3.537E-1	5.174E+0
-4.051E-2	3.310E-1	5.259E+0
-3.403E-2	3.504E-1	5.187E+0
-3.403E-2	3.212E-1	5.213E+0
-4.376E-2	3.407E-1	5.200E+0
-4.376E-2	3.537E-1	5.161E+0
-3.565E-2	3.537E-1	5.255E+0
-3.565E-2	3.407E-1	5.242E+0
-4.051E-2	3.277E-1	5.226E+0
-4.051E-2	3.764E-1	5.126E+0
-3.240E-2	3.472E-1	5.310E+0
-3.727E-2	3.180E-1	5.213E+0
-4.214E-2	3.342E-1	5.223E+0
-4.376E-2	3.342E-1	5.213E+0
-3.403E-2	3.374E-1	5.252E+0
-3.565E-2	3.666E-1	5.265E+0
-4.214E-2	3.439E-1	5.271E+0
-4.051E-2	3.601E-1	5.194E+0
-3.565E-2	3.439E-1	5.226E+0
-3.727E-2	3.601E-1	5.177E+0
-4.051E-2	3.342E-1	5.255E+0
-4.051E-2	3.504E-1	5.239E+0
-3.403E-2	3.537E-1	5.210E+0
-3.889E-2	3.472E-1	5.236E+0
-4.538E-2	3.147E-1	5.177E+0
-4.051E-2	3.407E-1	5.194E+0
-3.565E-2	3.245E-1	5.307E+0
-3.727E-2	3.472E-1	5.158E+0
-4.214E-2	3.374E-1	5.233E+0
-4.051E-2	3.310E-1	5.116E+0
-3.403E-2	3.504E-1	5.265E+0
-3.727E-2	3.569E-1	5.132E+0
-4.214E-2	3.537E-1	5.148E+0
-4.051E-2	3.439E-1	5.284E+0
-3.565E-2	3.374E-1	5.252E+0
-3.889E-2	3.601E-1	5.268E+0
-4.051E-2	3.374E-1	5.229E+0
-4.214E-2	3.310E-1	5.229E+0
-3.565E-2	3.439E-1	5.171E+0
-3.727E-2	3.439E-1	5.236E+0
-4.376E-2	3.439E-1	5.249E+0
-3.889E-2	3.407E-1	5.310E+0
-3.403E-2	3.472E-1	5.268E+0
-3.727E-2	3.504E-1	5.220E+0
-4.051E-2	3.342E-1	5.262E+0
-4.051E-2	3.342E-1	5.220E+0
-3.240E-2	3.601E-1	5.233E+0
-4.051E-2	3.504E-1	5.229E+0
-4.214E-2	3.472E-1	5.197E+0
-3.727E-2	3.439E-1	5.236E+0
-3.403E-2	3.472E-1	5.314E+0
-3.889E-2	3.310E-1	5.181E+0
-3.889E-2	3.504E-1	5.148E+0
-4.214E-2	3.504E-1	5.265E+0
-3.565E-2	3.277E-1	5.372E+0
-3.727E-2	3.472E-1	5.278E+0
-3.727E-2	3.504E-1	5.213E+0
-4.051E-2	3.180E-1	5.223E+0
-3.565E-2	3.407E-1	5.265E+0
-4.051E-2	3.504E-1	5.216E+0
-4.051E-2	3.407E-1	5.148E+0
-4.051E-2	3.504E-1	5.268E+0
-3.565E-2	3.569E-1	5.203E+0
-3.889E-2	3.472E-1	5.255E+0
-4.214E-2	3.407E-1	5.268E+0
-4.376E-2	3.342E-1	5.229E+0
-3.403E-2	3.310E-1	5.265E+0
-3.727E-2	3.374E-1	5.161E+0
-3.889E-2	3.407E-1	5.207E+0
-4.376E-2	3.342E-1	5.249E+0
-3.403E-2	3.342E-1	5.288E+0
-3.727E-2	3.342E-1	5.155E+0
-3.889E-2	3.472E-1	5.177E+0
-4.051E-2	3.601E-1	5.275E+0
-3.565E-2	3.310E-1	5.233E+0
-3.889E-2	3.504E-1	5.239E+0
-3.889E-2	3.342E-1	5.304E+0
-4.051E-2	3.407E-1	5.213E+0
-3.403E-2	3.374E-1	5.246E+0
-3.889E-2	3.439E-1	5.213E+0
-4.214E-2	3.407E-1	5.148E+0
-4.051E-2	3.537E-1	5.226E+0
-3.565E-2	3.601E-1	5.249E+0
-3.727E-2	3.374E-1	5.220E+0
-4.376E-2	3.569E-1	5.226E+0
-4.376E-2	3.212E-1	5.197E+0
-3.727E-2	3.212E-1	5.155E+0
-3.727E-2	3.472E-1	5.304E+0
-4.214E-2	3.342E-1	5.220E+0
-4.214E-2	3.374E-1	5.252E+0
-3.403E-2	3.537E-1	5.213E+0
-3.727E-2	3.537E-1	5.284E+0
-4.214E-2	3.569E-1	5.242E+0
-4.051E-2	3.472E-1	5.249E+0
-3.565E-2	3.277E-1	5.207E+0
-3.889E-2	3.439E-1	5.197E+0
-4.051E-2	3.407E-1	5.158E+0
-4.214E-2	3.601E-1	5.278E+0
-3.240E-2	3.472E-1	5.155E+0
-3.889E-2	3.212E-1	5.301E+0
-4.376E-2	3.634E-1	5.252E+0
-4.376E-2	3.245E-1	5.314E+0
-3.727E-2	3.212E-1	5.291E+0
-3.889E-2	3.342E-1	5.249E+0
-4.214E-2	3.310E-1	5.216E+0
-3.889E-2	3.277E-1	5.213E+0
-3.565E-2	3.310E-1	5.262E+0
-3.727E-2	3.439E-1	5.148E+0
-4.051E-2	3.537E-1	5.252E+0
-4.214E-2	3.537E-1	5.171E+0
-3.565E-2	3.180E-1	5.223E+0
-3.727E-2	3.472E-1	5.233E+0
-4.051E-2	3.569E-1	5.236E+0
-4.214E-2	3.407E-1	5.259E+0
-3.403E-2	3.439E-1	5.210E+0
-4.051E-2	3.374E-1	5.259E+0
-4.214E-2	3.504E-1	5.239E+0
-4.214E-2	3.310E-1	5.126E+0
-3.403E-2	3.310E-1	5.297E+0
-3.727E-2	3.504E-1	5.158E+0
-4.214E-2	3.374E-1	5.271E+0
-3.889E-2	3.407E-1	5.265E+0
-3.727E-2	3.601E-1	5.177E+0
-3.727E-2	3.407E-1	5.210E+0
-4.051E-2	3.504E-1	5.239E+0
-4.214E-2	3.472E-1	5.203E+0
-3.727E-2	3.374E-1	5.220E+0
-3.889E-2	3.439E-1	5.229E+0
-3.889E-2	3.374E-1	5.236E+0
-3.889E-2	3.601E-1	5.255E+0
-3.403E-2	3.569E-1	5.181E+0
-3.727E-2	3.537E-1	5.271E+0
-4.214E-2	3.439E-1	5.252E+0
-3.889E-2	3.537E-1	5.349E+0
-3.403E-2	3.407E-1	5.288E+0
-3.727E-2	3.342E-1	5.271E+0
-4.214E-2	3.374E-1	5.229E+0
-4.051E-2	3.472E-1	5.203E+0
-3.403E-2	3.277E-1	5.294E+0
-3.565E-2	3.342E-1	5.207E+0
-4.376E-2	3.374E-1	5.203E+0
-4.051E-2	3.601E-1	5.242E+0
-3.403E-2	3.407E-1	5.275E+0
-3.727E-2	3.310E-1	5.138E+0
-4.376E-2	3.634E-1	5.233E+0
-4.051E-2	3.310E-1	5.161E+0
-3.727E-2	3.439E-1	5.210E+0
-3.889E-2	3.504E-1	5.203E+0
-4.376E-2	3.277E-1	5.210E+0
-4.214E-2	3.082E-1	5.210E+0
-3.565E-2	3.245E-1	5.151E+0
-4.051E-2	3.537E-1	5.216E+0
-4.376E-2	3.407E-1	5.187E+0
-4.051E-2	3.569E-1	5.284E+0
-3.565E-2	3.439E-1	5.187E+0
-3.889E-2	3.504E-1	5.200E+0
-4.214E-2	3.374E-1	5.194E+0
-4.051E-2	3.180E-1	5.174E+0
-3.727E-2	3.601E-1	5.291E+0
-3.565E-2	3.569E-1	5.252E+0
-4.214E-2	3.407E-1	5.281E+0
-4.538E-2	3.764E-1	5.262E+0
-3.403E-2	3.374E-1	5.229E+0
-3.889E-2	3.277E-1	5.249E+0
-4.700E-2	3.342E-1	5.210E+0
-4.214E-2	3.439E-1	5.304E+0
-3.565E-2	3.407E-1	5.297E+0
-3.565E-2	3.180E-1	5.177E+0
-4.538E-2	3.472E-1	5.271E+0
-4.051E-2	3.245E-1	5.294E+0
-3.565E-2	3.666E-1	5.246E+0
-3.727E-2	3.310E-1	5.242E+0
-4.214E-2	3.407E-1	5.161E+0
-4.214E-2	3.504E-1	5.281E+0
-3.403E-2	3.504E-1	5.252E+0
-3.727E-2	3.277E-1	5.291E+0
-4.538E-2	3.342E-1	5.194E+0
-3.889E-2	3.407E-1	5.275E+0
-3.565E-2	3.537E-1	5.271E+0
-3.727E-2	3.731E-1	5.226E+0
-3.889E-2	3.504E-1	5.262E+0
-4.214E-2	3.245E-1	5.304E+0
-3.889E-2	3.342E-1	5.226E+0
-3.565E-2	3.439E-1	5.161E+0
-4.538E-2	3.407E-1	5.320E+0
-4.051E-2	3.310E-1	5.067E+0
-3.727E-2	3.504E-1	5.281E+0
-3.727E-2	3.374E-1	5.320E+0
-4.376E-2	3.666E-1	5.181E+0
-3.727E-2	3.537E-1	5.278E+0
-3.240E-2	3.439E-1	5.242E+0
-3.565E-2	3.342E-1	5.220E+0
-4.214E-2	3.796E-1	5.297E+0
-3.889E-2	3.569E-1	5.262E+0
-3.403E-2	3.147E-1	5.190E+0
-3.889E-2	3.407E-1	5.307E+0
-4.214E-2	3.537E-1	5.226E+0
-4.214E-2	3.537E-1	5.288E+0
-3.403E-2	3.407E-1	5.168E+0
-3.889E-2	3.180E-1	5.158E+0
-4.376E-2	3.472E-1	5.262E+0
-4.051E-2	3.439E-1	5.242E+0
-3.565E-2	3.634E-1	5.314E+0
-3.565E-2	3.310E-1	5.294E+0
-4.051E-2	3.310E-1	5.174E+0
-4.376E-2	3.310E-1	5.197E+0
-3.403E-2	3.699E-1	5.297E+0
-3.565E-2	3.439E-1	5.190E+0
-4.376E-2	3.601E-1	5.145E+0
-3.889E-2	3.374E-1	5.236E+0
-3.727E-2	3.764E-1	5.135E+0
-3.565E-2	3.472E-1	5.239E+0
-3.889E-2	3.407E-1	5.336E+0
-3.889E-2	3.569E-1	5.246E+0
-3.727E-2	3.504E-1	5.233E+0
-3.565E-2	3.342E-1	5.252E+0
-4.214E-2	3.666E-1	5.220E+0
-4.214E-2	3.407E-1	5.262E+0
-3.565E-2	3.472E-1	5.187E+0
-3.889E-2	3.504E-1	5.259E+0
-4.214E-2	3.374E-1	5.213E+0
-4.214E-2	3.601E-1	5.177E+0
-3.565E-2	3.504E-1	5.207E+0
-3.565E-2	3.245E-1	5.301E+0
-4.051E-2	3.342E-1	5.288E+0
-4.376E-2	3.407E-1	5.246E+0
-3.727E-2	3.310E-1	5.229E+0
-3.403E-2	3.504E-1	5.265E+0
-4.376E-2	3.537E-1	5.229E+0
-4.214E-2	3.504E-1	5.155E+0
-3.727E-2	3.537E-1	5.246E+0
-4.051E-2	3.407E-1	5.262E+0
-4.538E-2	3.245E-1	5.164E+0
-4.538E-2	3.537E-1	5.265E+0
-3.403E-2	3.601E-1	5.262E+0
-3.889E-2	3.439E-1	5.226E+0
-4.214E-2	3.537E-1	5.294E+0
-3.889E-2	3.504E-1	5.291E+0
-3.727E-2	3.601E-1	5.249E+0
-3.727E-2	3.407E-1	5.320E+0
-4.376E-2	3.537E-1	5.229E+0
-4.214E-2	3.342E-1	5.252E+0
-3.403E-2	3.537E-1	5.246E+0
-3.727E-2	3.374E-1	5.278E+0
-4.376E-2	3.472E-1	5.197E+0
-4.051E-2	3.342E-1	5.343E+0
-3.727E-2	3.115E-1	5.223E+0
-3.889E-2	3.245E-1	5.200E+0
-4.376E-2	3.569E-1	5.242E+0
-4.376E-2	3.374E-1	5.252E+0
-3.727E-2	3.439E-1	5.200E+0
-3.727E-2	3.537E-1	5.246E+0
-4.214E-2	3.472E-1	5.262E+0
-4.214E-2	3.472E-1	5.281E+0
-3.727E-2	3.277E-1	5.200E+0
-3.727E-2	3.374E-1	5.275E+0
-4.376E-2	3.407E-1	5.278E+0
-3.889E-2	3.310E-1	5.288E+0
-3.727E-2	3.212E-1	5.278E+0
-4.051E-2	3.504E-1	5.213E+0
-4.214E-2	3.342E-1	5.304E+0
-4.051E-2	3.310E-1	5.233E+0
-3.889E-2	3.472E-1	5.249E+0
-3.889E-2	3.601E-1	5.216E+0
-4.376E-2	3.472E-1	5.177E+0
-4.051E-2	3.569E-1	5.171E+0
-3.565E-2	3.504E-1	5.200E+0
-3.727E-2	3.537E-1	5.275E+0
-4.214E-2	3.504E-1	5.281E+0
-4.214E-2	3.537E-1	5.096E+0
-3.565E-2	3.407E-1	5.184E+0
-3.565E-2	3.212E-1	5.246E+0
-4.214E-2	3.342E-1	5.223E+0
-3.889E-2	3.374E-1	5.216E+0
-3.727E-2	3.472E-1	5.297E+0
-3.889E-2	3.504E-1	5.278E+0
-4.376E-2	3.342E-1	5.187E+0
-4.051E-2	3.537E-1	5.271E+0
-3.727E-2	3.472E-1	5.216E+0
-3.889E-2	3.764E-1	5.187E+0
-4.214E-2	3.342E-1	5.200E+0
-4.051E-2	3.310E-1	5.164E+0
-3.403E-2	3.310E-1	5.138E+0
-3.889E-2	3.472E-1	5.216E+0
-4.214E-2	3.439E-1	5.190E+0
-4.376E-2	3.439E-1	5.249E+0
-3.565E-2	3.342E-1	5.281E+0
-3.565E-2	3.439E-1	5.197E+0
-4.214E-2	3.310E-1	5.278E+0
-4.214E-2	3.310E-1	5.239E+0
-3.565E-2	3.439E-1	5.281E+0
-3.565E-2	3.569E-1	5.164E+0
-4.051E-2	3.277E-1	5.255E+0
-4.214E-2	3.342E-1	5.168E+0
-3.889E-2	3.310E-1	5.210E+0
-3.727E-2	3.569E-1	5.216E+0
-4.214E-2	3.569E-1	5.229E+0
-4.214E-2	3.504E-1	5.268E+0
-3.565E-2	3.342E-1	5.135E+0
-3.727E-2	3.472E-1	5.203E+0
-4.051E-2	3.537E-1	5.346E+0
-4.376E-2	3.407E-1	5.207E+0
-3.565E-2	3.537E-1	5.106E+0
-3.727E-2	3.439E-1	5.233E+0
-4.376E-2	3.407E-1	5.229E+0
-4.376E-2	3.342E-1	5.268E+0
-3.403E-2	3.180E-1	5.304E+0
-3.889E-2	3.407E-1	5.291E+0
-4.051E-2	3.439E-1	5.207E+0
-4.051E-2	3.472E-1	5.265E+0
-3.565E-2	3.537E-1	5.239E+0
-3.889E-2	3.310E-1	5.203E+0
-4.538E-2	3.537E-1	5.207E+0
-4.214E-2	3.310E-1	5.242E+0
-3.565E-2	3.407E-1	5.213E+0
-3.727E-2	3.374E-1	5.246E+0
-4.376E-2	3.374E-1	5.210E+0
-4.051E-2	3.504E-1	5.414E+0
-3.565E-2	3.374E-1	5.307E+0
-3.565E-2	3.601E-1	5.220E+0
-4.376E-2	3.504E-1	5.181E+0
-4.214E-2	3.342E-1	5.213E+0
-3.889E-2	3.407E-1	5.255E+0
-3.565E-2	3.439E-1	5.236E+0
-4.376E-2	3.277E-1	5.255E+0
-4.214E-2	3.342E-1	5.236E+0
-3.565E-2	3.569E-1	5.268E+0
-3.727E-2	3.342E-1	5.265E+0
-4.214E-2	3.504E-1	5.210E+0
-4.051E-2	3.374E-1	5.252E+0
-3.240E-2	3.212E-1	5.216E+0
-3.889E-2	3.407E-1	5.233E+0
-4.214E-2	3.472E-1	5.291E+0
-3.889E-2	3.569E-1	5.284E+0
-3.403E-2	3.374E-1	5.213E+0
-3.889E-2	3.569E-1	5.216E+0
-4.214E-2	3.310E-1	5.190E+0
-3.889E-2	3.537E-1	5.171E+0
-3.727E-2	3.310E-1	5.181E+0
-3.727E-2	3.569E-1	5.226E+0
-4.214E-2	3.245E-1	5.291E+0
-3.889E-2	3.504E-1	5.155E+0
-3.403E-2	3.212E-1	5.142E+0
-3.565E-2	3.569E-1	5.233E+0
-4.214E-2	3.245E-1	5.233E+0
-4.214E-2	3.504E-1	5.255E+0
-3.727E-2	3.310E-1	5.177E+0
-3.727E-2	3.601E-1	5.265E+0
-4.214E-2	3.666E-1	5.246E+0
-4.376E-2	3.407E-1	5.194E+0
-3.565E-2	3.245E-1	5.242E+0
-3.727E-2	3.439E-1	5.252E+0
-4.214E-2	3.439E-1	5.233E+0
-4.214E-2	3.374E-1	5.297E+0
-3.565E-2	3.472E-1	5.197E+0
-3.727E-2	3.374E-1	5.200E+0
-4.376E-2	3.245E-1	5.181E+0
-4.051E-2	3.374E-1	5.236E+0
-3.565E-2	3.407E-1	5.194E+0
-3.403E-2	3.115E-1	5.340E+0
-4.051E-2	3.472E-1	5.213E+0
-4.214E-2	3.310E-1	5.249E+0
-3.565E-2	3.407E-1	5.229E+0
-3.889E-2	3.504E-1	5.213E+0
-4.214E-2	3.310E-1	5.142E+0
-4.051E-2	3.374E-1	5.362E+0
-3.727E-2	3.439E-1	5.297E+0
-3.889E-2	3.277E-1	5.181E+0
-4.051E-2	3.407E-1	5.262E+0
-4.051E-2	3.439E-1	5.226E+0
-3.565E-2	3.245E-1	5.223E+0
-3.727E-2	3.212E-1	5.174E+0
-4.051E-2	3.537E-1	5.220E+0
-4.051E-2	3.472E-1	5.190E+0
-3.403E-2	3.374E-1	5.291E+0
-3.727E-2	3.472E-1	5.262E+0
-4.214E-2	3.439E-1	5.194E+0
-4.214E-2	3.310E-1	5.200E+0
-3.727E-2	3.537E-1	5.356E+0
-3.727E-2	3.472E-1	5.265E+0
-4.538E-2	3.537E-1	5.216E+0
-3.889E-2	3.374E-1	5.236E+0
-3.727E-2	3.504E-1	5.216E+0
-3.727E-2	3.472E-1	5.184E+0
-4.376E-2	3.245E-1	5.213E+0
-4.051E-2	3.537E-1	5.281E+0
-3.727E-2	3.407E-1	5.323E+0
-3.727E-2	3.439E-1	5.171E+0
-4.214E-2	3.472E-1	5.229E+0
-4.214E-2	3.634E-1	5.135E+0
-3.727E-2	3.407E-1	5.168E+0
-3.565E-2	3.537E-1	5.216E+0
-4.051E-2	3.504E-1	5.142E+0
-4.376E-2	3.699E-1	5.190E+0
-3.565E-2	3.310E-1	5.164E+0
-3.889E-2	3.374E-1	5.223E+0
-4.214E-2	3.569E-1	5.171E+0
-4.214E-2	3.212E-1	5.242E+0
-3.727E-2	3.699E-1	5.343E+0
-3.727E-2	3.439E-1	5.203E+0
-4.214E-2	3.407E-1	5.223E+0
-4.214E-2	3.601E-1	5.294E+0
-3.403E-2	3.569E-1	5.281E+0
-3.727E-2	3.245E-1	5.255E+0
-4.051E-2	3.407E-1	5.340E+0
-4.051E-2	3.407E-1	5.346E+0
-3.240E-2	3.472E-1	5.210E+0
-3.565E-2	3.601E-1	5.203E+0
-4.376E-2	3.407E-1	5.164E+0
-4.214E-2	3.504E-1	5.255E+0
-3.565E-2	3.634E-1	5.181E+0
-3.727E-2	3.504E-1	5.239E+0
-4.214E-2	3.115E-1	5.278E+0
-4.214E-2	3.472E-1	5.275E+0
-3.565E-2	3.277E-1	5.304E+0
-3.240E-2	3.277E-1	5.275E+0
-4.376E-2	3.407E-1	5.194E+0
-4.214E-2	3.212E-1	5.275E+0
-3.403E-2	3.699E-1	5.320E+0
-3.727E-2	3.537E-1	5.210E+0
-4.214E-2	3.374E-1	5.236E+0
-4.214E-2	3.439E-1	5.226E+0
-3.403E-2	3.504E-1	5.187E+0
-3.727E-2	3.245E-1	5.297E+0
-4.214E-2	3.277E-1	5.229E+0
-4.214E-2	3.666E-1	5.246E+0
-3.727E-2	3.374E-1	5.184E+0
-3.565E-2	3.601E-1	5.138E+0
-4.214E-2	3.537E-1	5.229E+0
-4.051E-2	3.472E-1	5.220E+0
-3.565E-2	3.439E-1	5.155E+0
-3.889E-2	3.439E-1	5.249E+0
-4.051E-2	3.569E-1	5.239E+0
-4.376E-2	3.439E-1	5.239E+0
-3.403E-2	3.569E-1	5.271E+0
-3.727E-2	3.569E-1	5.271E+0
-4.214E-2	3.310E-1	5.259E+0
-4.214E-2	3.601E-1	5.184E+0
-3.565E-2	3.472E-1	5.229E+0
-3.565E-2	3.439E-1	5.171E+0
-4.376E-2	3.504E-1	5.200E+0
-4.376E-2	3.277E-1	5.226E+0
-3.727E-2	3.407E-1	5.242E+0
-3.889E-2	3.374E-1	5.236E+0
-4.376E-2	3.439E-1	5.268E+0
-4.538E-2	3.147E-1	5.239E+0
-3.240E-2	3.342E-1	5.229E+0
-3.889E-2	3.634E-1	5.200E+0
-4.051E-2	3.439E-1	5.304E+0
-4.051E-2	3.569E-1	5.268E+0
-3.403E-2	3.407E-1	5.194E+0
-3.403E-2	3.212E-1	5.216E+0
-4.376E-2	3.504E-1	5.242E+0
-4.051E-2	3.277E-1	5.323E+0
-3.565E-2	3.569E-1	5.200E+0
-3.727E-2	3.342E-1	5.236E+0
-3.889E-2	3.342E-1	5.164E+0
-3.889E-2	3.601E-1	5.320E+0
-3.727E-2	3.537E-1	5.239E+0
-3.565E-2	3.634E-1	5.281E+0
-4.214E-2	3.666E-1	5.259E+0
-4.051E-2	3.472E-1	5.194E+0
-3.727E-2	3.439E-1	5.187E+0
-3.727E-2	3.310E-1	5.249E+0
-4.214E-2	3.504E-1	5.194E+0
-4.051E-2	3.439E-1	5.291E+0
-3.889E-2	3.537E-1	5.096E+0
-3.727E-2	3.569E-1	5.203E+0
-4.376E-2	3.342E-1	5.242E+0
-4.376E-2	3.407E-1	5.301E+0
-3.727E-2	3.504E-1	5.262E+0
-3.889E-2	3.439E-1	5.239E+0
-4.051E-2	3.796E-1	5.259E+0
-3.889E-2	3.601E-1	5.203E+0
-3.565E-2	3.374E-1	5.294E+0
-3.565E-2	3.569E-1	5.203E+0
-4.214E-2	3.407E-1	5.229E+0
-4.376E-2	3.634E-1	5.246E+0
-3.565E-2	3.634E-1	5.229E+0
-3.565E-2	3.342E-1	5.262E+0
-4.214E-2	3.277E-1	5.278E+0
-4.214E-2	3.472E-1	5.233E+0
-3.727E-2	3.245E-1	5.372E+0
-3.727E-2	3.569E-1	5.236E+0
-4.214E-2	3.601E-1	5.203E+0
-3.889E-2	3.472E-1	5.181E+0
-3.727E-2	3.439E-1	5.252E+0
-3.727E-2	3.472E-1	5.213E+0
-4.214E-2	3.601E-1	5.197E+0
-4.376E-2	3.634E-1	5.281E+0
-3.403E-2	3.147E-1	5.200E+0
-3.565E-2	3.342E-1	5.284E+0
-4.376E-2	3.537E-1	5.291E+0
-4.214E-2	3.537E-1	5.297E+0
-3.565E-2	3.374E-1	5.216E+0
-3.727E-2	3.504E-1	5.259E+0
-4.214E-2	3.439E-1	5.226E+0
-4.214E-2	3.439E-1	5.203E+0
-3.565E-2	3.407E-1	5.246E+0
-3.727E-2	3.472E-1	5.207E+0
-4.051E-2	3.407E-1	5.216E+0
-4.214E-2	3.374E-1	5.288E+0
-3.403E-2	3.147E-1	5.255E+0
-3.565E-2	3.374E-1	5.220E+0
-4.051E-2	3.310E-1	5.242E+0
-4.376E-2	3.407E-1	5.262E+0
-3.727E-2	3.439E-1	5.265E+0
-3.889E-2	3.342E-1	5.200E+0
-4.214E-2	3.407E-1	5.181E+0
-4.051E-2	3.407E-1	5.291E+0
-3.727E-2	3.018E-1	5.246E+0
-3.727E-2	3.212E-1	5.259E+0
-4.214E-2	3.342E-1	5.229E+0
-3.889E-2	3.407E-1	5.158E+0
-3.565E-2	3.537E-1	5.216E+0
-3.727E-2	3.310E-1	5.249E+0
-4.214E-2	3.342E-1	5.246E+0
-4.376E-2	3.439E-1	5.148E+0
-3.727E-2	3.407E-1	5.181E+0
-3.565E-2	3.439E-1	5.210E+0
-4.376E-2	3.569E-1	5.281E+0
-4.214E-2	3.504E-1	5.259E+0
-3.727E-2	3.407E-1	5.223E+0
-3.727E-2	3.537E-1	5.197E+0
-4.051E-2	3.407E-1	5.207E+0
-4.051E-2	3.310E-1	5.255E+0
-3.403E-2	3.310E-1	5.252E+0
-3.727E-2	3.439E-1	5.210E+0
-4.214E-2	3.504E-1	5.259E+0
-4.214E-2	3.374E-1	5.200E+0
-3.889E-2	3.310E-1	5.310E+0
-3.727E-2	3.277E-1	5.194E+0
-4.214E-2	3.472E-1	5.268E+0
-4.051E-2	3.601E-1	5.317E+0
-3.565E-2	3.310E-1	5.220E+0
-3.889E-2	3.310E-1	5.220E+0
-4.214E-2	3.504E-1	5.239E+0
-3.889E-2	3.439E-1	5.252E+0
-3.889E-2	3.342E-1	5.194E+0
-3.889E-2	3.569E-1	5.259E+0
-4.214E-2	3.439E-1	5.226E+0
-4.376E-2	3.504E-1	5.310E+0
-3.727E-2	3.504E-1	5.194E+0
-4.051E-2	3.310E-1	5.265E+0
-4.538E-2	3.439E-1	5.317E+0
-4.214E-2	3.537E-1	5.190E+0
-3.565E-2	3.666E-1	5.252E+0
-3.727E-2	3.472E-1	5.356E+0
-4.214E-2	3.537E-1	5.220E+0
-4.214E-2	3.601E-1	5.307E+0
-3.565E-2	3.245E-1	5.252E+0
-3.727E-2	3.407E-1	5.259E+0
-4.214E-2	3.212E-1	5.177E+0
-4.214E-2	3.147E-1	5.203E+0
-3.727E-2	3.472E-1	5.210E+0
-4.051E-2	3.699E-1	5.262E+0
-4.376E-2	3.407E-1	5.259E+0
-4.214E-2	3.407E-1	5.265E+0
-3.565E-2	3.407E-1	5.278E+0
-3.889E-2	3.407E-1	5.288E+0
-4.051E-2	3.245E-1	5.307E+0
-4.376E-2	3.407E-1	5.249E+0
-3.889E-2	3.310E-1	5.203E+0
-3.727E-2	3.439E-1	5.216E+0
-4.214E-2	3.504E-1	5.226E+0
-4.214E-2	3.310E-1	5.184E+0
-3.727E-2	3.537E-1	5.239E+0
-3.727E-2	3.472E-1	5.242E+0
-4.538E-2	3.245E-1	5.281E+0
-4.376E-2	3.374E-1	5.242E+0
-3.565E-2	3.407E-1	5.194E+0
-3.727E-2	3.439E-1	5.177E+0
-4.051E-2	3.601E-1	5.246E+0
-4.376E-2	3.569E-1	5.194E+0
-3.403E-2	3.310E-1	5.246E+0
-3.727E-2	3.569E-1	5.203E+0
-4.376E-2	3.407E-1	5.197E+0
-4.214E-2	3.472E-1	5.301E+0
-3.565E-2	3.407E-1	5.216E+0
-3.727E-2	3.374E-1	5.284E+0
-4.376E-2	3.245E-1	5.190E+0
-4.376E-2	3.374E-1	5.203E+0
-3.565E-2	3.245E-1	5.252E+0
-3.727E-2	3.407E-1	5.249E+0
-4.538E-2	3.407E-1	5.187E+0
-4.214E-2	3.407E-1	5.284E+0
-3.565E-2	3.342E-1	5.271E+0
-3.727E-2	3.374E-1	5.200E+0
-4.376E-2	3.634E-1	5.252E+0
-3.889E-2	3.472E-1	5.275E+0
-3.889E-2	3.504E-1	5.252E+0
-3.727E-2	3.504E-1	5.216E+0
-4.700E-2	3.374E-1	5.226E+0
-4.214E-2	3.472E-1	5.323E+0
-3.565E-2	3.277E-1	5.184E+0
-3.565E-2	3.439E-1	5.203E+0
-4.214E-2	3.537E-1	5.220E+0
-4.051E-2	3.439E-1	5.207E+0
-3.727E-2	3.407E-1	5.148E+0
-3.403E-2	3.407E-1	5.200E+0
-4.376E-2	3.439E-1	5.229E+0
-4.214E-2	3.472E-1	5.200E+0
-3.727E-2	3.407E-1	5.200E+0
-3.727E-2	3.439E-1	5.200E+0
-4.051E-2	3.407E-1	5.249E+0
-4.051E-2	3.180E-1	5.320E+0
-3.727E-2	3.407E-1	5.184E+0
-3.565E-2	3.439E-1	5.151E+0
-4.376E-2	3.569E-1	5.310E+0
-4.538E-2	3.115E-1	5.239E+0
-3.565E-2	3.666E-1	5.229E+0
-3.403E-2	3.407E-1	5.291E+0
-4.051E-2	3.634E-1	5.278E+0
-4.214E-2	3.439E-1	5.288E+0
-3.565E-2	3.342E-1	5.278E+0
-3.565E-2	3.277E-1	5.275E+0
-4.214E-2	3.569E-1	5.207E+0
-4.214E-2	3.439E-1	5.271E+0
-3.727E-2	3.374E-1	5.278E+0
-3.565E-2	3.310E-1	5.226E+0
-4.214E-2	3.342E-1	5.190E+0
-4.376E-2	3.374E-1	5.239E+0
-3.565E-2	3.472E-1	5.271E+0
-3.889E-2	3.310E-1	5.216E+0
-4.051E-2	3.374E-1	5.171E+0
-4.376E-2	3.537E-1	5.210E+0
-3.727E-2	3.407E-1	5.310E+0
-3.727E-2	3.374E-1	5.213E+0
-3.889E-2	3.569E-1	5.252E+0
-4.051E-2	3.115E-1	5.203E+0
-3.889E-2	3.310E-1	5.197E+0
-3.727E-2	3.537E-1	5.200E+0
-4.214E-2	3.439E-1	5.252E+0
-4.214E-2	3.537E-1	5.168E+0
-3.403E-2	3.342E-1	5.259E+0
-3.727E-2	3.699E-1	5.174E+0
-4.376E-2	3.569E-1	5.220E+0
-3.889E-2	3.407E-1	5.106E+0
-3.727E-2	3.439E-1	5.223E+0
-3.727E-2	3.439E-1	5.181E+0
-4.214E-2	3.666E-1	5.223E+0
-4.376E-2	3.439E-1	5.323E+0
-3.565E-2	3.439E-1	5.297E+0
-3.727E-2	3.374E-1	5.197E+0
-4.376E-2	3.407E-1	5.223E+0
-4.214E-2	3.407E-1	5.288E+0
-3.565E-2	3.374E-1	5.246E+0
-3.565E-2	3.569E-1	5.317E+0
-4.376E-2	3.472E-1	5.304E+0
-4.214E-2	3.472E-1	5.220E+0
-3.727E-2	3.310E-1	5.236E+0
-3.565E-2	3.439E-1	5.265E+0
-4.214E-2	3.342E-1	5.259E+0
-4.214E-2	3.537E-1	5.184E+0
-3.727E-2	3.601E-1	5.184E+0
-3.889E-2	3.342E-1	5.281E+0
-4.214E-2	3.374E-1	5.181E+0
-4.051E-2	3.472E-1	5.246E+0
-3.565E-2	3.439E-1	5.246E+0
-3.727E-2	3.504E-1	5.233E+0
-4.214E-2	3.310E-1	5.252E+0
-4.538E-2	3.407E-1	5.229E+0
-3.565E-2	3.472E-1	5.246E+0
-3.727E-2	3.472E-1	5.262E+0
-4.051E-2	3.374E-1	5.161E+0
-4.214E-2	3.601E-1	5.223E+0
-3.727E-2	3.601E-1	5.233E+0
-3.727E-2	3.537E-1	5.220E+0
-4.376E-2	3.310E-1	5.262E+0
-4.214E-2	3.439E-1	5.207E+0
-3.403E-2	3.212E-1	5.207E+0
-3.565E-2	3.374E-1	5.229E+0
-4.214E-2	3.212E-1	5.262E+0
-4.214E-2	3.374E-1	5.291E+0
-3.727E-2	3.537E-1	5.220E+0
-3.565E-2	3.310E-1	5.265E+0
-4.214E-2	3.731E-1	5.242E+0
-4.051E-2	3.342E-1	5.297E+0
-3.727E-2	3.277E-1	5.168E+0
-3.565E-2	3.342E-1	5.307E+0
-4.376E-2	3.504E-1	5.252E+0
-4.214E-2	3.537E-1	5.281E+0
-3.727E-2	3.374E-1	5.177E+0
-3.403E-2	3.472E-1	5.161E+0
-4.214E-2	3.699E-1	5.181E+0
-4.214E-2	3.439E-1	5.158E+0
-3.565E-2	3.829E-1	5.259E+0
-3.889E-2	3.277E-1	5.304E+0
-4.214E-2	3.374E-1	5.145E+0
-4.376E-2	3.342E-1	5.223E+0
-3.727E-2	3.472E-1	5.314E+0
-3.727E-2	3.407E-1	5.229E+0
-4.376E-2	3.666E-1	5.226E+0
-4.376E-2	3.407E-1	5.268E+0
-3.565E-2	3.472E-1	5.236E+0
-3.889E-2	3.504E-1	5.281E+0
-4.376E-2	3.212E-1	5.262E+0
-4.376E-2	3.472E-1	5.226E+0
-3.889E-2	3.472E-1	5.242E+0
-3.727E-2	3.310E-1	5.275E+0
-4.376E-2	3.277E-1	5.181E+0
-4.538E-2	3.504E-1	5.194E+0
-3.565E-2	3.666E-1	5.275E+0
-3.889E-2	3.342E-1	5.268E+0
-4.538E-2	3.342E-1	5.223E+0
-4.214E-2	3.310E-1	5.177E+0
-3.727E-2	3.504E-1	5.233E+0
-3.565E-2	3.277E-1	5.203E+0
-4.214E-2	3.537E-1	5.249E+0
-4.376E-2	3.504E-1	5.275E+0
-3.727E-2	3.601E-1	5.271E+0
-3.889E-2	3.439E-1	5.330E+0
-4.376E-2	3.342E-1	5.366E+0
-4.376E-2	3.731E-1	5.255E+0
-3.727E-2	3.407E-1	5.252E+0
-3.565E-2	3.147E-1	5.297E+0
-4.051E-2	3.601E-1	5.317E+0
-3.889E-2	3.277E-1	5.278E+0
-3.727E-2	3.342E-1	5.265E+0
-4.051E-2	3.569E-1	5.220E+0
-4.214E-2	3.439E-1	5.233E+0
-3.889E-2	3.504E-1	5.168E+0
-3.889E-2	3.472E-1	5.210E+0
-3.403E-2	3.342E-1	5.242E+0
-4.214E-2	3.310E-1	5.226E+0
-4.214E-2	3.374E-1	5.155E+0
-3.565E-2	3.504E-1	5.226E+0
-3.565E-2	3.537E-1	5.246E+0
-4.214E-2	3.537E-1	5.190E+0
-4.051E-2	3.342E-1	5.239E+0
-3.889E-2	3.277E-1	5.246E+0
-3.889E-2	3.472E-1	5.291E+0
-4.214E-2	3.439E-1	5.203E+0
-4.051E-2	3.342E-1	5.379E+0
-3.403E-2	3.439E-1	5.233E+0
-3.565E-2	3.277E-1	5.220E+0
-4.376E-2	3.472E-1	5.330E+0
-4.376E-2	3.407E-1	5.246E+0
-3.889E-2	3.504E-1	5.207E+0
-3.889E-2	3.569E-1	5.259E+0
-4.051E-2	3.439E-1	5.233E+0
-4.214E-2	3.472E-1	5.246E+0
-3.403E-2	3.439E-1	5.142E+0
-3.727E-2	3.439E-1	5.207E+0
-4.538E-2	3.407E-1	5.275E+0
-4.214E-2	3.277E-1	5.288E+0
-3.403E-2	3.342E-1	5.126E+0
-3.889E-2	3.374E-1	5.229E+0
-4.376E-2	3.537E-1	5.155E+0
-4.376E-2	3.245E-1	5.229E+0
-3.727E-2	3.504E-1	5.281E+0
-4.051E-2	3.277E-1	5.145E+0
-4.214E-2	3.537E-1	5.220E+0
-4.214E-2	3.342E-1	5.226E+0
-3.889E-2	3.342E-1	5.333E+0
-3.565E-2	3.569E-1	5.239E+0
-4.376E-2	3.537E-1	5.281E+0
-4.376E-2	3.504E-1	5.155E+0
-3.889E-2	3.504E-1	5.353E+0
-4.051E-2	3.504E-1	5.255E+0
-4.214E-2	3.439E-1	5.281E+0
-4.376E-2	3.180E-1	5.252E+0
-3.565E-2	3.472E-1	5.242E+0
-3.727E-2	3.504E-1	5.213E+0
-4.051E-2	3.601E-1	5.226E+0
-4.376E-2	3.472E-1	5.220E+0
-3.727E-2	3.472E-1	5.161E+0
-3.565E-2	3.310E-1	5.317E+0
-4.214E-2	3.537E-1	5.233E+0
-4.214E-2	3.407E-1	5.194E+0
-3.727E-2	3.245E-1	5.307E+0
-3.727E-2	3.245E-1	5.307E+0
-4.214E-2	3.634E-1	5.246E+0
-3.889E-2	3.407E-1	5.246E+0
-3.727E-2	3.407E-1	5.164E+0
-3.889E-2	3.277E-1	5.310E+0
-4.376E-2	3.439E-1	5.255E+0
-4.214E-2	3.472E-1	5.333E+0
-3.565E-2	3.472E-1	5.317E+0
-3.727E-2	3.407E-1	5.174E+0
-4.214E-2	3.504E-1	5.216E+0
-4.214E-2	3.439E-1	5.246E+0
-3.565E-2	3.504E-1	5.226E+0
-4.051E-2	3.407E-1	5.275E+0
-4.214E-2	3.504E-1	5.284E+0
-4.051E-2	3.374E-1	5.242E+0
-3.565E-2	3.472E-1	5.168E+0
-3.727E-2	3.472E-1	5.262E+0
-4.538E-2	3.407E-1	5.181E+0
-4.214E-2	3.504E-1	5.210E+0
-3.565E-2	3.407E-1	5.233E+0
-3.565E-2	3.601E-1	5.314E+0
-4.214E-2	3.374E-1	5.284E+0
-4.214E-2	3.407E-1	5.275E+0
-3.727E-2	3.699E-1	5.226E+0
-3.727E-2	3.472E-1	5.294E+0
-4.051E-2	3.407E-1	5.203E+0
-4.376E-2	3.601E-1	5.291E+0
-3.727E-2	3.310E-1	5.181E+0
-3.565E-2	3.439E-1	5.216E+0
-4.214E-2	3.537E-1	5.330E+0
-4.214E-2	3.374E-1	5.314E+0
-3.565E-2	3.666E-1	5.207E+0
-3.403E-2	3.472E-1	5.174E+0
-4.214E-2	3.472E-1	5.291E+0
-4.051E-2	3.634E-1	5.207E+0
-3.727E-2	3.439E-1	5.194E+0
-3.727E-2	3.537E-1	5.194E+0
-4.214E-2	3.569E-1	5.252E+0
-4.376E-2	3.212E-1	5.174E+0
-3.403E-2	3.472E-1	5.262E+0
-3.565E-2	3.342E-1	5.194E+0
-4.538E-2	3.277E-1	5.281E+0
-4.051E-2	3.277E-1	5.340E+0
-3.727E-2	3.342E-1	5.226E+0
-3.565E-2	3.245E-1	5.255E+0
-4.051E-2	3.277E-1	5.226E+0
-4.214E-2	3.374E-1	5.171E+0
-4.051E-2	3.374E-1	5.203E+0
-3.727E-2	3.472E-1	5.255E+0
-4.051E-2	3.537E-1	5.239E+0
-4.538E-2	3.245E-1	5.310E+0
-3.565E-2	3.472E-1	5.187E+0
-3.889E-2	3.504E-1	5.242E+0
-4.376E-2	3.277E-1	5.265E+0
-4.214E-2	3.342E-1	5.223E+0
-3.727E-2	3.504E-1	5.200E+0
-3.889E-2	3.634E-1	5.278E+0
-4.051E-2	3.439E-1	5.249E+0
-4.214E-2	3.634E-1	5.226E+0
-3.889E-2	3.472E-1	5.239E+0
-3.727E-2	3.537E-1	5.265E+0
-4.376E-2	3.439E-1	5.291E+0
-4.538E-2	3.439E-1	5.307E+0
-3.727E-2	3.504E-1	5.229E+0
-4.051E-2	3.245E-1	5.223E+0
-4.376E-2	3.504E-1	5.236E+0
-4.214E-2	3.569E-1	5.275E+0
-3.403E-2	3.245E-1	5.255E+0
-3.889E-2	3.569E-1	5.236E+0
-4.376E-2	3.537E-1	5.233E+0
-4.214E-2	3.472E-1	5.343E+0
-3.889E-2	3.472E-1	5.226E+0
-3.889E-2	3.407E-1	5.255E+0
-4.376E-2	3.277E-1	5.275E+0
-4.214E-2	3.439E-1	5.268E+0
-3.727E-2	3.374E-1	5.259E+0
-3.727E-2	3.342E-1	5.158E+0
-4.376E-2	3.374E-1	5.216E+0
-4.538E-2	3.537E-1	5.271E+0
-3.403E-2	3.407E-1	5.236E+0
-3.889E-2	3.342E-1	5.194E+0
-4.538E-2	3.439E-1	5.252E+0
-4.214E-2	3.504E-1	5.187E+0
-3.727E-2	3.277E-1	5.252E+0
-3.889E-2	3.407E-1	5.242E+0
-4.376E-2	3.310E-1	5.265E+0
-4.214E-2	3.374E-1	5.155E+0
-3.565E-2	3.245E-1	5.271E+0
-3.565E-2	3.504E-1	5.229E+0
-4.538E-2	3.569E-1	5.262E+0
-4.376E-2	3.245E-1	5.138E+0
-3.727E-2	3.504E-1	5.239E+0
-3.727E-2	3.342E-1	5.233E+0
-4.214E-2	3.407E-1	5.242E+0
-4.538E-2	3.407E-1	5.229E+0
-3.565E-2	3.666E-1	5.164E+0
-3.727E-2	3.601E-1	5.294E+0
-4.376E-2	3.374E-1	5.262E+0
-4.538E-2	3.407E-1	5.203E+0
-3.889E-2	3.439E-1	5.242E+0
-3.727E-2	3.439E-1	5.184E+0
-4.376E-2	3.439E-1	5.226E+0
-4.214E-2	3.537E-1	5.213E+0
-3.727E-2	3.504E-1	5.242E+0
-3.727E-2	3.342E-1	5.174E+0
-4.214E-2	3.439E-1	5.239E+0
-4.376E-2	3.374E-1	5.317E+0
-3.565E-2	3.537E-1	5.242E+0
-3.889E-2	3.601E-1	5.265E+0
-4.376E-2	3.310E-1	5.213E+0
-4.051E-2	3.374E-1	5.239E+0
-3.565E-2	3.310E-1	5.278E+0
-3.727E-2	3.374E-1	5.304E+0
-4.214E-2	3.439E-1	5.242E+0
-4.051E-2	3.407E-1	5.142E+0
-3.565E-2	3.439E-1	5.194E+0
-3.727E-2	3.439E-1	5.327E+0
-4.376E-2	3.407E-1	5.229E+0
-4.214E-2	3.342E-1	5.210E+0
-4.051E-2	3.407E-1	5.271E+0
-3.727E-2	3.569E-1	5.249E+0
-4.214E-2	3.342E-1	5.229E+0
-4.376E-2	3.504E-1	5.216E+0
-3.727E-2	3.342E-1	5.307E+0
-3.727E-2	3.439E-1	5.249E+0
-4.538E-2	3.245E-1	5.242E+0
-4.376E-2	3.407E-1	5.275E+0
-3.727E-2	3.472E-1	5.359E+0
-3.565E-2	3.245E-1	5.226E+0
-4.051E-2	3.245E-1	5.239E+0
-4.538E-2	3.439E-1	5.194E+0
-3.727E-2	3.472E-1	5.265E+0
-3.565E-2	3.310E-1	5.259E+0
-4.376E-2	3.569E-1	5.203E+0
-4.051E-2	3.439E-1	5.265E+0
-3.889E-2	3.407E-1	5.301E+0
-3.565E-2	3.537E-1	5.174E+0
-4.376E-2	3.407E-1	5.216E+0
-4.376E-2	3.439E-1	5.317E+0
-3.565E-2	3.342E-1	5.213E+0
-3.727E-2	3.342E-1	5.271E+0
-4.051E-2	3.374E-1	5.233E+0
-4.538E-2	3.407E-1	5.252E+0
-3.565E-2	3.472E-1	5.314E+0
-3.565E-2	3.504E-1	5.271E+0
-4.376E-2	3.569E-1	5.246E+0
-4.376E-2	3.277E-1	5.220E+0
-3.889E-2	3.504E-1	5.249E+0
-3.403E-2	3.472E-1	5.314E+0
-4.376E-2	3.342E-1	5.281E+0
-4.376E-2	3.180E-1	5.210E+0
-3.727E-2	3.439E-1	5.278E+0
-4.051E-2	3.245E-1	5.226E+0
-4.376E-2	3.472E-1	5.275E+0
-4.376E-2	3.407E-1	5.223E+0
-3.889E-2	3.374E-1	5.246E+0
-3.889E-2	3.439E-1	5.213E+0
-4.538E-2	3.407E-1	5.288E+0
-3.889E-2	3.277E-1	5.291E+0
-3.889E-2	3.374E-1	5.249E+0
-3.727E-2	3.666E-1	5.223E+0
-4.538E-2	3.342E-1	5.242E+0
-4.538E-2	3.537E-1	5.259E+0
-3.727E-2	3.439E-1	5.297E+0
-3.889E-2	3.569E-1	5.246E+0
-4.538E-2	3.601E-1	5.213E+0
-4.376E-2	3.439E-1	5.236E+0
-3.565E-2	3.374E-1	5.233E+0
-3.727E-2	3.504E-1	5.200E+0
-4.051E-2	3.472E-1	5.249E+0
-4.051E-2	3.537E-1	5.294E+0
-3.889E-2	3.666E-1	5.168E+0
-3.889E-2	3.699E-1	5.239E+0
-4.538E-2	3.601E-1	5.190E+0
-4.051E-2	3.439E-1	5.288E+0
-3.403E-2	3.342E-1	5.281E+0
-3.889E-2	3.634E-1	5.220E+0
-4.051E-2	3.277E-1	5.275E+0
-4.214E-2	3.537E-1	5.158E+0
-3.727E-2	3.569E-1	5.284E+0
-3.889E-2	3.504E-1	5.249E+0
-4.376E-2	3.407E-1	5.216E+0
-4.214E-2	3.407E-1	5.161E+0
-3.565E-2	3.601E-1	5.239E+0
-4.051E-2	3.472E-1	5.275E+0
-4.051E-2	3.407E-1	5.236E+0
-4.214E-2	3.634E-1	5.210E+0
-3.565E-2	3.407E-1	5.275E+0
-3.565E-2	3.504E-1	5.242E+0
-4.376E-2	3.439E-1	5.333E+0
-4.376E-2	3.277E-1	5.200E+0
-3.727E-2	3.472E-1	5.271E+0
-3.727E-2	3.439E-1	5.288E+0
-4.538E-2	3.212E-1	5.213E+0
-4.538E-2	3.537E-1	5.242E+0
-3.727E-2	3.504E-1	5.284E+0
-3.889E-2	3.472E-1	5.239E+0
-4.376E-2	3.569E-1	5.239E+0
-4.214E-2	3.374E-1	5.271E+0
-3.889E-2	3.601E-1	5.164E+0
-3.727E-2	3.342E-1	5.194E+0
-4.214E-2	3.374E-1	5.197E+0
-4.376E-2	3.537E-1	5.229E+0
-3.727E-2	3.212E-1	5.259E+0
-3.565E-2	3.407E-1	5.226E+0
-4.214E-2	3.374E-1	5.259E+0
-4.376E-2	3.537E-1	5.252E+0
-3.727E-2	3.569E-1	5.229E+0
-3.727E-2	3.407E-1	5.271E+0
-4.376E-2	3.374E-1	5.246E+0
-4.051E-2	3.764E-1	5.200E+0
-3.889E-2	3.569E-1	5.226E+0
-3.727E-2	3.537E-1	5.275E+0
-4.376E-2	3.504E-1	5.242E+0
-4.376E-2	3.407E-1	5.187E+0
-3.727E-2	3.310E-1	5.155E+0
-3.727E-2	3.374E-1	5.207E+0
-4.214E-2	3.569E-1	5.229E+0
-4.538E-2	3.569E-1	5.252E+0
-3.889E-2	3.310E-1	5.252E+0
-3.565E-2	3.439E-1	5.275E+0
-4.051E-2	3.439E-1	5.327E+0
-4.214E-2	3.374E-1	5.249E+0
-3.727E-2	3.374E-1	5.223E+0
-3.727E-2	3.277E-1	5.275E+0
-4.538E-2	3.439E-1	5.207E+0
-4.376E-2	3.472E-1	5.239E+0
-3.565E-2	3.569E-1	5.255E+0
-3.565E-2	3.439E-1	5.268E+0
-4.051E-2	3.245E-1	5.278E+0
-4.376E-2	3.634E-1	5.229E+0
-3.727E-2	3.504E-1	5.190E+0
-3.565E-2	3.342E-1	5.168E+0
-4.214E-2	3.439E-1	5.207E+0
-4.538E-2	3.342E-1	5.262E+0
-3.565E-2	3.342E-1	5.310E+0
-3.565E-2	3.472E-1	5.288E+0
-4.051E-2	3.439E-1	5.197E+0
-4.051E-2	3.504E-1	5.223E+0
-3.565E-2	3.407E-1	5.226E+0
-3.889E-2	3.504E-1	5.210E+0
-4.214E-2	3.569E-1	5.320E+0
-4.376E-2	3.537E-1	5.259E+0
-3.565E-2	3.537E-1	5.291E+0
-4.214E-2	3.666E-1	5.278E+0
-4.214E-2	3.342E-1	5.297E+0
-4.376E-2	3.634E-1	5.252E+0
-3.565E-2	3.374E-1	5.268E+0
-3.889E-2	3.407E-1	5.310E+0
-4.214E-2	3.537E-1	5.210E+0
-4.051E-2	3.439E-1	5.190E+0
-3.727E-2	3.407E-1	5.203E+0
-3.565E-2	3.277E-1	5.197E+0
-4.538E-2	3.504E-1	5.271E+0
-4.051E-2	3.634E-1	5.265E+0
-3.727E-2	3.504E-1	5.275E+0
-3.565E-2	3.504E-1	5.297E+0
-4.376E-2	3.439E-1	5.268E+0
-4.376E-2	3.439E-1	5.278E+0
-3.727E-2	3.504E-1	5.268E+0
-3.565E-2	3.472E-1	5.278E+0
-4.051E-2	3.310E-1	5.255E+0
-4.051E-2	3.310E-1	5.129E+0
-3.889E-2	3.537E-1	5.226E+0
-3.889E-2	3.472E-1	5.249E+0
-4.376E-2	3.342E-1	5.210E+0
-4.376E-2	3.472E-1	5.181E+0
-3.727E-2	3.796E-1	5.197E+0
-3.889E-2	3.472E-1	5.278E+0
-4.376E-2	3.407E-1	5.220E+0
-4.538E-2	3.439E-1	5.271E+0
-3.727E-2	3.310E-1	5.226E+0
-3.727E-2	3.537E-1	5.213E+0
-4.214E-2	3.472E-1	5.268E+0
-4.538E-2	3.342E-1	5.155E+0
-3.565E-2	3.601E-1	5.356E+0
-3.403E-2	3.439E-1	5.271E+0
-4.376E-2	3.342E-1	5.268E+0
-4.214E-2	3.439E-1	5.301E+0
-3.565E-2	3.277E-1	5.242E+0
-4.051E-2	3.439E-1	5.346E+0
-4.214E-2	3.504E-1	5.200E+0
-4.538E-2	3.504E-1	5.252E+0
-3.889E-2	3.245E-1	5.151E+0
-3.565E-2	3.374E-1	5.132E+0
-4.376E-2	3.245E-1	5.246E+0
-4.214E-2	3.504E-1	5.174E+0
-3.727E-2	3.699E-1	5.168E+0
-3.889E-2	3.310E-1	5.252E+0
-4.376E-2	3.601E-1	5.278E+0
-4.051E-2	3.115E-1	5.229E+0
-3.565E-2	3.342E-1	5.242E+0
-4.051E-2	3.537E-1	5.210E+0
-4.376E-2	3.504E-1	5.294E+0
-4.376E-2	3.472E-1	5.268E+0
-3.565E-2	3.569E-1	5.177E+0
-3.565E-2	3.342E-1	5.213E+0
-4.538E-2	3.504E-1	5.353E+0
-4.862E-2	3.439E-1	5.291E+0
-3.565E-2	3.504E-1	5.177E+0
-3.727E-2	3.537E-1	5.252E+0
-4.376E-2	3.472E-1	5.249E+0
-4.376E-2	3.504E-1	5.246E+0
-3.889E-2	3.472E-1	5.275E+0
-3.889E-2	3.277E-1	5.259E+0
-4.214E-2	3.407E-1	5.294E+0
-4.376E-2	3.537E-1	5.200E+0
-3.727E-2	3.310E-1	5.252E+0
-3.889E-2	3.504E-1	5.259E+0
-4.214E-2	3.310E-1	5.294E+0
-4.214E-2	3.439E-1	5.239E+0
-3.403E-2	3.374E-1	5.187E+0
-3.889E-2	3.439E-1	5.340E+0
-4.538E-2	3.277E-1	5.233E+0
-4.538E-2	3.342E-1	5.220E+0
-3.889E-2	3.439E-1	5.203E+0
-3.565E-2	3.472E-1	5.297E+0
-4.214E-2	3.407E-1	5.255E+0
-4.376E-2	3.439E-1	5.301E+0
-3.727E-2	3.374E-1	5.233E+0
-3.727E-2	3.374E-1	5.197E+0
-4.376E-2	3.699E-1	5.220E+0
-4.214E-2	3.407E-1	5.223E+0
-3.727E-2	3.537E-1	5.246E+0
-3.727E-2	3.601E-1	5.210E+0
-4.051E-2	3.407E-1	5.327E+0
-4.214E-2	3.537E-1	5.229E+0
-3.889E-2	3.439E-1	5.246E+0
-3.889E-2	3.472E-1	5.281E+0
-4.214E-2	3.699E-1	5.294E+0
-4.376E-2	3.472E-1	5.359E+0
-3.727E-2	3.374E-1	5.203E+0
-3.727E-2	3.504E-1	5.207E+0
-4.214E-2	3.374E-1	5.187E+0
-4.214E-2	3.472E-1	5.246E+0
-3.727E-2	3.407E-1	5.239E+0
-3.889E-2	3.407E-1	5.291E+0
-4.376E-2	3.569E-1	5.223E+0
-4.538E-2	3.374E-1	5.275E+0
-3.889E-2	3.374E-1	5.255E+0
-3.565E-2	3.504E-1	5.275E+0
-4.376E-2	3.342E-1	5.246E+0
-4.376E-2	3.374E-1	5.310E+0
-3.565E-2	3.115E-1	5.271E+0
-3.727E-2	3.342E-1	5.249E+0
-3.727E-2	3.407E-1	5.246E+0
-4.376E-2	3.666E-1	5.291E+0
-3.727E-2	3.374E-1	5.239E+0
-3.565E-2	3.504E-1	5.207E+0
-4.376E-2	3.310E-1	5.213E+0
-4.376E-2	3.374E-1	5.226E+0
-3.727E-2	3.439E-1	5.297E+0
-3.727E-2	3.601E-1	5.265E+0
-4.214E-2	3.374E-1	5.275E+0
-4.376E-2	3.569E-1	5.271E+0
-3.403E-2	3.472E-1	5.259E+0
-4.051E-2	3.569E-1	5.210E+0
-4.376E-2	3.569E-1	5.119E+0
-4.376E-2	3.342E-1	5.249E+0
-3.889E-2	3.374E-1	5.239E+0
-3.565E-2	3.407E-1	5.320E+0
-4.376E-2	3.537E-1	5.291E+0
-4.214E-2	3.245E-1	5.297E+0
-4.051E-2	3.374E-1	5.216E+0
-3.403E-2	3.634E-1	5.278E+0
-4.376E-2	3.310E-1	5.223E+0
-4.538E-2	3.472E-1	5.158E+0
-3.889E-2	3.472E-1	5.236E+0
-3.889E-2	3.569E-1	5.210E+0
-4.051E-2	3.634E-1	5.291E+0
-4.214E-2	3.537E-1	5.223E+0
-3.565E-2	3.504E-1	5.249E+0
-3.727E-2	3.245E-1	5.246E+0
-4.214E-2	3.439E-1	5.249E+0
-4.376E-2	3.407E-1	5.236E+0
-3.727E-2	3.374E-1	5.197E+0
-3.565E-2	3.310E-1	5.220E+0
-4.214E-2	3.310E-1	5.262E+0
-4.376E-2	3.472E-1	5.194E+0
-3.727E-2	3.212E-1	5.278E+0
-3.565E-2	3.439E-1	5.197E+0
-4.214E-2	3.439E-1	5.307E+0
-4.051E-2	3.504E-1	5.249E+0
-3.727E-2	3.504E-1	5.262E+0
-3.727E-2	3.439E-1	5.220E+0
-4.214E-2	3.374E-1	5.307E+0
-4.538E-2	3.472E-1	5.197E+0
-3.727E-2	3.439E-1	5.284E+0
-3.565E-2	3.537E-1	5.200E+0
-4.214E-2	3.374E-1	5.226E+0
-4.214E-2	3.504E-1	5.259E+0
-3.889E-2	3.374E-1	5.213E+0
-3.565E-2	3.472E-1	5.126E+0
-4.051E-2	3.472E-1	5.255E+0
-4.214E-2	3.699E-1	5.278E+0
-3.889E-2	3.342E-1	5.242E+0
-3.727E-2	3.407E-1	5.223E+0
-4.376E-2	3.472E-1	5.203E+0
-4.538E-2	3.472E-1	5.252E+0
-3.727E-2	3.504E-1	5.239E+0
-3.727E-2	3.634E-1	5.259E+0
-4.051E-2	3.666E-1	5.220E+0
-4.051E-2	3.504E-1	5.181E+0
-3.727E-2	3.374E-1	5.229E+0
-3.727E-2	3.147E-1	5.213E+0
-4.214E-2	3.277E-1	5.242E+0
-4.376E-2	3.569E-1	5.239E+0
-3.565E-2	3.407E-1	5.288E+0
-3.889E-2	3.342E-1	5.216E+0
-4.700E-2	3.569E-1	5.304E+0
-4.700E-2	3.407E-1	5.236E+0
-3.565E-2	3.601E-1	5.278E+0
-4.051E-2	3.407E-1	5.255E+0
-4.376E-2	3.407E-1	5.268E+0
-4.376E-2	3.569E-1	5.210E+0
-3.727E-2	3.310E-1	5.259E+0
-3.727E-2	3.634E-1	5.161E+0
-4.214E-2	3.310E-1	5.223E+0
-4.538E-2	3.439E-1	5.294E+0
-3.403E-2	3.472E-1	5.336E+0
-3.889E-2	3.601E-1	5.216E+0
-4.376E-2	3.537E-1	5.249E+0
-4.214E-2	3.115E-1	5.268E+0
-3.889E-2	3.310E-1	5.229E+0
-3.889E-2	3.212E-1	5.223E+0
-4.214E-2	3.374E-1	5.249E+0
-4.376E-2	3.537E-1	5.307E+0
-3.727E-2	3.245E-1	5.271E+0
-3.727E-2	3.504E-1	5.249E+0
-4.376E-2	3.537E-1	5.190E+0
-4.538E-2	3.537E-1	5.171E+0
-3.727E-2	3.212E-1	5.249E+0
-3.889E-2	3.569E-1	5.194E+0
-4.376E-2	3.342E-1	5.233E+0
-4.051E-2	3.277E-1	5.164E+0
-4.051E-2	3.407E-1	5.275E+0
-3.565E-2	3.439E-1	5.265E+0
-4.376E-2	3.472E-1	5.281E+0
-4.376E-2	3.180E-1	5.336E+0
-4.051E-2	3.439E-1	5.190E+0
-3.727E-2	3.472E-1	5.223E+0
-4.051E-2	3.537E-1	5.327E+0
-4.214E-2	3.569E-1	5.310E+0
-3.889E-2	3.472E-1	5.168E+0
-3.565E-2	3.342E-1	5.314E+0
-4.376E-2	3.342E-1	5.207E+0
-4.214E-2	3.537E-1	5.213E+0
-4.051E-2	3.472E-1	5.297E+0
-3.565E-2	3.374E-1	5.307E+0
-4.214E-2	3.731E-1	5.249E+0
-4.700E-2	3.310E-1	5.259E+0
-4.051E-2	3.634E-1	5.207E+0
-3.889E-2	3.277E-1	5.200E+0
-4.376E-2	3.439E-1	5.210E+0
-4.214E-2	3.407E-1	5.181E+0
-3.727E-2	3.504E-1	5.207E+0
-3.889E-2	3.374E-1	5.275E+0
-4.376E-2	3.342E-1	5.197E+0
-4.376E-2	3.537E-1	5.200E+0
-3.727E-2	3.342E-1	5.317E+0
-3.727E-2	3.342E-1	5.109E+0
-4.214E-2	3.439E-1	5.246E+0
-4.214E-2	3.504E-1	5.369E+0
-3.727E-2	3.439E-1	5.288E+0
-3.889E-2	3.569E-1	5.249E+0
-4.538E-2	3.537E-1	5.223E+0
-4.214E-2	3.601E-1	5.252E+0
-3.727E-2	3.374E-1	5.288E+0
-3.565E-2	3.050E-1	5.200E+0
-4.538E-2	3.407E-1	5.122E+0
-4.376E-2	3.374E-1	5.168E+0
-4.051E-2	3.374E-1	5.194E+0
-3.727E-2	3.374E-1	5.327E+0
-4.214E-2	3.342E-1	5.197E+0
-4.376E-2	3.277E-1	5.297E+0
-3.889E-2	3.439E-1	5.242E+0
-3.889E-2	3.504E-1	5.278E+0
-4.051E-2	3.374E-1	5.151E+0
-4.376E-2	3.472E-1	5.210E+0
-3.889E-2	3.374E-1	5.242E+0
-3.889E-2	3.245E-1	5.294E+0
-4.214E-2	3.245E-1	5.220E+0
-4.214E-2	3.537E-1	5.213E+0
-3.889E-2	3.537E-1	5.262E+0
-3.889E-2	3.407E-1	5.349E+0
-4.376E-2	3.342E-1	5.210E+0
-4.214E-2	3.472E-1	5.246E+0
-3.727E-2	3.374E-1	5.297E+0
-3.727E-2	3.439E-1	5.203E+0
-4.214E-2	3.472E-1	5.281E+0
-4.051E-2	3.472E-1	5.216E+0
-3.889E-2	3.504E-1	5.320E+0
-3.727E-2	3.472E-1	5.320E+0
-4.376E-2	3.407E-1	5.242E+0
-4.051E-2	3.569E-1	5.210E+0
-3.727E-2	3.699E-1	5.275E+0
-3.727E-2	3.082E-1	5.304E+0
-4.376E-2	3.472E-1	5.320E+0
-4.214E-2	3.504E-1	5.294E+0
-4.051E-2	3.504E-1	5.216E+0
-3.565E-2	3.212E-1	5.236E+0
-4.214E-2	3.504E-1	5.210E+0
-4.214E-2	3.374E-1	5.323E+0
-3.889E-2	3.277E-1	5.197E+0
-3.889E-2	3.277E-1	5.262E+0
-4.214E-2	3.569E-1	5.301E+0
-4.538E-2	3.504E-1	5.265E+0
-3.727E-2	3.439E-1	5.236E+0
-3.889E-2	3.212E-1	5.213E+0
-4.214E-2	3.504E-1	5.255E+0
-4.376E-2	3.537E-1	5.288E+0
-3.727E-2	3.504E-1	5.207E+0
-3.889E-2	3.310E-1	5.294E+0
-4.538E-2	3.342E-1	5.200E+0
-4.376E-2	3.569E-1	5.229E+0
-3.727E-2	3.439E-1	5.304E+0
-3.403E-2	3.277E-1	5.190E+0
-4.051E-2	3.472E-1	5.265E+0
-4.376E-2	3.212E-1	5.249E+0
-3.403E-2	3.277E-1	5.242E+0
-3.889E-2	3.634E-1	5.281E+0
-4.214E-2	3.601E-1	5.197E+0
-4.214E-2	3.439E-1	5.288E+0
-3.727E-2	3.472E-1	5.294E+0
-3.889E-2	3.666E-1	5.223E+0
-4.214E-2	3.407E-1	5.327E+0
-4.376E-2	3.601E-1	5.229E+0
-4.051E-2	3.666E-1	5.265E+0
-3.565E-2	3.374E-1	5.197E+0
-4.214E-2	3.634E-1	5.336E+0
-4.538E-2	3.731E-1	5.249E+0
-3.889E-2	3.407E-1	5.226E+0
-3.727E-2	3.472E-1	5.259E+0
-4.051E-2	3.796E-1	5.239E+0
-4.376E-2	3.601E-1	5.223E+0
-4.051E-2	3.439E-1	5.259E+0
-3.727E-2	3.504E-1	5.291E+0
-4.376E-2	3.212E-1	5.301E+0
-4.214E-2	3.342E-1	5.177E+0
-3.889E-2	3.374E-1	5.233E+0
-3.889E-2	3.504E-1	5.187E+0
-4.376E-2	3.472E-1	5.281E+0
-4.051E-2	3.439E-1	5.246E+0
-4.051E-2	3.504E-1	5.265E+0
-3.889E-2	3.374E-1	5.259E+0
-4.214E-2	3.374E-1	5.213E+0
-4.051E-2	3.569E-1	5.336E+0
-4.214E-2	3.407E-1	5.288E+0
-4.051E-2	3.277E-1	5.278E+0
-4.214E-2	3.764E-1	5.275E+0
-4.538E-2	3.569E-1	5.187E+0
-3.727E-2	3.504E-1	5.281E+0
-3.565E-2	3.277E-1	5.284E+0
-4.051E-2	3.407E-1	5.090E+0
-4.214E-2	3.472E-1	5.207E+0
-3.727E-2	3.666E-1	5.246E+0
-4.051E-2	3.439E-1	5.294E+0
-4.214E-2	3.537E-1	5.252E+0
-4.538E-2	3.245E-1	5.197E+0
-4.051E-2	3.245E-1	5.210E+0
-3.889E-2	3.245E-1	5.291E+0
-4.376E-2	3.569E-1	5.229E+0
-4.051E-2	3.277E-1	5.239E+0
-3.565E-2	3.374E-1	5.210E+0
-3.889E-2	3.472E-1	5.229E+0
-4.376E-2	3.245E-1	5.288E+0
-4.376E-2	3.310E-1	5.307E+0
-3.889E-2	3.504E-1	5.148E+0
-3.889E-2	3.407E-1	5.294E+0
-3.889E-2	3.245E-1	5.317E+0
-4.051E-2	3.342E-1	5.210E+0
-4.051E-2	3.601E-1	5.291E+0
-3.565E-2	3.439E-1	5.297E+0
-4.538E-2	3.537E-1	5.184E+0
-4.376E-2	3.374E-1	5.242E+0
-4.051E-2	3.472E-1	5.239E+0
-3.565E-2	3.537E-1	5.294E+0
-4.214E-2	3.277E-1	5.323E+0
-4.538E-2	3.407E-1	5.281E+0
-3.565E-2	3.439E-1	5.340E+0
-4.051E-2	3.504E-1	5.268E+0
-4.538E-2	3.277E-1	5.291E+0
-4.214E-2	3.407E-1	5.268E+0
-3.889E-2	3.147E-1	5.281E+0
-3.727E-2	3.472E-1	5.207E+0
-4.538E-2	3.212E-1	5.343E+0
-4.376E-2	3.310E-1	5.174E+0
-3.565E-2	3.634E-1	5.317E+0
-3.565E-2	3.537E-1	5.327E+0
-4.214E-2	3.537E-1	5.297E+0
-4.700E-2	3.342E-1	5.255E+0
-3.565E-2	3.537E-1	5.223E+0
-3.889E-2	3.374E-1	5.252E+0
-4.214E-2	3.147E-1	5.213E+0
-4.538E-2	3.439E-1	5.255E+0
-3.727E-2	3.245E-1	5.174E+0
-3.565E-2	3.310E-1	5.158E+0
-4.214E-2	3.310E-1	5.340E+0
-4.376E-2	3.310E-1	5.236E+0
-3.727E-2	3.504E-1	5.213E+0
-4.051E-2	3.277E-1	5.249E+0
-4.376E-2	3.601E-1	5.275E+0
-4.376E-2	3.277E-1	5.340E+0
-3.889E-2	3.537E-1	5.288E+0
-3.889E-2	3.374E-1	5.304E+0
-4.214E-2	3.277E-1	5.242E+0
-4.214E-2	3.407E-1	5.291E+0
-3.727E-2	3.504E-1	5.288E+0
-3.565E-2	3.374E-1	5.278E+0
-4.700E-2	3.245E-1	5.190E+0
-4.214E-2	3.374E-1	5.255E+0
-3.889E-2	3.374E-1	5.327E+0
-3.727E-2	3.277E-1	5.265E+0
-4.376E-2	3.439E-1	5.184E+0
-4.214E-2	3.374E-1	5.181E+0
-3.727E-2	3.342E-1	5.271E+0
-4.051E-2	3.439E-1	5.297E+0
-4.214E-2	3.342E-1	5.126E+0
-4.538E-2	3.374E-1	5.164E+0
-3.565E-2	3.569E-1	5.330E+0
-3.727E-2	3.342E-1	5.265E+0
-4.214E-2	3.310E-1	5.336E+0
-4.700E-2	3.504E-1	5.213E+0
-3.727E-2	3.634E-1	5.223E+0
-3.727E-2	3.439E-1	5.171E+0
-4.214E-2	3.569E-1	5.223E+0
-4.376E-2	3.504E-1	5.307E+0
-3.565E-2	3.569E-1	5.268E+0
-3.889E-2	3.601E-1	5.294E+0
-4.376E-2	3.537E-1	5.236E+0
-4.376E-2	3.537E-1	5.220E+0
-3.889E-2	3.439E-1	5.281E+0
-3.727E-2	3.699E-1	5.259E+0
-4.214E-2	3.374E-1	5.184E+0
-4.051E-2	3.472E-1	5.194E+0
-3.889E-2	3.407E-1	5.233E+0
-3.727E-2	3.342E-1	5.268E+0
-4.051E-2	3.537E-1	5.294E+0
-4.376E-2	3.569E-1	5.177E+0
-3.727E-2	3.374E-1	5.281E+0
-3.889E-2	3.504E-1	5.174E+0
-4.214E-2	3.310E-1	5.239E+0
-4.376E-2	3.407E-1	5.265E+0
-3.403E-2	3.439E-1	5.281E+0
-4.051E-2	3.374E-1	5.200E+0
-4.051E-2	3.569E-1	5.239E+0
-4.214E-2	3.601E-1	5.239E+0
-3.889E-2	3.504E-1	5.171E+0
-3.727E-2	3.374E-1	5.229E+0
-4.376E-2	3.310E-1	5.297E+0
-4.538E-2	3.277E-1	5.207E+0
-3.565E-2	3.374E-1	5.304E+0
-3.727E-2	3.439E-1	5.275E+0
-4.214E-2	3.472E-1	5.294E+0
-4.376E-2	3.212E-1	5.255E+0
-3.889E-2	3.277E-1	5.323E+0
-3.889E-2	3.439E-1	5.181E+0
-4.376E-2	3.472E-1	5.223E+0
-4.214E-2	3.310E-1	5.268E+0
-3.727E-2	3.504E-1	5.297E+0
-3.889E-2	3.537E-1	5.242E+0
-4.214E-2	3.407E-1	5.268E+0
-4.700E-2	3.439E-1	5.262E+0
-3.727E-2	3.504E-1	5.320E+0
-3.889E-2	3.342E-1	5.239E+0
-4.214E-2	3.374E-1	5.233E+0
-4.376E-2	3.504E-1	5.301E+0
-3.403E-2	3.310E-1	5.255E+0
-3.889E-2	3.439E-1	5.262E+0
-4.376E-2	3.374E-1	5.259E+0
-4.538E-2	3.439E-1	5.174E+0
-3.727E-2	3.439E-1	5.249E+0
-3.889E-2	3.374E-1	5.255E+0
-4.214E-2	3.472E-1	5.249E+0
-4.214E-2	3.569E-1	5.203E+0
-3.889E-2	3.504E-1	5.220E+0
-3.889E-2	3.245E-1	5.190E+0
-4.214E-2	3.212E-1	5.216E+0
-4.376E-2	3.374E-1	5.226E+0
[truncated: 378,851 more rows]
