# Supplementary material for: Improved ANAP incorporation and VCF analysis reveal details of P2X7 current facilitation and a limited conformational interplay between ATP binding and the intracellular ballast domain
Source: eLife. 2023 Jan 4;12:e82479. doi: 10.7554/eLife.82479 (PMC9859053; doi:10.7554/eLife.82479)
Supplement: Table 2—source data 1. [file elife-82479-table2-data1.zip › Table-2_source-data-1/22k19-05.csv]

-7.133E-2	4.704E-1	4.201E+0
-7.457E-2	4.802E-1	4.071E+0
-6.809E-2	4.737E-1	4.146E+0
-6.484E-2	4.575E-1	4.074E+0
-7.295E-2	4.672E-1	4.152E+0
-7.133E-2	4.802E-1	4.178E+0
-6.646E-2	4.769E-1	4.172E+0
-6.646E-2	4.802E-1	4.211E+0
-7.133E-2	4.932E-1	4.165E+0
-7.457E-2	4.704E-1	4.146E+0
-6.809E-2	4.672E-1	4.094E+0
-6.322E-2	4.672E-1	4.162E+0
-7.295E-2	4.607E-1	4.146E+0
-7.295E-2	4.445E-1	4.133E+0
-6.646E-2	4.769E-1	4.061E+0
-6.322E-2	4.575E-1	4.165E+0
-7.295E-2	4.672E-1	4.120E+0
-7.620E-2	4.510E-1	4.139E+0
-6.484E-2	4.575E-1	4.182E+0
-6.484E-2	4.477E-1	4.211E+0
-7.295E-2	4.575E-1	4.224E+0
-7.620E-2	4.704E-1	4.217E+0
-6.484E-2	4.672E-1	4.211E+0
-6.484E-2	4.672E-1	4.149E+0
-7.133E-2	4.477E-1	4.133E+0
-7.457E-2	4.640E-1	4.204E+0
-6.809E-2	4.380E-1	4.133E+0
-6.646E-2	4.867E-1	4.156E+0
-7.295E-2	4.640E-1	4.175E+0
-7.457E-2	4.802E-1	4.188E+0
-6.646E-2	4.867E-1	4.211E+0
-6.646E-2	4.477E-1	4.191E+0
-7.295E-2	4.380E-1	4.120E+0
-7.457E-2	4.640E-1	4.182E+0
-6.646E-2	4.899E-1	4.204E+0
-6.646E-2	4.542E-1	4.211E+0
-7.620E-2	4.640E-1	4.230E+0
-7.457E-2	4.769E-1	4.130E+0
-6.646E-2	4.834E-1	4.156E+0
-6.809E-2	4.640E-1	4.162E+0
-7.133E-2	4.510E-1	4.162E+0
-7.457E-2	4.607E-1	4.172E+0
-6.646E-2	4.607E-1	4.188E+0
-6.646E-2	4.737E-1	4.178E+0
-7.295E-2	4.607E-1	4.175E+0
-7.295E-2	4.607E-1	4.211E+0
-6.809E-2	4.769E-1	4.130E+0
-6.484E-2	4.640E-1	4.165E+0
-7.295E-2	4.802E-1	4.133E+0
-7.620E-2	4.575E-1	4.100E+0
-6.646E-2	4.672E-1	4.175E+0
-6.809E-2	4.607E-1	4.120E+0
-7.295E-2	4.640E-1	4.084E+0
-7.457E-2	4.412E-1	4.194E+0
-6.809E-2	4.445E-1	4.246E+0
-6.809E-2	4.510E-1	4.220E+0
-7.133E-2	4.737E-1	4.285E+0
-7.295E-2	4.704E-1	4.272E+0
-7.133E-2	4.704E-1	4.214E+0
-6.646E-2	4.542E-1	4.233E+0
-7.295E-2	4.769E-1	4.263E+0
-7.620E-2	4.445E-1	4.159E+0
-6.646E-2	4.640E-1	4.152E+0
-6.646E-2	4.607E-1	4.149E+0
-7.295E-2	4.510E-1	4.165E+0
-7.295E-2	4.802E-1	4.139E+0
-6.809E-2	4.704E-1	4.084E+0
-6.322E-2	4.348E-1	4.214E+0
-7.295E-2	4.640E-1	4.233E+0
-7.620E-2	4.575E-1	4.123E+0
-6.809E-2	4.737E-1	4.146E+0
-6.646E-2	4.704E-1	4.120E+0
-6.971E-2	4.802E-1	4.055E+0
-7.295E-2	4.672E-1	4.204E+0
-6.809E-2	4.640E-1	4.172E+0
-6.809E-2	4.607E-1	4.204E+0
-7.133E-2	4.769E-1	4.198E+0
-7.457E-2	4.640E-1	4.165E+0
-6.809E-2	4.607E-1	4.240E+0
-6.322E-2	4.510E-1	4.211E+0
-7.295E-2	4.640E-1	4.139E+0
-7.620E-2	4.607E-1	4.133E+0
-6.484E-2	4.510E-1	4.256E+0
-6.646E-2	4.412E-1	4.107E+0
-7.457E-2	4.445E-1	4.152E+0
-7.620E-2	4.380E-1	4.191E+0
-6.971E-2	4.737E-1	4.178E+0
-6.809E-2	4.640E-1	4.120E+0
-7.133E-2	4.542E-1	4.136E+0
-7.295E-2	4.737E-1	4.233E+0
-6.809E-2	4.737E-1	4.104E+0
-6.646E-2	4.964E-1	4.156E+0
-7.133E-2	4.737E-1	4.123E+0
-7.295E-2	4.802E-1	4.146E+0
-6.971E-2	4.737E-1	4.078E+0
-6.809E-2	4.802E-1	4.172E+0
-7.295E-2	4.640E-1	4.110E+0
-7.295E-2	4.445E-1	4.162E+0
-6.809E-2	4.769E-1	4.146E+0
-6.646E-2	4.348E-1	4.065E+0
-7.133E-2	4.510E-1	4.110E+0
-7.457E-2	4.672E-1	4.139E+0
-6.646E-2	4.769E-1	4.198E+0
-6.646E-2	4.704E-1	4.081E+0
-6.971E-2	4.477E-1	4.175E+0
-7.457E-2	4.477E-1	4.185E+0
-6.646E-2	4.737E-1	4.139E+0
-6.646E-2	4.607E-1	4.224E+0
-7.295E-2	4.607E-1	4.191E+0
-7.620E-2	4.542E-1	4.178E+0
-6.646E-2	4.640E-1	4.136E+0
-6.646E-2	4.607E-1	4.156E+0
-7.133E-2	4.542E-1	4.169E+0
-7.620E-2	4.769E-1	4.198E+0
-6.809E-2	4.412E-1	4.207E+0
-6.646E-2	4.412E-1	4.136E+0
-7.295E-2	4.607E-1	4.156E+0
-7.782E-2	4.640E-1	4.149E+0
-6.971E-2	4.802E-1	4.211E+0
-6.809E-2	4.412E-1	4.204E+0
-7.133E-2	4.542E-1	4.172E+0
-7.620E-2	4.737E-1	4.172E+0
-6.809E-2	4.575E-1	4.198E+0
-6.322E-2	4.672E-1	4.188E+0
-7.133E-2	4.542E-1	4.104E+0
-7.295E-2	4.704E-1	4.188E+0
-6.809E-2	4.737E-1	4.233E+0
-6.809E-2	4.802E-1	4.204E+0
-7.133E-2	4.575E-1	4.169E+0
-7.295E-2	4.575E-1	4.120E+0
-6.809E-2	4.380E-1	4.182E+0
-6.809E-2	4.380E-1	4.194E+0
-6.971E-2	4.607E-1	4.169E+0
-7.620E-2	4.477E-1	4.198E+0
-6.809E-2	4.510E-1	4.133E+0
-6.646E-2	4.607E-1	4.172E+0
-6.971E-2	4.477E-1	4.198E+0
-7.620E-2	4.704E-1	4.091E+0
-6.646E-2	4.737E-1	4.123E+0
-6.809E-2	4.737E-1	4.188E+0
-7.295E-2	4.769E-1	4.149E+0
-7.620E-2	4.575E-1	4.217E+0
-6.809E-2	4.477E-1	4.182E+0
-6.484E-2	4.704E-1	4.117E+0
-7.133E-2	4.834E-1	4.182E+0
-7.295E-2	4.640E-1	4.172E+0
-6.809E-2	4.607E-1	4.094E+0
-6.484E-2	4.477E-1	4.233E+0
-7.295E-2	4.477E-1	4.162E+0
-7.457E-2	4.477E-1	4.188E+0
-6.646E-2	4.477E-1	4.162E+0
-6.646E-2	4.542E-1	4.191E+0
-6.971E-2	4.575E-1	4.237E+0
-7.620E-2	4.769E-1	4.246E+0
-6.971E-2	4.737E-1	4.172E+0
-6.646E-2	4.672E-1	4.156E+0
-7.295E-2	4.348E-1	4.052E+0
-7.457E-2	4.704E-1	4.126E+0
-6.971E-2	4.672E-1	4.214E+0
-6.484E-2	4.802E-1	4.217E+0
-7.133E-2	4.867E-1	4.117E+0
-7.457E-2	4.510E-1	4.169E+0
-6.809E-2	4.542E-1	4.146E+0
-6.646E-2	4.704E-1	4.230E+0
-7.457E-2	4.542E-1	4.110E+0
-7.295E-2	4.769E-1	4.139E+0
-6.646E-2	4.575E-1	4.292E+0
-6.809E-2	4.802E-1	4.152E+0
-7.457E-2	4.737E-1	4.188E+0
-7.620E-2	4.769E-1	4.146E+0
-6.971E-2	4.640E-1	4.237E+0
-6.809E-2	4.575E-1	4.259E+0
-6.971E-2	4.640E-1	4.198E+0
-7.782E-2	4.607E-1	4.156E+0
-6.646E-2	4.607E-1	4.230E+0
-6.646E-2	4.640E-1	4.169E+0
-7.133E-2	4.737E-1	4.149E+0
-7.457E-2	4.672E-1	4.143E+0
-6.646E-2	4.834E-1	4.191E+0
-6.646E-2	4.769E-1	4.266E+0
-7.133E-2	4.445E-1	4.214E+0
-7.295E-2	4.348E-1	4.169E+0
-6.971E-2	4.932E-1	4.156E+0
-6.646E-2	4.867E-1	4.165E+0
-7.295E-2	4.704E-1	4.133E+0
-7.457E-2	4.640E-1	4.169E+0
-6.809E-2	4.445E-1	4.175E+0
-6.971E-2	4.769E-1	4.207E+0
-7.133E-2	4.867E-1	4.256E+0
-7.295E-2	4.704E-1	4.162E+0
-6.809E-2	4.607E-1	4.113E+0
-6.322E-2	4.477E-1	4.240E+0
-7.133E-2	4.445E-1	4.143E+0
-7.457E-2	4.477E-1	4.263E+0
-6.971E-2	4.704E-1	4.188E+0
-6.646E-2	4.737E-1	4.146E+0
-7.295E-2	4.640E-1	4.201E+0
-7.295E-2	4.477E-1	4.204E+0
-6.646E-2	4.575E-1	4.169E+0
-6.646E-2	4.477E-1	4.220E+0
-7.295E-2	4.315E-1	4.289E+0
-7.457E-2	4.542E-1	4.123E+0
-6.809E-2	4.640E-1	4.204E+0
-6.484E-2	4.510E-1	4.146E+0
-7.133E-2	4.542E-1	4.100E+0
-7.457E-2	4.510E-1	4.217E+0
-7.133E-2	4.704E-1	4.130E+0
-6.484E-2	4.575E-1	4.217E+0
-7.133E-2	4.672E-1	4.233E+0
-7.620E-2	4.704E-1	4.188E+0
-7.133E-2	4.834E-1	4.136E+0
-6.646E-2	4.607E-1	4.194E+0
-7.295E-2	4.932E-1	4.185E+0
-7.457E-2	4.704E-1	4.143E+0
-6.971E-2	4.802E-1	4.182E+0
-6.484E-2	4.575E-1	4.204E+0
-7.133E-2	4.445E-1	4.169E+0
-7.295E-2	4.542E-1	4.201E+0
-6.971E-2	4.477E-1	4.178E+0
-6.809E-2	4.640E-1	4.237E+0
-7.133E-2	4.575E-1	4.211E+0
-7.133E-2	4.510E-1	4.214E+0
-6.809E-2	4.575E-1	4.214E+0
-6.646E-2	4.510E-1	4.123E+0
-7.295E-2	4.542E-1	4.185E+0
-7.295E-2	4.607E-1	4.198E+0
-6.809E-2	4.640E-1	4.126E+0
-6.809E-2	4.477E-1	4.178E+0
-7.295E-2	4.704E-1	4.110E+0
-7.620E-2	4.477E-1	4.185E+0
-6.809E-2	4.542E-1	4.120E+0
-6.809E-2	4.607E-1	4.243E+0
-7.457E-2	4.704E-1	4.204E+0
-6.971E-2	4.607E-1	4.133E+0
-6.646E-2	4.542E-1	4.049E+0
-6.809E-2	4.575E-1	4.172E+0
-7.457E-2	4.380E-1	4.117E+0
-7.457E-2	4.640E-1	4.130E+0
-6.971E-2	4.834E-1	4.162E+0
-6.809E-2	4.802E-1	4.178E+0
-7.133E-2	4.510E-1	4.178E+0
-7.457E-2	4.445E-1	4.204E+0
-6.971E-2	4.769E-1	4.156E+0
-6.646E-2	4.477E-1	4.201E+0
-7.133E-2	4.640E-1	4.191E+0
-7.620E-2	4.672E-1	4.091E+0
-7.133E-2	4.575E-1	4.191E+0
-6.322E-2	4.672E-1	4.224E+0
-7.295E-2	4.510E-1	4.149E+0
-7.295E-2	4.640E-1	4.120E+0
-6.646E-2	4.445E-1	4.253E+0
-6.646E-2	4.412E-1	4.123E+0
-6.971E-2	4.510E-1	4.217E+0
-7.457E-2	4.542E-1	4.126E+0
-6.971E-2	4.542E-1	4.217E+0
-6.484E-2	4.185E-1	4.156E+0
-7.133E-2	4.412E-1	4.227E+0
-7.457E-2	4.348E-1	4.175E+0
-6.971E-2	4.412E-1	4.152E+0
-6.160E-2	4.737E-1	4.175E+0
-7.457E-2	4.769E-1	4.136E+0
-7.295E-2	4.380E-1	4.266E+0
-7.133E-2	4.412E-1	4.123E+0
-6.646E-2	4.542E-1	4.175E+0
-7.133E-2	4.607E-1	4.139E+0
-7.457E-2	4.477E-1	4.130E+0
-6.971E-2	4.542E-1	4.136E+0
-6.646E-2	4.640E-1	4.201E+0
-7.295E-2	4.477E-1	4.188E+0
-7.295E-2	4.510E-1	4.146E+0
-6.971E-2	4.510E-1	4.143E+0
-6.646E-2	4.348E-1	4.220E+0
-7.295E-2	4.607E-1	4.087E+0
-7.620E-2	4.607E-1	4.201E+0
-6.809E-2	4.542E-1	4.217E+0
-6.646E-2	4.575E-1	4.224E+0
-7.133E-2	4.672E-1	4.159E+0
-7.133E-2	4.737E-1	4.198E+0
-6.646E-2	4.315E-1	4.126E+0
-6.646E-2	4.412E-1	4.204E+0
-6.971E-2	4.802E-1	4.123E+0
-7.457E-2	4.769E-1	4.169E+0
-7.133E-2	4.802E-1	4.201E+0
-6.809E-2	4.834E-1	4.198E+0
-7.133E-2	4.802E-1	4.143E+0
-7.620E-2	4.445E-1	4.156E+0
-6.971E-2	4.769E-1	4.165E+0
-6.646E-2	4.542E-1	4.097E+0
-7.133E-2	4.510E-1	4.182E+0
-7.457E-2	4.607E-1	4.133E+0
-6.646E-2	4.542E-1	4.198E+0
-6.646E-2	4.575E-1	4.217E+0
-7.133E-2	4.575E-1	4.237E+0
-7.782E-2	4.672E-1	4.220E+0
-7.133E-2	4.899E-1	4.217E+0
-6.484E-2	4.672E-1	4.081E+0
-7.295E-2	4.542E-1	4.097E+0
-7.457E-2	4.607E-1	4.156E+0
-6.809E-2	4.575E-1	4.198E+0
-6.646E-2	4.477E-1	4.214E+0
-7.295E-2	4.510E-1	4.126E+0
-7.457E-2	4.445E-1	4.250E+0
-6.646E-2	4.640E-1	4.159E+0
-6.646E-2	4.640E-1	4.065E+0
-7.295E-2	4.185E-1	4.139E+0
-7.620E-2	4.640E-1	4.172E+0
-6.809E-2	4.802E-1	4.204E+0
-6.646E-2	4.542E-1	4.217E+0
-7.133E-2	4.575E-1	4.191E+0
-7.457E-2	4.542E-1	4.191E+0
-6.971E-2	4.445E-1	4.243E+0
-6.971E-2	4.575E-1	4.159E+0
-7.133E-2	4.672E-1	4.188E+0
-7.295E-2	4.445E-1	4.259E+0
-6.971E-2	4.445E-1	4.071E+0
-6.809E-2	4.640E-1	4.182E+0
-6.971E-2	4.510E-1	4.178E+0
-7.457E-2	4.672E-1	4.156E+0
-6.971E-2	4.348E-1	4.246E+0
-6.646E-2	4.672E-1	4.194E+0
-6.971E-2	4.737E-1	4.126E+0
-7.457E-2	4.672E-1	4.182E+0
-6.809E-2	4.640E-1	4.185E+0
-6.484E-2	4.802E-1	4.081E+0
-7.133E-2	4.607E-1	4.091E+0
-7.295E-2	4.575E-1	4.201E+0
-6.809E-2	4.867E-1	4.191E+0
-6.809E-2	4.445E-1	4.253E+0
-7.295E-2	4.704E-1	4.211E+0
-7.620E-2	4.575E-1	4.194E+0
-6.971E-2	4.640E-1	4.143E+0
-6.646E-2	4.640E-1	4.224E+0
-6.971E-2	4.672E-1	4.289E+0
-7.295E-2	4.640E-1	4.182E+0
-6.971E-2	4.477E-1	4.110E+0
-6.646E-2	4.834E-1	4.185E+0
-6.971E-2	4.510E-1	4.188E+0
-7.620E-2	4.607E-1	4.201E+0
-6.971E-2	4.640E-1	4.185E+0
-6.484E-2	4.477E-1	4.165E+0
-7.133E-2	4.510E-1	4.104E+0
-7.457E-2	4.445E-1	4.191E+0
-6.971E-2	4.575E-1	4.055E+0
-6.484E-2	4.672E-1	4.185E+0
-7.133E-2	4.672E-1	4.198E+0
-7.295E-2	4.542E-1	4.117E+0
-7.133E-2	4.575E-1	4.185E+0
-6.646E-2	4.510E-1	4.256E+0
-6.971E-2	4.640E-1	4.266E+0
-7.944E-2	4.640E-1	4.240E+0
-6.971E-2	4.575E-1	4.214E+0
-6.646E-2	4.737E-1	4.198E+0
-6.971E-2	4.640E-1	4.185E+0
-7.620E-2	4.834E-1	4.123E+0
-6.971E-2	4.607E-1	4.146E+0
-6.484E-2	4.672E-1	4.172E+0
-7.295E-2	4.704E-1	4.217E+0
-7.295E-2	4.477E-1	4.207E+0
-6.971E-2	4.802E-1	4.172E+0
-6.484E-2	4.380E-1	4.159E+0
-7.133E-2	4.607E-1	4.220E+0
-7.457E-2	4.542E-1	4.136E+0
-6.971E-2	4.704E-1	4.198E+0
-6.809E-2	4.640E-1	4.182E+0
-6.971E-2	4.445E-1	4.188E+0
-7.457E-2	4.412E-1	4.175E+0
-6.809E-2	4.510E-1	4.084E+0
-6.809E-2	4.477E-1	4.152E+0
-6.971E-2	4.672E-1	4.220E+0
-7.457E-2	4.964E-1	4.162E+0
-6.971E-2	4.542E-1	4.169E+0
-6.484E-2	4.672E-1	4.139E+0
-6.971E-2	4.445E-1	4.113E+0
-7.620E-2	4.704E-1	4.172E+0
-6.971E-2	4.510E-1	4.169E+0
-6.646E-2	4.575E-1	4.172E+0
-7.457E-2	4.607E-1	4.194E+0
-7.620E-2	4.672E-1	4.233E+0
-6.971E-2	4.542E-1	4.243E+0
-6.484E-2	4.672E-1	4.091E+0
-7.295E-2	4.834E-1	4.136E+0
-7.457E-2	4.477E-1	4.162E+0
-6.971E-2	4.640E-1	4.188E+0
-6.646E-2	4.575E-1	4.182E+0
-7.133E-2	4.672E-1	4.217E+0
-7.457E-2	4.445E-1	4.191E+0
-6.971E-2	4.542E-1	4.178E+0
-6.646E-2	4.542E-1	4.217E+0
-6.971E-2	4.834E-1	4.133E+0
-7.457E-2	4.477E-1	4.169E+0
-7.133E-2	4.575E-1	4.104E+0
-6.646E-2	4.769E-1	4.182E+0
-6.971E-2	4.542E-1	4.188E+0
-7.620E-2	4.640E-1	4.156E+0
-7.133E-2	4.737E-1	4.185E+0
-6.646E-2	4.218E-1	4.227E+0
-6.971E-2	4.575E-1	4.169E+0
-7.457E-2	4.575E-1	4.178E+0
-6.646E-2	4.737E-1	4.172E+0
-6.646E-2	4.218E-1	4.136E+0
-7.133E-2	4.445E-1	4.224E+0
-7.295E-2	4.412E-1	4.217E+0
-6.971E-2	4.575E-1	4.201E+0
-6.484E-2	4.510E-1	4.201E+0
-7.295E-2	4.445E-1	4.110E+0
-7.782E-2	4.704E-1	4.243E+0
-6.809E-2	4.672E-1	4.198E+0
-6.484E-2	4.477E-1	4.227E+0
-7.295E-2	4.477E-1	4.194E+0
-7.620E-2	4.348E-1	4.175E+0
-6.809E-2	4.640E-1	4.169E+0
-6.646E-2	4.575E-1	4.152E+0
-7.295E-2	4.542E-1	4.214E+0
-7.620E-2	4.542E-1	4.146E+0
-6.809E-2	4.769E-1	4.126E+0
-6.809E-2	4.542E-1	4.126E+0
-6.971E-2	4.380E-1	4.224E+0
-7.457E-2	4.380E-1	4.139E+0
-6.971E-2	4.542E-1	4.178E+0
-6.484E-2	4.477E-1	4.224E+0
-7.133E-2	4.704E-1	4.188E+0
-7.457E-2	4.575E-1	4.185E+0
-7.133E-2	4.672E-1	4.162E+0
-6.646E-2	4.542E-1	4.191E+0
-7.133E-2	4.672E-1	4.152E+0
-7.457E-2	4.445E-1	4.175E+0
-7.133E-2	4.477E-1	4.207E+0
-6.484E-2	4.477E-1	4.136E+0
-7.457E-2	4.575E-1	4.237E+0
-7.620E-2	4.672E-1	4.071E+0
-7.133E-2	4.445E-1	4.156E+0
-6.484E-2	4.575E-1	4.214E+0
-7.133E-2	4.542E-1	4.139E+0
-7.620E-2	4.510E-1	4.152E+0
-6.646E-2	4.640E-1	4.201E+0
-6.971E-2	4.348E-1	4.133E+0
-7.133E-2	4.510E-1	4.120E+0
-7.457E-2	4.704E-1	4.250E+0
-6.971E-2	4.899E-1	4.133E+0
-6.809E-2	4.445E-1	4.214E+0
-7.133E-2	4.575E-1	4.227E+0
-7.782E-2	4.250E-1	4.220E+0
-6.809E-2	4.575E-1	4.136E+0
-6.646E-2	4.769E-1	4.207E+0
-7.133E-2	4.704E-1	4.156E+0
-7.295E-2	4.769E-1	4.156E+0
-6.809E-2	4.607E-1	4.139E+0
-6.322E-2	4.737E-1	4.182E+0
-7.133E-2	4.477E-1	4.136E+0
-7.457E-2	4.899E-1	4.194E+0
-7.133E-2	4.477E-1	4.139E+0
-6.646E-2	4.510E-1	4.191E+0
-6.971E-2	4.445E-1	4.182E+0
-7.620E-2	4.575E-1	4.233E+0
-6.971E-2	4.607E-1	4.250E+0
-6.322E-2	4.575E-1	4.214E+0
-6.971E-2	4.640E-1	4.110E+0
-7.457E-2	4.704E-1	4.139E+0
-7.133E-2	4.510E-1	4.191E+0
-6.484E-2	4.477E-1	4.207E+0
-6.971E-2	4.640E-1	4.198E+0
-7.457E-2	4.542E-1	4.188E+0
-7.295E-2	4.510E-1	4.178E+0
-6.646E-2	4.704E-1	4.198E+0
-6.971E-2	4.542E-1	4.110E+0
-7.295E-2	4.510E-1	4.201E+0
-6.809E-2	4.672E-1	4.113E+0
-6.809E-2	4.542E-1	4.156E+0
-6.971E-2	4.445E-1	4.194E+0
-7.457E-2	4.704E-1	4.146E+0
-6.971E-2	4.445E-1	4.130E+0
-6.809E-2	4.412E-1	4.220E+0
-6.809E-2	4.250E-1	4.272E+0
-7.620E-2	4.607E-1	4.149E+0
-7.133E-2	4.477E-1	4.204E+0
-6.809E-2	4.542E-1	4.188E+0
-7.133E-2	4.802E-1	4.139E+0
-7.457E-2	4.607E-1	4.217E+0
-6.809E-2	4.640E-1	4.227E+0
-6.646E-2	4.412E-1	4.110E+0
-6.971E-2	4.672E-1	4.182E+0
-7.620E-2	4.477E-1	4.191E+0
-7.133E-2	4.607E-1	4.123E+0
-6.809E-2	4.704E-1	4.175E+0
-6.971E-2	4.542E-1	4.165E+0
-7.620E-2	4.575E-1	4.198E+0
-6.809E-2	4.477E-1	4.175E+0
-6.646E-2	4.445E-1	4.182E+0
-6.809E-2	4.607E-1	4.120E+0
-7.620E-2	4.412E-1	4.178E+0
-6.646E-2	4.510E-1	4.136E+0
-6.322E-2	4.575E-1	4.194E+0
-7.133E-2	4.704E-1	4.198E+0
-7.620E-2	4.477E-1	4.133E+0
-6.809E-2	4.510E-1	4.207E+0
-6.484E-2	4.672E-1	4.182E+0
-7.133E-2	4.445E-1	4.201E+0
-7.457E-2	4.283E-1	4.146E+0
-6.971E-2	4.737E-1	4.185E+0
-6.646E-2	4.380E-1	4.178E+0
-6.971E-2	4.640E-1	4.126E+0
-7.457E-2	4.704E-1	4.162E+0
-6.484E-2	4.477E-1	4.227E+0
-6.484E-2	4.510E-1	4.143E+0
-7.133E-2	4.542E-1	4.194E+0
-7.457E-2	4.575E-1	4.237E+0
-6.971E-2	4.510E-1	4.185E+0
-6.809E-2	4.704E-1	4.211E+0
-7.133E-2	4.348E-1	4.207E+0
-7.782E-2	4.575E-1	4.178E+0
-7.133E-2	4.704E-1	4.126E+0
-6.646E-2	4.445E-1	4.172E+0
-7.133E-2	4.640E-1	4.104E+0
-7.620E-2	4.737E-1	4.172E+0
-6.971E-2	4.542E-1	4.172E+0
-6.809E-2	4.575E-1	4.146E+0
-7.133E-2	4.640E-1	4.172E+0
-7.620E-2	4.802E-1	4.204E+0
-6.971E-2	4.704E-1	4.214E+0
-6.809E-2	4.640E-1	4.123E+0
-7.133E-2	4.575E-1	4.149E+0
-7.457E-2	4.575E-1	4.194E+0
-7.133E-2	4.575E-1	4.178E+0
-6.484E-2	4.704E-1	4.188E+0
-6.971E-2	4.510E-1	4.146E+0
-7.620E-2	4.769E-1	4.123E+0
-6.809E-2	4.640E-1	4.165E+0
-6.646E-2	4.672E-1	4.198E+0
-7.133E-2	4.672E-1	4.165E+0
-7.295E-2	4.575E-1	4.152E+0
-6.809E-2	4.477E-1	4.194E+0
-6.484E-2	4.380E-1	4.084E+0
-6.971E-2	4.477E-1	4.149E+0
-7.295E-2	4.867E-1	4.178E+0
-6.971E-2	4.575E-1	4.204E+0
-6.646E-2	4.640E-1	4.214E+0
-6.971E-2	4.640E-1	4.237E+0
-7.620E-2	4.510E-1	4.149E+0
-6.809E-2	4.348E-1	4.146E+0
-6.646E-2	4.510E-1	4.110E+0
-6.809E-2	4.704E-1	4.263E+0
-7.782E-2	4.477E-1	4.178E+0
-7.295E-2	4.510E-1	4.165E+0
-6.809E-2	4.477E-1	4.224E+0
-7.133E-2	4.542E-1	4.237E+0
-7.295E-2	4.607E-1	4.214E+0
-6.809E-2	4.607E-1	4.162E+0
-6.809E-2	4.348E-1	4.233E+0
-7.133E-2	4.640E-1	4.182E+0
-7.457E-2	4.445E-1	4.237E+0
-6.809E-2	4.185E-1	4.162E+0
-6.646E-2	4.542E-1	4.156E+0
-7.133E-2	4.542E-1	4.169E+0
-7.457E-2	4.542E-1	4.214E+0
-7.133E-2	4.445E-1	4.194E+0
-6.646E-2	4.704E-1	4.224E+0
-6.971E-2	4.834E-1	4.220E+0
-7.457E-2	4.445E-1	4.136E+0
-7.133E-2	4.672E-1	4.149E+0
-6.809E-2	4.477E-1	4.136E+0
-6.971E-2	4.542E-1	4.185E+0
-7.133E-2	4.510E-1	4.165E+0
-7.133E-2	4.704E-1	4.175E+0
-6.809E-2	4.542E-1	4.224E+0
-7.295E-2	4.704E-1	4.259E+0
-7.457E-2	4.607E-1	4.194E+0
-6.971E-2	4.834E-1	4.143E+0
-6.646E-2	4.575E-1	4.191E+0
-7.133E-2	4.477E-1	4.162E+0
-7.457E-2	4.640E-1	4.204E+0
-7.133E-2	4.445E-1	4.188E+0
-6.646E-2	4.477E-1	4.204E+0
-6.971E-2	4.542E-1	4.068E+0
-7.457E-2	4.510E-1	4.237E+0
-7.133E-2	4.737E-1	4.159E+0
-6.646E-2	4.704E-1	4.152E+0
-6.971E-2	4.607E-1	4.250E+0
-7.620E-2	4.802E-1	4.110E+0
-7.295E-2	4.672E-1	4.110E+0
-6.484E-2	4.575E-1	4.110E+0
-6.971E-2	4.542E-1	4.204E+0
-7.457E-2	4.640E-1	4.130E+0
-7.133E-2	4.737E-1	4.207E+0
-6.646E-2	4.640E-1	4.169E+0
-6.971E-2	4.575E-1	4.211E+0
-7.457E-2	4.672E-1	4.191E+0
-7.133E-2	4.640E-1	4.276E+0
-6.646E-2	4.932E-1	4.178E+0
-7.457E-2	4.412E-1	4.207E+0
-7.620E-2	4.575E-1	4.130E+0
-7.133E-2	4.867E-1	4.113E+0
-6.484E-2	4.575E-1	4.243E+0
-6.809E-2	4.607E-1	4.227E+0
-7.295E-2	4.769E-1	4.227E+0
-6.809E-2	4.445E-1	4.227E+0
-6.646E-2	4.672E-1	4.207E+0
-7.295E-2	4.704E-1	4.227E+0
-7.782E-2	4.510E-1	4.207E+0
-6.971E-2	4.607E-1	4.139E+0
-6.322E-2	4.737E-1	4.107E+0
-7.133E-2	4.477E-1	4.097E+0
-7.620E-2	4.575E-1	4.217E+0
-6.971E-2	4.510E-1	4.185E+0
-6.809E-2	4.769E-1	4.230E+0
-6.971E-2	4.640E-1	4.133E+0
-7.620E-2	4.704E-1	4.165E+0
-7.295E-2	4.477E-1	4.198E+0
-6.971E-2	4.412E-1	4.126E+0
-7.295E-2	4.283E-1	4.194E+0
-7.457E-2	4.834E-1	4.211E+0
-7.133E-2	4.737E-1	4.194E+0
-6.646E-2	4.575E-1	4.217E+0
-6.971E-2	4.315E-1	4.087E+0
-7.782E-2	4.640E-1	4.188E+0
-7.133E-2	4.737E-1	4.198E+0
-6.484E-2	4.348E-1	4.214E+0
-6.809E-2	4.737E-1	4.120E+0
-7.620E-2	4.575E-1	4.175E+0
-6.971E-2	4.477E-1	4.156E+0
-6.646E-2	4.575E-1	4.110E+0
-7.295E-2	4.575E-1	4.130E+0
-7.457E-2	4.477E-1	4.133E+0
-6.971E-2	4.185E-1	4.113E+0
-6.484E-2	4.607E-1	4.204E+0
-6.971E-2	4.769E-1	4.240E+0
-7.295E-2	4.477E-1	4.120E+0
-7.133E-2	4.510E-1	4.178E+0
-7.133E-2	4.542E-1	4.175E+0
-6.971E-2	4.445E-1	4.256E+0
-7.620E-2	4.542E-1	4.237E+0
-6.971E-2	4.737E-1	4.253E+0
-6.809E-2	4.477E-1	4.100E+0
-6.971E-2	4.737E-1	4.178E+0
-7.295E-2	4.899E-1	4.162E+0
-7.133E-2	4.575E-1	4.188E+0
-6.646E-2	4.542E-1	4.188E+0
-6.971E-2	4.510E-1	4.240E+0
-7.295E-2	4.672E-1	4.139E+0
-6.809E-2	4.704E-1	4.165E+0
-6.646E-2	4.542E-1	4.207E+0
-7.133E-2	4.802E-1	4.078E+0
-7.457E-2	4.704E-1	4.159E+0
-7.133E-2	4.510E-1	4.117E+0
-6.646E-2	4.412E-1	4.165E+0
-7.133E-2	4.575E-1	4.191E+0
-7.620E-2	4.477E-1	4.178E+0
-6.971E-2	4.834E-1	4.159E+0
-6.646E-2	4.121E-1	4.220E+0
-6.809E-2	4.834E-1	4.178E+0
-7.457E-2	4.640E-1	4.156E+0
-7.133E-2	4.575E-1	4.065E+0
-6.971E-2	4.315E-1	4.201E+0
-6.971E-2	4.575E-1	4.194E+0
-7.295E-2	4.575E-1	4.185E+0
-6.971E-2	4.672E-1	4.113E+0
-6.646E-2	4.607E-1	4.120E+0
-6.809E-2	4.380E-1	4.182E+0
-7.620E-2	4.834E-1	4.230E+0
-7.295E-2	4.510E-1	4.220E+0
-6.809E-2	4.769E-1	4.233E+0
-6.971E-2	4.607E-1	4.165E+0
-7.457E-2	4.834E-1	4.136E+0
-7.133E-2	4.704E-1	4.191E+0
-6.809E-2	4.348E-1	4.198E+0
-6.971E-2	4.575E-1	4.175E+0
-7.620E-2	4.510E-1	4.201E+0
-6.971E-2	4.769E-1	4.172E+0
-6.646E-2	4.640E-1	4.256E+0
-6.971E-2	4.575E-1	4.113E+0
-7.620E-2	4.607E-1	4.156E+0
-7.133E-2	4.575E-1	4.120E+0
-6.484E-2	4.510E-1	4.217E+0
-6.971E-2	4.315E-1	4.169E+0
-7.457E-2	4.607E-1	4.100E+0
-7.133E-2	4.445E-1	4.269E+0
-6.971E-2	4.932E-1	4.139E+0
-6.809E-2	4.412E-1	4.162E+0
-7.620E-2	4.737E-1	4.227E+0
-7.133E-2	4.412E-1	4.172E+0
-6.809E-2	4.672E-1	4.182E+0
-7.133E-2	4.412E-1	4.133E+0
-7.620E-2	4.477E-1	4.068E+0
-7.133E-2	4.510E-1	4.198E+0
-6.646E-2	4.607E-1	4.143E+0
-7.133E-2	4.315E-1	4.194E+0
-7.295E-2	4.510E-1	4.149E+0
-7.457E-2	4.737E-1	4.143E+0
-6.809E-2	4.510E-1	4.182E+0
-7.295E-2	4.607E-1	4.253E+0
-7.295E-2	4.218E-1	4.211E+0
-7.133E-2	4.542E-1	4.149E+0
-6.646E-2	4.575E-1	4.243E+0
-6.809E-2	4.672E-1	4.201E+0
-7.457E-2	4.542E-1	4.204E+0
-7.133E-2	4.510E-1	4.136E+0
-6.484E-2	4.315E-1	4.065E+0
-7.133E-2	4.510E-1	4.133E+0
-7.295E-2	4.607E-1	4.178E+0
-6.971E-2	4.769E-1	4.169E+0
-6.484E-2	4.477E-1	4.178E+0
-7.133E-2	4.315E-1	4.214E+0
-7.457E-2	4.380E-1	4.120E+0
-7.457E-2	4.640E-1	4.159E+0
-6.484E-2	4.445E-1	4.120E+0
-6.971E-2	4.542E-1	4.185E+0
-7.457E-2	4.510E-1	4.224E+0
-7.295E-2	4.250E-1	4.172E+0
-6.646E-2	4.640E-1	4.159E+0
-6.971E-2	4.445E-1	4.298E+0
-7.782E-2	4.348E-1	4.220E+0
-6.971E-2	4.542E-1	4.143E+0
-6.809E-2	4.315E-1	4.224E+0
-7.133E-2	4.672E-1	4.100E+0
-7.620E-2	4.607E-1	4.227E+0
-6.971E-2	4.607E-1	4.113E+0
-6.646E-2	4.769E-1	4.091E+0
-6.646E-2	4.510E-1	4.240E+0
-7.295E-2	4.542E-1	4.243E+0
-7.295E-2	4.315E-1	4.110E+0
-6.971E-2	4.640E-1	4.120E+0
-6.809E-2	4.412E-1	4.308E+0
-7.295E-2	4.704E-1	4.165E+0
-7.133E-2	4.575E-1	4.159E+0
-6.646E-2	4.672E-1	4.149E+0
-6.971E-2	4.672E-1	4.182E+0
-7.944E-2	4.348E-1	4.188E+0
-7.295E-2	4.477E-1	4.182E+0
-6.809E-2	4.704E-1	4.133E+0
-7.295E-2	4.348E-1	4.204E+0
-7.295E-2	4.575E-1	4.220E+0
-7.133E-2	4.510E-1	4.159E+0
-6.646E-2	4.412E-1	4.298E+0
-6.971E-2	4.640E-1	4.246E+0
-7.457E-2	4.380E-1	4.175E+0
-7.295E-2	4.380E-1	4.146E+0
-6.646E-2	4.607E-1	4.143E+0
-7.295E-2	4.412E-1	4.178E+0
-7.620E-2	4.672E-1	4.139E+0
-7.295E-2	4.704E-1	4.165E+0
-6.646E-2	4.510E-1	4.146E+0
-7.295E-2	4.088E-1	4.152E+0
-7.457E-2	4.575E-1	4.146E+0
-6.971E-2	4.640E-1	4.240E+0
-6.809E-2	4.737E-1	4.198E+0
-7.133E-2	4.607E-1	4.201E+0
-7.457E-2	4.834E-1	4.139E+0
-6.971E-2	4.672E-1	4.175E+0
-6.646E-2	4.477E-1	4.211E+0
-6.809E-2	4.510E-1	4.149E+0
-7.620E-2	4.477E-1	4.198E+0
-7.133E-2	4.542E-1	4.120E+0
-6.484E-2	4.542E-1	4.191E+0
-7.133E-2	4.769E-1	4.152E+0
-7.295E-2	4.769E-1	4.250E+0
-7.295E-2	4.542E-1	4.172E+0
-6.484E-2	4.412E-1	4.091E+0
-6.971E-2	4.672E-1	4.146E+0
-7.457E-2	4.380E-1	4.201E+0
-7.133E-2	4.477E-1	4.185E+0
-6.646E-2	4.704E-1	4.259E+0
-7.133E-2	4.445E-1	4.169E+0
-7.457E-2	4.672E-1	4.165E+0
-7.133E-2	4.575E-1	4.198E+0
-6.971E-2	4.542E-1	4.185E+0
-6.809E-2	4.737E-1	4.207E+0
-7.457E-2	4.380E-1	4.156E+0
-7.133E-2	4.607E-1	4.169E+0
-6.809E-2	4.412E-1	4.143E+0
-7.295E-2	4.250E-1	4.136E+0
-7.295E-2	4.477E-1	4.143E+0
-7.133E-2	4.315E-1	4.169E+0
-6.646E-2	4.510E-1	4.143E+0
-6.809E-2	4.607E-1	4.204E+0
-7.620E-2	4.607E-1	4.159E+0
-7.133E-2	4.802E-1	4.227E+0
-6.646E-2	4.672E-1	4.143E+0
-6.971E-2	4.542E-1	4.133E+0
-7.457E-2	4.704E-1	4.243E+0
-7.295E-2	4.640E-1	4.224E+0
-6.646E-2	4.380E-1	4.188E+0
-6.646E-2	4.348E-1	4.201E+0
-7.620E-2	4.672E-1	4.182E+0
-6.971E-2	4.412E-1	4.233E+0
-6.809E-2	4.607E-1	4.188E+0
-7.133E-2	4.769E-1	4.191E+0
-7.457E-2	4.802E-1	4.289E+0
-7.295E-2	4.510E-1	4.194E+0
-6.646E-2	4.510E-1	4.149E+0
-6.971E-2	4.477E-1	4.227E+0
-7.457E-2	4.542E-1	4.227E+0
-7.295E-2	4.899E-1	4.175E+0
-6.484E-2	4.640E-1	4.178E+0
-7.133E-2	4.412E-1	4.185E+0
-7.620E-2	4.348E-1	4.178E+0
-7.457E-2	4.412E-1	4.087E+0
-6.646E-2	4.477E-1	4.194E+0
-7.295E-2	4.542E-1	4.126E+0
-7.295E-2	4.737E-1	4.165E+0
-7.457E-2	4.510E-1	4.162E+0
-6.646E-2	4.640E-1	4.094E+0
-7.133E-2	4.412E-1	4.214E+0
-7.457E-2	4.672E-1	4.178E+0
-7.295E-2	4.640E-1	4.159E+0
-6.484E-2	4.510E-1	4.204E+0
-7.133E-2	4.640E-1	4.214E+0
-7.457E-2	4.607E-1	4.165E+0
-7.133E-2	4.672E-1	4.185E+0
-6.971E-2	4.672E-1	4.139E+0
-6.971E-2	4.510E-1	4.191E+0
-7.620E-2	4.640E-1	4.230E+0
-7.457E-2	4.575E-1	4.136E+0
-6.809E-2	4.704E-1	4.207E+0
-7.133E-2	4.672E-1	4.149E+0
-7.620E-2	4.575E-1	4.159E+0
-7.133E-2	4.640E-1	4.133E+0
-6.646E-2	4.542E-1	4.126E+0
-6.809E-2	4.737E-1	4.302E+0
-7.457E-2	4.412E-1	4.143E+0
-7.295E-2	4.640E-1	4.175E+0
-6.809E-2	4.477E-1	4.091E+0
-7.133E-2	4.315E-1	4.162E+0
-7.620E-2	4.737E-1	4.104E+0
-7.295E-2	4.899E-1	4.120E+0
-6.809E-2	4.542E-1	4.169E+0
-6.809E-2	4.575E-1	4.143E+0
-7.782E-2	4.769E-1	4.191E+0
-7.133E-2	4.315E-1	4.126E+0
-6.809E-2	4.640E-1	4.204E+0
-6.971E-2	4.542E-1	4.185E+0
-7.457E-2	4.607E-1	4.136E+0
-6.971E-2	4.477E-1	4.295E+0
-6.809E-2	4.769E-1	4.224E+0
-6.971E-2	4.380E-1	4.087E+0
-7.620E-2	4.867E-1	4.123E+0
-7.133E-2	4.672E-1	4.146E+0
-6.809E-2	4.704E-1	4.123E+0
-6.809E-2	4.542E-1	4.133E+0
-7.782E-2	4.737E-1	4.201E+0
-7.133E-2	5.094E-1	4.194E+0
-6.646E-2	4.477E-1	4.178E+0
-6.971E-2	4.704E-1	4.289E+0
-7.457E-2	4.445E-1	4.188E+0
-7.295E-2	4.640E-1	4.188E+0
-6.646E-2	4.607E-1	4.185E+0
-6.971E-2	4.672E-1	4.156E+0
-7.782E-2	4.737E-1	4.224E+0
-7.295E-2	4.510E-1	4.159E+0
-6.971E-2	4.445E-1	4.188E+0
-7.133E-2	4.802E-1	4.230E+0
-7.620E-2	4.575E-1	4.188E+0
-6.809E-2	4.607E-1	4.217E+0
-6.646E-2	4.575E-1	4.139E+0
-7.133E-2	4.510E-1	4.175E+0
-7.133E-2	4.640E-1	4.162E+0
-7.295E-2	4.380E-1	4.201E+0
-6.646E-2	4.412E-1	4.259E+0
-6.971E-2	4.672E-1	4.152E+0
-7.782E-2	4.445E-1	4.156E+0
-7.457E-2	4.672E-1	4.263E+0
-6.646E-2	4.607E-1	4.250E+0
-6.809E-2	4.542E-1	4.250E+0
-7.620E-2	4.380E-1	4.143E+0
-7.457E-2	4.672E-1	4.185E+0
-6.646E-2	4.672E-1	4.162E+0
-6.971E-2	4.640E-1	4.078E+0
-7.620E-2	4.737E-1	4.185E+0
-7.133E-2	4.672E-1	4.279E+0
-6.809E-2	4.575E-1	4.133E+0
-6.809E-2	4.445E-1	4.204E+0
-7.782E-2	4.607E-1	4.185E+0
-7.620E-2	4.640E-1	4.220E+0
-6.809E-2	4.672E-1	4.156E+0
-6.971E-2	4.510E-1	4.165E+0
-7.620E-2	4.607E-1	4.146E+0
-6.971E-2	4.672E-1	4.185E+0
-6.809E-2	4.575E-1	4.211E+0
-6.971E-2	4.542E-1	4.263E+0
-7.457E-2	4.575E-1	4.207E+0
-7.457E-2	4.380E-1	4.133E+0
-6.646E-2	4.380E-1	4.240E+0
-6.809E-2	4.640E-1	4.201E+0
-7.782E-2	4.607E-1	4.178E+0
-7.295E-2	4.542E-1	4.256E+0
-6.809E-2	4.380E-1	4.217E+0
-6.809E-2	4.575E-1	4.172E+0
-7.620E-2	4.315E-1	4.175E+0
-7.133E-2	4.380E-1	4.094E+0
-6.809E-2	4.380E-1	4.087E+0
-6.646E-2	4.542E-1	4.126E+0
-7.295E-2	4.510E-1	4.169E+0
-7.295E-2	4.607E-1	4.117E+0
-6.646E-2	4.704E-1	4.152E+0
-6.809E-2	4.445E-1	4.159E+0
-7.457E-2	4.542E-1	4.162E+0
-7.295E-2	4.445E-1	4.143E+0
-6.646E-2	4.737E-1	4.169E+0
-7.133E-2	4.412E-1	4.279E+0
-7.457E-2	4.737E-1	4.198E+0
-7.457E-2	4.510E-1	4.162E+0
-6.971E-2	4.412E-1	4.139E+0
-7.295E-2	4.510E-1	4.169E+0
-7.295E-2	4.477E-1	4.172E+0
-7.457E-2	4.477E-1	4.156E+0
-6.971E-2	4.607E-1	4.227E+0
-6.971E-2	4.510E-1	4.136E+0
-7.457E-2	4.575E-1	4.204E+0
-7.133E-2	4.672E-1	4.279E+0
-6.646E-2	4.607E-1	4.250E+0
-6.809E-2	4.737E-1	4.143E+0
-7.457E-2	4.477E-1	4.162E+0
-6.971E-2	4.575E-1	4.146E+0
-6.809E-2	4.477E-1	4.204E+0
-6.971E-2	4.607E-1	4.143E+0
-7.620E-2	4.769E-1	4.136E+0
-7.457E-2	4.769E-1	4.175E+0
-6.809E-2	4.575E-1	4.149E+0
-6.809E-2	4.477E-1	4.165E+0
-7.457E-2	4.607E-1	4.182E+0
-7.620E-2	4.477E-1	4.162E+0
-6.484E-2	4.737E-1	4.159E+0
-7.133E-2	4.412E-1	4.136E+0
-7.295E-2	4.672E-1	4.256E+0
-7.457E-2	4.704E-1	4.217E+0
-6.809E-2	4.477E-1	4.194E+0
-7.133E-2	4.380E-1	4.172E+0
-7.295E-2	4.542E-1	4.139E+0
-7.133E-2	4.250E-1	4.094E+0
-6.809E-2	4.672E-1	4.162E+0
-6.971E-2	4.769E-1	4.201E+0
-7.457E-2	4.672E-1	4.198E+0
-7.133E-2	4.672E-1	4.250E+0
-6.809E-2	4.607E-1	4.143E+0
-7.133E-2	4.315E-1	4.162E+0
-7.620E-2	4.769E-1	4.149E+0
-7.133E-2	4.542E-1	4.159E+0
-6.971E-2	4.640E-1	4.159E+0
-6.971E-2	4.640E-1	4.123E+0
-7.782E-2	4.575E-1	4.207E+0
-7.620E-2	4.575E-1	4.214E+0
-6.646E-2	4.672E-1	4.194E+0
-6.971E-2	4.510E-1	4.198E+0
-7.457E-2	4.575E-1	4.139E+0
-7.133E-2	4.802E-1	4.240E+0
-6.646E-2	4.704E-1	4.253E+0
-6.971E-2	4.542E-1	4.233E+0
-7.620E-2	4.704E-1	4.224E+0
-7.295E-2	4.250E-1	4.165E+0
-6.809E-2	4.542E-1	4.172E+0
-6.971E-2	4.510E-1	4.188E+0
-7.620E-2	4.932E-1	4.194E+0
-7.457E-2	4.575E-1	4.185E+0
-6.646E-2	4.380E-1	4.162E+0
-7.133E-2	4.445E-1	4.143E+0
-7.782E-2	4.477E-1	4.169E+0
-7.457E-2	4.672E-1	4.207E+0
-6.646E-2	4.640E-1	4.178E+0
-6.809E-2	4.412E-1	4.188E+0
-7.620E-2	4.380E-1	4.165E+0
-7.295E-2	4.412E-1	4.250E+0
-6.484E-2	4.542E-1	4.178E+0
-6.646E-2	4.769E-1	4.194E+0
-7.620E-2	4.510E-1	4.165E+0
-7.133E-2	4.704E-1	4.117E+0
-6.971E-2	4.769E-1	4.149E+0
-7.133E-2	4.640E-1	4.188E+0
-7.620E-2	4.802E-1	4.120E+0
-7.457E-2	4.510E-1	4.126E+0
-6.971E-2	4.315E-1	4.172E+0
-7.133E-2	4.315E-1	4.156E+0
-7.457E-2	4.445E-1	4.188E+0
-7.295E-2	4.510E-1	4.162E+0
-6.809E-2	4.607E-1	4.194E+0
-6.971E-2	4.737E-1	4.182E+0
-7.457E-2	4.477E-1	4.130E+0
-7.457E-2	4.575E-1	4.149E+0
-6.646E-2	4.445E-1	4.175E+0
-6.971E-2	4.672E-1	4.182E+0
-7.782E-2	4.607E-1	4.107E+0
-7.295E-2	4.542E-1	4.214E+0
-6.484E-2	4.607E-1	4.250E+0
-6.809E-2	4.575E-1	4.071E+0
-7.457E-2	4.510E-1	4.178E+0
-7.295E-2	4.672E-1	4.152E+0
-6.809E-2	4.412E-1	4.123E+0
-6.971E-2	4.640E-1	4.146E+0
-7.457E-2	4.672E-1	4.211E+0
-7.620E-2	4.737E-1	4.130E+0
-6.646E-2	4.575E-1	4.201E+0
-6.971E-2	4.640E-1	4.175E+0
-7.620E-2	4.283E-1	4.211E+0
-7.295E-2	4.380E-1	4.178E+0
-6.646E-2	4.640E-1	4.130E+0
-6.809E-2	4.737E-1	4.204E+0
-7.295E-2	4.640E-1	4.214E+0
-7.133E-2	4.704E-1	4.220E+0
-6.809E-2	4.380E-1	4.198E+0
-6.809E-2	4.542E-1	4.214E+0
-7.457E-2	4.348E-1	4.156E+0
-7.295E-2	4.704E-1	4.233E+0
-6.809E-2	4.737E-1	4.194E+0
-6.971E-2	4.834E-1	4.084E+0
-7.295E-2	4.445E-1	4.198E+0
-7.295E-2	4.315E-1	4.211E+0
-6.809E-2	4.607E-1	4.185E+0
-6.809E-2	4.704E-1	4.220E+0
-7.620E-2	4.704E-1	4.285E+0
-7.295E-2	4.542E-1	4.130E+0
-6.809E-2	4.996E-1	4.198E+0
-6.809E-2	4.640E-1	4.198E+0
-7.295E-2	4.445E-1	4.201E+0
-7.295E-2	4.510E-1	4.259E+0
-6.646E-2	4.672E-1	4.230E+0
-6.646E-2	4.510E-1	4.159E+0
-7.457E-2	4.640E-1	4.207E+0
-7.457E-2	4.477E-1	4.165E+0
-6.809E-2	4.445E-1	4.207E+0
-6.646E-2	4.510E-1	4.178E+0
-7.457E-2	4.640E-1	4.188E+0
-7.295E-2	4.477E-1	4.282E+0
-6.809E-2	4.542E-1	4.217E+0
-7.133E-2	4.704E-1	4.143E+0
-7.295E-2	4.510E-1	4.233E+0
-7.295E-2	4.640E-1	4.198E+0
-6.646E-2	4.510E-1	4.117E+0
-6.971E-2	4.704E-1	4.165E+0
-7.133E-2	4.542E-1	4.191E+0
-7.457E-2	4.607E-1	4.097E+0
-6.809E-2	4.575E-1	4.178E+0
-6.971E-2	4.315E-1	4.227E+0
-7.620E-2	4.932E-1	4.224E+0
-7.295E-2	4.607E-1	4.191E+0
-6.809E-2	4.640E-1	4.149E+0
-6.646E-2	4.640E-1	4.149E+0
-7.457E-2	4.542E-1	4.198E+0
-7.620E-2	4.412E-1	4.198E+0
-6.646E-2	4.542E-1	4.194E+0
-6.971E-2	4.640E-1	4.207E+0
-7.620E-2	4.477E-1	4.224E+0
-7.457E-2	4.477E-1	4.250E+0
-6.809E-2	4.672E-1	4.172E+0
-6.809E-2	4.672E-1	4.237E+0
-7.457E-2	4.445E-1	4.243E+0
-7.620E-2	4.964E-1	4.204E+0
-6.484E-2	4.834E-1	4.207E+0
-7.133E-2	4.607E-1	4.204E+0
-7.457E-2	4.672E-1	4.152E+0
-7.457E-2	4.510E-1	4.113E+0
-6.809E-2	4.510E-1	4.159E+0
-7.133E-2	4.510E-1	4.188E+0
-7.620E-2	4.477E-1	4.201E+0
-7.133E-2	4.542E-1	4.149E+0
-7.133E-2	4.575E-1	4.211E+0
-7.133E-2	4.542E-1	4.240E+0
-7.457E-2	4.575E-1	4.169E+0
-7.457E-2	4.477E-1	4.165E+0
-6.971E-2	4.445E-1	4.104E+0
-7.133E-2	4.607E-1	4.224E+0
-7.620E-2	4.477E-1	4.207E+0
-7.295E-2	4.575E-1	4.207E+0
-6.809E-2	4.672E-1	4.162E+0
-6.809E-2	4.283E-1	4.143E+0
-7.620E-2	4.380E-1	4.162E+0
-7.295E-2	4.348E-1	4.188E+0
-6.809E-2	4.510E-1	4.149E+0
-7.133E-2	4.542E-1	4.230E+0
-7.457E-2	4.348E-1	4.204E+0
-7.133E-2	4.737E-1	4.178E+0
-6.809E-2	4.380E-1	4.178E+0
-6.971E-2	4.477E-1	4.159E+0
-7.457E-2	4.640E-1	4.188E+0
-7.133E-2	4.575E-1	4.136E+0
-6.809E-2	4.672E-1	4.194E+0
-6.809E-2	4.704E-1	4.269E+0
-7.620E-2	4.737E-1	4.276E+0
-7.457E-2	4.640E-1	4.123E+0
-6.809E-2	4.542E-1	4.243E+0
-6.971E-2	4.542E-1	4.194E+0
-7.457E-2	4.510E-1	4.139E+0
-7.457E-2	4.737E-1	4.162E+0
-6.809E-2	4.640E-1	4.227E+0
-6.971E-2	4.510E-1	4.191E+0
-7.457E-2	4.802E-1	4.220E+0
-7.133E-2	4.477E-1	4.169E+0
-6.646E-2	4.542E-1	4.240E+0
-6.971E-2	4.769E-1	4.204E+0
-7.457E-2	4.607E-1	4.217E+0
-7.457E-2	4.542E-1	4.165E+0
-6.646E-2	4.510E-1	4.162E+0
-7.133E-2	4.672E-1	4.126E+0
-7.295E-2	4.510E-1	4.230E+0
-7.295E-2	4.575E-1	4.165E+0
-6.809E-2	4.769E-1	4.097E+0
-7.133E-2	4.121E-1	4.220E+0
-7.620E-2	4.737E-1	4.094E+0
-7.295E-2	4.542E-1	4.227E+0
-6.809E-2	4.704E-1	4.156E+0
-6.971E-2	4.510E-1	4.162E+0
-7.620E-2	4.380E-1	4.169E+0
-7.620E-2	4.445E-1	4.207E+0
-6.646E-2	4.412E-1	4.165E+0
-6.809E-2	4.607E-1	4.211E+0
-7.620E-2	4.672E-1	4.117E+0
-7.295E-2	4.607E-1	4.279E+0
-6.484E-2	4.737E-1	4.191E+0
-7.133E-2	4.542E-1	4.165E+0
-7.457E-2	4.672E-1	4.188E+0
-7.133E-2	4.575E-1	4.233E+0
-6.646E-2	4.315E-1	4.126E+0
-6.971E-2	4.607E-1	4.256E+0
-7.620E-2	4.607E-1	4.201E+0
-7.295E-2	4.640E-1	4.110E+0
-6.809E-2	4.575E-1	4.149E+0
-6.809E-2	4.704E-1	4.214E+0
-7.295E-2	4.445E-1	4.194E+0
-7.133E-2	4.380E-1	4.188E+0
-6.646E-2	4.542E-1	4.152E+0
-6.809E-2	4.607E-1	4.149E+0
-7.295E-2	4.510E-1	4.172E+0
-7.295E-2	4.477E-1	4.175E+0
-6.646E-2	4.672E-1	4.126E+0
-6.971E-2	4.867E-1	4.185E+0
-7.620E-2	4.607E-1	4.104E+0
-7.133E-2	4.445E-1	4.146E+0
-6.484E-2	4.672E-1	4.233E+0
-6.971E-2	4.510E-1	4.240E+0
-7.295E-2	4.607E-1	4.169E+0
-7.133E-2	4.769E-1	4.175E+0
-6.971E-2	4.445E-1	4.159E+0
-6.809E-2	4.477E-1	4.230E+0
-7.457E-2	4.542E-1	4.272E+0
-7.295E-2	4.477E-1	4.230E+0
-6.646E-2	4.542E-1	4.188E+0
-6.809E-2	4.704E-1	4.182E+0
-7.457E-2	4.672E-1	4.198E+0
-7.457E-2	4.607E-1	4.162E+0
-6.971E-2	4.445E-1	4.240E+0
-6.809E-2	4.477E-1	4.146E+0
-7.782E-2	4.477E-1	4.224E+0
-7.133E-2	4.250E-1	4.156E+0
-6.809E-2	4.348E-1	4.159E+0
-6.971E-2	4.315E-1	4.253E+0
-7.620E-2	4.445E-1	4.165E+0
-7.295E-2	4.380E-1	4.126E+0
-6.809E-2	4.640E-1	4.259E+0
-7.133E-2	4.640E-1	4.146E+0
-7.457E-2	4.575E-1	4.117E+0
-7.457E-2	4.412E-1	4.162E+0
-6.809E-2	4.380E-1	4.182E+0
-6.971E-2	4.575E-1	4.182E+0
-7.457E-2	4.704E-1	4.204E+0
-7.295E-2	4.575E-1	4.120E+0
-6.646E-2	4.542E-1	4.194E+0
-6.809E-2	4.477E-1	4.165E+0
-7.457E-2	4.542E-1	4.191E+0
-7.295E-2	4.412E-1	4.175E+0
-6.809E-2	4.348E-1	4.207E+0
-6.646E-2	4.575E-1	4.233E+0
-7.457E-2	4.542E-1	4.217E+0
-7.620E-2	4.510E-1	4.318E+0
-7.133E-2	4.575E-1	4.201E+0
-6.646E-2	4.380E-1	4.233E+0
-7.620E-2	4.672E-1	4.120E+0
-7.457E-2	4.704E-1	4.169E+0
-6.809E-2	4.250E-1	4.165E+0
-7.133E-2	4.542E-1	4.123E+0
-7.620E-2	4.477E-1	4.178E+0
-7.295E-2	4.445E-1	4.100E+0
-6.646E-2	4.607E-1	4.175E+0
-6.971E-2	4.510E-1	4.191E+0
-7.457E-2	4.640E-1	4.185E+0
-7.295E-2	4.704E-1	4.146E+0
-7.133E-2	4.769E-1	4.198E+0
-6.809E-2	4.510E-1	4.156E+0
-7.620E-2	4.477E-1	4.149E+0
-7.457E-2	4.640E-1	4.169E+0
-6.646E-2	4.380E-1	4.126E+0
-6.971E-2	4.802E-1	4.178E+0
-7.457E-2	4.542E-1	4.162E+0
-7.295E-2	4.510E-1	4.123E+0
-6.484E-2	4.704E-1	4.162E+0
-6.809E-2	4.412E-1	4.139E+0
-7.457E-2	4.640E-1	4.172E+0
-7.295E-2	4.542E-1	4.130E+0
-6.809E-2	4.218E-1	4.175E+0
-6.809E-2	4.704E-1	4.204E+0
-7.457E-2	4.477E-1	4.198E+0
-7.457E-2	4.575E-1	4.194E+0
-7.133E-2	4.218E-1	4.230E+0
-6.971E-2	4.640E-1	4.230E+0
-7.295E-2	4.737E-1	4.207E+0
-7.620E-2	4.802E-1	4.169E+0
-6.971E-2	4.542E-1	4.198E+0
-7.133E-2	4.348E-1	4.143E+0
-7.620E-2	4.477E-1	4.220E+0
-7.295E-2	4.607E-1	4.136E+0
-6.809E-2	4.412E-1	4.230E+0
-6.646E-2	4.542E-1	4.123E+0
-7.295E-2	4.477E-1	4.217E+0
-7.133E-2	4.737E-1	4.214E+0
-6.809E-2	4.477E-1	4.253E+0
-6.646E-2	4.477E-1	4.191E+0
-7.457E-2	4.542E-1	4.305E+0
-7.295E-2	4.283E-1	4.207E+0
-6.809E-2	4.412E-1	4.220E+0
-6.809E-2	4.640E-1	4.191E+0
-7.133E-2	4.510E-1	4.227E+0
-7.457E-2	4.672E-1	4.143E+0
-6.646E-2	4.185E-1	4.133E+0
-6.809E-2	4.477E-1	4.091E+0
-7.295E-2	4.672E-1	4.214E+0
-7.620E-2	4.672E-1	4.220E+0
-6.971E-2	4.672E-1	4.175E+0
-6.971E-2	4.510E-1	4.230E+0
-7.133E-2	4.445E-1	4.172E+0
-7.457E-2	4.380E-1	4.198E+0
-6.971E-2	4.640E-1	4.123E+0
-6.971E-2	4.575E-1	4.133E+0
-7.457E-2	4.412E-1	4.201E+0
-7.457E-2	4.477E-1	4.198E+0
-6.809E-2	4.607E-1	4.224E+0
-6.809E-2	4.672E-1	4.172E+0
-7.620E-2	4.542E-1	4.165E+0
-7.295E-2	4.640E-1	4.211E+0
-6.809E-2	4.477E-1	4.250E+0
-6.971E-2	4.704E-1	4.224E+0
-7.457E-2	4.672E-1	4.233E+0
-7.457E-2	4.899E-1	4.113E+0
-6.809E-2	4.704E-1	4.263E+0
-6.809E-2	4.412E-1	4.143E+0
-7.295E-2	4.672E-1	4.123E+0
-7.457E-2	4.380E-1	4.237E+0
-6.809E-2	4.477E-1	4.165E+0
-7.295E-2	4.607E-1	4.233E+0
-7.457E-2	4.640E-1	4.146E+0
-7.457E-2	4.672E-1	4.311E+0
-6.809E-2	4.672E-1	4.194E+0
-6.971E-2	4.704E-1	4.250E+0
-7.295E-2	4.315E-1	4.194E+0
-7.620E-2	4.575E-1	4.178E+0
-6.809E-2	4.412E-1	4.133E+0
-6.809E-2	4.477E-1	4.188E+0
-7.295E-2	4.575E-1	4.143E+0
-7.457E-2	4.672E-1	4.149E+0
-6.646E-2	4.704E-1	4.169E+0
-6.646E-2	4.542E-1	4.185E+0
-7.620E-2	4.704E-1	4.152E+0
-7.295E-2	4.607E-1	4.230E+0
-6.809E-2	4.575E-1	4.149E+0
-6.809E-2	4.412E-1	4.146E+0
-7.133E-2	4.348E-1	4.285E+0
-7.457E-2	4.477E-1	4.217E+0
-6.646E-2	4.575E-1	4.230E+0
-6.971E-2	4.510E-1	4.201E+0
-7.457E-2	4.607E-1	4.185E+0
-7.620E-2	4.640E-1	4.172E+0
-6.646E-2	4.640E-1	4.240E+0
-6.971E-2	4.477E-1	4.143E+0
-7.295E-2	4.672E-1	4.253E+0
-7.620E-2	4.542E-1	4.217E+0
-7.133E-2	4.283E-1	4.204E+0
-6.971E-2	4.575E-1	4.182E+0
-7.295E-2	4.834E-1	4.214E+0
-7.457E-2	4.575E-1	4.182E+0
-7.133E-2	4.640E-1	4.133E+0
-6.971E-2	4.412E-1	4.292E+0
-7.457E-2	4.672E-1	4.204E+0
-7.457E-2	4.737E-1	4.276E+0
-6.809E-2	4.672E-1	4.263E+0
-7.133E-2	4.510E-1	4.191E+0
-7.295E-2	4.542E-1	4.240E+0
-7.133E-2	4.510E-1	4.230E+0
-6.809E-2	4.412E-1	4.188E+0
-6.646E-2	4.737E-1	4.194E+0
-7.457E-2	4.640E-1	4.165E+0
-7.457E-2	4.575E-1	4.143E+0
-6.809E-2	4.737E-1	4.256E+0
-6.809E-2	4.315E-1	4.172E+0
-7.457E-2	4.542E-1	4.259E+0
-7.457E-2	4.575E-1	4.237E+0
-6.646E-2	4.510E-1	4.165E+0
-6.971E-2	4.510E-1	4.233E+0
-7.133E-2	4.477E-1	4.117E+0
-7.782E-2	4.672E-1	4.201E+0
-6.809E-2	4.380E-1	4.220E+0
-6.809E-2	4.445E-1	4.233E+0
-7.295E-2	4.542E-1	4.201E+0
-7.457E-2	4.607E-1	4.259E+0
-6.646E-2	4.964E-1	4.204E+0
-6.646E-2	4.607E-1	4.220E+0
-7.457E-2	4.283E-1	4.227E+0
-7.295E-2	4.380E-1	4.201E+0
-6.971E-2	4.769E-1	4.250E+0
-6.971E-2	4.477E-1	4.169E+0
-7.620E-2	4.575E-1	4.136E+0
-7.620E-2	4.737E-1	4.224E+0
-6.809E-2	4.737E-1	4.165E+0
-6.809E-2	4.769E-1	4.143E+0
-7.457E-2	4.542E-1	4.201E+0
-7.457E-2	4.834E-1	4.194E+0
-6.971E-2	4.510E-1	4.143E+0
-6.971E-2	4.867E-1	4.204E+0
-7.457E-2	4.412E-1	4.240E+0
-7.457E-2	4.640E-1	4.230E+0
-6.646E-2	4.445E-1	4.233E+0
-6.809E-2	4.737E-1	4.214E+0
-7.295E-2	4.607E-1	4.253E+0
-7.295E-2	4.412E-1	4.152E+0
-6.809E-2	4.412E-1	4.214E+0
-6.646E-2	4.477E-1	4.237E+0
-7.295E-2	4.607E-1	4.117E+0
-7.133E-2	4.445E-1	4.256E+0
-6.971E-2	4.607E-1	4.194E+0
-6.646E-2	4.380E-1	4.279E+0
-7.457E-2	4.575E-1	4.133E+0
-7.295E-2	4.542E-1	4.230E+0
-7.133E-2	4.477E-1	4.194E+0
-6.646E-2	4.802E-1	4.191E+0
-7.457E-2	4.769E-1	4.178E+0
-7.620E-2	4.218E-1	4.240E+0
-6.809E-2	4.412E-1	4.194E+0
-6.809E-2	4.510E-1	4.071E+0
-7.133E-2	4.542E-1	4.220E+0
-7.295E-2	4.056E-1	4.126E+0
-6.646E-2	4.542E-1	4.182E+0
-6.646E-2	4.996E-1	4.136E+0
-7.782E-2	4.704E-1	4.207E+0
-7.133E-2	4.575E-1	4.211E+0
-6.646E-2	4.218E-1	4.165E+0
-6.646E-2	4.412E-1	4.185E+0
-7.295E-2	4.477E-1	4.230E+0
-7.295E-2	4.542E-1	4.282E+0
-6.971E-2	4.737E-1	4.162E+0
-6.809E-2	4.834E-1	4.292E+0
-7.295E-2	4.737E-1	4.230E+0
-7.295E-2	4.575E-1	4.198E+0
-6.971E-2	4.575E-1	4.198E+0
-6.971E-2	4.672E-1	4.178E+0
-7.457E-2	4.542E-1	4.207E+0
-7.133E-2	4.769E-1	4.169E+0
-6.971E-2	4.510E-1	4.185E+0
-6.646E-2	4.769E-1	4.246E+0
-7.295E-2	4.283E-1	4.285E+0
-7.457E-2	4.802E-1	4.178E+0
-6.646E-2	4.834E-1	4.156E+0
-6.809E-2	4.348E-1	4.207E+0
-7.457E-2	4.867E-1	4.237E+0
-7.457E-2	4.445E-1	4.191E+0
-6.809E-2	4.542E-1	4.217E+0
-6.809E-2	4.575E-1	4.165E+0
-7.457E-2	4.477E-1	4.211E+0
-7.457E-2	4.477E-1	4.143E+0
-6.646E-2	4.510E-1	4.162E+0
-6.971E-2	4.412E-1	4.198E+0
-7.295E-2	4.932E-1	4.201E+0
-7.457E-2	4.218E-1	4.246E+0
-6.971E-2	4.672E-1	4.266E+0
-6.971E-2	4.704E-1	4.266E+0
-7.457E-2	4.575E-1	4.143E+0
-7.620E-2	4.542E-1	4.198E+0
-6.971E-2	4.640E-1	4.198E+0
-6.971E-2	4.607E-1	4.243E+0
-7.457E-2	4.704E-1	4.214E+0
-7.457E-2	4.575E-1	4.191E+0
-6.809E-2	4.153E-1	4.133E+0
-6.809E-2	4.380E-1	4.276E+0
-7.457E-2	4.542E-1	4.185E+0
-7.457E-2	4.769E-1	4.246E+0
-6.971E-2	4.542E-1	4.237E+0
-6.646E-2	4.348E-1	4.224E+0
-7.295E-2	4.445E-1	4.104E+0
-7.295E-2	4.672E-1	4.220E+0
-6.809E-2	4.412E-1	4.159E+0
-6.646E-2	4.510E-1	4.217E+0
-7.457E-2	4.477E-1	4.149E+0
-7.457E-2	4.348E-1	4.094E+0
-6.971E-2	4.575E-1	4.230E+0
-6.809E-2	4.607E-1	4.136E+0
-7.782E-2	4.477E-1	4.253E+0
-7.457E-2	4.672E-1	4.240E+0
-6.971E-2	4.769E-1	4.272E+0
-6.971E-2	4.542E-1	4.143E+0
-7.295E-2	4.477E-1	4.230E+0
-7.295E-2	4.607E-1	4.156E+0
-6.971E-2	4.575E-1	4.156E+0
-6.809E-2	4.542E-1	4.233E+0
-7.295E-2	4.672E-1	4.169E+0
-7.457E-2	4.607E-1	4.185E+0
-6.971E-2	4.737E-1	4.182E+0
-6.971E-2	4.607E-1	4.233E+0
-7.457E-2	4.672E-1	4.136E+0
-7.620E-2	4.704E-1	4.198E+0
-6.809E-2	4.640E-1	4.185E+0
-6.809E-2	4.380E-1	4.159E+0
-7.133E-2	4.412E-1	4.259E+0
-7.457E-2	4.445E-1	4.175E+0
-6.971E-2	4.445E-1	4.130E+0
-6.809E-2	4.575E-1	4.185E+0
-7.620E-2	4.542E-1	4.185E+0
-7.620E-2	4.445E-1	4.156E+0
-6.809E-2	4.575E-1	4.110E+0
-6.809E-2	4.704E-1	4.188E+0
-7.457E-2	4.802E-1	4.178E+0
-7.620E-2	4.283E-1	4.217E+0
-7.133E-2	4.575E-1	4.211E+0
-6.971E-2	4.769E-1	4.194E+0
-7.295E-2	4.932E-1	4.172E+0
-7.457E-2	4.575E-1	4.214E+0
-6.484E-2	4.737E-1	4.185E+0
-6.971E-2	4.672E-1	4.211E+0
-7.457E-2	4.769E-1	4.207E+0
-7.620E-2	4.704E-1	4.133E+0
-6.809E-2	4.769E-1	4.224E+0
-6.971E-2	4.510E-1	4.295E+0
-7.295E-2	4.672E-1	4.201E+0
-7.782E-2	4.542E-1	4.165E+0
-6.809E-2	4.380E-1	4.091E+0
-6.809E-2	4.477E-1	4.269E+0
-7.295E-2	4.445E-1	4.214E+0
-7.782E-2	4.575E-1	4.120E+0
-6.971E-2	4.607E-1	4.211E+0
-6.646E-2	4.542E-1	4.237E+0
-7.133E-2	4.769E-1	4.233E+0
-7.457E-2	4.445E-1	4.201E+0
-6.809E-2	4.477E-1	4.220E+0
-6.646E-2	4.412E-1	4.188E+0
-7.133E-2	4.607E-1	4.211E+0
-7.620E-2	4.607E-1	4.233E+0
-6.971E-2	4.672E-1	4.220E+0
-6.971E-2	4.769E-1	4.243E+0
-7.457E-2	4.380E-1	4.194E+0
-7.944E-2	4.315E-1	4.169E+0
-6.809E-2	4.704E-1	4.250E+0
-6.809E-2	4.542E-1	4.149E+0
-7.133E-2	4.704E-1	4.227E+0
-7.620E-2	4.477E-1	4.136E+0
-6.646E-2	4.769E-1	4.211E+0
-6.971E-2	4.315E-1	4.204E+0
-7.133E-2	4.607E-1	4.081E+0
-7.295E-2	4.704E-1	4.130E+0
-7.133E-2	4.510E-1	4.156E+0
-6.809E-2	4.477E-1	4.120E+0
-7.295E-2	4.412E-1	4.182E+0
-7.295E-2	4.542E-1	4.214E+0
-6.971E-2	4.769E-1	4.217E+0
-6.809E-2	4.477E-1	4.133E+0
-7.295E-2	4.704E-1	4.172E+0
-7.620E-2	4.640E-1	4.146E+0
-6.809E-2	4.380E-1	4.178E+0
-6.971E-2	4.704E-1	4.211E+0
-7.295E-2	4.412E-1	4.214E+0
-7.620E-2	4.575E-1	4.162E+0
-7.457E-2	4.575E-1	4.172E+0
-6.646E-2	4.867E-1	4.188E+0
-7.295E-2	4.704E-1	4.211E+0
-7.295E-2	4.575E-1	4.240E+0
-6.809E-2	4.737E-1	4.214E+0
-6.809E-2	4.672E-1	4.237E+0
-7.457E-2	4.575E-1	4.133E+0
-7.620E-2	4.542E-1	4.295E+0
-6.809E-2	4.315E-1	4.315E+0
-6.971E-2	4.477E-1	4.227E+0
-7.295E-2	4.704E-1	4.204E+0
-7.944E-2	4.737E-1	4.143E+0
-6.809E-2	4.510E-1	4.263E+0
-6.809E-2	4.510E-1	4.214E+0
-6.971E-2	4.737E-1	4.224E+0
-7.457E-2	4.542E-1	4.194E+0
-6.971E-2	4.607E-1	4.146E+0
-6.971E-2	4.704E-1	4.201E+0
-7.457E-2	4.412E-1	4.246E+0
-7.782E-2	4.510E-1	4.146E+0
-6.971E-2	4.704E-1	4.227E+0
-6.484E-2	4.575E-1	4.123E+0
-7.295E-2	4.575E-1	4.133E+0
-7.620E-2	4.769E-1	4.253E+0
-6.484E-2	4.737E-1	4.165E+0
-6.809E-2	4.445E-1	4.250E+0
-6.971E-2	4.640E-1	4.169E+0
-7.620E-2	4.542E-1	4.169E+0
-6.809E-2	4.445E-1	4.146E+0
-6.646E-2	4.640E-1	4.282E+0
-7.457E-2	4.737E-1	4.123E+0
-7.620E-2	4.445E-1	4.250E+0
-6.809E-2	4.640E-1	4.220E+0
-6.646E-2	4.185E-1	4.143E+0
-7.295E-2	4.640E-1	4.198E+0
-7.457E-2	4.575E-1	4.139E+0
-6.971E-2	4.315E-1	4.165E+0
-6.809E-2	4.510E-1	4.240E+0
-7.457E-2	4.867E-1	4.188E+0
-7.620E-2	4.412E-1	4.224E+0
-6.971E-2	4.510E-1	4.230E+0
-7.133E-2	4.769E-1	4.159E+0
-7.457E-2	4.542E-1	4.175E+0
-7.457E-2	4.477E-1	4.217E+0
-6.971E-2	4.510E-1	4.107E+0
-6.484E-2	4.348E-1	4.217E+0
-7.295E-2	4.477E-1	4.107E+0
-7.295E-2	4.477E-1	4.256E+0
-6.971E-2	4.348E-1	4.217E+0
-6.646E-2	4.412E-1	4.240E+0
-7.133E-2	4.542E-1	4.146E+0
-7.620E-2	4.412E-1	4.139E+0
-6.971E-2	4.445E-1	4.230E+0
-6.646E-2	4.737E-1	4.224E+0
-7.133E-2	4.348E-1	4.182E+0
-7.457E-2	4.575E-1	4.182E+0
-6.809E-2	4.542E-1	4.240E+0
-6.646E-2	4.607E-1	4.224E+0
-7.295E-2	4.640E-1	4.194E+0
-7.295E-2	4.704E-1	4.211E+0
-7.133E-2	4.704E-1	4.100E+0
-6.646E-2	4.445E-1	4.143E+0
-7.295E-2	4.348E-1	4.159E+0
-7.782E-2	4.510E-1	4.178E+0
-6.971E-2	4.640E-1	4.188E+0
-6.809E-2	4.380E-1	4.201E+0
-7.133E-2	4.348E-1	4.133E+0
-7.620E-2	4.575E-1	4.201E+0
-6.971E-2	4.542E-1	4.178E+0
-6.646E-2	4.575E-1	4.178E+0
-6.971E-2	4.445E-1	4.182E+0
-7.620E-2	4.575E-1	4.240E+0
-6.809E-2	4.672E-1	4.094E+0
-6.809E-2	4.575E-1	4.185E+0
-7.457E-2	4.542E-1	4.185E+0
-7.457E-2	4.640E-1	4.227E+0
-6.809E-2	4.348E-1	4.240E+0
-6.646E-2	4.445E-1	4.172E+0
-7.295E-2	4.348E-1	4.117E+0
-7.620E-2	4.704E-1	4.182E+0
-6.971E-2	5.029E-1	4.198E+0
-6.809E-2	4.575E-1	4.217E+0
-7.133E-2	4.477E-1	4.243E+0
-7.620E-2	4.737E-1	4.194E+0
-6.971E-2	4.607E-1	4.165E+0
-6.646E-2	4.445E-1	4.149E+0
-7.133E-2	4.607E-1	4.175E+0
-7.620E-2	4.380E-1	4.272E+0
-7.133E-2	4.672E-1	4.256E+0
-7.133E-2	4.704E-1	4.243E+0
-6.971E-2	4.510E-1	4.162E+0
-7.620E-2	4.575E-1	4.182E+0
-6.971E-2	4.802E-1	4.250E+0
-7.133E-2	4.412E-1	4.224E+0
-7.295E-2	4.542E-1	4.169E+0
-7.620E-2	4.932E-1	4.152E+0
-7.295E-2	4.477E-1	4.188E+0
-6.971E-2	4.575E-1	4.207E+0
-7.295E-2	4.510E-1	4.139E+0
-7.457E-2	4.510E-1	4.240E+0
-6.971E-2	4.607E-1	4.253E+0
-6.971E-2	4.477E-1	4.188E+0
-6.971E-2	4.542E-1	4.191E+0
-7.782E-2	4.445E-1	4.191E+0
-6.971E-2	4.672E-1	4.198E+0
-6.809E-2	4.477E-1	4.156E+0
-7.133E-2	4.510E-1	4.097E+0
-7.620E-2	4.445E-1	4.182E+0
-7.133E-2	4.575E-1	4.220E+0
-6.809E-2	4.834E-1	4.182E+0
-7.295E-2	4.542E-1	4.269E+0
-7.295E-2	4.575E-1	4.149E+0
-6.971E-2	4.510E-1	4.259E+0
-6.809E-2	4.672E-1	4.159E+0
-7.133E-2	4.640E-1	4.201E+0
-7.782E-2	5.061E-1	4.250E+0
-6.971E-2	4.445E-1	4.152E+0
-6.809E-2	4.737E-1	4.110E+0
-7.620E-2	4.542E-1	4.162E+0
-7.944E-2	4.575E-1	4.136E+0
-6.971E-2	4.802E-1	4.152E+0
-6.646E-2	4.380E-1	4.246E+0
-7.457E-2	4.542E-1	4.214E+0
-7.620E-2	4.575E-1	4.230E+0
-6.971E-2	4.640E-1	4.159E+0
-6.971E-2	4.348E-1	4.139E+0
-7.295E-2	4.510E-1	4.156E+0
-7.782E-2	4.575E-1	4.152E+0
-6.971E-2	4.640E-1	4.188E+0
-6.646E-2	4.510E-1	4.104E+0
-6.971E-2	4.737E-1	4.243E+0
-7.782E-2	4.575E-1	4.185E+0
-7.133E-2	4.412E-1	4.185E+0
-6.646E-2	4.445E-1	4.246E+0
-7.295E-2	4.445E-1	4.182E+0
-7.620E-2	4.315E-1	4.237E+0
-6.971E-2	4.185E-1	4.224E+0
-6.809E-2	4.315E-1	4.259E+0
-7.295E-2	4.737E-1	4.272E+0
-7.620E-2	4.607E-1	4.188E+0
-6.971E-2	4.704E-1	4.162E+0
-6.646E-2	4.348E-1	4.211E+0
-7.295E-2	4.348E-1	4.201E+0
-7.620E-2	4.477E-1	4.240E+0
-6.971E-2	4.575E-1	4.214E+0
-6.971E-2	4.704E-1	4.194E+0
-7.295E-2	4.218E-1	4.211E+0
-7.295E-2	4.542E-1	4.250E+0
-6.971E-2	4.510E-1	4.269E+0
-6.971E-2	4.510E-1	4.207E+0
-7.457E-2	4.348E-1	4.104E+0
-7.782E-2	4.477E-1	4.207E+0
-7.133E-2	4.380E-1	4.211E+0
-7.133E-2	4.704E-1	4.191E+0
-7.133E-2	4.704E-1	4.233E+0
-7.457E-2	4.704E-1	4.198E+0
-7.133E-2	4.542E-1	4.175E+0
-6.646E-2	4.510E-1	4.194E+0
-7.457E-2	4.542E-1	4.230E+0
-7.457E-2	4.607E-1	4.201E+0
-7.295E-2	4.737E-1	4.165E+0
-6.971E-2	4.315E-1	4.259E+0
-7.295E-2	4.607E-1	4.256E+0
-7.457E-2	4.672E-1	4.178E+0
-6.971E-2	4.607E-1	4.172E+0
-6.809E-2	4.542E-1	4.194E+0
-7.133E-2	4.867E-1	4.178E+0
-7.944E-2	4.607E-1	4.162E+0
-6.809E-2	4.542E-1	4.224E+0
-6.646E-2	4.769E-1	4.233E+0
-7.295E-2	4.477E-1	4.250E+0
-7.782E-2	4.704E-1	4.185E+0
-7.133E-2	4.510E-1	4.117E+0
-6.809E-2	4.672E-1	4.185E+0
-7.295E-2	4.380E-1	4.211E+0
-7.620E-2	4.510E-1	4.172E+0
-6.971E-2	4.477E-1	4.133E+0
-6.971E-2	4.510E-1	4.169E+0
-7.295E-2	4.607E-1	4.201E+0
-7.620E-2	4.380E-1	4.188E+0
-7.133E-2	4.737E-1	4.256E+0
-6.484E-2	4.412E-1	4.172E+0
-7.457E-2	4.412E-1	4.172E+0
-7.782E-2	4.477E-1	4.175E+0
-7.133E-2	4.704E-1	4.185E+0
-6.809E-2	5.029E-1	4.263E+0
-7.133E-2	4.412E-1	4.250E+0
-7.295E-2	4.640E-1	4.233E+0
-6.971E-2	4.445E-1	4.113E+0
-6.809E-2	4.672E-1	4.207E+0
-7.457E-2	4.672E-1	4.204E+0
-7.620E-2	4.607E-1	4.188E+0
-6.971E-2	4.575E-1	4.243E+0
-6.809E-2	4.542E-1	4.165E+0
-6.971E-2	4.607E-1	4.217E+0
-7.620E-2	4.672E-1	4.078E+0
-7.133E-2	4.542E-1	4.220E+0
-6.809E-2	4.640E-1	4.152E+0
-7.295E-2	4.575E-1	4.230E+0
-7.782E-2	4.769E-1	4.230E+0
-7.295E-2	4.445E-1	4.230E+0
-6.646E-2	4.477E-1	4.136E+0
-7.457E-2	4.445E-1	4.159E+0
-7.457E-2	4.607E-1	4.139E+0
-6.809E-2	4.575E-1	4.146E+0
-6.646E-2	4.640E-1	4.139E+0
-7.457E-2	4.932E-1	4.113E+0
-7.782E-2	4.672E-1	4.233E+0
-7.295E-2	4.575E-1	4.207E+0
-6.971E-2	4.510E-1	4.237E+0
-7.133E-2	4.445E-1	4.104E+0
-7.944E-2	4.477E-1	4.110E+0
-7.295E-2	4.672E-1	4.308E+0
-6.484E-2	4.769E-1	4.194E+0
-6.971E-2	4.315E-1	4.211E+0
-7.944E-2	4.672E-1	4.172E+0
-7.133E-2	4.380E-1	4.178E+0
-6.646E-2	4.542E-1	4.198E+0
-7.295E-2	4.575E-1	4.191E+0
-7.620E-2	4.477E-1	4.194E+0
-7.295E-2	4.542E-1	4.146E+0
-6.646E-2	4.542E-1	4.117E+0
-7.295E-2	4.477E-1	4.272E+0
-7.620E-2	4.964E-1	4.162E+0
-6.809E-2	4.121E-1	4.220E+0
-6.646E-2	4.283E-1	4.194E+0
-6.971E-2	4.607E-1	4.285E+0
-7.457E-2	4.607E-1	4.250E+0
-6.971E-2	4.510E-1	4.217E+0
-6.646E-2	4.769E-1	4.123E+0
-7.295E-2	4.704E-1	4.172E+0
-7.457E-2	4.575E-1	4.113E+0
-7.133E-2	4.477E-1	4.178E+0
-6.484E-2	4.704E-1	4.169E+0
-7.133E-2	4.510E-1	4.204E+0
-7.620E-2	4.672E-1	4.256E+0
-6.971E-2	4.672E-1	4.169E+0
-6.809E-2	4.542E-1	4.169E+0
-7.457E-2	4.477E-1	4.188E+0
-7.620E-2	4.575E-1	4.139E+0
-7.133E-2	4.899E-1	4.182E+0
-6.484E-2	4.737E-1	4.172E+0
-7.295E-2	4.575E-1	4.285E+0
-7.457E-2	4.607E-1	4.191E+0
-7.133E-2	4.640E-1	4.165E+0
-6.646E-2	4.607E-1	4.058E+0
-7.133E-2	4.477E-1	4.214E+0
-7.295E-2	4.412E-1	4.217E+0
-6.971E-2	4.640E-1	4.266E+0
-6.809E-2	4.640E-1	4.227E+0
-7.295E-2	4.380E-1	4.133E+0
-7.620E-2	4.607E-1	4.143E+0
-7.133E-2	4.510E-1	4.224E+0
-6.646E-2	4.640E-1	4.243E+0
-7.133E-2	4.348E-1	4.233E+0
-7.782E-2	4.737E-1	4.182E+0
-6.809E-2	4.445E-1	4.253E+0
-6.809E-2	4.412E-1	4.159E+0
-7.295E-2	4.672E-1	4.182E+0
-7.457E-2	4.640E-1	4.269E+0
-7.133E-2	4.250E-1	4.133E+0
-6.809E-2	4.542E-1	4.237E+0
-7.295E-2	4.477E-1	4.246E+0
-7.457E-2	4.899E-1	4.146E+0
-7.295E-2	4.477E-1	4.224E+0
-6.646E-2	4.737E-1	4.152E+0
-7.133E-2	4.412E-1	4.188E+0
-7.620E-2	4.575E-1	4.120E+0
-7.133E-2	4.704E-1	4.198E+0
-6.971E-2	4.542E-1	4.198E+0
-7.295E-2	4.477E-1	4.107E+0
-7.782E-2	4.834E-1	4.253E+0
-7.295E-2	4.737E-1	4.149E+0
-6.971E-2	4.769E-1	4.246E+0
-7.457E-2	4.283E-1	4.211E+0
-7.620E-2	4.640E-1	4.217E+0
-7.295E-2	4.575E-1	4.185E+0
-6.971E-2	4.477E-1	4.295E+0
-7.133E-2	4.575E-1	4.156E+0
-7.620E-2	4.640E-1	4.182E+0
-7.295E-2	4.510E-1	4.143E+0
-6.971E-2	4.445E-1	4.185E+0
-7.295E-2	4.477E-1	4.321E+0
-7.457E-2	4.607E-1	4.133E+0
-7.295E-2	4.672E-1	4.253E+0
-6.646E-2	4.575E-1	4.207E+0
-7.295E-2	4.348E-1	4.194E+0
-8.106E-2	4.575E-1	4.123E+0
-7.133E-2	4.542E-1	4.191E+0
-6.809E-2	4.996E-1	4.204E+0
-7.457E-2	4.834E-1	4.279E+0
-7.457E-2	4.510E-1	4.146E+0
-7.133E-2	4.575E-1	4.243E+0
-6.646E-2	4.445E-1	4.139E+0
-7.133E-2	4.640E-1	4.188E+0
-7.620E-2	4.607E-1	4.146E+0
-7.133E-2	4.542E-1	4.061E+0
-6.646E-2	4.477E-1	4.159E+0
-6.971E-2	4.737E-1	4.165E+0
-7.620E-2	4.542E-1	4.178E+0
-6.971E-2	4.640E-1	4.224E+0
-6.646E-2	4.542E-1	4.292E+0
-7.295E-2	4.737E-1	4.159E+0
-7.620E-2	4.672E-1	4.292E+0
-7.133E-2	4.575E-1	4.194E+0
-6.646E-2	4.607E-1	4.198E+0
-7.133E-2	4.607E-1	4.162E+0
-7.782E-2	4.542E-1	4.263E+0
-7.133E-2	4.575E-1	4.182E+0
-6.809E-2	4.575E-1	4.214E+0
-7.133E-2	4.672E-1	4.182E+0
-7.782E-2	4.380E-1	4.172E+0
-7.133E-2	4.542E-1	4.214E+0
-6.809E-2	4.737E-1	4.256E+0
-7.457E-2	4.575E-1	4.133E+0
-7.457E-2	4.737E-1	4.224E+0
-7.457E-2	4.380E-1	4.178E+0
-6.971E-2	4.607E-1	4.123E+0
-7.295E-2	4.704E-1	4.230E+0
-7.620E-2	4.769E-1	4.182E+0
-7.295E-2	4.412E-1	4.182E+0
-6.484E-2	4.185E-1	4.243E+0
-7.133E-2	4.510E-1	4.269E+0
-7.620E-2	4.704E-1	4.227E+0
-7.133E-2	4.510E-1	4.133E+0
-6.809E-2	4.672E-1	4.315E+0
-7.295E-2	4.477E-1	4.207E+0
-7.782E-2	4.477E-1	4.243E+0
-7.295E-2	4.412E-1	4.198E+0
-6.646E-2	4.769E-1	4.172E+0
-7.133E-2	4.575E-1	4.185E+0
-7.457E-2	4.607E-1	4.152E+0
-6.971E-2	4.445E-1	4.201E+0
-6.809E-2	4.737E-1	4.182E+0
-7.295E-2	4.542E-1	4.204E+0
-7.620E-2	4.802E-1	4.188E+0
-7.295E-2	4.510E-1	4.149E+0
-6.971E-2	4.737E-1	4.172E+0
-7.133E-2	4.769E-1	4.152E+0
-7.457E-2	4.704E-1	4.143E+0
-7.295E-2	4.704E-1	4.230E+0
-6.646E-2	4.575E-1	4.191E+0
-7.457E-2	4.704E-1	4.126E+0
-7.457E-2	4.769E-1	4.185E+0
-7.133E-2	4.672E-1	4.188E+0
-6.646E-2	4.672E-1	4.211E+0
-7.133E-2	4.510E-1	4.156E+0
-7.782E-2	4.380E-1	4.246E+0
-7.295E-2	4.510E-1	4.253E+0
-6.646E-2	4.542E-1	4.227E+0
-7.133E-2	4.477E-1	4.136E+0
-7.295E-2	4.510E-1	4.230E+0
-6.971E-2	4.542E-1	4.237E+0
-6.809E-2	4.899E-1	4.240E+0
-7.295E-2	4.575E-1	4.188E+0
-7.782E-2	4.704E-1	4.169E+0
-6.971E-2	4.704E-1	4.136E+0
-6.809E-2	4.672E-1	4.240E+0
-7.457E-2	4.704E-1	4.211E+0
-7.620E-2	4.510E-1	4.191E+0
-7.133E-2	4.477E-1	4.250E+0
-6.971E-2	4.445E-1	4.198E+0
-7.133E-2	4.185E-1	4.149E+0
-7.782E-2	4.607E-1	4.182E+0
-7.295E-2	4.672E-1	4.230E+0
-6.809E-2	4.477E-1	4.240E+0
-7.295E-2	4.348E-1	4.162E+0
-7.620E-2	4.640E-1	4.149E+0
-7.457E-2	4.607E-1	4.237E+0
-6.646E-2	4.510E-1	4.191E+0
-6.971E-2	4.737E-1	4.165E+0
-7.620E-2	4.348E-1	4.191E+0
-6.971E-2	4.445E-1	4.198E+0
-6.809E-2	4.737E-1	4.240E+0
-7.295E-2	4.510E-1	4.259E+0
-7.457E-2	4.412E-1	4.185E+0
-7.133E-2	4.899E-1	4.276E+0
-6.971E-2	4.737E-1	4.165E+0
-7.457E-2	4.412E-1	4.165E+0
-7.620E-2	4.607E-1	4.178E+0
-7.295E-2	4.412E-1	4.169E+0
-6.809E-2	4.575E-1	4.211E+0
-7.620E-2	4.640E-1	4.217E+0
-7.620E-2	4.640E-1	4.227E+0
-7.133E-2	4.737E-1	4.175E+0
-6.484E-2	4.575E-1	4.214E+0
-7.620E-2	4.510E-1	4.097E+0
-7.457E-2	4.640E-1	4.156E+0
-7.457E-2	4.575E-1	4.253E+0
-6.971E-2	4.640E-1	4.220E+0
-7.295E-2	4.250E-1	4.282E+0
-7.620E-2	4.575E-1	4.240E+0
-7.133E-2	4.542E-1	4.191E+0
-6.484E-2	4.542E-1	4.204E+0
-7.133E-2	4.510E-1	4.143E+0
-7.620E-2	4.380E-1	4.178E+0
-7.457E-2	4.445E-1	4.188E+0
-6.809E-2	4.704E-1	4.237E+0
-7.133E-2	4.477E-1	4.207E+0
-7.620E-2	4.640E-1	4.237E+0
-7.620E-2	4.704E-1	4.224E+0
-6.809E-2	4.607E-1	4.165E+0
-7.133E-2	4.380E-1	4.162E+0
-7.457E-2	4.769E-1	4.237E+0
-6.971E-2	4.477E-1	4.211E+0
-6.809E-2	4.412E-1	4.230E+0
-7.295E-2	4.640E-1	4.224E+0
-7.944E-2	4.737E-1	4.198E+0
-7.295E-2	4.640E-1	4.227E+0
-6.809E-2	4.477E-1	4.175E+0
-7.133E-2	4.510E-1	4.182E+0
-7.295E-2	4.640E-1	4.220E+0
-7.133E-2	4.445E-1	4.237E+0
-7.295E-2	4.510E-1	4.259E+0
-7.295E-2	5.061E-1	4.149E+0
-7.133E-2	4.607E-1	4.211E+0
-7.457E-2	4.704E-1	4.263E+0
-6.646E-2	4.412E-1	4.165E+0
-6.971E-2	4.640E-1	4.165E+0
-7.620E-2	4.510E-1	4.159E+0
-7.133E-2	4.380E-1	4.253E+0
-6.646E-2	4.575E-1	4.233E+0
-7.133E-2	4.640E-1	4.178E+0
-7.457E-2	4.445E-1	4.227E+0
-7.133E-2	4.575E-1	4.198E+0
-6.809E-2	4.704E-1	4.169E+0
-7.295E-2	4.477E-1	4.227E+0
-7.620E-2	4.672E-1	4.175E+0
-7.295E-2	4.769E-1	4.182E+0
-6.646E-2	4.672E-1	4.175E+0
-7.457E-2	4.704E-1	4.172E+0
-7.457E-2	4.445E-1	4.107E+0
-7.133E-2	4.477E-1	4.139E+0
-6.809E-2	4.412E-1	4.207E+0
-6.971E-2	4.672E-1	4.253E+0
-7.620E-2	4.672E-1	4.185E+0
-7.295E-2	4.737E-1	4.295E+0
-6.809E-2	4.672E-1	4.233E+0
-7.133E-2	4.477E-1	4.182E+0
-7.620E-2	4.964E-1	4.139E+0
-7.295E-2	4.802E-1	4.285E+0
-6.646E-2	4.445E-1	4.211E+0
-7.295E-2	4.477E-1	4.201E+0
-7.620E-2	4.477E-1	4.269E+0
-7.620E-2	4.445E-1	4.169E+0
-6.646E-2	4.575E-1	4.266E+0
-7.295E-2	4.380E-1	4.120E+0
-7.782E-2	4.380E-1	4.175E+0
-7.133E-2	4.607E-1	4.159E+0
-6.809E-2	4.769E-1	4.253E+0
-7.295E-2	4.283E-1	4.139E+0
-7.457E-2	4.510E-1	4.227E+0
-7.133E-2	4.607E-1	4.162E+0
-6.809E-2	4.737E-1	4.191E+0
-7.295E-2	4.607E-1	4.198E+0
-7.295E-2	4.510E-1	4.220E+0
-7.133E-2	4.348E-1	4.253E+0
-6.646E-2	4.218E-1	4.188E+0
-7.133E-2	4.477E-1	4.185E+0
-7.782E-2	4.315E-1	4.230E+0
-7.295E-2	4.704E-1	4.178E+0
-6.809E-2	4.607E-1	4.178E+0
-7.133E-2	4.412E-1	4.126E+0
-7.782E-2	4.477E-1	4.233E+0
-7.295E-2	4.575E-1	4.172E+0
-6.809E-2	4.607E-1	4.182E+0
-7.133E-2	4.575E-1	4.156E+0
-7.620E-2	4.477E-1	4.201E+0
-6.809E-2	4.510E-1	4.230E+0
-6.809E-2	4.575E-1	4.204E+0
-7.295E-2	4.834E-1	4.292E+0
-7.457E-2	4.607E-1	4.185E+0
-7.295E-2	4.769E-1	4.143E+0
-6.646E-2	4.704E-1	4.104E+0
-7.295E-2	4.348E-1	4.185E+0
-7.620E-2	4.477E-1	4.123E+0
-7.295E-2	4.445E-1	4.182E+0
-6.646E-2	4.477E-1	4.207E+0
-7.133E-2	4.672E-1	4.256E+0
-7.782E-2	4.769E-1	4.240E+0
-7.133E-2	4.380E-1	4.123E+0
-6.809E-2	4.510E-1	4.230E+0
-7.133E-2	4.445E-1	4.165E+0
-7.457E-2	4.510E-1	4.159E+0
-7.457E-2	4.510E-1	4.143E+0
-7.133E-2	4.672E-1	4.214E+0
-7.133E-2	4.542E-1	4.233E+0
-7.620E-2	4.510E-1	4.191E+0
-7.295E-2	4.607E-1	4.110E+0
-6.646E-2	4.542E-1	4.191E+0
-6.971E-2	4.607E-1	4.149E+0
-7.457E-2	4.445E-1	4.285E+0
-7.782E-2	4.510E-1	4.207E+0
-6.484E-2	4.542E-1	4.198E+0
-7.133E-2	4.704E-1	4.207E+0
-7.620E-2	4.477E-1	4.162E+0
-7.295E-2	4.348E-1	4.243E+0
-6.809E-2	4.412E-1	4.272E+0
-7.133E-2	4.315E-1	4.237E+0
-7.620E-2	4.672E-1	4.172E+0
-7.295E-2	4.445E-1	4.217E+0
-6.646E-2	4.672E-1	4.130E+0
-7.133E-2	4.250E-1	4.156E+0
-7.620E-2	4.704E-1	4.165E+0
-7.295E-2	4.704E-1	4.178E+0
-6.809E-2	4.704E-1	4.149E+0
-7.457E-2	4.834E-1	4.143E+0
-7.782E-2	4.510E-1	4.165E+0
-7.133E-2	4.412E-1	4.139E+0
-6.809E-2	4.250E-1	4.159E+0
-6.971E-2	4.412E-1	4.165E+0
-7.457E-2	4.672E-1	4.191E+0
-7.457E-2	4.412E-1	4.182E+0
-6.484E-2	4.672E-1	4.198E+0
-6.971E-2	4.640E-1	4.149E+0
-7.620E-2	4.575E-1	4.259E+0
-7.133E-2	4.445E-1	4.149E+0
-6.809E-2	4.348E-1	4.201E+0
-6.971E-2	4.315E-1	4.175E+0
-7.620E-2	4.704E-1	4.217E+0
-7.457E-2	4.834E-1	4.237E+0
-6.646E-2	4.445E-1	4.204E+0
-6.971E-2	4.477E-1	4.165E+0
-7.620E-2	4.477E-1	4.159E+0
-7.133E-2	4.737E-1	4.156E+0
-6.322E-2	4.575E-1	4.198E+0
-7.133E-2	4.445E-1	4.263E+0
-7.620E-2	4.445E-1	4.204E+0
-7.457E-2	4.640E-1	4.162E+0
-6.971E-2	4.348E-1	4.194E+0
-6.971E-2	4.802E-1	4.207E+0
-7.620E-2	4.607E-1	4.182E+0
-7.457E-2	4.412E-1	4.263E+0
-7.133E-2	4.607E-1	4.253E+0
-7.133E-2	4.575E-1	4.207E+0
-7.457E-2	4.575E-1	4.191E+0
-7.133E-2	4.510E-1	4.292E+0
-6.971E-2	4.348E-1	4.204E+0
-7.133E-2	4.315E-1	4.224E+0
-7.457E-2	4.704E-1	4.185E+0
-7.295E-2	4.315E-1	4.175E+0
-6.809E-2	4.704E-1	4.120E+0
-7.133E-2	4.477E-1	4.178E+0
-7.295E-2	4.640E-1	4.185E+0
-7.133E-2	4.607E-1	4.175E+0
-6.646E-2	4.802E-1	4.136E+0
-7.133E-2	4.315E-1	4.272E+0
-7.620E-2	4.348E-1	4.253E+0
-7.457E-2	4.510E-1	4.230E+0
[truncated: 483,816 more rows]
