# Supplementary material for: Improved ANAP incorporation and VCF analysis reveal details of P2X7 current facilitation and a limited conformational interplay between ATP binding and the intracellular ballast domain
Source: eLife. 2023 Jan 4;12:e82479. doi: 10.7554/eLife.82479 (PMC9859053; doi:10.7554/eLife.82479)
Supplement: Table 2—source data 1. [file elife-82479-table2-data1.zip › Table-2_source-data-1/22k19-06.csv]

-4.538E-2	4.704E-1	5.028E+0
-4.538E-2	4.380E-1	5.129E+0
-5.025E-2	4.802E-1	5.064E+0
-4.700E-2	4.769E-1	5.038E+0
-4.538E-2	4.575E-1	5.061E+0
-4.538E-2	4.477E-1	5.041E+0
-4.862E-2	4.445E-1	5.135E+0
-4.862E-2	4.510E-1	5.048E+0
-4.538E-2	4.510E-1	5.018E+0
-4.862E-2	4.737E-1	5.067E+0
-4.862E-2	4.834E-1	5.119E+0
-4.700E-2	4.640E-1	5.009E+0
-4.538E-2	4.542E-1	5.018E+0
-4.700E-2	4.704E-1	5.035E+0
-4.862E-2	4.607E-1	5.171E+0
-4.862E-2	4.964E-1	5.087E+0
-4.538E-2	4.445E-1	5.041E+0
-4.538E-2	4.445E-1	5.174E+0
-4.700E-2	4.672E-1	5.041E+0
-4.700E-2	4.737E-1	4.996E+0
-4.376E-2	4.802E-1	5.009E+0
-4.538E-2	4.575E-1	5.044E+0
-4.862E-2	4.640E-1	5.057E+0
-4.538E-2	4.672E-1	5.080E+0
-4.538E-2	4.607E-1	5.122E+0
-4.214E-2	4.607E-1	5.087E+0
-4.862E-2	4.575E-1	5.093E+0
-5.025E-2	4.640E-1	5.129E+0
-4.376E-2	4.510E-1	5.103E+0
-4.538E-2	4.575E-1	5.051E+0
-4.538E-2	4.607E-1	5.054E+0
-4.538E-2	4.737E-1	5.100E+0
-4.051E-2	4.477E-1	5.005E+0
-4.700E-2	4.542E-1	5.109E+0
-4.700E-2	4.704E-1	5.096E+0
-4.700E-2	4.640E-1	5.119E+0
-4.376E-2	4.607E-1	5.155E+0
-4.376E-2	4.769E-1	5.067E+0
-4.862E-2	4.575E-1	5.054E+0
-4.862E-2	4.607E-1	5.119E+0
-4.376E-2	4.607E-1	5.041E+0
-4.862E-2	4.704E-1	5.048E+0
-5.025E-2	4.640E-1	5.093E+0
-4.700E-2	4.380E-1	5.096E+0
-4.376E-2	4.899E-1	5.142E+0
-4.538E-2	4.607E-1	5.197E+0
-5.025E-2	4.575E-1	5.122E+0
-4.700E-2	4.737E-1	5.018E+0
-4.538E-2	4.445E-1	5.129E+0
-4.862E-2	4.737E-1	5.077E+0
-4.862E-2	4.607E-1	5.100E+0
-4.700E-2	4.380E-1	5.028E+0
-4.862E-2	4.575E-1	5.031E+0
-4.862E-2	4.640E-1	5.044E+0
-4.862E-2	4.380E-1	5.113E+0
-4.376E-2	4.575E-1	5.109E+0
-4.538E-2	4.575E-1	5.151E+0
-4.700E-2	4.704E-1	5.080E+0
-5.187E-2	4.672E-1	5.067E+0
-5.025E-2	4.640E-1	5.090E+0
-4.538E-2	4.672E-1	5.080E+0
-4.700E-2	4.510E-1	5.044E+0
-4.862E-2	4.412E-1	5.093E+0
-4.700E-2	4.640E-1	5.106E+0
-4.376E-2	4.607E-1	5.093E+0
-5.025E-2	4.575E-1	5.142E+0
-5.025E-2	4.640E-1	5.067E+0
-4.700E-2	4.510E-1	5.096E+0
-4.376E-2	4.477E-1	5.138E+0
-4.538E-2	4.640E-1	5.054E+0
-5.187E-2	4.607E-1	5.106E+0
-4.700E-2	4.704E-1	5.145E+0
-4.376E-2	4.575E-1	5.083E+0
-4.700E-2	4.575E-1	5.028E+0
-5.025E-2	4.542E-1	5.093E+0
-4.700E-2	4.640E-1	5.051E+0
-4.376E-2	4.607E-1	5.142E+0
-4.700E-2	4.412E-1	5.070E+0
-4.862E-2	4.704E-1	5.041E+0
-4.700E-2	4.445E-1	5.145E+0
-4.376E-2	4.575E-1	5.028E+0
-4.538E-2	4.445E-1	5.135E+0
-5.187E-2	4.510E-1	5.051E+0
-4.862E-2	4.445E-1	5.083E+0
-4.700E-2	4.412E-1	5.025E+0
-4.700E-2	4.477E-1	5.035E+0
-4.538E-2	4.672E-1	5.096E+0
-4.700E-2	4.283E-1	5.031E+0
-4.700E-2	4.542E-1	5.096E+0
-4.700E-2	4.510E-1	5.083E+0
-4.862E-2	4.704E-1	5.129E+0
-4.538E-2	4.607E-1	5.074E+0
-4.538E-2	4.607E-1	5.126E+0
-4.538E-2	4.412E-1	5.100E+0
-4.862E-2	4.218E-1	5.109E+0
-4.538E-2	4.445E-1	5.087E+0
-4.538E-2	4.542E-1	5.087E+0
-4.700E-2	4.640E-1	5.064E+0
-5.025E-2	4.445E-1	4.989E+0
-4.862E-2	4.542E-1	5.048E+0
-4.376E-2	4.380E-1	5.116E+0
-4.700E-2	4.445E-1	5.051E+0
-4.862E-2	4.769E-1	5.061E+0
-4.862E-2	4.510E-1	5.051E+0
-4.700E-2	4.348E-1	5.077E+0
-4.538E-2	4.412E-1	5.096E+0
-5.187E-2	4.575E-1	5.067E+0
-4.700E-2	4.704E-1	5.074E+0
-4.700E-2	4.542E-1	5.177E+0
-4.700E-2	4.412E-1	5.096E+0
-5.025E-2	4.607E-1	5.116E+0
-4.700E-2	4.412E-1	5.109E+0
-4.700E-2	4.737E-1	5.067E+0
-4.376E-2	4.834E-1	5.061E+0
-5.025E-2	4.445E-1	5.126E+0
-4.700E-2	4.542E-1	5.116E+0
-4.376E-2	4.412E-1	5.031E+0
-4.538E-2	4.445E-1	5.132E+0
-5.025E-2	4.477E-1	5.155E+0
-4.862E-2	4.704E-1	5.031E+0
-4.376E-2	4.672E-1	5.074E+0
-4.700E-2	4.575E-1	5.103E+0
-4.700E-2	4.640E-1	5.096E+0
-4.862E-2	4.445E-1	5.109E+0
-4.376E-2	4.575E-1	5.119E+0
-4.538E-2	4.510E-1	5.135E+0
-5.025E-2	4.510E-1	5.142E+0
-4.862E-2	4.607E-1	5.028E+0
-4.538E-2	4.672E-1	5.087E+0
-4.700E-2	4.542E-1	5.126E+0
-4.700E-2	4.834E-1	5.028E+0
-4.862E-2	4.737E-1	5.051E+0
-4.538E-2	4.218E-1	5.126E+0
-4.376E-2	4.218E-1	5.148E+0
-4.862E-2	4.445E-1	5.106E+0
-4.538E-2	4.932E-1	5.080E+0
-4.538E-2	4.477E-1	5.087E+0
-4.700E-2	4.542E-1	5.051E+0
-4.700E-2	4.542E-1	5.035E+0
-4.700E-2	4.348E-1	5.100E+0
-4.376E-2	4.672E-1	5.070E+0
-4.376E-2	4.867E-1	4.992E+0
-5.187E-2	4.672E-1	4.954E+0
-4.700E-2	4.412E-1	5.054E+0
-4.538E-2	4.380E-1	5.103E+0
-4.862E-2	4.348E-1	5.145E+0
-4.862E-2	4.672E-1	5.116E+0
-4.538E-2	4.802E-1	4.986E+0
-4.700E-2	4.445E-1	5.067E+0
-4.700E-2	4.445E-1	5.067E+0
-5.025E-2	4.802E-1	5.119E+0
-4.700E-2	4.445E-1	5.106E+0
-4.376E-2	4.542E-1	5.190E+0
-4.376E-2	4.737E-1	5.177E+0
-4.700E-2	4.640E-1	5.054E+0
-4.538E-2	4.737E-1	5.090E+0
-4.538E-2	4.704E-1	5.044E+0
-4.538E-2	4.607E-1	5.031E+0
-5.349E-2	4.867E-1	5.119E+0
-4.538E-2	4.672E-1	5.135E+0
-4.376E-2	4.315E-1	5.116E+0
-4.538E-2	4.542E-1	5.096E+0
-4.862E-2	4.575E-1	5.148E+0
-5.025E-2	4.412E-1	5.177E+0
-4.376E-2	4.542E-1	5.090E+0
-4.700E-2	4.575E-1	5.145E+0
-5.187E-2	4.672E-1	5.077E+0
-4.700E-2	4.477E-1	5.122E+0
-4.538E-2	4.412E-1	5.106E+0
-4.700E-2	4.380E-1	5.096E+0
-5.025E-2	4.542E-1	5.090E+0
-4.538E-2	4.510E-1	5.064E+0
-4.538E-2	4.477E-1	5.106E+0
-4.376E-2	4.477E-1	5.083E+0
-4.862E-2	4.672E-1	5.171E+0
-4.862E-2	4.477E-1	5.028E+0
-4.538E-2	4.445E-1	5.103E+0
-4.538E-2	4.607E-1	5.051E+0
-4.700E-2	4.510E-1	5.122E+0
-4.700E-2	4.672E-1	5.064E+0
-4.376E-2	4.575E-1	5.122E+0
-4.376E-2	4.640E-1	5.048E+0
-4.862E-2	4.477E-1	5.100E+0
-4.862E-2	4.704E-1	5.061E+0
-4.376E-2	4.737E-1	5.132E+0
-4.376E-2	4.412E-1	5.171E+0
-4.862E-2	4.704E-1	5.070E+0
-4.538E-2	4.640E-1	5.070E+0
-4.214E-2	4.640E-1	5.057E+0
-4.538E-2	4.477E-1	5.028E+0
-4.862E-2	4.704E-1	5.080E+0
-4.700E-2	4.477E-1	5.080E+0
-4.214E-2	4.510E-1	5.090E+0
-4.538E-2	4.445E-1	5.005E+0
-5.025E-2	4.672E-1	5.051E+0
-4.862E-2	4.575E-1	5.038E+0
-4.214E-2	4.607E-1	5.106E+0
-4.700E-2	4.348E-1	5.093E+0
-4.700E-2	4.640E-1	5.087E+0
-4.862E-2	4.348E-1	5.044E+0
-4.700E-2	4.575E-1	5.077E+0
-4.538E-2	4.250E-1	5.142E+0
-4.862E-2	4.607E-1	5.009E+0
-4.700E-2	4.672E-1	5.138E+0
-4.538E-2	4.640E-1	5.093E+0
-5.025E-2	4.510E-1	5.184E+0
-5.025E-2	4.672E-1	5.100E+0
-4.862E-2	4.445E-1	5.061E+0
-4.214E-2	4.704E-1	5.074E+0
-4.214E-2	4.445E-1	5.087E+0
-5.025E-2	4.704E-1	4.996E+0
-5.025E-2	4.640E-1	5.038E+0
-4.700E-2	4.704E-1	5.087E+0
-4.376E-2	4.445E-1	5.109E+0
-4.700E-2	4.607E-1	5.028E+0
-4.700E-2	4.542E-1	5.100E+0
-4.376E-2	4.542E-1	5.074E+0
-4.376E-2	4.704E-1	5.044E+0
-5.187E-2	4.445E-1	5.044E+0
-5.025E-2	4.769E-1	5.168E+0
-4.214E-2	4.704E-1	5.100E+0
-5.025E-2	4.737E-1	5.116E+0
-4.862E-2	4.510E-1	5.135E+0
-4.862E-2	4.542E-1	5.041E+0
-4.538E-2	4.348E-1	5.164E+0
-4.862E-2	4.737E-1	5.103E+0
-5.025E-2	4.704E-1	5.122E+0
-4.700E-2	4.640E-1	5.122E+0
-4.376E-2	4.477E-1	5.100E+0
-4.538E-2	4.510E-1	5.051E+0
-4.862E-2	4.445E-1	5.009E+0
-4.700E-2	4.542E-1	5.103E+0
-4.538E-2	4.769E-1	5.122E+0
-4.538E-2	4.380E-1	5.129E+0
-4.700E-2	4.477E-1	5.096E+0
-4.862E-2	4.640E-1	5.174E+0
-4.538E-2	4.769E-1	5.051E+0
-4.538E-2	4.575E-1	5.070E+0
-4.862E-2	4.607E-1	5.070E+0
-4.700E-2	4.348E-1	5.138E+0
-4.051E-2	4.737E-1	5.035E+0
-4.862E-2	4.283E-1	5.038E+0
-4.700E-2	4.315E-1	5.109E+0
-4.862E-2	4.672E-1	5.122E+0
-4.376E-2	4.640E-1	5.113E+0
-4.376E-2	4.380E-1	5.126E+0
-5.349E-2	4.607E-1	5.087E+0
-4.862E-2	4.542E-1	5.207E+0
-4.538E-2	4.380E-1	5.106E+0
-4.538E-2	4.348E-1	5.057E+0
-4.700E-2	4.640E-1	5.093E+0
-4.700E-2	4.380E-1	5.119E+0
-4.538E-2	4.477E-1	5.025E+0
-4.700E-2	4.575E-1	5.100E+0
-4.862E-2	4.510E-1	5.113E+0
-4.700E-2	4.737E-1	5.002E+0
-4.700E-2	4.737E-1	4.996E+0
-4.376E-2	4.607E-1	5.090E+0
-4.862E-2	4.510E-1	5.184E+0
-4.700E-2	4.542E-1	5.054E+0
-4.376E-2	4.640E-1	5.044E+0
-4.538E-2	4.575E-1	5.035E+0
-4.862E-2	4.542E-1	5.103E+0
-5.187E-2	4.315E-1	5.012E+0
-4.376E-2	4.477E-1	5.093E+0
-4.700E-2	4.477E-1	5.077E+0
-4.700E-2	4.380E-1	5.057E+0
-4.862E-2	4.542E-1	5.090E+0
-4.538E-2	4.380E-1	5.070E+0
-4.376E-2	4.867E-1	5.077E+0
-4.862E-2	4.380E-1	5.142E+0
-5.025E-2	4.607E-1	5.106E+0
-4.538E-2	4.607E-1	5.119E+0
-4.700E-2	4.704E-1	5.067E+0
-5.187E-2	4.542E-1	5.220E+0
-5.025E-2	4.348E-1	5.190E+0
-4.538E-2	4.412E-1	5.041E+0
-4.700E-2	4.672E-1	5.132E+0
-5.025E-2	4.542E-1	5.048E+0
-4.700E-2	4.640E-1	5.113E+0
-4.538E-2	4.445E-1	5.138E+0
-4.862E-2	4.542E-1	5.093E+0
-4.862E-2	4.607E-1	5.171E+0
-4.700E-2	4.607E-1	5.080E+0
-4.538E-2	4.445E-1	5.090E+0
-4.862E-2	4.348E-1	5.106E+0
-4.862E-2	4.802E-1	5.038E+0
-4.538E-2	4.510E-1	5.090E+0
-4.538E-2	4.640E-1	5.158E+0
-4.376E-2	4.672E-1	5.126E+0
-4.700E-2	4.542E-1	5.077E+0
-4.862E-2	4.445E-1	5.119E+0
-4.538E-2	4.510E-1	5.109E+0
-4.862E-2	4.769E-1	5.135E+0
-4.862E-2	4.380E-1	5.126E+0
-4.700E-2	4.283E-1	4.999E+0
-4.700E-2	4.542E-1	5.122E+0
-4.538E-2	4.769E-1	5.148E+0
-4.700E-2	4.607E-1	5.067E+0
-4.862E-2	4.737E-1	5.064E+0
-4.538E-2	4.510E-1	5.151E+0
-4.538E-2	4.575E-1	5.138E+0
-5.025E-2	4.542E-1	5.048E+0
-4.700E-2	4.672E-1	5.018E+0
-4.538E-2	4.412E-1	5.083E+0
-4.700E-2	4.348E-1	5.100E+0
-4.700E-2	4.477E-1	5.093E+0
-4.862E-2	4.769E-1	5.216E+0
-4.700E-2	4.542E-1	5.109E+0
-4.538E-2	4.445E-1	5.132E+0
-4.862E-2	4.542E-1	4.957E+0
-5.025E-2	4.704E-1	5.005E+0
-4.538E-2	4.348E-1	5.048E+0
-4.700E-2	4.607E-1	5.113E+0
-4.862E-2	4.542E-1	5.090E+0
-5.025E-2	4.575E-1	5.106E+0
-4.538E-2	4.802E-1	5.087E+0
-4.538E-2	4.834E-1	5.129E+0
-5.025E-2	4.445E-1	5.009E+0
-5.187E-2	4.510E-1	5.083E+0
-4.376E-2	4.510E-1	5.109E+0
-4.862E-2	4.445E-1	5.126E+0
-4.538E-2	4.737E-1	5.070E+0
-5.025E-2	4.737E-1	5.138E+0
-4.700E-2	4.607E-1	5.148E+0
-4.538E-2	4.607E-1	5.135E+0
-5.349E-2	4.575E-1	5.080E+0
-4.862E-2	4.575E-1	5.122E+0
-4.376E-2	4.445E-1	5.054E+0
-4.538E-2	4.445E-1	5.087E+0
-4.700E-2	4.445E-1	4.963E+0
-4.862E-2	4.704E-1	5.054E+0
-4.700E-2	4.737E-1	5.048E+0
-4.376E-2	4.607E-1	5.080E+0
-4.862E-2	4.964E-1	5.044E+0
-4.700E-2	4.607E-1	5.022E+0
-4.538E-2	4.510E-1	5.070E+0
-4.862E-2	4.607E-1	5.044E+0
-4.862E-2	4.640E-1	5.109E+0
-4.538E-2	4.704E-1	5.054E+0
-4.700E-2	4.737E-1	5.044E+0
-4.538E-2	4.445E-1	5.116E+0
-5.025E-2	4.672E-1	5.161E+0
-4.862E-2	4.412E-1	5.109E+0
-4.700E-2	4.412E-1	5.093E+0
-4.538E-2	4.412E-1	5.064E+0
-5.187E-2	4.380E-1	5.054E+0
-4.538E-2	4.283E-1	5.041E+0
-4.214E-2	4.542E-1	5.077E+0
-4.538E-2	4.672E-1	5.054E+0
-4.862E-2	4.672E-1	5.132E+0
-4.862E-2	4.640E-1	5.087E+0
-4.376E-2	4.510E-1	5.187E+0
-4.700E-2	4.477E-1	5.061E+0
-5.025E-2	4.672E-1	5.077E+0
-4.700E-2	4.575E-1	5.255E+0
-4.376E-2	4.445E-1	5.103E+0
-4.538E-2	4.640E-1	5.103E+0
-4.700E-2	4.607E-1	5.113E+0
-4.700E-2	4.380E-1	5.061E+0
-4.376E-2	4.575E-1	5.087E+0
-4.538E-2	4.607E-1	5.070E+0
-5.025E-2	4.477E-1	5.067E+0
-4.862E-2	4.737E-1	5.051E+0
-4.214E-2	4.575E-1	5.031E+0
-4.538E-2	4.477E-1	5.002E+0
-4.862E-2	4.283E-1	4.976E+0
-4.700E-2	4.640E-1	5.054E+0
-4.376E-2	4.964E-1	5.096E+0
-4.862E-2	4.640E-1	5.028E+0
-4.862E-2	4.510E-1	5.096E+0
-4.538E-2	4.932E-1	5.035E+0
-4.538E-2	4.380E-1	5.174E+0
-4.538E-2	4.542E-1	5.126E+0
-5.025E-2	4.542E-1	5.015E+0
-4.700E-2	4.672E-1	5.057E+0
-4.538E-2	4.477E-1	5.126E+0
-4.700E-2	4.542E-1	5.087E+0
-5.025E-2	4.575E-1	5.142E+0
-4.700E-2	4.575E-1	5.054E+0
-4.700E-2	4.477E-1	5.077E+0
-4.538E-2	4.445E-1	5.070E+0
-4.538E-2	4.348E-1	5.155E+0
-4.700E-2	4.510E-1	5.015E+0
-4.376E-2	4.477E-1	5.129E+0
-4.700E-2	4.542E-1	5.116E+0
-4.700E-2	4.640E-1	5.067E+0
-4.700E-2	4.250E-1	4.954E+0
-4.700E-2	4.640E-1	5.061E+0
-4.538E-2	4.607E-1	5.093E+0
-5.187E-2	4.477E-1	5.096E+0
-4.862E-2	4.412E-1	4.983E+0
-4.538E-2	4.445E-1	5.103E+0
-4.376E-2	4.737E-1	5.122E+0
-5.187E-2	4.704E-1	5.210E+0
-4.700E-2	4.704E-1	5.077E+0
-4.700E-2	4.640E-1	5.126E+0
-4.538E-2	4.672E-1	5.145E+0
-5.025E-2	4.445E-1	5.090E+0
-4.700E-2	4.510E-1	5.116E+0
-4.538E-2	4.834E-1	5.083E+0
-4.538E-2	4.899E-1	5.113E+0
-4.862E-2	4.607E-1	5.116E+0
-4.700E-2	4.315E-1	5.242E+0
-4.376E-2	4.834E-1	5.080E+0
-4.538E-2	4.445E-1	5.038E+0
-4.862E-2	4.704E-1	5.041E+0
-4.862E-2	4.510E-1	5.035E+0
-4.376E-2	4.445E-1	5.100E+0
-4.538E-2	4.477E-1	5.077E+0
-4.862E-2	4.542E-1	5.083E+0
-4.376E-2	4.445E-1	5.064E+0
-4.376E-2	4.283E-1	5.106E+0
-4.376E-2	4.834E-1	5.135E+0
-4.700E-2	4.704E-1	5.129E+0
-4.862E-2	4.672E-1	5.054E+0
-4.214E-2	4.575E-1	5.077E+0
-4.700E-2	4.672E-1	5.067E+0
-4.538E-2	4.575E-1	5.057E+0
-4.862E-2	4.704E-1	5.048E+0
-4.700E-2	4.542E-1	5.041E+0
-4.538E-2	4.445E-1	5.171E+0
-4.862E-2	4.477E-1	5.161E+0
-5.025E-2	4.380E-1	5.077E+0
-4.538E-2	4.380E-1	5.051E+0
-4.376E-2	4.769E-1	5.161E+0
-4.862E-2	4.737E-1	5.083E+0
-4.700E-2	4.380E-1	4.999E+0
-4.538E-2	4.704E-1	5.070E+0
-4.538E-2	4.315E-1	5.100E+0
-4.700E-2	4.412E-1	5.109E+0
-4.538E-2	4.575E-1	5.145E+0
-4.538E-2	4.542E-1	5.031E+0
-4.700E-2	4.380E-1	5.100E+0
-5.025E-2	4.672E-1	5.041E+0
-5.187E-2	4.477E-1	5.077E+0
-4.376E-2	4.640E-1	5.038E+0
-4.538E-2	4.542E-1	5.087E+0
-5.025E-2	4.640E-1	5.044E+0
-4.862E-2	4.412E-1	5.113E+0
-4.700E-2	4.542E-1	5.122E+0
-4.538E-2	4.380E-1	5.132E+0
-4.862E-2	4.445E-1	5.070E+0
-5.025E-2	4.510E-1	5.129E+0
-4.538E-2	4.769E-1	5.135E+0
-4.376E-2	4.575E-1	5.074E+0
-4.700E-2	4.542E-1	5.061E+0
-4.862E-2	4.412E-1	5.148E+0
-4.376E-2	4.607E-1	5.119E+0
-4.700E-2	4.445E-1	5.126E+0
-5.025E-2	4.477E-1	5.135E+0
-4.862E-2	4.348E-1	5.093E+0
-4.376E-2	4.834E-1	5.129E+0
-4.700E-2	4.510E-1	5.038E+0
-5.187E-2	4.737E-1	5.187E+0
-4.700E-2	4.477E-1	5.119E+0
-4.376E-2	4.315E-1	5.090E+0
-4.862E-2	4.542E-1	5.096E+0
-4.862E-2	4.704E-1	5.031E+0
-4.700E-2	4.737E-1	5.038E+0
-4.538E-2	4.542E-1	5.090E+0
-4.376E-2	4.575E-1	5.113E+0
-5.025E-2	4.477E-1	5.132E+0
-5.025E-2	4.575E-1	5.135E+0
-4.538E-2	4.510E-1	5.035E+0
-4.376E-2	4.769E-1	5.064E+0
-4.700E-2	4.575E-1	5.090E+0
-4.862E-2	4.542E-1	5.200E+0
-4.862E-2	4.542E-1	5.067E+0
-4.700E-2	4.348E-1	5.044E+0
-4.862E-2	4.088E-1	5.061E+0
-4.862E-2	4.412E-1	5.148E+0
-4.538E-2	4.542E-1	5.041E+0
-4.700E-2	4.445E-1	5.138E+0
-5.025E-2	4.640E-1	5.109E+0
-4.538E-2	4.704E-1	5.083E+0
-4.376E-2	4.640E-1	5.070E+0
-4.700E-2	4.380E-1	5.171E+0
-5.025E-2	4.510E-1	5.080E+0
-4.538E-2	4.477E-1	5.074E+0
-4.214E-2	4.769E-1	5.061E+0
-4.700E-2	4.348E-1	5.061E+0
-4.700E-2	4.640E-1	5.064E+0
-5.025E-2	4.542E-1	5.083E+0
-4.700E-2	4.672E-1	5.164E+0
-4.700E-2	4.412E-1	5.148E+0
-4.700E-2	4.672E-1	5.061E+0
-4.862E-2	4.380E-1	5.090E+0
-4.376E-2	4.704E-1	5.132E+0
-4.538E-2	4.283E-1	5.164E+0
-4.700E-2	4.542E-1	5.164E+0
-4.700E-2	4.672E-1	5.035E+0
-4.538E-2	4.445E-1	5.038E+0
-4.700E-2	4.348E-1	5.025E+0
-5.187E-2	4.640E-1	5.161E+0
-4.862E-2	4.510E-1	5.100E+0
-4.376E-2	4.477E-1	5.067E+0
-4.214E-2	4.575E-1	5.009E+0
-4.700E-2	4.445E-1	4.999E+0
-4.862E-2	4.640E-1	5.074E+0
-4.376E-2	4.412E-1	5.151E+0
-4.214E-2	4.607E-1	5.126E+0
-4.862E-2	4.250E-1	5.129E+0
-4.538E-2	4.575E-1	5.187E+0
-4.538E-2	4.445E-1	5.103E+0
-4.538E-2	4.542E-1	5.077E+0
-4.862E-2	4.672E-1	5.119E+0
-5.025E-2	4.672E-1	5.057E+0
-4.376E-2	4.283E-1	5.168E+0
-4.700E-2	4.640E-1	5.057E+0
-4.862E-2	4.672E-1	4.999E+0
-4.862E-2	4.769E-1	5.113E+0
-4.376E-2	4.445E-1	5.031E+0
-4.700E-2	4.542E-1	5.132E+0
-5.025E-2	4.867E-1	5.080E+0
-4.700E-2	4.769E-1	5.132E+0
-4.214E-2	4.412E-1	5.119E+0
-4.700E-2	4.672E-1	5.012E+0
-5.025E-2	4.445E-1	5.038E+0
-4.700E-2	4.412E-1	5.074E+0
-4.538E-2	4.607E-1	5.148E+0
-4.538E-2	4.510E-1	5.145E+0
-5.025E-2	4.769E-1	5.096E+0
-4.862E-2	4.445E-1	5.113E+0
-4.376E-2	4.477E-1	5.022E+0
-4.700E-2	4.640E-1	5.129E+0
-4.862E-2	4.672E-1	5.129E+0
-4.862E-2	4.542E-1	5.038E+0
-4.862E-2	4.899E-1	5.181E+0
-4.376E-2	4.672E-1	5.077E+0
-4.862E-2	4.445E-1	5.012E+0
-4.862E-2	4.445E-1	5.177E+0
-4.538E-2	4.542E-1	5.113E+0
-4.538E-2	4.607E-1	5.122E+0
-5.025E-2	4.640E-1	5.005E+0
-5.025E-2	4.542E-1	5.122E+0
-4.376E-2	4.510E-1	5.093E+0
-4.700E-2	4.737E-1	5.057E+0
-5.025E-2	4.640E-1	4.976E+0
-4.862E-2	4.348E-1	5.041E+0
-4.538E-2	4.737E-1	5.087E+0
-4.538E-2	4.510E-1	5.087E+0
-4.700E-2	4.477E-1	5.057E+0
-4.700E-2	4.542E-1	4.980E+0
-4.538E-2	4.412E-1	5.051E+0
-4.538E-2	4.477E-1	5.057E+0
-4.862E-2	4.640E-1	5.061E+0
-5.025E-2	4.640E-1	5.187E+0
-4.376E-2	4.704E-1	5.041E+0
-4.538E-2	4.672E-1	5.015E+0
-4.862E-2	4.575E-1	5.145E+0
-4.862E-2	4.640E-1	5.005E+0
-4.700E-2	4.477E-1	5.074E+0
-4.538E-2	4.510E-1	5.096E+0
-4.862E-2	4.510E-1	5.122E+0
-4.700E-2	4.348E-1	5.135E+0
-4.538E-2	4.510E-1	5.090E+0
-4.538E-2	4.477E-1	5.051E+0
-5.025E-2	4.737E-1	5.145E+0
-5.025E-2	4.672E-1	5.090E+0
-4.538E-2	4.607E-1	5.061E+0
-4.538E-2	4.672E-1	5.090E+0
-5.025E-2	4.834E-1	5.138E+0
-4.700E-2	4.542E-1	5.109E+0
-4.538E-2	4.672E-1	5.070E+0
-4.376E-2	4.477E-1	5.038E+0
-4.700E-2	4.542E-1	5.103E+0
-4.700E-2	4.607E-1	5.018E+0
-4.376E-2	4.769E-1	5.096E+0
-4.538E-2	4.575E-1	5.077E+0
-4.538E-2	4.769E-1	5.018E+0
-4.862E-2	4.445E-1	5.093E+0
-4.700E-2	4.704E-1	5.132E+0
-4.538E-2	4.542E-1	5.113E+0
-4.700E-2	4.834E-1	5.174E+0
-4.862E-2	4.607E-1	5.070E+0
-4.538E-2	4.704E-1	5.106E+0
-4.538E-2	4.640E-1	5.135E+0
-5.025E-2	4.477E-1	5.164E+0
-4.862E-2	4.412E-1	5.158E+0
-4.700E-2	4.348E-1	5.106E+0
-4.538E-2	4.640E-1	5.057E+0
-4.538E-2	4.542E-1	5.041E+0
-5.025E-2	4.380E-1	5.025E+0
-4.700E-2	4.510E-1	5.038E+0
-4.376E-2	4.445E-1	5.054E+0
-5.025E-2	4.672E-1	5.138E+0
-4.862E-2	4.575E-1	5.093E+0
-4.376E-2	4.510E-1	5.090E+0
-4.700E-2	4.737E-1	5.051E+0
-4.862E-2	4.315E-1	5.090E+0
-4.862E-2	4.412E-1	5.164E+0
-4.700E-2	4.575E-1	5.109E+0
-4.700E-2	4.380E-1	5.138E+0
-4.862E-2	4.640E-1	5.061E+0
-5.025E-2	4.380E-1	5.051E+0
-4.538E-2	4.802E-1	5.022E+0
-4.700E-2	4.412E-1	4.992E+0
-4.862E-2	4.542E-1	5.122E+0
-4.862E-2	4.704E-1	5.048E+0
-4.376E-2	4.575E-1	5.087E+0
-4.214E-2	4.315E-1	5.064E+0
-4.862E-2	4.640E-1	5.100E+0
-4.862E-2	4.607E-1	5.064E+0
-4.538E-2	4.412E-1	5.093E+0
-4.214E-2	4.412E-1	5.067E+0
-4.862E-2	4.348E-1	5.090E+0
-4.700E-2	4.510E-1	5.138E+0
-4.538E-2	4.510E-1	5.090E+0
-4.376E-2	4.477E-1	5.096E+0
-4.700E-2	4.575E-1	5.142E+0
-4.700E-2	4.250E-1	5.048E+0
-4.538E-2	4.477E-1	5.080E+0
-4.538E-2	4.607E-1	5.164E+0
-5.187E-2	4.445E-1	5.022E+0
-4.700E-2	4.964E-1	5.158E+0
-4.538E-2	4.640E-1	5.119E+0
-4.376E-2	4.315E-1	5.148E+0
-5.025E-2	4.510E-1	5.119E+0
-4.700E-2	4.607E-1	5.100E+0
-4.376E-2	4.542E-1	5.054E+0
-4.376E-2	4.737E-1	5.070E+0
-4.700E-2	4.445E-1	5.083E+0
-5.187E-2	4.412E-1	5.054E+0
-4.538E-2	4.510E-1	5.116E+0
-4.538E-2	4.283E-1	5.145E+0
-5.025E-2	4.640E-1	5.090E+0
-4.700E-2	4.834E-1	5.067E+0
-4.538E-2	4.380E-1	5.002E+0
-4.538E-2	4.704E-1	5.044E+0
-5.025E-2	4.510E-1	5.145E+0
-4.862E-2	4.542E-1	5.074E+0
-4.538E-2	4.445E-1	5.113E+0
-4.376E-2	4.510E-1	5.142E+0
-4.862E-2	4.672E-1	5.067E+0
-4.862E-2	4.542E-1	5.145E+0
-4.700E-2	4.575E-1	5.087E+0
-4.862E-2	4.607E-1	5.109E+0
-4.862E-2	4.477E-1	5.132E+0
-4.700E-2	4.445E-1	5.126E+0
-4.862E-2	4.315E-1	5.087E+0
-4.376E-2	4.575E-1	5.028E+0
-4.700E-2	4.575E-1	5.083E+0
-4.862E-2	4.510E-1	5.116E+0
-4.538E-2	4.445E-1	5.054E+0
-4.376E-2	4.542E-1	5.070E+0
-4.862E-2	4.575E-1	5.077E+0
-5.025E-2	4.542E-1	5.074E+0
-4.538E-2	4.704E-1	5.138E+0
-4.376E-2	4.445E-1	5.048E+0
-4.700E-2	4.542E-1	5.181E+0
-4.538E-2	4.348E-1	5.074E+0
-4.051E-2	4.704E-1	5.100E+0
-4.538E-2	4.575E-1	5.005E+0
-4.700E-2	4.445E-1	5.109E+0
-4.700E-2	4.510E-1	5.148E+0
-4.376E-2	4.348E-1	5.155E+0
-4.700E-2	4.412E-1	5.087E+0
-4.862E-2	4.834E-1	5.122E+0
-4.862E-2	4.672E-1	5.148E+0
-4.214E-2	4.412E-1	5.090E+0
-4.376E-2	4.704E-1	5.103E+0
-5.187E-2	4.348E-1	5.087E+0
-4.862E-2	4.769E-1	5.041E+0
-4.376E-2	4.575E-1	5.064E+0
-4.376E-2	4.575E-1	5.022E+0
-4.862E-2	4.477E-1	5.103E+0
-4.538E-2	4.412E-1	5.057E+0
-4.214E-2	4.542E-1	5.113E+0
-4.538E-2	4.672E-1	5.096E+0
-4.700E-2	4.542E-1	5.077E+0
-4.538E-2	4.704E-1	5.100E+0
-4.376E-2	4.315E-1	5.100E+0
-4.376E-2	4.607E-1	5.132E+0
-4.862E-2	4.250E-1	4.992E+0
-5.025E-2	4.607E-1	5.028E+0
-4.700E-2	4.672E-1	5.087E+0
-4.214E-2	4.672E-1	5.038E+0
-5.025E-2	4.477E-1	5.057E+0
-4.862E-2	4.607E-1	5.057E+0
-4.538E-2	4.477E-1	5.145E+0
-4.538E-2	4.445E-1	5.174E+0
-4.700E-2	4.445E-1	5.158E+0
-4.700E-2	4.380E-1	5.129E+0
-4.214E-2	4.412E-1	5.184E+0
-4.700E-2	4.542E-1	5.090E+0
-5.025E-2	4.477E-1	5.135E+0
-4.862E-2	4.607E-1	5.077E+0
-4.214E-2	4.510E-1	5.061E+0
-4.214E-2	4.867E-1	5.090E+0
-4.862E-2	4.834E-1	5.109E+0
-4.700E-2	4.769E-1	5.135E+0
-4.538E-2	4.380E-1	5.106E+0
-4.538E-2	4.542E-1	5.145E+0
-4.700E-2	4.607E-1	5.113E+0
-4.538E-2	4.445E-1	5.103E+0
-4.538E-2	4.445E-1	5.109E+0
-4.376E-2	4.283E-1	5.145E+0
-4.862E-2	4.477E-1	5.096E+0
-5.349E-2	4.348E-1	5.041E+0
-4.700E-2	4.445E-1	5.067E+0
-4.376E-2	4.769E-1	5.090E+0
-4.862E-2	4.510E-1	5.151E+0
-4.700E-2	4.640E-1	5.142E+0
-4.538E-2	4.477E-1	5.106E+0
-4.538E-2	4.445E-1	5.080E+0
-4.700E-2	4.834E-1	5.093E+0
-4.862E-2	4.867E-1	5.096E+0
-4.214E-2	4.802E-1	5.109E+0
-4.538E-2	4.575E-1	5.074E+0
-4.862E-2	4.542E-1	5.077E+0
-5.025E-2	4.315E-1	5.122E+0
-4.376E-2	4.769E-1	5.119E+0
-4.538E-2	4.477E-1	5.151E+0
-4.862E-2	4.380E-1	5.074E+0
-4.862E-2	4.704E-1	5.113E+0
-4.538E-2	4.510E-1	5.061E+0
-4.862E-2	4.607E-1	5.151E+0
-4.700E-2	4.575E-1	5.070E+0
-4.700E-2	4.575E-1	5.113E+0
-4.538E-2	4.477E-1	5.009E+0
-4.538E-2	4.607E-1	5.164E+0
-4.700E-2	4.445E-1	5.090E+0
-5.025E-2	4.542E-1	5.119E+0
-4.538E-2	4.510E-1	5.074E+0
-4.538E-2	4.283E-1	5.044E+0
-4.700E-2	4.412E-1	5.109E+0
-4.700E-2	4.704E-1	5.083E+0
-4.214E-2	4.575E-1	5.090E+0
-4.538E-2	4.477E-1	5.038E+0
-4.700E-2	4.704E-1	5.083E+0
-4.538E-2	4.640E-1	5.093E+0
-4.538E-2	4.672E-1	5.135E+0
-4.700E-2	4.672E-1	5.064E+0
-4.862E-2	4.769E-1	5.096E+0
-4.862E-2	4.510E-1	5.038E+0
-4.214E-2	4.607E-1	5.132E+0
-4.538E-2	4.348E-1	5.051E+0
-4.862E-2	4.704E-1	5.048E+0
-4.862E-2	4.088E-1	5.151E+0
-4.538E-2	4.607E-1	5.074E+0
-4.538E-2	4.542E-1	5.005E+0
-5.025E-2	4.510E-1	5.177E+0
-4.700E-2	4.445E-1	5.022E+0
-4.700E-2	4.412E-1	5.142E+0
-4.700E-2	4.737E-1	5.077E+0
-5.025E-2	4.250E-1	5.145E+0
-5.025E-2	4.575E-1	5.129E+0
-4.700E-2	4.640E-1	5.031E+0
-4.376E-2	4.640E-1	5.012E+0
-5.025E-2	4.575E-1	5.142E+0
-4.862E-2	4.672E-1	5.070E+0
-4.700E-2	4.348E-1	5.080E+0
-4.700E-2	4.510E-1	5.100E+0
-4.862E-2	4.834E-1	5.074E+0
-4.862E-2	4.769E-1	5.100E+0
-4.376E-2	4.412E-1	5.064E+0
-4.700E-2	4.445E-1	5.109E+0
-4.700E-2	4.542E-1	5.067E+0
-4.862E-2	4.607E-1	5.100E+0
-4.538E-2	4.477E-1	5.090E+0
-4.376E-2	4.867E-1	5.051E+0
-4.862E-2	4.477E-1	5.113E+0
-4.862E-2	4.510E-1	5.064E+0
-4.376E-2	4.477E-1	5.116E+0
-4.538E-2	4.575E-1	5.077E+0
-5.187E-2	4.445E-1	5.129E+0
-4.700E-2	4.640E-1	5.138E+0
-4.376E-2	4.510E-1	5.096E+0
-4.538E-2	4.996E-1	5.083E+0
-4.862E-2	4.510E-1	5.064E+0
-4.862E-2	4.704E-1	4.937E+0
-4.700E-2	4.477E-1	5.028E+0
-4.538E-2	4.542E-1	5.100E+0
-4.862E-2	4.932E-1	5.171E+0
-4.700E-2	4.542E-1	5.138E+0
-4.214E-2	4.704E-1	5.090E+0
-4.538E-2	4.575E-1	5.041E+0
-4.862E-2	4.834E-1	5.018E+0
-5.187E-2	4.477E-1	5.087E+0
-4.538E-2	4.412E-1	5.051E+0
-4.214E-2	4.607E-1	4.983E+0
-4.700E-2	4.510E-1	4.983E+0
-4.538E-2	4.575E-1	5.135E+0
-4.538E-2	4.737E-1	5.109E+0
-4.376E-2	4.510E-1	5.161E+0
-4.700E-2	4.672E-1	5.155E+0
-4.538E-2	4.510E-1	5.138E+0
-4.538E-2	4.510E-1	5.061E+0
-4.538E-2	4.640E-1	5.142E+0
-5.187E-2	4.769E-1	5.077E+0
-4.700E-2	4.283E-1	5.048E+0
-4.376E-2	4.672E-1	5.122E+0
-4.376E-2	4.348E-1	5.203E+0
-5.025E-2	4.672E-1	5.106E+0
-4.862E-2	4.477E-1	5.064E+0
-4.214E-2	4.315E-1	5.067E+0
-4.376E-2	4.575E-1	5.041E+0
-4.700E-2	4.477E-1	5.119E+0
-5.025E-2	4.704E-1	5.100E+0
-4.051E-2	4.607E-1	5.035E+0
-4.538E-2	4.477E-1	5.054E+0
-4.700E-2	4.510E-1	5.119E+0
-4.700E-2	4.607E-1	5.028E+0
-4.862E-2	4.542E-1	5.129E+0
-4.700E-2	4.672E-1	5.028E+0
-4.862E-2	4.575E-1	5.031E+0
-5.187E-2	4.769E-1	5.051E+0
-4.538E-2	4.477E-1	5.119E+0
-4.538E-2	4.607E-1	4.983E+0
-4.700E-2	4.510E-1	5.161E+0
-5.025E-2	4.380E-1	5.077E+0
-4.376E-2	4.607E-1	5.138E+0
-4.700E-2	4.542E-1	5.031E+0
-4.700E-2	4.445E-1	5.113E+0
-4.862E-2	4.380E-1	5.028E+0
-4.538E-2	4.153E-1	5.041E+0
-4.538E-2	4.575E-1	5.054E+0
-4.538E-2	4.510E-1	5.057E+0
-4.862E-2	4.510E-1	5.151E+0
-4.376E-2	4.542E-1	5.126E+0
-4.538E-2	4.640E-1	5.106E+0
-5.025E-2	4.672E-1	5.005E+0
-4.700E-2	4.412E-1	5.093E+0
-4.538E-2	4.445E-1	5.145E+0
-4.862E-2	4.315E-1	5.106E+0
-4.700E-2	4.510E-1	5.054E+0
-4.700E-2	4.542E-1	5.132E+0
-4.538E-2	4.510E-1	5.022E+0
-4.700E-2	4.477E-1	5.135E+0
-4.700E-2	4.153E-1	5.041E+0
-4.862E-2	4.802E-1	5.181E+0
-4.700E-2	4.412E-1	5.083E+0
-4.538E-2	4.510E-1	5.035E+0
-4.862E-2	4.640E-1	5.028E+0
-4.862E-2	4.672E-1	5.038E+0
-4.538E-2	4.542E-1	5.048E+0
-4.376E-2	4.477E-1	5.116E+0
-4.862E-2	4.348E-1	5.119E+0
-4.862E-2	4.542E-1	5.132E+0
-4.538E-2	4.510E-1	5.100E+0
-4.700E-2	4.672E-1	5.161E+0
-4.862E-2	4.640E-1	5.093E+0
-5.187E-2	4.575E-1	5.151E+0
-4.376E-2	4.769E-1	5.100E+0
-4.700E-2	4.477E-1	5.138E+0
-4.538E-2	4.348E-1	5.044E+0
-4.700E-2	4.477E-1	5.106E+0
-4.376E-2	4.477E-1	5.126E+0
-4.538E-2	4.802E-1	5.129E+0
-4.862E-2	4.445E-1	5.028E+0
-4.862E-2	4.672E-1	5.181E+0
-4.376E-2	4.477E-1	5.100E+0
-4.376E-2	4.542E-1	5.122E+0
-5.025E-2	4.283E-1	5.015E+0
-4.862E-2	4.542E-1	5.074E+0
-4.538E-2	4.477E-1	5.109E+0
-4.538E-2	4.542E-1	5.018E+0
-4.862E-2	4.704E-1	5.113E+0
-4.862E-2	4.510E-1	5.077E+0
-4.538E-2	4.672E-1	5.109E+0
-4.214E-2	4.640E-1	5.113E+0
-4.538E-2	4.412E-1	5.070E+0
-5.187E-2	4.575E-1	5.041E+0
-4.538E-2	4.672E-1	5.012E+0
-4.700E-2	4.510E-1	5.106E+0
-4.862E-2	4.510E-1	5.184E+0
-4.700E-2	4.802E-1	5.113E+0
-4.538E-2	4.445E-1	5.103E+0
-4.376E-2	4.412E-1	5.061E+0
-4.700E-2	4.672E-1	5.054E+0
-4.862E-2	4.412E-1	5.048E+0
-4.538E-2	4.542E-1	5.158E+0
-4.862E-2	4.315E-1	5.054E+0
-4.700E-2	4.477E-1	5.083E+0
-4.862E-2	4.607E-1	5.054E+0
-4.376E-2	4.607E-1	5.038E+0
-4.214E-2	4.672E-1	5.122E+0
-4.862E-2	4.607E-1	5.077E+0
-4.700E-2	4.477E-1	5.216E+0
-4.700E-2	4.607E-1	5.002E+0
-4.538E-2	4.575E-1	5.129E+0
-5.025E-2	4.542E-1	5.080E+0
-4.862E-2	4.380E-1	5.135E+0
-4.376E-2	4.542E-1	5.067E+0
-4.538E-2	4.348E-1	5.116E+0
-4.700E-2	4.607E-1	5.096E+0
-5.025E-2	4.640E-1	5.158E+0
-4.538E-2	4.737E-1	5.077E+0
-4.538E-2	4.575E-1	5.083E+0
-5.025E-2	4.607E-1	5.018E+0
-5.187E-2	4.445E-1	5.135E+0
-4.538E-2	4.704E-1	5.051E+0
-4.538E-2	4.704E-1	5.207E+0
-4.700E-2	4.510E-1	5.116E+0
-5.025E-2	4.380E-1	5.171E+0
-4.538E-2	4.607E-1	5.090E+0
-4.214E-2	4.607E-1	5.015E+0
-5.025E-2	4.672E-1	5.113E+0
-4.862E-2	4.704E-1	5.113E+0
-4.700E-2	4.315E-1	5.093E+0
-4.538E-2	4.640E-1	4.989E+0
-4.862E-2	4.542E-1	5.035E+0
-4.538E-2	4.704E-1	5.113E+0
-4.538E-2	4.510E-1	5.015E+0
-4.376E-2	4.607E-1	5.096E+0
-4.862E-2	4.575E-1	5.041E+0
-4.862E-2	4.542E-1	5.064E+0
-4.538E-2	4.380E-1	5.031E+0
-4.862E-2	4.575E-1	5.100E+0
-4.862E-2	4.445E-1	5.113E+0
-4.862E-2	4.640E-1	5.074E+0
-4.376E-2	4.153E-1	5.044E+0
-4.214E-2	4.348E-1	5.048E+0
-5.025E-2	4.348E-1	5.109E+0
-4.700E-2	4.348E-1	5.022E+0
-4.862E-2	4.315E-1	5.067E+0
-4.538E-2	4.704E-1	5.093E+0
-4.700E-2	4.769E-1	5.038E+0
-5.025E-2	4.834E-1	5.096E+0
-4.538E-2	4.640E-1	5.074E+0
-4.376E-2	4.510E-1	5.142E+0
-5.187E-2	4.704E-1	5.174E+0
-4.862E-2	4.542E-1	5.103E+0
-4.376E-2	4.640E-1	5.113E+0
-4.700E-2	4.575E-1	5.083E+0
-4.862E-2	4.737E-1	5.148E+0
-5.025E-2	4.542E-1	5.168E+0
-4.862E-2	4.380E-1	5.184E+0
-4.538E-2	4.542E-1	5.103E+0
-5.187E-2	4.477E-1	5.022E+0
-4.862E-2	4.477E-1	5.025E+0
-4.700E-2	4.510E-1	5.002E+0
-4.538E-2	4.283E-1	5.070E+0
-4.862E-2	4.834E-1	5.057E+0
-4.700E-2	4.542E-1	5.142E+0
-4.538E-2	4.802E-1	5.109E+0
-4.862E-2	4.607E-1	5.096E+0
-4.700E-2	4.477E-1	5.174E+0
-5.025E-2	4.737E-1	5.074E+0
-4.538E-2	4.575E-1	5.025E+0
-4.862E-2	4.477E-1	5.064E+0
-4.700E-2	4.704E-1	5.096E+0
-4.862E-2	4.704E-1	5.164E+0
-4.700E-2	4.445E-1	5.090E+0
-4.538E-2	4.575E-1	5.064E+0
-4.538E-2	4.575E-1	5.070E+0
-5.025E-2	4.575E-1	5.041E+0
-4.538E-2	4.704E-1	5.028E+0
-4.376E-2	4.672E-1	5.090E+0
-4.700E-2	4.769E-1	5.148E+0
-5.025E-2	4.510E-1	5.028E+0
-4.538E-2	4.575E-1	5.080E+0
-4.214E-2	4.640E-1	5.077E+0
-4.700E-2	4.510E-1	5.087E+0
-4.538E-2	4.575E-1	5.100E+0
-4.538E-2	4.380E-1	5.080E+0
-4.700E-2	4.640E-1	5.190E+0
-4.700E-2	4.445E-1	5.126E+0
-4.538E-2	4.607E-1	5.080E+0
-4.538E-2	4.575E-1	5.067E+0
-4.700E-2	4.834E-1	5.119E+0
-4.862E-2	4.607E-1	5.077E+0
-4.862E-2	4.672E-1	5.138E+0
-4.700E-2	4.477E-1	5.164E+0
-4.538E-2	4.412E-1	5.148E+0
-4.862E-2	4.477E-1	5.168E+0
-5.025E-2	4.575E-1	5.087E+0
-4.538E-2	4.380E-1	5.200E+0
-4.700E-2	4.380E-1	5.090E+0
-4.538E-2	4.672E-1	5.106E+0
-4.862E-2	4.769E-1	5.100E+0
-5.025E-2	4.737E-1	5.164E+0
-4.214E-2	4.542E-1	5.138E+0
-4.862E-2	4.477E-1	5.197E+0
-4.862E-2	4.477E-1	5.080E+0
-4.376E-2	4.510E-1	5.129E+0
-4.538E-2	4.412E-1	5.119E+0
-4.376E-2	4.348E-1	4.996E+0
-4.862E-2	4.575E-1	5.044E+0
-5.025E-2	4.672E-1	5.067E+0
-4.538E-2	4.607E-1	5.009E+0
-4.700E-2	4.412E-1	5.132E+0
-4.700E-2	4.477E-1	5.177E+0
-4.538E-2	4.510E-1	5.113E+0
-4.700E-2	4.477E-1	5.171E+0
-4.862E-2	4.542E-1	5.083E+0
-4.700E-2	4.445E-1	5.096E+0
-4.700E-2	4.575E-1	5.145E+0
-4.700E-2	4.607E-1	5.103E+0
-4.862E-2	4.737E-1	5.145E+0
-4.700E-2	4.640E-1	5.080E+0
-4.700E-2	4.477E-1	5.142E+0
-4.538E-2	4.477E-1	5.087E+0
-4.862E-2	4.575E-1	4.989E+0
-5.025E-2	4.737E-1	5.151E+0
-4.376E-2	4.445E-1	5.158E+0
-4.214E-2	4.445E-1	5.064E+0
-4.862E-2	4.542E-1	5.038E+0
-5.187E-2	4.932E-1	5.109E+0
-4.376E-2	4.704E-1	5.103E+0
-4.376E-2	4.477E-1	5.119E+0
-4.862E-2	4.802E-1	5.074E+0
-4.862E-2	4.380E-1	5.041E+0
-4.700E-2	4.445E-1	5.145E+0
-4.376E-2	4.575E-1	5.087E+0
-5.025E-2	4.445E-1	5.158E+0
-4.538E-2	4.510E-1	5.109E+0
-4.538E-2	4.445E-1	5.161E+0
-4.214E-2	4.445E-1	4.999E+0
-4.538E-2	4.607E-1	5.132E+0
-4.862E-2	4.640E-1	5.002E+0
-5.025E-2	4.510E-1	5.100E+0
-4.538E-2	4.445E-1	5.022E+0
-4.538E-2	4.704E-1	5.103E+0
-5.187E-2	4.704E-1	5.161E+0
-4.376E-2	4.769E-1	5.135E+0
-4.376E-2	4.607E-1	5.132E+0
-4.862E-2	4.542E-1	5.132E+0
-4.700E-2	4.802E-1	5.119E+0
-4.538E-2	4.672E-1	5.067E+0
-4.214E-2	4.672E-1	5.142E+0
-4.862E-2	4.607E-1	5.051E+0
-5.025E-2	4.575E-1	5.151E+0
-4.538E-2	4.412E-1	5.106E+0
-4.538E-2	4.575E-1	5.031E+0
-4.862E-2	4.672E-1	5.096E+0
-4.862E-2	4.380E-1	5.087E+0
-4.376E-2	4.607E-1	5.093E+0
-4.376E-2	4.769E-1	5.077E+0
-4.538E-2	4.510E-1	5.074E+0
-5.025E-2	4.542E-1	5.109E+0
-4.700E-2	4.510E-1	5.054E+0
-4.214E-2	4.348E-1	5.080E+0
-4.862E-2	4.640E-1	5.074E+0
-4.862E-2	4.769E-1	5.057E+0
-4.700E-2	4.607E-1	5.048E+0
-4.700E-2	4.640E-1	5.126E+0
-4.862E-2	4.640E-1	5.100E+0
-4.700E-2	4.802E-1	5.103E+0
-4.538E-2	4.575E-1	5.090E+0
-4.538E-2	4.445E-1	5.103E+0
-4.700E-2	4.510E-1	5.090E+0
-4.700E-2	4.445E-1	5.096E+0
-4.700E-2	4.769E-1	5.200E+0
-4.538E-2	4.445E-1	5.074E+0
-4.376E-2	4.575E-1	5.054E+0
-5.025E-2	4.348E-1	5.113E+0
-4.214E-2	4.640E-1	5.064E+0
-4.700E-2	4.575E-1	5.044E+0
-4.862E-2	4.348E-1	5.103E+0
-5.025E-2	4.769E-1	5.077E+0
-4.700E-2	4.737E-1	5.129E+0
-4.538E-2	4.348E-1	5.158E+0
-4.862E-2	4.704E-1	5.177E+0
-4.862E-2	4.607E-1	5.015E+0
-4.538E-2	4.510E-1	5.096E+0
-4.538E-2	4.672E-1	5.129E+0
-4.862E-2	4.640E-1	5.035E+0
-5.025E-2	4.477E-1	5.025E+0
-4.700E-2	4.834E-1	5.057E+0
-4.700E-2	4.412E-1	5.074E+0
-4.700E-2	4.510E-1	5.064E+0
-4.700E-2	4.737E-1	5.090E+0
-4.214E-2	4.477E-1	5.171E+0
-4.376E-2	4.575E-1	5.138E+0
-4.376E-2	4.250E-1	5.080E+0
-5.187E-2	4.445E-1	5.148E+0
-4.862E-2	4.575E-1	5.190E+0
-4.538E-2	4.575E-1	5.229E+0
-4.862E-2	4.510E-1	5.132E+0
-5.025E-2	4.542E-1	5.074E+0
-4.376E-2	4.769E-1	5.171E+0
-4.700E-2	4.672E-1	5.064E+0
-5.187E-2	4.672E-1	5.103E+0
-5.025E-2	4.510E-1	5.048E+0
-4.700E-2	4.640E-1	5.119E+0
-4.700E-2	4.380E-1	5.061E+0
-4.862E-2	4.510E-1	5.083E+0
-5.025E-2	4.477E-1	5.031E+0
-4.376E-2	4.510E-1	5.100E+0
-4.862E-2	4.607E-1	5.148E+0
-4.862E-2	4.640E-1	5.138E+0
-5.025E-2	4.542E-1	5.087E+0
-4.538E-2	4.477E-1	5.096E+0
-4.376E-2	4.575E-1	5.109E+0
-4.700E-2	4.510E-1	5.080E+0
-4.700E-2	4.542E-1	5.129E+0
-4.376E-2	4.380E-1	5.048E+0
-4.538E-2	4.575E-1	5.035E+0
-5.025E-2	4.802E-1	5.061E+0
-4.862E-2	4.672E-1	5.148E+0
-4.538E-2	4.542E-1	5.126E+0
-4.700E-2	4.607E-1	5.129E+0
-4.862E-2	4.445E-1	5.129E+0
-4.862E-2	4.477E-1	5.054E+0
-4.538E-2	4.542E-1	5.109E+0
-4.538E-2	4.348E-1	5.044E+0
-5.025E-2	4.737E-1	5.090E+0
-4.862E-2	4.899E-1	5.113E+0
-4.700E-2	4.575E-1	5.041E+0
-4.538E-2	4.510E-1	5.074E+0
-4.862E-2	4.445E-1	5.135E+0
-5.349E-2	4.412E-1	5.135E+0
-4.700E-2	4.704E-1	5.100E+0
-4.376E-2	4.640E-1	5.100E+0
-5.025E-2	4.575E-1	5.129E+0
-4.862E-2	4.348E-1	5.122E+0
-4.700E-2	4.510E-1	5.038E+0
-4.538E-2	4.575E-1	5.155E+0
-5.025E-2	4.348E-1	5.138E+0
-5.025E-2	4.542E-1	5.096E+0
-4.376E-2	4.672E-1	5.145E+0
-4.538E-2	4.348E-1	5.161E+0
-4.538E-2	4.542E-1	5.061E+0
-5.187E-2	4.575E-1	5.135E+0
-4.538E-2	4.380E-1	5.038E+0
-4.538E-2	4.348E-1	5.138E+0
-4.700E-2	4.445E-1	5.054E+0
-5.025E-2	4.640E-1	5.080E+0
-4.538E-2	4.412E-1	5.109E+0
-4.376E-2	4.607E-1	5.087E+0
-4.700E-2	4.737E-1	5.048E+0
-5.187E-2	4.477E-1	5.106E+0
-4.862E-2	4.867E-1	5.155E+0
-4.214E-2	4.575E-1	5.138E+0
-4.862E-2	4.802E-1	5.093E+0
-4.700E-2	4.542E-1	5.061E+0
-4.700E-2	4.575E-1	5.158E+0
-4.538E-2	4.510E-1	5.038E+0
-4.700E-2	4.445E-1	5.096E+0
-4.862E-2	4.575E-1	5.103E+0
-4.538E-2	4.672E-1	5.074E+0
-4.538E-2	4.542E-1	5.129E+0
-5.025E-2	4.542E-1	5.100E+0
-4.862E-2	4.542E-1	5.135E+0
-4.376E-2	4.412E-1	5.038E+0
-4.376E-2	4.542E-1	5.113E+0
-5.187E-2	4.380E-1	5.028E+0
-5.187E-2	4.477E-1	5.064E+0
-4.376E-2	4.640E-1	5.161E+0
-4.538E-2	4.672E-1	5.093E+0
-4.862E-2	4.607E-1	4.963E+0
-5.025E-2	4.575E-1	5.216E+0
-4.538E-2	4.348E-1	5.022E+0
-4.538E-2	4.445E-1	5.080E+0
-5.025E-2	4.380E-1	5.061E+0
-4.862E-2	4.412E-1	5.087E+0
-4.538E-2	4.704E-1	5.164E+0
-4.538E-2	4.640E-1	4.996E+0
-4.538E-2	4.510E-1	5.025E+0
-4.862E-2	4.704E-1	5.025E+0
-4.700E-2	4.380E-1	5.187E+0
-4.214E-2	4.704E-1	5.090E+0
-4.862E-2	4.510E-1	5.145E+0
-5.025E-2	4.607E-1	5.090E+0
-4.538E-2	4.737E-1	5.093E+0
-4.538E-2	4.412E-1	5.126E+0
-4.700E-2	4.607E-1	5.070E+0
-5.349E-2	4.510E-1	5.057E+0
-4.538E-2	4.510E-1	5.035E+0
-4.700E-2	4.380E-1	5.038E+0
-4.700E-2	4.412E-1	5.200E+0
-5.025E-2	4.542E-1	5.106E+0
-4.538E-2	4.315E-1	5.119E+0
-4.538E-2	4.445E-1	5.025E+0
-4.862E-2	4.380E-1	5.151E+0
-4.700E-2	4.445E-1	5.106E+0
-4.700E-2	4.477E-1	5.025E+0
-4.214E-2	4.477E-1	5.148E+0
-4.700E-2	4.607E-1	5.158E+0
-5.025E-2	4.510E-1	5.080E+0
-4.538E-2	4.477E-1	5.093E+0
-4.376E-2	4.283E-1	5.070E+0
-4.862E-2	4.121E-1	5.113E+0
-4.862E-2	4.348E-1	5.070E+0
-4.538E-2	4.445E-1	4.960E+0
-4.376E-2	4.575E-1	5.083E+0
-4.700E-2	4.380E-1	5.083E+0
-4.862E-2	4.510E-1	5.103E+0
-4.214E-2	4.380E-1	5.171E+0
-4.376E-2	4.737E-1	5.126E+0
-4.862E-2	4.640E-1	5.070E+0
-5.025E-2	4.412E-1	4.989E+0
-4.538E-2	4.640E-1	5.200E+0
-4.700E-2	4.542E-1	5.138E+0
-4.538E-2	4.542E-1	5.080E+0
-4.700E-2	4.575E-1	5.113E+0
-4.376E-2	4.640E-1	4.963E+0
-4.376E-2	4.575E-1	5.080E+0
-4.538E-2	4.542E-1	5.122E+0
-4.862E-2	4.672E-1	5.096E+0
-4.376E-2	4.510E-1	5.051E+0
-4.538E-2	4.737E-1	5.041E+0
-4.700E-2	4.315E-1	5.048E+0
-4.700E-2	4.542E-1	5.129E+0
-4.700E-2	4.445E-1	5.096E+0
-4.700E-2	4.607E-1	5.187E+0
-4.700E-2	4.575E-1	5.067E+0
-4.862E-2	4.380E-1	4.992E+0
-4.538E-2	4.477E-1	5.129E+0
-4.538E-2	4.445E-1	5.116E+0
-4.538E-2	4.704E-1	5.129E+0
-4.862E-2	4.218E-1	5.103E+0
-4.538E-2	4.575E-1	5.100E+0
-4.538E-2	4.640E-1	5.048E+0
-4.538E-2	4.218E-1	5.129E+0
-4.862E-2	4.477E-1	4.989E+0
-4.538E-2	4.575E-1	5.096E+0
-4.376E-2	4.737E-1	5.009E+0
-4.862E-2	4.412E-1	5.100E+0
-5.025E-2	4.737E-1	5.106E+0
-4.538E-2	4.672E-1	5.194E+0
-4.538E-2	4.412E-1	5.103E+0
-4.862E-2	4.510E-1	5.087E+0
-4.862E-2	4.477E-1	5.207E+0
-4.538E-2	4.412E-1	5.184E+0
-4.214E-2	4.542E-1	5.096E+0
-4.700E-2	4.867E-1	5.093E+0
-5.025E-2	4.412E-1	5.155E+0
-4.538E-2	4.510E-1	5.126E+0
-4.376E-2	4.672E-1	4.950E+0
-4.862E-2	4.542E-1	5.100E+0
-5.025E-2	4.672E-1	5.061E+0
-4.376E-2	4.867E-1	5.138E+0
-4.051E-2	4.802E-1	5.151E+0
-4.538E-2	4.542E-1	5.203E+0
-5.025E-2	4.250E-1	5.061E+0
-4.538E-2	4.250E-1	5.126E+0
-4.376E-2	4.672E-1	5.100E+0
-5.025E-2	4.348E-1	5.090E+0
-4.862E-2	4.575E-1	5.061E+0
-4.538E-2	4.575E-1	5.077E+0
-4.538E-2	4.510E-1	5.129E+0
-4.862E-2	4.640E-1	5.168E+0
-5.025E-2	4.477E-1	5.067E+0
-4.538E-2	4.445E-1	5.067E+0
-4.700E-2	4.380E-1	5.119E+0
-4.700E-2	4.510E-1	5.038E+0
-5.025E-2	4.607E-1	5.093E+0
-4.538E-2	4.802E-1	5.126E+0
-4.214E-2	4.380E-1	5.018E+0
-4.538E-2	4.542E-1	5.129E+0
-4.862E-2	4.445E-1	5.138E+0
-4.700E-2	4.445E-1	5.106E+0
-4.538E-2	4.412E-1	5.090E+0
-4.862E-2	4.932E-1	5.057E+0
-4.538E-2	4.542E-1	5.174E+0
-4.700E-2	4.575E-1	5.113E+0
-4.538E-2	4.704E-1	5.025E+0
-4.700E-2	4.185E-1	5.113E+0
-5.025E-2	4.380E-1	5.103E+0
-4.700E-2	4.575E-1	5.126E+0
-4.700E-2	4.607E-1	5.151E+0
-4.700E-2	4.737E-1	5.151E+0
-5.025E-2	4.607E-1	5.126E+0
-4.376E-2	4.510E-1	5.087E+0
-4.376E-2	4.412E-1	5.057E+0
-5.025E-2	4.542E-1	5.083E+0
-4.700E-2	4.477E-1	5.048E+0
-4.538E-2	4.412E-1	5.015E+0
-4.214E-2	4.380E-1	5.028E+0
-4.862E-2	4.542E-1	5.135E+0
-4.700E-2	4.607E-1	5.077E+0
-4.700E-2	4.640E-1	5.174E+0
-4.214E-2	4.477E-1	5.126E+0
-4.700E-2	4.412E-1	5.090E+0
-4.862E-2	4.542E-1	5.174E+0
-4.700E-2	4.607E-1	5.067E+0
-4.214E-2	4.640E-1	5.181E+0
-4.862E-2	4.737E-1	5.074E+0
-5.025E-2	4.348E-1	5.126E+0
-4.376E-2	4.575E-1	5.087E+0
-4.538E-2	4.575E-1	5.074E+0
-4.700E-2	4.510E-1	5.044E+0
-5.025E-2	4.380E-1	5.158E+0
-4.862E-2	4.510E-1	5.113E+0
-4.538E-2	4.510E-1	5.087E+0
-5.187E-2	4.575E-1	5.096E+0
-4.700E-2	4.672E-1	5.096E+0
-4.538E-2	4.640E-1	5.113E+0
-4.700E-2	4.542E-1	4.999E+0
-4.862E-2	4.412E-1	5.087E+0
-4.862E-2	4.704E-1	5.148E+0
-4.700E-2	4.769E-1	5.038E+0
-4.538E-2	4.348E-1	5.151E+0
-4.700E-2	4.542E-1	5.126E+0
-4.538E-2	4.348E-1	5.106E+0
-4.538E-2	4.542E-1	5.135E+0
-4.376E-2	4.445E-1	5.093E+0
-4.862E-2	4.542E-1	5.200E+0
-5.025E-2	4.737E-1	5.083E+0
-4.538E-2	4.672E-1	5.031E+0
-4.862E-2	4.672E-1	5.096E+0
-4.700E-2	4.348E-1	5.041E+0
-4.862E-2	4.640E-1	5.087E+0
-4.538E-2	4.477E-1	5.158E+0
-4.376E-2	4.640E-1	5.142E+0
-4.538E-2	4.412E-1	5.138E+0
-4.862E-2	4.672E-1	5.048E+0
-4.538E-2	4.737E-1	5.080E+0
-4.538E-2	4.704E-1	5.067E+0
-4.700E-2	4.575E-1	5.048E+0
-4.700E-2	4.542E-1	5.064E+0
-4.700E-2	4.769E-1	5.138E+0
-4.376E-2	4.607E-1	5.083E+0
-4.700E-2	4.542E-1	5.171E+0
-5.349E-2	4.348E-1	5.203E+0
-4.700E-2	4.575E-1	5.181E+0
-4.376E-2	4.672E-1	5.106E+0
-4.862E-2	4.510E-1	5.044E+0
-5.025E-2	4.412E-1	5.103E+0
-4.538E-2	4.575E-1	5.161E+0
-4.538E-2	4.575E-1	5.028E+0
-4.862E-2	4.769E-1	5.090E+0
-4.862E-2	4.672E-1	5.132E+0
-4.700E-2	4.640E-1	5.080E+0
-4.376E-2	4.510E-1	5.096E+0
-4.862E-2	4.445E-1	5.048E+0
-4.862E-2	4.769E-1	5.116E+0
-4.700E-2	4.477E-1	5.054E+0
-4.376E-2	4.575E-1	5.126E+0
-5.025E-2	4.672E-1	5.135E+0
-5.187E-2	4.672E-1	5.054E+0
-4.376E-2	4.607E-1	5.122E+0
-4.376E-2	4.477E-1	5.093E+0
-4.862E-2	4.607E-1	5.100E+0
-5.025E-2	4.737E-1	5.038E+0
-4.700E-2	4.380E-1	5.171E+0
-4.700E-2	4.542E-1	5.116E+0
-4.700E-2	4.704E-1	5.129E+0
-4.862E-2	4.315E-1	5.090E+0
-4.538E-2	4.737E-1	5.025E+0
-4.538E-2	4.250E-1	5.116E+0
-4.862E-2	4.380E-1	5.103E+0
-5.025E-2	4.445E-1	5.064E+0
-4.700E-2	4.510E-1	5.122E+0
-4.700E-2	4.575E-1	5.109E+0
-4.538E-2	4.640E-1	5.103E+0
-4.862E-2	4.380E-1	5.096E+0
-4.538E-2	4.672E-1	5.145E+0
-4.376E-2	4.769E-1	5.197E+0
-5.025E-2	4.704E-1	5.083E+0
-4.862E-2	4.510E-1	5.048E+0
-4.538E-2	4.607E-1	5.070E+0
-4.538E-2	4.737E-1	5.070E+0
-4.700E-2	4.607E-1	5.090E+0
-4.862E-2	4.575E-1	4.970E+0
-4.376E-2	4.802E-1	5.100E+0
-4.376E-2	4.575E-1	5.018E+0
-4.700E-2	4.640E-1	5.142E+0
-5.025E-2	4.542E-1	5.119E+0
-4.538E-2	4.412E-1	5.064E+0
-4.376E-2	4.640E-1	5.061E+0
-4.862E-2	4.315E-1	5.044E+0
-4.862E-2	4.640E-1	5.132E+0
-4.538E-2	4.769E-1	5.135E+0
-4.376E-2	4.542E-1	5.054E+0
-4.700E-2	4.704E-1	5.054E+0
-4.862E-2	4.412E-1	5.080E+0
-4.376E-2	4.412E-1	5.138E+0
-4.376E-2	4.445E-1	5.129E+0
-4.376E-2	4.672E-1	5.109E+0
-5.025E-2	4.607E-1	5.057E+0
-4.700E-2	4.607E-1	5.057E+0
-4.538E-2	4.477E-1	5.106E+0
-4.538E-2	4.445E-1	5.100E+0
-4.700E-2	4.737E-1	5.122E+0
-4.862E-2	4.769E-1	5.035E+0
-4.214E-2	4.380E-1	5.067E+0
-4.862E-2	4.640E-1	5.031E+0
-4.700E-2	4.510E-1	5.090E+0
-4.538E-2	4.640E-1	5.035E+0
-4.862E-2	4.542E-1	5.148E+0
-4.700E-2	4.672E-1	5.067E+0
-4.700E-2	4.477E-1	5.155E+0
-4.862E-2	4.607E-1	5.174E+0
-4.538E-2	4.607E-1	5.164E+0
-4.700E-2	4.445E-1	5.129E+0
-5.187E-2	4.575E-1	5.168E+0
-4.700E-2	4.477E-1	5.109E+0
-4.538E-2	4.607E-1	5.093E+0
-4.700E-2	4.802E-1	5.168E+0
-4.862E-2	4.412E-1	5.061E+0
-4.700E-2	4.477E-1	5.064E+0
-4.538E-2	4.380E-1	5.044E+0
-4.700E-2	4.445E-1	5.103E+0
-5.025E-2	4.510E-1	5.145E+0
-4.700E-2	4.672E-1	5.132E+0
-4.538E-2	4.640E-1	5.067E+0
-4.862E-2	4.445E-1	5.181E+0
-5.025E-2	4.769E-1	4.967E+0
-4.376E-2	4.996E-1	5.109E+0
-4.538E-2	4.510E-1	5.064E+0
-4.538E-2	4.640E-1	5.038E+0
-5.187E-2	4.834E-1	5.090E+0
-4.700E-2	4.575E-1	5.087E+0
-4.376E-2	4.542E-1	5.116E+0
-4.862E-2	4.477E-1	5.054E+0
-5.025E-2	4.477E-1	5.119E+0
-4.538E-2	4.640E-1	5.187E+0
-4.376E-2	4.640E-1	5.038E+0
-4.538E-2	4.737E-1	5.080E+0
-5.025E-2	4.640E-1	5.122E+0
-4.376E-2	4.640E-1	5.122E+0
-4.376E-2	4.412E-1	5.025E+0
-4.538E-2	4.445E-1	5.074E+0
-5.025E-2	4.445E-1	5.048E+0
-4.700E-2	4.542E-1	5.103E+0
-4.214E-2	4.445E-1	5.148E+0
-4.700E-2	4.607E-1	5.061E+0
-4.862E-2	4.250E-1	5.074E+0
-5.025E-2	4.575E-1	5.109E+0
-4.376E-2	4.607E-1	4.992E+0
-4.538E-2	4.542E-1	5.126E+0
-5.187E-2	4.672E-1	5.070E+0
-4.538E-2	4.640E-1	5.100E+0
-4.538E-2	4.607E-1	5.100E+0
-4.700E-2	4.802E-1	5.168E+0
-4.700E-2	4.607E-1	5.106E+0
-4.862E-2	4.737E-1	5.100E+0
-4.538E-2	4.412E-1	5.051E+0
-4.700E-2	4.510E-1	5.119E+0
-5.187E-2	4.445E-1	5.077E+0
-4.376E-2	4.640E-1	5.122E+0
-4.214E-2	4.672E-1	5.057E+0
-4.700E-2	4.380E-1	4.928E+0
-5.187E-2	4.640E-1	5.109E+0
-4.700E-2	4.575E-1	5.044E+0
-4.376E-2	4.348E-1	5.155E+0
-4.538E-2	4.704E-1	5.054E+0
-4.700E-2	4.640E-1	5.138E+0
-4.538E-2	4.477E-1	5.044E+0
-4.376E-2	4.283E-1	5.113E+0
-4.538E-2	4.672E-1	5.109E+0
-4.862E-2	4.412E-1	4.973E+0
-4.862E-2	4.672E-1	5.041E+0
-4.214E-2	4.348E-1	5.129E+0
-4.862E-2	4.704E-1	5.022E+0
-4.538E-2	4.575E-1	5.132E+0
-4.700E-2	4.283E-1	5.106E+0
-4.538E-2	4.542E-1	5.054E+0
-4.862E-2	4.607E-1	5.207E+0
-4.862E-2	4.769E-1	5.044E+0
-4.862E-2	4.640E-1	5.145E+0
-4.538E-2	4.445E-1	5.255E+0
-4.862E-2	4.445E-1	5.126E+0
-4.862E-2	4.672E-1	5.090E+0
-4.700E-2	4.672E-1	5.142E+0
-4.538E-2	4.510E-1	5.051E+0
-4.862E-2	4.575E-1	5.103E+0
-4.862E-2	4.542E-1	5.122E+0
-4.376E-2	4.477E-1	5.083E+0
-4.214E-2	4.445E-1	5.138E+0
-4.700E-2	4.899E-1	5.018E+0
-4.700E-2	4.477E-1	5.132E+0
-4.376E-2	4.445E-1	5.009E+0
-4.376E-2	4.477E-1	5.061E+0
-4.862E-2	4.412E-1	5.116E+0
-4.862E-2	4.769E-1	5.051E+0
-4.538E-2	4.575E-1	5.148E+0
-4.538E-2	4.769E-1	5.129E+0
-4.700E-2	4.542E-1	5.106E+0
-4.862E-2	4.477E-1	5.087E+0
-4.700E-2	4.445E-1	5.129E+0
-4.376E-2	4.510E-1	5.093E+0
-4.862E-2	4.445E-1	5.012E+0
-5.025E-2	4.348E-1	5.009E+0
-4.700E-2	4.769E-1	5.057E+0
-4.376E-2	4.510E-1	5.129E+0
-4.538E-2	4.607E-1	5.028E+0
-4.862E-2	4.575E-1	5.122E+0
-4.538E-2	4.899E-1	5.106E+0
-4.538E-2	4.704E-1	5.129E+0
-4.700E-2	4.510E-1	5.080E+0
-4.700E-2	4.380E-1	5.135E+0
-4.538E-2	4.802E-1	5.119E+0
-4.538E-2	4.607E-1	5.093E+0
-5.025E-2	4.510E-1	5.113E+0
-4.862E-2	4.575E-1	5.022E+0
-4.376E-2	4.607E-1	5.054E+0
-4.538E-2	4.542E-1	5.064E+0
-4.862E-2	4.380E-1	5.083E+0
-5.025E-2	4.477E-1	5.067E+0
-4.214E-2	4.607E-1	5.158E+0
-4.538E-2	4.607E-1	5.148E+0
-4.862E-2	4.737E-1	5.129E+0
-4.862E-2	4.769E-1	5.077E+0
-4.862E-2	4.477E-1	5.083E+0
-4.376E-2	4.542E-1	5.190E+0
-4.862E-2	4.640E-1	5.168E+0
-4.862E-2	4.640E-1	5.070E+0
-4.862E-2	4.348E-1	5.106E+0
-4.376E-2	4.283E-1	5.148E+0
-4.862E-2	4.607E-1	5.155E+0
-4.862E-2	4.348E-1	5.087E+0
-4.700E-2	4.510E-1	5.226E+0
-4.538E-2	4.380E-1	5.100E+0
-4.538E-2	4.477E-1	5.109E+0
-5.025E-2	4.640E-1	5.220E+0
-4.862E-2	4.607E-1	5.077E+0
-4.538E-2	4.640E-1	5.220E+0
-5.025E-2	4.477E-1	5.064E+0
-5.025E-2	4.575E-1	5.080E+0
-4.538E-2	4.640E-1	5.093E+0
-4.376E-2	4.542E-1	5.096E+0
-4.376E-2	4.477E-1	5.012E+0
-5.025E-2	4.510E-1	5.155E+0
-4.538E-2	4.510E-1	5.054E+0
-4.376E-2	4.607E-1	5.096E+0
-4.862E-2	4.477E-1	5.155E+0
-4.862E-2	4.672E-1	5.138E+0
-4.376E-2	4.607E-1	5.126E+0
-4.538E-2	4.380E-1	5.051E+0
-4.862E-2	4.445E-1	5.070E+0
-5.187E-2	4.250E-1	5.048E+0
-4.700E-2	4.542E-1	5.048E+0
-4.538E-2	4.445E-1	5.080E+0
-4.862E-2	4.542E-1	4.992E+0
-5.187E-2	4.412E-1	5.051E+0
-4.538E-2	4.672E-1	5.077E+0
-4.376E-2	4.348E-1	5.083E+0
-4.700E-2	4.510E-1	5.145E+0
-4.862E-2	4.445E-1	5.220E+0
-4.700E-2	5.061E-1	5.022E+0
-4.376E-2	4.445E-1	5.096E+0
-4.538E-2	4.153E-1	5.080E+0
-4.700E-2	4.510E-1	5.171E+0
-4.700E-2	4.704E-1	5.018E+0
-4.214E-2	4.477E-1	5.106E+0
-4.700E-2	4.348E-1	5.181E+0
-4.862E-2	4.704E-1	5.171E+0
-4.538E-2	4.445E-1	5.210E+0
-4.538E-2	4.510E-1	5.106E+0
-5.025E-2	4.640E-1	5.077E+0
-4.700E-2	4.575E-1	5.200E+0
-4.538E-2	4.510E-1	5.122E+0
-4.376E-2	4.607E-1	5.090E+0
-4.700E-2	4.769E-1	5.122E+0
-5.025E-2	4.834E-1	5.096E+0
-4.700E-2	4.672E-1	5.106E+0
-4.376E-2	4.445E-1	5.090E+0
-4.700E-2	4.640E-1	5.090E+0
-4.862E-2	4.607E-1	5.122E+0
-4.538E-2	4.737E-1	5.028E+0
-4.538E-2	4.607E-1	5.194E+0
-4.862E-2	4.445E-1	5.090E+0
-4.862E-2	4.510E-1	5.113E+0
-4.700E-2	4.575E-1	5.035E+0
-4.376E-2	4.348E-1	4.986E+0
-4.862E-2	4.348E-1	5.100E+0
-5.025E-2	4.575E-1	5.067E+0
-4.538E-2	4.607E-1	5.015E+0
-4.700E-2	4.737E-1	5.113E+0
-4.862E-2	4.769E-1	5.077E+0
-5.025E-2	4.704E-1	5.061E+0
-4.538E-2	4.445E-1	5.126E+0
-4.376E-2	4.348E-1	5.207E+0
-4.700E-2	4.737E-1	5.048E+0
-4.700E-2	4.640E-1	5.177E+0
-4.214E-2	4.445E-1	4.976E+0
-4.376E-2	4.672E-1	5.074E+0
-4.862E-2	4.575E-1	5.028E+0
-5.187E-2	4.315E-1	5.074E+0
-4.700E-2	4.672E-1	5.126E+0
-4.376E-2	4.704E-1	5.061E+0
-4.376E-2	4.704E-1	5.100E+0
-4.862E-2	4.542E-1	5.054E+0
-4.700E-2	4.640E-1	5.207E+0
-4.862E-2	4.380E-1	5.022E+0
-4.700E-2	4.607E-1	5.041E+0
-4.700E-2	4.477E-1	5.122E+0
-4.700E-2	4.380E-1	5.116E+0
-4.700E-2	4.510E-1	5.080E+0
-4.700E-2	4.412E-1	4.992E+0
-5.025E-2	4.153E-1	5.090E+0
-4.700E-2	4.542E-1	5.041E+0
-4.538E-2	4.542E-1	5.015E+0
-4.538E-2	4.575E-1	5.100E+0
-4.862E-2	4.834E-1	5.132E+0
-4.700E-2	4.380E-1	5.015E+0
-4.700E-2	4.704E-1	5.022E+0
-4.862E-2	4.510E-1	5.109E+0
-4.700E-2	4.445E-1	5.074E+0
-4.700E-2	4.575E-1	5.083E+0
-4.862E-2	4.412E-1	5.129E+0
-4.538E-2	4.412E-1	5.074E+0
-4.862E-2	4.315E-1	5.148E+0
-4.538E-2	4.640E-1	5.106E+0
-4.376E-2	4.737E-1	5.096E+0
-4.700E-2	4.218E-1	5.031E+0
-4.700E-2	4.672E-1	5.116E+0
-4.538E-2	4.445E-1	5.044E+0
-4.538E-2	4.607E-1	5.087E+0
-4.862E-2	4.477E-1	5.083E+0
-4.862E-2	4.542E-1	5.129E+0
-4.862E-2	4.704E-1	5.132E+0
-4.700E-2	4.412E-1	5.041E+0
-4.538E-2	4.542E-1	5.155E+0
-5.025E-2	4.769E-1	5.106E+0
-4.862E-2	4.542E-1	5.103E+0
-4.538E-2	4.575E-1	5.015E+0
-4.376E-2	4.445E-1	5.119E+0
-4.862E-2	4.412E-1	5.067E+0
-4.700E-2	4.445E-1	5.126E+0
-4.700E-2	4.640E-1	5.135E+0
-4.538E-2	4.607E-1	5.005E+0
-4.862E-2	4.510E-1	4.963E+0
-4.376E-2	4.704E-1	5.070E+0
-4.538E-2	4.704E-1	5.077E+0
-4.538E-2	4.510E-1	5.087E+0
-4.862E-2	4.283E-1	5.203E+0
-4.862E-2	4.477E-1	5.031E+0
-4.376E-2	4.542E-1	5.048E+0
-4.862E-2	4.542E-1	5.064E+0
-4.862E-2	4.607E-1	5.103E+0
-4.376E-2	4.607E-1	5.164E+0
-4.538E-2	4.510E-1	5.135E+0
-4.862E-2	4.412E-1	5.100E+0
-4.862E-2	4.607E-1	5.103E+0
-4.376E-2	4.510E-1	5.184E+0
-4.376E-2	4.575E-1	5.035E+0
-4.700E-2	4.867E-1	5.093E+0
-4.862E-2	4.348E-1	5.090E+0
-4.700E-2	4.737E-1	4.976E+0
-4.376E-2	4.769E-1	5.103E+0
-5.025E-2	4.640E-1	5.210E+0
-5.025E-2	4.477E-1	5.158E+0
-4.538E-2	4.542E-1	5.093E+0
-4.376E-2	4.834E-1	5.080E+0
-4.700E-2	4.607E-1	5.048E+0
-5.025E-2	4.575E-1	5.064E+0
-4.538E-2	4.607E-1	5.109E+0
-4.376E-2	4.380E-1	5.103E+0
-4.700E-2	4.640E-1	5.161E+0
-4.862E-2	4.640E-1	5.164E+0
-4.700E-2	4.348E-1	5.138E+0
-4.376E-2	4.769E-1	5.109E+0
-4.700E-2	4.640E-1	5.057E+0
-4.862E-2	4.445E-1	5.109E+0
-4.376E-2	4.542E-1	5.138E+0
-4.538E-2	4.477E-1	5.038E+0
-4.862E-2	4.672E-1	5.057E+0
-5.025E-2	4.283E-1	5.126E+0
-4.700E-2	4.510E-1	5.103E+0
-4.538E-2	4.672E-1	5.044E+0
-4.700E-2	4.640E-1	5.126E+0
-5.187E-2	4.575E-1	5.087E+0
-4.538E-2	4.640E-1	5.119E+0
-4.051E-2	4.737E-1	5.116E+0
-4.862E-2	4.510E-1	5.070E+0
-4.538E-2	4.672E-1	5.038E+0
-4.700E-2	4.672E-1	5.181E+0
-4.700E-2	4.575E-1	5.129E+0
-4.376E-2	4.640E-1	5.103E+0
-5.025E-2	4.348E-1	5.070E+0
-4.538E-2	4.640E-1	5.057E+0
-4.214E-2	4.769E-1	5.109E+0
-4.700E-2	4.477E-1	5.129E+0
-4.862E-2	4.542E-1	5.054E+0
-4.376E-2	4.542E-1	5.064E+0
-4.376E-2	4.575E-1	5.048E+0
-4.862E-2	4.672E-1	5.184E+0
-4.700E-2	4.542E-1	5.168E+0
-4.538E-2	4.445E-1	5.044E+0
-4.214E-2	4.704E-1	5.161E+0
-4.700E-2	4.607E-1	5.041E+0
-5.025E-2	4.640E-1	5.138E+0
-4.538E-2	4.575E-1	5.038E+0
-4.538E-2	4.575E-1	5.122E+0
-4.862E-2	4.283E-1	5.148E+0
-4.862E-2	4.607E-1	5.103E+0
-4.538E-2	4.477E-1	5.174E+0
-4.376E-2	4.575E-1	5.132E+0
-4.700E-2	4.380E-1	5.109E+0
-5.349E-2	4.412E-1	5.164E+0
-4.538E-2	4.445E-1	5.035E+0
-4.538E-2	4.348E-1	5.022E+0
-4.376E-2	4.704E-1	5.031E+0
-4.862E-2	4.477E-1	5.093E+0
-4.700E-2	4.672E-1	5.054E+0
-4.376E-2	4.542E-1	5.061E+0
-4.700E-2	4.607E-1	5.090E+0
-5.025E-2	4.737E-1	5.012E+0
-4.700E-2	4.445E-1	5.142E+0
-4.214E-2	4.542E-1	5.100E+0
-4.538E-2	4.510E-1	5.113E+0
-4.700E-2	4.640E-1	5.142E+0
-4.862E-2	4.477E-1	5.132E+0
-4.376E-2	4.445E-1	5.207E+0
-4.700E-2	4.445E-1	5.103E+0
-4.862E-2	4.607E-1	5.126E+0
-4.700E-2	4.477E-1	5.025E+0
-4.538E-2	4.575E-1	5.096E+0
-4.538E-2	4.704E-1	5.090E+0
-5.187E-2	4.834E-1	5.044E+0
-4.538E-2	4.445E-1	5.132E+0
-4.214E-2	4.607E-1	5.096E+0
-4.538E-2	4.412E-1	5.126E+0
-5.187E-2	4.769E-1	5.116E+0
-4.700E-2	4.510E-1	5.077E+0
-4.538E-2	4.607E-1	5.067E+0
-4.538E-2	4.380E-1	5.031E+0
-4.862E-2	4.412E-1	5.015E+0
-4.538E-2	4.640E-1	5.064E+0
-4.538E-2	4.477E-1	5.090E+0
-4.862E-2	4.575E-1	5.077E+0
-5.025E-2	4.542E-1	4.976E+0
-4.700E-2	4.380E-1	5.155E+0
-4.376E-2	4.640E-1	5.080E+0
-4.538E-2	4.834E-1	5.083E+0
-4.700E-2	4.899E-1	5.168E+0
-4.862E-2	4.445E-1	5.129E+0
-4.214E-2	4.672E-1	5.054E+0
-5.025E-2	4.802E-1	5.194E+0
-5.025E-2	4.802E-1	5.106E+0
-4.862E-2	4.477E-1	5.164E+0
-4.538E-2	4.672E-1	5.022E+0
-4.700E-2	4.704E-1	5.070E+0
-5.187E-2	4.412E-1	5.077E+0
-4.700E-2	4.510E-1	5.057E+0
-4.538E-2	4.283E-1	5.061E+0
-4.538E-2	4.445E-1	5.077E+0
-4.862E-2	4.704E-1	5.096E+0
-4.700E-2	4.412E-1	5.093E+0
-4.700E-2	4.769E-1	5.090E+0
-4.700E-2	4.607E-1	5.158E+0
-4.862E-2	4.672E-1	5.083E+0
-4.538E-2	4.640E-1	5.100E+0
-4.538E-2	4.769E-1	5.122E+0
-4.862E-2	4.575E-1	5.083E+0
-5.025E-2	4.640E-1	5.132E+0
-4.538E-2	4.672E-1	4.963E+0
-4.376E-2	4.769E-1	5.129E+0
-4.862E-2	4.737E-1	5.061E+0
-4.700E-2	4.510E-1	5.135E+0
-4.862E-2	4.412E-1	5.129E+0
-4.538E-2	4.575E-1	5.181E+0
-4.700E-2	4.607E-1	5.109E+0
-5.025E-2	4.477E-1	5.044E+0
-4.700E-2	4.737E-1	5.057E+0
-4.376E-2	4.640E-1	5.015E+0
-4.700E-2	4.704E-1	5.138E+0
-5.025E-2	4.380E-1	5.090E+0
-4.538E-2	4.542E-1	5.142E+0
-4.538E-2	4.834E-1	5.109E+0
-4.538E-2	4.607E-1	5.168E+0
-4.700E-2	4.607E-1	5.213E+0
-4.538E-2	4.899E-1	5.090E+0
-4.538E-2	4.834E-1	5.155E+0
-5.025E-2	4.575E-1	5.119E+0
-4.700E-2	4.412E-1	5.145E+0
-4.862E-2	4.477E-1	5.057E+0
-4.376E-2	4.510E-1	5.044E+0
-4.700E-2	4.380E-1	5.083E+0
-4.862E-2	4.704E-1	5.083E+0
-4.862E-2	4.575E-1	5.028E+0
-4.376E-2	4.542E-1	5.087E+0
-4.538E-2	4.348E-1	5.106E+0
-4.862E-2	4.672E-1	5.093E+0
-4.538E-2	4.542E-1	5.054E+0
-4.538E-2	4.510E-1	5.132E+0
-4.538E-2	4.348E-1	5.096E+0
-4.862E-2	4.348E-1	5.129E+0
-4.376E-2	4.607E-1	5.164E+0
-4.376E-2	4.932E-1	5.093E+0
-4.862E-2	4.737E-1	5.009E+0
-4.862E-2	4.477E-1	5.148E+0
-4.538E-2	4.704E-1	5.145E+0
-4.376E-2	4.477E-1	5.077E+0
-4.700E-2	4.477E-1	5.119E+0
-4.862E-2	4.380E-1	5.057E+0
-4.862E-2	4.640E-1	5.155E+0
-4.376E-2	4.607E-1	5.116E+0
-4.700E-2	4.283E-1	5.054E+0
-4.700E-2	4.185E-1	5.064E+0
-4.538E-2	4.283E-1	5.064E+0
-4.214E-2	4.769E-1	5.194E+0
-4.862E-2	4.672E-1	5.155E+0
-4.862E-2	4.769E-1	4.950E+0
-4.700E-2	4.510E-1	5.135E+0
-4.538E-2	4.348E-1	5.096E+0
-4.862E-2	4.445E-1	5.061E+0
-5.025E-2	4.672E-1	5.138E+0
-4.700E-2	4.575E-1	5.087E+0
-4.376E-2	4.672E-1	5.096E+0
-4.538E-2	4.672E-1	5.151E+0
-4.700E-2	4.672E-1	5.113E+0
-4.700E-2	4.445E-1	5.090E+0
-4.376E-2	4.477E-1	5.048E+0
-4.700E-2	4.672E-1	5.103E+0
-5.025E-2	4.575E-1	5.161E+0
-4.538E-2	4.899E-1	5.151E+0
-4.538E-2	4.185E-1	5.177E+0
-4.862E-2	4.445E-1	5.116E+0
-4.862E-2	4.542E-1	5.109E+0
-4.700E-2	4.640E-1	5.113E+0
-4.376E-2	4.640E-1	5.074E+0
-4.700E-2	4.899E-1	5.074E+0
-4.862E-2	4.477E-1	5.087E+0
-4.700E-2	4.672E-1	5.038E+0
-4.214E-2	4.575E-1	5.138E+0
-4.700E-2	4.575E-1	5.025E+0
-4.862E-2	4.575E-1	5.044E+0
-4.700E-2	4.542E-1	5.109E+0
-4.376E-2	4.542E-1	5.171E+0
-4.862E-2	4.542E-1	5.093E+0
-5.187E-2	4.737E-1	5.168E+0
-4.700E-2	4.867E-1	5.106E+0
-4.538E-2	4.737E-1	5.158E+0
-4.700E-2	4.412E-1	5.051E+0
-4.862E-2	4.575E-1	5.174E+0
-4.862E-2	4.834E-1	5.129E+0
-4.214E-2	4.542E-1	5.100E+0
-4.862E-2	4.575E-1	5.190E+0
-4.862E-2	4.640E-1	5.155E+0
-4.700E-2	4.477E-1	5.064E+0
-4.376E-2	4.348E-1	5.109E+0
-4.862E-2	4.542E-1	5.061E+0
-5.349E-2	4.607E-1	5.138E+0
-4.700E-2	4.575E-1	5.158E+0
-4.376E-2	4.575E-1	5.109E+0
-4.862E-2	4.607E-1	5.070E+0
-5.025E-2	4.672E-1	5.087E+0
-4.538E-2	4.250E-1	5.138E+0
-4.538E-2	4.737E-1	5.161E+0
-4.700E-2	4.510E-1	5.116E+0
-4.700E-2	4.445E-1	5.083E+0
-4.700E-2	4.640E-1	5.174E+0
-4.700E-2	4.250E-1	5.119E+0
-4.376E-2	4.412E-1	5.093E+0
-5.025E-2	4.542E-1	5.074E+0
-5.025E-2	4.640E-1	5.122E+0
-4.700E-2	4.672E-1	5.184E+0
-4.862E-2	4.510E-1	5.083E+0
-4.862E-2	4.283E-1	5.054E+0
-4.700E-2	4.704E-1	5.051E+0
-4.538E-2	4.412E-1	5.028E+0
-4.700E-2	4.542E-1	5.135E+0
-5.025E-2	4.607E-1	5.113E+0
-4.700E-2	4.542E-1	5.151E+0
-4.376E-2	4.477E-1	5.113E+0
-4.538E-2	4.445E-1	5.132E+0
-4.700E-2	4.510E-1	5.018E+0
-4.862E-2	4.542E-1	5.035E+0
-4.376E-2	4.607E-1	5.077E+0
-4.700E-2	4.510E-1	5.077E+0
-4.862E-2	4.640E-1	5.174E+0
-4.538E-2	4.769E-1	5.151E+0
-4.538E-2	4.542E-1	5.145E+0
-4.376E-2	4.704E-1	5.087E+0
-5.025E-2	4.477E-1	5.109E+0
-4.862E-2	4.672E-1	5.025E+0
-4.538E-2	4.510E-1	5.116E+0
-4.700E-2	4.802E-1	5.070E+0
-5.187E-2	4.542E-1	5.181E+0
-4.538E-2	4.737E-1	5.106E+0
-4.700E-2	4.510E-1	5.028E+0
-4.538E-2	4.510E-1	5.015E+0
-4.862E-2	4.445E-1	5.142E+0
-4.538E-2	4.477E-1	5.051E+0
-4.214E-2	4.412E-1	5.161E+0
-4.862E-2	4.510E-1	5.116E+0
-4.862E-2	4.412E-1	5.100E+0
-4.700E-2	4.380E-1	5.122E+0
-4.376E-2	4.412E-1	5.035E+0
-4.862E-2	4.802E-1	5.126E+0
-4.862E-2	4.737E-1	5.116E+0
-5.025E-2	4.575E-1	5.161E+0
-4.700E-2	4.672E-1	5.015E+0
-4.538E-2	4.380E-1	5.155E+0
-5.187E-2	4.640E-1	5.155E+0
-4.862E-2	4.737E-1	5.093E+0
-4.376E-2	4.542E-1	5.145E+0
-5.025E-2	4.640E-1	5.103E+0
-5.025E-2	4.575E-1	5.145E+0
-4.862E-2	4.704E-1	5.226E+0
-4.376E-2	4.607E-1	5.155E+0
-4.538E-2	4.477E-1	5.142E+0
-4.862E-2	4.737E-1	5.135E+0
-4.538E-2	4.542E-1	5.119E+0
-4.700E-2	4.348E-1	5.038E+0
-4.862E-2	4.607E-1	5.083E+0
-4.538E-2	4.380E-1	5.070E+0
-4.862E-2	4.542E-1	5.083E+0
-4.214E-2	4.510E-1	5.126E+0
-4.538E-2	4.542E-1	5.119E+0
-5.025E-2	4.477E-1	5.148E+0
-4.376E-2	4.802E-1	5.116E+0
-4.214E-2	4.834E-1	5.028E+0
-4.700E-2	4.704E-1	5.025E+0
-5.025E-2	4.607E-1	5.197E+0
-4.700E-2	4.477E-1	5.142E+0
-4.376E-2	4.769E-1	5.100E+0
-4.700E-2	4.542E-1	5.057E+0
-4.700E-2	4.510E-1	5.113E+0
-4.862E-2	4.380E-1	5.122E+0
-4.538E-2	4.477E-1	5.044E+0
-4.700E-2	4.640E-1	5.100E+0
-4.862E-2	4.250E-1	5.106E+0
-4.700E-2	4.834E-1	5.096E+0
-4.538E-2	4.250E-1	5.061E+0
-4.862E-2	4.640E-1	5.177E+0
-4.862E-2	4.542E-1	5.126E+0
-4.538E-2	4.380E-1	5.161E+0
-4.538E-2	4.607E-1	5.113E+0
-4.538E-2	4.477E-1	5.051E+0
-5.025E-2	4.737E-1	5.067E+0
-4.538E-2	4.477E-1	5.129E+0
-4.538E-2	4.380E-1	5.164E+0
-4.862E-2	4.412E-1	5.015E+0
-4.862E-2	4.445E-1	5.087E+0
-4.700E-2	4.510E-1	5.109E+0
-4.376E-2	4.542E-1	5.171E+0
-4.862E-2	4.412E-1	5.018E+0
-4.700E-2	4.640E-1	5.116E+0
-4.700E-2	4.542E-1	5.126E+0
-4.214E-2	4.672E-1	5.041E+0
-4.700E-2	4.510E-1	5.074E+0
-4.862E-2	4.542E-1	5.187E+0
-4.700E-2	4.542E-1	5.132E+0
-4.376E-2	4.542E-1	5.080E+0
-4.700E-2	4.542E-1	5.080E+0
-4.862E-2	4.477E-1	5.142E+0
-4.862E-2	4.348E-1	5.116E+0
-4.700E-2	4.575E-1	5.164E+0
-4.700E-2	4.510E-1	5.077E+0
-5.025E-2	4.510E-1	5.151E+0
-4.700E-2	4.769E-1	5.158E+0
-4.538E-2	4.640E-1	5.190E+0
-4.700E-2	4.575E-1	5.119E+0
-4.862E-2	4.510E-1	5.096E+0
-4.376E-2	4.834E-1	5.054E+0
-4.376E-2	4.575E-1	5.187E+0
-4.862E-2	4.121E-1	5.044E+0
-4.862E-2	4.348E-1	5.132E+0
-4.700E-2	4.412E-1	5.164E+0
-4.538E-2	4.477E-1	5.070E+0
-4.700E-2	4.412E-1	5.129E+0
-4.862E-2	4.542E-1	5.074E+0
-4.700E-2	4.477E-1	5.164E+0
-4.538E-2	4.672E-1	5.197E+0
-4.538E-2	4.510E-1	5.093E+0
-5.025E-2	4.477E-1	5.142E+0
-4.862E-2	4.672E-1	5.051E+0
-4.538E-2	4.575E-1	5.015E+0
-4.700E-2	4.575E-1	5.083E+0
-4.862E-2	4.769E-1	5.044E+0
-4.700E-2	4.704E-1	5.093E+0
-4.376E-2	4.737E-1	5.100E+0
-4.538E-2	4.542E-1	5.113E+0
-5.025E-2	4.412E-1	5.113E+0
-4.538E-2	4.607E-1	5.135E+0
-4.538E-2	4.510E-1	5.035E+0
-5.025E-2	4.412E-1	5.109E+0
-5.025E-2	4.737E-1	5.203E+0
-4.376E-2	4.672E-1	5.129E+0
-4.376E-2	4.704E-1	5.122E+0
-4.538E-2	4.737E-1	5.096E+0
-5.025E-2	4.672E-1	5.083E+0
-4.700E-2	4.445E-1	4.941E+0
-4.700E-2	4.704E-1	5.074E+0
-4.700E-2	4.477E-1	5.090E+0
-4.862E-2	4.315E-1	5.106E+0
-4.700E-2	4.704E-1	5.116E+0
-4.376E-2	4.445E-1	5.103E+0
-4.376E-2	4.412E-1	5.051E+0
-4.862E-2	4.704E-1	5.077E+0
-4.700E-2	4.542E-1	5.103E+0
-4.700E-2	4.510E-1	5.113E+0
-4.700E-2	4.607E-1	5.061E+0
-5.025E-2	4.704E-1	5.116E+0
-4.700E-2	4.412E-1	5.041E+0
-4.376E-2	4.283E-1	4.970E+0
-4.862E-2	4.575E-1	5.129E+0
-5.025E-2	4.445E-1	5.035E+0
-4.700E-2	4.607E-1	5.090E+0
-4.376E-2	4.380E-1	5.116E+0
-4.538E-2	4.542E-1	5.116E+0
-4.538E-2	4.510E-1	5.168E+0
-4.700E-2	4.640E-1	5.015E+0
-4.376E-2	4.510E-1	5.197E+0
-4.700E-2	4.477E-1	5.103E+0
-4.862E-2	4.412E-1	5.116E+0
-4.700E-2	4.510E-1	5.122E+0
-4.214E-2	4.510E-1	5.113E+0
-4.862E-2	4.575E-1	5.103E+0
-4.862E-2	4.607E-1	5.064E+0
-4.862E-2	4.380E-1	5.090E+0
-4.376E-2	4.542E-1	5.090E+0
-4.700E-2	4.380E-1	5.119E+0
-4.862E-2	4.640E-1	5.025E+0
-4.538E-2	4.412E-1	5.057E+0
-4.214E-2	4.769E-1	5.122E+0
-5.025E-2	4.704E-1	5.122E+0
-5.025E-2	4.672E-1	5.057E+0
-4.538E-2	4.477E-1	5.077E+0
-4.376E-2	4.445E-1	5.138E+0
-4.376E-2	4.737E-1	5.031E+0
-5.025E-2	4.315E-1	5.096E+0
[truncated: 405,835 more rows]
