# Supplementary material for: Improved ANAP incorporation and VCF analysis reveal details of P2X7 current facilitation and a limited conformational interplay between ATP binding and the intracellular ballast domain
Source: eLife. 2023 Jan 4;12:e82479. doi: 10.7554/eLife.82479 (PMC9859053; doi:10.7554/eLife.82479)
Supplement: Table 2—source data 1. [file elife-82479-table2-data1.zip › Table-2_source-data-1/22k19-07.csv]

-7.944E-2	3.829E-1	4.924E+0
-7.782E-2	3.634E-1	4.908E+0
-8.431E-2	3.731E-1	4.934E+0
-8.268E-2	4.023E-1	4.957E+0
-8.106E-2	3.666E-1	4.827E+0
-7.782E-2	3.893E-1	4.911E+0
-8.593E-2	3.893E-1	4.973E+0
-8.431E-2	4.121E-1	4.876E+0
-8.106E-2	3.861E-1	4.921E+0
-7.944E-2	3.699E-1	4.941E+0
-8.268E-2	3.764E-1	4.921E+0
-8.268E-2	3.991E-1	4.931E+0
-7.944E-2	3.829E-1	4.872E+0
-7.944E-2	3.958E-1	4.827E+0
-8.431E-2	3.926E-1	4.905E+0
-8.431E-2	3.829E-1	4.902E+0
-7.944E-2	3.731E-1	4.895E+0
-8.106E-2	3.861E-1	4.895E+0
-8.268E-2	3.958E-1	4.889E+0
-8.593E-2	3.861E-1	4.934E+0
-7.944E-2	3.731E-1	4.944E+0
-8.268E-2	3.764E-1	5.005E+0
-8.268E-2	3.796E-1	4.996E+0
-8.106E-2	3.893E-1	4.834E+0
-8.106E-2	3.829E-1	4.976E+0
-8.106E-2	3.796E-1	4.866E+0
-8.268E-2	3.666E-1	4.866E+0
-8.268E-2	3.731E-1	4.980E+0
-8.268E-2	3.958E-1	4.911E+0
-7.620E-2	3.861E-1	4.905E+0
-8.106E-2	4.056E-1	4.908E+0
-8.431E-2	3.991E-1	4.866E+0
-8.106E-2	3.764E-1	4.863E+0
-8.106E-2	3.829E-1	4.980E+0
-8.268E-2	3.926E-1	4.902E+0
-8.431E-2	3.893E-1	4.866E+0
-8.106E-2	3.699E-1	4.824E+0
-7.944E-2	3.829E-1	4.924E+0
-8.431E-2	3.699E-1	4.931E+0
-8.431E-2	3.796E-1	4.898E+0
-8.106E-2	3.731E-1	4.937E+0
-8.106E-2	3.958E-1	5.122E+0
-8.431E-2	3.731E-1	4.986E+0
-8.593E-2	3.861E-1	4.795E+0
-8.268E-2	3.764E-1	4.944E+0
-7.944E-2	3.958E-1	4.918E+0
-8.106E-2	3.829E-1	4.885E+0
-8.431E-2	3.796E-1	4.944E+0
-8.106E-2	3.731E-1	4.928E+0
-7.944E-2	3.764E-1	4.850E+0
-8.268E-2	3.666E-1	4.924E+0
-8.593E-2	3.893E-1	4.827E+0
-8.106E-2	3.958E-1	4.859E+0
-7.620E-2	3.829E-1	4.947E+0
-8.431E-2	3.699E-1	4.963E+0
-8.593E-2	3.829E-1	4.882E+0
-7.944E-2	4.056E-1	4.847E+0
-7.620E-2	3.893E-1	4.889E+0
-8.268E-2	3.764E-1	4.918E+0
-8.268E-2	3.764E-1	4.980E+0
-7.782E-2	3.991E-1	4.869E+0
-7.944E-2	3.926E-1	4.866E+0
-8.106E-2	3.829E-1	4.908E+0
-8.431E-2	3.666E-1	4.859E+0
-8.106E-2	3.731E-1	4.941E+0
-7.944E-2	3.893E-1	4.973E+0
-8.268E-2	3.796E-1	4.837E+0
-8.431E-2	3.861E-1	4.882E+0
-8.106E-2	4.023E-1	4.973E+0
-7.782E-2	3.537E-1	4.811E+0
-8.268E-2	3.861E-1	4.960E+0
-8.268E-2	3.861E-1	4.944E+0
-8.106E-2	3.666E-1	4.957E+0
-7.944E-2	3.666E-1	4.908E+0
-7.944E-2	4.056E-1	4.999E+0
-8.755E-2	3.634E-1	4.876E+0
-7.944E-2	3.764E-1	4.928E+0
-7.944E-2	3.634E-1	4.892E+0
-8.593E-2	3.926E-1	4.915E+0
-8.268E-2	4.185E-1	4.931E+0
-8.106E-2	3.601E-1	4.882E+0
-7.944E-2	3.861E-1	4.937E+0
-7.944E-2	3.796E-1	4.821E+0
-8.431E-2	3.926E-1	4.967E+0
-8.268E-2	3.796E-1	4.992E+0
-8.268E-2	3.893E-1	4.856E+0
-8.268E-2	3.731E-1	4.889E+0
-8.431E-2	3.601E-1	4.863E+0
-8.106E-2	3.764E-1	4.921E+0
-7.944E-2	3.601E-1	4.898E+0
-8.268E-2	3.991E-1	4.798E+0
-8.431E-2	3.893E-1	4.882E+0
-7.944E-2	3.731E-1	4.911E+0
-8.268E-2	3.731E-1	4.869E+0
-8.106E-2	3.829E-1	4.902E+0
-8.268E-2	3.764E-1	4.915E+0
-7.782E-2	4.088E-1	4.924E+0
-8.106E-2	3.569E-1	4.944E+0
-8.268E-2	3.861E-1	4.876E+0
-8.431E-2	3.926E-1	4.960E+0
-7.944E-2	3.893E-1	4.999E+0
-7.944E-2	3.601E-1	4.902E+0
-8.106E-2	3.926E-1	4.944E+0
-8.268E-2	3.829E-1	4.902E+0
-8.106E-2	3.991E-1	4.911E+0
-8.106E-2	3.699E-1	4.859E+0
-8.431E-2	3.958E-1	4.879E+0
-8.431E-2	4.023E-1	4.915E+0
-8.268E-2	3.699E-1	4.970E+0
-8.268E-2	3.893E-1	4.967E+0
-8.268E-2	3.893E-1	4.960E+0
-8.106E-2	3.829E-1	4.911E+0
-7.782E-2	3.764E-1	4.895E+0
-7.944E-2	3.731E-1	4.889E+0
-8.268E-2	3.731E-1	4.954E+0
-8.106E-2	3.861E-1	4.863E+0
-8.106E-2	3.731E-1	5.018E+0
-8.106E-2	3.829E-1	4.960E+0
-8.106E-2	3.764E-1	4.947E+0
-8.431E-2	4.153E-1	4.934E+0
-7.782E-2	3.699E-1	4.892E+0
-8.106E-2	3.699E-1	4.804E+0
-8.268E-2	4.088E-1	4.944E+0
-8.431E-2	3.829E-1	4.944E+0
-7.782E-2	3.861E-1	5.009E+0
-7.944E-2	3.796E-1	4.924E+0
-8.106E-2	3.926E-1	4.856E+0
-8.268E-2	3.699E-1	4.915E+0
-8.106E-2	3.861E-1	4.856E+0
-7.944E-2	4.088E-1	4.876E+0
-8.268E-2	3.601E-1	4.898E+0
-8.431E-2	3.699E-1	4.905E+0
-7.782E-2	3.796E-1	4.885E+0
-7.944E-2	3.731E-1	4.963E+0
-8.431E-2	3.666E-1	4.866E+0
-8.268E-2	4.056E-1	4.895E+0
-7.944E-2	4.088E-1	5.005E+0
-7.782E-2	3.634E-1	4.895E+0
-8.268E-2	3.699E-1	4.866E+0
-8.106E-2	3.699E-1	4.876E+0
-7.620E-2	3.764E-1	4.973E+0
-7.782E-2	3.699E-1	4.856E+0
-8.593E-2	3.861E-1	4.924E+0
-8.431E-2	3.764E-1	4.866E+0
-7.944E-2	3.861E-1	4.989E+0
-8.268E-2	3.991E-1	4.950E+0
-8.106E-2	3.861E-1	4.908E+0
-8.593E-2	3.829E-1	4.973E+0
-7.782E-2	3.796E-1	4.885E+0
-8.106E-2	3.764E-1	5.028E+0
-8.106E-2	3.861E-1	4.895E+0
-8.431E-2	3.731E-1	4.869E+0
-8.106E-2	3.991E-1	4.963E+0
-8.106E-2	3.731E-1	4.847E+0
-8.268E-2	3.861E-1	4.954E+0
-8.268E-2	3.537E-1	4.954E+0
-8.106E-2	3.796E-1	4.934E+0
-8.268E-2	3.926E-1	4.937E+0
-8.268E-2	3.731E-1	4.928E+0
-8.106E-2	3.699E-1	4.869E+0
-8.106E-2	3.926E-1	4.882E+0
-7.944E-2	3.893E-1	4.872E+0
-8.268E-2	3.634E-1	4.898E+0
-8.593E-2	3.861E-1	4.928E+0
-7.944E-2	3.537E-1	4.872E+0
-7.782E-2	3.861E-1	4.811E+0
-8.268E-2	3.796E-1	4.973E+0
-7.944E-2	4.023E-1	4.921E+0
-8.106E-2	3.796E-1	4.934E+0
-8.106E-2	3.731E-1	4.905E+0
-8.268E-2	4.023E-1	4.908E+0
-8.431E-2	3.893E-1	4.885E+0
-8.106E-2	3.796E-1	4.970E+0
-7.944E-2	3.796E-1	4.944E+0
-8.106E-2	3.926E-1	4.915E+0
-8.106E-2	3.731E-1	4.921E+0
-7.944E-2	3.893E-1	4.931E+0
-8.431E-2	3.731E-1	4.902E+0
-8.431E-2	3.731E-1	4.918E+0
-8.755E-2	3.472E-1	4.960E+0
-8.106E-2	3.764E-1	4.879E+0
-7.944E-2	3.926E-1	4.889E+0
-8.593E-2	3.796E-1	4.911E+0
-8.106E-2	3.731E-1	4.937E+0
-7.944E-2	3.764E-1	4.866E+0
-8.106E-2	3.829E-1	4.941E+0
-8.431E-2	3.666E-1	4.947E+0
-8.268E-2	3.634E-1	4.889E+0
-8.106E-2	3.666E-1	4.892E+0
-8.268E-2	3.893E-1	4.850E+0
-8.431E-2	3.731E-1	4.941E+0
-8.431E-2	3.861E-1	4.892E+0
-7.944E-2	3.861E-1	4.911E+0
-7.782E-2	3.829E-1	4.934E+0
-8.593E-2	3.829E-1	4.963E+0
-8.431E-2	3.861E-1	4.918E+0
-8.106E-2	3.958E-1	4.957E+0
-8.268E-2	3.829E-1	4.869E+0
-8.431E-2	3.796E-1	4.931E+0
-8.431E-2	4.088E-1	4.967E+0
-8.106E-2	3.958E-1	4.960E+0
-7.944E-2	3.634E-1	4.895E+0
-8.106E-2	3.926E-1	4.821E+0
-8.431E-2	3.634E-1	5.031E+0
-8.268E-2	3.926E-1	4.911E+0
-7.782E-2	3.731E-1	4.847E+0
-8.431E-2	3.601E-1	4.847E+0
-8.431E-2	3.796E-1	4.918E+0
-8.106E-2	3.861E-1	4.872E+0
-8.106E-2	3.699E-1	4.882E+0
-8.106E-2	3.829E-1	4.843E+0
-8.431E-2	3.893E-1	4.872E+0
-8.106E-2	3.796E-1	4.931E+0
-8.106E-2	3.796E-1	4.950E+0
-8.431E-2	3.699E-1	4.950E+0
-8.268E-2	3.893E-1	4.918E+0
-8.106E-2	3.699E-1	4.989E+0
-8.106E-2	4.121E-1	4.986E+0
-8.268E-2	3.666E-1	4.934E+0
-8.268E-2	3.861E-1	4.882E+0
-7.782E-2	3.991E-1	4.847E+0
-7.944E-2	3.764E-1	4.957E+0
-8.431E-2	3.764E-1	4.863E+0
-8.106E-2	3.991E-1	4.885E+0
-8.106E-2	3.796E-1	5.035E+0
-7.620E-2	3.796E-1	4.947E+0
-8.106E-2	3.861E-1	4.908E+0
-8.268E-2	3.958E-1	4.934E+0
-8.268E-2	3.666E-1	4.879E+0
-7.944E-2	3.991E-1	4.918E+0
-8.593E-2	3.861E-1	4.853E+0
-8.431E-2	3.893E-1	4.902E+0
-7.944E-2	3.926E-1	4.908E+0
-8.106E-2	3.731E-1	4.879E+0
-8.268E-2	3.893E-1	4.980E+0
-8.431E-2	3.666E-1	4.847E+0
-7.944E-2	3.958E-1	4.976E+0
-8.106E-2	3.699E-1	4.788E+0
-8.268E-2	3.958E-1	4.992E+0
-8.431E-2	3.731E-1	4.976E+0
-8.268E-2	3.926E-1	5.002E+0
-7.782E-2	3.504E-1	4.895E+0
-8.268E-2	3.764E-1	4.869E+0
-8.268E-2	3.666E-1	4.837E+0
-7.944E-2	3.731E-1	4.850E+0
-8.106E-2	3.861E-1	4.976E+0
-8.431E-2	3.861E-1	4.931E+0
-8.268E-2	3.861E-1	4.937E+0
-7.944E-2	3.634E-1	5.018E+0
-7.944E-2	3.569E-1	4.970E+0
-8.106E-2	3.796E-1	4.879E+0
-8.268E-2	3.764E-1	4.859E+0
-7.944E-2	3.926E-1	4.885E+0
-7.782E-2	3.699E-1	4.856E+0
-8.593E-2	4.023E-1	4.924E+0
-8.431E-2	3.861E-1	4.908E+0
-7.944E-2	4.185E-1	4.954E+0
-7.944E-2	3.991E-1	4.872E+0
-8.268E-2	4.121E-1	4.999E+0
-8.268E-2	3.764E-1	4.954E+0
-8.106E-2	3.958E-1	4.934E+0
-7.944E-2	3.796E-1	4.970E+0
-8.268E-2	3.699E-1	4.872E+0
-8.268E-2	3.926E-1	4.915E+0
-7.944E-2	3.991E-1	4.908E+0
-8.268E-2	3.861E-1	4.902E+0
-8.593E-2	3.699E-1	4.963E+0
-7.944E-2	3.958E-1	4.944E+0
-8.106E-2	3.731E-1	4.895E+0
-7.944E-2	3.796E-1	4.837E+0
-8.431E-2	3.764E-1	4.898E+0
-7.944E-2	3.991E-1	4.911E+0
-7.944E-2	3.926E-1	4.882E+0
-7.944E-2	3.666E-1	4.992E+0
-8.431E-2	3.829E-1	4.885E+0
-8.431E-2	3.569E-1	4.905E+0
-8.106E-2	3.829E-1	4.850E+0
-7.782E-2	3.764E-1	4.889E+0
-8.268E-2	3.893E-1	4.928E+0
-8.431E-2	3.699E-1	4.879E+0
-7.944E-2	4.023E-1	4.830E+0
-7.944E-2	3.958E-1	4.902E+0
-8.431E-2	4.023E-1	5.009E+0
-8.593E-2	3.504E-1	4.924E+0
-7.782E-2	3.926E-1	4.895E+0
-7.944E-2	3.731E-1	4.924E+0
-7.944E-2	3.764E-1	4.853E+0
-8.593E-2	3.699E-1	4.889E+0
-8.106E-2	3.861E-1	4.817E+0
-7.944E-2	3.764E-1	4.947E+0
-8.431E-2	3.926E-1	4.944E+0
-8.431E-2	3.731E-1	4.902E+0
-8.106E-2	3.764E-1	4.892E+0
-8.106E-2	3.926E-1	4.915E+0
-8.268E-2	3.796E-1	4.824E+0
-8.268E-2	3.893E-1	4.902E+0
-7.944E-2	3.829E-1	4.921E+0
-8.106E-2	3.893E-1	4.879E+0
-8.106E-2	3.796E-1	4.950E+0
-8.431E-2	3.699E-1	4.902E+0
-8.106E-2	3.861E-1	4.895E+0
-7.944E-2	3.926E-1	4.834E+0
-8.755E-2	3.926E-1	4.866E+0
-8.268E-2	3.699E-1	4.918E+0
-8.106E-2	3.634E-1	4.902E+0
-8.106E-2	3.958E-1	4.921E+0
-8.106E-2	3.666E-1	4.869E+0
-8.268E-2	3.861E-1	4.954E+0
-7.782E-2	3.796E-1	4.957E+0
-8.268E-2	3.634E-1	4.898E+0
-7.944E-2	3.699E-1	4.928E+0
-8.268E-2	3.764E-1	4.869E+0
-7.944E-2	3.764E-1	4.837E+0
-7.944E-2	3.991E-1	4.869E+0
-8.268E-2	3.893E-1	4.908E+0
-8.431E-2	3.666E-1	4.924E+0
-7.620E-2	3.893E-1	4.850E+0
-7.782E-2	3.796E-1	4.859E+0
-8.431E-2	3.634E-1	4.902E+0
-8.431E-2	3.893E-1	4.973E+0
-7.782E-2	3.861E-1	4.941E+0
-8.431E-2	3.699E-1	4.814E+0
-8.268E-2	4.023E-1	4.967E+0
-8.431E-2	3.829E-1	4.957E+0
-8.106E-2	3.829E-1	4.908E+0
-7.944E-2	3.829E-1	4.859E+0
-8.268E-2	4.023E-1	4.882E+0
-8.268E-2	3.926E-1	4.869E+0
-7.944E-2	3.764E-1	4.866E+0
-7.944E-2	3.861E-1	4.817E+0
-8.268E-2	3.764E-1	4.882E+0
-8.106E-2	3.991E-1	4.850E+0
-7.944E-2	3.764E-1	4.850E+0
-7.944E-2	3.764E-1	4.902E+0
-8.268E-2	3.796E-1	4.911E+0
-8.431E-2	3.958E-1	4.915E+0
-7.944E-2	3.796E-1	4.902E+0
-8.106E-2	3.829E-1	4.869E+0
-8.268E-2	3.861E-1	4.866E+0
-8.268E-2	3.731E-1	5.005E+0
-7.944E-2	3.764E-1	4.889E+0
-8.106E-2	3.634E-1	5.015E+0
-8.431E-2	3.796E-1	4.992E+0
-8.593E-2	3.731E-1	4.989E+0
-7.944E-2	3.829E-1	4.934E+0
-8.268E-2	3.764E-1	4.947E+0
-7.944E-2	3.829E-1	4.954E+0
-8.106E-2	3.764E-1	4.872E+0
-8.106E-2	3.861E-1	4.980E+0
-7.620E-2	3.893E-1	4.837E+0
-8.106E-2	3.699E-1	4.885E+0
-8.268E-2	3.926E-1	4.947E+0
-7.944E-2	3.796E-1	4.863E+0
-8.106E-2	3.731E-1	4.824E+0
-8.755E-2	3.893E-1	4.944E+0
-8.755E-2	3.829E-1	4.872E+0
-8.106E-2	3.893E-1	4.872E+0
-7.944E-2	3.699E-1	4.915E+0
-8.268E-2	3.958E-1	5.012E+0
-8.268E-2	3.569E-1	4.941E+0
-8.106E-2	3.731E-1	4.898E+0
-7.782E-2	3.666E-1	4.931E+0
-8.268E-2	3.601E-1	4.937E+0
-8.431E-2	3.796E-1	4.898E+0
-8.268E-2	3.991E-1	5.005E+0
-7.782E-2	3.861E-1	4.908E+0
-8.268E-2	3.893E-1	4.996E+0
-8.593E-2	3.731E-1	4.859E+0
-7.782E-2	4.056E-1	4.902E+0
-7.782E-2	3.796E-1	4.934E+0
-7.944E-2	3.893E-1	4.950E+0
-8.431E-2	3.991E-1	4.837E+0
-7.944E-2	3.796E-1	4.928E+0
-8.268E-2	3.634E-1	4.898E+0
-8.431E-2	3.731E-1	4.941E+0
-8.593E-2	3.666E-1	4.950E+0
-7.944E-2	3.958E-1	4.879E+0
-7.944E-2	3.731E-1	4.905E+0
-8.431E-2	3.699E-1	4.876E+0
-8.431E-2	3.893E-1	4.863E+0
-8.106E-2	3.796E-1	4.918E+0
-7.782E-2	3.731E-1	4.739E+0
-8.268E-2	3.991E-1	4.954E+0
-8.431E-2	3.634E-1	4.882E+0
-7.944E-2	3.893E-1	4.996E+0
-8.106E-2	3.893E-1	4.947E+0
-8.593E-2	3.731E-1	4.921E+0
-8.268E-2	3.796E-1	4.882E+0
-8.268E-2	3.829E-1	4.937E+0
-7.944E-2	3.764E-1	4.950E+0
-8.593E-2	3.569E-1	4.863E+0
-8.268E-2	3.893E-1	4.889E+0
-8.268E-2	3.537E-1	4.908E+0
-7.944E-2	3.958E-1	4.928E+0
-8.431E-2	3.829E-1	4.963E+0
-8.593E-2	3.731E-1	4.830E+0
-8.106E-2	3.731E-1	4.921E+0
-8.106E-2	3.764E-1	4.944E+0
-8.593E-2	3.829E-1	4.898E+0
-8.431E-2	3.731E-1	4.950E+0
-8.268E-2	3.861E-1	4.924E+0
-7.782E-2	3.731E-1	4.840E+0
-8.431E-2	3.861E-1	4.957E+0
-8.268E-2	3.796E-1	4.950E+0
-7.944E-2	3.893E-1	4.866E+0
-8.106E-2	3.666E-1	4.840E+0
-8.593E-2	3.699E-1	4.934E+0
-8.106E-2	3.991E-1	5.015E+0
-7.944E-2	3.861E-1	4.869E+0
-8.106E-2	3.926E-1	4.817E+0
-8.106E-2	3.991E-1	4.885E+0
-8.593E-2	4.023E-1	5.015E+0
-7.944E-2	3.861E-1	4.859E+0
-7.944E-2	3.829E-1	4.895E+0
-8.268E-2	3.829E-1	4.931E+0
-8.268E-2	3.699E-1	4.947E+0
-8.268E-2	3.764E-1	4.992E+0
-7.944E-2	3.861E-1	4.928E+0
-8.593E-2	3.926E-1	4.918E+0
-8.268E-2	3.537E-1	4.902E+0
-8.106E-2	3.764E-1	4.973E+0
-7.944E-2	3.991E-1	4.847E+0
-8.431E-2	3.731E-1	4.876E+0
-8.268E-2	3.699E-1	4.941E+0
-7.944E-2	3.796E-1	4.947E+0
-7.782E-2	4.056E-1	4.937E+0
-8.106E-2	3.764E-1	4.850E+0
-8.431E-2	3.666E-1	4.853E+0
-7.944E-2	3.829E-1	4.992E+0
-8.106E-2	3.829E-1	4.814E+0
-8.268E-2	3.634E-1	4.902E+0
-8.431E-2	3.731E-1	4.905E+0
-7.782E-2	3.634E-1	4.876E+0
-8.268E-2	3.731E-1	4.934E+0
-8.106E-2	3.504E-1	4.986E+0
-8.431E-2	3.926E-1	4.824E+0
-7.944E-2	3.829E-1	4.921E+0
-8.106E-2	3.764E-1	4.876E+0
-8.593E-2	3.958E-1	4.921E+0
-8.268E-2	3.764E-1	4.973E+0
-7.944E-2	3.699E-1	4.814E+0
-7.944E-2	3.634E-1	4.950E+0
-8.431E-2	3.731E-1	4.892E+0
-8.268E-2	3.829E-1	4.918E+0
-8.106E-2	3.764E-1	4.934E+0
-8.268E-2	3.829E-1	4.902E+0
-8.268E-2	3.796E-1	4.911E+0
-8.268E-2	3.764E-1	4.898E+0
-8.106E-2	3.796E-1	4.921E+0
-8.268E-2	3.926E-1	5.002E+0
-8.268E-2	3.666E-1	4.902E+0
-8.431E-2	3.861E-1	4.970E+0
-8.106E-2	3.601E-1	4.902E+0
-8.268E-2	3.699E-1	4.908E+0
-8.431E-2	3.861E-1	4.989E+0
-8.268E-2	3.699E-1	4.892E+0
-7.944E-2	3.991E-1	4.859E+0
-8.268E-2	3.829E-1	4.947E+0
-8.431E-2	3.699E-1	4.921E+0
-8.268E-2	3.861E-1	4.905E+0
-7.944E-2	3.926E-1	4.931E+0
-8.268E-2	3.829E-1	4.824E+0
-8.106E-2	3.601E-1	4.908E+0
-8.268E-2	3.861E-1	4.872E+0
-7.944E-2	3.829E-1	4.911E+0
-8.106E-2	3.796E-1	4.960E+0
-8.431E-2	3.958E-1	4.882E+0
-8.593E-2	3.731E-1	4.905E+0
-7.944E-2	3.926E-1	4.921E+0
-8.106E-2	3.796E-1	4.950E+0
-8.593E-2	3.958E-1	4.937E+0
-8.431E-2	3.861E-1	5.002E+0
-8.268E-2	3.829E-1	4.908E+0
-7.944E-2	3.731E-1	4.863E+0
-8.431E-2	3.504E-1	5.012E+0
-8.593E-2	3.537E-1	4.902E+0
-7.782E-2	3.893E-1	4.908E+0
-8.106E-2	3.796E-1	4.840E+0
-8.268E-2	3.699E-1	4.872E+0
-8.431E-2	3.861E-1	4.892E+0
-7.944E-2	3.796E-1	4.986E+0
-7.944E-2	3.796E-1	4.879E+0
-8.431E-2	3.666E-1	4.963E+0
-8.593E-2	3.893E-1	4.898E+0
-8.268E-2	4.056E-1	4.976E+0
-8.106E-2	3.666E-1	4.872E+0
-8.431E-2	3.829E-1	4.902E+0
-8.755E-2	3.958E-1	4.905E+0
-7.944E-2	3.861E-1	4.911E+0
-7.944E-2	3.926E-1	4.817E+0
-8.431E-2	3.796E-1	4.879E+0
-8.268E-2	3.569E-1	4.876E+0
-8.106E-2	3.537E-1	4.924E+0
-8.268E-2	3.666E-1	4.931E+0
-8.593E-2	3.699E-1	4.963E+0
-8.593E-2	3.926E-1	4.918E+0
-7.944E-2	3.926E-1	5.044E+0
-7.944E-2	3.764E-1	4.882E+0
-8.593E-2	3.861E-1	4.957E+0
-8.268E-2	3.796E-1	4.928E+0
-7.620E-2	3.796E-1	4.970E+0
-7.944E-2	3.893E-1	4.866E+0
-8.268E-2	3.829E-1	4.843E+0
-8.268E-2	3.634E-1	4.872E+0
-8.106E-2	3.764E-1	4.918E+0
-8.106E-2	3.666E-1	4.941E+0
-8.593E-2	3.666E-1	4.924E+0
-8.268E-2	3.666E-1	4.889E+0
-7.944E-2	3.893E-1	4.866E+0
-8.268E-2	3.666E-1	4.931E+0
-8.268E-2	3.861E-1	4.885E+0
-8.431E-2	3.926E-1	4.989E+0
-8.106E-2	3.893E-1	4.915E+0
-8.106E-2	3.634E-1	4.937E+0
-8.593E-2	3.796E-1	4.947E+0
-8.431E-2	3.731E-1	4.928E+0
-8.106E-2	4.088E-1	4.895E+0
-8.268E-2	3.893E-1	4.999E+0
-8.431E-2	3.796E-1	4.941E+0
-8.106E-2	3.731E-1	4.999E+0
-8.106E-2	3.764E-1	5.002E+0
-8.106E-2	4.023E-1	4.885E+0
-8.268E-2	3.666E-1	4.941E+0
-8.593E-2	3.731E-1	4.882E+0
-7.782E-2	3.991E-1	4.937E+0
-8.106E-2	3.796E-1	4.879E+0
-8.593E-2	3.926E-1	4.928E+0
-8.431E-2	3.893E-1	4.999E+0
-8.106E-2	3.893E-1	4.911E+0
-8.268E-2	3.764E-1	4.980E+0
-8.431E-2	3.926E-1	4.859E+0
-8.431E-2	3.958E-1	4.879E+0
-8.268E-2	3.861E-1	4.944E+0
-8.106E-2	3.764E-1	4.957E+0
-8.106E-2	3.699E-1	4.924E+0
-8.106E-2	3.666E-1	4.853E+0
-8.106E-2	3.731E-1	4.924E+0
-7.782E-2	3.861E-1	4.970E+0
-8.431E-2	3.699E-1	4.931E+0
-8.268E-2	3.537E-1	5.012E+0
-8.431E-2	3.699E-1	4.928E+0
-8.106E-2	3.764E-1	4.937E+0
-8.917E-2	3.504E-1	4.879E+0
-8.431E-2	3.666E-1	4.934E+0
-7.782E-2	3.893E-1	4.889E+0
-7.944E-2	3.699E-1	4.879E+0
-8.593E-2	3.829E-1	4.908E+0
-8.268E-2	3.861E-1	4.928E+0
-8.106E-2	3.666E-1	4.911E+0
-7.782E-2	3.893E-1	4.892E+0
-8.593E-2	3.731E-1	4.967E+0
-8.431E-2	3.958E-1	4.911E+0
-7.944E-2	3.958E-1	4.905E+0
-8.268E-2	3.764E-1	4.905E+0
-8.431E-2	3.926E-1	4.976E+0
-8.268E-2	3.731E-1	4.976E+0
-7.944E-2	3.958E-1	4.872E+0
-8.268E-2	3.731E-1	4.821E+0
-8.593E-2	3.699E-1	4.921E+0
-8.593E-2	3.796E-1	4.869E+0
-8.268E-2	3.796E-1	4.830E+0
-7.944E-2	3.796E-1	4.863E+0
-8.268E-2	3.439E-1	4.924E+0
-8.268E-2	4.023E-1	4.980E+0
-8.106E-2	3.634E-1	4.944E+0
-7.782E-2	3.861E-1	4.889E+0
-8.431E-2	3.731E-1	4.947E+0
-8.431E-2	3.504E-1	4.859E+0
-7.944E-2	3.731E-1	4.983E+0
-7.944E-2	3.666E-1	4.983E+0
-8.593E-2	3.764E-1	4.957E+0
-8.431E-2	3.472E-1	4.937E+0
-8.106E-2	3.829E-1	4.850E+0
-7.944E-2	3.991E-1	4.931E+0
-8.431E-2	4.023E-1	4.898E+0
-8.431E-2	3.666E-1	4.967E+0
-7.944E-2	3.439E-1	4.924E+0
-8.268E-2	3.861E-1	4.876E+0
-8.593E-2	3.829E-1	4.882E+0
-8.268E-2	3.764E-1	4.928E+0
-7.620E-2	3.699E-1	4.908E+0
-7.944E-2	3.958E-1	4.824E+0
-8.268E-2	3.537E-1	4.967E+0
-8.431E-2	3.569E-1	5.002E+0
-8.431E-2	3.731E-1	4.918E+0
-8.106E-2	3.829E-1	5.028E+0
-8.431E-2	3.764E-1	4.928E+0
-7.944E-2	3.601E-1	4.931E+0
-8.106E-2	3.796E-1	4.847E+0
-7.944E-2	3.731E-1	4.924E+0
-8.268E-2	3.569E-1	4.921E+0
-8.431E-2	3.666E-1	4.863E+0
-7.782E-2	3.764E-1	4.921E+0
-7.944E-2	3.861E-1	4.872E+0
-8.106E-2	3.829E-1	4.821E+0
-8.431E-2	3.699E-1	4.908E+0
-7.782E-2	3.796E-1	4.976E+0
-7.944E-2	3.731E-1	4.876E+0
-8.431E-2	3.634E-1	4.850E+0
-8.431E-2	3.731E-1	4.921E+0
-8.431E-2	3.699E-1	4.950E+0
-7.782E-2	3.796E-1	4.947E+0
-8.593E-2	3.666E-1	4.911E+0
-8.431E-2	3.699E-1	4.921E+0
-8.106E-2	3.796E-1	4.924E+0
-8.106E-2	3.764E-1	4.872E+0
-7.944E-2	3.764E-1	5.028E+0
-8.431E-2	3.829E-1	4.934E+0
-7.782E-2	3.893E-1	4.931E+0
-8.268E-2	3.829E-1	4.973E+0
-8.593E-2	3.699E-1	4.885E+0
-7.944E-2	3.731E-1	4.885E+0
-8.268E-2	3.829E-1	4.970E+0
-8.106E-2	3.569E-1	4.921E+0
-8.431E-2	3.829E-1	4.963E+0
-8.431E-2	3.829E-1	4.980E+0
-7.944E-2	3.893E-1	4.957E+0
-8.106E-2	3.601E-1	4.872E+0
-8.268E-2	3.537E-1	4.924E+0
-8.268E-2	4.153E-1	4.905E+0
-8.106E-2	3.829E-1	4.944E+0
-7.944E-2	3.796E-1	4.970E+0
-8.593E-2	3.861E-1	4.892E+0
-8.431E-2	3.699E-1	4.892E+0
-8.268E-2	3.861E-1	4.944E+0
-8.106E-2	3.861E-1	4.817E+0
-7.944E-2	3.634E-1	4.905E+0
-8.268E-2	3.601E-1	4.941E+0
-7.782E-2	3.699E-1	4.957E+0
-7.944E-2	3.634E-1	4.879E+0
-8.268E-2	3.764E-1	4.859E+0
-8.593E-2	3.634E-1	4.918E+0
-7.944E-2	4.056E-1	4.957E+0
-8.106E-2	3.829E-1	4.976E+0
-8.431E-2	3.893E-1	4.983E+0
-8.268E-2	3.666E-1	4.941E+0
-7.620E-2	3.764E-1	4.915E+0
-7.944E-2	3.991E-1	4.808E+0
-8.268E-2	4.023E-1	4.950E+0
-8.593E-2	3.439E-1	4.996E+0
-7.782E-2	3.731E-1	4.908E+0
-8.106E-2	3.991E-1	4.911E+0
-8.268E-2	3.537E-1	4.983E+0
-8.431E-2	3.764E-1	4.976E+0
-7.944E-2	3.958E-1	4.882E+0
-8.106E-2	3.861E-1	4.905E+0
-8.268E-2	3.731E-1	4.941E+0
-8.593E-2	3.731E-1	4.937E+0
-8.268E-2	3.829E-1	4.928E+0
-8.106E-2	3.699E-1	4.937E+0
-8.431E-2	3.634E-1	4.911E+0
-8.593E-2	3.829E-1	4.902E+0
-8.106E-2	3.958E-1	4.869E+0
-8.431E-2	3.666E-1	4.983E+0
-8.268E-2	3.893E-1	4.934E+0
-8.431E-2	3.926E-1	4.840E+0
-7.944E-2	3.796E-1	4.918E+0
-8.106E-2	3.796E-1	4.834E+0
-7.944E-2	3.601E-1	4.863E+0
-8.593E-2	3.861E-1	4.937E+0
-7.944E-2	3.699E-1	4.840E+0
-7.944E-2	3.601E-1	4.798E+0
-8.431E-2	3.731E-1	4.973E+0
-8.593E-2	4.023E-1	4.847E+0
-7.944E-2	3.861E-1	4.885E+0
-8.106E-2	3.861E-1	4.885E+0
-8.593E-2	3.796E-1	4.850E+0
-8.431E-2	3.861E-1	4.866E+0
-7.782E-2	4.023E-1	4.915E+0
-8.106E-2	3.764E-1	4.869E+0
-8.268E-2	3.861E-1	4.992E+0
-8.755E-2	3.634E-1	4.980E+0
-7.944E-2	3.861E-1	4.963E+0
-8.268E-2	4.056E-1	4.963E+0
-8.431E-2	3.991E-1	5.002E+0
-8.431E-2	3.958E-1	4.960E+0
-8.106E-2	3.926E-1	4.950E+0
-7.944E-2	3.537E-1	4.853E+0
-8.268E-2	3.601E-1	4.924E+0
-8.431E-2	3.829E-1	4.859E+0
-7.782E-2	4.088E-1	4.889E+0
-8.268E-2	3.861E-1	4.908E+0
-8.431E-2	3.472E-1	4.928E+0
-8.431E-2	3.666E-1	4.944E+0
-7.944E-2	3.666E-1	4.941E+0
-8.268E-2	3.829E-1	4.918E+0
-8.431E-2	3.958E-1	4.859E+0
-8.268E-2	3.861E-1	4.885E+0
-8.106E-2	3.731E-1	4.856E+0
-7.944E-2	3.731E-1	4.876E+0
-8.593E-2	3.958E-1	4.895E+0
-8.431E-2	3.861E-1	4.859E+0
-8.268E-2	3.731E-1	4.911E+0
-8.106E-2	3.504E-1	4.947E+0
-8.268E-2	3.796E-1	4.931E+0
-8.431E-2	3.537E-1	4.885E+0
-8.106E-2	3.796E-1	4.791E+0
-8.268E-2	3.796E-1	5.015E+0
-8.431E-2	3.764E-1	4.908E+0
-8.431E-2	3.926E-1	4.889E+0
-7.620E-2	3.699E-1	4.934E+0
-8.106E-2	3.796E-1	4.915E+0
-8.593E-2	3.796E-1	4.918E+0
-8.268E-2	3.861E-1	4.885E+0
-8.106E-2	3.699E-1	4.847E+0
-7.944E-2	3.861E-1	4.944E+0
-8.106E-2	3.699E-1	4.967E+0
-8.431E-2	3.764E-1	4.980E+0
-7.782E-2	3.926E-1	4.924E+0
-8.106E-2	3.861E-1	4.954E+0
-8.268E-2	3.926E-1	4.921E+0
-8.593E-2	3.829E-1	4.931E+0
-7.944E-2	3.699E-1	5.005E+0
-7.944E-2	3.829E-1	4.853E+0
-8.593E-2	3.796E-1	4.967E+0
-8.431E-2	3.861E-1	4.941E+0
-7.944E-2	3.601E-1	4.937E+0
-8.268E-2	3.601E-1	4.944E+0
-8.431E-2	3.601E-1	4.960E+0
-8.431E-2	3.764E-1	4.911E+0
-8.268E-2	3.634E-1	4.911E+0
-8.268E-2	3.926E-1	4.882E+0
-8.268E-2	3.861E-1	4.937E+0
-8.268E-2	3.991E-1	4.902E+0
-8.268E-2	3.893E-1	4.921E+0
-7.620E-2	4.023E-1	4.902E+0
-8.755E-2	3.731E-1	4.863E+0
-8.268E-2	3.796E-1	4.853E+0
-8.268E-2	3.666E-1	4.999E+0
-8.268E-2	3.926E-1	4.898E+0
-8.755E-2	3.829E-1	4.918E+0
-8.431E-2	3.666E-1	4.934E+0
-7.944E-2	3.634E-1	4.872E+0
-8.268E-2	3.472E-1	4.915E+0
-8.755E-2	3.699E-1	4.931E+0
-8.268E-2	3.731E-1	4.967E+0
-8.106E-2	3.829E-1	4.950E+0
-8.106E-2	3.731E-1	4.941E+0
-8.431E-2	3.569E-1	4.976E+0
-8.268E-2	3.861E-1	4.996E+0
-8.106E-2	3.666E-1	4.879E+0
-8.106E-2	3.731E-1	4.814E+0
-8.268E-2	3.764E-1	4.889E+0
-8.431E-2	3.731E-1	4.992E+0
-8.106E-2	3.731E-1	4.885E+0
-8.106E-2	3.829E-1	4.879E+0
-8.755E-2	3.731E-1	4.963E+0
-8.268E-2	3.731E-1	4.944E+0
-7.944E-2	3.829E-1	4.837E+0
-8.106E-2	3.699E-1	4.937E+0
-8.755E-2	3.699E-1	4.924E+0
-8.268E-2	3.861E-1	4.898E+0
-7.944E-2	3.926E-1	4.924E+0
-7.944E-2	3.829E-1	4.980E+0
-8.431E-2	4.218E-1	4.970E+0
-8.593E-2	3.731E-1	4.957E+0
-7.944E-2	3.731E-1	4.905E+0
-8.106E-2	3.958E-1	4.905E+0
-8.917E-2	3.861E-1	4.999E+0
-8.106E-2	3.796E-1	4.960E+0
-8.106E-2	3.926E-1	4.902E+0
-8.106E-2	3.764E-1	4.954E+0
-8.593E-2	3.796E-1	4.960E+0
-8.593E-2	3.666E-1	4.980E+0
-8.268E-2	3.731E-1	4.924E+0
-8.268E-2	3.699E-1	4.928E+0
-8.431E-2	3.731E-1	4.908E+0
-8.431E-2	3.829E-1	4.879E+0
-7.944E-2	3.926E-1	4.950E+0
-8.106E-2	3.958E-1	4.918E+0
-8.593E-2	3.796E-1	4.960E+0
-8.106E-2	3.601E-1	4.892E+0
-8.268E-2	3.926E-1	4.957E+0
-8.106E-2	3.764E-1	4.921E+0
-8.268E-2	3.926E-1	4.931E+0
-8.268E-2	3.893E-1	4.889E+0
-8.106E-2	3.796E-1	4.898E+0
-7.782E-2	3.764E-1	4.902E+0
-8.593E-2	4.023E-1	4.902E+0
-8.268E-2	3.829E-1	5.002E+0
-8.106E-2	3.861E-1	4.954E+0
-7.782E-2	4.023E-1	4.928E+0
-8.268E-2	3.699E-1	4.960E+0
-8.431E-2	4.185E-1	4.902E+0
-7.944E-2	3.699E-1	4.934E+0
-8.106E-2	3.829E-1	4.859E+0
-8.268E-2	4.023E-1	4.937E+0
-8.268E-2	3.731E-1	4.941E+0
-8.106E-2	3.958E-1	4.918E+0
-8.106E-2	3.569E-1	4.957E+0
-8.431E-2	3.731E-1	4.924E+0
-8.268E-2	3.731E-1	4.924E+0
-8.268E-2	3.731E-1	4.866E+0
-8.268E-2	3.829E-1	5.002E+0
-8.268E-2	3.958E-1	5.005E+0
-8.431E-2	3.699E-1	4.934E+0
-7.620E-2	3.958E-1	4.992E+0
-7.944E-2	3.829E-1	4.941E+0
-8.593E-2	3.731E-1	4.924E+0
-8.431E-2	3.861E-1	4.941E+0
-8.106E-2	3.731E-1	4.950E+0
-8.106E-2	3.472E-1	4.980E+0
-8.593E-2	3.861E-1	4.934E+0
-8.431E-2	3.893E-1	4.885E+0
-8.106E-2	3.699E-1	4.911E+0
-8.268E-2	3.764E-1	4.847E+0
-8.431E-2	3.861E-1	4.876E+0
-8.268E-2	3.893E-1	4.954E+0
-8.106E-2	3.861E-1	4.941E+0
-7.944E-2	3.731E-1	4.941E+0
-8.268E-2	4.056E-1	4.921E+0
-8.106E-2	3.569E-1	4.954E+0
-7.944E-2	3.699E-1	4.973E+0
-8.106E-2	3.893E-1	4.960E+0
-8.431E-2	3.699E-1	5.012E+0
-8.431E-2	3.829E-1	4.963E+0
-8.268E-2	4.023E-1	4.908E+0
-8.268E-2	3.861E-1	4.911E+0
-8.431E-2	3.958E-1	4.970E+0
-8.431E-2	3.764E-1	4.898E+0
-8.106E-2	3.958E-1	4.911E+0
-8.106E-2	4.023E-1	4.895E+0
-8.593E-2	3.699E-1	4.866E+0
-8.431E-2	3.699E-1	4.824E+0
-7.944E-2	3.861E-1	4.976E+0
-8.431E-2	3.699E-1	4.973E+0
-8.431E-2	3.796E-1	5.022E+0
-8.106E-2	3.601E-1	4.817E+0
-8.268E-2	3.991E-1	4.911E+0
-8.106E-2	3.991E-1	4.911E+0
-8.268E-2	3.861E-1	4.905E+0
-8.431E-2	3.764E-1	4.915E+0
-8.268E-2	3.731E-1	4.999E+0
-7.944E-2	3.958E-1	4.980E+0
-8.593E-2	3.666E-1	4.999E+0
-8.593E-2	3.764E-1	5.083E+0
-7.620E-2	3.926E-1	4.934E+0
-8.268E-2	3.893E-1	4.970E+0
-8.268E-2	3.829E-1	4.954E+0
-8.431E-2	3.861E-1	4.976E+0
-7.782E-2	3.926E-1	4.973E+0
-7.944E-2	3.731E-1	4.876E+0
-8.268E-2	3.926E-1	4.915E+0
-8.431E-2	3.926E-1	4.869E+0
-7.944E-2	3.764E-1	4.960E+0
-8.106E-2	4.153E-1	4.957E+0
-8.268E-2	3.829E-1	4.905E+0
-8.268E-2	3.861E-1	4.960E+0
-8.268E-2	3.796E-1	4.999E+0
-7.782E-2	3.829E-1	5.002E+0
-8.431E-2	3.634E-1	4.941E+0
-8.268E-2	4.023E-1	4.843E+0
-7.782E-2	3.699E-1	4.856E+0
-8.106E-2	3.666E-1	4.908E+0
-8.268E-2	3.764E-1	4.885E+0
-8.593E-2	3.764E-1	4.934E+0
-8.106E-2	3.893E-1	4.950E+0
-8.431E-2	3.829E-1	4.950E+0
-8.431E-2	3.569E-1	4.960E+0
-8.431E-2	3.407E-1	4.950E+0
-7.782E-2	3.796E-1	5.009E+0
-8.268E-2	3.666E-1	4.908E+0
-8.431E-2	3.537E-1	4.876E+0
-8.268E-2	3.991E-1	4.911E+0
-7.944E-2	3.731E-1	4.872E+0
-8.106E-2	4.023E-1	4.879E+0
-8.106E-2	3.634E-1	4.963E+0
-8.268E-2	3.666E-1	4.937E+0
-7.782E-2	3.569E-1	4.902E+0
-8.106E-2	3.991E-1	4.950E+0
-8.268E-2	3.699E-1	4.902E+0
-8.431E-2	3.829E-1	4.941E+0
-7.944E-2	3.796E-1	4.879E+0
-8.431E-2	3.601E-1	5.009E+0
-8.431E-2	3.796E-1	4.957E+0
-8.755E-2	3.796E-1	4.847E+0
-8.106E-2	3.796E-1	4.937E+0
-8.268E-2	3.537E-1	4.908E+0
-8.593E-2	3.699E-1	4.808E+0
-8.431E-2	3.601E-1	4.872E+0
-8.106E-2	3.666E-1	4.980E+0
-7.944E-2	3.537E-1	4.947E+0
-8.593E-2	3.893E-1	4.876E+0
-8.431E-2	3.731E-1	4.889E+0
-8.106E-2	3.893E-1	4.999E+0
-8.106E-2	3.731E-1	4.954E+0
-8.268E-2	3.861E-1	4.941E+0
-8.268E-2	3.829E-1	4.947E+0
-8.106E-2	3.731E-1	4.928E+0
-7.944E-2	3.699E-1	4.902E+0
-8.593E-2	3.796E-1	4.895E+0
-8.431E-2	3.991E-1	5.009E+0
-8.268E-2	3.796E-1	4.850E+0
-8.106E-2	3.601E-1	4.915E+0
-8.431E-2	3.829E-1	4.902E+0
-8.431E-2	3.796E-1	4.895E+0
-7.944E-2	3.829E-1	4.937E+0
-7.944E-2	3.796E-1	4.827E+0
-8.755E-2	3.926E-1	4.856E+0
-8.431E-2	4.056E-1	4.941E+0
-8.268E-2	3.861E-1	4.918E+0
-8.268E-2	3.666E-1	4.921E+0
-8.593E-2	3.601E-1	4.834E+0
-8.431E-2	3.764E-1	4.915E+0
-7.944E-2	3.829E-1	4.963E+0
-8.106E-2	3.926E-1	4.889E+0
-8.431E-2	3.991E-1	4.970E+0
-8.431E-2	3.829E-1	4.973E+0
-8.106E-2	3.764E-1	4.996E+0
-8.106E-2	3.764E-1	4.908E+0
-8.268E-2	3.796E-1	4.908E+0
-8.431E-2	3.796E-1	4.895E+0
-7.944E-2	3.893E-1	4.876E+0
-7.944E-2	3.731E-1	4.905E+0
-8.431E-2	3.764E-1	4.950E+0
-8.431E-2	4.056E-1	4.840E+0
-8.268E-2	3.829E-1	4.947E+0
-7.944E-2	3.731E-1	4.840E+0
-8.431E-2	4.023E-1	4.898E+0
-8.106E-2	3.472E-1	4.937E+0
-8.106E-2	3.699E-1	4.918E+0
-7.944E-2	3.829E-1	4.866E+0
-8.593E-2	3.666E-1	5.018E+0
-8.431E-2	3.893E-1	4.957E+0
-8.268E-2	3.731E-1	4.918E+0
-7.944E-2	3.472E-1	4.928E+0
-8.431E-2	3.731E-1	4.931E+0
-7.944E-2	3.796E-1	4.902E+0
-8.106E-2	3.861E-1	5.022E+0
-8.106E-2	3.699E-1	4.983E+0
-8.593E-2	3.796E-1	4.950E+0
-8.106E-2	3.601E-1	4.827E+0
-7.944E-2	3.666E-1	4.902E+0
-8.268E-2	3.861E-1	4.928E+0
-8.593E-2	3.893E-1	4.957E+0
-8.268E-2	3.861E-1	4.905E+0
-8.268E-2	3.537E-1	4.921E+0
-8.106E-2	3.764E-1	4.905E+0
-8.268E-2	3.861E-1	4.859E+0
-8.268E-2	3.893E-1	4.928E+0
-8.106E-2	3.829E-1	4.928E+0
-8.106E-2	4.023E-1	4.889E+0
-8.431E-2	3.861E-1	4.834E+0
-8.106E-2	3.764E-1	4.911E+0
-8.106E-2	3.829E-1	4.911E+0
-8.106E-2	3.634E-1	4.885E+0
-8.755E-2	3.699E-1	4.944E+0
-8.268E-2	3.861E-1	4.850E+0
-7.944E-2	3.699E-1	4.902E+0
-8.106E-2	3.504E-1	4.850E+0
-8.755E-2	3.861E-1	4.992E+0
-8.431E-2	3.764E-1	4.921E+0
-7.944E-2	3.731E-1	4.921E+0
-8.268E-2	3.796E-1	5.005E+0
-8.593E-2	3.893E-1	4.931E+0
-8.431E-2	3.861E-1	4.963E+0
-8.106E-2	3.764E-1	4.934E+0
-8.106E-2	3.829E-1	4.908E+0
-8.431E-2	3.634E-1	5.005E+0
-8.268E-2	3.926E-1	4.924E+0
-8.106E-2	3.764E-1	4.947E+0
-7.944E-2	3.764E-1	4.963E+0
-8.431E-2	3.861E-1	4.918E+0
-8.593E-2	3.796E-1	4.882E+0
-8.106E-2	3.796E-1	4.976E+0
-8.106E-2	3.893E-1	4.947E+0
-8.917E-2	3.537E-1	4.911E+0
-8.593E-2	3.829E-1	5.035E+0
-7.944E-2	3.699E-1	4.905E+0
-8.268E-2	3.796E-1	4.944E+0
-8.593E-2	3.569E-1	4.970E+0
-8.593E-2	3.666E-1	4.944E+0
-8.268E-2	3.926E-1	4.963E+0
-8.431E-2	3.731E-1	4.905E+0
-8.431E-2	3.634E-1	4.911E+0
-8.268E-2	3.764E-1	4.941E+0
-7.944E-2	4.023E-1	4.970E+0
-8.106E-2	3.861E-1	4.963E+0
-8.431E-2	3.731E-1	4.856E+0
-8.431E-2	3.796E-1	4.895E+0
-8.268E-2	3.764E-1	4.915E+0
-7.944E-2	3.796E-1	4.937E+0
-8.593E-2	3.991E-1	4.892E+0
-8.593E-2	3.796E-1	4.937E+0
-7.944E-2	3.893E-1	4.967E+0
-7.944E-2	3.764E-1	4.889E+0
-8.593E-2	3.634E-1	4.970E+0
-8.431E-2	3.666E-1	4.879E+0
-8.106E-2	3.634E-1	4.830E+0
-8.106E-2	3.829E-1	4.957E+0
-8.755E-2	3.861E-1	4.892E+0
-8.593E-2	3.699E-1	4.921E+0
-8.106E-2	3.731E-1	4.892E+0
-8.593E-2	3.893E-1	4.967E+0
-8.593E-2	3.926E-1	4.830E+0
-8.431E-2	4.023E-1	4.915E+0
-8.106E-2	3.893E-1	4.892E+0
-8.268E-2	3.796E-1	4.983E+0
-8.593E-2	3.537E-1	4.944E+0
-8.268E-2	3.601E-1	4.908E+0
-8.268E-2	3.861E-1	5.018E+0
-8.106E-2	3.861E-1	4.866E+0
-8.431E-2	3.731E-1	4.931E+0
-8.593E-2	3.601E-1	4.928E+0
-7.944E-2	3.796E-1	4.850E+0
-8.431E-2	3.666E-1	4.905E+0
-8.593E-2	3.764E-1	4.869E+0
-8.431E-2	3.829E-1	4.879E+0
-8.268E-2	3.991E-1	4.902E+0
-7.944E-2	3.926E-1	4.918E+0
-8.431E-2	4.056E-1	4.866E+0
-8.431E-2	3.666E-1	4.872E+0
-7.944E-2	3.634E-1	4.976E+0
-8.106E-2	3.926E-1	4.957E+0
-8.431E-2	3.796E-1	4.973E+0
-8.755E-2	3.991E-1	4.872E+0
-8.268E-2	3.764E-1	4.931E+0
-8.431E-2	3.601E-1	4.921E+0
-8.593E-2	3.796E-1	4.921E+0
-8.431E-2	3.407E-1	4.976E+0
-8.106E-2	3.829E-1	4.941E+0
-8.431E-2	3.796E-1	4.928E+0
-8.593E-2	3.699E-1	4.950E+0
-8.431E-2	3.601E-1	4.931E+0
-7.944E-2	3.601E-1	5.018E+0
-8.268E-2	3.861E-1	4.944E+0
-8.431E-2	3.731E-1	4.989E+0
-8.268E-2	3.861E-1	4.928E+0
-8.431E-2	3.731E-1	4.908E+0
-8.106E-2	3.764E-1	4.944E+0
-8.431E-2	3.926E-1	4.853E+0
-8.431E-2	3.634E-1	4.915E+0
-8.106E-2	3.861E-1	4.895E+0
-8.106E-2	3.699E-1	4.937E+0
-8.431E-2	3.764E-1	4.863E+0
-8.268E-2	3.764E-1	4.950E+0
-7.944E-2	3.861E-1	4.950E+0
-8.106E-2	3.666E-1	4.915E+0
-8.106E-2	3.796E-1	4.937E+0
-8.593E-2	3.666E-1	4.879E+0
-7.944E-2	3.666E-1	4.885E+0
-8.106E-2	3.829E-1	4.960E+0
-8.268E-2	3.796E-1	4.954E+0
-8.268E-2	3.796E-1	4.859E+0
-8.106E-2	3.796E-1	4.941E+0
-7.944E-2	3.861E-1	4.934E+0
-8.431E-2	3.893E-1	4.889E+0
-8.431E-2	3.699E-1	5.009E+0
-8.106E-2	3.634E-1	5.015E+0
-8.268E-2	3.569E-1	4.866E+0
-8.268E-2	3.764E-1	4.954E+0
-8.431E-2	3.601E-1	4.996E+0
-7.782E-2	3.634E-1	4.931E+0
-8.106E-2	3.731E-1	4.863E+0
-8.268E-2	3.796E-1	4.915E+0
-8.593E-2	3.796E-1	4.918E+0
-7.782E-2	3.796E-1	4.853E+0
-8.106E-2	3.764E-1	4.869E+0
-8.431E-2	3.796E-1	4.931E+0
-8.431E-2	3.504E-1	4.895E+0
-8.106E-2	3.764E-1	4.902E+0
-8.106E-2	3.991E-1	4.947E+0
-8.431E-2	3.958E-1	4.866E+0
-8.593E-2	3.666E-1	4.970E+0
-8.106E-2	3.634E-1	4.889E+0
-8.431E-2	3.829E-1	4.918E+0
-8.268E-2	3.861E-1	4.941E+0
-8.593E-2	3.861E-1	4.960E+0
-7.944E-2	3.796E-1	4.908E+0
-8.268E-2	3.893E-1	5.015E+0
-8.268E-2	3.796E-1	4.986E+0
-8.106E-2	3.731E-1	4.908E+0
-7.782E-2	3.958E-1	4.957E+0
-8.106E-2	3.829E-1	4.898E+0
-8.431E-2	3.991E-1	4.882E+0
-8.431E-2	3.926E-1	4.811E+0
-7.944E-2	3.796E-1	4.892E+0
-8.106E-2	3.926E-1	4.976E+0
-8.268E-2	3.764E-1	4.970E+0
-8.268E-2	3.634E-1	4.889E+0
-7.944E-2	3.699E-1	4.931E+0
-8.431E-2	4.088E-1	4.869E+0
-8.593E-2	3.699E-1	4.976E+0
-8.268E-2	3.666E-1	4.954E+0
-8.106E-2	3.861E-1	4.834E+0
-8.268E-2	3.796E-1	4.980E+0
-8.431E-2	3.731E-1	4.811E+0
-8.431E-2	3.504E-1	4.944E+0
-7.782E-2	3.634E-1	4.941E+0
-8.268E-2	3.796E-1	4.895E+0
-8.431E-2	3.861E-1	4.954E+0
-8.106E-2	3.893E-1	5.002E+0
-7.944E-2	3.569E-1	4.944E+0
-8.268E-2	3.666E-1	4.934E+0
-8.593E-2	3.634E-1	4.973E+0
-8.431E-2	3.829E-1	5.031E+0
-7.944E-2	3.731E-1	4.908E+0
-7.944E-2	3.926E-1	4.892E+0
-8.431E-2	3.926E-1	4.908E+0
-8.268E-2	3.926E-1	4.921E+0
-7.944E-2	3.764E-1	4.970E+0
-7.944E-2	3.829E-1	4.937E+0
-8.268E-2	3.731E-1	4.895E+0
-8.106E-2	3.764E-1	4.963E+0
-8.431E-2	3.926E-1	4.921E+0
-8.106E-2	3.666E-1	4.850E+0
-8.593E-2	3.666E-1	5.015E+0
-8.268E-2	3.926E-1	4.950E+0
-8.268E-2	3.537E-1	4.895E+0
-8.106E-2	3.958E-1	4.918E+0
-8.106E-2	3.796E-1	4.963E+0
-8.268E-2	3.537E-1	4.934E+0
-8.106E-2	3.699E-1	4.902E+0
-7.944E-2	4.023E-1	4.892E+0
-8.593E-2	3.731E-1	4.950E+0
-8.268E-2	3.764E-1	4.963E+0
-7.944E-2	4.185E-1	4.892E+0
-8.106E-2	3.926E-1	4.941E+0
-8.593E-2	3.634E-1	4.983E+0
-8.431E-2	3.958E-1	4.814E+0
-8.106E-2	3.634E-1	4.947E+0
-8.106E-2	3.861E-1	4.911E+0
-8.593E-2	3.699E-1	4.967E+0
-8.106E-2	3.829E-1	4.928E+0
-8.593E-2	3.893E-1	4.957E+0
-8.106E-2	3.796E-1	4.934E+0
-8.593E-2	3.829E-1	4.941E+0
-8.431E-2	3.893E-1	4.928E+0
-8.268E-2	3.861E-1	4.983E+0
-8.106E-2	3.731E-1	4.918E+0
-8.593E-2	3.926E-1	5.012E+0
-8.268E-2	3.764E-1	4.941E+0
-7.944E-2	3.731E-1	4.963E+0
-7.944E-2	3.861E-1	4.879E+0
-8.431E-2	3.601E-1	4.918E+0
-8.431E-2	3.666E-1	4.911E+0
-8.268E-2	3.504E-1	4.898E+0
-8.106E-2	3.861E-1	4.827E+0
-8.431E-2	3.731E-1	4.960E+0
-8.268E-2	4.056E-1	4.983E+0
-8.106E-2	3.634E-1	4.885E+0
-7.944E-2	3.958E-1	4.921E+0
-8.431E-2	3.991E-1	4.960E+0
-8.106E-2	3.699E-1	4.937E+0
-8.268E-2	3.893E-1	5.002E+0
-8.106E-2	3.666E-1	4.928E+0
-8.593E-2	3.666E-1	5.018E+0
-8.268E-2	3.796E-1	4.983E+0
-8.106E-2	4.056E-1	4.863E+0
-8.106E-2	3.504E-1	4.840E+0
-8.593E-2	3.699E-1	5.015E+0
-8.431E-2	3.991E-1	4.967E+0
-8.106E-2	3.601E-1	4.980E+0
-8.268E-2	3.958E-1	4.921E+0
-8.431E-2	3.926E-1	4.853E+0
-8.268E-2	3.829E-1	4.957E+0
-7.944E-2	3.861E-1	4.937E+0
-8.106E-2	3.699E-1	4.902E+0
-8.593E-2	3.861E-1	4.882E+0
-8.268E-2	3.699E-1	4.989E+0
-7.944E-2	3.764E-1	4.937E+0
-8.106E-2	3.699E-1	4.879E+0
-8.431E-2	4.121E-1	4.934E+0
-8.106E-2	4.023E-1	4.898E+0
-8.106E-2	3.958E-1	4.898E+0
-8.431E-2	4.056E-1	4.902E+0
-8.268E-2	3.764E-1	4.967E+0
-8.268E-2	3.861E-1	4.970E+0
-8.106E-2	3.926E-1	4.902E+0
-8.268E-2	3.991E-1	4.967E+0
-8.431E-2	3.699E-1	4.866E+0
-8.431E-2	3.666E-1	4.889E+0
-7.944E-2	3.699E-1	4.921E+0
-7.944E-2	3.796E-1	4.908E+0
-8.593E-2	3.893E-1	4.921E+0
-8.431E-2	3.699E-1	4.905E+0
-8.268E-2	4.185E-1	4.931E+0
-8.268E-2	3.861E-1	4.908E+0
-8.593E-2	3.764E-1	4.921E+0
-8.268E-2	4.315E-1	4.889E+0
-7.944E-2	3.861E-1	4.924E+0
-8.431E-2	3.861E-1	4.905E+0
-8.593E-2	3.699E-1	4.863E+0
-8.593E-2	3.601E-1	4.954E+0
-8.106E-2	3.893E-1	4.931E+0
-8.268E-2	3.796E-1	4.882E+0
-8.431E-2	3.926E-1	5.054E+0
-8.593E-2	3.699E-1	4.944E+0
-8.106E-2	3.537E-1	4.879E+0
-8.268E-2	3.796E-1	4.999E+0
-8.593E-2	3.439E-1	4.928E+0
-8.268E-2	3.926E-1	4.950E+0
-8.106E-2	3.634E-1	4.980E+0
-8.268E-2	3.764E-1	4.915E+0
-8.593E-2	3.764E-1	4.950E+0
-8.755E-2	3.893E-1	4.947E+0
-7.944E-2	3.537E-1	4.954E+0
-8.106E-2	3.764E-1	4.782E+0
-8.593E-2	3.829E-1	4.989E+0
-8.431E-2	3.731E-1	4.970E+0
-7.944E-2	3.893E-1	4.892E+0
-8.106E-2	3.731E-1	4.918E+0
-8.268E-2	3.699E-1	5.025E+0
-8.431E-2	3.893E-1	4.989E+0
-7.944E-2	3.699E-1	4.954E+0
-8.106E-2	3.764E-1	4.902E+0
-8.268E-2	3.926E-1	4.947E+0
-8.431E-2	3.601E-1	4.915E+0
-7.944E-2	3.634E-1	4.989E+0
-7.782E-2	3.796E-1	4.947E+0
-8.268E-2	4.056E-1	4.879E+0
-8.431E-2	3.699E-1	4.905E+0
-7.944E-2	3.796E-1	4.937E+0
-8.431E-2	3.861E-1	4.947E+0
-8.755E-2	3.666E-1	4.872E+0
-8.106E-2	3.991E-1	4.937E+0
-7.944E-2	3.731E-1	4.892E+0
-8.106E-2	3.796E-1	4.885E+0
-8.593E-2	3.699E-1	4.931E+0
-8.268E-2	3.796E-1	4.918E+0
-8.106E-2	3.926E-1	4.931E+0
-8.268E-2	3.764E-1	4.889E+0
-8.431E-2	3.537E-1	4.947E+0
-8.431E-2	3.504E-1	5.035E+0
-8.106E-2	3.829E-1	4.937E+0
-8.268E-2	3.731E-1	4.889E+0
-8.431E-2	3.926E-1	5.009E+0
-8.431E-2	3.504E-1	4.850E+0
-7.620E-2	3.926E-1	4.928E+0
-8.268E-2	3.926E-1	4.944E+0
-8.431E-2	3.829E-1	4.895E+0
-8.106E-2	3.731E-1	4.954E+0
-8.106E-2	3.699E-1	4.931E+0
-8.106E-2	3.796E-1	4.976E+0
-8.431E-2	3.893E-1	4.921E+0
-8.431E-2	3.731E-1	4.885E+0
-7.782E-2	3.796E-1	4.885E+0
-8.268E-2	3.861E-1	4.934E+0
-8.431E-2	3.829E-1	4.960E+0
-8.268E-2	3.634E-1	4.879E+0
-7.782E-2	3.861E-1	4.885E+0
-8.106E-2	3.958E-1	4.989E+0
-8.593E-2	3.796E-1	4.924E+0
-8.268E-2	3.796E-1	4.963E+0
-7.944E-2	3.699E-1	4.885E+0
-8.268E-2	3.829E-1	4.915E+0
-8.431E-2	3.926E-1	4.973E+0
-8.268E-2	3.796E-1	4.869E+0
-8.106E-2	3.829E-1	4.947E+0
-8.431E-2	3.796E-1	4.853E+0
-8.268E-2	3.796E-1	4.986E+0
-8.268E-2	3.731E-1	4.921E+0
-8.106E-2	3.861E-1	4.856E+0
-8.268E-2	3.699E-1	4.934E+0
-8.268E-2	3.893E-1	4.957E+0
-8.431E-2	3.926E-1	4.931E+0
-8.268E-2	3.829E-1	4.885E+0
-8.268E-2	3.796E-1	4.924E+0
-8.431E-2	3.926E-1	4.950E+0
-8.431E-2	3.926E-1	4.980E+0
-7.944E-2	3.731E-1	4.924E+0
-8.431E-2	3.893E-1	4.957E+0
-8.431E-2	3.829E-1	4.859E+0
-8.268E-2	4.023E-1	4.918E+0
-8.106E-2	3.699E-1	4.934E+0
-8.431E-2	4.056E-1	4.928E+0
-8.431E-2	3.796E-1	4.970E+0
-8.106E-2	3.601E-1	4.973E+0
-7.944E-2	3.796E-1	4.989E+0
-8.106E-2	3.861E-1	4.895E+0
-8.431E-2	3.699E-1	4.967E+0
-8.431E-2	3.796E-1	4.915E+0
-8.106E-2	3.764E-1	4.889E+0
-8.431E-2	3.829E-1	4.980E+0
-8.755E-2	3.569E-1	5.012E+0
-8.106E-2	3.926E-1	4.905E+0
-8.268E-2	3.861E-1	4.937E+0
-8.431E-2	3.601E-1	4.947E+0
-8.593E-2	3.861E-1	4.895E+0
-8.268E-2	3.699E-1	4.989E+0
-8.268E-2	3.796E-1	4.937E+0
-8.431E-2	3.796E-1	4.898E+0
-8.755E-2	4.185E-1	4.924E+0
-8.268E-2	3.569E-1	4.872E+0
-7.944E-2	3.829E-1	4.947E+0
-8.268E-2	3.666E-1	4.915E+0
-8.431E-2	3.861E-1	4.879E+0
-8.593E-2	3.796E-1	4.950E+0
-8.268E-2	3.861E-1	4.957E+0
-8.106E-2	3.829E-1	4.911E+0
-8.431E-2	3.926E-1	4.944E+0
-8.268E-2	3.926E-1	4.876E+0
-8.106E-2	3.569E-1	5.070E+0
-8.268E-2	3.796E-1	4.827E+0
-8.431E-2	3.764E-1	4.937E+0
-8.431E-2	3.829E-1	4.937E+0
-8.268E-2	3.796E-1	4.986E+0
-8.431E-2	3.731E-1	4.866E+0
-8.431E-2	3.796E-1	4.986E+0
-8.431E-2	3.893E-1	4.934E+0
-7.944E-2	3.699E-1	5.025E+0
-7.782E-2	3.926E-1	4.795E+0
-8.268E-2	3.731E-1	4.921E+0
-8.268E-2	3.861E-1	5.012E+0
-7.782E-2	3.731E-1	4.924E+0
-8.268E-2	3.634E-1	4.921E+0
-8.917E-2	3.829E-1	4.950E+0
-8.268E-2	3.861E-1	4.944E+0
-8.268E-2	3.699E-1	4.944E+0
-8.106E-2	3.634E-1	4.911E+0
-8.593E-2	3.958E-1	5.005E+0
-8.431E-2	3.634E-1	4.954E+0
-7.944E-2	3.861E-1	4.989E+0
-8.106E-2	3.829E-1	4.983E+0
-8.755E-2	3.829E-1	5.041E+0
-8.268E-2	3.666E-1	4.843E+0
-7.944E-2	3.829E-1	4.986E+0
-8.268E-2	3.926E-1	4.970E+0
-8.431E-2	3.764E-1	4.970E+0
-8.106E-2	3.893E-1	4.895E+0
-8.268E-2	3.634E-1	4.863E+0
-7.944E-2	3.731E-1	4.970E+0
-8.431E-2	3.893E-1	4.928E+0
-8.268E-2	3.926E-1	4.941E+0
-8.431E-2	3.796E-1	4.876E+0
-8.268E-2	3.537E-1	4.941E+0
-8.755E-2	3.926E-1	4.954E+0
-8.268E-2	3.861E-1	4.986E+0
-8.268E-2	3.926E-1	4.950E+0
-8.268E-2	4.023E-1	4.892E+0
-8.593E-2	3.796E-1	4.885E+0
-8.268E-2	3.699E-1	5.025E+0
-8.268E-2	3.893E-1	4.992E+0
-8.106E-2	3.829E-1	4.908E+0
-8.593E-2	3.537E-1	4.908E+0
-8.106E-2	4.121E-1	4.937E+0
-8.268E-2	3.634E-1	4.954E+0
-8.431E-2	3.861E-1	4.931E+0
-8.593E-2	3.926E-1	4.921E+0
-8.268E-2	3.764E-1	4.937E+0
-8.106E-2	3.731E-1	4.921E+0
-8.106E-2	3.829E-1	4.957E+0
-8.593E-2	3.893E-1	5.002E+0
-8.268E-2	3.861E-1	4.980E+0
-8.431E-2	3.991E-1	4.957E+0
-7.944E-2	3.829E-1	4.967E+0
-8.755E-2	3.893E-1	4.950E+0
-8.106E-2	3.926E-1	4.915E+0
-8.106E-2	3.634E-1	4.970E+0
-8.431E-2	3.861E-1	4.941E+0
-8.431E-2	3.829E-1	4.963E+0
-8.431E-2	3.731E-1	4.950E+0
-7.944E-2	3.731E-1	4.853E+0
-8.268E-2	3.569E-1	4.885E+0
-8.917E-2	3.601E-1	4.967E+0
-8.431E-2	3.893E-1	4.924E+0
-7.944E-2	3.829E-1	4.924E+0
-8.431E-2	3.699E-1	4.963E+0
-8.593E-2	3.829E-1	4.911E+0
-8.431E-2	3.764E-1	4.973E+0
-7.782E-2	3.829E-1	4.895E+0
-8.268E-2	3.893E-1	4.882E+0
-8.431E-2	3.893E-1	4.928E+0
-8.106E-2	3.829E-1	4.866E+0
-8.106E-2	3.861E-1	4.921E+0
-8.431E-2	3.537E-1	4.947E+0
-8.755E-2	3.699E-1	4.986E+0
-8.431E-2	3.764E-1	4.976E+0
-8.106E-2	3.926E-1	4.911E+0
-8.431E-2	3.699E-1	4.980E+0
-8.268E-2	3.764E-1	4.976E+0
-8.268E-2	3.666E-1	4.908E+0
-8.431E-2	3.634E-1	4.947E+0
-8.106E-2	3.601E-1	4.976E+0
-8.431E-2	3.893E-1	4.879E+0
-8.431E-2	3.699E-1	4.924E+0
-8.106E-2	3.796E-1	4.989E+0
-8.268E-2	3.893E-1	4.915E+0
-8.593E-2	3.829E-1	4.937E+0
-8.268E-2	3.893E-1	4.898E+0
-7.944E-2	3.829E-1	4.772E+0
-8.431E-2	3.893E-1	4.866E+0
-8.431E-2	3.796E-1	4.843E+0
-8.431E-2	3.731E-1	4.924E+0
-8.268E-2	3.829E-1	4.980E+0
-8.268E-2	3.926E-1	4.911E+0
-8.106E-2	3.731E-1	5.028E+0
-8.593E-2	3.634E-1	4.931E+0
-8.106E-2	3.731E-1	4.889E+0
-8.268E-2	3.958E-1	4.967E+0
-8.431E-2	3.796E-1	4.937E+0
-8.431E-2	3.699E-1	4.960E+0
-7.944E-2	4.088E-1	4.905E+0
-8.268E-2	3.796E-1	4.937E+0
-8.593E-2	3.731E-1	4.967E+0
-8.593E-2	3.764E-1	4.937E+0
-7.782E-2	3.796E-1	4.934E+0
-8.268E-2	3.764E-1	4.963E+0
-8.755E-2	3.893E-1	4.928E+0
-8.593E-2	3.764E-1	4.889E+0
-8.106E-2	3.472E-1	4.908E+0
-8.431E-2	4.088E-1	4.924E+0
-8.431E-2	3.893E-1	5.002E+0
-8.431E-2	3.926E-1	4.921E+0
-7.944E-2	3.731E-1	5.002E+0
-8.431E-2	3.601E-1	4.921E+0
-8.268E-2	3.634E-1	4.885E+0
-8.431E-2	4.023E-1	5.038E+0
-8.106E-2	3.601E-1	4.999E+0
-8.268E-2	3.504E-1	4.908E+0
-8.593E-2	3.601E-1	4.996E+0
-8.431E-2	3.764E-1	4.928E+0
-7.944E-2	3.764E-1	4.850E+0
-8.431E-2	3.699E-1	4.967E+0
-8.593E-2	3.731E-1	4.872E+0
-8.593E-2	4.023E-1	4.918E+0
-7.944E-2	3.893E-1	4.983E+0
-8.106E-2	3.893E-1	4.934E+0
-8.593E-2	3.796E-1	4.954E+0
-8.268E-2	3.537E-1	4.999E+0
-8.268E-2	3.796E-1	4.921E+0
-8.106E-2	3.764E-1	4.957E+0
-8.593E-2	3.861E-1	4.924E+0
-8.268E-2	4.056E-1	4.999E+0
-7.944E-2	3.666E-1	4.902E+0
-8.268E-2	3.829E-1	4.957E+0
-8.593E-2	3.666E-1	4.915E+0
-8.268E-2	4.056E-1	4.973E+0
-7.944E-2	3.796E-1	4.937E+0
-8.431E-2	3.666E-1	4.996E+0
-8.593E-2	3.829E-1	4.976E+0
-8.431E-2	3.958E-1	4.915E+0
-8.106E-2	3.829E-1	4.941E+0
-8.106E-2	3.666E-1	4.992E+0
-8.593E-2	3.764E-1	4.911E+0
-7.944E-2	3.666E-1	4.928E+0
-8.106E-2	3.504E-1	5.015E+0
-8.106E-2	3.829E-1	4.856E+0
-8.755E-2	3.634E-1	5.025E+0
-8.431E-2	3.601E-1	4.976E+0
-8.268E-2	3.796E-1	4.976E+0
-8.268E-2	3.666E-1	4.892E+0
-8.755E-2	3.764E-1	4.859E+0
-8.268E-2	3.699E-1	4.850E+0
-8.268E-2	3.796E-1	4.921E+0
-8.431E-2	3.699E-1	4.957E+0
-8.431E-2	3.764E-1	4.908E+0
-8.268E-2	3.634E-1	4.856E+0
-7.944E-2	3.796E-1	4.973E+0
-8.106E-2	3.829E-1	4.957E+0
-8.755E-2	3.829E-1	4.876E+0
-8.268E-2	3.861E-1	4.963E+0
-8.268E-2	4.088E-1	4.999E+0
-7.944E-2	3.796E-1	4.963E+0
-8.593E-2	3.796E-1	4.911E+0
-8.431E-2	3.861E-1	4.879E+0
-8.268E-2	3.634E-1	4.937E+0
-8.268E-2	3.893E-1	4.941E+0
-8.431E-2	3.926E-1	4.976E+0
-8.268E-2	3.926E-1	4.944E+0
-8.106E-2	3.991E-1	5.044E+0
-8.106E-2	3.569E-1	5.035E+0
-8.593E-2	3.991E-1	4.931E+0
-8.268E-2	3.991E-1	4.980E+0
-7.944E-2	3.829E-1	4.869E+0
-8.268E-2	3.731E-1	4.989E+0
-8.755E-2	3.764E-1	4.830E+0
-8.106E-2	3.829E-1	4.928E+0
-8.268E-2	3.699E-1	4.944E+0
-8.268E-2	3.699E-1	4.847E+0
-8.593E-2	3.601E-1	4.869E+0
-8.431E-2	3.926E-1	4.970E+0
-8.106E-2	3.764E-1	4.853E+0
-8.431E-2	3.537E-1	4.954E+0
-8.593E-2	3.829E-1	4.928E+0
-8.268E-2	3.829E-1	4.895E+0
-8.106E-2	3.537E-1	4.928E+0
-8.431E-2	3.764E-1	4.973E+0
-8.755E-2	3.893E-1	5.048E+0
-8.755E-2	3.926E-1	4.937E+0
-8.106E-2	3.699E-1	4.947E+0
-7.944E-2	4.088E-1	4.954E+0
-8.593E-2	3.699E-1	4.879E+0
-8.268E-2	3.666E-1	4.915E+0
-7.944E-2	3.666E-1	4.960E+0
-8.106E-2	3.796E-1	4.976E+0
-8.593E-2	3.699E-1	5.005E+0
-8.268E-2	3.666E-1	4.928E+0
-8.106E-2	3.699E-1	4.918E+0
-8.431E-2	3.796E-1	4.859E+0
-8.593E-2	3.764E-1	4.898E+0
-8.431E-2	3.926E-1	4.950E+0
-8.106E-2	3.893E-1	5.005E+0
-8.268E-2	3.764E-1	4.954E+0
-8.431E-2	3.731E-1	4.941E+0
-8.431E-2	3.764E-1	4.898E+0
-7.944E-2	3.601E-1	4.947E+0
-8.431E-2	3.861E-1	4.970E+0
-8.431E-2	3.926E-1	4.947E+0
-8.268E-2	3.764E-1	4.941E+0
-7.944E-2	3.764E-1	5.005E+0
-8.431E-2	3.731E-1	4.986E+0
-8.593E-2	3.893E-1	4.941E+0
-8.431E-2	3.601E-1	4.967E+0
-8.106E-2	3.731E-1	4.911E+0
-8.431E-2	3.861E-1	4.970E+0
-8.431E-2	3.861E-1	4.902E+0
-7.944E-2	3.796E-1	4.918E+0
-8.268E-2	3.731E-1	4.915E+0
-8.268E-2	3.926E-1	4.921E+0
-8.917E-2	3.764E-1	4.895E+0
-8.268E-2	3.731E-1	4.931E+0
-8.106E-2	3.699E-1	4.859E+0
-8.268E-2	4.023E-1	4.941E+0
-8.755E-2	3.926E-1	4.986E+0
-8.268E-2	3.861E-1	4.937E+0
-8.268E-2	3.861E-1	4.960E+0
-8.106E-2	3.504E-1	4.950E+0
-8.917E-2	3.537E-1	4.963E+0
-8.268E-2	3.699E-1	5.012E+0
-8.106E-2	3.958E-1	4.980E+0
-8.268E-2	3.764E-1	4.963E+0
-8.431E-2	3.764E-1	4.996E+0
-8.268E-2	3.958E-1	4.992E+0
-7.782E-2	3.893E-1	4.911E+0
-8.268E-2	3.634E-1	5.005E+0
-8.593E-2	3.991E-1	5.074E+0
-8.106E-2	3.634E-1	5.028E+0
-8.268E-2	4.023E-1	4.895E+0
-7.944E-2	3.764E-1	4.898E+0
-8.431E-2	3.569E-1	4.954E+0
-8.106E-2	3.796E-1	5.012E+0
-7.944E-2	3.666E-1	4.934E+0
-8.431E-2	3.926E-1	4.911E+0
-8.593E-2	3.796E-1	4.973E+0
-7.944E-2	3.796E-1	4.950E+0
-7.944E-2	3.666E-1	4.947E+0
-8.431E-2	3.764E-1	4.895E+0
-8.755E-2	3.991E-1	5.012E+0
-8.106E-2	3.731E-1	5.005E+0
-8.106E-2	3.699E-1	4.882E+0
-8.268E-2	3.893E-1	4.976E+0
-8.755E-2	3.731E-1	4.937E+0
-8.268E-2	3.764E-1	4.957E+0
-8.268E-2	3.926E-1	4.944E+0
-8.106E-2	3.666E-1	4.898E+0
-8.593E-2	3.731E-1	4.967E+0
-8.106E-2	3.764E-1	4.950E+0
-8.106E-2	3.893E-1	5.103E+0
-8.106E-2	3.796E-1	5.057E+0
-8.755E-2	3.796E-1	4.963E+0
-8.431E-2	3.829E-1	5.005E+0
-8.106E-2	3.926E-1	4.983E+0
-8.106E-2	3.634E-1	4.937E+0
-8.268E-2	3.893E-1	5.012E+0
-8.431E-2	3.893E-1	4.902E+0
-8.106E-2	3.958E-1	4.983E+0
-8.268E-2	3.634E-1	4.924E+0
-8.593E-2	3.731E-1	4.898E+0
-8.431E-2	4.056E-1	4.963E+0
-8.268E-2	3.991E-1	4.976E+0
-8.268E-2	3.796E-1	4.983E+0
-8.431E-2	3.926E-1	5.009E+0
-8.268E-2	3.991E-1	5.044E+0
-8.106E-2	3.699E-1	4.908E+0
-8.106E-2	3.731E-1	4.915E+0
-8.431E-2	3.731E-1	4.918E+0
-8.593E-2	3.861E-1	4.931E+0
-8.106E-2	3.764E-1	4.944E+0
-8.268E-2	3.699E-1	4.937E+0
-8.593E-2	3.861E-1	4.872E+0
-8.106E-2	3.699E-1	5.022E+0
-7.944E-2	3.764E-1	4.980E+0
-8.431E-2	3.861E-1	4.902E+0
-8.755E-2	3.861E-1	4.989E+0
-8.593E-2	3.537E-1	5.018E+0
-7.944E-2	3.991E-1	4.892E+0
-8.431E-2	3.861E-1	4.954E+0
-8.431E-2	3.731E-1	4.902E+0
-8.268E-2	3.861E-1	4.944E+0
-8.106E-2	3.666E-1	4.980E+0
-8.431E-2	3.731E-1	4.957E+0
-8.268E-2	4.153E-1	4.908E+0
-8.593E-2	3.893E-1	4.941E+0
-7.944E-2	3.893E-1	4.931E+0
-8.268E-2	3.601E-1	4.934E+0
-8.268E-2	3.796E-1	4.973E+0
-8.431E-2	3.829E-1	4.967E+0
-8.106E-2	3.991E-1	4.937E+0
-8.268E-2	3.893E-1	4.967E+0
-8.431E-2	3.893E-1	4.905E+0
-8.431E-2	4.056E-1	4.889E+0
-7.620E-2	3.666E-1	4.957E+0
-7.944E-2	3.699E-1	4.963E+0
-8.431E-2	3.796E-1	4.980E+0
-8.593E-2	3.634E-1	4.999E+0
-7.944E-2	3.699E-1	4.905E+0
-8.268E-2	3.764E-1	4.915E+0
-8.106E-2	3.893E-1	4.879E+0
-8.268E-2	3.569E-1	4.944E+0
-7.782E-2	3.796E-1	4.898E+0
-8.593E-2	3.991E-1	4.983E+0
-8.268E-2	4.088E-1	4.902E+0
-8.106E-2	3.731E-1	4.999E+0
-8.268E-2	3.764E-1	4.986E+0
-8.268E-2	3.829E-1	5.009E+0
-8.431E-2	3.699E-1	4.973E+0
-8.268E-2	3.439E-1	4.908E+0
-7.782E-2	3.569E-1	4.892E+0
-8.431E-2	3.861E-1	4.892E+0
-8.268E-2	3.796E-1	4.918E+0
-8.431E-2	3.699E-1	4.980E+0
-7.944E-2	3.634E-1	4.999E+0
-8.593E-2	3.569E-1	4.989E+0
-8.593E-2	3.731E-1	4.992E+0
-8.593E-2	3.731E-1	4.950E+0
-8.106E-2	3.666E-1	4.983E+0
-8.268E-2	3.861E-1	4.937E+0
-8.593E-2	3.699E-1	4.918E+0
-8.106E-2	3.991E-1	4.911E+0
-7.944E-2	3.796E-1	5.061E+0
-8.268E-2	3.796E-1	4.944E+0
-8.593E-2	3.861E-1	4.986E+0
-8.431E-2	3.861E-1	4.908E+0
-8.268E-2	3.861E-1	4.996E+0
-8.268E-2	4.088E-1	4.898E+0
-8.431E-2	3.796E-1	4.954E+0
-8.431E-2	3.731E-1	4.973E+0
-8.106E-2	3.861E-1	4.882E+0
-8.268E-2	3.731E-1	4.963E+0
-8.593E-2	3.731E-1	4.931E+0
-8.268E-2	3.601E-1	4.892E+0
-8.106E-2	3.731E-1	4.947E+0
-8.268E-2	3.829E-1	4.928E+0
-8.593E-2	3.829E-1	4.928E+0
-8.268E-2	3.699E-1	4.947E+0
-8.106E-2	3.666E-1	5.018E+0
-8.106E-2	3.958E-1	4.866E+0
-8.593E-2	3.861E-1	5.025E+0
-8.431E-2	3.764E-1	4.944E+0
-8.268E-2	3.861E-1	4.911E+0
-7.944E-2	3.829E-1	4.895E+0
-8.431E-2	3.699E-1	4.941E+0
-8.268E-2	3.796E-1	4.869E+0
-8.106E-2	3.764E-1	4.902E+0
-8.268E-2	3.764E-1	4.976E+0
-8.431E-2	3.829E-1	4.957E+0
-8.268E-2	3.926E-1	5.022E+0
-8.268E-2	3.958E-1	4.898E+0
-8.268E-2	3.893E-1	4.915E+0
-8.268E-2	3.666E-1	4.924E+0
-8.106E-2	3.569E-1	4.928E+0
-8.268E-2	3.796E-1	4.937E+0
-8.106E-2	3.893E-1	4.928E+0
-8.593E-2	3.666E-1	5.035E+0
-8.268E-2	3.634E-1	4.885E+0
-7.944E-2	3.601E-1	4.866E+0
-8.268E-2	3.764E-1	4.876E+0
-8.593E-2	3.926E-1	4.908E+0
-8.268E-2	3.699E-1	4.937E+0
-8.106E-2	3.666E-1	4.924E+0
-7.944E-2	3.829E-1	4.898E+0
-8.755E-2	3.861E-1	4.908E+0
-8.106E-2	3.796E-1	4.892E+0
-8.106E-2	3.926E-1	5.028E+0
-8.431E-2	3.634E-1	4.876E+0
-8.593E-2	3.861E-1	4.967E+0
-8.268E-2	3.764E-1	4.937E+0
-8.268E-2	3.991E-1	5.005E+0
-8.106E-2	3.893E-1	5.028E+0
-8.755E-2	3.893E-1	4.976E+0
-8.593E-2	3.537E-1	4.957E+0
-8.268E-2	3.893E-1	4.947E+0
-8.268E-2	3.601E-1	5.005E+0
-8.593E-2	4.023E-1	4.970E+0
-8.268E-2	3.666E-1	4.934E+0
-8.268E-2	3.861E-1	4.960E+0
-8.268E-2	3.796E-1	4.967E+0
-8.268E-2	3.731E-1	4.905E+0
-8.268E-2	4.121E-1	4.941E+0
-7.944E-2	3.764E-1	4.928E+0
-8.431E-2	3.893E-1	4.921E+0
-8.268E-2	3.958E-1	4.911E+0
-8.431E-2	3.893E-1	4.921E+0
-7.944E-2	3.666E-1	4.983E+0
-7.944E-2	3.764E-1	4.892E+0
-8.755E-2	3.407E-1	4.937E+0
-8.106E-2	3.731E-1	4.967E+0
-8.106E-2	3.796E-1	4.915E+0
-8.106E-2	3.699E-1	4.889E+0
-8.755E-2	3.569E-1	4.996E+0
-8.268E-2	3.893E-1	4.963E+0
-7.944E-2	3.796E-1	4.931E+0
-8.268E-2	3.829E-1	4.947E+0
-8.431E-2	3.601E-1	5.035E+0
-8.268E-2	3.764E-1	4.918E+0
-7.782E-2	3.796E-1	4.954E+0
-8.431E-2	3.796E-1	4.895E+0
-8.755E-2	3.764E-1	4.931E+0
-8.268E-2	3.504E-1	4.950E+0
-8.106E-2	3.699E-1	4.963E+0
-8.268E-2	3.829E-1	4.879E+0
-8.593E-2	3.699E-1	4.921E+0
-8.431E-2	4.153E-1	4.983E+0
-8.106E-2	3.829E-1	4.915E+0
-8.268E-2	4.023E-1	4.947E+0
-8.593E-2	3.764E-1	4.992E+0
-8.268E-2	3.796E-1	4.950E+0
-8.106E-2	3.796E-1	4.986E+0
-8.268E-2	3.926E-1	4.911E+0
-8.755E-2	3.796E-1	5.002E+0
-8.431E-2	3.829E-1	4.885E+0
-8.106E-2	3.764E-1	4.847E+0
-8.268E-2	3.764E-1	4.902E+0
-8.593E-2	3.666E-1	4.928E+0
-8.268E-2	3.666E-1	4.947E+0
-7.944E-2	3.699E-1	4.989E+0
-8.268E-2	3.731E-1	4.980E+0
-8.593E-2	3.601E-1	4.950E+0
-8.268E-2	3.829E-1	4.963E+0
-7.782E-2	3.926E-1	4.869E+0
-8.431E-2	4.023E-1	4.950E+0
-8.431E-2	3.893E-1	4.905E+0
-8.268E-2	3.634E-1	4.931E+0
-7.944E-2	3.958E-1	4.895E+0
-8.106E-2	3.666E-1	4.986E+0
-8.593E-2	3.764E-1	4.950E+0
-8.106E-2	3.764E-1	5.002E+0
-8.106E-2	3.829E-1	4.931E+0
-8.268E-2	3.764E-1	4.895E+0
-8.593E-2	3.829E-1	4.986E+0
-8.268E-2	3.699E-1	4.947E+0
-8.106E-2	3.764E-1	4.944E+0
-8.268E-2	3.764E-1	4.941E+0
-8.917E-2	3.764E-1	4.967E+0
-8.268E-2	3.861E-1	5.035E+0
-8.106E-2	3.699E-1	4.970E+0
-8.268E-2	3.699E-1	4.960E+0
-8.593E-2	3.666E-1	5.051E+0
-8.268E-2	4.023E-1	4.902E+0
-7.782E-2	3.926E-1	4.934E+0
-8.268E-2	3.731E-1	4.911E+0
-8.755E-2	3.699E-1	4.924E+0
-8.106E-2	3.731E-1	4.918E+0
-7.944E-2	3.893E-1	4.970E+0
-7.944E-2	4.023E-1	4.921E+0
-8.755E-2	3.634E-1	4.976E+0
-8.268E-2	3.829E-1	4.915E+0
-8.268E-2	3.699E-1	4.931E+0
-8.106E-2	3.666E-1	5.018E+0
-8.755E-2	3.829E-1	5.054E+0
-8.268E-2	3.893E-1	4.992E+0
-7.944E-2	3.666E-1	4.963E+0
-8.268E-2	4.121E-1	4.980E+0
-8.593E-2	3.569E-1	4.957E+0
-8.593E-2	3.764E-1	4.928E+0
-8.106E-2	3.731E-1	4.924E+0
-8.268E-2	3.926E-1	4.941E+0
-8.431E-2	3.472E-1	4.967E+0
-8.268E-2	3.991E-1	4.931E+0
-7.944E-2	3.958E-1	4.892E+0
-8.268E-2	3.796E-1	4.869E+0
-8.755E-2	3.666E-1	4.827E+0
-8.431E-2	3.958E-1	5.015E+0
-8.106E-2	3.893E-1	4.970E+0
-8.268E-2	3.861E-1	4.898E+0
-8.593E-2	3.958E-1	5.025E+0
-8.431E-2	3.796E-1	4.960E+0
-7.944E-2	3.601E-1	4.957E+0
-8.268E-2	3.764E-1	4.905E+0
-8.431E-2	3.926E-1	5.031E+0
-8.431E-2	3.666E-1	4.869E+0
-8.106E-2	3.666E-1	4.950E+0
-8.431E-2	3.634E-1	4.950E+0
-8.593E-2	3.666E-1	4.892E+0
-8.268E-2	3.731E-1	4.960E+0
-8.106E-2	3.893E-1	5.054E+0
-8.268E-2	3.731E-1	5.022E+0
-8.268E-2	3.796E-1	4.915E+0
-8.431E-2	3.926E-1	4.915E+0
-8.106E-2	3.829E-1	4.892E+0
-8.268E-2	3.861E-1	4.957E+0
-8.593E-2	3.893E-1	4.963E+0
-8.268E-2	3.731E-1	5.031E+0
-7.944E-2	3.601E-1	4.895E+0
-8.268E-2	3.472E-1	4.859E+0
-8.593E-2	3.731E-1	4.986E+0
-8.593E-2	3.699E-1	4.947E+0
-7.782E-2	3.829E-1	4.980E+0
-8.431E-2	3.861E-1	4.944E+0
-8.431E-2	3.991E-1	4.957E+0
-8.593E-2	3.699E-1	4.931E+0
-7.782E-2	3.991E-1	5.031E+0
-8.431E-2	3.829E-1	4.980E+0
-8.431E-2	3.926E-1	4.937E+0
-8.268E-2	3.893E-1	4.944E+0
-7.944E-2	3.764E-1	4.895E+0
-8.431E-2	3.893E-1	4.918E+0
-8.431E-2	3.796E-1	4.989E+0
-8.593E-2	3.893E-1	4.911E+0
-7.782E-2	3.731E-1	5.002E+0
-8.106E-2	3.601E-1	4.931E+0
-8.593E-2	3.893E-1	4.937E+0
-8.593E-2	3.796E-1	4.944E+0
-7.944E-2	3.601E-1	4.931E+0
-8.268E-2	3.926E-1	4.954E+0
-8.755E-2	3.764E-1	4.941E+0
-8.431E-2	3.829E-1	4.986E+0
-8.268E-2	4.121E-1	4.885E+0
-8.268E-2	4.153E-1	4.850E+0
-8.593E-2	3.861E-1	4.918E+0
-8.268E-2	3.958E-1	4.983E+0
-7.782E-2	3.893E-1	4.921E+0
-8.431E-2	3.958E-1	4.973E+0
-8.593E-2	3.764E-1	4.928E+0
-8.431E-2	3.958E-1	5.038E+0
-8.431E-2	3.666E-1	4.954E+0
-8.268E-2	3.829E-1	4.937E+0
-8.593E-2	3.991E-1	4.973E+0
-8.431E-2	3.796E-1	4.827E+0
-7.782E-2	3.861E-1	4.960E+0
-8.431E-2	4.056E-1	4.944E+0
-8.755E-2	3.634E-1	5.067E+0
-8.106E-2	3.764E-1	4.950E+0
-8.268E-2	3.537E-1	4.924E+0
-8.268E-2	3.829E-1	4.954E+0
-8.593E-2	3.796E-1	4.963E+0
-8.593E-2	3.731E-1	4.937E+0
-7.944E-2	3.991E-1	4.931E+0
-8.431E-2	3.764E-1	4.921E+0
-8.431E-2	3.796E-1	4.960E+0
-8.431E-2	3.926E-1	4.869E+0
-8.431E-2	3.893E-1	4.986E+0
-8.268E-2	3.699E-1	4.908E+0
-8.755E-2	3.829E-1	4.905E+0
-8.268E-2	3.829E-1	4.976E+0
-8.106E-2	4.056E-1	4.931E+0
-8.431E-2	3.958E-1	4.934E+0
-8.593E-2	3.861E-1	4.934E+0
-8.431E-2	4.121E-1	4.999E+0
-8.431E-2	3.796E-1	4.947E+0
-8.106E-2	4.056E-1	4.872E+0
-8.593E-2	3.926E-1	4.996E+0
-8.431E-2	3.861E-1	4.924E+0
-8.106E-2	3.569E-1	4.944E+0
-7.944E-2	3.731E-1	4.960E+0
-8.593E-2	4.056E-1	4.869E+0
-8.431E-2	3.764E-1	4.879E+0
-7.782E-2	3.731E-1	5.002E+0
-8.268E-2	3.861E-1	4.934E+0
-8.431E-2	3.958E-1	4.911E+0
-8.268E-2	3.699E-1	4.941E+0
-8.106E-2	3.699E-1	4.915E+0
-8.431E-2	3.893E-1	4.908E+0
-8.593E-2	3.829E-1	4.967E+0
-8.268E-2	3.764E-1	4.892E+0
-8.106E-2	4.023E-1	4.947E+0
-8.268E-2	3.601E-1	4.918E+0
-8.593E-2	3.699E-1	4.924E+0
-8.268E-2	3.829E-1	4.950E+0
-7.944E-2	3.569E-1	4.837E+0
-8.431E-2	3.926E-1	4.924E+0
-8.593E-2	3.861E-1	4.814E+0
-7.944E-2	3.764E-1	4.924E+0
-8.268E-2	3.861E-1	4.911E+0
-8.431E-2	3.504E-1	4.856E+0
-8.755E-2	3.796E-1	4.879E+0
-7.944E-2	3.958E-1	5.012E+0
-8.268E-2	3.958E-1	4.937E+0
-8.268E-2	4.121E-1	4.989E+0
-8.431E-2	3.861E-1	4.992E+0
-8.431E-2	3.893E-1	4.924E+0
-7.944E-2	3.764E-1	4.973E+0
-8.106E-2	4.023E-1	4.824E+0
-8.755E-2	3.893E-1	5.002E+0
-8.431E-2	3.926E-1	4.950E+0
-8.268E-2	3.926E-1	4.902E+0
-8.268E-2	3.764E-1	4.808E+0
-8.917E-2	3.699E-1	4.931E+0
-8.106E-2	3.699E-1	4.895E+0
-7.782E-2	3.861E-1	4.950E+0
-8.268E-2	3.764E-1	4.908E+0
-8.593E-2	4.088E-1	4.892E+0
-8.106E-2	3.764E-1	4.892E+0
-8.268E-2	3.861E-1	5.074E+0
-8.268E-2	3.731E-1	4.915E+0
-8.431E-2	3.666E-1	5.048E+0
-8.106E-2	3.893E-1	4.996E+0
-7.944E-2	3.829E-1	4.954E+0
-8.593E-2	3.829E-1	4.921E+0
-8.917E-2	3.764E-1	4.921E+0
-8.431E-2	3.796E-1	4.915E+0
-7.782E-2	4.121E-1	4.937E+0
-8.431E-2	3.926E-1	4.885E+0
-8.268E-2	3.731E-1	4.999E+0
-8.268E-2	3.699E-1	5.005E+0
-8.106E-2	4.153E-1	4.934E+0
-8.106E-2	3.861E-1	4.950E+0
-8.593E-2	3.796E-1	4.898E+0
-8.268E-2	3.796E-1	4.895E+0
-7.620E-2	3.666E-1	4.905E+0
-8.106E-2	3.861E-1	4.924E+0
-8.593E-2	3.764E-1	4.915E+0
-8.106E-2	3.537E-1	4.944E+0
-7.944E-2	3.926E-1	4.911E+0
-8.106E-2	3.699E-1	4.921E+0
-8.431E-2	3.537E-1	4.921E+0
-8.431E-2	3.601E-1	4.954E+0
-8.106E-2	3.764E-1	5.070E+0
-8.593E-2	3.601E-1	4.898E+0
-8.431E-2	3.958E-1	5.005E+0
-8.268E-2	4.056E-1	5.009E+0
-8.268E-2	3.958E-1	4.970E+0
-8.106E-2	3.634E-1	4.996E+0
-8.431E-2	3.861E-1	4.908E+0
-8.106E-2	3.861E-1	4.944E+0
-7.944E-2	3.861E-1	4.947E+0
-8.431E-2	3.796E-1	4.973E+0
-8.593E-2	3.764E-1	4.924E+0
-8.268E-2	3.893E-1	4.895E+0
-7.944E-2	3.699E-1	4.989E+0
-8.268E-2	3.926E-1	4.885E+0
-8.431E-2	3.829E-1	4.941E+0
-8.593E-2	3.829E-1	4.911E+0
-8.106E-2	3.861E-1	4.954E+0
-8.268E-2	3.666E-1	5.022E+0
-8.431E-2	4.023E-1	4.960E+0
-7.944E-2	3.958E-1	4.947E+0
-8.106E-2	3.893E-1	4.970E+0
-8.268E-2	3.666E-1	4.989E+0
-8.593E-2	4.121E-1	5.005E+0
-8.431E-2	3.666E-1	4.889E+0
-7.944E-2	3.893E-1	4.928E+0
-8.268E-2	3.666E-1	4.908E+0
-8.593E-2	3.634E-1	5.025E+0
-8.431E-2	3.893E-1	5.005E+0
-7.944E-2	3.666E-1	4.976E+0
-8.431E-2	3.796E-1	4.876E+0
-8.268E-2	3.926E-1	4.983E+0
-8.755E-2	3.731E-1	4.960E+0
-8.268E-2	3.796E-1	4.989E+0
-8.431E-2	3.861E-1	5.009E+0
-8.593E-2	3.634E-1	5.009E+0
-8.431E-2	3.926E-1	4.876E+0
-8.106E-2	3.537E-1	4.885E+0
-8.593E-2	3.893E-1	4.983E+0
-8.593E-2	3.958E-1	4.957E+0
-8.431E-2	3.601E-1	4.931E+0
-8.268E-2	3.893E-1	4.960E+0
-8.106E-2	3.861E-1	4.960E+0
-8.268E-2	3.699E-1	4.830E+0
-8.268E-2	3.796E-1	5.015E+0
-8.106E-2	3.829E-1	5.002E+0
-8.268E-2	3.699E-1	4.814E+0
-8.431E-2	3.634E-1	5.038E+0
-8.106E-2	3.666E-1	4.992E+0
-8.268E-2	3.666E-1	4.999E+0
-8.431E-2	3.666E-1	4.967E+0
-8.593E-2	3.764E-1	4.859E+0
-8.106E-2	3.926E-1	4.937E+0
-8.106E-2	3.699E-1	5.012E+0
-8.431E-2	3.699E-1	4.915E+0
-8.431E-2	3.829E-1	4.872E+0
-8.431E-2	3.893E-1	5.025E+0
-8.268E-2	3.666E-1	4.996E+0
-8.106E-2	3.958E-1	4.902E+0
-8.593E-2	3.601E-1	4.928E+0
-8.268E-2	4.088E-1	4.895E+0
-8.106E-2	3.958E-1	4.967E+0
-8.593E-2	3.829E-1	4.937E+0
-8.431E-2	3.893E-1	4.976E+0
-8.268E-2	3.829E-1	4.996E+0
-8.268E-2	3.699E-1	4.915E+0
-8.593E-2	3.634E-1	4.999E+0
-8.593E-2	3.537E-1	4.869E+0
-8.106E-2	4.023E-1	4.941E+0
-8.106E-2	3.699E-1	4.876E+0
-8.431E-2	3.764E-1	4.924E+0
-8.755E-2	3.926E-1	4.989E+0
-8.593E-2	3.731E-1	4.911E+0
-8.106E-2	3.601E-1	4.941E+0
-8.268E-2	3.829E-1	4.902E+0
-8.431E-2	3.666E-1	5.015E+0
-8.268E-2	3.958E-1	4.869E+0
-8.268E-2	4.088E-1	5.041E+0
-8.431E-2	3.926E-1	5.002E+0
-8.431E-2	3.958E-1	4.947E+0
-8.431E-2	3.796E-1	4.918E+0
-7.944E-2	3.796E-1	4.960E+0
-8.431E-2	3.796E-1	4.911E+0
-8.755E-2	3.958E-1	4.980E+0
-8.593E-2	3.893E-1	4.989E+0
-7.782E-2	3.731E-1	4.954E+0
-8.431E-2	3.634E-1	4.992E+0
-8.755E-2	3.699E-1	4.996E+0
-8.431E-2	3.796E-1	4.931E+0
-7.944E-2	3.796E-1	4.976E+0
-8.268E-2	3.764E-1	4.954E+0
-8.755E-2	3.829E-1	4.999E+0
-8.106E-2	3.601E-1	4.918E+0
[truncated: 249,903 more rows]
