# Supplementary material for: Improved ANAP incorporation and VCF analysis reveal details of P2X7 current facilitation and a limited conformational interplay between ATP binding and the intracellular ballast domain
Source: eLife. 2023 Jan 4;12:e82479. doi: 10.7554/eLife.82479 (PMC9859053; doi:10.7554/eLife.82479)
Supplement: Table 2—source data 1. [file elife-82479-table2-data1.zip › Table-2_source-data-1/22k19-09.csv]

-8.917E-2	4.283E-1	8.402E+0
-9.728E-2	3.893E-1	8.318E+0
-9.566E-2	4.121E-1	8.305E+0
-9.566E-2	4.121E-1	8.460E+0
-9.079E-2	3.991E-1	8.311E+0
-9.242E-2	3.991E-1	8.343E+0
-9.728E-2	4.056E-1	8.347E+0
-9.242E-2	4.056E-1	8.305E+0
-8.917E-2	3.926E-1	8.314E+0
-9.404E-2	4.056E-1	8.353E+0
-9.404E-2	3.926E-1	8.389E+0
-9.728E-2	4.088E-1	8.305E+0
-9.242E-2	4.153E-1	8.415E+0
-9.404E-2	4.121E-1	8.402E+0
-9.890E-2	3.958E-1	8.311E+0
-9.404E-2	3.893E-1	8.447E+0
-8.917E-2	3.829E-1	8.353E+0
-9.242E-2	4.380E-1	8.347E+0
-9.728E-2	4.250E-1	8.360E+0
-9.566E-2	4.121E-1	8.412E+0
-9.242E-2	4.250E-1	8.337E+0
-9.404E-2	3.926E-1	8.347E+0
-9.890E-2	3.991E-1	8.295E+0
-9.404E-2	4.023E-1	8.337E+0
-9.242E-2	4.088E-1	8.311E+0
-9.566E-2	3.958E-1	8.363E+0
-9.728E-2	4.283E-1	8.415E+0
-9.566E-2	3.893E-1	8.451E+0
-8.917E-2	4.088E-1	8.331E+0
-9.566E-2	4.121E-1	8.428E+0
-9.728E-2	3.991E-1	8.321E+0
-9.566E-2	4.121E-1	8.389E+0
-9.079E-2	4.023E-1	8.343E+0
-9.079E-2	3.796E-1	8.324E+0
-9.890E-2	4.023E-1	8.340E+0
-9.404E-2	3.861E-1	8.454E+0
-9.242E-2	4.185E-1	8.275E+0
-9.242E-2	4.023E-1	8.314E+0
-9.728E-2	4.315E-1	8.457E+0
-1.005E-1	4.250E-1	8.360E+0
-8.917E-2	4.088E-1	8.314E+0
-8.917E-2	4.088E-1	8.288E+0
-1.005E-1	3.926E-1	8.259E+0
-9.566E-2	4.088E-1	8.305E+0
-9.404E-2	4.023E-1	8.408E+0
-9.728E-2	4.088E-1	8.360E+0
-9.728E-2	4.056E-1	8.428E+0
-9.404E-2	4.023E-1	8.457E+0
-9.242E-2	4.121E-1	8.373E+0
-9.242E-2	3.991E-1	8.301E+0
-9.728E-2	3.764E-1	8.259E+0
-9.890E-2	4.088E-1	8.373E+0
-9.079E-2	3.991E-1	8.230E+0
-9.566E-2	3.958E-1	8.321E+0
-9.728E-2	3.861E-1	8.356E+0
-9.566E-2	3.926E-1	8.415E+0
-9.079E-2	4.088E-1	8.395E+0
-9.404E-2	4.088E-1	8.279E+0
-9.890E-2	3.958E-1	8.198E+0
-9.404E-2	4.023E-1	8.415E+0
-8.917E-2	3.991E-1	8.418E+0
-9.242E-2	4.121E-1	8.279E+0
-9.728E-2	4.315E-1	8.308E+0
-9.404E-2	4.185E-1	8.324E+0
-9.079E-2	3.991E-1	8.431E+0
-9.404E-2	4.088E-1	8.198E+0
-9.728E-2	4.056E-1	8.431E+0
-9.566E-2	3.764E-1	8.327E+0
-9.079E-2	3.958E-1	8.298E+0
-9.079E-2	4.023E-1	8.262E+0
-9.728E-2	4.185E-1	8.444E+0
-9.242E-2	3.893E-1	8.272E+0
-9.079E-2	4.185E-1	8.292E+0
-9.566E-2	4.088E-1	8.376E+0
-9.728E-2	3.958E-1	8.496E+0
-9.242E-2	4.023E-1	8.256E+0
-9.079E-2	4.153E-1	8.363E+0
-9.404E-2	4.056E-1	8.275E+0
-9.728E-2	4.023E-1	8.321E+0
-9.566E-2	4.088E-1	8.418E+0
-8.755E-2	3.893E-1	8.460E+0
-9.079E-2	4.153E-1	8.366E+0
-9.728E-2	4.153E-1	8.402E+0
-9.242E-2	4.153E-1	8.292E+0
-9.079E-2	4.250E-1	8.366E+0
-9.242E-2	4.056E-1	8.331E+0
-9.404E-2	3.991E-1	8.337E+0
-9.728E-2	4.153E-1	8.597E+0
-9.242E-2	3.958E-1	8.301E+0
-9.728E-2	3.731E-1	8.428E+0
-9.890E-2	4.121E-1	8.425E+0
-9.566E-2	3.991E-1	8.502E+0
-8.917E-2	4.056E-1	8.340E+0
-9.404E-2	3.926E-1	8.428E+0
-9.890E-2	4.088E-1	8.421E+0
-9.566E-2	4.023E-1	8.298E+0
-9.242E-2	4.023E-1	8.282E+0
-9.404E-2	3.893E-1	8.259E+0
-9.566E-2	4.023E-1	8.421E+0
-9.404E-2	3.991E-1	8.262E+0
-9.404E-2	3.893E-1	8.412E+0
-9.079E-2	4.218E-1	8.321E+0
-9.728E-2	3.861E-1	8.369E+0
-9.404E-2	3.861E-1	8.314E+0
-9.079E-2	4.315E-1	8.392E+0
-9.079E-2	3.861E-1	8.337E+0
-9.890E-2	4.023E-1	8.311E+0
-9.404E-2	3.991E-1	8.363E+0
-9.079E-2	3.796E-1	8.331E+0
-9.242E-2	3.958E-1	8.311E+0
-9.566E-2	3.829E-1	8.415E+0
-9.728E-2	4.121E-1	8.434E+0
-9.079E-2	3.991E-1	8.360E+0
-9.404E-2	3.991E-1	8.376E+0
-9.890E-2	3.991E-1	8.340E+0
-9.404E-2	4.153E-1	8.405E+0
-9.242E-2	4.056E-1	8.340E+0
-9.404E-2	3.893E-1	8.350E+0
-9.890E-2	4.315E-1	8.444E+0
-9.404E-2	4.088E-1	8.395E+0
-9.242E-2	3.958E-1	8.379E+0
-9.404E-2	3.926E-1	8.331E+0
-9.728E-2	3.926E-1	8.343E+0
-9.404E-2	3.731E-1	8.425E+0
-9.079E-2	4.088E-1	8.363E+0
-9.566E-2	4.023E-1	8.279E+0
-9.890E-2	3.991E-1	8.246E+0
-9.566E-2	4.121E-1	8.282E+0
-9.242E-2	4.056E-1	8.301E+0
-9.566E-2	3.861E-1	8.331E+0
-9.728E-2	3.893E-1	8.486E+0
-9.566E-2	4.023E-1	8.214E+0
-8.917E-2	4.185E-1	8.363E+0
-9.242E-2	3.958E-1	8.318E+0
-9.728E-2	4.088E-1	8.464E+0
-9.566E-2	4.185E-1	8.366E+0
-9.242E-2	3.926E-1	8.262E+0
-9.242E-2	3.926E-1	8.412E+0
-9.890E-2	4.250E-1	8.395E+0
-9.728E-2	3.829E-1	8.402E+0
-9.079E-2	3.893E-1	8.382E+0
-9.242E-2	4.056E-1	8.502E+0
-9.566E-2	3.991E-1	8.389E+0
-9.728E-2	4.056E-1	8.386E+0
-9.242E-2	4.023E-1	8.386E+0
-9.242E-2	3.893E-1	8.454E+0
-9.728E-2	3.991E-1	8.441E+0
-9.566E-2	4.121E-1	8.363E+0
-9.242E-2	4.218E-1	8.327E+0
-9.404E-2	4.023E-1	8.334E+0
-9.890E-2	3.991E-1	8.292E+0
-9.404E-2	3.991E-1	8.298E+0
-9.079E-2	4.153E-1	8.438E+0
-9.566E-2	3.861E-1	8.356E+0
-9.728E-2	3.926E-1	8.412E+0
-9.404E-2	3.829E-1	8.399E+0
-8.917E-2	4.153E-1	8.470E+0
-9.566E-2	4.023E-1	8.405E+0
-9.728E-2	4.218E-1	8.337E+0
-9.404E-2	3.958E-1	8.405E+0
-9.079E-2	4.056E-1	8.363E+0
-9.404E-2	3.861E-1	8.402E+0
-9.890E-2	3.829E-1	8.343E+0
-9.404E-2	4.153E-1	8.288E+0
-9.079E-2	4.056E-1	8.493E+0
-9.079E-2	4.121E-1	8.282E+0
-9.566E-2	3.958E-1	8.389E+0
-9.404E-2	4.023E-1	8.431E+0
-9.242E-2	3.893E-1	8.318E+0
-9.079E-2	4.121E-1	8.337E+0
-9.728E-2	4.023E-1	8.360E+0
-9.728E-2	4.023E-1	8.376E+0
-9.242E-2	3.861E-1	8.363E+0
-9.079E-2	4.056E-1	8.392E+0
-9.566E-2	4.023E-1	8.483E+0
-9.566E-2	4.218E-1	8.376E+0
-9.242E-2	4.088E-1	8.314E+0
-9.566E-2	3.829E-1	8.347E+0
-9.728E-2	4.088E-1	8.379E+0
-9.566E-2	3.991E-1	8.402E+0
-9.242E-2	4.056E-1	8.402E+0
-9.242E-2	3.829E-1	8.249E+0
-9.404E-2	4.088E-1	8.246E+0
-9.566E-2	3.958E-1	8.334E+0
-9.242E-2	4.088E-1	8.366E+0
-9.404E-2	4.056E-1	8.340E+0
-9.566E-2	3.926E-1	8.386E+0
-9.728E-2	4.153E-1	8.402E+0
-9.079E-2	3.926E-1	8.366E+0
-9.404E-2	4.153E-1	8.502E+0
-9.890E-2	4.088E-1	8.292E+0
-9.728E-2	3.861E-1	8.382E+0
-9.079E-2	3.991E-1	8.519E+0
-9.404E-2	3.893E-1	8.331E+0
-9.566E-2	4.088E-1	8.350E+0
-9.566E-2	3.893E-1	8.343E+0
-8.917E-2	3.893E-1	8.473E+0
-9.242E-2	3.893E-1	8.399E+0
-9.566E-2	4.088E-1	8.327E+0
-9.566E-2	4.023E-1	8.282E+0
-9.242E-2	4.056E-1	8.259E+0
-9.404E-2	3.958E-1	8.314E+0
-9.566E-2	4.088E-1	8.379E+0
-9.566E-2	4.153E-1	8.441E+0
-9.079E-2	4.283E-1	8.301E+0
-9.242E-2	4.185E-1	8.285E+0
-9.890E-2	4.088E-1	8.295E+0
-9.728E-2	4.023E-1	8.389E+0
-8.917E-2	4.023E-1	8.298E+0
-9.242E-2	3.926E-1	8.460E+0
-9.566E-2	3.764E-1	8.236E+0
-9.566E-2	3.861E-1	8.331E+0
-9.079E-2	4.348E-1	8.369E+0
-9.079E-2	4.153E-1	8.389E+0
-9.728E-2	4.056E-1	8.418E+0
-9.566E-2	3.926E-1	8.285E+0
-9.404E-2	4.023E-1	8.253E+0
-9.079E-2	4.088E-1	8.360E+0
-9.890E-2	3.991E-1	8.305E+0
-9.566E-2	3.991E-1	8.506E+0
-9.079E-2	4.056E-1	8.321E+0
-9.242E-2	4.088E-1	8.434E+0
-9.890E-2	3.926E-1	8.360E+0
-9.404E-2	3.926E-1	8.292E+0
-8.917E-2	4.056E-1	8.298E+0
-8.917E-2	3.958E-1	8.395E+0
-9.728E-2	3.699E-1	8.376E+0
-9.566E-2	4.023E-1	8.327E+0
-9.242E-2	4.056E-1	8.334E+0
-9.404E-2	4.056E-1	8.425E+0
-9.728E-2	4.121E-1	8.373E+0
-9.728E-2	4.185E-1	8.353E+0
-8.755E-2	3.893E-1	8.444E+0
-9.404E-2	4.056E-1	8.324E+0
-9.728E-2	3.893E-1	8.366E+0
-9.566E-2	4.218E-1	8.457E+0
-9.404E-2	4.056E-1	8.356E+0
-8.917E-2	3.991E-1	8.460E+0
-9.728E-2	4.283E-1	8.392E+0
-9.404E-2	3.861E-1	8.347E+0
-9.079E-2	4.121E-1	8.447E+0
-9.404E-2	4.185E-1	8.343E+0
-9.566E-2	4.121E-1	8.405E+0
-9.242E-2	4.185E-1	8.376E+0
-9.079E-2	3.958E-1	8.340E+0
-8.917E-2	3.893E-1	8.340E+0
-9.566E-2	3.991E-1	8.418E+0
-9.728E-2	4.121E-1	8.343E+0
-9.242E-2	3.764E-1	8.392E+0
-8.917E-2	4.121E-1	8.392E+0
-1.005E-1	4.088E-1	8.324E+0
-9.404E-2	3.829E-1	8.376E+0
-8.917E-2	4.023E-1	8.405E+0
-9.566E-2	4.056E-1	8.334E+0
-9.728E-2	4.088E-1	8.311E+0
-9.728E-2	3.991E-1	8.405E+0
-9.404E-2	3.926E-1	8.441E+0
-9.242E-2	3.991E-1	8.428E+0
-9.728E-2	4.056E-1	8.350E+0
-9.728E-2	3.991E-1	8.366E+0
-9.404E-2	4.153E-1	8.246E+0
-9.404E-2	3.991E-1	8.467E+0
-9.728E-2	4.218E-1	8.240E+0
-9.728E-2	4.218E-1	8.431E+0
-9.079E-2	3.958E-1	8.311E+0
-9.242E-2	3.991E-1	8.392E+0
-9.890E-2	4.056E-1	8.318E+0
-9.728E-2	3.893E-1	8.360E+0
-8.755E-2	3.893E-1	8.259E+0
-9.404E-2	3.601E-1	8.395E+0
-9.890E-2	4.056E-1	8.408E+0
-9.566E-2	4.056E-1	8.340E+0
-8.917E-2	3.893E-1	8.470E+0
-9.242E-2	3.796E-1	8.360E+0
-9.566E-2	3.861E-1	8.376E+0
-9.566E-2	4.153E-1	8.298E+0
-9.404E-2	4.153E-1	8.438E+0
-9.079E-2	4.121E-1	8.438E+0
-9.566E-2	3.893E-1	8.373E+0
-9.728E-2	3.861E-1	8.318E+0
-9.242E-2	3.861E-1	8.266E+0
-9.242E-2	3.991E-1	8.269E+0
-9.728E-2	4.315E-1	8.470E+0
-9.566E-2	4.088E-1	8.347E+0
-9.242E-2	3.926E-1	8.311E+0
-9.079E-2	4.121E-1	8.369E+0
-9.890E-2	4.185E-1	8.434E+0
-9.566E-2	3.991E-1	8.405E+0
-9.079E-2	4.023E-1	8.408E+0
-8.917E-2	3.958E-1	8.298E+0
-9.566E-2	4.315E-1	8.454E+0
-9.566E-2	3.893E-1	8.434E+0
-9.404E-2	4.088E-1	8.266E+0
-9.079E-2	3.829E-1	8.275E+0
-9.890E-2	3.991E-1	8.434E+0
-9.566E-2	3.893E-1	8.373E+0
-9.079E-2	3.926E-1	8.467E+0
-9.242E-2	3.893E-1	8.395E+0
-9.566E-2	3.731E-1	8.347E+0
-9.566E-2	4.056E-1	8.363E+0
-9.566E-2	3.991E-1	8.425E+0
-9.242E-2	4.121E-1	8.412E+0
-9.728E-2	4.185E-1	8.454E+0
-9.566E-2	4.153E-1	8.457E+0
-9.242E-2	4.023E-1	8.366E+0
-9.404E-2	4.121E-1	8.405E+0
-9.728E-2	4.023E-1	8.467E+0
-9.728E-2	4.023E-1	8.399E+0
-9.079E-2	4.153E-1	8.447E+0
-9.242E-2	3.699E-1	8.405E+0
-9.566E-2	4.023E-1	8.392E+0
-9.890E-2	3.958E-1	8.288E+0
-9.404E-2	4.153E-1	8.340E+0
-9.079E-2	4.185E-1	8.399E+0
-9.728E-2	4.088E-1	8.246E+0
-9.728E-2	3.796E-1	8.418E+0
-9.404E-2	3.958E-1	8.369E+0
-9.242E-2	4.121E-1	8.451E+0
-9.728E-2	3.893E-1	8.347E+0
-9.566E-2	3.958E-1	8.292E+0
-9.404E-2	4.023E-1	8.350E+0
-9.242E-2	3.861E-1	8.327E+0
-9.728E-2	3.861E-1	8.395E+0
-9.404E-2	3.926E-1	8.425E+0
-9.404E-2	4.056E-1	8.360E+0
-9.242E-2	3.991E-1	8.279E+0
-9.566E-2	3.991E-1	8.366E+0
-9.404E-2	3.958E-1	8.447E+0
-9.242E-2	3.796E-1	8.444E+0
-9.242E-2	4.023E-1	8.321E+0
-9.728E-2	3.861E-1	8.321E+0
-9.566E-2	4.153E-1	8.438E+0
-9.404E-2	3.666E-1	8.327E+0
-9.404E-2	3.861E-1	8.405E+0
-9.404E-2	3.893E-1	8.399E+0
-9.566E-2	3.893E-1	8.331E+0
-9.404E-2	4.023E-1	8.337E+0
-9.079E-2	3.991E-1	8.363E+0
-9.890E-2	3.699E-1	8.418E+0
-1.005E-1	4.185E-1	8.376E+0
-9.242E-2	3.991E-1	8.408E+0
-9.566E-2	4.121E-1	8.343E+0
-9.728E-2	4.023E-1	8.321E+0
-9.890E-2	3.893E-1	8.399E+0
-9.242E-2	3.893E-1	8.408E+0
-9.079E-2	3.926E-1	8.431E+0
-9.404E-2	4.088E-1	8.392E+0
-9.728E-2	3.958E-1	8.431E+0
-9.404E-2	3.861E-1	8.438E+0
-9.404E-2	4.088E-1	8.360E+0
-9.728E-2	4.121E-1	8.363E+0
-9.890E-2	3.991E-1	8.402E+0
-9.242E-2	4.056E-1	8.350E+0
-9.242E-2	3.861E-1	8.337E+0
-9.728E-2	4.218E-1	8.353E+0
-9.890E-2	3.958E-1	8.386E+0
-9.079E-2	4.023E-1	8.402E+0
-9.242E-2	4.250E-1	8.399E+0
-9.566E-2	3.958E-1	8.502E+0
-9.890E-2	3.926E-1	8.343E+0
-9.404E-2	4.056E-1	8.350E+0
-9.079E-2	4.056E-1	8.360E+0
-9.890E-2	3.958E-1	8.292E+0
-9.728E-2	4.023E-1	8.298E+0
-9.242E-2	4.153E-1	8.428E+0
-9.404E-2	4.023E-1	8.363E+0
-9.728E-2	4.023E-1	8.451E+0
-9.890E-2	3.991E-1	8.327E+0
-9.242E-2	4.056E-1	8.314E+0
-9.404E-2	4.023E-1	8.386E+0
-9.566E-2	3.926E-1	8.236E+0
-9.890E-2	4.283E-1	8.327E+0
-9.242E-2	3.926E-1	8.318E+0
-9.242E-2	4.218E-1	8.249E+0
-9.404E-2	3.893E-1	8.376E+0
-9.404E-2	4.121E-1	8.408E+0
-9.242E-2	3.861E-1	8.405E+0
-9.242E-2	4.056E-1	8.444E+0
-9.890E-2	4.056E-1	8.327E+0
-9.890E-2	4.088E-1	8.399E+0
-9.404E-2	4.315E-1	8.337E+0
-9.079E-2	4.056E-1	8.356E+0
-9.566E-2	3.796E-1	8.425E+0
-9.890E-2	4.056E-1	8.343E+0
-9.404E-2	4.283E-1	8.350E+0
-9.404E-2	3.861E-1	8.301E+0
-9.728E-2	4.153E-1	8.347E+0
-1.005E-1	3.958E-1	8.356E+0
-9.079E-2	3.796E-1	8.331E+0
-9.404E-2	4.121E-1	8.366E+0
-9.890E-2	4.153E-1	8.444E+0
-9.404E-2	4.218E-1	8.525E+0
-9.242E-2	4.056E-1	8.376E+0
-9.079E-2	4.510E-1	8.337E+0
-9.404E-2	3.861E-1	8.418E+0
-9.566E-2	4.023E-1	8.460E+0
-9.079E-2	4.023E-1	8.366E+0
-9.404E-2	4.185E-1	8.373E+0
-9.566E-2	4.056E-1	8.386E+0
-9.566E-2	4.056E-1	8.321E+0
-9.404E-2	3.893E-1	8.308E+0
-9.242E-2	4.153E-1	8.331E+0
-9.566E-2	4.023E-1	8.363E+0
-9.404E-2	4.056E-1	8.428E+0
-9.404E-2	4.056E-1	8.376E+0
-9.728E-2	4.056E-1	8.249E+0
-9.404E-2	3.991E-1	8.165E+0
-9.728E-2	4.218E-1	8.305E+0
-9.404E-2	4.088E-1	8.282E+0
-9.404E-2	3.893E-1	8.428E+0
-9.728E-2	3.926E-1	8.395E+0
-9.566E-2	4.121E-1	8.353E+0
-9.404E-2	4.153E-1	8.298E+0
-9.404E-2	3.926E-1	8.476E+0
-9.728E-2	4.185E-1	8.395E+0
-9.890E-2	3.893E-1	8.366E+0
-9.242E-2	4.121E-1	8.353E+0
-9.242E-2	4.315E-1	8.347E+0
-9.890E-2	3.958E-1	8.321E+0
-9.404E-2	4.283E-1	8.246E+0
-9.242E-2	3.926E-1	8.295E+0
-9.079E-2	3.926E-1	8.425E+0
-9.728E-2	4.088E-1	8.418E+0
-9.890E-2	3.958E-1	8.418E+0
-9.404E-2	3.926E-1	8.428E+0
-9.079E-2	3.699E-1	8.464E+0
-9.728E-2	4.185E-1	8.451E+0
-9.728E-2	3.893E-1	8.402E+0
-9.079E-2	4.250E-1	8.350E+0
-9.242E-2	4.121E-1	8.327E+0
-9.566E-2	4.056E-1	8.298E+0
-9.566E-2	3.829E-1	8.314E+0
-9.566E-2	4.121E-1	8.451E+0
-9.079E-2	3.958E-1	8.438E+0
-9.566E-2	4.121E-1	8.285E+0
-9.728E-2	4.056E-1	8.379E+0
-9.242E-2	4.121E-1	8.444E+0
-9.404E-2	3.893E-1	8.386E+0
-9.566E-2	4.153E-1	8.256E+0
-9.890E-2	4.121E-1	8.405E+0
-9.566E-2	4.121E-1	8.340E+0
-9.079E-2	3.861E-1	8.324E+0
-9.566E-2	3.893E-1	8.356E+0
-9.728E-2	3.926E-1	8.360E+0
-9.404E-2	4.153E-1	8.334E+0
-9.404E-2	4.153E-1	8.311E+0
-9.404E-2	3.926E-1	8.418E+0
-9.242E-2	4.185E-1	8.321E+0
-9.242E-2	4.056E-1	8.447E+0
-9.242E-2	4.121E-1	8.356E+0
-9.728E-2	3.958E-1	8.233E+0
-9.566E-2	4.218E-1	8.447E+0
-9.566E-2	3.861E-1	8.441E+0
-9.404E-2	3.829E-1	8.444E+0
-9.566E-2	4.023E-1	8.347E+0
-1.005E-1	4.023E-1	8.331E+0
-9.242E-2	4.185E-1	8.324E+0
-9.566E-2	3.893E-1	8.246E+0
-9.566E-2	4.023E-1	8.308E+0
-9.890E-2	4.283E-1	8.395E+0
-9.404E-2	3.958E-1	8.379E+0
-9.079E-2	3.861E-1	8.386E+0
-9.404E-2	4.121E-1	8.382E+0
-9.890E-2	3.829E-1	8.386E+0
-9.242E-2	3.861E-1	8.334E+0
-8.917E-2	4.185E-1	8.321E+0
-9.890E-2	3.958E-1	8.376E+0
-1.005E-1	3.893E-1	8.408E+0
-9.404E-2	3.699E-1	8.295E+0
-9.404E-2	3.958E-1	8.386E+0
-9.404E-2	4.283E-1	8.376E+0
-9.890E-2	3.958E-1	8.288E+0
-9.404E-2	3.796E-1	8.460E+0
-9.404E-2	3.861E-1	8.340E+0
-9.728E-2	3.926E-1	8.421E+0
-1.005E-1	3.958E-1	8.340E+0
-9.079E-2	4.185E-1	8.318E+0
-9.242E-2	3.991E-1	8.311E+0
-9.404E-2	4.023E-1	8.402E+0
-9.404E-2	3.958E-1	8.295E+0
-9.728E-2	3.958E-1	8.343E+0
-9.079E-2	3.861E-1	8.318E+0
-9.728E-2	4.153E-1	8.399E+0
-9.566E-2	3.893E-1	8.314E+0
-9.242E-2	4.056E-1	8.366E+0
-9.079E-2	4.121E-1	8.230E+0
-9.728E-2	4.218E-1	8.418E+0
-9.728E-2	4.088E-1	8.356E+0
-9.404E-2	3.829E-1	8.360E+0
-9.242E-2	3.731E-1	8.360E+0
-9.566E-2	4.088E-1	8.360E+0
-9.566E-2	3.991E-1	8.308E+0
-9.566E-2	4.121E-1	8.395E+0
-9.242E-2	3.893E-1	8.369E+0
-9.728E-2	4.056E-1	8.318E+0
-1.021E-1	4.056E-1	8.548E+0
-9.404E-2	4.056E-1	8.366E+0
-9.079E-2	4.185E-1	8.408E+0
-9.566E-2	4.218E-1	8.402E+0
-9.728E-2	3.861E-1	8.434E+0
-9.242E-2	3.861E-1	8.298E+0
-9.079E-2	4.121E-1	8.295E+0
-9.404E-2	4.121E-1	8.444E+0
-9.728E-2	3.991E-1	8.441E+0
-9.404E-2	4.121E-1	8.379E+0
-8.917E-2	4.056E-1	8.438E+0
-9.728E-2	4.153E-1	8.360E+0
-1.005E-1	4.088E-1	8.415E+0
-9.404E-2	4.153E-1	8.314E+0
-9.242E-2	4.088E-1	8.266E+0
-9.566E-2	3.926E-1	8.334E+0
-9.728E-2	4.250E-1	8.334E+0
-9.404E-2	3.764E-1	8.389E+0
-9.404E-2	4.088E-1	8.266E+0
-9.404E-2	4.088E-1	8.321E+0
-9.728E-2	3.764E-1	8.363E+0
-9.242E-2	4.250E-1	8.421E+0
-9.242E-2	4.023E-1	8.305E+0
-9.728E-2	4.121E-1	8.369E+0
-9.728E-2	4.250E-1	8.425E+0
-9.404E-2	3.861E-1	8.240E+0
-8.917E-2	4.121E-1	8.369E+0
-9.404E-2	3.991E-1	8.405E+0
-9.728E-2	3.796E-1	8.379E+0
-9.404E-2	3.991E-1	8.399E+0
-9.404E-2	4.088E-1	8.444E+0
-9.728E-2	4.023E-1	8.321E+0
-9.728E-2	3.991E-1	8.489E+0
-9.404E-2	3.861E-1	8.405E+0
-9.079E-2	4.121E-1	8.272E+0
-9.566E-2	3.829E-1	8.395E+0
-9.890E-2	3.861E-1	8.356E+0
-9.242E-2	4.121E-1	8.318E+0
-9.079E-2	4.088E-1	8.395E+0
-9.728E-2	3.991E-1	8.389E+0
-9.890E-2	4.056E-1	8.353E+0
-9.404E-2	4.121E-1	8.369E+0
-9.242E-2	3.991E-1	8.334E+0
-9.566E-2	4.088E-1	8.324E+0
-9.566E-2	4.023E-1	8.266E+0
-9.079E-2	4.056E-1	8.392E+0
-9.404E-2	3.893E-1	8.353E+0
-9.566E-2	3.926E-1	8.405E+0
-1.005E-1	3.958E-1	8.444E+0
-9.242E-2	3.861E-1	8.480E+0
-9.404E-2	4.380E-1	8.311E+0
-9.566E-2	3.991E-1	8.441E+0
-9.890E-2	4.056E-1	8.405E+0
-9.242E-2	4.121E-1	8.392E+0
-9.242E-2	3.958E-1	8.454E+0
-9.728E-2	3.861E-1	8.444E+0
-9.728E-2	3.926E-1	8.356E+0
-9.404E-2	4.056E-1	8.402E+0
-9.079E-2	4.088E-1	8.311E+0
-9.566E-2	3.893E-1	8.389E+0
-9.728E-2	3.796E-1	8.262E+0
-9.404E-2	4.121E-1	8.305E+0
-8.917E-2	3.926E-1	8.454E+0
-9.404E-2	3.893E-1	8.421E+0
-9.728E-2	3.829E-1	8.295E+0
-9.242E-2	3.991E-1	8.347E+0
-9.242E-2	3.958E-1	8.282E+0
-9.728E-2	4.056E-1	8.353E+0
-1.005E-1	4.056E-1	8.473E+0
-9.728E-2	3.699E-1	8.298E+0
-9.566E-2	3.893E-1	8.382E+0
-9.566E-2	4.056E-1	8.363E+0
-9.890E-2	3.958E-1	8.379E+0
-9.404E-2	3.699E-1	8.353E+0
-9.242E-2	3.958E-1	8.369E+0
-9.404E-2	3.958E-1	8.314E+0
-9.728E-2	4.056E-1	8.431E+0
-9.404E-2	3.958E-1	8.369E+0
-9.079E-2	4.153E-1	8.496E+0
-9.566E-2	3.861E-1	8.353E+0
-1.005E-1	4.218E-1	8.340E+0
-9.242E-2	4.088E-1	8.486E+0
-9.079E-2	4.283E-1	8.295E+0
-9.728E-2	3.893E-1	8.285E+0
-9.890E-2	4.250E-1	8.395E+0
-9.566E-2	3.861E-1	8.402E+0
-9.404E-2	3.861E-1	8.382E+0
-9.566E-2	4.088E-1	8.421E+0
-9.728E-2	3.958E-1	8.412E+0
-9.404E-2	4.088E-1	8.522E+0
-9.242E-2	4.283E-1	8.412E+0
-9.728E-2	3.958E-1	8.408E+0
-1.005E-1	3.991E-1	8.451E+0
-9.404E-2	4.056E-1	8.470E+0
-9.079E-2	3.926E-1	8.399E+0
-9.404E-2	3.926E-1	8.298E+0
-9.728E-2	3.861E-1	8.373E+0
-9.404E-2	3.926E-1	8.269E+0
-9.404E-2	4.121E-1	8.311E+0
-9.728E-2	3.796E-1	8.321E+0
-1.005E-1	3.699E-1	8.434E+0
-9.728E-2	3.861E-1	8.318E+0
-9.242E-2	4.218E-1	8.353E+0
-9.404E-2	4.153E-1	8.457E+0
-9.566E-2	3.991E-1	8.392E+0
-9.404E-2	3.731E-1	8.535E+0
-9.079E-2	4.023E-1	8.373E+0
-9.404E-2	3.893E-1	8.269E+0
-9.890E-2	4.088E-1	8.389E+0
-9.566E-2	4.088E-1	8.395E+0
-9.079E-2	4.088E-1	8.434E+0
-9.566E-2	4.056E-1	8.343E+0
-9.728E-2	4.121E-1	8.356E+0
-9.404E-2	4.153E-1	8.428E+0
-9.079E-2	3.958E-1	8.356E+0
-9.728E-2	3.926E-1	8.353E+0
-9.890E-2	4.056E-1	8.259E+0
-9.404E-2	4.088E-1	8.301E+0
-9.242E-2	3.991E-1	8.363E+0
-9.566E-2	3.991E-1	8.470E+0
-1.005E-1	4.121E-1	8.402E+0
-9.404E-2	3.829E-1	8.379E+0
-9.242E-2	4.056E-1	8.356E+0
-9.728E-2	3.893E-1	8.441E+0
-1.005E-1	3.958E-1	8.379E+0
-9.404E-2	4.121E-1	8.408E+0
-9.079E-2	4.088E-1	8.301E+0
-9.242E-2	3.861E-1	8.321E+0
-9.728E-2	3.958E-1	8.324E+0
-9.242E-2	4.121E-1	8.343E+0
-9.079E-2	4.088E-1	8.340E+0
-9.404E-2	3.926E-1	8.405E+0
-9.890E-2	4.121E-1	8.451E+0
-9.242E-2	3.926E-1	8.256E+0
-8.917E-2	4.121E-1	8.431E+0
-9.079E-2	3.958E-1	8.464E+0
-1.005E-1	4.056E-1	8.350E+0
-9.566E-2	3.893E-1	8.402E+0
-9.404E-2	4.121E-1	8.460E+0
-9.728E-2	3.958E-1	8.275E+0
-9.890E-2	3.926E-1	8.366E+0
-9.566E-2	3.893E-1	8.444E+0
-9.566E-2	3.958E-1	8.376E+0
-9.890E-2	4.121E-1	8.305E+0
-9.890E-2	4.315E-1	8.292E+0
-9.728E-2	4.023E-1	8.431E+0
-9.242E-2	4.153E-1	8.353E+0
-9.566E-2	3.829E-1	8.428E+0
-9.890E-2	4.153E-1	8.389E+0
-9.404E-2	3.958E-1	8.451E+0
-9.242E-2	4.056E-1	8.431E+0
-9.566E-2	3.926E-1	8.399E+0
-9.728E-2	4.088E-1	8.356E+0
-9.728E-2	3.991E-1	8.272E+0
-9.242E-2	4.250E-1	8.389E+0
-9.404E-2	4.023E-1	8.334E+0
-1.005E-1	4.023E-1	8.402E+0
-9.404E-2	3.893E-1	8.246E+0
-9.079E-2	3.926E-1	8.428E+0
-9.566E-2	4.153E-1	8.236E+0
-9.890E-2	4.088E-1	8.331E+0
-9.566E-2	4.056E-1	8.334E+0
-9.242E-2	3.958E-1	8.337E+0
-9.566E-2	4.121E-1	8.295E+0
-1.021E-1	3.796E-1	8.392E+0
-9.242E-2	3.861E-1	8.382E+0
-9.404E-2	3.958E-1	8.476E+0
-9.566E-2	4.088E-1	8.421E+0
-1.005E-1	4.023E-1	8.350E+0
-9.242E-2	4.056E-1	8.457E+0
-9.566E-2	3.926E-1	8.230E+0
-9.242E-2	3.958E-1	8.314E+0
-9.566E-2	3.926E-1	8.382E+0
-9.728E-2	3.926E-1	8.438E+0
-8.917E-2	3.861E-1	8.421E+0
-9.728E-2	4.218E-1	8.412E+0
-1.005E-1	4.121E-1	8.386E+0
-9.728E-2	3.829E-1	8.314E+0
-9.566E-2	4.121E-1	8.272E+0
-9.404E-2	3.893E-1	8.408E+0
-9.728E-2	3.893E-1	8.373E+0
-9.566E-2	3.991E-1	8.386E+0
-9.242E-2	3.991E-1	8.506E+0
-9.566E-2	4.121E-1	8.327E+0
-9.890E-2	3.958E-1	8.321E+0
-9.566E-2	3.893E-1	8.473E+0
-9.242E-2	4.121E-1	8.408E+0
-9.404E-2	4.283E-1	8.305E+0
-9.890E-2	3.829E-1	8.327E+0
-9.404E-2	4.121E-1	8.412E+0
-9.404E-2	4.121E-1	8.369E+0
-9.079E-2	4.153E-1	8.447E+0
-9.890E-2	3.926E-1	8.360E+0
-9.566E-2	3.829E-1	8.340E+0
-9.079E-2	4.056E-1	8.347E+0
-9.404E-2	3.926E-1	8.379E+0
-9.728E-2	3.829E-1	8.428E+0
-9.566E-2	3.991E-1	8.324E+0
-9.079E-2	3.926E-1	8.382E+0
-9.404E-2	3.926E-1	8.272E+0
-9.728E-2	4.056E-1	8.324E+0
-9.404E-2	3.991E-1	8.288E+0
-9.404E-2	3.991E-1	8.233E+0
-9.566E-2	4.153E-1	8.331E+0
-9.728E-2	4.153E-1	8.334E+0
-9.404E-2	3.991E-1	8.447E+0
-9.079E-2	4.088E-1	8.483E+0
-9.566E-2	4.121E-1	8.337E+0
-9.890E-2	3.926E-1	8.460E+0
-9.566E-2	4.121E-1	8.389E+0
-9.242E-2	3.958E-1	8.350E+0
-9.404E-2	4.185E-1	8.360E+0
-9.566E-2	3.926E-1	8.434E+0
-9.728E-2	4.121E-1	8.327E+0
-9.242E-2	4.023E-1	8.382E+0
-9.242E-2	4.121E-1	8.418E+0
-9.728E-2	4.121E-1	8.421E+0
-9.242E-2	4.218E-1	8.327E+0
-8.917E-2	4.056E-1	8.324E+0
-9.566E-2	3.829E-1	8.431E+0
-9.890E-2	3.796E-1	8.457E+0
-9.404E-2	3.829E-1	8.347E+0
-9.079E-2	3.893E-1	8.428E+0
-9.404E-2	4.023E-1	8.331E+0
-9.890E-2	4.088E-1	8.408E+0
-9.566E-2	3.991E-1	8.256E+0
-9.242E-2	3.861E-1	8.395E+0
-9.566E-2	3.926E-1	8.428E+0
-1.005E-1	4.153E-1	8.324E+0
-9.242E-2	3.893E-1	8.418E+0
-8.755E-2	3.958E-1	8.431E+0
-9.404E-2	3.893E-1	8.360E+0
-9.890E-2	3.926E-1	8.343E+0
-9.404E-2	4.056E-1	8.288E+0
-9.242E-2	3.861E-1	8.324E+0
-9.566E-2	3.893E-1	8.324E+0
-9.566E-2	3.926E-1	8.392E+0
-9.566E-2	3.958E-1	8.366E+0
-9.242E-2	4.056E-1	8.301E+0
-9.404E-2	4.153E-1	8.324E+0
-9.890E-2	3.926E-1	8.347E+0
-9.728E-2	4.056E-1	8.363E+0
-9.079E-2	4.121E-1	8.402E+0
-9.404E-2	4.023E-1	8.356E+0
-9.890E-2	4.283E-1	8.425E+0
-9.566E-2	3.829E-1	8.259E+0
-9.242E-2	4.218E-1	8.343E+0
-9.566E-2	4.121E-1	8.279E+0
-9.566E-2	3.958E-1	8.386E+0
-9.890E-2	4.056E-1	8.395E+0
-9.079E-2	3.893E-1	8.340E+0
-9.404E-2	4.153E-1	8.431E+0
-1.005E-1	3.926E-1	8.399E+0
-9.404E-2	3.926E-1	8.395E+0
-9.242E-2	4.153E-1	8.337E+0
-9.566E-2	4.056E-1	8.269E+0
-9.890E-2	4.348E-1	8.447E+0
-9.404E-2	4.056E-1	8.447E+0
-9.404E-2	3.958E-1	8.282E+0
-9.566E-2	4.153E-1	8.428E+0
-9.890E-2	4.023E-1	8.259E+0
-9.566E-2	3.926E-1	8.395E+0
-9.079E-2	4.088E-1	8.337E+0
-9.242E-2	3.991E-1	8.311E+0
-9.890E-2	4.056E-1	8.340E+0
-9.728E-2	3.958E-1	8.366E+0
-9.404E-2	4.153E-1	8.412E+0
-9.566E-2	4.380E-1	8.318E+0
-9.566E-2	3.829E-1	8.324E+0
-9.890E-2	4.023E-1	8.343E+0
-9.242E-2	4.023E-1	8.392E+0
-9.242E-2	4.121E-1	8.318E+0
-9.890E-2	4.121E-1	8.506E+0
-9.728E-2	3.861E-1	8.421E+0
-9.079E-2	4.153E-1	8.220E+0
-9.404E-2	4.153E-1	8.538E+0
-1.005E-1	4.056E-1	8.460E+0
-9.566E-2	4.056E-1	8.360E+0
-9.242E-2	4.218E-1	8.318E+0
-9.404E-2	3.926E-1	8.392E+0
-9.890E-2	4.088E-1	8.386E+0
-9.728E-2	3.926E-1	8.324E+0
-9.404E-2	3.926E-1	8.373E+0
-9.242E-2	4.153E-1	8.301E+0
-9.890E-2	3.926E-1	8.356E+0
-9.566E-2	4.218E-1	8.347E+0
-9.404E-2	3.991E-1	8.275E+0
-9.728E-2	3.731E-1	8.444E+0
-1.005E-1	4.056E-1	8.366E+0
-9.728E-2	4.023E-1	8.386E+0
-9.242E-2	4.088E-1	8.373E+0
-9.566E-2	3.861E-1	8.389E+0
-9.890E-2	3.926E-1	8.434E+0
-9.566E-2	4.023E-1	8.412E+0
-9.079E-2	4.056E-1	8.421E+0
-9.890E-2	3.893E-1	8.444E+0
-1.005E-1	4.477E-1	8.412E+0
-9.728E-2	4.283E-1	8.444E+0
-9.242E-2	3.991E-1	8.334E+0
-9.404E-2	4.218E-1	8.395E+0
-9.890E-2	4.283E-1	8.279E+0
-9.728E-2	4.023E-1	8.389E+0
-9.079E-2	3.958E-1	8.292E+0
-9.890E-2	3.958E-1	8.347E+0
-1.005E-1	4.056E-1	8.373E+0
-9.728E-2	4.056E-1	8.288E+0
-9.242E-2	4.088E-1	8.243E+0
-9.404E-2	4.218E-1	8.451E+0
-9.566E-2	4.023E-1	8.353E+0
-9.566E-2	3.991E-1	8.376E+0
-9.079E-2	4.153E-1	8.386E+0
-9.242E-2	3.861E-1	8.282E+0
-9.728E-2	4.023E-1	8.288E+0
-9.566E-2	4.121E-1	8.356E+0
-9.242E-2	4.121E-1	8.476E+0
-9.404E-2	4.121E-1	8.343E+0
-9.728E-2	3.926E-1	8.418E+0
-9.728E-2	4.056E-1	8.334E+0
-9.242E-2	4.185E-1	8.331E+0
-9.242E-2	3.958E-1	8.243E+0
-9.890E-2	3.991E-1	8.447E+0
-9.890E-2	3.958E-1	8.425E+0
-9.404E-2	4.250E-1	8.279E+0
-9.242E-2	4.056E-1	8.305E+0
-9.890E-2	3.958E-1	8.405E+0
-9.728E-2	3.893E-1	8.266E+0
-9.242E-2	4.218E-1	8.308E+0
-9.404E-2	3.829E-1	8.269E+0
-9.404E-2	3.926E-1	8.356E+0
-9.566E-2	4.250E-1	8.360E+0
-8.917E-2	4.056E-1	8.298E+0
-9.242E-2	4.283E-1	8.454E+0
-9.890E-2	3.861E-1	8.356E+0
-9.728E-2	3.991E-1	8.425E+0
-9.079E-2	4.380E-1	8.318E+0
-9.566E-2	4.088E-1	8.314E+0
-1.005E-1	4.023E-1	8.343E+0
-9.890E-2	4.121E-1	8.318E+0
-9.242E-2	3.926E-1	8.337E+0
-9.566E-2	3.926E-1	8.444E+0
-9.566E-2	3.764E-1	8.282E+0
-9.728E-2	3.991E-1	8.402E+0
-9.242E-2	3.991E-1	8.389E+0
-9.566E-2	4.185E-1	8.392E+0
-9.890E-2	4.153E-1	8.305E+0
-9.728E-2	4.218E-1	8.340E+0
-9.079E-2	3.958E-1	8.405E+0
-9.404E-2	4.056E-1	8.399E+0
-9.728E-2	3.796E-1	8.308E+0
-9.404E-2	4.056E-1	8.366E+0
-9.242E-2	4.056E-1	8.340E+0
-9.242E-2	3.893E-1	8.464E+0
-1.005E-1	3.829E-1	8.431E+0
-9.566E-2	3.861E-1	8.318E+0
-9.404E-2	4.153E-1	8.389E+0
-9.404E-2	4.121E-1	8.369E+0
-9.890E-2	3.893E-1	8.188E+0
-9.728E-2	4.023E-1	8.308E+0
-9.404E-2	3.796E-1	8.379E+0
-9.404E-2	4.056E-1	8.438E+0
-9.890E-2	3.926E-1	8.405E+0
-9.890E-2	4.023E-1	8.314E+0
-9.079E-2	3.829E-1	8.408E+0
-9.566E-2	4.056E-1	8.311E+0
-9.890E-2	3.958E-1	8.363E+0
-9.890E-2	3.926E-1	8.366E+0
-9.242E-2	3.829E-1	8.379E+0
-9.404E-2	4.153E-1	8.399E+0
-9.890E-2	3.926E-1	8.301E+0
-9.890E-2	4.088E-1	8.366E+0
-9.242E-2	4.056E-1	8.483E+0
-9.566E-2	3.764E-1	8.275E+0
-1.005E-1	3.926E-1	8.340E+0
-9.890E-2	3.764E-1	8.415E+0
-9.404E-2	3.926E-1	8.382E+0
-9.728E-2	4.185E-1	8.331E+0
-9.890E-2	3.829E-1	8.279E+0
-9.728E-2	3.991E-1	8.454E+0
-9.566E-2	4.185E-1	8.441E+0
-9.404E-2	3.991E-1	8.292E+0
-9.566E-2	4.088E-1	8.408E+0
-9.566E-2	3.861E-1	8.324E+0
-9.404E-2	4.218E-1	8.493E+0
-9.242E-2	4.153E-1	8.408E+0
-9.728E-2	4.250E-1	8.457E+0
-9.728E-2	3.926E-1	8.353E+0
-9.079E-2	3.861E-1	8.473E+0
-9.242E-2	3.958E-1	8.418E+0
-9.890E-2	4.023E-1	8.360E+0
-9.404E-2	4.250E-1	8.431E+0
-9.404E-2	4.185E-1	8.441E+0
-9.404E-2	4.088E-1	8.438E+0
-9.890E-2	4.218E-1	8.454E+0
-9.728E-2	3.893E-1	8.428E+0
-9.079E-2	4.056E-1	8.408E+0
-9.404E-2	4.056E-1	8.431E+0
-9.890E-2	3.926E-1	8.392E+0
-9.890E-2	3.958E-1	8.428E+0
-9.079E-2	3.958E-1	8.457E+0
-9.404E-2	3.731E-1	8.266E+0
-1.021E-1	4.250E-1	8.285E+0
-9.728E-2	4.023E-1	8.421E+0
-9.404E-2	4.023E-1	8.376E+0
-9.404E-2	3.926E-1	8.454E+0
-9.566E-2	3.991E-1	8.386E+0
-9.728E-2	4.218E-1	8.366E+0
-9.404E-2	3.991E-1	8.340E+0
-9.404E-2	4.088E-1	8.314E+0
-9.728E-2	4.088E-1	8.321E+0
-9.890E-2	4.088E-1	8.515E+0
-9.404E-2	4.218E-1	8.476E+0
-9.566E-2	3.861E-1	8.318E+0
-1.005E-1	4.056E-1	8.389E+0
-9.890E-2	3.829E-1	8.314E+0
-9.242E-2	4.023E-1	8.285E+0
-9.566E-2	4.185E-1	8.275E+0
-9.566E-2	4.023E-1	8.350E+0
-9.728E-2	4.218E-1	8.324E+0
-9.242E-2	4.348E-1	8.386E+0
-9.404E-2	4.153E-1	8.256E+0
-9.890E-2	3.991E-1	8.470E+0
-9.728E-2	3.991E-1	8.308E+0
-9.242E-2	3.991E-1	8.337E+0
-9.404E-2	4.023E-1	8.421E+0
-1.005E-1	3.893E-1	8.347E+0
-9.728E-2	3.893E-1	8.457E+0
-9.404E-2	4.121E-1	8.373E+0
-9.242E-2	4.056E-1	8.347E+0
-9.728E-2	4.023E-1	8.392E+0
-9.728E-2	4.056E-1	8.279E+0
-9.079E-2	3.893E-1	8.538E+0
-9.728E-2	3.958E-1	8.272E+0
-9.728E-2	3.829E-1	8.366E+0
-9.728E-2	3.666E-1	8.285E+0
-9.242E-2	4.283E-1	8.467E+0
-9.404E-2	4.023E-1	8.421E+0
-9.890E-2	4.056E-1	8.428E+0
-9.890E-2	4.121E-1	8.489E+0
-9.242E-2	3.829E-1	8.444E+0
-9.242E-2	4.121E-1	8.331E+0
-9.890E-2	3.893E-1	8.389E+0
-9.728E-2	3.926E-1	8.408E+0
-9.079E-2	3.829E-1	8.382E+0
-9.404E-2	3.991E-1	8.282E+0
-9.566E-2	4.023E-1	8.318E+0
-9.728E-2	4.023E-1	8.314E+0
-9.242E-2	3.991E-1	8.382E+0
-9.404E-2	4.153E-1	8.324E+0
-9.728E-2	4.121E-1	8.360E+0
-9.890E-2	4.153E-1	8.214E+0
-9.242E-2	4.056E-1	8.343E+0
-9.242E-2	4.056E-1	8.438E+0
-9.890E-2	4.023E-1	8.285E+0
-1.005E-1	3.796E-1	8.412E+0
-9.242E-2	3.861E-1	8.275E+0
-9.079E-2	4.023E-1	8.314E+0
-9.404E-2	3.991E-1	8.249E+0
-9.890E-2	4.185E-1	8.408E+0
-9.404E-2	4.056E-1	8.360E+0
-9.404E-2	3.861E-1	8.402E+0
-9.728E-2	4.088E-1	8.308E+0
-9.566E-2	4.056E-1	8.415E+0
-9.079E-2	4.121E-1	8.301E+0
-9.242E-2	3.731E-1	8.376E+0
-9.728E-2	4.121E-1	8.350E+0
-1.005E-1	4.218E-1	8.405E+0
-9.242E-2	4.153E-1	8.467E+0
-9.079E-2	4.088E-1	8.217E+0
-9.728E-2	4.023E-1	8.353E+0
-9.728E-2	3.893E-1	8.373E+0
-9.404E-2	4.088E-1	8.165E+0
-9.404E-2	4.185E-1	8.369E+0
-9.890E-2	3.796E-1	8.379E+0
-9.728E-2	3.991E-1	8.467E+0
-9.404E-2	3.861E-1	8.389E+0
-9.404E-2	4.153E-1	8.522E+0
-9.728E-2	4.153E-1	8.334E+0
-9.728E-2	4.121E-1	8.425E+0
-9.242E-2	3.926E-1	8.334E+0
-9.242E-2	4.153E-1	8.324E+0
-9.728E-2	4.153E-1	8.295E+0
-1.005E-1	3.991E-1	8.292E+0
-9.242E-2	4.153E-1	8.399E+0
-9.566E-2	4.088E-1	8.298E+0
-9.728E-2	3.958E-1	8.343E+0
-9.728E-2	3.796E-1	8.340E+0
-9.242E-2	3.893E-1	8.343E+0
-9.242E-2	3.991E-1	8.360E+0
-9.728E-2	3.861E-1	8.347E+0
-9.728E-2	3.991E-1	8.499E+0
-9.566E-2	3.861E-1	8.467E+0
-9.404E-2	3.958E-1	8.457E+0
-9.890E-2	3.861E-1	8.415E+0
-1.005E-1	4.056E-1	8.379E+0
-9.404E-2	4.088E-1	8.366E+0
-9.242E-2	3.796E-1	8.412E+0
-9.890E-2	3.958E-1	8.382E+0
-9.566E-2	4.056E-1	8.389E+0
-9.242E-2	3.926E-1	8.441E+0
-9.404E-2	3.926E-1	8.512E+0
-9.890E-2	3.829E-1	8.356E+0
-9.890E-2	3.991E-1	8.337E+0
-9.404E-2	4.153E-1	8.305E+0
-9.242E-2	4.121E-1	8.334E+0
-9.890E-2	3.958E-1	8.308E+0
-1.005E-1	4.185E-1	8.431E+0
-9.242E-2	3.926E-1	8.451E+0
-9.566E-2	3.926E-1	8.334E+0
-9.890E-2	3.926E-1	8.405E+0
-9.566E-2	3.958E-1	8.350E+0
-9.404E-2	4.088E-1	8.386E+0
-9.079E-2	3.958E-1	8.305E+0
-9.728E-2	4.056E-1	8.412E+0
-9.728E-2	3.926E-1	8.288E+0
-9.242E-2	3.991E-1	8.282E+0
-9.566E-2	3.861E-1	8.210E+0
-9.728E-2	3.926E-1	8.366E+0
-9.890E-2	3.861E-1	8.438E+0
-9.404E-2	3.991E-1	8.324E+0
-9.242E-2	4.283E-1	8.347E+0
-9.890E-2	4.023E-1	8.334E+0
-1.005E-1	3.926E-1	8.308E+0
-9.404E-2	3.958E-1	8.363E+0
-9.242E-2	4.023E-1	8.467E+0
-9.890E-2	4.056E-1	8.314E+0
-9.890E-2	3.958E-1	8.256E+0
-9.404E-2	4.185E-1	8.353E+0
-9.242E-2	4.056E-1	8.399E+0
-9.890E-2	4.023E-1	8.305E+0
-9.728E-2	4.023E-1	8.389E+0
-9.728E-2	3.861E-1	8.301E+0
-9.404E-2	3.991E-1	8.538E+0
-9.728E-2	3.958E-1	8.402E+0
-9.890E-2	3.861E-1	8.395E+0
-9.404E-2	3.926E-1	8.343E+0
-9.566E-2	4.023E-1	8.421E+0
-9.728E-2	3.991E-1	8.379E+0
-9.890E-2	3.861E-1	8.415E+0
-9.404E-2	4.250E-1	8.223E+0
-9.404E-2	4.023E-1	8.408E+0
-9.728E-2	4.023E-1	8.353E+0
-1.005E-1	4.056E-1	8.340E+0
-9.404E-2	4.023E-1	8.415E+0
-9.242E-2	3.958E-1	8.460E+0
-9.566E-2	3.991E-1	8.343E+0
-9.728E-2	4.121E-1	8.321E+0
-9.404E-2	3.926E-1	8.493E+0
-9.404E-2	3.893E-1	8.331E+0
-9.890E-2	3.991E-1	8.389E+0
-9.728E-2	3.861E-1	8.399E+0
-9.890E-2	3.731E-1	8.353E+0
-9.079E-2	4.088E-1	8.360E+0
-9.566E-2	3.926E-1	8.421E+0
-1.005E-1	4.153E-1	8.340E+0
-9.404E-2	3.926E-1	8.444E+0
-9.242E-2	4.023E-1	8.425E+0
-9.566E-2	4.056E-1	8.249E+0
-9.890E-2	4.153E-1	8.366E+0
-9.566E-2	3.958E-1	8.408E+0
-9.242E-2	4.056E-1	8.279E+0
-9.728E-2	3.796E-1	8.314E+0
-9.566E-2	4.153E-1	8.470E+0
-9.404E-2	4.023E-1	8.415E+0
-9.079E-2	3.958E-1	8.353E+0
-9.566E-2	4.056E-1	8.412E+0
-9.890E-2	4.023E-1	8.386E+0
-9.404E-2	4.218E-1	8.334E+0
-9.242E-2	3.829E-1	8.350E+0
-9.404E-2	4.023E-1	8.451E+0
-9.890E-2	3.829E-1	8.382E+0
-9.566E-2	4.056E-1	8.379E+0
-9.404E-2	4.056E-1	8.386E+0
-9.728E-2	3.796E-1	8.489E+0
-9.890E-2	3.991E-1	8.282E+0
-9.404E-2	3.958E-1	8.473E+0
-9.242E-2	3.991E-1	8.392E+0
-9.728E-2	4.056E-1	8.379E+0
-9.890E-2	4.056E-1	8.298E+0
-9.404E-2	4.088E-1	8.340E+0
-9.079E-2	4.121E-1	8.379E+0
-9.728E-2	3.991E-1	8.399E+0
-9.890E-2	3.731E-1	8.480E+0
-9.404E-2	3.699E-1	8.379E+0
-9.404E-2	4.023E-1	8.470E+0
-9.566E-2	3.926E-1	8.353E+0
-9.890E-2	4.121E-1	8.428E+0
-9.566E-2	3.829E-1	8.506E+0
-9.242E-2	3.958E-1	8.236E+0
-9.728E-2	3.861E-1	8.360E+0
-9.890E-2	4.023E-1	8.350E+0
-9.566E-2	4.023E-1	8.369E+0
-9.566E-2	3.958E-1	8.340E+0
-9.566E-2	3.764E-1	8.421E+0
-1.005E-1	4.023E-1	8.467E+0
-9.404E-2	4.056E-1	8.353E+0
-9.404E-2	4.023E-1	8.318E+0
-9.566E-2	3.926E-1	8.353E+0
-9.728E-2	3.926E-1	8.431E+0
-9.404E-2	4.250E-1	8.405E+0
-9.404E-2	4.153E-1	8.353E+0
-9.404E-2	4.056E-1	8.369E+0
-1.005E-1	4.023E-1	8.272E+0
-9.566E-2	3.666E-1	8.337E+0
-9.404E-2	4.185E-1	8.373E+0
-9.728E-2	3.893E-1	8.564E+0
-9.728E-2	3.958E-1	8.438E+0
-9.404E-2	3.958E-1	8.282E+0
-9.404E-2	3.861E-1	8.395E+0
-9.728E-2	3.893E-1	8.376E+0
-9.728E-2	4.088E-1	8.350E+0
-9.404E-2	4.121E-1	8.428E+0
-9.242E-2	3.958E-1	8.379E+0
-9.728E-2	3.861E-1	8.418E+0
-1.005E-1	3.893E-1	8.415E+0
-9.566E-2	4.088E-1	8.356E+0
-9.404E-2	3.861E-1	8.321E+0
-9.242E-2	4.153E-1	8.363E+0
-9.890E-2	3.634E-1	8.363E+0
-9.404E-2	3.893E-1	8.425E+0
-9.242E-2	3.829E-1	8.292E+0
-9.728E-2	4.088E-1	8.373E+0
-1.021E-1	4.121E-1	8.324E+0
-9.566E-2	4.023E-1	8.434E+0
-9.566E-2	4.056E-1	8.395E+0
-9.728E-2	3.958E-1	8.405E+0
-9.890E-2	3.958E-1	8.476E+0
-9.404E-2	3.991E-1	8.334E+0
-9.242E-2	3.764E-1	8.334E+0
-9.728E-2	4.056E-1	8.366E+0
-1.005E-1	3.796E-1	8.340E+0
-9.566E-2	4.088E-1	8.366E+0
-9.242E-2	4.056E-1	8.389E+0
-9.566E-2	4.121E-1	8.431E+0
-9.728E-2	3.926E-1	8.363E+0
-9.404E-2	3.926E-1	8.386E+0
-9.242E-2	3.958E-1	8.402E+0
-9.890E-2	3.958E-1	8.331E+0
-9.890E-2	4.023E-1	8.360E+0
-9.566E-2	4.218E-1	8.395E+0
-9.566E-2	4.056E-1	8.366E+0
-9.566E-2	4.056E-1	8.256E+0
-9.890E-2	4.380E-1	8.395E+0
-9.566E-2	3.861E-1	8.311E+0
-9.242E-2	4.023E-1	8.318E+0
-9.404E-2	3.829E-1	8.373E+0
-9.890E-2	3.926E-1	8.343E+0
-9.404E-2	3.829E-1	8.246E+0
-9.242E-2	3.958E-1	8.343E+0
-9.890E-2	3.893E-1	8.515E+0
-9.890E-2	3.893E-1	8.285E+0
-9.566E-2	4.121E-1	8.259E+0
-9.242E-2	3.926E-1	8.532E+0
-9.728E-2	4.121E-1	8.405E+0
-9.890E-2	3.991E-1	8.438E+0
-9.566E-2	3.861E-1	8.454E+0
-9.242E-2	4.023E-1	8.447E+0
-9.404E-2	4.121E-1	8.340E+0
-9.566E-2	3.829E-1	8.314E+0
-9.404E-2	3.829E-1	8.418E+0
-9.566E-2	4.056E-1	8.373E+0
-9.404E-2	3.861E-1	8.379E+0
-1.005E-1	3.926E-1	8.376E+0
-9.728E-2	4.088E-1	8.421E+0
-9.566E-2	3.893E-1	8.499E+0
-9.566E-2	3.926E-1	8.476E+0
-1.021E-1	3.926E-1	8.434E+0
-9.404E-2	3.926E-1	8.428E+0
-9.242E-2	3.893E-1	8.334E+0
-9.728E-2	4.023E-1	8.451E+0
-1.021E-1	4.088E-1	8.353E+0
-9.566E-2	3.958E-1	8.382E+0
-9.079E-2	3.926E-1	8.399E+0
-9.728E-2	3.893E-1	8.353E+0
-1.005E-1	3.829E-1	8.444E+0
-9.404E-2	3.926E-1	8.480E+0
-9.566E-2	3.958E-1	8.405E+0
-9.404E-2	4.023E-1	8.366E+0
-1.005E-1	4.088E-1	8.360E+0
-9.404E-2	3.926E-1	8.405E+0
-9.242E-2	4.023E-1	8.412E+0
-9.566E-2	3.861E-1	8.447E+0
-9.728E-2	4.023E-1	8.395E+0
-9.566E-2	4.153E-1	8.324E+0
-9.079E-2	4.023E-1	8.340E+0
-9.566E-2	3.926E-1	8.376E+0
-1.005E-1	4.153E-1	8.363E+0
-9.566E-2	3.893E-1	8.337E+0
-9.242E-2	4.023E-1	8.360E+0
-9.728E-2	4.218E-1	8.444E+0
-9.566E-2	4.088E-1	8.334E+0
-9.728E-2	4.056E-1	8.301E+0
-9.242E-2	3.893E-1	8.486E+0
-9.566E-2	3.893E-1	8.382E+0
-9.890E-2	3.893E-1	8.373E+0
-9.566E-2	3.991E-1	8.392E+0
-9.242E-2	4.185E-1	8.415E+0
-9.404E-2	3.829E-1	8.366E+0
-1.005E-1	4.153E-1	8.360E+0
-9.566E-2	3.861E-1	8.353E+0
-8.917E-2	3.926E-1	8.363E+0
-9.566E-2	4.056E-1	8.350E+0
-9.890E-2	4.250E-1	8.301E+0
-9.566E-2	4.121E-1	8.356E+0
-9.404E-2	4.121E-1	8.402E+0
-9.404E-2	3.829E-1	8.441E+0
-1.005E-1	3.926E-1	8.334E+0
-9.404E-2	4.315E-1	8.412E+0
-9.404E-2	4.121E-1	8.421E+0
-9.566E-2	4.250E-1	8.447E+0
-9.890E-2	3.958E-1	8.369E+0
-9.404E-2	3.926E-1	8.350E+0
-9.404E-2	4.056E-1	8.340E+0
-9.728E-2	4.023E-1	8.438E+0
-1.005E-1	4.056E-1	8.350E+0
-9.566E-2	4.023E-1	8.369E+0
-9.404E-2	4.056E-1	8.493E+0
-9.566E-2	3.991E-1	8.567E+0
-9.890E-2	4.121E-1	8.233E+0
-9.566E-2	3.926E-1	8.337E+0
-9.404E-2	4.056E-1	8.321E+0
-9.566E-2	3.991E-1	8.392E+0
-1.005E-1	3.926E-1	8.499E+0
-9.566E-2	3.893E-1	8.395E+0
-9.242E-2	4.088E-1	8.444E+0
-9.566E-2	3.926E-1	8.214E+0
-9.890E-2	4.056E-1	8.379E+0
-9.404E-2	4.088E-1	8.360E+0
-9.242E-2	3.861E-1	8.434E+0
-9.566E-2	3.861E-1	8.343E+0
-9.728E-2	4.218E-1	8.421E+0
-9.404E-2	3.958E-1	8.363E+0
-9.079E-2	4.121E-1	8.295E+0
-9.404E-2	4.153E-1	8.379E+0
-9.890E-2	3.926E-1	8.334E+0
-9.566E-2	3.926E-1	8.266E+0
-9.079E-2	4.056E-1	8.347E+0
-9.728E-2	4.023E-1	8.460E+0
-9.728E-2	3.861E-1	8.386E+0
-9.890E-2	3.958E-1	8.395E+0
-9.079E-2	4.088E-1	8.356E+0
-9.728E-2	3.829E-1	8.233E+0
-9.728E-2	4.088E-1	8.415E+0
-9.890E-2	4.023E-1	8.311E+0
-9.242E-2	4.380E-1	8.334E+0
-9.728E-2	3.926E-1	8.441E+0
-9.890E-2	4.056E-1	8.350E+0
-9.566E-2	4.056E-1	8.324E+0
-9.079E-2	4.056E-1	8.311E+0
-9.728E-2	4.056E-1	8.493E+0
-1.005E-1	3.926E-1	8.350E+0
-9.890E-2	3.991E-1	8.292E+0
-9.566E-2	3.926E-1	8.382E+0
-9.404E-2	4.056E-1	8.464E+0
-1.021E-1	4.023E-1	8.512E+0
-9.890E-2	3.829E-1	8.343E+0
-9.242E-2	4.121E-1	8.305E+0
-9.404E-2	3.991E-1	8.460E+0
-9.890E-2	3.861E-1	8.337E+0
-9.890E-2	4.153E-1	8.473E+0
-9.079E-2	4.056E-1	8.243E+0
-9.890E-2	3.926E-1	8.337E+0
-1.021E-1	3.796E-1	8.243E+0
-9.728E-2	4.023E-1	8.366E+0
-9.242E-2	4.088E-1	8.389E+0
-9.404E-2	3.926E-1	8.340E+0
-9.728E-2	4.023E-1	8.379E+0
-9.242E-2	3.926E-1	8.298E+0
-9.404E-2	3.926E-1	8.350E+0
-9.890E-2	3.796E-1	8.480E+0
-9.728E-2	4.088E-1	8.489E+0
-9.404E-2	3.829E-1	8.288E+0
-9.242E-2	4.185E-1	8.457E+0
-9.404E-2	3.991E-1	8.373E+0
-9.890E-2	3.926E-1	8.308E+0
-9.566E-2	3.861E-1	8.402E+0
-9.242E-2	3.861E-1	8.470E+0
-9.404E-2	4.153E-1	8.567E+0
-1.021E-1	3.991E-1	8.480E+0
-9.728E-2	4.218E-1	8.399E+0
-9.404E-2	3.861E-1	8.334E+0
-9.242E-2	3.926E-1	8.376E+0
-9.890E-2	4.121E-1	8.405E+0
-9.404E-2	3.991E-1	8.282E+0
-9.242E-2	4.088E-1	8.447E+0
-9.728E-2	4.023E-1	8.275E+0
-9.890E-2	3.926E-1	8.379E+0
-9.404E-2	3.796E-1	8.502E+0
-9.242E-2	4.153E-1	8.366E+0
-9.404E-2	3.926E-1	8.382E+0
-9.890E-2	3.991E-1	8.386E+0
-9.890E-2	3.926E-1	8.314E+0
-9.404E-2	3.926E-1	8.288E+0
-9.566E-2	3.926E-1	8.447E+0
-9.890E-2	3.958E-1	8.399E+0
-9.728E-2	4.023E-1	8.496E+0
-9.242E-2	4.023E-1	8.379E+0
-9.566E-2	4.023E-1	8.343E+0
-1.005E-1	3.926E-1	8.243E+0
-9.728E-2	4.056E-1	8.356E+0
-9.242E-2	3.991E-1	8.506E+0
-9.728E-2	3.666E-1	8.386E+0
-1.005E-1	3.829E-1	8.369E+0
-9.728E-2	4.023E-1	8.311E+0
-9.404E-2	3.699E-1	8.256E+0
-9.566E-2	4.250E-1	8.434E+0
-1.005E-1	3.926E-1	8.279E+0
-9.566E-2	3.861E-1	8.379E+0
-9.404E-2	3.926E-1	8.415E+0
-9.728E-2	3.991E-1	8.389E+0
-1.005E-1	4.056E-1	8.379E+0
-1.005E-1	4.056E-1	8.421E+0
-9.404E-2	3.991E-1	8.282E+0
-9.566E-2	4.088E-1	8.425E+0
-1.005E-1	4.250E-1	8.425E+0
-9.566E-2	4.121E-1	8.457E+0
-9.242E-2	3.958E-1	8.502E+0
-9.566E-2	4.023E-1	8.350E+0
-9.890E-2	4.056E-1	8.353E+0
-9.890E-2	4.056E-1	8.434E+0
-9.242E-2	4.218E-1	8.434E+0
-9.404E-2	4.056E-1	8.415E+0
-1.005E-1	3.861E-1	8.389E+0
-9.566E-2	3.991E-1	8.249E+0
-9.242E-2	3.893E-1	8.395E+0
-9.404E-2	4.023E-1	8.379E+0
-9.890E-2	4.153E-1	8.292E+0
-9.728E-2	4.153E-1	8.369E+0
-9.242E-2	4.153E-1	8.324E+0
-9.728E-2	3.991E-1	8.402E+0
-9.890E-2	4.056E-1	8.269E+0
-9.728E-2	4.088E-1	8.376E+0
-9.404E-2	4.121E-1	8.412E+0
-9.728E-2	3.991E-1	8.428E+0
-9.890E-2	4.121E-1	8.363E+0
-9.728E-2	4.121E-1	8.431E+0
-9.404E-2	3.958E-1	8.395E+0
-9.566E-2	3.926E-1	8.425E+0
-9.890E-2	3.926E-1	8.308E+0
-9.890E-2	3.893E-1	8.438E+0
-9.404E-2	3.861E-1	8.324E+0
-9.404E-2	3.829E-1	8.405E+0
-9.890E-2	3.861E-1	8.405E+0
-9.566E-2	3.926E-1	8.327E+0
-9.242E-2	3.731E-1	8.408E+0
-9.890E-2	4.153E-1	8.467E+0
-9.890E-2	4.088E-1	8.188E+0
-9.404E-2	3.731E-1	8.441E+0
-9.242E-2	4.056E-1	8.408E+0
-9.566E-2	4.088E-1	8.337E+0
-9.890E-2	3.958E-1	8.382E+0
-9.566E-2	4.023E-1	8.331E+0
-9.566E-2	3.893E-1	8.360E+0
-9.728E-2	4.023E-1	8.292E+0
-1.005E-1	3.958E-1	8.379E+0
-9.890E-2	4.088E-1	8.295E+0
-9.242E-2	4.023E-1	8.480E+0
-9.728E-2	3.958E-1	8.399E+0
-9.728E-2	4.056E-1	8.353E+0
-9.566E-2	3.829E-1	8.434E+0
-9.566E-2	4.088E-1	8.298E+0
-9.404E-2	4.056E-1	8.415E+0
-9.890E-2	3.893E-1	8.454E+0
-9.728E-2	3.796E-1	8.386E+0
-9.242E-2	3.893E-1	8.389E+0
-9.566E-2	4.185E-1	8.431E+0
-9.728E-2	3.958E-1	8.451E+0
-9.890E-2	4.088E-1	8.405E+0
-9.242E-2	4.088E-1	8.382E+0
-9.404E-2	3.991E-1	8.454E+0
-9.890E-2	3.893E-1	8.444E+0
-9.728E-2	4.023E-1	8.447E+0
-9.404E-2	3.796E-1	8.376E+0
-9.566E-2	4.023E-1	8.486E+0
-9.890E-2	3.861E-1	8.412E+0
-9.728E-2	3.893E-1	8.389E+0
-9.566E-2	4.153E-1	8.366E+0
-9.566E-2	4.088E-1	8.399E+0
-9.728E-2	3.893E-1	8.366E+0
-9.728E-2	4.121E-1	8.408E+0
-9.728E-2	3.764E-1	8.425E+0
-9.566E-2	3.796E-1	8.350E+0
-1.021E-1	4.283E-1	8.282E+0
-9.728E-2	3.861E-1	8.376E+0
-9.404E-2	3.926E-1	8.399E+0
-9.404E-2	4.218E-1	8.269E+0
-9.728E-2	4.185E-1	8.395E+0
-9.566E-2	3.829E-1	8.363E+0
-9.404E-2	4.056E-1	8.399E+0
-9.404E-2	3.991E-1	8.347E+0
-9.890E-2	4.185E-1	8.308E+0
-9.566E-2	3.926E-1	8.369E+0
-9.404E-2	4.023E-1	8.399E+0
-9.404E-2	3.893E-1	8.373E+0
-9.890E-2	3.991E-1	8.451E+0
-9.566E-2	3.764E-1	8.337E+0
-9.404E-2	4.153E-1	8.379E+0
-9.728E-2	3.861E-1	8.363E+0
-9.890E-2	4.153E-1	8.379E+0
-9.566E-2	4.185E-1	8.483E+0
-9.242E-2	4.088E-1	8.331E+0
-9.404E-2	3.731E-1	8.350E+0
-9.890E-2	4.153E-1	8.321E+0
-9.890E-2	3.958E-1	8.447E+0
-9.242E-2	3.958E-1	8.340E+0
-9.728E-2	3.991E-1	8.308E+0
-9.890E-2	3.991E-1	8.376E+0
-9.728E-2	3.926E-1	8.476E+0
-9.728E-2	3.764E-1	8.431E+0
-9.404E-2	3.991E-1	8.340E+0
-9.890E-2	4.153E-1	8.353E+0
-9.728E-2	4.023E-1	8.373E+0
-9.242E-2	4.185E-1	8.457E+0
-9.079E-2	3.958E-1	8.337E+0
-9.728E-2	3.958E-1	8.321E+0
-1.005E-1	4.023E-1	8.470E+0
-9.404E-2	4.121E-1	8.415E+0
-9.728E-2	4.250E-1	8.292E+0
-9.566E-2	4.023E-1	8.327E+0
-9.890E-2	3.958E-1	8.399E+0
-9.404E-2	3.991E-1	8.483E+0
-9.566E-2	3.926E-1	8.337E+0
-1.005E-1	4.121E-1	8.444E+0
-1.005E-1	3.926E-1	8.347E+0
-9.079E-2	3.991E-1	8.405E+0
-9.728E-2	4.023E-1	8.438E+0
-9.890E-2	3.699E-1	8.386E+0
-1.005E-1	4.056E-1	8.350E+0
-9.404E-2	3.861E-1	8.376E+0
-9.566E-2	3.926E-1	8.334E+0
-9.890E-2	3.991E-1	8.431E+0
-9.728E-2	4.218E-1	8.373E+0
-9.404E-2	3.829E-1	8.334E+0
-9.404E-2	4.088E-1	8.486E+0
-1.005E-1	3.926E-1	8.415E+0
-9.728E-2	4.185E-1	8.470E+0
-9.242E-2	4.185E-1	8.308E+0
-9.242E-2	3.829E-1	8.454E+0
-9.566E-2	4.023E-1	8.334E+0
-9.890E-2	3.796E-1	8.382E+0
-9.404E-2	4.121E-1	8.467E+0
-9.242E-2	4.121E-1	8.305E+0
-9.728E-2	3.893E-1	8.318E+0
-9.890E-2	4.185E-1	8.402E+0
-9.242E-2	4.121E-1	8.395E+0
-9.404E-2	3.893E-1	8.402E+0
-9.890E-2	4.056E-1	8.301E+0
-9.728E-2	4.185E-1	8.428E+0
-9.242E-2	4.121E-1	8.366E+0
-9.404E-2	4.218E-1	8.350E+0
-9.890E-2	3.861E-1	8.389E+0
-9.890E-2	3.991E-1	8.425E+0
-9.242E-2	4.056E-1	8.356E+0
-9.404E-2	3.958E-1	8.272E+0
-1.005E-1	4.088E-1	8.399E+0
-9.566E-2	4.056E-1	8.428E+0
-9.079E-2	4.056E-1	8.318E+0
-9.404E-2	3.829E-1	8.373E+0
-1.021E-1	4.056E-1	8.366E+0
-9.890E-2	4.023E-1	8.428E+0
-9.242E-2	4.088E-1	8.476E+0
-9.404E-2	4.348E-1	8.360E+0
-1.005E-1	4.250E-1	8.376E+0
-9.566E-2	3.958E-1	8.460E+0
-9.242E-2	4.153E-1	8.334E+0
-9.566E-2	4.023E-1	8.441E+0
-9.890E-2	4.088E-1	8.493E+0
-9.728E-2	3.991E-1	8.262E+0
-9.566E-2	3.958E-1	8.457E+0
-9.404E-2	3.958E-1	8.288E+0
-9.890E-2	3.731E-1	8.331E+0
-9.890E-2	3.861E-1	8.464E+0
-9.566E-2	3.829E-1	8.256E+0
-9.242E-2	3.829E-1	8.447E+0
-1.005E-1	3.893E-1	8.412E+0
-9.890E-2	3.991E-1	8.392E+0
-9.404E-2	4.088E-1	8.376E+0
-9.404E-2	4.088E-1	8.275E+0
-1.005E-1	3.829E-1	8.402E+0
-9.728E-2	3.796E-1	8.366E+0
-9.242E-2	4.283E-1	8.470E+0
-9.404E-2	3.991E-1	8.460E+0
-1.005E-1	4.056E-1	8.298E+0
-9.728E-2	3.991E-1	8.386E+0
-9.404E-2	4.121E-1	8.438E+0
-9.404E-2	3.861E-1	8.415E+0
-9.728E-2	3.926E-1	8.392E+0
-9.890E-2	3.893E-1	8.460E+0
-9.404E-2	3.764E-1	8.412E+0
-9.566E-2	3.861E-1	8.467E+0
-9.890E-2	3.731E-1	8.272E+0
-9.890E-2	4.121E-1	8.327E+0
-9.566E-2	4.121E-1	8.451E+0
-9.404E-2	3.926E-1	8.308E+0
-1.005E-1	3.926E-1	8.418E+0
-9.890E-2	3.991E-1	8.457E+0
-9.566E-2	3.829E-1	8.343E+0
-9.566E-2	4.023E-1	8.318E+0
-9.404E-2	3.764E-1	8.395E+0
-9.728E-2	3.666E-1	8.334E+0
-9.404E-2	3.991E-1	8.473E+0
-9.079E-2	3.764E-1	8.509E+0
-9.728E-2	4.056E-1	8.506E+0
-1.005E-1	4.153E-1	8.275E+0
-9.404E-2	4.121E-1	8.467E+0
-9.404E-2	3.991E-1	8.288E+0
-9.728E-2	3.958E-1	8.408E+0
-9.566E-2	4.121E-1	8.353E+0
-9.404E-2	3.893E-1	8.428E+0
-9.404E-2	4.185E-1	8.331E+0
-9.728E-2	3.991E-1	8.441E+0
-9.728E-2	3.991E-1	8.373E+0
-9.728E-2	4.121E-1	8.379E+0
-9.242E-2	3.861E-1	8.324E+0
-9.890E-2	4.088E-1	8.318E+0
-9.728E-2	3.991E-1	8.227E+0
-9.242E-2	4.023E-1	8.305E+0
-9.566E-2	3.926E-1	8.421E+0
-9.566E-2	3.796E-1	8.331E+0
-1.005E-1	4.250E-1	8.405E+0
-9.404E-2	3.991E-1	8.337E+0
-9.404E-2	3.893E-1	8.399E+0
-1.005E-1	4.218E-1	8.292E+0
-9.890E-2	4.023E-1	8.545E+0
-9.242E-2	3.829E-1	8.428E+0
-9.566E-2	4.023E-1	8.308E+0
-9.728E-2	4.023E-1	8.405E+0
-9.728E-2	3.926E-1	8.467E+0
-9.404E-2	3.829E-1	8.324E+0
-9.404E-2	4.088E-1	8.363E+0
-1.005E-1	3.926E-1	8.369E+0
-9.890E-2	3.861E-1	8.395E+0
-9.242E-2	3.861E-1	8.467E+0
-9.404E-2	3.991E-1	8.379E+0
-9.728E-2	4.023E-1	8.379E+0
-9.728E-2	3.958E-1	8.360E+0
-9.404E-2	3.958E-1	8.223E+0
-9.566E-2	3.893E-1	8.496E+0
-9.728E-2	3.764E-1	8.525E+0
-9.890E-2	3.991E-1	8.418E+0
-9.404E-2	3.861E-1	8.428E+0
-9.242E-2	3.991E-1	8.269E+0
-9.890E-2	4.023E-1	8.386E+0
-9.404E-2	4.121E-1	8.509E+0
-9.079E-2	3.764E-1	8.444E+0
-9.242E-2	3.829E-1	8.489E+0
-1.005E-1	4.121E-1	8.447E+0
-1.005E-1	4.023E-1	8.470E+0
-9.566E-2	3.958E-1	8.327E+0
-9.404E-2	3.893E-1	8.421E+0
-9.566E-2	4.153E-1	8.353E+0
-9.728E-2	3.893E-1	8.334E+0
-9.404E-2	3.861E-1	8.467E+0
-9.242E-2	4.023E-1	8.412E+0
-1.021E-1	3.829E-1	8.363E+0
-9.728E-2	4.250E-1	8.366E+0
-9.404E-2	3.991E-1	8.415E+0
-9.404E-2	3.991E-1	8.334E+0
-9.728E-2	3.893E-1	8.308E+0
-1.021E-1	4.185E-1	8.434E+0
-9.404E-2	4.185E-1	8.457E+0
-9.079E-2	3.991E-1	8.327E+0
-9.728E-2	4.088E-1	8.360E+0
-1.005E-1	4.056E-1	8.343E+0
-9.566E-2	4.121E-1	8.389E+0
-9.728E-2	4.088E-1	8.314E+0
-9.890E-2	3.893E-1	8.483E+0
-1.005E-1	3.926E-1	8.340E+0
-9.566E-2	4.153E-1	8.272E+0
-9.242E-2	3.926E-1	8.356E+0
-9.890E-2	3.861E-1	8.324E+0
-9.728E-2	4.185E-1	8.373E+0
-9.079E-2	3.958E-1	8.502E+0
-9.404E-2	3.829E-1	8.353E+0
-1.005E-1	3.893E-1	8.366E+0
-9.890E-2	4.088E-1	8.434E+0
-9.242E-2	4.088E-1	8.373E+0
-9.404E-2	3.926E-1	8.454E+0
-9.890E-2	4.153E-1	8.412E+0
-1.005E-1	4.056E-1	8.447E+0
-9.404E-2	3.861E-1	8.389E+0
-9.079E-2	4.056E-1	8.314E+0
-9.890E-2	3.796E-1	8.438E+0
-9.728E-2	3.893E-1	8.464E+0
-9.404E-2	3.796E-1	8.486E+0
-9.404E-2	4.153E-1	8.489E+0
-9.566E-2	4.023E-1	8.295E+0
-9.890E-2	3.893E-1	8.379E+0
-9.890E-2	4.121E-1	8.249E+0
-9.242E-2	4.121E-1	8.363E+0
-9.728E-2	3.796E-1	8.337E+0
-1.005E-1	4.153E-1	8.350E+0
-9.404E-2	4.088E-1	8.347E+0
-9.242E-2	3.861E-1	8.279E+0
-1.005E-1	3.796E-1	8.541E+0
-9.728E-2	3.958E-1	8.405E+0
-9.404E-2	3.958E-1	8.451E+0
-9.404E-2	4.250E-1	8.399E+0
-1.005E-1	4.153E-1	8.369E+0
-9.728E-2	4.023E-1	8.337E+0
-9.404E-2	3.796E-1	8.210E+0
-9.566E-2	3.699E-1	8.285E+0
-9.566E-2	4.153E-1	8.373E+0
-9.728E-2	3.861E-1	8.395E+0
-9.404E-2	4.185E-1	8.292E+0
-9.242E-2	4.088E-1	8.347E+0
-1.005E-1	3.958E-1	8.399E+0
-9.890E-2	4.023E-1	8.441E+0
-9.404E-2	3.991E-1	8.402E+0
-9.404E-2	4.088E-1	8.447E+0
-9.890E-2	3.829E-1	8.386E+0
-1.005E-1	4.023E-1	8.353E+0
-9.242E-2	3.829E-1	8.236E+0
-9.242E-2	3.829E-1	8.376E+0
-9.728E-2	4.121E-1	8.292E+0
-9.890E-2	3.893E-1	8.412E+0
-9.404E-2	3.893E-1	8.425E+0
-9.079E-2	4.088E-1	8.415E+0
-9.566E-2	3.764E-1	8.340E+0
-1.038E-1	4.023E-1	8.259E+0
-9.728E-2	3.829E-1	8.451E+0
-9.566E-2	3.991E-1	8.402E+0
-9.728E-2	4.056E-1	8.279E+0
-1.021E-1	3.829E-1	8.295E+0
-9.404E-2	4.121E-1	8.425E+0
-9.566E-2	3.991E-1	8.551E+0
-9.728E-2	3.958E-1	8.373E+0
-1.021E-1	3.991E-1	8.373E+0
-9.566E-2	3.926E-1	8.369E+0
-9.566E-2	3.893E-1	8.431E+0
-9.890E-2	3.764E-1	8.324E+0
-1.005E-1	3.991E-1	8.376E+0
-9.404E-2	4.153E-1	8.379E+0
-9.566E-2	3.829E-1	8.408E+0
-9.728E-2	3.861E-1	8.399E+0
-1.021E-1	4.121E-1	8.567E+0
-9.404E-2	4.023E-1	8.399E+0
-9.566E-2	3.796E-1	8.363E+0
-9.566E-2	4.023E-1	8.350E+0
-9.890E-2	3.893E-1	8.334E+0
-9.404E-2	4.121E-1	8.305E+0
-9.242E-2	4.023E-1	8.305E+0
-9.728E-2	3.991E-1	8.376E+0
-9.728E-2	3.991E-1	8.434E+0
-9.242E-2	4.088E-1	8.360E+0
-9.404E-2	4.153E-1	8.376E+0
-9.728E-2	4.056E-1	8.386E+0
-9.890E-2	3.991E-1	8.240E+0
-9.404E-2	3.926E-1	8.369E+0
-9.404E-2	4.023E-1	8.301E+0
-9.566E-2	3.666E-1	8.382E+0
-9.890E-2	3.893E-1	8.402E+0
-9.728E-2	3.926E-1	8.340E+0
-9.404E-2	4.283E-1	8.447E+0
-9.728E-2	3.893E-1	8.227E+0
-9.890E-2	3.991E-1	8.298E+0
-9.404E-2	4.023E-1	8.301E+0
-9.242E-2	4.121E-1	8.386E+0
-9.890E-2	4.121E-1	8.356E+0
-9.728E-2	3.893E-1	8.399E+0
-9.566E-2	3.861E-1	8.515E+0
-9.404E-2	3.893E-1	8.389E+0
-9.890E-2	3.958E-1	8.428E+0
-9.728E-2	4.185E-1	8.431E+0
-9.566E-2	4.121E-1	8.415E+0
-9.242E-2	4.088E-1	8.376E+0
-9.566E-2	3.829E-1	8.340E+0
-9.890E-2	4.023E-1	8.360E+0
-9.404E-2	4.056E-1	8.399E+0
-9.566E-2	4.088E-1	8.425E+0
-9.728E-2	3.829E-1	8.392E+0
-1.021E-1	3.926E-1	8.376E+0
-9.566E-2	3.991E-1	8.360E+0
-9.404E-2	4.153E-1	8.356E+0
-9.728E-2	3.893E-1	8.418E+0
-1.005E-1	4.023E-1	8.373E+0
-9.566E-2	4.088E-1	8.389E+0
-9.079E-2	3.829E-1	8.399E+0
-9.566E-2	4.056E-1	8.444E+0
-9.890E-2	4.056E-1	8.522E+0
-9.404E-2	3.926E-1	8.418E+0
-9.566E-2	4.088E-1	8.379E+0
-9.566E-2	4.218E-1	8.379E+0
-9.890E-2	3.764E-1	8.292E+0
-9.566E-2	4.056E-1	8.236E+0
-9.404E-2	3.991E-1	8.256E+0
-9.566E-2	3.861E-1	8.486E+0
-9.890E-2	4.023E-1	8.353E+0
-9.566E-2	3.796E-1	8.499E+0
-9.404E-2	4.153E-1	8.431E+0
-9.728E-2	3.861E-1	8.288E+0
-9.890E-2	3.958E-1	8.360E+0
-9.728E-2	3.764E-1	8.275E+0
-9.404E-2	4.088E-1	8.292E+0
-9.728E-2	3.861E-1	8.532E+0
-9.890E-2	3.958E-1	8.561E+0
-9.566E-2	4.121E-1	8.408E+0
-9.566E-2	3.861E-1	8.382E+0
-9.890E-2	3.861E-1	8.522E+0
-9.890E-2	4.056E-1	8.386E+0
-9.566E-2	3.958E-1	8.399E+0
-9.404E-2	3.893E-1	8.327E+0
-9.728E-2	3.991E-1	8.434E+0
-9.728E-2	3.796E-1	8.314E+0
-9.728E-2	4.056E-1	8.376E+0
-9.079E-2	4.121E-1	8.412E+0
-9.728E-2	4.153E-1	8.305E+0
-9.890E-2	3.926E-1	8.360E+0
-9.566E-2	4.056E-1	8.337E+0
-9.242E-2	3.764E-1	8.369E+0
-9.566E-2	4.153E-1	8.405E+0
-9.890E-2	3.926E-1	8.412E+0
-9.242E-2	3.893E-1	8.480E+0
-9.079E-2	3.893E-1	8.392E+0
-9.890E-2	3.991E-1	8.402E+0
-1.005E-1	3.991E-1	8.418E+0
-9.242E-2	4.056E-1	8.405E+0
-9.566E-2	3.893E-1	8.412E+0
-9.566E-2	3.829E-1	8.353E+0
-1.021E-1	3.893E-1	8.395E+0
-9.404E-2	4.056E-1	8.321E+0
-9.404E-2	3.958E-1	8.376E+0
-9.890E-2	3.958E-1	8.447E+0
-9.728E-2	3.829E-1	8.418E+0
-9.890E-2	4.056E-1	8.496E+0
-9.242E-2	3.958E-1	8.496E+0
-9.566E-2	4.121E-1	8.350E+0
-9.890E-2	3.958E-1	8.305E+0
-9.728E-2	3.926E-1	8.457E+0
-9.242E-2	4.088E-1	8.340E+0
-9.566E-2	3.926E-1	8.363E+0
-1.005E-1	4.088E-1	8.421E+0
-9.566E-2	4.153E-1	8.295E+0
-9.566E-2	3.926E-1	8.402E+0
-9.566E-2	4.185E-1	8.353E+0
-9.890E-2	4.056E-1	8.331E+0
-9.404E-2	4.153E-1	8.292E+0
-9.404E-2	3.731E-1	8.421E+0
-9.728E-2	3.958E-1	8.343E+0
-1.021E-1	3.926E-1	8.376E+0
-9.566E-2	3.958E-1	8.382E+0
-9.242E-2	4.056E-1	8.353E+0
-9.404E-2	3.926E-1	8.366E+0
-1.005E-1	3.991E-1	8.408E+0
-9.566E-2	3.893E-1	8.392E+0
-9.242E-2	4.056E-1	8.376E+0
-9.566E-2	3.926E-1	8.379E+0
-1.005E-1	3.991E-1	8.473E+0
-9.404E-2	3.893E-1	8.405E+0
-9.566E-2	4.315E-1	8.425E+0
-9.728E-2	3.861E-1	8.399E+0
-1.005E-1	3.958E-1	8.473E+0
-9.566E-2	4.023E-1	8.428E+0
-9.404E-2	3.991E-1	8.340E+0
-9.404E-2	4.185E-1	8.347E+0
-9.728E-2	4.023E-1	8.418E+0
-9.728E-2	3.958E-1	8.314E+0
-9.566E-2	4.056E-1	8.249E+0
-9.566E-2	4.153E-1	8.457E+0
-1.005E-1	4.056E-1	8.415E+0
-9.728E-2	3.991E-1	8.428E+0
-9.242E-2	4.088E-1	8.408E+0
-9.728E-2	4.023E-1	8.356E+0
-1.005E-1	3.829E-1	8.350E+0
-9.566E-2	3.893E-1	8.266E+0
-9.242E-2	4.185E-1	8.343E+0
-9.728E-2	3.893E-1	8.425E+0
-1.005E-1	4.185E-1	8.366E+0
-9.404E-2	3.991E-1	8.515E+0
-9.566E-2	4.218E-1	8.369E+0
-9.566E-2	4.088E-1	8.360E+0
-9.728E-2	4.153E-1	8.415E+0
-9.404E-2	4.023E-1	8.438E+0
-9.242E-2	3.829E-1	8.331E+0
-9.566E-2	4.056E-1	8.279E+0
-9.728E-2	3.796E-1	8.447E+0
-9.404E-2	3.991E-1	8.382E+0
-9.079E-2	4.088E-1	8.366E+0
-9.566E-2	3.829E-1	8.421E+0
-9.566E-2	4.023E-1	8.405E+0
-9.728E-2	4.088E-1	8.269E+0
-9.566E-2	4.185E-1	8.441E+0
-9.728E-2	4.023E-1	8.464E+0
-1.005E-1	3.958E-1	8.541E+0
-9.404E-2	4.088E-1	8.447E+0
-9.404E-2	3.991E-1	8.350E+0
-9.890E-2	3.991E-1	8.412E+0
-1.005E-1	4.023E-1	8.415E+0
-9.728E-2	3.926E-1	8.356E+0
-9.566E-2	3.829E-1	8.363E+0
-9.728E-2	4.088E-1	8.337E+0
-1.005E-1	4.153E-1	8.476E+0
-9.566E-2	3.926E-1	8.340E+0
-9.404E-2	4.088E-1	8.318E+0
-9.728E-2	3.958E-1	8.253E+0
-9.890E-2	3.796E-1	8.421E+0
-9.566E-2	4.088E-1	8.363E+0
-9.242E-2	3.796E-1	8.402E+0
-9.566E-2	4.088E-1	8.288E+0
-1.005E-1	4.088E-1	8.360E+0
-9.728E-2	3.926E-1	8.269E+0
-9.242E-2	3.926E-1	8.366E+0
-9.404E-2	3.796E-1	8.434E+0
-1.005E-1	3.861E-1	8.363E+0
-9.566E-2	3.958E-1	8.415E+0
-9.079E-2	3.861E-1	8.425E+0
-9.404E-2	4.023E-1	8.421E+0
-9.890E-2	4.185E-1	8.343E+0
-9.728E-2	4.315E-1	8.327E+0
-9.079E-2	4.056E-1	8.334E+0
-9.566E-2	4.088E-1	8.369E+0
-9.890E-2	3.829E-1	8.373E+0
-9.566E-2	3.731E-1	8.369E+0
-9.242E-2	3.991E-1	8.402E+0
-9.404E-2	4.153E-1	8.489E+0
-9.728E-2	4.056E-1	8.389E+0
-9.890E-2	4.088E-1	8.334E+0
-9.079E-2	4.056E-1	8.395E+0
-9.404E-2	3.893E-1	8.395E+0
-9.890E-2	3.991E-1	8.386E+0
-9.728E-2	3.926E-1	8.227E+0
-9.242E-2	4.023E-1	8.434E+0
-9.890E-2	4.088E-1	8.399E+0
-9.890E-2	4.056E-1	8.464E+0
-9.728E-2	3.926E-1	8.324E+0
-9.079E-2	3.893E-1	8.473E+0
-9.404E-2	4.088E-1	8.496E+0
-1.005E-1	3.861E-1	8.392E+0
-9.728E-2	4.023E-1	8.460E+0
-9.566E-2	3.796E-1	8.389E+0
-9.728E-2	3.731E-1	8.350E+0
-9.890E-2	3.861E-1	8.353E+0
-1.021E-1	4.088E-1	8.425E+0
-9.566E-2	3.861E-1	8.418E+0
-9.728E-2	3.958E-1	8.415E+0
-1.005E-1	4.023E-1	8.464E+0
-9.728E-2	3.991E-1	8.476E+0
-9.242E-2	4.185E-1	8.457E+0
-9.566E-2	4.185E-1	8.298E+0
-9.890E-2	3.958E-1	8.496E+0
-9.728E-2	4.023E-1	8.343E+0
-9.404E-2	3.796E-1	8.470E+0
-9.566E-2	3.893E-1	8.369E+0
-9.890E-2	3.926E-1	8.431E+0
-9.728E-2	3.991E-1	8.298E+0
-9.404E-2	3.893E-1	8.425E+0
-9.566E-2	3.764E-1	8.464E+0
-9.728E-2	4.088E-1	8.376E+0
-9.404E-2	4.023E-1	8.386E+0
-9.242E-2	3.861E-1	8.324E+0
-9.890E-2	4.250E-1	8.382E+0
-1.005E-1	4.185E-1	8.356E+0
-9.728E-2	4.121E-1	8.425E+0
-9.566E-2	4.218E-1	8.408E+0
-9.890E-2	3.829E-1	8.421E+0
-9.890E-2	4.088E-1	8.343E+0
-9.566E-2	3.893E-1	8.415E+0
-9.404E-2	4.056E-1	8.415E+0
-9.566E-2	3.958E-1	8.473E+0
-1.005E-1	3.764E-1	8.318E+0
-9.566E-2	4.185E-1	8.389E+0
-9.404E-2	3.829E-1	8.366E+0
-9.404E-2	4.121E-1	8.402E+0
-9.890E-2	3.958E-1	8.457E+0
-9.728E-2	4.250E-1	8.489E+0
-9.404E-2	3.991E-1	8.318E+0
-9.404E-2	4.056E-1	8.311E+0
-1.005E-1	3.796E-1	8.408E+0
-9.566E-2	3.991E-1	8.408E+0
-9.404E-2	4.088E-1	8.408E+0
-9.566E-2	3.796E-1	8.318E+0
-1.021E-1	4.121E-1	8.392E+0
-9.728E-2	3.861E-1	8.376E+0
-9.404E-2	4.088E-1	8.298E+0
-9.728E-2	4.056E-1	8.389E+0
-1.005E-1	3.958E-1	8.408E+0
-9.728E-2	3.991E-1	8.369E+0
-9.566E-2	3.926E-1	8.389E+0
-9.404E-2	4.088E-1	8.353E+0
-1.021E-1	4.088E-1	8.360E+0
-9.728E-2	4.218E-1	8.395E+0
-9.242E-2	3.926E-1	8.379E+0
-9.728E-2	3.991E-1	8.343E+0
-9.890E-2	3.893E-1	8.366E+0
-9.566E-2	3.861E-1	8.298E+0
-9.404E-2	4.088E-1	8.347E+0
-9.566E-2	3.958E-1	8.337E+0
-1.005E-1	3.829E-1	8.314E+0
-9.728E-2	4.185E-1	8.483E+0
-9.242E-2	4.121E-1	8.473E+0
-9.728E-2	4.121E-1	8.444E+0
-1.005E-1	4.088E-1	8.457E+0
-1.005E-1	3.829E-1	8.249E+0
-9.242E-2	4.185E-1	8.405E+0
-9.404E-2	3.829E-1	8.272E+0
-1.021E-1	3.991E-1	8.464E+0
-9.890E-2	4.250E-1	8.473E+0
-9.566E-2	3.958E-1	8.535E+0
-9.566E-2	3.958E-1	8.415E+0
-1.021E-1	3.796E-1	8.405E+0
-9.728E-2	3.926E-1	8.327E+0
-9.566E-2	4.315E-1	8.473E+0
-9.728E-2	3.991E-1	8.292E+0
-9.890E-2	4.023E-1	8.334E+0
-9.728E-2	4.088E-1	8.350E+0
-9.566E-2	3.764E-1	8.412E+0
-9.566E-2	4.283E-1	8.389E+0
-9.890E-2	4.023E-1	8.431E+0
-9.566E-2	3.796E-1	8.373E+0
-9.242E-2	4.056E-1	8.331E+0
-9.404E-2	3.893E-1	8.402E+0
-1.021E-1	4.153E-1	8.421E+0
-9.890E-2	3.958E-1	8.305E+0
-9.404E-2	3.926E-1	8.402E+0
-9.728E-2	3.861E-1	8.331E+0
-1.021E-1	3.958E-1	8.373E+0
-9.566E-2	3.796E-1	8.373E+0
-9.404E-2	3.958E-1	8.473E+0
-9.566E-2	3.958E-1	8.476E+0
-1.005E-1	3.829E-1	8.392E+0
-9.566E-2	3.991E-1	8.441E+0
-9.242E-2	3.796E-1	8.418E+0
-9.566E-2	4.121E-1	8.395E+0
-1.005E-1	4.056E-1	8.454E+0
-9.404E-2	4.056E-1	8.428E+0
-9.242E-2	3.926E-1	8.457E+0
-9.404E-2	3.926E-1	8.356E+0
-1.021E-1	3.926E-1	8.476E+0
-9.890E-2	4.153E-1	8.389E+0
-9.404E-2	4.315E-1	8.343E+0
-9.404E-2	4.218E-1	8.464E+0
-1.005E-1	3.958E-1	8.415E+0
-1.005E-1	4.023E-1	8.350E+0
-9.242E-2	3.991E-1	8.334E+0
-9.890E-2	3.861E-1	8.421E+0
-1.005E-1	3.893E-1	8.486E+0
-9.566E-2	3.829E-1	8.321E+0
-9.566E-2	4.121E-1	8.421E+0
-9.404E-2	3.991E-1	8.489E+0
-1.021E-1	3.861E-1	8.295E+0
-9.890E-2	4.023E-1	8.350E+0
-8.917E-2	3.991E-1	8.480E+0
-9.404E-2	4.218E-1	8.373E+0
-9.728E-2	3.893E-1	8.441E+0
-9.728E-2	4.023E-1	8.438E+0
-9.404E-2	3.893E-1	8.412E+0
-9.404E-2	3.796E-1	8.473E+0
-1.005E-1	4.218E-1	8.447E+0
-9.890E-2	4.121E-1	8.444E+0
-9.242E-2	3.926E-1	8.441E+0
-9.404E-2	4.121E-1	8.382E+0
-9.890E-2	3.991E-1	8.418E+0
-9.728E-2	3.893E-1	8.347E+0
-9.404E-2	4.315E-1	8.486E+0
-9.890E-2	3.893E-1	8.454E+0
-1.005E-1	4.056E-1	8.282E+0
-9.728E-2	4.153E-1	8.528E+0
-9.566E-2	4.185E-1	8.431E+0
-9.728E-2	4.218E-1	8.308E+0
-1.005E-1	3.731E-1	8.340E+0
-9.890E-2	3.958E-1	8.259E+0
-9.566E-2	4.283E-1	8.311E+0
-9.728E-2	3.796E-1	8.285E+0
-9.890E-2	3.764E-1	8.321E+0
-9.890E-2	4.056E-1	8.382E+0
-9.566E-2	4.056E-1	8.340E+0
-9.242E-2	4.153E-1	8.369E+0
-1.021E-1	4.250E-1	8.402E+0
-9.890E-2	3.991E-1	8.499E+0
-9.079E-2	3.991E-1	8.331E+0
-9.728E-2	3.764E-1	8.392E+0
-1.021E-1	4.088E-1	8.493E+0
-9.728E-2	3.861E-1	8.369E+0
-9.728E-2	4.121E-1	8.337E+0
-9.566E-2	4.185E-1	8.376E+0
-1.021E-1	3.991E-1	8.515E+0
-1.005E-1	4.153E-1	8.350E+0
-9.404E-2	4.023E-1	8.434E+0
-9.728E-2	3.991E-1	8.493E+0
-9.890E-2	3.861E-1	8.366E+0
-9.566E-2	3.991E-1	8.425E+0
-9.728E-2	3.861E-1	8.343E+0
-9.242E-2	4.153E-1	8.343E+0
-1.005E-1	4.283E-1	8.431E+0
-9.890E-2	3.958E-1	8.382E+0
-9.566E-2	4.023E-1	8.447E+0
-9.404E-2	3.926E-1	8.412E+0
-1.005E-1	3.861E-1	8.405E+0
-1.005E-1	3.893E-1	8.457E+0
-9.079E-2	4.088E-1	8.343E+0
-9.890E-2	4.121E-1	8.318E+0
-1.005E-1	4.088E-1	8.373E+0
-9.890E-2	3.991E-1	8.279E+0
-9.404E-2	3.861E-1	8.389E+0
-9.242E-2	4.056E-1	8.246E+0
-9.728E-2	4.056E-1	8.493E+0
-1.005E-1	3.926E-1	8.382E+0
-9.404E-2	4.023E-1	8.337E+0
-9.728E-2	4.121E-1	8.395E+0
-9.728E-2	4.023E-1	8.499E+0
-1.021E-1	4.023E-1	8.431E+0
-9.242E-2	3.796E-1	8.331E+0
-9.404E-2	3.893E-1	8.392E+0
-1.005E-1	4.056E-1	8.262E+0
-9.566E-2	3.991E-1	8.382E+0
-9.404E-2	3.764E-1	8.324E+0
[truncated: 249,883 more rows]
