# Supplementary material for: Improved ANAP incorporation and VCF analysis reveal details of P2X7 current facilitation and a limited conformational interplay between ATP binding and the intracellular ballast domain
Source: eLife. 2023 Jan 4;12:e82479. doi: 10.7554/eLife.82479 (PMC9859053; doi:10.7554/eLife.82479)
Supplement: Table 2—source data 1. [file elife-82479-table2-data1.zip › Table-2_source-data-1/22k20-08.csv]

-1.086E-1	4.348E-1	5.333E+0
-1.119E-1	4.153E-1	5.284E+0
-1.005E-1	4.348E-1	5.314E+0
-1.070E-1	3.958E-1	5.320E+0
-1.103E-1	4.412E-1	5.236E+0
-1.070E-1	4.445E-1	5.262E+0
-1.005E-1	4.121E-1	5.336E+0
-1.054E-1	4.218E-1	5.398E+0
-1.103E-1	4.088E-1	5.320E+0
-1.103E-1	4.348E-1	5.398E+0
-1.021E-1	4.607E-1	5.259E+0
-1.054E-1	4.607E-1	5.359E+0
-1.086E-1	4.185E-1	5.460E+0
-1.086E-1	4.412E-1	5.392E+0
-1.005E-1	4.510E-1	5.336E+0
-1.070E-1	4.218E-1	5.288E+0
-1.086E-1	4.185E-1	5.252E+0
-1.103E-1	4.445E-1	5.310E+0
-1.038E-1	4.185E-1	5.297E+0
-1.021E-1	4.510E-1	5.265E+0
-1.103E-1	4.542E-1	5.414E+0
-1.070E-1	4.575E-1	5.395E+0
-1.021E-1	4.218E-1	5.372E+0
-1.038E-1	4.348E-1	5.320E+0
-1.070E-1	4.153E-1	5.288E+0
-1.103E-1	4.218E-1	5.327E+0
-1.038E-1	4.121E-1	5.398E+0
-1.038E-1	4.250E-1	5.398E+0
-1.086E-1	4.477E-1	5.349E+0
-1.086E-1	4.412E-1	5.359E+0
-1.021E-1	4.218E-1	5.375E+0
-1.038E-1	4.185E-1	5.375E+0
-1.103E-1	4.477E-1	5.388E+0
-1.103E-1	4.185E-1	5.460E+0
-1.005E-1	4.380E-1	5.242E+0
-1.038E-1	4.542E-1	5.233E+0
-1.103E-1	4.348E-1	5.366E+0
-1.103E-1	4.380E-1	5.336E+0
-1.021E-1	4.380E-1	5.275E+0
-1.054E-1	4.412E-1	5.385E+0
-1.086E-1	3.991E-1	5.291E+0
-1.119E-1	4.121E-1	5.301E+0
-1.005E-1	4.477E-1	5.385E+0
-1.038E-1	4.283E-1	5.278E+0
-1.103E-1	4.412E-1	5.294E+0
-1.103E-1	4.283E-1	5.359E+0
-1.054E-1	4.283E-1	5.369E+0
-1.038E-1	4.218E-1	5.356E+0
-1.086E-1	4.153E-1	5.382E+0
-1.086E-1	4.412E-1	5.340E+0
-1.005E-1	4.121E-1	5.343E+0
-1.054E-1	4.283E-1	5.382E+0
-1.086E-1	4.283E-1	5.375E+0
-1.086E-1	4.315E-1	5.281E+0
-1.038E-1	4.315E-1	5.278E+0
-1.021E-1	4.218E-1	5.317E+0
-1.135E-1	4.380E-1	5.301E+0
-1.119E-1	4.250E-1	5.190E+0
-1.021E-1	4.283E-1	5.392E+0
-1.038E-1	4.348E-1	5.340E+0
-1.119E-1	4.445E-1	5.356E+0
-1.086E-1	4.283E-1	5.317E+0
-1.038E-1	4.250E-1	5.340E+0
-1.054E-1	4.283E-1	5.281E+0
-1.135E-1	4.283E-1	5.284E+0
-1.070E-1	4.283E-1	5.369E+0
-1.038E-1	4.218E-1	5.301E+0
-1.021E-1	4.250E-1	5.249E+0
-1.103E-1	4.153E-1	5.395E+0
-1.135E-1	3.991E-1	5.359E+0
-1.021E-1	4.250E-1	5.236E+0
-1.070E-1	4.121E-1	5.349E+0
-1.119E-1	4.088E-1	5.301E+0
-1.103E-1	4.575E-1	5.327E+0
-1.070E-1	4.412E-1	5.505E+0
-1.038E-1	4.348E-1	5.379E+0
-1.119E-1	4.283E-1	5.379E+0
-1.119E-1	4.218E-1	5.336E+0
-1.054E-1	4.477E-1	5.372E+0
-1.038E-1	4.121E-1	5.362E+0
-1.151E-1	4.315E-1	5.275E+0
-1.086E-1	4.153E-1	5.249E+0
-1.021E-1	4.121E-1	5.340E+0
-1.038E-1	4.023E-1	5.362E+0
-1.119E-1	4.185E-1	5.343E+0
-1.070E-1	4.218E-1	5.284E+0
-1.054E-1	4.380E-1	5.359E+0
-1.021E-1	4.218E-1	5.275E+0
-1.103E-1	4.121E-1	5.288E+0
-1.086E-1	4.315E-1	5.317E+0
-1.054E-1	4.380E-1	5.297E+0
-1.038E-1	4.283E-1	5.275E+0
-1.103E-1	4.250E-1	5.310E+0
-1.070E-1	4.218E-1	5.314E+0
-1.038E-1	4.185E-1	5.349E+0
-1.038E-1	4.380E-1	5.294E+0
-1.119E-1	4.153E-1	5.359E+0
-1.086E-1	4.283E-1	5.366E+0
-1.070E-1	4.412E-1	5.307E+0
-1.054E-1	4.315E-1	5.314E+0
-1.103E-1	4.153E-1	5.268E+0
-1.086E-1	4.380E-1	5.284E+0
-1.054E-1	4.218E-1	5.304E+0
-1.038E-1	4.477E-1	5.291E+0
-1.135E-1	4.348E-1	5.291E+0
-1.103E-1	4.315E-1	5.385E+0
-1.038E-1	4.672E-1	5.304E+0
-1.054E-1	4.250E-1	5.327E+0
-1.086E-1	4.412E-1	5.327E+0
-1.103E-1	4.510E-1	5.268E+0
-1.054E-1	4.445E-1	5.288E+0
-1.021E-1	4.412E-1	5.310E+0
-1.119E-1	3.991E-1	5.340E+0
-1.086E-1	4.477E-1	5.424E+0
-1.021E-1	4.348E-1	5.366E+0
-1.054E-1	4.056E-1	5.268E+0
-1.119E-1	4.315E-1	5.320E+0
-1.086E-1	4.315E-1	5.417E+0
-1.021E-1	4.185E-1	5.379E+0
-1.054E-1	4.315E-1	5.349E+0
-1.119E-1	4.153E-1	5.388E+0
-1.086E-1	4.542E-1	5.327E+0
-1.021E-1	4.348E-1	5.340E+0
-1.054E-1	4.250E-1	5.340E+0
-1.135E-1	4.218E-1	5.320E+0
-1.103E-1	4.348E-1	5.239E+0
-1.021E-1	4.380E-1	5.346E+0
-1.054E-1	4.283E-1	5.284E+0
-1.103E-1	4.153E-1	5.310E+0
-1.086E-1	4.218E-1	5.294E+0
-1.005E-1	4.315E-1	5.317E+0
-1.005E-1	4.283E-1	5.372E+0
-1.103E-1	4.542E-1	5.242E+0
-1.103E-1	4.380E-1	5.284E+0
-1.070E-1	4.218E-1	5.307E+0
-1.038E-1	4.315E-1	5.265E+0
-1.119E-1	4.348E-1	5.353E+0
-1.135E-1	4.056E-1	5.252E+0
-1.038E-1	4.185E-1	5.323E+0
-1.070E-1	4.283E-1	5.333E+0
-1.103E-1	4.088E-1	5.310E+0
-1.103E-1	4.380E-1	5.291E+0
-1.038E-1	4.412E-1	5.229E+0
-1.086E-1	4.315E-1	5.284E+0
-1.103E-1	4.380E-1	5.262E+0
-1.103E-1	4.348E-1	5.330E+0
-1.038E-1	4.380E-1	5.307E+0
-1.054E-1	4.315E-1	5.281E+0
-1.103E-1	4.348E-1	5.259E+0
-1.103E-1	4.412E-1	5.401E+0
-9.890E-2	4.121E-1	5.346E+0
-1.038E-1	4.088E-1	5.310E+0
-1.070E-1	4.153E-1	5.317E+0
-1.119E-1	4.607E-1	5.262E+0
-1.038E-1	4.315E-1	5.349E+0
-1.038E-1	4.283E-1	5.320E+0
-1.119E-1	4.283E-1	5.317E+0
-1.086E-1	4.315E-1	5.236E+0
-1.021E-1	4.056E-1	5.301E+0
-1.038E-1	4.218E-1	5.375E+0
-1.086E-1	4.380E-1	5.275E+0
-1.086E-1	4.153E-1	5.372E+0
-1.005E-1	4.088E-1	5.398E+0
-1.021E-1	4.218E-1	5.288E+0
-1.103E-1	4.218E-1	5.288E+0
-1.086E-1	4.607E-1	5.294E+0
-1.005E-1	4.412E-1	5.359E+0
-1.054E-1	4.185E-1	5.330E+0
-1.086E-1	4.218E-1	5.353E+0
-1.119E-1	4.283E-1	5.362E+0
-9.890E-2	4.412E-1	5.359E+0
-1.054E-1	4.185E-1	5.362E+0
-1.119E-1	4.185E-1	5.408E+0
-1.086E-1	4.185E-1	5.304E+0
-1.021E-1	4.380E-1	5.210E+0
-1.038E-1	4.315E-1	5.327E+0
-1.086E-1	4.088E-1	5.291E+0
-1.103E-1	4.153E-1	5.343E+0
-1.021E-1	4.153E-1	5.421E+0
-1.005E-1	4.218E-1	5.259E+0
-1.103E-1	4.283E-1	5.346E+0
-1.119E-1	4.153E-1	5.430E+0
-1.038E-1	4.380E-1	5.323E+0
-1.054E-1	4.315E-1	5.271E+0
-1.086E-1	4.315E-1	5.330E+0
-1.103E-1	4.283E-1	5.216E+0
-1.005E-1	4.283E-1	5.304E+0
-1.021E-1	4.283E-1	5.356E+0
-1.086E-1	4.283E-1	5.424E+0
-1.151E-1	4.250E-1	5.343E+0
-1.021E-1	4.412E-1	5.392E+0
-1.054E-1	4.283E-1	5.317E+0
-1.086E-1	4.315E-1	5.369E+0
-1.086E-1	4.575E-1	5.398E+0
-1.038E-1	4.218E-1	5.343E+0
-1.038E-1	4.283E-1	5.255E+0
-1.086E-1	4.185E-1	5.291E+0
-1.086E-1	4.283E-1	5.346E+0
-1.038E-1	4.218E-1	5.417E+0
-1.038E-1	4.315E-1	5.259E+0
-1.103E-1	4.445E-1	5.288E+0
-1.103E-1	4.250E-1	5.466E+0
-1.005E-1	4.348E-1	5.392E+0
-1.021E-1	4.348E-1	5.379E+0
-1.103E-1	4.218E-1	5.369E+0
-1.103E-1	4.445E-1	5.284E+0
-1.021E-1	4.283E-1	5.333E+0
-1.054E-1	4.348E-1	5.336E+0
-1.070E-1	4.250E-1	5.320E+0
-1.119E-1	4.380E-1	5.246E+0
-1.021E-1	4.283E-1	5.362E+0
-1.054E-1	4.510E-1	5.291E+0
-1.103E-1	4.250E-1	5.349E+0
-1.119E-1	4.380E-1	5.304E+0
-1.038E-1	4.315E-1	5.271E+0
-1.021E-1	4.380E-1	5.346E+0
-1.103E-1	4.380E-1	5.317E+0
-1.086E-1	4.283E-1	5.323E+0
-1.038E-1	4.412E-1	5.310E+0
-1.070E-1	4.412E-1	5.310E+0
-1.103E-1	4.380E-1	5.356E+0
-1.103E-1	4.218E-1	5.284E+0
-1.038E-1	4.283E-1	5.395E+0
-1.054E-1	4.283E-1	5.333E+0
-1.119E-1	4.185E-1	5.184E+0
-1.086E-1	4.412E-1	5.336E+0
-1.038E-1	4.250E-1	5.333E+0
-1.038E-1	4.218E-1	5.297E+0
-1.119E-1	4.315E-1	5.294E+0
-1.103E-1	4.640E-1	5.278E+0
-1.038E-1	4.348E-1	5.404E+0
-1.021E-1	4.445E-1	5.297E+0
-1.103E-1	4.315E-1	5.340E+0
-1.103E-1	4.575E-1	5.356E+0
-1.070E-1	4.218E-1	5.411E+0
-1.054E-1	4.348E-1	5.288E+0
-1.103E-1	4.250E-1	5.353E+0
-1.119E-1	4.218E-1	5.327E+0
-1.038E-1	4.380E-1	5.346E+0
-1.038E-1	4.445E-1	5.320E+0
-1.119E-1	4.121E-1	5.336E+0
-1.119E-1	4.315E-1	5.353E+0
-1.054E-1	4.380E-1	5.262E+0
-1.038E-1	4.153E-1	5.249E+0
-1.119E-1	4.218E-1	5.314E+0
-1.119E-1	4.315E-1	5.262E+0
-1.054E-1	4.283E-1	5.327E+0
-1.054E-1	4.412E-1	5.379E+0
-1.103E-1	4.250E-1	5.430E+0
-1.103E-1	4.315E-1	5.430E+0
-1.038E-1	4.445E-1	5.398E+0
-1.054E-1	4.348E-1	5.359E+0
-1.119E-1	4.250E-1	5.349E+0
-1.086E-1	3.991E-1	5.223E+0
-1.038E-1	4.283E-1	5.304E+0
-1.054E-1	4.218E-1	5.343E+0
-1.135E-1	4.445E-1	5.404E+0
-1.070E-1	4.477E-1	5.327E+0
-1.038E-1	4.250E-1	5.333E+0
-1.038E-1	4.185E-1	5.304E+0
-1.135E-1	4.153E-1	5.317E+0
-1.103E-1	4.250E-1	5.362E+0
-1.038E-1	4.315E-1	5.463E+0
-1.038E-1	4.121E-1	5.327E+0
-1.103E-1	4.380E-1	5.323E+0
-1.103E-1	4.412E-1	5.323E+0
-1.054E-1	4.250E-1	5.275E+0
-1.070E-1	4.412E-1	5.353E+0
-1.119E-1	4.185E-1	5.330E+0
-1.086E-1	4.250E-1	5.246E+0
-1.021E-1	4.348E-1	5.336E+0
-1.038E-1	4.218E-1	5.275E+0
-1.135E-1	4.412E-1	5.408E+0
-1.070E-1	3.926E-1	5.369E+0
-1.005E-1	4.283E-1	5.301E+0
-1.021E-1	4.218E-1	5.294E+0
-1.119E-1	4.283E-1	5.450E+0
-1.103E-1	4.088E-1	5.327E+0
-1.054E-1	4.445E-1	5.392E+0
-1.038E-1	4.121E-1	5.314E+0
-1.135E-1	4.218E-1	5.330E+0
-1.103E-1	4.283E-1	5.362E+0
-1.038E-1	4.218E-1	5.265E+0
-1.021E-1	4.218E-1	5.359E+0
-1.086E-1	4.640E-1	5.297E+0
-1.086E-1	4.315E-1	5.356E+0
-1.054E-1	4.218E-1	5.229E+0
-1.005E-1	4.153E-1	5.411E+0
-1.135E-1	4.250E-1	5.239E+0
-1.086E-1	4.185E-1	5.362E+0
-1.038E-1	4.348E-1	5.349E+0
-1.038E-1	4.542E-1	5.375E+0
-1.135E-1	4.315E-1	5.278E+0
-1.103E-1	4.283E-1	5.356E+0
-1.038E-1	4.510E-1	5.336E+0
-1.038E-1	4.315E-1	5.343E+0
-1.103E-1	4.380E-1	5.262E+0
-1.086E-1	4.218E-1	5.362E+0
-1.021E-1	4.510E-1	5.369E+0
-1.038E-1	4.283E-1	5.349E+0
-1.119E-1	4.153E-1	5.385E+0
-1.119E-1	4.672E-1	5.356E+0
-1.021E-1	4.185E-1	5.284E+0
-1.054E-1	4.185E-1	5.333E+0
-1.119E-1	4.380E-1	5.323E+0
-1.070E-1	4.218E-1	5.262E+0
-1.038E-1	4.056E-1	5.252E+0
-1.038E-1	4.250E-1	5.297E+0
-1.119E-1	4.250E-1	5.366E+0
-1.086E-1	4.121E-1	5.314E+0
-1.054E-1	4.542E-1	5.278E+0
-1.038E-1	4.348E-1	5.388E+0
-1.119E-1	4.542E-1	5.284E+0
-1.119E-1	4.348E-1	5.366E+0
-1.021E-1	4.185E-1	5.288E+0
-1.070E-1	4.185E-1	5.333E+0
-1.103E-1	4.315E-1	5.343E+0
-1.103E-1	4.088E-1	5.304E+0
-1.038E-1	4.056E-1	5.281E+0
-1.054E-1	4.218E-1	5.359E+0
-1.086E-1	4.510E-1	5.336E+0
-1.119E-1	4.542E-1	5.323E+0
-1.021E-1	4.153E-1	5.242E+0
-1.021E-1	4.477E-1	5.372E+0
-1.070E-1	4.477E-1	5.434E+0
-1.086E-1	4.348E-1	5.330E+0
-1.021E-1	4.445E-1	5.340E+0
-1.054E-1	4.283E-1	5.346E+0
-1.103E-1	4.153E-1	5.294E+0
-1.086E-1	4.218E-1	5.401E+0
-1.021E-1	4.283E-1	5.375E+0
-1.070E-1	4.250E-1	5.356E+0
-1.070E-1	4.380E-1	5.346E+0
-1.103E-1	4.218E-1	5.320E+0
-1.005E-1	4.315E-1	5.265E+0
-1.054E-1	4.348E-1	5.259E+0
-1.086E-1	4.283E-1	5.249E+0
-1.119E-1	4.348E-1	5.233E+0
-1.005E-1	4.283E-1	5.233E+0
-1.054E-1	4.315E-1	5.343E+0
-1.103E-1	4.218E-1	5.340E+0
-1.086E-1	4.542E-1	5.336E+0
-1.021E-1	4.121E-1	5.330E+0
-1.038E-1	4.283E-1	5.356E+0
-1.103E-1	4.088E-1	5.317E+0
-1.103E-1	3.991E-1	5.349E+0
-1.038E-1	4.348E-1	5.401E+0
-1.038E-1	4.380E-1	5.271E+0
-1.103E-1	4.348E-1	5.310E+0
-1.119E-1	4.315E-1	5.366E+0
-1.005E-1	4.153E-1	5.362E+0
-1.054E-1	4.283E-1	5.362E+0
-1.119E-1	4.380E-1	5.336E+0
-1.135E-1	4.185E-1	5.417E+0
-1.021E-1	4.283E-1	5.242E+0
-1.038E-1	4.315E-1	5.307E+0
-1.086E-1	4.218E-1	5.304E+0
-1.119E-1	4.153E-1	5.343E+0
-1.005E-1	4.250E-1	5.362E+0
-1.070E-1	4.380E-1	5.401E+0
-1.103E-1	4.315E-1	5.294E+0
-1.119E-1	4.380E-1	5.291E+0
-1.038E-1	4.348E-1	5.307E+0
-1.054E-1	4.315E-1	5.362E+0
-1.070E-1	4.477E-1	5.307E+0
-1.119E-1	4.250E-1	5.317E+0
-1.005E-1	4.185E-1	5.327E+0
-1.054E-1	4.056E-1	5.336E+0
-1.119E-1	4.315E-1	5.323E+0
-1.119E-1	4.250E-1	5.330E+0
-1.038E-1	4.283E-1	5.379E+0
-1.054E-1	4.218E-1	5.229E+0
-1.119E-1	4.283E-1	5.369E+0
-1.103E-1	4.477E-1	5.343E+0
-1.038E-1	4.121E-1	5.323E+0
-1.038E-1	4.283E-1	5.349E+0
-1.103E-1	4.412E-1	5.356E+0
-1.070E-1	4.121E-1	5.317E+0
-1.054E-1	4.185E-1	5.346E+0
-1.070E-1	4.218E-1	5.398E+0
-1.103E-1	4.218E-1	5.430E+0
-1.086E-1	4.250E-1	5.375E+0
-1.038E-1	4.445E-1	5.343E+0
-1.021E-1	4.250E-1	5.265E+0
-1.070E-1	4.185E-1	5.398E+0
-1.086E-1	4.445E-1	5.310E+0
-1.038E-1	4.153E-1	5.450E+0
-1.038E-1	4.153E-1	5.395E+0
-1.103E-1	4.088E-1	5.284E+0
-1.038E-1	4.380E-1	5.362E+0
-1.021E-1	4.380E-1	5.346E+0
-1.054E-1	4.315E-1	5.424E+0
-1.086E-1	4.283E-1	5.213E+0
-1.086E-1	4.348E-1	5.317E+0
-1.038E-1	4.315E-1	5.408E+0
-1.038E-1	4.218E-1	5.268E+0
-1.103E-1	4.121E-1	5.265E+0
-1.070E-1	4.510E-1	5.417E+0
-1.021E-1	4.348E-1	5.469E+0
-1.054E-1	3.991E-1	5.427E+0
-1.054E-1	4.445E-1	5.385E+0
-1.103E-1	3.958E-1	5.297E+0
-1.021E-1	4.283E-1	5.284E+0
-1.021E-1	4.380E-1	5.333E+0
-1.119E-1	4.218E-1	5.343E+0
-1.086E-1	4.218E-1	5.440E+0
-1.054E-1	4.218E-1	5.333E+0
-1.054E-1	4.218E-1	5.408E+0
-1.135E-1	4.542E-1	5.320E+0
-1.103E-1	4.445E-1	5.336E+0
-1.038E-1	4.380E-1	5.327E+0
-1.005E-1	4.185E-1	5.314E+0
-1.103E-1	4.283E-1	5.343E+0
-1.119E-1	4.185E-1	5.421E+0
-1.038E-1	4.477E-1	5.310E+0
-1.021E-1	4.153E-1	5.271E+0
-1.086E-1	4.250E-1	5.330E+0
-1.086E-1	4.412E-1	5.333E+0
-1.038E-1	4.250E-1	5.333E+0
-1.038E-1	4.250E-1	5.375E+0
-1.086E-1	4.315E-1	5.223E+0
-1.086E-1	4.185E-1	5.304E+0
-1.038E-1	4.088E-1	5.343E+0
-1.021E-1	4.380E-1	5.288E+0
-1.103E-1	4.218E-1	5.417E+0
-1.103E-1	4.250E-1	5.239E+0
-1.038E-1	4.348E-1	5.349E+0
-1.021E-1	4.348E-1	5.336E+0
-1.103E-1	4.250E-1	5.271E+0
-1.103E-1	4.412E-1	5.353E+0
-1.038E-1	4.121E-1	5.278E+0
-1.038E-1	4.283E-1	5.259E+0
-1.103E-1	4.542E-1	5.327E+0
-1.103E-1	4.250E-1	5.359E+0
-1.021E-1	4.283E-1	5.327E+0
-1.021E-1	4.218E-1	5.330E+0
-1.103E-1	4.283E-1	5.388E+0
-1.103E-1	4.445E-1	5.275E+0
-1.070E-1	4.315E-1	5.366E+0
-1.021E-1	4.283E-1	5.307E+0
-1.103E-1	4.315E-1	5.388E+0
-1.086E-1	4.445E-1	5.327E+0
-1.070E-1	4.250E-1	5.369E+0
-1.021E-1	4.380E-1	5.356E+0
-1.086E-1	4.542E-1	5.404E+0
-1.086E-1	4.185E-1	5.310E+0
-1.038E-1	4.315E-1	5.304E+0
-1.021E-1	4.153E-1	5.304E+0
-1.119E-1	4.088E-1	5.301E+0
-1.103E-1	4.250E-1	5.340E+0
-1.038E-1	4.283E-1	5.314E+0
-1.021E-1	4.348E-1	5.414E+0
-1.103E-1	4.445E-1	5.333E+0
-1.119E-1	4.348E-1	5.297E+0
-1.038E-1	4.315E-1	5.330E+0
-1.021E-1	4.153E-1	5.356E+0
-1.086E-1	4.121E-1	5.408E+0
-1.070E-1	4.250E-1	5.356E+0
-1.086E-1	4.250E-1	5.252E+0
-1.005E-1	4.218E-1	5.271E+0
-1.135E-1	4.445E-1	5.252E+0
-1.070E-1	4.348E-1	5.356E+0
-1.038E-1	4.250E-1	5.330E+0
-1.038E-1	4.121E-1	5.379E+0
-1.103E-1	4.218E-1	5.379E+0
-1.086E-1	4.445E-1	5.304E+0
-1.054E-1	4.250E-1	5.356E+0
-1.005E-1	4.250E-1	5.382E+0
-1.119E-1	4.348E-1	5.382E+0
-1.086E-1	4.185E-1	5.314E+0
-1.054E-1	4.412E-1	5.275E+0
-1.038E-1	4.121E-1	5.275E+0
-1.103E-1	4.088E-1	5.340E+0
-1.086E-1	4.380E-1	5.304E+0
-1.021E-1	4.380E-1	5.323E+0
-1.021E-1	4.250E-1	5.262E+0
-1.086E-1	4.056E-1	5.333E+0
-1.103E-1	4.283E-1	5.317E+0
-1.054E-1	4.153E-1	5.291E+0
-1.021E-1	4.380E-1	5.294E+0
-1.103E-1	4.348E-1	5.301E+0
-1.070E-1	4.477E-1	5.333E+0
-1.038E-1	4.121E-1	5.346E+0
-1.038E-1	4.380E-1	5.317E+0
-1.103E-1	3.991E-1	5.388E+0
-1.119E-1	4.445E-1	5.330E+0
-1.021E-1	4.250E-1	5.268E+0
-1.054E-1	4.380E-1	5.259E+0
-1.086E-1	4.380E-1	5.268E+0
-1.103E-1	4.348E-1	5.408E+0
-1.038E-1	4.283E-1	5.385E+0
-1.038E-1	4.412E-1	5.236E+0
-1.103E-1	4.250E-1	5.353E+0
-1.103E-1	4.315E-1	5.259E+0
-1.038E-1	4.250E-1	5.379E+0
-1.005E-1	4.185E-1	5.366E+0
-1.070E-1	4.218E-1	5.336E+0
-1.103E-1	4.315E-1	5.366E+0
-1.021E-1	4.380E-1	5.372E+0
-1.038E-1	4.185E-1	5.385E+0
-1.103E-1	4.218E-1	5.239E+0
-1.135E-1	4.218E-1	5.246E+0
-1.070E-1	4.315E-1	5.233E+0
-1.054E-1	4.283E-1	5.327E+0
-1.103E-1	4.348E-1	5.366E+0
-1.103E-1	4.412E-1	5.424E+0
-1.054E-1	4.348E-1	5.369E+0
-1.038E-1	4.380E-1	5.310E+0
-1.103E-1	4.445E-1	5.362E+0
-1.086E-1	4.575E-1	5.336E+0
-1.038E-1	4.283E-1	5.330E+0
-1.038E-1	4.283E-1	5.343E+0
-1.103E-1	4.153E-1	5.356E+0
-1.070E-1	4.153E-1	5.359E+0
-1.038E-1	4.445E-1	5.359E+0
-1.054E-1	4.348E-1	5.317E+0
-1.103E-1	4.412E-1	5.362E+0
-1.086E-1	4.412E-1	5.343E+0
-1.005E-1	4.607E-1	5.388E+0
-1.038E-1	4.185E-1	5.307E+0
-1.054E-1	4.250E-1	5.353E+0
-1.135E-1	4.315E-1	5.330E+0
-1.038E-1	4.348E-1	5.408E+0
-1.038E-1	4.315E-1	5.262E+0
-1.086E-1	4.510E-1	5.229E+0
-1.103E-1	4.185E-1	5.307E+0
-1.021E-1	4.510E-1	5.255E+0
-1.054E-1	4.380E-1	5.307E+0
-1.070E-1	4.510E-1	5.327E+0
-1.135E-1	4.445E-1	5.379E+0
-1.038E-1	4.056E-1	5.359E+0
-1.054E-1	4.412E-1	5.213E+0
-1.103E-1	4.250E-1	5.333E+0
-1.135E-1	4.477E-1	5.288E+0
-1.054E-1	4.185E-1	5.356E+0
-1.054E-1	4.218E-1	5.388E+0
-1.103E-1	4.153E-1	5.359E+0
-1.103E-1	4.412E-1	5.268E+0
-1.038E-1	4.672E-1	5.343E+0
-1.054E-1	4.218E-1	5.362E+0
-1.086E-1	4.510E-1	5.340E+0
-1.135E-1	4.348E-1	5.297E+0
-1.038E-1	4.477E-1	5.366E+0
-1.038E-1	4.315E-1	5.281E+0
-1.119E-1	4.218E-1	5.392E+0
-1.103E-1	4.575E-1	5.349E+0
-1.054E-1	4.218E-1	5.333E+0
-1.086E-1	4.056E-1	5.382E+0
-1.103E-1	4.121E-1	5.430E+0
-1.119E-1	4.185E-1	5.327E+0
-1.021E-1	4.283E-1	5.301E+0
-1.038E-1	4.510E-1	5.271E+0
-1.070E-1	4.250E-1	5.288E+0
-1.103E-1	4.380E-1	5.284E+0
-1.054E-1	4.218E-1	5.372E+0
-1.054E-1	4.412E-1	5.346E+0
-1.103E-1	4.315E-1	5.327E+0
-1.086E-1	4.445E-1	5.310E+0
-1.021E-1	4.348E-1	5.392E+0
-1.038E-1	4.283E-1	5.330E+0
-1.086E-1	4.185E-1	5.424E+0
-1.119E-1	4.445E-1	5.359E+0
-1.021E-1	4.315E-1	5.414E+0
-1.038E-1	4.121E-1	5.346E+0
-1.070E-1	4.056E-1	5.310E+0
-1.119E-1	4.380E-1	5.278E+0
-1.038E-1	4.185E-1	5.314E+0
-1.021E-1	4.185E-1	5.375E+0
-1.103E-1	4.315E-1	5.284E+0
-1.103E-1	4.153E-1	5.310E+0
-1.038E-1	4.185E-1	5.320E+0
-1.038E-1	3.991E-1	5.320E+0
-1.086E-1	4.510E-1	5.317E+0
-1.119E-1	4.121E-1	5.353E+0
-1.054E-1	4.445E-1	5.310E+0
-1.038E-1	4.348E-1	5.323E+0
-1.119E-1	4.056E-1	5.392E+0
-1.103E-1	4.380E-1	5.346E+0
-1.038E-1	4.250E-1	5.317E+0
-1.021E-1	4.477E-1	5.388E+0
-1.103E-1	4.185E-1	5.353E+0
-1.086E-1	4.250E-1	5.414E+0
-1.021E-1	4.445E-1	5.414E+0
-9.890E-2	4.445E-1	5.314E+0
-1.103E-1	4.412E-1	5.297E+0
-1.119E-1	4.348E-1	5.259E+0
-1.054E-1	4.348E-1	5.262E+0
-1.005E-1	4.315E-1	5.346E+0
-1.103E-1	4.510E-1	5.392E+0
-1.103E-1	4.153E-1	5.255E+0
-1.070E-1	4.088E-1	5.427E+0
-1.021E-1	4.250E-1	5.353E+0
-1.070E-1	4.088E-1	5.294E+0
-1.103E-1	4.412E-1	5.353E+0
-1.038E-1	4.283E-1	5.349E+0
-1.005E-1	4.153E-1	5.246E+0
-1.103E-1	4.153E-1	5.346E+0
-1.135E-1	4.412E-1	5.424E+0
-1.021E-1	4.412E-1	5.262E+0
-1.054E-1	4.348E-1	5.278E+0
-1.086E-1	4.477E-1	5.382E+0
-1.103E-1	4.542E-1	5.268E+0
-1.054E-1	4.283E-1	5.265E+0
-1.021E-1	4.315E-1	5.385E+0
-1.119E-1	4.153E-1	5.401E+0
-1.103E-1	4.348E-1	5.317E+0
-1.070E-1	4.283E-1	5.265E+0
-1.005E-1	4.542E-1	5.369E+0
-1.119E-1	4.283E-1	5.275E+0
-1.119E-1	4.348E-1	5.395E+0
-1.054E-1	4.218E-1	5.424E+0
-1.038E-1	4.121E-1	5.291E+0
-1.103E-1	3.991E-1	5.310E+0
-1.086E-1	4.185E-1	5.301E+0
-1.054E-1	4.348E-1	5.288E+0
-1.021E-1	4.315E-1	5.395E+0
-1.086E-1	4.542E-1	5.382E+0
-1.070E-1	4.185E-1	5.323E+0
-1.054E-1	4.088E-1	5.359E+0
-1.021E-1	4.185E-1	5.226E+0
-1.086E-1	4.121E-1	5.320E+0
-1.070E-1	4.380E-1	5.333E+0
-1.038E-1	4.218E-1	5.333E+0
-1.021E-1	4.218E-1	5.340E+0
-1.119E-1	4.218E-1	5.297E+0
-1.086E-1	4.315E-1	5.346E+0
-1.054E-1	4.412E-1	5.353E+0
-1.054E-1	4.348E-1	5.369E+0
-1.070E-1	4.153E-1	5.343E+0
-1.103E-1	4.283E-1	5.268E+0
-1.054E-1	4.315E-1	5.288E+0
-1.021E-1	4.056E-1	5.333E+0
-1.086E-1	4.477E-1	5.268E+0
-1.119E-1	4.185E-1	5.408E+0
-1.038E-1	4.088E-1	5.392E+0
-1.021E-1	4.315E-1	5.291E+0
-1.103E-1	4.510E-1	5.259E+0
-1.103E-1	4.283E-1	5.239E+0
-1.054E-1	4.412E-1	5.343E+0
-1.005E-1	4.412E-1	5.323E+0
-1.103E-1	4.218E-1	5.288E+0
-1.119E-1	4.315E-1	5.304E+0
-1.054E-1	4.121E-1	5.366E+0
-1.021E-1	4.185E-1	5.392E+0
-1.103E-1	4.412E-1	5.336E+0
-1.103E-1	3.958E-1	5.362E+0
-1.054E-1	4.575E-1	5.291E+0
-1.021E-1	4.250E-1	5.310E+0
-1.103E-1	4.348E-1	5.259E+0
-1.103E-1	4.348E-1	5.414E+0
-1.038E-1	4.315E-1	5.398E+0
-1.021E-1	4.283E-1	5.314E+0
-1.070E-1	4.250E-1	5.340E+0
-1.119E-1	4.348E-1	5.181E+0
-1.021E-1	4.250E-1	5.310E+0
-1.005E-1	4.315E-1	5.366E+0
-1.103E-1	4.412E-1	5.307E+0
-1.086E-1	4.153E-1	5.268E+0
-1.021E-1	4.218E-1	5.392E+0
-1.005E-1	4.380E-1	5.359E+0
-1.103E-1	4.412E-1	5.291E+0
-1.135E-1	4.412E-1	5.369E+0
-1.021E-1	4.542E-1	5.366E+0
-1.038E-1	4.250E-1	5.265E+0
-1.119E-1	4.380E-1	5.323E+0
-1.103E-1	4.380E-1	5.349E+0
-1.054E-1	4.412E-1	5.288E+0
-1.038E-1	4.250E-1	5.359E+0
-1.135E-1	4.315E-1	5.291E+0
-1.119E-1	4.348E-1	5.359E+0
-1.021E-1	4.315E-1	5.346E+0
-1.021E-1	4.380E-1	5.327E+0
-1.070E-1	4.477E-1	5.346E+0
-1.086E-1	4.445E-1	5.284E+0
-1.038E-1	4.380E-1	5.307E+0
-1.021E-1	4.510E-1	5.366E+0
-1.119E-1	4.315E-1	5.346E+0
-1.103E-1	4.348E-1	5.323E+0
-1.054E-1	4.056E-1	5.310E+0
-1.021E-1	4.283E-1	5.366E+0
-1.119E-1	4.121E-1	5.353E+0
-1.119E-1	4.056E-1	5.353E+0
-1.054E-1	4.218E-1	5.252E+0
-1.038E-1	4.121E-1	5.369E+0
-1.103E-1	4.250E-1	5.369E+0
-1.086E-1	4.575E-1	5.213E+0
-1.038E-1	4.510E-1	5.340E+0
-1.038E-1	4.250E-1	5.379E+0
-1.103E-1	4.153E-1	5.401E+0
-1.119E-1	4.185E-1	5.297E+0
-1.054E-1	3.991E-1	5.333E+0
-1.021E-1	4.607E-1	5.392E+0
-1.103E-1	4.283E-1	5.284E+0
-1.119E-1	4.218E-1	5.327E+0
-1.054E-1	4.250E-1	5.385E+0
-1.070E-1	4.218E-1	5.307E+0
-1.086E-1	4.218E-1	5.359E+0
-1.135E-1	4.185E-1	5.388E+0
-1.005E-1	4.121E-1	5.310E+0
-1.070E-1	4.250E-1	5.421E+0
-1.086E-1	4.153E-1	5.414E+0
-1.086E-1	4.575E-1	5.450E+0
-1.021E-1	4.185E-1	5.349E+0
-1.038E-1	4.283E-1	5.229E+0
-1.086E-1	4.250E-1	5.310E+0
-1.086E-1	4.121E-1	5.304E+0
-1.038E-1	4.542E-1	5.320E+0
-1.070E-1	4.023E-1	5.388E+0
-1.070E-1	4.348E-1	5.346E+0
-1.103E-1	4.088E-1	5.330E+0
-1.021E-1	4.315E-1	5.382E+0
-1.054E-1	4.315E-1	5.314E+0
-1.103E-1	4.153E-1	5.297E+0
-1.119E-1	4.185E-1	5.327E+0
-1.070E-1	4.218E-1	5.375E+0
-1.038E-1	4.185E-1	5.271E+0
-1.086E-1	4.348E-1	5.323E+0
-1.151E-1	4.283E-1	5.314E+0
-1.038E-1	4.185E-1	5.320E+0
-1.038E-1	4.088E-1	5.275E+0
-1.070E-1	4.283E-1	5.294E+0
-1.119E-1	4.153E-1	5.343E+0
-1.038E-1	4.510E-1	5.327E+0
-1.054E-1	4.088E-1	5.317E+0
-1.070E-1	4.575E-1	5.223E+0
-1.119E-1	4.185E-1	5.314E+0
-1.021E-1	4.250E-1	5.320E+0
-1.021E-1	4.283E-1	5.284E+0
-1.070E-1	4.283E-1	5.375E+0
-1.119E-1	4.445E-1	5.294E+0
-1.054E-1	4.023E-1	5.408E+0
-1.054E-1	4.250E-1	5.359E+0
-1.086E-1	4.218E-1	5.375E+0
-1.119E-1	4.250E-1	5.379E+0
-1.021E-1	4.412E-1	5.304E+0
-1.038E-1	4.542E-1	5.427E+0
-1.103E-1	4.380E-1	5.343E+0
-1.119E-1	4.218E-1	5.411E+0
-1.054E-1	4.315E-1	5.421E+0
-1.038E-1	4.445E-1	5.385E+0
-1.086E-1	4.153E-1	5.301E+0
-1.119E-1	4.250E-1	5.330E+0
-1.038E-1	4.477E-1	5.323E+0
-1.070E-1	4.315E-1	5.366E+0
-1.054E-1	4.283E-1	5.366E+0
-1.119E-1	4.088E-1	5.395E+0
-1.038E-1	4.445E-1	5.281E+0
-1.038E-1	4.510E-1	5.262E+0
-1.086E-1	4.218E-1	5.307E+0
-1.119E-1	4.283E-1	5.362E+0
-1.038E-1	4.315E-1	5.320E+0
-1.038E-1	4.315E-1	5.340E+0
-1.119E-1	4.477E-1	5.333E+0
-1.086E-1	4.348E-1	5.307E+0
-1.038E-1	3.926E-1	5.327E+0
-1.021E-1	4.477E-1	5.249E+0
-1.103E-1	4.121E-1	5.323E+0
-1.103E-1	4.315E-1	5.336E+0
-1.054E-1	4.218E-1	5.369E+0
-1.054E-1	4.218E-1	5.333E+0
-1.103E-1	4.380E-1	5.411E+0
-1.103E-1	4.250E-1	5.346E+0
-1.070E-1	4.412E-1	5.271E+0
-1.021E-1	4.412E-1	5.317E+0
-1.103E-1	4.283E-1	5.314E+0
-1.103E-1	4.510E-1	5.310E+0
-1.054E-1	4.315E-1	5.304E+0
-1.038E-1	4.283E-1	5.210E+0
-1.119E-1	4.283E-1	5.359E+0
-1.103E-1	4.121E-1	5.268E+0
-1.070E-1	4.283E-1	5.323E+0
-1.021E-1	4.250E-1	5.327E+0
-1.103E-1	4.380E-1	5.330E+0
-1.119E-1	4.250E-1	5.346E+0
-1.070E-1	4.477E-1	5.307E+0
-1.005E-1	4.250E-1	5.343E+0
-1.086E-1	4.185E-1	5.372E+0
-1.086E-1	4.445E-1	5.259E+0
-1.054E-1	4.250E-1	5.349E+0
-1.038E-1	4.445E-1	5.362E+0
-1.103E-1	4.412E-1	5.346E+0
-1.103E-1	4.412E-1	5.323E+0
-1.038E-1	4.218E-1	5.320E+0
-1.021E-1	4.153E-1	5.220E+0
-1.086E-1	4.088E-1	5.317E+0
-1.086E-1	4.315E-1	5.271E+0
-1.070E-1	4.412E-1	5.314E+0
-1.005E-1	4.250E-1	5.291E+0
-1.135E-1	4.056E-1	5.366E+0
-1.135E-1	4.348E-1	5.323E+0
-1.038E-1	4.088E-1	5.385E+0
-1.054E-1	4.250E-1	5.323E+0
-1.103E-1	4.153E-1	5.437E+0
-1.086E-1	4.348E-1	5.372E+0
-1.070E-1	4.250E-1	5.310E+0
-1.038E-1	4.380E-1	5.249E+0
-1.103E-1	4.218E-1	5.294E+0
-1.119E-1	4.185E-1	5.343E+0
-1.070E-1	4.445E-1	5.404E+0
-1.021E-1	4.283E-1	5.359E+0
-1.086E-1	4.445E-1	5.307E+0
-1.103E-1	4.250E-1	5.375E+0
-1.021E-1	4.218E-1	5.411E+0
-1.021E-1	4.380E-1	5.346E+0
-1.119E-1	4.218E-1	5.317E+0
-1.103E-1	4.477E-1	5.408E+0
-1.070E-1	4.250E-1	5.291E+0
-1.038E-1	4.121E-1	5.297E+0
-1.086E-1	4.153E-1	5.213E+0
-1.103E-1	4.250E-1	5.388E+0
-1.070E-1	3.926E-1	5.246E+0
-1.021E-1	4.315E-1	5.310E+0
-1.119E-1	4.380E-1	5.379E+0
-1.103E-1	4.348E-1	5.421E+0
-1.070E-1	4.153E-1	5.307E+0
-1.021E-1	4.250E-1	5.239E+0
-1.103E-1	4.445E-1	5.366E+0
-1.103E-1	4.348E-1	5.385E+0
-1.038E-1	4.477E-1	5.271E+0
-1.021E-1	4.023E-1	5.268E+0
-1.119E-1	4.380E-1	5.284E+0
-1.119E-1	4.153E-1	5.398E+0
-1.054E-1	4.153E-1	5.404E+0
-1.021E-1	4.153E-1	5.353E+0
-1.086E-1	4.153E-1	5.349E+0
-1.135E-1	4.380E-1	5.288E+0
-1.038E-1	4.185E-1	5.392E+0
-1.038E-1	4.477E-1	5.427E+0
-1.086E-1	4.380E-1	5.395E+0
-1.135E-1	4.250E-1	5.411E+0
-1.038E-1	3.926E-1	5.379E+0
-1.038E-1	4.380E-1	5.317E+0
-1.103E-1	4.250E-1	5.233E+0
-1.103E-1	4.348E-1	5.297E+0
-1.086E-1	4.412E-1	5.359E+0
-1.005E-1	4.023E-1	5.310E+0
-1.070E-1	4.542E-1	5.417E+0
-1.086E-1	4.477E-1	5.333E+0
-1.054E-1	4.185E-1	5.249E+0
-1.005E-1	4.412E-1	5.398E+0
-1.103E-1	4.250E-1	5.379E+0
-1.135E-1	4.218E-1	5.294E+0
-1.054E-1	4.348E-1	5.246E+0
-1.054E-1	4.056E-1	5.236E+0
-1.054E-1	3.958E-1	5.323E+0
-1.119E-1	4.121E-1	5.404E+0
-1.038E-1	4.380E-1	5.323E+0
-1.038E-1	4.283E-1	5.310E+0
-1.119E-1	4.283E-1	5.294E+0
-1.119E-1	4.023E-1	5.291E+0
-1.054E-1	4.218E-1	5.401E+0
-1.005E-1	4.283E-1	5.310E+0
-1.086E-1	4.477E-1	5.255E+0
-1.119E-1	4.380E-1	5.310E+0
-1.038E-1	4.023E-1	5.369E+0
-1.054E-1	4.315E-1	5.385E+0
-1.086E-1	4.185E-1	5.265E+0
-1.119E-1	4.250E-1	5.369E+0
-1.070E-1	4.250E-1	5.317E+0
-1.038E-1	3.861E-1	5.333E+0
-1.086E-1	4.315E-1	5.333E+0
-1.119E-1	4.315E-1	5.229E+0
-1.054E-1	4.250E-1	5.271E+0
-1.021E-1	4.348E-1	5.382E+0
-1.086E-1	4.023E-1	5.392E+0
-1.119E-1	4.250E-1	5.320E+0
-1.021E-1	4.250E-1	5.262E+0
-1.021E-1	4.121E-1	5.275E+0
-1.070E-1	4.380E-1	5.385E+0
-1.103E-1	4.088E-1	5.359E+0
-1.038E-1	4.218E-1	5.346E+0
-1.021E-1	4.477E-1	5.333E+0
-1.086E-1	4.153E-1	5.187E+0
-1.119E-1	4.185E-1	5.327E+0
-1.054E-1	4.315E-1	5.284E+0
-1.021E-1	4.218E-1	5.278E+0
-1.086E-1	4.380E-1	5.404E+0
-1.135E-1	4.640E-1	5.395E+0
-1.038E-1	4.088E-1	5.375E+0
-1.038E-1	4.250E-1	5.213E+0
-1.086E-1	4.315E-1	5.281E+0
-1.103E-1	4.185E-1	5.297E+0
-1.038E-1	4.380E-1	5.307E+0
-1.021E-1	4.283E-1	5.401E+0
-1.086E-1	4.477E-1	5.294E+0
-1.119E-1	4.315E-1	5.284E+0
-1.038E-1	3.861E-1	5.268E+0
-1.021E-1	4.380E-1	5.236E+0
-1.086E-1	4.250E-1	5.408E+0
-1.119E-1	4.348E-1	5.304E+0
-1.054E-1	4.315E-1	5.385E+0
-1.038E-1	4.315E-1	5.469E+0
-1.103E-1	4.153E-1	5.320E+0
-1.119E-1	4.088E-1	5.297E+0
-1.021E-1	4.121E-1	5.317E+0
-1.038E-1	4.348E-1	5.392E+0
-1.070E-1	4.348E-1	5.333E+0
-1.135E-1	4.445E-1	5.356E+0
-1.054E-1	4.348E-1	5.366E+0
-1.021E-1	4.283E-1	5.207E+0
-1.119E-1	4.348E-1	5.356E+0
-1.103E-1	4.412E-1	5.385E+0
-1.054E-1	4.283E-1	5.301E+0
-1.021E-1	4.315E-1	5.340E+0
-1.086E-1	4.250E-1	5.349E+0
-1.119E-1	4.121E-1	5.297E+0
-1.038E-1	4.218E-1	5.362E+0
-1.054E-1	4.445E-1	5.310E+0
-1.086E-1	4.153E-1	5.314E+0
-1.119E-1	4.250E-1	5.297E+0
-1.038E-1	4.283E-1	5.340E+0
-1.054E-1	4.315E-1	5.317E+0
-1.086E-1	4.283E-1	5.447E+0
-1.103E-1	4.477E-1	5.340E+0
-1.038E-1	4.315E-1	5.372E+0
-1.005E-1	4.250E-1	5.249E+0
-1.086E-1	4.250E-1	5.385E+0
-1.135E-1	4.121E-1	5.294E+0
-1.038E-1	4.315E-1	5.242E+0
-1.021E-1	4.283E-1	5.330E+0
-1.070E-1	4.510E-1	5.327E+0
-1.119E-1	4.542E-1	5.375E+0
-1.038E-1	4.412E-1	5.336E+0
-1.038E-1	4.153E-1	5.421E+0
-1.070E-1	4.477E-1	5.340E+0
-1.119E-1	4.348E-1	5.310E+0
-1.070E-1	4.218E-1	5.349E+0
-1.054E-1	4.088E-1	5.353E+0
-1.103E-1	4.218E-1	5.336E+0
-1.135E-1	4.218E-1	5.330E+0
-1.038E-1	4.445E-1	5.359E+0
-1.038E-1	4.348E-1	5.340E+0
-1.086E-1	4.250E-1	5.473E+0
-1.119E-1	4.153E-1	5.304E+0
-1.021E-1	4.218E-1	5.398E+0
-1.038E-1	4.380E-1	5.291E+0
-1.103E-1	4.445E-1	5.349E+0
-1.119E-1	4.315E-1	5.366E+0
-1.070E-1	4.412E-1	5.366E+0
-1.054E-1	4.315E-1	5.336E+0
-1.086E-1	4.607E-1	5.340E+0
-1.135E-1	4.218E-1	5.343E+0
-1.086E-1	4.315E-1	5.265E+0
-1.021E-1	4.121E-1	5.375E+0
-1.103E-1	4.510E-1	5.379E+0
-1.103E-1	4.380E-1	5.275E+0
-1.038E-1	4.218E-1	5.327E+0
-1.054E-1	4.412E-1	5.301E+0
-1.119E-1	4.445E-1	5.317E+0
-1.119E-1	4.477E-1	5.343E+0
-1.070E-1	4.250E-1	5.369E+0
-1.054E-1	4.218E-1	5.288E+0
-1.103E-1	4.121E-1	5.310E+0
-1.119E-1	4.477E-1	5.275E+0
-1.070E-1	4.088E-1	5.330E+0
-1.005E-1	4.315E-1	5.349E+0
-1.103E-1	4.185E-1	5.310E+0
-1.086E-1	4.283E-1	5.385E+0
-1.054E-1	4.315E-1	5.346E+0
-1.005E-1	4.250E-1	5.307E+0
-1.070E-1	4.218E-1	5.330E+0
-1.103E-1	4.056E-1	5.369E+0
-1.054E-1	4.412E-1	5.340E+0
-1.038E-1	4.185E-1	5.314E+0
-1.103E-1	4.283E-1	5.294E+0
-1.135E-1	4.412E-1	5.262E+0
-1.054E-1	4.250E-1	5.404E+0
-1.038E-1	4.218E-1	5.366E+0
-1.086E-1	4.315E-1	5.320E+0
-1.119E-1	4.477E-1	5.327E+0
-1.070E-1	4.088E-1	5.284E+0
-1.054E-1	4.315E-1	5.317E+0
-1.103E-1	4.348E-1	5.362E+0
-1.086E-1	4.218E-1	5.323E+0
-1.054E-1	4.348E-1	5.284E+0
-1.038E-1	4.185E-1	5.320E+0
-1.086E-1	4.348E-1	5.307E+0
-1.070E-1	4.153E-1	5.340E+0
-1.038E-1	4.185E-1	5.239E+0
-1.021E-1	4.380E-1	5.343E+0
-1.086E-1	4.185E-1	5.414E+0
-1.103E-1	4.153E-1	5.375E+0
-1.070E-1	4.218E-1	5.343E+0
-1.021E-1	4.445E-1	5.356E+0
-1.135E-1	4.185E-1	5.336E+0
-1.103E-1	4.218E-1	5.395E+0
-1.054E-1	4.283E-1	5.307E+0
-1.038E-1	4.121E-1	5.343E+0
-1.086E-1	4.250E-1	5.301E+0
-1.119E-1	4.153E-1	5.246E+0
-1.054E-1	4.185E-1	5.408E+0
-1.038E-1	4.056E-1	5.359E+0
-1.135E-1	4.250E-1	5.307E+0
-1.086E-1	4.542E-1	5.349E+0
-1.054E-1	4.153E-1	5.262E+0
-1.021E-1	4.380E-1	5.424E+0
-1.086E-1	4.380E-1	5.284E+0
-1.119E-1	4.348E-1	5.388E+0
-1.054E-1	3.991E-1	5.395E+0
-1.054E-1	4.250E-1	5.242E+0
-1.086E-1	4.283E-1	5.430E+0
-1.103E-1	4.121E-1	5.356E+0
-1.054E-1	4.283E-1	5.379E+0
-1.021E-1	4.088E-1	5.404E+0
-1.119E-1	4.250E-1	5.301E+0
-1.119E-1	4.250E-1	5.385E+0
-1.038E-1	4.542E-1	5.372E+0
-1.038E-1	4.153E-1	5.359E+0
-1.119E-1	4.250E-1	5.362E+0
-1.119E-1	4.283E-1	5.314E+0
-1.054E-1	4.283E-1	5.366E+0
-1.021E-1	4.607E-1	5.336E+0
-1.119E-1	4.250E-1	5.291E+0
-1.103E-1	4.412E-1	5.317E+0
-1.054E-1	4.412E-1	5.291E+0
-1.021E-1	4.315E-1	5.294E+0
-1.086E-1	4.088E-1	5.294E+0
-1.119E-1	4.185E-1	5.362E+0
-1.021E-1	4.348E-1	5.356E+0
-1.021E-1	4.283E-1	5.392E+0
-1.103E-1	4.315E-1	5.310E+0
-1.135E-1	4.218E-1	5.349E+0
-1.070E-1	4.153E-1	5.388E+0
-1.038E-1	4.380E-1	5.343E+0
-1.086E-1	4.380E-1	5.404E+0
-1.103E-1	4.218E-1	5.259E+0
-1.038E-1	4.380E-1	5.362E+0
-1.038E-1	4.412E-1	5.372E+0
-1.086E-1	4.056E-1	5.385E+0
-1.119E-1	4.121E-1	5.317E+0
-1.070E-1	4.315E-1	5.440E+0
-1.054E-1	4.477E-1	5.366E+0
-1.070E-1	4.185E-1	5.369E+0
-1.135E-1	4.250E-1	5.340E+0
-1.038E-1	4.348E-1	5.443E+0
-1.038E-1	4.153E-1	5.327E+0
-1.086E-1	4.283E-1	5.275E+0
-1.119E-1	4.218E-1	5.284E+0
-1.054E-1	4.348E-1	5.262E+0
-1.054E-1	4.088E-1	5.346E+0
-1.103E-1	4.283E-1	5.379E+0
-1.135E-1	4.185E-1	5.288E+0
-1.038E-1	4.153E-1	5.323E+0
-1.054E-1	4.380E-1	5.385E+0
-1.103E-1	4.380E-1	5.330E+0
-1.119E-1	4.218E-1	5.310E+0
-1.054E-1	4.023E-1	5.317E+0
-1.005E-1	4.315E-1	5.320E+0
-1.070E-1	4.510E-1	5.275E+0
-1.119E-1	4.445E-1	5.317E+0
-1.054E-1	4.218E-1	5.281E+0
-1.038E-1	4.412E-1	5.323E+0
-1.119E-1	4.250E-1	5.395E+0
-1.135E-1	4.250E-1	5.310E+0
-1.086E-1	4.250E-1	5.417E+0
-1.038E-1	4.283E-1	5.353E+0
-1.086E-1	4.121E-1	5.353E+0
-1.119E-1	4.153E-1	5.323E+0
-1.054E-1	4.185E-1	5.301E+0
-1.038E-1	4.088E-1	5.294E+0
-1.070E-1	4.575E-1	5.278E+0
-1.119E-1	4.315E-1	5.340E+0
-1.038E-1	4.056E-1	5.307E+0
-1.054E-1	4.283E-1	5.320E+0
-1.054E-1	4.218E-1	5.385E+0
-1.135E-1	3.893E-1	5.320E+0
-1.054E-1	4.185E-1	5.395E+0
-1.038E-1	4.348E-1	5.385E+0
-1.086E-1	4.056E-1	5.382E+0
-1.119E-1	4.185E-1	5.265E+0
-1.054E-1	4.218E-1	5.366E+0
-1.021E-1	4.121E-1	5.366E+0
-1.086E-1	4.445E-1	5.369E+0
-1.119E-1	4.023E-1	5.349E+0
-1.054E-1	4.185E-1	5.489E+0
-1.021E-1	4.185E-1	5.404E+0
-1.086E-1	4.348E-1	5.401E+0
-1.119E-1	4.477E-1	5.463E+0
-1.054E-1	4.153E-1	5.249E+0
-1.038E-1	4.088E-1	5.395E+0
-1.086E-1	4.185E-1	5.288E+0
-1.151E-1	4.218E-1	5.343E+0
-1.054E-1	4.250E-1	5.294E+0
-1.038E-1	4.250E-1	5.278E+0
-1.086E-1	4.153E-1	5.375E+0
-1.135E-1	4.445E-1	5.281E+0
-1.054E-1	4.315E-1	5.307E+0
-1.038E-1	4.088E-1	5.440E+0
-1.070E-1	4.283E-1	5.330E+0
-1.135E-1	4.477E-1	5.372E+0
-1.054E-1	4.380E-1	5.372E+0
-1.021E-1	4.153E-1	5.294E+0
-1.103E-1	4.088E-1	5.421E+0
-1.119E-1	4.315E-1	5.284E+0
-1.070E-1	4.250E-1	5.379E+0
-1.021E-1	4.477E-1	5.320E+0
-1.103E-1	4.283E-1	5.294E+0
-1.103E-1	4.412E-1	5.239E+0
-1.038E-1	4.088E-1	5.424E+0
-1.021E-1	4.510E-1	5.372E+0
-1.086E-1	4.348E-1	5.417E+0
-1.119E-1	4.315E-1	5.340E+0
-1.054E-1	4.121E-1	5.349E+0
-1.038E-1	4.121E-1	5.330E+0
-1.103E-1	4.250E-1	5.388E+0
-1.135E-1	4.056E-1	5.281E+0
-1.038E-1	4.153E-1	5.362E+0
-1.054E-1	4.283E-1	5.346E+0
-1.070E-1	4.121E-1	5.346E+0
-1.119E-1	4.283E-1	5.375E+0
-1.038E-1	4.153E-1	5.233E+0
-1.054E-1	4.218E-1	5.362E+0
-1.086E-1	4.445E-1	5.343E+0
-1.119E-1	4.121E-1	5.421E+0
-1.070E-1	4.218E-1	5.323E+0
-1.038E-1	4.218E-1	5.369E+0
-1.070E-1	4.218E-1	5.349E+0
-1.135E-1	4.250E-1	5.333E+0
-1.070E-1	4.315E-1	5.304E+0
-1.021E-1	4.315E-1	5.375E+0
-1.070E-1	4.315E-1	5.310E+0
-1.135E-1	4.412E-1	5.271E+0
-1.070E-1	4.445E-1	5.353E+0
-1.005E-1	4.121E-1	5.330E+0
-1.103E-1	4.348E-1	5.304E+0
-1.103E-1	4.348E-1	5.213E+0
-1.070E-1	4.153E-1	5.375E+0
-1.021E-1	4.185E-1	5.469E+0
-1.119E-1	4.283E-1	5.291E+0
-1.151E-1	4.283E-1	5.294E+0
-1.054E-1	4.088E-1	5.353E+0
-1.038E-1	4.283E-1	5.359E+0
-1.070E-1	4.412E-1	5.388E+0
-1.135E-1	4.121E-1	5.362E+0
-1.038E-1	4.218E-1	5.304E+0
-1.021E-1	4.283E-1	5.297E+0
-1.119E-1	4.380E-1	5.268E+0
-1.119E-1	4.477E-1	5.349E+0
-1.054E-1	4.185E-1	5.349E+0
-1.038E-1	4.185E-1	5.307E+0
-1.070E-1	4.218E-1	5.411E+0
-1.119E-1	4.088E-1	5.336E+0
-1.054E-1	4.283E-1	5.401E+0
-1.038E-1	4.218E-1	5.388E+0
-1.086E-1	4.315E-1	5.307E+0
-1.119E-1	4.348E-1	5.271E+0
-1.070E-1	4.218E-1	5.369E+0
-1.021E-1	4.607E-1	5.456E+0
-1.086E-1	4.412E-1	5.349E+0
-1.135E-1	4.185E-1	5.369E+0
-1.070E-1	4.250E-1	5.372E+0
-1.021E-1	4.348E-1	5.450E+0
-1.054E-1	4.185E-1	5.362E+0
-1.103E-1	4.445E-1	5.473E+0
-1.070E-1	4.185E-1	5.336E+0
-1.021E-1	4.153E-1	5.346E+0
-1.103E-1	4.445E-1	5.323E+0
-1.119E-1	4.348E-1	5.314E+0
-1.054E-1	4.250E-1	5.284E+0
-1.021E-1	4.315E-1	5.349E+0
-1.070E-1	4.315E-1	5.281E+0
-1.103E-1	4.153E-1	5.301E+0
-1.086E-1	4.315E-1	5.323E+0
-1.005E-1	4.185E-1	5.375E+0
-1.103E-1	4.412E-1	5.356E+0
-1.103E-1	4.088E-1	5.310E+0
-1.054E-1	4.380E-1	5.317E+0
-1.021E-1	4.250E-1	5.314E+0
-1.103E-1	4.088E-1	5.288E+0
-1.119E-1	4.348E-1	5.392E+0
-1.070E-1	4.380E-1	5.314E+0
-9.890E-2	4.283E-1	5.392E+0
-1.103E-1	4.250E-1	5.395E+0
-1.103E-1	4.412E-1	5.307E+0
-1.086E-1	4.218E-1	5.392E+0
-1.021E-1	4.088E-1	5.346E+0
-1.086E-1	4.250E-1	5.288E+0
-1.119E-1	4.088E-1	5.340E+0
-1.070E-1	4.218E-1	5.320E+0
-1.038E-1	4.283E-1	5.278E+0
-1.086E-1	4.510E-1	5.359E+0
-1.103E-1	4.477E-1	5.297E+0
-1.054E-1	4.348E-1	5.424E+0
-1.021E-1	4.056E-1	5.353E+0
-1.103E-1	4.185E-1	5.307E+0
-1.086E-1	4.185E-1	5.294E+0
-1.070E-1	4.348E-1	5.346E+0
-1.038E-1	4.412E-1	5.246E+0
-1.103E-1	4.445E-1	5.375E+0
-1.103E-1	4.153E-1	5.359E+0
-1.070E-1	4.153E-1	5.317E+0
-1.021E-1	4.250E-1	5.346E+0
-1.103E-1	4.477E-1	5.392E+0
-1.119E-1	4.283E-1	5.307E+0
-1.038E-1	4.056E-1	5.333E+0
-1.054E-1	4.283E-1	5.314E+0
-1.086E-1	4.315E-1	5.349E+0
-1.103E-1	4.315E-1	5.382E+0
-1.054E-1	4.185E-1	5.353E+0
-1.021E-1	4.250E-1	5.310E+0
-1.070E-1	4.412E-1	5.278E+0
-1.135E-1	4.348E-1	5.323E+0
-1.038E-1	4.121E-1	5.395E+0
-1.038E-1	4.121E-1	5.310E+0
-1.103E-1	4.088E-1	5.291E+0
-1.103E-1	4.250E-1	5.330E+0
-1.070E-1	4.445E-1	5.327E+0
-1.038E-1	4.477E-1	5.242E+0
-1.086E-1	4.185E-1	5.304E+0
-1.103E-1	4.283E-1	5.353E+0
-1.054E-1	4.088E-1	5.233E+0
-1.038E-1	4.380E-1	5.336E+0
-1.070E-1	4.250E-1	5.473E+0
-1.086E-1	4.315E-1	5.404E+0
-1.086E-1	4.250E-1	5.372E+0
-1.038E-1	4.348E-1	5.388E+0
-1.086E-1	4.250E-1	5.366E+0
-1.135E-1	4.412E-1	5.404E+0
-1.070E-1	4.153E-1	5.288E+0
-1.038E-1	4.121E-1	5.278E+0
-1.070E-1	4.283E-1	5.424E+0
-1.119E-1	4.412E-1	5.262E+0
-1.070E-1	4.218E-1	5.346E+0
-1.054E-1	4.315E-1	5.346E+0
-1.054E-1	4.412E-1	5.460E+0
-1.135E-1	4.218E-1	5.281E+0
-1.054E-1	4.153E-1	5.427E+0
-1.038E-1	4.088E-1	5.310E+0
-1.070E-1	4.121E-1	5.336E+0
-1.119E-1	4.283E-1	5.327E+0
-1.070E-1	4.412E-1	5.372E+0
-1.021E-1	4.023E-1	5.346E+0
-1.070E-1	4.250E-1	5.314E+0
-1.135E-1	4.348E-1	5.310E+0
-1.054E-1	4.542E-1	5.340E+0
-1.054E-1	4.510E-1	5.362E+0
-1.086E-1	4.704E-1	5.353E+0
-1.103E-1	4.412E-1	5.369E+0
-1.086E-1	4.250E-1	5.385E+0
-1.021E-1	4.250E-1	5.314E+0
-1.070E-1	4.348E-1	5.343E+0
-1.119E-1	4.412E-1	5.417E+0
-1.070E-1	4.283E-1	5.379E+0
-1.021E-1	4.510E-1	5.356E+0
-1.070E-1	4.185E-1	5.343E+0
-1.119E-1	4.088E-1	5.255E+0
-1.086E-1	4.412E-1	5.356E+0
-1.021E-1	4.510E-1	5.388E+0
-1.070E-1	4.121E-1	5.382E+0
-1.119E-1	4.315E-1	5.437E+0
-1.054E-1	4.380E-1	5.278E+0
-1.021E-1	4.510E-1	5.392E+0
-1.086E-1	4.283E-1	5.327E+0
-1.119E-1	4.315E-1	5.427E+0
-1.070E-1	4.412E-1	5.294E+0
-1.021E-1	4.380E-1	5.301E+0
-1.070E-1	4.283E-1	5.307E+0
-1.135E-1	4.380E-1	5.304E+0
-1.054E-1	4.380E-1	5.330E+0
-1.021E-1	4.121E-1	5.255E+0
-1.054E-1	4.315E-1	5.450E+0
-1.086E-1	4.153E-1	5.310E+0
-1.054E-1	3.991E-1	5.275E+0
-1.038E-1	4.445E-1	5.349E+0
-1.070E-1	4.412E-1	5.333E+0
-1.119E-1	4.510E-1	5.385E+0
-1.086E-1	4.218E-1	5.317E+0
-1.021E-1	4.250E-1	5.249E+0
-1.086E-1	4.542E-1	5.375E+0
-1.119E-1	4.283E-1	5.388E+0
-1.070E-1	4.412E-1	5.340E+0
-1.005E-1	4.283E-1	5.427E+0
-1.086E-1	4.121E-1	5.330E+0
-1.119E-1	4.218E-1	5.411E+0
-1.070E-1	4.315E-1	5.392E+0
-1.038E-1	4.250E-1	5.356E+0
-1.086E-1	3.958E-1	5.281E+0
-1.119E-1	4.153E-1	5.401E+0
-1.054E-1	4.250E-1	5.323E+0
-1.038E-1	4.023E-1	5.379E+0
-1.103E-1	4.412E-1	5.349E+0
-1.151E-1	4.250E-1	5.301E+0
-1.070E-1	4.121E-1	5.229E+0
-1.021E-1	4.380E-1	5.356E+0
-1.070E-1	4.315E-1	5.284E+0
-1.119E-1	4.380E-1	5.314E+0
-1.070E-1	4.056E-1	5.327E+0
-1.038E-1	4.380E-1	5.408E+0
-1.119E-1	4.218E-1	5.288E+0
-1.103E-1	4.348E-1	5.304E+0
-1.054E-1	4.218E-1	5.401E+0
-1.021E-1	4.477E-1	5.320E+0
-1.070E-1	4.348E-1	5.346E+0
-1.103E-1	4.315E-1	5.408E+0
-1.054E-1	4.250E-1	5.301E+0
-1.038E-1	4.185E-1	5.421E+0
-1.103E-1	4.315E-1	5.353E+0
-1.103E-1	4.315E-1	5.356E+0
-1.070E-1	4.121E-1	5.291E+0
-1.021E-1	4.283E-1	5.343E+0
-1.103E-1	4.153E-1	5.395E+0
-1.103E-1	4.445E-1	5.385E+0
-1.086E-1	4.056E-1	5.385E+0
-1.021E-1	4.153E-1	5.320E+0
-1.070E-1	4.218E-1	5.398E+0
-1.086E-1	4.185E-1	5.281E+0
-1.086E-1	4.380E-1	5.246E+0
-1.038E-1	4.477E-1	5.301E+0
-1.086E-1	4.445E-1	5.265E+0
-1.119E-1	4.153E-1	5.430E+0
-1.070E-1	4.315E-1	5.262E+0
-1.038E-1	4.250E-1	5.314E+0
-1.086E-1	4.185E-1	5.294E+0
-1.151E-1	4.477E-1	5.395E+0
-1.070E-1	4.412E-1	5.356E+0
-1.038E-1	4.412E-1	5.307E+0
-1.054E-1	4.185E-1	5.307E+0
-1.070E-1	4.250E-1	5.327E+0
-1.070E-1	4.088E-1	5.255E+0
-1.054E-1	4.510E-1	5.366E+0
-1.103E-1	4.380E-1	5.307E+0
-1.103E-1	4.412E-1	5.336E+0
-1.086E-1	4.121E-1	5.333E+0
-1.021E-1	4.542E-1	5.392E+0
-1.086E-1	4.185E-1	5.382E+0
-1.135E-1	4.056E-1	5.346E+0
-1.070E-1	4.088E-1	5.330E+0
-1.021E-1	4.218E-1	5.353E+0
-1.086E-1	4.121E-1	5.255E+0
-1.135E-1	4.348E-1	5.320E+0
-1.086E-1	4.477E-1	5.388E+0
-1.038E-1	4.283E-1	5.404E+0
-1.086E-1	4.348E-1	5.197E+0
-1.103E-1	4.185E-1	5.249E+0
-1.070E-1	4.250E-1	5.323E+0
-1.021E-1	4.315E-1	5.382E+0
-1.070E-1	4.185E-1	5.356E+0
-1.119E-1	4.348E-1	5.301E+0
-1.070E-1	4.250E-1	5.291E+0
-1.038E-1	4.542E-1	5.294E+0
-1.086E-1	4.121E-1	5.333E+0
-1.103E-1	4.510E-1	5.323E+0
-1.070E-1	4.185E-1	5.327E+0
-1.021E-1	4.348E-1	5.372E+0
-1.103E-1	4.250E-1	5.398E+0
-1.151E-1	3.991E-1	5.353E+0
-1.086E-1	4.218E-1	5.392E+0
-1.038E-1	4.348E-1	5.314E+0
-1.070E-1	4.250E-1	5.333E+0
-1.135E-1	4.412E-1	5.382E+0
-1.103E-1	4.445E-1	5.336E+0
-1.021E-1	4.283E-1	5.336E+0
-1.054E-1	4.218E-1	5.333E+0
-1.119E-1	4.153E-1	5.317E+0
-1.070E-1	4.412E-1	5.333E+0
-1.054E-1	4.510E-1	5.281E+0
-1.086E-1	4.153E-1	5.314E+0
-1.086E-1	4.380E-1	5.288E+0
-1.086E-1	4.348E-1	5.314E+0
-1.005E-1	4.153E-1	5.310E+0
-1.086E-1	4.348E-1	5.288E+0
-1.086E-1	4.283E-1	5.314E+0
-1.086E-1	4.412E-1	5.265E+0
-1.054E-1	4.283E-1	5.297E+0
-1.086E-1	4.283E-1	5.395E+0
-1.103E-1	4.185E-1	5.346E+0
-1.054E-1	4.283E-1	5.265E+0
-1.054E-1	4.218E-1	5.388E+0
-1.103E-1	4.218E-1	5.333E+0
-1.119E-1	4.185E-1	5.411E+0
-1.086E-1	4.218E-1	5.346E+0
-1.021E-1	4.348E-1	5.323E+0
-1.086E-1	4.575E-1	5.330E+0
-1.151E-1	4.088E-1	5.304E+0
-1.086E-1	4.153E-1	5.336E+0
-1.038E-1	4.250E-1	5.297E+0
-1.103E-1	4.283E-1	5.372E+0
-1.119E-1	4.510E-1	5.336E+0
-1.070E-1	3.958E-1	5.317E+0
-1.038E-1	4.121E-1	5.307E+0
-1.070E-1	4.412E-1	5.408E+0
-1.119E-1	4.315E-1	5.343E+0
-1.086E-1	4.218E-1	5.307E+0
-1.021E-1	4.250E-1	5.398E+0
-1.103E-1	4.056E-1	5.359E+0
-1.119E-1	4.412E-1	5.255E+0
-1.070E-1	4.250E-1	5.443E+0
-1.005E-1	4.056E-1	5.327E+0
-1.086E-1	4.380E-1	5.268E+0
-1.119E-1	4.250E-1	5.333E+0
-1.070E-1	4.088E-1	5.301E+0
-1.054E-1	4.412E-1	5.356E+0
-1.086E-1	4.315E-1	5.262E+0
-1.151E-1	4.348E-1	5.333E+0
-1.070E-1	4.153E-1	5.242E+0
-1.038E-1	4.283E-1	5.385E+0
-1.086E-1	4.218E-1	5.327E+0
-1.135E-1	4.218E-1	5.375E+0
-1.054E-1	4.250E-1	5.301E+0
-1.021E-1	4.250E-1	5.395E+0
-1.103E-1	4.412E-1	5.356E+0
-1.119E-1	4.445E-1	5.343E+0
-1.070E-1	4.088E-1	5.343E+0
-1.054E-1	4.315E-1	5.281E+0
-1.054E-1	4.380E-1	5.327E+0
-1.151E-1	4.121E-1	5.395E+0
-1.038E-1	4.250E-1	5.242E+0
-1.038E-1	4.250E-1	5.411E+0
-1.086E-1	4.575E-1	5.401E+0
-1.103E-1	4.185E-1	5.252E+0
-1.070E-1	4.218E-1	5.284E+0
-1.054E-1	4.315E-1	5.340E+0
-1.086E-1	4.380E-1	5.366E+0
-1.135E-1	4.315E-1	5.323E+0
-1.054E-1	4.412E-1	5.375E+0
-1.038E-1	4.283E-1	5.417E+0
-1.070E-1	4.218E-1	5.310E+0
-1.151E-1	4.218E-1	5.304E+0
-1.070E-1	4.121E-1	5.404E+0
-1.070E-1	4.542E-1	5.333E+0
-1.086E-1	4.088E-1	5.336E+0
-1.151E-1	4.542E-1	5.297E+0
-1.054E-1	4.315E-1	5.388E+0
-1.021E-1	4.542E-1	5.372E+0
-1.038E-1	4.088E-1	5.401E+0
-1.119E-1	4.185E-1	5.346E+0
-1.054E-1	4.348E-1	5.294E+0
-1.038E-1	4.283E-1	5.233E+0
-1.086E-1	4.315E-1	5.362E+0
-1.135E-1	4.283E-1	5.271E+0
-1.086E-1	4.283E-1	5.382E+0
-1.054E-1	4.412E-1	5.346E+0
-1.070E-1	4.121E-1	5.307E+0
-1.135E-1	4.088E-1	5.366E+0
-1.054E-1	4.445E-1	5.307E+0
-1.038E-1	4.445E-1	5.310E+0
-1.054E-1	4.218E-1	5.401E+0
-1.119E-1	4.023E-1	5.346E+0
-1.054E-1	4.283E-1	5.323E+0
-1.054E-1	4.348E-1	5.275E+0
-1.070E-1	4.315E-1	5.314E+0
-1.135E-1	4.250E-1	5.301E+0
-1.070E-1	4.185E-1	5.330E+0
-1.038E-1	4.412E-1	5.314E+0
-1.086E-1	4.218E-1	5.356E+0
-1.135E-1	4.218E-1	5.359E+0
-1.054E-1	3.991E-1	5.353E+0
-1.038E-1	4.023E-1	5.382E+0
-1.103E-1	4.218E-1	5.369E+0
-1.119E-1	4.185E-1	5.336E+0
-1.038E-1	4.023E-1	5.333E+0
-1.038E-1	4.153E-1	5.307E+0
-1.086E-1	4.153E-1	5.333E+0
-1.119E-1	4.250E-1	5.395E+0
-1.070E-1	3.926E-1	5.424E+0
-1.054E-1	4.250E-1	5.278E+0
-1.086E-1	4.153E-1	5.336E+0
-1.103E-1	4.283E-1	5.317E+0
-1.054E-1	4.250E-1	5.366E+0
-1.038E-1	4.185E-1	5.379E+0
-1.070E-1	4.510E-1	5.356E+0
-1.103E-1	4.218E-1	5.379E+0
-1.086E-1	4.153E-1	5.385E+0
-1.021E-1	4.250E-1	5.366E+0
-1.086E-1	4.380E-1	5.349E+0
-1.103E-1	4.315E-1	5.333E+0
-1.103E-1	4.153E-1	5.340E+0
-1.070E-1	4.153E-1	5.346E+0
-1.070E-1	4.542E-1	5.275E+0
-1.103E-1	4.153E-1	5.284E+0
-1.103E-1	4.348E-1	5.333E+0
-1.021E-1	4.121E-1	5.278E+0
-1.103E-1	4.510E-1	5.408E+0
-1.103E-1	4.348E-1	5.340E+0
-1.070E-1	3.958E-1	5.476E+0
-1.038E-1	4.218E-1	5.333E+0
-1.086E-1	4.348E-1	5.349E+0
-1.135E-1	4.283E-1	5.294E+0
-1.103E-1	4.153E-1	5.317E+0
-1.038E-1	4.380E-1	5.408E+0
-1.070E-1	4.121E-1	5.317E+0
-1.103E-1	4.380E-1	5.327E+0
-1.103E-1	4.412E-1	5.249E+0
-1.021E-1	4.315E-1	5.392E+0
-1.070E-1	4.315E-1	5.301E+0
-1.119E-1	4.315E-1	5.304E+0
-1.070E-1	4.315E-1	5.307E+0
-1.005E-1	4.185E-1	5.336E+0
-1.103E-1	4.477E-1	5.427E+0
-1.135E-1	4.510E-1	5.249E+0
-1.086E-1	4.477E-1	5.259E+0
-1.005E-1	4.412E-1	5.314E+0
-1.086E-1	4.315E-1	5.359E+0
-1.119E-1	4.380E-1	5.259E+0
-1.103E-1	4.185E-1	5.343E+0
-1.038E-1	3.991E-1	5.158E+0
-1.103E-1	4.283E-1	5.414E+0
-1.119E-1	4.283E-1	5.291E+0
-1.119E-1	4.348E-1	5.249E+0
-1.038E-1	4.153E-1	5.395E+0
-1.103E-1	4.477E-1	5.398E+0
-1.103E-1	4.153E-1	5.265E+0
-1.086E-1	4.250E-1	5.268E+0
-1.038E-1	4.315E-1	5.401E+0
-1.086E-1	4.153E-1	5.379E+0
-1.103E-1	4.283E-1	5.379E+0
-1.086E-1	4.315E-1	5.291E+0
-1.021E-1	4.153E-1	5.291E+0
-1.086E-1	4.121E-1	5.304E+0
-1.119E-1	4.445E-1	5.379E+0
-1.070E-1	4.218E-1	5.404E+0
-1.021E-1	4.088E-1	5.343E+0
-1.086E-1	4.380E-1	5.340E+0
-1.135E-1	4.283E-1	5.317E+0
-1.054E-1	4.218E-1	5.369E+0
-1.038E-1	4.153E-1	5.353E+0
-1.086E-1	4.121E-1	5.359E+0
-1.135E-1	4.315E-1	5.284E+0
-1.086E-1	4.088E-1	5.220E+0
-1.038E-1	4.315E-1	5.388E+0
-1.103E-1	4.185E-1	5.268E+0
-1.151E-1	4.477E-1	5.268E+0
-1.086E-1	3.926E-1	5.340E+0
-1.038E-1	4.250E-1	5.340E+0
-1.086E-1	4.185E-1	5.349E+0
-1.135E-1	4.315E-1	5.288E+0
-1.103E-1	4.088E-1	5.314E+0
-1.038E-1	4.185E-1	5.349E+0
-1.086E-1	4.348E-1	5.343E+0
-1.103E-1	4.283E-1	5.385E+0
-1.103E-1	4.121E-1	5.447E+0
-1.021E-1	4.315E-1	5.233E+0
-1.070E-1	4.250E-1	5.369E+0
-1.135E-1	4.250E-1	5.346E+0
-1.070E-1	4.380E-1	5.356E+0
-1.038E-1	4.185E-1	5.330E+0
-1.086E-1	4.088E-1	5.366E+0
-1.103E-1	4.412E-1	5.421E+0
-1.054E-1	4.218E-1	5.297E+0
-1.054E-1	4.412E-1	5.288E+0
-1.054E-1	4.283E-1	5.314E+0
-1.135E-1	4.315E-1	5.359E+0
-1.103E-1	4.185E-1	5.333E+0
-1.054E-1	4.542E-1	5.414E+0
-1.054E-1	4.023E-1	5.440E+0
-1.135E-1	4.315E-1	5.307E+0
-1.070E-1	4.121E-1	5.382E+0
-1.021E-1	4.283E-1	5.388E+0
-1.086E-1	4.088E-1	5.408E+0
-1.103E-1	4.412E-1	5.398E+0
-1.070E-1	4.477E-1	5.340E+0
-1.021E-1	4.185E-1	5.346E+0
-1.086E-1	4.542E-1	5.333E+0
-1.119E-1	4.575E-1	5.307E+0
-1.086E-1	4.315E-1	5.262E+0
-1.005E-1	4.315E-1	5.301E+0
-1.086E-1	4.510E-1	5.362E+0
-1.135E-1	4.185E-1	5.330E+0
-1.070E-1	4.185E-1	5.291E+0
-1.021E-1	4.088E-1	5.353E+0
-1.070E-1	4.153E-1	5.362E+0
-1.103E-1	4.088E-1	5.323E+0
-1.086E-1	4.445E-1	5.317E+0
-1.038E-1	4.380E-1	5.314E+0
-1.070E-1	4.315E-1	5.353E+0
-1.119E-1	4.218E-1	5.323E+0
-1.038E-1	4.153E-1	5.327E+0
-1.038E-1	4.607E-1	5.271E+0
-1.086E-1	4.315E-1	5.278E+0
-1.135E-1	4.315E-1	5.343E+0
-1.054E-1	4.445E-1	5.284E+0
-1.021E-1	4.250E-1	5.310E+0
-1.038E-1	4.575E-1	5.310E+0
-1.119E-1	4.315E-1	5.259E+0
-1.054E-1	4.121E-1	5.395E+0
-1.038E-1	4.412E-1	5.249E+0
-1.086E-1	4.412E-1	5.427E+0
-1.135E-1	4.283E-1	5.395E+0
-1.086E-1	4.185E-1	5.392E+0
-1.021E-1	4.315E-1	5.408E+0
-1.054E-1	4.250E-1	5.408E+0
-1.135E-1	4.218E-1	5.366E+0
-1.054E-1	4.056E-1	5.307E+0
-1.054E-1	4.250E-1	5.294E+0
-1.086E-1	4.121E-1	5.375E+0
-1.135E-1	4.380E-1	5.333E+0
-1.070E-1	4.348E-1	5.353E+0
-1.038E-1	4.315E-1	5.349E+0
-1.038E-1	4.283E-1	5.379E+0
-1.103E-1	4.380E-1	5.366E+0
-1.070E-1	4.315E-1	5.379E+0
-1.038E-1	4.250E-1	5.307E+0
-1.070E-1	4.348E-1	5.382E+0
-1.086E-1	4.283E-1	5.369E+0
-1.086E-1	4.218E-1	5.310E+0
-1.038E-1	4.315E-1	5.372E+0
-1.070E-1	4.250E-1	5.323E+0
-1.119E-1	4.250E-1	5.340E+0
-1.086E-1	4.121E-1	5.404E+0
-1.054E-1	4.250E-1	5.388E+0
-1.054E-1	4.348E-1	5.437E+0
-1.119E-1	4.315E-1	5.288E+0
-1.070E-1	4.185E-1	5.379E+0
-1.054E-1	4.250E-1	5.463E+0
-1.054E-1	4.477E-1	5.369E+0
-1.119E-1	4.218E-1	5.275E+0
-1.103E-1	4.283E-1	5.291E+0
-1.038E-1	4.315E-1	5.320E+0
-1.038E-1	4.283E-1	5.356E+0
-1.135E-1	4.121E-1	5.317E+0
-1.070E-1	4.088E-1	5.320E+0
-1.038E-1	4.121E-1	5.268E+0
-1.070E-1	4.283E-1	5.343E+0
-1.103E-1	4.185E-1	5.301E+0
-1.086E-1	4.250E-1	5.317E+0
-1.038E-1	4.121E-1	5.304E+0
-1.086E-1	4.445E-1	5.294E+0
-1.119E-1	4.185E-1	5.288E+0
-1.070E-1	4.348E-1	5.375E+0
-1.038E-1	4.348E-1	5.349E+0
-1.038E-1	4.185E-1	5.297E+0
-1.119E-1	4.153E-1	5.281E+0
-1.086E-1	4.283E-1	5.372E+0
-1.038E-1	4.121E-1	5.343E+0
-1.054E-1	4.218E-1	5.421E+0
-1.119E-1	4.185E-1	5.301E+0
-1.070E-1	4.283E-1	5.353E+0
-1.038E-1	4.445E-1	5.388E+0
-1.070E-1	4.315E-1	5.288E+0
-1.135E-1	4.477E-1	5.379E+0
-1.086E-1	4.153E-1	5.353E+0
-1.021E-1	4.250E-1	5.414E+0
-1.038E-1	4.380E-1	5.281E+0
-1.151E-1	4.121E-1	5.382E+0
-1.086E-1	4.185E-1	5.372E+0
-1.021E-1	4.121E-1	5.304E+0
-1.086E-1	4.380E-1	5.310E+0
-1.119E-1	4.315E-1	5.353E+0
-1.054E-1	4.283E-1	5.447E+0
-1.054E-1	4.250E-1	5.294E+0
-1.070E-1	4.315E-1	5.353E+0
-1.135E-1	4.283E-1	5.297E+0
-1.086E-1	4.218E-1	5.265E+0
-1.021E-1	4.380E-1	5.262E+0
-1.021E-1	4.510E-1	5.239E+0
-1.135E-1	4.218E-1	5.346E+0
-1.070E-1	4.283E-1	5.404E+0
-1.054E-1	4.283E-1	5.291E+0
-1.054E-1	4.185E-1	5.395E+0
-1.151E-1	4.315E-1	5.323E+0
-1.070E-1	4.348E-1	5.216E+0
-1.038E-1	4.250E-1	5.301E+0
-1.086E-1	4.542E-1	5.375E+0
-1.103E-1	4.445E-1	5.392E+0
-1.086E-1	4.445E-1	5.317E+0
-1.021E-1	4.088E-1	5.346E+0
-1.070E-1	4.185E-1	5.411E+0
-1.119E-1	4.348E-1	5.320E+0
-1.070E-1	4.380E-1	5.262E+0
-1.038E-1	4.412E-1	5.404E+0
-1.086E-1	4.412E-1	5.349E+0
-1.103E-1	4.445E-1	5.239E+0
-1.086E-1	4.218E-1	5.359E+0
-1.038E-1	4.185E-1	5.330E+0
-1.086E-1	4.283E-1	5.262E+0
-1.119E-1	4.348E-1	5.275E+0
-1.070E-1	4.250E-1	5.265E+0
-1.021E-1	4.153E-1	5.369E+0
-1.086E-1	4.283E-1	5.310E+0
-1.103E-1	4.023E-1	5.310E+0
-1.103E-1	4.218E-1	5.453E+0
-1.038E-1	4.380E-1	5.288E+0
-1.070E-1	4.315E-1	5.385E+0
-1.103E-1	4.185E-1	5.323E+0
-1.086E-1	4.283E-1	5.362E+0
-1.038E-1	4.218E-1	5.353E+0
-1.086E-1	4.315E-1	5.340E+0
-1.119E-1	4.445E-1	5.216E+0
-1.054E-1	4.542E-1	5.233E+0
-1.038E-1	4.088E-1	5.284E+0
-1.086E-1	4.412E-1	5.336E+0
-1.135E-1	4.348E-1	5.320E+0
-1.119E-1	4.380E-1	5.382E+0
-1.038E-1	4.218E-1	5.421E+0
-1.086E-1	4.510E-1	5.327E+0
-1.119E-1	4.283E-1	5.330E+0
-1.119E-1	4.185E-1	5.369E+0
-1.054E-1	4.153E-1	5.440E+0
-1.086E-1	4.315E-1	5.333E+0
-1.103E-1	4.445E-1	5.330E+0
-1.070E-1	4.153E-1	5.320E+0
-1.054E-1	4.412E-1	5.323E+0
-1.070E-1	4.315E-1	5.252E+0
-1.119E-1	4.283E-1	5.323E+0
-1.103E-1	4.056E-1	5.336E+0
-9.890E-2	4.315E-1	5.398E+0
-1.054E-1	4.348E-1	5.362E+0
-1.119E-1	4.412E-1	5.340E+0
-1.086E-1	4.218E-1	5.385E+0
-1.021E-1	4.250E-1	5.304E+0
-1.086E-1	4.153E-1	5.304E+0
-1.103E-1	4.348E-1	5.327E+0
-1.086E-1	4.218E-1	5.385E+0
-1.021E-1	4.445E-1	5.323E+0
-1.070E-1	4.185E-1	5.307E+0
-1.151E-1	4.412E-1	5.330E+0
-1.103E-1	4.283E-1	5.271E+0
-1.021E-1	4.445E-1	5.395E+0
-1.054E-1	4.023E-1	5.281E+0
-1.135E-1	4.348E-1	5.392E+0
-1.086E-1	4.380E-1	5.369E+0
-1.038E-1	4.315E-1	5.362E+0
-1.086E-1	4.477E-1	5.427E+0
-1.119E-1	4.380E-1	5.401E+0
-1.086E-1	4.315E-1	5.310E+0
-1.038E-1	4.477E-1	5.424E+0
-1.054E-1	4.412E-1	5.336E+0
-1.135E-1	4.348E-1	5.294E+0
-1.054E-1	4.380E-1	5.356E+0
-1.054E-1	4.218E-1	5.297E+0
-1.054E-1	4.380E-1	5.265E+0
-1.119E-1	4.218E-1	5.379E+0
-1.086E-1	4.250E-1	5.301E+0
-1.021E-1	4.283E-1	5.246E+0
-1.054E-1	4.121E-1	5.417E+0
-1.119E-1	3.991E-1	5.262E+0
-1.103E-1	4.283E-1	5.362E+0
-1.054E-1	4.283E-1	5.392E+0
-1.086E-1	4.283E-1	5.275E+0
-1.151E-1	4.283E-1	5.317E+0
-1.103E-1	4.380E-1	5.307E+0
-1.054E-1	4.348E-1	5.388E+0
-1.103E-1	4.542E-1	5.366E+0
-1.135E-1	4.185E-1	5.284E+0
-1.054E-1	4.023E-1	5.356E+0
-1.021E-1	4.607E-1	5.362E+0
-1.070E-1	4.218E-1	5.411E+0
-1.151E-1	4.185E-1	5.284E+0
-1.086E-1	4.283E-1	5.388E+0
-1.054E-1	4.250E-1	5.398E+0
-1.086E-1	4.477E-1	5.369E+0
-1.135E-1	4.250E-1	5.385E+0
-1.103E-1	4.348E-1	5.314E+0
-1.021E-1	4.607E-1	5.346E+0
-1.070E-1	4.315E-1	5.353E+0
-1.119E-1	4.283E-1	5.401E+0
-1.054E-1	4.218E-1	5.366E+0
-1.054E-1	4.348E-1	5.417E+0
-1.086E-1	4.185E-1	5.304E+0
-1.135E-1	4.088E-1	5.362E+0
-1.103E-1	4.121E-1	5.336E+0
-1.038E-1	4.412E-1	5.249E+0
-1.070E-1	4.185E-1	5.343E+0
-1.135E-1	4.380E-1	5.349E+0
-1.086E-1	4.380E-1	5.310E+0
-1.038E-1	4.218E-1	5.375E+0
-1.054E-1	4.153E-1	5.414E+0
-1.135E-1	4.185E-1	5.401E+0
-1.086E-1	4.283E-1	5.411E+0
-1.054E-1	4.218E-1	5.349E+0
-1.070E-1	4.218E-1	5.320E+0
-1.119E-1	4.185E-1	5.327E+0
-1.103E-1	4.445E-1	5.252E+0
-1.054E-1	4.640E-1	5.372E+0
-1.054E-1	4.121E-1	5.398E+0
-1.151E-1	4.283E-1	5.343E+0
-1.054E-1	4.380E-1	5.382E+0
-1.054E-1	4.023E-1	5.314E+0
-1.054E-1	4.121E-1	5.336E+0
-1.103E-1	4.445E-1	5.375E+0
-1.070E-1	4.153E-1	5.310E+0
-1.070E-1	4.218E-1	5.372E+0
-1.054E-1	4.185E-1	5.450E+0
-1.119E-1	4.185E-1	5.340E+0
-1.103E-1	4.185E-1	5.430E+0
-1.005E-1	4.542E-1	5.359E+0
-1.054E-1	4.218E-1	5.346E+0
-1.135E-1	4.218E-1	5.408E+0
-1.086E-1	4.380E-1	5.349E+0
-1.038E-1	4.510E-1	5.398E+0
-1.054E-1	4.283E-1	5.388E+0
-1.135E-1	4.315E-1	5.333E+0
-1.086E-1	4.218E-1	5.372E+0
-1.054E-1	4.153E-1	5.278E+0
-1.086E-1	3.958E-1	5.404E+0
-1.151E-1	4.153E-1	5.343E+0
-1.103E-1	4.185E-1	5.375E+0
-1.054E-1	4.218E-1	5.395E+0
-1.054E-1	4.121E-1	5.359E+0
-1.151E-1	4.121E-1	5.294E+0
-1.103E-1	4.218E-1	5.310E+0
-1.054E-1	4.185E-1	5.246E+0
-1.054E-1	4.412E-1	5.349E+0
-1.135E-1	4.088E-1	5.314E+0
-1.103E-1	4.315E-1	5.385E+0
-1.038E-1	4.412E-1	5.317E+0
-1.038E-1	4.510E-1	5.366E+0
-1.167E-1	4.348E-1	5.275E+0
-1.086E-1	4.477E-1	5.275E+0
-1.038E-1	4.412E-1	5.404E+0
-1.070E-1	4.348E-1	5.268E+0
-1.135E-1	4.445E-1	5.366E+0
-1.086E-1	4.153E-1	5.392E+0
-1.054E-1	4.348E-1	5.366E+0
-1.070E-1	4.218E-1	5.346E+0
-1.103E-1	4.121E-1	5.288E+0
-1.086E-1	4.412E-1	5.314E+0
-1.038E-1	4.412E-1	5.323E+0
-1.086E-1	4.315E-1	5.343E+0
-1.119E-1	4.348E-1	5.359E+0
-1.103E-1	4.348E-1	5.301E+0
-1.054E-1	4.412E-1	5.262E+0
-1.070E-1	4.315E-1	5.359E+0
-1.103E-1	4.283E-1	5.421E+0
-1.070E-1	4.121E-1	5.424E+0
-1.021E-1	4.185E-1	5.323E+0
-1.070E-1	4.283E-1	5.417E+0
-1.119E-1	4.153E-1	5.349E+0
-1.086E-1	4.315E-1	5.336E+0
-1.038E-1	4.445E-1	5.437E+0
-1.054E-1	4.283E-1	5.301E+0
-1.119E-1	4.153E-1	5.333E+0
-1.086E-1	4.348E-1	5.297E+0
-1.021E-1	4.283E-1	5.310E+0
-1.070E-1	4.023E-1	5.333E+0
-1.151E-1	4.250E-1	5.346E+0
-1.086E-1	4.348E-1	5.346E+0
-1.038E-1	4.023E-1	5.408E+0
-1.021E-1	4.185E-1	5.440E+0
-1.135E-1	4.477E-1	5.291E+0
-1.070E-1	4.412E-1	5.340E+0
-1.038E-1	4.348E-1	5.333E+0
-1.054E-1	4.348E-1	5.353E+0
-1.119E-1	4.218E-1	5.291E+0
-1.119E-1	4.510E-1	5.411E+0
-1.021E-1	4.185E-1	5.291E+0
-1.070E-1	4.315E-1	5.479E+0
-1.103E-1	4.412E-1	5.294E+0
-1.135E-1	4.218E-1	5.379E+0
-1.054E-1	4.315E-1	5.408E+0
-1.021E-1	4.412E-1	5.327E+0
-1.135E-1	4.315E-1	5.210E+0
-1.070E-1	4.348E-1	5.340E+0
-1.005E-1	4.250E-1	5.440E+0
-1.038E-1	4.088E-1	5.310E+0
-1.151E-1	4.218E-1	5.417E+0
-1.119E-1	4.315E-1	5.291E+0
-1.038E-1	4.445E-1	5.366E+0
-1.054E-1	4.056E-1	5.437E+0
-1.119E-1	4.380E-1	5.414E+0
-1.086E-1	4.088E-1	5.327E+0
-1.070E-1	4.185E-1	5.330E+0
-1.070E-1	4.023E-1	5.395E+0
-1.119E-1	4.477E-1	5.330E+0
-1.119E-1	4.315E-1	5.469E+0
-1.054E-1	4.477E-1	5.411E+0
-1.070E-1	4.315E-1	5.346E+0
-1.103E-1	4.121E-1	5.291E+0
-1.086E-1	4.185E-1	5.372E+0
-1.038E-1	4.250E-1	5.291E+0
-1.070E-1	4.250E-1	5.382E+0
-1.103E-1	4.445E-1	5.356E+0
-1.103E-1	4.412E-1	5.320E+0
-1.038E-1	4.185E-1	5.372E+0
-1.070E-1	4.477E-1	5.346E+0
-1.119E-1	4.153E-1	5.411E+0
-1.086E-1	4.510E-1	5.343E+0
-1.021E-1	4.056E-1	5.375E+0
-1.070E-1	4.477E-1	5.307E+0
-1.135E-1	4.185E-1	5.453E+0
-1.119E-1	4.348E-1	5.379E+0
-1.021E-1	4.412E-1	5.385E+0
-1.086E-1	4.348E-1	5.450E+0
-1.119E-1	4.348E-1	5.379E+0
-1.103E-1	4.185E-1	5.440E+0
-1.021E-1	4.315E-1	5.294E+0
-1.070E-1	4.283E-1	5.375E+0
-1.103E-1	4.250E-1	5.275E+0
-1.103E-1	4.607E-1	5.353E+0
-1.038E-1	4.250E-1	5.362E+0
-1.070E-1	4.283E-1	5.333E+0
-1.135E-1	4.412E-1	5.265E+0
-1.086E-1	4.315E-1	5.307E+0
-1.038E-1	4.185E-1	5.314E+0
-1.038E-1	4.445E-1	5.330E+0
-1.119E-1	4.315E-1	5.437E+0
-1.119E-1	4.412E-1	5.278E+0
-1.054E-1	4.412E-1	5.323E+0
-1.086E-1	4.348E-1	5.320E+0
-1.119E-1	4.380E-1	5.320E+0
-1.103E-1	4.412E-1	5.330E+0
-1.054E-1	4.250E-1	5.284E+0
-1.070E-1	4.315E-1	5.395E+0
-1.103E-1	4.510E-1	5.323E+0
-1.119E-1	4.056E-1	5.372E+0
-1.054E-1	4.185E-1	5.356E+0
-1.086E-1	4.315E-1	5.307E+0
-1.119E-1	4.380E-1	5.359E+0
-1.103E-1	4.185E-1	5.369E+0
-1.038E-1	4.315E-1	5.301E+0
-1.086E-1	4.412E-1	5.320E+0
-1.119E-1	4.510E-1	5.317E+0
-1.119E-1	4.121E-1	5.349E+0
-1.070E-1	4.250E-1	5.375E+0
-1.070E-1	4.218E-1	5.333E+0
-1.151E-1	4.510E-1	5.379E+0
-1.119E-1	4.542E-1	5.340E+0
-1.038E-1	4.283E-1	5.307E+0
-1.086E-1	4.250E-1	5.349E+0
-1.135E-1	4.283E-1	5.252E+0
-1.103E-1	4.218E-1	5.268E+0
-1.054E-1	4.348E-1	5.382E+0
-1.054E-1	4.218E-1	5.356E+0
-1.119E-1	4.088E-1	5.333E+0
-1.070E-1	4.250E-1	5.414E+0
-1.070E-1	4.348E-1	5.346E+0
-1.086E-1	4.088E-1	5.281E+0
-1.119E-1	4.315E-1	5.343E+0
-1.086E-1	4.121E-1	5.314E+0
-1.038E-1	4.315E-1	5.262E+0
-1.070E-1	4.380E-1	5.430E+0
-1.135E-1	4.218E-1	5.346E+0
-1.070E-1	4.185E-1	5.495E+0
-1.021E-1	4.185E-1	5.304E+0
-1.038E-1	4.250E-1	5.411E+0
-1.103E-1	4.218E-1	5.340E+0
-1.086E-1	4.348E-1	5.304E+0
-1.038E-1	4.185E-1	5.288E+0
-1.054E-1	4.088E-1	5.317E+0
-1.119E-1	4.380E-1	5.317E+0
-1.119E-1	4.218E-1	5.388E+0
-1.054E-1	4.510E-1	5.369E+0
-1.086E-1	4.088E-1	5.382E+0
-1.119E-1	4.283E-1	5.327E+0
-1.054E-1	4.250E-1	5.278E+0
-1.038E-1	4.348E-1	5.330E+0
-1.054E-1	4.640E-1	5.346E+0
-1.119E-1	4.348E-1	5.340E+0
-1.103E-1	4.250E-1	5.369E+0
-1.054E-1	4.283E-1	5.307E+0
-1.054E-1	4.315E-1	5.362E+0
-1.103E-1	4.283E-1	5.362E+0
-1.070E-1	4.121E-1	5.310E+0
-1.021E-1	4.412E-1	5.414E+0
-1.070E-1	4.218E-1	5.340E+0
-1.135E-1	4.380E-1	5.388E+0
-1.086E-1	4.477E-1	5.460E+0
-1.054E-1	4.218E-1	5.268E+0
-1.054E-1	4.380E-1	5.375E+0
-1.135E-1	4.121E-1	5.395E+0
-1.070E-1	3.958E-1	5.346E+0
-1.054E-1	4.153E-1	5.346E+0
-1.070E-1	4.153E-1	5.333E+0
-1.119E-1	4.056E-1	5.392E+0
-1.070E-1	4.315E-1	5.288E+0
-1.021E-1	4.218E-1	5.323E+0
-1.070E-1	4.283E-1	5.359E+0
-1.119E-1	4.380E-1	5.346E+0
-1.103E-1	4.380E-1	5.362E+0
-1.054E-1	4.348E-1	5.294E+0
-1.054E-1	4.315E-1	5.336E+0
-1.103E-1	4.250E-1	5.317E+0
-1.070E-1	4.412E-1	5.388E+0
-1.054E-1	4.250E-1	5.362E+0
-1.070E-1	4.088E-1	5.408E+0
-1.167E-1	4.283E-1	5.408E+0
-1.103E-1	4.185E-1	5.359E+0
-1.038E-1	4.445E-1	5.288E+0
-1.070E-1	4.315E-1	5.366E+0
-1.119E-1	4.412E-1	5.369E+0
-1.103E-1	4.121E-1	5.375E+0
-1.038E-1	4.348E-1	5.297E+0
-1.054E-1	4.445E-1	5.323E+0
-1.119E-1	4.153E-1	5.379E+0
-1.103E-1	4.412E-1	5.323E+0
-1.054E-1	4.185E-1	5.304E+0
-1.054E-1	4.445E-1	5.366E+0
-1.103E-1	4.380E-1	5.392E+0
-1.086E-1	4.542E-1	5.301E+0
-1.054E-1	4.412E-1	5.297E+0
-1.086E-1	4.088E-1	5.362E+0
-1.135E-1	4.477E-1	5.366E+0
-1.086E-1	4.218E-1	5.417E+0
-1.038E-1	4.445E-1	5.372E+0
-1.054E-1	4.315E-1	5.356E+0
-1.119E-1	4.088E-1	5.278E+0
-1.103E-1	4.088E-1	5.284E+0
-1.054E-1	4.348E-1	5.395E+0
-1.070E-1	4.250E-1	5.340E+0
-1.103E-1	4.121E-1	5.323E+0
-1.103E-1	4.218E-1	5.411E+0
-1.054E-1	4.121E-1	5.388E+0
-1.054E-1	4.348E-1	5.297E+0
-1.119E-1	4.218E-1	5.323E+0
-1.119E-1	4.283E-1	5.346E+0
-1.038E-1	4.510E-1	5.297E+0
-1.086E-1	4.412E-1	5.366E+0
-1.119E-1	3.991E-1	5.379E+0
-1.103E-1	4.250E-1	5.320E+0
-1.070E-1	4.348E-1	5.385E+0
[truncated: 405,817 more rows]
