# Supplementary material for: Improved ANAP incorporation and VCF analysis reveal details of P2X7 current facilitation and a limited conformational interplay between ATP binding and the intracellular ballast domain
Source: eLife. 2023 Jan 4;12:e82479. doi: 10.7554/eLife.82479 (PMC9859053; doi:10.7554/eLife.82479)
Supplement: Table 2—source data 1. [file elife-82479-table2-data1.zip › Table-2_source-data-1/22k20-09.csv]

-5.466E-1	3.829E-1	5.193E+1
-5.449E-1	4.023E-1	5.208E+1
-5.417E-1	3.893E-1	5.197E+1
-5.531E-1	3.926E-1	5.215E+1
-5.498E-1	3.991E-1	5.226E+1
-5.433E-1	3.861E-1	5.211E+1
-5.433E-1	3.731E-1	5.207E+1
-5.482E-1	3.861E-1	5.192E+1
-5.482E-1	3.796E-1	5.226E+1
-5.449E-1	3.861E-1	5.200E+1
-5.433E-1	3.861E-1	5.205E+1
-5.498E-1	3.764E-1	5.209E+1
-5.531E-1	3.991E-1	5.211E+1
-5.417E-1	3.764E-1	5.220E+1
-5.466E-1	3.893E-1	5.184E+1
-5.482E-1	3.731E-1	5.205E+1
-5.498E-1	4.023E-1	5.215E+1
-5.417E-1	3.634E-1	5.193E+1
-5.466E-1	4.023E-1	5.185E+1
-5.531E-1	3.861E-1	5.201E+1
-5.498E-1	3.958E-1	5.202E+1
-5.449E-1	3.926E-1	5.177E+1
-5.417E-1	3.926E-1	5.193E+1
-5.514E-1	3.504E-1	5.199E+1
-5.498E-1	3.796E-1	5.188E+1
-5.433E-1	3.958E-1	5.191E+1
-5.433E-1	4.153E-1	5.214E+1
-5.498E-1	3.926E-1	5.199E+1
-5.498E-1	4.023E-1	5.219E+1
-5.417E-1	3.829E-1	5.194E+1
-5.449E-1	3.893E-1	5.202E+1
-5.498E-1	3.569E-1	5.203E+1
-5.482E-1	4.023E-1	5.187E+1
-5.449E-1	3.829E-1	5.187E+1
-5.433E-1	3.861E-1	5.174E+1
-5.514E-1	3.861E-1	5.194E+1
-5.482E-1	3.893E-1	5.223E+1
-5.417E-1	3.699E-1	5.196E+1
-5.449E-1	3.829E-1	5.207E+1
-5.498E-1	3.991E-1	5.207E+1
-5.498E-1	3.764E-1	5.194E+1
-5.417E-1	3.861E-1	5.223E+1
-5.433E-1	4.088E-1	5.217E+1
-5.498E-1	4.023E-1	5.207E+1
-5.531E-1	4.121E-1	5.187E+1
-5.417E-1	3.829E-1	5.196E+1
-5.449E-1	3.991E-1	5.184E+1
-5.498E-1	3.764E-1	5.193E+1
-5.482E-1	3.829E-1	5.194E+1
-5.433E-1	3.699E-1	5.238E+1
-5.449E-1	3.796E-1	5.223E+1
-5.482E-1	3.796E-1	5.203E+1
-5.482E-1	3.731E-1	5.203E+1
-5.417E-1	3.829E-1	5.233E+1
-5.433E-1	3.731E-1	5.214E+1
-5.498E-1	4.056E-1	5.222E+1
-5.466E-1	3.861E-1	5.241E+1
-5.449E-1	4.185E-1	5.184E+1
-5.417E-1	3.893E-1	5.199E+1
-5.531E-1	3.731E-1	5.214E+1
-5.498E-1	3.926E-1	5.224E+1
-5.433E-1	3.991E-1	5.182E+1
-5.417E-1	3.893E-1	5.220E+1
-5.498E-1	4.056E-1	5.216E+1
-5.482E-1	3.731E-1	5.230E+1
-5.417E-1	3.699E-1	5.222E+1
-5.449E-1	3.731E-1	5.207E+1
-5.498E-1	3.861E-1	5.221E+1
-5.514E-1	3.829E-1	5.216E+1
-5.433E-1	3.861E-1	5.205E+1
-5.449E-1	3.991E-1	5.183E+1
-5.514E-1	3.699E-1	5.200E+1
-5.498E-1	3.764E-1	5.157E+1
-5.433E-1	3.731E-1	5.215E+1
-5.466E-1	3.764E-1	5.206E+1
-5.482E-1	3.926E-1	5.204E+1
-5.514E-1	3.861E-1	5.160E+1
-5.433E-1	3.861E-1	5.207E+1
-5.466E-1	3.764E-1	5.191E+1
-5.482E-1	4.023E-1	5.179E+1
-5.482E-1	3.926E-1	5.208E+1
-5.401E-1	4.056E-1	5.223E+1
-5.466E-1	3.796E-1	5.194E+1
-5.514E-1	3.764E-1	5.187E+1
-5.498E-1	3.796E-1	5.232E+1
-5.433E-1	3.796E-1	5.202E+1
-5.433E-1	3.893E-1	5.218E+1
-5.547E-1	3.731E-1	5.207E+1
-5.466E-1	4.088E-1	5.212E+1
-5.417E-1	3.893E-1	5.224E+1
-5.433E-1	3.764E-1	5.199E+1
-5.531E-1	3.958E-1	5.197E+1
-5.482E-1	4.023E-1	5.208E+1
-5.385E-1	3.893E-1	5.226E+1
-5.433E-1	3.731E-1	5.212E+1
-5.514E-1	3.926E-1	5.223E+1
-5.498E-1	3.893E-1	5.201E+1
-5.433E-1	3.926E-1	5.197E+1
-5.433E-1	4.088E-1	5.214E+1
-5.531E-1	3.634E-1	5.218E+1
-5.482E-1	3.991E-1	5.199E+1
-5.401E-1	3.731E-1	5.202E+1
-5.449E-1	3.893E-1	5.220E+1
-5.498E-1	3.666E-1	5.212E+1
-5.482E-1	4.056E-1	5.220E+1
-5.433E-1	3.926E-1	5.233E+1
-5.449E-1	3.699E-1	5.161E+1
-5.498E-1	4.121E-1	5.206E+1
-5.482E-1	3.796E-1	5.210E+1
-5.417E-1	3.893E-1	5.214E+1
-5.433E-1	3.634E-1	5.194E+1
-5.514E-1	4.023E-1	5.202E+1
-5.498E-1	3.991E-1	5.198E+1
-5.449E-1	3.829E-1	5.208E+1
-5.449E-1	3.472E-1	5.202E+1
-5.514E-1	4.056E-1	5.187E+1
-5.482E-1	3.893E-1	5.205E+1
-5.417E-1	3.829E-1	5.213E+1
-5.417E-1	3.958E-1	5.207E+1
-5.482E-1	3.829E-1	5.185E+1
-5.482E-1	3.796E-1	5.181E+1
-5.433E-1	3.926E-1	5.194E+1
-5.433E-1	3.601E-1	5.209E+1
-5.498E-1	3.893E-1	5.186E+1
-5.498E-1	3.893E-1	5.217E+1
-5.433E-1	3.829E-1	5.186E+1
-5.433E-1	3.829E-1	5.191E+1
-5.514E-1	4.023E-1	5.195E+1
-5.466E-1	3.991E-1	5.217E+1
-5.417E-1	3.796E-1	5.193E+1
-5.417E-1	3.829E-1	5.190E+1
-5.498E-1	3.861E-1	5.190E+1
-5.482E-1	3.893E-1	5.187E+1
-5.417E-1	3.861E-1	5.200E+1
-5.417E-1	3.829E-1	5.213E+1
-5.514E-1	3.861E-1	5.229E+1
-5.498E-1	3.861E-1	5.208E+1
-5.449E-1	3.958E-1	5.201E+1
-5.449E-1	4.088E-1	5.215E+1
-5.498E-1	3.958E-1	5.205E+1
-5.466E-1	3.893E-1	5.213E+1
-5.417E-1	3.893E-1	5.208E+1
-5.466E-1	4.023E-1	5.195E+1
-5.531E-1	3.861E-1	5.205E+1
-5.498E-1	4.023E-1	5.200E+1
-5.449E-1	3.829E-1	5.211E+1
-5.466E-1	3.796E-1	5.199E+1
-5.498E-1	3.699E-1	5.199E+1
-5.498E-1	3.796E-1	5.214E+1
-5.417E-1	3.893E-1	5.201E+1
-5.417E-1	4.023E-1	5.201E+1
-5.482E-1	4.023E-1	5.170E+1
-5.482E-1	3.893E-1	5.201E+1
-5.433E-1	3.861E-1	5.200E+1
-5.449E-1	3.991E-1	5.216E+1
-5.498E-1	3.926E-1	5.201E+1
-5.498E-1	3.731E-1	5.203E+1
-5.417E-1	3.796E-1	5.212E+1
-5.449E-1	3.764E-1	5.201E+1
-5.466E-1	3.699E-1	5.227E+1
-5.482E-1	3.861E-1	5.211E+1
-5.433E-1	3.634E-1	5.207E+1
-5.433E-1	3.829E-1	5.210E+1
-5.482E-1	3.926E-1	5.186E+1
-5.498E-1	3.634E-1	5.197E+1
-5.401E-1	3.829E-1	5.193E+1
-5.449E-1	3.991E-1	5.186E+1
-5.498E-1	3.861E-1	5.197E+1
-5.498E-1	4.153E-1	5.191E+1
-5.433E-1	4.056E-1	5.204E+1
-5.466E-1	3.861E-1	5.220E+1
-5.498E-1	3.731E-1	5.212E+1
-5.498E-1	3.666E-1	5.220E+1
-5.417E-1	3.796E-1	5.201E+1
-5.449E-1	3.829E-1	5.226E+1
-5.498E-1	3.861E-1	5.220E+1
-5.514E-1	4.023E-1	5.212E+1
-5.433E-1	3.731E-1	5.226E+1
-5.449E-1	3.731E-1	5.184E+1
-5.498E-1	3.764E-1	5.221E+1
-5.514E-1	3.731E-1	5.201E+1
-5.433E-1	3.699E-1	5.200E+1
-5.433E-1	3.991E-1	5.191E+1
-5.514E-1	3.861E-1	5.218E+1
-5.498E-1	3.796E-1	5.214E+1
-5.417E-1	4.056E-1	5.221E+1
-5.433E-1	3.991E-1	5.201E+1
-5.498E-1	3.926E-1	5.207E+1
-5.482E-1	3.764E-1	5.212E+1
-5.417E-1	3.504E-1	5.191E+1
-5.449E-1	3.666E-1	5.203E+1
-5.514E-1	3.731E-1	5.208E+1
-5.482E-1	3.861E-1	5.241E+1
-5.466E-1	3.699E-1	5.205E+1
-5.417E-1	3.829E-1	5.189E+1
-5.498E-1	3.958E-1	5.224E+1
-5.514E-1	3.764E-1	5.212E+1
-5.449E-1	3.796E-1	5.206E+1
-5.433E-1	3.731E-1	5.210E+1
-5.498E-1	3.731E-1	5.216E+1
-5.514E-1	3.829E-1	5.186E+1
-5.433E-1	3.861E-1	5.204E+1
-5.433E-1	3.926E-1	5.194E+1
-5.531E-1	3.893E-1	5.232E+1
-5.482E-1	3.926E-1	5.194E+1
-5.433E-1	3.731E-1	5.203E+1
-5.433E-1	3.601E-1	5.236E+1
-5.514E-1	3.861E-1	5.212E+1
-5.514E-1	3.666E-1	5.171E+1
-5.433E-1	3.958E-1	5.187E+1
-5.449E-1	3.796E-1	5.190E+1
-5.498E-1	3.893E-1	5.193E+1
-5.482E-1	3.958E-1	5.180E+1
-5.433E-1	3.731E-1	5.223E+1
-5.433E-1	4.056E-1	5.207E+1
-5.482E-1	3.796E-1	5.188E+1
-5.482E-1	4.056E-1	5.214E+1
-5.433E-1	3.893E-1	5.194E+1
-5.433E-1	4.056E-1	5.189E+1
-5.498E-1	3.893E-1	5.194E+1
-5.482E-1	3.537E-1	5.224E+1
-5.433E-1	3.796E-1	5.220E+1
-5.433E-1	3.893E-1	5.213E+1
-5.514E-1	3.829E-1	5.210E+1
-5.498E-1	4.023E-1	5.195E+1
-5.449E-1	3.926E-1	5.205E+1
-5.417E-1	3.796E-1	5.171E+1
-5.482E-1	3.764E-1	5.185E+1
-5.449E-1	3.699E-1	5.193E+1
-5.417E-1	3.796E-1	5.199E+1
-5.433E-1	3.666E-1	5.206E+1
-5.482E-1	3.731E-1	5.174E+1
-5.498E-1	3.991E-1	5.226E+1
-5.401E-1	3.893E-1	5.180E+1
-5.466E-1	3.893E-1	5.184E+1
-5.514E-1	3.861E-1	5.213E+1
-5.514E-1	3.893E-1	5.186E+1
-5.417E-1	3.958E-1	5.199E+1
-5.449E-1	3.731E-1	5.204E+1
-5.449E-1	3.699E-1	5.210E+1
-5.482E-1	3.861E-1	5.198E+1
-5.433E-1	3.861E-1	5.225E+1
-5.449E-1	3.764E-1	5.212E+1
-5.531E-1	3.764E-1	5.179E+1
-5.466E-1	3.861E-1	5.211E+1
-5.433E-1	3.893E-1	5.178E+1
-5.433E-1	4.185E-1	5.209E+1
-5.514E-1	3.829E-1	5.222E+1
-5.531E-1	3.634E-1	5.192E+1
-5.401E-1	3.796E-1	5.225E+1
-5.449E-1	3.926E-1	5.204E+1
-5.531E-1	3.829E-1	5.196E+1
-5.482E-1	3.991E-1	5.211E+1
-5.433E-1	3.829E-1	5.196E+1
-5.417E-1	3.829E-1	5.194E+1
-5.498E-1	3.861E-1	5.208E+1
-5.466E-1	3.699E-1	5.205E+1
-5.433E-1	3.764E-1	5.193E+1
-5.433E-1	3.958E-1	5.198E+1
-5.514E-1	3.829E-1	5.201E+1
-5.449E-1	3.893E-1	5.219E+1
-5.401E-1	3.991E-1	5.207E+1
-5.449E-1	3.796E-1	5.225E+1
-5.482E-1	4.023E-1	5.192E+1
-5.498E-1	3.893E-1	5.221E+1
-5.449E-1	3.958E-1	5.188E+1
-5.449E-1	3.861E-1	5.202E+1
-5.514E-1	3.764E-1	5.224E+1
-5.498E-1	3.926E-1	5.220E+1
-5.433E-1	3.861E-1	5.190E+1
-5.433E-1	3.861E-1	5.218E+1
-5.482E-1	3.926E-1	5.193E+1
-5.498E-1	3.861E-1	5.213E+1
-5.433E-1	4.056E-1	5.171E+1
-5.449E-1	3.958E-1	5.200E+1
-5.514E-1	3.829E-1	5.210E+1
-5.482E-1	3.796E-1	5.200E+1
-5.401E-1	3.861E-1	5.189E+1
-5.449E-1	3.893E-1	5.203E+1
-5.531E-1	3.958E-1	5.189E+1
-5.514E-1	3.926E-1	5.230E+1
-5.385E-1	3.796E-1	5.205E+1
-5.449E-1	3.829E-1	5.186E+1
-5.514E-1	4.088E-1	5.183E+1
-5.498E-1	3.699E-1	5.188E+1
-5.433E-1	3.699E-1	5.204E+1
-5.449E-1	3.829E-1	5.210E+1
-5.514E-1	3.893E-1	5.202E+1
-5.498E-1	4.121E-1	5.181E+1
-5.433E-1	3.958E-1	5.203E+1
-5.466E-1	3.731E-1	5.220E+1
-5.514E-1	3.731E-1	5.220E+1
-5.498E-1	3.829E-1	5.192E+1
-5.417E-1	3.699E-1	5.191E+1
-5.417E-1	4.056E-1	5.189E+1
-5.514E-1	3.634E-1	5.218E+1
-5.498E-1	3.764E-1	5.203E+1
-5.433E-1	3.893E-1	5.199E+1
-5.449E-1	3.958E-1	5.194E+1
-5.514E-1	3.764E-1	5.191E+1
-5.514E-1	3.764E-1	5.215E+1
-5.433E-1	3.796E-1	5.232E+1
-5.449E-1	4.250E-1	5.239E+1
-5.514E-1	3.958E-1	5.184E+1
-5.466E-1	3.893E-1	5.182E+1
-5.417E-1	3.926E-1	5.193E+1
-5.433E-1	3.991E-1	5.204E+1
-5.498E-1	3.861E-1	5.214E+1
-5.466E-1	3.991E-1	5.184E+1
-5.417E-1	3.861E-1	5.179E+1
-5.417E-1	3.861E-1	5.218E+1
-5.514E-1	4.250E-1	5.219E+1
-5.482E-1	3.893E-1	5.192E+1
-5.417E-1	3.991E-1	5.233E+1
-5.433E-1	3.861E-1	5.209E+1
-5.498E-1	4.056E-1	5.191E+1
-5.482E-1	3.666E-1	5.184E+1
-5.417E-1	3.764E-1	5.188E+1
-5.449E-1	4.088E-1	5.220E+1
-5.514E-1	4.088E-1	5.225E+1
-5.466E-1	3.861E-1	5.181E+1
-5.433E-1	3.796E-1	5.191E+1
-5.466E-1	3.796E-1	5.232E+1
-5.498E-1	3.926E-1	5.221E+1
-5.482E-1	3.829E-1	5.210E+1
-5.449E-1	3.829E-1	5.170E+1
-5.449E-1	3.796E-1	5.184E+1
-5.498E-1	4.056E-1	5.199E+1
-5.514E-1	3.958E-1	5.206E+1
-5.433E-1	3.764E-1	5.193E+1
-5.417E-1	4.153E-1	5.196E+1
-5.498E-1	3.958E-1	5.212E+1
-5.482E-1	3.829E-1	5.187E+1
-5.417E-1	3.861E-1	5.225E+1
-5.482E-1	3.634E-1	5.227E+1
-5.498E-1	3.958E-1	5.194E+1
-5.514E-1	3.634E-1	5.205E+1
-5.417E-1	3.666E-1	5.185E+1
-5.449E-1	3.861E-1	5.194E+1
-5.531E-1	3.829E-1	5.193E+1
-5.482E-1	4.023E-1	5.230E+1
-5.417E-1	3.861E-1	5.185E+1
-5.417E-1	3.893E-1	5.198E+1
-5.498E-1	3.699E-1	5.172E+1
-5.514E-1	3.893E-1	5.187E+1
-5.417E-1	3.699E-1	5.216E+1
-5.466E-1	3.926E-1	5.183E+1
-5.498E-1	3.829E-1	5.213E+1
-5.482E-1	3.861E-1	5.225E+1
-5.417E-1	3.764E-1	5.193E+1
-5.449E-1	3.731E-1	5.203E+1
-5.514E-1	3.926E-1	5.205E+1
-5.482E-1	4.056E-1	5.204E+1
-5.385E-1	3.926E-1	5.209E+1
-5.433E-1	3.666E-1	5.192E+1
-5.482E-1	3.829E-1	5.196E+1
-5.482E-1	3.829E-1	5.191E+1
-5.433E-1	3.861E-1	5.215E+1
-5.433E-1	3.958E-1	5.214E+1
-5.498E-1	3.829E-1	5.218E+1
-5.498E-1	3.861E-1	5.204E+1
-5.417E-1	3.926E-1	5.213E+1
-5.433E-1	3.699E-1	5.197E+1
-5.514E-1	4.088E-1	5.211E+1
-5.498E-1	3.666E-1	5.214E+1
-5.417E-1	3.926E-1	5.221E+1
-5.449E-1	3.958E-1	5.193E+1
-5.514E-1	3.893E-1	5.179E+1
-5.531E-1	3.958E-1	5.184E+1
-5.433E-1	3.829E-1	5.205E+1
-5.433E-1	3.829E-1	5.191E+1
-5.498E-1	4.023E-1	5.199E+1
-5.482E-1	3.926E-1	5.213E+1
-5.417E-1	4.056E-1	5.201E+1
-5.433E-1	3.926E-1	5.217E+1
-5.514E-1	3.829E-1	5.202E+1
-5.482E-1	3.764E-1	5.227E+1
-5.401E-1	3.958E-1	5.222E+1
-5.433E-1	3.829E-1	5.211E+1
-5.498E-1	4.023E-1	5.226E+1
-5.498E-1	3.991E-1	5.219E+1
-5.417E-1	3.958E-1	5.198E+1
-5.449E-1	3.926E-1	5.214E+1
-5.531E-1	3.958E-1	5.189E+1
-5.498E-1	4.056E-1	5.194E+1
-5.433E-1	3.958E-1	5.211E+1
-5.466E-1	3.764E-1	5.196E+1
-5.498E-1	3.861E-1	5.207E+1
-5.466E-1	3.699E-1	5.222E+1
-5.433E-1	3.731E-1	5.202E+1
-5.449E-1	3.926E-1	5.206E+1
-5.514E-1	3.796E-1	5.191E+1
-5.514E-1	3.958E-1	5.210E+1
-5.433E-1	3.634E-1	5.228E+1
-5.417E-1	3.666E-1	5.197E+1
-5.498E-1	3.764E-1	5.201E+1
-5.498E-1	3.829E-1	5.227E+1
-5.449E-1	3.861E-1	5.199E+1
-5.466E-1	3.829E-1	5.212E+1
-5.514E-1	3.893E-1	5.189E+1
-5.498E-1	3.861E-1	5.204E+1
-5.401E-1	3.699E-1	5.181E+1
-5.433E-1	3.991E-1	5.197E+1
-5.498E-1	3.731E-1	5.235E+1
-5.482E-1	4.023E-1	5.216E+1
-5.449E-1	3.829E-1	5.190E+1
-5.433E-1	3.893E-1	5.195E+1
-5.514E-1	3.569E-1	5.180E+1
-5.482E-1	3.699E-1	5.221E+1
-5.433E-1	3.991E-1	5.201E+1
-5.466E-1	3.991E-1	5.196E+1
-5.498E-1	3.991E-1	5.202E+1
-5.482E-1	3.829E-1	5.211E+1
-5.449E-1	4.121E-1	5.209E+1
-5.433E-1	3.699E-1	5.200E+1
-5.498E-1	3.829E-1	5.234E+1
-5.498E-1	3.764E-1	5.195E+1
-5.433E-1	4.023E-1	5.206E+1
-5.433E-1	4.023E-1	5.210E+1
-5.514E-1	4.023E-1	5.208E+1
-5.498E-1	3.861E-1	5.195E+1
-5.417E-1	3.829E-1	5.201E+1
-5.401E-1	3.731E-1	5.202E+1
-5.482E-1	4.056E-1	5.222E+1
-5.482E-1	3.893E-1	5.222E+1
-5.417E-1	3.764E-1	5.199E+1
-5.401E-1	3.861E-1	5.225E+1
-5.531E-1	4.088E-1	5.227E+1
-5.498E-1	3.731E-1	5.211E+1
-5.433E-1	3.926E-1	5.188E+1
-5.433E-1	3.731E-1	5.190E+1
-5.482E-1	3.893E-1	5.218E+1
-5.498E-1	3.829E-1	5.196E+1
-5.433E-1	3.991E-1	5.195E+1
-5.433E-1	3.796E-1	5.212E+1
-5.514E-1	3.829E-1	5.198E+1
-5.498E-1	3.926E-1	5.232E+1
-5.433E-1	3.666E-1	5.228E+1
-5.449E-1	3.439E-1	5.207E+1
-5.531E-1	3.764E-1	5.200E+1
-5.482E-1	3.796E-1	5.210E+1
-5.449E-1	3.569E-1	5.187E+1
-5.466E-1	3.634E-1	5.221E+1
-5.498E-1	3.764E-1	5.199E+1
-5.498E-1	3.731E-1	5.196E+1
-5.433E-1	3.796E-1	5.193E+1
-5.466E-1	3.666E-1	5.220E+1
-5.498E-1	3.893E-1	5.204E+1
-5.498E-1	3.731E-1	5.202E+1
-5.433E-1	3.829E-1	5.212E+1
-5.433E-1	4.088E-1	5.201E+1
-5.482E-1	4.023E-1	5.226E+1
-5.482E-1	3.926E-1	5.190E+1
-5.417E-1	4.023E-1	5.220E+1
-5.417E-1	3.829E-1	5.202E+1
-5.498E-1	3.958E-1	5.219E+1
-5.466E-1	3.893E-1	5.227E+1
-5.449E-1	3.926E-1	5.199E+1
-5.449E-1	3.926E-1	5.217E+1
-5.498E-1	3.829E-1	5.211E+1
-5.482E-1	3.958E-1	5.222E+1
-5.449E-1	3.861E-1	5.230E+1
-5.433E-1	3.796E-1	5.181E+1
-5.498E-1	4.023E-1	5.184E+1
-5.482E-1	3.699E-1	5.198E+1
-5.433E-1	4.121E-1	5.189E+1
-5.433E-1	3.893E-1	5.168E+1
-5.482E-1	3.829E-1	5.204E+1
-5.498E-1	3.796E-1	5.188E+1
-5.433E-1	4.121E-1	5.217E+1
-5.433E-1	3.926E-1	5.219E+1
-5.498E-1	3.893E-1	5.208E+1
-5.466E-1	3.958E-1	5.203E+1
-5.433E-1	3.991E-1	5.202E+1
-5.433E-1	3.829E-1	5.194E+1
-5.531E-1	3.796E-1	5.195E+1
-5.498E-1	3.699E-1	5.174E+1
-5.401E-1	3.666E-1	5.184E+1
-5.401E-1	3.731E-1	5.202E+1
-5.482E-1	3.958E-1	5.192E+1
-5.514E-1	3.893E-1	5.180E+1
-5.449E-1	3.764E-1	5.209E+1
-5.433E-1	3.861E-1	5.199E+1
-5.514E-1	3.893E-1	5.218E+1
-5.514E-1	3.796E-1	5.207E+1
-5.449E-1	3.958E-1	5.203E+1
-5.433E-1	3.829E-1	5.191E+1
-5.514E-1	4.088E-1	5.171E+1
-5.466E-1	3.601E-1	5.225E+1
-5.417E-1	3.829E-1	5.207E+1
-5.433E-1	3.699E-1	5.198E+1
-5.531E-1	3.764E-1	5.199E+1
-5.466E-1	3.893E-1	5.209E+1
-5.433E-1	3.893E-1	5.220E+1
-5.433E-1	3.796E-1	5.209E+1
-5.514E-1	3.699E-1	5.188E+1
-5.482E-1	3.991E-1	5.214E+1
-5.466E-1	3.764E-1	5.214E+1
-5.449E-1	4.218E-1	5.196E+1
-5.514E-1	3.829E-1	5.206E+1
-5.482E-1	3.861E-1	5.212E+1
-5.417E-1	3.796E-1	5.219E+1
-5.449E-1	3.764E-1	5.203E+1
-5.531E-1	3.829E-1	5.233E+1
-5.466E-1	3.666E-1	5.178E+1
-5.466E-1	3.634E-1	5.171E+1
-5.449E-1	3.699E-1	5.190E+1
-5.482E-1	3.958E-1	5.209E+1
-5.531E-1	3.796E-1	5.226E+1
-5.449E-1	3.634E-1	5.195E+1
-5.417E-1	3.926E-1	5.212E+1
-5.514E-1	3.861E-1	5.186E+1
-5.514E-1	3.958E-1	5.227E+1
-5.433E-1	3.731E-1	5.229E+1
-5.449E-1	3.861E-1	5.215E+1
-5.498E-1	3.666E-1	5.189E+1
-5.482E-1	3.893E-1	5.205E+1
-5.401E-1	4.056E-1	5.232E+1
-5.433E-1	3.958E-1	5.213E+1
-5.498E-1	3.666E-1	5.214E+1
-5.482E-1	3.796E-1	5.206E+1
-5.433E-1	3.991E-1	5.167E+1
-5.433E-1	4.088E-1	5.197E+1
-5.531E-1	3.699E-1	5.178E+1
-5.482E-1	3.991E-1	5.212E+1
-5.449E-1	3.829E-1	5.198E+1
-5.417E-1	3.829E-1	5.237E+1
-5.498E-1	3.764E-1	5.216E+1
-5.466E-1	3.893E-1	5.211E+1
-5.401E-1	3.666E-1	5.187E+1
-5.433E-1	3.764E-1	5.190E+1
-5.514E-1	4.023E-1	5.192E+1
-5.466E-1	3.861E-1	5.206E+1
-5.449E-1	3.926E-1	5.197E+1
-5.417E-1	3.829E-1	5.198E+1
-5.514E-1	4.121E-1	5.183E+1
-5.498E-1	3.796E-1	5.211E+1
-5.417E-1	3.634E-1	5.211E+1
-5.433E-1	4.153E-1	5.197E+1
-5.514E-1	3.893E-1	5.228E+1
-5.482E-1	3.569E-1	5.225E+1
-5.417E-1	3.699E-1	5.221E+1
-5.433E-1	4.023E-1	5.200E+1
-5.514E-1	3.893E-1	5.169E+1
-5.466E-1	3.861E-1	5.226E+1
-5.449E-1	3.991E-1	5.207E+1
-5.449E-1	3.601E-1	5.198E+1
-5.498E-1	4.088E-1	5.231E+1
-5.466E-1	4.023E-1	5.209E+1
-5.449E-1	3.731E-1	5.180E+1
-5.449E-1	3.796E-1	5.203E+1
-5.498E-1	3.958E-1	5.185E+1
-5.482E-1	3.861E-1	5.193E+1
-5.417E-1	3.926E-1	5.192E+1
-5.417E-1	3.893E-1	5.195E+1
-5.498E-1	3.861E-1	5.216E+1
-5.514E-1	4.056E-1	5.223E+1
-5.433E-1	3.829E-1	5.198E+1
-5.433E-1	3.958E-1	5.198E+1
-5.514E-1	4.088E-1	5.186E+1
-5.466E-1	3.893E-1	5.178E+1
-5.433E-1	3.926E-1	5.208E+1
-5.433E-1	3.861E-1	5.207E+1
-5.514E-1	3.829E-1	5.195E+1
-5.482E-1	3.861E-1	5.203E+1
-5.433E-1	3.926E-1	5.198E+1
-5.433E-1	3.699E-1	5.167E+1
-5.531E-1	3.958E-1	5.206E+1
-5.482E-1	3.926E-1	5.193E+1
-5.433E-1	3.926E-1	5.206E+1
-5.466E-1	3.958E-1	5.200E+1
-5.498E-1	3.893E-1	5.198E+1
-5.482E-1	3.861E-1	5.214E+1
-5.417E-1	3.926E-1	5.207E+1
-5.449E-1	3.958E-1	5.200E+1
-5.514E-1	3.796E-1	5.205E+1
-5.466E-1	3.796E-1	5.185E+1
-5.466E-1	3.796E-1	5.199E+1
-5.449E-1	4.056E-1	5.202E+1
-5.514E-1	3.829E-1	5.185E+1
-5.514E-1	3.958E-1	5.215E+1
-5.417E-1	3.926E-1	5.195E+1
-5.482E-1	3.991E-1	5.226E+1
-5.514E-1	3.861E-1	5.212E+1
-5.498E-1	3.731E-1	5.210E+1
-5.449E-1	3.796E-1	5.209E+1
-5.466E-1	3.764E-1	5.221E+1
-5.498E-1	4.023E-1	5.194E+1
-5.498E-1	3.666E-1	5.178E+1
-5.417E-1	3.764E-1	5.196E+1
-5.433E-1	3.764E-1	5.218E+1
-5.514E-1	3.829E-1	5.216E+1
-5.466E-1	4.121E-1	5.201E+1
-5.417E-1	3.829E-1	5.189E+1
-5.433E-1	3.958E-1	5.187E+1
-5.514E-1	3.569E-1	5.195E+1
-5.482E-1	3.926E-1	5.169E+1
-5.417E-1	3.991E-1	5.218E+1
-5.433E-1	3.796E-1	5.202E+1
-5.498E-1	3.666E-1	5.169E+1
-5.531E-1	3.926E-1	5.200E+1
-5.417E-1	3.699E-1	5.200E+1
-5.449E-1	3.829E-1	5.214E+1
-5.514E-1	3.829E-1	5.181E+1
-5.482E-1	3.731E-1	5.194E+1
-5.417E-1	3.861E-1	5.169E+1
-5.417E-1	4.121E-1	5.207E+1
-5.514E-1	4.153E-1	5.194E+1
-5.482E-1	3.796E-1	5.205E+1
-5.417E-1	3.861E-1	5.184E+1
-5.449E-1	3.634E-1	5.202E+1
-5.514E-1	3.958E-1	5.210E+1
-5.514E-1	3.893E-1	5.212E+1
-5.417E-1	3.764E-1	5.197E+1
-5.433E-1	3.893E-1	5.196E+1
-5.498E-1	3.926E-1	5.202E+1
-5.482E-1	3.958E-1	5.202E+1
-5.433E-1	3.731E-1	5.193E+1
-5.449E-1	3.829E-1	5.203E+1
-5.531E-1	3.731E-1	5.199E+1
-5.514E-1	3.796E-1	5.199E+1
-5.433E-1	3.861E-1	5.189E+1
-5.433E-1	3.764E-1	5.219E+1
-5.531E-1	3.958E-1	5.195E+1
-5.482E-1	3.829E-1	5.230E+1
-5.401E-1	3.796E-1	5.203E+1
-5.466E-1	3.764E-1	5.211E+1
-5.531E-1	3.699E-1	5.203E+1
-5.466E-1	3.893E-1	5.207E+1
-5.449E-1	3.634E-1	5.206E+1
-5.449E-1	3.893E-1	5.205E+1
-5.498E-1	3.731E-1	5.194E+1
-5.466E-1	3.861E-1	5.184E+1
-5.433E-1	3.991E-1	5.220E+1
-5.449E-1	3.829E-1	5.177E+1
-5.498E-1	3.861E-1	5.187E+1
-5.498E-1	3.958E-1	5.209E+1
-5.417E-1	3.926E-1	5.205E+1
-5.449E-1	3.958E-1	5.174E+1
-5.514E-1	3.958E-1	5.176E+1
-5.498E-1	3.861E-1	5.193E+1
-5.417E-1	3.991E-1	5.208E+1
-5.433E-1	3.893E-1	5.218E+1
-5.498E-1	3.829E-1	5.226E+1
-5.514E-1	3.861E-1	5.189E+1
-5.417E-1	3.829E-1	5.214E+1
-5.449E-1	3.764E-1	5.203E+1
-5.547E-1	4.023E-1	5.214E+1
-5.482E-1	3.829E-1	5.195E+1
-5.417E-1	4.023E-1	5.198E+1
-5.466E-1	3.764E-1	5.214E+1
-5.514E-1	3.958E-1	5.179E+1
-5.466E-1	3.861E-1	5.197E+1
-5.433E-1	3.829E-1	5.227E+1
-5.449E-1	3.796E-1	5.216E+1
-5.514E-1	4.023E-1	5.179E+1
-5.482E-1	3.731E-1	5.190E+1
-5.433E-1	3.829E-1	5.189E+1
-5.433E-1	3.958E-1	5.183E+1
-5.531E-1	3.829E-1	5.203E+1
-5.498E-1	3.991E-1	5.207E+1
-5.433E-1	3.958E-1	5.186E+1
-5.433E-1	4.088E-1	5.196E+1
-5.514E-1	3.601E-1	5.189E+1
-5.466E-1	3.764E-1	5.180E+1
-5.417E-1	4.023E-1	5.192E+1
-5.417E-1	3.893E-1	5.187E+1
-5.514E-1	3.829E-1	5.223E+1
-5.482E-1	3.893E-1	5.221E+1
-5.449E-1	4.023E-1	5.187E+1
-5.433E-1	4.056E-1	5.203E+1
-5.498E-1	3.926E-1	5.236E+1
-5.466E-1	4.023E-1	5.192E+1
-5.449E-1	3.893E-1	5.215E+1
-5.466E-1	3.958E-1	5.213E+1
-5.531E-1	3.861E-1	5.214E+1
-5.498E-1	3.861E-1	5.219E+1
-5.433E-1	3.926E-1	5.230E+1
-5.466E-1	3.764E-1	5.207E+1
-5.466E-1	3.861E-1	5.203E+1
-5.498E-1	3.699E-1	5.196E+1
-5.417E-1	3.861E-1	5.219E+1
-5.449E-1	3.796E-1	5.220E+1
-5.498E-1	3.991E-1	5.191E+1
-5.466E-1	3.731E-1	5.190E+1
-5.417E-1	4.088E-1	5.208E+1
-5.417E-1	3.666E-1	5.198E+1
-5.498E-1	4.023E-1	5.191E+1
-5.482E-1	4.023E-1	5.187E+1
-5.433E-1	3.796E-1	5.213E+1
-5.449E-1	4.023E-1	5.193E+1
-5.514E-1	3.958E-1	5.217E+1
-5.482E-1	3.764E-1	5.212E+1
-5.449E-1	3.699E-1	5.184E+1
-5.417E-1	3.829E-1	5.204E+1
-5.498E-1	3.601E-1	5.207E+1
-5.498E-1	4.023E-1	5.190E+1
-5.417E-1	3.829E-1	5.218E+1
-5.433E-1	3.764E-1	5.194E+1
-5.514E-1	3.731E-1	5.198E+1
-5.514E-1	3.829E-1	5.193E+1
-5.417E-1	3.796E-1	5.216E+1
-5.433E-1	3.796E-1	5.216E+1
-5.514E-1	3.764E-1	5.195E+1
-5.498E-1	3.829E-1	5.224E+1
-5.433E-1	3.991E-1	5.185E+1
-5.417E-1	3.926E-1	5.182E+1
-5.531E-1	3.893E-1	5.207E+1
-5.498E-1	3.796E-1	5.197E+1
-5.449E-1	3.796E-1	5.205E+1
-5.449E-1	3.764E-1	5.172E+1
-5.498E-1	3.893E-1	5.181E+1
-5.466E-1	4.088E-1	5.201E+1
-5.417E-1	3.991E-1	5.220E+1
-5.433E-1	3.861E-1	5.204E+1
-5.514E-1	3.926E-1	5.210E+1
-5.482E-1	3.861E-1	5.205E+1
-5.449E-1	3.991E-1	5.175E+1
-5.449E-1	3.796E-1	5.190E+1
-5.514E-1	3.699E-1	5.180E+1
-5.482E-1	4.023E-1	5.179E+1
-5.433E-1	3.893E-1	5.197E+1
-5.449E-1	3.829E-1	5.206E+1
-5.514E-1	3.731E-1	5.195E+1
-5.482E-1	3.796E-1	5.180E+1
-5.433E-1	3.699E-1	5.227E+1
-5.433E-1	3.861E-1	5.202E+1
-5.531E-1	3.666E-1	5.199E+1
-5.498E-1	3.926E-1	5.198E+1
-5.449E-1	3.764E-1	5.187E+1
-5.433E-1	3.796E-1	5.175E+1
-5.531E-1	4.056E-1	5.208E+1
-5.482E-1	3.861E-1	5.183E+1
-5.433E-1	3.893E-1	5.205E+1
-5.433E-1	3.829E-1	5.210E+1
-5.531E-1	3.601E-1	5.225E+1
-5.482E-1	3.731E-1	5.196E+1
-5.433E-1	3.796E-1	5.177E+1
-5.417E-1	3.861E-1	5.218E+1
-5.514E-1	4.056E-1	5.195E+1
-5.482E-1	3.958E-1	5.227E+1
-5.417E-1	3.731E-1	5.189E+1
-5.449E-1	3.861E-1	5.198E+1
-5.531E-1	3.861E-1	5.197E+1
-5.482E-1	3.861E-1	5.187E+1
-5.433E-1	3.893E-1	5.211E+1
-5.401E-1	3.699E-1	5.196E+1
-5.514E-1	3.829E-1	5.180E+1
-5.498E-1	3.861E-1	5.221E+1
-5.417E-1	3.893E-1	5.195E+1
-5.449E-1	3.796E-1	5.188E+1
-5.514E-1	3.666E-1	5.221E+1
-5.498E-1	3.958E-1	5.233E+1
-5.401E-1	3.861E-1	5.214E+1
-5.433E-1	3.731E-1	5.199E+1
-5.514E-1	3.926E-1	5.181E+1
-5.482E-1	3.861E-1	5.220E+1
-5.449E-1	3.958E-1	5.207E+1
-5.466E-1	4.023E-1	5.193E+1
-5.498E-1	3.926E-1	5.181E+1
-5.482E-1	3.861E-1	5.179E+1
-5.433E-1	3.958E-1	5.184E+1
-5.433E-1	3.764E-1	5.185E+1
-5.498E-1	3.699E-1	5.205E+1
-5.482E-1	3.569E-1	5.208E+1
-5.417E-1	3.764E-1	5.190E+1
-5.417E-1	3.731E-1	5.201E+1
-5.482E-1	3.893E-1	5.198E+1
-5.449E-1	3.926E-1	5.196E+1
-5.417E-1	3.731E-1	5.194E+1
-5.449E-1	3.861E-1	5.230E+1
-5.482E-1	4.056E-1	5.214E+1
-5.482E-1	3.634E-1	5.223E+1
-5.417E-1	3.829E-1	5.187E+1
-5.433E-1	3.764E-1	5.193E+1
-5.514E-1	3.666E-1	5.204E+1
-5.482E-1	3.926E-1	5.205E+1
-5.433E-1	3.893E-1	5.203E+1
-5.417E-1	4.185E-1	5.217E+1
-5.514E-1	3.893E-1	5.222E+1
-5.466E-1	3.958E-1	5.184E+1
-5.433E-1	3.861E-1	5.197E+1
-5.466E-1	3.829E-1	5.195E+1
-5.514E-1	3.926E-1	5.217E+1
-5.498E-1	3.796E-1	5.214E+1
-5.433E-1	3.666E-1	5.216E+1
-5.433E-1	3.601E-1	5.191E+1
-5.514E-1	3.991E-1	5.190E+1
-5.482E-1	3.731E-1	5.165E+1
-5.401E-1	3.958E-1	5.196E+1
-5.466E-1	3.764E-1	5.193E+1
-5.498E-1	3.699E-1	5.192E+1
-5.466E-1	3.731E-1	5.246E+1
-5.417E-1	3.861E-1	5.196E+1
-5.433E-1	3.731E-1	5.225E+1
-5.498E-1	3.893E-1	5.173E+1
-5.482E-1	3.958E-1	5.200E+1
-5.417E-1	4.088E-1	5.196E+1
-5.449E-1	3.829E-1	5.180E+1
-5.514E-1	3.731E-1	5.196E+1
-5.482E-1	3.634E-1	5.209E+1
-5.433E-1	3.861E-1	5.198E+1
-5.433E-1	3.893E-1	5.185E+1
-5.482E-1	3.699E-1	5.222E+1
-5.514E-1	3.796E-1	5.199E+1
-5.466E-1	3.731E-1	5.196E+1
-5.449E-1	3.991E-1	5.202E+1
-5.498E-1	3.893E-1	5.209E+1
-5.498E-1	3.893E-1	5.207E+1
-5.433E-1	3.731E-1	5.218E+1
-5.449E-1	3.764E-1	5.211E+1
-5.498E-1	3.829E-1	5.212E+1
-5.498E-1	3.926E-1	5.164E+1
-5.433E-1	4.023E-1	5.213E+1
-5.433E-1	4.056E-1	5.211E+1
-5.498E-1	3.861E-1	5.178E+1
-5.482E-1	3.796E-1	5.181E+1
-5.433E-1	3.764E-1	5.176E+1
-5.433E-1	3.958E-1	5.203E+1
-5.514E-1	3.666E-1	5.204E+1
-5.482E-1	3.796E-1	5.182E+1
-5.433E-1	3.829E-1	5.215E+1
-5.449E-1	4.056E-1	5.192E+1
-5.514E-1	3.991E-1	5.178E+1
-5.498E-1	3.991E-1	5.206E+1
-5.417E-1	3.926E-1	5.187E+1
-5.433E-1	3.893E-1	5.195E+1
-5.498E-1	3.861E-1	5.190E+1
-5.482E-1	3.861E-1	5.196E+1
-5.449E-1	3.861E-1	5.193E+1
-5.449E-1	3.958E-1	5.188E+1
-5.531E-1	3.926E-1	5.203E+1
-5.514E-1	3.991E-1	5.199E+1
-5.433E-1	3.829E-1	5.213E+1
-5.449E-1	3.926E-1	5.185E+1
-5.514E-1	3.893E-1	5.189E+1
-5.498E-1	3.731E-1	5.171E+1
-5.385E-1	3.829E-1	5.204E+1
-5.433E-1	3.666E-1	5.181E+1
-5.531E-1	3.861E-1	5.192E+1
-5.482E-1	3.829E-1	5.197E+1
-5.417E-1	3.958E-1	5.180E+1
-5.433E-1	4.185E-1	5.206E+1
-5.498E-1	3.893E-1	5.194E+1
-5.514E-1	3.893E-1	5.193E+1
-5.417E-1	3.796E-1	5.175E+1
-5.433E-1	4.023E-1	5.187E+1
-5.514E-1	3.829E-1	5.166E+1
-5.514E-1	3.796E-1	5.201E+1
-5.417E-1	3.958E-1	5.194E+1
-5.433E-1	4.023E-1	5.170E+1
-5.531E-1	3.991E-1	5.210E+1
-5.466E-1	3.861E-1	5.214E+1
-5.433E-1	3.731E-1	5.192E+1
-5.449E-1	3.731E-1	5.196E+1
-5.514E-1	4.056E-1	5.184E+1
-5.482E-1	3.829E-1	5.184E+1
-5.482E-1	3.634E-1	5.174E+1
-5.466E-1	3.861E-1	5.182E+1
-5.498E-1	3.958E-1	5.187E+1
-5.482E-1	4.023E-1	5.196E+1
-5.433E-1	3.991E-1	5.190E+1
-5.466E-1	3.958E-1	5.204E+1
-5.547E-1	3.764E-1	5.186E+1
-5.498E-1	3.666E-1	5.206E+1
-5.433E-1	3.764E-1	5.172E+1
-5.449E-1	3.829E-1	5.203E+1
-5.514E-1	3.829E-1	5.205E+1
-5.498E-1	3.731E-1	5.207E+1
-5.449E-1	3.829E-1	5.181E+1
-5.433E-1	3.796E-1	5.164E+1
-5.514E-1	3.958E-1	5.195E+1
-5.466E-1	3.861E-1	5.187E+1
-5.449E-1	3.601E-1	5.186E+1
-5.433E-1	4.023E-1	5.221E+1
-5.531E-1	3.991E-1	5.202E+1
-5.466E-1	3.634E-1	5.196E+1
-5.401E-1	4.056E-1	5.191E+1
-5.433E-1	3.601E-1	5.189E+1
-5.514E-1	3.699E-1	5.199E+1
-5.482E-1	3.893E-1	5.202E+1
-5.417E-1	3.764E-1	5.205E+1
-5.433E-1	4.056E-1	5.193E+1
-5.466E-1	3.731E-1	5.185E+1
-5.482E-1	3.796E-1	5.205E+1
-5.433E-1	4.121E-1	5.176E+1
-5.449E-1	3.958E-1	5.185E+1
-5.482E-1	3.958E-1	5.195E+1
-5.466E-1	3.893E-1	5.184E+1
-5.433E-1	3.504E-1	5.203E+1
-5.449E-1	3.958E-1	5.201E+1
-5.514E-1	3.666E-1	5.169E+1
-5.466E-1	3.861E-1	5.192E+1
-5.449E-1	3.991E-1	5.195E+1
-5.449E-1	4.056E-1	5.201E+1
-5.514E-1	3.926E-1	5.188E+1
-5.498E-1	3.829E-1	5.180E+1
-5.417E-1	4.023E-1	5.202E+1
-5.449E-1	3.991E-1	5.209E+1
-5.514E-1	3.958E-1	5.170E+1
-5.498E-1	4.023E-1	5.190E+1
-5.433E-1	3.893E-1	5.194E+1
-5.433E-1	3.893E-1	5.172E+1
-5.531E-1	3.796E-1	5.188E+1
-5.449E-1	3.991E-1	5.190E+1
-5.433E-1	3.829E-1	5.192E+1
-5.417E-1	3.764E-1	5.175E+1
-5.498E-1	4.121E-1	5.181E+1
-5.498E-1	3.893E-1	5.193E+1
-5.417E-1	3.861E-1	5.196E+1
-5.433E-1	3.699E-1	5.192E+1
-5.482E-1	3.796E-1	5.214E+1
-5.498E-1	3.829E-1	5.183E+1
-5.417E-1	3.796E-1	5.211E+1
-5.482E-1	4.023E-1	5.225E+1
-5.531E-1	3.893E-1	5.180E+1
-5.482E-1	4.023E-1	5.170E+1
-5.433E-1	3.829E-1	5.202E+1
-5.466E-1	4.023E-1	5.226E+1
-5.498E-1	3.958E-1	5.218E+1
-5.482E-1	4.121E-1	5.179E+1
-5.401E-1	4.056E-1	5.219E+1
-5.433E-1	3.634E-1	5.202E+1
-5.482E-1	3.796E-1	5.192E+1
-5.498E-1	3.958E-1	5.223E+1
-5.401E-1	3.796E-1	5.199E+1
-5.433E-1	3.796E-1	5.200E+1
-5.531E-1	3.958E-1	5.181E+1
-5.466E-1	3.861E-1	5.236E+1
-5.417E-1	3.861E-1	5.221E+1
-5.466E-1	3.926E-1	5.188E+1
-5.531E-1	3.861E-1	5.201E+1
-5.449E-1	3.731E-1	5.208E+1
-5.433E-1	3.893E-1	5.194E+1
-5.482E-1	3.958E-1	5.199E+1
-5.498E-1	3.893E-1	5.209E+1
-5.498E-1	3.893E-1	5.195E+1
-5.401E-1	3.764E-1	5.177E+1
-5.417E-1	3.829E-1	5.192E+1
-5.514E-1	4.121E-1	5.207E+1
-5.498E-1	3.731E-1	5.219E+1
-5.417E-1	3.893E-1	5.189E+1
-5.449E-1	3.958E-1	5.189E+1
-5.514E-1	3.893E-1	5.186E+1
-5.498E-1	3.731E-1	5.210E+1
-5.417E-1	3.666E-1	5.197E+1
-5.466E-1	3.699E-1	5.196E+1
-5.531E-1	3.926E-1	5.216E+1
-5.498E-1	4.023E-1	5.182E+1
-5.433E-1	3.666E-1	5.221E+1
-5.466E-1	3.893E-1	5.172E+1
-5.498E-1	3.861E-1	5.203E+1
-5.498E-1	3.796E-1	5.214E+1
-5.449E-1	3.796E-1	5.184E+1
-5.449E-1	3.764E-1	5.165E+1
-5.514E-1	3.926E-1	5.206E+1
-5.514E-1	3.958E-1	5.194E+1
-5.433E-1	3.699E-1	5.171E+1
-5.433E-1	3.569E-1	5.181E+1
-5.531E-1	3.829E-1	5.227E+1
-5.498E-1	3.569E-1	5.196E+1
-5.433E-1	3.958E-1	5.208E+1
-5.417E-1	3.861E-1	5.191E+1
-5.547E-1	3.958E-1	5.182E+1
-5.498E-1	4.153E-1	5.202E+1
-5.417E-1	3.829E-1	5.183E+1
-5.466E-1	3.764E-1	5.171E+1
-5.498E-1	3.926E-1	5.201E+1
-5.466E-1	3.958E-1	5.171E+1
-5.417E-1	3.829E-1	5.211E+1
-5.449E-1	3.893E-1	5.205E+1
-5.514E-1	3.666E-1	5.200E+1
-5.482E-1	3.569E-1	5.202E+1
-5.417E-1	3.699E-1	5.206E+1
-5.449E-1	3.926E-1	5.223E+1
-5.514E-1	3.601E-1	5.198E+1
-5.482E-1	3.926E-1	5.183E+1
-5.433E-1	4.088E-1	5.186E+1
-5.433E-1	3.991E-1	5.200E+1
-5.514E-1	3.764E-1	5.200E+1
-5.482E-1	3.829E-1	5.186E+1
-5.417E-1	3.699E-1	5.197E+1
-5.433E-1	3.893E-1	5.204E+1
-5.514E-1	3.601E-1	5.213E+1
-5.482E-1	3.764E-1	5.188E+1
-5.449E-1	3.699E-1	5.176E+1
-5.433E-1	3.861E-1	5.202E+1
-5.531E-1	3.666E-1	5.179E+1
-5.482E-1	3.731E-1	5.210E+1
-5.417E-1	3.731E-1	5.185E+1
-5.433E-1	3.861E-1	5.222E+1
-5.531E-1	3.893E-1	5.211E+1
-5.514E-1	3.764E-1	5.192E+1
-5.433E-1	3.764E-1	5.194E+1
-5.449E-1	3.861E-1	5.192E+1
-5.514E-1	3.796E-1	5.213E+1
-5.498E-1	4.056E-1	5.209E+1
-5.401E-1	3.764E-1	5.209E+1
-5.433E-1	4.056E-1	5.182E+1
-5.514E-1	3.731E-1	5.208E+1
-5.482E-1	4.121E-1	5.208E+1
-5.433E-1	3.666E-1	5.187E+1
-5.401E-1	3.861E-1	5.199E+1
-5.498E-1	3.829E-1	5.189E+1
-5.482E-1	3.861E-1	5.207E+1
-5.417E-1	4.023E-1	5.198E+1
-5.433E-1	3.569E-1	5.193E+1
-5.531E-1	3.764E-1	5.197E+1
-5.498E-1	4.185E-1	5.211E+1
-5.433E-1	3.861E-1	5.203E+1
-5.449E-1	3.731E-1	5.189E+1
-5.514E-1	3.926E-1	5.199E+1
-5.482E-1	3.634E-1	5.205E+1
-5.449E-1	3.893E-1	5.197E+1
-5.466E-1	3.926E-1	5.195E+1
-5.498E-1	3.926E-1	5.166E+1
-5.514E-1	3.634E-1	5.193E+1
-5.417E-1	3.829E-1	5.201E+1
-5.433E-1	3.861E-1	5.185E+1
-5.514E-1	4.121E-1	5.211E+1
-5.482E-1	3.504E-1	5.227E+1
-5.401E-1	3.634E-1	5.215E+1
-5.466E-1	3.829E-1	5.189E+1
-5.514E-1	3.666E-1	5.186E+1
-5.498E-1	3.796E-1	5.214E+1
-5.449E-1	3.796E-1	5.200E+1
-5.466E-1	3.958E-1	5.212E+1
-5.514E-1	3.861E-1	5.191E+1
-5.482E-1	3.764E-1	5.206E+1
-5.417E-1	3.731E-1	5.188E+1
-5.449E-1	3.666E-1	5.189E+1
-5.514E-1	3.893E-1	5.177E+1
-5.482E-1	3.731E-1	5.235E+1
-5.433E-1	4.088E-1	5.182E+1
-5.449E-1	3.796E-1	5.191E+1
-5.482E-1	3.829E-1	5.198E+1
-5.482E-1	3.796E-1	5.206E+1
-5.449E-1	3.829E-1	5.184E+1
-5.449E-1	3.861E-1	5.199E+1
-5.531E-1	3.666E-1	5.175E+1
-5.482E-1	3.926E-1	5.188E+1
-5.433E-1	3.958E-1	5.197E+1
-5.466E-1	3.764E-1	5.187E+1
-5.498E-1	4.056E-1	5.196E+1
-5.466E-1	4.056E-1	5.207E+1
-5.417E-1	3.796E-1	5.190E+1
-5.482E-1	3.666E-1	5.205E+1
-5.498E-1	3.796E-1	5.185E+1
-5.514E-1	4.023E-1	5.222E+1
-5.417E-1	3.861E-1	5.210E+1
-5.433E-1	3.731E-1	5.204E+1
-5.514E-1	3.861E-1	5.183E+1
-5.482E-1	3.893E-1	5.208E+1
-5.449E-1	3.926E-1	5.197E+1
-5.433E-1	3.861E-1	5.176E+1
-5.498E-1	3.699E-1	5.198E+1
-5.482E-1	3.893E-1	5.178E+1
-5.433E-1	4.088E-1	5.198E+1
-5.433E-1	3.796E-1	5.194E+1
-5.498E-1	3.731E-1	5.181E+1
-5.482E-1	3.829E-1	5.198E+1
-5.433E-1	3.926E-1	5.191E+1
-5.433E-1	3.796E-1	5.202E+1
-5.514E-1	3.991E-1	5.204E+1
-5.482E-1	3.796E-1	5.172E+1
-5.449E-1	3.796E-1	5.193E+1
-5.449E-1	3.731E-1	5.215E+1
-5.466E-1	3.991E-1	5.193E+1
-5.466E-1	3.893E-1	5.199E+1
-5.433E-1	3.731E-1	5.200E+1
-5.449E-1	3.958E-1	5.221E+1
-5.482E-1	3.634E-1	5.184E+1
-5.498E-1	3.861E-1	5.217E+1
-5.433E-1	3.796E-1	5.199E+1
-5.449E-1	3.666E-1	5.200E+1
-5.498E-1	3.991E-1	5.186E+1
-5.482E-1	3.861E-1	5.176E+1
-5.417E-1	3.926E-1	5.220E+1
-5.433E-1	3.666E-1	5.176E+1
-5.514E-1	3.829E-1	5.223E+1
-5.482E-1	3.699E-1	5.211E+1
-5.433E-1	3.958E-1	5.205E+1
-5.433E-1	3.731E-1	5.199E+1
-5.547E-1	3.926E-1	5.191E+1
-5.482E-1	3.893E-1	5.170E+1
-5.417E-1	3.764E-1	5.195E+1
-5.433E-1	3.829E-1	5.214E+1
-5.498E-1	3.893E-1	5.197E+1
-5.482E-1	3.764E-1	5.189E+1
-5.433E-1	3.731E-1	5.219E+1
-5.417E-1	3.666E-1	5.180E+1
-5.514E-1	3.699E-1	5.192E+1
-5.466E-1	3.601E-1	5.215E+1
-5.417E-1	3.634E-1	5.213E+1
-5.466E-1	3.829E-1	5.203E+1
-5.514E-1	3.861E-1	5.198E+1
-5.482E-1	3.764E-1	5.177E+1
-5.433E-1	3.764E-1	5.196E+1
-5.466E-1	3.796E-1	5.196E+1
-5.531E-1	3.893E-1	5.190E+1
-5.498E-1	4.056E-1	5.187E+1
-5.417E-1	3.861E-1	5.234E+1
-5.466E-1	3.926E-1	5.211E+1
-5.514E-1	3.926E-1	5.214E+1
-5.466E-1	3.926E-1	5.193E+1
-5.433E-1	3.764E-1	5.218E+1
-5.449E-1	3.569E-1	5.185E+1
-5.498E-1	3.926E-1	5.204E+1
-5.466E-1	3.991E-1	5.189E+1
-5.417E-1	3.829E-1	5.203E+1
-5.433E-1	3.829E-1	5.191E+1
-5.514E-1	3.893E-1	5.224E+1
-5.466E-1	3.991E-1	5.195E+1
-5.433E-1	3.699E-1	5.212E+1
-5.449E-1	3.601E-1	5.207E+1
-5.482E-1	3.958E-1	5.189E+1
-5.482E-1	3.926E-1	5.187E+1
-5.433E-1	4.023E-1	5.200E+1
-5.417E-1	3.731E-1	5.184E+1
-5.514E-1	3.634E-1	5.198E+1
-5.482E-1	3.699E-1	5.199E+1
-5.401E-1	3.731E-1	5.201E+1
-5.417E-1	3.958E-1	5.209E+1
-5.531E-1	3.731E-1	5.201E+1
-5.482E-1	3.958E-1	5.195E+1
-5.417E-1	3.893E-1	5.200E+1
-5.433E-1	3.699E-1	5.212E+1
-5.498E-1	3.796E-1	5.202E+1
-5.466E-1	3.861E-1	5.207E+1
-5.417E-1	3.893E-1	5.177E+1
-5.449E-1	3.926E-1	5.212E+1
-5.498E-1	4.023E-1	5.179E+1
-5.498E-1	3.764E-1	5.207E+1
-5.433E-1	3.666E-1	5.181E+1
-5.433E-1	3.699E-1	5.192E+1
-5.498E-1	3.796E-1	5.176E+1
-5.466E-1	3.764E-1	5.210E+1
-5.433E-1	3.699E-1	5.197E+1
-5.433E-1	3.796E-1	5.204E+1
-5.498E-1	3.699E-1	5.188E+1
-5.466E-1	3.958E-1	5.184E+1
-5.433E-1	3.829E-1	5.211E+1
-5.433E-1	3.569E-1	5.197E+1
-5.498E-1	3.958E-1	5.190E+1
-5.466E-1	3.796E-1	5.192E+1
-5.449E-1	3.829E-1	5.232E+1
-5.433E-1	3.699E-1	5.186E+1
-5.498E-1	3.796E-1	5.199E+1
-5.466E-1	4.023E-1	5.196E+1
-5.433E-1	4.023E-1	5.176E+1
-5.449E-1	3.796E-1	5.195E+1
-5.531E-1	3.893E-1	5.223E+1
-5.466E-1	3.861E-1	5.170E+1
-5.401E-1	3.829E-1	5.192E+1
-5.449E-1	3.861E-1	5.190E+1
-5.514E-1	3.893E-1	5.200E+1
-5.498E-1	3.861E-1	5.186E+1
-5.417E-1	3.829E-1	5.198E+1
-5.449E-1	3.829E-1	5.199E+1
-5.498E-1	3.926E-1	5.197E+1
-5.449E-1	3.829E-1	5.240E+1
-5.401E-1	3.699E-1	5.202E+1
-5.433E-1	3.699E-1	5.209E+1
-5.531E-1	3.893E-1	5.187E+1
-5.514E-1	4.088E-1	5.211E+1
-5.401E-1	3.829E-1	5.207E+1
-5.466E-1	3.731E-1	5.205E+1
-5.514E-1	3.699E-1	5.192E+1
-5.498E-1	3.699E-1	5.190E+1
-5.385E-1	3.926E-1	5.196E+1
-5.482E-1	3.991E-1	5.197E+1
-5.498E-1	4.023E-1	5.197E+1
-5.498E-1	3.926E-1	5.234E+1
-5.433E-1	3.991E-1	5.189E+1
-5.433E-1	3.893E-1	5.200E+1
-5.498E-1	3.861E-1	5.211E+1
-5.466E-1	3.926E-1	5.204E+1
-5.433E-1	4.056E-1	5.192E+1
-5.449E-1	3.991E-1	5.217E+1
-5.514E-1	3.796E-1	5.182E+1
-5.514E-1	4.023E-1	5.207E+1
-5.433E-1	3.861E-1	5.207E+1
-5.449E-1	3.958E-1	5.202E+1
-5.482E-1	3.699E-1	5.205E+1
-5.498E-1	3.893E-1	5.209E+1
-5.449E-1	3.731E-1	5.194E+1
-5.433E-1	3.796E-1	5.197E+1
-5.514E-1	3.829E-1	5.218E+1
-5.482E-1	3.958E-1	5.184E+1
-5.417E-1	3.764E-1	5.191E+1
-5.433E-1	3.699E-1	5.206E+1
-5.498E-1	3.731E-1	5.216E+1
-5.466E-1	3.958E-1	5.193E+1
-5.417E-1	3.796E-1	5.189E+1
-5.433E-1	3.699E-1	5.227E+1
-5.498E-1	3.634E-1	5.217E+1
-5.466E-1	3.699E-1	5.180E+1
-5.433E-1	3.893E-1	5.194E+1
-5.433E-1	3.634E-1	5.205E+1
-5.498E-1	3.958E-1	5.203E+1
-5.482E-1	3.958E-1	5.210E+1
-5.433E-1	3.893E-1	5.208E+1
-5.417E-1	3.796E-1	5.200E+1
-5.466E-1	3.634E-1	5.203E+1
-5.482E-1	3.764E-1	5.217E+1
-5.433E-1	3.829E-1	5.198E+1
-5.433E-1	3.893E-1	5.202E+1
-5.514E-1	3.666E-1	5.194E+1
-5.498E-1	3.926E-1	5.217E+1
-5.401E-1	3.829E-1	5.173E+1
-5.449E-1	3.666E-1	5.187E+1
-5.498E-1	3.731E-1	5.205E+1
-5.482E-1	3.764E-1	5.204E+1
-5.433E-1	4.023E-1	5.173E+1
-5.449E-1	3.634E-1	5.189E+1
-5.498E-1	3.764E-1	5.188E+1
-5.482E-1	3.731E-1	5.187E+1
-5.417E-1	3.861E-1	5.203E+1
-5.449E-1	3.601E-1	5.202E+1
-5.514E-1	3.731E-1	5.171E+1
-5.498E-1	3.926E-1	5.196E+1
-5.417E-1	3.796E-1	5.189E+1
-5.433E-1	4.056E-1	5.193E+1
-5.514E-1	3.926E-1	5.190E+1
-5.466E-1	3.699E-1	5.222E+1
-5.401E-1	3.829E-1	5.210E+1
-5.449E-1	3.601E-1	5.217E+1
-5.514E-1	4.056E-1	5.205E+1
-5.498E-1	3.926E-1	5.225E+1
-5.401E-1	3.796E-1	5.221E+1
-5.433E-1	3.601E-1	5.194E+1
-5.514E-1	3.829E-1	5.182E+1
-5.482E-1	4.023E-1	5.187E+1
-5.417E-1	3.699E-1	5.199E+1
-5.449E-1	3.731E-1	5.172E+1
-5.531E-1	3.893E-1	5.225E+1
-5.482E-1	3.796E-1	5.186E+1
-5.385E-1	4.056E-1	5.212E+1
-5.466E-1	3.861E-1	5.190E+1
-5.482E-1	3.796E-1	5.187E+1
-5.482E-1	4.056E-1	5.207E+1
-5.433E-1	3.829E-1	5.204E+1
-5.449E-1	3.829E-1	5.203E+1
-5.531E-1	3.926E-1	5.222E+1
-5.498E-1	3.699E-1	5.192E+1
-5.417E-1	4.023E-1	5.188E+1
-5.449E-1	3.569E-1	5.215E+1
-5.531E-1	3.829E-1	5.186E+1
-5.482E-1	3.796E-1	5.224E+1
-5.417E-1	3.958E-1	5.175E+1
-5.466E-1	3.926E-1	5.191E+1
-5.547E-1	3.764E-1	5.196E+1
-5.466E-1	4.121E-1	5.196E+1
-5.449E-1	4.023E-1	5.216E+1
-5.449E-1	3.666E-1	5.181E+1
-5.531E-1	4.056E-1	5.197E+1
-5.482E-1	3.861E-1	5.199E+1
-5.433E-1	3.634E-1	5.189E+1
-5.482E-1	3.764E-1	5.192E+1
-5.498E-1	3.666E-1	5.219E+1
-5.466E-1	3.958E-1	5.181E+1
-5.433E-1	3.861E-1	5.204E+1
-5.466E-1	3.829E-1	5.182E+1
-5.514E-1	3.699E-1	5.182E+1
-5.482E-1	3.893E-1	5.202E+1
-5.417E-1	3.991E-1	5.222E+1
-5.449E-1	3.926E-1	5.194E+1
-5.514E-1	3.796E-1	5.221E+1
-5.466E-1	3.893E-1	5.225E+1
-5.417E-1	3.699E-1	5.202E+1
-5.449E-1	3.991E-1	5.184E+1
-5.531E-1	4.023E-1	5.200E+1
-5.482E-1	4.023E-1	5.197E+1
-5.433E-1	4.121E-1	5.203E+1
-5.466E-1	3.991E-1	5.192E+1
-5.498E-1	3.731E-1	5.189E+1
-5.466E-1	3.893E-1	5.187E+1
-5.401E-1	4.023E-1	5.185E+1
-5.417E-1	3.861E-1	5.191E+1
-5.514E-1	3.991E-1	5.200E+1
-5.498E-1	3.537E-1	5.200E+1
-5.401E-1	3.829E-1	5.193E+1
-5.449E-1	3.926E-1	5.177E+1
-5.514E-1	3.796E-1	5.195E+1
-5.482E-1	4.153E-1	5.209E+1
-5.401E-1	3.861E-1	5.195E+1
-5.433E-1	3.764E-1	5.204E+1
-5.482E-1	4.056E-1	5.191E+1
-5.482E-1	3.829E-1	5.204E+1
-5.417E-1	3.764E-1	5.208E+1
-5.449E-1	3.958E-1	5.172E+1
-5.514E-1	3.764E-1	5.203E+1
-5.498E-1	3.699E-1	5.211E+1
-5.433E-1	3.893E-1	5.190E+1
-5.466E-1	3.893E-1	5.185E+1
-5.531E-1	3.764E-1	5.196E+1
-5.482E-1	4.056E-1	5.215E+1
-5.417E-1	3.796E-1	5.217E+1
-5.466E-1	4.023E-1	5.197E+1
-5.514E-1	3.991E-1	5.187E+1
-5.482E-1	3.893E-1	5.203E+1
-5.401E-1	4.056E-1	5.191E+1
-5.433E-1	4.088E-1	5.168E+1
-5.498E-1	3.926E-1	5.186E+1
-5.482E-1	3.893E-1	5.195E+1
-5.401E-1	3.699E-1	5.189E+1
-5.449E-1	3.731E-1	5.208E+1
-5.482E-1	4.023E-1	5.183E+1
-5.498E-1	3.958E-1	5.189E+1
-5.449E-1	3.861E-1	5.173E+1
-5.433E-1	3.634E-1	5.202E+1
-5.498E-1	3.829E-1	5.198E+1
-5.498E-1	3.926E-1	5.198E+1
-5.417E-1	3.829E-1	5.201E+1
-5.449E-1	3.958E-1	5.192E+1
-5.498E-1	3.893E-1	5.172E+1
-5.498E-1	3.829E-1	5.210E+1
-5.433E-1	4.056E-1	5.179E+1
-5.449E-1	3.893E-1	5.188E+1
-5.498E-1	3.666E-1	5.189E+1
-5.482E-1	3.893E-1	5.194E+1
-5.449E-1	3.796E-1	5.204E+1
-5.417E-1	3.958E-1	5.220E+1
-5.514E-1	4.023E-1	5.184E+1
-5.514E-1	3.861E-1	5.204E+1
-5.449E-1	3.958E-1	5.184E+1
-5.433E-1	3.861E-1	5.210E+1
-5.498E-1	3.764E-1	5.192E+1
-5.482E-1	3.958E-1	5.198E+1
-5.417E-1	4.023E-1	5.194E+1
-5.433E-1	3.699E-1	5.174E+1
-5.514E-1	3.893E-1	5.192E+1
-5.498E-1	3.926E-1	5.225E+1
-5.417E-1	3.893E-1	5.175E+1
-5.449E-1	3.958E-1	5.190E+1
-5.531E-1	3.991E-1	5.184E+1
-5.498E-1	3.634E-1	5.209E+1
-5.417E-1	4.056E-1	5.193E+1
-5.466E-1	3.861E-1	5.176E+1
-5.514E-1	4.121E-1	5.169E+1
-5.514E-1	3.926E-1	5.194E+1
-5.417E-1	3.796E-1	5.203E+1
-5.466E-1	3.796E-1	5.184E+1
-5.498E-1	3.829E-1	5.173E+1
-5.514E-1	3.829E-1	5.175E+1
-5.433E-1	3.926E-1	5.199E+1
-5.466E-1	3.926E-1	5.171E+1
-5.514E-1	3.796E-1	5.163E+1
-5.498E-1	3.764E-1	5.182E+1
-5.417E-1	3.991E-1	5.174E+1
-5.482E-1	3.796E-1	5.174E+1
-5.482E-1	3.796E-1	5.182E+1
-5.466E-1	3.861E-1	5.191E+1
-5.417E-1	3.926E-1	5.199E+1
-5.433E-1	3.893E-1	5.188E+1
-5.498E-1	3.699E-1	5.200E+1
-5.482E-1	3.893E-1	5.175E+1
-5.417E-1	3.796E-1	5.204E+1
-5.466E-1	3.764E-1	5.174E+1
-5.514E-1	3.893E-1	5.221E+1
-5.466E-1	3.796E-1	5.175E+1
-5.449E-1	3.731E-1	5.194E+1
-5.466E-1	3.829E-1	5.188E+1
-5.531E-1	4.023E-1	5.162E+1
-5.514E-1	3.731E-1	5.198E+1
-5.417E-1	3.796E-1	5.179E+1
-5.449E-1	3.796E-1	5.195E+1
-5.466E-1	3.893E-1	5.194E+1
-5.482E-1	3.764E-1	5.221E+1
-5.449E-1	3.861E-1	5.197E+1
-5.449E-1	4.153E-1	5.202E+1
-5.498E-1	3.666E-1	5.203E+1
-5.514E-1	3.861E-1	5.194E+1
-5.401E-1	3.893E-1	5.183E+1
-5.466E-1	3.796E-1	5.188E+1
-5.514E-1	3.764E-1	5.196E+1
-5.482E-1	3.764E-1	5.202E+1
-5.385E-1	3.926E-1	5.186E+1
-5.449E-1	3.861E-1	5.198E+1
-5.514E-1	4.023E-1	5.193E+1
-5.482E-1	4.088E-1	5.194E+1
-5.433E-1	3.796E-1	5.188E+1
-5.466E-1	3.893E-1	5.172E+1
-5.498E-1	3.958E-1	5.173E+1
-5.498E-1	4.023E-1	5.200E+1
-5.433E-1	3.764E-1	5.179E+1
-5.417E-1	3.601E-1	5.200E+1
-5.514E-1	3.958E-1	5.208E+1
-5.482E-1	3.634E-1	5.177E+1
-5.401E-1	4.153E-1	5.202E+1
-5.449E-1	3.861E-1	5.211E+1
-5.514E-1	3.764E-1	5.210E+1
-5.498E-1	3.796E-1	5.184E+1
-5.417E-1	3.829E-1	5.215E+1
-5.449E-1	3.991E-1	5.193E+1
-5.498E-1	3.861E-1	5.169E+1
-5.466E-1	3.958E-1	5.204E+1
-5.433E-1	3.764E-1	5.189E+1
-5.449E-1	3.926E-1	5.213E+1
-5.498E-1	4.056E-1	5.208E+1
-5.449E-1	3.893E-1	5.211E+1
-5.433E-1	4.056E-1	5.188E+1
-5.449E-1	3.699E-1	5.208E+1
-5.482E-1	3.731E-1	5.203E+1
-5.482E-1	3.764E-1	5.198E+1
-5.417E-1	3.893E-1	5.182E+1
-5.449E-1	3.958E-1	5.188E+1
-5.498E-1	3.796E-1	5.189E+1
-5.466E-1	3.991E-1	5.197E+1
-5.449E-1	3.731E-1	5.185E+1
-5.466E-1	3.893E-1	5.207E+1
-5.466E-1	3.764E-1	5.183E+1
-5.498E-1	3.764E-1	5.188E+1
-5.417E-1	3.861E-1	5.211E+1
-5.449E-1	3.731E-1	5.188E+1
-5.498E-1	3.796E-1	5.195E+1
-5.482E-1	3.731E-1	5.196E+1
-5.433E-1	4.023E-1	5.183E+1
-5.433E-1	4.088E-1	5.207E+1
-5.498E-1	3.731E-1	5.195E+1
-5.482E-1	3.829E-1	5.206E+1
-5.401E-1	3.861E-1	5.191E+1
-5.449E-1	3.764E-1	5.199E+1
-5.498E-1	3.731E-1	5.208E+1
-5.482E-1	3.861E-1	5.205E+1
-5.449E-1	4.088E-1	5.206E+1
-5.466E-1	3.829E-1	5.212E+1
-5.482E-1	3.764E-1	5.182E+1
-5.482E-1	3.991E-1	5.179E+1
-5.433E-1	3.764E-1	5.221E+1
-5.433E-1	3.861E-1	5.213E+1
-5.498E-1	3.991E-1	5.191E+1
-5.498E-1	3.796E-1	5.179E+1
-5.433E-1	3.829E-1	5.185E+1
-5.449E-1	3.958E-1	5.186E+1
-5.498E-1	4.153E-1	5.193E+1
-5.449E-1	3.601E-1	5.187E+1
-5.433E-1	3.926E-1	5.217E+1
-5.433E-1	3.958E-1	5.164E+1
-5.514E-1	3.861E-1	5.193E+1
-5.498E-1	3.666E-1	5.172E+1
-5.449E-1	3.699E-1	5.177E+1
-5.433E-1	3.764E-1	5.192E+1
-5.531E-1	3.731E-1	5.193E+1
-5.482E-1	3.861E-1	5.192E+1
-5.433E-1	3.893E-1	5.227E+1
-5.433E-1	4.185E-1	5.177E+1
-5.514E-1	3.796E-1	5.189E+1
-5.514E-1	3.634E-1	5.187E+1
-5.417E-1	3.829E-1	5.190E+1
-5.449E-1	3.764E-1	5.196E+1
-5.514E-1	3.699E-1	5.195E+1
-5.466E-1	3.731E-1	5.183E+1
-5.449E-1	3.958E-1	5.181E+1
-5.482E-1	3.829E-1	5.172E+1
-5.498E-1	3.634E-1	5.209E+1
-5.482E-1	3.796E-1	5.185E+1
-5.433E-1	3.699E-1	5.212E+1
-5.433E-1	3.861E-1	5.193E+1
-5.498E-1	3.796E-1	5.182E+1
-5.482E-1	4.023E-1	5.185E+1
-5.449E-1	3.699E-1	5.196E+1
-5.466E-1	3.764E-1	5.206E+1
-5.514E-1	3.926E-1	5.183E+1
-5.466E-1	3.926E-1	5.213E+1
-5.401E-1	3.893E-1	5.206E+1
-5.482E-1	3.764E-1	5.179E+1
-5.498E-1	3.893E-1	5.174E+1
-5.482E-1	3.861E-1	5.186E+1
-5.417E-1	3.926E-1	5.167E+1
-5.466E-1	3.991E-1	5.196E+1
-5.547E-1	4.023E-1	5.197E+1
-5.498E-1	4.218E-1	5.206E+1
-5.433E-1	3.796E-1	5.171E+1
-5.433E-1	3.893E-1	5.210E+1
-5.514E-1	3.796E-1	5.192E+1
-5.482E-1	3.796E-1	5.195E+1
-5.401E-1	3.893E-1	5.204E+1
-5.466E-1	3.861E-1	5.216E+1
-5.514E-1	3.958E-1	5.159E+1
-5.498E-1	3.601E-1	5.196E+1
-5.417E-1	3.634E-1	5.205E+1
-5.449E-1	4.088E-1	5.185E+1
-5.498E-1	4.056E-1	5.169E+1
-5.482E-1	3.861E-1	5.188E+1
-5.417E-1	3.731E-1	5.209E+1
-5.433E-1	4.121E-1	5.183E+1
-5.482E-1	3.796E-1	5.182E+1
-5.498E-1	3.861E-1	5.217E+1
-5.433E-1	3.829E-1	5.179E+1
-5.417E-1	3.893E-1	5.181E+1
-5.531E-1	3.958E-1	5.202E+1
-5.482E-1	3.829E-1	5.212E+1
-5.417E-1	3.958E-1	5.203E+1
-5.449E-1	4.056E-1	5.178E+1
-5.514E-1	3.926E-1	5.202E+1
-5.466E-1	3.958E-1	5.202E+1
-5.433E-1	4.023E-1	5.209E+1
-5.449E-1	3.861E-1	5.193E+1
-5.514E-1	3.893E-1	5.209E+1
-5.466E-1	3.731E-1	5.177E+1
-5.433E-1	3.731E-1	5.209E+1
-5.401E-1	4.056E-1	5.167E+1
-5.514E-1	3.861E-1	5.201E+1
-5.449E-1	3.601E-1	5.206E+1
-5.401E-1	3.764E-1	5.212E+1
-5.449E-1	3.796E-1	5.180E+1
-5.531E-1	3.926E-1	5.166E+1
-5.466E-1	3.958E-1	5.191E+1
-5.433E-1	3.893E-1	5.183E+1
-5.449E-1	3.829E-1	5.166E+1
-5.514E-1	3.991E-1	5.207E+1
-5.482E-1	3.958E-1	5.203E+1
-5.401E-1	3.764E-1	5.169E+1
-5.449E-1	3.796E-1	5.184E+1
-5.498E-1	3.861E-1	5.172E+1
-5.482E-1	3.731E-1	5.232E+1
-5.417E-1	3.926E-1	5.193E+1
-5.449E-1	4.023E-1	5.191E+1
-5.498E-1	3.699E-1	5.206E+1
-5.482E-1	3.731E-1	5.196E+1
-5.417E-1	3.861E-1	5.221E+1
-5.466E-1	4.056E-1	5.194E+1
-5.514E-1	3.958E-1	5.181E+1
-5.466E-1	3.731E-1	5.194E+1
-5.417E-1	3.666E-1	5.174E+1
-5.433E-1	3.699E-1	5.183E+1
-5.531E-1	3.958E-1	5.188E+1
-5.482E-1	3.861E-1	5.214E+1
-5.417E-1	3.796E-1	5.167E+1
-5.449E-1	4.088E-1	5.171E+1
-5.514E-1	3.861E-1	5.175E+1
-5.466E-1	3.958E-1	5.193E+1
-5.449E-1	3.958E-1	5.181E+1
-5.466E-1	3.926E-1	5.166E+1
-5.514E-1	3.634E-1	5.197E+1
-5.482E-1	3.958E-1	5.198E+1
-5.466E-1	3.991E-1	5.195E+1
-5.449E-1	3.829E-1	5.172E+1
-5.514E-1	3.731E-1	5.191E+1
-5.498E-1	3.731E-1	5.203E+1
-5.417E-1	4.023E-1	5.192E+1
-5.433E-1	3.861E-1	5.174E+1
-5.498E-1	3.699E-1	5.183E+1
-5.514E-1	3.666E-1	5.188E+1
-5.433E-1	3.958E-1	5.204E+1
-5.433E-1	3.764E-1	5.186E+1
-5.514E-1	3.893E-1	5.171E+1
-5.482E-1	3.861E-1	5.189E+1
-5.433E-1	3.991E-1	5.205E+1
-5.466E-1	4.088E-1	5.187E+1
-5.498E-1	3.893E-1	5.161E+1
-5.449E-1	3.796E-1	5.199E+1
-5.401E-1	4.023E-1	5.198E+1
-5.433E-1	3.796E-1	5.177E+1
-5.466E-1	3.861E-1	5.199E+1
-5.514E-1	3.926E-1	5.198E+1
-5.433E-1	3.666E-1	5.192E+1
-5.466E-1	3.829E-1	5.189E+1
-5.531E-1	3.764E-1	5.188E+1
-5.482E-1	3.926E-1	5.185E+1
-5.417E-1	3.634E-1	5.215E+1
-5.449E-1	3.991E-1	5.194E+1
-5.531E-1	3.861E-1	5.170E+1
-5.482E-1	3.829E-1	5.181E+1
-5.449E-1	3.731E-1	5.187E+1
-5.466E-1	3.764E-1	5.174E+1
-5.482E-1	3.958E-1	5.212E+1
-5.482E-1	3.666E-1	5.160E+1
-5.417E-1	3.764E-1	5.192E+1
-5.449E-1	3.666E-1	5.166E+1
-5.498E-1	3.829E-1	5.212E+1
-5.482E-1	3.991E-1	5.176E+1
-5.417E-1	3.731E-1	5.198E+1
-5.482E-1	4.056E-1	5.181E+1
-5.498E-1	3.764E-1	5.182E+1
-5.466E-1	3.731E-1	5.202E+1
-5.433E-1	3.926E-1	5.202E+1
-5.482E-1	3.796E-1	5.172E+1
-5.498E-1	3.893E-1	5.155E+1
-5.466E-1	3.926E-1	5.185E+1
-5.401E-1	3.991E-1	5.204E+1
-5.433E-1	3.829E-1	5.181E+1
-5.514E-1	3.893E-1	5.203E+1
-5.482E-1	3.861E-1	5.192E+1
-5.433E-1	3.796E-1	5.160E+1
-5.482E-1	3.926E-1	5.196E+1
-5.498E-1	3.764E-1	5.200E+1
-5.498E-1	3.829E-1	5.179E+1
-5.449E-1	3.991E-1	5.176E+1
-5.449E-1	3.796E-1	5.186E+1
-5.531E-1	3.829E-1	5.196E+1
-5.498E-1	3.829E-1	5.212E+1
-5.401E-1	3.829E-1	5.214E+1
-5.417E-1	3.796E-1	5.209E+1
-5.531E-1	3.796E-1	5.192E+1
-5.466E-1	3.796E-1	5.212E+1
-5.417E-1	3.991E-1	5.165E+1
-5.449E-1	3.926E-1	5.184E+1
-5.514E-1	3.731E-1	5.207E+1
-5.514E-1	3.796E-1	5.231E+1
-5.449E-1	4.121E-1	5.190E+1
-5.449E-1	3.731E-1	5.171E+1
-5.514E-1	4.023E-1	5.170E+1
-5.498E-1	3.958E-1	5.203E+1
-5.417E-1	3.699E-1	5.200E+1
-5.433E-1	4.056E-1	5.190E+1
-5.498E-1	3.926E-1	5.214E+1
-5.466E-1	3.958E-1	5.186E+1
-5.433E-1	3.666E-1	5.187E+1
-5.466E-1	3.893E-1	5.185E+1
-5.514E-1	3.958E-1	5.193E+1
-5.498E-1	3.893E-1	5.172E+1
-5.417E-1	3.893E-1	5.196E+1
-5.466E-1	3.893E-1	5.192E+1
-5.514E-1	3.926E-1	5.205E+1
-5.482E-1	3.926E-1	5.187E+1
-5.433E-1	3.958E-1	5.192E+1
-5.449E-1	3.764E-1	5.193E+1
-5.498E-1	3.991E-1	5.172E+1
-5.482E-1	3.829E-1	5.180E+1
-5.433E-1	3.991E-1	5.171E+1
-5.433E-1	3.926E-1	5.191E+1
-5.514E-1	3.829E-1	5.190E+1
-5.482E-1	3.926E-1	5.232E+1
-5.417E-1	3.829E-1	5.195E+1
-5.449E-1	3.926E-1	5.203E+1
-5.514E-1	3.861E-1	5.173E+1
-5.482E-1	3.796E-1	5.197E+1
-5.417E-1	3.764E-1	5.186E+1
-5.449E-1	4.023E-1	5.215E+1
-5.514E-1	3.829E-1	5.194E+1
-5.482E-1	3.893E-1	5.162E+1
-5.417E-1	3.958E-1	5.184E+1
-5.449E-1	3.829E-1	5.200E+1
-5.514E-1	3.796E-1	5.183E+1
-5.466E-1	3.764E-1	5.188E+1
-5.449E-1	3.958E-1	5.174E+1
-5.449E-1	3.764E-1	5.193E+1
-5.498E-1	3.731E-1	5.179E+1
-5.482E-1	3.991E-1	5.216E+1
-5.449E-1	3.926E-1	5.208E+1
-5.466E-1	3.829E-1	5.171E+1
-5.498E-1	3.829E-1	5.209E+1
-5.466E-1	3.764E-1	5.190E+1
-5.449E-1	3.958E-1	5.180E+1
-5.449E-1	3.829E-1	5.195E+1
-5.531E-1	3.991E-1	5.186E+1
-5.498E-1	3.764E-1	5.190E+1
-5.417E-1	3.796E-1	5.188E+1
-5.433E-1	3.699E-1	5.185E+1
-5.498E-1	3.926E-1	5.172E+1
-5.482E-1	4.153E-1	5.169E+1
-5.417E-1	4.056E-1	5.190E+1
-5.433E-1	3.796E-1	5.185E+1
-5.531E-1	4.121E-1	5.190E+1
-5.482E-1	4.088E-1	5.176E+1
-5.417E-1	3.893E-1	5.187E+1
-5.433E-1	3.764E-1	5.204E+1
-5.531E-1	3.731E-1	5.187E+1
-5.466E-1	3.861E-1	5.186E+1
-5.433E-1	3.926E-1	5.180E+1
-5.466E-1	4.056E-1	5.196E+1
-5.531E-1	3.893E-1	5.198E+1
-5.466E-1	3.926E-1	5.193E+1
-5.449E-1	3.699E-1	5.202E+1
-5.433E-1	3.666E-1	5.189E+1
-5.498E-1	3.764E-1	5.192E+1
-5.466E-1	3.893E-1	5.180E+1
-5.401E-1	3.861E-1	5.205E+1
-5.433E-1	4.056E-1	5.208E+1
-5.498E-1	3.958E-1	5.172E+1
-5.482E-1	3.861E-1	5.206E+1
-5.417E-1	3.666E-1	5.198E+1
-5.449E-1	3.958E-1	5.196E+1
-5.498E-1	3.764E-1	5.210E+1
-5.482E-1	3.991E-1	5.181E+1
-5.417E-1	3.634E-1	5.201E+1
-5.449E-1	3.764E-1	5.198E+1
-5.498E-1	3.796E-1	5.178E+1
-5.482E-1	3.796E-1	5.197E+1
-5.417E-1	3.893E-1	5.185E+1
-5.466E-1	3.893E-1	5.192E+1
-5.531E-1	3.958E-1	5.185E+1
-5.498E-1	3.796E-1	5.202E+1
-5.401E-1	3.861E-1	5.176E+1
-5.401E-1	3.861E-1	5.191E+1
-5.514E-1	3.634E-1	5.178E+1
-5.482E-1	3.893E-1	5.192E+1
-5.449E-1	3.699E-1	5.157E+1
-5.449E-1	3.666E-1	5.207E+1
-5.531E-1	3.699E-1	5.172E+1
-5.498E-1	3.893E-1	5.179E+1
-5.417E-1	3.926E-1	5.169E+1
-5.466E-1	3.958E-1	5.176E+1
-5.482E-1	3.893E-1	5.174E+1
-5.498E-1	4.023E-1	5.201E+1
-5.433E-1	3.893E-1	5.173E+1
-5.433E-1	3.958E-1	5.202E+1
-5.514E-1	3.893E-1	5.190E+1
-5.482E-1	3.958E-1	5.212E+1
-5.433E-1	3.893E-1	5.174E+1
-5.449E-1	3.861E-1	5.185E+1
-5.514E-1	3.796E-1	5.180E+1
-5.466E-1	3.893E-1	5.168E+1
-5.433E-1	3.958E-1	5.206E+1
-5.433E-1	3.861E-1	5.174E+1
-5.514E-1	3.926E-1	5.151E+1
-5.482E-1	3.829E-1	5.192E+1
-5.401E-1	4.153E-1	5.203E+1
-5.433E-1	3.861E-1	5.166E+1
-5.498E-1	3.601E-1	5.202E+1
-5.466E-1	4.088E-1	5.207E+1
-5.401E-1	3.991E-1	5.185E+1
-5.466E-1	3.861E-1	5.189E+1
-5.498E-1	3.764E-1	5.209E+1
-5.482E-1	3.796E-1	5.194E+1
-5.433E-1	3.796E-1	5.192E+1
-5.433E-1	3.764E-1	5.188E+1
-5.531E-1	3.926E-1	5.201E+1
-5.498E-1	3.893E-1	5.188E+1
-5.417E-1	3.893E-1	5.191E+1
-5.482E-1	3.926E-1	5.187E+1
-5.482E-1	3.926E-1	5.188E+1
-5.466E-1	3.893E-1	5.199E+1
-5.433E-1	3.796E-1	5.204E+1
-5.482E-1	3.861E-1	5.185E+1
-5.498E-1	3.829E-1	5.169E+1
-5.466E-1	3.796E-1	5.198E+1
-5.417E-1	3.829E-1	5.178E+1
-5.482E-1	3.958E-1	5.192E+1
-5.498E-1	3.764E-1	5.170E+1
-5.466E-1	3.699E-1	5.172E+1
-5.417E-1	3.699E-1	5.201E+1
-5.466E-1	3.666E-1	5.189E+1
-5.498E-1	3.764E-1	5.191E+1
-5.482E-1	3.764E-1	5.208E+1
-5.417E-1	3.893E-1	5.192E+1
-5.449E-1	4.088E-1	5.186E+1
-5.514E-1	3.893E-1	5.172E+1
-5.482E-1	3.926E-1	5.175E+1
-5.433E-1	4.056E-1	5.200E+1
-5.466E-1	3.796E-1	5.191E+1
-5.514E-1	3.926E-1	5.179E+1
-5.498E-1	4.088E-1	5.208E+1
-5.417E-1	3.926E-1	5.188E+1
-5.449E-1	3.958E-1	5.179E+1
-5.498E-1	3.764E-1	5.196E+1
-5.449E-1	3.764E-1	5.212E+1
-5.401E-1	3.861E-1	5.185E+1
-5.466E-1	3.926E-1	5.189E+1
-5.498E-1	3.764E-1	5.197E+1
-5.498E-1	3.731E-1	5.198E+1
-5.433E-1	3.796E-1	5.157E+1
-5.466E-1	3.829E-1	5.169E+1
-5.498E-1	3.926E-1	5.174E+1
-5.466E-1	4.023E-1	5.197E+1
-5.401E-1	4.056E-1	5.177E+1
-5.466E-1	3.926E-1	5.182E+1
-5.514E-1	3.731E-1	5.191E+1
-5.514E-1	3.699E-1	5.195E+1
-5.433E-1	3.796E-1	5.178E+1
-5.466E-1	3.861E-1	5.201E+1
-5.514E-1	3.926E-1	5.181E+1
-5.498E-1	3.893E-1	5.167E+1
-5.401E-1	3.731E-1	5.192E+1
-5.401E-1	4.088E-1	5.172E+1
-5.498E-1	3.861E-1	5.173E+1
-5.466E-1	3.699E-1	5.172E+1
-5.433E-1	3.958E-1	5.181E+1
-5.466E-1	3.861E-1	5.195E+1
-5.514E-1	3.666E-1	5.185E+1
-5.498E-1	3.699E-1	5.175E+1
-5.417E-1	3.829E-1	5.206E+1
-5.433E-1	3.861E-1	5.210E+1
-5.498E-1	3.861E-1	5.198E+1
-5.482E-1	4.023E-1	5.193E+1
-5.433E-1	4.023E-1	5.210E+1
-5.449E-1	3.991E-1	5.193E+1
-5.498E-1	3.893E-1	5.188E+1
-5.466E-1	3.893E-1	5.209E+1
-5.417E-1	3.893E-1	5.176E+1
-5.449E-1	3.796E-1	5.184E+1
-5.482E-1	3.796E-1	5.191E+1
-5.482E-1	3.926E-1	5.175E+1
-5.433E-1	3.829E-1	5.174E+1
-5.449E-1	3.893E-1	5.176E+1
-5.531E-1	3.926E-1	5.176E+1
-5.482E-1	3.926E-1	5.205E+1
-5.417E-1	3.829E-1	5.188E+1
-5.449E-1	3.991E-1	5.192E+1
-5.482E-1	3.731E-1	5.193E+1
-5.466E-1	3.958E-1	5.192E+1
-5.433E-1	4.023E-1	5.201E+1
-5.449E-1	3.731E-1	5.164E+1
-5.514E-1	3.893E-1	5.185E+1
-5.466E-1	4.023E-1	5.167E+1
-5.417E-1	3.926E-1	5.196E+1
-5.433E-1	3.764E-1	5.196E+1
-5.498E-1	3.796E-1	5.204E+1
-5.466E-1	3.861E-1	5.176E+1
-5.466E-1	3.829E-1	5.166E+1
-5.433E-1	3.829E-1	5.186E+1
-5.514E-1	3.634E-1	5.182E+1
-5.498E-1	3.926E-1	5.202E+1
-5.433E-1	4.088E-1	5.189E+1
-5.433E-1	3.829E-1	5.202E+1
-5.482E-1	3.829E-1	5.172E+1
-5.466E-1	3.991E-1	5.201E+1
-5.401E-1	3.893E-1	5.176E+1
-5.449E-1	3.861E-1	5.171E+1
-5.514E-1	3.634E-1	5.201E+1
-5.498E-1	3.796E-1	5.183E+1
-5.401E-1	3.796E-1	5.175E+1
-5.449E-1	3.893E-1	5.183E+1
-5.514E-1	3.796E-1	5.203E+1
-5.482E-1	3.829E-1	5.165E+1
-5.433E-1	3.861E-1	5.174E+1
-5.449E-1	4.023E-1	5.184E+1
-5.514E-1	3.861E-1	5.208E+1
-5.466E-1	3.926E-1	5.173E+1
-5.449E-1	4.056E-1	5.202E+1
-5.433E-1	4.056E-1	5.200E+1
-5.498E-1	3.861E-1	5.175E+1
-5.514E-1	3.991E-1	5.160E+1
-5.401E-1	4.023E-1	5.208E+1
-5.466E-1	3.926E-1	5.211E+1
-5.498E-1	3.829E-1	5.191E+1
-5.482E-1	4.088E-1	5.187E+1
-5.433E-1	3.731E-1	5.216E+1
-5.449E-1	3.893E-1	5.188E+1
-5.482E-1	3.926E-1	5.188E+1
-5.498E-1	3.634E-1	5.148E+1
-5.417E-1	3.893E-1	5.188E+1
-5.449E-1	3.666E-1	5.199E+1
-5.498E-1	4.056E-1	5.186E+1
-5.482E-1	3.699E-1	5.192E+1
-5.433E-1	3.764E-1	5.156E+1
-5.433E-1	3.764E-1	5.170E+1
-5.514E-1	3.796E-1	5.183E+1
-5.514E-1	3.764E-1	5.217E+1
-5.433E-1	3.893E-1	5.191E+1
-5.433E-1	3.796E-1	5.183E+1
-5.482E-1	3.861E-1	5.168E+1
-5.498E-1	3.634E-1	5.203E+1
-5.401E-1	3.958E-1	5.209E+1
-5.466E-1	3.893E-1	5.209E+1
-5.498E-1	3.796E-1	5.200E+1
-5.482E-1	3.861E-1	5.154E+1
-5.417E-1	3.829E-1	5.198E+1
-5.466E-1	3.991E-1	5.180E+1
-5.498E-1	3.861E-1	5.193E+1
-5.466E-1	3.764E-1	5.182E+1
-5.417E-1	3.699E-1	5.183E+1
-5.449E-1	3.991E-1	5.162E+1
-5.531E-1	3.764E-1	5.173E+1
-5.466E-1	3.991E-1	5.181E+1
-5.417E-1	4.056E-1	5.199E+1
-5.433E-1	3.861E-1	5.189E+1
-5.514E-1	3.796E-1	5.197E+1
-5.449E-1	4.121E-1	5.172E+1
-5.449E-1	3.958E-1	5.169E+1
-5.449E-1	3.764E-1	5.195E+1
-5.514E-1	3.764E-1	5.176E+1
-5.482E-1	3.796E-1	5.192E+1
-5.401E-1	3.829E-1	5.203E+1
-5.433E-1	3.796E-1	5.192E+1
-5.514E-1	3.958E-1	5.186E+1
-5.482E-1	3.699E-1	5.202E+1
-5.433E-1	3.796E-1	5.191E+1
-5.433E-1	3.861E-1	5.171E+1
-5.482E-1	3.504E-1	5.182E+1
-5.514E-1	3.764E-1	5.221E+1
-5.417E-1	3.893E-1	5.192E+1
-5.449E-1	3.893E-1	5.191E+1
-5.514E-1	3.893E-1	5.184E+1
-5.498E-1	3.764E-1	5.177E+1
-5.385E-1	3.796E-1	5.180E+1
-5.466E-1	3.731E-1	5.203E+1
-5.482E-1	3.893E-1	5.210E+1
-5.449E-1	3.796E-1	5.170E+1
-5.433E-1	3.861E-1	5.193E+1
-5.482E-1	3.829E-1	5.172E+1
-5.531E-1	3.764E-1	5.169E+1
-5.466E-1	3.699E-1	5.177E+1
-5.417E-1	3.666E-1	5.201E+1
-5.433E-1	3.926E-1	5.189E+1
-5.482E-1	3.634E-1	5.176E+1
-5.449E-1	3.958E-1	5.209E+1
-5.385E-1	3.861E-1	5.177E+1
-5.433E-1	3.829E-1	5.190E+1
-5.514E-1	3.829E-1	5.191E+1
-5.466E-1	3.796E-1	5.190E+1
-5.401E-1	3.634E-1	5.187E+1
-5.466E-1	3.764E-1	5.188E+1
-5.498E-1	3.764E-1	5.170E+1
-5.498E-1	3.958E-1	5.198E+1
-5.417E-1	3.861E-1	5.177E+1
-5.433E-1	3.829E-1	5.191E+1
-5.498E-1	4.023E-1	5.164E+1
-5.482E-1	3.958E-1	5.204E+1
-5.401E-1	3.926E-1	5.173E+1
-5.449E-1	3.601E-1	5.189E+1
-5.482E-1	3.926E-1	5.160E+1
-5.482E-1	3.893E-1	5.198E+1
-5.417E-1	4.056E-1	5.192E+1
-5.433E-1	3.796E-1	5.185E+1
-5.498E-1	3.861E-1	5.187E+1
-5.449E-1	4.023E-1	5.185E+1
-5.401E-1	3.537E-1	5.176E+1
-5.449E-1	3.699E-1	5.198E+1
-5.514E-1	4.056E-1	5.196E+1
-5.466E-1	3.829E-1	5.178E+1
-5.417E-1	3.861E-1	5.197E+1
-5.433E-1	3.958E-1	5.196E+1
-5.514E-1	3.893E-1	5.175E+1
-5.466E-1	4.023E-1	5.179E+1
-5.417E-1	3.926E-1	5.163E+1
-5.449E-1	3.958E-1	5.203E+1
-5.514E-1	3.926E-1	5.158E+1
-5.482E-1	3.731E-1	5.197E+1
-5.417E-1	3.893E-1	5.214E+1
-5.417E-1	3.893E-1	5.201E+1
-5.514E-1	3.893E-1	5.201E+1
-5.466E-1	3.893E-1	5.182E+1
-5.417E-1	3.829E-1	5.170E+1
-5.433E-1	3.861E-1	5.179E+1
-5.498E-1	3.796E-1	5.200E+1
-5.482E-1	3.958E-1	5.204E+1
-5.417E-1	3.537E-1	5.191E+1
-5.433E-1	3.666E-1	5.176E+1
-5.498E-1	3.601E-1	5.187E+1
-5.482E-1	3.926E-1	5.172E+1
-5.417E-1	3.699E-1	5.193E+1
-5.433E-1	3.861E-1	5.188E+1
-5.482E-1	4.023E-1	5.177E+1
-5.482E-1	3.861E-1	5.171E+1
-5.401E-1	4.056E-1	5.186E+1
-5.433E-1	3.796E-1	5.187E+1
-5.514E-1	3.731E-1	5.181E+1
-5.498E-1	3.764E-1	5.188E+1
-5.417E-1	3.893E-1	5.178E+1
-5.433E-1	3.861E-1	5.182E+1
-5.498E-1	3.893E-1	5.194E+1
-5.466E-1	3.991E-1	5.172E+1
-5.433E-1	3.796E-1	5.179E+1
-5.433E-1	3.699E-1	5.179E+1
-5.498E-1	3.893E-1	5.181E+1
-5.449E-1	3.958E-1	5.184E+1
-5.417E-1	3.991E-1	5.198E+1
-5.433E-1	3.958E-1	5.194E+1
-5.498E-1	4.023E-1	5.200E+1
-5.482E-1	3.861E-1	5.201E+1
-5.417E-1	3.893E-1	5.171E+1
-5.433E-1	3.796E-1	5.188E+1
-5.514E-1	3.861E-1	5.196E+1
-5.449E-1	3.893E-1	5.208E+1
-5.401E-1	3.731E-1	5.166E+1
-5.449E-1	3.926E-1	5.181E+1
-5.498E-1	3.699E-1	5.161E+1
-5.482E-1	4.023E-1	5.167E+1
-5.401E-1	3.893E-1	5.202E+1
-5.433E-1	3.666E-1	5.174E+1
-5.514E-1	3.861E-1	5.185E+1
-5.482E-1	3.731E-1	5.184E+1
-5.401E-1	3.958E-1	5.210E+1
-5.417E-1	3.796E-1	5.173E+1
-5.466E-1	3.764E-1	5.168E+1
-5.498E-1	3.764E-1	5.178E+1
-5.417E-1	4.088E-1	5.182E+1
-5.433E-1	3.958E-1	5.171E+1
-5.514E-1	3.861E-1	5.189E+1
-5.482E-1	3.796E-1	5.184E+1
-5.417E-1	3.893E-1	5.172E+1
-5.433E-1	3.926E-1	5.194E+1
-5.531E-1	3.569E-1	5.188E+1
-5.482E-1	3.861E-1	5.182E+1
-5.401E-1	3.569E-1	5.181E+1
-5.449E-1	4.056E-1	5.184E+1
-5.514E-1	3.861E-1	5.191E+1
-5.466E-1	4.088E-1	5.202E+1
-5.417E-1	3.796E-1	5.182E+1
-5.449E-1	3.796E-1	5.190E+1
-5.498E-1	3.796E-1	5.169E+1
-5.449E-1	3.796E-1	5.179E+1
-5.401E-1	3.796E-1	5.172E+1
-5.417E-1	3.796E-1	5.198E+1
-5.498E-1	3.926E-1	5.167E+1
-5.498E-1	3.537E-1	5.200E+1
-5.401E-1	3.731E-1	5.179E+1
-5.433E-1	3.926E-1	5.184E+1
-5.482E-1	3.861E-1	5.206E+1
-5.466E-1	3.796E-1	5.210E+1
-5.401E-1	3.958E-1	5.191E+1
-5.466E-1	3.764E-1	5.186E+1
-5.514E-1	3.958E-1	5.180E+1
-5.482E-1	3.796E-1	5.172E+1
-5.401E-1	3.926E-1	5.194E+1
-5.449E-1	3.796E-1	5.161E+1
-5.514E-1	3.893E-1	5.178E+1
[truncated: 483,815 more rows]
