# Supplementary material for: Improved ANAP incorporation and VCF analysis reveal details of P2X7 current facilitation and a limited conformational interplay between ATP binding and the intracellular ballast domain
Source: eLife. 2023 Jan 4;12:e82479. doi: 10.7554/eLife.82479 (PMC9859053; doi:10.7554/eLife.82479)
Supplement: Table 2—source data 1. [file elife-82479-table2-data1.zip › Table-2_source-data-1/22k20-10.csv]

-1.021E-1	4.185E-1	3.858E+1
-1.054E-1	4.445E-1	3.861E+1
-1.119E-1	4.153E-1	3.864E+1
-1.103E-1	4.348E-1	3.853E+1
-1.038E-1	4.153E-1	3.849E+1
-1.054E-1	4.250E-1	3.867E+1
-1.135E-1	4.250E-1	3.864E+1
-1.086E-1	4.315E-1	3.870E+1
-1.038E-1	4.185E-1	3.870E+1
-1.054E-1	4.153E-1	3.862E+1
-1.167E-1	4.056E-1	3.883E+1
-1.086E-1	4.283E-1	3.854E+1
-1.038E-1	4.023E-1	3.848E+1
-1.038E-1	4.218E-1	3.853E+1
-1.135E-1	4.088E-1	3.870E+1
-1.086E-1	3.991E-1	3.864E+1
-1.021E-1	3.958E-1	3.870E+1
-1.086E-1	4.315E-1	3.858E+1
-1.119E-1	4.153E-1	3.856E+1
-1.103E-1	4.218E-1	3.858E+1
-1.021E-1	4.121E-1	3.850E+1
-1.054E-1	4.121E-1	3.862E+1
-1.135E-1	4.056E-1	3.858E+1
-1.103E-1	4.445E-1	3.860E+1
-1.070E-1	4.250E-1	3.863E+1
-1.086E-1	4.121E-1	3.852E+1
-1.119E-1	4.153E-1	3.848E+1
-1.070E-1	4.121E-1	3.860E+1
-1.054E-1	3.991E-1	3.849E+1
-1.070E-1	4.121E-1	3.847E+1
-1.119E-1	4.056E-1	3.882E+1
-1.103E-1	3.958E-1	3.882E+1
-1.054E-1	4.121E-1	3.863E+1
-1.070E-1	4.153E-1	3.858E+1
-1.135E-1	4.218E-1	3.856E+1
-1.103E-1	3.958E-1	3.876E+1
-1.021E-1	3.958E-1	3.854E+1
-1.070E-1	4.445E-1	3.867E+1
-1.119E-1	4.121E-1	3.867E+1
-1.103E-1	4.056E-1	3.877E+1
-1.005E-1	4.250E-1	3.854E+1
-1.070E-1	4.607E-1	3.866E+1
-1.103E-1	4.121E-1	3.887E+1
-1.119E-1	4.348E-1	3.869E+1
-1.054E-1	4.088E-1	3.869E+1
-1.054E-1	4.315E-1	3.842E+1
-1.135E-1	4.380E-1	3.867E+1
-1.086E-1	4.315E-1	3.857E+1
-1.054E-1	3.893E-1	3.866E+1
-1.038E-1	4.121E-1	3.865E+1
-1.151E-1	4.348E-1	3.846E+1
-1.070E-1	4.348E-1	3.852E+1
-1.038E-1	4.153E-1	3.861E+1
-1.070E-1	3.926E-1	3.862E+1
-1.119E-1	4.445E-1	3.862E+1
-1.086E-1	3.926E-1	3.844E+1
-1.038E-1	4.283E-1	3.871E+1
-1.070E-1	4.218E-1	3.858E+1
-1.103E-1	4.056E-1	3.854E+1
-1.103E-1	4.445E-1	3.854E+1
-1.038E-1	4.283E-1	3.835E+1
-1.054E-1	3.926E-1	3.862E+1
-1.103E-1	3.958E-1	3.865E+1
-1.103E-1	4.477E-1	3.831E+1
-1.021E-1	4.153E-1	3.856E+1
-1.086E-1	4.218E-1	3.844E+1
-1.135E-1	4.283E-1	3.881E+1
-1.103E-1	4.445E-1	3.864E+1
-1.054E-1	4.185E-1	3.856E+1
-1.038E-1	4.056E-1	3.870E+1
-1.119E-1	4.315E-1	3.868E+1
-1.070E-1	4.250E-1	3.857E+1
-1.054E-1	4.153E-1	3.859E+1
-1.070E-1	3.991E-1	3.860E+1
-1.151E-1	4.315E-1	3.870E+1
-1.103E-1	4.250E-1	3.855E+1
-1.021E-1	4.380E-1	3.873E+1
-1.070E-1	4.056E-1	3.883E+1
-1.119E-1	4.056E-1	3.860E+1
-1.103E-1	3.926E-1	3.845E+1
-1.005E-1	4.023E-1	3.865E+1
-1.054E-1	4.218E-1	3.843E+1
-1.119E-1	4.185E-1	3.868E+1
-1.086E-1	4.250E-1	3.881E+1
-1.038E-1	3.991E-1	3.869E+1
-1.070E-1	4.283E-1	3.844E+1
-1.119E-1	4.121E-1	3.865E+1
-1.103E-1	4.348E-1	3.872E+1
-1.038E-1	3.958E-1	3.866E+1
-1.070E-1	3.893E-1	3.859E+1
-1.119E-1	4.250E-1	3.857E+1
-1.086E-1	4.218E-1	3.874E+1
-1.021E-1	4.153E-1	3.856E+1
-1.054E-1	4.153E-1	3.867E+1
-1.103E-1	4.250E-1	3.863E+1
-1.103E-1	4.056E-1	3.893E+1
-1.038E-1	4.153E-1	3.854E+1
-1.038E-1	4.121E-1	3.860E+1
-1.135E-1	4.088E-1	3.877E+1
-1.119E-1	4.250E-1	3.835E+1
-1.021E-1	4.121E-1	3.861E+1
-1.070E-1	4.283E-1	3.848E+1
-1.151E-1	4.315E-1	3.856E+1
-1.086E-1	4.056E-1	3.828E+1
-1.054E-1	4.218E-1	3.882E+1
-1.038E-1	4.283E-1	3.869E+1
-1.119E-1	4.185E-1	3.889E+1
-1.086E-1	4.477E-1	3.868E+1
-1.021E-1	4.121E-1	3.875E+1
-1.038E-1	4.153E-1	3.846E+1
-1.135E-1	4.315E-1	3.849E+1
-1.070E-1	4.250E-1	3.865E+1
-1.038E-1	4.185E-1	3.861E+1
-1.054E-1	4.153E-1	3.869E+1
-1.119E-1	4.348E-1	3.863E+1
-1.086E-1	4.153E-1	3.853E+1
-1.054E-1	4.250E-1	3.878E+1
-1.070E-1	4.218E-1	3.847E+1
-1.151E-1	4.056E-1	3.853E+1
-1.070E-1	4.056E-1	3.889E+1
-1.038E-1	3.991E-1	3.857E+1
-1.038E-1	4.348E-1	3.852E+1
-1.119E-1	4.218E-1	3.862E+1
-1.103E-1	4.315E-1	3.834E+1
-1.038E-1	4.283E-1	3.867E+1
-1.038E-1	4.283E-1	3.858E+1
-1.119E-1	4.023E-1	3.869E+1
-1.103E-1	4.088E-1	3.871E+1
-1.054E-1	4.153E-1	3.870E+1
-1.086E-1	4.121E-1	3.863E+1
-1.135E-1	4.121E-1	3.882E+1
-1.070E-1	4.056E-1	3.858E+1
-1.038E-1	4.153E-1	3.852E+1
-1.054E-1	4.315E-1	3.864E+1
-1.119E-1	4.283E-1	3.839E+1
-1.086E-1	4.056E-1	3.863E+1
-1.038E-1	4.185E-1	3.858E+1
-1.038E-1	4.185E-1	3.856E+1
-1.119E-1	4.153E-1	3.858E+1
-1.135E-1	4.153E-1	3.877E+1
-1.038E-1	3.926E-1	3.873E+1
-1.054E-1	4.088E-1	3.872E+1
-1.119E-1	4.218E-1	3.854E+1
-1.070E-1	4.121E-1	3.865E+1
-1.054E-1	4.250E-1	3.869E+1
-1.070E-1	4.121E-1	3.851E+1
-1.135E-1	4.380E-1	3.866E+1
-1.086E-1	4.218E-1	3.866E+1
-1.038E-1	3.926E-1	3.885E+1
-1.070E-1	4.153E-1	3.873E+1
-1.119E-1	4.088E-1	3.875E+1
-1.103E-1	4.315E-1	3.847E+1
-1.054E-1	3.926E-1	3.863E+1
-1.038E-1	4.380E-1	3.861E+1
-1.135E-1	4.218E-1	3.879E+1
-1.119E-1	4.315E-1	3.844E+1
-1.054E-1	4.283E-1	3.850E+1
-1.054E-1	4.023E-1	3.862E+1
-1.119E-1	4.153E-1	3.859E+1
-1.070E-1	4.283E-1	3.861E+1
-1.021E-1	4.088E-1	3.868E+1
-1.054E-1	4.153E-1	3.866E+1
-1.103E-1	4.283E-1	3.845E+1
-1.119E-1	3.991E-1	3.860E+1
-1.038E-1	4.348E-1	3.878E+1
-1.054E-1	4.153E-1	3.879E+1
-1.119E-1	4.153E-1	3.881E+1
-1.119E-1	4.088E-1	3.853E+1
-1.038E-1	4.185E-1	3.855E+1
-1.038E-1	4.348E-1	3.866E+1
-1.103E-1	4.283E-1	3.860E+1
-1.103E-1	4.056E-1	3.869E+1
-1.038E-1	4.153E-1	3.850E+1
-1.054E-1	4.121E-1	3.869E+1
-1.086E-1	4.153E-1	3.867E+1
-1.119E-1	4.121E-1	3.860E+1
-1.005E-1	4.250E-1	3.862E+1
-1.070E-1	4.153E-1	3.876E+1
-1.103E-1	4.121E-1	3.850E+1
-1.086E-1	4.023E-1	3.860E+1
-1.038E-1	4.380E-1	3.868E+1
-1.070E-1	4.121E-1	3.866E+1
-1.151E-1	4.348E-1	3.856E+1
-1.103E-1	4.250E-1	3.843E+1
-1.054E-1	4.283E-1	3.876E+1
-1.054E-1	3.958E-1	3.887E+1
-1.119E-1	4.088E-1	3.870E+1
-1.086E-1	4.185E-1	3.871E+1
-1.021E-1	3.926E-1	3.844E+1
-1.086E-1	4.023E-1	3.838E+1
-1.103E-1	4.121E-1	3.860E+1
-1.103E-1	4.121E-1	3.859E+1
-1.038E-1	4.185E-1	3.871E+1
-1.054E-1	4.218E-1	3.854E+1
-1.119E-1	4.218E-1	3.837E+1
-1.086E-1	4.185E-1	3.853E+1
-1.038E-1	4.185E-1	3.855E+1
-1.054E-1	4.218E-1	3.856E+1
-1.119E-1	4.056E-1	3.860E+1
-1.119E-1	4.315E-1	3.862E+1
-1.021E-1	4.121E-1	3.856E+1
-1.086E-1	4.283E-1	3.868E+1
-1.151E-1	4.380E-1	3.887E+1
-1.103E-1	4.121E-1	3.862E+1
-1.038E-1	3.958E-1	3.855E+1
-1.054E-1	4.185E-1	3.856E+1
-1.119E-1	4.348E-1	3.842E+1
-1.086E-1	4.121E-1	3.836E+1
-1.038E-1	4.121E-1	3.873E+1
-1.054E-1	4.121E-1	3.880E+1
-1.103E-1	4.185E-1	3.856E+1
-1.103E-1	4.250E-1	3.874E+1
-1.005E-1	4.185E-1	3.839E+1
-1.086E-1	4.185E-1	3.846E+1
-1.119E-1	3.893E-1	3.855E+1
-1.103E-1	4.380E-1	3.837E+1
-1.054E-1	4.088E-1	3.873E+1
-1.054E-1	3.991E-1	3.866E+1
-1.103E-1	4.185E-1	3.869E+1
-1.103E-1	4.056E-1	3.864E+1
-1.038E-1	4.023E-1	3.858E+1
-1.070E-1	3.991E-1	3.821E+1
-1.119E-1	4.153E-1	3.864E+1
-1.103E-1	4.380E-1	3.848E+1
-1.054E-1	4.153E-1	3.858E+1
-1.086E-1	3.958E-1	3.874E+1
-1.135E-1	4.056E-1	3.871E+1
-1.119E-1	4.283E-1	3.845E+1
-1.021E-1	4.153E-1	3.868E+1
-1.054E-1	4.153E-1	3.839E+1
-1.119E-1	4.121E-1	3.852E+1
-1.103E-1	4.185E-1	3.856E+1
-1.038E-1	4.023E-1	3.851E+1
-1.054E-1	4.056E-1	3.858E+1
-1.119E-1	4.477E-1	3.846E+1
-1.103E-1	4.218E-1	3.850E+1
-1.038E-1	4.185E-1	3.862E+1
-1.070E-1	4.315E-1	3.879E+1
-1.135E-1	4.348E-1	3.849E+1
-1.103E-1	4.283E-1	3.859E+1
-1.038E-1	4.477E-1	3.861E+1
-1.054E-1	3.958E-1	3.829E+1
-1.086E-1	4.250E-1	3.866E+1
-1.135E-1	4.348E-1	3.859E+1
-1.038E-1	4.348E-1	3.842E+1
-1.070E-1	4.315E-1	3.865E+1
-1.119E-1	3.958E-1	3.858E+1
-1.103E-1	4.315E-1	3.854E+1
-1.054E-1	3.991E-1	3.853E+1
-1.054E-1	4.283E-1	3.854E+1
-1.103E-1	4.380E-1	3.879E+1
-1.103E-1	4.185E-1	3.861E+1
-1.054E-1	4.250E-1	3.856E+1
-1.038E-1	4.283E-1	3.870E+1
-1.119E-1	4.185E-1	3.877E+1
-1.086E-1	4.380E-1	3.858E+1
-1.054E-1	4.380E-1	3.873E+1
-1.070E-1	4.153E-1	3.863E+1
-1.151E-1	4.121E-1	3.866E+1
-1.086E-1	4.185E-1	3.855E+1
-1.021E-1	4.315E-1	3.838E+1
-1.054E-1	4.121E-1	3.843E+1
-1.135E-1	4.283E-1	3.865E+1
-1.135E-1	4.250E-1	3.861E+1
-1.021E-1	3.893E-1	3.872E+1
-1.038E-1	4.250E-1	3.851E+1
-1.119E-1	4.185E-1	3.869E+1
-1.070E-1	4.380E-1	3.848E+1
-1.038E-1	4.056E-1	3.878E+1
-1.070E-1	3.991E-1	3.845E+1
-1.103E-1	4.380E-1	3.877E+1
-1.119E-1	4.380E-1	3.901E+1
-1.038E-1	4.185E-1	3.881E+1
-1.054E-1	4.121E-1	3.833E+1
-1.135E-1	4.283E-1	3.867E+1
-1.119E-1	4.121E-1	3.849E+1
-1.070E-1	4.056E-1	3.862E+1
-1.054E-1	4.153E-1	3.845E+1
-1.135E-1	3.991E-1	3.867E+1
-1.070E-1	4.218E-1	3.841E+1
-1.038E-1	4.315E-1	3.876E+1
-1.038E-1	4.023E-1	3.865E+1
-1.103E-1	4.153E-1	3.852E+1
-1.086E-1	4.153E-1	3.832E+1
-1.038E-1	4.056E-1	3.849E+1
-1.086E-1	4.088E-1	3.878E+1
-1.119E-1	3.958E-1	3.862E+1
-1.086E-1	4.121E-1	3.864E+1
-1.038E-1	4.218E-1	3.852E+1
-1.054E-1	4.218E-1	3.856E+1
-1.119E-1	4.218E-1	3.851E+1
-1.119E-1	4.121E-1	3.865E+1
-1.038E-1	4.153E-1	3.843E+1
-1.038E-1	4.283E-1	3.840E+1
-1.135E-1	4.153E-1	3.868E+1
-1.086E-1	4.153E-1	3.857E+1
-1.021E-1	4.121E-1	3.869E+1
-1.038E-1	3.926E-1	3.866E+1
-1.119E-1	4.348E-1	3.841E+1
-1.103E-1	4.088E-1	3.845E+1
-1.054E-1	4.250E-1	3.854E+1
-1.038E-1	4.153E-1	3.856E+1
-1.103E-1	4.153E-1	3.849E+1
-1.103E-1	4.218E-1	3.871E+1
-1.021E-1	4.153E-1	3.859E+1
-1.038E-1	4.056E-1	3.849E+1
-1.119E-1	3.958E-1	3.860E+1
-1.086E-1	4.023E-1	3.856E+1
-1.054E-1	4.023E-1	3.851E+1
-1.038E-1	4.250E-1	3.897E+1
-1.135E-1	4.412E-1	3.842E+1
-1.119E-1	4.121E-1	3.854E+1
-1.054E-1	4.056E-1	3.867E+1
-1.038E-1	4.153E-1	3.831E+1
-1.119E-1	4.250E-1	3.837E+1
-1.086E-1	4.088E-1	3.846E+1
-1.021E-1	4.250E-1	3.870E+1
-1.054E-1	3.958E-1	3.870E+1
-1.103E-1	4.023E-1	3.852E+1
-1.103E-1	4.153E-1	3.866E+1
-1.005E-1	4.153E-1	3.847E+1
-1.070E-1	4.250E-1	3.849E+1
-1.119E-1	4.153E-1	3.881E+1
-1.103E-1	4.250E-1	3.866E+1
-1.021E-1	4.121E-1	3.870E+1
-1.070E-1	4.315E-1	3.852E+1
-1.119E-1	4.088E-1	3.860E+1
-1.086E-1	4.023E-1	3.867E+1
-1.021E-1	4.218E-1	3.865E+1
-1.038E-1	4.185E-1	3.855E+1
-1.135E-1	4.348E-1	3.858E+1
-1.086E-1	4.023E-1	3.850E+1
-1.038E-1	4.056E-1	3.853E+1
-1.054E-1	3.958E-1	3.872E+1
-1.103E-1	4.348E-1	3.864E+1
-1.119E-1	4.218E-1	3.859E+1
-1.021E-1	4.088E-1	3.827E+1
-1.070E-1	4.088E-1	3.872E+1
-1.103E-1	3.926E-1	3.867E+1
-1.119E-1	4.121E-1	3.869E+1
-1.021E-1	4.056E-1	3.847E+1
-1.054E-1	4.185E-1	3.853E+1
-1.119E-1	3.926E-1	3.864E+1
-1.103E-1	4.283E-1	3.878E+1
-1.038E-1	4.088E-1	3.846E+1
-1.038E-1	4.283E-1	3.858E+1
-1.119E-1	4.348E-1	3.844E+1
-1.119E-1	4.023E-1	3.862E+1
-1.054E-1	4.477E-1	3.870E+1
-1.021E-1	4.056E-1	3.850E+1
-1.103E-1	4.185E-1	3.855E+1
-1.086E-1	4.185E-1	3.861E+1
-1.070E-1	4.250E-1	3.890E+1
-1.021E-1	4.023E-1	3.817E+1
-1.135E-1	4.250E-1	3.869E+1
-1.103E-1	4.121E-1	3.855E+1
-1.021E-1	4.121E-1	3.853E+1
-1.054E-1	4.121E-1	3.868E+1
-1.119E-1	4.185E-1	3.859E+1
-1.119E-1	4.121E-1	3.861E+1
-1.021E-1	4.218E-1	3.875E+1
-1.038E-1	4.315E-1	3.868E+1
-1.135E-1	4.088E-1	3.839E+1
-1.119E-1	4.023E-1	3.849E+1
-1.038E-1	4.315E-1	3.872E+1
-1.054E-1	4.088E-1	3.829E+1
-1.119E-1	4.023E-1	3.846E+1
-1.119E-1	4.250E-1	3.852E+1
-1.021E-1	4.315E-1	3.868E+1
-1.054E-1	4.056E-1	3.885E+1
-1.103E-1	4.185E-1	3.853E+1
-1.119E-1	4.023E-1	3.849E+1
-1.038E-1	4.445E-1	3.856E+1
-1.038E-1	4.283E-1	3.859E+1
-1.103E-1	4.121E-1	3.847E+1
-1.086E-1	4.348E-1	3.851E+1
-1.038E-1	4.185E-1	3.847E+1
-1.086E-1	4.121E-1	3.832E+1
-1.135E-1	4.250E-1	3.856E+1
-1.103E-1	4.380E-1	3.874E+1
-1.038E-1	4.283E-1	3.878E+1
-1.054E-1	4.250E-1	3.845E+1
-1.103E-1	4.056E-1	3.856E+1
-1.086E-1	4.250E-1	3.863E+1
-1.021E-1	4.056E-1	3.865E+1
-1.038E-1	4.283E-1	3.863E+1
-1.103E-1	4.023E-1	3.855E+1
-1.103E-1	3.991E-1	3.879E+1
-1.054E-1	3.926E-1	3.863E+1
-1.054E-1	4.218E-1	3.833E+1
-1.135E-1	4.185E-1	3.864E+1
-1.135E-1	4.218E-1	3.844E+1
-1.005E-1	4.218E-1	3.849E+1
-1.054E-1	3.958E-1	3.860E+1
-1.119E-1	4.315E-1	3.853E+1
-1.103E-1	4.088E-1	3.882E+1
-1.021E-1	4.185E-1	3.841E+1
-1.070E-1	4.088E-1	3.864E+1
-1.103E-1	4.250E-1	3.877E+1
-1.103E-1	4.121E-1	3.865E+1
-1.054E-1	4.283E-1	3.865E+1
-1.038E-1	4.218E-1	3.848E+1
-1.103E-1	4.218E-1	3.856E+1
-1.086E-1	4.185E-1	3.851E+1
-1.038E-1	4.250E-1	3.869E+1
-1.038E-1	4.088E-1	3.838E+1
-1.103E-1	4.283E-1	3.848E+1
-1.103E-1	4.056E-1	3.858E+1
-1.038E-1	4.185E-1	3.846E+1
-1.054E-1	4.283E-1	3.858E+1
-1.103E-1	4.250E-1	3.835E+1
-1.103E-1	4.412E-1	3.853E+1
-1.038E-1	4.250E-1	3.859E+1
-1.086E-1	4.121E-1	3.875E+1
-1.119E-1	4.250E-1	3.835E+1
-1.119E-1	4.088E-1	3.847E+1
-1.054E-1	4.056E-1	3.845E+1
-1.054E-1	4.218E-1	3.835E+1
-1.103E-1	4.121E-1	3.869E+1
-1.119E-1	4.121E-1	3.869E+1
-1.054E-1	4.121E-1	3.873E+1
-1.038E-1	4.185E-1	3.853E+1
-1.086E-1	4.477E-1	3.855E+1
-1.086E-1	4.218E-1	3.844E+1
-1.021E-1	4.445E-1	3.852E+1
-1.070E-1	4.250E-1	3.847E+1
-1.103E-1	4.153E-1	3.864E+1
-1.119E-1	4.283E-1	3.835E+1
-1.070E-1	4.023E-1	3.877E+1
-1.021E-1	4.056E-1	3.863E+1
-1.119E-1	4.023E-1	3.871E+1
-1.086E-1	3.991E-1	3.859E+1
-1.038E-1	4.023E-1	3.870E+1
-1.038E-1	4.218E-1	3.853E+1
-1.103E-1	4.607E-1	3.861E+1
-1.103E-1	4.185E-1	3.882E+1
-1.038E-1	4.153E-1	3.878E+1
-1.038E-1	4.023E-1	3.853E+1
-1.103E-1	4.185E-1	3.862E+1
-1.119E-1	4.023E-1	3.871E+1
-1.038E-1	4.348E-1	3.829E+1
-1.038E-1	3.926E-1	3.854E+1
-1.119E-1	4.412E-1	3.843E+1
-1.103E-1	4.218E-1	3.857E+1
-1.021E-1	4.121E-1	3.866E+1
-1.054E-1	3.893E-1	3.852E+1
-1.103E-1	4.218E-1	3.856E+1
-1.103E-1	4.250E-1	3.850E+1
-1.070E-1	4.348E-1	3.860E+1
-1.038E-1	3.958E-1	3.859E+1
-1.119E-1	4.088E-1	3.862E+1
-1.086E-1	4.283E-1	3.838E+1
-1.054E-1	4.056E-1	3.857E+1
-1.054E-1	4.283E-1	3.839E+1
-1.103E-1	4.283E-1	3.836E+1
-1.135E-1	4.185E-1	3.857E+1
-1.038E-1	4.056E-1	3.861E+1
-1.054E-1	4.153E-1	3.855E+1
-1.119E-1	4.283E-1	3.842E+1
-1.086E-1	4.121E-1	3.868E+1
-1.054E-1	4.056E-1	3.861E+1
-1.070E-1	4.250E-1	3.856E+1
-1.103E-1	4.218E-1	3.844E+1
-1.070E-1	4.412E-1	3.868E+1
-1.021E-1	4.088E-1	3.829E+1
-1.038E-1	4.088E-1	3.832E+1
-1.135E-1	3.991E-1	3.841E+1
-1.103E-1	4.056E-1	3.878E+1
-1.038E-1	4.250E-1	3.842E+1
-1.038E-1	4.023E-1	3.856E+1
-1.119E-1	4.283E-1	3.860E+1
-1.086E-1	4.185E-1	3.854E+1
-1.038E-1	4.250E-1	3.861E+1
-1.038E-1	4.153E-1	3.868E+1
-1.086E-1	4.185E-1	3.855E+1
-1.119E-1	4.121E-1	3.867E+1
-1.038E-1	3.861E-1	3.841E+1
-1.038E-1	4.088E-1	3.865E+1
-1.103E-1	4.056E-1	3.850E+1
-1.103E-1	4.348E-1	3.859E+1
-1.070E-1	4.023E-1	3.853E+1
-1.038E-1	3.958E-1	3.857E+1
-1.086E-1	4.283E-1	3.827E+1
-1.119E-1	4.250E-1	3.857E+1
-1.021E-1	4.153E-1	3.864E+1
-1.038E-1	4.250E-1	3.847E+1
-1.103E-1	4.056E-1	3.861E+1
-1.135E-1	4.056E-1	3.858E+1
-1.054E-1	4.185E-1	3.866E+1
-1.086E-1	4.348E-1	3.862E+1
-1.070E-1	4.250E-1	3.842E+1
-1.103E-1	4.412E-1	3.849E+1
-1.038E-1	4.153E-1	3.845E+1
-1.038E-1	3.991E-1	3.854E+1
-1.086E-1	4.315E-1	3.844E+1
-1.103E-1	4.283E-1	3.848E+1
-1.070E-1	4.185E-1	3.861E+1
-1.054E-1	4.185E-1	3.858E+1
-1.119E-1	4.250E-1	3.837E+1
-1.119E-1	4.185E-1	3.860E+1
-1.038E-1	4.283E-1	3.834E+1
-1.070E-1	4.088E-1	3.852E+1
-1.086E-1	4.088E-1	3.857E+1
-1.135E-1	4.315E-1	3.869E+1
-1.054E-1	4.088E-1	3.849E+1
-1.021E-1	4.250E-1	3.858E+1
-1.119E-1	4.088E-1	3.866E+1
-1.086E-1	4.250E-1	3.884E+1
-1.038E-1	4.121E-1	3.865E+1
-1.054E-1	4.185E-1	3.854E+1
-1.103E-1	4.218E-1	3.883E+1
-1.119E-1	4.023E-1	3.854E+1
-1.038E-1	4.121E-1	3.866E+1
-1.054E-1	4.023E-1	3.845E+1
-1.135E-1	3.893E-1	3.861E+1
-1.119E-1	4.283E-1	3.853E+1
-1.038E-1	4.153E-1	3.841E+1
-1.038E-1	4.153E-1	3.839E+1
-1.119E-1	4.121E-1	3.856E+1
-1.086E-1	3.926E-1	3.847E+1
-1.054E-1	4.056E-1	3.842E+1
-1.070E-1	4.088E-1	3.862E+1
-1.103E-1	4.153E-1	3.850E+1
-1.135E-1	3.926E-1	3.870E+1
-1.038E-1	4.121E-1	3.823E+1
-1.070E-1	4.218E-1	3.857E+1
-1.086E-1	3.926E-1	3.861E+1
-1.135E-1	4.121E-1	3.861E+1
-1.021E-1	3.991E-1	3.859E+1
-1.054E-1	4.185E-1	3.869E+1
-1.119E-1	3.991E-1	3.872E+1
-1.103E-1	3.991E-1	3.834E+1
-1.054E-1	4.218E-1	3.848E+1
-1.038E-1	4.185E-1	3.836E+1
-1.070E-1	4.185E-1	3.869E+1
-1.086E-1	4.056E-1	3.861E+1
-1.038E-1	4.185E-1	3.854E+1
-1.021E-1	4.185E-1	3.852E+1
-1.135E-1	4.088E-1	3.865E+1
-1.086E-1	4.153E-1	3.854E+1
-1.038E-1	4.315E-1	3.841E+1
-1.070E-1	4.088E-1	3.868E+1
-1.086E-1	4.250E-1	3.846E+1
-1.103E-1	4.315E-1	3.843E+1
-1.021E-1	4.445E-1	3.883E+1
-1.054E-1	4.315E-1	3.856E+1
-1.103E-1	4.315E-1	3.843E+1
-1.086E-1	4.185E-1	3.877E+1
-1.021E-1	3.991E-1	3.856E+1
-1.070E-1	4.380E-1	3.849E+1
-1.119E-1	4.250E-1	3.853E+1
-1.103E-1	4.283E-1	3.880E+1
-1.021E-1	4.218E-1	3.875E+1
-1.021E-1	4.250E-1	3.868E+1
-1.119E-1	4.023E-1	3.850E+1
-1.103E-1	4.412E-1	3.849E+1
-1.054E-1	4.185E-1	3.867E+1
-1.021E-1	3.958E-1	3.844E+1
-1.086E-1	4.380E-1	3.829E+1
-1.135E-1	4.445E-1	3.837E+1
-1.070E-1	4.283E-1	3.851E+1
-1.054E-1	4.121E-1	3.862E+1
-1.103E-1	4.185E-1	3.833E+1
-1.070E-1	4.348E-1	3.853E+1
-1.054E-1	4.283E-1	3.858E+1
-1.021E-1	3.991E-1	3.833E+1
-1.086E-1	4.283E-1	3.839E+1
-1.119E-1	4.250E-1	3.872E+1
-1.038E-1	4.218E-1	3.851E+1
-1.038E-1	4.153E-1	3.874E+1
-1.119E-1	4.218E-1	3.836E+1
-1.119E-1	4.153E-1	3.831E+1
-1.054E-1	4.315E-1	3.860E+1
-1.038E-1	4.088E-1	3.834E+1
-1.103E-1	4.185E-1	3.849E+1
-1.103E-1	4.348E-1	3.828E+1
-1.054E-1	4.315E-1	3.848E+1
-1.038E-1	4.153E-1	3.843E+1
-1.119E-1	4.445E-1	3.853E+1
-1.103E-1	4.153E-1	3.848E+1
-1.038E-1	4.023E-1	3.849E+1
-1.038E-1	4.380E-1	3.861E+1
-1.103E-1	4.283E-1	3.847E+1
-1.119E-1	4.250E-1	3.843E+1
-1.038E-1	4.153E-1	3.866E+1
-1.038E-1	4.121E-1	3.866E+1
-1.103E-1	4.283E-1	3.858E+1
-1.119E-1	4.283E-1	3.874E+1
-1.054E-1	4.121E-1	3.863E+1
-1.021E-1	4.283E-1	3.833E+1
-1.119E-1	4.056E-1	3.855E+1
-1.103E-1	4.056E-1	3.846E+1
-1.038E-1	4.348E-1	3.863E+1
-1.021E-1	4.088E-1	3.844E+1
-1.086E-1	4.218E-1	3.839E+1
-1.103E-1	4.088E-1	3.861E+1
-1.038E-1	4.153E-1	3.847E+1
-1.086E-1	4.250E-1	3.865E+1
-1.119E-1	4.121E-1	3.853E+1
-1.119E-1	4.153E-1	3.834E+1
-1.054E-1	4.185E-1	3.874E+1
-1.054E-1	4.088E-1	3.832E+1
-1.119E-1	3.991E-1	3.846E+1
-1.119E-1	4.121E-1	3.845E+1
-1.021E-1	4.218E-1	3.831E+1
-1.054E-1	4.283E-1	3.848E+1
-1.086E-1	4.023E-1	3.853E+1
-1.070E-1	4.121E-1	3.841E+1
-1.054E-1	4.348E-1	3.869E+1
-1.070E-1	3.991E-1	3.848E+1
-1.119E-1	4.121E-1	3.872E+1
-1.103E-1	4.023E-1	3.841E+1
-1.054E-1	4.023E-1	3.844E+1
-1.021E-1	4.250E-1	3.833E+1
-1.070E-1	4.315E-1	3.841E+1
-1.103E-1	4.023E-1	3.863E+1
-1.054E-1	4.250E-1	3.858E+1
-1.054E-1	4.250E-1	3.853E+1
-1.119E-1	4.250E-1	3.826E+1
-1.119E-1	4.348E-1	3.843E+1
-1.054E-1	4.315E-1	3.853E+1
-1.021E-1	4.121E-1	3.856E+1
-1.119E-1	4.121E-1	3.838E+1
-1.086E-1	4.153E-1	3.867E+1
-1.070E-1	4.185E-1	3.844E+1
-1.038E-1	4.023E-1	3.866E+1
-1.119E-1	4.283E-1	3.868E+1
-1.103E-1	4.218E-1	3.851E+1
-1.054E-1	4.088E-1	3.858E+1
-1.038E-1	4.056E-1	3.852E+1
-1.119E-1	4.153E-1	3.854E+1
-1.119E-1	4.056E-1	3.848E+1
-1.038E-1	4.445E-1	3.853E+1
-1.054E-1	4.283E-1	3.857E+1
-1.135E-1	4.315E-1	3.847E+1
-1.086E-1	3.991E-1	3.857E+1
-1.054E-1	4.218E-1	3.856E+1
-1.038E-1	4.023E-1	3.885E+1
-1.135E-1	4.250E-1	3.844E+1
-1.119E-1	4.348E-1	3.834E+1
-1.054E-1	4.445E-1	3.856E+1
-1.005E-1	4.250E-1	3.852E+1
-1.119E-1	4.121E-1	3.862E+1
-1.119E-1	4.121E-1	3.846E+1
-1.054E-1	3.893E-1	3.859E+1
-1.054E-1	4.315E-1	3.829E+1
-1.103E-1	4.153E-1	3.832E+1
-1.103E-1	4.056E-1	3.856E+1
-1.054E-1	4.153E-1	3.839E+1
-1.054E-1	4.121E-1	3.833E+1
-1.135E-1	4.056E-1	3.860E+1
-1.119E-1	4.348E-1	3.844E+1
-1.054E-1	4.218E-1	3.861E+1
-1.038E-1	4.056E-1	3.861E+1
-1.086E-1	4.218E-1	3.842E+1
-1.086E-1	4.380E-1	3.826E+1
-1.038E-1	3.958E-1	3.844E+1
-1.038E-1	4.121E-1	3.858E+1
-1.135E-1	4.088E-1	3.837E+1
-1.070E-1	4.088E-1	3.835E+1
-1.054E-1	4.348E-1	3.836E+1
-1.054E-1	4.121E-1	3.860E+1
-1.103E-1	4.185E-1	3.841E+1
-1.103E-1	4.218E-1	3.846E+1
-1.021E-1	4.315E-1	3.860E+1
-1.070E-1	4.121E-1	3.858E+1
-1.086E-1	4.153E-1	3.858E+1
-1.119E-1	4.380E-1	3.851E+1
-1.021E-1	4.023E-1	3.856E+1
-1.038E-1	3.991E-1	3.847E+1
-1.086E-1	4.283E-1	3.826E+1
-1.135E-1	4.121E-1	3.861E+1
-1.038E-1	4.185E-1	3.824E+1
-1.021E-1	4.056E-1	3.860E+1
-1.103E-1	3.893E-1	3.837E+1
-1.103E-1	4.218E-1	3.824E+1
-1.038E-1	4.023E-1	3.869E+1
-1.054E-1	4.250E-1	3.855E+1
-1.103E-1	4.121E-1	3.846E+1
-1.119E-1	4.056E-1	3.857E+1
-1.021E-1	4.185E-1	3.860E+1
-1.038E-1	4.088E-1	3.852E+1
-1.103E-1	4.283E-1	3.842E+1
-1.119E-1	4.218E-1	3.845E+1
-1.038E-1	4.023E-1	3.868E+1
-1.054E-1	4.283E-1	3.852E+1
-1.086E-1	3.991E-1	3.847E+1
-1.086E-1	4.088E-1	3.831E+1
-1.038E-1	4.056E-1	3.855E+1
-1.070E-1	4.088E-1	3.849E+1
-1.103E-1	4.348E-1	3.821E+1
-1.151E-1	4.153E-1	3.858E+1
-1.038E-1	3.991E-1	3.852E+1
-1.070E-1	3.861E-1	3.858E+1
-1.119E-1	4.023E-1	3.852E+1
-1.119E-1	4.315E-1	3.851E+1
-1.070E-1	4.121E-1	3.832E+1
-1.038E-1	4.477E-1	3.831E+1
-1.103E-1	4.218E-1	3.858E+1
-1.135E-1	4.088E-1	3.860E+1
-1.038E-1	4.153E-1	3.879E+1
-1.038E-1	4.315E-1	3.844E+1
-1.086E-1	4.250E-1	3.844E+1
-1.086E-1	4.477E-1	3.859E+1
-1.038E-1	4.315E-1	3.846E+1
-1.038E-1	4.088E-1	3.849E+1
-1.135E-1	4.218E-1	3.837E+1
-1.103E-1	3.991E-1	3.832E+1
-1.054E-1	4.348E-1	3.874E+1
-1.038E-1	4.153E-1	3.849E+1
-1.086E-1	3.958E-1	3.852E+1
-1.119E-1	4.121E-1	3.860E+1
-1.038E-1	4.088E-1	3.846E+1
-1.038E-1	4.121E-1	3.850E+1
-1.119E-1	4.153E-1	3.867E+1
-1.135E-1	4.153E-1	3.845E+1
-1.054E-1	4.185E-1	3.842E+1
-1.054E-1	4.088E-1	3.848E+1
-1.103E-1	3.958E-1	3.852E+1
-1.119E-1	4.153E-1	3.852E+1
-1.038E-1	3.958E-1	3.857E+1
-1.054E-1	4.121E-1	3.850E+1
-1.086E-1	4.121E-1	3.845E+1
-1.103E-1	4.315E-1	3.862E+1
-1.070E-1	4.121E-1	3.822E+1
-1.054E-1	4.218E-1	3.843E+1
-1.135E-1	4.153E-1	3.837E+1
-1.119E-1	4.250E-1	3.831E+1
-1.021E-1	4.218E-1	3.861E+1
-1.070E-1	4.218E-1	3.843E+1
-1.135E-1	4.088E-1	3.849E+1
-1.103E-1	4.283E-1	3.851E+1
-1.038E-1	3.991E-1	3.847E+1
-1.038E-1	3.893E-1	3.826E+1
-1.086E-1	4.283E-1	3.857E+1
-1.119E-1	4.380E-1	3.837E+1
-1.038E-1	4.380E-1	3.847E+1
-1.021E-1	4.023E-1	3.848E+1
-1.119E-1	4.380E-1	3.869E+1
-1.151E-1	4.250E-1	3.838E+1
-1.021E-1	4.348E-1	3.861E+1
-1.054E-1	4.185E-1	3.840E+1
-1.103E-1	4.056E-1	3.843E+1
-1.119E-1	4.315E-1	3.851E+1
-1.054E-1	4.250E-1	3.853E+1
-1.070E-1	4.121E-1	3.857E+1
-1.119E-1	4.153E-1	3.856E+1
-1.119E-1	4.348E-1	3.823E+1
-1.005E-1	4.023E-1	3.850E+1
-1.054E-1	4.218E-1	3.854E+1
-1.103E-1	4.153E-1	3.839E+1
-1.119E-1	4.315E-1	3.854E+1
-1.054E-1	4.088E-1	3.838E+1
-1.038E-1	4.056E-1	3.843E+1
-1.103E-1	4.088E-1	3.858E+1
-1.103E-1	4.315E-1	3.838E+1
-1.038E-1	4.477E-1	3.859E+1
-1.038E-1	4.185E-1	3.861E+1
-1.086E-1	4.218E-1	3.844E+1
-1.119E-1	3.958E-1	3.851E+1
-1.070E-1	4.315E-1	3.863E+1
-1.021E-1	4.218E-1	3.850E+1
-1.103E-1	4.153E-1	3.840E+1
-1.119E-1	4.121E-1	3.847E+1
-1.038E-1	4.283E-1	3.853E+1
-1.038E-1	3.893E-1	3.844E+1
-1.103E-1	4.121E-1	3.842E+1
-1.103E-1	3.991E-1	3.856E+1
-1.086E-1	4.023E-1	3.850E+1
-1.054E-1	3.926E-1	3.866E+1
-1.103E-1	3.861E-1	3.849E+1
-1.103E-1	4.088E-1	3.832E+1
-1.054E-1	4.121E-1	3.820E+1
-1.054E-1	4.056E-1	3.829E+1
-1.103E-1	4.283E-1	3.819E+1
-1.135E-1	4.121E-1	3.842E+1
-1.054E-1	4.250E-1	3.874E+1
-1.054E-1	4.153E-1	3.850E+1
-1.103E-1	3.958E-1	3.874E+1
-1.151E-1	4.056E-1	3.865E+1
-1.070E-1	4.283E-1	3.853E+1
-1.054E-1	4.218E-1	3.855E+1
-1.086E-1	4.088E-1	3.832E+1
-1.103E-1	4.121E-1	3.866E+1
-1.054E-1	4.088E-1	3.837E+1
-1.021E-1	3.796E-1	3.867E+1
-1.151E-1	4.218E-1	3.841E+1
-1.151E-1	4.380E-1	3.855E+1
-1.054E-1	4.088E-1	3.855E+1
-1.054E-1	3.926E-1	3.843E+1
-1.119E-1	3.958E-1	3.838E+1
-1.103E-1	4.121E-1	3.836E+1
-1.054E-1	4.056E-1	3.837E+1
-1.038E-1	4.380E-1	3.849E+1
-1.119E-1	4.121E-1	3.844E+1
-1.103E-1	4.218E-1	3.853E+1
-1.070E-1	4.023E-1	3.859E+1
-1.070E-1	4.088E-1	3.848E+1
-1.119E-1	4.023E-1	3.854E+1
-1.119E-1	4.088E-1	3.851E+1
-1.054E-1	4.250E-1	3.842E+1
-1.021E-1	4.315E-1	3.831E+1
-1.103E-1	4.250E-1	3.840E+1
-1.135E-1	4.056E-1	3.863E+1
-1.054E-1	4.283E-1	3.862E+1
-1.038E-1	4.250E-1	3.843E+1
-1.086E-1	4.185E-1	3.841E+1
-1.103E-1	4.056E-1	3.864E+1
-1.054E-1	4.088E-1	3.839E+1
-1.038E-1	4.250E-1	3.820E+1
-1.086E-1	4.121E-1	3.858E+1
-1.103E-1	3.893E-1	3.851E+1
-1.038E-1	3.926E-1	3.850E+1
-1.038E-1	3.926E-1	3.835E+1
-1.103E-1	4.315E-1	3.841E+1
-1.119E-1	4.250E-1	3.844E+1
-1.070E-1	3.893E-1	3.827E+1
-1.054E-1	4.218E-1	3.845E+1
-1.119E-1	4.185E-1	3.863E+1
-1.119E-1	4.348E-1	3.839E+1
-1.086E-1	4.023E-1	3.867E+1
-1.054E-1	4.023E-1	3.828E+1
-1.103E-1	4.121E-1	3.841E+1
-1.119E-1	4.023E-1	3.861E+1
-1.054E-1	4.185E-1	3.857E+1
-1.038E-1	4.283E-1	3.840E+1
-1.119E-1	4.348E-1	3.845E+1
-1.103E-1	4.315E-1	3.842E+1
-1.038E-1	4.023E-1	3.844E+1
-1.038E-1	4.218E-1	3.868E+1
-1.070E-1	4.250E-1	3.853E+1
-1.119E-1	4.283E-1	3.861E+1
-1.070E-1	4.056E-1	3.840E+1
-1.021E-1	4.218E-1	3.835E+1
-1.103E-1	3.958E-1	3.846E+1
-1.103E-1	4.185E-1	3.826E+1
-1.054E-1	4.315E-1	3.858E+1
-1.070E-1	3.991E-1	3.844E+1
-1.086E-1	4.153E-1	3.853E+1
-1.135E-1	4.250E-1	3.835E+1
-1.054E-1	4.153E-1	3.835E+1
-1.038E-1	4.121E-1	3.839E+1
-1.103E-1	4.185E-1	3.858E+1
-1.151E-1	4.348E-1	3.846E+1
-1.038E-1	4.250E-1	3.866E+1
-1.054E-1	4.250E-1	3.847E+1
-1.086E-1	4.153E-1	3.852E+1
-1.119E-1	4.315E-1	3.855E+1
-1.070E-1	4.218E-1	3.841E+1
-1.070E-1	4.380E-1	3.855E+1
-1.086E-1	4.348E-1	3.824E+1
-1.119E-1	4.153E-1	3.847E+1
-1.038E-1	4.056E-1	3.843E+1
-1.054E-1	3.861E-1	3.839E+1
-1.086E-1	4.056E-1	3.840E+1
-1.119E-1	3.861E-1	3.833E+1
-1.054E-1	4.023E-1	3.830E+1
-1.038E-1	4.185E-1	3.838E+1
-1.103E-1	4.056E-1	3.841E+1
-1.135E-1	4.445E-1	3.839E+1
-1.054E-1	4.283E-1	3.845E+1
-1.054E-1	4.153E-1	3.863E+1
-1.103E-1	3.991E-1	3.868E+1
-1.103E-1	4.153E-1	3.846E+1
-1.070E-1	4.121E-1	3.846E+1
-1.038E-1	4.250E-1	3.835E+1
-1.103E-1	4.153E-1	3.848E+1
-1.135E-1	4.218E-1	3.859E+1
-1.054E-1	4.121E-1	3.838E+1
-1.021E-1	4.250E-1	3.843E+1
-1.070E-1	4.185E-1	3.810E+1
-1.103E-1	4.283E-1	3.834E+1
-1.070E-1	4.121E-1	3.831E+1
-1.054E-1	3.991E-1	3.843E+1
-1.054E-1	4.088E-1	3.872E+1
-1.135E-1	4.056E-1	3.842E+1
-1.038E-1	4.315E-1	3.844E+1
-1.038E-1	4.218E-1	3.853E+1
-1.086E-1	4.121E-1	3.829E+1
-1.135E-1	4.121E-1	3.821E+1
-1.054E-1	4.056E-1	3.862E+1
-1.054E-1	3.861E-1	3.844E+1
-1.103E-1	4.575E-1	3.827E+1
-1.119E-1	4.121E-1	3.838E+1
-1.086E-1	4.348E-1	3.843E+1
-1.054E-1	4.348E-1	3.837E+1
-1.103E-1	4.153E-1	3.853E+1
-1.135E-1	4.023E-1	3.847E+1
-1.038E-1	4.218E-1	3.850E+1
-1.086E-1	4.315E-1	3.855E+1
-1.086E-1	4.283E-1	3.846E+1
-1.151E-1	4.218E-1	3.833E+1
-1.054E-1	3.926E-1	3.869E+1
-1.038E-1	4.121E-1	3.828E+1
-1.103E-1	3.991E-1	3.841E+1
-1.119E-1	4.153E-1	3.842E+1
-1.054E-1	4.088E-1	3.858E+1
-1.038E-1	4.218E-1	3.841E+1
-1.103E-1	4.250E-1	3.867E+1
-1.103E-1	3.991E-1	3.817E+1
-1.054E-1	4.088E-1	3.837E+1
-1.070E-1	4.023E-1	3.823E+1
-1.070E-1	4.575E-1	3.839E+1
-1.119E-1	3.991E-1	3.819E+1
-1.070E-1	4.250E-1	3.841E+1
-1.054E-1	4.056E-1	3.816E+1
-1.103E-1	4.250E-1	3.817E+1
-1.086E-1	4.218E-1	3.833E+1
-1.054E-1	4.185E-1	3.833E+1
-1.038E-1	4.056E-1	3.850E+1
-1.086E-1	4.250E-1	3.830E+1
-1.135E-1	4.283E-1	3.865E+1
-1.038E-1	4.088E-1	3.824E+1
-1.038E-1	4.348E-1	3.828E+1
-1.070E-1	4.056E-1	3.848E+1
-1.119E-1	4.023E-1	3.850E+1
-1.070E-1	3.926E-1	3.834E+1
-1.054E-1	3.991E-1	3.858E+1
-1.103E-1	4.023E-1	3.846E+1
-1.119E-1	4.250E-1	3.851E+1
-1.086E-1	4.250E-1	3.840E+1
-1.021E-1	4.445E-1	3.856E+1
-1.103E-1	4.348E-1	3.853E+1
-1.119E-1	4.088E-1	3.846E+1
-1.070E-1	4.283E-1	3.848E+1
-1.054E-1	4.218E-1	3.859E+1
-1.086E-1	4.185E-1	3.853E+1
-1.135E-1	3.958E-1	3.831E+1
-1.070E-1	4.185E-1	3.833E+1
-1.038E-1	4.023E-1	3.820E+1
-1.086E-1	4.218E-1	3.836E+1
-1.103E-1	4.380E-1	3.839E+1
-1.054E-1	3.861E-1	3.842E+1
-1.038E-1	4.023E-1	3.840E+1
-1.086E-1	4.023E-1	3.854E+1
-1.135E-1	4.153E-1	3.837E+1
-1.070E-1	4.088E-1	3.855E+1
-1.038E-1	4.185E-1	3.851E+1
-1.103E-1	4.283E-1	3.854E+1
-1.135E-1	4.218E-1	3.857E+1
-1.086E-1	4.315E-1	3.833E+1
-1.038E-1	4.121E-1	3.845E+1
-1.103E-1	4.088E-1	3.859E+1
-1.119E-1	4.412E-1	3.839E+1
-1.086E-1	4.023E-1	3.849E+1
-1.054E-1	4.023E-1	3.852E+1
-1.103E-1	4.088E-1	3.834E+1
-1.103E-1	4.542E-1	3.815E+1
-1.070E-1	4.348E-1	3.840E+1
-1.038E-1	4.056E-1	3.823E+1
-1.103E-1	4.056E-1	3.852E+1
-1.119E-1	4.315E-1	3.832E+1
-1.070E-1	4.056E-1	3.837E+1
-1.038E-1	4.121E-1	3.842E+1
-1.070E-1	4.056E-1	3.848E+1
-1.135E-1	4.218E-1	3.837E+1
-1.103E-1	3.958E-1	3.824E+1
-1.005E-1	4.250E-1	3.826E+1
-1.103E-1	4.380E-1	3.830E+1
-1.103E-1	4.121E-1	3.854E+1
-1.086E-1	4.250E-1	3.836E+1
-1.038E-1	4.185E-1	3.825E+1
-1.103E-1	4.445E-1	3.824E+1
-1.135E-1	4.218E-1	3.830E+1
-1.070E-1	3.991E-1	3.840E+1
-1.038E-1	4.185E-1	3.836E+1
-1.070E-1	4.218E-1	3.843E+1
-1.119E-1	4.088E-1	3.856E+1
-1.054E-1	4.218E-1	3.844E+1
-1.054E-1	4.315E-1	3.841E+1
-1.086E-1	4.088E-1	3.853E+1
-1.103E-1	4.380E-1	3.849E+1
-1.054E-1	4.283E-1	3.853E+1
-1.038E-1	4.510E-1	3.855E+1
-1.086E-1	4.056E-1	3.840E+1
-1.103E-1	3.861E-1	3.846E+1
-1.070E-1	4.185E-1	3.846E+1
-1.038E-1	4.283E-1	3.845E+1
-1.086E-1	4.185E-1	3.805E+1
-1.119E-1	4.315E-1	3.835E+1
-1.070E-1	4.023E-1	3.830E+1
-1.038E-1	3.958E-1	3.840E+1
-1.086E-1	4.153E-1	3.848E+1
-1.119E-1	4.056E-1	3.837E+1
-1.070E-1	4.218E-1	3.836E+1
-1.038E-1	4.218E-1	3.855E+1
-1.119E-1	4.250E-1	3.855E+1
-1.135E-1	4.088E-1	3.831E+1
-1.086E-1	4.023E-1	3.830E+1
-1.038E-1	3.958E-1	3.830E+1
-1.086E-1	4.153E-1	3.834E+1
-1.119E-1	4.218E-1	3.845E+1
-1.038E-1	4.056E-1	3.842E+1
-1.021E-1	3.829E-1	3.845E+1
-1.086E-1	4.542E-1	3.833E+1
-1.086E-1	4.121E-1	3.842E+1
-1.070E-1	4.153E-1	3.829E+1
-1.021E-1	4.283E-1	3.851E+1
-1.070E-1	4.088E-1	3.869E+1
-1.119E-1	4.380E-1	3.831E+1
-1.070E-1	3.796E-1	3.831E+1
-1.038E-1	4.153E-1	3.835E+1
-1.086E-1	4.121E-1	3.827E+1
-1.135E-1	4.218E-1	3.851E+1
-1.070E-1	3.926E-1	3.837E+1
-1.038E-1	4.153E-1	3.856E+1
-1.119E-1	3.926E-1	3.835E+1
-1.119E-1	4.121E-1	3.824E+1
-1.070E-1	4.023E-1	3.835E+1
-1.038E-1	4.348E-1	3.804E+1
-1.103E-1	4.153E-1	3.830E+1
-1.103E-1	4.121E-1	3.836E+1
-1.038E-1	3.926E-1	3.831E+1
-1.021E-1	4.088E-1	3.830E+1
-1.086E-1	4.121E-1	3.839E+1
-1.119E-1	4.023E-1	3.814E+1
-1.038E-1	4.121E-1	3.835E+1
-1.054E-1	4.283E-1	3.859E+1
-1.054E-1	4.412E-1	3.839E+1
-1.103E-1	4.380E-1	3.861E+1
-1.070E-1	4.088E-1	3.835E+1
-1.038E-1	3.893E-1	3.849E+1
-1.103E-1	3.991E-1	3.868E+1
-1.151E-1	4.023E-1	3.804E+1
-1.086E-1	4.088E-1	3.839E+1
-1.021E-1	4.023E-1	3.827E+1
-1.054E-1	4.218E-1	3.848E+1
-1.086E-1	4.153E-1	3.837E+1
-1.070E-1	4.153E-1	3.829E+1
-1.038E-1	4.088E-1	3.855E+1
-1.103E-1	4.185E-1	3.844E+1
-1.119E-1	4.315E-1	3.826E+1
-1.070E-1	4.185E-1	3.851E+1
-1.038E-1	4.023E-1	3.850E+1
-1.086E-1	4.250E-1	3.843E+1
-1.119E-1	4.185E-1	3.849E+1
-1.086E-1	4.315E-1	3.841E+1
-1.038E-1	4.088E-1	3.829E+1
-1.070E-1	4.315E-1	3.829E+1
-1.119E-1	4.153E-1	3.841E+1
-1.038E-1	4.250E-1	3.827E+1
-1.054E-1	3.893E-1	3.835E+1
-1.086E-1	4.121E-1	3.841E+1
-1.119E-1	3.958E-1	3.856E+1
-1.070E-1	4.218E-1	3.838E+1
-1.054E-1	4.088E-1	3.823E+1
-1.119E-1	4.023E-1	3.851E+1
-1.119E-1	4.153E-1	3.822E+1
-1.086E-1	4.218E-1	3.841E+1
-1.038E-1	4.121E-1	3.824E+1
-1.103E-1	4.121E-1	3.859E+1
-1.119E-1	3.926E-1	3.820E+1
-1.054E-1	4.056E-1	3.854E+1
-1.038E-1	3.861E-1	3.838E+1
-1.103E-1	3.926E-1	3.813E+1
-1.135E-1	3.861E-1	3.860E+1
-1.086E-1	4.121E-1	3.836E+1
-1.038E-1	3.991E-1	3.844E+1
-1.103E-1	3.958E-1	3.842E+1
-1.135E-1	4.056E-1	3.832E+1
-1.070E-1	4.153E-1	3.840E+1
-1.021E-1	4.056E-1	3.837E+1
-1.103E-1	3.991E-1	3.836E+1
-1.135E-1	4.023E-1	3.840E+1
-1.038E-1	4.088E-1	3.854E+1
-1.005E-1	4.283E-1	3.833E+1
-1.086E-1	4.250E-1	3.851E+1
-1.119E-1	4.315E-1	3.838E+1
-1.054E-1	4.153E-1	3.836E+1
-1.070E-1	3.861E-1	3.832E+1
-1.070E-1	4.218E-1	3.842E+1
-1.135E-1	4.088E-1	3.832E+1
-1.054E-1	4.218E-1	3.837E+1
-1.021E-1	4.283E-1	3.830E+1
-1.119E-1	4.023E-1	3.845E+1
-1.119E-1	3.926E-1	3.839E+1
-1.070E-1	4.121E-1	3.845E+1
-1.005E-1	4.153E-1	3.855E+1
-1.086E-1	4.283E-1	3.824E+1
-1.119E-1	4.153E-1	3.841E+1
-1.054E-1	4.348E-1	3.833E+1
-1.038E-1	4.088E-1	3.842E+1
-1.086E-1	4.283E-1	3.841E+1
-1.119E-1	4.218E-1	3.833E+1
-1.038E-1	4.121E-1	3.829E+1
-1.038E-1	4.088E-1	3.851E+1
-1.119E-1	4.283E-1	3.838E+1
-1.135E-1	4.088E-1	3.865E+1
-1.119E-1	3.926E-1	3.829E+1
-1.021E-1	4.153E-1	3.844E+1
-1.103E-1	4.218E-1	3.840E+1
-1.135E-1	4.153E-1	3.850E+1
-1.086E-1	4.185E-1	3.850E+1
-1.038E-1	4.315E-1	3.835E+1
-1.103E-1	4.250E-1	3.835E+1
-1.135E-1	4.056E-1	3.841E+1
-1.054E-1	4.348E-1	3.829E+1
-1.038E-1	3.926E-1	3.833E+1
-1.070E-1	4.250E-1	3.812E+1
-1.119E-1	3.991E-1	3.838E+1
-1.038E-1	4.412E-1	3.859E+1
-1.054E-1	4.185E-1	3.845E+1
-1.070E-1	4.121E-1	3.842E+1
-1.135E-1	4.121E-1	3.848E+1
-1.086E-1	4.088E-1	3.830E+1
-1.070E-1	4.283E-1	3.838E+1
-1.103E-1	4.250E-1	3.859E+1
-1.103E-1	4.250E-1	3.848E+1
-1.070E-1	4.121E-1	3.827E+1
-1.054E-1	4.121E-1	3.842E+1
-1.086E-1	4.153E-1	3.860E+1
-1.103E-1	4.153E-1	3.837E+1
-1.054E-1	4.121E-1	3.821E+1
-1.038E-1	4.185E-1	3.845E+1
-1.086E-1	3.991E-1	3.841E+1
-1.119E-1	4.445E-1	3.847E+1
-1.086E-1	4.185E-1	3.834E+1
-1.021E-1	4.056E-1	3.847E+1
-1.135E-1	4.250E-1	3.842E+1
-1.135E-1	4.445E-1	3.851E+1
-1.086E-1	4.218E-1	3.848E+1
-1.021E-1	4.121E-1	3.848E+1
-1.086E-1	4.088E-1	3.827E+1
-1.119E-1	3.796E-1	3.847E+1
-1.054E-1	4.283E-1	3.870E+1
-1.054E-1	4.185E-1	3.847E+1
-1.086E-1	4.088E-1	3.846E+1
-1.135E-1	4.218E-1	3.823E+1
-1.054E-1	4.315E-1	3.838E+1
-1.054E-1	4.121E-1	3.840E+1
-1.086E-1	4.250E-1	3.850E+1
-1.103E-1	4.250E-1	3.853E+1
-1.021E-1	4.088E-1	3.829E+1
-1.038E-1	4.153E-1	3.825E+1
-1.086E-1	4.218E-1	3.844E+1
-1.119E-1	3.991E-1	3.825E+1
-1.070E-1	4.056E-1	3.830E+1
-1.054E-1	4.348E-1	3.844E+1
-1.086E-1	4.315E-1	3.820E+1
-1.135E-1	4.185E-1	3.844E+1
-1.086E-1	4.153E-1	3.839E+1
-1.054E-1	4.412E-1	3.840E+1
-1.054E-1	3.991E-1	3.838E+1
-1.103E-1	4.023E-1	3.846E+1
-1.103E-1	4.153E-1	3.850E+1
-1.038E-1	4.023E-1	3.834E+1
-1.086E-1	4.283E-1	3.848E+1
-1.119E-1	4.121E-1	3.832E+1
-1.070E-1	4.380E-1	3.854E+1
-1.021E-1	4.218E-1	3.851E+1
-1.086E-1	4.445E-1	3.824E+1
-1.135E-1	4.088E-1	3.848E+1
-1.070E-1	4.088E-1	3.834E+1
-1.070E-1	4.121E-1	3.850E+1
-1.103E-1	4.380E-1	3.826E+1
-1.135E-1	4.121E-1	3.860E+1
-1.054E-1	4.023E-1	3.844E+1
-1.070E-1	4.088E-1	3.826E+1
-1.103E-1	4.218E-1	3.819E+1
-1.119E-1	4.121E-1	3.834E+1
-1.103E-1	4.218E-1	3.827E+1
-1.054E-1	4.088E-1	3.824E+1
-1.086E-1	4.185E-1	3.837E+1
-1.103E-1	4.088E-1	3.847E+1
-1.070E-1	4.121E-1	3.818E+1
-1.054E-1	3.926E-1	3.839E+1
-1.119E-1	4.250E-1	3.821E+1
-1.086E-1	4.088E-1	3.847E+1
-1.086E-1	4.218E-1	3.828E+1
-1.038E-1	4.121E-1	3.838E+1
-1.070E-1	4.218E-1	3.840E+1
-1.119E-1	4.445E-1	3.861E+1
-1.070E-1	3.958E-1	3.845E+1
-1.038E-1	4.283E-1	3.825E+1
-1.103E-1	4.348E-1	3.836E+1
-1.103E-1	4.412E-1	3.851E+1
-1.070E-1	4.218E-1	3.853E+1
-1.038E-1	4.185E-1	3.844E+1
-1.054E-1	4.121E-1	3.841E+1
-1.119E-1	4.250E-1	3.835E+1
-1.070E-1	4.283E-1	3.809E+1
-1.038E-1	3.958E-1	3.830E+1
-1.086E-1	4.185E-1	3.848E+1
-1.135E-1	4.185E-1	3.840E+1
-1.070E-1	4.088E-1	3.850E+1
-1.038E-1	4.283E-1	3.875E+1
-1.103E-1	4.121E-1	3.847E+1
-1.119E-1	4.283E-1	3.835E+1
-1.070E-1	4.185E-1	3.854E+1
-1.038E-1	4.023E-1	3.822E+1
-1.086E-1	3.893E-1	3.848E+1
-1.119E-1	4.023E-1	3.842E+1
-1.070E-1	3.829E-1	3.841E+1
-1.054E-1	4.121E-1	3.852E+1
-1.086E-1	3.958E-1	3.830E+1
-1.135E-1	4.185E-1	3.844E+1
-1.054E-1	4.153E-1	3.852E+1
-1.054E-1	4.121E-1	3.847E+1
-1.086E-1	4.315E-1	3.854E+1
-1.151E-1	4.445E-1	3.836E+1
-1.054E-1	4.185E-1	3.845E+1
-1.070E-1	4.380E-1	3.845E+1
-1.086E-1	4.218E-1	3.828E+1
-1.135E-1	4.088E-1	3.836E+1
-1.070E-1	4.153E-1	3.817E+1
-1.038E-1	4.153E-1	3.814E+1
-1.070E-1	4.153E-1	3.849E+1
-1.151E-1	3.991E-1	3.838E+1
-1.038E-1	4.315E-1	3.854E+1
-1.054E-1	3.958E-1	3.839E+1
-1.103E-1	3.926E-1	3.846E+1
-1.135E-1	4.056E-1	3.826E+1
-1.086E-1	4.185E-1	3.878E+1
-1.005E-1	4.185E-1	3.852E+1
-1.070E-1	4.315E-1	3.831E+1
-1.151E-1	4.185E-1	3.811E+1
-1.070E-1	4.445E-1	3.845E+1
-1.038E-1	4.121E-1	3.829E+1
-1.086E-1	4.023E-1	3.824E+1
-1.119E-1	4.445E-1	3.833E+1
-1.103E-1	4.023E-1	3.832E+1
-1.038E-1	4.056E-1	3.838E+1
-1.070E-1	4.088E-1	3.835E+1
-1.135E-1	4.283E-1	3.855E+1
-1.070E-1	4.185E-1	3.831E+1
-1.038E-1	3.991E-1	3.846E+1
-1.086E-1	4.023E-1	3.848E+1
-1.119E-1	4.283E-1	3.819E+1
-1.054E-1	4.088E-1	3.841E+1
-1.038E-1	4.121E-1	3.820E+1
-1.086E-1	4.121E-1	3.833E+1
-1.119E-1	3.926E-1	3.858E+1
-1.054E-1	4.153E-1	3.823E+1
-1.054E-1	3.926E-1	3.839E+1
-1.086E-1	4.315E-1	3.857E+1
-1.119E-1	4.315E-1	3.851E+1
-1.070E-1	4.121E-1	3.837E+1
-1.005E-1	4.023E-1	3.832E+1
-1.086E-1	4.121E-1	3.829E+1
-1.135E-1	4.121E-1	3.811E+1
-1.070E-1	4.380E-1	3.840E+1
-1.070E-1	4.445E-1	3.876E+1
-1.086E-1	4.056E-1	3.848E+1
-1.119E-1	4.088E-1	3.830E+1
-1.038E-1	4.056E-1	3.856E+1
-1.054E-1	4.153E-1	3.818E+1
-1.086E-1	4.153E-1	3.815E+1
-1.103E-1	4.023E-1	3.837E+1
-1.086E-1	4.185E-1	3.822E+1
-1.038E-1	4.185E-1	3.837E+1
-1.086E-1	4.283E-1	3.842E+1
-1.103E-1	4.056E-1	3.833E+1
-1.086E-1	4.023E-1	3.849E+1
-1.054E-1	4.121E-1	3.840E+1
-1.103E-1	4.121E-1	3.846E+1
-1.151E-1	4.412E-1	3.850E+1
-1.086E-1	4.088E-1	3.842E+1
-1.054E-1	3.958E-1	3.824E+1
-1.103E-1	4.121E-1	3.838E+1
-1.151E-1	4.121E-1	3.851E+1
-1.038E-1	4.088E-1	3.829E+1
-1.021E-1	4.185E-1	3.835E+1
-1.086E-1	4.121E-1	3.849E+1
-1.151E-1	4.185E-1	3.832E+1
-1.054E-1	3.991E-1	3.820E+1
-1.070E-1	4.088E-1	3.844E+1
-1.086E-1	4.185E-1	3.838E+1
-1.151E-1	3.958E-1	3.826E+1
-1.054E-1	4.185E-1	3.840E+1
-1.054E-1	4.088E-1	3.835E+1
-1.103E-1	4.283E-1	3.832E+1
-1.103E-1	4.023E-1	3.841E+1
-1.070E-1	4.153E-1	3.826E+1
-1.021E-1	4.056E-1	3.840E+1
-1.086E-1	4.315E-1	3.822E+1
-1.103E-1	3.926E-1	3.839E+1
-1.070E-1	4.380E-1	3.849E+1
-1.038E-1	4.121E-1	3.830E+1
-1.070E-1	4.315E-1	3.833E+1
-1.119E-1	3.731E-1	3.830E+1
-1.086E-1	3.958E-1	3.828E+1
-1.038E-1	4.315E-1	3.819E+1
-1.103E-1	4.153E-1	3.841E+1
-1.103E-1	4.185E-1	3.831E+1
-1.086E-1	3.958E-1	3.836E+1
-1.070E-1	4.250E-1	3.818E+1
-1.054E-1	4.218E-1	3.830E+1
-1.086E-1	4.185E-1	3.849E+1
-1.070E-1	4.121E-1	3.835E+1
-1.021E-1	4.185E-1	3.840E+1
-1.086E-1	4.185E-1	3.834E+1
-1.151E-1	4.056E-1	3.850E+1
-1.086E-1	4.315E-1	3.834E+1
-1.038E-1	4.121E-1	3.857E+1
-1.103E-1	3.991E-1	3.857E+1
-1.135E-1	4.023E-1	3.861E+1
-1.054E-1	4.056E-1	3.838E+1
-1.054E-1	4.250E-1	3.854E+1
-1.070E-1	4.250E-1	3.839E+1
-1.135E-1	4.283E-1	3.810E+1
-1.070E-1	4.088E-1	3.832E+1
-1.021E-1	4.283E-1	3.849E+1
-1.119E-1	4.153E-1	3.851E+1
-1.119E-1	4.218E-1	3.865E+1
-1.054E-1	4.056E-1	3.854E+1
-1.038E-1	4.121E-1	3.853E+1
-1.103E-1	4.056E-1	3.842E+1
-1.119E-1	4.023E-1	3.821E+1
-1.054E-1	4.250E-1	3.853E+1
-1.021E-1	4.121E-1	3.838E+1
-1.103E-1	4.283E-1	3.854E+1
-1.086E-1	4.185E-1	3.870E+1
-1.086E-1	4.250E-1	3.841E+1
-1.038E-1	4.121E-1	3.835E+1
-1.070E-1	3.926E-1	3.843E+1
-1.135E-1	4.056E-1	3.845E+1
-1.054E-1	3.958E-1	3.833E+1
-1.038E-1	4.153E-1	3.841E+1
-1.070E-1	4.185E-1	3.829E+1
-1.103E-1	4.121E-1	3.847E+1
-1.086E-1	4.185E-1	3.825E+1
-1.038E-1	4.218E-1	3.818E+1
-1.103E-1	4.380E-1	3.844E+1
-1.119E-1	4.218E-1	3.837E+1
-1.054E-1	4.121E-1	3.838E+1
-1.070E-1	4.056E-1	3.827E+1
-1.119E-1	3.991E-1	3.838E+1
-1.135E-1	4.121E-1	3.837E+1
-1.086E-1	3.958E-1	3.842E+1
-1.038E-1	4.218E-1	3.815E+1
-1.070E-1	4.218E-1	3.823E+1
-1.103E-1	4.218E-1	3.811E+1
-1.103E-1	4.218E-1	3.812E+1
-1.021E-1	4.056E-1	3.844E+1
-1.086E-1	4.348E-1	3.849E+1
-1.119E-1	4.153E-1	3.826E+1
-1.070E-1	4.153E-1	3.842E+1
-1.054E-1	4.153E-1	3.845E+1
-1.054E-1	3.958E-1	3.845E+1
-1.167E-1	4.121E-1	3.839E+1
-1.103E-1	4.056E-1	3.829E+1
-1.038E-1	4.185E-1	3.844E+1
-1.086E-1	3.958E-1	3.863E+1
-1.119E-1	4.153E-1	3.857E+1
-1.086E-1	3.991E-1	3.837E+1
-1.038E-1	4.023E-1	3.813E+1
-1.103E-1	4.153E-1	3.844E+1
-1.119E-1	3.958E-1	3.829E+1
-1.054E-1	4.445E-1	3.831E+1
-1.021E-1	4.315E-1	3.839E+1
-1.070E-1	4.445E-1	3.852E+1
-1.119E-1	4.315E-1	3.863E+1
-1.054E-1	4.121E-1	3.836E+1
-1.054E-1	4.056E-1	3.853E+1
-1.086E-1	4.185E-1	3.837E+1
-1.103E-1	4.218E-1	3.844E+1
-1.086E-1	4.153E-1	3.836E+1
-1.038E-1	4.153E-1	3.828E+1
-1.103E-1	4.121E-1	3.827E+1
-1.119E-1	4.056E-1	3.824E+1
-1.086E-1	4.380E-1	3.866E+1
-1.005E-1	4.315E-1	3.852E+1
-1.103E-1	4.121E-1	3.818E+1
-1.135E-1	4.088E-1	3.822E+1
-1.070E-1	4.056E-1	3.827E+1
-1.021E-1	4.088E-1	3.848E+1
-1.086E-1	4.348E-1	3.838E+1
-1.119E-1	4.250E-1	3.812E+1
-1.086E-1	4.412E-1	3.829E+1
-1.038E-1	4.283E-1	3.837E+1
-1.103E-1	4.153E-1	3.818E+1
-1.135E-1	3.991E-1	3.846E+1
-1.038E-1	4.056E-1	3.846E+1
-1.038E-1	4.185E-1	3.842E+1
-1.103E-1	4.185E-1	3.860E+1
-1.119E-1	4.283E-1	3.837E+1
-1.054E-1	4.283E-1	3.824E+1
-1.054E-1	4.380E-1	3.832E+1
-1.103E-1	4.185E-1	3.841E+1
-1.151E-1	4.153E-1	3.830E+1
-1.086E-1	4.121E-1	3.829E+1
-1.054E-1	3.829E-1	3.823E+1
-1.070E-1	4.283E-1	3.828E+1
-1.135E-1	3.958E-1	3.835E+1
-1.086E-1	4.088E-1	3.845E+1
-1.038E-1	3.991E-1	3.856E+1
-1.070E-1	3.958E-1	3.812E+1
-1.151E-1	4.185E-1	3.827E+1
-1.086E-1	4.218E-1	3.826E+1
-1.070E-1	4.121E-1	3.833E+1
-1.103E-1	4.185E-1	3.837E+1
-1.103E-1	4.121E-1	3.838E+1
-1.054E-1	3.958E-1	3.828E+1
-1.038E-1	4.153E-1	3.823E+1
-1.086E-1	4.315E-1	3.831E+1
-1.119E-1	4.185E-1	3.839E+1
-1.070E-1	4.153E-1	3.826E+1
-1.005E-1	4.121E-1	3.846E+1
-1.070E-1	4.218E-1	3.841E+1
-1.135E-1	4.088E-1	3.808E+1
-1.054E-1	4.088E-1	3.842E+1
-1.054E-1	4.023E-1	3.853E+1
-1.086E-1	4.121E-1	3.831E+1
-1.135E-1	4.056E-1	3.811E+1
-1.054E-1	4.283E-1	3.819E+1
-1.038E-1	4.153E-1	3.827E+1
-1.086E-1	4.088E-1	3.830E+1
-1.135E-1	3.991E-1	3.842E+1
-1.086E-1	3.958E-1	3.832E+1
-1.021E-1	4.185E-1	3.847E+1
-1.086E-1	3.829E-1	3.839E+1
-1.119E-1	4.121E-1	3.834E+1
-1.086E-1	4.185E-1	3.825E+1
-1.054E-1	4.315E-1	3.822E+1
-1.054E-1	4.218E-1	3.843E+1
-1.135E-1	4.153E-1	3.842E+1
-1.070E-1	4.023E-1	3.823E+1
-1.021E-1	4.121E-1	3.819E+1
-1.070E-1	4.056E-1	3.824E+1
-1.135E-1	4.250E-1	3.847E+1
-1.119E-1	4.250E-1	3.843E+1
-1.021E-1	4.218E-1	3.854E+1
-1.054E-1	3.926E-1	3.829E+1
-1.119E-1	4.348E-1	3.830E+1
-1.086E-1	4.153E-1	3.846E+1
-1.021E-1	4.121E-1	3.839E+1
-1.070E-1	4.121E-1	3.855E+1
-1.135E-1	4.185E-1	3.817E+1
-1.103E-1	4.445E-1	3.838E+1
-1.054E-1	4.153E-1	3.848E+1
-1.086E-1	4.088E-1	3.819E+1
-1.135E-1	4.121E-1	3.823E+1
-1.086E-1	4.250E-1	3.819E+1
-1.038E-1	4.056E-1	3.839E+1
-1.103E-1	4.023E-1	3.847E+1
-1.167E-1	3.991E-1	3.855E+1
-1.070E-1	4.121E-1	3.869E+1
-1.021E-1	4.121E-1	3.858E+1
-1.086E-1	3.958E-1	3.846E+1
-1.103E-1	4.153E-1	3.822E+1
-1.070E-1	4.153E-1	3.823E+1
-1.054E-1	4.185E-1	3.836E+1
-1.054E-1	4.153E-1	3.818E+1
-1.135E-1	3.991E-1	3.831E+1
-1.070E-1	4.056E-1	3.830E+1
-1.021E-1	3.926E-1	3.844E+1
-1.070E-1	4.153E-1	3.830E+1
-1.135E-1	4.185E-1	3.880E+1
-1.103E-1	4.283E-1	3.855E+1
-1.038E-1	4.023E-1	3.821E+1
-1.103E-1	4.153E-1	3.832E+1
-1.119E-1	4.185E-1	3.830E+1
-1.070E-1	4.283E-1	3.845E+1
-1.038E-1	4.121E-1	3.807E+1
-1.119E-1	3.926E-1	3.841E+1
-1.119E-1	3.893E-1	3.857E+1
-1.070E-1	4.218E-1	3.834E+1
-1.054E-1	3.991E-1	3.828E+1
-1.086E-1	4.121E-1	3.830E+1
-1.119E-1	4.218E-1	3.828E+1
-1.086E-1	4.380E-1	3.870E+1
-1.070E-1	4.088E-1	3.847E+1
-1.119E-1	4.153E-1	3.836E+1
-1.119E-1	4.153E-1	3.830E+1
-1.070E-1	4.283E-1	3.848E+1
-1.054E-1	4.250E-1	3.818E+1
-1.054E-1	3.958E-1	3.832E+1
-1.135E-1	4.283E-1	3.829E+1
-1.103E-1	4.348E-1	3.863E+1
-1.070E-1	3.926E-1	3.827E+1
-1.070E-1	4.056E-1	3.829E+1
-1.135E-1	4.023E-1	3.846E+1
-1.070E-1	4.218E-1	3.846E+1
-1.070E-1	3.958E-1	3.821E+1
-1.086E-1	4.121E-1	3.848E+1
-1.119E-1	4.185E-1	3.852E+1
-1.070E-1	4.023E-1	3.840E+1
-1.054E-1	4.250E-1	3.830E+1
-1.086E-1	4.088E-1	3.833E+1
-1.119E-1	4.218E-1	3.846E+1
-1.070E-1	4.121E-1	3.832E+1
-1.038E-1	4.153E-1	3.832E+1
-1.103E-1	4.283E-1	3.844E+1
-1.135E-1	4.056E-1	3.804E+1
-1.119E-1	3.926E-1	3.826E+1
-1.038E-1	3.991E-1	3.834E+1
-1.054E-1	4.315E-1	3.863E+1
-1.135E-1	4.153E-1	3.833E+1
-1.086E-1	4.121E-1	3.824E+1
-1.054E-1	4.250E-1	3.839E+1
-1.103E-1	4.121E-1	3.837E+1
-1.119E-1	4.218E-1	3.850E+1
-1.086E-1	4.412E-1	3.838E+1
-1.021E-1	4.088E-1	3.839E+1
-1.070E-1	4.153E-1	3.849E+1
-1.103E-1	4.023E-1	3.826E+1
-1.086E-1	4.250E-1	3.835E+1
-1.021E-1	4.250E-1	3.842E+1
-1.103E-1	4.185E-1	3.860E+1
-1.119E-1	4.283E-1	3.809E+1
-1.086E-1	4.250E-1	3.835E+1
-1.054E-1	4.283E-1	3.845E+1
-1.070E-1	3.991E-1	3.857E+1
-1.119E-1	4.283E-1	3.824E+1
-1.070E-1	4.283E-1	3.833E+1
-1.054E-1	4.315E-1	3.851E+1
-1.086E-1	4.153E-1	3.822E+1
-1.119E-1	4.088E-1	3.845E+1
-1.054E-1	3.991E-1	3.835E+1
-1.021E-1	4.348E-1	3.836E+1
-1.086E-1	4.056E-1	3.846E+1
-1.103E-1	4.185E-1	3.832E+1
-1.070E-1	4.185E-1	3.843E+1
-1.005E-1	4.023E-1	3.831E+1
-1.070E-1	4.153E-1	3.814E+1
-1.119E-1	4.153E-1	3.856E+1
-1.086E-1	4.348E-1	3.852E+1
-1.038E-1	3.926E-1	3.855E+1
-1.086E-1	4.185E-1	3.822E+1
-1.119E-1	4.153E-1	3.847E+1
-1.070E-1	4.315E-1	3.848E+1
-1.021E-1	4.185E-1	3.857E+1
-1.086E-1	4.121E-1	3.837E+1
-1.151E-1	4.056E-1	3.848E+1
-1.070E-1	3.958E-1	3.844E+1
-1.038E-1	4.088E-1	3.845E+1
-1.103E-1	4.153E-1	3.846E+1
-1.119E-1	3.958E-1	3.840E+1
-1.086E-1	4.185E-1	3.819E+1
-1.021E-1	4.023E-1	3.865E+1
-1.070E-1	3.958E-1	3.831E+1
-1.119E-1	4.121E-1	3.824E+1
-1.054E-1	4.250E-1	3.842E+1
-1.005E-1	4.412E-1	3.829E+1
-1.070E-1	3.958E-1	3.828E+1
-1.151E-1	4.056E-1	3.826E+1
-1.070E-1	3.991E-1	3.825E+1
-1.038E-1	4.250E-1	3.860E+1
-1.054E-1	4.088E-1	3.808E+1
-1.151E-1	4.315E-1	3.829E+1
-1.086E-1	4.023E-1	3.832E+1
-1.038E-1	4.315E-1	3.857E+1
-1.054E-1	4.250E-1	3.823E+1
-1.151E-1	4.088E-1	3.832E+1
-1.103E-1	4.218E-1	3.842E+1
-1.054E-1	4.380E-1	3.849E+1
-1.070E-1	4.153E-1	3.824E+1
-1.103E-1	4.348E-1	3.829E+1
-1.054E-1	4.250E-1	3.855E+1
-1.005E-1	4.023E-1	3.818E+1
-1.086E-1	4.283E-1	3.820E+1
-1.119E-1	4.121E-1	3.826E+1
-1.038E-1	4.153E-1	3.836E+1
-1.038E-1	4.121E-1	3.824E+1
-1.054E-1	4.185E-1	3.839E+1
-1.135E-1	4.153E-1	3.842E+1
-1.070E-1	4.121E-1	3.836E+1
-1.021E-1	4.121E-1	3.829E+1
-1.054E-1	4.088E-1	3.801E+1
-1.103E-1	4.088E-1	3.837E+1
-1.086E-1	4.185E-1	3.844E+1
-1.054E-1	4.088E-1	3.819E+1
-1.070E-1	4.121E-1	3.850E+1
-1.119E-1	4.056E-1	3.819E+1
-1.086E-1	4.023E-1	3.841E+1
-1.021E-1	4.218E-1	3.838E+1
-1.103E-1	4.153E-1	3.850E+1
-1.135E-1	4.023E-1	3.825E+1
-1.070E-1	4.023E-1	3.819E+1
-1.038E-1	3.991E-1	3.817E+1
-1.070E-1	4.056E-1	3.832E+1
-1.135E-1	4.056E-1	3.846E+1
-1.103E-1	4.056E-1	3.822E+1
-1.038E-1	3.926E-1	3.832E+1
-1.086E-1	3.796E-1	3.821E+1
-1.135E-1	4.283E-1	3.814E+1
-1.070E-1	4.023E-1	3.832E+1
-1.054E-1	4.056E-1	3.820E+1
-1.070E-1	4.218E-1	3.830E+1
-1.103E-1	3.991E-1	3.841E+1
-1.086E-1	3.991E-1	3.826E+1
-1.021E-1	4.121E-1	3.837E+1
-1.070E-1	4.380E-1	3.859E+1
-1.151E-1	4.023E-1	3.855E+1
-1.086E-1	4.250E-1	3.834E+1
-1.038E-1	4.348E-1	3.806E+1
-1.086E-1	3.958E-1	3.801E+1
-1.135E-1	4.121E-1	3.826E+1
-1.070E-1	4.283E-1	3.841E+1
-1.054E-1	3.991E-1	3.809E+1
-1.054E-1	4.250E-1	3.829E+1
-1.135E-1	4.412E-1	3.823E+1
-1.070E-1	4.088E-1	3.855E+1
-1.005E-1	4.153E-1	3.852E+1
-1.070E-1	3.926E-1	3.822E+1
-1.119E-1	4.218E-1	3.819E+1
-1.086E-1	4.250E-1	3.823E+1
-1.054E-1	4.412E-1	3.846E+1
-1.054E-1	3.991E-1	3.830E+1
-1.151E-1	4.185E-1	3.836E+1
-1.070E-1	4.023E-1	3.824E+1
-1.038E-1	4.250E-1	3.832E+1
-1.070E-1	3.991E-1	3.826E+1
-1.135E-1	4.121E-1	3.845E+1
-1.054E-1	4.121E-1	3.845E+1
-1.005E-1	4.088E-1	3.803E+1
-1.054E-1	4.088E-1	3.833E+1
-1.119E-1	3.991E-1	3.837E+1
-1.054E-1	4.283E-1	3.832E+1
-1.021E-1	4.056E-1	3.824E+1
-1.070E-1	4.056E-1	3.831E+1
-1.135E-1	4.315E-1	3.839E+1
-1.038E-1	4.315E-1	3.843E+1
-1.038E-1	4.121E-1	3.838E+1
-1.086E-1	4.250E-1	3.831E+1
-1.135E-1	3.861E-1	3.820E+1
-1.070E-1	4.023E-1	3.840E+1
-1.038E-1	4.088E-1	3.829E+1
-1.070E-1	4.250E-1	3.823E+1
-1.119E-1	4.185E-1	3.844E+1
-1.070E-1	3.958E-1	3.852E+1
-1.005E-1	4.250E-1	3.845E+1
-1.086E-1	4.023E-1	3.840E+1
-1.151E-1	4.283E-1	3.846E+1
-1.070E-1	4.121E-1	3.823E+1
-1.021E-1	3.991E-1	3.829E+1
-1.070E-1	4.283E-1	3.821E+1
-1.135E-1	4.153E-1	3.875E+1
-1.070E-1	4.185E-1	3.843E+1
-1.038E-1	4.056E-1	3.856E+1
-1.086E-1	4.088E-1	3.827E+1
-1.119E-1	4.088E-1	3.848E+1
-1.086E-1	4.283E-1	3.828E+1
-1.021E-1	4.023E-1	3.855E+1
-1.086E-1	4.088E-1	3.840E+1
-1.119E-1	3.991E-1	3.877E+1
-1.054E-1	4.056E-1	3.848E+1
-1.005E-1	4.023E-1	3.830E+1
-1.070E-1	4.023E-1	3.858E+1
-1.086E-1	4.153E-1	3.842E+1
-1.070E-1	3.861E-1	3.836E+1
-1.038E-1	4.153E-1	3.859E+1
-1.103E-1	4.250E-1	3.812E+1
-1.103E-1	4.153E-1	3.827E+1
-1.086E-1	4.153E-1	3.832E+1
-1.038E-1	4.121E-1	3.874E+1
-1.086E-1	3.991E-1	3.844E+1
-1.103E-1	4.250E-1	3.833E+1
-1.119E-1	4.056E-1	3.841E+1
-1.054E-1	4.121E-1	3.856E+1
-1.086E-1	4.153E-1	3.818E+1
-1.119E-1	3.861E-1	3.832E+1
-1.070E-1	4.088E-1	3.845E+1
-1.038E-1	4.250E-1	3.836E+1
-1.086E-1	4.185E-1	3.852E+1
-1.135E-1	4.023E-1	3.824E+1
-1.086E-1	3.958E-1	3.836E+1
-1.038E-1	4.153E-1	3.845E+1
-1.086E-1	3.991E-1	3.841E+1
-1.119E-1	4.121E-1	3.852E+1
-1.103E-1	4.185E-1	3.838E+1
-1.038E-1	4.218E-1	3.839E+1
-1.070E-1	4.023E-1	3.853E+1
-1.135E-1	4.412E-1	3.856E+1
-1.086E-1	4.250E-1	3.849E+1
-1.054E-1	4.056E-1	3.849E+1
-1.086E-1	4.412E-1	3.857E+1
-1.119E-1	4.315E-1	3.850E+1
-1.070E-1	4.088E-1	3.820E+1
-1.038E-1	4.153E-1	3.845E+1
-1.086E-1	4.153E-1	3.816E+1
-1.151E-1	3.958E-1	3.831E+1
-1.054E-1	4.056E-1	3.820E+1
-1.054E-1	4.153E-1	3.845E+1
-1.070E-1	4.185E-1	3.811E+1
-1.119E-1	4.218E-1	3.808E+1
-1.103E-1	4.056E-1	3.837E+1
-1.038E-1	4.121E-1	3.835E+1
-1.054E-1	4.023E-1	3.839E+1
-1.119E-1	4.185E-1	3.811E+1
-1.103E-1	4.088E-1	3.855E+1
-1.021E-1	4.250E-1	3.856E+1
-1.086E-1	4.023E-1	3.826E+1
-1.119E-1	4.348E-1	3.820E+1
-1.070E-1	4.185E-1	3.828E+1
-1.070E-1	4.056E-1	3.825E+1
-1.070E-1	4.412E-1	3.834E+1
-1.135E-1	4.218E-1	3.829E+1
-1.086E-1	4.153E-1	3.831E+1
-1.038E-1	4.380E-1	3.810E+1
-1.054E-1	4.153E-1	3.855E+1
-1.151E-1	4.250E-1	3.848E+1
-1.086E-1	4.250E-1	3.838E+1
-1.054E-1	4.283E-1	3.814E+1
-1.070E-1	4.153E-1	3.815E+1
-1.119E-1	4.283E-1	3.834E+1
-1.070E-1	4.315E-1	3.835E+1
-1.038E-1	4.283E-1	3.825E+1
-1.070E-1	4.445E-1	3.826E+1
-1.119E-1	4.315E-1	3.831E+1
-1.119E-1	4.056E-1	3.828E+1
-1.054E-1	4.412E-1	3.835E+1
-1.103E-1	4.283E-1	3.833E+1
-1.103E-1	4.185E-1	3.829E+1
-1.086E-1	4.153E-1	3.829E+1
-1.054E-1	4.023E-1	3.820E+1
-1.038E-1	4.056E-1	3.864E+1
-1.119E-1	3.829E-1	3.824E+1
-1.086E-1	4.088E-1	3.832E+1
-1.021E-1	4.218E-1	3.835E+1
-1.054E-1	4.153E-1	3.831E+1
-1.103E-1	4.185E-1	3.840E+1
-1.070E-1	4.283E-1	3.844E+1
-1.021E-1	4.185E-1	3.828E+1
-1.070E-1	4.185E-1	3.850E+1
-1.103E-1	4.088E-1	3.837E+1
-1.103E-1	4.250E-1	3.851E+1
-1.038E-1	4.185E-1	3.822E+1
-1.070E-1	4.121E-1	3.835E+1
-1.135E-1	4.218E-1	3.836E+1
-1.119E-1	4.380E-1	3.840E+1
-1.054E-1	3.991E-1	3.834E+1
-1.086E-1	4.023E-1	3.826E+1
-1.151E-1	3.991E-1	3.820E+1
-1.086E-1	4.153E-1	3.838E+1
-1.054E-1	3.991E-1	3.842E+1
-1.070E-1	4.088E-1	3.828E+1
-1.119E-1	4.153E-1	3.823E+1
-1.054E-1	3.861E-1	3.828E+1
-1.021E-1	4.056E-1	3.822E+1
-1.070E-1	3.893E-1	3.846E+1
-1.135E-1	3.926E-1	3.840E+1
-1.103E-1	4.218E-1	3.830E+1
-1.021E-1	4.315E-1	3.838E+1
-1.054E-1	3.991E-1	3.834E+1
-1.103E-1	4.445E-1	3.837E+1
-1.070E-1	4.121E-1	3.840E+1
-1.054E-1	3.926E-1	3.820E+1
-1.054E-1	4.121E-1	3.824E+1
-1.135E-1	4.056E-1	3.819E+1
-1.070E-1	4.283E-1	3.831E+1
-1.038E-1	4.088E-1	3.833E+1
-1.054E-1	4.283E-1	3.824E+1
-1.119E-1	4.088E-1	3.818E+1
-1.070E-1	4.121E-1	3.833E+1
-1.054E-1	4.023E-1	3.836E+1
-1.070E-1	3.991E-1	3.841E+1
-1.119E-1	3.958E-1	3.836E+1
-1.086E-1	4.023E-1	3.823E+1
-1.021E-1	3.829E-1	3.795E+1
-1.070E-1	4.185E-1	3.829E+1
-1.135E-1	4.121E-1	3.830E+1
-1.086E-1	4.121E-1	3.820E+1
-1.021E-1	4.250E-1	3.839E+1
-1.054E-1	4.023E-1	3.832E+1
-1.119E-1	3.991E-1	3.836E+1
-1.086E-1	4.023E-1	3.841E+1
-1.038E-1	4.088E-1	3.844E+1
-1.054E-1	4.218E-1	3.842E+1
-1.119E-1	4.121E-1	3.811E+1
-1.070E-1	3.958E-1	3.835E+1
-1.021E-1	4.185E-1	3.844E+1
-1.070E-1	3.991E-1	3.819E+1
-1.119E-1	4.153E-1	3.814E+1
-1.070E-1	4.185E-1	3.814E+1
-1.005E-1	4.185E-1	3.853E+1
-1.070E-1	4.153E-1	3.840E+1
-1.135E-1	4.250E-1	3.828E+1
-1.086E-1	4.250E-1	3.827E+1
-1.038E-1	4.250E-1	3.825E+1
-1.038E-1	4.218E-1	3.853E+1
-1.119E-1	4.283E-1	3.820E+1
-1.070E-1	3.958E-1	3.825E+1
-1.021E-1	4.283E-1	3.835E+1
-1.070E-1	4.185E-1	3.817E+1
-1.119E-1	4.023E-1	3.835E+1
-1.070E-1	4.380E-1	3.839E+1
-1.038E-1	4.121E-1	3.858E+1
-1.070E-1	4.023E-1	3.807E+1
-1.119E-1	4.153E-1	3.852E+1
-1.086E-1	4.121E-1	3.822E+1
-1.021E-1	4.250E-1	3.826E+1
-1.038E-1	4.153E-1	3.838E+1
-1.135E-1	3.991E-1	3.857E+1
-1.086E-1	4.315E-1	3.849E+1
-1.070E-1	4.023E-1	3.857E+1
-1.086E-1	4.250E-1	3.838E+1
-1.135E-1	4.121E-1	3.824E+1
-1.070E-1	4.088E-1	3.802E+1
-1.038E-1	4.250E-1	3.848E+1
-1.054E-1	4.510E-1	3.817E+1
-1.103E-1	4.056E-1	3.811E+1
-1.103E-1	4.250E-1	3.838E+1
-1.005E-1	4.445E-1	3.843E+1
-1.054E-1	4.380E-1	3.803E+1
-1.135E-1	4.153E-1	3.804E+1
-1.070E-1	4.250E-1	3.840E+1
-1.021E-1	4.023E-1	3.836E+1
-1.070E-1	4.088E-1	3.827E+1
-1.119E-1	3.796E-1	3.823E+1
-1.103E-1	4.153E-1	3.848E+1
-1.054E-1	4.056E-1	3.835E+1
-1.070E-1	4.056E-1	3.840E+1
-1.103E-1	4.056E-1	3.838E+1
-1.086E-1	4.121E-1	3.840E+1
-1.021E-1	4.315E-1	3.836E+1
-1.070E-1	3.958E-1	3.844E+1
-1.070E-1	4.056E-1	3.823E+1
-1.086E-1	3.926E-1	3.833E+1
-1.038E-1	4.088E-1	3.861E+1
-1.103E-1	4.153E-1	3.841E+1
-1.119E-1	4.283E-1	3.846E+1
-1.086E-1	4.056E-1	3.840E+1
-1.005E-1	4.315E-1	3.831E+1
-1.054E-1	4.185E-1	3.821E+1
-1.119E-1	4.185E-1	3.827E+1
-1.103E-1	4.088E-1	3.828E+1
-1.021E-1	4.088E-1	3.856E+1
-1.070E-1	4.023E-1	3.839E+1
-1.119E-1	3.829E-1	3.836E+1
-1.086E-1	4.348E-1	3.826E+1
-1.038E-1	4.121E-1	3.857E+1
-1.038E-1	4.121E-1	3.822E+1
-1.119E-1	4.542E-1	3.836E+1
-1.103E-1	4.023E-1	3.848E+1
-1.054E-1	4.056E-1	3.834E+1
-1.070E-1	4.218E-1	3.844E+1
-1.135E-1	4.315E-1	3.845E+1
-1.086E-1	4.088E-1	3.829E+1
-1.021E-1	3.926E-1	3.815E+1
-1.054E-1	3.991E-1	3.809E+1
-1.119E-1	4.088E-1	3.853E+1
-1.070E-1	4.153E-1	3.840E+1
-1.070E-1	4.088E-1	3.841E+1
-1.054E-1	4.121E-1	3.813E+1
-1.119E-1	4.121E-1	3.822E+1
-1.070E-1	4.250E-1	3.798E+1
-1.005E-1	4.250E-1	3.827E+1
-1.070E-1	4.185E-1	3.841E+1
-1.119E-1	4.185E-1	3.836E+1
-1.103E-1	4.153E-1	3.839E+1
-1.021E-1	4.023E-1	3.829E+1
-1.054E-1	4.185E-1	3.846E+1
-1.119E-1	4.218E-1	3.812E+1
-1.070E-1	4.088E-1	3.838E+1
-1.021E-1	4.153E-1	3.852E+1
-1.054E-1	4.153E-1	3.824E+1
-1.119E-1	3.926E-1	3.817E+1
-1.070E-1	4.153E-1	3.828E+1
-1.005E-1	4.185E-1	3.838E+1
-1.086E-1	4.218E-1	3.828E+1
-1.119E-1	4.088E-1	3.796E+1
-1.086E-1	4.218E-1	3.829E+1
-1.038E-1	4.185E-1	3.829E+1
-1.054E-1	3.958E-1	3.834E+1
-1.103E-1	4.315E-1	3.840E+1
-1.086E-1	4.412E-1	3.846E+1
-1.038E-1	4.088E-1	3.840E+1
-1.054E-1	4.088E-1	3.820E+1
-1.135E-1	4.380E-1	3.846E+1
-1.070E-1	4.121E-1	3.852E+1
-9.890E-2	4.185E-1	3.844E+1
-1.070E-1	4.250E-1	3.824E+1
-1.135E-1	4.185E-1	3.856E+1
-1.119E-1	4.283E-1	3.839E+1
-1.054E-1	3.991E-1	3.835E+1
-1.054E-1	4.477E-1	3.832E+1
-1.119E-1	4.088E-1	3.841E+1
-1.086E-1	4.218E-1	3.819E+1
-1.021E-1	4.056E-1	3.841E+1
-1.054E-1	4.088E-1	3.842E+1
-1.119E-1	4.153E-1	3.837E+1
-1.086E-1	4.283E-1	3.850E+1
-1.021E-1	4.348E-1	3.851E+1
-1.038E-1	4.153E-1	3.825E+1
-1.135E-1	4.250E-1	3.844E+1
-1.086E-1	4.250E-1	3.844E+1
-1.038E-1	4.185E-1	3.830E+1
-1.054E-1	4.185E-1	3.831E+1
-1.135E-1	4.153E-1	3.828E+1
-1.070E-1	4.250E-1	3.861E+1
-1.021E-1	4.477E-1	3.844E+1
-1.054E-1	4.023E-1	3.836E+1
-1.103E-1	4.250E-1	3.854E+1
-1.086E-1	4.218E-1	3.840E+1
-1.021E-1	4.121E-1	3.845E+1
-1.038E-1	4.121E-1	3.839E+1
-1.119E-1	4.185E-1	3.845E+1
-1.070E-1	4.218E-1	3.824E+1
-1.038E-1	4.023E-1	3.830E+1
-1.038E-1	4.315E-1	3.833E+1
-1.103E-1	4.283E-1	3.837E+1
-1.070E-1	4.153E-1	3.820E+1
-1.038E-1	3.991E-1	3.844E+1
-1.038E-1	3.958E-1	3.827E+1
-1.119E-1	3.991E-1	3.848E+1
-1.086E-1	4.088E-1	3.838E+1
-1.005E-1	3.926E-1	3.849E+1
-1.054E-1	4.185E-1	3.859E+1
-1.151E-1	4.121E-1	3.819E+1
-1.086E-1	4.315E-1	3.838E+1
-1.038E-1	4.380E-1	3.820E+1
-1.086E-1	4.121E-1	3.829E+1
-1.119E-1	4.056E-1	3.820E+1
-1.086E-1	4.218E-1	3.827E+1
-1.038E-1	4.315E-1	3.832E+1
-1.070E-1	4.185E-1	3.815E+1
-1.135E-1	4.250E-1	3.829E+1
-1.070E-1	4.250E-1	3.843E+1
-1.021E-1	4.023E-1	3.850E+1
-1.038E-1	4.348E-1	3.819E+1
-1.103E-1	4.315E-1	3.843E+1
-1.103E-1	4.218E-1	3.846E+1
-1.021E-1	4.250E-1	3.841E+1
-1.038E-1	4.185E-1	3.826E+1
-1.119E-1	3.958E-1	3.832E+1
-1.103E-1	4.380E-1	3.834E+1
-1.038E-1	4.380E-1	3.840E+1
-1.070E-1	4.121E-1	3.841E+1
-1.151E-1	4.153E-1	3.819E+1
-1.103E-1	3.861E-1	3.825E+1
-1.021E-1	4.185E-1	3.841E+1
-1.070E-1	4.056E-1	3.830E+1
-1.135E-1	4.121E-1	3.850E+1
-1.054E-1	4.218E-1	3.825E+1
-1.054E-1	3.861E-1	3.832E+1
-1.054E-1	4.185E-1	3.844E+1
-1.086E-1	4.250E-1	3.832E+1
-1.038E-1	3.893E-1	3.838E+1
-1.021E-1	4.380E-1	3.847E+1
-1.070E-1	4.185E-1	3.850E+1
-1.103E-1	4.315E-1	3.817E+1
-1.103E-1	4.218E-1	3.830E+1
-1.038E-1	4.218E-1	3.818E+1
-1.054E-1	4.283E-1	3.838E+1
-1.119E-1	4.315E-1	3.851E+1
-1.086E-1	4.023E-1	3.831E+1
-1.021E-1	4.250E-1	3.842E+1
-1.054E-1	4.218E-1	3.854E+1
-1.119E-1	4.088E-1	3.836E+1
-1.086E-1	4.250E-1	3.832E+1
-1.005E-1	4.088E-1	3.820E+1
-1.086E-1	4.121E-1	3.812E+1
-1.103E-1	4.056E-1	3.824E+1
-1.070E-1	4.218E-1	3.838E+1
-1.038E-1	4.153E-1	3.828E+1
-1.070E-1	4.218E-1	3.824E+1
-1.119E-1	4.185E-1	3.829E+1
-1.086E-1	4.056E-1	3.826E+1
-1.005E-1	3.958E-1	3.820E+1
-1.070E-1	4.121E-1	3.822E+1
-1.119E-1	4.218E-1	3.825E+1
-1.086E-1	4.056E-1	3.834E+1
-1.038E-1	4.185E-1	3.857E+1
-1.038E-1	4.088E-1	3.843E+1
-1.119E-1	4.185E-1	3.842E+1
-1.119E-1	4.121E-1	3.832E+1
-1.005E-1	4.283E-1	3.822E+1
-1.054E-1	4.445E-1	3.819E+1
-1.086E-1	4.121E-1	3.809E+1
-1.103E-1	4.121E-1	3.854E+1
-1.021E-1	4.218E-1	3.826E+1
-1.070E-1	4.348E-1	3.819E+1
-1.119E-1	4.088E-1	3.821E+1
-1.103E-1	4.250E-1	3.837E+1
-1.021E-1	4.315E-1	3.820E+1
-1.054E-1	3.958E-1	3.845E+1
-1.119E-1	4.185E-1	3.829E+1
-1.086E-1	3.991E-1	3.850E+1
-1.038E-1	3.926E-1	3.836E+1
-1.070E-1	4.153E-1	3.849E+1
-1.135E-1	4.218E-1	3.831E+1
-1.070E-1	4.250E-1	3.821E+1
-1.021E-1	4.153E-1	3.836E+1
-1.070E-1	4.121E-1	3.825E+1
-1.103E-1	3.991E-1	3.835E+1
-1.070E-1	3.893E-1	3.840E+1
-1.038E-1	4.348E-1	3.829E+1
-1.086E-1	4.412E-1	3.843E+1
-1.135E-1	4.218E-1	3.826E+1
-1.070E-1	4.088E-1	3.812E+1
-1.038E-1	4.088E-1	3.823E+1
-1.086E-1	4.250E-1	3.841E+1
-1.103E-1	4.088E-1	3.828E+1
-1.070E-1	4.250E-1	3.834E+1
-1.038E-1	4.185E-1	3.826E+1
-1.070E-1	4.315E-1	3.860E+1
-1.086E-1	4.121E-1	3.842E+1
-1.070E-1	4.283E-1	3.844E+1
-1.038E-1	4.056E-1	3.811E+1
-1.054E-1	4.315E-1	3.837E+1
-1.119E-1	3.991E-1	3.852E+1
-1.086E-1	3.991E-1	3.839E+1
-1.005E-1	4.218E-1	3.816E+1
-1.054E-1	4.153E-1	3.818E+1
-1.119E-1	4.315E-1	3.811E+1
-1.070E-1	4.250E-1	3.824E+1
-1.038E-1	4.283E-1	3.829E+1
-1.054E-1	4.315E-1	3.846E+1
-1.103E-1	4.185E-1	3.841E+1
[truncated: 405,858 more rows]
