# Supplementary material for: Improved ANAP incorporation and VCF analysis reveal details of P2X7 current facilitation and a limited conformational interplay between ATP binding and the intracellular ballast domain
Source: eLife. 2023 Jan 4;12:e82479. doi: 10.7554/eLife.82479 (PMC9859053; doi:10.7554/eLife.82479)
Supplement: Table 2—source data 1. [file elife-82479-table2-data1.zip › Table-2_source-data-1/22k20-11.csv]

-1.427E-1	5.678E-1	1.048E+1
-1.427E-1	5.613E-1	1.077E+1
-1.476E-1	5.548E-1	1.049E+1
-1.508E-1	5.970E-1	1.045E+1
-1.459E-1	5.451E-1	1.042E+1
-1.411E-1	5.840E-1	1.046E+1
-1.443E-1	5.742E-1	1.041E+1
-1.492E-1	5.483E-1	1.044E+1
-1.443E-1	5.483E-1	1.042E+1
-1.427E-1	5.483E-1	1.050E+1
-1.459E-1	5.223E-1	1.035E+1
-1.476E-1	5.645E-1	1.038E+1
-1.459E-1	5.515E-1	1.026E+1
-1.427E-1	5.678E-1	1.042E+1
-1.476E-1	5.353E-1	1.038E+1
-1.476E-1	5.645E-1	1.043E+1
-1.443E-1	5.386E-1	1.045E+1
-1.459E-1	5.613E-1	1.043E+1
-1.443E-1	5.418E-1	1.047E+1
-1.492E-1	5.840E-1	1.019E+1
-1.427E-1	5.645E-1	1.043E+1
-1.427E-1	5.840E-1	1.045E+1
-1.459E-1	5.645E-1	1.044E+1
-1.492E-1	5.451E-1	1.047E+1
-1.476E-1	5.223E-1	1.031E+1
-1.427E-1	5.645E-1	1.051E+1
-1.476E-1	5.742E-1	1.040E+1
-1.492E-1	5.451E-1	1.057E+1
-1.443E-1	5.742E-1	1.052E+1
-1.427E-1	5.807E-1	1.037E+1
-1.459E-1	5.321E-1	1.053E+1
-1.492E-1	5.386E-1	1.047E+1
-1.459E-1	5.937E-1	1.043E+1
-1.427E-1	5.515E-1	1.044E+1
-1.476E-1	5.645E-1	1.044E+1
-1.476E-1	5.483E-1	1.043E+1
-1.443E-1	5.580E-1	1.033E+1
-1.443E-1	5.288E-1	1.042E+1
-1.459E-1	5.840E-1	1.038E+1
-1.476E-1	5.548E-1	1.039E+1
-1.443E-1	5.710E-1	1.045E+1
-1.427E-1	5.580E-1	1.042E+1
-1.492E-1	5.613E-1	1.053E+1
-1.476E-1	5.840E-1	1.041E+1
-1.459E-1	5.580E-1	1.062E+1
-1.459E-1	5.710E-1	1.034E+1
-1.459E-1	5.840E-1	1.024E+1
-1.492E-1	5.483E-1	1.050E+1
-1.427E-1	5.840E-1	1.052E+1
-1.443E-1	5.807E-1	1.058E+1
-1.476E-1	5.515E-1	1.043E+1
-1.476E-1	5.678E-1	1.050E+1
-1.459E-1	5.775E-1	1.030E+1
-1.427E-1	5.483E-1	1.037E+1
-1.459E-1	5.613E-1	1.038E+1
-1.492E-1	5.840E-1	1.034E+1
-1.427E-1	5.483E-1	1.039E+1
-1.427E-1	5.645E-1	1.036E+1
-1.459E-1	5.451E-1	1.036E+1
-1.443E-1	5.613E-1	1.052E+1
-1.427E-1	5.386E-1	1.049E+1
-1.443E-1	5.515E-1	1.048E+1
-1.476E-1	5.613E-1	1.042E+1
-1.492E-1	5.742E-1	1.039E+1
-1.427E-1	5.418E-1	1.047E+1
-1.427E-1	5.710E-1	1.053E+1
-1.476E-1	5.548E-1	1.035E+1
-1.476E-1	5.515E-1	1.042E+1
-1.427E-1	5.905E-1	1.042E+1
-1.427E-1	5.386E-1	1.038E+1
-1.459E-1	5.872E-1	1.041E+1
-1.476E-1	5.807E-1	1.047E+1
-1.443E-1	5.353E-1	1.050E+1
-1.476E-1	5.451E-1	1.047E+1
-1.476E-1	5.840E-1	1.040E+1
-1.492E-1	5.483E-1	1.038E+1
-1.459E-1	5.937E-1	1.044E+1
-1.427E-1	5.742E-1	1.036E+1
-1.459E-1	5.580E-1	1.046E+1
-1.476E-1	5.321E-1	1.047E+1
-1.427E-1	5.515E-1	1.044E+1
-1.427E-1	5.775E-1	1.045E+1
-1.492E-1	5.710E-1	1.034E+1
-1.492E-1	5.742E-1	1.034E+1
-1.443E-1	5.418E-1	1.037E+1
-1.427E-1	5.386E-1	1.032E+1
-1.443E-1	5.840E-1	1.047E+1
-1.476E-1	5.386E-1	1.046E+1
-1.427E-1	5.418E-1	1.046E+1
-1.443E-1	5.742E-1	1.047E+1
-1.476E-1	5.840E-1	1.040E+1
-1.492E-1	5.872E-1	1.047E+1
-1.427E-1	5.742E-1	1.040E+1
-1.427E-1	5.645E-1	1.044E+1
-1.476E-1	5.775E-1	1.040E+1
-1.459E-1	5.678E-1	1.040E+1
-1.443E-1	5.645E-1	1.048E+1
-1.411E-1	5.742E-1	1.038E+1
-1.459E-1	5.515E-1	1.054E+1
-1.476E-1	5.678E-1	1.045E+1
-1.459E-1	5.580E-1	1.036E+1
-1.443E-1	5.710E-1	1.036E+1
-1.492E-1	5.483E-1	1.044E+1
-1.476E-1	5.710E-1	1.044E+1
-1.459E-1	5.256E-1	1.040E+1
-1.427E-1	5.710E-1	1.047E+1
-1.476E-1	5.710E-1	1.041E+1
-1.476E-1	5.645E-1	1.055E+1
-1.427E-1	5.418E-1	1.039E+1
-1.427E-1	5.742E-1	1.046E+1
-1.459E-1	5.645E-1	1.043E+1
-1.476E-1	5.645E-1	1.037E+1
-1.459E-1	5.418E-1	1.058E+1
-1.427E-1	5.710E-1	1.039E+1
-1.476E-1	5.775E-1	1.044E+1
-1.476E-1	5.288E-1	1.043E+1
-1.427E-1	5.548E-1	1.032E+1
-1.459E-1	5.418E-1	1.035E+1
-1.476E-1	5.613E-1	1.046E+1
-1.459E-1	5.710E-1	1.055E+1
-1.459E-1	5.970E-1	1.037E+1
-1.427E-1	5.386E-1	1.042E+1
-1.459E-1	5.548E-1	1.028E+1
-1.476E-1	5.645E-1	1.043E+1
-1.443E-1	5.321E-1	1.042E+1
-1.427E-1	5.321E-1	1.044E+1
-1.459E-1	5.548E-1	1.053E+1
-1.492E-1	5.742E-1	1.039E+1
-1.459E-1	5.613E-1	1.039E+1
-1.411E-1	5.548E-1	1.040E+1
-1.492E-1	5.451E-1	1.035E+1
-1.443E-1	5.483E-1	1.038E+1
-1.443E-1	5.710E-1	1.046E+1
-1.443E-1	5.710E-1	1.038E+1
-1.476E-1	5.515E-1	1.043E+1
-1.476E-1	5.840E-1	1.030E+1
-1.459E-1	5.515E-1	1.051E+1
-1.411E-1	5.451E-1	1.044E+1
-1.459E-1	5.386E-1	1.042E+1
-1.492E-1	5.451E-1	1.043E+1
-1.459E-1	5.451E-1	1.037E+1
-1.443E-1	5.580E-1	1.038E+1
-1.476E-1	5.840E-1	1.045E+1
-1.476E-1	5.580E-1	1.039E+1
-1.476E-1	5.580E-1	1.043E+1
-1.443E-1	5.548E-1	1.040E+1
-1.459E-1	5.548E-1	1.041E+1
-1.476E-1	5.451E-1	1.029E+1
-1.427E-1	5.678E-1	1.039E+1
-1.459E-1	5.321E-1	1.055E+1
-1.476E-1	5.645E-1	1.052E+1
-1.476E-1	5.418E-1	1.042E+1
-1.427E-1	5.580E-1	1.046E+1
-1.443E-1	5.678E-1	1.054E+1
-1.476E-1	5.321E-1	1.045E+1
-1.492E-1	5.645E-1	1.038E+1
-1.443E-1	5.678E-1	1.040E+1
-1.427E-1	5.548E-1	1.035E+1
-1.443E-1	5.483E-1	1.043E+1
-1.492E-1	5.710E-1	1.041E+1
-1.411E-1	5.548E-1	1.035E+1
-1.427E-1	5.483E-1	1.042E+1
-1.476E-1	5.451E-1	1.030E+1
-1.476E-1	5.742E-1	1.041E+1
-1.427E-1	5.548E-1	1.036E+1
-1.443E-1	5.548E-1	1.045E+1
-1.459E-1	5.483E-1	1.048E+1
-1.476E-1	5.613E-1	1.039E+1
-1.427E-1	5.678E-1	1.041E+1
-1.427E-1	5.613E-1	1.047E+1
-1.492E-1	5.418E-1	1.040E+1
-1.492E-1	5.710E-1	1.043E+1
-1.427E-1	5.515E-1	1.047E+1
-1.427E-1	5.645E-1	1.041E+1
-1.476E-1	5.418E-1	1.039E+1
-1.492E-1	5.613E-1	1.023E+1
-1.443E-1	5.645E-1	1.047E+1
-1.443E-1	5.645E-1	1.048E+1
-1.476E-1	5.548E-1	1.051E+1
-1.476E-1	5.548E-1	1.046E+1
-1.427E-1	5.710E-1	1.045E+1
-1.443E-1	5.742E-1	1.047E+1
-1.459E-1	5.742E-1	1.037E+1
-1.508E-1	5.840E-1	1.038E+1
-1.459E-1	5.548E-1	1.054E+1
-1.492E-1	5.645E-1	1.038E+1
-1.476E-1	5.515E-1	1.048E+1
-1.476E-1	5.548E-1	1.035E+1
-1.443E-1	5.386E-1	1.062E+1
-1.427E-1	5.483E-1	1.050E+1
-1.492E-1	5.548E-1	1.038E+1
-1.492E-1	5.710E-1	1.040E+1
-1.443E-1	5.710E-1	1.039E+1
-1.443E-1	5.678E-1	1.036E+1
-1.476E-1	5.580E-1	1.056E+1
-1.476E-1	5.645E-1	1.038E+1
-1.476E-1	5.515E-1	1.047E+1
-1.411E-1	5.742E-1	1.032E+1
-1.459E-1	5.645E-1	1.047E+1
-1.492E-1	5.937E-1	1.052E+1
-1.443E-1	5.742E-1	1.035E+1
-1.427E-1	5.515E-1	1.038E+1
-1.443E-1	5.742E-1	1.030E+1
-1.492E-1	5.451E-1	1.039E+1
-1.411E-1	5.515E-1	1.035E+1
-1.443E-1	5.548E-1	1.030E+1
-1.459E-1	5.678E-1	1.040E+1
-1.508E-1	5.321E-1	1.033E+1
-1.443E-1	5.515E-1	1.043E+1
-1.443E-1	5.580E-1	1.030E+1
-1.492E-1	5.321E-1	1.046E+1
-1.492E-1	5.905E-1	1.047E+1
-1.443E-1	5.678E-1	1.059E+1
-1.427E-1	5.678E-1	1.041E+1
-1.459E-1	5.548E-1	1.040E+1
-1.476E-1	5.418E-1	1.035E+1
-1.459E-1	5.710E-1	1.042E+1
-1.427E-1	5.580E-1	1.020E+1
-1.492E-1	5.515E-1	1.038E+1
-1.492E-1	5.742E-1	1.048E+1
-1.443E-1	5.418E-1	1.032E+1
-1.443E-1	5.288E-1	1.045E+1
-1.476E-1	5.548E-1	1.039E+1
-1.476E-1	5.548E-1	1.032E+1
-1.427E-1	5.580E-1	1.047E+1
-1.427E-1	5.353E-1	1.041E+1
-1.443E-1	5.418E-1	1.032E+1
-1.492E-1	5.515E-1	1.056E+1
-1.443E-1	5.483E-1	1.051E+1
-1.443E-1	5.613E-1	1.043E+1
-1.476E-1	5.710E-1	1.047E+1
-1.476E-1	5.223E-1	1.045E+1
-1.459E-1	5.678E-1	1.047E+1
-1.443E-1	5.515E-1	1.038E+1
-1.459E-1	5.645E-1	1.051E+1
-1.459E-1	5.807E-1	1.046E+1
-1.443E-1	5.613E-1	1.035E+1
-1.443E-1	5.483E-1	1.045E+1
-1.476E-1	5.775E-1	1.047E+1
-1.476E-1	5.288E-1	1.052E+1
-1.443E-1	5.386E-1	1.042E+1
-1.427E-1	5.613E-1	1.045E+1
-1.492E-1	5.840E-1	1.046E+1
-1.459E-1	5.645E-1	1.049E+1
-1.443E-1	5.807E-1	1.042E+1
-1.459E-1	5.321E-1	1.033E+1
-1.476E-1	5.451E-1	1.037E+1
-1.492E-1	5.548E-1	1.047E+1
-1.427E-1	5.775E-1	1.036E+1
-1.427E-1	5.580E-1	1.042E+1
-1.476E-1	5.613E-1	1.031E+1
-1.492E-1	5.775E-1	1.034E+1
-1.427E-1	5.775E-1	1.030E+1
-1.427E-1	5.710E-1	1.043E+1
-1.476E-1	5.386E-1	1.054E+1
-1.492E-1	5.386E-1	1.039E+1
-1.427E-1	5.645E-1	1.039E+1
-1.443E-1	5.710E-1	1.040E+1
-1.459E-1	5.515E-1	1.047E+1
-1.492E-1	5.742E-1	1.056E+1
-1.459E-1	5.515E-1	1.046E+1
-1.443E-1	5.678E-1	1.046E+1
-1.476E-1	5.515E-1	1.031E+1
-1.492E-1	5.386E-1	1.039E+1
-1.443E-1	5.710E-1	1.038E+1
-1.427E-1	5.515E-1	1.046E+1
-1.492E-1	5.775E-1	1.049E+1
-1.476E-1	5.483E-1	1.047E+1
-1.443E-1	5.483E-1	1.040E+1
-1.443E-1	5.321E-1	1.042E+1
-1.492E-1	5.580E-1	1.055E+1
-1.459E-1	5.840E-1	1.036E+1
-1.459E-1	5.580E-1	1.044E+1
-1.443E-1	5.515E-1	1.042E+1
-1.459E-1	5.710E-1	1.053E+1
-1.492E-1	5.710E-1	1.054E+1
-1.443E-1	5.418E-1	1.044E+1
-1.427E-1	5.645E-1	1.048E+1
-1.459E-1	5.321E-1	1.050E+1
-1.508E-1	5.386E-1	1.044E+1
-1.459E-1	5.580E-1	1.042E+1
-1.411E-1	5.386E-1	1.045E+1
-1.492E-1	5.353E-1	1.047E+1
-1.476E-1	5.742E-1	1.037E+1
-1.443E-1	5.645E-1	1.031E+1
-1.443E-1	5.613E-1	1.044E+1
-1.476E-1	5.580E-1	1.031E+1
-1.476E-1	5.580E-1	1.060E+1
-1.459E-1	5.742E-1	1.048E+1
-1.443E-1	5.483E-1	1.042E+1
-1.492E-1	5.418E-1	1.047E+1
-1.459E-1	5.548E-1	1.053E+1
-1.443E-1	5.515E-1	1.047E+1
-1.411E-1	5.483E-1	1.041E+1
-1.459E-1	5.223E-1	1.040E+1
-1.492E-1	5.353E-1	1.044E+1
-1.443E-1	5.353E-1	1.048E+1
-1.459E-1	5.613E-1	1.047E+1
-1.476E-1	5.515E-1	1.050E+1
-1.508E-1	5.645E-1	1.050E+1
-1.427E-1	5.645E-1	1.053E+1
-1.427E-1	5.386E-1	1.035E+1
-1.476E-1	5.613E-1	1.058E+1
-1.443E-1	5.515E-1	1.041E+1
-1.443E-1	5.353E-1	1.043E+1
-1.443E-1	5.256E-1	1.049E+1
-1.476E-1	5.451E-1	1.040E+1
-1.476E-1	5.710E-1	1.035E+1
-1.443E-1	5.613E-1	1.051E+1
-1.411E-1	5.645E-1	1.046E+1
-1.443E-1	5.840E-1	1.044E+1
-1.492E-1	5.288E-1	1.042E+1
-1.443E-1	5.483E-1	1.052E+1
-1.443E-1	5.386E-1	1.039E+1
-1.476E-1	4.996E-1	1.035E+1
-1.459E-1	5.418E-1	1.039E+1
-1.476E-1	5.710E-1	1.044E+1
-1.427E-1	5.483E-1	1.047E+1
-1.492E-1	5.353E-1	1.031E+1
-1.476E-1	5.580E-1	1.024E+1
-1.427E-1	5.775E-1	1.036E+1
-1.443E-1	5.613E-1	1.054E+1
-1.459E-1	5.451E-1	1.047E+1
-1.459E-1	5.613E-1	1.050E+1
-1.427E-1	5.353E-1	1.043E+1
-1.427E-1	5.807E-1	1.033E+1
-1.459E-1	6.067E-1	1.035E+1
-1.492E-1	5.872E-1	1.053E+1
-1.443E-1	5.580E-1	1.030E+1
-1.443E-1	5.418E-1	1.029E+1
-1.443E-1	5.418E-1	1.038E+1
-1.476E-1	5.775E-1	1.047E+1
-1.427E-1	5.742E-1	1.054E+1
-1.443E-1	5.515E-1	1.039E+1
-1.476E-1	5.678E-1	1.037E+1
-1.492E-1	5.483E-1	1.047E+1
-1.459E-1	5.742E-1	1.044E+1
-1.427E-1	5.580E-1	1.053E+1
-1.508E-1	5.710E-1	1.030E+1
-1.476E-1	5.775E-1	1.057E+1
-1.459E-1	5.807E-1	1.045E+1
-1.427E-1	5.418E-1	1.031E+1
-1.476E-1	5.451E-1	1.051E+1
-1.443E-1	5.548E-1	1.040E+1
-1.427E-1	5.451E-1	1.039E+1
-1.427E-1	5.548E-1	1.042E+1
-1.459E-1	5.645E-1	1.040E+1
-1.476E-1	5.775E-1	1.044E+1
-1.443E-1	5.840E-1	1.047E+1
-1.427E-1	5.613E-1	1.048E+1
-1.492E-1	5.548E-1	1.047E+1
-1.492E-1	5.548E-1	1.047E+1
-1.427E-1	5.483E-1	1.033E+1
-1.427E-1	5.386E-1	1.043E+1
-1.459E-1	5.645E-1	1.046E+1
-1.492E-1	5.418E-1	1.026E+1
-1.427E-1	5.580E-1	1.037E+1
-1.443E-1	5.353E-1	1.045E+1
-1.492E-1	5.548E-1	1.049E+1
-1.476E-1	5.645E-1	1.055E+1
-1.443E-1	5.386E-1	1.032E+1
-1.443E-1	5.613E-1	1.039E+1
-1.492E-1	5.353E-1	1.034E+1
-1.492E-1	5.580E-1	1.041E+1
-1.427E-1	5.775E-1	1.042E+1
-1.443E-1	5.386E-1	1.044E+1
-1.492E-1	5.386E-1	1.047E+1
-1.476E-1	5.710E-1	1.044E+1
-1.459E-1	5.483E-1	1.054E+1
-1.459E-1	5.483E-1	1.046E+1
-1.492E-1	5.710E-1	1.051E+1
-1.492E-1	5.807E-1	1.049E+1
-1.459E-1	5.548E-1	1.033E+1
-1.443E-1	5.775E-1	1.045E+1
-1.459E-1	5.905E-1	1.040E+1
-1.508E-1	5.483E-1	1.026E+1
-1.443E-1	5.807E-1	1.042E+1
-1.427E-1	5.645E-1	1.047E+1
-1.492E-1	5.451E-1	1.032E+1
-1.476E-1	5.515E-1	1.038E+1
-1.427E-1	5.548E-1	1.038E+1
-1.443E-1	5.580E-1	1.038E+1
-1.476E-1	5.483E-1	1.046E+1
-1.492E-1	5.710E-1	1.040E+1
-1.443E-1	5.645E-1	1.045E+1
-1.427E-1	5.483E-1	1.043E+1
-1.476E-1	5.548E-1	1.048E+1
-1.476E-1	5.386E-1	1.038E+1
-1.459E-1	5.386E-1	1.040E+1
-1.427E-1	5.580E-1	1.041E+1
-1.459E-1	5.321E-1	1.052E+1
-1.476E-1	5.645E-1	1.041E+1
-1.443E-1	5.613E-1	1.044E+1
-1.427E-1	5.645E-1	1.040E+1
-1.459E-1	5.386E-1	1.045E+1
-1.476E-1	5.678E-1	1.047E+1
-1.459E-1	5.613E-1	1.047E+1
-1.427E-1	5.515E-1	1.041E+1
-1.476E-1	5.742E-1	1.027E+1
-1.508E-1	5.580E-1	1.035E+1
-1.427E-1	5.710E-1	1.050E+1
-1.427E-1	5.223E-1	1.049E+1
-1.459E-1	5.580E-1	1.043E+1
-1.476E-1	5.775E-1	1.045E+1
-1.427E-1	5.548E-1	1.045E+1
-1.427E-1	5.353E-1	1.059E+1
-1.508E-1	5.451E-1	1.036E+1
-1.443E-1	5.807E-1	1.041E+1
-1.443E-1	5.678E-1	1.036E+1
-1.459E-1	5.256E-1	1.031E+1
-1.476E-1	5.580E-1	1.037E+1
-1.492E-1	5.515E-1	1.039E+1
-1.459E-1	5.548E-1	1.051E+1
-1.411E-1	5.840E-1	1.037E+1
-1.476E-1	5.515E-1	1.047E+1
-1.492E-1	5.678E-1	1.050E+1
-1.459E-1	5.613E-1	1.044E+1
-1.427E-1	5.645E-1	1.036E+1
-1.459E-1	5.678E-1	1.035E+1
-1.476E-1	5.353E-1	1.046E+1
-1.443E-1	5.742E-1	1.042E+1
-1.427E-1	5.742E-1	1.037E+1
-1.459E-1	5.451E-1	1.046E+1
-1.459E-1	5.678E-1	1.050E+1
-1.427E-1	5.710E-1	1.045E+1
-1.459E-1	5.515E-1	1.034E+1
-1.459E-1	5.353E-1	1.051E+1
-1.476E-1	5.872E-1	1.051E+1
-1.459E-1	5.872E-1	1.046E+1
-1.443E-1	5.418E-1	1.050E+1
-1.443E-1	5.678E-1	1.041E+1
-1.476E-1	5.645E-1	1.053E+1
-1.443E-1	5.742E-1	1.046E+1
-1.459E-1	5.580E-1	1.048E+1
-1.492E-1	5.418E-1	1.050E+1
-1.476E-1	5.483E-1	1.051E+1
-1.443E-1	5.223E-1	1.044E+1
-1.443E-1	5.742E-1	1.050E+1
-1.476E-1	5.386E-1	1.047E+1
-1.492E-1	5.775E-1	1.053E+1
-1.443E-1	5.515E-1	1.031E+1
-1.443E-1	5.645E-1	1.052E+1
-1.492E-1	5.483E-1	1.037E+1
-1.508E-1	5.807E-1	1.035E+1
-1.443E-1	5.483E-1	1.047E+1
-1.427E-1	5.418E-1	1.046E+1
-1.459E-1	5.548E-1	1.033E+1
-1.476E-1	5.548E-1	1.041E+1
-1.443E-1	5.840E-1	1.044E+1
-1.443E-1	5.515E-1	1.036E+1
-1.492E-1	5.256E-1	1.051E+1
-1.459E-1	5.645E-1	1.048E+1
-1.443E-1	5.515E-1	1.048E+1
-1.427E-1	5.742E-1	1.041E+1
-1.459E-1	5.483E-1	1.042E+1
-1.459E-1	5.451E-1	1.038E+1
-1.443E-1	5.288E-1	1.043E+1
-1.427E-1	5.483E-1	1.039E+1
-1.443E-1	5.548E-1	1.050E+1
-1.476E-1	5.970E-1	1.049E+1
-1.427E-1	5.613E-1	1.038E+1
-1.443E-1	5.840E-1	1.031E+1
-1.492E-1	5.807E-1	1.053E+1
-1.492E-1	5.451E-1	1.039E+1
-1.459E-1	5.548E-1	1.038E+1
-1.443E-1	5.580E-1	1.051E+1
-1.459E-1	5.515E-1	1.044E+1
-1.476E-1	5.742E-1	1.044E+1
-1.427E-1	5.613E-1	1.025E+1
-1.427E-1	5.548E-1	1.041E+1
-1.492E-1	5.321E-1	1.052E+1
-1.459E-1	5.580E-1	1.045E+1
-1.459E-1	5.321E-1	1.039E+1
-1.427E-1	5.418E-1	1.043E+1
-1.492E-1	5.418E-1	1.048E+1
-1.476E-1	5.645E-1	1.043E+1
-1.427E-1	5.645E-1	1.037E+1
-1.443E-1	5.548E-1	1.041E+1
-1.459E-1	5.418E-1	1.042E+1
-1.508E-1	5.451E-1	1.048E+1
-1.427E-1	5.807E-1	1.053E+1
-1.427E-1	5.710E-1	1.039E+1
-1.459E-1	5.710E-1	1.038E+1
-1.508E-1	5.872E-1	1.050E+1
-1.443E-1	5.515E-1	1.042E+1
-1.459E-1	5.451E-1	1.052E+1
-1.476E-1	5.613E-1	1.050E+1
-1.476E-1	5.613E-1	1.043E+1
-1.443E-1	5.710E-1	1.061E+1
-1.427E-1	6.099E-1	1.039E+1
-1.476E-1	5.580E-1	1.036E+1
-1.459E-1	5.905E-1	1.047E+1
-1.427E-1	5.483E-1	1.033E+1
-1.443E-1	5.191E-1	1.047E+1
-1.459E-1	5.645E-1	1.035E+1
-1.443E-1	5.418E-1	1.044E+1
-1.459E-1	5.483E-1	1.047E+1
-1.411E-1	5.515E-1	1.038E+1
-1.476E-1	5.807E-1	1.032E+1
-1.492E-1	5.548E-1	1.040E+1
-1.427E-1	5.742E-1	1.045E+1
-1.443E-1	5.678E-1	1.044E+1
-1.492E-1	5.710E-1	1.041E+1
-1.492E-1	5.580E-1	1.040E+1
-1.427E-1	5.515E-1	1.037E+1
-1.427E-1	5.678E-1	1.035E+1
-1.492E-1	5.710E-1	1.035E+1
-1.492E-1	5.451E-1	1.043E+1
-1.459E-1	5.645E-1	1.048E+1
-1.443E-1	5.515E-1	1.059E+1
-1.459E-1	5.742E-1	1.038E+1
-1.476E-1	5.645E-1	1.053E+1
-1.443E-1	5.580E-1	1.041E+1
-1.443E-1	5.580E-1	1.049E+1
-1.476E-1	5.451E-1	1.037E+1
-1.508E-1	5.548E-1	1.040E+1
-1.443E-1	5.710E-1	1.043E+1
-1.443E-1	5.840E-1	1.040E+1
-1.476E-1	5.613E-1	1.042E+1
-1.492E-1	5.840E-1	1.051E+1
-1.411E-1	5.548E-1	1.035E+1
-1.443E-1	5.386E-1	1.045E+1
-1.459E-1	5.548E-1	1.033E+1
-1.476E-1	5.840E-1	1.046E+1
-1.411E-1	5.483E-1	1.029E+1
-1.459E-1	5.353E-1	1.042E+1
-1.459E-1	5.515E-1	1.029E+1
-1.492E-1	5.710E-1	1.041E+1
-1.443E-1	5.483E-1	1.043E+1
-1.411E-1	5.645E-1	1.043E+1
-1.459E-1	5.353E-1	1.048E+1
-1.492E-1	5.678E-1	1.058E+1
-1.443E-1	5.418E-1	1.050E+1
-1.427E-1	5.580E-1	1.043E+1
-1.492E-1	5.710E-1	1.042E+1
-1.443E-1	5.678E-1	1.045E+1
-1.443E-1	5.321E-1	1.047E+1
-1.443E-1	5.451E-1	1.049E+1
-1.476E-1	5.548E-1	1.045E+1
-1.492E-1	5.645E-1	1.038E+1
-1.459E-1	5.613E-1	1.034E+1
-1.427E-1	5.548E-1	1.049E+1
-1.459E-1	5.840E-1	1.050E+1
-1.459E-1	5.710E-1	1.037E+1
-1.443E-1	5.840E-1	1.040E+1
-1.427E-1	5.613E-1	1.042E+1
-1.459E-1	5.775E-1	1.037E+1
-1.459E-1	5.418E-1	1.046E+1
-1.395E-1	5.613E-1	1.037E+1
-1.427E-1	5.710E-1	1.047E+1
-1.476E-1	5.515E-1	1.050E+1
-1.459E-1	5.645E-1	1.030E+1
-1.427E-1	5.580E-1	1.054E+1
-1.443E-1	5.321E-1	1.037E+1
-1.476E-1	5.775E-1	1.040E+1
-1.492E-1	5.386E-1	1.048E+1
-1.427E-1	5.418E-1	1.045E+1
-1.443E-1	5.288E-1	1.038E+1
-1.476E-1	5.678E-1	1.045E+1
-1.476E-1	5.613E-1	1.046E+1
-1.427E-1	5.678E-1	1.053E+1
-1.443E-1	5.613E-1	1.030E+1
-1.459E-1	5.807E-1	1.047E+1
-1.492E-1	5.483E-1	1.053E+1
-1.427E-1	5.872E-1	1.059E+1
-1.443E-1	5.580E-1	1.025E+1
-1.459E-1	5.483E-1	1.050E+1
-1.443E-1	5.645E-1	1.045E+1
-1.443E-1	5.483E-1	1.048E+1
-1.443E-1	5.613E-1	1.033E+1
-1.443E-1	5.288E-1	1.054E+1
-1.492E-1	5.710E-1	1.040E+1
-1.427E-1	5.580E-1	1.049E+1
-1.443E-1	5.678E-1	1.042E+1
-1.476E-1	5.418E-1	1.037E+1
-1.443E-1	5.548E-1	1.036E+1
-1.427E-1	5.548E-1	1.046E+1
-1.411E-1	5.386E-1	1.039E+1
-1.459E-1	5.807E-1	1.047E+1
-1.492E-1	5.580E-1	1.047E+1
-1.427E-1	5.580E-1	1.051E+1
-1.443E-1	5.515E-1	1.047E+1
-1.476E-1	5.548E-1	1.051E+1
-1.476E-1	5.678E-1	1.042E+1
-1.443E-1	5.678E-1	1.052E+1
-1.427E-1	5.710E-1	1.041E+1
-1.492E-1	5.613E-1	1.046E+1
-1.492E-1	5.580E-1	1.060E+1
-1.443E-1	5.613E-1	1.051E+1
-1.459E-1	5.613E-1	1.035E+1
-1.476E-1	5.483E-1	1.044E+1
-1.492E-1	5.645E-1	1.046E+1
-1.443E-1	5.418E-1	1.044E+1
-1.427E-1	5.775E-1	1.039E+1
-1.476E-1	5.807E-1	1.038E+1
-1.492E-1	5.613E-1	1.050E+1
-1.427E-1	5.353E-1	1.064E+1
-1.476E-1	5.742E-1	1.048E+1
-1.476E-1	5.645E-1	1.029E+1
-1.476E-1	5.451E-1	1.048E+1
-1.443E-1	5.451E-1	1.044E+1
-1.427E-1	5.613E-1	1.048E+1
-1.476E-1	5.645E-1	1.038E+1
-1.476E-1	5.937E-1	1.049E+1
-1.459E-1	5.515E-1	1.047E+1
-1.427E-1	5.678E-1	1.044E+1
-1.443E-1	5.418E-1	1.041E+1
-1.476E-1	5.645E-1	1.040E+1
-1.427E-1	5.353E-1	1.042E+1
-1.443E-1	5.515E-1	1.047E+1
-1.492E-1	5.775E-1	1.050E+1
-1.459E-1	5.807E-1	1.029E+1
-1.459E-1	5.515E-1	1.044E+1
-1.411E-1	5.483E-1	1.037E+1
-1.492E-1	5.742E-1	1.040E+1
-1.492E-1	5.645E-1	1.040E+1
-1.427E-1	5.613E-1	1.044E+1
-1.427E-1	5.386E-1	1.044E+1
-1.459E-1	5.548E-1	1.049E+1
-1.459E-1	5.548E-1	1.043E+1
-1.427E-1	5.678E-1	1.039E+1
-1.443E-1	6.002E-1	1.044E+1
-1.476E-1	5.775E-1	1.040E+1
-1.476E-1	5.515E-1	1.044E+1
-1.427E-1	5.645E-1	1.044E+1
-1.443E-1	5.613E-1	1.043E+1
-1.443E-1	5.515E-1	1.047E+1
-1.508E-1	5.580E-1	1.039E+1
-1.427E-1	5.451E-1	1.043E+1
-1.443E-1	5.580E-1	1.039E+1
-1.459E-1	5.288E-1	1.044E+1
-1.476E-1	5.645E-1	1.037E+1
-1.427E-1	5.840E-1	1.043E+1
-1.427E-1	5.386E-1	1.042E+1
-1.476E-1	5.678E-1	1.046E+1
-1.476E-1	5.613E-1	1.035E+1
-1.443E-1	5.840E-1	1.036E+1
-1.427E-1	5.580E-1	1.035E+1
-1.476E-1	5.710E-1	1.046E+1
-1.508E-1	5.678E-1	1.044E+1
-1.427E-1	5.418E-1	1.055E+1
-1.443E-1	5.840E-1	1.054E+1
-1.443E-1	5.386E-1	1.042E+1
-1.459E-1	5.937E-1	1.045E+1
-1.427E-1	5.613E-1	1.048E+1
-1.459E-1	5.483E-1	1.045E+1
-1.459E-1	5.256E-1	1.035E+1
-1.476E-1	5.386E-1	1.042E+1
-1.459E-1	5.775E-1	1.037E+1
-1.443E-1	5.386E-1	1.035E+1
-1.476E-1	5.645E-1	1.037E+1
-1.476E-1	5.678E-1	1.033E+1
-1.427E-1	5.321E-1	1.038E+1
-1.443E-1	5.678E-1	1.053E+1
-1.443E-1	5.580E-1	1.039E+1
-1.459E-1	5.580E-1	1.038E+1
-1.427E-1	5.775E-1	1.040E+1
-1.427E-1	5.678E-1	1.056E+1
-1.459E-1	5.613E-1	1.029E+1
-1.459E-1	5.483E-1	1.044E+1
-1.443E-1	5.678E-1	1.033E+1
-1.459E-1	5.613E-1	1.038E+1
-1.459E-1	5.678E-1	1.042E+1
-1.459E-1	5.548E-1	1.048E+1
-1.443E-1	5.580E-1	1.035E+1
-1.443E-1	5.451E-1	1.044E+1
-1.459E-1	5.710E-1	1.036E+1
-1.459E-1	5.548E-1	1.041E+1
-1.427E-1	5.710E-1	1.050E+1
-1.459E-1	5.613E-1	1.049E+1
-1.492E-1	5.678E-1	1.047E+1
-1.492E-1	5.288E-1	1.059E+1
-1.459E-1	5.678E-1	1.039E+1
-1.443E-1	5.613E-1	1.048E+1
-1.476E-1	5.353E-1	1.044E+1
-1.476E-1	5.548E-1	1.038E+1
-1.427E-1	5.483E-1	1.045E+1
-1.427E-1	5.840E-1	1.044E+1
-1.443E-1	5.515E-1	1.045E+1
-1.476E-1	5.710E-1	1.038E+1
-1.427E-1	5.548E-1	1.047E+1
-1.427E-1	5.515E-1	1.042E+1
-1.476E-1	5.645E-1	1.043E+1
-1.476E-1	5.515E-1	1.044E+1
-1.427E-1	5.353E-1	1.043E+1
-1.427E-1	5.418E-1	1.038E+1
-1.443E-1	5.418E-1	1.051E+1
-1.459E-1	5.645E-1	1.046E+1
-1.411E-1	5.742E-1	1.044E+1
-1.411E-1	5.515E-1	1.039E+1
-1.459E-1	5.580E-1	1.045E+1
-1.459E-1	5.710E-1	1.047E+1
-1.427E-1	5.742E-1	1.042E+1
-1.443E-1	5.678E-1	1.047E+1
-1.476E-1	5.353E-1	1.050E+1
-1.492E-1	5.807E-1	1.047E+1
-1.476E-1	5.645E-1	1.041E+1
-1.443E-1	5.515E-1	1.043E+1
-1.476E-1	5.710E-1	1.044E+1
-1.476E-1	5.548E-1	1.052E+1
-1.427E-1	5.515E-1	1.034E+1
-1.443E-1	5.580E-1	1.049E+1
-1.459E-1	5.386E-1	1.048E+1
-1.492E-1	5.613E-1	1.043E+1
-1.427E-1	5.580E-1	1.038E+1
-1.427E-1	5.580E-1	1.050E+1
-1.492E-1	5.483E-1	1.037E+1
-1.459E-1	5.613E-1	1.046E+1
-1.427E-1	5.548E-1	1.033E+1
-1.427E-1	5.451E-1	1.045E+1
-1.459E-1	5.645E-1	1.051E+1
-1.476E-1	5.483E-1	1.042E+1
-1.443E-1	5.678E-1	1.047E+1
-1.459E-1	5.483E-1	1.044E+1
-1.459E-1	5.613E-1	1.037E+1
-1.492E-1	5.645E-1	1.038E+1
-1.427E-1	5.418E-1	1.035E+1
-1.411E-1	5.515E-1	1.034E+1
-1.476E-1	5.645E-1	1.032E+1
-1.492E-1	5.645E-1	1.026E+1
-1.427E-1	5.775E-1	1.039E+1
-1.395E-1	5.678E-1	1.044E+1
-1.476E-1	5.483E-1	1.045E+1
-1.476E-1	5.840E-1	1.034E+1
-1.443E-1	5.223E-1	1.033E+1
-1.427E-1	5.580E-1	1.036E+1
-1.476E-1	5.775E-1	1.047E+1
-1.492E-1	5.613E-1	1.039E+1
-1.427E-1	5.742E-1	1.040E+1
-1.427E-1	5.580E-1	1.052E+1
-1.508E-1	5.451E-1	1.036E+1
-1.459E-1	5.742E-1	1.045E+1
-1.427E-1	5.515E-1	1.034E+1
-1.411E-1	5.840E-1	1.047E+1
-1.492E-1	5.418E-1	1.047E+1
-1.476E-1	5.451E-1	1.035E+1
-1.459E-1	5.613E-1	1.051E+1
-1.443E-1	5.515E-1	1.047E+1
-1.476E-1	5.645E-1	1.039E+1
-1.476E-1	5.418E-1	1.056E+1
-1.427E-1	5.483E-1	1.042E+1
-1.443E-1	5.515E-1	1.054E+1
-1.459E-1	5.483E-1	1.046E+1
-1.476E-1	5.483E-1	1.042E+1
-1.459E-1	5.580E-1	1.029E+1
-1.411E-1	5.483E-1	1.035E+1
-1.492E-1	5.613E-1	1.044E+1
-1.459E-1	5.386E-1	1.047E+1
-1.443E-1	5.580E-1	1.043E+1
-1.411E-1	5.418E-1	1.040E+1
-1.459E-1	5.548E-1	1.035E+1
-1.492E-1	5.548E-1	1.034E+1
-1.443E-1	5.353E-1	1.058E+1
-1.443E-1	5.678E-1	1.046E+1
-1.492E-1	5.386E-1	1.045E+1
-1.443E-1	5.580E-1	1.039E+1
-1.459E-1	5.451E-1	1.060E+1
-1.427E-1	5.386E-1	1.043E+1
-1.476E-1	5.678E-1	1.033E+1
-1.476E-1	5.580E-1	1.051E+1
-1.443E-1	5.386E-1	1.049E+1
-1.443E-1	5.613E-1	1.043E+1
-1.459E-1	5.515E-1	1.043E+1
-1.476E-1	5.710E-1	1.036E+1
-1.443E-1	5.418E-1	1.033E+1
-1.427E-1	6.132E-1	1.046E+1
-1.476E-1	5.645E-1	1.047E+1
-1.459E-1	5.613E-1	1.034E+1
-1.443E-1	5.645E-1	1.043E+1
-1.443E-1	5.418E-1	1.040E+1
-1.459E-1	5.840E-1	1.042E+1
-1.476E-1	5.451E-1	1.046E+1
-1.459E-1	5.613E-1	1.040E+1
-1.411E-1	5.451E-1	1.041E+1
-1.476E-1	5.580E-1	1.047E+1
-1.508E-1	5.580E-1	1.040E+1
-1.443E-1	5.613E-1	1.039E+1
-1.427E-1	5.613E-1	1.036E+1
-1.459E-1	5.548E-1	1.042E+1
-1.459E-1	5.515E-1	1.035E+1
-1.411E-1	5.775E-1	1.047E+1
-1.443E-1	5.580E-1	1.041E+1
-1.459E-1	5.613E-1	1.045E+1
-1.459E-1	5.418E-1	1.051E+1
-1.443E-1	5.515E-1	1.031E+1
-1.427E-1	5.548E-1	1.044E+1
-1.459E-1	5.937E-1	1.040E+1
-1.476E-1	5.580E-1	1.038E+1
-1.411E-1	5.613E-1	1.041E+1
-1.427E-1	5.451E-1	1.032E+1
-1.476E-1	5.548E-1	1.056E+1
-1.476E-1	5.386E-1	1.039E+1
-1.459E-1	5.223E-1	1.031E+1
-1.459E-1	5.548E-1	1.046E+1
-1.476E-1	5.515E-1	1.046E+1
-1.459E-1	5.548E-1	1.043E+1
-1.443E-1	5.418E-1	1.043E+1
-1.459E-1	5.483E-1	1.047E+1
-1.459E-1	5.548E-1	1.033E+1
-1.459E-1	5.905E-1	1.045E+1
-1.443E-1	5.678E-1	1.041E+1
-1.427E-1	5.613E-1	1.055E+1
-1.508E-1	5.645E-1	1.030E+1
-1.476E-1	5.807E-1	1.032E+1
-1.427E-1	5.580E-1	1.045E+1
-1.427E-1	5.710E-1	1.052E+1
-1.476E-1	5.807E-1	1.028E+1
-1.476E-1	5.678E-1	1.036E+1
-1.427E-1	5.645E-1	1.047E+1
-1.427E-1	5.515E-1	1.038E+1
-1.443E-1	5.515E-1	1.044E+1
-1.459E-1	5.905E-1	1.036E+1
-1.443E-1	5.613E-1	1.049E+1
-1.443E-1	5.645E-1	1.047E+1
-1.476E-1	5.678E-1	1.035E+1
-1.476E-1	5.580E-1	1.040E+1
-1.411E-1	5.548E-1	1.046E+1
-1.427E-1	5.613E-1	1.046E+1
-1.459E-1	5.548E-1	1.036E+1
-1.427E-1	5.515E-1	1.051E+1
-1.427E-1	5.418E-1	1.041E+1
-1.427E-1	5.451E-1	1.045E+1
-1.459E-1	5.515E-1	1.045E+1
-1.459E-1	6.002E-1	1.040E+1
-1.443E-1	5.548E-1	1.040E+1
-1.459E-1	5.775E-1	1.041E+1
-1.459E-1	5.515E-1	1.038E+1
-1.476E-1	5.613E-1	1.044E+1
-1.411E-1	5.580E-1	1.043E+1
-1.427E-1	5.515E-1	1.047E+1
-1.459E-1	5.548E-1	1.038E+1
-1.459E-1	5.353E-1	1.035E+1
-1.443E-1	5.580E-1	1.055E+1
-1.427E-1	5.386E-1	1.038E+1
-1.459E-1	5.515E-1	1.044E+1
-1.443E-1	5.872E-1	1.037E+1
-1.427E-1	5.515E-1	1.041E+1
-1.427E-1	5.645E-1	1.033E+1
-1.459E-1	5.353E-1	1.044E+1
-1.459E-1	5.418E-1	1.055E+1
-1.411E-1	5.742E-1	1.040E+1
-1.427E-1	5.548E-1	1.041E+1
-1.476E-1	5.742E-1	1.045E+1
-1.476E-1	5.613E-1	1.045E+1
-1.443E-1	5.775E-1	1.047E+1
-1.427E-1	5.483E-1	1.034E+1
-1.476E-1	5.451E-1	1.049E+1
-1.476E-1	5.515E-1	1.044E+1
-1.411E-1	5.613E-1	1.039E+1
-1.427E-1	6.164E-1	1.043E+1
-1.476E-1	5.742E-1	1.036E+1
-1.476E-1	5.418E-1	1.041E+1
-1.411E-1	5.483E-1	1.051E+1
-1.427E-1	5.515E-1	1.063E+1
-1.459E-1	5.710E-1	1.039E+1
-1.459E-1	5.288E-1	1.047E+1
-1.443E-1	5.742E-1	1.039E+1
-1.459E-1	5.613E-1	1.043E+1
-1.508E-1	5.580E-1	1.048E+1
-1.459E-1	5.678E-1	1.051E+1
-1.427E-1	5.483E-1	1.039E+1
-1.427E-1	5.418E-1	1.040E+1
-1.459E-1	5.418E-1	1.050E+1
-1.459E-1	5.515E-1	1.047E+1
-1.443E-1	5.418E-1	1.043E+1
-1.427E-1	5.905E-1	1.039E+1
-1.476E-1	5.548E-1	1.046E+1
-1.476E-1	5.451E-1	1.039E+1
-1.427E-1	5.418E-1	1.038E+1
-1.443E-1	5.710E-1	1.042E+1
-1.476E-1	5.613E-1	1.041E+1
-1.443E-1	5.548E-1	1.038E+1
-1.443E-1	5.288E-1	1.038E+1
-1.427E-1	5.742E-1	1.048E+1
-1.459E-1	5.807E-1	1.035E+1
-1.492E-1	5.580E-1	1.050E+1
-1.443E-1	5.645E-1	1.036E+1
-1.459E-1	5.807E-1	1.042E+1
-1.492E-1	5.451E-1	1.047E+1
-1.492E-1	5.710E-1	1.036E+1
-1.443E-1	5.580E-1	1.040E+1
-1.443E-1	5.418E-1	1.040E+1
-1.492E-1	5.483E-1	1.046E+1
-1.492E-1	5.548E-1	1.047E+1
-1.443E-1	5.548E-1	1.042E+1
-1.427E-1	5.256E-1	1.041E+1
-1.459E-1	5.872E-1	1.039E+1
-1.508E-1	5.223E-1	1.040E+1
-1.459E-1	5.678E-1	1.040E+1
-1.443E-1	5.872E-1	1.032E+1
-1.443E-1	5.872E-1	1.044E+1
-1.492E-1	5.580E-1	1.026E+1
-1.443E-1	5.483E-1	1.051E+1
-1.443E-1	5.483E-1	1.051E+1
-1.476E-1	5.483E-1	1.043E+1
-1.476E-1	5.580E-1	1.041E+1
-1.427E-1	5.678E-1	1.031E+1
-1.443E-1	5.775E-1	1.032E+1
-1.476E-1	5.678E-1	1.048E+1
-1.459E-1	5.613E-1	1.047E+1
-1.427E-1	5.678E-1	1.042E+1
-1.411E-1	5.742E-1	1.047E+1
-1.443E-1	5.353E-1	1.046E+1
-1.476E-1	5.418E-1	1.040E+1
-1.427E-1	5.645E-1	1.041E+1
-1.427E-1	5.678E-1	1.035E+1
-1.476E-1	5.580E-1	1.037E+1
-1.476E-1	5.418E-1	1.048E+1
-1.427E-1	5.256E-1	1.045E+1
-1.443E-1	5.483E-1	1.029E+1
-1.459E-1	5.548E-1	1.045E+1
-1.443E-1	5.580E-1	1.031E+1
-1.427E-1	5.678E-1	1.036E+1
-1.443E-1	5.613E-1	1.053E+1
-1.443E-1	5.645E-1	1.042E+1
-1.476E-1	5.775E-1	1.035E+1
-1.443E-1	5.418E-1	1.038E+1
-1.427E-1	5.678E-1	1.037E+1
-1.443E-1	5.775E-1	1.036E+1
-1.459E-1	5.548E-1	1.032E+1
-1.443E-1	5.483E-1	1.035E+1
-1.427E-1	5.645E-1	1.042E+1
-1.459E-1	5.807E-1	1.048E+1
-1.492E-1	5.742E-1	1.039E+1
-1.459E-1	5.418E-1	1.045E+1
-1.427E-1	5.840E-1	1.047E+1
-1.459E-1	5.515E-1	1.051E+1
-1.459E-1	5.548E-1	1.039E+1
-1.427E-1	5.288E-1	1.038E+1
-1.443E-1	5.580E-1	1.041E+1
-1.476E-1	5.970E-1	1.043E+1
-1.476E-1	5.613E-1	1.040E+1
-1.411E-1	5.451E-1	1.056E+1
-1.427E-1	5.580E-1	1.047E+1
-1.476E-1	5.451E-1	1.044E+1
-1.476E-1	5.742E-1	1.030E+1
-1.411E-1	5.645E-1	1.042E+1
-1.395E-1	5.548E-1	1.058E+1
-1.459E-1	5.515E-1	1.047E+1
-1.476E-1	5.807E-1	1.044E+1
-1.427E-1	5.353E-1	1.039E+1
-1.411E-1	5.678E-1	1.039E+1
-1.476E-1	5.548E-1	1.042E+1
-1.459E-1	5.710E-1	1.048E+1
-1.427E-1	5.710E-1	1.061E+1
-1.427E-1	5.483E-1	1.032E+1
-1.476E-1	5.970E-1	1.052E+1
-1.476E-1	5.645E-1	1.051E+1
-1.427E-1	5.580E-1	1.048E+1
-1.459E-1	5.515E-1	1.030E+1
-1.492E-1	5.515E-1	1.052E+1
-1.459E-1	5.451E-1	1.042E+1
-1.427E-1	5.613E-1	1.044E+1
-1.443E-1	5.742E-1	1.043E+1
-1.459E-1	5.710E-1	1.040E+1
-1.476E-1	5.483E-1	1.042E+1
-1.427E-1	5.710E-1	1.043E+1
-1.459E-1	5.515E-1	1.040E+1
-1.443E-1	5.580E-1	1.042E+1
-1.459E-1	5.451E-1	1.036E+1
-1.427E-1	5.678E-1	1.049E+1
-1.427E-1	5.288E-1	1.042E+1
-1.459E-1	5.386E-1	1.049E+1
-1.476E-1	5.483E-1	1.040E+1
-1.443E-1	5.807E-1	1.044E+1
-1.443E-1	5.548E-1	1.040E+1
-1.508E-1	5.515E-1	1.048E+1
-1.476E-1	5.386E-1	1.040E+1
-1.427E-1	5.742E-1	1.053E+1
-1.459E-1	5.807E-1	1.038E+1
-1.459E-1	5.613E-1	1.038E+1
-1.459E-1	5.742E-1	1.041E+1
-1.459E-1	5.386E-1	1.039E+1
-1.411E-1	5.483E-1	1.045E+1
-1.427E-1	5.710E-1	1.037E+1
-1.476E-1	5.580E-1	1.029E+1
-1.459E-1	5.613E-1	1.039E+1
-1.427E-1	5.840E-1	1.033E+1
-1.459E-1	5.840E-1	1.049E+1
-1.492E-1	5.451E-1	1.042E+1
-1.427E-1	5.742E-1	1.031E+1
-1.443E-1	5.288E-1	1.047E+1
-1.476E-1	5.483E-1	1.048E+1
-1.459E-1	5.515E-1	1.037E+1
-1.443E-1	5.353E-1	1.036E+1
-1.427E-1	5.515E-1	1.041E+1
-1.492E-1	5.970E-1	1.045E+1
-1.476E-1	5.678E-1	1.051E+1
-1.443E-1	5.645E-1	1.041E+1
-1.411E-1	5.386E-1	1.037E+1
-1.476E-1	5.580E-1	1.051E+1
-1.459E-1	5.710E-1	1.045E+1
-1.427E-1	5.418E-1	1.032E+1
-1.427E-1	5.548E-1	1.049E+1
-1.476E-1	5.905E-1	1.037E+1
-1.476E-1	5.353E-1	1.042E+1
-1.443E-1	5.483E-1	1.046E+1
-1.427E-1	5.580E-1	1.040E+1
-1.476E-1	5.678E-1	1.036E+1
-1.427E-1	5.548E-1	1.045E+1
-1.427E-1	5.840E-1	1.041E+1
-1.411E-1	5.451E-1	1.038E+1
-1.492E-1	5.580E-1	1.055E+1
-1.459E-1	5.840E-1	1.030E+1
-1.427E-1	5.418E-1	1.046E+1
-1.427E-1	5.483E-1	1.051E+1
-1.459E-1	5.905E-1	1.043E+1
-1.476E-1	5.515E-1	1.043E+1
-1.443E-1	5.353E-1	1.045E+1
-1.427E-1	5.613E-1	1.040E+1
-1.427E-1	5.548E-1	1.036E+1
-1.476E-1	5.451E-1	1.043E+1
-1.443E-1	5.451E-1	1.039E+1
-1.427E-1	5.710E-1	1.038E+1
-1.459E-1	5.775E-1	1.035E+1
-1.459E-1	5.515E-1	1.043E+1
-1.427E-1	5.548E-1	1.039E+1
-1.427E-1	5.613E-1	1.046E+1
-1.492E-1	5.515E-1	1.048E+1
-1.459E-1	5.970E-1	1.041E+1
-1.443E-1	5.645E-1	1.036E+1
-1.443E-1	5.613E-1	1.044E+1
-1.427E-1	5.386E-1	1.046E+1
-1.476E-1	5.548E-1	1.047E+1
-1.411E-1	5.548E-1	1.039E+1
-1.427E-1	5.288E-1	1.032E+1
-1.476E-1	5.580E-1	1.047E+1
-1.476E-1	5.678E-1	1.040E+1
-1.427E-1	5.451E-1	1.041E+1
-1.443E-1	5.451E-1	1.045E+1
-1.492E-1	5.742E-1	1.045E+1
-1.459E-1	5.418E-1	1.034E+1
-1.427E-1	5.840E-1	1.035E+1
-1.427E-1	5.418E-1	1.056E+1
-1.476E-1	5.645E-1	1.033E+1
-1.476E-1	5.451E-1	1.045E+1
-1.427E-1	5.872E-1	1.037E+1
-1.411E-1	5.515E-1	1.051E+1
-1.427E-1	5.678E-1	1.035E+1
-1.459E-1	5.515E-1	1.034E+1
-1.427E-1	5.483E-1	1.026E+1
-1.427E-1	5.548E-1	1.040E+1
-1.443E-1	5.451E-1	1.048E+1
-1.476E-1	5.580E-1	1.050E+1
-1.443E-1	5.742E-1	1.040E+1
-1.459E-1	5.710E-1	1.044E+1
-1.459E-1	5.742E-1	1.033E+1
-1.443E-1	5.353E-1	1.038E+1
-1.443E-1	5.483E-1	1.040E+1
-1.443E-1	5.353E-1	1.047E+1
-1.459E-1	5.515E-1	1.049E+1
-1.476E-1	5.775E-1	1.052E+1
-1.427E-1	5.418E-1	1.054E+1
-1.427E-1	5.451E-1	1.049E+1
-1.459E-1	5.483E-1	1.039E+1
-1.476E-1	5.548E-1	1.036E+1
-1.443E-1	5.451E-1	1.055E+1
-1.443E-1	5.515E-1	1.046E+1
-1.476E-1	5.483E-1	1.039E+1
-1.459E-1	5.515E-1	1.040E+1
-1.427E-1	5.548E-1	1.052E+1
-1.411E-1	5.775E-1	1.032E+1
-1.459E-1	5.386E-1	1.039E+1
-1.476E-1	5.775E-1	1.042E+1
-1.411E-1	5.742E-1	1.042E+1
-1.427E-1	5.678E-1	1.032E+1
-1.459E-1	5.451E-1	1.040E+1
-1.459E-1	5.613E-1	1.051E+1
-1.395E-1	5.710E-1	1.041E+1
-1.411E-1	5.645E-1	1.046E+1
-1.459E-1	5.775E-1	1.041E+1
-1.443E-1	5.613E-1	1.049E+1
-1.411E-1	5.580E-1	1.035E+1
-1.411E-1	5.580E-1	1.050E+1
-1.459E-1	5.775E-1	1.041E+1
-1.459E-1	5.678E-1	1.035E+1
-1.427E-1	5.580E-1	1.052E+1
-1.443E-1	5.840E-1	1.042E+1
-1.443E-1	5.580E-1	1.047E+1
-1.476E-1	5.353E-1	1.043E+1
-1.411E-1	5.645E-1	1.048E+1
-1.411E-1	5.580E-1	1.048E+1
-1.476E-1	5.840E-1	1.035E+1
-1.492E-1	5.645E-1	1.036E+1
-1.443E-1	5.840E-1	1.044E+1
-1.427E-1	5.645E-1	1.040E+1
-1.476E-1	5.645E-1	1.038E+1
-1.459E-1	5.905E-1	1.038E+1
-1.427E-1	5.451E-1	1.036E+1
-1.411E-1	5.678E-1	1.049E+1
-1.459E-1	5.451E-1	1.048E+1
-1.459E-1	5.613E-1	1.037E+1
-1.427E-1	5.483E-1	1.046E+1
-1.411E-1	5.775E-1	1.035E+1
-1.459E-1	5.580E-1	1.048E+1
-1.459E-1	5.678E-1	1.034E+1
-1.443E-1	5.710E-1	1.050E+1
-1.427E-1	5.645E-1	1.035E+1
-1.492E-1	5.418E-1	1.039E+1
-1.459E-1	5.126E-1	1.032E+1
-1.443E-1	5.645E-1	1.045E+1
-1.459E-1	5.418E-1	1.043E+1
-1.459E-1	5.840E-1	1.041E+1
-1.476E-1	5.742E-1	1.050E+1
-1.443E-1	5.386E-1	1.050E+1
-1.443E-1	5.515E-1	1.029E+1
-1.459E-1	5.580E-1	1.045E+1
-1.492E-1	5.548E-1	1.030E+1
-1.411E-1	5.613E-1	1.032E+1
-1.427E-1	5.515E-1	1.036E+1
-1.459E-1	5.872E-1	1.056E+1
-1.492E-1	5.321E-1	1.043E+1
-1.443E-1	5.840E-1	1.050E+1
-1.443E-1	5.580E-1	1.040E+1
-1.476E-1	5.905E-1	1.039E+1
-1.476E-1	5.451E-1	1.047E+1
-1.443E-1	5.580E-1	1.052E+1
-1.427E-1	5.288E-1	1.028E+1
-1.476E-1	5.580E-1	1.045E+1
-1.476E-1	5.483E-1	1.034E+1
-1.443E-1	5.613E-1	1.039E+1
-1.443E-1	5.548E-1	1.046E+1
-1.476E-1	5.256E-1	1.041E+1
-1.459E-1	5.548E-1	1.046E+1
-1.443E-1	5.548E-1	1.050E+1
-1.427E-1	5.386E-1	1.042E+1
-1.459E-1	5.710E-1	1.033E+1
-1.476E-1	5.483E-1	1.035E+1
-1.443E-1	5.742E-1	1.036E+1
-1.427E-1	5.353E-1	1.043E+1
-1.476E-1	5.451E-1	1.041E+1
-1.476E-1	5.678E-1	1.049E+1
-1.411E-1	5.451E-1	1.030E+1
-1.443E-1	5.451E-1	1.035E+1
-1.492E-1	5.483E-1	1.049E+1
-1.443E-1	5.386E-1	1.034E+1
-1.427E-1	5.418E-1	1.037E+1
-1.411E-1	5.483E-1	1.053E+1
-1.508E-1	5.710E-1	1.044E+1
-1.476E-1	5.451E-1	1.026E+1
-1.427E-1	5.710E-1	1.041E+1
-1.459E-1	5.710E-1	1.052E+1
-1.476E-1	5.678E-1	1.037E+1
-1.459E-1	5.548E-1	1.044E+1
-1.427E-1	5.840E-1	1.038E+1
-1.443E-1	5.807E-1	1.027E+1
-1.427E-1	5.678E-1	1.038E+1
-1.492E-1	5.710E-1	1.038E+1
-1.443E-1	5.678E-1	1.042E+1
-1.443E-1	5.515E-1	1.043E+1
-1.492E-1	5.159E-1	1.028E+1
-1.476E-1	5.742E-1	1.047E+1
-1.411E-1	5.386E-1	1.027E+1
-1.443E-1	5.613E-1	1.046E+1
-1.459E-1	5.645E-1	1.045E+1
-1.476E-1	5.580E-1	1.040E+1
-1.427E-1	5.548E-1	1.045E+1
-1.427E-1	5.580E-1	1.035E+1
-1.459E-1	5.580E-1	1.038E+1
-1.459E-1	5.807E-1	1.027E+1
-1.443E-1	5.613E-1	1.048E+1
-1.459E-1	5.580E-1	1.044E+1
-1.459E-1	5.645E-1	1.046E+1
-1.476E-1	5.872E-1	1.039E+1
-1.411E-1	5.613E-1	1.044E+1
-1.411E-1	5.548E-1	1.050E+1
-1.459E-1	5.451E-1	1.052E+1
-1.459E-1	5.840E-1	1.046E+1
-1.395E-1	5.613E-1	1.040E+1
-1.411E-1	5.742E-1	1.029E+1
-1.476E-1	5.548E-1	1.028E+1
-1.476E-1	5.807E-1	1.037E+1
-1.427E-1	5.321E-1	1.044E+1
-1.443E-1	5.678E-1	1.045E+1
-1.459E-1	5.418E-1	1.040E+1
-1.459E-1	5.710E-1	1.036E+1
-1.411E-1	5.613E-1	1.036E+1
-1.427E-1	5.353E-1	1.040E+1
-1.476E-1	5.710E-1	1.041E+1
-1.459E-1	5.872E-1	1.044E+1
-1.459E-1	5.580E-1	1.047E+1
-1.427E-1	5.580E-1	1.042E+1
-1.459E-1	5.840E-1	1.048E+1
-1.459E-1	5.678E-1	1.044E+1
-1.427E-1	5.580E-1	1.050E+1
-1.427E-1	5.613E-1	1.041E+1
-1.459E-1	5.613E-1	1.030E+1
-1.476E-1	5.710E-1	1.033E+1
-1.411E-1	5.483E-1	1.049E+1
-1.395E-1	5.613E-1	1.047E+1
-1.476E-1	5.613E-1	1.054E+1
-1.443E-1	5.905E-1	1.038E+1
-1.427E-1	5.548E-1	1.035E+1
-1.443E-1	5.645E-1	1.037E+1
-1.459E-1	5.678E-1	1.048E+1
-1.476E-1	5.872E-1	1.054E+1
-1.459E-1	5.515E-1	1.051E+1
-1.443E-1	5.742E-1	1.038E+1
-1.443E-1	5.613E-1	1.044E+1
-1.459E-1	5.580E-1	1.038E+1
-1.411E-1	5.386E-1	1.051E+1
-1.443E-1	5.710E-1	1.029E+1
-1.459E-1	5.645E-1	1.040E+1
-1.443E-1	5.613E-1	1.041E+1
-1.476E-1	5.807E-1	1.046E+1
-1.427E-1	5.807E-1	1.039E+1
-1.508E-1	6.034E-1	1.043E+1
-1.492E-1	5.840E-1	1.043E+1
-1.443E-1	5.548E-1	1.050E+1
-1.411E-1	5.580E-1	1.030E+1
-1.476E-1	5.645E-1	1.038E+1
-1.459E-1	5.483E-1	1.042E+1
-1.411E-1	5.580E-1	1.047E+1
-1.443E-1	5.418E-1	1.040E+1
-1.459E-1	5.548E-1	1.037E+1
-1.459E-1	5.451E-1	1.038E+1
-1.427E-1	5.613E-1	1.042E+1
-1.459E-1	5.710E-1	1.048E+1
-1.476E-1	5.515E-1	1.039E+1
-1.459E-1	5.580E-1	1.059E+1
-1.443E-1	5.515E-1	1.038E+1
-1.427E-1	5.548E-1	1.047E+1
-1.459E-1	5.970E-1	1.047E+1
-1.459E-1	5.418E-1	1.037E+1
-1.427E-1	5.742E-1	1.037E+1
-1.443E-1	5.775E-1	1.041E+1
-1.443E-1	5.515E-1	1.040E+1
-1.443E-1	5.775E-1	1.041E+1
-1.411E-1	5.418E-1	1.029E+1
-1.443E-1	5.548E-1	1.044E+1
-1.492E-1	5.256E-1	1.049E+1
-1.459E-1	5.807E-1	1.030E+1
-1.427E-1	5.710E-1	1.029E+1
-1.427E-1	5.386E-1	1.043E+1
-1.476E-1	5.645E-1	1.040E+1
-1.459E-1	5.905E-1	1.033E+1
-1.411E-1	5.548E-1	1.047E+1
-1.459E-1	5.159E-1	1.044E+1
-1.443E-1	5.451E-1	1.048E+1
-1.459E-1	5.710E-1	1.041E+1
-1.443E-1	5.678E-1	1.039E+1
-1.459E-1	5.807E-1	1.035E+1
-1.459E-1	5.580E-1	1.037E+1
-1.459E-1	5.386E-1	1.022E+1
-1.427E-1	5.580E-1	1.046E+1
-1.411E-1	5.678E-1	1.037E+1
-1.459E-1	5.775E-1	1.035E+1
-1.459E-1	5.580E-1	1.041E+1
-1.427E-1	5.386E-1	1.047E+1
-1.459E-1	5.418E-1	1.049E+1
-1.476E-1	5.548E-1	1.027E+1
-1.459E-1	5.515E-1	1.035E+1
-1.443E-1	5.451E-1	1.039E+1
-1.427E-1	5.645E-1	1.042E+1
-1.459E-1	5.613E-1	1.046E+1
-1.459E-1	5.548E-1	1.041E+1
-1.427E-1	5.515E-1	1.041E+1
-1.443E-1	5.840E-1	1.056E+1
-1.427E-1	5.678E-1	1.036E+1
-1.459E-1	5.775E-1	1.040E+1
-1.443E-1	5.710E-1	1.035E+1
-1.427E-1	5.807E-1	1.042E+1
-1.476E-1	5.515E-1	1.042E+1
-1.443E-1	5.515E-1	1.043E+1
-1.427E-1	5.515E-1	1.039E+1
-1.411E-1	5.580E-1	1.048E+1
-1.492E-1	5.548E-1	1.046E+1
-1.492E-1	5.353E-1	1.046E+1
-1.427E-1	5.483E-1	1.047E+1
-1.427E-1	5.451E-1	1.034E+1
-1.459E-1	5.775E-1	1.043E+1
-1.427E-1	5.580E-1	1.034E+1
-1.427E-1	5.710E-1	1.049E+1
-1.427E-1	5.678E-1	1.048E+1
-1.459E-1	5.970E-1	1.046E+1
-1.459E-1	5.742E-1	1.048E+1
-1.427E-1	5.678E-1	1.040E+1
-1.443E-1	5.548E-1	1.052E+1
-1.459E-1	5.742E-1	1.038E+1
-1.492E-1	5.613E-1	1.042E+1
-1.427E-1	5.613E-1	1.030E+1
-1.443E-1	5.451E-1	1.033E+1
-1.459E-1	5.580E-1	1.044E+1
-1.476E-1	5.678E-1	1.047E+1
-1.427E-1	5.613E-1	1.041E+1
-1.459E-1	5.451E-1	1.042E+1
-1.492E-1	5.580E-1	1.051E+1
-1.459E-1	5.548E-1	1.044E+1
-1.427E-1	5.613E-1	1.043E+1
-1.443E-1	5.451E-1	1.042E+1
-1.427E-1	5.678E-1	1.023E+1
-1.492E-1	5.645E-1	1.041E+1
-1.443E-1	5.840E-1	1.061E+1
-1.427E-1	5.483E-1	1.047E+1
-1.459E-1	5.645E-1	1.041E+1
-1.476E-1	5.548E-1	1.035E+1
-1.427E-1	5.613E-1	1.043E+1
-1.427E-1	5.645E-1	1.048E+1
-1.443E-1	5.418E-1	1.054E+1
-1.459E-1	5.451E-1	1.052E+1
-1.443E-1	5.580E-1	1.040E+1
-1.427E-1	5.742E-1	1.043E+1
-1.459E-1	5.515E-1	1.047E+1
-1.459E-1	5.645E-1	1.038E+1
-1.443E-1	5.418E-1	1.037E+1
-1.411E-1	5.418E-1	1.038E+1
-1.459E-1	5.451E-1	1.043E+1
-1.476E-1	5.580E-1	1.044E+1
-1.427E-1	5.742E-1	1.038E+1
-1.459E-1	5.483E-1	1.040E+1
-1.443E-1	5.645E-1	1.038E+1
-1.476E-1	5.548E-1	1.036E+1
-1.459E-1	5.742E-1	1.028E+1
-1.443E-1	5.515E-1	1.043E+1
-1.459E-1	5.418E-1	1.040E+1
-1.492E-1	5.613E-1	1.029E+1
-1.459E-1	5.580E-1	1.033E+1
-1.443E-1	5.710E-1	1.042E+1
-1.476E-1	5.548E-1	1.049E+1
-1.476E-1	5.515E-1	1.034E+1
-1.443E-1	5.710E-1	1.043E+1
-1.427E-1	5.613E-1	1.035E+1
-1.443E-1	5.451E-1	1.038E+1
-1.443E-1	5.840E-1	1.039E+1
-1.411E-1	5.742E-1	1.033E+1
-1.411E-1	5.645E-1	1.031E+1
-1.459E-1	5.613E-1	1.040E+1
-1.443E-1	5.710E-1	1.045E+1
-1.427E-1	5.807E-1	1.037E+1
-1.427E-1	5.613E-1	1.042E+1
-1.459E-1	5.483E-1	1.037E+1
-1.459E-1	5.353E-1	1.053E+1
-1.427E-1	5.872E-1	1.041E+1
-1.427E-1	5.840E-1	1.047E+1
-1.459E-1	5.515E-1	1.037E+1
-1.459E-1	5.483E-1	1.044E+1
-1.411E-1	5.678E-1	1.042E+1
-1.443E-1	5.678E-1	1.040E+1
-1.476E-1	5.613E-1	1.042E+1
-1.443E-1	5.418E-1	1.043E+1
-1.443E-1	5.742E-1	1.041E+1
-1.427E-1	5.580E-1	1.024E+1
-1.443E-1	5.515E-1	1.048E+1
-1.508E-1	5.613E-1	1.048E+1
-1.411E-1	5.937E-1	1.043E+1
-1.427E-1	5.710E-1	1.038E+1
-1.443E-1	5.483E-1	1.042E+1
-1.459E-1	5.710E-1	1.051E+1
-1.411E-1	5.613E-1	1.041E+1
-1.427E-1	5.483E-1	1.033E+1
-1.459E-1	5.613E-1	1.035E+1
-1.443E-1	5.483E-1	1.037E+1
-1.427E-1	5.807E-1	1.022E+1
-1.411E-1	5.872E-1	1.043E+1
-1.459E-1	5.418E-1	1.039E+1
-1.476E-1	5.483E-1	1.037E+1
-1.411E-1	5.807E-1	1.045E+1
-1.443E-1	5.548E-1	1.048E+1
-1.459E-1	5.580E-1	1.046E+1
-1.459E-1	5.418E-1	1.040E+1
-1.427E-1	5.840E-1	1.046E+1
-1.411E-1	5.678E-1	1.045E+1
-1.459E-1	5.288E-1	1.038E+1
-1.476E-1	5.386E-1	1.049E+1
-1.443E-1	5.613E-1	1.049E+1
-1.459E-1	5.645E-1	1.050E+1
-1.459E-1	5.580E-1	1.044E+1
-1.459E-1	5.613E-1	1.036E+1
-1.411E-1	5.580E-1	1.042E+1
-1.411E-1	5.580E-1	1.042E+1
-1.443E-1	5.515E-1	1.035E+1
-1.492E-1	5.905E-1	1.053E+1
-1.443E-1	5.580E-1	1.042E+1
-1.427E-1	5.451E-1	1.025E+1
-1.459E-1	5.580E-1	1.036E+1
-1.459E-1	5.775E-1	1.044E+1
-1.427E-1	5.386E-1	1.036E+1
-1.443E-1	5.645E-1	1.036E+1
-1.443E-1	5.353E-1	1.039E+1
-1.492E-1	5.451E-1	1.044E+1
-1.427E-1	5.905E-1	1.043E+1
-1.427E-1	5.548E-1	1.036E+1
-1.476E-1	5.645E-1	1.045E+1
-1.443E-1	5.548E-1	1.033E+1
-1.427E-1	5.613E-1	1.046E+1
-1.427E-1	5.451E-1	1.041E+1
-1.459E-1	5.775E-1	1.055E+1
-1.459E-1	5.645E-1	1.045E+1
-1.427E-1	5.678E-1	1.044E+1
-1.443E-1	5.580E-1	1.037E+1
-1.492E-1	5.386E-1	1.033E+1
-1.459E-1	5.515E-1	1.035E+1
-1.427E-1	5.710E-1	1.044E+1
-1.427E-1	5.288E-1	1.051E+1
-1.459E-1	5.418E-1	1.036E+1
-1.476E-1	5.580E-1	1.043E+1
-1.411E-1	5.580E-1	1.036E+1
-1.411E-1	5.580E-1	1.039E+1
-1.427E-1	5.515E-1	1.043E+1
-1.476E-1	5.872E-1	1.047E+1
-1.427E-1	5.548E-1	1.037E+1
-1.443E-1	5.451E-1	1.040E+1
-1.459E-1	5.645E-1	1.032E+1
-1.476E-1	5.710E-1	1.042E+1
-1.443E-1	5.548E-1	1.044E+1
-1.411E-1	5.548E-1	1.032E+1
-1.459E-1	5.645E-1	1.036E+1
-1.476E-1	5.256E-1	1.042E+1
-1.443E-1	5.613E-1	1.035E+1
-1.427E-1	5.515E-1	1.040E+1
-1.443E-1	5.970E-1	1.054E+1
-1.476E-1	5.678E-1	1.037E+1
-1.427E-1	5.548E-1	1.061E+1
-1.443E-1	5.710E-1	1.044E+1
-1.459E-1	5.353E-1	1.033E+1
-1.476E-1	5.710E-1	1.045E+1
-1.443E-1	5.613E-1	1.037E+1
-1.411E-1	5.710E-1	1.040E+1
-1.459E-1	5.580E-1	1.050E+1
-1.443E-1	5.775E-1	1.035E+1
-1.395E-1	5.451E-1	1.038E+1
-1.459E-1	5.515E-1	1.049E+1
-1.427E-1	5.451E-1	1.045E+1
-1.459E-1	5.418E-1	1.044E+1
-1.427E-1	5.321E-1	1.035E+1
-1.443E-1	5.645E-1	1.048E+1
-1.459E-1	5.483E-1	1.046E+1
-1.492E-1	5.710E-1	1.044E+1
-1.427E-1	5.515E-1	1.045E+1
-1.443E-1	5.515E-1	1.042E+1
-1.443E-1	5.548E-1	1.026E+1
-1.459E-1	5.613E-1	1.045E+1
-1.443E-1	5.645E-1	1.040E+1
-1.427E-1	5.483E-1	1.034E+1
-1.459E-1	5.613E-1	1.029E+1
-1.476E-1	5.256E-1	1.037E+1
-1.427E-1	5.353E-1	1.043E+1
-1.443E-1	5.678E-1	1.043E+1
-1.459E-1	5.483E-1	1.042E+1
-1.427E-1	5.451E-1	1.047E+1
-1.427E-1	5.548E-1	1.037E+1
-1.427E-1	5.580E-1	1.048E+1
-1.459E-1	5.613E-1	1.042E+1
-1.443E-1	5.418E-1	1.039E+1
-1.427E-1	5.613E-1	1.046E+1
-1.427E-1	5.580E-1	1.042E+1
-1.459E-1	5.515E-1	1.039E+1
-1.443E-1	5.937E-1	1.038E+1
-1.443E-1	5.613E-1	1.029E+1
-1.427E-1	5.678E-1	1.045E+1
-1.443E-1	5.613E-1	1.040E+1
-1.459E-1	5.710E-1	1.038E+1
-1.411E-1	5.840E-1	1.040E+1
-1.395E-1	5.451E-1	1.046E+1
-1.459E-1	5.256E-1	1.041E+1
-1.459E-1	5.742E-1	1.043E+1
-1.443E-1	5.483E-1	1.037E+1
-1.443E-1	5.483E-1	1.031E+1
-1.443E-1	5.451E-1	1.040E+1
-1.476E-1	5.548E-1	1.031E+1
-1.427E-1	5.580E-1	1.033E+1
-1.427E-1	6.034E-1	1.038E+1
-1.443E-1	5.678E-1	1.045E+1
-1.476E-1	5.418E-1	1.040E+1
-1.443E-1	5.645E-1	1.044E+1
-1.427E-1	5.353E-1	1.041E+1
-1.443E-1	5.613E-1	1.051E+1
-1.476E-1	5.483E-1	1.027E+1
-1.443E-1	5.645E-1	1.035E+1
-1.427E-1	5.580E-1	1.040E+1
-1.476E-1	5.418E-1	1.032E+1
-1.476E-1	5.515E-1	1.049E+1
-1.427E-1	5.807E-1	1.047E+1
-1.443E-1	5.580E-1	1.047E+1
-1.459E-1	5.353E-1	1.029E+1
-1.459E-1	5.645E-1	1.039E+1
-1.411E-1	5.548E-1	1.034E+1
-1.443E-1	5.710E-1	1.046E+1
-1.459E-1	5.645E-1	1.038E+1
-1.476E-1	5.580E-1	1.040E+1
-1.443E-1	5.580E-1	1.057E+1
-1.395E-1	5.386E-1	1.041E+1
-1.443E-1	5.353E-1	1.039E+1
-1.459E-1	5.515E-1	1.036E+1
-1.427E-1	5.807E-1	1.037E+1
-1.476E-1	5.678E-1	1.031E+1
-1.459E-1	5.613E-1	1.047E+1
-1.476E-1	5.775E-1	1.037E+1
-1.411E-1	5.678E-1	1.045E+1
-1.443E-1	5.548E-1	1.038E+1
-1.476E-1	5.548E-1	1.053E+1
-1.443E-1	5.807E-1	1.046E+1
-1.427E-1	5.483E-1	1.032E+1
-1.411E-1	5.775E-1	1.044E+1
-1.476E-1	5.256E-1	1.035E+1
-1.476E-1	5.742E-1	1.037E+1
-1.427E-1	5.515E-1	1.042E+1
-1.427E-1	5.678E-1	1.047E+1
-1.443E-1	5.775E-1	1.045E+1
-1.476E-1	5.775E-1	1.046E+1
-1.427E-1	5.742E-1	1.037E+1
-1.443E-1	5.548E-1	1.044E+1
-1.459E-1	5.678E-1	1.050E+1
-1.476E-1	5.580E-1	1.047E+1
-1.427E-1	5.515E-1	1.035E+1
-1.443E-1	5.126E-1	1.035E+1
-1.476E-1	5.645E-1	1.047E+1
-1.443E-1	5.451E-1	1.053E+1
-1.411E-1	5.353E-1	1.059E+1
-1.395E-1	5.580E-1	1.037E+1
-1.459E-1	5.775E-1	1.032E+1
-1.443E-1	5.775E-1	1.028E+1
-1.427E-1	5.710E-1	1.036E+1
-1.395E-1	5.840E-1	1.038E+1
-1.476E-1	5.548E-1	1.035E+1
-1.492E-1	5.386E-1	1.042E+1
-1.459E-1	5.742E-1	1.042E+1
-1.427E-1	5.548E-1	1.041E+1
-1.459E-1	5.742E-1	1.051E+1
-1.476E-1	5.580E-1	1.041E+1
-1.395E-1	5.710E-1	1.039E+1
-1.443E-1	5.905E-1	1.039E+1
-1.476E-1	5.807E-1	1.038E+1
-1.476E-1	5.483E-1	1.039E+1
-1.411E-1	5.580E-1	1.045E+1
-1.443E-1	5.807E-1	1.037E+1
-1.459E-1	5.840E-1	1.041E+1
-1.459E-1	5.451E-1	1.041E+1
-1.427E-1	5.515E-1	1.040E+1
-1.411E-1	5.483E-1	1.045E+1
-1.443E-1	5.645E-1	1.031E+1
-1.459E-1	5.710E-1	1.045E+1
-1.427E-1	5.580E-1	1.040E+1
-1.443E-1	5.742E-1	1.026E+1
-1.459E-1	5.418E-1	1.028E+1
-1.443E-1	5.548E-1	1.028E+1
-1.411E-1	5.580E-1	1.032E+1
-1.427E-1	5.807E-1	1.031E+1
-1.476E-1	5.613E-1	1.041E+1
-1.459E-1	5.580E-1	1.043E+1
-1.427E-1	5.613E-1	1.029E+1
-1.411E-1	5.742E-1	1.045E+1
-1.476E-1	5.742E-1	1.043E+1
-1.443E-1	5.483E-1	1.043E+1
-1.459E-1	5.645E-1	1.040E+1
-1.427E-1	5.548E-1	1.041E+1
-1.459E-1	5.451E-1	1.053E+1
-1.459E-1	5.483E-1	1.042E+1
-1.427E-1	5.613E-1	1.053E+1
-1.443E-1	5.515E-1	1.044E+1
-1.443E-1	5.645E-1	1.046E+1
-1.476E-1	5.775E-1	1.034E+1
-1.427E-1	5.548E-1	1.030E+1
-1.427E-1	5.418E-1	1.057E+1
-1.476E-1	5.645E-1	1.022E+1
-1.476E-1	5.515E-1	1.034E+1
-1.427E-1	5.548E-1	1.037E+1
-1.411E-1	5.775E-1	1.044E+1
-1.459E-1	5.742E-1	1.050E+1
-1.476E-1	5.451E-1	1.039E+1
-1.427E-1	5.613E-1	1.044E+1
-1.427E-1	5.483E-1	1.038E+1
-1.476E-1	5.678E-1	1.037E+1
-1.492E-1	5.678E-1	1.043E+1
-1.443E-1	5.353E-1	1.035E+1
-1.427E-1	5.678E-1	1.039E+1
-1.459E-1	5.580E-1	1.052E+1
-1.443E-1	5.613E-1	1.054E+1
-1.427E-1	5.515E-1	1.044E+1
-1.427E-1	5.645E-1	1.043E+1
-1.443E-1	5.613E-1	1.038E+1
-1.459E-1	5.386E-1	1.037E+1
-1.427E-1	5.742E-1	1.041E+1
-1.427E-1	5.742E-1	1.037E+1
-1.459E-1	5.807E-1	1.032E+1
-1.443E-1	5.645E-1	1.033E+1
-1.411E-1	5.710E-1	1.030E+1
-1.427E-1	5.515E-1	1.049E+1
-1.459E-1	5.807E-1	1.038E+1
-1.476E-1	5.678E-1	1.053E+1
-1.427E-1	5.515E-1	1.042E+1
-1.411E-1	5.483E-1	1.040E+1
-1.459E-1	5.645E-1	1.030E+1
-1.459E-1	5.386E-1	1.036E+1
-1.411E-1	5.678E-1	1.038E+1
-1.427E-1	5.678E-1	1.053E+1
-1.459E-1	5.678E-1	1.033E+1
-1.443E-1	5.742E-1	1.050E+1
-1.427E-1	5.613E-1	1.030E+1
-1.395E-1	5.613E-1	1.047E+1
-1.427E-1	5.905E-1	1.038E+1
-1.443E-1	5.515E-1	1.036E+1
-1.443E-1	5.548E-1	1.045E+1
-1.411E-1	5.613E-1	1.035E+1
-1.459E-1	5.451E-1	1.037E+1
-1.476E-1	5.548E-1	1.019E+1
-1.411E-1	5.970E-1	1.052E+1
-1.411E-1	5.256E-1	1.042E+1
-1.459E-1	5.613E-1	1.042E+1
-1.476E-1	5.775E-1	1.042E+1
-1.459E-1	5.710E-1	1.036E+1
-1.427E-1	5.775E-1	1.039E+1
-1.459E-1	5.418E-1	1.038E+1
-1.427E-1	5.645E-1	1.031E+1
-1.411E-1	5.678E-1	1.029E+1
-1.427E-1	5.742E-1	1.034E+1
-1.443E-1	5.548E-1	1.029E+1
-1.492E-1	5.742E-1	1.033E+1
-1.443E-1	5.386E-1	1.049E+1
-1.443E-1	5.451E-1	1.042E+1
-1.459E-1	5.353E-1	1.044E+1
-1.459E-1	5.483E-1	1.045E+1
-1.427E-1	5.775E-1	1.035E+1
-1.427E-1	5.807E-1	1.051E+1
-1.459E-1	5.353E-1	1.032E+1
-1.459E-1	5.418E-1	1.036E+1
-1.411E-1	5.451E-1	1.042E+1
-1.427E-1	5.613E-1	1.040E+1
-1.443E-1	5.710E-1	1.038E+1
-1.476E-1	5.580E-1	1.044E+1
-1.427E-1	5.645E-1	1.037E+1
-1.427E-1	5.515E-1	1.035E+1
-1.411E-1	5.645E-1	1.043E+1
-1.476E-1	5.451E-1	1.038E+1
-1.427E-1	5.742E-1	1.050E+1
-1.411E-1	5.418E-1	1.044E+1
-1.476E-1	5.678E-1	1.029E+1
-1.443E-1	5.613E-1	1.038E+1
-1.411E-1	5.645E-1	1.037E+1
-1.427E-1	5.905E-1	1.038E+1
-1.459E-1	5.678E-1	1.044E+1
-1.459E-1	5.580E-1	1.042E+1
-1.459E-1	5.353E-1	1.042E+1
-1.411E-1	5.451E-1	1.038E+1
-1.459E-1	5.548E-1	1.037E+1
-1.459E-1	5.418E-1	1.039E+1
-1.411E-1	5.775E-1	1.038E+1
-1.411E-1	5.515E-1	1.032E+1
-1.427E-1	5.483E-1	1.036E+1
-1.476E-1	5.515E-1	1.041E+1
-1.427E-1	5.645E-1	1.026E+1
-1.427E-1	5.645E-1	1.042E+1
-1.443E-1	5.451E-1	1.042E+1
-1.492E-1	5.710E-1	1.043E+1
-1.427E-1	5.386E-1	1.043E+1
-1.395E-1	5.548E-1	1.035E+1
-1.427E-1	5.451E-1	1.046E+1
-1.459E-1	5.418E-1	1.036E+1
-1.411E-1	5.645E-1	1.048E+1
-1.443E-1	5.710E-1	1.047E+1
-1.459E-1	5.613E-1	1.046E+1
-1.459E-1	5.645E-1	1.042E+1
-1.427E-1	5.580E-1	1.040E+1
-1.411E-1	5.678E-1	1.040E+1
-1.459E-1	5.645E-1	1.045E+1
-1.443E-1	5.548E-1	1.043E+1
-1.427E-1	5.288E-1	1.036E+1
-1.395E-1	5.613E-1	1.041E+1
-1.443E-1	5.386E-1	1.040E+1
-1.476E-1	5.645E-1	1.044E+1
-1.427E-1	5.548E-1	1.048E+1
-1.443E-1	5.580E-1	1.049E+1
-1.427E-1	5.905E-1	1.031E+1
-1.459E-1	5.710E-1	1.036E+1
-1.427E-1	5.483E-1	1.032E+1
-1.411E-1	5.515E-1	1.057E+1
-1.459E-1	5.515E-1	1.028E+1
-1.476E-1	5.678E-1	1.033E+1
-1.427E-1	5.483E-1	1.033E+1
-1.443E-1	5.483E-1	1.042E+1
-1.476E-1	5.386E-1	1.045E+1
-1.459E-1	5.678E-1	1.035E+1
-1.395E-1	5.483E-1	1.053E+1
-1.411E-1	5.515E-1	1.041E+1
-1.476E-1	5.775E-1	1.038E+1
-1.459E-1	5.159E-1	1.046E+1
-1.443E-1	5.580E-1	1.035E+1
-1.427E-1	5.515E-1	1.042E+1
-1.459E-1	5.710E-1	1.039E+1
-1.427E-1	5.256E-1	1.042E+1
-1.427E-1	5.515E-1	1.040E+1
-1.443E-1	5.742E-1	1.042E+1
-1.443E-1	5.288E-1	1.040E+1
-1.476E-1	5.775E-1	1.042E+1
-1.427E-1	5.515E-1	1.027E+1
-1.427E-1	5.678E-1	1.048E+1
-1.476E-1	5.288E-1	1.043E+1
-1.459E-1	5.613E-1	1.041E+1
-1.411E-1	5.548E-1	1.026E+1
-1.427E-1	5.710E-1	1.042E+1
-1.443E-1	5.580E-1	1.024E+1
-1.459E-1	5.872E-1	1.047E+1
-1.427E-1	5.580E-1	1.054E+1
-1.443E-1	5.872E-1	1.053E+1
-1.459E-1	5.353E-1	1.048E+1
-1.476E-1	5.548E-1	1.054E+1
-1.427E-1	5.710E-1	1.044E+1
-1.427E-1	5.548E-1	1.043E+1
-1.443E-1	5.710E-1	1.038E+1
-1.459E-1	5.678E-1	1.041E+1
-1.443E-1	5.256E-1	1.037E+1
-1.427E-1	5.483E-1	1.053E+1
-1.492E-1	5.418E-1	1.047E+1
-1.476E-1	5.515E-1	1.036E+1
-1.427E-1	5.613E-1	1.045E+1
-1.427E-1	5.159E-1	1.030E+1
-1.443E-1	5.580E-1	1.041E+1
-1.476E-1	5.710E-1	1.036E+1
-1.427E-1	5.742E-1	1.042E+1
-1.395E-1	5.321E-1	1.043E+1
-1.443E-1	5.386E-1	1.040E+1
-1.476E-1	5.548E-1	1.045E+1
-1.443E-1	5.353E-1	1.045E+1
-1.427E-1	5.483E-1	1.043E+1
-1.459E-1	5.386E-1	1.032E+1
-1.459E-1	5.483E-1	1.049E+1
-1.427E-1	5.483E-1	1.035E+1
-1.427E-1	5.548E-1	1.051E+1
-1.443E-1	5.515E-1	1.038E+1
-1.476E-1	5.548E-1	1.042E+1
-1.427E-1	5.710E-1	1.040E+1
-1.411E-1	5.710E-1	1.039E+1
-1.459E-1	5.418E-1	1.029E+1
-1.443E-1	5.321E-1	1.030E+1
-1.443E-1	5.645E-1	1.046E+1
-1.411E-1	5.645E-1	1.035E+1
-1.476E-1	5.580E-1	1.048E+1
-1.459E-1	5.937E-1	1.038E+1
-1.411E-1	5.613E-1	1.048E+1
-1.427E-1	5.451E-1	1.029E+1
-1.476E-1	5.613E-1	1.051E+1
-1.476E-1	5.548E-1	1.048E+1
-1.411E-1	5.386E-1	1.033E+1
-1.443E-1	5.678E-1	1.038E+1
-1.459E-1	5.515E-1	1.045E+1
-1.443E-1	5.840E-1	1.043E+1
-1.427E-1	5.613E-1	1.039E+1
-1.443E-1	5.288E-1	1.030E+1
-1.443E-1	5.548E-1	1.034E+1
-1.476E-1	5.321E-1	1.053E+1
-1.427E-1	5.742E-1	1.041E+1
-1.443E-1	5.386E-1	1.048E+1
-1.459E-1	5.451E-1	1.038E+1
-1.443E-1	5.645E-1	1.024E+1
-1.443E-1	5.548E-1	1.043E+1
-1.411E-1	5.483E-1	1.044E+1
-1.427E-1	5.775E-1	1.037E+1
-1.459E-1	5.710E-1	1.040E+1
-1.459E-1	5.580E-1	1.046E+1
-1.411E-1	5.613E-1	1.030E+1
-1.476E-1	5.386E-1	1.032E+1
-1.459E-1	5.742E-1	1.054E+1
-1.443E-1	5.451E-1	1.052E+1
-1.427E-1	5.742E-1	1.043E+1
-1.459E-1	5.613E-1	1.034E+1
-1.476E-1	5.742E-1	1.037E+1
-1.443E-1	5.386E-1	1.040E+1
-1.427E-1	5.742E-1	1.040E+1
-1.443E-1	5.645E-1	1.036E+1
-1.459E-1	5.515E-1	1.037E+1
-1.411E-1	5.613E-1	1.050E+1
-1.459E-1	5.580E-1	1.042E+1
-1.443E-1	5.937E-1	1.032E+1
-1.459E-1	5.840E-1	1.032E+1
-1.443E-1	5.613E-1	1.024E+1
-1.443E-1	5.451E-1	1.040E+1
-1.459E-1	5.353E-1	1.035E+1
-1.459E-1	5.548E-1	1.033E+1
-1.427E-1	5.548E-1	1.034E+1
-1.411E-1	5.548E-1	1.036E+1
-1.443E-1	5.451E-1	1.044E+1
-1.459E-1	5.451E-1	1.039E+1
-1.411E-1	5.548E-1	1.028E+1
-1.395E-1	5.288E-1	1.048E+1
-1.443E-1	5.807E-1	1.033E+1
-1.476E-1	5.645E-1	1.030E+1
-1.427E-1	5.645E-1	1.034E+1
-1.427E-1	5.451E-1	1.034E+1
-1.443E-1	5.775E-1	1.034E+1
-1.459E-1	5.515E-1	1.036E+1
-1.427E-1	5.548E-1	1.033E+1
-1.427E-1	5.483E-1	1.028E+1
-1.459E-1	5.613E-1	1.028E+1
-1.459E-1	5.483E-1	1.040E+1
-1.459E-1	5.937E-1	1.035E+1
-1.427E-1	5.515E-1	1.047E+1
-1.459E-1	5.678E-1	1.028E+1
-1.459E-1	5.613E-1	1.047E+1
-1.395E-1	5.483E-1	1.053E+1
-1.459E-1	5.645E-1	1.037E+1
-1.427E-1	5.613E-1	1.045E+1
-1.476E-1	5.288E-1	1.041E+1
-1.411E-1	5.775E-1	1.029E+1
-1.427E-1	5.515E-1	1.046E+1
-1.476E-1	5.580E-1	1.038E+1
-1.459E-1	5.353E-1	1.041E+1
-1.427E-1	5.548E-1	1.038E+1
-1.411E-1	5.872E-1	1.045E+1
-1.459E-1	5.613E-1	1.054E+1
-1.476E-1	5.483E-1	1.038E+1
-1.411E-1	5.613E-1	1.037E+1
-1.443E-1	5.710E-1	1.038E+1
-1.476E-1	5.613E-1	1.039E+1
-1.459E-1	5.580E-1	1.033E+1
-1.427E-1	5.353E-1	1.034E+1
-1.411E-1	5.645E-1	1.029E+1
-1.443E-1	5.905E-1	1.040E+1
-1.459E-1	5.580E-1	1.056E+1
-1.427E-1	5.645E-1	1.033E+1
-1.395E-1	5.548E-1	1.036E+1
-1.459E-1	5.515E-1	1.043E+1
-1.476E-1	5.645E-1	1.044E+1
-1.443E-1	5.905E-1	1.036E+1
-1.427E-1	5.710E-1	1.040E+1
-1.443E-1	5.483E-1	1.038E+1
-1.443E-1	5.678E-1	1.039E+1
-1.443E-1	5.353E-1	1.034E+1
-1.443E-1	5.418E-1	1.028E+1
-1.459E-1	5.515E-1	1.049E+1
-1.459E-1	5.515E-1	1.044E+1
-1.395E-1	5.451E-1	1.033E+1
-1.443E-1	5.451E-1	1.034E+1
-1.459E-1	5.580E-1	1.040E+1
-1.492E-1	5.483E-1	1.040E+1
-1.427E-1	5.548E-1	1.034E+1
-1.427E-1	5.775E-1	1.037E+1
-1.476E-1	5.223E-1	1.047E+1
-1.459E-1	5.386E-1	1.033E+1
-1.411E-1	5.451E-1	1.043E+1
-1.443E-1	5.580E-1	1.032E+1
-1.476E-1	5.613E-1	1.046E+1
-1.443E-1	5.451E-1	1.037E+1
-1.427E-1	5.580E-1	1.029E+1
-1.427E-1	5.840E-1	1.038E+1
-1.427E-1	5.515E-1	1.046E+1
-1.476E-1	5.515E-1	1.031E+1
-1.411E-1	5.451E-1	1.045E+1
-1.411E-1	5.645E-1	1.039E+1
-1.459E-1	5.483E-1	1.032E+1
-1.443E-1	5.645E-1	1.047E+1
-1.427E-1	5.678E-1	1.042E+1
-1.378E-1	5.386E-1	1.036E+1
-1.427E-1	5.483E-1	1.041E+1
-1.427E-1	5.645E-1	1.034E+1
-1.443E-1	5.418E-1	1.029E+1
-1.427E-1	5.451E-1	1.033E+1
-1.492E-1	5.710E-1	1.046E+1
-1.476E-1	5.548E-1	1.038E+1
-1.411E-1	5.353E-1	1.031E+1
-1.459E-1	5.483E-1	1.048E+1
-1.459E-1	5.515E-1	1.040E+1
-1.476E-1	5.775E-1	1.043E+1
-1.443E-1	5.580E-1	1.037E+1
-1.411E-1	5.548E-1	1.042E+1
-1.459E-1	5.807E-1	1.035E+1
-1.459E-1	5.223E-1	1.038E+1
-1.427E-1	5.288E-1	1.029E+1
-1.411E-1	5.645E-1	1.045E+1
-1.492E-1	5.872E-1	1.039E+1
-1.476E-1	5.678E-1	1.032E+1
-1.459E-1	5.742E-1	1.031E+1
-1.427E-1	5.613E-1	1.043E+1
-1.443E-1	5.288E-1	1.041E+1
-1.459E-1	5.742E-1	1.034E+1
-1.427E-1	5.710E-1	1.045E+1
-1.427E-1	5.710E-1	1.042E+1
-1.427E-1	5.451E-1	1.035E+1
-1.443E-1	5.807E-1	1.041E+1
-1.411E-1	5.807E-1	1.047E+1
-1.459E-1	5.321E-1	1.042E+1
-1.443E-1	5.645E-1	1.036E+1
-1.459E-1	5.580E-1	1.047E+1
-1.427E-1	5.548E-1	1.033E+1
-1.395E-1	5.548E-1	1.039E+1
-1.443E-1	5.580E-1	1.035E+1
-1.508E-1	5.451E-1	1.034E+1
-1.443E-1	5.613E-1	1.041E+1
-1.395E-1	5.515E-1	1.037E+1
-1.443E-1	5.678E-1	1.041E+1
-1.459E-1	5.710E-1	1.046E+1
-1.411E-1	5.710E-1	1.033E+1
-1.395E-1	5.775E-1	1.045E+1
-1.459E-1	5.451E-1	1.042E+1
-1.459E-1	5.548E-1	1.047E+1
-1.443E-1	5.418E-1	1.034E+1
-1.427E-1	5.580E-1	1.033E+1
-1.459E-1	5.483E-1	1.044E+1
-1.459E-1	5.580E-1	1.033E+1
-1.411E-1	5.840E-1	1.038E+1
-1.411E-1	5.515E-1	1.036E+1
-1.476E-1	5.742E-1	1.040E+1
-1.459E-1	5.775E-1	1.039E+1
-1.411E-1	5.613E-1	1.047E+1
-1.427E-1	5.288E-1	1.034E+1
-1.427E-1	5.580E-1	1.059E+1
-1.476E-1	5.613E-1	1.035E+1
-1.411E-1	5.386E-1	1.041E+1
-1.411E-1	5.807E-1	1.045E+1
-1.476E-1	5.451E-1	1.037E+1
-1.476E-1	5.483E-1	1.042E+1
-1.411E-1	5.515E-1	1.047E+1
-1.427E-1	5.548E-1	1.035E+1
-1.443E-1	5.515E-1	1.052E+1
-1.443E-1	5.840E-1	1.038E+1
-1.427E-1	5.645E-1	1.034E+1
-1.427E-1	5.256E-1	1.027E+1
-1.443E-1	5.386E-1	1.033E+1
-1.459E-1	5.515E-1	1.038E+1
-1.427E-1	5.483E-1	1.034E+1
-1.411E-1	5.742E-1	1.039E+1
-1.459E-1	5.515E-1	1.048E+1
-1.427E-1	5.515E-1	1.044E+1
-1.427E-1	5.483E-1	1.046E+1
-1.443E-1	5.580E-1	1.027E+1
-1.443E-1	5.580E-1	1.039E+1
-1.459E-1	5.515E-1	1.034E+1
-1.411E-1	5.678E-1	1.048E+1
-1.427E-1	5.386E-1	1.039E+1
-1.443E-1	5.970E-1	1.038E+1
-1.459E-1	5.580E-1	1.038E+1
-1.411E-1	5.742E-1	1.039E+1
-1.427E-1	5.353E-1	1.041E+1
-1.459E-1	5.678E-1	1.042E+1
-1.459E-1	5.548E-1	1.037E+1
-1.411E-1	5.580E-1	1.035E+1
-1.411E-1	5.613E-1	1.034E+1
-1.476E-1	5.775E-1	1.035E+1
-1.459E-1	5.872E-1	1.035E+1
-1.427E-1	5.678E-1	1.038E+1
-1.443E-1	5.710E-1	1.048E+1
-1.459E-1	5.645E-1	1.041E+1
-1.459E-1	5.678E-1	1.038E+1
-1.427E-1	5.451E-1	1.038E+1
-1.427E-1	5.483E-1	1.038E+1
-1.443E-1	5.483E-1	1.041E+1
-1.459E-1	5.742E-1	1.041E+1
-1.443E-1	5.678E-1	1.037E+1
-1.427E-1	5.386E-1	1.047E+1
-1.443E-1	5.710E-1	1.037E+1
-1.476E-1	5.548E-1	1.035E+1
-1.395E-1	5.548E-1	1.037E+1
-1.395E-1	5.775E-1	1.035E+1
-1.443E-1	5.580E-1	1.038E+1
-1.492E-1	5.580E-1	1.052E+1
-1.411E-1	5.645E-1	1.041E+1
-1.411E-1	5.386E-1	1.046E+1
-1.476E-1	5.645E-1	1.040E+1
-1.443E-1	5.742E-1	1.027E+1
-1.427E-1	5.451E-1	1.028E+1
-1.411E-1	5.613E-1	1.045E+1
-1.476E-1	5.418E-1	1.030E+1
-1.459E-1	5.775E-1	1.046E+1
-1.427E-1	5.386E-1	1.041E+1
-1.427E-1	5.645E-1	1.051E+1
-1.476E-1	5.386E-1	1.047E+1
-1.459E-1	5.775E-1	1.043E+1
-1.395E-1	5.515E-1	1.046E+1
-1.411E-1	5.548E-1	1.029E+1
-1.459E-1	5.872E-1	1.023E+1
-1.427E-1	5.742E-1	1.041E+1
-1.443E-1	5.710E-1	1.032E+1
-1.427E-1	5.678E-1	1.036E+1
-1.443E-1	5.970E-1	1.038E+1
-1.459E-1	5.515E-1	1.038E+1
-1.427E-1	5.548E-1	1.050E+1
-1.427E-1	5.548E-1	1.033E+1
-1.459E-1	5.710E-1	1.039E+1
-1.459E-1	5.775E-1	1.040E+1
-1.459E-1	5.710E-1	1.044E+1
-1.443E-1	5.483E-1	1.040E+1
-1.459E-1	5.678E-1	1.025E+1
-1.459E-1	5.710E-1	1.051E+1
-1.411E-1	5.710E-1	1.035E+1
-1.427E-1	5.451E-1	1.042E+1
-1.443E-1	5.807E-1	1.036E+1
-1.443E-1	5.191E-1	1.043E+1
-1.427E-1	5.548E-1	1.044E+1
-1.411E-1	5.515E-1	1.040E+1
-1.476E-1	5.548E-1	1.048E+1
-1.443E-1	5.840E-1	1.040E+1
-1.443E-1	5.678E-1	1.047E+1
-1.411E-1	5.840E-1	1.042E+1
-1.476E-1	5.548E-1	1.047E+1
-1.476E-1	5.872E-1	1.046E+1
-1.443E-1	5.645E-1	1.033E+1
-1.411E-1	5.548E-1	1.044E+1
-1.492E-1	5.548E-1	1.041E+1
-1.459E-1	5.613E-1	1.035E+1
-1.411E-1	5.515E-1	1.041E+1
-1.459E-1	5.386E-1	1.041E+1
-1.476E-1	5.645E-1	1.047E+1
-1.427E-1	5.710E-1	1.032E+1
-1.427E-1	5.613E-1	1.043E+1
-1.427E-1	5.418E-1	1.048E+1
-1.443E-1	5.905E-1	1.034E+1
-1.459E-1	5.742E-1	1.048E+1
-1.427E-1	6.002E-1	1.048E+1
-1.427E-1	5.483E-1	1.045E+1
-1.459E-1	5.353E-1	1.037E+1
-1.459E-1	5.840E-1	1.036E+1
[truncated: 483,809 more rows]
