# Supplementary material for: Improved ANAP incorporation and VCF analysis reveal details of P2X7 current facilitation and a limited conformational interplay between ATP binding and the intracellular ballast domain
Source: eLife. 2023 Jan 4;12:e82479. doi: 10.7554/eLife.82479 (PMC9859053; doi:10.7554/eLife.82479)
Supplement: Table 2—source data 1. [file elife-82479-table2-data1.zip › Table-2_source-data-1/22k21-04.csv]

-2.303E-1
-2.303E-1
-2.319E-1
-2.335E-1
-2.303E-1
-2.254E-1
-2.319E-1
-2.351E-1
-2.254E-1
-2.287E-1
-2.319E-1
-2.319E-1
-2.270E-1
-2.254E-1
-2.303E-1
-2.335E-1
-2.287E-1
-2.222E-1
-2.335E-1
-2.335E-1
-2.319E-1
-2.270E-1
-2.319E-1
-2.319E-1
-2.287E-1
-2.270E-1
-2.287E-1
-2.351E-1
-2.287E-1
-2.270E-1
-2.303E-1
-2.368E-1
-2.287E-1
-2.254E-1
-2.303E-1
-2.335E-1
-2.303E-1
-2.254E-1
-2.319E-1
-2.303E-1
-2.287E-1
-2.287E-1
-2.319E-1
-2.319E-1
-2.303E-1
-2.270E-1
-2.319E-1
-2.351E-1
-2.303E-1
-2.254E-1
-2.319E-1
-2.319E-1
-2.287E-1
-2.270E-1
-2.303E-1
-2.335E-1
-2.270E-1
-2.254E-1
-2.303E-1
-2.303E-1
-2.287E-1
-2.254E-1
-2.319E-1
-2.335E-1
-2.287E-1
-2.254E-1
-2.287E-1
-2.319E-1
-2.287E-1
-2.254E-1
-2.287E-1
-2.303E-1
-2.303E-1
-2.254E-1
-2.319E-1
-2.319E-1
-2.270E-1
-2.238E-1
-2.303E-1
-2.351E-1
-2.287E-1
-2.287E-1
-2.319E-1
-2.351E-1
-2.303E-1
-2.270E-1
-2.270E-1
-2.368E-1
-2.303E-1
-2.287E-1
-2.287E-1
-2.335E-1
-2.287E-1
-2.270E-1
-2.303E-1
-2.335E-1
-2.270E-1
-2.254E-1
-2.287E-1
-2.319E-1
-2.287E-1
-2.254E-1
-2.303E-1
-2.351E-1
-2.287E-1
-2.270E-1
-2.303E-1
-2.335E-1
-2.287E-1
-2.270E-1
-2.335E-1
-2.351E-1
-2.303E-1
-2.287E-1
-2.303E-1
-2.319E-1
-2.287E-1
-2.254E-1
-2.303E-1
-2.351E-1
-2.287E-1
-2.270E-1
-2.303E-1
-2.335E-1
-2.287E-1
-2.238E-1
-2.335E-1
-2.335E-1
-2.287E-1
-2.270E-1
-2.335E-1
-2.335E-1
-2.270E-1
-2.254E-1
-2.287E-1
-2.351E-1
-2.287E-1
-2.254E-1
-2.303E-1
-2.335E-1
-2.303E-1
-2.287E-1
-2.303E-1
-2.319E-1
-2.270E-1
-2.254E-1
-2.319E-1
-2.351E-1
-2.319E-1
-2.287E-1
-2.351E-1
-2.368E-1
-2.319E-1
-2.287E-1
-2.303E-1
-2.351E-1
-2.270E-1
-2.270E-1
-2.303E-1
-2.335E-1
-2.303E-1
-2.254E-1
-2.287E-1
-2.319E-1
-2.287E-1
-2.270E-1
-2.303E-1
-2.319E-1
-2.287E-1
-2.287E-1
-2.319E-1
-2.335E-1
-2.287E-1
-2.270E-1
-2.335E-1
-2.335E-1
-2.270E-1
-2.270E-1
-2.335E-1
-2.319E-1
-2.270E-1
-2.254E-1
-2.319E-1
-2.335E-1
-2.270E-1
-2.287E-1
-2.351E-1
-2.335E-1
-2.303E-1
-2.303E-1
-2.335E-1
-2.351E-1
-2.319E-1
-2.254E-1
-2.335E-1
-2.368E-1
-2.270E-1
-2.287E-1
-2.319E-1
-2.319E-1
-2.303E-1
-2.254E-1
-2.335E-1
-2.351E-1
-2.287E-1
-2.303E-1
-2.335E-1
-2.335E-1
-2.287E-1
-2.270E-1
-2.319E-1
-2.303E-1
-2.303E-1
-2.287E-1
-2.303E-1
-2.319E-1
-2.270E-1
-2.270E-1
-2.335E-1
-2.335E-1
-2.287E-1
-2.270E-1
-2.351E-1
-2.335E-1
-2.287E-1
-2.270E-1
-2.303E-1
-2.319E-1
-2.303E-1
-2.270E-1
-2.303E-1
-2.335E-1
-2.303E-1
-2.270E-1
-2.319E-1
-2.335E-1
-2.319E-1
-2.254E-1
-2.319E-1
-2.319E-1
-2.270E-1
-2.254E-1
-2.319E-1
-2.335E-1
-2.319E-1
-2.254E-1
-2.319E-1
-2.319E-1
-2.287E-1
-2.270E-1
-2.319E-1
-2.335E-1
-2.287E-1
-2.287E-1
-2.319E-1
-2.335E-1
-2.287E-1
-2.270E-1
-2.303E-1
-2.351E-1
-2.270E-1
-2.287E-1
-2.351E-1
-2.319E-1
-2.287E-1
-2.287E-1
-2.319E-1
-2.351E-1
-2.287E-1
-2.254E-1
-2.319E-1
-2.319E-1
-2.287E-1
-2.254E-1
-2.319E-1
-2.351E-1
-2.270E-1
-2.287E-1
-2.303E-1
-2.351E-1
-2.287E-1
-2.270E-1
-2.335E-1
-2.368E-1
-2.287E-1
-2.270E-1
-2.319E-1
-2.351E-1
-2.287E-1
-2.287E-1
-2.287E-1
-2.368E-1
-2.270E-1
-2.222E-1
-2.319E-1
-2.303E-1
-2.270E-1
-2.270E-1
-2.335E-1
-2.335E-1
-2.287E-1
-2.287E-1
-2.303E-1
-2.319E-1
-2.287E-1
-2.254E-1
-2.335E-1
-2.368E-1
-2.270E-1
-2.270E-1
-2.319E-1
-2.368E-1
-2.287E-1
-2.287E-1
-2.303E-1
-2.335E-1
-2.270E-1
-2.287E-1
-2.335E-1
-2.351E-1
-2.270E-1
-2.287E-1
-2.319E-1
-2.335E-1
-2.287E-1
-2.303E-1
-2.319E-1
-2.368E-1
-2.287E-1
-2.287E-1
-2.270E-1
-2.335E-1
-2.270E-1
-2.319E-1
-2.319E-1
-2.335E-1
-2.270E-1
-2.287E-1
-2.319E-1
-2.319E-1
-2.270E-1
-2.287E-1
-2.303E-1
-2.335E-1
-2.287E-1
-2.270E-1
-2.319E-1
-2.351E-1
-2.287E-1
-2.254E-1
-2.335E-1
-2.351E-1
-2.270E-1
-2.287E-1
-2.335E-1
-2.335E-1
-2.303E-1
-2.270E-1
-2.351E-1
-2.351E-1
-2.287E-1
-2.270E-1
-2.319E-1
-2.351E-1
-2.319E-1
-2.287E-1
-2.303E-1
-2.319E-1
-2.270E-1
-2.270E-1
-2.303E-1
-2.319E-1
-2.303E-1
-2.287E-1
-2.319E-1
-2.335E-1
-2.287E-1
-2.270E-1
-2.351E-1
-2.335E-1
-2.270E-1
-2.254E-1
-2.351E-1
-2.335E-1
-2.270E-1
-2.254E-1
-2.319E-1
-2.335E-1
-2.270E-1
-2.270E-1
-2.319E-1
-2.335E-1
-2.303E-1
-2.270E-1
-2.303E-1
-2.335E-1
-2.287E-1
-2.287E-1
-2.335E-1
-2.303E-1
-2.287E-1
-2.270E-1
-2.351E-1
-2.351E-1
-2.254E-1
-2.254E-1
-2.335E-1
-2.319E-1
-2.287E-1
-2.270E-1
-2.319E-1
-2.335E-1
-2.254E-1
-2.287E-1
-2.335E-1
-2.351E-1
-2.287E-1
-2.303E-1
-2.303E-1
-2.335E-1
-2.287E-1
-2.270E-1
-2.335E-1
-2.335E-1
-2.303E-1
-2.254E-1
-2.335E-1
-2.368E-1
-2.287E-1
-2.254E-1
-2.319E-1
-2.335E-1
-2.287E-1
-2.270E-1
-2.351E-1
-2.335E-1
-2.270E-1
-2.254E-1
-2.335E-1
-2.335E-1
-2.287E-1
-2.287E-1
-2.319E-1
-2.335E-1
-2.270E-1
-2.254E-1
-2.303E-1
-2.303E-1
-2.287E-1
-2.254E-1
-2.303E-1
-2.335E-1
-2.270E-1
-2.270E-1
-2.335E-1
-2.303E-1
-2.270E-1
-2.238E-1
-2.303E-1
-2.351E-1
-2.270E-1
-2.270E-1
-2.335E-1
-2.335E-1
-2.270E-1
-2.270E-1
-2.351E-1
-2.319E-1
-2.287E-1
-2.303E-1
-2.319E-1
-2.335E-1
-2.270E-1
-2.270E-1
-2.335E-1
-2.335E-1
-2.287E-1
-2.270E-1
-2.335E-1
-2.351E-1
-2.270E-1
-2.303E-1
-2.335E-1
-2.335E-1
-2.270E-1
-2.287E-1
-2.335E-1
-2.351E-1
-2.270E-1
-2.303E-1
-2.335E-1
-2.351E-1
-2.270E-1
-2.270E-1
-2.319E-1
-2.368E-1
-2.287E-1
-2.270E-1
-2.319E-1
-2.335E-1
-2.254E-1
-2.287E-1
-2.319E-1
-2.351E-1
-2.287E-1
-2.270E-1
-2.319E-1
-2.368E-1
-2.303E-1
-2.287E-1
-2.319E-1
-2.335E-1
-2.270E-1
-2.287E-1
-2.319E-1
-2.351E-1
-2.287E-1
-2.270E-1
-2.335E-1
-2.351E-1
-2.270E-1
-2.270E-1
-2.319E-1
-2.351E-1
-2.270E-1
-2.287E-1
-2.335E-1
-2.368E-1
-2.270E-1
-2.287E-1
-2.335E-1
-2.335E-1
-2.287E-1
-2.287E-1
-2.335E-1
-2.303E-1
-2.270E-1
-2.287E-1
-2.335E-1
-2.335E-1
-2.254E-1
-2.287E-1
-2.319E-1
-2.319E-1
-2.287E-1
-2.270E-1
-2.319E-1
-2.368E-1
-2.303E-1
-2.287E-1
-2.335E-1
-2.319E-1
-2.287E-1
-2.270E-1
-2.368E-1
-2.335E-1
-2.303E-1
-2.270E-1
-2.335E-1
-2.319E-1
-2.270E-1
-2.270E-1
-2.303E-1
-2.351E-1
-2.287E-1
-2.287E-1
-2.351E-1
-2.319E-1
-2.270E-1
-2.287E-1
-2.319E-1
-2.335E-1
-2.287E-1
-2.270E-1
-2.351E-1
-2.319E-1
-2.238E-1
-2.270E-1
-2.368E-1
-2.351E-1
-2.287E-1
-2.238E-1
-2.351E-1
-2.319E-1
-2.270E-1
-2.287E-1
-2.351E-1
-2.319E-1
-2.287E-1
-2.303E-1
-2.335E-1
-2.351E-1
-2.303E-1
-2.270E-1
-2.335E-1
-2.335E-1
-2.287E-1
-2.287E-1
-2.335E-1
-2.319E-1
-2.270E-1
-2.270E-1
-2.335E-1
-2.319E-1
-2.254E-1
-2.303E-1
-2.335E-1
-2.351E-1
-2.303E-1
-2.287E-1
-2.319E-1
-2.319E-1
-2.270E-1
-2.303E-1
-2.351E-1
-2.319E-1
-2.287E-1
-2.287E-1
-2.319E-1
-2.319E-1
-2.270E-1
-2.270E-1
-2.335E-1
-2.335E-1
-2.319E-1
-2.270E-1
-2.335E-1
-2.319E-1
-2.254E-1
-2.254E-1
-2.303E-1
-2.319E-1
-2.303E-1
-2.254E-1
-2.335E-1
-2.319E-1
-2.287E-1
-2.270E-1
-2.319E-1
-2.319E-1
-2.270E-1
-2.270E-1
-2.319E-1
-2.351E-1
-2.287E-1
-2.270E-1
-2.319E-1
-2.335E-1
-2.270E-1
-2.270E-1
-2.335E-1
-2.335E-1
-2.303E-1
-2.270E-1
-2.335E-1
-2.351E-1
-2.270E-1
-2.270E-1
-2.319E-1
-2.335E-1
-2.287E-1
-2.270E-1
-2.303E-1
-2.303E-1
-2.287E-1
-2.287E-1
-2.351E-1
-2.351E-1
-2.270E-1
-2.319E-1
-2.303E-1
-2.335E-1
-2.287E-1
-2.287E-1
-2.351E-1
-2.351E-1
-2.319E-1
-2.319E-1
-2.335E-1
-2.335E-1
-2.287E-1
-2.303E-1
-2.319E-1
-2.319E-1
-2.303E-1
-2.287E-1
-2.335E-1
-2.335E-1
-2.254E-1
-2.287E-1
-2.335E-1
-2.351E-1
-2.287E-1
-2.287E-1
-2.319E-1
-2.319E-1
-2.270E-1
-2.287E-1
-2.319E-1
-2.335E-1
-2.287E-1
-2.287E-1
-2.335E-1
-2.335E-1
-2.270E-1
-2.287E-1
-2.319E-1
-2.368E-1
-2.287E-1
-2.287E-1
-2.351E-1
-2.303E-1
-2.287E-1
-2.270E-1
-2.335E-1
-2.351E-1
-2.254E-1
-2.287E-1
-2.319E-1
-2.335E-1
-2.270E-1
-2.287E-1
-2.303E-1
-2.368E-1
-2.303E-1
-2.287E-1
-2.335E-1
-2.351E-1
-2.270E-1
-2.270E-1
-2.351E-1
-2.335E-1
-2.270E-1
-2.254E-1
-2.319E-1
-2.319E-1
-2.270E-1
-2.287E-1
-2.351E-1
-2.319E-1
-2.287E-1
-2.287E-1
-2.335E-1
-2.335E-1
-2.254E-1
-2.254E-1
-2.351E-1
-2.335E-1
-2.270E-1
-2.287E-1
-2.319E-1
-2.351E-1
-2.303E-1
-2.270E-1
-2.335E-1
-2.335E-1
-2.270E-1
-2.270E-1
-2.335E-1
-2.335E-1
-2.270E-1
-2.254E-1
-2.335E-1
-2.319E-1
-2.254E-1
-2.287E-1
-2.319E-1
-2.335E-1
-2.303E-1
-2.270E-1
-2.335E-1
-2.319E-1
-2.270E-1
-2.287E-1
-2.319E-1
-2.335E-1
-2.287E-1
-2.287E-1
-2.335E-1
-2.335E-1
-2.303E-1
-2.270E-1
-2.335E-1
-2.303E-1
-2.287E-1
-2.287E-1
-2.351E-1
-2.335E-1
-2.270E-1
-2.303E-1
-2.335E-1
-2.319E-1
-2.287E-1
-2.270E-1
-2.335E-1
-2.335E-1
-2.270E-1
-2.287E-1
-2.335E-1
-2.303E-1
-2.287E-1
-2.270E-1
-2.319E-1
-2.287E-1
-2.270E-1
-2.303E-1
-2.335E-1
-2.319E-1
-2.270E-1
-2.270E-1
-2.335E-1
-2.351E-1
-2.270E-1
-2.270E-1
-2.335E-1
-2.335E-1
-2.287E-1
-2.287E-1
-2.335E-1
-2.303E-1
-2.287E-1
-2.270E-1
-2.351E-1
-2.319E-1
-2.270E-1
-2.287E-1
-2.319E-1
-2.319E-1
-2.287E-1
-2.335E-1
-2.368E-1
-2.351E-1
-2.270E-1
-2.287E-1
-2.319E-1
-2.335E-1
-2.303E-1
-2.270E-1
-2.351E-1
-2.303E-1
-2.287E-1
-2.254E-1
-2.351E-1
-2.351E-1
-2.287E-1
-2.287E-1
-2.319E-1
-2.335E-1
-2.270E-1
-2.287E-1
-2.319E-1
-2.287E-1
-2.254E-1
-2.270E-1
-2.351E-1
-2.351E-1
-2.303E-1
-2.270E-1
-2.335E-1
-2.351E-1
-2.270E-1
-2.287E-1
-2.351E-1
-2.303E-1
-2.254E-1
-2.270E-1
-2.351E-1
-2.319E-1
-2.287E-1
-2.287E-1
-2.351E-1
-2.335E-1
-2.254E-1
-2.270E-1
-2.319E-1
-2.351E-1
-2.270E-1
-2.287E-1
-2.351E-1
-2.319E-1
-2.270E-1
-2.287E-1
-2.335E-1
-2.303E-1
-2.287E-1
-2.270E-1
-2.335E-1
-2.319E-1
-2.270E-1
-2.287E-1
-2.335E-1
-2.335E-1
-2.303E-1
-2.287E-1
-2.351E-1
-2.351E-1
-2.254E-1
-2.303E-1
-2.368E-1
-2.351E-1
-2.287E-1
-2.270E-1
-2.319E-1
-2.303E-1
-2.254E-1
-2.270E-1
-2.335E-1
-2.335E-1
-2.287E-1
-2.287E-1
-2.368E-1
-2.319E-1
-2.287E-1
-2.254E-1
-2.335E-1
-2.319E-1
-2.287E-1
-2.270E-1
-2.351E-1
-2.335E-1
-2.270E-1
-2.287E-1
-2.335E-1
-2.319E-1
-2.270E-1
-2.270E-1
-2.368E-1
-2.319E-1
-2.238E-1
-2.303E-1
-2.335E-1
-2.319E-1
-2.287E-1
-2.287E-1
-2.335E-1
-2.319E-1
-2.287E-1
-2.303E-1
-2.351E-1
-2.319E-1
-2.270E-1
-2.303E-1
-2.335E-1
-2.319E-1
-2.270E-1
-2.287E-1
-2.368E-1
-2.335E-1
-2.287E-1
-2.303E-1
-2.368E-1
-2.319E-1
-2.287E-1
-2.270E-1
-2.351E-1
-2.319E-1
-2.303E-1
-2.287E-1
-2.351E-1
-2.351E-1
-2.270E-1
-2.270E-1
-2.351E-1
-2.335E-1
-2.287E-1
-2.319E-1
-2.351E-1
-2.335E-1
-2.270E-1
-2.303E-1
-2.351E-1
-2.303E-1
-2.287E-1
-2.270E-1
-2.351E-1
-2.319E-1
-2.270E-1
-2.287E-1
-2.335E-1
-2.335E-1
-2.270E-1
-2.319E-1
-2.351E-1
-2.319E-1
-2.270E-1
-2.303E-1
-2.335E-1
-2.335E-1
-2.303E-1
-2.303E-1
-2.368E-1
-2.319E-1
-2.303E-1
-2.270E-1
-2.368E-1
-2.335E-1
-2.270E-1
-2.287E-1
-2.351E-1
-2.319E-1
-2.287E-1
-2.287E-1
-2.368E-1
-2.335E-1
-2.270E-1
-2.319E-1
-2.335E-1
-2.303E-1
-2.287E-1
-2.270E-1
-2.368E-1
-2.335E-1
-2.287E-1
-2.270E-1
-2.368E-1
-2.303E-1
-2.303E-1
-2.287E-1
-2.368E-1
-2.303E-1
-2.270E-1
-2.287E-1
-2.351E-1
-2.335E-1
-2.270E-1
-2.287E-1
-2.335E-1
-2.319E-1
-2.254E-1
-2.319E-1
-2.351E-1
-2.335E-1
-2.270E-1
-2.270E-1
-2.335E-1
-2.319E-1
-2.287E-1
-2.287E-1
-2.335E-1
-2.319E-1
-2.287E-1
-2.303E-1
-2.335E-1
-2.319E-1
-2.254E-1
-2.303E-1
-2.335E-1
-2.351E-1
-2.254E-1
-2.287E-1
-2.319E-1
-2.335E-1
-2.287E-1
-2.319E-1
-2.368E-1
-2.351E-1
-2.270E-1
-2.287E-1
-2.351E-1
-2.351E-1
-2.270E-1
-2.303E-1
-2.351E-1
-2.351E-1
-2.254E-1
-2.287E-1
-2.335E-1
-2.351E-1
-2.287E-1
-2.287E-1
-2.335E-1
-2.335E-1
-2.287E-1
-2.319E-1
-2.351E-1
-2.319E-1
-2.254E-1
-2.303E-1
-2.335E-1
-2.319E-1
-2.287E-1
-2.319E-1
-2.335E-1
-2.335E-1
-2.287E-1
-2.287E-1
-2.351E-1
-2.335E-1
-2.270E-1
-2.303E-1
-2.335E-1
-2.368E-1
-2.303E-1
-2.303E-1
-2.319E-1
-2.351E-1
-2.287E-1
-2.303E-1
-2.335E-1
-2.319E-1
-2.270E-1
-2.270E-1
-2.335E-1
-2.303E-1
-2.270E-1
-2.270E-1
-2.351E-1
-2.351E-1
-2.287E-1
-2.319E-1
-2.335E-1
-2.319E-1
-2.254E-1
-2.303E-1
-2.319E-1
-2.303E-1
-2.270E-1
-2.254E-1
-2.351E-1
-2.335E-1
-2.303E-1
-2.287E-1
-2.335E-1
-2.335E-1
-2.287E-1
-2.303E-1
-2.368E-1
-2.335E-1
-2.303E-1
-2.287E-1
-2.351E-1
-2.303E-1
-2.270E-1
-2.303E-1
-2.351E-1
-2.335E-1
-2.287E-1
-2.319E-1
-2.368E-1
-2.335E-1
-2.287E-1
-2.319E-1
-2.319E-1
-2.351E-1
-2.287E-1
-2.319E-1
-2.335E-1
-2.319E-1
-2.287E-1
-2.287E-1
-2.335E-1
-2.335E-1
-2.303E-1
-2.303E-1
-2.368E-1
-2.303E-1
-2.303E-1
-2.287E-1
-2.319E-1
-2.319E-1
-2.303E-1
-2.303E-1
-2.351E-1
-2.335E-1
-2.287E-1
-2.303E-1
-2.351E-1
-2.303E-1
-2.303E-1
-2.303E-1
-2.351E-1
-2.319E-1
-2.270E-1
-2.319E-1
-2.384E-1
-2.287E-1
-2.270E-1
-2.287E-1
-2.335E-1
-2.335E-1
-2.270E-1
-2.270E-1
-2.335E-1
-2.335E-1
-2.303E-1
-2.287E-1
-2.351E-1
-2.335E-1
-2.287E-1
-2.303E-1
-2.368E-1
-2.319E-1
-2.319E-1
-2.303E-1
-2.335E-1
-2.303E-1
-2.254E-1
-2.319E-1
-2.335E-1
-2.351E-1
-2.287E-1
-2.287E-1
-2.351E-1
-2.319E-1
-2.270E-1
-2.303E-1
-2.335E-1
-2.319E-1
-2.319E-1
-2.303E-1
-2.351E-1
-2.335E-1
-2.287E-1
-2.287E-1
-2.368E-1
-2.303E-1
-2.287E-1
-2.303E-1
-2.384E-1
-2.335E-1
-2.287E-1
-2.303E-1
-2.319E-1
-2.319E-1
-2.303E-1
-2.303E-1
-2.335E-1
-2.319E-1
-2.254E-1
-2.270E-1
-2.351E-1
-2.351E-1
-2.254E-1
-2.287E-1
-2.351E-1
-2.319E-1
-2.254E-1
-2.335E-1
-2.335E-1
-2.351E-1
-2.287E-1
-2.287E-1
-2.335E-1
-2.335E-1
-2.303E-1
-2.287E-1
-2.351E-1
-2.303E-1
-2.287E-1
-2.335E-1
-2.335E-1
-2.335E-1
-2.303E-1
-2.270E-1
-2.351E-1
-2.319E-1
-2.303E-1
-2.287E-1
-2.335E-1
-2.319E-1
-2.287E-1
-2.287E-1
-2.319E-1
-2.319E-1
-2.270E-1
-2.287E-1
-2.368E-1
-2.319E-1
-2.270E-1
-2.287E-1
-2.335E-1
-2.303E-1
-2.270E-1
-2.335E-1
-2.335E-1
-2.319E-1
-2.287E-1
-2.303E-1
-2.335E-1
-2.335E-1
-2.287E-1
-2.319E-1
-2.368E-1
-2.335E-1
-2.319E-1
-2.303E-1
-2.384E-1
-2.351E-1
-2.303E-1
-2.270E-1
-2.368E-1
-2.303E-1
-2.287E-1
-2.303E-1
-2.351E-1
-2.319E-1
-2.287E-1
-2.303E-1
-2.335E-1
-2.335E-1
-2.287E-1
-2.319E-1
-2.351E-1
-2.303E-1
-2.303E-1
-2.319E-1
-2.335E-1
-2.335E-1
-2.270E-1
-2.303E-1
-2.335E-1
-2.319E-1
-2.270E-1
-2.303E-1
-2.368E-1
-2.287E-1
-2.287E-1
-2.335E-1
-2.351E-1
-2.335E-1
-2.303E-1
-2.270E-1
-2.351E-1
-2.335E-1
-2.254E-1
-2.319E-1
-2.368E-1
-2.351E-1
-2.270E-1
-2.319E-1
-2.384E-1
-2.351E-1
-2.270E-1
-2.287E-1
-2.335E-1
-2.303E-1
-2.287E-1
-2.335E-1
-2.368E-1
-2.335E-1
-2.287E-1
-2.319E-1
-2.335E-1
-2.303E-1
-2.287E-1
-2.319E-1
-2.335E-1
-2.335E-1
-2.270E-1
-2.303E-1
-2.368E-1
-2.319E-1
-2.287E-1
-2.287E-1
-2.368E-1
-2.319E-1
-2.287E-1
-2.287E-1
-2.335E-1
-2.335E-1
-2.270E-1
-2.319E-1
-2.351E-1
-2.303E-1
-2.238E-1
-2.287E-1
-2.335E-1
-2.335E-1
-2.254E-1
-2.303E-1
-2.351E-1
-2.351E-1
-2.270E-1
-2.287E-1
-2.368E-1
-2.319E-1
-2.270E-1
-2.319E-1
-2.335E-1
-2.319E-1
-2.287E-1
-2.335E-1
-2.368E-1
-2.303E-1
-2.303E-1
-2.303E-1
-2.368E-1
-2.319E-1
-2.287E-1
-2.303E-1
-2.335E-1
-2.335E-1
-2.287E-1
-2.287E-1
-2.351E-1
-2.351E-1
-2.270E-1
-2.287E-1
-2.368E-1
-2.335E-1
-2.303E-1
-2.303E-1
-2.351E-1
-2.319E-1
-2.270E-1
-2.303E-1
-2.351E-1
-2.319E-1
-2.238E-1
-2.319E-1
-2.351E-1
-2.319E-1
-2.287E-1
-2.303E-1
-2.368E-1
-2.351E-1
-2.287E-1
-2.287E-1
-2.351E-1
-2.303E-1
-2.287E-1
-2.303E-1
-2.335E-1
-2.319E-1
-2.270E-1
-2.303E-1
-2.335E-1
-2.287E-1
-2.270E-1
-2.319E-1
-2.351E-1
-2.335E-1
-2.270E-1
-2.335E-1
-2.335E-1
-2.335E-1
-2.303E-1
-2.319E-1
-2.351E-1
-2.335E-1
-2.254E-1
-2.303E-1
-2.351E-1
-2.319E-1
-2.254E-1
-2.303E-1
-2.335E-1
-2.335E-1
-2.287E-1
-2.303E-1
-2.351E-1
-2.319E-1
-2.287E-1
-2.303E-1
-2.351E-1
-2.303E-1
-2.270E-1
-2.319E-1
-2.368E-1
-2.335E-1
-2.287E-1
-2.319E-1
-2.351E-1
-2.335E-1
-2.254E-1
-2.287E-1
-2.335E-1
-2.351E-1
-2.287E-1
-2.287E-1
-2.384E-1
-2.319E-1
-2.287E-1
-2.319E-1
-2.368E-1
-2.319E-1
-2.254E-1
-2.303E-1
-2.368E-1
-2.303E-1
-2.287E-1
-2.335E-1
-2.351E-1
-2.335E-1
-2.238E-1
-2.319E-1
-2.384E-1
-2.335E-1
-2.303E-1
-2.319E-1
-2.384E-1
-2.319E-1
-2.270E-1
-2.303E-1
-2.384E-1
-2.335E-1
-2.287E-1
-2.303E-1
-2.335E-1
-2.319E-1
-2.254E-1
-2.303E-1
-2.368E-1
-2.303E-1
-2.270E-1
-2.319E-1
-2.335E-1
-2.303E-1
-2.270E-1
-2.303E-1
-2.351E-1
-2.335E-1
-2.287E-1
-2.319E-1
-2.351E-1
-2.303E-1
-2.287E-1
-2.319E-1
-2.351E-1
-2.303E-1
-2.287E-1
-2.303E-1
-2.384E-1
-2.335E-1
-2.254E-1
-2.303E-1
-2.351E-1
-2.368E-1
-2.303E-1
-2.303E-1
-2.351E-1
-2.303E-1
-2.254E-1
-2.303E-1
-2.351E-1
-2.335E-1
-2.270E-1
-2.303E-1
-2.351E-1
-2.303E-1
-2.270E-1
-2.319E-1
-2.335E-1
-2.335E-1
-2.270E-1
-2.287E-1
-2.319E-1
-2.319E-1
-2.254E-1
-2.335E-1
-2.368E-1
-2.287E-1
-2.270E-1
-2.303E-1
-2.368E-1
-2.303E-1
-2.270E-1
-2.319E-1
-2.319E-1
-2.319E-1
-2.287E-1
-2.303E-1
-2.335E-1
-2.335E-1
-2.270E-1
-2.303E-1
-2.351E-1
-2.335E-1
-2.303E-1
-2.303E-1
-2.351E-1
-2.319E-1
-2.254E-1
-2.319E-1
-2.351E-1
-2.335E-1
-2.303E-1
-2.303E-1
-2.351E-1
-2.303E-1
-2.303E-1
-2.303E-1
-2.335E-1
-2.351E-1
-2.254E-1
-2.319E-1
-2.335E-1
-2.303E-1
-2.254E-1
-2.303E-1
-2.335E-1
-2.319E-1
-2.270E-1
-2.303E-1
-2.368E-1
-2.335E-1
-2.287E-1
-2.287E-1
-2.351E-1
-2.335E-1
-2.303E-1
-2.335E-1
-2.368E-1
-2.319E-1
-2.254E-1
-2.270E-1
-2.351E-1
-2.319E-1
-2.270E-1
-2.303E-1
-2.351E-1
-2.335E-1
-2.303E-1
-2.319E-1
-2.368E-1
-2.335E-1
-2.270E-1
-2.287E-1
-2.368E-1
-2.319E-1
-2.238E-1
-2.351E-1
-2.384E-1
-2.319E-1
-2.287E-1
-2.319E-1
-2.368E-1
-2.335E-1
-2.287E-1
-2.303E-1
-2.335E-1
-2.319E-1
-2.287E-1
-2.303E-1
-2.368E-1
-2.303E-1
-2.303E-1
-2.319E-1
-2.335E-1
-2.335E-1
-2.254E-1
-2.303E-1
-2.335E-1
-2.351E-1
-2.254E-1
-2.303E-1
-2.351E-1
-2.319E-1
-2.270E-1
-2.303E-1
-2.368E-1
-2.335E-1
-2.270E-1
-2.303E-1
-2.351E-1
-2.303E-1
-2.287E-1
-2.319E-1
-2.351E-1
-2.335E-1
-2.303E-1
-2.303E-1
-2.351E-1
-2.319E-1
-2.270E-1
-2.287E-1
-2.335E-1
-2.319E-1
-2.287E-1
-2.303E-1
-2.368E-1
-2.319E-1
-2.270E-1
-2.319E-1
-2.351E-1
-2.335E-1
-2.287E-1
-2.303E-1
-2.368E-1
-2.303E-1
-2.270E-1
-2.287E-1
-2.351E-1
-2.335E-1
-2.270E-1
-2.335E-1
-2.351E-1
-2.335E-1
-2.270E-1
-2.319E-1
-2.368E-1
-2.303E-1
-2.303E-1
-2.319E-1
-2.351E-1
-2.319E-1
-2.270E-1
-2.303E-1
-2.335E-1
-2.335E-1
-2.270E-1
-2.303E-1
-2.335E-1
-2.335E-1
-2.287E-1
-2.287E-1
-2.351E-1
-2.303E-1
-2.270E-1
-2.319E-1
-2.351E-1
-2.303E-1
-2.303E-1
-2.303E-1
-2.351E-1
-2.287E-1
-2.287E-1
-2.319E-1
-2.335E-1
-2.287E-1
-2.254E-1
-2.319E-1
-2.351E-1
-2.335E-1
-2.270E-1
-2.319E-1
-2.368E-1
-2.303E-1
-2.270E-1
-2.319E-1
-2.384E-1
-2.287E-1
-2.270E-1
-2.335E-1
-2.368E-1
-2.335E-1
-2.287E-1
-2.319E-1
-2.335E-1
-2.335E-1
-2.287E-1
-2.319E-1
-2.368E-1
-2.303E-1
-2.270E-1
-2.319E-1
-2.368E-1
-2.319E-1
-2.270E-1
-2.270E-1
-2.368E-1
-2.287E-1
-2.270E-1
-2.287E-1
-2.384E-1
-2.335E-1
-2.270E-1
-2.319E-1
-2.368E-1
-2.319E-1
-2.303E-1
-2.335E-1
-2.319E-1
-2.319E-1
-2.270E-1
-2.303E-1
-2.351E-1
-2.319E-1
-2.287E-1
-2.303E-1
-2.351E-1
-2.335E-1
-2.287E-1
-2.319E-1
-2.384E-1
-2.319E-1
-2.303E-1
-2.303E-1
-2.351E-1
-2.303E-1
-2.287E-1
-2.319E-1
-2.351E-1
-2.335E-1
-2.270E-1
-2.303E-1
-2.351E-1
-2.335E-1
-2.270E-1
-2.303E-1
-2.351E-1
-2.303E-1
-2.270E-1
-2.335E-1
-2.368E-1
-2.303E-1
-2.287E-1
-2.319E-1
-2.351E-1
-2.303E-1
-2.287E-1
-2.319E-1
-2.351E-1
-2.319E-1
-2.303E-1
-2.303E-1
-2.335E-1
-2.303E-1
-2.287E-1
-2.319E-1
-2.351E-1
-2.335E-1
-2.270E-1
-2.319E-1
-2.368E-1
-2.319E-1
-2.287E-1
-2.303E-1
-2.351E-1
-2.319E-1
-2.254E-1
-2.319E-1
-2.368E-1
-2.319E-1
-2.287E-1
-2.303E-1
-2.351E-1
-2.303E-1
-2.287E-1
-2.319E-1
-2.368E-1
-2.351E-1
-2.287E-1
-2.303E-1
-2.351E-1
-2.303E-1
-2.303E-1
-2.319E-1
-2.335E-1
-2.303E-1
-2.303E-1
-2.335E-1
-2.351E-1
-2.335E-1
-2.270E-1
-2.351E-1
-2.351E-1
-2.319E-1
-2.287E-1
-2.287E-1
-2.368E-1
-2.335E-1
-2.287E-1
-2.319E-1
-2.335E-1
-2.303E-1
-2.287E-1
-2.319E-1
-2.351E-1
-2.319E-1
-2.254E-1
-2.335E-1
-2.368E-1
-2.319E-1
-2.270E-1
-2.287E-1
-2.335E-1
-2.303E-1
-2.270E-1
-2.335E-1
-2.384E-1
-2.287E-1
-2.270E-1
-2.319E-1
-2.351E-1
-2.303E-1
-2.238E-1
-2.303E-1
-2.351E-1
-2.335E-1
-2.270E-1
-2.319E-1
-2.368E-1
-2.319E-1
-2.303E-1
-2.303E-1
-2.351E-1
-2.319E-1
-2.254E-1
-2.319E-1
-2.368E-1
-2.319E-1
-2.287E-1
-2.303E-1
-2.368E-1
-2.303E-1
-2.254E-1
-2.319E-1
-2.335E-1
-2.303E-1
-2.270E-1
-2.351E-1
-2.351E-1
-2.335E-1
-2.287E-1
-2.319E-1
-2.335E-1
-2.287E-1
-2.287E-1
-2.287E-1
-2.384E-1
-2.287E-1
-2.270E-1
-2.319E-1
-2.351E-1
-2.303E-1
-2.287E-1
-2.319E-1
-2.368E-1
-2.270E-1
-2.303E-1
-2.319E-1
-2.351E-1
-2.319E-1
-2.303E-1
-2.335E-1
-2.351E-1
-2.335E-1
-2.287E-1
-2.351E-1
-2.351E-1
-2.303E-1
-2.303E-1
-2.303E-1
-2.351E-1
-2.303E-1
-2.287E-1
-2.319E-1
-2.368E-1
-2.303E-1
-2.270E-1
-2.319E-1
-2.335E-1
-2.270E-1
-2.270E-1
-2.319E-1
-2.351E-1
-2.303E-1
-2.270E-1
-2.319E-1
-2.351E-1
-2.319E-1
-2.287E-1
-2.319E-1
-2.335E-1
-2.335E-1
-2.254E-1
-2.368E-1
-2.368E-1
-2.319E-1
-2.303E-1
-2.335E-1
-2.368E-1
-2.303E-1
-2.287E-1
-2.335E-1
-2.368E-1
-2.335E-1
-2.287E-1
-2.335E-1
-2.335E-1
-2.319E-1
-2.270E-1
-2.319E-1
-2.351E-1
-2.319E-1
-2.303E-1
-2.335E-1
-2.351E-1
-2.319E-1
-2.287E-1
-2.319E-1
-2.319E-1
-2.303E-1
-2.270E-1
-2.319E-1
-2.351E-1
-2.319E-1
-2.270E-1
-2.335E-1
-2.368E-1
-2.335E-1
-2.270E-1
-2.319E-1
-2.368E-1
-2.303E-1
-2.287E-1
-2.335E-1
-2.368E-1
-2.335E-1
[truncated: 144,957 more rows]
