# Supplementary material for: Improved ANAP incorporation and VCF analysis reveal details of P2X7 current facilitation and a limited conformational interplay between ATP binding and the intracellular ballast domain
Source: eLife. 2023 Jan 4;12:e82479. doi: 10.7554/eLife.82479 (PMC9859053; doi:10.7554/eLife.82479)
Supplement: Table 2—source data 1. [file elife-82479-table2-data1.zip › Table-2_source-data-1/22k24-03.csv]

-1.038E-1
-1.103E-1
-1.070E-1
-1.054E-1
-1.038E-1
-1.086E-1
-1.070E-1
-1.054E-1
-1.021E-1
-1.103E-1
-1.103E-1
-1.021E-1
-1.038E-1
-1.070E-1
-1.086E-1
-1.038E-1
-1.005E-1
-1.054E-1
-1.103E-1
-1.054E-1
-1.021E-1
-1.070E-1
-1.054E-1
-1.054E-1
-1.054E-1
-1.070E-1
-1.070E-1
-1.054E-1
-1.021E-1
-1.086E-1
-1.086E-1
-1.054E-1
-1.038E-1
-1.086E-1
-1.086E-1
-1.054E-1
-1.038E-1
-1.070E-1
-1.086E-1
-1.070E-1
-1.054E-1
-1.103E-1
-1.103E-1
-1.038E-1
-1.038E-1
-1.038E-1
-1.070E-1
-1.054E-1
-1.021E-1
-1.070E-1
-1.103E-1
-1.038E-1
-9.890E-2
-1.070E-1
-1.054E-1
-1.021E-1
-1.054E-1
-1.086E-1
-1.086E-1
-1.070E-1
-1.021E-1
-1.070E-1
-1.070E-1
-1.054E-1
-1.038E-1
-1.086E-1
-1.103E-1
-1.038E-1
-1.005E-1
-1.103E-1
-1.070E-1
-1.038E-1
-1.021E-1
-1.054E-1
-1.070E-1
-1.054E-1
-1.021E-1
-1.070E-1
-1.086E-1
-1.054E-1
-1.021E-1
-1.054E-1
-1.086E-1
-1.054E-1
-1.021E-1
-1.086E-1
-1.070E-1
-1.070E-1
-1.021E-1
-1.070E-1
-1.103E-1
-1.054E-1
-1.054E-1
-1.086E-1
-1.103E-1
-1.021E-1
-1.038E-1
-1.070E-1
-1.086E-1
-1.038E-1
-1.054E-1
-1.070E-1
-1.103E-1
-1.021E-1
-1.005E-1
-1.070E-1
-1.070E-1
-1.038E-1
-1.038E-1
-1.070E-1
-1.086E-1
-1.021E-1
-1.070E-1
-1.070E-1
-1.086E-1
-1.021E-1
-1.038E-1
-1.070E-1
-1.070E-1
-1.038E-1
-1.054E-1
-1.054E-1
-1.086E-1
-1.021E-1
-1.038E-1
-1.086E-1
-1.086E-1
-1.038E-1
-1.038E-1
-1.086E-1
-1.103E-1
-1.038E-1
-1.038E-1
-1.070E-1
-1.086E-1
-1.054E-1
-1.038E-1
-1.070E-1
-1.086E-1
-1.021E-1
-1.038E-1
-1.054E-1
-1.119E-1
-1.038E-1
-1.021E-1
-1.070E-1
-1.086E-1
-1.038E-1
-1.021E-1
-1.054E-1
-1.070E-1
-1.054E-1
-1.021E-1
-1.086E-1
-1.103E-1
-1.038E-1
-1.021E-1
-1.086E-1
-1.086E-1
-1.005E-1
-1.038E-1
-1.086E-1
-1.086E-1
-1.038E-1
-1.054E-1
-1.070E-1
-1.119E-1
-1.038E-1
-1.021E-1
-1.038E-1
-1.070E-1
-1.038E-1
-1.021E-1
-1.054E-1
-1.103E-1
-1.021E-1
-1.054E-1
-1.103E-1
-1.070E-1
-1.021E-1
-1.038E-1
-1.070E-1
-1.086E-1
-1.038E-1
-1.038E-1
-1.086E-1
-1.086E-1
-1.038E-1
-1.038E-1
-1.086E-1
-1.103E-1
-1.038E-1
-1.021E-1
-1.103E-1
-1.070E-1
-1.070E-1
-1.038E-1
-1.086E-1
-1.054E-1
-1.038E-1
-1.021E-1
-1.119E-1
-1.086E-1
-1.054E-1
-1.021E-1
-1.070E-1
-1.070E-1
-1.038E-1
-1.021E-1
-1.070E-1
-1.119E-1
-1.070E-1
-1.005E-1
-1.070E-1
-1.086E-1
-1.070E-1
-1.038E-1
-1.070E-1
-1.119E-1
-1.038E-1
-1.005E-1
-1.086E-1
-1.103E-1
-1.054E-1
-1.054E-1
-1.086E-1
-1.070E-1
-1.038E-1
-1.038E-1
-1.086E-1
-1.086E-1
-1.054E-1
-1.054E-1
-1.086E-1
-1.086E-1
-1.038E-1
-1.021E-1
-1.086E-1
-1.103E-1
-1.054E-1
-1.021E-1
-1.086E-1
-1.086E-1
-1.021E-1
-1.054E-1
-1.054E-1
-1.070E-1
-1.021E-1
-1.054E-1
-1.086E-1
-1.086E-1
-1.054E-1
-1.038E-1
-1.054E-1
-1.086E-1
-1.021E-1
-1.021E-1
-1.070E-1
-1.086E-1
-1.038E-1
-1.021E-1
-1.070E-1
-1.086E-1
-1.021E-1
-1.005E-1
-1.103E-1
-1.103E-1
-1.038E-1
-1.038E-1
-1.054E-1
-1.086E-1
-1.038E-1
-1.005E-1
-1.086E-1
-1.103E-1
-1.005E-1
-1.038E-1
-1.070E-1
-1.103E-1
-1.021E-1
-1.021E-1
-1.070E-1
-1.086E-1
-1.054E-1
-1.038E-1
-1.054E-1
-1.070E-1
-1.005E-1
-1.038E-1
-1.054E-1
-1.086E-1
-1.070E-1
-1.038E-1
-1.054E-1
-1.086E-1
-1.054E-1
-1.054E-1
-1.070E-1
-1.119E-1
-1.038E-1
-1.021E-1
-1.070E-1
-1.103E-1
-1.054E-1
-1.021E-1
-1.070E-1
-1.086E-1
-1.038E-1
-1.054E-1
-1.070E-1
-1.119E-1
-1.103E-1
-1.038E-1
-1.054E-1
-1.070E-1
-1.038E-1
-1.054E-1
-1.054E-1
-1.086E-1
-1.021E-1
-1.021E-1
-1.070E-1
-1.086E-1
-1.038E-1
-1.038E-1
-1.086E-1
-1.038E-1
-1.021E-1
-1.005E-1
-1.070E-1
-1.086E-1
-1.038E-1
-1.038E-1
-1.038E-1
-1.070E-1
-9.890E-2
-1.054E-1
-1.021E-1
-1.119E-1
-1.038E-1
-1.038E-1
-1.070E-1
-1.086E-1
-1.038E-1
-1.021E-1
-1.070E-1
-1.054E-1
-1.070E-1
-1.054E-1
-1.086E-1
-1.086E-1
-1.054E-1
-1.021E-1
-1.054E-1
-1.103E-1
-1.054E-1
-1.021E-1
-1.054E-1
-1.086E-1
-1.054E-1
-1.038E-1
-1.054E-1
-1.070E-1
-1.021E-1
-1.021E-1
-1.103E-1
-1.103E-1
-1.038E-1
-1.054E-1
-1.086E-1
-1.054E-1
-1.054E-1
-1.054E-1
-1.070E-1
-1.054E-1
-1.054E-1
-1.054E-1
-1.054E-1
-1.086E-1
-1.054E-1
-1.021E-1
-1.054E-1
-1.103E-1
-1.021E-1
-1.038E-1
-1.070E-1
-1.086E-1
-1.021E-1
-1.021E-1
-1.086E-1
-1.086E-1
-1.086E-1
-1.005E-1
-1.054E-1
-1.086E-1
-1.054E-1
-1.005E-1
-1.086E-1
-1.070E-1
-1.070E-1
-9.890E-2
-1.054E-1
-1.103E-1
-1.054E-1
-1.038E-1
-1.086E-1
-1.086E-1
-1.021E-1
-1.038E-1
-1.038E-1
-1.086E-1
-1.038E-1
-1.038E-1
-1.086E-1
-1.086E-1
-1.054E-1
-1.038E-1
-1.070E-1
-1.086E-1
-1.038E-1
-1.021E-1
-1.038E-1
-1.086E-1
-1.038E-1
-1.021E-1
-1.070E-1
-1.086E-1
-1.038E-1
-1.005E-1
-1.086E-1
-1.119E-1
-1.054E-1
-1.021E-1
-1.086E-1
-1.119E-1
-1.038E-1
-1.021E-1
-1.038E-1
-1.086E-1
-1.038E-1
-1.021E-1
-1.038E-1
-1.103E-1
-1.021E-1
-1.021E-1
-1.070E-1
-1.103E-1
-1.054E-1
-1.054E-1
-1.070E-1
-1.070E-1
-1.054E-1
-1.038E-1
-1.054E-1
-1.086E-1
-1.038E-1
-1.021E-1
-1.054E-1
-1.135E-1
-1.038E-1
-1.021E-1
-1.038E-1
-1.119E-1
-1.054E-1
-1.054E-1
-1.070E-1
-1.086E-1
-1.054E-1
-1.038E-1
-1.054E-1
-1.103E-1
-1.038E-1
-1.054E-1
-1.054E-1
-1.086E-1
-1.021E-1
-1.038E-1
-1.070E-1
-1.086E-1
-1.038E-1
-1.005E-1
-1.086E-1
-1.086E-1
-1.038E-1
-1.054E-1
-1.038E-1
-1.086E-1
-1.021E-1
-1.021E-1
-1.054E-1
-1.086E-1
-1.054E-1
-1.054E-1
-1.070E-1
-1.119E-1
-1.054E-1
-1.005E-1
-1.021E-1
-1.070E-1
-1.054E-1
-1.054E-1
-1.086E-1
-1.086E-1
-1.021E-1
-1.021E-1
-1.054E-1
-1.086E-1
-1.005E-1
-1.021E-1
-1.054E-1
-1.103E-1
-1.021E-1
-1.038E-1
-1.070E-1
-1.086E-1
-1.021E-1
-1.021E-1
-1.054E-1
-1.086E-1
-1.038E-1
-1.038E-1
-1.054E-1
-1.103E-1
-1.054E-1
-1.021E-1
-1.070E-1
-1.086E-1
-1.054E-1
-1.021E-1
-1.070E-1
-1.086E-1
-1.054E-1
-1.038E-1
-1.070E-1
-1.086E-1
-1.054E-1
-1.038E-1
-1.070E-1
-1.086E-1
-1.021E-1
-9.890E-2
-1.054E-1
-1.054E-1
-1.054E-1
-1.038E-1
-1.070E-1
-1.086E-1
-1.054E-1
-9.890E-2
-1.070E-1
-1.054E-1
-1.070E-1
-1.021E-1
-1.054E-1
-1.103E-1
-1.070E-1
-1.021E-1
-1.054E-1
-1.070E-1
-1.054E-1
-1.021E-1
-1.070E-1
-1.119E-1
-1.054E-1
-1.021E-1
-1.070E-1
-1.070E-1
-1.021E-1
-1.038E-1
-1.054E-1
-1.070E-1
-1.038E-1
-1.005E-1
-1.021E-1
-1.086E-1
-1.021E-1
-9.890E-2
-1.070E-1
-1.086E-1
-1.070E-1
-1.021E-1
-1.086E-1
-1.054E-1
-1.054E-1
-1.005E-1
-1.070E-1
-1.103E-1
-1.038E-1
-1.054E-1
-1.054E-1
-1.070E-1
-1.070E-1
-1.054E-1
-1.070E-1
-1.103E-1
-1.021E-1
-1.021E-1
-1.086E-1
-1.070E-1
-1.054E-1
-1.038E-1
-1.054E-1
-1.070E-1
-1.021E-1
-1.038E-1
-1.070E-1
-1.070E-1
-1.038E-1
-1.038E-1
-1.070E-1
-1.070E-1
-1.005E-1
-1.038E-1
-1.038E-1
-1.086E-1
-1.038E-1
-1.038E-1
-1.038E-1
-1.070E-1
-1.054E-1
-1.021E-1
-1.054E-1
-1.070E-1
-1.038E-1
-1.021E-1
-1.070E-1
-1.086E-1
-1.054E-1
-1.021E-1
-1.038E-1
-1.086E-1
-1.054E-1
-1.005E-1
-1.086E-1
-1.070E-1
-1.054E-1
-1.070E-1
-1.038E-1
-1.086E-1
-1.038E-1
-1.005E-1
-1.021E-1
-1.086E-1
-1.054E-1
-1.038E-1
-1.054E-1
-1.070E-1
-1.054E-1
-1.021E-1
-1.054E-1
-1.086E-1
-1.070E-1
-1.038E-1
-1.070E-1
-1.070E-1
-1.054E-1
-1.021E-1
-1.038E-1
-1.086E-1
-1.038E-1
-1.005E-1
-1.070E-1
-1.070E-1
-1.054E-1
-1.038E-1
-1.054E-1
-1.054E-1
-1.021E-1
-1.021E-1
-1.054E-1
-1.086E-1
-1.054E-1
-1.021E-1
-1.021E-1
-1.070E-1
-1.021E-1
-1.038E-1
-1.070E-1
-1.103E-1
-1.070E-1
-1.038E-1
-1.054E-1
-1.086E-1
-1.054E-1
-1.021E-1
-1.038E-1
-1.086E-1
-1.021E-1
-1.021E-1
-1.038E-1
-1.070E-1
-1.054E-1
-1.038E-1
-1.054E-1
-1.103E-1
-1.021E-1
-1.021E-1
-1.070E-1
-1.103E-1
-1.054E-1
-1.038E-1
-1.054E-1
-1.103E-1
-1.070E-1
-1.005E-1
-1.054E-1
-1.086E-1
-1.070E-1
-1.054E-1
-1.038E-1
-1.070E-1
-1.054E-1
-9.890E-2
-1.054E-1
-1.086E-1
-1.054E-1
-1.005E-1
-1.038E-1
-1.086E-1
-1.054E-1
-1.021E-1
-1.054E-1
-1.103E-1
-1.054E-1
-1.021E-1
-1.054E-1
-1.070E-1
-1.070E-1
-1.038E-1
-1.021E-1
-1.103E-1
-1.070E-1
-1.038E-1
-1.054E-1
-1.103E-1
-1.070E-1
-1.005E-1
-1.070E-1
-1.086E-1
-1.054E-1
-1.005E-1
-1.070E-1
-1.103E-1
-1.070E-1
-1.005E-1
-1.070E-1
-1.054E-1
-1.054E-1
-9.890E-2
-1.054E-1
-1.086E-1
-1.086E-1
-1.021E-1
-1.054E-1
-1.054E-1
-1.038E-1
-1.038E-1
-1.054E-1
-1.070E-1
-1.054E-1
-1.038E-1
-1.038E-1
-1.086E-1
-1.038E-1
-1.054E-1
-1.038E-1
-1.086E-1
-1.070E-1
-1.005E-1
-1.070E-1
-1.086E-1
-1.038E-1
-1.021E-1
-1.070E-1
-1.070E-1
-1.038E-1
-1.038E-1
-1.070E-1
-1.070E-1
-1.054E-1
-1.021E-1
-1.038E-1
-1.103E-1
-1.038E-1
-1.038E-1
-1.054E-1
-1.086E-1
-1.054E-1
-1.021E-1
-1.021E-1
-1.070E-1
-1.021E-1
-1.038E-1
-1.054E-1
-1.086E-1
-1.038E-1
-1.021E-1
-1.070E-1
-1.070E-1
-1.054E-1
-1.021E-1
-1.054E-1
-1.086E-1
-1.038E-1
-1.038E-1
-1.070E-1
-1.070E-1
-1.038E-1
-1.021E-1
-1.054E-1
-1.070E-1
-1.038E-1
-1.038E-1
-1.038E-1
-1.070E-1
-1.021E-1
-1.038E-1
-1.054E-1
-1.103E-1
-1.038E-1
-1.054E-1
-1.021E-1
-1.086E-1
-1.021E-1
-1.054E-1
-1.054E-1
-1.086E-1
-1.038E-1
-1.021E-1
-1.038E-1
-1.086E-1
-1.054E-1
-9.890E-2
-1.070E-1
-1.086E-1
-1.038E-1
-1.005E-1
-1.054E-1
-1.103E-1
-1.070E-1
-1.021E-1
-1.054E-1
-1.054E-1
-1.038E-1
-1.005E-1
-1.038E-1
-1.119E-1
-1.021E-1
-1.021E-1
-1.021E-1
-1.086E-1
-1.054E-1
-1.005E-1
-1.054E-1
-1.086E-1
-1.054E-1
-1.005E-1
-1.038E-1
-1.086E-1
-1.054E-1
-1.021E-1
-1.054E-1
-1.070E-1
-1.005E-1
-1.021E-1
-1.038E-1
-1.086E-1
-1.038E-1
-1.038E-1
-1.038E-1
-1.086E-1
-1.038E-1
-1.005E-1
-1.021E-1
-1.070E-1
-1.038E-1
-1.005E-1
-1.054E-1
-1.086E-1
-1.054E-1
-1.021E-1
-1.038E-1
-1.103E-1
-1.054E-1
-1.005E-1
-1.086E-1
-1.070E-1
-1.070E-1
-1.005E-1
-1.103E-1
-1.054E-1
-1.054E-1
-1.021E-1
-1.054E-1
-1.070E-1
-1.054E-1
-1.005E-1
-1.038E-1
-1.070E-1
-1.070E-1
-1.005E-1
-1.054E-1
-1.054E-1
-1.054E-1
-1.005E-1
-1.054E-1
-1.021E-1
-1.054E-1
-1.021E-1
-1.021E-1
-1.054E-1
-1.054E-1
-1.005E-1
-1.038E-1
-1.070E-1
-1.021E-1
-1.005E-1
-1.038E-1
-1.070E-1
-1.070E-1
-1.021E-1
-1.054E-1
-1.054E-1
-1.054E-1
-9.890E-2
-1.054E-1
-1.086E-1
-1.038E-1
-1.021E-1
-1.021E-1
-1.103E-1
-1.054E-1
-9.728E-2
-1.054E-1
-1.086E-1
-1.038E-1
-1.021E-1
-1.038E-1
-1.070E-1
-1.054E-1
-1.038E-1
-1.054E-1
-1.070E-1
-1.054E-1
-1.054E-1
-1.054E-1
-1.054E-1
-1.070E-1
-1.021E-1
-1.054E-1
-1.070E-1
-1.054E-1
-1.021E-1
-1.021E-1
-1.086E-1
-1.038E-1
-1.038E-1
-1.054E-1
-1.070E-1
-1.054E-1
-1.038E-1
-1.038E-1
-1.070E-1
-1.054E-1
-1.005E-1
-1.054E-1
-1.070E-1
-1.021E-1
-1.005E-1
-1.054E-1
-1.070E-1
-1.054E-1
-1.005E-1
-1.038E-1
-1.038E-1
-1.070E-1
-1.021E-1
-1.005E-1
-1.103E-1
-1.070E-1
-1.021E-1
-1.038E-1
-1.086E-1
-1.038E-1
-1.021E-1
-1.038E-1
-1.070E-1
-1.054E-1
-1.021E-1
-1.038E-1
-1.086E-1
-1.038E-1
-1.038E-1
-1.038E-1
-1.086E-1
-1.070E-1
-1.021E-1
-1.021E-1
-1.086E-1
-1.021E-1
-1.038E-1
-1.054E-1
-1.086E-1
-1.038E-1
-1.054E-1
-1.038E-1
-1.054E-1
-1.005E-1
-1.038E-1
-1.038E-1
-1.070E-1
-1.038E-1
-1.038E-1
-1.054E-1
-1.054E-1
-1.054E-1
-1.038E-1
-1.070E-1
-1.103E-1
-1.054E-1
-1.021E-1
-1.038E-1
-1.086E-1
-1.070E-1
-1.070E-1
-1.038E-1
-1.103E-1
-1.054E-1
-1.038E-1
-9.890E-2
-1.086E-1
-1.054E-1
-1.021E-1
-1.054E-1
-1.070E-1
-1.038E-1
-1.038E-1
-1.021E-1
-1.070E-1
-1.021E-1
-1.005E-1
-1.070E-1
-1.070E-1
-1.054E-1
-1.038E-1
-1.070E-1
-1.086E-1
-1.070E-1
-1.021E-1
-1.054E-1
-1.086E-1
-1.054E-1
-1.021E-1
-1.054E-1
-1.070E-1
-1.054E-1
-1.005E-1
-1.054E-1
-1.086E-1
-1.054E-1
-1.005E-1
-1.038E-1
-1.054E-1
-1.070E-1
-9.728E-2
-1.038E-1
-1.070E-1
-1.054E-1
-1.005E-1
-1.021E-1
-1.070E-1
-1.070E-1
-1.005E-1
-1.086E-1
-1.086E-1
-1.038E-1
-1.021E-1
-1.054E-1
-1.070E-1
-1.054E-1
-1.021E-1
-1.021E-1
-1.054E-1
-1.086E-1
-1.021E-1
-1.021E-1
-1.054E-1
-1.054E-1
-1.021E-1
-1.038E-1
-1.070E-1
-1.054E-1
-1.021E-1
-1.021E-1
-1.070E-1
-1.070E-1
-1.005E-1
-1.070E-1
-1.054E-1
-1.070E-1
-1.038E-1
-1.070E-1
-1.103E-1
-1.054E-1
-9.890E-2
-1.038E-1
-1.070E-1
-1.070E-1
-1.021E-1
-1.038E-1
-1.086E-1
-1.038E-1
-1.038E-1
-1.054E-1
-1.086E-1
-1.054E-1
-1.021E-1
-1.054E-1
-1.086E-1
-1.054E-1
-1.021E-1
-1.070E-1
-1.054E-1
-1.070E-1
-1.021E-1
-1.070E-1
-1.103E-1
-1.054E-1
-1.038E-1
-1.054E-1
-1.086E-1
-1.038E-1
-1.021E-1
-1.054E-1
-1.103E-1
-1.054E-1
-1.005E-1
-1.021E-1
-1.103E-1
-1.021E-1
-1.021E-1
-1.038E-1
-1.054E-1
-1.021E-1
-1.021E-1
-1.038E-1
-1.086E-1
-1.021E-1
-1.005E-1
-1.021E-1
-1.086E-1
-1.054E-1
-1.021E-1
-1.038E-1
-1.103E-1
-1.054E-1
-1.021E-1
-1.070E-1
-1.103E-1
-1.054E-1
-1.038E-1
-1.054E-1
-1.103E-1
-1.054E-1
-1.021E-1
-1.070E-1
-1.070E-1
-1.054E-1
-1.021E-1
-1.038E-1
-1.103E-1
-1.038E-1
-1.038E-1
-1.054E-1
-1.103E-1
-1.070E-1
-1.005E-1
-1.038E-1
-1.070E-1
-1.070E-1
-1.021E-1
-1.038E-1
-1.086E-1
-1.070E-1
-1.038E-1
-1.038E-1
-1.070E-1
-1.054E-1
-1.021E-1
-1.070E-1
-1.086E-1
-1.054E-1
-1.005E-1
-1.054E-1
-1.070E-1
-1.070E-1
-1.005E-1
-1.054E-1
-1.103E-1
-1.070E-1
-1.038E-1
-1.038E-1
-1.086E-1
-1.038E-1
-1.005E-1
-1.070E-1
-1.086E-1
-1.054E-1
-1.038E-1
-1.054E-1
-1.054E-1
-1.054E-1
-1.038E-1
-1.038E-1
-1.103E-1
-1.054E-1
-1.021E-1
-1.021E-1
-1.086E-1
-1.054E-1
-1.021E-1
-1.021E-1
-1.086E-1
-1.054E-1
-1.005E-1
-1.054E-1
-1.070E-1
-1.070E-1
-1.005E-1
-1.038E-1
-1.070E-1
-1.054E-1
-1.021E-1
-1.054E-1
-1.070E-1
-1.038E-1
-1.021E-1
-1.086E-1
-1.103E-1
-1.054E-1
-1.038E-1
-1.038E-1
-1.086E-1
-1.054E-1
-1.021E-1
-1.054E-1
-1.086E-1
-1.070E-1
-1.021E-1
-1.070E-1
-1.086E-1
-1.070E-1
-1.005E-1
-1.054E-1
-1.086E-1
-1.054E-1
-1.005E-1
-1.021E-1
-1.070E-1
-1.070E-1
-1.005E-1
-1.038E-1
-1.086E-1
-1.070E-1
-1.038E-1
-1.070E-1
-1.119E-1
-1.070E-1
-1.005E-1
-1.038E-1
-1.103E-1
-1.070E-1
-1.021E-1
-1.054E-1
-1.070E-1
-1.086E-1
-1.021E-1
-1.038E-1
-1.070E-1
-1.054E-1
-1.005E-1
-1.038E-1
-1.086E-1
-1.070E-1
-1.021E-1
-1.070E-1
-1.103E-1
-1.103E-1
-1.021E-1
-1.021E-1
-1.070E-1
-1.038E-1
-1.038E-1
-1.070E-1
-1.086E-1
-1.054E-1
-1.021E-1
-1.070E-1
-1.086E-1
-1.070E-1
-1.021E-1
-1.054E-1
-1.086E-1
-1.086E-1
-1.005E-1
-1.038E-1
-1.086E-1
-1.038E-1
-1.021E-1
-1.054E-1
-1.070E-1
-1.054E-1
-1.054E-1
-1.070E-1
-1.070E-1
-1.070E-1
-1.005E-1
-1.038E-1
-1.070E-1
-1.070E-1
-1.038E-1
-1.021E-1
-1.086E-1
-1.038E-1
-1.005E-1
-1.054E-1
-1.054E-1
-1.070E-1
-1.038E-1
-1.038E-1
-1.086E-1
-1.038E-1
-1.005E-1
-1.038E-1
-1.070E-1
-1.038E-1
-1.005E-1
-1.038E-1
-1.086E-1
-1.070E-1
-1.038E-1
-1.054E-1
-1.086E-1
-1.038E-1
-1.054E-1
-1.054E-1
-1.086E-1
-1.070E-1
-1.005E-1
-1.021E-1
-1.070E-1
-1.038E-1
-1.038E-1
-1.021E-1
-1.103E-1
-1.086E-1
-1.021E-1
-1.038E-1
-1.119E-1
-1.038E-1
-1.021E-1
-1.038E-1
-1.086E-1
-1.021E-1
-1.005E-1
-1.021E-1
-1.086E-1
-1.070E-1
-1.054E-1
-1.038E-1
-1.103E-1
-1.054E-1
-1.021E-1
-1.038E-1
-1.086E-1
-1.086E-1
-1.054E-1
-1.070E-1
-1.119E-1
-1.038E-1
-1.038E-1
-1.054E-1
-1.086E-1
-1.038E-1
-1.021E-1
-1.054E-1
-1.103E-1
-1.086E-1
-1.021E-1
-1.054E-1
-1.070E-1
-1.054E-1
-1.021E-1
-1.054E-1
-1.086E-1
-1.054E-1
-1.021E-1
-1.038E-1
-1.070E-1
-1.054E-1
-1.021E-1
-1.054E-1
-1.070E-1
-1.070E-1
-1.021E-1
-1.038E-1
-1.070E-1
-1.070E-1
-1.038E-1
-1.054E-1
-1.103E-1
-1.086E-1
-1.054E-1
-1.070E-1
-1.054E-1
-1.070E-1
-1.005E-1
-1.054E-1
-1.070E-1
-1.086E-1
-1.005E-1
-1.054E-1
-1.070E-1
-1.070E-1
-1.021E-1
-1.054E-1
-1.054E-1
-1.070E-1
-1.005E-1
-1.054E-1
-1.070E-1
-1.070E-1
-1.038E-1
-1.021E-1
-1.086E-1
-1.086E-1
-1.038E-1
-1.070E-1
-1.086E-1
-1.070E-1
-1.005E-1
-1.070E-1
-1.054E-1
-1.054E-1
-1.021E-1
-1.038E-1
-1.103E-1
-1.070E-1
-1.005E-1
-1.038E-1
-1.054E-1
-1.054E-1
-1.021E-1
-1.038E-1
-1.086E-1
-1.070E-1
-1.021E-1
-1.054E-1
-1.086E-1
-1.070E-1
-1.005E-1
-1.070E-1
-1.070E-1
-1.086E-1
-1.054E-1
-1.070E-1
-1.086E-1
-1.070E-1
-1.005E-1
-1.070E-1
-1.038E-1
-1.054E-1
-1.038E-1
-1.054E-1
-1.086E-1
-1.070E-1
-1.021E-1
-1.054E-1
-1.070E-1
-1.070E-1
-1.021E-1
-1.021E-1
-1.070E-1
-1.038E-1
-1.038E-1
-1.054E-1
-1.086E-1
-1.038E-1
-1.054E-1
-1.021E-1
-1.103E-1
-1.070E-1
-9.890E-2
-1.005E-1
-1.086E-1
-1.038E-1
-1.005E-1
-1.038E-1
-1.086E-1
-1.054E-1
-1.021E-1
-1.021E-1
-1.054E-1
-1.038E-1
-1.021E-1
-1.038E-1
-1.103E-1
-1.038E-1
-1.005E-1
-1.038E-1
-1.086E-1
-1.070E-1
-1.038E-1
-1.021E-1
-1.103E-1
-1.054E-1
-1.021E-1
-1.021E-1
-1.070E-1
-1.054E-1
-1.021E-1
-1.038E-1
-1.086E-1
-1.054E-1
-1.038E-1
-1.054E-1
-1.070E-1
-1.054E-1
-1.021E-1
-1.054E-1
-1.103E-1
-1.054E-1
-1.038E-1
-1.054E-1
-1.103E-1
-1.070E-1
-1.054E-1
-1.021E-1
-1.054E-1
-1.038E-1
-1.038E-1
-1.054E-1
-1.086E-1
-1.054E-1
-1.021E-1
-1.038E-1
-1.038E-1
-1.070E-1
-1.021E-1
-1.038E-1
-1.070E-1
-1.086E-1
-1.038E-1
-1.021E-1
-1.070E-1
-1.038E-1
-1.005E-1
-1.021E-1
-1.070E-1
-1.070E-1
-1.038E-1
-1.038E-1
-1.070E-1
-1.054E-1
-9.890E-2
-1.038E-1
-1.038E-1
-1.070E-1
-1.038E-1
-1.038E-1
-1.086E-1
-1.054E-1
-1.038E-1
-9.890E-2
-1.086E-1
-1.054E-1
-1.038E-1
-1.021E-1
-1.054E-1
-1.070E-1
-1.038E-1
-1.054E-1
-1.054E-1
-1.086E-1
-1.038E-1
-1.054E-1
-1.054E-1
-1.103E-1
-1.021E-1
-1.038E-1
-1.070E-1
-1.054E-1
-1.021E-1
-1.054E-1
-1.070E-1
-1.070E-1
-1.021E-1
-1.070E-1
-1.070E-1
-1.038E-1
-1.005E-1
-1.038E-1
-1.070E-1
-1.103E-1
-1.038E-1
-1.054E-1
-1.054E-1
-1.070E-1
-1.038E-1
-1.054E-1
-1.070E-1
-1.038E-1
-1.005E-1
-1.070E-1
-1.070E-1
-1.070E-1
-1.021E-1
-1.038E-1
-1.054E-1
-1.086E-1
-1.021E-1
-1.038E-1
-1.086E-1
-1.070E-1
-1.021E-1
-1.054E-1
-1.054E-1
-1.070E-1
-1.005E-1
-1.054E-1
-1.054E-1
-1.054E-1
-1.021E-1
-1.054E-1
-1.070E-1
-1.086E-1
-1.038E-1
-1.021E-1
-1.070E-1
-1.070E-1
-1.038E-1
-1.038E-1
-1.054E-1
-1.086E-1
-1.054E-1
-1.054E-1
-1.086E-1
-1.054E-1
-1.021E-1
-1.038E-1
-1.070E-1
-1.086E-1
-1.005E-1
-1.054E-1
-1.070E-1
-1.038E-1
-1.054E-1
-1.038E-1
-1.070E-1
-1.086E-1
-1.054E-1
-1.054E-1
-1.086E-1
-1.070E-1
-1.005E-1
-1.021E-1
-1.103E-1
-1.054E-1
-1.021E-1
-1.038E-1
-1.054E-1
-1.070E-1
-1.021E-1
-1.038E-1
-1.086E-1
-1.086E-1
-1.021E-1
-1.038E-1
-1.086E-1
-1.054E-1
-1.038E-1
-1.038E-1
-1.103E-1
-1.070E-1
-1.021E-1
-1.038E-1
-1.038E-1
-1.054E-1
-1.021E-1
-1.038E-1
-1.086E-1
-1.038E-1
-1.005E-1
-1.038E-1
-1.070E-1
-1.070E-1
-1.054E-1
-1.054E-1
-1.119E-1
-1.054E-1
-1.054E-1
-1.038E-1
-1.070E-1
-1.054E-1
-1.021E-1
-1.038E-1
-1.070E-1
-1.054E-1
-1.054E-1
-1.054E-1
-1.086E-1
-1.054E-1
-1.038E-1
-1.021E-1
-1.103E-1
-1.054E-1
-1.054E-1
-1.021E-1
-1.070E-1
-1.021E-1
-1.021E-1
-1.005E-1
-1.103E-1
-1.054E-1
-1.038E-1
-1.021E-1
-1.086E-1
-1.054E-1
-1.005E-1
-1.038E-1
-1.119E-1
-1.054E-1
-1.038E-1
-1.054E-1
-1.103E-1
-1.054E-1
-1.021E-1
-1.021E-1
-1.086E-1
-1.070E-1
-1.021E-1
-1.021E-1
-1.070E-1
-1.054E-1
-1.021E-1
-1.054E-1
-1.054E-1
-1.070E-1
-1.038E-1
-1.021E-1
-1.070E-1
-1.070E-1
-1.054E-1
-1.038E-1
-1.086E-1
-1.054E-1
-1.021E-1
-1.021E-1
-1.103E-1
-1.070E-1
-1.038E-1
-1.054E-1
-1.086E-1
-1.103E-1
-1.021E-1
-1.038E-1
-1.054E-1
-1.054E-1
-1.038E-1
-1.038E-1
-1.038E-1
-1.086E-1
-1.021E-1
-1.021E-1
-1.086E-1
-1.054E-1
-1.021E-1
-1.021E-1
-1.070E-1
-1.054E-1
-1.021E-1
-1.054E-1
-1.038E-1
-1.070E-1
-1.005E-1
-1.070E-1
-1.054E-1
-1.054E-1
-1.005E-1
-1.054E-1
-1.054E-1
-1.054E-1
-1.021E-1
-1.038E-1
-1.103E-1
-1.070E-1
-1.038E-1
-1.038E-1
-1.103E-1
-1.070E-1
-1.021E-1
-1.054E-1
-1.038E-1
-1.086E-1
-1.005E-1
-1.021E-1
-1.054E-1
-1.070E-1
-1.005E-1
-1.038E-1
-1.086E-1
-1.070E-1
-1.021E-1
-1.054E-1
-1.070E-1
-1.054E-1
-1.005E-1
-1.038E-1
-1.070E-1
-1.038E-1
-1.021E-1
-1.054E-1
-1.070E-1
-1.054E-1
-1.021E-1
-1.038E-1
-1.070E-1
-1.038E-1
-1.038E-1
-1.021E-1
-1.070E-1
-1.038E-1
-9.890E-2
-1.038E-1
-1.054E-1
-1.054E-1
-9.890E-2
-1.021E-1
-1.070E-1
-1.038E-1
-1.021E-1
-1.005E-1
-1.086E-1
-1.086E-1
-1.038E-1
-1.038E-1
-1.070E-1
-1.038E-1
-1.005E-1
-1.054E-1
-1.086E-1
-1.070E-1
-1.021E-1
-1.021E-1
-1.086E-1
-1.038E-1
-1.054E-1
-1.038E-1
-1.086E-1
-1.038E-1
-1.038E-1
-1.021E-1
-1.070E-1
-1.070E-1
-1.038E-1
-1.021E-1
-1.070E-1
-1.038E-1
-1.038E-1
-1.005E-1
-1.086E-1
-1.054E-1
-1.005E-1
-1.038E-1
-1.103E-1
-1.070E-1
-1.038E-1
-1.038E-1
-1.086E-1
-1.070E-1
-1.038E-1
-1.021E-1
-1.119E-1
-1.070E-1
-1.005E-1
-1.054E-1
-1.086E-1
-1.054E-1
-1.005E-1
-1.038E-1
-1.086E-1
-1.054E-1
-1.005E-1
-1.021E-1
-1.070E-1
-1.070E-1
-1.021E-1
-1.038E-1
-1.086E-1
-1.054E-1
-1.054E-1
-1.021E-1
-1.086E-1
-1.054E-1
-1.021E-1
-1.021E-1
-1.070E-1
-1.038E-1
-1.021E-1
-1.054E-1
-1.070E-1
-1.054E-1
-9.890E-2
-1.038E-1
-1.070E-1
-1.086E-1
-9.890E-2
-1.038E-1
-1.070E-1
-1.054E-1
-1.005E-1
-1.038E-1
-1.038E-1
-1.054E-1
-1.021E-1
-1.038E-1
-1.070E-1
-1.070E-1
-1.021E-1
-1.070E-1
-1.070E-1
-1.086E-1
-1.005E-1
-1.054E-1
-1.038E-1
-1.038E-1
-1.021E-1
-1.038E-1
-1.070E-1
-1.021E-1
-1.005E-1
-1.021E-1
-1.070E-1
-1.054E-1
-9.890E-2
-1.021E-1
-1.054E-1
-1.086E-1
-1.005E-1
-1.021E-1
-1.054E-1
-1.070E-1
-9.890E-2
-1.038E-1
-1.070E-1
-1.054E-1
-1.038E-1
-1.054E-1
-1.054E-1
-1.086E-1
-1.021E-1
-1.021E-1
-1.086E-1
-1.070E-1
-9.890E-2
-1.054E-1
-1.038E-1
-1.054E-1
-1.021E-1
-1.038E-1
-1.070E-1
-1.070E-1
-1.038E-1
-1.021E-1
-1.086E-1
-1.070E-1
-9.890E-2
-1.054E-1
-1.070E-1
-1.070E-1
-1.038E-1
-1.038E-1
-1.070E-1
-1.054E-1
-1.005E-1
-1.021E-1
-1.086E-1
-1.054E-1
-1.005E-1
-1.054E-1
-1.070E-1
-1.070E-1
-1.021E-1
-1.038E-1
-1.070E-1
-1.054E-1
-1.054E-1
-1.021E-1
-1.086E-1
-1.054E-1
[truncated: 378,872 more rows]
