# Supplementary material for: Improved ANAP incorporation and VCF analysis reveal details of P2X7 current facilitation and a limited conformational interplay between ATP binding and the intracellular ballast domain
Source: eLife. 2023 Jan 4;12:e82479. doi: 10.7554/eLife.82479 (PMC9859053; doi:10.7554/eLife.82479)
Supplement: Table 2—source data 1. [file elife-82479-table2-data1.zip › Table-2_source-data-1/22k24-05.csv]

-4.784E-1	1.257E+1	1.608E+1
-4.784E-1	1.243E+1	1.606E+1
-4.849E-1	1.250E+1	1.589E+1
-4.817E-1	1.255E+1	1.623E+1
-4.784E-1	1.268E+1	1.626E+1
-4.784E-1	1.245E+1	1.630E+1
-4.849E-1	1.253E+1	1.610E+1
-4.849E-1	1.256E+1	1.606E+1
-4.784E-1	1.238E+1	1.617E+1
-4.784E-1	1.249E+1	1.605E+1
-4.849E-1	1.257E+1	1.609E+1
-4.833E-1	1.247E+1	1.618E+1
-4.801E-1	1.259E+1	1.615E+1
-4.784E-1	1.261E+1	1.623E+1
-4.849E-1	1.248E+1	1.605E+1
-4.801E-1	1.258E+1	1.625E+1
-4.784E-1	1.248E+1	1.603E+1
-4.784E-1	1.250E+1	1.610E+1
-4.849E-1	1.261E+1	1.618E+1
-4.833E-1	1.241E+1	1.605E+1
-4.784E-1	1.253E+1	1.605E+1
-4.784E-1	1.241E+1	1.610E+1
-4.866E-1	1.238E+1	1.603E+1
-4.817E-1	1.247E+1	1.610E+1
-4.752E-1	1.260E+1	1.610E+1
-4.801E-1	1.244E+1	1.606E+1
-4.866E-1	1.249E+1	1.607E+1
-4.833E-1	1.261E+1	1.622E+1
-4.784E-1	1.246E+1	1.602E+1
-4.817E-1	1.269E+1	1.599E+1
-4.849E-1	1.243E+1	1.602E+1
-4.833E-1	1.248E+1	1.619E+1
-4.784E-1	1.252E+1	1.615E+1
-4.784E-1	1.252E+1	1.621E+1
-4.866E-1	1.256E+1	1.618E+1
-4.833E-1	1.256E+1	1.615E+1
-4.768E-1	1.241E+1	1.626E+1
-4.768E-1	1.251E+1	1.609E+1
-4.866E-1	1.246E+1	1.594E+1
-4.882E-1	1.246E+1	1.615E+1
-4.784E-1	1.241E+1	1.601E+1
-4.801E-1	1.251E+1	1.617E+1
-4.817E-1	1.253E+1	1.609E+1
-4.817E-1	1.255E+1	1.612E+1
-4.801E-1	1.253E+1	1.606E+1
-4.784E-1	1.246E+1	1.600E+1
-4.849E-1	1.256E+1	1.623E+1
-4.833E-1	1.234E+1	1.624E+1
-4.768E-1	1.239E+1	1.629E+1
-4.784E-1	1.257E+1	1.609E+1
-4.866E-1	1.243E+1	1.596E+1
-4.849E-1	1.248E+1	1.603E+1
-4.752E-1	1.267E+1	1.618E+1
-4.801E-1	1.257E+1	1.607E+1
-4.849E-1	1.258E+1	1.614E+1
-4.801E-1	1.238E+1	1.611E+1
-4.752E-1	1.247E+1	1.612E+1
-4.801E-1	1.250E+1	1.591E+1
-4.866E-1	1.260E+1	1.608E+1
-4.801E-1	1.246E+1	1.614E+1
-4.801E-1	1.251E+1	1.594E+1
-4.784E-1	1.236E+1	1.627E+1
-4.833E-1	1.247E+1	1.612E+1
-4.833E-1	1.252E+1	1.610E+1
-4.784E-1	1.257E+1	1.620E+1
-4.801E-1	1.249E+1	1.608E+1
-4.833E-1	1.253E+1	1.618E+1
-4.817E-1	1.244E+1	1.604E+1
-4.768E-1	1.241E+1	1.611E+1
-4.801E-1	1.232E+1	1.606E+1
-4.833E-1	1.264E+1	1.613E+1
-4.849E-1	1.247E+1	1.603E+1
-4.752E-1	1.254E+1	1.612E+1
-4.784E-1	1.250E+1	1.608E+1
-4.833E-1	1.241E+1	1.597E+1
-4.801E-1	1.251E+1	1.601E+1
-4.784E-1	1.243E+1	1.623E+1
-4.784E-1	1.242E+1	1.607E+1
-4.849E-1	1.249E+1	1.624E+1
-4.849E-1	1.245E+1	1.608E+1
-4.801E-1	1.242E+1	1.623E+1
-4.752E-1	1.241E+1	1.585E+1
-4.849E-1	1.242E+1	1.602E+1
-4.801E-1	1.260E+1	1.617E+1
-4.784E-1	1.246E+1	1.600E+1
-4.768E-1	1.239E+1	1.615E+1
-4.849E-1	1.249E+1	1.598E+1
-4.833E-1	1.262E+1	1.624E+1
-4.801E-1	1.244E+1	1.603E+1
-4.817E-1	1.251E+1	1.619E+1
-4.866E-1	1.256E+1	1.592E+1
-4.849E-1	1.243E+1	1.607E+1
-4.768E-1	1.255E+1	1.604E+1
-4.817E-1	1.251E+1	1.617E+1
-4.849E-1	1.251E+1	1.627E+1
-4.817E-1	1.253E+1	1.601E+1
-4.801E-1	1.239E+1	1.612E+1
-4.784E-1	1.245E+1	1.614E+1
-4.849E-1	1.235E+1	1.595E+1
-4.833E-1	1.262E+1	1.615E+1
-4.768E-1	1.258E+1	1.616E+1
-4.784E-1	1.248E+1	1.615E+1
-4.833E-1	1.252E+1	1.600E+1
-4.833E-1	1.252E+1	1.605E+1
-4.768E-1	1.243E+1	1.608E+1
-4.784E-1	1.250E+1	1.613E+1
-4.866E-1	1.256E+1	1.622E+1
-4.833E-1	1.251E+1	1.600E+1
-4.784E-1	1.256E+1	1.615E+1
-4.801E-1	1.262E+1	1.608E+1
-4.866E-1	1.258E+1	1.607E+1
-4.801E-1	1.245E+1	1.611E+1
-4.784E-1	1.250E+1	1.616E+1
-4.752E-1	1.250E+1	1.603E+1
-4.849E-1	1.249E+1	1.611E+1
-4.801E-1	1.243E+1	1.622E+1
-4.768E-1	1.250E+1	1.613E+1
-4.784E-1	1.255E+1	1.599E+1
-4.866E-1	1.253E+1	1.612E+1
-4.817E-1	1.253E+1	1.606E+1
-4.768E-1	1.250E+1	1.614E+1
-4.801E-1	1.245E+1	1.612E+1
-4.817E-1	1.246E+1	1.618E+1
-4.833E-1	1.253E+1	1.615E+1
-4.784E-1	1.256E+1	1.618E+1
-4.801E-1	1.256E+1	1.617E+1
-4.866E-1	1.244E+1	1.614E+1
-4.849E-1	1.247E+1	1.609E+1
-4.784E-1	1.250E+1	1.622E+1
-4.801E-1	1.249E+1	1.605E+1
-4.898E-1	1.251E+1	1.609E+1
-4.849E-1	1.249E+1	1.622E+1
-4.784E-1	1.267E+1	1.594E+1
-4.817E-1	1.260E+1	1.613E+1
-4.849E-1	1.243E+1	1.599E+1
-4.849E-1	1.257E+1	1.623E+1
-4.784E-1	1.252E+1	1.606E+1
-4.801E-1	1.252E+1	1.603E+1
-4.849E-1	1.247E+1	1.615E+1
-4.817E-1	1.248E+1	1.604E+1
-4.784E-1	1.240E+1	1.620E+1
-4.768E-1	1.245E+1	1.607E+1
-4.849E-1	1.239E+1	1.623E+1
-4.849E-1	1.255E+1	1.610E+1
-4.768E-1	1.245E+1	1.609E+1
-4.768E-1	1.251E+1	1.619E+1
-4.849E-1	1.263E+1	1.624E+1
-4.817E-1	1.257E+1	1.623E+1
-4.801E-1	1.256E+1	1.597E+1
-4.817E-1	1.257E+1	1.603E+1
-4.849E-1	1.250E+1	1.611E+1
-4.833E-1	1.256E+1	1.593E+1
-4.768E-1	1.240E+1	1.611E+1
-4.817E-1	1.250E+1	1.612E+1
-4.833E-1	1.259E+1	1.618E+1
-4.817E-1	1.234E+1	1.611E+1
-4.768E-1	1.256E+1	1.618E+1
-4.801E-1	1.257E+1	1.621E+1
-4.866E-1	1.259E+1	1.605E+1
-4.817E-1	1.241E+1	1.619E+1
-4.817E-1	1.260E+1	1.604E+1
-4.784E-1	1.254E+1	1.607E+1
-4.866E-1	1.247E+1	1.611E+1
-4.833E-1	1.260E+1	1.599E+1
-4.768E-1	1.255E+1	1.599E+1
-4.784E-1	1.250E+1	1.603E+1
-4.866E-1	1.242E+1	1.605E+1
-4.849E-1	1.244E+1	1.618E+1
-4.768E-1	1.240E+1	1.603E+1
-4.801E-1	1.260E+1	1.617E+1
-4.849E-1	1.243E+1	1.610E+1
-4.833E-1	1.251E+1	1.597E+1
-4.784E-1	1.247E+1	1.614E+1
-4.801E-1	1.249E+1	1.601E+1
-4.833E-1	1.246E+1	1.606E+1
-4.833E-1	1.263E+1	1.609E+1
-4.784E-1	1.246E+1	1.612E+1
-4.801E-1	1.241E+1	1.610E+1
-4.849E-1	1.245E+1	1.601E+1
-4.801E-1	1.250E+1	1.604E+1
-4.784E-1	1.244E+1	1.617E+1
-4.768E-1	1.240E+1	1.602E+1
-4.849E-1	1.250E+1	1.607E+1
-4.866E-1	1.249E+1	1.622E+1
-4.784E-1	1.258E+1	1.614E+1
-4.817E-1	1.251E+1	1.624E+1
-4.849E-1	1.252E+1	1.603E+1
-4.849E-1	1.248E+1	1.605E+1
-4.801E-1	1.249E+1	1.606E+1
-4.801E-1	1.259E+1	1.610E+1
-4.849E-1	1.239E+1	1.616E+1
-4.833E-1	1.243E+1	1.615E+1
-4.784E-1	1.243E+1	1.608E+1
-4.801E-1	1.247E+1	1.616E+1
-4.849E-1	1.245E+1	1.611E+1
-4.849E-1	1.244E+1	1.616E+1
-4.817E-1	1.230E+1	1.614E+1
-4.801E-1	1.257E+1	1.614E+1
-4.866E-1	1.254E+1	1.602E+1
-4.849E-1	1.246E+1	1.611E+1
-4.784E-1	1.244E+1	1.606E+1
-4.784E-1	1.246E+1	1.623E+1
-4.849E-1	1.254E+1	1.605E+1
-4.817E-1	1.247E+1	1.610E+1
-4.784E-1	1.251E+1	1.607E+1
-4.768E-1	1.243E+1	1.598E+1
-4.882E-1	1.257E+1	1.610E+1
-4.833E-1	1.254E+1	1.606E+1
-4.784E-1	1.251E+1	1.599E+1
-4.817E-1	1.255E+1	1.604E+1
-4.849E-1	1.252E+1	1.606E+1
-4.866E-1	1.243E+1	1.612E+1
-4.801E-1	1.249E+1	1.619E+1
-4.801E-1	1.256E+1	1.610E+1
-4.849E-1	1.240E+1	1.609E+1
-4.849E-1	1.247E+1	1.612E+1
-4.784E-1	1.246E+1	1.593E+1
-4.801E-1	1.251E+1	1.628E+1
-4.866E-1	1.245E+1	1.603E+1
-4.849E-1	1.248E+1	1.621E+1
-4.784E-1	1.264E+1	1.604E+1
-4.784E-1	1.250E+1	1.623E+1
-4.817E-1	1.260E+1	1.611E+1
-4.849E-1	1.251E+1	1.632E+1
-4.784E-1	1.252E+1	1.617E+1
-4.801E-1	1.252E+1	1.615E+1
-4.849E-1	1.250E+1	1.608E+1
-4.817E-1	1.254E+1	1.613E+1
-4.768E-1	1.244E+1	1.614E+1
-4.801E-1	1.251E+1	1.621E+1
-4.866E-1	1.240E+1	1.603E+1
-4.849E-1	1.256E+1	1.609E+1
-4.784E-1	1.246E+1	1.615E+1
-4.801E-1	1.251E+1	1.618E+1
-4.849E-1	1.247E+1	1.596E+1
-4.833E-1	1.249E+1	1.607E+1
-4.801E-1	1.261E+1	1.610E+1
-4.784E-1	1.254E+1	1.609E+1
-4.866E-1	1.253E+1	1.614E+1
-4.849E-1	1.257E+1	1.610E+1
-4.768E-1	1.250E+1	1.610E+1
-4.817E-1	1.246E+1	1.617E+1
-4.882E-1	1.240E+1	1.610E+1
-4.866E-1	1.255E+1	1.599E+1
-4.801E-1	1.253E+1	1.601E+1
-4.784E-1	1.245E+1	1.625E+1
-4.833E-1	1.258E+1	1.592E+1
-4.833E-1	1.244E+1	1.608E+1
-4.801E-1	1.266E+1	1.624E+1
-4.801E-1	1.236E+1	1.618E+1
-4.866E-1	1.258E+1	1.614E+1
-4.882E-1	1.252E+1	1.616E+1
-4.801E-1	1.243E+1	1.613E+1
-4.784E-1	1.248E+1	1.614E+1
-4.817E-1	1.254E+1	1.615E+1
-4.849E-1	1.247E+1	1.596E+1
-4.801E-1	1.245E+1	1.604E+1
-4.784E-1	1.255E+1	1.611E+1
-4.849E-1	1.259E+1	1.606E+1
-4.866E-1	1.256E+1	1.602E+1
-4.801E-1	1.249E+1	1.602E+1
-4.801E-1	1.248E+1	1.613E+1
-4.849E-1	1.250E+1	1.615E+1
-4.833E-1	1.252E+1	1.618E+1
-4.817E-1	1.254E+1	1.627E+1
-4.817E-1	1.243E+1	1.625E+1
-4.833E-1	1.250E+1	1.610E+1
-4.833E-1	1.236E+1	1.598E+1
-4.784E-1	1.247E+1	1.604E+1
-4.817E-1	1.244E+1	1.591E+1
-4.849E-1	1.240E+1	1.615E+1
-4.849E-1	1.259E+1	1.602E+1
-4.784E-1	1.250E+1	1.610E+1
-4.801E-1	1.242E+1	1.612E+1
-4.801E-1	1.256E+1	1.616E+1
-4.784E-1	1.250E+1	1.610E+1
-4.817E-1	1.256E+1	1.604E+1
-4.833E-1	1.253E+1	1.604E+1
-4.817E-1	1.242E+1	1.613E+1
-4.866E-1	1.250E+1	1.604E+1
-4.801E-1	1.240E+1	1.601E+1
-4.817E-1	1.244E+1	1.614E+1
-4.849E-1	1.257E+1	1.593E+1
-4.849E-1	1.235E+1	1.614E+1
-4.784E-1	1.260E+1	1.615E+1
-4.784E-1	1.243E+1	1.599E+1
-4.849E-1	1.247E+1	1.609E+1
-4.817E-1	1.251E+1	1.606E+1
-4.784E-1	1.240E+1	1.608E+1
-4.817E-1	1.251E+1	1.612E+1
-4.866E-1	1.247E+1	1.613E+1
-4.833E-1	1.243E+1	1.615E+1
-4.784E-1	1.252E+1	1.603E+1
-4.817E-1	1.246E+1	1.609E+1
-4.866E-1	1.252E+1	1.613E+1
-4.849E-1	1.255E+1	1.612E+1
-4.784E-1	1.245E+1	1.613E+1
-4.784E-1	1.230E+1	1.605E+1
-4.866E-1	1.240E+1	1.615E+1
-4.817E-1	1.250E+1	1.593E+1
-4.817E-1	1.257E+1	1.612E+1
-4.801E-1	1.278E+1	1.613E+1
-4.849E-1	1.265E+1	1.605E+1
-4.833E-1	1.254E+1	1.602E+1
-4.801E-1	1.253E+1	1.610E+1
-4.801E-1	1.261E+1	1.597E+1
-4.833E-1	1.237E+1	1.607E+1
-4.833E-1	1.241E+1	1.615E+1
-4.784E-1	1.244E+1	1.616E+1
-4.784E-1	1.241E+1	1.602E+1
-4.849E-1	1.236E+1	1.608E+1
-4.849E-1	1.246E+1	1.635E+1
-4.768E-1	1.255E+1	1.609E+1
-4.784E-1	1.257E+1	1.614E+1
-4.866E-1	1.261E+1	1.594E+1
-4.833E-1	1.240E+1	1.602E+1
-4.768E-1	1.257E+1	1.613E+1
-4.801E-1	1.252E+1	1.611E+1
-4.849E-1	1.236E+1	1.601E+1
-4.817E-1	1.250E+1	1.617E+1
-4.801E-1	1.250E+1	1.603E+1
-4.784E-1	1.257E+1	1.598E+1
-4.866E-1	1.240E+1	1.603E+1
-4.833E-1	1.261E+1	1.597E+1
-4.801E-1	1.244E+1	1.602E+1
-4.768E-1	1.244E+1	1.615E+1
-4.882E-1	1.251E+1	1.618E+1
-4.849E-1	1.259E+1	1.599E+1
-4.784E-1	1.253E+1	1.607E+1
-4.784E-1	1.240E+1	1.613E+1
-4.849E-1	1.244E+1	1.623E+1
-4.833E-1	1.256E+1	1.607E+1
-4.768E-1	1.265E+1	1.610E+1
-4.801E-1	1.263E+1	1.603E+1
-4.849E-1	1.242E+1	1.607E+1
-4.833E-1	1.258E+1	1.606E+1
-4.817E-1	1.264E+1	1.608E+1
-4.768E-1	1.251E+1	1.604E+1
-4.849E-1	1.251E+1	1.613E+1
-4.849E-1	1.250E+1	1.609E+1
-4.817E-1	1.253E+1	1.610E+1
-4.801E-1	1.253E+1	1.618E+1
-4.849E-1	1.245E+1	1.608E+1
-4.833E-1	1.252E+1	1.597E+1
-4.752E-1	1.242E+1	1.613E+1
-4.801E-1	1.257E+1	1.607E+1
-4.849E-1	1.249E+1	1.610E+1
-4.849E-1	1.249E+1	1.613E+1
-4.784E-1	1.262E+1	1.615E+1
-4.801E-1	1.250E+1	1.615E+1
-4.866E-1	1.241E+1	1.618E+1
-4.849E-1	1.249E+1	1.607E+1
-4.801E-1	1.256E+1	1.605E+1
-4.817E-1	1.260E+1	1.620E+1
-4.866E-1	1.268E+1	1.607E+1
-4.849E-1	1.255E+1	1.597E+1
-4.801E-1	1.255E+1	1.606E+1
-4.817E-1	1.254E+1	1.614E+1
-4.882E-1	1.246E+1	1.615E+1
-4.833E-1	1.250E+1	1.618E+1
-4.784E-1	1.243E+1	1.612E+1
-4.817E-1	1.243E+1	1.600E+1
-4.833E-1	1.243E+1	1.620E+1
-4.849E-1	1.262E+1	1.612E+1
-4.784E-1	1.247E+1	1.591E+1
-4.817E-1	1.235E+1	1.604E+1
-4.833E-1	1.257E+1	1.624E+1
-4.866E-1	1.261E+1	1.606E+1
-4.801E-1	1.253E+1	1.620E+1
-4.784E-1	1.233E+1	1.603E+1
-4.866E-1	1.240E+1	1.610E+1
-4.849E-1	1.257E+1	1.602E+1
-4.817E-1	1.242E+1	1.623E+1
-4.801E-1	1.242E+1	1.612E+1
-4.866E-1	1.249E+1	1.600E+1
-4.849E-1	1.252E+1	1.610E+1
-4.801E-1	1.258E+1	1.610E+1
-4.817E-1	1.234E+1	1.614E+1
-4.849E-1	1.244E+1	1.613E+1
-4.849E-1	1.244E+1	1.609E+1
-4.768E-1	1.254E+1	1.611E+1
-4.801E-1	1.256E+1	1.613E+1
-4.849E-1	1.246E+1	1.611E+1
-4.882E-1	1.238E+1	1.608E+1
-4.784E-1	1.245E+1	1.612E+1
-4.833E-1	1.247E+1	1.614E+1
-4.849E-1	1.236E+1	1.603E+1
-4.866E-1	1.255E+1	1.603E+1
-4.784E-1	1.256E+1	1.615E+1
-4.833E-1	1.247E+1	1.604E+1
-4.882E-1	1.262E+1	1.620E+1
-4.849E-1	1.255E+1	1.613E+1
-4.801E-1	1.246E+1	1.615E+1
-4.817E-1	1.247E+1	1.626E+1
-4.849E-1	1.258E+1	1.603E+1
-4.849E-1	1.253E+1	1.606E+1
-4.801E-1	1.256E+1	1.606E+1
-4.801E-1	1.240E+1	1.603E+1
-4.849E-1	1.245E+1	1.599E+1
-4.849E-1	1.241E+1	1.611E+1
-4.817E-1	1.249E+1	1.603E+1
-4.817E-1	1.255E+1	1.606E+1
-4.898E-1	1.267E+1	1.608E+1
-4.849E-1	1.250E+1	1.627E+1
-4.784E-1	1.247E+1	1.606E+1
-4.817E-1	1.255E+1	1.606E+1
-4.849E-1	1.242E+1	1.600E+1
-4.882E-1	1.244E+1	1.615E+1
-4.817E-1	1.243E+1	1.601E+1
-4.817E-1	1.244E+1	1.612E+1
-4.849E-1	1.254E+1	1.615E+1
-4.833E-1	1.239E+1	1.603E+1
-4.801E-1	1.251E+1	1.595E+1
-4.801E-1	1.240E+1	1.610E+1
-4.866E-1	1.261E+1	1.587E+1
-4.833E-1	1.240E+1	1.610E+1
-4.801E-1	1.243E+1	1.627E+1
-4.801E-1	1.260E+1	1.605E+1
-4.849E-1	1.241E+1	1.608E+1
-4.866E-1	1.251E+1	1.616E+1
-4.801E-1	1.245E+1	1.613E+1
-4.801E-1	1.248E+1	1.618E+1
-4.866E-1	1.252E+1	1.619E+1
-4.849E-1	1.256E+1	1.603E+1
-4.817E-1	1.247E+1	1.609E+1
-4.801E-1	1.257E+1	1.603E+1
-4.849E-1	1.257E+1	1.604E+1
-4.866E-1	1.252E+1	1.596E+1
-4.784E-1	1.262E+1	1.605E+1
-4.801E-1	1.240E+1	1.607E+1
-4.866E-1	1.248E+1	1.602E+1
-4.833E-1	1.258E+1	1.597E+1
-4.817E-1	1.261E+1	1.606E+1
-4.784E-1	1.263E+1	1.615E+1
-4.849E-1	1.252E+1	1.599E+1
-4.866E-1	1.258E+1	1.616E+1
-4.801E-1	1.254E+1	1.605E+1
-4.817E-1	1.235E+1	1.609E+1
-4.866E-1	1.244E+1	1.611E+1
-4.833E-1	1.248E+1	1.623E+1
-4.817E-1	1.228E+1	1.621E+1
-4.768E-1	1.240E+1	1.613E+1
-4.849E-1	1.242E+1	1.618E+1
-4.849E-1	1.261E+1	1.597E+1
-4.801E-1	1.245E+1	1.605E+1
-4.784E-1	1.242E+1	1.611E+1
-4.833E-1	1.240E+1	1.607E+1
-4.849E-1	1.262E+1	1.620E+1
-4.801E-1	1.252E+1	1.600E+1
-4.801E-1	1.243E+1	1.602E+1
-4.833E-1	1.254E+1	1.614E+1
-4.849E-1	1.262E+1	1.605E+1
-4.801E-1	1.240E+1	1.600E+1
-4.784E-1	1.252E+1	1.616E+1
-4.849E-1	1.264E+1	1.606E+1
-4.833E-1	1.238E+1	1.605E+1
-4.784E-1	1.250E+1	1.606E+1
-4.768E-1	1.254E+1	1.604E+1
-4.817E-1	1.244E+1	1.616E+1
-4.833E-1	1.251E+1	1.605E+1
-4.817E-1	1.253E+1	1.618E+1
-4.784E-1	1.252E+1	1.616E+1
-4.866E-1	1.249E+1	1.601E+1
-4.849E-1	1.252E+1	1.605E+1
-4.768E-1	1.244E+1	1.615E+1
-4.801E-1	1.241E+1	1.600E+1
-4.849E-1	1.256E+1	1.611E+1
-4.866E-1	1.244E+1	1.611E+1
-4.817E-1	1.261E+1	1.603E+1
-4.801E-1	1.246E+1	1.610E+1
-4.833E-1	1.255E+1	1.603E+1
-4.817E-1	1.259E+1	1.621E+1
-4.817E-1	1.251E+1	1.615E+1
-4.801E-1	1.256E+1	1.612E+1
-4.849E-1	1.259E+1	1.613E+1
-4.866E-1	1.253E+1	1.601E+1
-4.801E-1	1.233E+1	1.612E+1
-4.833E-1	1.246E+1	1.614E+1
-4.866E-1	1.247E+1	1.615E+1
-4.833E-1	1.248E+1	1.599E+1
-4.801E-1	1.251E+1	1.608E+1
-4.784E-1	1.242E+1	1.616E+1
-4.882E-1	1.248E+1	1.620E+1
-4.866E-1	1.249E+1	1.607E+1
-4.801E-1	1.242E+1	1.621E+1
-4.784E-1	1.243E+1	1.606E+1
-4.866E-1	1.241E+1	1.609E+1
-4.833E-1	1.249E+1	1.595E+1
-4.784E-1	1.228E+1	1.614E+1
-4.817E-1	1.261E+1	1.613E+1
-4.866E-1	1.248E+1	1.602E+1
-4.849E-1	1.257E+1	1.608E+1
-4.801E-1	1.263E+1	1.620E+1
-4.817E-1	1.259E+1	1.608E+1
-4.866E-1	1.242E+1	1.622E+1
-4.833E-1	1.252E+1	1.625E+1
-4.801E-1	1.254E+1	1.607E+1
-4.768E-1	1.259E+1	1.609E+1
-4.866E-1	1.251E+1	1.607E+1
-4.849E-1	1.247E+1	1.615E+1
-4.801E-1	1.238E+1	1.605E+1
-4.801E-1	1.259E+1	1.615E+1
-4.882E-1	1.251E+1	1.626E+1
-4.849E-1	1.236E+1	1.606E+1
-4.817E-1	1.246E+1	1.627E+1
-4.768E-1	1.252E+1	1.606E+1
-4.882E-1	1.243E+1	1.598E+1
-4.833E-1	1.264E+1	1.604E+1
-4.784E-1	1.243E+1	1.595E+1
-4.801E-1	1.253E+1	1.605E+1
-4.849E-1	1.258E+1	1.615E+1
-4.849E-1	1.248E+1	1.615E+1
-4.784E-1	1.272E+1	1.624E+1
-4.784E-1	1.239E+1	1.617E+1
-4.849E-1	1.254E+1	1.615E+1
-4.833E-1	1.257E+1	1.595E+1
-4.801E-1	1.244E+1	1.591E+1
-4.801E-1	1.247E+1	1.613E+1
-4.849E-1	1.238E+1	1.614E+1
-4.849E-1	1.242E+1	1.615E+1
-4.817E-1	1.255E+1	1.626E+1
-4.801E-1	1.239E+1	1.607E+1
-4.866E-1	1.243E+1	1.607E+1
-4.833E-1	1.249E+1	1.595E+1
-4.801E-1	1.246E+1	1.604E+1
-4.817E-1	1.237E+1	1.611E+1
-4.801E-1	1.255E+1	1.603E+1
-4.866E-1	1.242E+1	1.591E+1
-4.784E-1	1.253E+1	1.628E+1
-4.801E-1	1.254E+1	1.617E+1
-4.849E-1	1.240E+1	1.619E+1
-4.833E-1	1.261E+1	1.600E+1
-4.784E-1	1.246E+1	1.605E+1
-4.784E-1	1.252E+1	1.603E+1
-4.817E-1	1.241E+1	1.593E+1
-4.866E-1	1.248E+1	1.597E+1
-4.817E-1	1.232E+1	1.619E+1
-4.768E-1	1.246E+1	1.609E+1
-4.866E-1	1.246E+1	1.618E+1
-4.849E-1	1.242E+1	1.605E+1
-4.801E-1	1.240E+1	1.637E+1
-4.784E-1	1.243E+1	1.596E+1
-4.833E-1	1.264E+1	1.607E+1
-4.866E-1	1.246E+1	1.622E+1
-4.784E-1	1.249E+1	1.592E+1
-4.817E-1	1.249E+1	1.617E+1
-4.849E-1	1.253E+1	1.585E+1
-4.849E-1	1.237E+1	1.614E+1
-4.801E-1	1.254E+1	1.597E+1
-4.817E-1	1.255E+1	1.617E+1
-4.833E-1	1.239E+1	1.602E+1
-4.849E-1	1.261E+1	1.594E+1
-4.801E-1	1.252E+1	1.613E+1
-4.784E-1	1.257E+1	1.622E+1
-4.866E-1	1.252E+1	1.591E+1
-4.866E-1	1.247E+1	1.613E+1
-4.801E-1	1.250E+1	1.617E+1
-4.801E-1	1.248E+1	1.597E+1
-4.849E-1	1.256E+1	1.617E+1
-4.866E-1	1.258E+1	1.627E+1
-4.768E-1	1.261E+1	1.608E+1
-4.784E-1	1.254E+1	1.606E+1
-4.866E-1	1.239E+1	1.605E+1
-4.866E-1	1.248E+1	1.604E+1
-4.784E-1	1.240E+1	1.596E+1
-4.801E-1	1.266E+1	1.611E+1
-4.882E-1	1.238E+1	1.619E+1
-4.866E-1	1.257E+1	1.626E+1
-4.801E-1	1.246E+1	1.594E+1
-4.784E-1	1.245E+1	1.603E+1
-4.849E-1	1.249E+1	1.606E+1
-4.866E-1	1.257E+1	1.604E+1
-4.801E-1	1.254E+1	1.612E+1
-4.784E-1	1.247E+1	1.624E+1
-4.866E-1	1.252E+1	1.594E+1
-4.849E-1	1.241E+1	1.618E+1
-4.784E-1	1.241E+1	1.598E+1
-4.801E-1	1.255E+1	1.621E+1
-4.866E-1	1.252E+1	1.614E+1
-4.882E-1	1.256E+1	1.619E+1
-4.801E-1	1.245E+1	1.609E+1
-4.801E-1	1.252E+1	1.587E+1
-4.866E-1	1.252E+1	1.611E+1
-4.833E-1	1.254E+1	1.595E+1
-4.817E-1	1.244E+1	1.614E+1
-4.817E-1	1.275E+1	1.605E+1
-4.849E-1	1.254E+1	1.596E+1
-4.833E-1	1.252E+1	1.608E+1
-4.784E-1	1.260E+1	1.600E+1
-4.801E-1	1.261E+1	1.614E+1
-4.817E-1	1.239E+1	1.600E+1
-4.866E-1	1.236E+1	1.597E+1
-4.817E-1	1.261E+1	1.607E+1
-4.801E-1	1.256E+1	1.613E+1
-4.849E-1	1.259E+1	1.612E+1
-4.882E-1	1.244E+1	1.624E+1
-4.817E-1	1.240E+1	1.615E+1
-4.817E-1	1.248E+1	1.600E+1
-4.833E-1	1.254E+1	1.589E+1
-4.849E-1	1.263E+1	1.596E+1
-4.817E-1	1.256E+1	1.601E+1
-4.833E-1	1.249E+1	1.605E+1
-4.898E-1	1.256E+1	1.600E+1
-4.866E-1	1.249E+1	1.611E+1
-4.801E-1	1.268E+1	1.598E+1
-4.801E-1	1.257E+1	1.610E+1
-4.833E-1	1.248E+1	1.603E+1
-4.849E-1	1.248E+1	1.607E+1
-4.784E-1	1.248E+1	1.623E+1
-4.784E-1	1.243E+1	1.591E+1
-4.849E-1	1.240E+1	1.610E+1
-4.882E-1	1.241E+1	1.617E+1
-4.784E-1	1.245E+1	1.605E+1
-4.784E-1	1.248E+1	1.603E+1
-4.882E-1	1.235E+1	1.613E+1
-4.849E-1	1.252E+1	1.605E+1
-4.817E-1	1.241E+1	1.615E+1
-4.833E-1	1.247E+1	1.616E+1
-4.866E-1	1.260E+1	1.621E+1
-4.833E-1	1.252E+1	1.626E+1
-4.833E-1	1.254E+1	1.598E+1
-4.817E-1	1.249E+1	1.611E+1
-4.866E-1	1.240E+1	1.617E+1
-4.882E-1	1.246E+1	1.608E+1
-4.817E-1	1.258E+1	1.603E+1
-4.817E-1	1.252E+1	1.604E+1
-4.866E-1	1.251E+1	1.616E+1
-4.849E-1	1.255E+1	1.613E+1
-4.817E-1	1.258E+1	1.601E+1
-4.801E-1	1.251E+1	1.602E+1
-4.849E-1	1.261E+1	1.619E+1
-4.866E-1	1.255E+1	1.612E+1
-4.801E-1	1.260E+1	1.607E+1
-4.801E-1	1.252E+1	1.606E+1
-4.833E-1	1.250E+1	1.614E+1
-4.833E-1	1.253E+1	1.610E+1
-4.817E-1	1.242E+1	1.588E+1
-4.817E-1	1.256E+1	1.620E+1
-4.882E-1	1.253E+1	1.616E+1
-4.866E-1	1.252E+1	1.601E+1
-4.801E-1	1.243E+1	1.612E+1
-4.817E-1	1.238E+1	1.598E+1
-4.849E-1	1.258E+1	1.622E+1
-4.849E-1	1.243E+1	1.612E+1
-4.784E-1	1.245E+1	1.617E+1
-4.801E-1	1.246E+1	1.636E+1
-4.866E-1	1.248E+1	1.610E+1
-4.866E-1	1.264E+1	1.624E+1
-4.784E-1	1.243E+1	1.609E+1
-4.817E-1	1.244E+1	1.633E+1
-4.849E-1	1.250E+1	1.603E+1
-4.849E-1	1.248E+1	1.620E+1
-4.801E-1	1.252E+1	1.607E+1
-4.784E-1	1.251E+1	1.610E+1
-4.866E-1	1.242E+1	1.632E+1
-4.849E-1	1.234E+1	1.614E+1
-4.817E-1	1.253E+1	1.624E+1
-4.801E-1	1.245E+1	1.620E+1
-4.882E-1	1.252E+1	1.617E+1
-4.866E-1	1.249E+1	1.604E+1
-4.801E-1	1.256E+1	1.615E+1
-4.849E-1	1.248E+1	1.596E+1
-4.882E-1	1.249E+1	1.600E+1
-4.833E-1	1.241E+1	1.625E+1
-4.784E-1	1.258E+1	1.613E+1
-4.817E-1	1.246E+1	1.608E+1
-4.898E-1	1.250E+1	1.616E+1
-4.866E-1	1.263E+1	1.596E+1
-4.801E-1	1.257E+1	1.610E+1
-4.801E-1	1.248E+1	1.593E+1
-4.866E-1	1.238E+1	1.613E+1
-4.866E-1	1.249E+1	1.613E+1
-4.801E-1	1.244E+1	1.608E+1
-4.817E-1	1.238E+1	1.611E+1
-4.833E-1	1.254E+1	1.605E+1
-4.849E-1	1.259E+1	1.607E+1
-4.784E-1	1.241E+1	1.610E+1
-4.801E-1	1.240E+1	1.613E+1
-4.866E-1	1.243E+1	1.632E+1
-4.866E-1	1.236E+1	1.601E+1
-4.784E-1	1.243E+1	1.618E+1
-4.801E-1	1.258E+1	1.614E+1
-4.866E-1	1.247E+1	1.617E+1
-4.833E-1	1.248E+1	1.612E+1
-4.801E-1	1.250E+1	1.595E+1
-4.768E-1	1.234E+1	1.617E+1
-4.882E-1	1.250E+1	1.611E+1
-4.833E-1	1.249E+1	1.612E+1
-4.801E-1	1.233E+1	1.609E+1
-4.801E-1	1.257E+1	1.603E+1
-4.833E-1	1.256E+1	1.595E+1
-4.866E-1	1.255E+1	1.594E+1
-4.801E-1	1.235E+1	1.609E+1
-4.817E-1	1.252E+1	1.610E+1
-4.849E-1	1.261E+1	1.612E+1
-4.833E-1	1.255E+1	1.617E+1
-4.768E-1	1.231E+1	1.630E+1
-4.801E-1	1.250E+1	1.594E+1
-4.849E-1	1.248E+1	1.599E+1
-4.849E-1	1.245E+1	1.617E+1
-4.801E-1	1.250E+1	1.618E+1
-4.801E-1	1.254E+1	1.615E+1
-4.849E-1	1.261E+1	1.603E+1
-4.866E-1	1.243E+1	1.603E+1
-4.801E-1	1.257E+1	1.614E+1
-4.817E-1	1.243E+1	1.612E+1
-4.866E-1	1.261E+1	1.607E+1
-4.866E-1	1.257E+1	1.605E+1
-4.833E-1	1.255E+1	1.617E+1
-4.768E-1	1.251E+1	1.611E+1
-4.849E-1	1.252E+1	1.612E+1
-4.849E-1	1.251E+1	1.605E+1
-4.801E-1	1.252E+1	1.611E+1
-4.833E-1	1.241E+1	1.606E+1
-4.849E-1	1.257E+1	1.612E+1
-4.882E-1	1.247E+1	1.613E+1
-4.817E-1	1.249E+1	1.601E+1
-4.784E-1	1.253E+1	1.625E+1
-4.866E-1	1.250E+1	1.609E+1
-4.866E-1	1.235E+1	1.595E+1
-4.784E-1	1.240E+1	1.597E+1
-4.801E-1	1.239E+1	1.600E+1
-4.833E-1	1.243E+1	1.607E+1
-4.866E-1	1.235E+1	1.611E+1
-4.801E-1	1.246E+1	1.624E+1
-4.817E-1	1.260E+1	1.605E+1
-4.833E-1	1.245E+1	1.615E+1
-4.882E-1	1.245E+1	1.618E+1
-4.817E-1	1.262E+1	1.600E+1
-4.784E-1	1.248E+1	1.601E+1
-4.833E-1	1.248E+1	1.624E+1
-4.866E-1	1.239E+1	1.611E+1
-4.801E-1	1.253E+1	1.600E+1
-4.784E-1	1.250E+1	1.622E+1
-4.849E-1	1.253E+1	1.604E+1
-4.866E-1	1.263E+1	1.602E+1
-4.801E-1	1.248E+1	1.598E+1
-4.801E-1	1.244E+1	1.622E+1
-4.833E-1	1.255E+1	1.600E+1
-4.866E-1	1.258E+1	1.616E+1
-4.833E-1	1.240E+1	1.607E+1
-4.784E-1	1.258E+1	1.610E+1
-4.882E-1	1.260E+1	1.600E+1
-4.866E-1	1.252E+1	1.597E+1
-4.784E-1	1.258E+1	1.606E+1
-4.817E-1	1.247E+1	1.607E+1
-4.833E-1	1.246E+1	1.595E+1
-4.849E-1	1.263E+1	1.610E+1
-4.817E-1	1.248E+1	1.614E+1
-4.801E-1	1.247E+1	1.607E+1
-4.849E-1	1.235E+1	1.614E+1
-4.849E-1	1.249E+1	1.611E+1
-4.784E-1	1.237E+1	1.592E+1
-4.801E-1	1.245E+1	1.613E+1
-4.833E-1	1.245E+1	1.603E+1
-4.866E-1	1.238E+1	1.595E+1
-4.817E-1	1.240E+1	1.610E+1
-4.817E-1	1.242E+1	1.591E+1
-4.833E-1	1.260E+1	1.604E+1
-4.833E-1	1.256E+1	1.604E+1
-4.801E-1	1.253E+1	1.611E+1
-4.817E-1	1.254E+1	1.599E+1
-4.849E-1	1.263E+1	1.612E+1
-4.849E-1	1.245E+1	1.612E+1
-4.817E-1	1.240E+1	1.610E+1
-4.801E-1	1.244E+1	1.604E+1
-4.817E-1	1.245E+1	1.596E+1
-4.866E-1	1.247E+1	1.611E+1
-4.801E-1	1.252E+1	1.609E+1
-4.817E-1	1.242E+1	1.606E+1
-4.866E-1	1.241E+1	1.606E+1
-4.866E-1	1.247E+1	1.616E+1
-4.801E-1	1.252E+1	1.616E+1
-4.784E-1	1.249E+1	1.595E+1
-4.882E-1	1.241E+1	1.606E+1
-4.882E-1	1.263E+1	1.608E+1
-4.801E-1	1.253E+1	1.615E+1
-4.801E-1	1.247E+1	1.615E+1
-4.866E-1	1.258E+1	1.590E+1
-4.866E-1	1.229E+1	1.626E+1
-4.801E-1	1.252E+1	1.601E+1
-4.817E-1	1.249E+1	1.604E+1
-4.849E-1	1.247E+1	1.621E+1
-4.849E-1	1.252E+1	1.612E+1
-4.817E-1	1.236E+1	1.623E+1
-4.833E-1	1.237E+1	1.615E+1
-4.849E-1	1.248E+1	1.607E+1
-4.898E-1	1.249E+1	1.608E+1
-4.817E-1	1.251E+1	1.597E+1
-4.817E-1	1.243E+1	1.600E+1
-4.898E-1	1.246E+1	1.600E+1
-4.866E-1	1.248E+1	1.604E+1
-4.817E-1	1.242E+1	1.602E+1
-4.801E-1	1.247E+1	1.603E+1
-4.849E-1	1.244E+1	1.614E+1
-4.866E-1	1.256E+1	1.590E+1
-4.817E-1	1.256E+1	1.606E+1
-4.801E-1	1.264E+1	1.605E+1
-4.882E-1	1.242E+1	1.618E+1
-4.849E-1	1.249E+1	1.605E+1
-4.801E-1	1.232E+1	1.603E+1
-4.801E-1	1.256E+1	1.609E+1
-4.866E-1	1.255E+1	1.619E+1
-4.866E-1	1.232E+1	1.607E+1
-4.817E-1	1.249E+1	1.606E+1
-4.768E-1	1.245E+1	1.607E+1
-4.849E-1	1.245E+1	1.607E+1
-4.882E-1	1.253E+1	1.609E+1
-4.817E-1	1.254E+1	1.633E+1
-4.784E-1	1.245E+1	1.584E+1
-4.849E-1	1.254E+1	1.613E+1
-4.882E-1	1.252E+1	1.611E+1
-4.833E-1	1.255E+1	1.623E+1
-4.817E-1	1.248E+1	1.619E+1
-4.849E-1	1.263E+1	1.610E+1
-4.849E-1	1.242E+1	1.613E+1
-4.801E-1	1.255E+1	1.624E+1
-4.833E-1	1.231E+1	1.616E+1
-4.849E-1	1.249E+1	1.605E+1
-4.866E-1	1.235E+1	1.621E+1
-4.801E-1	1.254E+1	1.618E+1
-4.817E-1	1.233E+1	1.608E+1
-4.817E-1	1.250E+1	1.605E+1
-4.866E-1	1.261E+1	1.606E+1
-4.801E-1	1.232E+1	1.607E+1
-4.801E-1	1.244E+1	1.613E+1
-4.866E-1	1.228E+1	1.623E+1
-4.849E-1	1.244E+1	1.615E+1
-4.833E-1	1.258E+1	1.612E+1
-4.817E-1	1.240E+1	1.588E+1
-4.849E-1	1.247E+1	1.603E+1
-4.849E-1	1.244E+1	1.612E+1
-4.801E-1	1.254E+1	1.618E+1
-4.801E-1	1.253E+1	1.594E+1
-4.849E-1	1.246E+1	1.618E+1
-4.849E-1	1.234E+1	1.613E+1
-4.801E-1	1.256E+1	1.592E+1
-4.817E-1	1.244E+1	1.612E+1
-4.849E-1	1.244E+1	1.600E+1
-4.849E-1	1.246E+1	1.599E+1
-4.801E-1	1.241E+1	1.609E+1
-4.784E-1	1.243E+1	1.614E+1
-4.849E-1	1.236E+1	1.610E+1
-4.849E-1	1.243E+1	1.607E+1
-4.801E-1	1.238E+1	1.610E+1
-4.817E-1	1.243E+1	1.611E+1
-4.866E-1	1.252E+1	1.606E+1
-4.882E-1	1.247E+1	1.609E+1
-4.801E-1	1.246E+1	1.603E+1
-4.784E-1	1.247E+1	1.604E+1
-4.833E-1	1.236E+1	1.611E+1
-4.849E-1	1.245E+1	1.603E+1
-4.817E-1	1.264E+1	1.605E+1
-4.801E-1	1.257E+1	1.607E+1
-4.849E-1	1.236E+1	1.614E+1
-4.849E-1	1.246E+1	1.609E+1
-4.801E-1	1.255E+1	1.613E+1
-4.817E-1	1.251E+1	1.597E+1
-4.849E-1	1.241E+1	1.598E+1
-4.849E-1	1.256E+1	1.606E+1
-4.784E-1	1.258E+1	1.604E+1
-4.801E-1	1.247E+1	1.620E+1
-4.866E-1	1.262E+1	1.611E+1
-4.849E-1	1.253E+1	1.606E+1
-4.784E-1	1.246E+1	1.603E+1
-4.801E-1	1.240E+1	1.610E+1
-4.849E-1	1.246E+1	1.607E+1
-4.849E-1	1.246E+1	1.590E+1
-4.801E-1	1.255E+1	1.604E+1
-4.801E-1	1.249E+1	1.589E+1
-4.833E-1	1.257E+1	1.604E+1
-4.833E-1	1.253E+1	1.603E+1
-4.817E-1	1.262E+1	1.613E+1
-4.801E-1	1.254E+1	1.633E+1
-4.849E-1	1.253E+1	1.616E+1
-4.849E-1	1.249E+1	1.621E+1
-4.817E-1	1.256E+1	1.607E+1
-4.784E-1	1.248E+1	1.607E+1
-4.882E-1	1.250E+1	1.612E+1
-4.866E-1	1.252E+1	1.606E+1
-4.801E-1	1.257E+1	1.615E+1
-4.817E-1	1.245E+1	1.624E+1
-4.866E-1	1.257E+1	1.602E+1
-4.866E-1	1.253E+1	1.601E+1
-4.833E-1	1.254E+1	1.611E+1
-4.801E-1	1.252E+1	1.602E+1
-4.833E-1	1.260E+1	1.620E+1
-4.882E-1	1.244E+1	1.610E+1
-4.817E-1	1.233E+1	1.619E+1
-4.801E-1	1.258E+1	1.606E+1
-4.849E-1	1.241E+1	1.615E+1
-4.866E-1	1.247E+1	1.607E+1
-4.784E-1	1.243E+1	1.608E+1
-4.801E-1	1.243E+1	1.597E+1
-4.866E-1	1.259E+1	1.601E+1
-4.866E-1	1.252E+1	1.615E+1
-4.801E-1	1.244E+1	1.610E+1
-4.833E-1	1.246E+1	1.598E+1
-4.833E-1	1.240E+1	1.599E+1
-4.882E-1	1.250E+1	1.605E+1
-4.817E-1	1.256E+1	1.628E+1
-4.801E-1	1.253E+1	1.608E+1
-4.833E-1	1.259E+1	1.606E+1
-4.866E-1	1.253E+1	1.616E+1
-4.801E-1	1.246E+1	1.614E+1
-4.801E-1	1.239E+1	1.608E+1
-4.882E-1	1.245E+1	1.609E+1
-4.866E-1	1.260E+1	1.605E+1
-4.817E-1	1.251E+1	1.608E+1
-4.801E-1	1.241E+1	1.614E+1
-4.866E-1	1.250E+1	1.613E+1
-4.914E-1	1.252E+1	1.613E+1
-4.817E-1	1.247E+1	1.606E+1
-4.849E-1	1.250E+1	1.608E+1
-4.849E-1	1.253E+1	1.612E+1
-4.866E-1	1.239E+1	1.601E+1
-4.833E-1	1.243E+1	1.607E+1
-4.801E-1	1.254E+1	1.612E+1
-4.833E-1	1.253E+1	1.601E+1
-4.849E-1	1.250E+1	1.619E+1
-4.801E-1	1.228E+1	1.601E+1
-4.833E-1	1.254E+1	1.603E+1
-4.833E-1	1.241E+1	1.604E+1
-4.866E-1	1.236E+1	1.606E+1
-4.801E-1	1.253E+1	1.618E+1
-4.768E-1	1.239E+1	1.613E+1
-4.849E-1	1.259E+1	1.600E+1
-4.882E-1	1.243E+1	1.608E+1
-4.801E-1	1.243E+1	1.617E+1
-4.801E-1	1.255E+1	1.611E+1
-4.882E-1	1.249E+1	1.607E+1
-4.849E-1	1.244E+1	1.602E+1
-4.801E-1	1.246E+1	1.603E+1
-4.817E-1	1.250E+1	1.603E+1
-4.898E-1	1.246E+1	1.614E+1
-4.882E-1	1.254E+1	1.619E+1
-4.833E-1	1.243E+1	1.601E+1
-4.784E-1	1.259E+1	1.603E+1
-4.866E-1	1.245E+1	1.602E+1
-4.866E-1	1.251E+1	1.600E+1
-4.817E-1	1.266E+1	1.600E+1
-4.784E-1	1.245E+1	1.595E+1
-4.849E-1	1.255E+1	1.603E+1
-4.849E-1	1.248E+1	1.599E+1
-4.817E-1	1.249E+1	1.603E+1
-4.801E-1	1.263E+1	1.608E+1
-4.849E-1	1.247E+1	1.606E+1
-4.866E-1	1.247E+1	1.620E+1
-4.817E-1	1.247E+1	1.618E+1
-4.817E-1	1.246E+1	1.610E+1
-4.833E-1	1.251E+1	1.605E+1
-4.898E-1	1.235E+1	1.616E+1
-4.817E-1	1.250E+1	1.600E+1
-4.784E-1	1.256E+1	1.615E+1
-4.849E-1	1.254E+1	1.620E+1
-4.849E-1	1.234E+1	1.618E+1
-4.784E-1	1.246E+1	1.604E+1
-4.784E-1	1.248E+1	1.611E+1
-4.882E-1	1.255E+1	1.623E+1
-4.833E-1	1.248E+1	1.615E+1
-4.817E-1	1.257E+1	1.607E+1
-4.801E-1	1.246E+1	1.605E+1
-4.849E-1	1.251E+1	1.583E+1
-4.833E-1	1.249E+1	1.607E+1
-4.817E-1	1.245E+1	1.599E+1
-4.817E-1	1.244E+1	1.605E+1
-4.866E-1	1.256E+1	1.628E+1
-4.866E-1	1.249E+1	1.623E+1
-4.817E-1	1.247E+1	1.601E+1
-4.801E-1	1.243E+1	1.604E+1
-4.882E-1	1.250E+1	1.604E+1
-4.882E-1	1.233E+1	1.616E+1
-4.817E-1	1.241E+1	1.617E+1
-4.784E-1	1.240E+1	1.618E+1
-4.849E-1	1.247E+1	1.594E+1
-4.882E-1	1.251E+1	1.618E+1
-4.801E-1	1.242E+1	1.598E+1
-4.801E-1	1.252E+1	1.610E+1
-4.833E-1	1.254E+1	1.609E+1
-4.882E-1	1.256E+1	1.614E+1
-4.817E-1	1.262E+1	1.598E+1
-4.817E-1	1.250E+1	1.603E+1
-4.849E-1	1.256E+1	1.602E+1
-4.866E-1	1.253E+1	1.601E+1
-4.833E-1	1.240E+1	1.614E+1
-4.801E-1	1.248E+1	1.616E+1
-4.849E-1	1.241E+1	1.610E+1
-4.866E-1	1.256E+1	1.620E+1
-4.817E-1	1.248E+1	1.616E+1
-4.801E-1	1.241E+1	1.623E+1
-4.866E-1	1.250E+1	1.595E+1
-4.866E-1	1.249E+1	1.607E+1
-4.833E-1	1.249E+1	1.597E+1
-4.784E-1	1.244E+1	1.596E+1
-4.833E-1	1.242E+1	1.614E+1
-4.849E-1	1.246E+1	1.608E+1
-4.833E-1	1.244E+1	1.614E+1
-4.801E-1	1.243E+1	1.617E+1
-4.882E-1	1.254E+1	1.602E+1
-4.882E-1	1.246E+1	1.612E+1
-4.801E-1	1.228E+1	1.602E+1
-4.801E-1	1.251E+1	1.591E+1
-4.866E-1	1.246E+1	1.609E+1
-4.849E-1	1.243E+1	1.608E+1
-4.801E-1	1.243E+1	1.609E+1
-4.833E-1	1.253E+1	1.616E+1
-4.882E-1	1.250E+1	1.617E+1
-4.882E-1	1.248E+1	1.608E+1
-4.817E-1	1.255E+1	1.608E+1
-4.801E-1	1.245E+1	1.605E+1
-4.833E-1	1.237E+1	1.597E+1
-4.833E-1	1.249E+1	1.605E+1
-4.817E-1	1.261E+1	1.590E+1
-4.817E-1	1.251E+1	1.609E+1
-4.849E-1	1.238E+1	1.615E+1
-4.882E-1	1.265E+1	1.616E+1
-4.801E-1	1.259E+1	1.605E+1
-4.801E-1	1.269E+1	1.603E+1
-4.882E-1	1.252E+1	1.615E+1
-4.849E-1	1.257E+1	1.622E+1
-4.849E-1	1.236E+1	1.609E+1
-4.784E-1	1.257E+1	1.609E+1
-4.849E-1	1.246E+1	1.600E+1
-4.866E-1	1.263E+1	1.602E+1
-4.817E-1	1.249E+1	1.622E+1
-4.801E-1	1.244E+1	1.602E+1
-4.882E-1	1.250E+1	1.604E+1
-4.849E-1	1.248E+1	1.613E+1
-4.817E-1	1.244E+1	1.595E+1
-4.784E-1	1.261E+1	1.610E+1
-4.849E-1	1.248E+1	1.610E+1
-4.882E-1	1.244E+1	1.601E+1
-4.801E-1	1.245E+1	1.626E+1
-4.817E-1	1.247E+1	1.601E+1
-4.849E-1	1.256E+1	1.618E+1
-4.817E-1	1.253E+1	1.601E+1
-4.768E-1	1.250E+1	1.613E+1
-4.817E-1	1.242E+1	1.618E+1
-4.849E-1	1.255E+1	1.603E+1
-4.849E-1	1.253E+1	1.603E+1
-4.849E-1	1.243E+1	1.586E+1
-4.833E-1	1.247E+1	1.603E+1
-4.833E-1	1.252E+1	1.603E+1
-4.849E-1	1.235E+1	1.599E+1
-4.817E-1	1.247E+1	1.605E+1
-4.817E-1	1.248E+1	1.619E+1
-4.849E-1	1.240E+1	1.623E+1
-4.882E-1	1.228E+1	1.604E+1
-4.817E-1	1.250E+1	1.610E+1
-4.817E-1	1.240E+1	1.613E+1
-4.866E-1	1.259E+1	1.612E+1
-4.866E-1	1.242E+1	1.597E+1
-4.817E-1	1.250E+1	1.603E+1
-4.784E-1	1.245E+1	1.634E+1
-4.849E-1	1.251E+1	1.596E+1
-4.849E-1	1.246E+1	1.612E+1
-4.833E-1	1.251E+1	1.595E+1
-4.801E-1	1.252E+1	1.611E+1
-4.817E-1	1.242E+1	1.605E+1
-4.882E-1	1.245E+1	1.600E+1
-4.833E-1	1.259E+1	1.603E+1
-4.833E-1	1.247E+1	1.617E+1
-4.849E-1	1.256E+1	1.611E+1
-4.849E-1	1.250E+1	1.611E+1
-4.817E-1	1.237E+1	1.611E+1
-4.817E-1	1.244E+1	1.620E+1
-4.833E-1	1.247E+1	1.604E+1
-4.866E-1	1.266E+1	1.618E+1
-4.801E-1	1.242E+1	1.616E+1
-4.817E-1	1.247E+1	1.606E+1
-4.849E-1	1.247E+1	1.608E+1
-4.866E-1	1.257E+1	1.605E+1
-4.817E-1	1.256E+1	1.595E+1
-4.784E-1	1.250E+1	1.618E+1
-4.833E-1	1.244E+1	1.602E+1
-4.866E-1	1.248E+1	1.609E+1
-4.817E-1	1.245E+1	1.610E+1
-4.801E-1	1.248E+1	1.623E+1
-4.898E-1	1.240E+1	1.606E+1
-4.866E-1	1.247E+1	1.613E+1
-4.784E-1	1.244E+1	1.612E+1
-4.801E-1	1.250E+1	1.609E+1
-4.849E-1	1.253E+1	1.613E+1
-4.866E-1	1.249E+1	1.610E+1
-4.817E-1	1.254E+1	1.606E+1
-4.801E-1	1.251E+1	1.595E+1
-4.866E-1	1.250E+1	1.615E+1
-4.866E-1	1.265E+1	1.614E+1
-4.817E-1	1.242E+1	1.617E+1
-4.801E-1	1.240E+1	1.597E+1
-4.833E-1	1.242E+1	1.605E+1
-4.849E-1	1.258E+1	1.607E+1
-4.801E-1	1.247E+1	1.617E+1
-4.801E-1	1.263E+1	1.617E+1
-4.849E-1	1.252E+1	1.609E+1
-4.882E-1	1.247E+1	1.608E+1
-4.801E-1	1.240E+1	1.617E+1
-4.833E-1	1.259E+1	1.624E+1
-4.833E-1	1.255E+1	1.605E+1
-4.882E-1	1.250E+1	1.612E+1
-4.817E-1	1.261E+1	1.613E+1
-4.817E-1	1.255E+1	1.615E+1
-4.866E-1	1.241E+1	1.603E+1
-4.849E-1	1.255E+1	1.606E+1
-4.833E-1	1.254E+1	1.592E+1
-4.817E-1	1.249E+1	1.601E+1
-4.866E-1	1.258E+1	1.610E+1
-4.882E-1	1.233E+1	1.620E+1
-4.817E-1	1.246E+1	1.614E+1
-4.784E-1	1.243E+1	1.613E+1
-4.849E-1	1.257E+1	1.610E+1
-4.866E-1	1.248E+1	1.616E+1
-4.833E-1	1.250E+1	1.605E+1
-4.801E-1	1.228E+1	1.616E+1
-4.866E-1	1.258E+1	1.605E+1
-4.898E-1	1.250E+1	1.604E+1
-4.833E-1	1.252E+1	1.611E+1
-4.817E-1	1.259E+1	1.581E+1
-4.833E-1	1.252E+1	1.593E+1
-4.849E-1	1.248E+1	1.600E+1
-4.817E-1	1.246E+1	1.603E+1
-4.801E-1	1.237E+1	1.624E+1
-4.849E-1	1.255E+1	1.620E+1
-4.882E-1	1.253E+1	1.605E+1
-4.817E-1	1.248E+1	1.606E+1
-4.833E-1	1.252E+1	1.613E+1
-4.866E-1	1.256E+1	1.617E+1
-4.882E-1	1.259E+1	1.612E+1
-4.833E-1	1.231E+1	1.595E+1
-4.817E-1	1.249E+1	1.600E+1
-4.882E-1	1.240E+1	1.590E+1
-4.882E-1	1.260E+1	1.620E+1
-4.801E-1	1.261E+1	1.614E+1
-4.817E-1	1.248E+1	1.604E+1
-4.849E-1	1.250E+1	1.606E+1
-4.866E-1	1.245E+1	1.610E+1
-4.817E-1	1.253E+1	1.602E+1
-4.817E-1	1.234E+1	1.598E+1
-4.849E-1	1.243E+1	1.603E+1
-4.866E-1	1.252E+1	1.597E+1
-4.817E-1	1.233E+1	1.615E+1
-4.801E-1	1.247E+1	1.600E+1
-4.849E-1	1.242E+1	1.607E+1
-4.866E-1	1.232E+1	1.611E+1
-4.817E-1	1.256E+1	1.612E+1
-4.801E-1	1.271E+1	1.626E+1
-4.833E-1	1.257E+1	1.595E+1
-4.882E-1	1.248E+1	1.617E+1
-4.801E-1	1.236E+1	1.594E+1
-4.817E-1	1.240E+1	1.612E+1
-4.866E-1	1.270E+1	1.613E+1
-4.849E-1	1.240E+1	1.624E+1
-4.833E-1	1.259E+1	1.612E+1
-4.817E-1	1.252E+1	1.599E+1
-4.866E-1	1.260E+1	1.608E+1
-4.882E-1	1.250E+1	1.624E+1
-4.833E-1	1.243E+1	1.613E+1
-4.801E-1	1.246E+1	1.603E+1
-4.849E-1	1.256E+1	1.606E+1
-4.866E-1	1.246E+1	1.601E+1
-4.833E-1	1.244E+1	1.610E+1
-4.801E-1	1.247E+1	1.600E+1
-4.882E-1	1.247E+1	1.613E+1
-4.849E-1	1.254E+1	1.589E+1
-4.833E-1	1.258E+1	1.614E+1
-4.784E-1	1.262E+1	1.603E+1
-4.866E-1	1.249E+1	1.621E+1
-4.898E-1	1.248E+1	1.596E+1
-4.833E-1	1.249E+1	1.613E+1
-4.801E-1	1.251E+1	1.600E+1
-4.849E-1	1.265E+1	1.599E+1
-4.849E-1	1.258E+1	1.603E+1
-4.849E-1	1.244E+1	1.615E+1
-4.833E-1	1.247E+1	1.603E+1
-4.882E-1	1.254E+1	1.613E+1
-4.882E-1	1.257E+1	1.612E+1
-4.833E-1	1.240E+1	1.615E+1
-4.817E-1	1.250E+1	1.607E+1
-4.849E-1	1.237E+1	1.616E+1
-4.882E-1	1.250E+1	1.581E+1
-4.849E-1	1.242E+1	1.606E+1
-4.817E-1	1.258E+1	1.618E+1
-4.849E-1	1.238E+1	1.603E+1
-4.882E-1	1.253E+1	1.604E+1
-4.817E-1	1.241E+1	1.614E+1
-4.817E-1	1.254E+1	1.599E+1
-4.866E-1	1.256E+1	1.615E+1
-4.866E-1	1.252E+1	1.599E+1
-4.817E-1	1.244E+1	1.609E+1
-4.801E-1	1.255E+1	1.605E+1
-4.849E-1	1.253E+1	1.615E+1
-4.882E-1	1.250E+1	1.609E+1
-4.833E-1	1.241E+1	1.596E+1
-4.833E-1	1.244E+1	1.601E+1
-4.849E-1	1.236E+1	1.604E+1
-4.882E-1	1.245E+1	1.610E+1
-4.801E-1	1.252E+1	1.608E+1
-4.784E-1	1.241E+1	1.617E+1
-4.866E-1	1.255E+1	1.604E+1
-4.882E-1	1.246E+1	1.610E+1
-4.817E-1	1.249E+1	1.619E+1
-4.833E-1	1.245E+1	1.605E+1
-4.849E-1	1.250E+1	1.593E+1
-4.833E-1	1.244E+1	1.604E+1
-4.849E-1	1.254E+1	1.607E+1
-4.849E-1	1.248E+1	1.621E+1
-4.866E-1	1.250E+1	1.600E+1
-4.866E-1	1.250E+1	1.603E+1
-4.817E-1	1.252E+1	1.612E+1
-4.817E-1	1.249E+1	1.604E+1
-4.866E-1	1.257E+1	1.604E+1
-4.898E-1	1.253E+1	1.605E+1
-4.849E-1	1.277E+1	1.604E+1
-4.817E-1	1.265E+1	1.615E+1
-4.882E-1	1.259E+1	1.616E+1
-4.898E-1	1.262E+1	1.612E+1
-4.801E-1	1.266E+1	1.612E+1
-4.817E-1	1.249E+1	1.602E+1
-4.866E-1	1.243E+1	1.607E+1
-4.833E-1	1.245E+1	1.600E+1
-4.833E-1	1.252E+1	1.617E+1
-4.801E-1	1.251E+1	1.607E+1
-4.866E-1	1.244E+1	1.605E+1
-4.866E-1	1.255E+1	1.614E+1
-4.817E-1	1.246E+1	1.615E+1
-4.801E-1	1.247E+1	1.622E+1
-4.849E-1	1.237E+1	1.605E+1
-4.866E-1	1.252E+1	1.613E+1
-4.833E-1	1.235E+1	1.608E+1
-4.833E-1	1.253E+1	1.616E+1
-4.833E-1	1.251E+1	1.605E+1
-4.882E-1	1.253E+1	1.602E+1
-4.849E-1	1.261E+1	1.599E+1
-4.833E-1	1.247E+1	1.616E+1
-4.866E-1	1.241E+1	1.605E+1
-4.882E-1	1.243E+1	1.609E+1
-4.833E-1	1.250E+1	1.609E+1
-4.817E-1	1.262E+1	1.611E+1
-4.833E-1	1.248E+1	1.613E+1
-4.882E-1	1.265E+1	1.595E+1
-4.833E-1	1.253E+1	1.618E+1
-4.801E-1	1.250E+1	1.599E+1
-4.882E-1	1.250E+1	1.613E+1
-4.898E-1	1.261E+1	1.598E+1
-4.833E-1	1.248E+1	1.611E+1
-4.801E-1	1.257E+1	1.607E+1
-4.849E-1	1.250E+1	1.611E+1
-4.882E-1	1.239E+1	1.616E+1
-4.833E-1	1.255E+1	1.615E+1
-4.784E-1	1.229E+1	1.605E+1
-4.849E-1	1.253E+1	1.613E+1
-4.898E-1	1.272E+1	1.603E+1
-4.833E-1	1.253E+1	1.611E+1
-4.817E-1	1.244E+1	1.615E+1
-4.833E-1	1.248E+1	1.599E+1
-4.882E-1	1.255E+1	1.605E+1
-4.833E-1	1.239E+1	1.596E+1
-4.801E-1	1.250E+1	1.620E+1
-4.849E-1	1.245E+1	1.603E+1
-4.849E-1	1.245E+1	1.609E+1
-4.833E-1	1.260E+1	1.607E+1
-4.833E-1	1.256E+1	1.606E+1
-4.833E-1	1.249E+1	1.603E+1
-4.898E-1	1.252E+1	1.616E+1
-4.833E-1	1.267E+1	1.606E+1
-4.801E-1	1.237E+1	1.608E+1
-4.866E-1	1.254E+1	1.592E+1
-4.866E-1	1.244E+1	1.615E+1
-4.849E-1	1.252E+1	1.613E+1
-4.817E-1	1.247E+1	1.607E+1
-4.833E-1	1.245E+1	1.619E+1
-4.898E-1	1.261E+1	1.607E+1
-4.833E-1	1.258E+1	1.594E+1
-4.784E-1	1.246E+1	1.617E+1
-4.849E-1	1.250E+1	1.612E+1
-4.882E-1	1.248E+1	1.601E+1
-4.801E-1	1.262E+1	1.601E+1
-4.801E-1	1.256E+1	1.599E+1
-4.849E-1	1.237E+1	1.607E+1
-4.882E-1	1.259E+1	1.601E+1
-4.833E-1	1.244E+1	1.615E+1
-4.817E-1	1.253E+1	1.603E+1
-4.866E-1	1.265E+1	1.610E+1
-4.866E-1	1.261E+1	1.613E+1
-4.833E-1	1.251E+1	1.618E+1
-4.801E-1	1.251E+1	1.602E+1
-4.849E-1	1.251E+1	1.611E+1
-4.882E-1	1.253E+1	1.610E+1
-4.817E-1	1.250E+1	1.615E+1
-4.817E-1	1.260E+1	1.616E+1
-4.866E-1	1.257E+1	1.603E+1
-4.882E-1	1.260E+1	1.612E+1
-4.866E-1	1.239E+1	1.602E+1
-4.801E-1	1.246E+1	1.604E+1
-4.866E-1	1.269E+1	1.603E+1
-4.882E-1	1.248E+1	1.603E+1
-4.817E-1	1.236E+1	1.613E+1
-4.801E-1	1.251E+1	1.605E+1
-4.882E-1	1.242E+1	1.613E+1
-4.866E-1	1.263E+1	1.600E+1
-4.817E-1	1.251E+1	1.613E+1
-4.801E-1	1.253E+1	1.606E+1
-4.882E-1	1.242E+1	1.615E+1
-4.882E-1	1.252E+1	1.609E+1
-4.817E-1	1.248E+1	1.614E+1
-4.817E-1	1.267E+1	1.613E+1
-4.866E-1	1.254E+1	1.622E+1
-4.898E-1	1.238E+1	1.598E+1
-4.833E-1	1.239E+1	1.603E+1
-4.784E-1	1.246E+1	1.619E+1
-4.849E-1	1.241E+1	1.593E+1
-4.882E-1	1.248E+1	1.603E+1
-4.833E-1	1.244E+1	1.617E+1
-4.784E-1	1.258E+1	1.614E+1
-4.866E-1	1.246E+1	1.614E+1
-4.866E-1	1.263E+1	1.606E+1
-4.817E-1	1.253E+1	1.617E+1
-4.801E-1	1.240E+1	1.607E+1
-4.866E-1	1.251E+1	1.605E+1
-4.866E-1	1.259E+1	1.613E+1
-4.817E-1	1.245E+1	1.609E+1
-4.801E-1	1.242E+1	1.602E+1
-4.849E-1	1.242E+1	1.599E+1
-4.866E-1	1.244E+1	1.606E+1
-4.817E-1	1.252E+1	1.606E+1
-4.801E-1	1.246E+1	1.603E+1
-4.866E-1	1.251E+1	1.617E+1
-4.882E-1	1.253E+1	1.623E+1
-4.817E-1	1.257E+1	1.605E+1
-4.817E-1	1.240E+1	1.597E+1
-4.833E-1	1.251E+1	1.604E+1
-4.882E-1	1.245E+1	1.601E+1
-4.833E-1	1.252E+1	1.619E+1
-4.784E-1	1.248E+1	1.617E+1
-4.849E-1	1.246E+1	1.599E+1
-4.882E-1	1.252E+1	1.598E+1
-4.866E-1	1.249E+1	1.600E+1
-4.784E-1	1.250E+1	1.609E+1
-4.849E-1	1.250E+1	1.598E+1
-4.882E-1	1.242E+1	1.611E+1
-4.833E-1	1.245E+1	1.611E+1
-4.801E-1	1.257E+1	1.606E+1
-4.882E-1	1.255E+1	1.607E+1
-4.898E-1	1.251E+1	1.616E+1
-4.849E-1	1.249E+1	1.596E+1
-4.833E-1	1.248E+1	1.612E+1
-4.849E-1	1.229E+1	1.611E+1
-4.882E-1	1.242E+1	1.608E+1
-4.849E-1	1.252E+1	1.601E+1
-4.801E-1	1.243E+1	1.606E+1
-4.849E-1	1.248E+1	1.601E+1
-4.866E-1	1.250E+1	1.606E+1
-4.817E-1	1.247E+1	1.604E+1
-4.801E-1	1.260E+1	1.614E+1
-4.882E-1	1.249E+1	1.602E+1
-4.849E-1	1.255E+1	1.610E+1
-4.801E-1	1.248E+1	1.605E+1
-4.784E-1	1.243E+1	1.601E+1
-4.849E-1	1.255E+1	1.609E+1
-4.882E-1	1.252E+1	1.612E+1
-4.817E-1	1.241E+1	1.604E+1
-4.784E-1	1.247E+1	1.607E+1
-4.866E-1	1.252E+1	1.604E+1
-4.882E-1	1.236E+1	1.610E+1
-4.849E-1	1.248E+1	1.613E+1
-4.817E-1	1.243E+1	1.606E+1
-4.833E-1	1.251E+1	1.616E+1
-4.866E-1	1.263E+1	1.605E+1
-4.817E-1	1.259E+1	1.615E+1
-4.833E-1	1.246E+1	1.613E+1
-4.866E-1	1.253E+1	1.594E+1
-4.898E-1	1.244E+1	1.613E+1
-4.833E-1	1.252E+1	1.614E+1
-4.833E-1	1.243E+1	1.603E+1
-4.849E-1	1.237E+1	1.612E+1
-4.914E-1	1.256E+1	1.597E+1
-4.833E-1	1.243E+1	1.617E+1
-4.817E-1	1.239E+1	1.609E+1
-4.833E-1	1.256E+1	1.602E+1
-4.882E-1	1.249E+1	1.603E+1
-4.801E-1	1.248E+1	1.618E+1
-4.801E-1	1.248E+1	1.609E+1
-4.849E-1	1.240E+1	1.609E+1
-4.866E-1	1.250E+1	1.616E+1
-4.833E-1	1.252E+1	1.603E+1
-4.817E-1	1.252E+1	1.607E+1
-4.882E-1	1.250E+1	1.588E+1
-4.882E-1	1.240E+1	1.594E+1
-4.833E-1	1.239E+1	1.610E+1
-4.817E-1	1.263E+1	1.605E+1
-4.866E-1	1.253E+1	1.614E+1
-4.898E-1	1.250E+1	1.604E+1
-4.849E-1	1.241E+1	1.612E+1
-4.817E-1	1.251E+1	1.603E+1
-4.849E-1	1.246E+1	1.599E+1
-4.833E-1	1.260E+1	1.621E+1
-4.817E-1	1.245E+1	1.593E+1
-4.801E-1	1.247E+1	1.613E+1
-4.866E-1	1.262E+1	1.609E+1
-4.882E-1	1.246E+1	1.615E+1
-4.817E-1	1.258E+1	1.608E+1
-4.784E-1	1.248E+1	1.618E+1
-4.866E-1	1.255E+1	1.614E+1
-4.866E-1	1.252E+1	1.596E+1
-4.801E-1	1.248E+1	1.594E+1
-4.817E-1	1.249E+1	1.596E+1
-4.866E-1	1.258E+1	1.610E+1
-4.882E-1	1.248E+1	1.608E+1
-4.817E-1	1.271E+1	1.612E+1
-4.801E-1	1.249E+1	1.614E+1
-4.833E-1	1.245E+1	1.599E+1
-4.914E-1	1.250E+1	1.617E+1
-4.833E-1	1.235E+1	1.608E+1
-4.833E-1	1.261E+1	1.604E+1
-4.849E-1	1.237E+1	1.602E+1
-4.898E-1	1.255E+1	1.598E+1
-4.849E-1	1.253E+1	1.603E+1
-4.801E-1	1.252E+1	1.629E+1
-4.866E-1	1.241E+1	1.608E+1
-4.898E-1	1.253E+1	1.607E+1
-4.817E-1	1.237E+1	1.594E+1
-4.833E-1	1.266E+1	1.613E+1
-4.833E-1	1.246E+1	1.589E+1
-4.898E-1	1.251E+1	1.600E+1
-4.801E-1	1.245E+1	1.620E+1
-4.817E-1	1.250E+1	1.609E+1
-4.833E-1	1.250E+1	1.604E+1
-4.898E-1	1.246E+1	1.612E+1
-4.817E-1	1.257E+1	1.623E+1
-4.833E-1	1.235E+1	1.605E+1
-4.866E-1	1.242E+1	1.615E+1
-4.866E-1	1.248E+1	1.616E+1
-4.833E-1	1.252E+1	1.607E+1
-4.784E-1	1.248E+1	1.625E+1
-4.833E-1	1.244E+1	1.600E+1
-4.866E-1	1.247E+1	1.612E+1
-4.817E-1	1.245E+1	1.607E+1
-4.817E-1	1.250E+1	1.603E+1
-4.866E-1	1.252E+1	1.615E+1
-4.866E-1	1.242E+1	1.604E+1
-4.833E-1	1.256E+1	1.600E+1
-4.801E-1	1.235E+1	1.606E+1
-4.882E-1	1.247E+1	1.597E+1
-4.882E-1	1.239E+1	1.615E+1
-4.817E-1	1.236E+1	1.607E+1
-4.833E-1	1.250E+1	1.603E+1
-4.866E-1	1.243E+1	1.596E+1
-4.866E-1	1.262E+1	1.611E+1
-4.817E-1	1.243E+1	1.601E+1
-4.817E-1	1.257E+1	1.595E+1
-4.882E-1	1.242E+1	1.611E+1
-4.866E-1	1.254E+1	1.594E+1
-4.849E-1	1.248E+1	1.612E+1
-4.801E-1	1.251E+1	1.599E+1
-4.849E-1	1.244E+1	1.606E+1
-4.849E-1	1.250E+1	1.610E+1
-4.849E-1	1.246E+1	1.609E+1
-4.817E-1	1.244E+1	1.606E+1
-4.849E-1	1.246E+1	1.622E+1
-4.882E-1	1.249E+1	1.608E+1
-4.817E-1	1.252E+1	1.627E+1
-4.817E-1	1.240E+1	1.607E+1
-4.866E-1	1.249E+1	1.616E+1
-4.930E-1	1.257E+1	1.613E+1
-4.833E-1	1.258E+1	1.602E+1
-4.817E-1	1.250E+1	1.621E+1
-4.882E-1	1.253E+1	1.615E+1
-4.882E-1	1.256E+1	1.614E+1
-4.849E-1	1.243E+1	1.618E+1
-4.801E-1	1.256E+1	1.603E+1
-4.849E-1	1.259E+1	1.608E+1
-4.930E-1	1.248E+1	1.611E+1
-4.866E-1	1.258E+1	1.587E+1
-4.817E-1	1.238E+1	1.598E+1
-4.866E-1	1.248E+1	1.607E+1
-4.914E-1	1.253E+1	1.607E+1
-4.849E-1	1.247E+1	1.609E+1
-4.784E-1	1.252E+1	1.609E+1
-4.882E-1	1.242E+1	1.611E+1
-4.882E-1	1.258E+1	1.604E+1
-4.849E-1	1.232E+1	1.625E+1
-4.817E-1	1.248E+1	1.602E+1
-4.866E-1	1.254E+1	1.594E+1
-4.882E-1	1.256E+1	1.620E+1
-4.833E-1	1.253E+1	1.607E+1
-4.801E-1	1.266E+1	1.608E+1
-4.866E-1	1.253E+1	1.605E+1
-4.882E-1	1.247E+1	1.600E+1
-4.817E-1	1.248E+1	1.610E+1
-4.817E-1	1.228E+1	1.613E+1
-4.866E-1	1.249E+1	1.593E+1
-4.882E-1	1.264E+1	1.599E+1
-4.817E-1	1.249E+1	1.610E+1
-4.817E-1	1.239E+1	1.604E+1
-4.849E-1	1.239E+1	1.597E+1
-4.898E-1	1.255E+1	1.609E+1
-4.866E-1	1.245E+1	1.601E+1
-4.817E-1	1.253E+1	1.614E+1
-4.866E-1	1.251E+1	1.615E+1
-4.882E-1	1.233E+1	1.613E+1
-4.866E-1	1.256E+1	1.603E+1
-4.817E-1	1.252E+1	1.614E+1
-4.882E-1	1.250E+1	1.627E+1
-4.882E-1	1.258E+1	1.610E+1
-4.849E-1	1.252E+1	1.613E+1
-4.817E-1	1.260E+1	1.616E+1
-4.866E-1	1.247E+1	1.611E+1
-4.882E-1	1.261E+1	1.608E+1
-4.898E-1	1.252E+1	1.599E+1
-4.833E-1	1.244E+1	1.589E+1
-4.866E-1	1.250E+1	1.604E+1
-4.898E-1	1.245E+1	1.591E+1
-4.866E-1	1.255E+1	1.617E+1
-4.833E-1	1.253E+1	1.610E+1
-4.866E-1	1.243E+1	1.607E+1
-4.882E-1	1.247E+1	1.606E+1
-4.833E-1	1.248E+1	1.612E+1
-4.817E-1	1.239E+1	1.595E+1
-4.882E-1	1.243E+1	1.616E+1
-4.882E-1	1.248E+1	1.610E+1
-4.833E-1	1.252E+1	1.616E+1
-4.801E-1	1.257E+1	1.610E+1
-4.866E-1	1.248E+1	1.582E+1
-4.914E-1	1.233E+1	1.623E+1
-4.849E-1	1.258E+1	1.613E+1
-4.801E-1	1.248E+1	1.611E+1
-4.866E-1	1.245E+1	1.619E+1
-4.898E-1	1.253E+1	1.616E+1
-4.849E-1	1.259E+1	1.606E+1
-4.801E-1	1.252E+1	1.612E+1
-4.849E-1	1.252E+1	1.605E+1
-4.866E-1	1.241E+1	1.609E+1
-4.866E-1	1.247E+1	1.622E+1
-4.817E-1	1.246E+1	1.610E+1
-4.866E-1	1.247E+1	1.631E+1
-4.882E-1	1.248E+1	1.605E+1
-4.866E-1	1.246E+1	1.613E+1
-4.801E-1	1.260E+1	1.619E+1
-4.866E-1	1.241E+1	1.594E+1
-4.898E-1	1.258E+1	1.585E+1
-4.882E-1	1.243E+1	1.606E+1
-4.801E-1	1.248E+1	1.579E+1
-4.849E-1	1.252E+1	1.602E+1
-4.898E-1	1.246E+1	1.612E+1
-4.849E-1	1.256E+1	1.618E+1
-4.801E-1	1.245E+1	1.602E+1
-4.898E-1	1.246E+1	1.598E+1
-4.914E-1	1.234E+1	1.601E+1
-4.801E-1	1.253E+1	1.593E+1
-4.833E-1	1.237E+1	1.617E+1
-4.849E-1	1.243E+1	1.598E+1
-4.882E-1	1.244E+1	1.591E+1
-4.849E-1	1.251E+1	1.614E+1
-4.833E-1	1.244E+1	1.601E+1
-4.898E-1	1.248E+1	1.612E+1
-4.898E-1	1.258E+1	1.598E+1
-4.833E-1	1.251E+1	1.600E+1
-4.817E-1	1.254E+1	1.614E+1
-4.849E-1	1.250E+1	1.612E+1
-4.914E-1	1.247E+1	1.598E+1
-4.849E-1	1.243E+1	1.606E+1
-4.817E-1	1.234E+1	1.626E+1
-4.849E-1	1.232E+1	1.606E+1
-4.914E-1	1.246E+1	1.610E+1
-4.849E-1	1.261E+1	1.611E+1
-4.849E-1	1.247E+1	1.616E+1
-4.866E-1	1.243E+1	1.619E+1
-4.898E-1	1.250E+1	1.601E+1
-4.849E-1	1.248E+1	1.614E+1
-4.801E-1	1.248E+1	1.605E+1
-4.882E-1	1.245E+1	1.600E+1
-4.866E-1	1.241E+1	1.609E+1
-4.817E-1	1.243E+1	1.601E+1
-4.833E-1	1.245E+1	1.609E+1
-4.882E-1	1.248E+1	1.614E+1
-4.882E-1	1.246E+1	1.612E+1
-4.849E-1	1.260E+1	1.616E+1
-4.849E-1	1.247E+1	1.604E+1
-4.882E-1	1.254E+1	1.609E+1
-4.882E-1	1.249E+1	1.599E+1
-4.849E-1	1.247E+1	1.605E+1
-4.817E-1	1.251E+1	1.603E+1
-4.849E-1	1.249E+1	1.611E+1
-4.898E-1	1.239E+1	1.609E+1
-4.833E-1	1.242E+1	1.596E+1
-4.817E-1	1.242E+1	1.618E+1
-4.882E-1	1.245E+1	1.617E+1
-4.882E-1	1.238E+1	1.604E+1
-4.849E-1	1.241E+1	1.600E+1
-4.817E-1	1.251E+1	1.610E+1
-4.866E-1	1.265E+1	1.596E+1
-4.882E-1	1.243E+1	1.593E+1
-4.866E-1	1.253E+1	1.618E+1
-4.866E-1	1.239E+1	1.598E+1
-4.866E-1	1.239E+1	1.599E+1
-4.882E-1	1.256E+1	1.610E+1
-4.849E-1	1.243E+1	1.604E+1
-4.849E-1	1.251E+1	1.610E+1
-4.849E-1	1.247E+1	1.598E+1
-4.898E-1	1.246E+1	1.616E+1
-4.849E-1	1.247E+1	1.598E+1
-4.801E-1	1.257E+1	1.611E+1
-4.866E-1	1.242E+1	1.604E+1
-4.898E-1	1.249E+1	1.621E+1
-4.849E-1	1.237E+1	1.596E+1
-4.833E-1	1.256E+1	1.592E+1
-4.898E-1	1.255E+1	1.604E+1
-4.914E-1	1.245E+1	1.604E+1
-4.849E-1	1.236E+1	1.617E+1
-4.817E-1	1.252E+1	1.595E+1
-4.849E-1	1.234E+1	1.614E+1
-4.914E-1	1.247E+1	1.619E+1
-4.833E-1	1.246E+1	1.598E+1
-4.817E-1	1.220E+1	1.605E+1
-4.833E-1	1.237E+1	1.617E+1
-4.866E-1	1.251E+1	1.597E+1
-4.849E-1	1.249E+1	1.607E+1
-4.833E-1	1.243E+1	1.600E+1
-4.866E-1	1.242E+1	1.597E+1
-4.898E-1	1.231E+1	1.603E+1
-4.849E-1	1.257E+1	1.618E+1
-4.801E-1	1.238E+1	1.608E+1
-4.833E-1	1.240E+1	1.615E+1
-4.914E-1	1.241E+1	1.609E+1
-4.866E-1	1.247E+1	1.623E+1
-4.833E-1	1.232E+1	1.603E+1
-4.849E-1	1.248E+1	1.605E+1
-4.882E-1	1.259E+1	1.611E+1
-4.849E-1	1.241E+1	1.612E+1
-4.833E-1	1.235E+1	1.611E+1
-4.849E-1	1.241E+1	1.605E+1
-4.898E-1	1.248E+1	1.598E+1
-4.849E-1	1.253E+1	1.611E+1
-4.817E-1	1.239E+1	1.594E+1
-4.849E-1	1.250E+1	1.603E+1
-4.914E-1	1.250E+1	1.625E+1
-4.866E-1	1.242E+1	1.610E+1
-4.833E-1	1.236E+1	1.610E+1
-4.866E-1	1.242E+1	1.615E+1
-4.898E-1	1.245E+1	1.610E+1
-4.849E-1	1.245E+1	1.606E+1
-4.801E-1	1.242E+1	1.612E+1
-4.882E-1	1.247E+1	1.610E+1
-4.882E-1	1.259E+1	1.588E+1
-4.866E-1	1.248E+1	1.610E+1
-4.817E-1	1.245E+1	1.600E+1
-4.849E-1	1.246E+1	1.593E+1
-4.914E-1	1.249E+1	1.612E+1
-4.849E-1	1.260E+1	1.595E+1
-4.801E-1	1.248E+1	1.599E+1
-4.866E-1	1.242E+1	1.603E+1
-4.866E-1	1.263E+1	1.606E+1
-4.849E-1	1.253E+1	1.611E+1
-4.849E-1	1.249E+1	1.609E+1
-4.849E-1	1.249E+1	1.603E+1
-4.882E-1	1.248E+1	1.578E+1
-4.866E-1	1.237E+1	1.621E+1
-4.817E-1	1.244E+1	1.595E+1
-4.833E-1	1.245E+1	1.604E+1
-4.898E-1	1.243E+1	1.614E+1
-4.866E-1	1.252E+1	1.603E+1
-4.801E-1	1.255E+1	1.614E+1
-4.833E-1	1.248E+1	1.605E+1
-4.882E-1	1.247E+1	1.600E+1
-4.849E-1	1.247E+1	1.612E+1
-4.833E-1	1.245E+1	1.609E+1
-4.866E-1	1.248E+1	1.611E+1
-4.914E-1	1.254E+1	1.615E+1
-4.833E-1	1.248E+1	1.605E+1
-4.801E-1	1.251E+1	1.624E+1
-4.882E-1	1.239E+1	1.599E+1
-4.882E-1	1.245E+1	1.600E+1
-4.833E-1	1.247E+1	1.597E+1
-4.833E-1	1.241E+1	1.602E+1
-4.898E-1	1.250E+1	1.610E+1
-4.882E-1	1.243E+1	1.598E+1
-4.866E-1	1.247E+1	1.605E+1
-4.817E-1	1.241E+1	1.612E+1
-4.849E-1	1.254E+1	1.601E+1
-4.898E-1	1.249E+1	1.613E+1
-4.849E-1	1.243E+1	1.607E+1
-4.817E-1	1.249E+1	1.603E+1
-4.882E-1	1.255E+1	1.613E+1
-4.882E-1	1.253E+1	1.608E+1
-4.833E-1	1.266E+1	1.621E+1
-4.817E-1	1.248E+1	1.601E+1
-4.882E-1	1.244E+1	1.591E+1
-4.898E-1	1.246E+1	1.603E+1
-4.849E-1	1.253E+1	1.596E+1
-4.801E-1	1.257E+1	1.618E+1
-4.866E-1	1.251E+1	1.603E+1
-4.882E-1	1.231E+1	1.608E+1
-4.882E-1	1.250E+1	1.608E+1
-4.817E-1	1.248E+1	1.608E+1
-4.866E-1	1.252E+1	1.616E+1
-4.882E-1	1.254E+1	1.601E+1
-4.849E-1	1.242E+1	1.613E+1
-4.817E-1	1.252E+1	1.603E+1
-4.866E-1	1.245E+1	1.593E+1
-4.898E-1	1.255E+1	1.606E+1
-4.866E-1	1.249E+1	1.625E+1
-4.817E-1	1.243E+1	1.610E+1
-4.882E-1	1.259E+1	1.611E+1
-4.898E-1	1.249E+1	1.614E+1
-4.833E-1	1.234E+1	1.599E+1
-4.833E-1	1.246E+1	1.608E+1
-4.866E-1	1.255E+1	1.607E+1
-4.898E-1	1.248E+1	1.596E+1
-4.833E-1	1.246E+1	1.598E+1
-4.817E-1	1.255E+1	1.608E+1
-4.866E-1	1.243E+1	1.609E+1
-4.898E-1	1.258E+1	1.604E+1
-4.849E-1	1.248E+1	1.600E+1
-4.817E-1	1.238E+1	1.606E+1
-4.849E-1	1.241E+1	1.598E+1
-4.898E-1	1.252E+1	1.595E+1
-4.866E-1	1.240E+1	1.610E+1
-4.833E-1	1.254E+1	1.595E+1
-4.866E-1	1.257E+1	1.608E+1
-4.866E-1	1.248E+1	1.605E+1
-4.833E-1	1.236E+1	1.600E+1
-4.849E-1	1.252E+1	1.612E+1
-4.866E-1	1.229E+1	1.590E+1
-4.898E-1	1.251E+1	1.600E+1
-4.849E-1	1.252E+1	1.599E+1
-4.817E-1	1.255E+1	1.603E+1
-4.849E-1	1.241E+1	1.603E+1
-4.914E-1	1.255E+1	1.598E+1
-4.849E-1	1.240E+1	1.608E+1
-4.833E-1	1.242E+1	1.597E+1
-4.849E-1	1.251E+1	1.608E+1
-4.914E-1	1.252E+1	1.608E+1
-4.849E-1	1.241E+1	1.603E+1
-4.849E-1	1.257E+1	1.610E+1
-4.866E-1	1.242E+1	1.606E+1
-4.898E-1	1.239E+1	1.607E+1
-4.849E-1	1.251E+1	1.605E+1
-4.801E-1	1.244E+1	1.598E+1
-4.866E-1	1.240E+1	1.605E+1
-4.914E-1	1.256E+1	1.595E+1
-4.849E-1	1.241E+1	1.591E+1
-4.849E-1	1.248E+1	1.604E+1
-4.849E-1	1.256E+1	1.615E+1
-4.930E-1	1.257E+1	1.614E+1
-4.849E-1	1.259E+1	1.606E+1
-4.817E-1	1.252E+1	1.606E+1
-4.849E-1	1.247E+1	1.608E+1
-4.882E-1	1.254E+1	1.620E+1
-4.849E-1	1.252E+1	1.596E+1
-4.849E-1	1.241E+1	1.598E+1
-4.849E-1	1.238E+1	1.617E+1
-4.898E-1	1.231E+1	1.603E+1
-4.849E-1	1.247E+1	1.591E+1
-4.817E-1	1.252E+1	1.604E+1
-4.849E-1	1.254E+1	1.610E+1
-4.882E-1	1.236E+1	1.619E+1
-4.849E-1	1.259E+1	1.600E+1
-4.833E-1	1.255E+1	1.606E+1
-4.866E-1	1.248E+1	1.603E+1
-4.898E-1	1.239E+1	1.603E+1
-4.849E-1	1.251E+1	1.608E+1
-4.817E-1	1.244E+1	1.609E+1
-4.866E-1	1.249E+1	1.616E+1
-4.914E-1	1.254E+1	1.608E+1
-4.833E-1	1.250E+1	1.591E+1
-4.817E-1	1.240E+1	1.603E+1
-4.849E-1	1.251E+1	1.613E+1
-4.898E-1	1.253E+1	1.603E+1
-4.817E-1	1.244E+1	1.592E+1
-4.817E-1	1.252E+1	1.594E+1
-4.849E-1	1.247E+1	1.612E+1
-4.914E-1	1.248E+1	1.603E+1
-4.866E-1	1.233E+1	1.603E+1
-4.849E-1	1.245E+1	1.606E+1
-4.882E-1	1.260E+1	1.600E+1
-4.914E-1	1.249E+1	1.610E+1
-4.849E-1	1.253E+1	1.618E+1
-4.817E-1	1.253E+1	1.603E+1
-4.882E-1	1.252E+1	1.590E+1
-4.882E-1	1.255E+1	1.598E+1
-4.849E-1	1.243E+1	1.606E+1
-4.817E-1	1.233E+1	1.610E+1
-4.866E-1	1.245E+1	1.603E+1
-4.914E-1	1.242E+1	1.612E+1
-4.849E-1	1.251E+1	1.605E+1
-4.817E-1	1.236E+1	1.615E+1
-4.866E-1	1.242E+1	1.612E+1
-4.898E-1	1.253E+1	1.611E+1
-4.882E-1	1.248E+1	1.611E+1
-4.833E-1	1.238E+1	1.609E+1
-4.833E-1	1.249E+1	1.613E+1
-4.914E-1	1.248E+1	1.594E+1
-4.866E-1	1.252E+1	1.607E+1
-4.801E-1	1.243E+1	1.603E+1
-4.849E-1	1.255E+1	1.609E+1
-4.882E-1	1.244E+1	1.594E+1
-4.866E-1	1.259E+1	1.603E+1
-4.817E-1	1.247E+1	1.605E+1
-4.882E-1	1.248E+1	1.614E+1
-4.914E-1	1.241E+1	1.614E+1
-4.849E-1	1.237E+1	1.601E+1
-4.849E-1	1.243E+1	1.618E+1
-4.849E-1	1.247E+1	1.605E+1
-4.882E-1	1.243E+1	1.599E+1
-4.849E-1	1.255E+1	1.589E+1
-4.817E-1	1.247E+1	1.614E+1
-4.866E-1	1.239E+1	1.606E+1
-4.882E-1	1.262E+1	1.598E+1
-4.849E-1	1.240E+1	1.622E+1
-4.817E-1	1.256E+1	1.616E+1
-4.882E-1	1.248E+1	1.605E+1
-4.898E-1	1.244E+1	1.602E+1
-4.866E-1	1.261E+1	1.613E+1
-4.817E-1	1.260E+1	1.593E+1
-4.866E-1	1.262E+1	1.617E+1
-4.914E-1	1.252E+1	1.584E+1
-4.833E-1	1.252E+1	1.604E+1
-4.849E-1	1.246E+1	1.608E+1
-4.882E-1	1.253E+1	1.609E+1
-4.914E-1	1.250E+1	1.602E+1
-4.866E-1	1.236E+1	1.595E+1
-4.833E-1	1.258E+1	1.599E+1
-4.849E-1	1.249E+1	1.609E+1
-4.882E-1	1.250E+1	1.602E+1
-4.866E-1	1.248E+1	1.589E+1
-4.801E-1	1.252E+1	1.605E+1
-4.866E-1	1.240E+1	1.599E+1
-4.914E-1	1.243E+1	1.617E+1
-4.866E-1	1.237E+1	1.588E+1
-4.817E-1	1.250E+1	1.612E+1
-4.849E-1	1.243E+1	1.600E+1
-4.914E-1	1.246E+1	1.615E+1
-4.866E-1	1.249E+1	1.611E+1
-4.833E-1	1.234E+1	1.599E+1
-4.866E-1	1.250E+1	1.605E+1
-4.930E-1	1.266E+1	1.612E+1
-4.849E-1	1.242E+1	1.603E+1
-4.817E-1	1.246E+1	1.600E+1
-4.866E-1	1.248E+1	1.592E+1
-4.882E-1	1.247E+1	1.603E+1
-4.882E-1	1.235E+1	1.599E+1
-4.833E-1	1.242E+1	1.594E+1
-4.866E-1	1.243E+1	1.611E+1
-4.882E-1	1.243E+1	1.605E+1
-4.882E-1	1.250E+1	1.607E+1
-4.849E-1	1.239E+1	1.602E+1
-4.849E-1	1.252E+1	1.601E+1
-4.882E-1	1.253E+1	1.611E+1
-4.866E-1	1.253E+1	1.615E+1
-4.801E-1	1.252E+1	1.616E+1
-4.849E-1	1.249E+1	1.599E+1
-4.898E-1	1.246E+1	1.600E+1
-4.866E-1	1.247E+1	1.602E+1
-4.801E-1	1.240E+1	1.615E+1
-4.866E-1	1.255E+1	1.598E+1
-4.914E-1	1.249E+1	1.605E+1
-4.866E-1	1.238E+1	1.606E+1
-4.833E-1	1.253E+1	1.602E+1
-4.898E-1	1.245E+1	1.605E+1
-4.898E-1	1.258E+1	1.604E+1
-4.866E-1	1.247E+1	1.608E+1
-4.849E-1	1.263E+1	1.613E+1
-4.898E-1	1.243E+1	1.606E+1
-4.898E-1	1.245E+1	1.613E+1
-4.866E-1	1.250E+1	1.608E+1
-4.817E-1	1.239E+1	1.600E+1
-4.849E-1	1.242E+1	1.607E+1
-4.882E-1	1.233E+1	1.608E+1
-4.849E-1	1.240E+1	1.592E+1
-4.833E-1	1.248E+1	1.615E+1
-4.866E-1	1.250E+1	1.599E+1
-4.930E-1	1.240E+1	1.614E+1
-4.866E-1	1.250E+1	1.591E+1
-4.833E-1	1.241E+1	1.597E+1
-4.866E-1	1.249E+1	1.593E+1
-4.898E-1	1.248E+1	1.605E+1
-4.849E-1	1.248E+1	1.584E+1
-4.833E-1	1.250E+1	1.603E+1
-4.849E-1	1.249E+1	1.602E+1
-4.898E-1	1.247E+1	1.599E+1
-4.849E-1	1.254E+1	1.620E+1
-4.833E-1	1.243E+1	1.586E+1
-4.833E-1	1.239E+1	1.598E+1
-4.882E-1	1.264E+1	1.609E+1
-4.882E-1	1.244E+1	1.613E+1
-4.833E-1	1.255E+1	1.610E+1
-4.866E-1	1.240E+1	1.600E+1
-4.914E-1	1.243E+1	1.605E+1
-4.882E-1	1.234E+1	1.588E+1
-4.833E-1	1.263E+1	1.616E+1
-4.866E-1	1.242E+1	1.612E+1
-4.914E-1	1.253E+1	1.599E+1
-4.833E-1	1.246E+1	1.609E+1
-4.817E-1	1.256E+1	1.591E+1
-4.866E-1	1.246E+1	1.617E+1
-4.882E-1	1.251E+1	1.593E+1
-4.849E-1	1.259E+1	1.606E+1
-4.849E-1	1.244E+1	1.608E+1
-4.882E-1	1.233E+1	1.604E+1
-4.882E-1	1.238E+1	1.603E+1
-4.866E-1	1.248E+1	1.603E+1
-4.817E-1	1.247E+1	1.606E+1
-4.882E-1	1.242E+1	1.618E+1
-4.898E-1	1.235E+1	1.602E+1
-4.882E-1	1.241E+1	1.603E+1
-4.784E-1	1.234E+1	1.599E+1
-4.882E-1	1.254E+1	1.613E+1
-4.882E-1	1.245E+1	1.596E+1
-4.866E-1	1.243E+1	1.601E+1
-4.849E-1	1.242E+1	1.602E+1
-4.849E-1	1.245E+1	1.612E+1
-4.898E-1	1.231E+1	1.608E+1
-4.898E-1	1.245E+1	1.612E+1
-4.833E-1	1.240E+1	1.597E+1
-4.866E-1	1.253E+1	1.604E+1
-4.882E-1	1.251E+1	1.611E+1
-4.866E-1	1.244E+1	1.602E+1
-4.833E-1	1.241E+1	1.601E+1
-4.833E-1	1.249E+1	1.611E+1
-4.914E-1	1.245E+1	1.621E+1
-4.866E-1	1.250E+1	1.599E+1
-4.849E-1	1.257E+1	1.614E+1
-4.866E-1	1.253E+1	1.596E+1
-4.898E-1	1.249E+1	1.609E+1
-4.849E-1	1.247E+1	1.611E+1
-4.817E-1	1.244E+1	1.609E+1
-4.866E-1	1.257E+1	1.598E+1
-4.930E-1	1.253E+1	1.609E+1
-4.882E-1	1.244E+1	1.621E+1
-4.849E-1	1.241E+1	1.607E+1
-4.849E-1	1.245E+1	1.614E+1
-4.930E-1	1.244E+1	1.608E+1
-4.882E-1	1.236E+1	1.608E+1
-4.833E-1	1.248E+1	1.606E+1
-4.866E-1	1.240E+1	1.603E+1
-4.914E-1	1.245E+1	1.603E+1
-4.833E-1	1.248E+1	1.588E+1
-4.817E-1	1.246E+1	1.616E+1
-4.866E-1	1.252E+1	1.597E+1
-4.898E-1	1.248E+1	1.612E+1
-4.833E-1	1.241E+1	1.619E+1
-4.817E-1	1.259E+1	1.605E+1
-4.882E-1	1.256E+1	1.594E+1
-4.898E-1	1.249E+1	1.590E+1
-4.866E-1	1.248E+1	1.623E+1
-4.817E-1	1.236E+1	1.624E+1
-4.866E-1	1.247E+1	1.592E+1
-4.914E-1	1.252E+1	1.603E+1
-4.866E-1	1.242E+1	1.595E+1
-4.833E-1	1.260E+1	1.591E+1
-4.849E-1	1.254E+1	1.610E+1
-4.898E-1	1.260E+1	1.593E+1
-4.898E-1	1.252E+1	1.603E+1
-4.833E-1	1.253E+1	1.596E+1
-4.849E-1	1.247E+1	1.595E+1
-4.930E-1	1.266E+1	1.626E+1
-4.866E-1	1.238E+1	1.602E+1
-4.833E-1	1.232E+1	1.613E+1
-4.898E-1	1.251E+1	1.603E+1
-4.882E-1	1.252E+1	1.626E+1
-4.866E-1	1.247E+1	1.603E+1
-4.833E-1	1.244E+1	1.605E+1
-4.882E-1	1.247E+1	1.602E+1
-4.930E-1	1.251E+1	1.597E+1
-4.882E-1	1.247E+1	1.603E+1
-4.817E-1	1.239E+1	1.608E+1
-4.866E-1	1.242E+1	1.607E+1
-4.898E-1	1.237E+1	1.613E+1
-4.849E-1	1.233E+1	1.594E+1
-4.833E-1	1.232E+1	1.600E+1
-4.882E-1	1.242E+1	1.605E+1
-4.914E-1	1.247E+1	1.605E+1
-4.866E-1	1.251E+1	1.600E+1
-4.833E-1	1.257E+1	1.602E+1
-4.882E-1	1.250E+1	1.609E+1
-4.914E-1	1.233E+1	1.603E+1
-4.898E-1	1.238E+1	1.610E+1
-4.833E-1	1.250E+1	1.589E+1
-4.866E-1	1.246E+1	1.603E+1
-4.914E-1	1.244E+1	1.584E+1
-4.882E-1	1.249E+1	1.622E+1
-4.833E-1	1.243E+1	1.616E+1
-4.898E-1	1.248E+1	1.585E+1
-4.914E-1	1.255E+1	1.611E+1
-4.866E-1	1.260E+1	1.609E+1
-4.833E-1	1.240E+1	1.608E+1
-4.866E-1	1.258E+1	1.610E+1
-4.914E-1	1.248E+1	1.604E+1
-4.849E-1	1.240E+1	1.612E+1
-4.866E-1	1.252E+1	1.599E+1
-4.882E-1	1.252E+1	1.616E+1
-4.914E-1	1.256E+1	1.596E+1
-4.882E-1	1.242E+1	1.613E+1
-4.833E-1	1.251E+1	1.593E+1
-4.849E-1	1.252E+1	1.613E+1
-4.898E-1	1.241E+1	1.603E+1
-4.882E-1	1.255E+1	1.614E+1
-4.817E-1	1.252E+1	1.604E+1
-4.849E-1	1.245E+1	1.575E+1
-4.914E-1	1.249E+1	1.626E+1
[truncated: 483,809 more rows]
