# Supplementary material for: Improved ANAP incorporation and VCF analysis reveal details of P2X7 current facilitation and a limited conformational interplay between ATP binding and the intracellular ballast domain
Source: eLife. 2023 Jan 4;12:e82479. doi: 10.7554/eLife.82479 (PMC9859053; doi:10.7554/eLife.82479)
Supplement: Table 2—source data 1. [file elife-82479-table2-data1.zip › Table-2_source-data-1/22k24-09.csv]

-1.265E-1
-1.297E-1
-1.249E-1
-1.265E-1
-1.297E-1
-1.265E-1
-1.297E-1
-1.281E-1
-1.281E-1
-1.297E-1
-1.330E-1
-1.281E-1
-1.249E-1
-1.297E-1
-1.297E-1
-1.265E-1
-1.281E-1
-1.297E-1
-1.297E-1
-1.313E-1
-1.249E-1
-1.297E-1
-1.281E-1
-1.281E-1
-1.249E-1
-1.297E-1
-1.297E-1
-1.265E-1
-1.297E-1
-1.313E-1
-1.313E-1
-1.265E-1
-1.281E-1
-1.297E-1
-1.297E-1
-1.265E-1
-1.265E-1
-1.281E-1
-1.297E-1
-1.297E-1
-1.265E-1
-1.281E-1
-1.330E-1
-1.281E-1
-1.265E-1
-1.281E-1
-1.313E-1
-1.297E-1
-1.265E-1
-1.313E-1
-1.297E-1
-1.265E-1
-1.265E-1
-1.281E-1
-1.313E-1
-1.297E-1
-1.281E-1
-1.281E-1
-1.330E-1
-1.281E-1
-1.265E-1
-1.313E-1
-1.297E-1
-1.281E-1
-1.265E-1
-1.297E-1
-1.297E-1
-1.281E-1
-1.281E-1
-1.330E-1
-1.297E-1
-1.281E-1
-1.297E-1
-1.281E-1
-1.330E-1
-1.297E-1
-1.281E-1
-1.313E-1
-1.297E-1
-1.281E-1
-1.297E-1
-1.281E-1
-1.297E-1
-1.281E-1
-1.265E-1
-1.330E-1
-1.313E-1
-1.297E-1
-1.265E-1
-1.297E-1
-1.297E-1
-1.313E-1
-1.281E-1
-1.297E-1
-1.313E-1
-1.281E-1
-1.249E-1
-1.313E-1
-1.297E-1
-1.265E-1
-1.281E-1
-1.281E-1
-1.346E-1
-1.297E-1
-1.281E-1
-1.281E-1
-1.330E-1
-1.313E-1
-1.281E-1
-1.297E-1
-1.297E-1
-1.281E-1
-1.281E-1
-1.297E-1
-1.330E-1
-1.281E-1
-1.297E-1
-1.313E-1
-1.297E-1
-1.281E-1
-1.265E-1
-1.297E-1
-1.330E-1
-1.313E-1
-1.313E-1
-1.297E-1
-1.297E-1
-1.281E-1
-1.265E-1
-1.297E-1
-1.297E-1
-1.281E-1
-1.249E-1
-1.281E-1
-1.346E-1
-1.297E-1
-1.281E-1
-1.297E-1
-1.297E-1
-1.281E-1
-1.281E-1
-1.313E-1
-1.330E-1
-1.265E-1
-1.265E-1
-1.297E-1
-1.330E-1
-1.281E-1
-1.281E-1
-1.313E-1
-1.313E-1
-1.249E-1
-1.297E-1
-1.297E-1
-1.281E-1
-1.297E-1
-1.313E-1
-1.297E-1
-1.330E-1
-1.281E-1
-1.281E-1
-1.281E-1
-1.346E-1
-1.313E-1
-1.297E-1
-1.330E-1
-1.330E-1
-1.297E-1
-1.265E-1
-1.330E-1
-1.313E-1
-1.313E-1
-1.281E-1
-1.281E-1
-1.313E-1
-1.281E-1
-1.297E-1
-1.297E-1
-1.297E-1
-1.297E-1
-1.281E-1
-1.297E-1
-1.330E-1
-1.281E-1
-1.281E-1
-1.330E-1
-1.330E-1
-1.297E-1
-1.281E-1
-1.297E-1
-1.313E-1
-1.330E-1
-1.265E-1
-1.297E-1
-1.313E-1
-1.281E-1
-1.281E-1
-1.346E-1
-1.313E-1
-1.297E-1
-1.297E-1
-1.297E-1
-1.313E-1
-1.281E-1
-1.313E-1
-1.297E-1
-1.297E-1
-1.297E-1
-1.281E-1
-1.330E-1
-1.330E-1
-1.297E-1
-1.281E-1
-1.346E-1
-1.297E-1
-1.313E-1
-1.265E-1
-1.330E-1
-1.330E-1
-1.297E-1
-1.297E-1
-1.330E-1
-1.313E-1
-1.297E-1
-1.281E-1
-1.281E-1
-1.297E-1
-1.297E-1
-1.265E-1
-1.313E-1
-1.313E-1
-1.281E-1
-1.281E-1
-1.297E-1
-1.313E-1
-1.297E-1
-1.297E-1
-1.313E-1
-1.330E-1
-1.297E-1
-1.297E-1
-1.297E-1
-1.281E-1
-1.297E-1
-1.297E-1
-1.330E-1
-1.330E-1
-1.330E-1
-1.297E-1
-1.313E-1
-1.330E-1
-1.297E-1
-1.281E-1
-1.313E-1
-1.297E-1
-1.297E-1
-1.281E-1
-1.313E-1
-1.297E-1
-1.297E-1
-1.297E-1
-1.313E-1
-1.313E-1
-1.281E-1
-1.297E-1
-1.346E-1
-1.313E-1
-1.281E-1
-1.297E-1
-1.313E-1
-1.330E-1
-1.265E-1
-1.313E-1
-1.330E-1
-1.330E-1
-1.313E-1
-1.313E-1
-1.297E-1
-1.346E-1
-1.313E-1
-1.281E-1
-1.313E-1
-1.330E-1
-1.297E-1
-1.313E-1
-1.346E-1
-1.313E-1
-1.313E-1
-1.313E-1
-1.313E-1
-1.313E-1
-1.297E-1
-1.265E-1
-1.297E-1
-1.313E-1
-1.297E-1
-1.297E-1
-1.297E-1
-1.330E-1
-1.297E-1
-1.281E-1
-1.330E-1
-1.297E-1
-1.313E-1
-1.297E-1
-1.297E-1
-1.313E-1
-1.330E-1
-1.281E-1
-1.330E-1
-1.330E-1
-1.297E-1
-1.297E-1
-1.281E-1
-1.297E-1
-1.297E-1
-1.297E-1
-1.313E-1
-1.330E-1
-1.313E-1
-1.281E-1
-1.297E-1
-1.346E-1
-1.297E-1
-1.297E-1
-1.313E-1
-1.330E-1
-1.281E-1
-1.297E-1
-1.313E-1
-1.330E-1
-1.297E-1
-1.281E-1
-1.313E-1
-1.346E-1
-1.313E-1
-1.297E-1
-1.330E-1
-1.330E-1
-1.265E-1
-1.297E-1
-1.313E-1
-1.330E-1
-1.297E-1
-1.297E-1
-1.313E-1
-1.313E-1
-1.281E-1
-1.313E-1
-1.330E-1
-1.330E-1
-1.313E-1
-1.313E-1
-1.330E-1
-1.346E-1
-1.297E-1
-1.313E-1
-1.313E-1
-1.313E-1
-1.313E-1
-1.297E-1
-1.313E-1
-1.330E-1
-1.281E-1
-1.297E-1
-1.297E-1
-1.330E-1
-1.313E-1
-1.313E-1
-1.313E-1
-1.313E-1
-1.297E-1
-1.265E-1
-1.330E-1
-1.330E-1
-1.297E-1
-1.281E-1
-1.313E-1
-1.313E-1
-1.313E-1
-1.313E-1
-1.297E-1
-1.346E-1
-1.281E-1
-1.265E-1
-1.313E-1
-1.346E-1
-1.297E-1
-1.313E-1
-1.330E-1
-1.313E-1
-1.313E-1
-1.297E-1
-1.313E-1
-1.330E-1
-1.281E-1
-1.297E-1
-1.346E-1
-1.313E-1
-1.297E-1
-1.297E-1
-1.297E-1
-1.313E-1
-1.297E-1
-1.313E-1
-1.346E-1
-1.346E-1
-1.313E-1
-1.313E-1
-1.330E-1
-1.313E-1
-1.297E-1
-1.297E-1
-1.313E-1
-1.362E-1
-1.313E-1
-1.313E-1
-1.313E-1
-1.330E-1
-1.313E-1
-1.297E-1
-1.330E-1
-1.346E-1
-1.313E-1
-1.330E-1
-1.330E-1
-1.330E-1
-1.313E-1
-1.281E-1
-1.313E-1
-1.346E-1
-1.313E-1
-1.281E-1
-1.346E-1
-1.313E-1
-1.297E-1
-1.313E-1
-1.330E-1
-1.330E-1
-1.313E-1
-1.281E-1
-1.346E-1
-1.330E-1
-1.297E-1
-1.297E-1
-1.330E-1
-1.330E-1
-1.297E-1
-1.330E-1
-1.313E-1
-1.346E-1
-1.297E-1
-1.297E-1
-1.313E-1
-1.313E-1
-1.313E-1
-1.281E-1
-1.313E-1
-1.362E-1
-1.362E-1
-1.297E-1
-1.313E-1
-1.330E-1
-1.297E-1
-1.297E-1
-1.313E-1
-1.313E-1
-1.313E-1
-1.297E-1
-1.313E-1
-1.346E-1
-1.313E-1
-1.297E-1
-1.313E-1
-1.330E-1
-1.281E-1
-1.313E-1
-1.330E-1
-1.346E-1
-1.313E-1
-1.313E-1
-1.297E-1
-1.313E-1
-1.281E-1
-1.297E-1
-1.330E-1
-1.330E-1
-1.313E-1
-1.313E-1
-1.330E-1
-1.346E-1
-1.330E-1
-1.297E-1
-1.313E-1
-1.346E-1
-1.346E-1
-1.330E-1
-1.313E-1
-1.346E-1
-1.330E-1
-1.297E-1
-1.297E-1
-1.346E-1
-1.297E-1
-1.313E-1
-1.330E-1
-1.330E-1
-1.313E-1
-1.297E-1
-1.297E-1
-1.346E-1
-1.297E-1
-1.313E-1
-1.330E-1
-1.330E-1
-1.330E-1
-1.281E-1
-1.346E-1
-1.346E-1
-1.313E-1
-1.313E-1
-1.313E-1
-1.346E-1
-1.313E-1
-1.313E-1
-1.330E-1
-1.362E-1
-1.313E-1
-1.313E-1
-1.313E-1
-1.362E-1
-1.313E-1
-1.297E-1
-1.313E-1
-1.330E-1
-1.330E-1
-1.297E-1
-1.313E-1
-1.346E-1
-1.346E-1
-1.313E-1
-1.330E-1
-1.362E-1
-1.330E-1
-1.330E-1
-1.330E-1
-1.362E-1
-1.297E-1
-1.330E-1
-1.330E-1
-1.362E-1
-1.313E-1
-1.330E-1
-1.330E-1
-1.330E-1
-1.297E-1
-1.330E-1
-1.346E-1
-1.330E-1
-1.330E-1
-1.313E-1
-1.346E-1
-1.313E-1
-1.330E-1
-1.313E-1
-1.346E-1
-1.313E-1
-1.313E-1
-1.281E-1
-1.330E-1
-1.346E-1
-1.330E-1
-1.313E-1
-1.330E-1
-1.362E-1
-1.346E-1
-1.297E-1
-1.297E-1
-1.346E-1
-1.346E-1
-1.297E-1
-1.313E-1
-1.330E-1
-1.346E-1
-1.297E-1
-1.330E-1
-1.346E-1
-1.313E-1
-1.297E-1
-1.313E-1
-1.313E-1
-1.297E-1
-1.313E-1
-1.313E-1
-1.346E-1
-1.313E-1
-1.297E-1
-1.346E-1
-1.362E-1
-1.313E-1
-1.330E-1
-1.330E-1
-1.362E-1
-1.313E-1
-1.297E-1
-1.346E-1
-1.330E-1
-1.313E-1
-1.330E-1
-1.330E-1
-1.346E-1
-1.330E-1
-1.346E-1
-1.362E-1
-1.346E-1
-1.330E-1
-1.313E-1
-1.330E-1
-1.330E-1
-1.330E-1
-1.313E-1
-1.346E-1
-1.362E-1
-1.330E-1
-1.281E-1
-1.313E-1
-1.330E-1
-1.330E-1
-1.297E-1
-1.330E-1
-1.346E-1
-1.281E-1
-1.297E-1
-1.362E-1
-1.346E-1
-1.330E-1
-1.313E-1
-1.346E-1
-1.362E-1
-1.330E-1
-1.297E-1
-1.330E-1
-1.346E-1
-1.297E-1
-1.313E-1
-1.346E-1
-1.330E-1
-1.313E-1
-1.313E-1
-1.313E-1
-1.378E-1
-1.313E-1
-1.313E-1
-1.330E-1
-1.346E-1
-1.313E-1
-1.313E-1
-1.330E-1
-1.346E-1
-1.330E-1
-1.281E-1
-1.313E-1
-1.346E-1
-1.313E-1
-1.346E-1
-1.330E-1
-1.362E-1
-1.346E-1
-1.297E-1
-1.346E-1
-1.362E-1
-1.330E-1
-1.346E-1
-1.362E-1
-1.330E-1
-1.313E-1
-1.330E-1
-1.330E-1
-1.346E-1
-1.313E-1
-1.330E-1
-1.346E-1
-1.346E-1
-1.330E-1
-1.297E-1
-1.313E-1
-1.313E-1
-1.313E-1
-1.313E-1
-1.313E-1
-1.330E-1
-1.330E-1
-1.330E-1
-1.330E-1
-1.346E-1
-1.330E-1
-1.297E-1
-1.330E-1
-1.346E-1
-1.313E-1
-1.313E-1
-1.313E-1
-1.362E-1
-1.330E-1
-1.330E-1
-1.346E-1
-1.346E-1
-1.330E-1
-1.330E-1
-1.330E-1
-1.346E-1
-1.346E-1
-1.330E-1
-1.346E-1
-1.330E-1
-1.330E-1
-1.313E-1
-1.362E-1
-1.330E-1
-1.330E-1
-1.330E-1
-1.313E-1
-1.346E-1
-1.330E-1
-1.313E-1
-1.330E-1
-1.346E-1
-1.330E-1
-1.313E-1
-1.346E-1
-1.362E-1
-1.313E-1
-1.330E-1
-1.346E-1
-1.362E-1
-1.313E-1
-1.313E-1
-1.346E-1
-1.362E-1
-1.346E-1
-1.297E-1
-1.330E-1
-1.346E-1
-1.346E-1
-1.346E-1
-1.330E-1
-1.330E-1
-1.330E-1
-1.297E-1
-1.330E-1
-1.362E-1
-1.313E-1
-1.313E-1
-1.346E-1
-1.330E-1
-1.313E-1
-1.346E-1
-1.330E-1
-1.346E-1
-1.346E-1
-1.297E-1
-1.330E-1
-1.346E-1
-1.330E-1
-1.313E-1
-1.346E-1
-1.346E-1
-1.330E-1
-1.330E-1
-1.346E-1
-1.346E-1
-1.330E-1
-1.346E-1
-1.346E-1
-1.378E-1
-1.330E-1
-1.313E-1
-1.330E-1
-1.330E-1
-1.330E-1
-1.346E-1
-1.330E-1
-1.362E-1
-1.330E-1
-1.330E-1
-1.297E-1
-1.346E-1
-1.362E-1
-1.313E-1
-1.330E-1
-1.330E-1
-1.346E-1
-1.330E-1
-1.346E-1
-1.362E-1
-1.346E-1
-1.330E-1
-1.362E-1
-1.346E-1
-1.313E-1
-1.330E-1
-1.330E-1
-1.362E-1
-1.330E-1
-1.330E-1
-1.346E-1
-1.330E-1
-1.330E-1
-1.346E-1
-1.346E-1
-1.313E-1
-1.330E-1
-1.330E-1
-1.330E-1
-1.378E-1
-1.330E-1
-1.281E-1
-1.346E-1
-1.378E-1
-1.346E-1
-1.346E-1
-1.330E-1
-1.378E-1
-1.330E-1
-1.330E-1
-1.362E-1
-1.362E-1
-1.330E-1
-1.330E-1
-1.346E-1
-1.346E-1
-1.330E-1
-1.313E-1
-1.346E-1
-1.330E-1
-1.330E-1
-1.346E-1
-1.346E-1
-1.362E-1
-1.330E-1
-1.297E-1
-1.330E-1
-1.346E-1
-1.362E-1
-1.313E-1
-1.346E-1
-1.346E-1
-1.346E-1
-1.330E-1
-1.362E-1
-1.362E-1
-1.313E-1
-1.330E-1
-1.346E-1
-1.362E-1
-1.346E-1
-1.313E-1
-1.362E-1
-1.362E-1
-1.330E-1
-1.346E-1
-1.330E-1
-1.346E-1
-1.346E-1
-1.330E-1
-1.346E-1
-1.346E-1
-1.346E-1
-1.313E-1
-1.362E-1
-1.346E-1
-1.346E-1
-1.330E-1
-1.346E-1
-1.346E-1
-1.346E-1
-1.346E-1
-1.346E-1
-1.346E-1
-1.330E-1
-1.330E-1
-1.378E-1
-1.378E-1
-1.378E-1
-1.330E-1
-1.362E-1
-1.346E-1
-1.330E-1
-1.330E-1
-1.330E-1
-1.346E-1
-1.330E-1
-1.330E-1
-1.346E-1
-1.362E-1
-1.330E-1
-1.313E-1
-1.330E-1
-1.378E-1
-1.362E-1
-1.313E-1
-1.362E-1
-1.362E-1
-1.330E-1
-1.330E-1
-1.362E-1
-1.330E-1
-1.330E-1
-1.330E-1
-1.346E-1
-1.362E-1
-1.346E-1
-1.346E-1
-1.362E-1
-1.378E-1
-1.378E-1
-1.330E-1
-1.346E-1
-1.362E-1
-1.330E-1
-1.346E-1
-1.346E-1
-1.346E-1
-1.346E-1
-1.297E-1
-1.346E-1
-1.346E-1
-1.362E-1
-1.330E-1
-1.378E-1
-1.378E-1
-1.378E-1
-1.313E-1
-1.330E-1
-1.362E-1
-1.346E-1
-1.313E-1
-1.330E-1
-1.378E-1
-1.362E-1
-1.330E-1
-1.346E-1
-1.313E-1
-1.313E-1
-1.346E-1
-1.362E-1
-1.362E-1
-1.346E-1
-1.313E-1
-1.346E-1
-1.346E-1
-1.330E-1
-1.330E-1
-1.330E-1
-1.362E-1
-1.346E-1
-1.362E-1
-1.362E-1
-1.378E-1
-1.330E-1
-1.346E-1
-1.362E-1
-1.346E-1
-1.346E-1
-1.297E-1
-1.346E-1
-1.378E-1
-1.313E-1
-1.378E-1
-1.346E-1
-1.395E-1
-1.346E-1
-1.330E-1
-1.362E-1
-1.395E-1
-1.346E-1
-1.362E-1
-1.362E-1
-1.362E-1
-1.346E-1
-1.330E-1
-1.346E-1
-1.378E-1
-1.330E-1
-1.378E-1
-1.346E-1
-1.362E-1
-1.378E-1
-1.330E-1
-1.346E-1
-1.362E-1
-1.346E-1
-1.346E-1
-1.362E-1
-1.362E-1
-1.330E-1
-1.330E-1
-1.330E-1
-1.362E-1
-1.330E-1
-1.362E-1
-1.313E-1
-1.395E-1
-1.330E-1
-1.330E-1
-1.362E-1
-1.378E-1
-1.330E-1
-1.346E-1
-1.362E-1
-1.395E-1
-1.362E-1
-1.346E-1
-1.313E-1
-1.346E-1
-1.330E-1
-1.346E-1
-1.362E-1
-1.395E-1
-1.330E-1
-1.330E-1
-1.378E-1
-1.362E-1
-1.362E-1
-1.330E-1
-1.362E-1
-1.395E-1
-1.346E-1
-1.346E-1
-1.362E-1
-1.362E-1
-1.362E-1
-1.346E-1
-1.362E-1
-1.378E-1
-1.330E-1
-1.330E-1
-1.362E-1
-1.378E-1
-1.378E-1
-1.362E-1
-1.330E-1
-1.378E-1
-1.378E-1
-1.313E-1
-1.313E-1
-1.378E-1
-1.378E-1
-1.362E-1
-1.330E-1
-1.395E-1
-1.330E-1
-1.346E-1
-1.346E-1
-1.395E-1
-1.330E-1
-1.346E-1
-1.346E-1
-1.346E-1
-1.330E-1
-1.346E-1
-1.378E-1
-1.395E-1
-1.346E-1
-1.362E-1
-1.330E-1
-1.362E-1
-1.362E-1
-1.330E-1
-1.362E-1
-1.378E-1
-1.395E-1
-1.362E-1
-1.395E-1
-1.395E-1
-1.362E-1
-1.313E-1
-1.362E-1
-1.378E-1
-1.362E-1
-1.362E-1
-1.362E-1
-1.378E-1
-1.378E-1
-1.330E-1
-1.378E-1
-1.378E-1
-1.346E-1
-1.313E-1
-1.313E-1
-1.378E-1
-1.346E-1
-1.346E-1
-1.378E-1
-1.378E-1
-1.362E-1
-1.346E-1
-1.378E-1
-1.362E-1
-1.378E-1
-1.330E-1
-1.362E-1
-1.395E-1
-1.346E-1
-1.330E-1
-1.362E-1
-1.378E-1
-1.346E-1
-1.330E-1
-1.362E-1
-1.362E-1
-1.362E-1
-1.346E-1
-1.378E-1
-1.378E-1
-1.346E-1
-1.378E-1
-1.330E-1
-1.395E-1
-1.395E-1
-1.330E-1
-1.346E-1
-1.378E-1
-1.346E-1
-1.378E-1
-1.362E-1
-1.378E-1
-1.346E-1
-1.346E-1
-1.346E-1
-1.395E-1
-1.395E-1
-1.346E-1
-1.362E-1
-1.378E-1
-1.362E-1
-1.330E-1
-1.378E-1
-1.411E-1
-1.378E-1
-1.313E-1
-1.378E-1
-1.362E-1
-1.313E-1
-1.330E-1
-1.346E-1
-1.378E-1
-1.378E-1
-1.362E-1
-1.346E-1
-1.378E-1
-1.362E-1
-1.346E-1
-1.362E-1
-1.362E-1
-1.346E-1
-1.362E-1
-1.346E-1
-1.378E-1
-1.378E-1
-1.330E-1
-1.362E-1
-1.378E-1
-1.362E-1
-1.362E-1
-1.362E-1
-1.378E-1
-1.378E-1
-1.346E-1
-1.346E-1
-1.411E-1
-1.330E-1
-1.346E-1
-1.362E-1
-1.378E-1
-1.346E-1
-1.362E-1
-1.362E-1
-1.378E-1
-1.362E-1
-1.346E-1
-1.362E-1
-1.395E-1
-1.346E-1
-1.346E-1
-1.346E-1
-1.362E-1
-1.378E-1
-1.346E-1
-1.346E-1
-1.378E-1
-1.378E-1
-1.346E-1
-1.346E-1
-1.346E-1
-1.346E-1
-1.346E-1
-1.362E-1
-1.362E-1
-1.362E-1
-1.362E-1
-1.378E-1
-1.378E-1
-1.395E-1
-1.346E-1
-1.346E-1
-1.362E-1
-1.362E-1
-1.362E-1
-1.378E-1
-1.346E-1
-1.378E-1
-1.346E-1
-1.346E-1
-1.362E-1
-1.378E-1
-1.362E-1
-1.362E-1
-1.378E-1
-1.346E-1
-1.362E-1
-1.362E-1
-1.411E-1
-1.362E-1
-1.346E-1
-1.395E-1
-1.362E-1
-1.378E-1
-1.362E-1
-1.378E-1
-1.395E-1
-1.362E-1
-1.313E-1
-1.346E-1
-1.378E-1
-1.395E-1
-1.313E-1
-1.346E-1
-1.378E-1
-1.330E-1
-1.378E-1
-1.378E-1
-1.362E-1
-1.362E-1
-1.330E-1
-1.346E-1
-1.378E-1
-1.378E-1
-1.378E-1
-1.362E-1
-1.362E-1
-1.346E-1
-1.346E-1
-1.362E-1
-1.362E-1
-1.346E-1
-1.362E-1
-1.378E-1
-1.378E-1
-1.362E-1
-1.330E-1
-1.362E-1
-1.411E-1
-1.378E-1
-1.378E-1
-1.395E-1
-1.378E-1
-1.362E-1
-1.346E-1
-1.378E-1
-1.378E-1
-1.378E-1
-1.378E-1
-1.362E-1
-1.427E-1
-1.378E-1
-1.330E-1
-1.362E-1
-1.395E-1
-1.378E-1
-1.378E-1
-1.362E-1
-1.395E-1
-1.378E-1
-1.395E-1
-1.411E-1
-1.395E-1
-1.346E-1
-1.346E-1
-1.346E-1
-1.395E-1
-1.378E-1
-1.362E-1
-1.378E-1
-1.362E-1
-1.362E-1
-1.346E-1
-1.378E-1
-1.378E-1
-1.346E-1
-1.346E-1
-1.378E-1
-1.362E-1
-1.395E-1
-1.362E-1
-1.395E-1
-1.378E-1
-1.395E-1
-1.346E-1
-1.346E-1
-1.395E-1
-1.378E-1
-1.362E-1
-1.378E-1
-1.427E-1
-1.378E-1
-1.330E-1
-1.378E-1
-1.395E-1
-1.362E-1
-1.346E-1
-1.395E-1
-1.411E-1
-1.378E-1
-1.346E-1
-1.395E-1
-1.395E-1
-1.362E-1
-1.362E-1
-1.378E-1
-1.395E-1
-1.378E-1
-1.378E-1
-1.362E-1
-1.378E-1
-1.362E-1
-1.378E-1
-1.395E-1
-1.378E-1
-1.395E-1
-1.362E-1
-1.395E-1
-1.378E-1
-1.346E-1
-1.395E-1
-1.378E-1
-1.395E-1
-1.395E-1
-1.362E-1
-1.378E-1
-1.378E-1
-1.378E-1
-1.362E-1
-1.346E-1
-1.427E-1
-1.395E-1
-1.362E-1
-1.378E-1
-1.395E-1
-1.378E-1
-1.378E-1
-1.362E-1
-1.378E-1
-1.411E-1
-1.362E-1
-1.378E-1
-1.395E-1
-1.395E-1
-1.346E-1
-1.362E-1
-1.395E-1
-1.378E-1
-1.378E-1
-1.362E-1
-1.378E-1
-1.378E-1
-1.378E-1
-1.395E-1
-1.411E-1
-1.362E-1
-1.362E-1
-1.362E-1
-1.378E-1
-1.378E-1
-1.362E-1
-1.362E-1
-1.395E-1
-1.362E-1
-1.346E-1
-1.395E-1
-1.395E-1
-1.378E-1
-1.362E-1
-1.346E-1
-1.378E-1
-1.395E-1
-1.346E-1
-1.346E-1
-1.411E-1
-1.395E-1
-1.362E-1
-1.411E-1
-1.378E-1
-1.378E-1
-1.362E-1
-1.362E-1
-1.411E-1
-1.378E-1
-1.378E-1
-1.362E-1
-1.395E-1
-1.346E-1
-1.362E-1
-1.362E-1
-1.362E-1
-1.411E-1
-1.346E-1
-1.346E-1
-1.411E-1
-1.362E-1
-1.378E-1
-1.378E-1
-1.378E-1
-1.378E-1
-1.346E-1
-1.378E-1
-1.362E-1
-1.378E-1
-1.395E-1
-1.330E-1
-1.378E-1
-1.378E-1
-1.362E-1
-1.362E-1
-1.411E-1
-1.346E-1
-1.378E-1
-1.378E-1
-1.378E-1
-1.395E-1
-1.346E-1
-1.378E-1
-1.378E-1
-1.378E-1
-1.362E-1
-1.378E-1
-1.411E-1
-1.395E-1
-1.362E-1
-1.362E-1
-1.378E-1
-1.378E-1
-1.346E-1
-1.378E-1
-1.395E-1
-1.378E-1
-1.378E-1
-1.378E-1
-1.411E-1
-1.395E-1
-1.362E-1
-1.378E-1
-1.395E-1
-1.362E-1
-1.346E-1
-1.395E-1
-1.395E-1
-1.362E-1
-1.378E-1
-1.378E-1
-1.395E-1
-1.395E-1
-1.362E-1
-1.395E-1
-1.395E-1
-1.362E-1
-1.362E-1
-1.395E-1
-1.411E-1
-1.395E-1
-1.362E-1
-1.378E-1
-1.411E-1
-1.378E-1
-1.346E-1
-1.378E-1
-1.395E-1
-1.378E-1
-1.362E-1
-1.362E-1
-1.411E-1
-1.395E-1
-1.378E-1
-1.395E-1
-1.411E-1
-1.395E-1
-1.362E-1
-1.378E-1
-1.395E-1
-1.378E-1
-1.362E-1
-1.395E-1
-1.411E-1
-1.411E-1
-1.362E-1
-1.395E-1
-1.378E-1
-1.395E-1
-1.362E-1
-1.346E-1
-1.411E-1
-1.395E-1
-1.378E-1
-1.395E-1
-1.427E-1
-1.362E-1
-1.346E-1
-1.378E-1
-1.411E-1
-1.362E-1
-1.395E-1
-1.395E-1
-1.378E-1
-1.362E-1
-1.362E-1
-1.362E-1
-1.378E-1
-1.395E-1
-1.378E-1
-1.362E-1
-1.411E-1
-1.378E-1
-1.330E-1
-1.378E-1
-1.378E-1
-1.427E-1
-1.378E-1
-1.395E-1
-1.427E-1
-1.362E-1
-1.362E-1
-1.378E-1
-1.411E-1
-1.395E-1
-1.362E-1
-1.395E-1
-1.395E-1
-1.427E-1
-1.378E-1
-1.378E-1
-1.411E-1
-1.395E-1
-1.346E-1
-1.362E-1
-1.411E-1
-1.395E-1
-1.378E-1
-1.395E-1
-1.427E-1
-1.395E-1
-1.378E-1
-1.395E-1
-1.427E-1
-1.411E-1
-1.378E-1
-1.362E-1
-1.411E-1
-1.378E-1
-1.378E-1
-1.378E-1
-1.411E-1
-1.395E-1
-1.362E-1
-1.378E-1
-1.411E-1
-1.378E-1
-1.378E-1
-1.362E-1
-1.411E-1
-1.411E-1
-1.362E-1
-1.378E-1
-1.395E-1
-1.395E-1
-1.362E-1
-1.362E-1
-1.395E-1
-1.378E-1
-1.362E-1
-1.362E-1
-1.395E-1
-1.395E-1
-1.362E-1
-1.378E-1
-1.395E-1
-1.411E-1
-1.378E-1
-1.378E-1
-1.411E-1
-1.395E-1
-1.362E-1
-1.411E-1
-1.427E-1
-1.411E-1
-1.362E-1
-1.362E-1
-1.411E-1
-1.395E-1
-1.378E-1
-1.411E-1
-1.378E-1
-1.362E-1
-1.362E-1
-1.395E-1
-1.411E-1
-1.378E-1
-1.362E-1
-1.378E-1
-1.378E-1
-1.378E-1
-1.378E-1
-1.378E-1
-1.395E-1
-1.378E-1
-1.362E-1
-1.395E-1
-1.427E-1
-1.395E-1
-1.362E-1
-1.362E-1
-1.395E-1
-1.378E-1
-1.362E-1
-1.411E-1
-1.378E-1
-1.395E-1
-1.378E-1
-1.378E-1
-1.427E-1
-1.395E-1
-1.362E-1
-1.411E-1
-1.395E-1
-1.378E-1
-1.362E-1
-1.395E-1
-1.395E-1
-1.395E-1
-1.395E-1
-1.395E-1
-1.378E-1
-1.411E-1
-1.378E-1
-1.395E-1
-1.395E-1
-1.411E-1
-1.362E-1
-1.395E-1
-1.411E-1
-1.378E-1
-1.362E-1
-1.411E-1
-1.395E-1
-1.378E-1
-1.378E-1
-1.395E-1
-1.395E-1
-1.346E-1
-1.378E-1
-1.378E-1
-1.411E-1
-1.411E-1
-1.411E-1
-1.411E-1
-1.395E-1
-1.395E-1
-1.378E-1
-1.411E-1
-1.395E-1
-1.378E-1
-1.378E-1
-1.395E-1
-1.411E-1
-1.362E-1
-1.395E-1
-1.378E-1
-1.411E-1
-1.378E-1
-1.378E-1
-1.378E-1
-1.427E-1
-1.411E-1
-1.378E-1
-1.395E-1
-1.395E-1
-1.378E-1
-1.395E-1
-1.378E-1
-1.411E-1
-1.378E-1
-1.378E-1
-1.378E-1
-1.395E-1
-1.378E-1
-1.395E-1
-1.378E-1
-1.395E-1
-1.427E-1
-1.362E-1
-1.395E-1
-1.395E-1
-1.395E-1
-1.378E-1
-1.395E-1
-1.411E-1
-1.395E-1
-1.378E-1
-1.427E-1
-1.378E-1
-1.378E-1
-1.395E-1
-1.378E-1
-1.395E-1
-1.411E-1
-1.395E-1
-1.378E-1
-1.443E-1
-1.378E-1
-1.378E-1
-1.395E-1
-1.427E-1
-1.395E-1
-1.362E-1
-1.395E-1
-1.411E-1
-1.346E-1
-1.378E-1
-1.395E-1
-1.427E-1
-1.411E-1
-1.378E-1
-1.362E-1
-1.395E-1
-1.378E-1
-1.362E-1
-1.395E-1
-1.443E-1
-1.427E-1
-1.378E-1
-1.411E-1
-1.443E-1
-1.395E-1
-1.411E-1
-1.395E-1
-1.411E-1
-1.395E-1
-1.362E-1
-1.378E-1
-1.427E-1
-1.395E-1
-1.378E-1
-1.378E-1
-1.411E-1
-1.378E-1
-1.395E-1
-1.411E-1
-1.411E-1
-1.411E-1
-1.411E-1
-1.378E-1
-1.427E-1
-1.378E-1
-1.395E-1
-1.427E-1
-1.411E-1
-1.395E-1
-1.395E-1
-1.378E-1
-1.395E-1
-1.378E-1
-1.395E-1
-1.411E-1
-1.427E-1
-1.427E-1
-1.395E-1
-1.411E-1
-1.427E-1
-1.411E-1
-1.378E-1
-1.378E-1
-1.427E-1
-1.395E-1
-1.362E-1
-1.395E-1
-1.411E-1
-1.378E-1
-1.378E-1
-1.411E-1
-1.411E-1
-1.411E-1
-1.411E-1
-1.378E-1
-1.411E-1
-1.411E-1
-1.411E-1
-1.395E-1
-1.427E-1
-1.395E-1
-1.378E-1
-1.395E-1
-1.411E-1
-1.411E-1
-1.395E-1
-1.378E-1
-1.395E-1
-1.411E-1
-1.395E-1
-1.362E-1
-1.395E-1
-1.378E-1
-1.378E-1
-1.427E-1
-1.411E-1
-1.427E-1
-1.378E-1
-1.411E-1
-1.427E-1
-1.411E-1
-1.395E-1
-1.443E-1
-1.443E-1
-1.427E-1
-1.411E-1
-1.411E-1
-1.411E-1
-1.411E-1
-1.395E-1
-1.427E-1
-1.427E-1
-1.395E-1
-1.378E-1
-1.395E-1
-1.427E-1
-1.427E-1
-1.378E-1
-1.395E-1
-1.427E-1
-1.395E-1
-1.411E-1
-1.411E-1
-1.427E-1
-1.427E-1
-1.427E-1
-1.411E-1
-1.411E-1
-1.395E-1
-1.378E-1
-1.411E-1
-1.411E-1
-1.411E-1
-1.411E-1
-1.427E-1
-1.411E-1
-1.427E-1
-1.411E-1
-1.395E-1
-1.427E-1
-1.395E-1
-1.395E-1
-1.395E-1
-1.395E-1
-1.443E-1
-1.395E-1
-1.395E-1
-1.395E-1
-1.427E-1
-1.378E-1
-1.411E-1
-1.427E-1
-1.427E-1
-1.378E-1
-1.427E-1
-1.427E-1
-1.427E-1
-1.395E-1
-1.395E-1
-1.427E-1
-1.395E-1
-1.395E-1
-1.395E-1
-1.427E-1
-1.395E-1
-1.395E-1
-1.427E-1
-1.427E-1
-1.427E-1
-1.378E-1
-1.427E-1
-1.411E-1
-1.427E-1
-1.395E-1
-1.395E-1
-1.411E-1
-1.378E-1
-1.411E-1
-1.378E-1
-1.395E-1
-1.411E-1
-1.411E-1
-1.427E-1
-1.427E-1
-1.378E-1
-1.395E-1
-1.411E-1
-1.411E-1
-1.411E-1
-1.411E-1
-1.395E-1
-1.411E-1
-1.411E-1
-1.411E-1
-1.411E-1
-1.411E-1
-1.427E-1
-1.378E-1
-1.411E-1
-1.427E-1
-1.411E-1
-1.378E-1
-1.427E-1
-1.443E-1
-1.411E-1
-1.395E-1
-1.395E-1
-1.443E-1
-1.427E-1
-1.378E-1
-1.411E-1
-1.427E-1
-1.395E-1
-1.395E-1
-1.411E-1
-1.427E-1
-1.411E-1
-1.362E-1
-1.395E-1
-1.411E-1
-1.411E-1
-1.395E-1
-1.411E-1
-1.411E-1
-1.411E-1
-1.411E-1
-1.411E-1
-1.427E-1
-1.427E-1
-1.395E-1
-1.378E-1
-1.443E-1
-1.411E-1
-1.378E-1
-1.395E-1
-1.395E-1
-1.443E-1
-1.411E-1
-1.395E-1
-1.411E-1
-1.411E-1
-1.378E-1
-1.411E-1
-1.443E-1
-1.411E-1
-1.427E-1
-1.411E-1
-1.411E-1
-1.411E-1
-1.395E-1
-1.411E-1
-1.395E-1
-1.411E-1
-1.395E-1
-1.395E-1
-1.443E-1
-1.427E-1
-1.395E-1
-1.395E-1
-1.427E-1
-1.427E-1
-1.411E-1
-1.378E-1
-1.427E-1
-1.411E-1
-1.395E-1
-1.411E-1
-1.411E-1
-1.411E-1
-1.411E-1
-1.427E-1
-1.427E-1
-1.459E-1
[truncated: 249,901 more rows]
