# Supplementary material for: Improved ANAP incorporation and VCF analysis reveal details of P2X7 current facilitation and a limited conformational interplay between ATP binding and the intracellular ballast domain
Source: eLife. 2023 Jan 4;12:e82479. doi: 10.7554/eLife.82479 (PMC9859053; doi:10.7554/eLife.82479)
Supplement: Table 2—source data 1. [file elife-82479-table2-data1.zip › Table-2_source-data-1/22k24-11.csv]

-5.025E-2	1.657E+1	3.921E+1
-5.835E-2	1.660E+1	3.894E+1
-6.160E-2	1.647E+1	3.884E+1
-5.511E-2	1.662E+1	3.904E+1
-5.025E-2	1.658E+1	3.892E+1
-5.673E-2	1.663E+1	3.919E+1
-5.998E-2	1.649E+1	3.915E+1
-5.673E-2	1.661E+1	3.902E+1
-4.862E-2	1.661E+1	3.924E+1
-5.835E-2	1.650E+1	3.900E+1
-6.160E-2	1.655E+1	3.946E+1
-5.349E-2	1.648E+1	3.917E+1
-5.187E-2	1.652E+1	3.932E+1
-5.835E-2	1.665E+1	3.909E+1
-5.835E-2	1.668E+1	3.920E+1
-5.673E-2	1.653E+1	3.911E+1
-5.025E-2	1.641E+1	3.909E+1
-5.349E-2	1.649E+1	3.919E+1
-5.998E-2	1.646E+1	3.927E+1
-5.349E-2	1.660E+1	3.901E+1
-5.025E-2	1.664E+1	3.912E+1
-5.673E-2	1.664E+1	3.902E+1
-6.160E-2	1.664E+1	3.923E+1
-5.187E-2	1.656E+1	3.916E+1
-5.187E-2	1.648E+1	3.926E+1
-5.835E-2	1.662E+1	3.901E+1
-5.673E-2	1.650E+1	3.889E+1
-5.511E-2	1.665E+1	3.924E+1
-5.187E-2	1.649E+1	3.917E+1
-5.673E-2	1.658E+1	3.927E+1
-5.998E-2	1.656E+1	3.914E+1
-5.511E-2	1.650E+1	3.943E+1
-5.187E-2	1.671E+1	3.921E+1
-5.998E-2	1.656E+1	3.914E+1
-5.998E-2	1.668E+1	3.902E+1
-5.511E-2	1.658E+1	3.916E+1
-5.025E-2	1.663E+1	3.908E+1
-5.511E-2	1.640E+1	3.908E+1
-6.160E-2	1.644E+1	3.916E+1
-5.511E-2	1.652E+1	3.949E+1
-5.025E-2	1.650E+1	3.910E+1
-5.835E-2	1.656E+1	3.896E+1
-6.160E-2	1.649E+1	3.910E+1
-5.511E-2	1.658E+1	3.906E+1
-5.349E-2	1.662E+1	3.936E+1
-5.673E-2	1.668E+1	3.904E+1
-5.835E-2	1.660E+1	3.950E+1
-5.511E-2	1.651E+1	3.935E+1
-5.511E-2	1.649E+1	3.891E+1
-5.835E-2	1.657E+1	3.912E+1
-6.160E-2	1.657E+1	3.923E+1
-5.511E-2	1.659E+1	3.933E+1
-5.187E-2	1.660E+1	3.917E+1
-5.673E-2	1.668E+1	3.911E+1
-5.998E-2	1.677E+1	3.938E+1
-5.511E-2	1.648E+1	3.929E+1
-5.025E-2	1.665E+1	3.907E+1
-5.673E-2	1.650E+1	3.919E+1
-5.998E-2	1.670E+1	3.917E+1
-5.511E-2	1.661E+1	3.928E+1
-5.511E-2	1.662E+1	3.916E+1
-5.673E-2	1.660E+1	3.922E+1
-6.160E-2	1.655E+1	3.917E+1
-5.673E-2	1.656E+1	3.923E+1
-5.187E-2	1.674E+1	3.899E+1
-5.673E-2	1.668E+1	3.914E+1
-5.998E-2	1.666E+1	3.915E+1
-5.673E-2	1.668E+1	3.911E+1
-5.025E-2	1.654E+1	3.915E+1
-5.511E-2	1.649E+1	3.904E+1
-5.998E-2	1.665E+1	3.906E+1
-5.511E-2	1.639E+1	3.936E+1
-5.025E-2	1.654E+1	3.893E+1
-5.673E-2	1.661E+1	3.945E+1
-5.998E-2	1.666E+1	3.889E+1
-5.673E-2	1.663E+1	3.903E+1
-5.349E-2	1.666E+1	3.917E+1
-5.511E-2	1.662E+1	3.915E+1
-6.160E-2	1.655E+1	3.906E+1
-5.511E-2	1.668E+1	3.902E+1
-5.349E-2	1.650E+1	3.913E+1
-5.673E-2	1.657E+1	3.935E+1
-5.998E-2	1.653E+1	3.931E+1
-5.673E-2	1.648E+1	3.933E+1
-5.187E-2	1.662E+1	3.924E+1
-5.673E-2	1.646E+1	3.900E+1
-5.998E-2	1.669E+1	3.910E+1
-5.511E-2	1.651E+1	3.911E+1
-5.187E-2	1.645E+1	3.919E+1
-5.673E-2	1.673E+1	3.924E+1
-6.160E-2	1.661E+1	3.935E+1
-5.511E-2	1.651E+1	3.904E+1
-5.025E-2	1.656E+1	3.918E+1
-5.673E-2	1.653E+1	3.914E+1
-5.998E-2	1.658E+1	3.917E+1
-5.349E-2	1.654E+1	3.907E+1
-5.349E-2	1.673E+1	3.921E+1
-5.673E-2	1.653E+1	3.923E+1
-6.160E-2	1.658E+1	3.887E+1
-5.187E-2	1.657E+1	3.915E+1
-5.025E-2	1.643E+1	3.906E+1
-5.349E-2	1.672E+1	3.921E+1
-5.998E-2	1.646E+1	3.915E+1
-5.187E-2	1.660E+1	3.889E+1
-5.187E-2	1.646E+1	3.893E+1
-5.835E-2	1.646E+1	3.917E+1
-5.835E-2	1.657E+1	3.924E+1
-5.349E-2	1.654E+1	3.915E+1
-5.025E-2	1.652E+1	3.902E+1
-5.511E-2	1.649E+1	3.882E+1
-5.998E-2	1.666E+1	3.930E+1
-5.511E-2	1.644E+1	3.939E+1
-5.025E-2	1.639E+1	3.904E+1
-5.511E-2	1.658E+1	3.931E+1
-5.998E-2	1.654E+1	3.919E+1
-5.673E-2	1.646E+1	3.909E+1
-5.511E-2	1.650E+1	3.911E+1
-5.673E-2	1.661E+1	3.908E+1
-5.835E-2	1.651E+1	3.924E+1
-5.673E-2	1.660E+1	3.943E+1
-5.187E-2	1.661E+1	3.928E+1
-5.673E-2	1.661E+1	3.902E+1
-6.160E-2	1.658E+1	3.914E+1
-5.511E-2	1.660E+1	3.902E+1
-5.025E-2	1.657E+1	3.896E+1
-5.511E-2	1.637E+1	3.902E+1
-5.998E-2	1.656E+1	3.918E+1
-5.511E-2	1.656E+1	3.917E+1
-5.025E-2	1.651E+1	3.911E+1
-5.511E-2	1.659E+1	3.927E+1
-5.998E-2	1.656E+1	3.915E+1
-5.511E-2	1.660E+1	3.908E+1
-5.187E-2	1.666E+1	3.889E+1
-5.998E-2	1.662E+1	3.902E+1
-5.998E-2	1.647E+1	3.914E+1
-5.673E-2	1.656E+1	3.900E+1
-5.187E-2	1.655E+1	3.904E+1
-5.835E-2	1.651E+1	3.924E+1
-5.998E-2	1.666E+1	3.899E+1
-5.673E-2	1.654E+1	3.898E+1
-4.862E-2	1.660E+1	3.910E+1
-5.835E-2	1.654E+1	3.916E+1
-6.322E-2	1.639E+1	3.913E+1
-5.349E-2	1.677E+1	3.889E+1
-5.187E-2	1.639E+1	3.902E+1
-5.673E-2	1.654E+1	3.912E+1
-5.835E-2	1.663E+1	3.903E+1
-5.349E-2	1.649E+1	3.923E+1
-5.025E-2	1.652E+1	3.919E+1
-5.835E-2	1.670E+1	3.908E+1
-6.322E-2	1.654E+1	3.922E+1
-5.673E-2	1.652E+1	3.919E+1
-5.025E-2	1.650E+1	3.906E+1
-5.835E-2	1.643E+1	3.904E+1
-6.160E-2	1.664E+1	3.939E+1
-5.187E-2	1.659E+1	3.905E+1
-5.187E-2	1.669E+1	3.911E+1
-5.673E-2	1.657E+1	3.903E+1
-6.160E-2	1.653E+1	3.893E+1
-5.673E-2	1.647E+1	3.902E+1
-5.025E-2	1.649E+1	3.896E+1
-5.673E-2	1.659E+1	3.918E+1
-5.998E-2	1.646E+1	3.934E+1
-5.673E-2	1.659E+1	3.896E+1
-5.349E-2	1.656E+1	3.917E+1
-5.511E-2	1.659E+1	3.904E+1
-6.160E-2	1.664E+1	3.906E+1
-5.349E-2	1.650E+1	3.931E+1
-5.349E-2	1.656E+1	3.924E+1
-5.998E-2	1.641E+1	3.912E+1
-6.160E-2	1.655E+1	3.920E+1
-5.673E-2	1.671E+1	3.923E+1
-5.349E-2	1.654E+1	3.919E+1
-5.673E-2	1.673E+1	3.896E+1
-6.322E-2	1.651E+1	3.940E+1
-5.673E-2	1.673E+1	3.916E+1
-5.187E-2	1.654E+1	3.894E+1
-5.187E-2	1.657E+1	3.920E+1
-5.998E-2	1.669E+1	3.919E+1
-5.835E-2	1.652E+1	3.924E+1
-5.025E-2	1.639E+1	3.923E+1
-5.673E-2	1.652E+1	3.936E+1
-5.835E-2	1.653E+1	3.902E+1
-5.511E-2	1.667E+1	3.910E+1
-5.349E-2	1.653E+1	3.913E+1
-5.835E-2	1.655E+1	3.893E+1
-5.998E-2	1.666E+1	3.917E+1
-5.349E-2	1.655E+1	3.897E+1
-5.349E-2	1.651E+1	3.911E+1
-6.160E-2	1.663E+1	3.953E+1
-6.160E-2	1.652E+1	3.910E+1
-5.511E-2	1.640E+1	3.903E+1
-5.187E-2	1.646E+1	3.902E+1
-5.511E-2	1.665E+1	3.903E+1
-5.835E-2	1.643E+1	3.928E+1
-5.511E-2	1.659E+1	3.906E+1
-5.349E-2	1.638E+1	3.936E+1
-5.511E-2	1.652E+1	3.913E+1
-6.160E-2	1.650E+1	3.921E+1
-5.511E-2	1.652E+1	3.924E+1
-5.673E-2	1.668E+1	3.920E+1
-5.673E-2	1.654E+1	3.926E+1
-5.998E-2	1.670E+1	3.900E+1
-5.835E-2	1.659E+1	3.916E+1
-5.025E-2	1.655E+1	3.937E+1
-5.511E-2	1.648E+1	3.884E+1
-5.998E-2	1.651E+1	3.914E+1
-5.349E-2	1.661E+1	3.922E+1
-5.187E-2	1.653E+1	3.901E+1
-5.835E-2	1.652E+1	3.929E+1
-5.835E-2	1.659E+1	3.901E+1
-5.673E-2	1.670E+1	3.916E+1
-5.349E-2	1.642E+1	3.922E+1
-5.673E-2	1.656E+1	3.919E+1
-5.998E-2	1.661E+1	3.892E+1
-5.349E-2	1.649E+1	3.908E+1
-5.187E-2	1.647E+1	3.914E+1
-5.673E-2	1.666E+1	3.922E+1
-5.998E-2	1.664E+1	3.911E+1
-5.511E-2	1.660E+1	3.927E+1
-5.349E-2	1.666E+1	3.919E+1
-5.673E-2	1.657E+1	3.919E+1
-6.160E-2	1.661E+1	3.945E+1
-5.511E-2	1.666E+1	3.921E+1
-5.025E-2	1.653E+1	3.920E+1
-5.835E-2	1.663E+1	3.917E+1
-5.998E-2	1.652E+1	3.901E+1
-5.511E-2	1.666E+1	3.932E+1
-5.349E-2	1.649E+1	3.926E+1
-5.835E-2	1.663E+1	3.910E+1
-5.998E-2	1.653E+1	3.914E+1
-5.511E-2	1.657E+1	3.881E+1
-5.511E-2	1.664E+1	3.914E+1
-5.673E-2	1.672E+1	3.902E+1
-5.998E-2	1.651E+1	3.916E+1
-5.673E-2	1.651E+1	3.907E+1
-5.349E-2	1.652E+1	3.900E+1
-5.835E-2	1.651E+1	3.938E+1
-6.160E-2	1.659E+1	3.925E+1
-5.673E-2	1.664E+1	3.908E+1
-5.187E-2	1.658E+1	3.932E+1
-5.673E-2	1.677E+1	3.907E+1
-6.160E-2	1.650E+1	3.903E+1
-5.673E-2	1.667E+1	3.919E+1
-5.187E-2	1.644E+1	3.904E+1
-5.511E-2	1.669E+1	3.912E+1
-5.998E-2	1.652E+1	3.894E+1
-5.511E-2	1.657E+1	3.912E+1
-5.511E-2	1.669E+1	3.935E+1
-5.511E-2	1.665E+1	3.912E+1
-5.998E-2	1.651E+1	3.925E+1
-5.511E-2	1.637E+1	3.918E+1
-5.187E-2	1.663E+1	3.897E+1
-5.673E-2	1.642E+1	3.895E+1
-5.835E-2	1.667E+1	3.895E+1
-5.835E-2	1.654E+1	3.921E+1
-5.349E-2	1.659E+1	3.915E+1
-5.673E-2	1.650E+1	3.912E+1
-5.998E-2	1.666E+1	3.908E+1
-5.511E-2	1.661E+1	3.901E+1
-5.025E-2	1.658E+1	3.903E+1
-5.673E-2	1.651E+1	3.913E+1
-5.998E-2	1.645E+1	3.934E+1
-5.511E-2	1.656E+1	3.894E+1
-5.025E-2	1.662E+1	3.906E+1
-5.673E-2	1.641E+1	3.912E+1
-5.835E-2	1.656E+1	3.906E+1
-5.349E-2	1.651E+1	3.901E+1
-5.187E-2	1.663E+1	3.925E+1
-5.673E-2	1.669E+1	3.898E+1
-6.160E-2	1.657E+1	3.914E+1
-5.673E-2	1.658E+1	3.911E+1
-5.187E-2	1.645E+1	3.929E+1
-5.673E-2	1.639E+1	3.901E+1
-5.835E-2	1.675E+1	3.896E+1
-5.673E-2	1.662E+1	3.904E+1
-5.187E-2	1.663E+1	3.895E+1
-5.673E-2	1.670E+1	3.904E+1
-5.835E-2	1.658E+1	3.937E+1
-5.349E-2	1.667E+1	3.902E+1
-5.025E-2	1.660E+1	3.912E+1
-5.673E-2	1.657E+1	3.908E+1
-6.160E-2	1.664E+1	3.902E+1
-5.998E-2	1.654E+1	3.902E+1
-5.025E-2	1.652E+1	3.900E+1
-5.835E-2	1.653E+1	3.923E+1
-6.160E-2	1.668E+1	3.908E+1
-5.835E-2	1.653E+1	3.924E+1
-5.025E-2	1.641E+1	3.892E+1
-5.511E-2	1.654E+1	3.922E+1
-5.835E-2	1.666E+1	3.894E+1
-5.673E-2	1.641E+1	3.933E+1
-5.349E-2	1.658E+1	3.924E+1
-5.835E-2	1.653E+1	3.916E+1
-6.160E-2	1.649E+1	3.908E+1
-5.673E-2	1.656E+1	3.912E+1
-5.349E-2	1.654E+1	3.912E+1
-5.835E-2	1.654E+1	3.900E+1
-6.160E-2	1.669E+1	3.908E+1
-5.511E-2	1.657E+1	3.914E+1
-5.349E-2	1.667E+1	3.939E+1
-5.835E-2	1.649E+1	3.922E+1
-5.998E-2	1.668E+1	3.889E+1
-5.673E-2	1.648E+1	3.913E+1
-5.025E-2	1.656E+1	3.920E+1
-5.673E-2	1.651E+1	3.923E+1
-5.835E-2	1.665E+1	3.917E+1
-5.673E-2	1.650E+1	3.915E+1
-5.349E-2	1.656E+1	3.927E+1
-5.511E-2	1.657E+1	3.909E+1
-5.998E-2	1.648E+1	3.931E+1
-5.511E-2	1.661E+1	3.908E+1
-4.862E-2	1.662E+1	3.911E+1
-5.511E-2	1.664E+1	3.890E+1
-5.673E-2	1.647E+1	3.905E+1
-5.511E-2	1.661E+1	3.939E+1
-5.349E-2	1.655E+1	3.920E+1
-5.835E-2	1.673E+1	3.914E+1
-5.998E-2	1.644E+1	3.887E+1
-5.673E-2	1.656E+1	3.927E+1
-5.025E-2	1.666E+1	3.918E+1
-5.835E-2	1.651E+1	3.920E+1
-5.673E-2	1.669E+1	3.909E+1
-5.835E-2	1.667E+1	3.919E+1
-5.025E-2	1.666E+1	3.902E+1
-5.673E-2	1.672E+1	3.911E+1
-5.835E-2	1.674E+1	3.921E+1
-5.835E-2	1.651E+1	3.928E+1
-5.187E-2	1.663E+1	3.928E+1
-5.511E-2	1.641E+1	3.901E+1
-6.160E-2	1.638E+1	3.914E+1
-5.511E-2	1.683E+1	3.917E+1
-5.349E-2	1.647E+1	3.902E+1
-5.673E-2	1.644E+1	3.891E+1
-5.835E-2	1.650E+1	3.902E+1
-5.349E-2	1.654E+1	3.926E+1
-5.349E-2	1.656E+1	3.915E+1
-5.835E-2	1.660E+1	3.906E+1
-5.998E-2	1.652E+1	3.912E+1
-5.511E-2	1.670E+1	3.921E+1
-5.187E-2	1.654E+1	3.919E+1
-5.673E-2	1.664E+1	3.915E+1
-5.998E-2	1.661E+1	3.896E+1
-5.835E-2	1.630E+1	3.914E+1
-5.349E-2	1.662E+1	3.924E+1
-5.673E-2	1.651E+1	3.909E+1
-5.998E-2	1.650E+1	3.910E+1
-5.998E-2	1.672E+1	3.912E+1
-5.187E-2	1.651E+1	3.935E+1
-5.673E-2	1.666E+1	3.911E+1
-6.160E-2	1.663E+1	3.914E+1
-5.673E-2	1.650E+1	3.892E+1
-5.025E-2	1.659E+1	3.915E+1
-5.673E-2	1.658E+1	3.915E+1
-6.160E-2	1.667E+1	3.921E+1
-5.673E-2	1.664E+1	3.913E+1
-5.349E-2	1.648E+1	3.907E+1
-5.673E-2	1.665E+1	3.931E+1
-5.835E-2	1.652E+1	3.902E+1
-5.835E-2	1.656E+1	3.926E+1
-5.187E-2	1.652E+1	3.915E+1
-5.835E-2	1.647E+1	3.924E+1
-6.160E-2	1.665E+1	3.908E+1
-5.673E-2	1.650E+1	3.930E+1
-5.025E-2	1.642E+1	3.919E+1
-5.673E-2	1.657E+1	3.902E+1
-5.998E-2	1.652E+1	3.883E+1
-5.511E-2	1.660E+1	3.913E+1
-5.349E-2	1.669E+1	3.915E+1
-5.673E-2	1.652E+1	3.928E+1
-6.160E-2	1.652E+1	3.930E+1
-5.511E-2	1.672E+1	3.913E+1
-5.349E-2	1.664E+1	3.924E+1
-5.673E-2	1.648E+1	3.914E+1
-5.998E-2	1.651E+1	3.917E+1
-5.511E-2	1.657E+1	3.895E+1
-5.349E-2	1.647E+1	3.905E+1
-5.511E-2	1.655E+1	3.919E+1
-5.998E-2	1.651E+1	3.900E+1
-5.511E-2	1.662E+1	3.945E+1
-5.349E-2	1.652E+1	3.899E+1
-5.511E-2	1.664E+1	3.890E+1
-5.835E-2	1.653E+1	3.905E+1
-5.673E-2	1.648E+1	3.918E+1
-5.187E-2	1.666E+1	3.892E+1
-5.187E-2	1.656E+1	3.924E+1
-6.160E-2	1.653E+1	3.925E+1
-5.673E-2	1.671E+1	3.894E+1
-5.187E-2	1.660E+1	3.915E+1
-5.349E-2	1.652E+1	3.903E+1
-5.835E-2	1.639E+1	3.932E+1
-5.673E-2	1.638E+1	3.930E+1
-5.349E-2	1.657E+1	3.917E+1
-5.673E-2	1.651E+1	3.920E+1
-6.160E-2	1.666E+1	3.904E+1
-5.511E-2	1.677E+1	3.920E+1
-5.187E-2	1.660E+1	3.906E+1
-5.673E-2	1.671E+1	3.897E+1
-5.835E-2	1.667E+1	3.903E+1
-5.511E-2	1.656E+1	3.927E+1
-5.187E-2	1.666E+1	3.896E+1
-5.835E-2	1.663E+1	3.907E+1
-6.322E-2	1.652E+1	3.897E+1
-5.673E-2	1.649E+1	3.899E+1
-5.349E-2	1.658E+1	3.918E+1
-5.349E-2	1.659E+1	3.915E+1
-5.998E-2	1.650E+1	3.911E+1
-5.511E-2	1.652E+1	3.914E+1
-5.511E-2	1.661E+1	3.923E+1
-5.673E-2	1.643E+1	3.919E+1
-6.160E-2	1.656E+1	3.903E+1
-5.673E-2	1.658E+1	3.897E+1
-5.025E-2	1.657E+1	3.905E+1
-5.511E-2	1.661E+1	3.901E+1
-5.835E-2	1.653E+1	3.920E+1
-5.673E-2	1.661E+1	3.898E+1
-5.511E-2	1.665E+1	3.912E+1
-5.673E-2	1.671E+1	3.918E+1
-5.998E-2	1.649E+1	3.902E+1
-5.673E-2	1.656E+1	3.907E+1
-5.349E-2	1.664E+1	3.894E+1
-5.835E-2	1.664E+1	3.927E+1
-5.835E-2	1.659E+1	3.916E+1
-5.511E-2	1.669E+1	3.912E+1
-5.187E-2	1.650E+1	3.913E+1
-5.511E-2	1.663E+1	3.903E+1
-5.998E-2	1.654E+1	3.925E+1
-5.511E-2	1.653E+1	3.902E+1
-5.511E-2	1.659E+1	3.916E+1
-5.511E-2	1.650E+1	3.919E+1
-5.998E-2	1.650E+1	3.898E+1
-5.511E-2	1.661E+1	3.901E+1
-5.511E-2	1.648E+1	3.914E+1
-5.673E-2	1.669E+1	3.919E+1
-5.835E-2	1.639E+1	3.917E+1
-5.511E-2	1.648E+1	3.910E+1
-5.349E-2	1.662E+1	3.923E+1
-5.835E-2	1.661E+1	3.906E+1
-5.998E-2	1.653E+1	3.911E+1
-5.673E-2	1.649E+1	3.932E+1
-5.187E-2	1.663E+1	3.902E+1
-5.349E-2	1.664E+1	3.913E+1
-5.835E-2	1.646E+1	3.914E+1
-5.349E-2	1.659E+1	3.898E+1
-5.187E-2	1.658E+1	3.910E+1
-5.673E-2	1.653E+1	3.903E+1
-5.835E-2	1.666E+1	3.919E+1
-5.511E-2	1.664E+1	3.904E+1
-5.187E-2	1.666E+1	3.903E+1
-5.673E-2	1.658E+1	3.911E+1
-5.998E-2	1.654E+1	3.899E+1
-5.673E-2	1.658E+1	3.929E+1
-5.025E-2	1.648E+1	3.903E+1
-5.511E-2	1.665E+1	3.923E+1
-5.673E-2	1.658E+1	3.931E+1
-5.835E-2	1.652E+1	3.921E+1
-5.187E-2	1.667E+1	3.902E+1
-5.511E-2	1.660E+1	3.890E+1
-5.673E-2	1.657E+1	3.894E+1
-5.673E-2	1.668E+1	3.897E+1
-5.025E-2	1.639E+1	3.908E+1
-5.511E-2	1.660E+1	3.889E+1
-5.998E-2	1.656E+1	3.909E+1
-5.511E-2	1.654E+1	3.936E+1
-5.025E-2	1.659E+1	3.912E+1
-5.835E-2	1.653E+1	3.929E+1
-5.835E-2	1.649E+1	3.898E+1
-5.673E-2	1.686E+1	3.881E+1
-5.349E-2	1.658E+1	3.899E+1
-5.673E-2	1.658E+1	3.887E+1
-6.160E-2	1.659E+1	3.902E+1
-5.835E-2	1.663E+1	3.913E+1
-5.349E-2	1.648E+1	3.891E+1
-5.673E-2	1.641E+1	3.945E+1
-6.160E-2	1.647E+1	3.890E+1
-5.511E-2	1.670E+1	3.927E+1
-5.187E-2	1.660E+1	3.895E+1
-5.511E-2	1.658E+1	3.912E+1
-5.835E-2	1.654E+1	3.914E+1
-5.998E-2	1.682E+1	3.913E+1
-5.349E-2	1.651E+1	3.918E+1
-5.511E-2	1.648E+1	3.911E+1
-5.998E-2	1.649E+1	3.907E+1
-5.835E-2	1.664E+1	3.923E+1
-5.187E-2	1.668E+1	3.918E+1
-5.673E-2	1.658E+1	3.899E+1
-5.673E-2	1.664E+1	3.904E+1
-5.511E-2	1.662E+1	3.914E+1
-5.349E-2	1.655E+1	3.913E+1
-6.160E-2	1.651E+1	3.909E+1
-5.998E-2	1.673E+1	3.922E+1
-5.835E-2	1.665E+1	3.899E+1
-5.349E-2	1.649E+1	3.917E+1
-5.835E-2	1.660E+1	3.895E+1
-5.835E-2	1.664E+1	3.937E+1
-5.673E-2	1.659E+1	3.928E+1
-5.187E-2	1.657E+1	3.937E+1
-5.511E-2	1.649E+1	3.918E+1
-5.835E-2	1.659E+1	3.904E+1
-5.511E-2	1.640E+1	3.916E+1
-5.187E-2	1.656E+1	3.925E+1
-5.673E-2	1.665E+1	3.921E+1
-6.160E-2	1.664E+1	3.909E+1
-5.835E-2	1.663E+1	3.901E+1
-5.187E-2	1.662E+1	3.912E+1
-5.511E-2	1.661E+1	3.898E+1
-6.160E-2	1.668E+1	3.919E+1
-5.511E-2	1.656E+1	3.914E+1
-5.187E-2	1.650E+1	3.909E+1
-5.511E-2	1.653E+1	3.909E+1
-5.835E-2	1.650E+1	3.914E+1
-5.673E-2	1.656E+1	3.907E+1
-5.187E-2	1.664E+1	3.918E+1
-5.511E-2	1.656E+1	3.913E+1
-5.673E-2	1.673E+1	3.910E+1
-5.511E-2	1.651E+1	3.902E+1
-5.187E-2	1.657E+1	3.926E+1
-5.673E-2	1.657E+1	3.921E+1
-5.998E-2	1.649E+1	3.926E+1
-5.673E-2	1.653E+1	3.911E+1
-5.349E-2	1.667E+1	3.882E+1
-5.673E-2	1.648E+1	3.893E+1
-5.998E-2	1.652E+1	3.912E+1
-5.511E-2	1.654E+1	3.927E+1
-5.187E-2	1.655E+1	3.909E+1
-5.511E-2	1.657E+1	3.908E+1
-6.160E-2	1.657E+1	3.902E+1
-5.511E-2	1.654E+1	3.887E+1
-5.025E-2	1.650E+1	3.903E+1
-5.511E-2	1.661E+1	3.910E+1
-5.998E-2	1.660E+1	3.911E+1
-5.673E-2	1.651E+1	3.897E+1
-5.187E-2	1.656E+1	3.935E+1
-5.673E-2	1.662E+1	3.911E+1
-6.160E-2	1.657E+1	3.903E+1
-5.349E-2	1.650E+1	3.921E+1
-5.187E-2	1.643E+1	3.916E+1
-5.998E-2	1.655E+1	3.893E+1
-5.835E-2	1.637E+1	3.912E+1
-5.835E-2	1.658E+1	3.898E+1
-5.673E-2	1.658E+1	3.908E+1
-5.673E-2	1.654E+1	3.926E+1
-5.998E-2	1.646E+1	3.921E+1
-5.673E-2	1.654E+1	3.899E+1
-5.349E-2	1.650E+1	3.917E+1
-5.511E-2	1.657E+1	3.917E+1
-6.160E-2	1.648E+1	3.900E+1
-5.835E-2	1.658E+1	3.916E+1
-5.349E-2	1.659E+1	3.899E+1
-5.673E-2	1.655E+1	3.926E+1
-5.998E-2	1.658E+1	3.893E+1
-5.673E-2	1.639E+1	3.919E+1
-5.349E-2	1.661E+1	3.894E+1
-5.673E-2	1.651E+1	3.909E+1
-6.160E-2	1.646E+1	3.909E+1
-5.673E-2	1.657E+1	3.908E+1
-5.025E-2	1.670E+1	3.919E+1
-5.511E-2	1.651E+1	3.928E+1
-5.998E-2	1.664E+1	3.891E+1
-5.349E-2	1.672E+1	3.901E+1
-5.349E-2	1.657E+1	3.910E+1
-5.673E-2	1.638E+1	3.911E+1
-5.835E-2	1.651E+1	3.910E+1
-5.673E-2	1.660E+1	3.878E+1
-5.025E-2	1.650E+1	3.884E+1
-5.187E-2	1.650E+1	3.893E+1
-6.160E-2	1.647E+1	3.928E+1
-5.511E-2	1.655E+1	3.897E+1
-5.349E-2	1.649E+1	3.884E+1
-5.673E-2	1.651E+1	3.925E+1
-5.998E-2	1.664E+1	3.870E+1
-5.673E-2	1.656E+1	3.897E+1
-5.349E-2	1.656E+1	3.911E+1
-5.511E-2	1.653E+1	3.916E+1
-5.998E-2	1.645E+1	3.904E+1
-5.025E-2	1.639E+1	3.895E+1
-5.349E-2	1.669E+1	3.907E+1
-5.673E-2	1.664E+1	3.900E+1
-6.160E-2	1.654E+1	3.912E+1
-5.349E-2	1.666E+1	3.928E+1
-5.349E-2	1.653E+1	3.897E+1
-5.349E-2	1.650E+1	3.918E+1
-6.160E-2	1.659E+1	3.925E+1
-5.673E-2	1.660E+1	3.936E+1
-5.349E-2	1.650E+1	3.882E+1
-5.673E-2	1.653E+1	3.933E+1
-5.998E-2	1.653E+1	3.911E+1
-5.673E-2	1.661E+1	3.896E+1
-5.349E-2	1.653E+1	3.910E+1
-5.673E-2	1.659E+1	3.905E+1
-6.160E-2	1.647E+1	3.900E+1
-5.511E-2	1.663E+1	3.891E+1
-5.187E-2	1.641E+1	3.917E+1
-5.835E-2	1.656E+1	3.926E+1
-5.998E-2	1.654E+1	3.912E+1
-5.673E-2	1.670E+1	3.914E+1
-5.511E-2	1.645E+1	3.921E+1
-5.511E-2	1.659E+1	3.907E+1
-6.160E-2	1.667E+1	3.927E+1
-5.511E-2	1.648E+1	3.899E+1
-5.025E-2	1.639E+1	3.900E+1
-5.673E-2	1.665E+1	3.889E+1
-5.835E-2	1.655E+1	3.917E+1
-5.835E-2	1.667E+1	3.899E+1
-5.511E-2	1.651E+1	3.930E+1
-5.673E-2	1.646E+1	3.925E+1
-5.835E-2	1.657E+1	3.915E+1
-5.835E-2	1.651E+1	3.912E+1
-5.511E-2	1.661E+1	3.890E+1
-5.349E-2	1.660E+1	3.898E+1
-5.998E-2	1.670E+1	3.905E+1
-5.673E-2	1.650E+1	3.907E+1
-5.025E-2	1.634E+1	3.910E+1
-5.835E-2	1.654E+1	3.889E+1
-5.998E-2	1.657E+1	3.914E+1
-5.511E-2	1.660E+1	3.924E+1
-5.025E-2	1.640E+1	3.920E+1
-5.673E-2	1.660E+1	3.907E+1
-6.160E-2	1.662E+1	3.889E+1
-5.673E-2	1.650E+1	3.915E+1
-5.187E-2	1.655E+1	3.908E+1
-5.673E-2	1.655E+1	3.897E+1
-6.322E-2	1.645E+1	3.928E+1
-5.835E-2	1.657E+1	3.922E+1
-5.187E-2	1.675E+1	3.909E+1
-5.673E-2	1.648E+1	3.916E+1
-5.998E-2	1.640E+1	3.910E+1
-5.835E-2	1.660E+1	3.910E+1
-5.025E-2	1.651E+1	3.908E+1
-5.835E-2	1.653E+1	3.930E+1
-6.160E-2	1.657E+1	3.891E+1
-5.835E-2	1.661E+1	3.913E+1
-5.349E-2	1.664E+1	3.955E+1
-5.835E-2	1.652E+1	3.909E+1
-5.673E-2	1.656E+1	3.910E+1
-5.511E-2	1.656E+1	3.919E+1
-5.187E-2	1.652E+1	3.923E+1
-5.673E-2	1.672E+1	3.906E+1
-6.484E-2	1.660E+1	3.913E+1
-5.511E-2	1.653E+1	3.911E+1
-5.349E-2	1.665E+1	3.906E+1
-5.673E-2	1.654E+1	3.902E+1
-6.160E-2	1.674E+1	3.897E+1
-5.835E-2	1.654E+1	3.915E+1
-4.862E-2	1.670E+1	3.879E+1
-5.511E-2	1.651E+1	3.923E+1
-5.835E-2	1.659E+1	3.907E+1
-5.673E-2	1.669E+1	3.899E+1
-5.025E-2	1.641E+1	3.912E+1
-5.673E-2	1.659E+1	3.930E+1
-5.998E-2	1.659E+1	3.917E+1
-5.835E-2	1.669E+1	3.909E+1
-5.349E-2	1.662E+1	3.911E+1
-5.511E-2	1.661E+1	3.917E+1
-5.835E-2	1.649E+1	3.921E+1
-5.673E-2	1.656E+1	3.933E+1
-5.511E-2	1.668E+1	3.926E+1
-5.511E-2	1.651E+1	3.915E+1
-6.160E-2	1.672E+1	3.917E+1
-5.835E-2	1.655E+1	3.926E+1
-5.025E-2	1.644E+1	3.914E+1
-5.673E-2	1.652E+1	3.919E+1
-5.998E-2	1.651E+1	3.907E+1
-5.673E-2	1.665E+1	3.911E+1
-5.025E-2	1.663E+1	3.920E+1
-5.673E-2	1.656E+1	3.905E+1
-5.835E-2	1.673E+1	3.909E+1
-5.673E-2	1.675E+1	3.888E+1
-5.349E-2	1.657E+1	3.889E+1
-5.673E-2	1.681E+1	3.884E+1
-6.160E-2	1.647E+1	3.899E+1
-5.511E-2	1.668E+1	3.907E+1
-5.025E-2	1.652E+1	3.893E+1
-5.673E-2	1.675E+1	3.880E+1
-5.998E-2	1.656E+1	3.939E+1
-5.835E-2	1.651E+1	3.911E+1
-4.862E-2	1.645E+1	3.920E+1
-5.511E-2	1.661E+1	3.918E+1
-5.998E-2	1.667E+1	3.912E+1
-5.673E-2	1.644E+1	3.907E+1
-5.349E-2	1.657E+1	3.921E+1
-5.673E-2	1.666E+1	3.899E+1
-5.998E-2	1.650E+1	3.919E+1
-5.835E-2	1.665E+1	3.930E+1
-5.187E-2	1.652E+1	3.909E+1
-5.835E-2	1.667E+1	3.910E+1
-6.160E-2	1.647E+1	3.905E+1
-5.673E-2	1.658E+1	3.898E+1
-5.349E-2	1.653E+1	3.910E+1
-5.673E-2	1.665E+1	3.891E+1
-5.998E-2	1.652E+1	3.904E+1
-5.511E-2	1.653E+1	3.919E+1
-5.349E-2	1.676E+1	3.916E+1
-5.673E-2	1.658E+1	3.893E+1
-5.998E-2	1.645E+1	3.917E+1
-5.511E-2	1.644E+1	3.920E+1
-5.349E-2	1.675E+1	3.906E+1
-5.673E-2	1.655E+1	3.913E+1
-6.160E-2	1.667E+1	3.900E+1
-6.160E-2	1.648E+1	3.903E+1
-5.025E-2	1.653E+1	3.907E+1
-5.511E-2	1.662E+1	3.907E+1
-6.160E-2	1.642E+1	3.902E+1
-5.511E-2	1.658E+1	3.925E+1
-5.349E-2	1.674E+1	3.907E+1
-5.511E-2	1.653E+1	3.886E+1
-6.160E-2	1.652E+1	3.899E+1
-5.673E-2	1.645E+1	3.915E+1
-5.187E-2	1.654E+1	3.895E+1
-5.511E-2	1.674E+1	3.902E+1
-6.160E-2	1.651E+1	3.898E+1
-5.673E-2	1.650E+1	3.923E+1
-5.673E-2	1.654E+1	3.904E+1
-5.835E-2	1.636E+1	3.917E+1
-5.835E-2	1.646E+1	3.928E+1
-5.835E-2	1.658E+1	3.907E+1
-5.187E-2	1.671E+1	3.908E+1
-5.998E-2	1.653E+1	3.911E+1
-6.160E-2	1.653E+1	3.898E+1
-5.835E-2	1.660E+1	3.901E+1
-5.349E-2	1.658E+1	3.892E+1
-5.349E-2	1.631E+1	3.910E+1
-6.322E-2	1.671E+1	3.900E+1
-5.673E-2	1.669E+1	3.897E+1
-5.349E-2	1.663E+1	3.893E+1
-5.673E-2	1.662E+1	3.903E+1
-6.160E-2	1.646E+1	3.915E+1
-5.835E-2	1.659E+1	3.894E+1
-5.511E-2	1.657E+1	3.895E+1
-5.511E-2	1.657E+1	3.902E+1
-5.835E-2	1.647E+1	3.879E+1
-5.673E-2	1.638E+1	3.898E+1
-5.511E-2	1.659E+1	3.902E+1
-5.511E-2	1.657E+1	3.932E+1
-5.835E-2	1.657E+1	3.921E+1
-5.835E-2	1.658E+1	3.902E+1
-5.511E-2	1.672E+1	3.906E+1
-5.511E-2	1.664E+1	3.882E+1
-6.322E-2	1.650E+1	3.921E+1
-5.673E-2	1.662E+1	3.917E+1
-5.511E-2	1.651E+1	3.914E+1
-5.673E-2	1.661E+1	3.928E+1
-5.998E-2	1.658E+1	3.903E+1
-5.673E-2	1.645E+1	3.920E+1
-5.349E-2	1.654E+1	3.907E+1
-5.511E-2	1.647E+1	3.909E+1
-6.160E-2	1.650E+1	3.907E+1
-5.835E-2	1.655E+1	3.909E+1
-5.511E-2	1.670E+1	3.896E+1
-5.349E-2	1.647E+1	3.894E+1
-5.998E-2	1.651E+1	3.913E+1
-5.673E-2	1.676E+1	3.914E+1
-5.349E-2	1.674E+1	3.907E+1
-5.511E-2	1.658E+1	3.902E+1
-5.998E-2	1.654E+1	3.913E+1
-5.673E-2	1.662E+1	3.896E+1
-5.025E-2	1.661E+1	3.884E+1
-5.673E-2	1.660E+1	3.910E+1
-6.160E-2	1.663E+1	3.895E+1
-5.511E-2	1.651E+1	3.902E+1
-5.349E-2	1.654E+1	3.910E+1
-5.511E-2	1.650E+1	3.910E+1
-5.998E-2	1.672E+1	3.899E+1
-5.349E-2	1.663E+1	3.909E+1
-5.349E-2	1.640E+1	3.890E+1
-5.349E-2	1.640E+1	3.906E+1
-5.835E-2	1.647E+1	3.904E+1
-5.511E-2	1.662E+1	3.905E+1
-5.511E-2	1.657E+1	3.908E+1
-5.673E-2	1.651E+1	3.917E+1
-6.322E-2	1.660E+1	3.918E+1
-5.835E-2	1.658E+1	3.916E+1
-5.187E-2	1.645E+1	3.919E+1
-5.349E-2	1.662E+1	3.915E+1
-5.998E-2	1.667E+1	3.909E+1
-5.998E-2	1.663E+1	3.909E+1
-5.187E-2	1.662E+1	3.904E+1
-5.673E-2	1.662E+1	3.907E+1
-6.160E-2	1.658E+1	3.887E+1
-5.673E-2	1.659E+1	3.905E+1
-5.349E-2	1.669E+1	3.914E+1
-5.835E-2	1.656E+1	3.902E+1
-5.998E-2	1.652E+1	3.907E+1
-5.673E-2	1.659E+1	3.901E+1
-5.511E-2	1.640E+1	3.930E+1
-5.835E-2	1.652E+1	3.894E+1
-5.835E-2	1.670E+1	3.913E+1
-5.835E-2	1.664E+1	3.928E+1
-5.349E-2	1.653E+1	3.888E+1
-5.673E-2	1.651E+1	3.918E+1
-5.998E-2	1.663E+1	3.920E+1
-5.673E-2	1.664E+1	3.940E+1
-5.511E-2	1.662E+1	3.923E+1
-5.511E-2	1.655E+1	3.909E+1
-5.835E-2	1.649E+1	3.912E+1
-5.835E-2	1.659E+1	3.905E+1
-5.349E-2	1.668E+1	3.916E+1
-5.673E-2	1.670E+1	3.896E+1
-5.835E-2	1.646E+1	3.911E+1
-5.998E-2	1.657E+1	3.907E+1
-5.349E-2	1.650E+1	3.909E+1
-5.673E-2	1.662E+1	3.921E+1
-5.835E-2	1.652E+1	3.926E+1
-6.160E-2	1.648E+1	3.881E+1
-5.025E-2	1.662E+1	3.909E+1
-5.673E-2	1.659E+1	3.903E+1
-5.835E-2	1.668E+1	3.921E+1
-5.673E-2	1.655E+1	3.916E+1
-5.349E-2	1.649E+1	3.909E+1
-5.998E-2	1.659E+1	3.900E+1
-5.998E-2	1.655E+1	3.915E+1
-5.835E-2	1.674E+1	3.915E+1
-5.025E-2	1.651E+1	3.911E+1
-5.835E-2	1.662E+1	3.886E+1
-5.835E-2	1.649E+1	3.900E+1
-5.673E-2	1.660E+1	3.893E+1
-5.349E-2	1.664E+1	3.878E+1
-5.187E-2	1.658E+1	3.911E+1
-6.160E-2	1.664E+1	3.913E+1
-5.511E-2	1.651E+1	3.904E+1
-5.511E-2	1.659E+1	3.910E+1
-5.835E-2	1.648E+1	3.903E+1
-6.160E-2	1.657E+1	3.914E+1
-5.835E-2	1.662E+1	3.903E+1
-5.349E-2	1.644E+1	3.899E+1
-5.673E-2	1.642E+1	3.893E+1
-5.998E-2	1.656E+1	3.904E+1
-5.835E-2	1.652E+1	3.899E+1
-5.349E-2	1.665E+1	3.913E+1
-5.673E-2	1.666E+1	3.894E+1
-6.160E-2	1.665E+1	3.906E+1
-5.998E-2	1.657E+1	3.904E+1
-5.511E-2	1.653E+1	3.901E+1
-5.511E-2	1.652E+1	3.890E+1
-6.322E-2	1.647E+1	3.922E+1
-5.835E-2	1.668E+1	3.908E+1
-5.187E-2	1.643E+1	3.905E+1
-5.511E-2	1.644E+1	3.898E+1
-5.998E-2	1.654E+1	3.910E+1
-5.673E-2	1.651E+1	3.912E+1
-5.349E-2	1.644E+1	3.895E+1
-5.673E-2	1.652E+1	3.903E+1
-6.160E-2	1.661E+1	3.915E+1
-5.673E-2	1.657E+1	3.933E+1
-5.025E-2	1.671E+1	3.914E+1
-5.835E-2	1.652E+1	3.895E+1
-5.835E-2	1.636E+1	3.910E+1
-5.835E-2	1.648E+1	3.921E+1
-5.187E-2	1.646E+1	3.926E+1
-5.511E-2	1.657E+1	3.921E+1
-6.160E-2	1.650E+1	3.888E+1
-6.160E-2	1.645E+1	3.903E+1
-5.349E-2	1.652E+1	3.941E+1
-5.673E-2	1.664E+1	3.909E+1
-5.998E-2	1.670E+1	3.927E+1
-5.998E-2	1.649E+1	3.930E+1
-5.349E-2	1.668E+1	3.893E+1
-5.673E-2	1.651E+1	3.908E+1
-5.998E-2	1.648E+1	3.906E+1
-5.673E-2	1.669E+1	3.887E+1
-5.187E-2	1.661E+1	3.910E+1
-5.511E-2	1.655E+1	3.917E+1
-5.998E-2	1.641E+1	3.894E+1
-5.835E-2	1.649E+1	3.892E+1
-5.349E-2	1.649E+1	3.909E+1
-5.349E-2	1.654E+1	3.887E+1
-5.998E-2	1.651E+1	3.901E+1
-5.673E-2	1.660E+1	3.890E+1
-5.349E-2	1.664E+1	3.930E+1
-5.673E-2	1.656E+1	3.902E+1
-6.160E-2	1.651E+1	3.921E+1
-5.835E-2	1.659E+1	3.914E+1
-5.349E-2	1.653E+1	3.934E+1
-5.511E-2	1.654E+1	3.915E+1
-6.160E-2	1.656E+1	3.892E+1
-5.673E-2	1.670E+1	3.936E+1
-5.349E-2	1.648E+1	3.899E+1
-5.349E-2	1.644E+1	3.884E+1
-5.998E-2	1.656E+1	3.925E+1
-5.835E-2	1.647E+1	3.904E+1
-5.187E-2	1.646E+1	3.909E+1
-5.349E-2	1.659E+1	3.897E+1
-5.835E-2	1.653E+1	3.888E+1
-5.835E-2	1.668E+1	3.905E+1
-5.511E-2	1.664E+1	3.916E+1
-5.349E-2	1.651E+1	3.910E+1
-5.998E-2	1.664E+1	3.901E+1
-5.673E-2	1.644E+1	3.911E+1
-5.349E-2	1.671E+1	3.903E+1
-5.673E-2	1.658E+1	3.920E+1
-5.835E-2	1.664E+1	3.887E+1
-5.835E-2	1.644E+1	3.899E+1
-5.187E-2	1.654E+1	3.921E+1
-5.998E-2	1.654E+1	3.904E+1
-5.835E-2	1.662E+1	3.913E+1
-5.835E-2	1.642E+1	3.904E+1
-5.187E-2	1.667E+1	3.896E+1
-5.349E-2	1.644E+1	3.921E+1
-5.998E-2	1.648E+1	3.915E+1
-5.673E-2	1.662E+1	3.916E+1
-5.349E-2	1.653E+1	3.931E+1
-5.349E-2	1.668E+1	3.905E+1
-5.835E-2	1.661E+1	3.914E+1
-5.673E-2	1.661E+1	3.921E+1
-5.349E-2	1.662E+1	3.923E+1
-5.511E-2	1.658E+1	3.909E+1
-6.160E-2	1.648E+1	3.926E+1
-5.835E-2	1.653E+1	3.926E+1
-5.025E-2	1.647E+1	3.908E+1
-5.511E-2	1.649E+1	3.902E+1
-6.160E-2	1.664E+1	3.889E+1
-5.998E-2	1.655E+1	3.925E+1
-5.187E-2	1.664E+1	3.876E+1
-5.673E-2	1.649E+1	3.929E+1
-5.998E-2	1.644E+1	3.906E+1
-5.673E-2	1.661E+1	3.905E+1
-5.025E-2	1.662E+1	3.916E+1
-5.511E-2	1.657E+1	3.920E+1
-5.998E-2	1.646E+1	3.912E+1
-5.835E-2	1.655E+1	3.913E+1
-5.835E-2	1.629E+1	3.922E+1
-5.511E-2	1.655E+1	3.907E+1
-6.160E-2	1.653E+1	3.882E+1
-5.673E-2	1.666E+1	3.916E+1
-5.349E-2	1.654E+1	3.908E+1
-5.511E-2	1.654E+1	3.898E+1
-5.998E-2	1.647E+1	3.890E+1
-5.835E-2	1.645E+1	3.894E+1
-5.349E-2	1.661E+1	3.926E+1
-5.511E-2	1.666E+1	3.905E+1
-6.322E-2	1.647E+1	3.893E+1
-5.673E-2	1.661E+1	3.907E+1
-5.349E-2	1.659E+1	3.906E+1
-5.511E-2	1.654E+1	3.874E+1
-6.160E-2	1.660E+1	3.914E+1
-5.673E-2	1.672E+1	3.938E+1
-5.025E-2	1.643E+1	3.916E+1
-5.673E-2	1.646E+1	3.905E+1
-5.673E-2	1.653E+1	3.918E+1
-5.673E-2	1.651E+1	3.912E+1
-5.349E-2	1.675E+1	3.891E+1
-5.511E-2	1.669E+1	3.911E+1
-5.998E-2	1.649E+1	3.870E+1
-5.835E-2	1.658E+1	3.913E+1
-5.349E-2	1.663E+1	3.890E+1
-5.673E-2	1.655E+1	3.892E+1
-6.160E-2	1.657E+1	3.926E+1
-5.835E-2	1.659E+1	3.898E+1
-5.349E-2	1.658E+1	3.937E+1
-5.511E-2	1.652E+1	3.909E+1
-6.322E-2	1.671E+1	3.912E+1
-5.998E-2	1.668E+1	3.888E+1
-5.025E-2	1.652E+1	3.906E+1
-5.835E-2	1.649E+1	3.913E+1
-5.998E-2	1.653E+1	3.907E+1
-5.835E-2	1.646E+1	3.916E+1
-5.187E-2	1.657E+1	3.914E+1
-5.187E-2	1.646E+1	3.908E+1
-5.998E-2	1.641E+1	3.901E+1
-5.835E-2	1.644E+1	3.901E+1
-5.349E-2	1.647E+1	3.906E+1
-5.673E-2	1.652E+1	3.922E+1
-5.835E-2	1.649E+1	3.903E+1
-5.835E-2	1.665E+1	3.898E+1
-5.349E-2	1.659E+1	3.899E+1
-5.511E-2	1.666E+1	3.915E+1
-6.322E-2	1.664E+1	3.895E+1
-5.835E-2	1.669E+1	3.916E+1
-5.349E-2	1.661E+1	3.894E+1
-5.673E-2	1.660E+1	3.902E+1
-5.673E-2	1.667E+1	3.893E+1
-5.835E-2	1.651E+1	3.910E+1
-5.349E-2	1.652E+1	3.899E+1
-5.349E-2	1.657E+1	3.911E+1
-5.998E-2	1.661E+1	3.916E+1
-5.673E-2	1.671E+1	3.904E+1
-5.349E-2	1.653E+1	3.928E+1
-5.673E-2	1.658E+1	3.901E+1
-5.673E-2	1.652E+1	3.914E+1
-5.835E-2	1.649E+1	3.907E+1
-5.349E-2	1.663E+1	3.903E+1
-5.673E-2	1.656E+1	3.903E+1
-5.998E-2	1.653E+1	3.910E+1
-5.673E-2	1.652E+1	3.912E+1
-5.187E-2	1.659E+1	3.905E+1
-5.511E-2	1.657E+1	3.894E+1
-5.673E-2	1.647E+1	3.891E+1
-5.998E-2	1.647E+1	3.924E+1
-5.349E-2	1.658E+1	3.914E+1
-5.511E-2	1.645E+1	3.905E+1
-6.160E-2	1.665E+1	3.923E+1
-5.349E-2	1.634E+1	3.911E+1
-5.025E-2	1.644E+1	3.915E+1
-5.511E-2	1.661E+1	3.895E+1
-5.998E-2	1.660E+1	3.908E+1
-5.673E-2	1.654E+1	3.904E+1
-5.349E-2	1.651E+1	3.906E+1
-5.835E-2	1.668E+1	3.889E+1
-6.160E-2	1.661E+1	3.918E+1
-5.835E-2	1.635E+1	3.938E+1
-5.349E-2	1.645E+1	3.907E+1
-5.673E-2	1.658E+1	3.886E+1
-5.835E-2	1.664E+1	3.888E+1
-5.673E-2	1.652E+1	3.936E+1
-5.511E-2	1.646E+1	3.905E+1
-5.511E-2	1.657E+1	3.912E+1
-5.835E-2	1.648E+1	3.897E+1
-5.835E-2	1.656E+1	3.896E+1
-5.349E-2	1.661E+1	3.884E+1
-5.511E-2	1.636E+1	3.915E+1
-5.998E-2	1.664E+1	3.906E+1
-5.673E-2	1.653E+1	3.901E+1
-5.349E-2	1.647E+1	3.923E+1
-5.349E-2	1.664E+1	3.890E+1
-5.998E-2	1.654E+1	3.902E+1
-5.998E-2	1.661E+1	3.933E+1
-5.511E-2	1.656E+1	3.903E+1
-5.511E-2	1.639E+1	3.909E+1
-6.160E-2	1.646E+1	3.908E+1
-5.998E-2	1.666E+1	3.911E+1
-5.187E-2	1.658E+1	3.909E+1
-5.349E-2	1.655E+1	3.893E+1
-5.998E-2	1.659E+1	3.904E+1
-5.835E-2	1.655E+1	3.878E+1
-5.511E-2	1.656E+1	3.922E+1
-5.673E-2	1.662E+1	3.902E+1
-5.998E-2	1.649E+1	3.907E+1
-5.835E-2	1.663E+1	3.896E+1
-5.187E-2	1.666E+1	3.913E+1
-5.835E-2	1.655E+1	3.902E+1
-6.160E-2	1.664E+1	3.912E+1
-5.511E-2	1.649E+1	3.894E+1
-5.349E-2	1.656E+1	3.884E+1
-5.835E-2	1.649E+1	3.897E+1
-5.998E-2	1.657E+1	3.887E+1
-5.511E-2	1.672E+1	3.905E+1
-5.187E-2	1.654E+1	3.897E+1
-5.511E-2	1.667E+1	3.919E+1
-5.835E-2	1.663E+1	3.878E+1
-5.835E-2	1.650E+1	3.912E+1
-5.187E-2	1.655E+1	3.912E+1
-5.511E-2	1.649E+1	3.906E+1
-6.322E-2	1.667E+1	3.914E+1
-5.998E-2	1.649E+1	3.904E+1
-5.187E-2	1.655E+1	3.931E+1
-5.511E-2	1.649E+1	3.916E+1
-5.998E-2	1.666E+1	3.893E+1
-5.835E-2	1.650E+1	3.899E+1
-5.025E-2	1.652E+1	3.891E+1
-5.511E-2	1.664E+1	3.905E+1
-5.835E-2	1.639E+1	3.907E+1
-5.835E-2	1.656E+1	3.890E+1
-5.511E-2	1.662E+1	3.885E+1
-5.835E-2	1.659E+1	3.918E+1
-5.998E-2	1.657E+1	3.894E+1
-5.673E-2	1.655E+1	3.905E+1
-5.511E-2	1.662E+1	3.913E+1
-5.349E-2	1.656E+1	3.888E+1
-5.835E-2	1.667E+1	3.894E+1
-5.511E-2	1.664E+1	3.907E+1
-5.349E-2	1.663E+1	3.901E+1
-5.349E-2	1.657E+1	3.905E+1
-5.835E-2	1.671E+1	3.900E+1
-5.511E-2	1.658E+1	3.898E+1
-5.349E-2	1.660E+1	3.878E+1
-5.511E-2	1.651E+1	3.906E+1
-5.998E-2	1.643E+1	3.890E+1
-5.673E-2	1.656E+1	3.908E+1
-5.349E-2	1.658E+1	3.915E+1
-5.511E-2	1.653E+1	3.905E+1
-5.998E-2	1.664E+1	3.902E+1
-5.511E-2	1.669E+1	3.904E+1
-5.511E-2	1.659E+1	3.927E+1
-5.511E-2	1.663E+1	3.904E+1
-5.673E-2	1.673E+1	3.907E+1
-5.673E-2	1.657E+1	3.923E+1
-5.349E-2	1.669E+1	3.908E+1
-5.511E-2	1.651E+1	3.900E+1
-5.998E-2	1.658E+1	3.915E+1
-5.998E-2	1.666E+1	3.901E+1
-5.349E-2	1.659E+1	3.899E+1
-5.511E-2	1.643E+1	3.899E+1
-6.160E-2	1.653E+1	3.914E+1
-5.673E-2	1.666E+1	3.902E+1
-5.511E-2	1.657E+1	3.892E+1
-5.673E-2	1.652E+1	3.899E+1
-6.160E-2	1.654E+1	3.918E+1
-5.673E-2	1.644E+1	3.902E+1
-5.187E-2	1.665E+1	3.899E+1
-5.673E-2	1.649E+1	3.898E+1
-5.998E-2	1.664E+1	3.912E+1
-5.673E-2	1.661E+1	3.917E+1
-5.511E-2	1.659E+1	3.901E+1
-5.511E-2	1.658E+1	3.899E+1
-5.835E-2	1.651E+1	3.926E+1
-5.511E-2	1.660E+1	3.922E+1
-5.349E-2	1.635E+1	3.902E+1
-5.025E-2	1.662E+1	3.894E+1
-5.998E-2	1.647E+1	3.915E+1
-5.835E-2	1.651E+1	3.889E+1
-5.349E-2	1.663E+1	3.916E+1
-5.673E-2	1.649E+1	3.900E+1
-5.998E-2	1.648E+1	3.921E+1
-5.673E-2	1.656E+1	3.899E+1
-5.349E-2	1.652E+1	3.888E+1
-5.673E-2	1.656E+1	3.897E+1
-5.998E-2	1.668E+1	3.907E+1
-5.835E-2	1.669E+1	3.885E+1
-5.349E-2	1.650E+1	3.898E+1
-5.187E-2	1.648E+1	3.899E+1
-5.998E-2	1.653E+1	3.915E+1
-5.998E-2	1.650E+1	3.928E+1
-5.349E-2	1.652E+1	3.909E+1
-5.187E-2	1.645E+1	3.884E+1
-5.998E-2	1.659E+1	3.879E+1
-6.160E-2	1.651E+1	3.885E+1
-5.673E-2	1.647E+1	3.902E+1
-5.349E-2	1.646E+1	3.892E+1
-5.998E-2	1.656E+1	3.919E+1
-5.835E-2	1.644E+1	3.914E+1
-5.025E-2	1.666E+1	3.886E+1
-5.349E-2	1.648E+1	3.885E+1
-5.835E-2	1.644E+1	3.909E+1
-5.835E-2	1.686E+1	3.914E+1
-5.349E-2	1.650E+1	3.913E+1
-5.511E-2	1.653E+1	3.885E+1
-5.835E-2	1.648E+1	3.900E+1
-5.998E-2	1.641E+1	3.887E+1
-5.349E-2	1.649E+1	3.889E+1
-5.673E-2	1.661E+1	3.889E+1
-5.835E-2	1.659E+1	3.908E+1
-6.160E-2	1.660E+1	3.892E+1
-5.349E-2	1.644E+1	3.911E+1
-5.187E-2	1.660E+1	3.910E+1
-5.998E-2	1.647E+1	3.909E+1
-5.998E-2	1.662E+1	3.916E+1
-5.187E-2	1.659E+1	3.908E+1
-5.511E-2	1.671E+1	3.914E+1
-5.835E-2	1.668E+1	3.921E+1
-5.835E-2	1.663E+1	3.924E+1
-5.025E-2	1.658E+1	3.906E+1
-5.673E-2	1.663E+1	3.916E+1
-6.160E-2	1.660E+1	3.899E+1
-5.835E-2	1.651E+1	3.905E+1
-5.511E-2	1.676E+1	3.905E+1
-5.511E-2	1.659E+1	3.902E+1
-5.673E-2	1.652E+1	3.926E+1
-5.673E-2	1.669E+1	3.904E+1
-5.349E-2	1.644E+1	3.896E+1
-5.835E-2	1.649E+1	3.916E+1
-5.998E-2	1.656E+1	3.913E+1
-5.998E-2	1.664E+1	3.913E+1
-5.349E-2	1.661E+1	3.916E+1
-5.673E-2	1.640E+1	3.902E+1
-5.998E-2	1.661E+1	3.901E+1
-5.835E-2	1.638E+1	3.892E+1
-5.025E-2	1.648E+1	3.916E+1
-5.673E-2	1.662E+1	3.915E+1
-5.998E-2	1.657E+1	3.905E+1
-5.835E-2	1.650E+1	3.901E+1
-5.025E-2	1.662E+1	3.910E+1
-5.349E-2	1.653E+1	3.889E+1
-5.998E-2	1.652E+1	3.906E+1
-5.998E-2	1.641E+1	3.895E+1
-5.511E-2	1.665E+1	3.904E+1
-5.511E-2	1.665E+1	3.914E+1
-5.998E-2	1.652E+1	3.905E+1
-5.673E-2	1.670E+1	3.898E+1
-5.187E-2	1.649E+1	3.888E+1
-5.349E-2	1.665E+1	3.912E+1
-5.998E-2	1.654E+1	3.909E+1
-5.998E-2	1.666E+1	3.892E+1
-5.349E-2	1.633E+1	3.909E+1
-5.673E-2	1.654E+1	3.920E+1
-5.511E-2	1.662E+1	3.897E+1
-5.835E-2	1.657E+1	3.926E+1
-5.349E-2	1.641E+1	3.906E+1
-5.349E-2	1.662E+1	3.906E+1
-5.673E-2	1.659E+1	3.890E+1
-5.673E-2	1.659E+1	3.916E+1
-5.187E-2	1.664E+1	3.903E+1
-5.673E-2	1.637E+1	3.909E+1
-5.835E-2	1.654E+1	3.916E+1
-5.835E-2	1.646E+1	3.903E+1
-5.349E-2	1.668E+1	3.899E+1
-5.835E-2	1.644E+1	3.917E+1
-5.998E-2	1.654E+1	3.901E+1
-5.673E-2	1.652E+1	3.910E+1
-5.187E-2	1.662E+1	3.892E+1
-5.511E-2	1.660E+1	3.901E+1
-5.835E-2	1.662E+1	3.907E+1
-5.835E-2	1.648E+1	3.902E+1
-5.349E-2	1.665E+1	3.902E+1
-5.511E-2	1.664E+1	3.901E+1
-5.673E-2	1.650E+1	3.921E+1
-5.998E-2	1.656E+1	3.919E+1
-5.025E-2	1.662E+1	3.896E+1
-5.511E-2	1.663E+1	3.894E+1
-5.998E-2	1.648E+1	3.914E+1
-5.835E-2	1.670E+1	3.897E+1
-5.349E-2	1.670E+1	3.916E+1
-5.511E-2	1.655E+1	3.907E+1
-5.835E-2	1.659E+1	3.923E+1
-5.998E-2	1.657E+1	3.911E+1
-5.349E-2	1.649E+1	3.901E+1
-5.511E-2	1.661E+1	3.884E+1
-5.998E-2	1.660E+1	3.925E+1
-5.673E-2	1.649E+1	3.894E+1
-5.511E-2	1.662E+1	3.916E+1
-5.511E-2	1.638E+1	3.898E+1
-5.511E-2	1.651E+1	3.887E+1
-5.998E-2	1.646E+1	3.929E+1
-5.511E-2	1.655E+1	3.891E+1
-5.187E-2	1.653E+1	3.900E+1
-5.998E-2	1.651E+1	3.894E+1
-5.511E-2	1.669E+1	3.912E+1
-5.025E-2	1.676E+1	3.919E+1
-5.511E-2	1.662E+1	3.902E+1
-5.835E-2	1.668E+1	3.905E+1
-5.835E-2	1.663E+1	3.903E+1
-5.349E-2	1.659E+1	3.891E+1
-5.349E-2	1.648E+1	3.914E+1
-6.160E-2	1.644E+1	3.915E+1
-5.835E-2	1.659E+1	3.912E+1
-5.349E-2	1.644E+1	3.914E+1
-5.349E-2	1.655E+1	3.905E+1
-5.835E-2	1.664E+1	3.907E+1
-5.673E-2	1.657E+1	3.893E+1
-5.349E-2	1.658E+1	3.914E+1
-5.349E-2	1.670E+1	3.899E+1
-5.998E-2	1.669E+1	3.895E+1
-5.835E-2	1.645E+1	3.897E+1
-5.349E-2	1.648E+1	3.917E+1
-5.349E-2	1.647E+1	3.918E+1
-5.835E-2	1.649E+1	3.910E+1
-5.998E-2	1.654E+1	3.912E+1
-5.349E-2	1.646E+1	3.928E+1
-5.349E-2	1.656E+1	3.902E+1
-5.835E-2	1.665E+1	3.902E+1
-5.673E-2	1.651E+1	3.906E+1
-5.511E-2	1.664E+1	3.912E+1
-5.349E-2	1.668E+1	3.909E+1
-5.998E-2	1.661E+1	3.923E+1
-5.998E-2	1.655E+1	3.910E+1
-5.187E-2	1.653E+1	3.905E+1
-5.835E-2	1.654E+1	3.910E+1
-6.160E-2	1.655E+1	3.890E+1
-5.998E-2	1.653E+1	3.922E+1
-5.349E-2	1.650E+1	3.901E+1
-5.349E-2	1.663E+1	3.914E+1
-5.998E-2	1.663E+1	3.884E+1
-5.835E-2	1.668E+1	3.899E+1
-5.349E-2	1.657E+1	3.904E+1
-5.511E-2	1.648E+1	3.903E+1
-5.998E-2	1.643E+1	3.877E+1
-5.673E-2	1.678E+1	3.885E+1
-5.349E-2	1.650E+1	3.922E+1
-5.349E-2	1.664E+1	3.911E+1
-6.322E-2	1.658E+1	3.924E+1
-5.835E-2	1.642E+1	3.914E+1
-5.511E-2	1.669E+1	3.918E+1
-5.187E-2	1.648E+1	3.931E+1
-6.322E-2	1.636E+1	3.890E+1
-5.835E-2	1.645E+1	3.899E+1
-5.673E-2	1.653E+1	3.926E+1
-5.511E-2	1.656E+1	3.915E+1
-5.998E-2	1.636E+1	3.905E+1
-5.835E-2	1.651E+1	3.920E+1
-5.187E-2	1.650E+1	3.889E+1
-5.187E-2	1.668E+1	3.902E+1
-6.160E-2	1.652E+1	3.901E+1
-5.673E-2	1.652E+1	3.909E+1
-5.187E-2	1.652E+1	3.915E+1
-5.673E-2	1.676E+1	3.895E+1
-6.160E-2	1.662E+1	3.893E+1
-5.835E-2	1.663E+1	3.912E+1
-5.187E-2	1.651E+1	3.893E+1
-5.511E-2	1.637E+1	3.922E+1
-5.835E-2	1.654E+1	3.879E+1
-5.998E-2	1.652E+1	3.908E+1
-5.349E-2	1.645E+1	3.889E+1
-5.187E-2	1.676E+1	3.891E+1
-6.160E-2	1.646E+1	3.918E+1
-5.835E-2	1.660E+1	3.901E+1
-5.349E-2	1.647E+1	3.915E+1
-5.511E-2	1.655E+1	3.904E+1
-5.998E-2	1.655E+1	3.906E+1
-5.673E-2	1.656E+1	3.911E+1
-5.349E-2	1.650E+1	3.885E+1
-5.511E-2	1.662E+1	3.922E+1
-6.160E-2	1.657E+1	3.900E+1
-5.998E-2	1.661E+1	3.919E+1
-5.349E-2	1.656E+1	3.911E+1
-5.511E-2	1.656E+1	3.934E+1
-5.998E-2	1.659E+1	3.911E+1
-5.835E-2	1.664E+1	3.914E+1
-5.349E-2	1.651E+1	3.921E+1
-5.349E-2	1.662E+1	3.914E+1
-5.998E-2	1.656E+1	3.892E+1
-6.160E-2	1.656E+1	3.911E+1
-5.187E-2	1.650E+1	3.918E+1
-5.187E-2	1.657E+1	3.901E+1
-6.160E-2	1.663E+1	3.897E+1
-5.673E-2	1.653E+1	3.928E+1
-5.673E-2	1.655E+1	3.922E+1
-5.673E-2	1.658E+1	3.900E+1
-5.835E-2	1.654E+1	3.883E+1
-5.835E-2	1.666E+1	3.878E+1
-5.349E-2	1.650E+1	3.903E+1
-5.511E-2	1.658E+1	3.906E+1
-6.160E-2	1.656E+1	3.901E+1
-5.673E-2	1.663E+1	3.913E+1
-5.187E-2	1.658E+1	3.894E+1
-5.673E-2	1.659E+1	3.905E+1
-5.998E-2	1.665E+1	3.897E+1
-5.835E-2	1.670E+1	3.904E+1
-5.349E-2	1.641E+1	3.915E+1
-5.349E-2	1.661E+1	3.926E+1
-5.998E-2	1.665E+1	3.899E+1
-5.673E-2	1.657E+1	3.904E+1
-5.511E-2	1.657E+1	3.904E+1
-5.349E-2	1.654E+1	3.901E+1
-5.673E-2	1.668E+1	3.901E+1
-5.835E-2	1.641E+1	3.921E+1
-5.025E-2	1.648E+1	3.913E+1
-5.511E-2	1.662E+1	3.908E+1
-6.160E-2	1.662E+1	3.882E+1
-5.835E-2	1.657E+1	3.898E+1
-5.349E-2	1.667E+1	3.895E+1
-5.673E-2	1.652E+1	3.906E+1
-6.160E-2	1.653E+1	3.896E+1
-5.835E-2	1.664E+1	3.907E+1
-4.862E-2	1.665E+1	3.906E+1
-5.511E-2	1.648E+1	3.898E+1
-5.835E-2	1.666E+1	3.909E+1
-5.998E-2	1.641E+1	3.905E+1
-5.025E-2	1.663E+1	3.917E+1
-5.673E-2	1.648E+1	3.900E+1
-5.673E-2	1.649E+1	3.915E+1
-5.998E-2	1.653E+1	3.906E+1
-5.187E-2	1.655E+1	3.916E+1
-5.511E-2	1.657E+1	3.893E+1
-6.160E-2	1.667E+1	3.909E+1
-5.673E-2	1.660E+1	3.934E+1
-5.187E-2	1.651E+1	3.921E+1
-5.673E-2	1.664E+1	3.913E+1
-5.998E-2	1.645E+1	3.902E+1
-5.998E-2	1.647E+1	3.907E+1
-5.187E-2	1.652E+1	3.892E+1
-5.349E-2	1.648E+1	3.912E+1
-5.835E-2	1.668E+1	3.908E+1
-5.835E-2	1.658E+1	3.918E+1
-5.187E-2	1.662E+1	3.883E+1
-5.511E-2	1.642E+1	3.894E+1
-5.998E-2	1.666E+1	3.883E+1
-5.835E-2	1.667E+1	3.873E+1
-5.511E-2	1.652E+1	3.896E+1
-5.511E-2	1.649E+1	3.901E+1
-5.835E-2	1.657E+1	3.910E+1
-5.835E-2	1.645E+1	3.901E+1
-5.187E-2	1.656E+1	3.925E+1
-5.511E-2	1.641E+1	3.894E+1
-6.322E-2	1.655E+1	3.902E+1
-5.673E-2	1.667E+1	3.935E+1
-5.187E-2	1.658E+1	3.896E+1
-5.673E-2	1.660E+1	3.909E+1
-5.998E-2	1.656E+1	3.919E+1
-5.998E-2	1.671E+1	3.885E+1
-5.511E-2	1.671E+1	3.892E+1
-5.673E-2	1.659E+1	3.918E+1
-5.998E-2	1.651E+1	3.908E+1
-5.998E-2	1.671E+1	3.909E+1
-5.349E-2	1.643E+1	3.904E+1
-5.349E-2	1.650E+1	3.904E+1
-5.835E-2	1.660E+1	3.872E+1
-5.673E-2	1.657E+1	3.903E+1
-5.511E-2	1.630E+1	3.898E+1
-5.511E-2	1.656E+1	3.918E+1
-5.511E-2	1.651E+1	3.896E+1
-5.998E-2	1.665E+1	3.923E+1
-5.349E-2	1.652E+1	3.899E+1
-5.511E-2	1.647E+1	3.916E+1
-6.160E-2	1.657E+1	3.908E+1
-5.835E-2	1.662E+1	3.899E+1
-5.673E-2	1.666E+1	3.913E+1
-5.511E-2	1.665E+1	3.910E+1
-5.998E-2	1.671E+1	3.906E+1
-5.998E-2	1.658E+1	3.894E+1
-5.511E-2	1.650E+1	3.933E+1
-5.511E-2	1.646E+1	3.885E+1
-5.835E-2	1.655E+1	3.904E+1
-5.998E-2	1.671E+1	3.906E+1
-5.349E-2	1.660E+1	3.905E+1
-5.835E-2	1.649E+1	3.905E+1
-5.673E-2	1.643E+1	3.897E+1
-5.835E-2	1.656E+1	3.917E+1
-5.187E-2	1.646E+1	3.911E+1
-5.511E-2	1.648E+1	3.887E+1
-5.835E-2	1.650E+1	3.899E+1
-5.835E-2	1.656E+1	3.905E+1
-5.511E-2	1.672E+1	3.900E+1
-5.511E-2	1.674E+1	3.902E+1
-5.835E-2	1.670E+1	3.916E+1
-5.998E-2	1.656E+1	3.914E+1
-5.025E-2	1.664E+1	3.907E+1
-5.673E-2	1.664E+1	3.889E+1
-6.160E-2	1.657E+1	3.909E+1
-5.998E-2	1.639E+1	3.902E+1
-5.187E-2	1.664E+1	3.907E+1
-5.673E-2	1.655E+1	3.899E+1
-6.160E-2	1.658E+1	3.901E+1
-5.835E-2	1.638E+1	3.891E+1
-5.511E-2	1.664E+1	3.900E+1
-5.511E-2	1.657E+1	3.899E+1
-5.835E-2	1.656E+1	3.919E+1
-5.835E-2	1.662E+1	3.889E+1
-5.349E-2	1.653E+1	3.895E+1
-5.349E-2	1.651E+1	3.896E+1
-5.998E-2	1.670E+1	3.923E+1
-5.835E-2	1.665E+1	3.912E+1
-5.349E-2	1.666E+1	3.893E+1
-5.349E-2	1.645E+1	3.932E+1
-6.160E-2	1.651E+1	3.902E+1
-5.835E-2	1.664E+1	3.903E+1
-5.511E-2	1.656E+1	3.890E+1
-5.511E-2	1.643E+1	3.900E+1
-6.322E-2	1.655E+1	3.904E+1
-5.835E-2	1.676E+1	3.896E+1
-5.349E-2	1.649E+1	3.896E+1
-5.349E-2	1.662E+1	3.899E+1
-5.835E-2	1.671E+1	3.880E+1
-5.998E-2	1.657E+1	3.906E+1
-5.025E-2	1.648E+1	3.887E+1
-5.349E-2	1.656E+1	3.919E+1
-6.160E-2	1.667E+1	3.912E+1
-5.673E-2	1.654E+1	3.876E+1
-5.349E-2	1.669E+1	3.880E+1
-5.511E-2	1.654E+1	3.900E+1
-5.835E-2	1.651E+1	3.923E+1
-5.835E-2	1.673E+1	3.908E+1
-5.349E-2	1.654E+1	3.889E+1
-5.511E-2	1.651E+1	3.911E+1
-6.160E-2	1.650E+1	3.884E+1
-5.673E-2	1.656E+1	3.901E+1
-5.187E-2	1.666E+1	3.905E+1
-5.511E-2	1.653E+1	3.922E+1
-5.998E-2	1.657E+1	3.895E+1
-5.673E-2	1.652E+1	3.912E+1
-5.349E-2	1.652E+1	3.901E+1
-5.349E-2	1.649E+1	3.915E+1
-5.835E-2	1.649E+1	3.906E+1
-6.160E-2	1.651E+1	3.903E+1
-5.511E-2	1.641E+1	3.923E+1
-5.511E-2	1.653E+1	3.897E+1
-6.160E-2	1.630E+1	3.894E+1
-5.511E-2	1.657E+1	3.885E+1
-5.187E-2	1.650E+1	3.898E+1
-5.511E-2	1.675E+1	3.918E+1
-6.160E-2	1.658E+1	3.895E+1
-5.835E-2	1.664E+1	3.889E+1
-5.511E-2	1.653E+1	3.914E+1
-5.673E-2	1.656E+1	3.916E+1
-5.835E-2	1.661E+1	3.901E+1
-5.835E-2	1.652E+1	3.915E+1
-5.025E-2	1.667E+1	3.905E+1
-5.187E-2	1.657E+1	3.905E+1
-5.835E-2	1.666E+1	3.905E+1
-5.673E-2	1.655E+1	3.915E+1
-5.511E-2	1.644E+1	3.904E+1
-5.511E-2	1.675E+1	3.912E+1
-5.673E-2	1.648E+1	3.905E+1
-5.835E-2	1.653E+1	3.913E+1
-5.349E-2	1.649E+1	3.896E+1
-5.349E-2	1.676E+1	3.899E+1
-5.835E-2	1.648E+1	3.904E+1
-5.673E-2	1.664E+1	3.910E+1
-5.349E-2	1.647E+1	3.911E+1
-5.673E-2	1.658E+1	3.922E+1
-6.160E-2	1.665E+1	3.903E+1
-5.511E-2	1.660E+1	3.895E+1
-5.511E-2	1.662E+1	3.905E+1
-5.187E-2	1.650E+1	3.926E+1
-5.673E-2	1.674E+1	3.923E+1
-5.835E-2	1.655E+1	3.913E+1
-5.349E-2	1.658E+1	3.912E+1
-5.349E-2	1.653E+1	3.893E+1
-5.998E-2	1.659E+1	3.903E+1
-5.835E-2	1.667E+1	3.925E+1
-5.349E-2	1.645E+1	3.931E+1
-5.511E-2	1.658E+1	3.931E+1
-5.673E-2	1.658E+1	3.907E+1
-5.835E-2	1.662E+1	3.903E+1
-5.187E-2	1.643E+1	3.904E+1
-5.511E-2	1.663E+1	3.885E+1
-5.998E-2	1.667E+1	3.894E+1
-5.673E-2	1.657E+1	3.897E+1
-5.511E-2	1.648E+1	3.890E+1
-5.673E-2	1.660E+1	3.905E+1
-5.835E-2	1.646E+1	3.910E+1
-5.998E-2	1.660E+1	3.912E+1
-5.511E-2	1.646E+1	3.913E+1
-5.349E-2	1.664E+1	3.917E+1
-5.998E-2	1.655E+1	3.918E+1
-5.835E-2	1.653E+1	3.900E+1
-5.349E-2	1.658E+1	3.905E+1
-5.511E-2	1.650E+1	3.885E+1
-5.998E-2	1.663E+1	3.914E+1
-5.673E-2	1.657E+1	3.914E+1
-5.187E-2	1.647E+1	3.897E+1
-5.187E-2	1.665E+1	3.915E+1
-5.835E-2	1.666E+1	3.934E+1
-5.835E-2	1.656E+1	3.901E+1
-5.025E-2	1.657E+1	3.902E+1
-5.511E-2	1.653E+1	3.896E+1
-5.835E-2	1.644E+1	3.918E+1
-5.673E-2	1.638E+1	3.875E+1
-5.349E-2	1.673E+1	3.916E+1
-5.511E-2	1.663E+1	3.876E+1
-5.998E-2	1.669E+1	3.905E+1
-5.835E-2	1.663E+1	3.909E+1
-5.349E-2	1.656E+1	3.880E+1
-5.349E-2	1.656E+1	3.902E+1
-5.998E-2	1.649E+1	3.878E+1
-5.998E-2	1.643E+1	3.906E+1
-5.187E-2	1.680E+1	3.922E+1
-5.673E-2	1.651E+1	3.920E+1
-5.998E-2	1.655E+1	3.912E+1
-6.160E-2	1.647E+1	3.901E+1
-5.025E-2	1.645E+1	3.889E+1
-5.349E-2	1.650E+1	3.911E+1
-5.835E-2	1.663E+1	3.893E+1
-5.998E-2	1.667E+1	3.908E+1
-5.187E-2	1.673E+1	3.907E+1
-5.511E-2	1.652E+1	3.902E+1
-6.160E-2	1.652E+1	3.894E+1
-5.511E-2	1.658E+1	3.909E+1
-5.511E-2	1.659E+1	3.911E+1
-5.511E-2	1.668E+1	3.902E+1
-6.160E-2	1.667E+1	3.901E+1
-5.998E-2	1.656E+1	3.926E+1
-5.025E-2	1.663E+1	3.894E+1
-5.349E-2	1.653E+1	3.895E+1
-5.835E-2	1.665E+1	3.892E+1
-5.835E-2	1.656E+1	3.918E+1
-5.511E-2	1.654E+1	3.911E+1
-5.511E-2	1.658E+1	3.914E+1
-5.835E-2	1.662E+1	3.903E+1
-6.160E-2	1.658E+1	3.891E+1
-5.025E-2	1.678E+1	3.895E+1
-5.673E-2	1.664E+1	3.914E+1
-5.835E-2	1.657E+1	3.928E+1
-5.835E-2	1.647E+1	3.897E+1
-5.511E-2	1.654E+1	3.886E+1
-5.349E-2	1.654E+1	3.907E+1
-5.835E-2	1.669E+1	3.904E+1
-5.998E-2	1.653E+1	3.932E+1
-5.349E-2	1.659E+1	3.896E+1
-5.349E-2	1.666E+1	3.901E+1
-5.835E-2	1.654E+1	3.889E+1
-6.160E-2	1.657E+1	3.896E+1
-5.349E-2	1.653E+1	3.906E+1
-5.025E-2	1.664E+1	3.911E+1
-5.998E-2	1.664E+1	3.909E+1
-5.998E-2	1.654E+1	3.907E+1
-5.187E-2	1.646E+1	3.892E+1
-5.673E-2	1.662E+1	3.916E+1
-5.998E-2	1.663E+1	3.899E+1
-6.160E-2	1.659E+1	3.940E+1
-5.349E-2	1.649E+1	3.917E+1
-5.673E-2	1.667E+1	3.898E+1
-5.673E-2	1.662E+1	3.926E+1
-5.835E-2	1.658E+1	3.893E+1
-5.673E-2	1.655E+1	3.917E+1
-5.349E-2	1.649E+1	3.925E+1
-5.998E-2	1.664E+1	3.902E+1
-5.835E-2	1.653E+1	3.914E+1
-5.349E-2	1.655E+1	3.926E+1
-5.673E-2	1.670E+1	3.897E+1
-5.673E-2	1.676E+1	3.907E+1
-5.835E-2	1.672E+1	3.902E+1
-5.673E-2	1.652E+1	3.889E+1
-5.673E-2	1.660E+1	3.901E+1
-5.835E-2	1.665E+1	3.913E+1
-5.835E-2	1.663E+1	3.915E+1
-5.511E-2	1.651E+1	3.905E+1
-5.673E-2	1.661E+1	3.930E+1
-5.998E-2	1.655E+1	3.913E+1
-5.998E-2	1.662E+1	3.897E+1
-5.349E-2	1.657E+1	3.925E+1
-5.511E-2	1.663E+1	3.900E+1
-5.998E-2	1.669E+1	3.895E+1
-5.673E-2	1.662E+1	3.903E+1
-5.511E-2	1.657E+1	3.892E+1
-5.673E-2	1.659E+1	3.898E+1
-5.998E-2	1.657E+1	3.893E+1
-5.673E-2	1.651E+1	3.888E+1
-5.511E-2	1.655E+1	3.906E+1
-5.349E-2	1.671E+1	3.906E+1
-5.998E-2	1.657E+1	3.912E+1
-5.673E-2	1.652E+1	3.912E+1
-5.511E-2	1.659E+1	3.931E+1
-5.511E-2	1.657E+1	3.885E+1
-6.160E-2	1.661E+1	3.909E+1
-5.998E-2	1.666E+1	3.916E+1
-5.511E-2	1.659E+1	3.904E+1
-5.349E-2	1.670E+1	3.898E+1
-5.835E-2	1.644E+1	3.891E+1
-5.998E-2	1.644E+1	3.894E+1
-5.349E-2	1.656E+1	3.920E+1
-5.187E-2	1.654E+1	3.905E+1
-5.998E-2	1.656E+1	3.892E+1
-5.835E-2	1.652E+1	3.900E+1
-5.349E-2	1.656E+1	3.901E+1
-5.349E-2	1.669E+1	3.908E+1
-5.835E-2	1.642E+1	3.920E+1
-5.835E-2	1.664E+1	3.897E+1
-5.187E-2	1.660E+1	3.904E+1
-5.511E-2	1.660E+1	3.910E+1
-6.160E-2	1.644E+1	3.907E+1
-5.998E-2	1.652E+1	3.894E+1
-5.349E-2	1.656E+1	3.912E+1
-5.511E-2	1.651E+1	3.908E+1
-5.835E-2	1.676E+1	3.891E+1
-5.673E-2	1.651E+1	3.918E+1
-5.349E-2	1.663E+1	3.902E+1
-5.349E-2	1.643E+1	3.900E+1
-5.835E-2	1.657E+1	3.901E+1
-5.835E-2	1.658E+1	3.911E+1
-5.349E-2	1.661E+1	3.902E+1
-5.187E-2	1.661E+1	3.889E+1
-5.835E-2	1.648E+1	3.920E+1
-5.998E-2	1.654E+1	3.896E+1
-5.349E-2	1.663E+1	3.910E+1
-5.349E-2	1.659E+1	3.934E+1
-5.998E-2	1.639E+1	3.893E+1
-5.998E-2	1.660E+1	3.926E+1
-5.511E-2	1.667E+1	3.901E+1
-5.349E-2	1.663E+1	3.879E+1
-5.835E-2	1.643E+1	3.903E+1
-5.998E-2	1.662E+1	3.888E+1
-5.349E-2	1.645E+1	3.908E+1
-5.511E-2	1.658E+1	3.903E+1
-5.835E-2	1.664E+1	3.912E+1
-5.673E-2	1.656E+1	3.930E+1
-5.511E-2	1.634E+1	3.902E+1
-5.511E-2	1.652E+1	3.890E+1
-5.998E-2	1.662E+1	3.902E+1
-5.835E-2	1.645E+1	3.903E+1
-5.349E-2	1.659E+1	3.889E+1
-5.349E-2	1.656E+1	3.894E+1
-5.998E-2	1.662E+1	3.906E+1
-5.835E-2	1.669E+1	3.916E+1
-5.349E-2	1.654E+1	3.914E+1
-5.349E-2	1.649E+1	3.909E+1
-6.322E-2	1.653E+1	3.890E+1
-5.998E-2	1.664E+1	3.909E+1
-5.187E-2	1.662E+1	3.897E+1
-5.511E-2	1.650E+1	3.922E+1
-5.835E-2	1.637E+1	3.909E+1
-6.160E-2	1.660E+1	3.896E+1
-5.511E-2	1.658E+1	3.909E+1
-5.511E-2	1.661E+1	3.913E+1
-5.835E-2	1.657E+1	3.891E+1
-5.998E-2	1.668E+1	3.898E+1
-5.511E-2	1.660E+1	3.904E+1
-5.511E-2	1.664E+1	3.876E+1
-6.160E-2	1.655E+1	3.901E+1
-5.835E-2	1.651E+1	3.895E+1
-5.187E-2	1.648E+1	3.914E+1
-5.511E-2	1.674E+1	3.907E+1
-6.160E-2	1.676E+1	3.885E+1
-5.998E-2	1.666E+1	3.916E+1
-5.349E-2	1.635E+1	3.899E+1
-5.511E-2	1.651E+1	3.921E+1
-5.998E-2	1.670E+1	3.883E+1
-6.322E-2	1.660E+1	3.924E+1
-5.349E-2	1.664E+1	3.901E+1
-5.349E-2	1.654E+1	3.906E+1
-6.160E-2	1.652E+1	3.882E+1
-5.998E-2	1.662E+1	3.889E+1
-5.187E-2	1.662E+1	3.898E+1
-5.673E-2	1.657E+1	3.918E+1
-5.835E-2	1.661E+1	3.913E+1
-6.160E-2	1.650E+1	3.905E+1
-5.511E-2	1.658E+1	3.929E+1
-5.835E-2	1.669E+1	3.907E+1
-5.835E-2	1.670E+1	3.906E+1
-5.998E-2	1.663E+1	3.900E+1
-5.511E-2	1.656E+1	3.899E+1
-5.673E-2	1.664E+1	3.911E+1
-5.998E-2	1.667E+1	3.895E+1
-5.998E-2	1.651E+1	3.932E+1
-5.187E-2	1.667E+1	3.891E+1
-5.349E-2	1.653E+1	3.883E+1
-6.322E-2	1.648E+1	3.901E+1
-5.998E-2	1.673E+1	3.897E+1
-5.673E-2	1.662E+1	3.923E+1
-5.511E-2	1.652E+1	3.899E+1
-6.160E-2	1.667E+1	3.932E+1
-5.835E-2	1.661E+1	3.905E+1
-5.187E-2	1.659E+1	3.899E+1
-5.835E-2	1.649E+1	3.921E+1
-6.160E-2	1.662E+1	3.922E+1
-6.160E-2	1.658E+1	3.931E+1
-5.349E-2	1.660E+1	3.881E+1
-5.511E-2	1.652E+1	3.879E+1
-5.998E-2	1.652E+1	3.893E+1
-6.160E-2	1.661E+1	3.917E+1
-5.025E-2	1.654E+1	3.909E+1
-5.187E-2	1.658E+1	3.887E+1
-5.673E-2	1.660E+1	3.914E+1
-5.835E-2	1.661E+1	3.902E+1
-5.187E-2	1.652E+1	3.893E+1
-5.511E-2	1.650E+1	3.929E+1
-5.998E-2	1.654E+1	3.909E+1
-5.835E-2	1.672E+1	3.902E+1
-5.187E-2	1.650E+1	3.913E+1
-5.349E-2	1.653E+1	3.914E+1
-6.160E-2	1.654E+1	3.920E+1
-5.835E-2	1.659E+1	3.886E+1
-5.349E-2	1.666E+1	3.903E+1
-5.511E-2	1.664E+1	3.900E+1
-6.160E-2	1.665E+1	3.888E+1
-6.322E-2	1.642E+1	3.902E+1
-5.511E-2	1.666E+1	3.925E+1
-5.511E-2	1.655E+1	3.914E+1
-5.998E-2	1.653E+1	3.892E+1
-6.160E-2	1.642E+1	3.908E+1
-5.673E-2	1.666E+1	3.896E+1
-5.673E-2	1.663E+1	3.919E+1
-6.160E-2	1.660E+1	3.890E+1
-5.673E-2	1.662E+1	3.898E+1
-5.349E-2	1.638E+1	3.905E+1
-5.511E-2	1.670E+1	3.926E+1
-5.998E-2	1.658E+1	3.895E+1
-6.160E-2	1.655E+1	3.923E+1
-5.349E-2	1.650E+1	3.893E+1
-5.511E-2	1.657E+1	3.911E+1
-5.835E-2	1.666E+1	3.908E+1
-5.998E-2	1.657E+1	3.882E+1
-5.511E-2	1.672E+1	3.924E+1
-5.349E-2	1.663E+1	3.923E+1
-5.835E-2	1.659E+1	3.903E+1
-5.835E-2	1.660E+1	3.901E+1
-5.349E-2	1.666E+1	3.914E+1
-5.511E-2	1.671E+1	3.912E+1
-5.998E-2	1.668E+1	3.903E+1
-5.835E-2	1.648E+1	3.916E+1
-5.187E-2	1.672E+1	3.921E+1
-5.349E-2	1.668E+1	3.923E+1
-5.835E-2	1.650E+1	3.898E+1
-5.998E-2	1.641E+1	3.933E+1
-5.835E-2	1.666E+1	3.913E+1
-5.349E-2	1.673E+1	3.894E+1
-6.160E-2	1.659E+1	3.915E+1
-5.511E-2	1.670E+1	3.902E+1
-5.511E-2	1.653E+1	3.920E+1
-5.673E-2	1.642E+1	3.924E+1
-5.835E-2	1.653E+1	3.909E+1
-5.998E-2	1.669E+1	3.921E+1
-5.511E-2	1.652E+1	3.893E+1
-5.511E-2	1.640E+1	3.924E+1
-5.998E-2	1.650E+1	3.912E+1
-5.835E-2	1.658E+1	3.919E+1
-5.187E-2	1.656E+1	3.904E+1
-5.511E-2	1.654E+1	3.926E+1
-5.835E-2	1.660E+1	3.874E+1
-5.835E-2	1.661E+1	3.917E+1
-5.349E-2	1.645E+1	3.929E+1
-5.511E-2	1.655E+1	3.902E+1
-5.998E-2	1.636E+1	3.903E+1
-5.835E-2	1.658E+1	3.896E+1
-5.511E-2	1.652E+1	3.904E+1
-5.511E-2	1.674E+1	3.915E+1
-5.998E-2	1.674E+1	3.923E+1
-5.673E-2	1.654E+1	3.907E+1
-5.511E-2	1.656E+1	3.895E+1
-5.673E-2	1.666E+1	3.913E+1
-5.998E-2	1.660E+1	3.912E+1
-5.511E-2	1.660E+1	3.936E+1
-5.349E-2	1.649E+1	3.910E+1
-5.673E-2	1.644E+1	3.916E+1
-5.998E-2	1.664E+1	3.919E+1
-6.160E-2	1.657E+1	3.924E+1
-5.187E-2	1.648E+1	3.899E+1
-5.673E-2	1.657E+1	3.886E+1
-5.998E-2	1.653E+1	3.901E+1
-5.835E-2	1.655E+1	3.913E+1
-5.349E-2	1.643E+1	3.898E+1
-5.511E-2	1.647E+1	3.926E+1
-5.998E-2	1.641E+1	3.906E+1
-5.998E-2	1.664E+1	3.893E+1
-5.349E-2	1.657E+1	3.921E+1
-5.349E-2	1.653E+1	3.910E+1
-5.673E-2	1.658E+1	3.894E+1
-5.835E-2	1.653E+1	3.911E+1
-5.511E-2	1.651E+1	3.906E+1
-5.349E-2	1.662E+1	3.920E+1
-5.998E-2	1.654E+1	3.910E+1
-5.998E-2	1.664E+1	3.914E+1
-5.511E-2	1.657E+1	3.909E+1
-5.511E-2	1.654E+1	3.907E+1
-6.160E-2	1.646E+1	3.913E+1
-5.673E-2	1.657E+1	3.879E+1
-5.349E-2	1.666E+1	3.899E+1
-5.511E-2	1.646E+1	3.915E+1
-6.160E-2	1.653E+1	3.883E+1
-6.160E-2	1.657E+1	3.895E+1
-5.349E-2	1.651E+1	3.913E+1
-5.349E-2	1.667E+1	3.903E+1
-5.835E-2	1.665E+1	3.901E+1
-5.835E-2	1.670E+1	3.906E+1
-5.511E-2	1.665E+1	3.922E+1
-5.511E-2	1.667E+1	3.897E+1
-5.998E-2	1.641E+1	3.916E+1
-5.998E-2	1.668E+1	3.896E+1
-5.025E-2	1.652E+1	3.901E+1
-4.862E-2	1.662E+1	3.868E+1
-5.835E-2	1.637E+1	3.902E+1
-5.835E-2	1.670E+1	3.902E+1
-5.349E-2	1.651E+1	3.914E+1
-5.511E-2	1.659E+1	3.907E+1
-5.998E-2	1.641E+1	3.920E+1
-5.835E-2	1.669E+1	3.898E+1
-5.511E-2	1.664E+1	3.912E+1
-5.349E-2	1.673E+1	3.904E+1
-5.835E-2	1.659E+1	3.930E+1
-5.835E-2	1.650E+1	3.912E+1
-5.349E-2	1.660E+1	3.913E+1
-5.511E-2	1.657E+1	3.885E+1
-6.160E-2	1.664E+1	3.910E+1
-5.998E-2	1.662E+1	3.898E+1
-5.349E-2	1.651E+1	3.888E+1
-5.349E-2	1.658E+1	3.938E+1
-5.998E-2	1.656E+1	3.902E+1
-5.835E-2	1.659E+1	3.915E+1
-5.349E-2	1.662E+1	3.882E+1
-5.673E-2	1.671E+1	3.918E+1
-5.998E-2	1.660E+1	3.895E+1
-5.998E-2	1.660E+1	3.914E+1
-5.349E-2	1.665E+1	3.920E+1
-5.673E-2	1.650E+1	3.900E+1
-5.998E-2	1.646E+1	3.925E+1
-6.484E-2	1.656E+1	3.900E+1
-5.349E-2	1.657E+1	3.899E+1
-5.673E-2	1.659E+1	3.918E+1
-5.998E-2	1.659E+1	3.903E+1
-5.835E-2	1.670E+1	3.914E+1
-5.187E-2	1.668E+1	3.931E+1
-5.511E-2	1.657E+1	3.901E+1
-5.835E-2	1.654E+1	3.915E+1
-6.160E-2	1.651E+1	3.905E+1
-5.187E-2	1.666E+1	3.913E+1
-5.673E-2	1.663E+1	3.898E+1
-5.511E-2	1.662E+1	3.924E+1
-6.322E-2	1.670E+1	3.877E+1
-5.349E-2	1.681E+1	3.925E+1
-5.349E-2	1.655E+1	3.902E+1
-5.998E-2	1.664E+1	3.939E+1
-5.835E-2	1.670E+1	3.900E+1
-5.511E-2	1.644E+1	3.912E+1
-5.349E-2	1.650E+1	3.932E+1
-5.998E-2	1.657E+1	3.901E+1
-5.835E-2	1.662E+1	3.918E+1
-5.511E-2	1.663E+1	3.905E+1
-5.511E-2	1.664E+1	3.885E+1
-5.673E-2	1.659E+1	3.908E+1
-6.160E-2	1.665E+1	3.912E+1
-5.187E-2	1.661E+1	3.917E+1
-5.511E-2	1.668E+1	3.904E+1
-5.835E-2	1.669E+1	3.897E+1
-6.160E-2	1.651E+1	3.909E+1
-5.349E-2	1.647E+1	3.904E+1
-5.349E-2	1.630E+1	3.903E+1
-5.835E-2	1.657E+1	3.908E+1
-5.835E-2	1.674E+1	3.914E+1
-5.349E-2	1.664E+1	3.918E+1
-5.349E-2	1.650E+1	3.908E+1
-5.998E-2	1.648E+1	3.917E+1
-6.322E-2	1.651E+1	3.913E+1
-5.349E-2	1.666E+1	3.910E+1
-5.349E-2	1.650E+1	3.912E+1
-5.998E-2	1.662E+1	3.924E+1
-5.835E-2	1.655E+1	3.898E+1
-5.349E-2	1.665E+1	3.927E+1
-5.349E-2	1.661E+1	3.923E+1
-5.998E-2	1.674E+1	3.922E+1
-5.835E-2	1.659E+1	3.925E+1
-5.673E-2	1.648E+1	3.922E+1
-5.349E-2	1.665E+1	3.898E+1
-5.998E-2	1.666E+1	3.905E+1
-5.998E-2	1.660E+1	3.912E+1
-5.511E-2	1.680E+1	3.898E+1
-5.349E-2	1.654E+1	3.919E+1
-6.160E-2	1.658E+1	3.897E+1
-6.160E-2	1.657E+1	3.894E+1
-5.187E-2	1.667E+1	3.906E+1
-5.349E-2	1.658E+1	3.880E+1
-6.160E-2	1.655E+1	3.907E+1
-5.998E-2	1.647E+1	3.906E+1
-5.187E-2	1.669E+1	3.920E+1
-5.673E-2	1.663E+1	3.932E+1
-5.998E-2	1.653E+1	3.914E+1
-5.998E-2	1.650E+1	3.892E+1
-5.349E-2	1.655E+1	3.901E+1
-5.349E-2	1.671E+1	3.927E+1
-5.998E-2	1.684E+1	3.910E+1
-5.998E-2	1.668E+1	3.906E+1
-5.349E-2	1.661E+1	3.911E+1
-5.511E-2	1.660E+1	3.909E+1
-6.160E-2	1.654E+1	3.938E+1
-5.998E-2	1.664E+1	3.890E+1
-5.187E-2	1.663E+1	3.932E+1
-5.349E-2	1.660E+1	3.898E+1
-5.998E-2	1.649E+1	3.903E+1
-6.160E-2	1.655E+1	3.893E+1
-5.349E-2	1.654E+1	3.903E+1
-5.511E-2	1.673E+1	3.936E+1
-6.322E-2	1.643E+1	3.890E+1
-6.160E-2	1.654E+1	3.895E+1
-5.511E-2	1.662E+1	3.907E+1
-5.349E-2	1.661E+1	3.905E+1
-5.835E-2	1.640E+1	3.925E+1
-5.835E-2	1.653E+1	3.937E+1
-5.349E-2	1.643E+1	3.928E+1
-5.673E-2	1.647E+1	3.892E+1
-5.835E-2	1.654E+1	3.930E+1
-5.998E-2	1.671E+1	3.908E+1
-5.511E-2	1.643E+1	3.900E+1
-5.673E-2	1.677E+1	3.891E+1
-5.998E-2	1.651E+1	3.914E+1
-5.998E-2	1.650E+1	3.914E+1
-5.187E-2	1.672E+1	3.899E+1
-5.835E-2	1.650E+1	3.926E+1
-5.998E-2	1.663E+1	3.883E+1
-5.998E-2	1.655E+1	3.901E+1
-5.349E-2	1.657E+1	3.922E+1
-5.349E-2	1.667E+1	3.906E+1
-5.998E-2	1.653E+1	3.897E+1
-5.835E-2	1.645E+1	3.905E+1
-5.349E-2	1.650E+1	3.902E+1
-5.187E-2	1.656E+1	3.911E+1
-5.998E-2	1.660E+1	3.921E+1
-5.835E-2	1.664E+1	3.879E+1
-5.349E-2	1.665E+1	3.904E+1
-5.187E-2	1.655E+1	3.918E+1
-5.998E-2	1.653E+1	3.922E+1
-6.160E-2	1.647E+1	3.894E+1
-5.673E-2	1.652E+1	3.882E+1
-5.511E-2	1.665E+1	3.904E+1
-5.835E-2	1.658E+1	3.901E+1
-5.998E-2	1.656E+1	3.902E+1
-5.187E-2	1.663E+1	3.902E+1
-5.349E-2	1.660E+1	3.914E+1
-5.835E-2	1.670E+1	3.901E+1
-5.998E-2	1.670E+1	3.925E+1
-5.511E-2	1.653E+1	3.916E+1
-5.511E-2	1.648E+1	3.928E+1
-5.673E-2	1.663E+1	3.907E+1
-5.998E-2	1.664E+1	3.891E+1
-5.511E-2	1.659E+1	3.909E+1
-5.511E-2	1.660E+1	3.904E+1
-6.322E-2	1.650E+1	3.895E+1
-5.998E-2	1.661E+1	3.877E+1
-5.349E-2	1.665E+1	3.907E+1
-5.511E-2	1.653E+1	3.902E+1
-5.998E-2	1.660E+1	3.865E+1
-5.998E-2	1.672E+1	3.884E+1
-5.511E-2	1.675E+1	3.923E+1
-5.349E-2	1.671E+1	3.877E+1
-5.998E-2	1.645E+1	3.911E+1
-5.835E-2	1.674E+1	3.916E+1
-5.187E-2	1.656E+1	3.902E+1
-5.349E-2	1.662E+1	3.907E+1
-5.998E-2	1.640E+1	3.903E+1
-5.998E-2	1.663E+1	3.914E+1
-5.835E-2	1.662E+1	3.891E+1
-5.511E-2	1.654E+1	3.900E+1
-6.160E-2	1.657E+1	3.882E+1
-5.998E-2	1.676E+1	3.925E+1
-5.673E-2	1.646E+1	3.926E+1
-5.511E-2	1.648E+1	3.892E+1
-5.998E-2	1.663E+1	3.938E+1
-5.998E-2	1.651E+1	3.912E+1
-5.349E-2	1.671E+1	3.894E+1
-5.349E-2	1.667E+1	3.907E+1
-5.998E-2	1.662E+1	3.895E+1
-5.998E-2	1.642E+1	3.906E+1
-5.511E-2	1.676E+1	3.911E+1
-5.511E-2	1.670E+1	3.952E+1
-5.998E-2	1.650E+1	3.915E+1
-6.322E-2	1.656E+1	3.907E+1
-5.511E-2	1.654E+1	3.912E+1
-5.349E-2	1.671E+1	3.893E+1
-5.835E-2	1.673E+1	3.925E+1
-6.160E-2	1.655E+1	3.908E+1
-5.187E-2	1.665E+1	3.906E+1
-5.835E-2	1.672E+1	3.896E+1
-5.998E-2	1.652E+1	3.910E+1
-5.998E-2	1.671E+1	3.925E+1
[truncated: 483,807 more rows]
