# Supplementary material for: Improved ANAP incorporation and VCF analysis reveal details of P2X7 current facilitation and a limited conformational interplay between ATP binding and the intracellular ballast domain
Source: eLife. 2023 Jan 4;12:e82479. doi: 10.7554/eLife.82479 (PMC9859053; doi:10.7554/eLife.82479)
Supplement: Table 2—source data 1. [file elife-82479-table2-data1.zip › Table-2_source-data-1/22k24-14.csv]

-3.730E-1	7.111E+0	1.337E+1
-3.698E-1	7.088E+0	1.337E+1
-3.698E-1	7.182E+0	1.334E+1
-3.698E-1	7.088E+0	1.347E+1
-3.730E-1	7.224E+0	1.341E+1
-3.682E-1	7.072E+0	1.331E+1
-3.682E-1	7.020E+0	1.337E+1
-3.730E-1	7.130E+0	1.354E+1
-3.730E-1	7.091E+0	1.339E+1
-3.682E-1	7.182E+0	1.345E+1
-3.682E-1	7.065E+0	1.337E+1
-3.698E-1	7.146E+0	1.354E+1
-3.730E-1	7.052E+0	1.324E+1
-3.665E-1	7.127E+0	1.353E+1
-3.682E-1	7.114E+0	1.338E+1
-3.730E-1	7.078E+0	1.343E+1
-3.714E-1	7.085E+0	1.333E+1
-3.665E-1	7.143E+0	1.348E+1
-3.698E-1	7.059E+0	1.345E+1
-3.698E-1	7.163E+0	1.349E+1
-3.746E-1	7.205E+0	1.345E+1
-3.698E-1	7.124E+0	1.348E+1
-3.665E-1	7.078E+0	1.336E+1
-3.698E-1	7.159E+0	1.348E+1
-3.698E-1	7.127E+0	1.347E+1
-3.682E-1	7.023E+0	1.353E+1
-3.682E-1	7.072E+0	1.337E+1
-3.682E-1	7.127E+0	1.351E+1
-3.763E-1	7.059E+0	1.354E+1
-3.682E-1	7.091E+0	1.342E+1
-3.665E-1	7.056E+0	1.340E+1
-3.730E-1	7.108E+0	1.346E+1
-3.746E-1	7.172E+0	1.338E+1
-3.665E-1	7.121E+0	1.360E+1
-3.665E-1	7.202E+0	1.343E+1
-3.714E-1	7.127E+0	1.349E+1
-3.714E-1	7.062E+0	1.342E+1
-3.698E-1	7.134E+0	1.354E+1
-3.682E-1	7.056E+0	1.336E+1
-3.698E-1	7.137E+0	1.350E+1
-3.714E-1	7.101E+0	1.336E+1
-3.665E-1	7.163E+0	1.346E+1
-3.617E-1	7.166E+0	1.332E+1
-3.714E-1	7.150E+0	1.349E+1
-3.730E-1	7.166E+0	1.348E+1
-3.649E-1	7.234E+0	1.345E+1
-3.665E-1	6.958E+0	1.347E+1
-3.730E-1	7.121E+0	1.325E+1
-3.730E-1	7.101E+0	1.345E+1
-3.682E-1	7.043E+0	1.348E+1
-3.682E-1	7.075E+0	1.335E+1
-3.698E-1	6.997E+0	1.342E+1
-3.763E-1	7.137E+0	1.349E+1
-3.682E-1	7.127E+0	1.354E+1
-3.649E-1	7.062E+0	1.351E+1
-3.682E-1	7.082E+0	1.335E+1
-3.746E-1	7.052E+0	1.357E+1
-3.665E-1	7.143E+0	1.343E+1
-3.682E-1	7.101E+0	1.348E+1
-3.746E-1	7.088E+0	1.337E+1
-3.730E-1	7.159E+0	1.349E+1
-3.682E-1	7.036E+0	1.352E+1
-3.665E-1	7.104E+0	1.347E+1
-3.698E-1	7.127E+0	1.347E+1
-3.714E-1	7.114E+0	1.343E+1
-3.682E-1	7.159E+0	1.344E+1
-3.682E-1	7.098E+0	1.340E+1
-3.714E-1	7.127E+0	1.351E+1
-3.746E-1	7.273E+0	1.340E+1
-3.698E-1	7.114E+0	1.333E+1
-3.665E-1	7.082E+0	1.343E+1
-3.714E-1	7.017E+0	1.333E+1
-3.746E-1	7.052E+0	1.353E+1
-3.682E-1	7.211E+0	1.341E+1
-3.714E-1	7.049E+0	1.337E+1
-3.730E-1	7.114E+0	1.337E+1
-3.730E-1	7.104E+0	1.335E+1
-3.682E-1	7.198E+0	1.331E+1
-3.698E-1	7.143E+0	1.353E+1
-3.714E-1	7.078E+0	1.342E+1
-3.714E-1	7.043E+0	1.337E+1
-3.665E-1	7.082E+0	1.337E+1
-3.665E-1	7.153E+0	1.345E+1
-3.698E-1	7.114E+0	1.342E+1
-3.730E-1	7.046E+0	1.341E+1
-3.682E-1	7.163E+0	1.341E+1
-3.698E-1	7.020E+0	1.337E+1
-3.730E-1	7.127E+0	1.341E+1
-3.698E-1	7.114E+0	1.342E+1
-3.698E-1	7.072E+0	1.348E+1
-3.698E-1	7.124E+0	1.336E+1
-3.730E-1	7.085E+0	1.337E+1
-3.714E-1	7.101E+0	1.349E+1
-3.682E-1	7.114E+0	1.336E+1
-3.714E-1	7.046E+0	1.355E+1
-3.714E-1	7.043E+0	1.341E+1
-3.746E-1	7.127E+0	1.349E+1
-3.698E-1	7.205E+0	1.341E+1
-3.665E-1	7.143E+0	1.332E+1
-3.714E-1	7.146E+0	1.354E+1
-3.730E-1	7.140E+0	1.352E+1
-3.665E-1	7.208E+0	1.349E+1
-3.665E-1	7.146E+0	1.346E+1
-3.714E-1	7.026E+0	1.356E+1
-3.763E-1	7.127E+0	1.344E+1
-3.698E-1	7.121E+0	1.327E+1
-3.698E-1	7.182E+0	1.346E+1
-3.698E-1	7.143E+0	1.335E+1
-3.714E-1	7.056E+0	1.337E+1
-3.698E-1	7.075E+0	1.348E+1
-3.665E-1	7.007E+0	1.336E+1
-3.698E-1	7.108E+0	1.346E+1
-3.730E-1	6.994E+0	1.337E+1
-3.665E-1	7.017E+0	1.356E+1
-3.665E-1	7.108E+0	1.354E+1
-3.746E-1	6.984E+0	1.341E+1
-3.730E-1	6.988E+0	1.336E+1
-3.665E-1	7.098E+0	1.344E+1
-3.682E-1	7.127E+0	1.351E+1
-3.746E-1	7.104E+0	1.338E+1
-3.714E-1	7.198E+0	1.351E+1
-3.665E-1	7.069E+0	1.335E+1
-3.665E-1	7.172E+0	1.350E+1
-3.714E-1	7.163E+0	1.348E+1
-3.730E-1	7.052E+0	1.346E+1
-3.682E-1	7.134E+0	1.360E+1
-3.682E-1	7.020E+0	1.355E+1
-3.714E-1	7.192E+0	1.337E+1
-3.746E-1	7.078E+0	1.346E+1
-3.682E-1	7.101E+0	1.363E+1
-3.665E-1	7.075E+0	1.349E+1
-3.714E-1	7.069E+0	1.320E+1
-3.730E-1	7.166E+0	1.332E+1
-3.665E-1	7.004E+0	1.347E+1
-3.714E-1	7.046E+0	1.342E+1
-3.698E-1	7.095E+0	1.343E+1
-3.730E-1	6.955E+0	1.343E+1
-3.649E-1	7.075E+0	1.336E+1
-3.698E-1	7.085E+0	1.346E+1
-3.714E-1	6.949E+0	1.355E+1
-3.730E-1	7.075E+0	1.335E+1
-3.682E-1	7.017E+0	1.339E+1
-3.682E-1	7.095E+0	1.340E+1
-3.698E-1	7.140E+0	1.349E+1
-3.730E-1	7.101E+0	1.345E+1
-3.698E-1	7.065E+0	1.329E+1
-3.665E-1	7.211E+0	1.345E+1
-3.698E-1	7.056E+0	1.329E+1
-3.730E-1	7.036E+0	1.352E+1
-3.682E-1	7.046E+0	1.348E+1
-3.682E-1	7.088E+0	1.345E+1
-3.714E-1	7.137E+0	1.348E+1
-3.746E-1	6.981E+0	1.326E+1
-3.698E-1	7.046E+0	1.347E+1
-3.665E-1	7.062E+0	1.342E+1
-3.714E-1	7.033E+0	1.337E+1
-3.714E-1	7.069E+0	1.347E+1
-3.682E-1	7.140E+0	1.342E+1
-3.665E-1	7.082E+0	1.341E+1
-3.746E-1	7.046E+0	1.339E+1
-3.746E-1	7.023E+0	1.343E+1
-3.665E-1	7.095E+0	1.343E+1
-3.665E-1	7.020E+0	1.343E+1
-3.714E-1	7.108E+0	1.336E+1
-3.730E-1	7.127E+0	1.356E+1
-3.682E-1	7.036E+0	1.359E+1
-3.682E-1	7.117E+0	1.350E+1
-3.698E-1	7.052E+0	1.339E+1
-3.714E-1	7.020E+0	1.333E+1
-3.682E-1	7.095E+0	1.340E+1
-3.682E-1	7.059E+0	1.349E+1
-3.714E-1	7.150E+0	1.335E+1
-3.730E-1	7.195E+0	1.341E+1
-3.682E-1	7.127E+0	1.348E+1
-3.698E-1	7.114E+0	1.342E+1
-3.746E-1	7.163E+0	1.349E+1
-3.763E-1	7.078E+0	1.338E+1
-3.682E-1	6.965E+0	1.332E+1
-3.682E-1	7.101E+0	1.342E+1
-3.714E-1	7.091E+0	1.340E+1
-3.763E-1	7.065E+0	1.348E+1
-3.665E-1	7.020E+0	1.343E+1
-3.682E-1	7.202E+0	1.334E+1
-3.714E-1	7.065E+0	1.341E+1
-3.714E-1	7.072E+0	1.355E+1
-3.682E-1	7.117E+0	1.348E+1
-3.665E-1	7.036E+0	1.352E+1
-3.746E-1	6.984E+0	1.345E+1
-3.730E-1	7.075E+0	1.344E+1
-3.682E-1	7.023E+0	1.334E+1
-3.665E-1	7.043E+0	1.341E+1
-3.730E-1	7.101E+0	1.346E+1
-3.730E-1	7.013E+0	1.349E+1
-3.682E-1	7.059E+0	1.356E+1
-3.714E-1	6.981E+0	1.329E+1
-3.714E-1	7.108E+0	1.329E+1
-3.730E-1	7.143E+0	1.336E+1
-3.682E-1	7.159E+0	1.345E+1
-3.714E-1	7.056E+0	1.354E+1
-3.730E-1	7.205E+0	1.338E+1
-3.714E-1	7.101E+0	1.343E+1
-3.665E-1	7.202E+0	1.357E+1
-3.682E-1	7.039E+0	1.353E+1
-3.746E-1	7.101E+0	1.341E+1
-3.730E-1	7.153E+0	1.342E+1
-3.698E-1	7.137E+0	1.344E+1
-3.649E-1	7.049E+0	1.335E+1
-3.714E-1	7.046E+0	1.346E+1
-3.714E-1	7.013E+0	1.351E+1
-3.698E-1	7.159E+0	1.340E+1
-3.649E-1	7.127E+0	1.343E+1
-3.698E-1	7.013E+0	1.333E+1
-3.730E-1	7.179E+0	1.340E+1
-3.698E-1	7.134E+0	1.341E+1
-3.682E-1	7.121E+0	1.323E+1
-3.714E-1	7.056E+0	1.345E+1
-3.730E-1	7.023E+0	1.343E+1
-3.698E-1	7.108E+0	1.353E+1
-3.682E-1	7.127E+0	1.343E+1
-3.730E-1	7.127E+0	1.350E+1
-3.746E-1	6.997E+0	1.357E+1
-3.665E-1	7.101E+0	1.336E+1
-3.682E-1	6.981E+0	1.340E+1
-3.714E-1	7.026E+0	1.329E+1
-3.714E-1	7.065E+0	1.340E+1
-3.682E-1	7.046E+0	1.336E+1
-3.665E-1	7.095E+0	1.338E+1
-3.730E-1	7.104E+0	1.356E+1
-3.714E-1	7.075E+0	1.362E+1
-3.682E-1	6.955E+0	1.342E+1
-3.665E-1	7.049E+0	1.327E+1
-3.714E-1	7.205E+0	1.336E+1
-3.730E-1	7.140E+0	1.331E+1
-3.665E-1	7.026E+0	1.324E+1
-3.665E-1	7.134E+0	1.342E+1
-3.730E-1	7.121E+0	1.331E+1
-3.714E-1	7.098E+0	1.341E+1
-3.665E-1	7.046E+0	1.352E+1
-3.682E-1	7.013E+0	1.347E+1
-3.730E-1	7.166E+0	1.347E+1
-3.714E-1	7.095E+0	1.334E+1
-3.633E-1	7.039E+0	1.351E+1
-3.698E-1	7.036E+0	1.350E+1
-3.714E-1	7.153E+0	1.343E+1
-3.730E-1	7.046E+0	1.349E+1
-3.665E-1	7.085E+0	1.350E+1
-3.698E-1	7.082E+0	1.332E+1
-3.714E-1	7.039E+0	1.328E+1
-3.746E-1	7.088E+0	1.329E+1
-3.698E-1	7.166E+0	1.350E+1
-3.665E-1	7.127E+0	1.345E+1
-3.730E-1	7.124E+0	1.343E+1
-3.730E-1	7.072E+0	1.327E+1
-3.665E-1	7.049E+0	1.335E+1
-3.698E-1	7.121E+0	1.356E+1
-3.714E-1	7.176E+0	1.333E+1
-3.698E-1	7.000E+0	1.333E+1
-3.682E-1	7.124E+0	1.336E+1
-3.682E-1	7.033E+0	1.330E+1
-3.746E-1	7.056E+0	1.350E+1
-3.714E-1	7.091E+0	1.346E+1
-3.698E-1	7.091E+0	1.334E+1
-3.698E-1	7.075E+0	1.344E+1
-3.698E-1	7.121E+0	1.349E+1
-3.714E-1	7.114E+0	1.349E+1
-3.698E-1	7.052E+0	1.342E+1
-3.649E-1	7.124E+0	1.332E+1
-3.698E-1	7.091E+0	1.349E+1
-3.714E-1	7.065E+0	1.332E+1
-3.682E-1	7.140E+0	1.334E+1
-3.682E-1	7.007E+0	1.342E+1
-3.730E-1	7.114E+0	1.341E+1
-3.746E-1	7.095E+0	1.343E+1
-3.698E-1	7.114E+0	1.328E+1
-3.682E-1	7.121E+0	1.336E+1
-3.714E-1	7.198E+0	1.336E+1
-3.746E-1	7.156E+0	1.335E+1
-3.682E-1	7.221E+0	1.334E+1
-3.682E-1	7.172E+0	1.347E+1
-3.714E-1	7.062E+0	1.344E+1
-3.730E-1	7.101E+0	1.331E+1
-3.665E-1	7.111E+0	1.335E+1
-3.698E-1	7.117E+0	1.337E+1
-3.714E-1	7.098E+0	1.335E+1
-3.730E-1	7.030E+0	1.349E+1
-3.698E-1	7.065E+0	1.342E+1
-3.682E-1	7.104E+0	1.329E+1
-3.714E-1	7.111E+0	1.343E+1
-3.730E-1	7.166E+0	1.339E+1
-3.682E-1	7.072E+0	1.345E+1
-3.682E-1	7.104E+0	1.343E+1
-3.730E-1	7.056E+0	1.358E+1
-3.746E-1	7.078E+0	1.318E+1
-3.665E-1	7.172E+0	1.346E+1
-3.665E-1	7.036E+0	1.340E+1
-3.714E-1	7.101E+0	1.339E+1
-3.730E-1	7.114E+0	1.343E+1
-3.665E-1	7.143E+0	1.341E+1
-3.665E-1	7.134E+0	1.337E+1
-3.730E-1	7.163E+0	1.339E+1
-3.730E-1	7.049E+0	1.331E+1
-3.682E-1	7.114E+0	1.347E+1
-3.682E-1	7.010E+0	1.337E+1
-3.730E-1	7.159E+0	1.332E+1
-3.730E-1	7.075E+0	1.338E+1
-3.698E-1	7.130E+0	1.336E+1
-3.682E-1	7.098E+0	1.343E+1
-3.746E-1	7.111E+0	1.330E+1
-3.730E-1	7.117E+0	1.345E+1
-3.698E-1	7.075E+0	1.340E+1
-3.649E-1	7.095E+0	1.355E+1
-3.682E-1	7.163E+0	1.332E+1
-3.730E-1	6.988E+0	1.342E+1
-3.665E-1	7.140E+0	1.337E+1
-3.682E-1	7.078E+0	1.347E+1
-3.714E-1	7.127E+0	1.345E+1
-3.730E-1	7.085E+0	1.341E+1
-3.698E-1	7.156E+0	1.346E+1
-3.682E-1	7.108E+0	1.332E+1
-3.730E-1	7.095E+0	1.351E+1
-3.682E-1	7.088E+0	1.348E+1
-3.682E-1	7.108E+0	1.347E+1
-3.714E-1	7.095E+0	1.349E+1
-3.714E-1	7.056E+0	1.350E+1
-3.698E-1	7.228E+0	1.345E+1
-3.682E-1	7.121E+0	1.349E+1
-3.698E-1	6.991E+0	1.336E+1
-3.714E-1	7.043E+0	1.342E+1
-3.714E-1	7.046E+0	1.341E+1
-3.665E-1	7.205E+0	1.336E+1
-3.665E-1	7.104E+0	1.340E+1
-3.714E-1	7.169E+0	1.349E+1
-3.746E-1	7.292E+0	1.341E+1
-3.665E-1	7.085E+0	1.351E+1
-3.665E-1	7.176E+0	1.350E+1
-3.714E-1	7.085E+0	1.331E+1
-3.698E-1	7.075E+0	1.349E+1
-3.665E-1	7.065E+0	1.349E+1
-3.682E-1	7.176E+0	1.354E+1
-3.730E-1	7.111E+0	1.343E+1
-3.714E-1	7.069E+0	1.344E+1
-3.665E-1	7.159E+0	1.347E+1
-3.649E-1	7.091E+0	1.336E+1
-3.698E-1	7.036E+0	1.333E+1
-3.714E-1	7.069E+0	1.345E+1
-3.665E-1	6.991E+0	1.339E+1
-3.665E-1	7.065E+0	1.334E+1
-3.714E-1	7.082E+0	1.343E+1
-3.746E-1	7.185E+0	1.337E+1
-3.698E-1	6.991E+0	1.341E+1
-3.682E-1	7.078E+0	1.340E+1
-3.730E-1	7.121E+0	1.340E+1
-3.698E-1	7.140E+0	1.338E+1
-3.698E-1	7.130E+0	1.340E+1
-3.698E-1	7.098E+0	1.337E+1
-3.714E-1	7.150E+0	1.339E+1
-3.714E-1	7.137E+0	1.330E+1
-3.665E-1	7.121E+0	1.322E+1
-3.698E-1	7.146E+0	1.342E+1
-3.714E-1	7.043E+0	1.350E+1
-3.714E-1	7.085E+0	1.335E+1
-3.665E-1	7.156E+0	1.359E+1
-3.665E-1	7.127E+0	1.343E+1
-3.746E-1	7.137E+0	1.343E+1
-3.665E-1	7.104E+0	1.329E+1
-3.698E-1	7.124E+0	1.339E+1
-3.698E-1	7.030E+0	1.344E+1
-3.730E-1	7.036E+0	1.342E+1
-3.730E-1	7.153E+0	1.325E+1
-3.682E-1	7.192E+0	1.339E+1
-3.682E-1	7.163E+0	1.335E+1
-3.698E-1	7.072E+0	1.347E+1
-3.698E-1	7.101E+0	1.341E+1
-3.665E-1	7.059E+0	1.344E+1
-3.682E-1	7.208E+0	1.330E+1
-3.714E-1	7.127E+0	1.345E+1
-3.698E-1	7.156E+0	1.330E+1
-3.682E-1	7.182E+0	1.330E+1
-3.682E-1	7.124E+0	1.335E+1
-3.730E-1	7.121E+0	1.340E+1
-3.714E-1	7.166E+0	1.354E+1
-3.698E-1	7.085E+0	1.347E+1
-3.682E-1	7.108E+0	1.350E+1
-3.698E-1	7.046E+0	1.352E+1
-3.698E-1	7.153E+0	1.337E+1
-3.698E-1	7.111E+0	1.349E+1
-3.682E-1	7.117E+0	1.354E+1
-3.714E-1	7.192E+0	1.354E+1
-3.730E-1	7.117E+0	1.346E+1
-3.682E-1	7.205E+0	1.346E+1
-3.649E-1	7.137E+0	1.363E+1
-3.746E-1	7.140E+0	1.341E+1
-3.698E-1	7.101E+0	1.340E+1
-3.698E-1	7.108E+0	1.335E+1
-3.682E-1	7.137E+0	1.352E+1
-3.698E-1	7.221E+0	1.345E+1
-3.763E-1	7.163E+0	1.345E+1
-3.665E-1	7.085E+0	1.338E+1
-3.698E-1	7.137E+0	1.338E+1
-3.730E-1	7.130E+0	1.344E+1
-3.698E-1	7.059E+0	1.339E+1
-3.682E-1	7.052E+0	1.344E+1
-3.665E-1	7.111E+0	1.349E+1
-3.730E-1	7.046E+0	1.349E+1
-3.714E-1	7.140E+0	1.347E+1
-3.698E-1	7.059E+0	1.346E+1
-3.682E-1	7.166E+0	1.353E+1
-3.714E-1	7.159E+0	1.336E+1
-3.730E-1	7.108E+0	1.355E+1
-3.682E-1	7.146E+0	1.348E+1
-3.698E-1	7.146E+0	1.345E+1
-3.714E-1	7.114E+0	1.333E+1
-3.714E-1	7.101E+0	1.341E+1
-3.698E-1	6.997E+0	1.347E+1
-3.698E-1	7.033E+0	1.350E+1
-3.746E-1	7.114E+0	1.344E+1
-3.746E-1	7.091E+0	1.348E+1
-3.698E-1	7.065E+0	1.344E+1
-3.714E-1	7.030E+0	1.333E+1
-3.714E-1	7.023E+0	1.339E+1
-3.746E-1	7.192E+0	1.337E+1
-3.665E-1	6.991E+0	1.349E+1
-3.682E-1	7.179E+0	1.342E+1
-3.730E-1	7.172E+0	1.329E+1
-3.714E-1	7.046E+0	1.336E+1
-3.682E-1	7.117E+0	1.346E+1
-3.698E-1	7.004E+0	1.337E+1
-3.730E-1	6.994E+0	1.346E+1
-3.698E-1	7.098E+0	1.346E+1
-3.682E-1	6.994E+0	1.331E+1
-3.665E-1	7.244E+0	1.350E+1
-3.714E-1	6.997E+0	1.351E+1
-3.714E-1	7.023E+0	1.343E+1
-3.682E-1	7.114E+0	1.351E+1
-3.665E-1	7.130E+0	1.346E+1
-3.714E-1	7.176E+0	1.344E+1
-3.698E-1	7.146E+0	1.335E+1
-3.665E-1	6.874E+0	1.336E+1
-3.698E-1	7.156E+0	1.351E+1
-3.714E-1	7.095E+0	1.332E+1
-3.746E-1	7.163E+0	1.358E+1
-3.714E-1	7.095E+0	1.342E+1
-3.698E-1	7.091E+0	1.337E+1
-3.714E-1	7.052E+0	1.340E+1
-3.730E-1	7.117E+0	1.330E+1
-3.698E-1	7.150E+0	1.351E+1
-3.665E-1	7.085E+0	1.352E+1
-3.730E-1	7.078E+0	1.346E+1
-3.714E-1	7.159E+0	1.347E+1
-3.665E-1	7.172E+0	1.335E+1
-3.698E-1	7.085E+0	1.337E+1
-3.730E-1	7.134E+0	1.348E+1
-3.698E-1	7.104E+0	1.339E+1
-3.698E-1	7.062E+0	1.339E+1
-3.682E-1	7.117E+0	1.347E+1
-3.730E-1	7.078E+0	1.338E+1
-3.746E-1	7.095E+0	1.340E+1
-3.682E-1	7.075E+0	1.338E+1
-3.698E-1	7.082E+0	1.327E+1
-3.746E-1	7.108E+0	1.338E+1
-3.714E-1	7.146E+0	1.329E+1
-3.714E-1	7.156E+0	1.340E+1
-3.682E-1	7.153E+0	1.346E+1
-3.730E-1	7.143E+0	1.344E+1
-3.746E-1	7.153E+0	1.345E+1
-3.665E-1	6.991E+0	1.342E+1
-3.698E-1	7.043E+0	1.358E+1
-3.730E-1	7.176E+0	1.338E+1
-3.714E-1	7.146E+0	1.329E+1
-3.649E-1	7.114E+0	1.342E+1
-3.682E-1	7.065E+0	1.359E+1
-3.730E-1	7.108E+0	1.349E+1
-3.730E-1	7.182E+0	1.336E+1
-3.665E-1	7.082E+0	1.338E+1
-3.714E-1	7.159E+0	1.340E+1
-3.746E-1	7.072E+0	1.340E+1
-3.698E-1	7.130E+0	1.334E+1
-3.682E-1	7.088E+0	1.351E+1
-3.665E-1	7.020E+0	1.349E+1
-3.698E-1	7.098E+0	1.358E+1
-3.698E-1	7.095E+0	1.335E+1
-3.633E-1	7.137E+0	1.352E+1
-3.682E-1	7.224E+0	1.333E+1
-3.714E-1	7.140E+0	1.328E+1
-3.698E-1	7.007E+0	1.352E+1
-3.665E-1	7.088E+0	1.343E+1
-3.682E-1	7.263E+0	1.338E+1
-3.714E-1	7.134E+0	1.352E+1
-3.714E-1	7.140E+0	1.335E+1
-3.682E-1	7.049E+0	1.349E+1
-3.698E-1	7.146E+0	1.338E+1
-3.714E-1	7.101E+0	1.335E+1
-3.682E-1	7.036E+0	1.349E+1
-3.682E-1	6.997E+0	1.345E+1
-3.682E-1	7.111E+0	1.338E+1
-3.714E-1	7.056E+0	1.344E+1
-3.714E-1	7.026E+0	1.352E+1
-3.682E-1	7.098E+0	1.350E+1
-3.665E-1	7.098E+0	1.352E+1
-3.746E-1	7.098E+0	1.347E+1
-3.714E-1	7.153E+0	1.347E+1
-3.682E-1	7.108E+0	1.326E+1
-3.682E-1	7.088E+0	1.352E+1
-3.746E-1	7.056E+0	1.347E+1
-3.714E-1	7.000E+0	1.345E+1
-3.665E-1	7.069E+0	1.352E+1
-3.714E-1	6.936E+0	1.337E+1
-3.730E-1	7.117E+0	1.354E+1
-3.714E-1	7.134E+0	1.341E+1
-3.682E-1	7.036E+0	1.336E+1
-3.665E-1	7.143E+0	1.347E+1
-3.714E-1	7.202E+0	1.340E+1
-3.714E-1	7.030E+0	1.350E+1
-3.682E-1	7.036E+0	1.339E+1
-3.682E-1	7.026E+0	1.363E+1
-3.714E-1	7.127E+0	1.348E+1
-3.714E-1	7.163E+0	1.334E+1
-3.682E-1	7.140E+0	1.337E+1
-3.682E-1	7.104E+0	1.346E+1
-3.746E-1	7.111E+0	1.335E+1
-3.730E-1	7.176E+0	1.339E+1
-3.665E-1	7.095E+0	1.341E+1
-3.682E-1	7.049E+0	1.335E+1
-3.730E-1	7.124E+0	1.341E+1
-3.746E-1	7.023E+0	1.341E+1
-3.665E-1	7.059E+0	1.350E+1
-3.698E-1	7.039E+0	1.335E+1
-3.730E-1	7.146E+0	1.340E+1
-3.714E-1	7.163E+0	1.336E+1
-3.682E-1	7.221E+0	1.348E+1
-3.714E-1	6.988E+0	1.341E+1
-3.746E-1	7.007E+0	1.351E+1
-3.682E-1	7.091E+0	1.344E+1
-3.665E-1	7.153E+0	1.330E+1
-3.682E-1	7.143E+0	1.339E+1
-3.763E-1	7.023E+0	1.339E+1
-3.714E-1	7.072E+0	1.350E+1
-3.665E-1	7.130E+0	1.335E+1
-3.698E-1	7.156E+0	1.336E+1
-3.714E-1	7.088E+0	1.349E+1
-3.714E-1	7.156E+0	1.321E+1
-3.682E-1	7.072E+0	1.349E+1
-3.665E-1	7.108E+0	1.338E+1
-3.746E-1	7.215E+0	1.337E+1
-3.698E-1	7.215E+0	1.346E+1
-3.682E-1	7.108E+0	1.354E+1
-3.698E-1	7.072E+0	1.333E+1
-3.714E-1	7.046E+0	1.340E+1
-3.698E-1	7.043E+0	1.331E+1
-3.665E-1	7.182E+0	1.348E+1
-3.714E-1	7.169E+0	1.348E+1
-3.730E-1	7.166E+0	1.330E+1
-3.730E-1	7.108E+0	1.342E+1
-3.682E-1	7.098E+0	1.335E+1
-3.682E-1	7.085E+0	1.330E+1
-3.746E-1	7.013E+0	1.349E+1
-3.698E-1	7.124E+0	1.347E+1
-3.682E-1	7.134E+0	1.338E+1
-3.698E-1	7.137E+0	1.349E+1
-3.730E-1	7.036E+0	1.342E+1
-3.730E-1	7.114E+0	1.339E+1
-3.649E-1	7.172E+0	1.346E+1
-3.649E-1	7.075E+0	1.336E+1
-3.714E-1	7.065E+0	1.340E+1
-3.730E-1	7.065E+0	1.339E+1
-3.698E-1	6.962E+0	1.351E+1
-3.682E-1	7.108E+0	1.349E+1
-3.746E-1	6.988E+0	1.347E+1
-3.698E-1	7.156E+0	1.342E+1
-3.665E-1	7.052E+0	1.339E+1
-3.665E-1	7.146E+0	1.325E+1
-3.746E-1	7.062E+0	1.353E+1
-3.698E-1	7.140E+0	1.340E+1
-3.649E-1	7.179E+0	1.358E+1
-3.682E-1	7.146E+0	1.354E+1
-3.730E-1	7.075E+0	1.340E+1
-3.698E-1	7.117E+0	1.344E+1
-3.682E-1	7.153E+0	1.334E+1
-3.682E-1	7.114E+0	1.341E+1
-3.730E-1	7.017E+0	1.341E+1
-3.698E-1	7.095E+0	1.352E+1
-3.665E-1	7.208E+0	1.330E+1
-3.714E-1	7.036E+0	1.345E+1
-3.714E-1	7.098E+0	1.348E+1
-3.746E-1	7.075E+0	1.344E+1
-3.698E-1	7.095E+0	1.329E+1
-3.665E-1	7.043E+0	1.347E+1
-3.730E-1	7.098E+0	1.330E+1
-3.714E-1	7.127E+0	1.346E+1
-3.665E-1	7.172E+0	1.363E+1
-3.682E-1	7.121E+0	1.329E+1
-3.746E-1	7.134E+0	1.332E+1
-3.698E-1	7.095E+0	1.342E+1
-3.649E-1	7.010E+0	1.352E+1
-3.698E-1	7.211E+0	1.335E+1
-3.746E-1	7.134E+0	1.340E+1
-3.714E-1	7.143E+0	1.346E+1
-3.682E-1	7.065E+0	1.344E+1
-3.665E-1	7.192E+0	1.318E+1
-3.698E-1	7.156E+0	1.343E+1
-3.714E-1	7.179E+0	1.353E+1
-3.698E-1	7.124E+0	1.341E+1
-3.698E-1	7.189E+0	1.335E+1
-3.730E-1	7.091E+0	1.336E+1
-3.714E-1	7.078E+0	1.339E+1
-3.682E-1	7.289E+0	1.338E+1
-3.730E-1	7.166E+0	1.344E+1
-3.730E-1	7.114E+0	1.349E+1
-3.714E-1	7.101E+0	1.332E+1
-3.665E-1	7.143E+0	1.338E+1
-3.698E-1	7.185E+0	1.345E+1
-3.730E-1	7.195E+0	1.345E+1
-3.714E-1	7.104E+0	1.345E+1
-3.698E-1	7.169E+0	1.333E+1
-3.682E-1	7.085E+0	1.343E+1
-3.763E-1	7.036E+0	1.346E+1
-3.698E-1	7.000E+0	1.344E+1
-3.698E-1	7.130E+0	1.349E+1
-3.682E-1	7.127E+0	1.343E+1
-3.730E-1	7.023E+0	1.338E+1
-3.714E-1	7.052E+0	1.344E+1
-3.649E-1	7.052E+0	1.353E+1
-3.698E-1	7.156E+0	1.346E+1
-3.714E-1	7.195E+0	1.337E+1
-3.714E-1	7.007E+0	1.326E+1
-3.665E-1	6.991E+0	1.355E+1
-3.698E-1	7.013E+0	1.350E+1
-3.730E-1	7.069E+0	1.338E+1
-3.698E-1	7.039E+0	1.338E+1
-3.714E-1	7.072E+0	1.339E+1
-3.682E-1	7.146E+0	1.341E+1
-3.730E-1	7.215E+0	1.326E+1
-3.714E-1	7.192E+0	1.340E+1
-3.682E-1	7.095E+0	1.349E+1
-3.698E-1	7.098E+0	1.341E+1
-3.730E-1	7.121E+0	1.337E+1
-3.730E-1	7.039E+0	1.344E+1
-3.665E-1	7.156E+0	1.343E+1
-3.698E-1	7.072E+0	1.328E+1
-3.714E-1	7.088E+0	1.329E+1
-3.698E-1	7.114E+0	1.347E+1
-3.682E-1	7.104E+0	1.337E+1
-3.698E-1	7.007E+0	1.335E+1
-3.714E-1	7.156E+0	1.334E+1
-3.714E-1	7.026E+0	1.336E+1
-3.665E-1	7.114E+0	1.349E+1
-3.682E-1	7.124E+0	1.346E+1
-3.714E-1	7.127E+0	1.365E+1
-3.698E-1	7.023E+0	1.341E+1
-3.682E-1	7.062E+0	1.323E+1
-3.682E-1	7.185E+0	1.342E+1
-3.730E-1	7.101E+0	1.338E+1
-3.714E-1	7.127E+0	1.335E+1
-3.682E-1	7.111E+0	1.340E+1
-3.682E-1	7.004E+0	1.345E+1
-3.746E-1	7.163E+0	1.339E+1
-3.682E-1	7.140E+0	1.336E+1
-3.649E-1	7.208E+0	1.347E+1
-3.682E-1	7.056E+0	1.359E+1
-3.714E-1	7.189E+0	1.337E+1
-3.714E-1	7.111E+0	1.349E+1
-3.682E-1	7.156E+0	1.339E+1
-3.698E-1	7.065E+0	1.343E+1
-3.714E-1	7.069E+0	1.338E+1
-3.698E-1	6.997E+0	1.349E+1
-3.665E-1	7.065E+0	1.341E+1
-3.665E-1	7.049E+0	1.343E+1
-3.763E-1	7.169E+0	1.362E+1
-3.730E-1	7.052E+0	1.335E+1
-3.682E-1	7.026E+0	1.341E+1
-3.698E-1	7.182E+0	1.361E+1
-3.746E-1	7.101E+0	1.347E+1
-3.714E-1	7.111E+0	1.345E+1
-3.682E-1	7.059E+0	1.342E+1
-3.698E-1	7.000E+0	1.337E+1
-3.730E-1	7.108E+0	1.337E+1
-3.730E-1	7.130E+0	1.346E+1
-3.665E-1	7.140E+0	1.337E+1
-3.682E-1	7.036E+0	1.347E+1
-3.746E-1	7.101E+0	1.341E+1
-3.698E-1	7.049E+0	1.338E+1
-3.682E-1	7.046E+0	1.341E+1
-3.714E-1	7.033E+0	1.341E+1
-3.730E-1	7.020E+0	1.350E+1
-3.714E-1	7.075E+0	1.337E+1
-3.682E-1	7.072E+0	1.341E+1
-3.682E-1	7.091E+0	1.343E+1
-3.714E-1	7.062E+0	1.344E+1
-3.698E-1	7.088E+0	1.334E+1
-3.682E-1	7.169E+0	1.345E+1
-3.698E-1	7.078E+0	1.334E+1
-3.698E-1	7.163E+0	1.349E+1
-3.698E-1	7.069E+0	1.340E+1
-3.698E-1	6.971E+0	1.331E+1
-3.665E-1	7.023E+0	1.341E+1
-3.746E-1	7.130E+0	1.349E+1
-3.730E-1	7.182E+0	1.329E+1
-3.682E-1	7.137E+0	1.343E+1
-3.698E-1	7.150E+0	1.342E+1
-3.746E-1	7.153E+0	1.345E+1
-3.698E-1	7.036E+0	1.333E+1
-3.682E-1	7.072E+0	1.345E+1
-3.698E-1	7.117E+0	1.343E+1
-3.730E-1	7.117E+0	1.347E+1
-3.698E-1	7.124E+0	1.351E+1
-3.665E-1	7.101E+0	1.343E+1
-3.682E-1	7.215E+0	1.345E+1
-3.714E-1	7.137E+0	1.338E+1
-3.714E-1	7.095E+0	1.340E+1
-3.649E-1	7.111E+0	1.337E+1
-3.665E-1	6.981E+0	1.348E+1
-3.746E-1	7.049E+0	1.332E+1
-3.682E-1	7.163E+0	1.337E+1
-3.665E-1	7.004E+0	1.345E+1
-3.682E-1	7.137E+0	1.347E+1
-3.730E-1	7.247E+0	1.330E+1
-3.714E-1	7.221E+0	1.356E+1
-3.665E-1	7.062E+0	1.336E+1
-3.682E-1	7.108E+0	1.358E+1
-3.763E-1	7.150E+0	1.339E+1
-3.714E-1	7.095E+0	1.348E+1
-3.665E-1	7.108E+0	1.339E+1
-3.682E-1	7.111E+0	1.347E+1
-3.730E-1	7.114E+0	1.343E+1
-3.698E-1	7.059E+0	1.345E+1
-3.682E-1	7.088E+0	1.342E+1
-3.698E-1	7.052E+0	1.338E+1
-3.746E-1	7.056E+0	1.351E+1
-3.698E-1	7.153E+0	1.340E+1
-3.682E-1	7.059E+0	1.334E+1
-3.682E-1	7.130E+0	1.350E+1
-3.698E-1	7.095E+0	1.328E+1
-3.730E-1	7.020E+0	1.336E+1
-3.682E-1	7.098E+0	1.328E+1
-3.698E-1	7.169E+0	1.341E+1
-3.763E-1	7.091E+0	1.331E+1
-3.682E-1	7.114E+0	1.341E+1
-3.665E-1	7.052E+0	1.356E+1
-3.698E-1	7.065E+0	1.349E+1
-3.730E-1	7.043E+0	1.339E+1
-3.730E-1	7.124E+0	1.339E+1
-3.682E-1	7.078E+0	1.352E+1
-3.698E-1	7.111E+0	1.343E+1
-3.730E-1	7.185E+0	1.330E+1
-3.714E-1	7.121E+0	1.348E+1
-3.682E-1	7.075E+0	1.361E+1
-3.665E-1	7.108E+0	1.336E+1
-3.763E-1	7.117E+0	1.336E+1
-3.730E-1	7.049E+0	1.352E+1
-3.665E-1	7.069E+0	1.349E+1
-3.698E-1	7.150E+0	1.355E+1
-3.746E-1	7.085E+0	1.346E+1
-3.698E-1	7.156E+0	1.338E+1
-3.665E-1	7.036E+0	1.354E+1
-3.682E-1	7.033E+0	1.343E+1
-3.746E-1	7.062E+0	1.348E+1
-3.714E-1	7.049E+0	1.334E+1
-3.665E-1	7.075E+0	1.347E+1
-3.714E-1	7.101E+0	1.348E+1
-3.730E-1	7.130E+0	1.337E+1
-3.714E-1	7.101E+0	1.345E+1
-3.682E-1	7.124E+0	1.331E+1
-3.698E-1	7.082E+0	1.346E+1
-3.746E-1	7.111E+0	1.345E+1
-3.714E-1	7.114E+0	1.345E+1
-3.682E-1	7.049E+0	1.334E+1
-3.698E-1	7.030E+0	1.351E+1
-3.730E-1	7.130E+0	1.331E+1
-3.698E-1	7.072E+0	1.338E+1
-3.665E-1	7.004E+0	1.336E+1
-3.682E-1	7.205E+0	1.328E+1
-3.746E-1	7.169E+0	1.338E+1
-3.698E-1	7.059E+0	1.342E+1
-3.665E-1	7.069E+0	1.337E+1
-3.682E-1	7.065E+0	1.349E+1
-3.730E-1	7.104E+0	1.346E+1
-3.698E-1	7.169E+0	1.351E+1
-3.665E-1	7.153E+0	1.341E+1
-3.714E-1	7.127E+0	1.348E+1
-3.730E-1	7.030E+0	1.358E+1
-3.698E-1	7.153E+0	1.341E+1
-3.682E-1	7.124E+0	1.347E+1
-3.698E-1	7.114E+0	1.327E+1
-3.698E-1	6.952E+0	1.336E+1
-3.714E-1	7.091E+0	1.358E+1
-3.665E-1	7.130E+0	1.331E+1
-3.698E-1	7.143E+0	1.334E+1
-3.746E-1	7.088E+0	1.343E+1
-3.714E-1	7.121E+0	1.347E+1
-3.698E-1	7.169E+0	1.348E+1
-3.714E-1	7.059E+0	1.329E+1
-3.730E-1	7.088E+0	1.338E+1
-3.714E-1	7.156E+0	1.353E+1
-3.665E-1	7.114E+0	1.350E+1
-3.698E-1	7.030E+0	1.360E+1
-3.714E-1	7.146E+0	1.328E+1
-3.714E-1	7.198E+0	1.349E+1
-3.698E-1	7.185E+0	1.352E+1
-3.682E-1	7.111E+0	1.342E+1
-3.730E-1	7.108E+0	1.347E+1
-3.730E-1	7.156E+0	1.341E+1
-3.682E-1	7.023E+0	1.338E+1
-3.698E-1	7.004E+0	1.336E+1
-3.746E-1	7.189E+0	1.336E+1
-3.698E-1	7.137E+0	1.342E+1
-3.682E-1	7.166E+0	1.338E+1
-3.698E-1	7.108E+0	1.339E+1
-3.746E-1	7.091E+0	1.343E+1
-3.682E-1	7.124E+0	1.343E+1
-3.682E-1	7.153E+0	1.338E+1
-3.682E-1	7.150E+0	1.352E+1
-3.714E-1	7.010E+0	1.337E+1
-3.714E-1	7.166E+0	1.341E+1
-3.665E-1	7.104E+0	1.341E+1
-3.714E-1	7.065E+0	1.343E+1
-3.714E-1	7.101E+0	1.337E+1
-3.714E-1	7.072E+0	1.343E+1
-3.665E-1	7.117E+0	1.346E+1
-3.698E-1	7.124E+0	1.330E+1
-3.714E-1	7.043E+0	1.349E+1
-3.698E-1	7.156E+0	1.341E+1
-3.698E-1	7.121E+0	1.333E+1
-3.698E-1	7.049E+0	1.353E+1
-3.730E-1	7.075E+0	1.351E+1
-3.714E-1	7.085E+0	1.335E+1
-3.665E-1	7.127E+0	1.331E+1
-3.730E-1	6.984E+0	1.336E+1
-3.730E-1	7.088E+0	1.338E+1
-3.714E-1	7.075E+0	1.339E+1
-3.682E-1	7.114E+0	1.332E+1
-3.714E-1	7.159E+0	1.351E+1
-3.746E-1	7.078E+0	1.331E+1
-3.714E-1	7.104E+0	1.341E+1
-3.698E-1	7.075E+0	1.335E+1
-3.665E-1	7.075E+0	1.340E+1
-3.730E-1	7.117E+0	1.342E+1
-3.698E-1	7.124E+0	1.337E+1
-3.698E-1	7.039E+0	1.340E+1
-3.714E-1	7.143E+0	1.334E+1
-3.730E-1	7.111E+0	1.350E+1
-3.714E-1	7.234E+0	1.340E+1
-3.682E-1	7.075E+0	1.351E+1
-3.698E-1	7.166E+0	1.337E+1
-3.714E-1	7.098E+0	1.337E+1
-3.714E-1	7.104E+0	1.341E+1
-3.665E-1	7.117E+0	1.343E+1
-3.698E-1	7.146E+0	1.337E+1
-3.730E-1	7.111E+0	1.350E+1
-3.698E-1	7.098E+0	1.331E+1
-3.682E-1	7.082E+0	1.335E+1
-3.714E-1	7.150E+0	1.344E+1
-3.730E-1	7.166E+0	1.329E+1
-3.714E-1	7.043E+0	1.342E+1
-3.665E-1	7.121E+0	1.342E+1
-3.714E-1	6.984E+0	1.360E+1
-3.779E-1	7.127E+0	1.346E+1
-3.698E-1	7.104E+0	1.332E+1
-3.682E-1	7.185E+0	1.325E+1
-3.682E-1	7.127E+0	1.332E+1
-3.714E-1	7.130E+0	1.337E+1
-3.714E-1	7.111E+0	1.359E+1
-3.649E-1	7.218E+0	1.344E+1
-3.698E-1	7.017E+0	1.346E+1
-3.730E-1	7.189E+0	1.349E+1
-3.682E-1	7.166E+0	1.346E+1
-3.665E-1	7.134E+0	1.346E+1
-3.698E-1	7.085E+0	1.347E+1
-3.746E-1	7.153E+0	1.350E+1
-3.714E-1	7.172E+0	1.325E+1
-3.682E-1	7.137E+0	1.349E+1
-3.714E-1	7.146E+0	1.338E+1
-3.746E-1	7.198E+0	1.339E+1
-3.714E-1	7.036E+0	1.340E+1
-3.682E-1	7.078E+0	1.364E+1
-3.698E-1	7.140E+0	1.350E+1
-3.746E-1	7.130E+0	1.348E+1
-3.698E-1	7.095E+0	1.339E+1
-3.649E-1	7.043E+0	1.345E+1
-3.714E-1	7.159E+0	1.346E+1
-3.746E-1	7.182E+0	1.344E+1
-3.730E-1	7.095E+0	1.331E+1
-3.682E-1	7.075E+0	1.343E+1
-3.714E-1	7.082E+0	1.339E+1
-3.730E-1	7.039E+0	1.334E+1
-3.714E-1	7.108E+0	1.343E+1
-3.682E-1	7.104E+0	1.337E+1
-3.665E-1	7.156E+0	1.355E+1
-3.763E-1	7.124E+0	1.326E+1
-3.698E-1	7.101E+0	1.335E+1
-3.682E-1	7.098E+0	1.345E+1
-3.714E-1	7.211E+0	1.349E+1
-3.746E-1	7.124E+0	1.343E+1
-3.665E-1	7.101E+0	1.349E+1
-3.682E-1	7.056E+0	1.327E+1
-3.714E-1	7.130E+0	1.328E+1
-3.746E-1	7.088E+0	1.337E+1
-3.698E-1	7.211E+0	1.336E+1
-3.682E-1	7.052E+0	1.340E+1
-3.714E-1	7.098E+0	1.353E+1
-3.714E-1	7.146E+0	1.339E+1
-3.698E-1	7.159E+0	1.334E+1
-3.698E-1	7.046E+0	1.337E+1
-3.698E-1	7.117E+0	1.348E+1
-3.730E-1	7.163E+0	1.338E+1
-3.714E-1	7.078E+0	1.333E+1
-3.665E-1	7.023E+0	1.345E+1
-3.698E-1	7.030E+0	1.328E+1
-3.746E-1	7.098E+0	1.340E+1
-3.698E-1	7.111E+0	1.342E+1
-3.665E-1	7.163E+0	1.342E+1
-3.698E-1	7.140E+0	1.354E+1
-3.730E-1	7.111E+0	1.344E+1
-3.682E-1	7.176E+0	1.348E+1
-3.698E-1	7.059E+0	1.347E+1
-3.714E-1	7.056E+0	1.346E+1
-3.730E-1	7.134E+0	1.348E+1
-3.730E-1	7.127E+0	1.339E+1
-3.665E-1	7.085E+0	1.351E+1
-3.698E-1	7.202E+0	1.358E+1
-3.730E-1	7.111E+0	1.345E+1
-3.698E-1	7.143E+0	1.342E+1
-3.665E-1	7.130E+0	1.337E+1
-3.714E-1	7.007E+0	1.338E+1
-3.730E-1	7.130E+0	1.337E+1
-3.682E-1	7.121E+0	1.338E+1
-3.682E-1	7.101E+0	1.353E+1
-3.714E-1	7.091E+0	1.356E+1
-3.763E-1	7.121E+0	1.344E+1
-3.746E-1	7.176E+0	1.346E+1
-3.665E-1	7.072E+0	1.341E+1
-3.698E-1	7.169E+0	1.332E+1
-3.730E-1	7.101E+0	1.346E+1
-3.698E-1	7.098E+0	1.338E+1
-3.682E-1	7.046E+0	1.339E+1
-3.714E-1	7.150E+0	1.334E+1
-3.730E-1	7.026E+0	1.336E+1
-3.714E-1	7.007E+0	1.336E+1
-3.698E-1	7.189E+0	1.342E+1
-3.698E-1	6.984E+0	1.344E+1
-3.730E-1	7.108E+0	1.331E+1
-3.698E-1	7.117E+0	1.344E+1
-3.665E-1	7.169E+0	1.349E+1
-3.698E-1	7.108E+0	1.344E+1
-3.746E-1	7.082E+0	1.336E+1
-3.714E-1	7.153E+0	1.331E+1
-3.682E-1	7.114E+0	1.338E+1
-3.714E-1	7.163E+0	1.337E+1
-3.746E-1	7.159E+0	1.345E+1
-3.714E-1	7.137E+0	1.336E+1
-3.665E-1	6.988E+0	1.334E+1
-3.714E-1	7.023E+0	1.340E+1
-3.714E-1	7.052E+0	1.337E+1
-3.730E-1	7.163E+0	1.337E+1
-3.665E-1	7.026E+0	1.327E+1
-3.698E-1	7.072E+0	1.341E+1
-3.730E-1	7.215E+0	1.341E+1
-3.698E-1	7.056E+0	1.345E+1
-3.682E-1	7.095E+0	1.338E+1
-3.714E-1	7.121E+0	1.334E+1
-3.714E-1	7.163E+0	1.347E+1
-3.714E-1	7.153E+0	1.332E+1
-3.649E-1	6.991E+0	1.337E+1
-3.682E-1	7.153E+0	1.337E+1
-3.730E-1	7.156E+0	1.349E+1
-3.730E-1	7.153E+0	1.343E+1
-3.682E-1	7.062E+0	1.342E+1
-3.746E-1	7.082E+0	1.334E+1
-3.779E-1	7.075E+0	1.339E+1
-3.682E-1	7.065E+0	1.341E+1
-3.682E-1	7.111E+0	1.342E+1
-3.714E-1	7.134E+0	1.346E+1
-3.714E-1	7.134E+0	1.337E+1
-3.714E-1	7.082E+0	1.336E+1
-3.682E-1	7.140E+0	1.358E+1
-3.698E-1	7.088E+0	1.349E+1
-3.730E-1	7.140E+0	1.336E+1
-3.698E-1	7.052E+0	1.341E+1
-3.698E-1	7.088E+0	1.347E+1
-3.698E-1	7.026E+0	1.340E+1
-3.746E-1	7.121E+0	1.343E+1
-3.714E-1	7.026E+0	1.332E+1
-3.682E-1	7.146E+0	1.330E+1
-3.682E-1	7.108E+0	1.334E+1
-3.746E-1	7.156E+0	1.340E+1
-3.698E-1	7.065E+0	1.339E+1
-3.665E-1	7.062E+0	1.331E+1
-3.730E-1	7.075E+0	1.345E+1
-3.746E-1	7.234E+0	1.340E+1
-3.714E-1	7.156E+0	1.346E+1
-3.682E-1	7.127E+0	1.354E+1
-3.714E-1	7.082E+0	1.338E+1
-3.730E-1	7.098E+0	1.342E+1
-3.714E-1	7.098E+0	1.331E+1
-3.682E-1	7.104E+0	1.345E+1
-3.730E-1	7.082E+0	1.336E+1
-3.746E-1	7.192E+0	1.341E+1
-3.714E-1	7.069E+0	1.331E+1
-3.682E-1	7.069E+0	1.355E+1
-3.698E-1	7.101E+0	1.335E+1
-3.698E-1	7.065E+0	1.346E+1
-3.730E-1	7.085E+0	1.336E+1
-3.682E-1	7.146E+0	1.339E+1
-3.714E-1	7.010E+0	1.336E+1
-3.730E-1	7.085E+0	1.339E+1
-3.698E-1	7.127E+0	1.347E+1
-3.665E-1	7.211E+0	1.336E+1
-3.714E-1	7.017E+0	1.343E+1
-3.730E-1	7.117E+0	1.339E+1
-3.714E-1	7.108E+0	1.346E+1
-3.665E-1	7.176E+0	1.347E+1
-3.714E-1	7.088E+0	1.339E+1
-3.730E-1	7.143E+0	1.342E+1
-3.698E-1	7.091E+0	1.346E+1
-3.665E-1	7.134E+0	1.354E+1
-3.714E-1	7.221E+0	1.339E+1
-3.730E-1	7.085E+0	1.343E+1
-3.698E-1	7.104E+0	1.350E+1
-3.682E-1	7.146E+0	1.341E+1
-3.714E-1	7.075E+0	1.336E+1
-3.730E-1	7.228E+0	1.328E+1
-3.698E-1	7.004E+0	1.342E+1
-3.682E-1	7.124E+0	1.337E+1
-3.714E-1	7.091E+0	1.358E+1
-3.730E-1	7.017E+0	1.339E+1
-3.698E-1	7.056E+0	1.342E+1
-3.682E-1	7.140E+0	1.347E+1
-3.730E-1	7.101E+0	1.345E+1
-3.779E-1	7.176E+0	1.341E+1
-3.730E-1	7.111E+0	1.337E+1
-3.698E-1	7.159E+0	1.336E+1
-3.682E-1	7.117E+0	1.337E+1
-3.746E-1	7.114E+0	1.346E+1
-3.698E-1	7.104E+0	1.348E+1
-3.665E-1	7.030E+0	1.326E+1
-3.746E-1	7.202E+0	1.350E+1
-3.730E-1	7.146E+0	1.329E+1
-3.714E-1	7.033E+0	1.346E+1
-3.698E-1	7.075E+0	1.328E+1
-3.730E-1	7.176E+0	1.333E+1
-3.730E-1	7.059E+0	1.327E+1
-3.682E-1	7.088E+0	1.343E+1
-3.698E-1	7.043E+0	1.356E+1
-3.714E-1	7.179E+0	1.340E+1
-3.730E-1	7.192E+0	1.344E+1
-3.714E-1	7.156E+0	1.341E+1
-3.665E-1	7.159E+0	1.341E+1
-3.714E-1	6.997E+0	1.347E+1
-3.730E-1	7.150E+0	1.342E+1
-3.698E-1	7.062E+0	1.344E+1
-3.682E-1	7.046E+0	1.334E+1
-3.714E-1	6.968E+0	1.337E+1
-3.746E-1	7.111E+0	1.346E+1
-3.698E-1	7.137E+0	1.347E+1
-3.682E-1	7.117E+0	1.347E+1
-3.698E-1	7.056E+0	1.342E+1
-3.746E-1	7.156E+0	1.330E+1
-3.682E-1	7.059E+0	1.346E+1
-3.665E-1	7.237E+0	1.340E+1
-3.730E-1	7.091E+0	1.351E+1
-3.730E-1	7.134E+0	1.342E+1
-3.698E-1	7.065E+0	1.338E+1
-3.665E-1	7.156E+0	1.332E+1
-3.698E-1	7.208E+0	1.333E+1
-3.730E-1	7.146E+0	1.328E+1
-3.730E-1	7.143E+0	1.337E+1
-3.698E-1	7.111E+0	1.340E+1
-3.730E-1	7.137E+0	1.344E+1
-3.714E-1	7.062E+0	1.348E+1
-3.698E-1	7.137E+0	1.341E+1
-3.649E-1	7.033E+0	1.328E+1
-3.698E-1	7.108E+0	1.333E+1
-3.746E-1	7.104E+0	1.359E+1
-3.714E-1	7.140E+0	1.337E+1
-3.682E-1	7.059E+0	1.359E+1
-3.730E-1	7.108E+0	1.350E+1
-3.763E-1	7.247E+0	1.348E+1
-3.698E-1	7.117E+0	1.339E+1
-3.682E-1	7.000E+0	1.356E+1
-3.698E-1	7.182E+0	1.347E+1
-3.746E-1	7.020E+0	1.338E+1
-3.698E-1	7.098E+0	1.315E+1
-3.649E-1	7.146E+0	1.338E+1
-3.714E-1	7.049E+0	1.337E+1
-3.730E-1	7.069E+0	1.341E+1
-3.698E-1	7.072E+0	1.361E+1
-3.682E-1	7.069E+0	1.339E+1
-3.698E-1	7.192E+0	1.349E+1
-3.763E-1	7.082E+0	1.333E+1
-3.698E-1	7.150E+0	1.350E+1
-3.682E-1	7.026E+0	1.337E+1
-3.698E-1	7.104E+0	1.337E+1
-3.730E-1	7.124E+0	1.343E+1
-3.698E-1	7.124E+0	1.343E+1
-3.665E-1	7.179E+0	1.354E+1
-3.698E-1	7.159E+0	1.340E+1
-3.730E-1	7.134E+0	1.341E+1
-3.682E-1	7.150E+0	1.341E+1
-3.682E-1	7.169E+0	1.349E+1
-3.746E-1	7.059E+0	1.341E+1
-3.746E-1	7.127E+0	1.346E+1
-3.682E-1	7.046E+0	1.338E+1
-3.682E-1	7.114E+0	1.351E+1
-3.698E-1	7.114E+0	1.327E+1
-3.746E-1	7.108E+0	1.338E+1
-3.698E-1	7.134E+0	1.345E+1
-3.682E-1	7.146E+0	1.351E+1
-3.698E-1	7.124E+0	1.348E+1
-3.714E-1	7.101E+0	1.331E+1
-3.698E-1	7.078E+0	1.327E+1
-3.698E-1	7.205E+0	1.337E+1
-3.730E-1	7.172E+0	1.333E+1
-3.730E-1	7.208E+0	1.344E+1
-3.698E-1	7.172E+0	1.342E+1
-3.682E-1	7.104E+0	1.360E+1
-3.714E-1	7.124E+0	1.340E+1
-3.730E-1	7.166E+0	1.345E+1
-3.698E-1	7.189E+0	1.346E+1
-3.698E-1	7.026E+0	1.347E+1
-3.682E-1	6.991E+0	1.334E+1
-3.746E-1	7.124E+0	1.333E+1
-3.714E-1	7.153E+0	1.341E+1
-3.682E-1	7.049E+0	1.338E+1
-3.698E-1	7.046E+0	1.349E+1
-3.763E-1	7.127E+0	1.336E+1
-3.682E-1	7.039E+0	1.338E+1
-3.665E-1	7.046E+0	1.334E+1
-3.714E-1	7.056E+0	1.360E+1
-3.730E-1	7.189E+0	1.346E+1
-3.714E-1	7.211E+0	1.335E+1
-3.665E-1	7.108E+0	1.344E+1
-3.714E-1	7.163E+0	1.344E+1
-3.714E-1	7.124E+0	1.343E+1
-3.698E-1	7.192E+0	1.340E+1
-3.682E-1	7.065E+0	1.336E+1
-3.746E-1	6.994E+0	1.346E+1
-3.714E-1	7.046E+0	1.325E+1
-3.714E-1	7.039E+0	1.339E+1
-3.649E-1	7.163E+0	1.353E+1
-3.714E-1	7.114E+0	1.336E+1
-3.730E-1	7.143E+0	1.338E+1
-3.682E-1	7.069E+0	1.346E+1
-3.698E-1	7.172E+0	1.337E+1
-3.730E-1	7.117E+0	1.341E+1
-3.698E-1	7.088E+0	1.349E+1
-3.698E-1	7.082E+0	1.351E+1
-3.665E-1	7.124E+0	1.344E+1
-3.714E-1	7.208E+0	1.345E+1
-3.779E-1	7.111E+0	1.341E+1
-3.714E-1	7.039E+0	1.343E+1
-3.698E-1	6.997E+0	1.336E+1
-3.714E-1	7.095E+0	1.338E+1
-3.746E-1	7.049E+0	1.348E+1
-3.698E-1	7.098E+0	1.341E+1
-3.714E-1	7.195E+0	1.336E+1
-3.730E-1	7.098E+0	1.334E+1
-3.746E-1	7.085E+0	1.353E+1
-3.698E-1	7.108E+0	1.336E+1
-3.682E-1	7.104E+0	1.342E+1
-3.698E-1	7.159E+0	1.346E+1
-3.730E-1	7.153E+0	1.335E+1
-3.682E-1	7.013E+0	1.345E+1
-3.682E-1	7.075E+0	1.337E+1
-3.730E-1	7.146E+0	1.332E+1
-3.714E-1	7.192E+0	1.335E+1
-3.698E-1	7.069E+0	1.344E+1
-3.682E-1	7.153E+0	1.355E+1
-3.714E-1	7.146E+0	1.336E+1
-3.746E-1	7.121E+0	1.342E+1
-3.698E-1	7.104E+0	1.332E+1
-3.682E-1	6.988E+0	1.349E+1
-3.714E-1	7.114E+0	1.340E+1
-3.730E-1	7.065E+0	1.332E+1
-3.698E-1	7.049E+0	1.362E+1
-3.682E-1	7.111E+0	1.338E+1
-3.714E-1	7.095E+0	1.339E+1
-3.730E-1	7.072E+0	1.338E+1
-3.698E-1	7.150E+0	1.334E+1
-3.665E-1	7.205E+0	1.337E+1
-3.714E-1	7.241E+0	1.342E+1
-3.746E-1	7.124E+0	1.339E+1
-3.714E-1	7.140E+0	1.334E+1
-3.698E-1	7.111E+0	1.328E+1
-3.730E-1	7.043E+0	1.342E+1
-3.714E-1	6.978E+0	1.342E+1
-3.698E-1	7.140E+0	1.327E+1
-3.682E-1	7.043E+0	1.335E+1
-3.698E-1	7.117E+0	1.336E+1
-3.763E-1	7.169E+0	1.356E+1
-3.730E-1	7.075E+0	1.344E+1
-3.665E-1	7.143E+0	1.341E+1
-3.730E-1	6.958E+0	1.344E+1
-3.746E-1	7.127E+0	1.334E+1
-3.698E-1	7.088E+0	1.341E+1
-3.682E-1	7.130E+0	1.327E+1
-3.746E-1	7.130E+0	1.350E+1
-3.763E-1	7.143E+0	1.349E+1
-3.682E-1	7.062E+0	1.328E+1
-3.698E-1	7.101E+0	1.342E+1
-3.698E-1	7.088E+0	1.334E+1
-3.746E-1	7.121E+0	1.342E+1
-3.665E-1	7.179E+0	1.332E+1
-3.682E-1	7.017E+0	1.338E+1
-3.730E-1	7.030E+0	1.363E+1
-3.730E-1	7.234E+0	1.339E+1
-3.698E-1	7.108E+0	1.333E+1
-3.665E-1	7.078E+0	1.332E+1
-3.746E-1	7.169E+0	1.350E+1
-3.730E-1	7.056E+0	1.334E+1
-3.698E-1	7.095E+0	1.347E+1
-3.682E-1	7.039E+0	1.353E+1
-3.698E-1	7.146E+0	1.353E+1
-3.730E-1	7.140E+0	1.331E+1
-3.665E-1	7.182E+0	1.340E+1
-3.698E-1	7.189E+0	1.349E+1
-3.714E-1	7.091E+0	1.327E+1
-3.746E-1	7.163E+0	1.350E+1
-3.698E-1	7.091E+0	1.355E+1
-3.665E-1	7.049E+0	1.328E+1
-3.698E-1	7.134E+0	1.337E+1
-3.714E-1	7.075E+0	1.334E+1
-3.714E-1	7.091E+0	1.338E+1
-3.649E-1	7.098E+0	1.354E+1
-3.714E-1	7.114E+0	1.331E+1
-3.746E-1	7.108E+0	1.345E+1
-3.698E-1	7.033E+0	1.348E+1
-3.665E-1	7.010E+0	1.338E+1
-3.714E-1	7.056E+0	1.338E+1
-3.730E-1	7.150E+0	1.345E+1
-3.649E-1	7.104E+0	1.334E+1
-3.665E-1	7.150E+0	1.342E+1
-3.730E-1	7.017E+0	1.342E+1
-3.763E-1	7.134E+0	1.335E+1
-3.682E-1	7.111E+0	1.346E+1
-3.682E-1	7.098E+0	1.339E+1
-3.730E-1	7.046E+0	1.340E+1
-3.730E-1	7.098E+0	1.334E+1
-3.698E-1	7.153E+0	1.352E+1
-3.665E-1	7.095E+0	1.361E+1
-3.714E-1	7.101E+0	1.334E+1
-3.714E-1	7.065E+0	1.348E+1
-3.665E-1	7.075E+0	1.341E+1
-3.665E-1	7.091E+0	1.336E+1
-3.714E-1	7.127E+0	1.347E+1
-3.730E-1	7.020E+0	1.349E+1
-3.730E-1	7.114E+0	1.347E+1
-3.714E-1	7.108E+0	1.333E+1
-3.730E-1	7.218E+0	1.335E+1
-3.698E-1	7.046E+0	1.344E+1
-3.649E-1	7.159E+0	1.325E+1
-3.682E-1	7.104E+0	1.330E+1
-3.746E-1	7.153E+0	1.340E+1
-3.714E-1	7.117E+0	1.352E+1
-3.682E-1	7.121E+0	1.346E+1
-3.665E-1	7.111E+0	1.350E+1
-3.746E-1	7.043E+0	1.350E+1
-3.730E-1	7.033E+0	1.349E+1
-3.682E-1	7.114E+0	1.353E+1
-3.682E-1	7.091E+0	1.341E+1
-3.730E-1	7.185E+0	1.328E+1
-3.730E-1	7.130E+0	1.345E+1
-3.714E-1	7.088E+0	1.337E+1
-3.698E-1	7.163E+0	1.347E+1
-3.730E-1	7.062E+0	1.346E+1
-3.730E-1	7.091E+0	1.336E+1
-3.730E-1	7.189E+0	1.333E+1
-3.682E-1	7.078E+0	1.340E+1
-3.698E-1	7.166E+0	1.341E+1
-3.730E-1	7.082E+0	1.349E+1
-3.714E-1	7.072E+0	1.343E+1
-3.665E-1	7.137E+0	1.345E+1
-3.714E-1	7.075E+0	1.340E+1
-3.730E-1	7.101E+0	1.335E+1
-3.665E-1	7.033E+0	1.353E+1
-3.665E-1	7.134E+0	1.319E+1
-3.730E-1	7.082E+0	1.341E+1
-3.714E-1	7.062E+0	1.349E+1
-3.698E-1	7.153E+0	1.352E+1
-3.682E-1	7.153E+0	1.342E+1
-3.730E-1	7.137E+0	1.341E+1
-3.730E-1	7.104E+0	1.342E+1
-3.682E-1	7.179E+0	1.342E+1
-3.682E-1	7.078E+0	1.340E+1
-3.730E-1	7.091E+0	1.353E+1
-3.730E-1	7.114E+0	1.354E+1
-3.698E-1	7.020E+0	1.333E+1
-3.682E-1	7.062E+0	1.340E+1
-3.714E-1	7.124E+0	1.350E+1
-3.730E-1	7.046E+0	1.343E+1
-3.682E-1	7.023E+0	1.334E+1
-3.682E-1	7.082E+0	1.338E+1
-3.714E-1	7.023E+0	1.346E+1
-3.730E-1	7.185E+0	1.345E+1
-3.682E-1	7.137E+0	1.349E+1
-3.714E-1	7.156E+0	1.351E+1
-3.730E-1	7.075E+0	1.344E+1
-3.730E-1	7.182E+0	1.355E+1
-3.714E-1	7.004E+0	1.331E+1
-3.682E-1	7.221E+0	1.336E+1
-3.730E-1	7.124E+0	1.348E+1
-3.714E-1	7.043E+0	1.334E+1
-3.714E-1	7.156E+0	1.340E+1
-3.698E-1	7.056E+0	1.349E+1
-3.730E-1	7.078E+0	1.342E+1
-3.746E-1	7.134E+0	1.349E+1
-3.714E-1	7.085E+0	1.335E+1
-3.665E-1	7.108E+0	1.334E+1
-3.714E-1	7.224E+0	1.337E+1
-3.763E-1	7.121E+0	1.340E+1
-3.698E-1	7.091E+0	1.348E+1
-3.682E-1	7.121E+0	1.346E+1
-3.714E-1	7.153E+0	1.340E+1
-3.730E-1	7.033E+0	1.333E+1
-3.665E-1	7.166E+0	1.354E+1
-3.665E-1	7.202E+0	1.340E+1
-3.698E-1	7.052E+0	1.345E+1
-3.730E-1	7.169E+0	1.340E+1
-3.682E-1	7.078E+0	1.349E+1
-3.665E-1	7.082E+0	1.343E+1
-3.730E-1	7.098E+0	1.344E+1
-3.730E-1	7.146E+0	1.344E+1
-3.698E-1	7.137E+0	1.345E+1
-3.633E-1	7.130E+0	1.342E+1
-3.714E-1	7.179E+0	1.341E+1
-3.746E-1	7.046E+0	1.344E+1
-3.698E-1	7.156E+0	1.349E+1
-3.665E-1	7.108E+0	1.349E+1
-3.714E-1	7.056E+0	1.339E+1
-3.730E-1	7.075E+0	1.343E+1
-3.698E-1	7.150E+0	1.331E+1
-3.682E-1	7.095E+0	1.356E+1
-3.714E-1	7.078E+0	1.346E+1
-3.730E-1	7.169E+0	1.329E+1
-3.698E-1	7.101E+0	1.337E+1
-3.682E-1	7.134E+0	1.338E+1
-3.714E-1	7.114E+0	1.342E+1
-3.730E-1	7.095E+0	1.342E+1
-3.665E-1	7.111E+0	1.344E+1
-3.665E-1	7.192E+0	1.349E+1
-3.714E-1	7.146E+0	1.355E+1
-3.746E-1	7.176E+0	1.349E+1
-3.698E-1	7.072E+0	1.345E+1
-3.682E-1	7.127E+0	1.341E+1
-3.763E-1	6.968E+0	1.349E+1
-3.763E-1	7.088E+0	1.343E+1
-3.682E-1	7.062E+0	1.340E+1
-3.698E-1	7.043E+0	1.347E+1
-3.730E-1	7.176E+0	1.350E+1
-3.730E-1	7.117E+0	1.328E+1
-3.714E-1	7.134E+0	1.343E+1
-3.714E-1	7.072E+0	1.330E+1
-3.746E-1	7.111E+0	1.339E+1
-3.746E-1	7.101E+0	1.346E+1
-3.698E-1	7.065E+0	1.333E+1
-3.682E-1	7.091E+0	1.345E+1
-3.730E-1	7.169E+0	1.331E+1
-3.746E-1	7.108E+0	1.340E+1
-3.698E-1	7.062E+0	1.357E+1
-3.714E-1	7.069E+0	1.343E+1
-3.730E-1	7.224E+0	1.350E+1
-3.714E-1	7.146E+0	1.331E+1
-3.698E-1	7.069E+0	1.332E+1
-3.682E-1	7.185E+0	1.344E+1
-3.714E-1	7.166E+0	1.334E+1
-3.730E-1	7.026E+0	1.333E+1
-3.682E-1	7.108E+0	1.349E+1
-3.682E-1	7.121E+0	1.349E+1
-3.714E-1	7.163E+0	1.336E+1
-3.746E-1	7.062E+0	1.346E+1
-3.698E-1	7.065E+0	1.359E+1
-3.665E-1	7.111E+0	1.346E+1
-3.714E-1	7.150E+0	1.336E+1
-3.730E-1	7.033E+0	1.343E+1
-3.682E-1	7.124E+0	1.325E+1
-3.682E-1	7.059E+0	1.337E+1
-3.730E-1	7.030E+0	1.350E+1
-3.730E-1	7.088E+0	1.345E+1
-3.665E-1	7.104E+0	1.347E+1
-3.682E-1	7.095E+0	1.348E+1
-3.746E-1	7.023E+0	1.352E+1
-3.714E-1	6.984E+0	1.348E+1
-3.714E-1	7.065E+0	1.335E+1
-3.649E-1	7.056E+0	1.334E+1
-3.730E-1	7.088E+0	1.339E+1
-3.730E-1	7.117E+0	1.329E+1
-3.698E-1	7.153E+0	1.347E+1
-3.698E-1	6.988E+0	1.352E+1
-3.730E-1	7.172E+0	1.334E+1
-3.730E-1	7.130E+0	1.340E+1
-3.698E-1	7.030E+0	1.340E+1
-3.682E-1	7.020E+0	1.331E+1
-3.730E-1	7.085E+0	1.343E+1
-3.730E-1	7.033E+0	1.334E+1
-3.698E-1	7.153E+0	1.354E+1
-3.682E-1	7.091E+0	1.339E+1
-3.714E-1	7.075E+0	1.333E+1
-3.730E-1	7.108E+0	1.334E+1
-3.682E-1	7.150E+0	1.350E+1
-3.665E-1	7.335E+0	1.344E+1
-3.746E-1	7.166E+0	1.345E+1
-3.730E-1	7.231E+0	1.354E+1
-3.714E-1	7.049E+0	1.334E+1
-3.698E-1	7.179E+0	1.341E+1
-3.746E-1	7.143E+0	1.339E+1
-3.746E-1	7.091E+0	1.342E+1
-3.682E-1	7.046E+0	1.351E+1
-3.682E-1	7.000E+0	1.359E+1
-3.730E-1	7.072E+0	1.330E+1
-3.730E-1	7.098E+0	1.339E+1
-3.698E-1	7.166E+0	1.341E+1
-3.682E-1	7.231E+0	1.342E+1
-3.714E-1	7.114E+0	1.333E+1
-3.730E-1	7.049E+0	1.343E+1
-3.698E-1	7.143E+0	1.334E+1
-3.682E-1	7.046E+0	1.352E+1
-3.730E-1	7.172E+0	1.347E+1
-3.730E-1	7.156E+0	1.337E+1
-3.698E-1	7.101E+0	1.343E+1
-3.682E-1	7.098E+0	1.335E+1
-3.730E-1	7.108E+0	1.333E+1
-3.746E-1	7.260E+0	1.338E+1
-3.682E-1	7.117E+0	1.344E+1
-3.665E-1	7.114E+0	1.337E+1
-3.714E-1	7.185E+0	1.327E+1
-3.698E-1	7.036E+0	1.344E+1
-3.682E-1	7.153E+0	1.349E+1
-3.649E-1	7.095E+0	1.352E+1
-3.714E-1	7.166E+0	1.355E+1
-3.714E-1	7.124E+0	1.349E+1
-3.649E-1	7.078E+0	1.348E+1
-3.665E-1	7.176E+0	1.330E+1
-3.746E-1	7.101E+0	1.339E+1
-3.730E-1	7.069E+0	1.344E+1
-3.682E-1	7.091E+0	1.341E+1
-3.665E-1	7.127E+0	1.344E+1
-3.714E-1	7.153E+0	1.338E+1
-3.730E-1	7.059E+0	1.330E+1
-3.682E-1	7.069E+0	1.351E+1
-3.649E-1	7.059E+0	1.345E+1
-3.714E-1	7.072E+0	1.347E+1
-3.714E-1	7.127E+0	1.340E+1
-3.682E-1	7.108E+0	1.341E+1
-3.682E-1	7.111E+0	1.352E+1
-3.746E-1	7.179E+0	1.329E+1
-3.730E-1	7.127E+0	1.356E+1
-3.665E-1	7.049E+0	1.338E+1
-3.698E-1	7.117E+0	1.338E+1
-3.714E-1	7.082E+0	1.341E+1
-3.730E-1	7.146E+0	1.356E+1
-3.682E-1	7.121E+0	1.338E+1
-3.714E-1	7.033E+0	1.345E+1
-3.714E-1	7.134E+0	1.346E+1
-3.730E-1	7.072E+0	1.348E+1
-3.682E-1	7.114E+0	1.348E+1
-3.698E-1	7.195E+0	1.337E+1
-3.746E-1	7.111E+0	1.335E+1
-3.730E-1	7.179E+0	1.340E+1
-3.682E-1	7.010E+0	1.346E+1
-3.665E-1	7.091E+0	1.344E+1
-3.746E-1	7.260E+0	1.325E+1
-3.730E-1	7.065E+0	1.331E+1
-3.665E-1	7.208E+0	1.344E+1
-3.665E-1	7.202E+0	1.347E+1
-3.746E-1	7.026E+0	1.340E+1
-3.730E-1	7.046E+0	1.337E+1
-3.682E-1	7.121E+0	1.332E+1
-3.682E-1	7.013E+0	1.334E+1
-3.730E-1	7.140E+0	1.342E+1
-3.746E-1	7.078E+0	1.349E+1
-3.682E-1	7.091E+0	1.341E+1
-3.682E-1	7.143E+0	1.334E+1
-3.714E-1	7.052E+0	1.338E+1
-3.730E-1	7.095E+0	1.343E+1
-3.698E-1	7.189E+0	1.335E+1
-3.698E-1	7.179E+0	1.343E+1
-3.746E-1	7.143E+0	1.338E+1
-3.714E-1	7.211E+0	1.343E+1
-3.665E-1	7.030E+0	1.346E+1
-3.682E-1	7.049E+0	1.349E+1
-3.714E-1	7.166E+0	1.340E+1
-3.730E-1	7.150E+0	1.344E+1
-3.698E-1	7.036E+0	1.341E+1
-3.682E-1	7.146E+0	1.337E+1
-3.714E-1	7.043E+0	1.346E+1
-3.746E-1	7.043E+0	1.350E+1
-3.682E-1	7.065E+0	1.342E+1
-3.682E-1	7.088E+0	1.345E+1
-3.714E-1	7.007E+0	1.347E+1
-3.746E-1	7.072E+0	1.330E+1
-3.698E-1	7.169E+0	1.343E+1
-3.682E-1	7.098E+0	1.353E+1
-3.763E-1	7.114E+0	1.340E+1
-3.714E-1	7.052E+0	1.349E+1
-3.698E-1	7.036E+0	1.341E+1
-3.665E-1	7.062E+0	1.340E+1
-3.730E-1	7.043E+0	1.335E+1
-3.746E-1	7.088E+0	1.341E+1
-3.714E-1	7.075E+0	1.350E+1
-3.682E-1	7.098E+0	1.344E+1
-3.714E-1	7.036E+0	1.336E+1
-3.730E-1	7.049E+0	1.335E+1
-3.698E-1	7.192E+0	1.353E+1
-3.682E-1	7.108E+0	1.350E+1
-3.746E-1	7.098E+0	1.338E+1
-3.714E-1	7.114E+0	1.321E+1
-3.682E-1	7.111E+0	1.339E+1
-3.682E-1	7.020E+0	1.345E+1
-3.714E-1	7.172E+0	1.336E+1
-3.730E-1	7.023E+0	1.344E+1
-3.682E-1	7.065E+0	1.350E+1
-3.698E-1	7.153E+0	1.339E+1
-3.730E-1	6.978E+0	1.345E+1
-3.730E-1	7.121E+0	1.346E+1
-3.665E-1	7.176E+0	1.347E+1
-3.698E-1	7.146E+0	1.339E+1
-3.746E-1	7.101E+0	1.341E+1
-3.730E-1	7.062E+0	1.337E+1
-3.665E-1	7.179E+0	1.344E+1
-3.682E-1	7.056E+0	1.333E+1
-3.730E-1	7.085E+0	1.337E+1
-3.714E-1	7.065E+0	1.347E+1
-3.682E-1	7.198E+0	1.342E+1
-3.682E-1	7.082E+0	1.343E+1
-3.730E-1	7.153E+0	1.358E+1
-3.730E-1	7.146E+0	1.337E+1
-3.698E-1	7.026E+0	1.325E+1
-3.682E-1	7.052E+0	1.339E+1
-3.746E-1	7.140E+0	1.347E+1
-3.730E-1	7.026E+0	1.346E+1
-3.698E-1	7.062E+0	1.353E+1
-3.682E-1	7.069E+0	1.328E+1
-3.714E-1	7.098E+0	1.339E+1
-3.746E-1	7.020E+0	1.341E+1
-3.698E-1	7.172E+0	1.344E+1
-3.698E-1	7.114E+0	1.344E+1
-3.730E-1	7.179E+0	1.325E+1
-3.714E-1	7.111E+0	1.342E+1
-3.698E-1	7.121E+0	1.342E+1
-3.698E-1	7.026E+0	1.330E+1
-3.730E-1	7.163E+0	1.337E+1
-3.698E-1	7.075E+0	1.349E+1
-3.698E-1	7.192E+0	1.337E+1
-3.682E-1	7.046E+0	1.343E+1
-3.730E-1	7.130E+0	1.345E+1
-3.730E-1	7.189E+0	1.330E+1
-3.682E-1	7.130E+0	1.350E+1
-3.698E-1	7.072E+0	1.349E+1
-3.730E-1	7.134E+0	1.337E+1
-3.730E-1	7.114E+0	1.341E+1
-3.665E-1	7.075E+0	1.334E+1
-3.682E-1	7.108E+0	1.341E+1
-3.714E-1	7.069E+0	1.340E+1
-3.714E-1	7.202E+0	1.336E+1
-3.698E-1	7.134E+0	1.339E+1
-3.682E-1	7.104E+0	1.338E+1
-3.730E-1	7.198E+0	1.347E+1
-3.730E-1	7.078E+0	1.346E+1
-3.665E-1	7.108E+0	1.354E+1
-3.682E-1	7.121E+0	1.344E+1
-3.730E-1	7.124E+0	1.328E+1
-3.730E-1	7.056E+0	1.347E+1
-3.714E-1	7.017E+0	1.342E+1
-3.665E-1	7.065E+0	1.338E+1
-3.746E-1	7.185E+0	1.342E+1
-3.746E-1	7.163E+0	1.321E+1
-3.682E-1	7.043E+0	1.342E+1
-3.682E-1	7.010E+0	1.352E+1
-3.730E-1	7.143E+0	1.328E+1
-3.746E-1	7.143E+0	1.338E+1
-3.682E-1	7.153E+0	1.347E+1
-3.682E-1	6.955E+0	1.333E+1
-3.746E-1	7.153E+0	1.339E+1
-3.698E-1	7.208E+0	1.337E+1
-3.682E-1	7.192E+0	1.364E+1
-3.698E-1	7.075E+0	1.359E+1
-3.730E-1	7.091E+0	1.350E+1
-3.746E-1	7.052E+0	1.348E+1
-3.698E-1	7.075E+0	1.332E+1
-3.698E-1	7.069E+0	1.339E+1
-3.730E-1	7.033E+0	1.337E+1
-3.746E-1	7.091E+0	1.345E+1
-3.682E-1	7.069E+0	1.347E+1
-3.682E-1	7.098E+0	1.337E+1
-3.746E-1	7.091E+0	1.347E+1
-3.714E-1	7.114E+0	1.337E+1
-3.698E-1	7.091E+0	1.342E+1
-3.665E-1	7.098E+0	1.332E+1
-3.763E-1	7.062E+0	1.348E+1
-3.730E-1	7.062E+0	1.346E+1
-3.698E-1	7.059E+0	1.336E+1
-3.698E-1	7.085E+0	1.359E+1
-3.746E-1	7.046E+0	1.339E+1
-3.714E-1	7.085E+0	1.338E+1
-3.682E-1	7.117E+0	1.343E+1
-3.682E-1	7.130E+0	1.339E+1
-3.746E-1	7.130E+0	1.351E+1
-3.714E-1	6.981E+0	1.349E+1
-3.698E-1	7.062E+0	1.349E+1
-3.698E-1	7.098E+0	1.341E+1
-3.730E-1	7.156E+0	1.347E+1
-3.714E-1	7.065E+0	1.348E+1
-3.665E-1	7.292E+0	1.343E+1
-3.714E-1	7.182E+0	1.341E+1
-3.730E-1	7.088E+0	1.335E+1
-3.730E-1	7.098E+0	1.342E+1
-3.698E-1	7.111E+0	1.337E+1
-3.665E-1	7.182E+0	1.343E+1
-3.714E-1	7.150E+0	1.348E+1
-3.714E-1	7.150E+0	1.324E+1
-3.698E-1	7.146E+0	1.343E+1
-3.682E-1	7.010E+0	1.349E+1
-3.714E-1	7.124E+0	1.341E+1
-3.698E-1	7.172E+0	1.360E+1
-3.682E-1	7.114E+0	1.331E+1
-3.682E-1	7.134E+0	1.340E+1
-3.746E-1	7.150E+0	1.340E+1
-3.730E-1	7.172E+0	1.341E+1
-3.665E-1	7.017E+0	1.341E+1
-3.714E-1	7.026E+0	1.332E+1
-3.730E-1	7.111E+0	1.335E+1
-3.730E-1	7.023E+0	1.342E+1
-3.649E-1	7.150E+0	1.333E+1
-3.682E-1	7.195E+0	1.353E+1
-3.730E-1	7.127E+0	1.332E+1
-3.714E-1	7.098E+0	1.333E+1
-3.682E-1	7.176E+0	1.345E+1
-3.665E-1	7.078E+0	1.339E+1
-3.730E-1	7.059E+0	1.348E+1
-3.746E-1	7.065E+0	1.352E+1
-3.665E-1	7.088E+0	1.343E+1
-3.714E-1	7.153E+0	1.347E+1
-3.746E-1	7.010E+0	1.341E+1
-3.730E-1	7.166E+0	1.328E+1
-3.682E-1	7.146E+0	1.340E+1
-3.698E-1	7.101E+0	1.356E+1
-3.746E-1	7.140E+0	1.349E+1
-3.730E-1	7.195E+0	1.359E+1
-3.698E-1	7.159E+0	1.372E+1
-3.665E-1	7.159E+0	1.345E+1
-3.730E-1	7.127E+0	1.339E+1
-3.682E-1	7.088E+0	1.349E+1
-3.698E-1	7.036E+0	1.350E+1
-3.682E-1	7.146E+0	1.342E+1
-3.714E-1	7.134E+0	1.347E+1
-3.746E-1	7.104E+0	1.353E+1
-3.682E-1	7.163E+0	1.344E+1
-3.698E-1	7.140E+0	1.342E+1
-3.714E-1	7.059E+0	1.344E+1
-3.763E-1	7.156E+0	1.347E+1
-3.698E-1	7.082E+0	1.350E+1
-3.730E-1	7.049E+0	1.353E+1
-3.730E-1	7.127E+0	1.342E+1
-3.698E-1	7.166E+0	1.342E+1
-3.665E-1	7.072E+0	1.334E+1
-3.682E-1	7.130E+0	1.331E+1
-3.714E-1	7.104E+0	1.344E+1
-3.746E-1	7.091E+0	1.341E+1
-3.682E-1	7.211E+0	1.336E+1
-3.665E-1	7.075E+0	1.344E+1
-3.763E-1	7.088E+0	1.336E+1
-3.682E-1	7.137E+0	1.342E+1
-3.665E-1	7.137E+0	1.348E+1
-3.665E-1	7.140E+0	1.341E+1
-3.730E-1	7.020E+0	1.346E+1
-3.698E-1	7.143E+0	1.353E+1
-3.649E-1	7.036E+0	1.355E+1
-3.698E-1	7.198E+0	1.334E+1
-3.746E-1	7.244E+0	1.336E+1
-3.714E-1	7.104E+0	1.335E+1
-3.665E-1	7.244E+0	1.342E+1
-3.714E-1	7.156E+0	1.330E+1
-3.730E-1	7.166E+0	1.352E+1
-3.714E-1	6.994E+0	1.336E+1
-3.714E-1	7.163E+0	1.348E+1
-3.682E-1	7.010E+0	1.329E+1
-3.730E-1	7.150E+0	1.341E+1
-3.730E-1	7.056E+0	1.365E+1
-3.617E-1	7.085E+0	1.347E+1
-3.682E-1	7.124E+0	1.333E+1
-3.730E-1	7.026E+0	1.347E+1
-3.698E-1	7.072E+0	1.349E+1
-3.665E-1	7.017E+0	1.341E+1
-3.665E-1	7.176E+0	1.353E+1
-3.746E-1	7.179E+0	1.345E+1
-3.763E-1	7.072E+0	1.334E+1
-3.665E-1	7.185E+0	1.330E+1
-3.698E-1	7.182E+0	1.340E+1
-3.730E-1	7.137E+0	1.352E+1
-3.730E-1	7.085E+0	1.333E+1
-3.665E-1	7.130E+0	1.339E+1
-3.682E-1	7.030E+0	1.342E+1
-3.714E-1	7.095E+0	1.342E+1
-3.714E-1	7.143E+0	1.344E+1
-3.649E-1	7.111E+0	1.334E+1
-3.682E-1	7.075E+0	1.330E+1
-3.730E-1	7.101E+0	1.335E+1
-3.730E-1	7.088E+0	1.343E+1
-3.665E-1	7.030E+0	1.352E+1
-3.682E-1	7.082E+0	1.339E+1
-3.779E-1	7.244E+0	1.335E+1
-3.714E-1	7.140E+0	1.337E+1
-3.682E-1	7.082E+0	1.336E+1
-3.698E-1	7.072E+0	1.343E+1
-3.730E-1	7.085E+0	1.344E+1
-3.730E-1	7.111E+0	1.334E+1
-3.714E-1	7.108E+0	1.336E+1
-3.649E-1	7.130E+0	1.340E+1
-3.730E-1	7.153E+0	1.347E+1
-3.714E-1	7.179E+0	1.339E+1
-3.665E-1	7.121E+0	1.352E+1
-3.665E-1	7.111E+0	1.330E+1
-3.730E-1	7.127E+0	1.330E+1
-3.714E-1	7.179E+0	1.341E+1
-3.649E-1	7.134E+0	1.344E+1
-3.665E-1	7.052E+0	1.334E+1
-3.746E-1	7.098E+0	1.338E+1
-3.714E-1	7.088E+0	1.337E+1
-3.698E-1	7.065E+0	1.338E+1
-3.714E-1	7.075E+0	1.347E+1
-3.746E-1	7.065E+0	1.344E+1
-3.730E-1	7.039E+0	1.335E+1
-3.698E-1	7.111E+0	1.337E+1
-3.698E-1	7.130E+0	1.333E+1
-3.746E-1	7.104E+0	1.339E+1
-3.714E-1	7.192E+0	1.339E+1
-3.682E-1	6.997E+0	1.333E+1
-3.665E-1	7.111E+0	1.348E+1
-3.714E-1	7.117E+0	1.340E+1
-3.698E-1	7.078E+0	1.332E+1
-3.665E-1	7.052E+0	1.346E+1
-3.665E-1	7.117E+0	1.356E+1
-3.714E-1	7.134E+0	1.346E+1
-3.714E-1	7.059E+0	1.345E+1
-3.682E-1	7.104E+0	1.332E+1
-3.682E-1	7.033E+0	1.350E+1
-3.730E-1	7.104E+0	1.343E+1
-3.730E-1	7.010E+0	1.333E+1
-3.698E-1	7.156E+0	1.349E+1
-3.698E-1	7.078E+0	1.351E+1
-3.730E-1	7.134E+0	1.342E+1
-3.746E-1	7.052E+0	1.331E+1
-3.714E-1	7.202E+0	1.342E+1
-3.698E-1	6.981E+0	1.334E+1
-3.714E-1	7.189E+0	1.343E+1
-3.730E-1	7.062E+0	1.345E+1
-3.682E-1	7.098E+0	1.343E+1
-3.682E-1	7.117E+0	1.343E+1
-3.746E-1	7.234E+0	1.330E+1
-3.714E-1	7.189E+0	1.339E+1
-3.682E-1	7.192E+0	1.340E+1
-3.698E-1	7.062E+0	1.348E+1
-3.714E-1	7.192E+0	1.361E+1
-3.698E-1	7.205E+0	1.323E+1
-3.682E-1	7.159E+0	1.337E+1
-3.714E-1	7.195E+0	1.339E+1
-3.714E-1	7.218E+0	1.347E+1
-3.730E-1	7.062E+0	1.334E+1
-3.682E-1	7.046E+0	1.333E+1
-3.665E-1	7.101E+0	1.326E+1
-3.746E-1	7.192E+0	1.330E+1
-3.730E-1	7.030E+0	1.337E+1
-3.633E-1	7.075E+0	1.332E+1
-3.698E-1	7.111E+0	1.338E+1
-3.730E-1	7.036E+0	1.346E+1
-3.730E-1	7.059E+0	1.341E+1
-3.698E-1	7.215E+0	1.343E+1
-3.698E-1	7.127E+0	1.334E+1
-3.730E-1	7.114E+0	1.328E+1
-3.714E-1	7.176E+0	1.338E+1
-3.698E-1	7.192E+0	1.339E+1
-3.714E-1	7.010E+0	1.342E+1
-3.746E-1	7.095E+0	1.356E+1
-3.698E-1	7.026E+0	1.344E+1
-3.649E-1	7.082E+0	1.340E+1
-3.698E-1	7.124E+0	1.344E+1
-3.730E-1	7.153E+0	1.353E+1
-3.730E-1	7.127E+0	1.339E+1
-3.649E-1	7.176E+0	1.341E+1
-3.682E-1	7.095E+0	1.348E+1
-3.730E-1	7.228E+0	1.339E+1
-3.746E-1	7.121E+0	1.354E+1
-3.682E-1	7.176E+0	1.341E+1
-3.682E-1	7.017E+0	1.338E+1
-3.746E-1	7.127E+0	1.355E+1
-3.730E-1	7.020E+0	1.350E+1
-3.714E-1	7.108E+0	1.353E+1
-3.682E-1	7.111E+0	1.344E+1
-3.746E-1	7.205E+0	1.340E+1
-3.730E-1	7.101E+0	1.343E+1
-3.698E-1	7.004E+0	1.351E+1
-3.665E-1	7.075E+0	1.332E+1
-3.730E-1	7.124E+0	1.337E+1
-3.730E-1	7.124E+0	1.346E+1
-3.698E-1	7.111E+0	1.360E+1
-3.682E-1	7.078E+0	1.342E+1
-3.746E-1	7.198E+0	1.353E+1
-3.730E-1	7.163E+0	1.347E+1
-3.665E-1	7.062E+0	1.339E+1
-3.698E-1	7.166E+0	1.342E+1
-3.746E-1	7.247E+0	1.331E+1
-3.730E-1	7.046E+0	1.343E+1
-3.682E-1	7.228E+0	1.338E+1
-3.714E-1	7.030E+0	1.354E+1
-3.763E-1	7.062E+0	1.346E+1
-3.730E-1	7.098E+0	1.340E+1
-3.682E-1	7.182E+0	1.362E+1
-3.714E-1	7.049E+0	1.352E+1
-3.763E-1	7.273E+0	1.338E+1
-3.714E-1	7.224E+0	1.337E+1
-3.665E-1	7.075E+0	1.335E+1
-3.714E-1	7.082E+0	1.330E+1
-3.746E-1	7.159E+0	1.346E+1
-3.714E-1	7.108E+0	1.333E+1
-3.714E-1	7.049E+0	1.341E+1
-3.682E-1	7.169E+0	1.334E+1
-3.746E-1	7.172E+0	1.343E+1
-3.730E-1	7.043E+0	1.334E+1
-3.698E-1	7.082E+0	1.343E+1
-3.698E-1	7.130E+0	1.349E+1
-3.746E-1	7.231E+0	1.339E+1
-3.730E-1	7.069E+0	1.344E+1
-3.682E-1	7.172E+0	1.349E+1
-3.698E-1	7.056E+0	1.341E+1
-3.730E-1	7.088E+0	1.348E+1
-3.698E-1	7.085E+0	1.343E+1
-3.682E-1	7.078E+0	1.340E+1
-3.698E-1	7.095E+0	1.342E+1
-3.763E-1	7.130E+0	1.343E+1
-3.698E-1	7.085E+0	1.339E+1
-3.665E-1	7.172E+0	1.320E+1
-3.698E-1	7.182E+0	1.331E+1
-3.746E-1	7.182E+0	1.348E+1
-3.698E-1	7.202E+0	1.334E+1
-3.649E-1	7.179E+0	1.339E+1
-3.682E-1	7.169E+0	1.341E+1
-3.730E-1	7.127E+0	1.341E+1
-3.714E-1	7.023E+0	1.348E+1
-3.682E-1	7.075E+0	1.332E+1
-3.714E-1	7.273E+0	1.339E+1
-3.730E-1	7.075E+0	1.351E+1
-3.714E-1	7.000E+0	1.354E+1
-3.665E-1	7.159E+0	1.339E+1
-3.698E-1	7.117E+0	1.343E+1
-3.730E-1	7.137E+0	1.336E+1
-3.698E-1	7.121E+0	1.350E+1
-3.665E-1	7.124E+0	1.331E+1
-3.714E-1	7.124E+0	1.341E+1
-3.746E-1	7.117E+0	1.335E+1
-3.698E-1	7.150E+0	1.344E+1
-3.665E-1	7.172E+0	1.337E+1
-3.698E-1	7.078E+0	1.351E+1
-3.730E-1	7.189E+0	1.334E+1
-3.730E-1	7.130E+0	1.352E+1
-3.682E-1	7.150E+0	1.348E+1
-3.698E-1	7.159E+0	1.356E+1
-3.763E-1	7.140E+0	1.346E+1
-3.730E-1	7.091E+0	1.334E+1
-3.649E-1	7.211E+0	1.332E+1
-3.714E-1	7.114E+0	1.347E+1
-3.746E-1	7.140E+0	1.341E+1
-3.714E-1	7.241E+0	1.340E+1
-3.682E-1	7.202E+0	1.332E+1
-3.698E-1	7.030E+0	1.343E+1
-3.730E-1	7.260E+0	1.355E+1
-3.714E-1	7.017E+0	1.345E+1
-3.682E-1	7.182E+0	1.345E+1
-3.698E-1	7.026E+0	1.347E+1
-3.746E-1	7.124E+0	1.329E+1
-3.698E-1	7.059E+0	1.347E+1
-3.682E-1	7.205E+0	1.348E+1
-3.714E-1	7.237E+0	1.347E+1
-3.698E-1	7.095E+0	1.340E+1
-3.714E-1	7.244E+0	1.341E+1
-3.682E-1	7.095E+0	1.346E+1
-3.698E-1	7.121E+0	1.357E+1
-3.746E-1	7.046E+0	1.335E+1
-3.698E-1	7.169E+0	1.337E+1
-3.682E-1	7.088E+0	1.349E+1
-3.698E-1	7.062E+0	1.347E+1
-3.730E-1	7.101E+0	1.330E+1
-3.698E-1	7.078E+0	1.345E+1
-3.665E-1	7.143E+0	1.344E+1
-3.714E-1	7.095E+0	1.337E+1
-3.730E-1	7.039E+0	1.337E+1
-3.698E-1	7.056E+0	1.346E+1
-3.665E-1	7.098E+0	1.341E+1
-3.682E-1	7.202E+0	1.354E+1
-3.714E-1	7.117E+0	1.335E+1
-3.714E-1	6.984E+0	1.342E+1
-3.682E-1	7.156E+0	1.333E+1
-3.698E-1	7.111E+0	1.330E+1
-3.714E-1	7.078E+0	1.349E+1
-3.714E-1	6.984E+0	1.339E+1
-3.665E-1	7.150E+0	1.346E+1
-3.698E-1	7.088E+0	1.345E+1
-3.730E-1	7.104E+0	1.346E+1
-3.714E-1	7.065E+0	1.329E+1
-3.649E-1	7.085E+0	1.329E+1
-3.698E-1	7.013E+0	1.338E+1
-3.714E-1	7.189E+0	1.351E+1
-3.714E-1	7.082E+0	1.356E+1
-3.649E-1	7.026E+0	1.333E+1
-3.714E-1	7.211E+0	1.339E+1
-3.730E-1	7.159E+0	1.319E+1
-3.730E-1	7.078E+0	1.333E+1
-3.665E-1	7.166E+0	1.346E+1
-3.698E-1	7.075E+0	1.348E+1
-3.746E-1	7.208E+0	1.352E+1
-3.682E-1	7.140E+0	1.342E+1
-3.682E-1	7.075E+0	1.357E+1
-3.698E-1	7.140E+0	1.344E+1
-3.746E-1	7.036E+0	1.335E+1
-3.698E-1	7.049E+0	1.346E+1
-3.682E-1	7.085E+0	1.331E+1
-3.682E-1	7.153E+0	1.341E+1
-3.730E-1	7.166E+0	1.337E+1
-3.682E-1	7.150E+0	1.351E+1
-3.698E-1	7.114E+0	1.347E+1
-3.714E-1	7.111E+0	1.344E+1
-3.730E-1	7.072E+0	1.332E+1
-3.698E-1	7.069E+0	1.340E+1
-3.682E-1	7.104E+0	1.345E+1
-3.714E-1	7.163E+0	1.345E+1
-3.746E-1	7.198E+0	1.337E+1
-3.682E-1	7.176E+0	1.356E+1
-3.682E-1	7.039E+0	1.347E+1
-3.665E-1	7.098E+0	1.328E+1
-3.714E-1	7.143E+0	1.349E+1
-3.714E-1	7.185E+0	1.335E+1
-3.682E-1	7.078E+0	1.349E+1
-3.682E-1	6.968E+0	1.335E+1
-3.746E-1	7.098E+0	1.343E+1
-3.714E-1	7.088E+0	1.348E+1
-3.665E-1	7.030E+0	1.342E+1
-3.682E-1	7.039E+0	1.344E+1
-3.714E-1	7.007E+0	1.332E+1
-3.714E-1	7.030E+0	1.344E+1
-3.682E-1	7.013E+0	1.337E+1
-3.714E-1	7.150E+0	1.334E+1
-3.746E-1	7.065E+0	1.341E+1
-3.698E-1	7.052E+0	1.337E+1
-3.682E-1	7.185E+0	1.358E+1
-3.682E-1	7.134E+0	1.333E+1
-3.746E-1	7.082E+0	1.354E+1
-3.714E-1	7.208E+0	1.353E+1
-3.682E-1	7.072E+0	1.343E+1
-3.714E-1	7.195E+0	1.333E+1
-3.779E-1	7.065E+0	1.333E+1
-3.698E-1	7.101E+0	1.334E+1
-3.682E-1	7.101E+0	1.332E+1
-3.714E-1	7.231E+0	1.352E+1
-3.730E-1	7.108E+0	1.347E+1
-3.698E-1	7.130E+0	1.341E+1
-3.682E-1	7.134E+0	1.339E+1
-3.698E-1	7.137E+0	1.338E+1
-3.746E-1	7.023E+0	1.351E+1
-3.698E-1	7.137E+0	1.343E+1
-3.649E-1	7.124E+0	1.337E+1
-3.698E-1	7.159E+0	1.339E+1
-3.746E-1	7.182E+0	1.340E+1
-3.682E-1	7.010E+0	1.330E+1
-3.665E-1	7.104E+0	1.339E+1
-3.714E-1	7.046E+0	1.335E+1
-3.763E-1	7.205E+0	1.329E+1
-3.698E-1	7.156E+0	1.330E+1
-3.698E-1	7.078E+0	1.343E+1
-3.682E-1	7.146E+0	1.339E+1
-3.714E-1	7.221E+0	1.341E+1
-3.730E-1	7.130E+0	1.337E+1
-3.665E-1	7.189E+0	1.337E+1
-3.714E-1	7.010E+0	1.323E+1
-3.746E-1	7.078E+0	1.343E+1
-3.698E-1	7.166E+0	1.340E+1
-3.665E-1	7.095E+0	1.349E+1
-3.698E-1	7.146E+0	1.357E+1
-3.746E-1	7.159E+0	1.347E+1
-3.665E-1	7.205E+0	1.346E+1
-3.698E-1	7.150E+0	1.347E+1
-3.698E-1	7.166E+0	1.357E+1
-3.730E-1	7.059E+0	1.335E+1
-3.714E-1	7.088E+0	1.345E+1
-3.682E-1	7.124E+0	1.346E+1
-3.698E-1	7.059E+0	1.328E+1
-3.746E-1	7.156E+0	1.328E+1
-3.698E-1	7.127E+0	1.349E+1
-3.682E-1	7.098E+0	1.335E+1
-3.714E-1	7.046E+0	1.353E+1
-3.730E-1	7.195E+0	1.341E+1
-3.730E-1	7.104E+0	1.347E+1
-3.682E-1	7.104E+0	1.332E+1
-3.698E-1	7.104E+0	1.329E+1
-3.730E-1	7.082E+0	1.335E+1
-3.698E-1	7.059E+0	1.349E+1
-3.665E-1	7.101E+0	1.347E+1
-3.714E-1	7.026E+0	1.352E+1
-3.730E-1	7.095E+0	1.334E+1
-3.698E-1	7.020E+0	1.337E+1
-3.682E-1	7.072E+0	1.349E+1
-3.665E-1	7.026E+0	1.330E+1
-3.730E-1	7.176E+0	1.325E+1
-3.698E-1	7.104E+0	1.337E+1
[truncated: 483,830 more rows]
