# Supplementary material for: Improved ANAP incorporation and VCF analysis reveal details of P2X7 current facilitation and a limited conformational interplay between ATP binding and the intracellular ballast domain
Source: eLife. 2023 Jan 4;12:e82479. doi: 10.7554/eLife.82479 (PMC9859053; doi:10.7554/eLife.82479)
Supplement: Table 2—source data 1. [file elife-82479-table2-data1.zip › Table-2_source-data-1/22k24-17.csv]

-2.611E-1	1.077E+1	2.431E+1
-2.643E-1	1.073E+1	2.424E+1
-2.627E-1	1.078E+1	2.429E+1
-2.579E-1	1.088E+1	2.431E+1
-2.579E-1	1.072E+1	2.442E+1
-2.643E-1	1.075E+1	2.448E+1
-2.643E-1	1.071E+1	2.451E+1
-2.595E-1	1.073E+1	2.450E+1
-2.595E-1	1.071E+1	2.423E+1
-2.643E-1	1.081E+1	2.448E+1
-2.643E-1	1.064E+1	2.437E+1
-2.579E-1	1.080E+1	2.454E+1
-2.611E-1	1.080E+1	2.430E+1
-2.643E-1	1.075E+1	2.417E+1
-2.627E-1	1.079E+1	2.456E+1
-2.611E-1	1.069E+1	2.427E+1
-2.611E-1	1.076E+1	2.444E+1
-2.627E-1	1.068E+1	2.451E+1
-2.643E-1	1.082E+1	2.446E+1
-2.579E-1	1.070E+1	2.448E+1
-2.595E-1	1.076E+1	2.442E+1
-2.643E-1	1.066E+1	2.436E+1
-2.643E-1	1.085E+1	2.440E+1
-2.595E-1	1.068E+1	2.466E+1
-2.579E-1	1.070E+1	2.432E+1
-2.627E-1	1.072E+1	2.444E+1
-2.643E-1	1.074E+1	2.446E+1
-2.595E-1	1.075E+1	2.435E+1
-2.579E-1	1.076E+1	2.452E+1
-2.660E-1	1.079E+1	2.450E+1
-2.611E-1	1.078E+1	2.420E+1
-2.595E-1	1.094E+1	2.443E+1
-2.595E-1	1.064E+1	2.430E+1
-2.643E-1	1.059E+1	2.424E+1
-2.627E-1	1.089E+1	2.421E+1
-2.611E-1	1.083E+1	2.438E+1
-2.579E-1	1.069E+1	2.442E+1
-2.676E-1	1.071E+1	2.441E+1
-2.660E-1	1.072E+1	2.427E+1
-2.595E-1	1.085E+1	2.446E+1
-2.627E-1	1.079E+1	2.426E+1
-2.660E-1	1.070E+1	2.433E+1
-2.611E-1	1.067E+1	2.454E+1
-2.579E-1	1.067E+1	2.443E+1
-2.611E-1	1.072E+1	2.457E+1
-2.676E-1	1.076E+1	2.438E+1
-2.627E-1	1.068E+1	2.438E+1
-2.595E-1	1.094E+1	2.449E+1
-2.627E-1	1.076E+1	2.420E+1
-2.643E-1	1.063E+1	2.455E+1
-2.660E-1	1.081E+1	2.430E+1
-2.611E-1	1.071E+1	2.433E+1
-2.579E-1	1.061E+1	2.441E+1
-2.676E-1	1.078E+1	2.446E+1
-2.627E-1	1.078E+1	2.438E+1
-2.611E-1	1.075E+1	2.439E+1
-2.595E-1	1.068E+1	2.431E+1
-2.627E-1	1.082E+1	2.432E+1
-2.676E-1	1.075E+1	2.436E+1
-2.595E-1	1.079E+1	2.455E+1
-2.595E-1	1.065E+1	2.459E+1
-2.643E-1	1.084E+1	2.439E+1
-2.611E-1	1.070E+1	2.429E+1
-2.579E-1	1.079E+1	2.453E+1
-2.579E-1	1.079E+1	2.457E+1
-2.627E-1	1.076E+1	2.456E+1
-2.660E-1	1.084E+1	2.443E+1
-2.579E-1	1.064E+1	2.431E+1
-2.595E-1	1.068E+1	2.453E+1
-2.660E-1	1.073E+1	2.420E+1
-2.627E-1	1.067E+1	2.438E+1
-2.611E-1	1.079E+1	2.436E+1
-2.595E-1	1.066E+1	2.449E+1
-2.611E-1	1.075E+1	2.468E+1
-2.660E-1	1.059E+1	2.430E+1
-2.595E-1	1.078E+1	2.446E+1
-2.611E-1	1.081E+1	2.440E+1
-2.643E-1	1.084E+1	2.417E+1
-2.611E-1	1.067E+1	2.451E+1
-2.611E-1	1.080E+1	2.457E+1
-2.579E-1	1.065E+1	2.430E+1
-2.627E-1	1.083E+1	2.422E+1
-2.660E-1	1.071E+1	2.451E+1
-2.595E-1	1.078E+1	2.454E+1
-2.595E-1	1.078E+1	2.436E+1
-2.660E-1	1.081E+1	2.453E+1
-2.643E-1	1.071E+1	2.405E+1
-2.611E-1	1.070E+1	2.443E+1
-2.611E-1	1.067E+1	2.434E+1
-2.643E-1	1.079E+1	2.439E+1
-2.643E-1	1.079E+1	2.440E+1
-2.595E-1	1.077E+1	2.420E+1
-2.579E-1	1.082E+1	2.428E+1
-2.627E-1	1.080E+1	2.439E+1
-2.643E-1	1.071E+1	2.430E+1
-2.627E-1	1.058E+1	2.439E+1
-2.627E-1	1.076E+1	2.444E+1
-2.643E-1	1.060E+1	2.458E+1
-2.627E-1	1.086E+1	2.449E+1
-2.595E-1	1.083E+1	2.435E+1
-2.595E-1	1.068E+1	2.436E+1
-2.660E-1	1.076E+1	2.444E+1
-2.660E-1	1.074E+1	2.458E+1
-2.595E-1	1.068E+1	2.438E+1
-2.595E-1	1.072E+1	2.432E+1
-2.627E-1	1.079E+1	2.447E+1
-2.627E-1	1.065E+1	2.437E+1
-2.611E-1	1.064E+1	2.449E+1
-2.595E-1	1.063E+1	2.428E+1
-2.676E-1	1.076E+1	2.441E+1
-2.643E-1	1.072E+1	2.440E+1
-2.562E-1	1.078E+1	2.433E+1
-2.611E-1	1.070E+1	2.436E+1
-2.643E-1	1.076E+1	2.441E+1
-2.643E-1	1.079E+1	2.449E+1
-2.595E-1	1.066E+1	2.423E+1
-2.611E-1	1.075E+1	2.432E+1
-2.660E-1	1.073E+1	2.438E+1
-2.627E-1	1.073E+1	2.441E+1
-2.562E-1	1.077E+1	2.447E+1
-2.611E-1	1.075E+1	2.458E+1
-2.627E-1	1.071E+1	2.449E+1
-2.627E-1	1.085E+1	2.429E+1
-2.562E-1	1.087E+1	2.437E+1
-2.611E-1	1.066E+1	2.441E+1
-2.643E-1	1.072E+1	2.447E+1
-2.643E-1	1.073E+1	2.439E+1
-2.579E-1	1.062E+1	2.445E+1
-2.579E-1	1.068E+1	2.463E+1
-2.643E-1	1.061E+1	2.428E+1
-2.627E-1	1.076E+1	2.426E+1
-2.611E-1	1.073E+1	2.421E+1
-2.595E-1	1.086E+1	2.440E+1
-2.660E-1	1.076E+1	2.445E+1
-2.660E-1	1.085E+1	2.442E+1
-2.595E-1	1.081E+1	2.452E+1
-2.595E-1	1.077E+1	2.432E+1
-2.660E-1	1.076E+1	2.438E+1
-2.643E-1	1.072E+1	2.433E+1
-2.595E-1	1.063E+1	2.450E+1
-2.595E-1	1.090E+1	2.443E+1
-2.660E-1	1.074E+1	2.464E+1
-2.660E-1	1.074E+1	2.444E+1
-2.611E-1	1.066E+1	2.427E+1
-2.595E-1	1.068E+1	2.424E+1
-2.627E-1	1.080E+1	2.442E+1
-2.627E-1	1.060E+1	2.437E+1
-2.627E-1	1.070E+1	2.433E+1
-2.595E-1	1.083E+1	2.419E+1
-2.643E-1	1.089E+1	2.438E+1
-2.643E-1	1.070E+1	2.444E+1
-2.579E-1	1.080E+1	2.438E+1
-2.627E-1	1.077E+1	2.415E+1
-2.660E-1	1.090E+1	2.443E+1
-2.643E-1	1.074E+1	2.438E+1
-2.595E-1	1.073E+1	2.450E+1
-2.595E-1	1.067E+1	2.422E+1
-2.643E-1	1.067E+1	2.451E+1
-2.611E-1	1.075E+1	2.454E+1
-2.611E-1	1.081E+1	2.449E+1
-2.595E-1	1.074E+1	2.423E+1
-2.660E-1	1.088E+1	2.437E+1
-2.660E-1	1.065E+1	2.443E+1
-2.611E-1	1.070E+1	2.439E+1
-2.595E-1	1.085E+1	2.450E+1
-2.643E-1	1.062E+1	2.428E+1
-2.643E-1	1.076E+1	2.433E+1
-2.595E-1	1.081E+1	2.451E+1
-2.579E-1	1.078E+1	2.453E+1
-2.676E-1	1.078E+1	2.424E+1
-2.660E-1	1.077E+1	2.442E+1
-2.611E-1	1.080E+1	2.457E+1
-2.595E-1	1.083E+1	2.431E+1
-2.660E-1	1.070E+1	2.452E+1
-2.627E-1	1.073E+1	2.449E+1
-2.562E-1	1.068E+1	2.412E+1
-2.595E-1	1.073E+1	2.452E+1
-2.611E-1	1.069E+1	2.403E+1
-2.643E-1	1.070E+1	2.433E+1
-2.579E-1	1.079E+1	2.467E+1
-2.595E-1	1.102E+1	2.427E+1
-2.627E-1	1.062E+1	2.431E+1
-2.660E-1	1.083E+1	2.430E+1
-2.595E-1	1.079E+1	2.442E+1
-2.595E-1	1.078E+1	2.439E+1
-2.660E-1	1.072E+1	2.456E+1
-2.643E-1	1.070E+1	2.438E+1
-2.595E-1	1.074E+1	2.442E+1
-2.595E-1	1.062E+1	2.451E+1
-2.643E-1	1.079E+1	2.445E+1
-2.627E-1	1.071E+1	2.446E+1
-2.579E-1	1.073E+1	2.449E+1
-2.579E-1	1.057E+1	2.432E+1
-2.627E-1	1.076E+1	2.433E+1
-2.643E-1	1.085E+1	2.443E+1
-2.595E-1	1.058E+1	2.433E+1
-2.611E-1	1.066E+1	2.448E+1
-2.660E-1	1.074E+1	2.415E+1
-2.643E-1	1.073E+1	2.429E+1
-2.562E-1	1.085E+1	2.432E+1
-2.611E-1	1.075E+1	2.429E+1
-2.643E-1	1.074E+1	2.450E+1
-2.627E-1	1.065E+1	2.449E+1
-2.611E-1	1.070E+1	2.444E+1
-2.595E-1	1.073E+1	2.439E+1
-2.660E-1	1.070E+1	2.454E+1
-2.611E-1	1.077E+1	2.434E+1
-2.562E-1	1.068E+1	2.452E+1
-2.611E-1	1.065E+1	2.444E+1
-2.643E-1	1.070E+1	2.453E+1
-2.660E-1	1.083E+1	2.454E+1
-2.579E-1	1.065E+1	2.444E+1
-2.595E-1	1.065E+1	2.430E+1
-2.643E-1	1.068E+1	2.436E+1
-2.627E-1	1.089E+1	2.439E+1
-2.595E-1	1.081E+1	2.451E+1
-2.579E-1	1.074E+1	2.436E+1
-2.660E-1	1.076E+1	2.450E+1
-2.611E-1	1.073E+1	2.420E+1
-2.595E-1	1.072E+1	2.430E+1
-2.611E-1	1.073E+1	2.441E+1
-2.643E-1	1.076E+1	2.425E+1
-2.660E-1	1.067E+1	2.453E+1
-2.579E-1	1.079E+1	2.436E+1
-2.611E-1	1.080E+1	2.438E+1
-2.643E-1	1.069E+1	2.433E+1
-2.627E-1	1.081E+1	2.434E+1
-2.579E-1	1.070E+1	2.443E+1
-2.611E-1	1.064E+1	2.446E+1
-2.660E-1	1.081E+1	2.449E+1
-2.627E-1	1.080E+1	2.423E+1
-2.562E-1	1.072E+1	2.434E+1
-2.595E-1	1.080E+1	2.435E+1
-2.660E-1	1.071E+1	2.441E+1
-2.643E-1	1.079E+1	2.437E+1
-2.595E-1	1.071E+1	2.438E+1
-2.579E-1	1.067E+1	2.454E+1
-2.627E-1	1.064E+1	2.430E+1
-2.627E-1	1.068E+1	2.442E+1
-2.562E-1	1.071E+1	2.447E+1
-2.627E-1	1.077E+1	2.449E+1
-2.627E-1	1.068E+1	2.434E+1
-2.611E-1	1.069E+1	2.453E+1
-2.579E-1	1.071E+1	2.434E+1
-2.595E-1	1.084E+1	2.451E+1
-2.643E-1	1.080E+1	2.436E+1
-2.627E-1	1.078E+1	2.456E+1
-2.579E-1	1.077E+1	2.450E+1
-2.595E-1	1.075E+1	2.432E+1
-2.660E-1	1.080E+1	2.434E+1
-2.627E-1	1.077E+1	2.417E+1
-2.611E-1	1.080E+1	2.436E+1
-2.579E-1	1.064E+1	2.442E+1
-2.627E-1	1.073E+1	2.447E+1
-2.627E-1	1.077E+1	2.442E+1
-2.611E-1	1.078E+1	2.434E+1
-2.627E-1	1.066E+1	2.426E+1
-2.627E-1	1.074E+1	2.437E+1
-2.627E-1	1.067E+1	2.441E+1
-2.579E-1	1.075E+1	2.449E+1
-2.595E-1	1.083E+1	2.424E+1
-2.643E-1	1.076E+1	2.448E+1
-2.660E-1	1.071E+1	2.436E+1
-2.562E-1	1.087E+1	2.434E+1
-2.611E-1	1.068E+1	2.440E+1
-2.676E-1	1.070E+1	2.430E+1
-2.627E-1	1.073E+1	2.445E+1
-2.579E-1	1.073E+1	2.444E+1
-2.579E-1	1.079E+1	2.437E+1
-2.643E-1	1.081E+1	2.441E+1
-2.643E-1	1.075E+1	2.442E+1
-2.579E-1	1.078E+1	2.427E+1
-2.579E-1	1.069E+1	2.457E+1
-2.627E-1	1.070E+1	2.434E+1
-2.611E-1	1.084E+1	2.439E+1
-2.595E-1	1.076E+1	2.450E+1
-2.627E-1	1.068E+1	2.433E+1
-2.660E-1	1.073E+1	2.432E+1
-2.643E-1	1.073E+1	2.434E+1
-2.611E-1	1.066E+1	2.435E+1
-2.611E-1	1.077E+1	2.446E+1
-2.660E-1	1.075E+1	2.448E+1
-2.611E-1	1.075E+1	2.434E+1
-2.579E-1	1.089E+1	2.443E+1
-2.579E-1	1.076E+1	2.437E+1
-2.660E-1	1.074E+1	2.440E+1
-2.627E-1	1.084E+1	2.443E+1
-2.595E-1	1.068E+1	2.429E+1
-2.627E-1	1.072E+1	2.422E+1
-2.611E-1	1.074E+1	2.429E+1
-2.611E-1	1.065E+1	2.454E+1
-2.579E-1	1.078E+1	2.428E+1
-2.579E-1	1.085E+1	2.454E+1
-2.643E-1	1.085E+1	2.444E+1
-2.643E-1	1.068E+1	2.448E+1
-2.562E-1	1.076E+1	2.437E+1
-2.611E-1	1.078E+1	2.446E+1
-2.627E-1	1.074E+1	2.449E+1
-2.611E-1	1.068E+1	2.437E+1
-2.595E-1	1.067E+1	2.442E+1
-2.579E-1	1.076E+1	2.416E+1
-2.611E-1	1.066E+1	2.443E+1
-2.627E-1	1.070E+1	2.434E+1
-2.562E-1	1.072E+1	2.453E+1
-2.611E-1	1.068E+1	2.428E+1
-2.676E-1	1.070E+1	2.443E+1
-2.660E-1	1.078E+1	2.432E+1
-2.595E-1	1.072E+1	2.433E+1
-2.595E-1	1.079E+1	2.431E+1
-2.611E-1	1.076E+1	2.447E+1
-2.611E-1	1.082E+1	2.412E+1
-2.611E-1	1.080E+1	2.446E+1
-2.611E-1	1.075E+1	2.431E+1
-2.627E-1	1.094E+1	2.436E+1
-2.611E-1	1.068E+1	2.442E+1
-2.595E-1	1.080E+1	2.426E+1
-2.611E-1	1.073E+1	2.419E+1
-2.643E-1	1.083E+1	2.435E+1
-2.627E-1	1.063E+1	2.443E+1
-2.595E-1	1.087E+1	2.447E+1
-2.579E-1	1.078E+1	2.440E+1
-2.627E-1	1.070E+1	2.448E+1
-2.643E-1	1.074E+1	2.419E+1
-2.611E-1	1.064E+1	2.439E+1
-2.611E-1	1.078E+1	2.435E+1
-2.643E-1	1.078E+1	2.437E+1
-2.660E-1	1.070E+1	2.449E+1
-2.579E-1	1.075E+1	2.440E+1
-2.643E-1	1.078E+1	2.445E+1
-2.627E-1	1.061E+1	2.440E+1
-2.627E-1	1.065E+1	2.450E+1
-2.579E-1	1.082E+1	2.434E+1
-2.627E-1	1.074E+1	2.439E+1
-2.627E-1	1.077E+1	2.428E+1
-2.643E-1	1.081E+1	2.457E+1
-2.595E-1	1.073E+1	2.436E+1
-2.611E-1	1.077E+1	2.432E+1
-2.627E-1	1.072E+1	2.429E+1
-2.627E-1	1.064E+1	2.429E+1
-2.595E-1	1.063E+1	2.441E+1
-2.595E-1	1.073E+1	2.440E+1
-2.643E-1	1.069E+1	2.448E+1
-2.611E-1	1.074E+1	2.448E+1
-2.579E-1	1.074E+1	2.438E+1
-2.579E-1	1.072E+1	2.429E+1
-2.611E-1	1.068E+1	2.442E+1
-2.643E-1	1.076E+1	2.457E+1
-2.579E-1	1.093E+1	2.444E+1
-2.611E-1	1.076E+1	2.446E+1
-2.627E-1	1.061E+1	2.443E+1
-2.611E-1	1.079E+1	2.444E+1
-2.627E-1	1.077E+1	2.428E+1
-2.627E-1	1.075E+1	2.429E+1
-2.660E-1	1.075E+1	2.449E+1
-2.627E-1	1.073E+1	2.438E+1
-2.595E-1	1.065E+1	2.454E+1
-2.579E-1	1.069E+1	2.422E+1
-2.660E-1	1.071E+1	2.424E+1
-2.611E-1	1.076E+1	2.436E+1
-2.611E-1	1.069E+1	2.450E+1
-2.611E-1	1.083E+1	2.469E+1
-2.627E-1	1.070E+1	2.429E+1
-2.660E-1	1.071E+1	2.443E+1
-2.562E-1	1.070E+1	2.453E+1
-2.579E-1	1.066E+1	2.450E+1
-2.643E-1	1.070E+1	2.450E+1
-2.627E-1	1.071E+1	2.440E+1
-2.611E-1	1.077E+1	2.437E+1
-2.595E-1	1.081E+1	2.430E+1
-2.627E-1	1.082E+1	2.448E+1
-2.611E-1	1.075E+1	2.435E+1
-2.562E-1	1.081E+1	2.438E+1
-2.595E-1	1.075E+1	2.428E+1
-2.611E-1	1.073E+1	2.446E+1
-2.660E-1	1.080E+1	2.435E+1
-2.595E-1	1.082E+1	2.434E+1
-2.595E-1	1.062E+1	2.428E+1
-2.627E-1	1.070E+1	2.435E+1
-2.627E-1	1.083E+1	2.450E+1
-2.579E-1	1.073E+1	2.429E+1
-2.611E-1	1.076E+1	2.456E+1
-2.643E-1	1.084E+1	2.430E+1
-2.643E-1	1.078E+1	2.454E+1
-2.579E-1	1.064E+1	2.447E+1
-2.611E-1	1.081E+1	2.451E+1
-2.660E-1	1.073E+1	2.448E+1
-2.627E-1	1.075E+1	2.430E+1
-2.579E-1	1.062E+1	2.439E+1
-2.579E-1	1.066E+1	2.438E+1
-2.643E-1	1.080E+1	2.427E+1
-2.627E-1	1.079E+1	2.436E+1
-2.611E-1	1.089E+1	2.447E+1
-2.595E-1	1.074E+1	2.434E+1
-2.660E-1	1.082E+1	2.426E+1
-2.595E-1	1.085E+1	2.432E+1
-2.611E-1	1.084E+1	2.444E+1
-2.595E-1	1.095E+1	2.438E+1
-2.643E-1	1.074E+1	2.405E+1
-2.660E-1	1.079E+1	2.429E+1
-2.611E-1	1.062E+1	2.452E+1
-2.595E-1	1.084E+1	2.447E+1
-2.627E-1	1.081E+1	2.436E+1
-2.627E-1	1.086E+1	2.433E+1
-2.595E-1	1.063E+1	2.425E+1
-2.611E-1	1.062E+1	2.436E+1
-2.627E-1	1.079E+1	2.439E+1
-2.611E-1	1.074E+1	2.439E+1
-2.595E-1	1.071E+1	2.422E+1
-2.611E-1	1.070E+1	2.426E+1
-2.643E-1	1.067E+1	2.444E+1
-2.611E-1	1.073E+1	2.427E+1
-2.595E-1	1.079E+1	2.454E+1
-2.595E-1	1.072E+1	2.450E+1
-2.660E-1	1.067E+1	2.455E+1
-2.627E-1	1.072E+1	2.463E+1
-2.611E-1	1.063E+1	2.441E+1
-2.627E-1	1.087E+1	2.432E+1
-2.627E-1	1.072E+1	2.442E+1
-2.627E-1	1.069E+1	2.427E+1
-2.595E-1	1.060E+1	2.443E+1
-2.595E-1	1.075E+1	2.447E+1
-2.643E-1	1.075E+1	2.462E+1
-2.643E-1	1.071E+1	2.434E+1
-2.579E-1	1.082E+1	2.434E+1
-2.579E-1	1.084E+1	2.429E+1
-2.643E-1	1.098E+1	2.441E+1
-2.627E-1	1.068E+1	2.432E+1
-2.595E-1	1.076E+1	2.431E+1
-2.595E-1	1.086E+1	2.428E+1
-2.643E-1	1.072E+1	2.427E+1
-2.627E-1	1.082E+1	2.427E+1
-2.611E-1	1.068E+1	2.430E+1
-2.595E-1	1.082E+1	2.440E+1
-2.643E-1	1.073E+1	2.436E+1
-2.611E-1	1.080E+1	2.450E+1
-2.579E-1	1.067E+1	2.422E+1
-2.611E-1	1.071E+1	2.433E+1
-2.611E-1	1.070E+1	2.451E+1
-2.611E-1	1.071E+1	2.429E+1
-2.579E-1	1.073E+1	2.441E+1
-2.611E-1	1.076E+1	2.436E+1
-2.660E-1	1.083E+1	2.420E+1
-2.627E-1	1.068E+1	2.437E+1
-2.595E-1	1.079E+1	2.437E+1
-2.627E-1	1.083E+1	2.425E+1
-2.676E-1	1.069E+1	2.438E+1
-2.627E-1	1.077E+1	2.442E+1
-2.562E-1	1.077E+1	2.431E+1
-2.595E-1	1.083E+1	2.448E+1
-2.611E-1	1.069E+1	2.424E+1
-2.611E-1	1.076E+1	2.437E+1
-2.562E-1	1.065E+1	2.422E+1
-2.595E-1	1.061E+1	2.433E+1
-2.643E-1	1.073E+1	2.458E+1
-2.627E-1	1.069E+1	2.424E+1
-2.579E-1	1.066E+1	2.428E+1
-2.595E-1	1.078E+1	2.454E+1
-2.660E-1	1.087E+1	2.425E+1
-2.643E-1	1.083E+1	2.452E+1
-2.611E-1	1.061E+1	2.434E+1
-2.595E-1	1.083E+1	2.428E+1
-2.643E-1	1.079E+1	2.448E+1
-2.643E-1	1.072E+1	2.437E+1
-2.579E-1	1.071E+1	2.439E+1
-2.611E-1	1.078E+1	2.429E+1
-2.627E-1	1.071E+1	2.450E+1
-2.643E-1	1.083E+1	2.444E+1
-2.546E-1	1.061E+1	2.428E+1
-2.579E-1	1.074E+1	2.434E+1
-2.660E-1	1.064E+1	2.456E+1
-2.643E-1	1.068E+1	2.446E+1
-2.546E-1	1.059E+1	2.452E+1
-2.595E-1	1.069E+1	2.459E+1
-2.627E-1	1.076E+1	2.457E+1
-2.660E-1	1.076E+1	2.445E+1
-2.579E-1	1.068E+1	2.441E+1
-2.627E-1	1.073E+1	2.445E+1
-2.660E-1	1.068E+1	2.431E+1
-2.643E-1	1.073E+1	2.438E+1
-2.562E-1	1.083E+1	2.437E+1
-2.611E-1	1.076E+1	2.447E+1
-2.643E-1	1.072E+1	2.445E+1
-2.627E-1	1.088E+1	2.446E+1
-2.627E-1	1.081E+1	2.434E+1
-2.595E-1	1.088E+1	2.448E+1
-2.627E-1	1.085E+1	2.450E+1
-2.643E-1	1.060E+1	2.452E+1
-2.562E-1	1.091E+1	2.418E+1
-2.627E-1	1.070E+1	2.450E+1
-2.611E-1	1.069E+1	2.433E+1
-2.627E-1	1.073E+1	2.436E+1
-2.562E-1	1.071E+1	2.438E+1
-2.579E-1	1.083E+1	2.458E+1
-2.611E-1	1.075E+1	2.444E+1
-2.611E-1	1.070E+1	2.452E+1
-2.579E-1	1.073E+1	2.456E+1
-2.611E-1	1.072E+1	2.458E+1
-2.643E-1	1.078E+1	2.424E+1
-2.611E-1	1.074E+1	2.447E+1
-2.579E-1	1.067E+1	2.442E+1
-2.579E-1	1.071E+1	2.428E+1
-2.660E-1	1.079E+1	2.439E+1
-2.595E-1	1.078E+1	2.438E+1
-2.562E-1	1.070E+1	2.443E+1
-2.595E-1	1.081E+1	2.441E+1
-2.627E-1	1.071E+1	2.423E+1
-2.611E-1	1.080E+1	2.429E+1
-2.595E-1	1.086E+1	2.437E+1
-2.611E-1	1.070E+1	2.431E+1
-2.643E-1	1.072E+1	2.425E+1
-2.643E-1	1.071E+1	2.436E+1
-2.579E-1	1.073E+1	2.451E+1
-2.579E-1	1.065E+1	2.437E+1
-2.643E-1	1.073E+1	2.413E+1
-2.611E-1	1.078E+1	2.435E+1
-2.595E-1	1.072E+1	2.425E+1
-2.595E-1	1.083E+1	2.428E+1
-2.627E-1	1.090E+1	2.449E+1
-2.660E-1	1.080E+1	2.458E+1
-2.595E-1	1.076E+1	2.460E+1
-2.611E-1	1.075E+1	2.447E+1
-2.627E-1	1.074E+1	2.444E+1
-2.595E-1	1.079E+1	2.442E+1
-2.611E-1	1.080E+1	2.429E+1
-2.611E-1	1.072E+1	2.430E+1
-2.611E-1	1.086E+1	2.440E+1
-2.627E-1	1.081E+1	2.417E+1
-2.595E-1	1.075E+1	2.447E+1
-2.627E-1	1.061E+1	2.445E+1
-2.660E-1	1.076E+1	2.437E+1
-2.611E-1	1.081E+1	2.441E+1
-2.595E-1	1.088E+1	2.413E+1
-2.611E-1	1.068E+1	2.427E+1
-2.643E-1	1.076E+1	2.449E+1
-2.627E-1	1.066E+1	2.423E+1
-2.579E-1	1.082E+1	2.420E+1
-2.611E-1	1.078E+1	2.451E+1
-2.643E-1	1.069E+1	2.421E+1
-2.627E-1	1.075E+1	2.439E+1
-2.595E-1	1.067E+1	2.437E+1
-2.611E-1	1.071E+1	2.439E+1
-2.643E-1	1.074E+1	2.457E+1
-2.595E-1	1.059E+1	2.450E+1
-2.546E-1	1.067E+1	2.432E+1
-2.595E-1	1.080E+1	2.419E+1
-2.643E-1	1.080E+1	2.438E+1
-2.627E-1	1.062E+1	2.452E+1
-2.562E-1	1.068E+1	2.453E+1
-2.595E-1	1.082E+1	2.450E+1
-2.643E-1	1.079E+1	2.432E+1
-2.611E-1	1.077E+1	2.445E+1
-2.595E-1	1.062E+1	2.448E+1
-2.595E-1	1.070E+1	2.433E+1
-2.660E-1	1.073E+1	2.449E+1
-2.627E-1	1.082E+1	2.451E+1
-2.579E-1	1.083E+1	2.472E+1
-2.595E-1	1.072E+1	2.441E+1
-2.643E-1	1.098E+1	2.427E+1
-2.627E-1	1.083E+1	2.442E+1
-2.579E-1	1.081E+1	2.439E+1
-2.595E-1	1.070E+1	2.432E+1
-2.643E-1	1.067E+1	2.434E+1
-2.643E-1	1.076E+1	2.440E+1
-2.611E-1	1.063E+1	2.436E+1
-2.611E-1	1.071E+1	2.445E+1
-2.676E-1	1.076E+1	2.438E+1
-2.611E-1	1.062E+1	2.437E+1
-2.611E-1	1.070E+1	2.449E+1
-2.595E-1	1.074E+1	2.435E+1
-2.643E-1	1.067E+1	2.433E+1
-2.643E-1	1.084E+1	2.450E+1
-2.562E-1	1.085E+1	2.431E+1
-2.611E-1	1.079E+1	2.440E+1
-2.643E-1	1.080E+1	2.443E+1
-2.611E-1	1.079E+1	2.421E+1
-2.579E-1	1.071E+1	2.446E+1
-2.595E-1	1.081E+1	2.434E+1
-2.643E-1	1.078E+1	2.436E+1
-2.611E-1	1.071E+1	2.428E+1
-2.579E-1	1.079E+1	2.451E+1
-2.595E-1	1.072E+1	2.442E+1
-2.660E-1	1.079E+1	2.441E+1
-2.627E-1	1.081E+1	2.449E+1
-2.611E-1	1.065E+1	2.438E+1
-2.595E-1	1.085E+1	2.434E+1
-2.627E-1	1.070E+1	2.471E+1
-2.643E-1	1.081E+1	2.449E+1
-2.579E-1	1.078E+1	2.452E+1
-2.579E-1	1.068E+1	2.453E+1
-2.611E-1	1.078E+1	2.449E+1
-2.611E-1	1.077E+1	2.410E+1
-2.579E-1	1.076E+1	2.450E+1
-2.627E-1	1.073E+1	2.448E+1
-2.660E-1	1.070E+1	2.438E+1
-2.627E-1	1.067E+1	2.425E+1
-2.579E-1	1.073E+1	2.453E+1
-2.595E-1	1.075E+1	2.458E+1
-2.643E-1	1.080E+1	2.438E+1
-2.627E-1	1.069E+1	2.441E+1
-2.579E-1	1.074E+1	2.434E+1
-2.595E-1	1.065E+1	2.448E+1
-2.660E-1	1.079E+1	2.435E+1
-2.611E-1	1.073E+1	2.435E+1
-2.579E-1	1.077E+1	2.449E+1
-2.611E-1	1.077E+1	2.438E+1
-2.643E-1	1.075E+1	2.446E+1
-2.627E-1	1.083E+1	2.438E+1
-2.579E-1	1.078E+1	2.422E+1
-2.611E-1	1.074E+1	2.448E+1
-2.627E-1	1.077E+1	2.432E+1
-2.627E-1	1.074E+1	2.450E+1
-2.579E-1	1.064E+1	2.434E+1
-2.611E-1	1.086E+1	2.443E+1
-2.643E-1	1.067E+1	2.439E+1
-2.627E-1	1.069E+1	2.425E+1
-2.562E-1	1.078E+1	2.432E+1
-2.595E-1	1.071E+1	2.435E+1
-2.643E-1	1.079E+1	2.433E+1
-2.627E-1	1.079E+1	2.439E+1
-2.579E-1	1.079E+1	2.439E+1
-2.595E-1	1.071E+1	2.451E+1
-2.660E-1	1.087E+1	2.433E+1
-2.611E-1	1.075E+1	2.417E+1
-2.579E-1	1.083E+1	2.426E+1
-2.595E-1	1.062E+1	2.445E+1
-2.676E-1	1.072E+1	2.428E+1
-2.611E-1	1.060E+1	2.438E+1
-2.562E-1	1.067E+1	2.456E+1
-2.595E-1	1.069E+1	2.437E+1
-2.643E-1	1.079E+1	2.432E+1
-2.643E-1	1.069E+1	2.425E+1
-2.562E-1	1.076E+1	2.433E+1
-2.611E-1	1.080E+1	2.445E+1
-2.660E-1	1.074E+1	2.446E+1
-2.611E-1	1.074E+1	2.438E+1
-2.595E-1	1.078E+1	2.433E+1
-2.611E-1	1.073E+1	2.437E+1
-2.643E-1	1.079E+1	2.451E+1
-2.643E-1	1.084E+1	2.450E+1
-2.562E-1	1.078E+1	2.433E+1
-2.611E-1	1.078E+1	2.407E+1
-2.627E-1	1.071E+1	2.435E+1
-2.660E-1	1.063E+1	2.454E+1
-2.579E-1	1.080E+1	2.452E+1
-2.579E-1	1.077E+1	2.435E+1
-2.627E-1	1.072E+1	2.448E+1
-2.627E-1	1.081E+1	2.449E+1
-2.562E-1	1.062E+1	2.440E+1
-2.611E-1	1.089E+1	2.450E+1
-2.660E-1	1.084E+1	2.427E+1
-2.611E-1	1.074E+1	2.434E+1
-2.595E-1	1.082E+1	2.438E+1
-2.611E-1	1.071E+1	2.452E+1
-2.643E-1	1.087E+1	2.440E+1
-2.627E-1	1.082E+1	2.437E+1
-2.562E-1	1.072E+1	2.444E+1
-2.611E-1	1.082E+1	2.442E+1
-2.627E-1	1.073E+1	2.431E+1
-2.595E-1	1.085E+1	2.446E+1
-2.579E-1	1.068E+1	2.412E+1
-2.611E-1	1.086E+1	2.446E+1
-2.627E-1	1.065E+1	2.448E+1
-2.611E-1	1.072E+1	2.439E+1
-2.546E-1	1.075E+1	2.438E+1
-2.627E-1	1.082E+1	2.457E+1
-2.643E-1	1.074E+1	2.432E+1
-2.611E-1	1.075E+1	2.441E+1
-2.562E-1	1.075E+1	2.429E+1
-2.627E-1	1.078E+1	2.436E+1
-2.643E-1	1.068E+1	2.453E+1
-2.611E-1	1.072E+1	2.445E+1
-2.579E-1	1.070E+1	2.434E+1
-2.595E-1	1.067E+1	2.435E+1
-2.627E-1	1.083E+1	2.441E+1
-2.627E-1	1.076E+1	2.437E+1
-2.595E-1	1.064E+1	2.422E+1
-2.611E-1	1.075E+1	2.434E+1
-2.643E-1	1.083E+1	2.450E+1
-2.611E-1	1.080E+1	2.449E+1
-2.546E-1	1.070E+1	2.453E+1
-2.579E-1	1.064E+1	2.430E+1
-2.627E-1	1.082E+1	2.428E+1
-2.611E-1	1.077E+1	2.442E+1
-2.595E-1	1.074E+1	2.425E+1
-2.611E-1	1.074E+1	2.438E+1
-2.643E-1	1.078E+1	2.446E+1
-2.627E-1	1.090E+1	2.441E+1
-2.579E-1	1.071E+1	2.445E+1
-2.627E-1	1.088E+1	2.428E+1
-2.627E-1	1.076E+1	2.432E+1
-2.660E-1	1.077E+1	2.419E+1
-2.595E-1	1.079E+1	2.438E+1
-2.595E-1	1.079E+1	2.441E+1
-2.643E-1	1.081E+1	2.461E+1
-2.595E-1	1.068E+1	2.446E+1
-2.546E-1	1.073E+1	2.437E+1
-2.627E-1	1.067E+1	2.445E+1
-2.627E-1	1.075E+1	2.452E+1
-2.611E-1	1.077E+1	2.418E+1
-2.595E-1	1.077E+1	2.436E+1
-2.643E-1	1.065E+1	2.433E+1
-2.643E-1	1.072E+1	2.446E+1
-2.611E-1	1.074E+1	2.436E+1
-2.595E-1	1.077E+1	2.429E+1
-2.595E-1	1.071E+1	2.443E+1
-2.643E-1	1.074E+1	2.435E+1
-2.611E-1	1.072E+1	2.433E+1
-2.611E-1	1.064E+1	2.440E+1
-2.611E-1	1.072E+1	2.439E+1
-2.643E-1	1.076E+1	2.438E+1
-2.595E-1	1.073E+1	2.440E+1
-2.579E-1	1.082E+1	2.434E+1
-2.627E-1	1.064E+1	2.451E+1
-2.660E-1	1.071E+1	2.453E+1
-2.627E-1	1.074E+1	2.448E+1
-2.579E-1	1.064E+1	2.437E+1
-2.627E-1	1.071E+1	2.433E+1
-2.643E-1	1.071E+1	2.442E+1
-2.627E-1	1.073E+1	2.431E+1
-2.579E-1	1.081E+1	2.444E+1
-2.595E-1	1.080E+1	2.437E+1
-2.660E-1	1.076E+1	2.436E+1
-2.627E-1	1.080E+1	2.432E+1
-2.562E-1	1.066E+1	2.436E+1
-2.627E-1	1.087E+1	2.439E+1
-2.676E-1	1.091E+1	2.440E+1
-2.611E-1	1.088E+1	2.444E+1
-2.579E-1	1.064E+1	2.428E+1
-2.611E-1	1.070E+1	2.426E+1
-2.643E-1	1.081E+1	2.447E+1
-2.611E-1	1.079E+1	2.434E+1
-2.562E-1	1.077E+1	2.436E+1
-2.627E-1	1.075E+1	2.429E+1
-2.627E-1	1.075E+1	2.431E+1
-2.595E-1	1.066E+1	2.446E+1
-2.579E-1	1.082E+1	2.431E+1
-2.627E-1	1.069E+1	2.451E+1
-2.627E-1	1.085E+1	2.421E+1
-2.627E-1	1.066E+1	2.427E+1
-2.579E-1	1.077E+1	2.438E+1
-2.611E-1	1.068E+1	2.439E+1
-2.611E-1	1.082E+1	2.448E+1
-2.627E-1	1.075E+1	2.425E+1
-2.562E-1	1.069E+1	2.442E+1
-2.595E-1	1.060E+1	2.430E+1
-2.643E-1	1.074E+1	2.446E+1
-2.660E-1	1.095E+1	2.438E+1
-2.579E-1	1.074E+1	2.444E+1
-2.611E-1	1.073E+1	2.430E+1
-2.627E-1	1.099E+1	2.445E+1
-2.611E-1	1.084E+1	2.448E+1
-2.579E-1	1.081E+1	2.452E+1
-2.579E-1	1.064E+1	2.445E+1
-2.627E-1	1.070E+1	2.431E+1
-2.611E-1	1.076E+1	2.455E+1
-2.595E-1	1.066E+1	2.443E+1
-2.595E-1	1.076E+1	2.460E+1
-2.660E-1	1.072E+1	2.448E+1
-2.627E-1	1.072E+1	2.445E+1
-2.595E-1	1.079E+1	2.440E+1
-2.579E-1	1.077E+1	2.432E+1
-2.643E-1	1.072E+1	2.454E+1
-2.627E-1	1.075E+1	2.433E+1
-2.595E-1	1.091E+1	2.437E+1
-2.611E-1	1.082E+1	2.445E+1
-2.627E-1	1.078E+1	2.431E+1
-2.611E-1	1.082E+1	2.444E+1
-2.611E-1	1.069E+1	2.432E+1
-2.611E-1	1.071E+1	2.445E+1
-2.627E-1	1.083E+1	2.411E+1
-2.611E-1	1.079E+1	2.431E+1
-2.595E-1	1.070E+1	2.432E+1
-2.595E-1	1.076E+1	2.427E+1
-2.611E-1	1.077E+1	2.423E+1
-2.611E-1	1.069E+1	2.440E+1
-2.579E-1	1.070E+1	2.438E+1
-2.611E-1	1.072E+1	2.434E+1
-2.643E-1	1.076E+1	2.453E+1
-2.627E-1	1.084E+1	2.441E+1
-2.595E-1	1.072E+1	2.437E+1
-2.611E-1	1.067E+1	2.434E+1
-2.643E-1	1.065E+1	2.438E+1
-2.595E-1	1.076E+1	2.462E+1
-2.562E-1	1.075E+1	2.417E+1
-2.595E-1	1.076E+1	2.428E+1
-2.660E-1	1.075E+1	2.435E+1
-2.627E-1	1.070E+1	2.439E+1
-2.595E-1	1.069E+1	2.438E+1
-2.643E-1	1.071E+1	2.430E+1
-2.660E-1	1.079E+1	2.435E+1
-2.643E-1	1.075E+1	2.436E+1
-2.579E-1	1.083E+1	2.445E+1
-2.579E-1	1.083E+1	2.440E+1
-2.627E-1	1.075E+1	2.448E+1
-2.595E-1	1.069E+1	2.419E+1
-2.579E-1	1.082E+1	2.414E+1
-2.562E-1	1.072E+1	2.449E+1
-2.627E-1	1.082E+1	2.438E+1
-2.611E-1	1.078E+1	2.422E+1
-2.546E-1	1.076E+1	2.439E+1
-2.611E-1	1.072E+1	2.440E+1
-2.643E-1	1.075E+1	2.433E+1
-2.611E-1	1.089E+1	2.444E+1
-2.579E-1	1.085E+1	2.450E+1
-2.627E-1	1.076E+1	2.431E+1
-2.660E-1	1.067E+1	2.439E+1
-2.611E-1	1.078E+1	2.435E+1
-2.562E-1	1.075E+1	2.449E+1
-2.562E-1	1.075E+1	2.442E+1
-2.676E-1	1.077E+1	2.454E+1
-2.643E-1	1.086E+1	2.446E+1
-2.595E-1	1.083E+1	2.446E+1
-2.627E-1	1.071E+1	2.462E+1
-2.643E-1	1.068E+1	2.459E+1
-2.627E-1	1.069E+1	2.438E+1
-2.595E-1	1.082E+1	2.449E+1
-2.611E-1	1.091E+1	2.426E+1
-2.643E-1	1.078E+1	2.430E+1
-2.595E-1	1.068E+1	2.447E+1
-2.579E-1	1.070E+1	2.457E+1
-2.595E-1	1.058E+1	2.444E+1
-2.660E-1	1.072E+1	2.439E+1
-2.611E-1	1.077E+1	2.448E+1
-2.562E-1	1.081E+1	2.443E+1
-2.611E-1	1.079E+1	2.442E+1
-2.643E-1	1.067E+1	2.438E+1
-2.627E-1	1.072E+1	2.463E+1
-2.579E-1	1.068E+1	2.457E+1
-2.595E-1	1.082E+1	2.438E+1
-2.595E-1	1.070E+1	2.439E+1
-2.627E-1	1.061E+1	2.436E+1
-2.579E-1	1.097E+1	2.443E+1
-2.643E-1	1.069E+1	2.442E+1
-2.643E-1	1.077E+1	2.442E+1
-2.627E-1	1.083E+1	2.442E+1
-2.595E-1	1.083E+1	2.434E+1
-2.611E-1	1.083E+1	2.431E+1
-2.627E-1	1.080E+1	2.433E+1
-2.643E-1	1.075E+1	2.456E+1
-2.595E-1	1.059E+1	2.445E+1
-2.611E-1	1.079E+1	2.445E+1
-2.627E-1	1.069E+1	2.430E+1
-2.627E-1	1.082E+1	2.447E+1
-2.562E-1	1.078E+1	2.446E+1
-2.611E-1	1.075E+1	2.425E+1
-2.643E-1	1.076E+1	2.449E+1
-2.611E-1	1.085E+1	2.445E+1
-2.562E-1	1.077E+1	2.449E+1
-2.611E-1	1.067E+1	2.437E+1
-2.643E-1	1.070E+1	2.443E+1
-2.611E-1	1.082E+1	2.424E+1
-2.595E-1	1.067E+1	2.418E+1
-2.611E-1	1.083E+1	2.432E+1
-2.627E-1	1.065E+1	2.435E+1
-2.595E-1	1.081E+1	2.448E+1
-2.562E-1	1.068E+1	2.437E+1
-2.611E-1	1.083E+1	2.446E+1
-2.643E-1	1.071E+1	2.436E+1
-2.643E-1	1.067E+1	2.459E+1
-2.579E-1	1.092E+1	2.428E+1
-2.643E-1	1.073E+1	2.438E+1
-2.660E-1	1.073E+1	2.462E+1
-2.627E-1	1.089E+1	2.450E+1
-2.546E-1	1.067E+1	2.446E+1
-2.611E-1	1.073E+1	2.436E+1
-2.627E-1	1.079E+1	2.444E+1
-2.611E-1	1.076E+1	2.453E+1
-2.562E-1	1.069E+1	2.434E+1
-2.595E-1	1.067E+1	2.439E+1
-2.660E-1	1.071E+1	2.430E+1
-2.611E-1	1.077E+1	2.445E+1
-2.562E-1	1.080E+1	2.426E+1
-2.627E-1	1.075E+1	2.432E+1
-2.627E-1	1.066E+1	2.442E+1
-2.611E-1	1.070E+1	2.446E+1
-2.595E-1	1.071E+1	2.432E+1
-2.611E-1	1.082E+1	2.453E+1
-2.676E-1	1.076E+1	2.443E+1
-2.595E-1	1.070E+1	2.436E+1
-2.562E-1	1.081E+1	2.442E+1
-2.611E-1	1.086E+1	2.425E+1
-2.627E-1	1.072E+1	2.429E+1
-2.595E-1	1.079E+1	2.436E+1
-2.579E-1	1.080E+1	2.460E+1
-2.627E-1	1.080E+1	2.430E+1
-2.660E-1	1.068E+1	2.437E+1
-2.611E-1	1.068E+1	2.442E+1
-2.579E-1	1.066E+1	2.451E+1
-2.611E-1	1.080E+1	2.454E+1
-2.611E-1	1.078E+1	2.438E+1
-2.627E-1	1.066E+1	2.435E+1
-2.579E-1	1.080E+1	2.426E+1
-2.627E-1	1.078E+1	2.440E+1
-2.660E-1	1.080E+1	2.450E+1
-2.611E-1	1.092E+1	2.445E+1
-2.562E-1	1.074E+1	2.451E+1
-2.627E-1	1.070E+1	2.451E+1
-2.643E-1	1.073E+1	2.445E+1
-2.611E-1	1.084E+1	2.436E+1
-2.562E-1	1.071E+1	2.423E+1
-2.611E-1	1.064E+1	2.425E+1
-2.643E-1	1.080E+1	2.431E+1
-2.595E-1	1.077E+1	2.444E+1
-2.595E-1	1.068E+1	2.425E+1
-2.595E-1	1.079E+1	2.449E+1
-2.676E-1	1.067E+1	2.434E+1
-2.627E-1	1.074E+1	2.446E+1
-2.611E-1	1.072E+1	2.421E+1
-2.595E-1	1.073E+1	2.458E+1
-2.643E-1	1.070E+1	2.428E+1
-2.595E-1	1.070E+1	2.448E+1
-2.595E-1	1.081E+1	2.435E+1
-2.643E-1	1.078E+1	2.458E+1
-2.643E-1	1.066E+1	2.457E+1
-2.627E-1	1.082E+1	2.447E+1
-2.562E-1	1.074E+1	2.446E+1
-2.627E-1	1.067E+1	2.456E+1
-2.643E-1	1.086E+1	2.437E+1
-2.611E-1	1.079E+1	2.447E+1
-2.579E-1	1.074E+1	2.450E+1
-2.611E-1	1.071E+1	2.442E+1
-2.660E-1	1.068E+1	2.425E+1
-2.595E-1	1.073E+1	2.448E+1
-2.579E-1	1.075E+1	2.444E+1
-2.627E-1	1.075E+1	2.438E+1
-2.611E-1	1.086E+1	2.462E+1
-2.611E-1	1.075E+1	2.440E+1
-2.595E-1	1.073E+1	2.460E+1
-2.595E-1	1.063E+1	2.426E+1
-2.595E-1	1.062E+1	2.465E+1
-2.611E-1	1.074E+1	2.460E+1
-2.595E-1	1.084E+1	2.438E+1
-2.595E-1	1.077E+1	2.437E+1
-2.627E-1	1.079E+1	2.431E+1
-2.627E-1	1.079E+1	2.438E+1
-2.579E-1	1.073E+1	2.445E+1
-2.595E-1	1.082E+1	2.438E+1
-2.643E-1	1.066E+1	2.440E+1
-2.627E-1	1.074E+1	2.435E+1
-2.595E-1	1.077E+1	2.439E+1
-2.595E-1	1.065E+1	2.419E+1
-2.643E-1	1.070E+1	2.439E+1
-2.595E-1	1.072E+1	2.450E+1
-2.611E-1	1.070E+1	2.456E+1
-2.611E-1	1.077E+1	2.435E+1
-2.643E-1	1.069E+1	2.415E+1
-2.611E-1	1.077E+1	2.433E+1
-2.579E-1	1.083E+1	2.436E+1
-2.595E-1	1.075E+1	2.431E+1
-2.643E-1	1.079E+1	2.432E+1
-2.627E-1	1.079E+1	2.437E+1
-2.579E-1	1.072E+1	2.434E+1
-2.611E-1	1.066E+1	2.450E+1
-2.627E-1	1.084E+1	2.427E+1
-2.627E-1	1.076E+1	2.420E+1
-2.579E-1	1.073E+1	2.443E+1
-2.595E-1	1.077E+1	2.443E+1
-2.627E-1	1.073E+1	2.443E+1
-2.611E-1	1.077E+1	2.447E+1
-2.579E-1	1.081E+1	2.426E+1
-2.611E-1	1.076E+1	2.435E+1
-2.643E-1	1.071E+1	2.437E+1
-2.627E-1	1.082E+1	2.438E+1
-2.611E-1	1.071E+1	2.461E+1
-2.627E-1	1.091E+1	2.445E+1
-2.643E-1	1.076E+1	2.434E+1
-2.595E-1	1.073E+1	2.441E+1
-2.562E-1	1.062E+1	2.427E+1
-2.595E-1	1.073E+1	2.422E+1
-2.643E-1	1.077E+1	2.441E+1
-2.611E-1	1.075E+1	2.457E+1
-2.611E-1	1.077E+1	2.428E+1
-2.627E-1	1.077E+1	2.430E+1
-2.676E-1	1.090E+1	2.453E+1
-2.627E-1	1.091E+1	2.430E+1
-2.579E-1	1.076E+1	2.435E+1
-2.611E-1	1.066E+1	2.442E+1
-2.660E-1	1.077E+1	2.425E+1
-2.595E-1	1.088E+1	2.437E+1
-2.595E-1	1.080E+1	2.435E+1
-2.611E-1	1.067E+1	2.438E+1
-2.676E-1	1.081E+1	2.442E+1
-2.611E-1	1.077E+1	2.444E+1
-2.595E-1	1.082E+1	2.417E+1
-2.627E-1	1.069E+1	2.435E+1
-2.660E-1	1.076E+1	2.432E+1
-2.595E-1	1.073E+1	2.459E+1
-2.595E-1	1.069E+1	2.431E+1
-2.627E-1	1.077E+1	2.432E+1
-2.643E-1	1.079E+1	2.443E+1
-2.579E-1	1.077E+1	2.436E+1
-2.595E-1	1.071E+1	2.433E+1
-2.611E-1	1.086E+1	2.442E+1
-2.627E-1	1.078E+1	2.435E+1
-2.627E-1	1.085E+1	2.448E+1
-2.579E-1	1.073E+1	2.439E+1
-2.611E-1	1.067E+1	2.444E+1
-2.643E-1	1.087E+1	2.435E+1
-2.595E-1	1.079E+1	2.438E+1
-2.579E-1	1.090E+1	2.428E+1
-2.627E-1	1.073E+1	2.464E+1
-2.660E-1	1.083E+1	2.446E+1
-2.643E-1	1.072E+1	2.446E+1
-2.595E-1	1.079E+1	2.436E+1
-2.627E-1	1.086E+1	2.438E+1
-2.660E-1	1.072E+1	2.444E+1
-2.627E-1	1.083E+1	2.453E+1
-2.595E-1	1.076E+1	2.425E+1
-2.627E-1	1.075E+1	2.424E+1
-2.627E-1	1.072E+1	2.428E+1
-2.627E-1	1.073E+1	2.432E+1
-2.562E-1	1.083E+1	2.445E+1
-2.611E-1	1.071E+1	2.450E+1
-2.611E-1	1.080E+1	2.427E+1
-2.611E-1	1.075E+1	2.460E+1
-2.579E-1	1.076E+1	2.437E+1
-2.611E-1	1.073E+1	2.446E+1
-2.627E-1	1.078E+1	2.428E+1
-2.627E-1	1.086E+1	2.444E+1
-2.579E-1	1.077E+1	2.432E+1
-2.595E-1	1.078E+1	2.443E+1
-2.627E-1	1.082E+1	2.438E+1
-2.611E-1	1.078E+1	2.432E+1
-2.579E-1	1.083E+1	2.438E+1
-2.595E-1	1.074E+1	2.439E+1
-2.627E-1	1.074E+1	2.439E+1
-2.627E-1	1.071E+1	2.452E+1
-2.595E-1	1.077E+1	2.436E+1
-2.595E-1	1.084E+1	2.431E+1
-2.660E-1	1.075E+1	2.439E+1
-2.595E-1	1.082E+1	2.439E+1
-2.562E-1	1.081E+1	2.405E+1
-2.611E-1	1.085E+1	2.423E+1
-2.643E-1	1.089E+1	2.448E+1
-2.627E-1	1.078E+1	2.450E+1
-2.579E-1	1.069E+1	2.445E+1
-2.579E-1	1.089E+1	2.432E+1
-2.627E-1	1.072E+1	2.452E+1
-2.611E-1	1.073E+1	2.445E+1
-2.562E-1	1.072E+1	2.448E+1
-2.579E-1	1.079E+1	2.433E+1
-2.660E-1	1.079E+1	2.454E+1
-2.611E-1	1.082E+1	2.460E+1
-2.579E-1	1.072E+1	2.439E+1
-2.627E-1	1.069E+1	2.452E+1
-2.627E-1	1.082E+1	2.453E+1
-2.611E-1	1.082E+1	2.460E+1
-2.562E-1	1.076E+1	2.446E+1
-2.627E-1	1.078E+1	2.425E+1
-2.627E-1	1.079E+1	2.448E+1
-2.595E-1	1.086E+1	2.433E+1
-2.546E-1	1.077E+1	2.450E+1
-2.595E-1	1.076E+1	2.439E+1
-2.643E-1	1.082E+1	2.459E+1
-2.579E-1	1.074E+1	2.433E+1
-2.595E-1	1.081E+1	2.440E+1
-2.627E-1	1.069E+1	2.445E+1
-2.627E-1	1.074E+1	2.438E+1
-2.611E-1	1.066E+1	2.443E+1
-2.579E-1	1.076E+1	2.440E+1
-2.611E-1	1.077E+1	2.435E+1
-2.643E-1	1.064E+1	2.437E+1
-2.595E-1	1.079E+1	2.452E+1
-2.595E-1	1.081E+1	2.437E+1
-2.595E-1	1.076E+1	2.445E+1
-2.643E-1	1.079E+1	2.442E+1
-2.611E-1	1.081E+1	2.423E+1
-2.595E-1	1.062E+1	2.430E+1
-2.579E-1	1.076E+1	2.447E+1
-2.643E-1	1.072E+1	2.443E+1
-2.627E-1	1.092E+1	2.450E+1
-2.595E-1	1.064E+1	2.431E+1
-2.611E-1	1.080E+1	2.438E+1
-2.627E-1	1.086E+1	2.437E+1
-2.611E-1	1.070E+1	2.434E+1
-2.579E-1	1.076E+1	2.446E+1
-2.627E-1	1.076E+1	2.439E+1
-2.660E-1	1.076E+1	2.448E+1
-2.611E-1	1.071E+1	2.450E+1
-2.611E-1	1.073E+1	2.456E+1
-2.627E-1	1.067E+1	2.437E+1
-2.627E-1	1.085E+1	2.443E+1
-2.579E-1	1.078E+1	2.437E+1
-2.579E-1	1.067E+1	2.445E+1
-2.611E-1	1.085E+1	2.452E+1
-2.660E-1	1.084E+1	2.448E+1
-2.595E-1	1.083E+1	2.439E+1
-2.546E-1	1.062E+1	2.439E+1
-2.611E-1	1.077E+1	2.458E+1
-2.627E-1	1.087E+1	2.438E+1
-2.595E-1	1.076E+1	2.425E+1
-2.562E-1	1.070E+1	2.436E+1
-2.643E-1	1.075E+1	2.442E+1
-2.627E-1	1.071E+1	2.444E+1
-2.595E-1	1.084E+1	2.438E+1
-2.579E-1	1.092E+1	2.462E+1
-2.627E-1	1.089E+1	2.425E+1
-2.643E-1	1.072E+1	2.447E+1
-2.627E-1	1.080E+1	2.457E+1
-2.562E-1	1.072E+1	2.428E+1
-2.611E-1	1.070E+1	2.448E+1
-2.660E-1	1.080E+1	2.433E+1
-2.595E-1	1.074E+1	2.439E+1
-2.595E-1	1.079E+1	2.438E+1
-2.627E-1	1.063E+1	2.437E+1
-2.627E-1	1.074E+1	2.425E+1
-2.595E-1	1.075E+1	2.419E+1
-2.611E-1	1.071E+1	2.438E+1
-2.627E-1	1.069E+1	2.439E+1
-2.643E-1	1.072E+1	2.437E+1
-2.611E-1	1.086E+1	2.445E+1
-2.595E-1	1.065E+1	2.431E+1
-2.627E-1	1.081E+1	2.459E+1
-2.643E-1	1.072E+1	2.451E+1
-2.595E-1	1.082E+1	2.439E+1
-2.579E-1	1.061E+1	2.455E+1
-2.611E-1	1.074E+1	2.445E+1
-2.627E-1	1.074E+1	2.435E+1
-2.611E-1	1.082E+1	2.443E+1
-2.579E-1	1.062E+1	2.447E+1
-2.595E-1	1.079E+1	2.432E+1
-2.643E-1	1.082E+1	2.473E+1
-2.595E-1	1.073E+1	2.438E+1
-2.595E-1	1.073E+1	2.438E+1
-2.595E-1	1.069E+1	2.431E+1
-2.660E-1	1.075E+1	2.444E+1
-2.611E-1	1.067E+1	2.440E+1
-2.562E-1	1.081E+1	2.412E+1
-2.627E-1	1.078E+1	2.444E+1
-2.660E-1	1.083E+1	2.441E+1
-2.595E-1	1.082E+1	2.447E+1
-2.546E-1	1.067E+1	2.430E+1
-2.643E-1	1.078E+1	2.427E+1
-2.643E-1	1.075E+1	2.447E+1
-2.595E-1	1.077E+1	2.431E+1
-2.562E-1	1.080E+1	2.429E+1
-2.595E-1	1.068E+1	2.453E+1
-2.611E-1	1.092E+1	2.426E+1
-2.595E-1	1.079E+1	2.453E+1
-2.595E-1	1.075E+1	2.454E+1
-2.611E-1	1.079E+1	2.447E+1
-2.660E-1	1.072E+1	2.437E+1
-2.611E-1	1.071E+1	2.444E+1
-2.562E-1	1.083E+1	2.442E+1
-2.611E-1	1.075E+1	2.438E+1
-2.660E-1	1.065E+1	2.461E+1
-2.595E-1	1.076E+1	2.444E+1
-2.595E-1	1.074E+1	2.443E+1
-2.627E-1	1.078E+1	2.438E+1
-2.643E-1	1.070E+1	2.425E+1
-2.611E-1	1.073E+1	2.431E+1
-2.595E-1	1.083E+1	2.434E+1
-2.627E-1	1.073E+1	2.444E+1
-2.643E-1	1.061E+1	2.445E+1
-2.627E-1	1.075E+1	2.428E+1
-2.611E-1	1.070E+1	2.427E+1
-2.643E-1	1.068E+1	2.425E+1
-2.676E-1	1.080E+1	2.438E+1
-2.579E-1	1.071E+1	2.438E+1
-2.579E-1	1.083E+1	2.455E+1
-2.627E-1	1.078E+1	2.453E+1
-2.660E-1	1.081E+1	2.450E+1
-2.579E-1	1.075E+1	2.438E+1
-2.595E-1	1.080E+1	2.464E+1
-2.611E-1	1.074E+1	2.438E+1
-2.643E-1	1.085E+1	2.435E+1
-2.611E-1	1.072E+1	2.460E+1
-2.546E-1	1.059E+1	2.447E+1
-2.611E-1	1.071E+1	2.429E+1
-2.660E-1	1.059E+1	2.435E+1
-2.595E-1	1.070E+1	2.439E+1
-2.579E-1	1.081E+1	2.437E+1
-2.627E-1	1.082E+1	2.426E+1
-2.660E-1	1.075E+1	2.444E+1
-2.611E-1	1.084E+1	2.444E+1
-2.595E-1	1.079E+1	2.442E+1
-2.611E-1	1.080E+1	2.416E+1
-2.643E-1	1.075E+1	2.435E+1
-2.579E-1	1.080E+1	2.457E+1
-2.595E-1	1.078E+1	2.440E+1
-2.595E-1	1.072E+1	2.434E+1
-2.627E-1	1.090E+1	2.433E+1
-2.611E-1	1.071E+1	2.435E+1
-2.611E-1	1.073E+1	2.444E+1
-2.595E-1	1.083E+1	2.458E+1
-2.627E-1	1.070E+1	2.448E+1
-2.595E-1	1.085E+1	2.440E+1
-2.595E-1	1.071E+1	2.434E+1
-2.627E-1	1.077E+1	2.450E+1
-2.627E-1	1.071E+1	2.437E+1
-2.595E-1	1.073E+1	2.452E+1
-2.562E-1	1.062E+1	2.446E+1
-2.660E-1	1.071E+1	2.456E+1
-2.660E-1	1.074E+1	2.447E+1
-2.595E-1	1.070E+1	2.438E+1
-2.579E-1	1.074E+1	2.424E+1
-2.643E-1	1.083E+1	2.422E+1
-2.643E-1	1.069E+1	2.441E+1
-2.595E-1	1.080E+1	2.442E+1
-2.579E-1	1.068E+1	2.453E+1
-2.643E-1	1.073E+1	2.451E+1
-2.595E-1	1.076E+1	2.441E+1
-2.611E-1	1.068E+1	2.438E+1
-2.546E-1	1.081E+1	2.437E+1
-2.611E-1	1.079E+1	2.442E+1
-2.627E-1	1.064E+1	2.467E+1
-2.627E-1	1.073E+1	2.451E+1
-2.546E-1	1.090E+1	2.449E+1
-2.611E-1	1.083E+1	2.453E+1
-2.627E-1	1.079E+1	2.441E+1
-2.579E-1	1.083E+1	2.438E+1
-2.562E-1	1.085E+1	2.439E+1
-2.611E-1	1.079E+1	2.438E+1
-2.627E-1	1.075E+1	2.431E+1
-2.627E-1	1.075E+1	2.435E+1
-2.579E-1	1.070E+1	2.438E+1
-2.611E-1	1.071E+1	2.431E+1
-2.660E-1	1.075E+1	2.441E+1
-2.611E-1	1.069E+1	2.430E+1
-2.595E-1	1.084E+1	2.444E+1
-2.595E-1	1.084E+1	2.452E+1
-2.676E-1	1.067E+1	2.443E+1
-2.611E-1	1.070E+1	2.442E+1
-2.595E-1	1.080E+1	2.441E+1
-2.611E-1	1.071E+1	2.462E+1
-2.643E-1	1.064E+1	2.456E+1
-2.611E-1	1.083E+1	2.447E+1
-2.595E-1	1.085E+1	2.443E+1
-2.627E-1	1.092E+1	2.441E+1
-2.643E-1	1.070E+1	2.432E+1
-2.595E-1	1.080E+1	2.437E+1
-2.579E-1	1.084E+1	2.442E+1
-2.627E-1	1.085E+1	2.427E+1
-2.643E-1	1.076E+1	2.445E+1
-2.611E-1	1.082E+1	2.405E+1
-2.579E-1	1.090E+1	2.442E+1
-2.660E-1	1.076E+1	2.447E+1
-2.660E-1	1.078E+1	2.446E+1
-2.611E-1	1.077E+1	2.435E+1
-2.562E-1	1.070E+1	2.437E+1
-2.611E-1	1.078E+1	2.444E+1
-2.692E-1	1.087E+1	2.453E+1
-2.595E-1	1.075E+1	2.428E+1
-2.579E-1	1.071E+1	2.445E+1
-2.611E-1	1.071E+1	2.442E+1
-2.643E-1	1.078E+1	2.429E+1
-2.611E-1	1.086E+1	2.422E+1
-2.611E-1	1.084E+1	2.425E+1
-2.611E-1	1.080E+1	2.441E+1
-2.676E-1	1.071E+1	2.432E+1
-2.579E-1	1.069E+1	2.443E+1
-2.579E-1	1.079E+1	2.440E+1
-2.627E-1	1.069E+1	2.446E+1
-2.627E-1	1.080E+1	2.434E+1
-2.579E-1	1.081E+1	2.453E+1
-2.595E-1	1.083E+1	2.440E+1
-2.611E-1	1.076E+1	2.445E+1
-2.643E-1	1.082E+1	2.436E+1
-2.611E-1	1.075E+1	2.448E+1
-2.611E-1	1.071E+1	2.458E+1
-2.627E-1	1.062E+1	2.426E+1
-2.627E-1	1.074E+1	2.425E+1
-2.627E-1	1.080E+1	2.445E+1
-2.579E-1	1.077E+1	2.428E+1
-2.627E-1	1.081E+1	2.440E+1
-2.660E-1	1.062E+1	2.439E+1
-2.611E-1	1.082E+1	2.467E+1
-2.579E-1	1.071E+1	2.445E+1
-2.627E-1	1.081E+1	2.468E+1
-2.660E-1	1.073E+1	2.451E+1
-2.611E-1	1.072E+1	2.440E+1
-2.579E-1	1.077E+1	2.461E+1
-2.611E-1	1.088E+1	2.445E+1
-2.676E-1	1.086E+1	2.453E+1
-2.579E-1	1.076E+1	2.449E+1
-2.579E-1	1.070E+1	2.438E+1
-2.627E-1	1.079E+1	2.442E+1
-2.643E-1	1.088E+1	2.452E+1
-2.611E-1	1.081E+1	2.449E+1
-2.546E-1	1.082E+1	2.431E+1
-2.611E-1	1.077E+1	2.449E+1
-2.660E-1	1.069E+1	2.442E+1
-2.611E-1	1.075E+1	2.433E+1
-2.611E-1	1.075E+1	2.452E+1
-2.595E-1	1.071E+1	2.436E+1
-2.660E-1	1.093E+1	2.433E+1
-2.595E-1	1.072E+1	2.437E+1
-2.595E-1	1.081E+1	2.464E+1
-2.627E-1	1.062E+1	2.446E+1
-2.627E-1	1.080E+1	2.423E+1
-2.627E-1	1.071E+1	2.440E+1
-2.611E-1	1.082E+1	2.455E+1
-2.627E-1	1.076E+1	2.445E+1
-2.660E-1	1.081E+1	2.446E+1
-2.611E-1	1.086E+1	2.442E+1
-2.579E-1	1.077E+1	2.451E+1
-2.611E-1	1.076E+1	2.448E+1
-2.660E-1	1.081E+1	2.442E+1
-2.579E-1	1.069E+1	2.429E+1
-2.546E-1	1.081E+1	2.415E+1
-2.627E-1	1.075E+1	2.423E+1
-2.643E-1	1.081E+1	2.439E+1
-2.611E-1	1.076E+1	2.432E+1
-2.546E-1	1.075E+1	2.440E+1
-2.643E-1	1.076E+1	2.446E+1
-2.627E-1	1.071E+1	2.440E+1
-2.595E-1	1.088E+1	2.450E+1
-2.562E-1	1.072E+1	2.420E+1
-2.611E-1	1.075E+1	2.428E+1
-2.643E-1	1.079E+1	2.441E+1
-2.611E-1	1.071E+1	2.452E+1
-2.595E-1	1.076E+1	2.431E+1
-2.611E-1	1.084E+1	2.433E+1
-2.611E-1	1.067E+1	2.425E+1
-2.611E-1	1.094E+1	2.458E+1
-2.579E-1	1.084E+1	2.444E+1
-2.611E-1	1.069E+1	2.435E+1
-2.611E-1	1.080E+1	2.430E+1
-2.595E-1	1.067E+1	2.433E+1
-2.579E-1	1.084E+1	2.445E+1
-2.611E-1	1.080E+1	2.455E+1
-2.643E-1	1.068E+1	2.435E+1
-2.611E-1	1.071E+1	2.453E+1
-2.562E-1	1.076E+1	2.433E+1
-2.627E-1	1.070E+1	2.441E+1
-2.627E-1	1.085E+1	2.430E+1
-2.595E-1	1.073E+1	2.449E+1
-2.579E-1	1.078E+1	2.449E+1
-2.627E-1	1.067E+1	2.440E+1
-2.643E-1	1.079E+1	2.430E+1
-2.595E-1	1.068E+1	2.468E+1
-2.579E-1	1.077E+1	2.448E+1
-2.627E-1	1.078E+1	2.447E+1
-2.643E-1	1.082E+1	2.443E+1
-2.595E-1	1.069E+1	2.417E+1
-2.579E-1	1.074E+1	2.447E+1
-2.579E-1	1.096E+1	2.431E+1
-2.660E-1	1.071E+1	2.450E+1
-2.627E-1	1.073E+1	2.447E+1
-2.579E-1	1.082E+1	2.440E+1
-2.611E-1	1.081E+1	2.436E+1
-2.676E-1	1.075E+1	2.451E+1
-2.611E-1	1.073E+1	2.444E+1
-2.579E-1	1.085E+1	2.442E+1
-2.643E-1	1.076E+1	2.424E+1
-2.660E-1	1.069E+1	2.436E+1
-2.627E-1	1.086E+1	2.450E+1
-2.579E-1	1.083E+1	2.442E+1
-2.595E-1	1.081E+1	2.435E+1
-2.627E-1	1.088E+1	2.443E+1
-2.595E-1	1.076E+1	2.432E+1
-2.595E-1	1.073E+1	2.463E+1
-2.595E-1	1.077E+1	2.446E+1
-2.643E-1	1.071E+1	2.438E+1
-2.627E-1	1.081E+1	2.463E+1
-2.579E-1	1.060E+1	2.446E+1
-2.627E-1	1.063E+1	2.444E+1
-2.627E-1	1.063E+1	2.426E+1
-2.595E-1	1.071E+1	2.446E+1
-2.579E-1	1.074E+1	2.440E+1
-2.627E-1	1.071E+1	2.449E+1
-2.627E-1	1.077E+1	2.445E+1
-2.595E-1	1.087E+1	2.440E+1
-2.579E-1	1.071E+1	2.436E+1
-2.611E-1	1.075E+1	2.444E+1
-2.627E-1	1.095E+1	2.426E+1
-2.579E-1	1.073E+1	2.450E+1
-2.579E-1	1.069E+1	2.430E+1
-2.643E-1	1.077E+1	2.436E+1
-2.676E-1	1.091E+1	2.450E+1
-2.595E-1	1.077E+1	2.444E+1
-2.611E-1	1.066E+1	2.455E+1
-2.627E-1	1.079E+1	2.431E+1
-2.676E-1	1.076E+1	2.434E+1
-2.595E-1	1.088E+1	2.461E+1
-2.595E-1	1.060E+1	2.441E+1
-2.627E-1	1.074E+1	2.436E+1
-2.643E-1	1.080E+1	2.444E+1
-2.611E-1	1.072E+1	2.434E+1
-2.579E-1	1.081E+1	2.445E+1
-2.611E-1	1.084E+1	2.439E+1
-2.643E-1	1.078E+1	2.440E+1
-2.595E-1	1.091E+1	2.430E+1
-2.579E-1	1.062E+1	2.441E+1
-2.643E-1	1.087E+1	2.441E+1
-2.676E-1	1.081E+1	2.442E+1
-2.579E-1	1.078E+1	2.449E+1
-2.595E-1	1.070E+1	2.442E+1
-2.643E-1	1.071E+1	2.431E+1
-2.611E-1	1.077E+1	2.439E+1
-2.595E-1	1.065E+1	2.446E+1
-2.579E-1	1.085E+1	2.430E+1
-2.627E-1	1.073E+1	2.440E+1
-2.627E-1	1.087E+1	2.459E+1
-2.611E-1	1.086E+1	2.437E+1
-2.562E-1	1.071E+1	2.438E+1
-2.627E-1	1.076E+1	2.434E+1
-2.643E-1	1.080E+1	2.422E+1
-2.627E-1	1.070E+1	2.420E+1
-2.562E-1	1.083E+1	2.453E+1
-2.627E-1	1.084E+1	2.435E+1
-2.676E-1	1.070E+1	2.440E+1
-2.611E-1	1.079E+1	2.436E+1
-2.562E-1	1.067E+1	2.447E+1
-2.643E-1	1.083E+1	2.446E+1
-2.643E-1	1.062E+1	2.445E+1
-2.611E-1	1.074E+1	2.454E+1
-2.595E-1	1.077E+1	2.435E+1
-2.660E-1	1.069E+1	2.436E+1
-2.643E-1	1.073E+1	2.436E+1
-2.595E-1	1.079E+1	2.436E+1
-2.579E-1	1.085E+1	2.431E+1
-2.627E-1	1.068E+1	2.425E+1
-2.643E-1	1.080E+1	2.438E+1
-2.611E-1	1.079E+1	2.436E+1
-2.579E-1	1.070E+1	2.436E+1
-2.611E-1	1.073E+1	2.458E+1
-2.643E-1	1.073E+1	2.442E+1
-2.595E-1	1.079E+1	2.456E+1
-2.579E-1	1.077E+1	2.451E+1
-2.595E-1	1.071E+1	2.440E+1
-2.643E-1	1.078E+1	2.465E+1
-2.579E-1	1.086E+1	2.446E+1
-2.579E-1	1.079E+1	2.438E+1
-2.643E-1	1.071E+1	2.439E+1
-2.660E-1	1.080E+1	2.458E+1
-2.611E-1	1.093E+1	2.428E+1
-2.579E-1	1.087E+1	2.450E+1
-2.611E-1	1.075E+1	2.434E+1
-2.627E-1	1.079E+1	2.455E+1
-2.579E-1	1.081E+1	2.443E+1
-2.595E-1	1.081E+1	2.434E+1
-2.611E-1	1.074E+1	2.438E+1
-2.643E-1	1.071E+1	2.444E+1
-2.595E-1	1.075E+1	2.452E+1
-2.579E-1	1.084E+1	2.443E+1
-2.627E-1	1.075E+1	2.448E+1
-2.660E-1	1.090E+1	2.424E+1
-2.562E-1	1.069E+1	2.442E+1
-2.562E-1	1.081E+1	2.446E+1
-2.627E-1	1.075E+1	2.446E+1
-2.643E-1	1.076E+1	2.437E+1
-2.595E-1	1.078E+1	2.432E+1
-2.562E-1	1.076E+1	2.438E+1
-2.643E-1	1.077E+1	2.442E+1
-2.643E-1	1.076E+1	2.427E+1
-2.595E-1	1.074E+1	2.445E+1
-2.546E-1	1.085E+1	2.431E+1
-2.611E-1	1.089E+1	2.446E+1
-2.627E-1	1.069E+1	2.429E+1
-2.562E-1	1.076E+1	2.440E+1
-2.579E-1	1.076E+1	2.461E+1
-2.627E-1	1.085E+1	2.435E+1
-2.660E-1	1.069E+1	2.450E+1
-2.595E-1	1.076E+1	2.445E+1
-2.595E-1	1.089E+1	2.445E+1
-2.627E-1	1.078E+1	2.447E+1
-2.660E-1	1.083E+1	2.413E+1
-2.579E-1	1.066E+1	2.448E+1
-2.562E-1	1.084E+1	2.445E+1
-2.627E-1	1.081E+1	2.444E+1
-2.627E-1	1.080E+1	2.439E+1
-2.579E-1	1.053E+1	2.449E+1
-2.595E-1	1.062E+1	2.450E+1
-2.627E-1	1.068E+1	2.445E+1
-2.643E-1	1.087E+1	2.449E+1
-2.579E-1	1.082E+1	2.411E+1
-2.579E-1	1.082E+1	2.442E+1
-2.627E-1	1.073E+1	2.448E+1
-2.660E-1	1.060E+1	2.440E+1
-2.595E-1	1.083E+1	2.453E+1
-2.611E-1	1.061E+1	2.438E+1
-2.611E-1	1.074E+1	2.435E+1
-2.660E-1	1.072E+1	2.448E+1
-2.595E-1	1.077E+1	2.458E+1
-2.562E-1	1.086E+1	2.430E+1
-2.627E-1	1.084E+1	2.438E+1
-2.643E-1	1.088E+1	2.441E+1
-2.595E-1	1.077E+1	2.447E+1
-2.579E-1	1.071E+1	2.439E+1
-2.611E-1	1.066E+1	2.432E+1
-2.627E-1	1.076E+1	2.442E+1
-2.611E-1	1.067E+1	2.431E+1
-2.579E-1	1.082E+1	2.444E+1
-2.627E-1	1.079E+1	2.445E+1
-2.643E-1	1.077E+1	2.423E+1
-2.611E-1	1.079E+1	2.425E+1
-2.579E-1	1.085E+1	2.466E+1
-2.627E-1	1.080E+1	2.415E+1
-2.611E-1	1.067E+1	2.440E+1
-2.595E-1	1.066E+1	2.448E+1
-2.595E-1	1.078E+1	2.432E+1
-2.611E-1	1.074E+1	2.434E+1
-2.627E-1	1.081E+1	2.443E+1
-2.595E-1	1.079E+1	2.450E+1
-2.595E-1	1.069E+1	2.461E+1
-2.643E-1	1.072E+1	2.448E+1
-2.627E-1	1.070E+1	2.435E+1
-2.562E-1	1.087E+1	2.436E+1
-2.579E-1	1.077E+1	2.446E+1
-2.643E-1	1.080E+1	2.433E+1
-2.643E-1	1.073E+1	2.458E+1
-2.595E-1	1.073E+1	2.446E+1
-2.579E-1	1.077E+1	2.436E+1
-2.595E-1	1.089E+1	2.432E+1
-2.643E-1	1.079E+1	2.438E+1
-2.595E-1	1.085E+1	2.445E+1
-2.611E-1	1.069E+1	2.429E+1
-2.627E-1	1.076E+1	2.443E+1
-2.660E-1	1.078E+1	2.438E+1
-2.595E-1	1.079E+1	2.434E+1
-2.579E-1	1.074E+1	2.445E+1
-2.660E-1	1.077E+1	2.439E+1
-2.643E-1	1.070E+1	2.435E+1
-2.579E-1	1.080E+1	2.434E+1
-2.579E-1	1.079E+1	2.431E+1
-2.627E-1	1.074E+1	2.429E+1
-2.660E-1	1.076E+1	2.435E+1
-2.595E-1	1.071E+1	2.421E+1
-2.595E-1	1.079E+1	2.447E+1
-2.643E-1	1.091E+1	2.415E+1
-2.643E-1	1.079E+1	2.450E+1
-2.595E-1	1.083E+1	2.450E+1
-2.579E-1	1.064E+1	2.423E+1
-2.627E-1	1.071E+1	2.442E+1
-2.627E-1	1.094E+1	2.435E+1
-2.579E-1	1.081E+1	2.462E+1
-2.579E-1	1.076E+1	2.439E+1
-2.643E-1	1.085E+1	2.434E+1
-2.627E-1	1.072E+1	2.436E+1
-2.595E-1	1.077E+1	2.447E+1
-2.595E-1	1.074E+1	2.445E+1
-2.660E-1	1.067E+1	2.445E+1
-2.627E-1	1.073E+1	2.455E+1
-2.579E-1	1.083E+1	2.441E+1
-2.579E-1	1.079E+1	2.439E+1
-2.627E-1	1.067E+1	2.441E+1
-2.611E-1	1.073E+1	2.438E+1
-2.595E-1	1.088E+1	2.457E+1
-2.579E-1	1.089E+1	2.429E+1
-2.643E-1	1.076E+1	2.413E+1
-2.611E-1	1.067E+1	2.432E+1
-2.595E-1	1.075E+1	2.436E+1
-2.579E-1	1.069E+1	2.450E+1
-2.627E-1	1.073E+1	2.426E+1
-2.627E-1	1.069E+1	2.442E+1
-2.579E-1	1.076E+1	2.454E+1
-2.579E-1	1.086E+1	2.429E+1
-2.611E-1	1.066E+1	2.443E+1
-2.611E-1	1.083E+1	2.427E+1
-2.579E-1	1.084E+1	2.454E+1
-2.579E-1	1.091E+1	2.425E+1
-2.627E-1	1.073E+1	2.445E+1
-2.643E-1	1.075E+1	2.439E+1
-2.579E-1	1.073E+1	2.439E+1
-2.579E-1	1.082E+1	2.428E+1
-2.611E-1	1.088E+1	2.414E+1
-2.660E-1	1.075E+1	2.444E+1
-2.595E-1	1.069E+1	2.468E+1
-2.562E-1	1.085E+1	2.443E+1
-2.627E-1	1.079E+1	2.424E+1
-2.676E-1	1.077E+1	2.427E+1
-2.595E-1	1.069E+1	2.446E+1
-2.579E-1	1.076E+1	2.435E+1
-2.660E-1	1.074E+1	2.430E+1
-2.643E-1	1.080E+1	2.469E+1
-2.595E-1	1.081E+1	2.448E+1
-2.562E-1	1.088E+1	2.434E+1
-2.627E-1	1.077E+1	2.435E+1
-2.660E-1	1.086E+1	2.438E+1
-2.595E-1	1.070E+1	2.425E+1
-2.579E-1	1.072E+1	2.433E+1
-2.660E-1	1.084E+1	2.417E+1
-2.627E-1	1.079E+1	2.439E+1
-2.579E-1	1.080E+1	2.444E+1
-2.579E-1	1.086E+1	2.436E+1
-2.627E-1	1.072E+1	2.447E+1
-2.660E-1	1.071E+1	2.437E+1
-2.595E-1	1.077E+1	2.452E+1
-2.579E-1	1.059E+1	2.426E+1
-2.627E-1	1.072E+1	2.434E+1
-2.660E-1	1.080E+1	2.460E+1
-2.579E-1	1.075E+1	2.451E+1
-2.579E-1	1.071E+1	2.444E+1
-2.627E-1	1.061E+1	2.442E+1
-2.627E-1	1.069E+1	2.457E+1
-2.595E-1	1.089E+1	2.427E+1
-2.595E-1	1.061E+1	2.433E+1
-2.643E-1	1.072E+1	2.444E+1
-2.643E-1	1.071E+1	2.442E+1
-2.595E-1	1.078E+1	2.461E+1
-2.595E-1	1.078E+1	2.445E+1
-2.611E-1	1.083E+1	2.456E+1
-2.643E-1	1.088E+1	2.429E+1
-2.579E-1	1.072E+1	2.440E+1
-2.595E-1	1.075E+1	2.446E+1
-2.643E-1	1.080E+1	2.443E+1
-2.660E-1	1.079E+1	2.445E+1
-2.595E-1	1.080E+1	2.444E+1
-2.595E-1	1.079E+1	2.434E+1
-2.627E-1	1.070E+1	2.434E+1
-2.627E-1	1.092E+1	2.444E+1
-2.579E-1	1.079E+1	2.438E+1
-2.562E-1	1.082E+1	2.435E+1
-2.595E-1	1.075E+1	2.442E+1
-2.643E-1	1.078E+1	2.430E+1
-2.595E-1	1.075E+1	2.437E+1
-2.595E-1	1.084E+1	2.451E+1
-2.643E-1	1.067E+1	2.464E+1
-2.643E-1	1.073E+1	2.444E+1
-2.595E-1	1.070E+1	2.442E+1
-2.546E-1	1.071E+1	2.434E+1
-2.627E-1	1.075E+1	2.437E+1
-2.627E-1	1.065E+1	2.457E+1
-2.595E-1	1.081E+1	2.453E+1
-2.595E-1	1.067E+1	2.444E+1
-2.627E-1	1.076E+1	2.434E+1
-2.611E-1	1.069E+1	2.436E+1
-2.595E-1	1.084E+1	2.430E+1
-2.595E-1	1.088E+1	2.444E+1
-2.611E-1	1.066E+1	2.450E+1
-2.643E-1	1.066E+1	2.449E+1
-2.595E-1	1.078E+1	2.436E+1
-2.579E-1	1.075E+1	2.427E+1
-2.627E-1	1.085E+1	2.447E+1
-2.627E-1	1.072E+1	2.434E+1
-2.595E-1	1.059E+1	2.426E+1
-2.579E-1	1.077E+1	2.454E+1
-2.611E-1	1.074E+1	2.448E+1
-2.627E-1	1.081E+1	2.434E+1
-2.595E-1	1.073E+1	2.442E+1
-2.562E-1	1.073E+1	2.446E+1
-2.627E-1	1.077E+1	2.436E+1
-2.627E-1	1.075E+1	2.441E+1
-2.579E-1	1.065E+1	2.456E+1
-2.579E-1	1.078E+1	2.446E+1
-2.611E-1	1.067E+1	2.435E+1
-2.643E-1	1.077E+1	2.426E+1
-2.579E-1	1.084E+1	2.437E+1
-2.562E-1	1.073E+1	2.431E+1
-2.627E-1	1.070E+1	2.458E+1
-2.643E-1	1.069E+1	2.436E+1
-2.579E-1	1.081E+1	2.442E+1
-2.579E-1	1.067E+1	2.435E+1
-2.611E-1	1.078E+1	2.439E+1
-2.627E-1	1.070E+1	2.452E+1
-2.595E-1	1.078E+1	2.439E+1
-2.562E-1	1.081E+1	2.443E+1
-2.643E-1	1.084E+1	2.440E+1
-2.627E-1	1.076E+1	2.440E+1
-2.595E-1	1.083E+1	2.419E+1
-2.595E-1	1.068E+1	2.437E+1
-2.611E-1	1.085E+1	2.426E+1
-2.643E-1	1.076E+1	2.437E+1
-2.627E-1	1.081E+1	2.442E+1
-2.562E-1	1.082E+1	2.436E+1
-2.643E-1	1.082E+1	2.447E+1
-2.643E-1	1.071E+1	2.426E+1
-2.595E-1	1.086E+1	2.428E+1
-2.579E-1	1.061E+1	2.444E+1
-2.643E-1	1.070E+1	2.438E+1
-2.627E-1	1.069E+1	2.425E+1
-2.579E-1	1.074E+1	2.452E+1
-2.562E-1	1.061E+1	2.451E+1
-2.611E-1	1.087E+1	2.425E+1
-2.660E-1	1.071E+1	2.428E+1
-2.579E-1	1.066E+1	2.442E+1
-2.595E-1	1.074E+1	2.437E+1
-2.627E-1	1.069E+1	2.436E+1
-2.643E-1	1.074E+1	2.434E+1
-2.579E-1	1.077E+1	2.456E+1
-2.579E-1	1.062E+1	2.431E+1
-2.627E-1	1.092E+1	2.444E+1
-2.627E-1	1.069E+1	2.435E+1
-2.579E-1	1.088E+1	2.461E+1
-2.611E-1	1.072E+1	2.432E+1
-2.611E-1	1.074E+1	2.445E+1
-2.627E-1	1.080E+1	2.450E+1
-2.611E-1	1.061E+1	2.453E+1
-2.595E-1	1.079E+1	2.449E+1
-2.627E-1	1.076E+1	2.433E+1
-2.660E-1	1.068E+1	2.439E+1
-2.579E-1	1.082E+1	2.453E+1
-2.595E-1	1.081E+1	2.442E+1
-2.643E-1	1.078E+1	2.451E+1
-2.643E-1	1.074E+1	2.419E+1
-2.579E-1	1.073E+1	2.446E+1
-2.579E-1	1.064E+1	2.437E+1
-2.627E-1	1.083E+1	2.450E+1
-2.595E-1	1.075E+1	2.412E+1
-2.595E-1	1.067E+1	2.444E+1
-2.562E-1	1.083E+1	2.441E+1
-2.627E-1	1.083E+1	2.440E+1
-2.627E-1	1.069E+1	2.435E+1
-2.595E-1	1.068E+1	2.454E+1
-2.579E-1	1.067E+1	2.450E+1
-2.643E-1	1.081E+1	2.432E+1
-2.643E-1	1.066E+1	2.430E+1
-2.595E-1	1.080E+1	2.449E+1
-2.611E-1	1.062E+1	2.437E+1
-2.643E-1	1.078E+1	2.434E+1
-2.643E-1	1.075E+1	2.435E+1
-2.579E-1	1.077E+1	2.444E+1
-2.595E-1	1.079E+1	2.438E+1
-2.643E-1	1.075E+1	2.436E+1
-2.627E-1	1.055E+1	2.455E+1
-2.595E-1	1.083E+1	2.445E+1
-2.562E-1	1.082E+1	2.456E+1
-2.611E-1	1.080E+1	2.446E+1
-2.643E-1	1.073E+1	2.428E+1
-2.579E-1	1.083E+1	2.438E+1
-2.595E-1	1.068E+1	2.444E+1
-2.611E-1	1.078E+1	2.434E+1
-2.627E-1	1.076E+1	2.417E+1
-2.546E-1	1.074E+1	2.440E+1
-2.579E-1	1.078E+1	2.454E+1
-2.611E-1	1.080E+1	2.446E+1
-2.627E-1	1.084E+1	2.446E+1
-2.595E-1	1.067E+1	2.417E+1
-2.595E-1	1.071E+1	2.428E+1
-2.643E-1	1.072E+1	2.448E+1
-2.660E-1	1.081E+1	2.427E+1
-2.546E-1	1.074E+1	2.437E+1
-2.562E-1	1.083E+1	2.438E+1
-2.627E-1	1.070E+1	2.443E+1
-2.660E-1	1.087E+1	2.441E+1
-2.595E-1	1.075E+1	2.426E+1
-2.579E-1	1.077E+1	2.461E+1
-2.627E-1	1.064E+1	2.441E+1
-2.643E-1	1.080E+1	2.460E+1
-2.595E-1	1.079E+1	2.426E+1
-2.579E-1	1.081E+1	2.433E+1
-2.643E-1	1.074E+1	2.439E+1
-2.627E-1	1.073E+1	2.453E+1
-2.595E-1	1.087E+1	2.461E+1
-2.595E-1	1.072E+1	2.441E+1
-2.611E-1	1.071E+1	2.440E+1
-2.643E-1	1.079E+1	2.457E+1
-2.595E-1	1.072E+1	2.434E+1
-2.562E-1	1.076E+1	2.446E+1
-2.627E-1	1.073E+1	2.438E+1
-2.627E-1	1.080E+1	2.462E+1
-2.595E-1	1.076E+1	2.427E+1
-2.579E-1	1.068E+1	2.427E+1
-2.627E-1	1.082E+1	2.429E+1
-2.643E-1	1.078E+1	2.447E+1
-2.595E-1	1.074E+1	2.429E+1
-2.562E-1	1.077E+1	2.433E+1
-2.627E-1	1.076E+1	2.438E+1
-2.627E-1	1.073E+1	2.455E+1
-2.595E-1	1.067E+1	2.436E+1
-2.611E-1	1.085E+1	2.432E+1
-2.643E-1	1.072E+1	2.431E+1
-2.627E-1	1.089E+1	2.450E+1
-2.595E-1	1.076E+1	2.447E+1
-2.595E-1	1.060E+1	2.446E+1
-2.627E-1	1.069E+1	2.430E+1
-2.660E-1	1.077E+1	2.437E+1
-2.611E-1	1.078E+1	2.449E+1
-2.579E-1	1.079E+1	2.430E+1
-2.627E-1	1.079E+1	2.451E+1
-2.627E-1	1.071E+1	2.450E+1
-2.595E-1	1.079E+1	2.438E+1
-2.579E-1	1.068E+1	2.431E+1
-2.611E-1	1.074E+1	2.433E+1
-2.627E-1	1.078E+1	2.440E+1
-2.562E-1	1.075E+1	2.455E+1
-2.595E-1	1.083E+1	2.426E+1
-2.660E-1	1.076E+1	2.448E+1
-2.627E-1	1.085E+1	2.447E+1
-2.546E-1	1.079E+1	2.441E+1
-2.595E-1	1.079E+1	2.459E+1
-2.627E-1	1.077E+1	2.439E+1
-2.660E-1	1.061E+1	2.445E+1
-2.579E-1	1.085E+1	2.451E+1
-2.595E-1	1.066E+1	2.423E+1
-2.627E-1	1.080E+1	2.434E+1
-2.643E-1	1.076E+1	2.437E+1
-2.562E-1	1.067E+1	2.439E+1
-2.579E-1	1.069E+1	2.445E+1
-2.643E-1	1.094E+1	2.436E+1
-2.627E-1	1.085E+1	2.445E+1
-2.611E-1	1.061E+1	2.446E+1
-2.579E-1	1.081E+1	2.435E+1
-2.627E-1	1.083E+1	2.439E+1
-2.611E-1	1.076E+1	2.426E+1
-2.579E-1	1.069E+1	2.437E+1
-2.595E-1	1.085E+1	2.442E+1
-2.595E-1	1.077E+1	2.426E+1
-2.643E-1	1.068E+1	2.435E+1
-2.579E-1	1.081E+1	2.424E+1
-2.562E-1	1.072E+1	2.440E+1
-2.643E-1	1.085E+1	2.431E+1
-2.643E-1	1.075E+1	2.438E+1
-2.562E-1	1.082E+1	2.453E+1
-2.579E-1	1.066E+1	2.431E+1
-2.660E-1	1.070E+1	2.444E+1
-2.643E-1	1.084E+1	2.446E+1
-2.595E-1	1.090E+1	2.421E+1
-2.611E-1	1.078E+1	2.454E+1
-2.660E-1	1.089E+1	2.427E+1
-2.627E-1	1.079E+1	2.446E+1
-2.595E-1	1.074E+1	2.438E+1
-2.579E-1	1.083E+1	2.436E+1
-2.595E-1	1.073E+1	2.458E+1
-2.643E-1	1.078E+1	2.431E+1
-2.595E-1	1.066E+1	2.460E+1
-2.579E-1	1.066E+1	2.441E+1
-2.643E-1	1.070E+1	2.445E+1
-2.643E-1	1.071E+1	2.455E+1
-2.595E-1	1.073E+1	2.425E+1
-2.579E-1	1.077E+1	2.428E+1
-2.627E-1	1.081E+1	2.425E+1
-2.660E-1	1.075E+1	2.438E+1
-2.595E-1	1.072E+1	2.452E+1
-2.562E-1	1.081E+1	2.431E+1
-2.627E-1	1.094E+1	2.457E+1
-2.627E-1	1.085E+1	2.451E+1
-2.579E-1	1.075E+1	2.444E+1
-2.579E-1	1.056E+1	2.442E+1
-2.643E-1	1.086E+1	2.434E+1
-2.611E-1	1.076E+1	2.444E+1
-2.595E-1	1.071E+1	2.427E+1
-2.595E-1	1.073E+1	2.432E+1
-2.643E-1	1.080E+1	2.458E+1
-2.611E-1	1.089E+1	2.470E+1
-2.611E-1	1.083E+1	2.442E+1
-2.562E-1	1.080E+1	2.450E+1
-2.627E-1	1.082E+1	2.451E+1
-2.643E-1	1.078E+1	2.441E+1
-2.579E-1	1.092E+1	2.432E+1
-2.611E-1	1.058E+1	2.435E+1
-2.611E-1	1.089E+1	2.442E+1
-2.643E-1	1.073E+1	2.440E+1
-2.595E-1	1.077E+1	2.461E+1
-2.579E-1	1.077E+1	2.442E+1
-2.643E-1	1.071E+1	2.445E+1
-2.627E-1	1.076E+1	2.458E+1
-2.595E-1	1.069E+1	2.442E+1
-2.562E-1	1.090E+1	2.429E+1
-2.627E-1	1.078E+1	2.450E+1
-2.627E-1	1.078E+1	2.431E+1
-2.611E-1	1.081E+1	2.424E+1
-2.579E-1	1.074E+1	2.434E+1
-2.627E-1	1.069E+1	2.416E+1
-2.643E-1	1.078E+1	2.443E+1
-2.595E-1	1.090E+1	2.423E+1
-2.562E-1	1.074E+1	2.437E+1
-2.643E-1	1.071E+1	2.461E+1
-2.611E-1	1.079E+1	2.455E+1
-2.611E-1	1.071E+1	2.468E+1
-2.579E-1	1.083E+1	2.448E+1
-2.627E-1	1.060E+1	2.440E+1
-2.627E-1	1.084E+1	2.440E+1
-2.562E-1	1.076E+1	2.432E+1
-2.562E-1	1.092E+1	2.446E+1
-2.643E-1	1.065E+1	2.447E+1
-2.660E-1	1.087E+1	2.451E+1
-2.595E-1	1.086E+1	2.427E+1
-2.579E-1	1.077E+1	2.443E+1
-2.611E-1	1.081E+1	2.437E+1
-2.643E-1	1.071E+1	2.444E+1
-2.595E-1	1.079E+1	2.446E+1
-2.595E-1	1.062E+1	2.434E+1
-2.627E-1	1.081E+1	2.438E+1
-2.643E-1	1.075E+1	2.421E+1
-2.595E-1	1.073E+1	2.431E+1
-2.579E-1	1.080E+1	2.449E+1
-2.643E-1	1.086E+1	2.443E+1
-2.643E-1	1.086E+1	2.432E+1
-2.627E-1	1.079E+1	2.445E+1
-2.579E-1	1.080E+1	2.433E+1
-2.611E-1	1.069E+1	2.458E+1
-2.627E-1	1.074E+1	2.423E+1
-2.579E-1	1.082E+1	2.426E+1
-2.627E-1	1.074E+1	2.445E+1
-2.643E-1	1.078E+1	2.415E+1
-2.611E-1	1.081E+1	2.440E+1
-2.595E-1	1.077E+1	2.444E+1
-2.595E-1	1.073E+1	2.433E+1
-2.643E-1	1.078E+1	2.427E+1
-2.611E-1	1.062E+1	2.430E+1
-2.595E-1	1.082E+1	2.437E+1
-2.595E-1	1.072E+1	2.426E+1
-2.643E-1	1.093E+1	2.455E+1
-2.595E-1	1.072E+1	2.445E+1
-2.611E-1	1.086E+1	2.445E+1
-2.579E-1	1.086E+1	2.446E+1
-2.643E-1	1.078E+1	2.436E+1
-2.611E-1	1.087E+1	2.437E+1
-2.611E-1	1.076E+1	2.454E+1
-2.579E-1	1.075E+1	2.433E+1
-2.643E-1	1.073E+1	2.441E+1
-2.611E-1	1.082E+1	2.438E+1
-2.579E-1	1.072E+1	2.430E+1
-2.579E-1	1.081E+1	2.422E+1
-2.627E-1	1.080E+1	2.422E+1
-2.627E-1	1.071E+1	2.439E+1
-2.579E-1	1.081E+1	2.452E+1
-2.595E-1	1.092E+1	2.441E+1
-2.643E-1	1.076E+1	2.454E+1
-2.660E-1	1.076E+1	2.441E+1
-2.562E-1	1.076E+1	2.448E+1
-2.611E-1	1.079E+1	2.443E+1
-2.627E-1	1.084E+1	2.438E+1
-2.611E-1	1.073E+1	2.443E+1
-2.562E-1	1.070E+1	2.443E+1
-2.595E-1	1.079E+1	2.431E+1
-2.627E-1	1.068E+1	2.435E+1
-2.627E-1	1.082E+1	2.439E+1
-2.562E-1	1.082E+1	2.447E+1
-2.611E-1	1.072E+1	2.431E+1
-2.595E-1	1.071E+1	2.434E+1
-2.611E-1	1.083E+1	2.449E+1
-2.562E-1	1.085E+1	2.426E+1
-2.562E-1	1.077E+1	2.453E+1
-2.627E-1	1.079E+1	2.438E+1
-2.627E-1	1.071E+1	2.425E+1
-2.579E-1	1.081E+1	2.454E+1
-2.595E-1	1.063E+1	2.432E+1
-2.643E-1	1.088E+1	2.439E+1
-2.643E-1	1.082E+1	2.451E+1
-2.595E-1	1.068E+1	2.426E+1
-2.579E-1	1.071E+1	2.435E+1
-2.627E-1	1.066E+1	2.444E+1
-2.660E-1	1.072E+1	2.451E+1
-2.595E-1	1.063E+1	2.443E+1
-2.595E-1	1.078E+1	2.434E+1
-2.611E-1	1.067E+1	2.434E+1
-2.627E-1	1.084E+1	2.441E+1
-2.579E-1	1.074E+1	2.452E+1
-2.595E-1	1.077E+1	2.439E+1
-2.627E-1	1.074E+1	2.439E+1
-2.627E-1	1.088E+1	2.455E+1
-2.611E-1	1.080E+1	2.433E+1
-2.595E-1	1.076E+1	2.438E+1
-2.627E-1	1.085E+1	2.439E+1
-2.643E-1	1.078E+1	2.451E+1
-2.579E-1	1.085E+1	2.423E+1
-2.579E-1	1.081E+1	2.437E+1
-2.611E-1	1.083E+1	2.450E+1
-2.611E-1	1.076E+1	2.433E+1
-2.562E-1	1.088E+1	2.458E+1
-2.611E-1	1.069E+1	2.418E+1
-2.627E-1	1.071E+1	2.451E+1
-2.611E-1	1.073E+1	2.432E+1
-2.562E-1	1.091E+1	2.425E+1
-2.579E-1	1.077E+1	2.442E+1
-2.611E-1	1.073E+1	2.429E+1
-2.579E-1	1.082E+1	2.443E+1
-2.579E-1	1.069E+1	2.431E+1
-2.595E-1	1.076E+1	2.438E+1
-2.627E-1	1.069E+1	2.429E+1
-2.627E-1	1.067E+1	2.441E+1
-2.579E-1	1.079E+1	2.441E+1
-2.579E-1	1.075E+1	2.445E+1
-2.660E-1	1.080E+1	2.428E+1
-2.611E-1	1.068E+1	2.451E+1
-2.562E-1	1.087E+1	2.421E+1
-2.579E-1	1.064E+1	2.434E+1
-2.643E-1	1.062E+1	2.442E+1
-2.611E-1	1.069E+1	2.441E+1
-2.595E-1	1.077E+1	2.446E+1
-2.579E-1	1.069E+1	2.436E+1
-2.611E-1	1.074E+1	2.440E+1
-2.660E-1	1.065E+1	2.429E+1
-2.579E-1	1.074E+1	2.439E+1
-2.579E-1	1.075E+1	2.448E+1
-2.643E-1	1.064E+1	2.430E+1
-2.595E-1	1.072E+1	2.440E+1
-2.562E-1	1.074E+1	2.446E+1
-2.579E-1	1.089E+1	2.426E+1
-2.595E-1	1.073E+1	2.456E+1
-2.660E-1	1.091E+1	2.433E+1
-2.562E-1	1.077E+1	2.439E+1
-2.562E-1	1.071E+1	2.432E+1
-2.643E-1	1.071E+1	2.427E+1
-2.627E-1	1.075E+1	2.438E+1
-2.595E-1	1.055E+1	2.447E+1
-2.595E-1	1.081E+1	2.440E+1
-2.595E-1	1.071E+1	2.435E+1
-2.627E-1	1.077E+1	2.434E+1
-2.579E-1	1.088E+1	2.449E+1
-2.595E-1	1.080E+1	2.443E+1
-2.627E-1	1.084E+1	2.450E+1
-2.643E-1	1.083E+1	2.419E+1
-2.611E-1	1.077E+1	2.443E+1
-2.579E-1	1.077E+1	2.455E+1
-2.611E-1	1.066E+1	2.459E+1
-2.643E-1	1.078E+1	2.461E+1
-2.595E-1	1.082E+1	2.457E+1
-2.595E-1	1.070E+1	2.439E+1
-2.627E-1	1.090E+1	2.436E+1
-2.611E-1	1.062E+1	2.426E+1
-2.562E-1	1.075E+1	2.446E+1
-2.595E-1	1.078E+1	2.427E+1
-2.611E-1	1.065E+1	2.438E+1
-2.627E-1	1.084E+1	2.464E+1
-2.579E-1	1.072E+1	2.446E+1
-2.595E-1	1.083E+1	2.433E+1
[truncated: 375,892 more rows]
