# Supplementary material for: Improved ANAP incorporation and VCF analysis reveal details of P2X7 current facilitation and a limited conformational interplay between ATP binding and the intracellular ballast domain
Source: eLife. 2023 Jan 4;12:e82479. doi: 10.7554/eLife.82479 (PMC9859053; doi:10.7554/eLife.82479)
Supplement: Table 2—source data 1. [file elife-82479-table2-data1.zip › Table-2_source-data-1/22k24-18.csv]

-2.708E-1	9.709E+0	2.225E+1
-2.692E-1	9.725E+0	2.208E+1
-2.789E-1	9.589E+0	2.192E+1
-2.741E-1	9.742E+0	2.222E+1
-2.692E-1	9.709E+0	2.205E+1
-2.708E-1	9.686E+0	2.214E+1
-2.773E-1	9.816E+0	2.215E+1
-2.773E-1	9.738E+0	2.207E+1
-2.692E-1	9.628E+0	2.218E+1
-2.708E-1	9.618E+0	2.196E+1
-2.773E-1	9.680E+0	2.212E+1
-2.741E-1	9.800E+0	2.201E+1
-2.676E-1	9.716E+0	2.204E+1
-2.692E-1	9.797E+0	2.217E+1
-2.757E-1	9.712E+0	2.213E+1
-2.741E-1	9.664E+0	2.207E+1
-2.676E-1	9.648E+0	2.213E+1
-2.692E-1	9.735E+0	2.224E+1
-2.757E-1	9.716E+0	2.214E+1
-2.725E-1	9.764E+0	2.213E+1
-2.643E-1	9.839E+0	2.211E+1
-2.676E-1	9.826E+0	2.209E+1
-2.741E-1	9.625E+0	2.208E+1
-2.741E-1	9.771E+0	2.203E+1
-2.676E-1	9.829E+0	2.188E+1
-2.676E-1	9.803E+0	2.198E+1
-2.757E-1	9.755E+0	2.200E+1
-2.757E-1	9.813E+0	2.205E+1
-2.708E-1	9.690E+0	2.190E+1
-2.692E-1	9.628E+0	2.197E+1
-2.757E-1	9.661E+0	2.199E+1
-2.773E-1	9.696E+0	2.201E+1
-2.676E-1	9.790E+0	2.201E+1
-2.660E-1	9.547E+0	2.200E+1
-2.757E-1	9.803E+0	2.194E+1
-2.741E-1	9.683E+0	2.225E+1
-2.676E-1	9.602E+0	2.210E+1
-2.676E-1	9.719E+0	2.213E+1
-2.773E-1	9.683E+0	2.217E+1
-2.757E-1	9.839E+0	2.213E+1
-2.692E-1	9.732E+0	2.214E+1
-2.692E-1	9.742E+0	2.190E+1
-2.773E-1	9.742E+0	2.209E+1
-2.773E-1	9.635E+0	2.201E+1
-2.660E-1	9.719E+0	2.204E+1
-2.676E-1	9.871E+0	2.207E+1
-2.773E-1	9.693E+0	2.218E+1
-2.757E-1	9.768E+0	2.196E+1
-2.676E-1	9.693E+0	2.210E+1
-2.708E-1	9.683E+0	2.209E+1
-2.757E-1	9.787E+0	2.205E+1
-2.757E-1	9.680E+0	2.203E+1
-2.676E-1	9.758E+0	2.197E+1
-2.692E-1	9.651E+0	2.205E+1
-2.773E-1	9.722E+0	2.213E+1
-2.757E-1	9.761E+0	2.205E+1
-2.692E-1	9.829E+0	2.203E+1
-2.676E-1	9.592E+0	2.205E+1
-2.757E-1	9.729E+0	2.196E+1
-2.773E-1	9.797E+0	2.208E+1
-2.692E-1	9.703E+0	2.199E+1
-2.708E-1	9.787E+0	2.204E+1
-2.757E-1	9.686E+0	2.210E+1
-2.757E-1	9.777E+0	2.230E+1
-2.676E-1	9.732E+0	2.233E+1
-2.676E-1	9.696E+0	2.223E+1
-2.757E-1	9.781E+0	2.206E+1
-2.757E-1	9.537E+0	2.202E+1
-2.676E-1	9.706E+0	2.223E+1
-2.741E-1	9.777E+0	2.189E+1
-2.773E-1	9.787E+0	2.208E+1
-2.773E-1	9.686E+0	2.212E+1
-2.676E-1	9.699E+0	2.205E+1
-2.692E-1	9.635E+0	2.183E+1
-2.757E-1	9.667E+0	2.215E+1
-2.757E-1	9.703E+0	2.195E+1
-2.660E-1	9.826E+0	2.212E+1
-2.725E-1	9.589E+0	2.204E+1
-2.773E-1	9.686E+0	2.197E+1
-2.741E-1	9.800E+0	2.203E+1
-2.692E-1	9.862E+0	2.200E+1
-2.725E-1	9.631E+0	2.203E+1
-2.757E-1	9.745E+0	2.228E+1
-2.757E-1	9.777E+0	2.223E+1
-2.676E-1	9.774E+0	2.208E+1
-2.708E-1	9.651E+0	2.202E+1
-2.789E-1	9.674E+0	2.194E+1
-2.757E-1	9.696E+0	2.220E+1
-2.660E-1	9.719E+0	2.219E+1
-2.692E-1	9.657E+0	2.221E+1
-2.773E-1	9.758E+0	2.203E+1
-2.757E-1	9.664E+0	2.230E+1
-2.692E-1	9.677E+0	2.211E+1
-2.676E-1	9.891E+0	2.197E+1
-2.725E-1	9.631E+0	2.208E+1
-2.757E-1	9.716E+0	2.217E+1
-2.676E-1	9.699E+0	2.218E+1
-2.708E-1	9.849E+0	2.214E+1
-2.725E-1	9.842E+0	2.208E+1
-2.773E-1	9.651E+0	2.220E+1
-2.676E-1	9.670E+0	2.220E+1
-2.692E-1	9.690E+0	2.229E+1
-2.725E-1	9.774E+0	2.186E+1
-2.757E-1	9.751E+0	2.200E+1
-2.676E-1	9.751E+0	2.203E+1
-2.660E-1	9.670E+0	2.212E+1
-2.757E-1	9.878E+0	2.198E+1
-2.741E-1	9.638E+0	2.199E+1
-2.692E-1	9.758E+0	2.204E+1
-2.692E-1	9.725E+0	2.219E+1
-2.741E-1	9.764E+0	2.213E+1
-2.741E-1	9.755E+0	2.201E+1
-2.692E-1	9.674E+0	2.203E+1
-2.676E-1	9.699E+0	2.218E+1
-2.773E-1	9.712E+0	2.227E+1
-2.757E-1	9.742E+0	2.212E+1
-2.660E-1	9.748E+0	2.211E+1
-2.676E-1	9.661E+0	2.202E+1
-2.741E-1	9.842E+0	2.200E+1
-2.757E-1	9.764E+0	2.217E+1
-2.676E-1	9.781E+0	2.215E+1
-2.708E-1	9.651E+0	2.209E+1
-2.757E-1	9.729E+0	2.208E+1
-2.741E-1	9.716E+0	2.206E+1
-2.676E-1	9.631E+0	2.207E+1
-2.692E-1	9.667E+0	2.204E+1
-2.773E-1	9.836E+0	2.196E+1
-2.757E-1	9.719E+0	2.217E+1
-2.676E-1	9.589E+0	2.226E+1
-2.708E-1	9.881E+0	2.214E+1
-2.757E-1	9.686E+0	2.203E+1
-2.773E-1	9.777E+0	2.229E+1
-2.692E-1	9.751E+0	2.203E+1
-2.708E-1	9.661E+0	2.213E+1
-2.757E-1	9.816E+0	2.203E+1
-2.757E-1	9.725E+0	2.224E+1
-2.676E-1	9.738E+0	2.214E+1
-2.708E-1	9.761E+0	2.199E+1
-2.757E-1	9.729E+0	2.181E+1
-2.757E-1	9.732E+0	2.208E+1
-2.676E-1	9.690E+0	2.207E+1
-2.725E-1	9.664E+0	2.224E+1
-2.757E-1	9.667E+0	2.205E+1
-2.757E-1	9.839E+0	2.218E+1
-2.676E-1	9.703E+0	2.187E+1
-2.676E-1	9.725E+0	2.205E+1
-2.773E-1	9.654E+0	2.210E+1
-2.757E-1	9.764E+0	2.221E+1
-2.725E-1	9.651E+0	2.204E+1
-2.708E-1	9.735E+0	2.215E+1
-2.773E-1	9.716E+0	2.216E+1
-2.757E-1	9.751E+0	2.220E+1
-2.660E-1	9.716E+0	2.207E+1
-2.708E-1	9.680E+0	2.215E+1
-2.757E-1	9.680E+0	2.201E+1
-2.773E-1	9.738E+0	2.213E+1
-2.676E-1	9.787E+0	2.214E+1
-2.692E-1	9.748E+0	2.199E+1
-2.773E-1	9.742E+0	2.216E+1
-2.757E-1	9.686E+0	2.223E+1
-2.692E-1	9.644E+0	2.204E+1
-2.692E-1	9.712E+0	2.206E+1
-2.773E-1	9.657E+0	2.207E+1
-2.757E-1	9.894E+0	2.198E+1
-2.692E-1	9.615E+0	2.203E+1
-2.692E-1	9.661E+0	2.203E+1
-2.773E-1	9.738E+0	2.200E+1
-2.757E-1	9.738E+0	2.203E+1
-2.692E-1	9.819E+0	2.214E+1
-2.692E-1	9.777E+0	2.208E+1
-2.773E-1	9.725E+0	2.214E+1
-2.741E-1	9.777E+0	2.204E+1
-2.676E-1	9.761E+0	2.235E+1
-2.692E-1	9.729E+0	2.201E+1
-2.773E-1	9.777E+0	2.204E+1
-2.725E-1	9.641E+0	2.197E+1
-2.676E-1	9.716E+0	2.202E+1
-2.708E-1	9.709E+0	2.196E+1
-2.773E-1	9.680E+0	2.213E+1
-2.741E-1	9.670E+0	2.208E+1
-2.692E-1	9.725E+0	2.222E+1
-2.692E-1	9.742E+0	2.210E+1
-2.741E-1	9.722E+0	2.223E+1
-2.757E-1	9.732E+0	2.231E+1
-2.692E-1	9.712E+0	2.236E+1
-2.708E-1	9.622E+0	2.227E+1
-2.773E-1	9.729E+0	2.211E+1
-2.741E-1	9.631E+0	2.208E+1
-2.708E-1	9.664E+0	2.200E+1
-2.660E-1	9.683E+0	2.203E+1
-2.773E-1	9.800E+0	2.208E+1
-2.741E-1	9.631E+0	2.202E+1
-2.676E-1	9.686E+0	2.203E+1
-2.676E-1	9.654E+0	2.209E+1
-2.757E-1	9.709E+0	2.213E+1
-2.741E-1	9.635E+0	2.192E+1
-2.708E-1	9.696E+0	2.205E+1
-2.692E-1	9.787E+0	2.209E+1
-2.773E-1	9.712E+0	2.211E+1
-2.757E-1	9.670E+0	2.194E+1
-2.676E-1	9.768E+0	2.215E+1
-2.708E-1	9.615E+0	2.211E+1
-2.757E-1	9.609E+0	2.201E+1
-2.757E-1	9.661E+0	2.219E+1
-2.660E-1	9.570E+0	2.200E+1
-2.692E-1	9.810E+0	2.206E+1
-2.757E-1	9.605E+0	2.211E+1
-2.757E-1	9.758E+0	2.226E+1
-2.660E-1	9.745E+0	2.217E+1
-2.708E-1	9.725E+0	2.193E+1
-2.773E-1	9.670E+0	2.199E+1
-2.757E-1	9.735E+0	2.210E+1
-2.692E-1	9.784E+0	2.221E+1
-2.676E-1	9.703E+0	2.216E+1
-2.741E-1	9.654E+0	2.206E+1
-2.741E-1	9.716E+0	2.219E+1
-2.676E-1	9.761E+0	2.202E+1
-2.692E-1	9.758E+0	2.211E+1
-2.757E-1	9.560E+0	2.206E+1
-2.741E-1	9.777E+0	2.195E+1
-2.676E-1	9.829E+0	2.218E+1
-2.692E-1	9.842E+0	2.216E+1
-2.757E-1	9.722E+0	2.211E+1
-2.725E-1	9.674E+0	2.214E+1
-2.692E-1	9.813E+0	2.216E+1
-2.676E-1	9.541E+0	2.207E+1
-2.773E-1	9.810E+0	2.209E+1
-2.757E-1	9.557E+0	2.207E+1
-2.708E-1	9.771E+0	2.202E+1
-2.692E-1	9.622E+0	2.202E+1
-2.757E-1	9.764E+0	2.202E+1
-2.741E-1	9.622E+0	2.200E+1
-2.660E-1	9.787E+0	2.208E+1
-2.692E-1	9.622E+0	2.203E+1
-2.757E-1	9.625E+0	2.199E+1
-2.725E-1	9.602E+0	2.193E+1
-2.660E-1	9.777E+0	2.220E+1
-2.660E-1	9.722E+0	2.227E+1
-2.757E-1	9.832E+0	2.196E+1
-2.773E-1	9.878E+0	2.188E+1
-2.708E-1	9.816E+0	2.225E+1
-2.692E-1	9.784E+0	2.215E+1
-2.741E-1	9.758E+0	2.197E+1
-2.757E-1	9.784E+0	2.202E+1
-2.676E-1	9.631E+0	2.196E+1
-2.725E-1	9.764E+0	2.205E+1
-2.757E-1	9.823E+0	2.238E+1
-2.725E-1	9.703E+0	2.221E+1
-2.660E-1	9.680E+0	2.232E+1
-2.708E-1	9.703E+0	2.206E+1
-2.773E-1	9.735E+0	2.212E+1
-2.757E-1	9.751E+0	2.200E+1
-2.676E-1	9.784E+0	2.221E+1
-2.692E-1	9.686E+0	2.195E+1
-2.773E-1	9.648E+0	2.198E+1
-2.757E-1	9.774E+0	2.198E+1
-2.676E-1	9.742E+0	2.213E+1
-2.692E-1	9.790E+0	2.202E+1
-2.741E-1	9.716E+0	2.197E+1
-2.725E-1	9.761E+0	2.209E+1
-2.676E-1	9.732E+0	2.195E+1
-2.676E-1	9.654E+0	2.213E+1
-2.773E-1	9.628E+0	2.219E+1
-2.789E-1	9.764E+0	2.216E+1
-2.676E-1	9.800E+0	2.221E+1
-2.708E-1	9.686E+0	2.222E+1
-2.757E-1	9.625E+0	2.193E+1
-2.757E-1	9.829E+0	2.219E+1
-2.676E-1	9.677E+0	2.220E+1
-2.692E-1	9.735E+0	2.220E+1
-2.741E-1	9.644E+0	2.215E+1
-2.725E-1	9.599E+0	2.215E+1
-2.708E-1	9.761E+0	2.200E+1
-2.676E-1	9.771E+0	2.224E+1
-2.773E-1	9.771E+0	2.195E+1
-2.741E-1	9.699E+0	2.212E+1
-2.676E-1	9.800E+0	2.228E+1
-2.643E-1	9.573E+0	2.218E+1
-2.773E-1	9.823E+0	2.207E+1
-2.741E-1	9.829E+0	2.215E+1
-2.676E-1	9.725E+0	2.214E+1
-2.660E-1	9.735E+0	2.202E+1
-2.773E-1	9.742E+0	2.189E+1
-2.757E-1	9.807E+0	2.225E+1
-2.692E-1	9.703E+0	2.209E+1
-2.676E-1	9.790E+0	2.204E+1
-2.741E-1	9.615E+0	2.203E+1
-2.773E-1	9.751E+0	2.234E+1
-2.676E-1	9.725E+0	2.201E+1
-2.725E-1	9.768E+0	2.224E+1
-2.757E-1	9.696E+0	2.210E+1
-2.741E-1	9.719E+0	2.212E+1
-2.676E-1	9.891E+0	2.196E+1
-2.692E-1	9.709E+0	2.203E+1
-2.741E-1	9.696E+0	2.214E+1
-2.757E-1	9.768E+0	2.222E+1
-2.692E-1	9.732E+0	2.220E+1
-2.725E-1	9.699E+0	2.201E+1
-2.757E-1	9.764E+0	2.210E+1
-2.741E-1	9.755E+0	2.205E+1
-2.660E-1	9.787E+0	2.204E+1
-2.692E-1	9.761E+0	2.208E+1
-2.757E-1	9.764E+0	2.204E+1
-2.757E-1	9.768E+0	2.229E+1
-2.692E-1	9.732E+0	2.216E+1
-2.676E-1	9.586E+0	2.209E+1
-2.757E-1	9.690E+0	2.214E+1
-2.725E-1	9.664E+0	2.210E+1
-2.660E-1	9.784E+0	2.220E+1
-2.708E-1	9.654E+0	2.197E+1
-2.757E-1	9.745E+0	2.210E+1
-2.773E-1	9.716E+0	2.231E+1
-2.676E-1	9.732E+0	2.220E+1
-2.708E-1	9.693E+0	2.227E+1
-2.773E-1	9.777E+0	2.194E+1
-2.757E-1	9.729E+0	2.205E+1
-2.676E-1	9.735E+0	2.210E+1
-2.708E-1	9.706E+0	2.224E+1
-2.741E-1	9.722E+0	2.195E+1
-2.757E-1	9.790E+0	2.224E+1
-2.676E-1	9.735E+0	2.210E+1
-2.708E-1	9.683E+0	2.227E+1
-2.773E-1	9.670E+0	2.217E+1
-2.725E-1	9.742E+0	2.208E+1
-2.692E-1	9.748E+0	2.203E+1
-2.676E-1	9.725E+0	2.222E+1
-2.757E-1	9.667E+0	2.205E+1
-2.757E-1	9.725E+0	2.213E+1
-2.692E-1	9.794E+0	2.213E+1
-2.692E-1	9.875E+0	2.196E+1
-2.773E-1	9.774E+0	2.215E+1
-2.741E-1	9.709E+0	2.209E+1
-2.676E-1	9.703E+0	2.230E+1
-2.660E-1	9.612E+0	2.208E+1
-2.773E-1	9.638E+0	2.202E+1
-2.725E-1	9.670E+0	2.227E+1
-2.676E-1	9.722E+0	2.197E+1
-2.676E-1	9.589E+0	2.221E+1
-2.757E-1	9.719E+0	2.210E+1
-2.757E-1	9.797E+0	2.217E+1
-2.676E-1	9.716E+0	2.220E+1
-2.692E-1	9.748E+0	2.204E+1
-2.773E-1	9.709E+0	2.204E+1
-2.741E-1	9.800E+0	2.226E+1
-2.660E-1	9.696E+0	2.200E+1
-2.676E-1	9.777E+0	2.207E+1
-2.773E-1	9.823E+0	2.207E+1
-2.757E-1	9.771E+0	2.208E+1
-2.676E-1	9.832E+0	2.225E+1
-2.692E-1	9.716E+0	2.208E+1
-2.757E-1	9.813E+0	2.222E+1
-2.741E-1	9.807E+0	2.214E+1
-2.692E-1	9.719E+0	2.220E+1
-2.692E-1	9.745E+0	2.192E+1
-2.725E-1	9.725E+0	2.205E+1
-2.773E-1	9.664E+0	2.224E+1
-2.692E-1	9.745E+0	2.195E+1
-2.692E-1	9.706E+0	2.201E+1
-2.757E-1	9.635E+0	2.220E+1
-2.741E-1	9.706E+0	2.208E+1
-2.643E-1	9.797E+0	2.208E+1
-2.725E-1	9.716E+0	2.195E+1
-2.773E-1	9.813E+0	2.221E+1
-2.773E-1	9.755E+0	2.200E+1
-2.692E-1	9.790E+0	2.217E+1
-2.708E-1	9.729E+0	2.204E+1
-2.757E-1	9.797E+0	2.214E+1
-2.741E-1	9.745E+0	2.205E+1
-2.692E-1	9.725E+0	2.199E+1
-2.692E-1	9.745E+0	2.217E+1
-2.741E-1	9.699E+0	2.203E+1
-2.741E-1	9.745E+0	2.226E+1
-2.676E-1	9.774E+0	2.214E+1
-2.692E-1	9.852E+0	2.216E+1
-2.757E-1	9.706E+0	2.196E+1
-2.741E-1	9.699E+0	2.223E+1
-2.692E-1	9.674E+0	2.207E+1
-2.692E-1	9.742E+0	2.209E+1
-2.741E-1	9.797E+0	2.206E+1
-2.725E-1	9.674E+0	2.219E+1
-2.660E-1	9.800E+0	2.209E+1
-2.692E-1	9.674E+0	2.210E+1
-2.741E-1	9.797E+0	2.220E+1
-2.757E-1	9.755E+0	2.219E+1
-2.676E-1	9.677E+0	2.208E+1
-2.676E-1	9.657E+0	2.222E+1
-2.741E-1	9.777E+0	2.218E+1
-2.725E-1	9.641E+0	2.210E+1
-2.692E-1	9.696E+0	2.223E+1
-2.676E-1	9.651E+0	2.223E+1
-2.757E-1	9.884E+0	2.201E+1
-2.725E-1	9.722E+0	2.218E+1
-2.692E-1	9.787E+0	2.221E+1
-2.708E-1	9.722E+0	2.199E+1
-2.773E-1	9.524E+0	2.206E+1
-2.708E-1	9.644E+0	2.198E+1
-2.676E-1	9.703E+0	2.217E+1
-2.660E-1	9.768E+0	2.201E+1
-2.725E-1	9.784E+0	2.203E+1
-2.757E-1	9.807E+0	2.221E+1
-2.708E-1	9.738E+0	2.202E+1
-2.725E-1	9.832E+0	2.215E+1
-2.773E-1	9.644E+0	2.205E+1
-2.773E-1	9.748E+0	2.215E+1
-2.692E-1	9.777E+0	2.227E+1
-2.692E-1	9.748E+0	2.209E+1
-2.757E-1	9.661E+0	2.212E+1
-2.757E-1	9.677E+0	2.209E+1
-2.676E-1	9.781E+0	2.215E+1
-2.676E-1	9.628E+0	2.215E+1
-2.757E-1	9.732E+0	2.200E+1
-2.757E-1	9.641E+0	2.225E+1
-2.676E-1	9.855E+0	2.201E+1
-2.692E-1	9.839E+0	2.220E+1
-2.757E-1	9.787E+0	2.207E+1
-2.757E-1	9.748E+0	2.207E+1
-2.676E-1	9.735E+0	2.209E+1
-2.676E-1	9.631E+0	2.197E+1
-2.757E-1	9.719E+0	2.213E+1
-2.757E-1	9.693E+0	2.215E+1
-2.676E-1	9.758E+0	2.212E+1
-2.676E-1	9.781E+0	2.207E+1
-2.773E-1	9.758E+0	2.221E+1
-2.757E-1	9.755E+0	2.221E+1
-2.660E-1	9.832E+0	2.214E+1
-2.692E-1	9.745E+0	2.201E+1
-2.741E-1	9.758E+0	2.215E+1
-2.757E-1	9.661E+0	2.204E+1
-2.660E-1	9.609E+0	2.219E+1
-2.676E-1	9.719E+0	2.212E+1
-2.741E-1	9.693E+0	2.196E+1
-2.741E-1	9.755E+0	2.216E+1
-2.676E-1	9.579E+0	2.226E+1
-2.708E-1	9.664E+0	2.208E+1
-2.741E-1	9.696E+0	2.210E+1
-2.773E-1	9.612E+0	2.220E+1
-2.692E-1	9.738E+0	2.192E+1
-2.676E-1	9.784E+0	2.200E+1
-2.757E-1	9.696E+0	2.220E+1
-2.757E-1	9.819E+0	2.216E+1
-2.676E-1	9.842E+0	2.219E+1
-2.692E-1	9.738E+0	2.206E+1
-2.741E-1	9.832E+0	2.212E+1
-2.773E-1	9.742E+0	2.202E+1
-2.660E-1	9.725E+0	2.197E+1
-2.692E-1	9.761E+0	2.208E+1
-2.757E-1	9.644E+0	2.204E+1
-2.757E-1	9.751E+0	2.223E+1
-2.692E-1	9.751E+0	2.209E+1
-2.692E-1	9.771E+0	2.212E+1
-2.773E-1	9.849E+0	2.193E+1
-2.741E-1	9.722E+0	2.197E+1
-2.676E-1	9.667E+0	2.209E+1
-2.692E-1	9.602E+0	2.199E+1
-2.757E-1	9.631E+0	2.208E+1
-2.725E-1	9.674E+0	2.227E+1
-2.660E-1	9.722E+0	2.194E+1
-2.676E-1	9.742E+0	2.196E+1
-2.741E-1	9.842E+0	2.207E+1
-2.789E-1	9.631E+0	2.219E+1
-2.660E-1	9.807E+0	2.198E+1
-2.676E-1	9.712E+0	2.209E+1
-2.725E-1	9.716E+0	2.217E+1
-2.741E-1	9.722E+0	2.210E+1
-2.676E-1	9.631E+0	2.211E+1
-2.692E-1	9.768E+0	2.211E+1
-2.725E-1	9.648E+0	2.206E+1
-2.741E-1	9.664E+0	2.225E+1
-2.660E-1	9.674E+0	2.203E+1
-2.692E-1	9.560E+0	2.179E+1
-2.741E-1	9.729E+0	2.207E+1
-2.757E-1	9.693E+0	2.203E+1
-2.660E-1	9.742E+0	2.217E+1
-2.708E-1	9.774E+0	2.210E+1
-2.757E-1	9.719E+0	2.189E+1
-2.757E-1	9.686E+0	2.222E+1
-2.660E-1	9.794E+0	2.230E+1
-2.708E-1	9.742E+0	2.195E+1
-2.757E-1	9.738E+0	2.225E+1
-2.692E-1	9.735E+0	2.216E+1
-2.692E-1	9.725E+0	2.211E+1
-2.708E-1	9.803E+0	2.201E+1
-2.741E-1	9.712E+0	2.210E+1
-2.757E-1	9.777E+0	2.232E+1
-2.676E-1	9.709E+0	2.229E+1
-2.692E-1	9.729E+0	2.185E+1
-2.741E-1	9.683E+0	2.206E+1
-2.741E-1	9.735E+0	2.220E+1
-2.660E-1	9.712E+0	2.208E+1
-2.643E-1	9.832E+0	2.210E+1
-2.757E-1	9.683E+0	2.221E+1
-2.741E-1	9.748E+0	2.201E+1
-2.676E-1	9.842E+0	2.216E+1
-2.708E-1	9.732E+0	2.213E+1
-2.757E-1	9.686E+0	2.201E+1
-2.741E-1	9.800E+0	2.208E+1
-2.692E-1	9.807E+0	2.207E+1
-2.676E-1	9.738E+0	2.238E+1
-2.725E-1	9.638E+0	2.204E+1
-2.741E-1	9.677E+0	2.208E+1
-2.676E-1	9.813E+0	2.210E+1
-2.692E-1	9.628E+0	2.206E+1
-2.741E-1	9.729E+0	2.199E+1
-2.757E-1	9.683E+0	2.212E+1
-2.676E-1	9.748E+0	2.211E+1
-2.708E-1	9.781E+0	2.210E+1
-2.741E-1	9.758E+0	2.198E+1
-2.757E-1	9.583E+0	2.217E+1
-2.676E-1	9.761E+0	2.214E+1
-2.676E-1	9.667E+0	2.216E+1
-2.757E-1	9.537E+0	2.206E+1
-2.789E-1	9.651E+0	2.217E+1
-2.676E-1	9.745E+0	2.214E+1
-2.708E-1	9.709E+0	2.218E+1
-2.741E-1	9.735E+0	2.217E+1
-2.757E-1	9.735E+0	2.220E+1
-2.676E-1	9.670E+0	2.212E+1
-2.676E-1	9.693E+0	2.214E+1
-2.773E-1	9.826E+0	2.212E+1
-2.741E-1	9.797E+0	2.203E+1
-2.692E-1	9.761E+0	2.220E+1
-2.708E-1	9.839E+0	2.216E+1
-2.757E-1	9.755E+0	2.226E+1
-2.741E-1	9.657E+0	2.209E+1
-2.692E-1	9.732E+0	2.217E+1
-2.692E-1	9.686E+0	2.207E+1
-2.757E-1	9.777E+0	2.207E+1
-2.741E-1	9.631E+0	2.216E+1
-2.676E-1	9.690E+0	2.217E+1
-2.692E-1	9.664E+0	2.215E+1
-2.757E-1	9.797E+0	2.207E+1
-2.725E-1	9.719E+0	2.200E+1
-2.708E-1	9.570E+0	2.206E+1
-2.660E-1	9.686E+0	2.218E+1
-2.757E-1	9.703E+0	2.195E+1
-2.741E-1	9.794E+0	2.216E+1
-2.660E-1	9.813E+0	2.211E+1
-2.708E-1	9.618E+0	2.217E+1
-2.741E-1	9.722E+0	2.219E+1
-2.725E-1	9.674E+0	2.210E+1
-2.676E-1	9.680E+0	2.202E+1
-2.676E-1	9.761E+0	2.216E+1
-2.773E-1	9.703E+0	2.201E+1
-2.757E-1	9.768E+0	2.204E+1
-2.692E-1	9.683E+0	2.219E+1
-2.676E-1	9.751E+0	2.205E+1
-2.757E-1	9.703E+0	2.218E+1
-2.757E-1	9.686E+0	2.192E+1
-2.660E-1	9.641E+0	2.221E+1
-2.692E-1	9.651E+0	2.197E+1
-2.741E-1	9.787E+0	2.200E+1
-2.741E-1	9.693E+0	2.200E+1
-2.676E-1	9.683E+0	2.215E+1
-2.692E-1	9.693E+0	2.212E+1
-2.757E-1	9.670E+0	2.228E+1
-2.757E-1	9.699E+0	2.208E+1
-2.660E-1	9.706E+0	2.203E+1
-2.676E-1	9.596E+0	2.209E+1
-2.741E-1	9.683E+0	2.189E+1
-2.757E-1	9.677E+0	2.208E+1
-2.692E-1	9.807E+0	2.210E+1
-2.676E-1	9.680E+0	2.214E+1
-2.773E-1	9.683E+0	2.221E+1
-2.757E-1	9.674E+0	2.206E+1
-2.660E-1	9.712E+0	2.209E+1
-2.660E-1	9.677E+0	2.237E+1
-2.741E-1	9.764E+0	2.208E+1
-2.757E-1	9.719E+0	2.207E+1
-2.676E-1	9.810E+0	2.218E+1
-2.660E-1	9.784E+0	2.181E+1
-2.741E-1	9.680E+0	2.201E+1
-2.725E-1	9.819E+0	2.218E+1
-2.676E-1	9.751E+0	2.212E+1
-2.692E-1	9.829E+0	2.212E+1
-2.773E-1	9.648E+0	2.201E+1
-2.725E-1	9.693E+0	2.209E+1
-2.643E-1	9.816E+0	2.202E+1
-2.676E-1	9.784E+0	2.216E+1
-2.741E-1	9.674E+0	2.211E+1
-2.773E-1	9.758E+0	2.226E+1
-2.676E-1	9.729E+0	2.206E+1
-2.725E-1	9.716E+0	2.212E+1
-2.757E-1	9.764E+0	2.207E+1
-2.741E-1	9.635E+0	2.225E+1
-2.676E-1	9.826E+0	2.207E+1
-2.725E-1	9.755E+0	2.208E+1
-2.773E-1	9.677E+0	2.221E+1
-2.741E-1	9.794E+0	2.198E+1
-2.692E-1	9.881E+0	2.198E+1
-2.676E-1	9.703E+0	2.209E+1
-2.741E-1	9.716E+0	2.210E+1
-2.757E-1	9.742E+0	2.214E+1
-2.692E-1	9.712E+0	2.217E+1
-2.676E-1	9.683E+0	2.209E+1
-2.741E-1	9.648E+0	2.195E+1
-2.757E-1	9.719E+0	2.205E+1
-2.660E-1	9.764E+0	2.212E+1
-2.692E-1	9.774E+0	2.222E+1
-2.757E-1	9.758E+0	2.220E+1
-2.725E-1	9.696E+0	2.211E+1
-2.660E-1	9.774E+0	2.201E+1
-2.676E-1	9.729E+0	2.211E+1
-2.757E-1	9.677E+0	2.218E+1
-2.741E-1	9.716E+0	2.204E+1
-2.660E-1	9.725E+0	2.223E+1
-2.692E-1	9.761E+0	2.218E+1
-2.757E-1	9.667E+0	2.216E+1
-2.708E-1	9.742E+0	2.197E+1
-2.676E-1	9.725E+0	2.234E+1
-2.676E-1	9.751E+0	2.202E+1
-2.757E-1	9.553E+0	2.199E+1
-2.757E-1	9.722E+0	2.207E+1
-2.692E-1	9.755E+0	2.223E+1
-2.676E-1	9.800E+0	2.213E+1
-2.757E-1	9.784E+0	2.220E+1
-2.725E-1	9.680E+0	2.189E+1
-2.676E-1	9.781E+0	2.202E+1
-2.676E-1	9.768E+0	2.204E+1
-2.741E-1	9.661E+0	2.205E+1
-2.725E-1	9.751E+0	2.206E+1
-2.660E-1	9.725E+0	2.213E+1
-2.692E-1	9.680E+0	2.217E+1
-2.725E-1	9.784E+0	2.220E+1
-2.741E-1	9.787E+0	2.206E+1
-2.692E-1	9.761E+0	2.222E+1
-2.692E-1	9.651E+0	2.198E+1
-2.741E-1	9.703E+0	2.214E+1
-2.773E-1	9.764E+0	2.208E+1
-2.660E-1	9.732E+0	2.205E+1
-2.676E-1	9.816E+0	2.211E+1
-2.741E-1	9.735E+0	2.214E+1
-2.741E-1	9.722E+0	2.204E+1
-2.676E-1	9.832E+0	2.223E+1
-2.692E-1	9.768E+0	2.216E+1
-2.773E-1	9.686E+0	2.226E+1
-2.741E-1	9.706E+0	2.228E+1
-2.692E-1	9.664E+0	2.220E+1
-2.676E-1	9.771E+0	2.210E+1
-2.692E-1	9.661E+0	2.211E+1
-2.757E-1	9.735E+0	2.206E+1
-2.676E-1	9.725E+0	2.212E+1
-2.692E-1	9.790E+0	2.222E+1
-2.757E-1	9.797E+0	2.198E+1
-2.773E-1	9.683E+0	2.208E+1
-2.660E-1	9.693E+0	2.216E+1
-2.660E-1	9.690E+0	2.218E+1
-2.725E-1	9.628E+0	2.214E+1
-2.741E-1	9.661E+0	2.221E+1
-2.676E-1	9.693E+0	2.213E+1
-2.692E-1	9.826E+0	2.211E+1
-2.773E-1	9.748E+0	2.217E+1
-2.757E-1	9.738E+0	2.233E+1
-2.660E-1	9.648E+0	2.219E+1
-2.643E-1	9.729E+0	2.201E+1
-2.725E-1	9.674E+0	2.202E+1
-2.757E-1	9.761E+0	2.210E+1
-2.643E-1	9.690E+0	2.217E+1
-2.676E-1	9.690E+0	2.209E+1
-2.773E-1	9.755E+0	2.199E+1
-2.757E-1	9.725E+0	2.207E+1
-2.676E-1	9.755E+0	2.230E+1
-2.660E-1	9.670E+0	2.212E+1
-2.741E-1	9.716E+0	2.217E+1
-2.757E-1	9.790E+0	2.222E+1
-2.692E-1	9.836E+0	2.213E+1
-2.692E-1	9.680E+0	2.211E+1
-2.757E-1	9.742E+0	2.210E+1
-2.741E-1	9.677E+0	2.209E+1
-2.676E-1	9.722E+0	2.213E+1
-2.676E-1	9.635E+0	2.219E+1
-2.741E-1	9.677E+0	2.210E+1
-2.757E-1	9.638E+0	2.230E+1
-2.676E-1	9.768E+0	2.199E+1
-2.708E-1	9.738E+0	2.215E+1
-2.741E-1	9.858E+0	2.206E+1
-2.757E-1	9.716E+0	2.216E+1
-2.676E-1	9.670E+0	2.222E+1
-2.692E-1	9.699E+0	2.219E+1
-2.757E-1	9.800E+0	2.235E+1
-2.725E-1	9.751E+0	2.225E+1
-2.692E-1	9.764E+0	2.220E+1
-2.676E-1	9.813E+0	2.219E+1
-2.741E-1	9.583E+0	2.205E+1
-2.757E-1	9.761E+0	2.219E+1
-2.660E-1	9.677E+0	2.234E+1
-2.676E-1	9.709E+0	2.200E+1
-2.725E-1	9.849E+0	2.216E+1
-2.725E-1	9.761E+0	2.213E+1
-2.708E-1	9.674E+0	2.220E+1
-2.660E-1	9.758E+0	2.232E+1
-2.741E-1	9.810E+0	2.220E+1
-2.741E-1	9.738E+0	2.218E+1
-2.676E-1	9.738E+0	2.224E+1
-2.708E-1	9.729E+0	2.219E+1
-2.741E-1	9.654E+0	2.225E+1
-2.757E-1	9.774E+0	2.220E+1
-2.660E-1	9.790E+0	2.221E+1
-2.676E-1	9.735E+0	2.220E+1
-2.757E-1	9.686E+0	2.197E+1
-2.741E-1	9.709E+0	2.210E+1
-2.660E-1	9.699E+0	2.210E+1
-2.676E-1	9.644E+0	2.197E+1
-2.725E-1	9.742E+0	2.207E+1
-2.725E-1	9.842E+0	2.229E+1
-2.676E-1	9.729E+0	2.203E+1
-2.692E-1	9.758E+0	2.206E+1
-2.741E-1	9.661E+0	2.221E+1
-2.741E-1	9.674E+0	2.187E+1
-2.676E-1	9.777E+0	2.210E+1
-2.692E-1	9.625E+0	2.201E+1
-2.757E-1	9.566E+0	2.208E+1
-2.757E-1	9.674E+0	2.228E+1
-2.676E-1	9.800E+0	2.219E+1
-2.660E-1	9.732E+0	2.208E+1
-2.741E-1	9.738E+0	2.199E+1
-2.725E-1	9.693E+0	2.223E+1
-2.660E-1	9.706E+0	2.204E+1
-2.676E-1	9.703E+0	2.219E+1
-2.725E-1	9.748E+0	2.199E+1
-2.741E-1	9.703E+0	2.223E+1
-2.660E-1	9.807E+0	2.203E+1
-2.660E-1	9.751E+0	2.228E+1
-2.757E-1	9.781E+0	2.194E+1
-2.741E-1	9.758E+0	2.227E+1
-2.660E-1	9.735E+0	2.214E+1
-2.643E-1	9.709E+0	2.202E+1
-2.757E-1	9.628E+0	2.205E+1
-2.741E-1	9.732E+0	2.222E+1
-2.676E-1	9.816E+0	2.212E+1
-2.676E-1	9.596E+0	2.215E+1
-2.757E-1	9.661E+0	2.207E+1
-2.741E-1	9.722E+0	2.232E+1
-2.660E-1	9.745E+0	2.209E+1
-2.676E-1	9.699E+0	2.206E+1
-2.741E-1	9.729E+0	2.218E+1
-2.725E-1	9.742E+0	2.202E+1
-2.692E-1	9.738E+0	2.214E+1
-2.676E-1	9.803E+0	2.226E+1
-2.741E-1	9.849E+0	2.207E+1
-2.725E-1	9.657E+0	2.224E+1
-2.676E-1	9.664E+0	2.214E+1
-2.676E-1	9.664E+0	2.199E+1
-2.757E-1	9.725E+0	2.211E+1
-2.741E-1	9.807E+0	2.196E+1
-2.643E-1	9.690E+0	2.213E+1
-2.660E-1	9.771E+0	2.197E+1
-2.757E-1	9.699E+0	2.200E+1
-2.757E-1	9.719E+0	2.219E+1
-2.676E-1	9.832E+0	2.213E+1
-2.725E-1	9.638E+0	2.197E+1
-2.757E-1	9.751E+0	2.223E+1
-2.773E-1	9.738E+0	2.204E+1
-2.676E-1	9.764E+0	2.211E+1
-2.660E-1	9.758E+0	2.221E+1
-2.741E-1	9.654E+0	2.205E+1
-2.741E-1	9.735E+0	2.207E+1
-2.676E-1	9.654E+0	2.202E+1
-2.676E-1	9.842E+0	2.211E+1
-2.757E-1	9.810E+0	2.202E+1
-2.725E-1	9.615E+0	2.212E+1
-2.660E-1	9.774E+0	2.203E+1
-2.676E-1	9.635E+0	2.222E+1
-2.741E-1	9.855E+0	2.225E+1
-2.725E-1	9.845E+0	2.215E+1
-2.660E-1	9.832E+0	2.218E+1
-2.708E-1	9.651E+0	2.217E+1
-2.725E-1	9.761E+0	2.199E+1
-2.708E-1	9.797E+0	2.210E+1
-2.692E-1	9.800E+0	2.217E+1
-2.676E-1	9.735E+0	2.206E+1
-2.725E-1	9.686E+0	2.196E+1
-2.725E-1	9.764E+0	2.212E+1
-2.676E-1	9.748E+0	2.218E+1
-2.660E-1	9.748E+0	2.220E+1
-2.725E-1	9.690E+0	2.211E+1
-2.725E-1	9.751E+0	2.203E+1
-2.676E-1	9.845E+0	2.215E+1
-2.660E-1	9.641E+0	2.218E+1
-2.757E-1	9.686E+0	2.210E+1
-2.708E-1	9.683E+0	2.222E+1
-2.643E-1	9.803E+0	2.196E+1
-2.660E-1	9.680E+0	2.210E+1
-2.773E-1	9.680E+0	2.195E+1
-2.773E-1	9.768E+0	2.209E+1
-2.676E-1	9.790E+0	2.221E+1
-2.676E-1	9.729E+0	2.221E+1
-2.773E-1	9.768E+0	2.192E+1
-2.725E-1	9.641E+0	2.195E+1
-2.676E-1	9.738E+0	2.232E+1
-2.660E-1	9.664E+0	2.214E+1
-2.741E-1	9.787E+0	2.204E+1
-2.725E-1	9.699E+0	2.207E+1
-2.692E-1	9.661E+0	2.216E+1
-2.676E-1	9.638E+0	2.217E+1
-2.725E-1	9.729E+0	2.217E+1
-2.725E-1	9.709E+0	2.199E+1
-2.660E-1	9.693E+0	2.211E+1
-2.692E-1	9.836E+0	2.212E+1
-2.757E-1	9.745E+0	2.221E+1
-2.757E-1	9.800E+0	2.228E+1
-2.660E-1	9.748E+0	2.218E+1
-2.660E-1	9.631E+0	2.216E+1
-2.741E-1	9.699E+0	2.224E+1
-2.741E-1	9.738E+0	2.217E+1
-2.660E-1	9.719E+0	2.210E+1
-2.692E-1	9.748E+0	2.211E+1
-2.741E-1	9.725E+0	2.193E+1
-2.741E-1	9.774E+0	2.225E+1
-2.676E-1	9.638E+0	2.223E+1
-2.692E-1	9.729E+0	2.218E+1
-2.757E-1	9.667E+0	2.209E+1
-2.741E-1	9.771E+0	2.211E+1
-2.676E-1	9.738E+0	2.208E+1
-2.676E-1	9.654E+0	2.233E+1
-2.773E-1	9.657E+0	2.209E+1
-2.725E-1	9.768E+0	2.210E+1
-2.676E-1	9.755E+0	2.214E+1
-2.692E-1	9.722E+0	2.222E+1
-2.757E-1	9.764E+0	2.199E+1
-2.773E-1	9.722E+0	2.207E+1
-2.660E-1	9.755E+0	2.208E+1
-2.676E-1	9.693E+0	2.218E+1
-2.757E-1	9.686E+0	2.224E+1
-2.741E-1	9.686E+0	2.187E+1
-2.660E-1	9.719E+0	2.194E+1
-2.692E-1	9.680E+0	2.218E+1
-2.741E-1	9.670E+0	2.209E+1
-2.757E-1	9.781E+0	2.226E+1
-2.676E-1	9.667E+0	2.209E+1
-2.676E-1	9.771E+0	2.209E+1
-2.757E-1	9.774E+0	2.196E+1
-2.773E-1	9.677E+0	2.208E+1
-2.676E-1	9.706E+0	2.202E+1
-2.676E-1	9.787E+0	2.194E+1
-2.741E-1	9.699E+0	2.229E+1
-2.757E-1	9.868E+0	2.208E+1
-2.676E-1	9.836E+0	2.221E+1
-2.692E-1	9.803E+0	2.203E+1
-2.757E-1	9.784E+0	2.218E+1
-2.741E-1	9.784E+0	2.200E+1
-2.660E-1	9.774E+0	2.220E+1
-2.660E-1	9.745E+0	2.213E+1
-2.725E-1	9.696E+0	2.215E+1
-2.708E-1	9.677E+0	2.196E+1
-2.676E-1	9.774E+0	2.210E+1
-2.676E-1	9.716E+0	2.222E+1
-2.741E-1	9.674E+0	2.226E+1
-2.741E-1	9.738E+0	2.208E+1
-2.676E-1	9.690E+0	2.208E+1
-2.676E-1	9.674E+0	2.221E+1
-2.757E-1	9.751E+0	2.211E+1
-2.676E-1	9.699E+0	2.193E+1
-2.676E-1	9.807E+0	2.212E+1
-2.692E-1	9.664E+0	2.204E+1
-2.757E-1	9.573E+0	2.231E+1
-2.741E-1	9.725E+0	2.221E+1
-2.660E-1	9.836E+0	2.205E+1
-2.676E-1	9.803E+0	2.217E+1
-2.741E-1	9.693E+0	2.211E+1
-2.757E-1	9.712E+0	2.223E+1
-2.643E-1	9.845E+0	2.196E+1
-2.676E-1	9.758E+0	2.192E+1
-2.773E-1	9.735E+0	2.219E+1
-2.757E-1	9.832E+0	2.219E+1
-2.676E-1	9.680E+0	2.217E+1
-2.708E-1	9.709E+0	2.224E+1
-2.741E-1	9.615E+0	2.208E+1
-2.725E-1	9.745E+0	2.223E+1
-2.660E-1	9.706E+0	2.216E+1
-2.676E-1	9.751E+0	2.214E+1
-2.741E-1	9.719E+0	2.224E+1
-2.741E-1	9.725E+0	2.221E+1
-2.692E-1	9.745E+0	2.205E+1
-2.643E-1	9.839E+0	2.220E+1
-2.741E-1	9.654E+0	2.204E+1
-2.757E-1	9.868E+0	2.227E+1
-2.660E-1	9.680E+0	2.208E+1
-2.676E-1	9.631E+0	2.213E+1
-2.757E-1	9.657E+0	2.211E+1
-2.708E-1	9.816E+0	2.209E+1
-2.660E-1	9.810E+0	2.219E+1
-2.660E-1	9.755E+0	2.224E+1
-2.741E-1	9.738E+0	2.206E+1
-2.741E-1	9.751E+0	2.212E+1
-2.692E-1	9.719E+0	2.218E+1
-2.660E-1	9.680E+0	2.216E+1
-2.741E-1	9.628E+0	2.224E+1
-2.741E-1	9.787E+0	2.209E+1
-2.660E-1	9.605E+0	2.235E+1
-2.676E-1	9.641E+0	2.230E+1
-2.725E-1	9.832E+0	2.193E+1
-2.773E-1	9.813E+0	2.215E+1
-2.692E-1	9.693E+0	2.232E+1
-2.676E-1	9.829E+0	2.228E+1
-2.741E-1	9.774E+0	2.214E+1
-2.708E-1	9.631E+0	2.206E+1
-2.676E-1	9.722E+0	2.224E+1
-2.660E-1	9.868E+0	2.233E+1
-2.741E-1	9.755E+0	2.199E+1
-2.741E-1	9.748E+0	2.232E+1
-2.627E-1	9.738E+0	2.202E+1
-2.676E-1	9.729E+0	2.219E+1
-2.725E-1	9.787E+0	2.217E+1
-2.725E-1	9.683E+0	2.204E+1
-2.676E-1	9.644E+0	2.212E+1
-2.660E-1	9.638E+0	2.213E+1
-2.725E-1	9.683E+0	2.217E+1
-2.757E-1	9.777E+0	2.197E+1
-2.676E-1	9.654E+0	2.202E+1
-2.692E-1	9.635E+0	2.204E+1
-2.725E-1	9.674E+0	2.229E+1
-2.725E-1	9.667E+0	2.224E+1
-2.660E-1	9.816E+0	2.202E+1
-2.676E-1	9.777E+0	2.221E+1
-2.741E-1	9.732E+0	2.217E+1
-2.725E-1	9.738E+0	2.216E+1
-2.692E-1	9.615E+0	2.209E+1
-2.627E-1	9.755E+0	2.204E+1
-2.757E-1	9.761E+0	2.225E+1
-2.741E-1	9.638E+0	2.209E+1
-2.692E-1	9.842E+0	2.216E+1
-2.660E-1	9.651E+0	2.214E+1
-2.741E-1	9.777E+0	2.202E+1
-2.741E-1	9.732E+0	2.217E+1
-2.643E-1	9.751E+0	2.220E+1
-2.643E-1	9.742E+0	2.206E+1
-2.757E-1	9.839E+0	2.214E+1
-2.741E-1	9.800E+0	2.225E+1
-2.660E-1	9.706E+0	2.219E+1
-2.676E-1	9.829E+0	2.228E+1
-2.741E-1	9.735E+0	2.208E+1
-2.725E-1	9.651E+0	2.223E+1
-2.660E-1	9.686E+0	2.228E+1
-2.725E-1	9.742E+0	2.205E+1
-2.741E-1	9.839E+0	2.239E+1
-2.725E-1	9.748E+0	2.211E+1
-2.627E-1	9.755E+0	2.207E+1
-2.660E-1	9.800E+0	2.202E+1
-2.757E-1	9.677E+0	2.208E+1
-2.725E-1	9.661E+0	2.209E+1
-2.643E-1	9.605E+0	2.226E+1
-2.676E-1	9.729E+0	2.205E+1
-2.725E-1	9.784E+0	2.229E+1
-2.692E-1	9.596E+0	2.216E+1
-2.643E-1	9.644E+0	2.218E+1
-2.643E-1	9.732E+0	2.198E+1
-2.757E-1	9.774E+0	2.214E+1
-2.741E-1	9.719E+0	2.192E+1
-2.660E-1	9.755E+0	2.233E+1
-2.643E-1	9.839E+0	2.206E+1
-2.741E-1	9.703E+0	2.207E+1
-2.741E-1	9.855E+0	2.213E+1
-2.660E-1	9.751E+0	2.205E+1
-2.692E-1	9.677E+0	2.197E+1
-2.741E-1	9.703E+0	2.229E+1
-2.725E-1	9.800E+0	2.229E+1
-2.660E-1	9.875E+0	2.210E+1
-2.660E-1	9.605E+0	2.196E+1
-2.757E-1	9.690E+0	2.218E+1
-2.725E-1	9.842E+0	2.207E+1
-2.643E-1	9.677E+0	2.221E+1
-2.692E-1	9.719E+0	2.213E+1
-2.725E-1	9.709E+0	2.206E+1
-2.757E-1	9.670E+0	2.235E+1
-2.660E-1	9.777E+0	2.199E+1
-2.676E-1	9.781E+0	2.226E+1
-2.725E-1	9.631E+0	2.219E+1
-2.757E-1	9.674E+0	2.213E+1
-2.643E-1	9.784E+0	2.199E+1
-2.660E-1	9.690E+0	2.213E+1
-2.741E-1	9.738E+0	2.219E+1
-2.741E-1	9.735E+0	2.203E+1
-2.660E-1	9.787E+0	2.230E+1
-2.660E-1	9.781E+0	2.214E+1
-2.708E-1	9.709E+0	2.202E+1
-2.725E-1	9.803E+0	2.206E+1
-2.676E-1	9.826E+0	2.221E+1
-2.692E-1	9.667E+0	2.213E+1
-2.741E-1	9.751E+0	2.212E+1
-2.725E-1	9.677E+0	2.216E+1
-2.660E-1	9.771E+0	2.204E+1
-2.676E-1	9.615E+0	2.195E+1
-2.757E-1	9.875E+0	2.189E+1
-2.741E-1	9.768E+0	2.207E+1
-2.660E-1	9.764E+0	2.206E+1
-2.676E-1	9.693E+0	2.232E+1
-2.725E-1	9.807E+0	2.198E+1
-2.725E-1	9.738E+0	2.229E+1
-2.660E-1	9.810E+0	2.189E+1
-2.692E-1	9.729E+0	2.218E+1
-2.741E-1	9.693E+0	2.213E+1
-2.741E-1	9.764E+0	2.223E+1
-2.660E-1	9.797E+0	2.219E+1
-2.660E-1	9.706E+0	2.206E+1
-2.725E-1	9.699E+0	2.214E+1
-2.725E-1	9.764E+0	2.212E+1
-2.676E-1	9.742E+0	2.210E+1
-2.676E-1	9.858E+0	2.220E+1
-2.741E-1	9.855E+0	2.209E+1
-2.757E-1	9.823E+0	2.193E+1
-2.660E-1	9.761E+0	2.201E+1
-2.692E-1	9.807E+0	2.214E+1
-2.708E-1	9.777E+0	2.222E+1
-2.741E-1	9.661E+0	2.220E+1
-2.643E-1	9.622E+0	2.221E+1
-2.676E-1	9.758E+0	2.228E+1
-2.757E-1	9.732E+0	2.214E+1
-2.757E-1	9.716E+0	2.229E+1
-2.627E-1	9.742E+0	2.219E+1
-2.692E-1	9.742E+0	2.210E+1
-2.741E-1	9.748E+0	2.195E+1
-2.741E-1	9.742E+0	2.205E+1
-2.676E-1	9.735E+0	2.207E+1
-2.676E-1	9.813E+0	2.211E+1
-2.725E-1	9.641E+0	2.228E+1
-2.725E-1	9.774E+0	2.202E+1
-2.643E-1	9.745E+0	2.206E+1
-2.643E-1	9.768E+0	2.217E+1
-2.741E-1	9.839E+0	2.213E+1
-2.741E-1	9.712E+0	2.222E+1
-2.676E-1	9.696E+0	2.218E+1
-2.692E-1	9.790E+0	2.200E+1
-2.741E-1	9.803E+0	2.208E+1
-2.741E-1	9.836E+0	2.205E+1
-2.660E-1	9.725E+0	2.200E+1
-2.660E-1	9.722E+0	2.211E+1
-2.741E-1	9.816E+0	2.234E+1
-2.757E-1	9.716E+0	2.191E+1
-2.660E-1	9.696E+0	2.218E+1
-2.676E-1	9.777E+0	2.225E+1
-2.741E-1	9.661E+0	2.200E+1
-2.741E-1	9.781E+0	2.201E+1
-2.676E-1	9.871E+0	2.209E+1
-2.676E-1	9.829E+0	2.222E+1
-2.741E-1	9.683E+0	2.214E+1
-2.741E-1	9.768E+0	2.220E+1
-2.676E-1	9.693E+0	2.196E+1
-2.643E-1	9.696E+0	2.209E+1
-2.741E-1	9.725E+0	2.213E+1
-2.725E-1	9.722E+0	2.217E+1
-2.660E-1	9.729E+0	2.203E+1
-2.660E-1	9.670E+0	2.204E+1
-2.725E-1	9.748E+0	2.217E+1
-2.708E-1	9.794E+0	2.226E+1
-2.660E-1	9.748E+0	2.225E+1
-2.676E-1	9.781E+0	2.220E+1
-2.741E-1	9.719E+0	2.222E+1
-2.708E-1	9.729E+0	2.213E+1
-2.676E-1	9.722E+0	2.218E+1
-2.676E-1	9.635E+0	2.224E+1
-2.725E-1	9.732E+0	2.209E+1
-2.741E-1	9.693E+0	2.215E+1
-2.643E-1	9.735E+0	2.209E+1
-2.643E-1	9.768E+0	2.209E+1
-2.725E-1	9.712E+0	2.203E+1
-2.725E-1	9.706E+0	2.215E+1
-2.660E-1	9.625E+0	2.208E+1
-2.676E-1	9.667E+0	2.206E+1
-2.725E-1	9.725E+0	2.216E+1
-2.741E-1	9.648E+0	2.210E+1
-2.660E-1	9.771E+0	2.222E+1
-2.660E-1	9.683E+0	2.235E+1
-2.725E-1	9.771E+0	2.219E+1
-2.708E-1	9.745E+0	2.199E+1
-2.692E-1	9.625E+0	2.215E+1
-2.692E-1	9.693E+0	2.210E+1
-2.757E-1	9.758E+0	2.204E+1
-2.757E-1	9.680E+0	2.209E+1
-2.627E-1	9.674E+0	2.220E+1
-2.692E-1	9.823E+0	2.232E+1
-2.725E-1	9.800E+0	2.203E+1
-2.725E-1	9.703E+0	2.208E+1
-2.660E-1	9.777E+0	2.209E+1
-2.660E-1	9.745E+0	2.216E+1
-2.757E-1	9.761E+0	2.203E+1
-2.708E-1	9.771E+0	2.196E+1
-2.660E-1	9.680E+0	2.208E+1
-2.676E-1	9.787E+0	2.208E+1
-2.725E-1	9.644E+0	2.228E+1
-2.741E-1	9.722E+0	2.201E+1
-2.660E-1	9.849E+0	2.215E+1
-2.676E-1	9.764E+0	2.206E+1
-2.757E-1	9.816E+0	2.215E+1
-2.725E-1	9.699E+0	2.223E+1
-2.676E-1	9.729E+0	2.223E+1
-2.676E-1	9.686E+0	2.220E+1
-2.725E-1	9.596E+0	2.222E+1
-2.741E-1	9.781E+0	2.210E+1
-2.660E-1	9.836E+0	2.201E+1
-2.660E-1	9.768E+0	2.220E+1
-2.757E-1	9.742E+0	2.235E+1
-2.708E-1	9.745E+0	2.207E+1
-2.660E-1	9.839E+0	2.214E+1
-2.660E-1	9.703E+0	2.210E+1
-2.725E-1	9.709E+0	2.212E+1
-2.741E-1	9.742E+0	2.200E+1
-2.676E-1	9.755E+0	2.217E+1
-2.676E-1	9.722E+0	2.234E+1
-2.757E-1	9.761E+0	2.214E+1
-2.741E-1	9.810E+0	2.200E+1
-2.643E-1	9.748E+0	2.206E+1
-2.660E-1	9.625E+0	2.212E+1
-2.692E-1	9.790E+0	2.236E+1
-2.725E-1	9.735E+0	2.211E+1
-2.676E-1	9.677E+0	2.220E+1
-2.676E-1	9.635E+0	2.226E+1
-2.708E-1	9.813E+0	2.215E+1
-2.741E-1	9.761E+0	2.215E+1
-2.660E-1	9.755E+0	2.227E+1
-2.676E-1	9.696E+0	2.214E+1
-2.725E-1	9.648E+0	2.232E+1
-2.741E-1	9.849E+0	2.220E+1
-2.660E-1	9.745E+0	2.207E+1
-2.627E-1	9.787E+0	2.213E+1
-2.741E-1	9.709E+0	2.226E+1
-2.741E-1	9.729E+0	2.207E+1
-2.660E-1	9.807E+0	2.220E+1
-2.660E-1	9.842E+0	2.211E+1
-2.725E-1	9.683E+0	2.195E+1
-2.741E-1	9.712E+0	2.207E+1
-2.643E-1	9.768E+0	2.210E+1
-2.627E-1	9.849E+0	2.192E+1
-2.741E-1	9.797E+0	2.233E+1
-2.725E-1	9.790E+0	2.213E+1
-2.643E-1	9.797E+0	2.219E+1
-2.660E-1	9.680E+0	2.226E+1
-2.725E-1	9.729E+0	2.220E+1
-2.725E-1	9.819E+0	2.233E+1
-2.660E-1	9.732E+0	2.228E+1
-2.627E-1	9.712E+0	2.228E+1
-2.725E-1	9.725E+0	2.231E+1
-2.741E-1	9.738E+0	2.219E+1
-2.643E-1	9.670E+0	2.206E+1
-2.676E-1	9.648E+0	2.220E+1
-2.725E-1	9.790E+0	2.223E+1
-2.757E-1	9.784E+0	2.206E+1
-2.643E-1	9.790E+0	2.229E+1
-2.643E-1	9.696E+0	2.197E+1
-2.757E-1	9.709E+0	2.221E+1
-2.757E-1	9.722E+0	2.206E+1
-2.660E-1	9.758E+0	2.218E+1
-2.660E-1	9.693E+0	2.209E+1
-2.741E-1	9.725E+0	2.211E+1
-2.741E-1	9.716E+0	2.203E+1
-2.660E-1	9.742E+0	2.215E+1
-2.676E-1	9.690E+0	2.206E+1
-2.725E-1	9.803E+0	2.215E+1
-2.757E-1	9.774E+0	2.193E+1
-2.660E-1	9.774E+0	2.207E+1
-2.660E-1	9.644E+0	2.218E+1
-2.741E-1	9.777E+0	2.199E+1
-2.741E-1	9.725E+0	2.243E+1
-2.643E-1	9.975E+0	2.217E+1
-2.676E-1	9.719E+0	2.208E+1
-2.741E-1	9.680E+0	2.205E+1
-2.725E-1	9.764E+0	2.216E+1
-2.692E-1	9.784E+0	2.217E+1
-2.692E-1	9.664E+0	2.208E+1
-2.741E-1	9.657E+0	2.207E+1
-2.708E-1	9.683E+0	2.223E+1
-2.676E-1	9.761E+0	2.221E+1
-2.660E-1	9.794E+0	2.206E+1
-2.725E-1	9.742E+0	2.210E+1
-2.741E-1	9.764E+0	2.204E+1
-2.660E-1	9.729E+0	2.232E+1
-2.643E-1	9.777E+0	2.225E+1
-2.708E-1	9.732E+0	2.206E+1
-2.741E-1	9.904E+0	2.208E+1
-2.660E-1	9.686E+0	2.216E+1
-2.676E-1	9.777E+0	2.209E+1
-2.725E-1	9.719E+0	2.194E+1
-2.708E-1	9.641E+0	2.214E+1
-2.660E-1	9.745E+0	2.221E+1
-2.676E-1	9.674E+0	2.217E+1
-2.725E-1	9.758E+0	2.196E+1
-2.725E-1	9.845E+0	2.211E+1
-2.676E-1	9.836E+0	2.216E+1
-2.660E-1	9.664E+0	2.226E+1
-2.708E-1	9.670E+0	2.219E+1
-2.741E-1	9.635E+0	2.213E+1
-2.643E-1	9.748E+0	2.216E+1
-2.660E-1	9.651E+0	2.220E+1
-2.757E-1	9.819E+0	2.206E+1
-2.725E-1	9.751E+0	2.217E+1
-2.676E-1	9.683E+0	2.223E+1
-2.660E-1	9.748E+0	2.212E+1
-2.725E-1	9.602E+0	2.208E+1
-2.741E-1	9.794E+0	2.229E+1
-2.660E-1	9.813E+0	2.204E+1
-2.676E-1	9.845E+0	2.217E+1
-2.741E-1	9.670E+0	2.209E+1
-2.741E-1	9.774E+0	2.217E+1
-2.643E-1	9.631E+0	2.200E+1
-2.660E-1	9.787E+0	2.227E+1
-2.741E-1	9.648E+0	2.218E+1
-2.725E-1	9.742E+0	2.212E+1
-2.660E-1	9.709E+0	2.221E+1
-2.660E-1	9.758E+0	2.216E+1
-2.725E-1	9.742E+0	2.209E+1
-2.725E-1	9.716E+0	2.195E+1
-2.660E-1	9.758E+0	2.201E+1
-2.660E-1	9.641E+0	2.210E+1
-2.708E-1	9.706E+0	2.226E+1
-2.741E-1	9.735E+0	2.236E+1
-2.643E-1	9.729E+0	2.213E+1
-2.676E-1	9.599E+0	2.236E+1
-2.708E-1	9.674E+0	2.206E+1
-2.725E-1	9.781E+0	2.233E+1
-2.660E-1	9.816E+0	2.213E+1
-2.692E-1	9.777E+0	2.205E+1
-2.741E-1	9.751E+0	2.220E+1
-2.708E-1	9.823E+0	2.202E+1
-2.676E-1	9.729E+0	2.197E+1
-2.676E-1	9.712E+0	2.208E+1
-2.725E-1	9.852E+0	2.232E+1
-2.725E-1	9.819E+0	2.203E+1
-2.627E-1	9.722E+0	2.194E+1
-2.660E-1	9.722E+0	2.209E+1
-2.741E-1	9.618E+0	2.227E+1
-2.725E-1	9.849E+0	2.219E+1
-2.660E-1	9.693E+0	2.205E+1
-2.676E-1	9.735E+0	2.226E+1
-2.708E-1	9.774E+0	2.222E+1
-2.708E-1	9.871E+0	2.210E+1
-2.660E-1	9.706E+0	2.227E+1
-2.676E-1	9.836E+0	2.218E+1
-2.708E-1	9.871E+0	2.209E+1
-2.708E-1	9.910E+0	2.206E+1
-2.627E-1	9.686E+0	2.200E+1
-2.643E-1	9.813E+0	2.223E+1
-2.725E-1	9.771E+0	2.215E+1
-2.725E-1	9.712E+0	2.212E+1
-2.660E-1	9.745E+0	2.210E+1
-2.660E-1	9.712E+0	2.216E+1
-2.725E-1	9.719E+0	2.219E+1
-2.708E-1	9.816E+0	2.219E+1
-2.660E-1	9.690E+0	2.230E+1
-2.660E-1	9.690E+0	2.209E+1
-2.741E-1	9.735E+0	2.229E+1
-2.741E-1	9.735E+0	2.225E+1
-2.676E-1	9.631E+0	2.197E+1
-2.627E-1	9.803E+0	2.216E+1
-2.741E-1	9.670E+0	2.217E+1
-2.692E-1	9.735E+0	2.233E+1
-2.692E-1	9.725E+0	2.205E+1
-2.660E-1	9.657E+0	2.208E+1
-2.708E-1	9.742E+0	2.202E+1
-2.708E-1	9.803E+0	2.203E+1
-2.643E-1	9.894E+0	2.219E+1
-2.676E-1	9.774E+0	2.217E+1
-2.725E-1	9.699E+0	2.220E+1
-2.725E-1	9.677E+0	2.196E+1
-2.627E-1	9.816E+0	2.215E+1
-2.660E-1	9.628E+0	2.206E+1
-2.708E-1	9.781E+0	2.212E+1
-2.708E-1	9.745E+0	2.214E+1
-2.660E-1	9.732E+0	2.216E+1
-2.643E-1	9.842E+0	2.216E+1
-2.757E-1	9.758E+0	2.219E+1
-2.725E-1	9.758E+0	2.219E+1
-2.643E-1	9.706E+0	2.212E+1
-2.643E-1	9.732E+0	2.209E+1
-2.757E-1	9.748E+0	2.228E+1
-2.757E-1	9.735E+0	2.215E+1
-2.660E-1	9.758E+0	2.213E+1
-2.660E-1	9.722E+0	2.218E+1
-2.741E-1	9.881E+0	2.200E+1
-2.725E-1	9.696E+0	2.216E+1
-2.660E-1	9.787E+0	2.222E+1
-2.676E-1	9.674E+0	2.215E+1
-2.708E-1	9.839E+0	2.210E+1
-2.725E-1	9.641E+0	2.210E+1
-2.676E-1	9.729E+0	2.227E+1
-2.676E-1	9.807E+0	2.223E+1
-2.757E-1	9.622E+0	2.217E+1
-2.725E-1	9.693E+0	2.215E+1
-2.643E-1	9.771E+0	2.210E+1
-2.676E-1	9.797E+0	2.216E+1
-2.741E-1	9.719E+0	2.211E+1
-2.725E-1	9.842E+0	2.207E+1
-2.660E-1	9.722E+0	2.218E+1
-2.676E-1	9.735E+0	2.216E+1
-2.741E-1	9.813E+0	2.226E+1
-2.725E-1	9.797E+0	2.218E+1
-2.643E-1	9.719E+0	2.220E+1
-2.643E-1	9.703E+0	2.228E+1
-2.708E-1	9.722E+0	2.208E+1
-2.757E-1	9.878E+0	2.201E+1
-2.660E-1	9.758E+0	2.213E+1
-2.676E-1	9.709E+0	2.207E+1
-2.708E-1	9.758E+0	2.207E+1
-2.708E-1	9.871E+0	2.232E+1
-2.660E-1	9.781E+0	2.250E+1
-2.643E-1	9.729E+0	2.198E+1
-2.725E-1	9.738E+0	2.214E+1
-2.725E-1	9.716E+0	2.221E+1
-2.660E-1	9.781E+0	2.221E+1
-2.660E-1	9.777E+0	2.214E+1
-2.708E-1	9.596E+0	2.187E+1
-2.708E-1	9.648E+0	2.212E+1
-2.660E-1	9.871E+0	2.218E+1
-2.692E-1	9.742E+0	2.213E+1
-2.708E-1	9.729E+0	2.223E+1
-2.725E-1	9.897E+0	2.212E+1
-2.660E-1	9.755E+0	2.222E+1
-2.627E-1	9.751E+0	2.216E+1
-2.725E-1	9.781E+0	2.213E+1
-2.725E-1	9.693E+0	2.219E+1
-2.676E-1	9.729E+0	2.196E+1
-2.676E-1	9.596E+0	2.230E+1
-2.708E-1	9.654E+0	2.221E+1
-2.725E-1	9.693E+0	2.198E+1
-2.660E-1	9.774E+0	2.213E+1
-2.643E-1	9.722E+0	2.192E+1
-2.741E-1	9.706E+0	2.210E+1
-2.725E-1	9.696E+0	2.235E+1
-2.660E-1	9.683E+0	2.214E+1
-2.627E-1	9.693E+0	2.212E+1
-2.708E-1	9.709E+0	2.220E+1
-2.708E-1	9.797E+0	2.204E+1
-2.660E-1	9.696E+0	2.221E+1
-2.660E-1	9.742E+0	2.212E+1
-2.741E-1	9.719E+0	2.219E+1
-2.741E-1	9.732E+0	2.220E+1
-2.643E-1	9.777E+0	2.216E+1
-2.643E-1	9.735E+0	2.231E+1
-2.741E-1	9.771E+0	2.224E+1
-2.741E-1	9.719E+0	2.217E+1
-2.643E-1	9.699E+0	2.196E+1
-2.676E-1	9.677E+0	2.208E+1
-2.725E-1	9.618E+0	2.214E+1
-2.708E-1	9.748E+0	2.214E+1
-2.660E-1	9.790E+0	2.207E+1
-2.676E-1	9.677E+0	2.208E+1
-2.725E-1	9.586E+0	2.213E+1
-2.725E-1	9.800E+0	2.213E+1
-2.660E-1	9.644E+0	2.206E+1
-2.660E-1	9.764E+0	2.231E+1
-2.725E-1	9.696E+0	2.229E+1
-2.692E-1	9.683E+0	2.236E+1
-2.643E-1	9.816E+0	2.218E+1
-2.627E-1	9.787E+0	2.206E+1
-2.708E-1	9.729E+0	2.222E+1
-2.741E-1	9.657E+0	2.232E+1
-2.643E-1	9.790E+0	2.218E+1
-2.660E-1	9.670E+0	2.199E+1
-2.708E-1	9.722E+0	2.225E+1
-2.725E-1	9.699E+0	2.212E+1
-2.643E-1	9.664E+0	2.223E+1
-2.660E-1	9.738E+0	2.217E+1
-2.725E-1	9.615E+0	2.201E+1
-2.708E-1	9.777E+0	2.245E+1
-2.643E-1	9.661E+0	2.210E+1
-2.643E-1	9.654E+0	2.217E+1
-2.725E-1	9.758E+0	2.216E+1
-2.725E-1	9.797E+0	2.224E+1
-2.627E-1	9.790E+0	2.212E+1
-2.660E-1	9.797E+0	2.209E+1
-2.741E-1	9.748E+0	2.224E+1
-2.725E-1	9.839E+0	2.235E+1
-2.627E-1	9.661E+0	2.215E+1
-2.643E-1	9.680E+0	2.227E+1
-2.757E-1	9.823E+0	2.204E+1
-2.708E-1	9.819E+0	2.215E+1
-2.643E-1	9.784E+0	2.228E+1
-2.660E-1	9.674E+0	2.222E+1
-2.725E-1	9.661E+0	2.230E+1
-2.725E-1	9.628E+0	2.214E+1
-2.676E-1	9.787E+0	2.208E+1
-2.660E-1	9.725E+0	2.205E+1
-2.741E-1	9.680E+0	2.201E+1
-2.725E-1	9.596E+0	2.207E+1
-2.660E-1	9.774E+0	2.211E+1
-2.676E-1	9.745E+0	2.221E+1
-2.708E-1	9.722E+0	2.209E+1
-2.725E-1	9.641E+0	2.236E+1
-2.660E-1	9.764E+0	2.228E+1
-2.676E-1	9.845E+0	2.216E+1
-2.741E-1	9.790E+0	2.214E+1
-2.741E-1	9.703E+0	2.209E+1
-2.660E-1	9.794E+0	2.198E+1
-2.643E-1	9.712E+0	2.200E+1
-2.725E-1	9.774E+0	2.220E+1
-2.725E-1	9.803E+0	2.236E+1
-2.676E-1	9.845E+0	2.214E+1
-2.627E-1	9.761E+0	2.222E+1
-2.725E-1	9.699E+0	2.212E+1
-2.692E-1	9.686E+0	2.221E+1
-2.643E-1	9.635E+0	2.216E+1
-2.627E-1	9.631E+0	2.210E+1
-2.708E-1	9.693E+0	2.219E+1
-2.725E-1	9.751E+0	2.210E+1
-2.676E-1	9.683E+0	2.214E+1
-2.676E-1	9.719E+0	2.218E+1
-2.741E-1	9.842E+0	2.205E+1
-2.757E-1	9.836E+0	2.214E+1
-2.627E-1	9.794E+0	2.219E+1
-2.643E-1	9.803E+0	2.226E+1
-2.741E-1	9.648E+0	2.217E+1
-2.725E-1	9.716E+0	2.226E+1
-2.660E-1	9.755E+0	2.208E+1
-2.643E-1	9.803E+0	2.232E+1
-2.708E-1	9.865E+0	2.194E+1
-2.725E-1	9.725E+0	2.214E+1
-2.660E-1	9.712E+0	2.200E+1
-2.643E-1	9.745E+0	2.207E+1
-2.725E-1	9.683E+0	2.220E+1
-2.741E-1	9.699E+0	2.213E+1
-2.660E-1	9.735E+0	2.220E+1
-2.676E-1	9.657E+0	2.220E+1
-2.741E-1	9.771E+0	2.212E+1
-2.725E-1	9.878E+0	2.212E+1
-2.676E-1	9.638E+0	2.226E+1
-2.627E-1	9.800E+0	2.205E+1
-2.708E-1	9.680E+0	2.210E+1
-2.708E-1	9.696E+0	2.218E+1
-2.676E-1	9.748E+0	2.217E+1
-2.643E-1	9.716E+0	2.224E+1
-2.741E-1	9.696E+0	2.230E+1
-2.725E-1	9.771E+0	2.210E+1
-2.643E-1	9.751E+0	2.217E+1
-2.643E-1	9.618E+0	2.220E+1
-2.708E-1	9.696E+0	2.219E+1
-2.725E-1	9.771E+0	2.215E+1
-2.692E-1	9.784E+0	2.218E+1
-2.627E-1	9.696E+0	2.223E+1
-2.741E-1	9.800E+0	2.221E+1
-2.708E-1	9.725E+0	2.218E+1
-2.643E-1	9.819E+0	2.211E+1
-2.660E-1	9.800E+0	2.208E+1
-2.725E-1	9.771E+0	2.210E+1
-2.692E-1	9.803E+0	2.228E+1
-2.643E-1	9.845E+0	2.217E+1
-2.692E-1	9.819E+0	2.196E+1
-2.725E-1	9.819E+0	2.229E+1
-2.725E-1	9.836E+0	2.209E+1
-2.643E-1	9.832E+0	2.210E+1
-2.660E-1	9.703E+0	2.218E+1
-2.725E-1	9.807E+0	2.217E+1
-2.708E-1	9.699E+0	2.214E+1
-2.660E-1	9.709E+0	2.206E+1
-2.660E-1	9.706E+0	2.217E+1
-2.725E-1	9.764E+0	2.180E+1
-2.725E-1	9.686E+0	2.202E+1
-2.676E-1	9.693E+0	2.211E+1
-2.660E-1	9.738E+0	2.202E+1
-2.741E-1	9.781E+0	2.200E+1
-2.676E-1	9.761E+0	2.220E+1
-2.643E-1	9.745E+0	2.210E+1
-2.660E-1	9.638E+0	2.220E+1
-2.725E-1	9.716E+0	2.221E+1
-2.725E-1	9.602E+0	2.204E+1
-2.660E-1	9.826E+0	2.219E+1
-2.660E-1	9.722E+0	2.202E+1
-2.741E-1	9.878E+0	2.226E+1
-2.741E-1	9.748E+0	2.200E+1
-2.643E-1	9.777E+0	2.199E+1
-2.643E-1	9.686E+0	2.215E+1
-2.725E-1	9.891E+0	2.211E+1
-2.741E-1	9.803E+0	2.207E+1
-2.660E-1	9.615E+0	2.239E+1
-2.643E-1	9.745E+0	2.206E+1
-2.708E-1	9.703E+0	2.198E+1
-2.725E-1	9.829E+0	2.227E+1
-2.643E-1	9.683E+0	2.195E+1
-2.643E-1	9.674E+0	2.233E+1
-2.725E-1	9.755E+0	2.225E+1
-2.741E-1	9.648E+0	2.231E+1
-2.660E-1	9.628E+0	2.211E+1
-2.676E-1	9.858E+0	2.216E+1
-2.725E-1	9.674E+0	2.211E+1
-2.741E-1	9.855E+0	2.218E+1
-2.660E-1	9.819E+0	2.225E+1
-2.676E-1	9.781E+0	2.220E+1
-2.708E-1	9.764E+0	2.216E+1
-2.741E-1	9.875E+0	2.221E+1
-2.660E-1	9.794E+0	2.228E+1
-2.643E-1	9.703E+0	2.202E+1
-2.741E-1	9.745E+0	2.215E+1
-2.725E-1	9.907E+0	2.229E+1
-2.660E-1	9.719E+0	2.201E+1
-2.676E-1	9.719E+0	2.211E+1
-2.708E-1	9.849E+0	2.213E+1
-2.708E-1	9.725E+0	2.211E+1
-2.660E-1	9.816E+0	2.221E+1
-2.660E-1	9.790E+0	2.212E+1
-2.757E-1	9.803E+0	2.206E+1
-2.741E-1	9.764E+0	2.225E+1
-2.660E-1	9.758E+0	2.193E+1
-2.676E-1	9.592E+0	2.232E+1
-2.725E-1	9.807E+0	2.217E+1
-2.725E-1	9.790E+0	2.232E+1
-2.660E-1	9.693E+0	2.216E+1
-2.676E-1	9.849E+0	2.210E+1
-2.741E-1	9.787E+0	2.223E+1
-2.741E-1	9.696E+0	2.211E+1
-2.676E-1	9.810E+0	2.225E+1
-2.676E-1	9.732E+0	2.221E+1
-2.741E-1	9.832E+0	2.221E+1
-2.725E-1	9.732E+0	2.232E+1
-2.676E-1	9.703E+0	2.202E+1
-2.627E-1	9.784E+0	2.222E+1
-2.676E-1	9.816E+0	2.207E+1
-2.725E-1	9.875E+0	2.230E+1
-2.611E-1	9.764E+0	2.225E+1
-2.660E-1	9.761E+0	2.228E+1
-2.725E-1	9.771E+0	2.219E+1
-2.725E-1	9.855E+0	2.238E+1
-2.643E-1	9.787E+0	2.227E+1
-2.660E-1	9.693E+0	2.232E+1
-2.741E-1	9.725E+0	2.209E+1
-2.741E-1	9.832E+0	2.211E+1
-2.627E-1	9.661E+0	2.226E+1
-2.627E-1	9.729E+0	2.217E+1
-2.676E-1	9.832E+0	2.247E+1
-2.741E-1	9.855E+0	2.206E+1
-2.676E-1	9.748E+0	2.229E+1
-2.660E-1	9.661E+0	2.226E+1
-2.708E-1	9.729E+0	2.222E+1
-2.725E-1	9.703E+0	2.211E+1
-2.643E-1	9.771E+0	2.222E+1
-2.643E-1	9.761E+0	2.217E+1
-2.708E-1	9.868E+0	2.222E+1
-2.708E-1	9.674E+0	2.232E+1
-2.643E-1	9.725E+0	2.229E+1
-2.660E-1	9.618E+0	2.206E+1
-2.708E-1	9.755E+0	2.215E+1
-2.692E-1	9.774E+0	2.222E+1
-2.660E-1	9.797E+0	2.213E+1
-2.627E-1	9.648E+0	2.234E+1
-2.692E-1	9.709E+0	2.232E+1
-2.692E-1	9.725E+0	2.216E+1
-2.643E-1	9.849E+0	2.207E+1
-2.643E-1	9.674E+0	2.236E+1
-2.708E-1	9.914E+0	2.217E+1
-2.708E-1	9.761E+0	2.229E+1
-2.643E-1	9.716E+0	2.212E+1
-2.660E-1	9.605E+0	2.229E+1
-2.708E-1	9.722E+0	2.202E+1
-2.708E-1	9.735E+0	2.203E+1
-2.627E-1	9.719E+0	2.202E+1
-2.643E-1	9.654E+0	2.205E+1
-2.725E-1	9.797E+0	2.208E+1
-2.741E-1	9.703E+0	2.219E+1
-2.627E-1	9.794E+0	2.226E+1
-2.643E-1	9.832E+0	2.207E+1
-2.741E-1	9.745E+0	2.216E+1
-2.692E-1	9.712E+0	2.211E+1
-2.643E-1	9.768E+0	2.201E+1
-2.643E-1	9.768E+0	2.226E+1
-2.708E-1	9.664E+0	2.225E+1
-2.708E-1	9.771E+0	2.224E+1
-2.627E-1	9.852E+0	2.222E+1
-2.660E-1	9.810E+0	2.216E+1
-2.725E-1	9.745E+0	2.224E+1
-2.741E-1	9.699E+0	2.227E+1
-2.660E-1	9.670E+0	2.202E+1
-2.660E-1	9.622E+0	2.222E+1
-2.708E-1	9.729E+0	2.199E+1
-2.741E-1	9.761E+0	2.225E+1
-2.660E-1	9.871E+0	2.237E+1
-2.643E-1	9.725E+0	2.202E+1
-2.708E-1	9.881E+0	2.206E+1
-2.708E-1	9.615E+0	2.222E+1
-2.660E-1	9.784E+0	2.204E+1
-2.660E-1	9.690E+0	2.219E+1
-2.741E-1	9.667E+0	2.217E+1
-2.692E-1	9.823E+0	2.215E+1
-2.643E-1	9.790E+0	2.217E+1
-2.660E-1	9.703E+0	2.224E+1
-2.741E-1	9.690E+0	2.205E+1
-2.725E-1	9.826E+0	2.206E+1
-2.643E-1	9.667E+0	2.204E+1
-2.627E-1	9.690E+0	2.203E+1
-2.708E-1	9.651E+0	2.213E+1
-2.708E-1	9.845E+0	2.216E+1
-2.643E-1	9.768E+0	2.214E+1
-2.676E-1	9.768E+0	2.205E+1
-2.708E-1	9.777E+0	2.208E+1
-2.725E-1	9.865E+0	2.204E+1
-2.643E-1	9.628E+0	2.235E+1
-2.676E-1	9.686E+0	2.221E+1
-2.692E-1	9.781E+0	2.221E+1
-2.708E-1	9.901E+0	2.208E+1
-2.627E-1	9.758E+0	2.223E+1
-2.676E-1	9.745E+0	2.213E+1
-2.741E-1	9.661E+0	2.207E+1
-2.708E-1	9.703E+0	2.209E+1
-2.676E-1	9.690E+0	2.223E+1
-2.643E-1	9.719E+0	2.206E+1
-2.708E-1	9.787E+0	2.197E+1
-2.692E-1	9.654E+0	2.215E+1
-2.660E-1	9.719E+0	2.225E+1
-2.643E-1	9.709E+0	2.210E+1
-2.725E-1	9.907E+0	2.214E+1
-2.741E-1	9.667E+0	2.228E+1
-2.643E-1	9.868E+0	2.206E+1
-2.660E-1	9.706E+0	2.194E+1
-2.676E-1	9.677E+0	2.224E+1
-2.708E-1	9.764E+0	2.214E+1
-2.676E-1	9.816E+0	2.242E+1
-2.643E-1	9.784E+0	2.216E+1
-2.725E-1	9.810E+0	2.215E+1
-2.725E-1	9.693E+0	2.218E+1
-2.643E-1	9.790E+0	2.206E+1
-2.611E-1	9.761E+0	2.202E+1
-2.708E-1	9.667E+0	2.210E+1
-2.725E-1	9.729E+0	2.215E+1
-2.627E-1	9.680E+0	2.223E+1
-2.660E-1	9.923E+0	2.204E+1
-2.692E-1	9.832E+0	2.222E+1
-2.692E-1	9.667E+0	2.228E+1
-2.660E-1	9.781E+0	2.225E+1
-2.643E-1	9.784E+0	2.201E+1
-2.708E-1	9.712E+0	2.203E+1
-2.692E-1	9.618E+0	2.207E+1
-2.660E-1	9.657E+0	2.213E+1
-2.660E-1	9.738E+0	2.229E+1
-2.741E-1	9.729E+0	2.229E+1
-2.692E-1	9.768E+0	2.206E+1
-2.627E-1	9.790E+0	2.216E+1
-2.643E-1	9.719E+0	2.215E+1
-2.725E-1	9.742E+0	2.215E+1
-2.708E-1	9.761E+0	2.204E+1
-2.660E-1	9.719E+0	2.206E+1
-2.660E-1	9.748E+0	2.221E+1
-2.725E-1	9.826E+0	2.228E+1
-2.692E-1	9.855E+0	2.201E+1
-2.627E-1	9.771E+0	2.216E+1
-2.643E-1	9.742E+0	2.221E+1
-2.741E-1	9.771E+0	2.208E+1
-2.708E-1	9.706E+0	2.209E+1
-2.660E-1	9.865E+0	2.214E+1
-2.627E-1	9.641E+0	2.219E+1
-2.692E-1	9.813E+0	2.206E+1
-2.725E-1	9.819E+0	2.234E+1
-2.643E-1	9.813E+0	2.232E+1
-2.643E-1	9.771E+0	2.223E+1
-2.725E-1	9.755E+0	2.214E+1
-2.708E-1	9.719E+0	2.203E+1
-2.627E-1	9.816E+0	2.230E+1
-2.660E-1	9.709E+0	2.214E+1
-2.708E-1	9.751E+0	2.225E+1
-2.708E-1	9.790E+0	2.219E+1
-2.643E-1	9.794E+0	2.220E+1
-2.627E-1	9.787E+0	2.213E+1
-2.725E-1	9.865E+0	2.222E+1
-2.708E-1	9.725E+0	2.225E+1
-2.660E-1	9.699E+0	2.235E+1
-2.643E-1	9.829E+0	2.211E+1
-2.692E-1	9.829E+0	2.215E+1
-2.725E-1	9.716E+0	2.238E+1
-2.643E-1	9.836E+0	2.228E+1
-2.660E-1	9.677E+0	2.228E+1
-2.708E-1	9.803E+0	2.222E+1
-2.725E-1	9.819E+0	2.229E+1
-2.643E-1	9.703E+0	2.219E+1
-2.660E-1	9.819E+0	2.219E+1
-2.725E-1	9.706E+0	2.229E+1
-2.692E-1	9.832E+0	2.203E+1
-2.660E-1	9.738E+0	2.221E+1
-2.660E-1	9.800E+0	2.206E+1
-2.692E-1	9.677E+0	2.222E+1
-2.741E-1	9.742E+0	2.209E+1
-2.643E-1	9.875E+0	2.211E+1
-2.643E-1	9.738E+0	2.226E+1
-2.692E-1	9.738E+0	2.228E+1
-2.692E-1	9.758E+0	2.202E+1
-2.660E-1	9.803E+0	2.226E+1
-2.627E-1	9.807E+0	2.224E+1
-2.708E-1	9.651E+0	2.219E+1
-2.676E-1	9.696E+0	2.204E+1
-2.643E-1	9.748E+0	2.210E+1
-2.660E-1	9.784E+0	2.196E+1
-2.741E-1	9.680E+0	2.224E+1
-2.725E-1	9.729E+0	2.212E+1
-2.660E-1	9.800E+0	2.232E+1
-2.660E-1	9.651E+0	2.195E+1
-2.725E-1	9.729E+0	2.222E+1
-2.692E-1	9.777E+0	2.195E+1
-2.643E-1	9.781E+0	2.211E+1
-2.611E-1	9.826E+0	2.214E+1
-2.708E-1	9.725E+0	2.199E+1
-2.708E-1	9.761E+0	2.201E+1
-2.660E-1	9.797E+0	2.200E+1
-2.660E-1	9.677E+0	2.214E+1
-2.741E-1	9.781E+0	2.210E+1
-2.725E-1	9.836E+0	2.225E+1
-2.643E-1	9.738E+0	2.235E+1
-2.660E-1	9.748E+0	2.214E+1
-2.725E-1	9.816E+0	2.219E+1
-2.725E-1	9.787E+0	2.208E+1
-2.643E-1	9.651E+0	2.204E+1
-2.676E-1	9.703E+0	2.218E+1
-2.708E-1	9.680E+0	2.224E+1
-2.725E-1	9.917E+0	2.212E+1
-2.627E-1	9.745E+0	2.209E+1
-2.660E-1	9.696E+0	2.203E+1
-2.725E-1	9.699E+0	2.203E+1
-2.708E-1	9.745E+0	2.213E+1
-2.660E-1	9.761E+0	2.219E+1
-2.627E-1	9.712E+0	2.220E+1
-2.708E-1	9.725E+0	2.219E+1
-2.708E-1	9.774E+0	2.223E+1
-2.627E-1	9.677E+0	2.211E+1
-2.660E-1	9.845E+0	2.211E+1
-2.708E-1	9.709E+0	2.208E+1
-2.708E-1	9.732E+0	2.228E+1
-2.643E-1	9.845E+0	2.220E+1
-2.660E-1	9.794E+0	2.218E+1
-2.725E-1	9.790E+0	2.220E+1
-2.741E-1	9.842E+0	2.211E+1
-2.660E-1	9.755E+0	2.215E+1
-2.643E-1	9.836E+0	2.214E+1
-2.741E-1	9.615E+0	2.213E+1
-2.692E-1	9.787E+0	2.211E+1
-2.611E-1	9.748E+0	2.214E+1
-2.660E-1	9.725E+0	2.221E+1
-2.725E-1	9.813E+0	2.212E+1
-2.741E-1	9.677E+0	2.217E+1
-2.627E-1	9.696E+0	2.198E+1
-2.660E-1	9.725E+0	2.207E+1
-2.708E-1	9.722E+0	2.210E+1
-2.708E-1	9.706E+0	2.224E+1
-2.643E-1	9.742E+0	2.204E+1
-2.660E-1	9.719E+0	2.226E+1
-2.725E-1	9.725E+0	2.204E+1
-2.708E-1	9.674E+0	2.212E+1
-2.611E-1	9.855E+0	2.234E+1
-2.643E-1	9.738E+0	2.224E+1
-2.741E-1	9.683E+0	2.226E+1
-2.708E-1	9.784E+0	2.243E+1
-2.643E-1	9.703E+0	2.203E+1
-2.643E-1	9.716E+0	2.207E+1
-2.725E-1	9.764E+0	2.205E+1
-2.725E-1	9.755E+0	2.205E+1
-2.627E-1	9.722E+0	2.223E+1
-2.643E-1	9.761E+0	2.219E+1
-2.708E-1	9.661E+0	2.206E+1
-2.708E-1	9.774E+0	2.235E+1
-2.660E-1	9.768E+0	2.200E+1
-2.660E-1	9.664E+0	2.206E+1
-2.741E-1	9.832E+0	2.206E+1
-2.708E-1	9.823E+0	2.236E+1
-2.660E-1	9.722E+0	2.235E+1
-2.660E-1	9.592E+0	2.211E+1
-2.708E-1	9.807E+0	2.214E+1
-2.708E-1	9.719E+0	2.227E+1
-2.643E-1	9.797E+0	2.204E+1
-2.676E-1	9.810E+0	2.216E+1
-2.725E-1	9.725E+0	2.221E+1
-2.741E-1	9.858E+0	2.240E+1
-2.660E-1	9.683E+0	2.220E+1
-2.643E-1	9.674E+0	2.216E+1
-2.708E-1	9.794E+0	2.213E+1
-2.725E-1	9.602E+0	2.222E+1
-2.627E-1	9.755E+0	2.211E+1
-2.627E-1	9.794E+0	2.224E+1
-2.725E-1	9.592E+0	2.209E+1
-2.708E-1	9.758E+0	2.220E+1
-2.627E-1	9.832E+0	2.225E+1
-2.660E-1	9.657E+0	2.220E+1
-2.741E-1	9.800E+0	2.216E+1
-2.708E-1	9.842E+0	2.217E+1
-2.643E-1	9.755E+0	2.220E+1
-2.643E-1	9.771E+0	2.218E+1
-2.725E-1	9.755E+0	2.207E+1
-2.708E-1	9.742E+0	2.224E+1
-2.627E-1	9.807E+0	2.215E+1
-2.627E-1	9.661E+0	2.210E+1
-2.708E-1	9.738E+0	2.227E+1
-2.725E-1	9.722E+0	2.236E+1
-2.643E-1	9.732E+0	2.214E+1
-2.643E-1	9.664E+0	2.220E+1
-2.692E-1	9.768E+0	2.209E+1
-2.692E-1	9.787E+0	2.208E+1
-2.676E-1	9.609E+0	2.227E+1
-2.660E-1	9.816E+0	2.211E+1
-2.741E-1	9.722E+0	2.213E+1
-2.692E-1	9.758E+0	2.208E+1
-2.627E-1	9.823E+0	2.211E+1
-2.660E-1	9.790E+0	2.229E+1
-2.725E-1	9.751E+0	2.213E+1
-2.708E-1	9.832E+0	2.200E+1
-2.660E-1	9.703E+0	2.209E+1
-2.627E-1	9.674E+0	2.220E+1
-2.708E-1	9.810E+0	2.219E+1
-2.708E-1	9.654E+0	2.206E+1
-2.643E-1	9.771E+0	2.208E+1
-2.660E-1	9.725E+0	2.217E+1
-2.725E-1	9.699E+0	2.222E+1
-2.692E-1	9.693E+0	2.215E+1
-2.643E-1	9.748E+0	2.216E+1
-2.627E-1	9.755E+0	2.202E+1
-2.708E-1	9.819E+0	2.228E+1
-2.676E-1	9.758E+0	2.207E+1
-2.660E-1	9.712E+0	2.220E+1
-2.643E-1	9.683E+0	2.219E+1
-2.692E-1	9.771E+0	2.199E+1
-2.725E-1	9.690E+0	2.221E+1
-2.627E-1	9.823E+0	2.216E+1
-2.660E-1	9.774E+0	2.218E+1
-2.708E-1	9.716E+0	2.219E+1
-2.708E-1	9.758E+0	2.228E+1
-2.660E-1	9.930E+0	2.213E+1
-2.660E-1	9.657E+0	2.206E+1
-2.708E-1	9.719E+0	2.239E+1
-2.692E-1	9.641E+0	2.222E+1
-2.643E-1	9.680E+0	2.217E+1
-2.627E-1	9.712E+0	2.219E+1
-2.741E-1	9.696E+0	2.211E+1
-2.725E-1	9.758E+0	2.204E+1
-2.643E-1	9.755E+0	2.210E+1
-2.627E-1	9.651E+0	2.222E+1
-2.708E-1	9.729E+0	2.232E+1
-2.708E-1	9.819E+0	2.208E+1
-2.660E-1	9.849E+0	2.215E+1
-2.660E-1	9.758E+0	2.214E+1
-2.708E-1	9.777E+0	2.225E+1
-2.725E-1	9.839E+0	2.228E+1
-2.627E-1	9.703E+0	2.217E+1
-2.611E-1	9.768E+0	2.214E+1
-2.708E-1	9.784E+0	2.200E+1
-2.692E-1	9.719E+0	2.212E+1
-2.643E-1	9.790E+0	2.239E+1
-2.643E-1	9.686E+0	2.209E+1
-2.708E-1	9.712E+0	2.221E+1
-2.708E-1	9.641E+0	2.232E+1
-2.643E-1	9.787E+0	2.221E+1
-2.660E-1	9.699E+0	2.229E+1
-2.725E-1	9.858E+0	2.216E+1
-2.708E-1	9.742E+0	2.233E+1
-2.676E-1	9.823E+0	2.222E+1
-2.627E-1	9.683E+0	2.218E+1
-2.708E-1	9.829E+0	2.209E+1
-2.725E-1	9.690E+0	2.215E+1
-2.643E-1	9.738E+0	2.228E+1
-2.660E-1	9.774E+0	2.224E+1
-2.708E-1	9.755E+0	2.217E+1
-2.725E-1	9.719E+0	2.215E+1
-2.660E-1	9.826E+0	2.210E+1
-2.660E-1	9.777E+0	2.226E+1
-2.692E-1	9.738E+0	2.223E+1
-2.692E-1	9.751E+0	2.211E+1
-2.627E-1	9.719E+0	2.220E+1
-2.660E-1	9.686E+0	2.208E+1
-2.741E-1	9.729E+0	2.233E+1
-2.708E-1	9.677E+0	2.205E+1
-2.611E-1	9.807E+0	2.224E+1
-2.676E-1	9.686E+0	2.229E+1
-2.708E-1	9.764E+0	2.217E+1
-2.708E-1	9.797E+0	2.215E+1
-2.627E-1	9.768E+0	2.227E+1
-2.627E-1	9.644E+0	2.201E+1
-2.692E-1	9.693E+0	2.211E+1
-2.725E-1	9.732E+0	2.225E+1
-2.643E-1	9.764E+0	2.195E+1
-2.660E-1	9.722E+0	2.223E+1
-2.692E-1	9.699E+0	2.207E+1
-2.692E-1	9.884E+0	2.212E+1
-2.627E-1	9.693E+0	2.220E+1
-2.643E-1	9.725E+0	2.212E+1
-2.708E-1	9.742E+0	2.212E+1
-2.725E-1	9.803E+0	2.223E+1
-2.627E-1	9.813E+0	2.225E+1
-2.627E-1	9.819E+0	2.219E+1
-2.725E-1	9.729E+0	2.208E+1
-2.692E-1	9.670E+0	2.223E+1
-2.627E-1	9.829E+0	2.230E+1
-2.660E-1	9.884E+0	2.213E+1
-2.692E-1	9.722E+0	2.210E+1
-2.708E-1	9.871E+0	2.224E+1
-2.627E-1	9.712E+0	2.213E+1
-2.660E-1	9.674E+0	2.220E+1
-2.708E-1	9.712E+0	2.218E+1
-2.725E-1	9.690E+0	2.229E+1
-2.643E-1	9.751E+0	2.232E+1
-2.643E-1	9.732E+0	2.219E+1
-2.708E-1	9.706E+0	2.205E+1
-2.725E-1	9.803E+0	2.222E+1
-2.660E-1	9.761E+0	2.215E+1
-2.643E-1	9.878E+0	2.201E+1
-2.708E-1	9.742E+0	2.216E+1
-2.708E-1	9.586E+0	2.181E+1
-2.627E-1	9.651E+0	2.221E+1
-2.643E-1	9.794E+0	2.218E+1
-2.708E-1	9.699E+0	2.212E+1
-2.725E-1	9.712E+0	2.224E+1
-2.643E-1	9.699E+0	2.214E+1
-2.643E-1	9.654E+0	2.190E+1
-2.692E-1	9.751E+0	2.219E+1
-2.725E-1	9.745E+0	2.220E+1
-2.660E-1	9.797E+0	2.217E+1
-2.660E-1	9.758E+0	2.235E+1
-2.725E-1	9.803E+0	2.216E+1
-2.692E-1	9.904E+0	2.211E+1
-2.660E-1	9.732E+0	2.211E+1
-2.676E-1	9.758E+0	2.212E+1
-2.708E-1	9.635E+0	2.218E+1
-2.725E-1	9.719E+0	2.229E+1
-2.643E-1	9.764E+0	2.220E+1
-2.627E-1	9.794E+0	2.219E+1
-2.725E-1	9.699E+0	2.204E+1
-2.708E-1	9.755E+0	2.238E+1
-2.627E-1	9.644E+0	2.218E+1
-2.676E-1	9.735E+0	2.242E+1
-2.741E-1	9.771E+0	2.220E+1
-2.708E-1	9.868E+0	2.234E+1
-2.643E-1	9.670E+0	2.230E+1
-2.660E-1	9.667E+0	2.206E+1
-2.725E-1	9.816E+0	2.224E+1
-2.708E-1	9.816E+0	2.206E+1
-2.627E-1	9.826E+0	2.217E+1
-2.643E-1	9.748E+0	2.218E+1
-2.757E-1	9.810E+0	2.198E+1
-2.708E-1	9.709E+0	2.219E+1
-2.660E-1	9.553E+0	2.228E+1
-2.643E-1	9.738E+0	2.227E+1
-2.692E-1	9.550E+0	2.211E+1
-2.725E-1	9.686E+0	2.211E+1
-2.643E-1	9.693E+0	2.215E+1
-2.627E-1	9.800E+0	2.197E+1
-2.708E-1	9.693E+0	2.201E+1
-2.741E-1	9.703E+0	2.204E+1
-2.643E-1	9.871E+0	2.218E+1
-2.643E-1	9.764E+0	2.221E+1
-2.725E-1	9.836E+0	2.237E+1
-2.692E-1	9.648E+0	2.218E+1
-2.627E-1	9.732E+0	2.213E+1
-2.643E-1	9.871E+0	2.220E+1
-2.725E-1	9.774E+0	2.207E+1
-2.708E-1	9.755E+0	2.211E+1
-2.627E-1	9.706E+0	2.212E+1
-2.676E-1	9.807E+0	2.216E+1
-2.708E-1	9.774E+0	2.217E+1
-2.692E-1	9.725E+0	2.211E+1
-2.643E-1	9.712E+0	2.202E+1
-2.643E-1	9.794E+0	2.220E+1
-2.692E-1	9.797E+0	2.219E+1
-2.708E-1	9.644E+0	2.219E+1
-2.643E-1	9.742E+0	2.214E+1
-2.627E-1	9.683E+0	2.204E+1
-2.725E-1	9.729E+0	2.203E+1
-2.708E-1	9.865E+0	2.225E+1
-2.660E-1	9.654E+0	2.210E+1
-2.627E-1	9.644E+0	2.222E+1
-2.725E-1	9.865E+0	2.216E+1
-2.692E-1	9.771E+0	2.209E+1
-2.643E-1	9.742E+0	2.240E+1
-2.611E-1	9.716E+0	2.216E+1
-2.692E-1	9.819E+0	2.235E+1
-2.741E-1	9.738E+0	2.222E+1
-2.643E-1	9.674E+0	2.231E+1
-2.643E-1	9.712E+0	2.218E+1
-2.692E-1	9.693E+0	2.218E+1
-2.708E-1	9.797E+0	2.209E+1
-2.627E-1	9.751E+0	2.215E+1
-2.627E-1	9.693E+0	2.200E+1
-2.708E-1	9.800E+0	2.228E+1
-2.708E-1	9.907E+0	2.228E+1
-2.643E-1	9.803E+0	2.215E+1
-2.611E-1	9.683E+0	2.210E+1
-2.692E-1	9.719E+0	2.224E+1
-2.708E-1	9.722E+0	2.208E+1
-2.660E-1	9.764E+0	2.209E+1
-2.627E-1	9.777E+0	2.218E+1
-2.725E-1	9.761E+0	2.237E+1
-2.692E-1	9.735E+0	2.221E+1
-2.660E-1	9.748E+0	2.227E+1
-2.676E-1	9.774E+0	2.213E+1
-2.692E-1	9.855E+0	2.202E+1
-2.692E-1	9.706E+0	2.224E+1
-2.643E-1	9.661E+0	2.221E+1
-2.660E-1	9.748E+0	2.208E+1
-2.708E-1	9.661E+0	2.214E+1
-2.708E-1	9.764E+0	2.221E+1
-2.660E-1	9.686E+0	2.224E+1
-2.627E-1	9.774E+0	2.228E+1
-2.725E-1	9.761E+0	2.209E+1
-2.725E-1	9.742E+0	2.213E+1
-2.676E-1	9.862E+0	2.220E+1
-2.660E-1	9.852E+0	2.221E+1
-2.708E-1	9.875E+0	2.236E+1
-2.692E-1	9.813E+0	2.221E+1
-2.627E-1	9.784E+0	2.216E+1
-2.660E-1	9.790E+0	2.212E+1
-2.725E-1	9.725E+0	2.220E+1
-2.708E-1	9.868E+0	2.215E+1
-2.643E-1	9.774E+0	2.229E+1
-2.627E-1	9.712E+0	2.219E+1
-2.708E-1	9.784E+0	2.202E+1
-2.741E-1	9.667E+0	2.224E+1
-2.660E-1	9.709E+0	2.214E+1
-2.627E-1	9.674E+0	2.200E+1
-2.708E-1	9.651E+0	2.219E+1
-2.708E-1	9.807E+0	2.216E+1
-2.627E-1	9.803E+0	2.203E+1
-2.660E-1	9.729E+0	2.217E+1
-2.692E-1	9.807E+0	2.205E+1
-2.708E-1	9.764E+0	2.209E+1
[truncated: 405,846 more rows]
