# Supplementary material for: Improved ANAP incorporation and VCF analysis reveal details of P2X7 current facilitation and a limited conformational interplay between ATP binding and the intracellular ballast domain
Source: eLife. 2023 Jan 4;12:e82479. doi: 10.7554/eLife.82479 (PMC9859053; doi:10.7554/eLife.82479)
Supplement: Table 2—source data 1. [file elife-82479-table2-data1.zip › Table-2_source-data-1/22k25-03.csv]

-5.774E-1	4.327E+0	7.993E+0
-5.839E-1	4.396E+0	8.087E+0
-5.871E-1	4.383E+0	8.142E+0
-5.806E-1	4.350E+0	8.048E+0
-5.790E-1	4.308E+0	8.029E+0
-5.855E-1	4.340E+0	8.155E+0
-5.887E-1	4.282E+0	8.139E+0
-5.774E-1	4.389E+0	8.126E+0
-5.806E-1	4.331E+0	8.065E+0
-5.871E-1	4.350E+0	8.094E+0
-5.823E-1	4.315E+0	8.026E+0
-5.806E-1	4.448E+0	8.116E+0
-5.806E-1	4.347E+0	8.165E+0
-5.839E-1	4.321E+0	8.081E+0
-5.855E-1	4.334E+0	8.087E+0
-5.790E-1	4.347E+0	8.113E+0
-5.774E-1	4.357E+0	8.110E+0
-5.806E-1	4.405E+0	8.149E+0
-5.871E-1	4.366E+0	8.071E+0
-5.774E-1	4.473E+0	8.129E+0
-5.806E-1	4.396E+0	8.068E+0
-5.823E-1	4.350E+0	7.993E+0
-5.823E-1	4.441E+0	8.181E+0
-5.806E-1	4.344E+0	8.081E+0
-5.774E-1	4.409E+0	8.061E+0
-5.855E-1	4.311E+0	8.159E+0
-5.823E-1	4.370E+0	7.957E+0
-5.790E-1	4.357E+0	8.165E+0
-5.806E-1	4.373E+0	8.071E+0
-5.839E-1	4.347E+0	8.048E+0
-5.855E-1	4.448E+0	8.084E+0
-5.806E-1	4.357E+0	8.107E+0
-5.774E-1	4.418E+0	8.019E+0
-5.823E-1	4.334E+0	8.055E+0
-5.871E-1	4.344E+0	8.065E+0
-5.806E-1	4.405E+0	8.175E+0
-5.806E-1	4.451E+0	8.055E+0
-5.855E-1	4.376E+0	8.084E+0
-5.887E-1	4.347E+0	8.094E+0
-5.790E-1	4.477E+0	8.087E+0
-5.790E-1	4.350E+0	8.090E+0
-5.871E-1	4.305E+0	8.120E+0
-5.887E-1	4.302E+0	8.071E+0
-5.806E-1	4.360E+0	8.152E+0
-5.774E-1	4.366E+0	8.175E+0
-5.855E-1	4.347E+0	8.090E+0
-5.823E-1	4.418E+0	8.081E+0
-5.806E-1	4.448E+0	8.188E+0
-5.790E-1	4.353E+0	8.068E+0
-5.855E-1	4.386E+0	8.097E+0
-5.871E-1	4.360E+0	8.129E+0
-5.806E-1	4.350E+0	8.129E+0
-5.823E-1	4.324E+0	8.094E+0
-5.855E-1	4.373E+0	8.133E+0
-5.839E-1	4.396E+0	8.139E+0
-5.758E-1	4.357E+0	8.123E+0
-5.806E-1	4.373E+0	8.107E+0
-5.823E-1	4.282E+0	8.055E+0
-5.839E-1	4.279E+0	8.003E+0
-5.790E-1	4.347E+0	8.094E+0
-5.790E-1	4.298E+0	8.155E+0
-5.839E-1	4.412E+0	8.058E+0
-5.839E-1	4.360E+0	8.168E+0
-5.774E-1	4.422E+0	8.162E+0
-5.790E-1	4.366E+0	8.100E+0
-5.855E-1	4.412E+0	8.032E+0
-5.839E-1	4.350E+0	8.065E+0
-5.790E-1	4.331E+0	8.074E+0
-5.790E-1	4.324E+0	8.035E+0
-5.823E-1	4.422E+0	8.039E+0
-5.839E-1	4.327E+0	8.103E+0
-5.806E-1	4.428E+0	8.181E+0
-5.790E-1	4.302E+0	8.081E+0
-5.839E-1	4.340E+0	8.146E+0
-5.855E-1	4.334E+0	7.970E+0
-5.806E-1	4.402E+0	8.116E+0
-5.790E-1	4.376E+0	7.935E+0
-5.839E-1	4.425E+0	8.090E+0
-5.871E-1	4.422E+0	8.016E+0
-5.790E-1	4.331E+0	8.071E+0
-5.774E-1	4.376E+0	8.123E+0
-5.839E-1	4.409E+0	8.214E+0
-5.855E-1	4.353E+0	8.217E+0
-5.774E-1	4.292E+0	8.068E+0
-5.774E-1	4.402E+0	8.100E+0
-5.855E-1	4.360E+0	8.071E+0
-5.839E-1	4.396E+0	8.052E+0
-5.774E-1	4.373E+0	8.100E+0
-5.774E-1	4.396E+0	8.077E+0
-5.839E-1	4.363E+0	7.932E+0
-5.855E-1	4.376E+0	8.188E+0
-5.790E-1	4.331E+0	8.123E+0
-5.741E-1	4.321E+0	8.162E+0
-5.823E-1	4.412E+0	8.074E+0
-5.806E-1	4.402E+0	8.116E+0
-5.790E-1	4.357E+0	8.042E+0
-5.806E-1	4.396E+0	8.055E+0
-5.823E-1	4.412E+0	8.084E+0
-5.823E-1	4.402E+0	8.103E+0
-5.790E-1	4.425E+0	8.081E+0
-5.790E-1	4.331E+0	8.123E+0
-5.839E-1	4.392E+0	7.993E+0
-5.855E-1	4.318E+0	8.045E+0
-5.790E-1	4.321E+0	8.139E+0
-5.790E-1	4.383E+0	7.990E+0
-5.839E-1	4.389E+0	8.087E+0
-5.839E-1	4.318E+0	8.022E+0
-5.790E-1	4.347E+0	8.029E+0
-5.758E-1	4.285E+0	8.000E+0
-5.839E-1	4.360E+0	7.970E+0
-5.806E-1	4.428E+0	8.068E+0
-5.839E-1	4.305E+0	8.029E+0
-5.774E-1	4.318E+0	8.052E+0
-5.871E-1	4.279E+0	8.139E+0
-5.823E-1	4.363E+0	8.087E+0
-5.741E-1	4.389E+0	8.039E+0
-5.774E-1	4.399E+0	8.055E+0
-5.839E-1	4.383E+0	8.152E+0
-5.839E-1	4.418E+0	8.152E+0
-5.774E-1	4.412E+0	8.052E+0
-5.774E-1	4.373E+0	8.022E+0
-5.871E-1	4.415E+0	8.207E+0
-5.839E-1	4.337E+0	7.987E+0
-5.774E-1	4.353E+0	8.116E+0
-5.806E-1	4.269E+0	7.990E+0
-5.839E-1	4.376E+0	8.087E+0
-5.823E-1	4.321E+0	8.110E+0
-5.790E-1	4.370E+0	8.009E+0
-5.774E-1	4.376E+0	8.214E+0
-5.839E-1	4.376E+0	8.055E+0
-5.855E-1	4.289E+0	8.042E+0
-5.790E-1	4.337E+0	8.077E+0
-5.806E-1	4.376E+0	8.045E+0
-5.839E-1	4.386E+0	8.029E+0
-5.839E-1	4.366E+0	8.162E+0
-5.774E-1	4.373E+0	8.149E+0
-5.806E-1	4.399E+0	8.077E+0
-5.806E-1	4.340E+0	8.113E+0
-5.871E-1	4.295E+0	8.155E+0
-5.790E-1	4.331E+0	8.116E+0
-5.790E-1	4.279E+0	8.087E+0
-5.839E-1	4.272E+0	8.123E+0
-5.839E-1	4.353E+0	8.068E+0
-5.790E-1	4.392E+0	8.065E+0
-5.774E-1	4.431E+0	8.168E+0
-5.839E-1	4.473E+0	8.094E+0
-5.839E-1	4.422E+0	8.087E+0
-5.790E-1	4.422E+0	8.081E+0
-5.758E-1	4.396E+0	8.045E+0
-5.806E-1	4.370E+0	8.100E+0
-5.823E-1	4.311E+0	8.152E+0
-5.806E-1	4.315E+0	8.139E+0
-5.790E-1	4.344E+0	8.136E+0
-5.839E-1	4.428E+0	7.987E+0
-5.823E-1	4.428E+0	8.107E+0
-5.823E-1	4.357E+0	8.084E+0
-5.774E-1	4.428E+0	7.983E+0
-5.823E-1	4.396E+0	8.253E+0
-5.855E-1	4.340E+0	8.032E+0
-5.806E-1	4.373E+0	8.172E+0
-5.806E-1	4.324E+0	8.032E+0
-5.839E-1	4.263E+0	7.983E+0
-5.823E-1	4.399E+0	8.149E+0
-5.758E-1	4.172E+0	8.068E+0
-5.774E-1	4.344E+0	8.178E+0
-5.839E-1	4.435E+0	8.071E+0
-5.839E-1	4.357E+0	8.116E+0
-5.823E-1	4.363E+0	7.980E+0
-5.790E-1	4.340E+0	8.055E+0
-5.839E-1	4.340E+0	8.058E+0
-5.855E-1	4.392E+0	8.052E+0
-5.806E-1	4.412E+0	8.071E+0
-5.758E-1	4.412E+0	8.133E+0
-5.823E-1	4.376E+0	8.149E+0
-5.823E-1	4.331E+0	8.120E+0
-5.823E-1	4.370E+0	8.100E+0
-5.774E-1	4.311E+0	8.026E+0
-5.839E-1	4.379E+0	8.090E+0
-5.839E-1	4.360E+0	8.168E+0
-5.774E-1	4.337E+0	8.126E+0
-5.790E-1	4.405E+0	8.146E+0
-5.839E-1	4.327E+0	8.029E+0
-5.839E-1	4.324E+0	8.061E+0
-5.758E-1	4.499E+0	8.074E+0
-5.790E-1	4.366E+0	7.990E+0
-5.823E-1	4.370E+0	8.107E+0
-5.855E-1	4.334E+0	8.090E+0
-5.790E-1	4.360E+0	8.126E+0
-5.790E-1	4.441E+0	8.094E+0
-5.823E-1	4.392E+0	8.146E+0
-5.855E-1	4.344E+0	8.172E+0
-5.790E-1	4.276E+0	8.204E+0
-5.806E-1	4.282E+0	8.003E+0
-5.839E-1	4.360E+0	8.029E+0
-5.839E-1	4.396E+0	8.052E+0
-5.790E-1	4.386E+0	8.126E+0
-5.806E-1	4.425E+0	8.129E+0
-5.823E-1	4.451E+0	8.159E+0
-5.855E-1	4.340E+0	8.045E+0
-5.806E-1	4.363E+0	8.100E+0
-5.774E-1	4.418E+0	8.162E+0
-5.823E-1	4.331E+0	8.240E+0
-5.855E-1	4.409E+0	8.042E+0
-5.790E-1	4.457E+0	8.149E+0
-5.774E-1	4.370E+0	8.107E+0
-5.823E-1	4.298E+0	8.165E+0
-5.823E-1	4.360E+0	8.194E+0
-5.774E-1	4.396E+0	8.146E+0
-5.790E-1	4.363E+0	8.107E+0
-5.855E-1	4.379E+0	8.090E+0
-5.855E-1	4.383E+0	8.026E+0
-5.806E-1	4.422E+0	8.191E+0
-5.758E-1	4.311E+0	8.013E+0
-5.871E-1	4.276E+0	8.126E+0
-5.823E-1	4.327E+0	8.100E+0
-5.790E-1	4.370E+0	8.087E+0
-5.774E-1	4.376E+0	8.198E+0
-5.839E-1	4.347E+0	8.142E+0
-5.855E-1	4.448E+0	8.107E+0
-5.790E-1	4.363E+0	8.081E+0
-5.790E-1	4.409E+0	8.055E+0
-5.823E-1	4.334E+0	8.103E+0
-5.823E-1	4.357E+0	8.165E+0
-5.790E-1	4.324E+0	8.168E+0
-5.790E-1	4.405E+0	8.087E+0
-5.839E-1	4.428E+0	8.181E+0
-5.806E-1	4.295E+0	8.048E+0
-5.790E-1	4.399E+0	8.133E+0
-5.823E-1	4.386E+0	8.103E+0
-5.855E-1	4.431E+0	7.983E+0
-5.855E-1	4.366E+0	8.068E+0
-5.790E-1	4.399E+0	8.003E+0
-5.806E-1	4.399E+0	7.980E+0
-5.823E-1	4.389E+0	8.065E+0
-5.871E-1	4.324E+0	8.103E+0
-5.774E-1	4.402E+0	8.045E+0
-5.823E-1	4.464E+0	8.065E+0
-5.855E-1	4.431E+0	8.055E+0
-5.855E-1	4.379E+0	8.142E+0
-5.774E-1	4.438E+0	8.201E+0
-5.806E-1	4.392E+0	8.077E+0
-5.839E-1	4.428E+0	8.029E+0
-5.855E-1	4.480E+0	8.152E+0
-5.774E-1	4.366E+0	8.081E+0
-5.806E-1	4.324E+0	8.126E+0
-5.823E-1	4.324E+0	8.039E+0
-5.871E-1	4.331E+0	8.087E+0
-5.790E-1	4.363E+0	8.065E+0
-5.790E-1	4.370E+0	7.974E+0
-5.839E-1	4.370E+0	8.172E+0
-5.839E-1	4.422E+0	8.100E+0
-5.774E-1	4.405E+0	8.142E+0
-5.806E-1	4.483E+0	8.058E+0
-5.823E-1	4.340E+0	8.045E+0
-5.839E-1	4.353E+0	7.938E+0
-5.790E-1	4.438E+0	8.149E+0
-5.823E-1	4.415E+0	8.194E+0
-5.823E-1	4.318E+0	8.065E+0
-5.839E-1	4.331E+0	8.077E+0
-5.790E-1	4.376E+0	8.087E+0
-5.774E-1	4.454E+0	8.129E+0
-5.871E-1	4.373E+0	8.123E+0
-5.806E-1	4.366E+0	8.048E+0
-5.758E-1	4.392E+0	8.058E+0
-5.758E-1	4.347E+0	8.103E+0
-5.855E-1	4.324E+0	8.116E+0
-5.871E-1	4.298E+0	8.042E+0
-5.774E-1	4.347E+0	8.107E+0
-5.790E-1	4.386E+0	8.120E+0
-5.839E-1	4.392E+0	8.094E+0
-5.839E-1	4.311E+0	8.113E+0
-5.774E-1	4.340E+0	8.026E+0
-5.790E-1	4.308E+0	8.009E+0
-5.823E-1	4.366E+0	8.077E+0
-5.839E-1	4.363E+0	8.039E+0
-5.758E-1	4.350E+0	8.061E+0
-5.790E-1	4.266E+0	8.142E+0
-5.855E-1	4.402E+0	8.107E+0
-5.823E-1	4.318E+0	8.165E+0
-5.790E-1	4.350E+0	8.139E+0
-5.774E-1	4.425E+0	8.126E+0
-5.839E-1	4.347E+0	8.149E+0
-5.823E-1	4.373E+0	8.181E+0
-5.790E-1	4.373E+0	8.084E+0
-5.774E-1	4.279E+0	8.152E+0
-5.823E-1	4.298E+0	8.146E+0
-5.839E-1	4.331E+0	8.113E+0
-5.774E-1	4.425E+0	8.003E+0
-5.774E-1	4.383E+0	8.081E+0
-5.839E-1	4.350E+0	8.126E+0
-5.839E-1	4.373E+0	8.045E+0
-5.774E-1	4.318E+0	8.097E+0
-5.790E-1	4.327E+0	8.052E+0
-5.839E-1	4.370E+0	8.052E+0
-5.855E-1	4.428E+0	8.107E+0
-5.774E-1	4.334E+0	8.214E+0
-5.790E-1	4.499E+0	8.032E+0
-5.871E-1	4.383E+0	8.103E+0
-5.855E-1	4.357E+0	7.983E+0
-5.774E-1	4.360E+0	8.110E+0
-5.806E-1	4.402E+0	8.136E+0
-5.839E-1	4.389E+0	8.146E+0
-5.823E-1	4.366E+0	8.077E+0
-5.806E-1	4.327E+0	8.042E+0
-5.758E-1	4.370E+0	8.110E+0
-5.855E-1	4.360E+0	8.152E+0
-5.887E-1	4.392E+0	8.159E+0
-5.774E-1	4.409E+0	8.077E+0
-5.790E-1	4.370E+0	8.035E+0
-5.823E-1	4.435E+0	8.103E+0
-5.823E-1	4.425E+0	8.042E+0
-5.790E-1	4.350E+0	8.123E+0
-5.774E-1	4.379E+0	7.970E+0
-5.839E-1	4.340E+0	8.116E+0
-5.855E-1	4.386E+0	8.097E+0
-5.790E-1	4.334E+0	8.110E+0
-5.790E-1	4.383E+0	8.217E+0
-5.839E-1	4.353E+0	8.068E+0
-5.823E-1	4.392E+0	8.194E+0
-5.790E-1	4.363E+0	8.077E+0
-5.774E-1	4.399E+0	8.210E+0
-5.839E-1	4.363E+0	8.022E+0
-5.839E-1	4.321E+0	8.065E+0
-5.758E-1	4.347E+0	8.168E+0
-5.790E-1	4.386E+0	8.071E+0
-5.839E-1	4.357E+0	8.039E+0
-5.855E-1	4.402E+0	8.136E+0
-5.774E-1	4.412E+0	8.065E+0
-5.790E-1	4.389E+0	7.987E+0
-5.887E-1	4.347E+0	8.110E+0
-5.839E-1	4.315E+0	8.035E+0
-5.806E-1	4.347E+0	8.013E+0
-5.774E-1	4.363E+0	8.035E+0
-5.823E-1	4.383E+0	8.052E+0
-5.855E-1	4.373E+0	8.146E+0
-5.790E-1	4.331E+0	8.168E+0
-5.806E-1	4.379E+0	8.097E+0
-5.823E-1	4.444E+0	8.081E+0
-5.823E-1	4.402E+0	8.077E+0
-5.806E-1	4.263E+0	8.035E+0
-5.774E-1	4.324E+0	8.133E+0
-5.823E-1	4.370E+0	8.133E+0
-5.839E-1	4.425E+0	8.071E+0
-5.790E-1	4.344E+0	8.081E+0
-5.806E-1	4.340E+0	8.026E+0
-5.855E-1	4.347E+0	8.081E+0
-5.839E-1	4.350E+0	8.152E+0
-5.790E-1	4.289E+0	8.227E+0
-5.790E-1	4.392E+0	8.077E+0
-5.839E-1	4.353E+0	8.146E+0
-5.823E-1	4.379E+0	8.013E+0
-5.790E-1	4.366E+0	7.983E+0
-5.790E-1	4.405E+0	7.987E+0
-5.806E-1	4.379E+0	8.019E+0
-5.823E-1	4.337E+0	8.100E+0
-5.790E-1	4.418E+0	8.029E+0
-5.790E-1	4.418E+0	8.103E+0
-5.839E-1	4.315E+0	8.097E+0
-5.855E-1	4.412E+0	8.129E+0
-5.758E-1	4.428E+0	8.097E+0
-5.774E-1	4.409E+0	8.103E+0
-5.823E-1	4.396E+0	8.159E+0
-5.839E-1	4.315E+0	8.139E+0
-5.790E-1	4.370E+0	8.123E+0
-5.758E-1	4.399E+0	8.003E+0
-5.855E-1	4.344E+0	8.172E+0
-5.823E-1	4.418E+0	8.032E+0
-5.806E-1	4.383E+0	8.009E+0
-5.790E-1	4.405E+0	8.077E+0
-5.823E-1	4.353E+0	8.022E+0
-5.839E-1	4.340E+0	8.107E+0
-5.790E-1	4.399E+0	8.029E+0
-5.774E-1	4.409E+0	8.097E+0
-5.839E-1	4.363E+0	8.146E+0
-5.855E-1	4.373E+0	8.116E+0
-5.790E-1	4.344E+0	8.110E+0
-5.790E-1	4.347E+0	8.061E+0
-5.823E-1	4.402E+0	8.081E+0
-5.855E-1	4.370E+0	8.019E+0
-5.790E-1	4.340E+0	8.165E+0
-5.790E-1	4.441E+0	8.097E+0
-5.823E-1	4.383E+0	7.993E+0
-5.839E-1	4.412E+0	8.048E+0
-5.758E-1	4.366E+0	8.172E+0
-5.806E-1	4.373E+0	8.110E+0
-5.839E-1	4.344E+0	8.120E+0
-5.823E-1	4.418E+0	8.022E+0
-5.806E-1	4.373E+0	8.039E+0
-5.774E-1	4.302E+0	8.165E+0
-5.823E-1	4.425E+0	8.016E+0
-5.823E-1	4.344E+0	8.149E+0
-5.790E-1	4.418E+0	8.165E+0
-5.790E-1	4.464E+0	8.061E+0
-5.823E-1	4.412E+0	8.113E+0
-5.839E-1	4.441E+0	8.146E+0
-5.790E-1	4.405E+0	8.107E+0
-5.774E-1	4.321E+0	8.165E+0
-5.839E-1	4.363E+0	8.201E+0
-5.871E-1	4.311E+0	8.110E+0
-5.790E-1	4.370E+0	8.198E+0
-5.774E-1	4.350E+0	7.987E+0
-5.839E-1	4.389E+0	8.107E+0
-5.871E-1	4.396E+0	8.120E+0
-5.774E-1	4.405E+0	8.162E+0
-5.758E-1	4.311E+0	8.146E+0
-5.839E-1	4.366E+0	8.068E+0
-5.855E-1	4.315E+0	8.120E+0
-5.790E-1	4.412E+0	8.081E+0
-5.774E-1	4.340E+0	8.090E+0
-5.855E-1	4.470E+0	8.022E+0
-5.839E-1	4.425E+0	8.136E+0
-5.806E-1	4.353E+0	8.100E+0
-5.790E-1	4.383E+0	8.185E+0
-5.823E-1	4.370E+0	8.165E+0
-5.839E-1	4.370E+0	8.181E+0
-5.774E-1	4.347E+0	8.126E+0
-5.774E-1	4.266E+0	7.996E+0
-5.855E-1	4.366E+0	8.022E+0
-5.855E-1	4.402E+0	8.042E+0
-5.806E-1	4.305E+0	8.100E+0
-5.790E-1	4.473E+0	8.139E+0
-5.855E-1	4.353E+0	8.136E+0
-5.823E-1	4.383E+0	8.155E+0
-5.758E-1	4.366E+0	8.100E+0
-5.823E-1	4.340E+0	8.198E+0
-5.839E-1	4.366E+0	8.074E+0
-5.839E-1	4.366E+0	8.100E+0
-5.774E-1	4.350E+0	8.120E+0
-5.758E-1	4.418E+0	8.103E+0
-5.839E-1	4.344E+0	8.162E+0
-5.839E-1	4.425E+0	8.168E+0
-5.774E-1	4.347E+0	8.071E+0
-5.741E-1	4.376E+0	8.198E+0
-5.855E-1	4.405E+0	8.210E+0
-5.823E-1	4.409E+0	8.074E+0
-5.790E-1	4.340E+0	8.107E+0
-5.774E-1	4.357E+0	8.039E+0
-5.806E-1	4.418E+0	8.032E+0
-5.839E-1	4.337E+0	8.058E+0
-5.790E-1	4.360E+0	8.259E+0
-5.774E-1	4.357E+0	8.071E+0
-5.839E-1	4.366E+0	8.107E+0
-5.839E-1	4.334E+0	8.155E+0
-5.774E-1	4.282E+0	8.152E+0
-5.758E-1	4.379E+0	8.052E+0
-5.839E-1	4.318E+0	8.081E+0
-5.855E-1	4.357E+0	8.152E+0
-5.790E-1	4.272E+0	8.090E+0
-5.806E-1	4.344E+0	8.165E+0
-5.823E-1	4.360E+0	8.035E+0
-5.806E-1	4.363E+0	8.081E+0
-5.790E-1	4.412E+0	8.022E+0
-5.774E-1	4.402E+0	8.155E+0
-5.855E-1	4.431E+0	8.087E+0
-5.839E-1	4.315E+0	8.039E+0
-5.774E-1	4.386E+0	8.152E+0
-5.790E-1	4.399E+0	8.120E+0
-5.806E-1	4.383E+0	8.081E+0
-5.823E-1	4.399E+0	8.149E+0
-5.790E-1	4.289E+0	8.077E+0
-5.790E-1	4.327E+0	8.172E+0
-5.855E-1	4.311E+0	8.097E+0
-5.839E-1	4.467E+0	8.058E+0
-5.790E-1	4.389E+0	8.120E+0
-5.758E-1	4.344E+0	8.116E+0
-5.855E-1	4.331E+0	7.961E+0
-5.806E-1	4.373E+0	8.198E+0
-5.790E-1	4.344E+0	8.110E+0
-5.790E-1	4.353E+0	8.055E+0
-5.839E-1	4.350E+0	7.970E+0
-5.839E-1	4.321E+0	8.175E+0
-5.758E-1	4.409E+0	8.061E+0
-5.758E-1	4.315E+0	8.149E+0
-5.823E-1	4.451E+0	8.077E+0
-5.839E-1	4.396E+0	8.071E+0
-5.790E-1	4.399E+0	8.074E+0
-5.790E-1	4.460E+0	8.146E+0
-5.855E-1	4.373E+0	8.074E+0
-5.839E-1	4.402E+0	8.152E+0
-5.774E-1	4.379E+0	8.210E+0
-5.774E-1	4.412E+0	7.961E+0
-5.839E-1	4.327E+0	8.103E+0
-5.855E-1	4.457E+0	8.084E+0
-5.774E-1	4.363E+0	8.084E+0
-5.790E-1	4.441E+0	8.094E+0
-5.855E-1	4.353E+0	8.068E+0
-5.823E-1	4.363E+0	8.126E+0
-5.790E-1	4.376E+0	8.081E+0
-5.790E-1	4.337E+0	8.052E+0
-5.839E-1	4.366E+0	8.120E+0
-5.839E-1	4.315E+0	8.068E+0
-5.774E-1	4.396E+0	8.191E+0
-5.758E-1	4.370E+0	8.071E+0
-5.871E-1	4.344E+0	8.058E+0
-5.839E-1	4.360E+0	8.077E+0
-5.790E-1	4.363E+0	8.055E+0
-5.790E-1	4.412E+0	8.048E+0
-5.806E-1	4.350E+0	8.113E+0
-5.839E-1	4.327E+0	7.974E+0
-5.806E-1	4.396E+0	8.133E+0
-5.774E-1	4.396E+0	8.133E+0
-5.855E-1	4.379E+0	8.042E+0
-5.855E-1	4.337E+0	8.019E+0
-5.790E-1	4.347E+0	8.048E+0
-5.790E-1	4.396E+0	8.039E+0
-5.855E-1	4.363E+0	8.061E+0
-5.855E-1	4.399E+0	8.133E+0
-5.806E-1	4.366E+0	8.084E+0
-5.774E-1	4.327E+0	8.126E+0
-5.839E-1	4.366E+0	8.116E+0
-5.839E-1	4.363E+0	8.103E+0
-5.774E-1	4.386E+0	8.061E+0
-5.790E-1	4.451E+0	8.116E+0
-5.839E-1	4.399E+0	8.019E+0
-5.839E-1	4.396E+0	8.110E+0
-5.774E-1	4.315E+0	8.165E+0
-5.790E-1	4.327E+0	8.107E+0
-5.839E-1	4.399E+0	8.068E+0
-5.839E-1	4.386E+0	8.107E+0
-5.790E-1	4.337E+0	8.048E+0
-5.790E-1	4.353E+0	8.230E+0
-5.823E-1	4.373E+0	8.077E+0
-5.823E-1	4.350E+0	8.068E+0
-5.790E-1	4.425E+0	8.256E+0
-5.774E-1	4.402E+0	8.103E+0
-5.823E-1	4.448E+0	8.029E+0
-5.839E-1	4.347E+0	8.029E+0
-5.823E-1	4.315E+0	8.016E+0
-5.790E-1	4.389E+0	8.113E+0
-5.806E-1	4.392E+0	8.142E+0
-5.839E-1	4.279E+0	8.039E+0
-5.790E-1	4.386E+0	8.077E+0
-5.790E-1	4.276E+0	8.120E+0
-5.839E-1	4.396E+0	8.107E+0
-5.855E-1	4.392E+0	8.233E+0
-5.790E-1	4.383E+0	8.087E+0
-5.790E-1	4.327E+0	7.964E+0
-5.839E-1	4.373E+0	8.107E+0
-5.839E-1	4.415E+0	8.052E+0
-5.790E-1	4.360E+0	8.162E+0
-5.774E-1	4.409E+0	8.103E+0
-5.839E-1	4.438E+0	8.058E+0
-5.855E-1	4.350E+0	8.000E+0
-5.774E-1	4.460E+0	8.055E+0
-5.823E-1	4.418E+0	8.097E+0
-5.823E-1	4.402E+0	8.087E+0
-5.839E-1	4.266E+0	7.990E+0
-5.790E-1	4.373E+0	8.142E+0
-5.823E-1	4.347E+0	8.152E+0
-5.855E-1	4.327E+0	8.120E+0
-5.823E-1	4.285E+0	8.077E+0
-5.806E-1	4.402E+0	8.094E+0
-5.806E-1	4.386E+0	8.155E+0
-5.806E-1	4.396E+0	8.191E+0
-5.855E-1	4.256E+0	8.139E+0
-5.806E-1	4.350E+0	8.026E+0
-5.774E-1	4.428E+0	7.970E+0
-5.823E-1	4.383E+0	8.191E+0
-5.855E-1	4.295E+0	8.052E+0
-5.790E-1	4.373E+0	8.159E+0
-5.790E-1	4.386E+0	8.152E+0
-5.855E-1	4.409E+0	8.214E+0
-5.839E-1	4.295E+0	8.077E+0
-5.790E-1	4.366E+0	8.042E+0
-5.790E-1	4.311E+0	8.133E+0
-5.839E-1	4.353E+0	8.100E+0
-5.855E-1	4.376E+0	8.035E+0
-5.758E-1	4.363E+0	8.090E+0
-5.774E-1	4.327E+0	8.113E+0
-5.839E-1	4.344E+0	8.139E+0
-5.839E-1	4.327E+0	8.207E+0
-5.806E-1	4.357E+0	8.032E+0
-5.790E-1	4.353E+0	8.136E+0
-5.823E-1	4.344E+0	8.013E+0
-5.839E-1	4.331E+0	8.035E+0
-5.774E-1	4.347E+0	8.149E+0
-5.790E-1	4.451E+0	8.210E+0
-5.806E-1	4.318E+0	8.178E+0
-5.855E-1	4.422E+0	8.074E+0
-5.790E-1	4.344E+0	8.191E+0
-5.790E-1	4.425E+0	8.084E+0
-5.839E-1	4.298E+0	8.090E+0
-5.855E-1	4.409E+0	7.990E+0
-5.790E-1	4.422E+0	8.233E+0
-5.774E-1	4.340E+0	8.019E+0
-5.823E-1	4.383E+0	8.146E+0
-5.855E-1	4.373E+0	8.029E+0
-5.774E-1	4.376E+0	8.048E+0
-5.790E-1	4.318E+0	8.168E+0
-5.823E-1	4.389E+0	8.110E+0
-5.839E-1	4.425E+0	8.120E+0
-5.774E-1	4.396E+0	8.269E+0
-5.806E-1	4.383E+0	8.107E+0
-5.806E-1	4.302E+0	8.107E+0
-5.855E-1	4.392E+0	8.103E+0
-5.806E-1	4.376E+0	8.155E+0
-5.790E-1	4.376E+0	8.052E+0
-5.839E-1	4.353E+0	8.107E+0
-5.871E-1	4.412E+0	8.074E+0
-5.790E-1	4.302E+0	8.155E+0
-5.790E-1	4.353E+0	8.136E+0
-5.790E-1	4.315E+0	8.165E+0
-5.839E-1	4.425E+0	8.009E+0
-5.806E-1	4.347E+0	8.146E+0
-5.790E-1	4.396E+0	8.152E+0
-5.823E-1	4.418E+0	8.074E+0
-5.839E-1	4.366E+0	8.139E+0
-5.790E-1	4.353E+0	8.142E+0
-5.774E-1	4.376E+0	8.168E+0
-5.823E-1	4.425E+0	8.103E+0
-5.823E-1	4.276E+0	8.032E+0
-5.790E-1	4.470E+0	8.110E+0
-5.806E-1	4.344E+0	8.162E+0
-5.806E-1	4.448E+0	8.107E+0
-5.855E-1	4.353E+0	8.178E+0
-5.774E-1	4.379E+0	8.123E+0
-5.774E-1	4.350E+0	8.074E+0
-5.806E-1	4.422E+0	8.223E+0
-5.871E-1	4.448E+0	8.084E+0
-5.774E-1	4.285E+0	8.097E+0
-5.774E-1	4.451E+0	8.100E+0
-5.855E-1	4.311E+0	8.107E+0
-5.855E-1	4.366E+0	8.081E+0
-5.790E-1	4.389E+0	8.006E+0
-5.774E-1	4.386E+0	8.210E+0
-5.855E-1	4.331E+0	8.016E+0
-5.855E-1	4.276E+0	8.084E+0
-5.774E-1	4.428E+0	8.048E+0
-5.774E-1	4.431E+0	8.074E+0
-5.839E-1	4.418E+0	8.168E+0
-5.839E-1	4.250E+0	8.123E+0
-5.790E-1	4.366E+0	8.217E+0
-5.774E-1	4.376E+0	8.123E+0
-5.823E-1	4.276E+0	8.061E+0
-5.839E-1	4.357E+0	8.107E+0
-5.774E-1	4.315E+0	8.094E+0
-5.758E-1	4.383E+0	8.065E+0
-5.823E-1	4.366E+0	8.019E+0
-5.839E-1	4.386E+0	8.198E+0
-5.790E-1	4.337E+0	8.126E+0
-5.774E-1	4.360E+0	8.223E+0
-5.839E-1	4.360E+0	8.081E+0
-5.855E-1	4.386E+0	8.142E+0
-5.790E-1	4.402E+0	8.065E+0
-5.823E-1	4.441E+0	8.006E+0
-5.823E-1	4.357E+0	8.090E+0
-5.855E-1	4.448E+0	8.097E+0
-5.790E-1	4.324E+0	8.133E+0
-5.806E-1	4.321E+0	8.191E+0
-5.839E-1	4.490E+0	8.035E+0
-5.823E-1	4.363E+0	8.178E+0
-5.790E-1	4.396E+0	8.240E+0
-5.806E-1	4.246E+0	8.129E+0
-5.806E-1	4.370E+0	8.019E+0
-5.823E-1	4.376E+0	8.103E+0
-5.806E-1	4.373E+0	8.074E+0
-5.774E-1	4.379E+0	8.045E+0
-5.839E-1	4.334E+0	8.133E+0
-5.823E-1	4.266E+0	8.172E+0
-5.790E-1	4.422E+0	8.172E+0
-5.790E-1	4.415E+0	8.188E+0
-5.823E-1	4.363E+0	8.045E+0
-5.839E-1	4.464E+0	8.039E+0
-5.774E-1	4.327E+0	8.084E+0
-5.774E-1	4.337E+0	8.048E+0
-5.806E-1	4.409E+0	8.097E+0
-5.839E-1	4.379E+0	8.175E+0
-5.790E-1	4.405E+0	8.048E+0
-5.790E-1	4.298E+0	8.149E+0
-5.806E-1	4.376E+0	8.094E+0
-5.839E-1	4.311E+0	8.120E+0
-5.790E-1	4.311E+0	8.026E+0
-5.774E-1	4.396E+0	8.090E+0
-5.823E-1	4.327E+0	8.097E+0
-5.806E-1	4.392E+0	8.087E+0
-5.790E-1	4.324E+0	8.094E+0
-5.774E-1	4.363E+0	8.065E+0
-5.806E-1	4.327E+0	7.987E+0
-5.823E-1	4.350E+0	8.061E+0
-5.774E-1	4.357E+0	8.162E+0
-5.790E-1	4.337E+0	8.061E+0
-5.823E-1	4.389E+0	8.029E+0
-5.855E-1	4.438E+0	8.071E+0
-5.806E-1	4.448E+0	8.165E+0
-5.790E-1	4.227E+0	8.032E+0
-5.823E-1	4.460E+0	8.146E+0
-5.839E-1	4.448E+0	8.107E+0
-5.758E-1	4.366E+0	8.048E+0
-5.758E-1	4.370E+0	8.077E+0
-5.839E-1	4.389E+0	8.142E+0
-5.871E-1	4.321E+0	8.077E+0
-5.774E-1	4.396E+0	8.113E+0
-5.774E-1	4.337E+0	8.123E+0
-5.839E-1	4.409E+0	8.107E+0
-5.839E-1	4.315E+0	8.061E+0
-5.790E-1	4.383E+0	7.993E+0
-5.774E-1	4.370E+0	8.058E+0
-5.806E-1	4.370E+0	8.256E+0
-5.823E-1	4.402E+0	8.123E+0
-5.806E-1	4.353E+0	8.146E+0
-5.790E-1	4.373E+0	8.061E+0
-5.823E-1	4.418E+0	8.087E+0
-5.855E-1	4.399E+0	7.957E+0
-5.774E-1	4.405E+0	8.003E+0
-5.790E-1	4.422E+0	8.123E+0
-5.823E-1	4.402E+0	8.116E+0
-5.806E-1	4.376E+0	8.191E+0
-5.774E-1	4.402E+0	8.094E+0
-5.774E-1	4.350E+0	8.194E+0
-5.871E-1	4.350E+0	8.126E+0
-5.806E-1	4.389E+0	7.928E+0
-5.774E-1	4.412E+0	8.061E+0
-5.774E-1	4.383E+0	8.039E+0
-5.806E-1	4.386E+0	8.165E+0
-5.806E-1	4.347E+0	8.149E+0
-5.774E-1	4.405E+0	8.142E+0
-5.806E-1	4.444E+0	8.055E+0
-5.839E-1	4.418E+0	8.081E+0
-5.839E-1	4.298E+0	8.123E+0
-5.790E-1	4.347E+0	7.967E+0
-5.774E-1	4.379E+0	8.052E+0
-5.871E-1	4.389E+0	8.103E+0
-5.855E-1	4.308E+0	8.149E+0
-5.790E-1	4.363E+0	8.136E+0
-5.790E-1	4.373E+0	7.996E+0
-5.839E-1	4.344E+0	8.000E+0
-5.823E-1	4.266E+0	8.116E+0
-5.806E-1	4.279E+0	8.142E+0
-5.774E-1	4.353E+0	8.185E+0
-5.823E-1	4.353E+0	8.107E+0
-5.806E-1	4.392E+0	8.077E+0
-5.790E-1	4.422E+0	8.048E+0
-5.774E-1	4.305E+0	8.129E+0
-5.823E-1	4.276E+0	8.110E+0
-5.839E-1	4.373E+0	8.035E+0
-5.806E-1	4.324E+0	8.052E+0
-5.790E-1	4.311E+0	8.129E+0
-5.839E-1	4.392E+0	8.052E+0
-5.855E-1	4.334E+0	8.175E+0
-5.790E-1	4.337E+0	8.142E+0
-5.790E-1	4.350E+0	8.107E+0
-5.839E-1	4.331E+0	8.295E+0
-5.871E-1	4.376E+0	8.032E+0
-5.774E-1	4.412E+0	8.116E+0
-5.758E-1	4.344E+0	8.048E+0
-5.839E-1	4.363E+0	8.097E+0
-5.839E-1	4.370E+0	8.087E+0
-5.790E-1	4.418E+0	8.116E+0
-5.741E-1	4.470E+0	8.129E+0
-5.823E-1	4.363E+0	8.077E+0
-5.823E-1	4.396E+0	8.123E+0
-5.790E-1	4.357E+0	8.074E+0
-5.790E-1	4.327E+0	8.194E+0
-5.823E-1	4.353E+0	8.081E+0
-5.839E-1	4.331E+0	8.155E+0
-5.806E-1	4.305E+0	8.045E+0
-5.774E-1	4.324E+0	8.055E+0
-5.855E-1	4.386E+0	8.016E+0
-5.823E-1	4.386E+0	8.162E+0
-5.790E-1	4.418E+0	8.029E+0
-5.774E-1	4.363E+0	8.204E+0
-5.839E-1	4.376E+0	8.172E+0
-5.823E-1	4.409E+0	8.146E+0
-5.774E-1	4.428E+0	8.000E+0
-5.790E-1	4.318E+0	8.129E+0
-5.823E-1	4.379E+0	8.055E+0
-5.839E-1	4.353E+0	8.068E+0
-5.774E-1	4.370E+0	8.094E+0
-5.790E-1	4.295E+0	8.084E+0
-5.839E-1	4.383E+0	8.103E+0
-5.823E-1	4.347E+0	8.074E+0
-5.790E-1	4.376E+0	8.188E+0
-5.758E-1	4.376E+0	8.103E+0
-5.823E-1	4.389E+0	8.052E+0
-5.839E-1	4.370E+0	8.039E+0
-5.774E-1	4.376E+0	8.191E+0
-5.790E-1	4.431E+0	8.045E+0
-5.871E-1	4.318E+0	8.230E+0
-5.823E-1	4.347E+0	8.152E+0
-5.758E-1	4.486E+0	8.178E+0
-5.774E-1	4.253E+0	8.136E+0
-5.823E-1	4.360E+0	8.181E+0
-5.855E-1	4.402E+0	8.103E+0
-5.758E-1	4.376E+0	8.181E+0
-5.790E-1	4.295E+0	8.065E+0
-5.823E-1	4.363E+0	8.223E+0
-5.823E-1	4.344E+0	8.107E+0
-5.806E-1	4.318E+0	8.068E+0
-5.790E-1	4.266E+0	8.077E+0
-5.823E-1	4.448E+0	8.013E+0
-5.839E-1	4.425E+0	8.087E+0
-5.806E-1	4.386E+0	8.155E+0
-5.741E-1	4.418E+0	8.097E+0
-5.823E-1	4.460E+0	8.065E+0
-5.839E-1	4.318E+0	8.087E+0
-5.774E-1	4.454E+0	8.133E+0
-5.774E-1	4.376E+0	8.136E+0
-5.823E-1	4.405E+0	8.220E+0
-5.855E-1	4.292E+0	8.090E+0
-5.790E-1	4.347E+0	8.162E+0
-5.790E-1	4.357E+0	8.081E+0
-5.839E-1	4.363E+0	8.107E+0
-5.855E-1	4.318E+0	8.084E+0
-5.790E-1	4.405E+0	8.090E+0
-5.806E-1	4.399E+0	8.116E+0
-5.839E-1	4.305E+0	8.055E+0
-5.839E-1	4.340E+0	8.165E+0
-5.774E-1	4.386E+0	8.113E+0
-5.741E-1	4.399E+0	8.175E+0
-5.839E-1	4.376E+0	8.035E+0
-5.839E-1	4.405E+0	7.935E+0
-5.790E-1	4.383E+0	8.123E+0
-5.774E-1	4.428E+0	8.087E+0
-5.839E-1	4.431E+0	8.217E+0
-5.839E-1	4.392E+0	8.077E+0
-5.774E-1	4.357E+0	8.000E+0
-5.774E-1	4.340E+0	8.175E+0
-5.823E-1	4.415E+0	8.116E+0
-5.855E-1	4.444E+0	8.139E+0
-5.774E-1	4.415E+0	8.077E+0
-5.774E-1	4.366E+0	8.042E+0
-5.823E-1	4.360E+0	8.084E+0
-5.839E-1	4.347E+0	8.120E+0
-5.774E-1	4.386E+0	8.061E+0
-5.790E-1	4.344E+0	8.061E+0
-5.839E-1	4.376E+0	8.159E+0
-5.839E-1	4.366E+0	8.100E+0
-5.806E-1	4.441E+0	8.139E+0
-5.790E-1	4.363E+0	8.061E+0
-5.839E-1	4.350E+0	8.042E+0
-5.855E-1	4.350E+0	8.090E+0
-5.806E-1	4.366E+0	8.207E+0
-5.790E-1	4.451E+0	8.168E+0
-5.855E-1	4.431E+0	8.081E+0
-5.839E-1	4.376E+0	8.223E+0
-5.790E-1	4.415E+0	8.168E+0
-5.774E-1	4.337E+0	8.071E+0
-5.839E-1	4.311E+0	8.165E+0
-5.839E-1	4.344E+0	8.133E+0
-5.774E-1	4.376E+0	8.142E+0
-5.790E-1	4.331E+0	8.055E+0
-5.823E-1	4.350E+0	8.113E+0
-5.823E-1	4.347E+0	8.058E+0
-5.774E-1	4.357E+0	8.139E+0
-5.758E-1	4.331E+0	8.120E+0
-5.839E-1	4.399E+0	8.152E+0
-5.839E-1	4.457E+0	8.165E+0
-5.806E-1	4.376E+0	8.155E+0
-5.758E-1	4.302E+0	8.152E+0
-5.839E-1	4.370E+0	8.136E+0
-5.839E-1	4.392E+0	8.058E+0
-5.806E-1	4.454E+0	8.068E+0
-5.790E-1	4.370E+0	8.090E+0
-5.823E-1	4.311E+0	8.058E+0
-5.855E-1	4.438E+0	8.065E+0
-5.806E-1	4.353E+0	8.052E+0
-5.774E-1	4.405E+0	8.052E+0
-5.823E-1	4.334E+0	8.133E+0
-5.855E-1	4.353E+0	8.139E+0
-5.790E-1	4.415E+0	8.113E+0
-5.774E-1	4.412E+0	8.103E+0
-5.839E-1	4.422E+0	8.165E+0
-5.855E-1	4.451E+0	8.175E+0
-5.806E-1	4.370E+0	8.048E+0
-5.774E-1	4.363E+0	8.133E+0
-5.823E-1	4.428E+0	8.029E+0
-5.855E-1	4.282E+0	8.266E+0
-5.774E-1	4.392E+0	8.129E+0
-5.790E-1	4.405E+0	8.181E+0
-5.839E-1	4.399E+0	8.210E+0
-5.839E-1	4.409E+0	8.035E+0
-5.790E-1	4.383E+0	7.944E+0
-5.806E-1	4.363E+0	8.198E+0
-5.823E-1	4.383E+0	8.084E+0
-5.839E-1	4.405E+0	8.113E+0
-5.790E-1	4.467E+0	8.142E+0
-5.774E-1	4.357E+0	8.168E+0
-5.806E-1	4.379E+0	8.233E+0
-5.855E-1	4.396E+0	8.087E+0
-5.758E-1	4.402E+0	8.155E+0
-5.758E-1	4.311E+0	8.090E+0
-5.823E-1	4.340E+0	8.162E+0
-5.823E-1	4.383E+0	8.074E+0
-5.806E-1	4.327E+0	8.084E+0
-5.790E-1	4.370E+0	8.061E+0
-5.823E-1	4.357E+0	8.052E+0
-5.806E-1	4.347E+0	8.084E+0
-5.774E-1	4.422E+0	8.204E+0
-5.774E-1	4.340E+0	8.139E+0
-5.839E-1	4.396E+0	8.133E+0
-5.855E-1	4.327E+0	8.029E+0
-5.774E-1	4.396E+0	8.103E+0
-5.774E-1	4.383E+0	8.071E+0
-5.823E-1	4.422E+0	8.077E+0
-5.839E-1	4.425E+0	8.055E+0
-5.806E-1	4.464E+0	8.155E+0
-5.790E-1	4.399E+0	8.061E+0
-5.823E-1	4.321E+0	8.000E+0
-5.839E-1	4.350E+0	8.022E+0
-5.758E-1	4.302E+0	8.042E+0
-5.774E-1	4.425E+0	8.126E+0
-5.855E-1	4.399E+0	8.094E+0
-5.823E-1	4.392E+0	8.155E+0
-5.790E-1	4.331E+0	8.168E+0
-5.790E-1	4.366E+0	8.045E+0
-5.823E-1	4.399E+0	8.107E+0
-5.823E-1	4.350E+0	8.113E+0
-5.790E-1	4.428E+0	8.181E+0
-5.758E-1	4.376E+0	8.016E+0
-5.823E-1	4.383E+0	8.087E+0
-5.839E-1	4.334E+0	8.233E+0
-5.790E-1	4.392E+0	8.155E+0
-5.774E-1	4.405E+0	8.084E+0
-5.823E-1	4.392E+0	8.207E+0
-5.823E-1	4.418E+0	8.039E+0
-5.790E-1	4.334E+0	8.107E+0
-5.774E-1	4.340E+0	8.077E+0
-5.839E-1	4.331E+0	8.126E+0
-5.823E-1	4.418E+0	8.097E+0
-5.774E-1	4.360E+0	8.240E+0
-5.774E-1	4.318E+0	8.113E+0
-5.823E-1	4.318E+0	8.052E+0
-5.887E-1	4.405E+0	8.097E+0
-5.774E-1	4.344E+0	8.181E+0
-5.790E-1	4.298E+0	8.162E+0
-5.839E-1	4.457E+0	8.107E+0
-5.839E-1	4.379E+0	8.071E+0
-5.806E-1	4.324E+0	8.126E+0
-5.774E-1	4.302E+0	8.162E+0
-5.823E-1	4.399E+0	8.045E+0
-5.839E-1	4.344E+0	8.084E+0
-5.774E-1	4.457E+0	8.035E+0
-5.790E-1	4.321E+0	8.048E+0
-5.855E-1	4.428E+0	8.100E+0
-5.839E-1	4.269E+0	8.162E+0
-5.806E-1	4.415E+0	8.110E+0
-5.774E-1	4.318E+0	8.185E+0
-5.806E-1	4.321E+0	8.113E+0
-5.871E-1	4.383E+0	8.016E+0
-5.774E-1	4.422E+0	8.172E+0
-5.774E-1	4.337E+0	8.123E+0
-5.823E-1	4.376E+0	8.185E+0
-5.871E-1	4.392E+0	8.129E+0
-5.774E-1	4.373E+0	8.243E+0
-5.790E-1	4.396E+0	8.032E+0
-5.839E-1	4.347E+0	8.162E+0
-5.823E-1	4.499E+0	8.175E+0
-5.806E-1	4.399E+0	8.136E+0
-5.790E-1	4.422E+0	8.172E+0
-5.839E-1	4.512E+0	8.077E+0
-5.823E-1	4.383E+0	8.035E+0
-5.806E-1	4.396E+0	8.055E+0
-5.790E-1	4.318E+0	8.110E+0
-5.823E-1	4.321E+0	8.168E+0
-5.839E-1	4.405E+0	8.071E+0
-5.774E-1	4.340E+0	8.110E+0
-5.790E-1	4.360E+0	8.129E+0
-5.839E-1	4.347E+0	8.084E+0
-5.806E-1	4.418E+0	8.155E+0
-5.774E-1	4.418E+0	8.100E+0
-5.790E-1	4.289E+0	8.149E+0
-5.839E-1	4.376E+0	8.126E+0
-5.855E-1	4.405E+0	8.087E+0
-5.774E-1	4.334E+0	8.100E+0
-5.758E-1	4.399E+0	8.123E+0
-5.839E-1	4.415E+0	7.996E+0
-5.839E-1	4.311E+0	8.123E+0
-5.774E-1	4.366E+0	8.116E+0
-5.823E-1	4.340E+0	8.103E+0
-5.839E-1	4.334E+0	8.068E+0
-5.839E-1	4.373E+0	8.065E+0
-5.790E-1	4.376E+0	8.123E+0
-5.774E-1	4.370E+0	8.110E+0
-5.839E-1	4.409E+0	8.094E+0
-5.839E-1	4.379E+0	8.142E+0
-5.806E-1	4.347E+0	8.191E+0
-5.790E-1	4.334E+0	8.181E+0
-5.855E-1	4.422E+0	8.071E+0
-5.855E-1	4.422E+0	8.159E+0
-5.790E-1	4.405E+0	8.120E+0
-5.774E-1	4.337E+0	8.139E+0
-5.855E-1	4.344E+0	8.162E+0
-5.823E-1	4.486E+0	8.052E+0
-5.774E-1	4.415E+0	8.210E+0
-5.823E-1	4.389E+0	8.048E+0
-5.823E-1	4.383E+0	8.168E+0
-5.823E-1	4.425E+0	8.107E+0
-5.790E-1	4.353E+0	8.172E+0
-5.790E-1	4.383E+0	8.052E+0
-5.839E-1	4.366E+0	8.013E+0
-5.839E-1	4.243E+0	8.113E+0
-5.806E-1	4.389E+0	8.009E+0
-5.806E-1	4.246E+0	8.178E+0
-5.823E-1	4.399E+0	8.210E+0
-5.839E-1	4.464E+0	8.168E+0
-5.774E-1	4.396E+0	8.097E+0
-5.758E-1	4.379E+0	8.094E+0
-5.839E-1	4.285E+0	8.116E+0
-5.839E-1	4.392E+0	8.175E+0
-5.790E-1	4.318E+0	8.103E+0
-5.774E-1	4.428E+0	8.110E+0
-5.823E-1	4.418E+0	8.110E+0
-5.823E-1	4.357E+0	8.246E+0
-5.790E-1	4.425E+0	8.120E+0
-5.823E-1	4.308E+0	8.120E+0
-5.806E-1	4.422E+0	8.178E+0
-5.839E-1	4.425E+0	8.204E+0
-5.790E-1	4.315E+0	8.207E+0
-5.774E-1	4.486E+0	8.103E+0
-5.823E-1	4.370E+0	8.019E+0
-5.855E-1	4.366E+0	8.214E+0
-5.790E-1	4.428E+0	8.042E+0
-5.758E-1	4.383E+0	8.162E+0
-5.839E-1	4.327E+0	8.126E+0
-5.855E-1	4.344E+0	8.058E+0
-5.806E-1	4.315E+0	8.178E+0
-5.758E-1	4.318E+0	8.178E+0
-5.855E-1	4.379E+0	8.172E+0
-5.839E-1	4.422E+0	8.113E+0
-5.790E-1	4.353E+0	8.090E+0
-5.758E-1	4.435E+0	8.142E+0
-5.839E-1	4.357E+0	8.097E+0
-5.839E-1	4.376E+0	8.185E+0
-5.790E-1	4.464E+0	8.139E+0
-5.790E-1	4.302E+0	8.058E+0
-5.839E-1	4.405E+0	8.227E+0
-5.823E-1	4.324E+0	8.146E+0
-5.774E-1	4.302E+0	8.081E+0
-5.790E-1	4.353E+0	8.077E+0
-5.823E-1	4.422E+0	8.065E+0
-5.839E-1	4.334E+0	8.120E+0
-5.790E-1	4.373E+0	7.961E+0
-5.774E-1	4.324E+0	8.103E+0
-5.855E-1	4.412E+0	8.107E+0
-5.839E-1	4.402E+0	8.022E+0
-5.806E-1	4.376E+0	8.188E+0
-5.806E-1	4.337E+0	8.155E+0
-5.806E-1	4.441E+0	8.052E+0
-5.839E-1	4.376E+0	8.074E+0
-5.774E-1	4.412E+0	8.084E+0
-5.774E-1	4.415E+0	8.022E+0
-5.839E-1	4.396E+0	7.974E+0
-5.839E-1	4.477E+0	8.220E+0
-5.774E-1	4.366E+0	8.116E+0
-5.774E-1	4.347E+0	8.129E+0
-5.806E-1	4.360E+0	8.048E+0
-5.839E-1	4.412E+0	8.113E+0
-5.758E-1	4.516E+0	8.116E+0
-5.774E-1	4.444E+0	8.155E+0
-5.855E-1	4.428E+0	8.081E+0
-5.839E-1	4.334E+0	8.071E+0
-5.790E-1	4.389E+0	8.149E+0
-5.790E-1	4.370E+0	8.126E+0
-5.871E-1	4.376E+0	8.159E+0
-5.823E-1	4.386E+0	8.146E+0
-5.790E-1	4.383E+0	8.090E+0
-5.790E-1	4.379E+0	8.116E+0
-5.855E-1	4.441E+0	8.172E+0
-5.855E-1	4.379E+0	8.094E+0
-5.790E-1	4.386E+0	8.155E+0
-5.806E-1	4.370E+0	8.126E+0
-5.823E-1	4.340E+0	8.113E+0
-5.806E-1	4.285E+0	8.065E+0
-5.790E-1	4.276E+0	8.009E+0
-5.790E-1	4.373E+0	8.103E+0
-5.855E-1	4.415E+0	8.188E+0
-5.871E-1	4.360E+0	8.061E+0
-5.790E-1	4.334E+0	8.077E+0
-5.806E-1	4.441E+0	8.065E+0
-5.839E-1	4.379E+0	7.990E+0
-5.839E-1	4.379E+0	8.087E+0
-5.790E-1	4.340E+0	8.016E+0
-5.758E-1	4.373E+0	8.136E+0
-5.839E-1	4.402E+0	8.126E+0
-5.823E-1	4.392E+0	8.146E+0
-5.774E-1	4.379E+0	8.084E+0
-5.806E-1	4.386E+0	8.110E+0
-5.855E-1	4.409E+0	8.074E+0
-5.855E-1	4.357E+0	8.198E+0
-5.790E-1	4.357E+0	8.146E+0
-5.774E-1	4.366E+0	8.136E+0
-5.855E-1	4.334E+0	8.155E+0
-5.823E-1	4.383E+0	8.126E+0
-5.806E-1	4.399E+0	8.103E+0
-5.790E-1	4.402E+0	8.055E+0
-5.806E-1	4.337E+0	8.126E+0
-5.839E-1	4.379E+0	8.126E+0
-5.790E-1	4.298E+0	8.146E+0
-5.774E-1	4.428E+0	8.097E+0
-5.839E-1	4.363E+0	8.107E+0
-5.839E-1	4.396E+0	8.152E+0
-5.806E-1	4.340E+0	8.223E+0
-5.823E-1	4.363E+0	8.120E+0
-5.855E-1	4.318E+0	8.090E+0
-5.855E-1	4.386E+0	8.035E+0
-5.790E-1	4.386E+0	8.210E+0
-5.790E-1	4.373E+0	8.129E+0
-5.823E-1	4.315E+0	8.240E+0
-5.839E-1	4.373E+0	8.159E+0
-5.790E-1	4.383E+0	8.129E+0
-5.774E-1	4.321E+0	8.155E+0
-5.839E-1	4.302E+0	8.029E+0
-5.855E-1	4.315E+0	8.168E+0
-5.790E-1	4.379E+0	8.142E+0
-5.806E-1	4.389E+0	8.100E+0
-5.839E-1	4.344E+0	8.126E+0
-5.823E-1	4.353E+0	8.061E+0
-5.806E-1	4.379E+0	8.142E+0
-5.774E-1	4.376E+0	8.201E+0
-5.823E-1	4.402E+0	8.052E+0
-5.823E-1	4.373E+0	8.087E+0
-5.774E-1	4.389E+0	8.165E+0
-5.774E-1	4.386E+0	8.087E+0
-5.855E-1	4.396E+0	8.048E+0
-5.871E-1	4.392E+0	8.068E+0
-5.758E-1	4.370E+0	7.996E+0
-5.806E-1	4.409E+0	8.103E+0
-5.823E-1	4.334E+0	8.009E+0
-5.839E-1	4.383E+0	8.243E+0
-5.774E-1	4.379E+0	8.113E+0
-5.774E-1	4.340E+0	8.214E+0
-5.839E-1	4.373E+0	8.188E+0
-5.887E-1	4.376E+0	8.071E+0
-5.790E-1	4.337E+0	8.142E+0
-5.758E-1	4.386E+0	7.987E+0
-5.855E-1	4.344E+0	8.097E+0
-5.855E-1	4.392E+0	8.133E+0
-5.790E-1	4.402E+0	8.136E+0
-5.806E-1	4.243E+0	8.194E+0
-5.839E-1	4.331E+0	8.120E+0
-5.839E-1	4.386E+0	8.123E+0
-5.806E-1	4.266E+0	8.181E+0
-5.790E-1	4.402E+0	8.146E+0
-5.871E-1	4.337E+0	8.214E+0
-5.839E-1	4.396E+0	8.032E+0
-5.806E-1	4.340E+0	8.168E+0
-5.774E-1	4.457E+0	8.142E+0
-5.839E-1	4.344E+0	8.061E+0
-5.823E-1	4.383E+0	8.162E+0
-5.774E-1	4.383E+0	8.071E+0
-5.790E-1	4.412E+0	8.071E+0
-5.806E-1	4.327E+0	8.013E+0
-5.839E-1	4.344E+0	8.068E+0
-5.774E-1	4.366E+0	8.149E+0
-5.790E-1	4.344E+0	8.142E+0
-5.823E-1	4.386E+0	8.198E+0
-5.839E-1	4.389E+0	8.188E+0
-5.774E-1	4.441E+0	8.100E+0
-5.806E-1	4.457E+0	8.152E+0
-5.823E-1	4.366E+0	8.094E+0
-5.839E-1	4.376E+0	8.094E+0
-5.774E-1	4.480E+0	8.100E+0
-5.774E-1	4.353E+0	8.188E+0
-5.823E-1	4.425E+0	8.071E+0
-5.855E-1	4.305E+0	8.045E+0
-5.790E-1	4.305E+0	8.035E+0
-5.774E-1	4.409E+0	8.084E+0
-5.839E-1	4.457E+0	8.168E+0
-5.823E-1	4.311E+0	8.055E+0
-5.790E-1	4.409E+0	8.107E+0
-5.790E-1	4.409E+0	8.149E+0
-5.806E-1	4.435E+0	8.155E+0
-5.839E-1	4.360E+0	8.133E+0
-5.806E-1	4.428E+0	8.191E+0
-5.774E-1	4.324E+0	8.052E+0
-5.855E-1	4.441E+0	8.175E+0
-5.839E-1	4.422E+0	8.168E+0
-5.806E-1	4.405E+0	8.120E+0
-5.774E-1	4.350E+0	8.087E+0
-5.839E-1	4.435E+0	8.139E+0
-5.806E-1	4.376E+0	8.123E+0
-5.806E-1	4.405E+0	8.016E+0
-5.758E-1	4.331E+0	8.191E+0
-5.806E-1	4.363E+0	8.087E+0
-5.839E-1	4.334E+0	8.058E+0
-5.790E-1	4.311E+0	8.191E+0
-5.806E-1	4.366E+0	8.142E+0
-5.855E-1	4.344E+0	8.022E+0
-5.806E-1	4.295E+0	8.058E+0
-5.790E-1	4.340E+0	8.110E+0
-5.774E-1	4.366E+0	8.175E+0
-5.855E-1	4.302E+0	8.107E+0
-5.839E-1	4.396E+0	8.113E+0
-5.790E-1	4.360E+0	8.181E+0
-5.774E-1	4.272E+0	8.133E+0
-5.855E-1	4.292E+0	8.045E+0
-5.855E-1	4.415E+0	8.090E+0
-5.790E-1	4.431E+0	8.081E+0
-5.774E-1	4.383E+0	8.084E+0
-5.839E-1	4.279E+0	8.178E+0
-5.839E-1	4.454E+0	8.081E+0
-5.790E-1	4.412E+0	8.048E+0
-5.774E-1	4.340E+0	8.146E+0
-5.839E-1	4.315E+0	8.065E+0
-5.823E-1	4.370E+0	8.165E+0
-5.790E-1	4.334E+0	8.048E+0
-5.790E-1	4.337E+0	8.081E+0
-5.823E-1	4.334E+0	8.165E+0
-5.806E-1	4.409E+0	8.220E+0
-5.790E-1	4.357E+0	8.178E+0
-5.758E-1	4.318E+0	8.142E+0
-5.806E-1	4.412E+0	8.168E+0
-5.839E-1	4.344E+0	8.188E+0
-5.758E-1	4.337E+0	8.081E+0
-5.790E-1	4.327E+0	8.090E+0
-5.855E-1	4.353E+0	8.019E+0
-5.855E-1	4.337E+0	8.103E+0
-5.758E-1	4.418E+0	8.090E+0
-5.790E-1	4.431E+0	8.090E+0
-5.855E-1	4.373E+0	8.116E+0
-5.855E-1	4.418E+0	8.016E+0
-5.790E-1	4.337E+0	8.061E+0
-5.790E-1	4.376E+0	7.996E+0
-5.839E-1	4.379E+0	8.120E+0
-5.855E-1	4.340E+0	8.110E+0
-5.790E-1	4.363E+0	8.191E+0
-5.774E-1	4.451E+0	8.168E+0
-5.839E-1	4.370E+0	8.217E+0
-5.839E-1	4.321E+0	8.019E+0
-5.806E-1	4.347E+0	8.139E+0
-5.774E-1	4.370E+0	8.090E+0
-5.823E-1	4.370E+0	8.019E+0
-5.839E-1	4.363E+0	8.077E+0
-5.790E-1	4.357E+0	8.068E+0
-5.774E-1	4.376E+0	8.126E+0
-5.839E-1	4.289E+0	8.133E+0
-5.839E-1	4.386E+0	8.107E+0
-5.790E-1	4.357E+0	8.236E+0
-5.758E-1	4.425E+0	8.074E+0
-5.839E-1	4.324E+0	8.185E+0
-5.823E-1	4.357E+0	8.142E+0
-5.790E-1	4.379E+0	8.152E+0
-5.790E-1	4.386E+0	8.146E+0
-5.823E-1	4.392E+0	8.120E+0
-5.855E-1	4.347E+0	8.081E+0
-5.790E-1	4.311E+0	8.181E+0
-5.774E-1	4.428E+0	8.246E+0
-5.839E-1	4.512E+0	8.058E+0
-5.823E-1	4.350E+0	8.042E+0
-5.790E-1	4.441E+0	8.042E+0
-5.790E-1	4.370E+0	8.052E+0
-5.855E-1	4.350E+0	8.149E+0
-5.839E-1	4.279E+0	8.123E+0
-5.806E-1	4.444E+0	8.039E+0
-5.774E-1	4.357E+0	8.000E+0
-5.839E-1	4.289E+0	8.039E+0
-5.839E-1	4.415E+0	8.081E+0
-5.790E-1	4.386E+0	8.175E+0
-5.774E-1	4.396E+0	8.103E+0
-5.823E-1	4.353E+0	8.058E+0
-5.823E-1	4.357E+0	8.207E+0
-5.790E-1	4.370E+0	7.941E+0
-5.790E-1	4.318E+0	8.058E+0
-5.823E-1	4.363E+0	8.120E+0
-5.839E-1	4.324E+0	8.058E+0
-5.806E-1	4.353E+0	8.045E+0
-5.774E-1	4.396E+0	8.236E+0
-5.823E-1	4.366E+0	8.087E+0
-5.839E-1	4.370E+0	8.165E+0
-5.806E-1	4.337E+0	8.149E+0
-5.806E-1	4.435E+0	8.084E+0
-5.839E-1	4.324E+0	8.266E+0
-5.855E-1	4.396E+0	8.210E+0
-5.790E-1	4.383E+0	8.061E+0
-5.790E-1	4.357E+0	8.233E+0
-5.839E-1	4.383E+0	7.974E+0
-5.823E-1	4.402E+0	8.103E+0
-5.806E-1	4.373E+0	8.133E+0
-5.823E-1	4.383E+0	8.110E+0
-5.823E-1	4.353E+0	8.152E+0
-5.855E-1	4.366E+0	8.185E+0
-5.790E-1	4.386E+0	8.087E+0
-5.774E-1	4.344E+0	8.110E+0
-5.823E-1	4.363E+0	8.188E+0
-5.855E-1	4.383E+0	8.052E+0
-5.790E-1	4.402E+0	8.155E+0
-5.790E-1	4.366E+0	8.129E+0
-5.823E-1	4.253E+0	8.220E+0
-5.839E-1	4.386E+0	8.168E+0
-5.774E-1	4.402E+0	8.126E+0
-5.790E-1	4.363E+0	8.071E+0
-5.839E-1	4.308E+0	8.048E+0
-5.839E-1	4.370E+0	8.084E+0
-5.806E-1	4.396E+0	8.061E+0
-5.758E-1	4.415E+0	8.039E+0
-5.823E-1	4.353E+0	8.013E+0
-5.855E-1	4.315E+0	8.077E+0
-5.790E-1	4.383E+0	8.055E+0
-5.806E-1	4.386E+0	8.081E+0
-5.839E-1	4.399E+0	8.175E+0
-5.823E-1	4.396E+0	8.120E+0
-5.790E-1	4.353E+0	8.058E+0
-5.790E-1	4.366E+0	8.210E+0
-5.839E-1	4.383E+0	8.045E+0
-5.823E-1	4.344E+0	8.048E+0
-5.790E-1	4.279E+0	8.110E+0
-5.790E-1	4.366E+0	8.022E+0
-5.823E-1	4.457E+0	7.990E+0
-5.839E-1	4.340E+0	8.052E+0
-5.758E-1	4.422E+0	8.035E+0
-5.758E-1	4.389E+0	8.077E+0
-5.823E-1	4.340E+0	8.077E+0
-5.839E-1	4.302E+0	8.220E+0
-5.806E-1	4.308E+0	8.129E+0
-5.823E-1	4.399E+0	8.103E+0
-5.806E-1	4.392E+0	8.077E+0
-5.887E-1	4.435E+0	8.006E+0
-5.790E-1	4.344E+0	8.068E+0
-5.806E-1	4.344E+0	8.204E+0
-5.839E-1	4.409E+0	8.081E+0
-5.839E-1	4.321E+0	8.146E+0
-5.790E-1	4.473E+0	8.110E+0
-5.774E-1	4.422E+0	8.142E+0
-5.823E-1	4.418E+0	8.032E+0
-5.839E-1	4.373E+0	8.081E+0
-5.790E-1	4.363E+0	8.058E+0
-5.790E-1	4.315E+0	8.065E+0
-5.823E-1	4.353E+0	8.168E+0
-5.806E-1	4.409E+0	8.175E+0
-5.806E-1	4.409E+0	8.103E+0
-5.774E-1	4.389E+0	8.061E+0
-5.823E-1	4.460E+0	8.077E+0
-5.871E-1	4.350E+0	8.094E+0
-5.790E-1	4.392E+0	8.126E+0
-5.774E-1	4.373E+0	8.126E+0
-5.855E-1	4.425E+0	8.152E+0
-5.855E-1	4.379E+0	8.136E+0
-5.806E-1	4.373E+0	8.149E+0
-5.790E-1	4.302E+0	8.107E+0
-5.823E-1	4.376E+0	8.155E+0
-5.855E-1	4.363E+0	8.165E+0
-5.790E-1	4.298E+0	8.139E+0
-5.774E-1	4.366E+0	7.922E+0
-5.839E-1	4.276E+0	8.097E+0
-5.839E-1	4.399E+0	8.097E+0
-5.806E-1	4.379E+0	8.100E+0
-5.774E-1	4.321E+0	8.087E+0
-5.855E-1	4.289E+0	8.045E+0
-5.855E-1	4.334E+0	8.094E+0
-5.774E-1	4.344E+0	8.071E+0
-5.806E-1	4.405E+0	8.035E+0
-5.823E-1	4.353E+0	8.142E+0
-5.839E-1	4.357E+0	8.077E+0
-5.790E-1	4.389E+0	8.071E+0
-5.790E-1	4.392E+0	8.172E+0
-5.855E-1	4.418E+0	8.084E+0
-5.823E-1	4.324E+0	8.077E+0
-5.790E-1	4.379E+0	8.165E+0
-5.806E-1	4.376E+0	8.061E+0
-5.806E-1	4.360E+0	8.155E+0
-5.855E-1	4.360E+0	8.155E+0
-5.823E-1	4.399E+0	8.055E+0
-5.774E-1	4.435E+0	8.097E+0
-5.839E-1	4.444E+0	8.090E+0
-5.887E-1	4.370E+0	7.977E+0
-5.790E-1	4.435E+0	8.107E+0
-5.774E-1	4.415E+0	8.113E+0
-5.823E-1	4.392E+0	8.159E+0
-5.823E-1	4.402E+0	8.068E+0
-5.774E-1	4.327E+0	8.103E+0
-5.774E-1	4.344E+0	8.100E+0
-5.806E-1	4.331E+0	8.172E+0
-5.855E-1	4.347E+0	8.194E+0
-5.774E-1	4.337E+0	7.876E+0
-5.758E-1	4.409E+0	8.100E+0
-5.823E-1	4.376E+0	7.925E+0
-5.823E-1	4.376E+0	8.142E+0
-5.806E-1	4.360E+0	8.220E+0
-5.790E-1	4.373E+0	8.272E+0
-5.823E-1	4.396E+0	8.110E+0
-5.839E-1	4.392E+0	8.113E+0
-5.774E-1	4.353E+0	8.045E+0
-5.741E-1	4.292E+0	8.039E+0
-5.839E-1	4.425E+0	8.236E+0
-5.855E-1	4.399E+0	8.175E+0
-5.774E-1	4.503E+0	8.081E+0
-5.774E-1	4.383E+0	8.129E+0
-5.839E-1	4.379E+0	8.116E+0
-5.823E-1	4.357E+0	8.103E+0
-5.823E-1	4.318E+0	8.100E+0
-5.790E-1	4.389E+0	8.214E+0
-5.855E-1	4.438E+0	8.052E+0
-5.823E-1	4.357E+0	8.172E+0
-5.790E-1	4.360E+0	8.142E+0
-5.774E-1	4.402E+0	8.009E+0
-5.839E-1	4.334E+0	8.116E+0
-5.839E-1	4.399E+0	8.061E+0
-5.790E-1	4.386E+0	8.058E+0
-5.758E-1	4.389E+0	8.175E+0
-5.839E-1	4.376E+0	8.139E+0
-5.855E-1	4.331E+0	8.071E+0
-5.774E-1	4.366E+0	8.103E+0
-5.774E-1	4.337E+0	8.042E+0
-5.823E-1	4.425E+0	8.113E+0
-5.839E-1	4.415E+0	8.123E+0
-5.758E-1	4.357E+0	8.194E+0
-5.774E-1	4.302E+0	8.204E+0
-5.839E-1	4.379E+0	8.107E+0
-5.839E-1	4.366E+0	8.110E+0
-5.790E-1	4.392E+0	8.129E+0
-5.790E-1	4.350E+0	8.013E+0
-5.823E-1	4.402E+0	8.149E+0
-5.839E-1	4.321E+0	8.058E+0
-5.806E-1	4.457E+0	8.152E+0
-5.774E-1	4.360E+0	8.103E+0
-5.806E-1	4.347E+0	8.123E+0
-5.839E-1	4.353E+0	8.142E+0
-5.790E-1	4.376E+0	8.116E+0
-5.790E-1	4.334E+0	8.162E+0
-5.839E-1	4.392E+0	8.249E+0
-5.839E-1	4.470E+0	8.097E+0
-5.790E-1	4.405E+0	8.142E+0
-5.806E-1	4.392E+0	8.107E+0
-5.823E-1	4.373E+0	8.110E+0
-5.823E-1	4.366E+0	7.990E+0
-5.790E-1	4.344E+0	8.207E+0
-5.790E-1	4.467E+0	8.090E+0
-5.823E-1	4.350E+0	8.152E+0
-5.839E-1	4.383E+0	8.068E+0
-5.790E-1	4.415E+0	8.013E+0
-5.790E-1	4.370E+0	8.045E+0
-5.823E-1	4.370E+0	8.165E+0
-5.839E-1	4.256E+0	8.055E+0
-5.790E-1	4.379E+0	8.116E+0
-5.790E-1	4.409E+0	8.048E+0
-5.823E-1	4.353E+0	8.133E+0
-5.839E-1	4.389E+0	8.058E+0
-5.790E-1	4.331E+0	8.110E+0
-5.790E-1	4.337E+0	8.116E+0
-5.806E-1	4.344E+0	8.194E+0
-5.855E-1	4.366E+0	8.142E+0
-5.790E-1	4.315E+0	8.146E+0
-5.774E-1	4.318E+0	8.116E+0
-5.806E-1	4.392E+0	8.039E+0
-5.839E-1	4.418E+0	8.139E+0
-5.774E-1	4.441E+0	8.162E+0
-5.774E-1	4.409E+0	8.146E+0
-5.823E-1	4.266E+0	8.126E+0
-5.839E-1	4.298E+0	8.123E+0
-5.790E-1	4.308E+0	8.149E+0
-5.741E-1	4.428E+0	8.155E+0
-5.839E-1	4.340E+0	8.204E+0
-5.839E-1	4.315E+0	8.191E+0
-5.806E-1	4.486E+0	8.094E+0
-5.806E-1	4.409E+0	8.084E+0
-5.823E-1	4.386E+0	8.129E+0
-5.806E-1	4.392E+0	8.152E+0
-5.806E-1	4.422E+0	8.120E+0
-5.790E-1	4.383E+0	8.081E+0
-5.823E-1	4.357E+0	8.178E+0
-5.839E-1	4.357E+0	8.003E+0
-5.806E-1	4.379E+0	8.181E+0
-5.774E-1	4.409E+0	8.331E+0
-5.839E-1	4.392E+0	8.052E+0
-5.823E-1	4.435E+0	8.120E+0
-5.790E-1	4.373E+0	8.074E+0
-5.790E-1	4.415E+0	8.136E+0
-5.823E-1	4.392E+0	8.113E+0
-5.855E-1	4.386E+0	8.240E+0
-5.790E-1	4.334E+0	8.178E+0
-5.790E-1	4.370E+0	8.039E+0
-5.839E-1	4.383E+0	8.113E+0
-5.839E-1	4.373E+0	8.045E+0
-5.790E-1	4.373E+0	8.061E+0
-5.790E-1	4.396E+0	8.282E+0
-5.839E-1	4.389E+0	8.172E+0
-5.855E-1	4.315E+0	8.077E+0
-5.790E-1	4.344E+0	8.159E+0
-5.774E-1	4.353E+0	8.116E+0
-5.839E-1	4.370E+0	8.168E+0
-5.855E-1	4.318E+0	8.087E+0
-5.790E-1	4.396E+0	8.077E+0
-5.806E-1	4.324E+0	8.071E+0
-5.823E-1	4.503E+0	8.123E+0
-5.839E-1	4.321E+0	8.081E+0
-5.774E-1	4.373E+0	8.249E+0
-5.790E-1	4.460E+0	8.136E+0
-5.839E-1	4.383E+0	8.009E+0
-5.839E-1	4.370E+0	8.120E+0
-5.806E-1	4.353E+0	8.081E+0
-5.774E-1	4.467E+0	8.094E+0
-5.839E-1	4.324E+0	8.133E+0
-5.839E-1	4.418E+0	8.087E+0
-5.806E-1	4.347E+0	8.133E+0
-5.774E-1	4.392E+0	8.097E+0
-5.806E-1	4.302E+0	8.097E+0
-5.855E-1	4.344E+0	8.052E+0
-5.790E-1	4.344E+0	8.113E+0
-5.758E-1	4.318E+0	8.081E+0
-5.839E-1	4.344E+0	8.133E+0
-5.855E-1	4.344E+0	8.090E+0
-5.774E-1	4.441E+0	8.149E+0
-5.758E-1	4.428E+0	8.071E+0
-5.839E-1	4.389E+0	8.198E+0
-5.839E-1	4.279E+0	8.188E+0
-5.774E-1	4.425E+0	8.058E+0
-5.790E-1	4.344E+0	8.146E+0
-5.855E-1	4.318E+0	8.136E+0
-5.855E-1	4.357E+0	8.120E+0
-5.790E-1	4.438E+0	8.055E+0
-5.758E-1	4.418E+0	8.084E+0
-5.823E-1	4.305E+0	8.223E+0
-5.839E-1	4.321E+0	8.159E+0
-5.790E-1	4.425E+0	8.207E+0
-5.790E-1	4.451E+0	8.120E+0
-5.839E-1	4.418E+0	8.016E+0
-5.839E-1	4.422E+0	8.139E+0
-5.790E-1	4.473E+0	8.142E+0
-5.774E-1	4.357E+0	8.155E+0
-5.855E-1	4.318E+0	8.061E+0
-5.855E-1	4.376E+0	8.188E+0
-5.774E-1	4.399E+0	8.094E+0
-5.741E-1	4.428E+0	8.077E+0
-5.839E-1	4.451E+0	8.061E+0
-5.823E-1	4.438E+0	8.159E+0
-5.806E-1	4.386E+0	8.142E+0
-5.774E-1	4.269E+0	8.210E+0
-5.839E-1	4.318E+0	8.110E+0
-5.839E-1	4.353E+0	8.087E+0
-5.741E-1	4.370E+0	8.081E+0
-5.790E-1	4.425E+0	8.107E+0
-5.839E-1	4.402E+0	8.107E+0
-5.823E-1	4.402E+0	8.032E+0
-5.774E-1	4.363E+0	8.227E+0
-5.774E-1	4.386E+0	8.149E+0
-5.806E-1	4.454E+0	8.168E+0
-5.839E-1	4.366E+0	8.204E+0
-5.774E-1	4.444E+0	8.068E+0
-5.790E-1	4.454E+0	8.214E+0
-5.839E-1	4.396E+0	8.120E+0
-5.839E-1	4.366E+0	8.139E+0
-5.758E-1	4.379E+0	8.090E+0
-5.790E-1	4.451E+0	8.100E+0
-5.790E-1	4.363E+0	8.087E+0
-5.871E-1	4.451E+0	8.074E+0
-5.806E-1	4.392E+0	8.275E+0
-5.758E-1	4.379E+0	8.022E+0
-5.823E-1	4.409E+0	8.126E+0
-5.823E-1	4.305E+0	8.113E+0
-5.790E-1	4.324E+0	8.185E+0
-5.774E-1	4.308E+0	8.094E+0
-5.823E-1	4.428E+0	8.113E+0
-5.839E-1	4.402E+0	8.013E+0
-5.790E-1	4.389E+0	8.136E+0
-5.790E-1	4.402E+0	8.126E+0
-5.839E-1	4.415E+0	8.149E+0
-5.806E-1	4.409E+0	8.194E+0
-5.790E-1	4.435E+0	8.133E+0
-5.774E-1	4.376E+0	8.126E+0
-5.823E-1	4.454E+0	8.133E+0
-5.839E-1	4.431E+0	8.207E+0
-5.774E-1	4.315E+0	8.188E+0
-5.790E-1	4.334E+0	8.058E+0
-5.839E-1	4.383E+0	8.055E+0
-5.855E-1	4.451E+0	8.068E+0
-5.774E-1	4.337E+0	8.009E+0
-5.806E-1	4.363E+0	8.103E+0
-5.823E-1	4.467E+0	8.142E+0
-5.855E-1	4.409E+0	8.048E+0
-5.790E-1	4.353E+0	8.188E+0
-5.774E-1	4.402E+0	8.052E+0
-5.839E-1	4.415E+0	8.204E+0
-5.839E-1	4.402E+0	8.061E+0
-5.774E-1	4.366E+0	8.006E+0
-5.774E-1	4.350E+0	8.103E+0
-5.823E-1	4.402E+0	8.155E+0
-5.855E-1	4.370E+0	8.201E+0
-5.774E-1	4.470E+0	8.110E+0
-5.790E-1	4.272E+0	8.100E+0
-5.839E-1	4.431E+0	7.925E+0
-5.823E-1	4.405E+0	8.058E+0
-5.790E-1	4.405E+0	8.116E+0
-5.774E-1	4.451E+0	8.042E+0
-5.823E-1	4.392E+0	8.097E+0
-5.839E-1	4.402E+0	8.107E+0
-5.806E-1	4.477E+0	8.039E+0
-5.758E-1	4.405E+0	8.136E+0
-5.823E-1	4.272E+0	8.074E+0
-5.823E-1	4.389E+0	8.071E+0
-5.806E-1	4.399E+0	8.185E+0
-5.774E-1	4.289E+0	8.227E+0
-5.839E-1	4.370E+0	8.155E+0
-5.855E-1	4.327E+0	8.026E+0
-5.774E-1	4.545E+0	8.139E+0
-5.774E-1	4.363E+0	8.227E+0
-5.839E-1	4.396E+0	8.048E+0
-5.871E-1	4.444E+0	8.162E+0
-5.790E-1	4.366E+0	8.155E+0
-5.774E-1	4.389E+0	8.172E+0
-5.839E-1	4.386E+0	8.061E+0
-5.855E-1	4.396E+0	8.175E+0
-5.774E-1	4.444E+0	8.116E+0
-5.790E-1	4.370E+0	8.149E+0
-5.823E-1	4.386E+0	8.094E+0
-5.839E-1	4.337E+0	8.126E+0
-5.790E-1	4.379E+0	8.142E+0
-5.790E-1	4.337E+0	8.042E+0
-5.823E-1	4.295E+0	8.035E+0
-5.839E-1	4.389E+0	8.198E+0
-5.790E-1	4.425E+0	8.149E+0
-5.790E-1	4.409E+0	8.136E+0
-5.839E-1	4.386E+0	8.230E+0
-5.855E-1	4.376E+0	8.152E+0
-5.790E-1	4.396E+0	8.172E+0
-5.774E-1	4.315E+0	8.178E+0
-5.823E-1	4.386E+0	8.142E+0
-5.839E-1	4.324E+0	8.159E+0
-5.790E-1	4.464E+0	7.912E+0
-5.774E-1	4.337E+0	8.178E+0
-5.806E-1	4.327E+0	8.181E+0
-5.839E-1	4.428E+0	8.120E+0
-5.774E-1	4.327E+0	8.120E+0
-5.790E-1	4.321E+0	8.223E+0
-5.823E-1	4.493E+0	8.162E+0
-5.839E-1	4.350E+0	8.149E+0
-5.823E-1	4.324E+0	8.168E+0
-5.758E-1	4.376E+0	8.139E+0
-5.806E-1	4.373E+0	8.097E+0
-5.871E-1	4.379E+0	8.155E+0
-5.790E-1	4.496E+0	8.058E+0
-5.823E-1	4.357E+0	8.035E+0
-5.806E-1	4.386E+0	8.133E+0
-5.823E-1	4.350E+0	8.146E+0
-5.790E-1	4.357E+0	8.142E+0
-5.790E-1	4.392E+0	8.022E+0
-5.839E-1	4.499E+0	8.194E+0
-5.855E-1	4.327E+0	8.042E+0
-5.806E-1	4.402E+0	8.039E+0
-5.774E-1	4.473E+0	8.074E+0
-5.806E-1	4.444E+0	8.068E+0
-5.823E-1	4.428E+0	8.129E+0
-5.774E-1	4.425E+0	8.081E+0
-5.774E-1	4.357E+0	8.194E+0
-5.806E-1	4.340E+0	8.107E+0
-5.806E-1	4.353E+0	8.165E+0
-5.790E-1	4.360E+0	8.139E+0
-5.790E-1	4.324E+0	7.980E+0
-5.823E-1	4.321E+0	8.126E+0
-5.871E-1	4.386E+0	8.081E+0
-5.790E-1	4.376E+0	8.100E+0
-5.790E-1	4.444E+0	8.185E+0
-5.839E-1	4.344E+0	8.052E+0
-5.839E-1	4.396E+0	8.074E+0
-5.774E-1	4.366E+0	8.162E+0
-5.774E-1	4.376E+0	7.990E+0
-5.806E-1	4.415E+0	8.236E+0
-5.855E-1	4.295E+0	8.126E+0
-5.774E-1	4.360E+0	8.240E+0
-5.741E-1	4.392E+0	8.107E+0
-5.806E-1	4.373E+0	8.074E+0
-5.839E-1	4.438E+0	8.120E+0
-5.790E-1	4.386E+0	8.129E+0
-5.790E-1	4.276E+0	8.107E+0
-5.823E-1	4.438E+0	8.198E+0
-5.839E-1	4.415E+0	8.139E+0
-5.790E-1	4.399E+0	8.068E+0
-5.774E-1	4.409E+0	8.087E+0
-5.839E-1	4.370E+0	8.116E+0
-5.823E-1	4.379E+0	8.120E+0
-5.774E-1	4.402E+0	8.159E+0
-5.758E-1	4.418E+0	8.107E+0
-5.806E-1	4.344E+0	8.188E+0
-5.839E-1	4.376E+0	8.139E+0
-5.790E-1	4.295E+0	8.097E+0
-5.806E-1	4.409E+0	8.097E+0
-5.806E-1	4.392E+0	8.152E+0
-5.823E-1	4.415E+0	8.165E+0
-5.806E-1	4.379E+0	8.003E+0
-5.790E-1	4.490E+0	8.165E+0
-5.839E-1	4.418E+0	8.058E+0
-5.823E-1	4.389E+0	8.165E+0
-5.774E-1	4.383E+0	8.198E+0
-5.790E-1	4.396E+0	8.142E+0
-5.806E-1	4.340E+0	7.980E+0
-5.855E-1	4.363E+0	8.168E+0
-5.790E-1	4.412E+0	8.227E+0
-5.774E-1	4.311E+0	8.175E+0
-5.806E-1	4.422E+0	8.087E+0
-5.823E-1	4.373E+0	8.100E+0
-5.790E-1	4.418E+0	8.045E+0
-5.806E-1	4.366E+0	8.103E+0
-5.823E-1	4.422E+0	8.042E+0
-5.839E-1	4.467E+0	8.194E+0
-5.806E-1	4.448E+0	8.178E+0
-5.790E-1	4.340E+0	8.162E+0
-5.806E-1	4.379E+0	8.103E+0
-5.855E-1	4.340E+0	8.120E+0
-5.806E-1	4.441E+0	8.068E+0
-5.774E-1	4.467E+0	8.081E+0
-5.839E-1	4.383E+0	8.175E+0
-5.823E-1	4.302E+0	8.194E+0
-5.790E-1	4.422E+0	8.139E+0
-5.774E-1	4.396E+0	8.013E+0
-5.806E-1	4.402E+0	8.142E+0
-5.823E-1	4.285E+0	8.110E+0
-5.758E-1	4.389E+0	8.220E+0
-5.774E-1	4.431E+0	8.074E+0
-5.790E-1	4.405E+0	8.058E+0
-5.823E-1	4.418E+0	8.006E+0
-5.774E-1	4.389E+0	8.129E+0
-5.774E-1	4.311E+0	8.061E+0
-5.806E-1	4.347E+0	8.142E+0
-5.823E-1	4.412E+0	8.110E+0
-5.774E-1	4.441E+0	8.013E+0
-5.758E-1	4.344E+0	8.084E+0
-5.823E-1	4.379E+0	8.133E+0
-5.839E-1	4.366E+0	8.201E+0
-5.806E-1	4.357E+0	8.116E+0
-5.774E-1	4.344E+0	8.087E+0
-5.839E-1	4.415E+0	8.048E+0
-5.855E-1	4.376E+0	8.207E+0
-5.790E-1	4.418E+0	8.055E+0
-5.806E-1	4.396E+0	8.084E+0
-5.823E-1	4.418E+0	8.133E+0
-5.839E-1	4.389E+0	7.987E+0
-5.774E-1	4.418E+0	8.068E+0
-5.790E-1	4.340E+0	8.126E+0
-5.823E-1	4.444E+0	8.009E+0
-5.855E-1	4.360E+0	8.126E+0
-5.790E-1	4.425E+0	8.126E+0
-5.790E-1	4.412E+0	8.198E+0
-5.823E-1	4.360E+0	8.026E+0
-5.839E-1	4.340E+0	8.068E+0
-5.774E-1	4.340E+0	8.055E+0
-5.774E-1	4.331E+0	8.107E+0
-5.823E-1	4.373E+0	8.126E+0
-5.823E-1	4.422E+0	8.068E+0
-5.790E-1	4.360E+0	8.065E+0
-5.806E-1	4.350E+0	8.087E+0
-5.823E-1	4.444E+0	8.188E+0
-5.839E-1	4.334E+0	8.120E+0
-5.790E-1	4.360E+0	8.103E+0
-5.774E-1	4.376E+0	8.120E+0
-5.806E-1	4.422E+0	8.165E+0
-5.839E-1	4.376E+0	8.084E+0
-5.790E-1	4.431E+0	8.103E+0
-5.774E-1	4.347E+0	8.168E+0
-5.790E-1	4.386E+0	8.022E+0
-5.887E-1	4.428E+0	8.142E+0
-5.806E-1	4.441E+0	8.110E+0
-5.758E-1	4.389E+0	8.029E+0
-5.839E-1	4.360E+0	8.016E+0
-5.839E-1	4.379E+0	8.077E+0
-5.790E-1	4.344E+0	8.103E+0
-5.758E-1	4.418E+0	8.133E+0
-5.823E-1	4.357E+0	8.123E+0
-5.839E-1	4.431E+0	8.068E+0
-5.774E-1	4.337E+0	8.185E+0
-5.774E-1	4.409E+0	8.181E+0
-5.823E-1	4.379E+0	8.097E+0
-5.823E-1	4.383E+0	8.188E+0
-5.790E-1	4.438E+0	8.126E+0
-5.790E-1	4.402E+0	8.026E+0
-5.839E-1	4.337E+0	7.967E+0
-5.839E-1	4.366E+0	8.168E+0
-5.806E-1	4.337E+0	8.292E+0
-5.790E-1	4.324E+0	8.094E+0
-5.823E-1	4.302E+0	8.084E+0
-5.806E-1	4.370E+0	8.178E+0
-5.774E-1	4.402E+0	8.178E+0
-5.758E-1	4.344E+0	8.159E+0
-5.839E-1	4.389E+0	7.977E+0
-5.839E-1	4.302E+0	8.113E+0
-5.790E-1	4.311E+0	8.103E+0
-5.774E-1	4.357E+0	8.113E+0
-5.806E-1	4.396E+0	8.123E+0
-5.839E-1	4.428E+0	8.159E+0
-5.758E-1	4.305E+0	8.123E+0
-5.790E-1	4.340E+0	8.055E+0
-5.839E-1	4.357E+0	8.194E+0
-5.806E-1	4.344E+0	8.191E+0
-5.790E-1	4.509E+0	8.116E+0
-5.774E-1	4.386E+0	8.022E+0
-5.823E-1	4.386E+0	8.214E+0
-5.839E-1	4.379E+0	8.055E+0
-5.806E-1	4.409E+0	8.000E+0
-5.790E-1	4.392E+0	8.198E+0
-5.823E-1	4.373E+0	8.159E+0
-5.823E-1	4.357E+0	8.090E+0
-5.790E-1	4.389E+0	8.100E+0
-5.790E-1	4.363E+0	8.110E+0
-5.823E-1	4.272E+0	7.996E+0
-5.806E-1	4.383E+0	8.097E+0
-5.806E-1	4.363E+0	8.045E+0
-5.758E-1	4.315E+0	8.077E+0
-5.823E-1	4.418E+0	8.126E+0
-5.839E-1	4.425E+0	8.113E+0
-5.790E-1	4.392E+0	8.094E+0
-5.741E-1	4.311E+0	8.162E+0
-5.806E-1	4.379E+0	8.026E+0
-5.839E-1	4.389E+0	8.058E+0
-5.806E-1	4.418E+0	8.081E+0
-5.790E-1	4.425E+0	8.065E+0
-5.790E-1	4.321E+0	8.103E+0
-5.839E-1	4.399E+0	8.084E+0
-5.774E-1	4.470E+0	8.133E+0
-5.790E-1	4.376E+0	8.155E+0
-5.823E-1	4.373E+0	8.087E+0
-5.839E-1	4.415E+0	8.107E+0
-5.823E-1	4.376E+0	8.058E+0
-5.758E-1	4.431E+0	8.142E+0
-5.839E-1	4.431E+0	8.123E+0
-5.839E-1	4.357E+0	8.087E+0
-5.790E-1	4.373E+0	8.201E+0
-5.741E-1	4.337E+0	8.253E+0
-5.839E-1	4.376E+0	8.042E+0
-5.839E-1	4.347E+0	8.055E+0
-5.790E-1	4.327E+0	8.120E+0
-5.790E-1	4.389E+0	8.052E+0
-5.839E-1	4.409E+0	8.139E+0
-5.855E-1	4.373E+0	8.240E+0
-5.758E-1	4.441E+0	8.116E+0
-5.758E-1	4.363E+0	8.217E+0
-5.839E-1	4.383E+0	8.016E+0
-5.855E-1	4.321E+0	8.107E+0
-5.823E-1	4.347E+0	8.120E+0
-5.774E-1	4.331E+0	8.068E+0
-5.855E-1	4.431E+0	8.146E+0
-5.855E-1	4.412E+0	8.097E+0
-5.790E-1	4.392E+0	8.133E+0
-5.774E-1	4.353E+0	8.039E+0
-5.839E-1	4.360E+0	8.052E+0
-5.855E-1	4.386E+0	8.065E+0
-5.806E-1	4.402E+0	8.123E+0
-5.790E-1	4.363E+0	8.217E+0
-5.839E-1	4.405E+0	8.019E+0
-5.839E-1	4.412E+0	8.172E+0
-5.790E-1	4.366E+0	8.240E+0
-5.806E-1	4.425E+0	8.116E+0
-5.806E-1	4.327E+0	8.133E+0
-5.855E-1	4.431E+0	8.139E+0
-5.790E-1	4.389E+0	8.097E+0
-5.774E-1	4.376E+0	8.055E+0
-5.823E-1	4.347E+0	8.165E+0
-5.855E-1	4.366E+0	8.178E+0
-5.758E-1	4.389E+0	8.146E+0
-5.790E-1	4.438E+0	8.129E+0
-5.855E-1	4.435E+0	8.223E+0
-5.855E-1	4.363E+0	8.058E+0
-5.774E-1	4.340E+0	8.103E+0
-5.758E-1	4.405E+0	8.123E+0
-5.855E-1	4.425E+0	8.269E+0
-5.839E-1	4.386E+0	8.168E+0
-5.774E-1	4.337E+0	8.139E+0
-5.774E-1	4.422E+0	8.191E+0
-5.806E-1	4.431E+0	8.035E+0
-5.855E-1	4.396E+0	8.172E+0
-5.774E-1	4.392E+0	8.198E+0
-5.758E-1	4.389E+0	8.113E+0
-5.806E-1	4.376E+0	8.126E+0
-5.839E-1	4.428E+0	8.178E+0
-5.806E-1	4.347E+0	8.071E+0
-5.774E-1	4.418E+0	8.178E+0
-5.839E-1	4.383E+0	8.045E+0
-5.839E-1	4.344E+0	8.090E+0
-5.806E-1	4.425E+0	8.201E+0
-5.774E-1	4.363E+0	8.084E+0
-5.823E-1	4.331E+0	8.110E+0
-5.823E-1	4.389E+0	8.048E+0
-5.790E-1	4.373E+0	8.159E+0
-5.758E-1	4.360E+0	8.068E+0
-5.839E-1	4.350E+0	8.068E+0
-5.839E-1	4.405E+0	8.045E+0
-5.758E-1	4.373E+0	8.201E+0
-5.774E-1	4.389E+0	8.142E+0
-5.806E-1	4.412E+0	8.107E+0
-5.855E-1	4.360E+0	8.094E+0
-5.790E-1	4.405E+0	8.048E+0
-5.790E-1	4.344E+0	8.159E+0
-5.823E-1	4.399E+0	8.165E+0
-5.823E-1	4.415E+0	8.123E+0
-5.790E-1	4.409E+0	8.110E+0
-5.758E-1	4.379E+0	8.165E+0
-5.823E-1	4.383E+0	8.045E+0
-5.839E-1	4.334E+0	8.116E+0
-5.806E-1	4.353E+0	8.152E+0
-5.774E-1	4.337E+0	8.249E+0
-5.823E-1	4.441E+0	8.110E+0
-5.823E-1	4.327E+0	8.068E+0
-5.774E-1	4.389E+0	8.275E+0
-5.758E-1	4.370E+0	8.107E+0
-5.823E-1	4.503E+0	8.090E+0
-5.823E-1	4.373E+0	8.152E+0
-5.790E-1	4.386E+0	8.100E+0
-5.774E-1	4.337E+0	8.071E+0
-5.806E-1	4.376E+0	8.217E+0
-5.855E-1	4.376E+0	8.107E+0
-5.774E-1	4.353E+0	8.155E+0
-5.774E-1	4.289E+0	8.035E+0
-5.823E-1	4.308E+0	8.084E+0
-5.823E-1	4.431E+0	8.120E+0
-5.790E-1	4.295E+0	8.077E+0
-5.790E-1	4.360E+0	8.068E+0
-5.823E-1	4.389E+0	8.120E+0
-5.823E-1	4.379E+0	8.029E+0
-5.806E-1	4.334E+0	8.142E+0
-5.790E-1	4.389E+0	8.084E+0
-5.823E-1	4.350E+0	8.126E+0
-5.823E-1	4.386E+0	8.204E+0
-5.823E-1	4.360E+0	8.055E+0
-5.774E-1	4.366E+0	8.146E+0
-5.790E-1	4.454E+0	8.142E+0
-5.839E-1	4.402E+0	8.155E+0
-5.774E-1	4.318E+0	7.990E+0
-5.790E-1	4.353E+0	8.236E+0
-5.806E-1	4.438E+0	8.042E+0
-5.823E-1	4.318E+0	8.139E+0
-5.758E-1	4.383E+0	8.204E+0
-5.790E-1	4.415E+0	8.142E+0
-5.806E-1	4.347E+0	8.149E+0
-5.839E-1	4.389E+0	8.048E+0
-5.758E-1	4.389E+0	8.048E+0
-5.790E-1	4.496E+0	8.181E+0
-5.855E-1	4.334E+0	8.068E+0
-5.839E-1	4.415E+0	8.068E+0
-5.790E-1	4.383E+0	8.068E+0
-5.741E-1	4.353E+0	8.058E+0
-5.790E-1	4.457E+0	8.152E+0
-5.823E-1	4.305E+0	8.045E+0
-5.790E-1	4.383E+0	8.084E+0
-5.774E-1	4.392E+0	8.191E+0
-5.839E-1	4.412E+0	8.094E+0
-5.839E-1	4.366E+0	8.201E+0
-5.790E-1	4.366E+0	8.042E+0
-5.758E-1	4.448E+0	8.210E+0
-5.823E-1	4.392E+0	8.077E+0
-5.855E-1	4.366E+0	8.116E+0
-5.806E-1	4.366E+0	8.103E+0
-5.774E-1	4.490E+0	8.139E+0
-5.790E-1	4.373E+0	8.100E+0
-5.839E-1	4.347E+0	8.136E+0
-5.806E-1	4.327E+0	8.097E+0
-5.774E-1	4.376E+0	8.094E+0
-5.823E-1	4.379E+0	8.126E+0
-5.823E-1	4.370E+0	8.191E+0
-5.790E-1	4.460E+0	8.217E+0
-5.774E-1	4.499E+0	8.217E+0
-5.806E-1	4.457E+0	8.090E+0
-5.823E-1	4.344E+0	8.185E+0
-5.790E-1	4.321E+0	8.214E+0
-5.774E-1	4.399E+0	8.133E+0
-5.839E-1	4.379E+0	8.123E+0
-5.823E-1	4.444E+0	8.233E+0
-5.790E-1	4.451E+0	8.068E+0
-5.774E-1	4.383E+0	8.162E+0
-5.823E-1	4.366E+0	8.100E+0
-5.806E-1	4.451E+0	8.149E+0
-5.806E-1	4.386E+0	8.146E+0
-5.741E-1	4.370E+0	8.136E+0
-5.806E-1	4.441E+0	8.162E+0
-5.839E-1	4.441E+0	8.084E+0
-5.774E-1	4.360E+0	8.039E+0
-5.790E-1	4.331E+0	8.110E+0
-5.823E-1	4.350E+0	8.000E+0
-5.806E-1	4.363E+0	8.142E+0
-5.774E-1	4.405E+0	8.090E+0
-5.774E-1	4.308E+0	8.107E+0
-5.839E-1	4.344E+0	8.165E+0
-5.806E-1	4.360E+0	8.110E+0
-5.774E-1	4.389E+0	8.152E+0
-5.790E-1	4.347E+0	8.159E+0
-5.823E-1	4.298E+0	8.097E+0
-5.871E-1	4.399E+0	8.110E+0
-5.806E-1	4.373E+0	8.142E+0
-5.758E-1	4.448E+0	8.103E+0
-5.806E-1	4.327E+0	8.207E+0
-5.855E-1	4.327E+0	8.100E+0
-5.806E-1	4.376E+0	8.178E+0
-5.790E-1	4.376E+0	8.081E+0
-5.806E-1	4.386E+0	8.113E+0
-5.839E-1	4.496E+0	8.194E+0
-5.806E-1	4.376E+0	8.071E+0
-5.774E-1	4.415E+0	8.071E+0
-5.806E-1	4.399E+0	8.191E+0
-5.839E-1	4.363E+0	8.035E+0
-5.774E-1	4.392E+0	8.110E+0
-5.790E-1	4.292E+0	8.081E+0
-5.806E-1	4.438E+0	8.159E+0
-5.855E-1	4.315E+0	8.149E+0
-5.774E-1	4.435E+0	8.100E+0
-5.774E-1	4.457E+0	8.220E+0
-5.790E-1	4.402E+0	8.107E+0
-5.839E-1	4.360E+0	8.168E+0
-5.790E-1	4.402E+0	8.191E+0
-5.725E-1	4.295E+0	8.152E+0
-5.823E-1	4.418E+0	8.230E+0
-5.855E-1	4.353E+0	8.107E+0
-5.806E-1	4.347E+0	8.146E+0
-5.758E-1	4.402E+0	8.090E+0
-5.823E-1	4.379E+0	8.113E+0
-5.871E-1	4.373E+0	8.061E+0
-5.774E-1	4.392E+0	8.230E+0
-5.758E-1	4.379E+0	8.068E+0
-5.823E-1	4.441E+0	7.964E+0
-5.855E-1	4.357E+0	8.071E+0
-5.774E-1	4.418E+0	8.159E+0
-5.790E-1	4.418E+0	8.048E+0
-5.823E-1	4.282E+0	8.074E+0
-5.823E-1	4.457E+0	8.084E+0
-5.774E-1	4.396E+0	8.100E+0
[truncated: 483,781 more rows]
