# Supplementary material for: Improved ANAP incorporation and VCF analysis reveal details of P2X7 current facilitation and a limited conformational interplay between ATP binding and the intracellular ballast domain
Source: eLife. 2023 Jan 4;12:e82479. doi: 10.7554/eLife.82479 (PMC9859053; doi:10.7554/eLife.82479)
Supplement: Table 2—source data 1. [file elife-82479-table2-data1.zip › Table-2_source-data-1/22k25-04.csv]

-3.341E-1	1.502E+1	2.773E+1
-3.308E-1	1.506E+1	2.771E+1
-3.308E-1	1.508E+1	2.793E+1
-3.357E-1	1.494E+1	2.787E+1
-3.357E-1	1.495E+1	2.799E+1
-3.308E-1	1.494E+1	2.792E+1
-3.292E-1	1.500E+1	2.785E+1
-3.357E-1	1.499E+1	2.792E+1
-3.325E-1	1.488E+1	2.784E+1
-3.325E-1	1.507E+1	2.782E+1
-3.308E-1	1.504E+1	2.787E+1
-3.373E-1	1.486E+1	2.787E+1
-3.357E-1	1.510E+1	2.774E+1
-3.325E-1	1.502E+1	2.779E+1
-3.292E-1	1.496E+1	2.784E+1
-3.357E-1	1.494E+1	2.795E+1
-3.341E-1	1.509E+1	2.771E+1
-3.308E-1	1.505E+1	2.784E+1
-3.292E-1	1.491E+1	2.783E+1
-3.325E-1	1.498E+1	2.767E+1
-3.341E-1	1.494E+1	2.780E+1
-3.325E-1	1.498E+1	2.770E+1
-3.292E-1	1.502E+1	2.782E+1
-3.357E-1	1.505E+1	2.786E+1
-3.341E-1	1.497E+1	2.794E+1
-3.308E-1	1.496E+1	2.780E+1
-3.325E-1	1.484E+1	2.767E+1
-3.373E-1	1.501E+1	2.763E+1
-3.325E-1	1.493E+1	2.757E+1
-3.276E-1	1.483E+1	2.785E+1
-3.292E-1	1.495E+1	2.793E+1
-3.373E-1	1.493E+1	2.772E+1
-3.357E-1	1.497E+1	2.797E+1
-3.308E-1	1.492E+1	2.792E+1
-3.308E-1	1.497E+1	2.774E+1
-3.341E-1	1.498E+1	2.782E+1
-3.357E-1	1.516E+1	2.778E+1
-3.325E-1	1.491E+1	2.774E+1
-3.292E-1	1.502E+1	2.764E+1
-3.325E-1	1.498E+1	2.785E+1
-3.373E-1	1.495E+1	2.794E+1
-3.325E-1	1.499E+1	2.788E+1
-3.308E-1	1.509E+1	2.784E+1
-3.357E-1	1.492E+1	2.776E+1
-3.357E-1	1.504E+1	2.783E+1
-3.292E-1	1.510E+1	2.792E+1
-3.292E-1	1.502E+1	2.779E+1
-3.373E-1	1.497E+1	2.790E+1
-3.357E-1	1.501E+1	2.782E+1
-3.308E-1	1.497E+1	2.779E+1
-3.308E-1	1.502E+1	2.778E+1
-3.357E-1	1.515E+1	2.782E+1
-3.357E-1	1.507E+1	2.791E+1
-3.308E-1	1.507E+1	2.788E+1
-3.325E-1	1.508E+1	2.782E+1
-3.357E-1	1.501E+1	2.775E+1
-3.390E-1	1.499E+1	2.784E+1
-3.292E-1	1.503E+1	2.787E+1
-3.292E-1	1.504E+1	2.785E+1
-3.341E-1	1.504E+1	2.801E+1
-3.357E-1	1.509E+1	2.777E+1
-3.308E-1	1.499E+1	2.776E+1
-3.341E-1	1.484E+1	2.767E+1
-3.341E-1	1.495E+1	2.769E+1
-3.341E-1	1.505E+1	2.778E+1
-3.325E-1	1.489E+1	2.756E+1
-3.325E-1	1.500E+1	2.779E+1
-3.373E-1	1.501E+1	2.786E+1
-3.357E-1	1.500E+1	2.794E+1
-3.292E-1	1.487E+1	2.792E+1
-3.325E-1	1.506E+1	2.801E+1
-3.325E-1	1.485E+1	2.789E+1
-3.308E-1	1.504E+1	2.789E+1
-3.292E-1	1.506E+1	2.808E+1
-3.325E-1	1.492E+1	2.764E+1
-3.308E-1	1.495E+1	2.765E+1
-3.357E-1	1.508E+1	2.773E+1
-3.308E-1	1.493E+1	2.790E+1
-3.341E-1	1.495E+1	2.769E+1
-3.325E-1	1.492E+1	2.784E+1
-3.373E-1	1.505E+1	2.777E+1
-3.292E-1	1.485E+1	2.798E+1
-3.325E-1	1.495E+1	2.773E+1
-3.357E-1	1.500E+1	2.784E+1
-3.357E-1	1.494E+1	2.781E+1
-3.292E-1	1.489E+1	2.793E+1
-3.325E-1	1.505E+1	2.785E+1
-3.341E-1	1.499E+1	2.793E+1
-3.341E-1	1.504E+1	2.787E+1
-3.292E-1	1.500E+1	2.788E+1
-3.325E-1	1.499E+1	2.805E+1
-3.357E-1	1.504E+1	2.785E+1
-3.341E-1	1.499E+1	2.792E+1
-3.276E-1	1.508E+1	2.779E+1
-3.325E-1	1.502E+1	2.789E+1
-3.325E-1	1.510E+1	2.769E+1
-3.373E-1	1.486E+1	2.776E+1
-3.308E-1	1.500E+1	2.776E+1
-3.308E-1	1.495E+1	2.790E+1
-3.341E-1	1.503E+1	2.786E+1
-3.341E-1	1.492E+1	2.790E+1
-3.308E-1	1.497E+1	2.790E+1
-3.308E-1	1.504E+1	2.796E+1
-3.341E-1	1.505E+1	2.789E+1
-3.357E-1	1.498E+1	2.802E+1
-3.308E-1	1.503E+1	2.783E+1
-3.325E-1	1.501E+1	2.800E+1
-3.325E-1	1.501E+1	2.797E+1
-3.373E-1	1.481E+1	2.785E+1
-3.292E-1	1.497E+1	2.780E+1
-3.325E-1	1.495E+1	2.759E+1
-3.357E-1	1.511E+1	2.792E+1
-3.406E-1	1.504E+1	2.791E+1
-3.308E-1	1.482E+1	2.791E+1
-3.325E-1	1.493E+1	2.774E+1
-3.373E-1	1.497E+1	2.787E+1
-3.357E-1	1.496E+1	2.799E+1
-3.292E-1	1.516E+1	2.807E+1
-3.276E-1	1.503E+1	2.789E+1
-3.357E-1	1.493E+1	2.779E+1
-3.373E-1	1.495E+1	2.776E+1
-3.292E-1	1.491E+1	2.784E+1
-3.308E-1	1.500E+1	2.792E+1
-3.373E-1	1.492E+1	2.796E+1
-3.341E-1	1.500E+1	2.788E+1
-3.341E-1	1.503E+1	2.784E+1
-3.341E-1	1.495E+1	2.785E+1
-3.357E-1	1.483E+1	2.787E+1
-3.357E-1	1.484E+1	2.798E+1
-3.308E-1	1.501E+1	2.798E+1
-3.325E-1	1.497E+1	2.778E+1
-3.357E-1	1.497E+1	2.795E+1
-3.373E-1	1.504E+1	2.782E+1
-3.308E-1	1.481E+1	2.802E+1
-3.308E-1	1.518E+1	2.780E+1
-3.357E-1	1.511E+1	2.788E+1
-3.341E-1	1.498E+1	2.780E+1
-3.308E-1	1.489E+1	2.783E+1
-3.308E-1	1.500E+1	2.784E+1
-3.357E-1	1.489E+1	2.799E+1
-3.390E-1	1.508E+1	2.773E+1
-3.325E-1	1.504E+1	2.782E+1
-3.276E-1	1.484E+1	2.792E+1
-3.357E-1	1.498E+1	2.798E+1
-3.341E-1	1.509E+1	2.784E+1
-3.308E-1	1.488E+1	2.780E+1
-3.308E-1	1.495E+1	2.818E+1
-3.357E-1	1.501E+1	2.820E+1
-3.341E-1	1.496E+1	2.791E+1
-3.325E-1	1.503E+1	2.795E+1
-3.341E-1	1.492E+1	2.801E+1
-3.341E-1	1.512E+1	2.789E+1
-3.341E-1	1.491E+1	2.795E+1
-3.308E-1	1.506E+1	2.778E+1
-3.308E-1	1.496E+1	2.755E+1
-3.357E-1	1.501E+1	2.785E+1
-3.341E-1	1.501E+1	2.780E+1
-3.308E-1	1.501E+1	2.799E+1
-3.325E-1	1.491E+1	2.782E+1
-3.357E-1	1.482E+1	2.795E+1
-3.341E-1	1.494E+1	2.793E+1
-3.325E-1	1.501E+1	2.781E+1
-3.308E-1	1.499E+1	2.784E+1
-3.373E-1	1.503E+1	2.781E+1
-3.373E-1	1.504E+1	2.777E+1
-3.357E-1	1.497E+1	2.786E+1
-3.308E-1	1.490E+1	2.789E+1
-3.390E-1	1.493E+1	2.790E+1
-3.341E-1	1.505E+1	2.773E+1
-3.308E-1	1.500E+1	2.786E+1
-3.292E-1	1.506E+1	2.790E+1
-3.373E-1	1.489E+1	2.790E+1
-3.357E-1	1.503E+1	2.808E+1
-3.325E-1	1.503E+1	2.791E+1
-3.308E-1	1.490E+1	2.779E+1
-3.357E-1	1.490E+1	2.787E+1
-3.341E-1	1.499E+1	2.797E+1
-3.292E-1	1.489E+1	2.775E+1
-3.292E-1	1.493E+1	2.792E+1
-3.373E-1	1.495E+1	2.784E+1
-3.357E-1	1.504E+1	2.797E+1
-3.325E-1	1.483E+1	2.785E+1
-3.308E-1	1.499E+1	2.800E+1
-3.373E-1	1.507E+1	2.792E+1
-3.357E-1	1.494E+1	2.789E+1
-3.308E-1	1.511E+1	2.781E+1
-3.308E-1	1.496E+1	2.790E+1
-3.373E-1	1.492E+1	2.773E+1
-3.341E-1	1.496E+1	2.806E+1
-3.325E-1	1.498E+1	2.785E+1
-3.325E-1	1.507E+1	2.779E+1
-3.357E-1	1.499E+1	2.787E+1
-3.357E-1	1.499E+1	2.768E+1
-3.308E-1	1.502E+1	2.784E+1
-3.325E-1	1.497E+1	2.787E+1
-3.373E-1	1.481E+1	2.784E+1
-3.341E-1	1.506E+1	2.779E+1
-3.341E-1	1.496E+1	2.767E+1
-3.308E-1	1.505E+1	2.769E+1
-3.357E-1	1.497E+1	2.765E+1
-3.325E-1	1.491E+1	2.783E+1
-3.325E-1	1.487E+1	2.776E+1
-3.325E-1	1.487E+1	2.799E+1
-3.341E-1	1.513E+1	2.783E+1
-3.357E-1	1.501E+1	2.795E+1
-3.308E-1	1.505E+1	2.777E+1
-3.308E-1	1.512E+1	2.783E+1
-3.390E-1	1.498E+1	2.772E+1
-3.373E-1	1.512E+1	2.794E+1
-3.308E-1	1.503E+1	2.805E+1
-3.308E-1	1.485E+1	2.776E+1
-3.357E-1	1.495E+1	2.779E+1
-3.357E-1	1.491E+1	2.780E+1
-3.325E-1	1.502E+1	2.797E+1
-3.325E-1	1.501E+1	2.779E+1
-3.357E-1	1.494E+1	2.779E+1
-3.373E-1	1.490E+1	2.802E+1
-3.308E-1	1.510E+1	2.792E+1
-3.325E-1	1.510E+1	2.797E+1
-3.406E-1	1.491E+1	2.771E+1
-3.341E-1	1.504E+1	2.784E+1
-3.325E-1	1.504E+1	2.782E+1
-3.308E-1	1.494E+1	2.780E+1
-3.373E-1	1.486E+1	2.795E+1
-3.357E-1	1.498E+1	2.776E+1
-3.292E-1	1.496E+1	2.810E+1
-3.325E-1	1.496E+1	2.786E+1
-3.373E-1	1.500E+1	2.795E+1
-3.341E-1	1.493E+1	2.805E+1
-3.292E-1	1.495E+1	2.784E+1
-3.308E-1	1.485E+1	2.790E+1
-3.357E-1	1.499E+1	2.798E+1
-3.390E-1	1.491E+1	2.786E+1
-3.308E-1	1.524E+1	2.757E+1
-3.341E-1	1.503E+1	2.802E+1
-3.373E-1	1.485E+1	2.805E+1
-3.373E-1	1.510E+1	2.790E+1
-3.292E-1	1.500E+1	2.790E+1
-3.325E-1	1.499E+1	2.784E+1
-3.373E-1	1.506E+1	2.777E+1
-3.341E-1	1.500E+1	2.786E+1
-3.292E-1	1.502E+1	2.757E+1
-3.325E-1	1.497E+1	2.802E+1
-3.357E-1	1.504E+1	2.785E+1
-3.357E-1	1.497E+1	2.773E+1
-3.292E-1	1.491E+1	2.782E+1
-3.292E-1	1.506E+1	2.784E+1
-3.357E-1	1.493E+1	2.785E+1
-3.373E-1	1.510E+1	2.792E+1
-3.308E-1	1.498E+1	2.775E+1
-3.325E-1	1.500E+1	2.773E+1
-3.357E-1	1.506E+1	2.767E+1
-3.373E-1	1.497E+1	2.782E+1
-3.276E-1	1.492E+1	2.790E+1
-3.325E-1	1.501E+1	2.796E+1
-3.357E-1	1.507E+1	2.789E+1
-3.357E-1	1.499E+1	2.784E+1
-3.276E-1	1.495E+1	2.773E+1
-3.325E-1	1.498E+1	2.774E+1
-3.357E-1	1.497E+1	2.793E+1
-3.357E-1	1.497E+1	2.784E+1
-3.325E-1	1.497E+1	2.789E+1
-3.341E-1	1.490E+1	2.770E+1
-3.341E-1	1.484E+1	2.791E+1
-3.357E-1	1.507E+1	2.780E+1
-3.325E-1	1.496E+1	2.788E+1
-3.308E-1	1.499E+1	2.782E+1
-3.357E-1	1.498E+1	2.783E+1
-3.325E-1	1.493E+1	2.796E+1
-3.292E-1	1.485E+1	2.791E+1
-3.325E-1	1.500E+1	2.776E+1
-3.357E-1	1.509E+1	2.805E+1
-3.357E-1	1.504E+1	2.789E+1
-3.308E-1	1.511E+1	2.798E+1
-3.308E-1	1.489E+1	2.785E+1
-3.373E-1	1.488E+1	2.783E+1
-3.373E-1	1.494E+1	2.778E+1
-3.292E-1	1.502E+1	2.786E+1
-3.325E-1	1.491E+1	2.768E+1
-3.373E-1	1.494E+1	2.784E+1
-3.390E-1	1.486E+1	2.795E+1
-3.292E-1	1.501E+1	2.796E+1
-3.325E-1	1.481E+1	2.798E+1
-3.373E-1	1.491E+1	2.777E+1
-3.373E-1	1.508E+1	2.782E+1
-3.308E-1	1.501E+1	2.773E+1
-3.341E-1	1.510E+1	2.756E+1
-3.357E-1	1.498E+1	2.776E+1
-3.357E-1	1.492E+1	2.774E+1
-3.292E-1	1.496E+1	2.783E+1
-3.325E-1	1.507E+1	2.778E+1
-3.373E-1	1.501E+1	2.782E+1
-3.373E-1	1.496E+1	2.782E+1
-3.292E-1	1.509E+1	2.766E+1
-3.341E-1	1.515E+1	2.778E+1
-3.357E-1	1.485E+1	2.817E+1
-3.341E-1	1.501E+1	2.781E+1
-3.308E-1	1.502E+1	2.791E+1
-3.325E-1	1.494E+1	2.801E+1
-3.357E-1	1.504E+1	2.754E+1
-3.357E-1	1.502E+1	2.785E+1
-3.276E-1	1.489E+1	2.787E+1
-3.325E-1	1.517E+1	2.780E+1
-3.373E-1	1.502E+1	2.788E+1
-3.341E-1	1.504E+1	2.791E+1
-3.308E-1	1.501E+1	2.757E+1
-3.325E-1	1.498E+1	2.792E+1
-3.373E-1	1.495E+1	2.802E+1
-3.341E-1	1.506E+1	2.783E+1
-3.276E-1	1.500E+1	2.788E+1
-3.308E-1	1.495E+1	2.790E+1
-3.373E-1	1.502E+1	2.788E+1
-3.357E-1	1.497E+1	2.783E+1
-3.292E-1	1.485E+1	2.800E+1
-3.341E-1	1.486E+1	2.770E+1
-3.357E-1	1.495E+1	2.796E+1
-3.390E-1	1.503E+1	2.791E+1
-3.292E-1	1.501E+1	2.782E+1
-3.341E-1	1.494E+1	2.800E+1
-3.373E-1	1.499E+1	2.788E+1
-3.357E-1	1.511E+1	2.791E+1
-3.308E-1	1.484E+1	2.781E+1
-3.341E-1	1.488E+1	2.781E+1
-3.373E-1	1.498E+1	2.798E+1
-3.373E-1	1.501E+1	2.774E+1
-3.325E-1	1.496E+1	2.790E+1
-3.325E-1	1.512E+1	2.783E+1
-3.390E-1	1.501E+1	2.781E+1
-3.357E-1	1.506E+1	2.780E+1
-3.276E-1	1.502E+1	2.786E+1
-3.325E-1	1.493E+1	2.777E+1
-3.390E-1	1.488E+1	2.791E+1
-3.341E-1	1.497E+1	2.788E+1
-3.292E-1	1.495E+1	2.788E+1
-3.341E-1	1.498E+1	2.799E+1
-3.373E-1	1.494E+1	2.799E+1
-3.357E-1	1.506E+1	2.765E+1
-3.325E-1	1.486E+1	2.770E+1
-3.325E-1	1.509E+1	2.771E+1
-3.373E-1	1.493E+1	2.776E+1
-3.373E-1	1.500E+1	2.764E+1
-3.308E-1	1.497E+1	2.800E+1
-3.308E-1	1.513E+1	2.770E+1
-3.373E-1	1.487E+1	2.784E+1
-3.357E-1	1.504E+1	2.790E+1
-3.308E-1	1.501E+1	2.788E+1
-3.325E-1	1.493E+1	2.784E+1
-3.373E-1	1.501E+1	2.797E+1
-3.341E-1	1.480E+1	2.782E+1
-3.341E-1	1.505E+1	2.780E+1
-3.341E-1	1.487E+1	2.800E+1
-3.390E-1	1.496E+1	2.791E+1
-3.373E-1	1.495E+1	2.797E+1
-3.308E-1	1.500E+1	2.786E+1
-3.325E-1	1.482E+1	2.798E+1
-3.357E-1	1.509E+1	2.810E+1
-3.373E-1	1.504E+1	2.783E+1
-3.325E-1	1.494E+1	2.789E+1
-3.341E-1	1.503E+1	2.795E+1
-3.390E-1	1.502E+1	2.785E+1
-3.341E-1	1.491E+1	2.778E+1
-3.325E-1	1.506E+1	2.777E+1
-3.341E-1	1.505E+1	2.784E+1
-3.373E-1	1.504E+1	2.805E+1
-3.357E-1	1.488E+1	2.764E+1
-3.292E-1	1.495E+1	2.784E+1
-3.325E-1	1.503E+1	2.767E+1
-3.357E-1	1.500E+1	2.792E+1
-3.341E-1	1.490E+1	2.792E+1
-3.341E-1	1.494E+1	2.785E+1
-3.308E-1	1.482E+1	2.787E+1
-3.373E-1	1.510E+1	2.790E+1
-3.341E-1	1.503E+1	2.794E+1
-3.292E-1	1.513E+1	2.789E+1
-3.308E-1	1.499E+1	2.799E+1
-3.373E-1	1.521E+1	2.781E+1
-3.341E-1	1.512E+1	2.788E+1
-3.325E-1	1.495E+1	2.817E+1
-3.308E-1	1.500E+1	2.773E+1
-3.390E-1	1.504E+1	2.780E+1
-3.308E-1	1.495E+1	2.796E+1
-3.325E-1	1.507E+1	2.781E+1
-3.357E-1	1.497E+1	2.774E+1
-3.373E-1	1.480E+1	2.777E+1
-3.357E-1	1.507E+1	2.786E+1
-3.292E-1	1.494E+1	2.789E+1
-3.308E-1	1.506E+1	2.785E+1
-3.390E-1	1.495E+1	2.781E+1
-3.357E-1	1.491E+1	2.787E+1
-3.292E-1	1.470E+1	2.794E+1
-3.292E-1	1.490E+1	2.794E+1
-3.390E-1	1.496E+1	2.797E+1
-3.373E-1	1.496E+1	2.768E+1
-3.308E-1	1.498E+1	2.786E+1
-3.341E-1	1.505E+1	2.775E+1
-3.390E-1	1.502E+1	2.785E+1
-3.373E-1	1.489E+1	2.788E+1
-3.341E-1	1.496E+1	2.796E+1
-3.308E-1	1.507E+1	2.783E+1
-3.373E-1	1.485E+1	2.798E+1
-3.373E-1	1.482E+1	2.810E+1
-3.341E-1	1.493E+1	2.766E+1
-3.357E-1	1.492E+1	2.800E+1
-3.357E-1	1.501E+1	2.798E+1
-3.292E-1	1.505E+1	2.788E+1
-3.325E-1	1.496E+1	2.798E+1
-3.308E-1	1.500E+1	2.776E+1
-3.373E-1	1.492E+1	2.787E+1
-3.373E-1	1.500E+1	2.790E+1
-3.325E-1	1.495E+1	2.795E+1
-3.308E-1	1.502E+1	2.780E+1
-3.390E-1	1.518E+1	2.791E+1
-3.341E-1	1.498E+1	2.800E+1
-3.357E-1	1.505E+1	2.785E+1
-3.308E-1	1.504E+1	2.817E+1
-3.373E-1	1.491E+1	2.794E+1
-3.373E-1	1.484E+1	2.806E+1
-3.308E-1	1.503E+1	2.755E+1
-3.325E-1	1.497E+1	2.780E+1
-3.406E-1	1.503E+1	2.789E+1
-3.357E-1	1.505E+1	2.805E+1
-3.308E-1	1.500E+1	2.789E+1
-3.325E-1	1.500E+1	2.790E+1
-3.357E-1	1.494E+1	2.769E+1
-3.373E-1	1.495E+1	2.787E+1
-3.325E-1	1.489E+1	2.784E+1
-3.357E-1	1.494E+1	2.768E+1
-3.373E-1	1.495E+1	2.785E+1
-3.357E-1	1.510E+1	2.806E+1
-3.308E-1	1.488E+1	2.773E+1
-3.341E-1	1.494E+1	2.810E+1
-3.406E-1	1.501E+1	2.779E+1
-3.341E-1	1.490E+1	2.792E+1
-3.325E-1	1.505E+1	2.785E+1
-3.341E-1	1.494E+1	2.809E+1
-3.357E-1	1.501E+1	2.766E+1
-3.357E-1	1.475E+1	2.768E+1
-3.308E-1	1.498E+1	2.778E+1
-3.341E-1	1.509E+1	2.776E+1
-3.373E-1	1.511E+1	2.768E+1
-3.373E-1	1.494E+1	2.794E+1
-3.276E-1	1.495E+1	2.758E+1
-3.341E-1	1.496E+1	2.783E+1
-3.373E-1	1.496E+1	2.794E+1
-3.357E-1	1.490E+1	2.788E+1
-3.308E-1	1.490E+1	2.781E+1
-3.357E-1	1.488E+1	2.776E+1
-3.373E-1	1.507E+1	2.771E+1
-3.373E-1	1.499E+1	2.790E+1
-3.308E-1	1.506E+1	2.793E+1
-3.341E-1	1.491E+1	2.793E+1
-3.357E-1	1.511E+1	2.787E+1
-3.357E-1	1.499E+1	2.801E+1
-3.308E-1	1.501E+1	2.764E+1
-3.341E-1	1.494E+1	2.764E+1
-3.357E-1	1.505E+1	2.796E+1
-3.357E-1	1.491E+1	2.791E+1
-3.292E-1	1.506E+1	2.791E+1
-3.341E-1	1.499E+1	2.782E+1
-3.357E-1	1.499E+1	2.793E+1
-3.373E-1	1.506E+1	2.791E+1
-3.292E-1	1.499E+1	2.808E+1
-3.357E-1	1.491E+1	2.776E+1
-3.325E-1	1.495E+1	2.774E+1
-3.390E-1	1.491E+1	2.782E+1
-3.308E-1	1.511E+1	2.782E+1
-3.357E-1	1.500E+1	2.788E+1
-3.373E-1	1.506E+1	2.782E+1
-3.373E-1	1.502E+1	2.799E+1
-3.292E-1	1.502E+1	2.766E+1
-3.341E-1	1.514E+1	2.770E+1
-3.357E-1	1.489E+1	2.804E+1
-3.373E-1	1.494E+1	2.772E+1
-3.292E-1	1.501E+1	2.783E+1
-3.325E-1	1.503E+1	2.798E+1
-3.390E-1	1.485E+1	2.796E+1
-3.373E-1	1.511E+1	2.786E+1
-3.308E-1	1.488E+1	2.783E+1
-3.373E-1	1.498E+1	2.788E+1
-3.373E-1	1.495E+1	2.790E+1
-3.357E-1	1.497E+1	2.772E+1
-3.325E-1	1.503E+1	2.773E+1
-3.325E-1	1.499E+1	2.772E+1
-3.373E-1	1.509E+1	2.797E+1
-3.373E-1	1.499E+1	2.780E+1
-3.308E-1	1.496E+1	2.791E+1
-3.341E-1	1.512E+1	2.776E+1
-3.390E-1	1.489E+1	2.794E+1
-3.390E-1	1.503E+1	2.777E+1
-3.308E-1	1.495E+1	2.808E+1
-3.325E-1	1.494E+1	2.802E+1
-3.357E-1	1.494E+1	2.776E+1
-3.373E-1	1.498E+1	2.783E+1
-3.341E-1	1.493E+1	2.777E+1
-3.325E-1	1.496E+1	2.792E+1
-3.390E-1	1.495E+1	2.799E+1
-3.357E-1	1.495E+1	2.770E+1
-3.308E-1	1.498E+1	2.775E+1
-3.341E-1	1.496E+1	2.781E+1
-3.357E-1	1.507E+1	2.782E+1
-3.357E-1	1.492E+1	2.787E+1
-3.308E-1	1.508E+1	2.802E+1
-3.357E-1	1.492E+1	2.782E+1
-3.390E-1	1.493E+1	2.802E+1
-3.341E-1	1.490E+1	2.790E+1
-3.308E-1	1.494E+1	2.804E+1
-3.292E-1	1.499E+1	2.793E+1
-3.373E-1	1.496E+1	2.770E+1
-3.357E-1	1.515E+1	2.795E+1
-3.308E-1	1.490E+1	2.788E+1
-3.341E-1	1.496E+1	2.785E+1
-3.390E-1	1.500E+1	2.793E+1
-3.373E-1	1.491E+1	2.779E+1
-3.308E-1	1.499E+1	2.791E+1
-3.325E-1	1.494E+1	2.791E+1
-3.406E-1	1.502E+1	2.792E+1
-3.390E-1	1.491E+1	2.775E+1
-3.325E-1	1.489E+1	2.782E+1
-3.308E-1	1.497E+1	2.801E+1
-3.373E-1	1.493E+1	2.774E+1
-3.341E-1	1.494E+1	2.794E+1
-3.357E-1	1.494E+1	2.794E+1
-3.357E-1	1.494E+1	2.791E+1
-3.373E-1	1.508E+1	2.795E+1
-3.373E-1	1.516E+1	2.794E+1
-3.325E-1	1.505E+1	2.775E+1
-3.325E-1	1.502E+1	2.774E+1
-3.390E-1	1.490E+1	2.787E+1
-3.357E-1	1.501E+1	2.790E+1
-3.308E-1	1.490E+1	2.789E+1
-3.325E-1	1.511E+1	2.773E+1
-3.390E-1	1.494E+1	2.811E+1
-3.357E-1	1.484E+1	2.779E+1
-3.292E-1	1.503E+1	2.788E+1
-3.325E-1	1.499E+1	2.781E+1
-3.390E-1	1.505E+1	2.781E+1
-3.373E-1	1.496E+1	2.793E+1
-3.325E-1	1.491E+1	2.782E+1
-3.325E-1	1.517E+1	2.779E+1
-3.373E-1	1.506E+1	2.778E+1
-3.373E-1	1.493E+1	2.782E+1
-3.341E-1	1.493E+1	2.786E+1
-3.308E-1	1.498E+1	2.781E+1
-3.390E-1	1.479E+1	2.792E+1
-3.341E-1	1.489E+1	2.805E+1
-3.308E-1	1.501E+1	2.792E+1
-3.325E-1	1.495E+1	2.781E+1
-3.390E-1	1.515E+1	2.775E+1
-3.341E-1	1.508E+1	2.762E+1
-3.325E-1	1.494E+1	2.785E+1
-3.341E-1	1.498E+1	2.781E+1
-3.390E-1	1.509E+1	2.801E+1
-3.357E-1	1.496E+1	2.789E+1
-3.308E-1	1.495E+1	2.788E+1
-3.308E-1	1.492E+1	2.793E+1
-3.373E-1	1.507E+1	2.775E+1
-3.325E-1	1.503E+1	2.784E+1
-3.308E-1	1.503E+1	2.785E+1
-3.308E-1	1.506E+1	2.792E+1
-3.390E-1	1.496E+1	2.775E+1
-3.373E-1	1.514E+1	2.778E+1
-3.308E-1	1.502E+1	2.798E+1
-3.325E-1	1.503E+1	2.813E+1
-3.373E-1	1.495E+1	2.813E+1
-3.357E-1	1.502E+1	2.775E+1
-3.325E-1	1.506E+1	2.787E+1
-3.325E-1	1.500E+1	2.788E+1
-3.406E-1	1.490E+1	2.788E+1
-3.325E-1	1.494E+1	2.786E+1
-3.325E-1	1.502E+1	2.780E+1
-3.357E-1	1.509E+1	2.776E+1
-3.422E-1	1.497E+1	2.772E+1
-3.357E-1	1.493E+1	2.785E+1
-3.325E-1	1.491E+1	2.764E+1
-3.341E-1	1.490E+1	2.790E+1
-3.357E-1	1.496E+1	2.785E+1
-3.357E-1	1.497E+1	2.761E+1
-3.308E-1	1.495E+1	2.781E+1
-3.373E-1	1.487E+1	2.773E+1
-3.390E-1	1.496E+1	2.795E+1
-3.341E-1	1.505E+1	2.774E+1
-3.308E-1	1.491E+1	2.798E+1
-3.308E-1	1.490E+1	2.767E+1
-3.357E-1	1.490E+1	2.781E+1
-3.341E-1	1.503E+1	2.787E+1
-3.325E-1	1.485E+1	2.770E+1
-3.292E-1	1.483E+1	2.781E+1
-3.373E-1	1.506E+1	2.778E+1
-3.357E-1	1.503E+1	2.792E+1
-3.325E-1	1.498E+1	2.789E+1
-3.341E-1	1.494E+1	2.784E+1
-3.390E-1	1.506E+1	2.798E+1
-3.373E-1	1.502E+1	2.768E+1
-3.292E-1	1.505E+1	2.806E+1
-3.341E-1	1.495E+1	2.783E+1
-3.390E-1	1.488E+1	2.783E+1
-3.357E-1	1.510E+1	2.790E+1
-3.325E-1	1.494E+1	2.779E+1
-3.341E-1	1.510E+1	2.797E+1
-3.373E-1	1.489E+1	2.801E+1
-3.357E-1	1.497E+1	2.804E+1
-3.325E-1	1.518E+1	2.792E+1
-3.341E-1	1.498E+1	2.797E+1
-3.373E-1	1.493E+1	2.796E+1
-3.341E-1	1.491E+1	2.805E+1
-3.325E-1	1.523E+1	2.775E+1
-3.325E-1	1.497E+1	2.780E+1
-3.390E-1	1.504E+1	2.791E+1
-3.357E-1	1.499E+1	2.787E+1
-3.341E-1	1.508E+1	2.812E+1
-3.357E-1	1.503E+1	2.761E+1
-3.390E-1	1.507E+1	2.797E+1
-3.357E-1	1.490E+1	2.792E+1
-3.325E-1	1.494E+1	2.773E+1
-3.357E-1	1.497E+1	2.794E+1
-3.357E-1	1.491E+1	2.803E+1
-3.357E-1	1.502E+1	2.786E+1
-3.292E-1	1.497E+1	2.774E+1
-3.357E-1	1.505E+1	2.789E+1
-3.373E-1	1.495E+1	2.767E+1
-3.373E-1	1.492E+1	2.773E+1
-3.325E-1	1.499E+1	2.794E+1
-3.341E-1	1.491E+1	2.774E+1
-3.406E-1	1.502E+1	2.791E+1
-3.357E-1	1.490E+1	2.805E+1
-3.308E-1	1.498E+1	2.774E+1
-3.341E-1	1.504E+1	2.776E+1
-3.390E-1	1.497E+1	2.767E+1
-3.390E-1	1.502E+1	2.804E+1
-3.308E-1	1.495E+1	2.790E+1
-3.341E-1	1.528E+1	2.790E+1
-3.390E-1	1.497E+1	2.795E+1
-3.390E-1	1.487E+1	2.789E+1
-3.308E-1	1.491E+1	2.786E+1
-3.341E-1	1.481E+1	2.777E+1
-3.341E-1	1.495E+1	2.766E+1
-3.373E-1	1.519E+1	2.800E+1
-3.341E-1	1.493E+1	2.784E+1
-3.341E-1	1.511E+1	2.782E+1
-3.390E-1	1.494E+1	2.803E+1
-3.357E-1	1.506E+1	2.784E+1
-3.308E-1	1.493E+1	2.795E+1
-3.373E-1	1.506E+1	2.773E+1
-3.341E-1	1.497E+1	2.800E+1
-3.373E-1	1.504E+1	2.798E+1
-3.308E-1	1.498E+1	2.786E+1
-3.341E-1	1.505E+1	2.771E+1
-3.357E-1	1.506E+1	2.776E+1
-3.373E-1	1.507E+1	2.809E+1
-3.276E-1	1.482E+1	2.795E+1
-3.341E-1	1.514E+1	2.789E+1
-3.373E-1	1.496E+1	2.789E+1
-3.357E-1	1.495E+1	2.788E+1
-3.308E-1	1.516E+1	2.788E+1
-3.341E-1	1.511E+1	2.794E+1
-3.390E-1	1.514E+1	2.795E+1
-3.357E-1	1.505E+1	2.792E+1
-3.325E-1	1.495E+1	2.788E+1
-3.341E-1	1.508E+1	2.778E+1
-3.373E-1	1.484E+1	2.789E+1
-3.357E-1	1.500E+1	2.776E+1
-3.260E-1	1.501E+1	2.788E+1
-3.357E-1	1.498E+1	2.776E+1
-3.390E-1	1.494E+1	2.782E+1
-3.373E-1	1.493E+1	2.791E+1
-3.308E-1	1.513E+1	2.782E+1
-3.357E-1	1.505E+1	2.806E+1
-3.357E-1	1.502E+1	2.807E+1
-3.341E-1	1.502E+1	2.786E+1
-3.325E-1	1.505E+1	2.778E+1
-3.373E-1	1.499E+1	2.787E+1
-3.422E-1	1.516E+1	2.790E+1
-3.357E-1	1.511E+1	2.789E+1
-3.325E-1	1.481E+1	2.778E+1
-3.325E-1	1.499E+1	2.778E+1
-3.390E-1	1.509E+1	2.789E+1
-3.357E-1	1.483E+1	2.808E+1
-3.308E-1	1.506E+1	2.789E+1
-3.373E-1	1.490E+1	2.782E+1
-3.390E-1	1.494E+1	2.788E+1
-3.373E-1	1.501E+1	2.791E+1
-3.292E-1	1.486E+1	2.800E+1
-3.341E-1	1.497E+1	2.779E+1
-3.373E-1	1.490E+1	2.801E+1
-3.373E-1	1.508E+1	2.783E+1
-3.308E-1	1.498E+1	2.801E+1
-3.341E-1	1.506E+1	2.781E+1
-3.390E-1	1.500E+1	2.801E+1
-3.357E-1	1.498E+1	2.789E+1
-3.325E-1	1.485E+1	2.796E+1
-3.325E-1	1.487E+1	2.794E+1
-3.390E-1	1.507E+1	2.803E+1
-3.357E-1	1.489E+1	2.775E+1
-3.308E-1	1.505E+1	2.796E+1
-3.325E-1	1.492E+1	2.776E+1
-3.373E-1	1.502E+1	2.768E+1
-3.341E-1	1.511E+1	2.792E+1
-3.325E-1	1.508E+1	2.778E+1
-3.325E-1	1.508E+1	2.797E+1
-3.390E-1	1.495E+1	2.783E+1
-3.357E-1	1.504E+1	2.797E+1
-3.308E-1	1.508E+1	2.817E+1
-3.341E-1	1.494E+1	2.811E+1
-3.390E-1	1.507E+1	2.795E+1
-3.357E-1	1.491E+1	2.772E+1
-3.325E-1	1.495E+1	2.776E+1
-3.341E-1	1.506E+1	2.810E+1
-3.422E-1	1.495E+1	2.801E+1
-3.357E-1	1.496E+1	2.777E+1
-3.325E-1	1.509E+1	2.794E+1
-3.325E-1	1.506E+1	2.785E+1
-3.390E-1	1.499E+1	2.796E+1
-3.341E-1	1.511E+1	2.790E+1
-3.325E-1	1.494E+1	2.807E+1
-3.325E-1	1.491E+1	2.785E+1
-3.390E-1	1.503E+1	2.808E+1
-3.357E-1	1.508E+1	2.785E+1
-3.341E-1	1.504E+1	2.792E+1
-3.357E-1	1.498E+1	2.776E+1
-3.422E-1	1.500E+1	2.802E+1
-3.357E-1	1.499E+1	2.770E+1
-3.341E-1	1.507E+1	2.804E+1
-3.292E-1	1.487E+1	2.795E+1
-3.390E-1	1.495E+1	2.796E+1
-3.357E-1	1.497E+1	2.781E+1
-3.308E-1	1.506E+1	2.777E+1
-3.341E-1	1.494E+1	2.802E+1
-3.422E-1	1.495E+1	2.790E+1
-3.373E-1	1.494E+1	2.772E+1
-3.341E-1	1.492E+1	2.770E+1
-3.292E-1	1.496E+1	2.797E+1
-3.406E-1	1.499E+1	2.789E+1
-3.341E-1	1.497E+1	2.798E+1
-3.341E-1	1.503E+1	2.790E+1
-3.325E-1	1.507E+1	2.780E+1
-3.406E-1	1.498E+1	2.776E+1
-3.357E-1	1.490E+1	2.789E+1
-3.325E-1	1.497E+1	2.799E+1
-3.325E-1	1.497E+1	2.783E+1
-3.406E-1	1.510E+1	2.782E+1
-3.341E-1	1.494E+1	2.785E+1
-3.325E-1	1.493E+1	2.772E+1
-3.341E-1	1.511E+1	2.808E+1
-3.390E-1	1.499E+1	2.775E+1
-3.325E-1	1.515E+1	2.807E+1
-3.325E-1	1.508E+1	2.790E+1
-3.325E-1	1.503E+1	2.799E+1
-3.406E-1	1.504E+1	2.789E+1
-3.357E-1	1.484E+1	2.789E+1
-3.308E-1	1.496E+1	2.781E+1
-3.341E-1	1.498E+1	2.778E+1
-3.422E-1	1.500E+1	2.782E+1
-3.357E-1	1.502E+1	2.768E+1
-3.325E-1	1.496E+1	2.793E+1
-3.373E-1	1.490E+1	2.806E+1
-3.390E-1	1.494E+1	2.784E+1
-3.341E-1	1.503E+1	2.796E+1
-3.308E-1	1.495E+1	2.787E+1
-3.341E-1	1.490E+1	2.806E+1
-3.406E-1	1.506E+1	2.776E+1
-3.373E-1	1.499E+1	2.789E+1
-3.308E-1	1.502E+1	2.803E+1
-3.357E-1	1.505E+1	2.785E+1
-3.390E-1	1.486E+1	2.796E+1
-3.341E-1	1.507E+1	2.803E+1
-3.325E-1	1.508E+1	2.799E+1
-3.341E-1	1.501E+1	2.790E+1
-3.390E-1	1.508E+1	2.797E+1
-3.357E-1	1.491E+1	2.787E+1
-3.341E-1	1.497E+1	2.799E+1
-3.341E-1	1.491E+1	2.781E+1
-3.390E-1	1.499E+1	2.784E+1
-3.341E-1	1.508E+1	2.787E+1
-3.341E-1	1.496E+1	2.791E+1
-3.373E-1	1.505E+1	2.779E+1
-3.373E-1	1.494E+1	2.796E+1
-3.341E-1	1.512E+1	2.800E+1
-3.325E-1	1.501E+1	2.766E+1
-3.357E-1	1.503E+1	2.793E+1
-3.390E-1	1.496E+1	2.813E+1
-3.357E-1	1.486E+1	2.815E+1
-3.325E-1	1.506E+1	2.793E+1
-3.341E-1	1.499E+1	2.800E+1
-3.390E-1	1.500E+1	2.778E+1
-3.341E-1	1.502E+1	2.786E+1
-3.325E-1	1.496E+1	2.779E+1
-3.341E-1	1.480E+1	2.775E+1
-3.422E-1	1.509E+1	2.810E+1
-3.373E-1	1.500E+1	2.778E+1
-3.325E-1	1.501E+1	2.789E+1
-3.390E-1	1.496E+1	2.776E+1
-3.390E-1	1.486E+1	2.794E+1
-3.373E-1	1.507E+1	2.798E+1
-3.308E-1	1.493E+1	2.793E+1
-3.357E-1	1.505E+1	2.780E+1
-3.373E-1	1.498E+1	2.774E+1
-3.390E-1	1.502E+1	2.776E+1
-3.308E-1	1.489E+1	2.780E+1
-3.357E-1	1.494E+1	2.776E+1
-3.406E-1	1.504E+1	2.780E+1
-3.357E-1	1.492E+1	2.785E+1
-3.292E-1	1.505E+1	2.789E+1
-3.357E-1	1.505E+1	2.757E+1
-3.357E-1	1.505E+1	2.781E+1
-3.373E-1	1.491E+1	2.775E+1
-3.341E-1	1.496E+1	2.783E+1
-3.325E-1	1.507E+1	2.803E+1
-3.390E-1	1.503E+1	2.795E+1
-3.357E-1	1.491E+1	2.789E+1
-3.308E-1	1.510E+1	2.786E+1
-3.325E-1	1.489E+1	2.803E+1
-3.373E-1	1.493E+1	2.787E+1
-3.357E-1	1.505E+1	2.776E+1
-3.292E-1	1.510E+1	2.784E+1
-3.357E-1	1.494E+1	2.785E+1
-3.390E-1	1.502E+1	2.779E+1
-3.341E-1	1.493E+1	2.792E+1
-3.292E-1	1.512E+1	2.796E+1
-3.357E-1	1.499E+1	2.773E+1
-3.406E-1	1.490E+1	2.786E+1
-3.373E-1	1.501E+1	2.812E+1
-3.308E-1	1.502E+1	2.772E+1
-3.390E-1	1.498E+1	2.788E+1
-3.390E-1	1.499E+1	2.780E+1
-3.357E-1	1.485E+1	2.797E+1
-3.325E-1	1.507E+1	2.797E+1
-3.357E-1	1.501E+1	2.787E+1
-3.373E-1	1.494E+1	2.800E+1
-3.373E-1	1.478E+1	2.786E+1
-3.308E-1	1.501E+1	2.814E+1
-3.357E-1	1.511E+1	2.797E+1
-3.373E-1	1.506E+1	2.781E+1
-3.357E-1	1.502E+1	2.771E+1
-3.292E-1	1.509E+1	2.773E+1
-3.341E-1	1.510E+1	2.789E+1
-3.390E-1	1.507E+1	2.786E+1
-3.373E-1	1.490E+1	2.784E+1
-3.292E-1	1.509E+1	2.810E+1
-3.357E-1	1.499E+1	2.789E+1
-3.390E-1	1.510E+1	2.786E+1
-3.373E-1	1.493E+1	2.770E+1
-3.308E-1	1.489E+1	2.796E+1
-3.357E-1	1.484E+1	2.791E+1
-3.373E-1	1.519E+1	2.791E+1
-3.341E-1	1.490E+1	2.774E+1
-3.325E-1	1.483E+1	2.802E+1
-3.357E-1	1.501E+1	2.798E+1
-3.357E-1	1.497E+1	2.801E+1
-3.390E-1	1.511E+1	2.801E+1
-3.341E-1	1.518E+1	2.783E+1
-3.373E-1	1.502E+1	2.785E+1
-3.390E-1	1.503E+1	2.778E+1
-3.373E-1	1.504E+1	2.771E+1
-3.308E-1	1.485E+1	2.785E+1
-3.341E-1	1.486E+1	2.789E+1
-3.406E-1	1.496E+1	2.786E+1
-3.357E-1	1.498E+1	2.790E+1
-3.341E-1	1.494E+1	2.799E+1
-3.341E-1	1.493E+1	2.785E+1
-3.390E-1	1.506E+1	2.791E+1
-3.341E-1	1.496E+1	2.801E+1
-3.341E-1	1.498E+1	2.811E+1
-3.373E-1	1.496E+1	2.793E+1
-3.373E-1	1.499E+1	2.795E+1
-3.357E-1	1.491E+1	2.762E+1
-3.325E-1	1.490E+1	2.803E+1
-3.341E-1	1.493E+1	2.803E+1
-3.390E-1	1.513E+1	2.784E+1
-3.357E-1	1.505E+1	2.775E+1
-3.325E-1	1.510E+1	2.789E+1
-3.357E-1	1.512E+1	2.785E+1
-3.373E-1	1.512E+1	2.788E+1
-3.357E-1	1.497E+1	2.776E+1
-3.276E-1	1.503E+1	2.807E+1
-3.341E-1	1.494E+1	2.791E+1
-3.422E-1	1.500E+1	2.780E+1
-3.341E-1	1.481E+1	2.785E+1
-3.341E-1	1.494E+1	2.799E+1
-3.373E-1	1.489E+1	2.779E+1
-3.373E-1	1.497E+1	2.793E+1
-3.373E-1	1.503E+1	2.794E+1
-3.325E-1	1.512E+1	2.787E+1
-3.357E-1	1.498E+1	2.792E+1
-3.357E-1	1.500E+1	2.800E+1
-3.341E-1	1.492E+1	2.770E+1
-3.292E-1	1.500E+1	2.804E+1
-3.341E-1	1.501E+1	2.794E+1
-3.373E-1	1.494E+1	2.777E+1
-3.341E-1	1.512E+1	2.783E+1
-3.341E-1	1.492E+1	2.808E+1
-3.325E-1	1.505E+1	2.782E+1
-3.390E-1	1.500E+1	2.793E+1
-3.341E-1	1.491E+1	2.778E+1
-3.325E-1	1.505E+1	2.782E+1
-3.341E-1	1.486E+1	2.780E+1
-3.422E-1	1.503E+1	2.790E+1
-3.357E-1	1.519E+1	2.808E+1
-3.341E-1	1.507E+1	2.784E+1
-3.373E-1	1.504E+1	2.797E+1
-3.406E-1	1.494E+1	2.794E+1
-3.373E-1	1.505E+1	2.791E+1
-3.325E-1	1.494E+1	2.776E+1
-3.308E-1	1.516E+1	2.780E+1
-3.390E-1	1.501E+1	2.780E+1
-3.341E-1	1.493E+1	2.781E+1
-3.325E-1	1.488E+1	2.787E+1
-3.357E-1	1.491E+1	2.799E+1
-3.373E-1	1.509E+1	2.756E+1
-3.341E-1	1.509E+1	2.808E+1
-3.341E-1	1.490E+1	2.786E+1
-3.341E-1	1.491E+1	2.792E+1
-3.357E-1	1.483E+1	2.779E+1
-3.308E-1	1.504E+1	2.793E+1
-3.357E-1	1.496E+1	2.776E+1
-3.357E-1	1.505E+1	2.789E+1
-3.406E-1	1.494E+1	2.761E+1
-3.341E-1	1.507E+1	2.774E+1
-3.308E-1	1.496E+1	2.778E+1
-3.341E-1	1.490E+1	2.787E+1
-3.422E-1	1.514E+1	2.781E+1
-3.341E-1	1.491E+1	2.795E+1
-3.325E-1	1.504E+1	2.785E+1
-3.325E-1	1.504E+1	2.782E+1
-3.406E-1	1.504E+1	2.790E+1
-3.357E-1	1.510E+1	2.789E+1
-3.325E-1	1.499E+1	2.789E+1
-3.373E-1	1.505E+1	2.779E+1
-3.373E-1	1.513E+1	2.783E+1
-3.341E-1	1.506E+1	2.806E+1
-3.325E-1	1.499E+1	2.787E+1
-3.357E-1	1.496E+1	2.796E+1
-3.390E-1	1.492E+1	2.811E+1
-3.357E-1	1.485E+1	2.797E+1
-3.325E-1	1.488E+1	2.793E+1
-3.357E-1	1.494E+1	2.781E+1
-3.373E-1	1.504E+1	2.781E+1
-3.357E-1	1.505E+1	2.794E+1
-3.325E-1	1.494E+1	2.805E+1
-3.341E-1	1.507E+1	2.793E+1
-3.390E-1	1.504E+1	2.784E+1
-3.357E-1	1.518E+1	2.799E+1
-3.341E-1	1.495E+1	2.782E+1
-3.308E-1	1.499E+1	2.799E+1
-3.406E-1	1.493E+1	2.807E+1
-3.373E-1	1.506E+1	2.802E+1
-3.308E-1	1.480E+1	2.777E+1
-3.357E-1	1.490E+1	2.772E+1
-3.390E-1	1.497E+1	2.800E+1
-3.341E-1	1.506E+1	2.784E+1
-3.308E-1	1.503E+1	2.780E+1
-3.341E-1	1.493E+1	2.784E+1
-3.390E-1	1.494E+1	2.801E+1
-3.341E-1	1.507E+1	2.796E+1
-3.341E-1	1.500E+1	2.793E+1
-3.373E-1	1.494E+1	2.781E+1
-3.406E-1	1.497E+1	2.759E+1
-3.341E-1	1.508E+1	2.789E+1
-3.325E-1	1.488E+1	2.791E+1
-3.325E-1	1.508E+1	2.789E+1
-3.406E-1	1.497E+1	2.804E+1
-3.341E-1	1.503E+1	2.767E+1
-3.308E-1	1.494E+1	2.792E+1
-3.341E-1	1.504E+1	2.788E+1
-3.390E-1	1.498E+1	2.792E+1
-3.357E-1	1.518E+1	2.784E+1
-3.308E-1	1.507E+1	2.781E+1
-3.373E-1	1.509E+1	2.799E+1
-3.390E-1	1.496E+1	2.801E+1
-3.341E-1	1.496E+1	2.783E+1
-3.308E-1	1.489E+1	2.777E+1
-3.357E-1	1.486E+1	2.810E+1
-3.390E-1	1.497E+1	2.796E+1
-3.373E-1	1.493E+1	2.781E+1
-3.292E-1	1.506E+1	2.782E+1
-3.373E-1	1.506E+1	2.789E+1
-3.373E-1	1.493E+1	2.791E+1
-3.341E-1	1.485E+1	2.789E+1
-3.292E-1	1.493E+1	2.782E+1
-3.373E-1	1.509E+1	2.807E+1
-3.373E-1	1.482E+1	2.793E+1
-3.373E-1	1.506E+1	2.806E+1
-3.341E-1	1.503E+1	2.772E+1
-3.373E-1	1.495E+1	2.779E+1
-3.390E-1	1.490E+1	2.777E+1
-3.373E-1	1.504E+1	2.808E+1
-3.341E-1	1.479E+1	2.785E+1
-3.357E-1	1.511E+1	2.757E+1
-3.390E-1	1.503E+1	2.791E+1
-3.357E-1	1.493E+1	2.803E+1
-3.308E-1	1.514E+1	2.791E+1
-3.357E-1	1.488E+1	2.776E+1
-3.357E-1	1.504E+1	2.782E+1
-3.357E-1	1.502E+1	2.789E+1
-3.292E-1	1.495E+1	2.797E+1
-3.341E-1	1.498E+1	2.779E+1
-3.422E-1	1.487E+1	2.805E+1
-3.341E-1	1.495E+1	2.776E+1
-3.325E-1	1.498E+1	2.786E+1
-3.357E-1	1.494E+1	2.781E+1
-3.373E-1	1.486E+1	2.786E+1
-3.373E-1	1.496E+1	2.797E+1
-3.308E-1	1.490E+1	2.792E+1
-3.357E-1	1.495E+1	2.800E+1
-3.406E-1	1.500E+1	2.764E+1
-3.325E-1	1.501E+1	2.803E+1
-3.325E-1	1.498E+1	2.795E+1
-3.373E-1	1.485E+1	2.801E+1
-3.373E-1	1.491E+1	2.796E+1
-3.390E-1	1.487E+1	2.784E+1
-3.325E-1	1.492E+1	2.794E+1
-3.341E-1	1.493E+1	2.784E+1
-3.406E-1	1.499E+1	2.789E+1
-3.373E-1	1.504E+1	2.799E+1
-3.325E-1	1.507E+1	2.809E+1
-3.341E-1	1.511E+1	2.789E+1
-3.390E-1	1.494E+1	2.790E+1
-3.390E-1	1.488E+1	2.800E+1
-3.325E-1	1.527E+1	2.793E+1
-3.390E-1	1.506E+1	2.805E+1
-3.390E-1	1.508E+1	2.803E+1
-3.390E-1	1.509E+1	2.781E+1
-3.357E-1	1.514E+1	2.800E+1
-3.373E-1	1.508E+1	2.780E+1
-3.390E-1	1.489E+1	2.806E+1
-3.357E-1	1.501E+1	2.795E+1
-3.325E-1	1.506E+1	2.770E+1
-3.373E-1	1.509E+1	2.785E+1
-3.406E-1	1.514E+1	2.788E+1
-3.357E-1	1.499E+1	2.780E+1
-3.325E-1	1.500E+1	2.803E+1
-3.373E-1	1.502E+1	2.789E+1
-3.390E-1	1.506E+1	2.788E+1
-3.357E-1	1.498E+1	2.795E+1
-3.341E-1	1.490E+1	2.809E+1
-3.357E-1	1.498E+1	2.786E+1
-3.390E-1	1.487E+1	2.788E+1
-3.357E-1	1.497E+1	2.800E+1
-3.308E-1	1.505E+1	2.784E+1
-3.373E-1	1.499E+1	2.807E+1
-3.406E-1	1.489E+1	2.783E+1
-3.390E-1	1.515E+1	2.773E+1
-3.325E-1	1.486E+1	2.787E+1
-3.341E-1	1.509E+1	2.788E+1
-3.373E-1	1.487E+1	2.780E+1
-3.357E-1	1.508E+1	2.787E+1
-3.292E-1	1.500E+1	2.789E+1
-3.357E-1	1.499E+1	2.788E+1
-3.373E-1	1.514E+1	2.787E+1
-3.373E-1	1.505E+1	2.801E+1
-3.357E-1	1.496E+1	2.799E+1
-3.373E-1	1.495E+1	2.792E+1
-3.390E-1	1.496E+1	2.784E+1
-3.341E-1	1.508E+1	2.771E+1
-3.325E-1	1.491E+1	2.768E+1
-3.373E-1	1.513E+1	2.774E+1
-3.422E-1	1.492E+1	2.776E+1
-3.373E-1	1.505E+1	2.806E+1
-3.341E-1	1.496E+1	2.786E+1
-3.357E-1	1.495E+1	2.811E+1
-3.406E-1	1.491E+1	2.779E+1
-3.341E-1	1.504E+1	2.806E+1
-3.325E-1	1.513E+1	2.803E+1
-3.341E-1	1.494E+1	2.787E+1
-3.406E-1	1.495E+1	2.796E+1
-3.373E-1	1.494E+1	2.771E+1
-3.325E-1	1.489E+1	2.800E+1
-3.373E-1	1.494E+1	2.787E+1
-3.390E-1	1.494E+1	2.799E+1
-3.373E-1	1.504E+1	2.797E+1
-3.325E-1	1.506E+1	2.785E+1
-3.341E-1	1.505E+1	2.789E+1
-3.390E-1	1.507E+1	2.801E+1
-3.357E-1	1.500E+1	2.789E+1
-3.341E-1	1.508E+1	2.802E+1
-3.373E-1	1.485E+1	2.793E+1
-3.406E-1	1.494E+1	2.790E+1
-3.341E-1	1.491E+1	2.803E+1
-3.292E-1	1.496E+1	2.777E+1
-3.357E-1	1.500E+1	2.784E+1
-3.390E-1	1.495E+1	2.799E+1
-3.357E-1	1.493E+1	2.774E+1
-3.341E-1	1.471E+1	2.803E+1
-3.357E-1	1.494E+1	2.769E+1
-3.406E-1	1.491E+1	2.784E+1
-3.373E-1	1.508E+1	2.789E+1
-3.325E-1	1.492E+1	2.767E+1
-3.325E-1	1.489E+1	2.791E+1
-3.406E-1	1.505E+1	2.801E+1
-3.325E-1	1.504E+1	2.795E+1
-3.341E-1	1.491E+1	2.799E+1
-3.341E-1	1.491E+1	2.776E+1
-3.373E-1	1.500E+1	2.776E+1
-3.357E-1	1.495E+1	2.812E+1
-3.325E-1	1.498E+1	2.792E+1
-3.341E-1	1.507E+1	2.786E+1
-3.390E-1	1.495E+1	2.788E+1
-3.357E-1	1.494E+1	2.782E+1
-3.341E-1	1.486E+1	2.806E+1
-3.341E-1	1.513E+1	2.802E+1
-3.406E-1	1.491E+1	2.786E+1
-3.357E-1	1.516E+1	2.788E+1
-3.341E-1	1.502E+1	2.788E+1
-3.357E-1	1.495E+1	2.814E+1
-3.390E-1	1.499E+1	2.774E+1
-3.390E-1	1.477E+1	2.784E+1
-3.341E-1	1.502E+1	2.786E+1
-3.357E-1	1.483E+1	2.781E+1
-3.406E-1	1.506E+1	2.803E+1
-3.341E-1	1.516E+1	2.774E+1
-3.325E-1	1.506E+1	2.795E+1
-3.325E-1	1.497E+1	2.782E+1
-3.390E-1	1.498E+1	2.811E+1
-3.357E-1	1.494E+1	2.791E+1
-3.341E-1	1.498E+1	2.772E+1
-3.341E-1	1.491E+1	2.772E+1
-3.373E-1	1.489E+1	2.806E+1
-3.341E-1	1.504E+1	2.781E+1
-3.325E-1	1.489E+1	2.783E+1
-3.325E-1	1.502E+1	2.798E+1
-3.390E-1	1.497E+1	2.800E+1
-3.357E-1	1.491E+1	2.792E+1
-3.325E-1	1.499E+1	2.775E+1
-3.357E-1	1.496E+1	2.785E+1
-3.422E-1	1.507E+1	2.799E+1
-3.341E-1	1.503E+1	2.799E+1
-3.308E-1	1.502E+1	2.804E+1
-3.373E-1	1.503E+1	2.785E+1
-3.390E-1	1.508E+1	2.789E+1
-3.341E-1	1.512E+1	2.793E+1
-3.357E-1	1.496E+1	2.808E+1
-3.357E-1	1.504E+1	2.785E+1
-3.390E-1	1.494E+1	2.800E+1
-3.341E-1	1.508E+1	2.807E+1
-3.308E-1	1.492E+1	2.787E+1
-3.357E-1	1.503E+1	2.776E+1
-3.406E-1	1.503E+1	2.766E+1
-3.357E-1	1.504E+1	2.755E+1
-3.325E-1	1.499E+1	2.797E+1
-3.390E-1	1.465E+1	2.790E+1
-3.422E-1	1.510E+1	2.779E+1
-3.357E-1	1.488E+1	2.794E+1
-3.325E-1	1.482E+1	2.789E+1
-3.373E-1	1.492E+1	2.786E+1
-3.406E-1	1.502E+1	2.789E+1
-3.357E-1	1.497E+1	2.787E+1
-3.325E-1	1.490E+1	2.777E+1
-3.373E-1	1.494E+1	2.812E+1
-3.390E-1	1.502E+1	2.789E+1
-3.357E-1	1.496E+1	2.801E+1
-3.308E-1	1.486E+1	2.792E+1
-3.373E-1	1.501E+1	2.781E+1
-3.390E-1	1.500E+1	2.773E+1
-3.357E-1	1.496E+1	2.795E+1
-3.325E-1	1.480E+1	2.790E+1
-3.422E-1	1.506E+1	2.778E+1
-3.390E-1	1.510E+1	2.805E+1
-3.357E-1	1.498E+1	2.794E+1
-3.325E-1	1.500E+1	2.772E+1
-3.390E-1	1.504E+1	2.781E+1
-3.390E-1	1.494E+1	2.780E+1
-3.390E-1	1.498E+1	2.797E+1
-3.308E-1	1.494E+1	2.792E+1
-3.357E-1	1.492E+1	2.788E+1
-3.438E-1	1.488E+1	2.798E+1
-3.325E-1	1.506E+1	2.755E+1
-3.292E-1	1.510E+1	2.763E+1
-3.390E-1	1.492E+1	2.778E+1
-3.406E-1	1.508E+1	2.777E+1
-3.373E-1	1.498E+1	2.800E+1
-3.325E-1	1.502E+1	2.799E+1
-3.406E-1	1.501E+1	2.784E+1
-3.390E-1	1.489E+1	2.787E+1
-3.341E-1	1.505E+1	2.788E+1
-3.308E-1	1.494E+1	2.796E+1
-3.373E-1	1.498E+1	2.778E+1
-3.357E-1	1.505E+1	2.778E+1
-3.357E-1	1.484E+1	2.798E+1
-3.341E-1	1.505E+1	2.786E+1
-3.357E-1	1.495E+1	2.780E+1
-3.390E-1	1.509E+1	2.805E+1
-3.373E-1	1.501E+1	2.804E+1
-3.308E-1	1.513E+1	2.808E+1
-3.357E-1	1.500E+1	2.798E+1
-3.406E-1	1.503E+1	2.788E+1
-3.357E-1	1.494E+1	2.794E+1
-3.308E-1	1.510E+1	2.788E+1
-3.406E-1	1.488E+1	2.769E+1
-3.390E-1	1.488E+1	2.778E+1
-3.341E-1	1.511E+1	2.797E+1
-3.325E-1	1.498E+1	2.778E+1
-3.357E-1	1.492E+1	2.790E+1
-3.406E-1	1.507E+1	2.799E+1
-3.357E-1	1.486E+1	2.811E+1
-3.325E-1	1.494E+1	2.776E+1
-3.390E-1	1.498E+1	2.755E+1
-3.373E-1	1.501E+1	2.792E+1
-3.357E-1	1.488E+1	2.779E+1
-3.292E-1	1.493E+1	2.778E+1
-3.390E-1	1.489E+1	2.785E+1
-3.390E-1	1.497E+1	2.794E+1
-3.341E-1	1.492E+1	2.789E+1
-3.325E-1	1.506E+1	2.782E+1
-3.357E-1	1.501E+1	2.788E+1
-3.406E-1	1.511E+1	2.794E+1
-3.373E-1	1.485E+1	2.779E+1
-3.341E-1	1.509E+1	2.780E+1
-3.390E-1	1.506E+1	2.781E+1
-3.390E-1	1.497E+1	2.804E+1
-3.357E-1	1.501E+1	2.781E+1
-3.308E-1	1.480E+1	2.796E+1
-3.373E-1	1.514E+1	2.799E+1
-3.390E-1	1.509E+1	2.789E+1
-3.357E-1	1.498E+1	2.781E+1
-3.325E-1	1.483E+1	2.803E+1
-3.357E-1	1.506E+1	2.773E+1
-3.406E-1	1.487E+1	2.794E+1
-3.357E-1	1.489E+1	2.802E+1
-3.325E-1	1.501E+1	2.799E+1
-3.390E-1	1.499E+1	2.793E+1
-3.390E-1	1.493E+1	2.783E+1
-3.357E-1	1.504E+1	2.799E+1
-3.325E-1	1.492E+1	2.802E+1
-3.373E-1	1.502E+1	2.790E+1
-3.390E-1	1.509E+1	2.796E+1
-3.341E-1	1.506E+1	2.786E+1
-3.325E-1	1.485E+1	2.773E+1
-3.357E-1	1.514E+1	2.780E+1
-3.406E-1	1.508E+1	2.796E+1
-3.357E-1	1.507E+1	2.791E+1
-3.325E-1	1.499E+1	2.818E+1
-3.357E-1	1.496E+1	2.791E+1
-3.390E-1	1.505E+1	2.795E+1
-3.373E-1	1.492E+1	2.777E+1
-3.341E-1	1.504E+1	2.813E+1
-3.373E-1	1.492E+1	2.778E+1
-3.390E-1	1.508E+1	2.792E+1
-3.373E-1	1.513E+1	2.792E+1
-3.357E-1	1.497E+1	2.794E+1
-3.357E-1	1.504E+1	2.787E+1
-3.422E-1	1.494E+1	2.789E+1
-3.357E-1	1.493E+1	2.807E+1
-3.325E-1	1.505E+1	2.761E+1
-3.341E-1	1.501E+1	2.779E+1
-3.390E-1	1.496E+1	2.806E+1
-3.357E-1	1.495E+1	2.788E+1
-3.341E-1	1.518E+1	2.779E+1
-3.390E-1	1.494E+1	2.796E+1
-3.406E-1	1.503E+1	2.787E+1
-3.357E-1	1.501E+1	2.798E+1
-3.357E-1	1.507E+1	2.796E+1
-3.373E-1	1.493E+1	2.783E+1
-3.406E-1	1.503E+1	2.783E+1
-3.357E-1	1.493E+1	2.797E+1
-3.341E-1	1.487E+1	2.778E+1
-3.373E-1	1.495E+1	2.785E+1
-3.422E-1	1.499E+1	2.791E+1
-3.357E-1	1.499E+1	2.769E+1
-3.341E-1	1.501E+1	2.795E+1
-3.341E-1	1.497E+1	2.794E+1
-3.390E-1	1.505E+1	2.759E+1
-3.357E-1	1.502E+1	2.790E+1
-3.373E-1	1.504E+1	2.796E+1
-3.390E-1	1.499E+1	2.778E+1
-3.390E-1	1.491E+1	2.785E+1
-3.357E-1	1.497E+1	2.789E+1
-3.341E-1	1.487E+1	2.796E+1
-3.341E-1	1.490E+1	2.790E+1
-3.422E-1	1.490E+1	2.784E+1
-3.325E-1	1.499E+1	2.800E+1
-3.325E-1	1.496E+1	2.793E+1
-3.357E-1	1.478E+1	2.787E+1
-3.406E-1	1.500E+1	2.789E+1
-3.341E-1	1.484E+1	2.797E+1
-3.373E-1	1.504E+1	2.788E+1
-3.341E-1	1.504E+1	2.795E+1
-3.406E-1	1.485E+1	2.767E+1
-3.357E-1	1.494E+1	2.787E+1
-3.341E-1	1.500E+1	2.791E+1
-3.373E-1	1.505E+1	2.788E+1
-3.390E-1	1.504E+1	2.788E+1
-3.341E-1	1.506E+1	2.793E+1
-3.341E-1	1.500E+1	2.758E+1
-3.373E-1	1.505E+1	2.795E+1
-3.390E-1	1.485E+1	2.780E+1
-3.341E-1	1.496E+1	2.801E+1
-3.373E-1	1.502E+1	2.791E+1
-3.357E-1	1.496E+1	2.782E+1
-3.438E-1	1.491E+1	2.791E+1
-3.357E-1	1.490E+1	2.802E+1
-3.357E-1	1.489E+1	2.789E+1
-3.357E-1	1.504E+1	2.781E+1
-3.422E-1	1.495E+1	2.774E+1
-3.390E-1	1.505E+1	2.797E+1
-3.341E-1	1.485E+1	2.789E+1
-3.373E-1	1.511E+1	2.777E+1
-3.422E-1	1.491E+1	2.757E+1
-3.357E-1	1.502E+1	2.784E+1
-3.308E-1	1.493E+1	2.793E+1
-3.390E-1	1.494E+1	2.775E+1
-3.422E-1	1.506E+1	2.793E+1
-3.357E-1	1.501E+1	2.794E+1
-3.341E-1	1.495E+1	2.815E+1
-3.373E-1	1.492E+1	2.758E+1
-3.438E-1	1.493E+1	2.778E+1
-3.357E-1	1.498E+1	2.789E+1
-3.357E-1	1.494E+1	2.781E+1
-3.390E-1	1.499E+1	2.774E+1
-3.390E-1	1.504E+1	2.808E+1
-3.341E-1	1.503E+1	2.792E+1
-3.341E-1	1.499E+1	2.792E+1
-3.357E-1	1.508E+1	2.786E+1
-3.422E-1	1.491E+1	2.789E+1
-3.373E-1	1.499E+1	2.785E+1
-3.341E-1	1.503E+1	2.769E+1
-3.357E-1	1.499E+1	2.788E+1
-3.390E-1	1.493E+1	2.795E+1
-3.341E-1	1.502E+1	2.789E+1
-3.341E-1	1.499E+1	2.782E+1
-3.373E-1	1.493E+1	2.769E+1
-3.373E-1	1.513E+1	2.770E+1
-3.341E-1	1.505E+1	2.784E+1
-3.341E-1	1.507E+1	2.798E+1
-3.357E-1	1.487E+1	2.785E+1
-3.406E-1	1.501E+1	2.802E+1
-3.341E-1	1.506E+1	2.775E+1
-3.325E-1	1.486E+1	2.786E+1
-3.373E-1	1.488E+1	2.797E+1
-3.422E-1	1.494E+1	2.791E+1
-3.373E-1	1.484E+1	2.765E+1
-3.325E-1	1.478E+1	2.788E+1
-3.373E-1	1.507E+1	2.783E+1
-3.390E-1	1.499E+1	2.790E+1
-3.390E-1	1.507E+1	2.806E+1
-3.308E-1	1.491E+1	2.791E+1
-3.390E-1	1.499E+1	2.777E+1
-3.406E-1	1.482E+1	2.788E+1
-3.390E-1	1.493E+1	2.764E+1
-3.325E-1	1.502E+1	2.770E+1
-3.390E-1	1.494E+1	2.768E+1
-3.406E-1	1.507E+1	2.782E+1
-3.357E-1	1.497E+1	2.796E+1
-3.325E-1	1.490E+1	2.788E+1
-3.406E-1	1.507E+1	2.781E+1
-3.390E-1	1.504E+1	2.774E+1
-3.357E-1	1.491E+1	2.799E+1
-3.325E-1	1.482E+1	2.790E+1
-3.357E-1	1.493E+1	2.782E+1
-3.390E-1	1.487E+1	2.794E+1
-3.373E-1	1.488E+1	2.776E+1
-3.341E-1	1.494E+1	2.784E+1
-3.373E-1	1.498E+1	2.794E+1
-3.406E-1	1.506E+1	2.790E+1
-3.357E-1	1.508E+1	2.790E+1
-3.325E-1	1.496E+1	2.771E+1
-3.390E-1	1.499E+1	2.777E+1
-3.406E-1	1.505E+1	2.794E+1
-3.357E-1	1.511E+1	2.773E+1
-3.308E-1	1.486E+1	2.789E+1
-3.390E-1	1.499E+1	2.788E+1
-3.390E-1	1.494E+1	2.789E+1
-3.390E-1	1.495E+1	2.798E+1
-3.341E-1	1.491E+1	2.784E+1
-3.390E-1	1.510E+1	2.785E+1
-3.422E-1	1.497E+1	2.804E+1
-3.390E-1	1.496E+1	2.779E+1
-3.325E-1	1.478E+1	2.789E+1
-3.406E-1	1.507E+1	2.793E+1
-3.373E-1	1.503E+1	2.789E+1
-3.341E-1	1.496E+1	2.786E+1
-3.357E-1	1.476E+1	2.760E+1
-3.390E-1	1.493E+1	2.810E+1
-3.422E-1	1.509E+1	2.801E+1
-3.341E-1	1.509E+1	2.777E+1
-3.357E-1	1.485E+1	2.793E+1
-3.390E-1	1.492E+1	2.779E+1
-3.406E-1	1.508E+1	2.796E+1
-3.373E-1	1.496E+1	2.796E+1
-3.341E-1	1.497E+1	2.790E+1
-3.406E-1	1.486E+1	2.780E+1
-3.390E-1	1.490E+1	2.784E+1
-3.373E-1	1.501E+1	2.799E+1
-3.341E-1	1.486E+1	2.794E+1
-3.406E-1	1.496E+1	2.790E+1
-3.406E-1	1.478E+1	2.780E+1
-3.373E-1	1.493E+1	2.790E+1
-3.325E-1	1.499E+1	2.797E+1
-3.406E-1	1.504E+1	2.786E+1
-3.422E-1	1.506E+1	2.779E+1
-3.357E-1	1.494E+1	2.783E+1
-3.341E-1	1.508E+1	2.780E+1
-3.373E-1	1.488E+1	2.780E+1
-3.406E-1	1.499E+1	2.789E+1
-3.373E-1	1.504E+1	2.801E+1
-3.308E-1	1.516E+1	2.795E+1
-3.390E-1	1.491E+1	2.766E+1
-3.406E-1	1.507E+1	2.801E+1
-3.373E-1	1.502E+1	2.785E+1
-3.341E-1	1.509E+1	2.787E+1
-3.357E-1	1.484E+1	2.790E+1
-3.406E-1	1.493E+1	2.811E+1
-3.357E-1	1.513E+1	2.774E+1
-3.325E-1	1.497E+1	2.791E+1
-3.373E-1	1.485E+1	2.780E+1
-3.406E-1	1.506E+1	2.776E+1
-3.373E-1	1.494E+1	2.801E+1
-3.325E-1	1.500E+1	2.783E+1
-3.390E-1	1.509E+1	2.779E+1
-3.438E-1	1.503E+1	2.801E+1
-3.357E-1	1.507E+1	2.772E+1
-3.357E-1	1.494E+1	2.782E+1
-3.373E-1	1.481E+1	2.760E+1
-3.390E-1	1.507E+1	2.793E+1
-3.373E-1	1.484E+1	2.773E+1
-3.357E-1	1.517E+1	2.777E+1
-3.373E-1	1.502E+1	2.787E+1
-3.406E-1	1.489E+1	2.786E+1
-3.341E-1	1.499E+1	2.773E+1
-3.308E-1	1.506E+1	2.799E+1
-3.373E-1	1.497E+1	2.783E+1
-3.422E-1	1.491E+1	2.791E+1
-3.357E-1	1.501E+1	2.802E+1
-3.341E-1	1.511E+1	2.766E+1
-3.357E-1	1.496E+1	2.789E+1
-3.422E-1	1.503E+1	2.784E+1
-3.341E-1	1.501E+1	2.790E+1
-3.373E-1	1.507E+1	2.789E+1
-3.390E-1	1.501E+1	2.786E+1
-3.406E-1	1.511E+1	2.784E+1
-3.373E-1	1.491E+1	2.802E+1
-3.341E-1	1.491E+1	2.765E+1
-3.373E-1	1.512E+1	2.798E+1
-3.406E-1	1.510E+1	2.779E+1
-3.357E-1	1.512E+1	2.776E+1
-3.357E-1	1.492E+1	2.805E+1
-3.357E-1	1.502E+1	2.777E+1
-3.438E-1	1.502E+1	2.773E+1
-3.357E-1	1.506E+1	2.794E+1
-3.341E-1	1.513E+1	2.792E+1
-3.357E-1	1.494E+1	2.792E+1
-3.422E-1	1.499E+1	2.773E+1
-3.357E-1	1.489E+1	2.801E+1
-3.308E-1	1.497E+1	2.774E+1
-3.373E-1	1.498E+1	2.767E+1
-3.390E-1	1.499E+1	2.793E+1
-3.341E-1	1.494E+1	2.797E+1
-3.357E-1	1.504E+1	2.790E+1
-3.373E-1	1.503E+1	2.782E+1
-3.406E-1	1.500E+1	2.780E+1
-3.357E-1	1.505E+1	2.792E+1
-3.341E-1	1.498E+1	2.800E+1
-3.373E-1	1.501E+1	2.783E+1
-3.454E-1	1.492E+1	2.801E+1
-3.390E-1	1.496E+1	2.806E+1
-3.341E-1	1.497E+1	2.762E+1
-3.357E-1	1.503E+1	2.783E+1
-3.406E-1	1.487E+1	2.787E+1
-3.341E-1	1.513E+1	2.790E+1
-3.341E-1	1.494E+1	2.757E+1
-3.390E-1	1.498E+1	2.800E+1
-3.406E-1	1.492E+1	2.780E+1
-3.357E-1	1.504E+1	2.795E+1
-3.325E-1	1.512E+1	2.786E+1
-3.390E-1	1.518E+1	2.796E+1
-3.406E-1	1.500E+1	2.795E+1
-3.357E-1	1.520E+1	2.780E+1
-3.308E-1	1.512E+1	2.825E+1
-3.390E-1	1.499E+1	2.788E+1
-3.406E-1	1.500E+1	2.791E+1
-3.373E-1	1.500E+1	2.800E+1
-3.357E-1	1.496E+1	2.799E+1
-3.373E-1	1.492E+1	2.777E+1
-3.406E-1	1.499E+1	2.772E+1
-3.357E-1	1.497E+1	2.800E+1
-3.325E-1	1.502E+1	2.811E+1
-3.422E-1	1.497E+1	2.773E+1
-3.422E-1	1.506E+1	2.781E+1
-3.357E-1	1.499E+1	2.788E+1
-3.373E-1	1.498E+1	2.792E+1
-3.357E-1	1.487E+1	2.789E+1
-3.406E-1	1.494E+1	2.780E+1
-3.341E-1	1.488E+1	2.798E+1
-3.341E-1	1.488E+1	2.802E+1
-3.390E-1	1.511E+1	2.792E+1
-3.438E-1	1.496E+1	2.789E+1
-3.357E-1	1.502E+1	2.783E+1
-3.357E-1	1.505E+1	2.794E+1
-3.390E-1	1.502E+1	2.796E+1
-3.406E-1	1.501E+1	2.805E+1
-3.357E-1	1.514E+1	2.795E+1
-3.373E-1	1.485E+1	2.791E+1
-3.390E-1	1.516E+1	2.791E+1
-3.438E-1	1.501E+1	2.777E+1
-3.373E-1	1.500E+1	2.788E+1
-3.373E-1	1.501E+1	2.801E+1
-3.406E-1	1.487E+1	2.794E+1
-3.406E-1	1.512E+1	2.793E+1
-3.357E-1	1.501E+1	2.773E+1
-3.357E-1	1.507E+1	2.775E+1
-3.390E-1	1.495E+1	2.764E+1
-3.422E-1	1.504E+1	2.783E+1
-3.373E-1	1.499E+1	2.795E+1
-3.357E-1	1.483E+1	2.800E+1
-3.373E-1	1.514E+1	2.801E+1
-3.406E-1	1.512E+1	2.783E+1
-3.357E-1	1.503E+1	2.789E+1
-3.341E-1	1.493E+1	2.785E+1
-3.341E-1	1.507E+1	2.770E+1
-3.357E-1	1.512E+1	2.793E+1
-3.390E-1	1.506E+1	2.772E+1
-3.325E-1	1.499E+1	2.809E+1
-3.357E-1	1.499E+1	2.779E+1
-3.406E-1	1.491E+1	2.792E+1
-3.357E-1	1.497E+1	2.794E+1
-3.325E-1	1.485E+1	2.775E+1
-3.373E-1	1.488E+1	2.791E+1
-3.390E-1	1.494E+1	2.784E+1
-3.357E-1	1.508E+1	2.802E+1
-3.341E-1	1.492E+1	2.781E+1
-3.373E-1	1.501E+1	2.781E+1
-3.422E-1	1.513E+1	2.786E+1
-3.373E-1	1.492E+1	2.779E+1
-3.357E-1	1.497E+1	2.783E+1
-3.422E-1	1.504E+1	2.778E+1
-3.438E-1	1.499E+1	2.799E+1
-3.357E-1	1.506E+1	2.787E+1
-3.341E-1	1.506E+1	2.805E+1
-3.390E-1	1.490E+1	2.788E+1
-3.422E-1	1.509E+1	2.799E+1
-3.373E-1	1.505E+1	2.778E+1
-3.325E-1	1.498E+1	2.794E+1
-3.390E-1	1.482E+1	2.796E+1
-3.406E-1	1.499E+1	2.798E+1
-3.390E-1	1.502E+1	2.774E+1
-3.373E-1	1.500E+1	2.779E+1
-3.390E-1	1.498E+1	2.782E+1
-3.422E-1	1.506E+1	2.771E+1
-3.373E-1	1.494E+1	2.803E+1
-3.357E-1	1.502E+1	2.789E+1
-3.390E-1	1.503E+1	2.803E+1
-3.438E-1	1.494E+1	2.789E+1
-3.357E-1	1.488E+1	2.797E+1
-3.308E-1	1.485E+1	2.807E+1
-3.373E-1	1.502E+1	2.787E+1
-3.406E-1	1.495E+1	2.774E+1
-3.373E-1	1.515E+1	2.794E+1
-3.325E-1	1.488E+1	2.784E+1
-3.373E-1	1.490E+1	2.785E+1
-3.390E-1	1.506E+1	2.787E+1
-3.390E-1	1.499E+1	2.809E+1
-3.341E-1	1.498E+1	2.801E+1
-3.406E-1	1.500E+1	2.794E+1
-3.438E-1	1.513E+1	2.793E+1
-3.373E-1	1.497E+1	2.790E+1
-3.357E-1	1.492E+1	2.796E+1
-3.390E-1	1.498E+1	2.790E+1
-3.390E-1	1.515E+1	2.795E+1
-3.357E-1	1.505E+1	2.796E+1
-3.357E-1	1.511E+1	2.793E+1
-3.406E-1	1.509E+1	2.783E+1
-3.406E-1	1.512E+1	2.792E+1
-3.390E-1	1.512E+1	2.793E+1
-3.341E-1	1.494E+1	2.767E+1
-3.406E-1	1.500E+1	2.796E+1
-3.390E-1	1.498E+1	2.798E+1
-3.373E-1	1.499E+1	2.790E+1
-3.341E-1	1.505E+1	2.782E+1
-3.373E-1	1.503E+1	2.783E+1
-3.422E-1	1.510E+1	2.776E+1
-3.373E-1	1.492E+1	2.789E+1
-3.357E-1	1.492E+1	2.787E+1
-3.406E-1	1.506E+1	2.788E+1
-3.438E-1	1.490E+1	2.771E+1
-3.373E-1	1.482E+1	2.784E+1
-3.357E-1	1.495E+1	2.789E+1
-3.406E-1	1.506E+1	2.786E+1
-3.390E-1	1.488E+1	2.798E+1
-3.373E-1	1.501E+1	2.800E+1
-3.325E-1	1.496E+1	2.791E+1
-3.390E-1	1.483E+1	2.790E+1
-3.422E-1	1.489E+1	2.791E+1
-3.373E-1	1.496E+1	2.778E+1
-3.341E-1	1.498E+1	2.794E+1
-3.390E-1	1.521E+1	2.773E+1
-3.390E-1	1.511E+1	2.782E+1
-3.357E-1	1.505E+1	2.787E+1
-3.357E-1	1.514E+1	2.780E+1
-3.406E-1	1.484E+1	2.788E+1
-3.422E-1	1.509E+1	2.777E+1
-3.357E-1	1.490E+1	2.780E+1
-3.357E-1	1.484E+1	2.789E+1
-3.406E-1	1.489E+1	2.797E+1
-3.406E-1	1.503E+1	2.794E+1
-3.357E-1	1.508E+1	2.794E+1
-3.373E-1	1.504E+1	2.798E+1
-3.422E-1	1.486E+1	2.782E+1
-3.406E-1	1.497E+1	2.801E+1
-3.341E-1	1.495E+1	2.778E+1
-3.357E-1	1.491E+1	2.799E+1
-3.390E-1	1.499E+1	2.763E+1
-3.438E-1	1.513E+1	2.787E+1
-3.390E-1	1.490E+1	2.783E+1
-3.357E-1	1.502E+1	2.796E+1
-3.390E-1	1.495E+1	2.784E+1
-3.406E-1	1.495E+1	2.789E+1
-3.341E-1	1.506E+1	2.803E+1
-3.357E-1	1.487E+1	2.812E+1
-3.390E-1	1.497E+1	2.777E+1
-3.406E-1	1.486E+1	2.783E+1
-3.357E-1	1.505E+1	2.813E+1
-3.373E-1	1.507E+1	2.797E+1
-3.373E-1	1.492E+1	2.775E+1
-3.422E-1	1.510E+1	2.810E+1
-3.373E-1	1.488E+1	2.773E+1
-3.390E-1	1.503E+1	2.781E+1
-3.406E-1	1.502E+1	2.784E+1
-3.454E-1	1.503E+1	2.792E+1
-3.373E-1	1.496E+1	2.773E+1
-3.357E-1	1.499E+1	2.782E+1
-3.373E-1	1.489E+1	2.784E+1
-3.438E-1	1.513E+1	2.802E+1
-3.357E-1	1.507E+1	2.785E+1
-3.341E-1	1.499E+1	2.775E+1
-3.406E-1	1.488E+1	2.777E+1
-3.422E-1	1.506E+1	2.799E+1
-3.357E-1	1.503E+1	2.787E+1
-3.325E-1	1.499E+1	2.776E+1
-3.406E-1	1.497E+1	2.779E+1
-3.422E-1	1.493E+1	2.787E+1
-3.357E-1	1.492E+1	2.776E+1
-3.357E-1	1.504E+1	2.782E+1
-3.390E-1	1.512E+1	2.775E+1
-3.454E-1	1.491E+1	2.788E+1
-3.341E-1	1.492E+1	2.793E+1
-3.357E-1	1.494E+1	2.780E+1
-3.390E-1	1.494E+1	2.801E+1
-3.422E-1	1.492E+1	2.772E+1
-3.357E-1	1.503E+1	2.785E+1
-3.341E-1	1.497E+1	2.783E+1
-3.406E-1	1.510E+1	2.789E+1
-3.471E-1	1.512E+1	2.801E+1
-3.341E-1	1.499E+1	2.805E+1
-3.357E-1	1.492E+1	2.800E+1
-3.406E-1	1.488E+1	2.772E+1
-3.406E-1	1.508E+1	2.790E+1
-3.373E-1	1.498E+1	2.793E+1
-3.357E-1	1.488E+1	2.794E+1
-3.390E-1	1.495E+1	2.796E+1
-3.406E-1	1.510E+1	2.790E+1
-3.373E-1	1.496E+1	2.793E+1
-3.357E-1	1.488E+1	2.790E+1
-3.390E-1	1.504E+1	2.763E+1
-3.406E-1	1.502E+1	2.787E+1
-3.373E-1	1.498E+1	2.784E+1
-3.373E-1	1.500E+1	2.788E+1
-3.373E-1	1.504E+1	2.802E+1
-3.454E-1	1.492E+1	2.799E+1
-3.357E-1	1.495E+1	2.787E+1
-3.390E-1	1.507E+1	2.778E+1
-3.422E-1	1.506E+1	2.793E+1
-3.422E-1	1.486E+1	2.794E+1
-3.357E-1	1.492E+1	2.804E+1
-3.357E-1	1.504E+1	2.781E+1
-3.390E-1	1.497E+1	2.781E+1
-3.422E-1	1.500E+1	2.774E+1
-3.390E-1	1.505E+1	2.779E+1
-3.357E-1	1.503E+1	2.795E+1
-3.390E-1	1.506E+1	2.776E+1
-3.422E-1	1.500E+1	2.797E+1
-3.373E-1	1.504E+1	2.792E+1
-3.341E-1	1.506E+1	2.789E+1
-3.390E-1	1.501E+1	2.786E+1
-3.422E-1	1.495E+1	2.789E+1
-3.373E-1	1.506E+1	2.767E+1
-3.373E-1	1.509E+1	2.785E+1
-3.422E-1	1.496E+1	2.787E+1
-3.422E-1	1.505E+1	2.802E+1
-3.390E-1	1.497E+1	2.772E+1
-3.390E-1	1.506E+1	2.795E+1
-3.390E-1	1.495E+1	2.779E+1
-3.390E-1	1.497E+1	2.793E+1
-3.373E-1	1.509E+1	2.788E+1
-3.357E-1	1.519E+1	2.779E+1
-3.390E-1	1.491E+1	2.789E+1
-3.373E-1	1.502E+1	2.780E+1
-3.373E-1	1.497E+1	2.807E+1
-3.357E-1	1.486E+1	2.797E+1
-3.390E-1	1.502E+1	2.778E+1
-3.406E-1	1.495E+1	2.770E+1
-3.357E-1	1.493E+1	2.792E+1
-3.341E-1	1.499E+1	2.800E+1
-3.406E-1	1.495E+1	2.790E+1
-3.406E-1	1.486E+1	2.785E+1
-3.357E-1	1.509E+1	2.794E+1
-3.357E-1	1.490E+1	2.775E+1
-3.406E-1	1.494E+1	2.806E+1
-3.422E-1	1.515E+1	2.794E+1
-3.373E-1	1.498E+1	2.792E+1
-3.357E-1	1.505E+1	2.792E+1
-3.406E-1	1.501E+1	2.798E+1
-3.390E-1	1.505E+1	2.792E+1
-3.373E-1	1.499E+1	2.789E+1
-3.357E-1	1.499E+1	2.785E+1
-3.406E-1	1.490E+1	2.770E+1
-3.406E-1	1.502E+1	2.800E+1
-3.357E-1	1.467E+1	2.781E+1
-3.357E-1	1.500E+1	2.796E+1
-3.406E-1	1.504E+1	2.783E+1
-3.406E-1	1.489E+1	2.786E+1
-3.373E-1	1.487E+1	2.780E+1
-3.373E-1	1.494E+1	2.789E+1
-3.438E-1	1.510E+1	2.796E+1
-3.422E-1	1.498E+1	2.786E+1
-3.406E-1	1.499E+1	2.788E+1
-3.357E-1	1.506E+1	2.779E+1
-3.422E-1	1.501E+1	2.799E+1
-3.422E-1	1.501E+1	2.813E+1
-3.390E-1	1.500E+1	2.792E+1
-3.341E-1	1.513E+1	2.801E+1
-3.390E-1	1.505E+1	2.796E+1
-3.406E-1	1.513E+1	2.794E+1
-3.373E-1	1.492E+1	2.771E+1
-3.341E-1	1.501E+1	2.801E+1
-3.422E-1	1.512E+1	2.778E+1
-3.406E-1	1.488E+1	2.797E+1
-3.406E-1	1.495E+1	2.807E+1
-3.341E-1	1.510E+1	2.775E+1
-3.422E-1	1.494E+1	2.786E+1
-3.390E-1	1.492E+1	2.794E+1
-3.373E-1	1.492E+1	2.769E+1
-3.357E-1	1.498E+1	2.781E+1
-3.406E-1	1.495E+1	2.793E+1
-3.438E-1	1.493E+1	2.791E+1
-3.373E-1	1.506E+1	2.798E+1
-3.357E-1	1.509E+1	2.797E+1
-3.422E-1	1.501E+1	2.781E+1
-3.422E-1	1.494E+1	2.804E+1
-3.406E-1	1.500E+1	2.797E+1
-3.357E-1	1.502E+1	2.793E+1
-3.406E-1	1.491E+1	2.788E+1
-3.406E-1	1.506E+1	2.797E+1
-3.390E-1	1.500E+1	2.782E+1
-3.325E-1	1.498E+1	2.803E+1
-3.406E-1	1.490E+1	2.772E+1
-3.406E-1	1.491E+1	2.801E+1
-3.373E-1	1.504E+1	2.801E+1
-3.357E-1	1.506E+1	2.765E+1
-3.406E-1	1.501E+1	2.794E+1
-3.422E-1	1.496E+1	2.777E+1
-3.373E-1	1.491E+1	2.796E+1
-3.373E-1	1.493E+1	2.799E+1
-3.422E-1	1.497E+1	2.791E+1
-3.422E-1	1.503E+1	2.772E+1
-3.390E-1	1.495E+1	2.779E+1
-3.357E-1	1.506E+1	2.796E+1
-3.406E-1	1.507E+1	2.790E+1
-3.422E-1	1.502E+1	2.794E+1
-3.325E-1	1.496E+1	2.786E+1
-3.373E-1	1.493E+1	2.769E+1
-3.438E-1	1.494E+1	2.787E+1
-3.406E-1	1.491E+1	2.785E+1
-3.357E-1	1.506E+1	2.776E+1
-3.341E-1	1.503E+1	2.775E+1
-3.422E-1	1.499E+1	2.785E+1
-3.438E-1	1.501E+1	2.784E+1
-3.373E-1	1.489E+1	2.794E+1
-3.373E-1	1.494E+1	2.797E+1
-3.390E-1	1.502E+1	2.780E+1
-3.438E-1	1.507E+1	2.819E+1
-3.373E-1	1.526E+1	2.819E+1
-3.357E-1	1.502E+1	2.781E+1
-3.406E-1	1.486E+1	2.776E+1
-3.406E-1	1.504E+1	2.801E+1
-3.373E-1	1.510E+1	2.809E+1
-3.341E-1	1.494E+1	2.806E+1
-3.406E-1	1.493E+1	2.794E+1
-3.406E-1	1.490E+1	2.785E+1
-3.373E-1	1.494E+1	2.803E+1
-3.325E-1	1.501E+1	2.789E+1
-3.406E-1	1.497E+1	2.771E+1
-3.422E-1	1.493E+1	2.787E+1
-3.357E-1	1.490E+1	2.789E+1
-3.373E-1	1.513E+1	2.803E+1
-3.422E-1	1.490E+1	2.794E+1
-3.422E-1	1.495E+1	2.786E+1
-3.373E-1	1.489E+1	2.786E+1
-3.357E-1	1.496E+1	2.798E+1
-3.406E-1	1.491E+1	2.765E+1
-3.438E-1	1.497E+1	2.793E+1
-3.390E-1	1.483E+1	2.789E+1
-3.373E-1	1.502E+1	2.805E+1
-3.406E-1	1.500E+1	2.811E+1
-3.422E-1	1.506E+1	2.802E+1
-3.357E-1	1.493E+1	2.784E+1
-3.341E-1	1.508E+1	2.795E+1
-3.406E-1	1.510E+1	2.790E+1
-3.422E-1	1.490E+1	2.790E+1
-3.357E-1	1.483E+1	2.784E+1
-3.390E-1	1.506E+1	2.798E+1
-3.422E-1	1.506E+1	2.780E+1
-3.438E-1	1.507E+1	2.774E+1
-3.373E-1	1.503E+1	2.781E+1
-3.357E-1	1.499E+1	2.772E+1
-3.422E-1	1.516E+1	2.802E+1
-3.373E-1	1.504E+1	2.787E+1
-3.373E-1	1.502E+1	2.789E+1
-3.341E-1	1.494E+1	2.782E+1
-3.406E-1	1.519E+1	2.787E+1
-3.406E-1	1.501E+1	2.780E+1
-3.341E-1	1.501E+1	2.800E+1
-3.390E-1	1.492E+1	2.795E+1
-3.422E-1	1.502E+1	2.773E+1
-3.406E-1	1.502E+1	2.809E+1
-3.357E-1	1.508E+1	2.790E+1
-3.341E-1	1.498E+1	2.762E+1
-3.390E-1	1.504E+1	2.789E+1
-3.422E-1	1.494E+1	2.785E+1
-3.357E-1	1.494E+1	2.802E+1
-3.390E-1	1.481E+1	2.778E+1
-3.390E-1	1.513E+1	2.792E+1
-3.438E-1	1.508E+1	2.786E+1
-3.373E-1	1.494E+1	2.799E+1
-3.373E-1	1.506E+1	2.774E+1
-3.390E-1	1.511E+1	2.786E+1
-3.422E-1	1.503E+1	2.767E+1
-3.373E-1	1.511E+1	2.801E+1
-3.373E-1	1.493E+1	2.787E+1
-3.438E-1	1.482E+1	2.774E+1
-3.422E-1	1.502E+1	2.779E+1
-3.390E-1	1.506E+1	2.789E+1
-3.357E-1	1.494E+1	2.781E+1
-3.422E-1	1.496E+1	2.804E+1
-3.406E-1	1.498E+1	2.788E+1
-3.341E-1	1.521E+1	2.792E+1
-3.373E-1	1.520E+1	2.764E+1
-3.390E-1	1.509E+1	2.769E+1
-3.406E-1	1.502E+1	2.801E+1
-3.390E-1	1.501E+1	2.784E+1
-3.357E-1	1.502E+1	2.795E+1
-3.406E-1	1.504E+1	2.779E+1
-3.438E-1	1.505E+1	2.783E+1
-3.373E-1	1.491E+1	2.776E+1
-3.357E-1	1.490E+1	2.785E+1
-3.406E-1	1.485E+1	2.790E+1
-3.422E-1	1.495E+1	2.807E+1
-3.373E-1	1.492E+1	2.798E+1
-3.373E-1	1.504E+1	2.773E+1
-3.454E-1	1.516E+1	2.800E+1
-3.438E-1	1.505E+1	2.782E+1
-3.373E-1	1.503E+1	2.801E+1
-3.357E-1	1.505E+1	2.784E+1
-3.438E-1	1.504E+1	2.773E+1
-3.454E-1	1.499E+1	2.802E+1
-3.357E-1	1.511E+1	2.785E+1
-3.406E-1	1.496E+1	2.786E+1
-3.390E-1	1.494E+1	2.790E+1
-3.422E-1	1.504E+1	2.784E+1
-3.373E-1	1.493E+1	2.806E+1
-3.308E-1	1.494E+1	2.784E+1
-3.390E-1	1.501E+1	2.789E+1
-3.422E-1	1.500E+1	2.797E+1
-3.390E-1	1.501E+1	2.806E+1
-3.390E-1	1.504E+1	2.765E+1
-3.438E-1	1.501E+1	2.782E+1
-3.406E-1	1.501E+1	2.786E+1
-3.373E-1	1.509E+1	2.785E+1
-3.357E-1	1.504E+1	2.776E+1
-3.422E-1	1.500E+1	2.787E+1
-3.406E-1	1.487E+1	2.788E+1
-3.373E-1	1.503E+1	2.807E+1
-3.373E-1	1.502E+1	2.784E+1
-3.422E-1	1.511E+1	2.787E+1
-3.438E-1	1.497E+1	2.783E+1
-3.373E-1	1.505E+1	2.788E+1
-3.325E-1	1.500E+1	2.778E+1
-3.406E-1	1.494E+1	2.774E+1
-3.422E-1	1.490E+1	2.805E+1
-3.341E-1	1.504E+1	2.786E+1
-3.373E-1	1.519E+1	2.779E+1
-3.438E-1	1.509E+1	2.771E+1
-3.422E-1	1.500E+1	2.804E+1
-3.373E-1	1.497E+1	2.781E+1
-3.373E-1	1.502E+1	2.783E+1
-3.438E-1	1.515E+1	2.786E+1
-3.454E-1	1.507E+1	2.794E+1
-3.357E-1	1.497E+1	2.784E+1
-3.357E-1	1.505E+1	2.809E+1
-3.422E-1	1.507E+1	2.785E+1
-3.406E-1	1.487E+1	2.790E+1
-3.373E-1	1.485E+1	2.776E+1
-3.373E-1	1.494E+1	2.798E+1
-3.406E-1	1.494E+1	2.781E+1
-3.406E-1	1.499E+1	2.786E+1
-3.373E-1	1.507E+1	2.771E+1
-3.341E-1	1.501E+1	2.816E+1
-3.422E-1	1.506E+1	2.797E+1
-3.438E-1	1.517E+1	2.777E+1
-3.390E-1	1.506E+1	2.789E+1
-3.357E-1	1.516E+1	2.787E+1
-3.406E-1	1.499E+1	2.783E+1
-3.406E-1	1.502E+1	2.775E+1
-3.373E-1	1.500E+1	2.781E+1
-3.357E-1	1.503E+1	2.793E+1
-3.454E-1	1.500E+1	2.792E+1
-3.390E-1	1.485E+1	2.793E+1
-3.357E-1	1.495E+1	2.770E+1
-3.373E-1	1.491E+1	2.807E+1
-3.422E-1	1.494E+1	2.800E+1
-3.438E-1	1.512E+1	2.790E+1
-3.373E-1	1.502E+1	2.814E+1
-3.357E-1	1.511E+1	2.798E+1
-3.422E-1	1.494E+1	2.795E+1
-3.406E-1	1.500E+1	2.797E+1
-3.390E-1	1.498E+1	2.776E+1
-3.373E-1	1.485E+1	2.774E+1
-3.406E-1	1.508E+1	2.779E+1
-3.422E-1	1.507E+1	2.788E+1
-3.390E-1	1.508E+1	2.796E+1
-3.373E-1	1.487E+1	2.808E+1
-3.422E-1	1.496E+1	2.780E+1
-3.406E-1	1.515E+1	2.791E+1
-3.373E-1	1.494E+1	2.779E+1
-3.357E-1	1.504E+1	2.781E+1
-3.390E-1	1.492E+1	2.795E+1
-3.406E-1	1.503E+1	2.777E+1
-3.390E-1	1.496E+1	2.771E+1
-3.357E-1	1.506E+1	2.775E+1
-3.422E-1	1.489E+1	2.782E+1
-3.406E-1	1.504E+1	2.808E+1
-3.357E-1	1.502E+1	2.788E+1
-3.341E-1	1.506E+1	2.789E+1
-3.438E-1	1.501E+1	2.778E+1
-3.406E-1	1.512E+1	2.799E+1
-3.373E-1	1.491E+1	2.785E+1
-3.357E-1	1.499E+1	2.789E+1
-3.438E-1	1.503E+1	2.795E+1
-3.438E-1	1.503E+1	2.789E+1
-3.390E-1	1.496E+1	2.781E+1
-3.357E-1	1.511E+1	2.788E+1
-3.422E-1	1.494E+1	2.809E+1
-3.438E-1	1.497E+1	2.796E+1
-3.373E-1	1.516E+1	2.792E+1
-3.357E-1	1.495E+1	2.786E+1
-3.406E-1	1.496E+1	2.771E+1
-3.406E-1	1.503E+1	2.804E+1
-3.357E-1	1.515E+1	2.790E+1
-3.390E-1	1.496E+1	2.773E+1
-3.422E-1	1.493E+1	2.773E+1
-3.422E-1	1.494E+1	2.795E+1
-3.373E-1	1.518E+1	2.807E+1
-3.390E-1	1.489E+1	2.783E+1
-3.422E-1	1.508E+1	2.805E+1
-3.422E-1	1.492E+1	2.788E+1
-3.373E-1	1.503E+1	2.790E+1
-3.373E-1	1.487E+1	2.781E+1
-3.406E-1	1.508E+1	2.794E+1
-3.390E-1	1.501E+1	2.787E+1
-3.390E-1	1.518E+1	2.792E+1
-3.390E-1	1.491E+1	2.794E+1
-3.438E-1	1.509E+1	2.775E+1
-3.406E-1	1.500E+1	2.776E+1
-3.390E-1	1.496E+1	2.792E+1
-3.357E-1	1.494E+1	2.779E+1
-3.406E-1	1.503E+1	2.796E+1
-3.438E-1	1.494E+1	2.787E+1
-3.357E-1	1.502E+1	2.793E+1
-3.357E-1	1.500E+1	2.798E+1
-3.438E-1	1.495E+1	2.787E+1
-3.422E-1	1.507E+1	2.805E+1
-3.357E-1	1.503E+1	2.786E+1
-3.390E-1	1.506E+1	2.784E+1
-3.438E-1	1.509E+1	2.790E+1
-3.406E-1	1.510E+1	2.798E+1
-3.373E-1	1.505E+1	2.781E+1
-3.373E-1	1.505E+1	2.769E+1
-3.422E-1	1.487E+1	2.774E+1
-3.438E-1	1.504E+1	2.796E+1
-3.373E-1	1.491E+1	2.783E+1
-3.373E-1	1.494E+1	2.799E+1
-3.422E-1	1.490E+1	2.789E+1
-3.406E-1	1.495E+1	2.792E+1
-3.325E-1	1.493E+1	2.789E+1
-3.357E-1	1.480E+1	2.793E+1
-3.422E-1	1.520E+1	2.799E+1
-3.438E-1	1.507E+1	2.776E+1
-3.357E-1	1.508E+1	2.787E+1
-3.357E-1	1.501E+1	2.787E+1
-3.422E-1	1.504E+1	2.798E+1
-3.438E-1	1.507E+1	2.801E+1
-3.357E-1	1.510E+1	2.798E+1
-3.390E-1	1.514E+1	2.801E+1
-3.406E-1	1.505E+1	2.795E+1
-3.471E-1	1.509E+1	2.786E+1
-3.373E-1	1.485E+1	2.774E+1
-3.357E-1	1.490E+1	2.795E+1
-3.422E-1	1.502E+1	2.795E+1
-3.390E-1	1.487E+1	2.766E+1
-3.373E-1	1.514E+1	2.779E+1
-3.390E-1	1.502E+1	2.799E+1
-3.406E-1	1.520E+1	2.793E+1
-3.406E-1	1.505E+1	2.788E+1
[truncated: 405,871 more rows]
