# Supplementary material for: Improved ANAP incorporation and VCF analysis reveal details of P2X7 current facilitation and a limited conformational interplay between ATP binding and the intracellular ballast domain
Source: eLife. 2023 Jan 4;12:e82479. doi: 10.7554/eLife.82479 (PMC9859053; doi:10.7554/eLife.82479)
Supplement: Table 2—source data 1. [file elife-82479-table2-data1.zip › Table-2_source-data-1/22k25-05.csv]

-4.071E-1	7.276E+0	1.610E+1
-4.022E-1	7.302E+0	1.605E+1
-4.006E-1	7.354E+0	1.614E+1
-4.038E-1	7.289E+0	1.606E+1
-4.022E-1	7.299E+0	1.603E+1
-3.990E-1	7.328E+0	1.597E+1
-4.022E-1	7.406E+0	1.595E+1
-4.038E-1	7.195E+0	1.611E+1
-4.055E-1	7.231E+0	1.606E+1
-3.990E-1	7.315E+0	1.602E+1
-4.038E-1	7.354E+0	1.604E+1
-4.038E-1	7.257E+0	1.604E+1
-4.055E-1	7.228E+0	1.588E+1
-3.990E-1	7.241E+0	1.614E+1
-4.006E-1	7.292E+0	1.605E+1
-4.071E-1	7.263E+0	1.619E+1
-4.055E-1	7.244E+0	1.600E+1
-3.973E-1	7.231E+0	1.619E+1
-4.022E-1	7.221E+0	1.614E+1
-4.055E-1	7.172E+0	1.611E+1
-4.055E-1	7.267E+0	1.610E+1
-3.990E-1	7.338E+0	1.599E+1
-4.006E-1	7.260E+0	1.614E+1
-4.055E-1	7.276E+0	1.613E+1
-4.038E-1	7.250E+0	1.606E+1
-4.006E-1	7.195E+0	1.598E+1
-3.973E-1	7.328E+0	1.613E+1
-4.055E-1	7.361E+0	1.602E+1
-4.038E-1	7.270E+0	1.600E+1
-4.022E-1	7.302E+0	1.618E+1
-4.006E-1	7.292E+0	1.595E+1
-4.038E-1	7.351E+0	1.611E+1
-4.038E-1	7.299E+0	1.600E+1
-4.006E-1	7.250E+0	1.602E+1
-3.990E-1	7.195E+0	1.619E+1
-4.038E-1	7.309E+0	1.617E+1
-4.038E-1	7.244E+0	1.619E+1
-3.990E-1	7.254E+0	1.613E+1
-4.006E-1	7.208E+0	1.612E+1
-4.071E-1	7.361E+0	1.628E+1
-4.022E-1	7.270E+0	1.603E+1
-4.006E-1	7.318E+0	1.611E+1
-4.006E-1	7.322E+0	1.617E+1
-4.038E-1	7.289E+0	1.605E+1
-4.038E-1	7.276E+0	1.601E+1
-3.990E-1	7.325E+0	1.621E+1
-3.990E-1	7.312E+0	1.606E+1
-4.038E-1	7.169E+0	1.601E+1
-4.071E-1	7.390E+0	1.616E+1
-4.006E-1	7.348E+0	1.612E+1
-3.990E-1	7.299E+0	1.613E+1
-4.038E-1	7.380E+0	1.604E+1
-4.022E-1	7.254E+0	1.612E+1
-4.022E-1	7.263E+0	1.601E+1
-3.990E-1	7.228E+0	1.617E+1
-4.022E-1	7.367E+0	1.602E+1
-4.006E-1	7.286E+0	1.621E+1
-4.022E-1	7.283E+0	1.614E+1
-3.990E-1	7.425E+0	1.613E+1
-4.071E-1	7.341E+0	1.606E+1
-4.038E-1	7.299E+0	1.619E+1
-4.006E-1	7.159E+0	1.597E+1
-3.990E-1	7.377E+0	1.604E+1
-4.038E-1	7.237E+0	1.598E+1
-4.038E-1	7.325E+0	1.595E+1
-3.990E-1	7.409E+0	1.600E+1
-4.006E-1	7.393E+0	1.598E+1
-4.022E-1	7.279E+0	1.602E+1
-4.038E-1	7.312E+0	1.611E+1
-4.006E-1	7.231E+0	1.611E+1
-4.022E-1	7.289E+0	1.602E+1
-4.038E-1	7.250E+0	1.599E+1
-4.022E-1	7.292E+0	1.609E+1
-4.022E-1	7.289E+0	1.608E+1
-4.006E-1	7.224E+0	1.612E+1
-4.022E-1	7.276E+0	1.609E+1
-4.022E-1	7.276E+0	1.605E+1
-4.006E-1	7.215E+0	1.599E+1
-4.006E-1	7.231E+0	1.620E+1
-4.022E-1	7.263E+0	1.603E+1
-4.055E-1	7.254E+0	1.609E+1
-4.038E-1	7.260E+0	1.606E+1
-3.990E-1	7.247E+0	1.604E+1
-4.022E-1	7.292E+0	1.606E+1
-4.022E-1	7.283E+0	1.601E+1
-3.990E-1	7.192E+0	1.615E+1
-4.006E-1	7.257E+0	1.611E+1
-4.038E-1	7.354E+0	1.599E+1
-4.038E-1	7.354E+0	1.605E+1
-4.006E-1	7.202E+0	1.609E+1
-4.006E-1	7.257E+0	1.599E+1
-4.038E-1	7.279E+0	1.605E+1
-4.006E-1	7.189E+0	1.603E+1
-3.990E-1	7.250E+0	1.612E+1
-3.990E-1	7.218E+0	1.603E+1
-4.038E-1	7.318E+0	1.600E+1
-4.022E-1	7.244E+0	1.608E+1
-3.990E-1	7.260E+0	1.615E+1
-4.006E-1	7.325E+0	1.617E+1
-4.038E-1	7.279E+0	1.615E+1
-4.022E-1	7.292E+0	1.598E+1
-4.006E-1	7.289E+0	1.603E+1
-3.990E-1	7.299E+0	1.599E+1
-4.038E-1	7.250E+0	1.613E+1
-4.022E-1	7.318E+0	1.603E+1
-3.973E-1	7.244E+0	1.618E+1
-4.006E-1	7.370E+0	1.613E+1
-4.022E-1	7.338E+0	1.608E+1
-4.022E-1	7.296E+0	1.597E+1
-3.990E-1	7.241E+0	1.617E+1
-3.990E-1	7.318E+0	1.599E+1
-4.022E-1	7.348E+0	1.604E+1
-4.022E-1	7.403E+0	1.620E+1
-3.973E-1	7.228E+0	1.603E+1
-4.006E-1	7.387E+0	1.617E+1
-4.022E-1	7.335E+0	1.604E+1
-4.038E-1	7.328E+0	1.604E+1
-3.990E-1	7.237E+0	1.604E+1
-3.973E-1	7.247E+0	1.626E+1
-4.038E-1	7.289E+0	1.613E+1
-4.038E-1	7.429E+0	1.615E+1
-3.973E-1	7.241E+0	1.608E+1
-4.006E-1	7.283E+0	1.601E+1
-4.038E-1	7.393E+0	1.606E+1
-4.038E-1	7.351E+0	1.614E+1
-4.006E-1	7.159E+0	1.611E+1
-4.006E-1	7.318E+0	1.604E+1
-4.022E-1	7.383E+0	1.605E+1
-4.038E-1	7.231E+0	1.592E+1
-3.990E-1	7.270E+0	1.619E+1
-3.990E-1	7.208E+0	1.600E+1
-4.006E-1	7.172E+0	1.604E+1
-4.006E-1	7.244E+0	1.608E+1
-3.990E-1	7.163E+0	1.589E+1
-3.990E-1	7.335E+0	1.615E+1
-4.055E-1	7.192E+0	1.599E+1
-4.038E-1	7.325E+0	1.615E+1
-3.990E-1	7.254E+0	1.619E+1
-3.990E-1	7.292E+0	1.610E+1
-4.038E-1	7.296E+0	1.615E+1
-4.038E-1	7.328E+0	1.605E+1
-3.990E-1	7.260E+0	1.618E+1
-3.957E-1	7.299E+0	1.602E+1
-4.022E-1	7.254E+0	1.613E+1
-4.022E-1	7.328E+0	1.605E+1
-4.006E-1	7.377E+0	1.608E+1
-3.973E-1	7.309E+0	1.592E+1
-4.022E-1	7.325E+0	1.611E+1
-4.022E-1	7.289E+0	1.603E+1
-3.990E-1	7.276E+0	1.607E+1
-3.973E-1	7.315E+0	1.600E+1
-4.055E-1	7.286E+0	1.610E+1
-4.022E-1	7.328E+0	1.625E+1
-3.990E-1	7.205E+0	1.592E+1
-3.990E-1	7.312E+0	1.598E+1
-4.022E-1	7.299E+0	1.611E+1
-4.006E-1	7.318E+0	1.605E+1
-3.973E-1	7.260E+0	1.618E+1
-3.957E-1	7.228E+0	1.616E+1
-4.006E-1	7.260E+0	1.603E+1
-4.022E-1	7.241E+0	1.604E+1
-3.973E-1	7.412E+0	1.617E+1
-3.957E-1	7.341E+0	1.602E+1
-4.038E-1	7.315E+0	1.608E+1
-4.038E-1	7.224E+0	1.602E+1
-3.973E-1	7.299E+0	1.606E+1
-3.957E-1	7.344E+0	1.609E+1
-4.006E-1	7.257E+0	1.603E+1
-4.038E-1	7.179E+0	1.615E+1
-3.973E-1	7.380E+0	1.605E+1
-4.022E-1	7.357E+0	1.615E+1
-4.006E-1	7.338E+0	1.601E+1
-4.022E-1	7.241E+0	1.598E+1
-3.990E-1	7.383E+0	1.612E+1
-3.990E-1	7.312E+0	1.615E+1
-4.038E-1	7.195E+0	1.608E+1
-4.022E-1	7.302E+0	1.611E+1
-3.990E-1	7.182E+0	1.597E+1
-3.990E-1	7.351E+0	1.599E+1
-4.006E-1	7.263E+0	1.607E+1
-4.038E-1	7.338E+0	1.617E+1
-3.990E-1	7.296E+0	1.625E+1
-3.990E-1	7.309E+0	1.625E+1
-4.038E-1	7.305E+0	1.607E+1
-4.038E-1	7.396E+0	1.603E+1
-3.990E-1	7.361E+0	1.605E+1
-3.990E-1	7.267E+0	1.626E+1
-4.055E-1	7.312E+0	1.605E+1
-4.022E-1	7.254E+0	1.612E+1
-4.006E-1	7.185E+0	1.602E+1
-3.973E-1	7.254E+0	1.603E+1
-4.006E-1	7.338E+0	1.606E+1
-4.038E-1	7.318E+0	1.605E+1
-3.973E-1	7.348E+0	1.619E+1
-4.006E-1	7.254E+0	1.619E+1
-4.038E-1	7.318E+0	1.604E+1
-4.006E-1	7.305E+0	1.602E+1
-4.022E-1	7.361E+0	1.601E+1
-3.973E-1	7.283E+0	1.609E+1
-4.006E-1	7.325E+0	1.607E+1
-4.038E-1	7.305E+0	1.607E+1
-3.957E-1	7.286E+0	1.610E+1
-3.990E-1	7.325E+0	1.606E+1
-4.038E-1	7.338E+0	1.594E+1
-4.038E-1	7.344E+0	1.597E+1
-3.990E-1	7.267E+0	1.620E+1
-4.022E-1	7.286E+0	1.614E+1
-4.022E-1	7.325E+0	1.611E+1
-4.038E-1	7.344E+0	1.617E+1
-3.990E-1	7.289E+0	1.597E+1
-4.006E-1	7.367E+0	1.614E+1
-4.055E-1	7.354E+0	1.619E+1
-4.038E-1	7.286E+0	1.598E+1
-3.990E-1	7.254E+0	1.602E+1
-3.990E-1	7.257E+0	1.627E+1
-4.022E-1	7.302E+0	1.615E+1
-4.022E-1	7.260E+0	1.601E+1
-3.941E-1	7.341E+0	1.604E+1
-3.990E-1	7.286E+0	1.614E+1
-4.022E-1	7.221E+0	1.619E+1
-4.022E-1	7.286E+0	1.601E+1
-3.957E-1	7.247E+0	1.629E+1
-3.973E-1	7.325E+0	1.609E+1
-4.038E-1	7.270E+0	1.611E+1
-4.022E-1	7.374E+0	1.614E+1
-3.973E-1	7.299E+0	1.595E+1
-3.973E-1	7.257E+0	1.619E+1
-4.022E-1	7.400E+0	1.611E+1
-4.006E-1	7.309E+0	1.611E+1
-3.973E-1	7.263E+0	1.611E+1
-3.990E-1	7.267E+0	1.599E+1
-4.038E-1	7.254E+0	1.610E+1
-4.006E-1	7.396E+0	1.610E+1
-3.973E-1	7.315E+0	1.596E+1
-3.973E-1	7.244E+0	1.601E+1
-4.038E-1	7.250E+0	1.612E+1
-4.038E-1	7.348E+0	1.608E+1
-3.973E-1	7.299E+0	1.621E+1
-3.973E-1	7.279E+0	1.608E+1
-4.038E-1	7.228E+0	1.616E+1
-4.038E-1	7.331E+0	1.609E+1
-3.957E-1	7.331E+0	1.608E+1
-3.973E-1	7.305E+0	1.611E+1
-4.006E-1	7.370E+0	1.621E+1
-4.022E-1	7.322E+0	1.610E+1
-4.006E-1	7.286E+0	1.600E+1
-3.990E-1	7.267E+0	1.607E+1
-4.022E-1	7.312E+0	1.613E+1
-4.006E-1	7.318E+0	1.608E+1
-3.990E-1	7.283E+0	1.595E+1
-3.990E-1	7.419E+0	1.592E+1
-4.022E-1	7.283E+0	1.614E+1
-4.022E-1	7.305E+0	1.604E+1
-3.990E-1	7.325E+0	1.617E+1
-3.990E-1	7.299E+0	1.606E+1
-4.038E-1	7.283E+0	1.613E+1
-4.022E-1	7.257E+0	1.600E+1
-3.973E-1	7.325E+0	1.620E+1
-3.990E-1	7.279E+0	1.608E+1
-4.038E-1	7.263E+0	1.599E+1
-4.038E-1	7.338E+0	1.622E+1
-3.990E-1	7.267E+0	1.610E+1
-3.990E-1	7.211E+0	1.615E+1
-4.055E-1	7.289E+0	1.597E+1
-4.006E-1	7.286E+0	1.605E+1
-3.957E-1	7.286E+0	1.607E+1
-3.973E-1	7.335E+0	1.627E+1
-4.038E-1	7.299E+0	1.604E+1
-3.990E-1	7.241E+0	1.591E+1
-3.973E-1	7.331E+0	1.611E+1
-4.006E-1	7.263E+0	1.608E+1
-4.038E-1	7.273E+0	1.608E+1
-4.006E-1	7.270E+0	1.618E+1
-3.990E-1	7.318E+0	1.615E+1
-3.973E-1	7.215E+0	1.617E+1
-4.022E-1	7.182E+0	1.588E+1
-4.055E-1	7.383E+0	1.622E+1
-3.973E-1	7.241E+0	1.607E+1
-3.973E-1	7.254E+0	1.612E+1
-4.006E-1	7.254E+0	1.603E+1
-4.038E-1	7.315E+0	1.602E+1
-3.973E-1	7.390E+0	1.604E+1
-3.957E-1	7.325E+0	1.611E+1
-4.006E-1	7.254E+0	1.605E+1
-3.990E-1	7.331E+0	1.616E+1
-3.990E-1	7.292E+0	1.606E+1
-3.973E-1	7.292E+0	1.601E+1
-4.038E-1	7.292E+0	1.615E+1
-4.022E-1	7.367E+0	1.601E+1
-3.957E-1	7.254E+0	1.617E+1
-3.973E-1	7.215E+0	1.606E+1
-4.006E-1	7.270E+0	1.614E+1
-4.006E-1	7.305E+0	1.617E+1
-3.973E-1	7.299E+0	1.610E+1
-3.990E-1	7.305E+0	1.618E+1
-3.973E-1	7.221E+0	1.595E+1
-3.990E-1	7.390E+0	1.598E+1
-3.957E-1	7.241E+0	1.603E+1
-3.990E-1	7.367E+0	1.604E+1
-4.022E-1	7.276E+0	1.615E+1
-4.022E-1	7.305E+0	1.611E+1
-3.990E-1	7.263E+0	1.605E+1
-3.990E-1	7.247E+0	1.610E+1
-4.022E-1	7.328E+0	1.613E+1
-4.022E-1	7.250E+0	1.603E+1
-3.957E-1	7.241E+0	1.619E+1
-3.990E-1	7.218E+0	1.606E+1
-4.022E-1	7.198E+0	1.603E+1
-4.006E-1	7.273E+0	1.594E+1
-3.973E-1	7.296E+0	1.612E+1
-3.990E-1	7.354E+0	1.600E+1
-4.055E-1	7.419E+0	1.603E+1
-4.006E-1	7.351E+0	1.596E+1
-3.973E-1	7.387E+0	1.612E+1
-3.973E-1	7.387E+0	1.612E+1
-4.038E-1	7.221E+0	1.611E+1
-4.022E-1	7.234E+0	1.604E+1
-3.957E-1	7.276E+0	1.613E+1
-4.006E-1	7.361E+0	1.619E+1
-4.022E-1	7.244E+0	1.602E+1
-4.006E-1	7.283E+0	1.604E+1
-3.990E-1	7.318E+0	1.624E+1
-3.990E-1	7.254E+0	1.606E+1
-4.006E-1	7.364E+0	1.614E+1
-3.990E-1	7.348E+0	1.615E+1
-3.990E-1	7.276E+0	1.602E+1
-3.973E-1	7.228E+0	1.603E+1
-4.022E-1	7.331E+0	1.597E+1
-4.038E-1	7.312E+0	1.613E+1
-3.973E-1	7.257E+0	1.610E+1
-3.990E-1	7.400E+0	1.610E+1
-4.038E-1	7.211E+0	1.594E+1
-4.022E-1	7.344E+0	1.603E+1
-3.990E-1	7.338E+0	1.620E+1
-4.006E-1	7.292E+0	1.619E+1
-4.006E-1	7.357E+0	1.608E+1
-4.038E-1	7.279E+0	1.599E+1
-3.990E-1	7.309E+0	1.623E+1
-3.990E-1	7.335E+0	1.599E+1
-3.990E-1	7.244E+0	1.599E+1
-4.006E-1	7.234E+0	1.634E+1
-4.006E-1	7.312E+0	1.617E+1
-3.957E-1	7.312E+0	1.608E+1
-4.006E-1	7.302E+0	1.614E+1
-3.990E-1	7.361E+0	1.598E+1
-3.973E-1	7.315E+0	1.629E+1
-3.973E-1	7.202E+0	1.610E+1
-4.038E-1	7.292E+0	1.619E+1
-4.022E-1	7.357E+0	1.602E+1
-3.990E-1	7.412E+0	1.614E+1
-3.957E-1	7.354E+0	1.622E+1
-4.022E-1	7.328E+0	1.599E+1
-3.990E-1	7.315E+0	1.600E+1
-3.973E-1	7.221E+0	1.606E+1
-3.990E-1	7.406E+0	1.612E+1
-4.006E-1	7.172E+0	1.597E+1
-4.038E-1	7.403E+0	1.612E+1
-3.957E-1	7.348E+0	1.606E+1
-3.990E-1	7.257E+0	1.627E+1
-4.022E-1	7.263E+0	1.607E+1
-4.022E-1	7.208E+0	1.597E+1
-3.957E-1	7.315E+0	1.591E+1
-3.990E-1	7.344E+0	1.619E+1
-4.006E-1	7.260E+0	1.604E+1
-4.022E-1	7.299E+0	1.613E+1
-3.957E-1	7.296E+0	1.605E+1
-3.973E-1	7.228E+0	1.609E+1
-4.022E-1	7.273E+0	1.594E+1
-4.006E-1	7.286E+0	1.626E+1
-3.973E-1	7.315E+0	1.608E+1
-3.990E-1	7.305E+0	1.601E+1
-4.022E-1	7.312E+0	1.602E+1
-4.006E-1	7.438E+0	1.605E+1
-3.973E-1	7.224E+0	1.599E+1
-4.006E-1	7.331E+0	1.607E+1
-4.006E-1	7.221E+0	1.614E+1
-4.006E-1	7.322E+0	1.624E+1
-3.973E-1	7.192E+0	1.591E+1
-3.973E-1	7.328E+0	1.615E+1
-4.006E-1	7.328E+0	1.609E+1
-4.006E-1	7.279E+0	1.625E+1
-3.957E-1	7.348E+0	1.601E+1
-3.973E-1	7.325E+0	1.607E+1
-4.022E-1	7.312E+0	1.615E+1
-4.022E-1	7.254E+0	1.611E+1
-3.973E-1	7.279E+0	1.605E+1
-3.990E-1	7.276E+0	1.607E+1
-4.038E-1	7.185E+0	1.607E+1
-4.038E-1	7.302E+0	1.632E+1
-3.990E-1	7.156E+0	1.607E+1
-3.973E-1	7.228E+0	1.605E+1
-4.006E-1	7.286E+0	1.596E+1
-4.022E-1	7.182E+0	1.603E+1
-3.990E-1	7.364E+0	1.618E+1
-3.990E-1	7.325E+0	1.607E+1
-4.022E-1	7.348E+0	1.602E+1
-4.006E-1	7.325E+0	1.601E+1
-3.990E-1	7.279E+0	1.610E+1
-3.973E-1	7.302E+0	1.610E+1
-4.038E-1	7.224E+0	1.611E+1
-4.006E-1	7.299E+0	1.605E+1
-3.957E-1	7.292E+0	1.610E+1
-3.973E-1	7.215E+0	1.613E+1
-4.006E-1	7.267E+0	1.593E+1
-4.006E-1	7.344E+0	1.607E+1
-3.973E-1	7.354E+0	1.608E+1
-3.990E-1	7.299E+0	1.602E+1
-4.038E-1	7.279E+0	1.601E+1
-4.022E-1	7.325E+0	1.610E+1
-3.990E-1	7.286E+0	1.600E+1
-3.990E-1	7.254E+0	1.624E+1
-4.022E-1	7.335E+0	1.617E+1
-4.006E-1	7.231E+0	1.628E+1
-3.957E-1	7.315E+0	1.607E+1
-3.973E-1	7.328E+0	1.612E+1
-4.006E-1	7.325E+0	1.615E+1
-4.022E-1	7.390E+0	1.610E+1
-3.990E-1	7.283E+0	1.614E+1
-3.973E-1	7.263E+0	1.603E+1
-4.006E-1	7.241E+0	1.593E+1
-4.006E-1	7.276E+0	1.621E+1
-3.957E-1	7.224E+0	1.614E+1
-3.973E-1	7.328E+0	1.619E+1
-4.022E-1	7.234E+0	1.600E+1
-3.990E-1	7.267E+0	1.619E+1
-3.990E-1	7.218E+0	1.595E+1
-3.990E-1	7.344E+0	1.589E+1
-4.022E-1	7.289E+0	1.591E+1
-3.973E-1	7.296E+0	1.617E+1
-3.941E-1	7.263E+0	1.605E+1
-3.990E-1	7.364E+0	1.609E+1
-4.006E-1	7.315E+0	1.612E+1
-4.006E-1	7.292E+0	1.614E+1
-3.973E-1	7.218E+0	1.613E+1
-3.957E-1	7.348E+0	1.590E+1
-4.006E-1	7.254E+0	1.607E+1
-4.022E-1	7.344E+0	1.623E+1
-3.990E-1	7.276E+0	1.613E+1
-3.973E-1	7.289E+0	1.592E+1
-4.006E-1	7.318E+0	1.605E+1
-3.990E-1	7.241E+0	1.606E+1
-3.973E-1	7.257E+0	1.605E+1
-3.990E-1	7.338E+0	1.606E+1
-3.990E-1	7.302E+0	1.591E+1
-4.022E-1	7.305E+0	1.613E+1
-3.973E-1	7.244E+0	1.596E+1
-3.973E-1	7.331E+0	1.622E+1
-4.038E-1	7.396E+0	1.591E+1
-4.006E-1	7.315E+0	1.604E+1
-3.990E-1	7.263E+0	1.603E+1
-4.006E-1	7.351E+0	1.619E+1
-4.038E-1	7.348E+0	1.595E+1
-3.990E-1	7.361E+0	1.604E+1
-3.941E-1	7.322E+0	1.605E+1
-3.973E-1	7.374E+0	1.606E+1
-3.990E-1	7.289E+0	1.594E+1
-4.006E-1	7.267E+0	1.607E+1
-3.973E-1	7.357E+0	1.615E+1
-3.990E-1	7.296E+0	1.606E+1
-4.006E-1	7.309E+0	1.625E+1
-4.006E-1	7.338E+0	1.610E+1
-3.973E-1	7.455E+0	1.623E+1
-3.973E-1	7.273E+0	1.600E+1
-4.022E-1	7.318E+0	1.615E+1
-4.006E-1	7.286E+0	1.609E+1
-3.973E-1	7.279E+0	1.599E+1
-4.006E-1	7.302E+0	1.603E+1
-4.022E-1	7.331E+0	1.625E+1
-4.006E-1	7.305E+0	1.612E+1
-3.957E-1	7.231E+0	1.607E+1
-3.973E-1	7.292E+0	1.593E+1
-4.022E-1	7.208E+0	1.608E+1
-4.006E-1	7.409E+0	1.608E+1
-3.973E-1	7.357E+0	1.611E+1
-3.973E-1	7.273E+0	1.595E+1
-4.022E-1	7.292E+0	1.599E+1
-4.006E-1	7.364E+0	1.608E+1
-3.941E-1	7.361E+0	1.608E+1
-4.006E-1	7.250E+0	1.606E+1
-4.038E-1	7.374E+0	1.611E+1
-3.973E-1	7.185E+0	1.607E+1
-3.941E-1	7.260E+0	1.622E+1
-3.957E-1	7.299E+0	1.600E+1
-3.990E-1	7.221E+0	1.612E+1
-4.006E-1	7.354E+0	1.626E+1
-3.957E-1	7.331E+0	1.627E+1
-3.990E-1	7.328E+0	1.616E+1
-4.006E-1	7.325E+0	1.597E+1
-3.990E-1	7.218E+0	1.611E+1
-3.990E-1	7.296E+0	1.611E+1
-3.990E-1	7.377E+0	1.620E+1
-4.022E-1	7.338E+0	1.611E+1
-4.038E-1	7.279E+0	1.602E+1
-3.957E-1	7.192E+0	1.604E+1
-3.973E-1	7.377E+0	1.604E+1
-4.006E-1	7.325E+0	1.619E+1
-4.006E-1	7.250E+0	1.615E+1
-3.957E-1	7.257E+0	1.605E+1
-3.957E-1	7.276E+0	1.603E+1
-4.006E-1	7.292E+0	1.602E+1
-3.973E-1	7.361E+0	1.593E+1
-3.973E-1	7.283E+0	1.614E+1
-3.973E-1	7.185E+0	1.601E+1
-4.006E-1	7.328E+0	1.609E+1
-4.022E-1	7.202E+0	1.602E+1
-3.990E-1	7.412E+0	1.610E+1
-4.006E-1	7.302E+0	1.612E+1
-4.006E-1	7.341E+0	1.615E+1
-4.006E-1	7.422E+0	1.593E+1
-3.990E-1	7.335E+0	1.602E+1
-3.973E-1	7.305E+0	1.603E+1
-3.990E-1	7.400E+0	1.607E+1
-4.006E-1	7.296E+0	1.621E+1
-3.973E-1	7.341E+0	1.615E+1
-3.973E-1	7.286E+0	1.612E+1
-4.038E-1	7.351E+0	1.595E+1
-3.973E-1	7.361E+0	1.584E+1
-3.941E-1	7.208E+0	1.615E+1
-3.973E-1	7.344E+0	1.601E+1
-4.006E-1	7.283E+0	1.609E+1
-3.990E-1	7.289E+0	1.589E+1
-3.941E-1	7.344E+0	1.599E+1
-3.973E-1	7.276E+0	1.591E+1
-4.022E-1	7.335E+0	1.602E+1
-3.973E-1	7.241E+0	1.608E+1
-3.973E-1	7.315E+0	1.615E+1
-3.957E-1	7.276E+0	1.600E+1
-4.022E-1	7.234E+0	1.591E+1
-4.006E-1	7.244E+0	1.601E+1
-3.957E-1	7.364E+0	1.600E+1
-3.957E-1	7.344E+0	1.610E+1
-4.022E-1	7.283E+0	1.599E+1
-4.006E-1	7.289E+0	1.612E+1
-3.925E-1	7.244E+0	1.634E+1
-3.957E-1	7.409E+0	1.621E+1
-4.006E-1	7.451E+0	1.599E+1
-4.022E-1	7.254E+0	1.595E+1
-3.957E-1	7.289E+0	1.603E+1
-3.973E-1	7.231E+0	1.589E+1
-4.006E-1	7.318E+0	1.616E+1
-3.990E-1	7.341E+0	1.626E+1
-3.973E-1	7.416E+0	1.608E+1
-3.973E-1	7.309E+0	1.614E+1
-4.038E-1	7.289E+0	1.604E+1
-3.973E-1	7.270E+0	1.602E+1
-3.957E-1	7.263E+0	1.611E+1
-3.941E-1	7.296E+0	1.581E+1
-3.990E-1	7.283E+0	1.606E+1
-4.006E-1	7.364E+0	1.606E+1
-3.973E-1	7.351E+0	1.611E+1
-3.973E-1	7.192E+0	1.613E+1
-4.022E-1	7.254E+0	1.609E+1
-3.973E-1	7.380E+0	1.609E+1
-3.990E-1	7.315E+0	1.608E+1
-3.957E-1	7.367E+0	1.607E+1
-3.990E-1	7.403E+0	1.591E+1
-3.990E-1	7.241E+0	1.613E+1
-3.957E-1	7.419E+0	1.611E+1
-4.006E-1	7.344E+0	1.606E+1
-4.038E-1	7.396E+0	1.600E+1
-3.957E-1	7.351E+0	1.603E+1
-3.957E-1	7.189E+0	1.602E+1
-3.957E-1	7.305E+0	1.589E+1
-3.990E-1	7.422E+0	1.599E+1
-4.006E-1	7.283E+0	1.597E+1
-3.941E-1	7.390E+0	1.599E+1
-3.957E-1	7.305E+0	1.625E+1
-4.038E-1	7.270E+0	1.609E+1
-4.006E-1	7.315E+0	1.604E+1
-3.957E-1	7.244E+0	1.610E+1
-3.957E-1	7.341E+0	1.602E+1
-4.038E-1	7.315E+0	1.603E+1
-3.990E-1	7.250E+0	1.604E+1
-3.941E-1	7.234E+0	1.604E+1
-3.990E-1	7.442E+0	1.603E+1
-4.006E-1	7.263E+0	1.603E+1
-4.022E-1	7.267E+0	1.617E+1
-3.973E-1	7.474E+0	1.608E+1
-3.973E-1	7.351E+0	1.613E+1
-4.006E-1	7.231E+0	1.618E+1
-4.006E-1	7.302E+0	1.598E+1
-3.957E-1	7.406E+0	1.599E+1
-3.957E-1	7.250E+0	1.602E+1
-4.022E-1	7.318E+0	1.604E+1
-3.990E-1	7.348E+0	1.619E+1
-3.957E-1	7.273E+0	1.596E+1
-3.990E-1	7.267E+0	1.597E+1
-4.006E-1	7.357E+0	1.612E+1
-3.990E-1	7.338E+0	1.602E+1
-3.957E-1	7.419E+0	1.610E+1
-3.973E-1	7.438E+0	1.608E+1
-3.990E-1	7.286E+0	1.590E+1
-3.990E-1	7.374E+0	1.610E+1
-3.957E-1	7.296E+0	1.616E+1
-3.990E-1	7.335E+0	1.599E+1
-3.990E-1	7.286E+0	1.592E+1
-3.990E-1	7.273E+0	1.619E+1
-3.957E-1	7.241E+0	1.623E+1
-3.973E-1	7.124E+0	1.624E+1
-3.990E-1	7.335E+0	1.611E+1
-4.006E-1	7.322E+0	1.608E+1
-3.957E-1	7.344E+0	1.598E+1
-3.973E-1	7.438E+0	1.610E+1
-4.006E-1	7.241E+0	1.605E+1
-3.990E-1	7.263E+0	1.598E+1
-3.957E-1	7.215E+0	1.603E+1
-3.957E-1	7.254E+0	1.610E+1
-4.006E-1	7.254E+0	1.590E+1
-3.973E-1	7.322E+0	1.590E+1
-3.957E-1	7.254E+0	1.611E+1
-3.957E-1	7.383E+0	1.607E+1
-3.990E-1	7.312E+0	1.615E+1
-4.022E-1	7.231E+0	1.612E+1
-3.957E-1	7.254E+0	1.596E+1
-3.990E-1	7.438E+0	1.619E+1
-4.022E-1	7.221E+0	1.587E+1
-3.990E-1	7.267E+0	1.608E+1
-3.973E-1	7.221E+0	1.604E+1
-4.006E-1	7.192E+0	1.603E+1
-3.990E-1	7.331E+0	1.595E+1
-3.990E-1	7.400E+0	1.609E+1
-3.941E-1	7.364E+0	1.612E+1
-3.973E-1	7.396E+0	1.592E+1
-3.990E-1	7.270E+0	1.608E+1
-3.990E-1	7.325E+0	1.617E+1
-3.941E-1	7.435E+0	1.608E+1
-3.957E-1	7.263E+0	1.596E+1
-3.990E-1	7.377E+0	1.608E+1
-3.990E-1	7.289E+0	1.610E+1
-3.957E-1	7.302E+0	1.604E+1
-3.990E-1	7.247E+0	1.605E+1
-4.006E-1	7.292E+0	1.610E+1
-3.973E-1	7.341E+0	1.603E+1
-3.957E-1	7.322E+0	1.607E+1
-3.957E-1	7.393E+0	1.617E+1
-4.006E-1	7.247E+0	1.605E+1
-3.990E-1	7.169E+0	1.601E+1
-3.941E-1	7.380E+0	1.609E+1
-3.990E-1	7.292E+0	1.599E+1
-4.006E-1	7.286E+0	1.600E+1
-3.973E-1	7.279E+0	1.620E+1
-3.973E-1	7.302E+0	1.613E+1
-3.990E-1	7.270E+0	1.626E+1
-4.006E-1	7.279E+0	1.606E+1
-3.973E-1	7.254E+0	1.609E+1
-3.925E-1	7.354E+0	1.605E+1
-3.973E-1	7.224E+0	1.615E+1
-4.006E-1	7.305E+0	1.597E+1
-4.006E-1	7.205E+0	1.605E+1
-3.941E-1	7.312E+0	1.604E+1
-3.941E-1	7.270E+0	1.616E+1
-4.038E-1	7.283E+0	1.607E+1
-3.973E-1	7.432E+0	1.604E+1
-3.925E-1	7.241E+0	1.609E+1
-3.990E-1	7.344E+0	1.621E+1
-3.990E-1	7.299E+0	1.609E+1
-3.990E-1	7.283E+0	1.611E+1
-3.957E-1	7.292E+0	1.607E+1
-3.973E-1	7.257E+0	1.607E+1
-3.990E-1	7.305E+0	1.608E+1
-3.973E-1	7.341E+0	1.606E+1
-3.973E-1	7.283E+0	1.608E+1
-3.941E-1	7.273E+0	1.612E+1
-4.022E-1	7.182E+0	1.591E+1
-3.957E-1	7.289E+0	1.609E+1
-3.925E-1	7.273E+0	1.597E+1
-3.941E-1	7.211E+0	1.603E+1
-4.006E-1	7.228E+0	1.606E+1
-3.990E-1	7.247E+0	1.609E+1
-3.957E-1	7.331E+0	1.610E+1
-3.973E-1	7.292E+0	1.611E+1
-4.006E-1	7.208E+0	1.593E+1
-4.006E-1	7.267E+0	1.603E+1
-3.925E-1	7.322E+0	1.598E+1
-3.973E-1	7.322E+0	1.623E+1
-3.990E-1	7.202E+0	1.607E+1
-4.006E-1	7.205E+0	1.598E+1
-3.957E-1	7.312E+0	1.610E+1
-3.957E-1	7.254E+0	1.614E+1
-4.022E-1	7.289E+0	1.625E+1
-3.990E-1	7.260E+0	1.603E+1
-3.957E-1	7.344E+0	1.602E+1
-3.957E-1	7.312E+0	1.604E+1
-4.006E-1	7.383E+0	1.606E+1
-3.957E-1	7.442E+0	1.601E+1
-3.973E-1	7.315E+0	1.608E+1
-3.957E-1	7.270E+0	1.602E+1
-4.006E-1	7.208E+0	1.602E+1
-3.990E-1	7.302E+0	1.599E+1
-3.941E-1	7.344E+0	1.612E+1
-3.941E-1	7.364E+0	1.619E+1
-4.022E-1	7.445E+0	1.602E+1
-3.990E-1	7.254E+0	1.609E+1
-3.957E-1	7.312E+0	1.609E+1
-3.941E-1	7.400E+0	1.621E+1
-4.006E-1	7.244E+0	1.605E+1
-3.957E-1	7.338E+0	1.610E+1
-3.973E-1	7.241E+0	1.594E+1
-3.990E-1	7.296E+0	1.612E+1
-3.990E-1	7.270E+0	1.629E+1
-3.973E-1	7.270E+0	1.609E+1
-3.941E-1	7.140E+0	1.602E+1
-3.973E-1	7.348E+0	1.612E+1
-3.990E-1	7.289E+0	1.600E+1
-3.990E-1	7.221E+0	1.623E+1
-3.941E-1	7.270E+0	1.616E+1
-3.941E-1	7.224E+0	1.609E+1
-3.990E-1	7.254E+0	1.594E+1
-3.990E-1	7.318E+0	1.601E+1
-3.973E-1	7.299E+0	1.605E+1
-3.957E-1	7.250E+0	1.614E+1
-4.022E-1	7.250E+0	1.593E+1
-4.006E-1	7.305E+0	1.613E+1
-3.941E-1	7.205E+0	1.613E+1
-3.957E-1	7.260E+0	1.597E+1
-3.990E-1	7.331E+0	1.606E+1
-3.990E-1	7.364E+0	1.615E+1
-3.957E-1	7.364E+0	1.598E+1
-3.973E-1	7.231E+0	1.613E+1
-3.990E-1	7.263E+0	1.603E+1
-3.990E-1	7.367E+0	1.627E+1
-3.973E-1	7.390E+0	1.616E+1
-3.973E-1	7.357E+0	1.605E+1
-4.022E-1	7.224E+0	1.591E+1
-3.990E-1	7.364E+0	1.612E+1
-3.941E-1	7.302E+0	1.609E+1
-3.990E-1	7.328E+0	1.604E+1
-3.990E-1	7.215E+0	1.596E+1
-3.973E-1	7.169E+0	1.614E+1
-3.941E-1	7.279E+0	1.602E+1
-3.990E-1	7.302E+0	1.611E+1
-3.973E-1	7.111E+0	1.601E+1
-3.973E-1	7.354E+0	1.609E+1
-3.957E-1	7.361E+0	1.629E+1
-3.973E-1	7.299E+0	1.615E+1
-4.022E-1	7.234E+0	1.609E+1
-3.990E-1	7.322E+0	1.611E+1
-3.941E-1	7.250E+0	1.605E+1
-3.957E-1	7.335E+0	1.603E+1
-3.990E-1	7.267E+0	1.601E+1
-3.990E-1	7.234E+0	1.607E+1
-3.973E-1	7.344E+0	1.626E+1
-3.973E-1	7.380E+0	1.607E+1
-3.973E-1	7.380E+0	1.611E+1
-3.973E-1	7.260E+0	1.605E+1
-3.957E-1	7.234E+0	1.624E+1
-3.957E-1	7.315E+0	1.615E+1
-3.990E-1	7.228E+0	1.609E+1
-3.973E-1	7.211E+0	1.611E+1
-3.990E-1	7.218E+0	1.609E+1
-3.957E-1	7.396E+0	1.606E+1
-3.990E-1	7.377E+0	1.591E+1
-3.973E-1	7.325E+0	1.608E+1
-3.941E-1	7.283E+0	1.617E+1
-4.006E-1	7.286E+0	1.611E+1
-3.990E-1	7.143E+0	1.623E+1
-3.973E-1	7.237E+0	1.615E+1
-3.941E-1	7.224E+0	1.597E+1
-3.990E-1	7.325E+0	1.604E+1
-4.022E-1	7.241E+0	1.590E+1
-3.990E-1	7.283E+0	1.615E+1
-3.925E-1	7.325E+0	1.609E+1
-3.941E-1	7.224E+0	1.611E+1
-4.006E-1	7.344E+0	1.615E+1
-4.006E-1	7.205E+0	1.594E+1
-3.957E-1	7.364E+0	1.614E+1
-3.941E-1	7.205E+0	1.607E+1
-4.006E-1	7.241E+0	1.608E+1
-3.973E-1	7.257E+0	1.596E+1
-3.941E-1	7.231E+0	1.602E+1
-3.941E-1	7.354E+0	1.612E+1
-4.022E-1	7.254E+0	1.601E+1
-3.990E-1	7.296E+0	1.606E+1
-3.941E-1	7.257E+0	1.602E+1
-3.957E-1	7.390E+0	1.609E+1
-4.006E-1	7.273E+0	1.619E+1
-3.990E-1	7.309E+0	1.613E+1
-3.990E-1	7.267E+0	1.605E+1
-3.973E-1	7.432E+0	1.603E+1
-4.006E-1	7.370E+0	1.617E+1
-3.990E-1	7.169E+0	1.600E+1
-3.925E-1	7.322E+0	1.610E+1
-3.957E-1	7.348E+0	1.595E+1
-3.990E-1	7.292E+0	1.591E+1
-3.957E-1	7.390E+0	1.619E+1
-3.957E-1	7.292E+0	1.600E+1
-3.973E-1	7.296E+0	1.590E+1
-3.973E-1	7.309E+0	1.607E+1
-3.925E-1	7.270E+0	1.622E+1
-3.957E-1	7.302E+0	1.622E+1
-3.973E-1	7.244E+0	1.615E+1
-4.038E-1	7.195E+0	1.607E+1
-4.006E-1	7.354E+0	1.621E+1
-3.973E-1	7.387E+0	1.602E+1
-3.973E-1	7.377E+0	1.613E+1
-3.990E-1	7.344E+0	1.608E+1
-3.973E-1	7.292E+0	1.610E+1
-3.957E-1	7.331E+0	1.587E+1
-3.941E-1	7.325E+0	1.612E+1
-3.990E-1	7.218E+0	1.614E+1
-3.990E-1	7.231E+0	1.605E+1
-3.957E-1	7.231E+0	1.609E+1
-3.973E-1	7.348E+0	1.604E+1
-4.022E-1	7.247E+0	1.615E+1
-3.990E-1	7.289E+0	1.606E+1
-3.957E-1	7.254E+0	1.611E+1
-3.957E-1	7.357E+0	1.612E+1
-4.022E-1	7.312E+0	1.616E+1
-3.973E-1	7.305E+0	1.613E+1
-3.941E-1	7.286E+0	1.607E+1
-3.973E-1	7.351E+0	1.616E+1
-3.973E-1	7.182E+0	1.620E+1
-3.973E-1	7.412E+0	1.605E+1
-3.941E-1	7.393E+0	1.615E+1
-3.990E-1	7.318E+0	1.638E+1
-3.990E-1	7.150E+0	1.600E+1
-3.957E-1	7.331E+0	1.608E+1
-3.941E-1	7.299E+0	1.608E+1
-3.957E-1	7.267E+0	1.615E+1
-3.973E-1	7.344E+0	1.627E+1
-3.973E-1	7.377E+0	1.607E+1
-3.925E-1	7.393E+0	1.598E+1
-3.990E-1	7.328E+0	1.612E+1
-4.006E-1	7.254E+0	1.607E+1
-3.957E-1	7.380E+0	1.598E+1
-3.941E-1	7.312E+0	1.628E+1
-3.957E-1	7.224E+0	1.602E+1
-4.022E-1	7.250E+0	1.607E+1
-3.973E-1	7.312E+0	1.606E+1
-3.941E-1	7.273E+0	1.594E+1
-3.957E-1	7.221E+0	1.621E+1
-3.990E-1	7.380E+0	1.595E+1
-3.973E-1	7.250E+0	1.615E+1
-3.941E-1	7.328E+0	1.608E+1
-3.957E-1	7.260E+0	1.623E+1
-3.990E-1	7.299E+0	1.608E+1
-3.990E-1	7.244E+0	1.610E+1
-3.957E-1	7.302E+0	1.608E+1
-3.941E-1	7.305E+0	1.582E+1
-4.022E-1	7.244E+0	1.610E+1
-3.973E-1	7.299E+0	1.613E+1
-3.941E-1	7.283E+0	1.596E+1
-3.957E-1	7.267E+0	1.606E+1
-3.973E-1	7.409E+0	1.606E+1
-3.957E-1	7.328E+0	1.625E+1
-3.941E-1	7.364E+0	1.621E+1
-3.973E-1	7.254E+0	1.605E+1
-3.973E-1	7.292E+0	1.608E+1
-4.006E-1	7.357E+0	1.604E+1
-3.925E-1	7.283E+0	1.612E+1
-3.957E-1	7.357E+0	1.606E+1
-4.006E-1	7.195E+0	1.611E+1
-3.990E-1	7.286E+0	1.614E+1
-3.941E-1	7.318E+0	1.615E+1
-3.973E-1	7.328E+0	1.592E+1
-3.990E-1	7.289E+0	1.615E+1
-4.006E-1	7.273E+0	1.598E+1
-3.925E-1	7.374E+0	1.615E+1
-3.941E-1	7.247E+0	1.607E+1
-4.022E-1	7.364E+0	1.615E+1
-3.957E-1	7.289E+0	1.606E+1
-3.957E-1	7.377E+0	1.615E+1
-4.006E-1	7.296E+0	1.600E+1
-4.038E-1	7.309E+0	1.604E+1
-3.973E-1	7.244E+0	1.599E+1
-3.925E-1	7.370E+0	1.598E+1
-3.973E-1	7.263E+0	1.605E+1
-3.990E-1	7.276E+0	1.604E+1
-3.990E-1	7.299E+0	1.604E+1
-3.941E-1	7.338E+0	1.608E+1
-3.941E-1	7.338E+0	1.621E+1
-4.006E-1	7.234E+0	1.607E+1
-3.973E-1	7.325E+0	1.619E+1
-3.941E-1	7.257E+0	1.593E+1
-3.973E-1	7.338E+0	1.607E+1
-3.973E-1	7.276E+0	1.615E+1
-3.990E-1	7.299E+0	1.632E+1
-3.941E-1	7.286E+0	1.612E+1
-3.941E-1	7.289E+0	1.595E+1
-3.990E-1	7.299E+0	1.600E+1
-3.973E-1	7.302E+0	1.613E+1
-3.957E-1	7.263E+0	1.595E+1
-3.973E-1	7.322E+0	1.606E+1
-4.006E-1	7.286E+0	1.599E+1
-3.973E-1	7.312E+0	1.603E+1
-3.941E-1	7.348E+0	1.609E+1
-3.973E-1	7.267E+0	1.610E+1
-3.990E-1	7.221E+0	1.613E+1
-3.973E-1	7.344E+0	1.599E+1
-3.925E-1	7.276E+0	1.615E+1
-3.957E-1	7.289E+0	1.608E+1
-4.006E-1	7.218E+0	1.609E+1
-3.990E-1	7.231E+0	1.600E+1
-3.925E-1	7.244E+0	1.607E+1
-3.941E-1	7.273E+0	1.608E+1
-3.990E-1	7.267E+0	1.619E+1
-3.957E-1	7.276E+0	1.624E+1
-3.941E-1	7.364E+0	1.601E+1
-3.973E-1	7.241E+0	1.618E+1
-3.990E-1	7.341E+0	1.612E+1
-3.973E-1	7.305E+0	1.612E+1
-3.925E-1	7.367E+0	1.615E+1
-3.941E-1	7.289E+0	1.611E+1
-4.006E-1	7.250E+0	1.599E+1
-3.990E-1	7.244E+0	1.599E+1
-3.941E-1	7.263E+0	1.614E+1
-3.941E-1	7.263E+0	1.611E+1
-3.973E-1	7.276E+0	1.600E+1
-3.941E-1	7.195E+0	1.619E+1
-3.957E-1	7.341E+0	1.607E+1
-3.957E-1	7.296E+0	1.614E+1
-3.990E-1	7.406E+0	1.598E+1
-3.990E-1	7.202E+0	1.599E+1
-3.957E-1	7.289E+0	1.585E+1
-3.941E-1	7.286E+0	1.605E+1
-4.006E-1	7.309E+0	1.615E+1
-3.957E-1	7.247E+0	1.610E+1
-3.941E-1	7.309E+0	1.608E+1
-3.909E-1	7.312E+0	1.615E+1
-4.022E-1	7.260E+0	1.607E+1
-3.973E-1	7.325E+0	1.594E+1
-3.957E-1	7.312E+0	1.610E+1
-3.973E-1	7.338E+0	1.604E+1
-3.957E-1	7.270E+0	1.615E+1
-3.957E-1	7.305E+0	1.610E+1
-3.941E-1	7.348E+0	1.613E+1
-3.990E-1	7.286E+0	1.601E+1
-3.990E-1	7.241E+0	1.615E+1
-3.941E-1	7.228E+0	1.613E+1
-3.957E-1	7.393E+0	1.607E+1
-3.909E-1	7.390E+0	1.605E+1
-3.990E-1	7.344E+0	1.605E+1
-3.990E-1	7.198E+0	1.615E+1
-3.957E-1	7.247E+0	1.620E+1
-3.973E-1	7.299E+0	1.608E+1
-4.006E-1	7.387E+0	1.611E+1
-3.973E-1	7.338E+0	1.600E+1
-3.925E-1	7.318E+0	1.596E+1
-3.973E-1	7.263E+0	1.603E+1
-4.022E-1	7.312E+0	1.602E+1
-3.973E-1	7.267E+0	1.605E+1
-3.941E-1	7.234E+0	1.592E+1
-3.941E-1	7.279E+0	1.616E+1
-3.973E-1	7.299E+0	1.619E+1
-4.006E-1	7.309E+0	1.596E+1
-3.909E-1	7.289E+0	1.622E+1
-3.957E-1	7.403E+0	1.601E+1
-3.973E-1	7.348E+0	1.607E+1
-3.973E-1	7.367E+0	1.614E+1
-3.957E-1	7.276E+0	1.604E+1
-3.957E-1	7.267E+0	1.613E+1
-4.022E-1	7.374E+0	1.611E+1
-3.941E-1	7.276E+0	1.615E+1
-3.957E-1	7.305E+0	1.615E+1
-3.957E-1	7.296E+0	1.602E+1
-4.022E-1	7.234E+0	1.612E+1
-3.957E-1	7.341E+0	1.613E+1
-3.941E-1	7.315E+0	1.617E+1
-3.973E-1	7.270E+0	1.613E+1
-4.006E-1	7.305E+0	1.604E+1
-3.957E-1	7.361E+0	1.604E+1
-3.909E-1	7.328E+0	1.613E+1
-3.957E-1	7.283E+0	1.616E+1
-4.006E-1	7.309E+0	1.603E+1
-3.973E-1	7.296E+0	1.610E+1
-3.941E-1	7.380E+0	1.608E+1
-3.941E-1	7.344E+0	1.608E+1
-3.990E-1	7.299E+0	1.609E+1
-3.973E-1	7.416E+0	1.599E+1
-3.957E-1	7.215E+0	1.606E+1
-3.941E-1	7.231E+0	1.600E+1
-3.973E-1	7.364E+0	1.612E+1
-3.990E-1	7.351E+0	1.612E+1
-3.925E-1	7.279E+0	1.594E+1
-3.973E-1	7.231E+0	1.593E+1
-4.006E-1	7.318E+0	1.602E+1
-3.973E-1	7.279E+0	1.604E+1
-3.973E-1	7.328E+0	1.586E+1
-3.957E-1	7.348E+0	1.608E+1
-4.006E-1	7.315E+0	1.622E+1
-3.973E-1	7.364E+0	1.620E+1
-3.925E-1	7.396E+0	1.592E+1
-3.941E-1	7.283E+0	1.587E+1
-3.990E-1	7.296E+0	1.618E+1
-3.973E-1	7.263E+0	1.586E+1
-3.925E-1	7.231E+0	1.609E+1
-3.957E-1	7.361E+0	1.610E+1
-3.973E-1	7.250E+0	1.609E+1
-3.957E-1	7.247E+0	1.609E+1
-3.925E-1	7.305E+0	1.610E+1
-3.990E-1	7.331E+0	1.605E+1
-4.006E-1	7.247E+0	1.603E+1
-3.957E-1	7.237E+0	1.624E+1
-3.925E-1	7.205E+0	1.601E+1
-3.941E-1	7.276E+0	1.616E+1
-4.006E-1	7.292E+0	1.619E+1
-3.973E-1	7.292E+0	1.615E+1
-3.925E-1	7.257E+0	1.612E+1
-3.941E-1	7.393E+0	1.611E+1
-4.022E-1	7.292E+0	1.620E+1
-3.973E-1	7.260E+0	1.616E+1
-3.941E-1	7.374E+0	1.609E+1
-3.957E-1	7.370E+0	1.626E+1
-4.006E-1	7.260E+0	1.599E+1
-3.957E-1	7.292E+0	1.598E+1
-3.925E-1	7.215E+0	1.607E+1
-3.990E-1	7.299E+0	1.608E+1
-3.973E-1	7.354E+0	1.603E+1
-3.973E-1	7.357E+0	1.609E+1
-3.957E-1	7.202E+0	1.612E+1
-3.941E-1	7.370E+0	1.608E+1
-4.006E-1	7.195E+0	1.616E+1
-3.957E-1	7.312E+0	1.590E+1
-3.957E-1	7.296E+0	1.618E+1
-3.941E-1	7.344E+0	1.622E+1
-4.006E-1	7.458E+0	1.607E+1
-3.957E-1	7.292E+0	1.616E+1
-3.941E-1	7.364E+0	1.610E+1
-3.941E-1	7.270E+0	1.613E+1
-3.990E-1	7.234E+0	1.606E+1
-3.925E-1	7.400E+0	1.617E+1
-3.941E-1	7.364E+0	1.603E+1
-3.941E-1	7.328E+0	1.617E+1
-3.973E-1	7.325E+0	1.616E+1
-3.973E-1	7.260E+0	1.603E+1
-3.925E-1	7.312E+0	1.617E+1
-3.957E-1	7.328E+0	1.606E+1
-3.990E-1	7.361E+0	1.611E+1
-3.941E-1	7.270E+0	1.601E+1
-3.925E-1	7.331E+0	1.609E+1
-3.957E-1	7.348E+0	1.605E+1
-3.973E-1	7.254E+0	1.613E+1
-3.957E-1	7.318E+0	1.619E+1
-3.957E-1	7.403E+0	1.597E+1
-3.957E-1	7.195E+0	1.615E+1
-3.973E-1	7.344E+0	1.609E+1
-3.941E-1	7.296E+0	1.605E+1
-3.909E-1	7.328E+0	1.619E+1
-3.957E-1	7.354E+0	1.604E+1
-4.006E-1	7.224E+0	1.601E+1
-3.973E-1	7.302E+0	1.600E+1
-3.941E-1	7.361E+0	1.604E+1
-3.941E-1	7.169E+0	1.621E+1
-3.990E-1	7.302E+0	1.603E+1
-3.957E-1	7.322E+0	1.620E+1
-3.909E-1	7.279E+0	1.613E+1
-3.957E-1	7.309E+0	1.619E+1
-3.973E-1	7.387E+0	1.596E+1
-3.973E-1	7.400E+0	1.590E+1
-3.925E-1	7.150E+0	1.610E+1
-3.973E-1	7.367E+0	1.620E+1
-4.006E-1	7.305E+0	1.590E+1
-3.973E-1	7.354E+0	1.616E+1
-3.925E-1	7.412E+0	1.610E+1
-3.957E-1	7.241E+0	1.626E+1
-3.973E-1	7.354E+0	1.601E+1
-3.990E-1	7.331E+0	1.609E+1
-3.941E-1	7.221E+0	1.614E+1
-3.941E-1	7.296E+0	1.621E+1
-3.990E-1	7.218E+0	1.610E+1
-3.957E-1	7.289E+0	1.619E+1
-3.941E-1	7.237E+0	1.606E+1
-3.957E-1	7.299E+0	1.609E+1
-3.990E-1	7.228E+0	1.612E+1
-3.941E-1	7.322E+0	1.586E+1
-3.925E-1	7.228E+0	1.617E+1
-3.957E-1	7.338E+0	1.615E+1
-3.990E-1	7.400E+0	1.613E+1
-3.973E-1	7.354E+0	1.616E+1
-3.941E-1	7.267E+0	1.622E+1
-3.941E-1	7.270E+0	1.612E+1
-4.006E-1	7.335E+0	1.622E+1
-3.973E-1	7.393E+0	1.606E+1
-3.941E-1	7.364E+0	1.611E+1
-3.957E-1	7.270E+0	1.600E+1
-3.973E-1	7.312E+0	1.618E+1
-3.973E-1	7.451E+0	1.601E+1
-3.925E-1	7.250E+0	1.615E+1
-3.973E-1	7.409E+0	1.601E+1
-3.957E-1	7.341E+0	1.613E+1
-3.957E-1	7.364E+0	1.608E+1
-3.941E-1	7.237E+0	1.621E+1
-3.957E-1	7.296E+0	1.619E+1
-3.990E-1	7.344E+0	1.616E+1
-3.941E-1	7.312E+0	1.602E+1
-3.941E-1	7.267E+0	1.617E+1
-3.957E-1	7.357E+0	1.608E+1
-3.973E-1	7.185E+0	1.603E+1
-3.957E-1	7.179E+0	1.610E+1
-3.941E-1	7.241E+0	1.611E+1
-3.973E-1	7.289E+0	1.600E+1
-3.973E-1	7.267E+0	1.627E+1
-3.941E-1	7.419E+0	1.627E+1
-3.957E-1	7.348E+0	1.621E+1
-3.925E-1	7.380E+0	1.614E+1
-3.990E-1	7.328E+0	1.618E+1
-3.973E-1	7.335E+0	1.598E+1
-3.925E-1	7.228E+0	1.599E+1
-3.957E-1	7.234E+0	1.604E+1
-3.990E-1	7.228E+0	1.604E+1
-3.957E-1	7.325E+0	1.603E+1
-3.925E-1	7.364E+0	1.618E+1
-3.973E-1	7.279E+0	1.617E+1
-3.990E-1	7.396E+0	1.620E+1
-3.973E-1	7.289E+0	1.619E+1
-3.925E-1	7.409E+0	1.604E+1
-3.973E-1	7.348E+0	1.601E+1
-4.022E-1	7.328E+0	1.627E+1
-3.973E-1	7.442E+0	1.605E+1
-3.925E-1	7.305E+0	1.603E+1
-3.973E-1	7.241E+0	1.615E+1
-3.973E-1	7.383E+0	1.593E+1
-3.957E-1	7.305E+0	1.616E+1
-3.925E-1	7.267E+0	1.607E+1
-3.925E-1	7.322E+0	1.609E+1
-3.973E-1	7.335E+0	1.605E+1
-3.957E-1	7.270E+0	1.600E+1
-3.909E-1	7.374E+0	1.613E+1
-3.941E-1	7.221E+0	1.615E+1
-3.973E-1	7.390E+0	1.625E+1
-3.957E-1	7.299E+0	1.602E+1
-3.941E-1	7.276E+0	1.611E+1
-3.941E-1	7.361E+0	1.617E+1
-4.006E-1	7.228E+0	1.609E+1
-3.941E-1	7.250E+0	1.617E+1
-3.925E-1	7.341E+0	1.620E+1
-3.957E-1	7.211E+0	1.596E+1
-3.990E-1	7.263E+0	1.608E+1
-3.973E-1	7.283E+0	1.600E+1
-3.941E-1	7.335E+0	1.603E+1
-3.957E-1	7.383E+0	1.616E+1
-4.006E-1	7.312E+0	1.601E+1
-3.957E-1	7.322E+0	1.598E+1
-3.941E-1	7.263E+0	1.611E+1
-3.941E-1	7.383E+0	1.616E+1
-3.990E-1	7.338E+0	1.600E+1
-3.941E-1	7.260E+0	1.624E+1
-3.941E-1	7.318E+0	1.607E+1
-3.941E-1	7.351E+0	1.616E+1
-4.022E-1	7.257E+0	1.609E+1
-3.941E-1	7.409E+0	1.610E+1
-3.941E-1	7.390E+0	1.615E+1
-3.957E-1	7.257E+0	1.604E+1
-3.990E-1	7.270E+0	1.607E+1
-3.973E-1	7.393E+0	1.618E+1
-3.909E-1	7.273E+0	1.614E+1
-3.941E-1	7.331E+0	1.619E+1
-3.990E-1	7.357E+0	1.616E+1
-3.941E-1	7.367E+0	1.599E+1
-3.941E-1	7.309E+0	1.615E+1
-3.941E-1	7.205E+0	1.613E+1
-3.990E-1	7.263E+0	1.612E+1
-3.973E-1	7.318E+0	1.604E+1
-3.941E-1	7.231E+0	1.617E+1
-3.973E-1	7.192E+0	1.596E+1
-3.973E-1	7.166E+0	1.608E+1
-3.957E-1	7.377E+0	1.630E+1
-3.925E-1	7.292E+0	1.609E+1
-3.941E-1	7.387E+0	1.609E+1
-3.990E-1	7.380E+0	1.608E+1
-3.909E-1	7.374E+0	1.613E+1
-3.909E-1	7.325E+0	1.592E+1
-3.925E-1	7.396E+0	1.603E+1
-4.022E-1	7.416E+0	1.599E+1
-3.973E-1	7.341E+0	1.613E+1
-3.909E-1	7.273E+0	1.609E+1
-3.941E-1	7.270E+0	1.606E+1
-3.990E-1	7.163E+0	1.621E+1
-3.941E-1	7.318E+0	1.603E+1
-3.909E-1	7.296E+0	1.605E+1
-3.957E-1	7.318E+0	1.598E+1
-4.006E-1	7.422E+0	1.619E+1
-3.941E-1	7.338E+0	1.600E+1
-3.925E-1	7.387E+0	1.602E+1
-3.957E-1	7.276E+0	1.593E+1
-3.973E-1	7.396E+0	1.620E+1
-3.957E-1	7.228E+0	1.612E+1
-3.941E-1	7.393E+0	1.609E+1
-3.957E-1	7.299E+0	1.604E+1
-4.006E-1	7.292E+0	1.605E+1
-3.941E-1	7.364E+0	1.615E+1
-3.941E-1	7.351E+0	1.613E+1
-3.925E-1	7.341E+0	1.617E+1
-3.957E-1	7.289E+0	1.606E+1
-3.941E-1	7.289E+0	1.611E+1
-3.925E-1	7.283E+0	1.610E+1
-3.941E-1	7.335E+0	1.608E+1
-3.973E-1	7.283E+0	1.614E+1
-3.957E-1	7.351E+0	1.604E+1
-3.941E-1	7.315E+0	1.615E+1
-3.973E-1	7.192E+0	1.592E+1
-3.990E-1	7.302E+0	1.591E+1
-3.957E-1	7.270E+0	1.611E+1
-3.925E-1	7.260E+0	1.595E+1
-3.941E-1	7.276E+0	1.616E+1
-3.990E-1	7.328E+0	1.617E+1
-3.941E-1	7.263E+0	1.622E+1
-3.941E-1	7.344E+0	1.612E+1
-3.925E-1	7.325E+0	1.599E+1
-3.990E-1	7.224E+0	1.606E+1
-3.957E-1	7.172E+0	1.615E+1
-3.941E-1	7.250E+0	1.604E+1
-3.925E-1	7.403E+0	1.616E+1
-3.973E-1	7.383E+0	1.599E+1
-3.941E-1	7.338E+0	1.608E+1
-3.909E-1	7.305E+0	1.601E+1
-3.941E-1	7.273E+0	1.601E+1
-3.973E-1	7.432E+0	1.623E+1
-3.973E-1	7.218E+0	1.599E+1
-3.941E-1	7.267E+0	1.596E+1
-3.941E-1	7.364E+0	1.607E+1
-3.973E-1	7.244E+0	1.615E+1
-3.957E-1	7.273E+0	1.603E+1
-3.957E-1	7.224E+0	1.621E+1
-3.892E-1	7.328E+0	1.610E+1
-3.957E-1	7.276E+0	1.613E+1
-3.941E-1	7.367E+0	1.610E+1
-3.909E-1	7.169E+0	1.614E+1
-3.941E-1	7.241E+0	1.598E+1
-3.990E-1	7.374E+0	1.615E+1
-3.957E-1	7.344E+0	1.615E+1
-3.925E-1	7.296E+0	1.608E+1
-3.941E-1	7.270E+0	1.614E+1
-3.990E-1	7.302E+0	1.617E+1
-3.941E-1	7.302E+0	1.608E+1
-3.892E-1	7.322E+0	1.610E+1
-3.941E-1	7.315E+0	1.604E+1
-3.990E-1	7.299E+0	1.602E+1
-3.957E-1	7.257E+0	1.615E+1
-3.941E-1	7.367E+0	1.613E+1
-3.925E-1	7.302E+0	1.608E+1
-3.990E-1	7.318E+0	1.607E+1
-3.957E-1	7.299E+0	1.604E+1
-3.925E-1	7.309E+0	1.609E+1
-3.941E-1	7.250E+0	1.619E+1
-4.006E-1	7.267E+0	1.619E+1
-3.973E-1	7.309E+0	1.607E+1
-3.941E-1	7.370E+0	1.606E+1
-3.957E-1	7.520E+0	1.612E+1
-3.990E-1	7.267E+0	1.600E+1
-3.941E-1	7.406E+0	1.614E+1
-3.909E-1	7.351E+0	1.606E+1
-3.925E-1	7.338E+0	1.609E+1
-3.990E-1	7.292E+0	1.617E+1
-3.941E-1	7.318E+0	1.617E+1
-3.909E-1	7.257E+0	1.614E+1
-3.957E-1	7.393E+0	1.615E+1
-3.973E-1	7.338E+0	1.623E+1
-3.957E-1	7.416E+0	1.595E+1
-3.925E-1	7.241E+0	1.610E+1
-3.957E-1	7.312E+0	1.604E+1
-3.990E-1	7.299E+0	1.616E+1
-3.909E-1	7.364E+0	1.607E+1
-3.909E-1	7.545E+0	1.611E+1
-3.957E-1	7.279E+0	1.610E+1
-3.957E-1	7.250E+0	1.614E+1
-3.973E-1	7.289E+0	1.604E+1
-3.925E-1	7.383E+0	1.593E+1
-3.925E-1	7.351E+0	1.624E+1
-3.973E-1	7.396E+0	1.600E+1
-3.957E-1	7.380E+0	1.595E+1
-3.909E-1	7.299E+0	1.606E+1
-3.957E-1	7.234E+0	1.608E+1
-3.957E-1	7.279E+0	1.607E+1
-3.957E-1	7.302E+0	1.609E+1
-3.909E-1	7.263E+0	1.616E+1
-3.941E-1	7.218E+0	1.598E+1
-4.006E-1	7.335E+0	1.600E+1
-3.973E-1	7.305E+0	1.612E+1
-3.941E-1	7.341E+0	1.602E+1
-3.925E-1	7.344E+0	1.612E+1
-3.973E-1	7.315E+0	1.603E+1
-3.941E-1	7.364E+0	1.611E+1
-3.909E-1	7.331E+0	1.609E+1
-3.941E-1	7.283E+0	1.612E+1
-3.973E-1	7.354E+0	1.616E+1
-3.925E-1	7.263E+0	1.585E+1
-3.941E-1	7.305E+0	1.613E+1
-3.957E-1	7.276E+0	1.627E+1
-3.941E-1	7.416E+0	1.612E+1
-3.941E-1	7.283E+0	1.620E+1
-3.925E-1	7.276E+0	1.607E+1
-3.973E-1	7.234E+0	1.620E+1
-3.973E-1	7.276E+0	1.624E+1
-3.941E-1	7.318E+0	1.613E+1
-3.892E-1	7.292E+0	1.598E+1
-3.957E-1	7.289E+0	1.617E+1
-3.957E-1	7.406E+0	1.609E+1
-3.941E-1	7.335E+0	1.602E+1
-3.925E-1	7.374E+0	1.597E+1
-3.957E-1	7.416E+0	1.616E+1
-3.973E-1	7.354E+0	1.604E+1
-3.973E-1	7.267E+0	1.601E+1
-3.925E-1	7.195E+0	1.601E+1
-3.941E-1	7.221E+0	1.626E+1
-3.973E-1	7.312E+0	1.609E+1
-3.957E-1	7.328E+0	1.605E+1
-3.941E-1	7.286E+0	1.645E+1
-3.941E-1	7.432E+0	1.603E+1
-3.990E-1	7.357E+0	1.600E+1
-3.941E-1	7.273E+0	1.617E+1
-3.925E-1	7.296E+0	1.594E+1
-3.941E-1	7.302E+0	1.611E+1
-3.973E-1	7.338E+0	1.605E+1
-3.925E-1	7.254E+0	1.608E+1
-3.925E-1	7.468E+0	1.614E+1
-3.925E-1	7.364E+0	1.612E+1
-3.973E-1	7.312E+0	1.614E+1
-3.973E-1	7.273E+0	1.618E+1
-3.925E-1	7.322E+0	1.597E+1
-3.941E-1	7.354E+0	1.595E+1
-4.006E-1	7.331E+0	1.623E+1
-3.957E-1	7.412E+0	1.611E+1
-3.909E-1	7.263E+0	1.605E+1
-3.941E-1	7.309E+0	1.605E+1
-3.973E-1	7.305E+0	1.607E+1
-3.941E-1	7.432E+0	1.612E+1
-3.909E-1	7.296E+0	1.596E+1
-3.973E-1	7.348E+0	1.614E+1
-3.957E-1	7.357E+0	1.620E+1
-3.957E-1	7.318E+0	1.625E+1
-3.925E-1	7.254E+0	1.606E+1
-3.941E-1	7.348E+0	1.620E+1
-3.990E-1	7.335E+0	1.584E+1
-3.973E-1	7.335E+0	1.616E+1
-3.925E-1	7.276E+0	1.609E+1
-3.957E-1	7.286E+0	1.611E+1
-3.957E-1	7.260E+0	1.612E+1
-3.925E-1	7.357E+0	1.610E+1
-3.941E-1	7.341E+0	1.602E+1
-3.925E-1	7.322E+0	1.603E+1
-3.990E-1	7.312E+0	1.612E+1
-3.941E-1	7.318E+0	1.598E+1
-3.925E-1	7.286E+0	1.616E+1
-3.957E-1	7.263E+0	1.597E+1
-3.990E-1	7.247E+0	1.603E+1
-3.941E-1	7.211E+0	1.611E+1
-3.909E-1	7.309E+0	1.615E+1
-3.941E-1	7.419E+0	1.617E+1
-3.973E-1	7.224E+0	1.614E+1
-3.941E-1	7.322E+0	1.604E+1
-3.876E-1	7.296E+0	1.607E+1
-3.925E-1	7.270E+0	1.589E+1
-3.990E-1	7.221E+0	1.614E+1
-3.925E-1	7.315E+0	1.602E+1
-3.909E-1	7.364E+0	1.600E+1
-3.925E-1	7.341E+0	1.609E+1
-3.957E-1	7.331E+0	1.618E+1
-3.957E-1	7.247E+0	1.595E+1
-3.925E-1	7.328E+0	1.600E+1
-3.957E-1	7.403E+0	1.611E+1
-3.973E-1	7.328E+0	1.609E+1
-3.941E-1	7.276E+0	1.626E+1
-3.925E-1	7.292E+0	1.601E+1
-3.957E-1	7.299E+0	1.604E+1
-4.006E-1	7.390E+0	1.614E+1
-3.941E-1	7.322E+0	1.620E+1
-3.925E-1	7.357E+0	1.612E+1
-3.957E-1	7.267E+0	1.604E+1
-3.973E-1	7.237E+0	1.614E+1
-3.925E-1	7.322E+0	1.603E+1
-3.925E-1	7.335E+0	1.613E+1
-3.925E-1	7.351E+0	1.620E+1
-3.973E-1	7.351E+0	1.608E+1
-3.941E-1	7.273E+0	1.592E+1
-3.941E-1	7.257E+0	1.608E+1
-3.925E-1	7.276E+0	1.601E+1
-3.973E-1	7.211E+0	1.619E+1
-3.941E-1	7.283E+0	1.615E+1
-3.909E-1	7.244E+0	1.597E+1
-3.957E-1	7.380E+0	1.592E+1
-4.006E-1	7.302E+0	1.601E+1
-3.973E-1	7.338E+0	1.603E+1
-3.909E-1	7.315E+0	1.609E+1
-3.941E-1	7.377E+0	1.604E+1
-3.957E-1	7.344E+0	1.624E+1
-3.957E-1	7.309E+0	1.617E+1
-3.957E-1	7.279E+0	1.599E+1
-3.941E-1	7.289E+0	1.601E+1
-3.973E-1	7.312E+0	1.604E+1
-3.941E-1	7.237E+0	1.617E+1
-3.941E-1	7.325E+0	1.616E+1
-3.941E-1	7.296E+0	1.604E+1
-3.990E-1	7.179E+0	1.603E+1
-3.925E-1	7.370E+0	1.612E+1
-3.909E-1	7.263E+0	1.602E+1
-3.925E-1	7.309E+0	1.612E+1
-3.973E-1	7.380E+0	1.606E+1
-3.957E-1	7.273E+0	1.619E+1
-3.892E-1	7.361E+0	1.600E+1
-3.941E-1	7.241E+0	1.615E+1
-4.006E-1	7.228E+0	1.611E+1
-3.925E-1	7.348E+0	1.615E+1
-3.909E-1	7.276E+0	1.600E+1
-3.925E-1	7.338E+0	1.595E+1
-4.006E-1	7.367E+0	1.595E+1
-3.941E-1	7.374E+0	1.606E+1
-3.925E-1	7.341E+0	1.617E+1
-3.925E-1	7.328E+0	1.609E+1
-3.973E-1	7.322E+0	1.602E+1
-3.957E-1	7.299E+0	1.610E+1
-3.941E-1	7.283E+0	1.610E+1
-3.973E-1	7.387E+0	1.607E+1
-3.990E-1	7.309E+0	1.612E+1
-3.925E-1	7.231E+0	1.606E+1
-3.957E-1	7.283E+0	1.610E+1
-3.941E-1	7.315E+0	1.598E+1
-3.990E-1	7.357E+0	1.612E+1
-3.941E-1	7.153E+0	1.617E+1
-3.909E-1	7.412E+0	1.603E+1
-3.925E-1	7.283E+0	1.608E+1
-3.990E-1	7.279E+0	1.604E+1
-3.957E-1	7.205E+0	1.614E+1
-3.957E-1	7.328E+0	1.612E+1
-3.941E-1	7.250E+0	1.614E+1
-3.973E-1	7.292E+0	1.612E+1
-3.973E-1	7.276E+0	1.622E+1
-3.909E-1	7.351E+0	1.612E+1
-3.941E-1	7.231E+0	1.607E+1
-3.941E-1	7.260E+0	1.598E+1
-3.925E-1	7.292E+0	1.624E+1
-3.925E-1	7.237E+0	1.614E+1
-3.941E-1	7.322E+0	1.619E+1
-3.990E-1	7.328E+0	1.605E+1
-3.941E-1	7.263E+0	1.601E+1
-3.892E-1	7.380E+0	1.624E+1
-3.941E-1	7.325E+0	1.612E+1
-4.006E-1	7.357E+0	1.616E+1
-3.925E-1	7.351E+0	1.604E+1
-3.909E-1	7.218E+0	1.604E+1
-3.941E-1	7.429E+0	1.615E+1
-3.973E-1	7.318E+0	1.614E+1
-3.925E-1	7.270E+0	1.634E+1
-3.892E-1	7.296E+0	1.612E+1
-3.941E-1	7.348E+0	1.612E+1
-3.973E-1	7.302E+0	1.616E+1
-3.941E-1	7.309E+0	1.602E+1
-3.925E-1	7.377E+0	1.618E+1
-3.925E-1	7.383E+0	1.610E+1
-3.973E-1	7.250E+0	1.611E+1
-3.925E-1	7.364E+0	1.594E+1
-3.909E-1	7.292E+0	1.613E+1
-3.925E-1	7.322E+0	1.628E+1
-3.990E-1	7.299E+0	1.614E+1
-3.925E-1	7.289E+0	1.610E+1
-3.925E-1	7.387E+0	1.605E+1
-3.941E-1	7.328E+0	1.606E+1
-3.957E-1	7.250E+0	1.608E+1
-3.941E-1	7.400E+0	1.604E+1
-3.925E-1	7.224E+0	1.605E+1
-3.941E-1	7.305E+0	1.609E+1
-3.973E-1	7.211E+0	1.618E+1
-3.941E-1	7.289E+0	1.607E+1
-3.892E-1	7.309E+0	1.611E+1
-3.941E-1	7.335E+0	1.610E+1
-3.990E-1	7.292E+0	1.595E+1
-3.941E-1	7.367E+0	1.608E+1
-3.909E-1	7.260E+0	1.602E+1
-3.925E-1	7.270E+0	1.607E+1
-3.973E-1	7.341E+0	1.601E+1
-3.941E-1	7.257E+0	1.604E+1
-3.909E-1	7.412E+0	1.605E+1
-3.941E-1	7.344E+0	1.622E+1
-3.925E-1	7.260E+0	1.613E+1
-3.925E-1	7.331E+0	1.612E+1
-3.925E-1	7.276E+0	1.608E+1
-3.925E-1	7.322E+0	1.596E+1
-3.990E-1	7.305E+0	1.601E+1
-3.941E-1	7.351E+0	1.607E+1
-3.925E-1	7.403E+0	1.612E+1
-3.941E-1	7.276E+0	1.605E+1
-3.990E-1	7.270E+0	1.602E+1
-3.957E-1	7.254E+0	1.619E+1
-3.892E-1	7.244E+0	1.604E+1
-3.957E-1	7.361E+0	1.633E+1
-3.957E-1	7.250E+0	1.618E+1
-3.941E-1	7.296E+0	1.604E+1
-3.909E-1	7.361E+0	1.612E+1
-3.941E-1	7.279E+0	1.601E+1
-3.973E-1	7.273E+0	1.612E+1
-3.925E-1	7.244E+0	1.594E+1
-3.925E-1	7.292E+0	1.603E+1
-3.925E-1	7.335E+0	1.604E+1
-3.973E-1	7.309E+0	1.618E+1
-3.925E-1	7.302E+0	1.614E+1
-3.909E-1	7.328E+0	1.607E+1
-3.941E-1	7.331E+0	1.613E+1
-3.957E-1	7.192E+0	1.615E+1
-3.957E-1	7.468E+0	1.613E+1
-3.909E-1	7.244E+0	1.605E+1
-3.941E-1	7.296E+0	1.619E+1
-3.957E-1	7.364E+0	1.598E+1
-3.909E-1	7.357E+0	1.606E+1
-3.909E-1	7.383E+0	1.588E+1
-3.909E-1	7.351E+0	1.612E+1
-3.973E-1	7.263E+0	1.615E+1
-3.941E-1	7.344E+0	1.625E+1
-3.941E-1	7.412E+0	1.611E+1
-3.925E-1	7.221E+0	1.609E+1
-3.990E-1	7.273E+0	1.611E+1
-3.941E-1	7.267E+0	1.624E+1
-3.909E-1	7.289E+0	1.615E+1
-3.973E-1	7.254E+0	1.599E+1
-3.941E-1	7.331E+0	1.596E+1
-3.941E-1	7.429E+0	1.600E+1
-3.909E-1	7.305E+0	1.603E+1
-3.909E-1	7.309E+0	1.613E+1
-3.973E-1	7.312E+0	1.626E+1
-3.941E-1	7.422E+0	1.613E+1
-3.925E-1	7.156E+0	1.604E+1
-3.973E-1	7.241E+0	1.609E+1
-3.973E-1	7.396E+0	1.605E+1
-3.925E-1	7.263E+0	1.605E+1
-3.909E-1	7.451E+0	1.614E+1
-3.941E-1	7.445E+0	1.600E+1
-4.006E-1	7.393E+0	1.600E+1
-3.941E-1	7.383E+0	1.620E+1
-3.925E-1	7.260E+0	1.617E+1
-3.973E-1	7.250E+0	1.611E+1
-3.990E-1	7.432E+0	1.602E+1
-3.957E-1	7.344E+0	1.611E+1
-3.925E-1	7.257E+0	1.596E+1
-3.925E-1	7.270E+0	1.606E+1
-3.957E-1	7.305E+0	1.607E+1
-3.941E-1	7.344E+0	1.612E+1
-3.892E-1	7.348E+0	1.634E+1
-3.941E-1	7.292E+0	1.610E+1
-3.941E-1	7.244E+0	1.612E+1
-3.941E-1	7.400E+0	1.615E+1
-3.909E-1	7.351E+0	1.618E+1
-3.941E-1	7.309E+0	1.604E+1
-3.925E-1	7.315E+0	1.594E+1
-3.957E-1	7.263E+0	1.608E+1
-3.909E-1	7.312E+0	1.603E+1
-3.957E-1	7.221E+0	1.609E+1
-3.973E-1	7.315E+0	1.608E+1
-3.925E-1	7.396E+0	1.606E+1
-3.925E-1	7.341E+0	1.617E+1
-3.925E-1	7.283E+0	1.617E+1
-3.973E-1	7.296E+0	1.605E+1
-3.941E-1	7.315E+0	1.598E+1
-3.909E-1	7.273E+0	1.615E+1
-3.941E-1	7.202E+0	1.603E+1
-3.941E-1	7.279E+0	1.602E+1
-3.909E-1	7.241E+0	1.606E+1
-3.909E-1	7.325E+0	1.609E+1
-3.957E-1	7.257E+0	1.611E+1
-3.957E-1	7.357E+0	1.612E+1
-3.941E-1	7.237E+0	1.604E+1
-3.909E-1	7.416E+0	1.590E+1
-3.941E-1	7.292E+0	1.611E+1
-3.957E-1	7.367E+0	1.604E+1
-3.941E-1	7.276E+0	1.606E+1
-3.941E-1	7.296E+0	1.613E+1
-3.909E-1	7.273E+0	1.608E+1
-3.957E-1	7.250E+0	1.618E+1
-3.925E-1	7.328E+0	1.603E+1
-3.892E-1	7.231E+0	1.609E+1
-3.957E-1	7.335E+0	1.614E+1
-3.973E-1	7.344E+0	1.604E+1
-3.941E-1	7.331E+0	1.615E+1
-3.892E-1	7.367E+0	1.608E+1
-3.925E-1	7.419E+0	1.625E+1
-3.973E-1	7.273E+0	1.589E+1
-3.925E-1	7.267E+0	1.615E+1
-3.909E-1	7.406E+0	1.627E+1
-3.925E-1	7.357E+0	1.595E+1
-3.957E-1	7.221E+0	1.617E+1
-3.941E-1	7.354E+0	1.621E+1
-3.909E-1	7.393E+0	1.603E+1
-3.941E-1	7.416E+0	1.610E+1
-3.990E-1	7.341E+0	1.596E+1
-3.941E-1	7.257E+0	1.591E+1
-3.909E-1	7.312E+0	1.618E+1
-3.941E-1	7.228E+0	1.621E+1
-3.990E-1	7.215E+0	1.616E+1
-3.892E-1	7.224E+0	1.603E+1
-3.925E-1	7.318E+0	1.603E+1
-3.925E-1	7.344E+0	1.607E+1
-3.957E-1	7.231E+0	1.607E+1
-3.941E-1	7.305E+0	1.597E+1
-3.876E-1	7.335E+0	1.612E+1
-3.973E-1	7.211E+0	1.624E+1
-3.973E-1	7.364E+0	1.606E+1
-3.941E-1	7.377E+0	1.622E+1
-3.925E-1	7.228E+0	1.622E+1
-3.925E-1	7.231E+0	1.613E+1
-3.990E-1	7.267E+0	1.598E+1
-3.909E-1	7.195E+0	1.609E+1
-3.909E-1	7.364E+0	1.615E+1
-3.957E-1	7.211E+0	1.601E+1
-3.973E-1	7.322E+0	1.612E+1
-3.925E-1	7.442E+0	1.603E+1
-3.909E-1	7.438E+0	1.603E+1
-3.925E-1	7.315E+0	1.613E+1
-3.957E-1	7.273E+0	1.612E+1
-3.925E-1	7.260E+0	1.612E+1
-3.925E-1	7.286E+0	1.617E+1
-3.925E-1	7.283E+0	1.615E+1
-3.941E-1	7.289E+0	1.615E+1
-3.941E-1	7.279E+0	1.603E+1
-3.876E-1	7.299E+0	1.603E+1
-3.957E-1	7.331E+0	1.602E+1
-3.957E-1	7.250E+0	1.606E+1
-3.941E-1	7.325E+0	1.617E+1
-3.876E-1	7.299E+0	1.610E+1
-3.941E-1	7.299E+0	1.619E+1
-3.941E-1	7.299E+0	1.612E+1
-3.909E-1	7.409E+0	1.616E+1
-3.892E-1	7.292E+0	1.598E+1
-3.941E-1	7.351E+0	1.622E+1
-3.941E-1	7.370E+0	1.622E+1
-3.957E-1	7.338E+0	1.617E+1
-3.876E-1	7.409E+0	1.618E+1
-3.957E-1	7.176E+0	1.617E+1
-3.957E-1	7.315E+0	1.613E+1
-3.925E-1	7.400E+0	1.611E+1
-3.892E-1	7.335E+0	1.615E+1
-3.925E-1	7.283E+0	1.599E+1
-3.957E-1	7.286E+0	1.601E+1
-3.925E-1	7.218E+0	1.614E+1
-3.909E-1	7.328E+0	1.610E+1
-3.941E-1	7.257E+0	1.618E+1
-3.957E-1	7.163E+0	1.612E+1
-3.892E-1	7.364E+0	1.604E+1
-3.892E-1	7.224E+0	1.623E+1
-3.941E-1	7.283E+0	1.600E+1
-3.957E-1	7.318E+0	1.608E+1
-3.909E-1	7.312E+0	1.609E+1
-3.892E-1	7.315E+0	1.622E+1
-3.925E-1	7.234E+0	1.615E+1
-3.973E-1	7.380E+0	1.613E+1
-3.941E-1	7.224E+0	1.609E+1
-3.909E-1	7.338E+0	1.612E+1
-3.925E-1	7.254E+0	1.609E+1
-3.973E-1	7.393E+0	1.620E+1
-3.941E-1	7.351E+0	1.611E+1
-3.941E-1	7.215E+0	1.625E+1
-3.909E-1	7.299E+0	1.594E+1
-3.973E-1	7.325E+0	1.620E+1
-3.925E-1	7.234E+0	1.599E+1
-3.925E-1	7.309E+0	1.605E+1
-3.941E-1	7.396E+0	1.611E+1
-3.973E-1	7.412E+0	1.610E+1
-3.925E-1	7.286E+0	1.594E+1
-3.892E-1	7.461E+0	1.609E+1
-3.941E-1	7.364E+0	1.616E+1
-3.973E-1	7.283E+0	1.614E+1
-3.941E-1	7.254E+0	1.603E+1
-3.892E-1	7.250E+0	1.603E+1
-3.941E-1	7.383E+0	1.614E+1
-3.941E-1	7.302E+0	1.622E+1
-3.941E-1	7.374E+0	1.615E+1
-3.909E-1	7.224E+0	1.622E+1
-3.941E-1	7.257E+0	1.609E+1
-3.941E-1	7.176E+0	1.610E+1
-3.925E-1	7.374E+0	1.614E+1
-3.941E-1	7.250E+0	1.606E+1
-3.925E-1	7.241E+0	1.624E+1
-3.957E-1	7.276E+0	1.602E+1
-3.892E-1	7.283E+0	1.602E+1
-3.892E-1	7.224E+0	1.614E+1
-3.892E-1	7.361E+0	1.603E+1
-3.973E-1	7.208E+0	1.614E+1
-3.925E-1	7.276E+0	1.612E+1
-3.909E-1	7.322E+0	1.615E+1
-3.909E-1	7.374E+0	1.618E+1
-3.941E-1	7.279E+0	1.612E+1
-3.925E-1	7.361E+0	1.614E+1
-3.876E-1	7.474E+0	1.611E+1
-3.925E-1	7.296E+0	1.598E+1
-3.941E-1	7.328E+0	1.609E+1
-3.909E-1	7.442E+0	1.623E+1
-3.892E-1	7.393E+0	1.612E+1
-3.941E-1	7.364E+0	1.616E+1
-3.957E-1	7.312E+0	1.600E+1
-3.941E-1	7.403E+0	1.617E+1
-3.876E-1	7.309E+0	1.619E+1
-3.957E-1	7.241E+0	1.605E+1
-3.957E-1	7.377E+0	1.610E+1
-3.909E-1	7.370E+0	1.587E+1
-3.909E-1	7.305E+0	1.621E+1
-3.909E-1	7.260E+0	1.595E+1
-3.957E-1	7.458E+0	1.613E+1
-3.909E-1	7.380E+0	1.597E+1
-3.925E-1	7.276E+0	1.601E+1
-3.941E-1	7.361E+0	1.597E+1
-3.990E-1	7.172E+0	1.600E+1
-3.909E-1	7.305E+0	1.615E+1
-3.909E-1	7.289E+0	1.599E+1
-3.909E-1	7.241E+0	1.625E+1
-3.973E-1	7.228E+0	1.617E+1
-3.925E-1	7.237E+0	1.605E+1
-3.909E-1	7.357E+0	1.601E+1
-3.957E-1	7.338E+0	1.607E+1
-3.973E-1	7.335E+0	1.608E+1
-3.941E-1	7.322E+0	1.615E+1
-3.892E-1	7.279E+0	1.606E+1
-3.925E-1	7.250E+0	1.607E+1
-3.957E-1	7.341E+0	1.616E+1
-3.909E-1	7.296E+0	1.605E+1
-3.909E-1	7.250E+0	1.620E+1
-3.941E-1	7.208E+0	1.606E+1
-3.957E-1	7.380E+0	1.611E+1
-3.925E-1	7.370E+0	1.598E+1
-3.892E-1	7.279E+0	1.608E+1
-3.941E-1	7.367E+0	1.627E+1
-3.925E-1	7.244E+0	1.603E+1
-3.925E-1	7.195E+0	1.621E+1
-3.892E-1	7.344E+0	1.608E+1
-3.925E-1	7.396E+0	1.622E+1
-3.941E-1	7.309E+0	1.592E+1
-3.925E-1	7.419E+0	1.617E+1
-3.925E-1	7.273E+0	1.601E+1
-3.941E-1	7.237E+0	1.605E+1
-3.941E-1	7.267E+0	1.629E+1
-3.925E-1	7.302E+0	1.606E+1
-3.892E-1	7.218E+0	1.623E+1
-3.941E-1	7.250E+0	1.591E+1
-3.973E-1	7.351E+0	1.610E+1
-3.909E-1	7.250E+0	1.626E+1
-3.892E-1	7.302E+0	1.630E+1
-3.941E-1	7.250E+0	1.626E+1
-3.957E-1	7.322E+0	1.601E+1
-3.925E-1	7.344E+0	1.608E+1
-3.909E-1	7.231E+0	1.605E+1
-3.925E-1	7.302E+0	1.631E+1
-3.941E-1	7.387E+0	1.614E+1
-3.925E-1	7.254E+0	1.620E+1
-3.909E-1	7.305E+0	1.620E+1
-3.925E-1	7.341E+0	1.611E+1
-3.973E-1	7.325E+0	1.617E+1
-3.909E-1	7.396E+0	1.613E+1
-3.876E-1	7.299E+0	1.615E+1
-3.941E-1	7.283E+0	1.622E+1
-3.957E-1	7.331E+0	1.609E+1
-3.909E-1	7.231E+0	1.612E+1
-3.876E-1	7.231E+0	1.607E+1
-3.909E-1	7.309E+0	1.623E+1
-3.941E-1	7.338E+0	1.615E+1
-3.909E-1	7.279E+0	1.620E+1
-3.909E-1	7.296E+0	1.596E+1
-3.925E-1	7.247E+0	1.609E+1
-3.941E-1	7.211E+0	1.621E+1
-3.909E-1	7.228E+0	1.615E+1
-3.909E-1	7.351E+0	1.617E+1
-3.957E-1	7.244E+0	1.614E+1
-3.973E-1	7.292E+0	1.618E+1
-3.925E-1	7.354E+0	1.610E+1
-3.892E-1	7.302E+0	1.611E+1
-3.925E-1	7.289E+0	1.602E+1
-3.973E-1	7.374E+0	1.579E+1
-3.909E-1	7.309E+0	1.605E+1
-3.892E-1	7.315E+0	1.609E+1
-3.925E-1	7.218E+0	1.595E+1
-3.957E-1	7.263E+0	1.614E+1
-3.941E-1	7.370E+0	1.609E+1
-3.909E-1	7.237E+0	1.600E+1
-3.925E-1	7.338E+0	1.608E+1
-3.957E-1	7.283E+0	1.626E+1
-3.909E-1	7.344E+0	1.614E+1
-3.909E-1	7.425E+0	1.610E+1
-3.941E-1	7.338E+0	1.619E+1
-3.957E-1	7.318E+0	1.614E+1
-3.909E-1	7.299E+0	1.599E+1
-3.844E-1	7.325E+0	1.611E+1
-3.925E-1	7.403E+0	1.607E+1
-3.957E-1	7.318E+0	1.603E+1
-3.892E-1	7.393E+0	1.616E+1
-3.892E-1	7.257E+0	1.615E+1
-3.909E-1	7.341E+0	1.600E+1
-3.941E-1	7.364E+0	1.614E+1
-3.909E-1	7.257E+0	1.602E+1
-3.909E-1	7.354E+0	1.616E+1
-3.941E-1	7.296E+0	1.604E+1
-3.957E-1	7.403E+0	1.611E+1
-3.925E-1	7.302E+0	1.621E+1
-3.909E-1	7.325E+0	1.597E+1
-3.957E-1	7.335E+0	1.596E+1
-3.925E-1	7.260E+0	1.612E+1
-3.925E-1	7.383E+0	1.613E+1
-3.925E-1	7.403E+0	1.613E+1
-3.957E-1	7.367E+0	1.616E+1
-3.957E-1	7.390E+0	1.619E+1
-3.925E-1	7.435E+0	1.619E+1
-3.876E-1	7.325E+0	1.627E+1
-3.957E-1	7.247E+0	1.606E+1
-3.973E-1	7.400E+0	1.609E+1
-3.909E-1	7.273E+0	1.598E+1
-3.892E-1	7.305E+0	1.622E+1
-3.925E-1	7.318E+0	1.604E+1
-3.973E-1	7.361E+0	1.591E+1
-3.925E-1	7.348E+0	1.606E+1
-3.892E-1	7.315E+0	1.615E+1
-3.941E-1	7.286E+0	1.606E+1
-3.973E-1	7.387E+0	1.615E+1
-3.909E-1	7.263E+0	1.615E+1
-3.860E-1	7.322E+0	1.611E+1
-3.909E-1	7.390E+0	1.619E+1
-3.941E-1	7.322E+0	1.626E+1
-3.925E-1	7.205E+0	1.613E+1
-3.909E-1	7.254E+0	1.611E+1
-3.941E-1	7.283E+0	1.606E+1
-3.957E-1	7.224E+0	1.618E+1
-3.925E-1	7.328E+0	1.608E+1
-3.909E-1	7.302E+0	1.611E+1
-3.925E-1	7.283E+0	1.609E+1
-3.973E-1	7.237E+0	1.615E+1
-3.909E-1	7.351E+0	1.619E+1
-3.909E-1	7.292E+0	1.601E+1
-3.909E-1	7.432E+0	1.615E+1
-3.973E-1	7.390E+0	1.626E+1
-3.909E-1	7.286E+0	1.611E+1
-3.892E-1	7.270E+0	1.619E+1
-3.925E-1	7.364E+0	1.602E+1
-3.941E-1	7.318E+0	1.612E+1
-3.909E-1	7.273E+0	1.594E+1
-3.909E-1	7.273E+0	1.608E+1
-3.909E-1	7.292E+0	1.603E+1
-3.941E-1	7.325E+0	1.620E+1
-3.909E-1	7.254E+0	1.609E+1
-3.909E-1	7.189E+0	1.597E+1
-3.941E-1	7.234E+0	1.615E+1
-3.941E-1	7.416E+0	1.614E+1
-3.909E-1	7.322E+0	1.615E+1
-3.876E-1	7.231E+0	1.599E+1
-3.909E-1	7.390E+0	1.618E+1
-3.957E-1	7.169E+0	1.619E+1
-3.925E-1	7.364E+0	1.598E+1
-3.876E-1	7.367E+0	1.605E+1
-3.925E-1	7.309E+0	1.609E+1
-3.925E-1	7.322E+0	1.603E+1
-3.909E-1	7.292E+0	1.598E+1
-3.860E-1	7.247E+0	1.618E+1
-3.925E-1	7.224E+0	1.612E+1
-3.941E-1	7.348E+0	1.607E+1
-3.909E-1	7.305E+0	1.597E+1
-3.909E-1	7.309E+0	1.607E+1
-3.909E-1	7.289E+0	1.612E+1
-3.941E-1	7.309E+0	1.625E+1
-3.892E-1	7.419E+0	1.607E+1
-3.909E-1	7.322E+0	1.621E+1
-3.892E-1	7.247E+0	1.617E+1
-3.957E-1	7.377E+0	1.611E+1
-3.909E-1	7.270E+0	1.613E+1
-3.909E-1	7.338E+0	1.604E+1
-3.925E-1	7.390E+0	1.621E+1
-3.925E-1	7.312E+0	1.618E+1
-3.925E-1	7.273E+0	1.621E+1
-3.909E-1	7.286E+0	1.602E+1
-3.941E-1	7.393E+0	1.609E+1
-3.941E-1	7.328E+0	1.626E+1
-3.909E-1	7.296E+0	1.596E+1
-3.909E-1	7.309E+0	1.611E+1
-3.941E-1	7.312E+0	1.607E+1
-3.957E-1	7.364E+0	1.615E+1
-3.909E-1	7.331E+0	1.611E+1
-3.876E-1	7.305E+0	1.611E+1
-3.925E-1	7.325E+0	1.611E+1
-3.941E-1	7.331E+0	1.591E+1
-3.941E-1	7.250E+0	1.619E+1
-3.860E-1	7.221E+0	1.605E+1
-3.909E-1	7.302E+0	1.604E+1
-3.909E-1	7.309E+0	1.602E+1
-3.925E-1	7.344E+0	1.606E+1
-3.925E-1	7.211E+0	1.600E+1
-3.892E-1	7.241E+0	1.621E+1
-3.973E-1	7.309E+0	1.615E+1
-3.909E-1	7.348E+0	1.613E+1
-3.876E-1	7.331E+0	1.619E+1
-3.925E-1	7.309E+0	1.610E+1
-3.941E-1	7.276E+0	1.604E+1
-3.909E-1	7.338E+0	1.604E+1
-3.909E-1	7.312E+0	1.619E+1
-3.909E-1	7.367E+0	1.617E+1
-3.941E-1	7.276E+0	1.615E+1
-3.892E-1	7.315E+0	1.606E+1
-3.876E-1	7.218E+0	1.616E+1
-3.909E-1	7.257E+0	1.618E+1
-3.990E-1	7.328E+0	1.611E+1
-3.925E-1	7.351E+0	1.613E+1
-3.925E-1	7.374E+0	1.616E+1
-3.941E-1	7.348E+0	1.620E+1
-3.909E-1	7.335E+0	1.606E+1
-3.909E-1	7.211E+0	1.619E+1
-3.876E-1	7.318E+0	1.609E+1
-3.909E-1	7.299E+0	1.611E+1
-3.973E-1	7.364E+0	1.598E+1
-3.909E-1	7.380E+0	1.624E+1
-3.892E-1	7.338E+0	1.614E+1
-3.909E-1	7.244E+0	1.620E+1
-3.957E-1	7.302E+0	1.605E+1
-3.925E-1	7.442E+0	1.608E+1
-3.892E-1	7.273E+0	1.608E+1
-3.892E-1	7.396E+0	1.620E+1
-3.941E-1	7.244E+0	1.595E+1
-3.925E-1	7.351E+0	1.606E+1
-3.892E-1	7.331E+0	1.609E+1
-3.941E-1	7.322E+0	1.613E+1
-3.941E-1	7.315E+0	1.615E+1
-3.925E-1	7.403E+0	1.608E+1
-3.892E-1	7.357E+0	1.612E+1
-3.941E-1	7.429E+0	1.602E+1
-3.941E-1	7.283E+0	1.609E+1
-3.892E-1	7.237E+0	1.622E+1
-3.876E-1	7.325E+0	1.621E+1
-3.876E-1	7.367E+0	1.602E+1
-3.892E-1	7.357E+0	1.605E+1
-3.892E-1	7.380E+0	1.613E+1
-3.876E-1	7.299E+0	1.607E+1
-3.892E-1	7.377E+0	1.594E+1
-3.941E-1	7.435E+0	1.609E+1
-3.860E-1	7.305E+0	1.618E+1
-3.860E-1	7.354E+0	1.612E+1
-3.957E-1	7.273E+0	1.610E+1
-3.925E-1	7.250E+0	1.607E+1
-3.876E-1	7.380E+0	1.598E+1
-3.892E-1	7.374E+0	1.605E+1
-3.909E-1	7.409E+0	1.612E+1
-3.925E-1	7.361E+0	1.611E+1
-3.909E-1	7.351E+0	1.620E+1
-3.892E-1	7.341E+0	1.609E+1
-3.957E-1	7.205E+0	1.611E+1
-3.941E-1	7.309E+0	1.615E+1
-3.925E-1	7.312E+0	1.600E+1
-3.892E-1	7.335E+0	1.611E+1
-3.925E-1	7.335E+0	1.608E+1
-3.909E-1	7.273E+0	1.608E+1
-3.892E-1	7.289E+0	1.609E+1
-3.892E-1	7.309E+0	1.614E+1
-3.925E-1	7.344E+0	1.614E+1
-3.957E-1	7.309E+0	1.603E+1
-3.909E-1	7.328E+0	1.609E+1
-3.860E-1	7.383E+0	1.613E+1
-3.909E-1	7.419E+0	1.610E+1
-3.957E-1	7.299E+0	1.615E+1
-3.892E-1	7.318E+0	1.623E+1
-3.892E-1	7.328E+0	1.604E+1
-3.909E-1	7.224E+0	1.615E+1
-3.957E-1	7.234E+0	1.621E+1
-3.892E-1	7.247E+0	1.602E+1
-3.892E-1	7.273E+0	1.615E+1
-3.925E-1	7.377E+0	1.606E+1
-3.925E-1	7.474E+0	1.611E+1
-3.909E-1	7.273E+0	1.604E+1
-3.876E-1	7.458E+0	1.606E+1
-3.957E-1	7.296E+0	1.610E+1
-3.925E-1	7.325E+0	1.617E+1
-3.892E-1	7.341E+0	1.612E+1
-3.860E-1	7.354E+0	1.607E+1
-3.909E-1	7.296E+0	1.595E+1
-3.957E-1	7.412E+0	1.604E+1
-3.925E-1	7.341E+0	1.613E+1
-3.909E-1	7.195E+0	1.619E+1
-3.925E-1	7.254E+0	1.604E+1
-3.941E-1	7.286E+0	1.613E+1
-3.925E-1	7.299E+0	1.612E+1
-3.876E-1	7.338E+0	1.605E+1
-3.909E-1	7.250E+0	1.598E+1
-3.957E-1	7.367E+0	1.619E+1
-3.909E-1	7.318E+0	1.620E+1
-3.892E-1	7.341E+0	1.614E+1
-3.909E-1	7.409E+0	1.611E+1
-3.909E-1	7.250E+0	1.615E+1
-3.909E-1	7.257E+0	1.605E+1
-3.876E-1	7.367E+0	1.605E+1
-3.909E-1	7.364E+0	1.620E+1
-3.941E-1	7.318E+0	1.603E+1
-3.925E-1	7.267E+0	1.606E+1
-3.876E-1	7.228E+0	1.627E+1
-3.909E-1	7.357E+0	1.606E+1
-3.925E-1	7.276E+0	1.603E+1
-3.892E-1	7.286E+0	1.625E+1
-3.876E-1	7.318E+0	1.608E+1
-3.925E-1	7.267E+0	1.609E+1
-3.973E-1	7.335E+0	1.615E+1
-3.876E-1	7.351E+0	1.621E+1
-3.892E-1	7.325E+0	1.610E+1
-3.876E-1	7.260E+0	1.624E+1
-3.925E-1	7.279E+0	1.613E+1
-3.876E-1	7.205E+0	1.602E+1
-3.860E-1	7.354E+0	1.621E+1
-3.909E-1	7.296E+0	1.591E+1
-3.925E-1	7.338E+0	1.610E+1
-3.892E-1	7.312E+0	1.620E+1
-3.892E-1	7.374E+0	1.607E+1
-3.909E-1	7.312E+0	1.617E+1
-3.941E-1	7.429E+0	1.607E+1
-3.925E-1	7.438E+0	1.599E+1
-3.876E-1	7.322E+0	1.602E+1
-3.909E-1	7.409E+0	1.601E+1
-3.941E-1	7.228E+0	1.618E+1
-3.909E-1	7.367E+0	1.606E+1
-3.876E-1	7.218E+0	1.596E+1
-3.909E-1	7.250E+0	1.603E+1
-3.925E-1	7.438E+0	1.619E+1
-3.892E-1	7.211E+0	1.623E+1
-3.892E-1	7.419E+0	1.620E+1
-3.925E-1	7.315E+0	1.616E+1
-3.925E-1	7.215E+0	1.606E+1
[truncated: 171,916 more rows]
