# Supplementary material for: Improved ANAP incorporation and VCF analysis reveal details of P2X7 current facilitation and a limited conformational interplay between ATP binding and the intracellular ballast domain
Source: eLife. 2023 Jan 4;12:e82479. doi: 10.7554/eLife.82479 (PMC9859053; doi:10.7554/eLife.82479)
Supplement: Table 2—source data 1. [file elife-82479-table2-data1.zip › Table-2_source-data-1/22k25-06.csv]

-3.617E-1	1.316E+1	3.259E+1
-3.649E-1	1.318E+1	3.270E+1
-3.665E-1	1.329E+1	3.238E+1
-3.698E-1	1.336E+1	3.259E+1
-3.617E-1	1.313E+1	3.253E+1
-3.633E-1	1.331E+1	3.245E+1
-3.682E-1	1.316E+1	3.264E+1
-3.698E-1	1.325E+1	3.257E+1
-3.617E-1	1.325E+1	3.247E+1
-3.633E-1	1.325E+1	3.285E+1
-3.682E-1	1.309E+1	3.285E+1
-3.682E-1	1.330E+1	3.246E+1
-3.633E-1	1.319E+1	3.273E+1
-3.633E-1	1.335E+1	3.249E+1
-3.665E-1	1.313E+1	3.243E+1
-3.698E-1	1.327E+1	3.252E+1
-3.617E-1	1.311E+1	3.246E+1
-3.633E-1	1.327E+1	3.256E+1
-3.665E-1	1.311E+1	3.259E+1
-3.682E-1	1.325E+1	3.256E+1
-3.665E-1	1.332E+1	3.251E+1
-3.633E-1	1.324E+1	3.236E+1
-3.665E-1	1.320E+1	3.265E+1
-3.682E-1	1.318E+1	3.245E+1
-3.633E-1	1.325E+1	3.239E+1
-3.633E-1	1.325E+1	3.247E+1
-3.714E-1	1.322E+1	3.246E+1
-3.649E-1	1.334E+1	3.258E+1
-3.633E-1	1.317E+1	3.260E+1
-3.617E-1	1.332E+1	3.259E+1
-3.665E-1	1.320E+1	3.243E+1
-3.665E-1	1.331E+1	3.253E+1
-3.665E-1	1.329E+1	3.263E+1
-3.600E-1	1.323E+1	3.263E+1
-3.665E-1	1.328E+1	3.255E+1
-3.649E-1	1.341E+1	3.281E+1
-3.633E-1	1.319E+1	3.246E+1
-3.665E-1	1.325E+1	3.248E+1
-3.665E-1	1.312E+1	3.274E+1
-3.698E-1	1.329E+1	3.258E+1
-3.617E-1	1.332E+1	3.256E+1
-3.649E-1	1.320E+1	3.240E+1
-3.649E-1	1.312E+1	3.261E+1
-3.698E-1	1.314E+1	3.252E+1
-3.649E-1	1.333E+1	3.240E+1
-3.633E-1	1.327E+1	3.267E+1
-3.698E-1	1.321E+1	3.251E+1
-3.665E-1	1.330E+1	3.253E+1
-3.617E-1	1.309E+1	3.274E+1
-3.633E-1	1.316E+1	3.244E+1
-3.665E-1	1.327E+1	3.235E+1
-3.665E-1	1.312E+1	3.251E+1
-3.633E-1	1.317E+1	3.285E+1
-3.633E-1	1.331E+1	3.253E+1
-3.698E-1	1.321E+1	3.261E+1
-3.665E-1	1.323E+1	3.270E+1
-3.633E-1	1.324E+1	3.251E+1
-3.633E-1	1.325E+1	3.237E+1
-3.665E-1	1.316E+1	3.264E+1
-3.682E-1	1.341E+1	3.242E+1
-3.649E-1	1.323E+1	3.258E+1
-3.649E-1	1.336E+1	3.259E+1
-3.649E-1	1.328E+1	3.258E+1
-3.682E-1	1.305E+1	3.249E+1
-3.633E-1	1.313E+1	3.255E+1
-3.633E-1	1.325E+1	3.250E+1
-3.698E-1	1.324E+1	3.252E+1
-3.665E-1	1.304E+1	3.248E+1
-3.633E-1	1.315E+1	3.254E+1
-3.665E-1	1.320E+1	3.254E+1
-3.665E-1	1.325E+1	3.244E+1
-3.682E-1	1.323E+1	3.246E+1
-3.649E-1	1.327E+1	3.234E+1
-3.633E-1	1.325E+1	3.273E+1
-3.698E-1	1.320E+1	3.254E+1
-3.665E-1	1.308E+1	3.263E+1
-3.633E-1	1.319E+1	3.248E+1
-3.600E-1	1.322E+1	3.267E+1
-3.682E-1	1.327E+1	3.273E+1
-3.682E-1	1.314E+1	3.260E+1
-3.633E-1	1.317E+1	3.242E+1
-3.633E-1	1.315E+1	3.241E+1
-3.698E-1	1.328E+1	3.260E+1
-3.682E-1	1.328E+1	3.246E+1
-3.665E-1	1.333E+1	3.254E+1
-3.617E-1	1.316E+1	3.258E+1
-3.665E-1	1.329E+1	3.263E+1
-3.682E-1	1.317E+1	3.235E+1
-3.633E-1	1.327E+1	3.260E+1
-3.649E-1	1.312E+1	3.258E+1
-3.665E-1	1.319E+1	3.268E+1
-3.714E-1	1.315E+1	3.270E+1
-3.649E-1	1.328E+1	3.260E+1
-3.649E-1	1.332E+1	3.263E+1
-3.665E-1	1.320E+1	3.244E+1
-3.698E-1	1.323E+1	3.265E+1
-3.649E-1	1.335E+1	3.256E+1
-3.649E-1	1.331E+1	3.259E+1
-3.682E-1	1.317E+1	3.251E+1
-3.682E-1	1.317E+1	3.242E+1
-3.617E-1	1.332E+1	3.251E+1
-3.617E-1	1.329E+1	3.258E+1
-3.682E-1	1.332E+1	3.244E+1
-3.682E-1	1.327E+1	3.249E+1
-3.633E-1	1.312E+1	3.257E+1
-3.617E-1	1.327E+1	3.264E+1
-3.698E-1	1.317E+1	3.242E+1
-3.682E-1	1.328E+1	3.250E+1
-3.600E-1	1.328E+1	3.248E+1
-3.617E-1	1.328E+1	3.263E+1
-3.682E-1	1.321E+1	3.264E+1
-3.714E-1	1.310E+1	3.237E+1
-3.633E-1	1.328E+1	3.258E+1
-3.633E-1	1.328E+1	3.264E+1
-3.698E-1	1.319E+1	3.248E+1
-3.682E-1	1.322E+1	3.260E+1
-3.649E-1	1.334E+1	3.241E+1
-3.649E-1	1.312E+1	3.261E+1
-3.665E-1	1.324E+1	3.272E+1
-3.665E-1	1.325E+1	3.255E+1
-3.633E-1	1.307E+1	3.247E+1
-3.633E-1	1.329E+1	3.251E+1
-3.665E-1	1.315E+1	3.274E+1
-3.665E-1	1.326E+1	3.247E+1
-3.665E-1	1.310E+1	3.263E+1
-3.600E-1	1.332E+1	3.250E+1
-3.682E-1	1.325E+1	3.271E+1
-3.682E-1	1.329E+1	3.263E+1
-3.665E-1	1.316E+1	3.263E+1
-3.633E-1	1.320E+1	3.277E+1
-3.682E-1	1.333E+1	3.272E+1
-3.682E-1	1.317E+1	3.252E+1
-3.633E-1	1.332E+1	3.268E+1
-3.633E-1	1.317E+1	3.239E+1
-3.682E-1	1.313E+1	3.271E+1
-3.682E-1	1.315E+1	3.243E+1
-3.633E-1	1.336E+1	3.275E+1
-3.649E-1	1.331E+1	3.259E+1
-3.665E-1	1.325E+1	3.243E+1
-3.714E-1	1.334E+1	3.255E+1
-3.617E-1	1.323E+1	3.273E+1
-3.617E-1	1.326E+1	3.232E+1
-3.682E-1	1.321E+1	3.264E+1
-3.682E-1	1.322E+1	3.257E+1
-3.633E-1	1.319E+1	3.257E+1
-3.617E-1	1.345E+1	3.246E+1
-3.682E-1	1.320E+1	3.257E+1
-3.714E-1	1.323E+1	3.259E+1
-3.617E-1	1.325E+1	3.255E+1
-3.617E-1	1.314E+1	3.274E+1
-3.682E-1	1.316E+1	3.272E+1
-3.682E-1	1.313E+1	3.240E+1
-3.633E-1	1.319E+1	3.258E+1
-3.649E-1	1.323E+1	3.249E+1
-3.665E-1	1.328E+1	3.246E+1
-3.665E-1	1.321E+1	3.265E+1
-3.617E-1	1.323E+1	3.255E+1
-3.617E-1	1.331E+1	3.248E+1
-3.698E-1	1.321E+1	3.251E+1
-3.665E-1	1.318E+1	3.270E+1
-3.649E-1	1.327E+1	3.271E+1
-3.617E-1	1.324E+1	3.268E+1
-3.714E-1	1.336E+1	3.247E+1
-3.682E-1	1.320E+1	3.268E+1
-3.617E-1	1.322E+1	3.256E+1
-3.665E-1	1.317E+1	3.266E+1
-3.665E-1	1.331E+1	3.258E+1
-3.682E-1	1.316E+1	3.252E+1
-3.649E-1	1.327E+1	3.268E+1
-3.617E-1	1.325E+1	3.251E+1
-3.649E-1	1.329E+1	3.252E+1
-3.714E-1	1.333E+1	3.263E+1
-3.649E-1	1.334E+1	3.238E+1
-3.584E-1	1.327E+1	3.242E+1
-3.682E-1	1.325E+1	3.264E+1
-3.698E-1	1.328E+1	3.254E+1
-3.633E-1	1.332E+1	3.251E+1
-3.633E-1	1.340E+1	3.242E+1
-3.698E-1	1.318E+1	3.258E+1
-3.682E-1	1.327E+1	3.281E+1
-3.633E-1	1.325E+1	3.273E+1
-3.617E-1	1.332E+1	3.270E+1
-3.665E-1	1.327E+1	3.263E+1
-3.682E-1	1.321E+1	3.268E+1
-3.633E-1	1.319E+1	3.250E+1
-3.649E-1	1.321E+1	3.254E+1
-3.682E-1	1.323E+1	3.236E+1
-3.665E-1	1.336E+1	3.263E+1
-3.617E-1	1.323E+1	3.251E+1
-3.617E-1	1.326E+1	3.256E+1
-3.649E-1	1.321E+1	3.251E+1
-3.698E-1	1.332E+1	3.259E+1
-3.649E-1	1.327E+1	3.254E+1
-3.649E-1	1.318E+1	3.281E+1
-3.682E-1	1.326E+1	3.240E+1
-3.698E-1	1.331E+1	3.274E+1
-3.617E-1	1.320E+1	3.241E+1
-3.665E-1	1.323E+1	3.258E+1
-3.665E-1	1.316E+1	3.249E+1
-3.665E-1	1.325E+1	3.286E+1
-3.617E-1	1.320E+1	3.264E+1
-3.698E-1	1.316E+1	3.253E+1
-3.682E-1	1.318E+1	3.247E+1
-3.665E-1	1.334E+1	3.260E+1
-3.633E-1	1.325E+1	3.245E+1
-3.633E-1	1.321E+1	3.249E+1
-3.698E-1	1.323E+1	3.272E+1
-3.698E-1	1.316E+1	3.270E+1
-3.633E-1	1.329E+1	3.248E+1
-3.633E-1	1.315E+1	3.266E+1
-3.665E-1	1.319E+1	3.240E+1
-3.665E-1	1.322E+1	3.259E+1
-3.617E-1	1.329E+1	3.249E+1
-3.633E-1	1.328E+1	3.268E+1
-3.714E-1	1.323E+1	3.232E+1
-3.682E-1	1.318E+1	3.258E+1
-3.633E-1	1.317E+1	3.265E+1
-3.584E-1	1.321E+1	3.249E+1
-3.682E-1	1.322E+1	3.249E+1
-3.682E-1	1.323E+1	3.211E+1
-3.633E-1	1.322E+1	3.262E+1
-3.633E-1	1.323E+1	3.256E+1
-3.682E-1	1.311E+1	3.257E+1
-3.665E-1	1.319E+1	3.263E+1
-3.633E-1	1.333E+1	3.250E+1
-3.617E-1	1.319E+1	3.273E+1
-3.665E-1	1.325E+1	3.232E+1
-3.649E-1	1.330E+1	3.250E+1
-3.617E-1	1.334E+1	3.257E+1
-3.633E-1	1.323E+1	3.260E+1
-3.698E-1	1.331E+1	3.249E+1
-3.665E-1	1.317E+1	3.264E+1
-3.682E-1	1.327E+1	3.249E+1
-3.617E-1	1.325E+1	3.257E+1
-3.665E-1	1.323E+1	3.236E+1
-3.714E-1	1.336E+1	3.251E+1
-3.649E-1	1.324E+1	3.246E+1
-3.649E-1	1.336E+1	3.238E+1
-3.682E-1	1.337E+1	3.239E+1
-3.682E-1	1.331E+1	3.255E+1
-3.633E-1	1.320E+1	3.252E+1
-3.617E-1	1.332E+1	3.277E+1
-3.665E-1	1.332E+1	3.265E+1
-3.698E-1	1.333E+1	3.267E+1
-3.633E-1	1.327E+1	3.252E+1
-3.584E-1	1.311E+1	3.269E+1
-3.698E-1	1.334E+1	3.242E+1
-3.665E-1	1.315E+1	3.236E+1
-3.633E-1	1.325E+1	3.248E+1
-3.617E-1	1.321E+1	3.243E+1
-3.665E-1	1.319E+1	3.242E+1
-3.665E-1	1.327E+1	3.256E+1
-3.633E-1	1.335E+1	3.262E+1
-3.617E-1	1.327E+1	3.248E+1
-3.665E-1	1.336E+1	3.246E+1
-3.665E-1	1.329E+1	3.254E+1
-3.649E-1	1.315E+1	3.235E+1
-3.633E-1	1.334E+1	3.256E+1
-3.665E-1	1.329E+1	3.244E+1
-3.665E-1	1.330E+1	3.256E+1
-3.633E-1	1.320E+1	3.262E+1
-3.649E-1	1.304E+1	3.251E+1
-3.682E-1	1.333E+1	3.240E+1
-3.698E-1	1.335E+1	3.241E+1
-3.633E-1	1.313E+1	3.260E+1
-3.633E-1	1.336E+1	3.241E+1
-3.682E-1	1.331E+1	3.260E+1
-3.698E-1	1.332E+1	3.261E+1
-3.617E-1	1.328E+1	3.245E+1
-3.633E-1	1.321E+1	3.235E+1
-3.682E-1	1.326E+1	3.255E+1
-3.682E-1	1.328E+1	3.240E+1
-3.600E-1	1.327E+1	3.265E+1
-3.633E-1	1.323E+1	3.270E+1
-3.665E-1	1.330E+1	3.241E+1
-3.665E-1	1.323E+1	3.243E+1
-3.633E-1	1.327E+1	3.263E+1
-3.633E-1	1.334E+1	3.253E+1
-3.682E-1	1.323E+1	3.259E+1
-3.682E-1	1.319E+1	3.261E+1
-3.633E-1	1.324E+1	3.249E+1
-3.617E-1	1.311E+1	3.239E+1
-3.698E-1	1.321E+1	3.241E+1
-3.682E-1	1.328E+1	3.244E+1
-3.649E-1	1.327E+1	3.253E+1
-3.633E-1	1.318E+1	3.275E+1
-3.682E-1	1.325E+1	3.257E+1
-3.682E-1	1.324E+1	3.251E+1
-3.649E-1	1.329E+1	3.245E+1
-3.649E-1	1.318E+1	3.253E+1
-3.649E-1	1.330E+1	3.248E+1
-3.682E-1	1.328E+1	3.273E+1
-3.649E-1	1.320E+1	3.245E+1
-3.633E-1	1.329E+1	3.262E+1
-3.698E-1	1.313E+1	3.238E+1
-3.714E-1	1.325E+1	3.233E+1
-3.633E-1	1.312E+1	3.246E+1
-3.617E-1	1.322E+1	3.237E+1
-3.682E-1	1.327E+1	3.237E+1
-3.714E-1	1.336E+1	3.263E+1
-3.649E-1	1.329E+1	3.256E+1
-3.665E-1	1.329E+1	3.261E+1
-3.665E-1	1.322E+1	3.245E+1
-3.665E-1	1.321E+1	3.249E+1
-3.633E-1	1.325E+1	3.242E+1
-3.617E-1	1.323E+1	3.262E+1
-3.698E-1	1.323E+1	3.237E+1
-3.698E-1	1.319E+1	3.245E+1
-3.617E-1	1.330E+1	3.256E+1
-3.633E-1	1.322E+1	3.267E+1
-3.665E-1	1.331E+1	3.258E+1
-3.682E-1	1.330E+1	3.269E+1
-3.633E-1	1.319E+1	3.251E+1
-3.633E-1	1.317E+1	3.256E+1
-3.698E-1	1.322E+1	3.261E+1
-3.665E-1	1.323E+1	3.253E+1
-3.633E-1	1.314E+1	3.244E+1
-3.633E-1	1.318E+1	3.239E+1
-3.698E-1	1.326E+1	3.245E+1
-3.649E-1	1.325E+1	3.251E+1
-3.633E-1	1.318E+1	3.267E+1
-3.633E-1	1.315E+1	3.245E+1
-3.714E-1	1.334E+1	3.258E+1
-3.682E-1	1.341E+1	3.271E+1
-3.633E-1	1.326E+1	3.244E+1
-3.665E-1	1.334E+1	3.263E+1
-3.665E-1	1.321E+1	3.271E+1
-3.714E-1	1.321E+1	3.244E+1
-3.633E-1	1.327E+1	3.266E+1
-3.665E-1	1.323E+1	3.220E+1
-3.682E-1	1.330E+1	3.244E+1
-3.665E-1	1.321E+1	3.248E+1
-3.617E-1	1.327E+1	3.276E+1
-3.600E-1	1.323E+1	3.258E+1
-3.682E-1	1.325E+1	3.261E+1
-3.682E-1	1.308E+1	3.233E+1
-3.600E-1	1.329E+1	3.267E+1
-3.633E-1	1.319E+1	3.264E+1
-3.698E-1	1.341E+1	3.261E+1
-3.698E-1	1.326E+1	3.223E+1
-3.600E-1	1.336E+1	3.251E+1
-3.633E-1	1.329E+1	3.247E+1
-3.682E-1	1.316E+1	3.224E+1
-3.682E-1	1.329E+1	3.249E+1
-3.649E-1	1.325E+1	3.265E+1
-3.633E-1	1.324E+1	3.253E+1
-3.698E-1	1.330E+1	3.266E+1
-3.698E-1	1.315E+1	3.251E+1
-3.633E-1	1.316E+1	3.248E+1
-3.633E-1	1.330E+1	3.233E+1
-3.649E-1	1.326E+1	3.242E+1
-3.730E-1	1.325E+1	3.247E+1
-3.665E-1	1.321E+1	3.255E+1
-3.649E-1	1.328E+1	3.239E+1
-3.665E-1	1.310E+1	3.241E+1
-3.698E-1	1.327E+1	3.233E+1
-3.649E-1	1.319E+1	3.267E+1
-3.633E-1	1.328E+1	3.239E+1
-3.682E-1	1.322E+1	3.216E+1
-3.682E-1	1.326E+1	3.239E+1
-3.649E-1	1.327E+1	3.271E+1
-3.649E-1	1.325E+1	3.230E+1
-3.665E-1	1.312E+1	3.249E+1
-3.682E-1	1.315E+1	3.277E+1
-3.617E-1	1.325E+1	3.261E+1
-3.633E-1	1.329E+1	3.244E+1
-3.665E-1	1.331E+1	3.243E+1
-3.698E-1	1.328E+1	3.276E+1
-3.584E-1	1.331E+1	3.253E+1
-3.633E-1	1.322E+1	3.272E+1
-3.698E-1	1.327E+1	3.246E+1
-3.682E-1	1.315E+1	3.262E+1
-3.633E-1	1.314E+1	3.239E+1
-3.617E-1	1.323E+1	3.259E+1
-3.682E-1	1.328E+1	3.249E+1
-3.698E-1	1.330E+1	3.269E+1
-3.649E-1	1.320E+1	3.246E+1
-3.633E-1	1.334E+1	3.235E+1
-3.665E-1	1.325E+1	3.264E+1
-3.682E-1	1.326E+1	3.263E+1
-3.617E-1	1.322E+1	3.249E+1
-3.617E-1	1.327E+1	3.234E+1
-3.682E-1	1.316E+1	3.249E+1
-3.698E-1	1.325E+1	3.257E+1
-3.633E-1	1.338E+1	3.256E+1
-3.617E-1	1.325E+1	3.261E+1
-3.682E-1	1.327E+1	3.261E+1
-3.682E-1	1.322E+1	3.256E+1
-3.600E-1	1.322E+1	3.241E+1
-3.633E-1	1.325E+1	3.255E+1
-3.665E-1	1.321E+1	3.243E+1
-3.665E-1	1.322E+1	3.257E+1
-3.633E-1	1.322E+1	3.250E+1
-3.633E-1	1.331E+1	3.265E+1
-3.665E-1	1.338E+1	3.269E+1
-3.665E-1	1.307E+1	3.269E+1
-3.633E-1	1.318E+1	3.246E+1
-3.617E-1	1.332E+1	3.257E+1
-3.682E-1	1.318E+1	3.263E+1
-3.682E-1	1.337E+1	3.244E+1
-3.649E-1	1.325E+1	3.263E+1
-3.600E-1	1.325E+1	3.267E+1
-3.682E-1	1.319E+1	3.274E+1
-3.698E-1	1.334E+1	3.242E+1
-3.617E-1	1.322E+1	3.259E+1
-3.633E-1	1.299E+1	3.261E+1
-3.665E-1	1.325E+1	3.238E+1
-3.665E-1	1.333E+1	3.282E+1
-3.665E-1	1.322E+1	3.266E+1
-3.633E-1	1.335E+1	3.259E+1
-3.682E-1	1.330E+1	3.241E+1
-3.682E-1	1.328E+1	3.242E+1
-3.633E-1	1.316E+1	3.248E+1
-3.584E-1	1.328E+1	3.261E+1
-3.698E-1	1.320E+1	3.246E+1
-3.665E-1	1.319E+1	3.255E+1
-3.633E-1	1.328E+1	3.255E+1
-3.617E-1	1.322E+1	3.248E+1
-3.698E-1	1.317E+1	3.277E+1
-3.698E-1	1.315E+1	3.246E+1
-3.649E-1	1.319E+1	3.256E+1
-3.633E-1	1.320E+1	3.263E+1
-3.682E-1	1.330E+1	3.266E+1
-3.665E-1	1.321E+1	3.244E+1
-3.617E-1	1.323E+1	3.265E+1
-3.617E-1	1.319E+1	3.266E+1
-3.682E-1	1.316E+1	3.246E+1
-3.682E-1	1.330E+1	3.262E+1
-3.633E-1	1.313E+1	3.262E+1
-3.617E-1	1.337E+1	3.252E+1
-3.682E-1	1.329E+1	3.252E+1
-3.682E-1	1.334E+1	3.270E+1
-3.633E-1	1.335E+1	3.254E+1
-3.617E-1	1.330E+1	3.234E+1
-3.698E-1	1.336E+1	3.248E+1
-3.665E-1	1.324E+1	3.252E+1
-3.649E-1	1.327E+1	3.243E+1
-3.649E-1	1.311E+1	3.278E+1
-3.682E-1	1.330E+1	3.260E+1
-3.649E-1	1.313E+1	3.242E+1
-3.633E-1	1.322E+1	3.245E+1
-3.617E-1	1.318E+1	3.240E+1
-3.665E-1	1.322E+1	3.263E+1
-3.649E-1	1.315E+1	3.259E+1
-3.600E-1	1.328E+1	3.260E+1
-3.633E-1	1.323E+1	3.239E+1
-3.682E-1	1.333E+1	3.256E+1
-3.682E-1	1.316E+1	3.259E+1
-3.649E-1	1.331E+1	3.269E+1
-3.649E-1	1.318E+1	3.255E+1
-3.682E-1	1.326E+1	3.280E+1
-3.649E-1	1.320E+1	3.233E+1
-3.633E-1	1.330E+1	3.258E+1
-3.617E-1	1.320E+1	3.257E+1
-3.682E-1	1.321E+1	3.257E+1
-3.682E-1	1.321E+1	3.266E+1
-3.584E-1	1.323E+1	3.249E+1
-3.617E-1	1.328E+1	3.244E+1
-3.665E-1	1.325E+1	3.257E+1
-3.682E-1	1.318E+1	3.254E+1
-3.633E-1	1.322E+1	3.247E+1
-3.617E-1	1.320E+1	3.262E+1
-3.682E-1	1.336E+1	3.259E+1
-3.682E-1	1.323E+1	3.251E+1
-3.617E-1	1.326E+1	3.258E+1
-3.633E-1	1.316E+1	3.265E+1
-3.682E-1	1.321E+1	3.251E+1
-3.682E-1	1.329E+1	3.237E+1
-3.617E-1	1.321E+1	3.257E+1
-3.617E-1	1.320E+1	3.263E+1
-3.682E-1	1.325E+1	3.241E+1
-3.682E-1	1.324E+1	3.250E+1
-3.649E-1	1.331E+1	3.277E+1
-3.633E-1	1.321E+1	3.245E+1
-3.698E-1	1.330E+1	3.251E+1
-3.682E-1	1.324E+1	3.239E+1
-3.617E-1	1.335E+1	3.268E+1
-3.633E-1	1.329E+1	3.262E+1
-3.698E-1	1.336E+1	3.226E+1
-3.682E-1	1.322E+1	3.258E+1
-3.633E-1	1.332E+1	3.241E+1
-3.617E-1	1.327E+1	3.246E+1
-3.682E-1	1.323E+1	3.260E+1
-3.698E-1	1.321E+1	3.267E+1
-3.633E-1	1.317E+1	3.254E+1
-3.633E-1	1.316E+1	3.262E+1
-3.698E-1	1.323E+1	3.255E+1
-3.665E-1	1.321E+1	3.263E+1
-3.617E-1	1.322E+1	3.274E+1
-3.633E-1	1.315E+1	3.276E+1
-3.698E-1	1.326E+1	3.265E+1
-3.665E-1	1.331E+1	3.257E+1
-3.617E-1	1.327E+1	3.267E+1
-3.633E-1	1.321E+1	3.241E+1
-3.682E-1	1.321E+1	3.227E+1
-3.665E-1	1.313E+1	3.259E+1
-3.633E-1	1.319E+1	3.247E+1
-3.665E-1	1.319E+1	3.263E+1
-3.665E-1	1.336E+1	3.263E+1
-3.665E-1	1.340E+1	3.243E+1
-3.649E-1	1.315E+1	3.246E+1
-3.665E-1	1.334E+1	3.267E+1
-3.698E-1	1.325E+1	3.251E+1
-3.682E-1	1.321E+1	3.252E+1
-3.649E-1	1.339E+1	3.250E+1
-3.617E-1	1.337E+1	3.235E+1
-3.682E-1	1.324E+1	3.244E+1
-3.649E-1	1.324E+1	3.256E+1
-3.649E-1	1.323E+1	3.241E+1
-3.633E-1	1.331E+1	3.242E+1
-3.665E-1	1.319E+1	3.243E+1
-3.665E-1	1.336E+1	3.256E+1
-3.633E-1	1.328E+1	3.238E+1
-3.633E-1	1.329E+1	3.264E+1
-3.665E-1	1.323E+1	3.246E+1
-3.633E-1	1.327E+1	3.260E+1
-3.665E-1	1.335E+1	3.248E+1
-3.633E-1	1.309E+1	3.254E+1
-3.698E-1	1.330E+1	3.248E+1
-3.682E-1	1.336E+1	3.254E+1
-3.617E-1	1.329E+1	3.253E+1
-3.600E-1	1.325E+1	3.246E+1
-3.698E-1	1.323E+1	3.256E+1
-3.714E-1	1.326E+1	3.263E+1
-3.633E-1	1.319E+1	3.252E+1
-3.617E-1	1.320E+1	3.263E+1
-3.698E-1	1.330E+1	3.241E+1
-3.714E-1	1.328E+1	3.240E+1
-3.633E-1	1.328E+1	3.240E+1
-3.633E-1	1.319E+1	3.238E+1
-3.665E-1	1.320E+1	3.256E+1
-3.649E-1	1.337E+1	3.265E+1
-3.633E-1	1.322E+1	3.241E+1
-3.617E-1	1.328E+1	3.281E+1
-3.698E-1	1.315E+1	3.254E+1
-3.665E-1	1.325E+1	3.253E+1
-3.633E-1	1.327E+1	3.240E+1
-3.633E-1	1.320E+1	3.285E+1
-3.649E-1	1.312E+1	3.251E+1
-3.665E-1	1.312E+1	3.272E+1
-3.617E-1	1.324E+1	3.241E+1
-3.649E-1	1.316E+1	3.255E+1
-3.682E-1	1.313E+1	3.248E+1
-3.682E-1	1.328E+1	3.250E+1
-3.633E-1	1.319E+1	3.247E+1
-3.649E-1	1.330E+1	3.274E+1
-3.682E-1	1.323E+1	3.238E+1
-3.665E-1	1.339E+1	3.255E+1
-3.617E-1	1.320E+1	3.249E+1
-3.649E-1	1.314E+1	3.255E+1
-3.682E-1	1.328E+1	3.243E+1
-3.698E-1	1.323E+1	3.260E+1
-3.617E-1	1.319E+1	3.238E+1
-3.633E-1	1.337E+1	3.243E+1
-3.665E-1	1.328E+1	3.251E+1
-3.682E-1	1.307E+1	3.260E+1
-3.633E-1	1.313E+1	3.244E+1
-3.633E-1	1.319E+1	3.241E+1
-3.649E-1	1.320E+1	3.250E+1
-3.665E-1	1.317E+1	3.249E+1
-3.600E-1	1.330E+1	3.274E+1
-3.633E-1	1.306E+1	3.259E+1
-3.682E-1	1.326E+1	3.258E+1
-3.665E-1	1.319E+1	3.258E+1
-3.617E-1	1.324E+1	3.241E+1
-3.649E-1	1.318E+1	3.258E+1
-3.682E-1	1.320E+1	3.258E+1
-3.682E-1	1.320E+1	3.266E+1
-3.649E-1	1.325E+1	3.246E+1
-3.617E-1	1.321E+1	3.252E+1
-3.665E-1	1.318E+1	3.250E+1
-3.682E-1	1.318E+1	3.247E+1
-3.600E-1	1.309E+1	3.257E+1
-3.649E-1	1.313E+1	3.259E+1
-3.682E-1	1.323E+1	3.262E+1
-3.698E-1	1.333E+1	3.227E+1
-3.649E-1	1.330E+1	3.248E+1
-3.600E-1	1.316E+1	3.242E+1
-3.665E-1	1.307E+1	3.250E+1
-3.698E-1	1.326E+1	3.259E+1
-3.617E-1	1.312E+1	3.278E+1
-3.617E-1	1.328E+1	3.260E+1
-3.665E-1	1.329E+1	3.252E+1
-3.698E-1	1.321E+1	3.236E+1
-3.617E-1	1.319E+1	3.247E+1
-3.649E-1	1.328E+1	3.259E+1
-3.649E-1	1.325E+1	3.264E+1
-3.649E-1	1.310E+1	3.248E+1
-3.617E-1	1.330E+1	3.237E+1
-3.633E-1	1.330E+1	3.255E+1
-3.698E-1	1.313E+1	3.248E+1
-3.665E-1	1.308E+1	3.270E+1
-3.617E-1	1.315E+1	3.254E+1
-3.633E-1	1.325E+1	3.272E+1
-3.682E-1	1.320E+1	3.263E+1
-3.649E-1	1.324E+1	3.253E+1
-3.600E-1	1.336E+1	3.258E+1
-3.633E-1	1.325E+1	3.274E+1
-3.682E-1	1.311E+1	3.253E+1
-3.665E-1	1.337E+1	3.251E+1
-3.617E-1	1.324E+1	3.277E+1
-3.617E-1	1.319E+1	3.255E+1
-3.682E-1	1.318E+1	3.253E+1
-3.682E-1	1.332E+1	3.257E+1
-3.649E-1	1.340E+1	3.257E+1
-3.649E-1	1.320E+1	3.253E+1
-3.682E-1	1.320E+1	3.245E+1
-3.682E-1	1.319E+1	3.273E+1
-3.617E-1	1.325E+1	3.255E+1
-3.649E-1	1.325E+1	3.264E+1
-3.682E-1	1.321E+1	3.257E+1
-3.698E-1	1.312E+1	3.255E+1
-3.649E-1	1.327E+1	3.258E+1
-3.617E-1	1.336E+1	3.241E+1
-3.682E-1	1.314E+1	3.239E+1
-3.682E-1	1.325E+1	3.243E+1
-3.633E-1	1.314E+1	3.243E+1
-3.633E-1	1.316E+1	3.248E+1
-3.698E-1	1.325E+1	3.251E+1
-3.682E-1	1.323E+1	3.245E+1
-3.633E-1	1.323E+1	3.239E+1
-3.649E-1	1.315E+1	3.260E+1
-3.665E-1	1.315E+1	3.255E+1
-3.633E-1	1.331E+1	3.255E+1
-3.617E-1	1.326E+1	3.262E+1
-3.617E-1	1.322E+1	3.249E+1
-3.682E-1	1.311E+1	3.237E+1
-3.665E-1	1.327E+1	3.247E+1
-3.617E-1	1.322E+1	3.246E+1
-3.633E-1	1.331E+1	3.251E+1
-3.698E-1	1.315E+1	3.247E+1
-3.649E-1	1.316E+1	3.274E+1
-3.617E-1	1.321E+1	3.243E+1
-3.600E-1	1.323E+1	3.244E+1
-3.665E-1	1.316E+1	3.247E+1
-3.665E-1	1.314E+1	3.254E+1
-3.649E-1	1.326E+1	3.230E+1
-3.617E-1	1.312E+1	3.264E+1
-3.682E-1	1.332E+1	3.245E+1
-3.665E-1	1.324E+1	3.247E+1
-3.617E-1	1.327E+1	3.247E+1
-3.617E-1	1.317E+1	3.243E+1
-3.698E-1	1.322E+1	3.254E+1
-3.682E-1	1.321E+1	3.243E+1
-3.617E-1	1.326E+1	3.282E+1
-3.633E-1	1.313E+1	3.239E+1
-3.665E-1	1.326E+1	3.249E+1
-3.682E-1	1.321E+1	3.254E+1
-3.649E-1	1.337E+1	3.252E+1
-3.633E-1	1.316E+1	3.263E+1
-3.665E-1	1.319E+1	3.249E+1
-3.665E-1	1.322E+1	3.244E+1
-3.649E-1	1.321E+1	3.247E+1
-3.633E-1	1.324E+1	3.252E+1
-3.682E-1	1.315E+1	3.235E+1
-3.682E-1	1.321E+1	3.240E+1
-3.633E-1	1.324E+1	3.229E+1
-3.617E-1	1.325E+1	3.242E+1
-3.665E-1	1.311E+1	3.271E+1
-3.682E-1	1.306E+1	3.257E+1
-3.633E-1	1.321E+1	3.249E+1
-3.617E-1	1.308E+1	3.255E+1
-3.682E-1	1.327E+1	3.250E+1
-3.665E-1	1.313E+1	3.231E+1
-3.633E-1	1.312E+1	3.250E+1
-3.617E-1	1.328E+1	3.244E+1
-3.665E-1	1.308E+1	3.231E+1
-3.665E-1	1.321E+1	3.263E+1
-3.633E-1	1.326E+1	3.225E+1
-3.633E-1	1.311E+1	3.250E+1
-3.698E-1	1.321E+1	3.247E+1
-3.682E-1	1.315E+1	3.260E+1
-3.617E-1	1.327E+1	3.262E+1
-3.633E-1	1.311E+1	3.257E+1
-3.649E-1	1.313E+1	3.247E+1
-3.665E-1	1.328E+1	3.268E+1
-3.649E-1	1.312E+1	3.254E+1
-3.633E-1	1.326E+1	3.260E+1
-3.698E-1	1.331E+1	3.247E+1
-3.649E-1	1.340E+1	3.242E+1
-3.649E-1	1.319E+1	3.270E+1
-3.633E-1	1.324E+1	3.258E+1
-3.665E-1	1.322E+1	3.253E+1
-3.665E-1	1.335E+1	3.268E+1
-3.633E-1	1.335E+1	3.240E+1
-3.633E-1	1.320E+1	3.255E+1
-3.698E-1	1.312E+1	3.235E+1
-3.665E-1	1.329E+1	3.234E+1
-3.617E-1	1.319E+1	3.257E+1
-3.633E-1	1.314E+1	3.240E+1
-3.665E-1	1.320E+1	3.247E+1
-3.665E-1	1.333E+1	3.241E+1
-3.649E-1	1.327E+1	3.245E+1
-3.633E-1	1.332E+1	3.252E+1
-3.682E-1	1.324E+1	3.236E+1
-3.665E-1	1.318E+1	3.240E+1
-3.617E-1	1.325E+1	3.261E+1
-3.633E-1	1.320E+1	3.253E+1
-3.665E-1	1.319E+1	3.244E+1
-3.682E-1	1.323E+1	3.269E+1
-3.600E-1	1.325E+1	3.221E+1
-3.617E-1	1.328E+1	3.251E+1
-3.682E-1	1.324E+1	3.277E+1
-3.665E-1	1.326E+1	3.255E+1
-3.633E-1	1.315E+1	3.262E+1
-3.649E-1	1.321E+1	3.246E+1
-3.665E-1	1.321E+1	3.229E+1
-3.633E-1	1.322E+1	3.243E+1
-3.665E-1	1.329E+1	3.260E+1
-3.600E-1	1.325E+1	3.255E+1
-3.665E-1	1.318E+1	3.235E+1
-3.665E-1	1.315E+1	3.256E+1
-3.617E-1	1.325E+1	3.260E+1
-3.649E-1	1.323E+1	3.228E+1
-3.665E-1	1.331E+1	3.259E+1
-3.665E-1	1.321E+1	3.249E+1
-3.617E-1	1.325E+1	3.247E+1
-3.649E-1	1.317E+1	3.243E+1
-3.682E-1	1.324E+1	3.252E+1
-3.698E-1	1.310E+1	3.243E+1
-3.633E-1	1.341E+1	3.243E+1
-3.617E-1	1.332E+1	3.269E+1
-3.698E-1	1.309E+1	3.242E+1
-3.665E-1	1.322E+1	3.269E+1
-3.617E-1	1.322E+1	3.272E+1
-3.633E-1	1.331E+1	3.274E+1
-3.649E-1	1.322E+1	3.271E+1
-3.682E-1	1.328E+1	3.246E+1
-3.617E-1	1.326E+1	3.243E+1
-3.665E-1	1.325E+1	3.236E+1
-3.682E-1	1.320E+1	3.256E+1
-3.665E-1	1.330E+1	3.251E+1
-3.633E-1	1.324E+1	3.257E+1
-3.600E-1	1.320E+1	3.259E+1
-3.698E-1	1.332E+1	3.248E+1
-3.682E-1	1.325E+1	3.263E+1
-3.617E-1	1.323E+1	3.255E+1
-3.617E-1	1.306E+1	3.262E+1
-3.649E-1	1.322E+1	3.264E+1
-3.665E-1	1.324E+1	3.262E+1
-3.617E-1	1.325E+1	3.243E+1
-3.649E-1	1.320E+1	3.247E+1
-3.682E-1	1.329E+1	3.278E+1
-3.682E-1	1.321E+1	3.266E+1
-3.633E-1	1.305E+1	3.260E+1
-3.600E-1	1.334E+1	3.252E+1
-3.682E-1	1.330E+1	3.256E+1
-3.682E-1	1.316E+1	3.247E+1
-3.617E-1	1.306E+1	3.248E+1
-3.633E-1	1.311E+1	3.249E+1
-3.698E-1	1.327E+1	3.261E+1
-3.665E-1	1.313E+1	3.240E+1
-3.649E-1	1.304E+1	3.260E+1
-3.633E-1	1.332E+1	3.227E+1
-3.682E-1	1.320E+1	3.267E+1
-3.665E-1	1.316E+1	3.254E+1
-3.617E-1	1.321E+1	3.272E+1
-3.617E-1	1.324E+1	3.246E+1
-3.665E-1	1.318E+1	3.262E+1
-3.665E-1	1.324E+1	3.250E+1
-3.600E-1	1.334E+1	3.247E+1
-3.633E-1	1.316E+1	3.270E+1
-3.698E-1	1.320E+1	3.249E+1
-3.649E-1	1.332E+1	3.237E+1
-3.633E-1	1.324E+1	3.275E+1
-3.665E-1	1.321E+1	3.241E+1
-3.682E-1	1.324E+1	3.265E+1
-3.682E-1	1.322E+1	3.260E+1
-3.617E-1	1.326E+1	3.248E+1
-3.600E-1	1.323E+1	3.268E+1
-3.649E-1	1.320E+1	3.230E+1
-3.665E-1	1.326E+1	3.246E+1
-3.600E-1	1.328E+1	3.256E+1
-3.633E-1	1.317E+1	3.246E+1
-3.682E-1	1.322E+1	3.237E+1
-3.665E-1	1.325E+1	3.235E+1
-3.633E-1	1.332E+1	3.245E+1
-3.617E-1	1.316E+1	3.252E+1
-3.665E-1	1.325E+1	3.261E+1
-3.665E-1	1.318E+1	3.256E+1
-3.649E-1	1.320E+1	3.239E+1
-3.600E-1	1.318E+1	3.241E+1
-3.665E-1	1.320E+1	3.242E+1
-3.682E-1	1.326E+1	3.251E+1
-3.617E-1	1.310E+1	3.260E+1
-3.617E-1	1.306E+1	3.263E+1
-3.714E-1	1.309E+1	3.257E+1
-3.682E-1	1.322E+1	3.248E+1
-3.633E-1	1.329E+1	3.257E+1
-3.649E-1	1.322E+1	3.255E+1
-3.682E-1	1.324E+1	3.243E+1
-3.665E-1	1.315E+1	3.241E+1
-3.617E-1	1.320E+1	3.269E+1
-3.633E-1	1.328E+1	3.231E+1
-3.682E-1	1.323E+1	3.257E+1
-3.665E-1	1.328E+1	3.243E+1
-3.617E-1	1.327E+1	3.257E+1
-3.617E-1	1.316E+1	3.263E+1
-3.682E-1	1.327E+1	3.255E+1
-3.665E-1	1.340E+1	3.238E+1
-3.633E-1	1.335E+1	3.264E+1
-3.617E-1	1.311E+1	3.256E+1
-3.698E-1	1.327E+1	3.248E+1
-3.665E-1	1.319E+1	3.250E+1
-3.633E-1	1.330E+1	3.260E+1
-3.617E-1	1.322E+1	3.268E+1
-3.682E-1	1.324E+1	3.263E+1
-3.649E-1	1.320E+1	3.239E+1
-3.633E-1	1.313E+1	3.276E+1
-3.633E-1	1.336E+1	3.266E+1
-3.682E-1	1.331E+1	3.276E+1
-3.649E-1	1.320E+1	3.257E+1
-3.617E-1	1.329E+1	3.228E+1
-3.649E-1	1.325E+1	3.252E+1
-3.665E-1	1.313E+1	3.258E+1
-3.649E-1	1.326E+1	3.250E+1
-3.617E-1	1.320E+1	3.246E+1
-3.617E-1	1.322E+1	3.247E+1
-3.698E-1	1.327E+1	3.254E+1
-3.698E-1	1.312E+1	3.251E+1
-3.633E-1	1.330E+1	3.236E+1
-3.617E-1	1.308E+1	3.244E+1
-3.714E-1	1.329E+1	3.232E+1
-3.665E-1	1.323E+1	3.245E+1
-3.633E-1	1.337E+1	3.237E+1
-3.633E-1	1.324E+1	3.254E+1
-3.682E-1	1.313E+1	3.251E+1
-3.682E-1	1.335E+1	3.238E+1
-3.600E-1	1.319E+1	3.253E+1
-3.633E-1	1.329E+1	3.252E+1
-3.682E-1	1.319E+1	3.245E+1
-3.649E-1	1.324E+1	3.241E+1
-3.649E-1	1.321E+1	3.245E+1
-3.649E-1	1.317E+1	3.253E+1
-3.665E-1	1.319E+1	3.245E+1
-3.665E-1	1.323E+1	3.248E+1
-3.600E-1	1.324E+1	3.248E+1
-3.633E-1	1.313E+1	3.261E+1
-3.665E-1	1.321E+1	3.259E+1
-3.665E-1	1.330E+1	3.255E+1
-3.649E-1	1.323E+1	3.240E+1
-3.617E-1	1.325E+1	3.254E+1
-3.665E-1	1.323E+1	3.242E+1
-3.649E-1	1.327E+1	3.261E+1
-3.649E-1	1.330E+1	3.248E+1
-3.617E-1	1.340E+1	3.270E+1
-3.665E-1	1.329E+1	3.245E+1
-3.665E-1	1.313E+1	3.252E+1
-3.617E-1	1.327E+1	3.245E+1
-3.633E-1	1.313E+1	3.254E+1
-3.633E-1	1.331E+1	3.262E+1
-3.649E-1	1.319E+1	3.254E+1
-3.600E-1	1.339E+1	3.252E+1
-3.584E-1	1.320E+1	3.260E+1
-3.682E-1	1.324E+1	3.252E+1
-3.665E-1	1.326E+1	3.267E+1
-3.600E-1	1.336E+1	3.236E+1
-3.617E-1	1.329E+1	3.216E+1
-3.682E-1	1.325E+1	3.245E+1
-3.698E-1	1.331E+1	3.256E+1
-3.600E-1	1.318E+1	3.251E+1
-3.633E-1	1.311E+1	3.252E+1
-3.649E-1	1.319E+1	3.240E+1
-3.682E-1	1.322E+1	3.233E+1
-3.617E-1	1.322E+1	3.258E+1
-3.633E-1	1.319E+1	3.231E+1
-3.698E-1	1.314E+1	3.265E+1
-3.698E-1	1.327E+1	3.253E+1
-3.633E-1	1.317E+1	3.274E+1
-3.649E-1	1.338E+1	3.245E+1
-3.649E-1	1.316E+1	3.259E+1
-3.649E-1	1.325E+1	3.259E+1
-3.633E-1	1.326E+1	3.258E+1
-3.600E-1	1.322E+1	3.237E+1
-3.649E-1	1.327E+1	3.230E+1
-3.682E-1	1.326E+1	3.235E+1
-3.633E-1	1.327E+1	3.236E+1
-3.617E-1	1.340E+1	3.238E+1
-3.665E-1	1.324E+1	3.270E+1
-3.665E-1	1.329E+1	3.247E+1
-3.584E-1	1.330E+1	3.227E+1
-3.649E-1	1.319E+1	3.240E+1
-3.649E-1	1.325E+1	3.243E+1
-3.698E-1	1.317E+1	3.242E+1
-3.617E-1	1.312E+1	3.238E+1
-3.617E-1	1.325E+1	3.267E+1
-3.665E-1	1.328E+1	3.247E+1
-3.665E-1	1.305E+1	3.253E+1
-3.649E-1	1.327E+1	3.253E+1
-3.633E-1	1.317E+1	3.231E+1
-3.682E-1	1.303E+1	3.273E+1
-3.682E-1	1.322E+1	3.248E+1
-3.584E-1	1.320E+1	3.234E+1
-3.649E-1	1.317E+1	3.249E+1
-3.698E-1	1.316E+1	3.253E+1
-3.665E-1	1.323E+1	3.226E+1
-3.617E-1	1.330E+1	3.235E+1
-3.617E-1	1.315E+1	3.227E+1
-3.698E-1	1.326E+1	3.219E+1
-3.649E-1	1.318E+1	3.245E+1
-3.600E-1	1.328E+1	3.248E+1
-3.633E-1	1.320E+1	3.265E+1
-3.682E-1	1.319E+1	3.243E+1
-3.698E-1	1.320E+1	3.248E+1
-3.633E-1	1.326E+1	3.258E+1
-3.633E-1	1.318E+1	3.259E+1
-3.649E-1	1.323E+1	3.245E+1
-3.649E-1	1.332E+1	3.248E+1
-3.617E-1	1.322E+1	3.255E+1
-3.633E-1	1.322E+1	3.271E+1
-3.649E-1	1.320E+1	3.248E+1
-3.682E-1	1.332E+1	3.253E+1
-3.633E-1	1.313E+1	3.256E+1
-3.617E-1	1.330E+1	3.244E+1
-3.665E-1	1.324E+1	3.255E+1
-3.649E-1	1.313E+1	3.246E+1
-3.617E-1	1.329E+1	3.251E+1
-3.600E-1	1.320E+1	3.236E+1
-3.665E-1	1.311E+1	3.250E+1
-3.682E-1	1.323E+1	3.265E+1
-3.633E-1	1.312E+1	3.261E+1
-3.649E-1	1.326E+1	3.231E+1
-3.682E-1	1.336E+1	3.242E+1
-3.682E-1	1.322E+1	3.229E+1
-3.617E-1	1.328E+1	3.240E+1
-3.633E-1	1.316E+1	3.260E+1
-3.682E-1	1.304E+1	3.262E+1
-3.665E-1	1.322E+1	3.236E+1
-3.617E-1	1.306E+1	3.242E+1
-3.617E-1	1.337E+1	3.258E+1
-3.682E-1	1.331E+1	3.249E+1
-3.665E-1	1.329E+1	3.260E+1
-3.617E-1	1.313E+1	3.242E+1
-3.633E-1	1.315E+1	3.245E+1
-3.665E-1	1.317E+1	3.266E+1
-3.665E-1	1.316E+1	3.242E+1
-3.617E-1	1.319E+1	3.232E+1
-3.633E-1	1.326E+1	3.266E+1
-3.665E-1	1.313E+1	3.255E+1
-3.649E-1	1.336E+1	3.251E+1
-3.584E-1	1.316E+1	3.277E+1
-3.649E-1	1.326E+1	3.241E+1
-3.682E-1	1.311E+1	3.263E+1
-3.682E-1	1.331E+1	3.259E+1
-3.600E-1	1.321E+1	3.249E+1
-3.617E-1	1.330E+1	3.248E+1
-3.665E-1	1.312E+1	3.250E+1
-3.633E-1	1.330E+1	3.240E+1
-3.633E-1	1.322E+1	3.281E+1
-3.617E-1	1.342E+1	3.241E+1
-3.649E-1	1.326E+1	3.252E+1
-3.682E-1	1.322E+1	3.238E+1
-3.633E-1	1.320E+1	3.268E+1
-3.649E-1	1.330E+1	3.256E+1
-3.698E-1	1.327E+1	3.219E+1
-3.665E-1	1.331E+1	3.246E+1
-3.600E-1	1.332E+1	3.271E+1
-3.617E-1	1.336E+1	3.253E+1
-3.665E-1	1.321E+1	3.241E+1
-3.682E-1	1.308E+1	3.259E+1
-3.617E-1	1.322E+1	3.239E+1
-3.633E-1	1.323E+1	3.232E+1
-3.649E-1	1.325E+1	3.248E+1
-3.633E-1	1.321E+1	3.247E+1
-3.633E-1	1.317E+1	3.260E+1
-3.633E-1	1.320E+1	3.238E+1
-3.633E-1	1.330E+1	3.256E+1
-3.665E-1	1.321E+1	3.264E+1
-3.617E-1	1.340E+1	3.252E+1
-3.633E-1	1.312E+1	3.261E+1
-3.665E-1	1.331E+1	3.251E+1
-3.649E-1	1.328E+1	3.245E+1
-3.617E-1	1.325E+1	3.244E+1
-3.617E-1	1.331E+1	3.249E+1
-3.665E-1	1.317E+1	3.246E+1
-3.649E-1	1.317E+1	3.254E+1
-3.617E-1	1.329E+1	3.251E+1
-3.633E-1	1.333E+1	3.242E+1
-3.698E-1	1.338E+1	3.237E+1
-3.665E-1	1.339E+1	3.244E+1
-3.584E-1	1.326E+1	3.237E+1
-3.633E-1	1.325E+1	3.250E+1
-3.682E-1	1.331E+1	3.238E+1
-3.682E-1	1.326E+1	3.255E+1
-3.633E-1	1.322E+1	3.260E+1
-3.617E-1	1.306E+1	3.250E+1
-3.682E-1	1.327E+1	3.243E+1
-3.682E-1	1.315E+1	3.259E+1
-3.617E-1	1.325E+1	3.258E+1
-3.633E-1	1.324E+1	3.247E+1
-3.665E-1	1.319E+1	3.233E+1
-3.665E-1	1.326E+1	3.237E+1
-3.633E-1	1.326E+1	3.230E+1
-3.633E-1	1.323E+1	3.254E+1
-3.649E-1	1.325E+1	3.242E+1
-3.665E-1	1.338E+1	3.275E+1
-3.617E-1	1.333E+1	3.247E+1
-3.600E-1	1.320E+1	3.248E+1
-3.665E-1	1.323E+1	3.247E+1
-3.649E-1	1.327E+1	3.252E+1
-3.633E-1	1.322E+1	3.264E+1
-3.617E-1	1.312E+1	3.246E+1
-3.649E-1	1.332E+1	3.244E+1
-3.665E-1	1.323E+1	3.258E+1
-3.600E-1	1.331E+1	3.242E+1
-3.617E-1	1.312E+1	3.240E+1
-3.665E-1	1.307E+1	3.259E+1
-3.698E-1	1.333E+1	3.260E+1
-3.617E-1	1.325E+1	3.276E+1
-3.600E-1	1.310E+1	3.239E+1
-3.698E-1	1.325E+1	3.263E+1
-3.665E-1	1.324E+1	3.239E+1
-3.633E-1	1.328E+1	3.235E+1
-3.617E-1	1.320E+1	3.261E+1
-3.682E-1	1.325E+1	3.247E+1
-3.649E-1	1.315E+1	3.241E+1
-3.617E-1	1.332E+1	3.242E+1
-3.633E-1	1.319E+1	3.265E+1
-3.633E-1	1.321E+1	3.241E+1
-3.698E-1	1.301E+1	3.255E+1
-3.617E-1	1.323E+1	3.231E+1
-3.649E-1	1.307E+1	3.254E+1
-3.665E-1	1.325E+1	3.246E+1
-3.698E-1	1.325E+1	3.262E+1
-3.649E-1	1.313E+1	3.243E+1
-3.617E-1	1.323E+1	3.263E+1
-3.665E-1	1.318E+1	3.237E+1
-3.665E-1	1.316E+1	3.272E+1
-3.617E-1	1.323E+1	3.248E+1
-3.633E-1	1.319E+1	3.254E+1
-3.649E-1	1.321E+1	3.253E+1
-3.665E-1	1.311E+1	3.243E+1
-3.633E-1	1.315E+1	3.260E+1
-3.633E-1	1.313E+1	3.234E+1
-3.665E-1	1.326E+1	3.257E+1
-3.665E-1	1.323E+1	3.249E+1
-3.584E-1	1.320E+1	3.246E+1
-3.649E-1	1.316E+1	3.247E+1
-3.665E-1	1.324E+1	3.237E+1
-3.665E-1	1.299E+1	3.248E+1
-3.600E-1	1.327E+1	3.235E+1
-3.633E-1	1.319E+1	3.238E+1
-3.649E-1	1.319E+1	3.249E+1
-3.682E-1	1.336E+1	3.245E+1
-3.617E-1	1.313E+1	3.260E+1
-3.617E-1	1.318E+1	3.251E+1
-3.649E-1	1.315E+1	3.257E+1
-3.665E-1	1.325E+1	3.222E+1
-3.600E-1	1.330E+1	3.238E+1
-3.633E-1	1.314E+1	3.247E+1
-3.682E-1	1.329E+1	3.234E+1
-3.649E-1	1.331E+1	3.261E+1
-3.617E-1	1.326E+1	3.245E+1
-3.649E-1	1.336E+1	3.248E+1
-3.665E-1	1.323E+1	3.261E+1
-3.649E-1	1.317E+1	3.266E+1
-3.584E-1	1.324E+1	3.236E+1
-3.633E-1	1.334E+1	3.229E+1
-3.665E-1	1.319E+1	3.224E+1
-3.649E-1	1.322E+1	3.251E+1
-3.600E-1	1.324E+1	3.248E+1
-3.633E-1	1.315E+1	3.263E+1
-3.649E-1	1.313E+1	3.252E+1
-3.649E-1	1.313E+1	3.258E+1
-3.633E-1	1.316E+1	3.257E+1
-3.617E-1	1.320E+1	3.233E+1
-3.682E-1	1.318E+1	3.269E+1
-3.649E-1	1.335E+1	3.255E+1
-3.600E-1	1.322E+1	3.272E+1
-3.633E-1	1.316E+1	3.247E+1
-3.682E-1	1.324E+1	3.251E+1
-3.665E-1	1.308E+1	3.259E+1
-3.617E-1	1.317E+1	3.254E+1
-3.617E-1	1.316E+1	3.247E+1
-3.682E-1	1.321E+1	3.243E+1
-3.649E-1	1.326E+1	3.287E+1
-3.633E-1	1.325E+1	3.223E+1
-3.633E-1	1.323E+1	3.234E+1
-3.649E-1	1.303E+1	3.238E+1
-3.665E-1	1.322E+1	3.255E+1
-3.584E-1	1.325E+1	3.253E+1
-3.617E-1	1.303E+1	3.224E+1
-3.665E-1	1.322E+1	3.262E+1
-3.698E-1	1.319E+1	3.247E+1
-3.649E-1	1.347E+1	3.249E+1
-3.617E-1	1.328E+1	3.236E+1
-3.633E-1	1.321E+1	3.248E+1
-3.682E-1	1.328E+1	3.240E+1
-3.600E-1	1.326E+1	3.237E+1
-3.617E-1	1.323E+1	3.229E+1
-3.682E-1	1.313E+1	3.247E+1
-3.682E-1	1.330E+1	3.241E+1
-3.617E-1	1.324E+1	3.251E+1
-3.633E-1	1.310E+1	3.240E+1
-3.665E-1	1.333E+1	3.256E+1
-3.665E-1	1.313E+1	3.254E+1
-3.633E-1	1.328E+1	3.256E+1
-3.665E-1	1.323E+1	3.227E+1
-3.649E-1	1.339E+1	3.239E+1
-3.665E-1	1.322E+1	3.245E+1
-3.617E-1	1.317E+1	3.269E+1
-3.617E-1	1.333E+1	3.250E+1
-3.682E-1	1.327E+1	3.221E+1
-3.665E-1	1.311E+1	3.229E+1
-3.600E-1	1.315E+1	3.255E+1
-3.617E-1	1.329E+1	3.253E+1
-3.698E-1	1.321E+1	3.217E+1
-3.649E-1	1.328E+1	3.259E+1
-3.617E-1	1.330E+1	3.267E+1
-3.649E-1	1.319E+1	3.247E+1
-3.665E-1	1.316E+1	3.237E+1
-3.665E-1	1.327E+1	3.274E+1
-3.617E-1	1.327E+1	3.236E+1
-3.617E-1	1.322E+1	3.240E+1
-3.649E-1	1.314E+1	3.249E+1
-3.649E-1	1.324E+1	3.230E+1
-3.617E-1	1.325E+1	3.246E+1
-3.617E-1	1.325E+1	3.268E+1
-3.649E-1	1.335E+1	3.230E+1
-3.633E-1	1.332E+1	3.269E+1
-3.584E-1	1.324E+1	3.286E+1
-3.600E-1	1.322E+1	3.240E+1
-3.682E-1	1.329E+1	3.241E+1
-3.682E-1	1.321E+1	3.248E+1
-3.633E-1	1.311E+1	3.276E+1
-3.617E-1	1.324E+1	3.260E+1
-3.649E-1	1.318E+1	3.226E+1
-3.665E-1	1.324E+1	3.224E+1
-3.617E-1	1.320E+1	3.235E+1
-3.633E-1	1.331E+1	3.235E+1
-3.682E-1	1.329E+1	3.245E+1
-3.665E-1	1.325E+1	3.250E+1
-3.600E-1	1.322E+1	3.248E+1
-3.633E-1	1.315E+1	3.234E+1
-3.682E-1	1.320E+1	3.246E+1
-3.665E-1	1.315E+1	3.250E+1
-3.617E-1	1.315E+1	3.239E+1
-3.633E-1	1.321E+1	3.247E+1
-3.665E-1	1.327E+1	3.252E+1
-3.682E-1	1.325E+1	3.226E+1
-3.633E-1	1.319E+1	3.267E+1
-3.633E-1	1.328E+1	3.242E+1
-3.649E-1	1.327E+1	3.221E+1
-3.649E-1	1.325E+1	3.233E+1
-3.617E-1	1.330E+1	3.255E+1
-3.600E-1	1.305E+1	3.244E+1
-3.682E-1	1.331E+1	3.256E+1
-3.665E-1	1.320E+1	3.250E+1
-3.649E-1	1.328E+1	3.218E+1
-3.617E-1	1.314E+1	3.236E+1
-3.649E-1	1.316E+1	3.276E+1
-3.665E-1	1.333E+1	3.249E+1
-3.584E-1	1.339E+1	3.225E+1
-3.633E-1	1.324E+1	3.259E+1
-3.665E-1	1.329E+1	3.249E+1
-3.665E-1	1.330E+1	3.229E+1
-3.633E-1	1.319E+1	3.208E+1
-3.633E-1	1.322E+1	3.265E+1
-3.698E-1	1.315E+1	3.241E+1
-3.698E-1	1.321E+1	3.237E+1
-3.649E-1	1.319E+1	3.283E+1
-3.617E-1	1.337E+1	3.257E+1
-3.665E-1	1.328E+1	3.231E+1
-3.665E-1	1.303E+1	3.248E+1
-3.649E-1	1.337E+1	3.249E+1
-3.600E-1	1.313E+1	3.246E+1
-3.682E-1	1.326E+1	3.251E+1
-3.682E-1	1.319E+1	3.244E+1
-3.617E-1	1.317E+1	3.261E+1
-3.633E-1	1.324E+1	3.229E+1
-3.649E-1	1.329E+1	3.238E+1
-3.698E-1	1.316E+1	3.245E+1
-3.633E-1	1.325E+1	3.250E+1
-3.633E-1	1.330E+1	3.275E+1
-3.665E-1	1.313E+1	3.249E+1
-3.682E-1	1.323E+1	3.254E+1
-3.617E-1	1.310E+1	3.251E+1
-3.633E-1	1.327E+1	3.253E+1
-3.682E-1	1.314E+1	3.261E+1
-3.665E-1	1.328E+1	3.231E+1
-3.633E-1	1.335E+1	3.252E+1
-3.633E-1	1.334E+1	3.241E+1
-3.682E-1	1.309E+1	3.236E+1
-3.682E-1	1.324E+1	3.245E+1
-3.633E-1	1.317E+1	3.259E+1
-3.600E-1	1.310E+1	3.246E+1
-3.698E-1	1.331E+1	3.239E+1
-3.649E-1	1.318E+1	3.262E+1
-3.617E-1	1.323E+1	3.236E+1
-3.633E-1	1.329E+1	3.241E+1
-3.665E-1	1.320E+1	3.265E+1
-3.649E-1	1.323E+1	3.257E+1
-3.617E-1	1.309E+1	3.253E+1
-3.649E-1	1.320E+1	3.240E+1
-3.682E-1	1.320E+1	3.250E+1
-3.633E-1	1.318E+1	3.252E+1
-3.584E-1	1.317E+1	3.250E+1
-3.649E-1	1.332E+1	3.234E+1
-3.698E-1	1.314E+1	3.238E+1
-3.665E-1	1.329E+1	3.255E+1
-3.633E-1	1.333E+1	3.249E+1
-3.633E-1	1.323E+1	3.254E+1
-3.682E-1	1.330E+1	3.237E+1
-3.649E-1	1.315E+1	3.248E+1
-3.617E-1	1.331E+1	3.248E+1
-3.633E-1	1.325E+1	3.240E+1
-3.665E-1	1.326E+1	3.242E+1
-3.649E-1	1.317E+1	3.248E+1
-3.600E-1	1.323E+1	3.265E+1
-3.617E-1	1.316E+1	3.237E+1
-3.682E-1	1.318E+1	3.253E+1
-3.665E-1	1.322E+1	3.262E+1
-3.617E-1	1.316E+1	3.245E+1
-3.617E-1	1.330E+1	3.261E+1
-3.665E-1	1.315E+1	3.255E+1
-3.665E-1	1.326E+1	3.249E+1
-3.617E-1	1.314E+1	3.241E+1
-3.633E-1	1.321E+1	3.254E+1
-3.682E-1	1.341E+1	3.240E+1
-3.665E-1	1.315E+1	3.257E+1
-3.617E-1	1.312E+1	3.246E+1
-3.633E-1	1.312E+1	3.257E+1
-3.698E-1	1.320E+1	3.252E+1
-3.649E-1	1.334E+1	3.249E+1
-3.617E-1	1.321E+1	3.260E+1
-3.617E-1	1.323E+1	3.228E+1
-3.682E-1	1.323E+1	3.265E+1
-3.682E-1	1.302E+1	3.226E+1
-3.584E-1	1.326E+1	3.263E+1
-3.617E-1	1.336E+1	3.252E+1
-3.682E-1	1.322E+1	3.241E+1
-3.665E-1	1.306E+1	3.235E+1
-3.617E-1	1.332E+1	3.265E+1
-3.633E-1	1.326E+1	3.239E+1
-3.682E-1	1.329E+1	3.249E+1
-3.665E-1	1.322E+1	3.255E+1
-3.600E-1	1.334E+1	3.251E+1
-3.600E-1	1.324E+1	3.253E+1
-3.682E-1	1.332E+1	3.248E+1
-3.682E-1	1.326E+1	3.264E+1
-3.600E-1	1.327E+1	3.261E+1
-3.617E-1	1.328E+1	3.261E+1
-3.665E-1	1.328E+1	3.249E+1
-3.649E-1	1.337E+1	3.233E+1
-3.617E-1	1.324E+1	3.239E+1
-3.617E-1	1.318E+1	3.216E+1
-3.682E-1	1.318E+1	3.227E+1
-3.633E-1	1.325E+1	3.267E+1
-3.649E-1	1.324E+1	3.246E+1
-3.633E-1	1.314E+1	3.238E+1
-3.682E-1	1.323E+1	3.248E+1
-3.649E-1	1.333E+1	3.252E+1
-3.584E-1	1.323E+1	3.249E+1
-3.617E-1	1.317E+1	3.239E+1
-3.665E-1	1.314E+1	3.248E+1
-3.665E-1	1.328E+1	3.243E+1
-3.600E-1	1.317E+1	3.278E+1
-3.633E-1	1.312E+1	3.245E+1
-3.665E-1	1.337E+1	3.256E+1
-3.682E-1	1.306E+1	3.239E+1
-3.649E-1	1.328E+1	3.251E+1
-3.617E-1	1.330E+1	3.225E+1
-3.633E-1	1.311E+1	3.248E+1
-3.665E-1	1.322E+1	3.273E+1
-3.633E-1	1.331E+1	3.250E+1
-3.633E-1	1.322E+1	3.217E+1
-3.665E-1	1.332E+1	3.236E+1
-3.649E-1	1.332E+1	3.227E+1
-3.633E-1	1.312E+1	3.249E+1
-3.617E-1	1.323E+1	3.254E+1
-3.665E-1	1.334E+1	3.245E+1
-3.633E-1	1.337E+1	3.237E+1
-3.600E-1	1.324E+1	3.250E+1
-3.617E-1	1.328E+1	3.243E+1
-3.682E-1	1.317E+1	3.251E+1
-3.665E-1	1.315E+1	3.248E+1
-3.600E-1	1.324E+1	3.254E+1
-3.633E-1	1.321E+1	3.232E+1
-3.698E-1	1.312E+1	3.242E+1
-3.682E-1	1.314E+1	3.257E+1
-3.617E-1	1.323E+1	3.241E+1
-3.617E-1	1.331E+1	3.230E+1
-3.649E-1	1.307E+1	3.263E+1
-3.633E-1	1.329E+1	3.245E+1
-3.617E-1	1.334E+1	3.241E+1
-3.600E-1	1.320E+1	3.248E+1
-3.682E-1	1.324E+1	3.236E+1
-3.665E-1	1.322E+1	3.240E+1
-3.617E-1	1.326E+1	3.250E+1
-3.633E-1	1.325E+1	3.240E+1
-3.665E-1	1.335E+1	3.229E+1
-3.665E-1	1.311E+1	3.259E+1
-3.617E-1	1.318E+1	3.226E+1
-3.600E-1	1.324E+1	3.257E+1
-3.682E-1	1.323E+1	3.239E+1
-3.633E-1	1.314E+1	3.282E+1
-3.633E-1	1.327E+1	3.243E+1
-3.649E-1	1.309E+1	3.241E+1
-3.682E-1	1.315E+1	3.246E+1
-3.665E-1	1.318E+1	3.245E+1
-3.617E-1	1.316E+1	3.244E+1
-3.617E-1	1.309E+1	3.225E+1
-3.649E-1	1.313E+1	3.276E+1
-3.698E-1	1.320E+1	3.253E+1
-3.633E-1	1.312E+1	3.263E+1
-3.649E-1	1.320E+1	3.247E+1
-3.698E-1	1.315E+1	3.250E+1
-3.649E-1	1.329E+1	3.229E+1
-3.617E-1	1.330E+1	3.231E+1
-3.633E-1	1.323E+1	3.247E+1
-3.665E-1	1.322E+1	3.230E+1
-3.649E-1	1.333E+1	3.279E+1
-3.600E-1	1.320E+1	3.247E+1
-3.617E-1	1.316E+1	3.243E+1
-3.649E-1	1.322E+1	3.242E+1
-3.665E-1	1.322E+1	3.255E+1
-3.617E-1	1.321E+1	3.250E+1
-3.633E-1	1.326E+1	3.233E+1
-3.665E-1	1.330E+1	3.265E+1
-3.682E-1	1.325E+1	3.241E+1
-3.633E-1	1.320E+1	3.244E+1
-3.649E-1	1.319E+1	3.277E+1
-3.665E-1	1.317E+1	3.251E+1
-3.682E-1	1.330E+1	3.242E+1
-3.617E-1	1.324E+1	3.237E+1
-3.617E-1	1.326E+1	3.249E+1
-3.698E-1	1.333E+1	3.245E+1
-3.649E-1	1.323E+1	3.235E+1
-3.633E-1	1.329E+1	3.251E+1
-3.600E-1	1.324E+1	3.250E+1
-3.665E-1	1.322E+1	3.245E+1
-3.633E-1	1.335E+1	3.236E+1
-3.584E-1	1.312E+1	3.237E+1
-3.617E-1	1.312E+1	3.247E+1
-3.682E-1	1.329E+1	3.228E+1
-3.633E-1	1.314E+1	3.248E+1
-3.600E-1	1.327E+1	3.249E+1
-3.633E-1	1.315E+1	3.240E+1
-3.682E-1	1.329E+1	3.244E+1
-3.665E-1	1.328E+1	3.255E+1
-3.617E-1	1.329E+1	3.240E+1
-3.633E-1	1.314E+1	3.253E+1
-3.682E-1	1.330E+1	3.266E+1
-3.649E-1	1.324E+1	3.260E+1
-3.617E-1	1.331E+1	3.259E+1
-3.617E-1	1.317E+1	3.242E+1
-3.682E-1	1.317E+1	3.230E+1
-3.665E-1	1.325E+1	3.245E+1
-3.584E-1	1.327E+1	3.233E+1
-3.617E-1	1.308E+1	3.260E+1
-3.682E-1	1.323E+1	3.258E+1
-3.682E-1	1.315E+1	3.251E+1
-3.617E-1	1.321E+1	3.220E+1
-3.617E-1	1.327E+1	3.233E+1
-3.682E-1	1.328E+1	3.220E+1
-3.665E-1	1.315E+1	3.251E+1
-3.600E-1	1.334E+1	3.261E+1
-3.633E-1	1.308E+1	3.239E+1
-3.682E-1	1.317E+1	3.244E+1
-3.682E-1	1.316E+1	3.271E+1
-3.633E-1	1.322E+1	3.233E+1
-3.633E-1	1.314E+1	3.253E+1
-3.682E-1	1.324E+1	3.262E+1
-3.649E-1	1.316E+1	3.256E+1
-3.617E-1	1.326E+1	3.253E+1
-3.584E-1	1.318E+1	3.231E+1
-3.665E-1	1.312E+1	3.226E+1
-3.665E-1	1.312E+1	3.238E+1
-3.633E-1	1.312E+1	3.267E+1
-3.617E-1	1.309E+1	3.245E+1
-3.698E-1	1.307E+1	3.240E+1
-3.665E-1	1.312E+1	3.240E+1
-3.600E-1	1.332E+1	3.252E+1
-3.633E-1	1.312E+1	3.243E+1
-3.682E-1	1.325E+1	3.247E+1
-3.665E-1	1.319E+1	3.244E+1
-3.617E-1	1.323E+1	3.238E+1
-3.633E-1	1.327E+1	3.232E+1
-3.665E-1	1.323E+1	3.233E+1
-3.649E-1	1.317E+1	3.241E+1
-3.600E-1	1.330E+1	3.233E+1
-3.600E-1	1.315E+1	3.242E+1
-3.665E-1	1.325E+1	3.252E+1
-3.698E-1	1.313E+1	3.232E+1
-3.633E-1	1.320E+1	3.244E+1
-3.617E-1	1.325E+1	3.232E+1
-3.682E-1	1.342E+1	3.231E+1
-3.649E-1	1.325E+1	3.246E+1
-3.617E-1	1.321E+1	3.236E+1
-3.633E-1	1.321E+1	3.247E+1
-3.665E-1	1.332E+1	3.244E+1
-3.649E-1	1.330E+1	3.245E+1
-3.600E-1	1.321E+1	3.252E+1
-3.600E-1	1.318E+1	3.236E+1
-3.665E-1	1.317E+1	3.253E+1
-3.649E-1	1.331E+1	3.246E+1
-3.633E-1	1.322E+1	3.255E+1
-3.617E-1	1.338E+1	3.242E+1
-3.665E-1	1.324E+1	3.249E+1
-3.649E-1	1.318E+1	3.244E+1
-3.617E-1	1.313E+1	3.219E+1
-3.633E-1	1.338E+1	3.234E+1
-3.665E-1	1.329E+1	3.232E+1
-3.665E-1	1.334E+1	3.242E+1
-3.600E-1	1.329E+1	3.246E+1
-3.617E-1	1.327E+1	3.268E+1
-3.649E-1	1.318E+1	3.245E+1
-3.665E-1	1.323E+1	3.238E+1
-3.617E-1	1.330E+1	3.248E+1
-3.649E-1	1.315E+1	3.236E+1
-3.665E-1	1.322E+1	3.244E+1
-3.649E-1	1.303E+1	3.243E+1
-3.617E-1	1.326E+1	3.244E+1
-3.617E-1	1.325E+1	3.249E+1
-3.665E-1	1.326E+1	3.240E+1
-3.682E-1	1.319E+1	3.252E+1
-3.617E-1	1.317E+1	3.251E+1
-3.617E-1	1.320E+1	3.240E+1
-3.682E-1	1.325E+1	3.232E+1
-3.633E-1	1.327E+1	3.250E+1
-3.617E-1	1.331E+1	3.246E+1
-3.633E-1	1.306E+1	3.245E+1
-3.698E-1	1.332E+1	3.258E+1
-3.633E-1	1.316E+1	3.246E+1
-3.600E-1	1.334E+1	3.238E+1
-3.617E-1	1.318E+1	3.237E+1
-3.665E-1	1.322E+1	3.230E+1
-3.665E-1	1.342E+1	3.238E+1
-3.600E-1	1.326E+1	3.244E+1
-3.633E-1	1.323E+1	3.246E+1
-3.665E-1	1.326E+1	3.246E+1
-3.682E-1	1.329E+1	3.249E+1
-3.617E-1	1.312E+1	3.236E+1
-3.584E-1	1.325E+1	3.230E+1
-3.682E-1	1.318E+1	3.256E+1
-3.649E-1	1.325E+1	3.233E+1
-3.568E-1	1.327E+1	3.252E+1
-3.600E-1	1.319E+1	3.244E+1
-3.649E-1	1.314E+1	3.244E+1
-3.649E-1	1.318E+1	3.223E+1
-3.600E-1	1.323E+1	3.250E+1
-3.633E-1	1.330E+1	3.231E+1
-3.649E-1	1.323E+1	3.240E+1
-3.649E-1	1.324E+1	3.256E+1
-3.617E-1	1.314E+1	3.258E+1
-3.649E-1	1.325E+1	3.253E+1
-3.665E-1	1.324E+1	3.237E+1
-3.682E-1	1.313E+1	3.245E+1
-3.617E-1	1.323E+1	3.225E+1
-3.617E-1	1.320E+1	3.212E+1
-3.698E-1	1.328E+1	3.252E+1
-3.665E-1	1.324E+1	3.223E+1
-3.617E-1	1.327E+1	3.257E+1
-3.633E-1	1.320E+1	3.235E+1
-3.682E-1	1.321E+1	3.237E+1
-3.665E-1	1.330E+1	3.241E+1
-3.600E-1	1.313E+1	3.265E+1
-3.617E-1	1.321E+1	3.238E+1
-3.714E-1	1.337E+1	3.235E+1
-3.633E-1	1.320E+1	3.236E+1
-3.617E-1	1.317E+1	3.267E+1
-3.633E-1	1.322E+1	3.251E+1
-3.682E-1	1.325E+1	3.245E+1
-3.665E-1	1.318E+1	3.263E+1
-3.600E-1	1.330E+1	3.254E+1
-3.584E-1	1.329E+1	3.238E+1
-3.665E-1	1.323E+1	3.244E+1
-3.633E-1	1.318E+1	3.241E+1
-3.617E-1	1.329E+1	3.244E+1
-3.633E-1	1.307E+1	3.230E+1
-3.698E-1	1.341E+1	3.252E+1
-3.682E-1	1.315E+1	3.255E+1
-3.584E-1	1.322E+1	3.246E+1
-3.600E-1	1.316E+1	3.237E+1
-3.649E-1	1.318E+1	3.242E+1
-3.649E-1	1.316E+1	3.249E+1
-3.568E-1	1.320E+1	3.226E+1
-3.633E-1	1.331E+1	3.243E+1
-3.649E-1	1.317E+1	3.247E+1
-3.665E-1	1.337E+1	3.243E+1
-3.600E-1	1.325E+1	3.239E+1
-3.633E-1	1.316E+1	3.245E+1
-3.649E-1	1.320E+1	3.233E+1
-3.649E-1	1.331E+1	3.232E+1
-3.600E-1	1.321E+1	3.244E+1
-3.617E-1	1.325E+1	3.254E+1
-3.682E-1	1.320E+1	3.253E+1
-3.665E-1	1.313E+1	3.270E+1
-3.649E-1	1.325E+1	3.254E+1
-3.617E-1	1.322E+1	3.240E+1
-3.682E-1	1.317E+1	3.227E+1
-3.682E-1	1.322E+1	3.254E+1
-3.600E-1	1.320E+1	3.256E+1
-3.600E-1	1.317E+1	3.250E+1
-3.649E-1	1.324E+1	3.244E+1
-3.682E-1	1.320E+1	3.224E+1
-3.617E-1	1.320E+1	3.237E+1
-3.617E-1	1.324E+1	3.268E+1
-3.649E-1	1.320E+1	3.253E+1
-3.665E-1	1.322E+1	3.240E+1
-3.617E-1	1.325E+1	3.247E+1
-3.633E-1	1.317E+1	3.243E+1
-3.665E-1	1.338E+1	3.247E+1
-3.633E-1	1.329E+1	3.231E+1
-3.617E-1	1.325E+1	3.266E+1
-3.633E-1	1.318E+1	3.235E+1
-3.649E-1	1.326E+1	3.245E+1
-3.649E-1	1.332E+1	3.258E+1
-3.617E-1	1.328E+1	3.236E+1
-3.617E-1	1.321E+1	3.228E+1
-3.682E-1	1.334E+1	3.234E+1
-3.633E-1	1.331E+1	3.235E+1
-3.617E-1	1.310E+1	3.253E+1
-3.633E-1	1.333E+1	3.261E+1
-3.649E-1	1.323E+1	3.265E+1
-3.665E-1	1.316E+1	3.249E+1
-3.633E-1	1.323E+1	3.246E+1
-3.649E-1	1.318E+1	3.269E+1
-3.682E-1	1.324E+1	3.257E+1
-3.665E-1	1.326E+1	3.251E+1
-3.633E-1	1.322E+1	3.254E+1
-3.617E-1	1.315E+1	3.259E+1
-3.698E-1	1.325E+1	3.230E+1
-3.682E-1	1.337E+1	3.256E+1
-3.633E-1	1.322E+1	3.259E+1
-3.633E-1	1.326E+1	3.258E+1
-3.665E-1	1.324E+1	3.242E+1
-3.665E-1	1.324E+1	3.257E+1
-3.617E-1	1.325E+1	3.258E+1
-3.617E-1	1.326E+1	3.228E+1
-3.682E-1	1.319E+1	3.226E+1
-3.633E-1	1.310E+1	3.248E+1
-3.584E-1	1.313E+1	3.238E+1
-3.633E-1	1.322E+1	3.266E+1
-3.682E-1	1.319E+1	3.257E+1
-3.665E-1	1.316E+1	3.254E+1
-3.617E-1	1.330E+1	3.247E+1
-3.600E-1	1.331E+1	3.224E+1
-3.682E-1	1.330E+1	3.229E+1
-3.665E-1	1.311E+1	3.255E+1
-3.600E-1	1.324E+1	3.240E+1
-3.633E-1	1.312E+1	3.241E+1
-3.665E-1	1.321E+1	3.239E+1
-3.633E-1	1.341E+1	3.248E+1
-3.600E-1	1.314E+1	3.256E+1
-3.617E-1	1.319E+1	3.252E+1
-3.665E-1	1.325E+1	3.248E+1
-3.649E-1	1.331E+1	3.255E+1
-3.617E-1	1.326E+1	3.250E+1
-3.633E-1	1.335E+1	3.268E+1
-3.665E-1	1.319E+1	3.262E+1
-3.649E-1	1.317E+1	3.253E+1
-3.633E-1	1.315E+1	3.245E+1
-3.600E-1	1.324E+1	3.232E+1
-3.682E-1	1.329E+1	3.250E+1
-3.665E-1	1.307E+1	3.250E+1
-3.600E-1	1.325E+1	3.264E+1
-3.600E-1	1.337E+1	3.250E+1
-3.682E-1	1.313E+1	3.246E+1
-3.665E-1	1.314E+1	3.245E+1
-3.584E-1	1.313E+1	3.278E+1
-3.600E-1	1.322E+1	3.240E+1
-3.665E-1	1.305E+1	3.244E+1
-3.665E-1	1.331E+1	3.271E+1
-3.617E-1	1.303E+1	3.245E+1
-3.600E-1	1.327E+1	3.224E+1
-3.682E-1	1.318E+1	3.243E+1
-3.682E-1	1.305E+1	3.252E+1
-3.600E-1	1.333E+1	3.267E+1
-3.633E-1	1.320E+1	3.230E+1
-3.665E-1	1.322E+1	3.245E+1
-3.665E-1	1.320E+1	3.267E+1
-3.633E-1	1.329E+1	3.231E+1
-3.633E-1	1.318E+1	3.234E+1
-3.714E-1	1.319E+1	3.233E+1
-3.665E-1	1.327E+1	3.232E+1
-3.600E-1	1.326E+1	3.270E+1
-3.633E-1	1.327E+1	3.240E+1
-3.633E-1	1.320E+1	3.232E+1
-3.649E-1	1.323E+1	3.242E+1
-3.600E-1	1.329E+1	3.242E+1
-3.633E-1	1.327E+1	3.246E+1
-3.665E-1	1.307E+1	3.249E+1
-3.665E-1	1.325E+1	3.242E+1
-3.617E-1	1.331E+1	3.259E+1
-3.633E-1	1.328E+1	3.237E+1
-3.682E-1	1.315E+1	3.238E+1
-3.633E-1	1.336E+1	3.236E+1
-3.633E-1	1.311E+1	3.242E+1
-3.617E-1	1.325E+1	3.262E+1
-3.665E-1	1.318E+1	3.247E+1
-3.649E-1	1.330E+1	3.250E+1
-3.600E-1	1.326E+1	3.248E+1
-3.633E-1	1.322E+1	3.247E+1
-3.665E-1	1.320E+1	3.246E+1
-3.665E-1	1.325E+1	3.244E+1
-3.617E-1	1.327E+1	3.260E+1
-3.617E-1	1.342E+1	3.242E+1
-3.665E-1	1.320E+1	3.251E+1
-3.649E-1	1.326E+1	3.241E+1
-3.600E-1	1.318E+1	3.218E+1
-3.633E-1	1.315E+1	3.241E+1
-3.714E-1	1.322E+1	3.233E+1
-3.649E-1	1.336E+1	3.270E+1
-3.600E-1	1.322E+1	3.246E+1
-3.617E-1	1.317E+1	3.250E+1
-3.649E-1	1.321E+1	3.201E+1
-3.649E-1	1.318E+1	3.253E+1
-3.584E-1	1.323E+1	3.225E+1
-3.649E-1	1.331E+1	3.249E+1
-3.649E-1	1.313E+1	3.246E+1
-3.633E-1	1.320E+1	3.238E+1
-3.617E-1	1.320E+1	3.245E+1
-3.600E-1	1.343E+1	3.249E+1
-3.682E-1	1.330E+1	3.241E+1
-3.665E-1	1.317E+1	3.245E+1
-3.600E-1	1.322E+1	3.230E+1
-3.665E-1	1.325E+1	3.233E+1
-3.682E-1	1.327E+1	3.244E+1
-3.633E-1	1.329E+1	3.237E+1
-3.617E-1	1.320E+1	3.249E+1
-3.633E-1	1.324E+1	3.241E+1
-3.682E-1	1.316E+1	3.226E+1
-3.633E-1	1.309E+1	3.256E+1
-3.600E-1	1.331E+1	3.229E+1
-3.633E-1	1.331E+1	3.238E+1
-3.649E-1	1.314E+1	3.241E+1
-3.665E-1	1.311E+1	3.243E+1
-3.600E-1	1.302E+1	3.262E+1
-3.633E-1	1.315E+1	3.247E+1
-3.649E-1	1.319E+1	3.218E+1
-3.665E-1	1.326E+1	3.262E+1
-3.617E-1	1.326E+1	3.225E+1
-3.633E-1	1.305E+1	3.245E+1
-3.665E-1	1.305E+1	3.254E+1
-3.633E-1	1.322E+1	3.245E+1
-3.617E-1	1.320E+1	3.237E+1
-3.617E-1	1.327E+1	3.263E+1
-3.649E-1	1.325E+1	3.241E+1
-3.682E-1	1.311E+1	3.235E+1
-3.600E-1	1.314E+1	3.253E+1
-3.617E-1	1.336E+1	3.242E+1
-3.682E-1	1.311E+1	3.230E+1
-3.665E-1	1.323E+1	3.250E+1
-3.600E-1	1.331E+1	3.252E+1
-3.600E-1	1.307E+1	3.252E+1
-3.682E-1	1.322E+1	3.258E+1
-3.665E-1	1.319E+1	3.244E+1
-3.600E-1	1.320E+1	3.227E+1
-3.633E-1	1.313E+1	3.259E+1
-3.665E-1	1.333E+1	3.250E+1
-3.665E-1	1.319E+1	3.245E+1
-3.617E-1	1.314E+1	3.252E+1
-3.633E-1	1.334E+1	3.234E+1
-3.682E-1	1.328E+1	3.237E+1
-3.665E-1	1.342E+1	3.245E+1
-3.617E-1	1.324E+1	3.261E+1
-3.633E-1	1.316E+1	3.223E+1
-3.682E-1	1.336E+1	3.248E+1
-3.649E-1	1.348E+1	3.233E+1
-3.600E-1	1.318E+1	3.236E+1
-3.617E-1	1.313E+1	3.244E+1
-3.665E-1	1.308E+1	3.238E+1
-3.665E-1	1.318E+1	3.271E+1
-3.633E-1	1.319E+1	3.232E+1
-3.649E-1	1.314E+1	3.255E+1
-3.649E-1	1.326E+1	3.233E+1
-3.682E-1	1.321E+1	3.262E+1
-3.649E-1	1.318E+1	3.242E+1
-3.633E-1	1.318E+1	3.242E+1
-3.649E-1	1.321E+1	3.238E+1
-3.682E-1	1.310E+1	3.234E+1
-3.600E-1	1.320E+1	3.251E+1
-3.633E-1	1.325E+1	3.247E+1
-3.633E-1	1.325E+1	3.246E+1
-3.649E-1	1.327E+1	3.248E+1
-3.649E-1	1.317E+1	3.239E+1
-3.617E-1	1.326E+1	3.248E+1
-3.665E-1	1.327E+1	3.242E+1
-3.665E-1	1.310E+1	3.246E+1
-3.617E-1	1.324E+1	3.234E+1
-3.633E-1	1.314E+1	3.248E+1
-3.682E-1	1.320E+1	3.254E+1
-3.682E-1	1.321E+1	3.246E+1
-3.633E-1	1.322E+1	3.249E+1
-3.617E-1	1.313E+1	3.239E+1
-3.682E-1	1.326E+1	3.256E+1
-3.649E-1	1.326E+1	3.244E+1
-3.633E-1	1.331E+1	3.251E+1
-3.617E-1	1.341E+1	3.236E+1
-3.649E-1	1.321E+1	3.242E+1
-3.698E-1	1.322E+1	3.230E+1
-3.600E-1	1.331E+1	3.249E+1
-3.633E-1	1.313E+1	3.237E+1
-3.665E-1	1.318E+1	3.237E+1
-3.649E-1	1.323E+1	3.271E+1
-3.600E-1	1.340E+1	3.260E+1
-3.617E-1	1.304E+1	3.250E+1
-3.665E-1	1.317E+1	3.230E+1
-3.649E-1	1.317E+1	3.237E+1
-3.617E-1	1.318E+1	3.245E+1
-3.617E-1	1.326E+1	3.244E+1
-3.682E-1	1.318E+1	3.249E+1
-3.633E-1	1.313E+1	3.245E+1
-3.600E-1	1.315E+1	3.256E+1
-3.617E-1	1.318E+1	3.228E+1
-3.665E-1	1.325E+1	3.238E+1
-3.682E-1	1.326E+1	3.237E+1
-3.633E-1	1.329E+1	3.252E+1
-3.617E-1	1.315E+1	3.249E+1
-3.682E-1	1.317E+1	3.266E+1
-3.649E-1	1.316E+1	3.239E+1
-3.600E-1	1.321E+1	3.247E+1
-3.649E-1	1.316E+1	3.244E+1
-3.682E-1	1.318E+1	3.238E+1
-3.665E-1	1.321E+1	3.232E+1
-3.600E-1	1.320E+1	3.241E+1
-3.633E-1	1.323E+1	3.252E+1
-3.665E-1	1.321E+1	3.244E+1
-3.665E-1	1.319E+1	3.259E+1
-3.600E-1	1.320E+1	3.236E+1
-3.633E-1	1.315E+1	3.246E+1
-3.665E-1	1.327E+1	3.237E+1
-3.665E-1	1.336E+1	3.266E+1
-3.600E-1	1.314E+1	3.239E+1
-3.633E-1	1.323E+1	3.255E+1
-3.649E-1	1.307E+1	3.236E+1
-3.665E-1	1.321E+1	3.247E+1
-3.617E-1	1.325E+1	3.261E+1
-3.633E-1	1.308E+1	3.208E+1
-3.649E-1	1.323E+1	3.235E+1
-3.649E-1	1.312E+1	3.267E+1
-3.617E-1	1.319E+1	3.217E+1
-3.633E-1	1.321E+1	3.250E+1
-3.698E-1	1.314E+1	3.223E+1
-3.649E-1	1.315E+1	3.257E+1
-3.600E-1	1.330E+1	3.248E+1
-3.600E-1	1.326E+1	3.240E+1
-3.682E-1	1.317E+1	3.257E+1
-3.649E-1	1.326E+1	3.258E+1
-3.600E-1	1.332E+1	3.248E+1
-3.617E-1	1.310E+1	3.248E+1
-3.665E-1	1.303E+1	3.224E+1
-3.649E-1	1.325E+1	3.268E+1
-3.600E-1	1.328E+1	3.241E+1
-3.617E-1	1.333E+1	3.232E+1
-3.682E-1	1.323E+1	3.247E+1
-3.665E-1	1.325E+1	3.256E+1
-3.600E-1	1.312E+1	3.258E+1
-3.617E-1	1.325E+1	3.240E+1
-3.682E-1	1.334E+1	3.251E+1
-3.649E-1	1.337E+1	3.227E+1
-3.617E-1	1.326E+1	3.238E+1
-3.633E-1	1.311E+1	3.251E+1
-3.665E-1	1.319E+1	3.245E+1
-3.665E-1	1.317E+1	3.255E+1
-3.633E-1	1.310E+1	3.274E+1
-3.633E-1	1.311E+1	3.234E+1
-3.649E-1	1.324E+1	3.237E+1
-3.665E-1	1.325E+1	3.254E+1
-3.617E-1	1.320E+1	3.236E+1
-3.617E-1	1.329E+1	3.247E+1
-3.682E-1	1.325E+1	3.230E+1
-3.633E-1	1.318E+1	3.264E+1
-3.600E-1	1.310E+1	3.256E+1
-3.617E-1	1.327E+1	3.251E+1
-3.682E-1	1.322E+1	3.256E+1
-3.665E-1	1.321E+1	3.256E+1
-3.600E-1	1.329E+1	3.249E+1
-3.633E-1	1.326E+1	3.250E+1
-3.665E-1	1.334E+1	3.240E+1
-3.649E-1	1.326E+1	3.238E+1
-3.600E-1	1.322E+1	3.228E+1
-3.617E-1	1.310E+1	3.242E+1
-3.682E-1	1.315E+1	3.249E+1
-3.665E-1	1.337E+1	3.236E+1
-3.600E-1	1.327E+1	3.226E+1
-3.633E-1	1.331E+1	3.234E+1
-3.682E-1	1.309E+1	3.239E+1
-3.682E-1	1.321E+1	3.239E+1
-3.633E-1	1.321E+1	3.222E+1
-3.600E-1	1.324E+1	3.248E+1
-3.682E-1	1.320E+1	3.260E+1
-3.682E-1	1.327E+1	3.275E+1
-3.633E-1	1.325E+1	3.266E+1
-3.633E-1	1.322E+1	3.246E+1
-3.665E-1	1.314E+1	3.238E+1
-3.665E-1	1.309E+1	3.256E+1
-3.617E-1	1.318E+1	3.241E+1
-3.617E-1	1.324E+1	3.235E+1
-3.682E-1	1.317E+1	3.251E+1
-3.649E-1	1.322E+1	3.258E+1
-3.617E-1	1.334E+1	3.238E+1
-3.617E-1	1.313E+1	3.248E+1
-3.714E-1	1.313E+1	3.232E+1
-3.649E-1	1.311E+1	3.227E+1
-3.617E-1	1.310E+1	3.254E+1
-3.633E-1	1.335E+1	3.249E+1
-3.633E-1	1.322E+1	3.237E+1
-3.649E-1	1.324E+1	3.244E+1
-3.633E-1	1.327E+1	3.252E+1
-3.633E-1	1.321E+1	3.231E+1
-3.665E-1	1.323E+1	3.234E+1
-3.649E-1	1.313E+1	3.269E+1
-3.633E-1	1.329E+1	3.237E+1
-3.633E-1	1.312E+1	3.239E+1
-3.649E-1	1.331E+1	3.252E+1
-3.633E-1	1.320E+1	3.263E+1
-3.633E-1	1.317E+1	3.234E+1
-3.633E-1	1.313E+1	3.234E+1
-3.649E-1	1.326E+1	3.237E+1
-3.682E-1	1.315E+1	3.253E+1
-3.617E-1	1.330E+1	3.245E+1
-3.617E-1	1.330E+1	3.245E+1
-3.649E-1	1.303E+1	3.218E+1
-3.665E-1	1.314E+1	3.247E+1
-3.649E-1	1.335E+1	3.258E+1
-3.617E-1	1.338E+1	3.235E+1
-3.665E-1	1.321E+1	3.261E+1
-3.649E-1	1.316E+1	3.229E+1
-3.617E-1	1.343E+1	3.238E+1
-3.649E-1	1.314E+1	3.226E+1
-3.665E-1	1.326E+1	3.251E+1
-3.665E-1	1.330E+1	3.248E+1
-3.584E-1	1.325E+1	3.232E+1
-3.649E-1	1.320E+1	3.258E+1
-3.682E-1	1.321E+1	3.232E+1
-3.649E-1	1.330E+1	3.266E+1
-3.617E-1	1.318E+1	3.250E+1
-3.633E-1	1.324E+1	3.264E+1
-3.682E-1	1.318E+1	3.235E+1
-3.665E-1	1.316E+1	3.241E+1
-3.600E-1	1.313E+1	3.245E+1
-3.617E-1	1.332E+1	3.254E+1
-3.665E-1	1.331E+1	3.221E+1
-3.649E-1	1.319E+1	3.276E+1
-3.600E-1	1.337E+1	3.235E+1
-3.649E-1	1.314E+1	3.245E+1
-3.665E-1	1.326E+1	3.247E+1
-3.698E-1	1.314E+1	3.238E+1
-3.600E-1	1.323E+1	3.244E+1
-3.633E-1	1.329E+1	3.222E+1
-3.682E-1	1.323E+1	3.244E+1
-3.649E-1	1.330E+1	3.259E+1
-3.633E-1	1.313E+1	3.250E+1
-3.633E-1	1.336E+1	3.248E+1
-3.682E-1	1.324E+1	3.251E+1
-3.649E-1	1.315E+1	3.242E+1
-3.617E-1	1.317E+1	3.243E+1
-3.600E-1	1.327E+1	3.274E+1
-3.682E-1	1.331E+1	3.248E+1
-3.665E-1	1.315E+1	3.242E+1
-3.600E-1	1.318E+1	3.243E+1
-3.617E-1	1.330E+1	3.249E+1
-3.665E-1	1.318E+1	3.263E+1
-3.665E-1	1.322E+1	3.262E+1
-3.584E-1	1.320E+1	3.253E+1
-3.633E-1	1.328E+1	3.259E+1
-3.682E-1	1.311E+1	3.263E+1
-3.633E-1	1.315E+1	3.245E+1
-3.633E-1	1.326E+1	3.270E+1
-3.617E-1	1.325E+1	3.259E+1
-3.682E-1	1.316E+1	3.268E+1
-3.649E-1	1.330E+1	3.243E+1
-3.633E-1	1.323E+1	3.249E+1
-3.600E-1	1.325E+1	3.225E+1
-3.665E-1	1.317E+1	3.235E+1
-3.633E-1	1.329E+1	3.231E+1
-3.617E-1	1.325E+1	3.256E+1
-3.617E-1	1.318E+1	3.244E+1
-3.682E-1	1.321E+1	3.244E+1
-3.682E-1	1.324E+1	3.250E+1
-3.617E-1	1.312E+1	3.226E+1
-3.649E-1	1.308E+1	3.251E+1
-3.665E-1	1.313E+1	3.229E+1
-3.633E-1	1.330E+1	3.248E+1
-3.633E-1	1.322E+1	3.230E+1
-3.600E-1	1.326E+1	3.245E+1
-3.698E-1	1.321E+1	3.264E+1
-3.649E-1	1.330E+1	3.224E+1
-3.617E-1	1.323E+1	3.228E+1
-3.633E-1	1.322E+1	3.224E+1
-3.665E-1	1.317E+1	3.259E+1
-3.649E-1	1.316E+1	3.247E+1
-3.600E-1	1.327E+1	3.225E+1
-3.617E-1	1.311E+1	3.237E+1
-3.682E-1	1.332E+1	3.251E+1
-3.649E-1	1.321E+1	3.251E+1
-3.617E-1	1.337E+1	3.253E+1
-3.617E-1	1.335E+1	3.242E+1
-3.665E-1	1.327E+1	3.244E+1
-3.665E-1	1.321E+1	3.242E+1
-3.600E-1	1.320E+1	3.236E+1
-3.600E-1	1.320E+1	3.231E+1
-3.665E-1	1.320E+1	3.257E+1
-3.682E-1	1.321E+1	3.241E+1
-3.584E-1	1.314E+1	3.244E+1
-3.617E-1	1.321E+1	3.257E+1
-3.665E-1	1.306E+1	3.233E+1
-3.649E-1	1.321E+1	3.262E+1
-3.617E-1	1.305E+1	3.248E+1
-3.600E-1	1.333E+1	3.268E+1
-3.649E-1	1.333E+1	3.224E+1
-3.649E-1	1.343E+1	3.247E+1
-3.600E-1	1.324E+1	3.261E+1
-3.633E-1	1.301E+1	3.246E+1
-3.682E-1	1.326E+1	3.242E+1
-3.649E-1	1.324E+1	3.257E+1
-3.617E-1	1.315E+1	3.241E+1
-3.584E-1	1.320E+1	3.243E+1
-3.698E-1	1.312E+1	3.252E+1
-3.649E-1	1.314E+1	3.253E+1
-3.584E-1	1.322E+1	3.252E+1
-3.617E-1	1.327E+1	3.248E+1
-3.682E-1	1.311E+1	3.237E+1
-3.633E-1	1.309E+1	3.244E+1
-3.617E-1	1.336E+1	3.248E+1
-3.617E-1	1.331E+1	3.248E+1
-3.682E-1	1.329E+1	3.261E+1
-3.665E-1	1.311E+1	3.249E+1
-3.633E-1	1.333E+1	3.242E+1
-3.600E-1	1.316E+1	3.224E+1
-3.649E-1	1.328E+1	3.253E+1
-3.682E-1	1.329E+1	3.236E+1
-3.617E-1	1.314E+1	3.240E+1
-3.649E-1	1.324E+1	3.252E+1
-3.682E-1	1.329E+1	3.225E+1
-3.649E-1	1.315E+1	3.256E+1
-3.600E-1	1.333E+1	3.265E+1
-3.600E-1	1.306E+1	3.241E+1
-3.682E-1	1.314E+1	3.253E+1
-3.665E-1	1.320E+1	3.232E+1
-3.600E-1	1.325E+1	3.267E+1
-3.633E-1	1.320E+1	3.246E+1
-3.649E-1	1.305E+1	3.248E+1
-3.682E-1	1.318E+1	3.230E+1
-3.633E-1	1.337E+1	3.254E+1
-3.617E-1	1.324E+1	3.211E+1
-3.714E-1	1.301E+1	3.245E+1
-3.665E-1	1.336E+1	3.243E+1
-3.600E-1	1.318E+1	3.220E+1
-3.617E-1	1.322E+1	3.256E+1
-3.665E-1	1.330E+1	3.240E+1
-3.649E-1	1.324E+1	3.247E+1
-3.633E-1	1.329E+1	3.241E+1
-3.633E-1	1.323E+1	3.248E+1
-3.682E-1	1.317E+1	3.262E+1
-3.633E-1	1.320E+1	3.263E+1
-3.584E-1	1.319E+1	3.254E+1
-3.600E-1	1.339E+1	3.231E+1
-3.649E-1	1.314E+1	3.262E+1
-3.649E-1	1.324E+1	3.256E+1
-3.617E-1	1.320E+1	3.242E+1
-3.633E-1	1.310E+1	3.261E+1
-3.665E-1	1.328E+1	3.237E+1
-3.665E-1	1.321E+1	3.248E+1
-3.584E-1	1.328E+1	3.254E+1
-3.600E-1	1.331E+1	3.221E+1
-3.649E-1	1.302E+1	3.254E+1
-3.665E-1	1.328E+1	3.234E+1
-3.617E-1	1.331E+1	3.263E+1
-3.617E-1	1.317E+1	3.231E+1
-3.665E-1	1.310E+1	3.245E+1
-3.649E-1	1.317E+1	3.247E+1
-3.633E-1	1.327E+1	3.234E+1
-3.633E-1	1.314E+1	3.252E+1
-3.682E-1	1.320E+1	3.225E+1
-3.665E-1	1.315E+1	3.253E+1
-3.617E-1	1.328E+1	3.259E+1
-3.633E-1	1.321E+1	3.250E+1
-3.633E-1	1.311E+1	3.259E+1
-3.665E-1	1.318E+1	3.255E+1
-3.617E-1	1.331E+1	3.246E+1
-3.633E-1	1.329E+1	3.264E+1
-3.665E-1	1.310E+1	3.234E+1
-3.633E-1	1.321E+1	3.251E+1
-3.633E-1	1.325E+1	3.253E+1
-3.617E-1	1.318E+1	3.259E+1
-3.665E-1	1.323E+1	3.238E+1
-3.665E-1	1.310E+1	3.256E+1
-3.584E-1	1.326E+1	3.220E+1
-3.633E-1	1.319E+1	3.233E+1
-3.682E-1	1.323E+1	3.248E+1
-3.682E-1	1.331E+1	3.236E+1
-3.584E-1	1.311E+1	3.245E+1
-3.617E-1	1.330E+1	3.242E+1
-3.649E-1	1.330E+1	3.234E+1
-3.633E-1	1.318E+1	3.246E+1
-3.617E-1	1.317E+1	3.241E+1
-3.633E-1	1.322E+1	3.248E+1
-3.649E-1	1.316E+1	3.256E+1
-3.633E-1	1.323E+1	3.250E+1
-3.633E-1	1.329E+1	3.231E+1
-3.617E-1	1.335E+1	3.252E+1
-3.682E-1	1.332E+1	3.229E+1
-3.665E-1	1.316E+1	3.254E+1
-3.633E-1	1.323E+1	3.255E+1
-3.633E-1	1.310E+1	3.234E+1
-3.649E-1	1.324E+1	3.239E+1
-3.649E-1	1.325E+1	3.236E+1
[truncated: 483,795 more rows]
