# Supplementary material for: Improved ANAP incorporation and VCF analysis reveal details of P2X7 current facilitation and a limited conformational interplay between ATP binding and the intracellular ballast domain
Source: eLife. 2023 Jan 4;12:e82479. doi: 10.7554/eLife.82479 (PMC9859053; doi:10.7554/eLife.82479)
Supplement: Table 2—source data 1. [file elife-82479-table2-data1.zip › Table-2_source-data-1/22k25-09.csv]

-1.005E-1	4.726E+0	1.139E+1
-1.054E-1	4.765E+0	1.156E+1
-1.021E-1	4.898E+0	1.137E+1
-9.728E-2	4.869E+0	1.156E+1
-1.005E-1	4.892E+0	1.143E+1
-1.070E-1	4.856E+0	1.144E+1
-1.021E-1	4.853E+0	1.142E+1
-9.566E-2	4.837E+0	1.136E+1
-1.021E-1	4.895E+0	1.135E+1
-1.021E-1	4.905E+0	1.146E+1
-1.038E-1	4.859E+0	1.142E+1
-9.728E-2	4.853E+0	1.155E+1
-1.005E-1	4.834E+0	1.156E+1
-1.054E-1	4.840E+0	1.150E+1
-1.005E-1	4.928E+0	1.140E+1
-9.728E-2	4.941E+0	1.159E+1
-1.021E-1	4.895E+0	1.145E+1
-1.086E-1	4.876E+0	1.162E+1
-1.005E-1	4.817E+0	1.150E+1
-9.890E-2	4.859E+0	1.151E+1
-9.890E-2	4.941E+0	1.154E+1
-1.054E-1	4.804E+0	1.161E+1
-1.021E-1	4.853E+0	1.154E+1
-9.890E-2	4.911E+0	1.145E+1
-1.021E-1	4.882E+0	1.156E+1
-1.038E-1	4.885E+0	1.162E+1
-1.021E-1	4.847E+0	1.160E+1
-9.566E-2	4.892E+0	1.140E+1
-1.021E-1	4.853E+0	1.141E+1
-1.021E-1	4.843E+0	1.166E+1
-9.728E-2	4.882E+0	1.163E+1
-9.728E-2	4.840E+0	1.161E+1
-1.005E-1	4.853E+0	1.142E+1
-1.054E-1	4.863E+0	1.161E+1
-1.038E-1	4.853E+0	1.157E+1
-9.728E-2	4.791E+0	1.147E+1
-1.021E-1	4.885E+0	1.154E+1
-1.038E-1	4.772E+0	1.143E+1
-1.021E-1	4.847E+0	1.152E+1
-9.728E-2	4.795E+0	1.159E+1
-1.054E-1	4.808E+0	1.151E+1
-1.038E-1	4.814E+0	1.164E+1
-1.021E-1	4.863E+0	1.157E+1
-1.005E-1	4.892E+0	1.142E+1
-1.005E-1	4.866E+0	1.162E+1
-1.038E-1	4.902E+0	1.144E+1
-1.021E-1	4.821E+0	1.148E+1
-9.890E-2	4.847E+0	1.139E+1
-1.038E-1	4.889E+0	1.144E+1
-1.038E-1	4.885E+0	1.146E+1
-1.005E-1	4.830E+0	1.155E+1
-9.566E-2	4.782E+0	1.143E+1
-1.021E-1	4.804E+0	1.153E+1
-1.054E-1	4.879E+0	1.154E+1
-1.021E-1	4.798E+0	1.154E+1
-9.728E-2	4.837E+0	1.142E+1
-1.038E-1	4.859E+0	1.168E+1
-1.054E-1	4.895E+0	1.147E+1
-1.005E-1	4.850E+0	1.156E+1
-9.728E-2	4.834E+0	1.145E+1
-1.054E-1	4.853E+0	1.155E+1
-1.054E-1	4.859E+0	1.147E+1
-1.021E-1	4.811E+0	1.150E+1
-9.728E-2	4.804E+0	1.147E+1
-1.021E-1	4.944E+0	1.161E+1
-1.038E-1	4.853E+0	1.141E+1
-1.021E-1	4.882E+0	1.161E+1
-9.728E-2	4.863E+0	1.146E+1
-1.021E-1	4.898E+0	1.152E+1
-1.070E-1	4.928E+0	1.148E+1
-1.021E-1	4.918E+0	1.149E+1
-1.005E-1	4.817E+0	1.158E+1
-9.890E-2	4.824E+0	1.158E+1
-1.054E-1	4.830E+0	1.152E+1
-1.021E-1	4.876E+0	1.144E+1
-9.890E-2	4.918E+0	1.148E+1
-9.890E-2	4.785E+0	1.154E+1
-1.086E-1	4.866E+0	1.156E+1
-1.021E-1	4.911E+0	1.156E+1
-9.728E-2	4.882E+0	1.148E+1
-1.021E-1	4.821E+0	1.151E+1
-1.070E-1	4.934E+0	1.155E+1
-1.005E-1	4.798E+0	1.143E+1
-9.728E-2	4.879E+0	1.153E+1
-1.005E-1	4.843E+0	1.156E+1
-1.086E-1	4.859E+0	1.159E+1
-1.021E-1	4.830E+0	1.150E+1
-9.890E-2	4.850E+0	1.156E+1
-1.005E-1	4.872E+0	1.157E+1
-1.054E-1	4.795E+0	1.157E+1
-1.038E-1	4.863E+0	1.160E+1
-9.728E-2	4.749E+0	1.151E+1
-1.005E-1	4.869E+0	1.149E+1
-1.054E-1	4.775E+0	1.141E+1
-9.890E-2	4.850E+0	1.156E+1
-1.005E-1	4.866E+0	1.141E+1
-1.021E-1	4.814E+0	1.146E+1
-1.054E-1	4.834E+0	1.153E+1
-1.038E-1	4.892E+0	1.155E+1
-1.005E-1	4.827E+0	1.131E+1
-1.021E-1	4.889E+0	1.151E+1
-1.070E-1	4.782E+0	1.162E+1
-1.038E-1	4.905E+0	1.156E+1
-9.728E-2	4.752E+0	1.169E+1
-1.021E-1	4.843E+0	1.143E+1
-1.038E-1	4.941E+0	1.152E+1
-1.021E-1	4.869E+0	1.156E+1
-9.890E-2	4.791E+0	1.152E+1
-1.005E-1	4.892E+0	1.146E+1
-1.070E-1	4.885E+0	1.152E+1
-1.021E-1	4.827E+0	1.156E+1
-9.890E-2	4.843E+0	1.152E+1
-1.038E-1	4.837E+0	1.150E+1
-1.086E-1	4.788E+0	1.145E+1
-1.005E-1	4.853E+0	1.155E+1
-1.005E-1	4.882E+0	1.148E+1
-1.021E-1	4.798E+0	1.152E+1
-1.038E-1	4.840E+0	1.151E+1
-1.005E-1	4.853E+0	1.147E+1
-9.890E-2	4.872E+0	1.154E+1
-1.038E-1	4.882E+0	1.162E+1
-1.070E-1	4.772E+0	1.150E+1
-1.021E-1	4.921E+0	1.161E+1
-9.566E-2	4.788E+0	1.146E+1
-1.021E-1	4.824E+0	1.156E+1
-1.086E-1	4.876E+0	1.155E+1
-1.005E-1	4.859E+0	1.150E+1
-9.890E-2	4.827E+0	1.158E+1
-9.890E-2	4.908E+0	1.144E+1
-1.021E-1	4.950E+0	1.157E+1
-1.038E-1	4.853E+0	1.160E+1
-9.728E-2	4.905E+0	1.148E+1
-1.005E-1	4.895E+0	1.148E+1
-1.070E-1	4.898E+0	1.158E+1
-9.728E-2	4.853E+0	1.159E+1
-9.728E-2	4.895E+0	1.137E+1
-1.038E-1	4.902E+0	1.151E+1
-1.054E-1	4.895E+0	1.153E+1
-1.021E-1	4.911E+0	1.157E+1
-9.890E-2	4.827E+0	1.144E+1
-1.038E-1	4.863E+0	1.145E+1
-1.038E-1	4.808E+0	1.146E+1
-1.005E-1	4.759E+0	1.152E+1
-9.890E-2	4.817E+0	1.160E+1
-1.021E-1	4.934E+0	1.160E+1
-1.054E-1	4.924E+0	1.150E+1
-1.038E-1	4.892E+0	1.154E+1
-9.890E-2	4.801E+0	1.160E+1
-1.038E-1	4.882E+0	1.162E+1
-1.054E-1	4.863E+0	1.154E+1
-9.890E-2	4.895E+0	1.148E+1
-9.566E-2	4.937E+0	1.153E+1
-1.005E-1	4.898E+0	1.141E+1
-1.070E-1	4.937E+0	1.156E+1
-1.038E-1	4.824E+0	1.154E+1
-1.005E-1	4.837E+0	1.169E+1
-1.038E-1	4.866E+0	1.147E+1
-1.070E-1	4.892E+0	1.136E+1
-1.005E-1	4.882E+0	1.149E+1
-9.890E-2	4.791E+0	1.149E+1
-1.038E-1	4.928E+0	1.157E+1
-1.086E-1	4.749E+0	1.159E+1
-1.021E-1	4.869E+0	1.147E+1
-9.728E-2	4.837E+0	1.160E+1
-1.021E-1	4.924E+0	1.155E+1
-1.038E-1	4.824E+0	1.150E+1
-1.005E-1	4.859E+0	1.162E+1
-9.728E-2	4.892E+0	1.147E+1
-1.038E-1	4.847E+0	1.145E+1
-1.038E-1	4.795E+0	1.157E+1
-9.890E-2	4.879E+0	1.147E+1
-9.566E-2	4.850E+0	1.155E+1
-1.021E-1	4.879E+0	1.155E+1
-1.054E-1	4.859E+0	1.152E+1
-1.021E-1	4.824E+0	1.162E+1
-9.566E-2	4.915E+0	1.174E+1
-1.005E-1	4.866E+0	1.136E+1
-1.054E-1	4.905E+0	1.166E+1
-9.890E-2	4.866E+0	1.148E+1
-9.728E-2	4.775E+0	1.151E+1
-1.038E-1	4.782E+0	1.169E+1
-1.086E-1	4.843E+0	1.150E+1
-1.038E-1	4.847E+0	1.152E+1
-9.728E-2	4.915E+0	1.148E+1
-1.005E-1	4.765E+0	1.145E+1
-1.038E-1	4.934E+0	1.147E+1
-1.021E-1	4.872E+0	1.164E+1
-9.890E-2	4.843E+0	1.149E+1
-1.054E-1	4.808E+0	1.152E+1
-1.070E-1	4.840E+0	1.152E+1
-1.038E-1	4.834E+0	1.154E+1
-9.566E-2	4.928E+0	1.163E+1
-1.005E-1	4.872E+0	1.157E+1
-1.086E-1	4.827E+0	1.146E+1
-1.021E-1	4.915E+0	1.158E+1
-9.566E-2	4.905E+0	1.138E+1
-1.021E-1	4.898E+0	1.134E+1
-1.038E-1	4.898E+0	1.154E+1
-9.890E-2	4.801E+0	1.150E+1
-9.566E-2	4.859E+0	1.143E+1
-1.021E-1	4.934E+0	1.140E+1
-1.021E-1	4.782E+0	1.154E+1
-1.005E-1	4.824E+0	1.151E+1
-9.728E-2	4.824E+0	1.154E+1
-1.005E-1	4.837E+0	1.155E+1
-1.054E-1	4.834E+0	1.146E+1
-1.038E-1	4.902E+0	1.154E+1
-9.566E-2	4.791E+0	1.160E+1
-1.038E-1	4.872E+0	1.154E+1
-1.038E-1	4.850E+0	1.142E+1
-1.038E-1	4.856E+0	1.148E+1
-9.728E-2	4.872E+0	1.154E+1
-1.054E-1	4.840E+0	1.143E+1
-1.054E-1	4.976E+0	1.168E+1
-1.005E-1	4.808E+0	1.147E+1
-9.890E-2	4.876E+0	1.142E+1
-1.021E-1	4.882E+0	1.159E+1
-1.038E-1	4.882E+0	1.162E+1
-1.005E-1	4.892E+0	1.141E+1
-9.890E-2	4.834E+0	1.148E+1
-1.038E-1	4.866E+0	1.151E+1
-1.070E-1	4.934E+0	1.140E+1
-9.890E-2	4.853E+0	1.151E+1
-9.566E-2	4.821E+0	1.148E+1
-1.021E-1	4.895E+0	1.147E+1
-1.054E-1	4.908E+0	1.148E+1
-1.005E-1	4.895E+0	1.156E+1
-9.728E-2	4.931E+0	1.146E+1
-1.005E-1	4.824E+0	1.142E+1
-1.038E-1	4.872E+0	1.156E+1
-1.005E-1	4.902E+0	1.149E+1
-1.005E-1	4.866E+0	1.150E+1
-1.021E-1	4.847E+0	1.143E+1
-1.038E-1	4.827E+0	1.144E+1
-1.005E-1	4.879E+0	1.147E+1
-9.890E-2	4.859E+0	1.165E+1
-1.054E-1	4.827E+0	1.161E+1
-1.054E-1	4.879E+0	1.148E+1
-1.021E-1	4.895E+0	1.151E+1
-9.890E-2	4.843E+0	1.141E+1
-1.054E-1	4.876E+0	1.159E+1
-1.038E-1	4.837E+0	1.154E+1
-1.021E-1	4.798E+0	1.154E+1
-9.728E-2	4.830E+0	1.155E+1
-1.021E-1	4.892E+0	1.166E+1
-1.038E-1	4.924E+0	1.162E+1
-1.038E-1	4.830E+0	1.158E+1
-9.728E-2	4.872E+0	1.150E+1
-1.021E-1	4.889E+0	1.157E+1
-1.054E-1	4.937E+0	1.157E+1
-1.038E-1	4.872E+0	1.143E+1
-9.728E-2	4.892E+0	1.145E+1
-1.021E-1	4.756E+0	1.159E+1
-1.054E-1	4.808E+0	1.145E+1
-1.005E-1	4.889E+0	1.159E+1
-9.566E-2	4.746E+0	1.143E+1
-1.021E-1	4.898E+0	1.147E+1
-1.070E-1	4.924E+0	1.158E+1
-1.005E-1	4.834E+0	1.153E+1
-1.005E-1	4.902E+0	1.141E+1
-1.005E-1	4.824E+0	1.155E+1
-1.070E-1	4.814E+0	1.158E+1
-1.038E-1	4.830E+0	1.144E+1
-9.728E-2	4.876E+0	1.153E+1
-1.021E-1	4.908E+0	1.159E+1
-1.054E-1	4.879E+0	1.147E+1
-1.005E-1	4.791E+0	1.156E+1
-9.566E-2	4.889E+0	1.140E+1
-1.021E-1	4.827E+0	1.155E+1
-1.054E-1	4.866E+0	1.152E+1
-9.890E-2	4.898E+0	1.149E+1
-9.890E-2	4.885E+0	1.143E+1
-1.038E-1	4.983E+0	1.145E+1
-1.054E-1	4.808E+0	1.151E+1
-1.021E-1	4.947E+0	1.157E+1
-9.566E-2	4.850E+0	1.155E+1
-1.005E-1	4.911E+0	1.134E+1
-1.070E-1	4.837E+0	1.146E+1
-1.005E-1	4.905E+0	1.160E+1
-9.890E-2	4.986E+0	1.159E+1
-1.021E-1	4.898E+0	1.157E+1
-1.086E-1	4.804E+0	1.153E+1
-1.021E-1	4.879E+0	1.166E+1
-9.890E-2	4.850E+0	1.149E+1
-1.021E-1	4.843E+0	1.164E+1
-1.054E-1	4.866E+0	1.149E+1
-9.728E-2	4.973E+0	1.160E+1
-9.728E-2	4.859E+0	1.156E+1
-1.054E-1	4.963E+0	1.168E+1
-1.054E-1	4.837E+0	1.143E+1
-1.005E-1	4.769E+0	1.162E+1
-1.005E-1	4.983E+0	1.147E+1
-1.021E-1	4.840E+0	1.157E+1
-1.054E-1	4.876E+0	1.145E+1
-1.021E-1	4.840E+0	1.160E+1
-9.728E-2	4.928E+0	1.149E+1
-9.890E-2	4.850E+0	1.152E+1
-1.070E-1	4.834E+0	1.147E+1
-1.005E-1	4.834E+0	1.159E+1
-1.005E-1	4.791E+0	1.145E+1
-1.038E-1	4.928E+0	1.142E+1
-1.070E-1	4.788E+0	1.158E+1
-1.038E-1	4.821E+0	1.149E+1
-9.890E-2	4.898E+0	1.151E+1
-1.005E-1	4.924E+0	1.146E+1
-1.086E-1	4.885E+0	1.149E+1
-9.890E-2	4.847E+0	1.136E+1
-1.005E-1	4.882E+0	1.146E+1
-1.021E-1	4.876E+0	1.155E+1
-1.054E-1	4.918E+0	1.149E+1
-1.005E-1	4.866E+0	1.151E+1
-9.728E-2	4.876E+0	1.159E+1
-1.038E-1	4.801E+0	1.140E+1
-1.054E-1	4.811E+0	1.162E+1
-1.005E-1	4.837E+0	1.147E+1
-1.005E-1	4.908E+0	1.147E+1
-9.890E-2	4.921E+0	1.146E+1
-1.054E-1	4.856E+0	1.150E+1
-1.021E-1	4.863E+0	1.158E+1
-9.890E-2	4.824E+0	1.144E+1
-1.038E-1	4.814E+0	1.145E+1
-1.086E-1	4.853E+0	1.149E+1
-1.038E-1	4.837E+0	1.162E+1
-9.890E-2	4.782E+0	1.157E+1
-1.005E-1	4.827E+0	1.154E+1
-1.070E-1	4.830E+0	1.139E+1
-1.005E-1	4.941E+0	1.149E+1
-9.890E-2	4.918E+0	1.159E+1
-9.890E-2	4.895E+0	1.161E+1
-1.070E-1	4.856E+0	1.147E+1
-1.021E-1	4.811E+0	1.154E+1
-9.566E-2	4.876E+0	1.150E+1
-1.005E-1	4.863E+0	1.155E+1
-1.038E-1	4.856E+0	1.159E+1
-1.021E-1	4.915E+0	1.167E+1
-1.005E-1	4.882E+0	1.159E+1
-1.038E-1	4.850E+0	1.152E+1
-1.086E-1	4.908E+0	1.159E+1
-1.005E-1	4.872E+0	1.137E+1
-9.890E-2	4.918E+0	1.145E+1
-1.054E-1	4.931E+0	1.155E+1
-1.070E-1	4.843E+0	1.160E+1
-1.005E-1	4.834E+0	1.143E+1
-9.566E-2	4.892E+0	1.151E+1
-1.021E-1	4.869E+0	1.163E+1
-1.038E-1	4.898E+0	1.151E+1
-1.038E-1	4.931E+0	1.161E+1
-9.890E-2	4.824E+0	1.159E+1
-1.021E-1	4.898E+0	1.165E+1
-1.038E-1	4.911E+0	1.155E+1
-1.021E-1	4.928E+0	1.159E+1
-9.728E-2	4.889E+0	1.146E+1
-1.021E-1	4.824E+0	1.154E+1
-1.054E-1	4.934E+0	1.149E+1
-1.038E-1	4.921E+0	1.154E+1
-9.890E-2	4.911E+0	1.159E+1
-1.021E-1	4.863E+0	1.154E+1
-1.086E-1	4.762E+0	1.138E+1
-1.038E-1	4.847E+0	1.155E+1
-9.728E-2	4.954E+0	1.151E+1
-1.021E-1	4.834E+0	1.153E+1
-1.054E-1	4.885E+0	1.143E+1
-1.021E-1	4.960E+0	1.157E+1
-9.890E-2	4.898E+0	1.153E+1
-1.038E-1	4.908E+0	1.146E+1
-1.086E-1	4.892E+0	1.143E+1
-1.021E-1	4.882E+0	1.144E+1
-9.566E-2	4.772E+0	1.159E+1
-1.038E-1	4.847E+0	1.140E+1
-1.054E-1	4.821E+0	1.156E+1
-9.890E-2	4.847E+0	1.157E+1
-1.005E-1	4.814E+0	1.153E+1
-1.021E-1	4.798E+0	1.155E+1
-1.070E-1	4.866E+0	1.154E+1
-1.038E-1	4.967E+0	1.142E+1
-9.728E-2	4.963E+0	1.152E+1
-1.021E-1	4.885E+0	1.153E+1
-1.054E-1	4.840E+0	1.156E+1
-1.038E-1	4.889E+0	1.141E+1
-9.728E-2	4.821E+0	1.157E+1
-1.054E-1	4.811E+0	1.156E+1
-1.038E-1	4.889E+0	1.168E+1
-1.021E-1	4.821E+0	1.167E+1
-9.890E-2	4.892E+0	1.165E+1
-1.005E-1	4.830E+0	1.153E+1
-1.054E-1	4.934E+0	1.166E+1
-1.021E-1	4.788E+0	1.148E+1
-9.728E-2	4.866E+0	1.151E+1
-1.038E-1	4.898E+0	1.162E+1
-1.054E-1	4.847E+0	1.147E+1
-1.005E-1	4.814E+0	1.158E+1
-9.728E-2	4.859E+0	1.143E+1
-1.021E-1	4.837E+0	1.171E+1
-1.054E-1	4.863E+0	1.154E+1
-1.021E-1	4.798E+0	1.152E+1
-9.890E-2	4.983E+0	1.144E+1
-1.038E-1	4.847E+0	1.147E+1
-1.054E-1	4.837E+0	1.156E+1
-9.890E-2	4.954E+0	1.152E+1
-1.021E-1	4.895E+0	1.152E+1
-1.038E-1	4.879E+0	1.163E+1
-1.086E-1	4.847E+0	1.158E+1
-1.021E-1	4.856E+0	1.158E+1
-9.728E-2	4.905E+0	1.163E+1
-1.021E-1	4.872E+0	1.138E+1
-1.054E-1	4.830E+0	1.144E+1
-1.005E-1	4.889E+0	1.144E+1
-9.890E-2	4.856E+0	1.160E+1
-1.038E-1	4.918E+0	1.144E+1
-1.038E-1	4.837E+0	1.150E+1
-1.005E-1	4.863E+0	1.152E+1
-9.728E-2	4.921E+0	1.161E+1
-1.021E-1	4.843E+0	1.162E+1
-1.054E-1	4.876E+0	1.155E+1
-1.021E-1	4.759E+0	1.156E+1
-9.890E-2	4.876E+0	1.161E+1
-1.054E-1	4.931E+0	1.149E+1
-1.070E-1	4.898E+0	1.150E+1
-1.021E-1	4.840E+0	1.155E+1
-9.890E-2	4.837E+0	1.134E+1
-1.054E-1	4.859E+0	1.155E+1
-1.070E-1	4.791E+0	1.155E+1
-1.005E-1	4.879E+0	1.162E+1
-9.890E-2	4.941E+0	1.154E+1
-1.005E-1	4.863E+0	1.161E+1
-1.086E-1	4.853E+0	1.152E+1
-1.005E-1	4.785E+0	1.152E+1
-9.890E-2	4.892E+0	1.153E+1
-1.021E-1	4.859E+0	1.151E+1
-1.086E-1	4.847E+0	1.163E+1
-1.005E-1	4.931E+0	1.151E+1
-9.890E-2	4.772E+0	1.148E+1
-1.005E-1	4.824E+0	1.160E+1
-1.070E-1	4.859E+0	1.160E+1
-1.005E-1	4.944E+0	1.146E+1
-9.890E-2	4.840E+0	1.159E+1
-1.021E-1	4.905E+0	1.157E+1
-1.054E-1	4.752E+0	1.156E+1
-1.038E-1	4.834E+0	1.156E+1
-9.890E-2	4.908E+0	1.142E+1
-1.005E-1	4.876E+0	1.144E+1
-1.054E-1	4.876E+0	1.155E+1
-1.021E-1	4.889E+0	1.154E+1
-9.890E-2	4.876E+0	1.164E+1
-1.054E-1	4.853E+0	1.153E+1
-1.086E-1	4.902E+0	1.156E+1
-1.021E-1	4.908E+0	1.173E+1
-9.728E-2	4.726E+0	1.153E+1
-1.038E-1	4.902E+0	1.161E+1
-1.054E-1	4.811E+0	1.153E+1
-1.005E-1	4.856E+0	1.162E+1
-1.005E-1	4.879E+0	1.146E+1
-1.038E-1	4.869E+0	1.146E+1
-1.103E-1	4.827E+0	1.153E+1
-1.038E-1	4.850E+0	1.155E+1
-1.005E-1	4.837E+0	1.142E+1
-1.054E-1	4.863E+0	1.162E+1
-1.054E-1	4.827E+0	1.143E+1
-1.038E-1	4.889E+0	1.148E+1
-9.890E-2	4.921E+0	1.162E+1
-1.038E-1	4.814E+0	1.157E+1
-1.054E-1	4.808E+0	1.157E+1
-1.021E-1	4.785E+0	1.149E+1
-9.890E-2	4.902E+0	1.159E+1
-1.021E-1	4.765E+0	1.142E+1
-1.070E-1	4.859E+0	1.135E+1
-1.005E-1	4.869E+0	1.156E+1
-9.890E-2	4.804E+0	1.154E+1
-1.054E-1	4.811E+0	1.148E+1
-1.070E-1	4.821E+0	1.153E+1
-1.005E-1	4.882E+0	1.147E+1
-9.890E-2	4.850E+0	1.149E+1
-1.005E-1	4.850E+0	1.146E+1
-1.070E-1	4.752E+0	1.141E+1
-1.054E-1	4.872E+0	1.153E+1
-9.890E-2	4.928E+0	1.157E+1
-1.021E-1	4.885E+0	1.151E+1
-1.070E-1	4.895E+0	1.145E+1
-9.890E-2	4.892E+0	1.164E+1
-9.890E-2	4.872E+0	1.163E+1
-1.054E-1	4.967E+0	1.148E+1
-1.054E-1	4.902E+0	1.157E+1
-1.038E-1	4.934E+0	1.152E+1
-9.728E-2	4.869E+0	1.149E+1
-1.038E-1	4.791E+0	1.140E+1
-1.070E-1	4.856E+0	1.160E+1
-1.021E-1	4.791E+0	1.141E+1
-1.021E-1	4.892E+0	1.152E+1
-1.038E-1	4.921E+0	1.139E+1
-1.086E-1	4.859E+0	1.166E+1
-1.005E-1	4.895E+0	1.152E+1
-9.566E-2	4.941E+0	1.143E+1
-1.021E-1	4.934E+0	1.161E+1
-1.086E-1	4.947E+0	1.156E+1
-1.021E-1	4.918E+0	1.166E+1
-9.728E-2	4.827E+0	1.151E+1
-1.021E-1	4.853E+0	1.162E+1
-1.070E-1	4.808E+0	1.151E+1
-1.021E-1	4.801E+0	1.156E+1
-1.005E-1	4.843E+0	1.155E+1
-1.021E-1	4.908E+0	1.154E+1
-1.086E-1	4.941E+0	1.153E+1
-9.890E-2	4.834E+0	1.143E+1
-9.728E-2	4.892E+0	1.162E+1
-1.021E-1	4.895E+0	1.150E+1
-1.070E-1	4.843E+0	1.158E+1
-1.005E-1	4.834E+0	1.155E+1
-9.728E-2	4.889E+0	1.145E+1
-1.054E-1	4.817E+0	1.150E+1
-1.054E-1	4.775E+0	1.144E+1
-1.005E-1	4.834E+0	1.155E+1
-9.728E-2	4.921E+0	1.141E+1
-1.021E-1	4.902E+0	1.153E+1
-1.054E-1	4.795E+0	1.162E+1
-1.021E-1	4.872E+0	1.170E+1
-1.005E-1	4.902E+0	1.159E+1
-1.021E-1	4.847E+0	1.141E+1
-1.103E-1	4.928E+0	1.159E+1
-1.005E-1	4.908E+0	1.163E+1
-9.890E-2	4.905E+0	1.153E+1
-1.038E-1	4.902E+0	1.156E+1
-1.054E-1	4.863E+0	1.157E+1
-1.038E-1	4.824E+0	1.153E+1
-1.005E-1	4.960E+0	1.155E+1
-1.021E-1	4.840E+0	1.166E+1
-1.038E-1	4.889E+0	1.156E+1
-1.021E-1	4.824E+0	1.149E+1
-9.728E-2	4.811E+0	1.150E+1
-1.021E-1	4.872E+0	1.151E+1
-1.070E-1	4.856E+0	1.148E+1
-1.005E-1	4.830E+0	1.172E+1
-1.005E-1	4.947E+0	1.151E+1
-1.021E-1	4.749E+0	1.141E+1
-1.086E-1	4.947E+0	1.152E+1
-9.728E-2	4.791E+0	1.151E+1
-9.890E-2	4.908E+0	1.164E+1
-1.054E-1	4.947E+0	1.153E+1
-1.070E-1	4.856E+0	1.155E+1
-1.005E-1	4.847E+0	1.156E+1
-9.890E-2	4.856E+0	1.158E+1
-1.021E-1	4.895E+0	1.154E+1
-1.070E-1	4.821E+0	1.168E+1
-1.021E-1	4.872E+0	1.146E+1
-9.728E-2	4.830E+0	1.167E+1
-1.005E-1	4.817E+0	1.145E+1
-1.038E-1	4.960E+0	1.158E+1
-1.005E-1	4.837E+0	1.151E+1
-1.005E-1	4.853E+0	1.150E+1
-1.021E-1	4.811E+0	1.146E+1
-1.054E-1	4.950E+0	1.150E+1
-9.890E-2	4.827E+0	1.152E+1
-9.890E-2	4.840E+0	1.146E+1
-1.054E-1	4.837E+0	1.139E+1
-1.070E-1	4.889E+0	1.163E+1
-1.021E-1	4.947E+0	1.152E+1
-9.566E-2	4.905E+0	1.150E+1
-1.038E-1	4.934E+0	1.153E+1
-1.054E-1	4.885E+0	1.158E+1
-9.728E-2	4.885E+0	1.149E+1
-9.890E-2	4.872E+0	1.155E+1
-1.070E-1	4.710E+0	1.147E+1
-1.070E-1	4.915E+0	1.153E+1
-1.005E-1	4.872E+0	1.155E+1
-9.890E-2	4.759E+0	1.150E+1
-1.005E-1	4.791E+0	1.153E+1
-1.054E-1	4.843E+0	1.152E+1
-1.021E-1	4.973E+0	1.156E+1
-9.890E-2	4.915E+0	1.154E+1
-1.038E-1	4.827E+0	1.149E+1
-1.054E-1	4.863E+0	1.144E+1
-1.038E-1	4.885E+0	1.150E+1
-9.890E-2	4.827E+0	1.156E+1
-1.038E-1	4.944E+0	1.145E+1
-1.038E-1	4.837E+0	1.149E+1
-1.038E-1	4.895E+0	1.159E+1
-9.566E-2	4.814E+0	1.150E+1
-1.054E-1	4.895E+0	1.153E+1
-1.070E-1	4.876E+0	1.158E+1
-1.005E-1	4.869E+0	1.153E+1
-1.005E-1	4.954E+0	1.165E+1
-1.021E-1	4.824E+0	1.161E+1
-1.070E-1	4.898E+0	1.156E+1
-1.005E-1	4.869E+0	1.153E+1
-9.728E-2	4.859E+0	1.147E+1
-1.070E-1	4.889E+0	1.158E+1
-1.054E-1	4.778E+0	1.151E+1
-1.005E-1	4.840E+0	1.158E+1
-9.728E-2	4.821E+0	1.151E+1
-1.021E-1	4.847E+0	1.155E+1
-1.070E-1	4.834E+0	1.144E+1
-9.890E-2	4.804E+0	1.159E+1
-9.890E-2	4.782E+0	1.154E+1
-1.038E-1	4.817E+0	1.145E+1
-1.070E-1	4.817E+0	1.133E+1
-9.890E-2	4.804E+0	1.148E+1
-1.005E-1	4.898E+0	1.155E+1
-1.054E-1	4.847E+0	1.155E+1
-1.054E-1	4.840E+0	1.160E+1
-9.890E-2	4.859E+0	1.131E+1
-9.890E-2	4.869E+0	1.152E+1
-1.021E-1	4.898E+0	1.136E+1
-1.038E-1	4.863E+0	1.151E+1
-1.021E-1	4.885E+0	1.155E+1
-9.890E-2	4.850E+0	1.148E+1
-1.005E-1	4.824E+0	1.158E+1
-1.054E-1	4.795E+0	1.155E+1
-1.005E-1	4.950E+0	1.143E+1
-9.890E-2	4.863E+0	1.148E+1
-1.038E-1	4.885E+0	1.154E+1
-1.070E-1	4.808E+0	1.157E+1
-1.021E-1	4.821E+0	1.163E+1
-9.728E-2	4.856E+0	1.143E+1
-1.021E-1	4.808E+0	1.161E+1
-1.054E-1	4.879E+0	1.154E+1
-1.021E-1	4.856E+0	1.150E+1
-1.021E-1	4.892E+0	1.148E+1
-1.005E-1	4.947E+0	1.157E+1
-1.070E-1	4.821E+0	1.157E+1
-1.005E-1	4.859E+0	1.152E+1
-1.005E-1	4.879E+0	1.156E+1
-1.038E-1	4.863E+0	1.149E+1
-1.038E-1	4.879E+0	1.157E+1
-9.890E-2	4.872E+0	1.151E+1
-9.890E-2	4.905E+0	1.147E+1
-1.021E-1	4.895E+0	1.147E+1
-1.070E-1	4.885E+0	1.161E+1
-9.890E-2	4.941E+0	1.154E+1
-9.890E-2	4.837E+0	1.161E+1
-1.021E-1	4.911E+0	1.150E+1
-1.054E-1	4.791E+0	1.153E+1
-1.005E-1	4.895E+0	1.155E+1
-9.728E-2	4.931E+0	1.152E+1
-1.038E-1	4.902E+0	1.159E+1
-1.070E-1	4.872E+0	1.155E+1
-1.005E-1	4.814E+0	1.162E+1
-9.890E-2	4.827E+0	1.170E+1
-1.070E-1	4.834E+0	1.162E+1
-1.054E-1	4.898E+0	1.148E+1
-9.890E-2	4.911E+0	1.157E+1
-9.890E-2	4.843E+0	1.164E+1
-1.054E-1	4.918E+0	1.150E+1
-1.054E-1	4.908E+0	1.149E+1
-1.021E-1	4.918E+0	1.161E+1
-9.890E-2	4.863E+0	1.149E+1
-1.054E-1	4.895E+0	1.167E+1
-1.070E-1	4.834E+0	1.161E+1
-1.038E-1	4.847E+0	1.158E+1
-9.890E-2	4.853E+0	1.151E+1
-1.054E-1	4.736E+0	1.154E+1
-1.054E-1	4.931E+0	1.148E+1
-1.005E-1	4.889E+0	1.155E+1
-9.890E-2	4.856E+0	1.160E+1
-1.054E-1	4.937E+0	1.145E+1
-1.054E-1	4.824E+0	1.149E+1
-1.005E-1	4.866E+0	1.143E+1
-1.021E-1	4.872E+0	1.150E+1
-1.005E-1	4.840E+0	1.142E+1
-1.070E-1	4.882E+0	1.145E+1
-1.021E-1	4.892E+0	1.137E+1
-9.890E-2	4.902E+0	1.159E+1
-1.054E-1	4.879E+0	1.152E+1
-1.054E-1	4.879E+0	1.158E+1
-9.890E-2	4.885E+0	1.156E+1
-1.005E-1	4.869E+0	1.160E+1
-1.038E-1	4.788E+0	1.156E+1
-1.086E-1	4.876E+0	1.155E+1
-1.005E-1	4.928E+0	1.158E+1
-1.005E-1	4.834E+0	1.163E+1
-1.054E-1	4.853E+0	1.158E+1
-1.070E-1	4.837E+0	1.171E+1
-1.021E-1	4.915E+0	1.153E+1
-9.566E-2	4.908E+0	1.149E+1
-1.054E-1	4.788E+0	1.142E+1
-1.054E-1	4.791E+0	1.143E+1
-1.021E-1	4.908E+0	1.158E+1
-9.890E-2	4.872E+0	1.153E+1
-1.054E-1	4.863E+0	1.158E+1
-1.054E-1	4.850E+0	1.152E+1
-1.005E-1	4.827E+0	1.147E+1
-1.021E-1	4.827E+0	1.164E+1
-1.038E-1	4.824E+0	1.154E+1
-1.070E-1	4.856E+0	1.155E+1
-1.005E-1	4.915E+0	1.157E+1
-1.021E-1	4.986E+0	1.149E+1
-1.021E-1	4.872E+0	1.165E+1
-1.086E-1	4.814E+0	1.156E+1
-9.890E-2	4.885E+0	1.142E+1
-9.890E-2	4.863E+0	1.149E+1
-1.021E-1	4.941E+0	1.169E+1
-1.070E-1	4.850E+0	1.156E+1
-1.005E-1	4.785E+0	1.152E+1
-9.728E-2	4.947E+0	1.157E+1
-1.070E-1	4.921E+0	1.141E+1
-1.038E-1	4.915E+0	1.148E+1
-1.005E-1	4.898E+0	1.155E+1
-9.890E-2	4.788E+0	1.159E+1
-1.038E-1	4.837E+0	1.146E+1
-1.086E-1	4.937E+0	1.155E+1
-1.021E-1	4.843E+0	1.162E+1
-1.021E-1	4.879E+0	1.159E+1
-1.038E-1	4.892E+0	1.157E+1
-1.038E-1	4.944E+0	1.156E+1
-1.038E-1	4.824E+0	1.155E+1
-1.005E-1	4.817E+0	1.144E+1
-1.054E-1	4.911E+0	1.153E+1
-1.070E-1	4.837E+0	1.147E+1
-9.890E-2	4.915E+0	1.159E+1
-1.038E-1	4.866E+0	1.155E+1
-1.038E-1	4.824E+0	1.161E+1
-1.086E-1	4.895E+0	1.162E+1
-1.005E-1	4.872E+0	1.159E+1
-9.566E-2	4.876E+0	1.157E+1
-1.021E-1	4.859E+0	1.156E+1
-1.038E-1	4.879E+0	1.148E+1
-1.005E-1	4.902E+0	1.148E+1
-1.005E-1	4.847E+0	1.154E+1
-1.054E-1	5.002E+0	1.154E+1
-1.086E-1	4.834E+0	1.155E+1
-1.005E-1	4.804E+0	1.150E+1
-9.890E-2	4.863E+0	1.145E+1
-1.038E-1	4.872E+0	1.160E+1
-1.054E-1	4.837E+0	1.163E+1
-1.021E-1	4.830E+0	1.150E+1
-1.005E-1	4.872E+0	1.158E+1
-1.038E-1	4.824E+0	1.147E+1
-1.086E-1	4.885E+0	1.148E+1
-1.005E-1	4.869E+0	1.157E+1
-9.728E-2	4.837E+0	1.177E+1
-1.070E-1	4.850E+0	1.159E+1
-1.070E-1	4.924E+0	1.159E+1
-1.005E-1	4.905E+0	1.157E+1
-9.728E-2	4.814E+0	1.157E+1
-1.054E-1	4.743E+0	1.159E+1
-1.070E-1	4.895E+0	1.161E+1
-1.021E-1	4.863E+0	1.141E+1
-9.890E-2	4.788E+0	1.151E+1
-1.038E-1	4.882E+0	1.144E+1
-1.070E-1	4.869E+0	1.154E+1
-1.005E-1	4.882E+0	1.162E+1
-1.005E-1	4.853E+0	1.148E+1
-1.038E-1	4.843E+0	1.145E+1
-1.054E-1	4.905E+0	1.154E+1
-1.021E-1	4.859E+0	1.158E+1
-9.404E-2	4.847E+0	1.155E+1
-1.054E-1	4.960E+0	1.146E+1
-1.070E-1	4.889E+0	1.157E+1
-9.890E-2	4.885E+0	1.153E+1
-9.728E-2	4.937E+0	1.152E+1
-1.038E-1	4.785E+0	1.155E+1
-1.054E-1	4.889E+0	1.165E+1
-1.021E-1	4.892E+0	1.150E+1
-9.566E-2	4.872E+0	1.157E+1
-1.021E-1	4.944E+0	1.154E+1
-1.086E-1	4.885E+0	1.155E+1
-1.038E-1	4.811E+0	1.132E+1
-9.728E-2	4.850E+0	1.163E+1
-1.038E-1	4.863E+0	1.143E+1
-1.054E-1	4.811E+0	1.152E+1
-1.021E-1	4.795E+0	1.147E+1
-1.005E-1	4.895E+0	1.160E+1
-1.038E-1	4.847E+0	1.153E+1
-1.038E-1	4.885E+0	1.142E+1
-9.890E-2	4.957E+0	1.148E+1
-9.890E-2	4.889E+0	1.157E+1
-1.054E-1	4.856E+0	1.152E+1
-1.070E-1	4.814E+0	1.154E+1
-1.005E-1	4.821E+0	1.159E+1
-9.890E-2	4.843E+0	1.148E+1
-1.038E-1	4.814E+0	1.169E+1
-1.038E-1	4.905E+0	1.157E+1
-1.021E-1	4.921E+0	1.162E+1
-9.890E-2	4.840E+0	1.163E+1
-1.021E-1	4.898E+0	1.159E+1
-1.086E-1	4.791E+0	1.163E+1
-1.021E-1	4.905E+0	1.153E+1
-9.728E-2	4.866E+0	1.154E+1
-1.021E-1	4.859E+0	1.160E+1
-1.054E-1	4.850E+0	1.152E+1
-1.021E-1	4.885E+0	1.145E+1
-9.566E-2	4.892E+0	1.166E+1
-1.054E-1	4.976E+0	1.158E+1
-1.070E-1	4.921E+0	1.148E+1
-1.038E-1	4.921E+0	1.165E+1
-1.005E-1	4.892E+0	1.157E+1
-1.070E-1	4.788E+0	1.149E+1
-1.054E-1	4.941E+0	1.152E+1
-1.021E-1	4.791E+0	1.156E+1
-1.005E-1	4.801E+0	1.159E+1
-1.070E-1	4.879E+0	1.166E+1
-1.054E-1	4.837E+0	1.156E+1
-1.005E-1	4.843E+0	1.146E+1
-1.005E-1	4.863E+0	1.148E+1
-1.038E-1	4.898E+0	1.153E+1
-1.070E-1	4.821E+0	1.147E+1
-1.021E-1	4.954E+0	1.162E+1
-1.005E-1	4.843E+0	1.151E+1
-1.054E-1	4.821E+0	1.150E+1
-1.070E-1	4.791E+0	1.150E+1
-1.021E-1	4.879E+0	1.155E+1
-9.728E-2	4.762E+0	1.148E+1
-1.054E-1	4.811E+0	1.162E+1
-1.054E-1	4.869E+0	1.149E+1
-9.890E-2	4.853E+0	1.146E+1
-1.005E-1	4.856E+0	1.159E+1
-1.054E-1	4.918E+0	1.152E+1
-1.038E-1	4.879E+0	1.147E+1
-1.021E-1	4.863E+0	1.155E+1
-9.890E-2	4.853E+0	1.155E+1
-1.054E-1	4.898E+0	1.157E+1
-1.054E-1	4.856E+0	1.149E+1
-1.021E-1	4.947E+0	1.149E+1
-9.566E-2	4.824E+0	1.148E+1
-1.038E-1	4.859E+0	1.155E+1
-1.070E-1	4.824E+0	1.177E+1
-1.021E-1	4.837E+0	1.155E+1
-1.005E-1	4.921E+0	1.162E+1
-1.038E-1	4.837E+0	1.161E+1
-1.054E-1	4.804E+0	1.141E+1
-1.005E-1	4.791E+0	1.161E+1
-1.021E-1	4.876E+0	1.143E+1
-1.021E-1	4.863E+0	1.177E+1
-1.070E-1	4.853E+0	1.151E+1
-9.890E-2	4.869E+0	1.157E+1
-9.890E-2	4.944E+0	1.148E+1
-1.038E-1	4.963E+0	1.155E+1
-1.086E-1	4.905E+0	1.141E+1
-1.021E-1	4.853E+0	1.152E+1
-1.005E-1	4.885E+0	1.159E+1
-1.021E-1	4.821E+0	1.158E+1
-1.070E-1	4.892E+0	1.152E+1
-1.021E-1	4.905E+0	1.154E+1
-9.890E-2	4.885E+0	1.148E+1
-1.021E-1	4.847E+0	1.147E+1
-1.070E-1	4.830E+0	1.151E+1
-1.021E-1	4.824E+0	1.151E+1
-1.005E-1	4.853E+0	1.140E+1
-1.054E-1	4.843E+0	1.140E+1
-1.054E-1	4.879E+0	1.158E+1
-1.021E-1	4.879E+0	1.153E+1
-1.005E-1	4.872E+0	1.164E+1
-1.054E-1	4.928E+0	1.164E+1
-1.070E-1	4.866E+0	1.152E+1
-9.890E-2	4.785E+0	1.164E+1
-1.005E-1	4.924E+0	1.153E+1
-1.070E-1	4.895E+0	1.152E+1
-1.054E-1	4.885E+0	1.136E+1
-9.890E-2	4.957E+0	1.161E+1
-9.890E-2	4.824E+0	1.140E+1
-1.054E-1	4.840E+0	1.161E+1
-1.054E-1	4.817E+0	1.153E+1
-1.005E-1	4.869E+0	1.149E+1
-1.005E-1	4.827E+0	1.162E+1
-1.038E-1	4.960E+0	1.154E+1
-1.054E-1	4.859E+0	1.147E+1
-1.005E-1	4.892E+0	1.157E+1
-9.728E-2	4.850E+0	1.150E+1
-1.021E-1	4.963E+0	1.155E+1
-1.054E-1	4.866E+0	1.147E+1
-1.021E-1	4.824E+0	1.152E+1
-1.005E-1	4.866E+0	1.143E+1
-1.054E-1	4.827E+0	1.154E+1
-1.086E-1	4.992E+0	1.161E+1
-1.005E-1	4.850E+0	1.147E+1
-9.728E-2	4.869E+0	1.155E+1
-1.070E-1	4.811E+0	1.160E+1
-1.054E-1	4.892E+0	1.158E+1
-1.038E-1	4.866E+0	1.164E+1
-9.728E-2	4.814E+0	1.152E+1
-1.054E-1	4.885E+0	1.149E+1
-1.070E-1	4.863E+0	1.147E+1
-1.005E-1	4.827E+0	1.164E+1
-9.890E-2	4.850E+0	1.164E+1
-1.038E-1	4.843E+0	1.141E+1
-1.054E-1	4.957E+0	1.143E+1
-1.005E-1	4.795E+0	1.160E+1
-9.890E-2	4.795E+0	1.141E+1
-1.054E-1	4.879E+0	1.146E+1
-1.038E-1	4.921E+0	1.155E+1
-1.005E-1	4.837E+0	1.168E+1
-9.890E-2	4.902E+0	1.152E+1
-1.038E-1	4.782E+0	1.156E+1
-1.086E-1	4.872E+0	1.152E+1
-1.005E-1	4.863E+0	1.162E+1
-1.005E-1	4.821E+0	1.164E+1
-1.038E-1	4.856E+0	1.153E+1
-1.070E-1	4.821E+0	1.152E+1
-9.890E-2	4.863E+0	1.151E+1
-9.890E-2	4.967E+0	1.162E+1
-1.038E-1	4.843E+0	1.162E+1
-1.070E-1	4.908E+0	1.157E+1
-1.021E-1	4.902E+0	1.147E+1
-1.005E-1	4.915E+0	1.158E+1
-1.038E-1	4.791E+0	1.150E+1
-1.070E-1	4.937E+0	1.147E+1
-1.005E-1	4.898E+0	1.155E+1
-1.005E-1	4.905E+0	1.151E+1
-1.021E-1	4.824E+0	1.157E+1
-1.070E-1	4.821E+0	1.154E+1
-1.005E-1	4.863E+0	1.150E+1
-9.728E-2	4.905E+0	1.150E+1
-1.038E-1	4.837E+0	1.162E+1
-1.054E-1	4.921E+0	1.154E+1
-1.005E-1	4.814E+0	1.158E+1
-9.890E-2	4.902E+0	1.141E+1
-1.070E-1	4.924E+0	1.169E+1
-1.070E-1	4.895E+0	1.154E+1
-1.005E-1	4.830E+0	1.166E+1
-9.890E-2	4.911E+0	1.165E+1
-1.054E-1	4.895E+0	1.152E+1
-1.070E-1	4.924E+0	1.151E+1
-1.021E-1	4.931E+0	1.142E+1
-1.021E-1	4.895E+0	1.151E+1
-1.054E-1	4.847E+0	1.151E+1
-1.086E-1	4.872E+0	1.156E+1
-9.728E-2	4.778E+0	1.140E+1
-1.005E-1	4.892E+0	1.155E+1
-1.038E-1	4.811E+0	1.155E+1
-1.054E-1	4.937E+0	1.156E+1
-1.005E-1	4.827E+0	1.150E+1
-9.890E-2	4.915E+0	1.154E+1
-1.054E-1	4.817E+0	1.157E+1
-1.054E-1	4.859E+0	1.152E+1
-9.890E-2	4.882E+0	1.161E+1
-9.890E-2	4.889E+0	1.153E+1
-1.054E-1	4.811E+0	1.148E+1
-1.038E-1	4.801E+0	1.156E+1
-1.021E-1	4.986E+0	1.161E+1
-1.005E-1	4.885E+0	1.158E+1
-1.021E-1	4.902E+0	1.153E+1
-1.070E-1	4.892E+0	1.149E+1
-1.005E-1	4.824E+0	1.155E+1
-9.890E-2	4.866E+0	1.152E+1
-1.038E-1	4.905E+0	1.149E+1
-1.054E-1	4.889E+0	1.155E+1
-9.890E-2	4.863E+0	1.152E+1
-1.005E-1	4.892E+0	1.153E+1
-1.070E-1	4.902E+0	1.151E+1
-1.054E-1	4.827E+0	1.157E+1
-9.890E-2	4.895E+0	1.157E+1
-1.005E-1	4.934E+0	1.155E+1
-1.038E-1	4.911E+0	1.151E+1
-1.054E-1	4.876E+0	1.160E+1
-9.728E-2	4.824E+0	1.157E+1
-9.728E-2	4.856E+0	1.145E+1
-1.054E-1	4.847E+0	1.161E+1
-1.070E-1	4.840E+0	1.152E+1
-1.005E-1	4.898E+0	1.158E+1
-9.890E-2	4.827E+0	1.152E+1
-1.054E-1	4.837E+0	1.161E+1
-1.070E-1	4.869E+0	1.149E+1
-1.005E-1	4.863E+0	1.143E+1
-1.005E-1	4.921E+0	1.148E+1
-1.038E-1	4.911E+0	1.146E+1
-1.054E-1	4.879E+0	1.160E+1
-9.890E-2	4.889E+0	1.152E+1
-9.890E-2	4.863E+0	1.160E+1
-1.054E-1	4.847E+0	1.156E+1
-1.086E-1	4.834E+0	1.159E+1
-1.005E-1	4.889E+0	1.154E+1
-1.005E-1	4.895E+0	1.151E+1
-1.038E-1	4.876E+0	1.149E+1
-1.054E-1	4.821E+0	1.163E+1
-1.021E-1	4.847E+0	1.144E+1
-1.021E-1	4.859E+0	1.156E+1
-1.038E-1	4.866E+0	1.169E+1
-1.054E-1	4.973E+0	1.151E+1
-1.021E-1	4.840E+0	1.168E+1
-9.890E-2	4.918E+0	1.163E+1
-1.054E-1	4.879E+0	1.158E+1
-1.054E-1	4.811E+0	1.155E+1
-1.021E-1	4.850E+0	1.156E+1
-9.890E-2	4.772E+0	1.157E+1
-1.070E-1	4.889E+0	1.159E+1
-1.103E-1	4.876E+0	1.157E+1
-1.005E-1	4.889E+0	1.143E+1
-1.005E-1	4.895E+0	1.155E+1
-1.054E-1	4.898E+0	1.145E+1
-1.054E-1	4.866E+0	1.161E+1
-1.005E-1	4.902E+0	1.160E+1
-1.005E-1	4.866E+0	1.159E+1
-1.054E-1	4.859E+0	1.162E+1
-1.054E-1	4.759E+0	1.152E+1
-1.038E-1	4.911E+0	1.153E+1
-9.890E-2	4.963E+0	1.157E+1
-1.038E-1	4.882E+0	1.159E+1
-1.054E-1	4.934E+0	1.167E+1
-1.005E-1	4.834E+0	1.155E+1
-1.005E-1	4.856E+0	1.138E+1
-1.070E-1	4.902E+0	1.153E+1
-1.054E-1	4.905E+0	1.140E+1
-1.021E-1	4.934E+0	1.154E+1
-9.728E-2	4.902E+0	1.154E+1
-1.038E-1	4.843E+0	1.158E+1
-1.070E-1	4.827E+0	1.143E+1
-1.005E-1	4.850E+0	1.159E+1
-9.890E-2	4.775E+0	1.160E+1
-1.054E-1	4.872E+0	1.161E+1
-1.070E-1	4.950E+0	1.158E+1
-1.021E-1	4.824E+0	1.163E+1
-1.005E-1	4.775E+0	1.151E+1
-1.054E-1	4.869E+0	1.152E+1
-1.086E-1	4.928E+0	1.158E+1
-1.038E-1	4.827E+0	1.143E+1
-9.890E-2	4.798E+0	1.154E+1
-1.054E-1	4.902E+0	1.171E+1
-1.086E-1	4.804E+0	1.147E+1
-1.005E-1	4.986E+0	1.143E+1
-9.728E-2	4.924E+0	1.143E+1
-1.070E-1	4.765E+0	1.154E+1
-1.070E-1	4.840E+0	1.149E+1
-1.021E-1	4.847E+0	1.160E+1
-9.890E-2	4.840E+0	1.152E+1
-1.070E-1	4.863E+0	1.159E+1
-1.070E-1	4.902E+0	1.147E+1
-1.005E-1	4.866E+0	1.150E+1
-1.005E-1	4.866E+0	1.159E+1
-1.038E-1	4.905E+0	1.150E+1
-1.070E-1	4.879E+0	1.158E+1
-9.890E-2	4.908E+0	1.168E+1
-1.054E-1	4.869E+0	1.146E+1
-1.054E-1	4.889E+0	1.170E+1
-1.070E-1	4.895E+0	1.163E+1
-1.021E-1	4.856E+0	1.168E+1
-1.021E-1	4.869E+0	1.145E+1
-1.021E-1	4.895E+0	1.161E+1
-1.038E-1	4.902E+0	1.156E+1
-9.890E-2	4.830E+0	1.151E+1
-1.005E-1	4.830E+0	1.155E+1
-1.054E-1	4.876E+0	1.142E+1
-1.054E-1	4.882E+0	1.155E+1
-9.890E-2	4.782E+0	1.145E+1
-1.005E-1	4.879E+0	1.143E+1
-1.038E-1	4.905E+0	1.157E+1
-1.086E-1	4.801E+0	1.156E+1
-1.021E-1	4.869E+0	1.169E+1
-1.038E-1	4.840E+0	1.152E+1
-1.070E-1	4.908E+0	1.155E+1
-1.070E-1	4.863E+0	1.146E+1
-9.890E-2	4.911E+0	1.165E+1
-1.005E-1	4.843E+0	1.151E+1
-1.005E-1	4.915E+0	1.159E+1
-1.086E-1	4.772E+0	1.153E+1
-1.021E-1	4.834E+0	1.153E+1
-1.005E-1	4.885E+0	1.152E+1
-1.054E-1	4.924E+0	1.155E+1
-1.086E-1	4.879E+0	1.149E+1
-9.890E-2	4.902E+0	1.162E+1
-1.005E-1	4.827E+0	1.171E+1
-1.054E-1	4.924E+0	1.157E+1
-1.086E-1	4.830E+0	1.160E+1
-1.038E-1	4.911E+0	1.146E+1
-1.005E-1	4.905E+0	1.154E+1
-1.038E-1	4.915E+0	1.151E+1
-1.054E-1	4.931E+0	1.172E+1
-1.038E-1	4.847E+0	1.166E+1
-9.890E-2	4.866E+0	1.150E+1
-1.054E-1	4.847E+0	1.149E+1
-1.070E-1	4.885E+0	1.156E+1
-9.890E-2	4.882E+0	1.166E+1
-1.005E-1	4.834E+0	1.155E+1
-1.054E-1	4.824E+0	1.156E+1
-1.054E-1	4.811E+0	1.156E+1
-1.021E-1	4.895E+0	1.151E+1
-9.728E-2	4.918E+0	1.143E+1
-1.038E-1	4.882E+0	1.153E+1
-1.070E-1	4.837E+0	1.157E+1
-1.005E-1	4.879E+0	1.146E+1
-9.890E-2	4.895E+0	1.148E+1
-1.038E-1	4.895E+0	1.157E+1
-1.086E-1	4.902E+0	1.155E+1
-1.021E-1	4.798E+0	1.144E+1
-9.728E-2	4.866E+0	1.155E+1
-1.038E-1	4.889E+0	1.152E+1
-1.070E-1	4.869E+0	1.157E+1
-9.890E-2	4.905E+0	1.154E+1
-9.890E-2	4.801E+0	1.145E+1
-1.038E-1	4.840E+0	1.159E+1
-1.070E-1	4.937E+0	1.164E+1
-1.021E-1	4.872E+0	1.160E+1
-1.005E-1	4.898E+0	1.146E+1
-1.070E-1	4.837E+0	1.156E+1
-1.086E-1	4.856E+0	1.150E+1
-1.038E-1	4.976E+0	1.161E+1
-1.005E-1	4.889E+0	1.150E+1
-1.070E-1	4.934E+0	1.166E+1
-1.054E-1	4.882E+0	1.156E+1
-1.038E-1	4.892E+0	1.149E+1
-9.890E-2	4.911E+0	1.155E+1
-1.038E-1	4.902E+0	1.137E+1
-1.054E-1	4.817E+0	1.158E+1
-1.005E-1	4.915E+0	1.140E+1
-1.021E-1	4.924E+0	1.158E+1
-1.070E-1	4.843E+0	1.158E+1
-1.086E-1	4.827E+0	1.142E+1
-1.005E-1	4.863E+0	1.155E+1
-1.005E-1	4.827E+0	1.145E+1
-1.070E-1	4.937E+0	1.145E+1
-1.070E-1	4.856E+0	1.156E+1
-1.038E-1	4.957E+0	1.149E+1
-9.890E-2	4.941E+0	1.153E+1
-1.038E-1	4.924E+0	1.156E+1
-1.070E-1	4.947E+0	1.149E+1
-9.890E-2	4.895E+0	1.145E+1
-9.890E-2	4.834E+0	1.158E+1
-1.070E-1	4.915E+0	1.162E+1
-1.070E-1	4.954E+0	1.154E+1
-1.005E-1	4.804E+0	1.147E+1
-9.890E-2	4.934E+0	1.154E+1
-1.038E-1	4.824E+0	1.171E+1
-1.054E-1	4.827E+0	1.153E+1
-1.005E-1	4.853E+0	1.146E+1
-9.890E-2	4.879E+0	1.151E+1
-1.054E-1	4.937E+0	1.167E+1
-1.038E-1	4.866E+0	1.154E+1
-1.005E-1	4.824E+0	1.143E+1
-9.890E-2	4.843E+0	1.151E+1
-1.054E-1	4.869E+0	1.157E+1
-1.021E-1	4.824E+0	1.152E+1
-1.005E-1	4.876E+0	1.153E+1
-9.890E-2	4.902E+0	1.158E+1
-1.054E-1	4.837E+0	1.148E+1
-1.054E-1	4.788E+0	1.159E+1
-1.038E-1	4.853E+0	1.159E+1
-1.021E-1	4.853E+0	1.149E+1
-1.038E-1	4.866E+0	1.164E+1
-1.054E-1	4.934E+0	1.141E+1
-1.005E-1	4.866E+0	1.148E+1
-9.890E-2	4.934E+0	1.156E+1
-1.070E-1	4.853E+0	1.153E+1
-1.070E-1	4.885E+0	1.149E+1
-1.005E-1	4.954E+0	1.147E+1
-9.728E-2	4.824E+0	1.153E+1
-1.054E-1	4.905E+0	1.140E+1
-1.070E-1	4.843E+0	1.148E+1
-1.005E-1	4.941E+0	1.156E+1
-9.566E-2	4.843E+0	1.148E+1
-1.054E-1	4.859E+0	1.155E+1
-1.054E-1	4.853E+0	1.157E+1
-1.005E-1	4.898E+0	1.141E+1
-1.005E-1	4.908E+0	1.154E+1
-1.070E-1	4.843E+0	1.155E+1
-1.054E-1	4.876E+0	1.155E+1
-1.005E-1	4.811E+0	1.147E+1
-1.005E-1	4.931E+0	1.156E+1
-1.070E-1	4.898E+0	1.153E+1
-1.070E-1	4.872E+0	1.153E+1
-9.890E-2	4.847E+0	1.148E+1
-9.728E-2	4.963E+0	1.150E+1
-1.054E-1	4.941E+0	1.146E+1
-1.070E-1	4.869E+0	1.159E+1
-1.021E-1	4.872E+0	1.156E+1
-1.021E-1	4.866E+0	1.150E+1
-1.054E-1	4.824E+0	1.155E+1
-1.086E-1	4.915E+0	1.149E+1
-9.890E-2	4.911E+0	1.148E+1
-9.890E-2	4.918E+0	1.157E+1
-1.054E-1	4.950E+0	1.157E+1
-1.054E-1	4.801E+0	1.142E+1
-1.005E-1	4.782E+0	1.146E+1
-1.005E-1	4.863E+0	1.151E+1
-1.070E-1	4.834E+0	1.164E+1
-1.054E-1	4.866E+0	1.171E+1
-9.890E-2	4.817E+0	1.160E+1
-9.890E-2	4.863E+0	1.146E+1
-1.070E-1	4.876E+0	1.155E+1
-1.070E-1	4.840E+0	1.158E+1
-1.005E-1	4.876E+0	1.168E+1
-1.021E-1	4.898E+0	1.143E+1
-1.038E-1	4.908E+0	1.161E+1
-1.070E-1	4.863E+0	1.153E+1
-9.890E-2	4.889E+0	1.154E+1
-1.021E-1	4.879E+0	1.167E+1
-1.070E-1	4.837E+0	1.150E+1
-1.054E-1	4.889E+0	1.156E+1
-9.890E-2	4.941E+0	1.160E+1
-9.728E-2	4.872E+0	1.150E+1
-1.021E-1	4.954E+0	1.168E+1
-1.070E-1	4.863E+0	1.163E+1
-9.890E-2	4.853E+0	1.147E+1
-1.005E-1	4.775E+0	1.163E+1
-1.038E-1	4.837E+0	1.156E+1
-1.054E-1	4.804E+0	1.175E+1
-9.890E-2	4.859E+0	1.157E+1
-9.728E-2	4.808E+0	1.157E+1
-1.054E-1	4.840E+0	1.174E+1
-1.054E-1	4.847E+0	1.153E+1
-1.005E-1	4.973E+0	1.160E+1
-9.890E-2	4.850E+0	1.152E+1
-1.038E-1	4.911E+0	1.161E+1
-1.054E-1	4.895E+0	1.152E+1
-1.005E-1	4.915E+0	1.163E+1
-9.728E-2	4.937E+0	1.161E+1
-1.054E-1	4.950E+0	1.167E+1
-1.054E-1	4.885E+0	1.155E+1
-9.890E-2	4.892E+0	1.142E+1
-1.021E-1	4.924E+0	1.154E+1
-1.021E-1	4.976E+0	1.153E+1
-1.070E-1	4.821E+0	1.158E+1
-1.005E-1	4.843E+0	1.153E+1
-1.005E-1	4.911E+0	1.158E+1
-1.054E-1	4.847E+0	1.144E+1
-1.086E-1	4.830E+0	1.152E+1
-9.728E-2	4.950E+0	1.157E+1
-1.005E-1	4.924E+0	1.156E+1
-1.038E-1	4.895E+0	1.152E+1
-1.054E-1	4.921E+0	1.154E+1
-1.038E-1	4.795E+0	1.154E+1
-1.005E-1	4.908E+0	1.168E+1
-1.070E-1	4.898E+0	1.163E+1
-1.070E-1	4.872E+0	1.148E+1
-9.890E-2	4.798E+0	1.155E+1
-1.005E-1	4.847E+0	1.163E+1
-1.038E-1	4.928E+0	1.145E+1
-1.070E-1	4.980E+0	1.160E+1
-1.021E-1	4.950E+0	1.168E+1
-1.021E-1	4.879E+0	1.144E+1
-1.054E-1	4.856E+0	1.171E+1
-1.054E-1	4.976E+0	1.154E+1
-1.005E-1	4.879E+0	1.149E+1
-1.021E-1	4.882E+0	1.159E+1
-1.070E-1	4.941E+0	1.153E+1
-1.086E-1	4.996E+0	1.163E+1
-1.005E-1	4.824E+0	1.159E+1
-9.890E-2	4.769E+0	1.152E+1
-1.054E-1	4.924E+0	1.143E+1
-1.070E-1	4.882E+0	1.157E+1
-1.005E-1	4.986E+0	1.163E+1
-9.728E-2	4.944E+0	1.154E+1
-1.038E-1	4.902E+0	1.150E+1
-1.054E-1	4.911E+0	1.141E+1
-9.728E-2	4.915E+0	1.152E+1
-1.005E-1	4.911E+0	1.142E+1
-1.038E-1	4.872E+0	1.146E+1
-1.070E-1	4.817E+0	1.158E+1
-1.005E-1	4.834E+0	1.145E+1
-1.021E-1	4.850E+0	1.144E+1
-1.038E-1	4.866E+0	1.148E+1
-1.086E-1	4.941E+0	1.160E+1
-1.021E-1	4.801E+0	1.158E+1
-1.021E-1	4.944E+0	1.160E+1
-1.086E-1	4.840E+0	1.149E+1
-1.070E-1	4.944E+0	1.151E+1
-9.728E-2	4.863E+0	1.158E+1
-9.890E-2	4.817E+0	1.153E+1
-1.054E-1	4.898E+0	1.160E+1
-1.054E-1	4.980E+0	1.152E+1
-9.728E-2	4.876E+0	1.164E+1
-9.890E-2	4.872E+0	1.141E+1
-1.038E-1	4.921E+0	1.160E+1
-1.054E-1	4.889E+0	1.151E+1
-9.890E-2	4.814E+0	1.161E+1
-1.005E-1	4.967E+0	1.159E+1
-1.086E-1	4.898E+0	1.167E+1
-1.086E-1	4.804E+0	1.160E+1
-1.005E-1	4.801E+0	1.164E+1
-1.021E-1	4.837E+0	1.161E+1
-1.070E-1	4.850E+0	1.157E+1
-1.054E-1	4.866E+0	1.145E+1
-1.005E-1	4.882E+0	1.145E+1
-1.005E-1	4.859E+0	1.150E+1
-1.070E-1	4.872E+0	1.157E+1
-1.070E-1	4.837E+0	1.146E+1
-1.021E-1	4.885E+0	1.162E+1
-1.005E-1	4.876E+0	1.142E+1
-1.021E-1	4.769E+0	1.144E+1
-1.054E-1	4.937E+0	1.161E+1
-1.021E-1	4.808E+0	1.172E+1
-1.005E-1	4.908E+0	1.150E+1
-1.070E-1	4.863E+0	1.149E+1
-1.038E-1	4.937E+0	1.159E+1
-9.890E-2	4.941E+0	1.146E+1
-9.566E-2	4.892E+0	1.141E+1
-1.070E-1	4.804E+0	1.139E+1
-1.054E-1	4.931E+0	1.139E+1
-1.021E-1	4.859E+0	1.153E+1
-1.005E-1	4.898E+0	1.167E+1
-1.054E-1	4.863E+0	1.142E+1
-1.086E-1	4.853E+0	1.140E+1
-1.021E-1	4.821E+0	1.143E+1
-1.021E-1	4.941E+0	1.153E+1
-1.054E-1	4.811E+0	1.151E+1
-1.054E-1	4.944E+0	1.161E+1
-9.890E-2	4.892E+0	1.153E+1
-9.890E-2	4.954E+0	1.146E+1
-1.021E-1	4.863E+0	1.145E+1
-1.038E-1	4.859E+0	1.159E+1
-1.005E-1	4.850E+0	1.147E+1
-1.005E-1	4.921E+0	1.144E+1
-1.070E-1	4.827E+0	1.148E+1
-1.054E-1	4.840E+0	1.151E+1
-1.021E-1	4.879E+0	1.151E+1
-1.005E-1	4.924E+0	1.152E+1
-1.054E-1	4.889E+0	1.146E+1
-1.070E-1	4.804E+0	1.155E+1
-1.021E-1	4.817E+0	1.143E+1
-1.005E-1	4.850E+0	1.156E+1
-1.038E-1	4.911E+0	1.157E+1
-1.070E-1	4.902E+0	1.154E+1
-1.021E-1	4.992E+0	1.159E+1
-9.728E-2	4.804E+0	1.152E+1
-1.070E-1	4.840E+0	1.155E+1
-1.054E-1	4.843E+0	1.164E+1
-1.021E-1	4.973E+0	1.161E+1
-9.890E-2	4.811E+0	1.157E+1
-1.054E-1	4.837E+0	1.166E+1
-1.070E-1	4.898E+0	1.159E+1
-9.890E-2	4.963E+0	1.144E+1
-9.728E-2	4.834E+0	1.151E+1
-1.054E-1	4.821E+0	1.146E+1
-1.054E-1	4.918E+0	1.152E+1
-1.021E-1	4.840E+0	1.158E+1
-1.005E-1	4.853E+0	1.143E+1
-1.086E-1	4.918E+0	1.169E+1
-1.070E-1	4.837E+0	1.156E+1
-1.005E-1	4.869E+0	1.153E+1
-1.021E-1	4.954E+0	1.157E+1
-1.054E-1	4.882E+0	1.158E+1
-1.038E-1	4.869E+0	1.143E+1
-1.038E-1	4.814E+0	1.159E+1
-1.005E-1	4.879E+0	1.152E+1
-1.054E-1	4.853E+0	1.157E+1
-1.054E-1	4.843E+0	1.151E+1
-1.005E-1	4.876E+0	1.148E+1
-9.890E-2	4.872E+0	1.158E+1
-1.054E-1	4.843E+0	1.139E+1
-1.070E-1	4.863E+0	1.165E+1
-1.005E-1	4.976E+0	1.169E+1
-9.890E-2	4.911E+0	1.148E+1
-1.054E-1	4.921E+0	1.166E+1
-1.086E-1	4.954E+0	1.159E+1
-1.005E-1	4.892E+0	1.148E+1
-1.005E-1	4.973E+0	1.157E+1
-1.070E-1	4.778E+0	1.149E+1
-1.054E-1	4.869E+0	1.154E+1
-1.021E-1	4.963E+0	1.155E+1
-9.890E-2	4.911E+0	1.150E+1
-1.054E-1	4.843E+0	1.151E+1
-1.054E-1	4.902E+0	1.147E+1
-1.021E-1	4.924E+0	1.151E+1
-1.021E-1	4.840E+0	1.152E+1
-1.070E-1	4.866E+0	1.160E+1
-1.070E-1	4.830E+0	1.173E+1
-1.021E-1	4.957E+0	1.143E+1
-1.021E-1	4.856E+0	1.143E+1
-1.054E-1	4.924E+0	1.159E+1
-1.070E-1	4.859E+0	1.148E+1
-1.005E-1	4.863E+0	1.169E+1
-9.728E-2	4.876E+0	1.154E+1
-1.070E-1	4.847E+0	1.160E+1
-1.070E-1	4.911E+0	1.157E+1
-9.890E-2	4.882E+0	1.154E+1
-1.005E-1	4.762E+0	1.144E+1
-1.054E-1	4.885E+0	1.157E+1
-1.070E-1	4.778E+0	1.163E+1
-9.890E-2	4.856E+0	1.146E+1
-1.038E-1	4.905E+0	1.152E+1
-1.054E-1	4.931E+0	1.144E+1
-1.086E-1	4.992E+0	1.163E+1
-1.005E-1	4.934E+0	1.152E+1
-1.021E-1	4.918E+0	1.154E+1
-1.054E-1	4.931E+0	1.167E+1
-1.086E-1	4.879E+0	1.161E+1
-1.021E-1	4.801E+0	1.158E+1
-1.005E-1	4.847E+0	1.147E+1
-1.054E-1	4.924E+0	1.153E+1
-1.070E-1	4.905E+0	1.167E+1
-9.890E-2	4.882E+0	1.148E+1
-1.021E-1	4.937E+0	1.156E+1
-1.054E-1	4.869E+0	1.161E+1
-1.054E-1	4.798E+0	1.157E+1
-9.890E-2	4.915E+0	1.163E+1
-1.021E-1	4.869E+0	1.156E+1
-1.038E-1	4.941E+0	1.155E+1
-1.086E-1	4.843E+0	1.144E+1
-1.005E-1	4.931E+0	1.138E+1
-1.005E-1	4.885E+0	1.152E+1
-1.054E-1	4.908E+0	1.148E+1
-1.086E-1	4.863E+0	1.160E+1
-9.890E-2	4.863E+0	1.141E+1
-1.021E-1	4.866E+0	1.159E+1
-1.054E-1	4.872E+0	1.164E+1
-1.070E-1	4.804E+0	1.149E+1
-9.890E-2	4.902E+0	1.155E+1
-1.021E-1	4.856E+0	1.162E+1
-1.054E-1	4.853E+0	1.136E+1
-1.038E-1	4.905E+0	1.149E+1
-1.005E-1	4.850E+0	1.166E+1
-1.038E-1	4.830E+0	1.158E+1
-1.070E-1	4.889E+0	1.156E+1
-1.054E-1	4.872E+0	1.153E+1
-9.890E-2	4.843E+0	1.152E+1
-1.021E-1	4.785E+0	1.148E+1
-1.070E-1	4.863E+0	1.146E+1
-1.054E-1	4.856E+0	1.173E+1
-9.890E-2	4.859E+0	1.164E+1
-1.021E-1	4.850E+0	1.155E+1
-1.070E-1	4.895E+0	1.144E+1
-1.103E-1	4.892E+0	1.141E+1
-1.005E-1	4.882E+0	1.155E+1
-9.890E-2	4.941E+0	1.150E+1
-1.054E-1	4.772E+0	1.157E+1
-1.038E-1	4.889E+0	1.152E+1
-1.005E-1	4.934E+0	1.155E+1
-1.021E-1	4.882E+0	1.157E+1
-1.054E-1	4.905E+0	1.154E+1
-1.070E-1	5.009E+0	1.158E+1
-1.005E-1	4.905E+0	1.150E+1
-9.890E-2	4.859E+0	1.166E+1
-1.086E-1	4.863E+0	1.135E+1
-1.038E-1	4.885E+0	1.152E+1
-1.021E-1	4.895E+0	1.157E+1
-9.890E-2	4.928E+0	1.157E+1
-1.070E-1	4.882E+0	1.148E+1
-1.070E-1	4.944E+0	1.137E+1
-1.005E-1	4.898E+0	1.158E+1
-1.021E-1	4.853E+0	1.158E+1
-1.070E-1	4.921E+0	1.160E+1
-1.070E-1	4.879E+0	1.154E+1
-9.890E-2	4.980E+0	1.159E+1
-1.005E-1	4.941E+0	1.156E+1
-1.070E-1	4.847E+0	1.154E+1
-1.054E-1	4.834E+0	1.155E+1
-9.728E-2	4.895E+0	1.148E+1
-9.890E-2	4.885E+0	1.158E+1
-1.070E-1	4.824E+0	1.147E+1
-1.054E-1	4.869E+0	1.154E+1
-1.005E-1	4.879E+0	1.159E+1
-9.890E-2	4.821E+0	1.149E+1
-1.086E-1	4.853E+0	1.151E+1
-1.070E-1	4.905E+0	1.159E+1
-1.021E-1	4.791E+0	1.164E+1
-1.005E-1	4.931E+0	1.153E+1
-1.070E-1	4.944E+0	1.154E+1
-1.054E-1	4.937E+0	1.148E+1
-9.890E-2	4.963E+0	1.152E+1
-9.728E-2	4.866E+0	1.160E+1
-1.054E-1	4.859E+0	1.163E+1
-1.038E-1	4.834E+0	1.143E+1
-1.005E-1	4.905E+0	1.154E+1
-1.005E-1	4.837E+0	1.154E+1
-1.070E-1	4.843E+0	1.160E+1
-1.086E-1	4.911E+0	1.154E+1
-1.005E-1	4.775E+0	1.155E+1
-1.021E-1	4.863E+0	1.155E+1
-1.054E-1	4.834E+0	1.155E+1
-1.070E-1	4.957E+0	1.153E+1
-1.005E-1	4.924E+0	1.154E+1
-9.890E-2	4.837E+0	1.147E+1
-1.054E-1	4.879E+0	1.154E+1
-1.054E-1	4.898E+0	1.156E+1
-1.005E-1	4.944E+0	1.158E+1
-1.005E-1	4.908E+0	1.149E+1
-1.070E-1	4.918E+0	1.161E+1
-1.038E-1	4.882E+0	1.149E+1
-1.005E-1	4.960E+0	1.158E+1
-1.005E-1	4.830E+0	1.159E+1
-1.070E-1	4.795E+0	1.155E+1
-1.038E-1	4.837E+0	1.161E+1
-1.021E-1	4.911E+0	1.142E+1
-1.021E-1	4.817E+0	1.152E+1
-1.070E-1	4.814E+0	1.159E+1
-1.038E-1	4.882E+0	1.154E+1
-1.021E-1	4.843E+0	1.149E+1
-1.005E-1	4.934E+0	1.166E+1
-1.038E-1	4.885E+0	1.155E+1
-1.054E-1	4.950E+0	1.160E+1
-1.021E-1	4.911E+0	1.165E+1
-1.005E-1	4.827E+0	1.163E+1
-1.070E-1	4.872E+0	1.161E+1
-1.086E-1	4.827E+0	1.154E+1
-1.005E-1	4.853E+0	1.156E+1
-9.728E-2	4.941E+0	1.146E+1
-1.070E-1	4.898E+0	1.162E+1
-1.086E-1	4.976E+0	1.169E+1
-9.890E-2	4.970E+0	1.151E+1
-1.005E-1	4.830E+0	1.164E+1
-1.070E-1	4.902E+0	1.154E+1
-1.054E-1	4.859E+0	1.172E+1
-9.890E-2	4.902E+0	1.168E+1
-1.005E-1	4.795E+0	1.153E+1
-1.070E-1	4.859E+0	1.141E+1
-1.054E-1	4.879E+0	1.158E+1
-1.021E-1	4.937E+0	1.152E+1
-1.005E-1	4.834E+0	1.154E+1
-1.070E-1	4.821E+0	1.159E+1
-1.086E-1	4.921E+0	1.160E+1
-1.021E-1	4.869E+0	1.169E+1
-1.005E-1	4.885E+0	1.159E+1
-1.070E-1	4.837E+0	1.145E+1
-1.054E-1	4.821E+0	1.153E+1
-1.005E-1	4.937E+0	1.164E+1
-1.021E-1	4.834E+0	1.155E+1
-1.054E-1	4.804E+0	1.151E+1
-1.054E-1	4.931E+0	1.157E+1
-1.005E-1	4.918E+0	1.157E+1
-1.021E-1	4.892E+0	1.162E+1
-1.070E-1	4.834E+0	1.148E+1
-1.054E-1	4.944E+0	1.159E+1
-1.021E-1	4.937E+0	1.166E+1
-1.021E-1	4.847E+0	1.155E+1
-1.070E-1	4.772E+0	1.153E+1
-1.054E-1	4.872E+0	1.155E+1
-1.021E-1	4.834E+0	1.157E+1
-1.005E-1	4.863E+0	1.156E+1
-1.070E-1	4.931E+0	1.151E+1
-1.070E-1	4.824E+0	1.162E+1
-9.890E-2	4.866E+0	1.146E+1
-9.728E-2	4.801E+0	1.148E+1
-1.086E-1	4.963E+0	1.149E+1
-1.070E-1	4.902E+0	1.155E+1
-1.005E-1	4.892E+0	1.161E+1
-1.005E-1	4.905E+0	1.164E+1
-1.086E-1	4.921E+0	1.140E+1
-1.038E-1	4.801E+0	1.153E+1
-1.005E-1	4.847E+0	1.140E+1
-1.005E-1	4.918E+0	1.149E+1
-1.103E-1	4.902E+0	1.153E+1
-1.070E-1	4.827E+0	1.163E+1
-1.021E-1	4.898E+0	1.160E+1
-1.021E-1	4.885E+0	1.159E+1
-1.054E-1	4.872E+0	1.150E+1
-1.070E-1	4.918E+0	1.146E+1
-1.021E-1	4.911E+0	1.161E+1
-1.021E-1	4.853E+0	1.151E+1
-1.086E-1	4.791E+0	1.157E+1
-1.070E-1	4.872E+0	1.159E+1
-1.005E-1	4.830E+0	1.149E+1
-1.021E-1	4.895E+0	1.157E+1
-1.070E-1	4.999E+0	1.155E+1
-1.070E-1	4.937E+0	1.141E+1
-1.005E-1	4.941E+0	1.144E+1
-9.890E-2	4.992E+0	1.155E+1
-1.086E-1	4.885E+0	1.147E+1
-1.038E-1	4.924E+0	1.152E+1
-1.038E-1	4.879E+0	1.144E+1
-1.005E-1	4.814E+0	1.158E+1
-1.070E-1	4.902E+0	1.151E+1
-1.038E-1	4.817E+0	1.161E+1
-9.890E-2	4.898E+0	1.163E+1
-1.021E-1	4.950E+0	1.149E+1
-1.070E-1	4.924E+0	1.153E+1
-1.086E-1	4.905E+0	1.161E+1
-1.005E-1	4.944E+0	1.155E+1
-9.890E-2	4.954E+0	1.162E+1
-1.070E-1	4.902E+0	1.139E+1
-1.086E-1	4.869E+0	1.153E+1
-1.005E-1	4.950E+0	1.156E+1
-1.021E-1	4.937E+0	1.158E+1
-1.070E-1	4.911E+0	1.148E+1
-1.070E-1	4.941E+0	1.157E+1
-1.021E-1	4.837E+0	1.150E+1
-1.021E-1	4.954E+0	1.152E+1
-1.070E-1	4.915E+0	1.160E+1
-1.054E-1	4.869E+0	1.163E+1
-1.005E-1	4.921E+0	1.145E+1
-1.005E-1	4.937E+0	1.159E+1
-1.054E-1	4.788E+0	1.157E+1
-1.086E-1	4.892E+0	1.156E+1
-1.005E-1	4.801E+0	1.161E+1
-1.038E-1	4.876E+0	1.159E+1
-1.086E-1	4.898E+0	1.159E+1
-1.054E-1	4.937E+0	1.148E+1
-9.890E-2	4.905E+0	1.164E+1
-1.021E-1	4.821E+0	1.156E+1
-1.070E-1	4.960E+0	1.150E+1
-1.086E-1	4.853E+0	1.161E+1
-9.890E-2	4.973E+0	1.151E+1
-1.005E-1	4.895E+0	1.157E+1
-1.070E-1	4.879E+0	1.176E+1
-1.054E-1	4.772E+0	1.149E+1
-1.005E-1	4.915E+0	1.129E+1
-1.005E-1	4.902E+0	1.158E+1
-1.054E-1	4.827E+0	1.153E+1
-1.070E-1	4.879E+0	1.158E+1
-1.005E-1	4.814E+0	1.160E+1
-1.021E-1	4.879E+0	1.142E+1
-1.021E-1	4.918E+0	1.140E+1
-1.086E-1	4.876E+0	1.151E+1
-9.890E-2	4.892E+0	1.159E+1
-1.005E-1	4.730E+0	1.168E+1
-1.038E-1	4.905E+0	1.143E+1
-1.054E-1	4.895E+0	1.150E+1
-9.890E-2	4.853E+0	1.160E+1
-1.005E-1	4.866E+0	1.153E+1
-1.054E-1	4.847E+0	1.160E+1
-1.070E-1	4.957E+0	1.152E+1
-9.890E-2	4.934E+0	1.158E+1
-1.054E-1	4.869E+0	1.152E+1
-1.070E-1	4.837E+0	1.150E+1
-1.054E-1	4.895E+0	1.157E+1
-1.005E-1	4.866E+0	1.148E+1
-1.038E-1	4.837E+0	1.152E+1
-1.086E-1	4.885E+0	1.152E+1
-1.070E-1	4.879E+0	1.153E+1
-1.005E-1	4.824E+0	1.163E+1
-1.038E-1	4.889E+0	1.147E+1
-1.038E-1	4.814E+0	1.144E+1
-1.086E-1	4.915E+0	1.151E+1
-1.021E-1	4.821E+0	1.162E+1
-9.890E-2	4.911E+0	1.159E+1
-1.054E-1	4.811E+0	1.151E+1
-1.054E-1	4.928E+0	1.142E+1
-9.890E-2	4.918E+0	1.153E+1
-9.890E-2	4.791E+0	1.157E+1
-1.070E-1	4.905E+0	1.148E+1
-1.070E-1	4.895E+0	1.160E+1
-1.005E-1	4.869E+0	1.158E+1
-1.021E-1	4.895E+0	1.168E+1
-1.070E-1	4.885E+0	1.164E+1
-1.054E-1	4.765E+0	1.165E+1
-1.005E-1	4.902E+0	1.153E+1
-1.038E-1	4.869E+0	1.146E+1
-1.054E-1	4.872E+0	1.171E+1
-1.086E-1	4.843E+0	1.147E+1
-1.005E-1	4.902E+0	1.152E+1
-1.005E-1	4.902E+0	1.149E+1
-1.070E-1	4.885E+0	1.155E+1
-1.070E-1	4.856E+0	1.161E+1
-1.021E-1	4.876E+0	1.161E+1
-1.005E-1	4.863E+0	1.148E+1
-1.038E-1	4.840E+0	1.160E+1
-1.054E-1	4.892E+0	1.159E+1
-9.890E-2	4.814E+0	1.157E+1
-1.005E-1	4.967E+0	1.167E+1
-1.070E-1	4.791E+0	1.157E+1
-1.070E-1	4.941E+0	1.166E+1
-1.021E-1	4.895E+0	1.151E+1
-1.021E-1	4.830E+0	1.143E+1
-1.086E-1	4.840E+0	1.140E+1
-1.054E-1	4.963E+0	1.141E+1
-1.005E-1	4.850E+0	1.168E+1
-9.890E-2	4.950E+0	1.164E+1
-1.086E-1	4.817E+0	1.153E+1
-1.070E-1	4.895E+0	1.141E+1
-1.005E-1	4.976E+0	1.155E+1
-9.890E-2	4.902E+0	1.144E+1
-1.086E-1	4.908E+0	1.154E+1
-1.070E-1	4.911E+0	1.158E+1
-1.005E-1	4.859E+0	1.161E+1
-1.038E-1	4.921E+0	1.156E+1
-1.054E-1	4.856E+0	1.145E+1
-1.054E-1	4.973E+0	1.163E+1
-1.021E-1	4.876E+0	1.153E+1
-1.021E-1	4.850E+0	1.134E+1
-1.086E-1	4.986E+0	1.159E+1
-1.070E-1	4.872E+0	1.153E+1
-1.021E-1	4.769E+0	1.160E+1
-1.005E-1	4.976E+0	1.156E+1
-1.054E-1	4.830E+0	1.150E+1
-1.070E-1	4.772E+0	1.155E+1
-1.005E-1	4.795E+0	1.160E+1
-1.038E-1	4.924E+0	1.153E+1
-1.086E-1	4.889E+0	1.148E+1
-1.054E-1	4.937E+0	1.156E+1
-1.021E-1	4.947E+0	1.152E+1
-1.021E-1	4.944E+0	1.148E+1
-1.086E-1	4.817E+0	1.164E+1
-1.054E-1	4.850E+0	1.143E+1
-1.021E-1	4.895E+0	1.153E+1
-9.890E-2	4.853E+0	1.150E+1
-1.054E-1	4.843E+0	1.163E+1
-1.054E-1	4.947E+0	1.157E+1
-1.038E-1	4.924E+0	1.152E+1
-1.038E-1	4.866E+0	1.146E+1
-1.070E-1	4.843E+0	1.157E+1
-1.038E-1	4.996E+0	1.166E+1
-1.005E-1	4.885E+0	1.146E+1
-1.005E-1	4.963E+0	1.148E+1
-1.103E-1	4.885E+0	1.144E+1
-1.070E-1	4.918E+0	1.152E+1
-1.021E-1	4.915E+0	1.157E+1
-9.890E-2	4.853E+0	1.153E+1
-1.070E-1	4.908E+0	1.155E+1
-1.070E-1	4.879E+0	1.158E+1
-1.005E-1	4.830E+0	1.166E+1
-1.021E-1	4.905E+0	1.162E+1
-1.038E-1	4.850E+0	1.155E+1
-1.054E-1	4.892E+0	1.157E+1
-9.890E-2	4.827E+0	1.149E+1
-1.021E-1	4.879E+0	1.149E+1
-1.070E-1	4.837E+0	1.156E+1
-1.070E-1	4.859E+0	1.162E+1
-1.021E-1	4.905E+0	1.157E+1
-1.038E-1	4.869E+0	1.154E+1
-1.070E-1	4.863E+0	1.160E+1
-1.070E-1	4.866E+0	1.140E+1
-9.890E-2	4.795E+0	1.155E+1
-1.038E-1	4.814E+0	1.148E+1
-1.086E-1	4.918E+0	1.152E+1
-1.054E-1	4.872E+0	1.152E+1
-9.890E-2	4.895E+0	1.145E+1
-9.890E-2	4.869E+0	1.152E+1
-1.038E-1	4.882E+0	1.159E+1
-1.086E-1	4.850E+0	1.168E+1
-1.021E-1	4.921E+0	1.149E+1
-1.005E-1	4.889E+0	1.161E+1
-1.070E-1	4.879E+0	1.153E+1
-1.070E-1	4.824E+0	1.151E+1
-1.021E-1	4.957E+0	1.147E+1
-1.005E-1	4.918E+0	1.157E+1
-1.086E-1	4.859E+0	1.163E+1
-1.086E-1	4.863E+0	1.151E+1
-1.021E-1	4.847E+0	1.157E+1
-1.038E-1	4.879E+0	1.156E+1
-1.070E-1	4.869E+0	1.157E+1
-1.054E-1	4.863E+0	1.143E+1
-9.890E-2	4.827E+0	1.153E+1
-1.021E-1	4.885E+0	1.155E+1
-1.103E-1	4.879E+0	1.162E+1
-1.054E-1	4.785E+0	1.152E+1
-9.890E-2	4.889E+0	1.151E+1
-1.005E-1	4.876E+0	1.147E+1
-1.038E-1	4.837E+0	1.146E+1
-1.070E-1	4.804E+0	1.144E+1
-9.890E-2	4.889E+0	1.158E+1
-1.005E-1	4.963E+0	1.143E+1
-1.086E-1	4.850E+0	1.159E+1
-1.086E-1	4.898E+0	1.161E+1
-9.890E-2	4.872E+0	1.150E+1
-9.890E-2	4.941E+0	1.143E+1
-1.086E-1	4.827E+0	1.155E+1
-1.038E-1	4.876E+0	1.149E+1
-1.005E-1	4.895E+0	1.154E+1
-1.021E-1	4.937E+0	1.169E+1
-1.086E-1	4.954E+0	1.148E+1
-1.086E-1	4.928E+0	1.158E+1
-1.005E-1	4.859E+0	1.159E+1
-1.005E-1	4.847E+0	1.164E+1
-1.086E-1	4.872E+0	1.155E+1
-1.086E-1	4.889E+0	1.161E+1
-9.890E-2	4.908E+0	1.145E+1
-1.021E-1	4.827E+0	1.153E+1
-1.086E-1	4.853E+0	1.158E+1
-1.054E-1	4.941E+0	1.165E+1
-1.021E-1	4.853E+0	1.136E+1
-1.054E-1	4.872E+0	1.157E+1
-1.086E-1	4.889E+0	1.165E+1
-1.070E-1	4.872E+0	1.162E+1
-1.021E-1	4.908E+0	1.144E+1
-1.005E-1	4.941E+0	1.144E+1
-1.070E-1	4.853E+0	1.152E+1
-1.070E-1	4.902E+0	1.157E+1
-9.890E-2	4.902E+0	1.154E+1
-9.890E-2	4.918E+0	1.145E+1
-1.070E-1	4.915E+0	1.147E+1
-1.054E-1	5.035E+0	1.149E+1
-1.005E-1	4.801E+0	1.171E+1
-1.021E-1	4.915E+0	1.144E+1
-1.070E-1	4.992E+0	1.156E+1
-1.054E-1	4.817E+0	1.151E+1
-9.890E-2	4.853E+0	1.166E+1
-1.038E-1	4.817E+0	1.165E+1
-1.070E-1	4.941E+0	1.151E+1
-1.070E-1	4.941E+0	1.143E+1
-1.005E-1	4.898E+0	1.156E+1
-1.021E-1	4.937E+0	1.171E+1
-1.086E-1	4.811E+0	1.155E+1
-1.070E-1	4.843E+0	1.154E+1
-9.728E-2	4.892E+0	1.159E+1
-1.021E-1	4.879E+0	1.146E+1
-1.086E-1	4.834E+0	1.157E+1
-1.070E-1	4.902E+0	1.148E+1
-1.005E-1	4.866E+0	1.163E+1
-1.021E-1	4.863E+0	1.156E+1
-1.086E-1	4.911E+0	1.149E+1
-1.054E-1	4.908E+0	1.156E+1
-1.005E-1	4.908E+0	1.151E+1
-1.021E-1	4.898E+0	1.147E+1
-1.086E-1	4.798E+0	1.150E+1
-1.070E-1	4.872E+0	1.155E+1
-9.890E-2	4.847E+0	1.171E+1
-9.890E-2	4.850E+0	1.151E+1
-1.086E-1	4.902E+0	1.160E+1
-1.070E-1	4.759E+0	1.151E+1
-1.021E-1	4.798E+0	1.156E+1
-1.021E-1	4.937E+0	1.156E+1
-1.070E-1	4.928E+0	1.152E+1
-1.038E-1	4.905E+0	1.163E+1
-9.890E-2	4.795E+0	1.154E+1
-1.038E-1	4.934E+0	1.149E+1
-1.086E-1	4.885E+0	1.157E+1
-1.070E-1	4.856E+0	1.150E+1
-9.890E-2	4.879E+0	1.147E+1
-1.021E-1	4.866E+0	1.151E+1
-1.054E-1	4.853E+0	1.157E+1
-1.054E-1	4.866E+0	1.147E+1
-1.021E-1	4.937E+0	1.140E+1
-1.005E-1	4.898E+0	1.148E+1
-1.054E-1	4.866E+0	1.155E+1
-1.070E-1	4.869E+0	1.160E+1
-1.005E-1	4.885E+0	1.157E+1
-1.021E-1	4.850E+0	1.145E+1
-1.070E-1	4.817E+0	1.165E+1
-1.070E-1	4.960E+0	1.152E+1
-1.005E-1	4.817E+0	1.147E+1
-1.021E-1	4.889E+0	1.140E+1
-1.086E-1	4.821E+0	1.152E+1
-1.054E-1	4.911E+0	1.154E+1
-1.021E-1	4.843E+0	1.157E+1
-1.021E-1	4.837E+0	1.161E+1
-1.070E-1	4.869E+0	1.152E+1
-1.070E-1	4.973E+0	1.162E+1
-1.038E-1	4.892E+0	1.144E+1
-9.890E-2	4.918E+0	1.154E+1
-1.086E-1	4.983E+0	1.157E+1
-1.054E-1	4.963E+0	1.145E+1
-9.890E-2	4.872E+0	1.153E+1
-1.005E-1	4.885E+0	1.164E+1
-1.070E-1	4.876E+0	1.158E+1
-1.070E-1	4.915E+0	1.158E+1
-1.005E-1	4.924E+0	1.160E+1
-1.021E-1	4.882E+0	1.167E+1
-1.103E-1	4.859E+0	1.157E+1
-1.070E-1	4.931E+0	1.145E+1
-9.890E-2	4.908E+0	1.152E+1
-1.021E-1	4.944E+0	1.156E+1
-1.054E-1	4.879E+0	1.157E+1
-1.054E-1	4.876E+0	1.163E+1
-1.005E-1	4.840E+0	1.149E+1
-1.038E-1	4.941E+0	1.152E+1
-1.086E-1	4.889E+0	1.153E+1
-1.086E-1	4.915E+0	1.156E+1
-1.005E-1	4.778E+0	1.149E+1
-1.005E-1	4.902E+0	1.163E+1
-1.070E-1	4.856E+0	1.163E+1
-1.054E-1	4.902E+0	1.157E+1
-1.005E-1	4.905E+0	1.156E+1
-1.038E-1	4.853E+0	1.146E+1
-1.103E-1	4.898E+0	1.157E+1
-1.038E-1	4.950E+0	1.158E+1
-9.890E-2	4.937E+0	1.148E+1
-1.038E-1	4.882E+0	1.156E+1
-1.054E-1	4.892E+0	1.156E+1
-1.054E-1	4.911E+0	1.138E+1
-9.890E-2	4.843E+0	1.167E+1
-9.890E-2	4.837E+0	1.159E+1
-1.103E-1	4.821E+0	1.162E+1
-1.054E-1	4.872E+0	1.154E+1
-1.005E-1	4.934E+0	1.167E+1
-1.021E-1	4.866E+0	1.154E+1
-1.070E-1	4.837E+0	1.165E+1
-1.070E-1	4.743E+0	1.152E+1
-1.005E-1	4.960E+0	1.162E+1
-1.005E-1	4.902E+0	1.154E+1
-1.070E-1	4.905E+0	1.152E+1
-1.070E-1	4.915E+0	1.155E+1
-1.038E-1	4.905E+0	1.149E+1
-1.021E-1	4.905E+0	1.143E+1
-1.086E-1	4.850E+0	1.151E+1
-1.038E-1	4.882E+0	1.153E+1
-1.005E-1	4.895E+0	1.146E+1
-1.038E-1	4.921E+0	1.149E+1
-1.086E-1	4.821E+0	1.137E+1
-1.021E-1	4.882E+0	1.162E+1
-1.005E-1	4.830E+0	1.161E+1
-1.021E-1	4.895E+0	1.155E+1
-1.086E-1	4.843E+0	1.150E+1
-1.086E-1	4.976E+0	1.162E+1
-1.005E-1	4.944E+0	1.160E+1
-1.005E-1	4.911E+0	1.159E+1
-1.054E-1	4.937E+0	1.156E+1
-1.054E-1	4.908E+0	1.145E+1
-9.890E-2	4.869E+0	1.165E+1
-1.005E-1	4.908E+0	1.167E+1
-1.070E-1	4.889E+0	1.168E+1
-1.070E-1	4.850E+0	1.159E+1
-1.005E-1	4.859E+0	1.145E+1
-1.005E-1	4.808E+0	1.155E+1
-1.070E-1	4.824E+0	1.162E+1
-1.054E-1	4.850E+0	1.149E+1
-1.021E-1	4.885E+0	1.160E+1
-1.038E-1	4.924E+0	1.152E+1
-1.086E-1	4.843E+0	1.156E+1
-1.038E-1	4.892E+0	1.154E+1
-1.005E-1	4.885E+0	1.149E+1
-1.021E-1	4.905E+0	1.155E+1
-1.070E-1	4.911E+0	1.161E+1
-1.038E-1	4.944E+0	1.147E+1
-9.890E-2	4.785E+0	1.149E+1
-1.005E-1	4.843E+0	1.147E+1
-1.070E-1	4.814E+0	1.154E+1
-1.070E-1	4.804E+0	1.170E+1
-1.021E-1	4.830E+0	1.154E+1
-1.021E-1	4.847E+0	1.159E+1
-1.070E-1	4.937E+0	1.144E+1
-1.038E-1	4.924E+0	1.160E+1
-9.728E-2	4.850E+0	1.156E+1
-1.021E-1	4.918E+0	1.154E+1
-1.070E-1	4.902E+0	1.155E+1
-1.070E-1	4.889E+0	1.151E+1
-9.890E-2	4.882E+0	1.144E+1
-1.005E-1	4.889E+0	1.162E+1
-1.070E-1	4.905E+0	1.161E+1
-1.070E-1	4.902E+0	1.151E+1
-9.890E-2	4.902E+0	1.163E+1
-1.021E-1	4.950E+0	1.161E+1
-1.103E-1	4.928E+0	1.148E+1
-1.054E-1	4.905E+0	1.155E+1
-9.890E-2	4.834E+0	1.161E+1
-1.005E-1	4.941E+0	1.158E+1
-1.086E-1	4.795E+0	1.161E+1
-1.054E-1	4.856E+0	1.134E+1
-1.005E-1	4.876E+0	1.171E+1
-1.005E-1	4.872E+0	1.165E+1
-1.070E-1	4.918E+0	1.158E+1
-1.070E-1	4.850E+0	1.154E+1
-1.021E-1	4.892E+0	1.163E+1
-1.021E-1	4.911E+0	1.147E+1
-1.103E-1	4.791E+0	1.152E+1
-1.070E-1	4.902E+0	1.154E+1
-1.021E-1	4.882E+0	1.163E+1
-1.021E-1	4.837E+0	1.145E+1
-1.054E-1	4.934E+0	1.169E+1
-1.070E-1	4.892E+0	1.155E+1
-9.890E-2	4.804E+0	1.147E+1
-1.005E-1	4.801E+0	1.148E+1
-1.086E-1	4.921E+0	1.162E+1
-1.038E-1	4.934E+0	1.160E+1
-1.021E-1	4.967E+0	1.150E+1
-1.005E-1	4.947E+0	1.153E+1
-1.070E-1	4.983E+0	1.167E+1
-1.054E-1	4.847E+0	1.158E+1
-9.890E-2	4.892E+0	1.152E+1
-1.021E-1	4.902E+0	1.142E+1
-1.054E-1	4.882E+0	1.156E+1
-1.054E-1	4.980E+0	1.154E+1
-1.005E-1	4.954E+0	1.158E+1
-1.021E-1	4.850E+0	1.153E+1
-1.086E-1	4.850E+0	1.153E+1
-1.070E-1	4.859E+0	1.161E+1
-1.005E-1	4.863E+0	1.170E+1
-1.021E-1	4.876E+0	1.163E+1
-1.103E-1	4.817E+0	1.146E+1
-1.054E-1	4.967E+0	1.143E+1
-1.005E-1	4.937E+0	1.157E+1
-1.038E-1	4.762E+0	1.170E+1
-1.086E-1	4.856E+0	1.149E+1
-1.054E-1	4.928E+0	1.165E+1
-1.005E-1	4.847E+0	1.153E+1
-1.021E-1	4.863E+0	1.166E+1
-1.070E-1	4.827E+0	1.162E+1
-1.070E-1	4.983E+0	1.145E+1
-1.005E-1	4.808E+0	1.153E+1
-1.005E-1	4.876E+0	1.152E+1
-1.070E-1	4.892E+0	1.159E+1
-1.070E-1	4.869E+0	1.163E+1
-1.005E-1	4.837E+0	1.141E+1
-1.021E-1	4.817E+0	1.153E+1
-1.086E-1	4.934E+0	1.147E+1
-1.038E-1	4.879E+0	1.155E+1
-1.021E-1	4.905E+0	1.156E+1
-1.005E-1	4.931E+0	1.157E+1
-1.086E-1	4.905E+0	1.159E+1
-1.070E-1	4.892E+0	1.164E+1
-9.890E-2	4.924E+0	1.149E+1
-1.038E-1	4.924E+0	1.164E+1
-1.070E-1	4.950E+0	1.167E+1
-1.070E-1	4.921E+0	1.156E+1
-1.005E-1	4.811E+0	1.158E+1
-1.021E-1	4.902E+0	1.169E+1
-1.054E-1	4.801E+0	1.150E+1
-1.103E-1	4.866E+0	1.148E+1
-9.890E-2	4.879E+0	1.153E+1
-1.038E-1	4.911E+0	1.161E+1
-1.070E-1	4.837E+0	1.167E+1
-1.070E-1	4.801E+0	1.160E+1
-1.005E-1	4.976E+0	1.165E+1
-1.005E-1	4.973E+0	1.153E+1
-1.070E-1	4.830E+0	1.152E+1
-1.086E-1	4.837E+0	1.155E+1
-1.021E-1	4.911E+0	1.152E+1
-1.038E-1	4.830E+0	1.157E+1
-1.086E-1	4.808E+0	1.140E+1
-1.054E-1	4.847E+0	1.157E+1
-9.890E-2	4.892E+0	1.158E+1
-1.021E-1	4.895E+0	1.163E+1
-1.054E-1	4.821E+0	1.157E+1
-1.070E-1	4.963E+0	1.155E+1
-9.890E-2	4.898E+0	1.151E+1
-1.021E-1	4.863E+0	1.155E+1
-1.070E-1	4.898E+0	1.146E+1
-1.070E-1	4.960E+0	1.161E+1
-1.005E-1	4.882E+0	1.164E+1
-1.038E-1	4.821E+0	1.163E+1
-1.086E-1	4.934E+0	1.163E+1
-1.054E-1	4.879E+0	1.157E+1
-1.005E-1	4.963E+0	1.155E+1
-1.021E-1	4.905E+0	1.169E+1
-1.086E-1	4.879E+0	1.156E+1
-1.038E-1	4.908E+0	1.157E+1
-1.021E-1	4.808E+0	1.158E+1
-1.005E-1	4.944E+0	1.152E+1
-1.086E-1	4.866E+0	1.159E+1
-1.070E-1	4.837E+0	1.159E+1
-9.890E-2	4.791E+0	1.145E+1
-1.021E-1	4.931E+0	1.161E+1
-1.086E-1	4.817E+0	1.159E+1
-1.103E-1	4.895E+0	1.151E+1
-1.038E-1	4.856E+0	1.160E+1
-1.038E-1	4.905E+0	1.151E+1
[truncated: 483,778 more rows]
