# Supplementary material for: Improved ANAP incorporation and VCF analysis reveal details of P2X7 current facilitation and a limited conformational interplay between ATP binding and the intracellular ballast domain
Source: eLife. 2023 Jan 4;12:e82479. doi: 10.7554/eLife.82479 (PMC9859053; doi:10.7554/eLife.82479)
Supplement: Table 2—source data 1. [file elife-82479-table2-data1.zip › Table-2_source-data-1/22k25-10.csv]

-3.341E-1	1.946E+1	4.528E+1
-3.422E-1	1.973E+1	4.548E+1
-3.325E-1	1.965E+1	4.519E+1
-3.341E-1	1.979E+1	4.521E+1
-3.373E-1	1.970E+1	4.543E+1
-3.357E-1	1.972E+1	4.511E+1
-3.341E-1	1.968E+1	4.532E+1
-3.373E-1	1.960E+1	4.503E+1
-3.406E-1	1.965E+1	4.527E+1
-3.390E-1	1.964E+1	4.506E+1
-3.357E-1	1.960E+1	4.524E+1
-3.373E-1	1.965E+1	4.508E+1
-3.373E-1	1.964E+1	4.511E+1
-3.373E-1	1.940E+1	4.522E+1
-3.325E-1	1.968E+1	4.521E+1
-3.373E-1	1.961E+1	4.504E+1
-3.422E-1	1.978E+1	4.535E+1
-3.373E-1	1.968E+1	4.543E+1
-3.341E-1	1.954E+1	4.514E+1
-3.373E-1	1.959E+1	4.512E+1
-3.406E-1	1.976E+1	4.539E+1
-3.390E-1	1.965E+1	4.541E+1
-3.357E-1	1.962E+1	4.534E+1
-3.390E-1	1.938E+1	4.535E+1
-3.406E-1	1.969E+1	4.521E+1
-3.373E-1	1.973E+1	4.509E+1
-3.373E-1	1.988E+1	4.530E+1
-3.406E-1	1.951E+1	4.525E+1
-3.422E-1	1.953E+1	4.561E+1
-3.406E-1	1.978E+1	4.521E+1
-3.357E-1	1.968E+1	4.545E+1
-3.357E-1	1.947E+1	4.543E+1
-3.390E-1	1.967E+1	4.521E+1
-3.373E-1	1.962E+1	4.517E+1
-3.373E-1	1.973E+1	4.502E+1
-3.373E-1	1.964E+1	4.541E+1
-3.390E-1	1.962E+1	4.550E+1
-3.406E-1	1.959E+1	4.537E+1
-3.373E-1	1.966E+1	4.543E+1
-3.357E-1	1.980E+1	4.527E+1
-3.406E-1	1.962E+1	4.540E+1
-3.390E-1	1.971E+1	4.532E+1
-3.373E-1	1.966E+1	4.526E+1
-3.357E-1	1.964E+1	4.521E+1
-3.406E-1	1.966E+1	4.506E+1
-3.390E-1	1.982E+1	4.558E+1
-3.341E-1	1.975E+1	4.528E+1
-3.373E-1	1.972E+1	4.540E+1
-3.390E-1	1.977E+1	4.530E+1
-3.390E-1	1.968E+1	4.546E+1
-3.357E-1	1.965E+1	4.548E+1
-3.373E-1	1.971E+1	4.531E+1
-3.390E-1	1.980E+1	4.510E+1
-3.390E-1	1.958E+1	4.517E+1
-3.357E-1	1.976E+1	4.536E+1
-3.357E-1	1.952E+1	4.511E+1
-3.406E-1	1.958E+1	4.518E+1
-3.390E-1	1.975E+1	4.528E+1
-3.373E-1	1.958E+1	4.521E+1
-3.373E-1	1.974E+1	4.518E+1
-3.390E-1	1.975E+1	4.542E+1
-3.390E-1	1.950E+1	4.533E+1
-3.357E-1	1.961E+1	4.510E+1
-3.390E-1	1.956E+1	4.527E+1
-3.406E-1	1.955E+1	4.537E+1
-3.390E-1	1.974E+1	4.500E+1
-3.357E-1	1.974E+1	4.522E+1
-3.357E-1	1.982E+1	4.556E+1
-3.422E-1	1.963E+1	4.552E+1
-3.373E-1	1.976E+1	4.533E+1
-3.341E-1	1.972E+1	4.518E+1
-3.373E-1	1.962E+1	4.533E+1
-3.422E-1	1.968E+1	4.526E+1
-3.373E-1	1.965E+1	4.500E+1
-3.357E-1	1.975E+1	4.530E+1
-3.373E-1	1.968E+1	4.531E+1
-3.406E-1	1.961E+1	4.544E+1
-3.390E-1	1.972E+1	4.521E+1
-3.373E-1	1.982E+1	4.520E+1
-3.373E-1	1.981E+1	4.540E+1
-3.390E-1	1.984E+1	4.536E+1
-3.390E-1	1.980E+1	4.527E+1
-3.357E-1	1.965E+1	4.517E+1
-3.357E-1	1.965E+1	4.536E+1
-3.373E-1	1.969E+1	4.536E+1
-3.406E-1	1.974E+1	4.540E+1
-3.357E-1	1.977E+1	4.540E+1
-3.357E-1	1.971E+1	4.544E+1
-3.373E-1	1.956E+1	4.545E+1
-3.390E-1	1.972E+1	4.537E+1
-3.341E-1	1.966E+1	4.553E+1
-3.373E-1	1.968E+1	4.538E+1
-3.406E-1	1.960E+1	4.540E+1
-3.373E-1	1.961E+1	4.527E+1
-3.325E-1	1.973E+1	4.545E+1
-3.373E-1	1.968E+1	4.530E+1
-3.390E-1	1.965E+1	4.503E+1
-3.357E-1	1.972E+1	4.505E+1
-3.373E-1	1.967E+1	4.525E+1
-3.357E-1	1.969E+1	4.550E+1
-3.406E-1	1.976E+1	4.526E+1
-3.390E-1	1.971E+1	4.537E+1
-3.325E-1	1.969E+1	4.516E+1
-3.373E-1	1.964E+1	4.521E+1
-3.406E-1	1.966E+1	4.552E+1
-3.406E-1	1.983E+1	4.544E+1
-3.357E-1	1.982E+1	4.518E+1
-3.357E-1	1.976E+1	4.558E+1
-3.406E-1	1.984E+1	4.541E+1
-3.373E-1	1.978E+1	4.537E+1
-3.357E-1	1.968E+1	4.516E+1
-3.357E-1	1.979E+1	4.529E+1
-3.406E-1	1.957E+1	4.523E+1
-3.373E-1	1.985E+1	4.558E+1
-3.341E-1	1.978E+1	4.530E+1
-3.373E-1	1.977E+1	4.522E+1
-3.390E-1	1.971E+1	4.526E+1
-3.373E-1	1.992E+1	4.533E+1
-3.341E-1	1.965E+1	4.546E+1
-3.390E-1	1.966E+1	4.512E+1
-3.390E-1	1.978E+1	4.545E+1
-3.373E-1	1.985E+1	4.546E+1
-3.341E-1	1.970E+1	4.507E+1
-3.390E-1	1.990E+1	4.547E+1
-3.390E-1	1.966E+1	4.530E+1
-3.390E-1	1.980E+1	4.531E+1
-3.357E-1	1.972E+1	4.517E+1
-3.373E-1	1.986E+1	4.545E+1
-3.390E-1	1.968E+1	4.517E+1
-3.390E-1	1.964E+1	4.496E+1
-3.357E-1	1.956E+1	4.521E+1
-3.341E-1	1.975E+1	4.539E+1
-3.390E-1	1.974E+1	4.520E+1
-3.341E-1	1.975E+1	4.520E+1
-3.357E-1	1.969E+1	4.513E+1
-3.373E-1	1.972E+1	4.525E+1
-3.390E-1	1.967E+1	4.535E+1
-3.357E-1	1.968E+1	4.533E+1
-3.341E-1	1.962E+1	4.534E+1
-3.357E-1	1.978E+1	4.523E+1
-3.422E-1	1.957E+1	4.526E+1
-3.406E-1	1.972E+1	4.540E+1
-3.341E-1	1.971E+1	4.521E+1
-3.373E-1	1.976E+1	4.537E+1
-3.406E-1	1.972E+1	4.500E+1
-3.357E-1	1.972E+1	4.545E+1
-3.373E-1	1.962E+1	4.512E+1
-3.373E-1	1.966E+1	4.515E+1
-3.406E-1	1.984E+1	4.550E+1
-3.373E-1	1.968E+1	4.498E+1
-3.357E-1	1.978E+1	4.530E+1
-3.373E-1	1.953E+1	4.533E+1
-3.422E-1	1.972E+1	4.556E+1
-3.373E-1	1.976E+1	4.538E+1
-3.341E-1	1.954E+1	4.532E+1
-3.341E-1	1.961E+1	4.494E+1
-3.406E-1	1.980E+1	4.529E+1
-3.373E-1	1.978E+1	4.561E+1
-3.357E-1	1.971E+1	4.539E+1
-3.373E-1	1.972E+1	4.518E+1
-3.390E-1	1.978E+1	4.515E+1
-3.373E-1	1.967E+1	4.530E+1
-3.373E-1	1.971E+1	4.507E+1
-3.357E-1	1.988E+1	4.520E+1
-3.357E-1	1.971E+1	4.533E+1
-3.390E-1	1.974E+1	4.540E+1
-3.357E-1	1.966E+1	4.560E+1
-3.373E-1	1.959E+1	4.530E+1
-3.390E-1	1.969E+1	4.517E+1
-3.406E-1	1.969E+1	4.508E+1
-3.341E-1	1.981E+1	4.547E+1
-3.390E-1	1.983E+1	4.528E+1
-3.373E-1	1.959E+1	4.534E+1
-3.373E-1	1.977E+1	4.526E+1
-3.390E-1	1.977E+1	4.555E+1
-3.357E-1	1.972E+1	4.533E+1
-3.390E-1	1.957E+1	4.534E+1
-3.390E-1	1.977E+1	4.529E+1
-3.357E-1	1.978E+1	4.540E+1
-3.373E-1	1.968E+1	4.493E+1
-3.422E-1	1.969E+1	4.547E+1
-3.390E-1	1.957E+1	4.523E+1
-3.357E-1	1.965E+1	4.564E+1
-3.341E-1	1.957E+1	4.529E+1
-3.373E-1	1.971E+1	4.546E+1
-3.373E-1	1.962E+1	4.535E+1
-3.341E-1	1.978E+1	4.529E+1
-3.325E-1	1.992E+1	4.533E+1
-3.373E-1	1.960E+1	4.519E+1
-3.373E-1	1.970E+1	4.542E+1
-3.357E-1	1.967E+1	4.531E+1
-3.390E-1	1.977E+1	4.503E+1
-3.406E-1	1.986E+1	4.517E+1
-3.390E-1	1.967E+1	4.541E+1
-3.308E-1	1.990E+1	4.537E+1
-3.373E-1	1.974E+1	4.518E+1
-3.373E-1	1.989E+1	4.564E+1
-3.373E-1	1.966E+1	4.543E+1
-3.341E-1	1.976E+1	4.557E+1
-3.357E-1	1.962E+1	4.552E+1
-3.390E-1	1.986E+1	4.542E+1
-3.357E-1	1.955E+1	4.529E+1
-3.341E-1	1.970E+1	4.528E+1
-3.325E-1	1.963E+1	4.527E+1
-3.422E-1	1.970E+1	4.545E+1
-3.373E-1	1.970E+1	4.537E+1
-3.357E-1	1.969E+1	4.535E+1
-3.373E-1	1.968E+1	4.525E+1
-3.390E-1	1.969E+1	4.549E+1
-3.390E-1	1.967E+1	4.538E+1
-3.357E-1	1.961E+1	4.557E+1
-3.357E-1	1.972E+1	4.526E+1
-3.406E-1	1.961E+1	4.537E+1
-3.373E-1	1.985E+1	4.541E+1
-3.373E-1	1.976E+1	4.533E+1
-3.325E-1	1.985E+1	4.527E+1
-3.406E-1	1.966E+1	4.537E+1
-3.373E-1	1.981E+1	4.542E+1
-3.357E-1	1.971E+1	4.542E+1
-3.341E-1	1.975E+1	4.510E+1
-3.373E-1	1.967E+1	4.541E+1
-3.341E-1	1.966E+1	4.543E+1
-3.341E-1	1.972E+1	4.542E+1
-3.373E-1	1.973E+1	4.511E+1
-3.373E-1	1.970E+1	4.522E+1
-3.373E-1	1.977E+1	4.533E+1
-3.357E-1	1.974E+1	4.520E+1
-3.357E-1	1.961E+1	4.525E+1
-3.390E-1	1.974E+1	4.541E+1
-3.357E-1	1.979E+1	4.525E+1
-3.357E-1	1.965E+1	4.534E+1
-3.357E-1	1.969E+1	4.517E+1
-3.373E-1	1.971E+1	4.516E+1
-3.373E-1	1.983E+1	4.533E+1
-3.341E-1	1.982E+1	4.523E+1
-3.341E-1	1.970E+1	4.528E+1
-3.438E-1	1.982E+1	4.529E+1
-3.357E-1	1.987E+1	4.507E+1
-3.341E-1	1.967E+1	4.525E+1
-3.357E-1	1.990E+1	4.524E+1
-3.390E-1	1.982E+1	4.529E+1
-3.406E-1	1.982E+1	4.524E+1
-3.357E-1	1.972E+1	4.521E+1
-3.357E-1	1.972E+1	4.552E+1
-3.390E-1	1.975E+1	4.553E+1
-3.390E-1	1.970E+1	4.525E+1
-3.341E-1	1.963E+1	4.536E+1
-3.373E-1	1.974E+1	4.551E+1
-3.406E-1	1.972E+1	4.540E+1
-3.373E-1	1.978E+1	4.535E+1
-3.357E-1	1.988E+1	4.543E+1
-3.373E-1	1.985E+1	4.546E+1
-3.341E-1	1.975E+1	4.542E+1
-3.373E-1	1.966E+1	4.524E+1
-3.373E-1	1.965E+1	4.528E+1
-3.357E-1	1.966E+1	4.531E+1
-3.373E-1	1.946E+1	4.534E+1
-3.357E-1	1.968E+1	4.536E+1
-3.325E-1	1.975E+1	4.535E+1
-3.325E-1	1.979E+1	4.527E+1
-3.390E-1	1.967E+1	4.537E+1
-3.390E-1	1.978E+1	4.536E+1
-3.373E-1	1.982E+1	4.527E+1
-3.325E-1	1.968E+1	4.546E+1
-3.373E-1	1.969E+1	4.540E+1
-3.341E-1	1.953E+1	4.550E+1
-3.357E-1	1.970E+1	4.533E+1
-3.357E-1	1.969E+1	4.547E+1
-3.373E-1	1.972E+1	4.550E+1
-3.390E-1	1.970E+1	4.521E+1
-3.325E-1	1.971E+1	4.546E+1
-3.357E-1	1.983E+1	4.535E+1
-3.406E-1	1.983E+1	4.554E+1
-3.373E-1	1.979E+1	4.555E+1
-3.390E-1	1.975E+1	4.529E+1
-3.341E-1	1.966E+1	4.552E+1
-3.390E-1	1.961E+1	4.542E+1
-3.357E-1	1.990E+1	4.538E+1
-3.341E-1	1.974E+1	4.541E+1
-3.357E-1	1.978E+1	4.545E+1
-3.373E-1	1.958E+1	4.522E+1
-3.390E-1	1.996E+1	4.515E+1
-3.357E-1	1.987E+1	4.529E+1
-3.357E-1	1.978E+1	4.530E+1
-3.373E-1	1.986E+1	4.513E+1
-3.390E-1	1.978E+1	4.519E+1
-3.357E-1	1.970E+1	4.526E+1
-3.373E-1	1.970E+1	4.518E+1
-3.357E-1	1.956E+1	4.545E+1
-3.341E-1	1.979E+1	4.560E+1
-3.341E-1	1.968E+1	4.532E+1
-3.390E-1	1.968E+1	4.519E+1
-3.390E-1	1.982E+1	4.507E+1
-3.406E-1	1.962E+1	4.556E+1
-3.357E-1	1.943E+1	4.514E+1
-3.325E-1	1.978E+1	4.542E+1
-3.390E-1	1.949E+1	4.520E+1
-3.341E-1	1.990E+1	4.542E+1
-3.357E-1	1.969E+1	4.512E+1
-3.325E-1	1.998E+1	4.538E+1
-3.390E-1	1.989E+1	4.554E+1
-3.373E-1	1.956E+1	4.527E+1
-3.357E-1	1.982E+1	4.513E+1
-3.373E-1	1.973E+1	4.532E+1
-3.390E-1	1.977E+1	4.534E+1
-3.390E-1	1.972E+1	4.545E+1
-3.357E-1	1.989E+1	4.555E+1
-3.357E-1	1.959E+1	4.536E+1
-3.390E-1	1.973E+1	4.520E+1
-3.357E-1	1.965E+1	4.531E+1
-3.308E-1	1.981E+1	4.526E+1
-3.373E-1	1.977E+1	4.518E+1
-3.406E-1	1.968E+1	4.544E+1
-3.373E-1	1.965E+1	4.552E+1
-3.357E-1	1.965E+1	4.522E+1
-3.357E-1	1.950E+1	4.547E+1
-3.373E-1	1.973E+1	4.499E+1
-3.373E-1	1.975E+1	4.518E+1
-3.357E-1	1.970E+1	4.517E+1
-3.357E-1	1.964E+1	4.519E+1
-3.390E-1	1.980E+1	4.531E+1
-3.390E-1	1.965E+1	4.527E+1
-3.325E-1	1.969E+1	4.561E+1
-3.325E-1	1.969E+1	4.525E+1
-3.390E-1	1.979E+1	4.530E+1
-3.341E-1	1.973E+1	4.538E+1
-3.357E-1	1.980E+1	4.541E+1
-3.357E-1	1.972E+1	4.549E+1
-3.390E-1	1.973E+1	4.525E+1
-3.390E-1	1.979E+1	4.558E+1
-3.373E-1	1.974E+1	4.525E+1
-3.373E-1	1.974E+1	4.539E+1
-3.406E-1	1.966E+1	4.509E+1
-3.390E-1	1.967E+1	4.535E+1
-3.373E-1	1.982E+1	4.534E+1
-3.357E-1	1.978E+1	4.506E+1
-3.390E-1	1.960E+1	4.530E+1
-3.357E-1	1.991E+1	4.543E+1
-3.357E-1	1.977E+1	4.537E+1
-3.341E-1	1.973E+1	4.524E+1
-3.390E-1	1.974E+1	4.534E+1
-3.357E-1	1.967E+1	4.515E+1
-3.390E-1	1.984E+1	4.535E+1
-3.341E-1	1.969E+1	4.535E+1
-3.373E-1	1.967E+1	4.542E+1
-3.357E-1	1.974E+1	4.556E+1
-3.325E-1	1.979E+1	4.528E+1
-3.373E-1	1.961E+1	4.566E+1
-3.357E-1	1.974E+1	4.558E+1
-3.390E-1	1.973E+1	4.530E+1
-3.357E-1	1.973E+1	4.507E+1
-3.373E-1	1.988E+1	4.548E+1
-3.390E-1	1.975E+1	4.552E+1
-3.357E-1	1.967E+1	4.526E+1
-3.341E-1	1.953E+1	4.529E+1
-3.341E-1	1.964E+1	4.543E+1
-3.373E-1	1.967E+1	4.528E+1
-3.373E-1	1.971E+1	4.526E+1
-3.341E-1	1.987E+1	4.557E+1
-3.341E-1	1.979E+1	4.512E+1
-3.357E-1	1.984E+1	4.531E+1
-3.357E-1	1.970E+1	4.531E+1
-3.357E-1	1.953E+1	4.548E+1
-3.357E-1	1.960E+1	4.525E+1
-3.373E-1	1.987E+1	4.519E+1
-3.341E-1	1.979E+1	4.534E+1
-3.357E-1	1.973E+1	4.521E+1
-3.325E-1	1.956E+1	4.517E+1
-3.357E-1	1.980E+1	4.527E+1
-3.341E-1	1.969E+1	4.501E+1
-3.341E-1	1.956E+1	4.521E+1
-3.357E-1	1.967E+1	4.521E+1
-3.390E-1	1.973E+1	4.537E+1
-3.373E-1	1.979E+1	4.533E+1
-3.373E-1	1.969E+1	4.531E+1
-3.357E-1	1.974E+1	4.519E+1
-3.390E-1	1.981E+1	4.529E+1
-3.341E-1	1.979E+1	4.530E+1
-3.341E-1	1.974E+1	4.537E+1
-3.325E-1	1.972E+1	4.535E+1
-3.390E-1	1.973E+1	4.537E+1
-3.390E-1	1.964E+1	4.519E+1
-3.341E-1	1.981E+1	4.534E+1
-3.341E-1	1.976E+1	4.527E+1
-3.357E-1	1.978E+1	4.511E+1
-3.373E-1	1.991E+1	4.535E+1
-3.308E-1	1.975E+1	4.558E+1
-3.357E-1	1.961E+1	4.511E+1
-3.373E-1	1.977E+1	4.531E+1
-3.357E-1	1.978E+1	4.523E+1
-3.325E-1	1.969E+1	4.565E+1
-3.357E-1	1.981E+1	4.525E+1
-3.390E-1	1.974E+1	4.508E+1
-3.341E-1	1.952E+1	4.539E+1
-3.325E-1	1.981E+1	4.531E+1
-3.341E-1	1.966E+1	4.514E+1
-3.357E-1	1.966E+1	4.540E+1
-3.373E-1	1.982E+1	4.517E+1
-3.373E-1	1.975E+1	4.494E+1
-3.357E-1	1.987E+1	4.525E+1
-3.406E-1	1.978E+1	4.550E+1
-3.357E-1	1.960E+1	4.538E+1
-3.357E-1	1.976E+1	4.530E+1
-3.325E-1	1.986E+1	4.521E+1
-3.357E-1	1.970E+1	4.535E+1
-3.390E-1	1.977E+1	4.531E+1
-3.325E-1	1.977E+1	4.504E+1
-3.308E-1	1.974E+1	4.533E+1
-3.357E-1	1.970E+1	4.519E+1
-3.373E-1	1.986E+1	4.539E+1
-3.325E-1	1.970E+1	4.521E+1
-3.341E-1	1.978E+1	4.522E+1
-3.357E-1	1.985E+1	4.547E+1
-3.341E-1	1.973E+1	4.534E+1
-3.325E-1	1.984E+1	4.546E+1
-3.357E-1	1.981E+1	4.530E+1
-3.341E-1	1.965E+1	4.534E+1
-3.373E-1	1.968E+1	4.522E+1
-3.341E-1	1.979E+1	4.542E+1
-3.341E-1	1.985E+1	4.524E+1
-3.373E-1	1.975E+1	4.534E+1
-3.373E-1	1.962E+1	4.539E+1
-3.341E-1	1.978E+1	4.541E+1
-3.341E-1	1.983E+1	4.519E+1
-3.373E-1	1.980E+1	4.549E+1
-3.357E-1	1.982E+1	4.562E+1
-3.325E-1	1.977E+1	4.536E+1
-3.357E-1	1.977E+1	4.552E+1
-3.390E-1	1.978E+1	4.514E+1
-3.341E-1	1.966E+1	4.531E+1
-3.341E-1	1.970E+1	4.532E+1
-3.341E-1	1.963E+1	4.524E+1
-3.341E-1	1.958E+1	4.540E+1
-3.373E-1	1.983E+1	4.535E+1
-3.357E-1	1.980E+1	4.533E+1
-3.341E-1	1.972E+1	4.538E+1
-3.357E-1	1.983E+1	4.543E+1
-3.357E-1	1.978E+1	4.508E+1
-3.341E-1	1.969E+1	4.553E+1
-3.341E-1	1.961E+1	4.525E+1
-3.373E-1	1.992E+1	4.520E+1
-3.357E-1	1.975E+1	4.539E+1
-3.341E-1	1.961E+1	4.533E+1
-3.341E-1	1.965E+1	4.563E+1
-3.357E-1	1.963E+1	4.545E+1
-3.341E-1	1.974E+1	4.542E+1
-3.308E-1	1.990E+1	4.527E+1
-3.357E-1	1.986E+1	4.528E+1
-3.357E-1	1.968E+1	4.551E+1
-3.406E-1	1.972E+1	4.536E+1
-3.325E-1	1.981E+1	4.555E+1
-3.341E-1	1.969E+1	4.524E+1
-3.357E-1	1.981E+1	4.531E+1
-3.373E-1	1.978E+1	4.543E+1
-3.341E-1	1.971E+1	4.515E+1
-3.390E-1	1.968E+1	4.560E+1
-3.341E-1	1.970E+1	4.528E+1
-3.357E-1	1.976E+1	4.532E+1
-3.325E-1	1.979E+1	4.524E+1
-3.308E-1	1.991E+1	4.529E+1
-3.357E-1	1.980E+1	4.530E+1
-3.357E-1	1.966E+1	4.539E+1
-3.308E-1	1.964E+1	4.533E+1
-3.341E-1	1.976E+1	4.541E+1
-3.357E-1	1.982E+1	4.524E+1
-3.357E-1	1.982E+1	4.549E+1
-3.341E-1	1.971E+1	4.530E+1
-3.341E-1	1.979E+1	4.523E+1
-3.390E-1	1.960E+1	4.513E+1
-3.373E-1	1.954E+1	4.519E+1
-3.357E-1	1.994E+1	4.521E+1
-3.325E-1	1.977E+1	4.531E+1
-3.357E-1	1.984E+1	4.549E+1
-3.373E-1	1.970E+1	4.533E+1
-3.341E-1	1.972E+1	4.552E+1
-3.357E-1	1.964E+1	4.519E+1
-3.373E-1	1.965E+1	4.515E+1
-3.373E-1	1.965E+1	4.530E+1
-3.341E-1	1.973E+1	4.539E+1
-3.341E-1	1.964E+1	4.530E+1
-3.357E-1	1.973E+1	4.517E+1
-3.325E-1	1.971E+1	4.537E+1
-3.308E-1	1.966E+1	4.512E+1
-3.308E-1	1.967E+1	4.531E+1
-3.390E-1	1.973E+1	4.532E+1
-3.373E-1	1.977E+1	4.540E+1
-3.341E-1	1.979E+1	4.553E+1
-3.325E-1	1.981E+1	4.542E+1
-3.373E-1	1.970E+1	4.555E+1
-3.373E-1	1.968E+1	4.526E+1
-3.308E-1	1.978E+1	4.527E+1
-3.341E-1	1.965E+1	4.562E+1
-3.357E-1	1.972E+1	4.556E+1
-3.357E-1	1.973E+1	4.541E+1
-3.357E-1	1.977E+1	4.534E+1
-3.341E-1	1.961E+1	4.529E+1
-3.357E-1	1.972E+1	4.541E+1
-3.357E-1	1.958E+1	4.528E+1
-3.325E-1	1.976E+1	4.528E+1
-3.325E-1	1.972E+1	4.523E+1
-3.341E-1	1.966E+1	4.543E+1
-3.373E-1	1.967E+1	4.549E+1
-3.357E-1	1.980E+1	4.555E+1
-3.325E-1	1.959E+1	4.552E+1
-3.357E-1	1.961E+1	4.525E+1
-3.341E-1	1.967E+1	4.538E+1
-3.325E-1	1.965E+1	4.537E+1
-3.308E-1	1.959E+1	4.520E+1
-3.373E-1	1.975E+1	4.540E+1
-3.357E-1	1.968E+1	4.525E+1
-3.341E-1	1.981E+1	4.546E+1
-3.325E-1	1.975E+1	4.548E+1
-3.357E-1	1.961E+1	4.525E+1
-3.357E-1	1.984E+1	4.532E+1
-3.325E-1	1.977E+1	4.565E+1
-3.325E-1	1.987E+1	4.564E+1
-3.357E-1	1.974E+1	4.538E+1
-3.341E-1	1.973E+1	4.543E+1
-3.325E-1	1.967E+1	4.506E+1
-3.325E-1	1.981E+1	4.554E+1
-3.373E-1	1.991E+1	4.534E+1
-3.357E-1	1.970E+1	4.531E+1
-3.325E-1	1.972E+1	4.553E+1
-3.325E-1	1.982E+1	4.530E+1
-3.357E-1	1.959E+1	4.530E+1
-3.325E-1	1.960E+1	4.533E+1
-3.325E-1	1.989E+1	4.543E+1
-3.341E-1	1.956E+1	4.547E+1
-3.357E-1	1.978E+1	4.548E+1
-3.357E-1	1.963E+1	4.529E+1
-3.341E-1	1.961E+1	4.543E+1
-3.325E-1	1.977E+1	4.535E+1
-3.357E-1	1.980E+1	4.550E+1
-3.357E-1	1.968E+1	4.534E+1
-3.308E-1	1.978E+1	4.550E+1
-3.308E-1	1.983E+1	4.527E+1
-3.390E-1	1.974E+1	4.547E+1
-3.373E-1	1.983E+1	4.541E+1
-3.325E-1	1.983E+1	4.538E+1
-3.341E-1	1.973E+1	4.525E+1
-3.373E-1	1.969E+1	4.537E+1
-3.357E-1	1.976E+1	4.515E+1
-3.308E-1	1.972E+1	4.528E+1
-3.325E-1	1.950E+1	4.528E+1
-3.341E-1	1.963E+1	4.537E+1
-3.341E-1	1.968E+1	4.551E+1
-3.308E-1	1.971E+1	4.533E+1
-3.292E-1	1.976E+1	4.514E+1
-3.373E-1	1.965E+1	4.509E+1
-3.357E-1	1.969E+1	4.526E+1
-3.325E-1	1.974E+1	4.517E+1
-3.308E-1	1.974E+1	4.539E+1
-3.325E-1	1.983E+1	4.536E+1
-3.357E-1	1.976E+1	4.538E+1
-3.325E-1	1.982E+1	4.518E+1
-3.325E-1	1.972E+1	4.540E+1
-3.357E-1	1.967E+1	4.553E+1
-3.357E-1	1.986E+1	4.540E+1
-3.341E-1	1.964E+1	4.541E+1
-3.341E-1	1.953E+1	4.537E+1
-3.341E-1	1.963E+1	4.519E+1
-3.357E-1	1.973E+1	4.540E+1
-3.325E-1	1.969E+1	4.524E+1
-3.308E-1	1.968E+1	4.553E+1
-3.341E-1	1.976E+1	4.533E+1
-3.357E-1	1.980E+1	4.554E+1
-3.308E-1	1.971E+1	4.552E+1
-3.325E-1	1.966E+1	4.540E+1
-3.341E-1	1.980E+1	4.544E+1
-3.357E-1	1.962E+1	4.529E+1
-3.341E-1	1.964E+1	4.541E+1
-3.341E-1	1.957E+1	4.520E+1
-3.341E-1	1.973E+1	4.543E+1
-3.341E-1	1.966E+1	4.530E+1
-3.325E-1	1.968E+1	4.539E+1
-3.308E-1	1.975E+1	4.528E+1
-3.357E-1	1.985E+1	4.537E+1
-3.325E-1	1.975E+1	4.530E+1
-3.357E-1	1.973E+1	4.532E+1
-3.325E-1	1.989E+1	4.542E+1
-3.341E-1	1.984E+1	4.541E+1
-3.325E-1	1.980E+1	4.537E+1
-3.308E-1	1.976E+1	4.529E+1
-3.308E-1	1.973E+1	4.537E+1
-3.357E-1	1.979E+1	4.532E+1
-3.325E-1	1.994E+1	4.533E+1
-3.308E-1	1.978E+1	4.532E+1
-3.325E-1	1.954E+1	4.528E+1
-3.373E-1	1.974E+1	4.558E+1
-3.325E-1	1.989E+1	4.519E+1
-3.308E-1	1.978E+1	4.533E+1
-3.341E-1	1.979E+1	4.515E+1
-3.325E-1	1.992E+1	4.526E+1
-3.390E-1	1.968E+1	4.564E+1
-3.308E-1	1.982E+1	4.538E+1
-3.308E-1	1.975E+1	4.533E+1
-3.341E-1	1.973E+1	4.543E+1
-3.373E-1	1.973E+1	4.542E+1
-3.292E-1	1.974E+1	4.560E+1
-3.308E-1	1.976E+1	4.541E+1
-3.325E-1	1.964E+1	4.558E+1
-3.357E-1	1.986E+1	4.548E+1
-3.292E-1	1.984E+1	4.528E+1
-3.341E-1	1.968E+1	4.543E+1
-3.357E-1	1.969E+1	4.527E+1
-3.341E-1	1.982E+1	4.519E+1
-3.292E-1	1.976E+1	4.543E+1
-3.325E-1	1.973E+1	4.521E+1
-3.341E-1	1.972E+1	4.509E+1
-3.308E-1	1.971E+1	4.554E+1
-3.292E-1	1.969E+1	4.538E+1
-3.325E-1	1.993E+1	4.531E+1
-3.357E-1	1.977E+1	4.541E+1
-3.341E-1	1.977E+1	4.538E+1
-3.292E-1	1.957E+1	4.537E+1
-3.325E-1	1.969E+1	4.534E+1
-3.357E-1	1.967E+1	4.530E+1
-3.341E-1	1.969E+1	4.531E+1
-3.308E-1	1.976E+1	4.506E+1
-3.325E-1	1.972E+1	4.518E+1
-3.357E-1	1.971E+1	4.530E+1
-3.308E-1	1.978E+1	4.542E+1
-3.325E-1	1.977E+1	4.529E+1
-3.292E-1	1.990E+1	4.557E+1
-3.341E-1	1.979E+1	4.501E+1
-3.325E-1	1.978E+1	4.544E+1
-3.292E-1	1.949E+1	4.541E+1
-3.292E-1	1.976E+1	4.531E+1
-3.357E-1	1.970E+1	4.526E+1
-3.341E-1	1.988E+1	4.533E+1
-3.308E-1	1.972E+1	4.531E+1
-3.292E-1	1.965E+1	4.535E+1
-3.341E-1	1.968E+1	4.516E+1
-3.341E-1	1.978E+1	4.558E+1
-3.276E-1	1.969E+1	4.535E+1
-3.325E-1	1.960E+1	4.543E+1
-3.341E-1	1.990E+1	4.548E+1
-3.325E-1	1.963E+1	4.543E+1
-3.308E-1	1.975E+1	4.519E+1
-3.325E-1	1.985E+1	4.534E+1
-3.308E-1	1.970E+1	4.532E+1
-3.308E-1	1.979E+1	4.541E+1
-3.292E-1	1.978E+1	4.520E+1
-3.308E-1	1.971E+1	4.566E+1
-3.292E-1	1.960E+1	4.550E+1
-3.325E-1	1.973E+1	4.542E+1
-3.292E-1	1.979E+1	4.545E+1
-3.308E-1	1.966E+1	4.543E+1
-3.357E-1	1.987E+1	4.526E+1
-3.341E-1	1.982E+1	4.555E+1
-3.276E-1	1.978E+1	4.540E+1
-3.308E-1	1.968E+1	4.547E+1
-3.325E-1	1.969E+1	4.553E+1
-3.341E-1	1.980E+1	4.533E+1
-3.341E-1	1.963E+1	4.543E+1
-3.357E-1	1.987E+1	4.534E+1
-3.308E-1	1.970E+1	4.552E+1
-3.308E-1	1.992E+1	4.529E+1
-3.325E-1	1.986E+1	4.519E+1
-3.325E-1	1.979E+1	4.547E+1
-3.357E-1	1.960E+1	4.531E+1
-3.341E-1	1.949E+1	4.527E+1
-3.325E-1	1.963E+1	4.542E+1
-3.308E-1	1.978E+1	4.539E+1
-3.357E-1	1.970E+1	4.546E+1
-3.341E-1	1.974E+1	4.535E+1
-3.308E-1	1.981E+1	4.563E+1
-3.308E-1	1.986E+1	4.552E+1
-3.357E-1	1.980E+1	4.536E+1
-3.325E-1	1.981E+1	4.538E+1
-3.308E-1	1.979E+1	4.552E+1
-3.276E-1	1.957E+1	4.544E+1
-3.325E-1	1.978E+1	4.531E+1
-3.357E-1	1.960E+1	4.508E+1
-3.308E-1	1.966E+1	4.539E+1
-3.308E-1	1.968E+1	4.534E+1
-3.325E-1	1.984E+1	4.517E+1
-3.308E-1	1.978E+1	4.528E+1
-3.325E-1	1.972E+1	4.537E+1
-3.325E-1	1.967E+1	4.530E+1
-3.341E-1	1.962E+1	4.540E+1
-3.341E-1	1.959E+1	4.540E+1
-3.308E-1	1.959E+1	4.521E+1
-3.325E-1	1.980E+1	4.528E+1
-3.341E-1	1.983E+1	4.544E+1
-3.325E-1	1.977E+1	4.531E+1
-3.325E-1	1.981E+1	4.519E+1
-3.292E-1	1.975E+1	4.521E+1
-3.325E-1	1.975E+1	4.528E+1
-3.325E-1	1.987E+1	4.525E+1
-3.308E-1	1.968E+1	4.530E+1
-3.292E-1	1.973E+1	4.550E+1
-3.325E-1	1.982E+1	4.537E+1
-3.357E-1	1.973E+1	4.524E+1
-3.276E-1	1.966E+1	4.539E+1
-3.292E-1	1.973E+1	4.528E+1
-3.357E-1	1.991E+1	4.553E+1
-3.357E-1	1.981E+1	4.535E+1
-3.292E-1	1.992E+1	4.540E+1
-3.308E-1	1.973E+1	4.520E+1
-3.341E-1	1.966E+1	4.526E+1
-3.325E-1	1.969E+1	4.545E+1
-3.308E-1	1.962E+1	4.553E+1
-3.276E-1	1.984E+1	4.562E+1
-3.325E-1	1.985E+1	4.533E+1
-3.325E-1	1.973E+1	4.557E+1
-3.292E-1	1.968E+1	4.552E+1
-3.341E-1	1.975E+1	4.557E+1
-3.325E-1	1.983E+1	4.560E+1
-3.325E-1	1.974E+1	4.521E+1
-3.308E-1	1.971E+1	4.519E+1
-3.308E-1	1.973E+1	4.533E+1
-3.357E-1	1.973E+1	4.544E+1
-3.308E-1	1.973E+1	4.547E+1
-3.308E-1	1.967E+1	4.514E+1
-3.308E-1	1.979E+1	4.539E+1
-3.341E-1	1.971E+1	4.569E+1
-3.325E-1	1.953E+1	4.514E+1
-3.292E-1	1.970E+1	4.503E+1
-3.292E-1	1.978E+1	4.523E+1
-3.325E-1	1.984E+1	4.538E+1
-3.325E-1	1.991E+1	4.525E+1
-3.325E-1	1.973E+1	4.552E+1
-3.341E-1	1.967E+1	4.520E+1
-3.341E-1	1.974E+1	4.536E+1
-3.325E-1	1.976E+1	4.541E+1
-3.308E-1	1.982E+1	4.535E+1
-3.325E-1	1.983E+1	4.520E+1
-3.341E-1	1.973E+1	4.502E+1
-3.325E-1	1.966E+1	4.530E+1
-3.292E-1	1.976E+1	4.543E+1
-3.308E-1	1.990E+1	4.551E+1
-3.325E-1	1.983E+1	4.524E+1
-3.325E-1	1.987E+1	4.537E+1
-3.308E-1	1.970E+1	4.530E+1
-3.325E-1	1.966E+1	4.521E+1
-3.325E-1	1.962E+1	4.531E+1
-3.341E-1	1.986E+1	4.555E+1
-3.292E-1	1.975E+1	4.526E+1
-3.308E-1	1.976E+1	4.522E+1
-3.357E-1	1.966E+1	4.551E+1
-3.308E-1	1.969E+1	4.508E+1
-3.292E-1	1.974E+1	4.543E+1
-3.276E-1	1.974E+1	4.544E+1
-3.325E-1	1.989E+1	4.552E+1
-3.325E-1	1.966E+1	4.533E+1
-3.276E-1	1.967E+1	4.552E+1
-3.308E-1	1.959E+1	4.539E+1
-3.325E-1	1.984E+1	4.518E+1
-3.341E-1	1.983E+1	4.504E+1
-3.308E-1	1.974E+1	4.537E+1
-3.308E-1	1.970E+1	4.533E+1
-3.308E-1	1.966E+1	4.549E+1
-3.341E-1	1.975E+1	4.519E+1
-3.292E-1	1.965E+1	4.552E+1
-3.308E-1	1.949E+1	4.535E+1
-3.341E-1	1.955E+1	4.535E+1
-3.341E-1	1.966E+1	4.524E+1
-3.276E-1	1.958E+1	4.522E+1
-3.325E-1	1.982E+1	4.514E+1
-3.325E-1	1.974E+1	4.517E+1
-3.325E-1	1.963E+1	4.517E+1
-3.308E-1	1.982E+1	4.539E+1
-3.292E-1	1.967E+1	4.554E+1
-3.325E-1	1.973E+1	4.537E+1
-3.308E-1	1.978E+1	4.539E+1
-3.325E-1	1.975E+1	4.548E+1
-3.308E-1	1.977E+1	4.502E+1
-3.341E-1	1.978E+1	4.524E+1
-3.341E-1	1.984E+1	4.531E+1
-3.308E-1	1.963E+1	4.543E+1
-3.308E-1	1.965E+1	4.543E+1
-3.325E-1	1.972E+1	4.534E+1
-3.325E-1	1.972E+1	4.541E+1
-3.308E-1	1.975E+1	4.534E+1
-3.292E-1	1.970E+1	4.525E+1
-3.325E-1	1.960E+1	4.535E+1
-3.325E-1	1.967E+1	4.530E+1
-3.292E-1	1.981E+1	4.538E+1
-3.308E-1	1.986E+1	4.516E+1
-3.341E-1	1.986E+1	4.533E+1
-3.325E-1	1.968E+1	4.504E+1
-3.292E-1	1.967E+1	4.560E+1
-3.308E-1	1.982E+1	4.526E+1
-3.325E-1	1.985E+1	4.542E+1
-3.325E-1	1.964E+1	4.515E+1
-3.292E-1	1.968E+1	4.573E+1
-3.325E-1	1.967E+1	4.552E+1
-3.308E-1	1.965E+1	4.515E+1
-3.325E-1	1.961E+1	4.506E+1
-3.308E-1	1.981E+1	4.528E+1
-3.292E-1	1.971E+1	4.530E+1
-3.341E-1	1.973E+1	4.545E+1
-3.325E-1	1.987E+1	4.527E+1
-3.276E-1	1.991E+1	4.522E+1
-3.308E-1	1.973E+1	4.525E+1
-3.308E-1	1.969E+1	4.529E+1
-3.292E-1	1.979E+1	4.540E+1
-3.260E-1	1.977E+1	4.525E+1
-3.308E-1	1.972E+1	4.535E+1
-3.325E-1	1.975E+1	4.542E+1
-3.308E-1	1.980E+1	4.560E+1
-3.308E-1	1.972E+1	4.531E+1
-3.308E-1	1.969E+1	4.522E+1
-3.292E-1	1.970E+1	4.518E+1
-3.325E-1	1.978E+1	4.537E+1
-3.308E-1	1.974E+1	4.547E+1
-3.292E-1	1.968E+1	4.545E+1
-3.325E-1	1.976E+1	4.533E+1
-3.308E-1	1.968E+1	4.543E+1
-3.308E-1	1.968E+1	4.504E+1
-3.325E-1	1.966E+1	4.537E+1
-3.341E-1	1.977E+1	4.533E+1
-3.325E-1	1.971E+1	4.554E+1
-3.292E-1	1.988E+1	4.510E+1
-3.308E-1	1.979E+1	4.556E+1
-3.341E-1	1.964E+1	4.528E+1
-3.325E-1	1.986E+1	4.540E+1
-3.276E-1	1.984E+1	4.559E+1
-3.308E-1	1.975E+1	4.545E+1
-3.308E-1	1.964E+1	4.543E+1
-3.325E-1	1.965E+1	4.528E+1
-3.292E-1	1.983E+1	4.543E+1
-3.292E-1	1.963E+1	4.514E+1
-3.308E-1	1.971E+1	4.520E+1
-3.292E-1	1.982E+1	4.551E+1
-3.308E-1	1.968E+1	4.545E+1
-3.308E-1	1.975E+1	4.538E+1
-3.341E-1	1.964E+1	4.530E+1
-3.325E-1	1.970E+1	4.544E+1
-3.276E-1	1.979E+1	4.545E+1
-3.308E-1	1.986E+1	4.535E+1
-3.325E-1	1.973E+1	4.533E+1
-3.325E-1	1.994E+1	4.545E+1
-3.308E-1	1.981E+1	4.543E+1
-3.292E-1	1.984E+1	4.533E+1
-3.308E-1	1.977E+1	4.546E+1
-3.308E-1	1.988E+1	4.581E+1
-3.308E-1	1.972E+1	4.530E+1
-3.260E-1	1.965E+1	4.521E+1
-3.357E-1	1.972E+1	4.539E+1
-3.308E-1	1.976E+1	4.551E+1
-3.308E-1	1.978E+1	4.542E+1
-3.292E-1	1.977E+1	4.547E+1
-3.308E-1	1.970E+1	4.558E+1
-3.308E-1	1.987E+1	4.541E+1
-3.292E-1	1.981E+1	4.542E+1
-3.292E-1	1.965E+1	4.553E+1
-3.341E-1	1.967E+1	4.534E+1
-3.341E-1	1.975E+1	4.559E+1
-3.292E-1	1.968E+1	4.543E+1
-3.292E-1	1.970E+1	4.516E+1
-3.341E-1	1.972E+1	4.552E+1
-3.308E-1	1.971E+1	4.569E+1
-3.325E-1	1.980E+1	4.560E+1
-3.308E-1	1.987E+1	4.536E+1
-3.341E-1	1.988E+1	4.553E+1
-3.325E-1	1.974E+1	4.535E+1
-3.276E-1	1.977E+1	4.547E+1
-3.308E-1	1.970E+1	4.536E+1
-3.308E-1	1.962E+1	4.549E+1
-3.308E-1	1.964E+1	4.533E+1
-3.276E-1	1.974E+1	4.541E+1
-3.276E-1	1.971E+1	4.536E+1
-3.325E-1	1.991E+1	4.520E+1
-3.373E-1	1.965E+1	4.518E+1
-3.292E-1	1.978E+1	4.546E+1
-3.308E-1	1.983E+1	4.525E+1
-3.341E-1	1.969E+1	4.546E+1
-3.325E-1	1.974E+1	4.537E+1
-3.325E-1	1.995E+1	4.535E+1
-3.276E-1	1.967E+1	4.545E+1
-3.325E-1	1.968E+1	4.534E+1
-3.325E-1	1.979E+1	4.525E+1
-3.276E-1	1.981E+1	4.532E+1
-3.292E-1	1.961E+1	4.545E+1
-3.308E-1	1.962E+1	4.542E+1
-3.325E-1	1.972E+1	4.537E+1
-3.292E-1	1.996E+1	4.535E+1
-3.325E-1	1.975E+1	4.517E+1
-3.341E-1	1.963E+1	4.521E+1
-3.325E-1	1.975E+1	4.530E+1
-3.308E-1	1.980E+1	4.532E+1
-3.292E-1	1.987E+1	4.533E+1
-3.341E-1	1.976E+1	4.528E+1
-3.308E-1	1.995E+1	4.538E+1
-3.260E-1	1.967E+1	4.503E+1
-3.276E-1	1.972E+1	4.531E+1
-3.325E-1	1.976E+1	4.535E+1
-3.276E-1	1.988E+1	4.545E+1
-3.292E-1	1.974E+1	4.541E+1
-3.292E-1	1.979E+1	4.567E+1
-3.325E-1	1.963E+1	4.548E+1
-3.308E-1	1.977E+1	4.539E+1
-3.276E-1	1.981E+1	4.539E+1
-3.276E-1	1.981E+1	4.537E+1
-3.308E-1	1.981E+1	4.526E+1
-3.292E-1	1.954E+1	4.547E+1
-3.276E-1	1.968E+1	4.533E+1
-3.308E-1	1.964E+1	4.560E+1
-3.341E-1	1.976E+1	4.533E+1
-3.292E-1	1.982E+1	4.541E+1
-3.292E-1	1.972E+1	4.544E+1
-3.308E-1	1.984E+1	4.544E+1
-3.341E-1	1.972E+1	4.547E+1
-3.341E-1	1.976E+1	4.560E+1
-3.276E-1	1.986E+1	4.566E+1
-3.292E-1	1.984E+1	4.521E+1
-3.308E-1	1.964E+1	4.559E+1
-3.292E-1	1.987E+1	4.541E+1
-3.292E-1	1.975E+1	4.521E+1
-3.292E-1	1.973E+1	4.552E+1
-3.308E-1	1.975E+1	4.530E+1
-3.341E-1	1.968E+1	4.549E+1
-3.260E-1	1.970E+1	4.539E+1
-3.276E-1	1.987E+1	4.512E+1
-3.308E-1	1.976E+1	4.554E+1
-3.325E-1	1.988E+1	4.549E+1
-3.276E-1	1.977E+1	4.562E+1
-3.260E-1	1.981E+1	4.524E+1
-3.308E-1	1.970E+1	4.527E+1
-3.325E-1	1.975E+1	4.546E+1
-3.260E-1	1.982E+1	4.549E+1
-3.276E-1	1.979E+1	4.529E+1
-3.308E-1	1.977E+1	4.535E+1
-3.325E-1	1.984E+1	4.530E+1
-3.276E-1	1.966E+1	4.561E+1
-3.260E-1	1.967E+1	4.566E+1
-3.325E-1	1.983E+1	4.517E+1
-3.325E-1	1.959E+1	4.557E+1
-3.292E-1	1.978E+1	4.559E+1
-3.260E-1	1.970E+1	4.513E+1
-3.292E-1	1.977E+1	4.536E+1
-3.308E-1	1.985E+1	4.539E+1
-3.292E-1	1.984E+1	4.547E+1
-3.260E-1	1.986E+1	4.513E+1
-3.260E-1	1.975E+1	4.550E+1
-3.325E-1	1.970E+1	4.550E+1
-3.292E-1	1.979E+1	4.554E+1
-3.308E-1	1.986E+1	4.536E+1
-3.308E-1	1.976E+1	4.522E+1
-3.308E-1	1.978E+1	4.542E+1
-3.292E-1	1.982E+1	4.552E+1
-3.276E-1	1.988E+1	4.529E+1
-3.308E-1	1.949E+1	4.527E+1
-3.292E-1	1.978E+1	4.548E+1
-3.276E-1	1.988E+1	4.514E+1
-3.260E-1	1.975E+1	4.526E+1
-3.308E-1	1.976E+1	4.552E+1
-3.308E-1	1.988E+1	4.566E+1
-3.292E-1	1.983E+1	4.503E+1
-3.276E-1	1.977E+1	4.548E+1
-3.292E-1	1.982E+1	4.519E+1
-3.308E-1	1.966E+1	4.558E+1
-3.276E-1	1.965E+1	4.540E+1
-3.260E-1	1.982E+1	4.531E+1
-3.292E-1	1.972E+1	4.556E+1
-3.308E-1	1.981E+1	4.543E+1
-3.292E-1	1.975E+1	4.531E+1
-3.292E-1	1.988E+1	4.537E+1
-3.292E-1	1.962E+1	4.573E+1
-3.325E-1	1.964E+1	4.546E+1
-3.276E-1	1.974E+1	4.557E+1
-3.292E-1	1.987E+1	4.549E+1
-3.276E-1	1.970E+1	4.534E+1
-3.276E-1	1.986E+1	4.540E+1
-3.260E-1	1.969E+1	4.539E+1
-3.292E-1	1.966E+1	4.531E+1
-3.292E-1	1.992E+1	4.543E+1
-3.325E-1	1.965E+1	4.523E+1
-3.292E-1	1.982E+1	4.526E+1
-3.276E-1	1.982E+1	4.546E+1
-3.325E-1	1.967E+1	4.560E+1
-3.292E-1	1.961E+1	4.540E+1
-3.292E-1	1.972E+1	4.539E+1
-3.260E-1	1.969E+1	4.537E+1
-3.292E-1	1.976E+1	4.530E+1
-3.292E-1	1.994E+1	4.530E+1
-3.292E-1	1.970E+1	4.528E+1
-3.260E-1	1.971E+1	4.548E+1
-3.325E-1	1.968E+1	4.522E+1
-3.325E-1	1.981E+1	4.552E+1
-3.244E-1	1.968E+1	4.545E+1
-3.292E-1	1.995E+1	4.550E+1
-3.308E-1	1.973E+1	4.518E+1
-3.308E-1	1.975E+1	4.548E+1
-3.244E-1	1.967E+1	4.572E+1
-3.308E-1	1.969E+1	4.549E+1
-3.308E-1	1.977E+1	4.531E+1
-3.308E-1	1.981E+1	4.544E+1
-3.260E-1	1.978E+1	4.522E+1
-3.276E-1	1.969E+1	4.534E+1
-3.325E-1	1.971E+1	4.540E+1
-3.325E-1	1.971E+1	4.547E+1
-3.276E-1	1.956E+1	4.521E+1
-3.308E-1	1.969E+1	4.545E+1
-3.325E-1	1.984E+1	4.542E+1
-3.292E-1	1.974E+1	4.542E+1
-3.308E-1	1.970E+1	4.544E+1
-3.276E-1	1.983E+1	4.537E+1
-3.308E-1	1.976E+1	4.526E+1
-3.276E-1	1.976E+1	4.514E+1
-3.276E-1	1.969E+1	4.545E+1
-3.260E-1	1.990E+1	4.542E+1
-3.292E-1	1.972E+1	4.526E+1
-3.308E-1	1.974E+1	4.534E+1
-3.260E-1	1.961E+1	4.539E+1
-3.292E-1	1.981E+1	4.522E+1
-3.292E-1	1.972E+1	4.525E+1
-3.308E-1	1.968E+1	4.532E+1
-3.276E-1	1.977E+1	4.524E+1
-3.308E-1	1.978E+1	4.571E+1
-3.308E-1	1.978E+1	4.547E+1
-3.292E-1	1.969E+1	4.533E+1
-3.260E-1	1.976E+1	4.535E+1
-3.276E-1	1.979E+1	4.551E+1
-3.325E-1	1.963E+1	4.535E+1
-3.308E-1	1.983E+1	4.530E+1
-3.260E-1	1.975E+1	4.540E+1
-3.276E-1	1.966E+1	4.551E+1
-3.276E-1	1.977E+1	4.566E+1
-3.292E-1	1.972E+1	4.549E+1
-3.292E-1	1.971E+1	4.543E+1
-3.276E-1	1.967E+1	4.555E+1
-3.308E-1	1.981E+1	4.543E+1
-3.325E-1	1.994E+1	4.532E+1
-3.276E-1	1.984E+1	4.542E+1
-3.260E-1	1.971E+1	4.519E+1
-3.308E-1	1.965E+1	4.547E+1
-3.325E-1	1.972E+1	4.530E+1
-3.260E-1	1.969E+1	4.555E+1
-3.276E-1	1.966E+1	4.564E+1
-3.292E-1	1.971E+1	4.538E+1
-3.292E-1	1.963E+1	4.552E+1
-3.292E-1	1.966E+1	4.551E+1
-3.260E-1	1.991E+1	4.563E+1
-3.276E-1	1.975E+1	4.527E+1
-3.292E-1	1.978E+1	4.530E+1
-3.276E-1	1.974E+1	4.555E+1
-3.276E-1	1.971E+1	4.531E+1
-3.325E-1	1.964E+1	4.553E+1
-3.308E-1	1.984E+1	4.564E+1
-3.260E-1	1.986E+1	4.545E+1
-3.292E-1	1.963E+1	4.535E+1
-3.308E-1	1.983E+1	4.557E+1
-3.292E-1	1.976E+1	4.506E+1
-3.276E-1	1.980E+1	4.556E+1
-3.244E-1	1.981E+1	4.549E+1
-3.276E-1	1.967E+1	4.514E+1
-3.341E-1	1.975E+1	4.560E+1
-3.308E-1	1.972E+1	4.529E+1
-3.292E-1	1.973E+1	4.536E+1
-3.308E-1	1.967E+1	4.546E+1
-3.308E-1	1.987E+1	4.546E+1
-3.276E-1	1.985E+1	4.540E+1
-3.260E-1	1.973E+1	4.532E+1
-3.276E-1	1.983E+1	4.540E+1
-3.276E-1	1.978E+1	4.533E+1
-3.276E-1	1.996E+1	4.545E+1
-3.276E-1	1.977E+1	4.531E+1
-3.292E-1	1.986E+1	4.556E+1
-3.276E-1	1.967E+1	4.541E+1
-3.244E-1	1.985E+1	4.524E+1
-3.260E-1	1.979E+1	4.548E+1
-3.292E-1	1.973E+1	4.527E+1
-3.308E-1	1.989E+1	4.544E+1
-3.276E-1	1.976E+1	4.536E+1
-3.260E-1	1.979E+1	4.524E+1
-3.292E-1	1.986E+1	4.520E+1
-3.276E-1	1.970E+1	4.519E+1
-3.292E-1	1.980E+1	4.539E+1
-3.276E-1	1.958E+1	4.531E+1
-3.292E-1	1.969E+1	4.562E+1
-3.276E-1	1.958E+1	4.562E+1
-3.260E-1	1.964E+1	4.533E+1
-3.260E-1	1.963E+1	4.512E+1
-3.276E-1	1.965E+1	4.526E+1
-3.292E-1	1.982E+1	4.525E+1
-3.244E-1	1.992E+1	4.550E+1
-3.260E-1	2.000E+1	4.528E+1
-3.276E-1	1.988E+1	4.545E+1
-3.276E-1	1.986E+1	4.546E+1
-3.308E-1	1.978E+1	4.551E+1
-3.244E-1	1.976E+1	4.550E+1
-3.292E-1	1.984E+1	4.551E+1
-3.292E-1	1.964E+1	4.542E+1
-3.260E-1	1.986E+1	4.557E+1
-3.260E-1	1.981E+1	4.538E+1
-3.276E-1	1.978E+1	4.522E+1
-3.308E-1	1.974E+1	4.530E+1
-3.260E-1	1.979E+1	4.544E+1
-3.276E-1	1.975E+1	4.539E+1
-3.292E-1	1.965E+1	4.539E+1
-3.292E-1	1.972E+1	4.555E+1
-3.244E-1	1.978E+1	4.562E+1
-3.276E-1	1.964E+1	4.529E+1
-3.308E-1	1.971E+1	4.513E+1
-3.308E-1	1.970E+1	4.532E+1
-3.292E-1	1.978E+1	4.541E+1
-3.260E-1	1.958E+1	4.519E+1
-3.308E-1	1.972E+1	4.540E+1
-3.308E-1	1.980E+1	4.527E+1
-3.276E-1	1.976E+1	4.547E+1
-3.260E-1	1.976E+1	4.517E+1
-3.292E-1	1.960E+1	4.523E+1
-3.292E-1	1.965E+1	4.533E+1
-3.276E-1	1.965E+1	4.552E+1
-3.292E-1	1.970E+1	4.542E+1
-3.292E-1	1.985E+1	4.556E+1
-3.276E-1	1.963E+1	4.543E+1
-3.276E-1	1.985E+1	4.531E+1
-3.244E-1	1.965E+1	4.549E+1
-3.308E-1	1.972E+1	4.544E+1
-3.308E-1	1.978E+1	4.555E+1
-3.276E-1	1.981E+1	4.547E+1
-3.260E-1	1.982E+1	4.534E+1
-3.260E-1	1.977E+1	4.530E+1
-3.260E-1	1.977E+1	4.534E+1
-3.276E-1	1.975E+1	4.565E+1
-3.276E-1	1.982E+1	4.527E+1
-3.292E-1	1.969E+1	4.567E+1
-3.292E-1	1.992E+1	4.555E+1
-3.276E-1	1.975E+1	4.539E+1
-3.260E-1	1.987E+1	4.529E+1
-3.276E-1	1.968E+1	4.535E+1
-3.308E-1	1.985E+1	4.535E+1
-3.260E-1	1.992E+1	4.550E+1
-3.276E-1	1.988E+1	4.548E+1
-3.308E-1	1.982E+1	4.536E+1
-3.308E-1	1.965E+1	4.530E+1
-3.276E-1	1.975E+1	4.551E+1
-3.276E-1	1.975E+1	4.529E+1
-3.276E-1	1.966E+1	4.536E+1
-3.292E-1	1.971E+1	4.539E+1
-3.244E-1	1.978E+1	4.567E+1
-3.244E-1	1.970E+1	4.518E+1
-3.276E-1	1.983E+1	4.526E+1
-3.276E-1	1.993E+1	4.541E+1
-3.244E-1	1.987E+1	4.554E+1
-3.244E-1	1.970E+1	4.551E+1
-3.276E-1	1.977E+1	4.526E+1
-3.292E-1	1.991E+1	4.541E+1
-3.244E-1	1.972E+1	4.551E+1
-3.244E-1	1.975E+1	4.555E+1
-3.276E-1	1.969E+1	4.533E+1
-3.276E-1	1.988E+1	4.521E+1
-3.244E-1	1.982E+1	4.547E+1
-3.260E-1	1.979E+1	4.530E+1
-3.308E-1	1.969E+1	4.547E+1
-3.292E-1	1.972E+1	4.539E+1
-3.244E-1	1.990E+1	4.546E+1
-3.292E-1	1.966E+1	4.525E+1
-3.292E-1	1.974E+1	4.529E+1
-3.308E-1	1.980E+1	4.535E+1
-3.276E-1	1.971E+1	4.548E+1
-3.260E-1	1.965E+1	4.540E+1
-3.292E-1	1.957E+1	4.528E+1
-3.276E-1	1.999E+1	4.547E+1
-3.260E-1	1.985E+1	4.540E+1
-3.244E-1	1.985E+1	4.530E+1
-3.276E-1	1.989E+1	4.527E+1
-3.308E-1	1.971E+1	4.540E+1
-3.276E-1	1.965E+1	4.550E+1
-3.260E-1	1.977E+1	4.562E+1
-3.292E-1	1.983E+1	4.534E+1
-3.276E-1	1.971E+1	4.555E+1
-3.244E-1	1.971E+1	4.525E+1
-3.244E-1	1.979E+1	4.538E+1
-3.308E-1	1.955E+1	4.488E+1
-3.308E-1	1.979E+1	4.551E+1
-3.244E-1	1.990E+1	4.540E+1
-3.260E-1	1.987E+1	4.538E+1
-3.276E-1	1.961E+1	4.531E+1
-3.292E-1	1.984E+1	4.552E+1
-3.260E-1	1.978E+1	4.531E+1
-3.244E-1	1.975E+1	4.561E+1
-3.276E-1	1.966E+1	4.534E+1
-3.276E-1	1.985E+1	4.553E+1
-3.260E-1	1.986E+1	4.540E+1
-3.227E-1	1.967E+1	4.523E+1
-3.292E-1	1.969E+1	4.522E+1
-3.276E-1	1.992E+1	4.543E+1
-3.276E-1	1.977E+1	4.556E+1
-3.244E-1	1.978E+1	4.526E+1
-3.292E-1	1.975E+1	4.544E+1
-3.276E-1	1.961E+1	4.543E+1
-3.276E-1	1.975E+1	4.528E+1
-3.244E-1	1.982E+1	4.543E+1
-3.292E-1	1.978E+1	4.547E+1
-3.276E-1	1.980E+1	4.550E+1
-3.244E-1	1.985E+1	4.540E+1
-3.276E-1	1.966E+1	4.567E+1
-3.260E-1	1.971E+1	4.545E+1
-3.260E-1	1.984E+1	4.569E+1
-3.244E-1	1.974E+1	4.546E+1
-3.244E-1	1.986E+1	4.556E+1
-3.276E-1	1.982E+1	4.544E+1
-3.308E-1	1.959E+1	4.535E+1
-3.260E-1	1.974E+1	4.543E+1
-3.227E-1	1.969E+1	4.521E+1
-3.292E-1	1.981E+1	4.546E+1
-3.260E-1	1.962E+1	4.534E+1
-3.276E-1	1.970E+1	4.519E+1
-3.244E-1	1.973E+1	4.538E+1
-3.276E-1	1.973E+1	4.526E+1
-3.308E-1	1.990E+1	4.561E+1
-3.227E-1	1.964E+1	4.556E+1
-3.227E-1	1.972E+1	4.536E+1
-3.276E-1	1.984E+1	4.536E+1
-3.276E-1	1.972E+1	4.526E+1
-3.244E-1	1.989E+1	4.544E+1
-3.244E-1	1.969E+1	4.554E+1
-3.292E-1	1.974E+1	4.549E+1
-3.292E-1	1.984E+1	4.562E+1
-3.244E-1	1.978E+1	4.543E+1
-3.227E-1	1.974E+1	4.546E+1
-3.292E-1	1.966E+1	4.535E+1
-3.276E-1	1.989E+1	4.567E+1
-3.260E-1	1.970E+1	4.546E+1
-3.244E-1	1.990E+1	4.521E+1
-3.276E-1	1.987E+1	4.538E+1
-3.276E-1	1.984E+1	4.532E+1
-3.244E-1	1.984E+1	4.548E+1
-3.244E-1	1.964E+1	4.559E+1
-3.260E-1	1.983E+1	4.555E+1
-3.276E-1	1.990E+1	4.522E+1
-3.260E-1	1.974E+1	4.561E+1
-3.244E-1	1.967E+1	4.530E+1
-3.276E-1	1.984E+1	4.554E+1
-3.276E-1	1.979E+1	4.554E+1
-3.244E-1	1.979E+1	4.531E+1
-3.244E-1	1.970E+1	4.569E+1
-3.276E-1	1.976E+1	4.526E+1
-3.244E-1	1.975E+1	4.527E+1
-3.244E-1	1.977E+1	4.543E+1
-3.227E-1	1.979E+1	4.559E+1
-3.276E-1	1.979E+1	4.537E+1
-3.260E-1	1.975E+1	4.534E+1
-3.244E-1	1.967E+1	4.525E+1
-3.227E-1	1.959E+1	4.520E+1
-3.276E-1	1.978E+1	4.554E+1
-3.276E-1	1.983E+1	4.553E+1
-3.244E-1	1.969E+1	4.548E+1
-3.227E-1	1.966E+1	4.546E+1
-3.260E-1	1.953E+1	4.553E+1
-3.276E-1	1.984E+1	4.573E+1
-3.276E-1	1.971E+1	4.522E+1
-3.260E-1	1.955E+1	4.547E+1
-3.276E-1	1.994E+1	4.531E+1
-3.292E-1	1.980E+1	4.525E+1
-3.260E-1	1.992E+1	4.544E+1
-3.227E-1	1.979E+1	4.546E+1
-3.244E-1	1.979E+1	4.551E+1
-3.276E-1	1.958E+1	4.537E+1
-3.260E-1	1.976E+1	4.543E+1
-3.260E-1	1.977E+1	4.515E+1
-3.260E-1	1.969E+1	4.553E+1
-3.276E-1	1.978E+1	4.521E+1
-3.260E-1	1.981E+1	4.543E+1
-3.260E-1	1.978E+1	4.533E+1
-3.260E-1	1.984E+1	4.555E+1
-3.308E-1	1.981E+1	4.542E+1
-3.227E-1	1.987E+1	4.550E+1
-3.244E-1	1.967E+1	4.552E+1
-3.276E-1	1.975E+1	4.537E+1
-3.276E-1	1.981E+1	4.549E+1
-3.260E-1	1.986E+1	4.550E+1
-3.244E-1	1.975E+1	4.547E+1
-3.292E-1	1.952E+1	4.531E+1
-3.260E-1	1.987E+1	4.546E+1
-3.244E-1	1.956E+1	4.508E+1
-3.260E-1	1.980E+1	4.538E+1
-3.244E-1	1.989E+1	4.557E+1
-3.244E-1	1.977E+1	4.538E+1
-3.276E-1	1.981E+1	4.538E+1
-3.244E-1	1.978E+1	4.528E+1
-3.276E-1	1.964E+1	4.538E+1
-3.260E-1	1.960E+1	4.551E+1
-3.244E-1	1.978E+1	4.532E+1
-3.211E-1	1.968E+1	4.541E+1
-3.260E-1	1.990E+1	4.551E+1
-3.260E-1	1.989E+1	4.552E+1
-3.260E-1	1.981E+1	4.550E+1
-3.276E-1	1.970E+1	4.531E+1
-3.276E-1	1.975E+1	4.543E+1
-3.276E-1	1.968E+1	4.537E+1
-3.227E-1	1.970E+1	4.541E+1
-3.260E-1	1.991E+1	4.527E+1
-3.260E-1	1.979E+1	4.540E+1
-3.276E-1	1.985E+1	4.547E+1
-3.244E-1	1.982E+1	4.555E+1
-3.260E-1	1.963E+1	4.522E+1
-3.292E-1	1.994E+1	4.525E+1
-3.276E-1	1.988E+1	4.545E+1
-3.227E-1	1.991E+1	4.553E+1
-3.244E-1	1.980E+1	4.543E+1
-3.260E-1	1.979E+1	4.517E+1
-3.308E-1	1.977E+1	4.508E+1
-3.211E-1	1.978E+1	4.552E+1
-3.260E-1	1.972E+1	4.506E+1
-3.260E-1	1.985E+1	4.560E+1
-3.276E-1	1.974E+1	4.548E+1
-3.260E-1	1.985E+1	4.535E+1
-3.260E-1	1.976E+1	4.539E+1
-3.276E-1	1.966E+1	4.542E+1
-3.260E-1	1.961E+1	4.543E+1
-3.244E-1	1.966E+1	4.542E+1
-3.211E-1	1.988E+1	4.524E+1
-3.276E-1	1.967E+1	4.536E+1
-3.292E-1	1.965E+1	4.545E+1
-3.244E-1	1.983E+1	4.523E+1
-3.244E-1	1.949E+1	4.547E+1
-3.276E-1	1.973E+1	4.549E+1
-3.276E-1	1.973E+1	4.544E+1
-3.227E-1	1.973E+1	4.523E+1
-3.260E-1	1.981E+1	4.532E+1
-3.260E-1	1.977E+1	4.523E+1
-3.276E-1	1.989E+1	4.577E+1
-3.244E-1	1.978E+1	4.520E+1
-3.244E-1	1.961E+1	4.523E+1
-3.276E-1	1.984E+1	4.547E+1
-3.276E-1	1.994E+1	4.517E+1
-3.227E-1	1.968E+1	4.542E+1
-3.244E-1	2.001E+1	4.544E+1
-3.276E-1	1.987E+1	4.550E+1
-3.276E-1	1.978E+1	4.556E+1
-3.244E-1	1.975E+1	4.530E+1
-3.227E-1	1.985E+1	4.544E+1
-3.260E-1	1.987E+1	4.541E+1
-3.276E-1	1.979E+1	4.537E+1
-3.227E-1	1.984E+1	4.529E+1
-3.244E-1	1.988E+1	4.585E+1
-3.276E-1	1.995E+1	4.528E+1
-3.292E-1	1.972E+1	4.536E+1
-3.260E-1	1.992E+1	4.528E+1
-3.211E-1	1.952E+1	4.559E+1
-3.276E-1	1.981E+1	4.526E+1
-3.260E-1	1.995E+1	4.555E+1
-3.244E-1	1.987E+1	4.536E+1
-3.260E-1	1.969E+1	4.540E+1
-3.292E-1	1.980E+1	4.555E+1
-3.260E-1	1.966E+1	4.559E+1
-3.244E-1	1.978E+1	4.546E+1
-3.244E-1	1.984E+1	4.534E+1
-3.260E-1	1.967E+1	4.526E+1
-3.276E-1	1.977E+1	4.555E+1
-3.244E-1	1.959E+1	4.535E+1
-3.227E-1	1.996E+1	4.535E+1
-3.260E-1	1.978E+1	4.528E+1
-3.292E-1	1.969E+1	4.546E+1
-3.244E-1	1.970E+1	4.550E+1
-3.211E-1	1.975E+1	4.538E+1
-3.260E-1	1.964E+1	4.547E+1
-3.260E-1	1.976E+1	4.553E+1
-3.244E-1	1.963E+1	4.543E+1
-3.227E-1	1.964E+1	4.553E+1
-3.227E-1	1.971E+1	4.528E+1
-3.260E-1	1.992E+1	4.546E+1
-3.244E-1	1.978E+1	4.546E+1
-3.227E-1	1.986E+1	4.541E+1
-3.276E-1	1.974E+1	4.551E+1
-3.276E-1	1.974E+1	4.560E+1
-3.227E-1	1.975E+1	4.548E+1
-3.244E-1	1.966E+1	4.516E+1
-3.292E-1	1.996E+1	4.547E+1
-3.260E-1	1.990E+1	4.551E+1
-3.244E-1	1.966E+1	4.546E+1
-3.227E-1	1.964E+1	4.561E+1
-3.260E-1	1.970E+1	4.520E+1
-3.260E-1	1.976E+1	4.547E+1
-3.227E-1	1.972E+1	4.546E+1
-3.244E-1	1.964E+1	4.547E+1
-3.276E-1	1.992E+1	4.552E+1
-3.260E-1	1.979E+1	4.535E+1
-3.244E-1	1.976E+1	4.540E+1
-3.260E-1	1.972E+1	4.529E+1
-3.244E-1	1.986E+1	4.552E+1
-3.276E-1	1.967E+1	4.547E+1
-3.260E-1	1.982E+1	4.540E+1
-3.211E-1	1.973E+1	4.537E+1
-3.260E-1	1.968E+1	4.538E+1
-3.244E-1	1.980E+1	4.514E+1
-3.227E-1	1.977E+1	4.519E+1
-3.227E-1	1.984E+1	4.537E+1
-3.260E-1	1.973E+1	4.530E+1
-3.260E-1	1.982E+1	4.535E+1
-3.227E-1	1.980E+1	4.533E+1
-3.227E-1	1.971E+1	4.548E+1
-3.244E-1	1.978E+1	4.510E+1
-3.276E-1	1.979E+1	4.521E+1
-3.244E-1	1.978E+1	4.534E+1
-3.195E-1	1.977E+1	4.532E+1
-3.276E-1	1.991E+1	4.542E+1
-3.276E-1	1.982E+1	4.521E+1
-3.227E-1	1.978E+1	4.533E+1
-3.227E-1	1.981E+1	4.531E+1
-3.260E-1	1.980E+1	4.514E+1
-3.260E-1	1.995E+1	4.524E+1
-3.227E-1	1.981E+1	4.557E+1
-3.244E-1	1.989E+1	4.543E+1
-3.244E-1	1.989E+1	4.534E+1
-3.260E-1	1.980E+1	4.526E+1
-3.211E-1	1.980E+1	4.540E+1
-3.227E-1	1.969E+1	4.532E+1
-3.260E-1	1.985E+1	4.554E+1
-3.260E-1	1.978E+1	4.581E+1
-3.211E-1	1.970E+1	4.547E+1
-3.244E-1	1.981E+1	4.548E+1
-3.244E-1	1.981E+1	4.535E+1
-3.276E-1	1.987E+1	4.545E+1
-3.260E-1	1.980E+1	4.505E+1
-3.211E-1	1.958E+1	4.563E+1
-3.260E-1	1.980E+1	4.535E+1
-3.260E-1	1.979E+1	4.550E+1
-3.227E-1	1.969E+1	4.550E+1
-3.195E-1	1.974E+1	4.534E+1
-3.244E-1	1.973E+1	4.560E+1
-3.260E-1	1.959E+1	4.548E+1
-3.244E-1	1.983E+1	4.542E+1
-3.227E-1	1.975E+1	4.536E+1
-3.211E-1	1.980E+1	4.523E+1
-3.260E-1	1.975E+1	4.545E+1
-3.244E-1	1.969E+1	4.538E+1
-3.227E-1	1.964E+1	4.546E+1
-3.227E-1	1.971E+1	4.535E+1
-3.260E-1	1.984E+1	4.552E+1
-3.260E-1	1.985E+1	4.546E+1
-3.244E-1	1.969E+1	4.553E+1
-3.195E-1	1.979E+1	4.538E+1
-3.260E-1	1.952E+1	4.535E+1
-3.227E-1	1.997E+1	4.558E+1
-3.244E-1	1.973E+1	4.539E+1
-3.260E-1	1.975E+1	4.553E+1
-3.276E-1	1.984E+1	4.535E+1
-3.244E-1	1.965E+1	4.556E+1
-3.211E-1	1.969E+1	4.561E+1
-3.260E-1	1.980E+1	4.558E+1
-3.244E-1	1.993E+1	4.539E+1
-3.227E-1	1.978E+1	4.540E+1
-3.227E-1	1.982E+1	4.541E+1
-3.260E-1	1.976E+1	4.549E+1
-3.260E-1	1.978E+1	4.529E+1
-3.260E-1	1.965E+1	4.548E+1
-3.211E-1	1.984E+1	4.556E+1
-3.244E-1	1.978E+1	4.550E+1
-3.260E-1	1.970E+1	4.543E+1
-3.211E-1	1.983E+1	4.542E+1
-3.211E-1	1.975E+1	4.555E+1
-3.260E-1	1.983E+1	4.523E+1
-3.276E-1	1.987E+1	4.547E+1
-3.195E-1	1.962E+1	4.538E+1
-3.244E-1	1.984E+1	4.525E+1
-3.244E-1	1.972E+1	4.538E+1
-3.260E-1	1.979E+1	4.532E+1
-3.211E-1	1.986E+1	4.545E+1
-3.211E-1	1.967E+1	4.511E+1
-3.227E-1	1.978E+1	4.548E+1
-3.276E-1	1.988E+1	4.537E+1
-3.211E-1	1.985E+1	4.497E+1
-3.227E-1	1.972E+1	4.532E+1
-3.227E-1	1.975E+1	4.529E+1
-3.260E-1	1.976E+1	4.557E+1
-3.211E-1	1.974E+1	4.564E+1
-3.227E-1	1.968E+1	4.521E+1
-3.260E-1	1.975E+1	4.541E+1
-3.244E-1	1.974E+1	4.568E+1
-3.211E-1	1.986E+1	4.532E+1
-3.211E-1	1.988E+1	4.537E+1
-3.244E-1	1.984E+1	4.544E+1
-3.260E-1	1.972E+1	4.538E+1
-3.227E-1	1.994E+1	4.519E+1
-3.227E-1	1.986E+1	4.538E+1
-3.260E-1	1.994E+1	4.546E+1
-3.276E-1	1.973E+1	4.540E+1
-3.227E-1	1.994E+1	4.535E+1
-3.244E-1	1.962E+1	4.546E+1
-3.244E-1	1.966E+1	4.530E+1
-3.260E-1	1.970E+1	4.544E+1
-3.227E-1	1.976E+1	4.542E+1
-3.244E-1	1.972E+1	4.533E+1
-3.244E-1	1.990E+1	4.531E+1
-3.292E-1	1.960E+1	4.544E+1
-3.227E-1	1.997E+1	4.513E+1
-3.260E-1	1.970E+1	4.554E+1
-3.227E-1	1.976E+1	4.542E+1
-3.244E-1	1.977E+1	4.529E+1
-3.260E-1	1.966E+1	4.561E+1
-3.260E-1	1.980E+1	4.529E+1
-3.211E-1	1.979E+1	4.554E+1
-3.292E-1	1.976E+1	4.544E+1
-3.211E-1	1.980E+1	4.533E+1
-3.227E-1	1.973E+1	4.546E+1
-3.244E-1	1.979E+1	4.538E+1
-3.276E-1	1.966E+1	4.536E+1
-3.292E-1	1.950E+1	4.555E+1
-3.211E-1	1.973E+1	4.547E+1
-3.244E-1	1.966E+1	4.546E+1
-3.260E-1	1.979E+1	4.547E+1
-3.227E-1	1.964E+1	4.532E+1
-3.244E-1	1.976E+1	4.539E+1
-3.260E-1	1.965E+1	4.527E+1
-3.260E-1	1.974E+1	4.530E+1
-3.244E-1	1.981E+1	4.552E+1
-3.227E-1	1.986E+1	4.529E+1
-3.276E-1	1.981E+1	4.549E+1
-3.244E-1	1.975E+1	4.554E+1
-3.211E-1	1.999E+1	4.541E+1
-3.244E-1	1.965E+1	4.545E+1
-3.260E-1	1.964E+1	4.557E+1
-3.276E-1	1.973E+1	4.545E+1
-3.244E-1	1.975E+1	4.526E+1
-3.244E-1	1.981E+1	4.535E+1
-3.260E-1	1.959E+1	4.542E+1
-3.260E-1	1.965E+1	4.559E+1
-3.227E-1	1.982E+1	4.557E+1
-3.227E-1	1.980E+1	4.536E+1
-3.276E-1	1.963E+1	4.524E+1
-3.260E-1	1.973E+1	4.533E+1
-3.211E-1	1.981E+1	4.547E+1
-3.227E-1	1.974E+1	4.556E+1
-3.227E-1	1.982E+1	4.521E+1
-3.260E-1	1.990E+1	4.556E+1
-3.227E-1	1.979E+1	4.543E+1
-3.211E-1	1.983E+1	4.535E+1
-3.244E-1	1.993E+1	4.545E+1
-3.260E-1	1.990E+1	4.533E+1
-3.211E-1	1.961E+1	4.564E+1
-3.260E-1	1.986E+1	4.534E+1
-3.211E-1	1.990E+1	4.541E+1
-3.260E-1	1.992E+1	4.573E+1
-3.227E-1	1.978E+1	4.527E+1
-3.227E-1	1.977E+1	4.552E+1
-3.227E-1	1.990E+1	4.546E+1
-3.244E-1	1.982E+1	4.549E+1
-3.211E-1	1.977E+1	4.558E+1
-3.227E-1	1.963E+1	4.548E+1
-3.260E-1	1.976E+1	4.526E+1
-3.244E-1	1.969E+1	4.552E+1
-3.227E-1	1.976E+1	4.522E+1
-3.195E-1	1.978E+1	4.548E+1
-3.244E-1	1.967E+1	4.535E+1
-3.227E-1	1.980E+1	4.546E+1
-3.211E-1	1.976E+1	4.551E+1
-3.211E-1	1.963E+1	4.531E+1
-3.227E-1	1.967E+1	4.528E+1
-3.260E-1	1.979E+1	4.528E+1
-3.227E-1	1.979E+1	4.548E+1
-3.195E-1	1.974E+1	4.516E+1
-3.244E-1	1.968E+1	4.538E+1
-3.244E-1	1.961E+1	4.530E+1
-3.195E-1	1.959E+1	4.541E+1
-3.211E-1	1.979E+1	4.546E+1
-3.244E-1	1.970E+1	4.567E+1
-3.260E-1	1.991E+1	4.560E+1
-3.227E-1	1.969E+1	4.539E+1
-3.211E-1	1.968E+1	4.527E+1
-3.227E-1	1.983E+1	4.528E+1
-3.292E-1	1.979E+1	4.533E+1
-3.195E-1	1.970E+1	4.541E+1
-3.227E-1	1.978E+1	4.537E+1
-3.244E-1	1.982E+1	4.556E+1
-3.227E-1	1.980E+1	4.560E+1
-3.179E-1	1.965E+1	4.566E+1
-3.211E-1	1.992E+1	4.543E+1
-3.260E-1	1.976E+1	4.548E+1
-3.244E-1	1.971E+1	4.534E+1
-3.227E-1	1.994E+1	4.529E+1
-3.211E-1	1.961E+1	4.541E+1
-3.227E-1	1.971E+1	4.553E+1
-3.276E-1	1.970E+1	4.550E+1
-3.227E-1	1.990E+1	4.553E+1
-3.227E-1	1.962E+1	4.564E+1
-3.227E-1	1.970E+1	4.573E+1
-3.244E-1	1.984E+1	4.535E+1
-3.244E-1	1.967E+1	4.559E+1
-3.211E-1	1.971E+1	4.550E+1
-3.227E-1	1.984E+1	4.570E+1
-3.244E-1	1.978E+1	4.549E+1
-3.244E-1	1.973E+1	4.539E+1
-3.211E-1	1.951E+1	4.532E+1
-3.276E-1	1.974E+1	4.532E+1
-3.244E-1	1.985E+1	4.533E+1
-3.227E-1	1.979E+1	4.552E+1
-3.179E-1	1.968E+1	4.520E+1
-3.211E-1	1.970E+1	4.562E+1
-3.244E-1	1.974E+1	4.534E+1
-3.227E-1	1.972E+1	4.551E+1
-3.211E-1	1.986E+1	4.556E+1
-3.227E-1	1.965E+1	4.525E+1
-3.276E-1	1.969E+1	4.543E+1
-3.211E-1	1.979E+1	4.519E+1
-3.244E-1	1.987E+1	4.548E+1
-3.260E-1	1.980E+1	4.538E+1
-3.276E-1	1.972E+1	4.532E+1
-3.227E-1	1.969E+1	4.542E+1
-3.227E-1	1.979E+1	4.543E+1
-3.211E-1	1.992E+1	4.555E+1
-3.260E-1	1.984E+1	4.541E+1
-3.227E-1	1.971E+1	4.560E+1
-3.227E-1	1.970E+1	4.532E+1
-3.227E-1	1.980E+1	4.533E+1
-3.244E-1	1.984E+1	4.539E+1
-3.211E-1	1.985E+1	4.550E+1
-3.195E-1	1.968E+1	4.533E+1
-3.227E-1	1.965E+1	4.534E+1
-3.260E-1	1.972E+1	4.557E+1
-3.227E-1	1.966E+1	4.538E+1
-3.227E-1	1.985E+1	4.528E+1
-3.227E-1	1.977E+1	4.581E+1
-3.227E-1	1.962E+1	4.520E+1
-3.227E-1	1.981E+1	4.565E+1
-3.227E-1	1.978E+1	4.543E+1
-3.227E-1	1.977E+1	4.545E+1
-3.244E-1	1.969E+1	4.545E+1
-3.211E-1	1.976E+1	4.541E+1
-3.195E-1	1.973E+1	4.510E+1
-3.227E-1	1.976E+1	4.551E+1
-3.260E-1	1.983E+1	4.547E+1
-3.227E-1	1.973E+1	4.537E+1
-3.211E-1	1.966E+1	4.554E+1
-3.244E-1	1.987E+1	4.532E+1
-3.227E-1	1.978E+1	4.558E+1
-3.227E-1	1.975E+1	4.537E+1
-3.211E-1	1.966E+1	4.545E+1
-3.227E-1	1.970E+1	4.544E+1
-3.227E-1	1.976E+1	4.557E+1
-3.195E-1	1.975E+1	4.536E+1
-3.227E-1	1.978E+1	4.558E+1
-3.244E-1	1.972E+1	4.552E+1
-3.260E-1	1.977E+1	4.547E+1
-3.227E-1	1.963E+1	4.536E+1
-3.195E-1	1.966E+1	4.559E+1
-3.227E-1	1.977E+1	4.527E+1
-3.244E-1	1.981E+1	4.539E+1
-3.211E-1	1.961E+1	4.551E+1
-3.211E-1	1.970E+1	4.536E+1
-3.227E-1	1.973E+1	4.554E+1
-3.244E-1	1.969E+1	4.554E+1
-3.227E-1	1.976E+1	4.551E+1
-3.227E-1	1.973E+1	4.540E+1
-3.244E-1	1.994E+1	4.555E+1
-3.244E-1	1.986E+1	4.552E+1
-3.244E-1	1.976E+1	4.568E+1
-3.227E-1	1.974E+1	4.545E+1
-3.227E-1	1.973E+1	4.542E+1
-3.276E-1	1.970E+1	4.549E+1
-3.227E-1	1.968E+1	4.509E+1
-3.211E-1	1.970E+1	4.569E+1
-3.211E-1	1.994E+1	4.561E+1
-3.276E-1	1.987E+1	4.532E+1
-3.211E-1	1.978E+1	4.544E+1
-3.211E-1	1.966E+1	4.554E+1
-3.244E-1	1.962E+1	4.556E+1
-3.227E-1	1.977E+1	4.557E+1
-3.195E-1	1.966E+1	4.543E+1
-3.211E-1	1.965E+1	4.563E+1
-3.211E-1	1.983E+1	4.537E+1
-3.276E-1	1.973E+1	4.522E+1
-3.211E-1	1.977E+1	4.519E+1
-3.227E-1	1.990E+1	4.536E+1
-3.227E-1	1.971E+1	4.533E+1
-3.227E-1	1.979E+1	4.527E+1
-3.227E-1	2.004E+1	4.539E+1
-3.195E-1	1.968E+1	4.542E+1
-3.244E-1	1.981E+1	4.556E+1
-3.244E-1	1.982E+1	4.568E+1
-3.227E-1	1.969E+1	4.564E+1
-3.211E-1	1.987E+1	4.554E+1
-3.227E-1	1.965E+1	4.531E+1
-3.260E-1	1.985E+1	4.536E+1
-3.211E-1	1.964E+1	4.525E+1
-3.211E-1	1.981E+1	4.533E+1
-3.244E-1	1.973E+1	4.520E+1
-3.260E-1	1.968E+1	4.530E+1
-3.211E-1	1.967E+1	4.533E+1
-3.195E-1	1.975E+1	4.535E+1
-3.244E-1	1.964E+1	4.525E+1
-3.227E-1	1.973E+1	4.558E+1
-3.195E-1	1.971E+1	4.537E+1
-3.195E-1	1.971E+1	4.543E+1
-3.244E-1	1.969E+1	4.555E+1
-3.227E-1	1.986E+1	4.535E+1
-3.227E-1	1.977E+1	4.552E+1
-3.211E-1	1.982E+1	4.555E+1
-3.227E-1	1.969E+1	4.529E+1
-3.260E-1	1.984E+1	4.569E+1
-3.227E-1	1.956E+1	4.566E+1
-3.244E-1	1.983E+1	4.517E+1
-3.244E-1	1.981E+1	4.557E+1
-3.227E-1	1.979E+1	4.528E+1
-3.195E-1	1.964E+1	4.540E+1
-3.211E-1	1.985E+1	4.563E+1
-3.211E-1	1.987E+1	4.526E+1
-3.227E-1	1.985E+1	4.547E+1
-3.227E-1	1.962E+1	4.553E+1
-3.195E-1	1.977E+1	4.554E+1
-3.227E-1	1.992E+1	4.527E+1
-3.227E-1	1.982E+1	4.529E+1
-3.211E-1	1.982E+1	4.543E+1
-3.211E-1	1.971E+1	4.541E+1
-3.244E-1	1.979E+1	4.545E+1
-3.227E-1	1.976E+1	4.515E+1
-3.211E-1	1.984E+1	4.553E+1
-3.195E-1	1.973E+1	4.532E+1
-3.211E-1	1.964E+1	4.541E+1
-3.227E-1	1.987E+1	4.561E+1
-3.195E-1	1.970E+1	4.550E+1
-3.195E-1	1.981E+1	4.532E+1
-3.260E-1	1.978E+1	4.565E+1
-3.227E-1	1.977E+1	4.524E+1
-3.211E-1	1.965E+1	4.538E+1
-3.211E-1	1.949E+1	4.548E+1
-3.227E-1	1.985E+1	4.538E+1
-3.227E-1	1.971E+1	4.539E+1
-3.211E-1	1.972E+1	4.525E+1
-3.195E-1	1.972E+1	4.537E+1
-3.227E-1	1.976E+1	4.546E+1
-3.211E-1	1.978E+1	4.532E+1
-3.211E-1	1.989E+1	4.574E+1
-3.195E-1	1.989E+1	4.539E+1
-3.244E-1	1.971E+1	4.536E+1
-3.260E-1	1.995E+1	4.520E+1
-3.211E-1	1.977E+1	4.568E+1
-3.211E-1	1.976E+1	4.559E+1
-3.260E-1	1.986E+1	4.549E+1
-3.227E-1	1.987E+1	4.535E+1
-3.195E-1	1.985E+1	4.570E+1
-3.179E-1	1.972E+1	4.549E+1
-3.244E-1	2.004E+1	4.527E+1
-3.260E-1	1.987E+1	4.522E+1
-3.227E-1	1.965E+1	4.531E+1
-3.195E-1	1.957E+1	4.537E+1
-3.211E-1	1.997E+1	4.539E+1
-3.244E-1	1.981E+1	4.546E+1
-3.211E-1	1.977E+1	4.542E+1
-3.211E-1	1.975E+1	4.546E+1
-3.244E-1	1.993E+1	4.541E+1
-3.244E-1	1.975E+1	4.547E+1
-3.211E-1	1.985E+1	4.551E+1
-3.227E-1	1.962E+1	4.558E+1
-3.211E-1	1.993E+1	4.529E+1
-3.227E-1	1.979E+1	4.547E+1
-3.211E-1	1.971E+1	4.546E+1
-3.211E-1	1.972E+1	4.548E+1
-3.211E-1	1.984E+1	4.535E+1
-3.227E-1	1.986E+1	4.515E+1
-3.195E-1	1.985E+1	4.540E+1
-3.195E-1	1.989E+1	4.531E+1
-3.227E-1	1.966E+1	4.556E+1
-3.244E-1	1.987E+1	4.541E+1
-3.227E-1	1.970E+1	4.537E+1
-3.227E-1	1.975E+1	4.559E+1
-3.260E-1	1.974E+1	4.534E+1
-3.211E-1	1.990E+1	4.552E+1
-3.227E-1	1.981E+1	4.551E+1
-3.211E-1	1.984E+1	4.558E+1
-3.244E-1	1.977E+1	4.560E+1
-3.227E-1	1.981E+1	4.556E+1
-3.211E-1	1.969E+1	4.556E+1
-3.227E-1	1.981E+1	4.555E+1
-3.244E-1	1.977E+1	4.561E+1
-3.260E-1	1.981E+1	4.503E+1
-3.195E-1	1.974E+1	4.566E+1
-3.179E-1	1.984E+1	4.538E+1
-3.227E-1	1.977E+1	4.527E+1
-3.244E-1	1.967E+1	4.493E+1
-3.227E-1	1.989E+1	4.551E+1
-3.211E-1	1.990E+1	4.536E+1
-3.227E-1	1.978E+1	4.542E+1
-3.227E-1	1.976E+1	4.532E+1
-3.211E-1	1.973E+1	4.533E+1
-3.195E-1	1.969E+1	4.518E+1
-3.227E-1	1.999E+1	4.542E+1
-3.244E-1	1.976E+1	4.550E+1
-3.195E-1	1.974E+1	4.557E+1
-3.211E-1	1.968E+1	4.539E+1
-3.227E-1	1.982E+1	4.546E+1
-3.211E-1	1.982E+1	4.560E+1
-3.227E-1	1.975E+1	4.553E+1
-3.195E-1	1.987E+1	4.539E+1
-3.211E-1	1.968E+1	4.532E+1
-3.211E-1	1.979E+1	4.547E+1
-3.211E-1	1.978E+1	4.546E+1
-3.195E-1	1.977E+1	4.552E+1
-3.244E-1	1.984E+1	4.527E+1
-3.260E-1	1.986E+1	4.564E+1
-3.195E-1	1.981E+1	4.547E+1
-3.179E-1	1.968E+1	4.540E+1
-3.227E-1	1.979E+1	4.556E+1
-3.244E-1	1.969E+1	4.543E+1
-3.211E-1	1.972E+1	4.533E+1
-3.179E-1	1.975E+1	4.539E+1
-3.227E-1	1.985E+1	4.555E+1
-3.211E-1	1.981E+1	4.541E+1
-3.211E-1	1.974E+1	4.545E+1
-3.195E-1	1.980E+1	4.556E+1
-3.195E-1	1.966E+1	4.549E+1
-3.260E-1	1.976E+1	4.559E+1
-3.211E-1	1.980E+1	4.552E+1
-3.195E-1	1.971E+1	4.577E+1
-3.211E-1	1.998E+1	4.542E+1
-3.227E-1	1.990E+1	4.551E+1
-3.227E-1	1.989E+1	4.543E+1
-3.179E-1	1.979E+1	4.536E+1
-3.227E-1	1.981E+1	4.532E+1
-3.244E-1	1.978E+1	4.538E+1
-3.179E-1	1.979E+1	4.545E+1
-3.195E-1	1.959E+1	4.540E+1
-3.195E-1	1.978E+1	4.534E+1
-3.244E-1	1.983E+1	4.541E+1
-3.195E-1	1.970E+1	4.535E+1
-3.195E-1	1.975E+1	4.550E+1
-3.227E-1	1.969E+1	4.540E+1
-3.276E-1	1.979E+1	4.551E+1
-3.211E-1	1.966E+1	4.550E+1
-3.179E-1	1.965E+1	4.518E+1
-3.211E-1	1.972E+1	4.542E+1
-3.227E-1	1.977E+1	4.554E+1
-3.211E-1	1.983E+1	4.564E+1
-3.195E-1	1.969E+1	4.528E+1
-3.227E-1	1.990E+1	4.551E+1
-3.244E-1	1.982E+1	4.568E+1
-3.211E-1	1.970E+1	4.541E+1
-3.195E-1	1.973E+1	4.519E+1
-3.227E-1	1.985E+1	4.526E+1
-3.227E-1	1.986E+1	4.538E+1
-3.195E-1	1.976E+1	4.557E+1
-3.211E-1	1.971E+1	4.563E+1
-3.244E-1	1.959E+1	4.566E+1
-3.227E-1	1.997E+1	4.548E+1
-3.211E-1	1.969E+1	4.548E+1
-3.195E-1	1.981E+1	4.532E+1
-3.211E-1	1.988E+1	4.550E+1
-3.211E-1	1.976E+1	4.553E+1
-3.211E-1	1.976E+1	4.539E+1
-3.227E-1	1.981E+1	4.545E+1
-3.211E-1	1.980E+1	4.535E+1
-3.227E-1	1.986E+1	4.524E+1
-3.227E-1	1.975E+1	4.519E+1
-3.179E-1	1.979E+1	4.557E+1
-3.227E-1	1.977E+1	4.544E+1
-3.227E-1	1.986E+1	4.552E+1
-3.211E-1	1.996E+1	4.525E+1
-3.211E-1	1.981E+1	4.562E+1
-3.227E-1	1.975E+1	4.536E+1
-3.244E-1	1.987E+1	4.506E+1
-3.195E-1	1.979E+1	4.529E+1
-3.195E-1	1.994E+1	4.555E+1
-3.195E-1	1.973E+1	4.532E+1
-3.244E-1	1.988E+1	4.542E+1
-3.211E-1	1.967E+1	4.528E+1
-3.179E-1	1.987E+1	4.539E+1
-3.195E-1	1.980E+1	4.548E+1
-3.211E-1	1.983E+1	4.542E+1
-3.195E-1	1.967E+1	4.563E+1
-3.195E-1	1.981E+1	4.543E+1
-3.227E-1	1.975E+1	4.540E+1
-3.244E-1	1.981E+1	4.536E+1
-3.211E-1	1.981E+1	4.523E+1
-3.179E-1	1.968E+1	4.546E+1
-3.195E-1	1.978E+1	4.532E+1
-3.227E-1	1.981E+1	4.566E+1
-3.195E-1	1.973E+1	4.524E+1
-3.179E-1	1.978E+1	4.532E+1
-3.211E-1	2.002E+1	4.543E+1
-3.260E-1	1.976E+1	4.554E+1
-3.211E-1	1.976E+1	4.554E+1
-3.211E-1	1.982E+1	4.562E+1
-3.195E-1	1.966E+1	4.503E+1
-3.195E-1	1.977E+1	4.542E+1
-3.244E-1	1.969E+1	4.527E+1
-3.195E-1	1.977E+1	4.541E+1
-3.195E-1	1.983E+1	4.559E+1
-3.211E-1	1.980E+1	4.550E+1
-3.195E-1	1.975E+1	4.529E+1
-3.195E-1	1.996E+1	4.563E+1
-3.227E-1	1.990E+1	4.561E+1
-3.227E-1	1.969E+1	4.526E+1
-3.211E-1	1.978E+1	4.531E+1
-3.195E-1	1.974E+1	4.546E+1
-3.195E-1	1.977E+1	4.545E+1
-3.227E-1	1.964E+1	4.531E+1
-3.179E-1	1.993E+1	4.542E+1
-3.162E-1	1.986E+1	4.562E+1
-3.195E-1	1.983E+1	4.542E+1
-3.211E-1	1.961E+1	4.528E+1
-3.211E-1	1.990E+1	4.546E+1
-3.195E-1	1.978E+1	4.528E+1
-3.195E-1	1.986E+1	4.568E+1
-3.227E-1	1.969E+1	4.555E+1
-3.211E-1	1.992E+1	4.538E+1
-3.162E-1	1.967E+1	4.542E+1
-3.227E-1	1.992E+1	4.546E+1
-3.211E-1	1.982E+1	4.553E+1
-3.195E-1	2.000E+1	4.540E+1
-3.195E-1	1.975E+1	4.530E+1
-3.211E-1	1.970E+1	4.536E+1
-3.227E-1	1.966E+1	4.541E+1
-3.211E-1	1.978E+1	4.517E+1
-3.211E-1	1.978E+1	4.523E+1
-3.195E-1	1.983E+1	4.550E+1
-3.244E-1	1.974E+1	4.530E+1
-3.211E-1	1.996E+1	4.567E+1
-3.195E-1	1.969E+1	4.543E+1
-3.195E-1	1.979E+1	4.547E+1
-3.244E-1	1.976E+1	4.555E+1
-3.195E-1	1.969E+1	4.553E+1
-3.162E-1	1.972E+1	4.537E+1
-3.211E-1	1.985E+1	4.532E+1
-3.227E-1	1.959E+1	4.547E+1
-3.195E-1	1.988E+1	4.559E+1
-3.195E-1	1.979E+1	4.522E+1
-3.195E-1	1.975E+1	4.555E+1
-3.244E-1	1.962E+1	4.543E+1
-3.211E-1	1.976E+1	4.540E+1
-3.179E-1	1.983E+1	4.536E+1
-3.211E-1	1.973E+1	4.501E+1
-3.211E-1	1.964E+1	4.535E+1
-3.195E-1	1.981E+1	4.530E+1
-3.195E-1	1.991E+1	4.524E+1
-3.195E-1	1.989E+1	4.547E+1
-3.195E-1	1.995E+1	4.567E+1
-3.195E-1	1.990E+1	4.514E+1
-3.179E-1	1.983E+1	4.545E+1
-3.211E-1	1.977E+1	4.545E+1
-3.211E-1	1.992E+1	4.550E+1
-3.195E-1	1.982E+1	4.547E+1
-3.179E-1	1.976E+1	4.521E+1
-3.227E-1	1.978E+1	4.573E+1
-3.195E-1	1.991E+1	4.534E+1
-3.179E-1	1.983E+1	4.549E+1
-3.179E-1	1.964E+1	4.549E+1
-3.211E-1	1.985E+1	4.551E+1
-3.227E-1	1.970E+1	4.512E+1
-3.227E-1	1.963E+1	4.562E+1
-3.179E-1	1.962E+1	4.540E+1
-3.211E-1	1.961E+1	4.537E+1
-3.244E-1	1.969E+1	4.539E+1
-3.179E-1	1.969E+1	4.524E+1
-3.162E-1	1.972E+1	4.531E+1
-3.195E-1	1.978E+1	4.544E+1
-3.244E-1	1.978E+1	4.554E+1
-3.162E-1	1.977E+1	4.548E+1
-3.195E-1	1.989E+1	4.538E+1
-3.211E-1	1.976E+1	4.534E+1
-3.227E-1	1.967E+1	4.537E+1
-3.195E-1	1.973E+1	4.579E+1
-3.162E-1	1.970E+1	4.555E+1
-3.195E-1	1.991E+1	4.566E+1
-3.211E-1	1.980E+1	4.564E+1
-3.211E-1	1.981E+1	4.547E+1
-3.179E-1	1.961E+1	4.524E+1
-3.195E-1	1.976E+1	4.536E+1
-3.211E-1	1.994E+1	4.543E+1
-3.211E-1	1.983E+1	4.553E+1
-3.195E-1	1.989E+1	4.539E+1
-3.162E-1	2.001E+1	4.549E+1
-3.211E-1	1.966E+1	4.564E+1
-3.179E-1	1.968E+1	4.544E+1
-3.162E-1	1.977E+1	4.544E+1
-3.195E-1	1.980E+1	4.563E+1
-3.227E-1	1.969E+1	4.550E+1
-3.179E-1	1.981E+1	4.533E+1
-3.195E-1	1.989E+1	4.550E+1
-3.227E-1	1.987E+1	4.528E+1
-3.211E-1	1.989E+1	4.554E+1
-3.195E-1	1.993E+1	4.554E+1
-3.195E-1	1.979E+1	4.552E+1
-3.179E-1	1.976E+1	4.537E+1
-3.211E-1	1.980E+1	4.534E+1
-3.227E-1	1.964E+1	4.544E+1
-3.162E-1	1.978E+1	4.534E+1
-3.211E-1	1.969E+1	4.558E+1
-3.227E-1	1.962E+1	4.556E+1
-3.195E-1	1.993E+1	4.538E+1
-3.179E-1	2.005E+1	4.541E+1
-3.211E-1	1.976E+1	4.504E+1
-3.211E-1	1.976E+1	4.549E+1
-3.195E-1	1.967E+1	4.532E+1
-3.179E-1	1.973E+1	4.533E+1
-3.162E-1	1.985E+1	4.555E+1
-3.195E-1	1.993E+1	4.536E+1
-3.195E-1	1.966E+1	4.545E+1
-3.179E-1	1.981E+1	4.546E+1
-3.195E-1	1.987E+1	4.527E+1
-3.227E-1	1.971E+1	4.563E+1
-3.195E-1	1.993E+1	4.572E+1
-3.162E-1	1.989E+1	4.532E+1
-3.195E-1	1.990E+1	4.530E+1
-3.227E-1	1.982E+1	4.548E+1
-3.195E-1	1.976E+1	4.553E+1
-3.179E-1	1.982E+1	4.548E+1
-3.195E-1	1.979E+1	4.528E+1
-3.227E-1	1.983E+1	4.549E+1
-3.195E-1	1.997E+1	4.564E+1
-3.162E-1	1.982E+1	4.526E+1
-3.195E-1	1.989E+1	4.541E+1
-3.260E-1	1.970E+1	4.531E+1
-3.179E-1	1.978E+1	4.566E+1
-3.179E-1	1.969E+1	4.523E+1
[truncated: 456,872 more rows]
