# Supplementary material for: Improved ANAP incorporation and VCF analysis reveal details of P2X7 current facilitation and a limited conformational interplay between ATP binding and the intracellular ballast domain
Source: eLife. 2023 Jan 4;12:e82479. doi: 10.7554/eLife.82479 (PMC9859053; doi:10.7554/eLife.82479)
Supplement: Table 2—source data 1. [file elife-82479-table2-data1.zip › Table-2_source-data-1/22k25-11.csv]

-3.146E-1	1.782E+1	3.501E+1
-3.098E-1	1.764E+1	3.508E+1
-3.130E-1	1.775E+1	3.511E+1
-3.195E-1	1.774E+1	3.524E+1
-3.162E-1	1.766E+1	3.506E+1
-3.065E-1	1.755E+1	3.512E+1
-3.114E-1	1.754E+1	3.511E+1
-3.130E-1	1.762E+1	3.504E+1
-3.146E-1	1.752E+1	3.533E+1
-3.065E-1	1.785E+1	3.536E+1
-3.098E-1	1.762E+1	3.510E+1
-3.179E-1	1.768E+1	3.510E+1
-3.179E-1	1.772E+1	3.524E+1
-3.146E-1	1.767E+1	3.524E+1
-3.130E-1	1.784E+1	3.534E+1
-3.162E-1	1.778E+1	3.505E+1
-3.146E-1	1.776E+1	3.515E+1
-3.130E-1	1.769E+1	3.494E+1
-3.114E-1	1.750E+1	3.529E+1
-3.179E-1	1.762E+1	3.523E+1
-3.146E-1	1.775E+1	3.498E+1
-3.114E-1	1.748E+1	3.515E+1
-3.114E-1	1.768E+1	3.516E+1
-3.179E-1	1.752E+1	3.494E+1
-3.146E-1	1.756E+1	3.506E+1
-3.130E-1	1.759E+1	3.513E+1
-3.114E-1	1.776E+1	3.523E+1
-3.146E-1	1.762E+1	3.510E+1
-3.179E-1	1.764E+1	3.509E+1
-3.130E-1	1.762E+1	3.519E+1
-3.130E-1	1.760E+1	3.531E+1
-3.162E-1	1.755E+1	3.523E+1
-3.162E-1	1.766E+1	3.509E+1
-3.081E-1	1.777E+1	3.506E+1
-3.114E-1	1.767E+1	3.528E+1
-3.211E-1	1.773E+1	3.524E+1
-3.162E-1	1.760E+1	3.519E+1
-3.130E-1	1.771E+1	3.492E+1
-3.098E-1	1.769E+1	3.519E+1
-3.146E-1	1.770E+1	3.531E+1
-3.146E-1	1.774E+1	3.520E+1
-3.130E-1	1.772E+1	3.529E+1
-3.130E-1	1.774E+1	3.529E+1
-3.179E-1	1.775E+1	3.502E+1
-3.179E-1	1.781E+1	3.534E+1
-3.098E-1	1.776E+1	3.524E+1
-3.146E-1	1.748E+1	3.519E+1
-3.179E-1	1.767E+1	3.508E+1
-3.146E-1	1.772E+1	3.504E+1
-3.114E-1	1.771E+1	3.509E+1
-3.114E-1	1.764E+1	3.514E+1
-3.146E-1	1.767E+1	3.511E+1
-3.162E-1	1.755E+1	3.524E+1
-3.098E-1	1.752E+1	3.512E+1
-3.146E-1	1.766E+1	3.535E+1
-3.162E-1	1.770E+1	3.499E+1
-3.146E-1	1.772E+1	3.517E+1
-3.081E-1	1.760E+1	3.522E+1
-3.130E-1	1.784E+1	3.524E+1
-3.179E-1	1.770E+1	3.521E+1
-3.130E-1	1.768E+1	3.514E+1
-3.130E-1	1.783E+1	3.524E+1
-3.114E-1	1.771E+1	3.528E+1
-3.162E-1	1.774E+1	3.536E+1
-3.146E-1	1.752E+1	3.526E+1
-3.114E-1	1.776E+1	3.504E+1
-3.146E-1	1.766E+1	3.514E+1
-3.146E-1	1.768E+1	3.500E+1
-3.146E-1	1.775E+1	3.517E+1
-3.081E-1	1.760E+1	3.497E+1
-3.130E-1	1.760E+1	3.518E+1
-3.130E-1	1.753E+1	3.523E+1
-3.146E-1	1.782E+1	3.504E+1
-3.146E-1	1.769E+1	3.515E+1
-3.114E-1	1.770E+1	3.514E+1
-3.162E-1	1.756E+1	3.535E+1
-3.162E-1	1.773E+1	3.503E+1
-3.098E-1	1.778E+1	3.513E+1
-3.130E-1	1.758E+1	3.508E+1
-3.179E-1	1.760E+1	3.516E+1
-3.146E-1	1.780E+1	3.533E+1
-3.098E-1	1.755E+1	3.513E+1
-3.130E-1	1.770E+1	3.537E+1
-3.179E-1	1.763E+1	3.504E+1
-3.195E-1	1.772E+1	3.512E+1
-3.098E-1	1.785E+1	3.528E+1
-3.130E-1	1.770E+1	3.505E+1
-3.179E-1	1.756E+1	3.529E+1
-3.146E-1	1.772E+1	3.531E+1
-3.114E-1	1.777E+1	3.512E+1
-3.098E-1	1.773E+1	3.506E+1
-3.179E-1	1.767E+1	3.486E+1
-3.162E-1	1.764E+1	3.534E+1
-3.114E-1	1.761E+1	3.527E+1
-3.114E-1	1.761E+1	3.520E+1
-3.162E-1	1.767E+1	3.519E+1
-3.146E-1	1.774E+1	3.527E+1
-3.098E-1	1.775E+1	3.528E+1
-3.130E-1	1.754E+1	3.518E+1
-3.179E-1	1.772E+1	3.515E+1
-3.179E-1	1.775E+1	3.526E+1
-3.114E-1	1.769E+1	3.530E+1
-3.130E-1	1.777E+1	3.487E+1
-3.162E-1	1.771E+1	3.523E+1
-3.146E-1	1.770E+1	3.500E+1
-3.114E-1	1.761E+1	3.515E+1
-3.081E-1	1.766E+1	3.538E+1
-3.162E-1	1.768E+1	3.540E+1
-3.130E-1	1.775E+1	3.521E+1
-3.114E-1	1.771E+1	3.515E+1
-3.114E-1	1.780E+1	3.502E+1
-3.162E-1	1.774E+1	3.491E+1
-3.130E-1	1.757E+1	3.519E+1
-3.114E-1	1.770E+1	3.522E+1
-3.162E-1	1.787E+1	3.528E+1
-3.162E-1	1.776E+1	3.524E+1
-3.130E-1	1.767E+1	3.549E+1
-3.098E-1	1.768E+1	3.520E+1
-3.130E-1	1.767E+1	3.510E+1
-3.162E-1	1.753E+1	3.526E+1
-3.146E-1	1.774E+1	3.516E+1
-3.098E-1	1.771E+1	3.516E+1
-3.130E-1	1.772E+1	3.522E+1
-3.162E-1	1.753E+1	3.526E+1
-3.162E-1	1.769E+1	3.502E+1
-3.114E-1	1.781E+1	3.529E+1
-3.098E-1	1.742E+1	3.509E+1
-3.179E-1	1.768E+1	3.532E+1
-3.162E-1	1.764E+1	3.526E+1
-3.114E-1	1.774E+1	3.508E+1
-3.146E-1	1.769E+1	3.521E+1
-3.195E-1	1.778E+1	3.526E+1
-3.146E-1	1.762E+1	3.504E+1
-3.098E-1	1.773E+1	3.525E+1
-3.114E-1	1.760E+1	3.525E+1
-3.179E-1	1.769E+1	3.525E+1
-3.179E-1	1.783E+1	3.528E+1
-3.081E-1	1.771E+1	3.518E+1
-3.130E-1	1.758E+1	3.525E+1
-3.146E-1	1.760E+1	3.500E+1
-3.114E-1	1.767E+1	3.524E+1
-3.081E-1	1.761E+1	3.515E+1
-3.130E-1	1.757E+1	3.491E+1
-3.146E-1	1.769E+1	3.513E+1
-3.130E-1	1.771E+1	3.522E+1
-3.098E-1	1.755E+1	3.536E+1
-3.114E-1	1.763E+1	3.507E+1
-3.146E-1	1.763E+1	3.511E+1
-3.146E-1	1.768E+1	3.529E+1
-3.065E-1	1.757E+1	3.532E+1
-3.114E-1	1.772E+1	3.522E+1
-3.162E-1	1.757E+1	3.519E+1
-3.146E-1	1.762E+1	3.519E+1
-3.098E-1	1.769E+1	3.521E+1
-3.114E-1	1.770E+1	3.531E+1
-3.162E-1	1.764E+1	3.517E+1
-3.162E-1	1.774E+1	3.536E+1
-3.114E-1	1.767E+1	3.538E+1
-3.130E-1	1.774E+1	3.519E+1
-3.162E-1	1.778E+1	3.536E+1
-3.146E-1	1.757E+1	3.553E+1
-3.098E-1	1.764E+1	3.513E+1
-3.114E-1	1.781E+1	3.502E+1
-3.162E-1	1.763E+1	3.501E+1
-3.146E-1	1.766E+1	3.511E+1
-3.098E-1	1.770E+1	3.529E+1
-3.114E-1	1.760E+1	3.526E+1
-3.130E-1	1.779E+1	3.517E+1
-3.130E-1	1.767E+1	3.524E+1
-3.098E-1	1.779E+1	3.518E+1
-3.130E-1	1.785E+1	3.513E+1
-3.130E-1	1.763E+1	3.510E+1
-3.130E-1	1.771E+1	3.508E+1
-3.114E-1	1.764E+1	3.510E+1
-3.146E-1	1.775E+1	3.510E+1
-3.162E-1	1.769E+1	3.502E+1
-3.162E-1	1.774E+1	3.505E+1
-3.114E-1	1.765E+1	3.507E+1
-3.098E-1	1.770E+1	3.514E+1
-3.162E-1	1.782E+1	3.527E+1
-3.162E-1	1.763E+1	3.517E+1
-3.081E-1	1.769E+1	3.521E+1
-3.162E-1	1.776E+1	3.502E+1
-3.146E-1	1.766E+1	3.517E+1
-3.146E-1	1.765E+1	3.502E+1
-3.065E-1	1.761E+1	3.514E+1
-3.130E-1	1.772E+1	3.522E+1
-3.130E-1	1.751E+1	3.515E+1
-3.146E-1	1.756E+1	3.523E+1
-3.098E-1	1.771E+1	3.491E+1
-3.114E-1	1.761E+1	3.532E+1
-3.162E-1	1.767E+1	3.519E+1
-3.130E-1	1.772E+1	3.518E+1
-3.098E-1	1.772E+1	3.521E+1
-3.098E-1	1.771E+1	3.531E+1
-3.162E-1	1.762E+1	3.523E+1
-3.162E-1	1.762E+1	3.510E+1
-3.098E-1	1.765E+1	3.522E+1
-3.114E-1	1.760E+1	3.516E+1
-3.146E-1	1.753E+1	3.535E+1
-3.162E-1	1.789E+1	3.527E+1
-3.114E-1	1.778E+1	3.518E+1
-3.130E-1	1.775E+1	3.512E+1
-3.146E-1	1.752E+1	3.499E+1
-3.130E-1	1.768E+1	3.507E+1
-3.114E-1	1.768E+1	3.514E+1
-3.114E-1	1.780E+1	3.505E+1
-3.179E-1	1.763E+1	3.505E+1
-3.162E-1	1.762E+1	3.531E+1
-3.098E-1	1.767E+1	3.536E+1
-3.130E-1	1.768E+1	3.503E+1
-3.195E-1	1.773E+1	3.513E+1
-3.162E-1	1.772E+1	3.523E+1
-3.114E-1	1.766E+1	3.513E+1
-3.114E-1	1.764E+1	3.497E+1
-3.162E-1	1.762E+1	3.510E+1
-3.114E-1	1.756E+1	3.503E+1
-3.130E-1	1.771E+1	3.503E+1
-3.081E-1	1.765E+1	3.521E+1
-3.146E-1	1.769E+1	3.517E+1
-3.130E-1	1.776E+1	3.519E+1
-3.081E-1	1.758E+1	3.502E+1
-3.130E-1	1.767E+1	3.501E+1
-3.162E-1	1.763E+1	3.512E+1
-3.162E-1	1.772E+1	3.508E+1
-3.114E-1	1.757E+1	3.521E+1
-3.098E-1	1.765E+1	3.522E+1
-3.146E-1	1.770E+1	3.528E+1
-3.130E-1	1.775E+1	3.502E+1
-3.065E-1	1.758E+1	3.548E+1
-3.114E-1	1.769E+1	3.519E+1
-3.130E-1	1.751E+1	3.531E+1
-3.130E-1	1.777E+1	3.517E+1
-3.081E-1	1.767E+1	3.519E+1
-3.098E-1	1.775E+1	3.539E+1
-3.162E-1	1.770E+1	3.520E+1
-3.146E-1	1.767E+1	3.528E+1
-3.098E-1	1.767E+1	3.518E+1
-3.114E-1	1.771E+1	3.510E+1
-3.179E-1	1.782E+1	3.533E+1
-3.146E-1	1.752E+1	3.528E+1
-3.081E-1	1.778E+1	3.521E+1
-3.098E-1	1.774E+1	3.545E+1
-3.162E-1	1.775E+1	3.533E+1
-3.162E-1	1.765E+1	3.516E+1
-3.114E-1	1.766E+1	3.510E+1
-3.146E-1	1.767E+1	3.521E+1
-3.162E-1	1.769E+1	3.501E+1
-3.146E-1	1.776E+1	3.505E+1
-3.098E-1	1.754E+1	3.502E+1
-3.146E-1	1.762E+1	3.548E+1
-3.162E-1	1.758E+1	3.498E+1
-3.130E-1	1.762E+1	3.527E+1
-3.114E-1	1.760E+1	3.530E+1
-3.130E-1	1.761E+1	3.529E+1
-3.162E-1	1.781E+1	3.516E+1
-3.146E-1	1.757E+1	3.511E+1
-3.081E-1	1.781E+1	3.513E+1
-3.098E-1	1.740E+1	3.501E+1
-3.146E-1	1.772E+1	3.523E+1
-3.162E-1	1.771E+1	3.537E+1
-3.114E-1	1.759E+1	3.533E+1
-3.098E-1	1.767E+1	3.506E+1
-3.130E-1	1.755E+1	3.511E+1
-3.146E-1	1.770E+1	3.533E+1
-3.114E-1	1.760E+1	3.515E+1
-3.081E-1	1.766E+1	3.507E+1
-3.162E-1	1.760E+1	3.519E+1
-3.146E-1	1.774E+1	3.526E+1
-3.098E-1	1.772E+1	3.536E+1
-3.114E-1	1.778E+1	3.525E+1
-3.146E-1	1.763E+1	3.527E+1
-3.162E-1	1.764E+1	3.539E+1
-3.114E-1	1.767E+1	3.506E+1
-3.114E-1	1.763E+1	3.524E+1
-3.162E-1	1.753E+1	3.511E+1
-3.130E-1	1.784E+1	3.513E+1
-3.081E-1	1.762E+1	3.499E+1
-3.114E-1	1.776E+1	3.531E+1
-3.146E-1	1.780E+1	3.518E+1
-3.130E-1	1.765E+1	3.519E+1
-3.098E-1	1.756E+1	3.539E+1
-3.130E-1	1.769E+1	3.512E+1
-3.179E-1	1.765E+1	3.536E+1
-3.130E-1	1.766E+1	3.529E+1
-3.098E-1	1.766E+1	3.531E+1
-3.114E-1	1.761E+1	3.543E+1
-3.162E-1	1.771E+1	3.515E+1
-3.162E-1	1.774E+1	3.542E+1
-3.098E-1	1.760E+1	3.514E+1
-3.114E-1	1.769E+1	3.502E+1
-3.146E-1	1.740E+1	3.507E+1
-3.146E-1	1.766E+1	3.515E+1
-3.098E-1	1.769E+1	3.533E+1
-3.114E-1	1.782E+1	3.495E+1
-3.179E-1	1.778E+1	3.526E+1
-3.130E-1	1.780E+1	3.502E+1
-3.098E-1	1.792E+1	3.521E+1
-3.114E-1	1.762E+1	3.527E+1
-3.130E-1	1.750E+1	3.519E+1
-3.146E-1	1.774E+1	3.510E+1
-3.098E-1	1.767E+1	3.521E+1
-3.130E-1	1.774E+1	3.517E+1
-3.146E-1	1.771E+1	3.506E+1
-3.130E-1	1.776E+1	3.509E+1
-3.114E-1	1.772E+1	3.539E+1
-3.114E-1	1.773E+1	3.508E+1
-3.130E-1	1.768E+1	3.526E+1
-3.146E-1	1.763E+1	3.517E+1
-3.081E-1	1.769E+1	3.522E+1
-3.130E-1	1.787E+1	3.530E+1
-3.162E-1	1.772E+1	3.519E+1
-3.130E-1	1.771E+1	3.532E+1
-3.114E-1	1.777E+1	3.516E+1
-3.098E-1	1.772E+1	3.516E+1
-3.146E-1	1.761E+1	3.542E+1
-3.146E-1	1.752E+1	3.553E+1
-3.098E-1	1.781E+1	3.510E+1
-3.114E-1	1.772E+1	3.516E+1
-3.162E-1	1.769E+1	3.514E+1
-3.146E-1	1.769E+1	3.524E+1
-3.081E-1	1.766E+1	3.507E+1
-3.146E-1	1.774E+1	3.529E+1
-3.179E-1	1.771E+1	3.514E+1
-3.146E-1	1.773E+1	3.520E+1
-3.065E-1	1.761E+1	3.522E+1
-3.114E-1	1.781E+1	3.502E+1
-3.162E-1	1.766E+1	3.496E+1
-3.146E-1	1.765E+1	3.520E+1
-3.081E-1	1.760E+1	3.514E+1
-3.098E-1	1.771E+1	3.496E+1
-3.130E-1	1.785E+1	3.543E+1
-3.130E-1	1.756E+1	3.509E+1
-3.081E-1	1.783E+1	3.536E+1
-3.114E-1	1.766E+1	3.536E+1
-3.146E-1	1.788E+1	3.525E+1
-3.130E-1	1.764E+1	3.537E+1
-3.081E-1	1.787E+1	3.529E+1
-3.146E-1	1.774E+1	3.502E+1
-3.179E-1	1.768E+1	3.509E+1
-3.130E-1	1.779E+1	3.519E+1
-3.098E-1	1.777E+1	3.533E+1
-3.098E-1	1.765E+1	3.513E+1
-3.162E-1	1.749E+1	3.506E+1
-3.130E-1	1.773E+1	3.513E+1
-3.114E-1	1.759E+1	3.505E+1
-3.130E-1	1.758E+1	3.536E+1
-3.162E-1	1.774E+1	3.522E+1
-3.146E-1	1.773E+1	3.506E+1
-3.081E-1	1.755E+1	3.526E+1
-3.114E-1	1.779E+1	3.521E+1
-3.146E-1	1.779E+1	3.496E+1
-3.162E-1	1.769E+1	3.528E+1
-3.098E-1	1.773E+1	3.519E+1
-3.081E-1	1.772E+1	3.481E+1
-3.130E-1	1.774E+1	3.515E+1
-3.146E-1	1.761E+1	3.510E+1
-3.098E-1	1.763E+1	3.535E+1
-3.114E-1	1.755E+1	3.545E+1
-3.162E-1	1.770E+1	3.507E+1
-3.114E-1	1.762E+1	3.518E+1
-3.130E-1	1.757E+1	3.513E+1
-3.146E-1	1.768E+1	3.511E+1
-3.130E-1	1.780E+1	3.498E+1
-3.179E-1	1.772E+1	3.526E+1
-3.081E-1	1.774E+1	3.536E+1
-3.098E-1	1.779E+1	3.524E+1
-3.146E-1	1.764E+1	3.498E+1
-3.162E-1	1.769E+1	3.525E+1
-3.081E-1	1.793E+1	3.519E+1
-3.114E-1	1.776E+1	3.500E+1
-3.146E-1	1.759E+1	3.539E+1
-3.146E-1	1.769E+1	3.521E+1
-3.098E-1	1.748E+1	3.528E+1
-3.098E-1	1.785E+1	3.515E+1
-3.146E-1	1.790E+1	3.510E+1
-3.162E-1	1.765E+1	3.513E+1
-3.065E-1	1.757E+1	3.524E+1
-3.146E-1	1.758E+1	3.524E+1
-3.146E-1	1.785E+1	3.494E+1
-3.146E-1	1.767E+1	3.514E+1
-3.098E-1	1.760E+1	3.505E+1
-3.098E-1	1.760E+1	3.508E+1
-3.146E-1	1.762E+1	3.517E+1
-3.130E-1	1.796E+1	3.527E+1
-3.098E-1	1.777E+1	3.512E+1
-3.098E-1	1.765E+1	3.529E+1
-3.146E-1	1.760E+1	3.523E+1
-3.146E-1	1.752E+1	3.503E+1
-3.081E-1	1.750E+1	3.514E+1
-3.114E-1	1.759E+1	3.526E+1
-3.146E-1	1.771E+1	3.499E+1
-3.162E-1	1.767E+1	3.519E+1
-3.098E-1	1.782E+1	3.501E+1
-3.114E-1	1.774E+1	3.517E+1
-3.146E-1	1.769E+1	3.511E+1
-3.162E-1	1.774E+1	3.518E+1
-3.098E-1	1.770E+1	3.503E+1
-3.098E-1	1.770E+1	3.504E+1
-3.130E-1	1.768E+1	3.526E+1
-3.130E-1	1.772E+1	3.512E+1
-3.081E-1	1.778E+1	3.508E+1
-3.081E-1	1.771E+1	3.505E+1
-3.146E-1	1.751E+1	3.527E+1
-3.114E-1	1.761E+1	3.511E+1
-3.081E-1	1.791E+1	3.508E+1
-3.114E-1	1.761E+1	3.529E+1
-3.162E-1	1.783E+1	3.516E+1
-3.114E-1	1.774E+1	3.515E+1
-3.098E-1	1.761E+1	3.515E+1
-3.081E-1	1.779E+1	3.527E+1
-3.130E-1	1.776E+1	3.528E+1
-3.130E-1	1.756E+1	3.521E+1
-3.098E-1	1.772E+1	3.516E+1
-3.114E-1	1.767E+1	3.516E+1
-3.162E-1	1.763E+1	3.509E+1
-3.130E-1	1.772E+1	3.518E+1
-3.081E-1	1.759E+1	3.506E+1
-3.098E-1	1.768E+1	3.512E+1
-3.162E-1	1.781E+1	3.539E+1
-3.114E-1	1.760E+1	3.537E+1
-3.130E-1	1.792E+1	3.510E+1
-3.098E-1	1.761E+1	3.522E+1
-3.162E-1	1.748E+1	3.510E+1
-3.098E-1	1.781E+1	3.533E+1
-3.081E-1	1.797E+1	3.497E+1
-3.146E-1	1.759E+1	3.536E+1
-3.179E-1	1.768E+1	3.522E+1
-3.130E-1	1.761E+1	3.511E+1
-3.114E-1	1.783E+1	3.519E+1
-3.098E-1	1.774E+1	3.499E+1
-3.130E-1	1.769E+1	3.505E+1
-3.162E-1	1.750E+1	3.513E+1
-3.081E-1	1.766E+1	3.488E+1
-3.081E-1	1.751E+1	3.490E+1
-3.146E-1	1.763E+1	3.512E+1
-3.130E-1	1.763E+1	3.513E+1
-3.098E-1	1.772E+1	3.522E+1
-3.098E-1	1.747E+1	3.534E+1
-3.179E-1	1.778E+1	3.530E+1
-3.114E-1	1.756E+1	3.517E+1
-3.114E-1	1.774E+1	3.525E+1
-3.130E-1	1.781E+1	3.526E+1
-3.146E-1	1.777E+1	3.521E+1
-3.162E-1	1.776E+1	3.509E+1
-3.098E-1	1.769E+1	3.539E+1
-3.130E-1	1.781E+1	3.508E+1
-3.179E-1	1.764E+1	3.510E+1
-3.130E-1	1.785E+1	3.528E+1
-3.098E-1	1.771E+1	3.528E+1
-3.065E-1	1.762E+1	3.529E+1
-3.130E-1	1.772E+1	3.504E+1
-3.146E-1	1.770E+1	3.508E+1
-3.098E-1	1.776E+1	3.510E+1
-3.098E-1	1.766E+1	3.528E+1
-3.162E-1	1.771E+1	3.514E+1
-3.146E-1	1.772E+1	3.509E+1
-3.081E-1	1.758E+1	3.515E+1
-3.098E-1	1.774E+1	3.528E+1
-3.146E-1	1.772E+1	3.510E+1
-3.130E-1	1.771E+1	3.510E+1
-3.081E-1	1.775E+1	3.494E+1
-3.130E-1	1.764E+1	3.546E+1
-3.146E-1	1.776E+1	3.523E+1
-3.162E-1	1.772E+1	3.542E+1
-3.098E-1	1.766E+1	3.527E+1
-3.114E-1	1.783E+1	3.510E+1
-3.162E-1	1.765E+1	3.504E+1
-3.130E-1	1.772E+1	3.512E+1
-3.065E-1	1.772E+1	3.536E+1
-3.130E-1	1.760E+1	3.511E+1
-3.146E-1	1.775E+1	3.528E+1
-3.146E-1	1.766E+1	3.521E+1
-3.098E-1	1.749E+1	3.514E+1
-3.098E-1	1.775E+1	3.496E+1
-3.162E-1	1.763E+1	3.526E+1
-3.146E-1	1.772E+1	3.504E+1
-3.081E-1	1.777E+1	3.530E+1
-3.114E-1	1.766E+1	3.515E+1
-3.162E-1	1.767E+1	3.513E+1
-3.130E-1	1.769E+1	3.524E+1
-3.081E-1	1.767E+1	3.519E+1
-3.114E-1	1.785E+1	3.532E+1
-3.146E-1	1.749E+1	3.527E+1
-3.130E-1	1.763E+1	3.506E+1
-3.098E-1	1.772E+1	3.529E+1
-3.114E-1	1.770E+1	3.517E+1
-3.130E-1	1.771E+1	3.516E+1
-3.130E-1	1.759E+1	3.496E+1
-3.081E-1	1.771E+1	3.489E+1
-3.098E-1	1.771E+1	3.516E+1
-3.162E-1	1.770E+1	3.547E+1
-3.146E-1	1.772E+1	3.517E+1
-3.098E-1	1.778E+1	3.510E+1
-3.130E-1	1.779E+1	3.538E+1
-3.179E-1	1.786E+1	3.500E+1
-3.130E-1	1.775E+1	3.512E+1
-3.081E-1	1.776E+1	3.485E+1
-3.114E-1	1.772E+1	3.517E+1
-3.162E-1	1.778E+1	3.518E+1
-3.130E-1	1.769E+1	3.525E+1
-3.114E-1	1.766E+1	3.535E+1
-3.114E-1	1.771E+1	3.520E+1
-3.114E-1	1.768E+1	3.503E+1
-3.162E-1	1.784E+1	3.533E+1
-3.098E-1	1.780E+1	3.523E+1
-3.114E-1	1.788E+1	3.518E+1
-3.179E-1	1.784E+1	3.509E+1
-3.114E-1	1.763E+1	3.527E+1
-3.098E-1	1.781E+1	3.514E+1
-3.114E-1	1.767E+1	3.497E+1
-3.179E-1	1.780E+1	3.514E+1
-3.162E-1	1.752E+1	3.511E+1
-3.081E-1	1.767E+1	3.513E+1
-3.098E-1	1.761E+1	3.530E+1
-3.162E-1	1.782E+1	3.503E+1
-3.146E-1	1.766E+1	3.529E+1
-3.114E-1	1.771E+1	3.510E+1
-3.098E-1	1.793E+1	3.502E+1
-3.179E-1	1.771E+1	3.529E+1
-3.098E-1	1.772E+1	3.519E+1
-3.114E-1	1.761E+1	3.523E+1
-3.098E-1	1.758E+1	3.530E+1
-3.179E-1	1.768E+1	3.527E+1
-3.162E-1	1.756E+1	3.534E+1
-3.098E-1	1.778E+1	3.513E+1
-3.130E-1	1.765E+1	3.516E+1
-3.179E-1	1.765E+1	3.528E+1
-3.130E-1	1.769E+1	3.512E+1
-3.081E-1	1.780E+1	3.518E+1
-3.114E-1	1.767E+1	3.515E+1
-3.162E-1	1.770E+1	3.514E+1
-3.130E-1	1.772E+1	3.517E+1
-3.098E-1	1.785E+1	3.517E+1
-3.114E-1	1.761E+1	3.538E+1
-3.130E-1	1.761E+1	3.495E+1
-3.146E-1	1.763E+1	3.517E+1
-3.081E-1	1.768E+1	3.522E+1
-3.114E-1	1.756E+1	3.517E+1
-3.130E-1	1.775E+1	3.530E+1
-3.146E-1	1.782E+1	3.520E+1
-3.098E-1	1.776E+1	3.510E+1
-3.114E-1	1.775E+1	3.533E+1
-3.162E-1	1.775E+1	3.516E+1
-3.146E-1	1.765E+1	3.536E+1
-3.098E-1	1.772E+1	3.545E+1
-3.114E-1	1.760E+1	3.511E+1
-3.130E-1	1.776E+1	3.528E+1
-3.146E-1	1.780E+1	3.499E+1
-3.098E-1	1.766E+1	3.518E+1
-3.130E-1	1.780E+1	3.509E+1
-3.146E-1	1.785E+1	3.502E+1
-3.146E-1	1.754E+1	3.507E+1
-3.081E-1	1.764E+1	3.492E+1
-3.098E-1	1.774E+1	3.499E+1
-3.130E-1	1.774E+1	3.502E+1
-3.146E-1	1.780E+1	3.516E+1
-3.098E-1	1.776E+1	3.513E+1
-3.130E-1	1.764E+1	3.502E+1
-3.146E-1	1.785E+1	3.521E+1
-3.114E-1	1.764E+1	3.520E+1
-3.098E-1	1.773E+1	3.528E+1
-3.114E-1	1.782E+1	3.505E+1
-3.146E-1	1.778E+1	3.520E+1
-3.162E-1	1.762E+1	3.514E+1
-3.081E-1	1.772E+1	3.522E+1
-3.114E-1	1.765E+1	3.537E+1
-3.130E-1	1.772E+1	3.519E+1
-3.146E-1	1.773E+1	3.518E+1
-3.114E-1	1.772E+1	3.524E+1
-3.114E-1	1.763E+1	3.522E+1
-3.162E-1	1.768E+1	3.506E+1
-3.146E-1	1.765E+1	3.508E+1
-3.098E-1	1.771E+1	3.516E+1
-3.114E-1	1.761E+1	3.515E+1
-3.146E-1	1.766E+1	3.503E+1
-3.162E-1	1.778E+1	3.531E+1
-3.098E-1	1.778E+1	3.519E+1
-3.114E-1	1.748E+1	3.503E+1
-3.146E-1	1.745E+1	3.498E+1
-3.114E-1	1.770E+1	3.525E+1
-3.081E-1	1.752E+1	3.512E+1
-3.098E-1	1.760E+1	3.517E+1
-3.146E-1	1.766E+1	3.513E+1
-3.130E-1	1.766E+1	3.543E+1
-3.065E-1	1.776E+1	3.506E+1
-3.114E-1	1.770E+1	3.528E+1
-3.146E-1	1.759E+1	3.528E+1
-3.146E-1	1.768E+1	3.512E+1
-3.081E-1	1.748E+1	3.517E+1
-3.098E-1	1.791E+1	3.506E+1
-3.146E-1	1.759E+1	3.520E+1
-3.130E-1	1.777E+1	3.534E+1
-3.130E-1	1.773E+1	3.519E+1
-3.130E-1	1.772E+1	3.527E+1
-3.146E-1	1.762E+1	3.513E+1
-3.130E-1	1.767E+1	3.514E+1
-3.081E-1	1.779E+1	3.502E+1
-3.114E-1	1.767E+1	3.504E+1
-3.146E-1	1.764E+1	3.497E+1
-3.130E-1	1.771E+1	3.512E+1
-3.098E-1	1.766E+1	3.525E+1
-3.081E-1	1.780E+1	3.508E+1
-3.146E-1	1.780E+1	3.517E+1
-3.130E-1	1.773E+1	3.510E+1
-3.098E-1	1.773E+1	3.508E+1
-3.098E-1	1.766E+1	3.515E+1
-3.146E-1	1.774E+1	3.508E+1
-3.146E-1	1.765E+1	3.533E+1
-3.114E-1	1.769E+1	3.524E+1
-3.098E-1	1.773E+1	3.520E+1
-3.146E-1	1.746E+1	3.530E+1
-3.114E-1	1.779E+1	3.511E+1
-3.098E-1	1.766E+1	3.508E+1
-3.114E-1	1.772E+1	3.536E+1
-3.130E-1	1.764E+1	3.507E+1
-3.146E-1	1.763E+1	3.533E+1
-3.114E-1	1.751E+1	3.518E+1
-3.098E-1	1.769E+1	3.524E+1
-3.162E-1	1.765E+1	3.527E+1
-3.130E-1	1.767E+1	3.507E+1
-3.098E-1	1.766E+1	3.510E+1
-3.114E-1	1.762E+1	3.532E+1
-3.146E-1	1.765E+1	3.513E+1
-3.146E-1	1.767E+1	3.513E+1
-3.081E-1	1.763E+1	3.505E+1
-3.098E-1	1.765E+1	3.510E+1
-3.162E-1	1.761E+1	3.535E+1
-3.098E-1	1.769E+1	3.529E+1
-3.098E-1	1.766E+1	3.517E+1
-3.114E-1	1.770E+1	3.511E+1
-3.162E-1	1.759E+1	3.512E+1
-3.130E-1	1.787E+1	3.510E+1
-3.098E-1	1.775E+1	3.492E+1
-3.114E-1	1.763E+1	3.527E+1
-3.162E-1	1.779E+1	3.519E+1
-3.114E-1	1.776E+1	3.521E+1
-3.065E-1	1.770E+1	3.515E+1
-3.098E-1	1.767E+1	3.508E+1
-3.146E-1	1.785E+1	3.520E+1
-3.114E-1	1.784E+1	3.514E+1
-3.114E-1	1.768E+1	3.516E+1
-3.081E-1	1.754E+1	3.523E+1
-3.146E-1	1.758E+1	3.539E+1
-3.146E-1	1.784E+1	3.517E+1
-3.114E-1	1.773E+1	3.536E+1
-3.098E-1	1.775E+1	3.495E+1
-3.130E-1	1.759E+1	3.515E+1
-3.098E-1	1.752E+1	3.494E+1
-3.081E-1	1.771E+1	3.530E+1
-3.114E-1	1.779E+1	3.520E+1
-3.146E-1	1.772E+1	3.517E+1
-3.130E-1	1.780E+1	3.531E+1
-3.098E-1	1.771E+1	3.525E+1
-3.098E-1	1.778E+1	3.512E+1
-3.130E-1	1.760E+1	3.504E+1
-3.130E-1	1.770E+1	3.533E+1
-3.081E-1	1.771E+1	3.521E+1
-3.130E-1	1.770E+1	3.491E+1
-3.130E-1	1.775E+1	3.550E+1
-3.146E-1	1.773E+1	3.520E+1
-3.114E-1	1.772E+1	3.512E+1
-3.098E-1	1.768E+1	3.527E+1
-3.130E-1	1.767E+1	3.532E+1
-3.114E-1	1.764E+1	3.526E+1
-3.065E-1	1.751E+1	3.526E+1
-3.146E-1	1.778E+1	3.526E+1
-3.146E-1	1.772E+1	3.526E+1
-3.130E-1	1.764E+1	3.520E+1
-3.130E-1	1.770E+1	3.509E+1
-3.114E-1	1.772E+1	3.504E+1
-3.179E-1	1.762E+1	3.485E+1
-3.130E-1	1.762E+1	3.511E+1
-3.098E-1	1.762E+1	3.489E+1
-3.114E-1	1.773E+1	3.530E+1
-3.146E-1	1.772E+1	3.496E+1
-3.130E-1	1.766E+1	3.526E+1
-3.098E-1	1.760E+1	3.493E+1
-3.114E-1	1.770E+1	3.493E+1
-3.162E-1	1.769E+1	3.500E+1
-3.130E-1	1.761E+1	3.526E+1
-3.098E-1	1.763E+1	3.518E+1
-3.114E-1	1.753E+1	3.498E+1
-3.130E-1	1.768E+1	3.540E+1
-3.146E-1	1.765E+1	3.527E+1
-3.098E-1	1.769E+1	3.500E+1
-3.098E-1	1.764E+1	3.514E+1
-3.146E-1	1.770E+1	3.530E+1
-3.114E-1	1.795E+1	3.529E+1
-3.065E-1	1.778E+1	3.531E+1
-3.081E-1	1.770E+1	3.516E+1
-3.179E-1	1.760E+1	3.514E+1
-3.146E-1	1.784E+1	3.537E+1
-3.098E-1	1.767E+1	3.510E+1
-3.081E-1	1.756E+1	3.528E+1
-3.146E-1	1.765E+1	3.506E+1
-3.146E-1	1.776E+1	3.529E+1
-3.098E-1	1.765E+1	3.513E+1
-3.098E-1	1.768E+1	3.520E+1
-3.146E-1	1.776E+1	3.525E+1
-3.146E-1	1.766E+1	3.520E+1
-3.098E-1	1.776E+1	3.502E+1
-3.081E-1	1.779E+1	3.511E+1
-3.162E-1	1.765E+1	3.521E+1
-3.146E-1	1.750E+1	3.509E+1
-3.081E-1	1.777E+1	3.527E+1
-3.098E-1	1.777E+1	3.524E+1
-3.146E-1	1.771E+1	3.513E+1
-3.130E-1	1.762E+1	3.518E+1
-3.065E-1	1.778E+1	3.522E+1
-3.114E-1	1.760E+1	3.494E+1
-3.146E-1	1.772E+1	3.507E+1
-3.146E-1	1.758E+1	3.494E+1
-3.081E-1	1.774E+1	3.506E+1
-3.098E-1	1.794E+1	3.509E+1
-3.162E-1	1.768E+1	3.515E+1
-3.146E-1	1.759E+1	3.497E+1
-3.065E-1	1.775E+1	3.504E+1
-3.114E-1	1.757E+1	3.540E+1
-3.146E-1	1.777E+1	3.514E+1
-3.146E-1	1.765E+1	3.507E+1
-3.098E-1	1.774E+1	3.528E+1
-3.114E-1	1.773E+1	3.512E+1
-3.130E-1	1.757E+1	3.505E+1
-3.146E-1	1.765E+1	3.514E+1
-3.065E-1	1.760E+1	3.516E+1
-3.098E-1	1.755E+1	3.516E+1
-3.130E-1	1.766E+1	3.521E+1
-3.130E-1	1.761E+1	3.513E+1
-3.081E-1	1.770E+1	3.518E+1
-3.114E-1	1.777E+1	3.514E+1
-3.146E-1	1.779E+1	3.518E+1
-3.130E-1	1.788E+1	3.522E+1
-3.098E-1	1.782E+1	3.511E+1
-3.081E-1	1.777E+1	3.521E+1
-3.130E-1	1.772E+1	3.527E+1
-3.130E-1	1.789E+1	3.520E+1
-3.065E-1	1.775E+1	3.524E+1
-3.114E-1	1.779E+1	3.509E+1
-3.146E-1	1.761E+1	3.503E+1
-3.130E-1	1.754E+1	3.525E+1
-3.081E-1	1.777E+1	3.522E+1
-3.081E-1	1.766E+1	3.515E+1
-3.162E-1	1.750E+1	3.504E+1
-3.114E-1	1.762E+1	3.524E+1
-3.098E-1	1.764E+1	3.521E+1
-3.130E-1	1.758E+1	3.510E+1
-3.146E-1	1.762E+1	3.514E+1
-3.098E-1	1.771E+1	3.516E+1
-3.081E-1	1.756E+1	3.521E+1
-3.081E-1	1.771E+1	3.528E+1
-3.162E-1	1.759E+1	3.509E+1
-3.130E-1	1.771E+1	3.533E+1
-3.081E-1	1.769E+1	3.509E+1
-3.114E-1	1.765E+1	3.529E+1
-3.130E-1	1.766E+1	3.512E+1
-3.130E-1	1.765E+1	3.503E+1
-3.098E-1	1.771E+1	3.502E+1
-3.114E-1	1.756E+1	3.539E+1
-3.162E-1	1.774E+1	3.512E+1
-3.114E-1	1.769E+1	3.514E+1
-3.081E-1	1.763E+1	3.511E+1
-3.098E-1	1.776E+1	3.522E+1
-3.146E-1	1.773E+1	3.505E+1
-3.130E-1	1.769E+1	3.537E+1
-3.114E-1	1.771E+1	3.515E+1
-3.098E-1	1.761E+1	3.541E+1
-3.146E-1	1.741E+1	3.533E+1
-3.146E-1	1.772E+1	3.527E+1
-3.081E-1	1.769E+1	3.522E+1
-3.114E-1	1.751E+1	3.519E+1
-3.130E-1	1.763E+1	3.522E+1
-3.130E-1	1.773E+1	3.507E+1
-3.081E-1	1.769E+1	3.520E+1
-3.098E-1	1.768E+1	3.510E+1
-3.162E-1	1.763E+1	3.535E+1
-3.146E-1	1.756E+1	3.532E+1
-3.081E-1	1.777E+1	3.509E+1
-3.114E-1	1.777E+1	3.514E+1
-3.146E-1	1.771E+1	3.509E+1
-3.130E-1	1.779E+1	3.532E+1
-3.098E-1	1.775E+1	3.513E+1
-3.081E-1	1.763E+1	3.497E+1
-3.146E-1	1.776E+1	3.520E+1
-3.146E-1	1.783E+1	3.522E+1
-3.098E-1	1.775E+1	3.512E+1
-3.098E-1	1.775E+1	3.508E+1
-3.179E-1	1.761E+1	3.518E+1
-3.130E-1	1.763E+1	3.523E+1
-3.081E-1	1.779E+1	3.498E+1
-3.098E-1	1.757E+1	3.496E+1
-3.130E-1	1.757E+1	3.527E+1
-3.114E-1	1.776E+1	3.514E+1
-3.098E-1	1.774E+1	3.514E+1
-3.114E-1	1.764E+1	3.512E+1
-3.098E-1	1.770E+1	3.535E+1
-3.130E-1	1.779E+1	3.511E+1
-3.098E-1	1.768E+1	3.522E+1
-3.098E-1	1.762E+1	3.516E+1
-3.130E-1	1.766E+1	3.509E+1
-3.114E-1	1.777E+1	3.501E+1
-3.081E-1	1.760E+1	3.521E+1
-3.098E-1	1.766E+1	3.517E+1
-3.130E-1	1.759E+1	3.518E+1
-3.130E-1	1.767E+1	3.514E+1
-3.081E-1	1.764E+1	3.523E+1
-3.098E-1	1.768E+1	3.510E+1
-3.130E-1	1.754E+1	3.526E+1
-3.130E-1	1.759E+1	3.518E+1
-3.098E-1	1.778E+1	3.522E+1
-3.098E-1	1.776E+1	3.497E+1
-3.130E-1	1.764E+1	3.518E+1
-3.130E-1	1.776E+1	3.508E+1
-3.081E-1	1.776E+1	3.511E+1
-3.081E-1	1.763E+1	3.528E+1
-3.146E-1	1.758E+1	3.529E+1
-3.146E-1	1.769E+1	3.540E+1
-3.098E-1	1.772E+1	3.550E+1
-3.130E-1	1.782E+1	3.515E+1
-3.130E-1	1.785E+1	3.524E+1
-3.146E-1	1.756E+1	3.507E+1
-3.098E-1	1.763E+1	3.502E+1
-3.098E-1	1.768E+1	3.529E+1
-3.146E-1	1.760E+1	3.527E+1
-3.146E-1	1.754E+1	3.533E+1
-3.130E-1	1.783E+1	3.529E+1
-3.081E-1	1.765E+1	3.506E+1
-3.130E-1	1.760E+1	3.514E+1
-3.130E-1	1.773E+1	3.518E+1
-3.098E-1	1.767E+1	3.532E+1
-3.114E-1	1.777E+1	3.553E+1
-3.130E-1	1.770E+1	3.512E+1
-3.130E-1	1.772E+1	3.514E+1
-3.098E-1	1.752E+1	3.524E+1
-3.130E-1	1.743E+1	3.515E+1
-3.130E-1	1.776E+1	3.522E+1
-3.098E-1	1.759E+1	3.532E+1
-3.098E-1	1.762E+1	3.488E+1
-3.098E-1	1.770E+1	3.500E+1
-3.130E-1	1.754E+1	3.522E+1
-3.114E-1	1.777E+1	3.508E+1
-3.081E-1	1.762E+1	3.503E+1
-3.114E-1	1.773E+1	3.526E+1
-3.146E-1	1.780E+1	3.530E+1
-3.098E-1	1.764E+1	3.537E+1
-3.081E-1	1.760E+1	3.532E+1
-3.098E-1	1.777E+1	3.517E+1
-3.162E-1	1.764E+1	3.532E+1
-3.130E-1	1.754E+1	3.506E+1
-3.065E-1	1.772E+1	3.519E+1
-3.114E-1	1.784E+1	3.508E+1
-3.130E-1	1.772E+1	3.525E+1
-3.130E-1	1.767E+1	3.524E+1
-3.098E-1	1.775E+1	3.523E+1
-3.098E-1	1.761E+1	3.512E+1
-3.114E-1	1.799E+1	3.522E+1
-3.146E-1	1.764E+1	3.522E+1
-3.065E-1	1.768E+1	3.502E+1
-3.114E-1	1.783E+1	3.504E+1
-3.130E-1	1.775E+1	3.511E+1
-3.146E-1	1.773E+1	3.509E+1
-3.081E-1	1.777E+1	3.514E+1
-3.081E-1	1.773E+1	3.517E+1
-3.146E-1	1.775E+1	3.507E+1
-3.130E-1	1.773E+1	3.546E+1
-3.065E-1	1.779E+1	3.507E+1
-3.114E-1	1.764E+1	3.505E+1
-3.130E-1	1.784E+1	3.528E+1
-3.114E-1	1.768E+1	3.505E+1
-3.081E-1	1.777E+1	3.520E+1
-3.081E-1	1.758E+1	3.514E+1
-3.130E-1	1.782E+1	3.534E+1
-3.130E-1	1.768E+1	3.525E+1
-3.098E-1	1.765E+1	3.529E+1
-3.081E-1	1.748E+1	3.504E+1
-3.146E-1	1.762E+1	3.522E+1
-3.098E-1	1.780E+1	3.507E+1
-3.098E-1	1.783E+1	3.534E+1
-3.065E-1	1.770E+1	3.512E+1
-3.114E-1	1.766E+1	3.516E+1
-3.130E-1	1.765E+1	3.519E+1
-3.065E-1	1.756E+1	3.506E+1
-3.098E-1	1.762E+1	3.495E+1
-3.130E-1	1.777E+1	3.503E+1
-3.130E-1	1.751E+1	3.524E+1
-3.065E-1	1.776E+1	3.511E+1
-3.081E-1	1.741E+1	3.513E+1
-3.146E-1	1.769E+1	3.528E+1
-3.114E-1	1.755E+1	3.499E+1
-3.065E-1	1.760E+1	3.512E+1
-3.081E-1	1.781E+1	3.523E+1
-3.146E-1	1.776E+1	3.511E+1
-3.114E-1	1.767E+1	3.508E+1
-3.065E-1	1.779E+1	3.546E+1
-3.114E-1	1.771E+1	3.490E+1
-3.114E-1	1.774E+1	3.526E+1
-3.146E-1	1.771E+1	3.512E+1
-3.098E-1	1.770E+1	3.516E+1
-3.081E-1	1.765E+1	3.496E+1
-3.114E-1	1.764E+1	3.517E+1
-3.162E-1	1.763E+1	3.534E+1
-3.081E-1	1.769E+1	3.516E+1
-3.098E-1	1.776E+1	3.497E+1
-3.098E-1	1.790E+1	3.526E+1
-3.114E-1	1.757E+1	3.533E+1
-3.081E-1	1.776E+1	3.512E+1
-3.114E-1	1.769E+1	3.509E+1
-3.130E-1	1.774E+1	3.521E+1
-3.146E-1	1.765E+1	3.524E+1
-3.098E-1	1.778E+1	3.517E+1
-3.098E-1	1.761E+1	3.506E+1
-3.130E-1	1.774E+1	3.543E+1
-3.130E-1	1.758E+1	3.528E+1
-3.081E-1	1.784E+1	3.526E+1
-3.065E-1	1.770E+1	3.513E+1
-3.130E-1	1.765E+1	3.482E+1
-3.130E-1	1.755E+1	3.519E+1
-3.081E-1	1.785E+1	3.524E+1
-3.098E-1	1.756E+1	3.520E+1
-3.114E-1	1.775E+1	3.526E+1
-3.130E-1	1.747E+1	3.506E+1
-3.065E-1	1.757E+1	3.526E+1
-3.114E-1	1.772E+1	3.538E+1
-3.162E-1	1.762E+1	3.524E+1
-3.114E-1	1.760E+1	3.513E+1
-3.114E-1	1.772E+1	3.497E+1
-3.098E-1	1.786E+1	3.511E+1
-3.130E-1	1.770E+1	3.510E+1
-3.130E-1	1.775E+1	3.527E+1
-3.081E-1	1.771E+1	3.513E+1
-3.065E-1	1.766E+1	3.493E+1
-3.114E-1	1.768E+1	3.514E+1
-3.130E-1	1.770E+1	3.518E+1
-3.049E-1	1.767E+1	3.469E+1
-3.114E-1	1.773E+1	3.516E+1
-3.114E-1	1.763E+1	3.514E+1
-3.130E-1	1.773E+1	3.518E+1
-3.081E-1	1.772E+1	3.516E+1
-3.098E-1	1.773E+1	3.509E+1
-3.130E-1	1.759E+1	3.534E+1
-3.130E-1	1.777E+1	3.540E+1
-3.065E-1	1.768E+1	3.516E+1
-3.114E-1	1.778E+1	3.505E+1
-3.114E-1	1.755E+1	3.513E+1
-3.114E-1	1.779E+1	3.526E+1
-3.065E-1	1.760E+1	3.530E+1
-3.065E-1	1.765E+1	3.503E+1
-3.114E-1	1.759E+1	3.521E+1
-3.130E-1	1.776E+1	3.498E+1
-3.098E-1	1.780E+1	3.520E+1
-3.081E-1	1.763E+1	3.510E+1
-3.146E-1	1.771E+1	3.513E+1
-3.146E-1	1.759E+1	3.523E+1
-3.098E-1	1.772E+1	3.508E+1
-3.098E-1	1.782E+1	3.514E+1
-3.130E-1	1.790E+1	3.522E+1
-3.114E-1	1.791E+1	3.517E+1
-3.081E-1	1.771E+1	3.526E+1
-3.065E-1	1.766E+1	3.525E+1
-3.162E-1	1.770E+1	3.503E+1
-3.130E-1	1.775E+1	3.509E+1
-3.065E-1	1.764E+1	3.507E+1
-3.098E-1	1.762E+1	3.510E+1
-3.130E-1	1.770E+1	3.491E+1
-3.130E-1	1.778E+1	3.527E+1
-3.049E-1	1.767E+1	3.511E+1
-3.114E-1	1.766E+1	3.527E+1
-3.130E-1	1.773E+1	3.529E+1
-3.114E-1	1.756E+1	3.519E+1
-3.033E-1	1.766E+1	3.514E+1
-3.098E-1	1.761E+1	3.535E+1
-3.114E-1	1.764E+1	3.509E+1
-3.098E-1	1.774E+1	3.513E+1
-3.098E-1	1.753E+1	3.524E+1
-3.114E-1	1.756E+1	3.499E+1
-3.130E-1	1.767E+1	3.522E+1
-3.130E-1	1.779E+1	3.518E+1
-3.081E-1	1.776E+1	3.517E+1
-3.114E-1	1.766E+1	3.514E+1
-3.162E-1	1.762E+1	3.524E+1
-3.146E-1	1.770E+1	3.526E+1
-3.065E-1	1.774E+1	3.502E+1
-3.114E-1	1.765E+1	3.528E+1
-3.130E-1	1.770E+1	3.527E+1
-3.130E-1	1.763E+1	3.543E+1
-3.098E-1	1.764E+1	3.490E+1
-3.081E-1	1.781E+1	3.514E+1
-3.130E-1	1.761E+1	3.523E+1
-3.130E-1	1.766E+1	3.514E+1
-3.081E-1	1.780E+1	3.533E+1
-3.098E-1	1.768E+1	3.500E+1
-3.130E-1	1.766E+1	3.510E+1
-3.098E-1	1.782E+1	3.513E+1
-3.098E-1	1.769E+1	3.534E+1
-3.098E-1	1.763E+1	3.503E+1
-3.162E-1	1.768E+1	3.500E+1
-3.114E-1	1.788E+1	3.500E+1
-3.065E-1	1.766E+1	3.536E+1
-3.098E-1	1.768E+1	3.545E+1
-3.114E-1	1.768E+1	3.511E+1
-3.114E-1	1.761E+1	3.497E+1
-3.081E-1	1.776E+1	3.499E+1
-3.065E-1	1.779E+1	3.511E+1
-3.114E-1	1.778E+1	3.504E+1
-3.114E-1	1.778E+1	3.520E+1
-3.098E-1	1.776E+1	3.491E+1
-3.130E-1	1.748E+1	3.520E+1
-3.130E-1	1.740E+1	3.529E+1
-3.114E-1	1.757E+1	3.537E+1
-3.081E-1	1.777E+1	3.506E+1
-3.098E-1	1.764E+1	3.539E+1
-3.130E-1	1.771E+1	3.511E+1
-3.130E-1	1.755E+1	3.525E+1
-3.081E-1	1.778E+1	3.521E+1
-3.114E-1	1.763E+1	3.523E+1
-3.114E-1	1.780E+1	3.532E+1
-3.130E-1	1.765E+1	3.507E+1
-3.098E-1	1.766E+1	3.525E+1
-3.081E-1	1.777E+1	3.508E+1
-3.130E-1	1.771E+1	3.507E+1
-3.098E-1	1.755E+1	3.519E+1
-3.081E-1	1.759E+1	3.525E+1
-3.081E-1	1.775E+1	3.509E+1
-3.114E-1	1.761E+1	3.536E+1
-3.098E-1	1.777E+1	3.496E+1
-3.081E-1	1.756E+1	3.513E+1
-3.081E-1	1.759E+1	3.506E+1
-3.114E-1	1.761E+1	3.517E+1
-3.114E-1	1.752E+1	3.507E+1
-3.081E-1	1.757E+1	3.523E+1
-3.098E-1	1.767E+1	3.505E+1
-3.098E-1	1.761E+1	3.522E+1
-3.114E-1	1.766E+1	3.539E+1
-3.081E-1	1.792E+1	3.524E+1
-3.081E-1	1.770E+1	3.541E+1
-3.114E-1	1.784E+1	3.524E+1
-3.098E-1	1.777E+1	3.516E+1
-3.098E-1	1.764E+1	3.526E+1
-3.049E-1	1.758E+1	3.500E+1
-3.130E-1	1.777E+1	3.524E+1
-3.146E-1	1.777E+1	3.552E+1
-3.081E-1	1.768E+1	3.510E+1
-3.114E-1	1.783E+1	3.511E+1
-3.114E-1	1.795E+1	3.557E+1
-3.114E-1	1.775E+1	3.507E+1
-3.065E-1	1.773E+1	3.505E+1
-3.081E-1	1.774E+1	3.503E+1
-3.098E-1	1.758E+1	3.535E+1
-3.114E-1	1.775E+1	3.536E+1
-3.065E-1	1.789E+1	3.539E+1
-3.114E-1	1.759E+1	3.518E+1
-3.114E-1	1.774E+1	3.501E+1
-3.146E-1	1.769E+1	3.519E+1
-3.049E-1	1.780E+1	3.512E+1
-3.081E-1	1.776E+1	3.541E+1
-3.130E-1	1.785E+1	3.512E+1
-3.114E-1	1.763E+1	3.514E+1
-3.114E-1	1.759E+1	3.520E+1
-3.114E-1	1.769E+1	3.522E+1
-3.130E-1	1.759E+1	3.503E+1
-3.146E-1	1.756E+1	3.519E+1
-3.081E-1	1.768E+1	3.503E+1
-3.065E-1	1.785E+1	3.527E+1
-3.114E-1	1.786E+1	3.532E+1
-3.130E-1	1.786E+1	3.525E+1
-3.065E-1	1.773E+1	3.525E+1
-3.081E-1	1.759E+1	3.526E+1
-3.130E-1	1.774E+1	3.508E+1
-3.114E-1	1.782E+1	3.530E+1
-3.065E-1	1.769E+1	3.539E+1
-3.130E-1	1.781E+1	3.509E+1
-3.130E-1	1.764E+1	3.502E+1
-3.114E-1	1.789E+1	3.517E+1
-3.065E-1	1.763E+1	3.507E+1
-3.081E-1	1.776E+1	3.520E+1
-3.130E-1	1.772E+1	3.523E+1
-3.130E-1	1.766E+1	3.509E+1
-3.065E-1	1.785E+1	3.514E+1
-3.081E-1	1.780E+1	3.512E+1
-3.114E-1	1.786E+1	3.510E+1
-3.130E-1	1.779E+1	3.510E+1
-3.065E-1	1.772E+1	3.522E+1
-3.065E-1	1.757E+1	3.534E+1
-3.146E-1	1.757E+1	3.522E+1
-3.130E-1	1.774E+1	3.526E+1
-3.081E-1	1.772E+1	3.492E+1
-3.114E-1	1.757E+1	3.523E+1
-3.146E-1	1.766E+1	3.531E+1
-3.114E-1	1.773E+1	3.503E+1
-3.098E-1	1.777E+1	3.506E+1
-3.098E-1	1.773E+1	3.505E+1
-3.098E-1	1.739E+1	3.511E+1
-3.130E-1	1.792E+1	3.501E+1
-3.081E-1	1.779E+1	3.525E+1
-3.065E-1	1.772E+1	3.539E+1
-3.130E-1	1.787E+1	3.525E+1
-3.098E-1	1.761E+1	3.518E+1
-3.081E-1	1.772E+1	3.518E+1
-3.114E-1	1.769E+1	3.516E+1
-3.146E-1	1.770E+1	3.527E+1
-3.130E-1	1.771E+1	3.500E+1
-3.098E-1	1.754E+1	3.514E+1
-3.049E-1	1.754E+1	3.535E+1
-3.146E-1	1.769E+1	3.532E+1
-3.130E-1	1.761E+1	3.502E+1
-3.114E-1	1.766E+1	3.528E+1
-3.114E-1	1.767E+1	3.535E+1
-3.130E-1	1.760E+1	3.542E+1
-3.130E-1	1.783E+1	3.531E+1
-3.065E-1	1.756E+1	3.530E+1
-3.098E-1	1.767E+1	3.521E+1
-3.130E-1	1.770E+1	3.508E+1
-3.114E-1	1.779E+1	3.514E+1
-3.130E-1	1.773E+1	3.508E+1
-3.081E-1	1.772E+1	3.511E+1
-3.098E-1	1.769E+1	3.507E+1
-3.114E-1	1.767E+1	3.512E+1
-3.065E-1	1.772E+1	3.506E+1
-3.098E-1	1.765E+1	3.529E+1
-3.114E-1	1.756E+1	3.514E+1
-3.130E-1	1.759E+1	3.510E+1
-3.098E-1	1.770E+1	3.484E+1
-3.065E-1	1.748E+1	3.503E+1
-3.130E-1	1.768E+1	3.507E+1
-3.114E-1	1.766E+1	3.528E+1
-3.081E-1	1.749E+1	3.519E+1
-3.081E-1	1.770E+1	3.510E+1
-3.162E-1	1.766E+1	3.532E+1
-3.130E-1	1.766E+1	3.543E+1
-3.065E-1	1.764E+1	3.526E+1
-3.081E-1	1.772E+1	3.525E+1
-3.146E-1	1.772E+1	3.504E+1
-3.098E-1	1.776E+1	3.526E+1
-3.065E-1	1.761E+1	3.519E+1
-3.081E-1	1.763E+1	3.545E+1
-3.146E-1	1.776E+1	3.506E+1
-3.130E-1	1.760E+1	3.507E+1
-3.081E-1	1.755E+1	3.507E+1
-3.081E-1	1.779E+1	3.501E+1
-3.130E-1	1.760E+1	3.525E+1
-3.098E-1	1.788E+1	3.512E+1
-3.098E-1	1.770E+1	3.507E+1
-3.081E-1	1.745E+1	3.497E+1
-3.130E-1	1.762E+1	3.515E+1
-3.130E-1	1.760E+1	3.499E+1
-3.065E-1	1.767E+1	3.518E+1
-3.098E-1	1.762E+1	3.515E+1
-3.114E-1	1.774E+1	3.516E+1
-3.114E-1	1.769E+1	3.523E+1
-3.098E-1	1.763E+1	3.501E+1
-3.081E-1	1.766E+1	3.517E+1
-3.114E-1	1.773E+1	3.493E+1
-3.114E-1	1.758E+1	3.518E+1
-3.098E-1	1.783E+1	3.522E+1
-3.114E-1	1.772E+1	3.531E+1
-3.114E-1	1.785E+1	3.550E+1
-3.114E-1	1.765E+1	3.522E+1
-3.081E-1	1.772E+1	3.525E+1
-3.065E-1	1.783E+1	3.533E+1
-3.130E-1	1.768E+1	3.527E+1
-3.114E-1	1.776E+1	3.505E+1
-3.065E-1	1.769E+1	3.547E+1
-3.081E-1	1.765E+1	3.525E+1
-3.146E-1	1.776E+1	3.500E+1
-3.114E-1	1.774E+1	3.523E+1
-3.081E-1	1.761E+1	3.516E+1
-3.081E-1	1.760E+1	3.517E+1
-3.146E-1	1.759E+1	3.506E+1
-3.114E-1	1.786E+1	3.520E+1
-3.065E-1	1.767E+1	3.516E+1
-3.081E-1	1.773E+1	3.522E+1
-3.114E-1	1.781E+1	3.504E+1
-3.146E-1	1.773E+1	3.518E+1
-3.049E-1	1.776E+1	3.505E+1
-3.098E-1	1.794E+1	3.517E+1
-3.098E-1	1.777E+1	3.526E+1
-3.130E-1	1.761E+1	3.514E+1
-3.049E-1	1.788E+1	3.515E+1
-3.130E-1	1.775E+1	3.532E+1
-3.130E-1	1.773E+1	3.502E+1
-3.130E-1	1.772E+1	3.531E+1
-3.081E-1	1.750E+1	3.489E+1
-3.098E-1	1.785E+1	3.559E+1
-3.114E-1	1.771E+1	3.507E+1
-3.098E-1	1.772E+1	3.537E+1
-3.049E-1	1.770E+1	3.532E+1
-3.081E-1	1.768E+1	3.499E+1
-3.114E-1	1.754E+1	3.509E+1
-3.081E-1	1.763E+1	3.491E+1
-3.049E-1	1.769E+1	3.512E+1
-3.065E-1	1.767E+1	3.512E+1
-3.114E-1	1.756E+1	3.513E+1
-3.114E-1	1.768E+1	3.516E+1
-3.081E-1	1.774E+1	3.520E+1
-3.081E-1	1.774E+1	3.521E+1
-3.146E-1	1.765E+1	3.528E+1
-3.098E-1	1.768E+1	3.522E+1
-3.065E-1	1.789E+1	3.514E+1
-3.065E-1	1.764E+1	3.505E+1
-3.146E-1	1.765E+1	3.515E+1
-3.098E-1	1.771E+1	3.515E+1
-3.081E-1	1.776E+1	3.530E+1
-3.114E-1	1.773E+1	3.514E+1
-3.130E-1	1.768E+1	3.495E+1
-3.114E-1	1.767E+1	3.509E+1
-3.065E-1	1.772E+1	3.495E+1
-3.081E-1	1.772E+1	3.510E+1
-3.130E-1	1.770E+1	3.512E+1
-3.114E-1	1.764E+1	3.507E+1
-3.081E-1	1.762E+1	3.491E+1
-3.081E-1	1.784E+1	3.525E+1
-3.130E-1	1.762E+1	3.516E+1
-3.114E-1	1.757E+1	3.504E+1
-3.098E-1	1.769E+1	3.530E+1
-3.081E-1	1.770E+1	3.515E+1
-3.146E-1	1.762E+1	3.546E+1
-3.146E-1	1.769E+1	3.518E+1
-3.065E-1	1.778E+1	3.527E+1
-3.098E-1	1.762E+1	3.518E+1
-3.114E-1	1.748E+1	3.533E+1
-3.130E-1	1.784E+1	3.514E+1
-3.065E-1	1.755E+1	3.539E+1
-3.114E-1	1.776E+1	3.513E+1
-3.114E-1	1.779E+1	3.511E+1
-3.081E-1	1.769E+1	3.509E+1
-3.049E-1	1.763E+1	3.506E+1
-3.081E-1	1.754E+1	3.506E+1
-3.130E-1	1.772E+1	3.516E+1
-3.162E-1	1.776E+1	3.503E+1
-3.081E-1	1.758E+1	3.502E+1
-3.098E-1	1.753E+1	3.504E+1
-3.130E-1	1.775E+1	3.500E+1
-3.098E-1	1.773E+1	3.494E+1
-3.081E-1	1.774E+1	3.506E+1
-3.081E-1	1.776E+1	3.537E+1
-3.098E-1	1.784E+1	3.538E+1
-3.098E-1	1.770E+1	3.492E+1
-3.081E-1	1.773E+1	3.511E+1
-3.065E-1	1.770E+1	3.520E+1
-3.130E-1	1.779E+1	3.495E+1
-3.130E-1	1.770E+1	3.513E+1
-3.065E-1	1.770E+1	3.516E+1
-3.098E-1	1.770E+1	3.519E+1
-3.114E-1	1.781E+1	3.523E+1
-3.130E-1	1.770E+1	3.504E+1
-3.065E-1	1.780E+1	3.513E+1
-3.098E-1	1.773E+1	3.514E+1
-3.114E-1	1.783E+1	3.538E+1
-3.098E-1	1.766E+1	3.522E+1
-3.081E-1	1.773E+1	3.510E+1
-3.098E-1	1.763E+1	3.526E+1
-3.114E-1	1.770E+1	3.539E+1
-3.114E-1	1.777E+1	3.521E+1
-3.081E-1	1.767E+1	3.528E+1
-3.098E-1	1.770E+1	3.500E+1
-3.114E-1	1.780E+1	3.514E+1
-3.114E-1	1.763E+1	3.521E+1
-3.081E-1	1.790E+1	3.501E+1
-3.114E-1	1.780E+1	3.507E+1
-3.114E-1	1.790E+1	3.516E+1
-3.114E-1	1.763E+1	3.515E+1
-3.065E-1	1.774E+1	3.495E+1
-3.065E-1	1.761E+1	3.514E+1
-3.130E-1	1.769E+1	3.529E+1
-3.098E-1	1.763E+1	3.498E+1
-3.081E-1	1.774E+1	3.489E+1
-3.130E-1	1.768E+1	3.519E+1
-3.130E-1	1.755E+1	3.514E+1
-3.130E-1	1.770E+1	3.516E+1
-3.081E-1	1.784E+1	3.504E+1
-3.098E-1	1.792E+1	3.510E+1
-3.114E-1	1.779E+1	3.492E+1
-3.098E-1	1.762E+1	3.510E+1
-3.049E-1	1.760E+1	3.499E+1
-3.065E-1	1.761E+1	3.516E+1
-3.130E-1	1.770E+1	3.501E+1
-3.130E-1	1.769E+1	3.507E+1
-3.065E-1	1.764E+1	3.517E+1
-3.049E-1	1.775E+1	3.494E+1
-3.114E-1	1.761E+1	3.519E+1
-3.114E-1	1.788E+1	3.517E+1
-3.065E-1	1.765E+1	3.520E+1
-3.065E-1	1.766E+1	3.492E+1
-3.114E-1	1.788E+1	3.521E+1
-3.114E-1	1.770E+1	3.528E+1
-3.081E-1	1.765E+1	3.515E+1
-3.065E-1	1.759E+1	3.508E+1
-3.130E-1	1.779E+1	3.511E+1
-3.130E-1	1.783E+1	3.524E+1
-3.065E-1	1.785E+1	3.532E+1
-3.130E-1	1.767E+1	3.523E+1
-3.114E-1	1.778E+1	3.505E+1
-3.114E-1	1.758E+1	3.492E+1
-3.065E-1	1.779E+1	3.511E+1
-3.065E-1	1.767E+1	3.493E+1
-3.146E-1	1.775E+1	3.490E+1
-3.081E-1	1.766E+1	3.507E+1
-3.065E-1	1.747E+1	3.514E+1
-3.081E-1	1.777E+1	3.506E+1
-3.114E-1	1.760E+1	3.544E+1
-3.098E-1	1.775E+1	3.509E+1
-3.049E-1	1.761E+1	3.522E+1
-3.065E-1	1.740E+1	3.501E+1
-3.114E-1	1.775E+1	3.506E+1
-3.098E-1	1.761E+1	3.531E+1
-3.049E-1	1.771E+1	3.521E+1
-3.065E-1	1.760E+1	3.516E+1
-3.114E-1	1.778E+1	3.503E+1
-3.114E-1	1.776E+1	3.509E+1
-3.049E-1	1.771E+1	3.517E+1
-3.081E-1	1.760E+1	3.526E+1
-3.146E-1	1.783E+1	3.508E+1
-3.130E-1	1.779E+1	3.517E+1
-3.098E-1	1.787E+1	3.519E+1
-3.081E-1	1.765E+1	3.505E+1
-3.114E-1	1.782E+1	3.512E+1
-3.114E-1	1.772E+1	3.513E+1
-3.065E-1	1.770E+1	3.506E+1
-3.049E-1	1.770E+1	3.501E+1
-3.130E-1	1.787E+1	3.494E+1
-3.114E-1	1.760E+1	3.505E+1
-3.065E-1	1.766E+1	3.513E+1
-3.081E-1	1.782E+1	3.523E+1
-3.130E-1	1.766E+1	3.499E+1
-3.114E-1	1.760E+1	3.512E+1
-3.098E-1	1.763E+1	3.498E+1
-3.098E-1	1.758E+1	3.511E+1
-3.146E-1	1.768E+1	3.504E+1
-3.130E-1	1.781E+1	3.524E+1
-3.065E-1	1.782E+1	3.521E+1
-3.098E-1	1.777E+1	3.520E+1
-3.114E-1	1.786E+1	3.533E+1
-3.114E-1	1.771E+1	3.512E+1
-3.081E-1	1.775E+1	3.518E+1
-3.065E-1	1.767E+1	3.503E+1
-3.114E-1	1.763E+1	3.490E+1
-3.114E-1	1.759E+1	3.503E+1
-3.049E-1	1.782E+1	3.510E+1
-3.081E-1	1.778E+1	3.512E+1
-3.114E-1	1.763E+1	3.497E+1
-3.098E-1	1.777E+1	3.507E+1
-3.065E-1	1.753E+1	3.519E+1
-3.081E-1	1.768E+1	3.522E+1
-3.114E-1	1.776E+1	3.523E+1
-3.114E-1	1.768E+1	3.507E+1
-3.065E-1	1.759E+1	3.493E+1
-3.081E-1	1.765E+1	3.513E+1
-3.114E-1	1.762E+1	3.516E+1
-3.114E-1	1.781E+1	3.510E+1
-3.065E-1	1.765E+1	3.525E+1
-3.049E-1	1.753E+1	3.533E+1
-3.130E-1	1.767E+1	3.514E+1
-3.130E-1	1.775E+1	3.511E+1
-3.065E-1	1.765E+1	3.510E+1
-3.114E-1	1.764E+1	3.492E+1
-3.098E-1	1.789E+1	3.509E+1
-3.098E-1	1.768E+1	3.508E+1
-3.049E-1	1.765E+1	3.513E+1
-3.081E-1	1.770E+1	3.507E+1
-3.162E-1	1.774E+1	3.524E+1
-3.098E-1	1.776E+1	3.506E+1
-3.065E-1	1.783E+1	3.530E+1
-3.065E-1	1.769E+1	3.514E+1
-3.130E-1	1.762E+1	3.525E+1
-3.114E-1	1.765E+1	3.527E+1
-3.081E-1	1.763E+1	3.530E+1
-3.081E-1	1.773E+1	3.515E+1
-3.081E-1	1.774E+1	3.512E+1
-3.146E-1	1.774E+1	3.505E+1
-3.049E-1	1.762E+1	3.499E+1
-3.065E-1	1.771E+1	3.517E+1
-3.098E-1	1.769E+1	3.515E+1
-3.114E-1	1.783E+1	3.507E+1
-3.081E-1	1.772E+1	3.513E+1
-3.081E-1	1.792E+1	3.507E+1
-3.146E-1	1.762E+1	3.493E+1
-3.130E-1	1.753E+1	3.514E+1
-3.081E-1	1.765E+1	3.513E+1
-3.049E-1	1.762E+1	3.511E+1
-3.114E-1	1.764E+1	3.521E+1
-3.098E-1	1.775E+1	3.513E+1
-3.065E-1	1.752E+1	3.519E+1
-3.065E-1	1.755E+1	3.521E+1
-3.130E-1	1.759E+1	3.504E+1
-3.130E-1	1.758E+1	3.514E+1
-3.049E-1	1.776E+1	3.522E+1
-3.081E-1	1.757E+1	3.526E+1
-3.114E-1	1.783E+1	3.506E+1
-3.098E-1	1.770E+1	3.523E+1
-3.049E-1	1.789E+1	3.533E+1
-3.065E-1	1.775E+1	3.526E+1
-3.130E-1	1.783E+1	3.519E+1
-3.114E-1	1.764E+1	3.549E+1
-3.033E-1	1.773E+1	3.506E+1
-3.081E-1	1.770E+1	3.507E+1
-3.130E-1	1.772E+1	3.504E+1
-3.081E-1	1.781E+1	3.500E+1
-3.065E-1	1.762E+1	3.527E+1
-3.065E-1	1.755E+1	3.516E+1
-3.130E-1	1.768E+1	3.511E+1
-3.130E-1	1.754E+1	3.514E+1
-3.065E-1	1.764E+1	3.483E+1
-3.081E-1	1.773E+1	3.510E+1
-3.130E-1	1.769E+1	3.515E+1
-3.130E-1	1.763E+1	3.498E+1
-3.065E-1	1.760E+1	3.501E+1
-3.049E-1	1.780E+1	3.515E+1
-3.098E-1	1.773E+1	3.520E+1
-3.098E-1	1.776E+1	3.502E+1
-3.049E-1	1.763E+1	3.512E+1
-3.081E-1	1.765E+1	3.498E+1
-3.130E-1	1.757E+1	3.508E+1
-3.114E-1	1.769E+1	3.510E+1
-3.081E-1	1.767E+1	3.511E+1
-3.065E-1	1.776E+1	3.502E+1
-3.098E-1	1.758E+1	3.521E+1
-3.146E-1	1.770E+1	3.505E+1
-3.065E-1	1.768E+1	3.503E+1
-3.081E-1	1.777E+1	3.517E+1
-3.130E-1	1.760E+1	3.509E+1
-3.114E-1	1.777E+1	3.510E+1
-3.065E-1	1.765E+1	3.521E+1
-3.098E-1	1.782E+1	3.483E+1
-3.098E-1	1.762E+1	3.525E+1
-3.098E-1	1.773E+1	3.529E+1
-3.065E-1	1.763E+1	3.510E+1
-3.098E-1	1.762E+1	3.527E+1
-3.114E-1	1.763E+1	3.499E+1
-3.114E-1	1.761E+1	3.517E+1
-3.033E-1	1.772E+1	3.497E+1
-3.098E-1	1.778E+1	3.522E+1
-3.114E-1	1.765E+1	3.498E+1
-3.114E-1	1.784E+1	3.518E+1
-3.033E-1	1.759E+1	3.510E+1
-3.049E-1	1.776E+1	3.524E+1
-3.130E-1	1.771E+1	3.518E+1
-3.114E-1	1.760E+1	3.515E+1
-3.065E-1	1.777E+1	3.517E+1
-3.081E-1	1.760E+1	3.514E+1
-3.098E-1	1.768E+1	3.502E+1
-3.130E-1	1.761E+1	3.522E+1
-3.049E-1	1.770E+1	3.517E+1
-3.065E-1	1.773E+1	3.518E+1
-3.114E-1	1.765E+1	3.534E+1
-3.114E-1	1.779E+1	3.513E+1
-3.081E-1	1.773E+1	3.509E+1
-3.065E-1	1.764E+1	3.499E+1
-3.114E-1	1.772E+1	3.515E+1
-3.114E-1	1.785E+1	3.508E+1
-3.033E-1	1.765E+1	3.509E+1
-3.081E-1	1.777E+1	3.520E+1
-3.162E-1	1.770E+1	3.509E+1
-3.130E-1	1.765E+1	3.509E+1
-3.081E-1	1.774E+1	3.508E+1
-3.081E-1	1.760E+1	3.502E+1
-3.098E-1	1.784E+1	3.503E+1
-3.081E-1	1.762E+1	3.496E+1
-3.065E-1	1.762E+1	3.521E+1
-3.098E-1	1.782E+1	3.496E+1
-3.130E-1	1.771E+1	3.517E+1
-3.114E-1	1.767E+1	3.511E+1
-3.081E-1	1.775E+1	3.529E+1
-3.065E-1	1.758E+1	3.510E+1
-3.130E-1	1.769E+1	3.495E+1
-3.114E-1	1.764E+1	3.519E+1
-3.081E-1	1.776E+1	3.498E+1
-3.098E-1	1.758E+1	3.511E+1
-3.098E-1	1.792E+1	3.514E+1
-3.065E-1	1.758E+1	3.514E+1
-3.065E-1	1.780E+1	3.518E+1
-3.065E-1	1.777E+1	3.503E+1
-3.114E-1	1.775E+1	3.502E+1
-3.114E-1	1.769E+1	3.505E+1
-3.049E-1	1.765E+1	3.518E+1
-3.098E-1	1.766E+1	3.519E+1
-3.130E-1	1.766E+1	3.504E+1
-3.130E-1	1.768E+1	3.521E+1
-3.049E-1	1.753E+1	3.520E+1
-3.049E-1	1.756E+1	3.518E+1
-3.146E-1	1.758E+1	3.520E+1
-3.146E-1	1.778E+1	3.506E+1
-3.065E-1	1.765E+1	3.507E+1
-3.049E-1	1.775E+1	3.505E+1
-3.114E-1	1.767E+1	3.515E+1
-3.114E-1	1.767E+1	3.501E+1
-3.065E-1	1.759E+1	3.494E+1
-3.065E-1	1.778E+1	3.524E+1
-3.130E-1	1.770E+1	3.503E+1
-3.114E-1	1.787E+1	3.511E+1
-3.049E-1	1.776E+1	3.507E+1
-3.081E-1	1.774E+1	3.529E+1
-3.081E-1	1.787E+1	3.512E+1
-3.114E-1	1.771E+1	3.521E+1
-3.065E-1	1.771E+1	3.534E+1
-3.065E-1	1.772E+1	3.511E+1
-3.114E-1	1.752E+1	3.499E+1
-3.098E-1	1.773E+1	3.519E+1
-3.065E-1	1.757E+1	3.526E+1
-3.065E-1	1.756E+1	3.493E+1
-3.114E-1	1.755E+1	3.500E+1
-3.065E-1	1.773E+1	3.527E+1
-3.081E-1	1.764E+1	3.512E+1
-3.081E-1	1.771E+1	3.507E+1
-3.130E-1	1.761E+1	3.508E+1
-3.098E-1	1.767E+1	3.554E+1
-3.033E-1	1.772E+1	3.509E+1
-3.049E-1	1.775E+1	3.504E+1
-3.114E-1	1.752E+1	3.521E+1
-3.130E-1	1.757E+1	3.523E+1
-3.049E-1	1.764E+1	3.530E+1
-3.065E-1	1.754E+1	3.522E+1
-3.114E-1	1.773E+1	3.514E+1
-3.098E-1	1.763E+1	3.502E+1
-3.065E-1	1.770E+1	3.519E+1
-3.081E-1	1.754E+1	3.508E+1
-3.130E-1	1.758E+1	3.508E+1
-3.130E-1	1.780E+1	3.532E+1
-3.081E-1	1.767E+1	3.502E+1
-3.081E-1	1.765E+1	3.531E+1
-3.114E-1	1.760E+1	3.511E+1
-3.114E-1	1.770E+1	3.525E+1
-3.081E-1	1.769E+1	3.501E+1
-3.049E-1	1.780E+1	3.523E+1
-3.114E-1	1.770E+1	3.540E+1
-3.130E-1	1.765E+1	3.530E+1
-3.065E-1	1.770E+1	3.514E+1
-3.081E-1	1.768E+1	3.525E+1
-3.146E-1	1.759E+1	3.500E+1
-3.081E-1	1.771E+1	3.495E+1
-3.065E-1	1.773E+1	3.528E+1
-3.065E-1	1.785E+1	3.514E+1
-3.114E-1	1.758E+1	3.516E+1
-3.114E-1	1.784E+1	3.523E+1
-3.065E-1	1.771E+1	3.502E+1
-3.098E-1	1.762E+1	3.498E+1
-3.114E-1	1.757E+1	3.489E+1
-3.081E-1	1.786E+1	3.506E+1
-3.065E-1	1.762E+1	3.500E+1
-3.065E-1	1.770E+1	3.531E+1
-3.146E-1	1.779E+1	3.504E+1
-3.098E-1	1.779E+1	3.520E+1
-3.065E-1	1.759E+1	3.505E+1
-3.098E-1	1.768E+1	3.514E+1
-3.098E-1	1.765E+1	3.508E+1
-3.114E-1	1.772E+1	3.502E+1
-3.033E-1	1.773E+1	3.512E+1
-3.065E-1	1.770E+1	3.511E+1
-3.130E-1	1.772E+1	3.530E+1
-3.130E-1	1.773E+1	3.504E+1
-3.098E-1	1.754E+1	3.523E+1
-3.065E-1	1.772E+1	3.521E+1
-3.130E-1	1.786E+1	3.523E+1
-3.114E-1	1.771E+1	3.483E+1
-3.065E-1	1.761E+1	3.515E+1
-3.065E-1	1.766E+1	3.510E+1
-3.114E-1	1.756E+1	3.506E+1
-3.114E-1	1.768E+1	3.514E+1
-3.081E-1	1.755E+1	3.514E+1
-3.098E-1	1.768E+1	3.509E+1
-3.130E-1	1.766E+1	3.507E+1
-3.098E-1	1.777E+1	3.517E+1
-3.081E-1	1.761E+1	3.528E+1
-3.098E-1	1.768E+1	3.516E+1
-3.114E-1	1.747E+1	3.496E+1
-3.098E-1	1.785E+1	3.505E+1
-3.081E-1	1.760E+1	3.513E+1
-3.081E-1	1.779E+1	3.500E+1
-3.130E-1	1.760E+1	3.483E+1
-3.114E-1	1.771E+1	3.523E+1
-3.049E-1	1.757E+1	3.515E+1
-3.098E-1	1.755E+1	3.498E+1
-3.098E-1	1.793E+1	3.519E+1
-3.098E-1	1.770E+1	3.497E+1
-3.065E-1	1.767E+1	3.498E+1
-3.065E-1	1.760E+1	3.507E+1
-3.114E-1	1.763E+1	3.519E+1
-3.098E-1	1.769E+1	3.510E+1
-3.065E-1	1.762E+1	3.525E+1
-3.065E-1	1.750E+1	3.495E+1
-3.114E-1	1.776E+1	3.503E+1
-3.114E-1	1.766E+1	3.525E+1
-3.098E-1	1.772E+1	3.533E+1
-3.049E-1	1.769E+1	3.527E+1
-3.098E-1	1.776E+1	3.497E+1
-3.098E-1	1.776E+1	3.498E+1
-3.065E-1	1.779E+1	3.504E+1
-3.065E-1	1.754E+1	3.506E+1
-3.130E-1	1.789E+1	3.539E+1
-3.081E-1	1.753E+1	3.509E+1
-3.033E-1	1.759E+1	3.530E+1
-3.049E-1	1.761E+1	3.506E+1
-3.098E-1	1.774E+1	3.512E+1
-3.114E-1	1.777E+1	3.514E+1
-3.081E-1	1.777E+1	3.520E+1
-3.098E-1	1.763E+1	3.510E+1
-3.114E-1	1.772E+1	3.519E+1
-3.098E-1	1.774E+1	3.513E+1
-3.049E-1	1.779E+1	3.517E+1
-3.081E-1	1.776E+1	3.523E+1
-3.130E-1	1.768E+1	3.530E+1
-3.114E-1	1.768E+1	3.516E+1
-3.049E-1	1.788E+1	3.514E+1
-3.098E-1	1.777E+1	3.492E+1
-3.114E-1	1.781E+1	3.522E+1
-3.130E-1	1.788E+1	3.519E+1
-3.081E-1	1.772E+1	3.504E+1
-3.065E-1	1.769E+1	3.509E+1
-3.114E-1	1.778E+1	3.495E+1
-3.081E-1	1.760E+1	3.522E+1
-3.065E-1	1.793E+1	3.510E+1
-3.081E-1	1.772E+1	3.512E+1
-3.098E-1	1.760E+1	3.488E+1
-3.114E-1	1.776E+1	3.506E+1
-3.081E-1	1.763E+1	3.509E+1
-3.081E-1	1.768E+1	3.505E+1
-3.146E-1	1.768E+1	3.516E+1
-3.114E-1	1.762E+1	3.538E+1
-3.081E-1	1.769E+1	3.516E+1
-3.081E-1	1.765E+1	3.497E+1
-3.130E-1	1.760E+1	3.514E+1
-3.114E-1	1.771E+1	3.517E+1
-3.049E-1	1.772E+1	3.528E+1
-3.081E-1	1.772E+1	3.513E+1
-3.130E-1	1.767E+1	3.533E+1
-3.114E-1	1.777E+1	3.505E+1
-3.065E-1	1.771E+1	3.519E+1
-3.049E-1	1.767E+1	3.502E+1
-3.098E-1	1.765E+1	3.495E+1
-3.114E-1	1.761E+1	3.517E+1
-3.033E-1	1.767E+1	3.513E+1
-3.033E-1	1.769E+1	3.534E+1
-3.130E-1	1.771E+1	3.512E+1
-3.081E-1	1.772E+1	3.503E+1
-3.049E-1	1.773E+1	3.509E+1
-3.081E-1	1.772E+1	3.523E+1
-3.114E-1	1.770E+1	3.515E+1
-3.114E-1	1.776E+1	3.518E+1
-3.065E-1	1.775E+1	3.492E+1
-3.065E-1	1.769E+1	3.481E+1
-3.081E-1	1.768E+1	3.515E+1
-3.098E-1	1.761E+1	3.506E+1
-3.049E-1	1.755E+1	3.546E+1
-3.065E-1	1.757E+1	3.510E+1
-3.114E-1	1.770E+1	3.512E+1
-3.098E-1	1.771E+1	3.521E+1
-3.065E-1	1.773E+1	3.497E+1
-3.065E-1	1.752E+1	3.505E+1
-3.130E-1	1.760E+1	3.504E+1
-3.098E-1	1.775E+1	3.494E+1
-3.065E-1	1.770E+1	3.518E+1
-3.081E-1	1.779E+1	3.521E+1
-3.130E-1	1.798E+1	3.517E+1
-3.098E-1	1.766E+1	3.511E+1
-3.065E-1	1.771E+1	3.520E+1
-3.081E-1	1.790E+1	3.528E+1
-3.114E-1	1.754E+1	3.513E+1
-3.098E-1	1.763E+1	3.489E+1
-3.065E-1	1.766E+1	3.505E+1
-3.065E-1	1.763E+1	3.510E+1
-3.114E-1	1.754E+1	3.514E+1
-3.081E-1	1.774E+1	3.520E+1
-3.065E-1	1.786E+1	3.512E+1
-3.081E-1	1.770E+1	3.515E+1
-3.081E-1	1.764E+1	3.495E+1
-3.098E-1	1.768E+1	3.514E+1
-3.049E-1	1.766E+1	3.513E+1
-3.049E-1	1.774E+1	3.530E+1
-3.146E-1	1.748E+1	3.527E+1
-3.114E-1	1.789E+1	3.520E+1
-3.049E-1	1.764E+1	3.509E+1
-3.049E-1	1.763E+1	3.500E+1
-3.130E-1	1.767E+1	3.516E+1
-3.130E-1	1.769E+1	3.494E+1
-3.049E-1	1.779E+1	3.509E+1
-3.081E-1	1.775E+1	3.522E+1
-3.098E-1	1.772E+1	3.498E+1
-3.098E-1	1.775E+1	3.506E+1
-3.049E-1	1.768E+1	3.512E+1
-3.049E-1	1.769E+1	3.507E+1
-3.130E-1	1.760E+1	3.503E+1
-3.098E-1	1.776E+1	3.500E+1
-3.081E-1	1.752E+1	3.516E+1
-3.065E-1	1.762E+1	3.494E+1
-3.098E-1	1.772E+1	3.534E+1
-3.114E-1	1.754E+1	3.509E+1
-3.049E-1	1.755E+1	3.510E+1
-3.065E-1	1.761E+1	3.539E+1
-3.130E-1	1.747E+1	3.506E+1
-3.081E-1	1.782E+1	3.514E+1
-3.065E-1	1.764E+1	3.506E+1
-3.049E-1	1.765E+1	3.532E+1
-3.130E-1	1.760E+1	3.484E+1
-3.114E-1	1.764E+1	3.523E+1
-3.098E-1	1.776E+1	3.527E+1
-3.081E-1	1.770E+1	3.525E+1
-3.130E-1	1.761E+1	3.496E+1
-3.098E-1	1.751E+1	3.522E+1
-3.065E-1	1.792E+1	3.503E+1
-3.081E-1	1.764E+1	3.494E+1
-3.098E-1	1.777E+1	3.511E+1
-3.114E-1	1.771E+1	3.496E+1
-3.049E-1	1.762E+1	3.502E+1
-3.081E-1	1.772E+1	3.508E+1
-3.130E-1	1.779E+1	3.487E+1
-3.081E-1	1.779E+1	3.514E+1
-3.049E-1	1.760E+1	3.514E+1
-3.065E-1	1.773E+1	3.520E+1
-3.130E-1	1.773E+1	3.514E+1
-3.114E-1	1.771E+1	3.511E+1
-3.049E-1	1.777E+1	3.511E+1
-3.065E-1	1.748E+1	3.510E+1
-3.114E-1	1.761E+1	3.512E+1
-3.098E-1	1.771E+1	3.507E+1
-3.081E-1	1.780E+1	3.531E+1
-3.033E-1	1.783E+1	3.517E+1
-3.098E-1	1.767E+1	3.527E+1
-3.114E-1	1.786E+1	3.513E+1
-3.065E-1	1.775E+1	3.506E+1
-3.065E-1	1.774E+1	3.504E+1
-3.081E-1	1.761E+1	3.499E+1
-3.081E-1	1.774E+1	3.532E+1
-3.065E-1	1.766E+1	3.505E+1
-3.081E-1	1.769E+1	3.496E+1
-3.081E-1	1.760E+1	3.508E+1
-3.081E-1	1.787E+1	3.519E+1
-3.081E-1	1.756E+1	3.501E+1
-3.081E-1	1.753E+1	3.515E+1
-3.114E-1	1.774E+1	3.517E+1
-3.114E-1	1.772E+1	3.500E+1
-3.049E-1	1.757E+1	3.524E+1
-3.098E-1	1.765E+1	3.502E+1
-3.114E-1	1.771E+1	3.505E+1
-3.114E-1	1.772E+1	3.490E+1
-3.049E-1	1.769E+1	3.509E+1
-3.081E-1	1.766E+1	3.538E+1
-3.114E-1	1.767E+1	3.527E+1
-3.081E-1	1.772E+1	3.501E+1
-3.049E-1	1.772E+1	3.506E+1
-3.081E-1	1.783E+1	3.508E+1
-3.098E-1	1.772E+1	3.513E+1
-3.114E-1	1.766E+1	3.506E+1
-3.049E-1	1.762E+1	3.518E+1
-3.081E-1	1.766E+1	3.511E+1
-3.130E-1	1.766E+1	3.517E+1
-3.098E-1	1.749E+1	3.519E+1
-3.049E-1	1.752E+1	3.515E+1
-3.081E-1	1.771E+1	3.500E+1
-3.114E-1	1.766E+1	3.515E+1
-3.114E-1	1.762E+1	3.505E+1
-3.049E-1	1.772E+1	3.511E+1
-3.033E-1	1.754E+1	3.507E+1
-3.098E-1	1.769E+1	3.529E+1
-3.098E-1	1.777E+1	3.497E+1
-3.049E-1	1.771E+1	3.528E+1
-3.049E-1	1.769E+1	3.519E+1
-3.081E-1	1.790E+1	3.499E+1
-3.114E-1	1.774E+1	3.520E+1
-3.065E-1	1.768E+1	3.502E+1
-3.065E-1	1.770E+1	3.496E+1
-3.114E-1	1.768E+1	3.484E+1
-3.130E-1	1.764E+1	3.509E+1
-3.081E-1	1.767E+1	3.501E+1
-3.098E-1	1.764E+1	3.500E+1
-3.114E-1	1.759E+1	3.496E+1
-3.098E-1	1.778E+1	3.514E+1
-3.065E-1	1.762E+1	3.534E+1
-3.081E-1	1.759E+1	3.519E+1
-3.130E-1	1.765E+1	3.521E+1
-3.114E-1	1.776E+1	3.512E+1
-3.049E-1	1.775E+1	3.505E+1
-3.081E-1	1.769E+1	3.495E+1
-3.130E-1	1.763E+1	3.509E+1
-3.130E-1	1.768E+1	3.502E+1
-3.065E-1	1.782E+1	3.491E+1
-3.049E-1	1.765E+1	3.526E+1
-3.114E-1	1.772E+1	3.514E+1
-3.098E-1	1.767E+1	3.529E+1
-3.000E-1	1.765E+1	3.504E+1
-3.065E-1	1.774E+1	3.535E+1
-3.098E-1	1.769E+1	3.508E+1
-3.146E-1	1.775E+1	3.501E+1
-3.049E-1	1.767E+1	3.507E+1
-3.081E-1	1.759E+1	3.492E+1
-3.114E-1	1.756E+1	3.506E+1
-3.098E-1	1.770E+1	3.502E+1
-3.049E-1	1.759E+1	3.519E+1
-3.098E-1	1.768E+1	3.517E+1
-3.114E-1	1.783E+1	3.516E+1
-3.049E-1	1.787E+1	3.502E+1
-3.033E-1	1.777E+1	3.510E+1
-3.049E-1	1.772E+1	3.507E+1
-3.114E-1	1.777E+1	3.514E+1
-3.098E-1	1.775E+1	3.504E+1
-3.033E-1	1.780E+1	3.502E+1
-3.049E-1	1.768E+1	3.523E+1
-3.081E-1	1.772E+1	3.508E+1
-3.081E-1	1.774E+1	3.523E+1
-3.033E-1	1.750E+1	3.541E+1
-3.065E-1	1.772E+1	3.501E+1
-3.114E-1	1.767E+1	3.486E+1
-3.098E-1	1.756E+1	3.520E+1
-3.049E-1	1.762E+1	3.514E+1
-3.049E-1	1.753E+1	3.503E+1
-3.098E-1	1.772E+1	3.496E+1
-3.098E-1	1.761E+1	3.521E+1
-3.065E-1	1.767E+1	3.518E+1
-3.065E-1	1.772E+1	3.517E+1
-3.098E-1	1.760E+1	3.524E+1
-3.098E-1	1.768E+1	3.517E+1
-3.081E-1	1.775E+1	3.500E+1
-3.049E-1	1.756E+1	3.491E+1
-3.114E-1	1.759E+1	3.525E+1
-3.081E-1	1.777E+1	3.529E+1
-3.065E-1	1.771E+1	3.516E+1
-3.033E-1	1.765E+1	3.515E+1
-3.130E-1	1.772E+1	3.505E+1
-3.098E-1	1.781E+1	3.527E+1
-3.065E-1	1.774E+1	3.517E+1
-3.049E-1	1.779E+1	3.511E+1
-3.081E-1	1.760E+1	3.498E+1
-3.098E-1	1.780E+1	3.503E+1
-3.081E-1	1.763E+1	3.520E+1
-3.049E-1	1.757E+1	3.514E+1
-3.098E-1	1.762E+1	3.496E+1
-3.114E-1	1.770E+1	3.528E+1
-3.033E-1	1.772E+1	3.479E+1
-3.049E-1	1.767E+1	3.532E+1
-3.098E-1	1.761E+1	3.508E+1
-3.081E-1	1.775E+1	3.520E+1
-3.049E-1	1.767E+1	3.520E+1
-3.065E-1	1.760E+1	3.491E+1
-3.130E-1	1.785E+1	3.487E+1
-3.098E-1	1.766E+1	3.518E+1
-3.049E-1	1.762E+1	3.516E+1
-3.049E-1	1.776E+1	3.522E+1
-3.081E-1	1.744E+1	3.490E+1
-3.114E-1	1.743E+1	3.495E+1
-3.049E-1	1.768E+1	3.514E+1
-3.049E-1	1.766E+1	3.520E+1
-3.130E-1	1.763E+1	3.522E+1
-3.081E-1	1.777E+1	3.498E+1
-3.033E-1	1.763E+1	3.507E+1
-3.049E-1	1.780E+1	3.511E+1
-3.081E-1	1.774E+1	3.509E+1
-3.098E-1	1.777E+1	3.506E+1
-3.033E-1	1.766E+1	3.517E+1
-3.065E-1	1.768E+1	3.514E+1
-3.130E-1	1.777E+1	3.520E+1
-3.130E-1	1.775E+1	3.515E+1
-3.033E-1	1.769E+1	3.539E+1
-3.049E-1	1.778E+1	3.498E+1
-3.098E-1	1.774E+1	3.508E+1
-3.065E-1	1.756E+1	3.507E+1
-3.065E-1	1.762E+1	3.507E+1
-3.065E-1	1.777E+1	3.499E+1
-3.114E-1	1.765E+1	3.507E+1
-3.098E-1	1.770E+1	3.503E+1
-3.033E-1	1.773E+1	3.514E+1
-3.065E-1	1.774E+1	3.508E+1
-3.081E-1	1.772E+1	3.506E+1
-3.098E-1	1.770E+1	3.535E+1
-3.033E-1	1.773E+1	3.519E+1
-3.049E-1	1.762E+1	3.503E+1
-3.114E-1	1.766E+1	3.496E+1
-3.114E-1	1.773E+1	3.514E+1
-3.049E-1	1.770E+1	3.515E+1
-3.049E-1	1.761E+1	3.525E+1
-3.114E-1	1.768E+1	3.522E+1
-3.081E-1	1.755E+1	3.523E+1
-3.065E-1	1.765E+1	3.528E+1
-3.033E-1	1.766E+1	3.524E+1
-3.081E-1	1.768E+1	3.496E+1
-3.098E-1	1.777E+1	3.520E+1
-3.065E-1	1.772E+1	3.487E+1
-3.065E-1	1.782E+1	3.516E+1
-3.098E-1	1.765E+1	3.535E+1
-3.098E-1	1.781E+1	3.504E+1
-3.049E-1	1.781E+1	3.509E+1
-3.049E-1	1.772E+1	3.512E+1
-3.114E-1	1.757E+1	3.523E+1
-3.081E-1	1.769E+1	3.518E+1
-3.033E-1	1.757E+1	3.511E+1
-3.049E-1	1.766E+1	3.526E+1
-3.098E-1	1.768E+1	3.511E+1
-3.114E-1	1.762E+1	3.517E+1
-3.033E-1	1.764E+1	3.504E+1
-3.081E-1	1.772E+1	3.512E+1
-3.081E-1	1.775E+1	3.501E+1
-3.081E-1	1.765E+1	3.511E+1
-3.065E-1	1.764E+1	3.500E+1
-3.065E-1	1.756E+1	3.527E+1
-3.098E-1	1.765E+1	3.524E+1
-3.098E-1	1.770E+1	3.532E+1
-3.049E-1	1.773E+1	3.504E+1
-3.081E-1	1.764E+1	3.498E+1
-3.098E-1	1.793E+1	3.519E+1
-3.098E-1	1.777E+1	3.485E+1
-3.049E-1	1.772E+1	3.505E+1
-3.081E-1	1.749E+1	3.505E+1
-3.114E-1	1.767E+1	3.515E+1
-3.098E-1	1.768E+1	3.525E+1
-3.065E-1	1.775E+1	3.513E+1
-3.049E-1	1.764E+1	3.511E+1
-3.098E-1	1.765E+1	3.506E+1
-3.081E-1	1.775E+1	3.500E+1
-3.065E-1	1.763E+1	3.509E+1
-3.017E-1	1.740E+1	3.524E+1
-3.065E-1	1.765E+1	3.518E+1
-3.130E-1	1.774E+1	3.527E+1
-3.065E-1	1.768E+1	3.501E+1
-3.049E-1	1.763E+1	3.505E+1
-3.081E-1	1.769E+1	3.492E+1
-3.081E-1	1.763E+1	3.489E+1
-3.049E-1	1.760E+1	3.519E+1
-3.065E-1	1.760E+1	3.496E+1
-3.098E-1	1.772E+1	3.511E+1
-3.081E-1	1.773E+1	3.527E+1
-3.049E-1	1.763E+1	3.501E+1
-3.065E-1	1.765E+1	3.517E+1
-3.114E-1	1.771E+1	3.503E+1
-3.081E-1	1.767E+1	3.495E+1
-3.049E-1	1.763E+1	3.534E+1
-3.049E-1	1.773E+1	3.507E+1
-3.081E-1	1.766E+1	3.514E+1
-3.081E-1	1.762E+1	3.506E+1
-3.065E-1	1.765E+1	3.518E+1
-3.081E-1	1.782E+1	3.510E+1
-3.098E-1	1.774E+1	3.497E+1
-3.098E-1	1.763E+1	3.513E+1
-3.065E-1	1.773E+1	3.521E+1
-3.081E-1	1.775E+1	3.514E+1
-3.098E-1	1.749E+1	3.513E+1
-3.098E-1	1.763E+1	3.523E+1
-3.033E-1	1.756E+1	3.514E+1
-3.065E-1	1.778E+1	3.503E+1
-3.114E-1	1.778E+1	3.511E+1
-3.065E-1	1.762E+1	3.512E+1
-3.049E-1	1.756E+1	3.514E+1
-3.049E-1	1.770E+1	3.503E+1
-3.114E-1	1.783E+1	3.499E+1
-3.098E-1	1.771E+1	3.502E+1
-3.049E-1	1.762E+1	3.509E+1
-3.049E-1	1.768E+1	3.492E+1
-3.065E-1	1.764E+1	3.487E+1
-3.098E-1	1.771E+1	3.494E+1
-3.049E-1	1.759E+1	3.514E+1
-3.033E-1	1.758E+1	3.519E+1
-3.098E-1	1.767E+1	3.499E+1
-3.098E-1	1.768E+1	3.506E+1
-3.033E-1	1.750E+1	3.505E+1
-3.049E-1	1.775E+1	3.498E+1
-3.081E-1	1.765E+1	3.509E+1
-3.098E-1	1.773E+1	3.530E+1
-3.033E-1	1.773E+1	3.518E+1
-3.033E-1	1.775E+1	3.502E+1
-3.146E-1	1.776E+1	3.500E+1
-3.114E-1	1.769E+1	3.532E+1
-3.033E-1	1.772E+1	3.512E+1
-3.033E-1	1.759E+1	3.507E+1
-3.081E-1	1.762E+1	3.516E+1
-3.098E-1	1.782E+1	3.508E+1
-3.017E-1	1.772E+1	3.497E+1
-3.049E-1	1.740E+1	3.513E+1
-3.098E-1	1.775E+1	3.511E+1
-3.098E-1	1.750E+1	3.521E+1
-3.065E-1	1.781E+1	3.494E+1
-3.017E-1	1.772E+1	3.513E+1
-3.098E-1	1.769E+1	3.504E+1
-3.114E-1	1.771E+1	3.516E+1
-3.049E-1	1.770E+1	3.514E+1
-3.049E-1	1.774E+1	3.518E+1
-3.114E-1	1.770E+1	3.494E+1
-3.081E-1	1.775E+1	3.514E+1
-3.065E-1	1.750E+1	3.528E+1
-3.049E-1	1.762E+1	3.513E+1
-3.098E-1	1.771E+1	3.519E+1
-3.098E-1	1.767E+1	3.505E+1
-3.033E-1	1.762E+1	3.504E+1
-3.049E-1	1.780E+1	3.501E+1
-3.065E-1	1.769E+1	3.506E+1
-3.114E-1	1.762E+1	3.489E+1
-3.065E-1	1.779E+1	3.491E+1
-3.033E-1	1.766E+1	3.511E+1
-3.098E-1	1.769E+1	3.514E+1
-3.081E-1	1.772E+1	3.501E+1
-3.049E-1	1.756E+1	3.513E+1
-3.065E-1	1.773E+1	3.488E+1
-3.098E-1	1.761E+1	3.487E+1
-3.081E-1	1.777E+1	3.525E+1
-3.049E-1	1.787E+1	3.522E+1
-3.081E-1	1.771E+1	3.508E+1
-3.081E-1	1.780E+1	3.511E+1
-3.081E-1	1.770E+1	3.542E+1
-3.033E-1	1.770E+1	3.513E+1
-3.033E-1	1.775E+1	3.501E+1
-3.114E-1	1.762E+1	3.525E+1
-3.098E-1	1.775E+1	3.503E+1
-3.033E-1	1.759E+1	3.524E+1
-3.065E-1	1.764E+1	3.486E+1
-3.114E-1	1.772E+1	3.517E+1
[truncated: 420,712 more rows]
