# Supplementary material for: Improved ANAP incorporation and VCF analysis reveal details of P2X7 current facilitation and a limited conformational interplay between ATP binding and the intracellular ballast domain
Source: eLife. 2023 Jan 4;12:e82479. doi: 10.7554/eLife.82479 (PMC9859053; doi:10.7554/eLife.82479)
Supplement: Table 2—source data 1. [file elife-82479-table2-data1.zip › Table-2_source-data-1/22k25-12.csv]

-2.806E-1	1.133E+1	2.670E+1
-2.854E-1	1.151E+1	2.684E+1
-2.887E-1	1.155E+1	2.670E+1
-2.887E-1	1.147E+1	2.673E+1
-2.806E-1	1.148E+1	2.677E+1
-2.822E-1	1.137E+1	2.674E+1
-2.871E-1	1.145E+1	2.662E+1
-2.838E-1	1.155E+1	2.675E+1
-2.822E-1	1.145E+1	2.662E+1
-2.854E-1	1.150E+1	2.658E+1
-2.935E-1	1.129E+1	2.678E+1
-2.854E-1	1.146E+1	2.661E+1
-2.822E-1	1.144E+1	2.675E+1
-2.871E-1	1.138E+1	2.648E+1
-2.887E-1	1.142E+1	2.675E+1
-2.854E-1	1.141E+1	2.678E+1
-2.822E-1	1.146E+1	2.684E+1
-2.854E-1	1.152E+1	2.665E+1
-2.903E-1	1.127E+1	2.667E+1
-2.871E-1	1.134E+1	2.650E+1
-2.806E-1	1.147E+1	2.694E+1
-2.838E-1	1.138E+1	2.676E+1
-2.919E-1	1.147E+1	2.660E+1
-2.854E-1	1.139E+1	2.664E+1
-2.806E-1	1.142E+1	2.689E+1
-2.871E-1	1.157E+1	2.652E+1
-2.887E-1	1.158E+1	2.668E+1
-2.822E-1	1.128E+1	2.681E+1
-2.806E-1	1.146E+1	2.679E+1
-2.838E-1	1.142E+1	2.670E+1
-2.903E-1	1.137E+1	2.706E+1
-2.854E-1	1.149E+1	2.662E+1
-2.806E-1	1.146E+1	2.661E+1
-2.871E-1	1.146E+1	2.674E+1
-2.887E-1	1.130E+1	2.650E+1
-2.871E-1	1.139E+1	2.690E+1
-2.822E-1	1.139E+1	2.681E+1
-2.871E-1	1.136E+1	2.682E+1
-2.903E-1	1.137E+1	2.671E+1
-2.854E-1	1.154E+1	2.684E+1
-2.838E-1	1.138E+1	2.678E+1
-2.854E-1	1.142E+1	2.660E+1
-2.871E-1	1.150E+1	2.670E+1
-2.838E-1	1.141E+1	2.675E+1
-2.822E-1	1.147E+1	2.662E+1
-2.854E-1	1.131E+1	2.659E+1
-2.887E-1	1.149E+1	2.668E+1
-2.838E-1	1.151E+1	2.649E+1
-2.822E-1	1.154E+1	2.657E+1
-2.887E-1	1.148E+1	2.663E+1
-2.887E-1	1.147E+1	2.674E+1
-2.854E-1	1.168E+1	2.655E+1
-2.822E-1	1.145E+1	2.655E+1
-2.887E-1	1.151E+1	2.668E+1
-2.887E-1	1.146E+1	2.672E+1
-2.854E-1	1.145E+1	2.680E+1
-2.806E-1	1.136E+1	2.685E+1
-2.838E-1	1.129E+1	2.676E+1
-2.871E-1	1.143E+1	2.675E+1
-2.838E-1	1.137E+1	2.658E+1
-2.806E-1	1.142E+1	2.677E+1
-2.871E-1	1.154E+1	2.668E+1
-2.919E-1	1.142E+1	2.668E+1
-2.838E-1	1.159E+1	2.665E+1
-2.838E-1	1.142E+1	2.678E+1
-2.854E-1	1.139E+1	2.655E+1
-2.887E-1	1.146E+1	2.666E+1
-2.806E-1	1.161E+1	2.657E+1
-2.822E-1	1.146E+1	2.660E+1
-2.854E-1	1.143E+1	2.672E+1
-2.903E-1	1.141E+1	2.661E+1
-2.838E-1	1.147E+1	2.647E+1
-2.822E-1	1.142E+1	2.663E+1
-2.854E-1	1.133E+1	2.677E+1
-2.887E-1	1.144E+1	2.664E+1
-2.838E-1	1.143E+1	2.670E+1
-2.806E-1	1.152E+1	2.670E+1
-2.838E-1	1.141E+1	2.669E+1
-2.887E-1	1.147E+1	2.676E+1
-2.854E-1	1.143E+1	2.677E+1
-2.806E-1	1.151E+1	2.657E+1
-2.854E-1	1.149E+1	2.674E+1
-2.871E-1	1.133E+1	2.663E+1
-2.871E-1	1.140E+1	2.675E+1
-2.822E-1	1.140E+1	2.655E+1
-2.854E-1	1.135E+1	2.662E+1
-2.935E-1	1.153E+1	2.654E+1
-2.838E-1	1.149E+1	2.683E+1
-2.822E-1	1.141E+1	2.671E+1
-2.838E-1	1.152E+1	2.669E+1
-2.903E-1	1.153E+1	2.656E+1
-2.854E-1	1.140E+1	2.673E+1
-2.822E-1	1.137E+1	2.669E+1
-2.871E-1	1.141E+1	2.657E+1
-2.919E-1	1.140E+1	2.671E+1
-2.838E-1	1.145E+1	2.660E+1
-2.854E-1	1.136E+1	2.679E+1
-2.838E-1	1.138E+1	2.668E+1
-2.903E-1	1.143E+1	2.691E+1
-2.871E-1	1.146E+1	2.667E+1
-2.838E-1	1.141E+1	2.669E+1
-2.838E-1	1.146E+1	2.666E+1
-2.919E-1	1.139E+1	2.665E+1
-2.854E-1	1.155E+1	2.668E+1
-2.838E-1	1.146E+1	2.664E+1
-2.854E-1	1.153E+1	2.678E+1
-2.903E-1	1.148E+1	2.660E+1
-2.838E-1	1.147E+1	2.684E+1
-2.838E-1	1.143E+1	2.669E+1
-2.871E-1	1.143E+1	2.679E+1
-2.903E-1	1.143E+1	2.670E+1
-2.887E-1	1.141E+1	2.670E+1
-2.838E-1	1.131E+1	2.668E+1
-2.854E-1	1.136E+1	2.668E+1
-2.887E-1	1.145E+1	2.666E+1
-2.854E-1	1.157E+1	2.661E+1
-2.806E-1	1.152E+1	2.673E+1
-2.887E-1	1.131E+1	2.663E+1
-2.903E-1	1.125E+1	2.680E+1
-2.854E-1	1.146E+1	2.660E+1
-2.838E-1	1.128E+1	2.651E+1
-2.838E-1	1.152E+1	2.665E+1
-2.887E-1	1.150E+1	2.663E+1
-2.871E-1	1.145E+1	2.691E+1
-2.822E-1	1.152E+1	2.667E+1
-2.871E-1	1.140E+1	2.665E+1
-2.903E-1	1.148E+1	2.655E+1
-2.871E-1	1.151E+1	2.669E+1
-2.822E-1	1.137E+1	2.681E+1
-2.871E-1	1.149E+1	2.664E+1
-2.903E-1	1.128E+1	2.679E+1
-2.854E-1	1.134E+1	2.669E+1
-2.822E-1	1.149E+1	2.667E+1
-2.854E-1	1.145E+1	2.644E+1
-2.903E-1	1.149E+1	2.647E+1
-2.838E-1	1.146E+1	2.642E+1
-2.822E-1	1.137E+1	2.671E+1
-2.871E-1	1.140E+1	2.661E+1
-2.887E-1	1.145E+1	2.657E+1
-2.854E-1	1.143E+1	2.655E+1
-2.838E-1	1.141E+1	2.668E+1
-2.871E-1	1.137E+1	2.671E+1
-2.903E-1	1.151E+1	2.655E+1
-2.838E-1	1.152E+1	2.662E+1
-2.822E-1	1.143E+1	2.656E+1
-2.887E-1	1.135E+1	2.683E+1
-2.903E-1	1.145E+1	2.680E+1
-2.854E-1	1.137E+1	2.684E+1
-2.838E-1	1.137E+1	2.666E+1
-2.887E-1	1.146E+1	2.690E+1
-2.903E-1	1.151E+1	2.663E+1
-2.838E-1	1.143E+1	2.649E+1
-2.806E-1	1.152E+1	2.661E+1
-2.887E-1	1.137E+1	2.684E+1
-2.903E-1	1.140E+1	2.684E+1
-2.854E-1	1.144E+1	2.668E+1
-2.806E-1	1.141E+1	2.679E+1
-2.854E-1	1.143E+1	2.648E+1
-2.903E-1	1.135E+1	2.687E+1
-2.838E-1	1.144E+1	2.675E+1
-2.838E-1	1.148E+1	2.667E+1
-2.871E-1	1.153E+1	2.678E+1
-2.871E-1	1.156E+1	2.674E+1
-2.887E-1	1.151E+1	2.674E+1
-2.806E-1	1.148E+1	2.666E+1
-2.903E-1	1.151E+1	2.677E+1
-2.919E-1	1.148E+1	2.695E+1
-2.854E-1	1.155E+1	2.679E+1
-2.806E-1	1.134E+1	2.656E+1
-2.871E-1	1.144E+1	2.654E+1
-2.903E-1	1.137E+1	2.664E+1
-2.854E-1	1.141E+1	2.674E+1
-2.838E-1	1.147E+1	2.661E+1
-2.887E-1	1.137E+1	2.669E+1
-2.903E-1	1.141E+1	2.676E+1
-2.838E-1	1.132E+1	2.659E+1
-2.822E-1	1.159E+1	2.664E+1
-2.871E-1	1.143E+1	2.671E+1
-2.903E-1	1.147E+1	2.664E+1
-2.871E-1	1.144E+1	2.684E+1
-2.854E-1	1.149E+1	2.672E+1
-2.871E-1	1.145E+1	2.685E+1
-2.903E-1	1.138E+1	2.663E+1
-2.854E-1	1.136E+1	2.693E+1
-2.806E-1	1.140E+1	2.665E+1
-2.854E-1	1.144E+1	2.660E+1
-2.887E-1	1.157E+1	2.683E+1
-2.838E-1	1.145E+1	2.687E+1
-2.822E-1	1.141E+1	2.679E+1
-2.887E-1	1.145E+1	2.669E+1
-2.887E-1	1.141E+1	2.665E+1
-2.838E-1	1.143E+1	2.683E+1
-2.838E-1	1.144E+1	2.673E+1
-2.887E-1	1.136E+1	2.683E+1
-2.887E-1	1.150E+1	2.690E+1
-2.871E-1	1.137E+1	2.667E+1
-2.822E-1	1.150E+1	2.660E+1
-2.871E-1	1.143E+1	2.676E+1
-2.903E-1	1.155E+1	2.678E+1
-2.854E-1	1.143E+1	2.691E+1
-2.822E-1	1.144E+1	2.667E+1
-2.871E-1	1.132E+1	2.693E+1
-2.887E-1	1.142E+1	2.677E+1
-2.838E-1	1.147E+1	2.692E+1
-2.822E-1	1.137E+1	2.668E+1
-2.903E-1	1.157E+1	2.700E+1
-2.919E-1	1.140E+1	2.659E+1
-2.854E-1	1.142E+1	2.665E+1
-2.822E-1	1.130E+1	2.659E+1
-2.887E-1	1.149E+1	2.646E+1
-2.919E-1	1.136E+1	2.685E+1
-2.854E-1	1.139E+1	2.695E+1
-2.822E-1	1.151E+1	2.689E+1
-2.887E-1	1.139E+1	2.694E+1
-2.935E-1	1.139E+1	2.679E+1
-2.854E-1	1.153E+1	2.684E+1
-2.822E-1	1.143E+1	2.646E+1
-2.838E-1	1.156E+1	2.655E+1
-2.903E-1	1.146E+1	2.656E+1
-2.838E-1	1.154E+1	2.668E+1
-2.822E-1	1.146E+1	2.675E+1
-2.854E-1	1.154E+1	2.699E+1
-2.919E-1	1.145E+1	2.702E+1
-2.887E-1	1.143E+1	2.704E+1
-2.822E-1	1.153E+1	2.696E+1
-2.871E-1	1.135E+1	2.680E+1
-2.919E-1	1.140E+1	2.711E+1
-2.838E-1	1.160E+1	2.671E+1
-2.806E-1	1.139E+1	2.668E+1
-2.871E-1	1.149E+1	2.664E+1
-2.871E-1	1.144E+1	2.694E+1
-2.871E-1	1.160E+1	2.692E+1
-2.838E-1	1.155E+1	2.698E+1
-2.887E-1	1.136E+1	2.690E+1
-2.919E-1	1.153E+1	2.689E+1
-2.854E-1	1.135E+1	2.684E+1
-2.822E-1	1.147E+1	2.695E+1
-2.887E-1	1.142E+1	2.670E+1
-2.903E-1	1.139E+1	2.666E+1
-2.854E-1	1.156E+1	2.671E+1
-2.806E-1	1.147E+1	2.675E+1
-2.887E-1	1.134E+1	2.687E+1
-2.903E-1	1.134E+1	2.681E+1
-2.871E-1	1.142E+1	2.678E+1
-2.806E-1	1.145E+1	2.674E+1
-2.871E-1	1.142E+1	2.684E+1
-2.935E-1	1.141E+1	2.685E+1
-2.854E-1	1.155E+1	2.665E+1
-2.838E-1	1.164E+1	2.697E+1
-2.871E-1	1.142E+1	2.658E+1
-2.903E-1	1.155E+1	2.681E+1
-2.887E-1	1.137E+1	2.676E+1
-2.789E-1	1.160E+1	2.702E+1
-2.854E-1	1.153E+1	2.701E+1
-2.887E-1	1.156E+1	2.687E+1
-2.854E-1	1.137E+1	2.672E+1
-2.789E-1	1.141E+1	2.674E+1
-2.887E-1	1.141E+1	2.706E+1
-2.903E-1	1.147E+1	2.704E+1
-2.854E-1	1.139E+1	2.687E+1
-2.806E-1	1.155E+1	2.684E+1
-2.871E-1	1.140E+1	2.673E+1
-2.887E-1	1.139E+1	2.693E+1
-2.854E-1	1.151E+1	2.684E+1
-2.854E-1	1.151E+1	2.671E+1
-2.871E-1	1.133E+1	2.674E+1
-2.871E-1	1.148E+1	2.695E+1
-2.871E-1	1.144E+1	2.701E+1
-2.822E-1	1.151E+1	2.683E+1
-2.871E-1	1.139E+1	2.678E+1
-2.903E-1	1.141E+1	2.692E+1
-2.838E-1	1.141E+1	2.688E+1
-2.854E-1	1.137E+1	2.667E+1
-2.871E-1	1.148E+1	2.656E+1
-2.903E-1	1.142E+1	2.678E+1
-2.887E-1	1.152E+1	2.687E+1
-2.854E-1	1.143E+1	2.677E+1
-2.871E-1	1.151E+1	2.663E+1
-2.919E-1	1.143E+1	2.676E+1
-2.871E-1	1.142E+1	2.673E+1
-2.822E-1	1.147E+1	2.652E+1
-2.854E-1	1.147E+1	2.667E+1
-2.903E-1	1.129E+1	2.660E+1
-2.854E-1	1.126E+1	2.656E+1
-2.838E-1	1.133E+1	2.675E+1
-2.854E-1	1.153E+1	2.696E+1
-2.887E-1	1.131E+1	2.676E+1
-2.854E-1	1.143E+1	2.665E+1
-2.822E-1	1.157E+1	2.672E+1
-2.871E-1	1.146E+1	2.675E+1
-2.919E-1	1.155E+1	2.652E+1
-2.822E-1	1.142E+1	2.672E+1
-2.838E-1	1.147E+1	2.644E+1
-2.871E-1	1.150E+1	2.666E+1
-2.903E-1	1.153E+1	2.650E+1
-2.854E-1	1.149E+1	2.658E+1
-2.822E-1	1.149E+1	2.692E+1
-2.871E-1	1.137E+1	2.673E+1
-2.919E-1	1.150E+1	2.674E+1
-2.838E-1	1.146E+1	2.667E+1
-2.854E-1	1.153E+1	2.676E+1
-2.871E-1	1.143E+1	2.657E+1
-2.903E-1	1.154E+1	2.662E+1
-2.838E-1	1.147E+1	2.665E+1
-2.822E-1	1.150E+1	2.665E+1
-2.887E-1	1.144E+1	2.671E+1
-2.919E-1	1.143E+1	2.672E+1
-2.854E-1	1.156E+1	2.675E+1
-2.822E-1	1.140E+1	2.676E+1
-2.887E-1	1.147E+1	2.656E+1
-2.919E-1	1.139E+1	2.669E+1
-2.871E-1	1.154E+1	2.677E+1
-2.838E-1	1.141E+1	2.665E+1
-2.871E-1	1.148E+1	2.680E+1
-2.919E-1	1.142E+1	2.648E+1
-2.838E-1	1.146E+1	2.670E+1
-2.822E-1	1.134E+1	2.662E+1
-2.871E-1	1.150E+1	2.650E+1
-2.919E-1	1.139E+1	2.647E+1
-2.854E-1	1.151E+1	2.655E+1
-2.822E-1	1.149E+1	2.671E+1
-2.887E-1	1.147E+1	2.658E+1
-2.903E-1	1.141E+1	2.671E+1
-2.854E-1	1.153E+1	2.657E+1
-2.838E-1	1.162E+1	2.670E+1
-2.887E-1	1.155E+1	2.675E+1
-2.887E-1	1.155E+1	2.668E+1
-2.854E-1	1.152E+1	2.657E+1
-2.854E-1	1.139E+1	2.663E+1
-2.887E-1	1.138E+1	2.674E+1
-2.919E-1	1.124E+1	2.676E+1
-2.854E-1	1.143E+1	2.668E+1
-2.822E-1	1.151E+1	2.653E+1
-2.854E-1	1.140E+1	2.675E+1
-2.919E-1	1.141E+1	2.688E+1
-2.854E-1	1.136E+1	2.681E+1
-2.838E-1	1.144E+1	2.658E+1
-2.903E-1	1.151E+1	2.653E+1
-2.919E-1	1.142E+1	2.659E+1
-2.822E-1	1.146E+1	2.679E+1
-2.806E-1	1.140E+1	2.683E+1
-2.854E-1	1.150E+1	2.667E+1
-2.903E-1	1.142E+1	2.669E+1
-2.838E-1	1.139E+1	2.669E+1
-2.806E-1	1.143E+1	2.653E+1
-2.871E-1	1.140E+1	2.677E+1
-2.935E-1	1.135E+1	2.661E+1
-2.838E-1	1.149E+1	2.658E+1
-2.822E-1	1.135E+1	2.660E+1
-2.887E-1	1.140E+1	2.679E+1
-2.903E-1	1.160E+1	2.663E+1
-2.838E-1	1.149E+1	2.660E+1
-2.838E-1	1.137E+1	2.667E+1
-2.887E-1	1.137E+1	2.669E+1
-2.887E-1	1.137E+1	2.660E+1
-2.822E-1	1.141E+1	2.679E+1
-2.822E-1	1.147E+1	2.657E+1
-2.887E-1	1.149E+1	2.659E+1
-2.903E-1	1.148E+1	2.652E+1
-2.838E-1	1.142E+1	2.680E+1
-2.822E-1	1.160E+1	2.682E+1
-2.871E-1	1.146E+1	2.641E+1
-2.887E-1	1.149E+1	2.684E+1
-2.871E-1	1.148E+1	2.688E+1
-2.806E-1	1.148E+1	2.672E+1
-2.887E-1	1.138E+1	2.669E+1
-2.887E-1	1.134E+1	2.657E+1
-2.854E-1	1.150E+1	2.659E+1
-2.854E-1	1.132E+1	2.666E+1
-2.871E-1	1.147E+1	2.663E+1
-2.919E-1	1.144E+1	2.658E+1
-2.838E-1	1.148E+1	2.664E+1
-2.838E-1	1.139E+1	2.691E+1
-2.887E-1	1.138E+1	2.642E+1
-2.887E-1	1.139E+1	2.662E+1
-2.854E-1	1.155E+1	2.662E+1
-2.789E-1	1.156E+1	2.681E+1
-2.871E-1	1.139E+1	2.668E+1
-2.919E-1	1.156E+1	2.674E+1
-2.854E-1	1.159E+1	2.672E+1
-2.822E-1	1.140E+1	2.655E+1
-2.871E-1	1.140E+1	2.675E+1
-2.903E-1	1.137E+1	2.673E+1
-2.871E-1	1.130E+1	2.657E+1
-2.806E-1	1.140E+1	2.675E+1
-2.887E-1	1.141E+1	2.673E+1
-2.903E-1	1.141E+1	2.691E+1
-2.854E-1	1.135E+1	2.684E+1
-2.822E-1	1.134E+1	2.664E+1
-2.887E-1	1.147E+1	2.664E+1
-2.903E-1	1.156E+1	2.679E+1
-2.871E-1	1.146E+1	2.679E+1
-2.822E-1	1.150E+1	2.685E+1
-2.919E-1	1.148E+1	2.667E+1
-2.919E-1	1.141E+1	2.673E+1
-2.854E-1	1.155E+1	2.663E+1
-2.854E-1	1.142E+1	2.670E+1
-2.871E-1	1.143E+1	2.649E+1
-2.903E-1	1.133E+1	2.667E+1
-2.854E-1	1.154E+1	2.668E+1
-2.838E-1	1.155E+1	2.672E+1
-2.871E-1	1.151E+1	2.658E+1
-2.903E-1	1.146E+1	2.668E+1
-2.838E-1	1.146E+1	2.666E+1
-2.838E-1	1.144E+1	2.670E+1
-2.871E-1	1.139E+1	2.658E+1
-2.919E-1	1.157E+1	2.663E+1
-2.854E-1	1.154E+1	2.684E+1
-2.822E-1	1.154E+1	2.668E+1
-2.854E-1	1.157E+1	2.663E+1
-2.903E-1	1.147E+1	2.668E+1
-2.854E-1	1.141E+1	2.660E+1
-2.854E-1	1.147E+1	2.687E+1
-2.854E-1	1.144E+1	2.674E+1
-2.871E-1	1.123E+1	2.675E+1
-2.871E-1	1.147E+1	2.646E+1
-2.854E-1	1.148E+1	2.680E+1
-2.887E-1	1.136E+1	2.652E+1
-2.919E-1	1.144E+1	2.656E+1
-2.854E-1	1.134E+1	2.672E+1
-2.806E-1	1.143E+1	2.660E+1
-2.903E-1	1.149E+1	2.652E+1
-2.903E-1	1.150E+1	2.683E+1
-2.871E-1	1.133E+1	2.656E+1
-2.822E-1	1.139E+1	2.658E+1
-2.887E-1	1.155E+1	2.677E+1
-2.903E-1	1.142E+1	2.674E+1
-2.838E-1	1.151E+1	2.660E+1
-2.806E-1	1.143E+1	2.652E+1
-2.871E-1	1.145E+1	2.680E+1
-2.903E-1	1.156E+1	2.673E+1
-2.822E-1	1.164E+1	2.675E+1
-2.838E-1	1.146E+1	2.665E+1
-2.887E-1	1.144E+1	2.650E+1
-2.919E-1	1.141E+1	2.656E+1
-2.871E-1	1.145E+1	2.660E+1
-2.838E-1	1.142E+1	2.656E+1
-2.887E-1	1.151E+1	2.669E+1
-2.935E-1	1.141E+1	2.670E+1
-2.838E-1	1.149E+1	2.661E+1
-2.806E-1	1.134E+1	2.665E+1
-2.887E-1	1.145E+1	2.654E+1
-2.903E-1	1.156E+1	2.684E+1
-2.822E-1	1.153E+1	2.684E+1
-2.806E-1	1.131E+1	2.660E+1
-2.854E-1	1.150E+1	2.654E+1
-2.935E-1	1.137E+1	2.673E+1
-2.854E-1	1.139E+1	2.682E+1
-2.806E-1	1.145E+1	2.670E+1
-2.903E-1	1.149E+1	2.685E+1
-2.919E-1	1.139E+1	2.668E+1
-2.854E-1	1.151E+1	2.656E+1
-2.822E-1	1.143E+1	2.675E+1
-2.887E-1	1.130E+1	2.668E+1
-2.919E-1	1.129E+1	2.652E+1
-2.838E-1	1.137E+1	2.642E+1
-2.838E-1	1.138E+1	2.676E+1
-2.871E-1	1.134E+1	2.664E+1
-2.903E-1	1.148E+1	2.676E+1
-2.854E-1	1.158E+1	2.659E+1
-2.871E-1	1.143E+1	2.648E+1
-2.871E-1	1.132E+1	2.663E+1
-2.887E-1	1.148E+1	2.661E+1
-2.871E-1	1.159E+1	2.670E+1
-2.838E-1	1.154E+1	2.678E+1
-2.871E-1	1.150E+1	2.690E+1
-2.887E-1	1.154E+1	2.644E+1
-2.838E-1	1.145E+1	2.670E+1
-2.854E-1	1.151E+1	2.679E+1
-2.854E-1	1.148E+1	2.665E+1
-2.887E-1	1.140E+1	2.681E+1
-2.854E-1	1.144E+1	2.658E+1
-2.806E-1	1.155E+1	2.654E+1
-2.887E-1	1.141E+1	2.660E+1
-2.887E-1	1.155E+1	2.668E+1
-2.854E-1	1.154E+1	2.672E+1
-2.838E-1	1.140E+1	2.668E+1
-2.903E-1	1.150E+1	2.664E+1
-2.903E-1	1.137E+1	2.676E+1
-2.854E-1	1.143E+1	2.694E+1
-2.838E-1	1.151E+1	2.667E+1
-2.887E-1	1.144E+1	2.675E+1
-2.903E-1	1.137E+1	2.668E+1
-2.854E-1	1.133E+1	2.643E+1
-2.822E-1	1.131E+1	2.659E+1
-2.903E-1	1.147E+1	2.656E+1
-2.887E-1	1.140E+1	2.686E+1
-2.871E-1	1.148E+1	2.684E+1
-2.838E-1	1.151E+1	2.651E+1
-2.854E-1	1.140E+1	2.656E+1
-2.887E-1	1.154E+1	2.654E+1
-2.838E-1	1.157E+1	2.670E+1
-2.822E-1	1.130E+1	2.674E+1
-2.871E-1	1.146E+1	2.665E+1
-2.919E-1	1.135E+1	2.663E+1
-2.854E-1	1.138E+1	2.653E+1
-2.838E-1	1.141E+1	2.665E+1
-2.903E-1	1.141E+1	2.643E+1
-2.935E-1	1.157E+1	2.672E+1
-2.838E-1	1.139E+1	2.661E+1
-2.822E-1	1.139E+1	2.674E+1
-2.887E-1	1.140E+1	2.657E+1
-2.919E-1	1.134E+1	2.680E+1
-2.822E-1	1.136E+1	2.670E+1
-2.838E-1	1.127E+1	2.662E+1
-2.871E-1	1.143E+1	2.680E+1
-2.887E-1	1.148E+1	2.656E+1
-2.838E-1	1.149E+1	2.669E+1
-2.838E-1	1.153E+1	2.661E+1
-2.887E-1	1.134E+1	2.677E+1
-2.919E-1	1.138E+1	2.663E+1
-2.838E-1	1.142E+1	2.682E+1
-2.822E-1	1.132E+1	2.677E+1
-2.887E-1	1.142E+1	2.701E+1
-2.887E-1	1.160E+1	2.677E+1
-2.838E-1	1.149E+1	2.673E+1
-2.854E-1	1.144E+1	2.678E+1
-2.871E-1	1.139E+1	2.669E+1
-2.935E-1	1.143E+1	2.660E+1
-2.854E-1	1.140E+1	2.668E+1
-2.838E-1	1.144E+1	2.660E+1
-2.887E-1	1.151E+1	2.666E+1
-2.903E-1	1.136E+1	2.683E+1
-2.887E-1	1.137E+1	2.658E+1
-2.838E-1	1.142E+1	2.664E+1
-2.919E-1	1.146E+1	2.654E+1
-2.903E-1	1.147E+1	2.668E+1
-2.871E-1	1.156E+1	2.647E+1
-2.854E-1	1.152E+1	2.670E+1
-2.887E-1	1.159E+1	2.670E+1
-2.903E-1	1.140E+1	2.659E+1
-2.854E-1	1.131E+1	2.667E+1
-2.822E-1	1.145E+1	2.660E+1
-2.903E-1	1.142E+1	2.672E+1
-2.903E-1	1.152E+1	2.662E+1
-2.854E-1	1.139E+1	2.657E+1
-2.838E-1	1.143E+1	2.684E+1
-2.871E-1	1.137E+1	2.665E+1
-2.903E-1	1.149E+1	2.658E+1
-2.854E-1	1.153E+1	2.663E+1
-2.854E-1	1.144E+1	2.662E+1
-2.887E-1	1.142E+1	2.658E+1
-2.952E-1	1.137E+1	2.657E+1
-2.838E-1	1.127E+1	2.653E+1
-2.854E-1	1.138E+1	2.654E+1
-2.903E-1	1.154E+1	2.657E+1
-2.887E-1	1.148E+1	2.681E+1
-2.838E-1	1.150E+1	2.661E+1
-2.838E-1	1.131E+1	2.677E+1
-2.854E-1	1.135E+1	2.675E+1
-2.887E-1	1.149E+1	2.664E+1
-2.854E-1	1.145E+1	2.663E+1
-2.854E-1	1.151E+1	2.660E+1
-2.903E-1	1.147E+1	2.657E+1
-2.903E-1	1.150E+1	2.671E+1
-2.871E-1	1.145E+1	2.661E+1
-2.838E-1	1.139E+1	2.675E+1
-2.903E-1	1.130E+1	2.663E+1
-2.935E-1	1.145E+1	2.671E+1
-2.871E-1	1.151E+1	2.663E+1
-2.838E-1	1.146E+1	2.671E+1
-2.887E-1	1.150E+1	2.685E+1
-2.887E-1	1.137E+1	2.659E+1
-2.838E-1	1.143E+1	2.671E+1
-2.854E-1	1.143E+1	2.666E+1
-2.903E-1	1.150E+1	2.667E+1
-2.903E-1	1.139E+1	2.670E+1
-2.854E-1	1.151E+1	2.673E+1
-2.838E-1	1.159E+1	2.655E+1
-2.903E-1	1.141E+1	2.663E+1
-2.919E-1	1.145E+1	2.662E+1
-2.871E-1	1.152E+1	2.655E+1
-2.822E-1	1.145E+1	2.663E+1
-2.919E-1	1.136E+1	2.685E+1
-2.903E-1	1.151E+1	2.665E+1
-2.854E-1	1.151E+1	2.667E+1
-2.822E-1	1.147E+1	2.677E+1
-2.903E-1	1.147E+1	2.665E+1
-2.903E-1	1.158E+1	2.658E+1
-2.854E-1	1.144E+1	2.682E+1
-2.822E-1	1.156E+1	2.673E+1
-2.903E-1	1.144E+1	2.675E+1
-2.887E-1	1.151E+1	2.651E+1
-2.887E-1	1.146E+1	2.660E+1
-2.806E-1	1.143E+1	2.658E+1
-2.871E-1	1.154E+1	2.641E+1
-2.903E-1	1.135E+1	2.663E+1
-2.838E-1	1.147E+1	2.664E+1
-2.822E-1	1.137E+1	2.689E+1
-2.887E-1	1.135E+1	2.667E+1
-2.903E-1	1.131E+1	2.660E+1
-2.854E-1	1.148E+1	2.654E+1
-2.806E-1	1.148E+1	2.659E+1
-2.919E-1	1.141E+1	2.668E+1
-2.903E-1	1.150E+1	2.654E+1
-2.871E-1	1.127E+1	2.682E+1
-2.822E-1	1.151E+1	2.667E+1
-2.887E-1	1.136E+1	2.685E+1
-2.887E-1	1.145E+1	2.675E+1
-2.871E-1	1.151E+1	2.662E+1
-2.854E-1	1.146E+1	2.664E+1
-2.919E-1	1.132E+1	2.661E+1
-2.903E-1	1.135E+1	2.678E+1
-2.854E-1	1.149E+1	2.682E+1
-2.838E-1	1.143E+1	2.680E+1
-2.919E-1	1.148E+1	2.665E+1
-2.919E-1	1.155E+1	2.656E+1
-2.854E-1	1.139E+1	2.656E+1
-2.822E-1	1.149E+1	2.675E+1
-2.871E-1	1.139E+1	2.662E+1
-2.903E-1	1.152E+1	2.657E+1
-2.887E-1	1.151E+1	2.686E+1
-2.871E-1	1.141E+1	2.652E+1
-2.887E-1	1.144E+1	2.655E+1
-2.935E-1	1.139E+1	2.686E+1
-2.854E-1	1.149E+1	2.667E+1
-2.822E-1	1.146E+1	2.664E+1
-2.871E-1	1.149E+1	2.663E+1
-2.919E-1	1.149E+1	2.652E+1
-2.854E-1	1.145E+1	2.656E+1
-2.838E-1	1.146E+1	2.678E+1
-2.903E-1	1.159E+1	2.677E+1
-2.919E-1	1.145E+1	2.670E+1
-2.854E-1	1.146E+1	2.662E+1
-2.822E-1	1.139E+1	2.683E+1
-2.887E-1	1.151E+1	2.682E+1
-2.919E-1	1.149E+1	2.646E+1
-2.871E-1	1.144E+1	2.676E+1
-2.871E-1	1.143E+1	2.667E+1
-2.887E-1	1.137E+1	2.664E+1
-2.919E-1	1.153E+1	2.665E+1
-2.822E-1	1.133E+1	2.674E+1
-2.822E-1	1.149E+1	2.658E+1
-2.871E-1	1.136E+1	2.656E+1
-2.887E-1	1.141E+1	2.657E+1
-2.854E-1	1.138E+1	2.675E+1
-2.838E-1	1.150E+1	2.658E+1
-2.871E-1	1.139E+1	2.665E+1
-2.903E-1	1.152E+1	2.671E+1
-2.854E-1	1.142E+1	2.665E+1
-2.838E-1	1.142E+1	2.655E+1
-2.919E-1	1.155E+1	2.678E+1
-2.903E-1	1.146E+1	2.673E+1
-2.838E-1	1.134E+1	2.652E+1
-2.822E-1	1.143E+1	2.687E+1
-2.887E-1	1.152E+1	2.672E+1
-2.887E-1	1.144E+1	2.678E+1
-2.838E-1	1.142E+1	2.672E+1
-2.838E-1	1.138E+1	2.672E+1
-2.887E-1	1.137E+1	2.673E+1
-2.903E-1	1.143E+1	2.676E+1
-2.854E-1	1.145E+1	2.662E+1
-2.838E-1	1.156E+1	2.659E+1
-2.871E-1	1.139E+1	2.650E+1
-2.935E-1	1.151E+1	2.657E+1
-2.854E-1	1.136E+1	2.653E+1
-2.854E-1	1.144E+1	2.682E+1
-2.903E-1	1.133E+1	2.662E+1
-2.919E-1	1.143E+1	2.666E+1
-2.838E-1	1.144E+1	2.671E+1
-2.838E-1	1.148E+1	2.652E+1
-2.903E-1	1.141E+1	2.653E+1
-2.935E-1	1.146E+1	2.677E+1
-2.887E-1	1.157E+1	2.680E+1
-2.854E-1	1.142E+1	2.663E+1
-2.887E-1	1.138E+1	2.669E+1
-2.919E-1	1.152E+1	2.673E+1
-2.871E-1	1.154E+1	2.668E+1
-2.822E-1	1.134E+1	2.653E+1
-2.903E-1	1.151E+1	2.660E+1
-2.919E-1	1.155E+1	2.662E+1
-2.871E-1	1.133E+1	2.673E+1
-2.838E-1	1.147E+1	2.654E+1
-2.871E-1	1.136E+1	2.673E+1
-2.903E-1	1.132E+1	2.679E+1
-2.854E-1	1.160E+1	2.664E+1
-2.871E-1	1.150E+1	2.674E+1
-2.903E-1	1.147E+1	2.653E+1
-2.919E-1	1.148E+1	2.661E+1
-2.854E-1	1.144E+1	2.666E+1
-2.854E-1	1.139E+1	2.666E+1
-2.903E-1	1.134E+1	2.654E+1
-2.903E-1	1.140E+1	2.691E+1
-2.854E-1	1.143E+1	2.661E+1
-2.838E-1	1.128E+1	2.681E+1
-2.887E-1	1.135E+1	2.671E+1
-2.903E-1	1.143E+1	2.676E+1
-2.887E-1	1.141E+1	2.632E+1
-2.838E-1	1.131E+1	2.667E+1
-2.919E-1	1.143E+1	2.656E+1
-2.903E-1	1.127E+1	2.651E+1
-2.854E-1	1.152E+1	2.674E+1
-2.838E-1	1.141E+1	2.666E+1
-2.887E-1	1.128E+1	2.657E+1
-2.903E-1	1.143E+1	2.663E+1
-2.854E-1	1.147E+1	2.663E+1
-2.854E-1	1.149E+1	2.659E+1
-2.871E-1	1.143E+1	2.641E+1
-2.903E-1	1.135E+1	2.673E+1
-2.838E-1	1.150E+1	2.665E+1
-2.822E-1	1.143E+1	2.668E+1
-2.871E-1	1.142E+1	2.662E+1
-2.887E-1	1.156E+1	2.660E+1
-2.854E-1	1.146E+1	2.675E+1
-2.854E-1	1.145E+1	2.678E+1
-2.854E-1	1.128E+1	2.670E+1
-2.903E-1	1.144E+1	2.660E+1
-2.854E-1	1.153E+1	2.673E+1
-2.838E-1	1.143E+1	2.662E+1
-2.903E-1	1.147E+1	2.670E+1
-2.903E-1	1.147E+1	2.648E+1
-2.854E-1	1.146E+1	2.665E+1
-2.854E-1	1.135E+1	2.657E+1
-2.871E-1	1.136E+1	2.664E+1
-2.903E-1	1.147E+1	2.680E+1
-2.854E-1	1.124E+1	2.662E+1
-2.806E-1	1.149E+1	2.670E+1
-2.887E-1	1.148E+1	2.669E+1
-2.903E-1	1.152E+1	2.648E+1
-2.854E-1	1.131E+1	2.679E+1
-2.854E-1	1.136E+1	2.661E+1
-2.919E-1	1.137E+1	2.650E+1
-2.919E-1	1.139E+1	2.675E+1
-2.838E-1	1.150E+1	2.654E+1
-2.838E-1	1.148E+1	2.672E+1
-2.903E-1	1.156E+1	2.665E+1
-2.919E-1	1.136E+1	2.681E+1
-2.822E-1	1.139E+1	2.659E+1
-2.822E-1	1.147E+1	2.660E+1
-2.903E-1	1.135E+1	2.667E+1
-2.919E-1	1.146E+1	2.685E+1
-2.854E-1	1.146E+1	2.669E+1
-2.871E-1	1.142E+1	2.677E+1
-2.903E-1	1.138E+1	2.682E+1
-2.919E-1	1.141E+1	2.682E+1
-2.854E-1	1.143E+1	2.654E+1
-2.854E-1	1.133E+1	2.669E+1
-2.887E-1	1.138E+1	2.661E+1
-2.887E-1	1.142E+1	2.662E+1
-2.854E-1	1.145E+1	2.669E+1
-2.854E-1	1.151E+1	2.659E+1
-2.903E-1	1.145E+1	2.659E+1
-2.919E-1	1.158E+1	2.674E+1
-2.854E-1	1.142E+1	2.675E+1
-2.854E-1	1.154E+1	2.681E+1
-2.903E-1	1.145E+1	2.657E+1
-2.919E-1	1.145E+1	2.681E+1
-2.854E-1	1.149E+1	2.651E+1
-2.822E-1	1.145E+1	2.666E+1
-2.903E-1	1.148E+1	2.671E+1
-2.919E-1	1.146E+1	2.666E+1
-2.854E-1	1.145E+1	2.654E+1
-2.838E-1	1.146E+1	2.637E+1
-2.887E-1	1.156E+1	2.669E+1
-2.887E-1	1.152E+1	2.639E+1
-2.854E-1	1.148E+1	2.668E+1
-2.854E-1	1.149E+1	2.659E+1
-2.887E-1	1.140E+1	2.647E+1
-2.887E-1	1.150E+1	2.654E+1
-2.871E-1	1.151E+1	2.652E+1
-2.838E-1	1.141E+1	2.672E+1
-2.887E-1	1.148E+1	2.661E+1
-2.919E-1	1.141E+1	2.672E+1
-2.871E-1	1.138E+1	2.691E+1
-2.871E-1	1.142E+1	2.652E+1
-2.903E-1	1.151E+1	2.673E+1
-2.903E-1	1.147E+1	2.676E+1
-2.871E-1	1.141E+1	2.668E+1
-2.854E-1	1.134E+1	2.671E+1
-2.887E-1	1.145E+1	2.686E+1
-2.919E-1	1.142E+1	2.666E+1
-2.822E-1	1.144E+1	2.665E+1
-2.854E-1	1.141E+1	2.652E+1
-2.871E-1	1.143E+1	2.662E+1
-2.903E-1	1.138E+1	2.672E+1
-2.854E-1	1.154E+1	2.656E+1
-2.838E-1	1.137E+1	2.670E+1
-2.919E-1	1.155E+1	2.668E+1
-2.903E-1	1.142E+1	2.649E+1
-2.887E-1	1.150E+1	2.643E+1
-2.871E-1	1.153E+1	2.657E+1
-2.919E-1	1.143E+1	2.652E+1
-2.919E-1	1.138E+1	2.656E+1
-2.838E-1	1.143E+1	2.664E+1
-2.871E-1	1.143E+1	2.671E+1
-2.919E-1	1.142E+1	2.659E+1
-2.919E-1	1.135E+1	2.654E+1
-2.838E-1	1.143E+1	2.658E+1
-2.854E-1	1.137E+1	2.661E+1
-2.903E-1	1.140E+1	2.664E+1
-2.903E-1	1.143E+1	2.661E+1
-2.871E-1	1.146E+1	2.668E+1
-2.854E-1	1.135E+1	2.664E+1
-2.887E-1	1.128E+1	2.667E+1
-2.903E-1	1.149E+1	2.671E+1
-2.854E-1	1.136E+1	2.663E+1
-2.838E-1	1.147E+1	2.675E+1
-2.919E-1	1.136E+1	2.671E+1
-2.903E-1	1.149E+1	2.678E+1
-2.854E-1	1.133E+1	2.654E+1
-2.838E-1	1.150E+1	2.663E+1
-2.935E-1	1.134E+1	2.667E+1
-2.887E-1	1.136E+1	2.680E+1
-2.887E-1	1.136E+1	2.671E+1
-2.838E-1	1.142E+1	2.663E+1
-2.903E-1	1.139E+1	2.658E+1
-2.903E-1	1.135E+1	2.662E+1
-2.871E-1	1.153E+1	2.673E+1
-2.838E-1	1.140E+1	2.672E+1
-2.871E-1	1.131E+1	2.654E+1
-2.903E-1	1.150E+1	2.660E+1
-2.854E-1	1.129E+1	2.653E+1
-2.838E-1	1.151E+1	2.666E+1
-2.903E-1	1.134E+1	2.676E+1
-2.919E-1	1.139E+1	2.674E+1
-2.838E-1	1.146E+1	2.652E+1
-2.854E-1	1.155E+1	2.645E+1
-2.903E-1	1.141E+1	2.646E+1
-2.887E-1	1.142E+1	2.659E+1
-2.838E-1	1.162E+1	2.661E+1
-2.854E-1	1.142E+1	2.663E+1
-2.903E-1	1.142E+1	2.668E+1
-2.887E-1	1.137E+1	2.665E+1
-2.854E-1	1.140E+1	2.657E+1
-2.854E-1	1.136E+1	2.654E+1
-2.919E-1	1.132E+1	2.666E+1
-2.919E-1	1.140E+1	2.667E+1
-2.871E-1	1.135E+1	2.658E+1
-2.854E-1	1.129E+1	2.654E+1
-2.871E-1	1.150E+1	2.664E+1
-2.935E-1	1.145E+1	2.655E+1
-2.854E-1	1.130E+1	2.674E+1
-2.871E-1	1.139E+1	2.678E+1
-2.919E-1	1.131E+1	2.669E+1
-2.903E-1	1.148E+1	2.657E+1
-2.838E-1	1.145E+1	2.680E+1
-2.887E-1	1.143E+1	2.642E+1
-2.903E-1	1.142E+1	2.651E+1
-2.903E-1	1.149E+1	2.674E+1
-2.854E-1	1.155E+1	2.652E+1
-2.871E-1	1.128E+1	2.692E+1
-2.903E-1	1.144E+1	2.655E+1
-2.887E-1	1.152E+1	2.666E+1
-2.871E-1	1.143E+1	2.686E+1
-2.822E-1	1.136E+1	2.668E+1
-2.887E-1	1.149E+1	2.658E+1
-2.919E-1	1.149E+1	2.684E+1
-2.854E-1	1.155E+1	2.656E+1
-2.838E-1	1.152E+1	2.674E+1
-2.903E-1	1.152E+1	2.659E+1
-2.919E-1	1.142E+1	2.661E+1
-2.854E-1	1.146E+1	2.650E+1
-2.838E-1	1.151E+1	2.652E+1
-2.903E-1	1.155E+1	2.667E+1
-2.903E-1	1.157E+1	2.669E+1
-2.854E-1	1.152E+1	2.659E+1
-2.838E-1	1.136E+1	2.679E+1
-2.903E-1	1.138E+1	2.667E+1
-2.919E-1	1.138E+1	2.657E+1
-2.854E-1	1.143E+1	2.661E+1
-2.838E-1	1.155E+1	2.649E+1
-2.919E-1	1.153E+1	2.665E+1
-2.919E-1	1.144E+1	2.656E+1
-2.854E-1	1.131E+1	2.665E+1
-2.838E-1	1.136E+1	2.673E+1
-2.903E-1	1.123E+1	2.637E+1
-2.935E-1	1.131E+1	2.666E+1
-2.871E-1	1.146E+1	2.668E+1
-2.854E-1	1.138E+1	2.670E+1
-2.919E-1	1.137E+1	2.655E+1
-2.935E-1	1.146E+1	2.666E+1
-2.854E-1	1.144E+1	2.654E+1
-2.871E-1	1.144E+1	2.661E+1
-2.887E-1	1.143E+1	2.670E+1
-2.919E-1	1.138E+1	2.656E+1
-2.838E-1	1.128E+1	2.671E+1
-2.887E-1	1.130E+1	2.660E+1
-2.871E-1	1.135E+1	2.672E+1
-2.935E-1	1.137E+1	2.635E+1
-2.854E-1	1.153E+1	2.655E+1
-2.854E-1	1.152E+1	2.656E+1
-2.887E-1	1.145E+1	2.650E+1
-2.935E-1	1.133E+1	2.669E+1
-2.838E-1	1.126E+1	2.661E+1
-2.854E-1	1.135E+1	2.652E+1
-2.887E-1	1.153E+1	2.673E+1
-2.919E-1	1.161E+1	2.655E+1
-2.838E-1	1.152E+1	2.677E+1
-2.838E-1	1.137E+1	2.626E+1
-2.903E-1	1.142E+1	2.663E+1
-2.903E-1	1.162E+1	2.682E+1
-2.871E-1	1.142E+1	2.646E+1
-2.838E-1	1.154E+1	2.665E+1
-2.887E-1	1.149E+1	2.677E+1
-2.935E-1	1.146E+1	2.668E+1
-2.871E-1	1.143E+1	2.701E+1
-2.854E-1	1.137E+1	2.643E+1
-2.887E-1	1.145E+1	2.662E+1
-2.919E-1	1.143E+1	2.673E+1
-2.854E-1	1.151E+1	2.691E+1
-2.854E-1	1.145E+1	2.673E+1
-2.903E-1	1.140E+1	2.653E+1
-2.903E-1	1.140E+1	2.659E+1
-2.854E-1	1.142E+1	2.672E+1
-2.854E-1	1.137E+1	2.647E+1
-2.919E-1	1.130E+1	2.670E+1
-2.919E-1	1.144E+1	2.659E+1
-2.838E-1	1.138E+1	2.658E+1
-2.871E-1	1.146E+1	2.658E+1
-2.903E-1	1.137E+1	2.661E+1
-2.952E-1	1.147E+1	2.655E+1
-2.871E-1	1.155E+1	2.660E+1
-2.822E-1	1.152E+1	2.661E+1
-2.903E-1	1.153E+1	2.673E+1
-2.919E-1	1.153E+1	2.660E+1
-2.838E-1	1.148E+1	2.663E+1
-2.838E-1	1.137E+1	2.653E+1
-2.935E-1	1.160E+1	2.659E+1
-2.903E-1	1.140E+1	2.668E+1
-2.854E-1	1.143E+1	2.664E+1
-2.871E-1	1.141E+1	2.668E+1
-2.919E-1	1.131E+1	2.663E+1
-2.903E-1	1.139E+1	2.649E+1
-2.854E-1	1.143E+1	2.652E+1
-2.838E-1	1.137E+1	2.655E+1
-2.903E-1	1.149E+1	2.670E+1
-2.919E-1	1.132E+1	2.657E+1
-2.854E-1	1.138E+1	2.661E+1
-2.854E-1	1.144E+1	2.661E+1
-2.919E-1	1.145E+1	2.652E+1
-2.903E-1	1.153E+1	2.675E+1
-2.854E-1	1.150E+1	2.674E+1
-2.854E-1	1.146E+1	2.664E+1
-2.903E-1	1.147E+1	2.662E+1
-2.919E-1	1.135E+1	2.673E+1
-2.838E-1	1.158E+1	2.654E+1
-2.871E-1	1.147E+1	2.658E+1
-2.919E-1	1.141E+1	2.667E+1
-2.903E-1	1.154E+1	2.668E+1
-2.871E-1	1.152E+1	2.672E+1
-2.838E-1	1.140E+1	2.673E+1
-2.919E-1	1.149E+1	2.658E+1
-2.935E-1	1.143E+1	2.654E+1
-2.854E-1	1.139E+1	2.668E+1
-2.838E-1	1.134E+1	2.680E+1
-2.919E-1	1.142E+1	2.668E+1
-2.887E-1	1.153E+1	2.659E+1
-2.871E-1	1.150E+1	2.677E+1
-2.854E-1	1.160E+1	2.652E+1
-2.919E-1	1.137E+1	2.656E+1
-2.919E-1	1.149E+1	2.666E+1
-2.871E-1	1.138E+1	2.648E+1
-2.854E-1	1.137E+1	2.660E+1
-2.903E-1	1.135E+1	2.667E+1
-2.919E-1	1.139E+1	2.659E+1
-2.854E-1	1.147E+1	2.658E+1
-2.838E-1	1.153E+1	2.656E+1
-2.935E-1	1.146E+1	2.659E+1
-2.903E-1	1.136E+1	2.670E+1
-2.854E-1	1.143E+1	2.654E+1
-2.822E-1	1.146E+1	2.674E+1
-2.887E-1	1.141E+1	2.669E+1
-2.903E-1	1.147E+1	2.670E+1
-2.854E-1	1.144E+1	2.658E+1
-2.854E-1	1.135E+1	2.657E+1
-2.935E-1	1.155E+1	2.664E+1
-2.903E-1	1.139E+1	2.675E+1
-2.838E-1	1.150E+1	2.677E+1
-2.871E-1	1.143E+1	2.668E+1
-2.919E-1	1.141E+1	2.655E+1
-2.887E-1	1.151E+1	2.661E+1
-2.854E-1	1.155E+1	2.684E+1
-2.822E-1	1.143E+1	2.669E+1
-2.919E-1	1.143E+1	2.667E+1
-2.887E-1	1.138E+1	2.664E+1
-2.854E-1	1.145E+1	2.670E+1
-2.854E-1	1.138E+1	2.656E+1
-2.887E-1	1.134E+1	2.657E+1
-2.887E-1	1.130E+1	2.658E+1
-2.854E-1	1.166E+1	2.656E+1
-2.822E-1	1.133E+1	2.668E+1
-2.903E-1	1.152E+1	2.666E+1
-2.903E-1	1.145E+1	2.657E+1
-2.838E-1	1.153E+1	2.661E+1
-2.854E-1	1.132E+1	2.667E+1
-2.919E-1	1.155E+1	2.670E+1
-2.903E-1	1.166E+1	2.673E+1
-2.854E-1	1.141E+1	2.666E+1
-2.822E-1	1.143E+1	2.665E+1
-2.919E-1	1.141E+1	2.651E+1
-2.919E-1	1.153E+1	2.666E+1
-2.838E-1	1.144E+1	2.681E+1
-2.854E-1	1.144E+1	2.661E+1
-2.903E-1	1.128E+1	2.666E+1
-2.903E-1	1.140E+1	2.668E+1
-2.838E-1	1.144E+1	2.669E+1
-2.854E-1	1.139E+1	2.680E+1
-2.919E-1	1.146E+1	2.688E+1
-2.919E-1	1.151E+1	2.667E+1
-2.854E-1	1.145E+1	2.691E+1
-2.871E-1	1.142E+1	2.668E+1
-2.919E-1	1.141E+1	2.644E+1
-2.935E-1	1.132E+1	2.655E+1
-2.838E-1	1.143E+1	2.667E+1
-2.871E-1	1.128E+1	2.685E+1
-2.919E-1	1.145E+1	2.662E+1
-2.919E-1	1.147E+1	2.669E+1
-2.854E-1	1.130E+1	2.657E+1
-2.871E-1	1.139E+1	2.673E+1
-2.903E-1	1.150E+1	2.668E+1
-2.952E-1	1.144E+1	2.661E+1
-2.903E-1	1.114E+1	2.648E+1
-2.854E-1	1.150E+1	2.670E+1
-2.935E-1	1.140E+1	2.669E+1
-2.903E-1	1.144E+1	2.660E+1
-2.854E-1	1.129E+1	2.653E+1
-2.871E-1	1.137E+1	2.672E+1
-2.919E-1	1.145E+1	2.637E+1
-2.903E-1	1.138E+1	2.665E+1
-2.854E-1	1.142E+1	2.667E+1
-2.838E-1	1.160E+1	2.674E+1
-2.903E-1	1.150E+1	2.686E+1
-2.919E-1	1.138E+1	2.686E+1
-2.854E-1	1.136E+1	2.680E+1
-2.854E-1	1.148E+1	2.663E+1
-2.903E-1	1.142E+1	2.663E+1
-2.919E-1	1.152E+1	2.658E+1
-2.871E-1	1.138E+1	2.668E+1
-2.838E-1	1.137E+1	2.663E+1
-2.903E-1	1.134E+1	2.653E+1
-2.919E-1	1.134E+1	2.666E+1
-2.854E-1	1.141E+1	2.666E+1
-2.838E-1	1.134E+1	2.665E+1
-2.919E-1	1.143E+1	2.664E+1
-2.903E-1	1.144E+1	2.677E+1
-2.854E-1	1.144E+1	2.670E+1
-2.838E-1	1.146E+1	2.651E+1
-2.935E-1	1.134E+1	2.654E+1
-2.903E-1	1.146E+1	2.664E+1
-2.871E-1	1.134E+1	2.667E+1
-2.854E-1	1.137E+1	2.657E+1
-2.903E-1	1.144E+1	2.667E+1
-2.919E-1	1.145E+1	2.642E+1
-2.838E-1	1.131E+1	2.661E+1
-2.838E-1	1.141E+1	2.642E+1
-2.919E-1	1.142E+1	2.666E+1
-2.919E-1	1.134E+1	2.674E+1
-2.854E-1	1.138E+1	2.639E+1
-2.854E-1	1.140E+1	2.646E+1
-2.935E-1	1.149E+1	2.662E+1
-2.919E-1	1.152E+1	2.667E+1
-2.838E-1	1.143E+1	2.665E+1
-2.822E-1	1.143E+1	2.652E+1
-2.935E-1	1.145E+1	2.652E+1
-2.935E-1	1.147E+1	2.675E+1
-2.838E-1	1.145E+1	2.667E+1
-2.822E-1	1.140E+1	2.653E+1
-2.887E-1	1.148E+1	2.652E+1
-2.903E-1	1.138E+1	2.658E+1
-2.854E-1	1.133E+1	2.646E+1
-2.854E-1	1.140E+1	2.661E+1
-2.887E-1	1.135E+1	2.670E+1
-2.919E-1	1.138E+1	2.650E+1
-2.871E-1	1.158E+1	2.660E+1
-2.871E-1	1.136E+1	2.664E+1
-2.919E-1	1.155E+1	2.656E+1
-2.935E-1	1.140E+1	2.653E+1
-2.854E-1	1.144E+1	2.656E+1
-2.854E-1	1.134E+1	2.662E+1
-2.919E-1	1.157E+1	2.665E+1
-2.903E-1	1.149E+1	2.651E+1
-2.838E-1	1.155E+1	2.663E+1
-2.838E-1	1.153E+1	2.683E+1
-2.887E-1	1.147E+1	2.661E+1
-2.952E-1	1.147E+1	2.670E+1
-2.871E-1	1.147E+1	2.670E+1
-2.871E-1	1.145E+1	2.649E+1
-2.919E-1	1.133E+1	2.658E+1
-2.887E-1	1.138E+1	2.684E+1
-2.838E-1	1.125E+1	2.670E+1
-2.887E-1	1.136E+1	2.659E+1
-2.903E-1	1.136E+1	2.672E+1
-2.887E-1	1.149E+1	2.670E+1
-2.822E-1	1.134E+1	2.689E+1
-2.903E-1	1.146E+1	2.668E+1
-2.919E-1	1.134E+1	2.654E+1
-2.952E-1	1.139E+1	2.670E+1
-2.854E-1	1.147E+1	2.662E+1
-2.838E-1	1.145E+1	2.667E+1
-2.903E-1	1.140E+1	2.674E+1
-2.919E-1	1.140E+1	2.665E+1
-2.854E-1	1.133E+1	2.664E+1
-2.838E-1	1.141E+1	2.659E+1
-2.903E-1	1.134E+1	2.668E+1
-2.903E-1	1.143E+1	2.650E+1
-2.854E-1	1.140E+1	2.657E+1
-2.838E-1	1.149E+1	2.645E+1
-2.903E-1	1.137E+1	2.653E+1
-2.935E-1	1.157E+1	2.639E+1
-2.838E-1	1.152E+1	2.661E+1
-2.871E-1	1.140E+1	2.658E+1
-2.919E-1	1.146E+1	2.654E+1
-2.903E-1	1.145E+1	2.676E+1
-2.854E-1	1.144E+1	2.659E+1
-2.854E-1	1.143E+1	2.680E+1
-2.903E-1	1.153E+1	2.664E+1
-2.919E-1	1.143E+1	2.658E+1
-2.854E-1	1.148E+1	2.665E+1
-2.854E-1	1.125E+1	2.661E+1
-2.919E-1	1.138E+1	2.658E+1
-2.887E-1	1.140E+1	2.649E+1
-2.871E-1	1.128E+1	2.649E+1
-2.854E-1	1.142E+1	2.659E+1
-2.903E-1	1.142E+1	2.665E+1
-2.919E-1	1.146E+1	2.657E+1
-2.838E-1	1.145E+1	2.662E+1
-2.871E-1	1.156E+1	2.662E+1
-2.903E-1	1.127E+1	2.676E+1
-2.919E-1	1.134E+1	2.669E+1
-2.871E-1	1.144E+1	2.664E+1
-2.854E-1	1.133E+1	2.656E+1
-2.871E-1	1.138E+1	2.676E+1
-2.887E-1	1.150E+1	2.680E+1
-2.887E-1	1.147E+1	2.662E+1
-2.871E-1	1.130E+1	2.638E+1
-2.935E-1	1.145E+1	2.667E+1
-2.903E-1	1.142E+1	2.677E+1
-2.854E-1	1.145E+1	2.647E+1
-2.838E-1	1.142E+1	2.645E+1
-2.919E-1	1.137E+1	2.656E+1
-2.919E-1	1.136E+1	2.653E+1
-2.838E-1	1.133E+1	2.643E+1
-2.854E-1	1.145E+1	2.662E+1
-2.903E-1	1.159E+1	2.674E+1
-2.935E-1	1.149E+1	2.657E+1
-2.822E-1	1.156E+1	2.641E+1
-2.854E-1	1.143E+1	2.661E+1
-2.903E-1	1.148E+1	2.643E+1
-2.919E-1	1.141E+1	2.671E+1
-2.854E-1	1.143E+1	2.657E+1
-2.871E-1	1.127E+1	2.666E+1
-2.903E-1	1.145E+1	2.645E+1
-2.919E-1	1.140E+1	2.672E+1
-2.854E-1	1.125E+1	2.685E+1
-2.871E-1	1.146E+1	2.655E+1
-2.903E-1	1.143E+1	2.678E+1
-2.903E-1	1.156E+1	2.655E+1
-2.854E-1	1.149E+1	2.668E+1
-2.871E-1	1.163E+1	2.656E+1
-2.903E-1	1.154E+1	2.674E+1
-2.903E-1	1.144E+1	2.662E+1
-2.854E-1	1.138E+1	2.668E+1
-2.854E-1	1.145E+1	2.657E+1
-2.903E-1	1.142E+1	2.665E+1
-2.919E-1	1.140E+1	2.669E+1
-2.854E-1	1.142E+1	2.663E+1
-2.854E-1	1.147E+1	2.666E+1
-2.919E-1	1.139E+1	2.659E+1
-2.903E-1	1.151E+1	2.660E+1
-2.854E-1	1.147E+1	2.677E+1
-2.871E-1	1.153E+1	2.642E+1
-2.935E-1	1.133E+1	2.643E+1
-2.935E-1	1.138E+1	2.660E+1
-2.838E-1	1.149E+1	2.634E+1
-2.854E-1	1.128E+1	2.673E+1
-2.919E-1	1.145E+1	2.676E+1
-2.887E-1	1.143E+1	2.656E+1
-2.871E-1	1.135E+1	2.653E+1
-2.854E-1	1.156E+1	2.653E+1
-2.903E-1	1.145E+1	2.640E+1
-2.887E-1	1.148E+1	2.672E+1
-2.887E-1	1.139E+1	2.658E+1
-2.854E-1	1.144E+1	2.656E+1
-2.903E-1	1.161E+1	2.643E+1
-2.887E-1	1.159E+1	2.659E+1
-2.871E-1	1.131E+1	2.658E+1
-2.854E-1	1.136E+1	2.680E+1
-2.935E-1	1.143E+1	2.642E+1
-2.903E-1	1.155E+1	2.664E+1
-2.838E-1	1.147E+1	2.658E+1
-2.838E-1	1.137E+1	2.662E+1
-2.919E-1	1.163E+1	2.656E+1
-2.903E-1	1.142E+1	2.652E+1
-2.871E-1	1.155E+1	2.637E+1
-2.838E-1	1.147E+1	2.661E+1
-2.903E-1	1.150E+1	2.655E+1
-2.919E-1	1.139E+1	2.663E+1
-2.871E-1	1.132E+1	2.653E+1
-2.871E-1	1.140E+1	2.663E+1
-2.935E-1	1.133E+1	2.659E+1
-2.903E-1	1.143E+1	2.661E+1
-2.838E-1	1.140E+1	2.653E+1
-2.822E-1	1.145E+1	2.648E+1
-2.919E-1	1.149E+1	2.662E+1
-2.887E-1	1.151E+1	2.657E+1
-2.838E-1	1.133E+1	2.644E+1
-2.854E-1	1.145E+1	2.651E+1
-2.919E-1	1.139E+1	2.663E+1
-2.919E-1	1.136E+1	2.650E+1
-2.871E-1	1.129E+1	2.656E+1
-2.838E-1	1.147E+1	2.671E+1
-2.903E-1	1.143E+1	2.648E+1
-2.871E-1	1.147E+1	2.649E+1
-2.838E-1	1.152E+1	2.664E+1
-2.854E-1	1.147E+1	2.665E+1
-2.919E-1	1.153E+1	2.666E+1
-2.919E-1	1.140E+1	2.654E+1
-2.854E-1	1.149E+1	2.670E+1
-2.822E-1	1.152E+1	2.655E+1
-2.903E-1	1.146E+1	2.671E+1
-2.919E-1	1.146E+1	2.651E+1
-2.887E-1	1.141E+1	2.667E+1
-2.854E-1	1.151E+1	2.655E+1
-2.887E-1	1.134E+1	2.657E+1
-2.887E-1	1.141E+1	2.668E+1
-2.822E-1	1.159E+1	2.657E+1
-2.887E-1	1.150E+1	2.657E+1
-2.919E-1	1.146E+1	2.662E+1
-2.887E-1	1.156E+1	2.676E+1
-2.854E-1	1.148E+1	2.655E+1
-2.871E-1	1.144E+1	2.667E+1
-2.919E-1	1.150E+1	2.656E+1
-2.903E-1	1.154E+1	2.677E+1
-2.871E-1	1.148E+1	2.648E+1
-2.871E-1	1.143E+1	2.672E+1
-2.887E-1	1.135E+1	2.645E+1
-2.887E-1	1.152E+1	2.669E+1
-2.838E-1	1.139E+1	2.673E+1
-2.887E-1	1.134E+1	2.654E+1
-2.919E-1	1.150E+1	2.682E+1
-2.871E-1	1.135E+1	2.682E+1
-2.854E-1	1.139E+1	2.674E+1
-2.887E-1	1.145E+1	2.661E+1
-2.935E-1	1.135E+1	2.651E+1
-2.919E-1	1.141E+1	2.677E+1
-2.838E-1	1.149E+1	2.679E+1
-2.871E-1	1.147E+1	2.642E+1
-2.935E-1	1.148E+1	2.680E+1
-2.887E-1	1.142E+1	2.674E+1
-2.838E-1	1.152E+1	2.677E+1
-2.854E-1	1.142E+1	2.671E+1
-2.919E-1	1.150E+1	2.669E+1
-2.887E-1	1.142E+1	2.648E+1
-2.854E-1	1.143E+1	2.661E+1
-2.838E-1	1.143E+1	2.668E+1
-2.935E-1	1.143E+1	2.664E+1
-2.903E-1	1.147E+1	2.665E+1
-2.871E-1	1.137E+1	2.663E+1
-2.854E-1	1.149E+1	2.679E+1
-2.919E-1	1.136E+1	2.667E+1
-2.919E-1	1.133E+1	2.665E+1
-2.838E-1	1.146E+1	2.676E+1
-2.871E-1	1.143E+1	2.681E+1
-2.887E-1	1.143E+1	2.653E+1
-2.919E-1	1.140E+1	2.662E+1
-2.854E-1	1.140E+1	2.648E+1
-2.854E-1	1.148E+1	2.678E+1
-2.887E-1	1.138E+1	2.666E+1
-2.903E-1	1.135E+1	2.658E+1
-2.854E-1	1.144E+1	2.655E+1
-2.887E-1	1.136E+1	2.675E+1
-2.887E-1	1.149E+1	2.658E+1
-2.871E-1	1.142E+1	2.678E+1
-2.838E-1	1.138E+1	2.673E+1
-2.903E-1	1.145E+1	2.656E+1
-2.919E-1	1.125E+1	2.651E+1
-2.903E-1	1.140E+1	2.662E+1
-2.854E-1	1.141E+1	2.658E+1
-2.854E-1	1.141E+1	2.658E+1
-2.887E-1	1.121E+1	2.680E+1
-2.919E-1	1.157E+1	2.686E+1
-2.854E-1	1.145E+1	2.673E+1
-2.871E-1	1.144E+1	2.675E+1
-2.903E-1	1.133E+1	2.638E+1
-2.919E-1	1.139E+1	2.650E+1
-2.854E-1	1.140E+1	2.662E+1
-2.871E-1	1.142E+1	2.666E+1
-2.919E-1	1.141E+1	2.652E+1
-2.919E-1	1.155E+1	2.653E+1
-2.854E-1	1.141E+1	2.657E+1
-2.854E-1	1.149E+1	2.645E+1
-2.919E-1	1.145E+1	2.677E+1
-2.919E-1	1.135E+1	2.661E+1
-2.838E-1	1.141E+1	2.658E+1
-2.871E-1	1.157E+1	2.646E+1
-2.903E-1	1.142E+1	2.664E+1
-2.887E-1	1.143E+1	2.659E+1
-2.838E-1	1.135E+1	2.659E+1
-2.871E-1	1.136E+1	2.673E+1
-2.903E-1	1.133E+1	2.679E+1
-2.903E-1	1.159E+1	2.668E+1
-2.822E-1	1.135E+1	2.654E+1
-2.838E-1	1.139E+1	2.650E+1
-2.903E-1	1.148E+1	2.674E+1
-2.903E-1	1.139E+1	2.660E+1
-2.854E-1	1.151E+1	2.646E+1
-2.887E-1	1.137E+1	2.650E+1
-2.903E-1	1.134E+1	2.658E+1
-2.935E-1	1.133E+1	2.661E+1
-2.854E-1	1.143E+1	2.679E+1
-2.871E-1	1.141E+1	2.673E+1
-2.903E-1	1.155E+1	2.653E+1
-2.887E-1	1.136E+1	2.647E+1
-2.871E-1	1.135E+1	2.660E+1
-2.838E-1	1.150E+1	2.668E+1
-2.903E-1	1.130E+1	2.650E+1
-2.903E-1	1.153E+1	2.663E+1
-2.838E-1	1.147E+1	2.658E+1
-2.871E-1	1.147E+1	2.680E+1
-2.903E-1	1.150E+1	2.645E+1
-2.903E-1	1.154E+1	2.671E+1
-2.854E-1	1.145E+1	2.659E+1
-2.887E-1	1.144E+1	2.651E+1
-2.968E-1	1.132E+1	2.658E+1
-2.903E-1	1.128E+1	2.662E+1
-2.854E-1	1.145E+1	2.658E+1
-2.854E-1	1.143E+1	2.658E+1
-2.919E-1	1.135E+1	2.672E+1
-2.919E-1	1.147E+1	2.675E+1
-2.838E-1	1.138E+1	2.676E+1
-2.903E-1	1.148E+1	2.651E+1
-2.935E-1	1.142E+1	2.670E+1
-2.903E-1	1.143E+1	2.665E+1
-2.854E-1	1.149E+1	2.681E+1
-2.822E-1	1.149E+1	2.668E+1
-2.919E-1	1.142E+1	2.658E+1
-2.887E-1	1.137E+1	2.653E+1
-2.854E-1	1.146E+1	2.657E+1
-2.854E-1	1.121E+1	2.648E+1
-2.952E-1	1.139E+1	2.659E+1
-2.887E-1	1.134E+1	2.664E+1
-2.838E-1	1.149E+1	2.646E+1
-2.871E-1	1.139E+1	2.648E+1
-2.952E-1	1.154E+1	2.676E+1
-2.887E-1	1.141E+1	2.653E+1
-2.854E-1	1.140E+1	2.644E+1
-2.871E-1	1.137E+1	2.653E+1
-2.935E-1	1.142E+1	2.673E+1
-2.871E-1	1.154E+1	2.663E+1
-2.871E-1	1.140E+1	2.644E+1
-2.854E-1	1.142E+1	2.658E+1
-2.952E-1	1.136E+1	2.658E+1
-2.871E-1	1.155E+1	2.676E+1
-2.838E-1	1.139E+1	2.666E+1
-2.854E-1	1.143E+1	2.654E+1
-2.919E-1	1.143E+1	2.647E+1
-2.919E-1	1.140E+1	2.660E+1
-2.838E-1	1.137E+1	2.646E+1
-2.871E-1	1.128E+1	2.666E+1
-2.903E-1	1.139E+1	2.657E+1
-2.919E-1	1.152E+1	2.683E+1
-2.838E-1	1.135E+1	2.663E+1
-2.871E-1	1.137E+1	2.648E+1
-2.935E-1	1.130E+1	2.651E+1
-2.919E-1	1.144E+1	2.676E+1
-2.854E-1	1.139E+1	2.647E+1
-2.854E-1	1.145E+1	2.660E+1
-2.919E-1	1.139E+1	2.651E+1
-2.903E-1	1.141E+1	2.670E+1
-2.838E-1	1.151E+1	2.663E+1
-2.854E-1	1.142E+1	2.675E+1
-2.919E-1	1.141E+1	2.657E+1
-2.903E-1	1.160E+1	2.657E+1
-2.854E-1	1.139E+1	2.653E+1
-2.887E-1	1.155E+1	2.653E+1
-2.919E-1	1.136E+1	2.652E+1
-2.919E-1	1.134E+1	2.643E+1
-2.854E-1	1.143E+1	2.664E+1
-2.871E-1	1.146E+1	2.661E+1
-2.919E-1	1.142E+1	2.656E+1
-2.903E-1	1.142E+1	2.652E+1
-2.822E-1	1.144E+1	2.670E+1
-2.838E-1	1.154E+1	2.656E+1
-2.919E-1	1.146E+1	2.645E+1
-2.887E-1	1.139E+1	2.647E+1
-2.854E-1	1.134E+1	2.665E+1
-2.871E-1	1.155E+1	2.643E+1
-2.935E-1	1.146E+1	2.662E+1
-2.887E-1	1.139E+1	2.670E+1
-2.854E-1	1.149E+1	2.648E+1
-2.871E-1	1.143E+1	2.671E+1
-2.952E-1	1.144E+1	2.664E+1
-2.903E-1	1.158E+1	2.666E+1
-2.838E-1	1.138E+1	2.660E+1
-2.903E-1	1.146E+1	2.631E+1
-2.935E-1	1.148E+1	2.666E+1
-2.903E-1	1.153E+1	2.649E+1
-2.838E-1	1.143E+1	2.663E+1
-2.854E-1	1.146E+1	2.675E+1
-2.919E-1	1.154E+1	2.659E+1
-2.903E-1	1.149E+1	2.648E+1
-2.854E-1	1.138E+1	2.658E+1
-2.871E-1	1.153E+1	2.667E+1
-2.935E-1	1.148E+1	2.657E+1
-2.919E-1	1.146E+1	2.673E+1
-2.871E-1	1.129E+1	2.656E+1
-2.854E-1	1.137E+1	2.652E+1
-2.919E-1	1.157E+1	2.653E+1
-2.887E-1	1.150E+1	2.661E+1
-2.871E-1	1.145E+1	2.664E+1
-2.854E-1	1.155E+1	2.638E+1
-2.919E-1	1.154E+1	2.664E+1
-2.903E-1	1.126E+1	2.676E+1
-2.854E-1	1.155E+1	2.669E+1
-2.871E-1	1.153E+1	2.659E+1
-2.919E-1	1.140E+1	2.644E+1
-2.903E-1	1.148E+1	2.658E+1
-2.838E-1	1.136E+1	2.662E+1
-2.854E-1	1.150E+1	2.646E+1
-2.919E-1	1.142E+1	2.664E+1
-2.903E-1	1.140E+1	2.657E+1
-2.854E-1	1.140E+1	2.659E+1
-2.838E-1	1.135E+1	2.660E+1
-2.919E-1	1.131E+1	2.660E+1
-2.903E-1	1.151E+1	2.662E+1
-2.838E-1	1.133E+1	2.663E+1
-2.871E-1	1.131E+1	2.656E+1
-2.903E-1	1.131E+1	2.667E+1
-2.919E-1	1.147E+1	2.657E+1
-2.838E-1	1.137E+1	2.676E+1
-2.854E-1	1.138E+1	2.665E+1
-2.919E-1	1.140E+1	2.665E+1
-2.919E-1	1.145E+1	2.664E+1
-2.838E-1	1.141E+1	2.672E+1
-2.854E-1	1.137E+1	2.664E+1
-2.935E-1	1.136E+1	2.661E+1
-2.887E-1	1.144E+1	2.629E+1
-2.838E-1	1.145E+1	2.668E+1
-2.871E-1	1.151E+1	2.662E+1
-2.903E-1	1.144E+1	2.651E+1
-2.919E-1	1.139E+1	2.638E+1
-2.871E-1	1.150E+1	2.659E+1
-2.871E-1	1.152E+1	2.659E+1
-2.919E-1	1.134E+1	2.650E+1
-2.919E-1	1.144E+1	2.668E+1
-2.822E-1	1.157E+1	2.656E+1
-2.854E-1	1.147E+1	2.651E+1
-2.887E-1	1.146E+1	2.667E+1
-2.919E-1	1.145E+1	2.650E+1
-2.854E-1	1.146E+1	2.666E+1
-2.871E-1	1.146E+1	2.640E+1
-2.887E-1	1.144E+1	2.665E+1
-2.919E-1	1.145E+1	2.678E+1
-2.854E-1	1.143E+1	2.673E+1
-2.871E-1	1.130E+1	2.660E+1
-2.935E-1	1.141E+1	2.661E+1
-2.903E-1	1.149E+1	2.668E+1
-2.854E-1	1.146E+1	2.656E+1
-2.887E-1	1.146E+1	2.673E+1
-2.887E-1	1.142E+1	2.665E+1
-2.919E-1	1.155E+1	2.664E+1
-2.871E-1	1.128E+1	2.682E+1
-2.887E-1	1.142E+1	2.673E+1
-2.887E-1	1.149E+1	2.656E+1
-2.919E-1	1.146E+1	2.661E+1
-2.854E-1	1.144E+1	2.673E+1
-2.871E-1	1.131E+1	2.660E+1
-2.887E-1	1.154E+1	2.646E+1
-2.887E-1	1.147E+1	2.687E+1
-2.838E-1	1.141E+1	2.653E+1
-2.903E-1	1.144E+1	2.664E+1
-2.903E-1	1.148E+1	2.668E+1
-2.903E-1	1.135E+1	2.680E+1
-2.871E-1	1.143E+1	2.664E+1
-2.871E-1	1.128E+1	2.656E+1
-2.903E-1	1.153E+1	2.663E+1
-2.919E-1	1.150E+1	2.654E+1
-2.854E-1	1.149E+1	2.659E+1
-2.838E-1	1.132E+1	2.667E+1
-2.903E-1	1.153E+1	2.656E+1
-2.903E-1	1.146E+1	2.661E+1
-2.854E-1	1.147E+1	2.658E+1
-2.887E-1	1.153E+1	2.644E+1
-2.919E-1	1.152E+1	2.651E+1
-2.919E-1	1.153E+1	2.679E+1
-2.838E-1	1.144E+1	2.663E+1
-2.871E-1	1.144E+1	2.665E+1
-2.903E-1	1.147E+1	2.663E+1
-2.903E-1	1.145E+1	2.665E+1
-2.838E-1	1.133E+1	2.658E+1
-2.871E-1	1.144E+1	2.645E+1
-2.919E-1	1.138E+1	2.663E+1
-2.919E-1	1.132E+1	2.653E+1
-2.854E-1	1.152E+1	2.661E+1
-2.854E-1	1.142E+1	2.653E+1
-2.935E-1	1.158E+1	2.679E+1
-2.903E-1	1.136E+1	2.661E+1
-2.838E-1	1.139E+1	2.653E+1
-2.887E-1	1.143E+1	2.664E+1
-2.919E-1	1.136E+1	2.673E+1
-2.919E-1	1.142E+1	2.655E+1
-2.838E-1	1.134E+1	2.667E+1
-2.887E-1	1.151E+1	2.641E+1
-2.919E-1	1.134E+1	2.652E+1
-2.903E-1	1.139E+1	2.674E+1
-2.871E-1	1.136E+1	2.666E+1
-2.871E-1	1.147E+1	2.664E+1
-2.919E-1	1.137E+1	2.654E+1
-2.903E-1	1.134E+1	2.666E+1
-2.838E-1	1.141E+1	2.662E+1
-2.903E-1	1.139E+1	2.671E+1
-2.935E-1	1.134E+1	2.673E+1
-2.919E-1	1.152E+1	2.680E+1
-2.871E-1	1.146E+1	2.653E+1
-2.854E-1	1.143E+1	2.665E+1
-2.935E-1	1.156E+1	2.675E+1
-2.919E-1	1.138E+1	2.648E+1
-2.838E-1	1.155E+1	2.659E+1
-2.854E-1	1.139E+1	2.663E+1
-2.919E-1	1.143E+1	2.662E+1
-2.903E-1	1.152E+1	2.661E+1
-2.854E-1	1.156E+1	2.661E+1
-2.871E-1	1.138E+1	2.657E+1
-2.952E-1	1.131E+1	2.675E+1
-2.919E-1	1.141E+1	2.653E+1
-2.822E-1	1.137E+1	2.643E+1
-2.871E-1	1.134E+1	2.654E+1
-2.935E-1	1.142E+1	2.672E+1
-2.935E-1	1.149E+1	2.650E+1
-2.871E-1	1.136E+1	2.654E+1
-2.871E-1	1.136E+1	2.652E+1
-2.935E-1	1.141E+1	2.651E+1
-2.903E-1	1.142E+1	2.672E+1
-2.854E-1	1.140E+1	2.669E+1
-2.887E-1	1.143E+1	2.659E+1
-2.935E-1	1.144E+1	2.663E+1
-2.935E-1	1.150E+1	2.676E+1
-2.854E-1	1.137E+1	2.647E+1
-2.854E-1	1.144E+1	2.653E+1
-2.935E-1	1.147E+1	2.665E+1
-2.903E-1	1.146E+1	2.680E+1
-2.838E-1	1.139E+1	2.648E+1
-2.854E-1	1.141E+1	2.656E+1
-2.919E-1	1.136E+1	2.648E+1
-2.919E-1	1.134E+1	2.674E+1
-2.854E-1	1.156E+1	2.648E+1
-2.887E-1	1.150E+1	2.670E+1
-2.919E-1	1.127E+1	2.649E+1
-2.903E-1	1.134E+1	2.640E+1
-2.838E-1	1.143E+1	2.652E+1
-2.887E-1	1.149E+1	2.666E+1
-2.935E-1	1.153E+1	2.656E+1
-2.919E-1	1.139E+1	2.653E+1
-2.871E-1	1.147E+1	2.657E+1
-2.871E-1	1.143E+1	2.655E+1
-2.952E-1	1.141E+1	2.656E+1
-2.903E-1	1.141E+1	2.653E+1
-2.838E-1	1.138E+1	2.668E+1
-2.871E-1	1.136E+1	2.666E+1
-2.903E-1	1.145E+1	2.650E+1
-2.871E-1	1.148E+1	2.658E+1
-2.871E-1	1.147E+1	2.660E+1
-2.871E-1	1.142E+1	2.683E+1
-2.935E-1	1.144E+1	2.675E+1
-2.903E-1	1.142E+1	2.670E+1
-2.871E-1	1.143E+1	2.675E+1
-2.871E-1	1.156E+1	2.655E+1
-2.919E-1	1.127E+1	2.657E+1
-2.887E-1	1.132E+1	2.673E+1
-2.871E-1	1.136E+1	2.671E+1
-2.854E-1	1.151E+1	2.654E+1
-2.935E-1	1.134E+1	2.666E+1
-2.903E-1	1.143E+1	2.654E+1
-2.887E-1	1.146E+1	2.675E+1
-2.871E-1	1.137E+1	2.658E+1
-2.935E-1	1.142E+1	2.678E+1
-2.887E-1	1.152E+1	2.672E+1
-2.871E-1	1.141E+1	2.667E+1
-2.887E-1	1.143E+1	2.660E+1
-2.935E-1	1.137E+1	2.643E+1
-2.887E-1	1.131E+1	2.678E+1
-2.838E-1	1.160E+1	2.664E+1
-2.871E-1	1.138E+1	2.652E+1
-2.935E-1	1.153E+1	2.673E+1
-2.887E-1	1.144E+1	2.672E+1
-2.838E-1	1.139E+1	2.650E+1
-2.887E-1	1.143E+1	2.677E+1
-2.935E-1	1.137E+1	2.667E+1
-2.871E-1	1.155E+1	2.675E+1
-2.854E-1	1.148E+1	2.658E+1
-2.887E-1	1.143E+1	2.660E+1
-2.887E-1	1.147E+1	2.668E+1
-2.887E-1	1.137E+1	2.664E+1
-2.871E-1	1.145E+1	2.668E+1
-2.871E-1	1.138E+1	2.667E+1
-2.952E-1	1.136E+1	2.663E+1
-2.903E-1	1.153E+1	2.652E+1
-2.854E-1	1.146E+1	2.677E+1
-2.887E-1	1.145E+1	2.656E+1
-2.903E-1	1.131E+1	2.659E+1
-2.919E-1	1.160E+1	2.663E+1
-2.854E-1	1.144E+1	2.650E+1
-2.871E-1	1.144E+1	2.635E+1
-2.919E-1	1.129E+1	2.652E+1
-2.919E-1	1.138E+1	2.642E+1
-2.854E-1	1.156E+1	2.662E+1
-2.871E-1	1.141E+1	2.659E+1
-2.903E-1	1.135E+1	2.680E+1
-2.919E-1	1.143E+1	2.666E+1
-2.871E-1	1.127E+1	2.681E+1
-2.871E-1	1.138E+1	2.676E+1
-2.935E-1	1.147E+1	2.661E+1
-2.919E-1	1.132E+1	2.648E+1
-2.854E-1	1.146E+1	2.662E+1
-2.871E-1	1.136E+1	2.667E+1
-2.919E-1	1.141E+1	2.676E+1
-2.919E-1	1.148E+1	2.654E+1
-2.854E-1	1.156E+1	2.660E+1
-2.871E-1	1.133E+1	2.646E+1
-2.919E-1	1.144E+1	2.652E+1
-2.887E-1	1.140E+1	2.662E+1
-2.838E-1	1.135E+1	2.664E+1
-2.903E-1	1.150E+1	2.644E+1
-2.952E-1	1.150E+1	2.662E+1
-2.903E-1	1.145E+1	2.680E+1
-2.822E-1	1.140E+1	2.665E+1
-2.887E-1	1.152E+1	2.663E+1
-2.919E-1	1.152E+1	2.642E+1
-2.919E-1	1.141E+1	2.658E+1
-2.871E-1	1.141E+1	2.674E+1
-2.887E-1	1.148E+1	2.666E+1
-2.952E-1	1.151E+1	2.653E+1
-2.935E-1	1.148E+1	2.679E+1
-2.871E-1	1.154E+1	2.662E+1
-2.871E-1	1.138E+1	2.675E+1
-2.903E-1	1.146E+1	2.673E+1
-2.903E-1	1.134E+1	2.652E+1
-2.854E-1	1.130E+1	2.663E+1
-2.871E-1	1.155E+1	2.659E+1
-2.919E-1	1.147E+1	2.658E+1
-2.903E-1	1.143E+1	2.640E+1
-2.854E-1	1.144E+1	2.657E+1
-2.871E-1	1.138E+1	2.663E+1
-2.919E-1	1.161E+1	2.640E+1
-2.919E-1	1.137E+1	2.647E+1
-2.854E-1	1.154E+1	2.663E+1
-2.887E-1	1.145E+1	2.653E+1
-2.871E-1	1.150E+1	2.653E+1
-2.887E-1	1.136E+1	2.663E+1
-2.838E-1	1.150E+1	2.656E+1
-2.903E-1	1.140E+1	2.682E+1
-2.935E-1	1.154E+1	2.663E+1
-2.903E-1	1.129E+1	2.657E+1
-2.854E-1	1.147E+1	2.665E+1
-2.871E-1	1.149E+1	2.651E+1
-2.903E-1	1.142E+1	2.672E+1
-2.935E-1	1.142E+1	2.660E+1
-2.854E-1	1.141E+1	2.680E+1
-2.887E-1	1.144E+1	2.665E+1
-2.903E-1	1.143E+1	2.677E+1
-2.903E-1	1.130E+1	2.660E+1
-2.822E-1	1.143E+1	2.672E+1
-2.887E-1	1.138E+1	2.649E+1
-2.903E-1	1.147E+1	2.659E+1
-2.903E-1	1.155E+1	2.659E+1
-2.871E-1	1.137E+1	2.643E+1
-2.871E-1	1.138E+1	2.667E+1
-2.903E-1	1.145E+1	2.648E+1
-2.919E-1	1.144E+1	2.671E+1
-2.871E-1	1.149E+1	2.658E+1
-2.871E-1	1.143E+1	2.657E+1
-2.919E-1	1.147E+1	2.656E+1
-2.935E-1	1.143E+1	2.635E+1
-2.854E-1	1.135E+1	2.664E+1
-2.871E-1	1.141E+1	2.645E+1
-2.919E-1	1.150E+1	2.649E+1
-2.903E-1	1.143E+1	2.662E+1
-2.838E-1	1.134E+1	2.665E+1
-2.887E-1	1.146E+1	2.662E+1
-2.903E-1	1.143E+1	2.649E+1
-2.903E-1	1.127E+1	2.653E+1
-2.838E-1	1.139E+1	2.637E+1
-2.903E-1	1.142E+1	2.670E+1
-2.919E-1	1.139E+1	2.656E+1
-2.887E-1	1.146E+1	2.682E+1
-2.838E-1	1.139E+1	2.677E+1
-2.887E-1	1.147E+1	2.676E+1
-2.903E-1	1.152E+1	2.654E+1
-2.903E-1	1.154E+1	2.645E+1
-2.871E-1	1.138E+1	2.659E+1
-2.887E-1	1.134E+1	2.653E+1
-2.952E-1	1.142E+1	2.658E+1
-2.903E-1	1.131E+1	2.651E+1
-2.838E-1	1.143E+1	2.671E+1
-2.871E-1	1.161E+1	2.658E+1
-2.919E-1	1.140E+1	2.666E+1
-2.919E-1	1.148E+1	2.656E+1
-2.854E-1	1.127E+1	2.647E+1
-2.887E-1	1.135E+1	2.657E+1
-2.919E-1	1.146E+1	2.661E+1
-2.919E-1	1.137E+1	2.661E+1
-2.854E-1	1.137E+1	2.667E+1
-2.854E-1	1.144E+1	2.664E+1
-2.919E-1	1.129E+1	2.656E+1
-2.903E-1	1.147E+1	2.670E+1
-2.854E-1	1.154E+1	2.677E+1
-2.887E-1	1.152E+1	2.684E+1
-2.935E-1	1.143E+1	2.652E+1
-2.919E-1	1.135E+1	2.674E+1
-2.887E-1	1.145E+1	2.660E+1
-2.871E-1	1.140E+1	2.658E+1
-2.935E-1	1.144E+1	2.647E+1
-2.919E-1	1.148E+1	2.667E+1
-2.822E-1	1.141E+1	2.650E+1
-2.871E-1	1.136E+1	2.655E+1
-2.952E-1	1.142E+1	2.675E+1
-2.935E-1	1.156E+1	2.676E+1
-2.854E-1	1.144E+1	2.662E+1
-2.871E-1	1.143E+1	2.692E+1
-2.919E-1	1.150E+1	2.660E+1
-2.887E-1	1.145E+1	2.652E+1
-2.871E-1	1.123E+1	2.692E+1
-2.903E-1	1.148E+1	2.657E+1
-2.935E-1	1.144E+1	2.658E+1
-2.903E-1	1.140E+1	2.678E+1
-2.871E-1	1.140E+1	2.643E+1
-2.903E-1	1.138E+1	2.673E+1
-2.952E-1	1.146E+1	2.651E+1
-2.887E-1	1.141E+1	2.674E+1
-2.871E-1	1.149E+1	2.665E+1
-2.871E-1	1.152E+1	2.671E+1
-2.935E-1	1.135E+1	2.656E+1
-2.903E-1	1.150E+1	2.661E+1
-2.822E-1	1.140E+1	2.659E+1
-2.887E-1	1.157E+1	2.671E+1
-2.952E-1	1.146E+1	2.663E+1
-2.903E-1	1.140E+1	2.663E+1
-2.854E-1	1.133E+1	2.653E+1
-2.887E-1	1.125E+1	2.654E+1
-2.935E-1	1.148E+1	2.661E+1
-2.903E-1	1.142E+1	2.661E+1
-2.887E-1	1.141E+1	2.666E+1
-2.887E-1	1.155E+1	2.650E+1
-2.952E-1	1.139E+1	2.664E+1
-2.887E-1	1.149E+1	2.651E+1
-2.887E-1	1.155E+1	2.650E+1
-2.871E-1	1.154E+1	2.656E+1
-2.952E-1	1.143E+1	2.657E+1
-2.903E-1	1.142E+1	2.680E+1
-2.871E-1	1.137E+1	2.644E+1
-2.887E-1	1.135E+1	2.668E+1
-2.919E-1	1.145E+1	2.663E+1
-2.903E-1	1.149E+1	2.653E+1
-2.838E-1	1.135E+1	2.654E+1
-2.854E-1	1.147E+1	2.661E+1
-2.952E-1	1.148E+1	2.665E+1
-2.919E-1	1.155E+1	2.650E+1
-2.887E-1	1.131E+1	2.639E+1
-2.887E-1	1.149E+1	2.646E+1
-2.919E-1	1.130E+1	2.665E+1
-2.887E-1	1.136E+1	2.675E+1
-2.871E-1	1.151E+1	2.647E+1
-2.871E-1	1.149E+1	2.662E+1
-2.919E-1	1.125E+1	2.655E+1
-2.887E-1	1.145E+1	2.659E+1
-2.854E-1	1.155E+1	2.681E+1
-2.871E-1	1.150E+1	2.661E+1
-2.919E-1	1.136E+1	2.647E+1
-2.903E-1	1.138E+1	2.644E+1
-2.871E-1	1.147E+1	2.664E+1
-2.871E-1	1.145E+1	2.650E+1
-2.952E-1	1.141E+1	2.656E+1
-2.887E-1	1.119E+1	2.679E+1
-2.887E-1	1.138E+1	2.659E+1
-2.887E-1	1.147E+1	2.653E+1
-2.935E-1	1.143E+1	2.668E+1
-2.887E-1	1.138E+1	2.669E+1
-2.871E-1	1.141E+1	2.649E+1
-2.887E-1	1.152E+1	2.665E+1
-2.935E-1	1.137E+1	2.661E+1
-2.887E-1	1.130E+1	2.664E+1
-2.854E-1	1.136E+1	2.637E+1
-2.871E-1	1.140E+1	2.670E+1
-2.935E-1	1.141E+1	2.664E+1
-2.919E-1	1.151E+1	2.676E+1
-2.887E-1	1.139E+1	2.660E+1
-2.871E-1	1.155E+1	2.665E+1
-2.952E-1	1.135E+1	2.652E+1
-2.903E-1	1.147E+1	2.666E+1
-2.871E-1	1.166E+1	2.646E+1
-2.887E-1	1.140E+1	2.642E+1
-2.952E-1	1.133E+1	2.664E+1
-2.919E-1	1.151E+1	2.666E+1
-2.854E-1	1.119E+1	2.657E+1
-2.871E-1	1.147E+1	2.684E+1
-2.935E-1	1.141E+1	2.658E+1
-2.919E-1	1.144E+1	2.659E+1
-2.854E-1	1.141E+1	2.652E+1
-2.887E-1	1.160E+1	2.663E+1
-2.919E-1	1.150E+1	2.666E+1
-2.903E-1	1.150E+1	2.675E+1
-2.887E-1	1.151E+1	2.662E+1
-2.887E-1	1.149E+1	2.656E+1
-2.919E-1	1.151E+1	2.674E+1
-2.919E-1	1.142E+1	2.670E+1
-2.854E-1	1.153E+1	2.668E+1
-2.871E-1	1.156E+1	2.670E+1
-2.919E-1	1.142E+1	2.663E+1
-2.919E-1	1.146E+1	2.646E+1
-2.854E-1	1.130E+1	2.653E+1
-2.887E-1	1.133E+1	2.670E+1
-2.935E-1	1.132E+1	2.649E+1
-2.919E-1	1.135E+1	2.650E+1
-2.871E-1	1.137E+1	2.662E+1
-2.903E-1	1.137E+1	2.673E+1
-2.952E-1	1.139E+1	2.671E+1
-2.887E-1	1.143E+1	2.654E+1
-2.854E-1	1.159E+1	2.660E+1
-2.903E-1	1.143E+1	2.641E+1
-2.919E-1	1.136E+1	2.648E+1
-2.903E-1	1.141E+1	2.647E+1
-2.871E-1	1.146E+1	2.651E+1
-2.887E-1	1.135E+1	2.670E+1
-2.919E-1	1.139E+1	2.681E+1
-2.887E-1	1.144E+1	2.664E+1
-2.854E-1	1.147E+1	2.674E+1
-2.887E-1	1.136E+1	2.685E+1
-2.919E-1	1.130E+1	2.643E+1
-2.919E-1	1.147E+1	2.649E+1
-2.854E-1	1.148E+1	2.662E+1
-2.887E-1	1.140E+1	2.659E+1
-2.919E-1	1.138E+1	2.644E+1
-2.903E-1	1.139E+1	2.674E+1
-2.871E-1	1.153E+1	2.669E+1
-2.887E-1	1.138E+1	2.664E+1
-2.919E-1	1.137E+1	2.655E+1
-2.919E-1	1.144E+1	2.667E+1
-2.871E-1	1.143E+1	2.685E+1
-2.887E-1	1.156E+1	2.660E+1
-2.935E-1	1.129E+1	2.660E+1
-2.919E-1	1.152E+1	2.654E+1
-2.854E-1	1.149E+1	2.658E+1
-2.871E-1	1.135E+1	2.650E+1
-2.935E-1	1.147E+1	2.662E+1
-2.903E-1	1.128E+1	2.685E+1
-2.854E-1	1.141E+1	2.655E+1
-2.887E-1	1.124E+1	2.652E+1
-2.919E-1	1.149E+1	2.635E+1
-2.887E-1	1.144E+1	2.657E+1
-2.822E-1	1.144E+1	2.668E+1
-2.919E-1	1.151E+1	2.655E+1
-2.903E-1	1.147E+1	2.668E+1
-2.903E-1	1.144E+1	2.668E+1
-2.871E-1	1.145E+1	2.659E+1
-2.903E-1	1.144E+1	2.663E+1
-2.903E-1	1.143E+1	2.653E+1
-2.903E-1	1.148E+1	2.660E+1
-2.838E-1	1.147E+1	2.662E+1
-2.887E-1	1.136E+1	2.660E+1
-2.919E-1	1.135E+1	2.683E+1
-2.919E-1	1.145E+1	2.664E+1
-2.854E-1	1.158E+1	2.665E+1
-2.919E-1	1.138E+1	2.661E+1
-2.935E-1	1.147E+1	2.666E+1
-2.903E-1	1.156E+1	2.655E+1
-2.854E-1	1.153E+1	2.653E+1
-2.887E-1	1.149E+1	2.658E+1
-2.952E-1	1.134E+1	2.669E+1
-2.919E-1	1.138E+1	2.661E+1
-2.854E-1	1.129E+1	2.659E+1
-2.871E-1	1.145E+1	2.656E+1
-2.903E-1	1.142E+1	2.664E+1
-2.903E-1	1.137E+1	2.668E+1
-2.871E-1	1.157E+1	2.686E+1
-2.903E-1	1.144E+1	2.665E+1
-2.919E-1	1.149E+1	2.645E+1
-2.903E-1	1.151E+1	2.648E+1
-2.854E-1	1.147E+1	2.659E+1
-2.887E-1	1.159E+1	2.658E+1
-2.887E-1	1.142E+1	2.668E+1
-2.903E-1	1.149E+1	2.663E+1
-2.854E-1	1.149E+1	2.646E+1
-2.903E-1	1.148E+1	2.664E+1
-2.919E-1	1.144E+1	2.653E+1
-2.903E-1	1.137E+1	2.656E+1
-2.838E-1	1.144E+1	2.660E+1
-2.903E-1	1.146E+1	2.670E+1
-2.952E-1	1.138E+1	2.659E+1
-2.935E-1	1.139E+1	2.661E+1
-2.871E-1	1.143E+1	2.655E+1
-2.903E-1	1.148E+1	2.649E+1
-2.952E-1	1.136E+1	2.676E+1
-2.887E-1	1.150E+1	2.673E+1
-2.806E-1	1.148E+1	2.684E+1
-2.871E-1	1.139E+1	2.680E+1
-2.935E-1	1.127E+1	2.632E+1
-2.887E-1	1.146E+1	2.658E+1
-2.854E-1	1.139E+1	2.665E+1
-2.854E-1	1.141E+1	2.664E+1
-2.919E-1	1.152E+1	2.668E+1
-2.919E-1	1.142E+1	2.665E+1
-2.871E-1	1.150E+1	2.659E+1
-2.887E-1	1.141E+1	2.649E+1
-2.935E-1	1.142E+1	2.645E+1
-2.903E-1	1.140E+1	2.646E+1
-2.871E-1	1.132E+1	2.665E+1
-2.903E-1	1.142E+1	2.647E+1
-2.935E-1	1.134E+1	2.666E+1
-2.919E-1	1.150E+1	2.668E+1
-2.854E-1	1.136E+1	2.647E+1
-2.887E-1	1.137E+1	2.659E+1
-2.935E-1	1.143E+1	2.678E+1
-2.919E-1	1.142E+1	2.685E+1
-2.871E-1	1.147E+1	2.653E+1
-2.903E-1	1.146E+1	2.667E+1
-2.952E-1	1.141E+1	2.665E+1
-2.952E-1	1.134E+1	2.654E+1
-2.903E-1	1.143E+1	2.668E+1
-2.871E-1	1.146E+1	2.666E+1
-2.984E-1	1.152E+1	2.662E+1
-2.919E-1	1.145E+1	2.665E+1
-2.871E-1	1.143E+1	2.656E+1
-2.887E-1	1.140E+1	2.649E+1
-2.935E-1	1.123E+1	2.656E+1
-2.903E-1	1.139E+1	2.653E+1
-2.854E-1	1.145E+1	2.662E+1
-2.919E-1	1.141E+1	2.656E+1
-2.952E-1	1.146E+1	2.642E+1
-2.903E-1	1.146E+1	2.656E+1
-2.871E-1	1.150E+1	2.656E+1
-2.887E-1	1.145E+1	2.651E+1
-2.935E-1	1.143E+1	2.646E+1
-2.935E-1	1.151E+1	2.649E+1
-2.887E-1	1.152E+1	2.662E+1
-2.887E-1	1.152E+1	2.664E+1
-2.935E-1	1.146E+1	2.654E+1
-2.871E-1	1.144E+1	2.642E+1
-2.887E-1	1.135E+1	2.675E+1
-2.871E-1	1.144E+1	2.647E+1
-2.935E-1	1.146E+1	2.658E+1
-2.919E-1	1.133E+1	2.633E+1
-2.887E-1	1.152E+1	2.662E+1
-2.871E-1	1.147E+1	2.663E+1
-2.952E-1	1.143E+1	2.651E+1
-2.919E-1	1.142E+1	2.640E+1
-2.854E-1	1.145E+1	2.666E+1
-2.854E-1	1.152E+1	2.666E+1
-2.935E-1	1.142E+1	2.666E+1
-2.887E-1	1.150E+1	2.666E+1
-2.838E-1	1.147E+1	2.660E+1
-2.871E-1	1.137E+1	2.663E+1
-2.984E-1	1.146E+1	2.654E+1
-2.919E-1	1.136E+1	2.668E+1
-2.871E-1	1.157E+1	2.664E+1
-2.887E-1	1.142E+1	2.673E+1
-2.935E-1	1.136E+1	2.660E+1
-2.903E-1	1.138E+1	2.655E+1
-2.871E-1	1.151E+1	2.680E+1
-2.871E-1	1.151E+1	2.660E+1
-2.935E-1	1.138E+1	2.660E+1
-2.887E-1	1.145E+1	2.671E+1
-2.854E-1	1.143E+1	2.651E+1
-2.887E-1	1.154E+1	2.657E+1
-2.952E-1	1.137E+1	2.662E+1
-2.887E-1	1.137E+1	2.668E+1
-2.871E-1	1.137E+1	2.641E+1
-2.887E-1	1.147E+1	2.668E+1
-2.952E-1	1.146E+1	2.654E+1
-2.887E-1	1.141E+1	2.664E+1
-2.854E-1	1.151E+1	2.669E+1
-2.871E-1	1.153E+1	2.670E+1
-2.919E-1	1.139E+1	2.670E+1
-2.887E-1	1.149E+1	2.659E+1
-2.887E-1	1.138E+1	2.652E+1
-2.871E-1	1.147E+1	2.650E+1
-2.935E-1	1.143E+1	2.656E+1
-2.887E-1	1.144E+1	2.690E+1
-2.871E-1	1.129E+1	2.680E+1
-2.887E-1	1.137E+1	2.664E+1
-2.935E-1	1.159E+1	2.661E+1
-2.903E-1	1.143E+1	2.662E+1
-2.838E-1	1.139E+1	2.655E+1
-2.887E-1	1.145E+1	2.667E+1
-2.952E-1	1.148E+1	2.676E+1
-2.903E-1	1.131E+1	2.668E+1
-2.854E-1	1.140E+1	2.675E+1
-2.871E-1	1.154E+1	2.654E+1
-2.919E-1	1.148E+1	2.669E+1
-2.871E-1	1.151E+1	2.670E+1
-2.854E-1	1.145E+1	2.663E+1
-2.903E-1	1.143E+1	2.647E+1
-2.935E-1	1.133E+1	2.678E+1
-2.887E-1	1.143E+1	2.642E+1
-2.838E-1	1.145E+1	2.650E+1
-2.871E-1	1.140E+1	2.685E+1
-2.935E-1	1.155E+1	2.661E+1
-2.903E-1	1.146E+1	2.670E+1
-2.854E-1	1.143E+1	2.647E+1
-2.871E-1	1.133E+1	2.662E+1
-2.919E-1	1.135E+1	2.638E+1
-2.871E-1	1.131E+1	2.659E+1
-2.854E-1	1.147E+1	2.648E+1
-2.887E-1	1.143E+1	2.665E+1
-2.935E-1	1.147E+1	2.674E+1
-2.903E-1	1.151E+1	2.674E+1
-2.854E-1	1.138E+1	2.649E+1
-2.919E-1	1.143E+1	2.673E+1
-2.935E-1	1.150E+1	2.672E+1
-2.903E-1	1.146E+1	2.649E+1
-2.871E-1	1.126E+1	2.674E+1
[truncated: 483,813 more rows]
