# Supplementary material for: Improved ANAP incorporation and VCF analysis reveal details of P2X7 current facilitation and a limited conformational interplay between ATP binding and the intracellular ballast domain
Source: eLife. 2023 Jan 4;12:e82479. doi: 10.7554/eLife.82479 (PMC9859053; doi:10.7554/eLife.82479)
Supplement: Table 2—source data 1. [file elife-82479-table2-data1.zip › Table-2_source-data-1/22k25-13.csv]

-2.773E-1	8.584E+0	1.523E+1
-2.773E-1	8.532E+0	1.528E+1
-2.708E-1	8.616E+0	1.519E+1
-2.708E-1	8.609E+0	1.513E+1
-2.757E-1	8.571E+0	1.528E+1
-2.773E-1	8.558E+0	1.536E+1
-2.725E-1	8.632E+0	1.526E+1
-2.692E-1	8.496E+0	1.509E+1
-2.773E-1	8.609E+0	1.520E+1
-2.806E-1	8.486E+0	1.520E+1
-2.725E-1	8.577E+0	1.521E+1
-2.692E-1	8.580E+0	1.530E+1
-2.757E-1	8.603E+0	1.524E+1
-2.773E-1	8.645E+0	1.528E+1
-2.725E-1	8.648E+0	1.516E+1
-2.725E-1	8.603E+0	1.514E+1
-2.757E-1	8.593E+0	1.529E+1
-2.757E-1	8.603E+0	1.525E+1
-2.725E-1	8.613E+0	1.526E+1
-2.708E-1	8.532E+0	1.517E+1
-2.757E-1	8.590E+0	1.519E+1
-2.757E-1	8.577E+0	1.515E+1
-2.741E-1	8.551E+0	1.525E+1
-2.725E-1	8.648E+0	1.526E+1
-2.757E-1	8.499E+0	1.525E+1
-2.773E-1	8.571E+0	1.516E+1
-2.725E-1	8.564E+0	1.522E+1
-2.692E-1	8.642E+0	1.511E+1
-2.773E-1	8.548E+0	1.543E+1
-2.789E-1	8.558E+0	1.530E+1
-2.725E-1	8.577E+0	1.510E+1
-2.741E-1	8.642E+0	1.519E+1
-2.773E-1	8.584E+0	1.512E+1
-2.789E-1	8.464E+0	1.521E+1
-2.708E-1	8.603E+0	1.511E+1
-2.741E-1	8.603E+0	1.515E+1
-2.789E-1	8.593E+0	1.518E+1
-2.773E-1	8.512E+0	1.506E+1
-2.725E-1	8.622E+0	1.530E+1
-2.708E-1	8.622E+0	1.526E+1
-2.789E-1	8.717E+0	1.504E+1
-2.773E-1	8.678E+0	1.530E+1
-2.725E-1	8.548E+0	1.502E+1
-2.692E-1	8.616E+0	1.531E+1
-2.773E-1	8.619E+0	1.508E+1
-2.773E-1	8.606E+0	1.526E+1
-2.708E-1	8.616E+0	1.532E+1
-2.692E-1	8.535E+0	1.545E+1
-2.741E-1	8.639E+0	1.522E+1
-2.757E-1	8.626E+0	1.521E+1
-2.708E-1	8.606E+0	1.500E+1
-2.676E-1	8.590E+0	1.517E+1
-2.773E-1	8.509E+0	1.526E+1
-2.806E-1	8.571E+0	1.509E+1
-2.708E-1	8.730E+0	1.520E+1
-2.725E-1	8.616E+0	1.517E+1
-2.773E-1	8.519E+0	1.510E+1
-2.757E-1	8.551E+0	1.529E+1
-2.708E-1	8.710E+0	1.510E+1
-2.708E-1	8.548E+0	1.524E+1
-2.741E-1	8.584E+0	1.513E+1
-2.789E-1	8.587E+0	1.518E+1
-2.725E-1	8.577E+0	1.526E+1
-2.708E-1	8.541E+0	1.505E+1
-2.789E-1	8.577E+0	1.518E+1
-2.789E-1	8.567E+0	1.519E+1
-2.741E-1	8.515E+0	1.522E+1
-2.708E-1	8.626E+0	1.524E+1
-2.757E-1	8.580E+0	1.528E+1
-2.806E-1	8.603E+0	1.526E+1
-2.725E-1	8.665E+0	1.513E+1
-2.708E-1	8.629E+0	1.517E+1
-2.773E-1	8.645E+0	1.532E+1
-2.757E-1	8.661E+0	1.502E+1
-2.741E-1	8.742E+0	1.513E+1
-2.692E-1	8.694E+0	1.522E+1
-2.773E-1	8.590E+0	1.522E+1
-2.806E-1	8.645E+0	1.509E+1
-2.725E-1	8.691E+0	1.525E+1
-2.708E-1	8.597E+0	1.528E+1
-2.773E-1	8.486E+0	1.525E+1
-2.789E-1	8.639E+0	1.517E+1
-2.725E-1	8.736E+0	1.527E+1
-2.725E-1	8.684E+0	1.526E+1
-2.757E-1	8.577E+0	1.528E+1
-2.806E-1	8.580E+0	1.520E+1
-2.692E-1	8.720E+0	1.511E+1
-2.725E-1	8.622E+0	1.518E+1
-2.757E-1	8.528E+0	1.515E+1
-2.773E-1	8.561E+0	1.518E+1
-2.725E-1	8.684E+0	1.517E+1
-2.708E-1	8.642E+0	1.511E+1
-2.757E-1	8.584E+0	1.524E+1
-2.773E-1	8.574E+0	1.522E+1
-2.708E-1	8.600E+0	1.519E+1
-2.708E-1	8.532E+0	1.526E+1
-2.773E-1	8.626E+0	1.516E+1
-2.773E-1	8.574E+0	1.520E+1
-2.692E-1	8.746E+0	1.533E+1
-2.676E-1	8.645E+0	1.524E+1
-2.757E-1	8.626E+0	1.528E+1
-2.773E-1	8.564E+0	1.526E+1
-2.708E-1	8.665E+0	1.528E+1
-2.708E-1	8.580E+0	1.509E+1
-2.741E-1	8.499E+0	1.518E+1
-2.789E-1	8.590E+0	1.534E+1
-2.708E-1	8.613E+0	1.510E+1
-2.708E-1	8.639E+0	1.524E+1
-2.757E-1	8.632E+0	1.525E+1
-2.806E-1	8.726E+0	1.511E+1
-2.708E-1	8.509E+0	1.536E+1
-2.676E-1	8.506E+0	1.515E+1
-2.773E-1	8.499E+0	1.522E+1
-2.773E-1	8.691E+0	1.525E+1
-2.741E-1	8.548E+0	1.533E+1
-2.692E-1	8.632E+0	1.520E+1
-2.757E-1	8.502E+0	1.530E+1
-2.773E-1	8.587E+0	1.518E+1
-2.692E-1	8.489E+0	1.517E+1
-2.692E-1	8.577E+0	1.518E+1
-2.773E-1	8.655E+0	1.510E+1
-2.741E-1	8.684E+0	1.508E+1
-2.741E-1	8.684E+0	1.521E+1
-2.692E-1	8.545E+0	1.515E+1
-2.773E-1	8.554E+0	1.518E+1
-2.789E-1	8.678E+0	1.508E+1
-2.741E-1	8.635E+0	1.526E+1
-2.708E-1	8.606E+0	1.511E+1
-2.757E-1	8.626E+0	1.513E+1
-2.757E-1	8.528E+0	1.521E+1
-2.725E-1	8.619E+0	1.543E+1
-2.708E-1	8.648E+0	1.522E+1
-2.741E-1	8.635E+0	1.525E+1
-2.773E-1	8.609E+0	1.517E+1
-2.692E-1	8.600E+0	1.524E+1
-2.692E-1	8.710E+0	1.527E+1
-2.741E-1	8.681E+0	1.516E+1
-2.773E-1	8.587E+0	1.512E+1
-2.708E-1	8.642E+0	1.519E+1
-2.708E-1	8.652E+0	1.514E+1
-2.757E-1	8.632E+0	1.517E+1
-2.789E-1	8.502E+0	1.536E+1
-2.708E-1	8.665E+0	1.529E+1
-2.692E-1	8.616E+0	1.529E+1
-2.757E-1	8.597E+0	1.516E+1
-2.789E-1	8.558E+0	1.513E+1
-2.725E-1	8.652E+0	1.521E+1
-2.692E-1	8.622E+0	1.517E+1
-2.773E-1	8.486E+0	1.505E+1
-2.773E-1	8.678E+0	1.523E+1
-2.708E-1	8.749E+0	1.516E+1
-2.725E-1	8.489E+0	1.509E+1
-2.741E-1	8.587E+0	1.518E+1
-2.822E-1	8.577E+0	1.527E+1
-2.708E-1	8.668E+0	1.530E+1
-2.725E-1	8.713E+0	1.522E+1
-2.757E-1	8.665E+0	1.524E+1
-2.773E-1	8.665E+0	1.516E+1
-2.708E-1	8.609E+0	1.513E+1
-2.692E-1	8.671E+0	1.517E+1
-2.757E-1	8.574E+0	1.527E+1
-2.773E-1	8.720E+0	1.518E+1
-2.692E-1	8.554E+0	1.523E+1
-2.676E-1	8.580E+0	1.518E+1
-2.757E-1	8.694E+0	1.534E+1
-2.773E-1	8.665E+0	1.513E+1
-2.708E-1	8.648E+0	1.539E+1
-2.708E-1	8.606E+0	1.510E+1
-2.757E-1	8.645E+0	1.519E+1
-2.789E-1	8.613E+0	1.531E+1
-2.725E-1	8.571E+0	1.520E+1
-2.725E-1	8.580E+0	1.522E+1
-2.773E-1	8.561E+0	1.516E+1
-2.757E-1	8.645E+0	1.528E+1
-2.708E-1	8.564E+0	1.528E+1
-2.708E-1	8.717E+0	1.516E+1
-2.757E-1	8.626E+0	1.516E+1
-2.773E-1	8.597E+0	1.520E+1
-2.692E-1	8.697E+0	1.512E+1
-2.708E-1	8.635E+0	1.516E+1
-2.773E-1	8.755E+0	1.536E+1
-2.757E-1	8.739E+0	1.520E+1
-2.725E-1	8.626E+0	1.517E+1
-2.757E-1	8.671E+0	1.514E+1
-2.757E-1	8.710E+0	1.531E+1
-2.773E-1	8.525E+0	1.518E+1
-2.725E-1	8.655E+0	1.520E+1
-2.725E-1	8.554E+0	1.530E+1
-2.741E-1	8.577E+0	1.530E+1
-2.741E-1	8.593E+0	1.525E+1
-2.725E-1	8.671E+0	1.518E+1
-2.725E-1	8.593E+0	1.514E+1
-2.773E-1	8.616E+0	1.525E+1
-2.789E-1	8.626E+0	1.526E+1
-2.692E-1	8.564E+0	1.532E+1
-2.708E-1	8.600E+0	1.518E+1
-2.773E-1	8.574E+0	1.509E+1
-2.757E-1	8.564E+0	1.520E+1
-2.741E-1	8.742E+0	1.516E+1
-2.741E-1	8.723E+0	1.530E+1
-2.773E-1	8.652E+0	1.527E+1
-2.773E-1	8.597E+0	1.525E+1
-2.708E-1	8.551E+0	1.515E+1
-2.725E-1	8.635E+0	1.508E+1
-2.773E-1	8.522E+0	1.525E+1
-2.757E-1	8.720E+0	1.515E+1
-2.725E-1	8.609E+0	1.530E+1
-2.708E-1	8.545E+0	1.525E+1
-2.773E-1	8.658E+0	1.522E+1
-2.773E-1	8.736E+0	1.525E+1
-2.725E-1	8.574E+0	1.525E+1
-2.725E-1	8.574E+0	1.530E+1
-2.741E-1	8.545E+0	1.515E+1
-2.773E-1	8.639E+0	1.525E+1
-2.725E-1	8.632E+0	1.516E+1
-2.692E-1	8.674E+0	1.534E+1
-2.789E-1	8.600E+0	1.524E+1
-2.741E-1	8.635E+0	1.519E+1
-2.757E-1	8.519E+0	1.524E+1
-2.708E-1	8.626E+0	1.529E+1
-2.789E-1	8.632E+0	1.522E+1
-2.773E-1	8.668E+0	1.528E+1
-2.725E-1	8.593E+0	1.533E+1
-2.692E-1	8.674E+0	1.516E+1
-2.741E-1	8.635E+0	1.514E+1
-2.757E-1	8.522E+0	1.533E+1
-2.757E-1	8.541E+0	1.511E+1
-2.741E-1	8.704E+0	1.507E+1
-2.757E-1	8.499E+0	1.518E+1
-2.822E-1	8.613E+0	1.523E+1
-2.708E-1	8.678E+0	1.523E+1
-2.708E-1	8.632E+0	1.523E+1
-2.789E-1	8.545E+0	1.525E+1
-2.773E-1	8.603E+0	1.508E+1
-2.692E-1	8.551E+0	1.523E+1
-2.708E-1	8.577E+0	1.520E+1
-2.822E-1	8.717E+0	1.524E+1
-2.773E-1	8.597E+0	1.528E+1
-2.708E-1	8.684E+0	1.535E+1
-2.708E-1	8.691E+0	1.523E+1
-2.773E-1	8.564E+0	1.528E+1
-2.757E-1	8.587E+0	1.524E+1
-2.757E-1	8.626E+0	1.519E+1
-2.708E-1	8.678E+0	1.523E+1
-2.773E-1	8.609E+0	1.526E+1
-2.757E-1	8.535E+0	1.518E+1
-2.725E-1	8.674E+0	1.521E+1
-2.692E-1	8.528E+0	1.508E+1
-2.789E-1	8.532E+0	1.521E+1
-2.789E-1	8.655E+0	1.519E+1
-2.708E-1	8.580E+0	1.516E+1
-2.692E-1	8.720E+0	1.526E+1
-2.773E-1	8.606E+0	1.516E+1
-2.773E-1	8.584E+0	1.538E+1
-2.725E-1	8.454E+0	1.531E+1
-2.725E-1	8.629E+0	1.518E+1
-2.741E-1	8.707E+0	1.519E+1
-2.773E-1	8.652E+0	1.526E+1
-2.708E-1	8.652E+0	1.502E+1
-2.708E-1	8.616E+0	1.523E+1
-2.773E-1	8.704E+0	1.531E+1
-2.789E-1	8.606E+0	1.523E+1
-2.708E-1	8.632E+0	1.517E+1
-2.692E-1	8.635E+0	1.526E+1
-2.741E-1	8.541E+0	1.528E+1
-2.789E-1	8.470E+0	1.517E+1
-2.741E-1	8.671E+0	1.522E+1
-2.725E-1	8.619E+0	1.518E+1
-2.773E-1	8.597E+0	1.519E+1
-2.789E-1	8.590E+0	1.520E+1
-2.741E-1	8.681E+0	1.516E+1
-2.725E-1	8.622E+0	1.518E+1
-2.789E-1	8.590E+0	1.532E+1
-2.789E-1	8.525E+0	1.506E+1
-2.741E-1	8.606E+0	1.522E+1
-2.708E-1	8.635E+0	1.509E+1
-2.757E-1	8.580E+0	1.518E+1
-2.773E-1	8.606E+0	1.535E+1
-2.725E-1	8.597E+0	1.516E+1
-2.692E-1	8.548E+0	1.537E+1
-2.757E-1	8.713E+0	1.523E+1
-2.789E-1	8.577E+0	1.534E+1
-2.725E-1	8.629E+0	1.516E+1
-2.725E-1	8.545E+0	1.525E+1
-2.741E-1	8.694E+0	1.521E+1
-2.741E-1	8.600E+0	1.512E+1
-2.725E-1	8.700E+0	1.532E+1
-2.725E-1	8.697E+0	1.516E+1
-2.757E-1	8.710E+0	1.515E+1
-2.789E-1	8.707E+0	1.514E+1
-2.725E-1	8.704E+0	1.508E+1
-2.708E-1	8.632E+0	1.511E+1
-2.757E-1	8.629E+0	1.523E+1
-2.757E-1	8.648E+0	1.526E+1
-2.708E-1	8.629E+0	1.522E+1
-2.725E-1	8.655E+0	1.529E+1
-2.757E-1	8.694E+0	1.529E+1
-2.773E-1	8.661E+0	1.519E+1
-2.741E-1	8.600E+0	1.538E+1
-2.692E-1	8.658E+0	1.524E+1
-2.757E-1	8.493E+0	1.511E+1
-2.773E-1	8.626E+0	1.531E+1
-2.692E-1	8.658E+0	1.522E+1
-2.708E-1	8.713E+0	1.527E+1
-2.757E-1	8.655E+0	1.517E+1
-2.806E-1	8.720E+0	1.520E+1
-2.708E-1	8.564E+0	1.528E+1
-2.708E-1	8.658E+0	1.533E+1
-2.725E-1	8.600E+0	1.513E+1
-2.789E-1	8.632E+0	1.536E+1
-2.725E-1	8.626E+0	1.512E+1
-2.708E-1	8.642E+0	1.511E+1
-2.773E-1	8.626E+0	1.522E+1
-2.789E-1	8.587E+0	1.524E+1
-2.708E-1	8.681E+0	1.511E+1
-2.692E-1	8.746E+0	1.513E+1
-2.789E-1	8.661E+0	1.529E+1
-2.773E-1	8.590E+0	1.526E+1
-2.725E-1	8.687E+0	1.530E+1
-2.725E-1	8.512E+0	1.513E+1
-2.757E-1	8.655E+0	1.531E+1
-2.789E-1	8.600E+0	1.517E+1
-2.708E-1	8.707E+0	1.521E+1
-2.725E-1	8.619E+0	1.529E+1
-2.757E-1	8.584E+0	1.518E+1
-2.822E-1	8.665E+0	1.533E+1
-2.741E-1	8.548E+0	1.530E+1
-2.676E-1	8.493E+0	1.529E+1
-2.757E-1	8.525E+0	1.520E+1
-2.773E-1	8.454E+0	1.533E+1
-2.692E-1	8.678E+0	1.541E+1
-2.725E-1	8.639E+0	1.525E+1
-2.757E-1	8.639E+0	1.518E+1
-2.789E-1	8.684E+0	1.529E+1
-2.725E-1	8.525E+0	1.518E+1
-2.692E-1	8.697E+0	1.537E+1
-2.757E-1	8.616E+0	1.532E+1
-2.806E-1	8.580E+0	1.500E+1
-2.725E-1	8.558E+0	1.530E+1
-2.708E-1	8.580E+0	1.513E+1
-2.741E-1	8.532E+0	1.517E+1
-2.789E-1	8.629E+0	1.519E+1
-2.708E-1	8.632E+0	1.535E+1
-2.725E-1	8.574E+0	1.528E+1
-2.757E-1	8.645E+0	1.510E+1
-2.789E-1	8.603E+0	1.518E+1
-2.725E-1	8.587E+0	1.525E+1
-2.741E-1	8.425E+0	1.523E+1
-2.789E-1	8.548E+0	1.517E+1
-2.789E-1	8.512E+0	1.524E+1
-2.708E-1	8.655E+0	1.525E+1
-2.708E-1	8.590E+0	1.531E+1
-2.757E-1	8.567E+0	1.521E+1
-2.773E-1	8.655E+0	1.529E+1
-2.725E-1	8.658E+0	1.513E+1
-2.725E-1	8.571E+0	1.526E+1
-2.757E-1	8.678E+0	1.524E+1
-2.773E-1	8.639E+0	1.515E+1
-2.725E-1	8.522E+0	1.514E+1
-2.708E-1	8.704E+0	1.549E+1
-2.773E-1	8.629E+0	1.526E+1
-2.773E-1	8.616E+0	1.520E+1
-2.725E-1	8.580E+0	1.529E+1
-2.725E-1	8.525E+0	1.513E+1
-2.757E-1	8.580E+0	1.524E+1
-2.789E-1	8.603E+0	1.522E+1
-2.725E-1	8.616E+0	1.510E+1
-2.676E-1	8.629E+0	1.528E+1
-2.773E-1	8.622E+0	1.540E+1
-2.789E-1	8.425E+0	1.519E+1
-2.741E-1	8.551E+0	1.523E+1
-2.708E-1	8.603E+0	1.539E+1
-2.773E-1	8.629E+0	1.503E+1
-2.757E-1	8.567E+0	1.533E+1
-2.741E-1	8.622E+0	1.514E+1
-2.676E-1	8.639E+0	1.544E+1
-2.789E-1	8.700E+0	1.520E+1
-2.789E-1	8.707E+0	1.521E+1
-2.708E-1	8.489E+0	1.513E+1
-2.741E-1	8.632E+0	1.513E+1
-2.741E-1	8.639E+0	1.526E+1
-2.757E-1	8.600E+0	1.513E+1
-2.676E-1	8.600E+0	1.532E+1
-2.692E-1	8.629E+0	1.515E+1
-2.757E-1	8.564E+0	1.496E+1
-2.773E-1	8.613E+0	1.516E+1
-2.708E-1	8.648E+0	1.519E+1
-2.725E-1	8.639E+0	1.524E+1
-2.773E-1	8.652E+0	1.507E+1
-2.789E-1	8.639E+0	1.539E+1
-2.725E-1	8.425E+0	1.532E+1
-2.692E-1	8.671E+0	1.520E+1
-2.741E-1	8.464E+0	1.527E+1
-2.806E-1	8.609E+0	1.521E+1
-2.725E-1	8.668E+0	1.515E+1
-2.692E-1	8.571E+0	1.517E+1
-2.789E-1	8.629E+0	1.530E+1
-2.773E-1	8.577E+0	1.535E+1
-2.725E-1	8.609E+0	1.530E+1
-2.692E-1	8.603E+0	1.520E+1
-2.757E-1	8.584E+0	1.527E+1
-2.741E-1	8.723E+0	1.527E+1
-2.708E-1	8.645E+0	1.525E+1
-2.692E-1	8.551E+0	1.519E+1
-2.773E-1	8.658E+0	1.513E+1
-2.773E-1	8.710E+0	1.515E+1
-2.692E-1	8.635E+0	1.518E+1
-2.741E-1	8.515E+0	1.510E+1
-2.773E-1	8.635E+0	1.541E+1
-2.773E-1	8.671E+0	1.514E+1
-2.725E-1	8.613E+0	1.510E+1
-2.708E-1	8.613E+0	1.519E+1
-2.757E-1	8.489E+0	1.525E+1
-2.773E-1	8.655E+0	1.527E+1
-2.692E-1	8.584E+0	1.514E+1
-2.692E-1	8.597E+0	1.506E+1
-2.757E-1	8.619E+0	1.526E+1
-2.789E-1	8.532E+0	1.533E+1
-2.692E-1	8.561E+0	1.527E+1
-2.708E-1	8.444E+0	1.537E+1
-2.773E-1	8.665E+0	1.516E+1
-2.757E-1	8.574E+0	1.533E+1
-2.725E-1	8.532E+0	1.519E+1
-2.708E-1	8.629E+0	1.522E+1
-2.773E-1	8.541E+0	1.528E+1
-2.773E-1	8.603E+0	1.530E+1
-2.725E-1	8.687E+0	1.511E+1
-2.741E-1	8.639E+0	1.521E+1
-2.773E-1	8.613E+0	1.524E+1
-2.757E-1	8.697E+0	1.519E+1
-2.741E-1	8.687E+0	1.513E+1
-2.741E-1	8.642E+0	1.523E+1
-2.757E-1	8.577E+0	1.517E+1
-2.789E-1	8.629E+0	1.512E+1
-2.725E-1	8.629E+0	1.518E+1
-2.708E-1	8.551E+0	1.535E+1
-2.789E-1	8.713E+0	1.522E+1
-2.789E-1	8.687E+0	1.529E+1
-2.757E-1	8.629E+0	1.523E+1
-2.708E-1	8.590E+0	1.526E+1
-2.757E-1	8.655E+0	1.539E+1
-2.806E-1	8.535E+0	1.542E+1
-2.725E-1	8.597E+0	1.540E+1
-2.692E-1	8.609E+0	1.516E+1
-2.789E-1	8.668E+0	1.516E+1
-2.789E-1	8.619E+0	1.513E+1
-2.725E-1	8.700E+0	1.532E+1
-2.741E-1	8.639E+0	1.515E+1
-2.789E-1	8.700E+0	1.517E+1
-2.789E-1	8.470E+0	1.537E+1
-2.708E-1	8.590E+0	1.521E+1
-2.725E-1	8.684E+0	1.528E+1
-2.757E-1	8.691E+0	1.519E+1
-2.773E-1	8.616E+0	1.536E+1
-2.741E-1	8.720E+0	1.523E+1
-2.725E-1	8.626E+0	1.521E+1
-2.757E-1	8.661E+0	1.521E+1
-2.757E-1	8.687E+0	1.526E+1
-2.725E-1	8.635E+0	1.524E+1
-2.725E-1	8.681E+0	1.527E+1
-2.773E-1	8.710E+0	1.515E+1
-2.789E-1	8.515E+0	1.526E+1
-2.725E-1	8.593E+0	1.518E+1
-2.708E-1	8.590E+0	1.524E+1
-2.789E-1	8.668E+0	1.527E+1
-2.789E-1	8.665E+0	1.518E+1
-2.725E-1	8.522E+0	1.523E+1
-2.692E-1	8.590E+0	1.521E+1
-2.789E-1	8.665E+0	1.514E+1
-2.773E-1	8.681E+0	1.531E+1
-2.725E-1	8.580E+0	1.523E+1
-2.708E-1	8.597E+0	1.518E+1
-2.789E-1	8.609E+0	1.525E+1
-2.773E-1	8.661E+0	1.523E+1
-2.757E-1	8.590E+0	1.528E+1
-2.725E-1	8.473E+0	1.530E+1
-2.741E-1	8.635E+0	1.527E+1
-2.773E-1	8.665E+0	1.522E+1
-2.692E-1	8.668E+0	1.525E+1
-2.708E-1	8.528E+0	1.515E+1
-2.789E-1	8.590E+0	1.518E+1
-2.789E-1	8.691E+0	1.527E+1
-2.725E-1	8.548E+0	1.518E+1
-2.708E-1	8.590E+0	1.536E+1
-2.757E-1	8.554E+0	1.517E+1
-2.789E-1	8.499E+0	1.527E+1
-2.741E-1	8.616E+0	1.520E+1
-2.692E-1	8.541E+0	1.528E+1
-2.789E-1	8.538E+0	1.521E+1
-2.773E-1	8.600E+0	1.520E+1
-2.741E-1	8.794E+0	1.525E+1
-2.741E-1	8.648E+0	1.528E+1
-2.757E-1	8.632E+0	1.514E+1
-2.789E-1	8.597E+0	1.513E+1
-2.708E-1	8.674E+0	1.526E+1
-2.757E-1	8.473E+0	1.527E+1
-2.741E-1	8.668E+0	1.523E+1
-2.773E-1	8.616E+0	1.527E+1
-2.725E-1	8.587E+0	1.532E+1
-2.741E-1	8.603E+0	1.527E+1
-2.789E-1	8.665E+0	1.522E+1
-2.789E-1	8.674E+0	1.512E+1
-2.757E-1	8.658E+0	1.522E+1
-2.708E-1	8.545E+0	1.512E+1
-2.757E-1	8.671E+0	1.536E+1
-2.789E-1	8.713E+0	1.527E+1
-2.725E-1	8.619E+0	1.521E+1
-2.692E-1	8.658E+0	1.511E+1
-2.773E-1	8.626E+0	1.535E+1
-2.789E-1	8.655E+0	1.523E+1
-2.741E-1	8.476E+0	1.518E+1
-2.725E-1	8.587E+0	1.520E+1
-2.773E-1	8.616E+0	1.525E+1
-2.757E-1	8.700E+0	1.526E+1
-2.708E-1	8.577E+0	1.528E+1
-2.708E-1	8.584E+0	1.525E+1
-2.757E-1	8.700E+0	1.519E+1
-2.806E-1	8.577E+0	1.523E+1
-2.725E-1	8.648E+0	1.531E+1
-2.741E-1	8.548E+0	1.516E+1
-2.757E-1	8.606E+0	1.534E+1
-2.773E-1	8.584E+0	1.530E+1
-2.725E-1	8.577E+0	1.517E+1
-2.725E-1	8.648E+0	1.516E+1
-2.757E-1	8.597E+0	1.525E+1
-2.789E-1	8.606E+0	1.527E+1
-2.708E-1	8.622E+0	1.515E+1
-2.708E-1	8.580E+0	1.527E+1
-2.757E-1	8.661E+0	1.534E+1
-2.806E-1	8.629E+0	1.514E+1
-2.708E-1	8.590E+0	1.514E+1
-2.692E-1	8.658E+0	1.528E+1
-2.773E-1	8.639E+0	1.527E+1
-2.806E-1	8.723E+0	1.524E+1
-2.741E-1	8.541E+0	1.517E+1
-2.725E-1	8.609E+0	1.515E+1
-2.773E-1	8.600E+0	1.520E+1
-2.806E-1	8.704E+0	1.524E+1
-2.725E-1	8.584E+0	1.526E+1
-2.708E-1	8.765E+0	1.525E+1
-2.773E-1	8.532E+0	1.519E+1
-2.806E-1	8.736E+0	1.537E+1
-2.708E-1	8.454E+0	1.524E+1
-2.725E-1	8.652E+0	1.525E+1
-2.789E-1	8.655E+0	1.531E+1
-2.789E-1	8.522E+0	1.522E+1
-2.757E-1	8.661E+0	1.539E+1
-2.725E-1	8.736E+0	1.521E+1
-2.789E-1	8.684E+0	1.521E+1
-2.822E-1	8.635E+0	1.531E+1
-2.725E-1	8.642E+0	1.519E+1
-2.708E-1	8.700E+0	1.521E+1
-2.757E-1	8.739E+0	1.499E+1
-2.789E-1	8.597E+0	1.530E+1
-2.741E-1	8.587E+0	1.515E+1
-2.692E-1	8.739E+0	1.525E+1
-2.773E-1	8.632E+0	1.527E+1
-2.789E-1	8.746E+0	1.523E+1
-2.708E-1	8.609E+0	1.530E+1
-2.708E-1	8.622E+0	1.500E+1
-2.757E-1	8.480E+0	1.532E+1
-2.789E-1	8.642E+0	1.532E+1
-2.708E-1	8.668E+0	1.515E+1
-2.708E-1	8.558E+0	1.523E+1
-2.773E-1	8.593E+0	1.526E+1
-2.757E-1	8.590E+0	1.536E+1
-2.725E-1	8.691E+0	1.517E+1
-2.692E-1	8.538E+0	1.521E+1
-2.757E-1	8.548E+0	1.509E+1
-2.773E-1	8.691E+0	1.533E+1
-2.708E-1	8.603E+0	1.534E+1
-2.725E-1	8.713E+0	1.533E+1
-2.789E-1	8.577E+0	1.517E+1
-2.789E-1	8.538E+0	1.524E+1
-2.757E-1	8.652E+0	1.538E+1
-2.692E-1	8.749E+0	1.532E+1
-2.757E-1	8.639E+0	1.532E+1
-2.773E-1	8.571E+0	1.521E+1
-2.725E-1	8.603E+0	1.529E+1
-2.757E-1	8.626E+0	1.520E+1
-2.757E-1	8.694E+0	1.527E+1
-2.757E-1	8.561E+0	1.522E+1
-2.725E-1	8.489E+0	1.539E+1
-2.725E-1	8.629E+0	1.527E+1
-2.773E-1	8.528E+0	1.507E+1
-2.789E-1	8.658E+0	1.512E+1
-2.725E-1	8.752E+0	1.523E+1
-2.692E-1	8.483E+0	1.530E+1
-2.773E-1	8.606E+0	1.525E+1
-2.773E-1	8.619E+0	1.517E+1
-2.741E-1	8.655E+0	1.539E+1
-2.708E-1	8.603E+0	1.517E+1
-2.789E-1	8.584E+0	1.512E+1
-2.806E-1	8.652E+0	1.516E+1
-2.741E-1	8.616E+0	1.533E+1
-2.708E-1	8.577E+0	1.531E+1
-2.773E-1	8.619E+0	1.513E+1
-2.789E-1	8.577E+0	1.517E+1
-2.708E-1	8.652E+0	1.525E+1
-2.741E-1	8.532E+0	1.526E+1
-2.773E-1	8.635E+0	1.516E+1
-2.789E-1	8.606E+0	1.518E+1
-2.725E-1	8.561E+0	1.529E+1
-2.757E-1	8.606E+0	1.536E+1
-2.773E-1	8.535E+0	1.522E+1
-2.789E-1	8.700E+0	1.511E+1
-2.741E-1	8.622E+0	1.530E+1
-2.725E-1	8.606E+0	1.524E+1
-2.806E-1	8.590E+0	1.537E+1
-2.789E-1	8.665E+0	1.524E+1
-2.708E-1	8.661E+0	1.508E+1
-2.708E-1	8.567E+0	1.525E+1
-2.789E-1	8.551E+0	1.521E+1
-2.789E-1	8.668E+0	1.528E+1
-2.725E-1	8.603E+0	1.515E+1
-2.708E-1	8.665E+0	1.522E+1
-2.773E-1	8.645E+0	1.527E+1
-2.789E-1	8.587E+0	1.502E+1
-2.725E-1	8.635E+0	1.523E+1
-2.708E-1	8.622E+0	1.515E+1
-2.773E-1	8.665E+0	1.531E+1
-2.789E-1	8.768E+0	1.520E+1
-2.692E-1	8.687E+0	1.523E+1
-2.725E-1	8.609E+0	1.525E+1
-2.757E-1	8.687E+0	1.518E+1
-2.773E-1	8.574E+0	1.520E+1
-2.725E-1	8.739E+0	1.528E+1
-2.741E-1	8.619E+0	1.526E+1
-2.789E-1	8.613E+0	1.533E+1
-2.773E-1	8.652E+0	1.525E+1
-2.725E-1	8.600E+0	1.530E+1
-2.725E-1	8.606E+0	1.510E+1
-2.757E-1	8.717E+0	1.536E+1
-2.806E-1	8.681E+0	1.520E+1
-2.741E-1	8.519E+0	1.515E+1
-2.725E-1	8.496E+0	1.527E+1
-2.789E-1	8.558E+0	1.511E+1
-2.806E-1	8.535E+0	1.530E+1
-2.708E-1	8.658E+0	1.515E+1
-2.708E-1	8.687E+0	1.531E+1
-2.789E-1	8.590E+0	1.528E+1
-2.806E-1	8.710E+0	1.511E+1
-2.741E-1	8.648E+0	1.512E+1
-2.708E-1	8.671E+0	1.520E+1
-2.773E-1	8.545E+0	1.525E+1
-2.773E-1	8.687E+0	1.543E+1
-2.741E-1	8.665E+0	1.537E+1
-2.741E-1	8.707E+0	1.518E+1
-2.773E-1	8.512E+0	1.532E+1
-2.773E-1	8.710E+0	1.522E+1
-2.741E-1	8.707E+0	1.525E+1
-2.708E-1	8.648E+0	1.516E+1
-2.773E-1	8.538E+0	1.535E+1
-2.773E-1	8.642E+0	1.524E+1
-2.757E-1	8.678E+0	1.527E+1
-2.725E-1	8.603E+0	1.518E+1
-2.757E-1	8.619E+0	1.521E+1
-2.773E-1	8.645E+0	1.518E+1
-2.708E-1	8.681E+0	1.519E+1
-2.725E-1	8.515E+0	1.535E+1
-2.773E-1	8.587E+0	1.526E+1
-2.773E-1	8.668E+0	1.530E+1
-2.708E-1	8.726E+0	1.533E+1
-2.708E-1	8.645E+0	1.525E+1
-2.757E-1	8.564E+0	1.526E+1
-2.789E-1	8.687E+0	1.534E+1
-2.692E-1	8.622E+0	1.518E+1
-2.708E-1	8.603E+0	1.527E+1
-2.757E-1	8.616E+0	1.517E+1
-2.757E-1	8.665E+0	1.528E+1
-2.676E-1	8.635E+0	1.510E+1
-2.741E-1	8.613E+0	1.529E+1
-2.773E-1	8.717E+0	1.527E+1
-2.773E-1	8.755E+0	1.527E+1
-2.725E-1	8.619E+0	1.534E+1
-2.741E-1	8.613E+0	1.518E+1
-2.773E-1	8.473E+0	1.521E+1
-2.773E-1	8.726E+0	1.519E+1
-2.773E-1	8.655E+0	1.541E+1
-2.708E-1	8.593E+0	1.536E+1
-2.757E-1	8.700E+0	1.521E+1
-2.757E-1	8.587E+0	1.525E+1
-2.725E-1	8.658E+0	1.531E+1
-2.725E-1	8.639E+0	1.530E+1
-2.757E-1	8.668E+0	1.526E+1
-2.773E-1	8.710E+0	1.530E+1
-2.725E-1	8.554E+0	1.524E+1
-2.725E-1	8.600E+0	1.524E+1
-2.757E-1	8.681E+0	1.519E+1
-2.773E-1	8.580E+0	1.521E+1
-2.725E-1	8.704E+0	1.524E+1
-2.708E-1	8.609E+0	1.527E+1
-2.741E-1	8.564E+0	1.519E+1
-2.773E-1	8.632E+0	1.530E+1
-2.757E-1	8.691E+0	1.528E+1
-2.692E-1	8.674E+0	1.524E+1
-2.773E-1	8.645E+0	1.528E+1
-2.757E-1	8.535E+0	1.525E+1
-2.725E-1	8.548E+0	1.531E+1
-2.708E-1	8.593E+0	1.522E+1
-2.773E-1	8.626E+0	1.533E+1
-2.806E-1	8.730E+0	1.533E+1
-2.708E-1	8.697E+0	1.516E+1
-2.725E-1	8.652E+0	1.528E+1
-2.757E-1	8.613E+0	1.527E+1
-2.773E-1	8.671E+0	1.525E+1
-2.757E-1	8.506E+0	1.530E+1
-2.725E-1	8.609E+0	1.530E+1
-2.773E-1	8.538E+0	1.519E+1
-2.773E-1	8.541E+0	1.511E+1
-2.708E-1	8.590E+0	1.518E+1
-2.708E-1	8.652E+0	1.524E+1
-2.757E-1	8.629E+0	1.521E+1
-2.806E-1	8.535E+0	1.527E+1
-2.725E-1	8.600E+0	1.532E+1
-2.725E-1	8.571E+0	1.530E+1
-2.773E-1	8.622E+0	1.518E+1
-2.773E-1	8.622E+0	1.522E+1
-2.708E-1	8.506E+0	1.537E+1
-2.725E-1	8.742E+0	1.512E+1
-2.757E-1	8.710E+0	1.526E+1
-2.757E-1	8.548E+0	1.529E+1
-2.741E-1	8.509E+0	1.510E+1
-2.725E-1	8.645E+0	1.525E+1
-2.773E-1	8.629E+0	1.525E+1
-2.789E-1	8.619E+0	1.532E+1
-2.757E-1	8.658E+0	1.541E+1
-2.692E-1	8.616E+0	1.512E+1
-2.789E-1	8.571E+0	1.510E+1
-2.822E-1	8.577E+0	1.521E+1
-2.725E-1	8.571E+0	1.537E+1
-2.725E-1	8.710E+0	1.519E+1
-2.757E-1	8.564E+0	1.527E+1
-2.773E-1	8.597E+0	1.523E+1
-2.741E-1	8.593E+0	1.535E+1
-2.725E-1	8.597E+0	1.532E+1
-2.757E-1	8.674E+0	1.528E+1
-2.773E-1	8.671E+0	1.518E+1
-2.725E-1	8.571E+0	1.519E+1
-2.708E-1	8.603E+0	1.538E+1
-2.773E-1	8.564E+0	1.529E+1
-2.806E-1	8.778E+0	1.537E+1
-2.725E-1	8.674E+0	1.532E+1
-2.708E-1	8.632E+0	1.517E+1
-2.757E-1	8.574E+0	1.524E+1
-2.789E-1	8.580E+0	1.513E+1
-2.741E-1	8.626E+0	1.529E+1
-2.741E-1	8.609E+0	1.517E+1
-2.773E-1	8.652E+0	1.524E+1
-2.773E-1	8.480E+0	1.530E+1
-2.708E-1	8.655E+0	1.516E+1
-2.692E-1	8.577E+0	1.530E+1
-2.773E-1	8.603E+0	1.538E+1
-2.789E-1	8.609E+0	1.527E+1
-2.741E-1	8.619E+0	1.533E+1
-2.708E-1	8.609E+0	1.528E+1
-2.773E-1	8.590E+0	1.526E+1
-2.789E-1	8.561E+0	1.523E+1
-2.741E-1	8.525E+0	1.522E+1
-2.725E-1	8.772E+0	1.528E+1
-2.741E-1	8.587E+0	1.525E+1
-2.789E-1	8.720E+0	1.530E+1
-2.725E-1	8.691E+0	1.518E+1
-2.708E-1	8.577E+0	1.537E+1
-2.757E-1	8.590E+0	1.524E+1
-2.789E-1	8.606E+0	1.516E+1
-2.708E-1	8.522E+0	1.523E+1
-2.725E-1	8.687E+0	1.518E+1
-2.757E-1	8.752E+0	1.535E+1
-2.773E-1	8.535E+0	1.533E+1
-2.725E-1	8.759E+0	1.528E+1
-2.725E-1	8.665E+0	1.521E+1
-2.757E-1	8.609E+0	1.526E+1
-2.773E-1	8.577E+0	1.536E+1
-2.757E-1	8.645E+0	1.522E+1
-2.708E-1	8.655E+0	1.536E+1
-2.773E-1	8.694E+0	1.514E+1
-2.789E-1	8.665E+0	1.523E+1
-2.725E-1	8.778E+0	1.525E+1
-2.725E-1	8.580E+0	1.534E+1
-2.757E-1	8.629E+0	1.535E+1
-2.773E-1	8.577E+0	1.524E+1
-2.741E-1	8.635E+0	1.514E+1
-2.708E-1	8.600E+0	1.521E+1
-2.789E-1	8.574E+0	1.531E+1
-2.789E-1	8.632E+0	1.532E+1
-2.725E-1	8.609E+0	1.518E+1
-2.708E-1	8.674E+0	1.526E+1
-2.789E-1	8.665E+0	1.517E+1
-2.789E-1	8.652E+0	1.529E+1
-2.741E-1	8.668E+0	1.537E+1
-2.708E-1	8.661E+0	1.519E+1
-2.757E-1	8.668E+0	1.513E+1
-2.773E-1	8.616E+0	1.518E+1
-2.725E-1	8.564E+0	1.533E+1
-2.741E-1	8.597E+0	1.530E+1
-2.789E-1	8.525E+0	1.526E+1
-2.789E-1	8.687E+0	1.534E+1
-2.708E-1	8.749E+0	1.550E+1
-2.708E-1	8.571E+0	1.519E+1
-2.757E-1	8.584E+0	1.528E+1
-2.773E-1	8.684E+0	1.535E+1
-2.725E-1	8.652E+0	1.523E+1
-2.708E-1	8.717E+0	1.521E+1
-2.773E-1	8.700E+0	1.528E+1
-2.789E-1	8.668E+0	1.530E+1
-2.708E-1	8.687E+0	1.538E+1
-2.741E-1	8.600E+0	1.529E+1
-2.773E-1	8.525E+0	1.523E+1
-2.741E-1	8.723E+0	1.534E+1
-2.725E-1	8.704E+0	1.521E+1
-2.692E-1	8.691E+0	1.511E+1
-2.773E-1	8.726E+0	1.514E+1
-2.789E-1	8.788E+0	1.520E+1
-2.725E-1	8.616E+0	1.512E+1
-2.725E-1	8.532E+0	1.529E+1
-2.757E-1	8.561E+0	1.534E+1
-2.773E-1	8.609E+0	1.518E+1
-2.725E-1	8.671E+0	1.527E+1
-2.708E-1	8.512E+0	1.520E+1
-2.789E-1	8.597E+0	1.519E+1
-2.789E-1	8.613E+0	1.532E+1
-2.741E-1	8.619E+0	1.534E+1
-2.725E-1	8.567E+0	1.527E+1
-2.757E-1	8.564E+0	1.531E+1
-2.806E-1	8.648E+0	1.522E+1
-2.725E-1	8.580E+0	1.523E+1
-2.708E-1	8.606E+0	1.532E+1
-2.741E-1	8.632E+0	1.516E+1
-2.789E-1	8.671E+0	1.532E+1
-2.725E-1	8.597E+0	1.534E+1
-2.725E-1	8.668E+0	1.527E+1
-2.757E-1	8.528E+0	1.534E+1
-2.789E-1	8.691E+0	1.526E+1
-2.741E-1	8.736E+0	1.529E+1
-2.725E-1	8.687E+0	1.526E+1
-2.806E-1	8.515E+0	1.528E+1
-2.789E-1	8.648E+0	1.524E+1
-2.708E-1	8.765E+0	1.521E+1
-2.708E-1	8.632E+0	1.531E+1
-2.757E-1	8.694E+0	1.515E+1
-2.773E-1	8.645E+0	1.530E+1
-2.757E-1	8.645E+0	1.546E+1
-2.708E-1	8.616E+0	1.528E+1
-2.757E-1	8.590E+0	1.518E+1
-2.773E-1	8.629E+0	1.518E+1
-2.725E-1	8.564E+0	1.530E+1
-2.725E-1	8.639E+0	1.526E+1
-2.789E-1	8.668E+0	1.526E+1
-2.838E-1	8.515E+0	1.536E+1
-2.741E-1	8.567E+0	1.552E+1
-2.725E-1	8.626E+0	1.533E+1
-2.741E-1	8.597E+0	1.524E+1
-2.789E-1	8.678E+0	1.519E+1
-2.741E-1	8.684E+0	1.527E+1
-2.725E-1	8.584E+0	1.518E+1
-2.757E-1	8.730E+0	1.524E+1
-2.773E-1	8.558E+0	1.530E+1
-2.725E-1	8.752E+0	1.522E+1
-2.725E-1	8.597E+0	1.527E+1
-2.773E-1	8.603E+0	1.528E+1
-2.773E-1	8.535E+0	1.543E+1
-2.708E-1	8.639E+0	1.518E+1
-2.725E-1	8.532E+0	1.519E+1
-2.741E-1	8.626E+0	1.520E+1
-2.773E-1	8.616E+0	1.526E+1
-2.741E-1	8.639E+0	1.523E+1
-2.708E-1	8.707E+0	1.522E+1
-2.757E-1	8.710E+0	1.504E+1
-2.757E-1	8.616E+0	1.527E+1
-2.757E-1	8.788E+0	1.541E+1
-2.725E-1	8.609E+0	1.519E+1
-2.773E-1	8.558E+0	1.528E+1
-2.806E-1	8.622E+0	1.533E+1
-2.725E-1	8.600E+0	1.536E+1
-2.741E-1	8.678E+0	1.512E+1
-2.789E-1	8.684E+0	1.521E+1
-2.822E-1	8.723E+0	1.523E+1
-2.741E-1	8.642E+0	1.531E+1
-2.708E-1	8.590E+0	1.524E+1
-2.773E-1	8.678E+0	1.530E+1
-2.789E-1	8.759E+0	1.501E+1
-2.741E-1	8.558E+0	1.523E+1
-2.692E-1	8.691E+0	1.515E+1
-2.773E-1	8.571E+0	1.528E+1
-2.789E-1	8.739E+0	1.528E+1
-2.741E-1	8.629E+0	1.525E+1
-2.708E-1	8.687E+0	1.522E+1
-2.741E-1	8.652E+0	1.521E+1
-2.789E-1	8.639E+0	1.533E+1
-2.741E-1	8.674E+0	1.525E+1
-2.692E-1	8.639E+0	1.531E+1
-2.757E-1	8.626E+0	1.527E+1
-2.806E-1	8.635E+0	1.513E+1
-2.741E-1	8.622E+0	1.519E+1
-2.725E-1	8.648E+0	1.531E+1
-2.757E-1	8.723E+0	1.538E+1
-2.806E-1	8.606E+0	1.519E+1
-2.725E-1	8.642E+0	1.531E+1
-2.725E-1	8.671E+0	1.537E+1
-2.757E-1	8.687E+0	1.523E+1
-2.806E-1	8.652E+0	1.541E+1
-2.725E-1	8.554E+0	1.538E+1
-2.708E-1	8.642E+0	1.530E+1
-2.806E-1	8.541E+0	1.519E+1
-2.789E-1	8.580E+0	1.530E+1
-2.725E-1	8.739E+0	1.524E+1
-2.692E-1	8.655E+0	1.526E+1
-2.773E-1	8.720E+0	1.525E+1
-2.806E-1	8.561E+0	1.526E+1
-2.725E-1	8.629E+0	1.529E+1
-2.692E-1	8.584E+0	1.525E+1
-2.773E-1	8.558E+0	1.529E+1
-2.789E-1	8.619E+0	1.532E+1
-2.741E-1	8.645E+0	1.519E+1
-2.741E-1	8.464E+0	1.528E+1
-2.757E-1	8.603E+0	1.525E+1
-2.773E-1	8.558E+0	1.522E+1
-2.741E-1	8.642E+0	1.521E+1
-2.708E-1	8.577E+0	1.527E+1
-2.773E-1	8.606E+0	1.526E+1
-2.789E-1	8.720E+0	1.518E+1
-2.741E-1	8.619E+0	1.529E+1
-2.741E-1	8.713E+0	1.518E+1
-2.789E-1	8.726E+0	1.519E+1
-2.789E-1	8.658E+0	1.527E+1
-2.741E-1	8.551E+0	1.534E+1
-2.708E-1	8.765E+0	1.512E+1
-2.757E-1	8.558E+0	1.531E+1
-2.822E-1	8.622E+0	1.505E+1
-2.741E-1	8.506E+0	1.518E+1
-2.725E-1	8.655E+0	1.532E+1
-2.789E-1	8.665E+0	1.526E+1
-2.789E-1	8.755E+0	1.540E+1
-2.741E-1	8.642E+0	1.532E+1
-2.725E-1	8.674E+0	1.529E+1
-2.773E-1	8.600E+0	1.534E+1
-2.773E-1	8.665E+0	1.530E+1
-2.741E-1	8.648E+0	1.522E+1
-2.692E-1	8.762E+0	1.524E+1
-2.773E-1	8.713E+0	1.518E+1
-2.757E-1	8.661E+0	1.544E+1
-2.741E-1	8.645E+0	1.524E+1
-2.692E-1	8.597E+0	1.525E+1
-2.789E-1	8.674E+0	1.524E+1
-2.773E-1	8.593E+0	1.525E+1
-2.741E-1	8.609E+0	1.527E+1
-2.725E-1	8.642E+0	1.517E+1
-2.757E-1	8.541E+0	1.541E+1
-2.789E-1	8.681E+0	1.537E+1
-2.725E-1	8.684E+0	1.517E+1
-2.676E-1	8.720E+0	1.520E+1
-2.757E-1	8.681E+0	1.521E+1
-2.789E-1	8.671E+0	1.522E+1
-2.725E-1	8.606E+0	1.536E+1
-2.741E-1	8.707E+0	1.518E+1
-2.741E-1	8.561E+0	1.507E+1
-2.789E-1	8.616E+0	1.532E+1
-2.757E-1	8.684E+0	1.519E+1
-2.708E-1	8.726E+0	1.530E+1
-2.773E-1	8.749E+0	1.517E+1
-2.773E-1	8.697E+0	1.513E+1
-2.725E-1	8.603E+0	1.514E+1
-2.708E-1	8.730E+0	1.528E+1
-2.757E-1	8.658E+0	1.529E+1
-2.773E-1	8.584E+0	1.532E+1
-2.725E-1	8.619E+0	1.535E+1
-2.741E-1	8.577E+0	1.520E+1
-2.757E-1	8.652E+0	1.520E+1
-2.806E-1	8.600E+0	1.537E+1
-2.757E-1	8.668E+0	1.517E+1
-2.676E-1	8.600E+0	1.535E+1
-2.757E-1	8.645E+0	1.527E+1
-2.757E-1	8.639E+0	1.546E+1
-2.725E-1	8.564E+0	1.527E+1
-2.708E-1	8.642E+0	1.531E+1
-2.789E-1	8.600E+0	1.542E+1
-2.773E-1	8.629E+0	1.538E+1
-2.741E-1	8.694E+0	1.538E+1
-2.708E-1	8.597E+0	1.532E+1
-2.789E-1	8.794E+0	1.513E+1
-2.806E-1	8.668E+0	1.530E+1
-2.757E-1	8.749E+0	1.517E+1
-2.708E-1	8.652E+0	1.535E+1
-2.741E-1	8.554E+0	1.526E+1
-2.789E-1	8.723E+0	1.530E+1
-2.741E-1	8.678E+0	1.528E+1
-2.708E-1	8.658E+0	1.524E+1
-2.773E-1	8.515E+0	1.522E+1
-2.789E-1	8.736E+0	1.513E+1
-2.725E-1	8.658E+0	1.525E+1
-2.725E-1	8.759E+0	1.536E+1
-2.773E-1	8.687E+0	1.514E+1
-2.789E-1	8.707E+0	1.524E+1
-2.741E-1	8.613E+0	1.538E+1
-2.725E-1	8.691E+0	1.522E+1
-2.789E-1	8.551E+0	1.518E+1
-2.773E-1	8.678E+0	1.525E+1
-2.741E-1	8.717E+0	1.522E+1
-2.741E-1	8.749E+0	1.509E+1
-2.773E-1	8.593E+0	1.532E+1
-2.773E-1	8.584E+0	1.550E+1
-2.757E-1	8.522E+0	1.525E+1
-2.692E-1	8.645E+0	1.535E+1
-2.789E-1	8.668E+0	1.502E+1
-2.773E-1	8.733E+0	1.530E+1
-2.708E-1	8.606E+0	1.531E+1
-2.708E-1	8.622E+0	1.518E+1
-2.773E-1	8.600E+0	1.536E+1
-2.822E-1	8.648E+0	1.530E+1
-2.741E-1	8.691E+0	1.517E+1
-2.741E-1	8.785E+0	1.528E+1
-2.789E-1	8.580E+0	1.542E+1
-2.789E-1	8.564E+0	1.521E+1
-2.741E-1	8.652E+0	1.530E+1
-2.725E-1	8.713E+0	1.529E+1
-2.741E-1	8.768E+0	1.519E+1
-2.789E-1	8.597E+0	1.516E+1
-2.741E-1	8.687E+0	1.530E+1
-2.725E-1	8.674E+0	1.518E+1
-2.741E-1	8.545E+0	1.525E+1
-2.773E-1	8.645E+0	1.520E+1
-2.741E-1	8.639E+0	1.516E+1
-2.725E-1	8.674E+0	1.530E+1
-2.757E-1	8.710E+0	1.540E+1
-2.789E-1	8.496E+0	1.526E+1
-2.692E-1	8.713E+0	1.526E+1
-2.708E-1	8.713E+0	1.510E+1
-2.757E-1	8.674E+0	1.512E+1
-2.773E-1	8.704E+0	1.522E+1
-2.757E-1	8.781E+0	1.529E+1
-2.708E-1	8.788E+0	1.533E+1
-2.757E-1	8.635E+0	1.529E+1
-2.773E-1	8.632E+0	1.531E+1
-2.741E-1	8.674E+0	1.555E+1
-2.708E-1	8.528E+0	1.522E+1
-2.757E-1	8.584E+0	1.537E+1
-2.789E-1	8.691E+0	1.532E+1
-2.725E-1	8.571E+0	1.521E+1
-2.725E-1	8.723E+0	1.521E+1
-2.773E-1	8.700E+0	1.515E+1
-2.789E-1	8.580E+0	1.521E+1
-2.725E-1	8.717E+0	1.532E+1
-2.708E-1	8.600E+0	1.538E+1
-2.773E-1	8.593E+0	1.524E+1
-2.773E-1	8.597E+0	1.510E+1
-2.708E-1	8.622E+0	1.532E+1
-2.725E-1	8.687E+0	1.510E+1
-2.773E-1	8.668E+0	1.528E+1
-2.789E-1	8.697E+0	1.531E+1
-2.725E-1	8.642E+0	1.525E+1
-2.741E-1	8.713E+0	1.535E+1
-2.757E-1	8.600E+0	1.515E+1
-2.789E-1	8.674E+0	1.524E+1
-2.725E-1	8.798E+0	1.535E+1
-2.692E-1	8.577E+0	1.529E+1
-2.757E-1	8.590E+0	1.533E+1
-2.789E-1	8.626E+0	1.534E+1
-2.741E-1	8.704E+0	1.526E+1
-2.741E-1	8.661E+0	1.527E+1
-2.757E-1	8.545E+0	1.521E+1
-2.757E-1	8.661E+0	1.522E+1
-2.757E-1	8.704E+0	1.510E+1
-2.708E-1	8.545E+0	1.518E+1
-2.789E-1	8.554E+0	1.524E+1
-2.822E-1	8.710E+0	1.529E+1
-2.741E-1	8.590E+0	1.537E+1
-2.708E-1	8.710E+0	1.524E+1
-2.789E-1	8.717E+0	1.530E+1
-2.789E-1	8.626E+0	1.523E+1
-2.757E-1	8.707E+0	1.524E+1
-2.708E-1	8.661E+0	1.527E+1
-2.757E-1	8.665E+0	1.517E+1
-2.822E-1	8.655E+0	1.522E+1
-2.725E-1	8.730E+0	1.528E+1
-2.708E-1	8.502E+0	1.529E+1
-2.773E-1	8.661E+0	1.514E+1
-2.789E-1	8.720E+0	1.535E+1
-2.708E-1	8.749E+0	1.522E+1
-2.725E-1	8.658E+0	1.520E+1
-2.789E-1	8.674E+0	1.534E+1
-2.773E-1	8.616E+0	1.538E+1
-2.741E-1	8.681E+0	1.523E+1
-2.725E-1	8.778E+0	1.523E+1
-2.757E-1	8.717E+0	1.520E+1
-2.789E-1	8.587E+0	1.541E+1
-2.725E-1	8.642E+0	1.538E+1
-2.708E-1	8.622E+0	1.527E+1
-2.757E-1	8.720E+0	1.506E+1
-2.789E-1	8.678E+0	1.518E+1
-2.741E-1	8.736E+0	1.533E+1
-2.708E-1	8.694E+0	1.518E+1
-2.773E-1	8.691E+0	1.527E+1
-2.789E-1	8.678E+0	1.522E+1
-2.789E-1	8.616E+0	1.515E+1
-2.692E-1	8.629E+0	1.521E+1
-2.757E-1	8.564E+0	1.528E+1
-2.806E-1	8.622E+0	1.529E+1
-2.725E-1	8.571E+0	1.530E+1
-2.725E-1	8.629E+0	1.505E+1
-2.757E-1	8.525E+0	1.517E+1
-2.757E-1	8.645E+0	1.520E+1
-2.725E-1	8.525E+0	1.524E+1
-2.708E-1	8.752E+0	1.539E+1
-2.725E-1	8.801E+0	1.521E+1
-2.789E-1	8.597E+0	1.544E+1
-2.708E-1	8.736E+0	1.533E+1
-2.741E-1	8.639E+0	1.543E+1
-2.757E-1	8.652E+0	1.526E+1
-2.789E-1	8.522E+0	1.529E+1
-2.692E-1	8.606E+0	1.535E+1
-2.708E-1	8.571E+0	1.516E+1
-2.773E-1	8.635E+0	1.519E+1
-2.806E-1	8.597E+0	1.520E+1
-2.757E-1	8.710E+0	1.524E+1
-2.708E-1	8.648E+0	1.538E+1
-2.789E-1	8.635E+0	1.542E+1
-2.773E-1	8.720E+0	1.536E+1
-2.757E-1	8.684E+0	1.529E+1
-2.708E-1	8.584E+0	1.521E+1
-2.757E-1	8.593E+0	1.535E+1
-2.789E-1	8.619E+0	1.518E+1
-2.741E-1	8.645E+0	1.527E+1
-2.692E-1	8.652E+0	1.538E+1
-2.789E-1	8.567E+0	1.522E+1
-2.789E-1	8.665E+0	1.523E+1
-2.741E-1	8.635E+0	1.519E+1
-2.708E-1	8.655E+0	1.526E+1
-2.757E-1	8.613E+0	1.525E+1
-2.773E-1	8.593E+0	1.526E+1
-2.725E-1	8.691E+0	1.529E+1
-2.725E-1	8.746E+0	1.529E+1
-2.773E-1	8.639E+0	1.531E+1
-2.757E-1	8.489E+0	1.519E+1
-2.757E-1	8.593E+0	1.530E+1
-2.708E-1	8.684E+0	1.522E+1
-2.773E-1	8.691E+0	1.510E+1
-2.773E-1	8.622E+0	1.527E+1
-2.741E-1	8.606E+0	1.522E+1
-2.708E-1	8.778E+0	1.519E+1
-2.773E-1	8.700E+0	1.511E+1
-2.806E-1	8.613E+0	1.526E+1
-2.725E-1	8.545E+0	1.526E+1
-2.692E-1	8.639E+0	1.518E+1
-2.773E-1	8.639E+0	1.530E+1
-2.806E-1	8.785E+0	1.529E+1
-2.741E-1	8.584E+0	1.522E+1
-2.708E-1	8.584E+0	1.520E+1
-2.789E-1	8.710E+0	1.516E+1
-2.773E-1	8.704E+0	1.526E+1
-2.741E-1	8.645E+0	1.538E+1
-2.708E-1	8.622E+0	1.521E+1
-2.773E-1	8.684E+0	1.519E+1
-2.822E-1	8.694E+0	1.518E+1
-2.757E-1	8.700E+0	1.529E+1
-2.708E-1	8.645E+0	1.540E+1
-2.773E-1	8.707E+0	1.526E+1
-2.806E-1	8.587E+0	1.520E+1
-2.773E-1	8.577E+0	1.531E+1
-2.725E-1	8.681E+0	1.541E+1
-2.757E-1	8.652E+0	1.521E+1
-2.789E-1	8.590E+0	1.525E+1
-2.757E-1	8.460E+0	1.520E+1
-2.725E-1	8.658E+0	1.534E+1
-2.773E-1	8.577E+0	1.529E+1
-2.789E-1	8.726E+0	1.532E+1
-2.741E-1	8.606E+0	1.527E+1
-2.692E-1	8.704E+0	1.543E+1
-2.757E-1	8.528E+0	1.524E+1
-2.773E-1	8.626E+0	1.530E+1
-2.725E-1	8.639E+0	1.518E+1
-2.708E-1	8.755E+0	1.536E+1
-2.773E-1	8.668E+0	1.528E+1
-2.789E-1	8.652E+0	1.516E+1
-2.757E-1	8.619E+0	1.526E+1
-2.741E-1	8.567E+0	1.531E+1
-2.757E-1	8.635E+0	1.526E+1
-2.789E-1	8.652E+0	1.529E+1
-2.725E-1	8.661E+0	1.545E+1
-2.741E-1	8.590E+0	1.530E+1
-2.773E-1	8.661E+0	1.545E+1
-2.806E-1	8.590E+0	1.526E+1
-2.725E-1	8.749E+0	1.534E+1
-2.741E-1	8.597E+0	1.549E+1
-2.789E-1	8.642E+0	1.528E+1
-2.773E-1	8.606E+0	1.541E+1
-2.725E-1	8.642E+0	1.522E+1
-2.741E-1	8.587E+0	1.525E+1
-2.773E-1	8.567E+0	1.525E+1
-2.773E-1	8.609E+0	1.514E+1
-2.757E-1	8.704E+0	1.511E+1
-2.692E-1	8.710E+0	1.539E+1
-2.773E-1	8.678E+0	1.532E+1
-2.806E-1	8.645E+0	1.527E+1
-2.757E-1	8.561E+0	1.529E+1
-2.692E-1	8.635E+0	1.537E+1
-2.757E-1	8.720E+0	1.536E+1
-2.789E-1	8.564E+0	1.520E+1
-2.725E-1	8.749E+0	1.534E+1
-2.725E-1	8.645E+0	1.528E+1
-2.757E-1	8.739E+0	1.521E+1
-2.773E-1	8.551E+0	1.511E+1
-2.741E-1	8.687E+0	1.527E+1
-2.692E-1	8.668E+0	1.536E+1
-2.757E-1	8.551E+0	1.530E+1
-2.789E-1	8.645E+0	1.539E+1
-2.725E-1	8.577E+0	1.522E+1
-2.757E-1	8.532E+0	1.530E+1
-2.757E-1	8.577E+0	1.520E+1
-2.789E-1	8.700E+0	1.543E+1
-2.741E-1	8.600E+0	1.534E+1
-2.741E-1	8.668E+0	1.518E+1
-2.757E-1	8.749E+0	1.527E+1
-2.806E-1	8.622E+0	1.540E+1
-2.741E-1	8.632E+0	1.531E+1
-2.708E-1	8.635E+0	1.513E+1
-2.773E-1	8.548E+0	1.548E+1
-2.806E-1	8.642E+0	1.521E+1
-2.741E-1	8.687E+0	1.531E+1
-2.708E-1	8.665E+0	1.533E+1
-2.789E-1	8.567E+0	1.542E+1
-2.789E-1	8.704E+0	1.529E+1
-2.708E-1	8.691E+0	1.521E+1
-2.741E-1	8.619E+0	1.523E+1
-2.757E-1	8.590E+0	1.526E+1
-2.806E-1	8.658E+0	1.532E+1
-2.725E-1	8.554E+0	1.527E+1
-2.708E-1	8.574E+0	1.534E+1
-2.773E-1	8.629E+0	1.532E+1
-2.789E-1	8.642E+0	1.535E+1
-2.741E-1	8.571E+0	1.528E+1
-2.725E-1	8.574E+0	1.536E+1
-2.773E-1	8.626E+0	1.524E+1
-2.789E-1	8.749E+0	1.514E+1
-2.757E-1	8.739E+0	1.541E+1
-2.741E-1	8.609E+0	1.531E+1
-2.773E-1	8.629E+0	1.538E+1
-2.789E-1	8.713E+0	1.539E+1
-2.692E-1	8.580E+0	1.521E+1
-2.708E-1	8.668E+0	1.530E+1
-2.757E-1	8.661E+0	1.535E+1
-2.789E-1	8.609E+0	1.507E+1
-2.741E-1	8.515E+0	1.535E+1
-2.692E-1	8.606E+0	1.527E+1
-2.757E-1	8.551E+0	1.523E+1
-2.789E-1	8.577E+0	1.548E+1
-2.773E-1	8.768E+0	1.527E+1
-2.741E-1	8.512E+0	1.531E+1
-2.773E-1	8.639E+0	1.522E+1
-2.789E-1	8.632E+0	1.531E+1
-2.741E-1	8.749E+0	1.524E+1
-2.708E-1	8.567E+0	1.530E+1
-2.757E-1	8.622E+0	1.520E+1
-2.789E-1	8.616E+0	1.527E+1
-2.741E-1	8.742E+0	1.527E+1
-2.741E-1	8.548E+0	1.520E+1
-2.773E-1	8.593E+0	1.542E+1
-2.789E-1	8.762E+0	1.537E+1
-2.725E-1	8.577E+0	1.521E+1
-2.692E-1	8.726E+0	1.529E+1
-2.757E-1	8.606E+0	1.521E+1
-2.773E-1	8.684E+0	1.529E+1
-2.757E-1	8.707E+0	1.529E+1
-2.708E-1	8.678E+0	1.524E+1
-2.773E-1	8.558E+0	1.530E+1
-2.822E-1	8.642E+0	1.523E+1
-2.741E-1	8.843E+0	1.528E+1
-2.708E-1	8.681E+0	1.535E+1
-2.757E-1	8.645E+0	1.527E+1
-2.789E-1	8.584E+0	1.538E+1
-2.757E-1	8.606E+0	1.529E+1
-2.692E-1	8.678E+0	1.528E+1
-2.757E-1	8.700E+0	1.516E+1
-2.789E-1	8.759E+0	1.528E+1
-2.741E-1	8.655E+0	1.532E+1
-2.708E-1	8.658E+0	1.525E+1
-2.773E-1	8.642E+0	1.537E+1
-2.773E-1	8.590E+0	1.541E+1
-2.725E-1	8.632E+0	1.528E+1
-2.725E-1	8.665E+0	1.530E+1
-2.789E-1	8.564E+0	1.547E+1
-2.806E-1	8.694E+0	1.521E+1
-2.741E-1	8.632E+0	1.530E+1
-2.725E-1	8.571E+0	1.532E+1
-2.757E-1	8.681E+0	1.521E+1
-2.806E-1	8.655E+0	1.535E+1
-2.725E-1	8.652E+0	1.519E+1
-2.708E-1	8.655E+0	1.527E+1
-2.741E-1	8.639E+0	1.534E+1
-2.806E-1	8.606E+0	1.527E+1
-2.757E-1	8.665E+0	1.528E+1
-2.725E-1	8.700E+0	1.534E+1
-2.789E-1	8.561E+0	1.520E+1
-2.789E-1	8.648E+0	1.518E+1
-2.725E-1	8.622E+0	1.535E+1
-2.692E-1	8.746E+0	1.524E+1
-2.773E-1	8.645E+0	1.533E+1
-2.789E-1	8.619E+0	1.525E+1
-2.741E-1	8.593E+0	1.537E+1
-2.725E-1	8.678E+0	1.516E+1
-2.773E-1	8.548E+0	1.527E+1
-2.806E-1	8.671E+0	1.526E+1
-2.757E-1	8.525E+0	1.539E+1
-2.725E-1	8.739E+0	1.525E+1
-2.773E-1	8.700E+0	1.528E+1
-2.757E-1	8.794E+0	1.519E+1
-2.725E-1	8.691E+0	1.529E+1
-2.708E-1	8.590E+0	1.521E+1
-2.773E-1	8.635E+0	1.521E+1
-2.789E-1	8.811E+0	1.533E+1
-2.741E-1	8.648E+0	1.524E+1
-2.708E-1	8.762E+0	1.543E+1
-2.789E-1	8.684E+0	1.525E+1
-2.789E-1	8.742E+0	1.535E+1
-2.708E-1	8.629E+0	1.531E+1
-2.676E-1	8.635E+0	1.531E+1
-2.757E-1	8.700E+0	1.528E+1
-2.806E-1	8.713E+0	1.536E+1
-2.741E-1	8.665E+0	1.525E+1
-2.692E-1	8.629E+0	1.528E+1
-2.773E-1	8.600E+0	1.523E+1
-2.789E-1	8.558E+0	1.523E+1
-2.741E-1	8.687E+0	1.518E+1
-2.708E-1	8.759E+0	1.522E+1
-2.773E-1	8.665E+0	1.533E+1
-2.773E-1	8.652E+0	1.539E+1
-2.725E-1	8.574E+0	1.516E+1
-2.692E-1	8.691E+0	1.535E+1
-2.757E-1	8.580E+0	1.540E+1
-2.806E-1	8.600E+0	1.539E+1
-2.773E-1	8.710E+0	1.525E+1
-2.708E-1	8.629E+0	1.508E+1
-2.757E-1	8.626E+0	1.532E+1
-2.773E-1	8.574E+0	1.521E+1
-2.725E-1	8.661E+0	1.517E+1
-2.708E-1	8.687E+0	1.532E+1
-2.757E-1	8.694E+0	1.509E+1
-2.789E-1	8.476E+0	1.530E+1
-2.757E-1	8.600E+0	1.519E+1
-2.708E-1	8.584E+0	1.536E+1
-2.773E-1	8.655E+0	1.531E+1
-2.789E-1	8.616E+0	1.517E+1
-2.741E-1	8.752E+0	1.520E+1
-2.708E-1	8.652E+0	1.527E+1
-2.789E-1	8.661E+0	1.521E+1
-2.806E-1	8.742E+0	1.524E+1
-2.708E-1	8.739E+0	1.526E+1
-2.692E-1	8.622E+0	1.519E+1
-2.789E-1	8.580E+0	1.526E+1
-2.789E-1	8.509E+0	1.524E+1
-2.708E-1	8.723E+0	1.538E+1
-2.708E-1	8.609E+0	1.530E+1
-2.757E-1	8.597E+0	1.523E+1
-2.806E-1	8.684E+0	1.524E+1
-2.773E-1	8.489E+0	1.523E+1
-2.676E-1	8.707E+0	1.525E+1
-2.789E-1	8.720E+0	1.535E+1
-2.789E-1	8.681E+0	1.540E+1
-2.741E-1	8.639E+0	1.512E+1
-2.708E-1	8.648E+0	1.525E+1
-2.773E-1	8.551E+0	1.530E+1
-2.806E-1	8.746E+0	1.541E+1
-2.725E-1	8.622E+0	1.529E+1
-2.708E-1	8.645E+0	1.530E+1
-2.773E-1	8.742E+0	1.520E+1
-2.806E-1	8.739E+0	1.542E+1
-2.708E-1	8.739E+0	1.535E+1
-2.708E-1	8.528E+0	1.524E+1
-2.757E-1	8.811E+0	1.528E+1
-2.773E-1	8.629E+0	1.523E+1
-2.708E-1	8.593E+0	1.531E+1
-2.725E-1	8.717E+0	1.521E+1
-2.773E-1	8.707E+0	1.516E+1
-2.806E-1	8.619E+0	1.534E+1
-2.741E-1	8.584E+0	1.535E+1
-2.725E-1	8.671E+0	1.516E+1
-2.741E-1	8.639E+0	1.531E+1
-2.789E-1	8.691E+0	1.522E+1
-2.725E-1	8.528E+0	1.528E+1
-2.725E-1	8.629E+0	1.530E+1
-2.773E-1	8.639E+0	1.542E+1
-2.773E-1	8.642E+0	1.524E+1
-2.757E-1	8.704E+0	1.549E+1
-2.725E-1	8.694E+0	1.520E+1
-2.773E-1	8.785E+0	1.529E+1
-2.806E-1	8.597E+0	1.541E+1
-2.741E-1	8.545E+0	1.532E+1
-2.708E-1	8.681E+0	1.521E+1
-2.757E-1	8.681E+0	1.531E+1
-2.789E-1	8.723E+0	1.522E+1
-2.741E-1	8.704E+0	1.523E+1
-2.725E-1	8.674E+0	1.542E+1
-2.757E-1	8.736E+0	1.535E+1
-2.789E-1	8.665E+0	1.544E+1
-2.757E-1	8.587E+0	1.532E+1
-2.708E-1	8.720E+0	1.521E+1
-2.773E-1	8.639E+0	1.519E+1
-2.806E-1	8.726E+0	1.521E+1
-2.708E-1	8.717E+0	1.522E+1
-2.741E-1	8.665E+0	1.531E+1
-2.773E-1	8.613E+0	1.539E+1
-2.789E-1	8.694E+0	1.527E+1
-2.741E-1	8.652E+0	1.525E+1
-2.692E-1	8.700E+0	1.504E+1
-2.757E-1	8.635E+0	1.519E+1
-2.822E-1	8.671E+0	1.517E+1
-2.789E-1	8.606E+0	1.532E+1
-2.725E-1	8.545E+0	1.531E+1
-2.741E-1	8.671E+0	1.504E+1
-2.806E-1	8.665E+0	1.521E+1
-2.741E-1	8.694E+0	1.528E+1
-2.708E-1	8.700E+0	1.534E+1
-2.757E-1	8.626E+0	1.514E+1
-2.789E-1	8.629E+0	1.540E+1
-2.708E-1	8.678E+0	1.541E+1
-2.725E-1	8.749E+0	1.531E+1
-2.773E-1	8.781E+0	1.525E+1
-2.789E-1	8.622E+0	1.528E+1
-2.708E-1	8.704E+0	1.529E+1
-2.708E-1	8.655E+0	1.537E+1
-2.741E-1	8.726E+0	1.530E+1
-2.806E-1	8.571E+0	1.530E+1
-2.757E-1	8.606E+0	1.538E+1
-2.708E-1	8.749E+0	1.519E+1
-2.757E-1	8.613E+0	1.528E+1
-2.806E-1	8.655E+0	1.521E+1
-2.725E-1	8.798E+0	1.542E+1
-2.725E-1	8.837E+0	1.524E+1
-2.773E-1	8.720E+0	1.517E+1
-2.822E-1	8.648E+0	1.534E+1
-2.725E-1	8.749E+0	1.524E+1
-2.708E-1	8.717E+0	1.538E+1
-2.773E-1	8.655E+0	1.535E+1
-2.806E-1	8.710E+0	1.518E+1
-2.773E-1	8.730E+0	1.532E+1
-2.708E-1	8.603E+0	1.532E+1
-2.773E-1	8.759E+0	1.530E+1
-2.806E-1	8.671E+0	1.526E+1
-2.757E-1	8.736E+0	1.534E+1
-2.725E-1	8.629E+0	1.530E+1
-2.757E-1	8.723E+0	1.534E+1
-2.741E-1	8.584E+0	1.529E+1
-2.725E-1	8.639E+0	1.521E+1
-2.725E-1	8.545E+0	1.515E+1
-2.789E-1	8.791E+0	1.530E+1
-2.806E-1	8.655E+0	1.532E+1
-2.757E-1	8.726E+0	1.530E+1
-2.757E-1	8.645E+0	1.539E+1
-2.773E-1	8.639E+0	1.532E+1
-2.806E-1	8.593E+0	1.520E+1
-2.757E-1	8.626E+0	1.518E+1
-2.708E-1	8.635E+0	1.537E+1
-2.757E-1	8.723E+0	1.544E+1
-2.806E-1	8.655E+0	1.541E+1
-2.692E-1	8.658E+0	1.530E+1
-2.692E-1	8.593E+0	1.535E+1
-2.773E-1	8.522E+0	1.527E+1
-2.806E-1	8.619E+0	1.533E+1
-2.741E-1	8.593E+0	1.527E+1
-2.725E-1	8.590E+0	1.540E+1
-2.741E-1	8.652E+0	1.509E+1
-2.789E-1	8.635E+0	1.527E+1
-2.757E-1	8.691E+0	1.541E+1
-2.725E-1	8.661E+0	1.528E+1
-2.757E-1	8.574E+0	1.529E+1
-2.806E-1	8.616E+0	1.521E+1
-2.757E-1	8.730E+0	1.536E+1
-2.725E-1	8.704E+0	1.522E+1
-2.789E-1	8.775E+0	1.536E+1
-2.789E-1	8.665E+0	1.518E+1
-2.757E-1	8.606E+0	1.543E+1
-2.708E-1	8.739E+0	1.537E+1
-2.773E-1	8.648E+0	1.520E+1
-2.806E-1	8.629E+0	1.541E+1
-2.741E-1	8.655E+0	1.532E+1
-2.741E-1	8.768E+0	1.531E+1
-2.773E-1	8.687E+0	1.534E+1
-2.773E-1	8.700E+0	1.541E+1
-2.741E-1	8.655E+0	1.527E+1
-2.741E-1	8.687E+0	1.543E+1
-2.773E-1	8.658E+0	1.532E+1
-2.806E-1	8.713E+0	1.526E+1
-2.741E-1	8.574E+0	1.518E+1
-2.741E-1	8.759E+0	1.513E+1
-2.773E-1	8.674E+0	1.532E+1
-2.773E-1	8.613E+0	1.538E+1
-2.757E-1	8.843E+0	1.540E+1
-2.692E-1	8.574E+0	1.541E+1
-2.789E-1	8.668E+0	1.532E+1
-2.806E-1	8.635E+0	1.526E+1
-2.741E-1	8.609E+0	1.532E+1
-2.725E-1	8.733E+0	1.533E+1
-2.773E-1	8.720E+0	1.526E+1
-2.789E-1	8.674E+0	1.525E+1
-2.757E-1	8.622E+0	1.526E+1
-2.708E-1	8.781E+0	1.525E+1
-2.773E-1	8.694E+0	1.520E+1
-2.822E-1	8.642E+0	1.522E+1
-2.725E-1	8.678E+0	1.522E+1
-2.725E-1	8.723E+0	1.534E+1
-2.773E-1	8.590E+0	1.529E+1
-2.789E-1	8.639E+0	1.534E+1
-2.725E-1	8.749E+0	1.533E+1
-2.708E-1	8.794E+0	1.530E+1
-2.757E-1	8.681E+0	1.525E+1
-2.806E-1	8.765E+0	1.513E+1
-2.757E-1	8.639E+0	1.538E+1
-2.692E-1	8.684E+0	1.525E+1
-2.757E-1	8.710E+0	1.518E+1
-2.789E-1	8.652E+0	1.537E+1
-2.773E-1	8.668E+0	1.524E+1
-2.676E-1	8.694E+0	1.521E+1
-2.757E-1	8.645E+0	1.531E+1
-2.773E-1	8.775E+0	1.529E+1
-2.757E-1	8.635E+0	1.522E+1
-2.741E-1	8.700E+0	1.531E+1
-2.806E-1	8.665E+0	1.526E+1
-2.789E-1	8.639E+0	1.531E+1
-2.741E-1	8.707E+0	1.532E+1
-2.725E-1	8.697E+0	1.519E+1
-2.789E-1	8.723E+0	1.533E+1
-2.822E-1	8.674E+0	1.529E+1
-2.725E-1	8.655E+0	1.523E+1
-2.725E-1	8.597E+0	1.532E+1
-2.789E-1	8.642E+0	1.534E+1
-2.822E-1	8.616E+0	1.537E+1
-2.773E-1	8.597E+0	1.537E+1
-2.708E-1	8.697E+0	1.515E+1
-2.725E-1	8.691E+0	1.534E+1
-2.806E-1	8.648E+0	1.536E+1
-2.725E-1	8.626E+0	1.528E+1
-2.692E-1	8.658E+0	1.541E+1
-2.789E-1	8.577E+0	1.521E+1
-2.773E-1	8.694E+0	1.510E+1
-2.757E-1	8.593E+0	1.523E+1
-2.692E-1	8.645E+0	1.528E+1
-2.741E-1	8.561E+0	1.523E+1
-2.806E-1	8.655E+0	1.540E+1
-2.741E-1	8.629E+0	1.528E+1
-2.741E-1	8.626E+0	1.530E+1
-2.757E-1	8.671E+0	1.532E+1
-2.773E-1	8.642E+0	1.537E+1
-2.773E-1	8.616E+0	1.534E+1
-2.708E-1	8.655E+0	1.533E+1
-2.773E-1	8.629E+0	1.516E+1
-2.806E-1	8.785E+0	1.529E+1
-2.757E-1	8.759E+0	1.530E+1
-2.692E-1	8.661E+0	1.541E+1
-2.741E-1	8.639E+0	1.531E+1
-2.806E-1	8.668E+0	1.544E+1
-2.757E-1	8.613E+0	1.525E+1
-2.725E-1	8.574E+0	1.537E+1
-2.757E-1	8.603E+0	1.519E+1
-2.773E-1	8.554E+0	1.526E+1
-2.741E-1	8.613E+0	1.518E+1
-2.692E-1	8.639E+0	1.525E+1
-2.789E-1	8.691E+0	1.534E+1
-2.773E-1	8.632E+0	1.525E+1
-2.757E-1	8.648E+0	1.534E+1
-2.708E-1	8.694E+0	1.533E+1
-2.757E-1	8.571E+0	1.531E+1
-2.789E-1	8.778E+0	1.539E+1
-2.741E-1	8.671E+0	1.530E+1
-2.725E-1	8.587E+0	1.534E+1
-2.789E-1	8.567E+0	1.528E+1
-2.773E-1	8.742E+0	1.524E+1
-2.757E-1	8.622E+0	1.525E+1
-2.725E-1	8.554E+0	1.530E+1
-2.773E-1	8.587E+0	1.535E+1
-2.822E-1	8.613E+0	1.542E+1
-2.773E-1	8.600E+0	1.541E+1
-2.725E-1	8.658E+0	1.524E+1
-2.773E-1	8.632E+0	1.533E+1
-2.789E-1	8.736E+0	1.528E+1
-2.741E-1	8.632E+0	1.528E+1
-2.708E-1	8.730E+0	1.534E+1
-2.757E-1	8.655E+0	1.521E+1
-2.806E-1	8.577E+0	1.536E+1
-2.708E-1	8.597E+0	1.540E+1
-2.725E-1	8.710E+0	1.527E+1
-2.757E-1	8.755E+0	1.545E+1
-2.789E-1	8.661E+0	1.534E+1
-2.757E-1	8.629E+0	1.519E+1
-2.741E-1	8.674E+0	1.532E+1
-2.773E-1	8.597E+0	1.536E+1
-2.789E-1	8.730E+0	1.522E+1
-2.725E-1	8.639E+0	1.539E+1
-2.692E-1	8.730E+0	1.542E+1
-2.757E-1	8.694E+0	1.544E+1
-2.806E-1	8.571E+0	1.554E+1
-2.741E-1	8.704E+0	1.556E+1
-2.708E-1	8.713E+0	1.532E+1
-2.789E-1	8.658E+0	1.528E+1
-2.789E-1	8.691E+0	1.533E+1
-2.741E-1	8.687E+0	1.528E+1
-2.708E-1	8.665E+0	1.523E+1
-2.757E-1	8.603E+0	1.534E+1
-2.773E-1	8.538E+0	1.518E+1
-2.725E-1	8.593E+0	1.522E+1
-2.741E-1	8.606E+0	1.529E+1
-2.773E-1	8.801E+0	1.546E+1
-2.806E-1	8.694E+0	1.522E+1
-2.757E-1	8.574E+0	1.530E+1
-2.725E-1	8.674E+0	1.528E+1
-2.741E-1	8.668E+0	1.535E+1
-2.806E-1	8.755E+0	1.522E+1
-2.741E-1	8.603E+0	1.515E+1
-2.708E-1	8.691E+0	1.537E+1
-2.789E-1	8.642E+0	1.519E+1
-2.773E-1	8.697E+0	1.536E+1
-2.757E-1	8.717E+0	1.533E+1
-2.741E-1	8.684E+0	1.533E+1
-2.741E-1	8.548E+0	1.528E+1
-2.806E-1	8.554E+0	1.530E+1
-2.741E-1	8.697E+0	1.530E+1
-2.725E-1	8.655E+0	1.530E+1
-2.757E-1	8.600E+0	1.535E+1
-2.789E-1	8.762E+0	1.537E+1
-2.741E-1	8.710E+0	1.533E+1
-2.741E-1	8.616E+0	1.526E+1
-2.773E-1	8.635E+0	1.543E+1
-2.789E-1	8.558E+0	1.516E+1
-2.757E-1	8.707E+0	1.518E+1
-2.741E-1	8.661E+0	1.530E+1
-2.757E-1	8.700E+0	1.525E+1
-2.806E-1	8.661E+0	1.520E+1
-2.708E-1	8.613E+0	1.534E+1
-2.708E-1	8.700E+0	1.526E+1
-2.757E-1	8.629E+0	1.518E+1
-2.806E-1	8.642E+0	1.533E+1
-2.725E-1	8.697E+0	1.523E+1
-2.725E-1	8.694E+0	1.536E+1
-2.757E-1	8.687E+0	1.540E+1
-2.773E-1	8.584E+0	1.540E+1
-2.741E-1	8.655E+0	1.524E+1
-2.708E-1	8.613E+0	1.522E+1
-2.757E-1	8.700E+0	1.532E+1
-2.822E-1	8.681E+0	1.541E+1
-2.741E-1	8.684E+0	1.525E+1
-2.708E-1	8.645E+0	1.526E+1
-2.741E-1	8.720E+0	1.533E+1
-2.822E-1	8.655E+0	1.532E+1
-2.741E-1	8.704E+0	1.541E+1
-2.725E-1	8.752E+0	1.535E+1
-2.773E-1	8.681E+0	1.535E+1
-2.822E-1	8.733E+0	1.526E+1
-2.757E-1	8.652E+0	1.519E+1
-2.741E-1	8.804E+0	1.524E+1
-2.773E-1	8.658E+0	1.531E+1
-2.822E-1	8.661E+0	1.532E+1
-2.757E-1	8.642E+0	1.519E+1
-2.725E-1	8.671E+0	1.534E+1
-2.741E-1	8.609E+0	1.533E+1
-2.806E-1	8.661E+0	1.545E+1
-2.773E-1	8.681E+0	1.553E+1
-2.757E-1	8.684E+0	1.528E+1
-2.741E-1	8.704E+0	1.537E+1
-2.789E-1	8.584E+0	1.530E+1
-2.757E-1	8.863E+0	1.533E+1
-2.708E-1	8.629E+0	1.550E+1
-2.757E-1	8.730E+0	1.527E+1
-2.789E-1	8.684E+0	1.518E+1
-2.741E-1	8.707E+0	1.529E+1
-2.708E-1	8.772E+0	1.513E+1
-2.773E-1	8.661E+0	1.536E+1
-2.806E-1	8.694E+0	1.518E+1
-2.741E-1	8.707E+0	1.527E+1
-2.725E-1	8.658E+0	1.540E+1
-2.773E-1	8.723E+0	1.530E+1
-2.806E-1	8.626E+0	1.521E+1
-2.741E-1	8.752E+0	1.518E+1
-2.692E-1	8.717E+0	1.529E+1
-2.773E-1	8.697E+0	1.516E+1
-2.789E-1	8.609E+0	1.526E+1
-2.757E-1	8.733E+0	1.528E+1
-2.692E-1	8.674E+0	1.518E+1
-2.773E-1	8.639E+0	1.528E+1
-2.773E-1	8.668E+0	1.531E+1
-2.773E-1	8.593E+0	1.530E+1
-2.725E-1	8.794E+0	1.541E+1
-2.773E-1	8.642E+0	1.537E+1
-2.806E-1	8.661E+0	1.558E+1
-2.757E-1	8.600E+0	1.550E+1
-2.725E-1	8.658E+0	1.520E+1
-2.757E-1	8.671E+0	1.533E+1
-2.789E-1	8.554E+0	1.541E+1
-2.741E-1	8.713E+0	1.540E+1
-2.741E-1	8.736E+0	1.523E+1
-2.757E-1	8.733E+0	1.540E+1
-2.806E-1	8.674E+0	1.523E+1
-2.741E-1	8.736E+0	1.541E+1
-2.692E-1	8.678E+0	1.517E+1
-2.773E-1	8.713E+0	1.530E+1
-2.806E-1	8.561E+0	1.540E+1
-2.741E-1	8.580E+0	1.540E+1
-2.741E-1	8.691E+0	1.537E+1
-2.773E-1	8.635E+0	1.529E+1
-2.789E-1	8.629E+0	1.531E+1
-2.741E-1	8.661E+0	1.522E+1
-2.692E-1	8.577E+0	1.539E+1
-2.789E-1	8.691E+0	1.521E+1
-2.789E-1	8.804E+0	1.532E+1
-2.725E-1	8.681E+0	1.520E+1
-2.708E-1	8.674E+0	1.517E+1
-2.773E-1	8.584E+0	1.522E+1
-2.773E-1	8.606E+0	1.543E+1
-2.757E-1	8.681E+0	1.526E+1
-2.708E-1	8.694E+0	1.534E+1
-2.773E-1	8.548E+0	1.531E+1
-2.806E-1	8.755E+0	1.531E+1
-2.757E-1	8.681E+0	1.529E+1
-2.708E-1	8.645E+0	1.536E+1
-2.757E-1	8.733E+0	1.523E+1
-2.806E-1	8.700E+0	1.535E+1
-2.741E-1	8.691E+0	1.530E+1
-2.725E-1	8.622E+0	1.545E+1
-2.773E-1	8.752E+0	1.541E+1
-2.806E-1	8.584E+0	1.505E+1
-2.757E-1	8.606E+0	1.524E+1
-2.741E-1	8.622E+0	1.518E+1
-2.773E-1	8.762E+0	1.526E+1
-2.773E-1	8.548E+0	1.521E+1
-2.741E-1	8.658E+0	1.534E+1
-2.725E-1	8.723E+0	1.536E+1
-2.757E-1	8.798E+0	1.534E+1
-2.789E-1	8.661E+0	1.535E+1
-2.757E-1	8.691E+0	1.524E+1
-2.725E-1	8.502E+0	1.538E+1
-2.741E-1	8.726E+0	1.526E+1
-2.806E-1	8.512E+0	1.531E+1
-2.757E-1	8.590E+0	1.534E+1
-2.692E-1	8.522E+0	1.532E+1
-2.757E-1	8.590E+0	1.546E+1
-2.806E-1	8.574E+0	1.528E+1
-2.757E-1	8.697E+0	1.548E+1
-2.725E-1	8.616E+0	1.533E+1
-2.757E-1	8.626E+0	1.532E+1
-2.822E-1	8.632E+0	1.540E+1
-2.757E-1	8.739E+0	1.530E+1
-2.708E-1	8.545E+0	1.538E+1
-2.757E-1	8.593E+0	1.528E+1
-2.806E-1	8.833E+0	1.526E+1
-2.757E-1	8.717E+0	1.534E+1
-2.725E-1	8.629E+0	1.543E+1
-2.757E-1	8.882E+0	1.517E+1
-2.789E-1	8.639E+0	1.518E+1
-2.741E-1	8.635E+0	1.532E+1
-2.692E-1	8.658E+0	1.546E+1
-2.773E-1	8.723E+0	1.524E+1
-2.789E-1	8.736E+0	1.524E+1
-2.741E-1	8.626E+0	1.529E+1
-2.708E-1	8.720E+0	1.526E+1
-2.757E-1	8.730E+0	1.527E+1
-2.806E-1	8.746E+0	1.523E+1
-2.741E-1	8.600E+0	1.523E+1
-2.692E-1	8.652E+0	1.547E+1
-2.773E-1	8.788E+0	1.531E+1
-2.822E-1	8.639E+0	1.547E+1
-2.757E-1	8.726E+0	1.533E+1
-2.725E-1	8.707E+0	1.528E+1
-2.757E-1	8.798E+0	1.534E+1
-2.789E-1	8.622E+0	1.545E+1
-2.725E-1	8.749E+0	1.528E+1
-2.708E-1	8.616E+0	1.549E+1
-2.773E-1	8.648E+0	1.532E+1
-2.806E-1	8.749E+0	1.517E+1
-2.757E-1	8.697E+0	1.545E+1
-2.708E-1	8.655E+0	1.536E+1
-2.773E-1	8.639E+0	1.524E+1
-2.789E-1	8.561E+0	1.525E+1
-2.741E-1	8.632E+0	1.516E+1
-2.725E-1	8.580E+0	1.534E+1
-2.741E-1	8.814E+0	1.539E+1
-2.822E-1	8.655E+0	1.532E+1
-2.725E-1	8.687E+0	1.518E+1
-2.708E-1	8.671E+0	1.525E+1
-2.789E-1	8.574E+0	1.525E+1
-2.806E-1	8.658E+0	1.533E+1
-2.757E-1	8.671E+0	1.529E+1
-2.725E-1	8.648E+0	1.538E+1
-2.773E-1	8.626E+0	1.521E+1
-2.773E-1	8.561E+0	1.533E+1
-2.757E-1	8.642E+0	1.523E+1
-2.741E-1	8.707E+0	1.545E+1
-2.773E-1	8.639E+0	1.537E+1
-2.773E-1	8.600E+0	1.541E+1
-2.757E-1	8.648E+0	1.536E+1
-2.725E-1	8.626E+0	1.539E+1
-2.757E-1	8.768E+0	1.540E+1
-2.806E-1	8.629E+0	1.543E+1
-2.757E-1	8.665E+0	1.530E+1
-2.725E-1	8.577E+0	1.530E+1
-2.757E-1	8.684E+0	1.519E+1
-2.789E-1	8.681E+0	1.528E+1
-2.725E-1	8.671E+0	1.523E+1
-2.725E-1	8.639E+0	1.520E+1
-2.773E-1	8.759E+0	1.537E+1
-2.806E-1	8.726E+0	1.535E+1
-2.757E-1	8.713E+0	1.525E+1
-2.725E-1	8.700E+0	1.530E+1
-2.773E-1	8.665E+0	1.545E+1
-2.806E-1	8.674E+0	1.532E+1
-2.741E-1	8.694E+0	1.533E+1
-2.708E-1	8.697E+0	1.525E+1
-2.757E-1	8.597E+0	1.537E+1
-2.789E-1	8.645E+0	1.519E+1
-2.757E-1	8.668E+0	1.540E+1
-2.725E-1	8.590E+0	1.523E+1
-2.757E-1	8.691E+0	1.537E+1
-2.806E-1	8.674E+0	1.534E+1
-2.725E-1	8.577E+0	1.530E+1
-2.708E-1	8.600E+0	1.532E+1
-2.741E-1	8.639E+0	1.526E+1
-2.789E-1	8.775E+0	1.533E+1
-2.741E-1	8.678E+0	1.551E+1
-2.741E-1	8.710E+0	1.539E+1
-2.757E-1	8.613E+0	1.526E+1
-2.789E-1	8.613E+0	1.536E+1
-2.741E-1	8.730E+0	1.545E+1
-2.725E-1	8.700E+0	1.533E+1
-2.789E-1	8.691E+0	1.534E+1
-2.789E-1	8.733E+0	1.539E+1
-2.741E-1	8.658E+0	1.530E+1
-2.725E-1	8.691E+0	1.555E+1
-2.741E-1	8.710E+0	1.531E+1
-2.806E-1	8.642E+0	1.518E+1
-2.741E-1	8.622E+0	1.525E+1
-2.708E-1	8.658E+0	1.543E+1
-2.757E-1	8.798E+0	1.534E+1
-2.773E-1	8.720E+0	1.534E+1
-2.773E-1	8.704E+0	1.528E+1
-2.725E-1	8.752E+0	1.519E+1
-2.757E-1	8.639E+0	1.548E+1
-2.789E-1	8.713E+0	1.523E+1
-2.757E-1	8.671E+0	1.530E+1
-2.708E-1	8.730E+0	1.530E+1
-2.757E-1	8.528E+0	1.532E+1
-2.838E-1	8.661E+0	1.531E+1
-2.741E-1	8.597E+0	1.522E+1
-2.692E-1	8.668E+0	1.529E+1
-2.741E-1	8.674E+0	1.526E+1
-2.806E-1	8.652E+0	1.529E+1
-2.725E-1	8.584E+0	1.525E+1
-2.692E-1	8.674E+0	1.532E+1
-2.773E-1	8.713E+0	1.525E+1
-2.822E-1	8.616E+0	1.524E+1
-2.757E-1	8.658E+0	1.542E+1
-2.741E-1	8.613E+0	1.538E+1
-2.773E-1	8.687E+0	1.536E+1
-2.789E-1	8.691E+0	1.519E+1
-2.757E-1	8.652E+0	1.533E+1
-2.725E-1	8.629E+0	1.538E+1
-2.789E-1	8.687E+0	1.531E+1
-2.806E-1	8.629E+0	1.521E+1
-2.741E-1	8.629E+0	1.540E+1
-2.725E-1	8.632E+0	1.538E+1
-2.789E-1	8.765E+0	1.526E+1
-2.822E-1	8.804E+0	1.530E+1
-2.725E-1	8.684E+0	1.540E+1
-2.741E-1	8.759E+0	1.529E+1
-2.773E-1	8.726E+0	1.539E+1
-2.789E-1	8.648E+0	1.528E+1
-2.741E-1	8.551E+0	1.523E+1
-2.725E-1	8.726E+0	1.550E+1
-2.773E-1	8.648E+0	1.533E+1
-2.806E-1	8.609E+0	1.533E+1
-2.725E-1	8.781E+0	1.539E+1
-2.725E-1	8.710E+0	1.535E+1
-2.773E-1	8.762E+0	1.522E+1
-2.789E-1	8.866E+0	1.547E+1
-2.757E-1	8.684E+0	1.523E+1
-2.741E-1	8.681E+0	1.545E+1
-2.789E-1	8.616E+0	1.531E+1
-2.806E-1	8.746E+0	1.533E+1
-2.757E-1	8.635E+0	1.527E+1
-2.725E-1	8.684E+0	1.531E+1
-2.773E-1	8.671E+0	1.537E+1
-2.789E-1	8.700E+0	1.552E+1
-2.773E-1	8.733E+0	1.526E+1
-2.725E-1	8.655E+0	1.528E+1
-2.757E-1	8.622E+0	1.517E+1
-2.789E-1	8.655E+0	1.546E+1
-2.757E-1	8.658E+0	1.540E+1
-2.725E-1	8.661E+0	1.526E+1
-2.757E-1	8.558E+0	1.526E+1
-2.789E-1	8.687E+0	1.524E+1
-2.725E-1	8.785E+0	1.525E+1
-2.725E-1	8.525E+0	1.530E+1
-2.757E-1	8.733E+0	1.530E+1
-2.773E-1	8.733E+0	1.529E+1
-2.757E-1	8.519E+0	1.523E+1
-2.741E-1	8.752E+0	1.531E+1
-2.773E-1	8.668E+0	1.538E+1
-2.822E-1	8.730E+0	1.510E+1
-2.741E-1	8.713E+0	1.527E+1
-2.725E-1	8.648E+0	1.544E+1
-2.773E-1	8.616E+0	1.528E+1
-2.822E-1	8.603E+0	1.521E+1
-2.757E-1	8.632E+0	1.537E+1
-2.725E-1	8.752E+0	1.539E+1
-2.757E-1	8.606E+0	1.528E+1
-2.773E-1	8.684E+0	1.532E+1
-2.757E-1	8.687E+0	1.544E+1
-2.725E-1	8.778E+0	1.518E+1
-2.757E-1	8.755E+0	1.537E+1
-2.789E-1	8.616E+0	1.517E+1
-2.757E-1	8.694E+0	1.519E+1
-2.725E-1	8.713E+0	1.531E+1
-2.757E-1	8.671E+0	1.515E+1
-2.806E-1	8.684E+0	1.545E+1
-2.741E-1	8.626E+0	1.523E+1
-2.725E-1	8.687E+0	1.535E+1
-2.741E-1	8.746E+0	1.534E+1
-2.806E-1	8.717E+0	1.535E+1
-2.741E-1	8.600E+0	1.526E+1
-2.708E-1	8.730E+0	1.535E+1
-2.757E-1	8.752E+0	1.530E+1
-2.789E-1	8.613E+0	1.518E+1
-2.757E-1	8.720E+0	1.545E+1
-2.708E-1	8.626E+0	1.532E+1
-2.757E-1	8.840E+0	1.532E+1
-2.806E-1	8.606E+0	1.544E+1
-2.757E-1	8.762E+0	1.535E+1
-2.708E-1	8.713E+0	1.522E+1
-2.773E-1	8.554E+0	1.515E+1
-2.789E-1	8.700E+0	1.524E+1
-2.741E-1	8.723E+0	1.523E+1
-2.725E-1	8.622E+0	1.535E+1
-2.757E-1	8.606E+0	1.542E+1
-2.773E-1	8.606E+0	1.517E+1
-2.773E-1	8.765E+0	1.543E+1
-2.708E-1	8.668E+0	1.523E+1
-2.725E-1	8.720E+0	1.529E+1
-2.773E-1	8.564E+0	1.537E+1
-2.757E-1	8.691E+0	1.523E+1
-2.725E-1	8.597E+0	1.532E+1
-2.757E-1	8.694E+0	1.532E+1
-2.789E-1	8.691E+0	1.537E+1
-2.757E-1	8.606E+0	1.535E+1
-2.725E-1	8.597E+0	1.535E+1
-2.757E-1	8.639E+0	1.542E+1
-2.806E-1	8.723E+0	1.532E+1
-2.725E-1	8.668E+0	1.541E+1
-2.708E-1	8.713E+0	1.516E+1
-2.757E-1	8.788E+0	1.539E+1
-2.822E-1	8.691E+0	1.527E+1
-2.741E-1	8.713E+0	1.522E+1
-2.725E-1	8.720E+0	1.546E+1
-2.773E-1	8.691E+0	1.526E+1
-2.822E-1	8.661E+0	1.545E+1
-2.757E-1	8.661E+0	1.519E+1
-2.692E-1	8.723E+0	1.546E+1
-2.741E-1	8.655E+0	1.530E+1
-2.822E-1	8.707E+0	1.542E+1
-2.725E-1	8.551E+0	1.524E+1
-2.725E-1	8.619E+0	1.533E+1
-2.773E-1	8.655E+0	1.525E+1
-2.806E-1	8.632E+0	1.529E+1
-2.757E-1	8.710E+0	1.526E+1
-2.725E-1	8.665E+0	1.540E+1
-2.757E-1	8.717E+0	1.533E+1
-2.789E-1	8.635E+0	1.530E+1
-2.757E-1	8.840E+0	1.541E+1
-2.708E-1	8.655E+0	1.526E+1
-2.773E-1	8.684E+0	1.531E+1
-2.806E-1	8.723E+0	1.522E+1
-2.741E-1	8.493E+0	1.541E+1
-2.725E-1	8.571E+0	1.530E+1
-2.741E-1	8.730E+0	1.536E+1
-2.789E-1	8.752E+0	1.541E+1
-2.741E-1	8.704E+0	1.526E+1
-2.725E-1	8.739E+0	1.533E+1
-2.741E-1	8.778E+0	1.536E+1
-2.789E-1	8.661E+0	1.522E+1
-2.757E-1	8.811E+0	1.527E+1
-2.708E-1	8.733E+0	1.532E+1
-2.757E-1	8.775E+0	1.535E+1
-2.806E-1	8.668E+0	1.534E+1
-2.725E-1	8.733E+0	1.512E+1
-2.725E-1	8.768E+0	1.535E+1
-2.741E-1	8.558E+0	1.521E+1
-2.806E-1	8.632E+0	1.541E+1
-2.773E-1	8.665E+0	1.524E+1
-2.692E-1	8.691E+0	1.527E+1
-2.757E-1	8.730E+0	1.531E+1
-2.789E-1	8.593E+0	1.529E+1
-2.741E-1	8.765E+0	1.540E+1
-2.725E-1	8.700E+0	1.528E+1
-2.773E-1	8.652E+0	1.536E+1
-2.806E-1	8.681E+0	1.519E+1
-2.741E-1	8.730E+0	1.527E+1
-2.741E-1	8.652E+0	1.527E+1
-2.757E-1	8.691E+0	1.520E+1
-2.822E-1	8.681E+0	1.522E+1
-2.757E-1	8.584E+0	1.526E+1
-2.725E-1	8.626E+0	1.540E+1
-2.757E-1	8.665E+0	1.515E+1
-2.789E-1	8.730E+0	1.534E+1
-2.773E-1	8.785E+0	1.538E+1
-2.708E-1	8.632E+0	1.531E+1
[truncated: 483,834 more rows]
