# Supplementary material for: Improved ANAP incorporation and VCF analysis reveal details of P2X7 current facilitation and a limited conformational interplay between ATP binding and the intracellular ballast domain
Source: eLife. 2023 Jan 4;12:e82479. doi: 10.7554/eLife.82479 (PMC9859053; doi:10.7554/eLife.82479)
Supplement: Table 2—source data 1. [file elife-82479-table2-data1.zip › Table-2_source-data-1/22l07-23.csv]

-3.146E-1	8.298E+0	1.699E+1
-3.162E-1	8.305E+0	1.698E+1
-3.130E-1	8.198E+0	1.698E+1
-3.130E-1	8.155E+0	1.688E+1
-3.130E-1	8.210E+0	1.698E+1
-3.130E-1	8.275E+0	1.695E+1
-3.146E-1	8.269E+0	1.703E+1
-3.098E-1	8.321E+0	1.692E+1
-3.098E-1	8.220E+0	1.693E+1
-3.146E-1	8.353E+0	1.689E+1
-3.130E-1	8.259E+0	1.696E+1
-3.130E-1	8.217E+0	1.706E+1
-3.114E-1	8.311E+0	1.693E+1
-3.146E-1	8.223E+0	1.690E+1
-3.162E-1	8.356E+0	1.700E+1
-3.114E-1	8.324E+0	1.711E+1
-3.114E-1	8.366E+0	1.686E+1
-3.146E-1	8.324E+0	1.696E+1
-3.114E-1	8.223E+0	1.695E+1
-3.130E-1	8.253E+0	1.704E+1
-3.114E-1	8.379E+0	1.686E+1
-3.146E-1	8.246E+0	1.700E+1
-3.146E-1	8.243E+0	1.688E+1
-3.098E-1	8.165E+0	1.682E+1
-3.130E-1	8.243E+0	1.692E+1
-3.146E-1	8.298E+0	1.687E+1
-3.114E-1	8.311E+0	1.712E+1
-3.098E-1	8.369E+0	1.706E+1
-3.130E-1	8.295E+0	1.694E+1
-3.146E-1	8.207E+0	1.684E+1
-3.130E-1	8.285E+0	1.693E+1
-3.098E-1	8.327E+0	1.689E+1
-3.114E-1	8.366E+0	1.687E+1
-3.146E-1	8.405E+0	1.711E+1
-3.114E-1	8.201E+0	1.709E+1
-3.130E-1	8.191E+0	1.710E+1
-3.098E-1	8.331E+0	1.693E+1
-3.114E-1	8.334E+0	1.672E+1
-3.146E-1	8.162E+0	1.700E+1
-3.098E-1	8.301E+0	1.706E+1
-3.114E-1	8.334E+0	1.688E+1
-3.146E-1	8.347E+0	1.707E+1
-3.130E-1	8.181E+0	1.690E+1
-3.098E-1	8.282E+0	1.697E+1
-3.114E-1	8.259E+0	1.697E+1
-3.146E-1	8.253E+0	1.693E+1
-3.162E-1	8.243E+0	1.696E+1
-3.114E-1	8.233E+0	1.701E+1
-3.130E-1	8.266E+0	1.685E+1
-3.130E-1	8.318E+0	1.698E+1
-3.114E-1	8.444E+0	1.705E+1
-3.098E-1	8.185E+0	1.701E+1
-3.114E-1	8.305E+0	1.691E+1
-3.146E-1	8.272E+0	1.694E+1
-3.130E-1	8.308E+0	1.695E+1
-3.114E-1	8.288E+0	1.704E+1
-3.130E-1	8.236E+0	1.688E+1
-3.130E-1	8.353E+0	1.694E+1
-3.130E-1	8.340E+0	1.689E+1
-3.098E-1	8.227E+0	1.704E+1
-3.098E-1	8.210E+0	1.693E+1
-3.162E-1	8.356E+0	1.686E+1
-3.130E-1	8.217E+0	1.694E+1
-3.114E-1	8.243E+0	1.704E+1
-3.114E-1	8.266E+0	1.692E+1
-3.146E-1	8.223E+0	1.701E+1
-3.146E-1	8.279E+0	1.686E+1
-3.114E-1	8.262E+0	1.712E+1
-3.114E-1	8.356E+0	1.683E+1
-3.195E-1	8.272E+0	1.689E+1
-3.130E-1	8.275E+0	1.682E+1
-3.130E-1	8.311E+0	1.713E+1
-3.114E-1	8.360E+0	1.685E+1
-3.146E-1	8.282E+0	1.680E+1
-3.146E-1	8.204E+0	1.692E+1
-3.114E-1	8.292E+0	1.694E+1
-3.130E-1	8.201E+0	1.699E+1
-3.162E-1	8.230E+0	1.687E+1
-3.146E-1	8.240E+0	1.703E+1
-3.130E-1	8.269E+0	1.700E+1
-3.114E-1	8.295E+0	1.676E+1
-3.162E-1	8.272E+0	1.697E+1
-3.146E-1	8.272E+0	1.699E+1
-3.130E-1	8.253E+0	1.699E+1
-3.162E-1	8.308E+0	1.700E+1
-3.179E-1	8.266E+0	1.680E+1
-3.146E-1	8.382E+0	1.683E+1
-3.098E-1	8.188E+0	1.686E+1
-3.146E-1	8.301E+0	1.692E+1
-3.162E-1	8.178E+0	1.698E+1
-3.146E-1	8.282E+0	1.683E+1
-3.114E-1	8.214E+0	1.699E+1
-3.081E-1	8.191E+0	1.690E+1
-3.162E-1	8.233E+0	1.688E+1
-3.130E-1	8.256E+0	1.698E+1
-3.098E-1	8.220E+0	1.695E+1
-3.130E-1	8.181E+0	1.687E+1
-3.130E-1	8.305E+0	1.706E+1
-3.130E-1	8.249E+0	1.697E+1
-3.130E-1	8.214E+0	1.687E+1
-3.130E-1	8.191E+0	1.701E+1
-3.162E-1	8.223E+0	1.677E+1
-3.130E-1	8.210E+0	1.703E+1
-3.098E-1	8.275E+0	1.689E+1
-3.114E-1	8.185E+0	1.691E+1
-3.162E-1	8.207E+0	1.696E+1
-3.162E-1	8.230E+0	1.710E+1
-3.114E-1	8.327E+0	1.701E+1
-3.130E-1	8.236E+0	1.700E+1
-3.114E-1	8.269E+0	1.704E+1
-3.179E-1	8.272E+0	1.701E+1
-3.130E-1	8.249E+0	1.697E+1
-3.114E-1	8.217E+0	1.703E+1
-3.146E-1	8.262E+0	1.703E+1
-3.130E-1	8.412E+0	1.707E+1
-3.114E-1	8.259E+0	1.686E+1
-3.130E-1	8.249E+0	1.697E+1
-3.146E-1	8.256E+0	1.705E+1
-3.146E-1	8.408E+0	1.690E+1
-3.114E-1	8.214E+0	1.688E+1
-3.098E-1	8.399E+0	1.689E+1
-3.130E-1	8.240E+0	1.682E+1
-3.162E-1	8.266E+0	1.678E+1
-3.114E-1	8.301E+0	1.679E+1
-3.130E-1	8.279E+0	1.710E+1
-3.114E-1	8.314E+0	1.683E+1
-3.162E-1	8.295E+0	1.694E+1
-3.098E-1	8.210E+0	1.684E+1
-3.130E-1	8.243E+0	1.688E+1
-3.130E-1	8.324E+0	1.709E+1
-3.130E-1	8.288E+0	1.709E+1
-3.098E-1	8.253E+0	1.698E+1
-3.114E-1	8.360E+0	1.689E+1
-3.130E-1	8.249E+0	1.709E+1
-3.130E-1	8.175E+0	1.699E+1
-3.098E-1	8.321E+0	1.691E+1
-3.130E-1	8.097E+0	1.680E+1
-3.130E-1	8.223E+0	1.701E+1
-3.130E-1	8.185E+0	1.703E+1
-3.114E-1	8.331E+0	1.694E+1
-3.146E-1	8.292E+0	1.698E+1
-3.130E-1	8.292E+0	1.694E+1
-3.130E-1	8.295E+0	1.693E+1
-3.130E-1	8.188E+0	1.687E+1
-3.114E-1	8.230E+0	1.697E+1
-3.162E-1	8.292E+0	1.691E+1
-3.146E-1	8.275E+0	1.702E+1
-3.130E-1	8.285E+0	1.712E+1
-3.130E-1	8.266E+0	1.688E+1
-3.146E-1	8.295E+0	1.711E+1
-3.130E-1	8.301E+0	1.698E+1
-3.098E-1	8.395E+0	1.700E+1
-3.114E-1	8.181E+0	1.706E+1
-3.162E-1	8.230E+0	1.696E+1
-3.114E-1	8.321E+0	1.698E+1
-3.114E-1	8.269E+0	1.675E+1
-3.130E-1	8.126E+0	1.689E+1
-3.146E-1	8.253E+0	1.690E+1
-3.146E-1	8.402E+0	1.689E+1
-3.098E-1	8.227E+0	1.702E+1
-3.146E-1	8.223E+0	1.704E+1
-3.114E-1	8.194E+0	1.679E+1
-3.146E-1	8.311E+0	1.683E+1
-3.081E-1	8.243E+0	1.706E+1
-3.114E-1	8.262E+0	1.699E+1
-3.146E-1	8.240E+0	1.693E+1
-3.146E-1	8.188E+0	1.696E+1
-3.130E-1	8.230E+0	1.680E+1
-3.114E-1	8.292E+0	1.692E+1
-3.114E-1	8.259E+0	1.702E+1
-3.146E-1	8.175E+0	1.700E+1
-3.130E-1	8.249E+0	1.681E+1
-3.130E-1	8.201E+0	1.692E+1
-3.146E-1	8.223E+0	1.692E+1
-3.114E-1	8.230E+0	1.695E+1
-3.130E-1	8.246E+0	1.687E+1
-3.130E-1	8.201E+0	1.712E+1
-3.130E-1	8.236E+0	1.690E+1
-3.146E-1	8.249E+0	1.699E+1
-3.114E-1	8.142E+0	1.696E+1
-3.130E-1	8.214E+0	1.684E+1
-3.146E-1	8.168E+0	1.689E+1
-3.146E-1	8.298E+0	1.700E+1
-3.114E-1	8.236E+0	1.701E+1
-3.114E-1	8.305E+0	1.693E+1
-3.162E-1	8.269E+0	1.694E+1
-3.179E-1	8.288E+0	1.702E+1
-3.114E-1	8.236E+0	1.686E+1
-3.114E-1	8.236E+0	1.681E+1
-3.162E-1	8.279E+0	1.693E+1
-3.114E-1	8.305E+0	1.680E+1
-3.130E-1	8.279E+0	1.689E+1
-3.098E-1	8.318E+0	1.684E+1
-3.114E-1	8.165E+0	1.693E+1
-3.114E-1	8.279E+0	1.690E+1
-3.114E-1	8.288E+0	1.676E+1
-3.130E-1	8.240E+0	1.693E+1
-3.130E-1	8.301E+0	1.692E+1
-3.130E-1	8.266E+0	1.702E+1
-3.081E-1	8.321E+0	1.686E+1
-3.098E-1	8.188E+0	1.686E+1
-3.146E-1	8.249E+0	1.681E+1
-3.130E-1	8.295E+0	1.700E+1
-3.114E-1	8.353E+0	1.686E+1
-3.130E-1	8.198E+0	1.700E+1
-3.114E-1	8.308E+0	1.696E+1
-3.130E-1	8.142E+0	1.692E+1
-3.146E-1	8.314E+0	1.683E+1
-3.098E-1	8.240E+0	1.695E+1
-3.146E-1	8.149E+0	1.697E+1
-3.130E-1	8.129E+0	1.701E+1
-3.114E-1	8.233E+0	1.689E+1
-3.114E-1	8.246E+0	1.697E+1
-3.130E-1	8.327E+0	1.700E+1
-3.146E-1	8.266E+0	1.695E+1
-3.146E-1	8.243E+0	1.678E+1
-3.098E-1	8.223E+0	1.691E+1
-3.179E-1	8.181E+0	1.693E+1
-3.146E-1	8.227E+0	1.685E+1
-3.081E-1	8.334E+0	1.687E+1
-3.130E-1	8.295E+0	1.699E+1
-3.146E-1	8.253E+0	1.690E+1
-3.130E-1	8.360E+0	1.686E+1
-3.114E-1	8.198E+0	1.687E+1
-3.098E-1	8.191E+0	1.701E+1
-3.146E-1	8.185E+0	1.703E+1
-3.146E-1	8.217E+0	1.700E+1
-3.081E-1	8.198E+0	1.690E+1
-3.146E-1	8.185E+0	1.686E+1
-3.130E-1	8.301E+0	1.693E+1
-3.114E-1	8.233E+0	1.699E+1
-3.130E-1	8.220E+0	1.707E+1
-3.130E-1	8.142E+0	1.700E+1
-3.162E-1	8.214E+0	1.686E+1
-3.146E-1	8.246E+0	1.684E+1
-3.114E-1	8.269E+0	1.690E+1
-3.130E-1	8.298E+0	1.702E+1
-3.162E-1	8.223E+0	1.702E+1
-3.162E-1	8.100E+0	1.706E+1
-3.130E-1	8.181E+0	1.696E+1
-3.114E-1	8.295E+0	1.699E+1
-3.130E-1	8.262E+0	1.687E+1
-3.146E-1	8.363E+0	1.690E+1
-3.098E-1	8.162E+0	1.686E+1
-3.114E-1	8.223E+0	1.687E+1
-3.179E-1	8.233E+0	1.676E+1
-3.114E-1	8.363E+0	1.679E+1
-3.098E-1	8.285E+0	1.700E+1
-3.146E-1	8.402E+0	1.695E+1
-3.179E-1	8.243E+0	1.688E+1
-3.130E-1	8.272E+0	1.688E+1
-3.114E-1	8.188E+0	1.694E+1
-3.114E-1	8.308E+0	1.703E+1
-3.146E-1	8.350E+0	1.688E+1
-3.146E-1	8.259E+0	1.703E+1
-3.146E-1	8.298E+0	1.702E+1
-3.081E-1	8.107E+0	1.688E+1
-3.146E-1	8.314E+0	1.687E+1
-3.130E-1	8.227E+0	1.697E+1
-3.130E-1	8.233E+0	1.687E+1
-3.130E-1	8.288E+0	1.695E+1
-3.130E-1	8.155E+0	1.687E+1
-3.130E-1	8.249E+0	1.672E+1
-3.114E-1	8.230E+0	1.698E+1
-3.114E-1	8.159E+0	1.691E+1
-3.146E-1	8.236E+0	1.683E+1
-3.130E-1	8.343E+0	1.704E+1
-3.098E-1	8.324E+0	1.706E+1
-3.098E-1	8.337E+0	1.689E+1
-3.114E-1	8.269E+0	1.701E+1
-3.130E-1	8.249E+0	1.693E+1
-3.098E-1	8.217E+0	1.688E+1
-3.098E-1	8.249E+0	1.700E+1
-3.130E-1	8.373E+0	1.700E+1
-3.146E-1	8.272E+0	1.703E+1
-3.114E-1	8.292E+0	1.684E+1
-3.130E-1	8.327E+0	1.691E+1
-3.146E-1	8.321E+0	1.680E+1
-3.146E-1	8.295E+0	1.687E+1
-3.130E-1	8.220E+0	1.667E+1
-3.081E-1	8.279E+0	1.686E+1
-3.162E-1	8.360E+0	1.696E+1
-3.130E-1	8.282E+0	1.703E+1
-3.098E-1	8.324E+0	1.686E+1
-3.114E-1	8.253E+0	1.689E+1
-3.162E-1	8.210E+0	1.692E+1
-3.146E-1	8.240E+0	1.682E+1
-3.098E-1	8.256E+0	1.679E+1
-3.114E-1	8.272E+0	1.699E+1
-3.114E-1	8.324E+0	1.688E+1
-3.130E-1	8.249E+0	1.668E+1
-3.114E-1	8.321E+0	1.712E+1
-3.098E-1	8.266E+0	1.706E+1
-3.162E-1	8.149E+0	1.694E+1
-3.146E-1	8.318E+0	1.694E+1
-3.098E-1	8.204E+0	1.689E+1
-3.114E-1	8.360E+0	1.697E+1
-3.130E-1	8.314E+0	1.687E+1
-3.114E-1	8.233E+0	1.693E+1
-3.130E-1	8.275E+0	1.697E+1
-3.146E-1	8.305E+0	1.690E+1
-3.162E-1	8.191E+0	1.681E+1
-3.114E-1	8.266E+0	1.682E+1
-3.098E-1	8.295E+0	1.690E+1
-3.114E-1	8.288E+0	1.688E+1
-3.162E-1	8.155E+0	1.682E+1
-3.162E-1	8.301E+0	1.700E+1
-3.146E-1	8.188E+0	1.691E+1
-3.130E-1	8.350E+0	1.705E+1
-3.146E-1	8.337E+0	1.689E+1
-3.130E-1	8.282E+0	1.700E+1
-3.098E-1	8.318E+0	1.684E+1
-3.114E-1	8.282E+0	1.698E+1
-3.146E-1	8.220E+0	1.699E+1
-3.162E-1	8.236E+0	1.695E+1
-3.114E-1	8.350E+0	1.687E+1
-3.130E-1	8.120E+0	1.689E+1
-3.146E-1	8.256E+0	1.705E+1
-3.114E-1	8.269E+0	1.693E+1
-3.114E-1	8.233E+0	1.700E+1
-3.114E-1	8.399E+0	1.693E+1
-3.130E-1	8.292E+0	1.687E+1
-3.146E-1	8.295E+0	1.699E+1
-3.114E-1	8.298E+0	1.694E+1
-3.130E-1	8.185E+0	1.698E+1
-3.146E-1	8.272E+0	1.695E+1
-3.130E-1	8.178E+0	1.689E+1
-3.130E-1	8.162E+0	1.702E+1
-3.114E-1	8.305E+0	1.712E+1
-3.162E-1	8.279E+0	1.699E+1
-3.146E-1	8.343E+0	1.697E+1
-3.130E-1	8.269E+0	1.681E+1
-3.146E-1	8.275E+0	1.696E+1
-3.146E-1	8.210E+0	1.688E+1
-3.146E-1	8.240E+0	1.690E+1
-3.114E-1	8.259E+0	1.699E+1
-3.114E-1	8.318E+0	1.697E+1
-3.162E-1	8.201E+0	1.703E+1
-3.146E-1	8.353E+0	1.699E+1
-3.098E-1	8.269E+0	1.690E+1
-3.130E-1	8.356E+0	1.688E+1
-3.146E-1	8.243E+0	1.693E+1
-3.146E-1	8.269E+0	1.700E+1
-3.130E-1	8.204E+0	1.708E+1
-3.146E-1	8.275E+0	1.687E+1
-3.162E-1	8.198E+0	1.676E+1
-3.146E-1	8.133E+0	1.681E+1
-3.114E-1	8.233E+0	1.692E+1
-3.114E-1	8.210E+0	1.691E+1
-3.162E-1	8.279E+0	1.699E+1
-3.146E-1	8.279E+0	1.698E+1
-3.114E-1	8.230E+0	1.703E+1
-3.146E-1	8.262E+0	1.687E+1
-3.146E-1	8.194E+0	1.700E+1
-3.146E-1	8.266E+0	1.697E+1
-3.130E-1	8.246E+0	1.686E+1
-3.130E-1	8.249E+0	1.687E+1
-3.162E-1	8.175E+0	1.696E+1
-3.162E-1	8.279E+0	1.687E+1
-3.146E-1	8.369E+0	1.688E+1
-3.114E-1	8.178E+0	1.692E+1
-3.146E-1	8.227E+0	1.682E+1
-3.146E-1	8.126E+0	1.692E+1
-3.114E-1	8.168E+0	1.678E+1
-3.098E-1	8.198E+0	1.684E+1
-3.146E-1	8.256E+0	1.677E+1
-3.130E-1	8.178E+0	1.695E+1
-3.130E-1	8.298E+0	1.693E+1
-3.114E-1	8.288E+0	1.698E+1
-3.130E-1	8.175E+0	1.667E+1
-3.130E-1	8.305E+0	1.689E+1
-3.130E-1	8.308E+0	1.689E+1
-3.146E-1	8.210E+0	1.695E+1
-3.130E-1	8.168E+0	1.681E+1
-3.162E-1	8.298E+0	1.693E+1
-3.114E-1	8.188E+0	1.690E+1
-3.146E-1	8.343E+0	1.699E+1
-3.162E-1	8.262E+0	1.697E+1
-3.146E-1	8.292E+0	1.678E+1
-3.130E-1	8.168E+0	1.696E+1
-3.114E-1	8.331E+0	1.686E+1
-3.146E-1	8.324E+0	1.703E+1
-3.146E-1	8.360E+0	1.684E+1
-3.114E-1	8.240E+0	1.690E+1
-3.098E-1	8.207E+0	1.701E+1
-3.162E-1	8.324E+0	1.689E+1
-3.114E-1	8.379E+0	1.692E+1
-3.098E-1	8.343E+0	1.684E+1
-3.114E-1	8.266E+0	1.689E+1
-3.130E-1	8.389E+0	1.696E+1
-3.162E-1	8.220E+0	1.693E+1
-3.114E-1	8.236E+0	1.690E+1
-3.114E-1	8.210E+0	1.684E+1
-3.146E-1	8.253E+0	1.701E+1
-3.146E-1	8.275E+0	1.703E+1
-3.114E-1	8.207E+0	1.688E+1
-3.130E-1	8.227E+0	1.681E+1
-3.146E-1	8.246E+0	1.684E+1
-3.130E-1	8.236E+0	1.723E+1
-3.114E-1	8.246E+0	1.684E+1
-3.114E-1	8.162E+0	1.695E+1
-3.179E-1	8.210E+0	1.708E+1
-3.114E-1	8.191E+0	1.702E+1
-3.130E-1	8.292E+0	1.691E+1
-3.146E-1	8.366E+0	1.696E+1
-3.146E-1	8.223E+0	1.698E+1
-3.130E-1	8.298E+0	1.700E+1
-3.114E-1	8.210E+0	1.688E+1
-3.098E-1	8.321E+0	1.679E+1
-3.162E-1	8.116E+0	1.703E+1
-3.130E-1	8.298E+0	1.704E+1
-3.130E-1	8.227E+0	1.683E+1
-3.130E-1	8.240E+0	1.684E+1
-3.162E-1	8.259E+0	1.691E+1
-3.130E-1	8.146E+0	1.681E+1
-3.114E-1	8.185E+0	1.685E+1
-3.114E-1	8.262E+0	1.698E+1
-3.130E-1	8.275E+0	1.695E+1
-3.130E-1	8.149E+0	1.699E+1
-3.130E-1	8.165E+0	1.665E+1
-3.114E-1	8.240E+0	1.709E+1
-3.146E-1	8.249E+0	1.679E+1
-3.162E-1	8.168E+0	1.676E+1
-3.114E-1	8.243E+0	1.686E+1
-3.146E-1	8.194E+0	1.699E+1
-3.130E-1	8.194E+0	1.701E+1
-3.146E-1	8.363E+0	1.682E+1
-3.130E-1	8.386E+0	1.691E+1
-3.114E-1	8.129E+0	1.688E+1
-3.162E-1	8.305E+0	1.701E+1
-3.146E-1	8.198E+0	1.706E+1
-3.114E-1	8.185E+0	1.673E+1
-3.130E-1	8.233E+0	1.688E+1
-3.162E-1	8.223E+0	1.700E+1
-3.130E-1	8.168E+0	1.695E+1
-3.098E-1	8.220E+0	1.685E+1
-3.098E-1	8.279E+0	1.678E+1
-3.162E-1	8.285E+0	1.691E+1
-3.130E-1	8.288E+0	1.692E+1
-3.130E-1	8.363E+0	1.697E+1
-3.130E-1	8.214E+0	1.677E+1
-3.162E-1	8.340E+0	1.698E+1
-3.130E-1	8.142E+0	1.698E+1
-3.098E-1	8.240E+0	1.680E+1
-3.114E-1	8.282E+0	1.688E+1
-3.130E-1	8.204E+0	1.687E+1
-3.130E-1	8.204E+0	1.683E+1
-3.098E-1	8.191E+0	1.692E+1
-3.114E-1	8.334E+0	1.703E+1
-3.146E-1	8.230E+0	1.696E+1
-3.146E-1	8.266E+0	1.694E+1
-3.114E-1	8.253E+0	1.699E+1
-3.146E-1	8.204E+0	1.680E+1
-3.146E-1	8.185E+0	1.711E+1
-3.130E-1	8.343E+0	1.680E+1
-3.130E-1	8.279E+0	1.712E+1
-3.130E-1	8.207E+0	1.686E+1
-3.146E-1	8.285E+0	1.677E+1
-3.114E-1	8.308E+0	1.683E+1
-3.146E-1	8.214E+0	1.691E+1
-3.130E-1	8.246E+0	1.689E+1
-3.162E-1	8.288E+0	1.681E+1
-3.114E-1	8.243E+0	1.701E+1
-3.114E-1	8.279E+0	1.691E+1
-3.114E-1	8.282E+0	1.690E+1
-3.130E-1	8.155E+0	1.698E+1
-3.146E-1	8.243E+0	1.690E+1
-3.130E-1	8.253E+0	1.694E+1
-3.114E-1	8.279E+0	1.676E+1
-3.162E-1	8.279E+0	1.693E+1
-3.179E-1	8.233E+0	1.681E+1
-3.098E-1	8.321E+0	1.690E+1
-3.081E-1	8.395E+0	1.696E+1
-3.146E-1	8.175E+0	1.700E+1
-3.130E-1	8.295E+0	1.695E+1
-3.098E-1	8.253E+0	1.680E+1
-3.114E-1	8.266E+0	1.690E+1
-3.130E-1	8.204E+0	1.693E+1
-3.130E-1	8.298E+0	1.698E+1
-3.114E-1	8.227E+0	1.688E+1
-3.130E-1	8.152E+0	1.690E+1
-3.130E-1	8.308E+0	1.692E+1
-3.130E-1	8.136E+0	1.695E+1
-3.114E-1	8.253E+0	1.695E+1
-3.114E-1	8.311E+0	1.691E+1
-3.146E-1	8.220E+0	1.676E+1
-3.114E-1	8.246E+0	1.689E+1
-3.098E-1	8.217E+0	1.687E+1
-3.130E-1	8.227E+0	1.689E+1
-3.146E-1	8.256E+0	1.695E+1
-3.146E-1	8.100E+0	1.698E+1
-3.114E-1	8.295E+0	1.688E+1
-3.098E-1	8.256E+0	1.690E+1
-3.162E-1	8.207E+0	1.693E+1
-3.162E-1	8.331E+0	1.679E+1
-3.114E-1	8.269E+0	1.695E+1
-3.130E-1	8.188E+0	1.686E+1
-3.146E-1	8.240E+0	1.682E+1
-3.114E-1	8.210E+0	1.687E+1
-3.114E-1	8.246E+0	1.686E+1
-3.098E-1	8.188E+0	1.670E+1
-3.179E-1	8.223E+0	1.691E+1
-3.146E-1	8.152E+0	1.693E+1
-3.130E-1	8.087E+0	1.689E+1
-3.146E-1	8.214E+0	1.700E+1
-3.162E-1	8.301E+0	1.684E+1
-3.162E-1	8.314E+0	1.693E+1
-3.130E-1	8.282E+0	1.693E+1
-3.114E-1	8.204E+0	1.685E+1
-3.130E-1	8.253E+0	1.685E+1
-3.130E-1	8.185E+0	1.693E+1
-3.098E-1	8.266E+0	1.704E+1
-3.114E-1	8.210E+0	1.682E+1
-3.162E-1	8.194E+0	1.702E+1
-3.146E-1	8.350E+0	1.679E+1
-3.130E-1	8.110E+0	1.691E+1
-3.146E-1	8.188E+0	1.697E+1
-3.146E-1	8.236E+0	1.692E+1
-3.130E-1	8.214E+0	1.695E+1
-3.130E-1	8.227E+0	1.682E+1
-3.114E-1	8.331E+0	1.691E+1
-3.162E-1	8.230E+0	1.694E+1
-3.130E-1	8.275E+0	1.671E+1
-3.098E-1	8.217E+0	1.702E+1
-3.130E-1	8.256E+0	1.674E+1
-3.162E-1	8.243E+0	1.688E+1
-3.179E-1	8.262E+0	1.698E+1
-3.130E-1	8.285E+0	1.700E+1
-3.098E-1	8.146E+0	1.679E+1
-3.130E-1	8.210E+0	1.692E+1
-3.130E-1	8.149E+0	1.689E+1
-3.114E-1	8.220E+0	1.708E+1
-3.130E-1	8.275E+0	1.704E+1
-3.179E-1	8.110E+0	1.681E+1
-3.114E-1	8.194E+0	1.682E+1
-3.114E-1	8.175E+0	1.688E+1
-3.098E-1	8.100E+0	1.698E+1
-3.162E-1	8.324E+0	1.706E+1
-3.146E-1	8.298E+0	1.677E+1
-3.130E-1	8.155E+0	1.708E+1
-3.114E-1	8.149E+0	1.681E+1
-3.146E-1	8.324E+0	1.701E+1
-3.130E-1	8.259E+0	1.696E+1
-3.098E-1	8.379E+0	1.684E+1
-3.130E-1	8.220E+0	1.691E+1
-3.146E-1	8.168E+0	1.695E+1
-3.146E-1	8.233E+0	1.698E+1
-3.098E-1	8.155E+0	1.683E+1
-3.114E-1	8.178E+0	1.680E+1
-3.146E-1	8.408E+0	1.684E+1
-3.162E-1	8.233E+0	1.693E+1
-3.114E-1	8.259E+0	1.677E+1
-3.146E-1	8.181E+0	1.667E+1
-3.130E-1	8.185E+0	1.690E+1
-3.130E-1	8.159E+0	1.692E+1
-3.130E-1	8.262E+0	1.681E+1
-3.098E-1	8.246E+0	1.682E+1
-3.146E-1	8.301E+0	1.686E+1
-3.162E-1	8.201E+0	1.693E+1
-3.114E-1	8.369E+0	1.692E+1
-3.114E-1	8.266E+0	1.676E+1
-3.146E-1	8.168E+0	1.690E+1
-3.162E-1	8.227E+0	1.677E+1
-3.114E-1	8.214E+0	1.686E+1
-3.114E-1	8.146E+0	1.684E+1
-3.162E-1	8.249E+0	1.685E+1
-3.130E-1	8.194E+0	1.689E+1
-3.098E-1	8.275E+0	1.696E+1
-3.130E-1	8.301E+0	1.695E+1
-3.162E-1	8.288E+0	1.696E+1
-3.146E-1	8.266E+0	1.690E+1
-3.065E-1	8.259E+0	1.688E+1
-3.098E-1	8.071E+0	1.686E+1
-3.146E-1	8.298E+0	1.694E+1
-3.179E-1	8.230E+0	1.685E+1
-3.114E-1	8.321E+0	1.700E+1
-3.130E-1	8.168E+0	1.695E+1
-3.114E-1	8.262E+0	1.680E+1
-3.162E-1	8.188E+0	1.700E+1
-3.146E-1	8.204E+0	1.686E+1
-3.098E-1	8.389E+0	1.687E+1
-3.130E-1	8.243E+0	1.685E+1
-3.146E-1	8.395E+0	1.696E+1
-3.098E-1	8.230E+0	1.684E+1
-3.098E-1	8.198E+0	1.683E+1
-3.130E-1	8.223E+0	1.695E+1
-3.146E-1	8.331E+0	1.684E+1
-3.098E-1	8.185E+0	1.694E+1
-3.146E-1	8.168E+0	1.681E+1
-3.146E-1	8.201E+0	1.681E+1
-3.146E-1	8.331E+0	1.687E+1
-3.098E-1	8.198E+0	1.687E+1
-3.162E-1	8.210E+0	1.675E+1
-3.162E-1	8.136E+0	1.673E+1
-3.162E-1	8.337E+0	1.696E+1
-3.098E-1	8.236E+0	1.690E+1
-3.130E-1	8.223E+0	1.665E+1
-3.146E-1	8.262E+0	1.682E+1
-3.130E-1	8.311E+0	1.685E+1
-3.130E-1	8.214E+0	1.691E+1
-3.114E-1	8.207E+0	1.688E+1
-3.146E-1	8.262E+0	1.680E+1
-3.162E-1	8.201E+0	1.677E+1
-3.098E-1	8.178E+0	1.700E+1
-3.130E-1	8.314E+0	1.693E+1
-3.130E-1	8.298E+0	1.691E+1
-3.146E-1	8.298E+0	1.685E+1
-3.114E-1	8.305E+0	1.687E+1
-3.130E-1	8.214E+0	1.698E+1
-3.130E-1	8.220E+0	1.691E+1
-3.146E-1	8.298E+0	1.688E+1
-3.114E-1	8.194E+0	1.693E+1
-3.130E-1	8.223E+0	1.684E+1
-3.179E-1	8.201E+0	1.683E+1
-3.162E-1	8.262E+0	1.686E+1
-3.098E-1	8.343E+0	1.696E+1
-3.130E-1	8.292E+0	1.683E+1
-3.114E-1	8.366E+0	1.700E+1
-3.130E-1	8.181E+0	1.690E+1
-3.162E-1	8.185E+0	1.692E+1
-3.114E-1	8.379E+0	1.694E+1
-3.146E-1	8.305E+0	1.675E+1
-3.114E-1	8.249E+0	1.679E+1
-3.098E-1	8.275E+0	1.696E+1
-3.146E-1	8.331E+0	1.681E+1
-3.114E-1	8.220E+0	1.701E+1
-3.130E-1	8.230E+0	1.679E+1
-3.098E-1	8.256E+0	1.676E+1
-3.114E-1	8.301E+0	1.681E+1
-3.146E-1	8.308E+0	1.690E+1
-3.130E-1	8.230E+0	1.681E+1
-3.130E-1	8.253E+0	1.700E+1
-3.114E-1	8.272E+0	1.700E+1
-3.179E-1	8.236E+0	1.680E+1
-3.114E-1	8.120E+0	1.694E+1
-3.114E-1	8.298E+0	1.679E+1
-3.114E-1	8.185E+0	1.696E+1
-3.162E-1	8.305E+0	1.681E+1
-3.130E-1	8.214E+0	1.681E+1
-3.098E-1	8.210E+0	1.688E+1
-3.146E-1	8.110E+0	1.688E+1
-3.162E-1	8.353E+0	1.667E+1
-3.130E-1	8.181E+0	1.688E+1
-3.081E-1	8.243E+0	1.678E+1
-3.114E-1	8.126E+0	1.691E+1
-3.146E-1	8.194E+0	1.681E+1
-3.130E-1	8.045E+0	1.682E+1
-3.098E-1	8.288E+0	1.695E+1
-3.114E-1	8.223E+0	1.678E+1
-3.179E-1	8.353E+0	1.689E+1
-3.130E-1	8.292E+0	1.701E+1
-3.081E-1	8.214E+0	1.685E+1
-3.114E-1	8.282E+0	1.691E+1
-3.146E-1	8.279E+0	1.681E+1
-3.162E-1	8.223E+0	1.679E+1
-3.114E-1	8.152E+0	1.678E+1
-3.114E-1	8.327E+0	1.694E+1
-3.130E-1	8.168E+0	1.689E+1
-3.130E-1	8.298E+0	1.679E+1
-3.098E-1	8.236E+0	1.687E+1
-3.114E-1	8.256E+0	1.683E+1
-3.130E-1	8.295E+0	1.695E+1
-3.098E-1	8.194E+0	1.697E+1
-3.114E-1	8.220E+0	1.697E+1
-3.081E-1	8.230E+0	1.692E+1
-3.162E-1	8.188E+0	1.704E+1
-3.146E-1	8.126E+0	1.680E+1
-3.098E-1	8.249E+0	1.705E+1
-3.098E-1	8.207E+0	1.697E+1
-3.146E-1	8.230E+0	1.683E+1
-3.162E-1	8.337E+0	1.686E+1
-3.098E-1	8.142E+0	1.676E+1
-3.130E-1	8.204E+0	1.693E+1
-3.146E-1	8.188E+0	1.712E+1
-3.114E-1	8.223E+0	1.681E+1
-3.146E-1	8.298E+0	1.687E+1
-3.146E-1	8.256E+0	1.696E+1
-3.130E-1	8.298E+0	1.691E+1
-3.114E-1	8.243E+0	1.691E+1
-3.098E-1	8.266E+0	1.696E+1
-3.114E-1	8.269E+0	1.682E+1
-3.146E-1	8.220E+0	1.691E+1
-3.146E-1	8.262E+0	1.677E+1
-3.114E-1	8.233E+0	1.681E+1
-3.130E-1	8.155E+0	1.697E+1
-3.146E-1	8.295E+0	1.678E+1
-3.179E-1	8.136E+0	1.700E+1
-3.114E-1	8.256E+0	1.663E+1
-3.130E-1	8.230E+0	1.691E+1
-3.179E-1	8.246E+0	1.693E+1
-3.146E-1	8.272E+0	1.682E+1
-3.098E-1	8.198E+0	1.684E+1
-3.130E-1	8.210E+0	1.683E+1
-3.162E-1	8.217E+0	1.688E+1
-3.162E-1	8.256E+0	1.699E+1
-3.114E-1	8.243E+0	1.692E+1
-3.146E-1	8.288E+0	1.685E+1
-3.146E-1	8.292E+0	1.676E+1
-3.146E-1	8.178E+0	1.691E+1
-3.130E-1	8.230E+0	1.688E+1
-3.130E-1	8.308E+0	1.695E+1
-3.146E-1	8.162E+0	1.698E+1
-3.130E-1	8.266E+0	1.683E+1
-3.114E-1	8.418E+0	1.705E+1
-3.130E-1	8.269E+0	1.688E+1
-3.130E-1	8.198E+0	1.683E+1
-3.114E-1	8.269E+0	1.676E+1
-3.114E-1	8.188E+0	1.682E+1
-3.130E-1	8.253E+0	1.697E+1
-3.146E-1	8.223E+0	1.699E+1
-3.146E-1	8.201E+0	1.691E+1
-3.130E-1	8.288E+0	1.677E+1
-3.146E-1	8.305E+0	1.688E+1
-3.162E-1	8.061E+0	1.691E+1
-3.146E-1	8.236E+0	1.689E+1
-3.114E-1	8.256E+0	1.691E+1
-3.114E-1	8.301E+0	1.676E+1
-3.162E-1	8.230E+0	1.680E+1
-3.130E-1	8.288E+0	1.691E+1
-3.114E-1	8.240E+0	1.692E+1
-3.130E-1	8.198E+0	1.685E+1
-3.162E-1	8.272E+0	1.701E+1
-3.146E-1	8.103E+0	1.684E+1
-3.081E-1	8.168E+0	1.683E+1
-3.098E-1	8.146E+0	1.674E+1
-3.146E-1	8.198E+0	1.677E+1
-3.162E-1	8.236E+0	1.679E+1
-3.114E-1	8.305E+0	1.695E+1
-3.114E-1	8.262E+0	1.689E+1
-3.146E-1	8.217E+0	1.697E+1
-3.130E-1	8.246E+0	1.684E+1
-3.098E-1	8.298E+0	1.681E+1
-3.146E-1	8.259E+0	1.683E+1
-3.146E-1	8.116E+0	1.699E+1
-3.114E-1	8.236E+0	1.690E+1
-3.114E-1	8.259E+0	1.673E+1
-3.130E-1	8.356E+0	1.696E+1
-3.146E-1	8.152E+0	1.686E+1
-3.114E-1	8.155E+0	1.678E+1
-3.098E-1	8.120E+0	1.673E+1
-3.114E-1	8.230E+0	1.687E+1
-3.146E-1	8.220E+0	1.689E+1
-3.130E-1	8.227E+0	1.695E+1
-3.114E-1	8.256E+0	1.684E+1
-3.130E-1	8.201E+0	1.695E+1
-3.162E-1	8.288E+0	1.673E+1
-3.162E-1	8.175E+0	1.681E+1
-3.098E-1	8.412E+0	1.679E+1
-3.098E-1	8.210E+0	1.687E+1
-3.146E-1	8.162E+0	1.681E+1
-3.130E-1	8.292E+0	1.663E+1
-3.114E-1	8.236E+0	1.696E+1
-3.146E-1	8.227E+0	1.687E+1
-3.130E-1	8.123E+0	1.698E+1
-3.130E-1	8.210E+0	1.699E+1
-3.098E-1	8.321E+0	1.694E+1
-3.130E-1	8.207E+0	1.688E+1
-3.146E-1	8.223E+0	1.671E+1
-3.114E-1	8.198E+0	1.691E+1
-3.114E-1	8.288E+0	1.693E+1
-3.114E-1	8.123E+0	1.689E+1
-3.146E-1	8.262E+0	1.689E+1
-3.146E-1	8.356E+0	1.682E+1
-3.114E-1	8.282E+0	1.693E+1
-3.114E-1	8.152E+0	1.693E+1
-3.162E-1	8.240E+0	1.682E+1
-3.146E-1	8.233E+0	1.688E+1
-3.114E-1	8.288E+0	1.670E+1
-3.130E-1	8.331E+0	1.696E+1
-3.162E-1	8.266E+0	1.678E+1
-3.146E-1	8.282E+0	1.686E+1
-3.114E-1	8.246E+0	1.684E+1
-3.098E-1	8.275E+0	1.671E+1
-3.146E-1	8.288E+0	1.684E+1
-3.130E-1	8.155E+0	1.707E+1
-3.114E-1	8.272E+0	1.695E+1
-3.146E-1	8.230E+0	1.693E+1
-3.162E-1	8.188E+0	1.678E+1
-3.130E-1	8.227E+0	1.675E+1
-3.130E-1	8.217E+0	1.686E+1
-3.130E-1	8.288E+0	1.679E+1
-3.130E-1	8.321E+0	1.682E+1
-3.130E-1	8.285E+0	1.674E+1
-3.146E-1	8.227E+0	1.688E+1
-3.130E-1	8.259E+0	1.674E+1
-3.130E-1	8.321E+0	1.686E+1
-3.146E-1	8.129E+0	1.677E+1
-3.114E-1	8.266E+0	1.713E+1
-3.146E-1	8.314E+0	1.681E+1
-3.146E-1	8.369E+0	1.685E+1
-3.146E-1	8.201E+0	1.684E+1
-3.114E-1	8.240E+0	1.692E+1
-3.130E-1	8.246E+0	1.701E+1
-3.162E-1	8.207E+0	1.671E+1
-3.130E-1	8.275E+0	1.667E+1
-3.130E-1	8.311E+0	1.684E+1
-3.114E-1	8.295E+0	1.684E+1
-3.130E-1	8.256E+0	1.682E+1
-3.130E-1	8.162E+0	1.693E+1
-3.146E-1	8.253E+0	1.698E+1
-3.130E-1	8.139E+0	1.693E+1
-3.179E-1	8.214E+0	1.700E+1
-3.146E-1	8.178E+0	1.694E+1
-3.081E-1	8.162E+0	1.680E+1
-3.081E-1	8.279E+0	1.694E+1
-3.162E-1	8.178E+0	1.683E+1
-3.130E-1	8.146E+0	1.682E+1
-3.130E-1	8.220E+0	1.702E+1
-3.146E-1	8.136E+0	1.681E+1
-3.179E-1	8.175E+0	1.687E+1
-3.146E-1	8.347E+0	1.694E+1
-3.098E-1	8.146E+0	1.697E+1
-3.130E-1	8.282E+0	1.688E+1
-3.146E-1	8.236E+0	1.682E+1
-3.146E-1	8.133E+0	1.683E+1
-3.098E-1	8.233E+0	1.700E+1
-3.114E-1	8.243E+0	1.695E+1
-3.162E-1	8.318E+0	1.694E+1
-3.130E-1	8.246E+0	1.681E+1
-3.114E-1	8.204E+0	1.679E+1
-3.114E-1	8.152E+0	1.685E+1
-3.162E-1	8.269E+0	1.688E+1
-3.130E-1	8.139E+0	1.686E+1
-3.098E-1	8.204E+0	1.683E+1
-3.130E-1	8.230E+0	1.675E+1
-3.146E-1	8.262E+0	1.683E+1
-3.114E-1	8.327E+0	1.675E+1
-3.130E-1	8.185E+0	1.685E+1
-3.114E-1	8.194E+0	1.675E+1
-3.130E-1	8.220E+0	1.691E+1
-3.146E-1	8.386E+0	1.680E+1
-3.098E-1	8.233E+0	1.672E+1
-3.146E-1	8.217E+0	1.689E+1
-3.162E-1	8.236E+0	1.688E+1
-3.130E-1	8.240E+0	1.694E+1
-3.114E-1	8.162E+0	1.685E+1
-3.146E-1	8.223E+0	1.686E+1
-3.162E-1	8.207E+0	1.689E+1
-3.114E-1	8.343E+0	1.676E+1
-3.114E-1	8.168E+0	1.697E+1
-3.130E-1	8.198E+0	1.682E+1
-3.179E-1	8.152E+0	1.683E+1
-3.130E-1	8.318E+0	1.679E+1
-3.098E-1	8.295E+0	1.682E+1
-3.146E-1	8.360E+0	1.696E+1
-3.146E-1	8.327E+0	1.665E+1
-3.130E-1	8.178E+0	1.679E+1
-3.081E-1	8.240E+0	1.682E+1
-3.114E-1	8.227E+0	1.689E+1
-3.162E-1	8.094E+0	1.692E+1
-3.146E-1	8.210E+0	1.698E+1
-3.114E-1	8.116E+0	1.679E+1
-3.130E-1	8.181E+0	1.698E+1
-3.146E-1	8.210E+0	1.680E+1
-3.114E-1	8.259E+0	1.685E+1
-3.130E-1	8.120E+0	1.697E+1
-3.130E-1	8.120E+0	1.675E+1
-3.130E-1	8.188E+0	1.686E+1
-3.162E-1	8.262E+0	1.702E+1
-3.098E-1	8.201E+0	1.690E+1
-3.130E-1	8.236E+0	1.704E+1
-3.146E-1	8.272E+0	1.688E+1
-3.098E-1	8.308E+0	1.695E+1
-3.098E-1	8.314E+0	1.693E+1
-3.130E-1	8.165E+0	1.682E+1
-3.162E-1	8.266E+0	1.681E+1
-3.130E-1	8.272E+0	1.686E+1
-3.130E-1	8.204E+0	1.687E+1
-3.114E-1	8.198E+0	1.692E+1
-3.114E-1	8.249E+0	1.691E+1
-3.130E-1	8.266E+0	1.680E+1
-3.114E-1	8.217E+0	1.684E+1
-3.114E-1	8.152E+0	1.682E+1
-3.146E-1	8.269E+0	1.682E+1
-3.146E-1	8.311E+0	1.699E+1
-3.114E-1	8.227E+0	1.682E+1
-3.098E-1	8.279E+0	1.686E+1
-3.130E-1	8.347E+0	1.694E+1
-3.114E-1	8.292E+0	1.670E+1
-3.114E-1	8.223E+0	1.685E+1
-3.130E-1	8.246E+0	1.680E+1
-3.146E-1	8.198E+0	1.682E+1
-3.130E-1	8.214E+0	1.693E+1
-3.098E-1	8.308E+0	1.679E+1
-3.114E-1	8.266E+0	1.686E+1
-3.146E-1	8.188E+0	1.685E+1
-3.114E-1	8.259E+0	1.669E+1
-3.098E-1	8.347E+0	1.690E+1
-3.146E-1	8.262E+0	1.684E+1
-3.146E-1	8.220E+0	1.677E+1
-3.146E-1	8.159E+0	1.687E+1
-3.130E-1	8.282E+0	1.700E+1
-3.130E-1	8.240E+0	1.704E+1
-3.162E-1	8.172E+0	1.690E+1
-3.114E-1	8.230E+0	1.683E+1
-3.130E-1	8.292E+0	1.667E+1
-3.114E-1	8.321E+0	1.673E+1
-3.114E-1	8.243E+0	1.672E+1
-3.130E-1	8.214E+0	1.695E+1
-3.081E-1	8.201E+0	1.677E+1
-3.130E-1	8.389E+0	1.676E+1
-3.162E-1	8.334E+0	1.681E+1
-3.130E-1	8.327E+0	1.674E+1
-3.130E-1	8.185E+0	1.684E+1
-3.114E-1	8.227E+0	1.687E+1
-3.146E-1	8.246E+0	1.684E+1
-3.130E-1	8.240E+0	1.689E+1
-3.114E-1	8.233E+0	1.683E+1
-3.114E-1	8.198E+0	1.698E+1
-3.146E-1	8.353E+0	1.674E+1
-3.146E-1	8.155E+0	1.694E+1
-3.098E-1	8.253E+0	1.685E+1
-3.130E-1	8.214E+0	1.683E+1
-3.146E-1	8.207E+0	1.677E+1
-3.146E-1	8.230E+0	1.690E+1
-3.130E-1	8.178E+0	1.667E+1
-3.114E-1	8.259E+0	1.686E+1
-3.146E-1	8.204E+0	1.701E+1
-3.130E-1	8.295E+0	1.693E+1
-3.098E-1	8.220E+0	1.690E+1
-3.114E-1	8.172E+0	1.687E+1
-3.179E-1	8.097E+0	1.692E+1
-3.146E-1	8.350E+0	1.695E+1
-3.130E-1	8.243E+0	1.676E+1
-3.114E-1	8.204E+0	1.683E+1
-3.114E-1	8.217E+0	1.692E+1
-3.114E-1	8.236E+0	1.701E+1
-3.114E-1	8.185E+0	1.682E+1
-3.114E-1	8.172E+0	1.680E+1
-3.162E-1	8.175E+0	1.678E+1
-3.146E-1	8.227E+0	1.678E+1
-3.130E-1	8.259E+0	1.709E+1
-3.130E-1	8.201E+0	1.688E+1
-3.130E-1	8.172E+0	1.685E+1
-3.146E-1	8.181E+0	1.694E+1
-3.114E-1	8.201E+0	1.687E+1
-3.130E-1	8.373E+0	1.683E+1
-3.130E-1	8.133E+0	1.697E+1
-3.162E-1	8.217E+0	1.685E+1
-3.081E-1	8.233E+0	1.686E+1
-3.130E-1	8.347E+0	1.689E+1
-3.179E-1	8.155E+0	1.687E+1
-3.130E-1	8.369E+0	1.686E+1
-3.130E-1	8.253E+0	1.679E+1
-3.130E-1	8.331E+0	1.680E+1
-3.146E-1	8.243E+0	1.692E+1
-3.130E-1	8.227E+0	1.682E+1
-3.130E-1	8.347E+0	1.682E+1
-3.114E-1	8.198E+0	1.698E+1
-3.146E-1	8.288E+0	1.672E+1
-3.114E-1	8.298E+0	1.686E+1
-3.098E-1	8.262E+0	1.691E+1
-3.130E-1	8.204E+0	1.686E+1
-3.162E-1	8.220E+0	1.684E+1
-3.130E-1	8.181E+0	1.692E+1
-3.114E-1	8.100E+0	1.681E+1
-3.146E-1	8.321E+0	1.686E+1
-3.162E-1	8.282E+0	1.676E+1
-3.130E-1	8.249E+0	1.703E+1
-3.114E-1	8.155E+0	1.666E+1
-3.146E-1	8.321E+0	1.682E+1
-3.114E-1	8.214E+0	1.691E+1
-3.162E-1	8.181E+0	1.671E+1
-3.114E-1	8.181E+0	1.684E+1
-3.146E-1	8.136E+0	1.695E+1
-3.130E-1	8.175E+0	1.690E+1
-3.146E-1	8.175E+0	1.675E+1
-3.130E-1	8.275E+0	1.694E+1
-3.146E-1	8.314E+0	1.688E+1
-3.146E-1	8.292E+0	1.679E+1
-3.146E-1	8.094E+0	1.676E+1
-3.114E-1	8.246E+0	1.687E+1
-3.146E-1	8.350E+0	1.671E+1
-3.130E-1	8.188E+0	1.686E+1
-3.146E-1	8.269E+0	1.667E+1
-3.098E-1	8.097E+0	1.674E+1
-3.114E-1	8.133E+0	1.688E+1
-3.162E-1	8.175E+0	1.678E+1
-3.146E-1	8.236E+0	1.695E+1
-3.114E-1	8.123E+0	1.680E+1
-3.130E-1	8.285E+0	1.683E+1
-3.179E-1	8.172E+0	1.680E+1
-3.130E-1	8.210E+0	1.691E+1
-3.146E-1	8.175E+0	1.697E+1
-3.146E-1	8.194E+0	1.680E+1
-3.162E-1	8.172E+0	1.690E+1
-3.162E-1	8.139E+0	1.670E+1
-3.130E-1	8.159E+0	1.673E+1
-3.130E-1	8.188E+0	1.671E+1
-3.130E-1	8.305E+0	1.685E+1
-3.130E-1	8.356E+0	1.684E+1
-3.114E-1	8.191E+0	1.684E+1
-3.114E-1	8.340E+0	1.692E+1
-3.179E-1	8.285E+0	1.688E+1
-3.146E-1	8.240E+0	1.690E+1
-3.098E-1	8.249E+0	1.673E+1
-3.130E-1	8.272E+0	1.690E+1
-3.146E-1	8.185E+0	1.696E+1
-3.130E-1	8.253E+0	1.680E+1
-3.114E-1	8.249E+0	1.666E+1
-3.130E-1	8.301E+0	1.693E+1
-3.146E-1	8.240E+0	1.698E+1
-3.146E-1	8.152E+0	1.677E+1
-3.114E-1	8.152E+0	1.687E+1
-3.114E-1	8.217E+0	1.700E+1
-3.162E-1	8.246E+0	1.691E+1
-3.130E-1	8.139E+0	1.671E+1
-3.130E-1	8.210E+0	1.678E+1
-3.130E-1	8.172E+0	1.684E+1
-3.146E-1	8.181E+0	1.675E+1
-3.146E-1	8.214E+0	1.697E+1
-3.098E-1	8.295E+0	1.684E+1
-3.162E-1	8.198E+0	1.700E+1
-3.146E-1	8.275E+0	1.696E+1
-3.146E-1	8.181E+0	1.690E+1
-3.114E-1	8.230E+0	1.670E+1
-3.114E-1	8.194E+0	1.677E+1
-3.130E-1	8.331E+0	1.687E+1
-3.130E-1	8.230E+0	1.678E+1
-3.114E-1	8.259E+0	1.677E+1
-3.114E-1	8.227E+0	1.691E+1
-3.146E-1	8.262E+0	1.670E+1
-3.130E-1	8.188E+0	1.689E+1
-3.098E-1	8.318E+0	1.681E+1
-3.162E-1	8.139E+0	1.682E+1
-3.146E-1	8.181E+0	1.693E+1
-3.130E-1	8.279E+0	1.681E+1
-3.114E-1	8.288E+0	1.695E+1
-3.146E-1	8.301E+0	1.693E+1
-3.130E-1	8.159E+0	1.683E+1
-3.130E-1	8.126E+0	1.688E+1
-3.114E-1	8.282E+0	1.676E+1
-3.146E-1	8.327E+0	1.688E+1
-3.146E-1	8.223E+0	1.675E+1
-3.130E-1	8.285E+0	1.665E+1
-3.114E-1	8.207E+0	1.687E+1
-3.130E-1	8.282E+0	1.689E+1
-3.162E-1	8.198E+0	1.674E+1
-3.146E-1	8.198E+0	1.677E+1
-3.130E-1	8.185E+0	1.694E+1
-3.130E-1	8.006E+0	1.673E+1
-3.130E-1	8.292E+0	1.678E+1
-3.130E-1	8.188E+0	1.679E+1
-3.098E-1	8.204E+0	1.688E+1
-3.130E-1	8.262E+0	1.678E+1
-3.162E-1	8.253E+0	1.690E+1
-3.146E-1	8.217E+0	1.700E+1
-3.130E-1	8.126E+0	1.675E+1
-3.130E-1	8.175E+0	1.673E+1
-3.146E-1	8.142E+0	1.694E+1
-3.130E-1	8.207E+0	1.687E+1
-3.130E-1	8.181E+0	1.673E+1
-3.130E-1	8.175E+0	1.661E+1
-3.130E-1	8.240E+0	1.693E+1
-3.130E-1	8.181E+0	1.675E+1
-3.130E-1	8.123E+0	1.685E+1
-3.114E-1	8.246E+0	1.671E+1
-3.146E-1	8.217E+0	1.687E+1
-3.114E-1	8.301E+0	1.685E+1
-3.114E-1	8.249E+0	1.697E+1
-3.114E-1	8.285E+0	1.691E+1
-3.146E-1	8.292E+0	1.671E+1
-3.130E-1	8.269E+0	1.689E+1
-3.130E-1	8.201E+0	1.687E+1
-3.130E-1	8.233E+0	1.669E+1
-3.162E-1	8.292E+0	1.682E+1
-3.130E-1	8.188E+0	1.690E+1
-3.146E-1	8.181E+0	1.690E+1
-3.130E-1	8.249E+0	1.700E+1
-3.146E-1	8.110E+0	1.691E+1
-3.114E-1	8.191E+0	1.691E+1
-3.098E-1	8.249E+0	1.695E+1
-3.114E-1	8.188E+0	1.696E+1
-3.179E-1	8.266E+0	1.687E+1
-3.146E-1	8.210E+0	1.682E+1
-3.114E-1	8.194E+0	1.666E+1
-3.114E-1	8.236E+0	1.690E+1
-3.162E-1	8.175E+0	1.697E+1
-3.146E-1	8.366E+0	1.688E+1
-3.130E-1	8.175E+0	1.681E+1
-3.114E-1	8.210E+0	1.679E+1
-3.146E-1	8.198E+0	1.681E+1
-3.130E-1	8.275E+0	1.674E+1
-3.146E-1	8.120E+0	1.669E+1
-3.114E-1	8.191E+0	1.692E+1
-3.130E-1	8.227E+0	1.676E+1
-3.146E-1	8.149E+0	1.683E+1
-3.098E-1	8.149E+0	1.675E+1
-3.130E-1	8.230E+0	1.676E+1
-3.146E-1	8.233E+0	1.683E+1
-3.130E-1	8.243E+0	1.693E+1
-3.130E-1	8.386E+0	1.680E+1
-3.130E-1	8.236E+0	1.699E+1
-3.162E-1	8.230E+0	1.688E+1
-3.081E-1	8.146E+0	1.685E+1
-3.114E-1	8.318E+0	1.692E+1
-3.114E-1	8.126E+0	1.682E+1
-3.162E-1	8.233E+0	1.682E+1
-3.130E-1	8.301E+0	1.677E+1
-3.130E-1	8.165E+0	1.686E+1
-3.130E-1	8.194E+0	1.692E+1
-3.146E-1	8.266E+0	1.676E+1
-3.130E-1	8.230E+0	1.669E+1
-3.114E-1	8.198E+0	1.665E+1
-3.130E-1	8.191E+0	1.683E+1
-3.162E-1	8.249E+0	1.672E+1
-3.114E-1	8.301E+0	1.682E+1
-3.114E-1	8.262E+0	1.686E+1
-3.146E-1	8.240E+0	1.685E+1
-3.130E-1	8.331E+0	1.692E+1
-3.146E-1	8.129E+0	1.673E+1
-3.130E-1	8.246E+0	1.678E+1
-3.146E-1	8.217E+0	1.687E+1
-3.146E-1	8.165E+0	1.688E+1
-3.162E-1	8.259E+0	1.672E+1
-3.130E-1	8.172E+0	1.699E+1
-3.130E-1	8.282E+0	1.667E+1
-3.146E-1	8.159E+0	1.680E+1
-3.146E-1	8.288E+0	1.685E+1
-3.146E-1	8.136E+0	1.684E+1
-3.130E-1	8.282E+0	1.693E+1
-3.146E-1	8.253E+0	1.683E+1
-3.114E-1	8.142E+0	1.687E+1
-3.114E-1	8.087E+0	1.661E+1
-3.114E-1	8.243E+0	1.687E+1
-3.162E-1	8.188E+0	1.697E+1
-3.098E-1	8.285E+0	1.679E+1
-3.130E-1	8.295E+0	1.686E+1
-3.146E-1	8.243E+0	1.693E+1
-3.179E-1	8.214E+0	1.676E+1
-3.146E-1	8.146E+0	1.690E+1
-3.098E-1	8.133E+0	1.687E+1
-3.114E-1	8.301E+0	1.681E+1
-3.146E-1	8.301E+0	1.679E+1
-3.114E-1	8.230E+0	1.691E+1
-3.114E-1	8.201E+0	1.679E+1
-3.130E-1	8.149E+0	1.691E+1
-3.179E-1	8.120E+0	1.686E+1
-3.114E-1	8.123E+0	1.682E+1
-3.130E-1	8.191E+0	1.678E+1
-3.130E-1	8.227E+0	1.674E+1
-3.146E-1	8.181E+0	1.677E+1
-3.130E-1	8.100E+0	1.685E+1
-3.098E-1	8.198E+0	1.682E+1
-3.114E-1	8.210E+0	1.659E+1
-3.162E-1	8.204E+0	1.687E+1
-3.146E-1	8.220E+0	1.682E+1
-3.146E-1	8.220E+0	1.676E+1
-3.162E-1	8.175E+0	1.673E+1
-3.146E-1	8.149E+0	1.704E+1
-3.130E-1	8.249E+0	1.683E+1
-3.146E-1	8.204E+0	1.678E+1
-3.114E-1	8.201E+0	1.693E+1
-3.146E-1	8.272E+0	1.691E+1
-3.130E-1	8.181E+0	1.686E+1
-3.098E-1	8.262E+0	1.690E+1
-3.146E-1	8.301E+0	1.690E+1
-3.162E-1	8.288E+0	1.686E+1
-3.146E-1	8.305E+0	1.693E+1
-3.130E-1	8.233E+0	1.678E+1
-3.130E-1	8.272E+0	1.689E+1
-3.146E-1	8.314E+0	1.682E+1
-3.146E-1	8.298E+0	1.681E+1
-3.130E-1	8.230E+0	1.683E+1
-3.130E-1	8.188E+0	1.676E+1
-3.162E-1	8.246E+0	1.679E+1
-3.130E-1	8.259E+0	1.692E+1
-3.098E-1	8.210E+0	1.686E+1
-3.130E-1	8.318E+0	1.675E+1
-3.162E-1	8.223E+0	1.687E+1
-3.146E-1	8.168E+0	1.678E+1
-3.114E-1	8.269E+0	1.694E+1
-3.146E-1	8.198E+0	1.679E+1
-3.162E-1	8.090E+0	1.683E+1
-3.130E-1	8.259E+0	1.678E+1
-3.098E-1	8.233E+0	1.674E+1
-3.146E-1	8.262E+0	1.666E+1
-3.130E-1	8.136E+0	1.683E+1
-3.162E-1	8.207E+0	1.679E+1
-3.114E-1	8.120E+0	1.691E+1
-3.146E-1	8.188E+0	1.682E+1
-3.146E-1	8.123E+0	1.675E+1
-3.146E-1	8.188E+0	1.682E+1
-3.114E-1	8.282E+0	1.682E+1
-3.146E-1	8.217E+0	1.688E+1
-3.146E-1	8.217E+0	1.684E+1
-3.162E-1	8.220E+0	1.667E+1
-3.098E-1	8.191E+0	1.687E+1
-3.130E-1	8.198E+0	1.684E+1
-3.130E-1	8.288E+0	1.680E+1
-3.114E-1	8.230E+0	1.690E+1
-3.114E-1	8.159E+0	1.677E+1
-3.146E-1	8.139E+0	1.689E+1
-3.130E-1	8.240E+0	1.683E+1
-3.130E-1	8.282E+0	1.685E+1
-3.114E-1	8.191E+0	1.681E+1
-3.114E-1	8.181E+0	1.699E+1
-3.146E-1	8.230E+0	1.687E+1
-3.146E-1	8.285E+0	1.679E+1
-3.114E-1	8.026E+0	1.686E+1
-3.130E-1	8.272E+0	1.684E+1
-3.162E-1	8.181E+0	1.686E+1
-3.146E-1	8.256E+0	1.680E+1
-3.098E-1	8.272E+0	1.686E+1
-3.130E-1	8.227E+0	1.685E+1
-3.146E-1	8.149E+0	1.684E+1
-3.114E-1	8.262E+0	1.664E+1
-3.130E-1	8.288E+0	1.682E+1
-3.114E-1	8.311E+0	1.678E+1
-3.162E-1	8.243E+0	1.678E+1
-3.130E-1	8.279E+0	1.670E+1
-3.098E-1	8.327E+0	1.684E+1
-3.130E-1	8.210E+0	1.681E+1
-3.146E-1	8.162E+0	1.688E+1
-3.146E-1	8.230E+0	1.684E+1
-3.114E-1	8.285E+0	1.685E+1
-3.114E-1	8.204E+0	1.679E+1
-3.162E-1	8.191E+0	1.674E+1
-3.130E-1	8.201E+0	1.680E+1
-3.130E-1	8.207E+0	1.676E+1
-3.114E-1	8.204E+0	1.683E+1
-3.146E-1	8.275E+0	1.692E+1
-3.130E-1	8.262E+0	1.678E+1
-3.114E-1	8.275E+0	1.683E+1
-3.162E-1	8.236E+0	1.690E+1
-3.146E-1	8.246E+0	1.680E+1
-3.114E-1	8.324E+0	1.672E+1
-3.098E-1	8.288E+0	1.684E+1
-3.130E-1	8.223E+0	1.666E+1
-3.146E-1	8.198E+0	1.689E+1
-3.114E-1	8.233E+0	1.676E+1
-3.114E-1	8.142E+0	1.672E+1
-3.114E-1	8.162E+0	1.682E+1
-3.162E-1	8.201E+0	1.670E+1
-3.130E-1	8.223E+0	1.695E+1
-3.114E-1	8.126E+0	1.663E+1
-3.130E-1	8.240E+0	1.681E+1
-3.146E-1	8.246E+0	1.686E+1
-3.146E-1	8.298E+0	1.687E+1
-3.114E-1	8.285E+0	1.685E+1
-3.130E-1	8.256E+0	1.688E+1
-3.146E-1	8.279E+0	1.685E+1
-3.114E-1	8.204E+0	1.693E+1
-3.114E-1	8.201E+0	1.676E+1
-3.146E-1	8.194E+0	1.691E+1
-3.162E-1	8.168E+0	1.695E+1
-3.146E-1	8.220E+0	1.683E+1
-3.114E-1	8.178E+0	1.688E+1
-3.130E-1	8.214E+0	1.664E+1
-3.179E-1	8.188E+0	1.676E+1
-3.114E-1	8.198E+0	1.688E+1
-3.114E-1	8.288E+0	1.688E+1
-3.162E-1	8.162E+0	1.675E+1
-3.162E-1	8.217E+0	1.685E+1
-3.114E-1	8.194E+0	1.691E+1
-3.114E-1	8.178E+0	1.682E+1
-3.130E-1	8.256E+0	1.699E+1
-3.130E-1	8.204E+0	1.671E+1
-3.146E-1	8.246E+0	1.688E+1
-3.130E-1	8.223E+0	1.697E+1
-3.130E-1	8.168E+0	1.680E+1
-3.146E-1	8.201E+0	1.678E+1
-3.130E-1	8.227E+0	1.684E+1
-3.098E-1	8.198E+0	1.682E+1
-3.114E-1	8.178E+0	1.680E+1
-3.146E-1	8.249E+0	1.682E+1
-3.130E-1	8.282E+0	1.695E+1
-3.130E-1	8.262E+0	1.674E+1
-3.146E-1	8.253E+0	1.681E+1
-3.146E-1	8.217E+0	1.688E+1
-3.130E-1	8.227E+0	1.688E+1
-3.130E-1	8.327E+0	1.678E+1
-3.130E-1	8.243E+0	1.676E+1
-3.179E-1	8.230E+0	1.690E+1
-3.146E-1	8.159E+0	1.689E+1
-3.114E-1	8.210E+0	1.687E+1
-3.162E-1	8.159E+0	1.671E+1
-3.179E-1	8.318E+0	1.689E+1
-3.114E-1	8.178E+0	1.689E+1
-3.098E-1	8.113E+0	1.703E+1
-3.114E-1	8.162E+0	1.687E+1
-3.162E-1	8.210E+0	1.681E+1
-3.098E-1	8.262E+0	1.695E+1
-3.114E-1	8.188E+0	1.672E+1
-3.130E-1	8.162E+0	1.684E+1
-3.179E-1	8.305E+0	1.688E+1
-3.130E-1	8.324E+0	1.680E+1
-3.130E-1	8.152E+0	1.678E+1
-3.146E-1	8.269E+0	1.685E+1
-3.162E-1	8.129E+0	1.676E+1
-3.130E-1	8.071E+0	1.682E+1
-3.114E-1	8.162E+0	1.704E+1
-3.114E-1	8.301E+0	1.668E+1
-3.162E-1	8.149E+0	1.686E+1
-3.114E-1	8.168E+0	1.692E+1
-3.098E-1	8.282E+0	1.682E+1
-3.130E-1	8.253E+0	1.675E+1
-3.179E-1	8.172E+0	1.681E+1
-3.162E-1	8.198E+0	1.687E+1
-3.114E-1	8.162E+0	1.673E+1
-3.146E-1	8.126E+0	1.692E+1
-3.162E-1	8.198E+0	1.678E+1
-3.130E-1	8.243E+0	1.685E+1
-3.114E-1	8.314E+0	1.681E+1
-3.146E-1	8.110E+0	1.674E+1
-3.146E-1	8.198E+0	1.676E+1
-3.130E-1	8.275E+0	1.684E+1
-3.146E-1	8.181E+0	1.697E+1
-3.162E-1	8.214E+0	1.692E+1
-3.146E-1	8.185E+0	1.674E+1
-3.114E-1	8.181E+0	1.677E+1
-3.098E-1	8.149E+0	1.676E+1
-3.146E-1	8.269E+0	1.685E+1
-3.130E-1	8.165E+0	1.685E+1
-3.130E-1	8.207E+0	1.679E+1
-3.114E-1	8.142E+0	1.707E+1
-3.162E-1	8.223E+0	1.680E+1
-3.162E-1	8.113E+0	1.680E+1
-3.162E-1	8.285E+0	1.672E+1
-3.098E-1	8.198E+0	1.690E+1
-3.130E-1	8.366E+0	1.686E+1
-3.179E-1	8.207E+0	1.676E+1
-3.114E-1	8.168E+0	1.700E+1
-3.130E-1	8.292E+0	1.678E+1
-3.114E-1	8.149E+0	1.675E+1
-3.146E-1	8.188E+0	1.688E+1
-3.130E-1	8.214E+0	1.690E+1
-3.130E-1	8.253E+0	1.687E+1
-3.130E-1	8.350E+0	1.685E+1
-3.130E-1	8.236E+0	1.686E+1
-3.114E-1	8.311E+0	1.676E+1
-3.130E-1	8.227E+0	1.692E+1
-3.130E-1	8.188E+0	1.686E+1
-3.179E-1	8.220E+0	1.673E+1
-3.130E-1	8.243E+0	1.670E+1
-3.114E-1	8.223E+0	1.673E+1
-3.130E-1	8.181E+0	1.683E+1
-3.162E-1	8.139E+0	1.665E+1
-3.130E-1	8.259E+0	1.680E+1
-3.130E-1	8.272E+0	1.684E+1
-3.162E-1	8.314E+0	1.683E+1
-3.114E-1	8.366E+0	1.693E+1
-3.130E-1	8.214E+0	1.696E+1
-3.081E-1	8.201E+0	1.696E+1
-3.146E-1	8.159E+0	1.680E+1
-3.130E-1	8.123E+0	1.677E+1
-3.130E-1	8.249E+0	1.661E+1
-3.098E-1	8.210E+0	1.683E+1
-3.162E-1	8.331E+0	1.688E+1
-3.162E-1	8.159E+0	1.688E+1
-3.146E-1	8.282E+0	1.674E+1
-3.146E-1	8.227E+0	1.685E+1
-3.130E-1	8.288E+0	1.677E+1
-3.162E-1	8.220E+0	1.689E+1
-3.130E-1	8.324E+0	1.687E+1
-3.146E-1	8.318E+0	1.687E+1
-3.114E-1	8.227E+0	1.676E+1
-3.162E-1	8.188E+0	1.690E+1
-3.130E-1	8.090E+0	1.680E+1
-3.098E-1	8.240E+0	1.678E+1
-3.130E-1	8.107E+0	1.675E+1
-3.130E-1	8.068E+0	1.684E+1
-3.146E-1	8.165E+0	1.685E+1
-3.146E-1	8.288E+0	1.690E+1
-3.130E-1	8.178E+0	1.684E+1
-3.146E-1	8.178E+0	1.677E+1
-3.114E-1	8.191E+0	1.671E+1
-3.130E-1	8.178E+0	1.676E+1
-3.162E-1	8.204E+0	1.688E+1
-3.162E-1	8.155E+0	1.671E+1
-3.146E-1	8.266E+0	1.676E+1
-3.098E-1	8.084E+0	1.689E+1
-3.130E-1	8.090E+0	1.686E+1
-3.130E-1	8.217E+0	1.680E+1
-3.146E-1	8.146E+0	1.671E+1
-3.098E-1	8.129E+0	1.697E+1
-3.162E-1	8.155E+0	1.678E+1
-3.146E-1	8.266E+0	1.676E+1
-3.130E-1	8.220E+0	1.674E+1
-3.098E-1	8.298E+0	1.692E+1
-3.114E-1	8.162E+0	1.674E+1
-3.162E-1	8.204E+0	1.679E+1
-3.114E-1	8.223E+0	1.688E+1
-3.130E-1	8.152E+0	1.683E+1
-3.130E-1	8.201E+0	1.682E+1
-3.130E-1	8.337E+0	1.681E+1
-3.130E-1	8.035E+0	1.684E+1
-3.130E-1	8.272E+0	1.667E+1
-3.114E-1	8.152E+0	1.699E+1
-3.130E-1	8.168E+0	1.668E+1
-3.130E-1	8.253E+0	1.672E+1
-3.098E-1	8.107E+0	1.702E+1
-3.146E-1	8.279E+0	1.680E+1
-3.146E-1	8.236E+0	1.675E+1
-3.146E-1	8.262E+0	1.683E+1
-3.114E-1	8.272E+0	1.675E+1
-3.162E-1	8.243E+0	1.696E+1
-3.179E-1	8.162E+0	1.711E+1
-3.146E-1	8.350E+0	1.665E+1
-3.098E-1	8.146E+0	1.681E+1
-3.130E-1	8.243E+0	1.686E+1
-3.146E-1	8.165E+0	1.688E+1
-3.114E-1	8.243E+0	1.681E+1
-3.114E-1	8.172E+0	1.685E+1
-3.130E-1	8.191E+0	1.689E+1
-3.146E-1	8.292E+0	1.698E+1
-3.114E-1	8.172E+0	1.684E+1
-3.130E-1	8.155E+0	1.686E+1
-3.114E-1	8.214E+0	1.669E+1
-3.146E-1	8.188E+0	1.678E+1
-3.130E-1	8.266E+0	1.687E+1
-3.114E-1	8.136E+0	1.677E+1
-3.162E-1	8.175E+0	1.680E+1
-3.179E-1	8.266E+0	1.681E+1
-3.146E-1	8.155E+0	1.691E+1
-3.130E-1	8.243E+0	1.680E+1
-3.146E-1	8.168E+0	1.678E+1
-3.195E-1	8.214E+0	1.689E+1
-3.146E-1	8.217E+0	1.687E+1
-3.098E-1	8.210E+0	1.679E+1
-3.146E-1	8.172E+0	1.669E+1
-3.130E-1	8.230E+0	1.694E+1
-3.114E-1	8.253E+0	1.667E+1
-3.114E-1	8.129E+0	1.675E+1
-3.130E-1	8.246E+0	1.687E+1
-3.179E-1	8.256E+0	1.678E+1
-3.146E-1	8.256E+0	1.695E+1
-3.114E-1	8.181E+0	1.701E+1
-3.146E-1	8.159E+0	1.671E+1
-3.162E-1	8.201E+0	1.670E+1
-3.162E-1	8.188E+0	1.669E+1
-3.146E-1	8.223E+0	1.689E+1
-3.130E-1	8.266E+0	1.685E+1
-3.162E-1	8.090E+0	1.689E+1
-3.146E-1	8.259E+0	1.699E+1
-3.114E-1	8.172E+0	1.676E+1
-3.146E-1	8.223E+0	1.672E+1
-3.179E-1	8.223E+0	1.679E+1
-3.114E-1	8.185E+0	1.694E+1
-3.146E-1	8.214E+0	1.694E+1
-3.130E-1	8.155E+0	1.677E+1
-3.146E-1	8.288E+0	1.688E+1
-3.130E-1	8.103E+0	1.683E+1
-3.114E-1	8.172E+0	1.680E+1
-3.146E-1	8.337E+0	1.685E+1
-3.179E-1	8.120E+0	1.668E+1
-3.098E-1	8.165E+0	1.670E+1
-3.130E-1	8.220E+0	1.693E+1
-3.146E-1	8.236E+0	1.676E+1
-3.162E-1	8.210E+0	1.680E+1
-3.130E-1	8.279E+0	1.680E+1
-3.114E-1	8.129E+0	1.686E+1
-3.130E-1	8.042E+0	1.672E+1
-3.162E-1	8.418E+0	1.676E+1
-3.130E-1	8.227E+0	1.676E+1
-3.114E-1	8.301E+0	1.665E+1
-3.130E-1	8.253E+0	1.678E+1
-3.146E-1	8.188E+0	1.687E+1
-3.114E-1	8.298E+0	1.672E+1
-3.130E-1	8.152E+0	1.691E+1
-3.162E-1	8.185E+0	1.682E+1
-3.195E-1	8.210E+0	1.683E+1
-3.130E-1	8.347E+0	1.671E+1
-3.114E-1	8.172E+0	1.672E+1
-3.146E-1	8.204E+0	1.698E+1
-3.146E-1	8.201E+0	1.690E+1
-3.146E-1	8.185E+0	1.684E+1
-3.114E-1	8.207E+0	1.688E+1
-3.130E-1	8.181E+0	1.685E+1
-3.162E-1	8.240E+0	1.688E+1
-3.146E-1	8.217E+0	1.676E+1
-3.130E-1	8.152E+0	1.675E+1
-3.130E-1	8.178E+0	1.672E+1
-3.146E-1	8.314E+0	1.691E+1
-3.146E-1	8.253E+0	1.696E+1
-3.146E-1	8.201E+0	1.682E+1
-3.146E-1	8.159E+0	1.672E+1
-3.146E-1	8.204E+0	1.676E+1
-3.130E-1	8.227E+0	1.685E+1
-3.146E-1	8.311E+0	1.677E+1
-3.130E-1	8.292E+0	1.655E+1
-3.146E-1	8.243E+0	1.681E+1
-3.130E-1	8.107E+0	1.684E+1
-3.098E-1	8.126E+0	1.685E+1
-3.130E-1	8.172E+0	1.681E+1
-3.162E-1	8.305E+0	1.684E+1
-3.162E-1	8.194E+0	1.682E+1
-3.114E-1	8.262E+0	1.673E+1
-3.146E-1	8.185E+0	1.676E+1
-3.130E-1	8.159E+0	1.670E+1
-3.146E-1	8.298E+0	1.678E+1
-3.114E-1	8.116E+0	1.703E+1
-3.146E-1	8.217E+0	1.674E+1
-3.146E-1	8.139E+0	1.679E+1
-3.130E-1	8.185E+0	1.687E+1
-3.114E-1	8.214E+0	1.682E+1
-3.146E-1	8.269E+0	1.698E+1
-3.162E-1	8.168E+0	1.704E+1
-3.162E-1	8.107E+0	1.694E+1
-3.114E-1	8.259E+0	1.691E+1
-3.146E-1	8.165E+0	1.672E+1
-3.179E-1	8.233E+0	1.673E+1
-3.130E-1	8.249E+0	1.676E+1
-3.114E-1	8.178E+0	1.690E+1
-3.146E-1	8.301E+0	1.688E+1
-3.146E-1	8.259E+0	1.685E+1
-3.130E-1	8.165E+0	1.675E+1
-3.098E-1	8.168E+0	1.685E+1
-3.130E-1	8.123E+0	1.676E+1
-3.130E-1	8.146E+0	1.671E+1
-3.146E-1	8.233E+0	1.689E+1
-3.114E-1	8.168E+0	1.682E+1
-3.114E-1	8.236E+0	1.676E+1
-3.162E-1	8.142E+0	1.683E+1
-3.114E-1	8.191E+0	1.694E+1
-3.114E-1	8.146E+0	1.682E+1
-3.146E-1	8.159E+0	1.685E+1
-3.146E-1	8.142E+0	1.689E+1
-3.130E-1	8.152E+0	1.684E+1
-3.081E-1	8.136E+0	1.684E+1
-3.146E-1	8.334E+0	1.685E+1
-3.130E-1	8.223E+0	1.679E+1
-3.130E-1	8.318E+0	1.673E+1
-3.114E-1	8.282E+0	1.698E+1
-3.130E-1	8.165E+0	1.667E+1
-3.130E-1	8.087E+0	1.678E+1
-3.130E-1	8.188E+0	1.679E+1
-3.098E-1	8.259E+0	1.690E+1
-3.130E-1	8.285E+0	1.671E+1
-3.162E-1	8.243E+0	1.676E+1
-3.130E-1	8.259E+0	1.693E+1
-3.130E-1	8.162E+0	1.673E+1
-3.146E-1	8.288E+0	1.668E+1
-3.130E-1	8.223E+0	1.680E+1
-3.114E-1	8.110E+0	1.694E+1
-3.114E-1	8.253E+0	1.690E+1
-3.130E-1	8.243E+0	1.692E+1
-3.179E-1	8.181E+0	1.686E+1
-3.130E-1	8.204E+0	1.692E+1
-3.130E-1	8.159E+0	1.671E+1
-3.146E-1	8.068E+0	1.698E+1
-3.162E-1	8.191E+0	1.674E+1
-3.146E-1	8.266E+0	1.685E+1
-3.114E-1	8.129E+0	1.666E+1
-3.114E-1	8.327E+0	1.679E+1
-3.179E-1	8.110E+0	1.683E+1
-3.130E-1	8.253E+0	1.672E+1
-3.098E-1	8.191E+0	1.687E+1
-3.130E-1	8.181E+0	1.695E+1
-3.162E-1	8.155E+0	1.685E+1
-3.130E-1	8.259E+0	1.676E+1
-3.130E-1	8.181E+0	1.688E+1
-3.130E-1	8.253E+0	1.675E+1
-3.179E-1	8.220E+0	1.686E+1
-3.130E-1	8.217E+0	1.680E+1
-3.130E-1	8.353E+0	1.683E+1
-3.130E-1	8.262E+0	1.682E+1
-3.146E-1	8.210E+0	1.689E+1
-3.114E-1	8.269E+0	1.678E+1
-3.130E-1	8.243E+0	1.693E+1
-3.130E-1	8.120E+0	1.683E+1
-3.146E-1	8.223E+0	1.684E+1
-3.130E-1	8.152E+0	1.685E+1
-3.098E-1	8.318E+0	1.684E+1
-3.130E-1	8.136E+0	1.683E+1
-3.146E-1	8.376E+0	1.664E+1
-3.162E-1	8.168E+0	1.681E+1
-3.130E-1	8.068E+0	1.690E+1
-3.146E-1	8.149E+0	1.690E+1
-3.179E-1	8.275E+0	1.680E+1
-3.114E-1	8.155E+0	1.696E+1
-3.114E-1	8.305E+0	1.690E+1
-3.162E-1	8.256E+0	1.674E+1
-3.162E-1	8.210E+0	1.678E+1
-3.146E-1	8.162E+0	1.693E+1
-3.081E-1	8.301E+0	1.687E+1
-3.130E-1	8.178E+0	1.660E+1
-3.146E-1	8.198E+0	1.675E+1
-3.146E-1	8.188E+0	1.691E+1
-3.114E-1	8.233E+0	1.676E+1
-3.146E-1	8.165E+0	1.669E+1
-3.130E-1	8.178E+0	1.671E+1
-3.162E-1	8.116E+0	1.669E+1
-3.146E-1	8.110E+0	1.691E+1
-3.130E-1	8.311E+0	1.674E+1
-3.162E-1	8.392E+0	1.681E+1
-3.130E-1	8.094E+0	1.675E+1
-3.130E-1	8.240E+0	1.676E+1
-3.114E-1	8.262E+0	1.690E+1
-3.146E-1	8.227E+0	1.687E+1
-3.130E-1	8.133E+0	1.685E+1
-3.130E-1	8.275E+0	1.699E+1
-3.130E-1	8.382E+0	1.676E+1
-3.146E-1	8.191E+0	1.681E+1
-3.130E-1	8.185E+0	1.675E+1
-3.114E-1	8.201E+0	1.668E+1
-3.146E-1	8.279E+0	1.685E+1
-3.162E-1	8.236E+0	1.690E+1
-3.114E-1	8.230E+0	1.692E+1
-3.114E-1	8.266E+0	1.682E+1
-3.130E-1	8.301E+0	1.685E+1
-3.179E-1	8.201E+0	1.683E+1
-3.130E-1	8.288E+0	1.690E+1
-3.146E-1	8.327E+0	1.682E+1
-3.130E-1	8.168E+0	1.687E+1
-3.162E-1	8.262E+0	1.686E+1
-3.114E-1	8.253E+0	1.665E+1
-3.081E-1	8.272E+0	1.687E+1
-3.130E-1	8.223E+0	1.692E+1
-3.130E-1	8.220E+0	1.679E+1
-3.130E-1	8.146E+0	1.674E+1
-3.098E-1	8.230E+0	1.677E+1
-3.114E-1	8.201E+0	1.691E+1
-3.162E-1	8.198E+0	1.683E+1
-3.130E-1	8.259E+0	1.684E+1
-3.130E-1	8.201E+0	1.679E+1
-3.146E-1	8.155E+0	1.675E+1
-3.162E-1	8.204E+0	1.677E+1
-3.146E-1	8.269E+0	1.665E+1
-3.146E-1	8.243E+0	1.676E+1
-3.130E-1	8.269E+0	1.669E+1
-3.162E-1	8.217E+0	1.679E+1
-3.130E-1	8.159E+0	1.683E+1
-3.146E-1	8.217E+0	1.679E+1
-3.146E-1	8.159E+0	1.676E+1
-3.146E-1	8.120E+0	1.698E+1
-3.114E-1	8.262E+0	1.676E+1
-3.130E-1	8.360E+0	1.687E+1
-3.146E-1	8.181E+0	1.670E+1
-3.179E-1	8.230E+0	1.687E+1
-3.130E-1	8.236E+0	1.678E+1
-3.130E-1	8.149E+0	1.674E+1
-3.130E-1	8.168E+0	1.670E+1
-3.162E-1	8.295E+0	1.684E+1
-3.130E-1	8.249E+0	1.679E+1
-3.130E-1	8.230E+0	1.692E+1
-3.146E-1	8.175E+0	1.688E+1
-3.146E-1	8.285E+0	1.693E+1
-3.130E-1	8.139E+0	1.688E+1
-3.130E-1	8.275E+0	1.671E+1
-3.114E-1	8.334E+0	1.690E+1
-3.162E-1	8.162E+0	1.686E+1
-3.130E-1	8.311E+0	1.667E+1
-3.098E-1	8.198E+0	1.668E+1
-3.114E-1	8.230E+0	1.680E+1
-3.162E-1	8.165E+0	1.677E+1
-3.146E-1	8.292E+0	1.687E+1
-3.146E-1	8.243E+0	1.688E+1
-3.162E-1	8.285E+0	1.681E+1
-3.179E-1	8.178E+0	1.673E+1
-3.130E-1	8.120E+0	1.680E+1
-3.130E-1	8.181E+0	1.696E+1
-3.114E-1	8.240E+0	1.679E+1
-3.130E-1	8.126E+0	1.685E+1
-3.114E-1	8.039E+0	1.682E+1
-3.130E-1	8.220E+0	1.688E+1
-3.162E-1	8.220E+0	1.669E+1
-3.162E-1	8.272E+0	1.677E+1
-3.130E-1	8.175E+0	1.693E+1
-3.130E-1	8.347E+0	1.680E+1
-3.162E-1	8.210E+0	1.681E+1
-3.162E-1	8.168E+0	1.692E+1
-3.114E-1	8.311E+0	1.689E+1
-3.098E-1	8.269E+0	1.675E+1
-3.130E-1	8.175E+0	1.683E+1
-3.114E-1	8.243E+0	1.695E+1
-3.130E-1	8.214E+0	1.667E+1
-3.098E-1	8.165E+0	1.684E+1
-3.146E-1	8.201E+0	1.677E+1
-3.146E-1	8.217E+0	1.684E+1
-3.098E-1	8.266E+0	1.695E+1
-3.114E-1	8.217E+0	1.678E+1
-3.146E-1	8.165E+0	1.688E+1
-3.130E-1	8.126E+0	1.662E+1
-3.098E-1	8.181E+0	1.690E+1
-3.114E-1	8.136E+0	1.695E+1
-3.146E-1	8.175E+0	1.679E+1
-3.162E-1	8.142E+0	1.676E+1
-3.146E-1	8.233E+0	1.673E+1
-3.098E-1	8.185E+0	1.678E+1
-3.130E-1	8.194E+0	1.696E+1
-3.146E-1	8.172E+0	1.669E+1
-3.146E-1	8.214E+0	1.702E+1
-3.130E-1	8.191E+0	1.683E+1
-3.179E-1	8.162E+0	1.664E+1
-3.130E-1	8.236E+0	1.683E+1
-3.114E-1	8.233E+0	1.685E+1
-3.114E-1	8.100E+0	1.673E+1
-3.146E-1	8.220E+0	1.677E+1
-3.162E-1	8.223E+0	1.678E+1
-3.130E-1	8.152E+0	1.675E+1
-3.114E-1	8.139E+0	1.673E+1
-3.114E-1	8.149E+0	1.674E+1
-3.195E-1	8.207E+0	1.669E+1
-3.130E-1	8.243E+0	1.686E+1
-3.098E-1	8.298E+0	1.698E+1
-3.162E-1	8.181E+0	1.681E+1
-3.146E-1	8.172E+0	1.672E+1
-3.130E-1	8.327E+0	1.677E+1
-3.114E-1	8.223E+0	1.666E+1
-3.162E-1	8.181E+0	1.672E+1
-3.146E-1	8.129E+0	1.684E+1
-3.146E-1	8.217E+0	1.682E+1
-3.130E-1	8.327E+0	1.683E+1
-3.162E-1	8.194E+0	1.688E+1
-3.162E-1	8.155E+0	1.679E+1
-3.114E-1	8.194E+0	1.680E+1
-3.130E-1	8.223E+0	1.686E+1
-3.130E-1	8.081E+0	1.679E+1
-3.146E-1	8.236E+0	1.676E+1
-3.130E-1	8.142E+0	1.674E+1
-3.130E-1	8.181E+0	1.679E+1
-3.162E-1	8.198E+0	1.673E+1
-3.162E-1	8.204E+0	1.672E+1
-3.114E-1	8.233E+0	1.690E+1
-3.114E-1	8.324E+0	1.677E+1
-3.130E-1	8.337E+0	1.674E+1
-3.146E-1	8.217E+0	1.682E+1
-3.146E-1	8.175E+0	1.673E+1
-3.098E-1	8.223E+0	1.694E+1
-3.146E-1	8.178E+0	1.680E+1
-3.162E-1	8.094E+0	1.692E+1
-3.146E-1	8.191E+0	1.683E+1
-3.130E-1	8.243E+0	1.677E+1
-3.130E-1	8.094E+0	1.680E+1
-3.114E-1	8.155E+0	1.676E+1
-3.114E-1	8.223E+0	1.691E+1
-3.146E-1	8.185E+0	1.677E+1
-3.130E-1	8.110E+0	1.688E+1
-3.146E-1	8.382E+0	1.683E+1
-3.114E-1	8.201E+0	1.679E+1
-3.130E-1	8.201E+0	1.690E+1
-3.146E-1	8.343E+0	1.694E+1
-3.114E-1	8.168E+0	1.666E+1
-3.130E-1	8.201E+0	1.687E+1
-3.114E-1	8.133E+0	1.695E+1
-3.162E-1	8.090E+0	1.696E+1
-3.179E-1	8.162E+0	1.680E+1
-3.130E-1	8.172E+0	1.683E+1
-3.098E-1	8.136E+0	1.688E+1
-3.146E-1	8.165E+0	1.691E+1
-3.162E-1	8.272E+0	1.681E+1
-3.130E-1	8.100E+0	1.681E+1
-3.114E-1	8.110E+0	1.690E+1
-3.130E-1	8.178E+0	1.680E+1
-3.146E-1	8.175E+0	1.683E+1
-3.130E-1	8.094E+0	1.680E+1
-3.146E-1	8.172E+0	1.681E+1
-3.146E-1	8.279E+0	1.687E+1
-3.162E-1	8.230E+0	1.677E+1
-3.130E-1	8.256E+0	1.673E+1
-3.098E-1	8.249E+0	1.675E+1
-3.162E-1	8.262E+0	1.689E+1
-3.162E-1	8.181E+0	1.690E+1
-3.130E-1	8.236E+0	1.683E+1
-3.114E-1	8.285E+0	1.689E+1
-3.162E-1	8.178E+0	1.682E+1
-3.130E-1	8.194E+0	1.678E+1
-3.162E-1	8.217E+0	1.681E+1
-3.114E-1	8.162E+0	1.677E+1
-3.162E-1	8.253E+0	1.690E+1
-3.162E-1	8.318E+0	1.665E+1
-3.179E-1	8.288E+0	1.663E+1
-3.114E-1	8.259E+0	1.683E+1
-3.146E-1	8.214E+0	1.696E+1
-3.162E-1	8.259E+0	1.678E+1
-3.114E-1	8.181E+0	1.696E+1
-3.162E-1	8.279E+0	1.695E+1
-3.130E-1	8.259E+0	1.674E+1
-3.162E-1	8.194E+0	1.691E+1
-3.098E-1	8.249E+0	1.700E+1
-3.114E-1	8.110E+0	1.687E+1
-3.114E-1	8.243E+0	1.679E+1
-3.146E-1	8.136E+0	1.688E+1
-3.114E-1	8.249E+0	1.677E+1
-3.130E-1	8.223E+0	1.677E+1
-3.130E-1	8.194E+0	1.689E+1
-3.162E-1	8.139E+0	1.676E+1
-3.130E-1	8.178E+0	1.696E+1
-3.114E-1	8.223E+0	1.685E+1
-3.162E-1	8.207E+0	1.676E+1
-3.146E-1	8.168E+0	1.665E+1
-3.130E-1	8.243E+0	1.670E+1
-3.114E-1	8.249E+0	1.682E+1
-3.114E-1	8.210E+0	1.682E+1
-3.146E-1	8.123E+0	1.678E+1
-3.130E-1	8.210E+0	1.665E+1
-3.130E-1	8.311E+0	1.691E+1
-3.162E-1	8.162E+0	1.662E+1
-3.179E-1	8.103E+0	1.678E+1
-3.130E-1	8.201E+0	1.688E+1
-3.146E-1	8.081E+0	1.689E+1
-3.146E-1	8.159E+0	1.688E+1
-3.130E-1	8.178E+0	1.685E+1
-3.146E-1	8.311E+0	1.688E+1
-3.098E-1	8.204E+0	1.683E+1
-3.146E-1	8.350E+0	1.669E+1
-3.162E-1	8.240E+0	1.674E+1
-3.146E-1	8.201E+0	1.685E+1
-3.114E-1	8.347E+0	1.683E+1
-3.146E-1	8.240E+0	1.672E+1
-3.162E-1	8.324E+0	1.684E+1
-3.130E-1	8.356E+0	1.691E+1
-3.114E-1	8.201E+0	1.685E+1
-3.130E-1	8.262E+0	1.679E+1
-3.179E-1	8.191E+0	1.678E+1
-3.098E-1	8.236E+0	1.687E+1
-3.130E-1	8.243E+0	1.667E+1
-3.162E-1	8.123E+0	1.687E+1
-3.146E-1	8.275E+0	1.683E+1
-3.114E-1	8.165E+0	1.673E+1
-3.098E-1	8.262E+0	1.679E+1
-3.162E-1	8.201E+0	1.684E+1
-3.162E-1	8.185E+0	1.676E+1
-3.130E-1	8.240E+0	1.679E+1
-3.098E-1	8.162E+0	1.684E+1
-3.162E-1	8.233E+0	1.678E+1
-3.146E-1	8.256E+0	1.681E+1
-3.130E-1	8.168E+0	1.685E+1
-3.146E-1	8.210E+0	1.678E+1
-3.114E-1	8.159E+0	1.679E+1
-3.146E-1	8.185E+0	1.676E+1
-3.130E-1	8.146E+0	1.689E+1
-3.081E-1	8.191E+0	1.681E+1
-3.098E-1	8.181E+0	1.676E+1
-3.162E-1	8.204E+0	1.665E+1
-3.146E-1	8.178E+0	1.689E+1
-3.098E-1	8.233E+0	1.676E+1
-3.130E-1	8.139E+0	1.679E+1
-3.179E-1	8.269E+0	1.677E+1
-3.146E-1	8.240E+0	1.687E+1
-3.114E-1	8.269E+0	1.683E+1
-3.130E-1	8.162E+0	1.688E+1
-3.146E-1	8.149E+0	1.679E+1
-3.130E-1	8.126E+0	1.679E+1
-3.114E-1	8.217E+0	1.690E+1
-3.146E-1	8.116E+0	1.683E+1
-3.162E-1	8.262E+0	1.686E+1
-3.130E-1	8.175E+0	1.695E+1
-3.114E-1	8.314E+0	1.681E+1
-3.146E-1	8.217E+0	1.674E+1
-3.146E-1	8.191E+0	1.670E+1
-3.114E-1	8.298E+0	1.679E+1
-3.130E-1	8.178E+0	1.681E+1
-3.114E-1	8.262E+0	1.680E+1
-3.162E-1	8.207E+0	1.672E+1
-3.114E-1	8.136E+0	1.690E+1
-3.098E-1	8.165E+0	1.685E+1
-3.146E-1	8.126E+0	1.696E+1
-3.130E-1	8.152E+0	1.667E+1
-3.130E-1	8.188E+0	1.673E+1
-3.081E-1	8.172E+0	1.664E+1
-3.146E-1	8.243E+0	1.688E+1
-3.146E-1	8.168E+0	1.663E+1
-3.146E-1	8.214E+0	1.668E+1
-3.114E-1	8.279E+0	1.673E+1
-3.146E-1	8.149E+0	1.684E+1
-3.162E-1	8.090E+0	1.685E+1
-3.130E-1	8.201E+0	1.672E+1
-3.130E-1	8.305E+0	1.675E+1
-3.130E-1	8.185E+0	1.690E+1
-3.179E-1	8.314E+0	1.698E+1
-3.098E-1	8.223E+0	1.674E+1
-3.114E-1	8.210E+0	1.700E+1
-3.162E-1	8.146E+0	1.674E+1
-3.179E-1	8.207E+0	1.676E+1
-3.098E-1	8.042E+0	1.673E+1
-3.130E-1	8.311E+0	1.694E+1
-3.146E-1	8.249E+0	1.675E+1
-3.162E-1	8.087E+0	1.680E+1
-3.130E-1	8.204E+0	1.672E+1
-3.130E-1	8.204E+0	1.674E+1
-3.130E-1	8.198E+0	1.686E+1
-3.130E-1	8.172E+0	1.684E+1
-3.114E-1	8.146E+0	1.667E+1
-3.098E-1	8.236E+0	1.672E+1
-3.146E-1	8.340E+0	1.677E+1
-3.146E-1	8.149E+0	1.688E+1
-3.130E-1	8.207E+0	1.678E+1
-3.114E-1	8.246E+0	1.680E+1
-3.146E-1	8.168E+0	1.668E+1
-3.114E-1	8.207E+0	1.678E+1
-3.146E-1	8.233E+0	1.692E+1
-3.114E-1	8.181E+0	1.673E+1
-3.146E-1	8.321E+0	1.691E+1
-3.162E-1	8.146E+0	1.676E+1
-3.146E-1	8.207E+0	1.684E+1
-3.130E-1	8.227E+0	1.682E+1
-3.146E-1	8.240E+0	1.690E+1
-3.146E-1	8.029E+0	1.684E+1
-3.114E-1	8.295E+0	1.690E+1
-3.114E-1	8.178E+0	1.693E+1
-3.146E-1	8.223E+0	1.691E+1
-3.179E-1	8.155E+0	1.683E+1
-3.130E-1	8.217E+0	1.679E+1
-3.114E-1	8.279E+0	1.674E+1
-3.130E-1	8.214E+0	1.685E+1
-3.179E-1	8.230E+0	1.689E+1
-3.130E-1	8.207E+0	1.684E+1
-3.130E-1	8.210E+0	1.671E+1
-3.146E-1	8.168E+0	1.679E+1
-3.195E-1	8.149E+0	1.692E+1
-3.114E-1	8.204E+0	1.690E+1
-3.130E-1	8.285E+0	1.670E+1
-3.146E-1	8.201E+0	1.671E+1
-3.114E-1	8.288E+0	1.676E+1
-3.146E-1	8.275E+0	1.684E+1
-3.114E-1	8.172E+0	1.678E+1
-3.146E-1	8.301E+0	1.668E+1
-3.179E-1	8.194E+0	1.658E+1
-3.130E-1	8.337E+0	1.673E+1
-3.114E-1	8.172E+0	1.684E+1
-3.146E-1	8.285E+0	1.694E+1
-3.146E-1	8.116E+0	1.688E+1
-3.130E-1	8.139E+0	1.672E+1
-3.114E-1	8.321E+0	1.678E+1
-3.114E-1	8.236E+0	1.675E+1
-3.146E-1	8.165E+0	1.697E+1
-3.146E-1	8.269E+0	1.673E+1
-3.130E-1	8.292E+0	1.684E+1
-3.130E-1	8.188E+0	1.682E+1
-3.130E-1	8.279E+0	1.685E+1
-3.130E-1	8.194E+0	1.686E+1
-3.130E-1	8.159E+0	1.669E+1
-3.146E-1	8.246E+0	1.686E+1
-3.162E-1	8.142E+0	1.678E+1
-3.146E-1	8.279E+0	1.681E+1
-3.130E-1	8.305E+0	1.678E+1
-3.146E-1	8.210E+0	1.688E+1
-3.162E-1	8.275E+0	1.678E+1
-3.130E-1	8.097E+0	1.701E+1
-3.098E-1	8.201E+0	1.686E+1
-3.146E-1	8.185E+0	1.686E+1
-3.179E-1	8.162E+0	1.681E+1
-3.114E-1	8.181E+0	1.679E+1
-3.130E-1	8.201E+0	1.680E+1
-3.130E-1	8.246E+0	1.689E+1
-3.162E-1	8.159E+0	1.681E+1
-3.146E-1	8.198E+0	1.681E+1
-3.130E-1	8.305E+0	1.689E+1
-3.146E-1	8.249E+0	1.691E+1
-3.146E-1	8.305E+0	1.672E+1
-3.098E-1	8.168E+0	1.693E+1
-3.114E-1	8.142E+0	1.684E+1
-3.114E-1	8.090E+0	1.676E+1
-3.162E-1	8.249E+0	1.672E+1
-3.098E-1	8.188E+0	1.676E+1
-3.130E-1	8.214E+0	1.669E+1
-3.146E-1	8.210E+0	1.676E+1
-3.179E-1	8.207E+0	1.670E+1
-3.114E-1	8.146E+0	1.686E+1
-3.114E-1	8.223E+0	1.668E+1
-3.146E-1	8.214E+0	1.691E+1
-3.114E-1	8.220E+0	1.681E+1
-3.146E-1	8.220E+0	1.660E+1
-3.146E-1	8.282E+0	1.683E+1
-3.130E-1	8.223E+0	1.686E+1
-3.146E-1	8.314E+0	1.680E+1
-3.130E-1	8.256E+0	1.679E+1
-3.098E-1	8.185E+0	1.695E+1
-3.130E-1	8.204E+0	1.675E+1
-3.162E-1	8.198E+0	1.684E+1
-3.130E-1	8.178E+0	1.690E+1
-3.130E-1	8.188E+0	1.692E+1
-3.162E-1	8.152E+0	1.674E+1
-3.179E-1	8.168E+0	1.682E+1
-3.130E-1	8.178E+0	1.683E+1
-3.130E-1	8.198E+0	1.669E+1
-3.130E-1	8.311E+0	1.677E+1
-3.162E-1	8.035E+0	1.682E+1
-3.130E-1	8.136E+0	1.670E+1
-3.114E-1	8.129E+0	1.684E+1
-3.146E-1	8.142E+0	1.671E+1
-3.146E-1	8.230E+0	1.676E+1
-3.114E-1	8.314E+0	1.673E+1
-3.098E-1	8.347E+0	1.672E+1
-3.146E-1	8.282E+0	1.678E+1
-3.146E-1	8.292E+0	1.680E+1
-3.130E-1	8.168E+0	1.665E+1
-3.114E-1	8.207E+0	1.684E+1
-3.130E-1	8.162E+0	1.687E+1
-3.162E-1	8.311E+0	1.677E+1
-3.146E-1	8.172E+0	1.680E+1
-3.130E-1	8.204E+0	1.666E+1
-3.146E-1	8.279E+0	1.693E+1
-3.179E-1	8.253E+0	1.678E+1
-3.114E-1	8.285E+0	1.668E+1
-3.130E-1	8.126E+0	1.673E+1
-3.146E-1	8.253E+0	1.679E+1
-3.146E-1	8.311E+0	1.680E+1
-3.130E-1	8.149E+0	1.678E+1
-3.098E-1	8.204E+0	1.678E+1
-3.179E-1	8.042E+0	1.682E+1
-3.162E-1	8.191E+0	1.673E+1
-3.130E-1	8.272E+0	1.680E+1
-3.114E-1	8.181E+0	1.688E+1
-3.146E-1	8.337E+0	1.672E+1
-3.146E-1	8.240E+0	1.681E+1
-3.130E-1	8.214E+0	1.673E+1
-3.130E-1	8.249E+0	1.682E+1
[truncated: 171,921 more rows]
