# Supplementary material for: Improved ANAP incorporation and VCF analysis reveal details of P2X7 current facilitation and a limited conformational interplay between ATP binding and the intracellular ballast domain
Source: eLife. 2023 Jan 4;12:e82479. doi: 10.7554/eLife.82479 (PMC9859053; doi:10.7554/eLife.82479)
Supplement: Table 2—source data 1. [file elife-82479-table2-data1.zip › Table-2_source-data-1/22l08-03.csv]

-4.963E-1	4.425E+0	1.054E+1
-4.930E-1	4.477E+0	1.033E+1
-4.914E-1	4.483E+0	1.053E+1
-4.947E-1	4.415E+0	1.039E+1
-4.963E-1	4.431E+0	1.051E+1
-4.979E-1	4.503E+0	1.052E+1
-4.947E-1	4.321E+0	1.048E+1
-4.930E-1	4.379E+0	1.033E+1
-4.963E-1	4.360E+0	1.043E+1
-4.963E-1	4.428E+0	1.038E+1
-4.930E-1	4.464E+0	1.032E+1
-4.930E-1	4.551E+0	1.057E+1
-4.963E-1	4.360E+0	1.044E+1
-4.963E-1	4.438E+0	1.041E+1
-4.930E-1	4.483E+0	1.042E+1
-4.914E-1	4.477E+0	1.044E+1
-4.963E-1	4.435E+0	1.047E+1
-4.947E-1	4.405E+0	1.044E+1
-4.930E-1	4.460E+0	1.043E+1
-4.930E-1	4.418E+0	1.049E+1
-4.979E-1	4.428E+0	1.058E+1
-4.963E-1	4.431E+0	1.042E+1
-4.947E-1	4.357E+0	1.051E+1
-4.914E-1	4.405E+0	1.044E+1
-4.947E-1	4.386E+0	1.049E+1
-4.979E-1	4.454E+0	1.035E+1
-4.930E-1	4.402E+0	1.040E+1
-4.930E-1	4.490E+0	1.047E+1
-4.963E-1	4.425E+0	1.050E+1
-4.963E-1	4.509E+0	1.049E+1
-4.914E-1	4.386E+0	1.039E+1
-4.930E-1	4.470E+0	1.043E+1
-4.947E-1	4.444E+0	1.047E+1
-4.963E-1	4.402E+0	1.057E+1
-4.930E-1	4.435E+0	1.041E+1
-4.914E-1	4.464E+0	1.043E+1
-4.979E-1	4.496E+0	1.047E+1
-4.963E-1	4.457E+0	1.049E+1
-4.930E-1	4.399E+0	1.047E+1
-4.930E-1	4.493E+0	1.042E+1
-4.947E-1	4.464E+0	1.050E+1
-4.963E-1	4.435E+0	1.037E+1
-4.898E-1	4.454E+0	1.047E+1
-4.947E-1	4.499E+0	1.047E+1
-4.947E-1	4.454E+0	1.048E+1
-4.963E-1	4.435E+0	1.047E+1
-4.898E-1	4.483E+0	1.049E+1
-4.930E-1	4.457E+0	1.040E+1
-4.963E-1	4.444E+0	1.035E+1
-4.963E-1	4.512E+0	1.060E+1
-4.914E-1	4.496E+0	1.052E+1
-4.930E-1	4.383E+0	1.041E+1
-4.947E-1	4.574E+0	1.048E+1
-4.995E-1	4.555E+0	1.048E+1
-4.914E-1	4.506E+0	1.042E+1
-4.898E-1	4.464E+0	1.047E+1
-4.947E-1	4.392E+0	1.049E+1
-4.979E-1	4.438E+0	1.039E+1
-4.930E-1	4.529E+0	1.037E+1
-4.930E-1	4.409E+0	1.040E+1
-4.947E-1	4.470E+0	1.038E+1
-4.979E-1	4.464E+0	1.027E+1
-4.930E-1	4.402E+0	1.054E+1
-4.930E-1	4.370E+0	1.054E+1
-4.930E-1	4.431E+0	1.060E+1
-4.963E-1	4.473E+0	1.043E+1
-4.930E-1	4.470E+0	1.045E+1
-4.930E-1	4.415E+0	1.031E+1
-4.947E-1	4.512E+0	1.042E+1
-4.979E-1	4.422E+0	1.042E+1
-4.882E-1	4.422E+0	1.039E+1
-4.930E-1	4.473E+0	1.048E+1
-4.947E-1	4.428E+0	1.050E+1
-4.963E-1	4.496E+0	1.038E+1
-4.914E-1	4.441E+0	1.038E+1
-4.914E-1	4.448E+0	1.037E+1
-4.963E-1	4.477E+0	1.049E+1
-4.963E-1	4.470E+0	1.045E+1
-4.914E-1	4.366E+0	1.045E+1
-4.930E-1	4.464E+0	1.048E+1
-4.963E-1	4.558E+0	1.044E+1
-4.963E-1	4.441E+0	1.046E+1
-4.914E-1	4.512E+0	1.044E+1
-4.914E-1	4.425E+0	1.044E+1
-4.963E-1	4.412E+0	1.044E+1
-4.979E-1	4.383E+0	1.046E+1
-4.930E-1	4.473E+0	1.042E+1
-4.947E-1	4.415E+0	1.040E+1
-4.963E-1	4.412E+0	1.047E+1
-4.947E-1	4.473E+0	1.035E+1
-4.914E-1	4.415E+0	1.049E+1
-4.930E-1	4.425E+0	1.032E+1
-4.947E-1	4.363E+0	1.046E+1
-4.979E-1	4.467E+0	1.046E+1
-4.898E-1	4.486E+0	1.036E+1
-4.930E-1	4.347E+0	1.048E+1
-4.963E-1	4.409E+0	1.062E+1
-4.979E-1	4.435E+0	1.057E+1
-4.947E-1	4.438E+0	1.059E+1
-4.930E-1	4.444E+0	1.043E+1
-4.963E-1	4.415E+0	1.047E+1
-4.979E-1	4.529E+0	1.037E+1
-4.947E-1	4.412E+0	1.033E+1
-4.914E-1	4.418E+0	1.040E+1
-4.979E-1	4.509E+0	1.036E+1
-4.963E-1	4.558E+0	1.061E+1
-4.930E-1	4.483E+0	1.061E+1
-4.914E-1	4.418E+0	1.045E+1
-4.963E-1	4.383E+0	1.036E+1
-4.963E-1	4.366E+0	1.038E+1
-4.947E-1	4.431E+0	1.044E+1
-4.914E-1	4.438E+0	1.042E+1
-4.947E-1	4.396E+0	1.041E+1
-4.979E-1	4.409E+0	1.043E+1
-4.947E-1	4.425E+0	1.043E+1
-4.930E-1	4.525E+0	1.050E+1
-4.979E-1	4.473E+0	1.031E+1
-4.963E-1	4.454E+0	1.034E+1
-4.930E-1	4.435E+0	1.049E+1
-4.914E-1	4.438E+0	1.051E+1
-4.963E-1	4.464E+0	1.053E+1
-4.979E-1	4.428E+0	1.044E+1
-4.914E-1	4.409E+0	1.054E+1
-4.930E-1	4.425E+0	1.048E+1
-4.947E-1	4.373E+0	1.046E+1
-4.947E-1	4.386E+0	1.050E+1
-4.963E-1	4.457E+0	1.045E+1
-4.898E-1	4.516E+0	1.041E+1
-4.963E-1	4.454E+0	1.052E+1
-4.963E-1	4.370E+0	1.064E+1
-4.914E-1	4.460E+0	1.047E+1
-4.914E-1	4.486E+0	1.045E+1
-4.979E-1	4.435E+0	1.056E+1
-4.979E-1	4.483E+0	1.043E+1
-4.866E-1	4.490E+0	1.058E+1
-4.914E-1	4.428E+0	1.051E+1
-4.930E-1	4.467E+0	1.047E+1
-4.979E-1	4.519E+0	1.043E+1
-4.930E-1	4.467E+0	1.042E+1
-4.930E-1	4.415E+0	1.049E+1
-4.963E-1	4.486E+0	1.035E+1
-4.947E-1	4.448E+0	1.059E+1
-4.930E-1	4.483E+0	1.052E+1
-4.882E-1	4.386E+0	1.053E+1
-4.947E-1	4.477E+0	1.046E+1
-4.930E-1	4.483E+0	1.039E+1
-4.930E-1	4.412E+0	1.045E+1
-4.898E-1	4.490E+0	1.048E+1
-4.963E-1	4.477E+0	1.053E+1
-4.914E-1	4.412E+0	1.038E+1
-4.947E-1	4.448E+0	1.055E+1
-4.914E-1	4.386E+0	1.054E+1
-4.963E-1	4.493E+0	1.042E+1
-4.947E-1	4.460E+0	1.038E+1
-4.930E-1	4.470E+0	1.042E+1
-4.930E-1	4.486E+0	1.038E+1
-4.947E-1	4.373E+0	1.042E+1
-4.979E-1	4.454E+0	1.046E+1
-4.882E-1	4.473E+0	1.037E+1
-4.882E-1	4.460E+0	1.051E+1
-4.963E-1	4.473E+0	1.036E+1
-4.930E-1	4.503E+0	1.050E+1
-4.898E-1	4.454E+0	1.041E+1
-4.882E-1	4.457E+0	1.050E+1
-4.947E-1	4.496E+0	1.046E+1
-4.947E-1	4.473E+0	1.052E+1
-4.947E-1	4.435E+0	1.047E+1
-4.914E-1	4.431E+0	1.048E+1
-4.963E-1	4.519E+0	1.042E+1
-4.947E-1	4.525E+0	1.044E+1
-4.947E-1	4.522E+0	1.055E+1
-4.898E-1	4.428E+0	1.047E+1
-4.963E-1	4.460E+0	1.055E+1
-4.979E-1	4.496E+0	1.050E+1
-4.914E-1	4.402E+0	1.041E+1
-4.930E-1	4.402E+0	1.044E+1
-4.963E-1	4.451E+0	1.039E+1
-4.979E-1	4.470E+0	1.051E+1
-4.947E-1	4.383E+0	1.054E+1
-4.947E-1	4.506E+0	1.049E+1
-4.979E-1	4.383E+0	1.039E+1
-4.995E-1	4.334E+0	1.048E+1
-4.898E-1	4.392E+0	1.046E+1
-4.930E-1	4.415E+0	1.056E+1
-4.963E-1	4.506E+0	1.048E+1
-4.979E-1	4.490E+0	1.040E+1
-4.914E-1	4.402E+0	1.048E+1
-4.930E-1	4.448E+0	1.040E+1
-4.963E-1	4.509E+0	1.038E+1
-4.963E-1	4.454E+0	1.041E+1
-4.898E-1	4.535E+0	1.052E+1
-4.930E-1	4.357E+0	1.046E+1
-4.947E-1	4.464E+0	1.038E+1
-4.979E-1	4.366E+0	1.045E+1
-4.914E-1	4.470E+0	1.040E+1
-4.914E-1	4.383E+0	1.051E+1
-4.947E-1	4.467E+0	1.037E+1
-4.963E-1	4.542E+0	1.042E+1
-4.930E-1	4.396E+0	1.043E+1
-4.914E-1	4.490E+0	1.054E+1
-4.979E-1	4.441E+0	1.052E+1
-4.963E-1	4.477E+0	1.045E+1
-4.930E-1	4.399E+0	1.053E+1
-4.898E-1	4.438E+0	1.043E+1
-4.963E-1	4.396E+0	1.039E+1
-4.963E-1	4.396E+0	1.035E+1
-4.930E-1	4.480E+0	1.046E+1
-4.914E-1	4.438E+0	1.038E+1
-4.930E-1	4.431E+0	1.042E+1
-4.914E-1	4.464E+0	1.047E+1
-4.930E-1	4.444E+0	1.048E+1
-4.930E-1	4.473E+0	1.065E+1
-4.947E-1	4.525E+0	1.043E+1
-4.979E-1	4.483E+0	1.057E+1
-4.898E-1	4.405E+0	1.051E+1
-4.947E-1	4.409E+0	1.051E+1
-4.947E-1	4.399E+0	1.042E+1
-4.963E-1	4.376E+0	1.060E+1
-4.898E-1	4.392E+0	1.048E+1
-4.947E-1	4.454E+0	1.049E+1
-4.963E-1	4.389E+0	1.036E+1
-4.930E-1	4.444E+0	1.048E+1
-4.914E-1	4.448E+0	1.046E+1
-4.914E-1	4.457E+0	1.060E+1
-4.947E-1	4.438E+0	1.041E+1
-4.963E-1	4.448E+0	1.042E+1
-4.914E-1	4.477E+0	1.052E+1
-4.914E-1	4.512E+0	1.025E+1
-4.963E-1	4.477E+0	1.058E+1
-4.947E-1	4.467E+0	1.045E+1
-4.898E-1	4.396E+0	1.046E+1
-4.947E-1	4.509E+0	1.055E+1
-4.963E-1	4.431E+0	1.048E+1
-4.963E-1	4.435E+0	1.035E+1
-4.930E-1	4.483E+0	1.046E+1
-4.930E-1	4.441E+0	1.048E+1
-4.930E-1	4.422E+0	1.048E+1
-4.930E-1	4.493E+0	1.053E+1
-4.898E-1	4.483E+0	1.048E+1
-4.930E-1	4.454E+0	1.052E+1
-4.947E-1	4.441E+0	1.043E+1
-4.963E-1	4.441E+0	1.045E+1
-4.914E-1	4.460E+0	1.036E+1
-4.898E-1	4.509E+0	1.035E+1
-4.947E-1	4.448E+0	1.044E+1
-4.947E-1	4.448E+0	1.042E+1
-4.914E-1	4.525E+0	1.038E+1
-4.930E-1	4.399E+0	1.056E+1
-4.947E-1	4.441E+0	1.042E+1
-4.963E-1	4.460E+0	1.039E+1
-4.930E-1	4.402E+0	1.047E+1
-4.914E-1	4.402E+0	1.055E+1
-4.947E-1	4.412E+0	1.033E+1
-4.947E-1	4.516E+0	1.043E+1
-4.930E-1	4.425E+0	1.047E+1
-4.947E-1	4.490E+0	1.030E+1
-4.930E-1	4.441E+0	1.044E+1
-4.947E-1	4.422E+0	1.048E+1
-4.930E-1	4.425E+0	1.043E+1
-4.914E-1	4.366E+0	1.035E+1
-4.930E-1	4.516E+0	1.050E+1
-4.979E-1	4.477E+0	1.047E+1
-4.930E-1	4.435E+0	1.054E+1
-4.914E-1	4.493E+0	1.041E+1
-4.947E-1	4.470E+0	1.036E+1
-4.995E-1	4.457E+0	1.034E+1
-4.914E-1	4.337E+0	1.053E+1
-4.947E-1	4.519E+0	1.045E+1
-4.947E-1	4.454E+0	1.047E+1
-4.947E-1	4.396E+0	1.043E+1
-4.914E-1	4.477E+0	1.046E+1
-4.930E-1	4.448E+0	1.053E+1
-4.963E-1	4.441E+0	1.052E+1
-4.979E-1	4.460E+0	1.036E+1
-4.930E-1	4.389E+0	1.038E+1
-4.914E-1	4.460E+0	1.040E+1
-4.930E-1	4.431E+0	1.034E+1
-4.930E-1	4.464E+0	1.044E+1
-4.914E-1	4.363E+0	1.046E+1
-4.930E-1	4.568E+0	1.052E+1
-4.979E-1	4.551E+0	1.052E+1
-4.947E-1	4.477E+0	1.047E+1
-4.914E-1	4.477E+0	1.048E+1
-4.898E-1	4.470E+0	1.057E+1
-4.947E-1	4.409E+0	1.045E+1
-4.947E-1	4.415E+0	1.045E+1
-4.930E-1	4.457E+0	1.047E+1
-4.947E-1	4.486E+0	1.053E+1
-4.947E-1	4.438E+0	1.054E+1
-4.963E-1	4.470E+0	1.051E+1
-4.930E-1	4.493E+0	1.053E+1
-4.898E-1	4.431E+0	1.051E+1
-4.947E-1	4.435E+0	1.059E+1
-4.963E-1	4.386E+0	1.044E+1
-4.947E-1	4.435E+0	1.050E+1
-4.930E-1	4.493E+0	1.039E+1
-4.930E-1	4.431E+0	1.037E+1
-4.930E-1	4.412E+0	1.033E+1
-4.930E-1	4.415E+0	1.055E+1
-4.930E-1	4.415E+0	1.040E+1
-4.963E-1	4.464E+0	1.041E+1
-4.947E-1	4.480E+0	1.044E+1
-4.930E-1	4.506E+0	1.038E+1
-4.914E-1	4.431E+0	1.054E+1
-4.947E-1	4.529E+0	1.039E+1
-4.979E-1	4.425E+0	1.041E+1
-4.898E-1	4.428E+0	1.040E+1
-4.930E-1	4.457E+0	1.051E+1
-4.947E-1	4.451E+0	1.049E+1
-4.947E-1	4.467E+0	1.052E+1
-4.914E-1	4.399E+0	1.040E+1
-4.914E-1	4.435E+0	1.045E+1
-4.930E-1	4.473E+0	1.045E+1
-4.963E-1	4.473E+0	1.066E+1
-4.930E-1	4.409E+0	1.039E+1
-4.914E-1	4.467E+0	1.039E+1
-4.930E-1	4.522E+0	1.049E+1
-4.947E-1	4.483E+0	1.055E+1
-4.914E-1	4.473E+0	1.032E+1
-4.914E-1	4.473E+0	1.042E+1
-4.947E-1	4.431E+0	1.039E+1
-4.930E-1	4.360E+0	1.050E+1
-4.914E-1	4.467E+0	1.055E+1
-4.898E-1	4.486E+0	1.047E+1
-4.963E-1	4.360E+0	1.042E+1
-4.979E-1	4.486E+0	1.043E+1
-4.930E-1	4.402E+0	1.039E+1
-4.914E-1	4.464E+0	1.052E+1
-4.979E-1	4.477E+0	1.044E+1
-4.947E-1	4.480E+0	1.043E+1
-4.914E-1	4.473E+0	1.039E+1
-4.930E-1	4.538E+0	1.053E+1
-4.947E-1	4.422E+0	1.049E+1
-4.947E-1	4.464E+0	1.047E+1
-4.930E-1	4.516E+0	1.051E+1
-4.898E-1	4.493E+0	1.050E+1
-4.963E-1	4.464E+0	1.046E+1
-4.947E-1	4.441E+0	1.048E+1
-4.914E-1	4.441E+0	1.023E+1
-4.914E-1	4.389E+0	1.044E+1
-4.947E-1	4.418E+0	1.050E+1
-4.963E-1	4.444E+0	1.050E+1
-4.914E-1	4.470E+0	1.044E+1
-4.898E-1	4.435E+0	1.048E+1
-4.963E-1	4.425E+0	1.048E+1
-4.963E-1	4.542E+0	1.038E+1
-4.930E-1	4.438E+0	1.047E+1
-4.914E-1	4.422E+0	1.048E+1
-4.963E-1	4.490E+0	1.043E+1
-4.979E-1	4.480E+0	1.045E+1
-4.930E-1	4.480E+0	1.054E+1
-4.930E-1	4.357E+0	1.049E+1
-4.963E-1	4.470E+0	1.036E+1
-4.930E-1	4.457E+0	1.046E+1
-4.930E-1	4.457E+0	1.047E+1
-4.914E-1	4.366E+0	1.046E+1
-4.963E-1	4.483E+0	1.050E+1
-4.979E-1	4.457E+0	1.041E+1
-4.898E-1	4.483E+0	1.046E+1
-4.898E-1	4.448E+0	1.059E+1
-4.947E-1	4.448E+0	1.035E+1
-4.930E-1	4.402E+0	1.036E+1
-4.947E-1	4.392E+0	1.042E+1
-4.914E-1	4.509E+0	1.045E+1
-4.914E-1	4.490E+0	1.042E+1
-4.947E-1	4.448E+0	1.043E+1
-4.914E-1	4.383E+0	1.049E+1
-4.914E-1	4.490E+0	1.038E+1
-4.930E-1	4.396E+0	1.038E+1
-4.963E-1	4.454E+0	1.043E+1
-4.914E-1	4.457E+0	1.042E+1
-4.914E-1	4.480E+0	1.046E+1
-4.930E-1	4.444E+0	1.040E+1
-4.947E-1	4.483E+0	1.059E+1
-4.914E-1	4.435E+0	1.066E+1
-4.914E-1	4.402E+0	1.045E+1
-4.979E-1	4.457E+0	1.033E+1
-4.947E-1	4.512E+0	1.037E+1
-4.914E-1	4.493E+0	1.050E+1
-4.914E-1	4.473E+0	1.043E+1
-4.947E-1	4.542E+0	1.038E+1
-4.963E-1	4.454E+0	1.046E+1
-4.930E-1	4.438E+0	1.037E+1
-4.914E-1	4.373E+0	1.040E+1
-4.963E-1	4.467E+0	1.038E+1
-4.947E-1	4.496E+0	1.043E+1
-4.898E-1	4.428E+0	1.048E+1
-4.930E-1	4.431E+0	1.051E+1
-4.979E-1	4.399E+0	1.053E+1
-4.930E-1	4.477E+0	1.040E+1
-4.930E-1	4.428E+0	1.053E+1
-4.898E-1	4.431E+0	1.056E+1
-4.930E-1	4.399E+0	1.035E+1
-4.963E-1	4.431E+0	1.048E+1
-4.930E-1	4.402E+0	1.039E+1
-4.930E-1	4.396E+0	1.051E+1
-4.963E-1	4.519E+0	1.032E+1
-4.963E-1	4.454E+0	1.056E+1
-4.914E-1	4.493E+0	1.054E+1
-4.898E-1	4.473E+0	1.053E+1
-4.963E-1	4.438E+0	1.046E+1
-4.947E-1	4.493E+0	1.048E+1
-4.898E-1	4.435E+0	1.041E+1
-4.914E-1	4.545E+0	1.031E+1
-4.979E-1	4.467E+0	1.056E+1
-4.963E-1	4.444E+0	1.041E+1
-4.930E-1	4.340E+0	1.039E+1
-4.930E-1	4.454E+0	1.048E+1
-4.963E-1	4.538E+0	1.037E+1
-4.979E-1	4.512E+0	1.044E+1
-4.898E-1	4.454E+0	1.054E+1
-4.947E-1	4.483E+0	1.039E+1
-4.963E-1	4.389E+0	1.043E+1
-4.914E-1	4.467E+0	1.051E+1
-4.930E-1	4.454E+0	1.041E+1
-4.930E-1	4.451E+0	1.039E+1
-4.930E-1	4.457E+0	1.032E+1
-4.963E-1	4.376E+0	1.041E+1
-4.914E-1	4.477E+0	1.039E+1
-4.930E-1	4.431E+0	1.053E+1
-4.963E-1	4.496E+0	1.054E+1
-4.979E-1	4.422E+0	1.046E+1
-4.914E-1	4.405E+0	1.047E+1
-4.930E-1	4.412E+0	1.040E+1
-4.963E-1	4.490E+0	1.037E+1
-4.979E-1	4.425E+0	1.051E+1
-4.930E-1	4.490E+0	1.036E+1
-4.914E-1	4.425E+0	1.042E+1
-4.947E-1	4.490E+0	1.063E+1
-4.963E-1	4.457E+0	1.038E+1
-4.914E-1	4.460E+0	1.055E+1
-4.947E-1	4.428E+0	1.036E+1
-4.947E-1	4.389E+0	1.047E+1
-4.963E-1	4.435E+0	1.045E+1
-4.914E-1	4.422E+0	1.053E+1
-4.914E-1	4.506E+0	1.043E+1
-4.914E-1	4.467E+0	1.040E+1
-4.979E-1	4.457E+0	1.044E+1
-4.898E-1	4.483E+0	1.048E+1
-4.898E-1	4.360E+0	1.045E+1
-4.947E-1	4.480E+0	1.046E+1
-4.963E-1	4.444E+0	1.053E+1
-4.914E-1	4.431E+0	1.053E+1
-4.947E-1	4.509E+0	1.055E+1
-4.963E-1	4.373E+0	1.046E+1
-4.979E-1	4.470E+0	1.040E+1
-4.930E-1	4.477E+0	1.045E+1
-4.930E-1	4.409E+0	1.041E+1
-4.963E-1	4.499E+0	1.047E+1
-4.963E-1	4.418E+0	1.042E+1
-4.914E-1	4.444E+0	1.037E+1
-4.914E-1	4.496E+0	1.045E+1
-4.930E-1	4.480E+0	1.056E+1
-4.947E-1	4.373E+0	1.039E+1
-4.882E-1	4.448E+0	1.045E+1
-4.914E-1	4.438E+0	1.037E+1
-4.947E-1	4.473E+0	1.045E+1
-4.947E-1	4.473E+0	1.049E+1
-4.930E-1	4.499E+0	1.051E+1
-4.914E-1	4.383E+0	1.043E+1
-4.930E-1	4.529E+0	1.041E+1
-4.947E-1	4.422E+0	1.044E+1
-4.914E-1	4.490E+0	1.046E+1
-4.930E-1	4.522E+0	1.039E+1
-4.930E-1	4.457E+0	1.041E+1
-4.914E-1	4.467E+0	1.047E+1
-4.898E-1	4.506E+0	1.055E+1
-4.930E-1	4.516E+0	1.043E+1
-4.979E-1	4.509E+0	1.047E+1
-4.979E-1	4.561E+0	1.042E+1
-4.930E-1	4.431E+0	1.052E+1
-4.930E-1	4.503E+0	1.038E+1
-4.930E-1	4.454E+0	1.038E+1
-4.963E-1	4.412E+0	1.049E+1
-4.914E-1	4.467E+0	1.048E+1
-4.930E-1	4.486E+0	1.043E+1
-4.979E-1	4.486E+0	1.052E+1
-4.947E-1	4.428E+0	1.041E+1
-4.930E-1	4.402E+0	1.050E+1
-4.947E-1	4.512E+0	1.037E+1
-4.930E-1	4.379E+0	1.046E+1
-4.947E-1	4.490E+0	1.047E+1
-4.898E-1	4.480E+0	1.045E+1
-4.898E-1	4.448E+0	1.045E+1
-4.930E-1	4.422E+0	1.036E+1
-4.963E-1	4.483E+0	1.045E+1
-4.898E-1	4.480E+0	1.049E+1
-4.898E-1	4.496E+0	1.054E+1
-4.963E-1	4.438E+0	1.039E+1
-4.947E-1	4.415E+0	1.051E+1
-4.930E-1	4.516E+0	1.047E+1
-4.898E-1	4.415E+0	1.037E+1
-4.947E-1	4.363E+0	1.041E+1
-4.947E-1	4.412E+0	1.054E+1
-4.914E-1	4.409E+0	1.043E+1
-4.914E-1	4.512E+0	1.044E+1
-4.947E-1	4.399E+0	1.036E+1
-4.930E-1	4.389E+0	1.046E+1
-4.914E-1	4.431E+0	1.040E+1
-4.930E-1	4.405E+0	1.052E+1
-4.947E-1	4.373E+0	1.035E+1
-4.947E-1	4.399E+0	1.051E+1
-4.930E-1	4.409E+0	1.037E+1
-4.882E-1	4.568E+0	1.049E+1
-4.947E-1	4.370E+0	1.046E+1
-4.947E-1	4.490E+0	1.043E+1
-4.914E-1	4.486E+0	1.046E+1
-4.898E-1	4.467E+0	1.049E+1
-4.947E-1	4.415E+0	1.044E+1
-4.947E-1	4.405E+0	1.045E+1
-4.930E-1	4.512E+0	1.043E+1
-4.914E-1	4.409E+0	1.037E+1
-4.963E-1	4.470E+0	1.040E+1
-4.930E-1	4.470E+0	1.049E+1
-4.898E-1	4.470E+0	1.043E+1
-4.898E-1	4.425E+0	1.039E+1
-4.930E-1	4.503E+0	1.034E+1
-4.963E-1	4.396E+0	1.049E+1
-4.914E-1	4.441E+0	1.041E+1
-4.914E-1	4.376E+0	1.040E+1
-4.947E-1	4.425E+0	1.051E+1
-4.947E-1	4.435E+0	1.047E+1
-4.914E-1	4.402E+0	1.045E+1
-4.898E-1	4.522E+0	1.040E+1
-4.947E-1	4.389E+0	1.049E+1
-4.963E-1	4.493E+0	1.047E+1
-4.914E-1	4.448E+0	1.047E+1
-4.898E-1	4.373E+0	1.044E+1
-4.963E-1	4.347E+0	1.052E+1
-4.947E-1	4.460E+0	1.040E+1
-4.930E-1	4.383E+0	1.045E+1
-4.898E-1	4.483E+0	1.035E+1
-4.947E-1	4.555E+0	1.040E+1
-4.947E-1	4.448E+0	1.040E+1
-4.914E-1	4.477E+0	1.045E+1
-4.882E-1	4.486E+0	1.046E+1
-4.979E-1	4.480E+0	1.029E+1
-4.930E-1	4.405E+0	1.052E+1
-4.898E-1	4.480E+0	1.041E+1
-4.914E-1	4.499E+0	1.042E+1
-4.963E-1	4.532E+0	1.044E+1
-4.995E-1	4.389E+0	1.044E+1
-4.914E-1	4.392E+0	1.043E+1
-4.898E-1	4.438E+0	1.036E+1
-4.963E-1	4.470E+0	1.046E+1
-4.914E-1	4.438E+0	1.050E+1
-4.930E-1	4.402E+0	1.032E+1
-4.930E-1	4.499E+0	1.036E+1
-4.979E-1	4.470E+0	1.040E+1
-4.930E-1	4.493E+0	1.041E+1
-4.898E-1	4.444E+0	1.047E+1
-4.930E-1	4.457E+0	1.050E+1
-4.947E-1	4.454E+0	1.045E+1
-4.963E-1	4.480E+0	1.060E+1
-4.914E-1	4.545E+0	1.035E+1
-4.898E-1	4.399E+0	1.039E+1
-4.930E-1	4.435E+0	1.040E+1
-4.963E-1	4.415E+0	1.041E+1
-4.898E-1	4.425E+0	1.048E+1
-4.898E-1	4.512E+0	1.044E+1
-4.914E-1	4.422E+0	1.036E+1
-4.979E-1	4.473E+0	1.048E+1
-4.930E-1	4.490E+0	1.046E+1
-4.930E-1	4.454E+0	1.043E+1
-4.947E-1	4.376E+0	1.033E+1
-4.947E-1	4.431E+0	1.048E+1
-4.930E-1	4.460E+0	1.046E+1
-4.898E-1	4.473E+0	1.045E+1
-4.947E-1	4.373E+0	1.051E+1
-4.963E-1	4.499E+0	1.039E+1
-4.898E-1	4.418E+0	1.053E+1
-4.898E-1	4.457E+0	1.040E+1
-4.930E-1	4.402E+0	1.039E+1
-4.947E-1	4.486E+0	1.050E+1
-4.898E-1	4.366E+0	1.048E+1
-4.914E-1	4.438E+0	1.050E+1
-4.947E-1	4.438E+0	1.051E+1
-4.979E-1	4.516E+0	1.047E+1
-4.914E-1	4.392E+0	1.057E+1
-4.930E-1	4.389E+0	1.052E+1
-4.947E-1	4.470E+0	1.049E+1
-4.979E-1	4.499E+0	1.047E+1
-4.882E-1	4.451E+0	1.036E+1
-4.914E-1	4.483E+0	1.051E+1
-4.930E-1	4.412E+0	1.049E+1
-4.947E-1	4.499E+0	1.032E+1
-4.898E-1	4.503E+0	1.049E+1
-4.898E-1	4.451E+0	1.039E+1
-4.963E-1	4.428E+0	1.053E+1
-4.930E-1	4.373E+0	1.057E+1
-4.914E-1	4.415E+0	1.040E+1
-4.882E-1	4.451E+0	1.031E+1
-4.930E-1	4.418E+0	1.040E+1
-4.963E-1	4.431E+0	1.055E+1
-4.898E-1	4.470E+0	1.052E+1
-4.914E-1	4.428E+0	1.048E+1
-4.930E-1	4.422E+0	1.035E+1
-4.930E-1	4.486E+0	1.054E+1
-4.914E-1	4.457E+0	1.044E+1
-4.930E-1	4.376E+0	1.052E+1
-4.930E-1	4.422E+0	1.048E+1
-4.979E-1	4.435E+0	1.049E+1
-4.882E-1	4.402E+0	1.050E+1
-4.914E-1	4.451E+0	1.046E+1
-4.930E-1	4.506E+0	1.042E+1
-4.963E-1	4.460E+0	1.043E+1
-4.930E-1	4.470E+0	1.041E+1
-4.930E-1	4.383E+0	1.037E+1
-4.914E-1	4.473E+0	1.051E+1
-4.947E-1	4.422E+0	1.039E+1
-4.898E-1	4.457E+0	1.038E+1
-4.914E-1	4.464E+0	1.044E+1
-4.947E-1	4.483E+0	1.043E+1
-4.963E-1	4.460E+0	1.041E+1
-4.930E-1	4.392E+0	1.050E+1
-4.914E-1	4.519E+0	1.057E+1
-4.947E-1	4.415E+0	1.050E+1
-4.979E-1	4.438E+0	1.049E+1
-4.914E-1	4.464E+0	1.039E+1
-4.882E-1	4.370E+0	1.050E+1
-4.947E-1	4.415E+0	1.046E+1
-4.979E-1	4.405E+0	1.049E+1
-4.898E-1	4.451E+0	1.048E+1
-4.914E-1	4.477E+0	1.046E+1
-4.930E-1	4.389E+0	1.047E+1
-4.963E-1	4.467E+0	1.051E+1
-4.914E-1	4.383E+0	1.040E+1
-4.898E-1	4.376E+0	1.050E+1
-4.947E-1	4.376E+0	1.040E+1
-4.947E-1	4.389E+0	1.038E+1
-4.930E-1	4.402E+0	1.045E+1
-4.914E-1	4.431E+0	1.043E+1
-4.947E-1	4.448E+0	1.051E+1
-4.979E-1	4.441E+0	1.047E+1
-4.898E-1	4.425E+0	1.035E+1
-4.882E-1	4.389E+0	1.040E+1
-4.947E-1	4.422E+0	1.042E+1
-4.979E-1	4.457E+0	1.055E+1
-4.930E-1	4.460E+0	1.055E+1
-4.930E-1	4.315E+0	1.045E+1
-4.963E-1	4.486E+0	1.049E+1
-4.947E-1	4.405E+0	1.043E+1
-4.882E-1	4.370E+0	1.050E+1
-4.914E-1	4.428E+0	1.042E+1
-4.963E-1	4.499E+0	1.040E+1
-4.947E-1	4.428E+0	1.049E+1
-4.898E-1	4.444E+0	1.031E+1
-4.882E-1	4.467E+0	1.039E+1
-4.947E-1	4.470E+0	1.040E+1
-4.963E-1	4.444E+0	1.035E+1
-4.898E-1	4.438E+0	1.039E+1
-4.914E-1	4.431E+0	1.047E+1
-4.947E-1	4.444E+0	1.052E+1
-4.947E-1	4.451E+0	1.048E+1
-4.898E-1	4.496E+0	1.042E+1
-4.898E-1	4.438E+0	1.037E+1
-4.963E-1	4.451E+0	1.058E+1
-4.930E-1	4.519E+0	1.044E+1
-4.914E-1	4.493E+0	1.044E+1
-4.914E-1	4.428E+0	1.044E+1
-4.947E-1	4.460E+0	1.042E+1
-4.963E-1	4.464E+0	1.045E+1
-4.914E-1	4.451E+0	1.047E+1
-4.930E-1	4.425E+0	1.041E+1
-4.930E-1	4.457E+0	1.049E+1
-4.930E-1	4.483E+0	1.035E+1
-4.947E-1	4.490E+0	1.039E+1
-4.898E-1	4.457E+0	1.042E+1
-4.947E-1	4.496E+0	1.029E+1
-4.963E-1	4.486E+0	1.043E+1
-4.898E-1	4.422E+0	1.047E+1
-4.914E-1	4.509E+0	1.043E+1
-4.947E-1	4.516E+0	1.039E+1
-4.914E-1	4.503E+0	1.043E+1
-4.930E-1	4.441E+0	1.046E+1
-4.930E-1	4.473E+0	1.043E+1
-4.947E-1	4.448E+0	1.044E+1
-4.947E-1	4.454E+0	1.058E+1
-4.930E-1	4.574E+0	1.037E+1
-4.930E-1	4.422E+0	1.048E+1
-4.930E-1	4.473E+0	1.034E+1
-4.947E-1	4.473E+0	1.050E+1
-4.898E-1	4.444E+0	1.045E+1
-4.914E-1	4.441E+0	1.050E+1
-4.947E-1	4.357E+0	1.044E+1
-4.947E-1	4.477E+0	1.048E+1
-4.914E-1	4.435E+0	1.045E+1
-4.882E-1	4.415E+0	1.045E+1
-4.947E-1	4.402E+0	1.056E+1
-4.914E-1	4.435E+0	1.043E+1
-4.898E-1	4.467E+0	1.038E+1
-4.930E-1	4.480E+0	1.050E+1
-4.930E-1	4.451E+0	1.058E+1
-4.979E-1	4.441E+0	1.055E+1
-4.930E-1	4.396E+0	1.033E+1
-4.898E-1	4.490E+0	1.049E+1
-4.963E-1	4.503E+0	1.042E+1
-4.930E-1	4.431E+0	1.059E+1
-4.930E-1	4.422E+0	1.046E+1
-4.882E-1	4.467E+0	1.064E+1
-4.947E-1	4.392E+0	1.032E+1
-4.947E-1	4.464E+0	1.047E+1
-4.914E-1	4.496E+0	1.047E+1
-4.930E-1	4.499E+0	1.027E+1
-4.947E-1	4.483E+0	1.038E+1
-4.930E-1	4.548E+0	1.053E+1
-4.898E-1	4.467E+0	1.047E+1
-4.914E-1	4.415E+0	1.047E+1
-4.914E-1	4.490E+0	1.051E+1
-4.947E-1	4.519E+0	1.042E+1
-4.914E-1	4.493E+0	1.045E+1
-4.898E-1	4.409E+0	1.041E+1
-4.914E-1	4.441E+0	1.043E+1
-4.963E-1	4.435E+0	1.052E+1
-4.930E-1	4.451E+0	1.053E+1
-4.882E-1	4.428E+0	1.044E+1
-4.947E-1	4.422E+0	1.045E+1
-4.930E-1	4.441E+0	1.057E+1
-4.898E-1	4.454E+0	1.043E+1
-4.882E-1	4.464E+0	1.042E+1
-4.947E-1	4.396E+0	1.042E+1
-4.947E-1	4.451E+0	1.049E+1
-4.930E-1	4.425E+0	1.043E+1
-4.914E-1	4.499E+0	1.044E+1
-4.930E-1	4.399E+0	1.044E+1
-4.963E-1	4.473E+0	1.037E+1
-4.898E-1	4.386E+0	1.045E+1
-4.898E-1	4.467E+0	1.048E+1
-4.947E-1	4.509E+0	1.043E+1
-4.947E-1	4.470E+0	1.045E+1
-4.947E-1	4.483E+0	1.058E+1
-4.882E-1	4.409E+0	1.049E+1
-4.930E-1	4.571E+0	1.041E+1
-4.947E-1	4.499E+0	1.042E+1
-4.898E-1	4.448E+0	1.059E+1
-4.914E-1	4.422E+0	1.043E+1
-4.930E-1	4.425E+0	1.039E+1
-4.930E-1	4.425E+0	1.047E+1
-4.882E-1	4.428E+0	1.035E+1
-4.882E-1	4.483E+0	1.033E+1
-4.914E-1	4.467E+0	1.047E+1
-4.947E-1	4.412E+0	1.045E+1
-4.898E-1	4.405E+0	1.040E+1
-4.898E-1	4.373E+0	1.036E+1
-4.930E-1	4.509E+0	1.047E+1
-4.963E-1	4.464E+0	1.045E+1
-4.914E-1	4.493E+0	1.040E+1
-4.898E-1	4.480E+0	1.049E+1
-4.963E-1	4.405E+0	1.046E+1
-4.947E-1	4.451E+0	1.036E+1
-4.914E-1	4.506E+0	1.047E+1
-4.914E-1	4.561E+0	1.039E+1
-4.914E-1	4.376E+0	1.043E+1
-4.930E-1	4.457E+0	1.055E+1
-4.914E-1	4.477E+0	1.058E+1
-4.898E-1	4.483E+0	1.047E+1
-4.914E-1	4.415E+0	1.052E+1
-4.947E-1	4.402E+0	1.037E+1
-4.898E-1	4.464E+0	1.051E+1
-4.914E-1	4.399E+0	1.049E+1
-4.898E-1	4.499E+0	1.058E+1
-4.947E-1	4.551E+0	1.039E+1
-4.914E-1	4.473E+0	1.044E+1
-4.930E-1	4.558E+0	1.038E+1
-4.930E-1	4.451E+0	1.042E+1
-4.979E-1	4.493E+0	1.029E+1
-4.914E-1	4.418E+0	1.039E+1
-4.898E-1	4.425E+0	1.044E+1
-4.947E-1	4.460E+0	1.050E+1
-4.947E-1	4.473E+0	1.037E+1
-4.914E-1	4.506E+0	1.052E+1
-4.930E-1	4.467E+0	1.043E+1
-4.914E-1	4.503E+0	1.036E+1
-4.963E-1	4.405E+0	1.047E+1
-4.914E-1	4.451E+0	1.057E+1
-4.898E-1	4.412E+0	1.050E+1
-4.947E-1	4.506E+0	1.050E+1
-4.963E-1	4.435E+0	1.038E+1
-4.882E-1	4.451E+0	1.037E+1
-4.914E-1	4.467E+0	1.054E+1
-4.898E-1	4.399E+0	1.042E+1
-4.930E-1	4.418E+0	1.035E+1
-4.914E-1	4.415E+0	1.053E+1
-4.898E-1	4.428E+0	1.052E+1
-4.930E-1	4.464E+0	1.043E+1
-4.947E-1	4.409E+0	1.041E+1
-4.930E-1	4.519E+0	1.029E+1
-4.898E-1	4.454E+0	1.049E+1
-4.930E-1	4.392E+0	1.023E+1
-4.963E-1	4.409E+0	1.043E+1
-4.898E-1	4.451E+0	1.042E+1
-4.914E-1	4.460E+0	1.052E+1
-4.930E-1	4.412E+0	1.052E+1
-4.947E-1	4.425E+0	1.047E+1
-4.914E-1	4.418E+0	1.053E+1
-4.914E-1	4.470E+0	1.036E+1
-4.947E-1	4.428E+0	1.043E+1
-4.963E-1	4.399E+0	1.039E+1
-4.882E-1	4.438E+0	1.044E+1
-4.898E-1	4.460E+0	1.052E+1
-4.963E-1	4.451E+0	1.070E+1
-4.930E-1	4.412E+0	1.035E+1
-4.898E-1	4.425E+0	1.044E+1
-4.882E-1	4.477E+0	1.044E+1
-4.930E-1	4.457E+0	1.052E+1
-4.947E-1	4.428E+0	1.041E+1
-4.882E-1	4.506E+0	1.060E+1
-4.898E-1	4.496E+0	1.048E+1
-4.914E-1	4.454E+0	1.040E+1
-4.914E-1	4.473E+0	1.038E+1
-4.914E-1	4.425E+0	1.050E+1
-4.914E-1	4.493E+0	1.055E+1
-4.914E-1	4.509E+0	1.042E+1
-4.963E-1	4.470E+0	1.058E+1
-4.898E-1	4.431E+0	1.055E+1
-4.882E-1	4.418E+0	1.039E+1
-4.947E-1	4.438E+0	1.047E+1
-4.947E-1	4.435E+0	1.048E+1
-4.914E-1	4.516E+0	1.044E+1
-4.914E-1	4.496E+0	1.049E+1
-4.995E-1	4.464E+0	1.035E+1
-4.947E-1	4.360E+0	1.043E+1
-4.914E-1	4.396E+0	1.052E+1
-4.898E-1	4.529E+0	1.043E+1
-4.947E-1	4.457E+0	1.058E+1
-4.963E-1	4.448E+0	1.052E+1
-4.914E-1	4.399E+0	1.041E+1
-4.914E-1	4.483E+0	1.052E+1
-4.947E-1	4.480E+0	1.040E+1
-4.963E-1	4.467E+0	1.048E+1
-4.930E-1	4.519E+0	1.059E+1
-4.914E-1	4.428E+0	1.050E+1
-4.947E-1	4.512E+0	1.042E+1
-4.947E-1	4.409E+0	1.043E+1
-4.914E-1	4.509E+0	1.050E+1
-4.882E-1	4.422E+0	1.032E+1
-4.947E-1	4.470E+0	1.033E+1
-4.930E-1	4.444E+0	1.043E+1
-4.898E-1	4.509E+0	1.054E+1
-4.898E-1	4.405E+0	1.041E+1
-4.947E-1	4.383E+0	1.046E+1
-4.963E-1	4.383E+0	1.048E+1
-4.882E-1	4.379E+0	1.038E+1
-4.898E-1	4.425E+0	1.045E+1
-4.963E-1	4.509E+0	1.028E+1
-4.963E-1	4.392E+0	1.050E+1
-4.930E-1	4.396E+0	1.037E+1
-4.898E-1	4.412E+0	1.042E+1
-4.930E-1	4.460E+0	1.045E+1
-4.947E-1	4.392E+0	1.048E+1
-4.914E-1	4.383E+0	1.045E+1
-4.914E-1	4.441E+0	1.052E+1
-4.947E-1	4.396E+0	1.049E+1
-4.914E-1	4.522E+0	1.044E+1
-4.930E-1	4.448E+0	1.047E+1
-4.898E-1	4.392E+0	1.044E+1
-4.930E-1	4.448E+0	1.051E+1
-4.947E-1	4.425E+0	1.042E+1
-4.898E-1	4.525E+0	1.044E+1
-4.898E-1	4.467E+0	1.045E+1
-4.947E-1	4.425E+0	1.054E+1
-4.947E-1	4.486E+0	1.037E+1
-4.930E-1	4.435E+0	1.036E+1
-4.930E-1	4.464E+0	1.051E+1
-4.947E-1	4.532E+0	1.039E+1
-4.930E-1	4.405E+0	1.046E+1
-4.882E-1	4.480E+0	1.046E+1
-4.882E-1	4.412E+0	1.046E+1
-4.930E-1	4.486E+0	1.047E+1
-4.930E-1	4.496E+0	1.049E+1
-4.914E-1	4.571E+0	1.047E+1
-4.914E-1	4.467E+0	1.042E+1
-4.914E-1	4.483E+0	1.038E+1
-4.947E-1	4.315E+0	1.044E+1
-4.930E-1	4.470E+0	1.043E+1
-4.930E-1	4.457E+0	1.037E+1
-4.930E-1	4.490E+0	1.042E+1
-4.947E-1	4.425E+0	1.039E+1
-4.898E-1	4.467E+0	1.052E+1
-4.866E-1	4.454E+0	1.045E+1
-4.947E-1	4.457E+0	1.034E+1
-4.914E-1	4.477E+0	1.047E+1
-4.898E-1	4.431E+0	1.050E+1
-4.898E-1	4.457E+0	1.040E+1
-4.947E-1	4.363E+0	1.049E+1
-4.947E-1	4.467E+0	1.052E+1
-4.930E-1	4.405E+0	1.053E+1
-4.914E-1	4.467E+0	1.037E+1
-4.930E-1	4.389E+0	1.052E+1
-4.930E-1	4.529E+0	1.031E+1
-4.914E-1	4.503E+0	1.050E+1
-4.882E-1	4.496E+0	1.050E+1
-4.930E-1	4.438E+0	1.045E+1
-4.898E-1	4.493E+0	1.037E+1
-4.914E-1	4.454E+0	1.045E+1
-4.882E-1	4.405E+0	1.038E+1
-4.930E-1	4.422E+0	1.031E+1
-4.963E-1	4.470E+0	1.047E+1
-4.914E-1	4.435E+0	1.056E+1
-4.882E-1	4.477E+0	1.047E+1
-4.930E-1	4.334E+0	1.047E+1
-4.930E-1	4.431E+0	1.036E+1
-4.898E-1	4.477E+0	1.048E+1
-4.898E-1	4.454E+0	1.037E+1
-4.930E-1	4.415E+0	1.051E+1
-4.947E-1	4.438E+0	1.038E+1
-4.914E-1	4.402E+0	1.046E+1
-4.882E-1	4.422E+0	1.050E+1
-4.898E-1	4.480E+0	1.030E+1
-4.963E-1	4.467E+0	1.036E+1
-4.898E-1	4.499E+0	1.045E+1
-4.930E-1	4.480E+0	1.046E+1
-4.930E-1	4.490E+0	1.039E+1
-4.963E-1	4.503E+0	1.043E+1
-4.930E-1	4.422E+0	1.041E+1
-4.914E-1	4.412E+0	1.040E+1
-4.930E-1	4.383E+0	1.031E+1
-4.947E-1	4.435E+0	1.049E+1
-4.930E-1	4.418E+0	1.045E+1
-4.882E-1	4.438E+0	1.039E+1
-4.947E-1	4.451E+0	1.041E+1
-4.930E-1	4.418E+0	1.037E+1
-4.914E-1	4.418E+0	1.047E+1
-4.898E-1	4.451E+0	1.046E+1
-4.914E-1	4.363E+0	1.049E+1
-4.914E-1	4.512E+0	1.050E+1
-4.914E-1	4.545E+0	1.046E+1
-4.930E-1	4.392E+0	1.042E+1
-4.930E-1	4.415E+0	1.040E+1
-4.947E-1	4.460E+0	1.044E+1
-4.898E-1	4.412E+0	1.051E+1
-4.914E-1	4.448E+0	1.044E+1
-4.914E-1	4.483E+0	1.049E+1
-4.947E-1	4.441E+0	1.039E+1
-4.882E-1	4.399E+0	1.055E+1
-4.898E-1	4.483E+0	1.051E+1
-4.930E-1	4.467E+0	1.050E+1
-4.947E-1	4.516E+0	1.045E+1
-4.898E-1	4.542E+0	1.062E+1
-4.882E-1	4.493E+0	1.042E+1
-4.963E-1	4.418E+0	1.045E+1
-4.947E-1	4.460E+0	1.038E+1
-4.914E-1	4.464E+0	1.048E+1
-4.930E-1	4.464E+0	1.025E+1
-4.914E-1	4.425E+0	1.056E+1
-4.963E-1	4.405E+0	1.033E+1
-4.898E-1	4.392E+0	1.034E+1
-4.898E-1	4.438E+0	1.040E+1
-4.930E-1	4.383E+0	1.043E+1
-4.947E-1	4.490E+0	1.043E+1
-4.898E-1	4.428E+0	1.057E+1
-4.930E-1	4.460E+0	1.043E+1
-4.947E-1	4.405E+0	1.044E+1
-4.930E-1	4.376E+0	1.041E+1
-4.882E-1	4.441E+0	1.043E+1
-4.898E-1	4.428E+0	1.047E+1
-4.947E-1	4.480E+0	1.041E+1
-4.930E-1	4.503E+0	1.037E+1
-4.898E-1	4.444E+0	1.034E+1
-4.898E-1	4.457E+0	1.043E+1
-4.914E-1	4.418E+0	1.043E+1
-4.979E-1	4.483E+0	1.043E+1
-4.882E-1	4.454E+0	1.040E+1
-4.914E-1	4.409E+0	1.041E+1
-4.914E-1	4.431E+0	1.045E+1
-4.947E-1	4.467E+0	1.051E+1
-4.898E-1	4.454E+0	1.048E+1
-4.914E-1	4.460E+0	1.036E+1
-4.930E-1	4.480E+0	1.038E+1
-4.995E-1	4.448E+0	1.041E+1
-4.898E-1	4.409E+0	1.048E+1
-4.882E-1	4.444E+0	1.049E+1
-4.930E-1	4.422E+0	1.035E+1
-4.930E-1	4.418E+0	1.051E+1
-4.914E-1	4.480E+0	1.042E+1
-4.898E-1	4.363E+0	1.048E+1
-4.898E-1	4.399E+0	1.050E+1
-4.947E-1	4.441E+0	1.041E+1
-4.898E-1	4.493E+0	1.045E+1
-4.914E-1	4.483E+0	1.045E+1
-4.947E-1	4.460E+0	1.043E+1
-4.963E-1	4.425E+0	1.055E+1
-4.914E-1	4.415E+0	1.042E+1
-4.898E-1	4.454E+0	1.059E+1
-4.947E-1	4.435E+0	1.048E+1
-4.930E-1	4.493E+0	1.037E+1
-4.914E-1	4.425E+0	1.047E+1
-4.914E-1	4.483E+0	1.036E+1
-4.898E-1	4.438E+0	1.049E+1
-4.914E-1	4.519E+0	1.043E+1
-4.914E-1	4.480E+0	1.057E+1
-4.914E-1	4.464E+0	1.037E+1
-4.947E-1	4.392E+0	1.040E+1
-4.947E-1	4.503E+0	1.037E+1
-4.866E-1	4.415E+0	1.041E+1
-4.914E-1	4.499E+0	1.050E+1
-4.914E-1	4.506E+0	1.039E+1
-4.930E-1	4.460E+0	1.036E+1
-4.898E-1	4.464E+0	1.049E+1
-4.914E-1	4.477E+0	1.042E+1
-4.914E-1	4.412E+0	1.045E+1
-4.930E-1	4.457E+0	1.043E+1
-4.898E-1	4.431E+0	1.037E+1
-4.898E-1	4.486E+0	1.061E+1
-4.947E-1	4.509E+0	1.037E+1
-4.963E-1	4.441E+0	1.036E+1
-4.898E-1	4.399E+0	1.045E+1
-4.882E-1	4.425E+0	1.051E+1
-4.930E-1	4.415E+0	1.053E+1
-4.963E-1	4.486E+0	1.059E+1
-4.898E-1	4.448E+0	1.055E+1
-4.898E-1	4.454E+0	1.052E+1
-4.898E-1	4.418E+0	1.050E+1
-4.947E-1	4.428E+0	1.033E+1
-4.930E-1	4.522E+0	1.029E+1
-4.882E-1	4.499E+0	1.046E+1
-4.963E-1	4.473E+0	1.043E+1
-4.947E-1	4.451E+0	1.050E+1
-4.930E-1	4.441E+0	1.045E+1
-4.882E-1	4.448E+0	1.055E+1
-4.930E-1	4.438E+0	1.032E+1
-4.947E-1	4.409E+0	1.048E+1
-4.930E-1	4.532E+0	1.039E+1
-4.882E-1	4.457E+0	1.035E+1
-4.963E-1	4.324E+0	1.045E+1
-4.930E-1	4.499E+0	1.052E+1
-4.930E-1	4.490E+0	1.057E+1
-4.898E-1	4.448E+0	1.034E+1
-4.947E-1	4.454E+0	1.037E+1
-4.947E-1	4.496E+0	1.039E+1
-4.898E-1	4.331E+0	1.041E+1
-4.898E-1	4.470E+0	1.035E+1
-4.930E-1	4.438E+0	1.046E+1
-4.947E-1	4.483E+0	1.052E+1
-4.914E-1	4.425E+0	1.053E+1
-4.866E-1	4.555E+0	1.037E+1
-4.898E-1	4.409E+0	1.057E+1
-4.930E-1	4.418E+0	1.050E+1
-4.914E-1	4.470E+0	1.047E+1
-4.866E-1	4.392E+0	1.053E+1
-4.914E-1	4.344E+0	1.041E+1
-4.947E-1	4.399E+0	1.040E+1
-4.930E-1	4.460E+0	1.044E+1
-4.882E-1	4.444E+0	1.034E+1
-4.930E-1	4.470E+0	1.050E+1
-4.914E-1	4.493E+0	1.059E+1
-4.882E-1	4.422E+0	1.053E+1
-4.898E-1	4.409E+0	1.049E+1
-4.914E-1	4.499E+0	1.043E+1
-4.947E-1	4.480E+0	1.055E+1
-4.898E-1	4.538E+0	1.044E+1
-4.898E-1	4.457E+0	1.047E+1
-4.930E-1	4.435E+0	1.037E+1
-4.947E-1	4.545E+0	1.037E+1
-4.882E-1	4.428E+0	1.044E+1
-4.914E-1	4.425E+0	1.041E+1
-4.930E-1	4.418E+0	1.044E+1
-4.930E-1	4.386E+0	1.045E+1
-4.914E-1	4.454E+0	1.034E+1
-4.882E-1	4.422E+0	1.048E+1
-4.930E-1	4.399E+0	1.036E+1
-4.947E-1	4.402E+0	1.047E+1
-4.914E-1	4.506E+0	1.036E+1
-4.898E-1	4.464E+0	1.063E+1
-4.930E-1	4.444E+0	1.043E+1
-4.930E-1	4.464E+0	1.042E+1
-4.882E-1	4.399E+0	1.037E+1
-4.882E-1	4.438E+0	1.050E+1
-4.930E-1	4.409E+0	1.042E+1
-4.914E-1	4.438E+0	1.045E+1
-4.898E-1	4.448E+0	1.041E+1
-4.898E-1	4.425E+0	1.051E+1
-4.930E-1	4.477E+0	1.048E+1
-4.930E-1	4.473E+0	1.056E+1
-4.914E-1	4.425E+0	1.039E+1
-4.914E-1	4.396E+0	1.052E+1
-4.947E-1	4.473E+0	1.052E+1
-4.947E-1	4.464E+0	1.042E+1
-4.898E-1	4.499E+0	1.040E+1
-4.882E-1	4.516E+0	1.037E+1
-4.898E-1	4.483E+0	1.064E+1
-4.930E-1	4.441E+0	1.035E+1
-4.898E-1	4.392E+0	1.055E+1
-4.914E-1	4.470E+0	1.044E+1
-4.930E-1	4.412E+0	1.038E+1
-4.947E-1	4.473E+0	1.037E+1
-4.914E-1	4.519E+0	1.043E+1
-4.898E-1	4.451E+0	1.051E+1
-4.914E-1	4.392E+0	1.040E+1
-4.930E-1	4.473E+0	1.043E+1
-4.898E-1	4.435E+0	1.050E+1
-4.898E-1	4.444E+0	1.052E+1
-4.930E-1	4.454E+0	1.047E+1
-4.930E-1	4.379E+0	1.039E+1
-4.930E-1	4.448E+0	1.041E+1
-4.930E-1	4.402E+0	1.046E+1
-4.930E-1	4.412E+0	1.037E+1
-4.930E-1	4.470E+0	1.046E+1
-4.914E-1	4.480E+0	1.043E+1
-4.898E-1	4.392E+0	1.051E+1
-4.947E-1	4.457E+0	1.051E+1
-4.914E-1	4.519E+0	1.042E+1
-4.898E-1	4.519E+0	1.051E+1
-4.882E-1	4.435E+0	1.054E+1
-4.914E-1	4.464E+0	1.051E+1
-4.947E-1	4.379E+0	1.032E+1
-4.882E-1	4.418E+0	1.039E+1
-4.898E-1	4.486E+0	1.050E+1
-4.914E-1	4.428E+0	1.044E+1
-4.963E-1	4.473E+0	1.049E+1
-4.898E-1	4.522E+0	1.046E+1
-4.882E-1	4.460E+0	1.049E+1
-4.914E-1	4.555E+0	1.039E+1
-4.930E-1	4.418E+0	1.051E+1
-4.914E-1	4.396E+0	1.035E+1
-4.930E-1	4.402E+0	1.053E+1
-4.930E-1	4.496E+0	1.039E+1
-4.947E-1	4.396E+0	1.044E+1
-4.898E-1	4.412E+0	1.054E+1
-4.914E-1	4.405E+0	1.038E+1
-4.947E-1	4.483E+0	1.047E+1
-4.947E-1	4.383E+0	1.057E+1
-4.930E-1	4.428E+0	1.044E+1
-4.898E-1	4.438E+0	1.048E+1
-4.947E-1	4.477E+0	1.047E+1
-4.947E-1	4.499E+0	1.062E+1
-4.882E-1	4.506E+0	1.052E+1
-4.882E-1	4.470E+0	1.040E+1
-4.898E-1	4.574E+0	1.046E+1
-4.947E-1	4.467E+0	1.046E+1
-4.898E-1	4.522E+0	1.039E+1
-4.914E-1	4.431E+0	1.043E+1
-4.930E-1	4.418E+0	1.044E+1
-4.947E-1	4.435E+0	1.039E+1
-4.898E-1	4.392E+0	1.050E+1
-4.866E-1	4.529E+0	1.041E+1
-4.898E-1	4.425E+0	1.039E+1
-4.914E-1	4.405E+0	1.049E+1
-4.898E-1	4.409E+0	1.049E+1
-4.882E-1	4.425E+0	1.046E+1
-4.930E-1	4.428E+0	1.042E+1
-4.930E-1	4.467E+0	1.066E+1
-4.898E-1	4.451E+0	1.041E+1
-4.898E-1	4.460E+0	1.059E+1
-4.914E-1	4.402E+0	1.053E+1
-4.963E-1	4.499E+0	1.029E+1
-4.898E-1	4.438E+0	1.048E+1
-4.882E-1	4.438E+0	1.055E+1
-4.914E-1	4.405E+0	1.034E+1
-4.914E-1	4.415E+0	1.055E+1
-4.898E-1	4.457E+0	1.046E+1
-4.898E-1	4.425E+0	1.058E+1
-4.914E-1	4.376E+0	1.046E+1
-4.914E-1	4.451E+0	1.044E+1
-4.882E-1	4.435E+0	1.038E+1
-4.898E-1	4.473E+0	1.051E+1
-4.930E-1	4.353E+0	1.040E+1
-4.947E-1	4.366E+0	1.041E+1
-4.866E-1	4.370E+0	1.048E+1
-4.882E-1	4.451E+0	1.054E+1
-4.914E-1	4.425E+0	1.033E+1
-4.930E-1	4.373E+0	1.033E+1
-4.898E-1	4.519E+0	1.045E+1
-4.898E-1	4.438E+0	1.056E+1
-4.914E-1	4.418E+0	1.045E+1
-4.930E-1	4.441E+0	1.050E+1
-4.914E-1	4.483E+0	1.051E+1
-4.898E-1	4.415E+0	1.056E+1
-4.930E-1	4.486E+0	1.048E+1
-4.947E-1	4.477E+0	1.045E+1
-4.898E-1	4.425E+0	1.038E+1
-4.898E-1	4.415E+0	1.041E+1
-4.882E-1	4.467E+0	1.050E+1
-4.930E-1	4.512E+0	1.050E+1
-4.914E-1	4.516E+0	1.046E+1
-4.930E-1	4.483E+0	1.039E+1
-4.930E-1	4.431E+0	1.041E+1
-4.947E-1	4.467E+0	1.037E+1
-4.898E-1	4.473E+0	1.029E+1
-4.914E-1	4.425E+0	1.040E+1
-4.930E-1	4.418E+0	1.038E+1
-4.947E-1	4.418E+0	1.045E+1
-4.898E-1	4.396E+0	1.030E+1
-4.866E-1	4.483E+0	1.045E+1
-4.947E-1	4.412E+0	1.062E+1
-4.930E-1	4.467E+0	1.041E+1
-4.898E-1	4.399E+0	1.060E+1
-4.898E-1	4.454E+0	1.047E+1
-4.947E-1	4.373E+0	1.041E+1
-4.930E-1	4.470E+0	1.035E+1
-4.866E-1	4.486E+0	1.045E+1
-4.914E-1	4.438E+0	1.043E+1
-4.930E-1	4.448E+0	1.044E+1
-4.947E-1	4.379E+0	1.038E+1
-4.882E-1	4.525E+0	1.044E+1
-4.882E-1	4.405E+0	1.039E+1
-4.930E-1	4.389E+0	1.047E+1
-4.930E-1	4.431E+0	1.058E+1
-4.898E-1	4.392E+0	1.042E+1
-4.866E-1	4.396E+0	1.043E+1
-4.930E-1	4.428E+0	1.031E+1
-4.930E-1	4.389E+0	1.044E+1
-4.898E-1	4.428E+0	1.057E+1
-4.882E-1	4.422E+0	1.046E+1
-4.947E-1	4.451E+0	1.058E+1
-4.914E-1	4.457E+0	1.052E+1
-4.898E-1	4.409E+0	1.042E+1
-4.882E-1	4.457E+0	1.044E+1
-4.914E-1	4.454E+0	1.042E+1
-4.898E-1	4.340E+0	1.044E+1
-4.898E-1	4.480E+0	1.047E+1
-4.914E-1	4.532E+0	1.047E+1
-4.930E-1	4.405E+0	1.046E+1
-4.930E-1	4.418E+0	1.043E+1
-4.898E-1	4.467E+0	1.061E+1
-4.882E-1	4.519E+0	1.037E+1
-4.914E-1	4.444E+0	1.030E+1
-4.914E-1	4.568E+0	1.051E+1
-4.898E-1	4.473E+0	1.042E+1
-4.882E-1	4.467E+0	1.032E+1
-4.930E-1	4.402E+0	1.049E+1
-4.947E-1	4.431E+0	1.048E+1
-4.866E-1	4.525E+0	1.040E+1
-4.898E-1	4.428E+0	1.040E+1
-4.914E-1	4.486E+0	1.040E+1
-4.930E-1	4.396E+0	1.050E+1
-4.898E-1	4.425E+0	1.057E+1
-4.882E-1	4.409E+0	1.048E+1
-4.882E-1	4.438E+0	1.047E+1
-4.930E-1	4.480E+0	1.035E+1
-4.898E-1	4.486E+0	1.026E+1
-4.898E-1	4.483E+0	1.039E+1
-4.914E-1	4.483E+0	1.042E+1
-4.947E-1	4.529E+0	1.040E+1
-4.898E-1	4.464E+0	1.043E+1
-4.882E-1	4.366E+0	1.030E+1
-4.914E-1	4.418E+0	1.049E+1
-4.930E-1	4.438E+0	1.055E+1
-4.898E-1	4.409E+0	1.036E+1
-4.882E-1	4.535E+0	1.046E+1
-4.930E-1	4.509E+0	1.044E+1
-4.914E-1	4.473E+0	1.050E+1
-4.898E-1	4.451E+0	1.048E+1
-4.866E-1	4.444E+0	1.048E+1
-4.898E-1	4.480E+0	1.043E+1
-4.914E-1	4.399E+0	1.039E+1
-4.898E-1	4.360E+0	1.050E+1
-4.882E-1	4.519E+0	1.035E+1
-4.930E-1	4.509E+0	1.048E+1
-4.963E-1	4.451E+0	1.048E+1
-4.914E-1	4.431E+0	1.033E+1
-4.866E-1	4.422E+0	1.040E+1
-4.914E-1	4.467E+0	1.051E+1
-4.914E-1	4.422E+0	1.029E+1
-4.898E-1	4.405E+0	1.035E+1
-4.882E-1	4.350E+0	1.046E+1
-4.898E-1	4.441E+0	1.049E+1
-4.930E-1	4.499E+0	1.053E+1
-4.898E-1	4.470E+0	1.045E+1
-4.866E-1	4.448E+0	1.050E+1
-4.930E-1	4.347E+0	1.048E+1
-4.963E-1	4.490E+0	1.048E+1
-4.882E-1	4.477E+0	1.051E+1
-4.914E-1	4.477E+0	1.039E+1
-4.930E-1	4.460E+0	1.035E+1
-4.914E-1	4.477E+0	1.043E+1
-4.882E-1	4.473E+0	1.042E+1
-4.898E-1	4.587E+0	1.045E+1
-4.930E-1	4.383E+0	1.052E+1
-4.898E-1	4.503E+0	1.044E+1
-4.882E-1	4.480E+0	1.044E+1
-4.898E-1	4.399E+0	1.052E+1
-4.914E-1	4.448E+0	1.032E+1
-4.914E-1	4.386E+0	1.040E+1
-4.898E-1	4.496E+0	1.039E+1
-4.898E-1	4.428E+0	1.041E+1
-4.914E-1	4.438E+0	1.043E+1
-4.930E-1	4.525E+0	1.049E+1
-4.914E-1	4.435E+0	1.042E+1
-4.882E-1	4.441E+0	1.043E+1
-4.914E-1	4.431E+0	1.046E+1
-4.930E-1	4.467E+0	1.047E+1
-4.882E-1	4.451E+0	1.045E+1
-4.866E-1	4.396E+0	1.059E+1
-4.930E-1	4.448E+0	1.057E+1
-4.963E-1	4.441E+0	1.049E+1
-4.898E-1	4.425E+0	1.046E+1
-4.866E-1	4.506E+0	1.041E+1
-4.947E-1	4.422E+0	1.043E+1
-4.930E-1	4.327E+0	1.035E+1
-4.898E-1	4.409E+0	1.036E+1
-4.882E-1	4.470E+0	1.035E+1
-4.914E-1	4.379E+0	1.054E+1
-4.914E-1	4.512E+0	1.030E+1
-4.914E-1	4.451E+0	1.045E+1
-4.882E-1	4.480E+0	1.044E+1
-4.930E-1	4.490E+0	1.036E+1
-4.930E-1	4.454E+0	1.044E+1
-4.898E-1	4.431E+0	1.045E+1
-4.882E-1	4.490E+0	1.048E+1
-4.898E-1	4.506E+0	1.047E+1
-4.930E-1	4.431E+0	1.060E+1
-4.898E-1	4.431E+0	1.034E+1
-4.882E-1	4.477E+0	1.047E+1
-4.930E-1	4.402E+0	1.050E+1
-4.930E-1	4.535E+0	1.054E+1
-4.882E-1	4.454E+0	1.031E+1
-4.882E-1	4.477E+0	1.049E+1
-4.898E-1	4.564E+0	1.035E+1
-4.947E-1	4.405E+0	1.043E+1
-4.866E-1	4.538E+0	1.042E+1
-4.866E-1	4.409E+0	1.040E+1
-4.914E-1	4.425E+0	1.037E+1
-4.930E-1	4.503E+0	1.051E+1
-4.898E-1	4.383E+0	1.049E+1
-4.898E-1	4.438E+0	1.042E+1
-4.898E-1	4.422E+0	1.050E+1
-4.930E-1	4.428E+0	1.045E+1
-4.898E-1	4.376E+0	1.044E+1
-4.882E-1	4.460E+0	1.037E+1
-4.914E-1	4.490E+0	1.053E+1
-4.914E-1	4.477E+0	1.038E+1
-4.898E-1	4.503E+0	1.038E+1
-4.882E-1	4.402E+0	1.058E+1
-4.930E-1	4.470E+0	1.028E+1
-4.947E-1	4.441E+0	1.034E+1
-4.882E-1	4.464E+0	1.037E+1
-4.914E-1	4.438E+0	1.036E+1
-4.914E-1	4.506E+0	1.052E+1
-4.930E-1	4.409E+0	1.037E+1
-4.914E-1	4.425E+0	1.040E+1
-4.882E-1	4.499E+0	1.040E+1
-4.898E-1	4.350E+0	1.049E+1
-4.947E-1	4.577E+0	1.043E+1
-4.898E-1	4.389E+0	1.044E+1
-4.882E-1	4.402E+0	1.042E+1
-4.930E-1	4.399E+0	1.043E+1
-4.947E-1	4.519E+0	1.040E+1
-4.898E-1	4.438E+0	1.055E+1
-4.882E-1	4.428E+0	1.048E+1
-4.914E-1	4.503E+0	1.047E+1
-4.947E-1	4.415E+0	1.061E+1
-4.898E-1	4.435E+0	1.032E+1
-4.898E-1	4.509E+0	1.060E+1
-4.930E-1	4.483E+0	1.048E+1
-4.930E-1	4.448E+0	1.042E+1
-4.882E-1	4.490E+0	1.045E+1
-4.898E-1	4.522E+0	1.041E+1
-4.930E-1	4.483E+0	1.042E+1
-4.914E-1	4.425E+0	1.038E+1
-4.914E-1	4.483E+0	1.053E+1
-4.898E-1	4.558E+0	1.046E+1
-4.882E-1	4.418E+0	1.048E+1
-4.947E-1	4.360E+0	1.054E+1
-4.882E-1	4.418E+0	1.041E+1
-4.882E-1	4.473E+0	1.029E+1
-4.930E-1	4.454E+0	1.042E+1
-4.914E-1	4.467E+0	1.042E+1
-4.898E-1	4.399E+0	1.044E+1
-4.882E-1	4.493E+0	1.043E+1
-4.898E-1	4.412E+0	1.047E+1
-4.914E-1	4.486E+0	1.047E+1
-4.914E-1	4.480E+0	1.042E+1
-4.882E-1	4.483E+0	1.053E+1
-4.914E-1	4.451E+0	1.040E+1
-4.930E-1	4.441E+0	1.054E+1
-4.898E-1	4.477E+0	1.039E+1
-4.898E-1	4.438E+0	1.050E+1
-4.898E-1	4.435E+0	1.041E+1
-4.930E-1	4.448E+0	1.049E+1
-4.882E-1	4.503E+0	1.037E+1
-4.882E-1	4.438E+0	1.041E+1
-4.898E-1	4.379E+0	1.045E+1
-4.947E-1	4.441E+0	1.042E+1
-4.930E-1	4.389E+0	1.056E+1
-4.882E-1	4.389E+0	1.039E+1
-4.914E-1	4.405E+0	1.044E+1
-4.898E-1	4.444E+0	1.047E+1
-4.882E-1	4.473E+0	1.046E+1
-4.882E-1	4.483E+0	1.044E+1
-4.914E-1	4.431E+0	1.049E+1
-4.947E-1	4.399E+0	1.044E+1
-4.898E-1	4.389E+0	1.048E+1
-4.866E-1	4.386E+0	1.050E+1
-4.898E-1	4.392E+0	1.065E+1
-4.914E-1	4.448E+0	1.054E+1
-4.882E-1	4.422E+0	1.044E+1
-4.882E-1	4.473E+0	1.048E+1
-4.914E-1	4.425E+0	1.047E+1
-4.963E-1	4.396E+0	1.051E+1
-4.898E-1	4.347E+0	1.047E+1
-4.882E-1	4.418E+0	1.050E+1
-4.914E-1	4.438E+0	1.041E+1
-4.914E-1	4.402E+0	1.030E+1
-4.898E-1	4.360E+0	1.047E+1
-4.898E-1	4.529E+0	1.047E+1
-4.914E-1	4.467E+0	1.050E+1
-4.930E-1	4.435E+0	1.047E+1
-4.882E-1	4.503E+0	1.031E+1
-4.866E-1	4.473E+0	1.040E+1
-4.930E-1	4.431E+0	1.045E+1
-4.914E-1	4.454E+0	1.048E+1
-4.898E-1	4.545E+0	1.041E+1
-4.882E-1	4.460E+0	1.040E+1
-4.898E-1	4.405E+0	1.038E+1
-4.930E-1	4.454E+0	1.039E+1
-4.898E-1	4.470E+0	1.041E+1
-4.898E-1	4.444E+0	1.042E+1
-4.898E-1	4.467E+0	1.046E+1
-4.930E-1	4.425E+0	1.049E+1
-4.898E-1	4.493E+0	1.042E+1
-4.849E-1	4.438E+0	1.053E+1
-4.898E-1	4.460E+0	1.037E+1
-4.947E-1	4.392E+0	1.041E+1
-4.882E-1	4.370E+0	1.039E+1
-4.882E-1	4.480E+0	1.044E+1
-4.898E-1	4.535E+0	1.042E+1
-4.914E-1	4.493E+0	1.045E+1
-4.898E-1	4.464E+0	1.045E+1
-4.898E-1	4.448E+0	1.051E+1
-4.898E-1	4.486E+0	1.032E+1
-4.930E-1	4.425E+0	1.038E+1
-4.898E-1	4.460E+0	1.044E+1
-4.866E-1	4.441E+0	1.047E+1
-4.914E-1	4.493E+0	1.034E+1
-4.914E-1	4.396E+0	1.038E+1
-4.930E-1	4.454E+0	1.049E+1
-4.882E-1	4.422E+0	1.038E+1
-4.882E-1	4.448E+0	1.024E+1
-4.930E-1	4.506E+0	1.042E+1
-4.882E-1	4.470E+0	1.044E+1
-4.898E-1	4.470E+0	1.045E+1
-4.930E-1	4.470E+0	1.055E+1
-4.947E-1	4.431E+0	1.044E+1
-4.898E-1	4.438E+0	1.028E+1
-4.882E-1	4.428E+0	1.040E+1
-4.898E-1	4.438E+0	1.043E+1
-4.898E-1	4.496E+0	1.053E+1
-4.866E-1	4.460E+0	1.034E+1
-4.898E-1	4.412E+0	1.047E+1
-4.914E-1	4.444E+0	1.048E+1
-4.947E-1	4.454E+0	1.037E+1
-4.882E-1	4.435E+0	1.061E+1
-4.866E-1	4.405E+0	1.035E+1
-4.882E-1	4.444E+0	1.034E+1
-4.914E-1	4.480E+0	1.047E+1
-4.882E-1	4.473E+0	1.047E+1
-4.898E-1	4.383E+0	1.052E+1
-4.898E-1	4.470E+0	1.043E+1
-4.914E-1	4.470E+0	1.045E+1
-4.914E-1	4.499E+0	1.049E+1
-4.898E-1	4.353E+0	1.044E+1
-4.898E-1	4.431E+0	1.026E+1
-4.947E-1	4.415E+0	1.054E+1
-4.898E-1	4.412E+0	1.044E+1
-4.914E-1	4.373E+0	1.042E+1
-4.914E-1	4.370E+0	1.034E+1
-4.930E-1	4.438E+0	1.044E+1
-4.882E-1	4.451E+0	1.038E+1
-4.882E-1	4.522E+0	1.047E+1
-4.882E-1	4.473E+0	1.049E+1
-4.963E-1	4.457E+0	1.048E+1
-4.898E-1	4.499E+0	1.041E+1
-4.882E-1	4.337E+0	1.042E+1
-4.914E-1	4.425E+0	1.047E+1
-4.930E-1	4.483E+0	1.044E+1
-4.866E-1	4.454E+0	1.040E+1
-4.898E-1	4.473E+0	1.050E+1
-4.914E-1	4.422E+0	1.050E+1
-4.914E-1	4.373E+0	1.032E+1
-4.898E-1	4.464E+0	1.052E+1
-4.898E-1	4.441E+0	1.045E+1
-4.930E-1	4.392E+0	1.037E+1
-4.914E-1	4.425E+0	1.043E+1
-4.866E-1	4.493E+0	1.050E+1
-4.833E-1	4.418E+0	1.048E+1
-4.866E-1	4.425E+0	1.039E+1
-4.914E-1	4.451E+0	1.053E+1
-4.882E-1	4.386E+0	1.039E+1
-4.882E-1	4.438E+0	1.041E+1
-4.882E-1	4.386E+0	1.055E+1
-4.914E-1	4.486E+0	1.029E+1
-4.882E-1	4.379E+0	1.030E+1
-4.882E-1	4.480E+0	1.045E+1
-4.882E-1	4.441E+0	1.032E+1
-4.930E-1	4.405E+0	1.048E+1
-4.898E-1	4.464E+0	1.050E+1
-4.866E-1	4.428E+0	1.054E+1
-4.866E-1	4.496E+0	1.033E+1
-4.930E-1	4.477E+0	1.043E+1
-4.882E-1	4.493E+0	1.042E+1
-4.882E-1	4.460E+0	1.045E+1
-4.930E-1	4.360E+0	1.037E+1
-4.914E-1	4.448E+0	1.038E+1
-4.882E-1	4.412E+0	1.035E+1
-4.914E-1	4.464E+0	1.040E+1
-4.898E-1	4.477E+0	1.040E+1
-4.898E-1	4.480E+0	1.042E+1
-4.898E-1	4.506E+0	1.028E+1
-4.882E-1	4.509E+0	1.026E+1
-4.914E-1	4.480E+0	1.059E+1
-4.914E-1	4.444E+0	1.050E+1
-4.882E-1	4.379E+0	1.041E+1
-4.882E-1	4.428E+0	1.045E+1
-4.882E-1	4.545E+0	1.035E+1
-4.930E-1	4.392E+0	1.042E+1
-4.898E-1	4.506E+0	1.039E+1
-4.898E-1	4.431E+0	1.050E+1
-4.898E-1	4.399E+0	1.035E+1
-4.930E-1	4.499E+0	1.044E+1
-4.914E-1	4.512E+0	1.042E+1
-4.882E-1	4.363E+0	1.048E+1
-4.898E-1	4.418E+0	1.031E+1
-4.898E-1	4.509E+0	1.049E+1
-4.882E-1	4.470E+0	1.047E+1
-4.866E-1	4.399E+0	1.046E+1
-4.914E-1	4.460E+0	1.035E+1
-4.914E-1	4.467E+0	1.038E+1
-4.882E-1	4.467E+0	1.034E+1
-4.882E-1	4.454E+0	1.037E+1
-4.914E-1	4.457E+0	1.056E+1
-4.930E-1	4.337E+0	1.052E+1
-4.914E-1	4.473E+0	1.044E+1
-4.898E-1	4.457E+0	1.050E+1
-4.914E-1	4.529E+0	1.043E+1
-4.930E-1	4.460E+0	1.032E+1
-4.898E-1	4.441E+0	1.049E+1
-4.882E-1	4.373E+0	1.043E+1
-4.898E-1	4.402E+0	1.055E+1
-4.930E-1	4.457E+0	1.037E+1
-4.849E-1	4.399E+0	1.035E+1
-4.882E-1	4.412E+0	1.038E+1
-4.914E-1	4.509E+0	1.054E+1
-4.930E-1	4.418E+0	1.049E+1
-4.914E-1	4.422E+0	1.039E+1
-4.866E-1	4.435E+0	1.045E+1
-4.882E-1	4.460E+0	1.044E+1
-4.930E-1	4.525E+0	1.051E+1
-4.866E-1	4.422E+0	1.046E+1
-4.866E-1	4.350E+0	1.041E+1
-4.914E-1	4.473E+0	1.045E+1
-4.898E-1	4.402E+0	1.049E+1
-4.866E-1	4.490E+0	1.053E+1
-4.849E-1	4.438E+0	1.038E+1
-4.930E-1	4.454E+0	1.031E+1
-4.914E-1	4.493E+0	1.045E+1
-4.914E-1	4.422E+0	1.036E+1
-4.866E-1	4.457E+0	1.034E+1
-4.914E-1	4.460E+0	1.038E+1
-4.963E-1	4.506E+0	1.047E+1
-4.898E-1	4.499E+0	1.055E+1
-4.866E-1	4.444E+0	1.042E+1
-4.898E-1	4.425E+0	1.055E+1
-4.930E-1	4.454E+0	1.039E+1
-4.898E-1	4.431E+0	1.040E+1
-4.882E-1	4.467E+0	1.053E+1
-4.898E-1	4.431E+0	1.054E+1
-4.930E-1	4.415E+0	1.049E+1
-4.849E-1	4.392E+0	1.036E+1
-4.882E-1	4.477E+0	1.050E+1
-4.914E-1	4.448E+0	1.045E+1
-4.898E-1	4.551E+0	1.032E+1
-4.898E-1	4.441E+0	1.058E+1
-4.882E-1	4.486E+0	1.044E+1
-4.898E-1	4.483E+0	1.051E+1
-4.914E-1	4.464E+0	1.039E+1
-4.882E-1	4.392E+0	1.043E+1
-4.866E-1	4.409E+0	1.045E+1
-4.914E-1	4.470E+0	1.041E+1
-4.914E-1	4.538E+0	1.047E+1
-4.898E-1	4.438E+0	1.056E+1
-4.882E-1	4.422E+0	1.041E+1
-4.898E-1	4.340E+0	1.040E+1
-4.930E-1	4.464E+0	1.047E+1
-4.849E-1	4.444E+0	1.036E+1
-4.930E-1	4.431E+0	1.039E+1
-4.914E-1	4.473E+0	1.040E+1
-4.930E-1	4.415E+0	1.032E+1
-4.882E-1	4.392E+0	1.043E+1
-4.866E-1	4.451E+0	1.043E+1
-4.898E-1	4.431E+0	1.053E+1
-4.914E-1	4.503E+0	1.049E+1
-4.898E-1	4.470E+0	1.048E+1
-4.866E-1	4.451E+0	1.039E+1
-4.866E-1	4.457E+0	1.043E+1
-4.914E-1	4.431E+0	1.022E+1
-4.898E-1	4.493E+0	1.052E+1
-4.866E-1	4.425E+0	1.044E+1
-4.914E-1	4.399E+0	1.031E+1
-4.930E-1	4.418E+0	1.047E+1
-4.898E-1	4.496E+0	1.039E+1
-4.866E-1	4.490E+0	1.047E+1
-4.882E-1	4.506E+0	1.047E+1
-4.930E-1	4.425E+0	1.049E+1
-4.866E-1	4.347E+0	1.033E+1
-4.882E-1	4.451E+0	1.041E+1
-4.898E-1	4.409E+0	1.048E+1
-4.914E-1	4.405E+0	1.047E+1
-4.882E-1	4.399E+0	1.051E+1
-4.866E-1	4.519E+0	1.042E+1
-4.914E-1	4.457E+0	1.039E+1
-4.898E-1	4.412E+0	1.063E+1
-4.882E-1	4.444E+0	1.046E+1
-4.866E-1	4.499E+0	1.055E+1
-4.914E-1	4.409E+0	1.042E+1
-4.930E-1	4.503E+0	1.052E+1
-4.882E-1	4.415E+0	1.049E+1
-4.849E-1	4.425E+0	1.035E+1
-4.882E-1	4.379E+0	1.060E+1
-4.914E-1	4.506E+0	1.042E+1
-4.898E-1	4.490E+0	1.042E+1
-4.882E-1	4.422E+0	1.045E+1
-4.914E-1	4.444E+0	1.045E+1
-4.914E-1	4.402E+0	1.043E+1
-4.914E-1	4.448E+0	1.043E+1
-4.866E-1	4.438E+0	1.037E+1
-4.914E-1	4.396E+0	1.056E+1
-4.914E-1	4.376E+0	1.034E+1
-4.898E-1	4.389E+0	1.035E+1
-4.866E-1	4.409E+0	1.046E+1
-4.898E-1	4.457E+0	1.046E+1
-4.914E-1	4.431E+0	1.035E+1
-4.898E-1	4.386E+0	1.050E+1
-4.898E-1	4.499E+0	1.048E+1
-4.914E-1	4.477E+0	1.045E+1
-4.898E-1	4.464E+0	1.052E+1
-4.882E-1	4.412E+0	1.041E+1
-4.882E-1	4.389E+0	1.042E+1
-4.898E-1	4.451E+0	1.046E+1
-4.930E-1	4.454E+0	1.048E+1
-4.914E-1	4.402E+0	1.045E+1
-4.882E-1	4.457E+0	1.047E+1
-4.898E-1	4.473E+0	1.054E+1
-4.914E-1	4.444E+0	1.057E+1
-4.882E-1	4.441E+0	1.052E+1
-4.882E-1	4.448E+0	1.043E+1
-4.914E-1	4.396E+0	1.047E+1
-4.898E-1	4.389E+0	1.035E+1
-4.914E-1	4.519E+0	1.039E+1
-4.849E-1	4.451E+0	1.038E+1
-4.866E-1	4.418E+0	1.038E+1
-4.898E-1	4.415E+0	1.046E+1
-4.898E-1	4.483E+0	1.034E+1
-4.898E-1	4.464E+0	1.038E+1
-4.898E-1	4.519E+0	1.046E+1
-4.930E-1	4.324E+0	1.038E+1
-4.882E-1	4.460E+0	1.050E+1
-4.882E-1	4.467E+0	1.037E+1
-4.898E-1	4.473E+0	1.047E+1
-4.898E-1	4.473E+0	1.038E+1
-4.882E-1	4.464E+0	1.042E+1
-4.882E-1	4.350E+0	1.055E+1
-4.898E-1	4.360E+0	1.042E+1
-4.914E-1	4.418E+0	1.053E+1
-4.866E-1	4.493E+0	1.053E+1
-4.866E-1	4.441E+0	1.048E+1
-4.898E-1	4.509E+0	1.042E+1
-4.898E-1	4.496E+0	1.041E+1
-4.898E-1	4.435E+0	1.035E+1
-4.882E-1	4.418E+0	1.051E+1
-4.914E-1	4.431E+0	1.042E+1
-4.898E-1	4.428E+0	1.047E+1
-4.866E-1	4.460E+0	1.039E+1
-4.866E-1	4.435E+0	1.045E+1
-4.866E-1	4.490E+0	1.043E+1
-4.930E-1	4.493E+0	1.050E+1
-4.914E-1	4.542E+0	1.044E+1
-4.882E-1	4.376E+0	1.045E+1
-4.882E-1	4.435E+0	1.035E+1
-4.914E-1	4.412E+0	1.045E+1
-4.882E-1	4.448E+0	1.030E+1
-4.866E-1	4.438E+0	1.050E+1
-4.930E-1	4.376E+0	1.041E+1
-4.930E-1	4.473E+0	1.046E+1
-4.914E-1	4.396E+0	1.051E+1
-4.882E-1	4.399E+0	1.047E+1
-4.898E-1	4.483E+0	1.042E+1
-4.930E-1	4.441E+0	1.043E+1
-4.882E-1	4.435E+0	1.050E+1
-4.898E-1	4.383E+0	1.043E+1
-4.914E-1	4.405E+0	1.050E+1
-4.914E-1	4.412E+0	1.042E+1
-4.898E-1	4.399E+0	1.051E+1
-4.914E-1	4.389E+0	1.043E+1
-4.898E-1	4.399E+0	1.053E+1
-4.914E-1	4.499E+0	1.029E+1
-4.882E-1	4.438E+0	1.041E+1
-4.866E-1	4.370E+0	1.033E+1
-4.914E-1	4.428E+0	1.047E+1
-4.930E-1	4.418E+0	1.041E+1
-4.882E-1	4.409E+0	1.043E+1
-4.866E-1	4.506E+0	1.041E+1
-4.882E-1	4.422E+0	1.042E+1
-4.930E-1	4.428E+0	1.043E+1
-4.882E-1	4.473E+0	1.043E+1
-4.833E-1	4.457E+0	1.052E+1
-4.882E-1	4.467E+0	1.036E+1
-4.914E-1	4.363E+0	1.047E+1
-4.882E-1	4.373E+0	1.043E+1
-4.882E-1	4.399E+0	1.045E+1
-4.898E-1	4.457E+0	1.040E+1
-4.914E-1	4.509E+0	1.044E+1
-4.898E-1	4.464E+0	1.056E+1
-4.866E-1	4.360E+0	1.047E+1
-4.898E-1	4.392E+0	1.041E+1
-4.898E-1	4.412E+0	1.041E+1
-4.898E-1	4.340E+0	1.051E+1
-4.866E-1	4.473E+0	1.045E+1
-4.882E-1	4.418E+0	1.043E+1
-4.930E-1	4.467E+0	1.052E+1
-4.898E-1	4.392E+0	1.049E+1
-4.866E-1	4.444E+0	1.029E+1
-4.882E-1	4.438E+0	1.040E+1
-4.898E-1	4.431E+0	1.048E+1
-4.882E-1	4.467E+0	1.037E+1
-4.849E-1	4.438E+0	1.045E+1
-4.898E-1	4.460E+0	1.054E+1
-4.947E-1	4.470E+0	1.042E+1
-4.898E-1	4.480E+0	1.043E+1
-4.882E-1	4.441E+0	1.031E+1
-4.882E-1	4.386E+0	1.057E+1
-4.930E-1	4.516E+0	1.028E+1
-4.866E-1	4.516E+0	1.052E+1
-4.866E-1	4.308E+0	1.045E+1
-4.882E-1	4.529E+0	1.041E+1
-4.914E-1	4.360E+0	1.057E+1
-4.898E-1	4.464E+0	1.052E+1
-4.849E-1	4.473E+0	1.046E+1
-4.898E-1	4.525E+0	1.043E+1
-4.930E-1	4.405E+0	1.038E+1
-4.882E-1	4.448E+0	1.045E+1
-4.882E-1	4.425E+0	1.053E+1
-4.914E-1	4.422E+0	1.046E+1
-4.930E-1	4.363E+0	1.056E+1
-4.866E-1	4.422E+0	1.055E+1
-4.866E-1	4.405E+0	1.047E+1
-4.914E-1	4.490E+0	1.046E+1
-4.914E-1	4.503E+0	1.055E+1
-4.882E-1	4.473E+0	1.051E+1
-4.849E-1	4.412E+0	1.051E+1
-4.898E-1	4.451E+0	1.045E+1
-4.898E-1	4.464E+0	1.041E+1
-4.898E-1	4.457E+0	1.039E+1
-4.849E-1	4.516E+0	1.039E+1
-4.898E-1	4.418E+0	1.052E+1
-4.914E-1	4.519E+0	1.049E+1
-4.866E-1	4.431E+0	1.044E+1
-4.882E-1	4.506E+0	1.048E+1
-4.898E-1	4.493E+0	1.049E+1
-4.930E-1	4.545E+0	1.057E+1
-4.898E-1	4.477E+0	1.046E+1
-4.882E-1	4.418E+0	1.040E+1
-4.914E-1	4.509E+0	1.049E+1
-4.930E-1	4.512E+0	1.040E+1
-4.898E-1	4.438E+0	1.046E+1
-4.849E-1	4.512E+0	1.046E+1
-4.898E-1	4.402E+0	1.053E+1
-4.930E-1	4.496E+0	1.037E+1
-4.849E-1	4.376E+0	1.057E+1
-4.866E-1	4.467E+0	1.048E+1
-4.914E-1	4.457E+0	1.058E+1
-4.898E-1	4.412E+0	1.051E+1
-4.898E-1	4.438E+0	1.040E+1
-4.898E-1	4.428E+0	1.042E+1
-4.898E-1	4.396E+0	1.043E+1
-4.947E-1	4.470E+0	1.046E+1
-4.882E-1	4.444E+0	1.035E+1
-4.866E-1	4.418E+0	1.049E+1
-4.898E-1	4.428E+0	1.044E+1
-4.930E-1	4.418E+0	1.049E+1
-4.882E-1	4.435E+0	1.033E+1
-4.849E-1	4.525E+0	1.039E+1
-4.882E-1	4.402E+0	1.050E+1
-4.898E-1	4.457E+0	1.041E+1
-4.898E-1	4.516E+0	1.050E+1
-4.866E-1	4.486E+0	1.038E+1
-4.898E-1	4.460E+0	1.049E+1
-4.930E-1	4.428E+0	1.044E+1
-4.914E-1	4.525E+0	1.042E+1
-4.866E-1	4.470E+0	1.035E+1
-4.898E-1	4.457E+0	1.042E+1
-4.914E-1	4.467E+0	1.041E+1
-4.882E-1	4.480E+0	1.042E+1
-4.882E-1	4.477E+0	1.038E+1
-4.898E-1	4.545E+0	1.037E+1
-4.914E-1	4.431E+0	1.040E+1
-4.898E-1	4.418E+0	1.042E+1
-4.849E-1	4.392E+0	1.037E+1
-4.866E-1	4.441E+0	1.042E+1
-4.882E-1	4.386E+0	1.039E+1
-4.898E-1	4.493E+0	1.044E+1
-4.882E-1	4.454E+0	1.048E+1
-4.882E-1	4.535E+0	1.049E+1
-4.914E-1	4.363E+0	1.053E+1
-4.898E-1	4.525E+0	1.053E+1
-4.833E-1	4.535E+0	1.045E+1
-4.882E-1	4.418E+0	1.051E+1
-4.914E-1	4.460E+0	1.043E+1
-4.866E-1	4.415E+0	1.043E+1
-4.866E-1	4.454E+0	1.040E+1
-4.882E-1	4.435E+0	1.054E+1
-4.898E-1	4.460E+0	1.049E+1
-4.882E-1	4.464E+0	1.040E+1
-4.866E-1	4.467E+0	1.052E+1
-4.882E-1	4.470E+0	1.055E+1
-4.882E-1	4.402E+0	1.052E+1
-4.898E-1	4.532E+0	1.044E+1
-4.866E-1	4.467E+0	1.046E+1
-4.930E-1	4.538E+0	1.049E+1
-4.898E-1	4.435E+0	1.043E+1
-4.898E-1	4.473E+0	1.057E+1
-4.866E-1	4.473E+0	1.051E+1
-4.914E-1	4.483E+0	1.047E+1
-4.930E-1	4.399E+0	1.054E+1
-4.882E-1	4.409E+0	1.037E+1
-4.898E-1	4.425E+0	1.045E+1
-4.914E-1	4.412E+0	1.046E+1
-4.930E-1	4.448E+0	1.040E+1
-4.898E-1	4.503E+0	1.058E+1
-4.882E-1	4.506E+0	1.055E+1
-4.898E-1	4.503E+0	1.048E+1
-4.914E-1	4.460E+0	1.050E+1
-4.882E-1	4.451E+0	1.046E+1
-4.849E-1	4.451E+0	1.042E+1
-4.898E-1	4.467E+0	1.048E+1
-4.914E-1	4.480E+0	1.050E+1
-4.898E-1	4.477E+0	1.038E+1
-4.898E-1	4.402E+0	1.045E+1
-4.914E-1	4.392E+0	1.035E+1
-4.882E-1	4.454E+0	1.034E+1
-4.866E-1	4.405E+0	1.034E+1
-4.849E-1	4.454E+0	1.052E+1
-4.882E-1	4.457E+0	1.040E+1
-4.914E-1	4.506E+0	1.038E+1
-4.882E-1	4.431E+0	1.049E+1
-4.833E-1	4.370E+0	1.036E+1
-4.898E-1	4.467E+0	1.049E+1
-4.930E-1	4.490E+0	1.047E+1
-4.898E-1	4.454E+0	1.045E+1
-4.849E-1	4.402E+0	1.053E+1
-4.882E-1	4.457E+0	1.047E+1
-4.898E-1	4.373E+0	1.034E+1
-4.898E-1	4.457E+0	1.048E+1
-4.849E-1	4.542E+0	1.032E+1
-4.882E-1	4.405E+0	1.041E+1
-4.930E-1	4.512E+0	1.042E+1
-4.882E-1	4.525E+0	1.041E+1
-4.866E-1	4.363E+0	1.045E+1
-4.914E-1	4.448E+0	1.037E+1
-4.866E-1	4.483E+0	1.047E+1
-4.882E-1	4.467E+0	1.044E+1
-4.866E-1	4.490E+0	1.045E+1
-4.898E-1	4.467E+0	1.041E+1
-4.882E-1	4.477E+0	1.036E+1
-4.882E-1	4.444E+0	1.048E+1
-4.866E-1	4.409E+0	1.054E+1
-4.898E-1	4.548E+0	1.046E+1
-4.914E-1	4.454E+0	1.044E+1
-4.914E-1	4.428E+0	1.044E+1
-4.849E-1	4.389E+0	1.041E+1
-4.914E-1	4.409E+0	1.055E+1
-4.930E-1	4.396E+0	1.044E+1
-4.898E-1	4.561E+0	1.038E+1
-4.849E-1	4.448E+0	1.048E+1
-4.898E-1	4.438E+0	1.050E+1
-4.914E-1	4.490E+0	1.033E+1
-4.898E-1	4.396E+0	1.045E+1
-4.866E-1	4.506E+0	1.034E+1
-4.930E-1	4.396E+0	1.043E+1
-4.914E-1	4.425E+0	1.047E+1
-4.882E-1	4.473E+0	1.058E+1
-4.866E-1	4.422E+0	1.048E+1
-4.898E-1	4.473E+0	1.036E+1
-4.898E-1	4.467E+0	1.054E+1
-4.849E-1	4.477E+0	1.056E+1
-4.849E-1	4.496E+0	1.041E+1
-4.914E-1	4.363E+0	1.048E+1
-4.914E-1	4.486E+0	1.043E+1
-4.882E-1	4.415E+0	1.049E+1
-4.882E-1	4.460E+0	1.055E+1
-4.914E-1	4.441E+0	1.041E+1
-4.930E-1	4.509E+0	1.044E+1
-4.898E-1	4.379E+0	1.044E+1
-4.866E-1	4.467E+0	1.036E+1
-4.898E-1	4.438E+0	1.051E+1
-4.898E-1	4.529E+0	1.040E+1
-4.882E-1	4.480E+0	1.050E+1
-4.882E-1	4.418E+0	1.035E+1
-4.882E-1	4.438E+0	1.041E+1
-4.898E-1	4.438E+0	1.049E+1
-4.914E-1	4.399E+0	1.040E+1
-4.866E-1	4.415E+0	1.040E+1
-4.882E-1	4.412E+0	1.044E+1
-4.898E-1	4.470E+0	1.041E+1
-4.882E-1	4.425E+0	1.052E+1
-4.866E-1	4.454E+0	1.032E+1
-4.882E-1	4.448E+0	1.063E+1
-4.930E-1	4.415E+0	1.040E+1
-4.898E-1	4.399E+0	1.041E+1
-4.866E-1	4.409E+0	1.051E+1
-4.882E-1	4.418E+0	1.043E+1
-4.914E-1	4.366E+0	1.037E+1
-4.882E-1	4.460E+0	1.043E+1
-4.866E-1	4.473E+0	1.050E+1
-4.898E-1	4.383E+0	1.051E+1
-4.963E-1	4.454E+0	1.039E+1
-4.882E-1	4.448E+0	1.036E+1
-4.866E-1	4.483E+0	1.044E+1
-4.898E-1	4.405E+0	1.055E+1
-4.914E-1	4.493E+0	1.042E+1
-4.882E-1	4.379E+0	1.032E+1
-4.866E-1	4.522E+0	1.050E+1
-4.898E-1	4.418E+0	1.049E+1
-4.930E-1	4.483E+0	1.044E+1
-4.882E-1	4.516E+0	1.049E+1
-4.898E-1	4.428E+0	1.039E+1
-4.898E-1	4.405E+0	1.049E+1
-4.898E-1	4.480E+0	1.043E+1
-4.882E-1	4.383E+0	1.039E+1
-4.866E-1	4.409E+0	1.035E+1
-4.914E-1	4.473E+0	1.035E+1
-4.914E-1	4.451E+0	1.033E+1
-4.882E-1	4.473E+0	1.053E+1
-4.866E-1	4.470E+0	1.039E+1
-4.866E-1	4.425E+0	1.032E+1
-4.914E-1	4.431E+0	1.031E+1
-4.898E-1	4.454E+0	1.042E+1
-4.882E-1	4.444E+0	1.046E+1
-4.882E-1	4.435E+0	1.039E+1
-4.930E-1	4.428E+0	1.054E+1
-4.882E-1	4.363E+0	1.039E+1
-4.866E-1	4.418E+0	1.037E+1
-4.866E-1	4.477E+0	1.043E+1
-4.898E-1	4.448E+0	1.057E+1
-4.914E-1	4.506E+0	1.042E+1
-4.849E-1	4.457E+0	1.051E+1
-4.882E-1	4.460E+0	1.047E+1
-4.914E-1	4.467E+0	1.043E+1
-4.898E-1	4.402E+0	1.047E+1
-4.866E-1	4.389E+0	1.040E+1
-4.882E-1	4.448E+0	1.070E+1
-4.930E-1	4.493E+0	1.033E+1
-4.898E-1	4.425E+0	1.047E+1
-4.866E-1	4.444E+0	1.047E+1
-4.882E-1	4.460E+0	1.044E+1
-4.930E-1	4.363E+0	1.043E+1
-4.882E-1	4.506E+0	1.039E+1
-4.849E-1	4.389E+0	1.044E+1
-4.898E-1	4.431E+0	1.044E+1
-4.914E-1	4.493E+0	1.051E+1
-4.914E-1	4.435E+0	1.048E+1
-4.882E-1	4.435E+0	1.043E+1
-4.898E-1	4.451E+0	1.034E+1
-4.914E-1	4.525E+0	1.033E+1
-4.866E-1	4.422E+0	1.048E+1
-4.833E-1	4.383E+0	1.053E+1
-4.882E-1	4.415E+0	1.052E+1
-4.930E-1	4.483E+0	1.039E+1
-4.898E-1	4.545E+0	1.042E+1
-4.849E-1	4.473E+0	1.050E+1
-4.882E-1	4.444E+0	1.032E+1
-4.898E-1	4.340E+0	1.059E+1
-4.898E-1	4.428E+0	1.038E+1
-4.866E-1	4.477E+0	1.051E+1
-4.882E-1	4.373E+0	1.046E+1
-4.930E-1	4.516E+0	1.049E+1
-4.882E-1	4.386E+0	1.043E+1
-4.866E-1	4.454E+0	1.040E+1
-4.882E-1	4.428E+0	1.047E+1
-4.947E-1	4.454E+0	1.039E+1
-4.882E-1	4.383E+0	1.045E+1
-4.866E-1	4.467E+0	1.041E+1
-4.882E-1	4.490E+0	1.031E+1
-4.898E-1	4.460E+0	1.046E+1
-4.882E-1	4.402E+0	1.038E+1
-4.849E-1	4.438E+0	1.047E+1
-4.882E-1	4.373E+0	1.047E+1
-4.914E-1	4.418E+0	1.051E+1
-4.849E-1	4.438E+0	1.054E+1
-4.849E-1	4.542E+0	1.039E+1
-4.898E-1	4.435E+0	1.042E+1
-4.914E-1	4.506E+0	1.048E+1
-4.882E-1	4.425E+0	1.041E+1
-4.866E-1	4.425E+0	1.049E+1
-4.849E-1	4.451E+0	1.050E+1
-4.947E-1	4.467E+0	1.044E+1
-4.866E-1	4.366E+0	1.042E+1
-4.866E-1	4.454E+0	1.033E+1
-4.898E-1	4.396E+0	1.040E+1
-4.930E-1	4.409E+0	1.052E+1
-4.898E-1	4.422E+0	1.034E+1
-4.866E-1	4.444E+0	1.044E+1
-4.898E-1	4.383E+0	1.047E+1
-4.930E-1	4.444E+0	1.049E+1
-4.849E-1	4.493E+0	1.045E+1
-4.866E-1	4.435E+0	1.062E+1
-4.882E-1	4.464E+0	1.048E+1
-4.930E-1	4.509E+0	1.044E+1
-4.882E-1	4.402E+0	1.040E+1
-4.866E-1	4.490E+0	1.044E+1
[truncated: 456,839 more rows]
