# Supplementary material for: Improved ANAP incorporation and VCF analysis reveal details of P2X7 current facilitation and a limited conformational interplay between ATP binding and the intracellular ballast domain
Source: eLife. 2023 Jan 4;12:e82479. doi: 10.7554/eLife.82479 (PMC9859053; doi:10.7554/eLife.82479)
Supplement: Table 2—source data 1. [file elife-82479-table2-data1.zip › Table-2_source-data-1/22l08-06.csv]

-3.892E-1	4.730E+0	9.339E+0
-3.925E-1	4.778E+0	9.479E+0
-3.957E-1	4.889E+0	9.472E+0
-3.909E-1	4.785E+0	9.476E+0
-3.876E-1	4.834E+0	9.385E+0
-3.925E-1	4.765E+0	9.427E+0
-3.957E-1	4.746E+0	9.450E+0
-3.941E-1	4.752E+0	9.304E+0
-3.909E-1	4.746E+0	9.450E+0
-3.892E-1	4.782E+0	9.443E+0
-3.973E-1	4.847E+0	9.453E+0
-3.909E-1	4.798E+0	9.498E+0
-3.876E-1	4.772E+0	9.388E+0
-3.909E-1	4.759E+0	9.343E+0
-3.941E-1	4.759E+0	9.417E+0
-3.909E-1	4.840E+0	9.313E+0
-3.892E-1	4.856E+0	9.534E+0
-3.892E-1	4.765E+0	9.537E+0
-3.957E-1	4.720E+0	9.479E+0
-3.925E-1	4.723E+0	9.495E+0
-3.909E-1	4.730E+0	9.372E+0
-3.909E-1	4.684E+0	9.268E+0
-3.925E-1	4.762E+0	9.479E+0
-3.925E-1	4.756E+0	9.375E+0
-3.892E-1	4.746E+0	9.339E+0
-3.925E-1	4.688E+0	9.388E+0
-3.941E-1	4.788E+0	9.294E+0
-3.892E-1	4.837E+0	9.424E+0
-3.892E-1	4.723E+0	9.401E+0
-3.892E-1	4.798E+0	9.456E+0
-3.957E-1	4.765E+0	9.385E+0
-3.909E-1	4.762E+0	9.417E+0
-3.909E-1	4.723E+0	9.375E+0
-3.909E-1	4.726E+0	9.495E+0
-3.941E-1	4.752E+0	9.485E+0
-3.925E-1	4.717E+0	9.359E+0
-3.876E-1	4.746E+0	9.356E+0
-3.909E-1	4.804E+0	9.553E+0
-3.957E-1	4.655E+0	9.317E+0
-3.909E-1	4.723E+0	9.524E+0
-3.876E-1	4.769E+0	9.446E+0
-3.909E-1	4.645E+0	9.408E+0
-3.941E-1	4.749E+0	9.323E+0
-3.909E-1	4.772E+0	9.326E+0
-3.860E-1	4.817E+0	9.430E+0
-3.892E-1	4.798E+0	9.563E+0
-3.973E-1	4.730E+0	9.401E+0
-3.925E-1	4.749E+0	9.482E+0
-3.909E-1	4.707E+0	9.330E+0
-3.909E-1	4.772E+0	9.369E+0
-3.973E-1	4.801E+0	9.339E+0
-3.909E-1	4.765E+0	9.414E+0
-3.844E-1	4.678E+0	9.482E+0
-3.925E-1	4.782E+0	9.401E+0
-3.957E-1	4.830E+0	9.401E+0
-3.892E-1	4.882E+0	9.459E+0
-3.844E-1	4.733E+0	9.395E+0
-3.925E-1	4.785E+0	9.553E+0
-3.925E-1	4.739E+0	9.391E+0
-3.909E-1	4.782E+0	9.424E+0
-3.860E-1	4.821E+0	9.388E+0
-3.909E-1	4.678E+0	9.313E+0
-3.957E-1	4.775E+0	9.391E+0
-3.925E-1	4.775E+0	9.378E+0
-3.860E-1	4.795E+0	9.362E+0
-3.925E-1	4.723E+0	9.365E+0
-3.990E-1	4.701E+0	9.498E+0
-3.941E-1	4.739E+0	9.391E+0
-3.892E-1	4.720E+0	9.443E+0
-3.941E-1	4.684E+0	9.404E+0
-3.957E-1	4.752E+0	9.395E+0
-3.941E-1	4.701E+0	9.453E+0
-3.860E-1	4.804E+0	9.430E+0
-3.925E-1	4.785E+0	9.433E+0
-3.957E-1	4.765E+0	9.411E+0
-3.909E-1	4.772E+0	9.349E+0
-3.892E-1	4.798E+0	9.453E+0
-3.909E-1	4.681E+0	9.284E+0
-3.941E-1	4.733E+0	9.365E+0
-3.941E-1	4.658E+0	9.430E+0
-3.860E-1	4.723E+0	9.411E+0
-3.909E-1	4.717E+0	9.453E+0
-3.973E-1	4.834E+0	9.420E+0
-3.925E-1	4.814E+0	9.255E+0
-3.876E-1	4.769E+0	9.356E+0
-3.892E-1	4.710E+0	9.453E+0
-3.941E-1	4.843E+0	9.404E+0
-3.925E-1	4.778E+0	9.313E+0
-3.892E-1	4.652E+0	9.479E+0
-3.876E-1	4.775E+0	9.446E+0
-3.957E-1	4.710E+0	9.489E+0
-3.909E-1	4.697E+0	9.446E+0
-3.892E-1	4.785E+0	9.349E+0
-3.909E-1	4.714E+0	9.398E+0
-3.941E-1	4.785E+0	9.450E+0
-3.909E-1	4.850E+0	9.446E+0
-3.892E-1	4.769E+0	9.365E+0
-3.909E-1	4.704E+0	9.424E+0
-3.957E-1	4.697E+0	9.437E+0
-3.892E-1	4.801E+0	9.372E+0
-3.876E-1	4.778E+0	9.485E+0
-3.909E-1	4.759E+0	9.336E+0
-3.925E-1	4.769E+0	9.297E+0
-3.909E-1	4.746E+0	9.511E+0
-3.892E-1	4.801E+0	9.524E+0
-3.892E-1	4.743E+0	9.372E+0
-3.957E-1	4.827E+0	9.401E+0
-3.925E-1	4.882E+0	9.531E+0
-3.860E-1	4.730E+0	9.388E+0
-3.925E-1	4.704E+0	9.249E+0
-3.941E-1	4.795E+0	9.372E+0
-3.909E-1	4.778E+0	9.433E+0
-3.925E-1	4.730E+0	9.372E+0
-3.909E-1	4.743E+0	9.411E+0
-3.941E-1	4.756E+0	9.417E+0
-3.941E-1	4.714E+0	9.356E+0
-3.876E-1	4.655E+0	9.417E+0
-3.909E-1	4.697E+0	9.495E+0
-3.941E-1	4.704E+0	9.515E+0
-3.941E-1	4.859E+0	9.382E+0
-3.876E-1	4.733E+0	9.492E+0
-3.925E-1	4.801E+0	9.382E+0
-3.957E-1	4.765E+0	9.450E+0
-3.909E-1	4.714E+0	9.443E+0
-3.876E-1	4.684E+0	9.534E+0
-3.909E-1	4.707E+0	9.446E+0
-3.973E-1	4.824E+0	9.476E+0
-3.909E-1	4.749E+0	9.369E+0
-3.860E-1	4.717E+0	9.323E+0
-3.892E-1	4.811E+0	9.424E+0
-3.941E-1	4.769E+0	9.492E+0
-3.909E-1	4.668E+0	9.265E+0
-3.876E-1	4.804E+0	9.375E+0
-3.909E-1	4.717E+0	9.417E+0
-3.957E-1	4.726E+0	9.446E+0
-3.925E-1	4.817E+0	9.382E+0
-3.909E-1	4.765E+0	9.408E+0
-3.909E-1	4.665E+0	9.378E+0
-3.941E-1	4.730E+0	9.443E+0
-3.909E-1	4.694E+0	9.333E+0
-3.876E-1	4.710E+0	9.417E+0
-3.892E-1	4.662E+0	9.336E+0
-3.941E-1	4.769E+0	9.369E+0
-3.941E-1	4.749E+0	9.508E+0
-3.860E-1	4.752E+0	9.343E+0
-3.876E-1	4.736E+0	9.362E+0
-3.957E-1	4.840E+0	9.352E+0
-3.925E-1	4.804E+0	9.395E+0
-3.909E-1	4.691E+0	9.385E+0
-3.909E-1	4.733E+0	9.420E+0
-3.957E-1	4.775E+0	9.382E+0
-3.892E-1	4.765E+0	9.404E+0
-3.860E-1	4.791E+0	9.339E+0
-3.909E-1	4.772E+0	9.446E+0
-3.941E-1	4.824E+0	9.385E+0
-3.892E-1	4.749E+0	9.427E+0
-3.909E-1	4.691E+0	9.349E+0
-3.909E-1	4.752E+0	9.424E+0
-3.941E-1	4.804E+0	9.401E+0
-3.909E-1	4.772E+0	9.333E+0
-3.876E-1	4.704E+0	9.317E+0
-3.925E-1	4.775E+0	9.385E+0
-3.925E-1	4.830E+0	9.446E+0
-3.909E-1	4.733E+0	9.450E+0
-3.892E-1	4.675E+0	9.385E+0
-3.925E-1	4.778E+0	9.437E+0
-3.941E-1	4.801E+0	9.404E+0
-3.925E-1	4.746E+0	9.330E+0
-3.892E-1	4.801E+0	9.456E+0
-3.892E-1	4.704E+0	9.466E+0
-3.941E-1	4.782E+0	9.505E+0
-3.909E-1	4.678E+0	9.291E+0
-3.892E-1	4.808E+0	9.440E+0
-3.892E-1	4.782E+0	9.440E+0
-3.957E-1	4.714E+0	9.271E+0
-3.909E-1	4.723E+0	9.365E+0
-3.860E-1	4.694E+0	9.356E+0
-3.909E-1	4.675E+0	9.495E+0
-3.892E-1	4.756E+0	9.424E+0
-3.909E-1	4.723E+0	9.349E+0
-3.876E-1	4.824E+0	9.275E+0
-3.909E-1	4.759E+0	9.398E+0
-3.941E-1	4.772E+0	9.359E+0
-3.925E-1	4.762E+0	9.443E+0
-3.876E-1	4.743E+0	9.459E+0
-3.892E-1	4.714E+0	9.382E+0
-3.909E-1	4.808E+0	9.408E+0
-3.925E-1	4.726E+0	9.511E+0
-3.876E-1	4.675E+0	9.349E+0
-3.876E-1	4.688E+0	9.417E+0
-3.941E-1	4.739E+0	9.372E+0
-3.909E-1	4.743E+0	9.375E+0
-3.892E-1	4.691E+0	9.385E+0
-3.909E-1	4.804E+0	9.463E+0
-3.941E-1	4.778E+0	9.287E+0
-3.892E-1	4.730E+0	9.443E+0
-3.876E-1	4.756E+0	9.317E+0
-3.892E-1	4.714E+0	9.369E+0
-3.957E-1	4.830E+0	9.433E+0
-3.909E-1	4.688E+0	9.356E+0
-3.860E-1	4.697E+0	9.391E+0
-3.892E-1	4.717E+0	9.450E+0
-3.925E-1	4.765E+0	9.333E+0
-3.925E-1	4.739E+0	9.297E+0
-3.876E-1	4.675E+0	9.427E+0
-3.909E-1	4.733E+0	9.443E+0
-3.925E-1	4.743E+0	9.427E+0
-3.909E-1	4.736E+0	9.339E+0
-3.860E-1	4.610E+0	9.323E+0
-3.925E-1	4.710E+0	9.433E+0
-3.957E-1	4.856E+0	9.414E+0
-3.909E-1	4.730E+0	9.433E+0
-3.876E-1	4.749E+0	9.404E+0
-3.876E-1	4.681E+0	9.450E+0
-3.941E-1	4.814E+0	9.336E+0
-3.909E-1	4.652E+0	9.317E+0
-3.876E-1	4.788E+0	9.356E+0
-3.925E-1	4.817E+0	9.408E+0
-3.941E-1	4.736E+0	9.284E+0
-3.909E-1	4.720E+0	9.411E+0
-3.876E-1	4.736E+0	9.356E+0
-3.925E-1	4.714E+0	9.408E+0
-3.973E-1	4.798E+0	9.427E+0
-3.925E-1	4.688E+0	9.317E+0
-3.876E-1	4.726E+0	9.485E+0
-3.909E-1	4.765E+0	9.294E+0
-3.941E-1	4.720E+0	9.333E+0
-3.892E-1	4.775E+0	9.369E+0
-3.892E-1	4.681E+0	9.343E+0
-3.892E-1	4.762E+0	9.346E+0
-3.925E-1	4.694E+0	9.388E+0
-3.909E-1	4.678E+0	9.553E+0
-3.892E-1	4.785E+0	9.258E+0
-3.876E-1	4.736E+0	9.408E+0
-3.925E-1	4.668E+0	9.459E+0
-3.892E-1	4.749E+0	9.433E+0
-3.860E-1	4.798E+0	9.492E+0
-3.892E-1	4.762E+0	9.343E+0
-3.925E-1	4.717E+0	9.420E+0
-3.909E-1	4.808E+0	9.339E+0
-3.876E-1	4.694E+0	9.456E+0
-3.876E-1	4.707E+0	9.352E+0
-3.941E-1	4.694E+0	9.450E+0
-3.909E-1	4.778E+0	9.320E+0
-3.844E-1	4.743E+0	9.427E+0
-3.909E-1	4.697E+0	9.339E+0
-3.909E-1	4.795E+0	9.336E+0
-3.909E-1	4.697E+0	9.375E+0
-3.860E-1	4.714E+0	9.450E+0
-3.909E-1	4.795E+0	9.359E+0
-3.957E-1	4.733E+0	9.356E+0
-3.909E-1	4.772E+0	9.453E+0
-3.876E-1	4.714E+0	9.382E+0
-3.925E-1	4.759E+0	9.352E+0
-3.925E-1	4.808E+0	9.391E+0
-3.925E-1	4.749E+0	9.372E+0
-3.876E-1	4.723E+0	9.330E+0
-3.925E-1	4.746E+0	9.459E+0
-3.941E-1	4.675E+0	9.352E+0
-3.892E-1	4.795E+0	9.339E+0
-3.876E-1	4.743E+0	9.401E+0
-3.909E-1	4.782E+0	9.356E+0
-3.941E-1	4.749E+0	9.359E+0
-3.925E-1	4.704E+0	9.382E+0
-3.876E-1	4.733E+0	9.427E+0
-3.909E-1	4.714E+0	9.395E+0
-3.941E-1	4.765E+0	9.440E+0
-3.925E-1	4.756E+0	9.459E+0
-3.876E-1	4.785E+0	9.349E+0
-3.909E-1	4.791E+0	9.388E+0
-3.925E-1	4.691E+0	9.326E+0
-3.909E-1	4.665E+0	9.349E+0
-3.860E-1	4.791E+0	9.210E+0
-3.925E-1	4.801E+0	9.226E+0
-3.941E-1	4.775E+0	9.343E+0
-3.909E-1	4.801E+0	9.433E+0
-3.860E-1	4.733E+0	9.427E+0
-3.892E-1	4.717E+0	9.287E+0
-3.925E-1	4.772E+0	9.362E+0
-3.909E-1	4.752E+0	9.343E+0
-3.892E-1	4.736E+0	9.245E+0
-3.925E-1	4.694E+0	9.339E+0
-3.957E-1	4.720E+0	9.346E+0
-3.909E-1	4.691E+0	9.343E+0
-3.876E-1	4.726E+0	9.440E+0
-3.925E-1	4.834E+0	9.313E+0
-3.957E-1	4.655E+0	9.294E+0
-3.892E-1	4.739E+0	9.388E+0
-3.860E-1	4.752E+0	9.281E+0
-3.941E-1	4.662E+0	9.310E+0
-3.957E-1	4.701E+0	9.427E+0
-3.909E-1	4.723E+0	9.430E+0
-3.876E-1	4.701E+0	9.443E+0
-3.892E-1	4.720E+0	9.281E+0
-3.941E-1	4.726E+0	9.281E+0
-3.892E-1	4.697E+0	9.330E+0
-3.860E-1	4.756E+0	9.333E+0
-3.909E-1	4.756E+0	9.414E+0
-3.957E-1	4.726E+0	9.427E+0
-3.925E-1	4.665E+0	9.297E+0
-3.844E-1	4.726E+0	9.450E+0
-3.892E-1	4.756E+0	9.420E+0
-3.957E-1	4.714E+0	9.372E+0
-3.909E-1	4.658E+0	9.417E+0
-3.844E-1	4.791E+0	9.424E+0
-3.925E-1	4.778E+0	9.362E+0
-3.941E-1	4.808E+0	9.352E+0
-3.892E-1	4.665E+0	9.411E+0
-3.844E-1	4.691E+0	9.414E+0
-3.925E-1	4.671E+0	9.323E+0
-3.957E-1	4.788E+0	9.333E+0
-3.909E-1	4.827E+0	9.404E+0
-3.860E-1	4.717E+0	9.323E+0
-3.925E-1	4.723E+0	9.336E+0
-3.941E-1	4.710E+0	9.359E+0
-3.892E-1	4.694E+0	9.317E+0
-3.876E-1	4.746E+0	9.408E+0
-3.909E-1	4.746E+0	9.427E+0
-3.941E-1	4.743E+0	9.369E+0
-3.925E-1	4.843E+0	9.310E+0
-3.876E-1	4.694E+0	9.385E+0
-3.876E-1	4.665E+0	9.385E+0
-3.941E-1	4.788E+0	9.485E+0
-3.909E-1	4.756E+0	9.378E+0
-3.876E-1	4.749E+0	9.372E+0
-3.925E-1	4.739E+0	9.349E+0
-3.925E-1	4.733E+0	9.398E+0
-3.892E-1	4.772E+0	9.317E+0
-3.892E-1	4.775E+0	9.300E+0
-3.909E-1	4.756E+0	9.372E+0
-3.941E-1	4.749E+0	9.502E+0
-3.925E-1	4.704E+0	9.391E+0
-3.860E-1	4.707E+0	9.382E+0
-3.892E-1	4.717E+0	9.385E+0
-3.957E-1	4.756E+0	9.300E+0
-3.892E-1	4.772E+0	9.401E+0
-3.844E-1	4.756E+0	9.307E+0
-3.892E-1	4.623E+0	9.249E+0
-3.925E-1	4.736E+0	9.485E+0
-3.909E-1	4.736E+0	9.284E+0
-3.860E-1	4.752E+0	9.391E+0
-3.909E-1	4.730E+0	9.359E+0
-3.941E-1	4.821E+0	9.226E+0
-3.892E-1	4.808E+0	9.294E+0
-3.876E-1	4.743E+0	9.339E+0
-3.925E-1	4.704E+0	9.339E+0
-3.941E-1	4.798E+0	9.365E+0
-3.909E-1	4.733E+0	9.346E+0
-3.860E-1	4.814E+0	9.424E+0
-3.892E-1	4.707E+0	9.284E+0
-3.957E-1	4.739E+0	9.349E+0
-3.909E-1	4.739E+0	9.365E+0
-3.876E-1	4.707E+0	9.430E+0
-3.909E-1	4.733E+0	9.213E+0
-3.925E-1	4.655E+0	9.343E+0
-3.892E-1	4.714E+0	9.388E+0
-3.892E-1	4.765E+0	9.398E+0
-3.925E-1	4.675E+0	9.382E+0
-3.925E-1	4.701E+0	9.278E+0
-3.941E-1	4.765E+0	9.398E+0
-3.860E-1	4.769E+0	9.359E+0
-3.892E-1	4.736E+0	9.197E+0
-3.941E-1	4.785E+0	9.395E+0
-3.892E-1	4.701E+0	9.453E+0
-3.876E-1	4.704E+0	9.365E+0
-3.925E-1	4.769E+0	9.232E+0
-3.925E-1	4.726E+0	9.310E+0
-3.892E-1	4.785E+0	9.255E+0
-3.860E-1	4.717E+0	9.307E+0
-3.909E-1	4.691E+0	9.326E+0
-3.973E-1	4.710E+0	9.430E+0
-3.892E-1	4.762E+0	9.326E+0
-3.860E-1	4.714E+0	9.284E+0
-3.909E-1	4.746E+0	9.281E+0
-3.892E-1	4.636E+0	9.352E+0
-3.892E-1	4.756E+0	9.226E+0
-3.876E-1	4.701E+0	9.369E+0
-3.876E-1	4.707E+0	9.307E+0
-3.957E-1	4.652E+0	9.343E+0
-3.909E-1	4.675E+0	9.343E+0
-3.909E-1	4.707E+0	9.320E+0
-3.909E-1	4.714E+0	9.446E+0
-3.941E-1	4.733E+0	9.349E+0
-3.925E-1	4.701E+0	9.323E+0
-3.860E-1	4.821E+0	9.265E+0
-3.892E-1	4.743E+0	9.333E+0
-3.957E-1	4.743E+0	9.417E+0
-3.892E-1	4.791E+0	9.356E+0
-3.876E-1	4.749E+0	9.356E+0
-3.909E-1	4.775E+0	9.304E+0
-3.925E-1	4.801E+0	9.323E+0
-3.892E-1	4.714E+0	9.404E+0
-3.860E-1	4.720E+0	9.297E+0
-3.892E-1	4.772E+0	9.210E+0
-3.941E-1	4.720E+0	9.349E+0
-3.909E-1	4.736E+0	9.275E+0
-3.892E-1	4.778E+0	9.317E+0
-3.892E-1	4.782E+0	9.320E+0
-3.957E-1	4.606E+0	9.382E+0
-3.925E-1	4.788E+0	9.236E+0
-3.909E-1	4.639E+0	9.372E+0
-3.892E-1	4.694E+0	9.346E+0
-3.941E-1	4.675E+0	9.346E+0
-3.909E-1	4.782E+0	9.200E+0
-3.876E-1	4.707E+0	9.323E+0
-3.876E-1	4.707E+0	9.307E+0
-3.941E-1	4.723E+0	9.313E+0
-3.876E-1	4.730E+0	9.330E+0
-3.892E-1	4.671E+0	9.375E+0
-3.876E-1	4.769E+0	9.213E+0
-3.941E-1	4.733E+0	9.210E+0
-3.909E-1	4.704E+0	9.333E+0
-3.876E-1	4.736E+0	9.323E+0
-3.892E-1	4.785E+0	9.275E+0
-3.941E-1	4.662E+0	9.310E+0
-3.909E-1	4.649E+0	9.193E+0
-3.892E-1	4.736E+0	9.258E+0
-3.892E-1	4.746E+0	9.310E+0
-3.957E-1	4.684E+0	9.343E+0
-3.909E-1	4.733E+0	9.395E+0
-3.876E-1	4.739E+0	9.330E+0
-3.909E-1	4.707E+0	9.229E+0
-3.941E-1	4.736E+0	9.398E+0
-3.876E-1	4.733E+0	9.326E+0
-3.860E-1	4.856E+0	9.352E+0
-3.909E-1	4.850E+0	9.320E+0
-3.941E-1	4.733E+0	9.219E+0
-3.876E-1	4.707E+0	9.317E+0
-3.860E-1	4.694E+0	9.326E+0
-3.892E-1	4.723E+0	9.333E+0
-3.925E-1	4.694E+0	9.333E+0
-3.909E-1	4.772E+0	9.359E+0
-3.860E-1	4.811E+0	9.249E+0
-3.876E-1	4.730E+0	9.398E+0
-3.957E-1	4.697E+0	9.275E+0
-3.892E-1	4.801E+0	9.359E+0
-3.860E-1	4.746E+0	9.239E+0
-3.925E-1	4.772E+0	9.336E+0
-3.925E-1	4.662E+0	9.395E+0
-3.892E-1	4.636E+0	9.249E+0
-3.892E-1	4.756E+0	9.294E+0
-3.892E-1	4.694E+0	9.313E+0
-3.925E-1	4.707E+0	9.333E+0
-3.892E-1	4.736E+0	9.236E+0
-3.860E-1	4.694E+0	9.336E+0
-3.892E-1	4.707E+0	9.226E+0
-3.957E-1	4.772E+0	9.275E+0
-3.925E-1	4.639E+0	9.339E+0
-3.860E-1	4.736E+0	9.359E+0
-3.892E-1	4.736E+0	9.356E+0
-3.957E-1	4.733E+0	9.193E+0
-3.909E-1	4.658E+0	9.190E+0
-3.876E-1	4.795E+0	9.313E+0
-3.892E-1	4.756E+0	9.404E+0
-3.957E-1	4.675E+0	9.268E+0
-3.892E-1	4.704E+0	9.307E+0
-3.876E-1	4.756E+0	9.424E+0
-3.909E-1	4.785E+0	9.252E+0
-3.941E-1	4.791E+0	9.365E+0
-3.909E-1	4.691E+0	9.440E+0
-3.860E-1	4.639E+0	9.275E+0
-3.909E-1	4.791E+0	9.210E+0
-3.941E-1	4.694E+0	9.135E+0
-3.909E-1	4.736E+0	9.375E+0
-3.892E-1	4.743E+0	9.223E+0
-3.909E-1	4.775E+0	9.469E+0
-3.941E-1	4.707E+0	9.284E+0
-3.876E-1	4.743E+0	9.262E+0
-3.860E-1	4.756E+0	9.278E+0
-3.860E-1	4.726E+0	9.291E+0
-3.925E-1	4.681E+0	9.284E+0
-3.892E-1	4.717E+0	9.287E+0
-3.860E-1	4.645E+0	9.443E+0
-3.876E-1	4.671E+0	9.339E+0
-3.925E-1	4.642E+0	9.216E+0
-3.876E-1	4.710E+0	9.300E+0
-3.876E-1	4.649E+0	9.242E+0
-3.925E-1	4.619E+0	9.300E+0
-3.941E-1	4.759E+0	9.378E+0
-3.909E-1	4.707E+0	9.275E+0
-3.876E-1	4.714E+0	9.249E+0
-3.909E-1	4.752E+0	9.359E+0
-3.941E-1	4.678E+0	9.336E+0
-3.892E-1	4.662E+0	9.300E+0
-3.876E-1	4.827E+0	9.255E+0
-3.892E-1	4.606E+0	9.291E+0
-3.925E-1	4.739E+0	9.236E+0
-3.925E-1	4.714E+0	9.142E+0
-3.844E-1	4.723E+0	9.398E+0
-3.925E-1	4.704E+0	9.388E+0
-3.941E-1	4.681E+0	9.232E+0
-3.892E-1	4.772E+0	9.300E+0
-3.844E-1	4.762E+0	9.365E+0
-3.909E-1	4.675E+0	9.317E+0
-3.941E-1	4.749E+0	9.339E+0
-3.909E-1	4.733E+0	9.372E+0
-3.892E-1	4.772E+0	9.317E+0
-3.876E-1	4.681E+0	9.326E+0
-3.925E-1	4.688E+0	9.304E+0
-3.876E-1	4.701E+0	9.226E+0
-3.860E-1	4.726E+0	9.271E+0
-3.860E-1	4.688E+0	9.395E+0
-3.941E-1	4.665E+0	9.210E+0
-3.909E-1	4.746E+0	9.275E+0
-3.892E-1	4.733E+0	9.313E+0
-3.909E-1	4.678E+0	9.346E+0
-3.941E-1	4.726E+0	9.294E+0
-3.892E-1	4.710E+0	9.255E+0
-3.860E-1	4.662E+0	9.197E+0
-3.909E-1	4.782E+0	9.352E+0
-3.941E-1	4.749E+0	9.304E+0
-3.925E-1	4.684E+0	9.417E+0
-3.844E-1	4.678E+0	9.310E+0
-3.925E-1	4.678E+0	9.232E+0
-3.957E-1	4.717E+0	9.236E+0
-3.876E-1	4.726E+0	9.339E+0
-3.860E-1	4.791E+0	9.369E+0
-3.860E-1	4.613E+0	9.385E+0
-3.957E-1	4.649E+0	9.252E+0
-3.892E-1	4.642E+0	9.333E+0
-3.860E-1	4.795E+0	9.258E+0
-3.909E-1	4.714E+0	9.333E+0
-3.925E-1	4.746E+0	9.239E+0
-3.925E-1	4.743E+0	9.427E+0
-3.892E-1	4.723E+0	9.369E+0
-3.892E-1	4.704E+0	9.275E+0
-3.941E-1	4.671E+0	9.268E+0
-3.876E-1	4.736E+0	9.336E+0
-3.876E-1	4.658E+0	9.245E+0
-3.909E-1	4.733E+0	9.284E+0
-3.925E-1	4.743E+0	9.310E+0
-3.909E-1	4.749E+0	9.216E+0
-3.876E-1	4.691E+0	9.236E+0
-3.909E-1	4.772E+0	9.307E+0
-3.941E-1	4.665E+0	9.226E+0
-3.892E-1	4.655E+0	9.395E+0
-3.876E-1	4.749E+0	9.287E+0
-3.892E-1	4.658E+0	9.300E+0
-3.941E-1	4.694E+0	9.190E+0
-3.876E-1	4.762E+0	9.313E+0
-3.860E-1	4.577E+0	9.232E+0
-3.892E-1	4.668E+0	9.287E+0
-3.941E-1	4.752E+0	9.281E+0
-3.860E-1	4.798E+0	9.265E+0
-3.876E-1	4.730E+0	9.326E+0
-3.909E-1	4.710E+0	9.190E+0
-3.941E-1	4.694E+0	9.236E+0
-3.909E-1	4.726E+0	9.304E+0
-3.860E-1	4.733E+0	9.359E+0
-3.909E-1	4.756E+0	9.242E+0
-3.941E-1	4.717E+0	9.294E+0
-3.876E-1	4.730E+0	9.287E+0
-3.876E-1	4.707E+0	9.245E+0
-3.892E-1	4.743E+0	9.203E+0
-3.941E-1	4.691E+0	9.300E+0
-3.892E-1	4.739E+0	9.154E+0
-3.860E-1	4.765E+0	9.294E+0
-3.876E-1	4.769E+0	9.197E+0
-3.941E-1	4.707E+0	9.284E+0
-3.909E-1	4.707E+0	9.343E+0
-3.860E-1	4.704E+0	9.184E+0
-3.909E-1	4.655E+0	9.287E+0
-3.925E-1	4.720E+0	9.154E+0
-3.876E-1	4.662E+0	9.414E+0
-3.892E-1	4.694E+0	9.349E+0
-3.892E-1	4.697E+0	9.313E+0
-3.941E-1	4.726E+0	9.339E+0
-3.909E-1	4.710E+0	9.262E+0
-3.827E-1	4.730E+0	9.278E+0
-3.892E-1	4.684E+0	9.275E+0
-3.925E-1	4.697E+0	9.300E+0
-3.909E-1	4.606E+0	9.255E+0
-3.844E-1	4.720E+0	9.294E+0
-3.892E-1	4.746E+0	9.132E+0
-3.941E-1	4.684E+0	9.378E+0
-3.909E-1	4.704E+0	9.333E+0
-3.876E-1	4.778E+0	9.242E+0
-3.876E-1	4.691E+0	9.352E+0
-3.925E-1	4.808E+0	9.317E+0
-3.876E-1	4.681E+0	9.252E+0
-3.860E-1	4.623E+0	9.382E+0
-3.860E-1	4.678E+0	9.304E+0
-3.941E-1	4.710E+0	9.326E+0
-3.892E-1	4.714E+0	9.203E+0
-3.844E-1	4.759E+0	9.385E+0
-3.892E-1	4.736E+0	9.300E+0
-3.925E-1	4.694E+0	9.388E+0
-3.892E-1	4.662E+0	9.291E+0
-3.892E-1	4.717E+0	9.229E+0
-3.925E-1	4.746E+0	9.219E+0
-3.941E-1	4.587E+0	9.297E+0
-3.876E-1	4.668E+0	9.180E+0
-3.876E-1	4.749E+0	9.164E+0
-3.909E-1	4.743E+0	9.346E+0
-3.925E-1	4.736E+0	9.242E+0
-3.909E-1	4.756E+0	9.365E+0
-3.860E-1	4.639E+0	9.226E+0
-3.860E-1	4.730E+0	9.378E+0
-3.925E-1	4.590E+0	9.226E+0
-3.892E-1	4.733E+0	9.391E+0
-3.876E-1	4.691E+0	9.307E+0
-3.909E-1	4.668E+0	9.239E+0
-3.957E-1	4.726E+0	9.151E+0
-3.909E-1	4.697E+0	9.304E+0
-3.876E-1	4.704E+0	9.336E+0
-3.860E-1	4.717E+0	9.245E+0
-3.909E-1	4.626E+0	9.262E+0
-3.909E-1	4.688E+0	9.203E+0
-3.860E-1	4.697E+0	9.216E+0
-3.876E-1	4.710E+0	9.287E+0
-3.909E-1	4.717E+0	9.167E+0
-3.892E-1	4.632E+0	9.177E+0
-3.892E-1	4.710E+0	9.278E+0
-3.892E-1	4.671E+0	9.116E+0
-3.941E-1	4.765E+0	9.330E+0
-3.876E-1	4.701E+0	9.174E+0
-3.876E-1	4.746E+0	9.239E+0
-3.909E-1	4.759E+0	9.320E+0
-3.925E-1	4.691E+0	9.206E+0
-3.892E-1	4.720E+0	9.151E+0
-3.876E-1	4.746E+0	9.307E+0
-3.909E-1	4.665E+0	9.236E+0
-3.876E-1	4.694E+0	9.112E+0
-3.860E-1	4.629E+0	9.388E+0
-3.860E-1	4.619E+0	9.310E+0
-3.909E-1	4.720E+0	9.310E+0
-3.909E-1	4.749E+0	9.129E+0
-3.876E-1	4.655E+0	9.262E+0
-3.844E-1	4.723E+0	9.258E+0
-3.876E-1	4.678E+0	9.330E+0
-3.925E-1	4.723E+0	9.138E+0
-3.892E-1	4.730E+0	9.271E+0
-3.876E-1	4.616E+0	9.219E+0
-3.876E-1	4.671E+0	9.297E+0
-3.941E-1	4.704E+0	9.252E+0
-3.892E-1	4.681E+0	9.275E+0
-3.860E-1	4.649E+0	9.206E+0
-3.892E-1	4.785E+0	9.268E+0
-3.941E-1	4.704E+0	9.210E+0
-3.876E-1	4.688E+0	9.297E+0
-3.844E-1	4.720E+0	9.333E+0
-3.909E-1	4.730E+0	9.184E+0
-3.941E-1	4.746E+0	9.268E+0
-3.876E-1	4.759E+0	9.262E+0
-3.844E-1	4.736E+0	9.197E+0
-3.909E-1	4.688E+0	9.239E+0
-3.909E-1	4.736E+0	9.304E+0
-3.909E-1	4.684E+0	9.242E+0
-3.860E-1	4.704E+0	9.330E+0
-3.876E-1	4.665E+0	9.275E+0
-3.925E-1	4.649E+0	9.297E+0
-3.892E-1	4.717E+0	9.249E+0
-3.876E-1	4.730E+0	9.362E+0
-3.909E-1	4.694E+0	9.239E+0
-3.909E-1	4.688E+0	9.129E+0
-3.876E-1	4.765E+0	9.190E+0
-3.860E-1	4.730E+0	9.304E+0
-3.892E-1	4.671E+0	9.317E+0
-3.925E-1	4.697E+0	9.174E+0
-3.892E-1	4.730E+0	9.184E+0
-3.860E-1	4.710E+0	9.265E+0
-3.876E-1	4.704E+0	9.278E+0
-3.941E-1	4.752E+0	9.216E+0
-3.876E-1	4.645E+0	9.080E+0
-3.844E-1	4.610E+0	9.336E+0
-3.876E-1	4.691E+0	9.216E+0
-3.925E-1	4.756E+0	9.245E+0
-3.909E-1	4.668E+0	9.180E+0
-3.876E-1	4.733E+0	9.258E+0
-3.876E-1	4.684E+0	9.391E+0
-3.909E-1	4.746E+0	9.203E+0
-3.892E-1	4.658E+0	9.284E+0
-3.827E-1	4.642E+0	9.138E+0
-3.892E-1	4.752E+0	9.216E+0
-3.925E-1	4.746E+0	9.180E+0
-3.860E-1	4.788E+0	9.187E+0
-3.860E-1	4.610E+0	9.206E+0
-3.876E-1	4.710E+0	9.307E+0
-3.909E-1	4.710E+0	9.420E+0
-3.892E-1	4.519E+0	9.275E+0
-3.860E-1	4.701E+0	9.249E+0
-3.892E-1	4.749E+0	9.210E+0
-3.925E-1	4.710E+0	9.268E+0
-3.876E-1	4.681E+0	9.232E+0
-3.876E-1	4.808E+0	9.135E+0
-3.909E-1	4.688E+0	9.239E+0
-3.925E-1	4.629E+0	9.320E+0
-3.892E-1	4.782E+0	9.249E+0
-3.860E-1	4.720E+0	9.239E+0
-3.892E-1	4.691E+0	9.275E+0
-3.941E-1	4.707E+0	9.226E+0
-3.876E-1	4.697E+0	9.252E+0
-3.860E-1	4.714E+0	9.206E+0
-3.925E-1	4.662E+0	9.252E+0
-3.957E-1	4.658E+0	9.145E+0
-3.909E-1	4.697E+0	9.326E+0
-3.860E-1	4.694E+0	9.154E+0
-3.892E-1	4.681E+0	9.313E+0
-3.941E-1	4.714E+0	9.213E+0
-3.892E-1	4.704E+0	9.255E+0
-3.860E-1	4.675E+0	9.304E+0
-3.909E-1	4.684E+0	9.197E+0
-3.957E-1	4.717E+0	9.255E+0
-3.876E-1	4.730E+0	9.343E+0
-3.876E-1	4.752E+0	9.291E+0
-3.892E-1	4.691E+0	9.226E+0
-3.925E-1	4.765E+0	9.252E+0
-3.876E-1	4.697E+0	9.326E+0
-3.844E-1	4.707E+0	9.284E+0
-3.925E-1	4.749E+0	9.193E+0
-3.925E-1	4.652E+0	9.180E+0
-3.909E-1	4.649E+0	9.239E+0
-3.876E-1	4.629E+0	9.216E+0
-3.876E-1	4.658E+0	9.291E+0
-3.892E-1	4.671E+0	9.249E+0
-3.909E-1	4.616E+0	9.275E+0
-3.876E-1	4.671E+0	9.109E+0
-3.909E-1	4.778E+0	9.187E+0
-3.925E-1	4.733E+0	9.112E+0
-3.860E-1	4.675E+0	9.310E+0
-3.860E-1	4.684E+0	9.262E+0
-3.892E-1	4.775E+0	9.239E+0
-3.941E-1	4.691E+0	9.249E+0
-3.876E-1	4.739E+0	9.193E+0
-3.876E-1	4.678E+0	9.382E+0
-3.909E-1	4.704E+0	9.304E+0
-3.925E-1	4.733E+0	9.281E+0
-3.876E-1	4.691E+0	9.258E+0
-3.860E-1	4.684E+0	9.203E+0
-3.876E-1	4.743E+0	9.167E+0
-3.909E-1	4.691E+0	9.129E+0
-3.876E-1	4.714E+0	9.242E+0
-3.876E-1	4.688E+0	9.310E+0
-3.892E-1	4.730E+0	9.226E+0
-3.925E-1	4.652E+0	9.287E+0
-3.892E-1	4.675E+0	9.398E+0
-3.860E-1	4.723E+0	9.184E+0
-3.892E-1	4.613E+0	9.268E+0
-3.925E-1	4.688E+0	9.239E+0
-3.892E-1	4.714E+0	9.255E+0
-3.827E-1	4.684E+0	9.310E+0
-3.892E-1	4.704E+0	9.333E+0
-3.941E-1	4.694E+0	9.245E+0
-3.909E-1	4.665E+0	9.453E+0
-3.876E-1	4.739E+0	9.067E+0
-3.892E-1	4.665E+0	9.417E+0
-3.925E-1	4.639E+0	9.161E+0
-3.876E-1	4.697E+0	9.265E+0
-3.844E-1	4.730E+0	9.300E+0
-3.876E-1	4.739E+0	9.219E+0
-3.925E-1	4.710E+0	9.343E+0
-3.892E-1	4.697E+0	9.300E+0
-3.844E-1	4.681E+0	9.226E+0
-3.892E-1	4.756E+0	9.275E+0
-3.925E-1	4.671E+0	9.304E+0
-3.860E-1	4.652E+0	9.184E+0
-3.860E-1	4.730E+0	9.294E+0
-3.892E-1	4.668E+0	9.210E+0
-3.909E-1	4.726E+0	9.437E+0
-3.876E-1	4.697E+0	9.203E+0
-3.860E-1	4.619E+0	9.278E+0
-3.892E-1	4.649E+0	9.258E+0
-3.925E-1	4.717E+0	9.142E+0
-3.876E-1	4.701E+0	9.275E+0
-3.844E-1	4.730E+0	9.297E+0
-3.860E-1	4.736E+0	9.187E+0
-3.941E-1	4.762E+0	9.294E+0
-3.892E-1	4.733E+0	9.284E+0
-3.844E-1	4.694E+0	9.229E+0
-3.876E-1	4.743E+0	9.245E+0
-3.941E-1	4.707E+0	9.255E+0
-3.876E-1	4.694E+0	9.346E+0
-3.860E-1	4.704E+0	9.219E+0
-3.909E-1	4.720E+0	9.167E+0
-3.909E-1	4.743E+0	9.245E+0
-3.860E-1	4.671E+0	9.213E+0
-3.860E-1	4.652E+0	9.158E+0
-3.909E-1	4.762E+0	9.145E+0
-3.909E-1	4.714E+0	9.239E+0
-3.876E-1	4.671E+0	9.223E+0
-3.860E-1	4.710E+0	9.242E+0
-3.860E-1	4.678E+0	9.216E+0
-3.925E-1	4.733E+0	9.388E+0
-3.860E-1	4.681E+0	9.151E+0
-3.876E-1	4.577E+0	9.200E+0
-3.876E-1	4.652E+0	9.190E+0
-3.909E-1	4.746E+0	9.268E+0
-3.876E-1	4.843E+0	9.304E+0
-3.892E-1	4.668E+0	9.284E+0
-3.892E-1	4.697E+0	9.262E+0
-3.909E-1	4.632E+0	9.326E+0
-3.892E-1	4.704E+0	9.184E+0
-3.860E-1	4.665E+0	9.395E+0
-3.909E-1	4.736E+0	9.142E+0
-3.941E-1	4.636E+0	9.456E+0
-3.892E-1	4.632E+0	9.252E+0
-3.860E-1	4.717E+0	9.239E+0
-3.892E-1	4.704E+0	9.252E+0
-3.876E-1	4.691E+0	9.265E+0
-3.876E-1	4.675E+0	9.106E+0
-3.860E-1	4.759E+0	9.320E+0
-3.909E-1	4.772E+0	9.268E+0
-3.941E-1	4.717E+0	9.197E+0
-3.892E-1	4.678E+0	9.255E+0
-3.860E-1	4.710E+0	9.304E+0
-3.909E-1	4.655E+0	9.320E+0
-3.925E-1	4.769E+0	9.210E+0
-3.892E-1	4.678E+0	9.382E+0
-3.876E-1	4.678E+0	9.171E+0
-3.860E-1	4.714E+0	9.262E+0
-3.941E-1	4.665E+0	9.239E+0
-3.876E-1	4.714E+0	9.275E+0
-3.860E-1	4.788E+0	9.106E+0
-3.909E-1	4.678E+0	9.245E+0
-3.909E-1	4.795E+0	9.320E+0
-3.876E-1	4.726E+0	9.275E+0
-3.876E-1	4.762E+0	9.193E+0
-3.892E-1	4.678E+0	9.369E+0
-3.925E-1	4.743E+0	9.352E+0
-3.876E-1	4.694E+0	9.171E+0
-3.876E-1	4.743E+0	9.300E+0
-3.876E-1	4.704E+0	9.171E+0
-3.925E-1	4.684E+0	9.187E+0
-3.892E-1	4.681E+0	9.171E+0
-3.860E-1	4.652E+0	9.116E+0
-3.909E-1	4.645E+0	9.275E+0
-3.925E-1	4.714E+0	9.216E+0
-3.892E-1	4.678E+0	9.304E+0
-3.876E-1	4.655E+0	9.226E+0
-3.892E-1	4.626E+0	9.057E+0
-3.925E-1	4.626E+0	9.281E+0
-3.892E-1	4.671E+0	9.356E+0
-3.860E-1	4.681E+0	9.167E+0
-3.892E-1	4.619E+0	9.330E+0
-3.909E-1	4.688E+0	9.291E+0
-3.892E-1	4.662E+0	9.242E+0
-3.844E-1	4.739E+0	9.197E+0
-3.892E-1	4.717E+0	9.249E+0
-3.909E-1	4.688E+0	9.356E+0
-3.876E-1	4.691E+0	9.171E+0
-3.892E-1	4.658E+0	9.258E+0
-3.892E-1	4.701E+0	9.245E+0
-3.892E-1	4.736E+0	9.336E+0
-3.876E-1	4.671E+0	9.226E+0
-3.876E-1	4.675E+0	9.216E+0
-3.909E-1	4.714E+0	9.206E+0
-3.892E-1	4.694E+0	9.333E+0
-3.844E-1	4.665E+0	9.213E+0
-3.860E-1	4.697E+0	9.281E+0
-3.892E-1	4.701E+0	9.226E+0
-3.892E-1	4.665E+0	9.249E+0
-3.876E-1	4.681E+0	9.219E+0
-3.876E-1	4.616E+0	9.203E+0
-3.876E-1	4.684E+0	9.200E+0
-3.892E-1	4.694E+0	9.307E+0
-3.876E-1	4.619E+0	9.271E+0
-3.844E-1	4.739E+0	9.116E+0
-3.876E-1	4.697E+0	9.122E+0
-3.909E-1	4.694E+0	9.112E+0
-3.892E-1	4.665E+0	9.365E+0
-3.827E-1	4.675E+0	9.271E+0
-3.876E-1	4.720E+0	9.116E+0
-3.909E-1	4.688E+0	9.281E+0
-3.892E-1	4.739E+0	9.171E+0
-3.876E-1	4.720E+0	9.317E+0
-3.876E-1	4.632E+0	9.119E+0
-3.925E-1	4.743E+0	9.190E+0
-3.876E-1	4.603E+0	9.174E+0
-3.909E-1	4.665E+0	9.294E+0
-3.909E-1	4.671E+0	9.200E+0
-3.957E-1	4.743E+0	9.213E+0
-3.909E-1	4.590E+0	9.304E+0
-3.860E-1	4.804E+0	9.349E+0
-3.876E-1	4.723E+0	9.317E+0
-3.925E-1	4.642E+0	9.287E+0
-3.876E-1	4.714E+0	9.320E+0
-3.860E-1	4.749E+0	9.294E+0
-3.892E-1	4.743E+0	9.294E+0
-3.925E-1	4.639E+0	9.190E+0
-3.876E-1	4.626E+0	9.203E+0
-3.860E-1	4.730E+0	9.323E+0
-3.892E-1	4.688E+0	9.223E+0
-3.925E-1	4.671E+0	9.223E+0
-3.876E-1	4.775E+0	9.291E+0
-3.844E-1	4.720E+0	9.229E+0
-3.892E-1	4.665E+0	9.252E+0
-3.909E-1	4.730E+0	9.174E+0
-3.925E-1	4.675E+0	9.245E+0
-3.844E-1	4.658E+0	9.349E+0
-3.892E-1	4.668E+0	9.193E+0
-3.925E-1	4.652E+0	9.206E+0
-3.860E-1	4.714E+0	9.216E+0
-3.876E-1	4.701E+0	9.287E+0
-3.892E-1	4.684E+0	9.229E+0
-3.941E-1	4.752E+0	9.223E+0
-3.876E-1	4.710E+0	9.352E+0
-3.860E-1	4.681E+0	9.174E+0
-3.892E-1	4.684E+0	9.213E+0
-3.957E-1	4.710E+0	9.164E+0
-3.876E-1	4.671E+0	9.255E+0
-3.860E-1	4.626E+0	9.226E+0
-3.876E-1	4.694E+0	9.271E+0
-3.892E-1	4.668E+0	9.262E+0
-3.860E-1	4.688E+0	9.210E+0
-3.844E-1	4.655E+0	9.148E+0
-3.925E-1	4.671E+0	9.174E+0
-3.941E-1	4.739E+0	9.213E+0
-3.892E-1	4.642E+0	9.271E+0
-3.860E-1	4.623E+0	9.219E+0
-3.892E-1	4.694E+0	9.236E+0
-3.973E-1	4.632E+0	9.206E+0
-3.876E-1	4.701E+0	9.333E+0
-3.844E-1	4.671E+0	9.291E+0
-3.892E-1	4.649E+0	9.171E+0
-3.941E-1	4.691E+0	9.252E+0
-3.876E-1	4.717E+0	9.268E+0
-3.860E-1	4.746E+0	9.242E+0
-3.876E-1	4.733E+0	9.343E+0
-3.925E-1	4.769E+0	9.307E+0
-3.876E-1	4.675E+0	9.226E+0
-3.844E-1	4.629E+0	9.184E+0
-3.892E-1	4.655E+0	9.242E+0
-3.909E-1	4.726E+0	9.255E+0
-3.860E-1	4.743E+0	9.284E+0
-3.844E-1	4.619E+0	9.161E+0
-3.892E-1	4.688E+0	9.213E+0
-3.957E-1	4.765E+0	9.187E+0
-3.892E-1	4.756E+0	9.226E+0
-3.860E-1	4.743E+0	9.294E+0
-3.892E-1	4.772E+0	9.145E+0
-3.909E-1	4.720E+0	9.356E+0
-3.892E-1	4.704E+0	9.096E+0
-3.876E-1	4.782E+0	9.265E+0
-3.909E-1	4.688E+0	9.229E+0
-3.925E-1	4.697E+0	9.213E+0
-3.876E-1	4.684E+0	9.275E+0
-3.860E-1	4.717E+0	9.206E+0
-3.909E-1	4.730E+0	9.271E+0
-3.925E-1	4.752E+0	9.148E+0
-3.876E-1	4.665E+0	9.232E+0
-3.860E-1	4.714E+0	9.060E+0
-3.876E-1	4.652E+0	9.262E+0
-3.909E-1	4.581E+0	9.171E+0
-3.909E-1	4.726E+0	9.203E+0
-3.860E-1	4.739E+0	9.245E+0
-3.876E-1	4.606E+0	9.275E+0
-3.909E-1	4.652E+0	9.300E+0
-3.844E-1	4.752E+0	9.044E+0
-3.827E-1	4.658E+0	9.167E+0
-3.876E-1	4.645E+0	9.229E+0
-3.957E-1	4.694E+0	9.271E+0
-3.876E-1	4.714E+0	9.258E+0
-3.876E-1	4.668E+0	9.190E+0
-3.909E-1	4.665E+0	9.278E+0
-3.925E-1	4.704E+0	9.210E+0
-3.892E-1	4.726E+0	9.320E+0
-3.844E-1	4.655E+0	9.190E+0
-3.892E-1	4.736E+0	9.193E+0
-3.925E-1	4.733E+0	9.304E+0
-3.876E-1	4.684E+0	9.161E+0
-3.876E-1	4.694E+0	9.255E+0
-3.860E-1	4.681E+0	9.200E+0
-3.941E-1	4.714E+0	9.216E+0
-3.860E-1	4.746E+0	9.294E+0
-3.860E-1	4.697E+0	9.265E+0
-3.892E-1	4.710E+0	9.132E+0
-3.925E-1	4.726E+0	9.216E+0
-3.892E-1	4.730E+0	9.229E+0
-3.860E-1	4.623E+0	9.365E+0
-3.892E-1	4.642E+0	9.245E+0
-3.892E-1	4.668E+0	9.300E+0
-3.876E-1	4.759E+0	9.210E+0
-3.844E-1	4.795E+0	9.177E+0
-3.925E-1	4.749E+0	9.193E+0
-3.925E-1	4.642E+0	9.164E+0
-3.892E-1	4.671E+0	9.210E+0
-3.860E-1	4.593E+0	9.180E+0
-3.876E-1	4.707E+0	9.258E+0
-3.925E-1	4.739E+0	9.388E+0
-3.909E-1	4.642E+0	9.339E+0
-3.860E-1	4.684E+0	9.219E+0
-3.892E-1	4.662E+0	9.167E+0
-3.941E-1	4.701E+0	9.219E+0
-3.876E-1	4.649E+0	9.180E+0
-3.844E-1	4.746E+0	9.232E+0
-3.909E-1	4.691E+0	9.291E+0
-3.925E-1	4.694E+0	9.213E+0
-3.892E-1	4.736E+0	9.135E+0
-3.844E-1	4.681E+0	9.323E+0
-3.892E-1	4.743E+0	9.255E+0
-3.941E-1	4.652E+0	9.291E+0
-3.876E-1	4.671E+0	9.236E+0
-3.844E-1	4.665E+0	9.138E+0
-3.909E-1	4.665E+0	9.343E+0
-3.925E-1	4.714E+0	9.203E+0
-3.860E-1	4.649E+0	9.232E+0
-3.876E-1	4.710E+0	9.242E+0
-3.892E-1	4.717E+0	9.258E+0
-3.909E-1	4.707E+0	9.265E+0
-3.876E-1	4.675E+0	9.258E+0
-3.827E-1	4.671E+0	9.372E+0
-3.892E-1	4.762E+0	9.320E+0
-3.941E-1	4.636E+0	9.271E+0
-3.876E-1	4.714E+0	9.226E+0
-3.892E-1	4.652E+0	9.193E+0
-3.909E-1	4.772E+0	9.258E+0
-3.892E-1	4.710E+0	9.336E+0
-3.892E-1	4.743E+0	9.239E+0
-3.844E-1	4.675E+0	9.242E+0
-3.892E-1	4.593E+0	9.099E+0
-3.909E-1	4.652E+0	9.200E+0
-3.892E-1	4.704E+0	9.304E+0
-3.844E-1	4.684E+0	9.320E+0
-3.844E-1	4.697E+0	9.210E+0
-3.941E-1	4.746E+0	9.229E+0
-3.892E-1	4.720E+0	9.226E+0
-3.860E-1	4.707E+0	9.138E+0
-3.909E-1	4.701E+0	9.265E+0
-3.957E-1	4.701E+0	9.245E+0
-3.860E-1	4.632E+0	9.119E+0
-3.876E-1	4.714E+0	9.206E+0
-3.892E-1	4.694E+0	9.200E+0
-3.925E-1	4.691E+0	9.239E+0
-3.876E-1	4.720E+0	9.245E+0
-3.860E-1	4.707E+0	9.304E+0
-3.860E-1	4.730E+0	9.275E+0
-3.909E-1	4.681E+0	9.203E+0
-3.876E-1	4.694E+0	9.151E+0
-3.876E-1	4.613E+0	9.271E+0
-3.892E-1	4.720E+0	9.142E+0
-3.925E-1	4.720E+0	9.200E+0
-3.909E-1	4.723E+0	9.135E+0
-3.827E-1	4.782E+0	9.210E+0
-3.892E-1	4.626E+0	9.291E+0
-3.909E-1	4.704E+0	9.223E+0
-3.892E-1	4.684E+0	9.177E+0
-3.844E-1	4.701E+0	9.271E+0
-3.876E-1	4.691E+0	9.271E+0
-3.909E-1	4.733E+0	9.281E+0
-3.909E-1	4.652E+0	9.262E+0
-3.860E-1	4.697E+0	9.167E+0
-3.909E-1	4.710E+0	9.294E+0
-3.892E-1	4.662E+0	9.346E+0
-3.860E-1	4.788E+0	9.275E+0
-3.844E-1	4.632E+0	9.284E+0
-3.892E-1	4.642E+0	9.161E+0
-3.925E-1	4.739E+0	9.278E+0
-3.860E-1	4.694E+0	9.213E+0
-3.844E-1	4.769E+0	9.171E+0
-3.909E-1	4.684E+0	9.330E+0
-3.925E-1	4.714E+0	9.151E+0
-3.876E-1	4.720E+0	9.359E+0
-3.860E-1	4.701E+0	9.281E+0
-3.909E-1	4.697E+0	9.203E+0
-3.925E-1	4.701E+0	9.200E+0
-3.892E-1	4.765E+0	9.187E+0
-3.844E-1	4.658E+0	9.200E+0
-3.876E-1	4.733E+0	9.174E+0
-3.892E-1	4.697E+0	9.317E+0
-3.892E-1	4.681E+0	9.343E+0
-3.860E-1	4.752E+0	9.164E+0
-3.892E-1	4.756E+0	9.226E+0
-3.925E-1	4.691E+0	9.239E+0
-3.876E-1	4.658E+0	9.268E+0
-3.860E-1	4.756E+0	9.216E+0
-3.892E-1	4.619E+0	9.138E+0
-3.941E-1	4.717E+0	9.284E+0
-3.892E-1	4.662E+0	9.129E+0
-3.860E-1	4.717E+0	9.275E+0
-3.876E-1	4.749E+0	9.171E+0
-3.909E-1	4.710E+0	9.200E+0
-3.892E-1	4.739E+0	9.223E+0
-3.827E-1	4.782E+0	9.184E+0
-3.892E-1	4.723E+0	9.236E+0
-3.925E-1	4.694E+0	9.249E+0
-3.860E-1	4.717E+0	9.145E+0
-3.860E-1	4.671E+0	9.174E+0
-3.892E-1	4.662E+0	9.252E+0
-3.909E-1	4.597E+0	9.106E+0
-3.844E-1	4.739E+0	9.326E+0
-3.811E-1	4.749E+0	9.294E+0
-3.876E-1	4.694E+0	9.129E+0
-3.941E-1	4.691E+0	9.297E+0
-3.860E-1	4.662E+0	9.232E+0
-3.876E-1	4.629E+0	9.291E+0
-3.876E-1	4.775E+0	9.258E+0
-3.909E-1	4.678E+0	9.262E+0
-3.876E-1	4.694E+0	9.219E+0
-3.860E-1	4.655E+0	9.265E+0
-3.892E-1	4.675E+0	9.239E+0
-3.909E-1	4.688E+0	9.216E+0
-3.876E-1	4.678E+0	9.177E+0
-3.860E-1	4.772E+0	9.080E+0
-3.909E-1	4.714E+0	9.219E+0
-3.925E-1	4.678E+0	9.258E+0
-3.860E-1	4.671E+0	9.281E+0
-3.876E-1	4.593E+0	9.275E+0
-3.909E-1	4.662E+0	9.239E+0
-3.941E-1	4.678E+0	9.229E+0
-3.860E-1	4.743E+0	9.310E+0
-3.860E-1	4.701E+0	9.180E+0
-3.876E-1	4.697E+0	9.242E+0
-3.909E-1	4.691E+0	9.320E+0
-3.876E-1	4.726E+0	9.184E+0
-3.860E-1	4.704E+0	9.138E+0
-3.892E-1	4.707E+0	9.262E+0
-3.941E-1	4.723E+0	9.112E+0
-3.876E-1	4.688E+0	9.145E+0
-3.876E-1	4.694E+0	9.323E+0
-3.892E-1	4.626E+0	9.258E+0
-3.925E-1	4.701E+0	9.180E+0
-3.860E-1	4.726E+0	9.193E+0
-3.844E-1	4.739E+0	9.145E+0
-3.860E-1	4.658E+0	9.177E+0
-3.925E-1	4.668E+0	9.369E+0
-3.876E-1	4.710E+0	9.249E+0
-3.876E-1	4.717E+0	9.252E+0
-3.909E-1	4.688E+0	9.268E+0
-3.941E-1	4.658E+0	9.216E+0
-3.860E-1	4.655E+0	9.122E+0
-3.844E-1	4.736E+0	9.232E+0
-3.892E-1	4.688E+0	9.281E+0
-3.925E-1	4.726E+0	9.297E+0
-3.844E-1	4.759E+0	9.187E+0
-3.860E-1	4.720E+0	9.206E+0
-3.876E-1	4.668E+0	9.300E+0
-3.941E-1	4.681E+0	9.258E+0
-3.876E-1	4.636E+0	9.219E+0
-3.876E-1	4.756E+0	9.206E+0
-3.876E-1	4.743E+0	9.281E+0
-3.925E-1	4.668E+0	9.252E+0
-3.892E-1	4.723E+0	9.262E+0
-3.876E-1	4.662E+0	9.210E+0
-3.909E-1	4.652E+0	9.346E+0
-3.925E-1	4.739E+0	9.249E+0
-3.876E-1	4.739E+0	9.294E+0
-3.860E-1	4.681E+0	9.226E+0
-3.892E-1	4.694E+0	9.210E+0
-3.925E-1	4.746E+0	9.213E+0
-3.892E-1	4.675E+0	9.193E+0
-3.827E-1	4.626E+0	9.232E+0
-3.909E-1	4.739E+0	9.265E+0
-3.909E-1	4.733E+0	9.304E+0
-3.876E-1	4.665E+0	9.258E+0
-3.860E-1	4.632E+0	9.352E+0
-3.892E-1	4.619E+0	9.310E+0
-3.892E-1	4.694E+0	9.346E+0
-3.876E-1	4.723E+0	9.219E+0
-3.860E-1	4.678E+0	9.232E+0
-3.876E-1	4.752E+0	9.226E+0
-3.925E-1	4.688E+0	9.304E+0
-3.892E-1	4.707E+0	9.197E+0
-3.844E-1	4.707E+0	9.219E+0
-3.909E-1	4.662E+0	9.190E+0
-3.892E-1	4.649E+0	9.249E+0
-3.909E-1	4.707E+0	9.284E+0
-3.811E-1	4.694E+0	9.219E+0
-3.892E-1	4.658E+0	9.258E+0
-3.941E-1	4.710E+0	9.184E+0
-3.892E-1	4.720E+0	9.223E+0
-3.876E-1	4.603E+0	9.330E+0
-3.909E-1	4.788E+0	9.216E+0
-3.909E-1	4.756E+0	9.242E+0
-3.876E-1	4.704E+0	9.326E+0
-3.860E-1	4.746E+0	9.262E+0
-3.892E-1	4.736E+0	9.323E+0
-3.909E-1	4.658E+0	9.258E+0
-3.844E-1	4.649E+0	9.223E+0
-3.827E-1	4.723E+0	9.252E+0
-3.892E-1	4.733E+0	9.223E+0
-3.909E-1	4.701E+0	9.229E+0
-3.892E-1	4.746E+0	9.239E+0
-3.876E-1	4.743E+0	9.245E+0
-3.925E-1	4.639E+0	9.171E+0
-3.909E-1	4.730E+0	9.459E+0
-3.892E-1	4.636E+0	9.206E+0
-3.860E-1	4.710E+0	9.242E+0
-3.909E-1	4.704E+0	9.226E+0
-3.892E-1	4.694E+0	9.200E+0
-3.876E-1	4.623E+0	9.294E+0
-3.876E-1	4.678E+0	9.164E+0
-3.860E-1	4.652E+0	9.297E+0
-3.892E-1	4.636E+0	9.125E+0
-3.892E-1	4.821E+0	9.177E+0
-3.860E-1	4.658E+0	9.242E+0
-3.941E-1	4.606E+0	9.307E+0
-3.925E-1	4.675E+0	9.326E+0
-3.844E-1	4.743E+0	9.304E+0
-3.844E-1	4.749E+0	9.135E+0
-3.925E-1	4.668E+0	9.255E+0
-3.941E-1	4.701E+0	9.174E+0
-3.876E-1	4.655E+0	9.287E+0
-3.892E-1	4.701E+0	9.167E+0
-3.892E-1	4.681E+0	9.297E+0
-3.925E-1	4.743E+0	9.119E+0
-3.876E-1	4.726E+0	9.275E+0
-3.844E-1	4.749E+0	9.171E+0
-3.909E-1	4.704E+0	9.236E+0
-3.925E-1	4.714E+0	9.294E+0
-3.860E-1	4.772E+0	9.232E+0
-3.844E-1	4.613E+0	9.268E+0
-3.892E-1	4.691E+0	9.236E+0
-3.925E-1	4.723E+0	9.203E+0
-3.860E-1	4.723E+0	9.300E+0
-3.827E-1	4.678E+0	9.167E+0
-3.876E-1	4.684E+0	9.200E+0
-3.909E-1	4.597E+0	9.132E+0
-3.876E-1	4.655E+0	9.297E+0
-3.860E-1	4.688E+0	9.099E+0
-3.844E-1	4.723E+0	9.291E+0
-3.909E-1	4.681E+0	9.349E+0
-3.892E-1	4.697E+0	9.229E+0
-3.892E-1	4.736E+0	9.116E+0
-3.892E-1	4.658E+0	9.210E+0
-3.909E-1	4.710E+0	9.326E+0
-3.876E-1	4.756E+0	9.326E+0
-3.844E-1	4.746E+0	9.330E+0
-3.876E-1	4.668E+0	9.116E+0
-3.909E-1	4.824E+0	9.151E+0
-3.876E-1	4.714E+0	9.109E+0
-3.876E-1	4.665E+0	9.193E+0
-3.909E-1	4.619E+0	9.210E+0
-3.909E-1	4.733E+0	9.278E+0
-3.860E-1	4.704E+0	9.313E+0
-3.860E-1	4.642E+0	9.255E+0
-3.860E-1	4.678E+0	9.174E+0
-3.941E-1	4.759E+0	9.258E+0
-3.860E-1	4.694E+0	9.284E+0
-3.876E-1	4.675E+0	9.200E+0
-3.892E-1	4.665E+0	9.317E+0
-3.925E-1	4.684E+0	9.275E+0
-3.892E-1	4.642E+0	9.268E+0
-3.844E-1	4.723E+0	9.284E+0
-3.909E-1	4.655E+0	9.307E+0
-3.941E-1	4.752E+0	9.200E+0
-3.876E-1	4.733E+0	9.401E+0
-3.844E-1	4.739E+0	9.326E+0
-3.909E-1	4.743E+0	9.116E+0
-3.909E-1	4.717E+0	9.135E+0
-3.876E-1	4.662E+0	9.317E+0
-3.844E-1	4.645E+0	9.203E+0
-3.892E-1	4.613E+0	9.339E+0
-3.892E-1	4.726E+0	9.252E+0
-3.860E-1	4.697E+0	9.252E+0
-3.860E-1	4.726E+0	9.203E+0
-3.876E-1	4.701E+0	9.216E+0
-3.941E-1	4.714E+0	9.226E+0
-3.860E-1	4.658E+0	9.154E+0
-3.860E-1	4.649E+0	9.307E+0
-3.892E-1	4.739E+0	9.245E+0
-3.909E-1	4.707E+0	9.297E+0
-3.876E-1	4.717E+0	9.151E+0
-3.844E-1	4.678E+0	9.197E+0
-3.876E-1	4.701E+0	9.190E+0
-3.909E-1	4.720E+0	9.411E+0
-3.892E-1	4.704E+0	9.197E+0
-3.876E-1	4.688E+0	9.213E+0
-3.876E-1	4.697E+0	9.323E+0
-3.941E-1	4.762E+0	9.171E+0
-3.892E-1	4.730E+0	9.203E+0
-3.844E-1	4.756E+0	9.294E+0
-3.909E-1	4.658E+0	9.184E+0
-3.909E-1	4.704E+0	9.271E+0
-3.876E-1	4.707E+0	9.210E+0
-3.860E-1	4.752E+0	9.249E+0
-3.925E-1	4.688E+0	9.148E+0
-3.925E-1	4.759E+0	9.317E+0
-3.876E-1	4.701E+0	9.245E+0
-3.844E-1	4.714E+0	9.239E+0
-3.876E-1	4.658E+0	9.184E+0
-3.925E-1	4.720E+0	9.245E+0
-3.892E-1	4.756E+0	9.125E+0
-3.860E-1	4.684E+0	9.216E+0
-3.909E-1	4.691E+0	9.226E+0
-3.925E-1	4.743E+0	9.417E+0
-3.876E-1	4.655E+0	9.307E+0
-3.844E-1	4.730E+0	9.378E+0
-3.909E-1	4.726E+0	9.249E+0
-3.909E-1	4.629E+0	9.167E+0
-3.876E-1	4.772E+0	9.265E+0
-3.860E-1	4.697E+0	9.180E+0
-3.876E-1	4.681E+0	9.197E+0
-3.909E-1	4.736E+0	9.304E+0
-3.844E-1	4.817E+0	9.310E+0
-3.844E-1	4.626E+0	9.239E+0
-3.892E-1	4.730E+0	9.223E+0
-3.892E-1	4.730E+0	9.339E+0
-3.909E-1	4.756E+0	9.310E+0
-3.860E-1	4.769E+0	9.193E+0
-3.909E-1	4.684E+0	9.174E+0
-3.925E-1	4.736E+0	9.216E+0
-3.860E-1	4.681E+0	9.167E+0
-3.844E-1	4.765E+0	9.343E+0
-3.892E-1	4.678E+0	9.242E+0
-3.941E-1	4.652E+0	9.216E+0
-3.876E-1	4.681E+0	9.255E+0
-3.876E-1	4.645E+0	9.249E+0
-3.892E-1	4.701E+0	9.232E+0
-3.909E-1	4.710E+0	9.229E+0
-3.892E-1	4.749E+0	9.278E+0
-3.860E-1	4.642E+0	9.239E+0
-3.909E-1	4.749E+0	9.232E+0
-3.892E-1	4.756E+0	9.148E+0
-3.876E-1	4.668E+0	9.203E+0
-3.860E-1	4.759E+0	9.229E+0
-3.892E-1	4.785E+0	9.284E+0
-3.892E-1	4.717E+0	9.300E+0
-3.892E-1	4.662E+0	9.245E+0
-3.860E-1	4.697E+0	9.148E+0
-3.876E-1	4.720E+0	9.297E+0
-3.925E-1	4.756E+0	9.206E+0
-3.892E-1	4.684E+0	9.167E+0
-3.844E-1	4.649E+0	9.268E+0
-3.892E-1	4.759E+0	9.200E+0
-3.909E-1	4.714E+0	9.258E+0
-3.860E-1	4.697E+0	9.226E+0
-3.860E-1	4.652E+0	9.320E+0
-3.876E-1	4.668E+0	9.249E+0
-3.909E-1	4.639E+0	9.287E+0
-3.876E-1	4.671E+0	9.245E+0
-3.860E-1	4.675E+0	9.193E+0
-3.892E-1	4.749E+0	9.310E+0
-3.909E-1	4.649E+0	9.242E+0
-3.876E-1	4.717E+0	9.271E+0
-3.876E-1	4.662E+0	9.122E+0
-3.909E-1	4.714E+0	9.278E+0
-3.941E-1	4.704E+0	9.187E+0
-3.892E-1	4.629E+0	9.012E+0
-3.860E-1	4.739E+0	9.184E+0
-3.892E-1	4.684E+0	9.232E+0
-3.909E-1	4.707E+0	9.187E+0
-3.844E-1	4.714E+0	9.193E+0
-3.844E-1	4.707E+0	9.297E+0
-3.876E-1	4.642E+0	9.236E+0
-3.909E-1	4.681E+0	9.223E+0
-3.860E-1	4.704E+0	9.258E+0
-3.844E-1	4.714E+0	9.242E+0
-3.909E-1	4.678E+0	9.223E+0
-3.909E-1	4.645E+0	9.210E+0
-3.892E-1	4.704E+0	9.375E+0
-3.844E-1	4.681E+0	9.184E+0
-3.860E-1	4.688E+0	9.252E+0
-3.941E-1	4.649E+0	9.287E+0
-3.860E-1	4.613E+0	9.239E+0
-3.860E-1	4.649E+0	9.171E+0
-3.892E-1	4.756E+0	9.216E+0
-3.925E-1	4.720E+0	9.145E+0
-3.876E-1	4.652E+0	9.281E+0
-3.860E-1	4.759E+0	9.223E+0
-3.892E-1	4.655E+0	9.349E+0
-3.909E-1	4.684E+0	9.232E+0
-3.844E-1	4.752E+0	9.236E+0
-3.844E-1	4.662E+0	9.297E+0
-3.909E-1	4.743E+0	9.200E+0
-3.909E-1	4.717E+0	9.177E+0
-3.876E-1	4.694E+0	9.239E+0
-3.860E-1	4.759E+0	9.229E+0
-3.909E-1	4.691E+0	9.148E+0
-3.925E-1	4.743E+0	9.190E+0
-3.892E-1	4.756E+0	9.203E+0
-3.876E-1	4.629E+0	9.171E+0
-3.909E-1	4.726E+0	9.287E+0
-3.909E-1	4.681E+0	9.161E+0
-3.860E-1	4.804E+0	9.073E+0
-3.844E-1	4.775E+0	9.122E+0
-3.892E-1	4.778E+0	9.203E+0
-3.909E-1	4.752E+0	9.294E+0
-3.892E-1	4.739E+0	9.109E+0
-3.876E-1	4.691E+0	9.265E+0
-3.876E-1	4.681E+0	9.304E+0
-3.876E-1	4.743E+0	9.154E+0
-3.860E-1	4.649E+0	9.356E+0
-3.827E-1	4.642E+0	9.265E+0
-3.909E-1	4.668E+0	9.262E+0
-3.925E-1	4.655E+0	9.083E+0
-3.909E-1	4.688E+0	9.177E+0
-3.860E-1	4.668E+0	9.242E+0
-3.892E-1	4.701E+0	9.067E+0
-3.941E-1	4.726E+0	9.281E+0
-3.876E-1	4.736E+0	9.232E+0
-3.860E-1	4.655E+0	9.180E+0
-3.876E-1	4.600E+0	9.200E+0
-3.909E-1	4.691E+0	9.203E+0
-3.844E-1	4.678E+0	9.226E+0
-3.860E-1	4.723E+0	9.125E+0
-3.892E-1	4.671E+0	9.193E+0
-3.909E-1	4.681E+0	9.330E+0
-3.860E-1	4.636E+0	9.219E+0
-3.844E-1	4.762E+0	9.187E+0
-3.860E-1	4.675E+0	9.326E+0
-3.925E-1	4.684E+0	9.232E+0
-3.860E-1	4.697E+0	9.171E+0
-3.844E-1	4.658E+0	9.359E+0
-3.892E-1	4.678E+0	9.190E+0
-3.925E-1	4.590E+0	9.255E+0
-3.860E-1	4.782E+0	9.226E+0
-3.844E-1	4.791E+0	9.262E+0
-3.909E-1	4.769E+0	9.262E+0
-3.925E-1	4.720E+0	9.213E+0
-3.860E-1	4.694E+0	9.223E+0
-3.844E-1	4.733E+0	9.210E+0
-3.892E-1	4.801E+0	9.297E+0
-3.909E-1	4.675E+0	9.265E+0
-3.892E-1	4.739E+0	9.177E+0
-3.860E-1	4.688E+0	9.336E+0
-3.909E-1	4.662E+0	9.174E+0
-3.909E-1	4.765E+0	9.271E+0
-3.876E-1	4.655E+0	9.281E+0
-3.860E-1	4.726E+0	9.167E+0
-3.909E-1	4.697E+0	9.359E+0
-3.892E-1	4.649E+0	9.177E+0
-3.827E-1	4.694E+0	9.317E+0
-3.860E-1	4.668E+0	9.271E+0
-3.892E-1	4.626E+0	9.275E+0
-3.892E-1	4.649E+0	9.258E+0
-3.876E-1	4.707E+0	9.213E+0
-3.860E-1	4.684E+0	9.138E+0
-3.892E-1	4.707E+0	9.352E+0
-3.909E-1	4.739E+0	9.210E+0
-3.876E-1	4.668E+0	9.151E+0
-3.860E-1	4.710E+0	9.284E+0
-3.892E-1	4.726E+0	9.236E+0
-3.925E-1	4.743E+0	9.382E+0
-3.876E-1	4.658E+0	9.184E+0
-3.827E-1	4.736E+0	9.177E+0
-3.909E-1	4.694E+0	9.193E+0
-3.925E-1	4.645E+0	9.193E+0
-3.860E-1	4.714E+0	9.268E+0
-3.827E-1	4.756E+0	9.343E+0
-3.892E-1	4.645E+0	9.255E+0
-3.909E-1	4.671E+0	9.278E+0
-3.892E-1	4.658E+0	9.265E+0
-3.860E-1	4.636E+0	9.236E+0
-3.876E-1	4.710E+0	9.190E+0
-3.892E-1	4.649E+0	9.242E+0
-3.876E-1	4.726E+0	9.090E+0
-3.827E-1	4.726E+0	9.326E+0
-3.892E-1	4.684E+0	9.297E+0
-3.909E-1	4.762E+0	9.242E+0
-3.844E-1	4.649E+0	9.362E+0
-3.876E-1	4.694E+0	9.216E+0
-3.860E-1	4.730E+0	9.206E+0
-3.892E-1	4.668E+0	9.151E+0
-3.876E-1	4.824E+0	9.291E+0
-3.876E-1	4.788E+0	9.200E+0
-3.876E-1	4.655E+0	9.154E+0
-3.925E-1	4.623E+0	9.310E+0
-3.876E-1	4.694E+0	9.349E+0
-3.844E-1	4.723E+0	9.180E+0
-3.876E-1	4.707E+0	9.297E+0
-3.909E-1	4.720E+0	9.210E+0
-3.860E-1	4.697E+0	9.193E+0
-3.844E-1	4.804E+0	9.164E+0
-3.892E-1	4.691E+0	9.245E+0
-3.909E-1	4.671E+0	9.125E+0
-3.876E-1	4.707E+0	9.258E+0
-3.844E-1	4.632E+0	9.252E+0
-3.860E-1	4.756E+0	9.200E+0
-3.925E-1	4.655E+0	9.148E+0
-3.860E-1	4.720E+0	9.281E+0
-3.844E-1	4.720E+0	9.242E+0
-3.892E-1	4.658E+0	9.112E+0
-3.925E-1	4.704E+0	9.184E+0
-3.892E-1	4.701E+0	9.297E+0
-3.876E-1	4.678E+0	9.142E+0
-3.876E-1	4.723E+0	9.174E+0
-3.925E-1	4.613E+0	9.206E+0
-3.844E-1	4.616E+0	9.242E+0
-3.844E-1	4.662E+0	9.122E+0
-3.892E-1	4.765E+0	9.320E+0
-3.925E-1	4.762E+0	9.258E+0
-3.876E-1	4.671E+0	9.200E+0
-3.876E-1	4.697E+0	9.190E+0
-3.876E-1	4.681E+0	9.317E+0
-3.941E-1	4.717E+0	9.135E+0
-3.876E-1	4.655E+0	9.346E+0
-3.844E-1	4.717E+0	9.122E+0
-3.876E-1	4.665E+0	9.239E+0
-3.892E-1	4.678E+0	9.216E+0
-3.876E-1	4.704E+0	9.249E+0
-3.844E-1	4.675E+0	9.148E+0
-3.909E-1	4.775E+0	9.271E+0
-3.909E-1	4.701E+0	9.210E+0
-3.860E-1	4.769E+0	9.323E+0
-3.844E-1	4.752E+0	9.268E+0
-3.909E-1	4.694E+0	9.197E+0
-3.925E-1	4.675E+0	9.313E+0
-3.860E-1	4.749E+0	9.203E+0
-3.844E-1	4.675E+0	9.339E+0
-3.909E-1	4.717E+0	9.226E+0
-3.909E-1	4.736E+0	9.219E+0
-3.876E-1	4.681E+0	9.294E+0
-3.811E-1	4.795E+0	9.232E+0
-3.892E-1	4.723E+0	9.300E+0
-3.909E-1	4.707E+0	9.281E+0
-3.876E-1	4.668E+0	9.213E+0
-3.860E-1	4.684E+0	9.167E+0
-3.909E-1	4.772E+0	9.119E+0
-3.925E-1	4.684E+0	9.125E+0
-3.860E-1	4.671E+0	9.219E+0
-3.860E-1	4.681E+0	9.174E+0
-3.892E-1	4.759E+0	9.226E+0
-3.892E-1	4.678E+0	9.275E+0
-3.909E-1	4.649E+0	9.249E+0
-3.860E-1	4.701E+0	9.187E+0
-3.876E-1	4.714E+0	9.145E+0
-3.909E-1	4.801E+0	9.307E+0
-3.876E-1	4.668E+0	9.252E+0
-3.860E-1	4.619E+0	9.232E+0
-3.892E-1	4.662E+0	9.184E+0
-3.925E-1	4.662E+0	9.265E+0
-3.860E-1	4.684E+0	9.271E+0
-3.876E-1	4.662E+0	9.177E+0
-3.876E-1	4.694E+0	9.226E+0
-3.909E-1	4.701E+0	9.232E+0
-3.844E-1	4.655E+0	9.343E+0
-3.844E-1	4.655E+0	9.145E+0
-3.892E-1	4.658E+0	9.219E+0
-3.909E-1	4.694E+0	9.187E+0
-3.844E-1	4.665E+0	9.236E+0
-3.860E-1	4.707E+0	9.119E+0
-3.909E-1	4.756E+0	9.307E+0
-3.892E-1	4.691E+0	9.216E+0
-3.876E-1	4.733E+0	9.232E+0
-3.844E-1	4.645E+0	9.216E+0
-3.876E-1	4.684E+0	9.187E+0
-3.941E-1	4.658E+0	9.203E+0
-3.876E-1	4.655E+0	9.242E+0
-3.844E-1	4.749E+0	9.200E+0
-3.876E-1	4.704E+0	9.232E+0
-3.925E-1	4.804E+0	9.300E+0
-3.844E-1	4.652E+0	9.249E+0
-3.827E-1	4.701E+0	9.255E+0
-3.876E-1	4.629E+0	9.167E+0
-3.909E-1	4.743E+0	9.333E+0
-3.827E-1	4.568E+0	9.200E+0
-3.860E-1	4.688E+0	9.190E+0
-3.892E-1	4.681E+0	9.216E+0
-3.909E-1	4.714E+0	9.174E+0
-3.844E-1	4.707E+0	9.154E+0
-3.844E-1	4.746E+0	9.356E+0
-3.892E-1	4.723E+0	9.242E+0
-3.892E-1	4.710E+0	9.132E+0
-3.811E-1	4.691E+0	9.226E+0
-3.811E-1	4.736E+0	9.206E+0
-3.892E-1	4.681E+0	9.317E+0
-3.909E-1	4.678E+0	9.180E+0
-3.876E-1	4.610E+0	9.252E+0
-3.844E-1	4.704E+0	9.138E+0
-3.909E-1	4.759E+0	9.193E+0
-3.876E-1	4.691E+0	9.382E+0
-3.860E-1	4.720E+0	9.171E+0
-3.860E-1	4.688E+0	9.294E+0
-3.892E-1	4.691E+0	9.252E+0
-3.909E-1	4.811E+0	9.129E+0
-3.876E-1	4.658E+0	9.268E+0
-3.844E-1	4.655E+0	9.287E+0
-3.892E-1	4.752E+0	9.216E+0
-3.909E-1	4.619E+0	9.203E+0
-3.860E-1	4.733E+0	9.304E+0
-3.844E-1	4.749E+0	9.044E+0
-3.892E-1	4.688E+0	9.271E+0
-3.925E-1	4.739E+0	9.333E+0
-3.876E-1	4.707E+0	9.320E+0
-3.844E-1	4.668E+0	9.255E+0
-3.909E-1	4.662E+0	9.174E+0
-3.892E-1	4.707E+0	9.226E+0
-3.860E-1	4.684E+0	9.265E+0
-3.844E-1	4.691E+0	9.249E+0
-3.892E-1	4.701E+0	9.129E+0
-3.876E-1	4.649E+0	9.180E+0
-3.860E-1	4.658E+0	9.291E+0
-3.827E-1	4.662E+0	9.190E+0
-3.892E-1	4.759E+0	9.129E+0
-3.892E-1	4.671E+0	9.223E+0
-3.860E-1	4.714E+0	9.271E+0
-3.844E-1	4.671E+0	9.275E+0
-3.892E-1	4.736E+0	9.249E+0
-3.909E-1	4.720E+0	9.284E+0
-3.860E-1	4.678E+0	9.216E+0
-3.876E-1	4.701E+0	9.210E+0
-3.909E-1	4.662E+0	9.307E+0
-3.892E-1	4.772E+0	9.294E+0
-3.844E-1	4.710E+0	9.275E+0
-3.860E-1	4.678E+0	9.242E+0
-3.892E-1	4.662E+0	9.291E+0
-3.909E-1	4.639E+0	9.197E+0
-3.876E-1	4.720E+0	9.210E+0
-3.860E-1	4.710E+0	9.129E+0
-3.892E-1	4.710E+0	9.197E+0
-3.909E-1	4.658E+0	9.242E+0
-3.876E-1	4.681E+0	9.287E+0
-3.844E-1	4.710E+0	9.216E+0
-3.892E-1	4.626E+0	9.333E+0
-3.925E-1	4.681E+0	9.242E+0
-3.876E-1	4.678E+0	9.135E+0
-3.844E-1	4.778E+0	9.333E+0
-3.909E-1	4.684E+0	9.330E+0
-3.892E-1	4.749E+0	9.346E+0
-3.860E-1	4.688E+0	9.271E+0
-3.876E-1	4.717E+0	9.333E+0
-3.876E-1	4.697E+0	9.372E+0
-3.892E-1	4.691E+0	9.145E+0
-3.860E-1	4.736E+0	9.307E+0
-3.860E-1	4.619E+0	9.391E+0
-3.892E-1	4.717E+0	9.255E+0
-3.925E-1	4.710E+0	9.180E+0
-3.844E-1	4.675E+0	9.268E+0
-3.844E-1	4.701E+0	9.187E+0
-3.892E-1	4.723E+0	9.278E+0
-3.909E-1	4.684E+0	9.210E+0
-3.876E-1	4.684E+0	9.171E+0
-3.827E-1	4.665E+0	9.184E+0
-3.876E-1	4.645E+0	9.320E+0
-3.892E-1	4.675E+0	9.278E+0
-3.860E-1	4.723E+0	9.203E+0
-3.827E-1	4.714E+0	9.424E+0
-3.892E-1	4.720E+0	9.249E+0
-3.892E-1	4.704E+0	9.320E+0
-3.860E-1	4.804E+0	9.252E+0
-3.844E-1	4.678E+0	9.171E+0
-3.909E-1	4.701E+0	9.323E+0
-3.909E-1	4.752E+0	9.297E+0
-3.876E-1	4.710E+0	9.223E+0
-3.860E-1	4.704E+0	9.300E+0
-3.860E-1	4.655E+0	9.249E+0
-3.909E-1	4.626E+0	9.226E+0
-3.876E-1	4.694E+0	9.326E+0
-3.876E-1	4.561E+0	9.275E+0
-3.892E-1	4.707E+0	9.119E+0
-3.909E-1	4.759E+0	9.262E+0
-3.860E-1	4.714E+0	9.278E+0
-3.860E-1	4.671E+0	9.265E+0
-3.892E-1	4.762E+0	9.210E+0
-3.925E-1	4.717E+0	9.187E+0
-3.844E-1	4.701E+0	9.245E+0
-3.876E-1	4.752E+0	9.275E+0
-3.860E-1	4.697E+0	9.203E+0
-3.892E-1	4.762E+0	9.219E+0
-3.844E-1	4.697E+0	9.206E+0
-3.844E-1	4.762E+0	9.320E+0
-3.876E-1	4.782E+0	9.236E+0
-3.892E-1	4.739E+0	9.051E+0
-3.876E-1	4.733E+0	9.180E+0
-3.860E-1	4.707E+0	9.236E+0
-3.909E-1	4.645E+0	9.154E+0
-3.909E-1	4.730E+0	9.154E+0
-3.876E-1	4.739E+0	9.103E+0
-3.860E-1	4.642E+0	9.385E+0
-3.892E-1	4.681E+0	9.232E+0
-3.925E-1	4.746E+0	9.313E+0
-3.860E-1	4.701E+0	9.287E+0
-3.844E-1	4.668E+0	9.190E+0
-3.909E-1	4.762E+0	9.197E+0
-3.925E-1	4.785E+0	9.236E+0
-3.876E-1	4.733E+0	9.213E+0
-3.860E-1	4.717E+0	9.167E+0
-3.876E-1	4.678E+0	9.258E+0
-3.925E-1	4.720E+0	9.232E+0
-3.876E-1	4.723E+0	9.210E+0
-3.844E-1	4.684E+0	9.180E+0
-3.892E-1	4.681E+0	9.171E+0
-3.909E-1	4.694E+0	9.307E+0
-3.876E-1	4.717E+0	9.304E+0
-3.844E-1	4.720E+0	9.349E+0
-3.909E-1	4.619E+0	9.320E+0
-3.925E-1	4.701E+0	9.365E+0
-3.860E-1	4.636E+0	9.281E+0
-3.844E-1	4.756E+0	9.294E+0
-3.876E-1	4.681E+0	9.184E+0
-3.909E-1	4.736E+0	9.109E+0
-3.860E-1	4.636E+0	9.255E+0
-3.860E-1	4.701E+0	9.184E+0
-3.909E-1	4.701E+0	9.145E+0
-3.892E-1	4.801E+0	9.197E+0
-3.876E-1	4.840E+0	9.190E+0
-3.860E-1	4.726E+0	9.219E+0
-3.892E-1	4.675E+0	9.226E+0
-3.925E-1	4.681E+0	9.304E+0
-3.860E-1	4.645E+0	9.226E+0
-3.876E-1	4.642E+0	9.239E+0
-3.892E-1	4.665E+0	9.265E+0
-3.925E-1	4.707E+0	9.281E+0
-3.892E-1	4.730E+0	9.249E+0
-3.844E-1	4.736E+0	9.242E+0
-3.909E-1	4.642E+0	9.167E+0
-3.892E-1	4.710E+0	9.333E+0
-3.876E-1	4.717E+0	9.158E+0
-3.860E-1	4.701E+0	9.287E+0
-3.892E-1	4.684E+0	9.180E+0
-3.909E-1	4.710E+0	9.236E+0
-3.860E-1	4.710E+0	9.219E+0
-3.876E-1	4.681E+0	9.213E+0
-3.892E-1	4.678E+0	9.122E+0
-3.941E-1	4.626E+0	9.313E+0
-3.860E-1	4.668E+0	9.193E+0
-3.844E-1	4.684E+0	9.369E+0
-3.892E-1	4.665E+0	9.336E+0
-3.909E-1	4.746E+0	9.278E+0
-3.827E-1	4.688E+0	9.242E+0
-3.844E-1	4.684E+0	9.258E+0
-3.876E-1	4.616E+0	9.167E+0
-3.909E-1	4.632E+0	9.239E+0
-3.860E-1	4.675E+0	9.193E+0
-3.844E-1	4.668E+0	9.223E+0
-3.876E-1	4.649E+0	9.154E+0
-3.925E-1	4.684E+0	9.216E+0
-3.876E-1	4.772E+0	9.229E+0
-3.876E-1	4.749E+0	9.362E+0
-3.892E-1	4.629E+0	9.229E+0
-3.892E-1	4.668E+0	9.336E+0
-3.860E-1	4.694E+0	9.284E+0
-3.827E-1	4.665E+0	9.180E+0
-3.892E-1	4.681E+0	9.167E+0
-3.892E-1	4.668E+0	9.193E+0
-3.844E-1	4.730E+0	9.249E+0
-3.860E-1	4.652E+0	9.213E+0
-3.909E-1	4.704E+0	9.252E+0
-3.925E-1	4.662E+0	9.242E+0
-3.860E-1	4.665E+0	9.401E+0
-3.844E-1	4.710E+0	9.210E+0
-3.892E-1	4.668E+0	9.216E+0
-3.909E-1	4.743E+0	9.226E+0
-3.844E-1	4.749E+0	9.268E+0
-3.844E-1	4.613E+0	9.307E+0
-3.876E-1	4.749E+0	9.268E+0
-3.909E-1	4.772E+0	9.265E+0
-3.844E-1	4.701E+0	9.271E+0
-3.811E-1	4.662E+0	9.271E+0
-3.909E-1	4.736E+0	9.226E+0
-3.909E-1	4.675E+0	9.287E+0
-3.892E-1	4.678E+0	9.262E+0
-3.844E-1	4.717E+0	9.330E+0
-3.892E-1	4.697E+0	9.284E+0
-3.892E-1	4.769E+0	9.223E+0
-3.860E-1	4.730E+0	9.142E+0
-3.892E-1	4.707E+0	9.271E+0
-3.892E-1	4.769E+0	9.255E+0
-3.892E-1	4.675E+0	9.297E+0
-3.876E-1	4.678E+0	9.174E+0
-3.844E-1	4.720E+0	9.232E+0
-3.892E-1	4.681E+0	9.304E+0
-3.909E-1	4.694E+0	9.262E+0
-3.876E-1	4.652E+0	9.226E+0
-3.844E-1	4.681E+0	9.122E+0
-3.876E-1	4.671E+0	9.232E+0
-3.925E-1	4.665E+0	9.294E+0
-3.844E-1	4.749E+0	9.213E+0
-3.876E-1	4.798E+0	9.103E+0
-3.860E-1	4.736E+0	9.378E+0
-3.925E-1	4.733E+0	9.125E+0
-3.892E-1	4.568E+0	9.135E+0
-3.844E-1	4.691E+0	9.193E+0
-3.909E-1	4.697E+0	9.323E+0
-3.892E-1	4.717E+0	9.252E+0
-3.876E-1	4.684E+0	9.307E+0
-3.860E-1	4.694E+0	9.158E+0
-3.909E-1	4.778E+0	9.378E+0
-3.892E-1	4.736E+0	9.167E+0
-3.876E-1	4.749E+0	9.242E+0
-3.844E-1	4.723E+0	9.174E+0
-3.892E-1	4.694E+0	9.304E+0
-3.909E-1	4.636E+0	9.242E+0
-3.860E-1	4.678E+0	9.336E+0
-3.860E-1	4.701E+0	9.326E+0
-3.909E-1	4.723E+0	9.258E+0
-3.909E-1	4.710E+0	9.265E+0
-3.876E-1	4.720E+0	9.200E+0
-3.860E-1	4.688E+0	9.229E+0
-3.892E-1	4.714E+0	9.291E+0
-3.876E-1	4.714E+0	9.193E+0
-3.844E-1	4.723E+0	9.239E+0
-3.860E-1	4.714E+0	9.271E+0
-3.876E-1	4.765E+0	9.229E+0
-3.892E-1	4.710E+0	9.382E+0
-3.827E-1	4.714E+0	9.099E+0
-3.844E-1	4.707E+0	9.210E+0
-3.909E-1	4.675E+0	9.300E+0
-3.909E-1	4.639E+0	9.245E+0
-3.844E-1	4.675E+0	9.171E+0
-3.860E-1	4.697E+0	9.242E+0
-3.892E-1	4.743E+0	9.255E+0
-3.925E-1	4.772E+0	9.145E+0
-3.876E-1	4.762E+0	9.232E+0
-3.844E-1	4.739E+0	9.271E+0
-3.876E-1	4.782E+0	9.229E+0
-3.909E-1	4.662E+0	9.291E+0
-3.876E-1	4.765E+0	9.171E+0
-3.844E-1	4.730E+0	9.239E+0
-3.876E-1	4.639E+0	9.239E+0
-3.909E-1	4.710E+0	9.281E+0
-3.811E-1	4.717E+0	9.200E+0
-3.844E-1	4.668E+0	9.287E+0
-3.892E-1	4.684E+0	9.258E+0
-3.925E-1	4.684E+0	9.174E+0
-3.860E-1	4.632E+0	9.258E+0
-3.827E-1	4.704E+0	9.206E+0
-3.892E-1	4.681E+0	9.206E+0
-3.909E-1	4.684E+0	9.239E+0
-3.860E-1	4.752E+0	9.304E+0
-3.844E-1	4.681E+0	9.408E+0
-3.876E-1	4.610E+0	9.320E+0
-3.909E-1	4.668E+0	9.060E+0
-3.860E-1	4.645E+0	9.417E+0
-3.844E-1	4.655E+0	9.294E+0
-3.876E-1	4.623E+0	9.070E+0
-3.909E-1	4.658E+0	9.297E+0
-3.844E-1	4.675E+0	9.255E+0
-3.844E-1	4.655E+0	9.226E+0
-3.892E-1	4.600E+0	9.197E+0
-3.892E-1	4.645E+0	9.310E+0
-3.860E-1	4.678E+0	9.284E+0
-3.860E-1	4.662E+0	9.313E+0
-3.876E-1	4.597E+0	9.284E+0
-3.909E-1	4.704E+0	9.184E+0
-3.844E-1	4.710E+0	9.281E+0
-3.844E-1	4.723E+0	9.268E+0
-3.876E-1	4.694E+0	9.252E+0
-3.925E-1	4.652E+0	9.346E+0
-3.876E-1	4.671E+0	9.252E+0
-3.827E-1	4.817E+0	9.174E+0
-3.876E-1	4.694E+0	9.232E+0
-3.876E-1	4.717E+0	9.265E+0
-3.860E-1	4.710E+0	9.232E+0
-3.844E-1	4.743E+0	9.245E+0
-3.892E-1	4.714E+0	9.206E+0
-3.892E-1	4.759E+0	9.271E+0
-3.860E-1	4.671E+0	9.158E+0
-3.860E-1	4.678E+0	9.239E+0
-3.892E-1	4.684E+0	9.216E+0
-3.909E-1	4.697E+0	9.297E+0
-3.844E-1	4.717E+0	9.206E+0
-3.876E-1	4.684E+0	9.223E+0
-3.892E-1	4.746E+0	9.242E+0
-3.892E-1	4.623E+0	9.294E+0
-3.811E-1	4.697E+0	9.213E+0
-3.827E-1	4.762E+0	9.193E+0
-3.876E-1	4.665E+0	9.304E+0
-3.892E-1	4.704E+0	9.297E+0
-3.844E-1	4.642E+0	9.239E+0
-3.844E-1	4.684E+0	9.313E+0
-3.860E-1	4.762E+0	9.200E+0
-3.876E-1	4.707E+0	9.249E+0
-3.860E-1	4.665E+0	9.382E+0
-3.827E-1	4.636E+0	9.249E+0
-3.876E-1	4.678E+0	9.275E+0
-3.925E-1	4.671E+0	9.307E+0
-3.860E-1	4.701E+0	9.278E+0
-3.860E-1	4.610E+0	9.300E+0
-3.925E-1	4.655E+0	9.232E+0
-3.892E-1	4.739E+0	9.320E+0
-3.860E-1	4.684E+0	9.177E+0
-3.860E-1	4.636E+0	9.148E+0
-3.909E-1	4.697E+0	9.171E+0
-3.892E-1	4.726E+0	9.200E+0
-3.827E-1	4.681E+0	9.200E+0
-3.860E-1	4.652E+0	9.242E+0
-3.892E-1	4.726E+0	9.278E+0
-3.909E-1	4.714E+0	9.116E+0
-3.844E-1	4.688E+0	9.271E+0
-3.844E-1	4.678E+0	9.323E+0
-3.909E-1	4.681E+0	9.213E+0
-3.892E-1	4.655E+0	9.245E+0
-3.860E-1	4.733E+0	9.249E+0
-3.876E-1	4.704E+0	9.275E+0
-3.892E-1	4.691E+0	9.219E+0
-3.925E-1	4.684E+0	9.206E+0
-3.876E-1	4.671E+0	9.193E+0
-3.860E-1	4.619E+0	9.275E+0
-3.876E-1	4.652E+0	9.135E+0
-3.892E-1	4.675E+0	9.193E+0
-3.876E-1	4.717E+0	9.197E+0
-3.844E-1	4.655E+0	9.164E+0
-3.892E-1	4.726E+0	9.317E+0
-3.892E-1	4.756E+0	9.271E+0
-3.892E-1	4.714E+0	9.294E+0
-3.860E-1	4.717E+0	9.275E+0
-3.876E-1	4.636E+0	9.151E+0
-3.892E-1	4.769E+0	9.206E+0
-3.844E-1	4.752E+0	9.223E+0
-3.827E-1	4.675E+0	9.138E+0
-3.892E-1	4.759E+0	9.187E+0
-3.892E-1	4.662E+0	9.268E+0
-3.860E-1	4.642E+0	9.310E+0
-3.844E-1	4.723E+0	9.132E+0
-3.892E-1	4.636E+0	9.129E+0
-3.892E-1	4.649E+0	9.275E+0
-3.860E-1	4.658E+0	9.258E+0
-3.844E-1	4.681E+0	9.154E+0
-3.860E-1	4.675E+0	9.210E+0
-3.892E-1	4.720E+0	9.297E+0
-3.876E-1	4.675E+0	9.265E+0
-3.827E-1	4.678E+0	9.213E+0
-3.892E-1	4.769E+0	9.239E+0
-3.892E-1	4.678E+0	9.268E+0
-3.892E-1	4.632E+0	9.142E+0
-3.860E-1	4.658E+0	9.281E+0
-3.876E-1	4.688E+0	9.190E+0
-3.860E-1	4.681E+0	9.236E+0
-3.827E-1	4.652E+0	9.343E+0
-3.876E-1	4.688E+0	9.291E+0
-3.876E-1	4.623E+0	9.210E+0
-3.909E-1	4.684E+0	9.206E+0
-3.844E-1	4.730E+0	9.171E+0
-3.844E-1	4.649E+0	9.291E+0
-3.892E-1	4.720E+0	9.275E+0
-3.892E-1	4.704E+0	9.187E+0
-3.844E-1	4.726E+0	9.177E+0
-3.827E-1	4.639E+0	9.103E+0
-3.892E-1	4.704E+0	9.177E+0
-3.876E-1	4.584E+0	9.300E+0
-3.844E-1	4.778E+0	9.262E+0
-3.860E-1	4.675E+0	9.125E+0
-3.892E-1	4.649E+0	9.197E+0
-3.892E-1	4.720E+0	9.193E+0
-3.876E-1	4.655E+0	9.262E+0
-3.844E-1	4.665E+0	9.265E+0
-3.892E-1	4.720E+0	9.275E+0
-3.909E-1	4.593E+0	9.216E+0
-3.844E-1	4.765E+0	9.122E+0
-3.827E-1	4.808E+0	9.177E+0
-3.876E-1	4.720E+0	9.300E+0
-3.892E-1	4.636E+0	9.372E+0
-3.844E-1	4.720E+0	9.106E+0
-3.844E-1	4.762E+0	9.119E+0
-3.876E-1	4.623E+0	9.249E+0
-3.876E-1	4.710E+0	9.278E+0
-3.844E-1	4.665E+0	9.252E+0
-3.844E-1	4.743E+0	9.281E+0
-3.892E-1	4.675E+0	9.362E+0
-3.909E-1	4.704E+0	9.174E+0
-3.860E-1	4.668E+0	9.245E+0
-3.827E-1	4.668E+0	9.184E+0
-3.860E-1	4.730E+0	9.229E+0
-3.876E-1	4.714E+0	9.313E+0
-3.860E-1	4.775E+0	9.307E+0
-3.860E-1	4.795E+0	9.171E+0
-3.909E-1	4.723E+0	9.252E+0
-3.925E-1	4.681E+0	9.193E+0
-3.827E-1	4.694E+0	9.281E+0
-3.827E-1	4.726E+0	9.190E+0
-3.876E-1	4.863E+0	9.307E+0
-3.909E-1	4.704E+0	9.343E+0
-3.860E-1	4.681E+0	9.323E+0
-3.827E-1	4.681E+0	9.258E+0
-3.892E-1	4.775E+0	9.138E+0
-3.909E-1	4.675E+0	9.167E+0
-3.844E-1	4.629E+0	9.132E+0
-3.860E-1	4.769E+0	9.249E+0
-3.860E-1	4.645E+0	9.226E+0
-3.892E-1	4.603E+0	9.252E+0
-3.827E-1	4.726E+0	9.229E+0
-3.860E-1	4.681E+0	9.343E+0
-3.876E-1	4.665E+0	9.258E+0
-3.909E-1	4.710E+0	9.313E+0
-3.827E-1	4.736E+0	9.174E+0
-3.876E-1	4.697E+0	9.187E+0
-3.909E-1	4.723E+0	9.083E+0
-3.892E-1	4.668E+0	9.294E+0
-3.844E-1	4.655E+0	9.262E+0
-3.876E-1	4.626E+0	9.145E+0
-3.909E-1	4.717E+0	9.167E+0
-3.892E-1	4.658E+0	9.158E+0
-3.844E-1	4.733E+0	9.278E+0
-3.827E-1	4.720E+0	9.223E+0
-3.876E-1	4.639E+0	9.174E+0
-3.892E-1	4.623E+0	9.369E+0
-3.860E-1	4.662E+0	9.164E+0
-3.860E-1	4.720E+0	9.349E+0
-3.892E-1	4.701E+0	9.275E+0
-3.892E-1	4.694E+0	9.326E+0
-3.876E-1	4.743E+0	9.148E+0
-3.876E-1	4.619E+0	9.242E+0
-3.892E-1	4.668E+0	9.145E+0
-3.925E-1	4.649E+0	9.210E+0
-3.827E-1	4.710E+0	9.300E+0
-3.844E-1	4.694E+0	9.193E+0
-3.844E-1	4.671E+0	9.226E+0
-3.876E-1	4.710E+0	9.310E+0
-3.844E-1	4.723E+0	9.443E+0
-3.844E-1	4.593E+0	9.223E+0
-3.860E-1	4.697E+0	9.187E+0
-3.909E-1	4.688E+0	9.268E+0
-3.860E-1	4.752E+0	9.203E+0
-3.844E-1	4.619E+0	9.252E+0
-3.909E-1	4.678E+0	9.294E+0
-3.892E-1	4.665E+0	9.281E+0
-3.844E-1	4.707E+0	9.323E+0
-3.860E-1	4.652E+0	9.339E+0
-3.860E-1	4.701E+0	9.129E+0
-3.925E-1	4.626E+0	9.223E+0
-3.844E-1	4.704E+0	9.145E+0
-3.844E-1	4.775E+0	9.245E+0
-3.909E-1	4.707E+0	9.177E+0
-3.892E-1	4.694E+0	9.278E+0
-3.844E-1	4.730E+0	9.216E+0
-3.860E-1	4.704E+0	9.249E+0
-3.876E-1	4.733E+0	9.268E+0
-3.876E-1	4.632E+0	9.265E+0
-3.844E-1	4.688E+0	9.236E+0
[truncated: 378,895 more rows]
