# Supplementary material for: Improved ANAP incorporation and VCF analysis reveal details of P2X7 current facilitation and a limited conformational interplay between ATP binding and the intracellular ballast domain
Source: eLife. 2023 Jan 4;12:e82479. doi: 10.7554/eLife.82479 (PMC9859053; doi:10.7554/eLife.82479)
Supplement: Table 2—source data 1. [file elife-82479-table2-data1.zip › Table-2_source-data-1/22l08-09.csv]

-9.566E-2	7.030E+0	1.531E+1
-9.566E-2	6.984E+0	1.518E+1
-1.021E-1	6.975E+0	1.518E+1
-1.005E-1	6.994E+0	1.524E+1
-9.566E-2	6.893E+0	1.520E+1
-9.566E-2	6.916E+0	1.524E+1
-9.890E-2	6.838E+0	1.526E+1
-9.728E-2	6.962E+0	1.536E+1
-9.728E-2	6.916E+0	1.530E+1
-9.566E-2	6.864E+0	1.531E+1
-1.021E-1	6.978E+0	1.522E+1
-9.728E-2	6.877E+0	1.527E+1
-9.566E-2	6.819E+0	1.520E+1
-9.890E-2	6.942E+0	1.524E+1
-9.890E-2	6.975E+0	1.520E+1
-9.566E-2	6.890E+0	1.530E+1
-9.566E-2	6.962E+0	1.537E+1
-9.566E-2	6.864E+0	1.530E+1
-9.890E-2	7.030E+0	1.550E+1
-9.728E-2	7.010E+0	1.532E+1
-9.566E-2	6.929E+0	1.516E+1
-1.005E-1	6.910E+0	1.532E+1
-9.890E-2	6.877E+0	1.500E+1
-9.728E-2	6.880E+0	1.536E+1
-9.728E-2	6.923E+0	1.534E+1
-9.728E-2	6.880E+0	1.523E+1
-1.021E-1	6.978E+0	1.513E+1
-1.005E-1	6.945E+0	1.529E+1
-9.890E-2	6.955E+0	1.526E+1
-9.728E-2	6.958E+0	1.514E+1
-9.890E-2	6.932E+0	1.530E+1
-9.728E-2	6.867E+0	1.542E+1
-9.728E-2	6.981E+0	1.553E+1
-9.566E-2	6.965E+0	1.515E+1
-1.021E-1	7.020E+0	1.536E+1
-9.728E-2	6.929E+0	1.520E+1
-9.566E-2	6.916E+0	1.534E+1
-9.566E-2	6.916E+0	1.515E+1
-1.005E-1	6.822E+0	1.520E+1
-9.890E-2	6.906E+0	1.546E+1
-9.566E-2	6.945E+0	1.544E+1
-9.728E-2	7.059E+0	1.530E+1
-1.005E-1	6.926E+0	1.534E+1
-1.005E-1	6.816E+0	1.539E+1
-9.404E-2	6.916E+0	1.521E+1
-9.566E-2	6.871E+0	1.534E+1
-9.890E-2	6.819E+0	1.525E+1
-9.728E-2	6.842E+0	1.530E+1
-9.728E-2	6.949E+0	1.528E+1
-9.728E-2	6.880E+0	1.532E+1
-1.005E-1	7.020E+0	1.528E+1
-1.021E-1	7.075E+0	1.528E+1
-9.728E-2	6.916E+0	1.518E+1
-9.890E-2	6.913E+0	1.530E+1
-1.005E-1	6.880E+0	1.541E+1
-9.728E-2	6.906E+0	1.537E+1
-9.404E-2	6.958E+0	1.522E+1
-9.890E-2	6.910E+0	1.542E+1
-1.005E-1	6.936E+0	1.528E+1
-9.728E-2	6.861E+0	1.518E+1
-9.890E-2	6.991E+0	1.517E+1
-9.890E-2	6.796E+0	1.523E+1
-9.890E-2	7.017E+0	1.551E+1
-9.890E-2	6.978E+0	1.520E+1
-9.566E-2	7.004E+0	1.531E+1
-9.728E-2	6.952E+0	1.529E+1
-1.005E-1	6.968E+0	1.530E+1
-1.005E-1	6.971E+0	1.540E+1
-9.728E-2	6.887E+0	1.523E+1
-9.890E-2	6.903E+0	1.533E+1
-9.890E-2	7.013E+0	1.527E+1
-9.890E-2	7.013E+0	1.529E+1
-9.728E-2	6.962E+0	1.530E+1
-9.728E-2	6.913E+0	1.515E+1
-1.021E-1	6.884E+0	1.533E+1
-9.890E-2	7.007E+0	1.525E+1
-9.404E-2	6.890E+0	1.506E+1
-9.890E-2	6.968E+0	1.527E+1
-9.890E-2	6.887E+0	1.529E+1
-9.728E-2	7.004E+0	1.520E+1
-9.404E-2	6.962E+0	1.531E+1
-9.728E-2	7.004E+0	1.526E+1
-9.728E-2	6.936E+0	1.533E+1
-9.728E-2	6.903E+0	1.538E+1
-9.728E-2	6.939E+0	1.529E+1
-9.728E-2	6.984E+0	1.519E+1
-9.890E-2	6.936E+0	1.520E+1
-9.728E-2	6.809E+0	1.530E+1
-9.566E-2	7.020E+0	1.537E+1
-9.404E-2	6.816E+0	1.516E+1
-9.890E-2	6.838E+0	1.528E+1
-9.728E-2	6.900E+0	1.520E+1
-9.404E-2	6.936E+0	1.523E+1
-9.728E-2	6.916E+0	1.532E+1
-9.890E-2	6.855E+0	1.526E+1
-1.005E-1	6.851E+0	1.530E+1
-9.404E-2	6.958E+0	1.521E+1
-9.728E-2	6.926E+0	1.542E+1
-9.890E-2	6.880E+0	1.524E+1
-9.728E-2	6.880E+0	1.529E+1
-9.566E-2	6.832E+0	1.536E+1
-9.890E-2	6.994E+0	1.534E+1
-1.021E-1	6.835E+0	1.515E+1
-9.890E-2	6.910E+0	1.526E+1
-9.728E-2	6.874E+0	1.521E+1
-1.005E-1	6.971E+0	1.534E+1
-9.890E-2	6.952E+0	1.516E+1
-9.728E-2	6.848E+0	1.532E+1
-9.728E-2	6.893E+0	1.528E+1
-9.728E-2	6.877E+0	1.531E+1
-1.021E-1	7.030E+0	1.526E+1
-9.728E-2	6.858E+0	1.526E+1
-9.566E-2	6.945E+0	1.534E+1
-9.890E-2	7.026E+0	1.542E+1
-1.005E-1	6.991E+0	1.527E+1
-9.728E-2	6.968E+0	1.534E+1
-9.890E-2	7.013E+0	1.527E+1
-9.890E-2	6.981E+0	1.534E+1
-9.890E-2	6.900E+0	1.541E+1
-9.728E-2	6.988E+0	1.526E+1
-9.404E-2	6.829E+0	1.549E+1
-9.566E-2	6.994E+0	1.535E+1
-1.005E-1	6.880E+0	1.536E+1
-9.728E-2	6.910E+0	1.536E+1
-9.566E-2	6.958E+0	1.511E+1
-9.890E-2	6.900E+0	1.524E+1
-1.005E-1	7.046E+0	1.522E+1
-9.890E-2	6.913E+0	1.531E+1
-9.728E-2	7.000E+0	1.532E+1
-1.005E-1	6.988E+0	1.531E+1
-9.890E-2	7.020E+0	1.520E+1
-1.005E-1	7.069E+0	1.536E+1
-9.566E-2	6.790E+0	1.529E+1
-9.566E-2	6.845E+0	1.530E+1
-9.890E-2	6.978E+0	1.533E+1
-9.890E-2	6.955E+0	1.521E+1
-9.566E-2	7.023E+0	1.537E+1
-9.890E-2	6.936E+0	1.522E+1
-9.728E-2	6.971E+0	1.515E+1
-9.890E-2	6.975E+0	1.525E+1
-9.566E-2	6.913E+0	1.520E+1
-9.566E-2	6.965E+0	1.528E+1
-9.890E-2	6.910E+0	1.530E+1
-9.890E-2	6.851E+0	1.546E+1
-9.566E-2	6.926E+0	1.531E+1
-9.890E-2	6.984E+0	1.519E+1
-1.021E-1	6.812E+0	1.530E+1
-9.728E-2	6.897E+0	1.520E+1
-9.566E-2	6.978E+0	1.520E+1
-9.890E-2	6.864E+0	1.529E+1
-1.005E-1	6.965E+0	1.533E+1
-9.890E-2	6.874E+0	1.528E+1
-9.404E-2	6.962E+0	1.538E+1
-9.890E-2	7.026E+0	1.529E+1
-1.005E-1	6.988E+0	1.522E+1
-1.005E-1	6.939E+0	1.538E+1
-9.728E-2	6.825E+0	1.523E+1
-9.890E-2	6.949E+0	1.529E+1
-9.890E-2	6.871E+0	1.543E+1
-9.728E-2	6.975E+0	1.536E+1
-9.728E-2	7.007E+0	1.508E+1
-9.890E-2	6.890E+0	1.530E+1
-9.890E-2	6.945E+0	1.520E+1
-9.890E-2	7.000E+0	1.518E+1
-9.566E-2	6.835E+0	1.527E+1
-9.890E-2	6.919E+0	1.530E+1
-9.890E-2	6.871E+0	1.517E+1
-9.728E-2	6.926E+0	1.525E+1
-9.728E-2	6.867E+0	1.546E+1
-9.890E-2	6.890E+0	1.542E+1
-1.021E-1	6.923E+0	1.538E+1
-1.005E-1	6.991E+0	1.525E+1
-9.728E-2	6.958E+0	1.526E+1
-9.890E-2	6.887E+0	1.530E+1
-1.005E-1	6.949E+0	1.527E+1
-9.404E-2	6.971E+0	1.524E+1
-9.566E-2	6.932E+0	1.530E+1
-9.566E-2	6.861E+0	1.536E+1
-1.021E-1	6.887E+0	1.518E+1
-9.890E-2	6.945E+0	1.544E+1
-9.566E-2	6.890E+0	1.529E+1
-9.728E-2	6.965E+0	1.520E+1
-9.890E-2	6.975E+0	1.531E+1
-1.005E-1	7.020E+0	1.539E+1
-9.566E-2	6.897E+0	1.522E+1
-9.566E-2	6.842E+0	1.533E+1
-9.890E-2	6.988E+0	1.543E+1
-9.728E-2	6.932E+0	1.529E+1
-9.890E-2	6.968E+0	1.523E+1
-9.728E-2	6.965E+0	1.527E+1
-9.890E-2	6.962E+0	1.536E+1
-9.890E-2	7.026E+0	1.520E+1
-9.404E-2	6.949E+0	1.537E+1
-9.566E-2	6.874E+0	1.532E+1
-1.005E-1	6.906E+0	1.535E+1
-9.728E-2	6.910E+0	1.532E+1
-9.890E-2	6.877E+0	1.507E+1
-9.890E-2	6.952E+0	1.524E+1
-9.890E-2	6.991E+0	1.530E+1
-1.005E-1	6.890E+0	1.523E+1
-9.728E-2	7.000E+0	1.516E+1
-9.890E-2	6.968E+0	1.527E+1
-9.890E-2	6.867E+0	1.524E+1
-1.005E-1	6.942E+0	1.538E+1
-9.890E-2	6.965E+0	1.524E+1
-9.890E-2	6.855E+0	1.523E+1
-1.005E-1	7.023E+0	1.529E+1
-9.566E-2	6.949E+0	1.531E+1
-9.404E-2	6.971E+0	1.525E+1
-9.728E-2	6.981E+0	1.524E+1
-1.021E-1	7.013E+0	1.536E+1
-9.566E-2	6.825E+0	1.526E+1
-9.566E-2	6.936E+0	1.519E+1
-9.890E-2	6.900E+0	1.526E+1
-9.728E-2	6.916E+0	1.543E+1
-9.728E-2	6.971E+0	1.527E+1
-1.005E-1	6.945E+0	1.532E+1
-9.890E-2	6.975E+0	1.537E+1
-1.005E-1	6.975E+0	1.518E+1
-9.728E-2	6.978E+0	1.523E+1
-9.404E-2	7.030E+0	1.512E+1
-9.566E-2	6.955E+0	1.526E+1
-1.021E-1	6.923E+0	1.521E+1
-9.890E-2	6.887E+0	1.511E+1
-9.566E-2	6.900E+0	1.524E+1
-9.566E-2	6.949E+0	1.542E+1
-1.005E-1	6.994E+0	1.523E+1
-9.890E-2	6.874E+0	1.540E+1
-9.728E-2	6.958E+0	1.520E+1
-9.404E-2	6.906E+0	1.538E+1
-9.890E-2	6.936E+0	1.523E+1
-9.728E-2	6.900E+0	1.525E+1
-9.566E-2	6.916E+0	1.536E+1
-9.890E-2	6.962E+0	1.534E+1
-1.005E-1	6.845E+0	1.515E+1
-9.728E-2	6.916E+0	1.541E+1
-9.728E-2	6.906E+0	1.525E+1
-1.005E-1	6.997E+0	1.530E+1
-1.005E-1	6.929E+0	1.529E+1
-9.566E-2	6.932E+0	1.540E+1
-9.728E-2	6.936E+0	1.534E+1
-9.566E-2	6.832E+0	1.535E+1
-9.728E-2	6.923E+0	1.538E+1
-9.890E-2	6.923E+0	1.510E+1
-9.890E-2	6.897E+0	1.538E+1
-9.728E-2	7.010E+0	1.525E+1
-9.890E-2	6.845E+0	1.535E+1
-9.890E-2	7.007E+0	1.523E+1
-9.566E-2	6.945E+0	1.529E+1
-1.005E-1	6.900E+0	1.534E+1
-9.890E-2	6.945E+0	1.519E+1
-9.890E-2	6.952E+0	1.536E+1
-9.566E-2	6.845E+0	1.537E+1
-9.728E-2	6.952E+0	1.531E+1
-9.890E-2	6.981E+0	1.546E+1
-9.566E-2	6.861E+0	1.530E+1
-9.890E-2	6.910E+0	1.538E+1
-9.890E-2	6.880E+0	1.528E+1
-9.890E-2	7.013E+0	1.540E+1
-9.728E-2	6.913E+0	1.523E+1
-9.566E-2	6.890E+0	1.529E+1
-9.566E-2	6.958E+0	1.530E+1
-9.890E-2	6.880E+0	1.530E+1
-9.890E-2	6.971E+0	1.517E+1
-9.890E-2	7.052E+0	1.526E+1
-9.728E-2	6.900E+0	1.538E+1
-9.890E-2	6.952E+0	1.539E+1
-9.890E-2	6.906E+0	1.526E+1
-9.728E-2	6.832E+0	1.528E+1
-9.890E-2	7.020E+0	1.532E+1
-1.021E-1	7.004E+0	1.521E+1
-9.890E-2	6.994E+0	1.513E+1
-9.566E-2	7.010E+0	1.531E+1
-9.566E-2	6.822E+0	1.525E+1
-9.890E-2	6.945E+0	1.522E+1
-1.005E-1	7.023E+0	1.533E+1
-9.566E-2	6.822E+0	1.515E+1
-9.890E-2	6.942E+0	1.519E+1
-9.890E-2	6.955E+0	1.542E+1
-9.728E-2	6.893E+0	1.518E+1
-9.566E-2	6.861E+0	1.524E+1
-9.890E-2	6.975E+0	1.530E+1
-1.005E-1	6.880E+0	1.522E+1
-9.566E-2	6.887E+0	1.527E+1
-9.404E-2	6.926E+0	1.541E+1
-1.005E-1	6.867E+0	1.527E+1
-9.890E-2	6.906E+0	1.540E+1
-9.890E-2	6.978E+0	1.535E+1
-9.728E-2	7.007E+0	1.530E+1
-9.890E-2	6.981E+0	1.539E+1
-9.890E-2	6.897E+0	1.519E+1
-9.566E-2	6.916E+0	1.530E+1
-9.404E-2	7.013E+0	1.521E+1
-9.566E-2	6.900E+0	1.524E+1
-9.890E-2	7.046E+0	1.542E+1
-9.566E-2	6.991E+0	1.531E+1
-9.404E-2	7.004E+0	1.529E+1
-9.728E-2	6.945E+0	1.536E+1
-1.005E-1	6.890E+0	1.531E+1
-9.566E-2	6.929E+0	1.531E+1
-9.566E-2	6.880E+0	1.541E+1
-9.566E-2	7.013E+0	1.533E+1
-9.728E-2	6.971E+0	1.526E+1
-9.890E-2	6.929E+0	1.523E+1
-9.566E-2	6.965E+0	1.540E+1
-9.890E-2	6.965E+0	1.526E+1
-9.728E-2	6.900E+0	1.517E+1
-9.890E-2	6.913E+0	1.533E+1
-9.242E-2	6.942E+0	1.519E+1
-9.728E-2	6.939E+0	1.527E+1
-1.005E-1	6.890E+0	1.521E+1
-1.005E-1	6.952E+0	1.536E+1
-9.404E-2	6.900E+0	1.523E+1
-1.021E-1	6.864E+0	1.521E+1
-1.005E-1	6.897E+0	1.548E+1
-9.728E-2	6.861E+0	1.535E+1
-9.566E-2	6.975E+0	1.526E+1
-9.566E-2	7.098E+0	1.528E+1
-9.890E-2	6.936E+0	1.519E+1
-9.566E-2	6.867E+0	1.536E+1
-9.566E-2	6.897E+0	1.523E+1
-9.890E-2	6.945E+0	1.528E+1
-9.890E-2	6.968E+0	1.538E+1
-9.890E-2	6.903E+0	1.513E+1
-9.890E-2	6.903E+0	1.552E+1
-9.566E-2	6.890E+0	1.528E+1
-9.728E-2	6.919E+0	1.547E+1
-9.890E-2	6.945E+0	1.533E+1
-9.404E-2	6.851E+0	1.535E+1
-9.728E-2	6.903E+0	1.530E+1
-9.890E-2	6.978E+0	1.533E+1
-9.728E-2	6.984E+0	1.527E+1
-9.890E-2	6.942E+0	1.533E+1
-9.890E-2	6.829E+0	1.533E+1
-1.005E-1	6.906E+0	1.525E+1
-9.890E-2	6.897E+0	1.520E+1
-9.404E-2	6.942E+0	1.527E+1
-9.728E-2	6.893E+0	1.517E+1
-9.890E-2	6.981E+0	1.519E+1
-9.728E-2	6.848E+0	1.536E+1
-9.728E-2	6.945E+0	1.528E+1
-9.890E-2	6.958E+0	1.545E+1
-1.021E-1	6.939E+0	1.521E+1
-1.005E-1	6.890E+0	1.527E+1
-9.404E-2	6.929E+0	1.535E+1
-1.005E-1	6.906E+0	1.543E+1
-1.005E-1	7.023E+0	1.530E+1
-9.890E-2	6.861E+0	1.518E+1
-9.728E-2	6.923E+0	1.526E+1
-9.728E-2	6.906E+0	1.529E+1
-1.005E-1	7.026E+0	1.535E+1
-9.404E-2	6.952E+0	1.522E+1
-9.566E-2	7.036E+0	1.524E+1
-9.566E-2	6.949E+0	1.528E+1
-1.005E-1	7.017E+0	1.527E+1
-9.890E-2	6.842E+0	1.526E+1
-9.728E-2	6.923E+0	1.541E+1
-9.728E-2	6.949E+0	1.526E+1
-1.021E-1	6.874E+0	1.519E+1
-9.404E-2	6.958E+0	1.526E+1
-9.728E-2	6.913E+0	1.537E+1
-9.566E-2	6.861E+0	1.541E+1
-1.038E-1	6.913E+0	1.532E+1
-9.728E-2	6.864E+0	1.538E+1
-9.404E-2	6.968E+0	1.522E+1
-9.566E-2	6.884E+0	1.529E+1
-1.021E-1	6.825E+0	1.541E+1
-9.728E-2	6.874E+0	1.526E+1
-9.728E-2	6.887E+0	1.536E+1
-9.566E-2	6.978E+0	1.527E+1
-9.566E-2	6.897E+0	1.528E+1
-9.728E-2	6.939E+0	1.538E+1
-9.728E-2	6.997E+0	1.524E+1
-9.728E-2	6.913E+0	1.534E+1
-9.890E-2	6.906E+0	1.530E+1
-9.242E-2	6.949E+0	1.536E+1
-9.404E-2	6.903E+0	1.513E+1
-9.566E-2	6.942E+0	1.521E+1
-9.890E-2	6.923E+0	1.538E+1
-9.566E-2	6.916E+0	1.527E+1
-9.890E-2	7.004E+0	1.536E+1
-9.728E-2	6.842E+0	1.519E+1
-1.021E-1	6.913E+0	1.530E+1
-9.728E-2	6.903E+0	1.528E+1
-9.890E-2	6.932E+0	1.528E+1
-9.728E-2	6.949E+0	1.521E+1
-9.890E-2	7.023E+0	1.529E+1
-9.728E-2	6.949E+0	1.532E+1
-9.566E-2	6.981E+0	1.525E+1
-9.890E-2	6.893E+0	1.555E+1
-9.890E-2	6.939E+0	1.527E+1
-9.890E-2	6.939E+0	1.543E+1
-9.566E-2	6.978E+0	1.533E+1
-9.890E-2	6.939E+0	1.537E+1
-1.005E-1	6.997E+0	1.539E+1
-9.728E-2	7.010E+0	1.531E+1
-9.566E-2	7.013E+0	1.522E+1
-1.005E-1	6.916E+0	1.530E+1
-9.728E-2	6.796E+0	1.516E+1
-9.728E-2	6.945E+0	1.527E+1
-9.404E-2	6.965E+0	1.531E+1
-9.890E-2	6.994E+0	1.540E+1
-1.005E-1	6.890E+0	1.523E+1
-9.728E-2	6.952E+0	1.532E+1
-9.890E-2	6.949E+0	1.538E+1
-1.005E-1	6.949E+0	1.524E+1
-1.005E-1	6.906E+0	1.533E+1
-9.890E-2	7.026E+0	1.539E+1
-9.566E-2	6.942E+0	1.521E+1
-9.728E-2	6.929E+0	1.521E+1
-1.005E-1	6.923E+0	1.544E+1
-9.728E-2	6.916E+0	1.524E+1
-9.566E-2	6.991E+0	1.519E+1
-9.404E-2	7.049E+0	1.521E+1
-1.005E-1	6.874E+0	1.530E+1
-9.890E-2	7.000E+0	1.536E+1
-9.242E-2	6.955E+0	1.522E+1
-9.890E-2	6.897E+0	1.524E+1
-9.890E-2	6.936E+0	1.506E+1
-1.005E-1	7.023E+0	1.525E+1
-9.566E-2	7.007E+0	1.537E+1
-9.566E-2	6.929E+0	1.532E+1
-9.890E-2	6.903E+0	1.543E+1
-9.566E-2	7.007E+0	1.521E+1
-9.566E-2	6.932E+0	1.526E+1
-9.728E-2	6.958E+0	1.534E+1
-1.005E-1	6.910E+0	1.529E+1
-9.728E-2	6.916E+0	1.514E+1
-9.566E-2	7.026E+0	1.522E+1
-9.728E-2	7.062E+0	1.536E+1
-1.021E-1	6.984E+0	1.527E+1
-9.890E-2	7.078E+0	1.514E+1
-9.242E-2	7.036E+0	1.526E+1
-9.890E-2	6.936E+0	1.531E+1
-1.021E-1	6.916E+0	1.544E+1
-9.890E-2	6.887E+0	1.527E+1
-9.566E-2	6.949E+0	1.520E+1
-9.728E-2	6.958E+0	1.525E+1
-1.005E-1	6.942E+0	1.539E+1
-9.890E-2	6.919E+0	1.520E+1
-9.890E-2	6.971E+0	1.528E+1
-1.005E-1	6.926E+0	1.539E+1
-1.005E-1	6.926E+0	1.538E+1
-9.890E-2	7.039E+0	1.532E+1
-9.242E-2	6.962E+0	1.531E+1
-9.890E-2	6.952E+0	1.517E+1
-9.890E-2	6.952E+0	1.530E+1
-9.728E-2	6.887E+0	1.533E+1
-9.566E-2	6.978E+0	1.544E+1
-9.566E-2	7.056E+0	1.531E+1
-1.021E-1	6.903E+0	1.523E+1
-9.566E-2	6.906E+0	1.525E+1
-9.566E-2	6.965E+0	1.518E+1
-9.728E-2	6.962E+0	1.531E+1
-1.005E-1	6.867E+0	1.531E+1
-9.890E-2	6.965E+0	1.535E+1
-9.566E-2	6.994E+0	1.526E+1
-9.728E-2	6.887E+0	1.539E+1
-9.728E-2	6.971E+0	1.535E+1
-1.005E-1	6.991E+0	1.526E+1
-9.566E-2	6.845E+0	1.530E+1
-9.728E-2	6.910E+0	1.548E+1
-1.005E-1	6.952E+0	1.533E+1
-9.890E-2	6.923E+0	1.527E+1
-9.890E-2	6.848E+0	1.533E+1
-9.566E-2	6.855E+0	1.532E+1
-1.005E-1	6.871E+0	1.523E+1
-9.890E-2	6.916E+0	1.524E+1
-9.566E-2	6.919E+0	1.512E+1
-9.728E-2	7.030E+0	1.530E+1
-9.728E-2	6.848E+0	1.525E+1
-9.890E-2	7.033E+0	1.537E+1
-9.728E-2	6.910E+0	1.531E+1
-9.890E-2	6.910E+0	1.542E+1
-9.890E-2	6.906E+0	1.525E+1
-9.890E-2	7.013E+0	1.532E+1
-9.890E-2	6.942E+0	1.513E+1
-9.890E-2	6.939E+0	1.535E+1
-9.890E-2	6.945E+0	1.544E+1
-1.005E-1	6.945E+0	1.527E+1
-9.566E-2	6.936E+0	1.507E+1
-9.728E-2	6.906E+0	1.529E+1
-1.005E-1	6.913E+0	1.527E+1
-9.728E-2	6.971E+0	1.526E+1
-9.404E-2	6.903E+0	1.519E+1
-9.890E-2	6.984E+0	1.529E+1
-1.005E-1	6.906E+0	1.533E+1
-9.728E-2	6.864E+0	1.521E+1
-9.566E-2	6.877E+0	1.546E+1
-9.890E-2	6.884E+0	1.533E+1
-9.890E-2	6.952E+0	1.533E+1
-9.890E-2	6.910E+0	1.523E+1
-9.404E-2	6.880E+0	1.529E+1
-9.890E-2	6.955E+0	1.526E+1
-9.566E-2	7.007E+0	1.532E+1
-9.566E-2	6.975E+0	1.523E+1
-9.566E-2	6.861E+0	1.532E+1
-9.890E-2	7.033E+0	1.519E+1
-9.890E-2	7.007E+0	1.531E+1
-9.566E-2	7.065E+0	1.534E+1
-9.728E-2	6.955E+0	1.524E+1
-9.890E-2	6.855E+0	1.534E+1
-1.005E-1	6.968E+0	1.531E+1
-9.728E-2	6.858E+0	1.534E+1
-9.566E-2	6.919E+0	1.534E+1
-9.890E-2	6.916E+0	1.521E+1
-9.890E-2	6.962E+0	1.524E+1
-9.728E-2	6.952E+0	1.521E+1
-9.566E-2	6.968E+0	1.535E+1
-9.728E-2	6.939E+0	1.523E+1
-1.005E-1	6.897E+0	1.535E+1
-9.566E-2	6.890E+0	1.527E+1
-9.404E-2	6.887E+0	1.540E+1
-9.728E-2	6.906E+0	1.541E+1
-1.005E-1	6.897E+0	1.525E+1
-9.566E-2	6.910E+0	1.531E+1
-9.566E-2	6.945E+0	1.534E+1
-9.890E-2	6.855E+0	1.521E+1
-1.021E-1	6.958E+0	1.523E+1
-9.728E-2	6.945E+0	1.541E+1
-9.566E-2	6.978E+0	1.521E+1
-9.728E-2	6.829E+0	1.530E+1
-1.005E-1	6.958E+0	1.525E+1
-9.404E-2	6.900E+0	1.537E+1
-9.404E-2	6.916E+0	1.538E+1
-9.890E-2	6.913E+0	1.535E+1
-9.890E-2	6.822E+0	1.539E+1
-9.728E-2	6.835E+0	1.539E+1
-9.566E-2	7.004E+0	1.537E+1
-9.890E-2	6.994E+0	1.538E+1
-1.005E-1	6.906E+0	1.537E+1
-9.566E-2	6.939E+0	1.530E+1
-9.566E-2	6.968E+0	1.534E+1
-9.404E-2	6.916E+0	1.524E+1
-9.890E-2	6.913E+0	1.530E+1
-9.890E-2	6.893E+0	1.522E+1
-9.566E-2	6.971E+0	1.528E+1
-9.890E-2	6.958E+0	1.539E+1
-9.728E-2	6.929E+0	1.516E+1
-9.728E-2	6.958E+0	1.521E+1
-9.566E-2	6.916E+0	1.529E+1
-9.566E-2	6.897E+0	1.528E+1
-9.890E-2	6.988E+0	1.527E+1
-9.728E-2	7.010E+0	1.535E+1
-9.404E-2	7.004E+0	1.516E+1
-9.566E-2	6.819E+0	1.528E+1
-1.005E-1	6.910E+0	1.526E+1
-9.890E-2	6.913E+0	1.535E+1
-9.566E-2	6.926E+0	1.534E+1
-9.728E-2	6.842E+0	1.517E+1
-1.021E-1	6.965E+0	1.520E+1
-9.566E-2	6.903E+0	1.522E+1
-9.566E-2	6.975E+0	1.523E+1
-9.890E-2	6.851E+0	1.520E+1
-9.890E-2	6.906E+0	1.546E+1
-9.728E-2	6.962E+0	1.525E+1
-9.566E-2	6.958E+0	1.531E+1
-1.005E-1	6.936E+0	1.530E+1
-9.728E-2	6.936E+0	1.534E+1
-9.728E-2	6.910E+0	1.508E+1
-9.566E-2	6.910E+0	1.531E+1
-9.728E-2	6.965E+0	1.525E+1
-1.021E-1	6.962E+0	1.541E+1
-9.890E-2	6.877E+0	1.529E+1
-9.890E-2	6.932E+0	1.532E+1
-9.890E-2	6.939E+0	1.521E+1
-1.021E-1	6.884E+0	1.525E+1
-9.728E-2	6.978E+0	1.535E+1
-9.404E-2	6.939E+0	1.524E+1
-9.566E-2	6.955E+0	1.535E+1
-9.890E-2	6.861E+0	1.529E+1
-9.566E-2	6.919E+0	1.538E+1
-9.404E-2	7.056E+0	1.538E+1
-9.890E-2	6.994E+0	1.531E+1
-9.890E-2	6.991E+0	1.538E+1
-9.728E-2	6.968E+0	1.535E+1
-9.404E-2	6.835E+0	1.529E+1
-1.021E-1	7.007E+0	1.511E+1
-1.005E-1	6.903E+0	1.525E+1
-9.890E-2	6.851E+0	1.526E+1
-9.728E-2	7.007E+0	1.535E+1
-9.890E-2	6.897E+0	1.518E+1
-1.005E-1	7.000E+0	1.520E+1
-9.404E-2	6.936E+0	1.526E+1
-9.890E-2	6.880E+0	1.537E+1
-9.890E-2	6.880E+0	1.525E+1
-9.890E-2	6.867E+0	1.534E+1
-9.728E-2	6.958E+0	1.524E+1
-9.728E-2	6.952E+0	1.532E+1
-9.890E-2	6.900E+0	1.516E+1
-9.728E-2	6.916E+0	1.539E+1
-9.890E-2	6.958E+0	1.518E+1
-9.728E-2	6.871E+0	1.518E+1
-9.890E-2	7.049E+0	1.530E+1
-1.005E-1	6.994E+0	1.530E+1
-9.890E-2	6.962E+0	1.524E+1
-9.404E-2	6.897E+0	1.529E+1
-1.005E-1	6.913E+0	1.539E+1
-9.890E-2	6.884E+0	1.532E+1
-9.890E-2	7.046E+0	1.529E+1
-9.566E-2	6.919E+0	1.530E+1
-9.566E-2	6.861E+0	1.544E+1
-9.728E-2	6.949E+0	1.543E+1
-9.728E-2	6.949E+0	1.527E+1
-9.566E-2	6.971E+0	1.526E+1
-9.728E-2	6.903E+0	1.547E+1
-9.728E-2	6.968E+0	1.530E+1
-9.890E-2	6.867E+0	1.528E+1
-9.728E-2	6.981E+0	1.534E+1
-9.728E-2	6.945E+0	1.527E+1
-1.005E-1	6.913E+0	1.529E+1
-9.890E-2	6.887E+0	1.526E+1
-9.566E-2	6.916E+0	1.525E+1
-9.890E-2	6.939E+0	1.519E+1
-9.728E-2	6.880E+0	1.530E+1
-9.566E-2	6.958E+0	1.534E+1
-9.404E-2	6.848E+0	1.532E+1
-1.005E-1	6.984E+0	1.526E+1
-1.005E-1	6.971E+0	1.543E+1
-9.890E-2	7.004E+0	1.528E+1
-9.728E-2	6.913E+0	1.526E+1
-9.566E-2	6.929E+0	1.531E+1
-9.728E-2	6.913E+0	1.521E+1
-9.728E-2	6.952E+0	1.536E+1
-9.566E-2	6.926E+0	1.537E+1
-9.890E-2	6.949E+0	1.519E+1
-9.728E-2	6.835E+0	1.523E+1
-9.728E-2	6.955E+0	1.522E+1
-9.566E-2	6.893E+0	1.518E+1
-9.890E-2	6.942E+0	1.536E+1
-9.890E-2	6.880E+0	1.527E+1
-9.728E-2	6.968E+0	1.520E+1
-9.566E-2	6.968E+0	1.524E+1
-9.728E-2	6.981E+0	1.536E+1
-9.890E-2	6.913E+0	1.522E+1
-9.890E-2	7.033E+0	1.520E+1
-9.728E-2	7.085E+0	1.527E+1
-9.728E-2	6.884E+0	1.541E+1
-9.728E-2	6.864E+0	1.521E+1
-9.728E-2	7.000E+0	1.538E+1
-9.566E-2	6.968E+0	1.524E+1
-1.005E-1	6.884E+0	1.525E+1
-9.890E-2	6.932E+0	1.509E+1
-9.566E-2	6.923E+0	1.530E+1
-9.404E-2	6.897E+0	1.527E+1
-9.566E-2	6.971E+0	1.532E+1
-1.005E-1	6.975E+0	1.517E+1
-9.728E-2	6.978E+0	1.527E+1
-9.566E-2	6.965E+0	1.531E+1
-1.005E-1	6.952E+0	1.533E+1
-9.728E-2	6.991E+0	1.527E+1
-9.728E-2	6.890E+0	1.542E+1
-9.728E-2	6.978E+0	1.527E+1
-9.566E-2	6.916E+0	1.520E+1
-1.005E-1	7.059E+0	1.519E+1
-9.566E-2	6.897E+0	1.536E+1
-9.404E-2	6.887E+0	1.534E+1
-9.728E-2	7.007E+0	1.518E+1
-1.005E-1	6.809E+0	1.544E+1
-9.728E-2	6.952E+0	1.526E+1
-9.404E-2	6.893E+0	1.516E+1
-9.890E-2	6.988E+0	1.523E+1
-1.021E-1	6.997E+0	1.523E+1
-9.566E-2	6.932E+0	1.538E+1
-9.728E-2	7.020E+0	1.532E+1
-9.728E-2	6.903E+0	1.521E+1
-1.005E-1	6.997E+0	1.532E+1
-9.728E-2	6.932E+0	1.534E+1
-9.566E-2	6.867E+0	1.524E+1
-9.890E-2	6.890E+0	1.537E+1
-9.728E-2	7.020E+0	1.540E+1
-9.890E-2	6.897E+0	1.526E+1
-9.079E-2	6.851E+0	1.528E+1
-9.890E-2	6.926E+0	1.524E+1
-9.890E-2	6.919E+0	1.528E+1
-1.005E-1	6.981E+0	1.520E+1
-9.728E-2	6.965E+0	1.517E+1
-9.890E-2	7.026E+0	1.523E+1
-9.890E-2	7.059E+0	1.514E+1
-9.566E-2	6.906E+0	1.533E+1
-9.728E-2	6.997E+0	1.544E+1
-9.728E-2	6.942E+0	1.526E+1
-9.890E-2	6.994E+0	1.534E+1
-9.566E-2	6.900E+0	1.524E+1
-9.728E-2	6.949E+0	1.534E+1
-9.728E-2	6.981E+0	1.532E+1
-9.728E-2	6.926E+0	1.534E+1
-9.728E-2	6.858E+0	1.525E+1
-9.728E-2	6.923E+0	1.522E+1
-9.566E-2	6.952E+0	1.520E+1
-1.005E-1	7.004E+0	1.530E+1
-9.728E-2	7.017E+0	1.536E+1
-9.566E-2	6.997E+0	1.540E+1
-9.890E-2	6.965E+0	1.534E+1
-1.021E-1	6.838E+0	1.532E+1
-9.728E-2	6.962E+0	1.530E+1
-9.566E-2	6.949E+0	1.529E+1
-9.890E-2	6.971E+0	1.526E+1
-9.890E-2	6.893E+0	1.526E+1
-9.728E-2	6.897E+0	1.521E+1
-9.728E-2	6.945E+0	1.539E+1
-9.728E-2	6.887E+0	1.532E+1
-1.021E-1	6.819E+0	1.518E+1
-9.890E-2	6.942E+0	1.527E+1
-9.566E-2	6.913E+0	1.534E+1
-9.728E-2	6.903E+0	1.531E+1
-1.021E-1	6.949E+0	1.527E+1
-9.890E-2	7.026E+0	1.523E+1
-9.728E-2	6.858E+0	1.519E+1
-9.728E-2	6.913E+0	1.543E+1
-9.890E-2	6.825E+0	1.534E+1
-9.890E-2	6.926E+0	1.531E+1
-9.404E-2	6.981E+0	1.531E+1
-9.890E-2	6.945E+0	1.538E+1
-9.890E-2	7.004E+0	1.520E+1
-9.566E-2	7.030E+0	1.536E+1
-9.404E-2	6.949E+0	1.532E+1
-9.890E-2	6.971E+0	1.521E+1
-1.005E-1	6.910E+0	1.532E+1
-9.728E-2	6.932E+0	1.527E+1
-9.728E-2	6.984E+0	1.534E+1
-9.728E-2	6.910E+0	1.514E+1
-9.890E-2	6.939E+0	1.531E+1
-9.728E-2	6.962E+0	1.536E+1
-9.728E-2	6.880E+0	1.527E+1
-9.890E-2	6.968E+0	1.512E+1
-9.890E-2	6.945E+0	1.533E+1
-9.566E-2	6.968E+0	1.523E+1
-9.566E-2	7.052E+0	1.521E+1
-9.890E-2	6.919E+0	1.536E+1
-1.005E-1	6.877E+0	1.529E+1
-9.728E-2	6.942E+0	1.528E+1
-9.404E-2	7.082E+0	1.530E+1
-9.728E-2	6.916E+0	1.525E+1
-1.005E-1	6.906E+0	1.531E+1
-9.242E-2	6.877E+0	1.518E+1
-9.566E-2	7.023E+0	1.537E+1
-9.728E-2	6.978E+0	1.536E+1
-9.890E-2	6.903E+0	1.525E+1
-9.890E-2	6.991E+0	1.540E+1
-9.890E-2	6.906E+0	1.545E+1
-9.728E-2	6.975E+0	1.531E+1
-1.005E-1	7.134E+0	1.526E+1
-1.005E-1	7.004E+0	1.532E+1
-9.566E-2	6.952E+0	1.538E+1
-9.890E-2	6.945E+0	1.531E+1
-1.005E-1	7.062E+0	1.521E+1
-9.728E-2	6.971E+0	1.530E+1
-9.404E-2	6.880E+0	1.535E+1
-9.890E-2	7.026E+0	1.542E+1
-1.005E-1	6.842E+0	1.536E+1
-9.566E-2	6.929E+0	1.528E+1
-9.728E-2	6.897E+0	1.532E+1
-9.566E-2	6.916E+0	1.512E+1
-9.890E-2	6.955E+0	1.525E+1
-9.404E-2	6.903E+0	1.527E+1
-9.728E-2	6.945E+0	1.536E+1
-9.728E-2	6.877E+0	1.531E+1
-1.005E-1	6.897E+0	1.526E+1
-9.728E-2	7.007E+0	1.546E+1
-9.566E-2	7.010E+0	1.548E+1
-9.728E-2	6.871E+0	1.528E+1
-1.005E-1	6.884E+0	1.519E+1
-9.728E-2	6.984E+0	1.546E+1
-9.404E-2	6.984E+0	1.530E+1
-9.890E-2	6.971E+0	1.516E+1
-1.005E-1	6.978E+0	1.528E+1
-9.728E-2	6.919E+0	1.518E+1
-9.890E-2	6.848E+0	1.537E+1
-9.728E-2	6.952E+0	1.522E+1
-9.890E-2	6.939E+0	1.530E+1
-1.005E-1	6.962E+0	1.528E+1
-9.728E-2	6.962E+0	1.527E+1
-9.566E-2	6.968E+0	1.536E+1
-9.890E-2	6.926E+0	1.515E+1
-9.566E-2	6.991E+0	1.531E+1
-9.890E-2	6.923E+0	1.524E+1
-9.566E-2	7.033E+0	1.527E+1
-9.890E-2	6.949E+0	1.530E+1
-1.005E-1	6.994E+0	1.522E+1
-9.566E-2	6.978E+0	1.522E+1
-9.566E-2	6.897E+0	1.517E+1
-9.890E-2	6.975E+0	1.525E+1
-9.890E-2	6.952E+0	1.535E+1
-9.566E-2	6.955E+0	1.516E+1
-9.890E-2	7.049E+0	1.532E+1
-1.005E-1	6.803E+0	1.523E+1
-9.890E-2	6.806E+0	1.526E+1
-9.728E-2	7.046E+0	1.542E+1
-9.890E-2	6.958E+0	1.528E+1
-9.890E-2	7.020E+0	1.526E+1
-9.566E-2	6.945E+0	1.543E+1
-9.404E-2	6.929E+0	1.549E+1
-9.890E-2	6.919E+0	1.517E+1
-9.890E-2	6.897E+0	1.515E+1
-9.566E-2	6.880E+0	1.530E+1
-9.404E-2	6.903E+0	1.537E+1
-9.566E-2	6.893E+0	1.539E+1
-9.890E-2	6.955E+0	1.535E+1
-9.728E-2	7.013E+0	1.527E+1
-9.566E-2	6.887E+0	1.547E+1
-9.566E-2	6.942E+0	1.533E+1
-1.005E-1	6.978E+0	1.531E+1
-1.005E-1	6.975E+0	1.522E+1
-9.566E-2	6.975E+0	1.524E+1
-9.566E-2	6.906E+0	1.540E+1
-9.890E-2	6.809E+0	1.518E+1
-9.890E-2	7.000E+0	1.537E+1
-9.566E-2	7.007E+0	1.529E+1
-9.728E-2	6.936E+0	1.531E+1
-1.021E-1	6.855E+0	1.526E+1
-9.566E-2	6.991E+0	1.528E+1
-9.728E-2	6.984E+0	1.539E+1
-9.890E-2	6.926E+0	1.527E+1
-9.890E-2	6.874E+0	1.527E+1
-9.890E-2	6.981E+0	1.529E+1
-9.566E-2	6.981E+0	1.520E+1
-9.566E-2	6.880E+0	1.542E+1
-9.728E-2	6.952E+0	1.527E+1
-1.005E-1	6.991E+0	1.530E+1
-9.728E-2	7.007E+0	1.533E+1
-9.566E-2	6.929E+0	1.520E+1
-9.890E-2	6.864E+0	1.539E+1
-9.728E-2	6.962E+0	1.528E+1
-9.566E-2	6.929E+0	1.530E+1
-9.890E-2	6.958E+0	1.523E+1
-9.890E-2	6.919E+0	1.521E+1
-9.566E-2	6.861E+0	1.541E+1
-9.404E-2	6.929E+0	1.528E+1
-9.728E-2	6.949E+0	1.523E+1
-1.005E-1	6.981E+0	1.546E+1
-9.728E-2	6.926E+0	1.525E+1
-9.404E-2	6.991E+0	1.540E+1
-9.890E-2	7.020E+0	1.522E+1
-1.005E-1	6.864E+0	1.533E+1
-9.728E-2	6.994E+0	1.530E+1
-9.728E-2	6.929E+0	1.529E+1
-9.890E-2	6.991E+0	1.524E+1
-1.005E-1	7.000E+0	1.537E+1
-9.728E-2	6.806E+0	1.545E+1
-9.566E-2	6.984E+0	1.519E+1
-9.890E-2	6.887E+0	1.524E+1
-9.890E-2	6.851E+0	1.530E+1
-9.728E-2	6.955E+0	1.533E+1
-9.728E-2	6.919E+0	1.531E+1
-9.890E-2	7.069E+0	1.531E+1
-1.021E-1	6.910E+0	1.532E+1
-9.890E-2	6.968E+0	1.533E+1
-9.566E-2	6.897E+0	1.542E+1
-9.890E-2	6.923E+0	1.524E+1
-1.005E-1	7.013E+0	1.525E+1
-9.890E-2	6.949E+0	1.528E+1
-9.566E-2	6.926E+0	1.530E+1
-9.890E-2	6.952E+0	1.539E+1
-1.005E-1	7.059E+0	1.531E+1
-9.728E-2	6.916E+0	1.521E+1
-9.728E-2	7.049E+0	1.532E+1
-1.005E-1	6.929E+0	1.524E+1
-9.728E-2	6.929E+0	1.541E+1
-9.890E-2	6.871E+0	1.534E+1
-9.566E-2	6.809E+0	1.535E+1
-9.566E-2	6.874E+0	1.518E+1
-9.890E-2	6.877E+0	1.539E+1
-1.005E-1	6.955E+0	1.535E+1
-9.728E-2	6.994E+0	1.523E+1
-9.728E-2	6.916E+0	1.520E+1
-1.021E-1	6.916E+0	1.513E+1
-9.728E-2	6.851E+0	1.527E+1
-9.890E-2	6.884E+0	1.542E+1
-9.728E-2	6.890E+0	1.528E+1
-9.890E-2	6.913E+0	1.534E+1
-9.728E-2	6.971E+0	1.524E+1
-9.566E-2	6.867E+0	1.546E+1
-9.890E-2	6.816E+0	1.524E+1
-1.005E-1	6.952E+0	1.529E+1
-9.728E-2	7.017E+0	1.522E+1
-9.566E-2	6.910E+0	1.531E+1
-9.728E-2	6.874E+0	1.536E+1
-9.728E-2	6.932E+0	1.534E+1
-9.566E-2	6.939E+0	1.538E+1
-9.566E-2	6.997E+0	1.534E+1
-9.566E-2	6.955E+0	1.523E+1
-9.728E-2	6.939E+0	1.537E+1
-9.728E-2	6.975E+0	1.530E+1
-9.404E-2	6.939E+0	1.533E+1
-9.890E-2	6.958E+0	1.531E+1
-9.728E-2	6.984E+0	1.533E+1
-9.728E-2	6.910E+0	1.542E+1
-9.890E-2	6.968E+0	1.523E+1
-9.728E-2	6.952E+0	1.513E+1
-1.005E-1	6.991E+0	1.522E+1
-9.728E-2	6.919E+0	1.531E+1
-9.566E-2	6.838E+0	1.525E+1
-9.566E-2	6.981E+0	1.529E+1
-9.890E-2	6.871E+0	1.532E+1
-9.728E-2	6.942E+0	1.526E+1
-9.566E-2	6.926E+0	1.530E+1
-9.728E-2	6.867E+0	1.532E+1
-9.890E-2	6.900E+0	1.533E+1
-1.005E-1	6.855E+0	1.522E+1
-9.404E-2	6.949E+0	1.512E+1
-9.566E-2	6.880E+0	1.522E+1
-1.021E-1	6.936E+0	1.531E+1
-9.728E-2	6.916E+0	1.520E+1
-9.566E-2	6.965E+0	1.527E+1
-9.890E-2	6.981E+0	1.531E+1
-1.021E-1	6.965E+0	1.541E+1
-9.566E-2	6.855E+0	1.522E+1
-9.728E-2	6.965E+0	1.535E+1
-9.890E-2	6.952E+0	1.532E+1
-1.005E-1	6.926E+0	1.537E+1
-9.728E-2	6.819E+0	1.523E+1
-9.566E-2	6.965E+0	1.532E+1
-9.566E-2	6.942E+0	1.531E+1
-9.890E-2	6.994E+0	1.515E+1
-9.728E-2	6.926E+0	1.532E+1
-9.404E-2	6.932E+0	1.525E+1
-9.728E-2	6.936E+0	1.536E+1
-1.005E-1	6.945E+0	1.532E+1
-9.728E-2	6.913E+0	1.536E+1
-9.728E-2	6.916E+0	1.531E+1
-9.890E-2	7.004E+0	1.524E+1
-1.021E-1	6.848E+0	1.527E+1
-9.890E-2	7.062E+0	1.526E+1
-9.728E-2	7.033E+0	1.534E+1
-9.728E-2	6.887E+0	1.531E+1
-9.728E-2	6.923E+0	1.521E+1
-9.728E-2	6.861E+0	1.534E+1
-9.566E-2	6.848E+0	1.528E+1
-9.566E-2	6.900E+0	1.535E+1
-1.005E-1	6.916E+0	1.523E+1
-9.728E-2	6.975E+0	1.540E+1
-9.728E-2	6.932E+0	1.515E+1
-9.566E-2	6.803E+0	1.534E+1
-1.005E-1	6.981E+0	1.519E+1
-9.890E-2	7.065E+0	1.531E+1
-9.242E-2	6.965E+0	1.515E+1
-9.890E-2	6.842E+0	1.520E+1
-1.005E-1	7.013E+0	1.520E+1
-9.404E-2	6.932E+0	1.540E+1
-9.728E-2	6.858E+0	1.536E+1
-9.728E-2	6.991E+0	1.533E+1
-1.005E-1	6.936E+0	1.522E+1
-9.728E-2	6.851E+0	1.525E+1
-9.404E-2	7.010E+0	1.522E+1
-9.728E-2	6.851E+0	1.523E+1
-1.005E-1	6.890E+0	1.517E+1
-9.890E-2	6.926E+0	1.525E+1
-9.404E-2	7.039E+0	1.531E+1
-9.566E-2	7.017E+0	1.538E+1
-1.005E-1	7.049E+0	1.518E+1
-9.890E-2	6.984E+0	1.532E+1
-9.566E-2	6.955E+0	1.520E+1
-9.566E-2	6.848E+0	1.530E+1
-1.005E-1	6.994E+0	1.526E+1
-9.890E-2	6.887E+0	1.527E+1
-9.566E-2	6.874E+0	1.525E+1
-9.890E-2	6.880E+0	1.539E+1
-9.890E-2	6.880E+0	1.527E+1
-9.890E-2	6.890E+0	1.521E+1
-9.566E-2	6.955E+0	1.537E+1
-9.566E-2	6.968E+0	1.536E+1
-9.728E-2	6.910E+0	1.537E+1
-1.005E-1	6.949E+0	1.533E+1
-9.566E-2	6.962E+0	1.533E+1
-9.566E-2	6.900E+0	1.510E+1
-9.728E-2	6.913E+0	1.535E+1
-9.566E-2	7.000E+0	1.532E+1
-9.566E-2	6.945E+0	1.518E+1
-9.890E-2	6.997E+0	1.527E+1
-1.005E-1	6.900E+0	1.513E+1
-9.890E-2	7.007E+0	1.533E+1
-9.566E-2	6.968E+0	1.530E+1
-9.566E-2	6.949E+0	1.539E+1
-1.005E-1	6.984E+0	1.529E+1
-9.890E-2	6.962E+0	1.509E+1
-9.566E-2	6.949E+0	1.530E+1
-9.890E-2	6.975E+0	1.524E+1
-1.005E-1	6.893E+0	1.516E+1
-9.890E-2	6.929E+0	1.538E+1
-9.242E-2	6.939E+0	1.516E+1
-9.890E-2	6.971E+0	1.519E+1
-1.005E-1	6.864E+0	1.526E+1
-9.890E-2	7.004E+0	1.526E+1
-9.404E-2	7.043E+0	1.524E+1
-9.890E-2	6.958E+0	1.529E+1
-1.005E-1	7.023E+0	1.534E+1
-9.890E-2	6.994E+0	1.522E+1
-9.728E-2	6.858E+0	1.524E+1
-9.890E-2	6.910E+0	1.541E+1
-1.005E-1	6.965E+0	1.519E+1
-9.728E-2	6.936E+0	1.553E+1
-9.566E-2	6.903E+0	1.520E+1
-9.728E-2	6.991E+0	1.527E+1
-1.005E-1	6.952E+0	1.529E+1
-9.566E-2	6.975E+0	1.531E+1
-9.728E-2	6.955E+0	1.529E+1
-9.890E-2	6.867E+0	1.522E+1
-9.890E-2	6.825E+0	1.524E+1
-1.005E-1	6.997E+0	1.549E+1
-9.404E-2	7.004E+0	1.549E+1
-9.890E-2	6.968E+0	1.530E+1
-9.890E-2	6.942E+0	1.535E+1
-9.404E-2	6.919E+0	1.517E+1
-9.728E-2	6.874E+0	1.516E+1
-9.728E-2	6.858E+0	1.526E+1
-9.890E-2	6.932E+0	1.514E+1
-9.728E-2	6.884E+0	1.542E+1
-9.404E-2	6.955E+0	1.525E+1
-9.890E-2	6.971E+0	1.524E+1
-1.005E-1	6.971E+0	1.523E+1
-9.728E-2	6.949E+0	1.525E+1
-1.005E-1	6.845E+0	1.528E+1
-9.890E-2	6.952E+0	1.538E+1
-9.890E-2	7.017E+0	1.547E+1
-9.728E-2	6.978E+0	1.518E+1
-9.242E-2	6.829E+0	1.535E+1
-9.566E-2	6.916E+0	1.545E+1
-9.890E-2	7.010E+0	1.530E+1
-9.566E-2	6.965E+0	1.533E+1
-9.728E-2	6.942E+0	1.521E+1
-9.728E-2	6.897E+0	1.544E+1
-1.005E-1	6.991E+0	1.526E+1
-9.728E-2	7.046E+0	1.526E+1
-9.566E-2	7.023E+0	1.530E+1
-9.890E-2	6.952E+0	1.519E+1
-9.890E-2	6.958E+0	1.535E+1
-9.566E-2	6.968E+0	1.532E+1
-9.404E-2	6.838E+0	1.529E+1
-9.890E-2	6.949E+0	1.544E+1
-9.890E-2	6.751E+0	1.540E+1
-9.890E-2	6.942E+0	1.539E+1
-9.566E-2	6.965E+0	1.536E+1
-9.728E-2	6.929E+0	1.533E+1
-1.005E-1	6.942E+0	1.541E+1
-9.890E-2	6.926E+0	1.520E+1
-9.566E-2	6.916E+0	1.531E+1
-9.890E-2	6.897E+0	1.531E+1
-9.890E-2	7.036E+0	1.527E+1
-9.728E-2	6.984E+0	1.535E+1
-9.566E-2	6.994E+0	1.527E+1
-9.404E-2	7.013E+0	1.534E+1
-1.005E-1	7.052E+0	1.544E+1
-9.728E-2	6.926E+0	1.518E+1
-9.566E-2	6.910E+0	1.514E+1
-9.890E-2	6.890E+0	1.532E+1
-9.890E-2	6.942E+0	1.537E+1
-9.566E-2	6.832E+0	1.530E+1
-9.404E-2	6.988E+0	1.520E+1
-9.728E-2	6.822E+0	1.536E+1
-1.005E-1	6.936E+0	1.532E+1
-9.890E-2	6.855E+0	1.517E+1
-1.005E-1	6.877E+0	1.537E+1
-9.404E-2	6.942E+0	1.540E+1
-1.038E-1	6.981E+0	1.526E+1
-1.005E-1	6.962E+0	1.530E+1
-9.890E-2	6.949E+0	1.532E+1
-1.005E-1	6.962E+0	1.506E+1
-9.890E-2	6.887E+0	1.541E+1
-9.728E-2	6.932E+0	1.537E+1
-9.890E-2	6.926E+0	1.526E+1
-9.890E-2	6.952E+0	1.530E+1
-1.021E-1	6.825E+0	1.531E+1
-1.005E-1	6.978E+0	1.532E+1
-9.566E-2	7.030E+0	1.526E+1
-9.728E-2	6.829E+0	1.526E+1
-1.021E-1	6.903E+0	1.515E+1
-9.890E-2	6.861E+0	1.524E+1
-9.890E-2	6.952E+0	1.514E+1
-9.728E-2	6.955E+0	1.529E+1
-1.005E-1	6.945E+0	1.526E+1
-9.890E-2	6.949E+0	1.528E+1
-9.566E-2	6.991E+0	1.532E+1
-9.728E-2	6.965E+0	1.532E+1
-1.005E-1	6.981E+0	1.528E+1
-1.005E-1	6.988E+0	1.531E+1
-9.890E-2	6.906E+0	1.537E+1
-9.890E-2	6.952E+0	1.533E+1
-9.890E-2	6.822E+0	1.528E+1
-9.728E-2	6.916E+0	1.534E+1
-9.566E-2	6.910E+0	1.521E+1
-9.728E-2	6.971E+0	1.523E+1
-1.021E-1	6.929E+0	1.543E+1
-9.890E-2	6.955E+0	1.502E+1
-9.566E-2	6.988E+0	1.520E+1
-9.728E-2	6.942E+0	1.542E+1
-1.005E-1	6.945E+0	1.530E+1
-9.890E-2	6.913E+0	1.512E+1
-9.566E-2	6.942E+0	1.517E+1
-9.566E-2	6.825E+0	1.530E+1
-1.005E-1	7.013E+0	1.518E+1
-9.728E-2	6.887E+0	1.551E+1
-9.566E-2	6.913E+0	1.531E+1
-9.728E-2	6.887E+0	1.523E+1
-9.890E-2	6.942E+0	1.536E+1
-9.890E-2	6.851E+0	1.519E+1
-9.404E-2	6.926E+0	1.527E+1
-9.728E-2	7.026E+0	1.534E+1
-1.005E-1	6.903E+0	1.543E+1
-9.890E-2	7.000E+0	1.527E+1
-9.566E-2	6.942E+0	1.534E+1
-9.728E-2	6.861E+0	1.524E+1
-1.005E-1	6.955E+0	1.524E+1
-9.566E-2	7.010E+0	1.513E+1
-9.728E-2	7.043E+0	1.542E+1
-1.005E-1	6.903E+0	1.525E+1
-9.890E-2	6.916E+0	1.519E+1
-9.890E-2	6.997E+0	1.539E+1
-9.566E-2	6.929E+0	1.541E+1
-9.728E-2	6.965E+0	1.534E+1
-1.005E-1	6.919E+0	1.520E+1
-1.005E-1	6.858E+0	1.536E+1
-9.728E-2	7.000E+0	1.528E+1
-9.728E-2	6.926E+0	1.530E+1
-9.890E-2	6.864E+0	1.520E+1
-9.890E-2	6.968E+0	1.528E+1
-9.404E-2	6.988E+0	1.542E+1
-9.890E-2	6.926E+0	1.516E+1
-9.890E-2	6.958E+0	1.529E+1
-9.728E-2	6.994E+0	1.546E+1
-9.566E-2	6.984E+0	1.506E+1
-9.890E-2	6.997E+0	1.524E+1
-1.005E-1	6.923E+0	1.518E+1
-9.890E-2	6.913E+0	1.532E+1
-9.404E-2	6.880E+0	1.538E+1
-9.728E-2	6.906E+0	1.531E+1
-1.021E-1	6.949E+0	1.515E+1
-9.728E-2	6.929E+0	1.532E+1
-9.404E-2	6.884E+0	1.541E+1
-9.728E-2	6.929E+0	1.521E+1
-9.890E-2	7.000E+0	1.524E+1
-9.566E-2	6.955E+0	1.536E+1
-9.566E-2	6.913E+0	1.525E+1
-9.890E-2	6.890E+0	1.513E+1
-9.890E-2	6.955E+0	1.518E+1
-9.728E-2	6.903E+0	1.522E+1
-9.404E-2	6.864E+0	1.530E+1
-9.566E-2	6.939E+0	1.521E+1
-9.728E-2	6.988E+0	1.516E+1
-9.728E-2	7.049E+0	1.546E+1
-9.566E-2	6.923E+0	1.522E+1
-9.728E-2	6.897E+0	1.537E+1
-1.005E-1	6.971E+0	1.528E+1
-9.728E-2	6.903E+0	1.538E+1
-9.728E-2	6.984E+0	1.533E+1
-9.728E-2	6.958E+0	1.525E+1
-9.890E-2	6.916E+0	1.518E+1
-9.728E-2	6.926E+0	1.545E+1
-9.728E-2	6.936E+0	1.529E+1
-9.728E-2	6.942E+0	1.522E+1
-1.021E-1	6.858E+0	1.519E+1
-9.728E-2	7.013E+0	1.524E+1
-9.404E-2	7.000E+0	1.544E+1
-9.566E-2	7.091E+0	1.514E+1
-1.005E-1	6.965E+0	1.531E+1
-9.728E-2	6.971E+0	1.521E+1
-9.728E-2	7.036E+0	1.518E+1
-9.728E-2	6.971E+0	1.534E+1
-1.005E-1	6.981E+0	1.531E+1
-9.890E-2	6.897E+0	1.528E+1
-9.566E-2	6.855E+0	1.529E+1
-9.566E-2	6.962E+0	1.524E+1
-1.005E-1	6.994E+0	1.524E+1
-9.890E-2	6.897E+0	1.520E+1
-9.566E-2	6.877E+0	1.527E+1
-9.890E-2	6.929E+0	1.538E+1
-9.890E-2	7.111E+0	1.528E+1
-9.728E-2	6.890E+0	1.523E+1
-9.890E-2	6.861E+0	1.523E+1
-9.890E-2	6.893E+0	1.537E+1
-1.005E-1	6.913E+0	1.524E+1
-9.566E-2	6.906E+0	1.546E+1
-9.728E-2	6.962E+0	1.528E+1
-9.728E-2	6.978E+0	1.529E+1
-9.890E-2	6.861E+0	1.531E+1
-1.005E-1	7.026E+0	1.540E+1
-9.566E-2	6.997E+0	1.534E+1
-9.728E-2	6.997E+0	1.527E+1
-9.728E-2	7.000E+0	1.525E+1
-9.566E-2	6.939E+0	1.509E+1
-9.404E-2	6.900E+0	1.529E+1
-9.404E-2	6.968E+0	1.534E+1
-9.890E-2	6.965E+0	1.524E+1
-9.890E-2	6.893E+0	1.546E+1
-9.566E-2	6.874E+0	1.534E+1
-9.890E-2	6.913E+0	1.542E+1
-9.566E-2	6.893E+0	1.526E+1
-9.890E-2	6.958E+0	1.522E+1
-9.890E-2	6.939E+0	1.527E+1
-9.728E-2	6.848E+0	1.541E+1
-9.566E-2	6.916E+0	1.523E+1
-9.728E-2	6.988E+0	1.528E+1
-9.890E-2	6.926E+0	1.521E+1
-9.728E-2	7.023E+0	1.522E+1
-9.890E-2	6.945E+0	1.533E+1
-9.890E-2	7.013E+0	1.522E+1
-9.890E-2	6.916E+0	1.525E+1
-9.566E-2	6.923E+0	1.516E+1
-9.890E-2	6.975E+0	1.520E+1
-9.728E-2	6.812E+0	1.514E+1
-9.728E-2	6.913E+0	1.521E+1
-9.566E-2	7.033E+0	1.521E+1
-9.890E-2	6.936E+0	1.536E+1
-9.728E-2	6.900E+0	1.525E+1
-9.728E-2	6.981E+0	1.542E+1
-9.728E-2	6.903E+0	1.530E+1
-9.890E-2	6.962E+0	1.516E+1
-9.890E-2	6.926E+0	1.514E+1
-9.728E-2	7.010E+0	1.520E+1
-9.728E-2	6.978E+0	1.523E+1
-9.890E-2	6.975E+0	1.535E+1
-9.728E-2	6.945E+0	1.526E+1
-9.728E-2	6.965E+0	1.531E+1
-9.890E-2	6.910E+0	1.522E+1
-9.890E-2	6.945E+0	1.527E+1
-9.890E-2	6.916E+0	1.512E+1
-9.566E-2	6.812E+0	1.531E+1
-9.728E-2	6.910E+0	1.540E+1
-1.005E-1	6.923E+0	1.528E+1
-1.005E-1	6.978E+0	1.526E+1
-9.728E-2	6.952E+0	1.523E+1
-9.728E-2	6.962E+0	1.533E+1
-9.728E-2	6.913E+0	1.542E+1
-9.728E-2	6.832E+0	1.530E+1
-9.242E-2	6.949E+0	1.532E+1
-9.728E-2	6.942E+0	1.526E+1
-9.566E-2	6.991E+0	1.523E+1
-9.728E-2	6.842E+0	1.530E+1
-9.566E-2	7.062E+0	1.528E+1
-9.890E-2	7.013E+0	1.519E+1
-1.005E-1	6.936E+0	1.516E+1
-9.728E-2	6.968E+0	1.529E+1
-9.728E-2	6.949E+0	1.516E+1
-9.890E-2	6.926E+0	1.532E+1
-9.890E-2	6.991E+0	1.516E+1
-9.728E-2	6.880E+0	1.522E+1
-9.890E-2	6.968E+0	1.523E+1
-9.890E-2	6.871E+0	1.548E+1
-9.890E-2	6.949E+0	1.520E+1
-9.890E-2	6.978E+0	1.527E+1
-9.404E-2	7.020E+0	1.523E+1
-9.890E-2	6.923E+0	1.532E+1
-1.005E-1	6.929E+0	1.541E+1
-9.566E-2	6.851E+0	1.526E+1
-9.242E-2	6.984E+0	1.530E+1
-9.890E-2	6.855E+0	1.527E+1
-9.890E-2	6.923E+0	1.530E+1
-9.890E-2	6.890E+0	1.533E+1
-9.566E-2	6.874E+0	1.533E+1
-9.728E-2	6.955E+0	1.539E+1
-1.021E-1	6.906E+0	1.536E+1
-9.728E-2	6.877E+0	1.522E+1
-9.566E-2	6.919E+0	1.537E+1
-9.728E-2	6.919E+0	1.511E+1
-9.890E-2	6.877E+0	1.515E+1
-9.566E-2	6.984E+0	1.533E+1
-9.404E-2	6.858E+0	1.539E+1
-9.890E-2	6.900E+0	1.510E+1
-9.890E-2	6.877E+0	1.533E+1
-9.728E-2	6.929E+0	1.544E+1
-9.566E-2	6.877E+0	1.521E+1
-9.890E-2	6.864E+0	1.525E+1
-1.005E-1	6.942E+0	1.521E+1
-9.728E-2	6.949E+0	1.544E+1
-9.728E-2	6.913E+0	1.523E+1
-9.890E-2	6.829E+0	1.527E+1
-1.005E-1	6.955E+0	1.534E+1
-9.728E-2	6.978E+0	1.530E+1
-9.566E-2	6.955E+0	1.548E+1
-9.728E-2	6.848E+0	1.526E+1
-9.890E-2	6.923E+0	1.546E+1
-9.566E-2	6.880E+0	1.509E+1
-9.728E-2	6.851E+0	1.533E+1
-9.890E-2	6.988E+0	1.522E+1
-1.005E-1	6.952E+0	1.533E+1
-9.728E-2	6.887E+0	1.529E+1
-9.728E-2	6.962E+0	1.526E+1
-9.728E-2	6.855E+0	1.538E+1
-9.728E-2	6.906E+0	1.525E+1
-9.728E-2	6.874E+0	1.544E+1
-9.728E-2	6.994E+0	1.538E+1
-9.890E-2	7.046E+0	1.529E+1
-1.005E-1	6.816E+0	1.540E+1
-9.890E-2	6.919E+0	1.528E+1
-9.890E-2	6.984E+0	1.514E+1
-9.890E-2	6.829E+0	1.530E+1
-1.021E-1	6.877E+0	1.535E+1
-9.890E-2	6.984E+0	1.532E+1
-9.566E-2	7.010E+0	1.524E+1
-9.566E-2	7.010E+0	1.519E+1
-1.005E-1	6.952E+0	1.515E+1
-9.890E-2	6.845E+0	1.521E+1
-9.242E-2	6.864E+0	1.515E+1
-9.404E-2	6.864E+0	1.530E+1
-9.890E-2	6.884E+0	1.526E+1
-9.728E-2	6.955E+0	1.532E+1
-9.566E-2	7.000E+0	1.524E+1
-9.890E-2	6.877E+0	1.511E+1
-1.021E-1	7.121E+0	1.527E+1
-9.728E-2	6.910E+0	1.528E+1
-9.242E-2	6.942E+0	1.538E+1
-9.566E-2	6.968E+0	1.530E+1
-9.890E-2	6.945E+0	1.533E+1
-9.566E-2	6.845E+0	1.536E+1
-9.566E-2	6.880E+0	1.520E+1
-9.728E-2	6.877E+0	1.544E+1
-1.005E-1	6.994E+0	1.532E+1
-9.890E-2	6.838E+0	1.527E+1
-9.728E-2	6.893E+0	1.523E+1
-9.566E-2	7.049E+0	1.524E+1
-9.890E-2	6.958E+0	1.528E+1
-9.890E-2	6.890E+0	1.525E+1
-9.566E-2	6.952E+0	1.528E+1
-9.890E-2	6.926E+0	1.532E+1
-1.005E-1	7.004E+0	1.542E+1
-9.890E-2	6.962E+0	1.515E+1
-9.566E-2	6.926E+0	1.535E+1
-9.728E-2	6.994E+0	1.539E+1
-1.005E-1	7.020E+0	1.532E+1
-9.890E-2	6.893E+0	1.520E+1
-9.404E-2	6.897E+0	1.531E+1
-9.566E-2	6.913E+0	1.524E+1
-9.728E-2	7.004E+0	1.533E+1
-9.566E-2	6.861E+0	1.545E+1
-9.242E-2	6.945E+0	1.514E+1
-1.005E-1	6.861E+0	1.534E+1
-1.005E-1	7.059E+0	1.536E+1
-9.728E-2	6.997E+0	1.535E+1
-9.566E-2	6.822E+0	1.528E+1
-9.890E-2	6.893E+0	1.529E+1
-1.021E-1	6.975E+0	1.522E+1
-9.728E-2	7.043E+0	1.518E+1
-9.566E-2	6.981E+0	1.545E+1
-9.890E-2	6.936E+0	1.524E+1
-1.005E-1	6.916E+0	1.518E+1
-9.890E-2	6.884E+0	1.525E+1
-9.404E-2	6.874E+0	1.522E+1
-9.890E-2	6.903E+0	1.523E+1
-1.005E-1	6.848E+0	1.524E+1
-9.728E-2	6.939E+0	1.548E+1
-9.728E-2	6.851E+0	1.531E+1
-9.566E-2	6.903E+0	1.534E+1
-9.728E-2	6.981E+0	1.529E+1
-9.890E-2	6.984E+0	1.532E+1
-9.566E-2	6.939E+0	1.524E+1
-9.890E-2	6.932E+0	1.524E+1
-9.890E-2	6.910E+0	1.533E+1
-9.728E-2	6.877E+0	1.536E+1
-9.404E-2	6.988E+0	1.518E+1
-9.566E-2	6.916E+0	1.537E+1
-9.890E-2	6.903E+0	1.524E+1
-9.890E-2	6.880E+0	1.537E+1
-9.728E-2	6.812E+0	1.538E+1
-9.728E-2	6.809E+0	1.516E+1
-9.890E-2	6.955E+0	1.514E+1
-9.728E-2	6.955E+0	1.532E+1
-9.566E-2	6.988E+0	1.518E+1
-9.566E-2	7.010E+0	1.529E+1
-9.890E-2	6.832E+0	1.533E+1
-9.890E-2	6.949E+0	1.525E+1
-1.005E-1	6.994E+0	1.539E+1
-9.566E-2	6.877E+0	1.520E+1
-1.005E-1	6.851E+0	1.526E+1
-9.728E-2	6.939E+0	1.521E+1
-9.242E-2	6.832E+0	1.526E+1
-9.890E-2	6.923E+0	1.520E+1
-9.890E-2	6.929E+0	1.519E+1
-9.728E-2	6.936E+0	1.514E+1
-9.566E-2	7.033E+0	1.528E+1
-9.728E-2	6.994E+0	1.533E+1
-1.021E-1	6.978E+0	1.530E+1
-9.890E-2	6.887E+0	1.531E+1
-9.566E-2	6.890E+0	1.518E+1
-9.890E-2	6.971E+0	1.518E+1
-1.021E-1	6.929E+0	1.524E+1
-1.005E-1	7.033E+0	1.516E+1
-9.566E-2	6.913E+0	1.529E+1
-9.728E-2	6.926E+0	1.505E+1
-1.005E-1	6.962E+0	1.536E+1
-9.728E-2	6.929E+0	1.522E+1
-9.566E-2	6.932E+0	1.544E+1
-9.404E-2	6.965E+0	1.539E+1
-9.728E-2	6.926E+0	1.535E+1
-9.728E-2	6.919E+0	1.541E+1
-9.728E-2	6.877E+0	1.527E+1
-9.890E-2	6.825E+0	1.533E+1
-9.890E-2	6.871E+0	1.508E+1
-9.728E-2	6.890E+0	1.519E+1
-9.728E-2	6.952E+0	1.538E+1
-9.728E-2	7.026E+0	1.529E+1
-1.005E-1	7.023E+0	1.522E+1
-9.566E-2	6.900E+0	1.527E+1
-9.242E-2	6.962E+0	1.532E+1
-9.566E-2	6.916E+0	1.535E+1
-9.890E-2	6.962E+0	1.543E+1
-9.728E-2	6.978E+0	1.526E+1
-9.566E-2	6.968E+0	1.536E+1
-9.890E-2	6.877E+0	1.524E+1
-9.728E-2	7.013E+0	1.537E+1
-9.728E-2	6.906E+0	1.524E+1
-9.566E-2	7.095E+0	1.537E+1
-9.728E-2	6.949E+0	1.536E+1
-9.890E-2	6.884E+0	1.522E+1
-9.890E-2	6.952E+0	1.534E+1
-9.566E-2	6.997E+0	1.533E+1
-9.890E-2	6.955E+0	1.536E+1
-9.890E-2	7.004E+0	1.549E+1
-9.890E-2	7.039E+0	1.530E+1
-9.566E-2	6.903E+0	1.519E+1
-9.566E-2	6.916E+0	1.537E+1
-9.890E-2	6.923E+0	1.529E+1
-9.890E-2	6.893E+0	1.529E+1
-9.566E-2	6.897E+0	1.531E+1
-9.566E-2	6.910E+0	1.533E+1
-1.021E-1	6.949E+0	1.528E+1
-9.890E-2	6.962E+0	1.530E+1
-9.890E-2	6.887E+0	1.521E+1
-9.404E-2	6.919E+0	1.518E+1
-9.890E-2	6.968E+0	1.530E+1
-9.890E-2	7.004E+0	1.533E+1
-9.566E-2	6.819E+0	1.525E+1
-9.890E-2	6.923E+0	1.530E+1
-9.728E-2	6.913E+0	1.514E+1
-9.404E-2	6.939E+0	1.539E+1
-9.566E-2	6.926E+0	1.518E+1
-1.005E-1	6.848E+0	1.532E+1
-9.890E-2	6.965E+0	1.524E+1
-9.728E-2	6.936E+0	1.518E+1
-9.566E-2	6.926E+0	1.551E+1
-9.728E-2	6.910E+0	1.532E+1
-9.890E-2	6.929E+0	1.513E+1
-9.728E-2	6.958E+0	1.533E+1
-9.566E-2	6.855E+0	1.524E+1
-1.005E-1	6.978E+0	1.526E+1
-1.005E-1	6.981E+0	1.544E+1
-9.404E-2	6.984E+0	1.531E+1
-9.566E-2	6.958E+0	1.536E+1
-9.566E-2	6.971E+0	1.523E+1
-1.005E-1	6.887E+0	1.511E+1
-9.728E-2	6.945E+0	1.519E+1
-9.728E-2	7.017E+0	1.533E+1
-9.566E-2	6.994E+0	1.534E+1
-9.728E-2	7.013E+0	1.515E+1
-9.890E-2	6.939E+0	1.535E+1
-9.404E-2	7.010E+0	1.524E+1
-9.566E-2	6.932E+0	1.529E+1
-9.890E-2	6.952E+0	1.524E+1
-9.728E-2	6.893E+0	1.519E+1
-9.728E-2	6.958E+0	1.528E+1
-9.728E-2	6.958E+0	1.540E+1
-1.005E-1	6.877E+0	1.532E+1
-9.566E-2	6.984E+0	1.540E+1
-9.728E-2	6.903E+0	1.528E+1
-9.728E-2	6.906E+0	1.529E+1
-1.005E-1	6.929E+0	1.514E+1
-9.566E-2	6.916E+0	1.537E+1
-9.728E-2	7.026E+0	1.532E+1
-9.728E-2	6.942E+0	1.509E+1
-1.005E-1	6.916E+0	1.524E+1
-9.890E-2	6.971E+0	1.540E+1
-9.728E-2	6.897E+0	1.532E+1
-9.566E-2	6.988E+0	1.524E+1
-1.005E-1	6.962E+0	1.531E+1
-9.890E-2	6.981E+0	1.534E+1
-9.404E-2	6.845E+0	1.529E+1
-9.890E-2	7.075E+0	1.533E+1
-1.021E-1	6.988E+0	1.525E+1
-9.890E-2	6.919E+0	1.531E+1
-9.728E-2	6.965E+0	1.539E+1
-9.566E-2	6.981E+0	1.516E+1
-1.005E-1	6.835E+0	1.523E+1
-9.728E-2	6.887E+0	1.533E+1
-9.728E-2	7.010E+0	1.534E+1
-9.566E-2	6.871E+0	1.514E+1
-9.890E-2	6.965E+0	1.541E+1
-9.566E-2	6.796E+0	1.540E+1
-9.404E-2	6.994E+0	1.530E+1
-9.728E-2	6.968E+0	1.523E+1
-1.005E-1	7.026E+0	1.519E+1
-9.728E-2	7.004E+0	1.516E+1
-9.566E-2	6.936E+0	1.516E+1
-9.728E-2	6.880E+0	1.519E+1
-1.005E-1	6.893E+0	1.537E+1
-9.566E-2	6.939E+0	1.527E+1
-9.079E-2	6.893E+0	1.527E+1
-9.890E-2	6.855E+0	1.523E+1
-1.005E-1	7.000E+0	1.541E+1
-9.728E-2	6.851E+0	1.510E+1
-9.566E-2	6.734E+0	1.509E+1
-9.566E-2	6.913E+0	1.512E+1
-9.890E-2	6.919E+0	1.516E+1
-9.728E-2	6.978E+0	1.522E+1
-9.728E-2	6.838E+0	1.533E+1
-9.890E-2	6.897E+0	1.521E+1
-9.890E-2	6.945E+0	1.522E+1
-9.728E-2	7.030E+0	1.530E+1
-9.242E-2	6.984E+0	1.533E+1
-9.728E-2	6.945E+0	1.511E+1
-1.005E-1	6.955E+0	1.520E+1
-9.728E-2	6.994E+0	1.520E+1
-9.566E-2	6.939E+0	1.531E+1
-9.728E-2	6.858E+0	1.526E+1
-9.728E-2	6.929E+0	1.521E+1
-9.728E-2	6.884E+0	1.531E+1
-9.404E-2	6.861E+0	1.534E+1
-9.728E-2	6.929E+0	1.543E+1
-9.728E-2	6.991E+0	1.521E+1
-9.890E-2	6.926E+0	1.527E+1
-9.566E-2	6.910E+0	1.523E+1
-9.242E-2	6.939E+0	1.528E+1
-9.890E-2	6.929E+0	1.515E+1
-9.728E-2	6.955E+0	1.529E+1
-9.404E-2	6.971E+0	1.530E+1
-9.728E-2	6.884E+0	1.527E+1
-1.005E-1	6.900E+0	1.533E+1
-9.728E-2	6.988E+0	1.530E+1
-9.728E-2	6.936E+0	1.535E+1
-9.728E-2	6.962E+0	1.520E+1
-9.728E-2	7.039E+0	1.531E+1
-9.728E-2	7.007E+0	1.531E+1
-9.566E-2	6.913E+0	1.519E+1
-9.890E-2	6.916E+0	1.530E+1
-9.890E-2	6.877E+0	1.517E+1
-9.728E-2	6.864E+0	1.533E+1
-9.404E-2	6.916E+0	1.518E+1
-9.728E-2	6.958E+0	1.534E+1
-1.005E-1	6.893E+0	1.519E+1
-9.566E-2	6.897E+0	1.541E+1
-9.728E-2	6.997E+0	1.518E+1
-9.728E-2	7.059E+0	1.534E+1
-9.728E-2	6.919E+0	1.529E+1
-9.566E-2	6.897E+0	1.525E+1
-9.728E-2	6.880E+0	1.528E+1
-9.728E-2	6.955E+0	1.539E+1
-9.890E-2	6.923E+0	1.531E+1
-9.566E-2	6.893E+0	1.522E+1
-9.566E-2	7.004E+0	1.520E+1
-9.728E-2	6.919E+0	1.525E+1
-1.005E-1	6.867E+0	1.534E+1
-9.566E-2	6.965E+0	1.532E+1
-9.566E-2	6.871E+0	1.521E+1
-9.728E-2	6.962E+0	1.533E+1
-1.005E-1	6.880E+0	1.516E+1
-1.005E-1	6.968E+0	1.535E+1
-9.728E-2	6.994E+0	1.530E+1
-9.728E-2	6.932E+0	1.530E+1
-1.005E-1	7.026E+0	1.524E+1
-9.566E-2	6.913E+0	1.532E+1
-9.404E-2	6.929E+0	1.528E+1
-9.890E-2	6.923E+0	1.521E+1
-9.890E-2	6.965E+0	1.544E+1
-9.890E-2	6.900E+0	1.534E+1
-9.566E-2	6.926E+0	1.527E+1
-9.728E-2	6.975E+0	1.526E+1
-9.890E-2	6.945E+0	1.529E+1
-9.890E-2	6.949E+0	1.526E+1
-9.566E-2	6.945E+0	1.523E+1
-9.566E-2	6.932E+0	1.534E+1
-9.890E-2	6.913E+0	1.519E+1
-1.005E-1	6.906E+0	1.532E+1
-9.566E-2	6.864E+0	1.544E+1
-9.890E-2	6.913E+0	1.537E+1
-9.890E-2	6.942E+0	1.529E+1
-9.890E-2	6.884E+0	1.530E+1
-9.566E-2	6.861E+0	1.537E+1
-9.728E-2	6.903E+0	1.538E+1
-9.890E-2	6.942E+0	1.530E+1
-9.728E-2	6.874E+0	1.524E+1
-9.728E-2	6.975E+0	1.524E+1
-9.728E-2	6.988E+0	1.549E+1
-9.728E-2	6.861E+0	1.528E+1
-9.728E-2	6.932E+0	1.517E+1
-9.728E-2	6.887E+0	1.529E+1
-9.566E-2	6.936E+0	1.533E+1
-9.890E-2	6.991E+0	1.521E+1
-9.728E-2	6.965E+0	1.527E+1
-9.566E-2	6.981E+0	1.535E+1
-9.728E-2	6.874E+0	1.543E+1
-9.890E-2	6.890E+0	1.518E+1
-1.005E-1	6.913E+0	1.518E+1
-9.728E-2	6.906E+0	1.527E+1
-9.890E-2	7.036E+0	1.515E+1
-1.005E-1	6.900E+0	1.529E+1
-9.728E-2	6.861E+0	1.527E+1
-9.728E-2	7.020E+0	1.525E+1
-9.728E-2	6.923E+0	1.532E+1
-1.021E-1	7.036E+0	1.534E+1
-1.005E-1	6.936E+0	1.536E+1
-9.404E-2	6.910E+0	1.521E+1
-9.404E-2	6.955E+0	1.527E+1
-9.890E-2	6.864E+0	1.538E+1
-9.890E-2	6.962E+0	1.523E+1
-9.404E-2	6.965E+0	1.515E+1
-9.728E-2	6.984E+0	1.510E+1
-9.890E-2	6.923E+0	1.531E+1
-9.728E-2	6.997E+0	1.525E+1
-9.242E-2	6.945E+0	1.521E+1
-9.404E-2	7.010E+0	1.530E+1
-1.005E-1	6.981E+0	1.525E+1
-9.890E-2	6.855E+0	1.530E+1
-9.566E-2	6.988E+0	1.553E+1
-9.566E-2	6.916E+0	1.519E+1
-9.728E-2	6.867E+0	1.537E+1
-9.890E-2	6.913E+0	1.536E+1
-9.404E-2	6.945E+0	1.531E+1
-9.566E-2	7.030E+0	1.535E+1
-9.566E-2	6.900E+0	1.531E+1
-9.890E-2	6.903E+0	1.526E+1
-9.404E-2	6.939E+0	1.513E+1
-9.566E-2	6.855E+0	1.522E+1
-1.005E-1	7.017E+0	1.535E+1
-9.890E-2	6.874E+0	1.529E+1
-9.404E-2	6.903E+0	1.534E+1
-9.566E-2	6.887E+0	1.544E+1
-1.021E-1	7.000E+0	1.530E+1
-9.728E-2	6.962E+0	1.529E+1
-9.566E-2	6.984E+0	1.527E+1
-9.566E-2	6.851E+0	1.519E+1
-1.021E-1	6.949E+0	1.533E+1
-9.728E-2	6.936E+0	1.513E+1
-9.404E-2	6.942E+0	1.532E+1
-9.566E-2	6.923E+0	1.536E+1
-9.728E-2	6.949E+0	1.531E+1
-9.566E-2	6.994E+0	1.519E+1
-9.404E-2	7.036E+0	1.517E+1
-9.728E-2	6.867E+0	1.514E+1
-9.728E-2	6.851E+0	1.521E+1
-9.404E-2	7.004E+0	1.522E+1
-9.728E-2	6.796E+0	1.516E+1
-9.728E-2	6.913E+0	1.540E+1
-9.728E-2	6.880E+0	1.543E+1
-9.890E-2	6.942E+0	1.541E+1
-9.404E-2	6.910E+0	1.536E+1
-9.728E-2	6.913E+0	1.519E+1
-1.005E-1	6.929E+0	1.523E+1
-9.728E-2	7.049E+0	1.537E+1
-9.404E-2	6.906E+0	1.516E+1
-9.890E-2	6.955E+0	1.521E+1
-9.890E-2	6.981E+0	1.551E+1
-9.404E-2	6.978E+0	1.522E+1
-9.728E-2	6.913E+0	1.525E+1
-9.728E-2	6.855E+0	1.538E+1
-1.005E-1	6.809E+0	1.532E+1
-9.890E-2	6.913E+0	1.519E+1
-9.566E-2	6.822E+0	1.522E+1
-1.005E-1	6.981E+0	1.531E+1
-9.890E-2	6.978E+0	1.523E+1
-1.021E-1	6.923E+0	1.537E+1
-9.728E-2	6.867E+0	1.524E+1
-9.728E-2	6.997E+0	1.521E+1
-1.005E-1	6.910E+0	1.527E+1
-9.728E-2	6.936E+0	1.515E+1
-9.404E-2	6.926E+0	1.523E+1
-1.005E-1	6.897E+0	1.521E+1
-9.890E-2	6.962E+0	1.526E+1
-9.728E-2	6.926E+0	1.521E+1
-9.566E-2	6.939E+0	1.537E+1
-9.728E-2	6.919E+0	1.524E+1
-9.728E-2	6.893E+0	1.531E+1
-1.005E-1	6.988E+0	1.535E+1
-9.404E-2	6.910E+0	1.536E+1
-9.728E-2	7.007E+0	1.535E+1
-1.005E-1	6.968E+0	1.534E+1
-9.890E-2	6.903E+0	1.532E+1
-9.404E-2	6.952E+0	1.529E+1
-9.890E-2	6.903E+0	1.530E+1
-9.728E-2	6.887E+0	1.527E+1
-9.728E-2	7.000E+0	1.534E+1
-9.404E-2	6.884E+0	1.526E+1
-9.890E-2	6.897E+0	1.535E+1
-9.890E-2	6.913E+0	1.529E+1
-9.728E-2	6.929E+0	1.541E+1
-9.890E-2	6.952E+0	1.528E+1
-9.566E-2	7.023E+0	1.525E+1
-9.890E-2	6.929E+0	1.522E+1
-9.728E-2	6.832E+0	1.530E+1
-9.566E-2	6.861E+0	1.525E+1
-9.728E-2	6.812E+0	1.530E+1
-9.890E-2	6.864E+0	1.520E+1
-9.404E-2	6.919E+0	1.522E+1
-9.566E-2	6.767E+0	1.505E+1
-9.890E-2	6.812E+0	1.525E+1
-1.021E-1	6.962E+0	1.538E+1
-9.566E-2	6.965E+0	1.525E+1
-9.728E-2	6.916E+0	1.521E+1
-9.404E-2	6.887E+0	1.526E+1
-9.728E-2	6.939E+0	1.530E+1
-1.005E-1	6.936E+0	1.522E+1
-9.242E-2	6.929E+0	1.531E+1
-9.728E-2	6.913E+0	1.530E+1
-9.890E-2	6.874E+0	1.542E+1
-9.728E-2	6.958E+0	1.522E+1
-9.566E-2	6.783E+0	1.527E+1
-9.728E-2	6.962E+0	1.542E+1
-9.728E-2	6.978E+0	1.532E+1
-9.566E-2	6.962E+0	1.534E+1
-9.566E-2	6.945E+0	1.509E+1
-9.728E-2	6.932E+0	1.531E+1
-9.890E-2	6.994E+0	1.527E+1
-9.728E-2	7.023E+0	1.541E+1
-9.566E-2	6.900E+0	1.536E+1
-9.890E-2	6.903E+0	1.527E+1
-9.728E-2	6.858E+0	1.521E+1
-9.566E-2	6.932E+0	1.537E+1
-9.404E-2	6.842E+0	1.518E+1
-9.566E-2	6.958E+0	1.537E+1
-9.890E-2	6.906E+0	1.521E+1
-9.728E-2	6.978E+0	1.526E+1
-9.566E-2	6.929E+0	1.525E+1
-9.890E-2	6.861E+0	1.528E+1
-9.890E-2	6.984E+0	1.519E+1
-9.566E-2	6.903E+0	1.524E+1
-9.566E-2	6.997E+0	1.522E+1
-9.890E-2	6.942E+0	1.521E+1
-9.890E-2	6.803E+0	1.534E+1
-9.728E-2	6.926E+0	1.543E+1
-9.404E-2	6.949E+0	1.516E+1
-9.728E-2	6.884E+0	1.519E+1
-9.728E-2	6.919E+0	1.530E+1
-9.728E-2	6.991E+0	1.531E+1
-9.566E-2	6.975E+0	1.527E+1
-9.404E-2	6.773E+0	1.516E+1
-1.005E-1	6.984E+0	1.533E+1
-9.728E-2	6.880E+0	1.516E+1
-9.728E-2	6.916E+0	1.526E+1
-9.566E-2	6.981E+0	1.535E+1
-9.728E-2	7.010E+0	1.529E+1
-9.890E-2	6.942E+0	1.530E+1
-9.242E-2	6.913E+0	1.543E+1
-9.728E-2	6.910E+0	1.538E+1
-1.005E-1	6.864E+0	1.539E+1
-9.566E-2	6.997E+0	1.533E+1
-9.566E-2	6.975E+0	1.533E+1
-9.566E-2	6.975E+0	1.522E+1
-9.728E-2	6.874E+0	1.518E+1
-1.005E-1	6.893E+0	1.530E+1
-9.566E-2	6.845E+0	1.531E+1
-9.728E-2	6.939E+0	1.514E+1
-9.728E-2	6.942E+0	1.535E+1
-9.890E-2	6.952E+0	1.523E+1
-9.566E-2	6.952E+0	1.522E+1
-9.728E-2	6.851E+0	1.521E+1
-1.005E-1	6.945E+0	1.547E+1
-9.728E-2	6.861E+0	1.516E+1
-9.890E-2	6.965E+0	1.518E+1
-1.005E-1	6.936E+0	1.530E+1
-9.890E-2	6.978E+0	1.523E+1
-9.728E-2	7.072E+0	1.546E+1
-9.566E-2	6.975E+0	1.524E+1
-9.566E-2	7.052E+0	1.523E+1
-1.005E-1	6.874E+0	1.532E+1
-9.566E-2	6.871E+0	1.531E+1
-9.404E-2	6.936E+0	1.539E+1
-9.728E-2	6.916E+0	1.526E+1
-9.890E-2	6.923E+0	1.523E+1
-9.566E-2	6.929E+0	1.527E+1
-9.890E-2	6.939E+0	1.521E+1
-9.890E-2	6.942E+0	1.533E+1
-1.005E-1	6.942E+0	1.513E+1
-9.890E-2	6.893E+0	1.534E+1
-9.566E-2	6.929E+0	1.527E+1
-9.566E-2	6.958E+0	1.515E+1
-9.890E-2	6.936E+0	1.524E+1
-9.890E-2	6.897E+0	1.543E+1
-9.566E-2	6.929E+0	1.536E+1
-9.728E-2	6.988E+0	1.531E+1
-1.005E-1	6.929E+0	1.519E+1
-9.566E-2	6.942E+0	1.519E+1
-9.728E-2	6.949E+0	1.521E+1
-9.728E-2	6.942E+0	1.528E+1
-9.890E-2	6.936E+0	1.534E+1
-9.728E-2	7.043E+0	1.535E+1
-9.728E-2	6.806E+0	1.518E+1
-9.890E-2	6.939E+0	1.529E+1
-1.005E-1	6.952E+0	1.523E+1
-9.566E-2	7.036E+0	1.538E+1
-9.566E-2	6.884E+0	1.534E+1
-9.728E-2	6.923E+0	1.529E+1
-9.890E-2	6.926E+0	1.522E+1
-9.566E-2	6.939E+0	1.531E+1
-9.890E-2	6.864E+0	1.527E+1
-9.404E-2	6.968E+0	1.533E+1
-9.890E-2	6.864E+0	1.544E+1
-9.566E-2	6.906E+0	1.543E+1
-9.404E-2	6.997E+0	1.513E+1
-9.566E-2	6.949E+0	1.531E+1
-1.021E-1	6.903E+0	1.519E+1
-9.728E-2	6.981E+0	1.541E+1
-9.728E-2	6.913E+0	1.521E+1
-9.566E-2	6.871E+0	1.528E+1
-1.005E-1	6.932E+0	1.545E+1
-9.566E-2	6.975E+0	1.511E+1
-9.566E-2	7.036E+0	1.527E+1
-9.566E-2	6.910E+0	1.511E+1
-9.890E-2	6.952E+0	1.531E+1
-9.728E-2	6.910E+0	1.538E+1
-9.566E-2	6.929E+0	1.528E+1
-9.728E-2	6.952E+0	1.524E+1
-9.728E-2	6.916E+0	1.542E+1
-9.728E-2	6.926E+0	1.533E+1
-9.566E-2	6.916E+0	1.526E+1
-9.728E-2	6.988E+0	1.524E+1
-9.890E-2	6.900E+0	1.522E+1
-9.566E-2	6.958E+0	1.503E+1
-9.404E-2	6.939E+0	1.535E+1
-9.728E-2	6.952E+0	1.524E+1
-9.728E-2	6.932E+0	1.533E+1
-9.728E-2	7.036E+0	1.526E+1
-9.728E-2	7.010E+0	1.530E+1
-9.728E-2	6.971E+0	1.523E+1
-1.021E-1	7.026E+0	1.521E+1
-9.890E-2	6.952E+0	1.518E+1
-9.566E-2	6.955E+0	1.511E+1
-9.890E-2	6.842E+0	1.521E+1
-1.005E-1	6.855E+0	1.529E+1
-9.890E-2	6.962E+0	1.523E+1
-9.566E-2	6.994E+0	1.526E+1
-9.728E-2	6.994E+0	1.531E+1
-9.890E-2	6.926E+0	1.544E+1
-9.890E-2	7.007E+0	1.544E+1
-9.566E-2	6.919E+0	1.542E+1
-9.566E-2	7.023E+0	1.530E+1
-1.021E-1	7.026E+0	1.536E+1
-9.890E-2	6.952E+0	1.540E+1
-9.890E-2	6.929E+0	1.532E+1
-9.728E-2	6.962E+0	1.530E+1
-9.728E-2	6.913E+0	1.537E+1
-9.890E-2	6.890E+0	1.536E+1
-9.566E-2	6.932E+0	1.537E+1
-9.728E-2	6.971E+0	1.528E+1
-1.005E-1	7.007E+0	1.519E+1
-9.728E-2	6.994E+0	1.529E+1
-9.728E-2	6.958E+0	1.532E+1
-9.566E-2	6.936E+0	1.521E+1
-1.005E-1	6.962E+0	1.541E+1
-9.890E-2	7.017E+0	1.522E+1
-9.566E-2	6.819E+0	1.535E+1
-1.005E-1	6.952E+0	1.531E+1
-9.890E-2	7.010E+0	1.533E+1
-1.005E-1	6.858E+0	1.521E+1
-1.005E-1	6.884E+0	1.522E+1
-9.728E-2	6.958E+0	1.533E+1
-9.890E-2	6.910E+0	1.529E+1
-9.728E-2	6.910E+0	1.507E+1
-9.728E-2	6.955E+0	1.533E+1
-9.728E-2	6.952E+0	1.527E+1
-1.005E-1	6.893E+0	1.542E+1
-9.566E-2	6.968E+0	1.534E+1
-9.566E-2	6.968E+0	1.523E+1
-9.728E-2	6.906E+0	1.528E+1
-9.890E-2	6.829E+0	1.517E+1
-9.728E-2	6.887E+0	1.538E+1
-9.566E-2	6.855E+0	1.517E+1
-9.728E-2	6.926E+0	1.522E+1
-9.890E-2	6.929E+0	1.530E+1
-9.728E-2	6.926E+0	1.510E+1
-9.404E-2	6.851E+0	1.531E+1
-9.890E-2	6.890E+0	1.529E+1
-9.728E-2	6.829E+0	1.544E+1
-9.890E-2	6.893E+0	1.524E+1
-9.566E-2	7.007E+0	1.546E+1
-9.890E-2	6.945E+0	1.537E+1
-9.728E-2	6.916E+0	1.534E+1
-9.890E-2	6.936E+0	1.543E+1
-9.728E-2	6.936E+0	1.540E+1
-9.728E-2	6.877E+0	1.530E+1
-9.728E-2	6.919E+0	1.516E+1
-9.728E-2	6.942E+0	1.524E+1
-9.404E-2	6.952E+0	1.524E+1
-9.728E-2	6.913E+0	1.533E+1
-9.890E-2	6.965E+0	1.523E+1
-1.005E-1	6.932E+0	1.538E+1
-9.728E-2	7.043E+0	1.520E+1
-9.566E-2	6.916E+0	1.527E+1
-9.890E-2	6.988E+0	1.527E+1
-1.005E-1	6.997E+0	1.521E+1
-9.728E-2	6.897E+0	1.528E+1
-1.005E-1	6.949E+0	1.535E+1
-9.728E-2	6.984E+0	1.508E+1
-9.566E-2	6.942E+0	1.541E+1
-9.404E-2	6.965E+0	1.528E+1
-9.566E-2	6.968E+0	1.526E+1
-1.005E-1	6.903E+0	1.533E+1
-9.566E-2	6.978E+0	1.527E+1
-9.566E-2	6.945E+0	1.532E+1
-9.890E-2	6.929E+0	1.532E+1
-9.890E-2	6.936E+0	1.539E+1
-1.005E-1	6.867E+0	1.542E+1
-9.242E-2	6.926E+0	1.547E+1
-9.890E-2	6.988E+0	1.546E+1
-1.005E-1	6.887E+0	1.541E+1
-9.566E-2	6.988E+0	1.541E+1
-9.404E-2	6.991E+0	1.530E+1
-9.728E-2	6.835E+0	1.529E+1
-9.728E-2	6.916E+0	1.518E+1
-9.566E-2	6.939E+0	1.538E+1
-9.566E-2	6.897E+0	1.531E+1
-9.890E-2	6.871E+0	1.529E+1
-9.728E-2	6.877E+0	1.543E+1
-9.890E-2	6.919E+0	1.536E+1
-9.566E-2	7.046E+0	1.531E+1
-9.728E-2	6.906E+0	1.532E+1
-9.890E-2	6.988E+0	1.536E+1
-9.728E-2	6.971E+0	1.524E+1
-9.566E-2	6.910E+0	1.530E+1
-9.890E-2	6.897E+0	1.526E+1
-1.005E-1	6.919E+0	1.519E+1
-1.005E-1	7.004E+0	1.532E+1
-9.566E-2	6.988E+0	1.521E+1
-9.404E-2	7.004E+0	1.518E+1
-9.890E-2	6.968E+0	1.529E+1
-9.242E-2	6.923E+0	1.532E+1
-9.728E-2	7.000E+0	1.518E+1
-9.728E-2	6.936E+0	1.534E+1
-9.890E-2	6.952E+0	1.520E+1
-9.728E-2	6.958E+0	1.520E+1
-9.566E-2	6.945E+0	1.541E+1
-9.566E-2	6.858E+0	1.538E+1
-1.005E-1	6.945E+0	1.542E+1
-9.566E-2	6.949E+0	1.541E+1
-9.728E-2	6.903E+0	1.540E+1
-9.728E-2	6.968E+0	1.525E+1
-9.728E-2	6.975E+0	1.538E+1
-9.728E-2	6.997E+0	1.526E+1
-9.566E-2	6.864E+0	1.528E+1
-9.566E-2	6.991E+0	1.513E+1
-9.890E-2	7.065E+0	1.525E+1
-1.005E-1	6.822E+0	1.511E+1
-9.566E-2	6.929E+0	1.523E+1
-9.566E-2	6.874E+0	1.523E+1
-9.728E-2	6.955E+0	1.521E+1
-9.728E-2	6.971E+0	1.527E+1
-9.404E-2	6.890E+0	1.520E+1
-1.005E-1	6.984E+0	1.549E+1
-9.890E-2	6.900E+0	1.520E+1
-9.890E-2	6.962E+0	1.539E+1
-9.404E-2	6.845E+0	1.534E+1
-9.566E-2	6.949E+0	1.526E+1
-1.005E-1	6.942E+0	1.527E+1
-9.728E-2	6.923E+0	1.521E+1
-9.404E-2	7.020E+0	1.521E+1
-9.566E-2	7.000E+0	1.529E+1
-9.728E-2	6.884E+0	1.525E+1
-9.728E-2	6.962E+0	1.533E+1
-9.566E-2	6.988E+0	1.529E+1
-9.728E-2	6.984E+0	1.524E+1
-1.005E-1	6.867E+0	1.530E+1
-9.728E-2	6.975E+0	1.537E+1
-9.566E-2	6.884E+0	1.533E+1
-9.728E-2	7.023E+0	1.529E+1
-9.890E-2	6.858E+0	1.517E+1
-9.890E-2	7.013E+0	1.520E+1
-9.566E-2	6.916E+0	1.525E+1
-9.728E-2	6.952E+0	1.523E+1
-9.890E-2	6.890E+0	1.523E+1
-9.728E-2	6.981E+0	1.545E+1
-9.566E-2	6.975E+0	1.530E+1
-9.890E-2	6.906E+0	1.517E+1
-1.005E-1	7.030E+0	1.524E+1
-9.728E-2	6.880E+0	1.530E+1
-9.404E-2	6.916E+0	1.521E+1
-9.728E-2	6.991E+0	1.529E+1
-1.005E-1	6.958E+0	1.520E+1
-9.566E-2	7.010E+0	1.534E+1
-9.566E-2	6.825E+0	1.526E+1
-9.728E-2	6.903E+0	1.533E+1
-1.005E-1	6.893E+0	1.526E+1
-9.728E-2	6.858E+0	1.543E+1
-9.566E-2	6.975E+0	1.533E+1
-9.728E-2	6.965E+0	1.526E+1
-9.890E-2	6.962E+0	1.531E+1
-9.566E-2	7.017E+0	1.513E+1
-9.566E-2	6.858E+0	1.529E+1
-9.404E-2	6.877E+0	1.531E+1
-9.890E-2	6.923E+0	1.524E+1
-9.728E-2	6.913E+0	1.536E+1
-9.566E-2	6.955E+0	1.523E+1
-1.005E-1	6.880E+0	1.535E+1
-1.021E-1	6.838E+0	1.533E+1
-9.566E-2	6.890E+0	1.514E+1
-9.404E-2	6.942E+0	1.532E+1
-9.728E-2	7.000E+0	1.510E+1
-9.890E-2	6.913E+0	1.521E+1
-9.728E-2	6.991E+0	1.530E+1
-9.404E-2	6.975E+0	1.515E+1
-9.728E-2	6.968E+0	1.529E+1
-9.890E-2	6.913E+0	1.538E+1
-9.890E-2	6.975E+0	1.537E+1
-9.566E-2	6.845E+0	1.513E+1
-9.728E-2	7.004E+0	1.520E+1
-9.728E-2	6.887E+0	1.535E+1
-9.890E-2	7.036E+0	1.518E+1
-9.566E-2	6.958E+0	1.532E+1
-9.566E-2	7.030E+0	1.536E+1
-9.890E-2	6.913E+0	1.539E+1
-9.566E-2	7.010E+0	1.523E+1
-9.890E-2	6.965E+0	1.536E+1
-9.890E-2	6.952E+0	1.508E+1
-9.728E-2	7.043E+0	1.538E+1
-9.566E-2	6.939E+0	1.538E+1
[truncated: 171,913 more rows]
