# Supplementary material for: Improved ANAP incorporation and VCF analysis reveal details of P2X7 current facilitation and a limited conformational interplay between ATP binding and the intracellular ballast domain
Source: eLife. 2023 Jan 4;12:e82479. doi: 10.7554/eLife.82479 (PMC9859053; doi:10.7554/eLife.82479)
Supplement: Table 2—source data 1. [file elife-82479-table2-data1.zip › Table-2_source-data-1/22l08-19.csv]

-2.952E-1	3.818E+0	8.253E+0
-2.935E-1	3.864E+0	8.162E+0
-2.935E-1	3.854E+0	8.188E+0
-2.952E-1	3.873E+0	8.165E+0
-2.968E-1	3.890E+0	8.133E+0
-2.935E-1	3.838E+0	8.207E+0
-2.952E-1	3.834E+0	8.126E+0
-2.935E-1	3.903E+0	8.178E+0
-2.952E-1	3.857E+0	8.201E+0
-2.935E-1	3.890E+0	8.266E+0
-2.935E-1	3.860E+0	8.369E+0
-2.952E-1	3.890E+0	8.175E+0
-2.968E-1	3.906E+0	8.201E+0
-2.903E-1	3.841E+0	8.175E+0
-2.952E-1	3.854E+0	8.275E+0
-2.935E-1	3.893E+0	8.172E+0
-2.952E-1	3.812E+0	8.194E+0
-2.935E-1	3.808E+0	8.204E+0
-2.919E-1	3.886E+0	8.149E+0
-2.984E-1	3.825E+0	8.214E+0
-2.968E-1	3.854E+0	8.236E+0
-2.919E-1	3.906E+0	8.243E+0
-2.952E-1	3.851E+0	8.285E+0
-2.952E-1	3.851E+0	8.253E+0
-2.968E-1	3.789E+0	8.185E+0
-2.935E-1	3.860E+0	8.149E+0
-2.952E-1	3.932E+0	8.142E+0
-2.952E-1	3.867E+0	8.210E+0
-2.984E-1	3.886E+0	8.185E+0
-2.952E-1	3.847E+0	8.266E+0
-2.887E-1	3.812E+0	8.113E+0
-2.968E-1	3.844E+0	8.116E+0
-2.984E-1	3.890E+0	8.142E+0
-2.919E-1	3.877E+0	8.210E+0
-2.968E-1	3.922E+0	8.253E+0
-2.952E-1	3.844E+0	8.282E+0
-2.984E-1	3.873E+0	8.236E+0
-2.952E-1	3.864E+0	8.295E+0
-2.919E-1	3.935E+0	8.204E+0
-2.952E-1	3.844E+0	8.249E+0
-2.968E-1	3.844E+0	8.123E+0
-2.903E-1	3.867E+0	8.201E+0
-2.935E-1	3.893E+0	8.262E+0
-2.952E-1	3.932E+0	8.314E+0
-2.968E-1	3.903E+0	8.185E+0
-2.952E-1	3.890E+0	8.249E+0
-2.903E-1	3.805E+0	8.165E+0
-2.935E-1	3.844E+0	8.272E+0
-2.984E-1	3.847E+0	8.133E+0
-2.935E-1	3.860E+0	8.233E+0
-2.919E-1	3.877E+0	8.236E+0
-2.952E-1	3.831E+0	8.172E+0
-2.984E-1	3.805E+0	8.178E+0
-2.919E-1	3.815E+0	8.233E+0
-2.935E-1	3.799E+0	8.165E+0
-2.968E-1	3.899E+0	8.071E+0
-2.968E-1	3.899E+0	8.168E+0
-2.935E-1	3.854E+0	8.266E+0
-2.935E-1	3.821E+0	8.275E+0
-2.935E-1	3.932E+0	8.116E+0
-2.935E-1	3.825E+0	8.191E+0
-2.952E-1	3.890E+0	8.155E+0
-2.887E-1	3.909E+0	8.178E+0
-2.952E-1	3.870E+0	8.201E+0
-2.968E-1	3.860E+0	8.194E+0
-2.919E-1	3.886E+0	8.236E+0
-2.919E-1	3.854E+0	8.142E+0
-2.935E-1	3.847E+0	8.149E+0
-2.984E-1	3.899E+0	8.217E+0
-2.935E-1	3.838E+0	8.269E+0
-2.919E-1	3.864E+0	8.191E+0
-2.968E-1	3.870E+0	8.198E+0
-2.968E-1	3.783E+0	8.185E+0
-2.919E-1	3.821E+0	8.146E+0
-2.919E-1	3.844E+0	8.288E+0
-2.968E-1	3.815E+0	8.152E+0
-2.935E-1	3.838E+0	8.220E+0
-2.952E-1	3.808E+0	8.311E+0
-2.919E-1	3.896E+0	8.071E+0
-2.952E-1	3.935E+0	8.256E+0
-2.984E-1	3.851E+0	8.223E+0
-2.952E-1	3.838E+0	8.295E+0
-2.935E-1	3.844E+0	8.350E+0
-2.919E-1	3.857E+0	8.266E+0
-2.952E-1	3.870E+0	8.292E+0
-2.968E-1	3.786E+0	8.210E+0
-2.919E-1	3.877E+0	8.210E+0
-2.952E-1	3.851E+0	8.175E+0
-2.968E-1	3.867E+0	8.220E+0
-2.919E-1	3.864E+0	8.175E+0
-2.935E-1	3.844E+0	8.236E+0
-2.935E-1	3.870E+0	8.249E+0
-2.952E-1	3.857E+0	8.298E+0
-2.935E-1	3.909E+0	8.149E+0
-2.903E-1	3.821E+0	8.149E+0
-2.935E-1	3.851E+0	8.246E+0
-2.968E-1	3.873E+0	8.194E+0
-2.903E-1	3.844E+0	8.181E+0
-2.952E-1	3.844E+0	8.253E+0
-2.935E-1	3.821E+0	8.139E+0
-2.968E-1	3.851E+0	8.077E+0
-2.919E-1	3.841E+0	8.214E+0
-2.919E-1	3.961E+0	8.279E+0
-2.919E-1	3.870E+0	8.207E+0
-2.984E-1	3.821E+0	8.152E+0
-2.903E-1	3.854E+0	8.249E+0
-2.919E-1	3.896E+0	8.259E+0
-2.935E-1	3.854E+0	8.172E+0
-2.984E-1	3.828E+0	8.152E+0
-2.919E-1	3.763E+0	8.168E+0
-2.919E-1	3.844E+0	8.259E+0
-2.935E-1	3.818E+0	8.282E+0
-2.952E-1	3.870E+0	8.071E+0
-2.919E-1	3.841E+0	8.178E+0
-2.935E-1	3.870E+0	8.168E+0
-2.935E-1	3.873E+0	8.217E+0
-2.935E-1	3.867E+0	8.217E+0
-2.952E-1	3.880E+0	8.113E+0
-2.935E-1	3.847E+0	8.243E+0
-2.952E-1	3.799E+0	8.246E+0
-2.952E-1	3.847E+0	8.191E+0
-2.919E-1	3.838E+0	8.123E+0
-2.903E-1	3.854E+0	8.308E+0
-2.919E-1	3.880E+0	8.262E+0
-2.968E-1	3.896E+0	8.191E+0
-2.935E-1	3.873E+0	8.165E+0
-2.952E-1	3.847E+0	8.129E+0
-2.935E-1	3.851E+0	8.295E+0
-2.952E-1	3.808E+0	8.201E+0
-2.952E-1	3.851E+0	8.220E+0
-2.919E-1	3.935E+0	8.207E+0
-2.968E-1	3.795E+0	8.246E+0
-2.952E-1	3.935E+0	8.188E+0
-2.935E-1	3.854E+0	8.178E+0
-2.952E-1	3.932E+0	8.246E+0
-2.968E-1	3.834E+0	8.159E+0
-2.935E-1	3.899E+0	8.253E+0
-2.919E-1	3.912E+0	8.084E+0
-2.935E-1	3.903E+0	8.136E+0
-2.968E-1	3.760E+0	8.243E+0
-2.935E-1	3.870E+0	8.214E+0
-2.935E-1	3.825E+0	8.178E+0
-2.903E-1	3.883E+0	8.249E+0
-2.935E-1	3.925E+0	8.175E+0
-2.968E-1	3.808E+0	8.246E+0
-2.919E-1	3.896E+0	8.236E+0
-2.903E-1	3.828E+0	8.159E+0
-2.952E-1	3.851E+0	8.243E+0
-2.952E-1	3.838E+0	8.168E+0
-2.919E-1	3.834E+0	8.178E+0
-2.919E-1	3.860E+0	8.159E+0
-2.935E-1	3.899E+0	8.162E+0
-2.952E-1	3.867E+0	8.236E+0
-2.935E-1	3.935E+0	8.139E+0
-2.903E-1	3.783E+0	8.155E+0
-2.935E-1	3.860E+0	8.185E+0
-2.968E-1	3.925E+0	8.194E+0
-2.919E-1	3.909E+0	8.165E+0
-2.919E-1	3.899E+0	8.227E+0
-2.952E-1	3.789E+0	8.246E+0
-2.952E-1	3.815E+0	8.246E+0
-2.935E-1	3.844E+0	8.120E+0
-2.935E-1	3.873E+0	8.233E+0
-2.903E-1	3.903E+0	8.133E+0
-2.935E-1	3.867E+0	8.094E+0
-2.935E-1	3.821E+0	8.133E+0
-2.919E-1	3.792E+0	8.233E+0
-2.952E-1	3.877E+0	8.233E+0
-2.968E-1	3.847E+0	8.210E+0
-2.903E-1	3.893E+0	8.240E+0
-2.919E-1	3.857E+0	8.139E+0
-2.952E-1	3.880E+0	8.133E+0
-2.952E-1	3.893E+0	8.074E+0
-2.903E-1	3.844E+0	8.318E+0
-2.919E-1	3.825E+0	8.178E+0
-2.935E-1	3.821E+0	8.191E+0
-2.952E-1	3.880E+0	8.201E+0
-2.903E-1	3.857E+0	8.243E+0
-2.935E-1	3.870E+0	8.227E+0
-2.935E-1	3.854E+0	8.191E+0
-2.968E-1	3.753E+0	8.061E+0
-2.935E-1	3.834E+0	8.292E+0
-2.903E-1	3.873E+0	8.126E+0
-2.935E-1	3.802E+0	8.168E+0
-2.952E-1	3.750E+0	8.217E+0
-2.952E-1	3.847E+0	8.113E+0
-2.935E-1	3.864E+0	8.175E+0
-2.935E-1	3.808E+0	8.210E+0
-2.952E-1	3.886E+0	8.087E+0
-2.935E-1	3.867E+0	8.233E+0
-2.935E-1	3.825E+0	8.168E+0
-2.935E-1	3.899E+0	8.146E+0
-2.984E-1	3.870E+0	8.172E+0
-2.919E-1	3.841E+0	8.240E+0
-2.919E-1	3.857E+0	8.185E+0
-2.935E-1	3.831E+0	8.168E+0
-2.952E-1	3.805E+0	8.090E+0
-2.935E-1	3.795E+0	8.022E+0
-2.919E-1	3.808E+0	8.220E+0
-2.968E-1	3.786E+0	8.269E+0
-2.968E-1	3.847E+0	8.123E+0
-2.935E-1	3.919E+0	8.094E+0
-2.887E-1	3.818E+0	8.185E+0
-2.935E-1	3.828E+0	8.155E+0
-2.935E-1	3.838E+0	8.181E+0
-2.935E-1	3.870E+0	8.191E+0
-2.935E-1	3.873E+0	8.110E+0
-2.935E-1	3.928E+0	8.168E+0
-2.968E-1	3.854E+0	8.162E+0
-2.903E-1	3.795E+0	8.139E+0
-2.919E-1	3.951E+0	8.198E+0
-2.935E-1	3.880E+0	8.198E+0
-2.952E-1	3.770E+0	8.139E+0
-2.935E-1	3.841E+0	8.162E+0
-2.935E-1	3.906E+0	8.194E+0
-2.935E-1	3.860E+0	8.159E+0
-2.952E-1	3.831E+0	8.113E+0
-2.919E-1	3.844E+0	8.120E+0
-2.903E-1	3.870E+0	8.090E+0
-2.919E-1	3.883E+0	8.123E+0
-2.968E-1	3.883E+0	8.126E+0
-2.952E-1	3.860E+0	8.181E+0
-2.903E-1	3.789E+0	8.152E+0
-2.952E-1	3.864E+0	8.129E+0
-2.952E-1	3.864E+0	8.178E+0
-2.919E-1	3.893E+0	8.107E+0
-2.903E-1	3.857E+0	8.152E+0
-2.935E-1	3.789E+0	8.162E+0
-2.968E-1	3.873E+0	8.188E+0
-2.935E-1	3.799E+0	8.123E+0
-2.919E-1	3.776E+0	8.139E+0
-2.919E-1	3.792E+0	8.146E+0
-2.968E-1	3.828E+0	8.123E+0
-2.935E-1	3.851E+0	8.168E+0
-2.887E-1	3.812E+0	8.116E+0
-2.935E-1	3.805E+0	8.133E+0
-2.952E-1	3.799E+0	8.259E+0
-2.919E-1	3.831E+0	8.133E+0
-2.903E-1	3.864E+0	8.090E+0
-2.919E-1	3.873E+0	8.029E+0
-2.952E-1	3.834E+0	8.262E+0
-2.935E-1	3.870E+0	8.142E+0
-2.887E-1	3.847E+0	8.126E+0
-2.935E-1	3.838E+0	8.139E+0
-2.952E-1	3.773E+0	8.142E+0
-2.935E-1	3.844E+0	8.142E+0
-2.919E-1	3.896E+0	8.123E+0
-2.968E-1	3.821E+0	8.116E+0
-2.968E-1	3.847E+0	8.168E+0
-2.903E-1	3.890E+0	8.220E+0
-2.935E-1	3.760E+0	8.220E+0
-2.968E-1	3.847E+0	8.139E+0
-2.952E-1	3.867E+0	8.110E+0
-2.919E-1	3.821E+0	8.321E+0
-2.887E-1	3.818E+0	8.204E+0
-2.968E-1	3.818E+0	8.048E+0
-2.968E-1	3.825E+0	8.181E+0
-2.919E-1	3.860E+0	8.282E+0
-2.919E-1	3.867E+0	8.201E+0
-2.919E-1	3.795E+0	8.282E+0
-2.952E-1	3.844E+0	8.223E+0
-2.935E-1	3.867E+0	8.042E+0
-2.919E-1	3.805E+0	8.120E+0
-2.935E-1	3.877E+0	8.188E+0
-2.968E-1	3.815E+0	8.162E+0
-2.952E-1	3.903E+0	8.201E+0
-2.903E-1	3.847E+0	8.236E+0
-2.935E-1	3.847E+0	8.113E+0
-2.968E-1	3.877E+0	8.110E+0
-2.935E-1	3.867E+0	8.136E+0
-2.919E-1	3.795E+0	8.210E+0
-2.935E-1	3.916E+0	8.262E+0
-2.952E-1	3.890E+0	8.253E+0
-2.903E-1	3.860E+0	8.230E+0
-2.919E-1	3.799E+0	8.129E+0
-2.935E-1	3.825E+0	8.165E+0
-2.935E-1	3.815E+0	8.162E+0
-2.935E-1	3.792E+0	8.285E+0
-2.903E-1	3.899E+0	8.155E+0
-2.935E-1	3.841E+0	8.233E+0
-2.935E-1	3.789E+0	8.236E+0
-2.919E-1	3.792E+0	8.087E+0
-2.903E-1	3.838E+0	8.165E+0
-2.903E-1	3.795E+0	8.084E+0
-2.952E-1	3.909E+0	8.204E+0
-2.919E-1	3.883E+0	8.207E+0
-2.919E-1	3.890E+0	8.142E+0
-2.935E-1	3.834E+0	8.123E+0
-2.935E-1	3.919E+0	8.090E+0
-2.887E-1	3.851E+0	8.052E+0
-2.903E-1	3.821E+0	8.191E+0
-2.935E-1	3.903E+0	8.188E+0
-2.984E-1	3.847E+0	8.152E+0
-2.935E-1	3.903E+0	8.269E+0
-2.935E-1	3.877E+0	8.165E+0
-2.919E-1	3.877E+0	8.129E+0
-2.952E-1	3.740E+0	8.162E+0
-2.919E-1	3.802E+0	8.081E+0
-2.935E-1	3.873E+0	8.116E+0
-2.935E-1	3.912E+0	8.136E+0
-2.968E-1	3.899E+0	8.074E+0
-2.935E-1	3.906E+0	8.100E+0
-2.871E-1	3.828E+0	8.305E+0
-2.903E-1	3.857E+0	8.178E+0
-2.968E-1	3.825E+0	8.210E+0
-2.935E-1	3.834E+0	8.126E+0
-2.903E-1	3.783E+0	8.178E+0
-2.903E-1	3.890E+0	8.077E+0
-2.952E-1	3.890E+0	8.103E+0
-2.935E-1	3.854E+0	8.178E+0
-2.903E-1	3.890E+0	8.207E+0
-2.903E-1	3.854E+0	8.146E+0
-2.984E-1	3.877E+0	8.094E+0
-2.952E-1	3.828E+0	8.120E+0
-2.935E-1	3.896E+0	8.032E+0
-2.903E-1	3.808E+0	8.068E+0
-2.935E-1	3.857E+0	8.236E+0
-2.919E-1	3.847E+0	8.185E+0
-2.919E-1	3.838E+0	8.077E+0
-2.935E-1	3.877E+0	8.107E+0
-2.968E-1	3.896E+0	8.142E+0
-2.887E-1	3.880E+0	8.253E+0
-2.871E-1	3.844E+0	8.198E+0
-2.935E-1	3.870E+0	8.074E+0
-2.968E-1	3.805E+0	8.100E+0
-2.919E-1	3.825E+0	8.142E+0
-2.887E-1	3.799E+0	8.120E+0
-2.935E-1	3.808E+0	8.133E+0
-2.935E-1	3.870E+0	8.077E+0
-2.919E-1	3.880E+0	8.133E+0
-2.887E-1	3.812E+0	8.048E+0
-2.935E-1	3.834E+0	8.201E+0
-2.952E-1	3.883E+0	8.159E+0
-2.935E-1	3.747E+0	8.094E+0
-2.919E-1	3.864E+0	8.233E+0
-2.935E-1	3.834E+0	8.074E+0
-2.952E-1	3.805E+0	8.185E+0
-2.935E-1	3.893E+0	8.094E+0
-2.919E-1	3.834E+0	8.204E+0
-2.935E-1	3.789E+0	8.129E+0
-2.935E-1	3.841E+0	8.052E+0
-2.919E-1	3.958E+0	8.217E+0
-2.887E-1	3.864E+0	8.123E+0
-2.919E-1	3.795E+0	8.223E+0
-2.935E-1	3.821E+0	8.168E+0
-2.903E-1	3.857E+0	8.162E+0
-2.903E-1	3.903E+0	8.188E+0
-2.935E-1	3.844E+0	8.120E+0
-2.935E-1	3.844E+0	8.165E+0
-2.919E-1	3.909E+0	8.279E+0
-2.887E-1	3.857E+0	8.230E+0
-2.935E-1	3.776E+0	8.045E+0
-2.935E-1	3.783E+0	8.152E+0
-2.919E-1	3.857E+0	8.249E+0
-2.919E-1	3.825E+0	8.227E+0
-2.919E-1	3.841E+0	8.227E+0
-2.952E-1	3.808E+0	8.185E+0
-2.952E-1	3.815E+0	8.204E+0
-2.903E-1	3.857E+0	8.142E+0
-2.952E-1	3.795E+0	8.194E+0
-2.968E-1	3.821E+0	8.019E+0
-2.903E-1	3.860E+0	8.116E+0
-2.903E-1	3.802E+0	8.129E+0
-2.968E-1	3.864E+0	8.194E+0
-2.952E-1	3.818E+0	8.087E+0
-2.935E-1	3.847E+0	8.126E+0
-2.935E-1	3.821E+0	8.094E+0
-2.919E-1	3.844E+0	8.149E+0
-2.968E-1	3.821E+0	8.159E+0
-2.935E-1	3.873E+0	8.185E+0
-2.919E-1	3.857E+0	8.207E+0
-2.935E-1	3.779E+0	8.009E+0
-2.935E-1	3.903E+0	8.133E+0
-2.919E-1	3.821E+0	8.155E+0
-2.903E-1	3.821E+0	8.136E+0
-2.935E-1	3.877E+0	8.016E+0
-2.952E-1	3.821E+0	8.133E+0
-2.903E-1	3.847E+0	8.084E+0
-2.887E-1	3.873E+0	8.249E+0
-2.952E-1	3.795E+0	8.116E+0
-2.952E-1	3.912E+0	8.214E+0
-2.919E-1	3.880E+0	8.016E+0
-2.887E-1	3.792E+0	8.009E+0
-2.919E-1	3.779E+0	8.061E+0
-2.935E-1	3.812E+0	8.113E+0
-2.903E-1	3.896E+0	8.136E+0
-2.919E-1	3.847E+0	8.168E+0
-2.935E-1	3.831E+0	8.087E+0
-2.952E-1	3.883E+0	8.201E+0
-2.952E-1	3.916E+0	8.039E+0
-2.903E-1	3.828E+0	8.013E+0
-2.935E-1	3.935E+0	8.246E+0
-2.968E-1	3.795E+0	8.246E+0
-2.935E-1	3.812E+0	8.198E+0
-2.887E-1	3.808E+0	8.113E+0
-2.935E-1	3.805E+0	8.142E+0
-2.952E-1	3.818E+0	8.035E+0
-2.887E-1	3.838E+0	8.298E+0
-2.887E-1	3.857E+0	8.149E+0
-2.935E-1	3.799E+0	8.113E+0
-2.952E-1	3.925E+0	8.084E+0
-2.903E-1	3.883E+0	8.149E+0
-2.903E-1	3.815E+0	8.159E+0
-2.935E-1	3.857E+0	8.084E+0
-2.935E-1	3.916E+0	8.159E+0
-2.919E-1	3.851E+0	8.094E+0
-2.887E-1	3.821E+0	8.146E+0
-2.952E-1	3.831E+0	8.061E+0
-2.952E-1	3.770E+0	8.065E+0
-2.919E-1	3.851E+0	8.039E+0
-2.919E-1	3.912E+0	8.133E+0
-2.935E-1	3.899E+0	8.084E+0
-2.952E-1	3.808E+0	8.136E+0
-2.919E-1	3.870E+0	8.090E+0
-2.919E-1	3.834E+0	8.065E+0
-2.919E-1	3.825E+0	8.175E+0
-2.935E-1	3.821E+0	8.081E+0
-2.952E-1	3.847E+0	8.146E+0
-2.903E-1	3.886E+0	8.191E+0
-2.935E-1	3.877E+0	8.123E+0
-2.952E-1	3.734E+0	8.113E+0
-2.887E-1	3.857E+0	8.084E+0
-2.919E-1	3.808E+0	8.110E+0
-2.935E-1	3.815E+0	8.175E+0
-2.952E-1	3.844E+0	8.013E+0
-2.935E-1	3.815E+0	8.266E+0
-2.919E-1	3.847E+0	8.123E+0
-2.919E-1	3.903E+0	8.139E+0
-2.935E-1	3.825E+0	8.155E+0
-2.919E-1	3.789E+0	8.175E+0
-2.935E-1	3.847E+0	8.178E+0
-2.919E-1	3.779E+0	8.172E+0
-2.952E-1	3.763E+0	8.142E+0
-2.919E-1	3.883E+0	8.094E+0
-2.935E-1	3.847E+0	8.146E+0
-2.935E-1	3.818E+0	8.035E+0
-2.919E-1	3.838E+0	8.048E+0
-2.935E-1	3.795E+0	8.110E+0
-2.919E-1	3.867E+0	8.165E+0
-2.935E-1	3.831E+0	8.071E+0
-2.984E-1	3.854E+0	8.126E+0
-2.903E-1	3.867E+0	8.198E+0
-2.887E-1	3.792E+0	8.155E+0
-2.935E-1	3.795E+0	8.000E+0
-2.919E-1	3.808E+0	8.068E+0
-2.935E-1	3.854E+0	8.136E+0
-2.919E-1	3.795E+0	8.223E+0
-2.903E-1	3.860E+0	8.110E+0
-2.935E-1	3.808E+0	8.152E+0
-2.919E-1	3.789E+0	8.188E+0
-2.903E-1	3.828E+0	8.032E+0
-2.935E-1	3.805E+0	8.146E+0
-2.952E-1	3.825E+0	8.178E+0
-2.903E-1	3.808E+0	8.126E+0
-2.903E-1	3.834E+0	8.003E+0
-2.935E-1	3.896E+0	8.055E+0
-2.952E-1	3.864E+0	8.159E+0
-2.919E-1	3.821E+0	8.103E+0
-2.871E-1	3.844E+0	8.009E+0
-2.935E-1	3.867E+0	7.987E+0
-2.935E-1	3.896E+0	7.970E+0
-2.919E-1	3.847E+0	8.178E+0
-2.887E-1	3.815E+0	8.168E+0
-2.887E-1	3.802E+0	8.074E+0
-2.935E-1	3.786E+0	8.084E+0
-2.919E-1	3.770E+0	8.116E+0
-2.919E-1	3.834E+0	8.136E+0
-2.935E-1	3.812E+0	7.970E+0
-2.968E-1	3.776E+0	7.948E+0
-2.919E-1	3.841E+0	8.065E+0
-2.903E-1	3.831E+0	8.113E+0
-2.919E-1	3.857E+0	8.006E+0
-2.952E-1	3.834E+0	8.133E+0
-2.919E-1	3.838E+0	8.246E+0
-2.903E-1	3.795E+0	8.201E+0
-2.919E-1	3.763E+0	8.103E+0
-2.952E-1	3.789E+0	8.123E+0
-2.919E-1	3.864E+0	8.042E+0
-2.903E-1	3.860E+0	8.207E+0
-2.903E-1	3.802E+0	8.168E+0
-2.935E-1	3.770E+0	8.068E+0
-2.903E-1	3.815E+0	8.246E+0
-2.871E-1	3.838E+0	8.022E+0
-2.887E-1	3.802E+0	8.120E+0
-2.952E-1	3.851E+0	8.175E+0
-2.919E-1	3.799E+0	8.120E+0
-2.903E-1	3.783E+0	8.087E+0
-2.935E-1	3.815E+0	8.061E+0
-2.968E-1	3.773E+0	8.152E+0
-2.935E-1	3.815E+0	8.103E+0
-2.887E-1	3.893E+0	8.068E+0
-2.919E-1	3.847E+0	8.116E+0
-2.952E-1	3.789E+0	8.162E+0
-2.919E-1	3.912E+0	8.188E+0
-2.887E-1	3.851E+0	8.223E+0
-2.935E-1	3.870E+0	8.074E+0
-2.919E-1	3.877E+0	8.126E+0
-2.935E-1	3.757E+0	8.000E+0
-2.887E-1	3.838E+0	8.181E+0
-2.952E-1	3.795E+0	8.236E+0
-2.919E-1	3.851E+0	8.194E+0
-2.919E-1	3.831E+0	8.090E+0
-2.903E-1	3.808E+0	8.126E+0
-2.903E-1	3.857E+0	8.065E+0
-2.919E-1	3.854E+0	8.045E+0
-2.919E-1	3.880E+0	8.172E+0
-2.903E-1	3.834E+0	8.214E+0
-2.919E-1	3.821E+0	8.139E+0
-2.935E-1	3.883E+0	8.071E+0
-2.903E-1	3.821E+0	8.220E+0
-2.903E-1	3.883E+0	8.198E+0
-2.919E-1	3.815E+0	8.071E+0
-2.952E-1	3.773E+0	8.259E+0
-2.935E-1	3.773E+0	7.970E+0
-2.871E-1	3.831E+0	8.120E+0
-2.903E-1	3.825E+0	8.084E+0
-2.935E-1	3.844E+0	7.954E+0
-2.935E-1	3.786E+0	8.107E+0
-2.935E-1	3.805E+0	8.107E+0
-2.903E-1	3.909E+0	8.126E+0
-2.952E-1	3.815E+0	8.045E+0
-2.935E-1	3.867E+0	8.133E+0
-2.887E-1	3.867E+0	8.142E+0
-2.919E-1	3.870E+0	8.100E+0
-2.968E-1	3.864E+0	8.126E+0
-2.935E-1	3.899E+0	8.194E+0
-2.887E-1	3.792E+0	8.107E+0
-2.903E-1	3.773E+0	8.077E+0
-2.968E-1	3.789E+0	8.090E+0
-2.903E-1	3.750E+0	8.162E+0
-2.903E-1	3.906E+0	8.139E+0
-2.903E-1	3.886E+0	8.006E+0
-2.935E-1	3.805E+0	8.035E+0
-2.903E-1	3.847E+0	8.139E+0
-2.903E-1	3.821E+0	8.003E+0
-2.919E-1	3.821E+0	8.139E+0
-2.935E-1	3.854E+0	8.042E+0
-2.903E-1	3.873E+0	8.201E+0
-2.887E-1	3.770E+0	8.178E+0
-2.919E-1	3.880E+0	8.045E+0
-2.935E-1	3.825E+0	8.065E+0
-2.919E-1	3.799E+0	8.039E+0
-2.887E-1	3.770E+0	7.961E+0
-2.935E-1	3.799E+0	8.100E+0
-2.935E-1	3.792E+0	8.090E+0
-2.887E-1	3.795E+0	8.194E+0
-2.887E-1	3.779E+0	8.159E+0
-2.935E-1	3.799E+0	8.065E+0
-2.935E-1	3.860E+0	8.052E+0
-2.919E-1	3.789E+0	8.052E+0
-2.871E-1	3.757E+0	8.026E+0
-2.919E-1	3.838E+0	8.210E+0
-2.984E-1	3.828E+0	8.191E+0
-2.919E-1	3.938E+0	8.210E+0
-2.871E-1	3.802E+0	8.055E+0
-2.935E-1	3.792E+0	8.207E+0
-2.935E-1	3.841E+0	8.058E+0
-2.919E-1	3.867E+0	8.123E+0
-2.887E-1	3.831E+0	8.055E+0
-2.887E-1	3.779E+0	8.032E+0
-2.919E-1	3.841E+0	8.045E+0
-2.919E-1	3.818E+0	8.136E+0
-2.903E-1	3.880E+0	8.077E+0
-2.903E-1	3.808E+0	8.058E+0
-2.919E-1	3.818E+0	8.090E+0
-2.903E-1	3.890E+0	8.146E+0
-2.887E-1	3.847E+0	8.149E+0
-2.952E-1	3.812E+0	8.042E+0
-2.935E-1	3.899E+0	8.065E+0
-2.903E-1	3.779E+0	8.013E+0
-2.887E-1	3.792E+0	8.068E+0
-2.919E-1	3.847E+0	8.301E+0
-2.935E-1	3.770E+0	8.126E+0
-2.919E-1	3.799E+0	8.052E+0
-2.871E-1	3.825E+0	8.110E+0
-2.887E-1	3.847E+0	8.016E+0
-2.952E-1	3.851E+0	8.077E+0
-2.935E-1	3.867E+0	8.103E+0
-2.887E-1	3.844E+0	8.065E+0
-2.903E-1	3.844E+0	8.058E+0
-2.952E-1	3.844E+0	8.074E+0
-2.919E-1	3.828E+0	8.065E+0
-2.935E-1	3.838E+0	8.032E+0
-2.903E-1	3.877E+0	8.146E+0
-2.968E-1	3.844E+0	7.996E+0
-2.935E-1	3.841E+0	8.198E+0
-2.903E-1	3.857E+0	8.087E+0
-2.903E-1	3.825E+0	8.133E+0
-2.919E-1	3.812E+0	8.149E+0
-2.919E-1	3.838E+0	8.217E+0
-2.887E-1	3.805E+0	8.071E+0
-2.919E-1	3.802E+0	8.055E+0
-2.935E-1	3.802E+0	8.039E+0
-2.935E-1	3.864E+0	8.142E+0
-2.903E-1	3.851E+0	7.993E+0
-2.935E-1	3.841E+0	8.194E+0
-2.952E-1	3.847E+0	8.016E+0
-2.919E-1	3.815E+0	8.146E+0
-2.919E-1	3.880E+0	8.029E+0
-2.919E-1	3.896E+0	8.087E+0
-2.952E-1	3.753E+0	8.178E+0
-2.919E-1	3.838E+0	8.116E+0
-2.903E-1	3.825E+0	8.152E+0
-2.903E-1	3.770E+0	8.039E+0
-2.935E-1	3.860E+0	8.081E+0
-2.952E-1	3.893E+0	8.000E+0
-2.935E-1	3.779E+0	8.178E+0
-2.903E-1	3.808E+0	8.039E+0
-2.935E-1	3.808E+0	8.103E+0
-2.919E-1	3.825E+0	8.068E+0
-2.871E-1	3.867E+0	8.035E+0
-2.887E-1	3.838E+0	8.149E+0
-2.968E-1	3.841E+0	7.974E+0
-2.887E-1	3.838E+0	8.058E+0
-2.903E-1	3.818E+0	8.100E+0
-2.903E-1	3.867E+0	8.162E+0
-2.919E-1	3.802E+0	8.175E+0
-2.919E-1	3.860E+0	8.126E+0
-2.903E-1	3.883E+0	8.071E+0
-2.903E-1	3.870E+0	8.087E+0
-2.903E-1	3.786E+0	8.116E+0
-2.887E-1	3.877E+0	8.142E+0
-2.871E-1	3.893E+0	7.983E+0
-2.919E-1	3.841E+0	8.016E+0
-2.952E-1	3.799E+0	7.987E+0
-2.903E-1	3.792E+0	8.094E+0
-2.887E-1	3.834E+0	8.022E+0
-2.903E-1	3.883E+0	8.087E+0
-2.952E-1	3.825E+0	8.146E+0
-2.919E-1	3.795E+0	8.048E+0
-2.887E-1	3.899E+0	8.233E+0
-2.919E-1	3.808E+0	8.123E+0
-2.952E-1	3.795E+0	8.162E+0
-2.887E-1	3.770E+0	8.207E+0
-2.903E-1	3.825E+0	8.074E+0
-2.935E-1	3.844E+0	7.993E+0
-2.935E-1	3.773E+0	8.191E+0
-2.903E-1	3.899E+0	8.065E+0
-2.903E-1	3.877E+0	8.052E+0
-2.887E-1	3.841E+0	7.974E+0
-2.935E-1	3.834E+0	8.107E+0
-2.903E-1	3.779E+0	8.042E+0
-2.903E-1	3.828E+0	8.058E+0
-2.919E-1	3.808E+0	7.941E+0
-2.952E-1	3.763E+0	8.116E+0
-2.919E-1	3.808E+0	8.090E+0
-2.887E-1	3.844E+0	8.123E+0
-2.903E-1	3.886E+0	8.172E+0
-2.919E-1	3.886E+0	8.146E+0
-2.887E-1	3.821E+0	8.097E+0
-2.887E-1	3.808E+0	8.042E+0
-2.903E-1	3.841E+0	8.230E+0
-2.935E-1	3.945E+0	8.058E+0
-2.887E-1	3.841E+0	8.042E+0
-2.887E-1	3.857E+0	8.129E+0
-2.919E-1	3.734E+0	8.016E+0
-2.952E-1	3.899E+0	8.084E+0
-2.919E-1	3.851E+0	8.009E+0
-2.903E-1	3.825E+0	8.048E+0
-2.903E-1	3.851E+0	8.029E+0
-2.952E-1	3.825E+0	8.029E+0
-2.919E-1	3.893E+0	8.116E+0
-2.871E-1	3.886E+0	8.048E+0
-2.887E-1	3.789E+0	8.065E+0
-2.919E-1	3.841E+0	8.103E+0
-2.919E-1	3.847E+0	8.055E+0
-2.887E-1	3.838E+0	8.013E+0
-2.935E-1	3.757E+0	8.159E+0
-2.919E-1	3.783E+0	8.136E+0
-2.871E-1	3.847E+0	8.136E+0
-2.887E-1	3.828E+0	8.058E+0
-2.919E-1	3.867E+0	8.110E+0
-2.935E-1	3.854E+0	8.155E+0
-2.919E-1	3.783E+0	8.100E+0
-2.919E-1	3.812E+0	8.123E+0
-2.919E-1	3.805E+0	8.152E+0
-2.952E-1	3.818E+0	8.065E+0
-2.903E-1	3.812E+0	8.058E+0
-2.887E-1	3.844E+0	8.003E+0
-2.919E-1	3.851E+0	8.032E+0
-2.935E-1	3.792E+0	8.068E+0
-2.919E-1	3.786E+0	8.065E+0
-2.871E-1	3.857E+0	7.932E+0
-2.903E-1	3.844E+0	8.123E+0
-2.935E-1	3.808E+0	8.026E+0
-2.919E-1	3.847E+0	7.957E+0
-2.887E-1	3.802E+0	8.230E+0
-2.919E-1	3.847E+0	8.090E+0
-2.919E-1	3.812E+0	8.191E+0
-2.903E-1	3.792E+0	7.951E+0
-2.887E-1	3.851E+0	8.162E+0
-2.903E-1	3.834E+0	8.061E+0
-2.968E-1	3.815E+0	8.026E+0
-2.903E-1	3.880E+0	8.136E+0
-2.919E-1	3.812E+0	7.990E+0
-2.919E-1	3.799E+0	8.110E+0
-2.919E-1	3.864E+0	8.048E+0
-2.903E-1	3.770E+0	8.155E+0
-2.871E-1	3.864E+0	8.146E+0
-2.919E-1	3.805E+0	8.113E+0
-2.935E-1	3.864E+0	8.029E+0
-2.903E-1	3.821E+0	8.084E+0
-2.903E-1	3.808E+0	8.065E+0
-2.887E-1	3.795E+0	8.133E+0
-2.935E-1	3.838E+0	8.068E+0
-2.854E-1	3.737E+0	8.061E+0
-2.903E-1	3.805E+0	8.097E+0
-2.903E-1	3.812E+0	8.133E+0
-2.935E-1	3.841E+0	7.996E+0
-2.903E-1	3.808E+0	8.019E+0
-2.887E-1	3.799E+0	8.029E+0
-2.952E-1	3.864E+0	8.071E+0
-2.952E-1	3.760E+0	8.116E+0
-2.903E-1	3.786E+0	8.061E+0
-2.871E-1	3.783E+0	8.204E+0
-2.903E-1	3.860E+0	8.129E+0
-2.952E-1	3.770E+0	8.146E+0
-2.919E-1	3.770E+0	8.168E+0
-2.871E-1	3.812E+0	8.061E+0
-2.903E-1	3.795E+0	8.013E+0
-2.919E-1	3.773E+0	8.019E+0
-2.903E-1	3.795E+0	8.081E+0
-2.887E-1	3.847E+0	8.194E+0
-2.919E-1	3.838E+0	8.074E+0
-2.952E-1	3.857E+0	8.029E+0
-2.887E-1	3.805E+0	8.116E+0
-2.903E-1	3.776E+0	8.003E+0
-2.903E-1	3.867E+0	7.967E+0
-2.968E-1	3.864E+0	8.045E+0
-2.903E-1	3.799E+0	8.136E+0
-2.903E-1	3.773E+0	8.123E+0
-2.903E-1	3.828E+0	7.980E+0
-2.935E-1	3.783E+0	8.065E+0
-2.903E-1	3.789E+0	8.032E+0
-2.903E-1	3.792E+0	8.061E+0
-2.903E-1	3.834E+0	8.019E+0
-2.935E-1	3.763E+0	8.039E+0
-2.919E-1	3.808E+0	8.168E+0
-2.887E-1	3.854E+0	7.996E+0
-2.919E-1	3.815E+0	8.016E+0
-2.952E-1	3.890E+0	8.123E+0
-2.887E-1	3.831E+0	7.974E+0
-2.887E-1	3.825E+0	8.068E+0
-2.903E-1	3.854E+0	8.159E+0
-2.952E-1	3.821E+0	8.100E+0
-2.935E-1	3.808E+0	8.097E+0
-2.887E-1	3.799E+0	8.126E+0
-2.903E-1	3.899E+0	8.068E+0
-2.935E-1	3.877E+0	8.120E+0
-2.887E-1	3.789E+0	8.097E+0
-2.903E-1	3.854E+0	8.185E+0
-2.903E-1	3.792E+0	8.123E+0
-2.903E-1	3.757E+0	8.136E+0
-2.935E-1	3.828E+0	8.198E+0
-2.871E-1	3.854E+0	8.113E+0
-2.903E-1	3.789E+0	8.003E+0
-2.919E-1	3.786E+0	8.165E+0
-2.903E-1	3.857E+0	7.987E+0
-2.903E-1	3.776E+0	8.061E+0
-2.887E-1	3.750E+0	8.149E+0
-2.935E-1	3.799E+0	8.035E+0
-2.919E-1	3.757E+0	8.081E+0
-2.871E-1	3.799E+0	8.094E+0
-2.887E-1	3.825E+0	7.996E+0
-2.919E-1	3.928E+0	8.149E+0
-2.903E-1	3.857E+0	8.191E+0
-2.903E-1	3.886E+0	8.042E+0
-2.903E-1	3.818E+0	8.120E+0
-2.935E-1	3.821E+0	7.993E+0
-2.903E-1	3.838E+0	8.081E+0
-2.903E-1	3.841E+0	8.000E+0
-2.887E-1	3.773E+0	8.042E+0
-2.935E-1	3.854E+0	8.081E+0
-2.887E-1	3.789E+0	8.003E+0
-2.887E-1	3.802E+0	8.094E+0
-2.903E-1	3.890E+0	8.000E+0
-2.968E-1	3.779E+0	8.097E+0
-2.919E-1	3.808E+0	7.980E+0
-2.887E-1	3.860E+0	7.980E+0
-2.919E-1	3.867E+0	8.100E+0
-2.952E-1	3.828E+0	8.058E+0
-2.903E-1	3.818E+0	8.052E+0
-2.871E-1	3.890E+0	8.243E+0
-2.919E-1	3.779E+0	8.055E+0
-2.935E-1	3.711E+0	8.175E+0
-2.935E-1	3.776E+0	8.074E+0
-2.887E-1	3.867E+0	8.026E+0
-2.903E-1	3.812E+0	8.022E+0
-2.952E-1	3.812E+0	8.071E+0
-2.919E-1	3.821E+0	8.055E+0
-2.887E-1	3.883E+0	8.009E+0
-2.919E-1	3.890E+0	8.068E+0
-2.935E-1	3.834E+0	8.191E+0
-2.903E-1	3.805E+0	8.048E+0
-2.854E-1	3.815E+0	8.113E+0
-2.903E-1	3.867E+0	8.016E+0
-2.903E-1	3.808E+0	8.149E+0
-2.903E-1	3.795E+0	8.172E+0
-2.887E-1	3.834E+0	7.951E+0
-2.887E-1	3.821E+0	8.110E+0
-2.919E-1	3.847E+0	8.175E+0
-2.919E-1	3.844E+0	8.026E+0
-2.887E-1	3.851E+0	8.055E+0
-2.887E-1	3.795E+0	8.003E+0
-2.935E-1	3.880E+0	8.100E+0
-2.871E-1	3.893E+0	7.961E+0
-2.887E-1	3.857E+0	8.074E+0
-2.887E-1	3.783E+0	8.058E+0
-2.903E-1	3.760E+0	8.029E+0
-2.903E-1	3.825E+0	8.055E+0
-2.887E-1	3.812E+0	8.048E+0
-2.903E-1	3.818E+0	8.074E+0
-2.919E-1	3.779E+0	8.019E+0
-2.903E-1	3.815E+0	8.058E+0
-2.903E-1	3.815E+0	7.964E+0
-2.903E-1	3.812E+0	8.032E+0
-2.919E-1	3.734E+0	8.100E+0
-2.903E-1	3.799E+0	8.094E+0
-2.903E-1	3.792E+0	8.139E+0
-2.903E-1	3.812E+0	7.987E+0
-2.952E-1	3.854E+0	8.139E+0
-2.919E-1	3.770E+0	8.136E+0
-2.854E-1	3.841E+0	8.039E+0
-2.903E-1	3.792E+0	8.061E+0
-2.935E-1	3.802E+0	8.035E+0
-2.903E-1	3.737E+0	7.983E+0
-2.887E-1	3.873E+0	8.035E+0
-2.919E-1	3.773E+0	8.123E+0
-2.935E-1	3.864E+0	8.013E+0
-2.903E-1	3.789E+0	8.026E+0
-2.903E-1	3.847E+0	8.048E+0
-2.903E-1	3.821E+0	8.009E+0
-2.919E-1	3.825E+0	8.081E+0
-2.887E-1	3.828E+0	8.032E+0
-2.871E-1	3.818E+0	8.077E+0
-2.903E-1	3.847E+0	8.061E+0
-2.919E-1	3.805E+0	8.009E+0
-2.903E-1	3.792E+0	8.065E+0
-2.871E-1	3.763E+0	8.013E+0
-2.919E-1	3.864E+0	8.113E+0
-2.903E-1	3.890E+0	8.129E+0
-2.935E-1	3.799E+0	8.194E+0
-2.903E-1	3.877E+0	8.042E+0
-2.919E-1	3.795E+0	8.133E+0
-2.935E-1	3.818E+0	7.980E+0
-2.887E-1	3.818E+0	8.243E+0
-2.887E-1	3.789E+0	8.039E+0
-2.919E-1	3.867E+0	8.097E+0
-2.903E-1	3.760E+0	8.055E+0
-2.903E-1	3.886E+0	7.961E+0
-2.871E-1	3.805E+0	8.178E+0
-2.919E-1	3.873E+0	8.029E+0
-2.919E-1	3.838E+0	8.045E+0
-2.919E-1	3.805E+0	8.074E+0
-2.871E-1	3.808E+0	8.035E+0
-2.887E-1	3.851E+0	8.094E+0
-2.968E-1	3.903E+0	8.042E+0
-2.919E-1	3.805E+0	8.097E+0
-2.887E-1	3.828E+0	8.039E+0
-2.903E-1	3.802E+0	8.003E+0
-2.919E-1	3.825E+0	7.983E+0
-2.919E-1	3.828E+0	8.094E+0
-2.887E-1	3.802E+0	7.983E+0
-2.919E-1	3.799E+0	7.996E+0
-2.919E-1	3.841E+0	8.094E+0
-2.871E-1	3.763E+0	8.000E+0
-2.887E-1	3.870E+0	7.928E+0
-2.887E-1	3.854E+0	8.045E+0
-2.952E-1	3.867E+0	8.077E+0
-2.903E-1	3.812E+0	8.052E+0
-2.887E-1	3.760E+0	7.964E+0
-2.919E-1	3.802E+0	8.126E+0
-2.935E-1	3.802E+0	8.081E+0
-2.919E-1	3.893E+0	8.058E+0
-2.871E-1	3.792E+0	8.052E+0
-2.887E-1	3.860E+0	8.013E+0
-2.903E-1	3.818E+0	7.993E+0
-2.887E-1	3.789E+0	8.058E+0
-2.871E-1	3.834E+0	8.084E+0
-2.903E-1	3.802E+0	8.009E+0
-2.935E-1	3.792E+0	7.941E+0
-2.903E-1	3.815E+0	8.168E+0
-2.871E-1	3.695E+0	8.081E+0
-2.887E-1	3.821E+0	7.970E+0
-2.903E-1	3.825E+0	8.210E+0
-2.919E-1	3.770E+0	7.961E+0
-2.887E-1	3.857E+0	8.039E+0
-2.903E-1	3.854E+0	7.938E+0
-2.919E-1	3.818E+0	8.084E+0
-2.935E-1	3.789E+0	8.181E+0
-2.887E-1	3.864E+0	8.052E+0
-2.887E-1	3.789E+0	8.071E+0
-2.903E-1	3.753E+0	8.074E+0
-2.903E-1	3.799E+0	8.061E+0
-2.887E-1	3.763E+0	8.045E+0
-2.871E-1	3.760E+0	8.065E+0
-2.935E-1	3.737E+0	7.944E+0
-2.903E-1	3.750E+0	8.084E+0
-2.887E-1	3.831E+0	7.954E+0
-2.887E-1	3.867E+0	7.977E+0
-2.935E-1	3.851E+0	8.168E+0
-2.919E-1	3.770E+0	7.928E+0
-2.871E-1	3.808E+0	8.123E+0
-2.935E-1	3.763E+0	8.081E+0
-2.903E-1	3.841E+0	8.013E+0
-2.903E-1	3.766E+0	8.129E+0
-2.887E-1	3.841E+0	8.065E+0
-2.919E-1	3.815E+0	8.029E+0
-2.919E-1	3.711E+0	8.090E+0
-2.919E-1	3.789E+0	8.097E+0
-2.887E-1	3.750E+0	8.003E+0
-2.903E-1	3.698E+0	8.055E+0
-2.919E-1	3.792E+0	8.077E+0
-2.903E-1	3.760E+0	8.022E+0
-2.871E-1	3.815E+0	7.970E+0
-2.887E-1	3.721E+0	8.058E+0
-2.935E-1	3.851E+0	8.113E+0
-2.919E-1	3.773E+0	8.077E+0
-2.887E-1	3.792E+0	8.026E+0
-2.903E-1	3.750E+0	7.980E+0
-2.935E-1	3.854E+0	8.120E+0
-2.887E-1	3.799E+0	8.006E+0
-2.887E-1	3.844E+0	8.178E+0
-2.903E-1	3.841E+0	8.039E+0
-2.903E-1	3.805E+0	7.987E+0
-2.871E-1	3.825E+0	7.948E+0
-2.871E-1	3.760E+0	8.048E+0
-2.903E-1	3.851E+0	8.094E+0
-2.935E-1	3.844E+0	8.061E+0
-2.887E-1	3.893E+0	7.915E+0
-2.887E-1	3.792E+0	8.026E+0
-2.903E-1	3.857E+0	8.120E+0
-2.935E-1	3.818E+0	8.149E+0
-2.919E-1	3.812E+0	8.039E+0
-2.887E-1	3.792E+0	8.048E+0
-2.903E-1	3.779E+0	8.077E+0
-2.952E-1	3.844E+0	8.210E+0
-2.887E-1	3.828E+0	8.039E+0
-2.903E-1	3.860E+0	8.107E+0
-2.903E-1	3.795E+0	8.081E+0
-2.903E-1	3.763E+0	8.077E+0
-2.903E-1	3.857E+0	7.990E+0
-2.854E-1	3.805E+0	8.081E+0
-2.887E-1	3.815E+0	8.035E+0
-2.919E-1	3.841E+0	8.032E+0
-2.887E-1	3.714E+0	7.932E+0
-2.887E-1	3.786E+0	7.935E+0
-2.903E-1	3.812E+0	8.126E+0
-2.903E-1	3.808E+0	8.032E+0
-2.903E-1	3.821E+0	8.039E+0
-2.887E-1	3.818E+0	8.039E+0
-2.903E-1	3.799E+0	7.957E+0
-2.919E-1	3.783E+0	8.071E+0
-2.887E-1	3.773E+0	8.172E+0
-2.903E-1	3.795E+0	8.055E+0
-2.871E-1	3.851E+0	7.980E+0
-2.919E-1	3.880E+0	8.162E+0
-2.903E-1	3.864E+0	7.935E+0
-2.903E-1	3.766E+0	8.068E+0
-2.903E-1	3.838E+0	8.029E+0
-2.903E-1	3.779E+0	7.977E+0
-2.903E-1	3.821E+0	8.032E+0
-2.871E-1	3.802E+0	8.065E+0
-2.887E-1	3.880E+0	8.061E+0
-2.887E-1	3.877E+0	8.039E+0
-2.903E-1	3.789E+0	8.029E+0
-2.887E-1	3.815E+0	8.087E+0
-2.887E-1	3.773E+0	7.970E+0
-2.919E-1	3.808E+0	8.133E+0
-2.871E-1	3.802E+0	8.032E+0
-2.854E-1	3.841E+0	8.074E+0
-2.919E-1	3.750E+0	8.009E+0
-2.903E-1	3.818E+0	7.996E+0
-2.903E-1	3.734E+0	8.026E+0
-2.871E-1	3.867E+0	8.136E+0
-2.887E-1	3.821E+0	8.058E+0
-2.935E-1	3.828E+0	8.120E+0
-2.887E-1	3.776E+0	8.136E+0
-2.871E-1	3.779E+0	8.107E+0
-2.903E-1	3.808E+0	8.048E+0
-2.919E-1	3.847E+0	8.071E+0
-2.903E-1	3.808E+0	8.000E+0
-2.871E-1	3.838E+0	7.993E+0
-2.871E-1	3.766E+0	8.035E+0
-2.919E-1	3.770E+0	8.019E+0
-2.903E-1	3.808E+0	8.032E+0
-2.854E-1	3.808E+0	8.026E+0
-2.887E-1	3.815E+0	7.990E+0
-2.935E-1	3.802E+0	8.087E+0
-2.919E-1	3.834E+0	8.022E+0
-2.871E-1	3.724E+0	8.107E+0
-2.903E-1	3.805E+0	8.052E+0
-2.919E-1	3.799E+0	8.032E+0
-2.919E-1	3.847E+0	7.970E+0
-2.871E-1	3.825E+0	8.029E+0
-2.887E-1	3.851E+0	8.133E+0
-2.919E-1	3.766E+0	8.052E+0
-2.903E-1	3.821E+0	8.058E+0
-2.871E-1	3.776E+0	8.026E+0
-2.903E-1	3.867E+0	7.974E+0
-2.935E-1	3.864E+0	8.097E+0
-2.903E-1	3.757E+0	8.035E+0
-2.871E-1	3.821E+0	7.996E+0
-2.903E-1	3.815E+0	8.032E+0
-2.919E-1	3.841E+0	8.113E+0
-2.903E-1	3.724E+0	8.107E+0
-2.871E-1	3.821E+0	8.019E+0
-2.887E-1	3.812E+0	8.019E+0
-2.935E-1	3.763E+0	8.110E+0
-2.903E-1	3.773E+0	7.974E+0
-2.871E-1	3.727E+0	8.100E+0
-2.903E-1	3.844E+0	8.084E+0
-2.919E-1	3.753E+0	8.191E+0
-2.903E-1	3.880E+0	8.168E+0
-2.871E-1	3.812E+0	8.022E+0
-2.887E-1	3.812E+0	8.061E+0
-2.919E-1	3.786E+0	8.045E+0
-2.919E-1	3.786E+0	8.090E+0
-2.903E-1	3.851E+0	8.084E+0
-2.887E-1	3.818E+0	8.094E+0
-2.919E-1	3.828E+0	7.987E+0
-2.919E-1	3.815E+0	8.048E+0
-2.871E-1	3.727E+0	8.123E+0
-2.903E-1	3.757E+0	8.055E+0
-2.919E-1	3.783E+0	8.074E+0
-2.887E-1	3.841E+0	8.039E+0
-2.871E-1	3.795E+0	8.022E+0
-2.887E-1	3.867E+0	7.974E+0
-2.903E-1	3.763E+0	8.019E+0
-2.871E-1	3.896E+0	7.993E+0
-2.854E-1	3.834E+0	8.068E+0
-2.903E-1	3.870E+0	8.136E+0
-2.919E-1	3.825E+0	7.909E+0
-2.903E-1	3.737E+0	8.052E+0
-2.887E-1	3.783E+0	8.019E+0
-2.903E-1	3.847E+0	8.013E+0
-2.919E-1	3.877E+0	8.087E+0
-2.903E-1	3.786E+0	8.094E+0
-2.871E-1	3.828E+0	8.042E+0
-2.903E-1	3.786E+0	8.087E+0
-2.919E-1	3.831E+0	7.899E+0
-2.887E-1	3.783E+0	7.993E+0
-2.871E-1	3.757E+0	7.977E+0
-2.871E-1	3.825E+0	8.068E+0
-2.935E-1	3.747E+0	8.142E+0
-2.871E-1	3.825E+0	8.042E+0
-2.887E-1	3.802E+0	8.029E+0
-2.887E-1	3.883E+0	8.048E+0
-2.919E-1	3.805E+0	8.032E+0
-2.919E-1	3.841E+0	8.087E+0
-2.854E-1	3.808E+0	8.052E+0
-2.887E-1	3.799E+0	8.039E+0
-2.887E-1	3.831E+0	8.090E+0
-2.887E-1	3.766E+0	7.896E+0
-2.887E-1	3.844E+0	8.107E+0
-2.854E-1	3.770E+0	8.019E+0
-2.935E-1	3.831E+0	8.055E+0
-2.903E-1	3.870E+0	8.094E+0
-2.871E-1	3.799E+0	8.039E+0
-2.919E-1	3.770E+0	8.006E+0
-2.919E-1	3.815E+0	8.039E+0
-2.887E-1	3.802E+0	7.983E+0
-2.871E-1	3.750E+0	8.061E+0
-2.887E-1	3.854E+0	8.071E+0
-2.887E-1	3.812E+0	8.026E+0
-2.887E-1	3.841E+0	8.116E+0
-2.887E-1	3.792E+0	8.123E+0
-2.919E-1	3.867E+0	8.048E+0
-2.919E-1	3.783E+0	8.139E+0
-2.903E-1	3.834E+0	8.152E+0
-2.854E-1	3.799E+0	8.129E+0
-2.903E-1	3.760E+0	8.058E+0
-2.903E-1	3.831E+0	8.029E+0
-2.903E-1	3.805E+0	8.094E+0
-2.871E-1	3.818E+0	8.152E+0
-2.887E-1	3.838E+0	7.977E+0
-2.919E-1	3.851E+0	8.061E+0
-2.903E-1	3.763E+0	8.074E+0
-2.887E-1	3.783E+0	7.957E+0
-2.903E-1	3.847E+0	8.068E+0
-2.919E-1	3.808E+0	8.090E+0
-2.887E-1	3.770E+0	8.074E+0
-2.919E-1	3.799E+0	8.009E+0
-2.887E-1	3.805E+0	8.094E+0
-2.903E-1	3.844E+0	7.961E+0
-2.903E-1	3.841E+0	7.990E+0
-2.854E-1	3.799E+0	8.061E+0
-2.871E-1	3.812E+0	8.126E+0
-2.919E-1	3.760E+0	8.107E+0
-2.887E-1	3.789E+0	8.026E+0
-2.871E-1	3.912E+0	7.987E+0
-2.887E-1	3.821E+0	8.087E+0
-2.935E-1	3.757E+0	7.954E+0
-2.903E-1	3.818E+0	8.019E+0
-2.871E-1	3.828E+0	8.006E+0
-2.887E-1	3.834E+0	8.110E+0
-2.919E-1	3.805E+0	7.987E+0
-2.903E-1	3.844E+0	8.061E+0
-2.887E-1	3.776E+0	8.084E+0
-2.887E-1	3.831E+0	7.990E+0
-2.903E-1	3.783E+0	8.032E+0
-2.903E-1	3.789E+0	7.932E+0
-2.887E-1	3.808E+0	7.990E+0
-2.887E-1	3.757E+0	7.948E+0
-2.952E-1	3.802E+0	8.087E+0
-2.887E-1	3.851E+0	8.136E+0
-2.887E-1	3.786E+0	7.961E+0
-2.935E-1	3.870E+0	8.045E+0
-2.919E-1	3.766E+0	8.029E+0
-2.887E-1	3.821E+0	8.045E+0
-2.854E-1	3.815E+0	8.026E+0
-2.887E-1	3.779E+0	8.048E+0
-2.919E-1	3.841E+0	8.039E+0
-2.887E-1	3.903E+0	7.980E+0
-2.871E-1	3.922E+0	8.026E+0
-2.887E-1	3.805E+0	7.957E+0
-2.935E-1	3.841E+0	8.006E+0
-2.919E-1	3.864E+0	8.048E+0
-2.887E-1	3.864E+0	8.113E+0
-2.887E-1	3.808E+0	7.961E+0
-2.935E-1	3.812E+0	8.032E+0
-2.887E-1	3.786E+0	7.983E+0
-2.903E-1	3.766E+0	8.032E+0
-2.871E-1	3.812E+0	7.983E+0
-2.935E-1	3.873E+0	8.003E+0
-2.903E-1	3.841E+0	7.980E+0
-2.887E-1	3.740E+0	8.061E+0
-2.854E-1	3.880E+0	8.087E+0
-2.919E-1	3.731E+0	8.087E+0
-2.887E-1	3.783E+0	8.058E+0
-2.871E-1	3.847E+0	8.022E+0
-2.903E-1	3.802E+0	8.055E+0
-2.903E-1	3.867E+0	7.970E+0
-2.871E-1	3.847E+0	8.048E+0
-2.871E-1	3.721E+0	7.957E+0
-2.887E-1	3.795E+0	8.042E+0
-2.935E-1	3.867E+0	8.103E+0
-2.919E-1	3.773E+0	8.149E+0
-2.871E-1	3.792E+0	8.061E+0
-2.887E-1	3.815E+0	7.935E+0
-2.919E-1	3.786E+0	7.983E+0
-2.887E-1	3.783E+0	7.983E+0
-2.854E-1	3.779E+0	8.110E+0
-2.871E-1	3.763E+0	7.957E+0
-2.903E-1	3.857E+0	8.136E+0
-2.887E-1	3.783E+0	8.035E+0
-2.871E-1	3.805E+0	8.081E+0
-2.887E-1	3.808E+0	8.136E+0
-2.919E-1	3.805E+0	8.029E+0
-2.887E-1	3.883E+0	8.016E+0
-2.854E-1	3.783E+0	8.013E+0
-2.871E-1	3.773E+0	8.074E+0
-2.903E-1	3.860E+0	8.129E+0
-2.903E-1	3.773E+0	8.013E+0
-2.871E-1	3.857E+0	8.081E+0
-2.903E-1	3.718E+0	7.948E+0
-2.919E-1	3.834E+0	8.071E+0
-2.871E-1	3.877E+0	8.113E+0
-2.838E-1	3.808E+0	7.961E+0
-2.887E-1	3.776E+0	8.022E+0
-2.887E-1	3.831E+0	7.967E+0
-2.903E-1	3.834E+0	8.045E+0
-2.871E-1	3.828E+0	8.113E+0
-2.871E-1	3.770E+0	8.084E+0
-2.903E-1	3.747E+0	8.013E+0
-2.887E-1	3.909E+0	8.094E+0
-2.871E-1	3.799E+0	7.961E+0
-2.887E-1	3.815E+0	8.058E+0
-2.935E-1	3.812E+0	8.000E+0
-2.919E-1	3.825E+0	7.987E+0
-2.887E-1	3.805E+0	8.087E+0
-2.887E-1	3.802E+0	8.107E+0
-2.919E-1	3.799E+0	7.983E+0
-2.887E-1	3.831E+0	8.136E+0
-2.871E-1	3.893E+0	8.074E+0
-2.887E-1	3.808E+0	7.980E+0
-2.919E-1	3.773E+0	7.961E+0
-2.871E-1	3.818E+0	8.022E+0
-2.903E-1	3.747E+0	7.983E+0
-2.887E-1	3.854E+0	8.136E+0
-2.919E-1	3.799E+0	8.055E+0
-2.871E-1	3.886E+0	8.013E+0
-2.871E-1	3.860E+0	8.052E+0
-2.903E-1	3.724E+0	8.074E+0
-2.871E-1	3.851E+0	8.019E+0
-2.919E-1	3.838E+0	8.103E+0
-2.871E-1	3.795E+0	8.026E+0
-2.887E-1	3.779E+0	8.009E+0
-2.903E-1	3.815E+0	8.039E+0
-2.903E-1	3.831E+0	8.006E+0
-2.871E-1	3.821E+0	8.048E+0
-2.887E-1	3.831E+0	8.022E+0
-2.935E-1	3.783E+0	8.003E+0
-2.903E-1	3.890E+0	8.048E+0
-2.887E-1	3.802E+0	7.964E+0
-2.903E-1	3.851E+0	7.957E+0
-2.919E-1	3.912E+0	8.042E+0
-2.919E-1	3.860E+0	8.126E+0
-2.887E-1	3.812E+0	7.909E+0
-2.919E-1	3.851E+0	8.087E+0
-2.871E-1	3.740E+0	8.026E+0
-2.887E-1	3.841E+0	8.071E+0
-2.887E-1	3.770E+0	8.045E+0
-2.887E-1	3.766E+0	7.993E+0
-2.919E-1	3.831E+0	7.993E+0
-2.887E-1	3.805E+0	8.113E+0
-2.887E-1	3.763E+0	8.097E+0
-2.903E-1	3.783E+0	7.970E+0
-2.919E-1	3.783E+0	7.987E+0
-2.919E-1	3.792E+0	7.925E+0
-2.871E-1	3.799E+0	7.993E+0
-2.854E-1	3.789E+0	8.039E+0
-2.935E-1	3.799E+0	7.941E+0
-2.871E-1	3.838E+0	7.951E+0
-2.887E-1	3.805E+0	8.094E+0
-2.887E-1	3.760E+0	8.022E+0
-2.887E-1	3.783E+0	7.919E+0
-2.887E-1	3.763E+0	8.090E+0
-2.887E-1	3.860E+0	8.029E+0
-2.919E-1	3.841E+0	8.087E+0
-2.935E-1	3.838E+0	8.055E+0
-2.887E-1	3.867E+0	8.084E+0
-2.871E-1	3.786E+0	7.919E+0
-2.887E-1	3.867E+0	8.003E+0
-2.903E-1	3.899E+0	7.980E+0
-2.919E-1	3.825E+0	8.087E+0
-2.871E-1	3.838E+0	8.048E+0
-2.903E-1	3.883E+0	7.970E+0
-2.919E-1	3.792E+0	8.035E+0
-2.919E-1	3.867E+0	8.065E+0
-2.887E-1	3.770E+0	7.987E+0
-2.887E-1	3.834E+0	8.029E+0
-2.887E-1	3.750E+0	8.142E+0
-2.887E-1	3.886E+0	8.042E+0
-2.887E-1	3.831E+0	8.035E+0
-2.887E-1	3.812E+0	8.065E+0
-2.935E-1	3.864E+0	8.116E+0
-2.919E-1	3.851E+0	8.068E+0
-2.854E-1	3.789E+0	8.155E+0
-2.919E-1	3.896E+0	7.993E+0
-2.903E-1	3.773E+0	8.032E+0
-2.903E-1	3.815E+0	8.022E+0
-2.871E-1	3.815E+0	8.097E+0
-2.903E-1	3.776E+0	8.003E+0
-2.887E-1	3.838E+0	7.948E+0
-2.887E-1	3.834E+0	8.071E+0
-2.871E-1	3.828E+0	8.159E+0
-2.871E-1	3.763E+0	8.026E+0
-2.919E-1	3.792E+0	8.039E+0
-2.887E-1	3.857E+0	8.084E+0
-2.903E-1	3.851E+0	8.032E+0
-2.903E-1	3.831E+0	8.035E+0
-2.887E-1	3.763E+0	7.987E+0
-2.903E-1	3.834E+0	8.045E+0
-2.854E-1	3.753E+0	8.120E+0
-2.887E-1	3.851E+0	8.116E+0
-2.919E-1	3.851E+0	8.045E+0
-2.871E-1	3.834E+0	8.061E+0
-2.887E-1	3.792E+0	8.032E+0
-2.887E-1	3.828E+0	7.987E+0
-2.919E-1	3.757E+0	7.996E+0
-2.903E-1	3.763E+0	7.967E+0
-2.871E-1	3.851E+0	8.022E+0
-2.887E-1	3.844E+0	7.980E+0
-2.919E-1	3.737E+0	7.974E+0
-2.871E-1	3.815E+0	7.932E+0
-2.854E-1	3.834E+0	7.964E+0
-2.887E-1	3.766E+0	7.987E+0
-2.919E-1	3.776E+0	8.110E+0
-2.871E-1	3.799E+0	8.032E+0
-2.887E-1	3.779E+0	8.100E+0
-2.903E-1	3.789E+0	8.055E+0
-2.903E-1	3.789E+0	8.019E+0
-2.887E-1	3.786E+0	8.042E+0
-2.854E-1	3.932E+0	8.081E+0
-2.871E-1	3.818E+0	7.993E+0
-2.935E-1	3.838E+0	8.100E+0
-2.871E-1	3.727E+0	8.094E+0
-2.871E-1	3.838E+0	8.077E+0
-2.919E-1	3.792E+0	7.935E+0
-2.919E-1	3.757E+0	8.142E+0
-2.887E-1	3.792E+0	7.967E+0
-2.871E-1	3.890E+0	8.019E+0
-2.903E-1	3.789E+0	8.162E+0
-2.903E-1	3.760E+0	8.074E+0
-2.887E-1	3.805E+0	8.055E+0
-2.871E-1	3.841E+0	8.006E+0
-2.903E-1	3.776E+0	8.152E+0
-2.887E-1	3.786E+0	8.074E+0
-2.871E-1	3.773E+0	8.058E+0
-2.854E-1	3.873E+0	8.045E+0
-2.871E-1	3.740E+0	7.941E+0
-2.903E-1	3.773E+0	7.957E+0
-2.871E-1	3.783E+0	7.983E+0
-2.887E-1	3.893E+0	8.003E+0
-2.887E-1	3.818E+0	7.951E+0
-2.919E-1	3.802E+0	8.016E+0
-2.887E-1	3.805E+0	8.000E+0
-2.854E-1	3.805E+0	8.123E+0
-2.854E-1	3.873E+0	7.974E+0
-2.903E-1	3.808E+0	8.116E+0
-2.919E-1	3.864E+0	8.077E+0
-2.887E-1	3.789E+0	7.944E+0
-2.887E-1	3.873E+0	8.094E+0
-2.919E-1	3.867E+0	8.013E+0
-2.887E-1	3.789E+0	8.061E+0
-2.871E-1	3.834E+0	8.084E+0
-2.903E-1	3.828E+0	8.178E+0
-2.903E-1	3.873E+0	7.951E+0
-2.887E-1	3.795E+0	7.909E+0
-2.887E-1	3.708E+0	8.068E+0
-2.903E-1	3.783E+0	8.120E+0
-2.871E-1	3.773E+0	8.068E+0
-2.887E-1	3.770E+0	8.045E+0
-2.887E-1	3.857E+0	8.055E+0
-2.871E-1	3.847E+0	8.084E+0
-2.903E-1	3.877E+0	8.035E+0
-2.871E-1	3.792E+0	8.097E+0
-2.871E-1	3.724E+0	8.035E+0
-2.919E-1	3.896E+0	8.032E+0
-2.935E-1	3.747E+0	8.090E+0
-2.903E-1	3.867E+0	8.071E+0
-2.854E-1	3.805E+0	8.116E+0
-2.838E-1	3.808E+0	8.045E+0
-2.903E-1	3.834E+0	8.155E+0
-2.903E-1	3.731E+0	8.178E+0
-2.887E-1	3.795E+0	8.026E+0
-2.887E-1	3.838E+0	8.039E+0
-2.903E-1	3.838E+0	8.045E+0
-2.903E-1	3.906E+0	8.048E+0
-2.871E-1	3.805E+0	8.107E+0
-2.887E-1	3.747E+0	8.039E+0
-2.919E-1	3.838E+0	8.000E+0
-2.903E-1	3.773E+0	8.048E+0
-2.854E-1	3.847E+0	8.029E+0
-2.871E-1	3.792E+0	7.919E+0
-2.903E-1	3.834E+0	8.120E+0
-2.887E-1	3.818E+0	8.052E+0
-2.871E-1	3.818E+0	7.993E+0
-2.871E-1	3.883E+0	8.003E+0
-2.919E-1	3.847E+0	8.097E+0
-2.919E-1	3.789E+0	8.003E+0
-2.871E-1	3.792E+0	7.857E+0
-2.887E-1	3.757E+0	8.019E+0
-2.919E-1	3.867E+0	7.957E+0
-2.887E-1	3.808E+0	8.000E+0
-2.871E-1	3.821E+0	7.935E+0
-2.887E-1	3.818E+0	8.039E+0
-2.887E-1	3.799E+0	8.035E+0
-2.935E-1	3.747E+0	8.058E+0
-2.887E-1	3.789E+0	7.964E+0
-2.871E-1	3.818E+0	8.097E+0
-2.887E-1	3.792E+0	8.077E+0
-2.903E-1	3.851E+0	8.146E+0
-2.871E-1	3.821E+0	8.087E+0
-2.854E-1	3.844E+0	8.032E+0
-2.903E-1	3.740E+0	7.993E+0
-2.903E-1	3.795E+0	8.068E+0
-2.871E-1	3.779E+0	7.990E+0
-2.854E-1	3.851E+0	8.116E+0
-2.903E-1	3.821E+0	8.003E+0
-2.903E-1	3.831E+0	7.980E+0
-2.871E-1	3.877E+0	8.081E+0
-2.887E-1	3.695E+0	8.074E+0
-2.903E-1	3.825E+0	8.003E+0
-2.903E-1	3.860E+0	8.084E+0
-2.871E-1	3.750E+0	7.983E+0
-2.871E-1	3.825E+0	8.100E+0
-2.903E-1	3.786E+0	8.029E+0
-2.887E-1	3.877E+0	8.116E+0
-2.887E-1	3.727E+0	8.116E+0
-2.887E-1	3.841E+0	7.996E+0
-2.903E-1	3.860E+0	7.987E+0
-2.887E-1	3.795E+0	8.009E+0
-2.838E-1	3.792E+0	8.000E+0
-2.887E-1	3.795E+0	8.061E+0
-2.919E-1	3.886E+0	7.987E+0
-2.919E-1	3.731E+0	7.961E+0
-2.854E-1	3.757E+0	8.029E+0
-2.871E-1	3.825E+0	7.915E+0
-2.903E-1	3.864E+0	8.061E+0
-2.887E-1	3.857E+0	8.039E+0
-2.838E-1	3.779E+0	8.003E+0
-2.871E-1	3.857E+0	8.003E+0
-2.903E-1	3.783E+0	8.103E+0
-2.887E-1	3.867E+0	8.052E+0
-2.871E-1	3.857E+0	8.019E+0
-2.871E-1	3.750E+0	8.149E+0
-2.903E-1	3.831E+0	8.003E+0
-2.919E-1	3.792E+0	8.045E+0
-2.871E-1	3.783E+0	8.074E+0
-2.871E-1	3.792E+0	7.961E+0
-2.935E-1	3.737E+0	8.058E+0
-2.887E-1	3.773E+0	7.970E+0
-2.871E-1	3.851E+0	7.899E+0
-2.871E-1	3.831E+0	8.065E+0
-2.919E-1	3.760E+0	7.954E+0
-2.903E-1	3.828E+0	8.097E+0
-2.887E-1	3.867E+0	7.935E+0
-2.887E-1	3.783E+0	7.902E+0
-2.903E-1	3.802E+0	8.035E+0
-2.887E-1	3.808E+0	8.061E+0
-2.871E-1	3.747E+0	8.039E+0
-2.887E-1	3.818E+0	8.013E+0
-2.919E-1	3.851E+0	7.987E+0
-2.887E-1	3.805E+0	8.087E+0
-2.887E-1	3.857E+0	8.084E+0
-2.887E-1	3.818E+0	8.068E+0
-2.919E-1	3.779E+0	7.977E+0
-2.903E-1	3.834E+0	8.113E+0
-2.854E-1	3.808E+0	7.996E+0
-2.887E-1	3.909E+0	8.055E+0
-2.903E-1	3.760E+0	7.941E+0
-2.854E-1	3.744E+0	8.026E+0
-2.854E-1	3.844E+0	8.110E+0
-2.903E-1	3.838E+0	7.967E+0
-2.903E-1	3.831E+0	8.042E+0
-2.903E-1	3.779E+0	8.022E+0
-2.871E-1	3.786E+0	8.029E+0
-2.887E-1	3.857E+0	8.090E+0
-2.903E-1	3.860E+0	8.042E+0
-2.887E-1	3.802E+0	7.990E+0
-2.854E-1	3.795E+0	8.058E+0
-2.887E-1	3.828E+0	8.009E+0
-2.935E-1	3.760E+0	8.113E+0
-2.854E-1	3.818E+0	8.009E+0
-2.854E-1	3.857E+0	8.058E+0
-2.903E-1	3.766E+0	8.006E+0
-2.903E-1	3.841E+0	8.006E+0
-2.871E-1	3.773E+0	8.019E+0
-2.854E-1	3.818E+0	7.983E+0
-2.871E-1	3.786E+0	7.928E+0
-2.935E-1	3.802E+0	8.003E+0
-2.871E-1	3.724E+0	8.003E+0
-2.838E-1	3.792E+0	8.094E+0
-2.871E-1	3.734E+0	8.003E+0
-2.919E-1	3.770E+0	8.013E+0
-2.903E-1	3.747E+0	7.990E+0
-2.871E-1	3.740E+0	8.026E+0
-2.887E-1	3.766E+0	8.071E+0
-2.887E-1	3.786E+0	8.081E+0
-2.903E-1	3.744E+0	8.052E+0
-2.871E-1	3.770E+0	7.974E+0
-2.871E-1	3.805E+0	7.987E+0
-2.935E-1	3.880E+0	8.032E+0
-2.919E-1	3.783E+0	8.026E+0
-2.871E-1	3.870E+0	8.077E+0
-2.871E-1	3.854E+0	8.013E+0
-2.903E-1	3.779E+0	8.042E+0
-2.887E-1	3.766E+0	8.035E+0
-2.854E-1	3.854E+0	7.925E+0
-2.854E-1	3.776E+0	8.013E+0
-2.919E-1	3.847E+0	8.032E+0
-2.871E-1	3.831E+0	8.175E+0
-2.871E-1	3.773E+0	7.964E+0
-2.871E-1	3.757E+0	8.039E+0
-2.935E-1	3.757E+0	8.035E+0
-2.871E-1	3.786E+0	7.948E+0
-2.838E-1	3.760E+0	7.967E+0
-2.838E-1	3.818E+0	8.077E+0
-2.903E-1	3.737E+0	8.000E+0
-2.919E-1	3.786E+0	8.000E+0
-2.887E-1	3.867E+0	8.090E+0
-2.887E-1	3.805E+0	7.948E+0
-2.903E-1	3.851E+0	8.090E+0
-2.903E-1	3.831E+0	8.045E+0
-2.838E-1	3.851E+0	8.032E+0
-2.887E-1	3.789E+0	8.094E+0
-2.919E-1	3.763E+0	8.126E+0
-2.871E-1	3.805E+0	7.983E+0
-2.854E-1	3.854E+0	8.009E+0
-2.903E-1	3.812E+0	7.948E+0
-2.919E-1	3.873E+0	7.928E+0
-2.903E-1	3.880E+0	8.009E+0
-2.854E-1	3.789E+0	8.029E+0
-2.871E-1	3.812E+0	8.110E+0
-2.919E-1	3.750E+0	8.006E+0
-2.903E-1	3.818E+0	8.039E+0
-2.871E-1	3.779E+0	8.052E+0
-2.871E-1	3.828E+0	8.081E+0
-2.935E-1	3.776E+0	8.042E+0
-2.887E-1	3.857E+0	7.935E+0
-2.871E-1	3.825E+0	7.993E+0
-2.871E-1	3.857E+0	8.152E+0
-2.919E-1	3.786E+0	8.068E+0
-2.871E-1	3.802E+0	8.029E+0
-2.838E-1	3.870E+0	7.987E+0
-2.854E-1	3.753E+0	7.993E+0
-2.935E-1	3.838E+0	8.094E+0
-2.887E-1	3.795E+0	8.019E+0
-2.854E-1	3.815E+0	8.058E+0
-2.887E-1	3.805E+0	8.048E+0
-2.919E-1	3.792E+0	8.136E+0
-2.887E-1	3.808E+0	8.185E+0
-2.887E-1	3.841E+0	8.029E+0
-2.854E-1	3.718E+0	7.899E+0
-2.903E-1	3.864E+0	8.074E+0
-2.887E-1	3.873E+0	8.039E+0
-2.871E-1	3.792E+0	8.097E+0
-2.854E-1	3.825E+0	8.087E+0
-2.887E-1	3.760E+0	7.996E+0
-2.887E-1	3.805E+0	8.074E+0
-2.871E-1	3.805E+0	8.077E+0
-2.903E-1	3.838E+0	8.084E+0
-2.919E-1	3.912E+0	8.006E+0
-2.935E-1	3.818E+0	7.977E+0
-2.871E-1	3.770E+0	8.039E+0
-2.887E-1	3.688E+0	7.961E+0
-2.919E-1	3.779E+0	8.071E+0
-2.887E-1	3.805E+0	8.110E+0
-2.854E-1	3.799E+0	8.087E+0
-2.871E-1	3.766E+0	8.058E+0
-2.871E-1	3.789E+0	7.970E+0
-2.887E-1	3.805E+0	8.048E+0
-2.871E-1	3.753E+0	8.110E+0
-2.903E-1	3.757E+0	8.042E+0
-2.903E-1	3.831E+0	8.055E+0
-2.887E-1	3.841E+0	7.928E+0
-2.871E-1	3.857E+0	8.052E+0
-2.854E-1	3.757E+0	8.077E+0
-2.919E-1	3.815E+0	8.042E+0
-2.887E-1	3.753E+0	8.000E+0
-2.871E-1	3.818E+0	7.961E+0
-2.887E-1	3.841E+0	8.071E+0
-2.887E-1	3.812E+0	7.987E+0
-2.903E-1	3.841E+0	7.883E+0
-2.871E-1	3.818E+0	8.097E+0
-2.854E-1	3.750E+0	7.980E+0
-2.903E-1	3.799E+0	8.029E+0
-2.887E-1	3.805E+0	7.970E+0
-2.887E-1	3.789E+0	8.139E+0
-2.871E-1	3.760E+0	8.042E+0
-2.903E-1	3.802E+0	8.172E+0
-2.871E-1	3.831E+0	7.967E+0
-2.854E-1	3.750E+0	8.048E+0
-2.854E-1	3.821E+0	8.120E+0
-2.919E-1	3.847E+0	8.065E+0
-2.887E-1	3.812E+0	7.993E+0
-2.887E-1	3.841E+0	8.029E+0
-2.871E-1	3.770E+0	7.954E+0
-2.903E-1	3.880E+0	7.915E+0
-2.887E-1	3.812E+0	8.061E+0
-2.887E-1	3.896E+0	7.928E+0
-2.887E-1	3.880E+0	8.052E+0
-2.903E-1	3.744E+0	8.065E+0
-2.887E-1	3.847E+0	8.175E+0
-2.871E-1	3.792E+0	8.126E+0
-2.903E-1	3.825E+0	7.948E+0
-2.903E-1	3.847E+0	8.026E+0
-2.903E-1	3.818E+0	8.074E+0
-2.887E-1	3.825E+0	8.081E+0
-2.887E-1	3.779E+0	7.821E+0
-2.903E-1	3.779E+0	8.074E+0
-2.887E-1	3.734E+0	7.990E+0
-2.838E-1	3.808E+0	8.065E+0
-2.871E-1	3.825E+0	8.081E+0
-2.903E-1	3.779E+0	8.029E+0
-2.871E-1	3.805E+0	8.129E+0
-2.854E-1	3.906E+0	8.129E+0
-2.887E-1	3.776E+0	7.990E+0
-2.887E-1	3.802E+0	7.980E+0
-2.887E-1	3.776E+0	8.077E+0
-2.887E-1	3.864E+0	8.016E+0
-2.871E-1	3.812E+0	8.045E+0
-2.887E-1	3.834E+0	7.935E+0
-2.871E-1	3.867E+0	8.029E+0
-2.871E-1	3.799E+0	8.068E+0
-2.871E-1	3.828E+0	8.009E+0
-2.903E-1	3.821E+0	8.055E+0
-2.887E-1	3.818E+0	8.090E+0
-2.871E-1	3.867E+0	8.103E+0
-2.871E-1	3.828E+0	8.035E+0
-2.903E-1	3.815E+0	8.029E+0
-2.887E-1	3.818E+0	8.061E+0
-2.871E-1	3.770E+0	8.003E+0
-2.871E-1	3.799E+0	8.061E+0
-2.919E-1	3.864E+0	8.094E+0
-2.919E-1	3.808E+0	8.068E+0
-2.871E-1	3.828E+0	8.045E+0
-2.871E-1	3.776E+0	7.944E+0
-2.935E-1	3.815E+0	8.103E+0
-2.903E-1	3.744E+0	8.129E+0
-2.854E-1	3.763E+0	8.029E+0
-2.854E-1	3.802E+0	7.961E+0
-2.903E-1	3.851E+0	7.996E+0
-2.903E-1	3.805E+0	8.009E+0
-2.854E-1	3.783E+0	8.139E+0
-2.871E-1	3.841E+0	8.065E+0
-2.903E-1	3.727E+0	8.103E+0
-2.871E-1	3.844E+0	8.045E+0
-2.887E-1	3.779E+0	8.110E+0
-2.903E-1	3.831E+0	7.974E+0
-2.903E-1	3.851E+0	8.000E+0
-2.871E-1	3.821E+0	7.957E+0
-2.887E-1	3.870E+0	7.906E+0
-2.871E-1	3.808E+0	8.155E+0
-2.887E-1	3.815E+0	8.016E+0
-2.871E-1	3.815E+0	7.951E+0
-2.871E-1	3.841E+0	8.052E+0
-2.903E-1	3.896E+0	7.970E+0
-2.919E-1	3.899E+0	8.000E+0
-2.903E-1	3.828E+0	8.065E+0
-2.871E-1	3.757E+0	8.068E+0
-2.887E-1	3.831E+0	8.107E+0
-2.919E-1	3.825E+0	7.977E+0
-2.871E-1	3.821E+0	8.136E+0
-2.871E-1	3.812E+0	7.948E+0
-2.871E-1	3.867E+0	7.996E+0
-2.903E-1	3.792E+0	8.061E+0
-2.871E-1	3.734E+0	7.941E+0
-2.838E-1	3.838E+0	8.006E+0
-2.854E-1	3.857E+0	8.026E+0
-2.903E-1	3.831E+0	8.113E+0
-2.887E-1	3.815E+0	8.087E+0
-2.871E-1	3.757E+0	7.944E+0
-2.887E-1	3.828E+0	8.006E+0
-2.854E-1	3.818E+0	8.133E+0
-2.887E-1	3.815E+0	7.993E+0
-2.871E-1	3.825E+0	8.000E+0
-2.903E-1	3.831E+0	7.954E+0
-2.903E-1	3.873E+0	7.990E+0
-2.887E-1	3.773E+0	8.139E+0
-2.871E-1	3.821E+0	8.035E+0
-2.887E-1	3.753E+0	8.019E+0
-2.887E-1	3.783E+0	8.042E+0
-2.919E-1	3.779E+0	7.941E+0
-2.854E-1	3.815E+0	8.016E+0
-2.871E-1	3.867E+0	7.948E+0
-2.903E-1	3.867E+0	8.006E+0
-2.871E-1	3.818E+0	8.120E+0
-2.854E-1	3.808E+0	8.068E+0
-2.838E-1	3.815E+0	7.951E+0
-2.871E-1	3.802E+0	8.116E+0
-2.903E-1	3.808E+0	7.983E+0
-2.854E-1	3.744E+0	8.022E+0
-2.887E-1	3.851E+0	7.961E+0
-2.887E-1	3.747E+0	7.970E+0
-2.903E-1	3.825E+0	8.006E+0
-2.838E-1	3.834E+0	7.990E+0
-2.887E-1	3.802E+0	8.000E+0
-2.887E-1	3.773E+0	8.090E+0
-2.887E-1	3.893E+0	8.016E+0
-2.854E-1	3.818E+0	8.116E+0
-2.887E-1	3.763E+0	8.084E+0
-2.887E-1	3.773E+0	8.000E+0
-2.887E-1	3.815E+0	8.055E+0
-2.871E-1	3.792E+0	8.019E+0
-2.854E-1	3.744E+0	8.055E+0
-2.919E-1	3.828E+0	8.042E+0
-2.871E-1	3.727E+0	7.983E+0
-2.871E-1	3.760E+0	8.048E+0
-2.871E-1	3.653E+0	8.103E+0
-2.903E-1	3.763E+0	8.055E+0
-2.887E-1	3.834E+0	8.068E+0
-2.854E-1	3.831E+0	7.987E+0
-2.854E-1	3.818E+0	8.042E+0
-2.887E-1	3.825E+0	8.013E+0
-2.871E-1	3.860E+0	8.107E+0
-2.871E-1	3.795E+0	8.009E+0
-2.871E-1	3.773E+0	8.016E+0
-2.903E-1	3.805E+0	7.909E+0
-2.871E-1	3.773E+0	8.052E+0
-2.887E-1	3.812E+0	8.210E+0
-2.838E-1	3.705E+0	8.045E+0
-2.871E-1	3.851E+0	8.136E+0
-2.903E-1	3.808E+0	8.123E+0
-2.854E-1	3.757E+0	7.980E+0
-2.871E-1	3.812E+0	7.990E+0
-2.919E-1	3.770E+0	8.003E+0
-2.887E-1	3.860E+0	8.000E+0
-2.871E-1	3.838E+0	8.016E+0
-2.871E-1	3.847E+0	8.000E+0
-2.903E-1	3.795E+0	7.980E+0
-2.887E-1	3.841E+0	8.068E+0
-2.854E-1	3.841E+0	7.996E+0
-2.854E-1	3.799E+0	8.103E+0
-2.887E-1	3.727E+0	8.045E+0
-2.919E-1	3.808E+0	8.029E+0
-2.854E-1	3.831E+0	8.055E+0
-2.887E-1	3.825E+0	8.052E+0
-2.919E-1	3.812E+0	8.016E+0
-2.903E-1	3.821E+0	8.048E+0
-2.871E-1	3.870E+0	8.123E+0
-2.887E-1	3.786E+0	8.006E+0
-2.887E-1	3.773E+0	7.993E+0
-2.903E-1	3.753E+0	8.159E+0
-2.854E-1	3.831E+0	8.019E+0
-2.871E-1	3.786E+0	7.938E+0
-2.871E-1	3.727E+0	7.990E+0
-2.887E-1	3.789E+0	8.090E+0
-2.854E-1	3.718E+0	8.071E+0
-2.871E-1	3.795E+0	8.094E+0
-2.903E-1	3.841E+0	7.977E+0
-2.903E-1	3.808E+0	8.094E+0
-2.854E-1	3.792E+0	8.029E+0
-2.871E-1	3.854E+0	8.052E+0
-2.919E-1	3.818E+0	8.013E+0
-2.919E-1	3.808E+0	8.009E+0
-2.854E-1	3.847E+0	8.116E+0
-2.871E-1	3.753E+0	8.026E+0
-2.887E-1	3.776E+0	8.061E+0
-2.871E-1	3.821E+0	8.175E+0
-2.871E-1	3.795E+0	7.987E+0
-2.854E-1	3.925E+0	8.035E+0
-2.919E-1	3.757E+0	8.048E+0
-2.903E-1	3.786E+0	8.045E+0
-2.871E-1	3.808E+0	7.915E+0
-2.871E-1	3.757E+0	8.048E+0
-2.903E-1	3.776E+0	7.948E+0
-2.887E-1	3.847E+0	8.077E+0
-2.871E-1	3.847E+0	8.120E+0
-2.854E-1	3.851E+0	8.110E+0
-2.887E-1	3.808E+0	8.087E+0
-2.919E-1	3.838E+0	8.065E+0
-2.838E-1	3.945E+0	8.013E+0
-2.854E-1	3.747E+0	8.071E+0
-2.919E-1	3.838E+0	7.922E+0
-2.903E-1	3.854E+0	8.061E+0
-2.854E-1	3.828E+0	8.055E+0
-2.838E-1	3.828E+0	8.084E+0
-2.919E-1	3.805E+0	7.996E+0
-2.887E-1	3.834E+0	8.016E+0
-2.871E-1	3.776E+0	8.081E+0
-2.854E-1	3.750E+0	7.938E+0
-2.871E-1	3.867E+0	7.951E+0
-2.887E-1	3.779E+0	7.990E+0
-2.854E-1	3.838E+0	8.120E+0
-2.854E-1	3.815E+0	7.935E+0
-2.887E-1	3.740E+0	8.055E+0
-2.871E-1	3.880E+0	8.139E+0
-2.871E-1	3.783E+0	7.974E+0
-2.871E-1	3.812E+0	8.133E+0
-2.903E-1	3.825E+0	8.019E+0
-2.887E-1	3.718E+0	8.074E+0
-2.871E-1	3.799E+0	8.077E+0
-2.854E-1	3.708E+0	8.032E+0
-2.887E-1	3.870E+0	7.974E+0
-2.887E-1	3.773E+0	8.029E+0
-2.854E-1	3.815E+0	7.951E+0
-2.838E-1	3.890E+0	8.074E+0
-2.903E-1	3.783E+0	8.009E+0
-2.903E-1	3.802E+0	8.071E+0
-2.887E-1	3.802E+0	8.220E+0
-2.854E-1	3.795E+0	8.077E+0
-2.887E-1	3.844E+0	8.090E+0
-2.887E-1	3.789E+0	7.961E+0
-2.838E-1	3.808E+0	8.016E+0
-2.854E-1	3.834E+0	8.061E+0
-2.887E-1	3.860E+0	8.110E+0
-2.887E-1	3.844E+0	8.006E+0
-2.887E-1	3.770E+0	7.951E+0
-2.903E-1	3.812E+0	7.925E+0
-2.871E-1	3.786E+0	7.932E+0
-2.854E-1	3.805E+0	8.042E+0
-2.854E-1	3.760E+0	8.029E+0
-2.871E-1	3.792E+0	8.039E+0
-2.871E-1	3.750E+0	7.941E+0
-2.871E-1	3.831E+0	8.029E+0
-2.871E-1	3.773E+0	8.077E+0
-2.887E-1	3.808E+0	8.107E+0
-2.854E-1	3.883E+0	8.055E+0
-2.887E-1	3.792E+0	8.136E+0
-2.854E-1	3.857E+0	8.048E+0
-2.838E-1	3.864E+0	8.022E+0
-2.903E-1	3.763E+0	8.110E+0
-2.887E-1	3.825E+0	7.980E+0
-2.854E-1	3.805E+0	8.039E+0
-2.871E-1	3.776E+0	7.880E+0
-2.887E-1	3.828E+0	7.954E+0
-2.871E-1	3.802E+0	7.967E+0
-2.854E-1	3.870E+0	7.964E+0
-2.887E-1	3.795E+0	8.084E+0
-2.887E-1	3.847E+0	7.993E+0
-2.903E-1	3.838E+0	8.052E+0
-2.854E-1	3.945E+0	8.013E+0
-2.871E-1	3.825E+0	7.941E+0
-2.887E-1	3.844E+0	8.006E+0
-2.887E-1	3.932E+0	8.058E+0
-2.854E-1	3.737E+0	8.022E+0
-2.887E-1	3.844E+0	8.100E+0
-2.887E-1	3.747E+0	7.938E+0
-2.903E-1	3.737E+0	8.000E+0
-2.871E-1	3.766E+0	8.006E+0
-2.903E-1	3.808E+0	8.052E+0
-2.887E-1	3.844E+0	8.019E+0
-2.903E-1	3.838E+0	8.077E+0
-2.854E-1	3.744E+0	8.055E+0
-2.887E-1	3.825E+0	7.948E+0
-2.903E-1	3.799E+0	8.003E+0
-2.903E-1	3.838E+0	7.899E+0
-2.871E-1	3.766E+0	8.003E+0
-2.854E-1	3.880E+0	8.026E+0
-2.871E-1	3.825E+0	8.201E+0
-2.887E-1	3.770E+0	7.951E+0
-2.854E-1	3.808E+0	8.045E+0
-2.871E-1	3.773E+0	8.029E+0
-2.903E-1	3.896E+0	7.983E+0
-2.887E-1	3.776E+0	8.165E+0
-2.871E-1	3.834E+0	8.016E+0
-2.871E-1	3.860E+0	7.961E+0
-2.903E-1	3.792E+0	8.071E+0
-2.903E-1	3.841E+0	7.980E+0
-2.854E-1	3.808E+0	8.185E+0
-2.854E-1	3.877E+0	7.983E+0
-2.887E-1	3.818E+0	8.081E+0
-2.887E-1	3.770E+0	8.003E+0
-2.854E-1	3.808E+0	8.094E+0
-2.871E-1	3.880E+0	8.006E+0
-2.887E-1	3.789E+0	8.068E+0
-2.871E-1	3.834E+0	7.980E+0
-2.871E-1	3.857E+0	8.042E+0
-2.854E-1	3.766E+0	8.003E+0
-2.887E-1	3.802E+0	8.065E+0
-2.887E-1	3.844E+0	8.087E+0
-2.871E-1	3.802E+0	7.941E+0
-2.887E-1	3.825E+0	7.915E+0
-2.887E-1	3.757E+0	8.035E+0
-2.887E-1	3.864E+0	8.035E+0
-2.854E-1	3.766E+0	8.052E+0
-2.854E-1	3.864E+0	8.077E+0
-2.903E-1	3.815E+0	8.087E+0
-2.887E-1	3.831E+0	7.883E+0
-2.854E-1	3.783E+0	7.893E+0
-2.838E-1	3.705E+0	8.052E+0
-2.887E-1	3.724E+0	8.000E+0
-2.903E-1	3.877E+0	8.000E+0
-2.854E-1	3.802E+0	7.977E+0
-2.871E-1	3.834E+0	8.019E+0
-2.887E-1	3.815E+0	7.951E+0
-2.887E-1	3.757E+0	8.048E+0
-2.854E-1	3.808E+0	7.996E+0
-2.854E-1	3.812E+0	8.022E+0
-2.887E-1	3.750E+0	8.045E+0
-2.903E-1	3.844E+0	8.155E+0
-2.838E-1	3.786E+0	8.068E+0
-2.887E-1	3.795E+0	7.961E+0
-2.887E-1	3.821E+0	8.039E+0
-2.871E-1	3.792E+0	8.084E+0
-2.838E-1	3.786E+0	8.042E+0
-2.871E-1	3.783E+0	8.009E+0
-2.903E-1	3.831E+0	8.110E+0
-2.887E-1	3.795E+0	8.035E+0
-2.871E-1	3.805E+0	7.990E+0
-2.871E-1	3.802E+0	8.133E+0
-2.871E-1	3.795E+0	7.938E+0
-2.854E-1	3.802E+0	7.990E+0
-2.871E-1	3.870E+0	8.074E+0
-2.838E-1	3.795E+0	8.094E+0
-2.871E-1	3.821E+0	8.100E+0
-2.903E-1	3.854E+0	8.009E+0
-2.822E-1	3.864E+0	7.951E+0
-2.871E-1	3.864E+0	8.087E+0
-2.887E-1	3.747E+0	8.019E+0
-2.887E-1	3.880E+0	8.035E+0
-2.838E-1	3.737E+0	8.035E+0
-2.854E-1	3.841E+0	7.993E+0
-2.887E-1	3.838E+0	8.022E+0
-2.903E-1	3.812E+0	7.993E+0
-2.854E-1	3.802E+0	8.022E+0
-2.871E-1	3.727E+0	8.100E+0
-2.887E-1	3.740E+0	8.019E+0
-2.903E-1	3.834E+0	7.935E+0
-2.871E-1	3.860E+0	8.071E+0
-2.871E-1	3.851E+0	7.990E+0
-2.903E-1	3.857E+0	8.126E+0
-2.903E-1	3.789E+0	8.003E+0
-2.854E-1	3.802E+0	8.055E+0
-2.887E-1	3.731E+0	8.019E+0
-2.935E-1	3.786E+0	8.074E+0
-2.887E-1	3.838E+0	7.896E+0
-2.871E-1	3.838E+0	7.954E+0
-2.854E-1	3.776E+0	8.003E+0
-2.903E-1	3.880E+0	8.055E+0
-2.903E-1	3.815E+0	8.077E+0
-2.854E-1	3.825E+0	8.058E+0
-2.871E-1	3.750E+0	7.987E+0
-2.887E-1	3.834E+0	8.035E+0
-2.887E-1	3.860E+0	8.035E+0
-2.838E-1	3.786E+0	8.032E+0
-2.887E-1	3.870E+0	8.026E+0
-2.903E-1	3.757E+0	8.100E+0
-2.871E-1	3.841E+0	8.129E+0
-2.838E-1	3.808E+0	7.951E+0
-2.838E-1	3.815E+0	8.045E+0
-2.887E-1	3.844E+0	8.035E+0
-2.871E-1	3.776E+0	8.052E+0
-2.854E-1	3.880E+0	7.928E+0
-2.854E-1	3.789E+0	8.081E+0
-2.887E-1	3.786E+0	8.071E+0
-2.871E-1	3.799E+0	8.052E+0
-2.838E-1	3.763E+0	8.032E+0
-2.871E-1	3.799E+0	7.944E+0
-2.887E-1	3.789E+0	7.983E+0
-2.903E-1	3.808E+0	7.983E+0
-2.854E-1	3.828E+0	8.035E+0
-2.887E-1	3.870E+0	8.097E+0
-2.919E-1	3.831E+0	8.071E+0
-2.871E-1	3.786E+0	8.042E+0
-2.838E-1	3.802E+0	8.000E+0
-2.854E-1	3.834E+0	8.009E+0
-2.903E-1	3.753E+0	8.029E+0
-2.854E-1	3.880E+0	7.970E+0
-2.854E-1	3.779E+0	8.042E+0
-2.887E-1	3.805E+0	8.065E+0
-2.887E-1	3.792E+0	7.990E+0
-2.871E-1	3.773E+0	8.055E+0
-2.871E-1	3.851E+0	8.013E+0
-2.838E-1	3.847E+0	8.084E+0
-2.871E-1	3.821E+0	7.909E+0
-2.871E-1	3.890E+0	7.880E+0
-2.854E-1	3.786E+0	8.003E+0
-2.871E-1	3.802E+0	7.899E+0
-2.903E-1	3.818E+0	8.006E+0
-2.887E-1	3.740E+0	7.967E+0
-2.871E-1	3.776E+0	7.957E+0
-2.871E-1	3.808E+0	7.954E+0
-2.887E-1	3.802E+0	7.980E+0
-2.871E-1	3.886E+0	8.032E+0
-2.838E-1	3.857E+0	7.941E+0
-2.887E-1	3.802E+0	8.006E+0
-2.887E-1	3.776E+0	8.022E+0
-2.903E-1	3.812E+0	8.022E+0
-2.854E-1	3.838E+0	7.970E+0
-2.871E-1	3.841E+0	7.951E+0
-2.903E-1	3.776E+0	8.146E+0
-2.871E-1	3.770E+0	7.970E+0
-2.838E-1	3.802E+0	7.951E+0
-2.871E-1	3.789E+0	8.006E+0
-2.887E-1	3.821E+0	8.162E+0
-2.887E-1	3.886E+0	8.009E+0
-2.838E-1	3.740E+0	8.149E+0
-2.854E-1	3.825E+0	8.055E+0
-2.871E-1	3.747E+0	7.977E+0
-2.887E-1	3.808E+0	8.103E+0
-2.871E-1	3.770E+0	7.951E+0
-2.887E-1	3.854E+0	7.990E+0
-2.903E-1	3.783E+0	8.065E+0
-2.887E-1	3.795E+0	8.061E+0
-2.838E-1	3.838E+0	8.035E+0
-2.887E-1	3.747E+0	8.022E+0
-2.887E-1	3.808E+0	7.987E+0
-2.871E-1	3.808E+0	7.961E+0
-2.854E-1	3.783E+0	7.996E+0
-2.854E-1	3.792E+0	8.126E+0
-2.854E-1	3.831E+0	8.035E+0
-2.887E-1	3.844E+0	7.970E+0
-2.838E-1	3.753E+0	8.042E+0
-2.887E-1	3.815E+0	8.087E+0
-2.871E-1	3.802E+0	7.944E+0
-2.887E-1	3.877E+0	8.094E+0
-2.887E-1	3.864E+0	8.006E+0
-2.887E-1	3.838E+0	8.097E+0
-2.871E-1	3.808E+0	8.175E+0
-2.887E-1	3.714E+0	8.110E+0
-2.838E-1	3.873E+0	8.084E+0
-2.854E-1	3.821E+0	8.035E+0
-2.887E-1	3.757E+0	8.052E+0
-2.903E-1	3.844E+0	7.974E+0
-2.871E-1	3.789E+0	8.055E+0
-2.838E-1	3.792E+0	8.103E+0
-2.887E-1	3.916E+0	8.165E+0
-2.871E-1	3.776E+0	7.996E+0
-2.854E-1	3.815E+0	8.074E+0
-2.854E-1	3.834E+0	8.035E+0
-2.854E-1	3.750E+0	8.029E+0
-2.887E-1	3.766E+0	8.071E+0
-2.854E-1	3.770E+0	8.048E+0
-2.871E-1	3.802E+0	8.006E+0
-2.871E-1	3.825E+0	8.006E+0
-2.887E-1	3.792E+0	8.094E+0
-2.838E-1	3.877E+0	8.003E+0
-2.854E-1	3.734E+0	8.146E+0
-2.919E-1	3.828E+0	8.126E+0
-2.887E-1	3.838E+0	8.074E+0
-2.854E-1	3.757E+0	8.090E+0
-2.871E-1	3.802E+0	8.022E+0
-2.871E-1	3.851E+0	8.042E+0
-2.903E-1	3.877E+0	7.935E+0
-2.854E-1	3.737E+0	8.003E+0
-2.871E-1	3.828E+0	7.980E+0
-2.854E-1	3.834E+0	8.061E+0
-2.871E-1	3.724E+0	8.139E+0
-2.854E-1	3.818E+0	7.980E+0
-2.854E-1	3.864E+0	8.013E+0
-2.919E-1	3.847E+0	7.902E+0
-2.903E-1	3.766E+0	8.016E+0
-2.871E-1	3.747E+0	8.113E+0
-2.903E-1	3.831E+0	8.094E+0
-2.871E-1	3.893E+0	8.052E+0
-2.871E-1	3.682E+0	7.970E+0
-2.854E-1	3.750E+0	8.045E+0
-2.871E-1	3.808E+0	8.000E+0
-2.871E-1	3.792E+0	7.957E+0
-2.887E-1	3.770E+0	7.961E+0
-2.838E-1	3.847E+0	8.061E+0
-2.838E-1	3.825E+0	8.032E+0
-2.871E-1	3.799E+0	8.039E+0
-2.887E-1	3.883E+0	8.165E+0
-2.854E-1	3.786E+0	7.987E+0
-2.887E-1	3.808E+0	8.039E+0
[truncated: 300,887 more rows]
