# Supplementary material for: Improved ANAP incorporation and VCF analysis reveal details of P2X7 current facilitation and a limited conformational interplay between ATP binding and the intracellular ballast domain
Source: eLife. 2023 Jan 4;12:e82479. doi: 10.7554/eLife.82479 (PMC9859053; doi:10.7554/eLife.82479)
Supplement: Table 2—source data 1. [file elife-82479-table2-data1.zip › Table-2_source-data-1/22l09-02.csv]

-3.860E-1	4.632E+0	9.862E+0
-3.827E-1	4.587E+0	9.978E+0
-3.892E-1	4.616E+0	9.985E+0
-3.892E-1	4.561E+0	9.965E+0
-3.827E-1	4.600E+0	9.982E+0
-3.860E-1	4.529E+0	9.884E+0
-3.909E-1	4.467E+0	9.819E+0
-3.892E-1	4.509E+0	9.858E+0
-3.860E-1	4.506E+0	9.881E+0
-3.876E-1	4.551E+0	9.819E+0
-3.860E-1	4.525E+0	9.871E+0
-3.860E-1	4.551E+0	9.897E+0
-3.844E-1	4.473E+0	1.001E+1
-3.876E-1	4.525E+0	9.764E+0
-3.909E-1	4.623E+0	9.810E+0
-3.844E-1	4.626E+0	9.894E+0
-3.860E-1	4.545E+0	9.826E+0
-3.844E-1	4.574E+0	9.881E+0
-3.909E-1	4.503E+0	9.703E+0
-3.844E-1	4.525E+0	9.849E+0
-3.844E-1	4.532E+0	9.849E+0
-3.827E-1	4.529E+0	9.875E+0
-3.876E-1	4.542E+0	9.949E+0
-3.876E-1	4.610E+0	9.836E+0
-3.860E-1	4.600E+0	9.897E+0
-3.860E-1	4.623E+0	9.845E+0
-3.909E-1	4.525E+0	9.764E+0
-3.827E-1	4.652E+0	9.858E+0
-3.844E-1	4.571E+0	9.836E+0
-3.844E-1	4.548E+0	9.794E+0
-3.892E-1	4.623E+0	9.807E+0
-3.876E-1	4.571E+0	9.978E+0
-3.876E-1	4.467E+0	9.985E+0
-3.860E-1	4.603E+0	9.823E+0
-3.909E-1	4.509E+0	9.849E+0
-3.876E-1	4.506E+0	9.781E+0
-3.860E-1	4.532E+0	9.952E+0
-3.876E-1	4.574E+0	9.800E+0
-3.892E-1	4.516E+0	9.829E+0
-3.844E-1	4.623E+0	1.001E+1
-3.844E-1	4.613E+0	9.910E+0
-3.860E-1	4.626E+0	9.845E+0
-3.860E-1	4.584E+0	9.875E+0
-3.876E-1	4.590E+0	9.868E+0
-3.844E-1	4.597E+0	9.894E+0
-3.860E-1	4.542E+0	9.829E+0
-3.876E-1	4.483E+0	9.816E+0
-3.844E-1	4.542E+0	9.933E+0
-3.827E-1	4.535E+0	9.891E+0
-3.876E-1	4.593E+0	9.878E+0
-3.876E-1	4.632E+0	9.849E+0
-3.844E-1	4.571E+0	9.884E+0
-3.844E-1	4.542E+0	9.901E+0
-3.860E-1	4.662E+0	9.891E+0
-3.909E-1	4.610E+0	9.787E+0
-3.876E-1	4.632E+0	9.845E+0
-3.860E-1	4.535E+0	9.991E+0
-3.860E-1	4.532E+0	9.920E+0
-3.876E-1	4.535E+0	9.936E+0
-3.844E-1	4.590E+0	9.832E+0
-3.827E-1	4.581E+0	9.904E+0
-3.876E-1	4.480E+0	9.839E+0
-3.892E-1	4.564E+0	9.794E+0
-3.860E-1	4.561E+0	9.914E+0
-3.844E-1	4.629E+0	9.940E+0
-3.844E-1	4.590E+0	9.901E+0
-3.876E-1	4.477E+0	9.823E+0
-3.860E-1	4.603E+0	9.725E+0
-3.844E-1	4.632E+0	9.881E+0
-3.860E-1	4.610E+0	9.904E+0
-3.892E-1	4.490E+0	9.897E+0
-3.860E-1	4.645E+0	9.813E+0
-3.827E-1	4.496E+0	9.933E+0
-3.876E-1	4.509E+0	9.959E+0
-3.892E-1	4.525E+0	9.816E+0
-3.876E-1	4.571E+0	9.855E+0
-3.827E-1	4.571E+0	9.748E+0
-3.844E-1	4.571E+0	9.891E+0
-3.860E-1	4.558E+0	9.897E+0
-3.860E-1	4.629E+0	9.810E+0
-3.827E-1	4.548E+0	9.962E+0
-3.860E-1	4.512E+0	9.706E+0
-3.909E-1	4.600E+0	9.852E+0
-3.860E-1	4.490E+0	9.888E+0
-3.827E-1	4.558E+0	9.917E+0
-3.876E-1	4.529E+0	9.852E+0
-3.892E-1	4.548E+0	9.904E+0
-3.844E-1	4.499E+0	9.787E+0
-3.795E-1	4.600E+0	9.946E+0
-3.876E-1	4.593E+0	9.891E+0
-3.876E-1	4.593E+0	9.836E+0
-3.876E-1	4.503E+0	9.891E+0
-3.827E-1	4.542E+0	9.904E+0
-3.876E-1	4.571E+0	9.771E+0
-3.860E-1	4.558E+0	9.871E+0
-3.860E-1	4.603E+0	9.807E+0
-3.827E-1	4.606E+0	9.845E+0
-3.876E-1	4.584E+0	9.940E+0
-3.892E-1	4.538E+0	9.858E+0
-3.844E-1	4.606E+0	9.819E+0
-3.844E-1	4.551E+0	9.839E+0
-3.892E-1	4.584E+0	9.881E+0
-3.876E-1	4.603E+0	9.865E+0
-3.844E-1	4.587E+0	9.917E+0
-3.844E-1	4.584E+0	9.914E+0
-3.876E-1	4.535E+0	9.878E+0
-3.876E-1	4.503E+0	1.005E+1
-3.844E-1	4.496E+0	9.845E+0
-3.795E-1	4.561E+0	9.888E+0
-3.892E-1	4.545E+0	9.914E+0
-3.909E-1	4.626E+0	9.787E+0
-3.860E-1	4.506E+0	9.927E+0
-3.844E-1	4.509E+0	9.920E+0
-3.844E-1	4.538E+0	9.894E+0
-3.860E-1	4.597E+0	9.868E+0
-3.860E-1	4.642E+0	9.901E+0
-3.860E-1	4.613E+0	9.927E+0
-3.860E-1	4.597E+0	9.858E+0
-3.860E-1	4.545E+0	9.930E+0
-3.876E-1	4.522E+0	9.914E+0
-3.860E-1	4.571E+0	9.897E+0
-3.860E-1	4.593E+0	9.839E+0
-3.876E-1	4.561E+0	9.725E+0
-3.860E-1	4.574E+0	9.777E+0
-3.811E-1	4.613E+0	9.897E+0
-3.876E-1	4.623E+0	9.871E+0
-3.860E-1	4.548E+0	9.810E+0
-3.876E-1	4.448E+0	9.858E+0
-3.860E-1	4.603E+0	9.787E+0
-3.844E-1	4.574E+0	9.871E+0
-3.876E-1	4.606E+0	9.784E+0
-3.860E-1	4.558E+0	9.858E+0
-3.844E-1	4.600E+0	9.816E+0
-3.860E-1	4.600E+0	9.858E+0
-3.876E-1	4.597E+0	9.972E+0
-3.860E-1	4.619E+0	9.829E+0
-3.827E-1	4.529E+0	9.842E+0
-3.844E-1	4.483E+0	9.952E+0
-3.941E-1	4.581E+0	9.888E+0
-3.860E-1	4.529E+0	9.839E+0
-3.844E-1	4.509E+0	9.914E+0
-3.860E-1	4.606E+0	9.871E+0
-3.892E-1	4.503E+0	9.956E+0
-3.860E-1	4.551E+0	9.845E+0
-3.844E-1	4.616E+0	9.849E+0
-3.844E-1	4.652E+0	9.790E+0
-3.876E-1	4.558E+0	9.917E+0
-3.844E-1	4.483E+0	9.875E+0
-3.844E-1	4.545E+0	9.910E+0
-3.860E-1	4.551E+0	9.858E+0
-3.892E-1	4.519E+0	9.875E+0
-3.860E-1	4.529E+0	9.738E+0
-3.844E-1	4.535E+0	9.894E+0
-3.844E-1	4.639E+0	9.917E+0
-3.860E-1	4.581E+0	9.849E+0
-3.860E-1	4.581E+0	9.842E+0
-3.827E-1	4.473E+0	9.891E+0
-3.860E-1	4.561E+0	9.803E+0
-3.860E-1	4.613E+0	9.940E+0
-3.860E-1	4.600E+0	9.940E+0
-3.827E-1	4.571E+0	9.865E+0
-3.860E-1	4.548E+0	9.910E+0
-3.876E-1	4.655E+0	9.742E+0
-3.860E-1	4.535E+0	9.810E+0
-3.811E-1	4.603E+0	9.800E+0
-3.876E-1	4.626E+0	9.716E+0
-3.909E-1	4.532E+0	9.800E+0
-3.860E-1	4.558E+0	9.790E+0
-3.827E-1	4.538E+0	9.884E+0
-3.844E-1	4.470E+0	9.829E+0
-3.909E-1	4.636E+0	9.901E+0
-3.876E-1	4.438E+0	9.758E+0
-3.844E-1	4.545E+0	9.858E+0
-3.860E-1	4.519E+0	9.862E+0
-3.860E-1	4.600E+0	9.858E+0
-3.876E-1	4.506E+0	9.862E+0
-3.811E-1	4.535E+0	9.826E+0
-3.860E-1	4.581E+0	9.875E+0
-3.876E-1	4.532E+0	9.774E+0
-3.860E-1	4.662E+0	1.000E+1
-3.844E-1	4.516E+0	9.888E+0
-3.844E-1	4.499E+0	9.709E+0
-3.876E-1	4.587E+0	9.761E+0
-3.844E-1	4.555E+0	9.975E+0
-3.860E-1	4.574E+0	9.745E+0
-3.844E-1	4.645E+0	9.914E+0
-3.876E-1	4.555E+0	9.972E+0
-3.860E-1	4.538E+0	9.972E+0
-3.827E-1	4.483E+0	9.839E+0
-3.844E-1	4.496E+0	9.991E+0
-3.860E-1	4.551E+0	9.858E+0
-3.876E-1	4.519E+0	9.832E+0
-3.844E-1	4.584E+0	9.829E+0
-3.876E-1	4.542E+0	9.845E+0
-3.892E-1	4.509E+0	9.878E+0
-3.860E-1	4.636E+0	9.810E+0
-3.844E-1	4.568E+0	9.732E+0
-3.860E-1	4.555E+0	9.988E+0
-3.876E-1	4.525E+0	9.888E+0
-3.844E-1	4.519E+0	9.813E+0
-3.811E-1	4.593E+0	9.842E+0
-3.844E-1	4.564E+0	9.868E+0
-3.892E-1	4.606E+0	9.803E+0
-3.876E-1	4.532E+0	9.927E+0
-3.827E-1	4.509E+0	9.803E+0
-3.827E-1	4.558E+0	9.910E+0
-3.876E-1	4.619E+0	9.781E+0
-3.860E-1	4.522E+0	9.839E+0
-3.827E-1	4.493E+0	9.797E+0
-3.844E-1	4.532E+0	1.001E+1
-3.892E-1	4.548E+0	9.774E+0
-3.844E-1	4.629E+0	9.800E+0
-3.844E-1	4.535E+0	9.845E+0
-3.860E-1	4.606E+0	9.878E+0
-3.892E-1	4.584E+0	9.761E+0
-3.827E-1	4.532E+0	9.807E+0
-3.827E-1	4.522E+0	9.839E+0
-3.844E-1	4.548E+0	9.774E+0
-3.892E-1	4.551E+0	9.738E+0
-3.844E-1	4.555E+0	9.956E+0
-3.811E-1	4.616E+0	9.803E+0
-3.876E-1	4.525E+0	9.716E+0
-3.876E-1	4.493E+0	9.917E+0
-3.844E-1	4.509E+0	9.800E+0
-3.811E-1	4.538E+0	9.881E+0
-3.860E-1	4.538E+0	9.732E+0
-3.860E-1	4.509E+0	9.871E+0
-3.844E-1	4.548E+0	9.894E+0
-3.860E-1	4.581E+0	9.842E+0
-3.860E-1	4.506E+0	9.862E+0
-3.876E-1	4.555E+0	9.768E+0
-3.827E-1	4.551E+0	9.813E+0
-3.827E-1	4.548E+0	9.962E+0
-3.860E-1	4.525E+0	9.810E+0
-3.860E-1	4.610E+0	9.790E+0
-3.860E-1	4.548E+0	9.962E+0
-3.811E-1	4.516E+0	9.819E+0
-3.860E-1	4.626E+0	9.819E+0
-3.876E-1	4.590E+0	9.836E+0
-3.860E-1	4.529E+0	9.920E+0
-3.827E-1	4.671E+0	9.813E+0
-3.827E-1	4.503E+0	9.904E+0
-3.909E-1	4.460E+0	9.940E+0
-3.860E-1	4.574E+0	9.933E+0
-3.827E-1	4.581E+0	9.881E+0
-3.860E-1	4.603E+0	9.891E+0
-3.860E-1	4.593E+0	9.849E+0
-3.844E-1	4.503E+0	9.858E+0
-3.860E-1	4.581E+0	9.748E+0
-3.860E-1	4.535E+0	9.842E+0
-3.876E-1	4.473E+0	9.755E+0
-3.860E-1	4.516E+0	9.933E+0
-3.844E-1	4.545E+0	9.813E+0
-3.876E-1	4.516E+0	9.888E+0
-3.876E-1	4.616E+0	9.807E+0
-3.827E-1	4.584E+0	9.936E+0
-3.811E-1	4.600E+0	9.836E+0
-3.827E-1	4.597E+0	9.995E+0
-3.876E-1	4.564E+0	9.803E+0
-3.860E-1	4.558E+0	9.969E+0
-3.827E-1	4.613E+0	9.745E+0
-3.860E-1	4.522E+0	9.858E+0
-3.876E-1	4.535E+0	9.777E+0
-3.844E-1	4.600E+0	9.807E+0
-3.844E-1	4.503E+0	9.894E+0
-3.844E-1	4.577E+0	9.816E+0
-3.860E-1	4.512E+0	9.823E+0
-3.844E-1	4.516E+0	9.868E+0
-3.811E-1	4.577E+0	9.897E+0
-3.860E-1	4.538E+0	9.813E+0
-3.860E-1	4.571E+0	9.823E+0
-3.860E-1	4.493E+0	9.803E+0
-3.827E-1	4.581E+0	9.832E+0
-3.844E-1	4.600E+0	9.907E+0
-3.892E-1	4.470E+0	9.800E+0
-3.876E-1	4.535E+0	9.729E+0
-3.860E-1	4.538E+0	9.907E+0
-3.844E-1	4.632E+0	9.832E+0
-3.876E-1	4.542E+0	9.862E+0
-3.827E-1	4.493E+0	9.810E+0
-3.811E-1	4.584E+0	9.855E+0
-3.844E-1	4.535E+0	9.845E+0
-3.892E-1	4.509E+0	9.787E+0
-3.844E-1	4.548E+0	9.901E+0
-3.827E-1	4.516E+0	9.949E+0
-3.811E-1	4.590E+0	9.751E+0
-3.876E-1	4.593E+0	9.881E+0
-3.860E-1	4.558E+0	9.845E+0
-3.795E-1	4.538E+0	9.696E+0
-3.860E-1	4.632E+0	9.748E+0
-3.909E-1	4.486E+0	9.781E+0
-3.844E-1	4.496E+0	9.862E+0
-3.827E-1	4.581E+0	9.670E+0
-3.860E-1	4.581E+0	9.781E+0
-3.876E-1	4.561E+0	9.745E+0
-3.876E-1	4.603E+0	9.952E+0
-3.827E-1	4.431E+0	9.933E+0
-3.844E-1	4.593E+0	9.832E+0
-3.844E-1	4.503E+0	9.842E+0
-3.827E-1	4.499E+0	9.800E+0
-3.779E-1	4.600E+0	9.842E+0
-3.876E-1	4.529E+0	9.716E+0
-3.876E-1	4.464E+0	9.764E+0
-3.844E-1	4.619E+0	9.823E+0
-3.811E-1	4.529E+0	9.888E+0
-3.860E-1	4.568E+0	9.852E+0
-3.876E-1	4.548E+0	9.852E+0
-3.860E-1	4.535E+0	9.849E+0
-3.827E-1	4.668E+0	9.865E+0
-3.876E-1	4.538E+0	9.858E+0
-3.876E-1	4.600E+0	9.855E+0
-3.844E-1	4.496E+0	9.800E+0
-3.827E-1	4.564E+0	9.738E+0
-3.860E-1	4.581E+0	9.845E+0
-3.876E-1	4.457E+0	9.901E+0
-3.860E-1	4.522E+0	9.881E+0
-3.811E-1	4.516E+0	9.839E+0
-3.844E-1	4.499E+0	9.865E+0
-3.876E-1	4.593E+0	9.829E+0
-3.827E-1	4.512E+0	9.832E+0
-3.811E-1	4.477E+0	9.797E+0
-3.860E-1	4.477E+0	9.842E+0
-3.876E-1	4.545E+0	9.755E+0
-3.827E-1	4.577E+0	9.787E+0
-3.827E-1	4.555E+0	9.709E+0
-3.844E-1	4.636E+0	9.784E+0
-3.860E-1	4.535E+0	9.807E+0
-3.876E-1	4.558E+0	9.816E+0
-3.827E-1	4.584E+0	9.774E+0
-3.827E-1	4.551E+0	9.823E+0
-3.860E-1	4.512E+0	9.816E+0
-3.844E-1	4.542E+0	9.845E+0
-3.811E-1	4.467E+0	9.797E+0
-3.876E-1	4.509E+0	9.777E+0
-3.860E-1	4.616E+0	9.651E+0
-3.860E-1	4.535E+0	9.797E+0
-3.844E-1	4.522E+0	9.725E+0
-3.860E-1	4.509E+0	9.862E+0
-3.860E-1	4.467E+0	9.914E+0
-3.860E-1	4.506E+0	9.839E+0
-3.811E-1	4.639E+0	9.761E+0
-3.827E-1	4.613E+0	9.923E+0
-3.876E-1	4.587E+0	9.816E+0
-3.844E-1	4.555E+0	9.768E+0
-3.827E-1	4.525E+0	9.965E+0
-3.844E-1	4.593E+0	9.849E+0
-3.876E-1	4.525E+0	9.803E+0
-3.844E-1	4.535E+0	9.904E+0
-3.811E-1	4.438E+0	9.865E+0
-3.844E-1	4.555E+0	9.842E+0
-3.876E-1	4.558E+0	9.826E+0
-3.844E-1	4.600E+0	9.755E+0
-3.811E-1	4.555E+0	9.865E+0
-3.827E-1	4.506E+0	9.800E+0
-3.892E-1	4.542E+0	9.725E+0
-3.844E-1	4.503E+0	9.774E+0
-3.827E-1	4.555E+0	9.894E+0
-3.860E-1	4.571E+0	9.709E+0
-3.860E-1	4.506E+0	9.751E+0
-3.860E-1	4.590E+0	9.803E+0
-3.827E-1	4.555E+0	9.897E+0
-3.844E-1	4.548E+0	9.790E+0
-3.892E-1	4.503E+0	9.758E+0
-3.844E-1	4.522E+0	9.800E+0
-3.811E-1	4.499E+0	9.927E+0
-3.844E-1	4.555E+0	9.693E+0
-3.860E-1	4.571E+0	9.764E+0
-3.844E-1	4.470E+0	9.803E+0
-3.811E-1	4.525E+0	9.829E+0
-3.860E-1	4.538E+0	9.881E+0
-3.876E-1	4.496E+0	9.904E+0
-3.844E-1	4.564E+0	9.774E+0
-3.827E-1	4.555E+0	9.826E+0
-3.860E-1	4.490E+0	9.881E+0
-3.876E-1	4.532E+0	9.839E+0
-3.876E-1	4.499E+0	9.696E+0
-3.844E-1	4.483E+0	9.878E+0
-3.844E-1	4.509E+0	9.888E+0
-3.892E-1	4.516E+0	9.832E+0
-3.844E-1	4.558E+0	9.777E+0
-3.827E-1	4.542E+0	9.842E+0
-3.860E-1	4.464E+0	9.862E+0
-3.860E-1	4.555E+0	9.768E+0
-3.844E-1	4.561E+0	9.794E+0
-3.811E-1	4.535E+0	9.725E+0
-3.860E-1	4.581E+0	9.888E+0
-3.892E-1	4.512E+0	9.648E+0
-3.811E-1	4.486E+0	9.855E+0
-3.844E-1	4.577E+0	9.764E+0
-3.860E-1	4.616E+0	9.648E+0
-3.876E-1	4.435E+0	9.745E+0
-3.860E-1	4.525E+0	9.845E+0
-3.811E-1	4.548E+0	9.901E+0
-3.827E-1	4.568E+0	9.823E+0
-3.876E-1	4.490E+0	9.729E+0
-3.860E-1	4.457E+0	9.920E+0
-3.827E-1	4.548E+0	9.894E+0
-3.860E-1	4.571E+0	9.768E+0
-3.860E-1	4.571E+0	9.774E+0
-3.844E-1	4.535E+0	9.758E+0
-3.811E-1	4.555E+0	9.839E+0
-3.876E-1	4.454E+0	9.862E+0
-3.876E-1	4.467E+0	9.797E+0
-3.827E-1	4.473E+0	9.849E+0
-3.827E-1	4.532E+0	9.852E+0
-3.844E-1	4.516E+0	9.845E+0
-3.909E-1	4.525E+0	9.709E+0
-3.844E-1	4.610E+0	9.862E+0
-3.827E-1	4.551E+0	9.696E+0
-3.827E-1	4.480E+0	9.751E+0
-3.876E-1	4.525E+0	9.832E+0
-3.844E-1	4.542E+0	9.719E+0
-3.827E-1	4.571E+0	9.742E+0
-3.844E-1	4.548E+0	9.774E+0
-3.876E-1	4.561E+0	9.901E+0
-3.860E-1	4.506E+0	9.842E+0
-3.827E-1	4.464E+0	9.807E+0
-3.844E-1	4.525E+0	9.807E+0
-3.876E-1	4.512E+0	9.751E+0
-3.860E-1	4.525E+0	9.781E+0
-3.779E-1	4.477E+0	9.777E+0
-3.860E-1	4.574E+0	9.855E+0
-3.844E-1	4.519E+0	9.790E+0
-3.860E-1	4.655E+0	9.829E+0
-3.844E-1	4.473E+0	9.729E+0
-3.844E-1	4.529E+0	9.881E+0
-3.892E-1	4.525E+0	9.852E+0
-3.860E-1	4.593E+0	9.641E+0
-3.827E-1	4.529E+0	9.794E+0
-3.827E-1	4.512E+0	9.664E+0
-3.844E-1	4.512E+0	9.761E+0
-3.844E-1	4.519E+0	9.771E+0
-3.844E-1	4.525E+0	9.719E+0
-3.860E-1	4.535E+0	9.855E+0
-3.876E-1	4.610E+0	9.755E+0
-3.844E-1	4.451E+0	9.680E+0
-3.827E-1	4.593E+0	9.781E+0
-3.876E-1	4.545E+0	9.777E+0
-3.876E-1	4.477E+0	9.832E+0
-3.844E-1	4.564E+0	9.784E+0
-3.811E-1	4.529E+0	9.823E+0
-3.860E-1	4.532E+0	9.781E+0
-3.860E-1	4.529E+0	9.699E+0
-3.860E-1	4.603E+0	9.732E+0
-3.811E-1	4.522E+0	9.622E+0
-3.844E-1	4.525E+0	9.816E+0
-3.860E-1	4.438E+0	9.836E+0
-3.860E-1	4.548E+0	9.862E+0
-3.811E-1	4.486E+0	9.845E+0
-3.860E-1	4.509E+0	9.693E+0
-3.876E-1	4.619E+0	9.722E+0
-3.827E-1	4.519E+0	9.946E+0
-3.811E-1	4.522E+0	9.761E+0
-3.827E-1	4.512E+0	9.764E+0
-3.860E-1	4.538E+0	9.774E+0
-3.844E-1	4.522E+0	9.823E+0
-3.844E-1	4.470E+0	9.758E+0
-3.860E-1	4.597E+0	9.781E+0
-3.860E-1	4.522E+0	9.735E+0
-3.844E-1	4.581E+0	9.761E+0
-3.844E-1	4.525E+0	9.677E+0
-3.876E-1	4.597E+0	9.732E+0
-3.844E-1	4.490E+0	9.826E+0
-3.860E-1	4.519E+0	9.813E+0
-3.827E-1	4.619E+0	9.732E+0
-3.811E-1	4.460E+0	9.774E+0
-3.860E-1	4.499E+0	9.875E+0
-3.827E-1	4.551E+0	9.709E+0
-3.811E-1	4.512E+0	9.764E+0
-3.860E-1	4.503E+0	9.787E+0
-3.876E-1	4.535E+0	9.738E+0
-3.860E-1	4.538E+0	9.803E+0
-3.811E-1	4.558E+0	9.797E+0
-3.844E-1	4.512E+0	9.712E+0
-3.876E-1	4.525E+0	9.829E+0
-3.844E-1	4.542E+0	9.781E+0
-3.844E-1	4.493E+0	9.871E+0
-3.892E-1	4.512E+0	9.781E+0
-3.860E-1	4.525E+0	9.719E+0
-3.844E-1	4.606E+0	9.725E+0
-3.811E-1	4.542E+0	9.849E+0
-3.860E-1	4.619E+0	9.745E+0
-3.876E-1	4.512E+0	9.845E+0
-3.844E-1	4.506E+0	9.745E+0
-3.811E-1	4.490E+0	9.832E+0
-3.844E-1	4.454E+0	9.761E+0
-3.860E-1	4.655E+0	9.781E+0
-3.876E-1	4.584E+0	9.826E+0
-3.811E-1	4.473E+0	9.849E+0
-3.844E-1	4.506E+0	9.781E+0
-3.860E-1	4.529E+0	9.862E+0
-3.844E-1	4.564E+0	9.790E+0
-3.844E-1	4.486E+0	9.674E+0
-3.844E-1	4.428E+0	9.758E+0
-3.876E-1	4.470E+0	9.794E+0
-3.876E-1	4.577E+0	9.803E+0
-3.827E-1	4.577E+0	9.794E+0
-3.844E-1	4.473E+0	9.657E+0
-3.860E-1	4.561E+0	9.716E+0
-3.876E-1	4.512E+0	9.790E+0
-3.811E-1	4.577E+0	9.612E+0
-3.844E-1	4.512E+0	9.709E+0
-3.860E-1	4.473E+0	9.865E+0
-3.844E-1	4.516E+0	9.748E+0
-3.844E-1	4.509E+0	9.699E+0
-3.860E-1	4.363E+0	9.703E+0
-3.876E-1	4.467E+0	9.800E+0
-3.860E-1	4.542E+0	9.826E+0
-3.827E-1	4.584E+0	9.625E+0
-3.844E-1	4.509E+0	9.794E+0
-3.860E-1	4.532E+0	9.755E+0
-3.844E-1	4.483E+0	9.891E+0
-3.811E-1	4.457E+0	9.683E+0
-3.844E-1	4.593E+0	9.725E+0
-3.860E-1	4.519E+0	9.777E+0
-3.860E-1	4.493E+0	9.849E+0
-3.827E-1	4.490E+0	9.881E+0
-3.860E-1	4.548E+0	9.787E+0
-3.876E-1	4.529E+0	9.884E+0
-3.844E-1	4.525E+0	9.706E+0
-3.811E-1	4.499E+0	9.845E+0
-3.811E-1	4.548E+0	9.790E+0
-3.876E-1	4.519E+0	9.745E+0
-3.860E-1	4.435E+0	9.907E+0
-3.844E-1	4.499E+0	9.722E+0
-3.827E-1	4.545E+0	9.729E+0
-3.876E-1	4.396E+0	9.790E+0
-3.827E-1	4.470E+0	9.661E+0
-3.844E-1	4.451E+0	9.774E+0
-3.827E-1	4.470E+0	9.845E+0
-3.860E-1	4.522E+0	9.774E+0
-3.844E-1	4.545E+0	9.855E+0
-3.844E-1	4.519E+0	9.644E+0
-3.811E-1	4.499E+0	9.674E+0
-3.892E-1	4.509E+0	9.742E+0
-3.811E-1	4.490E+0	9.735E+0
-3.811E-1	4.480E+0	9.803E+0
-3.876E-1	4.538E+0	9.755E+0
-3.844E-1	4.626E+0	9.832E+0
-3.827E-1	4.509E+0	9.826E+0
-3.844E-1	4.542E+0	9.797E+0
-3.844E-1	4.584E+0	9.751E+0
-3.844E-1	4.490E+0	9.803E+0
-3.811E-1	4.574E+0	9.764E+0
-3.811E-1	4.499E+0	9.764E+0
-3.827E-1	4.512E+0	9.696E+0
-3.876E-1	4.519E+0	9.683E+0
-3.876E-1	4.529E+0	9.716E+0
-3.811E-1	4.545E+0	9.631E+0
-3.811E-1	4.525E+0	9.823E+0
-3.876E-1	4.509E+0	9.790E+0
-3.860E-1	4.509E+0	9.738E+0
-3.811E-1	4.473E+0	9.641E+0
-3.844E-1	4.613E+0	9.862E+0
-3.876E-1	4.610E+0	9.735E+0
-3.827E-1	4.551E+0	9.758E+0
-3.827E-1	4.538E+0	9.761E+0
-3.860E-1	4.532E+0	9.839E+0
-3.860E-1	4.600E+0	9.777E+0
-3.827E-1	4.525E+0	9.748E+0
-3.827E-1	4.584E+0	9.787E+0
-3.844E-1	4.483E+0	9.755E+0
-3.892E-1	4.571E+0	9.777E+0
-3.811E-1	4.480E+0	9.722E+0
-3.827E-1	4.360E+0	9.910E+0
-3.844E-1	4.483E+0	9.810E+0
-3.860E-1	4.499E+0	9.686E+0
-3.827E-1	4.522E+0	9.738E+0
-3.811E-1	4.538E+0	9.845E+0
-3.844E-1	4.564E+0	9.807E+0
-3.860E-1	4.558E+0	9.832E+0
-3.844E-1	4.542E+0	9.706E+0
-3.827E-1	4.558E+0	9.764E+0
-3.827E-1	4.477E+0	9.735E+0
-3.860E-1	4.597E+0	9.839E+0
-3.811E-1	4.522E+0	9.716E+0
-3.811E-1	4.516E+0	9.722E+0
-3.844E-1	4.535E+0	9.706E+0
-3.860E-1	4.568E+0	9.664E+0
-3.827E-1	4.577E+0	9.605E+0
-3.827E-1	4.529E+0	9.868E+0
-3.827E-1	4.538E+0	9.709E+0
-3.876E-1	4.483E+0	9.722E+0
-3.844E-1	4.584E+0	9.732E+0
-3.811E-1	4.512E+0	9.725E+0
-3.811E-1	4.574E+0	9.648E+0
-3.892E-1	4.542E+0	9.803E+0
-3.876E-1	4.584E+0	9.819E+0
-3.827E-1	4.555E+0	9.774E+0
-3.860E-1	4.532E+0	9.839E+0
-3.860E-1	4.525E+0	9.768E+0
-3.860E-1	4.639E+0	9.696E+0
-3.811E-1	4.509E+0	9.784E+0
-3.844E-1	4.613E+0	9.761E+0
-3.860E-1	4.606E+0	9.787E+0
-3.844E-1	4.538E+0	9.732E+0
-3.795E-1	4.486E+0	9.868E+0
-3.827E-1	4.529E+0	9.901E+0
-3.876E-1	4.542E+0	9.751E+0
-3.844E-1	4.383E+0	9.836E+0
-3.795E-1	4.486E+0	9.566E+0
-3.827E-1	4.451E+0	9.826E+0
-3.860E-1	4.490E+0	9.674E+0
-3.811E-1	4.548E+0	9.839E+0
-3.811E-1	4.525E+0	9.703E+0
-3.844E-1	4.558E+0	9.794E+0
-3.860E-1	4.581E+0	9.784E+0
-3.844E-1	4.564E+0	9.667E+0
-3.827E-1	4.454E+0	9.631E+0
-3.827E-1	4.525E+0	9.667E+0
-3.860E-1	4.551E+0	9.683E+0
-3.827E-1	4.493E+0	9.842E+0
-3.844E-1	4.473E+0	9.784E+0
-3.844E-1	4.493E+0	9.751E+0
-3.860E-1	4.509E+0	9.706E+0
-3.827E-1	4.542E+0	9.748E+0
-3.844E-1	4.558E+0	9.784E+0
-3.827E-1	4.473E+0	9.709E+0
-3.860E-1	4.568E+0	9.719E+0
-3.844E-1	4.577E+0	9.771E+0
-3.811E-1	4.480E+0	9.868E+0
-3.844E-1	4.561E+0	9.732E+0
-3.876E-1	4.551E+0	9.771E+0
-3.844E-1	4.493E+0	9.709E+0
-3.795E-1	4.522E+0	9.693E+0
-3.827E-1	4.486E+0	9.758E+0
-3.860E-1	4.571E+0	9.599E+0
-3.844E-1	4.555E+0	9.807E+0
-3.827E-1	4.535E+0	9.819E+0
-3.844E-1	4.412E+0	9.852E+0
-3.844E-1	4.532E+0	9.722E+0
-3.860E-1	4.499E+0	9.693E+0
-3.811E-1	4.512E+0	9.615E+0
-3.860E-1	4.532E+0	9.875E+0
-3.876E-1	4.535E+0	9.774E+0
-3.844E-1	4.519E+0	9.755E+0
-3.844E-1	4.551E+0	9.680E+0
-3.827E-1	4.584E+0	9.787E+0
-3.860E-1	4.519E+0	9.570E+0
-3.827E-1	4.694E+0	1.002E+1
-3.811E-1	4.642E+0	9.868E+0
-3.844E-1	4.483E+0	9.651E+0
-3.876E-1	4.639E+0	9.784E+0
-3.844E-1	4.512E+0	9.781E+0
-3.844E-1	4.454E+0	9.732E+0
-3.827E-1	4.444E+0	9.745E+0
-3.860E-1	4.441E+0	9.725E+0
-3.876E-1	4.444E+0	9.602E+0
-3.844E-1	4.480E+0	9.615E+0
-3.827E-1	4.480E+0	9.651E+0
-3.844E-1	4.473E+0	9.677E+0
-3.827E-1	4.512E+0	9.771E+0
-3.795E-1	4.532E+0	9.787E+0
-3.827E-1	4.574E+0	9.758E+0
-3.860E-1	4.522E+0	9.722E+0
-3.844E-1	4.603E+0	9.807E+0
-3.827E-1	4.470E+0	9.722E+0
-3.844E-1	4.519E+0	9.716E+0
-3.860E-1	4.454E+0	9.550E+0
-3.827E-1	4.584E+0	9.819E+0
-3.811E-1	4.532E+0	9.693E+0
-3.860E-1	4.483E+0	9.819E+0
-3.876E-1	4.486E+0	9.774E+0
-3.827E-1	4.545E+0	9.781E+0
-3.827E-1	4.548E+0	9.664E+0
-3.844E-1	4.545E+0	9.777E+0
-3.892E-1	4.590E+0	9.842E+0
-3.844E-1	4.561E+0	9.797E+0
-3.827E-1	4.490E+0	9.816E+0
-3.827E-1	4.448E+0	9.703E+0
-3.860E-1	4.519E+0	9.774E+0
-3.860E-1	4.480E+0	9.661E+0
-3.811E-1	4.564E+0	9.635E+0
-3.844E-1	4.545E+0	9.654E+0
-3.876E-1	4.506E+0	9.706E+0
-3.844E-1	4.496E+0	9.703E+0
-3.811E-1	4.473E+0	9.771E+0
-3.827E-1	4.564E+0	9.654E+0
-3.860E-1	4.551E+0	9.781E+0
-3.860E-1	4.460E+0	9.661E+0
-3.811E-1	4.454E+0	9.729E+0
-3.860E-1	4.451E+0	9.842E+0
-3.860E-1	4.532E+0	9.709E+0
-3.844E-1	4.496E+0	9.686E+0
-3.811E-1	4.454E+0	9.725E+0
-3.811E-1	4.435E+0	9.738E+0
-3.860E-1	4.499E+0	9.816E+0
-3.844E-1	4.490E+0	9.644E+0
-3.827E-1	4.473E+0	9.764E+0
-3.844E-1	4.506E+0	9.768E+0
-3.860E-1	4.399E+0	9.644E+0
-3.811E-1	4.548E+0	9.794E+0
-3.811E-1	4.542E+0	9.855E+0
-3.844E-1	4.571E+0	9.813E+0
-3.860E-1	4.503E+0	9.648E+0
-3.827E-1	4.548E+0	9.693E+0
-3.795E-1	4.558E+0	9.664E+0
-3.827E-1	4.473E+0	9.764E+0
-3.860E-1	4.584E+0	9.787E+0
-3.827E-1	4.425E+0	9.716E+0
-3.844E-1	4.490E+0	9.855E+0
-3.844E-1	4.548E+0	9.703E+0
-3.876E-1	4.460E+0	9.764E+0
-3.827E-1	4.532E+0	9.735E+0
-3.811E-1	4.587E+0	9.657E+0
-3.844E-1	4.451E+0	9.868E+0
-3.876E-1	4.551E+0	9.819E+0
-3.844E-1	4.490E+0	9.797E+0
-3.811E-1	4.545E+0	9.657E+0
-3.844E-1	4.542E+0	9.761E+0
-3.876E-1	4.509E+0	9.797E+0
-3.860E-1	4.545E+0	9.819E+0
-3.811E-1	4.435E+0	9.819E+0
-3.860E-1	4.480E+0	9.693E+0
-3.860E-1	4.490E+0	9.732E+0
-3.827E-1	4.512E+0	9.771E+0
-3.795E-1	4.568E+0	9.635E+0
-3.811E-1	4.535E+0	9.699E+0
-3.844E-1	4.477E+0	9.803E+0
-3.811E-1	4.493E+0	9.745E+0
-3.827E-1	4.473E+0	9.638E+0
-3.811E-1	4.597E+0	9.816E+0
-3.892E-1	4.525E+0	9.875E+0
-3.827E-1	4.548E+0	9.677E+0
-3.827E-1	4.496E+0	9.722E+0
-3.860E-1	4.399E+0	9.758E+0
-3.860E-1	4.480E+0	9.803E+0
-3.827E-1	4.473E+0	9.725E+0
-3.844E-1	4.396E+0	9.751E+0
-3.860E-1	4.490E+0	9.781E+0
-3.860E-1	4.639E+0	9.745E+0
-3.860E-1	4.597E+0	9.712E+0
-3.827E-1	4.483E+0	9.628E+0
-3.860E-1	4.506E+0	9.777E+0
-3.860E-1	4.473E+0	9.725E+0
-3.795E-1	4.581E+0	9.771E+0
-3.827E-1	4.535E+0	9.738E+0
-3.844E-1	4.506E+0	9.735E+0
-3.860E-1	4.512E+0	9.583E+0
-3.844E-1	4.428E+0	9.686E+0
-3.811E-1	4.564E+0	9.768E+0
-3.844E-1	4.464E+0	9.845E+0
-3.860E-1	4.564E+0	9.852E+0
-3.811E-1	4.529E+0	9.842E+0
-3.811E-1	4.418E+0	9.703E+0
-3.827E-1	4.503E+0	9.657E+0
-3.844E-1	4.529E+0	9.738E+0
-3.844E-1	4.597E+0	9.716E+0
-3.827E-1	4.603E+0	9.781E+0
-3.860E-1	4.467E+0	9.735E+0
-3.844E-1	4.402E+0	9.761E+0
-3.844E-1	4.503E+0	9.745E+0
-3.827E-1	4.464E+0	9.699E+0
-3.844E-1	4.357E+0	9.738E+0
-3.876E-1	4.532E+0	9.852E+0
-3.844E-1	4.522E+0	9.803E+0
-3.811E-1	4.581E+0	9.774E+0
-3.844E-1	4.480E+0	9.712E+0
-3.876E-1	4.493E+0	9.592E+0
-3.844E-1	4.409E+0	9.797E+0
-3.844E-1	4.499E+0	9.819E+0
-3.844E-1	4.509E+0	9.771E+0
-3.876E-1	4.568E+0	9.816E+0
-3.860E-1	4.480E+0	9.784E+0
-3.827E-1	4.545E+0	9.884E+0
-3.811E-1	4.496E+0	9.635E+0
-3.876E-1	4.457E+0	9.803E+0
-3.827E-1	4.616E+0	9.667E+0
-3.844E-1	4.483E+0	9.742E+0
-3.811E-1	4.545E+0	9.771E+0
-3.876E-1	4.564E+0	9.599E+0
-3.860E-1	4.496E+0	9.751E+0
-3.811E-1	4.574E+0	9.693E+0
-3.795E-1	4.493E+0	9.651E+0
-3.827E-1	4.493E+0	9.696E+0
-3.844E-1	4.438E+0	9.794E+0
-3.827E-1	4.441E+0	9.686E+0
-3.811E-1	4.629E+0	9.706E+0
-3.860E-1	4.522E+0	9.716E+0
-3.860E-1	4.542E+0	9.677E+0
-3.827E-1	4.503E+0	9.768E+0
-3.860E-1	4.503E+0	9.716E+0
-3.876E-1	4.454E+0	9.635E+0
-3.860E-1	4.477E+0	9.787E+0
-3.844E-1	4.555E+0	9.781E+0
-3.827E-1	4.477E+0	9.586E+0
-3.876E-1	4.444E+0	9.690E+0
-3.844E-1	4.490E+0	9.648E+0
-3.827E-1	4.392E+0	9.644E+0
-3.827E-1	4.428E+0	9.732E+0
-3.860E-1	4.532E+0	9.878E+0
-3.860E-1	4.451E+0	9.732E+0
-3.795E-1	4.506E+0	9.768E+0
-3.860E-1	4.538E+0	9.661E+0
-3.860E-1	4.506E+0	9.810E+0
-3.860E-1	4.619E+0	9.735E+0
-3.811E-1	4.525E+0	9.751E+0
-3.844E-1	4.454E+0	9.774E+0
-3.876E-1	4.473E+0	9.683E+0
-3.827E-1	4.548E+0	9.709E+0
-3.844E-1	4.460E+0	9.842E+0
-3.827E-1	4.506E+0	9.693E+0
-3.860E-1	4.593E+0	9.712E+0
-3.860E-1	4.561E+0	9.813E+0
-3.844E-1	4.529E+0	9.664E+0
-3.827E-1	4.574E+0	9.920E+0
-3.860E-1	4.584E+0	9.790E+0
-3.844E-1	4.477E+0	9.729E+0
-3.844E-1	4.564E+0	9.794E+0
-3.844E-1	4.535E+0	9.641E+0
-3.860E-1	4.542E+0	9.677E+0
-3.844E-1	4.548E+0	9.667E+0
-3.844E-1	4.402E+0	9.686E+0
-3.860E-1	4.444E+0	9.693E+0
-3.860E-1	4.493E+0	9.742E+0
-3.876E-1	4.496E+0	9.819E+0
-3.827E-1	4.597E+0	9.706E+0
-3.860E-1	4.470E+0	9.677E+0
-3.892E-1	4.519E+0	9.816E+0
-3.844E-1	4.477E+0	9.748E+0
-3.844E-1	4.542E+0	9.641E+0
-3.844E-1	4.516E+0	9.729E+0
-3.876E-1	4.490E+0	9.667E+0
-3.795E-1	4.529E+0	9.625E+0
-3.811E-1	4.516E+0	9.709E+0
-3.876E-1	4.496E+0	9.829E+0
-3.892E-1	4.551E+0	9.797E+0
-3.844E-1	4.532E+0	9.774E+0
-3.892E-1	4.551E+0	9.664E+0
-3.811E-1	4.555E+0	9.703E+0
-3.876E-1	4.516E+0	9.686E+0
-3.844E-1	4.529E+0	9.618E+0
-3.827E-1	4.477E+0	9.677E+0
-3.860E-1	4.473E+0	9.761E+0
-3.876E-1	4.470E+0	9.742E+0
-3.844E-1	4.470E+0	9.725E+0
-3.827E-1	4.490E+0	9.738E+0
-3.844E-1	4.483E+0	9.661E+0
-3.876E-1	4.516E+0	9.777E+0
-3.844E-1	4.418E+0	9.745E+0
-3.827E-1	4.428E+0	9.716E+0
-3.844E-1	4.503E+0	9.706E+0
-3.860E-1	4.519E+0	9.829E+0
-3.860E-1	4.574E+0	9.797E+0
-3.827E-1	4.558E+0	9.829E+0
-3.844E-1	4.506E+0	9.686E+0
-3.860E-1	4.473E+0	9.807E+0
-3.827E-1	4.522E+0	9.706E+0
-3.827E-1	4.568E+0	9.784E+0
-3.844E-1	4.503E+0	9.751E+0
-3.860E-1	4.519E+0	9.686E+0
-3.860E-1	4.464E+0	9.693E+0
-3.811E-1	4.431E+0	9.592E+0
-3.860E-1	4.561E+0	9.777E+0
-3.860E-1	4.464E+0	9.706E+0
-3.844E-1	4.519E+0	9.664E+0
-3.811E-1	4.555E+0	9.716E+0
-3.860E-1	4.435E+0	9.774E+0
-3.860E-1	4.473E+0	9.794E+0
-3.844E-1	4.516E+0	9.638E+0
-3.827E-1	4.512E+0	9.790E+0
-3.876E-1	4.587E+0	9.855E+0
-3.876E-1	4.490E+0	9.774E+0
-3.844E-1	4.506E+0	9.849E+0
-3.795E-1	4.568E+0	9.703E+0
-3.844E-1	4.545E+0	9.615E+0
-3.876E-1	4.512E+0	9.670E+0
-3.844E-1	4.564E+0	9.674E+0
-3.795E-1	4.441E+0	9.654E+0
-3.827E-1	4.460E+0	9.583E+0
-3.876E-1	4.473E+0	9.716E+0
-3.844E-1	4.519E+0	9.742E+0
-3.827E-1	4.538E+0	9.699E+0
-3.844E-1	4.493E+0	9.761E+0
-3.876E-1	4.516E+0	9.703E+0
-3.844E-1	4.490E+0	9.563E+0
-3.795E-1	4.496E+0	9.709E+0
-3.860E-1	4.512E+0	9.677E+0
-3.876E-1	4.473E+0	9.667E+0
-3.827E-1	4.480E+0	9.816E+0
-3.827E-1	4.473E+0	9.800E+0
-3.827E-1	4.516E+0	9.670E+0
-3.876E-1	4.496E+0	9.706E+0
-3.827E-1	4.555E+0	9.745E+0
-3.827E-1	4.532E+0	9.712E+0
-3.844E-1	4.503E+0	9.719E+0
-3.860E-1	4.522E+0	9.764E+0
-3.860E-1	4.460E+0	9.810E+0
-3.844E-1	4.577E+0	9.686E+0
-3.844E-1	4.467E+0	9.771E+0
-3.892E-1	4.590E+0	9.690E+0
-3.844E-1	4.496E+0	9.797E+0
-3.827E-1	4.509E+0	9.855E+0
-3.860E-1	4.509E+0	9.677E+0
-3.860E-1	4.448E+0	9.819E+0
-3.844E-1	4.499E+0	9.787E+0
-3.827E-1	4.486E+0	9.764E+0
-3.860E-1	4.577E+0	9.751E+0
-3.892E-1	4.571E+0	9.699E+0
-3.844E-1	4.509E+0	9.839E+0
-3.844E-1	4.431E+0	9.758E+0
-3.827E-1	4.477E+0	9.722E+0
-3.876E-1	4.441E+0	9.680E+0
-3.860E-1	4.525E+0	9.641E+0
-3.827E-1	4.558E+0	9.751E+0
-3.876E-1	4.460E+0	9.729E+0
-3.876E-1	4.522E+0	9.816E+0
-3.860E-1	4.542E+0	9.771E+0
-3.811E-1	4.490E+0	9.803E+0
-3.811E-1	4.379E+0	9.722E+0
-3.876E-1	4.516E+0	9.722E+0
-3.860E-1	4.568E+0	9.618E+0
-3.844E-1	4.460E+0	9.738E+0
-3.860E-1	4.542E+0	9.751E+0
-3.892E-1	4.467E+0	9.729E+0
-3.844E-1	4.409E+0	9.745E+0
-3.844E-1	4.519E+0	9.693E+0
-3.844E-1	4.490E+0	9.768E+0
-3.892E-1	4.512E+0	9.699E+0
-3.844E-1	4.435E+0	9.625E+0
-3.844E-1	4.532E+0	9.706E+0
-3.844E-1	4.626E+0	9.696E+0
-3.892E-1	4.477E+0	9.729E+0
-3.860E-1	4.571E+0	9.829E+0
-3.860E-1	4.606E+0	9.693E+0
-3.844E-1	4.532E+0	9.813E+0
-3.876E-1	4.467E+0	9.917E+0
-3.860E-1	4.483E+0	9.768E+0
-3.827E-1	4.477E+0	9.784E+0
-3.860E-1	4.584E+0	9.787E+0
-3.892E-1	4.522E+0	9.748E+0
-3.844E-1	4.571E+0	9.738E+0
-3.811E-1	4.457E+0	9.661E+0
-3.876E-1	4.522E+0	9.748E+0
-3.892E-1	4.496E+0	9.683E+0
-3.860E-1	4.503E+0	9.654E+0
-3.844E-1	4.467E+0	9.677E+0
-3.876E-1	4.525E+0	9.657E+0
-3.892E-1	4.493E+0	9.699E+0
-3.827E-1	4.529E+0	9.781E+0
-3.827E-1	4.525E+0	9.648E+0
-3.844E-1	4.493E+0	9.683E+0
-3.876E-1	4.548E+0	9.751E+0
-3.860E-1	4.470E+0	9.719E+0
-3.811E-1	4.558E+0	9.745E+0
-3.844E-1	4.506E+0	9.735E+0
-3.892E-1	4.457E+0	9.813E+0
-3.860E-1	4.551E+0	9.748E+0
-3.860E-1	4.431E+0	9.810E+0
-3.860E-1	4.561E+0	9.784E+0
-3.860E-1	4.522E+0	9.845E+0
-3.860E-1	4.486E+0	9.683E+0
-3.827E-1	4.464E+0	9.719E+0
-3.860E-1	4.548E+0	9.748E+0
-3.876E-1	4.499E+0	9.862E+0
-3.860E-1	4.480E+0	9.781E+0
-3.827E-1	4.418E+0	9.699E+0
-3.860E-1	4.516E+0	9.748E+0
-3.876E-1	4.558E+0	9.755E+0
-3.860E-1	4.493E+0	9.644E+0
-3.827E-1	4.457E+0	9.703E+0
-3.827E-1	4.431E+0	9.768E+0
-3.860E-1	4.496E+0	9.748E+0
-3.844E-1	4.460E+0	9.622E+0
-3.827E-1	4.435E+0	9.790E+0
-3.827E-1	4.522E+0	9.712E+0
-3.909E-1	4.525E+0	9.628E+0
-3.827E-1	4.571E+0	9.703E+0
-3.844E-1	4.532E+0	9.712E+0
-3.860E-1	4.519E+0	9.819E+0
-3.892E-1	4.535E+0	9.654E+0
-3.827E-1	4.525E+0	9.531E+0
-3.811E-1	4.509E+0	9.774E+0
-3.876E-1	4.613E+0	9.807E+0
-3.892E-1	4.457E+0	9.777E+0
-3.860E-1	4.460E+0	9.764E+0
-3.844E-1	4.551E+0	9.813E+0
-3.827E-1	4.431E+0	9.699E+0
-3.860E-1	4.525E+0	9.751E+0
-3.827E-1	4.558E+0	9.842E+0
-3.827E-1	4.555E+0	9.667E+0
-3.844E-1	4.470E+0	9.644E+0
-3.876E-1	4.506E+0	9.803E+0
-3.860E-1	4.561E+0	9.628E+0
-3.844E-1	4.438E+0	9.742E+0
-3.844E-1	4.490E+0	9.748E+0
-3.876E-1	4.499E+0	9.716E+0
-3.844E-1	4.460E+0	9.755E+0
-3.827E-1	4.516E+0	9.729E+0
-3.860E-1	4.551E+0	9.628E+0
-3.876E-1	4.467E+0	9.829E+0
-3.827E-1	4.516E+0	9.787E+0
-3.811E-1	4.555E+0	9.768E+0
-3.844E-1	4.496E+0	9.563E+0
-3.892E-1	4.535E+0	9.631E+0
-3.876E-1	4.506E+0	9.716E+0
-3.827E-1	4.548E+0	9.703E+0
-3.827E-1	4.418E+0	9.784E+0
-3.860E-1	4.444E+0	9.625E+0
-3.811E-1	4.522E+0	9.706E+0
-3.827E-1	4.503E+0	9.686E+0
-3.844E-1	4.509E+0	9.729E+0
-3.860E-1	4.558E+0	9.615E+0
-3.811E-1	4.545E+0	9.661E+0
-3.811E-1	4.483E+0	9.693E+0
-3.844E-1	4.431E+0	9.761E+0
-3.844E-1	4.473E+0	9.683E+0
-3.827E-1	4.503E+0	9.699E+0
-3.811E-1	4.548E+0	9.803E+0
-3.876E-1	4.571E+0	9.755E+0
-3.860E-1	4.545E+0	9.748E+0
-3.827E-1	4.483E+0	9.839E+0
-3.844E-1	4.512E+0	9.703E+0
-3.827E-1	4.512E+0	9.729E+0
-3.844E-1	4.564E+0	9.725E+0
-3.827E-1	4.652E+0	9.677E+0
-3.811E-1	4.558E+0	9.706E+0
-3.844E-1	4.493E+0	9.755E+0
-3.892E-1	4.519E+0	9.716E+0
-3.844E-1	4.564E+0	9.696E+0
-3.827E-1	4.555E+0	9.670E+0
-3.827E-1	4.538E+0	9.680E+0
-3.876E-1	4.473E+0	9.790E+0
-3.844E-1	4.503E+0	9.686E+0
-3.811E-1	4.606E+0	9.703E+0
-3.827E-1	4.516E+0	9.751E+0
-3.876E-1	4.467E+0	9.738E+0
-3.827E-1	4.545E+0	9.761E+0
-3.811E-1	4.545E+0	9.712E+0
-3.844E-1	4.499E+0	9.693E+0
-3.876E-1	4.473E+0	9.761E+0
-3.811E-1	4.525E+0	9.742E+0
-3.811E-1	4.506E+0	9.677E+0
-3.844E-1	4.409E+0	9.797E+0
-3.860E-1	4.532E+0	9.674E+0
-3.795E-1	4.525E+0	9.774E+0
-3.844E-1	4.503E+0	9.787E+0
-3.827E-1	4.519E+0	9.807E+0
-3.844E-1	4.493E+0	9.605E+0
-3.844E-1	4.522E+0	9.648E+0
-3.811E-1	4.490E+0	9.667E+0
-3.795E-1	4.516E+0	9.703E+0
-3.876E-1	4.548E+0	9.771E+0
-3.844E-1	4.506E+0	9.751E+0
-3.811E-1	4.512E+0	9.722E+0
-3.860E-1	4.467E+0	9.729E+0
-3.844E-1	4.519E+0	9.732E+0
-3.827E-1	4.564E+0	9.612E+0
-3.811E-1	4.464E+0	9.592E+0
-3.844E-1	4.522E+0	9.696E+0
-3.811E-1	4.470E+0	9.745E+0
-3.827E-1	4.535E+0	9.661E+0
-3.795E-1	4.558E+0	9.748E+0
-3.844E-1	4.613E+0	9.810E+0
-3.844E-1	4.516E+0	9.803E+0
-3.844E-1	4.435E+0	9.648E+0
-3.811E-1	4.506E+0	9.738E+0
-3.827E-1	4.532E+0	9.761E+0
-3.876E-1	4.496E+0	9.641E+0
-3.795E-1	4.616E+0	9.781E+0
-3.844E-1	4.490E+0	9.774E+0
-3.811E-1	4.512E+0	9.686E+0
-3.876E-1	4.457E+0	9.768E+0
-3.844E-1	4.522E+0	9.696E+0
-3.844E-1	4.493E+0	9.699E+0
-3.827E-1	4.509E+0	9.745E+0
-3.860E-1	4.538E+0	9.722E+0
-3.827E-1	4.525E+0	9.738E+0
-3.811E-1	4.483E+0	9.680E+0
-3.860E-1	4.480E+0	9.683E+0
-3.860E-1	4.551E+0	9.761E+0
-3.811E-1	4.460E+0	9.790E+0
-3.779E-1	4.451E+0	9.794E+0
-3.844E-1	4.525E+0	9.712E+0
-3.876E-1	4.516E+0	9.648E+0
-3.827E-1	4.493E+0	9.742E+0
-3.827E-1	4.425E+0	9.768E+0
-3.844E-1	4.486E+0	9.696E+0
-3.827E-1	4.496E+0	9.693E+0
-3.827E-1	4.564E+0	9.748E+0
-3.811E-1	4.490E+0	9.576E+0
-3.827E-1	4.538E+0	9.674E+0
-3.860E-1	4.496E+0	9.596E+0
-3.827E-1	4.548E+0	9.674E+0
-3.811E-1	4.457E+0	9.664E+0
-3.827E-1	4.568E+0	9.745E+0
-3.860E-1	4.451E+0	9.764E+0
-3.811E-1	4.545E+0	9.583E+0
-3.779E-1	4.564E+0	9.722E+0
-3.827E-1	4.564E+0	9.845E+0
-3.860E-1	4.519E+0	9.748E+0
-3.827E-1	4.480E+0	9.826E+0
-3.827E-1	4.473E+0	9.787E+0
-3.795E-1	4.538E+0	9.706E+0
-3.860E-1	4.464E+0	9.758E+0
-3.844E-1	4.438E+0	9.699E+0
-3.811E-1	4.587E+0	9.677E+0
-3.827E-1	4.571E+0	9.690E+0
-3.892E-1	4.545E+0	9.696E+0
-3.827E-1	4.509E+0	9.674E+0
-3.811E-1	4.545E+0	9.670E+0
-3.844E-1	4.486E+0	9.706E+0
-3.860E-1	4.509E+0	9.709E+0
-3.827E-1	4.441E+0	9.712E+0
-3.827E-1	4.480E+0	9.654E+0
-3.827E-1	4.532E+0	9.654E+0
-3.876E-1	4.529E+0	9.706E+0
-3.827E-1	4.490E+0	9.868E+0
-3.827E-1	4.499E+0	9.709E+0
-3.860E-1	4.480E+0	9.768E+0
-3.844E-1	4.532E+0	9.748E+0
-3.827E-1	4.512E+0	9.842E+0
-3.827E-1	4.571E+0	9.699E+0
-3.811E-1	4.548E+0	9.677E+0
-3.860E-1	4.490E+0	9.667E+0
-3.811E-1	4.571E+0	9.674E+0
-3.811E-1	4.548E+0	9.751E+0
-3.811E-1	4.522E+0	9.761E+0
-3.827E-1	4.535E+0	9.832E+0
-3.844E-1	4.564E+0	9.712E+0
-3.827E-1	4.577E+0	9.803E+0
-3.844E-1	4.496E+0	9.758E+0
-3.844E-1	4.551E+0	9.674E+0
-3.827E-1	4.460E+0	9.768E+0
-3.795E-1	4.457E+0	9.690E+0
-3.844E-1	4.509E+0	9.807E+0
-3.844E-1	4.428E+0	9.751E+0
-3.811E-1	4.480E+0	9.745E+0
-3.779E-1	4.467E+0	9.680E+0
-3.844E-1	4.597E+0	9.855E+0
-3.844E-1	4.619E+0	9.573E+0
-3.811E-1	4.516E+0	9.706E+0
-3.779E-1	4.551E+0	9.738E+0
-3.779E-1	4.506E+0	9.644E+0
-3.860E-1	4.593E+0	9.696E+0
-3.844E-1	4.503E+0	9.644E+0
-3.795E-1	4.438E+0	9.774E+0
-3.795E-1	4.499E+0	9.729E+0
-3.860E-1	4.613E+0	9.635E+0
-3.811E-1	4.516E+0	9.758E+0
-3.795E-1	4.584E+0	9.768E+0
-3.811E-1	4.535E+0	9.816E+0
-3.860E-1	4.529E+0	9.674E+0
-3.844E-1	4.519E+0	9.544E+0
-3.827E-1	4.538E+0	9.683E+0
-3.811E-1	4.499E+0	9.716E+0
-3.876E-1	4.558E+0	9.771E+0
-3.827E-1	4.454E+0	9.622E+0
-3.795E-1	4.435E+0	9.654E+0
-3.827E-1	4.587E+0	9.693E+0
-3.844E-1	4.425E+0	9.657E+0
-3.827E-1	4.470E+0	9.807E+0
-3.827E-1	4.532E+0	9.699E+0
-3.827E-1	4.587E+0	9.664E+0
-3.860E-1	4.561E+0	9.777E+0
-3.827E-1	4.448E+0	9.696E+0
-3.811E-1	4.519E+0	9.703E+0
-3.827E-1	4.499E+0	9.641E+0
-3.876E-1	4.509E+0	9.742E+0
-3.811E-1	4.525E+0	9.712E+0
-3.811E-1	4.542E+0	9.777E+0
-3.811E-1	4.532E+0	9.855E+0
-3.844E-1	4.477E+0	9.657E+0
-3.844E-1	4.512E+0	9.570E+0
-3.811E-1	4.470E+0	9.823E+0
-3.827E-1	4.509E+0	9.631E+0
-3.844E-1	4.467E+0	9.732E+0
-3.811E-1	4.525E+0	9.628E+0
-3.811E-1	4.568E+0	9.826E+0
-3.860E-1	4.548E+0	9.722E+0
-3.860E-1	4.532E+0	9.712E+0
-3.844E-1	4.555E+0	9.696E+0
-3.811E-1	4.470E+0	9.693E+0
-3.811E-1	4.548E+0	9.722E+0
-3.860E-1	4.464E+0	9.725E+0
-3.827E-1	4.506E+0	9.748E+0
-3.811E-1	4.451E+0	9.703E+0
-3.795E-1	4.483E+0	9.674E+0
-3.827E-1	4.483E+0	9.777E+0
-3.844E-1	4.555E+0	9.583E+0
-3.811E-1	4.548E+0	9.612E+0
-3.827E-1	4.490E+0	9.579E+0
-3.860E-1	4.590E+0	9.667E+0
-3.844E-1	4.551E+0	9.609E+0
-3.795E-1	4.525E+0	9.735E+0
-3.827E-1	4.512E+0	9.722E+0
-3.844E-1	4.460E+0	9.748E+0
-3.844E-1	4.577E+0	9.823E+0
-3.795E-1	4.532E+0	9.764E+0
-3.795E-1	4.493E+0	9.680E+0
-3.844E-1	4.619E+0	9.677E+0
-3.827E-1	4.516E+0	9.777E+0
-3.811E-1	4.522E+0	9.674E+0
-3.827E-1	4.525E+0	9.703E+0
-3.827E-1	4.558E+0	9.686E+0
-3.811E-1	4.529E+0	9.550E+0
-3.811E-1	4.499E+0	9.631E+0
-3.827E-1	4.506E+0	9.858E+0
-3.844E-1	4.542E+0	9.693E+0
-3.811E-1	4.538E+0	9.667E+0
-3.811E-1	4.438E+0	9.755E+0
-3.860E-1	4.464E+0	9.735E+0
-3.860E-1	4.493E+0	9.693E+0
-3.827E-1	4.444E+0	9.784E+0
-3.795E-1	4.548E+0	9.755E+0
-3.844E-1	4.564E+0	9.661E+0
-3.844E-1	4.535E+0	9.729E+0
-3.811E-1	4.457E+0	9.751E+0
-3.779E-1	4.516E+0	9.738E+0
-3.844E-1	4.493E+0	9.774E+0
-3.860E-1	4.470E+0	9.622E+0
-3.844E-1	4.555E+0	9.709E+0
-3.795E-1	4.545E+0	9.742E+0
-3.844E-1	4.499E+0	9.622E+0
-3.876E-1	4.448E+0	9.677E+0
-3.860E-1	4.519E+0	9.641E+0
-3.811E-1	4.535E+0	9.635E+0
-3.844E-1	4.470E+0	9.729E+0
-3.844E-1	4.464E+0	9.764E+0
-3.827E-1	4.499E+0	9.735E+0
-3.795E-1	4.613E+0	9.686E+0
-3.827E-1	4.519E+0	9.790E+0
-3.844E-1	4.538E+0	9.680E+0
-3.844E-1	4.568E+0	9.716E+0
-3.811E-1	4.522E+0	9.664E+0
-3.795E-1	4.467E+0	9.819E+0
-3.844E-1	4.444E+0	9.703E+0
-3.827E-1	4.581E+0	9.810E+0
-3.827E-1	4.532E+0	9.742E+0
-3.795E-1	4.525E+0	9.612E+0
-3.860E-1	4.473E+0	9.784E+0
-3.844E-1	4.441E+0	9.654E+0
-3.795E-1	4.568E+0	9.719E+0
-3.795E-1	4.564E+0	9.547E+0
-3.860E-1	4.538E+0	9.680E+0
-3.844E-1	4.493E+0	9.696E+0
-3.811E-1	4.555E+0	9.638E+0
-3.844E-1	4.470E+0	9.794E+0
-3.844E-1	4.470E+0	9.836E+0
-3.844E-1	4.535E+0	9.709E+0
-3.795E-1	4.509E+0	9.735E+0
-3.811E-1	4.512E+0	9.729E+0
-3.860E-1	4.480E+0	9.758E+0
-3.844E-1	4.561E+0	9.787E+0
-3.811E-1	4.519E+0	9.751E+0
-3.827E-1	4.629E+0	9.651E+0
-3.860E-1	4.590E+0	9.631E+0
-3.811E-1	4.506E+0	9.784E+0
-3.827E-1	4.480E+0	9.729E+0
-3.827E-1	4.457E+0	9.566E+0
-3.860E-1	4.564E+0	9.832E+0
-3.811E-1	4.486E+0	9.748E+0
-3.827E-1	4.464E+0	9.583E+0
-3.844E-1	4.503E+0	9.657E+0
-3.876E-1	4.460E+0	9.670E+0
-3.844E-1	4.483E+0	9.742E+0
-3.795E-1	4.532E+0	9.670E+0
-3.827E-1	4.561E+0	9.755E+0
-3.844E-1	4.451E+0	9.635E+0
-3.860E-1	4.503E+0	9.683E+0
-3.779E-1	4.525E+0	9.706E+0
-3.844E-1	4.428E+0	9.719E+0
-3.844E-1	4.593E+0	9.712E+0
-3.827E-1	4.561E+0	9.703E+0
-3.827E-1	4.473E+0	9.729E+0
-3.844E-1	4.415E+0	9.761E+0
-3.860E-1	4.499E+0	9.758E+0
-3.827E-1	4.493E+0	9.699E+0
-3.811E-1	4.587E+0	9.829E+0
-3.795E-1	4.519E+0	9.784E+0
-3.844E-1	4.448E+0	9.674E+0
-3.844E-1	4.499E+0	9.732E+0
-3.795E-1	4.529E+0	9.719E+0
-3.795E-1	4.441E+0	9.706E+0
-3.860E-1	4.542E+0	9.719E+0
-3.827E-1	4.555E+0	9.625E+0
-3.779E-1	4.509E+0	9.670E+0
-3.827E-1	4.483E+0	9.781E+0
-3.860E-1	4.438E+0	9.774E+0
-3.860E-1	4.610E+0	9.755E+0
-3.844E-1	4.529E+0	9.787E+0
-3.811E-1	4.532E+0	9.742E+0
-3.844E-1	4.486E+0	9.686E+0
-3.827E-1	4.486E+0	9.719E+0
-3.827E-1	4.499E+0	9.777E+0
-3.844E-1	4.425E+0	9.738E+0
-3.844E-1	4.512E+0	9.768E+0
-3.860E-1	4.548E+0	9.738E+0
-3.811E-1	4.493E+0	9.819E+0
-3.827E-1	4.493E+0	9.807E+0
-3.876E-1	4.499E+0	9.729E+0
-3.844E-1	4.600E+0	9.589E+0
-3.844E-1	4.464E+0	9.661E+0
-3.844E-1	4.477E+0	9.706E+0
-3.892E-1	4.506E+0	9.764E+0
-3.844E-1	4.568E+0	9.703E+0
-3.811E-1	4.483E+0	9.823E+0
-3.795E-1	4.574E+0	9.758E+0
-3.860E-1	4.503E+0	9.761E+0
-3.827E-1	4.619E+0	9.670E+0
-3.827E-1	4.363E+0	9.641E+0
-3.844E-1	4.486E+0	9.758E+0
-3.892E-1	4.486E+0	9.758E+0
-3.860E-1	4.509E+0	9.654E+0
-3.811E-1	4.522E+0	9.712E+0
-3.827E-1	4.516E+0	9.774E+0
-3.876E-1	4.499E+0	9.686E+0
-3.844E-1	4.506E+0	9.797E+0
-3.827E-1	4.542E+0	9.751E+0
-3.844E-1	4.519E+0	9.745E+0
-3.876E-1	4.448E+0	9.706E+0
-3.827E-1	4.444E+0	9.865E+0
-3.795E-1	4.496E+0	9.677E+0
-3.811E-1	4.538E+0	9.823E+0
-3.860E-1	4.467E+0	9.605E+0
-3.827E-1	4.577E+0	9.803E+0
-3.811E-1	4.486E+0	9.781E+0
-3.795E-1	4.506E+0	9.664E+0
-3.876E-1	4.399E+0	9.706E+0
-3.844E-1	4.493E+0	9.738E+0
-3.811E-1	4.522E+0	9.712E+0
-3.844E-1	4.470E+0	9.664E+0
-3.876E-1	4.532E+0	9.686E+0
-3.876E-1	4.460E+0	9.696E+0
-3.811E-1	4.551E+0	9.732E+0
-3.811E-1	4.496E+0	9.755E+0
-3.844E-1	4.490E+0	9.686E+0
-3.844E-1	4.490E+0	9.683E+0
-3.827E-1	4.431E+0	9.738E+0
-3.811E-1	4.509E+0	9.810E+0
-3.876E-1	4.509E+0	9.583E+0
-3.811E-1	4.490E+0	9.725E+0
-3.844E-1	4.574E+0	9.755E+0
-3.779E-1	4.509E+0	9.764E+0
-3.860E-1	4.499E+0	9.868E+0
-3.827E-1	4.522E+0	9.648E+0
-3.763E-1	4.496E+0	9.667E+0
-3.811E-1	4.477E+0	9.735E+0
-3.844E-1	4.503E+0	9.670E+0
-3.795E-1	4.499E+0	9.722E+0
-3.795E-1	4.584E+0	9.680E+0
-3.795E-1	4.535E+0	9.703E+0
-3.844E-1	4.532E+0	9.661E+0
-3.844E-1	4.529E+0	9.716E+0
-3.827E-1	4.493E+0	9.884E+0
-3.811E-1	4.548E+0	9.755E+0
-3.844E-1	4.548E+0	9.774E+0
-3.827E-1	4.405E+0	9.592E+0
-3.795E-1	4.467E+0	9.638E+0
-3.811E-1	4.584E+0	9.605E+0
-3.827E-1	4.509E+0	9.625E+0
-3.811E-1	4.464E+0	9.761E+0
-3.795E-1	4.532E+0	9.790E+0
-3.779E-1	4.529E+0	9.683E+0
-3.876E-1	4.558E+0	9.690E+0
-3.811E-1	4.431E+0	9.774E+0
-3.763E-1	4.477E+0	9.771E+0
-3.827E-1	4.551E+0	9.719E+0
-3.860E-1	4.477E+0	9.771E+0
-3.811E-1	4.483E+0	9.686E+0
-3.779E-1	4.473E+0	9.618E+0
-3.811E-1	4.603E+0	9.521E+0
-3.827E-1	4.499E+0	9.641E+0
-3.811E-1	4.600E+0	9.719E+0
-3.795E-1	4.529E+0	9.641E+0
-3.844E-1	4.392E+0	9.794E+0
-3.844E-1	4.525E+0	9.693E+0
-3.827E-1	4.548E+0	9.648E+0
-3.795E-1	4.499E+0	9.699E+0
-3.811E-1	4.558E+0	9.693E+0
-3.844E-1	4.522E+0	9.764E+0
-3.811E-1	4.519E+0	9.631E+0
-3.844E-1	4.538E+0	9.719E+0
-3.811E-1	4.448E+0	9.774E+0
-3.827E-1	4.558E+0	9.823E+0
-3.811E-1	4.490E+0	9.725E+0
-3.795E-1	4.496E+0	9.674E+0
-3.827E-1	4.538E+0	9.625E+0
-3.860E-1	4.558E+0	9.787E+0
-3.811E-1	4.431E+0	9.677E+0
-3.795E-1	4.399E+0	9.774E+0
-3.844E-1	4.506E+0	9.732E+0
-3.844E-1	4.525E+0	9.787E+0
-3.827E-1	4.499E+0	9.797E+0
-3.763E-1	4.493E+0	9.677E+0
-3.827E-1	4.448E+0	9.680E+0
-3.827E-1	4.532E+0	9.641E+0
-3.827E-1	4.509E+0	9.615E+0
-3.795E-1	4.522E+0	9.790E+0
-3.844E-1	4.551E+0	9.725E+0
-3.860E-1	4.483E+0	9.674E+0
-3.811E-1	4.590E+0	9.790E+0
-3.779E-1	4.441E+0	9.764E+0
-3.795E-1	4.603E+0	9.699E+0
-3.844E-1	4.535E+0	9.693E+0
-3.811E-1	4.512E+0	9.771E+0
-3.779E-1	4.529E+0	9.738E+0
-3.795E-1	4.490E+0	9.709E+0
-3.844E-1	4.503E+0	9.738E+0
-3.811E-1	4.535E+0	9.602E+0
-3.811E-1	4.574E+0	9.777E+0
-3.811E-1	4.532E+0	9.657E+0
-3.844E-1	4.483E+0	9.823E+0
-3.811E-1	4.542E+0	9.557E+0
-3.795E-1	4.568E+0	9.829E+0
-3.827E-1	4.558E+0	9.615E+0
-3.844E-1	4.516E+0	9.661E+0
-3.844E-1	4.535E+0	9.618E+0
-3.811E-1	4.535E+0	9.667E+0
-3.827E-1	4.613E+0	9.748E+0
-3.844E-1	4.431E+0	9.755E+0
-3.827E-1	4.555E+0	9.742E+0
-3.795E-1	4.496E+0	9.589E+0
-3.795E-1	4.467E+0	9.430E+0
-3.860E-1	4.499E+0	9.628E+0
-3.811E-1	4.493E+0	9.807E+0
-3.779E-1	4.538E+0	9.596E+0
-3.811E-1	4.444E+0	9.810E+0
-3.876E-1	4.558E+0	9.699E+0
-3.827E-1	4.457E+0	9.703E+0
-3.811E-1	4.467E+0	9.657E+0
-3.827E-1	4.532E+0	9.677E+0
-3.844E-1	4.532E+0	9.661E+0
-3.844E-1	4.535E+0	9.748E+0
-3.811E-1	4.538E+0	9.888E+0
-3.844E-1	4.516E+0	9.709E+0
-3.844E-1	4.473E+0	9.722E+0
-3.827E-1	4.473E+0	9.670E+0
-3.795E-1	4.438E+0	9.761E+0
-3.811E-1	4.503E+0	9.644E+0
-3.827E-1	4.551E+0	9.699E+0
-3.827E-1	4.493E+0	9.706E+0
-3.811E-1	4.464E+0	9.722E+0
-3.860E-1	4.571E+0	9.703E+0
-3.844E-1	4.467E+0	9.735E+0
-3.811E-1	4.496E+0	9.712E+0
-3.795E-1	4.584E+0	9.518E+0
-3.827E-1	4.564E+0	9.592E+0
-3.860E-1	4.522E+0	9.680E+0
-3.795E-1	4.519E+0	9.790E+0
-3.811E-1	4.503E+0	9.862E+0
-3.860E-1	4.548E+0	9.774E+0
-3.844E-1	4.473E+0	9.712E+0
-3.844E-1	4.516E+0	9.816E+0
-3.779E-1	4.568E+0	9.667E+0
-3.811E-1	4.545E+0	9.508E+0
-3.844E-1	4.435E+0	9.768E+0
-3.779E-1	4.529E+0	9.729E+0
-3.811E-1	4.454E+0	9.810E+0
-3.795E-1	4.503E+0	9.654E+0
-3.844E-1	4.535E+0	9.755E+0
-3.811E-1	4.473E+0	9.755E+0
-3.779E-1	4.490E+0	9.787E+0
-3.811E-1	4.551E+0	9.755E+0
-3.844E-1	4.435E+0	9.618E+0
-3.811E-1	4.555E+0	9.797E+0
-3.795E-1	4.529E+0	9.609E+0
-3.811E-1	4.480E+0	9.686E+0
-3.827E-1	4.467E+0	9.807E+0
-3.795E-1	4.558E+0	9.761E+0
-3.811E-1	4.587E+0	9.794E+0
-3.811E-1	4.457E+0	9.680E+0
-3.860E-1	4.538E+0	9.648E+0
-3.795E-1	4.480E+0	9.800E+0
-3.811E-1	4.545E+0	9.787E+0
-3.827E-1	4.506E+0	9.657E+0
-3.844E-1	4.577E+0	9.729E+0
-3.827E-1	4.529E+0	9.787E+0
-3.811E-1	4.477E+0	9.742E+0
-3.811E-1	4.490E+0	9.622E+0
-3.844E-1	4.551E+0	9.693E+0
-3.811E-1	4.574E+0	9.654E+0
-3.795E-1	4.577E+0	9.764E+0
-3.811E-1	4.444E+0	9.800E+0
-3.844E-1	4.412E+0	9.768E+0
-3.827E-1	4.425E+0	9.719E+0
-3.844E-1	4.506E+0	9.742E+0
-3.811E-1	4.480E+0	9.771E+0
-3.860E-1	4.431E+0	9.761E+0
-3.844E-1	4.593E+0	9.738E+0
-3.779E-1	4.454E+0	9.794E+0
-3.844E-1	4.486E+0	9.719E+0
-3.844E-1	4.460E+0	9.816E+0
-3.827E-1	4.499E+0	9.696E+0
-3.827E-1	4.444E+0	9.755E+0
-3.827E-1	4.490E+0	9.670E+0
-3.827E-1	4.499E+0	9.648E+0
-3.844E-1	4.512E+0	9.777E+0
-3.763E-1	4.496E+0	9.810E+0
-3.811E-1	4.428E+0	9.674E+0
-3.844E-1	4.483E+0	9.725E+0
-3.844E-1	4.490E+0	9.800E+0
-3.779E-1	4.503E+0	9.690E+0
-3.811E-1	4.535E+0	9.677E+0
-3.860E-1	4.503E+0	9.738E+0
-3.811E-1	4.522E+0	9.677E+0
-3.811E-1	4.464E+0	9.729E+0
-3.811E-1	4.577E+0	9.839E+0
-3.860E-1	4.470E+0	9.761E+0
-3.811E-1	4.577E+0	9.735E+0
-3.811E-1	4.477E+0	9.722E+0
-3.795E-1	4.477E+0	9.797E+0
-3.844E-1	4.558E+0	9.703E+0
-3.811E-1	4.493E+0	9.748E+0
-3.811E-1	4.636E+0	9.696E+0
-3.827E-1	4.542E+0	9.696E+0
-3.844E-1	4.496E+0	9.790E+0
-3.860E-1	4.538E+0	9.742E+0
-3.827E-1	4.473E+0	9.745E+0
-3.844E-1	4.584E+0	9.699E+0
-3.844E-1	4.600E+0	9.862E+0
-3.844E-1	4.418E+0	9.758E+0
-3.795E-1	4.493E+0	9.696E+0
-3.827E-1	4.506E+0	9.651E+0
-3.860E-1	4.493E+0	9.703E+0
-3.844E-1	4.493E+0	9.800E+0
-3.795E-1	4.431E+0	9.625E+0
-3.827E-1	4.551E+0	9.839E+0
-3.876E-1	4.545E+0	9.729E+0
-3.811E-1	4.499E+0	9.706E+0
-3.811E-1	4.418E+0	9.787E+0
-3.844E-1	4.444E+0	9.745E+0
-3.876E-1	4.532E+0	9.560E+0
-3.860E-1	4.542E+0	9.794E+0
-3.811E-1	4.480E+0	9.703E+0
-3.827E-1	4.464E+0	9.618E+0
-3.860E-1	4.542E+0	9.745E+0
-3.844E-1	4.561E+0	9.625E+0
-3.779E-1	4.532E+0	9.693E+0
-3.811E-1	4.490E+0	9.777E+0
-3.860E-1	4.470E+0	9.735E+0
-3.844E-1	4.574E+0	9.823E+0
-3.795E-1	4.444E+0	9.826E+0
-3.811E-1	4.451E+0	9.768E+0
-3.860E-1	4.431E+0	9.725E+0
-3.827E-1	4.587E+0	9.716E+0
-3.763E-1	4.486E+0	9.832E+0
-3.811E-1	4.470E+0	9.644E+0
-3.876E-1	4.519E+0	9.761E+0
-3.827E-1	4.486E+0	9.641E+0
-3.827E-1	4.512E+0	9.891E+0
-3.811E-1	4.529E+0	9.819E+0
-3.844E-1	4.431E+0	9.790E+0
-3.827E-1	4.548E+0	9.732E+0
-3.795E-1	4.470E+0	9.852E+0
-3.827E-1	4.499E+0	9.751E+0
-3.844E-1	4.454E+0	9.690E+0
-3.827E-1	4.564E+0	9.563E+0
-3.795E-1	4.551E+0	9.732E+0
-3.811E-1	4.483E+0	9.722E+0
-3.844E-1	4.490E+0	9.768E+0
-3.827E-1	4.457E+0	9.628E+0
-3.811E-1	4.581E+0	9.696E+0
-3.811E-1	4.480E+0	9.712E+0
-3.827E-1	4.538E+0	9.706E+0
-3.795E-1	4.516E+0	9.751E+0
-3.811E-1	4.525E+0	9.696E+0
-3.827E-1	4.457E+0	9.712E+0
-3.844E-1	4.545E+0	9.794E+0
-3.844E-1	4.529E+0	9.774E+0
-3.795E-1	4.522E+0	9.836E+0
-3.827E-1	4.431E+0	9.589E+0
-3.892E-1	4.512E+0	9.686E+0
-3.827E-1	4.548E+0	9.521E+0
-3.779E-1	4.509E+0	9.683E+0
-3.811E-1	4.493E+0	9.589E+0
-3.827E-1	4.558E+0	9.696E+0
-3.860E-1	4.574E+0	9.693E+0
-3.795E-1	4.568E+0	9.761E+0
-3.811E-1	4.545E+0	9.855E+0
-3.827E-1	4.473E+0	9.706E+0
-3.844E-1	4.506E+0	9.716E+0
-3.795E-1	4.477E+0	9.635E+0
-3.827E-1	4.506E+0	9.722E+0
-3.844E-1	4.454E+0	9.641E+0
-3.811E-1	4.519E+0	9.699E+0
-3.795E-1	4.477E+0	9.781E+0
-3.844E-1	4.512E+0	9.534E+0
-3.860E-1	4.610E+0	9.683E+0
-3.811E-1	4.506E+0	9.829E+0
-3.795E-1	4.496E+0	9.592E+0
-3.811E-1	4.535E+0	9.774E+0
-3.844E-1	4.512E+0	9.755E+0
-3.811E-1	4.490E+0	9.790E+0
-3.779E-1	4.538E+0	9.725E+0
-3.827E-1	4.457E+0	9.716E+0
-3.844E-1	4.519E+0	9.758E+0
-3.827E-1	4.587E+0	9.709E+0
-3.811E-1	4.597E+0	9.615E+0
-3.811E-1	4.525E+0	9.709E+0
-3.844E-1	4.551E+0	9.547E+0
-3.779E-1	4.464E+0	9.680E+0
-3.763E-1	4.418E+0	9.670E+0
-3.827E-1	4.435E+0	9.784E+0
-3.844E-1	4.529E+0	9.742E+0
-3.795E-1	4.448E+0	9.690E+0
-3.811E-1	4.486E+0	9.557E+0
-3.827E-1	4.473E+0	9.628E+0
-3.844E-1	4.460E+0	9.654E+0
-3.795E-1	4.545E+0	9.781E+0
-3.795E-1	4.597E+0	9.774E+0
-3.827E-1	4.574E+0	9.699E+0
-3.827E-1	4.509E+0	9.719E+0
-3.811E-1	4.519E+0	9.725E+0
-3.795E-1	4.610E+0	9.729E+0
-3.811E-1	4.496E+0	9.657E+0
-3.827E-1	4.496E+0	9.680E+0
-3.827E-1	4.542E+0	9.674E+0
-3.811E-1	4.512E+0	9.716E+0
-3.811E-1	4.451E+0	9.725E+0
-3.860E-1	4.490E+0	9.784E+0
-3.779E-1	4.606E+0	9.664E+0
-3.795E-1	4.467E+0	9.768E+0
-3.795E-1	4.516E+0	9.790E+0
-3.844E-1	4.438E+0	9.615E+0
-3.827E-1	4.525E+0	9.813E+0
-3.795E-1	4.470E+0	9.690E+0
-3.811E-1	4.509E+0	9.810E+0
-3.844E-1	4.480E+0	9.732E+0
-3.827E-1	4.467E+0	9.667E+0
-3.795E-1	4.535E+0	9.774E+0
-3.811E-1	4.525E+0	9.790E+0
-3.844E-1	4.522E+0	9.836E+0
-3.795E-1	4.574E+0	9.615E+0
-3.811E-1	4.509E+0	9.667E+0
-3.795E-1	4.457E+0	9.855E+0
-3.844E-1	4.506E+0	9.725E+0
-3.795E-1	4.448E+0	9.725E+0
-3.795E-1	4.467E+0	9.693E+0
-3.811E-1	4.519E+0	9.602E+0
-3.844E-1	4.558E+0	9.618E+0
-3.827E-1	4.486E+0	9.725E+0
-3.795E-1	4.467E+0	9.790E+0
-3.795E-1	4.555E+0	9.755E+0
-3.860E-1	4.509E+0	9.674E+0
-3.827E-1	4.499E+0	9.729E+0
-3.779E-1	4.454E+0	9.755E+0
-3.811E-1	4.480E+0	9.638E+0
-3.860E-1	4.548E+0	9.583E+0
-3.811E-1	4.529E+0	9.670E+0
-3.795E-1	4.499E+0	9.758E+0
-3.827E-1	4.522E+0	9.612E+0
-3.844E-1	4.415E+0	9.781E+0
-3.811E-1	4.581E+0	9.541E+0
-3.811E-1	4.542E+0	9.609E+0
-3.811E-1	4.512E+0	9.690E+0
-3.860E-1	4.483E+0	9.826E+0
-3.827E-1	4.522E+0	9.845E+0
-3.827E-1	4.529E+0	9.664E+0
-3.811E-1	4.496E+0	9.729E+0
-3.844E-1	4.535E+0	9.800E+0
-3.811E-1	4.555E+0	9.674E+0
-3.779E-1	4.542E+0	9.797E+0
-3.811E-1	4.467E+0	9.719E+0
-3.860E-1	4.428E+0	9.706E+0
-3.811E-1	4.538E+0	9.794E+0
-3.795E-1	4.493E+0	9.706E+0
-3.844E-1	4.551E+0	9.732E+0
-3.827E-1	4.503E+0	9.722E+0
-3.811E-1	4.496E+0	9.748E+0
-3.795E-1	4.542E+0	9.748E+0
-3.827E-1	4.626E+0	9.654E+0
-3.827E-1	4.460E+0	9.722E+0
-3.844E-1	4.574E+0	9.686E+0
-3.795E-1	4.486E+0	9.680E+0
-3.827E-1	4.480E+0	9.819E+0
-3.844E-1	4.522E+0	9.615E+0
-3.811E-1	4.473E+0	9.644E+0
-3.795E-1	4.525E+0	9.592E+0
-3.827E-1	4.509E+0	9.764E+0
-3.860E-1	4.454E+0	9.657E+0
-3.811E-1	4.490E+0	9.648E+0
-3.795E-1	4.483E+0	9.758E+0
-3.795E-1	4.519E+0	9.725E+0
-3.844E-1	4.457E+0	9.735E+0
-3.844E-1	4.581E+0	9.709E+0
-3.795E-1	4.593E+0	9.557E+0
-3.795E-1	4.431E+0	9.612E+0
-3.827E-1	4.477E+0	9.670E+0
-3.811E-1	4.529E+0	9.742E+0
-3.811E-1	4.470E+0	9.748E+0
-3.827E-1	4.529E+0	9.703E+0
-3.844E-1	4.529E+0	9.742E+0
-3.811E-1	4.486E+0	9.722E+0
-3.795E-1	4.470E+0	9.794E+0
-3.827E-1	4.493E+0	9.735E+0
-3.827E-1	4.486E+0	9.667E+0
-3.811E-1	4.532E+0	9.696E+0
-3.795E-1	4.457E+0	9.810E+0
-3.811E-1	4.593E+0	9.622E+0
-3.844E-1	4.477E+0	9.742E+0
-3.795E-1	4.584E+0	9.755E+0
-3.779E-1	4.522E+0	9.716E+0
-3.827E-1	4.512E+0	9.651E+0
-3.827E-1	4.396E+0	9.664E+0
-3.795E-1	4.555E+0	9.641E+0
-3.779E-1	4.529E+0	9.816E+0
-3.811E-1	4.587E+0	9.657E+0
-3.844E-1	4.422E+0	9.677E+0
-3.811E-1	4.483E+0	9.674E+0
-3.763E-1	4.542E+0	9.677E+0
-3.763E-1	4.529E+0	9.667E+0
-3.827E-1	4.506E+0	9.716E+0
-3.811E-1	4.486E+0	9.712E+0
-3.746E-1	4.597E+0	9.849E+0
-3.795E-1	4.506E+0	9.784E+0
-3.827E-1	4.460E+0	9.894E+0
-3.795E-1	4.499E+0	9.768E+0
-3.779E-1	4.581E+0	9.690E+0
-3.811E-1	4.522E+0	9.696E+0
-3.811E-1	4.431E+0	9.699E+0
-3.811E-1	4.503E+0	9.748E+0
-3.763E-1	4.532E+0	9.664E+0
-3.827E-1	4.522E+0	9.622E+0
-3.827E-1	4.561E+0	9.654E+0
-3.811E-1	4.470E+0	9.605E+0
-3.795E-1	4.493E+0	9.622E+0
-3.811E-1	4.418E+0	9.800E+0
-3.795E-1	4.490E+0	9.622E+0
-3.795E-1	4.422E+0	9.758E+0
-3.779E-1	4.603E+0	9.745E+0
-3.795E-1	4.509E+0	9.742E+0
-3.827E-1	4.542E+0	9.625E+0
-3.811E-1	4.561E+0	9.755E+0
-3.763E-1	4.509E+0	9.807E+0
-3.779E-1	4.616E+0	9.781E+0
-3.827E-1	4.496E+0	9.690E+0
-3.795E-1	4.480E+0	9.764E+0
-3.779E-1	4.535E+0	9.745E+0
-3.779E-1	4.457E+0	9.722E+0
-3.795E-1	4.480E+0	9.732E+0
-3.795E-1	4.535E+0	9.664E+0
-3.811E-1	4.532E+0	9.631E+0
-3.795E-1	4.535E+0	9.690E+0
-3.811E-1	4.457E+0	9.819E+0
-3.779E-1	4.561E+0	9.699E+0
-3.811E-1	4.558E+0	9.703E+0
-3.779E-1	4.493E+0	9.751E+0
-3.860E-1	4.467E+0	9.674E+0
-3.827E-1	4.509E+0	9.657E+0
-3.763E-1	4.464E+0	9.761E+0
-3.827E-1	4.535E+0	9.670E+0
-3.811E-1	4.532E+0	9.777E+0
-3.795E-1	4.509E+0	9.849E+0
-3.811E-1	4.509E+0	9.771E+0
-3.811E-1	4.470E+0	9.810E+0
-3.827E-1	4.493E+0	9.716E+0
-3.811E-1	4.548E+0	9.742E+0
-3.779E-1	4.431E+0	9.732E+0
-3.827E-1	4.490E+0	9.699E+0
-3.795E-1	4.509E+0	9.670E+0
-3.811E-1	4.506E+0	9.631E+0
-3.811E-1	4.519E+0	9.706E+0
-3.795E-1	4.457E+0	9.832E+0
-3.827E-1	4.493E+0	9.670E+0
-3.795E-1	4.581E+0	9.683E+0
-3.779E-1	4.503E+0	9.842E+0
-3.779E-1	4.480E+0	9.677E+0
-3.827E-1	4.425E+0	9.719E+0
-3.811E-1	4.483E+0	9.764E+0
-3.795E-1	4.542E+0	9.680E+0
-3.795E-1	4.529E+0	9.810E+0
-3.811E-1	4.590E+0	9.693E+0
-3.827E-1	4.499E+0	9.813E+0
-3.779E-1	4.477E+0	9.706E+0
-3.811E-1	4.486E+0	9.735E+0
-3.844E-1	4.496E+0	9.677E+0
-3.795E-1	4.535E+0	9.725E+0
-3.779E-1	4.516E+0	9.748E+0
-3.779E-1	4.551E+0	9.686E+0
-3.844E-1	4.516E+0	9.712E+0
-3.827E-1	4.532E+0	9.725E+0
-3.763E-1	4.577E+0	9.774E+0
-3.795E-1	4.460E+0	9.625E+0
-3.827E-1	4.525E+0	9.605E+0
-3.811E-1	4.483E+0	9.725E+0
-3.763E-1	4.486E+0	9.836E+0
-3.779E-1	4.571E+0	9.745E+0
-3.811E-1	4.480E+0	9.712E+0
-3.795E-1	4.473E+0	9.758E+0
-3.795E-1	4.509E+0	9.764E+0
-3.779E-1	4.538E+0	9.583E+0
-3.827E-1	4.425E+0	9.725E+0
-3.827E-1	4.532E+0	9.800E+0
-3.795E-1	4.525E+0	9.738E+0
-3.811E-1	4.457E+0	9.758E+0
-3.795E-1	4.571E+0	9.612E+0
-3.811E-1	4.444E+0	9.693E+0
-3.746E-1	4.519E+0	9.667E+0
-3.795E-1	4.480E+0	9.703E+0
-3.795E-1	4.532E+0	9.725E+0
-3.811E-1	4.460E+0	9.751E+0
-3.779E-1	4.483E+0	9.657E+0
-3.811E-1	4.441E+0	9.699E+0
-3.811E-1	4.418E+0	9.855E+0
-3.811E-1	4.490E+0	9.784E+0
-3.730E-1	4.490E+0	9.631E+0
-3.779E-1	4.441E+0	9.901E+0
-3.811E-1	4.490E+0	9.716E+0
-3.827E-1	4.542E+0	9.605E+0
-3.827E-1	4.568E+0	9.832E+0
-3.779E-1	4.542E+0	9.680E+0
-3.811E-1	4.477E+0	9.699E+0
-3.811E-1	4.493E+0	9.644E+0
-3.795E-1	4.564E+0	9.686E+0
-3.795E-1	4.538E+0	9.719E+0
-3.827E-1	4.470E+0	9.664E+0
-3.795E-1	4.519E+0	9.690E+0
-3.779E-1	4.444E+0	9.648E+0
-3.827E-1	4.438E+0	9.807E+0
-3.827E-1	4.490E+0	9.625E+0
-3.795E-1	4.529E+0	9.579E+0
-3.779E-1	4.506E+0	9.774E+0
-3.795E-1	4.509E+0	9.755E+0
-3.811E-1	4.577E+0	9.651E+0
-3.763E-1	4.577E+0	9.657E+0
-3.763E-1	4.415E+0	9.628E+0
-3.795E-1	4.496E+0	9.696E+0
-3.827E-1	4.522E+0	9.745E+0
-3.795E-1	4.535E+0	9.794E+0
-3.779E-1	4.545E+0	9.755E+0
-3.779E-1	4.509E+0	9.696E+0
-3.795E-1	4.509E+0	9.719E+0
-3.795E-1	4.480E+0	9.745E+0
-3.763E-1	4.496E+0	9.612E+0
-3.763E-1	4.548E+0	9.823E+0
-3.827E-1	4.525E+0	9.748E+0
-3.811E-1	4.525E+0	9.810E+0
-3.779E-1	4.535E+0	9.716E+0
-3.795E-1	4.444E+0	9.781E+0
-3.844E-1	4.555E+0	9.745E+0
-3.779E-1	4.529E+0	9.690E+0
-3.779E-1	4.503E+0	9.771E+0
-3.811E-1	4.512E+0	9.696E+0
-3.811E-1	4.477E+0	9.732E+0
-3.795E-1	4.509E+0	9.787E+0
-3.746E-1	4.506E+0	9.803E+0
-3.779E-1	4.538E+0	9.742E+0
-3.795E-1	4.519E+0	9.699E+0
-3.811E-1	4.493E+0	9.764E+0
-3.779E-1	4.451E+0	9.790E+0
-3.779E-1	4.454E+0	9.579E+0
-3.811E-1	4.512E+0	9.807E+0
-3.795E-1	4.506E+0	9.829E+0
-3.779E-1	4.538E+0	9.790E+0
-3.795E-1	4.444E+0	9.712E+0
-3.844E-1	4.473E+0	9.706E+0
-3.827E-1	4.506E+0	9.641E+0
-3.763E-1	4.460E+0	9.615E+0
-3.795E-1	4.542E+0	9.758E+0
-3.827E-1	4.473E+0	9.742E+0
-3.779E-1	4.496E+0	9.810E+0
-3.730E-1	4.581E+0	9.667E+0
-3.779E-1	4.438E+0	9.693E+0
-3.811E-1	4.499E+0	9.729E+0
-3.795E-1	4.509E+0	9.742E+0
-3.763E-1	4.551E+0	9.810E+0
-3.779E-1	4.496E+0	9.738E+0
-3.827E-1	4.542E+0	9.550E+0
-3.795E-1	4.441E+0	9.625E+0
-3.746E-1	4.564E+0	9.635E+0
-3.779E-1	4.486E+0	9.654E+0
-3.827E-1	4.493E+0	9.800E+0
-3.827E-1	4.467E+0	9.706E+0
-3.763E-1	4.561E+0	9.625E+0
-3.795E-1	4.512E+0	9.686E+0
-3.811E-1	4.529E+0	9.742E+0
-3.795E-1	4.613E+0	9.771E+0
-3.763E-1	4.499E+0	9.602E+0
-3.795E-1	4.486E+0	9.667E+0
-3.795E-1	4.467E+0	9.625E+0
-3.779E-1	4.516E+0	9.719E+0
-3.779E-1	4.571E+0	9.751E+0
-3.779E-1	4.503E+0	9.719E+0
-3.811E-1	4.477E+0	9.771E+0
-3.827E-1	4.516E+0	9.732E+0
-3.763E-1	4.451E+0	9.764E+0
-3.811E-1	4.509E+0	9.878E+0
-3.827E-1	4.558E+0	9.693E+0
-3.795E-1	4.519E+0	9.794E+0
-3.779E-1	4.551E+0	9.680E+0
-3.827E-1	4.451E+0	9.800E+0
-3.827E-1	4.545E+0	9.725E+0
-3.811E-1	4.503E+0	9.618E+0
-3.763E-1	4.561E+0	9.742E+0
-3.795E-1	4.632E+0	9.706E+0
-3.811E-1	4.522E+0	9.755E+0
-3.811E-1	4.448E+0	9.751E+0
-3.795E-1	4.558E+0	9.722E+0
-3.779E-1	4.486E+0	9.787E+0
-3.827E-1	4.587E+0	9.790E+0
-3.779E-1	4.409E+0	9.745E+0
-3.779E-1	4.509E+0	9.589E+0
-3.795E-1	4.473E+0	9.774E+0
-3.827E-1	4.460E+0	9.781E+0
-3.763E-1	4.451E+0	9.683E+0
-3.763E-1	4.480E+0	9.758E+0
-3.779E-1	4.548E+0	9.836E+0
-3.827E-1	4.506E+0	9.729E+0
-3.795E-1	4.490E+0	9.703E+0
-3.779E-1	4.561E+0	9.742E+0
-3.779E-1	4.538E+0	9.622E+0
-3.795E-1	4.548E+0	9.583E+0
-3.795E-1	4.525E+0	9.625E+0
-3.763E-1	4.574E+0	9.758E+0
-3.763E-1	4.519E+0	9.751E+0
-3.827E-1	4.409E+0	9.781E+0
-3.779E-1	4.571E+0	9.648E+0
-3.779E-1	4.522E+0	9.696E+0
-3.795E-1	4.451E+0	9.748E+0
-3.811E-1	4.606E+0	9.589E+0
-3.795E-1	4.499E+0	9.690E+0
-3.779E-1	4.470E+0	9.729E+0
-3.763E-1	4.529E+0	9.703E+0
-3.795E-1	4.444E+0	9.693E+0
-3.795E-1	4.477E+0	9.738E+0
-3.763E-1	4.512E+0	9.858E+0
-3.827E-1	4.441E+0	9.703E+0
-3.827E-1	4.522E+0	9.781E+0
-3.811E-1	4.525E+0	9.794E+0
-3.763E-1	4.506E+0	9.596E+0
-3.779E-1	4.516E+0	9.690E+0
-3.795E-1	4.483E+0	9.729E+0
-3.795E-1	4.496E+0	9.722E+0
-3.763E-1	4.577E+0	9.664E+0
-3.811E-1	4.473E+0	9.745E+0
-3.844E-1	4.522E+0	9.719E+0
-3.827E-1	4.454E+0	9.868E+0
-3.763E-1	4.548E+0	9.657E+0
-3.779E-1	4.551E+0	9.751E+0
-3.827E-1	4.499E+0	9.651E+0
-3.795E-1	4.555E+0	9.670E+0
-3.763E-1	4.448E+0	9.790E+0
-3.795E-1	4.532E+0	9.696E+0
-3.795E-1	4.467E+0	9.735E+0
-3.779E-1	4.467E+0	9.813E+0
-3.779E-1	4.506E+0	9.719E+0
-3.763E-1	4.402E+0	9.690E+0
-3.795E-1	4.545E+0	9.674E+0
-3.795E-1	4.522E+0	9.787E+0
-3.746E-1	4.493E+0	9.826E+0
-3.795E-1	4.506E+0	9.596E+0
-3.811E-1	4.529E+0	9.566E+0
-3.844E-1	4.535E+0	9.690E+0
-3.779E-1	4.480E+0	9.878E+0
-3.795E-1	4.493E+0	9.732E+0
-3.779E-1	4.551E+0	9.677E+0
-3.811E-1	4.486E+0	9.800E+0
-3.763E-1	4.503E+0	9.596E+0
-3.746E-1	4.493E+0	9.735E+0
-3.795E-1	4.444E+0	9.683E+0
-3.795E-1	4.496E+0	9.735E+0
-3.746E-1	4.548E+0	9.712E+0
-3.763E-1	4.496E+0	9.771E+0
-3.795E-1	4.509E+0	9.758E+0
-3.795E-1	4.587E+0	9.703E+0
-3.763E-1	4.425E+0	9.657E+0
-3.779E-1	4.428E+0	9.738E+0
-3.795E-1	4.496E+0	9.683E+0
-3.795E-1	4.509E+0	9.800E+0
-3.779E-1	4.503E+0	9.693E+0
-3.811E-1	4.431E+0	9.832E+0
-3.827E-1	4.542E+0	9.797E+0
-3.795E-1	4.470E+0	9.755E+0
-3.779E-1	4.486E+0	9.615E+0
-3.795E-1	4.558E+0	9.729E+0
-3.795E-1	4.509E+0	9.719E+0
-3.811E-1	4.499E+0	9.777E+0
-3.779E-1	4.571E+0	9.771E+0
-3.779E-1	4.522E+0	9.777E+0
-3.795E-1	4.590E+0	9.735E+0
-3.795E-1	4.577E+0	9.768E+0
-3.763E-1	4.542E+0	9.794E+0
-3.795E-1	4.512E+0	9.703E+0
-3.811E-1	4.577E+0	9.790E+0
-3.779E-1	4.548E+0	9.641E+0
-3.763E-1	4.503E+0	9.703E+0
-3.763E-1	4.428E+0	9.696E+0
-3.827E-1	4.564E+0	9.690E+0
-3.811E-1	4.493E+0	9.706E+0
-3.763E-1	4.522E+0	9.725E+0
-3.779E-1	4.496E+0	9.541E+0
-3.811E-1	4.441E+0	9.622E+0
-3.811E-1	4.665E+0	9.781E+0
-3.763E-1	4.542E+0	9.638E+0
-3.779E-1	4.509E+0	9.693E+0
-3.811E-1	4.506E+0	9.738E+0
-3.795E-1	4.555E+0	9.982E+0
-3.763E-1	4.574E+0	9.680E+0
-3.795E-1	4.564E+0	9.751E+0
-3.811E-1	4.460E+0	9.625E+0
-3.795E-1	4.571E+0	9.849E+0
-3.779E-1	4.568E+0	9.816E+0
-3.763E-1	4.499E+0	9.657E+0
-3.811E-1	4.561E+0	9.651E+0
-3.795E-1	4.525E+0	9.654E+0
-3.714E-1	4.435E+0	9.738E+0
-3.779E-1	4.558E+0	9.725E+0
-3.827E-1	4.555E+0	9.716E+0
-3.811E-1	4.542E+0	9.716E+0
[truncated: 377,003 more rows]
