# Supplementary material for: Improved ANAP incorporation and VCF analysis reveal details of P2X7 current facilitation and a limited conformational interplay between ATP binding and the intracellular ballast domain
Source: eLife. 2023 Jan 4;12:e82479. doi: 10.7554/eLife.82479 (PMC9859053; doi:10.7554/eLife.82479)
Supplement: Table 2—source data 1. [file elife-82479-table2-data1.zip › Table-2_source-data-1/22l09-03.csv]

-2.887E-1	4.217E+0	9.661E+0
-2.854E-1	4.126E+0	9.557E+0
-2.854E-1	4.130E+0	9.589E+0
-2.871E-1	4.143E+0	9.602E+0
-2.871E-1	4.071E+0	9.693E+0
-2.871E-1	4.133E+0	9.609E+0
-2.838E-1	4.207E+0	9.566E+0
-2.871E-1	4.107E+0	9.560E+0
-2.887E-1	4.204E+0	9.557E+0
-2.903E-1	4.117E+0	9.641E+0
-2.887E-1	4.065E+0	9.563E+0
-2.903E-1	4.178E+0	9.638E+0
-2.919E-1	4.068E+0	9.508E+0
-2.871E-1	4.130E+0	9.534E+0
-2.854E-1	4.107E+0	9.667E+0
-2.871E-1	4.120E+0	9.602E+0
-2.919E-1	4.130E+0	9.742E+0
-2.871E-1	4.149E+0	9.667E+0
-2.887E-1	4.104E+0	9.618E+0
-2.887E-1	4.078E+0	9.576E+0
-2.903E-1	4.123E+0	9.560E+0
-2.887E-1	4.087E+0	9.579E+0
-2.871E-1	4.182E+0	9.612E+0
-2.887E-1	4.123E+0	9.690E+0
-2.919E-1	4.107E+0	9.648E+0
-2.903E-1	4.162E+0	9.609E+0
-2.871E-1	4.123E+0	9.625E+0
-2.871E-1	4.175E+0	9.589E+0
-2.887E-1	4.123E+0	9.498E+0
-2.871E-1	4.172E+0	9.635E+0
-2.854E-1	4.149E+0	9.690E+0
-2.871E-1	4.185E+0	9.586E+0
-2.919E-1	4.162E+0	9.648E+0
-2.871E-1	4.143E+0	9.528E+0
-2.854E-1	4.120E+0	9.667E+0
-2.887E-1	4.049E+0	9.612E+0
-2.887E-1	4.100E+0	9.576E+0
-2.854E-1	4.152E+0	9.680E+0
-2.871E-1	4.146E+0	9.693E+0
-2.871E-1	4.139E+0	9.696E+0
-2.887E-1	4.172E+0	9.683E+0
-2.903E-1	4.162E+0	9.667E+0
-2.871E-1	3.980E+0	9.573E+0
-2.871E-1	4.162E+0	9.618E+0
-2.919E-1	4.159E+0	9.550E+0
-2.871E-1	4.061E+0	9.615E+0
-2.838E-1	4.039E+0	9.433E+0
-2.887E-1	4.194E+0	9.537E+0
-2.887E-1	4.191E+0	9.492E+0
-2.871E-1	4.188E+0	9.644E+0
-2.871E-1	4.133E+0	9.628E+0
-2.871E-1	4.152E+0	9.537E+0
-2.919E-1	4.084E+0	9.664E+0
-2.903E-1	4.146E+0	9.602E+0
-2.871E-1	4.100E+0	9.544E+0
-2.887E-1	4.107E+0	9.670E+0
-2.903E-1	4.097E+0	9.622E+0
-2.903E-1	4.178E+0	9.537E+0
-2.854E-1	4.149E+0	9.735E+0
-2.887E-1	4.126E+0	9.563E+0
-2.935E-1	4.211E+0	9.599E+0
-2.903E-1	4.094E+0	9.635E+0
-2.887E-1	4.188E+0	9.680E+0
-2.887E-1	4.156E+0	9.528E+0
-2.919E-1	4.250E+0	9.515E+0
-2.903E-1	4.139E+0	9.615E+0
-2.903E-1	4.165E+0	9.550E+0
-2.871E-1	4.065E+0	9.618E+0
-2.887E-1	4.120E+0	9.609E+0
-2.854E-1	4.143E+0	9.602E+0
-2.887E-1	4.136E+0	9.648E+0
-2.903E-1	4.194E+0	9.511E+0
-2.919E-1	4.117E+0	9.605E+0
-2.871E-1	4.152E+0	9.531E+0
-2.871E-1	4.120E+0	9.657E+0
-2.887E-1	4.146E+0	9.709E+0
-2.935E-1	4.074E+0	9.550E+0
-2.887E-1	4.068E+0	9.573E+0
-2.887E-1	4.143E+0	9.612E+0
-2.919E-1	4.087E+0	9.609E+0
-2.871E-1	4.194E+0	9.482E+0
-2.887E-1	4.110E+0	9.677E+0
-2.871E-1	4.136E+0	9.557E+0
-2.887E-1	4.194E+0	9.631E+0
-2.903E-1	4.152E+0	9.605E+0
-2.871E-1	4.065E+0	9.566E+0
-2.871E-1	4.149E+0	9.576E+0
-2.887E-1	4.087E+0	9.586E+0
-2.903E-1	4.175E+0	9.641E+0
-2.887E-1	4.126E+0	9.618E+0
-2.871E-1	4.107E+0	9.498E+0
-2.903E-1	4.165E+0	9.550E+0
-2.887E-1	4.169E+0	9.657E+0
-2.871E-1	4.113E+0	9.622E+0
-2.887E-1	4.104E+0	9.648E+0
-2.871E-1	4.074E+0	9.609E+0
-2.903E-1	4.159E+0	9.573E+0
-2.854E-1	4.156E+0	9.693E+0
-2.871E-1	4.217E+0	9.618E+0
-2.871E-1	4.165E+0	9.570E+0
-2.903E-1	4.204E+0	9.732E+0
-2.887E-1	4.152E+0	9.686E+0
-2.871E-1	4.087E+0	9.661E+0
-2.887E-1	4.201E+0	9.537E+0
-2.903E-1	4.159E+0	9.553E+0
-2.871E-1	4.136E+0	9.638E+0
-2.838E-1	4.123E+0	9.641E+0
-2.887E-1	4.110E+0	9.573E+0
-2.887E-1	4.136E+0	9.661E+0
-2.871E-1	4.104E+0	9.498E+0
-2.887E-1	4.123E+0	9.719E+0
-2.887E-1	4.078E+0	9.579E+0
-2.919E-1	4.110E+0	9.641E+0
-2.838E-1	4.169E+0	9.534E+0
-2.854E-1	4.207E+0	9.534E+0
-2.887E-1	4.162E+0	9.625E+0
-2.887E-1	4.217E+0	9.544E+0
-2.871E-1	4.036E+0	9.625E+0
-2.871E-1	4.194E+0	9.628E+0
-2.887E-1	4.130E+0	9.553E+0
-2.903E-1	4.198E+0	9.463E+0
-2.854E-1	4.159E+0	9.648E+0
-2.871E-1	4.146E+0	9.472E+0
-2.887E-1	4.117E+0	9.664E+0
-2.887E-1	4.117E+0	9.534E+0
-2.887E-1	4.107E+0	9.450E+0
-2.903E-1	4.107E+0	9.576E+0
-2.887E-1	4.149E+0	9.605E+0
-2.919E-1	4.091E+0	9.644E+0
-2.887E-1	4.136E+0	9.566E+0
-2.871E-1	4.159E+0	9.654E+0
-2.903E-1	4.078E+0	9.566E+0
-2.903E-1	4.143E+0	9.651E+0
-2.887E-1	4.081E+0	9.670E+0
-2.871E-1	4.172E+0	9.515E+0
-2.903E-1	4.152E+0	9.576E+0
-2.887E-1	4.061E+0	9.541E+0
-2.887E-1	4.156E+0	9.560E+0
-2.854E-1	4.126E+0	9.570E+0
-2.887E-1	4.113E+0	9.521E+0
-2.919E-1	4.074E+0	9.505E+0
-2.871E-1	4.104E+0	9.719E+0
-2.871E-1	4.026E+0	9.553E+0
-2.887E-1	4.074E+0	9.485E+0
-2.887E-1	4.130E+0	9.589E+0
-2.903E-1	4.172E+0	9.596E+0
-2.871E-1	4.110E+0	9.622E+0
-2.871E-1	4.100E+0	9.635E+0
-2.919E-1	4.120E+0	9.696E+0
-2.887E-1	4.117E+0	9.550E+0
-2.871E-1	4.149E+0	9.515E+0
-2.887E-1	4.149E+0	9.628E+0
-2.903E-1	4.130E+0	9.674E+0
-2.887E-1	4.139E+0	9.602E+0
-2.871E-1	4.133E+0	9.644E+0
-2.871E-1	4.165E+0	9.579E+0
-2.919E-1	4.139E+0	9.495E+0
-2.887E-1	4.087E+0	9.524E+0
-2.887E-1	4.182E+0	9.612E+0
-2.903E-1	4.172E+0	9.657E+0
-2.903E-1	4.201E+0	9.674E+0
-2.871E-1	4.169E+0	9.602E+0
-2.854E-1	4.188E+0	9.495E+0
-2.903E-1	4.224E+0	9.683E+0
-2.903E-1	4.100E+0	9.550E+0
-2.887E-1	4.084E+0	9.596E+0
-2.903E-1	4.130E+0	9.456E+0
-2.887E-1	4.100E+0	9.648E+0
-2.903E-1	4.078E+0	9.544E+0
-2.903E-1	4.182E+0	9.686E+0
-2.887E-1	4.156E+0	9.648E+0
-2.871E-1	4.214E+0	9.641E+0
-2.887E-1	4.100E+0	9.677E+0
-2.871E-1	4.091E+0	9.612E+0
-2.887E-1	4.130E+0	9.706E+0
-2.887E-1	4.172E+0	9.638E+0
-2.919E-1	4.052E+0	9.586E+0
-2.919E-1	4.162E+0	9.566E+0
-2.854E-1	4.110E+0	9.563E+0
-2.887E-1	4.126E+0	9.566E+0
-2.903E-1	4.152E+0	9.573E+0
-2.887E-1	4.139E+0	9.628E+0
-2.854E-1	4.074E+0	9.550E+0
-2.919E-1	4.130E+0	9.602E+0
-2.919E-1	4.143E+0	9.644E+0
-2.887E-1	4.126E+0	9.583E+0
-2.871E-1	4.087E+0	9.674E+0
-2.903E-1	4.084E+0	9.508E+0
-2.903E-1	4.172E+0	9.703E+0
-2.871E-1	4.100E+0	9.618E+0
-2.887E-1	4.185E+0	9.599E+0
-2.887E-1	4.117E+0	9.430E+0
-2.903E-1	4.084E+0	9.638E+0
-2.871E-1	4.113E+0	9.560E+0
-2.871E-1	4.078E+0	9.534E+0
-2.919E-1	4.156E+0	9.469E+0
-2.887E-1	4.136E+0	9.648E+0
-2.887E-1	4.126E+0	9.628E+0
-2.887E-1	4.188E+0	9.699E+0
-2.903E-1	4.198E+0	9.696E+0
-2.887E-1	4.143E+0	9.596E+0
-2.887E-1	4.188E+0	9.612E+0
-2.903E-1	4.126E+0	9.638E+0
-2.903E-1	4.188E+0	9.686E+0
-2.903E-1	4.091E+0	9.677E+0
-2.887E-1	4.143E+0	9.651E+0
-2.871E-1	4.126E+0	9.599E+0
-2.903E-1	4.045E+0	9.683E+0
-2.903E-1	4.194E+0	9.427E+0
-2.887E-1	4.165E+0	9.589E+0
-2.871E-1	4.123E+0	9.482E+0
-2.871E-1	4.172E+0	9.602E+0
-2.903E-1	4.126E+0	9.557E+0
-2.887E-1	4.123E+0	9.651E+0
-2.887E-1	4.107E+0	9.560E+0
-2.887E-1	4.169E+0	9.641E+0
-2.903E-1	4.087E+0	9.596E+0
-2.871E-1	4.172E+0	9.583E+0
-2.871E-1	4.107E+0	9.576E+0
-2.903E-1	4.178E+0	9.696E+0
-2.887E-1	4.104E+0	9.596E+0
-2.871E-1	4.194E+0	9.693E+0
-2.871E-1	4.149E+0	9.638E+0
-2.887E-1	4.117E+0	9.515E+0
-2.919E-1	4.058E+0	9.618E+0
-2.871E-1	4.071E+0	9.699E+0
-2.871E-1	4.126E+0	9.576E+0
-2.871E-1	4.207E+0	9.579E+0
-2.919E-1	4.178E+0	9.612E+0
-2.871E-1	4.081E+0	9.667E+0
-2.871E-1	4.156E+0	9.625E+0
-2.887E-1	4.139E+0	9.521E+0
-2.887E-1	4.042E+0	9.508E+0
-2.887E-1	4.159E+0	9.651E+0
-2.854E-1	4.178E+0	9.612E+0
-2.903E-1	4.211E+0	9.537E+0
-2.935E-1	4.159E+0	9.521E+0
-2.871E-1	4.107E+0	9.515E+0
-2.887E-1	4.068E+0	9.657E+0
-2.903E-1	4.058E+0	9.550E+0
-2.903E-1	4.081E+0	9.648E+0
-2.871E-1	4.104E+0	9.498E+0
-2.903E-1	4.065E+0	9.677E+0
-2.903E-1	4.117E+0	9.599E+0
-2.919E-1	4.136E+0	9.648E+0
-2.887E-1	4.094E+0	9.648E+0
-2.871E-1	4.182E+0	9.579E+0
-2.903E-1	4.104E+0	9.576E+0
-2.919E-1	4.091E+0	9.576E+0
-2.871E-1	4.130E+0	9.560E+0
-2.871E-1	4.120E+0	9.531E+0
-2.887E-1	4.139E+0	9.505E+0
-2.871E-1	4.156E+0	9.570E+0
-2.822E-1	4.149E+0	9.599E+0
-2.854E-1	4.237E+0	9.583E+0
-2.887E-1	4.126E+0	9.511E+0
-2.903E-1	4.120E+0	9.560E+0
-2.887E-1	4.039E+0	9.790E+0
-2.887E-1	4.188E+0	9.592E+0
-2.887E-1	4.087E+0	9.732E+0
-2.903E-1	4.211E+0	9.657E+0
-2.871E-1	4.133E+0	9.553E+0
-2.871E-1	4.013E+0	9.596E+0
-2.887E-1	4.094E+0	9.553E+0
-2.887E-1	4.146E+0	9.638E+0
-2.871E-1	4.133E+0	9.599E+0
-2.919E-1	4.149E+0	9.625E+0
-2.887E-1	4.117E+0	9.469E+0
-2.903E-1	4.139E+0	9.592E+0
-2.871E-1	4.139E+0	9.858E+0
-2.854E-1	4.123E+0	9.677E+0
-2.871E-1	4.094E+0	9.596E+0
-2.919E-1	4.126E+0	9.644E+0
-2.871E-1	4.211E+0	9.511E+0
-2.871E-1	4.094E+0	9.576E+0
-2.903E-1	4.165E+0	9.605E+0
-2.919E-1	4.104E+0	9.605E+0
-2.887E-1	4.146E+0	9.592E+0
-2.887E-1	4.149E+0	9.570E+0
-2.887E-1	4.227E+0	9.725E+0
-2.903E-1	4.152E+0	9.592E+0
-2.887E-1	4.185E+0	9.677E+0
-2.887E-1	4.136E+0	9.586E+0
-2.903E-1	4.013E+0	9.612E+0
-2.903E-1	4.084E+0	9.628E+0
-2.871E-1	4.146E+0	9.427E+0
-2.871E-1	4.149E+0	9.541E+0
-2.871E-1	4.162E+0	9.489E+0
-2.919E-1	4.068E+0	9.722E+0
-2.887E-1	4.087E+0	9.622E+0
-2.871E-1	4.175E+0	9.622E+0
-2.919E-1	4.136E+0	9.557E+0
-2.903E-1	4.078E+0	9.489E+0
-2.871E-1	4.211E+0	9.618E+0
-2.887E-1	4.139E+0	9.738E+0
-2.887E-1	4.162E+0	9.518E+0
-2.903E-1	4.146E+0	9.579E+0
-2.871E-1	4.045E+0	9.790E+0
-2.887E-1	4.175E+0	9.544E+0
-2.887E-1	4.175E+0	9.670E+0
-2.919E-1	4.149E+0	9.502E+0
-2.887E-1	4.126E+0	9.651E+0
-2.887E-1	4.227E+0	9.696E+0
-2.871E-1	4.172E+0	9.579E+0
-2.887E-1	4.204E+0	9.518E+0
-2.871E-1	4.091E+0	9.612E+0
-2.871E-1	4.091E+0	9.609E+0
-2.887E-1	4.117E+0	9.618E+0
-2.887E-1	4.100E+0	9.596E+0
-2.887E-1	4.097E+0	9.573E+0
-2.887E-1	4.172E+0	9.570E+0
-2.903E-1	4.162E+0	9.738E+0
-2.903E-1	4.146E+0	9.609E+0
-2.887E-1	4.117E+0	9.755E+0
-2.871E-1	4.113E+0	9.579E+0
-2.887E-1	4.113E+0	9.664E+0
-2.903E-1	4.097E+0	9.615E+0
-2.887E-1	4.139E+0	9.638E+0
-2.887E-1	4.139E+0	9.596E+0
-2.854E-1	4.130E+0	9.638E+0
-2.903E-1	4.169E+0	9.589E+0
-2.903E-1	4.139E+0	9.563E+0
-2.871E-1	4.120E+0	9.518E+0
-2.887E-1	4.143E+0	9.596E+0
-2.919E-1	4.211E+0	9.469E+0
-2.871E-1	4.104E+0	9.589E+0
-2.871E-1	4.068E+0	9.622E+0
-2.887E-1	4.152E+0	9.680E+0
-2.903E-1	4.104E+0	9.618E+0
-2.854E-1	4.201E+0	9.605E+0
-2.838E-1	4.104E+0	9.628E+0
-2.887E-1	4.091E+0	9.667E+0
-2.903E-1	4.220E+0	9.596E+0
-2.903E-1	4.146E+0	9.612E+0
-2.871E-1	4.159E+0	9.625E+0
-2.903E-1	4.156E+0	9.508E+0
-2.887E-1	4.201E+0	9.495E+0
-2.887E-1	4.117E+0	9.618E+0
-2.838E-1	4.188E+0	9.518E+0
-2.903E-1	4.156E+0	9.618E+0
-2.887E-1	4.149E+0	9.654E+0
-2.887E-1	4.139E+0	9.618E+0
-2.887E-1	4.071E+0	9.576E+0
-2.903E-1	4.156E+0	9.709E+0
-2.903E-1	4.065E+0	9.635E+0
-2.887E-1	4.149E+0	9.579E+0
-2.838E-1	4.120E+0	9.553E+0
-2.919E-1	4.172E+0	9.638E+0
-2.935E-1	4.165E+0	9.553E+0
-2.887E-1	4.146E+0	9.745E+0
-2.887E-1	4.065E+0	9.566E+0
-2.903E-1	4.165E+0	9.631E+0
-2.871E-1	4.188E+0	9.485E+0
-2.887E-1	4.214E+0	9.631E+0
-2.903E-1	4.130E+0	9.618E+0
-2.903E-1	4.133E+0	9.609E+0
-2.903E-1	4.061E+0	9.537E+0
-2.887E-1	4.087E+0	9.674E+0
-2.854E-1	4.097E+0	9.664E+0
-2.919E-1	4.149E+0	9.476E+0
-2.919E-1	4.143E+0	9.602E+0
-2.871E-1	4.207E+0	9.505E+0
-2.854E-1	4.217E+0	9.596E+0
-2.919E-1	4.136E+0	9.492E+0
-2.919E-1	4.084E+0	9.748E+0
-2.919E-1	4.104E+0	9.654E+0
-2.887E-1	4.091E+0	9.579E+0
-2.935E-1	4.055E+0	9.622E+0
-2.903E-1	4.078E+0	9.677E+0
-2.903E-1	4.061E+0	9.566E+0
-2.887E-1	4.191E+0	9.596E+0
-2.887E-1	4.152E+0	9.541E+0
-2.887E-1	4.139E+0	9.563E+0
-2.871E-1	4.188E+0	9.544E+0
-2.871E-1	4.117E+0	9.771E+0
-2.903E-1	4.094E+0	9.648E+0
-2.919E-1	4.172E+0	9.544E+0
-2.903E-1	4.071E+0	9.664E+0
-2.854E-1	4.188E+0	9.703E+0
-2.903E-1	4.104E+0	9.735E+0
-2.919E-1	4.117E+0	9.541E+0
-2.887E-1	4.139E+0	9.495E+0
-2.871E-1	4.078E+0	9.696E+0
-2.887E-1	4.091E+0	9.547E+0
-2.935E-1	4.104E+0	9.557E+0
-2.887E-1	4.165E+0	9.602E+0
-2.887E-1	4.237E+0	9.631E+0
-2.887E-1	4.110E+0	9.544E+0
-2.903E-1	4.152E+0	9.537E+0
-2.903E-1	4.130E+0	9.641E+0
-2.871E-1	4.130E+0	9.661E+0
-2.887E-1	4.049E+0	9.469E+0
-2.887E-1	4.104E+0	9.609E+0
-2.871E-1	4.081E+0	9.625E+0
-2.871E-1	4.094E+0	9.589E+0
-2.871E-1	4.104E+0	9.553E+0
-2.903E-1	4.194E+0	9.563E+0
-2.887E-1	4.146E+0	9.570E+0
-2.854E-1	4.117E+0	9.618E+0
-2.903E-1	4.175E+0	9.641E+0
-2.919E-1	4.104E+0	9.492E+0
-2.871E-1	4.071E+0	9.450E+0
-2.887E-1	4.178E+0	9.602E+0
-2.871E-1	4.126E+0	9.560E+0
-2.919E-1	4.182E+0	9.482E+0
-2.887E-1	4.110E+0	9.553E+0
-2.887E-1	4.091E+0	9.586E+0
-2.903E-1	4.133E+0	9.589E+0
-2.903E-1	4.110E+0	9.631E+0
-2.903E-1	4.113E+0	9.605E+0
-2.871E-1	4.146E+0	9.628E+0
-2.919E-1	4.084E+0	9.537E+0
-2.919E-1	4.146E+0	9.615E+0
-2.919E-1	4.211E+0	9.599E+0
-2.854E-1	4.084E+0	9.566E+0
-2.903E-1	4.191E+0	9.628E+0
-2.919E-1	4.110E+0	9.518E+0
-2.854E-1	4.100E+0	9.589E+0
-2.887E-1	4.081E+0	9.586E+0
-2.903E-1	4.201E+0	9.544E+0
-2.903E-1	4.172E+0	9.557E+0
-2.887E-1	4.006E+0	9.602E+0
-2.887E-1	4.136E+0	9.631E+0
-2.903E-1	4.136E+0	9.644E+0
-2.919E-1	4.130E+0	9.541E+0
-2.871E-1	4.107E+0	9.576E+0
-2.903E-1	4.201E+0	9.589E+0
-2.903E-1	4.097E+0	9.618E+0
-2.903E-1	4.094E+0	9.599E+0
-2.887E-1	4.139E+0	9.641E+0
-2.871E-1	4.120E+0	9.482E+0
-2.935E-1	4.152E+0	9.563E+0
-2.952E-1	4.194E+0	9.648E+0
-2.871E-1	4.107E+0	9.547E+0
-2.871E-1	4.188E+0	9.589E+0
-2.887E-1	4.165E+0	9.420E+0
-2.935E-1	4.126E+0	9.651E+0
-2.887E-1	4.143E+0	9.515E+0
-2.887E-1	4.237E+0	9.534E+0
-2.919E-1	4.130E+0	9.683E+0
-2.919E-1	4.126E+0	9.605E+0
-2.871E-1	4.120E+0	9.699E+0
-2.903E-1	4.182E+0	9.550E+0
-2.919E-1	4.126E+0	9.686E+0
-2.919E-1	4.110E+0	9.625E+0
-2.871E-1	4.113E+0	9.605E+0
-2.887E-1	4.100E+0	9.502E+0
-2.887E-1	4.204E+0	9.638E+0
-2.919E-1	4.130E+0	9.654E+0
-2.903E-1	4.201E+0	9.518E+0
-2.887E-1	4.084E+0	9.690E+0
-2.919E-1	4.123E+0	9.686E+0
-2.935E-1	4.071E+0	9.498E+0
-2.887E-1	4.130E+0	9.566E+0
-2.887E-1	4.133E+0	9.489E+0
-2.887E-1	4.097E+0	9.661E+0
-2.935E-1	4.097E+0	9.430E+0
-2.903E-1	4.087E+0	9.489E+0
-2.871E-1	4.146E+0	9.502E+0
-2.871E-1	4.097E+0	9.589E+0
-2.903E-1	4.123E+0	9.515E+0
-2.871E-1	4.178E+0	9.641E+0
-2.871E-1	4.143E+0	9.459E+0
-2.919E-1	4.159E+0	9.738E+0
-2.903E-1	4.120E+0	9.579E+0
-2.919E-1	4.152E+0	9.677E+0
-2.903E-1	4.029E+0	9.524E+0
-2.887E-1	4.149E+0	9.411E+0
-2.903E-1	4.130E+0	9.661E+0
-2.887E-1	4.091E+0	9.625E+0
-2.887E-1	4.107E+0	9.586E+0
-2.871E-1	4.156E+0	9.635E+0
-2.935E-1	4.146E+0	9.537E+0
-2.903E-1	4.139E+0	9.615E+0
-2.919E-1	4.087E+0	9.615E+0
-2.919E-1	4.100E+0	9.648E+0
-2.919E-1	4.178E+0	9.609E+0
-2.887E-1	4.149E+0	9.583E+0
-2.903E-1	4.152E+0	9.631E+0
-2.887E-1	4.156E+0	9.570E+0
-2.919E-1	4.019E+0	9.547E+0
-2.887E-1	4.110E+0	9.583E+0
-2.871E-1	4.139E+0	9.612E+0
-2.903E-1	4.159E+0	9.612E+0
-2.887E-1	4.123E+0	9.528E+0
-2.887E-1	4.084E+0	9.586E+0
-2.919E-1	4.068E+0	9.592E+0
-2.887E-1	4.233E+0	9.592E+0
-2.919E-1	4.175E+0	9.683E+0
-2.887E-1	4.172E+0	9.553E+0
-2.871E-1	4.094E+0	9.625E+0
-2.903E-1	4.175E+0	9.589E+0
-2.919E-1	4.169E+0	9.716E+0
-2.887E-1	4.143E+0	9.592E+0
-2.887E-1	4.084E+0	9.544E+0
-2.903E-1	4.104E+0	9.615E+0
-2.919E-1	4.107E+0	9.599E+0
-2.887E-1	4.123E+0	9.661E+0
-2.854E-1	4.178E+0	9.609E+0
-2.935E-1	4.110E+0	9.566E+0
-2.887E-1	4.091E+0	9.563E+0
-2.887E-1	4.139E+0	9.641E+0
-2.887E-1	4.204E+0	9.677E+0
-2.903E-1	4.185E+0	9.648E+0
-2.935E-1	4.146E+0	9.696E+0
-2.887E-1	4.211E+0	9.625E+0
-2.903E-1	4.156E+0	9.541E+0
-2.887E-1	4.165E+0	9.745E+0
-2.952E-1	4.055E+0	9.625E+0
-2.903E-1	4.165E+0	9.609E+0
-2.887E-1	4.136E+0	9.566E+0
-2.919E-1	4.149E+0	9.583E+0
-2.919E-1	4.139E+0	9.602E+0
-2.871E-1	4.126E+0	9.722E+0
-2.903E-1	4.107E+0	9.661E+0
-2.903E-1	4.091E+0	9.683E+0
-2.952E-1	4.104E+0	9.586E+0
-2.887E-1	4.091E+0	9.479E+0
-2.854E-1	4.071E+0	9.677E+0
-2.903E-1	4.230E+0	9.677E+0
-2.887E-1	4.100E+0	9.628E+0
-2.903E-1	4.162E+0	9.589E+0
-2.854E-1	4.113E+0	9.427E+0
-2.903E-1	4.217E+0	9.631E+0
-2.919E-1	4.146E+0	9.599E+0
-2.887E-1	4.123E+0	9.716E+0
-2.871E-1	4.204E+0	9.531E+0
-2.887E-1	4.243E+0	9.492E+0
-2.919E-1	4.159E+0	9.498E+0
-2.903E-1	4.139E+0	9.586E+0
-2.887E-1	4.136E+0	9.495E+0
-2.903E-1	4.146E+0	9.631E+0
-2.919E-1	4.211E+0	9.644E+0
-2.887E-1	4.159E+0	9.635E+0
-2.887E-1	4.152E+0	9.511E+0
-2.903E-1	4.172E+0	9.498E+0
-2.935E-1	4.169E+0	9.602E+0
-2.903E-1	4.182E+0	9.605E+0
-2.903E-1	4.120E+0	9.511E+0
-2.935E-1	4.133E+0	9.612E+0
-2.919E-1	4.081E+0	9.661E+0
-2.903E-1	4.178E+0	9.515E+0
-2.887E-1	4.165E+0	9.631E+0
-2.903E-1	4.172E+0	9.602E+0
-2.887E-1	4.045E+0	9.667E+0
-2.903E-1	4.146E+0	9.764E+0
-2.871E-1	4.117E+0	9.661E+0
-2.919E-1	4.175E+0	9.696E+0
-2.935E-1	4.087E+0	9.534E+0
-2.903E-1	4.110E+0	9.550E+0
-2.887E-1	4.146E+0	9.573E+0
-2.919E-1	4.104E+0	9.563E+0
-2.935E-1	4.123E+0	9.648E+0
-2.919E-1	4.201E+0	9.609E+0
-2.871E-1	4.052E+0	9.609E+0
-2.887E-1	4.220E+0	9.576E+0
-2.919E-1	4.126E+0	9.648E+0
-2.903E-1	4.146E+0	9.547E+0
-2.903E-1	4.139E+0	9.631E+0
-2.919E-1	4.107E+0	9.618E+0
-2.919E-1	4.220E+0	9.622E+0
-2.903E-1	4.074E+0	9.670E+0
-2.887E-1	4.149E+0	9.615E+0
-2.919E-1	4.175E+0	9.485E+0
-2.919E-1	4.230E+0	9.453E+0
-2.903E-1	4.146E+0	9.670E+0
-2.887E-1	4.126E+0	9.570E+0
-2.903E-1	4.175E+0	9.657E+0
-2.919E-1	4.107E+0	9.618E+0
-2.919E-1	4.169E+0	9.674E+0
-2.871E-1	4.026E+0	9.586E+0
-2.903E-1	4.071E+0	9.599E+0
-2.903E-1	4.162E+0	9.570E+0
-2.887E-1	4.123E+0	9.635E+0
-2.887E-1	4.182E+0	9.427E+0
-2.919E-1	4.094E+0	9.690E+0
-2.935E-1	4.100E+0	9.654E+0
-2.903E-1	4.042E+0	9.612E+0
-2.887E-1	4.214E+0	9.592E+0
-2.919E-1	4.143E+0	9.657E+0
-2.935E-1	4.104E+0	9.716E+0
-2.887E-1	4.156E+0	9.635E+0
-2.919E-1	4.136E+0	9.557E+0
-2.887E-1	4.126E+0	9.531E+0
-2.919E-1	4.149E+0	9.456E+0
-2.903E-1	4.156E+0	9.657E+0
-2.887E-1	4.182E+0	9.664E+0
-2.919E-1	4.074E+0	9.524E+0
-2.919E-1	4.130E+0	9.654E+0
-2.903E-1	4.120E+0	9.648E+0
-2.887E-1	4.165E+0	9.641E+0
-2.887E-1	4.061E+0	9.635E+0
-2.935E-1	4.159E+0	9.537E+0
-2.919E-1	4.133E+0	9.612E+0
-2.903E-1	4.049E+0	9.631E+0
-2.903E-1	4.146E+0	9.615E+0
-2.919E-1	4.107E+0	9.648E+0
-2.903E-1	4.068E+0	9.631E+0
-2.887E-1	4.091E+0	9.651E+0
-2.935E-1	4.191E+0	9.664E+0
-2.968E-1	4.165E+0	9.706E+0
-2.903E-1	4.097E+0	9.609E+0
-2.903E-1	4.230E+0	9.657E+0
-2.903E-1	4.207E+0	9.589E+0
-2.919E-1	4.237E+0	9.638E+0
-2.887E-1	4.204E+0	9.469E+0
-2.919E-1	4.058E+0	9.583E+0
-2.919E-1	4.097E+0	9.638E+0
-2.935E-1	4.217E+0	9.690E+0
-2.919E-1	4.182E+0	9.592E+0
-2.887E-1	4.182E+0	9.631E+0
-2.952E-1	4.136E+0	9.576E+0
-2.919E-1	4.110E+0	9.664E+0
-2.903E-1	4.094E+0	9.518E+0
-2.887E-1	4.065E+0	9.628E+0
-2.935E-1	4.198E+0	9.576E+0
-2.935E-1	4.139E+0	9.557E+0
-2.919E-1	4.130E+0	9.573E+0
-2.887E-1	4.143E+0	9.680E+0
-2.919E-1	4.178E+0	9.644E+0
-2.952E-1	4.117E+0	9.644E+0
-2.903E-1	4.087E+0	9.605E+0
-2.887E-1	4.019E+0	9.502E+0
-2.935E-1	4.117E+0	9.661E+0
-2.952E-1	4.175E+0	9.674E+0
-2.919E-1	4.120E+0	9.573E+0
-2.903E-1	4.204E+0	9.476E+0
-2.903E-1	4.194E+0	9.602E+0
-2.919E-1	4.191E+0	9.638E+0
-2.919E-1	4.191E+0	9.563E+0
-2.887E-1	4.143E+0	9.648E+0
-2.903E-1	4.120E+0	9.592E+0
-2.935E-1	4.113E+0	9.644E+0
-2.919E-1	4.107E+0	9.502E+0
-2.903E-1	4.207E+0	9.635E+0
-2.935E-1	4.227E+0	9.518E+0
-2.935E-1	4.191E+0	9.622E+0
-2.887E-1	4.133E+0	9.599E+0
-2.903E-1	4.097E+0	9.560E+0
-2.919E-1	4.026E+0	9.566E+0
-2.903E-1	4.246E+0	9.453E+0
-2.887E-1	4.097E+0	9.677E+0
-2.903E-1	4.113E+0	9.615E+0
-2.919E-1	4.120E+0	9.631E+0
-2.903E-1	4.087E+0	9.553E+0
-2.887E-1	4.178E+0	9.547E+0
-2.887E-1	4.074E+0	9.722E+0
-2.935E-1	4.133E+0	9.690E+0
-2.935E-1	4.061E+0	9.631E+0
-2.903E-1	4.172E+0	9.609E+0
-2.919E-1	4.146E+0	9.703E+0
-2.935E-1	4.162E+0	9.651E+0
-2.935E-1	4.110E+0	9.537E+0
-2.935E-1	4.107E+0	9.560E+0
-2.903E-1	4.182E+0	9.544E+0
-2.919E-1	4.039E+0	9.515E+0
-2.919E-1	4.139E+0	9.674E+0
-2.903E-1	4.065E+0	9.479E+0
-2.903E-1	4.169E+0	9.651E+0
-2.903E-1	4.071E+0	9.674E+0
-2.935E-1	4.207E+0	9.725E+0
-2.919E-1	4.136E+0	9.502E+0
-2.919E-1	4.117E+0	9.563E+0
-2.935E-1	4.117E+0	9.628E+0
-2.952E-1	4.120E+0	9.683E+0
-2.903E-1	4.117E+0	9.472E+0
-2.903E-1	4.133E+0	9.638E+0
-2.919E-1	4.143E+0	9.618E+0
-2.952E-1	4.243E+0	9.605E+0
-2.935E-1	4.175E+0	9.615E+0
-2.903E-1	4.058E+0	9.635E+0
-2.919E-1	4.162E+0	9.644E+0
-2.935E-1	4.156E+0	9.693E+0
-2.903E-1	4.139E+0	9.505E+0
-2.903E-1	4.182E+0	9.755E+0
-2.935E-1	4.178E+0	9.605E+0
-2.935E-1	4.185E+0	9.706E+0
-2.903E-1	4.110E+0	9.589E+0
-2.903E-1	4.214E+0	9.699E+0
-2.919E-1	4.143E+0	9.618E+0
-2.952E-1	4.220E+0	9.674E+0
-2.935E-1	4.207E+0	9.654E+0
-2.919E-1	4.143E+0	9.641E+0
-2.935E-1	4.130E+0	9.638E+0
-2.952E-1	4.139E+0	9.605E+0
-2.919E-1	4.100E+0	9.670E+0
-2.887E-1	4.136E+0	9.625E+0
-2.952E-1	4.094E+0	9.544E+0
-2.919E-1	4.081E+0	9.521E+0
-2.935E-1	4.110E+0	9.628E+0
-2.935E-1	4.091E+0	9.703E+0
-2.968E-1	4.149E+0	9.602E+0
-2.952E-1	4.133E+0	9.589E+0
-2.919E-1	4.107E+0	9.531E+0
-2.919E-1	4.113E+0	9.495E+0
-2.952E-1	4.152E+0	9.553E+0
-2.935E-1	4.133E+0	9.615E+0
-2.919E-1	4.165E+0	9.505E+0
-2.919E-1	4.110E+0	9.657E+0
-2.903E-1	4.039E+0	9.631E+0
-2.935E-1	4.104E+0	9.576E+0
-2.919E-1	4.149E+0	9.654E+0
-2.903E-1	4.165E+0	9.531E+0
-2.919E-1	4.104E+0	9.599E+0
-2.903E-1	4.074E+0	9.566E+0
-2.935E-1	4.159E+0	9.777E+0
-2.903E-1	4.130E+0	9.596E+0
-2.935E-1	4.143E+0	9.648E+0
-2.935E-1	4.133E+0	9.537E+0
-2.935E-1	4.156E+0	9.777E+0
-2.903E-1	4.191E+0	9.635E+0
-2.903E-1	4.113E+0	9.758E+0
-2.952E-1	4.117E+0	9.541E+0
-2.919E-1	4.123E+0	9.703E+0
-2.887E-1	4.156E+0	9.631E+0
-2.919E-1	4.123E+0	9.725E+0
-2.952E-1	4.113E+0	9.631E+0
-2.903E-1	4.091E+0	9.664E+0
-2.919E-1	4.136E+0	9.625E+0
-2.919E-1	4.136E+0	9.550E+0
-2.919E-1	4.117E+0	9.638E+0
-2.919E-1	4.110E+0	9.625E+0
-2.887E-1	4.162E+0	9.589E+0
-2.952E-1	4.100E+0	9.628E+0
-2.935E-1	4.081E+0	9.589E+0
-2.903E-1	4.143E+0	9.531E+0
-2.903E-1	4.133E+0	9.654E+0
-2.903E-1	4.078E+0	9.557E+0
-2.952E-1	4.149E+0	9.589E+0
-2.903E-1	4.143E+0	9.615E+0
-2.919E-1	4.156E+0	9.609E+0
-2.968E-1	4.117E+0	9.683E+0
-2.952E-1	4.162E+0	9.537E+0
-2.919E-1	4.045E+0	9.719E+0
-2.919E-1	4.175E+0	9.615E+0
-2.935E-1	4.120E+0	9.563E+0
-2.935E-1	4.120E+0	9.605E+0
-2.935E-1	4.107E+0	9.547E+0
-2.919E-1	4.139E+0	9.654E+0
-2.935E-1	4.201E+0	9.807E+0
-2.919E-1	4.159E+0	9.625E+0
-2.935E-1	4.133E+0	9.563E+0
-2.903E-1	4.117E+0	9.602E+0
-2.919E-1	3.977E+0	9.680E+0
-2.952E-1	4.087E+0	9.544E+0
-2.935E-1	4.224E+0	9.751E+0
-2.903E-1	4.146E+0	9.628E+0
-2.935E-1	4.113E+0	9.592E+0
-2.935E-1	4.136E+0	9.758E+0
-2.935E-1	4.133E+0	9.579E+0
-2.903E-1	4.061E+0	9.628E+0
-2.919E-1	4.149E+0	9.599E+0
-2.952E-1	4.107E+0	9.566E+0
-2.952E-1	4.100E+0	9.677E+0
-2.919E-1	4.068E+0	9.599E+0
-2.952E-1	4.185E+0	9.586E+0
-2.952E-1	4.097E+0	9.541E+0
-2.952E-1	4.165E+0	9.596E+0
-2.919E-1	4.110E+0	9.557E+0
-2.919E-1	4.182E+0	9.638E+0
-2.984E-1	4.279E+0	9.674E+0
-2.952E-1	4.036E+0	9.625E+0
-2.919E-1	4.117E+0	9.592E+0
-2.919E-1	4.162E+0	9.550E+0
-2.935E-1	4.201E+0	9.492E+0
-2.919E-1	4.133E+0	9.472E+0
-2.919E-1	4.120E+0	9.566E+0
-2.952E-1	4.159E+0	9.683E+0
-2.952E-1	4.162E+0	9.596E+0
-2.935E-1	4.191E+0	9.518E+0
-2.903E-1	4.139E+0	9.712E+0
-2.919E-1	4.133E+0	9.680E+0
-2.968E-1	4.146E+0	9.469E+0
-2.903E-1	4.120E+0	9.696E+0
-2.903E-1	4.130E+0	9.618E+0
-2.968E-1	4.233E+0	9.605E+0
-2.952E-1	4.204E+0	9.651E+0
-2.968E-1	4.194E+0	9.722E+0
-2.919E-1	4.214E+0	9.566E+0
-2.935E-1	4.107E+0	9.618E+0
-2.952E-1	4.065E+0	9.596E+0
-2.952E-1	4.074E+0	9.560E+0
-2.935E-1	4.120E+0	9.667E+0
-2.952E-1	4.032E+0	9.505E+0
-2.968E-1	4.146E+0	9.706E+0
-2.968E-1	4.104E+0	9.787E+0
-2.935E-1	4.130E+0	9.599E+0
-2.952E-1	4.198E+0	9.550E+0
-3.017E-1	4.143E+0	9.563E+0
-2.952E-1	4.110E+0	9.560E+0
-2.952E-1	4.172E+0	9.596E+0
-2.984E-1	4.169E+0	9.528E+0
-3.000E-1	4.091E+0	9.716E+0
-2.968E-1	4.126E+0	9.583E+0
-2.935E-1	4.061E+0	9.605E+0
-2.968E-1	4.110E+0	9.463E+0
-2.968E-1	4.110E+0	9.599E+0
-2.952E-1	4.152E+0	9.644E+0
-2.919E-1	4.201E+0	9.560E+0
-2.968E-1	4.126E+0	9.635E+0
-2.968E-1	4.143E+0	9.550E+0
-2.984E-1	4.091E+0	9.644E+0
-2.935E-1	4.146E+0	9.735E+0
-2.952E-1	4.126E+0	9.641E+0
-2.952E-1	4.165E+0	9.625E+0
-2.968E-1	4.087E+0	9.560E+0
-2.952E-1	4.123E+0	9.544E+0
-2.935E-1	4.117E+0	9.680E+0
-2.968E-1	4.172E+0	9.609E+0
-2.968E-1	4.165E+0	9.592E+0
-2.952E-1	4.117E+0	9.618E+0
-2.919E-1	4.113E+0	9.505E+0
-2.952E-1	4.133E+0	9.602E+0
-2.968E-1	4.045E+0	9.648E+0
-2.919E-1	4.169E+0	9.476E+0
-2.935E-1	4.133E+0	9.586E+0
-2.984E-1	4.136E+0	9.605E+0
-2.952E-1	4.198E+0	9.541E+0
-2.968E-1	4.130E+0	9.505E+0
-2.968E-1	4.110E+0	9.638E+0
-2.968E-1	4.152E+0	9.609E+0
-2.952E-1	4.117E+0	9.570E+0
-2.935E-1	4.084E+0	9.693E+0
-2.935E-1	4.081E+0	9.657E+0
-2.968E-1	4.133E+0	9.644E+0
-2.919E-1	4.169E+0	9.495E+0
-2.935E-1	4.133E+0	9.661E+0
-2.919E-1	4.175E+0	9.693E+0
-2.952E-1	4.162E+0	9.573E+0
-2.935E-1	4.165E+0	9.644E+0
-2.935E-1	4.100E+0	9.823E+0
-2.968E-1	4.094E+0	9.641E+0
-2.984E-1	4.110E+0	9.641E+0
-2.952E-1	4.107E+0	9.586E+0
-2.968E-1	4.250E+0	9.579E+0
-2.984E-1	4.165E+0	9.576E+0
-3.000E-1	4.250E+0	9.573E+0
-2.935E-1	4.126E+0	9.686E+0
-2.952E-1	4.126E+0	9.670E+0
-2.952E-1	4.156E+0	9.686E+0
-2.984E-1	4.152E+0	9.605E+0
-2.984E-1	4.169E+0	9.664E+0
-2.935E-1	4.091E+0	9.703E+0
-2.968E-1	4.211E+0	9.618E+0
-2.968E-1	4.071E+0	9.573E+0
-2.968E-1	4.055E+0	9.738E+0
-2.935E-1	4.182E+0	9.596E+0
-2.968E-1	4.207E+0	9.699E+0
-3.000E-1	4.230E+0	9.605E+0
-2.952E-1	4.120E+0	9.625E+0
-2.952E-1	4.185E+0	9.696E+0
-2.952E-1	4.165E+0	9.592E+0
-3.000E-1	4.165E+0	9.725E+0
-2.952E-1	4.126E+0	9.553E+0
-2.968E-1	4.165E+0	9.557E+0
-2.952E-1	4.169E+0	9.667E+0
-2.968E-1	4.061E+0	9.683E+0
-2.952E-1	4.087E+0	9.489E+0
-2.935E-1	4.078E+0	9.599E+0
-2.968E-1	4.139E+0	9.592E+0
-2.968E-1	4.081E+0	9.683E+0
-2.952E-1	4.126E+0	9.511E+0
-2.952E-1	4.185E+0	9.745E+0
-2.968E-1	4.211E+0	9.641E+0
-2.984E-1	4.117E+0	9.644E+0
-2.968E-1	4.162E+0	9.722E+0
-2.935E-1	4.130E+0	9.686E+0
-2.968E-1	4.146E+0	9.648E+0
-2.968E-1	4.081E+0	9.696E+0
-2.968E-1	4.110E+0	9.644E+0
-2.968E-1	4.156E+0	9.576E+0
-2.968E-1	4.126E+0	9.667E+0
-2.984E-1	4.130E+0	9.456E+0
-2.952E-1	4.107E+0	9.628E+0
-2.968E-1	4.182E+0	9.583E+0
-2.968E-1	4.126E+0	9.553E+0
-2.984E-1	4.091E+0	9.596E+0
-2.952E-1	4.159E+0	9.515E+0
-2.952E-1	4.104E+0	9.560E+0
-2.968E-1	4.104E+0	9.570E+0
-2.968E-1	4.117E+0	9.515E+0
-2.935E-1	4.178E+0	9.566E+0
-2.952E-1	4.182E+0	9.690E+0
-2.968E-1	4.117E+0	9.521E+0
-2.968E-1	4.097E+0	9.638E+0
-2.968E-1	4.139E+0	9.693E+0
-2.952E-1	4.100E+0	9.592E+0
-2.984E-1	4.094E+0	9.651E+0
-2.984E-1	4.230E+0	9.463E+0
-2.968E-1	4.162E+0	9.631E+0
-2.952E-1	4.169E+0	9.693E+0
-3.000E-1	4.149E+0	9.511E+0
-2.952E-1	4.039E+0	9.489E+0
-2.968E-1	4.084E+0	9.661E+0
-2.968E-1	4.240E+0	9.602E+0
-2.968E-1	4.110E+0	9.573E+0
-2.952E-1	4.143E+0	9.628E+0
-2.919E-1	4.094E+0	9.482E+0
-2.935E-1	4.120E+0	9.641E+0
-2.984E-1	4.120E+0	9.563E+0
-3.000E-1	4.045E+0	9.541E+0
-2.968E-1	4.087E+0	9.735E+0
-2.968E-1	4.156E+0	9.722E+0
-2.968E-1	4.207E+0	9.635E+0
-2.935E-1	4.194E+0	9.625E+0
-2.952E-1	4.100E+0	9.635E+0
-2.935E-1	4.169E+0	9.553E+0
-2.935E-1	4.165E+0	9.615E+0
-2.984E-1	4.149E+0	9.693E+0
-2.952E-1	4.139E+0	9.579E+0
-2.887E-1	4.146E+0	9.605E+0
-2.952E-1	4.169E+0	9.602E+0
-2.968E-1	4.078E+0	9.719E+0
-2.952E-1	4.191E+0	9.618E+0
-2.935E-1	4.065E+0	9.553E+0
-2.935E-1	4.201E+0	9.605E+0
-2.952E-1	4.152E+0	9.628E+0
-2.968E-1	4.182E+0	9.570E+0
-2.935E-1	4.175E+0	9.537E+0
-2.952E-1	4.058E+0	9.560E+0
-2.968E-1	4.156E+0	9.706E+0
-2.968E-1	4.130E+0	9.644E+0
-2.968E-1	4.055E+0	9.648E+0
-2.935E-1	4.113E+0	9.544E+0
-2.968E-1	4.204E+0	9.683E+0
-2.935E-1	4.146E+0	9.709E+0
-2.919E-1	4.130E+0	9.583E+0
-2.935E-1	4.152E+0	9.541E+0
-2.968E-1	4.191E+0	9.544E+0
-2.952E-1	4.159E+0	9.622E+0
-2.952E-1	4.198E+0	9.670E+0
-2.968E-1	4.061E+0	9.706E+0
-2.984E-1	4.136E+0	9.615E+0
-2.952E-1	4.201E+0	9.638E+0
-2.935E-1	4.149E+0	9.605E+0
-2.952E-1	4.188E+0	9.638E+0
-2.968E-1	4.182E+0	9.609E+0
-2.935E-1	4.162E+0	9.618E+0
-2.952E-1	4.107E+0	9.657E+0
-2.952E-1	4.123E+0	9.596E+0
-3.000E-1	4.143E+0	9.690E+0
-2.984E-1	4.172E+0	9.631E+0
-2.935E-1	4.068E+0	9.712E+0
-2.952E-1	4.113E+0	9.641E+0
-2.968E-1	4.130E+0	9.618E+0
-2.952E-1	4.120E+0	9.612E+0
-2.935E-1	4.097E+0	9.534E+0
-2.952E-1	4.146E+0	9.472E+0
-2.968E-1	4.107E+0	9.553E+0
-2.952E-1	4.220E+0	9.686E+0
-2.952E-1	4.201E+0	9.618E+0
-2.952E-1	4.156E+0	9.528E+0
-2.952E-1	4.169E+0	9.670E+0
-2.935E-1	4.146E+0	9.573E+0
-2.903E-1	4.133E+0	9.622E+0
-2.952E-1	4.126E+0	9.654E+0
-2.952E-1	4.065E+0	9.589E+0
-2.935E-1	4.130E+0	9.618E+0
-2.968E-1	4.156E+0	9.631E+0
-2.968E-1	4.097E+0	9.537E+0
-2.952E-1	4.162E+0	9.544E+0
-2.935E-1	4.159E+0	9.686E+0
-2.968E-1	4.084E+0	9.476E+0
-2.919E-1	4.097E+0	9.592E+0
-3.000E-1	4.246E+0	9.550E+0
-2.952E-1	4.175E+0	9.589E+0
-2.919E-1	4.100E+0	9.560E+0
-2.968E-1	4.113E+0	9.547E+0
-2.968E-1	4.110E+0	9.563E+0
-2.952E-1	4.032E+0	9.699E+0
-2.952E-1	4.071E+0	9.631E+0
-2.935E-1	4.110E+0	9.651E+0
-2.935E-1	4.113E+0	9.573E+0
-2.935E-1	4.165E+0	9.674E+0
-2.919E-1	4.165E+0	9.648E+0
-2.935E-1	4.220E+0	9.706E+0
-2.968E-1	4.126E+0	9.570E+0
-2.952E-1	4.139E+0	9.638E+0
-2.968E-1	4.146E+0	9.612E+0
-2.968E-1	4.078E+0	9.553E+0
-3.000E-1	4.198E+0	9.670E+0
-2.935E-1	4.117E+0	9.745E+0
-2.968E-1	4.084E+0	9.557E+0
-2.952E-1	4.211E+0	9.657E+0
-2.984E-1	4.117E+0	9.602E+0
-2.968E-1	4.133E+0	9.566E+0
-2.935E-1	4.191E+0	9.635E+0
-2.968E-1	4.178E+0	9.557E+0
-2.952E-1	4.100E+0	9.482E+0
-2.935E-1	4.165E+0	9.712E+0
-2.919E-1	4.123E+0	9.537E+0
-2.968E-1	4.230E+0	9.696E+0
-2.984E-1	4.123E+0	9.635E+0
-2.952E-1	4.058E+0	9.635E+0
-2.952E-1	4.130E+0	9.602E+0
-2.935E-1	4.120E+0	9.557E+0
-2.968E-1	4.126E+0	9.502E+0
-2.935E-1	4.100E+0	9.644E+0
-2.935E-1	4.097E+0	9.625E+0
-2.952E-1	4.159E+0	9.664E+0
-2.968E-1	4.074E+0	9.498E+0
-2.984E-1	4.100E+0	9.635E+0
-2.968E-1	4.256E+0	9.625E+0
-2.984E-1	4.136E+0	9.544E+0
-2.984E-1	4.201E+0	9.751E+0
-2.968E-1	4.100E+0	9.531E+0
-2.935E-1	4.068E+0	9.651E+0
-2.984E-1	4.143E+0	9.615E+0
-3.000E-1	4.185E+0	9.553E+0
-2.935E-1	4.165E+0	9.703E+0
-2.968E-1	4.130E+0	9.541E+0
-2.968E-1	4.191E+0	9.651E+0
-2.935E-1	4.139E+0	9.657E+0
-2.935E-1	4.126E+0	9.651E+0
-2.935E-1	4.071E+0	9.729E+0
-2.968E-1	4.139E+0	9.544E+0
-2.968E-1	4.100E+0	9.505E+0
-2.968E-1	4.081E+0	9.654E+0
-2.952E-1	4.074E+0	9.615E+0
-2.968E-1	4.097E+0	9.602E+0
-2.984E-1	4.211E+0	9.576E+0
-2.968E-1	4.159E+0	9.648E+0
-2.952E-1	4.139E+0	9.609E+0
-2.952E-1	4.194E+0	9.544E+0
-2.968E-1	4.159E+0	9.648E+0
-2.968E-1	4.188E+0	9.469E+0
-2.968E-1	4.194E+0	9.615E+0
-2.952E-1	4.152E+0	9.674E+0
-2.984E-1	4.123E+0	9.566E+0
-2.952E-1	4.126E+0	9.628E+0
-2.984E-1	4.107E+0	9.667E+0
-2.984E-1	4.113E+0	9.528E+0
-2.968E-1	4.061E+0	9.683E+0
-2.952E-1	4.133E+0	9.690E+0
-2.952E-1	4.185E+0	9.570E+0
-2.952E-1	4.078E+0	9.674E+0
-3.000E-1	4.120E+0	9.680E+0
-2.984E-1	4.214E+0	9.693E+0
-2.984E-1	4.097E+0	9.625E+0
-2.968E-1	4.100E+0	9.651E+0
-3.000E-1	4.058E+0	9.589E+0
-2.968E-1	4.068E+0	9.541E+0
-2.952E-1	4.185E+0	9.667E+0
-3.000E-1	4.130E+0	9.534E+0
-2.984E-1	4.120E+0	9.664E+0
-2.952E-1	4.159E+0	9.560E+0
-2.952E-1	4.149E+0	9.485E+0
-2.952E-1	4.201E+0	9.576E+0
-2.968E-1	4.110E+0	9.664E+0
-2.968E-1	4.191E+0	9.570E+0
-2.919E-1	4.117E+0	9.635E+0
-2.952E-1	4.071E+0	9.729E+0
-3.017E-1	4.003E+0	9.612E+0
-2.968E-1	4.084E+0	9.712E+0
-2.935E-1	4.117E+0	9.651E+0
-2.968E-1	4.087E+0	9.635E+0
-2.984E-1	4.117E+0	9.651E+0
-2.968E-1	4.146E+0	9.550E+0
-2.935E-1	4.156E+0	9.712E+0
-3.000E-1	4.120E+0	9.615E+0
-2.968E-1	4.110E+0	9.615E+0
-2.952E-1	4.123E+0	9.641E+0
-2.935E-1	4.204E+0	9.563E+0
-2.952E-1	4.107E+0	9.625E+0
-2.984E-1	4.097E+0	9.576E+0
-2.952E-1	4.087E+0	9.599E+0
-2.952E-1	4.207E+0	9.528E+0
-2.968E-1	4.156E+0	9.537E+0
-3.000E-1	4.139E+0	9.592E+0
-2.952E-1	4.068E+0	9.657E+0
-2.952E-1	4.149E+0	9.618E+0
-2.968E-1	4.194E+0	9.657E+0
-2.968E-1	4.136E+0	9.680E+0
-2.935E-1	4.110E+0	9.570E+0
-2.935E-1	4.126E+0	9.531E+0
-2.968E-1	4.133E+0	9.544E+0
-2.952E-1	4.143E+0	9.560E+0
-2.968E-1	4.097E+0	9.686E+0
-2.952E-1	4.091E+0	9.667E+0
-2.984E-1	4.107E+0	9.719E+0
-2.984E-1	4.149E+0	9.648E+0
-2.952E-1	4.237E+0	9.638E+0
-2.952E-1	4.178E+0	9.570E+0
-2.984E-1	4.156E+0	9.576E+0
-2.984E-1	4.169E+0	9.622E+0
-2.984E-1	4.100E+0	9.524E+0
-2.952E-1	4.061E+0	9.716E+0
-2.952E-1	4.100E+0	9.586E+0
-2.968E-1	4.156E+0	9.612E+0
-2.952E-1	4.104E+0	9.479E+0
-2.968E-1	4.136E+0	9.693E+0
-3.000E-1	4.149E+0	9.683E+0
-3.000E-1	4.201E+0	9.596E+0
-2.968E-1	4.133E+0	9.596E+0
-2.952E-1	4.110E+0	9.547E+0
-2.952E-1	4.178E+0	9.667E+0
-2.968E-1	4.104E+0	9.732E+0
-2.984E-1	4.094E+0	9.719E+0
-2.968E-1	4.120E+0	9.563E+0
-2.984E-1	4.217E+0	9.651E+0
-3.017E-1	4.152E+0	9.644E+0
-2.984E-1	4.227E+0	9.706E+0
-2.935E-1	4.136E+0	9.553E+0
-2.952E-1	4.165E+0	9.576E+0
-2.984E-1	4.149E+0	9.661E+0
-2.984E-1	4.133E+0	9.544E+0
-2.984E-1	4.175E+0	9.573E+0
-2.968E-1	4.094E+0	9.602E+0
-3.033E-1	4.182E+0	9.592E+0
-2.952E-1	4.133E+0	9.612E+0
-2.968E-1	4.117E+0	9.579E+0
-2.984E-1	4.139E+0	9.576E+0
-2.968E-1	4.175E+0	9.508E+0
-2.968E-1	4.182E+0	9.557E+0
-2.952E-1	4.165E+0	9.641E+0
-2.968E-1	4.126E+0	9.518E+0
-2.968E-1	4.100E+0	9.641E+0
-2.968E-1	4.136E+0	9.693E+0
-2.952E-1	4.117E+0	9.644E+0
-2.984E-1	4.104E+0	9.661E+0
-2.968E-1	4.120E+0	9.635E+0
-2.935E-1	4.133E+0	9.596E+0
-2.935E-1	4.152E+0	9.615E+0
-2.984E-1	4.217E+0	9.615E+0
-3.000E-1	4.143E+0	9.638E+0
-2.968E-1	4.165E+0	9.557E+0
-2.935E-1	4.224E+0	9.599E+0
-2.984E-1	4.133E+0	9.670E+0
-2.984E-1	4.133E+0	9.648E+0
-2.952E-1	4.178E+0	9.699E+0
-2.919E-1	4.194E+0	9.612E+0
-2.968E-1	4.175E+0	9.644E+0
-2.984E-1	4.107E+0	9.563E+0
-2.968E-1	4.143E+0	9.641E+0
-2.952E-1	4.078E+0	9.631E+0
-2.952E-1	4.130E+0	9.625E+0
-2.984E-1	4.175E+0	9.690E+0
-2.968E-1	4.133E+0	9.638E+0
-2.952E-1	4.133E+0	9.638E+0
-2.952E-1	4.175E+0	9.628E+0
-3.000E-1	4.094E+0	9.502E+0
-2.984E-1	4.169E+0	9.528E+0
-2.968E-1	4.146E+0	9.612E+0
-2.968E-1	4.110E+0	9.596E+0
-3.000E-1	4.126E+0	9.657E+0
-2.952E-1	4.178E+0	9.570E+0
-2.919E-1	4.061E+0	9.690E+0
-2.968E-1	4.146E+0	9.596E+0
-2.952E-1	4.240E+0	9.680E+0
-2.952E-1	4.120E+0	9.589E+0
-2.935E-1	4.188E+0	9.631E+0
-2.968E-1	4.201E+0	9.631E+0
-2.968E-1	4.178E+0	9.592E+0
-2.952E-1	4.136E+0	9.677E+0
-2.952E-1	4.078E+0	9.777E+0
-2.952E-1	4.159E+0	9.583E+0
-2.984E-1	4.097E+0	9.596E+0
-2.952E-1	4.253E+0	9.596E+0
-2.935E-1	4.162E+0	9.534E+0
-2.968E-1	4.136E+0	9.566E+0
-2.968E-1	4.156E+0	9.586E+0
-2.952E-1	4.169E+0	9.492E+0
-2.952E-1	4.136E+0	9.456E+0
-2.984E-1	4.126E+0	9.716E+0
-2.952E-1	4.139E+0	9.492E+0
-2.952E-1	4.230E+0	9.683E+0
-2.952E-1	4.162E+0	9.686E+0
-2.984E-1	4.201E+0	9.686E+0
-3.000E-1	4.113E+0	9.602E+0
-2.952E-1	4.224E+0	9.531E+0
-2.935E-1	4.149E+0	9.576E+0
-2.952E-1	4.126E+0	9.751E+0
-2.952E-1	4.178E+0	9.618E+0
-2.952E-1	4.214E+0	9.635E+0
-2.968E-1	4.061E+0	9.482E+0
-2.952E-1	4.094E+0	9.592E+0
-2.984E-1	4.104E+0	9.605E+0
-2.935E-1	4.071E+0	9.648E+0
-2.935E-1	4.182E+0	9.628E+0
-2.935E-1	4.178E+0	9.703E+0
-2.952E-1	4.136E+0	9.661E+0
-2.935E-1	4.097E+0	9.657E+0
-2.952E-1	4.058E+0	9.638E+0
-2.952E-1	4.152E+0	9.534E+0
-3.000E-1	4.120E+0	9.609E+0
-2.935E-1	4.156E+0	9.638E+0
-2.935E-1	4.136E+0	9.583E+0
-2.919E-1	4.191E+0	9.612E+0
-2.968E-1	4.110E+0	9.654E+0
-2.952E-1	4.104E+0	9.680E+0
-2.935E-1	4.136E+0	9.576E+0
-2.968E-1	4.207E+0	9.605E+0
-2.984E-1	4.162E+0	9.518E+0
-2.935E-1	4.107E+0	9.534E+0
-2.935E-1	4.081E+0	9.670E+0
-2.968E-1	4.097E+0	9.631E+0
-2.968E-1	4.130E+0	9.631E+0
-2.984E-1	4.110E+0	9.615E+0
-2.952E-1	4.214E+0	9.563E+0
-2.952E-1	4.113E+0	9.706E+0
-2.984E-1	4.143E+0	9.550E+0
-2.952E-1	4.185E+0	9.586E+0
-2.952E-1	4.165E+0	9.599E+0
-2.968E-1	4.084E+0	9.816E+0
-2.968E-1	4.191E+0	9.638E+0
-2.952E-1	4.146E+0	9.732E+0
-2.935E-1	4.045E+0	9.768E+0
-2.952E-1	4.149E+0	9.625E+0
-2.952E-1	4.146E+0	9.550E+0
-2.952E-1	4.052E+0	9.722E+0
-2.968E-1	4.091E+0	9.641E+0
-2.935E-1	4.243E+0	9.459E+0
-2.968E-1	4.091E+0	9.651E+0
-2.952E-1	4.149E+0	9.531E+0
-2.952E-1	4.130E+0	9.625E+0
-2.968E-1	4.117E+0	9.638E+0
-2.984E-1	4.146E+0	9.589E+0
-2.919E-1	4.149E+0	9.550E+0
-2.952E-1	4.136E+0	9.427E+0
-2.935E-1	4.136E+0	9.589E+0
-2.952E-1	4.123E+0	9.631E+0
-2.935E-1	4.188E+0	9.622E+0
-2.952E-1	4.104E+0	9.521E+0
-2.952E-1	4.133E+0	9.541E+0
-2.952E-1	4.204E+0	9.557E+0
-2.935E-1	4.110E+0	9.602E+0
-2.968E-1	4.120E+0	9.583E+0
-2.968E-1	4.159E+0	9.537E+0
-2.984E-1	4.149E+0	9.573E+0
-2.935E-1	4.126E+0	9.712E+0
-2.952E-1	4.156E+0	9.605E+0
-2.952E-1	4.146E+0	9.628E+0
-2.952E-1	4.084E+0	9.618E+0
-2.935E-1	4.107E+0	9.583E+0
-2.952E-1	4.169E+0	9.667E+0
-2.952E-1	4.123E+0	9.674E+0
-2.968E-1	4.165E+0	9.677E+0
-2.984E-1	4.139E+0	9.531E+0
-2.935E-1	4.091E+0	9.599E+0
-2.968E-1	4.123E+0	9.489E+0
-2.984E-1	4.162E+0	9.657E+0
-2.952E-1	4.198E+0	9.674E+0
-2.919E-1	4.149E+0	9.508E+0
-2.984E-1	4.149E+0	9.631E+0
-2.968E-1	4.162E+0	9.699E+0
-2.935E-1	4.139E+0	9.605E+0
-2.935E-1	4.230E+0	9.628E+0
-2.968E-1	4.133E+0	9.618E+0
-2.952E-1	4.084E+0	9.670E+0
-2.952E-1	4.227E+0	9.648E+0
-2.919E-1	4.136E+0	9.664E+0
-2.968E-1	4.182E+0	9.544E+0
-2.968E-1	4.065E+0	9.537E+0
-2.952E-1	4.188E+0	9.648E+0
-2.952E-1	4.185E+0	9.583E+0
-2.984E-1	4.188E+0	9.651E+0
-3.000E-1	4.149E+0	9.553E+0
-2.919E-1	4.123E+0	9.605E+0
-2.935E-1	4.123E+0	9.544E+0
-2.968E-1	4.182E+0	9.589E+0
-2.968E-1	4.078E+0	9.605E+0
-2.984E-1	4.165E+0	9.683E+0
-2.952E-1	4.136E+0	9.531E+0
-2.968E-1	4.133E+0	9.576E+0
-2.952E-1	4.042E+0	9.508E+0
-2.984E-1	4.182E+0	9.592E+0
-2.935E-1	4.110E+0	9.573E+0
-2.952E-1	4.185E+0	9.557E+0
-2.952E-1	4.078E+0	9.609E+0
-2.952E-1	4.169E+0	9.618E+0
-2.952E-1	4.126E+0	9.602E+0
-2.952E-1	4.149E+0	9.612E+0
-2.968E-1	4.100E+0	9.651E+0
-2.984E-1	4.143E+0	9.586E+0
-2.935E-1	4.165E+0	9.755E+0
-2.935E-1	4.091E+0	9.670E+0
-2.984E-1	4.100E+0	9.635E+0
-2.952E-1	4.068E+0	9.583E+0
-2.952E-1	4.143E+0	9.612E+0
-2.968E-1	4.139E+0	9.586E+0
-3.000E-1	4.110E+0	9.631E+0
-2.968E-1	4.094E+0	9.638E+0
-2.935E-1	4.217E+0	9.628E+0
-2.952E-1	4.071E+0	9.609E+0
-2.968E-1	4.185E+0	9.544E+0
-2.968E-1	4.100E+0	9.618E+0
-2.968E-1	4.120E+0	9.622E+0
-2.935E-1	4.081E+0	9.628E+0
-2.952E-1	4.152E+0	9.485E+0
-2.968E-1	4.117E+0	9.502E+0
-2.935E-1	4.159E+0	9.563E+0
-2.935E-1	4.136E+0	9.586E+0
-3.000E-1	4.149E+0	9.605E+0
-2.952E-1	4.194E+0	9.515E+0
-2.903E-1	4.120E+0	9.573E+0
-2.968E-1	4.175E+0	9.596E+0
-2.952E-1	4.078E+0	9.690E+0
-2.935E-1	4.130E+0	9.528E+0
-2.952E-1	4.156E+0	9.469E+0
-2.968E-1	4.143E+0	9.612E+0
-2.984E-1	4.074E+0	9.570E+0
-2.952E-1	4.217E+0	9.602E+0
-2.952E-1	4.162E+0	9.511E+0
-2.952E-1	4.100E+0	9.641E+0
-2.968E-1	4.097E+0	9.638E+0
-2.952E-1	4.071E+0	9.628E+0
-2.952E-1	4.162E+0	9.505E+0
-2.935E-1	4.214E+0	9.648E+0
-2.968E-1	4.130E+0	9.654E+0
-2.984E-1	4.178E+0	9.625E+0
-2.935E-1	4.100E+0	9.505E+0
-2.952E-1	4.159E+0	9.664E+0
-2.968E-1	4.162E+0	9.553E+0
-2.952E-1	4.117E+0	9.576E+0
-2.952E-1	4.217E+0	9.583E+0
-2.968E-1	4.084E+0	9.602E+0
-2.968E-1	4.149E+0	9.664E+0
-2.968E-1	4.071E+0	9.625E+0
-2.935E-1	4.110E+0	9.648E+0
-2.935E-1	4.120E+0	9.586E+0
-2.984E-1	4.178E+0	9.683E+0
-2.919E-1	4.091E+0	9.521E+0
-2.935E-1	4.172E+0	9.635E+0
-2.935E-1	4.143E+0	9.518E+0
-2.984E-1	4.172E+0	9.440E+0
-2.935E-1	4.214E+0	9.596E+0
-2.935E-1	4.194E+0	9.618E+0
-2.952E-1	4.172E+0	9.674E+0
-2.984E-1	4.211E+0	9.605E+0
-2.952E-1	4.133E+0	9.631E+0
-2.919E-1	4.104E+0	9.693E+0
-2.935E-1	4.100E+0	9.589E+0
-2.968E-1	4.146E+0	9.547E+0
-2.935E-1	4.191E+0	9.644E+0
-2.952E-1	4.094E+0	9.644E+0
-2.984E-1	4.139E+0	9.631E+0
-2.984E-1	4.198E+0	9.579E+0
-2.968E-1	4.162E+0	9.683E+0
-2.952E-1	4.159E+0	9.625E+0
-2.935E-1	4.100E+0	9.589E+0
-2.968E-1	4.185E+0	9.635E+0
-2.952E-1	4.130E+0	9.592E+0
-2.968E-1	4.198E+0	9.570E+0
-2.952E-1	4.139E+0	9.651E+0
-2.952E-1	4.029E+0	9.605E+0
-2.935E-1	4.139E+0	9.508E+0
-2.952E-1	4.136E+0	9.654E+0
-2.952E-1	4.120E+0	9.420E+0
-2.968E-1	4.081E+0	9.638E+0
-2.952E-1	4.194E+0	9.609E+0
-2.952E-1	4.045E+0	9.479E+0
-2.952E-1	4.094E+0	9.722E+0
-2.952E-1	4.198E+0	9.625E+0
-2.968E-1	4.107E+0	9.648E+0
-2.919E-1	4.016E+0	9.553E+0
-2.952E-1	4.126E+0	9.703E+0
-2.968E-1	4.146E+0	9.641E+0
-2.935E-1	4.169E+0	9.602E+0
-2.935E-1	4.182E+0	9.641E+0
-2.935E-1	4.120E+0	9.508E+0
-2.968E-1	4.091E+0	9.661E+0
-2.968E-1	4.162E+0	9.738E+0
-2.935E-1	4.078E+0	9.631E+0
-2.919E-1	4.120E+0	9.605E+0
-2.984E-1	4.074E+0	9.511E+0
-2.919E-1	4.143E+0	9.622E+0
-2.952E-1	4.123E+0	9.547E+0
-2.952E-1	4.117E+0	9.586E+0
-2.968E-1	4.191E+0	9.631E+0
-2.935E-1	4.204E+0	9.680E+0
-2.935E-1	4.130E+0	9.696E+0
-2.952E-1	4.097E+0	9.628E+0
-2.984E-1	4.104E+0	9.596E+0
-2.952E-1	4.165E+0	9.622E+0
-2.952E-1	4.136E+0	9.566E+0
-2.952E-1	4.110E+0	9.586E+0
-2.952E-1	4.143E+0	9.495E+0
-2.935E-1	4.120E+0	9.589E+0
-2.952E-1	4.162E+0	9.586E+0
-2.952E-1	4.097E+0	9.498E+0
-2.968E-1	4.146E+0	9.599E+0
-2.952E-1	4.100E+0	9.485E+0
-2.903E-1	4.156E+0	9.489E+0
-2.935E-1	4.100E+0	9.586E+0
-2.968E-1	4.146E+0	9.667E+0
-2.903E-1	4.113E+0	9.417E+0
-2.919E-1	4.130E+0	9.644E+0
-2.952E-1	4.061E+0	9.631E+0
-2.935E-1	4.120E+0	9.586E+0
-2.935E-1	4.152E+0	9.524E+0
-2.935E-1	4.113E+0	9.654E+0
-2.952E-1	4.087E+0	9.576E+0
-2.952E-1	4.175E+0	9.654E+0
-2.935E-1	4.104E+0	9.635E+0
-2.935E-1	4.227E+0	9.635E+0
-2.919E-1	4.152E+0	9.450E+0
-3.000E-1	4.113E+0	9.725E+0
-2.952E-1	4.126E+0	9.648E+0
-2.935E-1	4.143E+0	9.596E+0
-2.952E-1	4.172E+0	9.641E+0
-2.952E-1	4.071E+0	9.677E+0
-2.952E-1	4.130E+0	9.534E+0
-2.919E-1	4.143E+0	9.472E+0
-2.935E-1	4.139E+0	9.631E+0
-2.935E-1	4.045E+0	9.511E+0
-2.952E-1	4.104E+0	9.622E+0
-2.903E-1	4.149E+0	9.521E+0
-2.984E-1	4.097E+0	9.511E+0
-2.968E-1	4.211E+0	9.709E+0
-2.952E-1	4.126E+0	9.683E+0
-2.919E-1	4.110E+0	9.670E+0
-2.952E-1	4.126E+0	9.560E+0
-2.952E-1	4.087E+0	9.605E+0
-2.952E-1	4.061E+0	9.553E+0
-2.935E-1	4.113E+0	9.599E+0
-2.935E-1	4.156E+0	9.635E+0
-2.952E-1	4.126E+0	9.719E+0
-2.952E-1	4.185E+0	9.560E+0
-2.935E-1	4.061E+0	9.648E+0
-2.952E-1	4.071E+0	9.560E+0
-2.952E-1	4.159E+0	9.586E+0
-2.952E-1	4.146E+0	9.651E+0
-2.952E-1	4.165E+0	9.732E+0
-2.968E-1	4.152E+0	9.544E+0
-2.952E-1	4.172E+0	9.602E+0
-2.952E-1	4.091E+0	9.576E+0
-2.935E-1	4.198E+0	9.570E+0
-2.935E-1	4.146E+0	9.583E+0
-2.952E-1	4.113E+0	9.709E+0
-2.952E-1	4.068E+0	9.605E+0
-2.919E-1	4.120E+0	9.576E+0
-2.935E-1	4.130E+0	9.677E+0
-2.968E-1	4.191E+0	9.586E+0
-2.935E-1	4.052E+0	9.615E+0
-2.952E-1	4.123E+0	9.748E+0
-2.968E-1	4.162E+0	9.592E+0
-2.968E-1	4.136E+0	9.648E+0
-2.935E-1	4.146E+0	9.648E+0
-2.903E-1	4.139E+0	9.618E+0
-2.935E-1	4.139E+0	9.693E+0
-2.968E-1	4.217E+0	9.618E+0
-2.968E-1	4.133E+0	9.592E+0
-2.919E-1	4.120E+0	9.716E+0
-2.952E-1	4.139E+0	9.592E+0
-2.935E-1	4.107E+0	9.498E+0
-2.935E-1	4.019E+0	9.631E+0
-2.919E-1	4.123E+0	9.534E+0
-2.935E-1	4.185E+0	9.570E+0
-2.952E-1	4.123E+0	9.566E+0
-2.935E-1	4.143E+0	9.570E+0
-2.935E-1	4.107E+0	9.589E+0
-2.919E-1	4.178E+0	9.699E+0
-2.968E-1	4.149E+0	9.618E+0
-2.935E-1	4.185E+0	9.531E+0
-2.935E-1	4.081E+0	9.602E+0
-2.935E-1	4.042E+0	9.648E+0
-2.984E-1	4.110E+0	9.686E+0
-2.935E-1	4.146E+0	9.635E+0
-2.952E-1	4.152E+0	9.534E+0
-2.952E-1	4.094E+0	9.570E+0
-2.984E-1	4.188E+0	9.537E+0
-2.935E-1	4.143E+0	9.612E+0
-2.887E-1	4.087E+0	9.644E+0
-2.935E-1	4.113E+0	9.622E+0
-2.935E-1	4.084E+0	9.586E+0
-2.968E-1	4.162E+0	9.732E+0
-2.903E-1	4.143E+0	9.644E+0
-2.935E-1	4.123E+0	9.654E+0
-2.968E-1	4.107E+0	9.615E+0
-2.952E-1	4.123E+0	9.541E+0
-2.952E-1	4.123E+0	9.560E+0
-2.968E-1	4.091E+0	9.583E+0
-2.968E-1	4.182E+0	9.670E+0
-2.952E-1	4.065E+0	9.589E+0
-2.919E-1	4.042E+0	9.534E+0
-2.952E-1	4.162E+0	9.553E+0
-2.952E-1	4.159E+0	9.557E+0
-2.952E-1	4.123E+0	9.657E+0
-2.919E-1	4.143E+0	9.583E+0
-2.935E-1	4.130E+0	9.686E+0
-2.952E-1	4.074E+0	9.576E+0
-2.968E-1	4.169E+0	9.563E+0
-2.935E-1	4.178E+0	9.644E+0
-2.952E-1	4.227E+0	9.612E+0
-2.968E-1	4.191E+0	9.573E+0
-2.952E-1	4.143E+0	9.622E+0
-2.935E-1	4.107E+0	9.661E+0
-2.935E-1	4.126E+0	9.599E+0
-2.984E-1	4.113E+0	9.703E+0
-2.968E-1	4.107E+0	9.612E+0
-2.935E-1	4.113E+0	9.738E+0
-2.952E-1	4.078E+0	9.709E+0
-2.968E-1	4.191E+0	9.657E+0
-2.952E-1	4.201E+0	9.725E+0
-2.919E-1	4.100E+0	9.557E+0
-2.935E-1	4.156E+0	9.589E+0
-2.968E-1	4.185E+0	9.602E+0
-2.952E-1	4.074E+0	9.573E+0
-2.952E-1	4.146E+0	9.553E+0
-2.935E-1	4.123E+0	9.573E+0
-2.968E-1	4.185E+0	9.560E+0
-2.935E-1	4.182E+0	9.712E+0
-2.968E-1	4.110E+0	9.683E+0
-2.952E-1	4.117E+0	9.521E+0
-2.968E-1	4.191E+0	9.592E+0
-2.952E-1	4.182E+0	9.664E+0
-2.952E-1	4.117E+0	9.596E+0
-2.952E-1	4.169E+0	9.589E+0
-2.984E-1	4.139E+0	9.579E+0
-2.935E-1	4.126E+0	9.605E+0
-2.919E-1	4.156E+0	9.781E+0
-2.919E-1	4.074E+0	9.589E+0
-2.952E-1	4.107E+0	9.738E+0
-2.952E-1	4.078E+0	9.703E+0
-2.919E-1	4.146E+0	9.703E+0
-2.935E-1	4.084E+0	9.712E+0
-2.984E-1	4.149E+0	9.599E+0
-2.935E-1	4.074E+0	9.553E+0
-2.952E-1	4.100E+0	9.547E+0
-2.952E-1	4.133E+0	9.648E+0
-2.952E-1	4.136E+0	9.573E+0
-2.952E-1	4.113E+0	9.485E+0
-2.935E-1	4.214E+0	9.560E+0
-2.968E-1	4.175E+0	9.553E+0
-2.968E-1	4.165E+0	9.618E+0
-2.935E-1	4.104E+0	9.573E+0
-2.935E-1	4.130E+0	9.635E+0
-2.935E-1	4.143E+0	9.609E+0
-2.968E-1	4.136E+0	9.583E+0
-2.919E-1	4.175E+0	9.566E+0
-2.935E-1	4.156E+0	9.618E+0
-2.903E-1	4.194E+0	9.544E+0
-2.935E-1	4.120E+0	9.524E+0
-2.935E-1	4.146E+0	9.667E+0
-2.919E-1	4.191E+0	9.654E+0
-2.952E-1	4.117E+0	9.618E+0
-2.968E-1	4.107E+0	9.541E+0
-2.919E-1	4.143E+0	9.557E+0
-2.952E-1	4.152E+0	9.625E+0
-2.952E-1	4.178E+0	9.657E+0
-2.952E-1	4.078E+0	9.583E+0
-2.952E-1	4.182E+0	9.651E+0
-2.919E-1	4.185E+0	9.680E+0
-2.935E-1	4.094E+0	9.712E+0
-2.968E-1	4.152E+0	9.570E+0
-2.935E-1	4.084E+0	9.579E+0
-2.935E-1	4.133E+0	9.570E+0
-2.935E-1	4.045E+0	9.440E+0
-2.935E-1	4.097E+0	9.541E+0
-2.952E-1	4.172E+0	9.570E+0
-2.919E-1	4.172E+0	9.677E+0
-2.935E-1	4.191E+0	9.683E+0
-2.984E-1	4.169E+0	9.521E+0
-2.935E-1	4.133E+0	9.670E+0
-2.952E-1	4.133E+0	9.566E+0
-2.952E-1	4.081E+0	9.544E+0
-2.984E-1	4.159E+0	9.531E+0
-2.984E-1	4.156E+0	9.573E+0
-2.935E-1	4.139E+0	9.615E+0
-2.952E-1	4.172E+0	9.528E+0
-2.952E-1	4.133E+0	9.706E+0
-2.935E-1	4.055E+0	9.641E+0
-2.919E-1	4.194E+0	9.641E+0
-2.935E-1	4.211E+0	9.612E+0
-2.968E-1	4.143E+0	9.618E+0
-2.952E-1	4.194E+0	9.651E+0
-2.935E-1	4.185E+0	9.615E+0
-2.968E-1	4.113E+0	9.648E+0
-2.968E-1	4.182E+0	9.550E+0
-2.952E-1	4.175E+0	9.586E+0
-2.919E-1	4.097E+0	9.735E+0
-2.968E-1	4.172E+0	9.469E+0
-2.935E-1	4.169E+0	9.599E+0
-2.935E-1	4.165E+0	9.560E+0
-2.952E-1	4.130E+0	9.680E+0
-2.968E-1	4.194E+0	9.628E+0
-2.968E-1	4.113E+0	9.599E+0
-2.935E-1	4.107E+0	9.670E+0
-2.919E-1	4.123E+0	9.560E+0
-2.935E-1	4.139E+0	9.706E+0
-2.935E-1	4.139E+0	9.690E+0
-2.952E-1	4.126E+0	9.547E+0
-2.919E-1	4.091E+0	9.531E+0
-2.968E-1	4.162E+0	9.583E+0
-2.968E-1	4.175E+0	9.550E+0
-2.952E-1	4.152E+0	9.586E+0
-2.919E-1	4.214E+0	9.745E+0
-2.919E-1	4.068E+0	9.576E+0
-2.968E-1	4.123E+0	9.586E+0
-2.952E-1	4.159E+0	9.644E+0
-2.919E-1	4.084E+0	9.524E+0
-2.935E-1	4.104E+0	9.609E+0
-2.968E-1	4.091E+0	9.589E+0
-2.968E-1	4.178E+0	9.553E+0
-2.919E-1	4.110E+0	9.563E+0
-2.952E-1	4.117E+0	9.638E+0
-2.952E-1	4.113E+0	9.670E+0
-2.968E-1	4.136E+0	9.761E+0
-2.935E-1	4.188E+0	9.612E+0
-2.952E-1	4.087E+0	9.644E+0
-2.968E-1	4.136E+0	9.644E+0
-2.935E-1	4.246E+0	9.758E+0
-2.919E-1	4.152E+0	9.586E+0
-2.919E-1	4.185E+0	9.531E+0
-3.000E-1	4.162E+0	9.609E+0
-2.968E-1	4.139E+0	9.657E+0
-2.919E-1	4.149E+0	9.599E+0
-2.968E-1	4.175E+0	9.612E+0
-3.017E-1	4.120E+0	9.609E+0
-2.952E-1	4.110E+0	9.508E+0
-2.952E-1	4.237E+0	9.680E+0
-2.952E-1	4.182E+0	9.541E+0
-2.952E-1	4.152E+0	9.628E+0
-2.952E-1	4.162E+0	9.566E+0
-2.919E-1	4.146E+0	9.599E+0
-2.968E-1	4.104E+0	9.602E+0
-2.952E-1	4.026E+0	9.677E+0
-2.952E-1	4.068E+0	9.690E+0
-2.935E-1	4.146E+0	9.586E+0
-2.952E-1	4.230E+0	9.534E+0
-2.952E-1	4.094E+0	9.596E+0
-2.935E-1	4.146E+0	9.563E+0
-2.919E-1	4.182E+0	9.570E+0
-2.968E-1	4.156E+0	9.576E+0
-2.968E-1	4.110E+0	9.589E+0
-2.984E-1	4.133E+0	9.592E+0
-2.919E-1	4.058E+0	9.609E+0
-2.952E-1	4.204E+0	9.622E+0
-2.968E-1	4.006E+0	9.596E+0
-2.952E-1	4.182E+0	9.651E+0
-2.919E-1	4.013E+0	9.586E+0
-2.952E-1	4.152E+0	9.745E+0
-2.968E-1	4.084E+0	9.466E+0
-2.935E-1	4.152E+0	9.674E+0
-2.919E-1	4.100E+0	9.560E+0
-2.952E-1	4.094E+0	9.570E+0
-2.984E-1	4.165E+0	9.563E+0
-2.935E-1	4.130E+0	9.511E+0
-2.919E-1	4.110E+0	9.661E+0
-2.968E-1	4.071E+0	9.505E+0
-3.000E-1	4.194E+0	9.657E+0
-2.935E-1	4.130E+0	9.553E+0
-2.935E-1	4.156E+0	9.628E+0
-2.952E-1	4.165E+0	9.472E+0
-2.968E-1	4.094E+0	9.557E+0
-2.935E-1	4.146E+0	9.683E+0
-2.952E-1	4.097E+0	9.644E+0
-2.968E-1	4.120E+0	9.664E+0
-2.935E-1	4.110E+0	9.738E+0
-2.935E-1	4.113E+0	9.592E+0
-2.935E-1	4.094E+0	9.518E+0
-2.935E-1	4.162E+0	9.635E+0
-2.952E-1	4.133E+0	9.641E+0
-2.903E-1	4.156E+0	9.609E+0
-2.903E-1	4.084E+0	9.712E+0
-2.952E-1	4.178E+0	9.579E+0
-2.952E-1	4.156E+0	9.644E+0
-2.952E-1	4.143E+0	9.505E+0
-2.903E-1	4.104E+0	9.693E+0
-2.952E-1	4.120E+0	9.479E+0
-2.968E-1	4.104E+0	9.631E+0
-2.935E-1	4.152E+0	9.706E+0
-2.935E-1	4.087E+0	9.570E+0
-2.952E-1	4.126E+0	9.612E+0
-2.952E-1	4.156E+0	9.625E+0
-2.935E-1	4.133E+0	9.609E+0
-2.919E-1	4.159E+0	9.583E+0
-2.952E-1	4.130E+0	9.609E+0
-2.919E-1	4.100E+0	9.605E+0
-2.968E-1	4.084E+0	9.622E+0
-2.935E-1	4.058E+0	9.625E+0
-2.952E-1	4.126E+0	9.566E+0
-2.935E-1	4.159E+0	9.615E+0
-2.952E-1	4.204E+0	9.599E+0
-2.952E-1	4.162E+0	9.625E+0
-2.968E-1	4.185E+0	9.651E+0
-2.968E-1	4.110E+0	9.722E+0
-2.952E-1	4.123E+0	9.560E+0
-2.935E-1	4.156E+0	9.690E+0
-2.952E-1	4.117E+0	9.706E+0
-2.968E-1	4.065E+0	9.703E+0
-2.952E-1	4.146E+0	9.609E+0
-2.919E-1	4.107E+0	9.644E+0
-2.952E-1	4.100E+0	9.654E+0
-2.984E-1	4.107E+0	9.534E+0
-2.919E-1	4.123E+0	9.498E+0
-2.903E-1	4.104E+0	9.677E+0
-2.935E-1	4.185E+0	9.680E+0
-2.984E-1	4.152E+0	9.566E+0
-2.935E-1	4.133E+0	9.550E+0
-2.935E-1	4.146E+0	9.550E+0
-2.952E-1	4.172E+0	9.618E+0
-2.968E-1	4.194E+0	9.615E+0
-2.935E-1	4.120E+0	9.716E+0
-2.935E-1	4.126E+0	9.524E+0
-2.919E-1	4.061E+0	9.586E+0
-2.952E-1	4.107E+0	9.576E+0
-2.935E-1	4.133E+0	9.609E+0
-2.935E-1	4.110E+0	9.641E+0
-2.935E-1	4.139E+0	9.631E+0
-2.968E-1	4.152E+0	9.599E+0
-2.935E-1	4.081E+0	9.599E+0
-2.935E-1	4.156E+0	9.657E+0
-2.952E-1	4.113E+0	9.661E+0
-2.968E-1	4.081E+0	9.518E+0
-2.968E-1	4.146E+0	9.566E+0
-2.919E-1	4.107E+0	9.573E+0
-2.935E-1	4.194E+0	9.670E+0
-2.935E-1	4.165E+0	9.709E+0
-2.919E-1	4.110E+0	9.550E+0
-2.952E-1	4.110E+0	9.709E+0
-2.919E-1	4.120E+0	9.570E+0
-2.952E-1	4.110E+0	9.579E+0
-2.935E-1	4.107E+0	9.596E+0
-2.935E-1	4.172E+0	9.699E+0
-2.935E-1	4.133E+0	9.518E+0
-2.984E-1	4.156E+0	9.686E+0
-2.919E-1	4.094E+0	9.515E+0
-2.952E-1	4.133E+0	9.615E+0
-2.935E-1	4.100E+0	9.709E+0
-3.000E-1	4.117E+0	9.583E+0
-2.952E-1	4.104E+0	9.579E+0
-2.935E-1	4.130E+0	9.605E+0
-2.952E-1	4.136E+0	9.576E+0
-2.952E-1	4.156E+0	9.680E+0
-2.952E-1	4.113E+0	9.553E+0
-2.935E-1	4.107E+0	9.641E+0
-2.952E-1	4.081E+0	9.599E+0
-2.968E-1	4.097E+0	9.722E+0
-2.968E-1	4.097E+0	9.576E+0
-2.919E-1	4.139E+0	9.537E+0
-2.968E-1	4.159E+0	9.644E+0
-2.968E-1	4.162E+0	9.615E+0
-2.968E-1	4.185E+0	9.618E+0
-2.919E-1	4.110E+0	9.589E+0
-2.935E-1	4.198E+0	9.648E+0
-2.952E-1	4.094E+0	9.615E+0
-2.952E-1	4.156E+0	9.674E+0
-2.919E-1	4.117E+0	9.635E+0
-2.952E-1	4.149E+0	9.592E+0
-2.952E-1	4.172E+0	9.521E+0
-2.935E-1	4.169E+0	9.566E+0
-2.919E-1	4.104E+0	9.618E+0
-2.935E-1	4.165E+0	9.674E+0
-3.000E-1	4.042E+0	9.592E+0
-2.935E-1	4.182E+0	9.729E+0
-2.919E-1	4.110E+0	9.732E+0
-2.935E-1	4.049E+0	9.599E+0
-2.952E-1	4.110E+0	9.622E+0
-2.952E-1	4.045E+0	9.583E+0
-2.952E-1	4.149E+0	9.696E+0
-2.952E-1	4.185E+0	9.469E+0
-2.952E-1	4.146E+0	9.609E+0
-2.935E-1	4.246E+0	9.625E+0
-2.919E-1	4.074E+0	9.605E+0
-2.952E-1	4.104E+0	9.657E+0
-2.935E-1	4.087E+0	9.735E+0
-2.952E-1	4.110E+0	9.609E+0
-2.935E-1	4.071E+0	9.524E+0
-2.952E-1	4.061E+0	9.537E+0
-2.968E-1	4.149E+0	9.482E+0
-2.935E-1	4.110E+0	9.703E+0
-2.919E-1	4.078E+0	9.544E+0
-2.935E-1	4.104E+0	9.651E+0
-2.968E-1	4.078E+0	9.547E+0
-2.919E-1	4.178E+0	9.485E+0
-2.919E-1	4.169E+0	9.654E+0
-2.919E-1	4.263E+0	9.638E+0
-3.000E-1	4.233E+0	9.615E+0
-2.952E-1	4.136E+0	9.719E+0
-2.952E-1	4.094E+0	9.528E+0
-2.919E-1	4.185E+0	9.544E+0
-2.968E-1	4.120E+0	9.528E+0
-2.968E-1	4.198E+0	9.602E+0
-2.952E-1	4.074E+0	9.544E+0
-2.952E-1	4.146E+0	9.566E+0
-2.968E-1	4.110E+0	9.674E+0
-2.935E-1	4.120E+0	9.644E+0
-2.935E-1	4.100E+0	9.573E+0
-2.952E-1	4.117E+0	9.463E+0
-2.952E-1	4.117E+0	9.547E+0
-2.919E-1	4.136E+0	9.654E+0
-2.968E-1	4.139E+0	9.469E+0
-2.952E-1	4.126E+0	9.463E+0
-2.968E-1	4.120E+0	9.557E+0
-2.952E-1	4.169E+0	9.631E+0
-2.919E-1	4.201E+0	9.661E+0
-2.935E-1	4.084E+0	9.654E+0
-2.968E-1	4.152E+0	9.664E+0
-2.935E-1	4.065E+0	9.725E+0
-2.935E-1	4.126E+0	9.566E+0
-2.952E-1	4.117E+0	9.651E+0
-2.952E-1	4.130E+0	9.592E+0
-2.968E-1	4.097E+0	9.693E+0
-2.903E-1	4.110E+0	9.541E+0
-2.952E-1	4.204E+0	9.592E+0
-2.952E-1	4.100E+0	9.573E+0
-2.968E-1	4.120E+0	9.703E+0
-2.919E-1	4.188E+0	9.755E+0
-2.952E-1	4.172E+0	9.635E+0
-2.952E-1	4.172E+0	9.550E+0
-3.000E-1	4.081E+0	9.553E+0
-2.887E-1	4.091E+0	9.596E+0
-2.919E-1	4.136E+0	9.716E+0
-2.952E-1	4.175E+0	9.644E+0
-2.935E-1	4.071E+0	9.599E+0
-2.968E-1	4.152E+0	9.508E+0
-2.935E-1	4.084E+0	9.635E+0
-2.968E-1	4.194E+0	9.699E+0
-2.935E-1	4.230E+0	9.680E+0
-2.935E-1	4.240E+0	9.638E+0
-2.952E-1	4.220E+0	9.602E+0
-2.952E-1	4.188E+0	9.696E+0
-2.952E-1	4.117E+0	9.751E+0
-2.935E-1	4.055E+0	9.592E+0
-2.919E-1	4.188E+0	9.699E+0
-2.952E-1	4.107E+0	9.644E+0
-2.952E-1	4.133E+0	9.596E+0
-2.952E-1	4.149E+0	9.618E+0
-2.935E-1	4.078E+0	9.677E+0
-2.984E-1	4.107E+0	9.628E+0
-2.935E-1	4.139E+0	9.508E+0
-2.919E-1	4.100E+0	9.602E+0
-2.935E-1	4.185E+0	9.463E+0
-2.952E-1	4.224E+0	9.550E+0
-2.968E-1	4.172E+0	9.573E+0
-2.903E-1	4.159E+0	9.602E+0
-2.935E-1	4.156E+0	9.508E+0
-2.968E-1	4.146E+0	9.599E+0
-2.919E-1	4.139E+0	9.686E+0
-2.919E-1	4.006E+0	9.631E+0
-2.952E-1	4.097E+0	9.618E+0
-2.952E-1	4.104E+0	9.738E+0
-2.952E-1	4.204E+0	9.553E+0
-2.919E-1	4.133E+0	9.644E+0
-2.952E-1	4.159E+0	9.563E+0
-2.984E-1	4.113E+0	9.625E+0
-2.968E-1	4.087E+0	9.592E+0
-2.935E-1	4.100E+0	9.696E+0
-2.968E-1	4.139E+0	9.479E+0
-2.984E-1	4.149E+0	9.547E+0
-2.984E-1	4.123E+0	9.677E+0
-2.935E-1	4.078E+0	9.518E+0
-2.935E-1	4.133E+0	9.618E+0
-2.968E-1	4.110E+0	9.638E+0
-2.952E-1	4.169E+0	9.625E+0
-2.919E-1	4.136E+0	9.534E+0
-2.968E-1	4.071E+0	9.592E+0
-2.952E-1	4.156E+0	9.693E+0
-2.935E-1	4.136E+0	9.495E+0
-2.919E-1	4.172E+0	9.531E+0
-2.968E-1	4.113E+0	9.492E+0
-2.935E-1	4.110E+0	9.524E+0
-2.935E-1	4.068E+0	9.576E+0
-2.935E-1	4.123E+0	9.515E+0
-2.952E-1	4.084E+0	9.667E+0
-2.952E-1	4.149E+0	9.664E+0
-2.952E-1	4.110E+0	9.505E+0
-2.935E-1	4.149E+0	9.605E+0
-2.952E-1	4.224E+0	9.427E+0
-2.984E-1	4.220E+0	9.729E+0
-2.935E-1	4.162E+0	9.544E+0
-2.919E-1	4.156E+0	9.651E+0
-2.935E-1	4.113E+0	9.644E+0
-2.952E-1	4.126E+0	9.534E+0
-2.952E-1	4.091E+0	9.618E+0
-2.903E-1	4.107E+0	9.615E+0
-2.952E-1	4.078E+0	9.596E+0
-2.968E-1	4.136E+0	9.612E+0
-2.919E-1	4.074E+0	9.534E+0
-2.903E-1	4.133E+0	9.596E+0
-2.968E-1	4.104E+0	9.638E+0
-2.984E-1	4.182E+0	9.686E+0
-2.952E-1	4.113E+0	9.579E+0
-2.919E-1	4.146E+0	9.524E+0
-2.935E-1	4.152E+0	9.664E+0
-2.935E-1	4.146E+0	9.586E+0
-2.935E-1	4.152E+0	9.541E+0
-2.903E-1	4.087E+0	9.615E+0
-2.984E-1	4.068E+0	9.615E+0
-2.968E-1	4.201E+0	9.657E+0
-2.935E-1	4.123E+0	9.605E+0
-2.919E-1	4.169E+0	9.641E+0
-2.952E-1	4.126E+0	9.602E+0
-2.952E-1	4.207E+0	9.641E+0
-2.903E-1	4.049E+0	9.463E+0
-2.919E-1	4.065E+0	9.560E+0
-2.968E-1	4.159E+0	9.648E+0
-2.968E-1	4.159E+0	9.709E+0
-2.935E-1	4.133E+0	9.651E+0
-2.935E-1	4.165E+0	9.544E+0
-2.919E-1	4.143E+0	9.686E+0
-2.935E-1	4.136E+0	9.579E+0
-2.919E-1	4.143E+0	9.596E+0
-2.952E-1	4.026E+0	9.560E+0
-2.935E-1	4.149E+0	9.576E+0
-2.984E-1	4.110E+0	9.437E+0
-2.935E-1	4.139E+0	9.690E+0
-2.935E-1	4.214E+0	9.518E+0
-2.903E-1	4.094E+0	9.677E+0
-2.968E-1	4.139E+0	9.544E+0
-2.935E-1	4.143E+0	9.544E+0
-2.935E-1	4.165E+0	9.712E+0
-2.952E-1	4.159E+0	9.570E+0
-2.968E-1	4.126E+0	9.550E+0
-2.919E-1	4.156E+0	9.693E+0
-2.935E-1	4.136E+0	9.531E+0
-2.935E-1	4.013E+0	9.537E+0
-2.935E-1	4.156E+0	9.625E+0
-2.952E-1	4.087E+0	9.599E+0
-2.935E-1	4.130E+0	9.469E+0
-2.968E-1	4.133E+0	9.648E+0
-2.952E-1	4.175E+0	9.674E+0
-2.935E-1	4.178E+0	9.502E+0
-2.919E-1	4.169E+0	9.573E+0
-2.952E-1	4.097E+0	9.661E+0
-2.968E-1	4.100E+0	9.657E+0
-2.935E-1	4.230E+0	9.641E+0
-2.919E-1	4.136E+0	9.680E+0
-2.935E-1	4.194E+0	9.602E+0
-2.952E-1	4.165E+0	9.696E+0
-2.935E-1	4.139E+0	9.712E+0
-2.919E-1	4.126E+0	9.573E+0
-2.903E-1	4.149E+0	9.430E+0
-2.952E-1	4.123E+0	9.618E+0
-2.935E-1	4.152E+0	9.541E+0
-2.919E-1	4.113E+0	9.495E+0
-2.935E-1	4.172E+0	9.667E+0
-2.968E-1	4.182E+0	9.541E+0
-2.935E-1	4.078E+0	9.670E+0
-2.919E-1	4.139E+0	9.729E+0
-2.935E-1	4.045E+0	9.609E+0
-2.968E-1	4.191E+0	9.583E+0
-2.919E-1	4.104E+0	9.651E+0
-2.919E-1	4.188E+0	9.508E+0
-2.935E-1	4.113E+0	9.573E+0
-2.968E-1	4.094E+0	9.641E+0
-2.903E-1	4.097E+0	9.531E+0
-2.919E-1	4.146E+0	9.657E+0
-2.952E-1	4.194E+0	9.690E+0
-2.952E-1	4.146E+0	9.644E+0
-2.952E-1	4.152E+0	9.521E+0
-2.903E-1	4.149E+0	9.570E+0
-2.952E-1	4.139E+0	9.495E+0
-2.968E-1	4.126E+0	9.725E+0
-2.919E-1	4.087E+0	9.609E+0
-2.919E-1	4.207E+0	9.764E+0
-2.952E-1	4.156E+0	9.609E+0
-2.984E-1	4.078E+0	9.573E+0
-2.919E-1	4.120E+0	9.579E+0
-2.919E-1	4.126E+0	9.648E+0
-2.935E-1	4.117E+0	9.586E+0
-2.968E-1	4.123E+0	9.664E+0
-2.952E-1	4.094E+0	9.703E+0
-2.935E-1	4.058E+0	9.628E+0
-2.952E-1	4.087E+0	9.635E+0
-2.935E-1	4.152E+0	9.596E+0
-2.952E-1	4.100E+0	9.599E+0
-2.919E-1	4.058E+0	9.576E+0
-2.935E-1	4.113E+0	9.644E+0
-2.984E-1	4.126E+0	9.495E+0
-2.968E-1	4.143E+0	9.563E+0
-2.919E-1	4.113E+0	9.686E+0
-2.952E-1	4.165E+0	9.524E+0
-2.952E-1	4.055E+0	9.579E+0
-2.935E-1	4.194E+0	9.528E+0
-2.903E-1	4.165E+0	9.674E+0
-2.935E-1	4.159E+0	9.712E+0
-2.968E-1	4.052E+0	9.592E+0
-2.935E-1	4.126E+0	9.628E+0
-2.903E-1	4.123E+0	9.674E+0
-2.952E-1	4.178E+0	9.573E+0
-2.935E-1	4.091E+0	9.729E+0
-2.952E-1	4.276E+0	9.502E+0
-2.919E-1	4.123E+0	9.576E+0
-2.968E-1	4.104E+0	9.537E+0
-2.984E-1	4.065E+0	9.524E+0
-2.919E-1	4.214E+0	9.625E+0
-2.887E-1	4.136E+0	9.664E+0
-2.935E-1	4.139E+0	9.489E+0
-2.968E-1	4.058E+0	9.609E+0
-2.935E-1	4.100E+0	9.615E+0
-2.935E-1	4.136E+0	9.605E+0
-2.952E-1	4.084E+0	9.576E+0
-2.968E-1	4.159E+0	9.583E+0
-2.919E-1	4.136E+0	9.622E+0
-2.935E-1	4.117E+0	9.657E+0
-2.935E-1	4.078E+0	9.648E+0
-2.968E-1	4.013E+0	9.534E+0
-2.952E-1	4.123E+0	9.576E+0
-2.935E-1	4.133E+0	9.638E+0
-2.935E-1	4.123E+0	9.638E+0
-2.968E-1	4.084E+0	9.579E+0
-2.935E-1	4.104E+0	9.553E+0
-2.903E-1	4.149E+0	9.566E+0
-2.935E-1	4.133E+0	9.596E+0
-2.968E-1	4.204E+0	9.699E+0
-2.952E-1	4.156E+0	9.664E+0
-2.935E-1	4.130E+0	9.628E+0
-2.968E-1	4.123E+0	9.537E+0
[truncated: 171,913 more rows]
