# Supplementary material for: Improved ANAP incorporation and VCF analysis reveal details of P2X7 current facilitation and a limited conformational interplay between ATP binding and the intracellular ballast domain
Source: eLife. 2023 Jan 4;12:e82479. doi: 10.7554/eLife.82479 (PMC9859053; doi:10.7554/eLife.82479)
Supplement: Table 2—source data 1. [file elife-82479-table2-data1.zip › Table-2_source-data-1/22l09-06.csv]

-1.865E-1	1.691E+1	3.861E+1
-1.865E-1	1.700E+1	3.839E+1
-1.881E-1	1.695E+1	3.839E+1
-1.897E-1	1.688E+1	3.844E+1
-1.865E-1	1.688E+1	3.854E+1
-1.832E-1	1.703E+1	3.849E+1
-1.881E-1	1.682E+1	3.851E+1
-1.897E-1	1.702E+1	3.836E+1
-1.832E-1	1.683E+1	3.855E+1
-1.816E-1	1.679E+1	3.824E+1
-1.865E-1	1.707E+1	3.869E+1
-1.897E-1	1.715E+1	3.832E+1
-1.881E-1	1.707E+1	3.818E+1
-1.865E-1	1.686E+1	3.825E+1
-1.849E-1	1.676E+1	3.852E+1
-1.897E-1	1.692E+1	3.838E+1
-1.897E-1	1.682E+1	3.842E+1
-1.849E-1	1.712E+1	3.836E+1
-1.865E-1	1.711E+1	3.850E+1
-1.914E-1	1.701E+1	3.838E+1
-1.881E-1	1.696E+1	3.832E+1
-1.865E-1	1.697E+1	3.849E+1
-1.881E-1	1.699E+1	3.852E+1
-1.914E-1	1.690E+1	3.859E+1
-1.897E-1	1.690E+1	3.859E+1
-1.849E-1	1.692E+1	3.862E+1
-1.897E-1	1.693E+1	3.833E+1
-1.881E-1	1.690E+1	3.856E+1
-1.897E-1	1.695E+1	3.846E+1
-1.865E-1	1.700E+1	3.845E+1
-1.914E-1	1.691E+1	3.855E+1
-1.897E-1	1.697E+1	3.861E+1
-1.897E-1	1.697E+1	3.821E+1
-1.865E-1	1.694E+1	3.847E+1
-1.865E-1	1.697E+1	3.865E+1
-1.897E-1	1.697E+1	3.846E+1
-1.849E-1	1.708E+1	3.840E+1
-1.865E-1	1.696E+1	3.831E+1
-1.914E-1	1.710E+1	3.841E+1
-1.914E-1	1.703E+1	3.846E+1
-1.849E-1	1.702E+1	3.844E+1
-1.849E-1	1.686E+1	3.843E+1
-1.865E-1	1.710E+1	3.843E+1
-1.914E-1	1.694E+1	3.833E+1
-1.865E-1	1.674E+1	3.840E+1
-1.849E-1	1.688E+1	3.841E+1
-1.865E-1	1.696E+1	3.856E+1
-1.914E-1	1.679E+1	3.850E+1
-1.897E-1	1.700E+1	3.842E+1
-1.832E-1	1.714E+1	3.853E+1
-1.865E-1	1.691E+1	3.828E+1
-1.914E-1	1.700E+1	3.832E+1
-1.897E-1	1.696E+1	3.846E+1
-1.865E-1	1.688E+1	3.854E+1
-1.865E-1	1.716E+1	3.863E+1
-1.897E-1	1.689E+1	3.843E+1
-1.897E-1	1.695E+1	3.871E+1
-1.800E-1	1.706E+1	3.837E+1
-1.865E-1	1.690E+1	3.852E+1
-1.881E-1	1.695E+1	3.828E+1
-1.849E-1	1.696E+1	3.840E+1
-1.832E-1	1.696E+1	3.834E+1
-1.849E-1	1.682E+1	3.872E+1
-1.897E-1	1.689E+1	3.842E+1
-1.897E-1	1.711E+1	3.852E+1
-1.849E-1	1.681E+1	3.831E+1
-1.897E-1	1.689E+1	3.828E+1
-1.897E-1	1.706E+1	3.841E+1
-1.881E-1	1.697E+1	3.819E+1
-1.849E-1	1.688E+1	3.822E+1
-1.832E-1	1.687E+1	3.839E+1
-1.914E-1	1.688E+1	3.846E+1
-1.881E-1	1.692E+1	3.855E+1
-1.865E-1	1.688E+1	3.834E+1
-1.881E-1	1.703E+1	3.823E+1
-1.897E-1	1.716E+1	3.846E+1
-1.865E-1	1.697E+1	3.850E+1
-1.832E-1	1.698E+1	3.839E+1
-1.865E-1	1.701E+1	3.837E+1
-1.881E-1	1.700E+1	3.840E+1
-1.881E-1	1.694E+1	3.838E+1
-1.849E-1	1.699E+1	3.870E+1
-1.865E-1	1.706E+1	3.848E+1
-1.881E-1	1.703E+1	3.838E+1
-1.881E-1	1.705E+1	3.839E+1
-1.832E-1	1.696E+1	3.863E+1
-1.849E-1	1.701E+1	3.846E+1
-1.930E-1	1.698E+1	3.834E+1
-1.930E-1	1.706E+1	3.860E+1
-1.832E-1	1.705E+1	3.847E+1
-1.865E-1	1.699E+1	3.820E+1
-1.897E-1	1.698E+1	3.831E+1
-1.881E-1	1.688E+1	3.856E+1
-1.849E-1	1.692E+1	3.850E+1
-1.832E-1	1.692E+1	3.860E+1
-1.914E-1	1.690E+1	3.840E+1
-1.897E-1	1.695E+1	3.858E+1
-1.849E-1	1.705E+1	3.837E+1
-1.849E-1	1.688E+1	3.856E+1
-1.881E-1	1.680E+1	3.836E+1
-1.865E-1	1.695E+1	3.874E+1
-1.865E-1	1.687E+1	3.847E+1
-1.865E-1	1.701E+1	3.845E+1
-1.897E-1	1.706E+1	3.852E+1
-1.897E-1	1.690E+1	3.831E+1
-1.832E-1	1.702E+1	3.823E+1
-1.881E-1	1.705E+1	3.865E+1
-1.897E-1	1.702E+1	3.852E+1
-1.881E-1	1.695E+1	3.843E+1
-1.816E-1	1.678E+1	3.829E+1
-1.865E-1	1.702E+1	3.836E+1
-1.881E-1	1.700E+1	3.861E+1
-1.881E-1	1.712E+1	3.853E+1
-1.832E-1	1.689E+1	3.822E+1
-1.865E-1	1.696E+1	3.836E+1
-1.897E-1	1.700E+1	3.841E+1
-1.881E-1	1.693E+1	3.837E+1
-1.816E-1	1.714E+1	3.832E+1
-1.865E-1	1.707E+1	3.845E+1
-1.865E-1	1.710E+1	3.859E+1
-1.881E-1	1.701E+1	3.854E+1
-1.832E-1	1.689E+1	3.857E+1
-1.865E-1	1.681E+1	3.829E+1
-1.897E-1	1.700E+1	3.830E+1
-1.881E-1	1.684E+1	3.844E+1
-1.849E-1	1.711E+1	3.851E+1
-1.881E-1	1.699E+1	3.823E+1
-1.881E-1	1.694E+1	3.860E+1
-1.881E-1	1.702E+1	3.859E+1
-1.849E-1	1.710E+1	3.851E+1
-1.849E-1	1.699E+1	3.833E+1
-1.930E-1	1.702E+1	3.849E+1
-1.914E-1	1.701E+1	3.829E+1
-1.865E-1	1.698E+1	3.847E+1
-1.881E-1	1.686E+1	3.848E+1
-1.897E-1	1.689E+1	3.834E+1
-1.897E-1	1.705E+1	3.825E+1
-1.849E-1	1.705E+1	3.847E+1
-1.849E-1	1.696E+1	3.826E+1
-1.914E-1	1.691E+1	3.836E+1
-1.865E-1	1.698E+1	3.821E+1
-1.832E-1	1.710E+1	3.852E+1
-1.849E-1	1.692E+1	3.829E+1
-1.897E-1	1.698E+1	3.834E+1
-1.897E-1	1.691E+1	3.838E+1
-1.849E-1	1.695E+1	3.866E+1
-1.865E-1	1.698E+1	3.839E+1
-1.897E-1	1.692E+1	3.840E+1
-1.865E-1	1.710E+1	3.824E+1
-1.881E-1	1.698E+1	3.868E+1
-1.849E-1	1.694E+1	3.864E+1
-1.897E-1	1.719E+1	3.845E+1
-1.881E-1	1.691E+1	3.852E+1
-1.832E-1	1.688E+1	3.830E+1
-1.865E-1	1.690E+1	3.823E+1
-1.881E-1	1.711E+1	3.858E+1
-1.897E-1	1.702E+1	3.844E+1
-1.849E-1	1.676E+1	3.849E+1
-1.865E-1	1.684E+1	3.841E+1
-1.897E-1	1.707E+1	3.844E+1
-1.865E-1	1.700E+1	3.855E+1
-1.865E-1	1.698E+1	3.833E+1
-1.849E-1	1.698E+1	3.852E+1
-1.881E-1	1.709E+1	3.847E+1
-1.881E-1	1.693E+1	3.836E+1
-1.849E-1	1.699E+1	3.808E+1
-1.849E-1	1.695E+1	3.836E+1
-1.865E-1	1.700E+1	3.850E+1
-1.897E-1	1.688E+1	3.828E+1
-1.849E-1	1.689E+1	3.854E+1
-1.865E-1	1.696E+1	3.836E+1
-1.881E-1	1.687E+1	3.825E+1
-1.897E-1	1.693E+1	3.845E+1
-1.832E-1	1.704E+1	3.853E+1
-1.865E-1	1.711E+1	3.830E+1
-1.865E-1	1.686E+1	3.856E+1
-1.865E-1	1.697E+1	3.845E+1
-1.849E-1	1.698E+1	3.833E+1
-1.849E-1	1.695E+1	3.841E+1
-1.897E-1	1.690E+1	3.851E+1
-1.897E-1	1.683E+1	3.853E+1
-1.849E-1	1.690E+1	3.795E+1
-1.849E-1	1.691E+1	3.843E+1
-1.897E-1	1.693E+1	3.836E+1
-1.881E-1	1.704E+1	3.825E+1
-1.832E-1	1.712E+1	3.858E+1
-1.832E-1	1.708E+1	3.832E+1
-1.897E-1	1.702E+1	3.827E+1
-1.881E-1	1.708E+1	3.856E+1
-1.865E-1	1.701E+1	3.835E+1
-1.832E-1	1.698E+1	3.827E+1
-1.897E-1	1.704E+1	3.859E+1
-1.865E-1	1.701E+1	3.841E+1
-1.849E-1	1.702E+1	3.830E+1
-1.849E-1	1.692E+1	3.845E+1
-1.930E-1	1.700E+1	3.832E+1
-1.881E-1	1.689E+1	3.816E+1
-1.832E-1	1.701E+1	3.857E+1
-1.849E-1	1.707E+1	3.836E+1
-1.897E-1	1.701E+1	3.847E+1
-1.897E-1	1.705E+1	3.855E+1
-1.832E-1	1.701E+1	3.839E+1
-1.832E-1	1.700E+1	3.840E+1
-1.897E-1	1.695E+1	3.853E+1
-1.881E-1	1.692E+1	3.843E+1
-1.832E-1	1.700E+1	3.843E+1
-1.849E-1	1.695E+1	3.838E+1
-1.881E-1	1.686E+1	3.842E+1
-1.881E-1	1.715E+1	3.836E+1
-1.816E-1	1.711E+1	3.861E+1
-1.832E-1	1.692E+1	3.847E+1
-1.881E-1	1.703E+1	3.851E+1
-1.897E-1	1.685E+1	3.866E+1
-1.849E-1	1.698E+1	3.838E+1
-1.832E-1	1.685E+1	3.850E+1
-1.897E-1	1.693E+1	3.847E+1
-1.881E-1	1.692E+1	3.848E+1
-1.865E-1	1.690E+1	3.816E+1
-1.865E-1	1.707E+1	3.816E+1
-1.881E-1	1.702E+1	3.838E+1
-1.881E-1	1.705E+1	3.859E+1
-1.849E-1	1.687E+1	3.856E+1
-1.865E-1	1.693E+1	3.824E+1
-1.897E-1	1.693E+1	3.823E+1
-1.865E-1	1.677E+1	3.858E+1
-1.849E-1	1.691E+1	3.841E+1
-1.849E-1	1.696E+1	3.847E+1
-1.881E-1	1.689E+1	3.829E+1
-1.881E-1	1.674E+1	3.834E+1
-1.849E-1	1.708E+1	3.836E+1
-1.865E-1	1.702E+1	3.855E+1
-1.914E-1	1.701E+1	3.892E+1
-1.897E-1	1.705E+1	3.840E+1
-1.849E-1	1.678E+1	3.803E+1
-1.849E-1	1.674E+1	3.849E+1
-1.881E-1	1.704E+1	3.853E+1
-1.897E-1	1.704E+1	3.815E+1
-1.849E-1	1.691E+1	3.835E+1
-1.865E-1	1.697E+1	3.823E+1
-1.881E-1	1.696E+1	3.847E+1
-1.897E-1	1.708E+1	3.866E+1
-1.849E-1	1.710E+1	3.825E+1
-1.865E-1	1.697E+1	3.851E+1
-1.914E-1	1.689E+1	3.861E+1
-1.881E-1	1.715E+1	3.824E+1
-1.849E-1	1.707E+1	3.877E+1
-1.849E-1	1.688E+1	3.846E+1
-1.881E-1	1.685E+1	3.847E+1
-1.881E-1	1.696E+1	3.851E+1
-1.849E-1	1.683E+1	3.836E+1
-1.849E-1	1.691E+1	3.835E+1
-1.897E-1	1.693E+1	3.832E+1
-1.849E-1	1.704E+1	3.842E+1
-1.849E-1	1.697E+1	3.848E+1
-1.849E-1	1.703E+1	3.829E+1
-1.914E-1	1.697E+1	3.842E+1
-1.897E-1	1.695E+1	3.857E+1
-1.832E-1	1.694E+1	3.847E+1
-1.849E-1	1.702E+1	3.838E+1
-1.914E-1	1.693E+1	3.831E+1
-1.881E-1	1.690E+1	3.845E+1
-1.865E-1	1.699E+1	3.851E+1
-1.849E-1	1.695E+1	3.858E+1
-1.914E-1	1.699E+1	3.845E+1
-1.897E-1	1.702E+1	3.843E+1
-1.832E-1	1.689E+1	3.852E+1
-1.849E-1	1.692E+1	3.839E+1
-1.897E-1	1.697E+1	3.846E+1
-1.865E-1	1.708E+1	3.847E+1
-1.849E-1	1.703E+1	3.853E+1
-1.865E-1	1.699E+1	3.845E+1
-1.897E-1	1.698E+1	3.834E+1
-1.881E-1	1.693E+1	3.850E+1
-1.849E-1	1.707E+1	3.839E+1
-1.865E-1	1.690E+1	3.854E+1
-1.914E-1	1.700E+1	3.822E+1
-1.897E-1	1.704E+1	3.825E+1
-1.849E-1	1.703E+1	3.854E+1
-1.865E-1	1.691E+1	3.840E+1
-1.865E-1	1.694E+1	3.831E+1
-1.881E-1	1.699E+1	3.817E+1
-1.832E-1	1.708E+1	3.849E+1
-1.832E-1	1.696E+1	3.846E+1
-1.897E-1	1.684E+1	3.827E+1
-1.881E-1	1.700E+1	3.857E+1
-1.865E-1	1.705E+1	3.845E+1
-1.832E-1	1.698E+1	3.847E+1
-1.914E-1	1.686E+1	3.823E+1
-1.897E-1	1.704E+1	3.835E+1
-1.881E-1	1.691E+1	3.845E+1
-1.865E-1	1.695E+1	3.840E+1
-1.881E-1	1.716E+1	3.825E+1
-1.865E-1	1.694E+1	3.847E+1
-1.832E-1	1.699E+1	3.868E+1
-1.865E-1	1.694E+1	3.835E+1
-1.881E-1	1.694E+1	3.846E+1
-1.897E-1	1.700E+1	3.842E+1
-1.832E-1	1.699E+1	3.842E+1
-1.865E-1	1.689E+1	3.838E+1
-1.930E-1	1.705E+1	3.815E+1
-1.881E-1	1.701E+1	3.841E+1
-1.865E-1	1.702E+1	3.830E+1
-1.849E-1	1.689E+1	3.827E+1
-1.865E-1	1.700E+1	3.858E+1
-1.881E-1	1.691E+1	3.848E+1
-1.849E-1	1.708E+1	3.819E+1
-1.849E-1	1.700E+1	3.834E+1
-1.897E-1	1.696E+1	3.829E+1
-1.881E-1	1.712E+1	3.842E+1
-1.849E-1	1.716E+1	3.850E+1
-1.849E-1	1.693E+1	3.855E+1
-1.881E-1	1.685E+1	3.833E+1
-1.897E-1	1.708E+1	3.844E+1
-1.849E-1	1.699E+1	3.841E+1
-1.865E-1	1.693E+1	3.855E+1
-1.881E-1	1.714E+1	3.847E+1
-1.881E-1	1.710E+1	3.842E+1
-1.849E-1	1.693E+1	3.837E+1
-1.865E-1	1.685E+1	3.847E+1
-1.897E-1	1.693E+1	3.853E+1
-1.881E-1	1.695E+1	3.842E+1
-1.849E-1	1.693E+1	3.852E+1
-1.832E-1	1.710E+1	3.855E+1
-1.897E-1	1.705E+1	3.846E+1
-1.897E-1	1.690E+1	3.834E+1
-1.832E-1	1.691E+1	3.806E+1
-1.832E-1	1.694E+1	3.832E+1
-1.897E-1	1.718E+1	3.817E+1
-1.897E-1	1.706E+1	3.835E+1
-1.849E-1	1.692E+1	3.854E+1
-1.865E-1	1.685E+1	3.857E+1
-1.881E-1	1.700E+1	3.842E+1
-1.881E-1	1.684E+1	3.824E+1
-1.849E-1	1.699E+1	3.850E+1
-1.865E-1	1.697E+1	3.855E+1
-1.914E-1	1.690E+1	3.860E+1
-1.881E-1	1.696E+1	3.850E+1
-1.849E-1	1.702E+1	3.850E+1
-1.865E-1	1.699E+1	3.853E+1
-1.881E-1	1.690E+1	3.833E+1
-1.865E-1	1.700E+1	3.852E+1
-1.832E-1	1.702E+1	3.850E+1
-1.865E-1	1.691E+1	3.854E+1
-1.881E-1	1.712E+1	3.877E+1
-1.865E-1	1.700E+1	3.831E+1
-1.816E-1	1.693E+1	3.834E+1
-1.849E-1	1.696E+1	3.829E+1
-1.897E-1	1.687E+1	3.857E+1
-1.849E-1	1.673E+1	3.853E+1
-1.832E-1	1.700E+1	3.825E+1
-1.832E-1	1.701E+1	3.838E+1
-1.881E-1	1.698E+1	3.847E+1
-1.849E-1	1.706E+1	3.835E+1
-1.816E-1	1.707E+1	3.821E+1
-1.832E-1	1.694E+1	3.849E+1
-1.897E-1	1.696E+1	3.850E+1
-1.881E-1	1.696E+1	3.833E+1
-1.849E-1	1.702E+1	3.854E+1
-1.832E-1	1.700E+1	3.833E+1
-1.881E-1	1.687E+1	3.855E+1
-1.881E-1	1.713E+1	3.836E+1
-1.849E-1	1.694E+1	3.853E+1
-1.849E-1	1.702E+1	3.844E+1
-1.897E-1	1.697E+1	3.821E+1
-1.881E-1	1.701E+1	3.851E+1
-1.865E-1	1.694E+1	3.838E+1
-1.849E-1	1.691E+1	3.841E+1
-1.897E-1	1.695E+1	3.838E+1
-1.881E-1	1.692E+1	3.848E+1
-1.832E-1	1.699E+1	3.842E+1
-1.832E-1	1.676E+1	3.861E+1
-1.897E-1	1.706E+1	3.845E+1
-1.897E-1	1.690E+1	3.832E+1
-1.832E-1	1.699E+1	3.819E+1
-1.865E-1	1.694E+1	3.826E+1
-1.881E-1	1.688E+1	3.856E+1
-1.865E-1	1.711E+1	3.853E+1
-1.849E-1	1.700E+1	3.837E+1
-1.865E-1	1.703E+1	3.839E+1
-1.914E-1	1.700E+1	3.848E+1
-1.881E-1	1.700E+1	3.844E+1
-1.832E-1	1.695E+1	3.837E+1
-1.865E-1	1.718E+1	3.833E+1
-1.914E-1	1.694E+1	3.841E+1
-1.881E-1	1.692E+1	3.823E+1
-1.865E-1	1.714E+1	3.859E+1
-1.832E-1	1.696E+1	3.835E+1
-1.914E-1	1.686E+1	3.842E+1
-1.881E-1	1.707E+1	3.854E+1
-1.832E-1	1.683E+1	3.846E+1
-1.849E-1	1.682E+1	3.846E+1
-1.897E-1	1.703E+1	3.828E+1
-1.881E-1	1.692E+1	3.844E+1
-1.849E-1	1.694E+1	3.853E+1
-1.865E-1	1.705E+1	3.848E+1
-1.914E-1	1.691E+1	3.852E+1
-1.897E-1	1.716E+1	3.832E+1
-1.865E-1	1.700E+1	3.861E+1
-1.881E-1	1.694E+1	3.834E+1
-1.930E-1	1.697E+1	3.848E+1
-1.897E-1	1.706E+1	3.832E+1
-1.865E-1	1.692E+1	3.850E+1
-1.849E-1	1.688E+1	3.834E+1
-1.914E-1	1.694E+1	3.859E+1
-1.865E-1	1.708E+1	3.846E+1
-1.816E-1	1.694E+1	3.848E+1
-1.832E-1	1.706E+1	3.840E+1
-1.914E-1	1.688E+1	3.823E+1
-1.865E-1	1.687E+1	3.837E+1
-1.865E-1	1.697E+1	3.841E+1
-1.849E-1	1.692E+1	3.847E+1
-1.914E-1	1.698E+1	3.832E+1
-1.881E-1	1.701E+1	3.837E+1
-1.849E-1	1.710E+1	3.850E+1
-1.832E-1	1.711E+1	3.862E+1
-1.914E-1	1.713E+1	3.850E+1
-1.914E-1	1.699E+1	3.865E+1
-1.832E-1	1.689E+1	3.839E+1
-1.865E-1	1.709E+1	3.821E+1
-1.865E-1	1.700E+1	3.832E+1
-1.865E-1	1.703E+1	3.841E+1
-1.832E-1	1.694E+1	3.844E+1
-1.865E-1	1.699E+1	3.823E+1
-1.865E-1	1.705E+1	3.830E+1
-1.865E-1	1.713E+1	3.841E+1
-1.832E-1	1.692E+1	3.861E+1
-1.865E-1	1.688E+1	3.834E+1
-1.914E-1	1.685E+1	3.847E+1
-1.897E-1	1.706E+1	3.853E+1
-1.865E-1	1.702E+1	3.851E+1
-1.832E-1	1.700E+1	3.836E+1
-1.881E-1	1.707E+1	3.838E+1
-1.881E-1	1.700E+1	3.839E+1
-1.849E-1	1.693E+1	3.824E+1
-1.832E-1	1.696E+1	3.870E+1
-1.881E-1	1.698E+1	3.844E+1
-1.881E-1	1.685E+1	3.860E+1
-1.849E-1	1.708E+1	3.848E+1
-1.849E-1	1.699E+1	3.834E+1
-1.897E-1	1.699E+1	3.839E+1
-1.881E-1	1.700E+1	3.851E+1
-1.832E-1	1.710E+1	3.853E+1
-1.832E-1	1.707E+1	3.814E+1
-1.897E-1	1.702E+1	3.843E+1
-1.865E-1	1.695E+1	3.841E+1
-1.849E-1	1.703E+1	3.866E+1
-1.865E-1	1.693E+1	3.838E+1
-1.897E-1	1.706E+1	3.829E+1
-1.881E-1	1.707E+1	3.850E+1
-1.832E-1	1.693E+1	3.821E+1
-1.849E-1	1.687E+1	3.857E+1
-1.865E-1	1.713E+1	3.834E+1
-1.881E-1	1.698E+1	3.848E+1
-1.816E-1	1.711E+1	3.855E+1
-1.832E-1	1.692E+1	3.835E+1
-1.881E-1	1.705E+1	3.853E+1
-1.897E-1	1.696E+1	3.853E+1
-1.849E-1	1.697E+1	3.855E+1
-1.865E-1	1.686E+1	3.838E+1
-1.897E-1	1.692E+1	3.839E+1
-1.865E-1	1.696E+1	3.847E+1
-1.832E-1	1.693E+1	3.860E+1
-1.816E-1	1.693E+1	3.825E+1
-1.881E-1	1.688E+1	3.841E+1
-1.881E-1	1.703E+1	3.867E+1
-1.849E-1	1.702E+1	3.839E+1
-1.816E-1	1.696E+1	3.847E+1
-1.914E-1	1.706E+1	3.833E+1
-1.881E-1	1.715E+1	3.867E+1
-1.865E-1	1.699E+1	3.857E+1
-1.865E-1	1.703E+1	3.855E+1
-1.849E-1	1.694E+1	3.838E+1
-1.849E-1	1.708E+1	3.844E+1
-1.849E-1	1.708E+1	3.849E+1
-1.816E-1	1.700E+1	3.836E+1
-1.881E-1	1.689E+1	3.846E+1
-1.881E-1	1.697E+1	3.859E+1
-1.832E-1	1.709E+1	3.834E+1
-1.849E-1	1.705E+1	3.841E+1
-1.865E-1	1.678E+1	3.828E+1
-1.865E-1	1.685E+1	3.828E+1
-1.832E-1	1.700E+1	3.840E+1
-1.865E-1	1.700E+1	3.846E+1
-1.897E-1	1.685E+1	3.844E+1
-1.897E-1	1.685E+1	3.871E+1
-1.816E-1	1.703E+1	3.852E+1
-1.832E-1	1.697E+1	3.827E+1
-1.914E-1	1.698E+1	3.847E+1
-1.881E-1	1.697E+1	3.841E+1
-1.832E-1	1.702E+1	3.840E+1
-1.849E-1	1.698E+1	3.821E+1
-1.881E-1	1.700E+1	3.856E+1
-1.897E-1	1.702E+1	3.826E+1
-1.881E-1	1.697E+1	3.846E+1
-1.849E-1	1.697E+1	3.840E+1
-1.914E-1	1.688E+1	3.827E+1
-1.914E-1	1.697E+1	3.838E+1
-1.849E-1	1.711E+1	3.843E+1
-1.832E-1	1.693E+1	3.854E+1
-1.897E-1	1.693E+1	3.830E+1
-1.897E-1	1.690E+1	3.847E+1
-1.832E-1	1.698E+1	3.819E+1
-1.865E-1	1.703E+1	3.833E+1
-1.881E-1	1.697E+1	3.819E+1
-1.897E-1	1.692E+1	3.843E+1
-1.832E-1	1.680E+1	3.829E+1
-1.849E-1	1.711E+1	3.837E+1
-1.897E-1	1.692E+1	3.854E+1
-1.897E-1	1.700E+1	3.854E+1
-1.832E-1	1.692E+1	3.842E+1
-1.832E-1	1.682E+1	3.816E+1
-1.897E-1	1.703E+1	3.841E+1
-1.897E-1	1.686E+1	3.840E+1
-1.849E-1	1.685E+1	3.864E+1
-1.832E-1	1.698E+1	3.848E+1
-1.897E-1	1.690E+1	3.829E+1
-1.881E-1	1.701E+1	3.850E+1
-1.849E-1	1.696E+1	3.825E+1
-1.816E-1	1.690E+1	3.835E+1
-1.865E-1	1.714E+1	3.856E+1
-1.881E-1	1.694E+1	3.838E+1
-1.849E-1	1.686E+1	3.857E+1
-1.865E-1	1.691E+1	3.855E+1
-1.881E-1	1.682E+1	3.823E+1
-1.881E-1	1.690E+1	3.825E+1
-1.849E-1	1.700E+1	3.840E+1
-1.832E-1	1.689E+1	3.836E+1
-1.881E-1	1.709E+1	3.840E+1
-1.881E-1	1.690E+1	3.820E+1
-1.800E-1	1.699E+1	3.836E+1
-1.849E-1	1.682E+1	3.855E+1
-1.849E-1	1.682E+1	3.869E+1
-1.881E-1	1.688E+1	3.819E+1
-1.849E-1	1.695E+1	3.844E+1
-1.832E-1	1.693E+1	3.828E+1
-1.881E-1	1.701E+1	3.828E+1
-1.849E-1	1.686E+1	3.848E+1
-1.881E-1	1.697E+1	3.832E+1
-1.849E-1	1.705E+1	3.835E+1
-1.881E-1	1.695E+1	3.825E+1
-1.881E-1	1.704E+1	3.853E+1
-1.832E-1	1.690E+1	3.845E+1
-1.849E-1	1.705E+1	3.838E+1
-1.897E-1	1.693E+1	3.842E+1
-1.897E-1	1.690E+1	3.850E+1
-1.832E-1	1.696E+1	3.828E+1
-1.849E-1	1.688E+1	3.842E+1
-1.881E-1	1.704E+1	3.826E+1
-1.881E-1	1.702E+1	3.843E+1
-1.849E-1	1.706E+1	3.852E+1
-1.849E-1	1.681E+1	3.817E+1
-1.865E-1	1.693E+1	3.823E+1
-1.865E-1	1.691E+1	3.860E+1
-1.849E-1	1.687E+1	3.832E+1
-1.832E-1	1.670E+1	3.831E+1
-1.881E-1	1.707E+1	3.844E+1
-1.865E-1	1.717E+1	3.858E+1
-1.832E-1	1.707E+1	3.839E+1
-1.849E-1	1.681E+1	3.844E+1
-1.881E-1	1.696E+1	3.844E+1
-1.881E-1	1.699E+1	3.843E+1
-1.849E-1	1.705E+1	3.871E+1
-1.832E-1	1.706E+1	3.829E+1
-1.881E-1	1.685E+1	3.817E+1
-1.865E-1	1.688E+1	3.820E+1
-1.832E-1	1.711E+1	3.861E+1
-1.832E-1	1.698E+1	3.827E+1
-1.865E-1	1.692E+1	3.864E+1
-1.865E-1	1.699E+1	3.846E+1
-1.865E-1	1.690E+1	3.850E+1
-1.832E-1	1.703E+1	3.829E+1
-1.881E-1	1.692E+1	3.845E+1
-1.881E-1	1.690E+1	3.845E+1
-1.816E-1	1.709E+1	3.847E+1
-1.865E-1	1.700E+1	3.865E+1
-1.881E-1	1.676E+1	3.842E+1
-1.914E-1	1.697E+1	3.829E+1
-1.832E-1	1.706E+1	3.850E+1
-1.849E-1	1.708E+1	3.859E+1
-1.865E-1	1.702E+1	3.826E+1
-1.881E-1	1.705E+1	3.831E+1
-1.849E-1	1.702E+1	3.826E+1
-1.849E-1	1.692E+1	3.840E+1
-1.865E-1	1.701E+1	3.859E+1
-1.897E-1	1.707E+1	3.817E+1
-1.849E-1	1.706E+1	3.847E+1
-1.832E-1	1.701E+1	3.868E+1
-1.865E-1	1.700E+1	3.829E+1
-1.897E-1	1.710E+1	3.832E+1
-1.832E-1	1.701E+1	3.846E+1
-1.816E-1	1.707E+1	3.841E+1
-1.881E-1	1.698E+1	3.850E+1
-1.897E-1	1.700E+1	3.860E+1
-1.865E-1	1.703E+1	3.845E+1
-1.849E-1	1.703E+1	3.818E+1
-1.865E-1	1.713E+1	3.859E+1
-1.897E-1	1.690E+1	3.846E+1
-1.849E-1	1.698E+1	3.843E+1
-1.849E-1	1.692E+1	3.851E+1
-1.897E-1	1.687E+1	3.846E+1
-1.881E-1	1.693E+1	3.872E+1
-1.832E-1	1.712E+1	3.843E+1
-1.832E-1	1.684E+1	3.864E+1
-1.865E-1	1.688E+1	3.828E+1
-1.881E-1	1.702E+1	3.849E+1
-1.849E-1	1.701E+1	3.818E+1
-1.816E-1	1.696E+1	3.840E+1
-1.849E-1	1.706E+1	3.846E+1
-1.897E-1	1.690E+1	3.855E+1
-1.816E-1	1.706E+1	3.853E+1
-1.849E-1	1.703E+1	3.848E+1
-1.881E-1	1.695E+1	3.842E+1
-1.865E-1	1.689E+1	3.839E+1
-1.832E-1	1.702E+1	3.839E+1
-1.865E-1	1.704E+1	3.830E+1
-1.865E-1	1.694E+1	3.848E+1
-1.881E-1	1.696E+1	3.847E+1
-1.816E-1	1.709E+1	3.860E+1
-1.832E-1	1.691E+1	3.832E+1
-1.865E-1	1.700E+1	3.847E+1
-1.881E-1	1.694E+1	3.864E+1
-1.832E-1	1.699E+1	3.829E+1
-1.849E-1	1.694E+1	3.834E+1
-1.865E-1	1.698E+1	3.825E+1
-1.865E-1	1.691E+1	3.846E+1
-1.849E-1	1.693E+1	3.843E+1
-1.832E-1	1.700E+1	3.830E+1
-1.865E-1	1.690E+1	3.844E+1
-1.881E-1	1.694E+1	3.830E+1
-1.832E-1	1.696E+1	3.848E+1
-1.849E-1	1.701E+1	3.859E+1
-1.897E-1	1.691E+1	3.841E+1
-1.881E-1	1.692E+1	3.836E+1
-1.832E-1	1.701E+1	3.836E+1
-1.865E-1	1.708E+1	3.842E+1
-1.881E-1	1.691E+1	3.858E+1
-1.897E-1	1.691E+1	3.838E+1
-1.832E-1	1.690E+1	3.840E+1
-1.832E-1	1.687E+1	3.837E+1
-1.832E-1	1.684E+1	3.819E+1
-1.881E-1	1.703E+1	3.848E+1
-1.832E-1	1.697E+1	3.845E+1
-1.816E-1	1.696E+1	3.838E+1
-1.865E-1	1.699E+1	3.846E+1
-1.897E-1	1.698E+1	3.843E+1
-1.849E-1	1.678E+1	3.828E+1
-1.832E-1	1.692E+1	3.872E+1
-1.849E-1	1.687E+1	3.845E+1
-1.881E-1	1.696E+1	3.839E+1
-1.865E-1	1.687E+1	3.839E+1
-1.849E-1	1.698E+1	3.848E+1
-1.881E-1	1.697E+1	3.848E+1
-1.865E-1	1.689E+1	3.836E+1
-1.865E-1	1.700E+1	3.842E+1
-1.849E-1	1.691E+1	3.844E+1
-1.865E-1	1.691E+1	3.839E+1
-1.881E-1	1.698E+1	3.836E+1
-1.816E-1	1.695E+1	3.835E+1
-1.832E-1	1.696E+1	3.844E+1
-1.897E-1	1.688E+1	3.871E+1
-1.897E-1	1.697E+1	3.846E+1
-1.849E-1	1.700E+1	3.837E+1
-1.849E-1	1.683E+1	3.841E+1
-1.849E-1	1.694E+1	3.853E+1
-1.897E-1	1.695E+1	3.821E+1
-1.849E-1	1.698E+1	3.856E+1
-1.832E-1	1.687E+1	3.857E+1
-1.849E-1	1.708E+1	3.832E+1
-1.897E-1	1.696E+1	3.832E+1
-1.849E-1	1.699E+1	3.838E+1
-1.849E-1	1.704E+1	3.825E+1
-1.849E-1	1.701E+1	3.861E+1
-1.881E-1	1.692E+1	3.826E+1
-1.865E-1	1.696E+1	3.843E+1
-1.832E-1	1.702E+1	3.849E+1
-1.865E-1	1.696E+1	3.843E+1
-1.881E-1	1.700E+1	3.846E+1
-1.816E-1	1.693E+1	3.856E+1
-1.849E-1	1.695E+1	3.855E+1
-1.897E-1	1.696E+1	3.801E+1
-1.897E-1	1.703E+1	3.842E+1
-1.832E-1	1.711E+1	3.839E+1
-1.832E-1	1.689E+1	3.849E+1
-1.865E-1	1.681E+1	3.865E+1
-1.849E-1	1.692E+1	3.834E+1
-1.832E-1	1.692E+1	3.835E+1
-1.816E-1	1.710E+1	3.833E+1
-1.881E-1	1.692E+1	3.839E+1
-1.914E-1	1.697E+1	3.840E+1
-1.849E-1	1.687E+1	3.864E+1
-1.832E-1	1.702E+1	3.838E+1
-1.865E-1	1.689E+1	3.840E+1
-1.897E-1	1.697E+1	3.829E+1
-1.881E-1	1.691E+1	3.853E+1
-1.816E-1	1.713E+1	3.818E+1
-1.865E-1	1.679E+1	3.830E+1
-1.897E-1	1.704E+1	3.827E+1
-1.849E-1	1.688E+1	3.852E+1
-1.849E-1	1.688E+1	3.858E+1
-1.881E-1	1.702E+1	3.833E+1
-1.897E-1	1.698E+1	3.825E+1
-1.832E-1	1.697E+1	3.875E+1
-1.832E-1	1.701E+1	3.845E+1
-1.881E-1	1.698E+1	3.842E+1
-1.865E-1	1.700E+1	3.836E+1
-1.865E-1	1.689E+1	3.847E+1
-1.816E-1	1.686E+1	3.857E+1
-1.881E-1	1.701E+1	3.842E+1
-1.881E-1	1.712E+1	3.825E+1
-1.865E-1	1.692E+1	3.837E+1
-1.832E-1	1.700E+1	3.853E+1
-1.881E-1	1.713E+1	3.853E+1
-1.865E-1	1.690E+1	3.856E+1
-1.832E-1	1.699E+1	3.827E+1
-1.849E-1	1.713E+1	3.839E+1
-1.849E-1	1.698E+1	3.851E+1
-1.865E-1	1.683E+1	3.838E+1
-1.816E-1	1.694E+1	3.845E+1
-1.832E-1	1.703E+1	3.839E+1
-1.865E-1	1.702E+1	3.850E+1
-1.881E-1	1.692E+1	3.847E+1
-1.849E-1	1.687E+1	3.848E+1
-1.849E-1	1.684E+1	3.853E+1
-1.881E-1	1.689E+1	3.866E+1
-1.881E-1	1.698E+1	3.838E+1
-1.849E-1	1.692E+1	3.848E+1
-1.832E-1	1.691E+1	3.797E+1
-1.849E-1	1.715E+1	3.838E+1
-1.897E-1	1.691E+1	3.832E+1
-1.832E-1	1.698E+1	3.824E+1
-1.816E-1	1.694E+1	3.839E+1
-1.881E-1	1.689E+1	3.827E+1
-1.897E-1	1.709E+1	3.851E+1
-1.816E-1	1.691E+1	3.833E+1
-1.865E-1	1.702E+1	3.860E+1
-1.849E-1	1.699E+1	3.835E+1
-1.897E-1	1.693E+1	3.865E+1
-1.849E-1	1.694E+1	3.851E+1
-1.832E-1	1.705E+1	3.840E+1
-1.881E-1	1.694E+1	3.834E+1
-1.897E-1	1.679E+1	3.845E+1
-1.865E-1	1.714E+1	3.839E+1
-1.816E-1	1.705E+1	3.843E+1
-1.865E-1	1.685E+1	3.847E+1
-1.881E-1	1.691E+1	3.859E+1
-1.849E-1	1.701E+1	3.857E+1
-1.816E-1	1.693E+1	3.833E+1
-1.865E-1	1.697E+1	3.848E+1
-1.914E-1	1.707E+1	3.829E+1
-1.832E-1	1.688E+1	3.841E+1
-1.849E-1	1.689E+1	3.845E+1
-1.897E-1	1.687E+1	3.837E+1
-1.914E-1	1.691E+1	3.841E+1
-1.865E-1	1.694E+1	3.858E+1
-1.832E-1	1.695E+1	3.859E+1
-1.865E-1	1.699E+1	3.850E+1
-1.897E-1	1.706E+1	3.827E+1
-1.849E-1	1.700E+1	3.854E+1
-1.816E-1	1.701E+1	3.848E+1
-1.881E-1	1.698E+1	3.852E+1
-1.914E-1	1.704E+1	3.812E+1
-1.849E-1	1.690E+1	3.860E+1
-1.865E-1	1.694E+1	3.835E+1
-1.881E-1	1.708E+1	3.828E+1
-1.881E-1	1.687E+1	3.831E+1
-1.832E-1	1.703E+1	3.853E+1
-1.816E-1	1.693E+1	3.827E+1
-1.865E-1	1.688E+1	3.848E+1
-1.865E-1	1.702E+1	3.857E+1
-1.832E-1	1.693E+1	3.844E+1
-1.832E-1	1.684E+1	3.828E+1
-1.881E-1	1.703E+1	3.882E+1
-1.897E-1	1.703E+1	3.841E+1
-1.849E-1	1.708E+1	3.832E+1
-1.832E-1	1.689E+1	3.860E+1
-1.849E-1	1.696E+1	3.827E+1
-1.897E-1	1.689E+1	3.854E+1
-1.832E-1	1.703E+1	3.827E+1
-1.832E-1	1.687E+1	3.821E+1
-1.865E-1	1.692E+1	3.839E+1
-1.881E-1	1.697E+1	3.868E+1
-1.832E-1	1.703E+1	3.861E+1
-1.832E-1	1.692E+1	3.838E+1
-1.865E-1	1.709E+1	3.814E+1
-1.881E-1	1.692E+1	3.818E+1
-1.865E-1	1.687E+1	3.836E+1
-1.865E-1	1.679E+1	3.820E+1
-1.881E-1	1.702E+1	3.843E+1
-1.897E-1	1.695E+1	3.855E+1
-1.832E-1	1.707E+1	3.838E+1
-1.849E-1	1.694E+1	3.842E+1
-1.849E-1	1.690E+1	3.859E+1
-1.881E-1	1.690E+1	3.839E+1
-1.865E-1	1.719E+1	3.862E+1
-1.832E-1	1.686E+1	3.846E+1
-1.897E-1	1.690E+1	3.839E+1
-1.897E-1	1.706E+1	3.845E+1
-1.865E-1	1.689E+1	3.844E+1
-1.832E-1	1.691E+1	3.870E+1
-1.865E-1	1.706E+1	3.853E+1
-1.897E-1	1.687E+1	3.850E+1
-1.849E-1	1.698E+1	3.840E+1
-1.800E-1	1.703E+1	3.837E+1
-1.865E-1	1.704E+1	3.839E+1
-1.865E-1	1.694E+1	3.862E+1
-1.865E-1	1.694E+1	3.854E+1
-1.816E-1	1.705E+1	3.861E+1
-1.881E-1	1.701E+1	3.839E+1
-1.897E-1	1.703E+1	3.823E+1
-1.849E-1	1.702E+1	3.864E+1
-1.832E-1	1.689E+1	3.842E+1
-1.881E-1	1.680E+1	3.859E+1
-1.865E-1	1.708E+1	3.844E+1
-1.832E-1	1.708E+1	3.847E+1
-1.816E-1	1.709E+1	3.847E+1
-1.881E-1	1.702E+1	3.854E+1
-1.914E-1	1.692E+1	3.830E+1
-1.849E-1	1.707E+1	3.833E+1
-1.865E-1	1.697E+1	3.825E+1
-1.865E-1	1.703E+1	3.874E+1
-1.865E-1	1.699E+1	3.835E+1
-1.849E-1	1.699E+1	3.862E+1
-1.816E-1	1.682E+1	3.846E+1
-1.881E-1	1.691E+1	3.853E+1
-1.881E-1	1.695E+1	3.842E+1
-1.865E-1	1.700E+1	3.837E+1
-1.800E-1	1.696E+1	3.857E+1
-1.865E-1	1.693E+1	3.836E+1
-1.881E-1	1.681E+1	3.840E+1
-1.865E-1	1.693E+1	3.845E+1
-1.865E-1	1.701E+1	3.836E+1
-1.881E-1	1.683E+1	3.848E+1
-1.881E-1	1.688E+1	3.848E+1
-1.849E-1	1.697E+1	3.840E+1
-1.865E-1	1.707E+1	3.855E+1
-1.865E-1	1.705E+1	3.845E+1
-1.881E-1	1.693E+1	3.851E+1
-1.849E-1	1.703E+1	3.846E+1
-1.849E-1	1.701E+1	3.837E+1
-1.865E-1	1.704E+1	3.850E+1
-1.881E-1	1.707E+1	3.850E+1
-1.832E-1	1.678E+1	3.865E+1
-1.832E-1	1.689E+1	3.825E+1
-1.849E-1	1.703E+1	3.850E+1
-1.881E-1	1.715E+1	3.859E+1
-1.881E-1	1.684E+1	3.829E+1
-1.832E-1	1.686E+1	3.842E+1
-1.849E-1	1.697E+1	3.840E+1
-1.881E-1	1.696E+1	3.852E+1
-1.849E-1	1.689E+1	3.859E+1
-1.832E-1	1.698E+1	3.829E+1
-1.865E-1	1.696E+1	3.830E+1
-1.881E-1	1.693E+1	3.870E+1
-1.849E-1	1.696E+1	3.846E+1
-1.816E-1	1.698E+1	3.850E+1
-1.849E-1	1.698E+1	3.836E+1
-1.881E-1	1.686E+1	3.855E+1
-1.865E-1	1.683E+1	3.839E+1
-1.832E-1	1.690E+1	3.848E+1
-1.865E-1	1.694E+1	3.840E+1
-1.881E-1	1.689E+1	3.831E+1
-1.849E-1	1.684E+1	3.852E+1
-1.816E-1	1.704E+1	3.845E+1
-1.881E-1	1.707E+1	3.843E+1
-1.930E-1	1.681E+1	3.838E+1
-1.849E-1	1.686E+1	3.843E+1
-1.849E-1	1.694E+1	3.871E+1
-1.897E-1	1.696E+1	3.840E+1
-1.849E-1	1.709E+1	3.842E+1
-1.832E-1	1.682E+1	3.851E+1
-1.832E-1	1.706E+1	3.836E+1
-1.881E-1	1.691E+1	3.847E+1
-1.881E-1	1.708E+1	3.851E+1
-1.865E-1	1.692E+1	3.827E+1
-1.816E-1	1.717E+1	3.833E+1
-1.849E-1	1.702E+1	3.833E+1
-1.881E-1	1.698E+1	3.846E+1
-1.865E-1	1.696E+1	3.825E+1
-1.849E-1	1.692E+1	3.860E+1
-1.865E-1	1.706E+1	3.827E+1
-1.881E-1	1.686E+1	3.822E+1
-1.832E-1	1.698E+1	3.847E+1
-1.816E-1	1.694E+1	3.850E+1
-1.849E-1	1.694E+1	3.843E+1
-1.881E-1	1.710E+1	3.832E+1
-1.865E-1	1.699E+1	3.852E+1
-1.832E-1	1.703E+1	3.850E+1
-1.865E-1	1.692E+1	3.858E+1
-1.881E-1	1.706E+1	3.829E+1
-1.849E-1	1.694E+1	3.845E+1
-1.816E-1	1.713E+1	3.850E+1
-1.849E-1	1.707E+1	3.862E+1
-1.865E-1	1.698E+1	3.840E+1
-1.865E-1	1.697E+1	3.860E+1
-1.816E-1	1.700E+1	3.835E+1
-1.832E-1	1.693E+1	3.819E+1
-1.865E-1	1.703E+1	3.849E+1
-1.865E-1	1.695E+1	3.857E+1
-1.849E-1	1.680E+1	3.829E+1
-1.865E-1	1.698E+1	3.845E+1
-1.865E-1	1.704E+1	3.841E+1
-1.881E-1	1.682E+1	3.853E+1
-1.832E-1	1.698E+1	3.823E+1
-1.865E-1	1.704E+1	3.846E+1
-1.897E-1	1.693E+1	3.836E+1
-1.865E-1	1.708E+1	3.863E+1
-1.832E-1	1.698E+1	3.875E+1
-1.865E-1	1.692E+1	3.844E+1
-1.897E-1	1.696E+1	3.830E+1
-1.865E-1	1.690E+1	3.827E+1
-1.832E-1	1.696E+1	3.858E+1
-1.865E-1	1.708E+1	3.857E+1
-1.849E-1	1.700E+1	3.839E+1
-1.849E-1	1.700E+1	3.848E+1
-1.832E-1	1.695E+1	3.857E+1
-1.849E-1	1.700E+1	3.848E+1
-1.897E-1	1.690E+1	3.817E+1
-1.849E-1	1.686E+1	3.826E+1
-1.832E-1	1.691E+1	3.834E+1
-1.849E-1	1.711E+1	3.863E+1
-1.881E-1	1.695E+1	3.872E+1
-1.849E-1	1.699E+1	3.833E+1
-1.849E-1	1.711E+1	3.841E+1
-1.849E-1	1.693E+1	3.848E+1
-1.865E-1	1.693E+1	3.860E+1
-1.849E-1	1.700E+1	3.840E+1
-1.816E-1	1.692E+1	3.850E+1
-1.849E-1	1.694E+1	3.862E+1
-1.881E-1	1.694E+1	3.831E+1
-1.865E-1	1.691E+1	3.842E+1
-1.800E-1	1.710E+1	3.844E+1
-1.897E-1	1.700E+1	3.823E+1
-1.881E-1	1.692E+1	3.832E+1
-1.849E-1	1.713E+1	3.863E+1
-1.832E-1	1.688E+1	3.820E+1
-1.865E-1	1.706E+1	3.849E+1
-1.881E-1	1.693E+1	3.842E+1
-1.865E-1	1.695E+1	3.841E+1
-1.832E-1	1.696E+1	3.866E+1
-1.849E-1	1.706E+1	3.841E+1
-1.897E-1	1.701E+1	3.852E+1
-1.865E-1	1.712E+1	3.839E+1
-1.832E-1	1.694E+1	3.823E+1
-1.881E-1	1.689E+1	3.839E+1
-1.881E-1	1.701E+1	3.867E+1
-1.800E-1	1.700E+1	3.823E+1
-1.816E-1	1.709E+1	3.839E+1
-1.849E-1	1.701E+1	3.820E+1
-1.881E-1	1.710E+1	3.816E+1
-1.865E-1	1.711E+1	3.835E+1
-1.816E-1	1.722E+1	3.850E+1
-1.832E-1	1.700E+1	3.837E+1
-1.897E-1	1.696E+1	3.855E+1
-1.849E-1	1.693E+1	3.819E+1
-1.832E-1	1.699E+1	3.855E+1
-1.865E-1	1.689E+1	3.819E+1
-1.881E-1	1.702E+1	3.823E+1
-1.849E-1	1.713E+1	3.846E+1
-1.832E-1	1.705E+1	3.846E+1
-1.865E-1	1.697E+1	3.842E+1
-1.881E-1	1.698E+1	3.865E+1
-1.832E-1	1.696E+1	3.860E+1
-1.832E-1	1.680E+1	3.843E+1
-1.865E-1	1.699E+1	3.856E+1
-1.865E-1	1.695E+1	3.835E+1
-1.849E-1	1.688E+1	3.834E+1
-1.832E-1	1.697E+1	3.839E+1
-1.865E-1	1.712E+1	3.821E+1
-1.881E-1	1.715E+1	3.856E+1
-1.849E-1	1.705E+1	3.857E+1
-1.800E-1	1.681E+1	3.843E+1
-1.849E-1	1.691E+1	3.829E+1
-1.881E-1	1.688E+1	3.830E+1
-1.849E-1	1.698E+1	3.856E+1
-1.832E-1	1.711E+1	3.836E+1
-1.881E-1	1.698E+1	3.835E+1
-1.881E-1	1.697E+1	3.838E+1
-1.849E-1	1.702E+1	3.848E+1
-1.784E-1	1.685E+1	3.842E+1
-1.832E-1	1.682E+1	3.857E+1
-1.881E-1	1.689E+1	3.837E+1
-1.865E-1	1.707E+1	3.830E+1
-1.832E-1	1.702E+1	3.863E+1
-1.865E-1	1.691E+1	3.832E+1
-1.881E-1	1.703E+1	3.835E+1
-1.865E-1	1.696E+1	3.871E+1
-1.832E-1	1.701E+1	3.853E+1
-1.865E-1	1.709E+1	3.853E+1
-1.865E-1	1.698E+1	3.852E+1
-1.832E-1	1.679E+1	3.848E+1
-1.832E-1	1.688E+1	3.839E+1
-1.832E-1	1.689E+1	3.847E+1
-1.881E-1	1.688E+1	3.839E+1
-1.849E-1	1.688E+1	3.858E+1
-1.849E-1	1.676E+1	3.831E+1
-1.881E-1	1.688E+1	3.834E+1
-1.881E-1	1.678E+1	3.843E+1
-1.881E-1	1.691E+1	3.852E+1
-1.832E-1	1.695E+1	3.850E+1
-1.849E-1	1.692E+1	3.839E+1
-1.914E-1	1.689E+1	3.835E+1
-1.832E-1	1.688E+1	3.847E+1
-1.832E-1	1.709E+1	3.852E+1
-1.849E-1	1.695E+1	3.847E+1
-1.881E-1	1.694E+1	3.834E+1
-1.865E-1	1.691E+1	3.837E+1
-1.832E-1	1.699E+1	3.877E+1
-1.849E-1	1.692E+1	3.855E+1
-1.881E-1	1.683E+1	3.829E+1
-1.865E-1	1.702E+1	3.831E+1
-1.832E-1	1.697E+1	3.853E+1
-1.865E-1	1.705E+1	3.822E+1
-1.881E-1	1.704E+1	3.853E+1
-1.865E-1	1.703E+1	3.829E+1
-1.849E-1	1.685E+1	3.838E+1
-1.881E-1	1.692E+1	3.861E+1
-1.865E-1	1.707E+1	3.840E+1
-1.865E-1	1.706E+1	3.849E+1
-1.849E-1	1.698E+1	3.874E+1
-1.865E-1	1.698E+1	3.844E+1
-1.865E-1	1.707E+1	3.858E+1
-1.832E-1	1.690E+1	3.837E+1
-1.849E-1	1.698E+1	3.844E+1
-1.849E-1	1.690E+1	3.847E+1
-1.881E-1	1.689E+1	3.844E+1
-1.865E-1	1.687E+1	3.861E+1
-1.832E-1	1.699E+1	3.849E+1
-1.849E-1	1.688E+1	3.857E+1
-1.897E-1	1.693E+1	3.838E+1
-1.832E-1	1.696E+1	3.847E+1
-1.816E-1	1.698E+1	3.836E+1
-1.849E-1	1.700E+1	3.852E+1
-1.897E-1	1.713E+1	3.843E+1
-1.849E-1	1.705E+1	3.862E+1
-1.849E-1	1.705E+1	3.859E+1
-1.865E-1	1.706E+1	3.847E+1
-1.865E-1	1.686E+1	3.837E+1
-1.849E-1	1.690E+1	3.838E+1
-1.832E-1	1.690E+1	3.847E+1
-1.865E-1	1.699E+1	3.861E+1
-1.881E-1	1.691E+1	3.828E+1
-1.849E-1	1.698E+1	3.848E+1
-1.816E-1	1.693E+1	3.861E+1
-1.865E-1	1.706E+1	3.857E+1
-1.881E-1	1.700E+1	3.837E+1
-1.832E-1	1.690E+1	3.846E+1
-1.816E-1	1.701E+1	3.841E+1
-1.849E-1	1.716E+1	3.862E+1
-1.865E-1	1.691E+1	3.841E+1
-1.849E-1	1.709E+1	3.833E+1
-1.816E-1	1.692E+1	3.844E+1
-1.865E-1	1.700E+1	3.834E+1
-1.865E-1	1.690E+1	3.835E+1
-1.881E-1	1.704E+1	3.853E+1
-1.865E-1	1.715E+1	3.832E+1
-1.865E-1	1.685E+1	3.852E+1
-1.849E-1	1.691E+1	3.837E+1
-1.865E-1	1.703E+1	3.848E+1
-1.832E-1	1.701E+1	3.849E+1
-1.865E-1	1.699E+1	3.845E+1
-1.881E-1	1.690E+1	3.846E+1
-1.865E-1	1.688E+1	3.833E+1
-1.816E-1	1.688E+1	3.841E+1
-1.865E-1	1.698E+1	3.840E+1
-1.881E-1	1.681E+1	3.853E+1
-1.897E-1	1.690E+1	3.874E+1
-1.816E-1	1.691E+1	3.856E+1
-1.849E-1	1.690E+1	3.827E+1
-1.881E-1	1.673E+1	3.846E+1
-1.849E-1	1.708E+1	3.855E+1
-1.849E-1	1.694E+1	3.839E+1
-1.849E-1	1.701E+1	3.864E+1
-1.881E-1	1.687E+1	3.842E+1
-1.849E-1	1.684E+1	3.835E+1
-1.832E-1	1.687E+1	3.828E+1
-1.865E-1	1.695E+1	3.828E+1
-1.881E-1	1.699E+1	3.834E+1
-1.832E-1	1.686E+1	3.862E+1
-1.816E-1	1.709E+1	3.830E+1
-1.816E-1	1.714E+1	3.845E+1
-1.881E-1	1.686E+1	3.860E+1
-1.865E-1	1.699E+1	3.858E+1
-1.832E-1	1.708E+1	3.835E+1
-1.832E-1	1.694E+1	3.841E+1
-1.881E-1	1.703E+1	3.841E+1
-1.865E-1	1.705E+1	3.842E+1
-1.832E-1	1.692E+1	3.869E+1
-1.865E-1	1.688E+1	3.846E+1
-1.849E-1	1.696E+1	3.853E+1
-1.849E-1	1.712E+1	3.850E+1
-1.816E-1	1.707E+1	3.863E+1
-1.849E-1	1.688E+1	3.838E+1
-1.914E-1	1.692E+1	3.848E+1
-1.849E-1	1.701E+1	3.847E+1
-1.816E-1	1.708E+1	3.838E+1
-1.865E-1	1.699E+1	3.862E+1
-1.881E-1	1.706E+1	3.834E+1
-1.881E-1	1.700E+1	3.844E+1
-1.832E-1	1.697E+1	3.853E+1
-1.849E-1	1.699E+1	3.836E+1
-1.881E-1	1.694E+1	3.851E+1
-1.849E-1	1.703E+1	3.846E+1
-1.832E-1	1.684E+1	3.858E+1
-1.865E-1	1.695E+1	3.846E+1
-1.881E-1	1.705E+1	3.855E+1
-1.832E-1	1.692E+1	3.835E+1
-1.784E-1	1.708E+1	3.847E+1
-1.832E-1	1.697E+1	3.844E+1
-1.865E-1	1.697E+1	3.842E+1
-1.865E-1	1.696E+1	3.844E+1
-1.816E-1	1.708E+1	3.848E+1
-1.865E-1	1.683E+1	3.849E+1
-1.897E-1	1.711E+1	3.839E+1
-1.865E-1	1.703E+1	3.843E+1
-1.832E-1	1.707E+1	3.818E+1
-1.832E-1	1.683E+1	3.836E+1
-1.897E-1	1.700E+1	3.829E+1
-1.816E-1	1.687E+1	3.873E+1
-1.816E-1	1.697E+1	3.847E+1
-1.849E-1	1.703E+1	3.849E+1
-1.881E-1	1.695E+1	3.860E+1
-1.865E-1	1.705E+1	3.861E+1
-1.816E-1	1.689E+1	3.864E+1
-1.849E-1	1.710E+1	3.840E+1
-1.897E-1	1.699E+1	3.850E+1
-1.865E-1	1.698E+1	3.836E+1
-1.816E-1	1.710E+1	3.855E+1
-1.849E-1	1.692E+1	3.872E+1
-1.897E-1	1.712E+1	3.856E+1
-1.881E-1	1.690E+1	3.846E+1
-1.800E-1	1.688E+1	3.845E+1
-1.849E-1	1.700E+1	3.852E+1
-1.914E-1	1.712E+1	3.839E+1
-1.849E-1	1.711E+1	3.832E+1
-1.832E-1	1.706E+1	3.850E+1
-1.865E-1	1.701E+1	3.856E+1
-1.881E-1	1.699E+1	3.850E+1
-1.849E-1	1.689E+1	3.836E+1
-1.849E-1	1.713E+1	3.854E+1
-1.816E-1	1.688E+1	3.845E+1
-1.881E-1	1.700E+1	3.833E+1
-1.849E-1	1.696E+1	3.840E+1
-1.832E-1	1.712E+1	3.835E+1
-1.832E-1	1.710E+1	3.834E+1
-1.865E-1	1.702E+1	3.857E+1
-1.865E-1	1.709E+1	3.845E+1
-1.800E-1	1.701E+1	3.843E+1
-1.865E-1	1.709E+1	3.837E+1
-1.881E-1	1.707E+1	3.834E+1
-1.832E-1	1.705E+1	3.840E+1
-1.800E-1	1.688E+1	3.836E+1
-1.816E-1	1.689E+1	3.853E+1
-1.881E-1	1.712E+1	3.848E+1
-1.849E-1	1.688E+1	3.849E+1
-1.832E-1	1.686E+1	3.834E+1
-1.849E-1	1.692E+1	3.843E+1
-1.881E-1	1.696E+1	3.833E+1
-1.849E-1	1.706E+1	3.849E+1
-1.832E-1	1.688E+1	3.833E+1
-1.865E-1	1.695E+1	3.839E+1
-1.897E-1	1.699E+1	3.857E+1
-1.865E-1	1.688E+1	3.832E+1
-1.849E-1	1.706E+1	3.834E+1
-1.849E-1	1.682E+1	3.835E+1
-1.849E-1	1.700E+1	3.864E+1
-1.849E-1	1.697E+1	3.833E+1
-1.832E-1	1.693E+1	3.862E+1
-1.865E-1	1.708E+1	3.845E+1
-1.865E-1	1.686E+1	3.854E+1
-1.865E-1	1.700E+1	3.842E+1
-1.800E-1	1.704E+1	3.854E+1
-1.865E-1	1.700E+1	3.853E+1
-1.881E-1	1.712E+1	3.847E+1
-1.881E-1	1.698E+1	3.849E+1
-1.816E-1	1.689E+1	3.865E+1
-1.832E-1	1.691E+1	3.839E+1
-1.865E-1	1.690E+1	3.851E+1
-1.832E-1	1.711E+1	3.836E+1
-1.816E-1	1.693E+1	3.862E+1
-1.832E-1	1.679E+1	3.831E+1
-1.881E-1	1.686E+1	3.841E+1
-1.865E-1	1.678E+1	3.847E+1
-1.832E-1	1.694E+1	3.832E+1
-1.849E-1	1.680E+1	3.848E+1
-1.914E-1	1.702E+1	3.841E+1
-1.832E-1	1.708E+1	3.825E+1
-1.800E-1	1.694E+1	3.838E+1
-1.849E-1	1.705E+1	3.836E+1
-1.865E-1	1.703E+1	3.829E+1
-1.881E-1	1.692E+1	3.862E+1
-1.832E-1	1.691E+1	3.849E+1
-1.865E-1	1.703E+1	3.845E+1
-1.849E-1	1.702E+1	3.832E+1
-1.832E-1	1.697E+1	3.828E+1
-1.816E-1	1.700E+1	3.846E+1
-1.832E-1	1.701E+1	3.838E+1
-1.897E-1	1.694E+1	3.848E+1
-1.865E-1	1.705E+1	3.838E+1
-1.816E-1	1.695E+1	3.865E+1
-1.832E-1	1.706E+1	3.850E+1
-1.865E-1	1.697E+1	3.851E+1
-1.832E-1	1.701E+1	3.815E+1
-1.832E-1	1.699E+1	3.829E+1
-1.849E-1	1.700E+1	3.867E+1
-1.881E-1	1.708E+1	3.858E+1
-1.865E-1	1.694E+1	3.847E+1
-1.832E-1	1.681E+1	3.850E+1
-1.865E-1	1.692E+1	3.815E+1
-1.881E-1	1.692E+1	3.853E+1
-1.865E-1	1.696E+1	3.850E+1
-1.816E-1	1.700E+1	3.853E+1
-1.849E-1	1.686E+1	3.827E+1
-1.881E-1	1.682E+1	3.827E+1
-1.881E-1	1.684E+1	3.854E+1
-1.849E-1	1.698E+1	3.857E+1
-1.881E-1	1.695E+1	3.826E+1
-1.914E-1	1.689E+1	3.864E+1
-1.849E-1	1.695E+1	3.821E+1
-1.816E-1	1.695E+1	3.859E+1
-1.881E-1	1.707E+1	3.828E+1
-1.897E-1	1.717E+1	3.841E+1
-1.832E-1	1.692E+1	3.849E+1
-1.832E-1	1.703E+1	3.857E+1
-1.849E-1	1.694E+1	3.830E+1
-1.897E-1	1.685E+1	3.836E+1
-1.865E-1	1.703E+1	3.836E+1
-1.816E-1	1.712E+1	3.857E+1
-1.881E-1	1.714E+1	3.823E+1
-1.881E-1	1.697E+1	3.848E+1
-1.849E-1	1.694E+1	3.834E+1
-1.800E-1	1.690E+1	3.838E+1
-1.816E-1	1.688E+1	3.861E+1
-1.881E-1	1.692E+1	3.865E+1
-1.849E-1	1.697E+1	3.842E+1
-1.865E-1	1.693E+1	3.837E+1
-1.849E-1	1.698E+1	3.838E+1
-1.849E-1	1.697E+1	3.825E+1
-1.865E-1	1.696E+1	3.834E+1
-1.881E-1	1.704E+1	3.841E+1
-1.816E-1	1.683E+1	3.855E+1
-1.865E-1	1.715E+1	3.838E+1
-1.832E-1	1.708E+1	3.866E+1
-1.816E-1	1.679E+1	3.827E+1
-1.816E-1	1.683E+1	3.844E+1
-1.865E-1	1.702E+1	3.840E+1
-1.865E-1	1.717E+1	3.848E+1
-1.849E-1	1.691E+1	3.839E+1
-1.832E-1	1.695E+1	3.819E+1
-1.881E-1	1.708E+1	3.840E+1
-1.849E-1	1.719E+1	3.843E+1
-1.832E-1	1.684E+1	3.862E+1
-1.849E-1	1.714E+1	3.853E+1
-1.897E-1	1.708E+1	3.825E+1
-1.897E-1	1.700E+1	3.857E+1
-1.800E-1	1.695E+1	3.833E+1
-1.849E-1	1.691E+1	3.824E+1
-1.881E-1	1.682E+1	3.836E+1
-1.865E-1	1.691E+1	3.841E+1
-1.784E-1	1.700E+1	3.852E+1
-1.832E-1	1.687E+1	3.843E+1
-1.865E-1	1.694E+1	3.854E+1
-1.881E-1	1.690E+1	3.852E+1
-1.800E-1	1.706E+1	3.839E+1
-1.816E-1	1.693E+1	3.834E+1
-1.881E-1	1.702E+1	3.858E+1
-1.849E-1	1.699E+1	3.864E+1
-1.832E-1	1.698E+1	3.868E+1
-1.832E-1	1.702E+1	3.842E+1
-1.865E-1	1.700E+1	3.835E+1
-1.881E-1	1.699E+1	3.837E+1
-1.832E-1	1.699E+1	3.820E+1
-1.832E-1	1.714E+1	3.853E+1
-1.881E-1	1.690E+1	3.850E+1
-1.865E-1	1.676E+1	3.845E+1
-1.832E-1	1.693E+1	3.858E+1
-1.849E-1	1.700E+1	3.829E+1
-1.865E-1	1.699E+1	3.847E+1
-1.865E-1	1.708E+1	3.845E+1
-1.832E-1	1.713E+1	3.841E+1
-1.849E-1	1.699E+1	3.843E+1
-1.914E-1	1.691E+1	3.843E+1
-1.881E-1	1.697E+1	3.835E+1
-1.832E-1	1.700E+1	3.842E+1
-1.849E-1	1.688E+1	3.842E+1
-1.897E-1	1.689E+1	3.830E+1
-1.865E-1	1.685E+1	3.855E+1
-1.832E-1	1.688E+1	3.872E+1
-1.849E-1	1.703E+1	3.843E+1
-1.881E-1	1.683E+1	3.846E+1
-1.881E-1	1.707E+1	3.847E+1
-1.865E-1	1.687E+1	3.847E+1
-1.849E-1	1.695E+1	3.848E+1
-1.865E-1	1.682E+1	3.842E+1
-1.865E-1	1.693E+1	3.857E+1
-1.816E-1	1.717E+1	3.830E+1
-1.881E-1	1.690E+1	3.872E+1
-1.865E-1	1.692E+1	3.830E+1
-1.849E-1	1.702E+1	3.838E+1
-1.832E-1	1.703E+1	3.817E+1
-1.816E-1	1.696E+1	3.832E+1
-1.881E-1	1.689E+1	3.824E+1
-1.865E-1	1.697E+1	3.843E+1
-1.832E-1	1.693E+1	3.833E+1
-1.849E-1	1.688E+1	3.841E+1
-1.865E-1	1.696E+1	3.871E+1
-1.832E-1	1.701E+1	3.857E+1
-1.832E-1	1.688E+1	3.837E+1
-1.849E-1	1.701E+1	3.841E+1
-1.865E-1	1.696E+1	3.850E+1
-1.881E-1	1.689E+1	3.834E+1
-1.816E-1	1.704E+1	3.832E+1
-1.849E-1	1.710E+1	3.854E+1
-1.881E-1	1.711E+1	3.836E+1
-1.865E-1	1.681E+1	3.837E+1
-1.800E-1	1.700E+1	3.864E+1
-1.849E-1	1.702E+1	3.868E+1
-1.881E-1	1.705E+1	3.833E+1
-1.881E-1	1.693E+1	3.845E+1
-1.832E-1	1.698E+1	3.842E+1
-1.865E-1	1.700E+1	3.866E+1
-1.881E-1	1.702E+1	3.842E+1
-1.849E-1	1.691E+1	3.829E+1
-1.816E-1	1.695E+1	3.860E+1
-1.816E-1	1.705E+1	3.838E+1
-1.897E-1	1.708E+1	3.827E+1
-1.881E-1	1.708E+1	3.866E+1
-1.832E-1	1.683E+1	3.847E+1
-1.849E-1	1.702E+1	3.833E+1
-1.897E-1	1.705E+1	3.830E+1
-1.865E-1	1.704E+1	3.840E+1
-1.800E-1	1.701E+1	3.847E+1
-1.832E-1	1.710E+1	3.842E+1
-1.897E-1	1.700E+1	3.855E+1
-1.865E-1	1.695E+1	3.862E+1
-1.865E-1	1.706E+1	3.843E+1
-1.849E-1	1.692E+1	3.845E+1
-1.832E-1	1.700E+1	3.843E+1
-1.849E-1	1.683E+1	3.841E+1
-1.816E-1	1.696E+1	3.860E+1
-1.849E-1	1.686E+1	3.840E+1
-1.865E-1	1.694E+1	3.833E+1
-1.849E-1	1.700E+1	3.852E+1
-1.816E-1	1.693E+1	3.838E+1
-1.849E-1	1.703E+1	3.831E+1
-1.865E-1	1.694E+1	3.839E+1
-1.865E-1	1.706E+1	3.842E+1
-1.816E-1	1.711E+1	3.859E+1
-1.849E-1	1.692E+1	3.830E+1
-1.914E-1	1.701E+1	3.828E+1
-1.865E-1	1.689E+1	3.841E+1
-1.849E-1	1.698E+1	3.838E+1
-1.865E-1	1.703E+1	3.846E+1
-1.897E-1	1.704E+1	3.851E+1
-1.849E-1	1.700E+1	3.844E+1
-1.832E-1	1.697E+1	3.828E+1
-1.849E-1	1.689E+1	3.863E+1
-1.897E-1	1.691E+1	3.832E+1
-1.832E-1	1.691E+1	3.812E+1
-1.849E-1	1.698E+1	3.847E+1
-1.849E-1	1.694E+1	3.838E+1
-1.881E-1	1.701E+1	3.836E+1
-1.849E-1	1.695E+1	3.846E+1
-1.849E-1	1.699E+1	3.835E+1
-1.832E-1	1.717E+1	3.859E+1
-1.881E-1	1.705E+1	3.844E+1
-1.849E-1	1.688E+1	3.843E+1
-1.849E-1	1.696E+1	3.833E+1
-1.849E-1	1.695E+1	3.836E+1
-1.881E-1	1.671E+1	3.818E+1
-1.849E-1	1.712E+1	3.846E+1
-1.800E-1	1.703E+1	3.869E+1
-1.832E-1	1.688E+1	3.844E+1
-1.897E-1	1.683E+1	3.853E+1
-1.865E-1	1.703E+1	3.831E+1
-1.800E-1	1.693E+1	3.840E+1
-1.832E-1	1.694E+1	3.851E+1
-1.881E-1	1.695E+1	3.825E+1
-1.849E-1	1.699E+1	3.855E+1
-1.832E-1	1.687E+1	3.849E+1
-1.816E-1	1.696E+1	3.841E+1
-1.865E-1	1.680E+1	3.853E+1
-1.865E-1	1.694E+1	3.862E+1
-1.849E-1	1.702E+1	3.851E+1
-1.832E-1	1.699E+1	3.838E+1
-1.865E-1	1.690E+1	3.846E+1
-1.849E-1	1.685E+1	3.855E+1
-1.816E-1	1.705E+1	3.839E+1
-1.849E-1	1.694E+1	3.857E+1
-1.849E-1	1.709E+1	3.850E+1
-1.849E-1	1.699E+1	3.841E+1
-1.832E-1	1.688E+1	3.855E+1
-1.832E-1	1.682E+1	3.843E+1
-1.881E-1	1.706E+1	3.854E+1
-1.849E-1	1.701E+1	3.839E+1
-1.816E-1	1.688E+1	3.844E+1
-1.865E-1	1.705E+1	3.833E+1
-1.881E-1	1.691E+1	3.842E+1
-1.849E-1	1.700E+1	3.828E+1
-1.832E-1	1.692E+1	3.867E+1
-1.849E-1	1.695E+1	3.840E+1
-1.881E-1	1.700E+1	3.831E+1
-1.865E-1	1.676E+1	3.853E+1
-1.816E-1	1.688E+1	3.840E+1
-1.832E-1	1.691E+1	3.837E+1
-1.897E-1	1.694E+1	3.835E+1
-1.849E-1	1.699E+1	3.868E+1
-1.816E-1	1.695E+1	3.852E+1
-1.816E-1	1.692E+1	3.843E+1
-1.897E-1	1.686E+1	3.839E+1
-1.849E-1	1.699E+1	3.832E+1
-1.800E-1	1.691E+1	3.837E+1
-1.849E-1	1.690E+1	3.840E+1
-1.865E-1	1.695E+1	3.855E+1
-1.849E-1	1.684E+1	3.849E+1
-1.832E-1	1.694E+1	3.841E+1
-1.832E-1	1.712E+1	3.863E+1
-1.897E-1	1.698E+1	3.829E+1
-1.849E-1	1.723E+1	3.820E+1
-1.816E-1	1.700E+1	3.834E+1
-1.816E-1	1.700E+1	3.849E+1
-1.865E-1	1.697E+1	3.838E+1
-1.849E-1	1.708E+1	3.852E+1
-1.800E-1	1.691E+1	3.867E+1
-1.832E-1	1.691E+1	3.832E+1
-1.881E-1	1.681E+1	3.854E+1
-1.865E-1	1.710E+1	3.838E+1
-1.849E-1	1.700E+1	3.867E+1
-1.865E-1	1.694E+1	3.842E+1
-1.865E-1	1.704E+1	3.830E+1
-1.849E-1	1.704E+1	3.833E+1
-1.800E-1	1.704E+1	3.827E+1
-1.849E-1	1.716E+1	3.855E+1
-1.849E-1	1.690E+1	3.856E+1
-1.881E-1	1.692E+1	3.846E+1
-1.832E-1	1.694E+1	3.854E+1
-1.816E-1	1.697E+1	3.838E+1
-1.881E-1	1.705E+1	3.838E+1
-1.881E-1	1.693E+1	3.834E+1
-1.832E-1	1.713E+1	3.853E+1
-1.849E-1	1.687E+1	3.840E+1
-1.881E-1	1.705E+1	3.850E+1
-1.881E-1	1.700E+1	3.855E+1
-1.800E-1	1.692E+1	3.842E+1
-1.832E-1	1.681E+1	3.864E+1
-1.881E-1	1.701E+1	3.827E+1
-1.849E-1	1.698E+1	3.835E+1
-1.816E-1	1.701E+1	3.835E+1
-1.832E-1	1.706E+1	3.839E+1
-1.881E-1	1.696E+1	3.826E+1
-1.881E-1	1.704E+1	3.854E+1
-1.849E-1	1.699E+1	3.853E+1
-1.832E-1	1.694E+1	3.813E+1
-1.849E-1	1.705E+1	3.840E+1
-1.865E-1	1.705E+1	3.843E+1
-1.832E-1	1.709E+1	3.847E+1
-1.849E-1	1.694E+1	3.855E+1
-1.865E-1	1.700E+1	3.845E+1
-1.865E-1	1.702E+1	3.851E+1
-1.832E-1	1.699E+1	3.846E+1
-1.832E-1	1.700E+1	3.844E+1
-1.881E-1	1.706E+1	3.858E+1
-1.849E-1	1.689E+1	3.857E+1
-1.849E-1	1.704E+1	3.824E+1
-1.832E-1	1.691E+1	3.833E+1
-1.881E-1	1.700E+1	3.852E+1
-1.849E-1	1.703E+1	3.851E+1
-1.832E-1	1.694E+1	3.836E+1
-1.849E-1	1.705E+1	3.856E+1
-1.881E-1	1.691E+1	3.870E+1
-1.849E-1	1.716E+1	3.835E+1
-1.849E-1	1.701E+1	3.855E+1
-1.832E-1	1.707E+1	3.851E+1
-1.897E-1	1.692E+1	3.843E+1
-1.865E-1	1.706E+1	3.827E+1
-1.816E-1	1.709E+1	3.853E+1
-1.816E-1	1.694E+1	3.851E+1
-1.865E-1	1.708E+1	3.836E+1
-1.849E-1	1.697E+1	3.853E+1
-1.816E-1	1.710E+1	3.829E+1
-1.849E-1	1.686E+1	3.845E+1
-1.865E-1	1.694E+1	3.835E+1
-1.865E-1	1.693E+1	3.857E+1
-1.849E-1	1.707E+1	3.842E+1
-1.832E-1	1.686E+1	3.850E+1
-1.897E-1	1.700E+1	3.840E+1
-1.881E-1	1.692E+1	3.845E+1
-1.832E-1	1.709E+1	3.840E+1
-1.865E-1	1.688E+1	3.841E+1
-1.897E-1	1.691E+1	3.854E+1
-1.865E-1	1.700E+1	3.852E+1
-1.832E-1	1.703E+1	3.830E+1
-1.832E-1	1.700E+1	3.850E+1
-1.881E-1	1.687E+1	3.833E+1
-1.865E-1	1.696E+1	3.842E+1
-1.832E-1	1.710E+1	3.852E+1
-1.832E-1	1.691E+1	3.843E+1
-1.881E-1	1.716E+1	3.841E+1
-1.897E-1	1.708E+1	3.856E+1
-1.832E-1	1.692E+1	3.880E+1
-1.832E-1	1.683E+1	3.832E+1
-1.849E-1	1.685E+1	3.833E+1
-1.865E-1	1.695E+1	3.855E+1
-1.800E-1	1.697E+1	3.841E+1
-1.832E-1	1.680E+1	3.828E+1
-1.914E-1	1.712E+1	3.843E+1
-1.865E-1	1.691E+1	3.848E+1
-1.832E-1	1.694E+1	3.849E+1
-1.816E-1	1.685E+1	3.855E+1
-1.849E-1	1.712E+1	3.832E+1
-1.849E-1	1.695E+1	3.856E+1
-1.816E-1	1.682E+1	3.860E+1
-1.865E-1	1.681E+1	3.869E+1
-1.865E-1	1.697E+1	3.879E+1
-1.849E-1	1.690E+1	3.840E+1
-1.832E-1	1.698E+1	3.851E+1
-1.832E-1	1.682E+1	3.853E+1
-1.849E-1	1.696E+1	3.833E+1
-1.849E-1	1.698E+1	3.844E+1
-1.832E-1	1.700E+1	3.850E+1
-1.849E-1	1.700E+1	3.844E+1
-1.897E-1	1.683E+1	3.823E+1
-1.849E-1	1.711E+1	3.847E+1
-1.816E-1	1.703E+1	3.868E+1
-1.849E-1	1.687E+1	3.836E+1
-1.865E-1	1.684E+1	3.853E+1
-1.849E-1	1.716E+1	3.845E+1
-1.832E-1	1.708E+1	3.841E+1
-1.849E-1	1.684E+1	3.856E+1
-1.865E-1	1.701E+1	3.833E+1
-1.881E-1	1.709E+1	3.837E+1
-1.816E-1	1.688E+1	3.847E+1
-1.816E-1	1.683E+1	3.869E+1
-1.865E-1	1.691E+1	3.836E+1
-1.865E-1	1.693E+1	3.850E+1
-1.832E-1	1.695E+1	3.863E+1
-1.849E-1	1.691E+1	3.846E+1
-1.897E-1	1.698E+1	3.823E+1
-1.865E-1	1.697E+1	3.837E+1
-1.849E-1	1.692E+1	3.821E+1
-1.816E-1	1.692E+1	3.849E+1
-1.865E-1	1.702E+1	3.850E+1
-1.865E-1	1.700E+1	3.837E+1
-1.800E-1	1.700E+1	3.836E+1
-1.832E-1	1.685E+1	3.828E+1
-1.849E-1	1.704E+1	3.853E+1
-1.881E-1	1.702E+1	3.839E+1
-1.832E-1	1.712E+1	3.855E+1
-1.816E-1	1.703E+1	3.831E+1
-1.832E-1	1.687E+1	3.837E+1
-1.897E-1	1.678E+1	3.840E+1
-1.816E-1	1.689E+1	3.830E+1
-1.800E-1	1.702E+1	3.812E+1
-1.897E-1	1.720E+1	3.855E+1
-1.816E-1	1.686E+1	3.859E+1
-1.832E-1	1.696E+1	3.853E+1
-1.832E-1	1.722E+1	3.838E+1
-1.881E-1	1.696E+1	3.842E+1
-1.865E-1	1.688E+1	3.848E+1
-1.832E-1	1.702E+1	3.825E+1
-1.784E-1	1.710E+1	3.849E+1
-1.865E-1	1.715E+1	3.842E+1
-1.865E-1	1.696E+1	3.831E+1
-1.800E-1	1.688E+1	3.822E+1
-1.800E-1	1.698E+1	3.856E+1
-1.897E-1	1.699E+1	3.853E+1
-1.881E-1	1.691E+1	3.826E+1
-1.800E-1	1.701E+1	3.849E+1
-1.816E-1	1.697E+1	3.844E+1
-1.865E-1	1.693E+1	3.840E+1
-1.849E-1	1.694E+1	3.827E+1
-1.816E-1	1.696E+1	3.844E+1
-1.832E-1	1.691E+1	3.834E+1
-1.832E-1	1.695E+1	3.837E+1
-1.865E-1	1.690E+1	3.855E+1
-1.832E-1	1.694E+1	3.834E+1
-1.816E-1	1.708E+1	3.847E+1
-1.881E-1	1.711E+1	3.863E+1
-1.897E-1	1.694E+1	3.853E+1
-1.816E-1	1.696E+1	3.841E+1
-1.849E-1	1.694E+1	3.840E+1
-1.865E-1	1.700E+1	3.851E+1
-1.849E-1	1.697E+1	3.856E+1
-1.832E-1	1.696E+1	3.840E+1
-1.832E-1	1.707E+1	3.824E+1
-1.881E-1	1.703E+1	3.854E+1
-1.881E-1	1.698E+1	3.848E+1
-1.816E-1	1.707E+1	3.825E+1
-1.849E-1	1.680E+1	3.852E+1
-1.865E-1	1.682E+1	3.853E+1
-1.832E-1	1.698E+1	3.825E+1
-1.816E-1	1.700E+1	3.862E+1
-1.849E-1	1.684E+1	3.833E+1
-1.881E-1	1.707E+1	3.864E+1
-1.865E-1	1.687E+1	3.857E+1
-1.849E-1	1.700E+1	3.848E+1
-1.816E-1	1.711E+1	3.840E+1
-1.849E-1	1.697E+1	3.845E+1
-1.865E-1	1.698E+1	3.850E+1
-1.816E-1	1.689E+1	3.848E+1
-1.832E-1	1.708E+1	3.830E+1
-1.881E-1	1.705E+1	3.828E+1
-1.881E-1	1.709E+1	3.838E+1
-1.816E-1	1.701E+1	3.835E+1
-1.816E-1	1.688E+1	3.837E+1
-1.881E-1	1.700E+1	3.814E+1
-1.881E-1	1.698E+1	3.843E+1
-1.816E-1	1.695E+1	3.868E+1
-1.849E-1	1.696E+1	3.856E+1
-1.881E-1	1.707E+1	3.839E+1
-1.881E-1	1.699E+1	3.855E+1
-1.816E-1	1.694E+1	3.833E+1
-1.816E-1	1.691E+1	3.856E+1
-1.849E-1	1.692E+1	3.836E+1
-1.865E-1	1.687E+1	3.828E+1
-1.800E-1	1.699E+1	3.846E+1
-1.816E-1	1.704E+1	3.838E+1
-1.865E-1	1.697E+1	3.850E+1
-1.865E-1	1.696E+1	3.832E+1
-1.816E-1	1.703E+1	3.838E+1
-1.849E-1	1.703E+1	3.837E+1
-1.849E-1	1.703E+1	3.838E+1
-1.865E-1	1.690E+1	3.846E+1
-1.832E-1	1.696E+1	3.837E+1
-1.816E-1	1.682E+1	3.851E+1
-1.865E-1	1.686E+1	3.844E+1
-1.865E-1	1.711E+1	3.863E+1
-1.816E-1	1.701E+1	3.848E+1
-1.832E-1	1.687E+1	3.844E+1
-1.865E-1	1.695E+1	3.816E+1
-1.881E-1	1.699E+1	3.854E+1
-1.832E-1	1.713E+1	3.835E+1
-1.832E-1	1.713E+1	3.824E+1
-1.881E-1	1.702E+1	3.849E+1
-1.865E-1	1.691E+1	3.861E+1
-1.832E-1	1.695E+1	3.845E+1
-1.832E-1	1.692E+1	3.858E+1
-1.914E-1	1.693E+1	3.840E+1
-1.865E-1	1.690E+1	3.835E+1
-1.816E-1	1.701E+1	3.839E+1
-1.800E-1	1.693E+1	3.819E+1
-1.865E-1	1.694E+1	3.861E+1
-1.865E-1	1.709E+1	3.835E+1
-1.816E-1	1.718E+1	3.828E+1
-1.832E-1	1.699E+1	3.840E+1
-1.865E-1	1.702E+1	3.836E+1
-1.865E-1	1.681E+1	3.839E+1
-1.849E-1	1.691E+1	3.826E+1
-1.832E-1	1.705E+1	3.858E+1
-1.881E-1	1.709E+1	3.860E+1
-1.849E-1	1.681E+1	3.829E+1
-1.865E-1	1.697E+1	3.830E+1
-1.816E-1	1.704E+1	3.853E+1
-1.849E-1	1.691E+1	3.856E+1
-1.865E-1	1.698E+1	3.814E+1
-1.816E-1	1.694E+1	3.846E+1
-1.800E-1	1.712E+1	3.830E+1
-1.832E-1	1.710E+1	3.849E+1
-1.865E-1	1.698E+1	3.823E+1
-1.849E-1	1.714E+1	3.855E+1
-1.816E-1	1.706E+1	3.868E+1
-1.849E-1	1.707E+1	3.841E+1
-1.865E-1	1.704E+1	3.831E+1
-1.832E-1	1.700E+1	3.867E+1
-1.816E-1	1.694E+1	3.845E+1
-1.897E-1	1.689E+1	3.837E+1
-1.849E-1	1.706E+1	3.844E+1
-1.816E-1	1.692E+1	3.873E+1
-1.849E-1	1.683E+1	3.846E+1
-1.881E-1	1.687E+1	3.869E+1
-1.849E-1	1.706E+1	3.837E+1
-1.832E-1	1.700E+1	3.848E+1
-1.816E-1	1.698E+1	3.851E+1
-1.865E-1	1.698E+1	3.855E+1
-1.832E-1	1.704E+1	3.844E+1
-1.816E-1	1.693E+1	3.847E+1
-1.832E-1	1.699E+1	3.853E+1
-1.865E-1	1.701E+1	3.864E+1
-1.865E-1	1.693E+1	3.855E+1
-1.865E-1	1.696E+1	3.853E+1
-1.816E-1	1.699E+1	3.825E+1
-1.832E-1	1.697E+1	3.856E+1
-1.865E-1	1.700E+1	3.856E+1
-1.800E-1	1.696E+1	3.843E+1
-1.832E-1	1.693E+1	3.840E+1
-1.832E-1	1.691E+1	3.848E+1
-1.849E-1	1.685E+1	3.856E+1
-1.816E-1	1.706E+1	3.850E+1
-1.849E-1	1.696E+1	3.851E+1
-1.914E-1	1.705E+1	3.850E+1
-1.849E-1	1.682E+1	3.851E+1
-1.784E-1	1.703E+1	3.868E+1
-1.849E-1	1.684E+1	3.845E+1
-1.849E-1	1.700E+1	3.850E+1
-1.865E-1	1.700E+1	3.830E+1
-1.816E-1	1.697E+1	3.833E+1
-1.832E-1	1.702E+1	3.850E+1
-1.865E-1	1.712E+1	3.832E+1
-1.865E-1	1.678E+1	3.862E+1
-1.849E-1	1.693E+1	3.850E+1
-1.832E-1	1.702E+1	3.847E+1
-1.881E-1	1.688E+1	3.850E+1
-1.865E-1	1.676E+1	3.810E+1
-1.816E-1	1.672E+1	3.829E+1
-1.800E-1	1.690E+1	3.843E+1
-1.865E-1	1.705E+1	3.843E+1
-1.881E-1	1.715E+1	3.861E+1
-1.816E-1	1.694E+1	3.846E+1
-1.849E-1	1.685E+1	3.837E+1
-1.881E-1	1.696E+1	3.831E+1
-1.849E-1	1.698E+1	3.850E+1
-1.816E-1	1.675E+1	3.861E+1
-1.865E-1	1.703E+1	3.843E+1
-1.865E-1	1.699E+1	3.838E+1
-1.897E-1	1.706E+1	3.859E+1
-1.832E-1	1.713E+1	3.875E+1
-1.832E-1	1.703E+1	3.817E+1
-1.849E-1	1.703E+1	3.838E+1
-1.849E-1	1.695E+1	3.864E+1
-1.816E-1	1.702E+1	3.862E+1
-1.800E-1	1.691E+1	3.834E+1
-1.849E-1	1.699E+1	3.848E+1
-1.849E-1	1.705E+1	3.858E+1
-1.849E-1	1.685E+1	3.847E+1
-1.816E-1	1.682E+1	3.839E+1
-1.849E-1	1.703E+1	3.840E+1
-1.881E-1	1.712E+1	3.825E+1
-1.849E-1	1.699E+1	3.848E+1
-1.849E-1	1.694E+1	3.849E+1
-1.849E-1	1.678E+1	3.840E+1
-1.849E-1	1.682E+1	3.858E+1
-1.816E-1	1.721E+1	3.846E+1
-1.800E-1	1.711E+1	3.834E+1
-1.849E-1	1.707E+1	3.837E+1
-1.897E-1	1.684E+1	3.848E+1
-1.832E-1	1.703E+1	3.820E+1
-1.816E-1	1.692E+1	3.857E+1
-1.865E-1	1.685E+1	3.849E+1
-1.865E-1	1.705E+1	3.846E+1
-1.832E-1	1.686E+1	3.849E+1
-1.816E-1	1.700E+1	3.842E+1
-1.865E-1	1.701E+1	3.844E+1
-1.881E-1	1.699E+1	3.841E+1
-1.849E-1	1.703E+1	3.833E+1
-1.816E-1	1.696E+1	3.841E+1
-1.849E-1	1.701E+1	3.846E+1
-1.881E-1	1.693E+1	3.837E+1
-1.816E-1	1.699E+1	3.843E+1
-1.816E-1	1.710E+1	3.847E+1
-1.849E-1	1.710E+1	3.852E+1
-1.865E-1	1.693E+1	3.830E+1
-1.816E-1	1.702E+1	3.865E+1
-1.832E-1	1.707E+1	3.831E+1
-1.849E-1	1.703E+1	3.842E+1
-1.849E-1	1.724E+1	3.839E+1
-1.832E-1	1.703E+1	3.847E+1
-1.832E-1	1.704E+1	3.862E+1
-1.849E-1	1.699E+1	3.833E+1
-1.849E-1	1.701E+1	3.848E+1
-1.816E-1	1.706E+1	3.847E+1
-1.816E-1	1.701E+1	3.840E+1
-1.849E-1	1.688E+1	3.860E+1
-1.849E-1	1.696E+1	3.830E+1
-1.816E-1	1.689E+1	3.865E+1
-1.832E-1	1.714E+1	3.848E+1
-1.849E-1	1.703E+1	3.813E+1
-1.849E-1	1.704E+1	3.828E+1
-1.849E-1	1.713E+1	3.856E+1
-1.832E-1	1.710E+1	3.832E+1
-1.865E-1	1.689E+1	3.818E+1
-1.849E-1	1.706E+1	3.831E+1
-1.832E-1	1.705E+1	3.860E+1
-1.832E-1	1.702E+1	3.865E+1
-1.897E-1	1.691E+1	3.845E+1
-1.865E-1	1.698E+1	3.829E+1
-1.849E-1	1.695E+1	3.857E+1
-1.816E-1	1.706E+1	3.847E+1
-1.865E-1	1.709E+1	3.845E+1
-1.865E-1	1.698E+1	3.881E+1
-1.832E-1	1.697E+1	3.869E+1
-1.816E-1	1.691E+1	3.832E+1
-1.865E-1	1.696E+1	3.849E+1
-1.865E-1	1.703E+1	3.808E+1
-1.800E-1	1.688E+1	3.847E+1
-1.816E-1	1.658E+1	3.865E+1
-1.816E-1	1.693E+1	3.840E+1
-1.865E-1	1.690E+1	3.842E+1
-1.784E-1	1.682E+1	3.815E+1
-1.800E-1	1.712E+1	3.840E+1
-1.865E-1	1.696E+1	3.843E+1
-1.849E-1	1.700E+1	3.838E+1
-1.816E-1	1.714E+1	3.838E+1
-1.800E-1	1.678E+1	3.837E+1
-1.832E-1	1.682E+1	3.836E+1
-1.849E-1	1.698E+1	3.824E+1
-1.816E-1	1.694E+1	3.835E+1
-1.784E-1	1.692E+1	3.838E+1
-1.849E-1	1.686E+1	3.862E+1
-1.881E-1	1.702E+1	3.841E+1
-1.816E-1	1.692E+1	3.873E+1
-1.816E-1	1.707E+1	3.845E+1
-1.865E-1	1.688E+1	3.835E+1
-1.865E-1	1.687E+1	3.849E+1
-1.832E-1	1.700E+1	3.865E+1
-1.816E-1	1.695E+1	3.870E+1
-1.849E-1	1.713E+1	3.833E+1
-1.897E-1	1.706E+1	3.842E+1
-1.832E-1	1.710E+1	3.845E+1
-1.849E-1	1.714E+1	3.845E+1
-1.865E-1	1.689E+1	3.840E+1
-1.914E-1	1.708E+1	3.834E+1
-1.816E-1	1.678E+1	3.846E+1
-1.832E-1	1.713E+1	3.828E+1
-1.865E-1	1.691E+1	3.844E+1
-1.865E-1	1.698E+1	3.843E+1
-1.832E-1	1.694E+1	3.839E+1
-1.800E-1	1.696E+1	3.843E+1
-1.849E-1	1.709E+1	3.841E+1
-1.865E-1	1.683E+1	3.873E+1
-1.849E-1	1.697E+1	3.856E+1
-1.832E-1	1.691E+1	3.864E+1
-1.865E-1	1.707E+1	3.848E+1
-1.865E-1	1.709E+1	3.823E+1
-1.832E-1	1.692E+1	3.829E+1
-1.832E-1	1.705E+1	3.816E+1
-1.849E-1	1.686E+1	3.832E+1
-1.849E-1	1.696E+1	3.822E+1
-1.832E-1	1.698E+1	3.827E+1
-1.816E-1	1.696E+1	3.848E+1
-1.849E-1	1.700E+1	3.828E+1
-1.897E-1	1.698E+1	3.837E+1
-1.849E-1	1.686E+1	3.848E+1
-1.849E-1	1.701E+1	3.825E+1
-1.865E-1	1.700E+1	3.867E+1
-1.881E-1	1.693E+1	3.826E+1
-1.832E-1	1.698E+1	3.832E+1
-1.784E-1	1.700E+1	3.848E+1
-1.832E-1	1.703E+1	3.850E+1
-1.865E-1	1.690E+1	3.828E+1
-1.849E-1	1.693E+1	3.846E+1
-1.849E-1	1.697E+1	3.849E+1
-1.849E-1	1.699E+1	3.831E+1
-1.865E-1	1.700E+1	3.825E+1
-1.832E-1	1.698E+1	3.854E+1
-1.800E-1	1.695E+1	3.838E+1
-1.865E-1	1.685E+1	3.864E+1
-1.849E-1	1.709E+1	3.826E+1
-1.832E-1	1.706E+1	3.844E+1
-1.800E-1	1.699E+1	3.849E+1
-1.881E-1	1.713E+1	3.846E+1
-1.849E-1	1.688E+1	3.839E+1
-1.832E-1	1.701E+1	3.830E+1
-1.832E-1	1.702E+1	3.846E+1
-1.849E-1	1.696E+1	3.839E+1
-1.897E-1	1.699E+1	3.861E+1
-1.832E-1	1.707E+1	3.844E+1
-1.816E-1	1.705E+1	3.848E+1
-1.865E-1	1.702E+1	3.840E+1
-1.865E-1	1.698E+1	3.851E+1
-1.849E-1	1.695E+1	3.851E+1
-1.832E-1	1.681E+1	3.842E+1
-1.881E-1	1.699E+1	3.863E+1
-1.914E-1	1.714E+1	3.819E+1
-1.832E-1	1.700E+1	3.854E+1
-1.849E-1	1.691E+1	3.851E+1
-1.849E-1	1.696E+1	3.839E+1
-1.865E-1	1.699E+1	3.824E+1
-1.832E-1	1.690E+1	3.864E+1
-1.832E-1	1.697E+1	3.837E+1
-1.865E-1	1.692E+1	3.850E+1
-1.865E-1	1.700E+1	3.840E+1
-1.816E-1	1.690E+1	3.859E+1
-1.800E-1	1.708E+1	3.846E+1
-1.832E-1	1.704E+1	3.833E+1
-1.865E-1	1.688E+1	3.831E+1
-1.832E-1	1.693E+1	3.839E+1
-1.816E-1	1.690E+1	3.850E+1
-1.849E-1	1.706E+1	3.823E+1
-1.897E-1	1.704E+1	3.842E+1
-1.832E-1	1.704E+1	3.830E+1
-1.816E-1	1.715E+1	3.842E+1
-1.849E-1	1.694E+1	3.844E+1
-1.865E-1	1.727E+1	3.853E+1
-1.816E-1	1.706E+1	3.848E+1
-1.849E-1	1.706E+1	3.829E+1
-1.865E-1	1.688E+1	3.851E+1
-1.849E-1	1.709E+1	3.840E+1
-1.849E-1	1.709E+1	3.844E+1
-1.832E-1	1.692E+1	3.854E+1
-1.849E-1	1.694E+1	3.847E+1
-1.832E-1	1.694E+1	3.849E+1
-1.832E-1	1.712E+1	3.866E+1
-1.849E-1	1.703E+1	3.848E+1
-1.832E-1	1.703E+1	3.849E+1
-1.881E-1	1.698E+1	3.838E+1
-1.832E-1	1.686E+1	3.838E+1
-1.832E-1	1.719E+1	3.851E+1
-1.881E-1	1.689E+1	3.857E+1
-1.849E-1	1.721E+1	3.869E+1
-1.816E-1	1.701E+1	3.845E+1
-1.832E-1	1.700E+1	3.853E+1
-1.849E-1	1.688E+1	3.816E+1
-1.865E-1	1.710E+1	3.833E+1
-1.832E-1	1.694E+1	3.846E+1
-1.832E-1	1.685E+1	3.857E+1
-1.832E-1	1.704E+1	3.835E+1
-1.849E-1	1.674E+1	3.842E+1
-1.816E-1	1.717E+1	3.850E+1
-1.832E-1	1.697E+1	3.848E+1
-1.849E-1	1.701E+1	3.832E+1
-1.865E-1	1.689E+1	3.870E+1
-1.832E-1	1.692E+1	3.826E+1
-1.784E-1	1.703E+1	3.832E+1
-1.865E-1	1.691E+1	3.837E+1
-1.849E-1	1.700E+1	3.841E+1
-1.816E-1	1.684E+1	3.845E+1
-1.800E-1	1.694E+1	3.830E+1
-1.832E-1	1.684E+1	3.859E+1
-1.865E-1	1.695E+1	3.857E+1
-1.832E-1	1.694E+1	3.841E+1
-1.832E-1	1.688E+1	3.849E+1
-1.816E-1	1.688E+1	3.841E+1
-1.849E-1	1.705E+1	3.844E+1
-1.816E-1	1.690E+1	3.850E+1
-1.816E-1	1.682E+1	3.863E+1
-1.849E-1	1.696E+1	3.830E+1
-1.849E-1	1.707E+1	3.836E+1
-1.816E-1	1.683E+1	3.846E+1
-1.816E-1	1.694E+1	3.856E+1
-1.849E-1	1.697E+1	3.816E+1
-1.865E-1	1.697E+1	3.848E+1
-1.865E-1	1.684E+1	3.845E+1
-1.832E-1	1.697E+1	3.844E+1
-1.881E-1	1.697E+1	3.843E+1
-1.849E-1	1.725E+1	3.840E+1
-1.832E-1	1.690E+1	3.854E+1
-1.816E-1	1.689E+1	3.862E+1
-1.832E-1	1.700E+1	3.857E+1
-1.881E-1	1.688E+1	3.841E+1
-1.816E-1	1.711E+1	3.851E+1
-1.816E-1	1.700E+1	3.813E+1
-1.865E-1	1.697E+1	3.855E+1
-1.865E-1	1.696E+1	3.847E+1
-1.816E-1	1.705E+1	3.849E+1
-1.816E-1	1.688E+1	3.818E+1
-1.865E-1	1.699E+1	3.846E+1
-1.865E-1	1.694E+1	3.824E+1
-1.832E-1	1.697E+1	3.853E+1
-1.800E-1	1.691E+1	3.855E+1
-1.849E-1	1.690E+1	3.850E+1
-1.897E-1	1.692E+1	3.814E+1
-1.832E-1	1.699E+1	3.835E+1
-1.816E-1	1.697E+1	3.827E+1
-1.865E-1	1.703E+1	3.849E+1
-1.881E-1	1.699E+1	3.857E+1
-1.849E-1	1.707E+1	3.829E+1
-1.832E-1	1.675E+1	3.826E+1
-1.881E-1	1.683E+1	3.837E+1
-1.881E-1	1.696E+1	3.850E+1
-1.832E-1	1.697E+1	3.860E+1
-1.816E-1	1.689E+1	3.862E+1
-1.849E-1	1.705E+1	3.838E+1
-1.865E-1	1.706E+1	3.822E+1
-1.849E-1	1.707E+1	3.848E+1
-1.816E-1	1.703E+1	3.840E+1
-1.849E-1	1.696E+1	3.858E+1
-1.914E-1	1.705E+1	3.865E+1
-1.849E-1	1.705E+1	3.842E+1
-1.816E-1	1.697E+1	3.851E+1
-1.832E-1	1.713E+1	3.841E+1
-1.865E-1	1.710E+1	3.864E+1
-1.849E-1	1.704E+1	3.853E+1
-1.816E-1	1.699E+1	3.853E+1
-1.865E-1	1.709E+1	3.834E+1
-1.881E-1	1.734E+1	3.852E+1
-1.849E-1	1.694E+1	3.854E+1
-1.800E-1	1.690E+1	3.841E+1
-1.832E-1	1.696E+1	3.865E+1
-1.849E-1	1.691E+1	3.844E+1
-1.832E-1	1.704E+1	3.845E+1
-1.832E-1	1.697E+1	3.853E+1
-1.881E-1	1.690E+1	3.842E+1
-1.849E-1	1.707E+1	3.843E+1
-1.816E-1	1.711E+1	3.868E+1
-1.816E-1	1.689E+1	3.824E+1
-1.849E-1	1.691E+1	3.845E+1
-1.881E-1	1.702E+1	3.840E+1
-1.816E-1	1.698E+1	3.825E+1
-1.832E-1	1.700E+1	3.820E+1
-1.832E-1	1.684E+1	3.850E+1
-1.897E-1	1.705E+1	3.863E+1
-1.832E-1	1.686E+1	3.847E+1
-1.816E-1	1.693E+1	3.837E+1
-1.849E-1	1.711E+1	3.849E+1
-1.881E-1	1.697E+1	3.880E+1
-1.832E-1	1.696E+1	3.836E+1
-1.800E-1	1.708E+1	3.840E+1
-1.865E-1	1.700E+1	3.843E+1
-1.881E-1	1.697E+1	3.840E+1
-1.816E-1	1.700E+1	3.828E+1
-1.816E-1	1.697E+1	3.827E+1
[truncated: 416,223 more rows]
