# Supplementary material for: Improved ANAP incorporation and VCF analysis reveal details of P2X7 current facilitation and a limited conformational interplay between ATP binding and the intracellular ballast domain
Source: eLife. 2023 Jan 4;12:e82479. doi: 10.7554/eLife.82479 (PMC9859053; doi:10.7554/eLife.82479)
Supplement: Table 2—source data 1. [file elife-82479-table2-data1.zip › Table-2_source-data-1/22l09-10.csv]

-3.827E-1	3.056E+0	6.595E+0
-3.746E-1	3.062E+0	6.582E+0
-3.746E-1	3.036E+0	6.592E+0
-3.763E-1	3.036E+0	6.653E+0
-3.827E-1	3.156E+0	6.647E+0
-3.795E-1	3.105E+0	6.572E+0
-3.763E-1	3.114E+0	6.767E+0
-3.795E-1	3.053E+0	6.657E+0
-3.811E-1	3.127E+0	6.728E+0
-3.779E-1	3.101E+0	6.660E+0
-3.746E-1	3.053E+0	6.715E+0
-3.795E-1	3.056E+0	6.709E+0
-3.811E-1	3.118E+0	6.663E+0
-3.763E-1	3.150E+0	6.631E+0
-3.763E-1	3.134E+0	6.566E+0
-3.779E-1	3.079E+0	6.741E+0
-3.795E-1	3.049E+0	6.576E+0
-3.746E-1	3.030E+0	6.666E+0
-3.746E-1	3.108E+0	6.608E+0
-3.763E-1	3.036E+0	6.699E+0
-3.811E-1	3.111E+0	6.670E+0
-3.779E-1	3.137E+0	6.696E+0
-3.763E-1	3.095E+0	6.585E+0
-3.779E-1	3.079E+0	6.751E+0
-3.811E-1	3.098E+0	6.702E+0
-3.779E-1	3.069E+0	6.696E+0
-3.779E-1	3.085E+0	6.605E+0
-3.795E-1	3.020E+0	6.676E+0
-3.795E-1	3.095E+0	6.705E+0
-3.779E-1	3.105E+0	6.728E+0
-3.730E-1	3.085E+0	6.676E+0
-3.763E-1	3.118E+0	6.650E+0
-3.779E-1	3.101E+0	6.696E+0
-3.779E-1	3.023E+0	6.709E+0
-3.763E-1	3.101E+0	6.608E+0
-3.811E-1	3.030E+0	6.683E+0
-3.795E-1	3.105E+0	6.660E+0
-3.779E-1	3.088E+0	6.647E+0
-3.746E-1	3.075E+0	6.624E+0
-3.779E-1	3.072E+0	6.757E+0
-3.779E-1	3.010E+0	6.621E+0
-3.763E-1	3.072E+0	6.624E+0
-3.746E-1	3.079E+0	6.637E+0
-3.795E-1	3.059E+0	6.709E+0
-3.795E-1	3.130E+0	6.741E+0
-3.779E-1	3.134E+0	6.650E+0
-3.746E-1	3.111E+0	6.728E+0
-3.811E-1	3.059E+0	6.657E+0
-3.827E-1	3.098E+0	6.734E+0
-3.763E-1	3.075E+0	6.683E+0
-3.746E-1	3.111E+0	6.696E+0
-3.811E-1	3.121E+0	6.692E+0
-3.779E-1	3.118E+0	6.614E+0
-3.795E-1	3.111E+0	6.524E+0
-3.746E-1	3.118E+0	6.540E+0
-3.779E-1	3.085E+0	6.663E+0
-3.811E-1	3.098E+0	6.731E+0
-3.763E-1	3.069E+0	6.621E+0
-3.746E-1	3.059E+0	6.647E+0
-3.779E-1	3.014E+0	6.718E+0
-3.795E-1	3.208E+0	6.676E+0
-3.763E-1	3.098E+0	6.705E+0
-3.730E-1	3.072E+0	6.618E+0
-3.763E-1	3.033E+0	6.666E+0
-3.811E-1	3.043E+0	6.760E+0
-3.763E-1	3.124E+0	6.689E+0
-3.746E-1	3.075E+0	6.634E+0
-3.795E-1	3.134E+0	6.608E+0
-3.811E-1	3.095E+0	6.627E+0
-3.779E-1	3.163E+0	6.670E+0
-3.746E-1	3.130E+0	6.773E+0
-3.779E-1	3.088E+0	6.624E+0
-3.811E-1	3.105E+0	6.650E+0
-3.779E-1	3.105E+0	6.670E+0
-3.763E-1	3.062E+0	6.647E+0
-3.779E-1	3.124E+0	6.689E+0
-3.795E-1	3.134E+0	6.657E+0
-3.763E-1	3.030E+0	6.722E+0
-3.763E-1	3.101E+0	6.712E+0
-3.779E-1	3.085E+0	6.692E+0
-3.779E-1	3.053E+0	6.764E+0
-3.779E-1	3.043E+0	6.579E+0
-3.746E-1	3.053E+0	6.621E+0
-3.795E-1	3.134E+0	6.679E+0
-3.811E-1	3.085E+0	6.589E+0
-3.779E-1	3.098E+0	6.608E+0
-3.746E-1	3.173E+0	6.644E+0
-3.779E-1	3.127E+0	6.666E+0
-3.779E-1	3.121E+0	6.660E+0
-3.779E-1	3.062E+0	6.546E+0
-3.730E-1	3.124E+0	6.627E+0
-3.795E-1	3.124E+0	6.699E+0
-3.827E-1	3.046E+0	6.842E+0
-3.779E-1	3.056E+0	6.712E+0
-3.763E-1	3.053E+0	6.627E+0
-3.763E-1	3.176E+0	6.683E+0
-3.827E-1	3.030E+0	6.530E+0
-3.779E-1	3.085E+0	6.686E+0
-3.730E-1	3.036E+0	6.647E+0
-3.779E-1	3.072E+0	6.670E+0
-3.827E-1	3.118E+0	6.660E+0
-3.779E-1	3.098E+0	6.712E+0
-3.779E-1	3.118E+0	6.715E+0
-3.795E-1	3.079E+0	6.666E+0
-3.795E-1	3.130E+0	6.666E+0
-3.795E-1	3.066E+0	6.650E+0
-3.763E-1	3.085E+0	6.631E+0
-3.779E-1	3.036E+0	6.631E+0
-3.811E-1	3.049E+0	6.631E+0
-3.795E-1	3.118E+0	6.618E+0
-3.746E-1	3.066E+0	6.543E+0
-3.763E-1	3.118E+0	6.702E+0
-3.795E-1	3.040E+0	6.614E+0
-3.763E-1	3.105E+0	6.582E+0
-3.763E-1	3.072E+0	6.618E+0
-3.779E-1	3.150E+0	6.712E+0
-3.811E-1	3.069E+0	6.627E+0
-3.763E-1	3.066E+0	6.595E+0
-3.763E-1	3.027E+0	6.676E+0
-3.795E-1	3.082E+0	6.663E+0
-3.844E-1	2.978E+0	6.718E+0
-3.795E-1	3.098E+0	6.647E+0
-3.779E-1	3.079E+0	6.640E+0
-3.811E-1	3.105E+0	6.627E+0
-3.795E-1	3.114E+0	6.572E+0
-3.779E-1	3.088E+0	6.696E+0
-3.763E-1	3.079E+0	6.640E+0
-3.795E-1	3.033E+0	6.624E+0
-3.844E-1	3.098E+0	6.696E+0
-3.779E-1	3.169E+0	6.631E+0
-3.746E-1	3.075E+0	6.618E+0
-3.795E-1	3.072E+0	6.718E+0
-3.779E-1	3.040E+0	6.666E+0
-3.779E-1	3.160E+0	6.692E+0
-3.714E-1	3.127E+0	6.647E+0
-3.795E-1	3.092E+0	6.734E+0
-3.811E-1	3.179E+0	6.692E+0
-3.779E-1	3.160E+0	6.582E+0
-3.763E-1	3.033E+0	6.767E+0
-3.811E-1	3.108E+0	6.611E+0
-3.795E-1	3.066E+0	6.683E+0
-3.730E-1	3.143E+0	6.663E+0
-3.763E-1	3.088E+0	6.650E+0
-3.795E-1	3.079E+0	6.598E+0
-3.827E-1	3.134E+0	6.764E+0
-3.779E-1	2.994E+0	6.673E+0
-3.763E-1	3.095E+0	6.686E+0
-3.795E-1	3.114E+0	6.738E+0
-3.860E-1	3.072E+0	6.731E+0
-3.779E-1	3.124E+0	6.666E+0
-3.730E-1	3.108E+0	6.605E+0
-3.779E-1	3.062E+0	6.709E+0
-3.827E-1	3.108E+0	6.650E+0
-3.779E-1	3.137E+0	6.647E+0
-3.779E-1	3.030E+0	6.738E+0
-3.779E-1	3.027E+0	6.686E+0
-3.811E-1	3.121E+0	6.718E+0
-3.779E-1	3.082E+0	6.592E+0
-3.779E-1	3.124E+0	6.589E+0
-3.779E-1	3.046E+0	6.725E+0
-3.811E-1	3.053E+0	6.601E+0
-3.795E-1	3.147E+0	6.634E+0
-3.763E-1	3.027E+0	6.627E+0
-3.779E-1	3.056E+0	6.666E+0
-3.811E-1	3.124E+0	6.647E+0
-3.779E-1	3.156E+0	6.666E+0
-3.746E-1	3.062E+0	6.692E+0
-3.795E-1	3.059E+0	6.559E+0
-3.811E-1	3.062E+0	6.611E+0
-3.795E-1	3.111E+0	6.715E+0
-3.746E-1	3.088E+0	6.640E+0
-3.811E-1	3.072E+0	6.803E+0
-3.795E-1	3.088E+0	6.611E+0
-3.795E-1	3.143E+0	6.644E+0
-3.746E-1	3.079E+0	6.660E+0
-3.779E-1	3.033E+0	6.816E+0
-3.827E-1	3.118E+0	6.705E+0
-3.779E-1	3.118E+0	6.676E+0
-3.763E-1	3.059E+0	6.663E+0
-3.763E-1	3.114E+0	6.592E+0
-3.811E-1	3.114E+0	6.537E+0
-3.811E-1	3.072E+0	6.657E+0
-3.763E-1	3.075E+0	6.653E+0
-3.779E-1	3.082E+0	6.563E+0
-3.811E-1	3.143E+0	6.647E+0
-3.779E-1	3.062E+0	6.734E+0
-3.746E-1	3.082E+0	6.621E+0
-3.795E-1	3.121E+0	6.793E+0
-3.811E-1	3.062E+0	6.627E+0
-3.795E-1	3.111E+0	6.627E+0
-3.730E-1	3.114E+0	6.595E+0
-3.795E-1	3.085E+0	6.576E+0
-3.811E-1	3.176E+0	6.582E+0
-3.795E-1	3.147E+0	6.631E+0
-3.763E-1	3.082E+0	6.725E+0
-3.779E-1	3.072E+0	6.653E+0
-3.844E-1	3.053E+0	6.673E+0
-3.779E-1	3.075E+0	6.666E+0
-3.746E-1	3.173E+0	6.754E+0
-3.795E-1	3.082E+0	6.592E+0
-3.811E-1	3.101E+0	6.666E+0
-3.779E-1	3.027E+0	6.540E+0
-3.763E-1	3.108E+0	6.666E+0
-3.763E-1	3.134E+0	6.647E+0
-3.795E-1	3.066E+0	6.670E+0
-3.811E-1	3.147E+0	6.657E+0
-3.746E-1	3.079E+0	6.585E+0
-3.795E-1	3.092E+0	6.683E+0
-3.827E-1	3.095E+0	6.709E+0
-3.763E-1	3.105E+0	6.637E+0
-3.746E-1	3.030E+0	6.725E+0
-3.795E-1	3.079E+0	6.650E+0
-3.811E-1	3.020E+0	6.741E+0
-3.811E-1	3.108E+0	6.692E+0
-3.730E-1	3.066E+0	6.683E+0
-3.779E-1	3.169E+0	6.614E+0
-3.844E-1	3.092E+0	6.741E+0
-3.811E-1	3.049E+0	6.618E+0
-3.763E-1	3.046E+0	6.585E+0
-3.795E-1	3.056E+0	6.705E+0
-3.811E-1	3.036E+0	6.640E+0
-3.795E-1	3.036E+0	6.608E+0
-3.763E-1	3.124E+0	6.634E+0
-3.779E-1	3.088E+0	6.611E+0
-3.795E-1	3.108E+0	6.702E+0
-3.795E-1	3.059E+0	6.725E+0
-3.763E-1	3.114E+0	6.679E+0
-3.779E-1	3.105E+0	6.631E+0
-3.811E-1	3.101E+0	6.679E+0
-3.811E-1	3.166E+0	6.657E+0
-3.746E-1	3.027E+0	6.673E+0
-3.779E-1	3.059E+0	6.576E+0
-3.795E-1	3.085E+0	6.627E+0
-3.795E-1	3.082E+0	6.657E+0
-3.746E-1	3.069E+0	6.731E+0
-3.795E-1	3.092E+0	6.647E+0
-3.827E-1	3.179E+0	6.640E+0
-3.779E-1	3.130E+0	6.754E+0
-3.763E-1	3.027E+0	6.640E+0
-3.811E-1	3.150E+0	6.747E+0
-3.827E-1	3.049E+0	6.601E+0
-3.795E-1	3.082E+0	6.670E+0
-3.746E-1	3.043E+0	6.679E+0
-3.795E-1	3.082E+0	6.702E+0
-3.811E-1	3.098E+0	6.637E+0
-3.811E-1	3.088E+0	6.702E+0
-3.795E-1	3.118E+0	6.650E+0
-3.795E-1	3.082E+0	6.741E+0
-3.811E-1	3.001E+0	6.618E+0
-3.827E-1	3.101E+0	6.640E+0
-3.763E-1	3.134E+0	6.605E+0
-3.779E-1	3.049E+0	6.679E+0
-3.844E-1	3.143E+0	6.744E+0
-3.779E-1	3.066E+0	6.751E+0
-3.763E-1	3.114E+0	6.660E+0
-3.795E-1	3.143E+0	6.676E+0
-3.827E-1	3.079E+0	6.725E+0
-3.795E-1	3.121E+0	6.631E+0
-3.746E-1	3.092E+0	6.663E+0
-3.795E-1	3.059E+0	6.686E+0
-3.811E-1	3.075E+0	6.666E+0
-3.827E-1	3.072E+0	6.699E+0
-3.779E-1	3.105E+0	6.598E+0
-3.763E-1	3.075E+0	6.637E+0
-3.811E-1	3.105E+0	6.679E+0
-3.795E-1	3.111E+0	6.601E+0
-3.779E-1	3.118E+0	6.734E+0
-3.811E-1	3.079E+0	6.692E+0
-3.827E-1	3.056E+0	6.640E+0
-3.811E-1	3.062E+0	6.673E+0
-3.763E-1	3.101E+0	6.722E+0
-3.779E-1	3.033E+0	6.589E+0
-3.827E-1	3.150E+0	6.712E+0
-3.811E-1	3.056E+0	6.637E+0
-3.779E-1	3.046E+0	6.618E+0
-3.795E-1	3.043E+0	6.627E+0
-3.811E-1	3.147E+0	6.618E+0
-3.795E-1	3.153E+0	6.650E+0
-3.779E-1	3.079E+0	6.660E+0
-3.779E-1	3.121E+0	6.640E+0
-3.795E-1	3.023E+0	6.576E+0
-3.795E-1	3.101E+0	6.715E+0
-3.763E-1	3.127E+0	6.673E+0
-3.779E-1	3.053E+0	6.673E+0
-3.811E-1	3.023E+0	6.611E+0
-3.779E-1	3.195E+0	6.725E+0
-3.746E-1	3.134E+0	6.679E+0
-3.779E-1	3.082E+0	6.650E+0
-3.811E-1	3.121E+0	6.589E+0
-3.811E-1	3.088E+0	6.744E+0
-3.779E-1	3.095E+0	6.699E+0
-3.779E-1	3.049E+0	6.533E+0
-3.811E-1	2.991E+0	6.670E+0
-3.795E-1	3.108E+0	6.640E+0
-3.779E-1	3.053E+0	6.744E+0
-3.763E-1	3.079E+0	6.614E+0
-3.827E-1	3.072E+0	6.546E+0
-3.795E-1	3.101E+0	6.741E+0
-3.779E-1	3.049E+0	6.546E+0
-3.811E-1	3.079E+0	6.689E+0
-3.827E-1	3.108E+0	6.605E+0
-3.811E-1	3.049E+0	6.686E+0
-3.795E-1	3.092E+0	6.653E+0
-3.811E-1	3.085E+0	6.715E+0
-3.844E-1	3.095E+0	6.744E+0
-3.827E-1	3.079E+0	6.660E+0
-3.795E-1	3.059E+0	6.670E+0
-3.763E-1	3.066E+0	6.637E+0
-3.827E-1	3.033E+0	6.715E+0
-3.811E-1	3.101E+0	6.650E+0
-3.763E-1	3.134E+0	6.744E+0
-3.795E-1	3.101E+0	6.803E+0
-3.844E-1	2.988E+0	6.731E+0
-3.779E-1	3.101E+0	6.718E+0
-3.763E-1	3.101E+0	6.631E+0
-3.779E-1	3.124E+0	6.611E+0
-3.844E-1	3.101E+0	6.601E+0
-3.827E-1	3.143E+0	6.582E+0
-3.763E-1	3.069E+0	6.744E+0
-3.779E-1	3.098E+0	6.734E+0
-3.827E-1	3.069E+0	6.728E+0
-3.795E-1	3.079E+0	6.634E+0
-3.795E-1	3.004E+0	6.754E+0
-3.795E-1	3.156E+0	6.673E+0
-3.827E-1	3.066E+0	6.569E+0
-3.827E-1	3.111E+0	6.592E+0
-3.746E-1	3.075E+0	6.666E+0
-3.795E-1	3.092E+0	6.624E+0
-3.827E-1	3.140E+0	6.660E+0
-3.795E-1	3.049E+0	6.689E+0
-3.763E-1	3.105E+0	6.657E+0
-3.779E-1	3.092E+0	6.686E+0
-3.844E-1	3.079E+0	6.670E+0
-3.811E-1	3.121E+0	6.644E+0
-3.746E-1	3.072E+0	6.712E+0
-3.795E-1	2.997E+0	6.689E+0
-3.827E-1	3.059E+0	6.725E+0
-3.827E-1	3.059E+0	6.673E+0
-3.779E-1	3.160E+0	6.601E+0
-3.795E-1	3.088E+0	6.689E+0
-3.827E-1	3.160E+0	6.650E+0
-3.811E-1	3.085E+0	6.718E+0
-3.779E-1	3.085E+0	6.569E+0
-3.795E-1	3.082E+0	6.582E+0
-3.827E-1	3.121E+0	6.621E+0
-3.811E-1	3.079E+0	6.640E+0
-3.779E-1	3.088E+0	6.644E+0
-3.779E-1	3.049E+0	6.640E+0
-3.827E-1	3.098E+0	6.683E+0
-3.811E-1	3.049E+0	6.637E+0
-3.779E-1	3.010E+0	6.660E+0
-3.795E-1	3.108E+0	6.650E+0
-3.811E-1	3.030E+0	6.696E+0
-3.779E-1	3.108E+0	6.627E+0
-3.746E-1	3.072E+0	6.640E+0
-3.795E-1	3.010E+0	6.673E+0
-3.844E-1	3.108E+0	6.657E+0
-3.779E-1	3.095E+0	6.494E+0
-3.795E-1	3.111E+0	6.767E+0
-3.795E-1	3.004E+0	6.747E+0
-3.844E-1	3.033E+0	6.533E+0
-3.795E-1	3.137E+0	6.670E+0
-3.763E-1	3.173E+0	6.725E+0
-3.779E-1	3.017E+0	6.576E+0
-3.811E-1	3.095E+0	6.618E+0
-3.827E-1	3.118E+0	6.747E+0
-3.779E-1	3.066E+0	6.689E+0
-3.779E-1	3.101E+0	6.605E+0
-3.827E-1	3.137E+0	6.647E+0
-3.827E-1	3.088E+0	6.621E+0
-3.795E-1	3.130E+0	6.650E+0
-3.795E-1	3.088E+0	6.696E+0
-3.827E-1	3.147E+0	6.647E+0
-3.844E-1	3.075E+0	6.751E+0
-3.795E-1	3.134E+0	6.725E+0
-3.811E-1	3.114E+0	6.624E+0
-3.827E-1	3.105E+0	6.715E+0
-3.811E-1	3.072E+0	6.705E+0
-3.795E-1	3.062E+0	6.601E+0
-3.795E-1	3.082E+0	6.608E+0
-3.844E-1	3.079E+0	6.666E+0
-3.811E-1	3.053E+0	6.712E+0
-3.763E-1	3.121E+0	6.670E+0
-3.811E-1	3.095E+0	6.676E+0
-3.827E-1	3.072E+0	6.738E+0
-3.844E-1	3.043E+0	6.494E+0
-3.730E-1	3.069E+0	6.666E+0
-3.779E-1	3.082E+0	6.692E+0
-3.844E-1	3.105E+0	6.777E+0
-3.827E-1	3.114E+0	6.725E+0
-3.763E-1	3.027E+0	6.621E+0
-3.795E-1	3.059E+0	6.705E+0
-3.844E-1	3.118E+0	6.601E+0
-3.827E-1	3.092E+0	6.644E+0
-3.763E-1	3.105E+0	6.592E+0
-3.811E-1	3.049E+0	6.705E+0
-3.844E-1	3.092E+0	6.728E+0
-3.795E-1	3.114E+0	6.709E+0
-3.779E-1	3.095E+0	6.614E+0
-3.795E-1	3.066E+0	6.637E+0
-3.860E-1	3.108E+0	6.705E+0
-3.827E-1	3.040E+0	6.637E+0
-3.811E-1	3.105E+0	6.715E+0
-3.763E-1	3.095E+0	6.553E+0
-3.844E-1	3.153E+0	6.670E+0
-3.811E-1	3.108E+0	6.790E+0
-3.779E-1	3.195E+0	6.712E+0
-3.795E-1	3.020E+0	6.640E+0
-3.844E-1	3.108E+0	6.699E+0
-3.827E-1	3.098E+0	6.650E+0
-3.795E-1	3.098E+0	6.611E+0
-3.779E-1	3.160E+0	6.579E+0
-3.844E-1	3.101E+0	6.705E+0
-3.811E-1	3.098E+0	6.585E+0
-3.779E-1	3.143E+0	6.822E+0
-3.795E-1	3.186E+0	6.647E+0
-3.844E-1	3.053E+0	6.595E+0
-3.827E-1	3.010E+0	6.699E+0
-3.763E-1	3.062E+0	6.640E+0
-3.779E-1	3.046E+0	6.692E+0
-3.844E-1	3.108E+0	6.731E+0
-3.795E-1	3.101E+0	6.696E+0
-3.779E-1	3.059E+0	6.676E+0
-3.811E-1	3.017E+0	6.647E+0
-3.827E-1	3.085E+0	6.660E+0
-3.827E-1	3.053E+0	6.608E+0
-3.763E-1	3.179E+0	6.689E+0
-3.779E-1	3.056E+0	6.579E+0
-3.844E-1	3.007E+0	6.679E+0
-3.811E-1	3.195E+0	6.683E+0
-3.795E-1	3.101E+0	6.699E+0
-3.779E-1	3.075E+0	6.605E+0
-3.844E-1	3.098E+0	6.705E+0
-3.827E-1	3.046E+0	6.598E+0
-3.795E-1	3.121E+0	6.653E+0
-3.795E-1	3.046E+0	6.744E+0
-3.844E-1	3.153E+0	6.631E+0
-3.827E-1	3.066E+0	6.741E+0
-3.795E-1	3.130E+0	6.679E+0
-3.763E-1	3.140E+0	6.657E+0
-3.844E-1	3.118E+0	6.715E+0
-3.811E-1	3.043E+0	6.692E+0
-3.779E-1	3.127E+0	6.676E+0
-3.795E-1	3.056E+0	6.702E+0
-3.860E-1	3.062E+0	6.734E+0
-3.795E-1	3.059E+0	6.566E+0
-3.779E-1	3.062E+0	6.592E+0
-3.779E-1	3.085E+0	6.631E+0
-3.827E-1	3.004E+0	6.640E+0
-3.844E-1	3.137E+0	6.582E+0
-3.795E-1	3.140E+0	6.605E+0
-3.779E-1	3.079E+0	6.631E+0
-3.811E-1	3.143E+0	6.559E+0
-3.844E-1	3.118E+0	6.728E+0
-3.779E-1	3.056E+0	6.670E+0
-3.795E-1	3.062E+0	6.676E+0
-3.811E-1	3.066E+0	6.614E+0
-3.844E-1	3.127E+0	6.712E+0
-3.779E-1	3.079E+0	6.699E+0
-3.811E-1	3.075E+0	6.725E+0
-3.844E-1	3.127E+0	6.731E+0
-3.827E-1	3.101E+0	6.653E+0
-3.795E-1	3.114E+0	6.692E+0
-3.763E-1	3.098E+0	6.631E+0
-3.844E-1	3.075E+0	6.705E+0
-3.811E-1	3.111E+0	6.676E+0
-3.795E-1	3.202E+0	6.657E+0
-3.795E-1	3.153E+0	6.666E+0
-3.811E-1	3.075E+0	6.650E+0
-3.827E-1	3.046E+0	6.689E+0
-3.827E-1	3.092E+0	6.621E+0
-3.779E-1	3.072E+0	6.650E+0
-3.844E-1	3.088E+0	6.783E+0
-3.811E-1	3.082E+0	6.702E+0
-3.763E-1	3.108E+0	6.764E+0
-3.827E-1	3.062E+0	6.595E+0
-3.827E-1	3.092E+0	6.715E+0
-3.811E-1	3.150E+0	6.621E+0
-3.779E-1	3.108E+0	6.709E+0
-3.779E-1	3.075E+0	6.563E+0
-3.860E-1	3.088E+0	6.692E+0
-3.827E-1	3.121E+0	6.702E+0
-3.795E-1	3.140E+0	6.738E+0
-3.795E-1	3.098E+0	6.631E+0
-3.827E-1	3.098E+0	6.624E+0
-3.827E-1	3.124E+0	6.679E+0
-3.811E-1	3.053E+0	6.679E+0
-3.811E-1	3.014E+0	6.601E+0
-3.827E-1	3.082E+0	6.582E+0
-3.844E-1	3.069E+0	6.731E+0
-3.779E-1	3.114E+0	6.734E+0
-3.795E-1	3.166E+0	6.644E+0
-3.827E-1	3.088E+0	6.585E+0
-3.827E-1	3.143E+0	6.689E+0
-3.779E-1	3.049E+0	6.653E+0
-3.779E-1	3.056E+0	6.644E+0
-3.827E-1	3.095E+0	6.624E+0
-3.827E-1	3.101E+0	6.670E+0
-3.827E-1	3.085E+0	6.559E+0
-3.779E-1	3.046E+0	6.621E+0
-3.844E-1	3.085E+0	6.722E+0
-3.844E-1	3.075E+0	6.673E+0
-3.795E-1	3.118E+0	6.705E+0
-3.795E-1	3.075E+0	6.621E+0
-3.844E-1	3.092E+0	6.634E+0
-3.811E-1	3.143E+0	6.608E+0
-3.811E-1	3.108E+0	6.511E+0
-3.811E-1	3.095E+0	6.621E+0
-3.827E-1	3.085E+0	6.657E+0
-3.811E-1	3.069E+0	6.731E+0
-3.811E-1	3.092E+0	6.576E+0
-3.763E-1	3.079E+0	6.679E+0
-3.844E-1	3.049E+0	6.592E+0
-3.827E-1	3.082E+0	6.666E+0
-3.779E-1	3.079E+0	6.647E+0
-3.763E-1	3.092E+0	6.676E+0
-3.844E-1	3.095E+0	6.598E+0
-3.844E-1	3.111E+0	6.738E+0
-3.779E-1	3.001E+0	6.598E+0
-3.811E-1	3.127E+0	6.725E+0
-3.827E-1	3.098E+0	6.634E+0
-3.844E-1	3.046E+0	6.699E+0
-3.779E-1	3.182E+0	6.647E+0
-3.795E-1	3.040E+0	6.618E+0
-3.860E-1	3.079E+0	6.569E+0
-3.844E-1	2.991E+0	6.699E+0
-3.779E-1	3.111E+0	6.618E+0
-3.795E-1	3.114E+0	6.760E+0
-3.827E-1	3.082E+0	6.650E+0
-3.844E-1	3.095E+0	6.660E+0
-3.795E-1	3.095E+0	6.699E+0
-3.795E-1	3.095E+0	6.718E+0
-3.844E-1	3.082E+0	6.709E+0
-3.827E-1	3.049E+0	6.692E+0
-3.795E-1	3.137E+0	6.728E+0
-3.795E-1	3.118E+0	6.650E+0
-3.827E-1	3.150E+0	6.598E+0
-3.860E-1	3.163E+0	6.660E+0
-3.779E-1	3.114E+0	6.543E+0
-3.827E-1	3.105E+0	6.601E+0
-3.844E-1	3.053E+0	6.689E+0
-3.844E-1	3.101E+0	6.660E+0
-3.779E-1	3.105E+0	6.783E+0
-3.811E-1	3.059E+0	6.585E+0
-3.844E-1	3.072E+0	6.702E+0
-3.844E-1	3.069E+0	6.618E+0
-3.811E-1	3.095E+0	6.634E+0
-3.779E-1	3.027E+0	6.673E+0
-3.844E-1	3.140E+0	6.705E+0
-3.860E-1	3.014E+0	6.673E+0
-3.779E-1	3.147E+0	6.689E+0
-3.795E-1	3.088E+0	6.644E+0
-3.827E-1	3.092E+0	6.666E+0
-3.827E-1	3.092E+0	6.699E+0
-3.795E-1	3.069E+0	6.715E+0
-3.795E-1	3.124E+0	6.673E+0
-3.827E-1	3.092E+0	6.618E+0
-3.827E-1	3.046E+0	6.582E+0
-3.779E-1	3.049E+0	6.731E+0
-3.795E-1	3.118E+0	6.773E+0
-3.795E-1	3.118E+0	6.725E+0
-3.844E-1	3.053E+0	6.683E+0
-3.779E-1	3.121E+0	6.731E+0
-3.779E-1	3.108E+0	6.657E+0
-3.876E-1	3.049E+0	6.666E+0
-3.860E-1	3.082E+0	6.718E+0
-3.779E-1	3.095E+0	6.576E+0
-3.763E-1	3.114E+0	6.754E+0
-3.827E-1	3.088E+0	6.589E+0
-3.827E-1	3.059E+0	6.644E+0
-3.795E-1	3.121E+0	6.683E+0
-3.827E-1	3.069E+0	6.705E+0
-3.827E-1	3.095E+0	6.725E+0
-3.811E-1	3.105E+0	6.744E+0
-3.795E-1	3.098E+0	6.673E+0
-3.795E-1	3.124E+0	6.731E+0
-3.844E-1	3.079E+0	6.663E+0
-3.876E-1	3.079E+0	6.692E+0
-3.795E-1	3.163E+0	6.705E+0
-3.795E-1	3.124E+0	6.722E+0
-3.844E-1	3.056E+0	6.621E+0
-3.844E-1	3.130E+0	6.754E+0
-3.795E-1	3.040E+0	6.624E+0
-3.811E-1	3.098E+0	6.715E+0
-3.844E-1	3.066E+0	6.666E+0
-3.827E-1	3.053E+0	6.621E+0
-3.811E-1	3.092E+0	6.673E+0
-3.827E-1	3.118E+0	6.660E+0
-3.844E-1	3.111E+0	6.676E+0
-3.844E-1	3.056E+0	6.660E+0
-3.811E-1	3.092E+0	6.754E+0
-3.795E-1	3.059E+0	6.670E+0
-3.827E-1	3.118E+0	6.715E+0
-3.860E-1	3.053E+0	6.653E+0
-3.795E-1	3.072E+0	6.640E+0
-3.811E-1	3.124E+0	6.741E+0
-3.876E-1	3.098E+0	6.744E+0
-3.844E-1	3.108E+0	6.715E+0
-3.795E-1	3.059E+0	6.589E+0
-3.779E-1	3.059E+0	6.670E+0
-3.827E-1	3.098E+0	6.640E+0
-3.827E-1	3.040E+0	6.696E+0
-3.779E-1	3.176E+0	6.699E+0
-3.811E-1	3.092E+0	6.569E+0
-3.827E-1	3.082E+0	6.705E+0
-3.844E-1	3.127E+0	6.592E+0
-3.795E-1	3.059E+0	6.611E+0
-3.795E-1	3.127E+0	6.579E+0
-3.827E-1	3.124E+0	6.709E+0
-3.827E-1	3.007E+0	6.647E+0
-3.779E-1	3.046E+0	6.601E+0
-3.763E-1	3.101E+0	6.673E+0
-3.844E-1	3.059E+0	6.598E+0
-3.876E-1	3.173E+0	6.598E+0
-3.811E-1	3.043E+0	6.650E+0
-3.795E-1	3.062E+0	6.608E+0
-3.844E-1	3.137E+0	6.699E+0
-3.827E-1	3.114E+0	6.718E+0
-3.811E-1	3.150E+0	6.741E+0
-3.795E-1	3.143E+0	6.650E+0
-3.844E-1	3.010E+0	6.631E+0
-3.844E-1	3.075E+0	6.790E+0
-3.811E-1	3.111E+0	6.696E+0
-3.811E-1	3.118E+0	6.793E+0
-3.811E-1	3.137E+0	6.572E+0
-3.844E-1	3.137E+0	6.608E+0
-3.795E-1	3.014E+0	6.673E+0
-3.827E-1	3.127E+0	6.527E+0
-3.827E-1	3.056E+0	6.676E+0
-3.844E-1	3.105E+0	6.738E+0
-3.795E-1	3.082E+0	6.673E+0
-3.811E-1	3.059E+0	6.709E+0
-3.860E-1	3.075E+0	6.689E+0
-3.811E-1	3.121E+0	6.585E+0
-3.795E-1	3.085E+0	6.731E+0
-3.763E-1	3.143E+0	6.715E+0
-3.876E-1	3.137E+0	6.683E+0
-3.827E-1	3.085E+0	6.637E+0
-3.811E-1	3.105E+0	6.637E+0
-3.779E-1	3.066E+0	6.718E+0
-3.860E-1	3.069E+0	6.650E+0
-3.844E-1	3.169E+0	6.725E+0
-3.779E-1	3.056E+0	6.702E+0
-3.795E-1	3.046E+0	6.715E+0
-3.876E-1	3.105E+0	6.569E+0
-3.844E-1	3.153E+0	6.605E+0
-3.795E-1	3.118E+0	6.670E+0
-3.795E-1	3.075E+0	6.692E+0
-3.844E-1	3.066E+0	6.683E+0
-3.860E-1	3.108E+0	6.611E+0
-3.811E-1	3.140E+0	6.702E+0
-3.795E-1	3.140E+0	6.751E+0
-3.844E-1	3.014E+0	6.585E+0
-3.827E-1	3.053E+0	6.767E+0
-3.795E-1	3.095E+0	6.621E+0
-3.795E-1	3.069E+0	6.585E+0
-3.860E-1	3.069E+0	6.647E+0
-3.876E-1	3.118E+0	6.722E+0
-3.827E-1	3.059E+0	6.679E+0
-3.795E-1	3.062E+0	6.631E+0
-3.827E-1	3.108E+0	6.640E+0
-3.844E-1	3.101E+0	6.696E+0
-3.827E-1	3.049E+0	6.640E+0
-3.811E-1	3.098E+0	6.673E+0
-3.827E-1	3.085E+0	6.770E+0
-3.844E-1	3.111E+0	6.624E+0
-3.795E-1	3.075E+0	6.631E+0
-3.795E-1	3.111E+0	6.705E+0
-3.844E-1	3.095E+0	6.705E+0
-3.860E-1	3.156E+0	6.663E+0
-3.795E-1	3.075E+0	6.550E+0
-3.795E-1	3.079E+0	6.585E+0
-3.811E-1	3.036E+0	6.644E+0
-3.844E-1	3.062E+0	6.686E+0
-3.811E-1	3.072E+0	6.660E+0
-3.779E-1	3.105E+0	6.715E+0
-3.827E-1	3.056E+0	6.709E+0
-3.860E-1	3.121E+0	6.744E+0
-3.811E-1	3.095E+0	6.653E+0
-3.827E-1	3.101E+0	6.601E+0
-3.844E-1	3.062E+0	6.611E+0
-3.844E-1	3.088E+0	6.676E+0
-3.795E-1	3.137E+0	6.692E+0
-3.795E-1	3.095E+0	6.696E+0
-3.860E-1	3.079E+0	6.647E+0
-3.844E-1	3.095E+0	6.569E+0
-3.779E-1	3.053E+0	6.712E+0
-3.811E-1	3.040E+0	6.689E+0
-3.860E-1	3.033E+0	6.666E+0
-3.860E-1	3.092E+0	6.692E+0
-3.811E-1	3.027E+0	6.650E+0
-3.811E-1	3.085E+0	6.692E+0
-3.860E-1	3.082E+0	6.679E+0
-3.876E-1	3.101E+0	6.640E+0
-3.779E-1	3.088E+0	6.683E+0
-3.811E-1	3.023E+0	6.634E+0
-3.844E-1	3.114E+0	6.608E+0
-3.844E-1	3.092E+0	6.644E+0
-3.827E-1	3.082E+0	6.543E+0
-3.795E-1	3.124E+0	6.741E+0
-3.860E-1	3.101E+0	6.780E+0
-3.860E-1	3.075E+0	6.657E+0
-3.811E-1	3.056E+0	6.686E+0
-3.827E-1	3.088E+0	6.601E+0
-3.827E-1	3.046E+0	6.650E+0
-3.844E-1	3.169E+0	6.786E+0
-3.827E-1	3.147E+0	6.650E+0
-3.795E-1	3.143E+0	6.563E+0
-3.827E-1	3.017E+0	6.715E+0
-3.860E-1	3.124E+0	6.689E+0
-3.827E-1	3.088E+0	6.637E+0
-3.827E-1	3.079E+0	6.705E+0
-3.827E-1	3.040E+0	6.699E+0
-3.876E-1	3.114E+0	6.699E+0
-3.811E-1	3.111E+0	6.637E+0
-3.811E-1	3.072E+0	6.712E+0
-3.827E-1	3.156E+0	6.692E+0
-3.844E-1	3.124E+0	6.650E+0
-3.795E-1	3.121E+0	6.660E+0
-3.827E-1	3.088E+0	6.640E+0
-3.827E-1	3.101E+0	6.624E+0
-3.844E-1	3.059E+0	6.601E+0
-3.827E-1	3.101E+0	6.647E+0
-3.811E-1	3.033E+0	6.663E+0
-3.811E-1	3.059E+0	6.673E+0
-3.844E-1	3.111E+0	6.786E+0
-3.827E-1	3.101E+0	6.679E+0
-3.779E-1	3.079E+0	6.793E+0
-3.827E-1	3.140E+0	6.670E+0
-3.876E-1	3.111E+0	6.598E+0
-3.827E-1	3.098E+0	6.692E+0
-3.779E-1	3.056E+0	6.686E+0
-3.844E-1	3.118E+0	6.618E+0
-3.860E-1	3.059E+0	6.653E+0
-3.844E-1	3.156E+0	6.803E+0
-3.795E-1	3.069E+0	6.679E+0
-3.844E-1	3.066E+0	6.780E+0
-3.844E-1	3.095E+0	6.637E+0
-3.795E-1	3.040E+0	6.644E+0
-3.811E-1	3.124E+0	6.696E+0
-3.844E-1	3.017E+0	6.673E+0
-3.876E-1	3.066E+0	6.653E+0
-3.811E-1	3.085E+0	6.621E+0
-3.795E-1	3.088E+0	6.670E+0
-3.844E-1	3.147E+0	6.631E+0
-3.844E-1	3.134E+0	6.702E+0
-3.811E-1	3.014E+0	6.679E+0
-3.811E-1	3.027E+0	6.640E+0
-3.811E-1	3.160E+0	6.650E+0
-3.844E-1	3.092E+0	6.858E+0
-3.811E-1	3.059E+0	6.595E+0
-3.811E-1	3.095E+0	6.666E+0
-3.844E-1	3.127E+0	6.686E+0
-3.876E-1	3.033E+0	6.546E+0
-3.827E-1	3.137E+0	6.683E+0
-3.795E-1	3.066E+0	6.627E+0
-3.827E-1	3.137E+0	6.760E+0
-3.860E-1	3.134E+0	6.718E+0
-3.827E-1	3.075E+0	6.725E+0
-3.811E-1	3.114E+0	6.585E+0
-3.827E-1	3.082E+0	6.760E+0
-3.844E-1	3.124E+0	6.829E+0
-3.827E-1	3.092E+0	6.663E+0
-3.811E-1	3.036E+0	6.576E+0
-3.827E-1	3.075E+0	6.705E+0
-3.827E-1	3.059E+0	6.660E+0
-3.811E-1	3.121E+0	6.653E+0
-3.811E-1	3.062E+0	6.592E+0
-3.844E-1	3.059E+0	6.692E+0
-3.844E-1	3.010E+0	6.598E+0
-3.844E-1	3.040E+0	6.760E+0
-3.795E-1	3.059E+0	6.725E+0
-3.827E-1	3.147E+0	6.663E+0
-3.860E-1	3.130E+0	6.702E+0
-3.844E-1	3.046E+0	6.592E+0
-3.795E-1	2.994E+0	6.618E+0
-3.860E-1	3.062E+0	6.585E+0
-3.860E-1	3.118E+0	6.679E+0
-3.844E-1	3.124E+0	6.673E+0
-3.811E-1	3.046E+0	6.689E+0
-3.844E-1	3.072E+0	6.627E+0
-3.860E-1	3.143E+0	6.614E+0
-3.811E-1	3.056E+0	6.696E+0
-3.811E-1	3.101E+0	6.579E+0
-3.827E-1	3.124E+0	6.773E+0
-3.876E-1	3.062E+0	6.657E+0
-3.811E-1	3.095E+0	6.640E+0
-3.844E-1	3.143E+0	6.589E+0
-3.844E-1	3.088E+0	6.705E+0
-3.860E-1	3.134E+0	6.741E+0
-3.844E-1	3.092E+0	6.861E+0
-3.811E-1	3.105E+0	6.666E+0
-3.860E-1	3.124E+0	6.660E+0
-3.844E-1	2.962E+0	6.722E+0
-3.827E-1	3.156E+0	6.670E+0
-3.795E-1	3.098E+0	6.611E+0
-3.811E-1	3.101E+0	6.696E+0
-3.827E-1	3.088E+0	6.692E+0
-3.844E-1	3.017E+0	6.576E+0
-3.795E-1	3.098E+0	6.618E+0
-3.811E-1	3.105E+0	6.660E+0
-3.844E-1	3.118E+0	6.670E+0
-3.827E-1	3.072E+0	6.767E+0
-3.811E-1	3.105E+0	6.686E+0
-3.844E-1	3.134E+0	6.692E+0
-3.860E-1	3.020E+0	6.563E+0
-3.844E-1	3.030E+0	6.624E+0
-3.827E-1	3.069E+0	6.640E+0
-3.844E-1	3.121E+0	6.738E+0
-3.876E-1	3.134E+0	6.696E+0
-3.827E-1	3.108E+0	6.702E+0
-3.795E-1	3.079E+0	6.589E+0
-3.844E-1	3.101E+0	6.696E+0
-3.827E-1	3.199E+0	6.709E+0
-3.844E-1	3.069E+0	6.579E+0
-3.811E-1	3.108E+0	6.647E+0
-3.844E-1	3.069E+0	6.712E+0
-3.876E-1	3.059E+0	6.640E+0
-3.827E-1	3.043E+0	6.692E+0
-3.811E-1	3.036E+0	6.589E+0
-3.876E-1	3.124E+0	6.611E+0
-3.860E-1	3.053E+0	6.611E+0
-3.844E-1	3.101E+0	6.657E+0
-3.795E-1	3.137E+0	6.692E+0
-3.844E-1	3.072E+0	6.679E+0
-3.844E-1	3.130E+0	6.673E+0
-3.860E-1	3.150E+0	6.712E+0
-3.827E-1	3.134E+0	6.653E+0
-3.844E-1	3.127E+0	6.647E+0
-3.844E-1	3.066E+0	6.608E+0
-3.827E-1	3.111E+0	6.663E+0
-3.795E-1	3.043E+0	6.683E+0
-3.860E-1	3.111E+0	6.702E+0
-3.860E-1	3.134E+0	6.757E+0
-3.827E-1	3.059E+0	6.592E+0
-3.811E-1	3.088E+0	6.692E+0
-3.827E-1	3.007E+0	6.702E+0
-3.876E-1	3.114E+0	6.786E+0
-3.860E-1	3.066E+0	6.731E+0
-3.827E-1	3.040E+0	6.660E+0
-3.844E-1	3.121E+0	6.627E+0
-3.844E-1	3.085E+0	6.637E+0
-3.827E-1	3.095E+0	6.566E+0
-3.811E-1	3.156E+0	6.689E+0
-3.844E-1	3.072E+0	6.601E+0
-3.892E-1	3.160E+0	6.696E+0
-3.795E-1	3.088E+0	6.647E+0
-3.811E-1	3.134E+0	6.653E+0
-3.860E-1	3.202E+0	6.569E+0
-3.892E-1	3.085E+0	6.666E+0
-3.827E-1	3.072E+0	6.663E+0
-3.795E-1	3.053E+0	6.757E+0
-3.811E-1	3.101E+0	6.637E+0
-3.892E-1	3.101E+0	6.650E+0
-3.827E-1	3.147E+0	6.696E+0
-3.811E-1	3.088E+0	6.621E+0
-3.844E-1	3.098E+0	6.734E+0
-3.876E-1	3.098E+0	6.689E+0
-3.795E-1	3.049E+0	6.709E+0
-3.844E-1	3.033E+0	6.709E+0
-3.827E-1	3.092E+0	6.725E+0
-3.876E-1	3.036E+0	6.673E+0
-3.827E-1	3.114E+0	6.644E+0
-3.795E-1	3.027E+0	6.592E+0
-3.827E-1	3.166E+0	6.676E+0
-3.827E-1	3.072E+0	6.702E+0
-3.827E-1	3.137E+0	6.702E+0
-3.795E-1	3.082E+0	6.647E+0
-3.860E-1	3.059E+0	6.618E+0
-3.876E-1	3.095E+0	6.718E+0
-3.827E-1	3.043E+0	6.572E+0
-3.779E-1	3.163E+0	6.624E+0
-3.876E-1	3.053E+0	6.657E+0
-3.892E-1	3.134E+0	6.663E+0
-3.827E-1	3.075E+0	6.689E+0
-3.811E-1	3.092E+0	6.731E+0
-3.860E-1	3.069E+0	6.663E+0
-3.876E-1	3.179E+0	6.751E+0
-3.827E-1	3.111E+0	6.611E+0
-3.827E-1	3.121E+0	6.644E+0
-3.844E-1	3.163E+0	6.731E+0
-3.860E-1	3.176E+0	6.640E+0
-3.844E-1	3.108E+0	6.524E+0
-3.811E-1	3.105E+0	6.747E+0
-3.860E-1	3.130E+0	6.780E+0
-3.876E-1	3.101E+0	6.650E+0
-3.827E-1	3.153E+0	6.614E+0
-3.811E-1	3.043E+0	6.653E+0
-3.844E-1	3.066E+0	6.598E+0
-3.860E-1	3.098E+0	6.679E+0
-3.827E-1	3.118E+0	6.605E+0
-3.827E-1	3.092E+0	6.686E+0
-3.827E-1	3.134E+0	6.618E+0
-3.844E-1	3.134E+0	6.660E+0
-3.827E-1	3.111E+0	6.585E+0
-3.827E-1	3.043E+0	6.582E+0
-3.827E-1	3.111E+0	6.809E+0
-3.892E-1	3.072E+0	6.608E+0
-3.811E-1	3.101E+0	6.637E+0
-3.811E-1	3.053E+0	6.754E+0
-3.827E-1	3.062E+0	6.738E+0
-3.860E-1	3.140E+0	6.670E+0
-3.827E-1	3.108E+0	6.640E+0
-3.795E-1	3.049E+0	6.712E+0
-3.844E-1	3.092E+0	6.608E+0
-3.860E-1	3.150E+0	6.631E+0
-3.844E-1	3.121E+0	6.747E+0
-3.795E-1	3.189E+0	6.631E+0
-3.844E-1	3.088E+0	6.670E+0
-3.876E-1	3.043E+0	6.699E+0
-3.844E-1	3.130E+0	6.653E+0
-3.811E-1	3.098E+0	6.689E+0
-3.844E-1	3.056E+0	6.718E+0
-3.876E-1	3.004E+0	6.679E+0
-3.844E-1	3.046E+0	6.631E+0
-3.811E-1	3.160E+0	6.585E+0
-3.827E-1	3.033E+0	6.553E+0
-3.860E-1	3.114E+0	6.653E+0
-3.827E-1	3.124E+0	6.712E+0
-3.827E-1	3.156E+0	6.747E+0
-3.844E-1	3.079E+0	6.747E+0
-3.876E-1	3.114E+0	6.663E+0
-3.827E-1	3.066E+0	6.683E+0
-3.827E-1	3.095E+0	6.689E+0
-3.876E-1	3.143E+0	6.767E+0
-3.876E-1	3.066E+0	6.653E+0
-3.860E-1	3.095E+0	6.790E+0
-3.811E-1	3.140E+0	6.686E+0
-3.844E-1	3.049E+0	6.673E+0
-3.892E-1	3.101E+0	6.637E+0
-3.860E-1	3.108E+0	6.582E+0
-3.779E-1	3.140E+0	6.679E+0
-3.844E-1	3.088E+0	6.712E+0
-3.876E-1	3.124E+0	6.744E+0
-3.811E-1	3.088E+0	6.734E+0
-3.811E-1	3.143E+0	6.819E+0
-3.844E-1	3.059E+0	6.598E+0
-3.876E-1	3.075E+0	6.601E+0
-3.827E-1	3.098E+0	6.683E+0
-3.811E-1	3.101E+0	6.644E+0
-3.860E-1	3.118E+0	6.647E+0
-3.892E-1	3.105E+0	6.747E+0
-3.844E-1	3.121E+0	6.621E+0
-3.795E-1	3.114E+0	6.637E+0
-3.827E-1	3.046E+0	6.660E+0
-3.876E-1	3.114E+0	6.683E+0
-3.844E-1	3.108E+0	6.741E+0
-3.795E-1	3.101E+0	6.670E+0
-3.844E-1	3.066E+0	6.676E+0
-3.860E-1	3.121E+0	6.783E+0
-3.860E-1	3.101E+0	6.582E+0
-3.827E-1	3.075E+0	6.731E+0
-3.844E-1	3.143E+0	6.608E+0
-3.876E-1	3.101E+0	6.582E+0
-3.844E-1	3.127E+0	6.618E+0
-3.811E-1	3.079E+0	6.670E+0
-3.811E-1	3.095E+0	6.747E+0
-3.876E-1	3.108E+0	6.621E+0
-3.827E-1	3.101E+0	6.722E+0
-3.827E-1	3.056E+0	6.699E+0
-3.860E-1	3.053E+0	6.582E+0
-3.892E-1	3.105E+0	6.728E+0
-3.876E-1	3.098E+0	6.650E+0
-3.795E-1	3.069E+0	6.715E+0
-3.827E-1	3.049E+0	6.702E+0
-3.860E-1	3.124E+0	6.709E+0
-3.844E-1	3.111E+0	6.741E+0
-3.795E-1	3.092E+0	6.598E+0
-3.827E-1	3.156E+0	6.686E+0
-3.892E-1	3.092E+0	6.666E+0
-3.892E-1	3.056E+0	6.715E+0
-3.811E-1	3.101E+0	6.712E+0
-3.811E-1	3.143E+0	6.611E+0
-3.860E-1	3.111E+0	6.660E+0
-3.860E-1	3.111E+0	6.676E+0
-3.827E-1	3.134E+0	6.760E+0
-3.844E-1	3.053E+0	6.572E+0
-3.844E-1	3.160E+0	6.744E+0
-3.844E-1	3.075E+0	6.543E+0
-3.827E-1	3.040E+0	6.640E+0
-3.827E-1	3.075E+0	6.696E+0
-3.876E-1	3.143E+0	6.660E+0
-3.827E-1	3.092E+0	6.689E+0
-3.811E-1	3.075E+0	6.657E+0
-3.827E-1	3.072E+0	6.747E+0
-3.876E-1	3.124E+0	6.637E+0
-3.844E-1	3.082E+0	6.738E+0
-3.795E-1	3.043E+0	6.728E+0
-3.827E-1	3.140E+0	6.683E+0
-3.876E-1	3.118E+0	6.589E+0
-3.860E-1	3.085E+0	6.644E+0
-3.811E-1	3.066E+0	6.676E+0
-3.844E-1	3.098E+0	6.576E+0
-3.876E-1	3.108E+0	6.624E+0
-3.844E-1	3.098E+0	6.621E+0
-3.827E-1	3.069E+0	6.757E+0
-3.860E-1	3.105E+0	6.679E+0
-3.892E-1	3.075E+0	6.589E+0
-3.844E-1	3.043E+0	6.634E+0
-3.827E-1	3.049E+0	6.653E+0
-3.844E-1	3.150E+0	6.699E+0
-3.876E-1	3.124E+0	6.634E+0
-3.860E-1	3.079E+0	6.683E+0
-3.827E-1	3.176E+0	6.679E+0
-3.876E-1	3.053E+0	6.709E+0
-3.860E-1	2.994E+0	6.589E+0
-3.827E-1	3.059E+0	6.644E+0
-3.827E-1	3.150E+0	6.744E+0
-3.844E-1	3.075E+0	6.647E+0
-3.860E-1	3.056E+0	6.647E+0
-3.844E-1	3.066E+0	6.809E+0
-3.860E-1	3.066E+0	6.683E+0
-3.827E-1	3.014E+0	6.663E+0
-3.876E-1	3.095E+0	6.747E+0
-3.860E-1	3.079E+0	6.640E+0
-3.827E-1	3.166E+0	6.563E+0
-3.827E-1	3.140E+0	6.712E+0
-3.892E-1	3.072E+0	6.676E+0
-3.844E-1	3.108E+0	6.563E+0
-3.844E-1	3.036E+0	6.663E+0
-3.811E-1	3.108E+0	6.660E+0
-3.876E-1	3.124E+0	6.598E+0
-3.811E-1	3.101E+0	6.572E+0
-3.827E-1	3.130E+0	6.709E+0
-3.844E-1	3.101E+0	6.566E+0
-3.892E-1	3.053E+0	6.666E+0
-3.860E-1	3.140E+0	6.686E+0
-3.827E-1	3.114E+0	6.627E+0
-3.860E-1	3.105E+0	6.666E+0
-3.876E-1	3.053E+0	6.725E+0
-3.811E-1	3.101E+0	6.631E+0
-3.827E-1	3.221E+0	6.647E+0
-3.876E-1	3.121E+0	6.705E+0
-3.860E-1	3.072E+0	6.579E+0
-3.860E-1	3.163E+0	6.598E+0
-3.811E-1	3.072E+0	6.796E+0
-3.860E-1	3.088E+0	6.696E+0
-3.876E-1	3.023E+0	6.718E+0
-3.860E-1	3.130E+0	6.663E+0
-3.811E-1	3.088E+0	6.556E+0
-3.860E-1	3.111E+0	6.605E+0
-3.876E-1	3.062E+0	6.686E+0
-3.844E-1	3.105E+0	6.657E+0
-3.860E-1	3.092E+0	6.585E+0
-3.860E-1	3.066E+0	6.822E+0
-3.892E-1	3.130E+0	6.637E+0
-3.860E-1	3.088E+0	6.653E+0
-3.844E-1	3.085E+0	6.660E+0
-3.827E-1	3.195E+0	6.738E+0
-3.892E-1	3.079E+0	6.569E+0
-3.860E-1	3.085E+0	6.679E+0
-3.827E-1	3.062E+0	6.689E+0
-3.844E-1	3.124E+0	6.728E+0
-3.876E-1	3.134E+0	6.683E+0
-3.876E-1	3.140E+0	6.683E+0
-3.844E-1	3.153E+0	6.709E+0
-3.844E-1	3.111E+0	6.670E+0
-3.876E-1	3.023E+0	6.621E+0
-3.844E-1	3.118E+0	6.589E+0
-3.844E-1	3.088E+0	6.679E+0
-3.827E-1	3.105E+0	6.731E+0
-3.860E-1	3.160E+0	6.764E+0
-3.860E-1	3.040E+0	6.712E+0
-3.827E-1	3.163E+0	6.595E+0
-3.860E-1	3.147E+0	6.670E+0
-3.876E-1	3.082E+0	6.686E+0
-3.860E-1	3.066E+0	6.566E+0
-3.827E-1	3.118E+0	6.683E+0
-3.811E-1	3.072E+0	6.705E+0
-3.892E-1	3.056E+0	6.709E+0
-3.860E-1	3.130E+0	6.679E+0
-3.827E-1	3.098E+0	6.653E+0
-3.876E-1	3.127E+0	6.657E+0
-3.909E-1	3.075E+0	6.601E+0
-3.876E-1	3.053E+0	6.640E+0
-3.844E-1	3.072E+0	6.705E+0
-3.860E-1	3.010E+0	6.595E+0
-3.844E-1	3.130E+0	6.634E+0
-3.844E-1	3.092E+0	6.760E+0
-3.860E-1	3.137E+0	6.702E+0
-3.811E-1	3.166E+0	6.725E+0
-3.892E-1	3.121E+0	6.608E+0
-3.860E-1	3.098E+0	6.582E+0
-3.811E-1	3.150E+0	6.689E+0
-3.844E-1	3.072E+0	6.689E+0
-3.892E-1	3.134E+0	6.582E+0
-3.860E-1	3.111E+0	6.712E+0
-3.811E-1	3.092E+0	6.731E+0
-3.844E-1	3.111E+0	6.741E+0
-3.892E-1	3.121E+0	6.546E+0
-3.860E-1	3.095E+0	6.712E+0
-3.844E-1	3.114E+0	6.657E+0
-3.827E-1	3.082E+0	6.699E+0
-3.892E-1	3.072E+0	6.764E+0
-3.844E-1	3.121E+0	6.673E+0
-3.811E-1	3.108E+0	6.618E+0
-3.827E-1	3.053E+0	6.676E+0
-3.876E-1	3.072E+0	6.705E+0
-3.876E-1	3.101E+0	6.712E+0
-3.860E-1	3.072E+0	6.566E+0
-3.844E-1	3.108E+0	6.663E+0
-3.909E-1	3.111E+0	6.686E+0
-3.860E-1	3.108E+0	6.611E+0
-3.827E-1	3.147E+0	6.614E+0
-3.827E-1	3.062E+0	6.702E+0
-3.860E-1	3.098E+0	6.611E+0
-3.860E-1	3.049E+0	6.725E+0
-3.811E-1	3.156E+0	6.722E+0
-3.844E-1	3.088E+0	6.647E+0
-3.860E-1	3.147E+0	6.686E+0
-3.827E-1	3.066E+0	6.773E+0
-3.827E-1	3.121E+0	6.709E+0
-3.844E-1	3.098E+0	6.725E+0
-3.876E-1	3.075E+0	6.663E+0
-3.892E-1	3.140E+0	6.621E+0
-3.860E-1	3.111E+0	6.637E+0
-3.844E-1	3.092E+0	6.705E+0
-3.909E-1	3.108E+0	6.689E+0
-3.860E-1	3.153E+0	6.686E+0
-3.827E-1	3.111E+0	6.657E+0
-3.827E-1	3.169E+0	6.689E+0
-3.876E-1	3.121E+0	6.676E+0
-3.876E-1	3.043E+0	6.663E+0
-3.811E-1	3.098E+0	6.679E+0
-3.844E-1	3.140E+0	6.670E+0
-3.909E-1	3.098E+0	6.734E+0
-3.844E-1	3.095E+0	6.663E+0
-3.827E-1	3.150E+0	6.666E+0
-3.844E-1	3.056E+0	6.647E+0
-3.860E-1	3.095E+0	6.679E+0
-3.860E-1	3.049E+0	6.722E+0
-3.827E-1	3.095E+0	6.767E+0
-3.844E-1	3.088E+0	6.640E+0
-3.892E-1	3.108E+0	6.608E+0
-3.876E-1	3.186E+0	6.712E+0
-3.876E-1	3.053E+0	6.686E+0
-3.876E-1	3.069E+0	6.640E+0
-3.909E-1	3.095E+0	6.709E+0
-3.876E-1	3.147E+0	6.660E+0
-3.860E-1	3.069E+0	6.712E+0
-3.860E-1	3.053E+0	6.705E+0
-3.892E-1	3.033E+0	6.741E+0
-3.860E-1	3.092E+0	6.634E+0
-3.827E-1	3.130E+0	6.754E+0
-3.860E-1	3.069E+0	6.696E+0
-3.876E-1	3.040E+0	6.754E+0
-3.876E-1	3.095E+0	6.722E+0
-3.844E-1	3.066E+0	6.650E+0
-3.876E-1	3.134E+0	6.709E+0
-3.909E-1	3.069E+0	6.676E+0
-3.892E-1	3.043E+0	6.738E+0
-3.811E-1	3.062E+0	6.692E+0
-3.860E-1	3.121E+0	6.689E+0
-3.892E-1	3.137E+0	6.734E+0
-3.892E-1	3.150E+0	6.634E+0
-3.827E-1	3.114E+0	6.686E+0
-3.827E-1	3.062E+0	6.699E+0
-3.876E-1	3.176E+0	6.796E+0
-3.876E-1	3.130E+0	6.676E+0
-3.827E-1	3.046E+0	6.679E+0
-3.860E-1	3.088E+0	6.650E+0
-3.876E-1	3.030E+0	6.605E+0
-3.892E-1	3.130E+0	6.699E+0
-3.827E-1	3.147E+0	6.666E+0
-3.844E-1	3.069E+0	6.670E+0
-3.909E-1	3.108E+0	6.598E+0
-3.876E-1	3.143E+0	6.803E+0
-3.844E-1	3.053E+0	6.696E+0
-3.860E-1	3.127E+0	6.647E+0
-3.860E-1	3.108E+0	6.650E+0
-3.860E-1	3.075E+0	6.653E+0
-3.827E-1	3.072E+0	6.657E+0
-3.860E-1	3.075E+0	6.592E+0
-3.892E-1	3.098E+0	6.624E+0
-3.844E-1	3.114E+0	6.572E+0
-3.860E-1	3.143E+0	6.793E+0
-3.844E-1	3.108E+0	6.702E+0
-3.860E-1	3.085E+0	6.666E+0
-3.844E-1	3.160E+0	6.699E+0
-3.844E-1	3.101E+0	6.657E+0
-3.844E-1	3.105E+0	6.614E+0
-3.909E-1	3.124E+0	6.657E+0
-3.876E-1	3.049E+0	6.712E+0
-3.827E-1	3.072E+0	6.673E+0
-3.844E-1	3.092E+0	6.624E+0
-3.860E-1	3.069E+0	6.751E+0
-3.827E-1	3.118E+0	6.686E+0
-3.844E-1	3.092E+0	6.689E+0
-3.860E-1	3.121E+0	6.696E+0
-3.860E-1	3.098E+0	6.686E+0
-3.876E-1	3.079E+0	6.731E+0
-3.827E-1	3.053E+0	6.751E+0
-3.844E-1	3.108E+0	6.696E+0
-3.876E-1	3.095E+0	6.715E+0
-3.876E-1	3.075E+0	6.709E+0
-3.827E-1	3.049E+0	6.637E+0
-3.860E-1	3.088E+0	6.589E+0
-3.909E-1	3.114E+0	6.566E+0
-3.860E-1	3.088E+0	6.699E+0
-3.811E-1	3.118E+0	6.699E+0
-3.844E-1	3.030E+0	6.679E+0
-3.892E-1	3.114E+0	6.722E+0
-3.892E-1	3.066E+0	6.734E+0
-3.811E-1	3.082E+0	6.689E+0
-3.860E-1	3.075E+0	6.647E+0
-3.876E-1	3.075E+0	6.744E+0
-3.844E-1	3.092E+0	6.725E+0
-3.844E-1	3.049E+0	6.657E+0
-3.844E-1	3.101E+0	6.640E+0
-3.860E-1	3.040E+0	6.579E+0
-3.892E-1	3.043E+0	6.631E+0
-3.827E-1	3.111E+0	6.712E+0
-3.876E-1	3.179E+0	6.728E+0
-3.892E-1	3.059E+0	6.627E+0
-3.860E-1	3.163E+0	6.692E+0
-3.844E-1	2.968E+0	6.611E+0
-3.860E-1	3.108E+0	6.751E+0
-3.860E-1	3.140E+0	6.734E+0
-3.860E-1	3.088E+0	6.647E+0
-3.827E-1	3.124E+0	6.722E+0
-3.827E-1	3.098E+0	6.744E+0
-3.876E-1	3.137E+0	6.686E+0
-3.860E-1	3.130E+0	6.715E+0
-3.844E-1	3.092E+0	6.572E+0
-3.844E-1	3.137E+0	6.689E+0
-3.909E-1	3.072E+0	6.608E+0
-3.876E-1	3.056E+0	6.699E+0
-3.860E-1	3.134E+0	6.666E+0
-3.844E-1	3.153E+0	6.611E+0
-3.892E-1	3.069E+0	6.663E+0
-3.844E-1	3.101E+0	6.637E+0
-3.844E-1	3.014E+0	6.640E+0
-3.844E-1	3.140E+0	6.767E+0
-3.876E-1	3.118E+0	6.634E+0
-3.876E-1	2.997E+0	6.576E+0
-3.844E-1	2.997E+0	6.744E+0
-3.860E-1	3.147E+0	6.657E+0
-3.876E-1	3.118E+0	6.611E+0
-3.860E-1	3.007E+0	6.657E+0
-3.844E-1	3.114E+0	6.589E+0
-3.860E-1	3.143E+0	6.731E+0
-3.925E-1	3.082E+0	6.715E+0
-3.892E-1	3.069E+0	6.712E+0
-3.827E-1	3.153E+0	6.666E+0
-3.827E-1	3.156E+0	6.822E+0
-3.909E-1	3.143E+0	6.673E+0
-3.892E-1	3.118E+0	6.634E+0
-3.844E-1	3.140E+0	6.725E+0
-3.844E-1	3.075E+0	6.579E+0
-3.892E-1	3.105E+0	6.663E+0
-3.876E-1	3.049E+0	6.683E+0
-3.860E-1	3.030E+0	6.647E+0
-3.860E-1	3.092E+0	6.679E+0
-3.876E-1	3.105E+0	6.731E+0
-3.876E-1	3.153E+0	6.767E+0
-3.876E-1	3.101E+0	6.683E+0
-3.844E-1	3.088E+0	6.767E+0
-3.876E-1	3.046E+0	6.663E+0
-3.892E-1	3.085E+0	6.692E+0
-3.860E-1	3.098E+0	6.608E+0
-3.860E-1	3.085E+0	6.676E+0
-3.876E-1	3.059E+0	6.692E+0
-3.876E-1	3.156E+0	6.601E+0
-3.860E-1	3.140E+0	6.783E+0
-3.844E-1	3.140E+0	6.744E+0
-3.909E-1	3.082E+0	6.770E+0
-3.876E-1	3.059E+0	6.673E+0
-3.860E-1	3.036E+0	6.631E+0
-3.876E-1	3.111E+0	6.725E+0
-3.860E-1	3.053E+0	6.640E+0
-3.892E-1	3.049E+0	6.806E+0
-3.844E-1	3.023E+0	6.689E+0
-3.844E-1	3.092E+0	6.653E+0
-3.892E-1	3.088E+0	6.741E+0
-3.909E-1	3.059E+0	6.747E+0
-3.844E-1	3.114E+0	6.734E+0
-3.844E-1	3.072E+0	6.676E+0
-3.909E-1	3.130E+0	6.734E+0
-3.909E-1	3.072E+0	6.777E+0
-3.844E-1	3.108E+0	6.644E+0
-3.876E-1	3.082E+0	6.624E+0
-3.860E-1	3.124E+0	6.624E+0
-3.925E-1	3.095E+0	6.709E+0
-3.860E-1	3.114E+0	6.692E+0
-3.876E-1	3.082E+0	6.640E+0
-3.909E-1	3.137E+0	6.725E+0
-3.892E-1	3.111E+0	6.718E+0
-3.876E-1	3.101E+0	6.683E+0
-3.827E-1	3.140E+0	6.679E+0
-3.909E-1	3.075E+0	6.563E+0
-3.860E-1	3.101E+0	6.692E+0
-3.827E-1	3.085E+0	6.760E+0
-3.860E-1	3.066E+0	6.660E+0
-3.876E-1	3.066E+0	6.686E+0
-3.876E-1	3.095E+0	6.592E+0
-3.844E-1	3.049E+0	6.660E+0
-3.876E-1	3.173E+0	6.585E+0
-3.892E-1	3.130E+0	6.631E+0
-3.892E-1	3.134E+0	6.621E+0
-3.827E-1	3.092E+0	6.634E+0
-3.860E-1	3.046E+0	6.614E+0
-3.876E-1	3.069E+0	6.673E+0
-3.909E-1	3.098E+0	6.663E+0
-3.844E-1	3.176E+0	6.689E+0
-3.876E-1	3.140E+0	6.689E+0
-3.876E-1	3.166E+0	6.598E+0
-3.876E-1	3.147E+0	6.640E+0
-3.844E-1	3.056E+0	6.666E+0
-3.844E-1	3.098E+0	6.683E+0
-3.909E-1	3.072E+0	6.634E+0
-3.876E-1	3.114E+0	6.712E+0
-3.876E-1	3.140E+0	6.595E+0
-3.860E-1	3.130E+0	6.579E+0
-3.876E-1	3.124E+0	6.683E+0
-3.876E-1	3.020E+0	6.696E+0
-3.876E-1	3.108E+0	6.773E+0
-3.876E-1	3.007E+0	6.647E+0
-3.892E-1	3.059E+0	6.751E+0
-3.892E-1	3.105E+0	6.666E+0
-3.844E-1	3.140E+0	6.709E+0
-3.844E-1	3.114E+0	6.692E+0
-3.925E-1	3.111E+0	6.725E+0
-3.876E-1	3.095E+0	6.569E+0
-3.860E-1	3.101E+0	6.696E+0
-3.860E-1	3.082E+0	6.738E+0
-3.892E-1	3.179E+0	6.777E+0
-3.909E-1	3.111E+0	6.670E+0
-3.844E-1	3.092E+0	6.679E+0
-3.844E-1	3.056E+0	6.660E+0
-3.892E-1	3.053E+0	6.650E+0
-3.876E-1	3.082E+0	6.679E+0
-3.844E-1	3.046E+0	6.650E+0
-3.876E-1	3.134E+0	6.670E+0
-3.892E-1	3.072E+0	6.819E+0
-3.892E-1	3.124E+0	6.767E+0
-3.860E-1	3.040E+0	6.741E+0
-3.827E-1	3.134E+0	6.731E+0
-3.876E-1	3.095E+0	6.712E+0
-3.876E-1	3.140E+0	6.663E+0
-3.860E-1	3.085E+0	6.673E+0
-3.844E-1	3.040E+0	6.686E+0
-3.909E-1	3.072E+0	6.644E+0
-3.909E-1	3.134E+0	6.676E+0
-3.860E-1	3.111E+0	6.660E+0
-3.860E-1	3.124E+0	6.683E+0
-3.909E-1	3.101E+0	6.722E+0
-3.876E-1	3.140E+0	6.699E+0
-3.876E-1	3.169E+0	6.660E+0
-3.844E-1	3.033E+0	6.747E+0
-3.892E-1	3.140E+0	6.699E+0
-3.876E-1	3.046E+0	6.585E+0
-3.860E-1	3.033E+0	6.673E+0
-3.860E-1	3.066E+0	6.741E+0
-3.876E-1	3.030E+0	6.670E+0
-3.909E-1	3.020E+0	6.812E+0
-3.860E-1	3.085E+0	6.666E+0
-3.844E-1	3.101E+0	6.611E+0
-3.909E-1	3.134E+0	6.624E+0
-3.892E-1	3.092E+0	6.644E+0
-3.844E-1	3.140E+0	6.692E+0
-3.860E-1	3.114E+0	6.647E+0
-3.909E-1	3.108E+0	6.660E+0
-3.909E-1	3.075E+0	6.640E+0
-3.844E-1	3.101E+0	6.689E+0
-3.827E-1	3.059E+0	6.728E+0
-3.892E-1	3.114E+0	6.550E+0
-3.909E-1	3.069E+0	6.676E+0
-3.860E-1	3.118E+0	6.803E+0
-3.827E-1	3.166E+0	6.673E+0
-3.892E-1	3.108E+0	6.734E+0
-3.909E-1	3.105E+0	6.676E+0
-3.876E-1	3.111E+0	6.601E+0
-3.844E-1	3.069E+0	6.660E+0
-3.909E-1	3.079E+0	6.653E+0
-3.892E-1	3.140E+0	6.676E+0
-3.876E-1	3.082E+0	6.715E+0
-3.860E-1	3.127E+0	6.686E+0
-3.892E-1	3.056E+0	6.614E+0
-3.892E-1	3.156E+0	6.634E+0
-3.860E-1	3.130E+0	6.702E+0
-3.860E-1	3.127E+0	6.618E+0
-3.909E-1	3.130E+0	6.592E+0
-3.925E-1	3.075E+0	6.589E+0
-3.860E-1	3.056E+0	6.679E+0
-3.860E-1	3.114E+0	6.666E+0
-3.892E-1	3.004E+0	6.702E+0
-3.925E-1	3.127E+0	6.751E+0
-3.876E-1	3.127E+0	6.764E+0
-3.860E-1	3.085E+0	6.747E+0
-3.892E-1	3.137E+0	6.686E+0
-3.909E-1	3.046E+0	6.611E+0
-3.860E-1	3.147E+0	6.692E+0
-3.876E-1	3.092E+0	6.718E+0
-3.892E-1	3.085E+0	6.660E+0
-3.925E-1	3.111E+0	6.624E+0
-3.860E-1	3.085E+0	6.699E+0
-3.860E-1	3.059E+0	6.705E+0
-3.909E-1	3.111E+0	6.679E+0
-3.892E-1	3.082E+0	6.718E+0
-3.876E-1	3.092E+0	6.520E+0
-3.876E-1	3.130E+0	6.705E+0
-3.925E-1	3.088E+0	6.621E+0
-3.892E-1	3.030E+0	6.731E+0
-3.860E-1	3.085E+0	6.624E+0
-3.860E-1	3.049E+0	6.689E+0
-3.876E-1	3.121E+0	6.647E+0
-3.909E-1	3.072E+0	6.634E+0
-3.827E-1	3.101E+0	6.653E+0
-3.860E-1	3.127E+0	6.618E+0
-3.892E-1	3.108E+0	6.699E+0
-3.909E-1	3.108E+0	6.663E+0
-3.876E-1	3.088E+0	6.686E+0
-3.860E-1	3.056E+0	6.647E+0
-3.876E-1	3.017E+0	6.657E+0
-3.892E-1	3.098E+0	6.670E+0
-3.844E-1	3.150E+0	6.728E+0
-3.860E-1	3.108E+0	6.592E+0
-3.909E-1	3.085E+0	6.673E+0
-3.860E-1	3.053E+0	6.637E+0
-3.844E-1	3.121E+0	6.696E+0
-3.892E-1	3.105E+0	6.650E+0
-3.892E-1	3.160E+0	6.705E+0
-3.892E-1	3.143E+0	6.712E+0
-3.860E-1	3.111E+0	6.679E+0
-3.876E-1	3.072E+0	6.692E+0
-3.892E-1	3.147E+0	6.666E+0
-3.909E-1	3.056E+0	6.709E+0
-3.844E-1	3.143E+0	6.576E+0
-3.892E-1	3.053E+0	6.614E+0
-3.876E-1	3.111E+0	6.692E+0
-3.892E-1	3.062E+0	6.676E+0
-3.860E-1	3.085E+0	6.660E+0
-3.844E-1	3.111E+0	6.686E+0
-3.892E-1	3.082E+0	6.793E+0
-3.909E-1	3.059E+0	6.712E+0
-3.876E-1	3.075E+0	6.809E+0
-3.860E-1	3.082E+0	6.770E+0
-3.860E-1	3.062E+0	6.660E+0
-3.925E-1	3.079E+0	6.786E+0
-3.892E-1	3.053E+0	6.621E+0
-3.860E-1	3.075E+0	6.572E+0
-3.892E-1	3.053E+0	6.751E+0
-3.892E-1	3.121E+0	6.644E+0
-3.844E-1	3.098E+0	6.760E+0
-3.844E-1	3.156E+0	6.702E+0
-3.860E-1	3.092E+0	6.660E+0
-3.876E-1	3.134E+0	6.741E+0
-3.860E-1	3.098E+0	6.751E+0
-3.860E-1	3.066E+0	6.670E+0
-3.860E-1	3.105E+0	6.770E+0
-3.925E-1	3.082E+0	6.692E+0
-3.844E-1	3.127E+0	6.692E+0
-3.909E-1	3.062E+0	6.644E+0
-3.892E-1	3.062E+0	6.699E+0
-3.925E-1	3.108E+0	6.754E+0
-3.892E-1	3.072E+0	6.796E+0
-3.827E-1	3.153E+0	6.595E+0
-3.892E-1	3.059E+0	6.683E+0
-3.892E-1	3.137E+0	6.806E+0
-3.844E-1	3.085E+0	6.793E+0
-3.876E-1	3.140E+0	6.709E+0
-3.892E-1	3.049E+0	6.644E+0
-3.892E-1	3.092E+0	6.683E+0
-3.876E-1	3.066E+0	6.589E+0
-3.892E-1	3.082E+0	6.725E+0
-3.892E-1	3.079E+0	6.738E+0
-3.892E-1	3.066E+0	6.692E+0
-3.844E-1	3.124E+0	6.738E+0
-3.827E-1	3.072E+0	6.601E+0
-3.876E-1	3.124E+0	6.627E+0
-3.909E-1	3.111E+0	6.621E+0
-3.892E-1	3.101E+0	6.767E+0
-3.860E-1	3.072E+0	6.712E+0
-3.892E-1	3.108E+0	6.709E+0
-3.909E-1	3.118E+0	6.696E+0
-3.844E-1	3.082E+0	6.696E+0
-3.892E-1	3.075E+0	6.582E+0
-3.892E-1	3.140E+0	6.631E+0
-3.925E-1	3.088E+0	6.653E+0
-3.892E-1	3.111E+0	6.712E+0
-3.844E-1	3.173E+0	6.734E+0
-3.892E-1	3.085E+0	6.718E+0
-3.909E-1	3.095E+0	6.783E+0
-3.876E-1	3.140E+0	6.686E+0
-3.876E-1	3.143E+0	6.673E+0
-3.876E-1	3.088E+0	6.640E+0
-3.892E-1	3.053E+0	6.683E+0
-3.860E-1	3.092E+0	6.728E+0
-3.860E-1	3.108E+0	6.754E+0
-3.909E-1	3.147E+0	6.702E+0
-3.876E-1	3.153E+0	6.712E+0
-3.876E-1	3.082E+0	6.709E+0
-3.844E-1	3.127E+0	6.679E+0
-3.925E-1	3.114E+0	6.550E+0
-3.909E-1	3.092E+0	6.666E+0
-3.860E-1	3.124E+0	6.773E+0
-3.844E-1	3.046E+0	6.686E+0
-3.892E-1	3.101E+0	6.747E+0
-3.925E-1	3.092E+0	6.770E+0
-3.876E-1	3.088E+0	6.631E+0
-3.860E-1	3.059E+0	6.673E+0
-3.892E-1	3.072E+0	6.683E+0
-3.892E-1	3.062E+0	6.683E+0
-3.876E-1	3.066E+0	6.751E+0
-3.844E-1	3.160E+0	6.660E+0
-3.876E-1	3.062E+0	6.731E+0
-3.892E-1	3.098E+0	6.663E+0
-3.860E-1	3.059E+0	6.738E+0
-3.876E-1	3.082E+0	6.709E+0
-3.892E-1	3.111E+0	6.673E+0
-3.925E-1	3.179E+0	6.715E+0
-3.892E-1	3.114E+0	6.589E+0
-3.876E-1	3.092E+0	6.556E+0
-3.876E-1	3.049E+0	6.734E+0
-3.925E-1	3.043E+0	6.734E+0
-3.860E-1	3.130E+0	6.770E+0
-3.860E-1	3.069E+0	6.650E+0
-3.892E-1	3.130E+0	6.699E+0
-3.876E-1	3.027E+0	6.722E+0
-3.892E-1	3.020E+0	6.699E+0
-3.876E-1	3.046E+0	6.595E+0
-3.909E-1	3.101E+0	6.627E+0
-3.892E-1	3.046E+0	6.699E+0
-3.860E-1	3.098E+0	6.689E+0
-3.844E-1	3.030E+0	6.751E+0
-3.892E-1	3.186E+0	6.572E+0
-3.892E-1	3.121E+0	6.696E+0
-3.876E-1	3.088E+0	6.679E+0
-3.860E-1	3.088E+0	6.608E+0
-3.892E-1	3.088E+0	6.601E+0
-3.892E-1	3.121E+0	6.676E+0
-3.860E-1	3.082E+0	6.647E+0
-3.844E-1	3.066E+0	6.624E+0
-3.925E-1	3.118E+0	6.696E+0
-3.909E-1	3.105E+0	6.738E+0
-3.860E-1	3.124E+0	6.764E+0
-3.827E-1	3.111E+0	6.715E+0
-3.892E-1	3.040E+0	6.673E+0
-3.909E-1	3.082E+0	6.705E+0
-3.844E-1	3.049E+0	6.631E+0
-3.860E-1	3.043E+0	6.705E+0
-3.892E-1	3.121E+0	6.773E+0
-3.925E-1	3.088E+0	6.640E+0
-3.892E-1	3.088E+0	6.683E+0
-3.860E-1	3.124E+0	6.770E+0
-3.892E-1	3.101E+0	6.699E+0
-3.892E-1	3.153E+0	6.644E+0
-3.876E-1	3.056E+0	6.718E+0
-3.860E-1	3.111E+0	6.627E+0
-3.925E-1	3.082E+0	6.644E+0
-3.925E-1	3.088E+0	6.657E+0
-3.909E-1	3.118E+0	6.705E+0
-3.860E-1	3.147E+0	6.696E+0
-3.909E-1	3.137E+0	6.631E+0
-3.925E-1	3.079E+0	6.679E+0
-3.844E-1	3.098E+0	6.734E+0
-3.876E-1	3.101E+0	6.686E+0
-3.909E-1	3.121E+0	6.653E+0
-3.909E-1	3.134E+0	6.624E+0
-3.876E-1	3.108E+0	6.614E+0
-3.876E-1	3.075E+0	6.647E+0
-3.892E-1	3.072E+0	6.666E+0
-3.925E-1	3.130E+0	6.627E+0
-3.892E-1	3.173E+0	6.734E+0
-3.860E-1	3.156E+0	6.644E+0
-3.909E-1	3.105E+0	6.653E+0
-3.925E-1	3.075E+0	6.605E+0
-3.860E-1	3.098E+0	6.657E+0
-3.844E-1	3.075E+0	6.767E+0
-3.925E-1	3.043E+0	6.670E+0
-3.892E-1	3.030E+0	6.760E+0
-3.909E-1	3.033E+0	6.679E+0
-3.860E-1	3.108E+0	6.611E+0
-3.892E-1	3.121E+0	6.757E+0
-3.941E-1	3.140E+0	6.546E+0
-3.876E-1	3.111E+0	6.624E+0
-3.860E-1	3.118E+0	6.621E+0
-3.909E-1	3.082E+0	6.683E+0
-3.909E-1	3.137E+0	6.702E+0
-3.892E-1	3.124E+0	6.676E+0
-3.892E-1	3.137E+0	6.731E+0
-3.941E-1	3.082E+0	6.725E+0
-3.909E-1	3.085E+0	6.692E+0
-3.860E-1	3.075E+0	6.692E+0
-3.892E-1	3.098E+0	6.650E+0
-3.909E-1	3.062E+0	6.637E+0
-3.909E-1	3.075E+0	6.670E+0
-3.876E-1	3.053E+0	6.653E+0
-3.844E-1	3.082E+0	6.699E+0
-3.876E-1	3.095E+0	6.757E+0
-3.909E-1	3.085E+0	6.767E+0
-3.876E-1	3.143E+0	6.709E+0
-3.876E-1	3.114E+0	6.722E+0
-3.892E-1	3.092E+0	6.728E+0
-3.909E-1	3.130E+0	6.650E+0
-3.892E-1	3.127E+0	6.673E+0
-3.876E-1	3.075E+0	6.689E+0
-3.892E-1	3.124E+0	6.683E+0
-3.941E-1	3.127E+0	6.728E+0
-3.876E-1	3.088E+0	6.683E+0
-3.876E-1	3.043E+0	6.670E+0
-3.876E-1	3.147E+0	6.696E+0
-3.909E-1	3.085E+0	6.653E+0
-3.860E-1	3.121E+0	6.683E+0
-3.876E-1	3.036E+0	6.621E+0
-3.909E-1	3.118E+0	6.670E+0
-3.925E-1	3.137E+0	6.845E+0
-3.876E-1	3.130E+0	6.647E+0
-3.860E-1	3.095E+0	6.845E+0
-3.909E-1	3.085E+0	6.676E+0
-3.941E-1	3.101E+0	6.757E+0
-3.876E-1	3.079E+0	6.725E+0
-3.876E-1	3.101E+0	6.738E+0
-3.909E-1	3.088E+0	6.712E+0
-3.909E-1	3.092E+0	6.676E+0
-3.892E-1	3.069E+0	6.589E+0
-3.876E-1	3.088E+0	6.608E+0
-3.892E-1	3.056E+0	6.786E+0
-3.941E-1	3.114E+0	6.666E+0
-3.844E-1	3.134E+0	6.718E+0
-3.844E-1	3.046E+0	6.702E+0
-3.892E-1	3.062E+0	6.718E+0
-3.909E-1	3.130E+0	6.670E+0
-3.876E-1	3.098E+0	6.657E+0
-3.876E-1	3.114E+0	6.705E+0
-3.909E-1	3.095E+0	6.702E+0
-3.925E-1	3.085E+0	6.718E+0
-3.892E-1	3.114E+0	6.803E+0
-3.876E-1	3.036E+0	6.689E+0
-3.941E-1	3.079E+0	6.715E+0
-3.941E-1	3.108E+0	6.660E+0
-3.941E-1	3.140E+0	6.689E+0
-3.925E-1	3.095E+0	6.595E+0
-3.909E-1	3.140E+0	6.637E+0
-3.925E-1	3.075E+0	6.728E+0
-3.876E-1	3.046E+0	6.734E+0
-3.844E-1	3.098E+0	6.751E+0
-3.909E-1	3.098E+0	6.657E+0
-3.925E-1	3.088E+0	6.670E+0
-3.876E-1	3.053E+0	6.767E+0
-3.876E-1	3.134E+0	6.647E+0
-3.876E-1	3.105E+0	6.579E+0
-3.941E-1	3.085E+0	6.790E+0
-3.876E-1	3.118E+0	6.712E+0
-3.860E-1	3.092E+0	6.712E+0
-3.909E-1	3.069E+0	6.634E+0
-3.925E-1	3.114E+0	6.702E+0
-3.892E-1	3.043E+0	6.709E+0
-3.860E-1	3.108E+0	6.822E+0
-3.876E-1	3.053E+0	6.734E+0
-3.925E-1	3.095E+0	6.705E+0
-3.876E-1	3.053E+0	6.751E+0
-3.876E-1	3.124E+0	6.689E+0
-3.941E-1	3.014E+0	6.705E+0
-3.941E-1	3.147E+0	6.653E+0
-3.909E-1	3.127E+0	6.725E+0
-3.876E-1	3.114E+0	6.725E+0
-3.892E-1	3.079E+0	6.777E+0
-3.909E-1	3.111E+0	6.618E+0
-3.876E-1	3.121E+0	6.705E+0
-3.892E-1	2.994E+0	6.767E+0
-3.909E-1	3.075E+0	6.572E+0
-3.941E-1	3.088E+0	6.696E+0
-3.892E-1	3.066E+0	6.657E+0
-3.876E-1	3.092E+0	6.770E+0
-3.925E-1	3.027E+0	6.738E+0
-3.925E-1	3.105E+0	6.712E+0
-3.925E-1	3.140E+0	6.670E+0
-3.876E-1	3.075E+0	6.744E+0
-3.909E-1	3.095E+0	6.653E+0
-3.925E-1	3.156E+0	6.631E+0
-3.892E-1	3.066E+0	6.696E+0
-3.892E-1	3.121E+0	6.790E+0
-3.909E-1	3.017E+0	6.767E+0
-3.941E-1	3.173E+0	6.621E+0
-3.892E-1	3.098E+0	6.712E+0
-3.844E-1	3.082E+0	6.670E+0
-3.925E-1	3.075E+0	6.741E+0
-3.925E-1	3.111E+0	6.786E+0
-3.892E-1	3.095E+0	6.689E+0
-3.892E-1	3.150E+0	6.689E+0
-3.925E-1	3.036E+0	6.709E+0
-3.925E-1	3.007E+0	6.511E+0
-3.860E-1	3.114E+0	6.598E+0
-3.860E-1	3.088E+0	6.631E+0
-3.925E-1	3.105E+0	6.770E+0
-3.925E-1	3.118E+0	6.595E+0
-3.909E-1	3.118E+0	6.653E+0
-3.876E-1	3.130E+0	6.793E+0
-3.925E-1	3.127E+0	6.660E+0
-3.925E-1	3.075E+0	6.760E+0
-3.909E-1	3.043E+0	6.634E+0
-3.892E-1	3.046E+0	6.624E+0
-3.925E-1	3.053E+0	6.657E+0
-3.941E-1	3.023E+0	6.670E+0
-3.909E-1	3.143E+0	6.777E+0
-3.876E-1	3.085E+0	6.722E+0
-3.941E-1	3.092E+0	6.618E+0
-3.909E-1	3.095E+0	6.738E+0
-3.860E-1	3.066E+0	6.722E+0
-3.876E-1	3.124E+0	6.618E+0
-3.925E-1	3.088E+0	6.741E+0
-3.925E-1	3.105E+0	6.712E+0
-3.892E-1	3.130E+0	6.653E+0
-3.909E-1	3.088E+0	6.624E+0
-3.909E-1	3.004E+0	6.595E+0
-3.925E-1	3.030E+0	6.637E+0
-3.909E-1	3.072E+0	6.725E+0
-3.909E-1	3.108E+0	6.589E+0
-3.925E-1	3.095E+0	6.686E+0
-3.941E-1	3.111E+0	6.572E+0
-3.892E-1	3.069E+0	6.696E+0
-3.909E-1	3.114E+0	6.670E+0
-3.892E-1	3.056E+0	6.773E+0
-3.941E-1	3.156E+0	6.712E+0
-3.892E-1	3.079E+0	6.718E+0
-3.876E-1	3.114E+0	6.725E+0
-3.925E-1	3.079E+0	6.718E+0
-3.909E-1	3.118E+0	6.670E+0
-3.892E-1	3.101E+0	6.734E+0
-3.876E-1	3.053E+0	6.683E+0
-3.909E-1	3.105E+0	6.744E+0
-3.909E-1	3.072E+0	6.689E+0
-3.909E-1	3.049E+0	6.634E+0
-3.876E-1	3.147E+0	6.660E+0
-3.925E-1	3.118E+0	6.650E+0
-3.941E-1	3.053E+0	6.679E+0
-3.909E-1	3.153E+0	6.770E+0
-3.876E-1	3.075E+0	6.725E+0
-3.909E-1	3.053E+0	6.829E+0
-3.941E-1	3.046E+0	6.773E+0
-3.909E-1	3.036E+0	6.718E+0
-3.876E-1	3.137E+0	6.653E+0
-3.925E-1	3.072E+0	6.751E+0
-3.925E-1	3.098E+0	6.621E+0
-3.892E-1	3.156E+0	6.663E+0
-3.876E-1	3.072E+0	6.709E+0
-3.909E-1	3.059E+0	6.738E+0
-3.957E-1	3.105E+0	6.595E+0
-3.909E-1	3.020E+0	6.731E+0
-3.876E-1	3.040E+0	6.670E+0
-3.909E-1	3.118E+0	6.731E+0
-3.941E-1	3.059E+0	6.657E+0
-3.892E-1	3.062E+0	6.803E+0
-3.892E-1	3.134E+0	6.650E+0
-3.941E-1	3.079E+0	6.598E+0
-3.925E-1	3.082E+0	6.618E+0
-3.925E-1	3.127E+0	6.666E+0
-3.892E-1	3.085E+0	6.712E+0
-3.909E-1	3.111E+0	6.702E+0
-3.941E-1	3.095E+0	6.657E+0
-3.892E-1	3.062E+0	6.663E+0
-3.892E-1	3.056E+0	6.637E+0
-3.892E-1	3.143E+0	6.709E+0
-3.925E-1	3.072E+0	6.683E+0
-3.909E-1	3.108E+0	6.764E+0
-3.860E-1	3.121E+0	6.699E+0
-3.909E-1	3.079E+0	6.718E+0
-3.941E-1	3.075E+0	6.644E+0
-3.909E-1	3.160E+0	6.777E+0
-3.876E-1	3.088E+0	6.692E+0
-3.925E-1	3.056E+0	6.637E+0
-3.941E-1	3.082E+0	6.679E+0
-3.925E-1	3.192E+0	6.722E+0
-3.892E-1	3.121E+0	6.673E+0
-3.925E-1	3.101E+0	6.605E+0
-3.925E-1	3.114E+0	6.666E+0
-3.876E-1	3.134E+0	6.741E+0
-3.876E-1	3.105E+0	6.734E+0
-3.876E-1	3.101E+0	6.650E+0
-3.925E-1	3.088E+0	6.728E+0
-3.925E-1	3.043E+0	6.725E+0
-3.876E-1	3.150E+0	6.722E+0
-3.892E-1	3.082E+0	6.738E+0
-3.941E-1	3.072E+0	6.663E+0
-3.892E-1	3.088E+0	6.657E+0
-3.876E-1	3.053E+0	6.673E+0
-3.941E-1	3.105E+0	6.637E+0
-3.925E-1	3.127E+0	6.722E+0
-3.892E-1	3.098E+0	6.764E+0
-3.876E-1	3.130E+0	6.663E+0
-3.925E-1	3.046E+0	6.686E+0
-3.941E-1	3.130E+0	6.773E+0
-3.892E-1	3.088E+0	6.550E+0
-3.876E-1	3.147E+0	6.644E+0
-3.909E-1	3.130E+0	6.822E+0
-3.941E-1	3.130E+0	6.666E+0
-3.892E-1	3.118E+0	6.770E+0
-3.892E-1	3.153E+0	6.679E+0
-3.909E-1	3.127E+0	6.712E+0
-3.925E-1	3.111E+0	6.754E+0
-3.892E-1	3.001E+0	6.673E+0
-3.892E-1	3.143E+0	6.660E+0
-3.892E-1	3.085E+0	6.728E+0
-3.957E-1	3.121E+0	6.676E+0
-3.892E-1	3.140E+0	6.709E+0
-3.876E-1	3.098E+0	6.734E+0
-3.909E-1	3.137E+0	6.754E+0
-3.925E-1	3.114E+0	6.780E+0
-3.892E-1	3.130E+0	6.611E+0
-3.876E-1	3.114E+0	6.608E+0
-3.925E-1	3.053E+0	6.760E+0
-3.941E-1	2.994E+0	6.722E+0
-3.909E-1	3.069E+0	6.673E+0
-3.876E-1	3.124E+0	6.699E+0
-3.909E-1	3.062E+0	6.705E+0
-3.973E-1	3.108E+0	6.647E+0
-3.909E-1	3.118E+0	6.608E+0
-3.892E-1	3.082E+0	6.744E+0
-3.909E-1	3.062E+0	6.699E+0
-3.909E-1	3.160E+0	6.718E+0
-3.892E-1	3.072E+0	6.715E+0
-3.892E-1	3.156E+0	6.760E+0
-3.925E-1	3.056E+0	6.712E+0
-3.957E-1	3.079E+0	6.696E+0
-3.892E-1	3.069E+0	6.705E+0
-3.860E-1	3.059E+0	6.572E+0
-3.941E-1	3.027E+0	6.676E+0
-3.941E-1	3.072E+0	6.614E+0
-3.909E-1	3.075E+0	6.738E+0
-3.892E-1	3.101E+0	6.731E+0
-3.892E-1	3.072E+0	6.660E+0
-3.925E-1	3.049E+0	6.696E+0
-3.925E-1	3.098E+0	6.666E+0
-3.892E-1	3.030E+0	6.634E+0
-3.925E-1	3.143E+0	6.760E+0
-3.941E-1	3.130E+0	6.705E+0
-3.925E-1	2.997E+0	6.796E+0
-3.892E-1	3.017E+0	6.705E+0
-3.892E-1	3.114E+0	6.650E+0
-3.957E-1	3.059E+0	6.712E+0
-3.909E-1	3.160E+0	6.670E+0
-3.876E-1	3.062E+0	6.660E+0
-3.909E-1	3.101E+0	6.634E+0
-3.925E-1	3.056E+0	6.644E+0
-3.892E-1	3.124E+0	6.783E+0
-3.892E-1	3.079E+0	6.751E+0
-3.892E-1	3.062E+0	6.712E+0
-3.957E-1	3.085E+0	6.676E+0
-3.909E-1	3.101E+0	6.702E+0
-3.892E-1	3.137E+0	6.605E+0
-3.909E-1	3.082E+0	6.699E+0
-3.941E-1	3.118E+0	6.773E+0
-3.925E-1	3.202E+0	6.624E+0
-3.876E-1	3.079E+0	6.696E+0
-3.941E-1	3.134E+0	6.692E+0
-3.941E-1	3.085E+0	6.640E+0
-3.925E-1	3.153E+0	6.670E+0
-3.892E-1	3.085E+0	6.660E+0
-3.925E-1	3.059E+0	6.734E+0
-3.925E-1	3.121E+0	6.705E+0
-3.909E-1	3.105E+0	6.637E+0
-3.909E-1	3.088E+0	6.699E+0
-3.909E-1	3.056E+0	6.627E+0
-3.957E-1	3.114E+0	6.734E+0
-3.909E-1	3.140E+0	6.699E+0
-3.876E-1	3.072E+0	6.533E+0
-3.925E-1	3.098E+0	6.754E+0
-3.941E-1	3.098E+0	6.692E+0
-3.909E-1	3.108E+0	6.660E+0
-3.876E-1	3.160E+0	6.660E+0
-3.925E-1	3.124E+0	6.663E+0
-3.925E-1	3.043E+0	6.702E+0
-3.925E-1	3.127E+0	6.650E+0
-3.860E-1	3.040E+0	6.660E+0
-3.925E-1	3.124E+0	6.751E+0
-3.957E-1	3.062E+0	6.647E+0
-3.909E-1	3.098E+0	6.728E+0
-3.941E-1	3.098E+0	6.663E+0
-3.941E-1	3.079E+0	6.666E+0
-3.957E-1	3.092E+0	6.644E+0
-3.909E-1	3.072E+0	6.650E+0
-3.860E-1	3.134E+0	6.734E+0
-3.892E-1	3.088E+0	6.683E+0
-3.941E-1	3.069E+0	6.686E+0
-3.925E-1	3.053E+0	6.595E+0
-3.876E-1	3.137E+0	6.744E+0
-3.925E-1	3.208E+0	6.718E+0
-3.973E-1	3.127E+0	6.728E+0
-3.892E-1	3.059E+0	6.731E+0
-3.860E-1	3.163E+0	6.790E+0
-3.925E-1	3.059E+0	6.689E+0
-3.957E-1	3.079E+0	6.673E+0
-3.909E-1	3.143E+0	6.702E+0
-3.909E-1	3.118E+0	6.738E+0
-3.909E-1	3.134E+0	6.637E+0
-3.957E-1	3.056E+0	6.773E+0
-3.925E-1	3.163E+0	6.696E+0
-3.892E-1	3.062E+0	6.644E+0
-3.909E-1	3.085E+0	6.705E+0
-3.941E-1	3.111E+0	6.712E+0
-3.925E-1	3.092E+0	6.747E+0
-3.844E-1	3.105E+0	6.829E+0
-3.909E-1	3.101E+0	6.679E+0
-3.941E-1	3.092E+0	6.673E+0
-3.925E-1	3.069E+0	6.660E+0
-3.909E-1	3.062E+0	6.725E+0
-3.925E-1	3.075E+0	6.712E+0
-3.941E-1	3.056E+0	6.764E+0
-3.909E-1	3.137E+0	6.855E+0
-3.909E-1	3.114E+0	6.731E+0
-3.892E-1	3.124E+0	6.705E+0
-3.925E-1	3.056E+0	6.644E+0
-3.925E-1	3.101E+0	6.760E+0
-3.876E-1	3.049E+0	6.712E+0
-3.909E-1	3.130E+0	6.705E+0
-3.941E-1	3.082E+0	6.686E+0
-3.909E-1	3.150E+0	6.722E+0
-3.892E-1	3.075E+0	6.670E+0
-3.909E-1	3.079E+0	6.608E+0
-3.957E-1	3.111E+0	6.631E+0
-3.909E-1	3.143E+0	6.702E+0
-3.909E-1	3.163E+0	6.722E+0
-3.909E-1	3.130E+0	6.640E+0
-3.941E-1	3.001E+0	6.689E+0
-3.925E-1	3.127E+0	6.624E+0
-3.909E-1	3.137E+0	6.718E+0
-3.909E-1	3.079E+0	6.660E+0
-3.925E-1	3.072E+0	6.705E+0
-3.892E-1	3.082E+0	6.666E+0
-3.892E-1	3.049E+0	6.728E+0
-3.892E-1	3.124E+0	6.705E+0
-3.957E-1	3.108E+0	6.650E+0
-3.925E-1	3.095E+0	6.848E+0
-3.909E-1	3.033E+0	6.702E+0
-3.892E-1	3.121E+0	6.631E+0
-3.925E-1	3.153E+0	6.663E+0
-3.909E-1	3.114E+0	6.734E+0
-3.909E-1	3.118E+0	6.686E+0
-3.925E-1	3.020E+0	6.634E+0
-3.941E-1	3.108E+0	6.689E+0
-3.925E-1	3.066E+0	6.767E+0
-3.892E-1	3.163E+0	6.653E+0
-3.925E-1	3.079E+0	6.650E+0
-3.925E-1	3.140E+0	6.696E+0
-3.925E-1	3.046E+0	6.699E+0
-3.909E-1	3.082E+0	6.605E+0
-3.909E-1	3.098E+0	6.640E+0
-3.941E-1	3.069E+0	6.725E+0
-3.925E-1	3.140E+0	6.767E+0
-3.860E-1	3.130E+0	6.673E+0
-3.941E-1	3.079E+0	6.754E+0
-3.957E-1	3.160E+0	6.709E+0
-3.925E-1	3.046E+0	6.631E+0
-3.909E-1	3.160E+0	6.861E+0
-3.909E-1	3.143E+0	6.734E+0
-3.941E-1	3.098E+0	6.747E+0
-3.925E-1	3.085E+0	6.799E+0
-3.876E-1	3.072E+0	6.754E+0
-3.925E-1	3.124E+0	6.747E+0
-3.957E-1	3.150E+0	6.676E+0
-3.941E-1	3.156E+0	6.653E+0
-3.909E-1	3.085E+0	6.773E+0
-3.925E-1	3.088E+0	6.644E+0
-3.957E-1	3.124E+0	6.712E+0
-3.941E-1	3.059E+0	6.670E+0
-3.892E-1	3.127E+0	6.663E+0
-3.909E-1	3.105E+0	6.679E+0
-3.957E-1	3.111E+0	6.731E+0
-3.941E-1	3.053E+0	6.757E+0
-3.925E-1	3.137E+0	6.676E+0
-3.909E-1	3.098E+0	6.696E+0
-3.973E-1	3.105E+0	6.663E+0
-3.925E-1	3.173E+0	6.624E+0
-3.892E-1	3.121E+0	6.631E+0
-3.925E-1	3.114E+0	6.627E+0
-3.973E-1	3.182E+0	6.738E+0
-3.925E-1	3.156E+0	6.608E+0
-3.892E-1	3.092E+0	6.825E+0
-3.925E-1	3.101E+0	6.722E+0
-3.941E-1	3.056E+0	6.783E+0
-3.957E-1	3.020E+0	6.731E+0
-3.909E-1	3.124E+0	6.806E+0
-3.925E-1	3.085E+0	6.790E+0
-3.941E-1	3.069E+0	6.696E+0
-3.925E-1	3.085E+0	6.786E+0
-3.925E-1	3.095E+0	6.640E+0
-3.892E-1	3.111E+0	6.728E+0
-3.957E-1	3.043E+0	6.806E+0
-3.925E-1	3.111E+0	6.679E+0
-3.925E-1	3.082E+0	6.741E+0
-3.925E-1	3.130E+0	6.786E+0
-3.990E-1	3.140E+0	6.640E+0
-3.925E-1	3.130E+0	6.666E+0
-3.909E-1	3.176E+0	6.673E+0
-3.925E-1	3.092E+0	6.709E+0
-3.957E-1	3.111E+0	6.660E+0
-3.941E-1	3.088E+0	6.738E+0
-3.909E-1	3.088E+0	6.666E+0
-3.957E-1	3.095E+0	6.676E+0
-3.941E-1	3.017E+0	6.676E+0
-3.957E-1	3.111E+0	6.676E+0
-3.892E-1	3.137E+0	6.692E+0
-3.925E-1	3.046E+0	6.686E+0
-3.957E-1	3.108E+0	6.676E+0
-3.941E-1	3.124E+0	6.786E+0
-3.892E-1	3.085E+0	6.683E+0
-3.925E-1	3.079E+0	6.728E+0
-3.957E-1	3.105E+0	6.585E+0
-3.925E-1	3.124E+0	6.670E+0
[truncated: 478,196 more rows]
