# Supplementary material for: Improved ANAP incorporation and VCF analysis reveal details of P2X7 current facilitation and a limited conformational interplay between ATP binding and the intracellular ballast domain
Source: eLife. 2023 Jan 4;12:e82479. doi: 10.7554/eLife.82479 (PMC9859053; doi:10.7554/eLife.82479)
Supplement: Table 2—source data 1. [file elife-82479-table2-data1.zip › Table-2_source-data-1/22l14-21.csv]

-3.438E-1	1.513E+1	3.702E+1
-3.390E-1	1.512E+1	3.711E+1
-3.406E-1	1.505E+1	3.689E+1
-3.406E-1	1.524E+1	3.709E+1
-3.390E-1	1.520E+1	3.702E+1
-3.373E-1	1.523E+1	3.709E+1
-3.438E-1	1.517E+1	3.727E+1
-3.422E-1	1.504E+1	3.709E+1
-3.390E-1	1.523E+1	3.702E+1
-3.373E-1	1.520E+1	3.707E+1
-3.422E-1	1.534E+1	3.706E+1
-3.438E-1	1.519E+1	3.701E+1
-3.422E-1	1.500E+1	3.724E+1
-3.390E-1	1.525E+1	3.716E+1
-3.390E-1	1.520E+1	3.708E+1
-3.406E-1	1.501E+1	3.689E+1
-3.406E-1	1.528E+1	3.714E+1
-3.406E-1	1.508E+1	3.718E+1
-3.422E-1	1.513E+1	3.710E+1
-3.422E-1	1.524E+1	3.731E+1
-3.390E-1	1.525E+1	3.692E+1
-3.390E-1	1.532E+1	3.696E+1
-3.406E-1	1.522E+1	3.708E+1
-3.422E-1	1.515E+1	3.705E+1
-3.422E-1	1.518E+1	3.722E+1
-3.406E-1	1.510E+1	3.723E+1
-3.422E-1	1.525E+1	3.720E+1
-3.438E-1	1.522E+1	3.705E+1
-3.422E-1	1.530E+1	3.719E+1
-3.406E-1	1.524E+1	3.714E+1
-3.422E-1	1.509E+1	3.720E+1
-3.422E-1	1.517E+1	3.687E+1
-3.390E-1	1.515E+1	3.700E+1
-3.422E-1	1.514E+1	3.699E+1
-3.422E-1	1.516E+1	3.697E+1
-3.438E-1	1.515E+1	3.713E+1
-3.406E-1	1.514E+1	3.718E+1
-3.373E-1	1.515E+1	3.691E+1
-3.406E-1	1.507E+1	3.699E+1
-3.438E-1	1.530E+1	3.698E+1
-3.390E-1	1.496E+1	3.678E+1
-3.373E-1	1.511E+1	3.708E+1
-3.422E-1	1.513E+1	3.716E+1
-3.422E-1	1.511E+1	3.703E+1
-3.390E-1	1.511E+1	3.706E+1
-3.390E-1	1.529E+1	3.681E+1
-3.406E-1	1.524E+1	3.694E+1
-3.454E-1	1.523E+1	3.706E+1
-3.406E-1	1.516E+1	3.708E+1
-3.406E-1	1.518E+1	3.690E+1
-3.390E-1	1.502E+1	3.696E+1
-3.422E-1	1.512E+1	3.721E+1
-3.390E-1	1.520E+1	3.712E+1
-3.373E-1	1.529E+1	3.709E+1
-3.373E-1	1.508E+1	3.686E+1
-3.390E-1	1.510E+1	3.704E+1
-3.406E-1	1.523E+1	3.702E+1
-3.390E-1	1.518E+1	3.714E+1
-3.422E-1	1.507E+1	3.716E+1
-3.422E-1	1.513E+1	3.719E+1
-3.373E-1	1.523E+1	3.730E+1
-3.406E-1	1.522E+1	3.721E+1
-3.373E-1	1.528E+1	3.700E+1
-3.406E-1	1.508E+1	3.698E+1
-3.406E-1	1.527E+1	3.721E+1
-3.373E-1	1.526E+1	3.721E+1
-3.422E-1	1.519E+1	3.719E+1
-3.438E-1	1.525E+1	3.709E+1
-3.390E-1	1.525E+1	3.699E+1
-3.406E-1	1.512E+1	3.715E+1
-3.390E-1	1.530E+1	3.703E+1
-3.422E-1	1.523E+1	3.721E+1
-3.390E-1	1.518E+1	3.725E+1
-3.390E-1	1.503E+1	3.712E+1
-3.373E-1	1.510E+1	3.699E+1
-3.406E-1	1.526E+1	3.714E+1
-3.406E-1	1.514E+1	3.706E+1
-3.390E-1	1.504E+1	3.710E+1
-3.390E-1	1.517E+1	3.705E+1
-3.373E-1	1.531E+1	3.707E+1
-3.406E-1	1.525E+1	3.716E+1
-3.406E-1	1.522E+1	3.708E+1
-3.406E-1	1.515E+1	3.715E+1
-3.438E-1	1.530E+1	3.716E+1
-3.373E-1	1.513E+1	3.735E+1
-3.406E-1	1.513E+1	3.716E+1
-3.390E-1	1.511E+1	3.702E+1
-3.422E-1	1.511E+1	3.725E+1
-3.390E-1	1.539E+1	3.703E+1
-3.390E-1	1.517E+1	3.698E+1
-3.390E-1	1.517E+1	3.689E+1
-3.406E-1	1.519E+1	3.713E+1
-3.390E-1	1.528E+1	3.723E+1
-3.373E-1	1.510E+1	3.697E+1
-3.390E-1	1.525E+1	3.720E+1
-3.406E-1	1.524E+1	3.717E+1
-3.406E-1	1.532E+1	3.711E+1
-3.390E-1	1.522E+1	3.709E+1
-3.406E-1	1.521E+1	3.695E+1
-3.422E-1	1.526E+1	3.708E+1
-3.373E-1	1.523E+1	3.731E+1
-3.373E-1	1.497E+1	3.727E+1
-3.406E-1	1.524E+1	3.708E+1
-3.422E-1	1.520E+1	3.710E+1
-3.390E-1	1.518E+1	3.717E+1
-3.390E-1	1.519E+1	3.687E+1
-3.406E-1	1.519E+1	3.704E+1
-3.406E-1	1.517E+1	3.735E+1
-3.406E-1	1.534E+1	3.705E+1
-3.390E-1	1.519E+1	3.724E+1
-3.373E-1	1.508E+1	3.706E+1
-3.406E-1	1.513E+1	3.721E+1
-3.422E-1	1.514E+1	3.731E+1
-3.373E-1	1.504E+1	3.712E+1
-3.406E-1	1.521E+1	3.716E+1
-3.390E-1	1.522E+1	3.710E+1
-3.390E-1	1.524E+1	3.722E+1
-3.406E-1	1.505E+1	3.700E+1
-3.390E-1	1.530E+1	3.712E+1
-3.406E-1	1.521E+1	3.714E+1
-3.390E-1	1.515E+1	3.716E+1
-3.373E-1	1.532E+1	3.696E+1
-3.390E-1	1.526E+1	3.706E+1
-3.406E-1	1.506E+1	3.699E+1
-3.390E-1	1.538E+1	3.692E+1
-3.373E-1	1.516E+1	3.722E+1
-3.422E-1	1.528E+1	3.708E+1
-3.390E-1	1.517E+1	3.721E+1
-3.406E-1	1.519E+1	3.723E+1
-3.390E-1	1.518E+1	3.729E+1
-3.422E-1	1.518E+1	3.721E+1
-3.406E-1	1.531E+1	3.730E+1
-3.373E-1	1.496E+1	3.711E+1
-3.406E-1	1.525E+1	3.714E+1
-3.390E-1	1.503E+1	3.724E+1
-3.406E-1	1.523E+1	3.728E+1
-3.406E-1	1.517E+1	3.700E+1
-3.406E-1	1.527E+1	3.739E+1
-3.422E-1	1.508E+1	3.733E+1
-3.454E-1	1.515E+1	3.695E+1
-3.373E-1	1.517E+1	3.718E+1
-3.373E-1	1.511E+1	3.716E+1
-3.406E-1	1.523E+1	3.723E+1
-3.422E-1	1.523E+1	3.714E+1
-3.390E-1	1.511E+1	3.696E+1
-3.373E-1	1.525E+1	3.710E+1
-3.406E-1	1.500E+1	3.693E+1
-3.422E-1	1.526E+1	3.710E+1
-3.406E-1	1.509E+1	3.704E+1
-3.406E-1	1.520E+1	3.689E+1
-3.406E-1	1.530E+1	3.712E+1
-3.406E-1	1.504E+1	3.703E+1
-3.406E-1	1.518E+1	3.703E+1
-3.373E-1	1.512E+1	3.720E+1
-3.422E-1	1.526E+1	3.695E+1
-3.390E-1	1.512E+1	3.705E+1
-3.390E-1	1.523E+1	3.710E+1
-3.390E-1	1.516E+1	3.696E+1
-3.422E-1	1.521E+1	3.705E+1
-3.422E-1	1.524E+1	3.736E+1
-3.422E-1	1.513E+1	3.703E+1
-3.390E-1	1.515E+1	3.701E+1
-3.373E-1	1.527E+1	3.723E+1
-3.422E-1	1.533E+1	3.695E+1
-3.422E-1	1.520E+1	3.702E+1
-3.406E-1	1.528E+1	3.712E+1
-3.406E-1	1.527E+1	3.705E+1
-3.390E-1	1.501E+1	3.704E+1
-3.357E-1	1.510E+1	3.681E+1
-3.390E-1	1.522E+1	3.712E+1
-3.390E-1	1.525E+1	3.720E+1
-3.422E-1	1.509E+1	3.691E+1
-3.406E-1	1.522E+1	3.703E+1
-3.390E-1	1.512E+1	3.721E+1
-3.438E-1	1.508E+1	3.710E+1
-3.438E-1	1.513E+1	3.706E+1
-3.406E-1	1.509E+1	3.741E+1
-3.373E-1	1.529E+1	3.705E+1
-3.390E-1	1.532E+1	3.698E+1
-3.422E-1	1.502E+1	3.708E+1
-3.406E-1	1.529E+1	3.699E+1
-3.373E-1	1.514E+1	3.722E+1
-3.390E-1	1.522E+1	3.704E+1
-3.438E-1	1.534E+1	3.723E+1
-3.406E-1	1.511E+1	3.724E+1
-3.373E-1	1.539E+1	3.706E+1
-3.406E-1	1.517E+1	3.718E+1
-3.422E-1	1.521E+1	3.720E+1
-3.406E-1	1.514E+1	3.715E+1
-3.390E-1	1.527E+1	3.727E+1
-3.390E-1	1.508E+1	3.734E+1
-3.406E-1	1.522E+1	3.730E+1
-3.422E-1	1.527E+1	3.703E+1
-3.373E-1	1.526E+1	3.710E+1
-3.406E-1	1.505E+1	3.717E+1
-3.422E-1	1.529E+1	3.718E+1
-3.406E-1	1.510E+1	3.711E+1
-3.357E-1	1.522E+1	3.704E+1
-3.357E-1	1.520E+1	3.696E+1
-3.438E-1	1.520E+1	3.693E+1
-3.406E-1	1.522E+1	3.722E+1
-3.422E-1	1.519E+1	3.711E+1
-3.373E-1	1.514E+1	3.701E+1
-3.422E-1	1.512E+1	3.714E+1
-3.406E-1	1.517E+1	3.709E+1
-3.373E-1	1.515E+1	3.704E+1
-3.422E-1	1.515E+1	3.713E+1
-3.422E-1	1.521E+1	3.696E+1
-3.357E-1	1.517E+1	3.735E+1
-3.406E-1	1.512E+1	3.681E+1
-3.406E-1	1.520E+1	3.710E+1
-3.422E-1	1.522E+1	3.718E+1
-3.390E-1	1.527E+1	3.704E+1
-3.373E-1	1.510E+1	3.726E+1
-3.406E-1	1.517E+1	3.697E+1
-3.406E-1	1.516E+1	3.725E+1
-3.406E-1	1.532E+1	3.732E+1
-3.373E-1	1.525E+1	3.708E+1
-3.406E-1	1.518E+1	3.698E+1
-3.406E-1	1.507E+1	3.736E+1
-3.390E-1	1.508E+1	3.728E+1
-3.373E-1	1.536E+1	3.702E+1
-3.406E-1	1.519E+1	3.700E+1
-3.406E-1	1.533E+1	3.720E+1
-3.390E-1	1.519E+1	3.715E+1
-3.406E-1	1.520E+1	3.687E+1
-3.373E-1	1.514E+1	3.733E+1
-3.422E-1	1.500E+1	3.696E+1
-3.373E-1	1.516E+1	3.711E+1
-3.390E-1	1.515E+1	3.708E+1
-3.406E-1	1.509E+1	3.725E+1
-3.422E-1	1.522E+1	3.746E+1
-3.390E-1	1.526E+1	3.720E+1
-3.390E-1	1.512E+1	3.707E+1
-3.406E-1	1.532E+1	3.712E+1
-3.438E-1	1.513E+1	3.712E+1
-3.390E-1	1.513E+1	3.720E+1
-3.373E-1	1.521E+1	3.700E+1
-3.406E-1	1.533E+1	3.704E+1
-3.406E-1	1.514E+1	3.693E+1
-3.390E-1	1.538E+1	3.713E+1
-3.390E-1	1.517E+1	3.710E+1
-3.390E-1	1.535E+1	3.715E+1
-3.438E-1	1.522E+1	3.715E+1
-3.422E-1	1.511E+1	3.726E+1
-3.357E-1	1.521E+1	3.704E+1
-3.390E-1	1.518E+1	3.713E+1
-3.406E-1	1.506E+1	3.716E+1
-3.390E-1	1.509E+1	3.696E+1
-3.390E-1	1.524E+1	3.697E+1
-3.406E-1	1.530E+1	3.708E+1
-3.406E-1	1.518E+1	3.718E+1
-3.390E-1	1.527E+1	3.708E+1
-3.373E-1	1.506E+1	3.711E+1
-3.390E-1	1.523E+1	3.711E+1
-3.406E-1	1.533E+1	3.713E+1
-3.373E-1	1.524E+1	3.709E+1
-3.373E-1	1.497E+1	3.703E+1
-3.406E-1	1.520E+1	3.719E+1
-3.406E-1	1.530E+1	3.694E+1
-3.390E-1	1.518E+1	3.731E+1
-3.422E-1	1.510E+1	3.721E+1
-3.390E-1	1.509E+1	3.738E+1
-3.406E-1	1.513E+1	3.713E+1
-3.390E-1	1.527E+1	3.711E+1
-3.390E-1	1.518E+1	3.696E+1
-3.373E-1	1.518E+1	3.712E+1
-3.422E-1	1.533E+1	3.723E+1
-3.373E-1	1.520E+1	3.705E+1
-3.390E-1	1.523E+1	3.721E+1
-3.406E-1	1.504E+1	3.697E+1
-3.406E-1	1.521E+1	3.691E+1
-3.390E-1	1.515E+1	3.695E+1
-3.390E-1	1.524E+1	3.692E+1
-3.422E-1	1.529E+1	3.722E+1
-3.438E-1	1.517E+1	3.707E+1
-3.406E-1	1.522E+1	3.721E+1
-3.390E-1	1.528E+1	3.726E+1
-3.422E-1	1.522E+1	3.703E+1
-3.406E-1	1.519E+1	3.717E+1
-3.390E-1	1.517E+1	3.708E+1
-3.406E-1	1.522E+1	3.712E+1
-3.422E-1	1.514E+1	3.723E+1
-3.422E-1	1.516E+1	3.708E+1
-3.406E-1	1.528E+1	3.728E+1
-3.373E-1	1.520E+1	3.696E+1
-3.422E-1	1.521E+1	3.689E+1
-3.406E-1	1.522E+1	3.722E+1
-3.406E-1	1.491E+1	3.714E+1
-3.390E-1	1.520E+1	3.716E+1
-3.390E-1	1.520E+1	3.713E+1
-3.422E-1	1.512E+1	3.724E+1
-3.438E-1	1.515E+1	3.704E+1
-3.406E-1	1.528E+1	3.708E+1
-3.390E-1	1.514E+1	3.714E+1
-3.438E-1	1.520E+1	3.691E+1
-3.390E-1	1.523E+1	3.713E+1
-3.390E-1	1.518E+1	3.694E+1
-3.406E-1	1.510E+1	3.706E+1
-3.390E-1	1.522E+1	3.708E+1
-3.390E-1	1.516E+1	3.716E+1
-3.390E-1	1.510E+1	3.699E+1
-3.406E-1	1.511E+1	3.730E+1
-3.390E-1	1.521E+1	3.721E+1
-3.406E-1	1.525E+1	3.689E+1
-3.406E-1	1.520E+1	3.715E+1
-3.373E-1	1.516E+1	3.714E+1
-3.390E-1	1.503E+1	3.724E+1
-3.390E-1	1.525E+1	3.715E+1
-3.406E-1	1.512E+1	3.709E+1
-3.406E-1	1.521E+1	3.707E+1
-3.406E-1	1.513E+1	3.684E+1
-3.406E-1	1.526E+1	3.693E+1
-3.390E-1	1.525E+1	3.719E+1
-3.438E-1	1.523E+1	3.733E+1
-3.422E-1	1.526E+1	3.731E+1
-3.406E-1	1.513E+1	3.709E+1
-3.390E-1	1.498E+1	3.690E+1
-3.406E-1	1.508E+1	3.690E+1
-3.406E-1	1.528E+1	3.729E+1
-3.390E-1	1.527E+1	3.707E+1
-3.390E-1	1.530E+1	3.709E+1
-3.406E-1	1.511E+1	3.699E+1
-3.422E-1	1.524E+1	3.727E+1
-3.406E-1	1.520E+1	3.719E+1
-3.390E-1	1.515E+1	3.707E+1
-3.373E-1	1.518E+1	3.692E+1
-3.406E-1	1.521E+1	3.713E+1
-3.406E-1	1.523E+1	3.703E+1
-3.373E-1	1.530E+1	3.687E+1
-3.422E-1	1.512E+1	3.717E+1
-3.373E-1	1.529E+1	3.709E+1
-3.406E-1	1.535E+1	3.719E+1
-3.406E-1	1.518E+1	3.704E+1
-3.373E-1	1.509E+1	3.723E+1
-3.422E-1	1.523E+1	3.734E+1
-3.390E-1	1.528E+1	3.704E+1
-3.373E-1	1.505E+1	3.726E+1
-3.438E-1	1.508E+1	3.707E+1
-3.422E-1	1.529E+1	3.699E+1
-3.390E-1	1.522E+1	3.741E+1
-3.390E-1	1.522E+1	3.718E+1
-3.390E-1	1.521E+1	3.709E+1
-3.390E-1	1.534E+1	3.736E+1
-3.390E-1	1.506E+1	3.751E+1
-3.373E-1	1.518E+1	3.722E+1
-3.422E-1	1.518E+1	3.713E+1
-3.406E-1	1.527E+1	3.740E+1
-3.406E-1	1.517E+1	3.724E+1
-3.390E-1	1.523E+1	3.702E+1
-3.422E-1	1.527E+1	3.721E+1
-3.422E-1	1.512E+1	3.714E+1
-3.438E-1	1.518E+1	3.719E+1
-3.373E-1	1.514E+1	3.701E+1
-3.422E-1	1.522E+1	3.705E+1
-3.438E-1	1.521E+1	3.718E+1
-3.390E-1	1.516E+1	3.722E+1
-3.373E-1	1.529E+1	3.743E+1
-3.422E-1	1.532E+1	3.717E+1
-3.422E-1	1.523E+1	3.698E+1
-3.357E-1	1.504E+1	3.710E+1
-3.373E-1	1.520E+1	3.726E+1
-3.406E-1	1.521E+1	3.717E+1
-3.390E-1	1.523E+1	3.682E+1
-3.406E-1	1.535E+1	3.721E+1
-3.357E-1	1.527E+1	3.719E+1
-3.422E-1	1.520E+1	3.725E+1
-3.422E-1	1.518E+1	3.728E+1
-3.390E-1	1.521E+1	3.731E+1
-3.373E-1	1.520E+1	3.711E+1
-3.390E-1	1.506E+1	3.723E+1
-3.406E-1	1.509E+1	3.713E+1
-3.390E-1	1.520E+1	3.713E+1
-3.390E-1	1.540E+1	3.706E+1
-3.390E-1	1.511E+1	3.729E+1
-3.422E-1	1.518E+1	3.708E+1
-3.422E-1	1.516E+1	3.693E+1
-3.390E-1	1.514E+1	3.729E+1
-3.422E-1	1.532E+1	3.706E+1
-3.422E-1	1.512E+1	3.704E+1
-3.390E-1	1.500E+1	3.693E+1
-3.373E-1	1.523E+1	3.711E+1
-3.406E-1	1.516E+1	3.699E+1
-3.390E-1	1.517E+1	3.718E+1
-3.390E-1	1.520E+1	3.712E+1
-3.373E-1	1.514E+1	3.724E+1
-3.406E-1	1.517E+1	3.703E+1
-3.438E-1	1.521E+1	3.724E+1
-3.406E-1	1.511E+1	3.711E+1
-3.406E-1	1.513E+1	3.688E+1
-3.390E-1	1.523E+1	3.718E+1
-3.406E-1	1.520E+1	3.701E+1
-3.422E-1	1.536E+1	3.720E+1
-3.406E-1	1.528E+1	3.709E+1
-3.438E-1	1.526E+1	3.714E+1
-3.390E-1	1.509E+1	3.733E+1
-3.390E-1	1.506E+1	3.727E+1
-3.390E-1	1.528E+1	3.688E+1
-3.390E-1	1.511E+1	3.698E+1
-3.422E-1	1.507E+1	3.712E+1
-3.406E-1	1.516E+1	3.717E+1
-3.406E-1	1.509E+1	3.708E+1
-3.390E-1	1.519E+1	3.718E+1
-3.406E-1	1.515E+1	3.707E+1
-3.373E-1	1.508E+1	3.709E+1
-3.406E-1	1.530E+1	3.711E+1
-3.390E-1	1.520E+1	3.686E+1
-3.406E-1	1.528E+1	3.722E+1
-3.406E-1	1.526E+1	3.699E+1
-3.373E-1	1.525E+1	3.721E+1
-3.406E-1	1.524E+1	3.696E+1
-3.390E-1	1.532E+1	3.724E+1
-3.422E-1	1.521E+1	3.708E+1
-3.390E-1	1.522E+1	3.732E+1
-3.406E-1	1.518E+1	3.720E+1
-3.422E-1	1.521E+1	3.725E+1
-3.390E-1	1.517E+1	3.715E+1
-3.390E-1	1.523E+1	3.706E+1
-3.373E-1	1.519E+1	3.710E+1
-3.390E-1	1.525E+1	3.721E+1
-3.406E-1	1.527E+1	3.702E+1
-3.373E-1	1.513E+1	3.720E+1
-3.406E-1	1.514E+1	3.716E+1
-3.406E-1	1.524E+1	3.709E+1
-3.422E-1	1.528E+1	3.692E+1
-3.390E-1	1.519E+1	3.746E+1
-3.406E-1	1.517E+1	3.703E+1
-3.422E-1	1.519E+1	3.716E+1
-3.406E-1	1.516E+1	3.709E+1
-3.373E-1	1.519E+1	3.690E+1
-3.406E-1	1.525E+1	3.732E+1
-3.422E-1	1.507E+1	3.710E+1
-3.390E-1	1.519E+1	3.713E+1
-3.422E-1	1.515E+1	3.716E+1
-3.406E-1	1.527E+1	3.709E+1
-3.406E-1	1.523E+1	3.708E+1
-3.373E-1	1.528E+1	3.726E+1
-3.390E-1	1.516E+1	3.712E+1
-3.390E-1	1.526E+1	3.709E+1
-3.454E-1	1.513E+1	3.697E+1
-3.406E-1	1.500E+1	3.691E+1
-3.406E-1	1.526E+1	3.698E+1
-3.373E-1	1.524E+1	3.719E+1
-3.406E-1	1.530E+1	3.730E+1
-3.422E-1	1.530E+1	3.718E+1
-3.373E-1	1.517E+1	3.718E+1
-3.390E-1	1.519E+1	3.725E+1
-3.406E-1	1.534E+1	3.710E+1
-3.373E-1	1.511E+1	3.696E+1
-3.390E-1	1.518E+1	3.717E+1
-3.406E-1	1.519E+1	3.704E+1
-3.406E-1	1.521E+1	3.722E+1
-3.390E-1	1.525E+1	3.716E+1
-3.390E-1	1.524E+1	3.751E+1
-3.373E-1	1.518E+1	3.705E+1
-3.406E-1	1.523E+1	3.698E+1
-3.438E-1	1.531E+1	3.692E+1
-3.390E-1	1.531E+1	3.722E+1
-3.373E-1	1.512E+1	3.723E+1
-3.422E-1	1.514E+1	3.684E+1
-3.373E-1	1.519E+1	3.713E+1
-3.406E-1	1.512E+1	3.706E+1
-3.373E-1	1.538E+1	3.709E+1
-3.422E-1	1.519E+1	3.705E+1
-3.390E-1	1.517E+1	3.717E+1
-3.390E-1	1.530E+1	3.702E+1
-3.406E-1	1.520E+1	3.720E+1
-3.422E-1	1.517E+1	3.702E+1
-3.373E-1	1.531E+1	3.720E+1
-3.373E-1	1.529E+1	3.735E+1
-3.373E-1	1.526E+1	3.725E+1
-3.406E-1	1.517E+1	3.696E+1
-3.357E-1	1.508E+1	3.690E+1
-3.390E-1	1.515E+1	3.700E+1
-3.406E-1	1.516E+1	3.714E+1
-3.406E-1	1.524E+1	3.694E+1
-3.406E-1	1.524E+1	3.701E+1
-3.390E-1	1.518E+1	3.700E+1
-3.373E-1	1.523E+1	3.722E+1
-3.422E-1	1.518E+1	3.716E+1
-3.422E-1	1.507E+1	3.719E+1
-3.373E-1	1.533E+1	3.713E+1
-3.406E-1	1.518E+1	3.698E+1
-3.390E-1	1.517E+1	3.708E+1
-3.422E-1	1.524E+1	3.694E+1
-3.390E-1	1.507E+1	3.716E+1
-3.373E-1	1.517E+1	3.700E+1
-3.406E-1	1.516E+1	3.698E+1
-3.406E-1	1.518E+1	3.720E+1
-3.406E-1	1.505E+1	3.728E+1
-3.390E-1	1.529E+1	3.706E+1
-3.390E-1	1.531E+1	3.711E+1
-3.406E-1	1.524E+1	3.719E+1
-3.373E-1	1.518E+1	3.711E+1
-3.373E-1	1.522E+1	3.708E+1
-3.406E-1	1.506E+1	3.700E+1
-3.390E-1	1.524E+1	3.716E+1
-3.373E-1	1.531E+1	3.724E+1
-3.390E-1	1.516E+1	3.701E+1
-3.422E-1	1.530E+1	3.694E+1
-3.422E-1	1.510E+1	3.695E+1
-3.390E-1	1.506E+1	3.726E+1
-3.422E-1	1.521E+1	3.702E+1
-3.422E-1	1.502E+1	3.706E+1
-3.406E-1	1.523E+1	3.711E+1
-3.390E-1	1.540E+1	3.709E+1
-3.406E-1	1.514E+1	3.711E+1
-3.422E-1	1.521E+1	3.718E+1
-3.390E-1	1.519E+1	3.726E+1
-3.390E-1	1.518E+1	3.721E+1
-3.406E-1	1.513E+1	3.695E+1
-3.422E-1	1.518E+1	3.702E+1
-3.390E-1	1.530E+1	3.705E+1
-3.390E-1	1.526E+1	3.730E+1
-3.390E-1	1.526E+1	3.691E+1
-3.406E-1	1.512E+1	3.704E+1
-3.390E-1	1.519E+1	3.701E+1
-3.390E-1	1.535E+1	3.694E+1
-3.406E-1	1.528E+1	3.700E+1
-3.422E-1	1.510E+1	3.695E+1
-3.422E-1	1.510E+1	3.718E+1
-3.373E-1	1.519E+1	3.717E+1
-3.406E-1	1.541E+1	3.720E+1
-3.422E-1	1.531E+1	3.721E+1
-3.390E-1	1.518E+1	3.702E+1
-3.373E-1	1.524E+1	3.694E+1
-3.390E-1	1.520E+1	3.712E+1
-3.438E-1	1.521E+1	3.730E+1
-3.406E-1	1.518E+1	3.715E+1
-3.390E-1	1.527E+1	3.719E+1
-3.406E-1	1.510E+1	3.708E+1
-3.406E-1	1.540E+1	3.732E+1
-3.406E-1	1.529E+1	3.712E+1
-3.390E-1	1.524E+1	3.711E+1
-3.422E-1	1.517E+1	3.714E+1
-3.406E-1	1.525E+1	3.692E+1
-3.390E-1	1.514E+1	3.695E+1
-3.373E-1	1.515E+1	3.717E+1
-3.422E-1	1.514E+1	3.709E+1
-3.390E-1	1.536E+1	3.719E+1
-3.390E-1	1.529E+1	3.716E+1
-3.390E-1	1.535E+1	3.717E+1
-3.422E-1	1.516E+1	3.702E+1
-3.406E-1	1.533E+1	3.726E+1
-3.422E-1	1.527E+1	3.708E+1
-3.357E-1	1.532E+1	3.718E+1
-3.373E-1	1.514E+1	3.720E+1
-3.422E-1	1.518E+1	3.709E+1
-3.422E-1	1.514E+1	3.734E+1
-3.390E-1	1.521E+1	3.711E+1
-3.390E-1	1.523E+1	3.712E+1
-3.406E-1	1.505E+1	3.719E+1
-3.390E-1	1.521E+1	3.731E+1
-3.390E-1	1.504E+1	3.696E+1
-3.357E-1	1.528E+1	3.742E+1
-3.373E-1	1.521E+1	3.725E+1
-3.406E-1	1.512E+1	3.725E+1
-3.390E-1	1.513E+1	3.727E+1
-3.406E-1	1.525E+1	3.703E+1
-3.438E-1	1.519E+1	3.717E+1
-3.422E-1	1.522E+1	3.715E+1
-3.390E-1	1.509E+1	3.720E+1
-3.390E-1	1.526E+1	3.722E+1
-3.422E-1	1.525E+1	3.700E+1
-3.406E-1	1.521E+1	3.729E+1
-3.373E-1	1.522E+1	3.718E+1
-3.373E-1	1.513E+1	3.715E+1
-3.422E-1	1.516E+1	3.709E+1
-3.438E-1	1.529E+1	3.736E+1
-3.373E-1	1.517E+1	3.727E+1
-3.390E-1	1.523E+1	3.731E+1
-3.406E-1	1.518E+1	3.692E+1
-3.373E-1	1.529E+1	3.721E+1
-3.373E-1	1.526E+1	3.711E+1
-3.406E-1	1.521E+1	3.721E+1
-3.390E-1	1.532E+1	3.720E+1
-3.406E-1	1.541E+1	3.714E+1
-3.357E-1	1.515E+1	3.710E+1
-3.357E-1	1.531E+1	3.731E+1
-3.438E-1	1.524E+1	3.709E+1
-3.406E-1	1.536E+1	3.715E+1
-3.390E-1	1.522E+1	3.704E+1
-3.373E-1	1.512E+1	3.717E+1
-3.390E-1	1.527E+1	3.705E+1
-3.390E-1	1.515E+1	3.688E+1
-3.390E-1	1.524E+1	3.722E+1
-3.422E-1	1.540E+1	3.723E+1
-3.406E-1	1.529E+1	3.687E+1
-3.422E-1	1.524E+1	3.721E+1
-3.373E-1	1.517E+1	3.694E+1
-3.390E-1	1.522E+1	3.729E+1
-3.422E-1	1.524E+1	3.716E+1
-3.390E-1	1.527E+1	3.689E+1
-3.373E-1	1.538E+1	3.721E+1
-3.373E-1	1.525E+1	3.726E+1
-3.438E-1	1.519E+1	3.692E+1
-3.406E-1	1.533E+1	3.703E+1
-3.373E-1	1.519E+1	3.736E+1
-3.406E-1	1.522E+1	3.732E+1
-3.438E-1	1.516E+1	3.720E+1
-3.373E-1	1.518E+1	3.703E+1
-3.373E-1	1.524E+1	3.729E+1
-3.406E-1	1.535E+1	3.720E+1
-3.422E-1	1.536E+1	3.711E+1
-3.390E-1	1.511E+1	3.679E+1
-3.357E-1	1.531E+1	3.715E+1
-3.390E-1	1.536E+1	3.714E+1
-3.422E-1	1.528E+1	3.700E+1
-3.406E-1	1.537E+1	3.719E+1
-3.390E-1	1.528E+1	3.703E+1
-3.373E-1	1.522E+1	3.728E+1
-3.390E-1	1.527E+1	3.728E+1
-3.373E-1	1.526E+1	3.691E+1
-3.390E-1	1.533E+1	3.709E+1
-3.390E-1	1.519E+1	3.719E+1
-3.390E-1	1.524E+1	3.714E+1
-3.406E-1	1.523E+1	3.698E+1
-3.390E-1	1.518E+1	3.694E+1
-3.406E-1	1.515E+1	3.685E+1
-3.454E-1	1.524E+1	3.712E+1
-3.390E-1	1.532E+1	3.723E+1
-3.406E-1	1.536E+1	3.716E+1
-3.390E-1	1.522E+1	3.694E+1
-3.422E-1	1.522E+1	3.709E+1
-3.406E-1	1.527E+1	3.704E+1
-3.390E-1	1.520E+1	3.732E+1
-3.406E-1	1.511E+1	3.715E+1
-3.406E-1	1.524E+1	3.706E+1
-3.373E-1	1.522E+1	3.695E+1
-3.390E-1	1.524E+1	3.714E+1
-3.390E-1	1.524E+1	3.718E+1
-3.422E-1	1.522E+1	3.710E+1
-3.406E-1	1.522E+1	3.696E+1
-3.373E-1	1.537E+1	3.711E+1
-3.373E-1	1.512E+1	3.711E+1
-3.390E-1	1.532E+1	3.715E+1
-3.390E-1	1.529E+1	3.699E+1
-3.406E-1	1.523E+1	3.672E+1
-3.373E-1	1.536E+1	3.725E+1
-3.390E-1	1.539E+1	3.712E+1
-3.390E-1	1.528E+1	3.742E+1
-3.406E-1	1.516E+1	3.721E+1
-3.406E-1	1.522E+1	3.696E+1
-3.406E-1	1.531E+1	3.716E+1
-3.422E-1	1.520E+1	3.706E+1
-3.373E-1	1.526E+1	3.738E+1
-3.373E-1	1.523E+1	3.726E+1
-3.406E-1	1.518E+1	3.721E+1
-3.406E-1	1.523E+1	3.697E+1
-3.373E-1	1.511E+1	3.737E+1
-3.373E-1	1.523E+1	3.712E+1
-3.406E-1	1.515E+1	3.717E+1
-3.390E-1	1.513E+1	3.693E+1
-3.390E-1	1.530E+1	3.709E+1
-3.390E-1	1.528E+1	3.729E+1
-3.390E-1	1.511E+1	3.711E+1
-3.390E-1	1.522E+1	3.750E+1
-3.357E-1	1.534E+1	3.716E+1
-3.373E-1	1.512E+1	3.710E+1
-3.406E-1	1.525E+1	3.723E+1
-3.390E-1	1.511E+1	3.718E+1
-3.390E-1	1.529E+1	3.703E+1
-3.373E-1	1.515E+1	3.695E+1
-3.390E-1	1.513E+1	3.715E+1
-3.390E-1	1.511E+1	3.713E+1
-3.373E-1	1.527E+1	3.717E+1
-3.406E-1	1.526E+1	3.712E+1
-3.422E-1	1.531E+1	3.704E+1
-3.422E-1	1.525E+1	3.709E+1
-3.390E-1	1.512E+1	3.720E+1
-3.390E-1	1.516E+1	3.710E+1
-3.390E-1	1.500E+1	3.693E+1
-3.390E-1	1.520E+1	3.715E+1
-3.390E-1	1.518E+1	3.704E+1
-3.390E-1	1.524E+1	3.723E+1
-3.422E-1	1.518E+1	3.697E+1
-3.390E-1	1.526E+1	3.732E+1
-3.373E-1	1.525E+1	3.715E+1
-3.390E-1	1.512E+1	3.729E+1
-3.390E-1	1.529E+1	3.717E+1
-3.390E-1	1.519E+1	3.723E+1
-3.373E-1	1.517E+1	3.699E+1
-3.406E-1	1.511E+1	3.707E+1
-3.406E-1	1.520E+1	3.702E+1
-3.406E-1	1.520E+1	3.719E+1
-3.357E-1	1.518E+1	3.698E+1
-3.390E-1	1.515E+1	3.705E+1
-3.406E-1	1.524E+1	3.703E+1
-3.390E-1	1.523E+1	3.726E+1
-3.390E-1	1.522E+1	3.713E+1
-3.373E-1	1.526E+1	3.725E+1
-3.422E-1	1.529E+1	3.721E+1
-3.390E-1	1.528E+1	3.716E+1
-3.373E-1	1.532E+1	3.723E+1
-3.422E-1	1.532E+1	3.713E+1
-3.422E-1	1.514E+1	3.713E+1
-3.373E-1	1.520E+1	3.717E+1
-3.373E-1	1.525E+1	3.697E+1
-3.390E-1	1.531E+1	3.732E+1
-3.422E-1	1.521E+1	3.717E+1
-3.406E-1	1.520E+1	3.716E+1
-3.373E-1	1.537E+1	3.709E+1
-3.390E-1	1.511E+1	3.720E+1
-3.406E-1	1.517E+1	3.699E+1
-3.406E-1	1.516E+1	3.724E+1
-3.357E-1	1.529E+1	3.713E+1
-3.390E-1	1.525E+1	3.717E+1
-3.406E-1	1.530E+1	3.703E+1
-3.390E-1	1.541E+1	3.714E+1
-3.390E-1	1.529E+1	3.723E+1
-3.390E-1	1.518E+1	3.719E+1
-3.422E-1	1.514E+1	3.712E+1
-3.406E-1	1.539E+1	3.713E+1
-3.422E-1	1.518E+1	3.724E+1
-3.390E-1	1.521E+1	3.709E+1
-3.406E-1	1.530E+1	3.707E+1
-3.390E-1	1.524E+1	3.727E+1
-3.373E-1	1.533E+1	3.709E+1
-3.406E-1	1.529E+1	3.711E+1
-3.390E-1	1.515E+1	3.741E+1
-3.406E-1	1.521E+1	3.732E+1
-3.373E-1	1.535E+1	3.717E+1
-3.406E-1	1.538E+1	3.694E+1
-3.422E-1	1.527E+1	3.702E+1
-3.390E-1	1.523E+1	3.713E+1
-3.373E-1	1.518E+1	3.693E+1
-3.422E-1	1.528E+1	3.698E+1
-3.406E-1	1.524E+1	3.730E+1
-3.406E-1	1.537E+1	3.743E+1
-3.357E-1	1.526E+1	3.712E+1
-3.406E-1	1.538E+1	3.712E+1
-3.422E-1	1.506E+1	3.724E+1
-3.390E-1	1.521E+1	3.715E+1
-3.373E-1	1.508E+1	3.715E+1
-3.373E-1	1.533E+1	3.753E+1
-3.390E-1	1.520E+1	3.706E+1
-3.390E-1	1.529E+1	3.716E+1
-3.390E-1	1.539E+1	3.734E+1
-3.373E-1	1.538E+1	3.699E+1
-3.406E-1	1.525E+1	3.699E+1
-3.390E-1	1.515E+1	3.699E+1
-3.406E-1	1.552E+1	3.732E+1
-3.373E-1	1.516E+1	3.707E+1
-3.406E-1	1.519E+1	3.717E+1
-3.390E-1	1.522E+1	3.711E+1
-3.390E-1	1.520E+1	3.707E+1
-3.390E-1	1.507E+1	3.727E+1
-3.422E-1	1.524E+1	3.718E+1
-3.422E-1	1.530E+1	3.713E+1
-3.373E-1	1.533E+1	3.709E+1
-3.390E-1	1.523E+1	3.695E+1
-3.422E-1	1.531E+1	3.717E+1
-3.406E-1	1.518E+1	3.711E+1
-3.390E-1	1.534E+1	3.717E+1
-3.373E-1	1.516E+1	3.713E+1
-3.406E-1	1.533E+1	3.698E+1
-3.373E-1	1.534E+1	3.740E+1
-3.357E-1	1.532E+1	3.708E+1
-3.357E-1	1.514E+1	3.731E+1
-3.390E-1	1.525E+1	3.706E+1
-3.406E-1	1.509E+1	3.729E+1
-3.406E-1	1.525E+1	3.708E+1
-3.390E-1	1.526E+1	3.727E+1
-3.422E-1	1.521E+1	3.731E+1
-3.390E-1	1.518E+1	3.698E+1
-3.390E-1	1.522E+1	3.706E+1
-3.390E-1	1.528E+1	3.707E+1
-3.390E-1	1.518E+1	3.721E+1
-3.390E-1	1.521E+1	3.710E+1
-3.390E-1	1.519E+1	3.713E+1
-3.422E-1	1.523E+1	3.715E+1
-3.390E-1	1.520E+1	3.731E+1
-3.373E-1	1.524E+1	3.697E+1
-3.390E-1	1.524E+1	3.712E+1
-3.390E-1	1.522E+1	3.718E+1
-3.373E-1	1.523E+1	3.720E+1
-3.390E-1	1.511E+1	3.698E+1
-3.390E-1	1.520E+1	3.706E+1
-3.422E-1	1.539E+1	3.696E+1
-3.406E-1	1.517E+1	3.694E+1
-3.390E-1	1.537E+1	3.704E+1
-3.406E-1	1.522E+1	3.735E+1
-3.390E-1	1.513E+1	3.677E+1
-3.422E-1	1.522E+1	3.721E+1
-3.373E-1	1.520E+1	3.717E+1
-3.390E-1	1.511E+1	3.725E+1
-3.373E-1	1.530E+1	3.699E+1
-3.406E-1	1.510E+1	3.712E+1
-3.406E-1	1.520E+1	3.721E+1
-3.390E-1	1.513E+1	3.702E+1
-3.390E-1	1.542E+1	3.707E+1
-3.406E-1	1.521E+1	3.709E+1
-3.390E-1	1.532E+1	3.719E+1
-3.390E-1	1.531E+1	3.728E+1
-3.390E-1	1.527E+1	3.719E+1
-3.406E-1	1.530E+1	3.737E+1
-3.390E-1	1.505E+1	3.726E+1
-3.357E-1	1.527E+1	3.721E+1
-3.390E-1	1.523E+1	3.729E+1
-3.422E-1	1.527E+1	3.714E+1
-3.406E-1	1.538E+1	3.722E+1
-3.373E-1	1.521E+1	3.704E+1
-3.390E-1	1.518E+1	3.731E+1
-3.406E-1	1.510E+1	3.725E+1
-3.390E-1	1.530E+1	3.737E+1
-3.406E-1	1.517E+1	3.709E+1
-3.390E-1	1.538E+1	3.721E+1
-3.422E-1	1.537E+1	3.707E+1
-3.406E-1	1.511E+1	3.713E+1
-3.373E-1	1.515E+1	3.717E+1
-3.390E-1	1.536E+1	3.705E+1
-3.422E-1	1.529E+1	3.714E+1
-3.406E-1	1.525E+1	3.720E+1
-3.390E-1	1.526E+1	3.683E+1
-3.373E-1	1.529E+1	3.724E+1
-3.406E-1	1.524E+1	3.719E+1
-3.390E-1	1.505E+1	3.740E+1
-3.373E-1	1.518E+1	3.734E+1
-3.422E-1	1.529E+1	3.738E+1
-3.390E-1	1.523E+1	3.700E+1
-3.406E-1	1.532E+1	3.704E+1
-3.373E-1	1.527E+1	3.729E+1
-3.390E-1	1.519E+1	3.722E+1
-3.406E-1	1.520E+1	3.719E+1
-3.422E-1	1.518E+1	3.699E+1
-3.373E-1	1.525E+1	3.688E+1
-3.406E-1	1.532E+1	3.683E+1
-3.390E-1	1.524E+1	3.716E+1
-3.390E-1	1.527E+1	3.697E+1
-3.390E-1	1.522E+1	3.705E+1
-3.373E-1	1.524E+1	3.698E+1
-3.422E-1	1.526E+1	3.722E+1
-3.390E-1	1.518E+1	3.725E+1
-3.390E-1	1.528E+1	3.727E+1
-3.422E-1	1.533E+1	3.707E+1
-3.406E-1	1.530E+1	3.704E+1
-3.422E-1	1.516E+1	3.724E+1
-3.357E-1	1.525E+1	3.732E+1
-3.390E-1	1.513E+1	3.692E+1
-3.390E-1	1.543E+1	3.735E+1
-3.373E-1	1.533E+1	3.723E+1
-3.390E-1	1.528E+1	3.708E+1
-3.406E-1	1.511E+1	3.715E+1
-3.406E-1	1.523E+1	3.726E+1
-3.422E-1	1.532E+1	3.708E+1
-3.357E-1	1.547E+1	3.702E+1
-3.373E-1	1.506E+1	3.726E+1
-3.390E-1	1.524E+1	3.720E+1
-3.373E-1	1.535E+1	3.707E+1
-3.373E-1	1.526E+1	3.734E+1
-3.406E-1	1.520E+1	3.731E+1
-3.422E-1	1.523E+1	3.721E+1
-3.373E-1	1.521E+1	3.706E+1
-3.357E-1	1.523E+1	3.704E+1
-3.390E-1	1.528E+1	3.728E+1
-3.422E-1	1.520E+1	3.709E+1
-3.373E-1	1.528E+1	3.715E+1
-3.357E-1	1.529E+1	3.691E+1
-3.390E-1	1.521E+1	3.700E+1
-3.406E-1	1.529E+1	3.715E+1
-3.406E-1	1.521E+1	3.716E+1
-3.373E-1	1.524E+1	3.710E+1
-3.373E-1	1.520E+1	3.701E+1
-3.406E-1	1.526E+1	3.721E+1
-3.406E-1	1.535E+1	3.697E+1
-3.373E-1	1.532E+1	3.708E+1
-3.390E-1	1.524E+1	3.714E+1
-3.422E-1	1.529E+1	3.732E+1
-3.390E-1	1.538E+1	3.731E+1
-3.373E-1	1.512E+1	3.716E+1
-3.406E-1	1.523E+1	3.690E+1
-3.390E-1	1.526E+1	3.720E+1
-3.390E-1	1.521E+1	3.725E+1
-3.357E-1	1.508E+1	3.734E+1
-3.390E-1	1.529E+1	3.707E+1
-3.422E-1	1.518E+1	3.711E+1
-3.390E-1	1.523E+1	3.702E+1
-3.357E-1	1.519E+1	3.716E+1
-3.390E-1	1.519E+1	3.722E+1
-3.406E-1	1.530E+1	3.706E+1
-3.373E-1	1.528E+1	3.714E+1
-3.390E-1	1.532E+1	3.718E+1
-3.406E-1	1.532E+1	3.719E+1
-3.406E-1	1.515E+1	3.716E+1
-3.390E-1	1.532E+1	3.727E+1
-3.357E-1	1.520E+1	3.722E+1
-3.406E-1	1.528E+1	3.710E+1
-3.373E-1	1.528E+1	3.711E+1
-3.406E-1	1.524E+1	3.718E+1
-3.390E-1	1.512E+1	3.728E+1
-3.390E-1	1.516E+1	3.731E+1
-3.406E-1	1.523E+1	3.694E+1
-3.390E-1	1.530E+1	3.706E+1
-3.357E-1	1.511E+1	3.721E+1
-3.406E-1	1.519E+1	3.728E+1
-3.406E-1	1.528E+1	3.716E+1
-3.390E-1	1.506E+1	3.705E+1
-3.373E-1	1.522E+1	3.717E+1
-3.373E-1	1.513E+1	3.720E+1
-3.406E-1	1.527E+1	3.741E+1
-3.357E-1	1.526E+1	3.730E+1
-3.373E-1	1.515E+1	3.721E+1
-3.390E-1	1.517E+1	3.736E+1
-3.390E-1	1.521E+1	3.715E+1
-3.390E-1	1.535E+1	3.733E+1
-3.390E-1	1.523E+1	3.722E+1
-3.390E-1	1.530E+1	3.722E+1
-3.390E-1	1.532E+1	3.731E+1
-3.406E-1	1.524E+1	3.716E+1
-3.373E-1	1.508E+1	3.701E+1
-3.406E-1	1.532E+1	3.724E+1
-3.390E-1	1.520E+1	3.717E+1
-3.373E-1	1.528E+1	3.733E+1
-3.390E-1	1.531E+1	3.726E+1
-3.390E-1	1.527E+1	3.719E+1
-3.390E-1	1.529E+1	3.725E+1
-3.357E-1	1.518E+1	3.710E+1
-3.373E-1	1.519E+1	3.712E+1
-3.390E-1	1.534E+1	3.712E+1
-3.422E-1	1.515E+1	3.726E+1
-3.406E-1	1.528E+1	3.729E+1
-3.390E-1	1.540E+1	3.706E+1
-3.406E-1	1.533E+1	3.726E+1
-3.390E-1	1.522E+1	3.720E+1
-3.373E-1	1.524E+1	3.713E+1
-3.390E-1	1.527E+1	3.727E+1
-3.390E-1	1.519E+1	3.708E+1
-3.406E-1	1.519E+1	3.709E+1
-3.390E-1	1.537E+1	3.726E+1
-3.390E-1	1.545E+1	3.718E+1
-3.390E-1	1.522E+1	3.719E+1
-3.406E-1	1.526E+1	3.727E+1
-3.406E-1	1.521E+1	3.732E+1
-3.390E-1	1.525E+1	3.734E+1
-3.390E-1	1.514E+1	3.719E+1
-3.438E-1	1.519E+1	3.720E+1
-3.390E-1	1.533E+1	3.718E+1
-3.390E-1	1.516E+1	3.699E+1
-3.373E-1	1.520E+1	3.712E+1
-3.406E-1	1.527E+1	3.737E+1
-3.406E-1	1.523E+1	3.724E+1
-3.373E-1	1.530E+1	3.734E+1
-3.390E-1	1.535E+1	3.718E+1
-3.422E-1	1.523E+1	3.722E+1
-3.357E-1	1.524E+1	3.706E+1
-3.390E-1	1.511E+1	3.718E+1
-3.390E-1	1.514E+1	3.726E+1
-3.406E-1	1.536E+1	3.703E+1
-3.406E-1	1.517E+1	3.725E+1
-3.390E-1	1.529E+1	3.723E+1
-3.357E-1	1.527E+1	3.712E+1
-3.422E-1	1.510E+1	3.706E+1
-3.373E-1	1.518E+1	3.730E+1
-3.390E-1	1.532E+1	3.710E+1
-3.390E-1	1.522E+1	3.722E+1
-3.406E-1	1.537E+1	3.704E+1
-3.406E-1	1.517E+1	3.735E+1
-3.373E-1	1.502E+1	3.710E+1
-3.390E-1	1.511E+1	3.712E+1
-3.422E-1	1.507E+1	3.737E+1
-3.390E-1	1.517E+1	3.720E+1
-3.390E-1	1.536E+1	3.726E+1
-3.390E-1	1.521E+1	3.714E+1
-3.390E-1	1.529E+1	3.711E+1
-3.406E-1	1.518E+1	3.716E+1
-3.373E-1	1.526E+1	3.722E+1
-3.373E-1	1.511E+1	3.704E+1
-3.390E-1	1.525E+1	3.721E+1
-3.390E-1	1.512E+1	3.727E+1
-3.373E-1	1.519E+1	3.710E+1
-3.390E-1	1.516E+1	3.734E+1
-3.406E-1	1.536E+1	3.704E+1
-3.390E-1	1.530E+1	3.728E+1
-3.390E-1	1.521E+1	3.719E+1
-3.357E-1	1.533E+1	3.715E+1
-3.390E-1	1.527E+1	3.708E+1
-3.373E-1	1.516E+1	3.713E+1
-3.390E-1	1.520E+1	3.711E+1
-3.373E-1	1.531E+1	3.706E+1
-3.422E-1	1.523E+1	3.703E+1
-3.390E-1	1.525E+1	3.716E+1
-3.390E-1	1.525E+1	3.717E+1
-3.373E-1	1.525E+1	3.711E+1
-3.422E-1	1.530E+1	3.702E+1
-3.357E-1	1.517E+1	3.702E+1
-3.390E-1	1.527E+1	3.717E+1
-3.390E-1	1.523E+1	3.709E+1
-3.406E-1	1.526E+1	3.719E+1
-3.390E-1	1.512E+1	3.716E+1
-3.390E-1	1.519E+1	3.698E+1
-3.406E-1	1.543E+1	3.728E+1
-3.422E-1	1.512E+1	3.704E+1
-3.422E-1	1.511E+1	3.713E+1
-3.373E-1	1.534E+1	3.709E+1
-3.390E-1	1.531E+1	3.694E+1
-3.390E-1	1.519E+1	3.711E+1
-3.373E-1	1.529E+1	3.748E+1
-3.373E-1	1.526E+1	3.739E+1
-3.373E-1	1.524E+1	3.711E+1
-3.390E-1	1.526E+1	3.737E+1
-3.390E-1	1.531E+1	3.726E+1
-3.373E-1	1.516E+1	3.706E+1
-3.390E-1	1.511E+1	3.734E+1
-3.390E-1	1.523E+1	3.721E+1
-3.373E-1	1.519E+1	3.720E+1
-3.357E-1	1.532E+1	3.714E+1
-3.390E-1	1.504E+1	3.723E+1
-3.406E-1	1.515E+1	3.710E+1
-3.390E-1	1.522E+1	3.710E+1
-3.373E-1	1.519E+1	3.702E+1
-3.373E-1	1.528E+1	3.719E+1
-3.373E-1	1.524E+1	3.691E+1
-3.406E-1	1.533E+1	3.715E+1
-3.357E-1	1.520E+1	3.714E+1
-3.390E-1	1.512E+1	3.699E+1
-3.406E-1	1.520E+1	3.735E+1
-3.406E-1	1.524E+1	3.726E+1
-3.341E-1	1.518E+1	3.724E+1
-3.357E-1	1.518E+1	3.692E+1
-3.390E-1	1.525E+1	3.709E+1
-3.406E-1	1.523E+1	3.716E+1
-3.373E-1	1.528E+1	3.733E+1
-3.373E-1	1.537E+1	3.712E+1
-3.390E-1	1.528E+1	3.710E+1
-3.390E-1	1.525E+1	3.729E+1
-3.390E-1	1.522E+1	3.720E+1
-3.373E-1	1.516E+1	3.702E+1
-3.406E-1	1.532E+1	3.720E+1
-3.406E-1	1.515E+1	3.727E+1
-3.406E-1	1.505E+1	3.720E+1
-3.373E-1	1.541E+1	3.707E+1
-3.390E-1	1.524E+1	3.708E+1
-3.406E-1	1.540E+1	3.725E+1
-3.373E-1	1.519E+1	3.708E+1
-3.390E-1	1.519E+1	3.711E+1
-3.390E-1	1.538E+1	3.714E+1
-3.390E-1	1.534E+1	3.707E+1
-3.390E-1	1.526E+1	3.694E+1
-3.406E-1	1.521E+1	3.712E+1
-3.373E-1	1.527E+1	3.703E+1
-3.373E-1	1.524E+1	3.715E+1
-3.373E-1	1.517E+1	3.702E+1
-3.373E-1	1.522E+1	3.697E+1
-3.390E-1	1.518E+1	3.722E+1
-3.390E-1	1.521E+1	3.740E+1
-3.373E-1	1.526E+1	3.699E+1
-3.390E-1	1.520E+1	3.726E+1
-3.390E-1	1.537E+1	3.726E+1
-3.390E-1	1.522E+1	3.719E+1
-3.373E-1	1.533E+1	3.718E+1
-3.373E-1	1.521E+1	3.708E+1
-3.390E-1	1.535E+1	3.727E+1
-3.406E-1	1.526E+1	3.713E+1
-3.357E-1	1.518E+1	3.714E+1
-3.373E-1	1.522E+1	3.729E+1
-3.390E-1	1.524E+1	3.702E+1
-3.406E-1	1.531E+1	3.736E+1
-3.390E-1	1.529E+1	3.720E+1
-3.357E-1	1.516E+1	3.711E+1
-3.422E-1	1.534E+1	3.693E+1
-3.373E-1	1.517E+1	3.713E+1
-3.357E-1	1.527E+1	3.716E+1
-3.390E-1	1.524E+1	3.721E+1
-3.422E-1	1.530E+1	3.720E+1
-3.373E-1	1.528E+1	3.716E+1
-3.357E-1	1.528E+1	3.707E+1
-3.390E-1	1.526E+1	3.720E+1
-3.406E-1	1.513E+1	3.728E+1
-3.406E-1	1.527E+1	3.728E+1
-3.373E-1	1.525E+1	3.729E+1
-3.390E-1	1.524E+1	3.705E+1
-3.406E-1	1.532E+1	3.723E+1
-3.406E-1	1.509E+1	3.707E+1
-3.373E-1	1.533E+1	3.706E+1
-3.390E-1	1.528E+1	3.737E+1
-3.390E-1	1.518E+1	3.704E+1
-3.406E-1	1.525E+1	3.703E+1
-3.373E-1	1.523E+1	3.728E+1
-3.390E-1	1.530E+1	3.705E+1
-3.406E-1	1.519E+1	3.705E+1
-3.373E-1	1.523E+1	3.740E+1
-3.357E-1	1.541E+1	3.705E+1
-3.390E-1	1.523E+1	3.723E+1
-3.390E-1	1.503E+1	3.698E+1
-3.390E-1	1.517E+1	3.690E+1
-3.373E-1	1.518E+1	3.740E+1
-3.373E-1	1.517E+1	3.737E+1
-3.454E-1	1.527E+1	3.709E+1
-3.390E-1	1.523E+1	3.722E+1
-3.390E-1	1.522E+1	3.719E+1
-3.357E-1	1.506E+1	3.709E+1
-3.390E-1	1.524E+1	3.711E+1
-3.373E-1	1.521E+1	3.726E+1
-3.373E-1	1.539E+1	3.735E+1
-3.390E-1	1.529E+1	3.713E+1
-3.406E-1	1.528E+1	3.730E+1
-3.373E-1	1.519E+1	3.702E+1
-3.390E-1	1.523E+1	3.753E+1
-3.390E-1	1.519E+1	3.745E+1
-3.406E-1	1.521E+1	3.699E+1
-3.373E-1	1.511E+1	3.697E+1
-3.373E-1	1.532E+1	3.678E+1
-3.357E-1	1.513E+1	3.715E+1
-3.406E-1	1.518E+1	3.743E+1
-3.357E-1	1.525E+1	3.702E+1
-3.373E-1	1.524E+1	3.744E+1
-3.390E-1	1.517E+1	3.726E+1
-3.406E-1	1.520E+1	3.701E+1
-3.373E-1	1.514E+1	3.727E+1
-3.357E-1	1.524E+1	3.719E+1
-3.373E-1	1.532E+1	3.751E+1
-3.406E-1	1.530E+1	3.740E+1
-3.357E-1	1.524E+1	3.751E+1
-3.357E-1	1.525E+1	3.722E+1
-3.373E-1	1.521E+1	3.716E+1
-3.406E-1	1.537E+1	3.711E+1
-3.390E-1	1.541E+1	3.706E+1
-3.357E-1	1.533E+1	3.704E+1
-3.390E-1	1.531E+1	3.723E+1
-3.406E-1	1.530E+1	3.699E+1
-3.390E-1	1.525E+1	3.716E+1
-3.390E-1	1.526E+1	3.712E+1
-3.373E-1	1.520E+1	3.725E+1
-3.422E-1	1.514E+1	3.736E+1
-3.373E-1	1.506E+1	3.724E+1
-3.373E-1	1.517E+1	3.688E+1
-3.390E-1	1.530E+1	3.723E+1
-3.390E-1	1.527E+1	3.711E+1
-3.406E-1	1.518E+1	3.706E+1
-3.373E-1	1.531E+1	3.721E+1
-3.357E-1	1.527E+1	3.717E+1
-3.406E-1	1.529E+1	3.716E+1
-3.357E-1	1.512E+1	3.704E+1
-3.373E-1	1.519E+1	3.705E+1
-3.390E-1	1.537E+1	3.713E+1
-3.390E-1	1.521E+1	3.709E+1
-3.390E-1	1.520E+1	3.704E+1
-3.390E-1	1.517E+1	3.697E+1
-3.373E-1	1.523E+1	3.710E+1
-3.390E-1	1.524E+1	3.715E+1
-3.390E-1	1.530E+1	3.711E+1
-3.373E-1	1.540E+1	3.721E+1
-3.373E-1	1.532E+1	3.713E+1
-3.406E-1	1.550E+1	3.711E+1
-3.390E-1	1.517E+1	3.690E+1
-3.357E-1	1.519E+1	3.708E+1
-3.390E-1	1.520E+1	3.713E+1
-3.438E-1	1.520E+1	3.722E+1
-3.406E-1	1.512E+1	3.718E+1
-3.390E-1	1.523E+1	3.693E+1
-3.390E-1	1.525E+1	3.715E+1
-3.390E-1	1.525E+1	3.694E+1
-3.390E-1	1.516E+1	3.708E+1
-3.390E-1	1.530E+1	3.711E+1
-3.341E-1	1.532E+1	3.703E+1
-3.390E-1	1.521E+1	3.717E+1
-3.373E-1	1.524E+1	3.701E+1
-3.357E-1	1.521E+1	3.740E+1
-3.373E-1	1.528E+1	3.710E+1
-3.406E-1	1.527E+1	3.703E+1
-3.373E-1	1.519E+1	3.728E+1
-3.373E-1	1.530E+1	3.716E+1
-3.357E-1	1.534E+1	3.714E+1
-3.422E-1	1.518E+1	3.720E+1
-3.390E-1	1.522E+1	3.705E+1
-3.390E-1	1.519E+1	3.748E+1
-3.357E-1	1.524E+1	3.697E+1
-3.390E-1	1.523E+1	3.726E+1
-3.357E-1	1.517E+1	3.716E+1
-3.406E-1	1.542E+1	3.707E+1
-3.357E-1	1.534E+1	3.725E+1
-3.438E-1	1.535E+1	3.713E+1
-3.373E-1	1.531E+1	3.732E+1
-3.373E-1	1.526E+1	3.725E+1
-3.390E-1	1.510E+1	3.690E+1
-3.373E-1	1.517E+1	3.704E+1
-3.406E-1	1.521E+1	3.718E+1
-3.341E-1	1.527E+1	3.726E+1
-3.390E-1	1.539E+1	3.707E+1
-3.373E-1	1.522E+1	3.718E+1
-3.422E-1	1.534E+1	3.722E+1
-3.390E-1	1.514E+1	3.726E+1
-3.357E-1	1.537E+1	3.738E+1
-3.422E-1	1.502E+1	3.727E+1
-3.390E-1	1.530E+1	3.727E+1
-3.357E-1	1.520E+1	3.720E+1
-3.390E-1	1.528E+1	3.692E+1
-3.406E-1	1.529E+1	3.714E+1
-3.373E-1	1.518E+1	3.726E+1
-3.373E-1	1.527E+1	3.712E+1
-3.341E-1	1.519E+1	3.733E+1
-3.373E-1	1.532E+1	3.731E+1
-3.373E-1	1.531E+1	3.717E+1
-3.390E-1	1.518E+1	3.692E+1
-3.406E-1	1.520E+1	3.728E+1
-3.390E-1	1.538E+1	3.743E+1
-3.406E-1	1.530E+1	3.733E+1
-3.390E-1	1.521E+1	3.723E+1
-3.406E-1	1.525E+1	3.702E+1
-3.422E-1	1.524E+1	3.723E+1
-3.406E-1	1.529E+1	3.698E+1
-3.357E-1	1.532E+1	3.707E+1
-3.373E-1	1.541E+1	3.718E+1
-3.390E-1	1.506E+1	3.752E+1
-3.406E-1	1.525E+1	3.711E+1
-3.357E-1	1.519E+1	3.708E+1
-3.390E-1	1.528E+1	3.703E+1
-3.390E-1	1.519E+1	3.726E+1
-3.406E-1	1.532E+1	3.702E+1
-3.357E-1	1.524E+1	3.717E+1
-3.390E-1	1.520E+1	3.729E+1
-3.422E-1	1.526E+1	3.714E+1
-3.373E-1	1.514E+1	3.717E+1
-3.357E-1	1.521E+1	3.718E+1
-3.373E-1	1.525E+1	3.732E+1
-3.373E-1	1.521E+1	3.731E+1
-3.357E-1	1.513E+1	3.712E+1
-3.373E-1	1.513E+1	3.714E+1
-3.373E-1	1.526E+1	3.748E+1
-3.406E-1	1.521E+1	3.704E+1
-3.390E-1	1.516E+1	3.724E+1
-3.373E-1	1.530E+1	3.717E+1
-3.373E-1	1.515E+1	3.700E+1
-3.390E-1	1.516E+1	3.712E+1
-3.390E-1	1.520E+1	3.716E+1
-3.357E-1	1.526E+1	3.739E+1
-3.390E-1	1.514E+1	3.698E+1
-3.406E-1	1.530E+1	3.711E+1
-3.406E-1	1.510E+1	3.701E+1
-3.373E-1	1.514E+1	3.719E+1
-3.373E-1	1.521E+1	3.721E+1
-3.390E-1	1.511E+1	3.728E+1
-3.406E-1	1.526E+1	3.695E+1
-3.390E-1	1.519E+1	3.734E+1
-3.373E-1	1.520E+1	3.698E+1
-3.406E-1	1.529E+1	3.726E+1
-3.341E-1	1.525E+1	3.722E+1
-3.373E-1	1.529E+1	3.715E+1
-3.357E-1	1.515E+1	3.721E+1
-3.422E-1	1.537E+1	3.695E+1
-3.390E-1	1.525E+1	3.695E+1
-3.373E-1	1.528E+1	3.714E+1
-3.390E-1	1.512E+1	3.753E+1
-3.390E-1	1.537E+1	3.726E+1
-3.390E-1	1.543E+1	3.729E+1
-3.373E-1	1.518E+1	3.715E+1
-3.373E-1	1.511E+1	3.692E+1
-3.357E-1	1.541E+1	3.720E+1
-3.406E-1	1.503E+1	3.718E+1
-3.390E-1	1.526E+1	3.715E+1
-3.357E-1	1.531E+1	3.708E+1
-3.373E-1	1.509E+1	3.709E+1
-3.406E-1	1.519E+1	3.722E+1
-3.373E-1	1.529E+1	3.717E+1
-3.341E-1	1.529E+1	3.719E+1
-3.422E-1	1.528E+1	3.719E+1
-3.390E-1	1.530E+1	3.732E+1
-3.373E-1	1.521E+1	3.735E+1
-3.390E-1	1.524E+1	3.708E+1
-3.406E-1	1.512E+1	3.708E+1
-3.373E-1	1.523E+1	3.709E+1
-3.357E-1	1.525E+1	3.731E+1
-3.373E-1	1.524E+1	3.685E+1
-3.390E-1	1.513E+1	3.713E+1
-3.373E-1	1.529E+1	3.734E+1
-3.373E-1	1.530E+1	3.715E+1
-3.373E-1	1.528E+1	3.704E+1
-3.406E-1	1.536E+1	3.729E+1
-3.373E-1	1.525E+1	3.719E+1
-3.373E-1	1.535E+1	3.739E+1
-3.373E-1	1.520E+1	3.722E+1
-3.422E-1	1.530E+1	3.694E+1
-3.373E-1	1.515E+1	3.732E+1
-3.390E-1	1.523E+1	3.723E+1
-3.373E-1	1.516E+1	3.732E+1
-3.406E-1	1.534E+1	3.728E+1
-3.390E-1	1.523E+1	3.712E+1
-3.373E-1	1.520E+1	3.709E+1
-3.357E-1	1.533E+1	3.719E+1
-3.406E-1	1.518E+1	3.730E+1
-3.357E-1	1.544E+1	3.720E+1
-3.390E-1	1.509E+1	3.718E+1
-3.373E-1	1.524E+1	3.717E+1
-3.406E-1	1.533E+1	3.715E+1
-3.406E-1	1.511E+1	3.723E+1
-3.406E-1	1.516E+1	3.715E+1
-3.357E-1	1.511E+1	3.711E+1
-3.422E-1	1.533E+1	3.706E+1
-3.390E-1	1.522E+1	3.732E+1
-3.341E-1	1.537E+1	3.711E+1
-3.341E-1	1.507E+1	3.715E+1
-3.390E-1	1.520E+1	3.698E+1
-3.406E-1	1.530E+1	3.756E+1
-3.373E-1	1.524E+1	3.709E+1
-3.390E-1	1.505E+1	3.723E+1
-3.406E-1	1.527E+1	3.717E+1
-3.406E-1	1.518E+1	3.721E+1
-3.373E-1	1.535E+1	3.726E+1
-3.390E-1	1.526E+1	3.732E+1
-3.406E-1	1.537E+1	3.704E+1
-3.390E-1	1.530E+1	3.741E+1
-3.373E-1	1.534E+1	3.708E+1
-3.390E-1	1.524E+1	3.704E+1
-3.390E-1	1.531E+1	3.732E+1
-3.373E-1	1.524E+1	3.701E+1
-3.357E-1	1.529E+1	3.712E+1
-3.390E-1	1.531E+1	3.708E+1
-3.390E-1	1.520E+1	3.716E+1
-3.406E-1	1.519E+1	3.728E+1
-3.357E-1	1.524E+1	3.720E+1
-3.341E-1	1.519E+1	3.714E+1
-3.357E-1	1.526E+1	3.724E+1
-3.390E-1	1.523E+1	3.720E+1
-3.373E-1	1.517E+1	3.729E+1
-3.373E-1	1.520E+1	3.719E+1
-3.438E-1	1.520E+1	3.708E+1
-3.373E-1	1.527E+1	3.721E+1
-3.373E-1	1.528E+1	3.719E+1
-3.341E-1	1.526E+1	3.707E+1
-3.390E-1	1.526E+1	3.722E+1
-3.373E-1	1.516E+1	3.715E+1
-3.357E-1	1.532E+1	3.728E+1
-3.373E-1	1.522E+1	3.731E+1
-3.390E-1	1.533E+1	3.717E+1
-3.390E-1	1.523E+1	3.713E+1
-3.341E-1	1.520E+1	3.732E+1
-3.390E-1	1.530E+1	3.727E+1
-3.406E-1	1.526E+1	3.724E+1
-3.373E-1	1.505E+1	3.713E+1
-3.357E-1	1.525E+1	3.734E+1
-3.390E-1	1.536E+1	3.730E+1
-3.357E-1	1.537E+1	3.754E+1
-3.390E-1	1.518E+1	3.714E+1
-3.357E-1	1.511E+1	3.718E+1
-3.373E-1	1.525E+1	3.726E+1
-3.390E-1	1.510E+1	3.730E+1
-3.390E-1	1.536E+1	3.731E+1
-3.373E-1	1.525E+1	3.692E+1
-3.373E-1	1.536E+1	3.704E+1
-3.390E-1	1.531E+1	3.706E+1
-3.390E-1	1.520E+1	3.735E+1
-3.341E-1	1.527E+1	3.715E+1
-3.357E-1	1.541E+1	3.734E+1
-3.373E-1	1.523E+1	3.698E+1
-3.406E-1	1.526E+1	3.757E+1
-3.373E-1	1.536E+1	3.710E+1
-3.373E-1	1.522E+1	3.709E+1
-3.406E-1	1.526E+1	3.726E+1
-3.390E-1	1.532E+1	3.710E+1
-3.357E-1	1.524E+1	3.724E+1
-3.373E-1	1.525E+1	3.703E+1
-3.390E-1	1.527E+1	3.714E+1
-3.390E-1	1.511E+1	3.732E+1
-3.373E-1	1.507E+1	3.712E+1
-3.406E-1	1.522E+1	3.713E+1
-3.406E-1	1.509E+1	3.705E+1
-3.373E-1	1.519E+1	3.727E+1
-3.357E-1	1.523E+1	3.716E+1
-3.390E-1	1.530E+1	3.716E+1
-3.373E-1	1.521E+1	3.706E+1
-3.406E-1	1.527E+1	3.714E+1
-3.373E-1	1.519E+1	3.698E+1
-3.373E-1	1.522E+1	3.730E+1
-3.373E-1	1.534E+1	3.724E+1
-3.390E-1	1.521E+1	3.713E+1
-3.373E-1	1.523E+1	3.724E+1
-3.357E-1	1.514E+1	3.702E+1
-3.390E-1	1.531E+1	3.745E+1
-3.373E-1	1.539E+1	3.702E+1
-3.390E-1	1.527E+1	3.727E+1
-3.373E-1	1.522E+1	3.711E+1
-3.406E-1	1.513E+1	3.716E+1
-3.406E-1	1.522E+1	3.719E+1
-3.373E-1	1.515E+1	3.685E+1
-3.357E-1	1.525E+1	3.732E+1
-3.390E-1	1.519E+1	3.721E+1
-3.373E-1	1.528E+1	3.698E+1
-3.390E-1	1.537E+1	3.705E+1
-3.373E-1	1.541E+1	3.721E+1
-3.390E-1	1.510E+1	3.727E+1
-3.390E-1	1.528E+1	3.713E+1
-3.373E-1	1.519E+1	3.708E+1
-3.373E-1	1.515E+1	3.740E+1
-3.406E-1	1.506E+1	3.713E+1
-3.390E-1	1.540E+1	3.724E+1
-3.357E-1	1.528E+1	3.713E+1
-3.373E-1	1.528E+1	3.706E+1
-3.390E-1	1.525E+1	3.718E+1
-3.373E-1	1.514E+1	3.728E+1
-3.373E-1	1.519E+1	3.722E+1
-3.357E-1	1.531E+1	3.725E+1
-3.406E-1	1.514E+1	3.719E+1
-3.390E-1	1.535E+1	3.732E+1
-3.357E-1	1.534E+1	3.718E+1
-3.373E-1	1.523E+1	3.719E+1
-3.406E-1	1.533E+1	3.696E+1
-3.373E-1	1.539E+1	3.708E+1
-3.357E-1	1.520E+1	3.697E+1
-3.390E-1	1.519E+1	3.718E+1
-3.373E-1	1.528E+1	3.731E+1
-3.373E-1	1.535E+1	3.731E+1
-3.341E-1	1.538E+1	3.702E+1
-3.373E-1	1.529E+1	3.712E+1
-3.373E-1	1.525E+1	3.723E+1
-3.373E-1	1.525E+1	3.724E+1
-3.357E-1	1.509E+1	3.721E+1
-3.357E-1	1.518E+1	3.708E+1
-3.406E-1	1.529E+1	3.711E+1
-3.406E-1	1.528E+1	3.714E+1
-3.390E-1	1.524E+1	3.731E+1
-3.406E-1	1.530E+1	3.730E+1
-3.406E-1	1.543E+1	3.715E+1
-3.422E-1	1.535E+1	3.721E+1
-3.373E-1	1.530E+1	3.727E+1
-3.373E-1	1.519E+1	3.709E+1
-3.390E-1	1.507E+1	3.707E+1
-3.406E-1	1.518E+1	3.722E+1
-3.390E-1	1.533E+1	3.710E+1
-3.341E-1	1.535E+1	3.724E+1
-3.390E-1	1.528E+1	3.733E+1
-3.373E-1	1.524E+1	3.718E+1
-3.390E-1	1.512E+1	3.724E+1
-3.357E-1	1.521E+1	3.724E+1
-3.406E-1	1.527E+1	3.727E+1
-3.406E-1	1.517E+1	3.725E+1
-3.373E-1	1.537E+1	3.733E+1
-3.373E-1	1.528E+1	3.724E+1
-3.390E-1	1.520E+1	3.727E+1
-3.373E-1	1.523E+1	3.724E+1
-3.357E-1	1.525E+1	3.706E+1
-3.373E-1	1.532E+1	3.715E+1
-3.390E-1	1.532E+1	3.730E+1
-3.373E-1	1.527E+1	3.752E+1
-3.357E-1	1.511E+1	3.712E+1
-3.373E-1	1.524E+1	3.714E+1
-3.390E-1	1.531E+1	3.690E+1
-3.373E-1	1.527E+1	3.728E+1
-3.390E-1	1.538E+1	3.711E+1
-3.373E-1	1.530E+1	3.715E+1
-3.390E-1	1.536E+1	3.738E+1
-3.390E-1	1.515E+1	3.736E+1
-3.373E-1	1.533E+1	3.698E+1
-3.373E-1	1.516E+1	3.727E+1
-3.422E-1	1.523E+1	3.705E+1
-3.357E-1	1.523E+1	3.714E+1
-3.373E-1	1.523E+1	3.725E+1
-3.357E-1	1.524E+1	3.730E+1
-3.406E-1	1.506E+1	3.720E+1
-3.390E-1	1.526E+1	3.750E+1
-3.390E-1	1.528E+1	3.711E+1
-3.357E-1	1.517E+1	3.708E+1
-3.390E-1	1.535E+1	3.712E+1
-3.373E-1	1.526E+1	3.722E+1
-3.357E-1	1.521E+1	3.732E+1
-3.357E-1	1.536E+1	3.710E+1
-3.390E-1	1.526E+1	3.735E+1
-3.390E-1	1.537E+1	3.729E+1
-3.357E-1	1.519E+1	3.728E+1
-3.373E-1	1.530E+1	3.725E+1
-3.373E-1	1.536E+1	3.732E+1
-3.357E-1	1.518E+1	3.717E+1
-3.357E-1	1.535E+1	3.729E+1
-3.357E-1	1.524E+1	3.711E+1
-3.406E-1	1.524E+1	3.723E+1
-3.373E-1	1.528E+1	3.738E+1
-3.357E-1	1.525E+1	3.713E+1
-3.373E-1	1.519E+1	3.746E+1
-3.373E-1	1.535E+1	3.741E+1
-3.373E-1	1.512E+1	3.732E+1
-3.390E-1	1.530E+1	3.726E+1
-3.373E-1	1.521E+1	3.733E+1
-3.357E-1	1.531E+1	3.719E+1
-3.373E-1	1.528E+1	3.734E+1
-3.373E-1	1.513E+1	3.706E+1
-3.390E-1	1.528E+1	3.723E+1
-3.406E-1	1.539E+1	3.705E+1
-3.357E-1	1.540E+1	3.701E+1
-3.390E-1	1.523E+1	3.727E+1
-3.357E-1	1.528E+1	3.728E+1
-3.406E-1	1.520E+1	3.733E+1
-3.390E-1	1.530E+1	3.735E+1
-3.373E-1	1.527E+1	3.739E+1
-3.373E-1	1.523E+1	3.714E+1
-3.390E-1	1.555E+1	3.714E+1
-3.373E-1	1.531E+1	3.708E+1
-3.357E-1	1.530E+1	3.708E+1
-3.373E-1	1.527E+1	3.703E+1
-3.406E-1	1.528E+1	3.709E+1
-3.373E-1	1.526E+1	3.722E+1
-3.357E-1	1.510E+1	3.727E+1
-3.357E-1	1.530E+1	3.701E+1
-3.390E-1	1.527E+1	3.708E+1
-3.373E-1	1.535E+1	3.715E+1
-3.373E-1	1.530E+1	3.688E+1
-3.373E-1	1.527E+1	3.729E+1
-3.406E-1	1.535E+1	3.700E+1
-3.373E-1	1.526E+1	3.741E+1
-3.373E-1	1.526E+1	3.712E+1
-3.357E-1	1.524E+1	3.717E+1
-3.390E-1	1.520E+1	3.700E+1
-3.390E-1	1.512E+1	3.740E+1
-3.357E-1	1.535E+1	3.719E+1
-3.390E-1	1.525E+1	3.725E+1
-3.390E-1	1.526E+1	3.739E+1
-3.373E-1	1.534E+1	3.707E+1
-3.357E-1	1.515E+1	3.708E+1
-3.341E-1	1.514E+1	3.731E+1
-3.390E-1	1.528E+1	3.722E+1
-3.373E-1	1.530E+1	3.729E+1
-3.373E-1	1.531E+1	3.713E+1
-3.373E-1	1.513E+1	3.712E+1
-3.373E-1	1.530E+1	3.714E+1
-3.373E-1	1.521E+1	3.724E+1
-3.357E-1	1.522E+1	3.725E+1
-3.357E-1	1.536E+1	3.718E+1
-3.373E-1	1.528E+1	3.738E+1
-3.373E-1	1.517E+1	3.701E+1
-3.325E-1	1.524E+1	3.708E+1
-3.373E-1	1.523E+1	3.713E+1
-3.373E-1	1.523E+1	3.715E+1
-3.406E-1	1.516E+1	3.714E+1
-3.357E-1	1.524E+1	3.714E+1
-3.325E-1	1.519E+1	3.726E+1
-3.390E-1	1.527E+1	3.733E+1
-3.373E-1	1.517E+1	3.722E+1
-3.357E-1	1.532E+1	3.748E+1
-3.357E-1	1.526E+1	3.744E+1
-3.390E-1	1.518E+1	3.707E+1
-3.406E-1	1.531E+1	3.727E+1
-3.357E-1	1.529E+1	3.730E+1
-3.373E-1	1.522E+1	3.728E+1
-3.390E-1	1.522E+1	3.716E+1
-3.390E-1	1.530E+1	3.713E+1
-3.341E-1	1.516E+1	3.724E+1
-3.373E-1	1.513E+1	3.721E+1
-3.373E-1	1.526E+1	3.729E+1
-3.390E-1	1.530E+1	3.707E+1
-3.373E-1	1.548E+1	3.733E+1
-3.406E-1	1.527E+1	3.710E+1
-3.390E-1	1.521E+1	3.712E+1
-3.390E-1	1.517E+1	3.713E+1
-3.341E-1	1.530E+1	3.752E+1
-3.406E-1	1.519E+1	3.718E+1
-3.373E-1	1.529E+1	3.684E+1
-3.406E-1	1.524E+1	3.717E+1
-3.406E-1	1.520E+1	3.708E+1
-3.357E-1	1.535E+1	3.730E+1
-3.390E-1	1.523E+1	3.721E+1
-3.390E-1	1.529E+1	3.733E+1
-3.373E-1	1.530E+1	3.744E+1
-3.373E-1	1.529E+1	3.712E+1
-3.373E-1	1.526E+1	3.735E+1
-3.373E-1	1.521E+1	3.740E+1
-3.373E-1	1.530E+1	3.704E+1
-3.357E-1	1.529E+1	3.719E+1
-3.406E-1	1.509E+1	3.714E+1
-3.390E-1	1.526E+1	3.693E+1
-3.406E-1	1.527E+1	3.714E+1
-3.357E-1	1.519E+1	3.714E+1
-3.390E-1	1.518E+1	3.717E+1
-3.373E-1	1.524E+1	3.706E+1
-3.341E-1	1.532E+1	3.723E+1
-3.357E-1	1.529E+1	3.693E+1
-3.406E-1	1.541E+1	3.732E+1
-3.373E-1	1.535E+1	3.738E+1
-3.373E-1	1.534E+1	3.704E+1
-3.357E-1	1.526E+1	3.710E+1
-3.406E-1	1.535E+1	3.749E+1
-3.390E-1	1.535E+1	3.722E+1
-3.357E-1	1.530E+1	3.709E+1
-3.373E-1	1.544E+1	3.694E+1
-3.373E-1	1.521E+1	3.730E+1
-3.373E-1	1.534E+1	3.747E+1
-3.373E-1	1.516E+1	3.740E+1
-3.390E-1	1.536E+1	3.735E+1
-3.373E-1	1.529E+1	3.716E+1
-3.373E-1	1.518E+1	3.717E+1
-3.357E-1	1.538E+1	3.717E+1
-3.357E-1	1.523E+1	3.722E+1
-3.390E-1	1.506E+1	3.708E+1
-3.357E-1	1.532E+1	3.729E+1
-3.390E-1	1.528E+1	3.713E+1
-3.373E-1	1.520E+1	3.718E+1
-3.390E-1	1.522E+1	3.714E+1
-3.373E-1	1.518E+1	3.726E+1
-3.357E-1	1.528E+1	3.735E+1
-3.390E-1	1.518E+1	3.744E+1
-3.390E-1	1.526E+1	3.717E+1
-3.406E-1	1.523E+1	3.701E+1
-3.373E-1	1.516E+1	3.716E+1
-3.390E-1	1.511E+1	3.716E+1
-3.390E-1	1.528E+1	3.718E+1
-3.373E-1	1.517E+1	3.711E+1
-3.373E-1	1.517E+1	3.721E+1
-3.390E-1	1.504E+1	3.723E+1
-3.390E-1	1.529E+1	3.721E+1
-3.373E-1	1.532E+1	3.719E+1
-3.357E-1	1.531E+1	3.703E+1
-3.373E-1	1.515E+1	3.725E+1
-3.390E-1	1.530E+1	3.718E+1
-3.390E-1	1.528E+1	3.707E+1
-3.357E-1	1.512E+1	3.717E+1
-3.373E-1	1.522E+1	3.688E+1
-3.406E-1	1.537E+1	3.716E+1
-3.390E-1	1.546E+1	3.717E+1
-3.357E-1	1.513E+1	3.708E+1
-3.406E-1	1.526E+1	3.727E+1
-3.357E-1	1.514E+1	3.726E+1
-3.373E-1	1.532E+1	3.725E+1
-3.373E-1	1.533E+1	3.718E+1
-3.357E-1	1.521E+1	3.727E+1
-3.406E-1	1.522E+1	3.727E+1
-3.390E-1	1.530E+1	3.728E+1
-3.373E-1	1.522E+1	3.715E+1
-3.373E-1	1.532E+1	3.703E+1
-3.390E-1	1.530E+1	3.716E+1
-3.373E-1	1.523E+1	3.719E+1
-3.357E-1	1.532E+1	3.705E+1
-3.373E-1	1.532E+1	3.720E+1
-3.373E-1	1.537E+1	3.722E+1
-3.357E-1	1.530E+1	3.706E+1
-3.373E-1	1.516E+1	3.708E+1
-3.406E-1	1.530E+1	3.735E+1
-3.406E-1	1.519E+1	3.720E+1
-3.390E-1	1.519E+1	3.699E+1
-3.373E-1	1.522E+1	3.696E+1
-3.341E-1	1.534E+1	3.700E+1
-3.357E-1	1.512E+1	3.736E+1
-3.373E-1	1.544E+1	3.716E+1
-3.390E-1	1.524E+1	3.710E+1
-3.390E-1	1.534E+1	3.724E+1
-3.390E-1	1.535E+1	3.716E+1
-3.406E-1	1.530E+1	3.733E+1
-3.357E-1	1.548E+1	3.741E+1
-3.357E-1	1.525E+1	3.719E+1
-3.422E-1	1.518E+1	3.756E+1
-3.390E-1	1.535E+1	3.731E+1
-3.373E-1	1.519E+1	3.713E+1
-3.373E-1	1.529E+1	3.734E+1
-3.390E-1	1.520E+1	3.716E+1
-3.373E-1	1.532E+1	3.709E+1
-3.357E-1	1.528E+1	3.706E+1
-3.390E-1	1.522E+1	3.716E+1
-3.390E-1	1.528E+1	3.708E+1
-3.390E-1	1.528E+1	3.712E+1
-3.357E-1	1.527E+1	3.714E+1
-3.373E-1	1.527E+1	3.744E+1
-3.373E-1	1.537E+1	3.726E+1
-3.390E-1	1.534E+1	3.719E+1
-3.357E-1	1.531E+1	3.699E+1
-3.373E-1	1.530E+1	3.729E+1
-3.357E-1	1.528E+1	3.745E+1
-3.390E-1	1.535E+1	3.729E+1
-3.357E-1	1.529E+1	3.723E+1
-3.373E-1	1.527E+1	3.713E+1
-3.422E-1	1.531E+1	3.723E+1
-3.373E-1	1.531E+1	3.705E+1
-3.357E-1	1.531E+1	3.713E+1
-3.373E-1	1.544E+1	3.728E+1
-3.373E-1	1.526E+1	3.727E+1
-3.390E-1	1.520E+1	3.706E+1
-3.373E-1	1.543E+1	3.714E+1
-3.373E-1	1.518E+1	3.734E+1
-3.373E-1	1.530E+1	3.712E+1
-3.390E-1	1.538E+1	3.730E+1
-3.390E-1	1.533E+1	3.716E+1
-3.390E-1	1.518E+1	3.724E+1
-3.390E-1	1.528E+1	3.725E+1
-3.390E-1	1.531E+1	3.703E+1
-3.373E-1	1.523E+1	3.733E+1
-3.357E-1	1.523E+1	3.721E+1
-3.373E-1	1.521E+1	3.725E+1
-3.373E-1	1.524E+1	3.723E+1
-3.357E-1	1.525E+1	3.733E+1
-3.373E-1	1.529E+1	3.722E+1
-3.373E-1	1.533E+1	3.727E+1
-3.373E-1	1.540E+1	3.716E+1
-3.357E-1	1.538E+1	3.718E+1
-3.357E-1	1.538E+1	3.739E+1
-3.406E-1	1.544E+1	3.741E+1
-3.390E-1	1.529E+1	3.722E+1
-3.341E-1	1.529E+1	3.707E+1
-3.390E-1	1.538E+1	3.719E+1
-3.373E-1	1.533E+1	3.741E+1
-3.373E-1	1.548E+1	3.721E+1
-3.373E-1	1.522E+1	3.723E+1
-3.357E-1	1.549E+1	3.725E+1
-3.390E-1	1.518E+1	3.726E+1
-3.373E-1	1.530E+1	3.750E+1
-3.390E-1	1.530E+1	3.725E+1
-3.373E-1	1.527E+1	3.722E+1
-3.390E-1	1.529E+1	3.714E+1
-3.373E-1	1.524E+1	3.718E+1
-3.357E-1	1.515E+1	3.724E+1
-3.390E-1	1.531E+1	3.720E+1
-3.373E-1	1.527E+1	3.700E+1
-3.406E-1	1.533E+1	3.723E+1
-3.357E-1	1.521E+1	3.725E+1
-3.390E-1	1.520E+1	3.727E+1
-3.373E-1	1.530E+1	3.720E+1
-3.373E-1	1.506E+1	3.719E+1
-3.341E-1	1.529E+1	3.706E+1
-3.341E-1	1.510E+1	3.716E+1
-3.390E-1	1.526E+1	3.711E+1
-3.390E-1	1.529E+1	3.733E+1
-3.357E-1	1.520E+1	3.726E+1
-3.341E-1	1.528E+1	3.724E+1
-3.373E-1	1.547E+1	3.716E+1
-3.373E-1	1.531E+1	3.686E+1
-3.357E-1	1.534E+1	3.706E+1
-3.357E-1	1.525E+1	3.729E+1
-3.406E-1	1.525E+1	3.726E+1
-3.357E-1	1.535E+1	3.731E+1
-3.357E-1	1.525E+1	3.705E+1
-3.357E-1	1.529E+1	3.732E+1
-3.390E-1	1.527E+1	3.716E+1
-3.390E-1	1.536E+1	3.699E+1
-3.357E-1	1.514E+1	3.718E+1
-3.373E-1	1.528E+1	3.718E+1
-3.390E-1	1.531E+1	3.721E+1
-3.390E-1	1.517E+1	3.714E+1
-3.357E-1	1.517E+1	3.700E+1
-3.357E-1	1.529E+1	3.732E+1
-3.373E-1	1.527E+1	3.720E+1
-3.390E-1	1.528E+1	3.698E+1
-3.357E-1	1.525E+1	3.746E+1
-3.390E-1	1.531E+1	3.723E+1
-3.406E-1	1.526E+1	3.708E+1
-3.390E-1	1.529E+1	3.716E+1
-3.357E-1	1.527E+1	3.692E+1
-3.390E-1	1.529E+1	3.719E+1
-3.406E-1	1.527E+1	3.708E+1
-3.390E-1	1.534E+1	3.715E+1
-3.390E-1	1.551E+1	3.725E+1
-3.373E-1	1.524E+1	3.732E+1
-3.373E-1	1.527E+1	3.724E+1
-3.406E-1	1.519E+1	3.696E+1
-3.373E-1	1.526E+1	3.737E+1
-3.406E-1	1.531E+1	3.715E+1
-3.390E-1	1.522E+1	3.712E+1
-3.390E-1	1.514E+1	3.717E+1
-3.357E-1	1.528E+1	3.718E+1
-3.373E-1	1.535E+1	3.700E+1
-3.373E-1	1.514E+1	3.720E+1
-3.357E-1	1.528E+1	3.728E+1
-3.341E-1	1.533E+1	3.732E+1
-3.357E-1	1.517E+1	3.726E+1
-3.390E-1	1.522E+1	3.707E+1
-3.357E-1	1.527E+1	3.718E+1
-3.341E-1	1.529E+1	3.720E+1
-3.373E-1	1.522E+1	3.740E+1
-3.390E-1	1.523E+1	3.708E+1
-3.373E-1	1.504E+1	3.726E+1
-3.341E-1	1.536E+1	3.704E+1
-3.357E-1	1.529E+1	3.722E+1
-3.390E-1	1.530E+1	3.733E+1
-3.357E-1	1.527E+1	3.729E+1
-3.357E-1	1.527E+1	3.726E+1
-3.341E-1	1.542E+1	3.713E+1
-3.357E-1	1.530E+1	3.711E+1
-3.390E-1	1.531E+1	3.716E+1
-3.341E-1	1.515E+1	3.715E+1
-3.373E-1	1.525E+1	3.733E+1
-3.406E-1	1.523E+1	3.728E+1
-3.406E-1	1.531E+1	3.730E+1
-3.357E-1	1.534E+1	3.714E+1
-3.357E-1	1.531E+1	3.697E+1
-3.390E-1	1.532E+1	3.751E+1
-3.390E-1	1.527E+1	3.706E+1
-3.390E-1	1.520E+1	3.729E+1
-3.357E-1	1.525E+1	3.716E+1
-3.390E-1	1.533E+1	3.720E+1
-3.406E-1	1.525E+1	3.709E+1
-3.341E-1	1.541E+1	3.714E+1
-3.341E-1	1.546E+1	3.700E+1
-3.373E-1	1.523E+1	3.731E+1
-3.373E-1	1.546E+1	3.731E+1
-3.373E-1	1.514E+1	3.730E+1
-3.373E-1	1.517E+1	3.728E+1
-3.390E-1	1.520E+1	3.730E+1
-3.373E-1	1.527E+1	3.714E+1
-3.373E-1	1.531E+1	3.732E+1
-3.357E-1	1.523E+1	3.721E+1
-3.390E-1	1.533E+1	3.732E+1
-3.422E-1	1.532E+1	3.731E+1
-3.357E-1	1.517E+1	3.734E+1
-3.357E-1	1.525E+1	3.720E+1
-3.390E-1	1.532E+1	3.712E+1
-3.373E-1	1.537E+1	3.712E+1
-3.357E-1	1.526E+1	3.742E+1
-3.390E-1	1.532E+1	3.726E+1
-3.406E-1	1.517E+1	3.713E+1
-3.357E-1	1.511E+1	3.724E+1
-3.373E-1	1.530E+1	3.726E+1
-3.357E-1	1.526E+1	3.716E+1
-3.373E-1	1.533E+1	3.701E+1
-3.357E-1	1.537E+1	3.735E+1
-3.373E-1	1.535E+1	3.712E+1
-3.373E-1	1.522E+1	3.730E+1
-3.406E-1	1.525E+1	3.721E+1
-3.357E-1	1.510E+1	3.705E+1
-3.373E-1	1.524E+1	3.709E+1
-3.357E-1	1.535E+1	3.718E+1
-3.390E-1	1.536E+1	3.702E+1
-3.373E-1	1.531E+1	3.747E+1
-3.357E-1	1.519E+1	3.722E+1
-3.357E-1	1.537E+1	3.744E+1
-3.373E-1	1.527E+1	3.730E+1
-3.390E-1	1.535E+1	3.717E+1
-3.373E-1	1.525E+1	3.729E+1
-3.341E-1	1.513E+1	3.737E+1
-3.406E-1	1.519E+1	3.711E+1
-3.357E-1	1.516E+1	3.723E+1
-3.357E-1	1.530E+1	3.713E+1
-3.341E-1	1.516E+1	3.714E+1
-3.390E-1	1.512E+1	3.733E+1
-3.390E-1	1.530E+1	3.703E+1
-3.341E-1	1.519E+1	3.709E+1
-3.373E-1	1.516E+1	3.719E+1
-3.373E-1	1.529E+1	3.722E+1
-3.325E-1	1.539E+1	3.718E+1
-3.373E-1	1.534E+1	3.732E+1
-3.341E-1	1.539E+1	3.700E+1
-3.373E-1	1.510E+1	3.702E+1
-3.390E-1	1.523E+1	3.726E+1
-3.357E-1	1.518E+1	3.732E+1
-3.373E-1	1.518E+1	3.711E+1
-3.390E-1	1.521E+1	3.730E+1
-3.357E-1	1.530E+1	3.718E+1
-3.373E-1	1.528E+1	3.708E+1
-3.357E-1	1.539E+1	3.714E+1
-3.390E-1	1.516E+1	3.706E+1
-3.373E-1	1.514E+1	3.715E+1
-3.373E-1	1.527E+1	3.724E+1
-3.390E-1	1.532E+1	3.733E+1
-3.406E-1	1.523E+1	3.705E+1
-3.373E-1	1.530E+1	3.740E+1
-3.341E-1	1.530E+1	3.695E+1
-3.341E-1	1.530E+1	3.721E+1
-3.373E-1	1.529E+1	3.727E+1
-3.341E-1	1.524E+1	3.708E+1
-3.357E-1	1.519E+1	3.707E+1
-3.357E-1	1.514E+1	3.724E+1
-3.357E-1	1.524E+1	3.727E+1
-3.341E-1	1.519E+1	3.727E+1
-3.373E-1	1.529E+1	3.715E+1
-3.357E-1	1.530E+1	3.703E+1
-3.373E-1	1.533E+1	3.698E+1
-3.390E-1	1.526E+1	3.734E+1
-3.357E-1	1.527E+1	3.727E+1
-3.341E-1	1.527E+1	3.699E+1
-3.373E-1	1.529E+1	3.697E+1
-3.373E-1	1.526E+1	3.722E+1
-3.357E-1	1.528E+1	3.720E+1
-3.390E-1	1.515E+1	3.715E+1
-3.390E-1	1.525E+1	3.712E+1
-3.390E-1	1.521E+1	3.712E+1
-3.341E-1	1.517E+1	3.724E+1
-3.390E-1	1.533E+1	3.730E+1
-3.373E-1	1.526E+1	3.728E+1
-3.357E-1	1.523E+1	3.710E+1
-3.373E-1	1.517E+1	3.715E+1
-3.357E-1	1.528E+1	3.716E+1
-3.390E-1	1.534E+1	3.717E+1
-3.390E-1	1.542E+1	3.732E+1
-3.341E-1	1.517E+1	3.700E+1
-3.357E-1	1.530E+1	3.722E+1
-3.373E-1	1.531E+1	3.724E+1
-3.390E-1	1.533E+1	3.717E+1
-3.357E-1	1.531E+1	3.715E+1
-3.357E-1	1.534E+1	3.727E+1
-3.357E-1	1.534E+1	3.703E+1
-3.373E-1	1.530E+1	3.734E+1
-3.357E-1	1.541E+1	3.733E+1
-3.373E-1	1.522E+1	3.710E+1
-3.357E-1	1.531E+1	3.734E+1
-3.357E-1	1.530E+1	3.724E+1
-3.341E-1	1.526E+1	3.726E+1
-3.373E-1	1.546E+1	3.698E+1
-3.373E-1	1.517E+1	3.710E+1
-3.341E-1	1.528E+1	3.720E+1
-3.325E-1	1.527E+1	3.725E+1
-3.373E-1	1.525E+1	3.710E+1
-3.357E-1	1.528E+1	3.730E+1
-3.390E-1	1.526E+1	3.709E+1
-3.341E-1	1.538E+1	3.729E+1
-3.357E-1	1.521E+1	3.737E+1
-3.373E-1	1.519E+1	3.718E+1
-3.357E-1	1.516E+1	3.708E+1
-3.341E-1	1.531E+1	3.709E+1
-3.357E-1	1.520E+1	3.719E+1
-3.390E-1	1.532E+1	3.701E+1
-3.373E-1	1.535E+1	3.729E+1
-3.325E-1	1.528E+1	3.732E+1
-3.373E-1	1.525E+1	3.714E+1
-3.390E-1	1.529E+1	3.731E+1
-3.357E-1	1.523E+1	3.710E+1
-3.357E-1	1.528E+1	3.729E+1
-3.341E-1	1.522E+1	3.723E+1
-3.373E-1	1.519E+1	3.708E+1
-3.373E-1	1.521E+1	3.726E+1
-3.373E-1	1.529E+1	3.720E+1
-3.357E-1	1.533E+1	3.707E+1
-3.373E-1	1.537E+1	3.742E+1
-3.390E-1	1.517E+1	3.718E+1
-3.357E-1	1.508E+1	3.712E+1
-3.341E-1	1.529E+1	3.684E+1
-3.373E-1	1.531E+1	3.718E+1
-3.373E-1	1.527E+1	3.731E+1
-3.357E-1	1.526E+1	3.728E+1
-3.341E-1	1.515E+1	3.725E+1
-3.357E-1	1.522E+1	3.712E+1
-3.390E-1	1.544E+1	3.721E+1
-3.373E-1	1.533E+1	3.736E+1
-3.357E-1	1.530E+1	3.729E+1
-3.406E-1	1.537E+1	3.711E+1
-3.390E-1	1.515E+1	3.712E+1
-3.341E-1	1.539E+1	3.720E+1
-3.341E-1	1.525E+1	3.697E+1
-3.341E-1	1.527E+1	3.720E+1
-3.373E-1	1.526E+1	3.713E+1
-3.325E-1	1.525E+1	3.721E+1
-3.357E-1	1.531E+1	3.709E+1
-3.357E-1	1.528E+1	3.724E+1
-3.373E-1	1.533E+1	3.707E+1
-3.373E-1	1.523E+1	3.715E+1
-3.325E-1	1.524E+1	3.721E+1
-3.390E-1	1.512E+1	3.732E+1
-3.357E-1	1.524E+1	3.715E+1
-3.357E-1	1.528E+1	3.733E+1
-3.373E-1	1.537E+1	3.731E+1
-3.406E-1	1.509E+1	3.723E+1
-3.357E-1	1.528E+1	3.718E+1
-3.357E-1	1.530E+1	3.729E+1
-3.373E-1	1.530E+1	3.712E+1
-3.390E-1	1.522E+1	3.747E+1
-3.373E-1	1.543E+1	3.720E+1
-3.341E-1	1.523E+1	3.707E+1
-3.357E-1	1.514E+1	3.720E+1
-3.373E-1	1.531E+1	3.727E+1
-3.357E-1	1.532E+1	3.722E+1
-3.357E-1	1.545E+1	3.740E+1
-3.373E-1	1.518E+1	3.705E+1
-3.373E-1	1.537E+1	3.726E+1
-3.390E-1	1.518E+1	3.717E+1
-3.357E-1	1.520E+1	3.712E+1
-3.373E-1	1.513E+1	3.708E+1
-3.373E-1	1.517E+1	3.726E+1
-3.357E-1	1.529E+1	3.716E+1
-3.341E-1	1.536E+1	3.715E+1
-3.341E-1	1.520E+1	3.734E+1
-3.390E-1	1.535E+1	3.725E+1
-3.390E-1	1.540E+1	3.714E+1
-3.341E-1	1.513E+1	3.710E+1
-3.373E-1	1.517E+1	3.722E+1
-3.390E-1	1.531E+1	3.699E+1
-3.357E-1	1.525E+1	3.714E+1
-3.357E-1	1.528E+1	3.754E+1
-3.341E-1	1.531E+1	3.741E+1
-3.390E-1	1.517E+1	3.718E+1
-3.373E-1	1.535E+1	3.739E+1
-3.341E-1	1.523E+1	3.737E+1
-3.357E-1	1.538E+1	3.715E+1
-3.373E-1	1.518E+1	3.700E+1
-3.373E-1	1.540E+1	3.729E+1
-3.357E-1	1.525E+1	3.713E+1
-3.357E-1	1.513E+1	3.703E+1
-3.373E-1	1.517E+1	3.725E+1
-3.390E-1	1.514E+1	3.689E+1
-3.357E-1	1.525E+1	3.745E+1
-3.341E-1	1.526E+1	3.714E+1
-3.341E-1	1.530E+1	3.719E+1
-3.357E-1	1.528E+1	3.715E+1
-3.357E-1	1.530E+1	3.709E+1
-3.390E-1	1.538E+1	3.723E+1
-3.357E-1	1.534E+1	3.731E+1
-3.373E-1	1.533E+1	3.704E+1
-3.357E-1	1.529E+1	3.714E+1
-3.373E-1	1.522E+1	3.706E+1
-3.357E-1	1.538E+1	3.709E+1
-3.357E-1	1.525E+1	3.716E+1
-3.341E-1	1.515E+1	3.728E+1
-3.373E-1	1.521E+1	3.710E+1
-3.341E-1	1.534E+1	3.735E+1
-3.390E-1	1.550E+1	3.714E+1
-3.341E-1	1.531E+1	3.707E+1
-3.373E-1	1.524E+1	3.717E+1
-3.341E-1	1.537E+1	3.736E+1
-3.357E-1	1.535E+1	3.732E+1
-3.357E-1	1.527E+1	3.738E+1
-3.341E-1	1.529E+1	3.721E+1
-3.357E-1	1.535E+1	3.719E+1
-3.357E-1	1.535E+1	3.725E+1
-3.325E-1	1.522E+1	3.728E+1
-3.357E-1	1.511E+1	3.730E+1
-3.373E-1	1.534E+1	3.717E+1
-3.357E-1	1.534E+1	3.715E+1
-3.357E-1	1.522E+1	3.690E+1
-3.341E-1	1.530E+1	3.712E+1
-3.390E-1	1.543E+1	3.722E+1
[truncated: 339,898 more rows]
