# Supplementary material for: Improved ANAP incorporation and VCF analysis reveal details of P2X7 current facilitation and a limited conformational interplay between ATP binding and the intracellular ballast domain
Source: eLife. 2023 Jan 4;12:e82479. doi: 10.7554/eLife.82479 (PMC9859053; doi:10.7554/eLife.82479)
Supplement: Figure 4—source data 1. [file elife-82479-fig4-data1.zip]

Archive with 15 entries (14 files):
- Figure-4_Source-data-1/
- Figure-4_Source-data-1/L341_k06#08.csv
- Figure-4_Source-data-1/S339_k01#32.csv
- Figure-4_Source-data-1/T340_filterset-1_b01#02.csv
- Figure-4_Source-data-1/T340_filterset-1_b01#16.csv
- Figure-4_Source-data-1/T340_filterset-1_b01#17.csv
- Figure-4_Source-data-1/T340_filterset-1_b02#11.csv
- Figure-4_Source-data-1/T340_filterset-1_b03#03.csv
- Figure-4_Source-data-1/T340_filterset-1_b08#13.csv
- Figure-4_Source-data-1/T340_filterset-1_b09#13.csv
- Figure-4_Source-data-1/T340_filterset-1_b10#15.csv
- Figure-4_Source-data-1/T340_filterset-1_b12#05.csv
- Figure-4_Source-data-1/T340_filterset-1_b23#11.csv
- Figure-4_Source-data-1/T340_filterset-1_b24#12.csv
- Figure-4_Source-data-1/T340_filterset-2_e03#05.csv
