# Supplementary material for: Improved ANAP incorporation and VCF analysis reveal details of P2X7 current facilitation and a limited conformational interplay between ATP binding and the intracellular ballast domain
Source: eLife. 2023 Jan 4;12:e82479. doi: 10.7554/eLife.82479 (PMC9859053; doi:10.7554/eLife.82479)
Supplement: Figure 4—source data 1. [file elife-82479-fig4-data1.zip › Figure-4_Source-data-1/S339_k01#32.csv]

-4.995E-1	8.376E+0	1.602E+1
-5.012E-1	8.210E+0	1.577E+1
-5.028E-1	8.207E+0	1.608E+1
-4.995E-1	8.194E+0	1.613E+1
-4.963E-1	8.233E+0	1.599E+1
-4.995E-1	8.100E+0	1.596E+1
-5.012E-1	8.146E+0	1.592E+1
-4.995E-1	8.172E+0	1.609E+1
-4.979E-1	8.210E+0	1.605E+1
-4.995E-1	8.139E+0	1.602E+1
-4.995E-1	8.207E+0	1.601E+1
-4.995E-1	8.214E+0	1.606E+1
-4.979E-1	8.198E+0	1.604E+1
-5.012E-1	8.146E+0	1.609E+1
-5.012E-1	8.210E+0	1.607E+1
-4.995E-1	8.136E+0	1.589E+1
-4.963E-1	8.253E+0	1.605E+1
-5.012E-1	8.191E+0	1.609E+1
-5.044E-1	8.356E+0	1.599E+1
-5.012E-1	8.110E+0	1.599E+1
-4.963E-1	8.220E+0	1.609E+1
-4.979E-1	8.172E+0	1.607E+1
-5.044E-1	8.279E+0	1.592E+1
-4.995E-1	8.217E+0	1.614E+1
-4.979E-1	8.217E+0	1.613E+1
-4.995E-1	8.165E+0	1.586E+1
-5.028E-1	8.269E+0	1.601E+1
-4.979E-1	8.233E+0	1.599E+1
-4.979E-1	8.129E+0	1.587E+1
-4.995E-1	8.172E+0	1.601E+1
-5.028E-1	8.214E+0	1.607E+1
-4.963E-1	8.223E+0	1.610E+1
-4.947E-1	8.227E+0	1.604E+1
-5.028E-1	8.369E+0	1.591E+1
-5.044E-1	8.175E+0	1.600E+1
-4.963E-1	8.253E+0	1.620E+1
-4.979E-1	8.253E+0	1.616E+1
-4.979E-1	8.210E+0	1.595E+1
-5.028E-1	8.175E+0	1.606E+1
-4.995E-1	8.159E+0	1.608E+1
-4.963E-1	8.295E+0	1.597E+1
-4.995E-1	8.194E+0	1.601E+1
-5.044E-1	8.185E+0	1.614E+1
-4.995E-1	8.259E+0	1.602E+1
-4.947E-1	8.191E+0	1.593E+1
-5.012E-1	8.129E+0	1.601E+1
-5.012E-1	8.116E+0	1.602E+1
-4.963E-1	8.094E+0	1.597E+1
-4.979E-1	8.194E+0	1.625E+1
-5.012E-1	8.194E+0	1.596E+1
-5.012E-1	8.207E+0	1.606E+1
-4.979E-1	8.233E+0	1.616E+1
-4.979E-1	8.181E+0	1.601E+1
-4.995E-1	8.220E+0	1.617E+1
-5.028E-1	8.207E+0	1.612E+1
-4.995E-1	8.081E+0	1.618E+1
-4.995E-1	8.181E+0	1.595E+1
-5.012E-1	8.243E+0	1.608E+1
-5.028E-1	8.133E+0	1.599E+1
-4.995E-1	8.214E+0	1.595E+1
-4.995E-1	8.259E+0	1.607E+1
-4.995E-1	8.207E+0	1.606E+1
-5.012E-1	8.165E+0	1.615E+1
-4.995E-1	8.191E+0	1.587E+1
-4.963E-1	8.292E+0	1.609E+1
-4.979E-1	8.223E+0	1.605E+1
-5.012E-1	8.074E+0	1.602E+1
-5.028E-1	8.214E+0	1.588E+1
-4.963E-1	8.240E+0	1.601E+1
-4.995E-1	8.103E+0	1.602E+1
-5.028E-1	8.074E+0	1.601E+1
-5.012E-1	8.253E+0	1.590E+1
-4.979E-1	8.259E+0	1.606E+1
-4.979E-1	8.259E+0	1.601E+1
-5.012E-1	8.246E+0	1.605E+1
-5.012E-1	8.262E+0	1.591E+1
-4.979E-1	8.331E+0	1.593E+1
-4.995E-1	8.279E+0	1.597E+1
-5.044E-1	8.198E+0	1.604E+1
-4.995E-1	8.249E+0	1.592E+1
-4.979E-1	8.236E+0	1.606E+1
-5.028E-1	8.217E+0	1.594E+1
-4.995E-1	8.185E+0	1.602E+1
-4.995E-1	8.217E+0	1.605E+1
-4.979E-1	8.155E+0	1.589E+1
-5.012E-1	8.233E+0	1.597E+1
-5.028E-1	8.207E+0	1.600E+1
-4.995E-1	8.191E+0	1.599E+1
-4.963E-1	8.207E+0	1.617E+1
-4.979E-1	8.220E+0	1.614E+1
-5.012E-1	8.129E+0	1.602E+1
-4.979E-1	8.175E+0	1.598E+1
-4.995E-1	8.227E+0	1.595E+1
-4.995E-1	8.223E+0	1.606E+1
-5.028E-1	8.181E+0	1.599E+1
-5.012E-1	8.178E+0	1.602E+1
-4.979E-1	8.149E+0	1.590E+1
-5.012E-1	8.298E+0	1.608E+1
-5.012E-1	8.155E+0	1.606E+1
-4.995E-1	8.201E+0	1.607E+1
-4.963E-1	8.214E+0	1.601E+1
-5.012E-1	8.308E+0	1.607E+1
-5.044E-1	8.172E+0	1.606E+1
-4.979E-1	8.210E+0	1.598E+1
-4.979E-1	8.266E+0	1.614E+1
-5.012E-1	8.253E+0	1.603E+1
-5.044E-1	8.149E+0	1.614E+1
-4.979E-1	8.175E+0	1.594E+1
-4.930E-1	8.191E+0	1.600E+1
-4.995E-1	8.249E+0	1.605E+1
-5.028E-1	8.223E+0	1.590E+1
-4.995E-1	8.227E+0	1.603E+1
-4.963E-1	8.236E+0	1.605E+1
-5.028E-1	8.201E+0	1.594E+1
-5.012E-1	8.198E+0	1.615E+1
-4.963E-1	8.227E+0	1.598E+1
-4.930E-1	8.116E+0	1.604E+1
-5.028E-1	8.188E+0	1.604E+1
-5.012E-1	8.198E+0	1.605E+1
-4.979E-1	8.227E+0	1.602E+1
-4.995E-1	8.230E+0	1.591E+1
-4.995E-1	8.146E+0	1.590E+1
-5.044E-1	8.324E+0	1.594E+1
-4.995E-1	8.065E+0	1.604E+1
-4.979E-1	8.240E+0	1.615E+1
-4.995E-1	8.181E+0	1.598E+1
-4.979E-1	8.246E+0	1.610E+1
-4.979E-1	8.272E+0	1.608E+1
-4.963E-1	8.159E+0	1.611E+1
-5.028E-1	8.266E+0	1.601E+1
-5.060E-1	8.253E+0	1.600E+1
-4.963E-1	8.259E+0	1.600E+1
-4.963E-1	8.259E+0	1.589E+1
-4.979E-1	8.363E+0	1.604E+1
-5.028E-1	8.259E+0	1.603E+1
-5.028E-1	8.214E+0	1.625E+1
-4.995E-1	8.210E+0	1.611E+1
-4.979E-1	8.243E+0	1.603E+1
-5.012E-1	8.217E+0	1.600E+1
-4.963E-1	8.198E+0	1.605E+1
-4.963E-1	8.172E+0	1.604E+1
-4.963E-1	8.084E+0	1.603E+1
-5.028E-1	8.305E+0	1.613E+1
-4.979E-1	8.246E+0	1.599E+1
-4.947E-1	8.259E+0	1.602E+1
-5.012E-1	8.275E+0	1.603E+1
-5.012E-1	8.094E+0	1.602E+1
-4.995E-1	8.256E+0	1.598E+1
-4.979E-1	8.240E+0	1.604E+1
-4.995E-1	8.204E+0	1.603E+1
-4.995E-1	8.217E+0	1.609E+1
-4.979E-1	8.227E+0	1.591E+1
-4.979E-1	8.236E+0	1.600E+1
-4.979E-1	8.262E+0	1.586E+1
-5.028E-1	8.188E+0	1.605E+1
-4.947E-1	8.152E+0	1.615E+1
-4.947E-1	8.217E+0	1.599E+1
-4.995E-1	8.227E+0	1.618E+1
-5.028E-1	8.266E+0	1.605E+1
-4.963E-1	8.223E+0	1.601E+1
-4.947E-1	8.107E+0	1.599E+1
-4.979E-1	8.217E+0	1.606E+1
-5.012E-1	8.159E+0	1.600E+1
-4.979E-1	8.178E+0	1.593E+1
-4.963E-1	8.162E+0	1.607E+1
-4.995E-1	8.210E+0	1.595E+1
-5.012E-1	8.343E+0	1.608E+1
-4.979E-1	8.146E+0	1.593E+1
-4.947E-1	8.282E+0	1.603E+1
-4.963E-1	8.227E+0	1.611E+1
-5.044E-1	8.168E+0	1.616E+1
-5.012E-1	8.243E+0	1.584E+1
-4.947E-1	8.181E+0	1.613E+1
-4.963E-1	8.253E+0	1.615E+1
-5.028E-1	8.217E+0	1.585E+1
-4.979E-1	8.230E+0	1.613E+1
-4.947E-1	8.191E+0	1.610E+1
-4.979E-1	8.356E+0	1.603E+1
-5.012E-1	8.142E+0	1.612E+1
-4.963E-1	8.194E+0	1.603E+1
-4.947E-1	8.204E+0	1.611E+1
-4.979E-1	8.175E+0	1.596E+1
-5.012E-1	8.223E+0	1.615E+1
-4.979E-1	8.262E+0	1.609E+1
-4.930E-1	8.223E+0	1.596E+1
-4.963E-1	8.301E+0	1.595E+1
-5.012E-1	8.194E+0	1.604E+1
-4.963E-1	8.272E+0	1.598E+1
-4.979E-1	8.256E+0	1.601E+1
-4.995E-1	8.266E+0	1.604E+1
-5.012E-1	8.165E+0	1.599E+1
-4.963E-1	8.308E+0	1.622E+1
-4.963E-1	8.246E+0	1.600E+1
-4.947E-1	8.149E+0	1.613E+1
-5.012E-1	8.236E+0	1.600E+1
-4.947E-1	8.159E+0	1.609E+1
-4.963E-1	8.318E+0	1.598E+1
-4.995E-1	8.298E+0	1.605E+1
-5.012E-1	8.269E+0	1.597E+1
-4.979E-1	8.191E+0	1.599E+1
-4.947E-1	8.249E+0	1.603E+1
-4.995E-1	8.207E+0	1.606E+1
-5.028E-1	8.198E+0	1.593E+1
-4.963E-1	8.256E+0	1.596E+1
-4.947E-1	8.298E+0	1.609E+1
-4.995E-1	8.188E+0	1.600E+1
-5.012E-1	8.133E+0	1.608E+1
-4.979E-1	8.292E+0	1.596E+1
-4.947E-1	8.334E+0	1.595E+1
-4.963E-1	8.292E+0	1.600E+1
-5.012E-1	8.191E+0	1.603E+1
-4.963E-1	8.159E+0	1.599E+1
-4.930E-1	8.233E+0	1.607E+1
-4.979E-1	8.149E+0	1.596E+1
-5.012E-1	8.243E+0	1.605E+1
-4.995E-1	8.292E+0	1.611E+1
-4.947E-1	8.188E+0	1.603E+1
-4.995E-1	8.334E+0	1.608E+1
-5.012E-1	8.249E+0	1.583E+1
-4.979E-1	8.272E+0	1.618E+1
-4.947E-1	8.311E+0	1.609E+1
-4.979E-1	8.210E+0	1.612E+1
-5.012E-1	8.126E+0	1.599E+1
-4.995E-1	8.214E+0	1.610E+1
-4.963E-1	8.266E+0	1.603E+1
-4.947E-1	8.269E+0	1.612E+1
-4.979E-1	8.253E+0	1.606E+1
-4.963E-1	8.191E+0	1.591E+1
-4.930E-1	8.155E+0	1.624E+1
-4.930E-1	8.188E+0	1.613E+1
-4.995E-1	8.262E+0	1.599E+1
-4.995E-1	8.236E+0	1.608E+1
-4.947E-1	8.220E+0	1.598E+1
-4.947E-1	8.220E+0	1.612E+1
-4.995E-1	8.159E+0	1.605E+1
-4.963E-1	8.279E+0	1.604E+1
-4.963E-1	8.172E+0	1.606E+1
-4.963E-1	8.282E+0	1.615E+1
-5.012E-1	8.214E+0	1.603E+1
-4.963E-1	8.311E+0	1.599E+1
-4.979E-1	8.246E+0	1.611E+1
-4.995E-1	8.204E+0	1.601E+1
-4.995E-1	8.129E+0	1.594E+1
-4.947E-1	8.298E+0	1.597E+1
-4.947E-1	8.223E+0	1.608E+1
-4.995E-1	8.162E+0	1.606E+1
-4.995E-1	8.240E+0	1.601E+1
-4.963E-1	8.233E+0	1.609E+1
-4.947E-1	8.279E+0	1.605E+1
-4.979E-1	8.318E+0	1.612E+1
-5.012E-1	8.249E+0	1.607E+1
-4.979E-1	8.223E+0	1.603E+1
-4.930E-1	8.178E+0	1.614E+1
-4.979E-1	8.084E+0	1.615E+1
-5.012E-1	8.269E+0	1.613E+1
-4.979E-1	8.204E+0	1.605E+1
-4.930E-1	8.181E+0	1.593E+1
-4.979E-1	8.139E+0	1.591E+1
-5.012E-1	8.249E+0	1.606E+1
-4.947E-1	8.246E+0	1.605E+1
-4.947E-1	8.253E+0	1.617E+1
-4.995E-1	8.292E+0	1.615E+1
-4.979E-1	8.269E+0	1.596E+1
-4.979E-1	8.240E+0	1.613E+1
-4.914E-1	8.155E+0	1.604E+1
-4.995E-1	8.275E+0	1.599E+1
-5.012E-1	8.198E+0	1.605E+1
-4.963E-1	8.249E+0	1.611E+1
-4.930E-1	8.243E+0	1.600E+1
-4.979E-1	8.191E+0	1.601E+1
-4.995E-1	8.223E+0	1.603E+1
-4.979E-1	8.175E+0	1.625E+1
-4.947E-1	8.116E+0	1.606E+1
-4.995E-1	8.256E+0	1.597E+1
-4.995E-1	8.249E+0	1.600E+1
-4.979E-1	8.373E+0	1.607E+1
-4.914E-1	8.175E+0	1.591E+1
-4.947E-1	8.175E+0	1.618E+1
-4.995E-1	8.243E+0	1.604E+1
-4.963E-1	8.305E+0	1.606E+1
-4.963E-1	8.217E+0	1.608E+1
-4.979E-1	8.305E+0	1.599E+1
-5.012E-1	8.207E+0	1.604E+1
-4.979E-1	8.233E+0	1.599E+1
-4.947E-1	8.266E+0	1.614E+1
-4.963E-1	8.139E+0	1.601E+1
-4.995E-1	8.282E+0	1.608E+1
-4.963E-1	8.295E+0	1.603E+1
-4.947E-1	8.298E+0	1.591E+1
-4.979E-1	8.217E+0	1.605E+1
-4.979E-1	8.223E+0	1.600E+1
-4.963E-1	8.194E+0	1.618E+1
-4.930E-1	8.214E+0	1.598E+1
-4.979E-1	8.204E+0	1.605E+1
-4.995E-1	8.214E+0	1.611E+1
-4.947E-1	8.220E+0	1.600E+1
-4.930E-1	8.240E+0	1.617E+1
-4.963E-1	8.269E+0	1.611E+1
-4.979E-1	8.194E+0	1.606E+1
-4.979E-1	8.360E+0	1.607E+1
-4.947E-1	8.269E+0	1.590E+1
-4.979E-1	8.181E+0	1.597E+1
-4.979E-1	8.256E+0	1.615E+1
-4.947E-1	8.350E+0	1.613E+1
-4.947E-1	8.223E+0	1.600E+1
-4.979E-1	8.210E+0	1.604E+1
-5.012E-1	8.230E+0	1.588E+1
-4.963E-1	8.146E+0	1.596E+1
-4.930E-1	8.113E+0	1.593E+1
-4.963E-1	8.256E+0	1.608E+1
-4.979E-1	8.227E+0	1.597E+1
-4.930E-1	8.292E+0	1.601E+1
-4.963E-1	8.327E+0	1.592E+1
-4.963E-1	8.181E+0	1.590E+1
-5.028E-1	8.129E+0	1.589E+1
-4.979E-1	8.227E+0	1.621E+1
-4.947E-1	8.240E+0	1.613E+1
-4.979E-1	8.204E+0	1.600E+1
-5.012E-1	8.152E+0	1.607E+1
-4.947E-1	8.149E+0	1.627E+1
-4.947E-1	8.142E+0	1.607E+1
-4.979E-1	8.266E+0	1.599E+1
-4.963E-1	8.262E+0	1.583E+1
-4.963E-1	8.269E+0	1.604E+1
-4.930E-1	8.266E+0	1.596E+1
-4.963E-1	8.217E+0	1.603E+1
-4.979E-1	8.146E+0	1.607E+1
-4.947E-1	8.360E+0	1.604E+1
-4.930E-1	8.217E+0	1.598E+1
-4.947E-1	8.269E+0	1.606E+1
-4.979E-1	8.236E+0	1.601E+1
-4.979E-1	8.246E+0	1.613E+1
-4.930E-1	8.214E+0	1.601E+1
-4.963E-1	8.236E+0	1.602E+1
-5.012E-1	8.188E+0	1.617E+1
-4.963E-1	8.360E+0	1.607E+1
-4.914E-1	8.152E+0	1.600E+1
-4.963E-1	8.165E+0	1.614E+1
-4.995E-1	8.181E+0	1.604E+1
-4.947E-1	8.162E+0	1.612E+1
-4.947E-1	8.165E+0	1.617E+1
-4.963E-1	8.301E+0	1.612E+1
-4.995E-1	8.210E+0	1.600E+1
-4.947E-1	8.415E+0	1.588E+1
-4.914E-1	8.236E+0	1.604E+1
-4.995E-1	8.259E+0	1.610E+1
-4.979E-1	8.246E+0	1.600E+1
-4.930E-1	8.223E+0	1.599E+1
-4.930E-1	8.249E+0	1.589E+1
-4.979E-1	8.207E+0	1.606E+1
-4.979E-1	8.233E+0	1.605E+1
-4.979E-1	8.246E+0	1.609E+1
-4.914E-1	8.139E+0	1.595E+1
-4.963E-1	8.311E+0	1.597E+1
-4.995E-1	8.269E+0	1.618E+1
-4.995E-1	8.214E+0	1.598E+1
-4.930E-1	8.376E+0	1.603E+1
-4.963E-1	8.223E+0	1.600E+1
-5.012E-1	8.259E+0	1.604E+1
-4.979E-1	8.110E+0	1.623E+1
-4.947E-1	8.236E+0	1.606E+1
-4.963E-1	8.110E+0	1.607E+1
-4.995E-1	8.259E+0	1.592E+1
-4.930E-1	8.249E+0	1.608E+1
-4.914E-1	8.249E+0	1.601E+1
-4.963E-1	8.139E+0	1.602E+1
-4.995E-1	8.360E+0	1.601E+1
-4.979E-1	8.084E+0	1.617E+1
-4.930E-1	8.279E+0	1.603E+1
-4.979E-1	8.240E+0	1.607E+1
-4.979E-1	8.136E+0	1.608E+1
-4.963E-1	8.217E+0	1.607E+1
-4.947E-1	8.279E+0	1.605E+1
-4.947E-1	8.340E+0	1.603E+1
-4.995E-1	8.129E+0	1.608E+1
-4.963E-1	8.178E+0	1.610E+1
-4.914E-1	8.324E+0	1.616E+1
-4.947E-1	8.253E+0	1.621E+1
-4.963E-1	8.249E+0	1.603E+1
-4.930E-1	8.220E+0	1.602E+1
-4.930E-1	8.133E+0	1.618E+1
-4.947E-1	8.207E+0	1.614E+1
-4.979E-1	8.269E+0	1.600E+1
-4.947E-1	8.321E+0	1.613E+1
-4.930E-1	8.272E+0	1.593E+1
-4.963E-1	8.207E+0	1.602E+1
-4.963E-1	8.262E+0	1.607E+1
-4.947E-1	8.149E+0	1.590E+1
-4.914E-1	8.185E+0	1.597E+1
-4.947E-1	8.116E+0	1.601E+1
-4.979E-1	8.165E+0	1.612E+1
-4.947E-1	8.201E+0	1.618E+1
-4.930E-1	8.217E+0	1.583E+1
-4.979E-1	8.214E+0	1.611E+1
-4.979E-1	8.256E+0	1.602E+1
-4.947E-1	8.217E+0	1.615E+1
-4.930E-1	8.178E+0	1.607E+1
-4.963E-1	8.081E+0	1.624E+1
-4.995E-1	8.204E+0	1.623E+1
-4.947E-1	8.314E+0	1.609E+1
-4.930E-1	8.324E+0	1.594E+1
-4.995E-1	8.246E+0	1.602E+1
-4.995E-1	8.230E+0	1.605E+1
-4.947E-1	8.201E+0	1.619E+1
-4.930E-1	8.188E+0	1.589E+1
-4.995E-1	8.204E+0	1.595E+1
-5.012E-1	8.347E+0	1.589E+1
-4.963E-1	8.217E+0	1.604E+1
-4.898E-1	8.146E+0	1.613E+1
-4.963E-1	8.149E+0	1.614E+1
-4.995E-1	8.243E+0	1.598E+1
-4.963E-1	8.240E+0	1.603E+1
-4.947E-1	8.207E+0	1.603E+1
-4.979E-1	8.266E+0	1.602E+1
-4.995E-1	8.185E+0	1.591E+1
-4.930E-1	8.198E+0	1.610E+1
-4.947E-1	8.288E+0	1.613E+1
-4.947E-1	8.318E+0	1.611E+1
-4.995E-1	8.314E+0	1.604E+1
-4.930E-1	8.366E+0	1.618E+1
-4.930E-1	8.243E+0	1.620E+1
-4.947E-1	8.233E+0	1.591E+1
-4.947E-1	8.210E+0	1.612E+1
-4.947E-1	8.210E+0	1.591E+1
-4.947E-1	8.210E+0	1.597E+1
-4.947E-1	8.181E+0	1.609E+1
-4.947E-1	8.227E+0	1.589E+1
-4.930E-1	8.185E+0	1.604E+1
-4.930E-1	8.269E+0	1.615E+1
-4.979E-1	8.318E+0	1.620E+1
-4.979E-1	8.233E+0	1.596E+1
-4.930E-1	8.172E+0	1.603E+1
-4.898E-1	8.094E+0	1.591E+1
-4.947E-1	8.301E+0	1.603E+1
-4.979E-1	8.214E+0	1.606E+1
-4.947E-1	8.266E+0	1.614E+1
-4.947E-1	8.217E+0	1.609E+1
-4.963E-1	8.201E+0	1.600E+1
-4.995E-1	8.181E+0	1.586E+1
-4.947E-1	8.188E+0	1.603E+1
-4.947E-1	8.162E+0	1.607E+1
-4.979E-1	8.259E+0	1.608E+1
-4.947E-1	8.227E+0	1.599E+1
-4.930E-1	8.194E+0	1.589E+1
-4.914E-1	8.259E+0	1.608E+1
-4.930E-1	8.230E+0	1.614E+1
-4.995E-1	8.175E+0	1.595E+1
-4.947E-1	8.272E+0	1.578E+1
-4.930E-1	8.243E+0	1.608E+1
-4.963E-1	8.201E+0	1.603E+1
-4.963E-1	8.256E+0	1.592E+1
-4.947E-1	8.178E+0	1.607E+1
-4.947E-1	8.178E+0	1.603E+1
-4.947E-1	8.230E+0	1.610E+1
-4.979E-1	8.201E+0	1.595E+1
-4.963E-1	8.324E+0	1.607E+1
-4.914E-1	8.373E+0	1.597E+1
-4.947E-1	8.207E+0	1.593E+1
-4.979E-1	8.269E+0	1.615E+1
-4.963E-1	8.220E+0	1.598E+1
-4.947E-1	8.185E+0	1.606E+1
-4.930E-1	8.233E+0	1.603E+1
-4.963E-1	8.243E+0	1.592E+1
-4.947E-1	8.285E+0	1.600E+1
-4.898E-1	8.223E+0	1.614E+1
-4.930E-1	8.126E+0	1.591E+1
-4.963E-1	8.194E+0	1.587E+1
-4.979E-1	8.214E+0	1.623E+1
-4.930E-1	8.220E+0	1.604E+1
-4.947E-1	8.282E+0	1.603E+1
-5.012E-1	8.246E+0	1.595E+1
-4.930E-1	8.201E+0	1.606E+1
-4.930E-1	8.279E+0	1.607E+1
-4.947E-1	8.373E+0	1.593E+1
-4.979E-1	8.194E+0	1.622E+1
-4.930E-1	8.311E+0	1.609E+1
-4.930E-1	8.321E+0	1.607E+1
-4.947E-1	8.305E+0	1.609E+1
-4.995E-1	8.272E+0	1.606E+1
-4.963E-1	8.311E+0	1.618E+1
-4.914E-1	8.230E+0	1.605E+1
-4.963E-1	8.204E+0	1.613E+1
-4.995E-1	8.298E+0	1.606E+1
-4.930E-1	8.181E+0	1.603E+1
-4.930E-1	8.204E+0	1.602E+1
-4.963E-1	8.272E+0	1.607E+1
-4.995E-1	8.243E+0	1.607E+1
-4.930E-1	8.100E+0	1.608E+1
-4.898E-1	8.292E+0	1.606E+1
-4.914E-1	8.230E+0	1.600E+1
-4.995E-1	8.285E+0	1.607E+1
-4.947E-1	8.110E+0	1.619E+1
-4.914E-1	8.233E+0	1.594E+1
-4.947E-1	8.282E+0	1.601E+1
-4.947E-1	8.162E+0	1.607E+1
-4.930E-1	8.233E+0	1.598E+1
-4.930E-1	8.311E+0	1.611E+1
-4.947E-1	8.279E+0	1.601E+1
-4.979E-1	8.210E+0	1.615E+1
-4.930E-1	8.188E+0	1.612E+1
-4.963E-1	8.308E+0	1.614E+1
-4.947E-1	8.356E+0	1.616E+1
-4.947E-1	8.201E+0	1.601E+1
-4.963E-1	8.214E+0	1.597E+1
-4.930E-1	8.240E+0	1.611E+1
-4.979E-1	8.175E+0	1.621E+1
-4.995E-1	8.256E+0	1.589E+1
-4.963E-1	8.198E+0	1.600E+1
-4.930E-1	8.210E+0	1.598E+1
-4.947E-1	8.298E+0	1.613E+1
-4.979E-1	8.243E+0	1.603E+1
-4.930E-1	8.103E+0	1.616E+1
-4.930E-1	8.243E+0	1.613E+1
-4.963E-1	8.301E+0	1.595E+1
-4.979E-1	8.288E+0	1.612E+1
-4.947E-1	8.353E+0	1.613E+1
-4.914E-1	8.269E+0	1.587E+1
-4.963E-1	8.292E+0	1.601E+1
-4.995E-1	8.155E+0	1.602E+1
-4.947E-1	8.201E+0	1.607E+1
-4.930E-1	8.217E+0	1.612E+1
-4.930E-1	8.262E+0	1.613E+1
-4.979E-1	8.165E+0	1.620E+1
-4.963E-1	8.214E+0	1.596E+1
-4.914E-1	8.301E+0	1.613E+1
-4.930E-1	8.142E+0	1.606E+1
-4.979E-1	8.253E+0	1.604E+1
-4.930E-1	8.188E+0	1.609E+1
-4.930E-1	8.236E+0	1.596E+1
-4.963E-1	8.133E+0	1.624E+1
-4.979E-1	8.188E+0	1.596E+1
-4.963E-1	8.256E+0	1.610E+1
-4.914E-1	8.210E+0	1.614E+1
-4.963E-1	8.324E+0	1.606E+1
-4.995E-1	8.246E+0	1.613E+1
-4.914E-1	8.262E+0	1.614E+1
-4.947E-1	8.198E+0	1.600E+1
-4.947E-1	8.126E+0	1.602E+1
-4.979E-1	8.295E+0	1.616E+1
-4.914E-1	8.301E+0	1.602E+1
-4.930E-1	8.139E+0	1.611E+1
-4.947E-1	8.269E+0	1.608E+1
-4.963E-1	8.269E+0	1.582E+1
-4.947E-1	8.279E+0	1.609E+1
-4.930E-1	8.188E+0	1.615E+1
-4.963E-1	8.159E+0	1.610E+1
-5.012E-1	8.318E+0	1.601E+1
-4.930E-1	8.292E+0	1.612E+1
-4.898E-1	8.136E+0	1.603E+1
-4.947E-1	8.217E+0	1.618E+1
-4.979E-1	8.363E+0	1.589E+1
-4.963E-1	8.249E+0	1.590E+1
-4.930E-1	8.165E+0	1.601E+1
-4.963E-1	8.246E+0	1.606E+1
-4.979E-1	8.288E+0	1.610E+1
-4.963E-1	8.285E+0	1.599E+1
-4.914E-1	8.214E+0	1.611E+1
-4.963E-1	8.246E+0	1.605E+1
-4.995E-1	8.318E+0	1.603E+1
-4.947E-1	8.214E+0	1.593E+1
-4.930E-1	8.201E+0	1.617E+1
-4.947E-1	8.236E+0	1.603E+1
-4.963E-1	8.227E+0	1.618E+1
-4.963E-1	8.168E+0	1.601E+1
-4.898E-1	8.227E+0	1.617E+1
-4.963E-1	8.259E+0	1.613E+1
-4.979E-1	8.292E+0	1.598E+1
-4.930E-1	8.194E+0	1.602E+1
-4.914E-1	8.282E+0	1.605E+1
-4.963E-1	8.120E+0	1.593E+1
-4.979E-1	8.233E+0	1.598E+1
-4.930E-1	8.366E+0	1.601E+1
-4.914E-1	8.194E+0	1.600E+1
-4.947E-1	8.314E+0	1.603E+1
-4.963E-1	8.110E+0	1.600E+1
-4.930E-1	8.376E+0	1.626E+1
-4.930E-1	8.262E+0	1.613E+1
-4.930E-1	8.233E+0	1.594E+1
-4.963E-1	8.162E+0	1.607E+1
-4.963E-1	8.181E+0	1.594E+1
-4.898E-1	8.155E+0	1.610E+1
-4.930E-1	8.272E+0	1.618E+1
-4.963E-1	8.249E+0	1.616E+1
-4.930E-1	8.256E+0	1.613E+1
-4.898E-1	8.214E+0	1.603E+1
-4.963E-1	8.230E+0	1.598E+1
-4.947E-1	8.249E+0	1.607E+1
-4.963E-1	8.210E+0	1.604E+1
-4.898E-1	8.253E+0	1.597E+1
-4.947E-1	8.191E+0	1.604E+1
-4.963E-1	8.256E+0	1.591E+1
-4.947E-1	8.246E+0	1.605E+1
-4.930E-1	8.210E+0	1.613E+1
-4.930E-1	8.379E+0	1.618E+1
-4.930E-1	8.188E+0	1.608E+1
-4.947E-1	8.369E+0	1.598E+1
-4.882E-1	8.123E+0	1.602E+1
-4.963E-1	8.272E+0	1.610E+1
-4.979E-1	8.168E+0	1.608E+1
-4.930E-1	8.139E+0	1.604E+1
-4.914E-1	8.246E+0	1.597E+1
-4.914E-1	8.217E+0	1.617E+1
-4.963E-1	8.301E+0	1.603E+1
-4.947E-1	8.214E+0	1.627E+1
-4.914E-1	8.240E+0	1.610E+1
-4.947E-1	8.240E+0	1.613E+1
-4.979E-1	8.207E+0	1.607E+1
-4.947E-1	8.308E+0	1.616E+1
-4.914E-1	8.285E+0	1.608E+1
-4.963E-1	8.272E+0	1.610E+1
-4.963E-1	8.275E+0	1.613E+1
-4.898E-1	8.272E+0	1.609E+1
-4.914E-1	8.275E+0	1.597E+1
-4.947E-1	8.227E+0	1.608E+1
-4.979E-1	8.395E+0	1.606E+1
-4.947E-1	8.233E+0	1.612E+1
-4.914E-1	8.311E+0	1.602E+1
-4.963E-1	8.272E+0	1.603E+1
-4.947E-1	8.227E+0	1.597E+1
-4.947E-1	8.240E+0	1.599E+1
-4.914E-1	8.217E+0	1.604E+1
-4.930E-1	8.181E+0	1.597E+1
-4.947E-1	8.207E+0	1.613E+1
-4.930E-1	8.298E+0	1.599E+1
-4.898E-1	8.256E+0	1.600E+1
-4.930E-1	8.207E+0	1.602E+1
-4.963E-1	8.194E+0	1.606E+1
-4.914E-1	8.188E+0	1.617E+1
-4.898E-1	8.272E+0	1.610E+1
-4.930E-1	8.230E+0	1.613E+1
-4.947E-1	8.181E+0	1.594E+1
-4.898E-1	8.243E+0	1.603E+1
-4.914E-1	8.337E+0	1.596E+1
-4.947E-1	8.259E+0	1.606E+1
-4.995E-1	8.236E+0	1.614E+1
-4.914E-1	8.185E+0	1.608E+1
-4.947E-1	8.327E+0	1.613E+1
-4.914E-1	8.149E+0	1.596E+1
-4.979E-1	8.272E+0	1.619E+1
-4.930E-1	8.185E+0	1.606E+1
-4.914E-1	8.243E+0	1.598E+1
-4.914E-1	8.363E+0	1.614E+1
-4.963E-1	8.204E+0	1.625E+1
-4.947E-1	8.181E+0	1.601E+1
-4.898E-1	8.353E+0	1.610E+1
-4.914E-1	8.227E+0	1.600E+1
-4.963E-1	8.246E+0	1.608E+1
-4.914E-1	8.301E+0	1.610E+1
-4.930E-1	8.185E+0	1.601E+1
-4.930E-1	8.262E+0	1.598E+1
-4.979E-1	8.074E+0	1.613E+1
-4.930E-1	8.285E+0	1.603E+1
-4.882E-1	8.295E+0	1.611E+1
-4.898E-1	8.386E+0	1.607E+1
-4.963E-1	8.210E+0	1.602E+1
-4.930E-1	8.220E+0	1.608E+1
-4.914E-1	8.298E+0	1.591E+1
-4.947E-1	8.292E+0	1.613E+1
-4.963E-1	8.175E+0	1.614E+1
-4.914E-1	8.181E+0	1.597E+1
-4.882E-1	8.266E+0	1.616E+1
-4.930E-1	8.162E+0	1.600E+1
-4.947E-1	8.236E+0	1.604E+1
-4.930E-1	8.298E+0	1.618E+1
-4.898E-1	8.207E+0	1.607E+1
-4.947E-1	8.129E+0	1.593E+1
-4.947E-1	8.288E+0	1.596E+1
-4.930E-1	8.227E+0	1.598E+1
-4.898E-1	8.311E+0	1.603E+1
-4.930E-1	8.308E+0	1.594E+1
-4.963E-1	8.214E+0	1.598E+1
-4.898E-1	8.168E+0	1.604E+1
-4.914E-1	8.162E+0	1.615E+1
-4.914E-1	8.298E+0	1.591E+1
-4.947E-1	8.149E+0	1.588E+1
-4.930E-1	8.236E+0	1.594E+1
-4.914E-1	8.318E+0	1.600E+1
-4.898E-1	8.262E+0	1.614E+1
-4.930E-1	8.107E+0	1.593E+1
-4.930E-1	8.178E+0	1.590E+1
-4.898E-1	8.230E+0	1.605E+1
-4.930E-1	8.217E+0	1.609E+1
-4.947E-1	8.386E+0	1.609E+1
-4.914E-1	8.223E+0	1.605E+1
-4.914E-1	8.275E+0	1.604E+1
-4.898E-1	8.233E+0	1.603E+1
-4.963E-1	8.292E+0	1.604E+1
-4.930E-1	8.220E+0	1.605E+1
-4.898E-1	8.201E+0	1.609E+1
-4.930E-1	8.155E+0	1.595E+1
-4.947E-1	8.217E+0	1.625E+1
-4.930E-1	8.155E+0	1.619E+1
-4.914E-1	8.447E+0	1.601E+1
-4.914E-1	8.301E+0	1.598E+1
-4.947E-1	8.246E+0	1.602E+1
-4.947E-1	8.272E+0	1.615E+1
-4.882E-1	8.256E+0	1.599E+1
-4.930E-1	8.223E+0	1.601E+1
-4.963E-1	8.249E+0	1.604E+1
-4.914E-1	8.395E+0	1.609E+1
-4.898E-1	8.217E+0	1.617E+1
-4.914E-1	8.266E+0	1.605E+1
-4.947E-1	8.246E+0	1.613E+1
-4.930E-1	8.168E+0	1.584E+1
-4.882E-1	8.275E+0	1.602E+1
-4.930E-1	8.185E+0	1.602E+1
-4.963E-1	8.129E+0	1.611E+1
-4.914E-1	8.301E+0	1.594E+1
-4.882E-1	8.272E+0	1.615E+1
-4.914E-1	8.288E+0	1.616E+1
-4.947E-1	8.243E+0	1.616E+1
-4.963E-1	8.249E+0	1.597E+1
-4.914E-1	8.172E+0	1.609E+1
-4.914E-1	8.168E+0	1.621E+1
-4.930E-1	8.201E+0	1.603E+1
-4.898E-1	8.311E+0	1.608E+1
-4.898E-1	8.223E+0	1.607E+1
-4.947E-1	8.279E+0	1.617E+1
-4.947E-1	8.188E+0	1.615E+1
-4.914E-1	8.292E+0	1.617E+1
-4.882E-1	8.159E+0	1.597E+1
-4.930E-1	8.321E+0	1.607E+1
-4.963E-1	8.142E+0	1.602E+1
-4.930E-1	8.210E+0	1.605E+1
-4.898E-1	8.220E+0	1.605E+1
-4.930E-1	8.198E+0	1.594E+1
-4.930E-1	8.340E+0	1.614E+1
-4.914E-1	8.227E+0	1.605E+1
-4.898E-1	8.210E+0	1.611E+1
-4.898E-1	8.207E+0	1.598E+1
-4.947E-1	8.201E+0	1.590E+1
-4.914E-1	8.243E+0	1.615E+1
-4.882E-1	8.301E+0	1.620E+1
-4.914E-1	8.185E+0	1.601E+1
-4.914E-1	8.305E+0	1.606E+1
-4.914E-1	8.256E+0	1.599E+1
-4.898E-1	8.233E+0	1.605E+1
-4.914E-1	8.214E+0	1.603E+1
-4.947E-1	8.318E+0	1.586E+1
-4.930E-1	8.353E+0	1.603E+1
-4.882E-1	8.356E+0	1.594E+1
-4.914E-1	8.269E+0	1.600E+1
-4.930E-1	8.275E+0	1.618E+1
-4.930E-1	8.188E+0	1.611E+1
-4.898E-1	8.253E+0	1.604E+1
-4.914E-1	8.191E+0	1.604E+1
-4.930E-1	8.233E+0	1.607E+1
-4.930E-1	8.285E+0	1.600E+1
-4.849E-1	8.305E+0	1.611E+1
-4.930E-1	8.308E+0	1.603E+1
-4.930E-1	8.246E+0	1.606E+1
-4.930E-1	8.282E+0	1.607E+1
-4.882E-1	8.110E+0	1.621E+1
-4.914E-1	8.259E+0	1.604E+1
-4.963E-1	8.279E+0	1.601E+1
-4.930E-1	8.126E+0	1.614E+1
-4.898E-1	8.198E+0	1.590E+1
-4.914E-1	8.266E+0	1.609E+1
-4.947E-1	8.223E+0	1.606E+1
-4.930E-1	8.217E+0	1.618E+1
-4.882E-1	8.214E+0	1.615E+1
-4.930E-1	8.389E+0	1.614E+1
-4.947E-1	8.295E+0	1.610E+1
-4.914E-1	8.188E+0	1.623E+1
-4.898E-1	8.220E+0	1.609E+1
-4.930E-1	8.321E+0	1.615E+1
-4.930E-1	8.295E+0	1.603E+1
-4.898E-1	8.249E+0	1.603E+1
-4.898E-1	8.292E+0	1.608E+1
-4.914E-1	8.272E+0	1.605E+1
-4.963E-1	8.201E+0	1.611E+1
-4.930E-1	8.275E+0	1.600E+1
-4.866E-1	8.230E+0	1.607E+1
-4.914E-1	8.246E+0	1.600E+1
-4.947E-1	8.210E+0	1.605E+1
-4.930E-1	8.311E+0	1.611E+1
-4.898E-1	8.288E+0	1.607E+1
-4.882E-1	8.240E+0	1.597E+1
-4.947E-1	8.159E+0	1.604E+1
-4.914E-1	8.236E+0	1.613E+1
-4.882E-1	8.311E+0	1.612E+1
-4.930E-1	8.185E+0	1.631E+1
-4.963E-1	8.214E+0	1.581E+1
-4.914E-1	8.246E+0	1.620E+1
-4.882E-1	8.243E+0	1.591E+1
-4.930E-1	8.175E+0	1.597E+1
-4.963E-1	8.295E+0	1.610E+1
-4.914E-1	8.399E+0	1.607E+1
-4.898E-1	8.253E+0	1.618E+1
-4.914E-1	8.334E+0	1.620E+1
-4.930E-1	8.230E+0	1.603E+1
-4.930E-1	8.227E+0	1.599E+1
-4.866E-1	8.207E+0	1.608E+1
-4.930E-1	8.155E+0	1.623E+1
-4.930E-1	8.191E+0	1.624E+1
-4.914E-1	8.188E+0	1.607E+1
-4.898E-1	8.217E+0	1.606E+1
-4.898E-1	8.285E+0	1.600E+1
-4.947E-1	8.253E+0	1.592E+1
-4.947E-1	8.181E+0	1.616E+1
-4.882E-1	8.324E+0	1.619E+1
-4.914E-1	8.236E+0	1.613E+1
-4.930E-1	8.191E+0	1.604E+1
-4.914E-1	8.243E+0	1.601E+1
-4.866E-1	8.139E+0	1.613E+1
-4.914E-1	8.236E+0	1.603E+1
-4.930E-1	8.194E+0	1.624E+1
-4.898E-1	8.207E+0	1.600E+1
-4.849E-1	8.214E+0	1.614E+1
-4.882E-1	8.214E+0	1.614E+1
-4.947E-1	8.162E+0	1.615E+1
-4.914E-1	8.334E+0	1.607E+1
-4.914E-1	8.285E+0	1.606E+1
-4.914E-1	8.295E+0	1.601E+1
-4.947E-1	8.198E+0	1.593E+1
-4.930E-1	8.324E+0	1.608E+1
-4.882E-1	8.181E+0	1.605E+1
-4.914E-1	8.220E+0	1.607E+1
-4.930E-1	8.321E+0	1.608E+1
-4.914E-1	8.292E+0	1.624E+1
-4.866E-1	8.227E+0	1.613E+1
-4.866E-1	8.347E+0	1.607E+1
-4.930E-1	8.107E+0	1.609E+1
-4.898E-1	8.191E+0	1.595E+1
-4.866E-1	8.259E+0	1.632E+1
-4.914E-1	8.295E+0	1.600E+1
-4.947E-1	8.331E+0	1.601E+1
-4.914E-1	8.253E+0	1.615E+1
-4.866E-1	8.181E+0	1.618E+1
-4.914E-1	8.204E+0	1.612E+1
-4.930E-1	8.165E+0	1.595E+1
-4.914E-1	8.334E+0	1.616E+1
-4.882E-1	8.259E+0	1.613E+1
-4.898E-1	8.292E+0	1.611E+1
-4.947E-1	8.256E+0	1.616E+1
-4.882E-1	8.185E+0	1.607E+1
-4.866E-1	8.113E+0	1.608E+1
-4.914E-1	8.262E+0	1.603E+1
-4.930E-1	8.356E+0	1.608E+1
-4.898E-1	8.039E+0	1.596E+1
-4.898E-1	8.191E+0	1.603E+1
-4.898E-1	8.233E+0	1.597E+1
-4.947E-1	8.240E+0	1.602E+1
-4.898E-1	8.191E+0	1.600E+1
-4.866E-1	8.259E+0	1.603E+1
-4.914E-1	8.233E+0	1.604E+1
-4.947E-1	8.259E+0	1.599E+1
-4.898E-1	8.337E+0	1.614E+1
-4.898E-1	8.266E+0	1.633E+1
-4.882E-1	8.204E+0	1.616E+1
-4.914E-1	8.207E+0	1.616E+1
-4.898E-1	8.321E+0	1.604E+1
-4.898E-1	8.191E+0	1.600E+1
-4.914E-1	8.262E+0	1.604E+1
-4.914E-1	8.292E+0	1.597E+1
-4.882E-1	8.324E+0	1.618E+1
-4.882E-1	8.223E+0	1.596E+1
-4.898E-1	8.256E+0	1.608E+1
-4.947E-1	8.295E+0	1.589E+1
-4.930E-1	8.259E+0	1.590E+1
-4.866E-1	8.262E+0	1.593E+1
-4.882E-1	8.262E+0	1.598E+1
-4.930E-1	8.259E+0	1.610E+1
-4.882E-1	8.201E+0	1.608E+1
-4.882E-1	8.204E+0	1.607E+1
-4.866E-1	8.262E+0	1.594E+1
-4.963E-1	8.116E+0	1.609E+1
-4.898E-1	8.220E+0	1.601E+1
-4.866E-1	8.223E+0	1.601E+1
-4.898E-1	8.301E+0	1.620E+1
-4.930E-1	8.217E+0	1.588E+1
-4.882E-1	8.311E+0	1.610E+1
-4.866E-1	8.217E+0	1.616E+1
-4.914E-1	8.084E+0	1.605E+1
-4.947E-1	8.227E+0	1.615E+1
-4.930E-1	8.217E+0	1.606E+1
-4.882E-1	8.210E+0	1.603E+1
-4.898E-1	8.243E+0	1.599E+1
-4.930E-1	8.259E+0	1.601E+1
-4.898E-1	8.204E+0	1.610E+1
-4.898E-1	8.220E+0	1.602E+1
-4.882E-1	8.152E+0	1.617E+1
-4.914E-1	8.217E+0	1.618E+1
-4.914E-1	8.253E+0	1.618E+1
-4.866E-1	8.305E+0	1.604E+1
-4.914E-1	8.311E+0	1.609E+1
-4.914E-1	8.155E+0	1.603E+1
-4.898E-1	8.288E+0	1.602E+1
-4.849E-1	8.110E+0	1.596E+1
-4.866E-1	8.185E+0	1.609E+1
-4.898E-1	8.266E+0	1.605E+1
-4.898E-1	8.181E+0	1.616E+1
-4.882E-1	8.220E+0	1.606E+1
-4.898E-1	8.298E+0	1.598E+1
-4.947E-1	8.194E+0	1.610E+1
-4.914E-1	8.207E+0	1.602E+1
-4.866E-1	8.217E+0	1.592E+1
-4.882E-1	8.194E+0	1.625E+1
-4.947E-1	8.133E+0	1.615E+1
-4.914E-1	8.243E+0	1.604E+1
-4.914E-1	8.356E+0	1.607E+1
-4.914E-1	8.220E+0	1.618E+1
-4.930E-1	8.181E+0	1.610E+1
-4.898E-1	8.295E+0	1.601E+1
-4.817E-1	8.249E+0	1.599E+1
-4.914E-1	8.246E+0	1.596E+1
-4.930E-1	8.269E+0	1.604E+1
-4.898E-1	8.314E+0	1.606E+1
-4.898E-1	8.314E+0	1.626E+1
-4.898E-1	8.129E+0	1.610E+1
-4.930E-1	8.305E+0	1.605E+1
-4.914E-1	8.188E+0	1.610E+1
-4.882E-1	8.233E+0	1.601E+1
-4.882E-1	8.324E+0	1.611E+1
-4.930E-1	8.214E+0	1.606E+1
-4.898E-1	8.279E+0	1.597E+1
-4.882E-1	8.269E+0	1.613E+1
-4.914E-1	8.266E+0	1.603E+1
-4.930E-1	8.256E+0	1.614E+1
-4.914E-1	8.246E+0	1.600E+1
-4.898E-1	8.295E+0	1.620E+1
-4.882E-1	8.269E+0	1.615E+1
-4.930E-1	8.321E+0	1.622E+1
-4.882E-1	8.220E+0	1.615E+1
-4.898E-1	8.279E+0	1.610E+1
-4.930E-1	8.288E+0	1.600E+1
-4.914E-1	8.233E+0	1.608E+1
-4.930E-1	8.266E+0	1.596E+1
-4.866E-1	8.376E+0	1.609E+1
-4.914E-1	8.230E+0	1.610E+1
-4.914E-1	8.402E+0	1.595E+1
-4.914E-1	8.194E+0	1.624E+1
-4.866E-1	8.259E+0	1.615E+1
-4.930E-1	8.275E+0	1.616E+1
-4.930E-1	8.214E+0	1.608E+1
-4.914E-1	8.191E+0	1.617E+1
-4.882E-1	8.301E+0	1.617E+1
-4.914E-1	8.366E+0	1.605E+1
-4.914E-1	8.240E+0	1.615E+1
-4.882E-1	8.285E+0	1.597E+1
-4.866E-1	8.253E+0	1.609E+1
-4.898E-1	8.236E+0	1.604E+1
-4.930E-1	8.243E+0	1.614E+1
-4.930E-1	8.266E+0	1.610E+1
-4.882E-1	8.220E+0	1.603E+1
-4.882E-1	8.126E+0	1.603E+1
-4.930E-1	8.230E+0	1.613E+1
-4.914E-1	8.227E+0	1.608E+1
-4.882E-1	8.155E+0	1.604E+1
-4.930E-1	8.142E+0	1.605E+1
-4.930E-1	8.207E+0	1.609E+1
-4.947E-1	8.159E+0	1.613E+1
-4.882E-1	8.204E+0	1.608E+1
-4.898E-1	8.311E+0	1.603E+1
-4.914E-1	8.272E+0	1.609E+1
-4.898E-1	8.223E+0	1.597E+1
-4.898E-1	8.230E+0	1.587E+1
-4.882E-1	8.288E+0	1.625E+1
-4.930E-1	8.155E+0	1.612E+1
-4.898E-1	8.311E+0	1.621E+1
-4.866E-1	8.236E+0	1.589E+1
-4.882E-1	8.207E+0	1.612E+1
-4.930E-1	8.243E+0	1.615E+1
-4.914E-1	8.227E+0	1.610E+1
-4.866E-1	8.285E+0	1.599E+1
-4.898E-1	8.204E+0	1.603E+1
-4.898E-1	8.376E+0	1.617E+1
-4.898E-1	8.369E+0	1.596E+1
-4.882E-1	8.266E+0	1.603E+1
-4.914E-1	8.301E+0	1.606E+1
-4.947E-1	8.363E+0	1.592E+1
-4.898E-1	8.198E+0	1.591E+1
-4.882E-1	8.282E+0	1.604E+1
-4.898E-1	8.185E+0	1.609E+1
-4.930E-1	8.256E+0	1.612E+1
-4.914E-1	8.178E+0	1.595E+1
-4.882E-1	8.259E+0	1.603E+1
-4.882E-1	8.269E+0	1.593E+1
-4.947E-1	8.152E+0	1.617E+1
-4.882E-1	8.415E+0	1.603E+1
-4.882E-1	8.201E+0	1.607E+1
-4.898E-1	8.295E+0	1.605E+1
-4.947E-1	8.185E+0	1.614E+1
-4.866E-1	8.356E+0	1.594E+1
-4.882E-1	8.191E+0	1.606E+1
-4.898E-1	8.204E+0	1.618E+1
-4.930E-1	8.269E+0	1.615E+1
-4.898E-1	8.347E+0	1.603E+1
-4.882E-1	8.311E+0	1.596E+1
-4.882E-1	8.262E+0	1.607E+1
-4.930E-1	8.288E+0	1.617E+1
-4.914E-1	8.198E+0	1.617E+1
-4.866E-1	8.146E+0	1.604E+1
-4.914E-1	8.103E+0	1.620E+1
-4.930E-1	8.217E+0	1.598E+1
-4.930E-1	8.292E+0	1.594E+1
-4.849E-1	8.243E+0	1.603E+1
-4.882E-1	8.217E+0	1.606E+1
-4.930E-1	8.269E+0	1.616E+1
-4.882E-1	8.185E+0	1.607E+1
-4.849E-1	8.194E+0	1.608E+1
-4.882E-1	8.230E+0	1.621E+1
-4.914E-1	8.269E+0	1.595E+1
-4.882E-1	8.243E+0	1.624E+1
-4.833E-1	8.334E+0	1.625E+1
-4.930E-1	8.178E+0	1.605E+1
-4.914E-1	8.269E+0	1.610E+1
-4.882E-1	8.139E+0	1.603E+1
-4.882E-1	8.288E+0	1.608E+1
-4.882E-1	8.275E+0	1.610E+1
-4.914E-1	8.207E+0	1.592E+1
-4.882E-1	8.288E+0	1.605E+1
-4.866E-1	8.343E+0	1.611E+1
-4.882E-1	8.259E+0	1.593E+1
-4.930E-1	8.288E+0	1.596E+1
-4.882E-1	8.272E+0	1.619E+1
-4.849E-1	8.314E+0	1.606E+1
-4.898E-1	8.314E+0	1.608E+1
-4.914E-1	8.139E+0	1.599E+1
-4.914E-1	8.343E+0	1.613E+1
-4.866E-1	8.214E+0	1.611E+1
-4.898E-1	8.350E+0	1.616E+1
-4.914E-1	8.198E+0	1.591E+1
-4.898E-1	8.249E+0	1.603E+1
-4.882E-1	8.382E+0	1.604E+1
-4.930E-1	8.314E+0	1.619E+1
-4.914E-1	8.120E+0	1.617E+1
-4.882E-1	8.188E+0	1.606E+1
-4.849E-1	8.217E+0	1.610E+1
-4.882E-1	8.314E+0	1.619E+1
-4.963E-1	8.233E+0	1.600E+1
-4.882E-1	8.178E+0	1.601E+1
-4.866E-1	8.259E+0	1.594E+1
-4.866E-1	8.194E+0	1.612E+1
-4.947E-1	8.220E+0	1.595E+1
-4.882E-1	8.272E+0	1.606E+1
-4.849E-1	8.217E+0	1.606E+1
-4.882E-1	8.340E+0	1.603E+1
-4.930E-1	8.275E+0	1.606E+1
-4.898E-1	8.324E+0	1.609E+1
-4.866E-1	8.262E+0	1.610E+1
-4.866E-1	8.249E+0	1.600E+1
-4.930E-1	8.201E+0	1.608E+1
-4.882E-1	8.165E+0	1.621E+1
-4.849E-1	8.441E+0	1.600E+1
-4.898E-1	8.269E+0	1.611E+1
-4.882E-1	8.210E+0	1.598E+1
-4.866E-1	8.129E+0	1.617E+1
-4.882E-1	8.253E+0	1.614E+1
-4.898E-1	8.382E+0	1.594E+1
-4.930E-1	8.207E+0	1.610E+1
-4.914E-1	8.249E+0	1.615E+1
-4.882E-1	8.217E+0	1.608E+1
-4.914E-1	8.288E+0	1.604E+1
-4.914E-1	8.240E+0	1.603E+1
-4.882E-1	8.220E+0	1.622E+1
-4.898E-1	8.233E+0	1.608E+1
-4.882E-1	8.272E+0	1.601E+1
-4.914E-1	8.369E+0	1.626E+1
-4.882E-1	8.366E+0	1.599E+1
-4.882E-1	8.236E+0	1.603E+1
-4.898E-1	8.279E+0	1.604E+1
-4.930E-1	8.262E+0	1.609E+1
-4.898E-1	8.327E+0	1.585E+1
-4.882E-1	8.236E+0	1.602E+1
-4.882E-1	8.243E+0	1.595E+1
-4.914E-1	8.133E+0	1.597E+1
-4.898E-1	8.152E+0	1.598E+1
-4.866E-1	8.373E+0	1.600E+1
-4.898E-1	8.324E+0	1.603E+1
-4.930E-1	8.366E+0	1.604E+1
-4.898E-1	8.220E+0	1.607E+1
-4.849E-1	8.262E+0	1.599E+1
-4.898E-1	8.210E+0	1.602E+1
-4.898E-1	8.298E+0	1.597E+1
-4.882E-1	8.386E+0	1.607E+1
-4.866E-1	8.353E+0	1.618E+1
-4.866E-1	8.363E+0	1.600E+1
-4.963E-1	8.318E+0	1.608E+1
-4.882E-1	8.402E+0	1.613E+1
-4.833E-1	8.223E+0	1.617E+1
-4.898E-1	8.334E+0	1.614E+1
-4.914E-1	8.318E+0	1.602E+1
-4.882E-1	8.194E+0	1.615E+1
-4.833E-1	8.305E+0	1.625E+1
-4.882E-1	8.285E+0	1.609E+1
-4.914E-1	8.382E+0	1.623E+1
-4.882E-1	8.155E+0	1.609E+1
-4.866E-1	8.210E+0	1.604E+1
-4.898E-1	8.146E+0	1.614E+1
-4.914E-1	8.282E+0	1.595E+1
-4.866E-1	8.327E+0	1.605E+1
-4.882E-1	8.185E+0	1.615E+1
-4.898E-1	8.175E+0	1.605E+1
-4.930E-1	8.298E+0	1.602E+1
-4.882E-1	8.321E+0	1.594E+1
-4.833E-1	8.340E+0	1.603E+1
-4.898E-1	8.240E+0	1.598E+1
-4.914E-1	8.256E+0	1.613E+1
-4.866E-1	8.172E+0	1.604E+1
-4.866E-1	8.155E+0	1.613E+1
-4.866E-1	8.249E+0	1.605E+1
-4.898E-1	8.256E+0	1.602E+1
-4.866E-1	8.185E+0	1.591E+1
-4.849E-1	8.301E+0	1.605E+1
-4.882E-1	8.201E+0	1.622E+1
-4.898E-1	8.178E+0	1.612E+1
-4.882E-1	8.188E+0	1.610E+1
-4.849E-1	8.159E+0	1.602E+1
-4.882E-1	8.285E+0	1.607E+1
-4.914E-1	8.308E+0	1.614E+1
-4.882E-1	8.256E+0	1.615E+1
-4.849E-1	8.227E+0	1.603E+1
-4.898E-1	8.240E+0	1.591E+1
-4.930E-1	8.188E+0	1.595E+1
-4.882E-1	8.210E+0	1.616E+1
-4.882E-1	8.220E+0	1.613E+1
-4.898E-1	8.356E+0	1.605E+1
-4.914E-1	8.249E+0	1.601E+1
-4.882E-1	8.311E+0	1.607E+1
-4.849E-1	8.227E+0	1.603E+1
-4.898E-1	8.136E+0	1.610E+1
-4.898E-1	8.240E+0	1.608E+1
-4.882E-1	8.188E+0	1.605E+1
-4.882E-1	8.155E+0	1.610E+1
-4.898E-1	8.220E+0	1.617E+1
-4.898E-1	8.275E+0	1.602E+1
-4.914E-1	8.185E+0	1.620E+1
-4.882E-1	8.236E+0	1.605E+1
-4.898E-1	8.343E+0	1.609E+1
-4.914E-1	8.279E+0	1.609E+1
-4.898E-1	8.149E+0	1.615E+1
-4.849E-1	8.282E+0	1.615E+1
-4.882E-1	8.288E+0	1.620E+1
-4.882E-1	8.253E+0	1.614E+1
-4.866E-1	8.324E+0	1.594E+1
-4.866E-1	8.343E+0	1.606E+1
-4.882E-1	8.337E+0	1.617E+1
-4.898E-1	8.369E+0	1.613E+1
-4.866E-1	8.301E+0	1.598E+1
-4.833E-1	8.321E+0	1.607E+1
-4.882E-1	8.113E+0	1.603E+1
-4.914E-1	8.249E+0	1.608E+1
-4.849E-1	8.337E+0	1.621E+1
-4.849E-1	8.236E+0	1.621E+1
-4.866E-1	8.311E+0	1.600E+1
-4.898E-1	8.311E+0	1.610E+1
-4.882E-1	8.337E+0	1.615E+1
-4.866E-1	8.249E+0	1.611E+1
-4.882E-1	8.347E+0	1.599E+1
-4.914E-1	8.301E+0	1.603E+1
-4.866E-1	8.318E+0	1.618E+1
-4.849E-1	8.249E+0	1.603E+1
-4.882E-1	8.139E+0	1.596E+1
-4.898E-1	8.249E+0	1.603E+1
-4.898E-1	8.308E+0	1.603E+1
-4.833E-1	8.249E+0	1.608E+1
-4.882E-1	8.301E+0	1.613E+1
-4.898E-1	8.292E+0	1.610E+1
-4.866E-1	8.227E+0	1.620E+1
-4.833E-1	8.217E+0	1.611E+1
-4.849E-1	8.324E+0	1.609E+1
-4.930E-1	8.308E+0	1.620E+1
-4.898E-1	8.071E+0	1.617E+1
-4.849E-1	8.308E+0	1.619E+1
-4.882E-1	8.233E+0	1.604E+1
-4.882E-1	8.178E+0	1.607E+1
-4.849E-1	8.366E+0	1.619E+1
-4.849E-1	8.350E+0	1.604E+1
-4.866E-1	8.279E+0	1.596E+1
-4.898E-1	8.318E+0	1.614E+1
-4.866E-1	8.386E+0	1.623E+1
-4.849E-1	8.269E+0	1.608E+1
-4.866E-1	8.217E+0	1.604E+1
-4.914E-1	8.331E+0	1.605E+1
-4.866E-1	8.340E+0	1.621E+1
-4.849E-1	8.204E+0	1.603E+1
-4.849E-1	8.191E+0	1.604E+1
-4.947E-1	8.288E+0	1.610E+1
-4.833E-1	8.223E+0	1.602E+1
-4.849E-1	8.259E+0	1.607E+1
-4.882E-1	8.240E+0	1.606E+1
-4.882E-1	8.220E+0	1.610E+1
-4.882E-1	8.100E+0	1.605E+1
-4.849E-1	8.210E+0	1.619E+1
-4.866E-1	8.233E+0	1.618E+1
-4.898E-1	8.282E+0	1.610E+1
-4.866E-1	8.269E+0	1.602E+1
-4.849E-1	8.194E+0	1.610E+1
-4.866E-1	8.168E+0	1.614E+1
-4.914E-1	8.282E+0	1.622E+1
-4.849E-1	8.162E+0	1.624E+1
-4.866E-1	8.240E+0	1.602E+1
-4.849E-1	8.399E+0	1.605E+1
-4.898E-1	8.253E+0	1.622E+1
-4.866E-1	8.279E+0	1.605E+1
-4.866E-1	8.376E+0	1.614E+1
-4.882E-1	8.227E+0	1.613E+1
-4.930E-1	8.220E+0	1.611E+1
-4.866E-1	8.285E+0	1.602E+1
-4.849E-1	8.191E+0	1.618E+1
-4.882E-1	8.214E+0	1.605E+1
-4.914E-1	8.116E+0	1.592E+1
-4.882E-1	8.133E+0	1.610E+1
-4.882E-1	8.198E+0	1.598E+1
-4.882E-1	8.243E+0	1.620E+1
-4.898E-1	8.249E+0	1.624E+1
-4.866E-1	8.363E+0	1.605E+1
-4.849E-1	8.347E+0	1.614E+1
-4.866E-1	8.331E+0	1.614E+1
-4.914E-1	8.123E+0	1.607E+1
-4.866E-1	8.318E+0	1.583E+1
-4.849E-1	8.301E+0	1.616E+1
-4.866E-1	8.243E+0	1.607E+1
-4.898E-1	8.386E+0	1.603E+1
-4.866E-1	8.266E+0	1.617E+1
-4.849E-1	8.318E+0	1.616E+1
-4.882E-1	8.266E+0	1.610E+1
-4.898E-1	8.243E+0	1.592E+1
-4.882E-1	8.175E+0	1.618E+1
-4.833E-1	8.356E+0	1.605E+1
-4.882E-1	8.272E+0	1.611E+1
-4.898E-1	8.194E+0	1.614E+1
-4.882E-1	8.139E+0	1.605E+1
-4.866E-1	8.269E+0	1.591E+1
-4.866E-1	8.292E+0	1.615E+1
-4.898E-1	8.272E+0	1.602E+1
-4.898E-1	8.275E+0	1.598E+1
-4.866E-1	8.350E+0	1.610E+1
-4.882E-1	8.331E+0	1.615E+1
-4.898E-1	8.259E+0	1.606E+1
-4.849E-1	8.399E+0	1.608E+1
-4.833E-1	8.256E+0	1.610E+1
-4.849E-1	8.217E+0	1.617E+1
-4.898E-1	8.259E+0	1.618E+1
-4.882E-1	8.292E+0	1.614E+1
-4.882E-1	8.376E+0	1.605E+1
-4.866E-1	8.233E+0	1.601E+1
-4.898E-1	8.074E+0	1.605E+1
-4.849E-1	8.240E+0	1.623E+1
-4.849E-1	8.262E+0	1.598E+1
-4.866E-1	8.405E+0	1.595E+1
-4.914E-1	8.240E+0	1.613E+1
-4.849E-1	8.272E+0	1.613E+1
-4.833E-1	8.240E+0	1.616E+1
-4.866E-1	8.246E+0	1.610E+1
-4.882E-1	8.233E+0	1.607E+1
-4.898E-1	8.233E+0	1.614E+1
-4.833E-1	8.223E+0	1.612E+1
-4.866E-1	8.311E+0	1.604E+1
-4.898E-1	8.266E+0	1.603E+1
-4.866E-1	8.207E+0	1.614E+1
-4.866E-1	8.246E+0	1.593E+1
-4.849E-1	8.269E+0	1.610E+1
-4.882E-1	8.399E+0	1.627E+1
-4.882E-1	8.246E+0	1.614E+1
-4.849E-1	8.272E+0	1.620E+1
-4.882E-1	8.285E+0	1.609E+1
-4.914E-1	8.395E+0	1.591E+1
-4.866E-1	8.301E+0	1.595E+1
-4.833E-1	8.233E+0	1.618E+1
-4.866E-1	8.236E+0	1.612E+1
-4.914E-1	8.412E+0	1.621E+1
-4.866E-1	8.253E+0	1.611E+1
-4.849E-1	8.256E+0	1.602E+1
-4.849E-1	8.305E+0	1.608E+1
-4.898E-1	8.275E+0	1.605E+1
-4.849E-1	8.347E+0	1.614E+1
-4.849E-1	8.249E+0	1.603E+1
-4.849E-1	8.305E+0	1.613E+1
-4.882E-1	8.253E+0	1.602E+1
-4.849E-1	8.181E+0	1.605E+1
-4.849E-1	8.110E+0	1.617E+1
-4.882E-1	8.279E+0	1.617E+1
-4.898E-1	8.279E+0	1.598E+1
-4.898E-1	8.272E+0	1.615E+1
-4.817E-1	8.172E+0	1.615E+1
-4.914E-1	8.347E+0	1.609E+1
-4.898E-1	8.207E+0	1.605E+1
-4.866E-1	8.240E+0	1.621E+1
-4.866E-1	8.204E+0	1.608E+1
-4.882E-1	8.214E+0	1.613E+1
-4.882E-1	8.343E+0	1.610E+1
-4.866E-1	8.353E+0	1.616E+1
-4.833E-1	8.259E+0	1.620E+1
-4.849E-1	8.178E+0	1.607E+1
-4.898E-1	8.369E+0	1.636E+1
-4.866E-1	8.311E+0	1.602E+1
-4.866E-1	8.369E+0	1.620E+1
-4.866E-1	8.223E+0	1.612E+1
-4.914E-1	8.353E+0	1.614E+1
-4.882E-1	8.272E+0	1.611E+1
-4.849E-1	8.256E+0	1.624E+1
-4.898E-1	8.295E+0	1.605E+1
-4.866E-1	8.210E+0	1.605E+1
-4.866E-1	8.379E+0	1.615E+1
-4.817E-1	8.295E+0	1.611E+1
-4.849E-1	8.201E+0	1.621E+1
-4.866E-1	8.204E+0	1.611E+1
-4.849E-1	8.305E+0	1.617E+1
-4.817E-1	8.288E+0	1.611E+1
-4.849E-1	8.321E+0	1.610E+1
-4.914E-1	8.220E+0	1.621E+1
-4.898E-1	8.269E+0	1.623E+1
-4.833E-1	8.230E+0	1.609E+1
-4.849E-1	8.337E+0	1.608E+1
-4.898E-1	8.198E+0	1.621E+1
-4.866E-1	8.373E+0	1.609E+1
-4.817E-1	8.259E+0	1.616E+1
-4.849E-1	8.382E+0	1.604E+1
-4.882E-1	8.379E+0	1.620E+1
-4.866E-1	8.240E+0	1.618E+1
-4.833E-1	8.259E+0	1.608E+1
-4.849E-1	8.334E+0	1.624E+1
-4.882E-1	8.223E+0	1.601E+1
-4.833E-1	8.314E+0	1.612E+1
-4.849E-1	8.366E+0	1.615E+1
-4.882E-1	8.259E+0	1.597E+1
-4.882E-1	8.314E+0	1.603E+1
-4.849E-1	8.285E+0	1.600E+1
-4.833E-1	8.285E+0	1.611E+1
-4.882E-1	8.275E+0	1.617E+1
-4.898E-1	8.210E+0	1.608E+1
-4.866E-1	8.185E+0	1.613E+1
-4.866E-1	8.204E+0	1.614E+1
-4.866E-1	8.243E+0	1.605E+1
-4.914E-1	8.256E+0	1.609E+1
-4.849E-1	8.243E+0	1.602E+1
-4.833E-1	8.240E+0	1.601E+1
-4.866E-1	8.253E+0	1.608E+1
-4.866E-1	8.343E+0	1.605E+1
-4.882E-1	8.363E+0	1.631E+1
-4.833E-1	8.175E+0	1.609E+1
-4.849E-1	8.311E+0	1.597E+1
-4.898E-1	8.272E+0	1.602E+1
-4.849E-1	8.055E+0	1.608E+1
-4.817E-1	8.146E+0	1.604E+1
-4.866E-1	8.217E+0	1.611E+1
-4.898E-1	8.259E+0	1.635E+1
-4.866E-1	8.324E+0	1.606E+1
-4.833E-1	8.236E+0	1.606E+1
-4.866E-1	8.253E+0	1.604E+1
-4.898E-1	8.198E+0	1.604E+1
-4.833E-1	8.259E+0	1.614E+1
-4.817E-1	8.223E+0	1.629E+1
-4.866E-1	8.162E+0	1.613E+1
-4.898E-1	8.236E+0	1.621E+1
-4.849E-1	8.295E+0	1.624E+1
-4.849E-1	8.337E+0	1.614E+1
-4.849E-1	8.350E+0	1.609E+1
-4.898E-1	8.382E+0	1.605E+1
-4.882E-1	8.152E+0	1.613E+1
-4.833E-1	8.243E+0	1.599E+1
-4.866E-1	8.301E+0	1.611E+1
-4.898E-1	8.275E+0	1.615E+1
-4.882E-1	8.266E+0	1.600E+1
-4.817E-1	8.343E+0	1.610E+1
-4.882E-1	8.194E+0	1.611E+1
-4.866E-1	8.298E+0	1.619E+1
-4.849E-1	8.305E+0	1.601E+1
-4.833E-1	8.223E+0	1.593E+1
-4.866E-1	8.223E+0	1.598E+1
-4.866E-1	8.285E+0	1.616E+1
-4.866E-1	8.334E+0	1.606E+1
-4.817E-1	8.318E+0	1.619E+1
-4.866E-1	8.321E+0	1.604E+1
-4.882E-1	8.275E+0	1.615E+1
-4.849E-1	8.321E+0	1.618E+1
-4.817E-1	8.305E+0	1.635E+1
-4.817E-1	8.373E+0	1.613E+1
-4.866E-1	8.340E+0	1.605E+1
-4.882E-1	8.220E+0	1.618E+1
-4.833E-1	8.373E+0	1.605E+1
-4.849E-1	8.285E+0	1.612E+1
-4.866E-1	8.181E+0	1.601E+1
-4.849E-1	8.282E+0	1.608E+1
-4.849E-1	8.243E+0	1.624E+1
-4.866E-1	8.298E+0	1.620E+1
-4.882E-1	8.360E+0	1.611E+1
-4.849E-1	8.331E+0	1.613E+1
-4.801E-1	8.227E+0	1.608E+1
-4.882E-1	8.191E+0	1.619E+1
-4.914E-1	8.178E+0	1.621E+1
-4.833E-1	8.369E+0	1.604E+1
-4.817E-1	8.421E+0	1.617E+1
-4.849E-1	8.227E+0	1.617E+1
-4.882E-1	8.301E+0	1.609E+1
-4.849E-1	8.214E+0	1.612E+1
-4.833E-1	8.168E+0	1.600E+1
-4.849E-1	8.279E+0	1.615E+1
-4.882E-1	8.259E+0	1.610E+1
-4.866E-1	8.408E+0	1.599E+1
-4.849E-1	8.282E+0	1.621E+1
-4.849E-1	8.233E+0	1.608E+1
-4.882E-1	8.253E+0	1.608E+1
-4.882E-1	8.210E+0	1.609E+1
-4.817E-1	8.279E+0	1.622E+1
-4.866E-1	8.236E+0	1.611E+1
-4.866E-1	8.340E+0	1.611E+1
-4.833E-1	8.373E+0	1.606E+1
-4.817E-1	8.214E+0	1.615E+1
-4.866E-1	8.360E+0	1.611E+1
-4.882E-1	8.269E+0	1.601E+1
-4.866E-1	8.275E+0	1.603E+1
-4.817E-1	8.376E+0	1.613E+1
-4.866E-1	8.249E+0	1.611E+1
-4.914E-1	8.347E+0	1.602E+1
-4.849E-1	8.214E+0	1.616E+1
-4.817E-1	8.331E+0	1.611E+1
-4.866E-1	8.220E+0	1.596E+1
-4.930E-1	8.340E+0	1.626E+1
-4.849E-1	8.266E+0	1.611E+1
-4.817E-1	8.314E+0	1.615E+1
-4.866E-1	8.288E+0	1.624E+1
-4.898E-1	8.324E+0	1.614E+1
-4.866E-1	8.259E+0	1.601E+1
-4.833E-1	8.282E+0	1.613E+1
-4.882E-1	8.340E+0	1.595E+1
-4.882E-1	8.301E+0	1.611E+1
-4.833E-1	8.266E+0	1.606E+1
-4.817E-1	8.275E+0	1.605E+1
-4.866E-1	8.266E+0	1.597E+1
-4.898E-1	8.259E+0	1.604E+1
-4.849E-1	8.185E+0	1.609E+1
-4.801E-1	8.240E+0	1.614E+1
-4.882E-1	8.356E+0	1.602E+1
-4.882E-1	8.353E+0	1.615E+1
-4.849E-1	8.152E+0	1.602E+1
-4.833E-1	8.288E+0	1.605E+1
-4.866E-1	8.236E+0	1.608E+1
-4.882E-1	8.207E+0	1.622E+1
-4.866E-1	8.324E+0	1.608E+1
-4.833E-1	8.279E+0	1.604E+1
-4.866E-1	8.269E+0	1.623E+1
-4.866E-1	8.256E+0	1.622E+1
-4.817E-1	8.337E+0	1.607E+1
-4.817E-1	8.185E+0	1.594E+1
-4.833E-1	8.275E+0	1.618E+1
-4.898E-1	8.292E+0	1.610E+1
-4.866E-1	8.230E+0	1.622E+1
-4.833E-1	8.194E+0	1.607E+1
-4.866E-1	8.269E+0	1.610E+1
-4.882E-1	8.292E+0	1.610E+1
-4.866E-1	8.314E+0	1.620E+1
-4.833E-1	8.214E+0	1.623E+1
-4.849E-1	8.386E+0	1.621E+1
-4.866E-1	8.155E+0	1.593E+1
-4.849E-1	8.210E+0	1.617E+1
-4.801E-1	8.327E+0	1.609E+1
-4.849E-1	8.262E+0	1.616E+1
-4.882E-1	8.279E+0	1.619E+1
-4.882E-1	8.314E+0	1.619E+1
-4.833E-1	8.217E+0	1.598E+1
-4.866E-1	8.318E+0	1.606E+1
-4.898E-1	8.369E+0	1.615E+1
-4.849E-1	8.256E+0	1.629E+1
-4.817E-1	8.181E+0	1.605E+1
-4.866E-1	8.399E+0	1.603E+1
-4.866E-1	8.253E+0	1.600E+1
-4.849E-1	8.408E+0	1.602E+1
-4.833E-1	8.476E+0	1.618E+1
-4.817E-1	8.327E+0	1.595E+1
-4.882E-1	8.305E+0	1.622E+1
-4.833E-1	8.262E+0	1.618E+1
-4.833E-1	8.246E+0	1.616E+1
-4.849E-1	8.353E+0	1.608E+1
-4.866E-1	8.275E+0	1.608E+1
-4.849E-1	8.259E+0	1.612E+1
-4.833E-1	8.301E+0	1.609E+1
-4.849E-1	8.285E+0	1.600E+1
-4.882E-1	8.279E+0	1.616E+1
-4.866E-1	8.152E+0	1.605E+1
-4.817E-1	8.295E+0	1.603E+1
-4.849E-1	8.379E+0	1.620E+1
-4.866E-1	8.246E+0	1.608E+1
-4.849E-1	8.191E+0	1.623E+1
-4.833E-1	8.366E+0	1.605E+1
-4.849E-1	8.314E+0	1.612E+1
-4.898E-1	8.360E+0	1.601E+1
-4.833E-1	8.269E+0	1.603E+1
-4.817E-1	8.279E+0	1.602E+1
-4.866E-1	8.266E+0	1.615E+1
-4.866E-1	8.233E+0	1.613E+1
-4.866E-1	8.279E+0	1.630E+1
-4.784E-1	8.350E+0	1.610E+1
-4.833E-1	8.259E+0	1.618E+1
-4.866E-1	8.392E+0	1.607E+1
-4.833E-1	8.321E+0	1.595E+1
-4.817E-1	8.129E+0	1.617E+1
-4.882E-1	8.275E+0	1.617E+1
-4.866E-1	8.311E+0	1.620E+1
-4.849E-1	8.240E+0	1.611E+1
-4.817E-1	8.253E+0	1.604E+1
-4.849E-1	8.220E+0	1.601E+1
-4.866E-1	8.298E+0	1.615E+1
-4.833E-1	8.350E+0	1.606E+1
-4.817E-1	8.220E+0	1.612E+1
-4.866E-1	8.214E+0	1.607E+1
-4.849E-1	8.318E+0	1.605E+1
-4.866E-1	8.249E+0	1.626E+1
-4.833E-1	8.272E+0	1.611E+1
-4.849E-1	8.331E+0	1.613E+1
-4.882E-1	8.275E+0	1.617E+1
-4.817E-1	8.376E+0	1.603E+1
-4.833E-1	8.272E+0	1.613E+1
-4.866E-1	8.181E+0	1.596E+1
-4.866E-1	8.298E+0	1.600E+1
-4.866E-1	8.314E+0	1.612E+1
-4.801E-1	8.240E+0	1.622E+1
-4.866E-1	8.305E+0	1.616E+1
-4.849E-1	8.162E+0	1.608E+1
-4.833E-1	8.191E+0	1.618E+1
-4.817E-1	8.214E+0	1.608E+1
-4.833E-1	8.292E+0	1.596E+1
-4.882E-1	8.259E+0	1.609E+1
-4.849E-1	8.272E+0	1.602E+1
-4.833E-1	8.356E+0	1.612E+1
-4.849E-1	8.249E+0	1.615E+1
-4.866E-1	8.233E+0	1.613E+1
-4.833E-1	8.220E+0	1.612E+1
-4.817E-1	8.282E+0	1.614E+1
-4.866E-1	8.249E+0	1.629E+1
-4.882E-1	8.253E+0	1.602E+1
-4.817E-1	8.220E+0	1.621E+1
-4.817E-1	8.382E+0	1.613E+1
-4.866E-1	8.275E+0	1.607E+1
-4.866E-1	8.318E+0	1.596E+1
-4.833E-1	8.236E+0	1.611E+1
-4.833E-1	8.305E+0	1.611E+1
-4.849E-1	8.178E+0	1.632E+1
-4.882E-1	8.382E+0	1.606E+1
-4.849E-1	8.360E+0	1.614E+1
-4.801E-1	8.285E+0	1.605E+1
-4.849E-1	8.259E+0	1.610E+1
-4.882E-1	8.168E+0	1.609E+1
-4.849E-1	8.139E+0	1.599E+1
-4.801E-1	8.318E+0	1.622E+1
-4.849E-1	8.246E+0	1.597E+1
-4.866E-1	8.311E+0	1.617E+1
-4.866E-1	8.220E+0	1.604E+1
-4.817E-1	8.295E+0	1.613E+1
-4.849E-1	8.162E+0	1.598E+1
-4.882E-1	8.366E+0	1.622E+1
-4.849E-1	8.269E+0	1.616E+1
-4.817E-1	8.240E+0	1.603E+1
-4.849E-1	8.243E+0	1.615E+1
-4.849E-1	8.350E+0	1.608E+1
-4.866E-1	8.181E+0	1.626E+1
-4.817E-1	8.499E+0	1.604E+1
-4.833E-1	8.194E+0	1.615E+1
-4.849E-1	8.201E+0	1.592E+1
-4.866E-1	8.210E+0	1.608E+1
-4.833E-1	8.311E+0	1.598E+1
-4.833E-1	8.275E+0	1.603E+1
-4.882E-1	8.240E+0	1.606E+1
-4.833E-1	8.272E+0	1.598E+1
-4.801E-1	8.318E+0	1.600E+1
-4.833E-1	8.301E+0	1.602E+1
-4.866E-1	8.266E+0	1.591E+1
-4.817E-1	8.207E+0	1.610E+1
-4.833E-1	8.301E+0	1.600E+1
-4.849E-1	8.386E+0	1.610E+1
-4.866E-1	8.334E+0	1.611E+1
-4.833E-1	8.356E+0	1.603E+1
-4.801E-1	8.324E+0	1.600E+1
-4.849E-1	8.292E+0	1.622E+1
-4.898E-1	8.285E+0	1.608E+1
-4.849E-1	8.324E+0	1.626E+1
-4.801E-1	8.356E+0	1.599E+1
-4.833E-1	8.272E+0	1.634E+1
-4.882E-1	8.350E+0	1.602E+1
-4.833E-1	8.337E+0	1.601E+1
-4.833E-1	8.331E+0	1.615E+1
-4.833E-1	8.214E+0	1.602E+1
-4.882E-1	8.279E+0	1.599E+1
-4.849E-1	8.266E+0	1.632E+1
-4.817E-1	8.331E+0	1.614E+1
-4.849E-1	8.272E+0	1.615E+1
-4.914E-1	8.285E+0	1.603E+1
-4.849E-1	8.087E+0	1.607E+1
-4.801E-1	8.331E+0	1.611E+1
-4.833E-1	8.327E+0	1.612E+1
-4.866E-1	8.292E+0	1.625E+1
-4.833E-1	8.214E+0	1.631E+1
-4.817E-1	8.246E+0	1.616E+1
-4.849E-1	8.214E+0	1.617E+1
-4.866E-1	8.285E+0	1.615E+1
-4.833E-1	8.259E+0	1.616E+1
-4.817E-1	8.207E+0	1.616E+1
-4.849E-1	8.292E+0	1.614E+1
-4.898E-1	8.369E+0	1.621E+1
-4.833E-1	8.282E+0	1.611E+1
-4.833E-1	8.428E+0	1.603E+1
-4.849E-1	8.373E+0	1.595E+1
-4.849E-1	8.363E+0	1.609E+1
-4.849E-1	8.210E+0	1.614E+1
-4.833E-1	8.223E+0	1.613E+1
-4.849E-1	8.421E+0	1.600E+1
-4.882E-1	8.259E+0	1.622E+1
-4.833E-1	8.214E+0	1.615E+1
-4.817E-1	8.402E+0	1.604E+1
-4.866E-1	8.159E+0	1.607E+1
-4.898E-1	8.334E+0	1.607E+1
-4.833E-1	8.298E+0	1.611E+1
-4.784E-1	8.275E+0	1.611E+1
-4.849E-1	8.305E+0	1.595E+1
-4.882E-1	8.356E+0	1.598E+1
-4.833E-1	8.360E+0	1.616E+1
-4.801E-1	8.331E+0	1.623E+1
-4.817E-1	8.334E+0	1.608E+1
-4.849E-1	8.350E+0	1.614E+1
-4.833E-1	8.272E+0	1.613E+1
-4.801E-1	8.165E+0	1.616E+1
-4.866E-1	8.301E+0	1.616E+1
-4.833E-1	8.279E+0	1.609E+1
-4.849E-1	8.311E+0	1.608E+1
-4.801E-1	8.305E+0	1.626E+1
-4.849E-1	8.165E+0	1.623E+1
-4.866E-1	8.282E+0	1.610E+1
-4.833E-1	8.353E+0	1.614E+1
-4.801E-1	8.369E+0	1.615E+1
-4.833E-1	8.305E+0	1.608E+1
-4.914E-1	8.314E+0	1.610E+1
-4.833E-1	8.243E+0	1.619E+1
-4.833E-1	8.240E+0	1.625E+1
-4.849E-1	8.240E+0	1.617E+1
-4.866E-1	8.373E+0	1.612E+1
-4.817E-1	8.340E+0	1.619E+1
-4.801E-1	8.233E+0	1.618E+1
-4.833E-1	8.308E+0	1.631E+1
-4.866E-1	8.275E+0	1.609E+1
-4.833E-1	8.376E+0	1.603E+1
-4.817E-1	8.272E+0	1.613E+1
-4.849E-1	8.279E+0	1.617E+1
-4.866E-1	8.353E+0	1.616E+1
-4.866E-1	8.308E+0	1.611E+1
-4.817E-1	8.369E+0	1.609E+1
-4.833E-1	8.243E+0	1.602E+1
-4.833E-1	8.249E+0	1.604E+1
-4.833E-1	8.230E+0	1.614E+1
-4.833E-1	8.311E+0	1.617E+1
-4.849E-1	8.386E+0	1.611E+1
-4.866E-1	8.129E+0	1.610E+1
-4.817E-1	8.266E+0	1.594E+1
-4.817E-1	8.236E+0	1.595E+1
-4.849E-1	8.269E+0	1.621E+1
-4.882E-1	8.275E+0	1.596E+1
-4.849E-1	8.318E+0	1.611E+1
-4.833E-1	8.395E+0	1.600E+1
-4.849E-1	8.386E+0	1.616E+1
-4.866E-1	8.402E+0	1.615E+1
-4.833E-1	8.227E+0	1.614E+1
-4.801E-1	8.282E+0	1.608E+1
-4.833E-1	8.282E+0	1.622E+1
-4.866E-1	8.249E+0	1.614E+1
-4.817E-1	8.356E+0	1.609E+1
-4.817E-1	8.243E+0	1.600E+1
-4.866E-1	8.331E+0	1.615E+1
-4.833E-1	8.360E+0	1.603E+1
-4.801E-1	8.337E+0	1.623E+1
-4.784E-1	8.133E+0	1.607E+1
-4.833E-1	8.243E+0	1.595E+1
-4.866E-1	8.204E+0	1.620E+1
-4.833E-1	8.373E+0	1.603E+1
-4.817E-1	8.337E+0	1.606E+1
-4.833E-1	8.334E+0	1.614E+1
-4.849E-1	8.240E+0	1.601E+1
-4.817E-1	8.311E+0	1.617E+1
-4.817E-1	8.295E+0	1.606E+1
-4.833E-1	8.253E+0	1.622E+1
-4.882E-1	8.298E+0	1.609E+1
-4.801E-1	8.295E+0	1.614E+1
-4.817E-1	8.369E+0	1.619E+1
-4.849E-1	8.275E+0	1.606E+1
-4.866E-1	8.266E+0	1.627E+1
-4.817E-1	8.318E+0	1.589E+1
-4.817E-1	8.256E+0	1.614E+1
-4.882E-1	8.288E+0	1.619E+1
-4.849E-1	8.201E+0	1.613E+1
-4.833E-1	8.152E+0	1.605E+1
-4.801E-1	8.438E+0	1.615E+1
-4.849E-1	8.262E+0	1.596E+1
-4.849E-1	8.321E+0	1.614E+1
-4.817E-1	8.292E+0	1.610E+1
-4.784E-1	8.311E+0	1.604E+1
-4.833E-1	8.425E+0	1.607E+1
-4.882E-1	8.337E+0	1.607E+1
-4.817E-1	8.366E+0	1.617E+1
-4.801E-1	8.321E+0	1.609E+1
-4.833E-1	8.340E+0	1.603E+1
-4.849E-1	8.279E+0	1.601E+1
-4.801E-1	8.133E+0	1.604E+1
-4.784E-1	8.240E+0	1.596E+1
-4.833E-1	8.266E+0	1.613E+1
-4.866E-1	8.259E+0	1.599E+1
-4.833E-1	8.353E+0	1.617E+1
-4.784E-1	8.347E+0	1.607E+1
-4.833E-1	8.259E+0	1.602E+1
-4.849E-1	8.240E+0	1.608E+1
-4.833E-1	8.210E+0	1.621E+1
-4.817E-1	8.227E+0	1.611E+1
-4.833E-1	8.353E+0	1.608E+1
-4.833E-1	8.217E+0	1.618E+1
-4.817E-1	8.204E+0	1.607E+1
-4.784E-1	8.269E+0	1.615E+1
-4.817E-1	8.347E+0	1.621E+1
-4.849E-1	8.356E+0	1.606E+1
-4.849E-1	8.421E+0	1.605E+1
-4.817E-1	8.233E+0	1.615E+1
-4.833E-1	8.243E+0	1.596E+1
-4.849E-1	8.233E+0	1.610E+1
-4.817E-1	8.369E+0	1.627E+1
-4.784E-1	8.240E+0	1.615E+1
-4.833E-1	8.269E+0	1.600E+1
-4.866E-1	8.340E+0	1.617E+1
-4.833E-1	8.363E+0	1.603E+1
-4.817E-1	8.331E+0	1.612E+1
-4.833E-1	8.331E+0	1.594E+1
-4.833E-1	8.175E+0	1.615E+1
-4.833E-1	8.233E+0	1.627E+1
-4.784E-1	8.314E+0	1.611E+1
-4.866E-1	8.249E+0	1.614E+1
-4.849E-1	8.340E+0	1.613E+1
-4.817E-1	8.314E+0	1.612E+1
-4.801E-1	8.311E+0	1.606E+1
-4.849E-1	8.288E+0	1.613E+1
-4.849E-1	8.369E+0	1.605E+1
-4.833E-1	8.321E+0	1.618E+1
-4.801E-1	8.331E+0	1.605E+1
-4.833E-1	8.230E+0	1.621E+1
-4.849E-1	8.327E+0	1.606E+1
-4.833E-1	8.191E+0	1.623E+1
-4.801E-1	8.233E+0	1.606E+1
-4.833E-1	8.415E+0	1.628E+1
-4.849E-1	8.266E+0	1.606E+1
-4.817E-1	8.207E+0	1.599E+1
-4.801E-1	8.373E+0	1.600E+1
-4.817E-1	8.415E+0	1.613E+1
-4.849E-1	8.191E+0	1.613E+1
-4.833E-1	8.399E+0	1.622E+1
-4.801E-1	8.412E+0	1.607E+1
-4.817E-1	8.347E+0	1.601E+1
-4.866E-1	8.356E+0	1.632E+1
-4.833E-1	8.236E+0	1.626E+1
-4.801E-1	8.376E+0	1.610E+1
-4.817E-1	8.350E+0	1.607E+1
-4.849E-1	8.295E+0	1.620E+1
-4.817E-1	8.272E+0	1.599E+1
-4.833E-1	8.282E+0	1.613E+1
-4.817E-1	8.314E+0	1.601E+1
-4.849E-1	8.227E+0	1.613E+1
-4.849E-1	8.230E+0	1.611E+1
-4.817E-1	8.253E+0	1.616E+1
-4.833E-1	8.233E+0	1.610E+1
-4.866E-1	8.334E+0	1.625E+1
-4.817E-1	8.292E+0	1.616E+1
-4.801E-1	8.347E+0	1.609E+1
-4.817E-1	8.444E+0	1.611E+1
-4.866E-1	8.236E+0	1.607E+1
-4.817E-1	8.214E+0	1.617E+1
-4.833E-1	8.389E+0	1.607E+1
-4.849E-1	8.353E+0	1.613E+1
-4.833E-1	8.376E+0	1.609E+1
-4.833E-1	8.282E+0	1.621E+1
-4.833E-1	8.318E+0	1.603E+1
-4.833E-1	8.220E+0	1.608E+1
-4.849E-1	8.230E+0	1.625E+1
-4.833E-1	8.279E+0	1.618E+1
-4.801E-1	8.331E+0	1.615E+1
-4.817E-1	8.266E+0	1.596E+1
-4.849E-1	8.198E+0	1.602E+1
-4.817E-1	8.298E+0	1.608E+1
-4.817E-1	8.249E+0	1.614E+1
-4.849E-1	8.217E+0	1.618E+1
-4.833E-1	8.376E+0	1.615E+1
-4.801E-1	8.324E+0	1.605E+1
-4.784E-1	8.133E+0	1.619E+1
-4.833E-1	8.308E+0	1.618E+1
-4.833E-1	8.373E+0	1.612E+1
-4.833E-1	8.331E+0	1.621E+1
-4.801E-1	8.360E+0	1.627E+1
-4.817E-1	8.353E+0	1.629E+1
-4.866E-1	8.318E+0	1.608E+1
-4.833E-1	8.444E+0	1.620E+1
-4.817E-1	8.486E+0	1.610E+1
-4.784E-1	8.185E+0	1.609E+1
-4.849E-1	8.301E+0	1.605E+1
-4.833E-1	8.165E+0	1.624E+1
-4.817E-1	8.366E+0	1.607E+1
-4.849E-1	8.311E+0	1.605E+1
-4.866E-1	8.288E+0	1.616E+1
-4.833E-1	8.285E+0	1.619E+1
-4.801E-1	8.185E+0	1.607E+1
-4.833E-1	8.353E+0	1.601E+1
-4.882E-1	8.356E+0	1.618E+1
-4.849E-1	8.376E+0	1.619E+1
-4.784E-1	8.282E+0	1.629E+1
-4.817E-1	8.266E+0	1.611E+1
-4.833E-1	8.246E+0	1.618E+1
-4.833E-1	8.408E+0	1.599E+1
-4.833E-1	8.288E+0	1.620E+1
-4.833E-1	8.292E+0	1.607E+1
-4.882E-1	8.246E+0	1.607E+1
-4.833E-1	8.188E+0	1.615E+1
-4.801E-1	8.321E+0	1.611E+1
-4.817E-1	8.253E+0	1.619E+1
-4.849E-1	8.295E+0	1.606E+1
-4.833E-1	8.301E+0	1.615E+1
-4.784E-1	8.395E+0	1.603E+1
-4.784E-1	8.217E+0	1.613E+1
-4.866E-1	8.314E+0	1.598E+1
-4.817E-1	8.314E+0	1.612E+1
-4.784E-1	8.311E+0	1.614E+1
-4.849E-1	8.369E+0	1.625E+1
-4.849E-1	8.389E+0	1.613E+1
-4.817E-1	8.392E+0	1.614E+1
-4.768E-1	8.405E+0	1.605E+1
-4.833E-1	8.399E+0	1.618E+1
-4.849E-1	8.223E+0	1.622E+1
-4.801E-1	8.262E+0	1.604E+1
-4.784E-1	8.438E+0	1.607E+1
-4.817E-1	8.314E+0	1.622E+1
-4.833E-1	8.360E+0	1.615E+1
-4.817E-1	8.249E+0	1.620E+1
-4.817E-1	8.340E+0	1.623E+1
-4.833E-1	8.340E+0	1.607E+1
-4.866E-1	8.230E+0	1.624E+1
-4.817E-1	8.155E+0	1.632E+1
-4.752E-1	8.324E+0	1.621E+1
-4.817E-1	8.363E+0	1.615E+1
-4.849E-1	8.288E+0	1.622E+1
-4.817E-1	8.269E+0	1.618E+1
-4.801E-1	8.337E+0	1.586E+1
-4.833E-1	8.366E+0	1.625E+1
-4.882E-1	8.256E+0	1.611E+1
-4.817E-1	8.314E+0	1.608E+1
-4.768E-1	8.373E+0	1.616E+1
-4.801E-1	8.363E+0	1.623E+1
-4.866E-1	8.376E+0	1.625E+1
-4.833E-1	8.292E+0	1.616E+1
-4.801E-1	8.282E+0	1.603E+1
-4.817E-1	8.327E+0	1.629E+1
-4.833E-1	8.314E+0	1.627E+1
-4.801E-1	8.327E+0	1.625E+1
-4.801E-1	8.236E+0	1.604E+1
-4.833E-1	8.331E+0	1.611E+1
-4.849E-1	8.256E+0	1.606E+1
-4.801E-1	8.198E+0	1.598E+1
-4.768E-1	8.223E+0	1.613E+1
-4.801E-1	8.292E+0	1.607E+1
-4.849E-1	8.236E+0	1.608E+1
-4.801E-1	8.305E+0	1.624E+1
-4.801E-1	8.295E+0	1.620E+1
-4.817E-1	8.382E+0	1.605E+1
-4.833E-1	8.256E+0	1.609E+1
-4.833E-1	8.272E+0	1.614E+1
-4.801E-1	8.240E+0	1.638E+1
-4.817E-1	8.204E+0	1.612E+1
-4.866E-1	8.337E+0	1.618E+1
-4.817E-1	8.376E+0	1.611E+1
-4.817E-1	8.259E+0	1.619E+1
-4.817E-1	8.243E+0	1.605E+1
-4.849E-1	8.311E+0	1.603E+1
-4.817E-1	8.282E+0	1.601E+1
-4.784E-1	8.311E+0	1.620E+1
-4.801E-1	8.402E+0	1.609E+1
-4.833E-1	8.249E+0	1.607E+1
-4.817E-1	8.136E+0	1.604E+1
-4.817E-1	8.347E+0	1.612E+1
-4.833E-1	8.282E+0	1.598E+1
-4.849E-1	8.308E+0	1.626E+1
-4.817E-1	8.220E+0	1.597E+1
-4.817E-1	8.253E+0	1.607E+1
-4.849E-1	8.262E+0	1.609E+1
-4.849E-1	8.292E+0	1.605E+1
-4.833E-1	8.272E+0	1.612E+1
-4.801E-1	8.376E+0	1.614E+1
-4.833E-1	8.337E+0	1.607E+1
-4.849E-1	8.382E+0	1.623E+1
-4.817E-1	8.256E+0	1.627E+1
-4.784E-1	8.363E+0	1.609E+1
-4.833E-1	8.353E+0	1.617E+1
-4.833E-1	8.321E+0	1.614E+1
-4.833E-1	8.301E+0	1.611E+1
-4.784E-1	8.318E+0	1.623E+1
-4.817E-1	8.321E+0	1.613E+1
-4.833E-1	8.369E+0	1.619E+1
-4.801E-1	8.223E+0	1.616E+1
-4.768E-1	8.324E+0	1.603E+1
-4.817E-1	8.168E+0	1.627E+1
-4.849E-1	8.464E+0	1.609E+1
-4.817E-1	8.434E+0	1.608E+1
-4.801E-1	8.266E+0	1.616E+1
-4.817E-1	8.444E+0	1.598E+1
-4.866E-1	8.334E+0	1.632E+1
-4.817E-1	8.249E+0	1.610E+1
-4.784E-1	8.162E+0	1.604E+1
-4.817E-1	8.340E+0	1.597E+1
-4.849E-1	8.191E+0	1.600E+1
-4.817E-1	8.288E+0	1.614E+1
-4.768E-1	8.220E+0	1.613E+1
-4.833E-1	8.301E+0	1.601E+1
-4.833E-1	8.382E+0	1.609E+1
-4.817E-1	8.275E+0	1.624E+1
-4.801E-1	8.457E+0	1.617E+1
-4.833E-1	8.292E+0	1.615E+1
-4.866E-1	8.369E+0	1.634E+1
-4.866E-1	8.266E+0	1.632E+1
-4.801E-1	8.392E+0	1.616E+1
-4.784E-1	8.356E+0	1.626E+1
-4.849E-1	8.363E+0	1.615E+1
-4.833E-1	8.253E+0	1.615E+1
-4.752E-1	8.285E+0	1.599E+1
-4.833E-1	8.395E+0	1.610E+1
-4.833E-1	8.386E+0	1.616E+1
-4.801E-1	8.360E+0	1.611E+1
-4.768E-1	8.311E+0	1.608E+1
-4.801E-1	8.360E+0	1.609E+1
-4.849E-1	8.272E+0	1.617E+1
-4.817E-1	8.356E+0	1.615E+1
-4.801E-1	8.269E+0	1.625E+1
-4.817E-1	8.269E+0	1.624E+1
-4.849E-1	8.201E+0	1.602E+1
-4.817E-1	8.340E+0	1.605E+1
-4.801E-1	8.204E+0	1.610E+1
-4.849E-1	8.243E+0	1.604E+1
-4.833E-1	8.402E+0	1.610E+1
-4.801E-1	8.373E+0	1.612E+1
-4.784E-1	8.327E+0	1.624E+1
-4.817E-1	8.373E+0	1.598E+1
-4.866E-1	8.379E+0	1.612E+1
-4.801E-1	8.142E+0	1.603E+1
-4.784E-1	8.269E+0	1.608E+1
-4.833E-1	8.292E+0	1.613E+1
-4.849E-1	8.295E+0	1.612E+1
-4.817E-1	8.288E+0	1.615E+1
-4.784E-1	8.249E+0	1.621E+1
-4.817E-1	8.210E+0	1.607E+1
-4.817E-1	8.408E+0	1.618E+1
-4.817E-1	8.201E+0	1.612E+1
-4.768E-1	8.347E+0	1.620E+1
-4.817E-1	8.262E+0	1.613E+1
-4.849E-1	8.318E+0	1.608E+1
-4.768E-1	8.262E+0	1.599E+1
-4.768E-1	8.233E+0	1.620E+1
-4.817E-1	8.308E+0	1.604E+1
-4.866E-1	8.266E+0	1.612E+1
-4.817E-1	8.343E+0	1.611E+1
-4.784E-1	8.327E+0	1.614E+1
-4.801E-1	8.198E+0	1.602E+1
-4.833E-1	8.285E+0	1.621E+1
-4.817E-1	8.185E+0	1.601E+1
-4.784E-1	8.311E+0	1.606E+1
-4.784E-1	8.279E+0	1.604E+1
-4.849E-1	8.392E+0	1.622E+1
-4.833E-1	8.308E+0	1.605E+1
-4.784E-1	8.279E+0	1.623E+1
-4.801E-1	8.253E+0	1.621E+1
-4.849E-1	8.266E+0	1.611E+1
-4.768E-1	8.369E+0	1.595E+1
-4.752E-1	8.360E+0	1.614E+1
-4.833E-1	8.334E+0	1.603E+1
-4.833E-1	8.230E+0	1.619E+1
-4.801E-1	8.220E+0	1.621E+1
-4.801E-1	8.298E+0	1.611E+1
-4.784E-1	8.223E+0	1.614E+1
-4.833E-1	8.389E+0	1.605E+1
-4.801E-1	8.240E+0	1.626E+1
-4.801E-1	8.331E+0	1.597E+1
-4.801E-1	8.334E+0	1.622E+1
-4.849E-1	8.272E+0	1.612E+1
-4.801E-1	8.305E+0	1.607E+1
-4.817E-1	8.454E+0	1.601E+1
-4.833E-1	8.256E+0	1.598E+1
-4.833E-1	8.292E+0	1.615E+1
-4.817E-1	8.295E+0	1.610E+1
-4.784E-1	8.382E+0	1.614E+1
-4.817E-1	8.194E+0	1.611E+1
-4.849E-1	8.207E+0	1.618E+1
-4.784E-1	8.253E+0	1.611E+1
-4.752E-1	8.327E+0	1.616E+1
-4.833E-1	8.327E+0	1.623E+1
-4.849E-1	8.311E+0	1.614E+1
-4.833E-1	8.269E+0	1.611E+1
-4.752E-1	8.298E+0	1.599E+1
-4.817E-1	8.399E+0	1.608E+1
-4.833E-1	8.324E+0	1.618E+1
-4.817E-1	8.324E+0	1.615E+1
-4.801E-1	8.181E+0	1.587E+1
-4.801E-1	8.305E+0	1.621E+1
-4.866E-1	8.272E+0	1.623E+1
-4.801E-1	8.360E+0	1.622E+1
-4.784E-1	8.366E+0	1.624E+1
-4.817E-1	8.256E+0	1.603E+1
-4.833E-1	8.356E+0	1.626E+1
-4.817E-1	8.272E+0	1.609E+1
-4.801E-1	8.334E+0	1.615E+1
-4.801E-1	8.077E+0	1.611E+1
-4.833E-1	8.214E+0	1.614E+1
-4.801E-1	8.253E+0	1.612E+1
[truncated: 93,937 more rows]
