# Supplementary material for: Improved ANAP incorporation and VCF analysis reveal details of P2X7 current facilitation and a limited conformational interplay between ATP binding and the intracellular ballast domain
Source: eLife. 2023 Jan 4;12:e82479. doi: 10.7554/eLife.82479 (PMC9859053; doi:10.7554/eLife.82479)
Supplement: Figure 4—source data 1. [file elife-82479-fig4-data1.zip › Figure-4_Source-data-1/T340_filterset-1_b01#02.csv]

-2.254E-1	2.959E+0	3.844E+0
-2.270E-1	2.903E+0	3.880E+0
-2.287E-1	2.903E+0	3.763E+0
-2.206E-1	2.881E+0	3.815E+0
-2.254E-1	2.920E+0	3.899E+0
-2.270E-1	3.004E+0	3.685E+0
-2.222E-1	2.848E+0	3.860E+0
-2.222E-1	2.800E+0	3.802E+0
-2.254E-1	2.871E+0	3.818E+0
-2.254E-1	2.851E+0	3.747E+0
-2.222E-1	2.988E+0	3.877E+0
-2.238E-1	2.939E+0	3.818E+0
-2.254E-1	2.975E+0	3.792E+0
-2.270E-1	2.920E+0	3.880E+0
-2.222E-1	2.975E+0	3.727E+0
-2.222E-1	2.952E+0	3.896E+0
-2.254E-1	2.900E+0	3.873E+0
-2.287E-1	2.933E+0	3.831E+0
-2.238E-1	3.004E+0	3.941E+0
-2.222E-1	2.923E+0	3.860E+0
-2.238E-1	2.929E+0	3.766E+0
-2.254E-1	2.959E+0	3.935E+0
-2.222E-1	2.939E+0	3.828E+0
-2.222E-1	2.868E+0	3.896E+0
-2.222E-1	2.959E+0	3.935E+0
-2.303E-1	2.881E+0	3.744E+0
-2.206E-1	2.981E+0	3.838E+0
-2.254E-1	2.864E+0	3.912E+0
-2.254E-1	2.910E+0	3.847E+0
-2.270E-1	3.001E+0	3.880E+0
-2.238E-1	2.868E+0	3.870E+0
-2.206E-1	2.946E+0	3.795E+0
-2.270E-1	2.975E+0	3.834E+0
-2.287E-1	2.800E+0	3.818E+0
-2.206E-1	2.845E+0	3.812E+0
-2.222E-1	3.001E+0	3.870E+0
-2.238E-1	2.897E+0	3.789E+0
-2.287E-1	2.897E+0	3.854E+0
-2.222E-1	2.855E+0	3.880E+0
-2.222E-1	2.894E+0	3.789E+0
-2.254E-1	2.929E+0	3.851E+0
-2.270E-1	2.890E+0	3.792E+0
-2.238E-1	2.936E+0	3.954E+0
-2.206E-1	2.894E+0	3.867E+0
-2.254E-1	2.959E+0	3.805E+0
-2.270E-1	2.851E+0	3.789E+0
-2.254E-1	2.868E+0	3.958E+0
-2.222E-1	3.043E+0	3.805E+0
-2.238E-1	2.913E+0	3.795E+0
-2.254E-1	2.955E+0	3.821E+0
-2.206E-1	2.959E+0	3.860E+0
-2.222E-1	3.004E+0	3.744E+0
-2.238E-1	2.900E+0	3.912E+0
-2.270E-1	2.949E+0	3.932E+0
-2.238E-1	2.832E+0	3.964E+0
-2.222E-1	2.978E+0	3.802E+0
-2.238E-1	2.955E+0	3.880E+0
-2.238E-1	2.926E+0	3.896E+0
-2.238E-1	2.997E+0	3.838E+0
-2.222E-1	2.907E+0	3.841E+0
-2.238E-1	2.997E+0	3.928E+0
-2.270E-1	2.936E+0	3.792E+0
-2.222E-1	2.894E+0	3.870E+0
-2.238E-1	3.007E+0	3.825E+0
-2.254E-1	2.874E+0	3.776E+0
-2.238E-1	2.916E+0	3.750E+0
-2.222E-1	2.920E+0	3.877E+0
-2.238E-1	2.835E+0	3.805E+0
-2.238E-1	2.868E+0	3.779E+0
-2.287E-1	2.890E+0	3.779E+0
-2.238E-1	2.819E+0	3.838E+0
-2.206E-1	2.949E+0	3.954E+0
-2.238E-1	3.014E+0	3.870E+0
-2.254E-1	2.946E+0	3.890E+0
-2.222E-1	3.007E+0	3.825E+0
-2.222E-1	2.920E+0	3.945E+0
-2.222E-1	2.929E+0	3.834E+0
-2.238E-1	2.907E+0	3.854E+0
-2.222E-1	3.046E+0	3.893E+0
-2.238E-1	2.962E+0	3.821E+0
-2.222E-1	2.855E+0	3.828E+0
-2.303E-1	2.923E+0	3.812E+0
-2.238E-1	2.981E+0	3.808E+0
-2.238E-1	2.881E+0	3.815E+0
-2.270E-1	2.984E+0	3.909E+0
-2.254E-1	2.981E+0	3.886E+0
-2.254E-1	2.926E+0	3.925E+0
-2.206E-1	2.933E+0	3.903E+0
-2.238E-1	3.043E+0	3.766E+0
-2.270E-1	2.978E+0	3.860E+0
-2.222E-1	3.033E+0	3.851E+0
-2.206E-1	2.916E+0	3.838E+0
-2.270E-1	2.929E+0	3.841E+0
-2.254E-1	2.988E+0	3.815E+0
-2.206E-1	2.877E+0	3.903E+0
-2.222E-1	2.851E+0	3.932E+0
-2.222E-1	2.936E+0	3.841E+0
-2.238E-1	2.884E+0	3.867E+0
-2.254E-1	2.975E+0	3.906E+0
-2.189E-1	2.887E+0	3.890E+0
-2.270E-1	2.890E+0	3.932E+0
-2.254E-1	3.020E+0	3.896E+0
-2.222E-1	2.955E+0	3.737E+0
-2.238E-1	2.959E+0	3.903E+0
-2.270E-1	2.942E+0	3.877E+0
-2.270E-1	2.929E+0	3.896E+0
-2.222E-1	2.864E+0	3.786E+0
-2.206E-1	3.014E+0	3.844E+0
-2.254E-1	2.861E+0	3.662E+0
-2.254E-1	2.981E+0	3.864E+0
-2.222E-1	2.972E+0	3.886E+0
-2.206E-1	2.959E+0	3.867E+0
-2.238E-1	3.023E+0	3.864E+0
-2.238E-1	2.926E+0	3.815E+0
-2.222E-1	2.894E+0	3.805E+0
-2.222E-1	2.897E+0	3.779E+0
-2.254E-1	2.910E+0	3.834E+0
-2.254E-1	2.916E+0	3.834E+0
-2.222E-1	2.923E+0	3.818E+0
-2.206E-1	2.916E+0	3.873E+0
-2.254E-1	2.968E+0	3.893E+0
-2.238E-1	2.832E+0	3.808E+0
-2.238E-1	2.984E+0	3.851E+0
-2.206E-1	3.001E+0	3.877E+0
-2.254E-1	2.991E+0	3.825E+0
-2.254E-1	2.984E+0	3.734E+0
-2.222E-1	2.868E+0	3.841E+0
-2.222E-1	2.926E+0	3.753E+0
-2.238E-1	2.813E+0	3.721E+0
-2.254E-1	2.988E+0	3.818E+0
-2.222E-1	2.994E+0	3.792E+0
-2.222E-1	2.819E+0	3.948E+0
-2.222E-1	2.887E+0	3.844E+0
-2.270E-1	2.968E+0	3.844E+0
-2.222E-1	2.939E+0	3.916E+0
-2.206E-1	2.842E+0	3.818E+0
-2.254E-1	2.952E+0	3.779E+0
-2.222E-1	2.955E+0	3.890E+0
-2.238E-1	2.991E+0	3.873E+0
-2.189E-1	2.907E+0	3.925E+0
-2.270E-1	2.959E+0	3.812E+0
-2.238E-1	2.877E+0	3.893E+0
-2.222E-1	2.920E+0	3.867E+0
-2.189E-1	2.926E+0	3.877E+0
-2.238E-1	2.975E+0	3.860E+0
-2.270E-1	2.936E+0	3.954E+0
-2.189E-1	2.975E+0	3.737E+0
-2.238E-1	2.942E+0	3.812E+0
-2.254E-1	2.923E+0	3.789E+0
-2.270E-1	2.890E+0	3.841E+0
-2.206E-1	2.842E+0	3.909E+0
-2.222E-1	2.920E+0	3.838E+0
-2.238E-1	2.929E+0	3.792E+0
-2.222E-1	2.920E+0	3.851E+0
-2.222E-1	2.933E+0	3.714E+0
-2.189E-1	2.926E+0	3.873E+0
-2.238E-1	2.936E+0	3.828E+0
-2.222E-1	2.988E+0	3.795E+0
-2.206E-1	2.881E+0	3.864E+0
-2.222E-1	2.864E+0	3.795E+0
-2.270E-1	2.965E+0	3.714E+0
-2.270E-1	2.868E+0	3.834E+0
-2.238E-1	2.903E+0	3.783E+0
-2.206E-1	2.942E+0	3.747E+0
-2.238E-1	2.916E+0	3.896E+0
-2.254E-1	2.871E+0	3.880E+0
-2.238E-1	2.939E+0	3.851E+0
-2.222E-1	2.939E+0	3.964E+0
-2.254E-1	3.030E+0	3.799E+0
-2.254E-1	2.845E+0	3.818E+0
-2.222E-1	2.929E+0	3.711E+0
-2.206E-1	2.975E+0	3.740E+0
-2.254E-1	3.033E+0	3.815E+0
-2.206E-1	2.975E+0	3.864E+0
-2.206E-1	2.978E+0	3.883E+0
-2.206E-1	2.907E+0	3.828E+0
-2.254E-1	2.936E+0	3.838E+0
-2.238E-1	2.916E+0	3.815E+0
-2.238E-1	2.962E+0	3.841E+0
-2.222E-1	2.894E+0	3.789E+0
-2.222E-1	2.920E+0	3.766E+0
-2.238E-1	2.946E+0	3.838E+0
-2.222E-1	2.913E+0	3.847E+0
-2.206E-1	2.877E+0	3.818E+0
-2.238E-1	2.887E+0	3.802E+0
-2.270E-1	2.881E+0	3.776E+0
-2.206E-1	2.968E+0	3.795E+0
-2.206E-1	2.913E+0	3.818E+0
-2.254E-1	2.929E+0	3.815E+0
-2.270E-1	2.946E+0	3.864E+0
-2.238E-1	2.955E+0	3.802E+0
-2.222E-1	2.916E+0	3.714E+0
-2.238E-1	2.975E+0	3.721E+0
-2.238E-1	2.903E+0	4.029E+0
-2.206E-1	3.014E+0	3.867E+0
-2.206E-1	2.978E+0	3.795E+0
-2.238E-1	2.920E+0	3.815E+0
-2.287E-1	2.900E+0	3.783E+0
-2.206E-1	2.884E+0	3.825E+0
-2.222E-1	3.046E+0	3.906E+0
-2.238E-1	2.933E+0	3.831E+0
-2.270E-1	2.887E+0	3.948E+0
-2.222E-1	2.877E+0	3.867E+0
-2.189E-1	2.994E+0	3.815E+0
-2.206E-1	2.913E+0	3.705E+0
-2.238E-1	2.903E+0	3.854E+0
-2.222E-1	2.907E+0	3.721E+0
-2.189E-1	2.936E+0	3.779E+0
-2.222E-1	3.001E+0	3.922E+0
-2.238E-1	2.881E+0	3.834E+0
-2.222E-1	2.881E+0	3.763E+0
-2.189E-1	2.933E+0	3.818E+0
-2.238E-1	2.965E+0	3.896E+0
-2.254E-1	2.946E+0	3.870E+0
-2.238E-1	2.959E+0	3.766E+0
-2.189E-1	2.907E+0	3.870E+0
-2.222E-1	2.900E+0	3.860E+0
-2.254E-1	2.913E+0	3.786E+0
-2.238E-1	2.913E+0	3.753E+0
-2.222E-1	2.929E+0	3.795E+0
-2.238E-1	2.910E+0	3.818E+0
-2.254E-1	2.933E+0	3.896E+0
-2.206E-1	3.010E+0	3.773E+0
-2.222E-1	3.001E+0	3.906E+0
-2.238E-1	2.903E+0	3.844E+0
-2.222E-1	2.916E+0	3.847E+0
-2.238E-1	2.959E+0	3.766E+0
-2.206E-1	2.894E+0	3.909E+0
-2.238E-1	2.910E+0	3.857E+0
-2.254E-1	2.984E+0	3.873E+0
-2.222E-1	2.890E+0	3.815E+0
-2.189E-1	2.877E+0	3.737E+0
-2.222E-1	2.923E+0	3.860E+0
-2.254E-1	2.864E+0	3.799E+0
-2.222E-1	2.903E+0	3.880E+0
-2.189E-1	2.884E+0	3.851E+0
-2.238E-1	2.910E+0	3.825E+0
-2.254E-1	2.858E+0	3.792E+0
-2.222E-1	2.903E+0	3.838E+0
-2.206E-1	2.858E+0	3.750E+0
-2.189E-1	2.988E+0	3.922E+0
-2.254E-1	2.936E+0	3.789E+0
-2.206E-1	2.968E+0	3.928E+0
-2.222E-1	2.900E+0	3.808E+0
-2.238E-1	2.991E+0	3.916E+0
-2.238E-1	2.929E+0	3.783E+0
-2.222E-1	2.972E+0	3.841E+0
-2.189E-1	2.910E+0	3.961E+0
-2.238E-1	2.907E+0	3.838E+0
-2.254E-1	2.946E+0	3.795E+0
-2.222E-1	2.910E+0	3.789E+0
-2.206E-1	2.933E+0	3.886E+0
-2.206E-1	2.903E+0	3.877E+0
-2.238E-1	2.933E+0	3.841E+0
-2.222E-1	2.871E+0	3.818E+0
-2.222E-1	2.923E+0	3.753E+0
-2.238E-1	2.949E+0	3.860E+0
-2.238E-1	2.929E+0	3.916E+0
-2.222E-1	2.988E+0	3.770E+0
-2.222E-1	2.929E+0	3.860E+0
-2.222E-1	2.981E+0	3.825E+0
-2.238E-1	2.890E+0	3.750E+0
-2.189E-1	2.874E+0	3.870E+0
-2.222E-1	2.936E+0	3.831E+0
-2.254E-1	2.855E+0	3.747E+0
-2.254E-1	3.046E+0	3.841E+0
-2.222E-1	2.936E+0	3.792E+0
-2.206E-1	2.897E+0	3.854E+0
-2.270E-1	2.972E+0	3.964E+0
-2.238E-1	2.942E+0	3.802E+0
-2.222E-1	2.877E+0	3.757E+0
-2.206E-1	2.848E+0	3.818E+0
-2.222E-1	2.848E+0	3.925E+0
-2.238E-1	2.871E+0	3.873E+0
-2.222E-1	2.929E+0	3.899E+0
-2.206E-1	3.069E+0	3.844E+0
-2.206E-1	2.929E+0	3.808E+0
-2.254E-1	2.874E+0	3.838E+0
-2.222E-1	2.981E+0	3.805E+0
-2.189E-1	2.903E+0	3.783E+0
-2.222E-1	2.851E+0	3.851E+0
-2.222E-1	2.848E+0	3.834E+0
-2.173E-1	2.991E+0	3.896E+0
-2.189E-1	2.907E+0	3.847E+0
-2.238E-1	2.894E+0	3.951E+0
-2.222E-1	3.001E+0	3.792E+0
-2.206E-1	3.059E+0	3.919E+0
-2.189E-1	3.020E+0	3.776E+0
-2.238E-1	2.923E+0	3.909E+0
-2.254E-1	2.965E+0	3.815E+0
-2.206E-1	2.855E+0	3.893E+0
-2.206E-1	3.020E+0	3.808E+0
-2.206E-1	2.916E+0	3.776E+0
-2.222E-1	3.030E+0	3.984E+0
-2.206E-1	2.946E+0	3.812E+0
-2.206E-1	2.835E+0	3.828E+0
-2.222E-1	2.946E+0	3.877E+0
-2.222E-1	2.952E+0	3.873E+0
-2.206E-1	2.988E+0	3.766E+0
-2.206E-1	2.936E+0	3.779E+0
-2.238E-1	2.926E+0	3.893E+0
-2.238E-1	2.907E+0	3.841E+0
-2.222E-1	2.929E+0	3.786E+0
-2.206E-1	2.939E+0	3.695E+0
-2.254E-1	2.829E+0	3.779E+0
-2.238E-1	2.942E+0	3.795E+0
-2.206E-1	2.920E+0	3.877E+0
-2.189E-1	2.894E+0	3.906E+0
-2.189E-1	2.874E+0	3.825E+0
-2.222E-1	2.962E+0	3.857E+0
-2.206E-1	2.942E+0	3.834E+0
-2.206E-1	2.946E+0	3.903E+0
-2.189E-1	3.049E+0	3.948E+0
-2.254E-1	2.994E+0	3.786E+0
-2.222E-1	2.816E+0	3.831E+0
-2.173E-1	2.861E+0	3.847E+0
-2.222E-1	2.939E+0	3.883E+0
-2.238E-1	2.949E+0	3.714E+0
-2.173E-1	2.949E+0	3.757E+0
-2.206E-1	2.890E+0	3.760E+0
-2.238E-1	2.894E+0	3.779E+0
-2.238E-1	2.972E+0	3.795E+0
-2.189E-1	2.887E+0	3.831E+0
-2.173E-1	2.978E+0	3.857E+0
-2.222E-1	2.923E+0	3.808E+0
-2.206E-1	2.903E+0	3.825E+0
-2.206E-1	2.981E+0	3.903E+0
-2.189E-1	2.988E+0	3.932E+0
-2.238E-1	2.939E+0	3.857E+0
-2.238E-1	2.952E+0	3.818E+0
-2.238E-1	2.959E+0	3.857E+0
-2.189E-1	2.881E+0	3.864E+0
-2.222E-1	2.913E+0	3.890E+0
-2.238E-1	2.910E+0	3.838E+0
-2.206E-1	2.952E+0	3.834E+0
-2.173E-1	2.913E+0	3.857E+0
-2.222E-1	2.858E+0	3.877E+0
-2.254E-1	2.923E+0	3.808E+0
-2.206E-1	2.796E+0	3.818E+0
-2.173E-1	2.965E+0	3.773E+0
-2.238E-1	2.874E+0	3.893E+0
-2.222E-1	2.994E+0	3.737E+0
-2.189E-1	2.968E+0	3.802E+0
-2.173E-1	3.049E+0	3.873E+0
-2.238E-1	2.939E+0	3.867E+0
-2.254E-1	2.933E+0	3.776E+0
-2.206E-1	2.907E+0	3.825E+0
-2.189E-1	2.936E+0	3.886E+0
-2.238E-1	2.900E+0	3.828E+0
-2.270E-1	2.972E+0	3.883E+0
-2.173E-1	2.955E+0	3.789E+0
-2.173E-1	2.864E+0	3.864E+0
-2.254E-1	2.835E+0	3.854E+0
-2.206E-1	2.936E+0	3.893E+0
-2.189E-1	2.923E+0	3.770E+0
-2.206E-1	2.884E+0	3.747E+0
-2.238E-1	2.965E+0	3.731E+0
-2.238E-1	2.946E+0	3.727E+0
-2.189E-1	2.923E+0	3.834E+0
-2.189E-1	2.965E+0	3.877E+0
-2.222E-1	2.936E+0	3.792E+0
-2.254E-1	2.816E+0	3.857E+0
-2.206E-1	2.962E+0	3.783E+0
-2.173E-1	2.858E+0	3.870E+0
-2.222E-1	2.965E+0	3.935E+0
-2.254E-1	2.877E+0	3.899E+0
-2.189E-1	2.800E+0	3.753E+0
-2.206E-1	2.903E+0	3.880E+0
-2.222E-1	2.959E+0	3.792E+0
-2.254E-1	2.984E+0	3.779E+0
-2.189E-1	2.839E+0	3.867E+0
-2.173E-1	2.907E+0	3.867E+0
-2.206E-1	2.959E+0	3.727E+0
-2.206E-1	2.851E+0	3.854E+0
-2.189E-1	2.900E+0	3.825E+0
-2.189E-1	2.984E+0	3.883E+0
-2.238E-1	2.975E+0	3.776E+0
-2.238E-1	2.874E+0	3.938E+0
-2.206E-1	2.933E+0	3.838E+0
-2.189E-1	2.894E+0	3.831E+0
-2.222E-1	2.803E+0	3.815E+0
-2.222E-1	2.913E+0	3.945E+0
-2.206E-1	2.968E+0	3.896E+0
-2.238E-1	2.926E+0	3.659E+0
-2.206E-1	2.991E+0	3.776E+0
-2.238E-1	2.942E+0	3.841E+0
-2.189E-1	2.881E+0	3.802E+0
-2.189E-1	2.842E+0	3.831E+0
-2.206E-1	2.874E+0	3.789E+0
-2.254E-1	2.887E+0	3.831E+0
-2.206E-1	2.894E+0	3.815E+0
-2.206E-1	2.845E+0	3.896E+0
-2.173E-1	2.894E+0	3.877E+0
-2.238E-1	2.926E+0	3.847E+0
-2.173E-1	2.871E+0	3.883E+0
-2.189E-1	2.864E+0	3.795E+0
-2.206E-1	2.946E+0	3.831E+0
-2.238E-1	2.900E+0	3.831E+0
-2.189E-1	2.910E+0	3.815E+0
-2.173E-1	2.907E+0	3.705E+0
-2.206E-1	2.900E+0	3.873E+0
-2.238E-1	2.933E+0	3.776E+0
-2.222E-1	2.845E+0	3.880E+0
-2.189E-1	2.903E+0	3.844E+0
-2.189E-1	2.851E+0	3.961E+0
-2.222E-1	2.907E+0	3.831E+0
-2.189E-1	2.952E+0	3.818E+0
-2.173E-1	2.881E+0	3.880E+0
-2.222E-1	2.933E+0	3.831E+0
-2.254E-1	2.933E+0	3.922E+0
-2.206E-1	2.923E+0	3.789E+0
-2.189E-1	2.887E+0	3.899E+0
-2.238E-1	2.959E+0	3.776E+0
-2.222E-1	2.851E+0	3.851E+0
-2.173E-1	2.842E+0	3.828E+0
-2.222E-1	2.861E+0	3.821E+0
-2.189E-1	2.962E+0	3.760E+0
-2.238E-1	2.903E+0	3.831E+0
-2.206E-1	3.049E+0	3.864E+0
-2.189E-1	2.939E+0	3.883E+0
-2.189E-1	2.968E+0	3.783E+0
-2.238E-1	2.955E+0	3.812E+0
-2.173E-1	2.877E+0	3.812E+0
-2.173E-1	2.881E+0	3.870E+0
-2.206E-1	2.926E+0	3.890E+0
-2.238E-1	2.955E+0	3.909E+0
-2.206E-1	2.855E+0	3.870E+0
-2.206E-1	3.017E+0	3.851E+0
-2.222E-1	2.929E+0	3.860E+0
-2.222E-1	2.790E+0	3.792E+0
-2.189E-1	2.900E+0	3.838E+0
-2.206E-1	2.874E+0	3.948E+0
-2.222E-1	2.894E+0	3.818E+0
-2.222E-1	2.959E+0	3.776E+0
-2.189E-1	2.910E+0	3.773E+0
-2.206E-1	2.959E+0	3.834E+0
-2.222E-1	2.929E+0	3.844E+0
-2.222E-1	2.855E+0	3.847E+0
-2.189E-1	2.959E+0	3.857E+0
-2.189E-1	2.826E+0	3.821E+0
-2.222E-1	2.796E+0	3.805E+0
-2.238E-1	2.887E+0	3.815E+0
-2.189E-1	2.939E+0	3.750E+0
-2.173E-1	2.855E+0	3.925E+0
-2.222E-1	2.926E+0	3.864E+0
-2.238E-1	2.933E+0	3.659E+0
-2.206E-1	3.020E+0	3.841E+0
-2.189E-1	2.832E+0	3.925E+0
-2.206E-1	2.913E+0	3.783E+0
-2.238E-1	2.855E+0	3.896E+0
-2.222E-1	2.929E+0	3.873E+0
-2.206E-1	2.946E+0	3.857E+0
-2.222E-1	2.913E+0	3.701E+0
-2.222E-1	2.929E+0	3.779E+0
-2.222E-1	2.981E+0	3.951E+0
-2.173E-1	2.968E+0	3.750E+0
-2.206E-1	2.991E+0	3.786E+0
-2.238E-1	2.900E+0	3.747E+0
-2.189E-1	2.997E+0	3.760E+0
-2.222E-1	3.069E+0	3.821E+0
-2.222E-1	2.900E+0	3.831E+0
-2.206E-1	2.864E+0	3.864E+0
-2.222E-1	2.910E+0	3.841E+0
-2.222E-1	2.855E+0	3.906E+0
-2.222E-1	2.858E+0	3.844E+0
-2.222E-1	3.017E+0	3.890E+0
-2.189E-1	2.939E+0	3.750E+0
-2.189E-1	2.851E+0	3.747E+0
-2.206E-1	2.972E+0	3.847E+0
-2.238E-1	2.965E+0	3.708E+0
-2.222E-1	2.994E+0	3.844E+0
-2.189E-1	2.978E+0	3.844E+0
-2.222E-1	2.916E+0	3.740E+0
-2.254E-1	2.871E+0	3.883E+0
-2.157E-1	2.923E+0	3.834E+0
-2.189E-1	2.913E+0	3.877E+0
-2.189E-1	2.819E+0	3.750E+0
-2.222E-1	2.949E+0	3.873E+0
-2.206E-1	2.949E+0	3.812E+0
-2.173E-1	2.900E+0	3.886E+0
-2.206E-1	2.916E+0	3.828E+0
-2.238E-1	2.894E+0	3.747E+0
-2.189E-1	2.942E+0	3.844E+0
-2.173E-1	3.007E+0	3.815E+0
-2.238E-1	2.816E+0	3.896E+0
-2.222E-1	2.962E+0	3.825E+0
-2.173E-1	2.897E+0	3.815E+0
-2.173E-1	2.936E+0	3.873E+0
-2.222E-1	2.877E+0	3.802E+0
-2.206E-1	3.001E+0	3.731E+0
-2.189E-1	2.897E+0	3.831E+0
-2.157E-1	2.955E+0	3.727E+0
-2.173E-1	2.903E+0	3.834E+0
-2.206E-1	2.936E+0	3.899E+0
-2.222E-1	2.959E+0	3.883E+0
-2.189E-1	2.884E+0	3.896E+0
-2.206E-1	2.839E+0	3.805E+0
-2.238E-1	2.984E+0	3.893E+0
-2.173E-1	2.890E+0	3.692E+0
-2.189E-1	2.907E+0	3.867E+0
-2.222E-1	2.923E+0	3.844E+0
-2.222E-1	2.981E+0	3.786E+0
-2.222E-1	2.829E+0	3.828E+0
-2.222E-1	2.851E+0	3.938E+0
-2.222E-1	2.913E+0	3.838E+0
-2.238E-1	2.826E+0	3.818E+0
-2.206E-1	3.004E+0	3.825E+0
-2.173E-1	2.942E+0	3.922E+0
-2.189E-1	2.884E+0	3.857E+0
-2.238E-1	2.903E+0	3.867E+0
-2.189E-1	2.913E+0	3.714E+0
-2.173E-1	2.955E+0	3.792E+0
-2.206E-1	3.130E+0	3.893E+0
-2.222E-1	2.890E+0	3.799E+0
-2.222E-1	2.910E+0	3.883E+0
-2.157E-1	2.959E+0	3.669E+0
-2.238E-1	2.962E+0	3.776E+0
-2.189E-1	2.923E+0	3.854E+0
-2.189E-1	2.972E+0	3.825E+0
-2.173E-1	2.988E+0	3.708E+0
-2.206E-1	2.894E+0	3.877E+0
-2.222E-1	2.978E+0	3.818E+0
-2.222E-1	2.939E+0	3.896E+0
-2.141E-1	2.929E+0	3.961E+0
-2.206E-1	2.949E+0	3.925E+0
-2.254E-1	2.842E+0	3.864E+0
-2.206E-1	2.975E+0	3.886E+0
-2.189E-1	3.079E+0	3.877E+0
-2.238E-1	2.920E+0	3.838E+0
-2.238E-1	2.861E+0	3.916E+0
-2.173E-1	2.822E+0	3.870E+0
-2.173E-1	2.897E+0	3.877E+0
-2.206E-1	2.809E+0	3.802E+0
-2.206E-1	2.858E+0	3.854E+0
-2.189E-1	3.023E+0	3.857E+0
-2.206E-1	2.903E+0	3.919E+0
-2.238E-1	2.890E+0	3.873E+0
-2.222E-1	2.897E+0	3.974E+0
-2.157E-1	2.861E+0	3.938E+0
-2.173E-1	2.994E+0	3.828E+0
-2.206E-1	2.968E+0	3.795E+0
-2.238E-1	2.959E+0	3.857E+0
-2.222E-1	2.942E+0	3.893E+0
-2.206E-1	2.913E+0	3.805E+0
-2.238E-1	2.874E+0	3.909E+0
-2.238E-1	2.933E+0	3.750E+0
-2.206E-1	2.894E+0	3.831E+0
-2.157E-1	3.033E+0	3.847E+0
-2.206E-1	2.975E+0	3.844E+0
-2.238E-1	2.868E+0	3.841E+0
-2.189E-1	2.871E+0	3.773E+0
-2.173E-1	2.861E+0	3.815E+0
-2.206E-1	2.858E+0	3.779E+0
-2.222E-1	2.910E+0	3.795E+0
-2.173E-1	2.881E+0	3.870E+0
-2.189E-1	2.894E+0	3.805E+0
-2.189E-1	2.861E+0	3.948E+0
-2.222E-1	2.975E+0	3.808E+0
-2.189E-1	2.858E+0	3.779E+0
-2.189E-1	3.030E+0	3.750E+0
-2.189E-1	2.884E+0	3.854E+0
-2.238E-1	2.868E+0	3.770E+0
-2.189E-1	2.942E+0	3.773E+0
-2.173E-1	2.861E+0	3.734E+0
-2.206E-1	2.949E+0	3.893E+0
-2.206E-1	2.920E+0	3.747E+0
-2.206E-1	2.916E+0	3.802E+0
-2.173E-1	2.868E+0	3.834E+0
-2.238E-1	2.929E+0	3.854E+0
-2.206E-1	2.972E+0	3.795E+0
-2.206E-1	2.926E+0	3.821E+0
-2.189E-1	2.897E+0	3.841E+0
-2.173E-1	2.972E+0	3.821E+0
-2.206E-1	2.988E+0	3.834E+0
-2.173E-1	2.978E+0	3.851E+0
-2.173E-1	2.952E+0	3.812E+0
-2.238E-1	2.997E+0	3.951E+0
-2.222E-1	3.014E+0	3.854E+0
-2.173E-1	2.942E+0	3.877E+0
-2.206E-1	2.894E+0	3.873E+0
-2.189E-1	2.851E+0	3.805E+0
-2.222E-1	2.897E+0	3.825E+0
-2.206E-1	2.962E+0	3.935E+0
-2.173E-1	2.959E+0	3.844E+0
-2.206E-1	2.994E+0	3.792E+0
-2.206E-1	2.861E+0	3.779E+0
-2.222E-1	2.910E+0	3.841E+0
-2.206E-1	2.994E+0	3.854E+0
-2.222E-1	2.871E+0	3.815E+0
-2.238E-1	2.881E+0	3.795E+0
-2.173E-1	2.978E+0	3.922E+0
-2.157E-1	2.839E+0	3.928E+0
-2.222E-1	2.962E+0	3.860E+0
-2.206E-1	2.913E+0	3.786E+0
-2.173E-1	2.920E+0	3.828E+0
-2.173E-1	2.816E+0	3.818E+0
-2.222E-1	3.049E+0	3.847E+0
-2.222E-1	2.913E+0	3.903E+0
-2.222E-1	2.942E+0	3.789E+0
-2.173E-1	2.939E+0	3.795E+0
-2.222E-1	2.851E+0	3.821E+0
-2.222E-1	2.897E+0	3.783E+0
-2.206E-1	2.946E+0	3.799E+0
-2.173E-1	2.939E+0	3.825E+0
-2.206E-1	2.933E+0	3.867E+0
-2.206E-1	2.959E+0	3.799E+0
-2.206E-1	2.877E+0	3.938E+0
-2.206E-1	2.939E+0	3.773E+0
-2.189E-1	2.978E+0	3.935E+0
-2.254E-1	3.040E+0	3.841E+0
-2.222E-1	2.897E+0	3.847E+0
-2.173E-1	2.926E+0	3.857E+0
-2.189E-1	2.939E+0	3.899E+0
-2.238E-1	2.959E+0	3.825E+0
-2.206E-1	2.962E+0	3.783E+0
-2.173E-1	3.027E+0	3.938E+0
-2.206E-1	2.933E+0	3.799E+0
-2.222E-1	2.887E+0	3.841E+0
-2.173E-1	2.955E+0	3.831E+0
-2.157E-1	3.066E+0	3.773E+0
-2.189E-1	2.916E+0	3.757E+0
-2.222E-1	2.842E+0	3.812E+0
-2.206E-1	2.884E+0	3.854E+0
-2.173E-1	2.874E+0	3.757E+0
-2.206E-1	2.952E+0	3.783E+0
-2.222E-1	2.952E+0	3.903E+0
-2.206E-1	2.900E+0	3.786E+0
-2.157E-1	2.887E+0	3.841E+0
-2.222E-1	2.822E+0	3.841E+0
-2.206E-1	2.939E+0	3.831E+0
-2.173E-1	2.916E+0	3.773E+0
-2.173E-1	2.916E+0	3.821E+0
-2.222E-1	2.910E+0	3.841E+0
-2.238E-1	2.952E+0	3.883E+0
-2.173E-1	2.835E+0	3.786E+0
-2.157E-1	2.907E+0	3.883E+0
-2.222E-1	2.887E+0	3.860E+0
-2.238E-1	2.877E+0	3.789E+0
-2.173E-1	2.965E+0	3.828E+0
-2.173E-1	2.929E+0	3.925E+0
-2.222E-1	2.936E+0	3.795E+0
-2.189E-1	2.968E+0	3.808E+0
-2.189E-1	2.887E+0	3.773E+0
-2.157E-1	3.027E+0	3.870E+0
-2.206E-1	3.010E+0	3.883E+0
-2.206E-1	2.881E+0	3.789E+0
-2.189E-1	2.761E+0	3.776E+0
-2.173E-1	2.972E+0	3.805E+0
-2.206E-1	2.877E+0	3.896E+0
-2.222E-1	2.877E+0	3.808E+0
-2.173E-1	2.939E+0	3.880E+0
-2.189E-1	2.984E+0	3.948E+0
-2.222E-1	2.975E+0	3.916E+0
-2.222E-1	2.991E+0	3.744E+0
-2.206E-1	2.942E+0	3.967E+0
-2.157E-1	3.033E+0	3.883E+0
-2.189E-1	2.933E+0	3.912E+0
-2.222E-1	2.868E+0	3.812E+0
-2.222E-1	2.910E+0	3.724E+0
-2.189E-1	2.933E+0	3.701E+0
-2.222E-1	2.952E+0	3.815E+0
-2.238E-1	2.959E+0	3.877E+0
-2.206E-1	2.920E+0	3.828E+0
-2.173E-1	3.010E+0	3.828E+0
-2.206E-1	2.900E+0	3.815E+0
-2.222E-1	2.997E+0	3.792E+0
-2.222E-1	2.884E+0	3.808E+0
-2.141E-1	2.942E+0	3.877E+0
-2.189E-1	2.965E+0	3.808E+0
-2.238E-1	2.959E+0	3.763E+0
-2.206E-1	2.897E+0	3.734E+0
-2.189E-1	2.851E+0	3.695E+0
-2.189E-1	2.933E+0	3.818E+0
-2.189E-1	2.926E+0	3.841E+0
-2.173E-1	2.952E+0	3.877E+0
-2.173E-1	2.913E+0	3.873E+0
-2.206E-1	2.994E+0	3.886E+0
-2.206E-1	2.929E+0	3.744E+0
-2.189E-1	2.907E+0	3.896E+0
-2.189E-1	2.907E+0	3.828E+0
-2.222E-1	2.959E+0	3.744E+0
-2.222E-1	2.952E+0	3.802E+0
-2.206E-1	2.855E+0	3.805E+0
-2.173E-1	2.881E+0	3.841E+0
-2.189E-1	3.010E+0	3.795E+0
-2.206E-1	2.894E+0	3.834E+0
-2.189E-1	2.829E+0	3.708E+0
-2.189E-1	2.839E+0	3.724E+0
-2.206E-1	2.855E+0	3.828E+0
-2.238E-1	2.894E+0	3.802E+0
-2.189E-1	2.923E+0	3.757E+0
-2.157E-1	2.877E+0	3.844E+0
-2.206E-1	3.010E+0	3.834E+0
-2.238E-1	2.897E+0	3.919E+0
-2.173E-1	2.920E+0	3.779E+0
-2.189E-1	2.975E+0	3.799E+0
-2.206E-1	2.900E+0	3.899E+0
-2.222E-1	2.946E+0	3.786E+0
-2.206E-1	2.978E+0	3.854E+0
-2.157E-1	2.920E+0	3.773E+0
-2.206E-1	2.920E+0	3.740E+0
-2.238E-1	2.897E+0	3.802E+0
-2.189E-1	2.929E+0	3.815E+0
-2.141E-1	2.868E+0	3.877E+0
-2.206E-1	2.955E+0	3.877E+0
-2.222E-1	2.861E+0	3.808E+0
-2.189E-1	2.988E+0	3.844E+0
-2.189E-1	2.916E+0	3.834E+0
-2.189E-1	2.955E+0	3.795E+0
-2.238E-1	3.010E+0	3.763E+0
-2.206E-1	2.790E+0	3.909E+0
-2.173E-1	2.952E+0	3.841E+0
-2.189E-1	2.920E+0	3.958E+0
-2.206E-1	2.839E+0	3.821E+0
-2.189E-1	2.923E+0	3.744E+0
-2.189E-1	2.946E+0	3.672E+0
-2.206E-1	2.871E+0	3.825E+0
-2.206E-1	2.952E+0	3.886E+0
-2.173E-1	2.920E+0	3.932E+0
-2.173E-1	3.017E+0	3.880E+0
-2.189E-1	2.897E+0	3.903E+0
-2.238E-1	2.907E+0	3.909E+0
-2.173E-1	2.952E+0	3.834E+0
-2.173E-1	2.926E+0	3.867E+0
-2.189E-1	2.881E+0	3.954E+0
-2.189E-1	2.842E+0	3.935E+0
-2.206E-1	3.001E+0	3.893E+0
-2.173E-1	2.858E+0	3.783E+0
-2.222E-1	2.936E+0	3.802E+0
-2.222E-1	2.887E+0	3.883E+0
-2.173E-1	2.903E+0	3.721E+0
-2.189E-1	2.897E+0	3.828E+0
-2.189E-1	3.007E+0	3.909E+0
-2.206E-1	2.933E+0	3.760E+0
-2.189E-1	2.926E+0	3.916E+0
-2.206E-1	2.929E+0	3.727E+0
-2.189E-1	3.010E+0	3.857E+0
-2.222E-1	2.926E+0	3.760E+0
-2.222E-1	2.900E+0	3.854E+0
-2.189E-1	2.929E+0	3.792E+0
-2.189E-1	2.946E+0	3.802E+0
-2.206E-1	2.959E+0	3.834E+0
-2.189E-1	2.946E+0	3.766E+0
-2.189E-1	2.829E+0	3.860E+0
-2.189E-1	2.981E+0	3.961E+0
-2.206E-1	2.981E+0	3.818E+0
-2.206E-1	2.897E+0	3.779E+0
-2.173E-1	2.968E+0	3.779E+0
-2.222E-1	2.916E+0	3.857E+0
-2.206E-1	2.981E+0	3.802E+0
-2.141E-1	2.903E+0	3.919E+0
-2.189E-1	2.907E+0	3.828E+0
-2.173E-1	2.913E+0	3.886E+0
-2.206E-1	2.822E+0	3.825E+0
-2.173E-1	2.887E+0	3.757E+0
-2.173E-1	2.972E+0	3.877E+0
-2.189E-1	2.981E+0	3.831E+0
-2.222E-1	2.955E+0	3.867E+0
-2.157E-1	2.903E+0	3.857E+0
-2.206E-1	3.069E+0	3.792E+0
-2.189E-1	3.007E+0	3.880E+0
-2.206E-1	2.848E+0	3.789E+0
-2.173E-1	2.988E+0	3.831E+0
-2.189E-1	2.994E+0	3.860E+0
-2.222E-1	2.939E+0	3.838E+0
-2.206E-1	2.946E+0	3.779E+0
-2.206E-1	2.851E+0	3.808E+0
-2.157E-1	2.962E+0	3.980E+0
-2.206E-1	2.962E+0	3.770E+0
-2.222E-1	2.965E+0	3.909E+0
-2.173E-1	2.955E+0	3.808E+0
-2.173E-1	2.939E+0	3.844E+0
-2.173E-1	3.040E+0	3.828E+0
-2.206E-1	2.988E+0	3.786E+0
-2.173E-1	2.890E+0	3.701E+0
-2.173E-1	2.929E+0	3.789E+0
-2.206E-1	2.887E+0	3.763E+0
-2.222E-1	2.972E+0	3.925E+0
-2.189E-1	2.913E+0	3.844E+0
-2.157E-1	2.972E+0	3.799E+0
-2.173E-1	2.800E+0	3.847E+0
-2.222E-1	2.949E+0	3.834E+0
-2.206E-1	2.864E+0	3.731E+0
-2.173E-1	2.936E+0	3.802E+0
-2.206E-1	2.984E+0	3.795E+0
-2.238E-1	2.910E+0	3.818E+0
-2.173E-1	2.929E+0	3.779E+0
-2.173E-1	2.968E+0	3.805E+0
-2.173E-1	2.946E+0	3.922E+0
-2.222E-1	2.842E+0	3.698E+0
-2.189E-1	2.751E+0	3.815E+0
-2.141E-1	2.903E+0	3.795E+0
-2.206E-1	2.942E+0	3.906E+0
-2.222E-1	2.975E+0	3.750E+0
-2.222E-1	2.900E+0	3.792E+0
-2.124E-1	2.913E+0	3.727E+0
-2.173E-1	2.939E+0	3.812E+0
-2.222E-1	2.939E+0	3.870E+0
-2.189E-1	2.910E+0	3.828E+0
-2.173E-1	2.874E+0	3.916E+0
-2.206E-1	2.887E+0	3.799E+0
-2.222E-1	2.929E+0	3.854E+0
-2.173E-1	2.946E+0	3.844E+0
-2.157E-1	2.855E+0	3.954E+0
-2.173E-1	2.975E+0	3.757E+0
-2.222E-1	2.829E+0	3.838E+0
-2.173E-1	2.933E+0	3.773E+0
-2.173E-1	2.832E+0	3.919E+0
-2.189E-1	2.916E+0	3.951E+0
-2.222E-1	2.988E+0	3.737E+0
-2.173E-1	2.851E+0	3.821E+0
-2.141E-1	2.926E+0	3.821E+0
-2.173E-1	2.988E+0	3.776E+0
-2.222E-1	2.955E+0	3.795E+0
-2.157E-1	2.952E+0	3.935E+0
-2.173E-1	2.894E+0	3.821E+0
-2.206E-1	2.949E+0	3.773E+0
-2.206E-1	2.903E+0	3.779E+0
-2.206E-1	2.916E+0	3.789E+0
-2.173E-1	2.939E+0	3.880E+0
-2.189E-1	2.890E+0	3.841E+0
-2.238E-1	3.027E+0	3.834E+0
-2.173E-1	2.868E+0	3.890E+0
-2.157E-1	2.861E+0	3.808E+0
-2.206E-1	2.975E+0	4.013E+0
-2.206E-1	2.978E+0	3.864E+0
-2.189E-1	2.894E+0	3.919E+0
-2.157E-1	2.929E+0	3.841E+0
-2.206E-1	2.884E+0	3.941E+0
-2.189E-1	2.952E+0	3.779E+0
-2.173E-1	2.907E+0	3.870E+0
-2.173E-1	2.903E+0	3.851E+0
-2.206E-1	2.835E+0	3.867E+0
-2.222E-1	2.939E+0	3.831E+0
-2.206E-1	2.920E+0	3.961E+0
-2.173E-1	2.913E+0	3.834E+0
-2.206E-1	2.887E+0	3.721E+0
-2.173E-1	2.907E+0	3.795E+0
-2.189E-1	2.952E+0	3.841E+0
-2.173E-1	2.868E+0	3.867E+0
-2.189E-1	2.877E+0	3.831E+0
-2.206E-1	2.861E+0	3.834E+0
-2.189E-1	2.920E+0	3.818E+0
-2.173E-1	2.959E+0	3.740E+0
-2.206E-1	2.946E+0	3.873E+0
-2.222E-1	2.975E+0	3.805E+0
-2.206E-1	2.988E+0	3.773E+0
-2.157E-1	2.868E+0	3.870E+0
-2.206E-1	2.913E+0	3.886E+0
-2.222E-1	2.874E+0	3.825E+0
-2.173E-1	3.036E+0	3.847E+0
-2.157E-1	2.903E+0	3.825E+0
-2.206E-1	2.965E+0	3.779E+0
-2.206E-1	2.955E+0	3.799E+0
-2.173E-1	2.897E+0	3.711E+0
-2.173E-1	3.010E+0	3.864E+0
-2.173E-1	2.851E+0	3.831E+0
-2.206E-1	2.952E+0	3.867E+0
-2.189E-1	2.981E+0	3.851E+0
-2.141E-1	2.916E+0	3.821E+0
-2.206E-1	3.010E+0	3.760E+0
-2.222E-1	2.933E+0	3.864E+0
-2.173E-1	2.868E+0	3.770E+0
-2.157E-1	2.881E+0	3.870E+0
-2.173E-1	2.942E+0	3.805E+0
-2.189E-1	2.929E+0	3.867E+0
-2.173E-1	2.861E+0	3.877E+0
-2.157E-1	2.884E+0	3.805E+0
-2.189E-1	2.962E+0	3.873E+0
-2.189E-1	2.868E+0	3.899E+0
-2.173E-1	2.903E+0	3.909E+0
-2.173E-1	2.845E+0	3.834E+0
-2.206E-1	2.848E+0	3.825E+0
-2.222E-1	2.946E+0	3.834E+0
-2.206E-1	2.913E+0	3.789E+0
-2.173E-1	2.968E+0	3.834E+0
-2.173E-1	2.959E+0	3.883E+0
-2.222E-1	2.897E+0	3.851E+0
-2.173E-1	2.907E+0	3.851E+0
-2.173E-1	2.936E+0	3.873E+0
-2.206E-1	2.877E+0	3.821E+0
-2.222E-1	2.972E+0	3.805E+0
-2.206E-1	2.949E+0	3.873E+0
-2.141E-1	2.829E+0	3.834E+0
-2.173E-1	2.900E+0	3.786E+0
-2.222E-1	2.897E+0	3.844E+0
-2.173E-1	2.881E+0	3.890E+0
-2.157E-1	2.972E+0	3.766E+0
-2.189E-1	2.916E+0	3.734E+0
-2.238E-1	2.864E+0	3.860E+0
-2.189E-1	3.030E+0	3.828E+0
-2.157E-1	3.020E+0	3.799E+0
-2.173E-1	2.900E+0	3.841E+0
-2.206E-1	2.800E+0	3.789E+0
-2.173E-1	2.903E+0	3.792E+0
-2.206E-1	2.984E+0	3.967E+0
-2.206E-1	2.858E+0	3.886E+0
-2.222E-1	2.920E+0	3.818E+0
-2.173E-1	2.939E+0	3.776E+0
-2.141E-1	2.897E+0	3.740E+0
-2.206E-1	2.972E+0	3.789E+0
-2.189E-1	2.972E+0	3.834E+0
-2.157E-1	2.916E+0	3.838E+0
-2.157E-1	3.053E+0	3.821E+0
-2.173E-1	2.939E+0	3.815E+0
-2.222E-1	2.929E+0	3.799E+0
-2.173E-1	2.864E+0	3.834E+0
-2.157E-1	2.913E+0	3.747E+0
-2.173E-1	3.020E+0	3.925E+0
-2.222E-1	2.907E+0	3.776E+0
-2.189E-1	3.023E+0	3.834E+0
-2.173E-1	2.864E+0	3.870E+0
-2.173E-1	2.965E+0	3.815E+0
-2.206E-1	2.887E+0	3.903E+0
-2.157E-1	2.832E+0	3.883E+0
-2.157E-1	2.997E+0	3.954E+0
-2.206E-1	2.907E+0	3.867E+0
-2.189E-1	3.017E+0	3.903E+0
-2.189E-1	2.933E+0	3.841E+0
-2.141E-1	2.975E+0	3.877E+0
-2.189E-1	2.936E+0	3.870E+0
-2.222E-1	2.900E+0	3.799E+0
-2.173E-1	2.936E+0	3.873E+0
-2.157E-1	2.897E+0	3.695E+0
-2.173E-1	2.916E+0	3.750E+0
-2.222E-1	3.004E+0	3.916E+0
-2.157E-1	2.988E+0	3.783E+0
-2.157E-1	2.929E+0	3.737E+0
-2.173E-1	2.900E+0	3.740E+0
-2.189E-1	2.887E+0	3.854E+0
-2.173E-1	3.020E+0	3.886E+0
-2.157E-1	2.988E+0	3.880E+0
-2.206E-1	2.790E+0	3.925E+0
-2.222E-1	2.952E+0	3.851E+0
-2.173E-1	2.949E+0	3.760E+0
-2.189E-1	2.910E+0	3.883E+0
-2.206E-1	2.858E+0	3.841E+0
-2.189E-1	2.962E+0	3.818E+0
-2.173E-1	3.088E+0	3.886E+0
-2.157E-1	2.855E+0	3.877E+0
-2.173E-1	2.955E+0	3.792E+0
-2.206E-1	2.926E+0	3.886E+0
-2.173E-1	2.897E+0	3.847E+0
-2.189E-1	2.972E+0	3.906E+0
-2.173E-1	2.916E+0	3.841E+0
-2.222E-1	2.946E+0	3.877E+0
-2.189E-1	2.887E+0	3.766E+0
-2.157E-1	2.858E+0	3.737E+0
-2.189E-1	2.864E+0	3.795E+0
-2.222E-1	2.887E+0	3.763E+0
-2.157E-1	2.984E+0	3.919E+0
-2.141E-1	2.955E+0	3.857E+0
-2.173E-1	3.010E+0	3.799E+0
-2.189E-1	2.890E+0	3.724E+0
-2.173E-1	3.053E+0	3.890E+0
-2.173E-1	2.874E+0	3.873E+0
-2.157E-1	2.903E+0	3.753E+0
-2.189E-1	2.874E+0	3.935E+0
-2.157E-1	2.988E+0	3.773E+0
-2.157E-1	2.933E+0	3.808E+0
-2.157E-1	2.946E+0	3.831E+0
-2.173E-1	2.981E+0	3.867E+0
-2.157E-1	2.991E+0	3.724E+0
-2.141E-1	2.968E+0	3.757E+0
-2.206E-1	2.997E+0	3.922E+0
-2.206E-1	2.920E+0	3.834E+0
-2.189E-1	2.855E+0	3.792E+0
-2.141E-1	2.968E+0	3.834E+0
-2.173E-1	2.988E+0	3.789E+0
-2.206E-1	2.923E+0	3.867E+0
-2.157E-1	3.007E+0	3.812E+0
-2.141E-1	2.913E+0	3.789E+0
-2.173E-1	2.835E+0	3.925E+0
-2.238E-1	2.871E+0	3.724E+0
-2.157E-1	3.007E+0	3.893E+0
-2.157E-1	2.988E+0	3.747E+0
-2.206E-1	2.939E+0	3.880E+0
-2.222E-1	3.010E+0	3.815E+0
-2.157E-1	2.972E+0	3.838E+0
-2.141E-1	2.942E+0	3.886E+0
-2.189E-1	3.030E+0	3.828E+0
-2.173E-1	2.968E+0	3.821E+0
-2.189E-1	2.946E+0	3.792E+0
-2.157E-1	2.845E+0	3.838E+0
-2.173E-1	2.984E+0	3.802E+0
-2.189E-1	2.887E+0	3.880E+0
-2.189E-1	2.900E+0	3.808E+0
-2.157E-1	2.900E+0	3.789E+0
-2.189E-1	2.887E+0	3.792E+0
-2.189E-1	3.020E+0	3.841E+0
-2.173E-1	2.907E+0	3.890E+0
-2.141E-1	3.017E+0	3.808E+0
-2.173E-1	2.968E+0	3.906E+0
-2.206E-1	2.920E+0	3.802E+0
-2.173E-1	2.845E+0	3.825E+0
-2.141E-1	2.939E+0	3.870E+0
-2.173E-1	3.020E+0	3.721E+0
-2.206E-1	2.835E+0	3.763E+0
-2.157E-1	2.962E+0	3.831E+0
-2.173E-1	2.897E+0	3.916E+0
-2.206E-1	2.949E+0	3.711E+0
-2.206E-1	2.959E+0	3.808E+0
-2.206E-1	2.975E+0	3.893E+0
-2.124E-1	2.874E+0	3.916E+0
-2.189E-1	2.968E+0	3.812E+0
-2.206E-1	2.939E+0	3.857E+0
-2.189E-1	2.923E+0	3.896E+0
-2.141E-1	2.903E+0	3.896E+0
-2.189E-1	2.923E+0	3.951E+0
-2.189E-1	2.929E+0	3.770E+0
-2.189E-1	2.949E+0	3.834E+0
-2.173E-1	2.978E+0	3.938E+0
-2.173E-1	2.877E+0	3.818E+0
-2.206E-1	2.881E+0	3.747E+0
-2.173E-1	2.916E+0	3.818E+0
-2.157E-1	2.984E+0	3.912E+0
-2.173E-1	2.968E+0	3.916E+0
-2.206E-1	3.027E+0	3.877E+0
-2.206E-1	2.946E+0	3.701E+0
-2.141E-1	2.929E+0	3.903E+0
-2.206E-1	2.923E+0	3.928E+0
-2.206E-1	2.955E+0	3.776E+0
-2.157E-1	2.929E+0	3.812E+0
-2.141E-1	2.916E+0	3.805E+0
-2.222E-1	2.903E+0	3.818E+0
-2.238E-1	2.949E+0	3.783E+0
-2.157E-1	3.036E+0	3.818E+0
-2.173E-1	2.965E+0	3.679E+0
-2.189E-1	2.923E+0	3.818E+0
-2.206E-1	2.910E+0	3.815E+0
-2.173E-1	2.835E+0	3.747E+0
-2.157E-1	2.916E+0	3.831E+0
-2.157E-1	2.926E+0	3.834E+0
-2.189E-1	2.864E+0	3.757E+0
-2.189E-1	2.946E+0	3.744E+0
-2.173E-1	2.890E+0	3.812E+0
-2.189E-1	2.997E+0	3.841E+0
-2.206E-1	2.842E+0	3.834E+0
-2.189E-1	2.923E+0	3.789E+0
-2.157E-1	2.835E+0	3.773E+0
-2.173E-1	2.920E+0	3.834E+0
-2.222E-1	2.826E+0	3.792E+0
-2.157E-1	2.903E+0	3.805E+0
-2.157E-1	2.903E+0	3.805E+0
-2.157E-1	2.916E+0	3.786E+0
-2.206E-1	2.864E+0	3.737E+0
-2.157E-1	2.881E+0	3.890E+0
-2.157E-1	2.936E+0	3.815E+0
-2.157E-1	2.978E+0	3.783E+0
-2.206E-1	2.861E+0	3.857E+0
-2.157E-1	2.907E+0	3.916E+0
-2.173E-1	2.842E+0	3.753E+0
-2.157E-1	2.839E+0	3.935E+0
-2.173E-1	2.877E+0	3.779E+0
-2.173E-1	2.997E+0	3.763E+0
-2.141E-1	2.952E+0	3.792E+0
-2.189E-1	2.887E+0	3.886E+0
-2.222E-1	2.946E+0	3.864E+0
-2.189E-1	2.997E+0	3.731E+0
-2.173E-1	2.926E+0	3.812E+0
-2.173E-1	2.913E+0	3.812E+0
-2.206E-1	2.884E+0	3.893E+0
-2.189E-1	2.965E+0	3.795E+0
-2.157E-1	2.975E+0	3.792E+0
-2.206E-1	2.858E+0	3.808E+0
-2.222E-1	2.952E+0	3.860E+0
-2.157E-1	3.004E+0	3.815E+0
-2.157E-1	2.968E+0	3.795E+0
-2.189E-1	3.004E+0	4.052E+0
-2.206E-1	2.910E+0	3.795E+0
-2.189E-1	2.923E+0	3.860E+0
-2.157E-1	2.952E+0	3.808E+0
-2.173E-1	2.907E+0	3.744E+0
-2.222E-1	2.816E+0	3.812E+0
-2.206E-1	2.949E+0	3.786E+0
-2.173E-1	2.959E+0	3.786E+0
-2.222E-1	2.903E+0	3.890E+0
-2.222E-1	2.868E+0	3.844E+0
-2.157E-1	2.907E+0	3.773E+0
-2.173E-1	2.978E+0	3.795E+0
-2.173E-1	2.890E+0	3.860E+0
-2.206E-1	2.868E+0	3.886E+0
-2.189E-1	2.939E+0	3.828E+0
-2.141E-1	2.796E+0	3.799E+0
-2.173E-1	3.014E+0	3.958E+0
-2.206E-1	2.929E+0	3.802E+0
-2.189E-1	2.962E+0	3.844E+0
-2.157E-1	2.936E+0	3.821E+0
-2.173E-1	2.972E+0	3.864E+0
-2.189E-1	2.894E+0	3.828E+0
-2.157E-1	2.965E+0	3.795E+0
-2.189E-1	2.933E+0	3.812E+0
-2.173E-1	2.884E+0	3.760E+0
-2.189E-1	2.916E+0	3.844E+0
-2.189E-1	3.014E+0	3.873E+0
-2.189E-1	2.926E+0	3.783E+0
-2.189E-1	2.965E+0	3.857E+0
-2.206E-1	2.903E+0	3.812E+0
-2.173E-1	2.897E+0	3.844E+0
-2.173E-1	2.881E+0	3.834E+0
-2.157E-1	2.997E+0	3.877E+0
-2.173E-1	2.952E+0	3.795E+0
-2.173E-1	2.887E+0	3.789E+0
-2.141E-1	2.783E+0	3.825E+0
-2.157E-1	2.946E+0	3.834E+0
-2.206E-1	2.926E+0	3.984E+0
-2.189E-1	2.952E+0	3.815E+0
-2.173E-1	2.933E+0	3.737E+0
-2.157E-1	3.010E+0	3.802E+0
-2.206E-1	2.874E+0	3.808E+0
-2.157E-1	2.900E+0	3.841E+0
-2.141E-1	2.926E+0	3.870E+0
-2.189E-1	3.017E+0	3.737E+0
-2.189E-1	2.900E+0	3.838E+0
-2.173E-1	2.887E+0	3.831E+0
-2.141E-1	2.907E+0	3.841E+0
-2.173E-1	2.933E+0	3.828E+0
-2.189E-1	2.916E+0	3.860E+0
-2.189E-1	2.949E+0	3.815E+0
-2.157E-1	2.981E+0	3.808E+0
-2.189E-1	2.959E+0	3.928E+0
-2.189E-1	2.916E+0	3.805E+0
-2.157E-1	2.929E+0	3.838E+0
-2.157E-1	2.962E+0	3.795E+0
-2.173E-1	3.004E+0	3.831E+0
-2.189E-1	2.881E+0	3.799E+0
-2.173E-1	2.832E+0	3.821E+0
-2.141E-1	2.926E+0	3.783E+0
-2.206E-1	2.903E+0	3.851E+0
-2.206E-1	2.835E+0	3.873E+0
-2.157E-1	2.962E+0	3.880E+0
-2.124E-1	2.949E+0	3.795E+0
-2.173E-1	2.923E+0	3.727E+0
-2.206E-1	3.023E+0	3.857E+0
-2.157E-1	2.877E+0	3.776E+0
-2.124E-1	2.842E+0	3.883E+0
-2.173E-1	2.897E+0	3.867E+0
-2.189E-1	2.851E+0	3.727E+0
-2.173E-1	2.907E+0	3.873E+0
-2.141E-1	2.897E+0	3.802E+0
-2.189E-1	2.946E+0	3.880E+0
-2.189E-1	2.942E+0	3.818E+0
-2.157E-1	2.923E+0	3.828E+0
-2.173E-1	2.920E+0	3.834E+0
-2.189E-1	2.975E+0	3.893E+0
-2.189E-1	2.920E+0	3.847E+0
-2.173E-1	2.835E+0	3.776E+0
-2.141E-1	2.981E+0	3.783E+0
-2.173E-1	2.926E+0	3.766E+0
-2.189E-1	2.962E+0	3.763E+0
-2.173E-1	2.936E+0	3.841E+0
-2.141E-1	3.007E+0	3.786E+0
-2.173E-1	2.913E+0	3.890E+0
-2.206E-1	2.997E+0	3.851E+0
-2.157E-1	2.949E+0	3.867E+0
-2.124E-1	3.014E+0	3.854E+0
-2.173E-1	3.020E+0	3.925E+0
-2.206E-1	2.903E+0	3.821E+0
-2.157E-1	2.933E+0	3.831E+0
-2.157E-1	2.936E+0	3.812E+0
-2.173E-1	2.881E+0	3.815E+0
-2.173E-1	2.790E+0	3.779E+0
-2.173E-1	2.903E+0	3.919E+0
-2.157E-1	2.822E+0	3.831E+0
-2.157E-1	2.832E+0	3.867E+0
-2.173E-1	2.855E+0	3.786E+0
-2.206E-1	2.910E+0	3.779E+0
-2.141E-1	2.916E+0	3.958E+0
-2.173E-1	2.962E+0	3.812E+0
-2.173E-1	2.978E+0	3.899E+0
-2.173E-1	2.851E+0	3.854E+0
-2.157E-1	2.939E+0	3.825E+0
-2.173E-1	2.903E+0	3.789E+0
-2.189E-1	2.890E+0	3.838E+0
-2.173E-1	2.984E+0	3.789E+0
-2.141E-1	2.877E+0	3.899E+0
-2.173E-1	2.887E+0	3.659E+0
-2.189E-1	2.955E+0	3.766E+0
-2.173E-1	2.955E+0	3.967E+0
-2.124E-1	2.929E+0	4.013E+0
-2.189E-1	2.949E+0	3.928E+0
-2.189E-1	2.962E+0	3.776E+0
-2.141E-1	2.959E+0	3.838E+0
-2.157E-1	2.887E+0	3.870E+0
-2.189E-1	2.822E+0	3.795E+0
-2.189E-1	3.014E+0	3.789E+0
-2.173E-1	2.968E+0	3.948E+0
-2.141E-1	2.972E+0	3.844E+0
-2.189E-1	2.903E+0	3.883E+0
-2.206E-1	2.910E+0	3.860E+0
-2.189E-1	2.926E+0	3.896E+0
-2.124E-1	2.939E+0	3.779E+0
-2.173E-1	3.043E+0	3.795E+0
-2.222E-1	2.903E+0	3.890E+0
-2.173E-1	2.871E+0	3.789E+0
-2.141E-1	3.004E+0	3.724E+0
-2.189E-1	2.874E+0	3.919E+0
-2.222E-1	2.955E+0	3.721E+0
-2.173E-1	2.848E+0	3.860E+0
-2.141E-1	2.939E+0	3.740E+0
-2.206E-1	2.936E+0	3.854E+0
-2.189E-1	2.816E+0	3.838E+0
-2.157E-1	2.923E+0	3.783E+0
-2.157E-1	2.845E+0	3.773E+0
-2.157E-1	2.991E+0	3.770E+0
-2.157E-1	2.972E+0	3.776E+0
-2.157E-1	3.014E+0	3.737E+0
-2.157E-1	2.871E+0	3.906E+0
-2.189E-1	2.946E+0	3.763E+0
-2.222E-1	2.868E+0	3.909E+0
-2.124E-1	2.864E+0	3.860E+0
-2.141E-1	2.890E+0	3.789E+0
-2.157E-1	2.946E+0	3.831E+0
-2.206E-1	2.965E+0	3.847E+0
-2.189E-1	2.894E+0	3.750E+0
-2.141E-1	2.946E+0	3.805E+0
-2.157E-1	2.877E+0	3.802E+0
-2.206E-1	2.949E+0	3.838E+0
-2.173E-1	3.049E+0	3.844E+0
-2.189E-1	2.845E+0	3.818E+0
-2.157E-1	2.972E+0	3.825E+0
-2.173E-1	2.842E+0	3.831E+0
-2.141E-1	2.835E+0	3.714E+0
-2.173E-1	2.929E+0	3.763E+0
-2.157E-1	2.962E+0	3.818E+0
-2.189E-1	2.881E+0	3.831E+0
-2.157E-1	2.962E+0	3.916E+0
-2.157E-1	2.988E+0	3.899E+0
-2.173E-1	2.855E+0	3.873E+0
-2.206E-1	2.936E+0	3.851E+0
-2.141E-1	2.894E+0	3.808E+0
-2.157E-1	2.835E+0	3.912E+0
-2.173E-1	3.046E+0	3.708E+0
-2.189E-1	2.861E+0	3.731E+0
-2.157E-1	2.978E+0	3.812E+0
-2.157E-1	2.988E+0	3.916E+0
-2.157E-1	2.955E+0	3.711E+0
-2.189E-1	2.936E+0	3.766E+0
-2.157E-1	2.972E+0	3.890E+0
-2.157E-1	2.864E+0	3.821E+0
-2.189E-1	2.920E+0	3.958E+0
-2.189E-1	2.939E+0	3.873E+0
-2.157E-1	2.978E+0	3.789E+0
-2.141E-1	2.926E+0	3.802E+0
-2.157E-1	2.933E+0	3.877E+0
-2.189E-1	2.949E+0	3.880E+0
-2.173E-1	2.913E+0	3.928E+0
-2.157E-1	2.894E+0	3.734E+0
-2.173E-1	2.874E+0	3.857E+0
-2.206E-1	2.939E+0	3.779E+0
-2.141E-1	2.861E+0	3.821E+0
-2.124E-1	2.962E+0	3.834E+0
-2.173E-1	2.890E+0	3.932E+0
-2.206E-1	2.884E+0	3.854E+0
-2.157E-1	2.816E+0	3.870E+0
-2.157E-1	2.900E+0	3.773E+0
-2.173E-1	2.933E+0	3.815E+0
-2.189E-1	2.965E+0	3.928E+0
-2.173E-1	2.939E+0	3.760E+0
-2.141E-1	2.855E+0	3.750E+0
-2.189E-1	2.910E+0	3.854E+0
-2.222E-1	3.033E+0	3.857E+0
-2.141E-1	2.929E+0	3.906E+0
-2.157E-1	2.972E+0	3.770E+0
-2.157E-1	2.955E+0	3.883E+0
-2.173E-1	2.920E+0	3.906E+0
-2.157E-1	2.942E+0	3.783E+0
-2.141E-1	2.939E+0	3.847E+0
-2.173E-1	2.877E+0	3.854E+0
-2.173E-1	2.907E+0	3.802E+0
-2.141E-1	2.822E+0	3.948E+0
-2.157E-1	2.959E+0	3.763E+0
-2.189E-1	2.959E+0	3.867E+0
-2.157E-1	2.962E+0	3.783E+0
-2.173E-1	2.894E+0	3.896E+0
-2.124E-1	2.858E+0	3.867E+0
-2.173E-1	2.897E+0	3.802E+0
-2.189E-1	2.984E+0	3.831E+0
-2.141E-1	2.949E+0	3.919E+0
-2.124E-1	2.994E+0	3.928E+0
-2.189E-1	3.001E+0	3.821E+0
-2.189E-1	2.972E+0	3.828E+0
-2.141E-1	2.936E+0	3.893E+0
-2.124E-1	2.877E+0	3.757E+0
-2.157E-1	2.907E+0	3.731E+0
-2.173E-1	2.929E+0	3.867E+0
-2.173E-1	2.988E+0	3.851E+0
-2.141E-1	2.871E+0	3.708E+0
-2.189E-1	2.916E+0	3.873E+0
-2.173E-1	2.910E+0	3.883E+0
-2.141E-1	2.962E+0	3.851E+0
-2.108E-1	2.975E+0	3.854E+0
-2.157E-1	2.955E+0	3.877E+0
-2.206E-1	3.010E+0	3.948E+0
-2.141E-1	2.913E+0	3.893E+0
-2.157E-1	2.923E+0	3.864E+0
-2.173E-1	2.955E+0	3.834E+0
-2.189E-1	2.965E+0	3.870E+0
-2.157E-1	3.030E+0	3.792E+0
-2.124E-1	3.023E+0	3.860E+0
-2.141E-1	2.988E+0	3.802E+0
-2.189E-1	2.907E+0	3.805E+0
-2.157E-1	2.851E+0	3.860E+0
-2.124E-1	2.881E+0	3.727E+0
-2.157E-1	2.920E+0	3.893E+0
-2.173E-1	2.887E+0	3.805E+0
-2.141E-1	2.929E+0	3.890E+0
-2.108E-1	2.959E+0	3.799E+0
-2.157E-1	2.975E+0	3.786E+0
-2.206E-1	2.887E+0	4.000E+0
-2.157E-1	2.942E+0	3.909E+0
-2.157E-1	2.855E+0	3.880E+0
-2.141E-1	3.007E+0	3.812E+0
-2.189E-1	2.894E+0	3.789E+0
-2.157E-1	2.907E+0	3.906E+0
-2.124E-1	2.864E+0	3.779E+0
-2.189E-1	2.874E+0	3.880E+0
-2.189E-1	2.959E+0	3.893E+0
-2.157E-1	2.871E+0	3.860E+0
-2.124E-1	2.981E+0	3.828E+0
-2.157E-1	2.877E+0	3.844E+0
-2.157E-1	2.920E+0	3.799E+0
-2.157E-1	2.939E+0	3.770E+0
-2.141E-1	2.884E+0	3.821E+0
-2.189E-1	2.916E+0	3.821E+0
-2.189E-1	2.920E+0	3.867E+0
-2.157E-1	2.984E+0	3.857E+0
-2.141E-1	2.949E+0	3.760E+0
-2.173E-1	2.839E+0	3.734E+0
-2.189E-1	2.845E+0	3.786E+0
-2.157E-1	2.871E+0	3.890E+0
-2.141E-1	2.959E+0	3.834E+0
-2.173E-1	2.887E+0	3.909E+0
-2.189E-1	2.907E+0	3.766E+0
-2.173E-1	2.913E+0	3.886E+0
-2.124E-1	2.894E+0	3.899E+0
-2.141E-1	2.907E+0	3.802E+0
-2.189E-1	2.926E+0	3.825E+0
-2.141E-1	3.053E+0	3.815E+0
-2.108E-1	2.845E+0	3.805E+0
-2.173E-1	2.933E+0	3.883E+0
-2.189E-1	3.014E+0	3.896E+0
-2.157E-1	2.903E+0	3.890E+0
-2.157E-1	2.942E+0	3.808E+0
-2.141E-1	2.864E+0	3.727E+0
-2.206E-1	2.923E+0	3.873E+0
-2.157E-1	2.884E+0	3.818E+0
-2.092E-1	2.835E+0	3.941E+0
-2.173E-1	2.920E+0	3.860E+0
-2.189E-1	2.997E+0	3.795E+0
-2.124E-1	2.900E+0	3.867E+0
-2.124E-1	3.004E+0	3.815E+0
-2.157E-1	2.952E+0	3.864E+0
-2.206E-1	2.903E+0	3.899E+0
-2.141E-1	2.871E+0	3.928E+0
-2.124E-1	2.981E+0	3.890E+0
-2.141E-1	2.864E+0	3.864E+0
-2.157E-1	2.955E+0	3.776E+0
-2.141E-1	2.809E+0	3.838E+0
-2.141E-1	2.884E+0	3.951E+0
-2.189E-1	2.981E+0	3.799E+0
-2.189E-1	2.881E+0	3.870E+0
-2.157E-1	2.916E+0	3.896E+0
-2.124E-1	3.001E+0	3.779E+0
-2.141E-1	2.946E+0	3.773E+0
-2.189E-1	2.929E+0	3.928E+0
-2.157E-1	3.062E+0	3.724E+0
-2.141E-1	2.881E+0	3.760E+0
-2.157E-1	2.890E+0	3.896E+0
-2.157E-1	2.952E+0	3.792E+0
-2.141E-1	2.939E+0	3.685E+0
-2.141E-1	2.894E+0	3.770E+0
-2.173E-1	2.962E+0	3.802E+0
-2.157E-1	2.910E+0	3.877E+0
-2.157E-1	2.881E+0	3.821E+0
-2.124E-1	3.004E+0	3.705E+0
-2.141E-1	2.972E+0	3.808E+0
-2.157E-1	2.913E+0	3.925E+0
-2.141E-1	2.955E+0	3.841E+0
-2.124E-1	2.890E+0	3.760E+0
-2.157E-1	2.972E+0	3.744E+0
-2.173E-1	2.910E+0	3.821E+0
-2.141E-1	2.855E+0	3.903E+0
-2.141E-1	2.907E+0	3.851E+0
-2.141E-1	2.929E+0	3.795E+0
-2.157E-1	2.929E+0	3.834E+0
-2.141E-1	2.994E+0	3.783E+0
-2.108E-1	2.936E+0	3.925E+0
-2.157E-1	2.861E+0	3.792E+0
-2.173E-1	3.059E+0	3.912E+0
-2.141E-1	2.907E+0	3.838E+0
-2.124E-1	2.874E+0	3.685E+0
-2.173E-1	2.942E+0	3.808E+0
-2.173E-1	2.936E+0	3.838E+0
-2.141E-1	2.942E+0	3.860E+0
-2.124E-1	2.984E+0	3.792E+0
-2.157E-1	2.926E+0	3.731E+0
-2.189E-1	2.939E+0	3.763E+0
-2.157E-1	2.997E+0	3.799E+0
-2.157E-1	2.903E+0	3.792E+0
-2.173E-1	2.942E+0	3.770E+0
-2.173E-1	2.926E+0	3.786E+0
-2.141E-1	2.975E+0	3.880E+0
-2.124E-1	2.975E+0	3.857E+0
-2.157E-1	2.991E+0	3.877E+0
-2.189E-1	2.916E+0	3.984E+0
-2.141E-1	2.822E+0	3.877E+0
-2.124E-1	3.062E+0	3.757E+0
-2.141E-1	2.942E+0	3.925E+0
-2.157E-1	2.920E+0	3.870E+0
-2.141E-1	2.939E+0	3.789E+0
-2.108E-1	2.962E+0	3.925E+0
-2.173E-1	2.910E+0	3.935E+0
-2.173E-1	2.955E+0	3.896E+0
-2.157E-1	2.962E+0	3.974E+0
-2.141E-1	2.952E+0	4.003E+0
-2.108E-1	2.946E+0	3.740E+0
-2.157E-1	2.881E+0	3.844E+0
-2.157E-1	2.929E+0	3.860E+0
-2.108E-1	2.946E+0	3.841E+0
-2.141E-1	2.926E+0	3.893E+0
-2.189E-1	2.913E+0	3.847E+0
-2.124E-1	2.923E+0	3.841E+0
-2.124E-1	2.858E+0	3.873E+0
-2.141E-1	2.894E+0	3.828E+0
-2.189E-1	2.916E+0	3.711E+0
-2.124E-1	2.939E+0	3.795E+0
-2.141E-1	2.984E+0	3.922E+0
-2.124E-1	2.929E+0	3.753E+0
-2.157E-1	2.962E+0	3.818E+0
-2.173E-1	2.936E+0	3.912E+0
-2.141E-1	2.861E+0	3.938E+0
-2.157E-1	2.920E+0	3.864E+0
-2.173E-1	2.884E+0	3.795E+0
-2.157E-1	2.929E+0	3.906E+0
-2.108E-1	2.949E+0	3.766E+0
-2.157E-1	2.907E+0	3.841E+0
-2.173E-1	2.936E+0	3.805E+0
-2.141E-1	2.861E+0	3.916E+0
-2.157E-1	2.936E+0	3.919E+0
-2.141E-1	2.933E+0	3.701E+0
-2.124E-1	2.949E+0	3.763E+0
-2.141E-1	2.916E+0	3.740E+0
-2.124E-1	2.955E+0	3.776E+0
-2.157E-1	2.913E+0	3.954E+0
-2.173E-1	2.949E+0	3.838E+0
-2.141E-1	2.900E+0	3.828E+0
-2.124E-1	3.017E+0	3.763E+0
-2.173E-1	2.916E+0	3.919E+0
-2.206E-1	2.991E+0	3.812E+0
-2.173E-1	3.010E+0	3.916E+0
-2.124E-1	2.926E+0	3.844E+0
-2.141E-1	2.952E+0	3.815E+0
-2.189E-1	2.920E+0	3.789E+0
-2.141E-1	2.946E+0	3.763E+0
-2.124E-1	2.916E+0	3.789E+0
-2.141E-1	2.962E+0	3.786E+0
-2.157E-1	2.978E+0	3.851E+0
-2.157E-1	2.877E+0	3.705E+0
-2.124E-1	2.923E+0	3.773E+0
-2.157E-1	2.913E+0	3.864E+0
-2.173E-1	2.916E+0	3.773E+0
-2.173E-1	2.933E+0	3.740E+0
-2.141E-1	2.916E+0	3.711E+0
-2.141E-1	2.959E+0	3.857E+0
-2.189E-1	2.868E+0	3.834E+0
-2.108E-1	3.017E+0	3.838E+0
-2.108E-1	2.832E+0	3.844E+0
-2.157E-1	2.942E+0	3.854E+0
-2.173E-1	2.929E+0	3.854E+0
-2.124E-1	2.988E+0	3.708E+0
-2.124E-1	2.790E+0	3.925E+0
-2.157E-1	2.897E+0	3.844E+0
-2.157E-1	2.991E+0	3.922E+0
-2.124E-1	2.887E+0	3.799E+0
-2.141E-1	2.952E+0	3.786E+0
-2.141E-1	2.897E+0	3.766E+0
-2.173E-1	2.972E+0	3.821E+0
-2.157E-1	2.955E+0	3.776E+0
-2.124E-1	2.920E+0	4.013E+0
-2.173E-1	2.881E+0	3.854E+0
-2.173E-1	2.926E+0	3.812E+0
-2.141E-1	3.053E+0	3.815E+0
-2.108E-1	2.946E+0	3.903E+0
-2.173E-1	3.004E+0	3.893E+0
-2.173E-1	2.897E+0	3.821E+0
-2.141E-1	2.884E+0	3.828E+0
-2.124E-1	3.007E+0	3.675E+0
-2.124E-1	3.001E+0	3.899E+0
-2.189E-1	2.894E+0	3.770E+0
-2.141E-1	2.819E+0	3.799E+0
-2.108E-1	2.988E+0	3.763E+0
-2.189E-1	2.851E+0	3.821E+0
-2.141E-1	2.923E+0	3.945E+0
-2.141E-1	2.910E+0	3.831E+0
-2.092E-1	2.887E+0	3.783E+0
-2.141E-1	2.926E+0	3.906E+0
-2.157E-1	2.900E+0	3.864E+0
-2.124E-1	2.929E+0	3.727E+0
-2.092E-1	2.864E+0	3.841E+0
-2.157E-1	2.991E+0	3.873E+0
-2.157E-1	2.952E+0	3.945E+0
-2.124E-1	3.046E+0	3.890E+0
-2.124E-1	2.975E+0	3.783E+0
-2.141E-1	3.085E+0	3.821E+0
-2.173E-1	2.975E+0	3.880E+0
-2.124E-1	2.907E+0	3.834E+0
-2.124E-1	2.903E+0	3.883E+0
-2.157E-1	2.972E+0	3.740E+0
-2.189E-1	3.046E+0	3.808E+0
-2.124E-1	2.871E+0	3.841E+0
-2.124E-1	2.959E+0	3.789E+0
-2.124E-1	3.046E+0	3.964E+0
-2.157E-1	2.929E+0	3.909E+0
-2.124E-1	2.842E+0	3.877E+0
-2.157E-1	2.819E+0	3.916E+0
-2.141E-1	3.059E+0	3.893E+0
-2.157E-1	2.946E+0	3.864E+0
-2.141E-1	2.894E+0	3.877E+0
-2.092E-1	2.926E+0	3.828E+0
-2.124E-1	2.881E+0	3.912E+0
-2.173E-1	2.933E+0	3.779E+0
-2.124E-1	2.835E+0	3.928E+0
-2.108E-1	2.942E+0	3.883E+0
-2.141E-1	2.975E+0	3.828E+0
-2.157E-1	2.929E+0	3.792E+0
-2.141E-1	2.997E+0	3.886E+0
-2.108E-1	2.972E+0	3.815E+0
-2.141E-1	2.894E+0	3.789E+0
-2.173E-1	2.981E+0	3.867E+0
-2.124E-1	2.939E+0	3.873E+0
-2.108E-1	3.046E+0	3.740E+0
-2.124E-1	2.907E+0	3.890E+0
-2.173E-1	2.942E+0	3.766E+0
-2.141E-1	2.972E+0	3.844E+0
-2.108E-1	2.874E+0	3.886E+0
-2.141E-1	2.861E+0	3.867E+0
-2.157E-1	2.942E+0	3.873E+0
-2.141E-1	2.959E+0	3.909E+0
-2.108E-1	2.900E+0	3.851E+0
-2.141E-1	2.887E+0	3.922E+0
-2.157E-1	2.861E+0	3.792E+0
-2.124E-1	2.903E+0	3.805E+0
-2.108E-1	3.027E+0	3.776E+0
-2.141E-1	2.981E+0	3.890E+0
-2.189E-1	2.978E+0	3.854E+0
-2.157E-1	2.984E+0	3.922E+0
-2.108E-1	2.907E+0	3.828E+0
-2.141E-1	2.972E+0	3.906E+0
-2.141E-1	2.881E+0	3.724E+0
-2.141E-1	2.848E+0	3.753E+0
-2.124E-1	2.959E+0	3.847E+0
-2.141E-1	2.972E+0	3.877E+0
-2.189E-1	2.952E+0	3.841E+0
-2.141E-1	3.059E+0	3.834E+0
-2.108E-1	2.939E+0	3.792E+0
-2.141E-1	2.933E+0	3.731E+0
-2.141E-1	2.936E+0	3.750E+0
-2.173E-1	2.913E+0	3.890E+0
-2.124E-1	2.955E+0	3.938E+0
-2.141E-1	2.897E+0	3.860E+0
-2.141E-1	2.952E+0	3.906E+0
-2.108E-1	2.910E+0	3.802E+0
-2.108E-1	2.965E+0	3.851E+0
-2.124E-1	3.040E+0	3.766E+0
-2.173E-1	2.949E+0	3.844E+0
-2.124E-1	2.887E+0	3.825E+0
-2.108E-1	2.881E+0	3.714E+0
-2.141E-1	2.871E+0	3.825E+0
-2.189E-1	2.848E+0	3.779E+0
-2.124E-1	2.929E+0	3.899E+0
-2.124E-1	2.839E+0	3.808E+0
-2.124E-1	2.968E+0	3.974E+0
-2.141E-1	3.046E+0	3.799E+0
-2.124E-1	2.868E+0	3.766E+0
-2.108E-1	2.946E+0	3.808E+0
-2.108E-1	2.933E+0	3.815E+0
-2.157E-1	2.929E+0	3.760E+0
-2.141E-1	3.007E+0	3.935E+0
-2.124E-1	2.884E+0	3.935E+0
-2.141E-1	2.897E+0	3.831E+0
-2.173E-1	2.949E+0	3.854E+0
-2.141E-1	2.916E+0	3.789E+0
-2.124E-1	2.991E+0	3.792E+0
-2.141E-1	2.962E+0	3.753E+0
-2.189E-1	2.910E+0	3.870E+0
-2.124E-1	2.952E+0	3.961E+0
-2.108E-1	2.981E+0	3.786E+0
-2.141E-1	2.903E+0	3.802E+0
-2.173E-1	2.887E+0	3.770E+0
-2.141E-1	2.942E+0	3.873E+0
-2.108E-1	3.020E+0	3.821E+0
-2.108E-1	2.981E+0	3.808E+0
-2.157E-1	2.861E+0	3.886E+0
-2.141E-1	3.007E+0	3.841E+0
-2.108E-1	2.923E+0	3.916E+0
-2.173E-1	2.942E+0	3.870E+0
-2.189E-1	2.933E+0	3.825E+0
-2.124E-1	2.894E+0	3.834E+0
-2.108E-1	3.010E+0	3.821E+0
-2.141E-1	2.965E+0	3.831E+0
-2.173E-1	2.900E+0	3.841E+0
-2.124E-1	2.851E+0	3.877E+0
-2.108E-1	2.926E+0	3.857E+0
-2.124E-1	2.991E+0	3.867E+0
-2.173E-1	2.897E+0	3.893E+0
-2.141E-1	2.845E+0	3.838E+0
-2.124E-1	3.001E+0	3.838E+0
-2.141E-1	2.939E+0	3.792E+0
-2.157E-1	2.861E+0	3.815E+0
-2.141E-1	3.004E+0	3.802E+0
-2.124E-1	2.955E+0	3.847E+0
-2.141E-1	3.033E+0	3.909E+0
-2.157E-1	2.946E+0	3.744E+0
-2.124E-1	2.923E+0	3.779E+0
-2.124E-1	2.994E+0	3.711E+0
-2.141E-1	2.939E+0	3.783E+0
-2.173E-1	2.968E+0	3.786E+0
-2.124E-1	3.036E+0	3.841E+0
-2.124E-1	2.965E+0	3.805E+0
-2.108E-1	2.842E+0	3.818E+0
-2.173E-1	3.001E+0	3.847E+0
-2.124E-1	2.826E+0	3.808E+0
-2.108E-1	2.972E+0	3.831E+0
-2.124E-1	2.959E+0	3.773E+0
-2.157E-1	2.978E+0	3.766E+0
-2.124E-1	2.868E+0	3.718E+0
-2.076E-1	2.871E+0	3.851E+0
-2.124E-1	2.984E+0	3.795E+0
-2.157E-1	2.884E+0	3.770E+0
-2.124E-1	2.939E+0	3.779E+0
-2.092E-1	2.884E+0	3.925E+0
-2.108E-1	2.959E+0	3.877E+0
-2.173E-1	2.887E+0	3.808E+0
-2.124E-1	3.004E+0	3.753E+0
-2.108E-1	2.952E+0	3.792E+0
-2.157E-1	2.988E+0	3.779E+0
-2.173E-1	2.946E+0	3.877E+0
-2.157E-1	2.903E+0	3.718E+0
-2.124E-1	2.800E+0	3.760E+0
-2.141E-1	2.920E+0	3.912E+0
-2.141E-1	2.858E+0	3.941E+0
-2.124E-1	3.001E+0	3.737E+0
-2.108E-1	2.920E+0	3.779E+0
-2.124E-1	2.913E+0	3.847E+0
-2.157E-1	2.939E+0	3.847E+0
-2.141E-1	2.972E+0	3.799E+0
-2.108E-1	2.890E+0	3.851E+0
-2.141E-1	2.946E+0	3.821E+0
-2.141E-1	2.936E+0	3.795E+0
-2.141E-1	2.949E+0	3.971E+0
-2.124E-1	2.897E+0	3.860E+0
-2.141E-1	3.043E+0	3.967E+0
-2.157E-1	2.913E+0	3.844E+0
-2.157E-1	2.942E+0	3.753E+0
-2.124E-1	2.946E+0	3.805E+0
-2.157E-1	2.894E+0	3.909E+0
-2.141E-1	2.861E+0	3.851E+0
-2.157E-1	2.933E+0	3.711E+0
-2.108E-1	2.936E+0	3.841E+0
-2.173E-1	2.936E+0	3.860E+0
-2.157E-1	3.010E+0	3.815E+0
-2.141E-1	3.023E+0	3.847E+0
-2.108E-1	2.832E+0	3.815E+0
-2.124E-1	2.890E+0	3.821E+0
-2.141E-1	2.884E+0	3.812E+0
-2.124E-1	3.004E+0	3.805E+0
-2.108E-1	2.913E+0	3.828E+0
-2.124E-1	2.920E+0	3.873E+0
-2.157E-1	2.816E+0	3.844E+0
-2.124E-1	2.848E+0	3.857E+0
-2.141E-1	2.809E+0	3.805E+0
-2.141E-1	2.923E+0	3.815E+0
-2.141E-1	2.978E+0	3.812E+0
-2.141E-1	3.010E+0	3.802E+0
-2.108E-1	3.056E+0	3.844E+0
-2.124E-1	3.001E+0	3.802E+0
-2.157E-1	3.017E+0	3.838E+0
-2.141E-1	2.952E+0	3.760E+0
-2.124E-1	2.848E+0	3.753E+0
-2.141E-1	2.910E+0	3.750E+0
-2.173E-1	2.946E+0	3.844E+0
-2.141E-1	2.835E+0	3.708E+0
-2.076E-1	3.004E+0	3.847E+0
-2.124E-1	2.936E+0	3.903E+0
-2.157E-1	2.946E+0	3.841E+0
-2.124E-1	2.936E+0	3.841E+0
-2.076E-1	2.926E+0	3.958E+0
-2.141E-1	2.864E+0	3.828E+0
-2.141E-1	2.997E+0	3.864E+0
-2.141E-1	2.887E+0	3.864E+0
-2.124E-1	2.920E+0	3.750E+0
-2.124E-1	2.903E+0	3.880E+0
-2.173E-1	2.949E+0	3.886E+0
-2.141E-1	2.923E+0	3.828E+0
-2.124E-1	2.949E+0	3.795E+0
-2.141E-1	3.007E+0	3.890E+0
-2.173E-1	2.923E+0	3.893E+0
-2.124E-1	2.933E+0	3.864E+0
-2.124E-1	2.939E+0	3.935E+0
-2.108E-1	2.949E+0	3.779E+0
-2.173E-1	2.923E+0	3.857E+0
-2.124E-1	2.890E+0	3.860E+0
-2.108E-1	2.806E+0	3.912E+0
-2.124E-1	2.949E+0	3.789E+0
-2.141E-1	2.962E+0	3.870E+0
-2.124E-1	2.933E+0	3.838E+0
-2.108E-1	2.897E+0	3.757E+0
-2.092E-1	3.010E+0	3.925E+0
-2.173E-1	2.874E+0	3.727E+0
-2.092E-1	2.920E+0	3.834E+0
-2.108E-1	3.036E+0	3.795E+0
-2.124E-1	2.874E+0	3.916E+0
-2.124E-1	2.939E+0	3.779E+0
-2.157E-1	2.981E+0	3.718E+0
-2.124E-1	2.972E+0	3.834E+0
-2.141E-1	2.968E+0	3.903E+0
-2.124E-1	3.010E+0	3.770E+0
-2.108E-1	2.916E+0	3.864E+0
-2.124E-1	2.952E+0	3.860E+0
-2.124E-1	2.981E+0	3.841E+0
-2.157E-1	2.894E+0	3.718E+0
-2.108E-1	2.910E+0	3.909E+0
-2.108E-1	3.056E+0	3.786E+0
-2.108E-1	2.868E+0	3.818E+0
-2.189E-1	2.997E+0	3.870E+0
-2.141E-1	2.874E+0	3.864E+0
-2.108E-1	2.975E+0	3.815E+0
-2.124E-1	2.929E+0	3.893E+0
-2.157E-1	2.900E+0	3.928E+0
-2.108E-1	2.900E+0	3.792E+0
-2.124E-1	2.984E+0	3.818E+0
-2.124E-1	2.933E+0	3.825E+0
-2.173E-1	2.975E+0	3.899E+0
-2.092E-1	2.868E+0	3.825E+0
-2.108E-1	3.040E+0	3.831E+0
-2.124E-1	2.965E+0	3.808E+0
-2.157E-1	2.855E+0	3.864E+0
-2.141E-1	2.972E+0	3.877E+0
-2.108E-1	2.952E+0	3.844E+0
-2.141E-1	2.926E+0	3.854E+0
-2.157E-1	2.848E+0	3.880E+0
-2.124E-1	2.920E+0	3.708E+0
-2.108E-1	2.890E+0	3.945E+0
-2.141E-1	2.962E+0	3.864E+0
-2.157E-1	3.030E+0	3.916E+0
-2.124E-1	2.897E+0	3.795E+0
-2.092E-1	2.877E+0	3.860E+0
-2.108E-1	2.923E+0	3.851E+0
-2.157E-1	2.855E+0	3.786E+0
-2.108E-1	2.916E+0	3.841E+0
-2.076E-1	2.968E+0	3.753E+0
-2.124E-1	2.894E+0	3.864E+0
-2.157E-1	2.890E+0	3.779E+0
-2.108E-1	2.975E+0	3.821E+0
-2.124E-1	3.059E+0	3.831E+0
-2.124E-1	2.946E+0	3.912E+0
-2.173E-1	2.900E+0	3.890E+0
-2.124E-1	2.972E+0	3.870E+0
-2.076E-1	2.816E+0	3.867E+0
-2.141E-1	2.826E+0	3.851E+0
-2.173E-1	2.890E+0	3.789E+0
-2.124E-1	2.965E+0	3.880E+0
-2.124E-1	3.014E+0	3.899E+0
-2.157E-1	2.868E+0	3.883E+0
-2.173E-1	2.965E+0	3.812E+0
-2.124E-1	3.030E+0	3.844E+0
-2.092E-1	2.890E+0	3.912E+0
-2.157E-1	2.997E+0	3.821E+0
-2.124E-1	2.916E+0	3.763E+0
-2.124E-1	2.887E+0	3.779E+0
-2.124E-1	2.952E+0	3.877E+0
-2.124E-1	2.962E+0	3.844E+0
-2.173E-1	2.910E+0	3.847E+0
-2.108E-1	2.962E+0	3.886E+0
-2.092E-1	2.962E+0	3.828E+0
-2.108E-1	2.910E+0	3.877E+0
-2.141E-1	2.988E+0	3.841E+0
-2.124E-1	2.839E+0	3.795E+0
-2.108E-1	2.952E+0	3.828E+0
-2.141E-1	2.884E+0	3.802E+0
-2.157E-1	2.972E+0	3.890E+0
-2.108E-1	2.965E+0	3.799E+0
-2.092E-1	2.952E+0	3.877E+0
-2.124E-1	2.913E+0	3.922E+0
-2.124E-1	2.829E+0	3.740E+0
-2.157E-1	2.962E+0	3.812E+0
-2.108E-1	2.994E+0	3.795E+0
-2.124E-1	2.871E+0	3.753E+0
-2.157E-1	2.848E+0	3.795E+0
-2.108E-1	2.851E+0	3.880E+0
-2.124E-1	2.978E+0	3.731E+0
-2.124E-1	2.978E+0	3.770E+0
-2.157E-1	2.790E+0	3.750E+0
-2.157E-1	2.959E+0	3.893E+0
-2.092E-1	2.933E+0	3.789E+0
-2.124E-1	2.946E+0	3.831E+0
-2.157E-1	2.907E+0	3.880E+0
-2.108E-1	2.981E+0	3.789E+0
-2.108E-1	3.043E+0	3.890E+0
-2.124E-1	2.972E+0	3.802E+0
-2.141E-1	2.871E+0	3.818E+0
-2.124E-1	2.959E+0	3.815E+0
-2.092E-1	2.939E+0	3.919E+0
-2.124E-1	2.936E+0	3.857E+0
-2.141E-1	2.939E+0	3.919E+0
-2.124E-1	2.887E+0	3.877E+0
-2.092E-1	3.010E+0	3.919E+0
-2.124E-1	2.981E+0	3.789E+0
-2.141E-1	2.981E+0	3.812E+0
-2.141E-1	2.910E+0	3.831E+0
-2.092E-1	2.861E+0	3.864E+0
-2.124E-1	2.858E+0	3.854E+0
-2.141E-1	2.839E+0	3.783E+0
-2.124E-1	2.952E+0	3.990E+0
-2.092E-1	2.952E+0	3.935E+0
-2.124E-1	2.949E+0	3.692E+0
-2.157E-1	2.910E+0	3.792E+0
-2.157E-1	2.962E+0	3.896E+0
-2.108E-1	2.991E+0	3.922E+0
-2.157E-1	2.984E+0	3.760E+0
-2.124E-1	2.868E+0	3.805E+0
-2.124E-1	3.027E+0	3.864E+0
-2.092E-1	2.997E+0	3.812E+0
-2.108E-1	2.897E+0	3.783E+0
-2.157E-1	2.845E+0	3.854E+0
-2.141E-1	2.871E+0	3.802E+0
-2.092E-1	2.968E+0	3.899E+0
-2.108E-1	3.033E+0	3.838E+0
-2.141E-1	2.907E+0	3.883E+0
-2.157E-1	2.910E+0	3.851E+0
-2.108E-1	3.059E+0	3.799E+0
-2.141E-1	2.877E+0	3.925E+0
-2.141E-1	2.897E+0	3.841E+0
-2.124E-1	3.007E+0	3.792E+0
-2.108E-1	2.968E+0	3.844E+0
-2.141E-1	2.897E+0	3.938E+0
-2.157E-1	2.942E+0	3.789E+0
-2.141E-1	2.903E+0	3.893E+0
-2.108E-1	2.923E+0	3.825E+0
-2.141E-1	2.991E+0	3.847E+0
-2.141E-1	2.988E+0	3.770E+0
-2.124E-1	2.965E+0	3.919E+0
-2.092E-1	2.959E+0	3.941E+0
-2.141E-1	2.874E+0	3.802E+0
-2.157E-1	2.975E+0	3.783E+0
-2.141E-1	2.952E+0	3.737E+0
-2.092E-1	2.997E+0	3.821E+0
-2.092E-1	3.027E+0	3.825E+0
-2.157E-1	2.913E+0	3.812E+0
-2.157E-1	3.095E+0	3.744E+0
-2.092E-1	2.877E+0	3.815E+0
-2.157E-1	2.848E+0	3.883E+0
-2.157E-1	2.939E+0	3.971E+0
-2.108E-1	2.916E+0	3.873E+0
-2.108E-1	2.955E+0	3.841E+0
-2.124E-1	2.920E+0	3.906E+0
-2.141E-1	2.887E+0	3.847E+0
-2.141E-1	2.939E+0	3.815E+0
-2.076E-1	2.959E+0	3.873E+0
-2.141E-1	2.939E+0	3.783E+0
-2.124E-1	2.936E+0	3.812E+0
-2.108E-1	2.864E+0	3.721E+0
-2.092E-1	3.030E+0	3.731E+0
-2.141E-1	3.001E+0	3.948E+0
-2.141E-1	2.877E+0	3.896E+0
-2.108E-1	2.920E+0	3.958E+0
-2.108E-1	2.894E+0	3.841E+0
-2.092E-1	3.007E+0	3.867E+0
-2.157E-1	2.894E+0	3.795E+0
-2.092E-1	2.910E+0	3.737E+0
-2.124E-1	2.884E+0	3.747E+0
-2.108E-1	2.890E+0	3.903E+0
-2.141E-1	2.926E+0	3.860E+0
-2.092E-1	2.868E+0	3.831E+0
-2.092E-1	2.907E+0	3.928E+0
-2.141E-1	2.900E+0	3.945E+0
-2.157E-1	2.877E+0	3.740E+0
-2.108E-1	2.868E+0	3.896E+0
-2.092E-1	2.949E+0	3.714E+0
-2.108E-1	2.903E+0	3.922E+0
-2.157E-1	2.984E+0	3.766E+0
-2.124E-1	2.839E+0	3.757E+0
-2.076E-1	3.027E+0	3.847E+0
-2.124E-1	2.952E+0	3.890E+0
-2.157E-1	3.053E+0	3.867E+0
-2.141E-1	2.920E+0	3.838E+0
-2.124E-1	2.991E+0	3.838E+0
-2.124E-1	2.962E+0	3.701E+0
-2.124E-1	2.936E+0	3.928E+0
-2.141E-1	2.968E+0	3.864E+0
-2.092E-1	2.929E+0	3.812E+0
-2.124E-1	2.907E+0	3.838E+0
-2.157E-1	2.997E+0	3.734E+0
-2.124E-1	2.988E+0	3.789E+0
-2.092E-1	2.900E+0	3.899E+0
-2.141E-1	3.036E+0	3.825E+0
-2.141E-1	2.959E+0	3.763E+0
-2.124E-1	2.972E+0	3.909E+0
-2.076E-1	3.010E+0	3.903E+0
-2.108E-1	2.871E+0	3.802E+0
-2.124E-1	2.991E+0	3.841E+0
-2.141E-1	2.984E+0	3.860E+0
-2.092E-1	2.913E+0	3.883E+0
-2.108E-1	2.988E+0	3.834E+0
-2.141E-1	2.916E+0	3.815E+0
-2.108E-1	2.962E+0	3.909E+0
-2.108E-1	2.900E+0	3.685E+0
-2.076E-1	2.972E+0	3.740E+0
-2.108E-1	2.939E+0	3.744E+0
-2.092E-1	2.988E+0	3.792E+0
-2.092E-1	2.916E+0	3.877E+0
-2.108E-1	2.942E+0	3.916E+0
-2.141E-1	2.936E+0	3.831E+0
-2.092E-1	3.036E+0	3.883E+0
-2.124E-1	2.975E+0	3.789E+0
-2.124E-1	2.874E+0	3.847E+0
-2.141E-1	2.981E+0	3.786E+0
-2.141E-1	2.851E+0	3.744E+0
-2.108E-1	2.868E+0	3.880E+0
-2.108E-1	2.959E+0	3.776E+0
-2.157E-1	2.939E+0	3.737E+0
-2.092E-1	2.910E+0	3.841E+0
-2.108E-1	3.020E+0	3.847E+0
-2.124E-1	2.988E+0	3.844E+0
-2.141E-1	2.965E+0	3.815E+0
-2.124E-1	3.017E+0	3.899E+0
-2.108E-1	2.952E+0	3.893E+0
-2.108E-1	3.075E+0	3.899E+0
-2.141E-1	3.020E+0	3.779E+0
-2.108E-1	2.984E+0	3.851E+0
-2.092E-1	2.916E+0	3.815E+0
-2.124E-1	2.959E+0	3.880E+0
-2.157E-1	2.884E+0	3.928E+0
-2.092E-1	2.897E+0	3.851E+0
-2.076E-1	2.874E+0	3.928E+0
-2.124E-1	2.881E+0	3.630E+0
-2.124E-1	2.829E+0	3.825E+0
-2.141E-1	2.868E+0	3.841E+0
-2.076E-1	2.881E+0	3.893E+0
-2.108E-1	2.994E+0	3.783E+0
-2.141E-1	2.981E+0	3.867E+0
-2.124E-1	2.926E+0	3.860E+0
-2.092E-1	2.910E+0	3.838E+0
-2.108E-1	2.916E+0	3.886E+0
-2.141E-1	2.965E+0	3.831E+0
-2.124E-1	2.894E+0	3.766E+0
-2.076E-1	2.907E+0	3.954E+0
-2.092E-1	2.952E+0	3.783E+0
-2.157E-1	2.978E+0	3.825E+0
-2.108E-1	2.894E+0	3.808E+0
-2.108E-1	2.868E+0	3.812E+0
-2.108E-1	2.936E+0	3.886E+0
-2.108E-1	2.907E+0	3.838E+0
-2.124E-1	2.926E+0	3.776E+0
-2.092E-1	3.017E+0	3.815E+0
-2.092E-1	2.845E+0	3.857E+0
-2.141E-1	2.861E+0	3.912E+0
-2.124E-1	3.030E+0	3.886E+0
-2.092E-1	2.991E+0	3.883E+0
-2.108E-1	2.933E+0	3.789E+0
-2.124E-1	2.939E+0	3.799E+0
-2.141E-1	2.978E+0	3.828E+0
-2.092E-1	2.962E+0	3.870E+0
-2.108E-1	2.978E+0	3.747E+0
-2.141E-1	2.920E+0	3.958E+0
-2.141E-1	2.920E+0	3.864E+0
-2.092E-1	2.858E+0	3.925E+0
-2.092E-1	2.975E+0	3.805E+0
-2.124E-1	2.952E+0	3.789E+0
-2.124E-1	2.929E+0	3.750E+0
-2.076E-1	2.887E+0	3.805E+0
-2.141E-1	2.939E+0	3.731E+0
-2.124E-1	2.926E+0	3.815E+0
-2.141E-1	2.890E+0	3.783E+0
-2.092E-1	2.744E+0	3.766E+0
-2.124E-1	2.900E+0	3.721E+0
-2.141E-1	3.007E+0	3.867E+0
-2.124E-1	3.036E+0	3.860E+0
-2.076E-1	2.936E+0	3.896E+0
-2.124E-1	2.959E+0	3.831E+0
-2.141E-1	2.968E+0	3.854E+0
-2.124E-1	3.056E+0	3.805E+0
-2.092E-1	2.975E+0	3.890E+0
-2.108E-1	2.848E+0	3.870E+0
-2.141E-1	2.903E+0	3.854E+0
-2.108E-1	2.803E+0	3.854E+0
-2.108E-1	2.929E+0	3.821E+0
-2.124E-1	2.916E+0	3.783E+0
-2.124E-1	2.946E+0	3.831E+0
-2.108E-1	2.816E+0	3.744E+0
-2.092E-1	2.871E+0	3.870E+0
-2.124E-1	2.959E+0	3.766E+0
-2.141E-1	2.994E+0	3.886E+0
-2.092E-1	2.923E+0	3.740E+0
-2.092E-1	2.955E+0	3.847E+0
-2.108E-1	2.959E+0	3.831E+0
-2.141E-1	2.864E+0	3.799E+0
-2.092E-1	2.858E+0	3.857E+0
-2.076E-1	2.877E+0	3.831E+0
[truncated: 100,951 more rows]
