# Supplementary material for: Improved ANAP incorporation and VCF analysis reveal details of P2X7 current facilitation and a limited conformational interplay between ATP binding and the intracellular ballast domain
Source: eLife. 2023 Jan 4;12:e82479. doi: 10.7554/eLife.82479 (PMC9859053; doi:10.7554/eLife.82479)
Supplement: Figure 4—source data 1. [file elife-82479-fig4-data1.zip › Figure-4_Source-data-1/T340_filterset-1_b01#16.csv]

-2.952E-1	4.214E+0	6.316E+0
-2.984E-1	4.266E+0	6.310E+0
-2.968E-1	4.230E+0	6.361E+0
-2.952E-1	4.321E+0	6.190E+0
-2.952E-1	4.126E+0	6.345E+0
-2.952E-1	4.194E+0	6.280E+0
-2.968E-1	4.152E+0	6.251E+0
-2.952E-1	4.327E+0	6.232E+0
-2.984E-1	4.110E+0	6.365E+0
-3.000E-1	4.259E+0	6.251E+0
-2.935E-1	4.217E+0	6.306E+0
-2.952E-1	4.078E+0	6.238E+0
-2.968E-1	4.194E+0	6.284E+0
-2.984E-1	4.185E+0	6.170E+0
-2.984E-1	4.233E+0	6.186E+0
-2.952E-1	4.259E+0	6.310E+0
-2.984E-1	4.149E+0	6.284E+0
-2.984E-1	4.344E+0	6.310E+0
-2.952E-1	4.263E+0	6.287E+0
-2.968E-1	4.240E+0	6.258E+0
-2.984E-1	4.250E+0	6.355E+0
-2.984E-1	4.191E+0	6.271E+0
-2.952E-1	4.246E+0	6.258E+0
-2.952E-1	4.126E+0	6.335E+0
-2.984E-1	4.194E+0	6.245E+0
-2.984E-1	4.279E+0	6.284E+0
-2.984E-1	4.191E+0	6.332E+0
-2.968E-1	4.169E+0	6.313E+0
-3.000E-1	4.237E+0	6.342E+0
-2.968E-1	4.185E+0	6.138E+0
-2.952E-1	4.233E+0	6.361E+0
-2.968E-1	4.272E+0	6.313E+0
-2.984E-1	4.220E+0	6.446E+0
-3.017E-1	4.289E+0	6.248E+0
-2.968E-1	4.246E+0	6.267E+0
-2.952E-1	4.191E+0	6.313E+0
-2.968E-1	4.169E+0	6.173E+0
-3.000E-1	4.162E+0	6.215E+0
-2.968E-1	4.198E+0	6.274E+0
-2.968E-1	4.250E+0	6.199E+0
-2.984E-1	4.263E+0	6.303E+0
-3.033E-1	4.207E+0	6.306E+0
-2.984E-1	4.178E+0	6.303E+0
-2.935E-1	4.182E+0	6.199E+0
-2.984E-1	4.191E+0	6.332E+0
-2.984E-1	4.269E+0	6.267E+0
-2.952E-1	4.243E+0	6.361E+0
-2.952E-1	4.289E+0	6.190E+0
-3.000E-1	4.178E+0	6.280E+0
-2.984E-1	4.227E+0	6.404E+0
-2.968E-1	4.220E+0	6.284E+0
-2.919E-1	4.256E+0	6.348E+0
-2.984E-1	4.230E+0	6.215E+0
-2.984E-1	4.289E+0	6.394E+0
-2.952E-1	4.266E+0	6.332E+0
-2.952E-1	4.272E+0	6.303E+0
-2.952E-1	4.347E+0	6.261E+0
-2.984E-1	4.204E+0	6.339E+0
-2.952E-1	4.194E+0	6.387E+0
-2.935E-1	4.269E+0	6.310E+0
-2.952E-1	4.237E+0	6.413E+0
-2.968E-1	4.279E+0	6.241E+0
-2.952E-1	4.269E+0	6.397E+0
-2.935E-1	4.250E+0	6.300E+0
-2.968E-1	4.220E+0	6.254E+0
-2.984E-1	4.152E+0	6.413E+0
-2.968E-1	4.204E+0	6.374E+0
-2.935E-1	4.237E+0	6.293E+0
-2.984E-1	4.331E+0	6.400E+0
-2.984E-1	4.188E+0	6.352E+0
-2.968E-1	4.227E+0	6.335E+0
-2.968E-1	4.357E+0	6.160E+0
-2.968E-1	4.175E+0	6.086E+0
-2.968E-1	4.233E+0	6.459E+0
-2.984E-1	4.269E+0	6.348E+0
-2.935E-1	4.331E+0	6.306E+0
-2.984E-1	4.227E+0	6.287E+0
-2.968E-1	4.130E+0	6.293E+0
-2.952E-1	4.227E+0	6.345E+0
-2.935E-1	4.246E+0	6.261E+0
-2.984E-1	4.175E+0	6.209E+0
-3.000E-1	4.327E+0	6.368E+0
-2.968E-1	4.156E+0	6.443E+0
-3.000E-1	4.233E+0	6.400E+0
-3.000E-1	4.214E+0	6.436E+0
-3.017E-1	4.243E+0	6.241E+0
-2.968E-1	4.285E+0	6.391E+0
-2.984E-1	4.233E+0	6.290E+0
-2.968E-1	4.259E+0	6.371E+0
-2.984E-1	4.315E+0	6.258E+0
-2.952E-1	4.269E+0	6.407E+0
-2.984E-1	4.165E+0	6.368E+0
-2.984E-1	4.217E+0	6.303E+0
-2.952E-1	4.292E+0	6.235E+0
-2.952E-1	4.289E+0	6.212E+0
-2.968E-1	4.321E+0	6.258E+0
-2.968E-1	4.350E+0	6.277E+0
-2.984E-1	4.081E+0	6.465E+0
-2.935E-1	4.243E+0	6.228E+0
-2.952E-1	4.198E+0	6.261E+0
-2.935E-1	4.182E+0	6.235E+0
-3.000E-1	4.178E+0	6.391E+0
-2.935E-1	4.156E+0	6.355E+0
-2.952E-1	4.256E+0	6.196E+0
-2.968E-1	4.269E+0	6.254E+0
-2.984E-1	4.269E+0	6.303E+0
-2.952E-1	4.204E+0	6.238E+0
-2.952E-1	4.318E+0	6.251E+0
-2.968E-1	4.194E+0	6.319E+0
-3.000E-1	4.243E+0	6.271E+0
-2.935E-1	4.227E+0	6.248E+0
-2.952E-1	4.165E+0	6.271E+0
-2.968E-1	4.224E+0	6.423E+0
-2.984E-1	4.376E+0	6.274E+0
-2.935E-1	4.162E+0	6.293E+0
-2.952E-1	4.233E+0	6.248E+0
-2.952E-1	4.217E+0	6.326E+0
-2.968E-1	4.246E+0	6.147E+0
-2.984E-1	4.152E+0	6.277E+0
-2.935E-1	4.149E+0	6.222E+0
-2.984E-1	4.250E+0	6.303E+0
-2.968E-1	4.175E+0	6.310E+0
-2.968E-1	4.214E+0	6.310E+0
-2.952E-1	4.311E+0	6.235E+0
-2.952E-1	4.233E+0	6.319E+0
-3.017E-1	4.250E+0	6.258E+0
-2.952E-1	4.250E+0	6.297E+0
-2.919E-1	4.188E+0	6.267E+0
-2.968E-1	4.269E+0	6.387E+0
-2.984E-1	4.240E+0	6.332E+0
-2.968E-1	4.266E+0	6.297E+0
-2.952E-1	4.230E+0	6.228E+0
-2.968E-1	4.282E+0	6.235E+0
-2.984E-1	4.315E+0	6.326E+0
-2.935E-1	4.113E+0	6.323E+0
-2.952E-1	4.149E+0	6.248E+0
-2.952E-1	4.113E+0	6.293E+0
-2.968E-1	4.285E+0	6.134E+0
-2.935E-1	4.233E+0	6.251E+0
-2.952E-1	4.201E+0	6.261E+0
-2.984E-1	4.243E+0	6.245E+0
-2.984E-1	4.217E+0	6.183E+0
-2.968E-1	4.146E+0	6.332E+0
-2.935E-1	4.227E+0	6.300E+0
-2.968E-1	4.188E+0	6.394E+0
-2.984E-1	4.285E+0	6.267E+0
-2.968E-1	4.259E+0	6.228E+0
-2.935E-1	4.302E+0	6.264E+0
-2.952E-1	4.233E+0	6.462E+0
-3.000E-1	4.230E+0	6.319E+0
-2.968E-1	4.250E+0	6.319E+0
-2.935E-1	4.227E+0	6.323E+0
-2.952E-1	4.172E+0	6.313E+0
-3.000E-1	4.224E+0	6.209E+0
-2.935E-1	4.256E+0	6.254E+0
-2.968E-1	4.237E+0	6.199E+0
-2.968E-1	4.269E+0	6.303E+0
-2.984E-1	4.198E+0	6.277E+0
-3.000E-1	4.256E+0	6.271E+0
-2.952E-1	4.250E+0	6.439E+0
-2.968E-1	4.178E+0	6.339E+0
-2.984E-1	4.094E+0	6.352E+0
-2.919E-1	4.084E+0	6.287E+0
-2.952E-1	4.220E+0	6.190E+0
-2.968E-1	4.285E+0	6.316E+0
-2.968E-1	4.230E+0	6.222E+0
-2.968E-1	4.113E+0	6.319E+0
-2.935E-1	4.172E+0	6.238E+0
-3.000E-1	4.246E+0	6.254E+0
-2.968E-1	4.143E+0	6.384E+0
-2.952E-1	4.217E+0	6.245E+0
-2.952E-1	4.139E+0	6.319E+0
-2.984E-1	4.182E+0	6.199E+0
-2.984E-1	4.113E+0	6.371E+0
-2.968E-1	4.305E+0	6.297E+0
-2.968E-1	4.383E+0	6.245E+0
-2.984E-1	4.230E+0	6.400E+0
-2.984E-1	4.211E+0	6.410E+0
-2.919E-1	4.266E+0	6.212E+0
-2.935E-1	4.052E+0	6.154E+0
-2.968E-1	4.279E+0	6.339E+0
-2.968E-1	4.162E+0	6.436E+0
-2.935E-1	4.130E+0	6.384E+0
-2.952E-1	4.165E+0	6.170E+0
-2.952E-1	4.266E+0	6.173E+0
-2.984E-1	4.250E+0	6.232E+0
-2.952E-1	4.201E+0	6.426E+0
-2.952E-1	4.240E+0	6.232E+0
-2.968E-1	4.211E+0	6.387E+0
-2.984E-1	4.250E+0	6.303E+0
-2.968E-1	4.136E+0	6.300E+0
-2.935E-1	4.204E+0	6.284E+0
-2.952E-1	4.211E+0	6.225E+0
-3.000E-1	4.152E+0	6.235E+0
-2.935E-1	4.175E+0	6.196E+0
-2.968E-1	4.198E+0	6.348E+0
-3.017E-1	4.172E+0	6.190E+0
-2.968E-1	4.198E+0	6.215E+0
-2.935E-1	4.087E+0	6.543E+0
-2.935E-1	4.246E+0	6.335E+0
-2.968E-1	4.269E+0	6.303E+0
-2.968E-1	4.285E+0	6.232E+0
-2.935E-1	4.211E+0	6.290E+0
-2.984E-1	4.263E+0	6.277E+0
-2.984E-1	4.263E+0	6.254E+0
-2.984E-1	4.263E+0	6.177E+0
-2.984E-1	4.178E+0	6.277E+0
-2.952E-1	4.224E+0	6.277E+0
-2.968E-1	4.246E+0	6.323E+0
-2.984E-1	4.188E+0	6.361E+0
-2.952E-1	4.188E+0	6.164E+0
-2.935E-1	4.194E+0	6.300E+0
-2.984E-1	4.123E+0	6.329E+0
-2.968E-1	4.172E+0	6.222E+0
-2.968E-1	4.087E+0	6.365E+0
-2.968E-1	4.156E+0	6.306E+0
-3.000E-1	4.159E+0	6.381E+0
-2.984E-1	4.327E+0	6.303E+0
-2.968E-1	4.211E+0	6.186E+0
-2.952E-1	4.230E+0	6.219E+0
-3.000E-1	4.266E+0	6.271E+0
-2.968E-1	4.165E+0	6.368E+0
-2.952E-1	4.185E+0	6.254E+0
-2.935E-1	4.214E+0	6.407E+0
-2.968E-1	4.227E+0	6.387E+0
-2.968E-1	4.220E+0	6.313E+0
-2.952E-1	4.136E+0	6.160E+0
-2.952E-1	4.237E+0	6.297E+0
-2.968E-1	4.201E+0	6.323E+0
-2.984E-1	4.169E+0	6.290E+0
-2.935E-1	4.139E+0	6.345E+0
-2.935E-1	4.152E+0	6.222E+0
-2.968E-1	4.198E+0	6.209E+0
-2.984E-1	4.204E+0	6.147E+0
-2.952E-1	4.207E+0	6.316E+0
-2.952E-1	4.298E+0	6.199E+0
-2.984E-1	4.126E+0	6.348E+0
-2.984E-1	4.243E+0	6.277E+0
-2.968E-1	4.178E+0	6.261E+0
-2.952E-1	4.279E+0	6.374E+0
-2.984E-1	4.146E+0	6.232E+0
-2.984E-1	4.344E+0	6.212E+0
-2.968E-1	4.233E+0	6.274E+0
-2.935E-1	4.110E+0	6.222E+0
-2.968E-1	4.250E+0	6.219E+0
-2.984E-1	4.133E+0	6.251E+0
-2.952E-1	4.201E+0	6.245E+0
-2.952E-1	4.230E+0	6.323E+0
-3.000E-1	4.240E+0	6.147E+0
-2.968E-1	4.266E+0	6.280E+0
-2.952E-1	4.233E+0	6.241E+0
-2.968E-1	4.156E+0	6.310E+0
-2.952E-1	4.224E+0	6.267E+0
-2.984E-1	4.217E+0	6.258E+0
-2.968E-1	4.256E+0	6.300E+0
-2.952E-1	4.327E+0	6.326E+0
-2.952E-1	4.172E+0	6.144E+0
-3.000E-1	4.201E+0	6.199E+0
-2.952E-1	4.175E+0	6.164E+0
-2.952E-1	4.143E+0	6.206E+0
-3.000E-1	4.194E+0	6.436E+0
-2.984E-1	4.220E+0	6.374E+0
-2.968E-1	4.146E+0	6.293E+0
-2.935E-1	4.217E+0	6.300E+0
-2.952E-1	4.162E+0	6.212E+0
-2.984E-1	4.185E+0	6.277E+0
-2.968E-1	4.302E+0	6.332E+0
-2.952E-1	4.156E+0	6.426E+0
-2.984E-1	4.126E+0	6.361E+0
-3.000E-1	4.143E+0	6.202E+0
-2.968E-1	4.169E+0	6.232E+0
-2.968E-1	4.224E+0	6.235E+0
-2.984E-1	4.298E+0	6.271E+0
-2.968E-1	4.230E+0	6.371E+0
-2.968E-1	4.152E+0	6.368E+0
-2.952E-1	4.227E+0	6.060E+0
-2.984E-1	4.263E+0	6.472E+0
-2.952E-1	4.308E+0	6.183E+0
-2.968E-1	4.327E+0	6.361E+0
-2.952E-1	4.243E+0	6.310E+0
-3.017E-1	4.331E+0	6.284E+0
-3.017E-1	4.182E+0	6.219E+0
-2.952E-1	4.117E+0	6.235E+0
-2.935E-1	4.182E+0	6.261E+0
-2.984E-1	4.230E+0	6.212E+0
-2.984E-1	4.220E+0	6.167E+0
-2.935E-1	4.217E+0	6.303E+0
-2.968E-1	4.237E+0	6.173E+0
-2.984E-1	4.246E+0	6.378E+0
-2.968E-1	4.172E+0	6.310E+0
-2.952E-1	4.240E+0	6.413E+0
-2.968E-1	4.318E+0	6.134E+0
-2.968E-1	4.276E+0	6.310E+0
-3.000E-1	4.237E+0	6.290E+0
-2.935E-1	4.279E+0	6.274E+0
-2.935E-1	4.204E+0	6.274E+0
-2.968E-1	4.243E+0	6.209E+0
-2.984E-1	4.185E+0	6.264E+0
-2.952E-1	4.272E+0	6.202E+0
-2.952E-1	4.263E+0	6.293E+0
-2.952E-1	4.159E+0	6.274E+0
-2.984E-1	4.302E+0	6.264E+0
-2.968E-1	4.233E+0	6.248E+0
-2.952E-1	4.169E+0	6.228E+0
-3.000E-1	4.237E+0	6.167E+0
-3.000E-1	4.165E+0	6.310E+0
-2.952E-1	4.104E+0	6.267E+0
-2.935E-1	4.172E+0	6.258E+0
-3.000E-1	4.259E+0	6.297E+0
-2.984E-1	4.272E+0	6.310E+0
-2.968E-1	4.149E+0	6.306E+0
-2.968E-1	4.091E+0	6.348E+0
-2.968E-1	4.279E+0	6.297E+0
-2.968E-1	4.182E+0	6.378E+0
-2.919E-1	4.175E+0	6.300E+0
-2.935E-1	4.237E+0	6.342E+0
-2.968E-1	4.094E+0	6.358E+0
-2.968E-1	4.227E+0	6.225E+0
-2.935E-1	4.227E+0	6.417E+0
-2.952E-1	4.253E+0	6.417E+0
-2.968E-1	4.217E+0	6.332E+0
-3.000E-1	4.084E+0	6.267E+0
-2.935E-1	4.188E+0	6.190E+0
-2.984E-1	4.194E+0	6.186E+0
-2.968E-1	4.217E+0	6.274E+0
-2.984E-1	4.178E+0	6.271E+0
-2.935E-1	4.311E+0	6.248E+0
-2.984E-1	4.334E+0	6.277E+0
-2.968E-1	4.285E+0	6.313E+0
-2.968E-1	4.130E+0	6.183E+0
-2.952E-1	4.272E+0	6.277E+0
-2.952E-1	4.298E+0	6.199E+0
-2.984E-1	4.126E+0	6.300E+0
-3.000E-1	4.172E+0	6.173E+0
-2.952E-1	4.165E+0	6.157E+0
-2.952E-1	4.204E+0	6.154E+0
-2.952E-1	4.182E+0	6.225E+0
-2.984E-1	4.052E+0	6.361E+0
-2.935E-1	4.162E+0	6.235E+0
-2.952E-1	4.191E+0	6.348E+0
-2.968E-1	4.237E+0	6.248E+0
-2.968E-1	4.182E+0	6.131E+0
-2.952E-1	4.194E+0	6.180E+0
-2.968E-1	4.224E+0	6.335E+0
-2.968E-1	4.162E+0	6.316E+0
-2.968E-1	4.162E+0	6.293E+0
-2.984E-1	4.123E+0	6.125E+0
-2.968E-1	4.295E+0	6.202E+0
-2.984E-1	4.191E+0	6.303E+0
-2.984E-1	4.169E+0	6.407E+0
-2.903E-1	4.233E+0	6.170E+0
-2.935E-1	4.201E+0	6.180E+0
-2.984E-1	4.091E+0	6.241E+0
-3.000E-1	4.152E+0	6.264E+0
-2.935E-1	4.185E+0	6.323E+0
-2.935E-1	4.237E+0	6.345E+0
-2.968E-1	4.198E+0	6.293E+0
-2.968E-1	4.230E+0	6.225E+0
-2.919E-1	4.191E+0	6.485E+0
-2.952E-1	4.191E+0	6.271E+0
-2.968E-1	4.152E+0	6.300E+0
-2.968E-1	4.123E+0	6.112E+0
-2.968E-1	4.169E+0	6.241E+0
-2.952E-1	4.149E+0	6.206E+0
-2.935E-1	4.091E+0	6.202E+0
-2.968E-1	4.353E+0	6.167E+0
-2.952E-1	4.220E+0	6.196E+0
-2.968E-1	4.136E+0	6.134E+0
-2.952E-1	4.217E+0	6.238E+0
-2.952E-1	4.146E+0	6.219E+0
-2.935E-1	4.224E+0	6.193E+0
-2.935E-1	4.143E+0	6.186E+0
-2.984E-1	4.250E+0	6.293E+0
-2.952E-1	4.162E+0	6.144E+0
-2.935E-1	4.191E+0	6.251E+0
-2.935E-1	4.259E+0	6.251E+0
-2.984E-1	4.104E+0	6.232E+0
-3.000E-1	4.220E+0	6.303E+0
-2.952E-1	4.100E+0	6.251E+0
-2.935E-1	4.175E+0	6.365E+0
-2.968E-1	4.243E+0	6.323E+0
-2.984E-1	4.130E+0	6.183E+0
-2.935E-1	4.233E+0	6.258E+0
-2.935E-1	4.243E+0	6.274E+0
-3.000E-1	4.246E+0	6.160E+0
-2.968E-1	4.230E+0	6.160E+0
-2.952E-1	4.136E+0	6.157E+0
-2.952E-1	4.237E+0	6.267E+0
-2.968E-1	4.169E+0	6.274E+0
-2.952E-1	4.227E+0	6.128E+0
-2.952E-1	4.126E+0	6.222E+0
-2.935E-1	4.130E+0	6.329E+0
-2.952E-1	4.126E+0	6.271E+0
-3.000E-1	4.123E+0	6.173E+0
-2.952E-1	4.207E+0	6.131E+0
-2.968E-1	4.175E+0	6.215E+0
-2.968E-1	4.188E+0	6.157E+0
-2.952E-1	4.045E+0	6.157E+0
-2.968E-1	4.117E+0	6.245E+0
-2.952E-1	4.198E+0	6.417E+0
-2.952E-1	4.185E+0	6.271E+0
-2.952E-1	4.152E+0	6.092E+0
-2.935E-1	4.104E+0	6.248E+0
-2.952E-1	4.295E+0	6.261E+0
-2.984E-1	4.175E+0	6.251E+0
-2.984E-1	4.039E+0	6.160E+0
-2.952E-1	4.233E+0	6.151E+0
-2.919E-1	4.172E+0	6.131E+0
-2.952E-1	4.198E+0	6.177E+0
-2.968E-1	4.159E+0	6.335E+0
-2.952E-1	4.133E+0	6.167E+0
-2.919E-1	4.074E+0	6.297E+0
-2.968E-1	4.201E+0	6.329E+0
-2.952E-1	4.100E+0	6.232E+0
-2.968E-1	4.123E+0	6.151E+0
-2.935E-1	4.191E+0	6.287E+0
-2.968E-1	4.052E+0	6.212E+0
-2.935E-1	4.100E+0	6.258E+0
-2.935E-1	4.149E+0	6.186E+0
-2.919E-1	4.240E+0	6.206E+0
-2.952E-1	4.263E+0	6.293E+0
-2.984E-1	4.214E+0	6.251E+0
-2.968E-1	4.049E+0	6.235E+0
-2.935E-1	4.156E+0	6.151E+0
-2.968E-1	4.159E+0	6.332E+0
-2.968E-1	4.058E+0	6.345E+0
-2.952E-1	4.139E+0	6.147E+0
-2.903E-1	4.285E+0	6.173E+0
-2.984E-1	4.123E+0	6.319E+0
-2.984E-1	4.169E+0	6.248E+0
-2.952E-1	4.097E+0	6.215E+0
-2.935E-1	4.156E+0	6.193E+0
-3.000E-1	4.207E+0	6.164E+0
-2.935E-1	4.211E+0	6.141E+0
-2.952E-1	4.185E+0	6.264E+0
-2.952E-1	4.240E+0	6.228E+0
-2.952E-1	4.113E+0	6.089E+0
-2.952E-1	4.178E+0	6.264E+0
-2.919E-1	4.133E+0	6.144E+0
-2.935E-1	4.201E+0	6.248E+0
-2.984E-1	4.029E+0	6.280E+0
-2.952E-1	4.026E+0	6.310E+0
-2.968E-1	4.240E+0	6.254E+0
-2.935E-1	4.110E+0	6.241E+0
-2.952E-1	4.285E+0	6.329E+0
-2.952E-1	4.107E+0	6.326E+0
-2.935E-1	4.182E+0	6.105E+0
-2.952E-1	4.178E+0	6.160E+0
-2.984E-1	4.143E+0	6.131E+0
-2.935E-1	4.165E+0	6.254E+0
-2.952E-1	4.058E+0	6.164E+0
-2.935E-1	4.071E+0	6.183E+0
-2.968E-1	4.146E+0	6.274E+0
-2.984E-1	4.159E+0	6.300E+0
-2.952E-1	4.253E+0	6.271E+0
-2.952E-1	4.156E+0	6.199E+0
-2.984E-1	4.049E+0	6.355E+0
-3.000E-1	4.185E+0	6.215E+0
-2.968E-1	4.126E+0	6.212E+0
-2.919E-1	4.123E+0	6.173E+0
-2.968E-1	4.194E+0	6.316E+0
-2.952E-1	4.139E+0	6.235E+0
-2.935E-1	4.113E+0	6.138E+0
-2.952E-1	4.191E+0	6.199E+0
-2.984E-1	4.191E+0	6.128E+0
-2.984E-1	4.146E+0	6.284E+0
-2.968E-1	4.194E+0	6.154E+0
-2.919E-1	4.272E+0	6.306E+0
-2.984E-1	4.152E+0	6.206E+0
-2.968E-1	4.259E+0	6.196E+0
-2.935E-1	4.068E+0	6.190E+0
-2.952E-1	4.191E+0	6.069E+0
-3.000E-1	4.149E+0	6.293E+0
-3.000E-1	4.149E+0	6.118E+0
-2.919E-1	4.233E+0	6.167E+0
-2.952E-1	4.207E+0	6.284E+0
-2.968E-1	4.191E+0	6.313E+0
-2.984E-1	4.117E+0	6.160E+0
-2.952E-1	4.139E+0	6.313E+0
-2.935E-1	4.220E+0	6.238E+0
-3.000E-1	4.207E+0	6.284E+0
-3.000E-1	4.194E+0	6.206E+0
-2.968E-1	4.207E+0	6.238E+0
-2.952E-1	4.126E+0	6.284E+0
-2.984E-1	4.146E+0	6.212E+0
-2.968E-1	4.207E+0	6.131E+0
-2.968E-1	4.100E+0	6.280E+0
-2.968E-1	4.156E+0	6.284E+0
-2.968E-1	4.201E+0	6.251E+0
-3.000E-1	4.071E+0	6.219E+0
-2.935E-1	4.253E+0	6.222E+0
-2.968E-1	4.133E+0	6.219E+0
-2.968E-1	4.227E+0	6.251E+0
-2.984E-1	4.071E+0	6.219E+0
-2.935E-1	4.256E+0	6.134E+0
-2.935E-1	4.169E+0	6.206E+0
-3.000E-1	4.136E+0	6.290E+0
-2.984E-1	4.207E+0	6.186E+0
-2.919E-1	4.253E+0	6.183E+0
-2.984E-1	4.230E+0	6.271E+0
-2.984E-1	4.233E+0	6.284E+0
-2.952E-1	4.165E+0	6.144E+0
-2.952E-1	4.178E+0	6.274E+0
-2.952E-1	4.331E+0	6.267E+0
-2.968E-1	4.052E+0	6.297E+0
-2.984E-1	4.240E+0	6.173E+0
-2.952E-1	4.178E+0	6.082E+0
-2.952E-1	4.100E+0	6.177E+0
-2.952E-1	4.130E+0	6.384E+0
-2.984E-1	4.113E+0	6.196E+0
-2.952E-1	4.071E+0	6.274E+0
-2.935E-1	4.198E+0	6.196E+0
-2.968E-1	4.094E+0	6.241E+0
-3.000E-1	4.233E+0	6.297E+0
-2.903E-1	4.126E+0	6.138E+0
-2.935E-1	4.139E+0	6.047E+0
-2.968E-1	4.246E+0	6.274E+0
-2.952E-1	4.149E+0	6.222E+0
-2.919E-1	4.123E+0	6.241E+0
-2.919E-1	4.289E+0	6.212E+0
-2.968E-1	4.201E+0	6.241E+0
-2.984E-1	4.207E+0	6.196E+0
-2.952E-1	4.126E+0	6.225E+0
-2.935E-1	4.250E+0	6.287E+0
-2.968E-1	4.246E+0	6.254E+0
-2.968E-1	4.204E+0	6.177E+0
-2.935E-1	4.207E+0	6.164E+0
-2.952E-1	4.204E+0	6.225E+0
-2.952E-1	4.159E+0	6.245E+0
-2.984E-1	4.143E+0	6.190E+0
-2.919E-1	4.292E+0	6.180E+0
-2.935E-1	4.169E+0	6.228E+0
-2.935E-1	4.097E+0	6.190E+0
-3.000E-1	4.211E+0	6.232E+0
-2.919E-1	4.246E+0	6.258E+0
-2.952E-1	4.139E+0	6.190E+0
-2.968E-1	4.220E+0	6.316E+0
-2.968E-1	4.026E+0	6.167E+0
-2.919E-1	4.194E+0	6.277E+0
-2.952E-1	4.194E+0	6.290E+0
-2.968E-1	4.120E+0	6.206E+0
-2.952E-1	4.165E+0	6.245E+0
-2.919E-1	4.087E+0	6.313E+0
-2.968E-1	4.107E+0	6.232E+0
-2.968E-1	4.194E+0	6.147E+0
-2.984E-1	4.207E+0	6.095E+0
-2.935E-1	4.133E+0	6.352E+0
-2.935E-1	4.159E+0	6.164E+0
-2.935E-1	4.133E+0	6.141E+0
-2.952E-1	4.097E+0	6.251E+0
-2.952E-1	4.156E+0	6.193E+0
-2.952E-1	4.107E+0	6.293E+0
-2.952E-1	4.032E+0	6.209E+0
-2.984E-1	4.117E+0	6.228E+0
-2.968E-1	4.143E+0	6.222E+0
-2.952E-1	4.013E+0	6.118E+0
-2.952E-1	4.094E+0	6.147E+0
-2.968E-1	4.191E+0	6.073E+0
-2.935E-1	4.139E+0	6.251E+0
-2.935E-1	4.162E+0	6.170E+0
-2.968E-1	4.084E+0	6.212E+0
-2.984E-1	4.240E+0	6.219E+0
-2.968E-1	4.120E+0	6.121E+0
-2.935E-1	4.149E+0	6.316E+0
-2.968E-1	4.081E+0	6.241E+0
-2.984E-1	4.104E+0	6.190E+0
-2.919E-1	4.087E+0	6.284E+0
-2.935E-1	3.980E+0	6.092E+0
-2.968E-1	4.207E+0	6.326E+0
-2.952E-1	4.204E+0	6.319E+0
-2.919E-1	4.049E+0	6.423E+0
-2.968E-1	4.204E+0	6.306E+0
-2.968E-1	4.250E+0	5.956E+0
-2.984E-1	4.087E+0	6.358E+0
-2.919E-1	4.159E+0	6.112E+0
-2.935E-1	4.126E+0	6.251E+0
-3.000E-1	4.156E+0	6.144E+0
-2.968E-1	4.107E+0	6.235E+0
-2.935E-1	4.149E+0	6.235E+0
-2.935E-1	4.204E+0	6.144E+0
-2.952E-1	4.068E+0	6.144E+0
-2.968E-1	4.207E+0	6.306E+0
-2.935E-1	4.126E+0	6.228E+0
-2.935E-1	4.178E+0	6.313E+0
-3.000E-1	4.036E+0	6.157E+0
-2.984E-1	4.058E+0	6.105E+0
-2.935E-1	4.149E+0	6.329E+0
-2.968E-1	4.156E+0	6.121E+0
-2.968E-1	4.188E+0	6.228E+0
-2.968E-1	4.123E+0	6.131E+0
-2.952E-1	4.094E+0	6.267E+0
-2.952E-1	4.172E+0	6.001E+0
-2.968E-1	4.136E+0	6.355E+0
-2.984E-1	4.165E+0	6.095E+0
-2.952E-1	4.104E+0	6.212E+0
-2.935E-1	4.081E+0	6.147E+0
-2.984E-1	4.029E+0	6.069E+0
-2.952E-1	4.107E+0	6.206E+0
-2.968E-1	4.136E+0	6.102E+0
-2.935E-1	4.074E+0	6.267E+0
-2.968E-1	4.104E+0	6.271E+0
-3.000E-1	4.120E+0	6.199E+0
-2.968E-1	4.194E+0	6.284E+0
-2.935E-1	4.078E+0	6.112E+0
-2.984E-1	4.175E+0	6.095E+0
-2.968E-1	4.120E+0	6.186E+0
-2.952E-1	3.967E+0	6.160E+0
-2.919E-1	4.045E+0	6.274E+0
-2.984E-1	4.175E+0	6.274E+0
-2.968E-1	4.224E+0	6.241E+0
-2.968E-1	4.165E+0	6.173E+0
-2.935E-1	4.159E+0	6.228E+0
-2.984E-1	4.113E+0	6.319E+0
-2.952E-1	4.172E+0	6.170E+0
-2.935E-1	4.172E+0	6.086E+0
-2.935E-1	4.104E+0	6.241E+0
-2.984E-1	4.214E+0	6.397E+0
-2.952E-1	4.071E+0	6.264E+0
-2.968E-1	4.136E+0	6.151E+0
-2.952E-1	4.097E+0	6.206E+0
-3.017E-1	4.071E+0	6.209E+0
-2.952E-1	4.100E+0	6.138E+0
-2.952E-1	4.224E+0	6.339E+0
-2.935E-1	4.146E+0	6.202E+0
-3.000E-1	4.013E+0	6.050E+0
-2.968E-1	4.104E+0	6.222E+0
-2.935E-1	4.110E+0	6.306E+0
-2.935E-1	4.023E+0	6.141E+0
-2.968E-1	4.013E+0	6.151E+0
-2.935E-1	4.071E+0	6.241E+0
-2.952E-1	4.143E+0	6.355E+0
-2.935E-1	4.169E+0	6.118E+0
-2.952E-1	4.052E+0	6.102E+0
-2.952E-1	4.217E+0	6.134E+0
-2.952E-1	4.130E+0	6.138E+0
-2.919E-1	4.107E+0	6.125E+0
-2.968E-1	4.110E+0	6.310E+0
-2.952E-1	4.165E+0	6.261E+0
-2.935E-1	4.178E+0	6.323E+0
-2.919E-1	4.133E+0	6.225E+0
-3.017E-1	4.253E+0	6.254E+0
-2.984E-1	4.133E+0	6.202E+0
-2.935E-1	4.220E+0	6.183E+0
-2.952E-1	4.097E+0	6.193E+0
-3.000E-1	4.058E+0	6.196E+0
-2.968E-1	4.211E+0	6.095E+0
-2.952E-1	3.984E+0	6.293E+0
-2.935E-1	4.052E+0	6.005E+0
-2.984E-1	4.126E+0	6.164E+0
-2.968E-1	4.130E+0	6.274E+0
-2.935E-1	4.136E+0	6.170E+0
-2.952E-1	4.253E+0	6.215E+0
-2.952E-1	3.997E+0	6.225E+0
-2.952E-1	4.201E+0	6.144E+0
-2.919E-1	4.049E+0	6.212E+0
-2.952E-1	4.097E+0	6.151E+0
-2.919E-1	4.110E+0	6.141E+0
-2.952E-1	4.130E+0	6.154E+0
-2.952E-1	4.139E+0	6.254E+0
-2.968E-1	4.165E+0	6.141E+0
-2.984E-1	4.091E+0	6.251E+0
-2.952E-1	4.253E+0	6.066E+0
-2.935E-1	4.023E+0	6.183E+0
-2.952E-1	4.207E+0	6.219E+0
-3.000E-1	4.065E+0	6.235E+0
-2.968E-1	4.165E+0	6.144E+0
-2.935E-1	4.068E+0	6.082E+0
-2.968E-1	4.113E+0	6.225E+0
-2.968E-1	4.143E+0	6.164E+0
-2.984E-1	4.162E+0	6.164E+0
-2.935E-1	4.029E+0	6.222E+0
-2.935E-1	4.130E+0	6.316E+0
-2.968E-1	4.055E+0	6.196E+0
-3.000E-1	4.149E+0	6.063E+0
-2.952E-1	4.094E+0	6.254E+0
-2.952E-1	4.130E+0	6.394E+0
-2.952E-1	4.000E+0	6.131E+0
-2.984E-1	4.081E+0	6.313E+0
-2.952E-1	4.198E+0	6.290E+0
-2.968E-1	4.162E+0	6.215E+0
-2.952E-1	4.149E+0	6.138E+0
-2.968E-1	4.039E+0	6.167E+0
-2.935E-1	4.178E+0	6.206E+0
-2.968E-1	4.194E+0	6.095E+0
-2.984E-1	4.113E+0	6.050E+0
-2.968E-1	4.169E+0	6.190E+0
-2.935E-1	4.143E+0	6.108E+0
-2.952E-1	4.006E+0	6.154E+0
-2.968E-1	4.094E+0	6.297E+0
-2.968E-1	4.113E+0	6.202E+0
-2.935E-1	4.123E+0	6.313E+0
-2.952E-1	4.071E+0	6.112E+0
-2.968E-1	4.113E+0	6.319E+0
-2.968E-1	4.052E+0	6.144E+0
-2.903E-1	4.152E+0	6.251E+0
-2.952E-1	4.100E+0	6.228E+0
-2.968E-1	4.172E+0	6.264E+0
-3.000E-1	4.139E+0	6.193E+0
-2.919E-1	4.078E+0	6.323E+0
-2.952E-1	4.107E+0	6.212E+0
-2.968E-1	4.165E+0	6.361E+0
-2.968E-1	4.074E+0	6.206E+0
-2.935E-1	4.110E+0	6.190E+0
-2.952E-1	4.169E+0	6.202E+0
-3.000E-1	4.143E+0	6.202E+0
-2.984E-1	4.097E+0	6.238E+0
-2.952E-1	4.133E+0	6.261E+0
-2.952E-1	4.097E+0	6.131E+0
-2.968E-1	4.068E+0	6.196E+0
-2.968E-1	4.130E+0	6.310E+0
-2.952E-1	3.990E+0	6.326E+0
-2.952E-1	4.139E+0	6.206E+0
-2.968E-1	4.042E+0	6.151E+0
-2.952E-1	4.224E+0	6.209E+0
-2.952E-1	4.087E+0	6.170E+0
-2.935E-1	4.107E+0	6.215E+0
-2.984E-1	4.133E+0	6.199E+0
-2.984E-1	4.217E+0	6.215E+0
-2.903E-1	4.139E+0	6.138E+0
-2.935E-1	4.149E+0	6.219E+0
-2.952E-1	4.094E+0	6.173E+0
-2.968E-1	4.100E+0	6.287E+0
-2.935E-1	4.204E+0	6.141E+0
-2.968E-1	4.091E+0	6.271E+0
-2.984E-1	4.113E+0	6.173E+0
-2.935E-1	4.162E+0	6.115E+0
-2.968E-1	4.100E+0	6.141E+0
-2.968E-1	4.165E+0	6.306E+0
-2.935E-1	4.068E+0	6.154E+0
-2.968E-1	4.042E+0	6.154E+0
-2.935E-1	4.110E+0	6.238E+0
-2.919E-1	4.042E+0	6.108E+0
-2.984E-1	4.191E+0	6.092E+0
-2.952E-1	4.049E+0	6.102E+0
-2.935E-1	4.036E+0	6.284E+0
-2.952E-1	4.013E+0	6.141E+0
-2.968E-1	4.169E+0	6.310E+0
-2.968E-1	4.055E+0	6.332E+0
-2.919E-1	4.013E+0	6.202E+0
-2.935E-1	4.152E+0	6.209E+0
-2.968E-1	4.055E+0	6.241E+0
-2.984E-1	4.104E+0	6.190E+0
-2.952E-1	4.162E+0	6.449E+0
-2.952E-1	4.016E+0	6.164E+0
-3.000E-1	4.169E+0	6.118E+0
-2.984E-1	4.107E+0	6.248E+0
-2.952E-1	4.159E+0	6.138E+0
-2.968E-1	4.227E+0	5.998E+0
-2.984E-1	4.204E+0	6.167E+0
-2.968E-1	4.191E+0	6.387E+0
-2.935E-1	4.146E+0	6.066E+0
-2.968E-1	4.178E+0	6.215E+0
-2.968E-1	4.123E+0	6.128E+0
-2.984E-1	4.104E+0	6.219E+0
-2.935E-1	4.087E+0	6.121E+0
-2.935E-1	4.220E+0	6.180E+0
-2.968E-1	4.061E+0	6.147E+0
-2.952E-1	4.165E+0	6.144E+0
-2.952E-1	4.159E+0	6.167E+0
-2.952E-1	4.084E+0	6.112E+0
-2.968E-1	4.133E+0	6.241E+0
-2.952E-1	4.087E+0	6.235E+0
-2.952E-1	4.159E+0	6.228E+0
-2.919E-1	4.068E+0	6.066E+0
-3.017E-1	4.201E+0	6.209E+0
-2.935E-1	4.100E+0	6.222E+0
-2.935E-1	4.159E+0	6.115E+0
-2.919E-1	4.146E+0	6.141E+0
-2.984E-1	3.980E+0	6.128E+0
-2.952E-1	4.149E+0	6.128E+0
-2.919E-1	4.087E+0	6.277E+0
-2.952E-1	4.143E+0	6.215E+0
-2.968E-1	4.068E+0	6.082E+0
-2.952E-1	4.217E+0	6.258E+0
-2.952E-1	4.081E+0	6.115E+0
-2.935E-1	4.165E+0	6.267E+0
-2.984E-1	4.130E+0	6.121E+0
-2.952E-1	4.120E+0	6.108E+0
-2.935E-1	4.061E+0	6.086E+0
-2.952E-1	4.094E+0	6.290E+0
-2.984E-1	4.061E+0	6.115E+0
-2.952E-1	4.087E+0	6.287E+0
-2.968E-1	4.045E+0	6.157E+0
-2.968E-1	4.175E+0	6.147E+0
-2.984E-1	4.081E+0	6.147E+0
-2.952E-1	4.081E+0	6.144E+0
-2.935E-1	4.052E+0	6.095E+0
-2.935E-1	4.084E+0	6.112E+0
-2.968E-1	4.113E+0	6.241E+0
-2.984E-1	4.133E+0	6.144E+0
-2.952E-1	4.081E+0	6.121E+0
-2.968E-1	4.094E+0	6.267E+0
-2.952E-1	4.036E+0	6.173E+0
-2.968E-1	4.152E+0	6.131E+0
-2.952E-1	4.169E+0	6.001E+0
-2.935E-1	4.136E+0	6.284E+0
-2.968E-1	4.188E+0	6.173E+0
-2.968E-1	4.074E+0	6.147E+0
-2.952E-1	4.074E+0	6.092E+0
-2.952E-1	4.246E+0	6.118E+0
-3.017E-1	4.104E+0	6.144E+0
-2.952E-1	4.146E+0	6.180E+0
-2.952E-1	4.055E+0	6.235E+0
-2.935E-1	4.016E+0	6.099E+0
-2.952E-1	4.198E+0	6.069E+0
-2.984E-1	4.146E+0	6.209E+0
-2.952E-1	4.071E+0	6.073E+0
-2.935E-1	4.110E+0	6.219E+0
-2.968E-1	4.100E+0	6.154E+0
-2.968E-1	4.169E+0	6.196E+0
-2.935E-1	4.149E+0	6.206E+0
-2.952E-1	4.074E+0	6.254E+0
-2.952E-1	4.058E+0	6.167E+0
-2.952E-1	4.172E+0	6.157E+0
-2.952E-1	4.058E+0	6.271E+0
-2.952E-1	4.049E+0	6.186E+0
-3.000E-1	4.136E+0	6.177E+0
-2.968E-1	4.065E+0	6.199E+0
-2.935E-1	4.240E+0	6.141E+0
-2.919E-1	4.039E+0	6.157E+0
-2.984E-1	4.087E+0	6.190E+0
-2.903E-1	4.276E+0	6.222E+0
-2.935E-1	4.136E+0	6.154E+0
-2.935E-1	4.130E+0	6.199E+0
-2.968E-1	4.130E+0	6.173E+0
-2.935E-1	4.071E+0	6.196E+0
-2.903E-1	4.100E+0	6.141E+0
-2.968E-1	4.162E+0	6.199E+0
-2.968E-1	4.100E+0	6.092E+0
-2.935E-1	4.094E+0	6.112E+0
-2.935E-1	4.074E+0	6.147E+0
-2.952E-1	4.130E+0	6.105E+0
-2.984E-1	4.211E+0	6.141E+0
-2.952E-1	4.055E+0	6.245E+0
-2.935E-1	4.045E+0	6.128E+0
-2.952E-1	4.003E+0	6.177E+0
-2.968E-1	4.094E+0	6.407E+0
-2.968E-1	4.091E+0	6.005E+0
-2.935E-1	4.175E+0	6.209E+0
-2.984E-1	4.081E+0	6.190E+0
-2.952E-1	4.000E+0	6.167E+0
-2.968E-1	4.071E+0	6.183E+0
-2.935E-1	4.227E+0	6.164E+0
-2.952E-1	4.074E+0	6.225E+0
-2.968E-1	4.136E+0	6.144E+0
-2.952E-1	4.117E+0	6.323E+0
-2.919E-1	4.026E+0	6.141E+0
-2.935E-1	4.185E+0	6.215E+0
-2.968E-1	4.078E+0	6.034E+0
-2.968E-1	4.117E+0	6.193E+0
-2.919E-1	4.094E+0	6.108E+0
-2.952E-1	3.977E+0	6.245E+0
-2.952E-1	4.074E+0	6.196E+0
-2.984E-1	4.081E+0	6.206E+0
-2.919E-1	4.198E+0	6.157E+0
-2.935E-1	4.104E+0	6.284E+0
-2.968E-1	4.126E+0	6.112E+0
-2.968E-1	4.139E+0	6.251E+0
-2.952E-1	4.049E+0	6.219E+0
-2.935E-1	4.211E+0	6.108E+0
-2.952E-1	4.094E+0	6.144E+0
-2.935E-1	4.136E+0	6.199E+0
-2.935E-1	4.061E+0	6.147E+0
-2.935E-1	4.052E+0	6.287E+0
-2.968E-1	4.169E+0	6.089E+0
-2.952E-1	4.087E+0	6.193E+0
-2.919E-1	4.087E+0	6.290E+0
-2.952E-1	4.169E+0	6.138E+0
-3.000E-1	4.136E+0	6.232E+0
-2.968E-1	4.130E+0	6.254E+0
-2.935E-1	4.078E+0	6.121E+0
-2.968E-1	4.149E+0	6.274E+0
-2.952E-1	4.065E+0	6.151E+0
-2.952E-1	4.136E+0	6.235E+0
-2.952E-1	4.149E+0	6.177E+0
-2.984E-1	4.113E+0	6.102E+0
-2.952E-1	4.237E+0	6.138E+0
-2.935E-1	4.107E+0	6.044E+0
-2.919E-1	4.000E+0	6.047E+0
-2.935E-1	4.126E+0	6.177E+0
-2.952E-1	4.045E+0	6.134E+0
-2.968E-1	4.188E+0	6.190E+0
-2.935E-1	4.010E+0	6.280E+0
-2.968E-1	4.013E+0	6.082E+0
-3.000E-1	4.091E+0	6.154E+0
-2.984E-1	4.159E+0	6.131E+0
-2.952E-1	4.156E+0	6.160E+0
-2.952E-1	4.185E+0	6.297E+0
-2.968E-1	4.052E+0	6.115E+0
-2.952E-1	4.039E+0	6.186E+0
-2.919E-1	4.003E+0	6.193E+0
-2.935E-1	4.123E+0	6.089E+0
-2.984E-1	4.039E+0	6.287E+0
-2.968E-1	4.045E+0	6.342E+0
-2.903E-1	4.042E+0	6.053E+0
-2.968E-1	4.039E+0	6.147E+0
-2.984E-1	4.169E+0	6.202E+0
-2.968E-1	4.087E+0	6.199E+0
-2.919E-1	4.084E+0	6.170E+0
-2.968E-1	4.143E+0	6.082E+0
-2.984E-1	4.104E+0	6.105E+0
-2.984E-1	4.165E+0	6.215E+0
-2.952E-1	4.100E+0	6.102E+0
-2.952E-1	4.042E+0	6.177E+0
-2.968E-1	4.104E+0	6.164E+0
-2.968E-1	4.049E+0	6.089E+0
-2.935E-1	4.110E+0	6.261E+0
-2.935E-1	4.130E+0	6.235E+0
-2.968E-1	4.182E+0	6.170E+0
-2.935E-1	4.143E+0	6.121E+0
-2.935E-1	4.110E+0	6.128E+0
-2.968E-1	4.104E+0	6.099E+0
-2.984E-1	4.139E+0	6.141E+0
-2.952E-1	4.045E+0	6.206E+0
-2.935E-1	4.104E+0	6.147E+0
-2.952E-1	4.052E+0	6.193E+0
-2.968E-1	4.126E+0	6.066E+0
-2.968E-1	4.032E+0	6.222E+0
-2.919E-1	4.016E+0	6.284E+0
-2.935E-1	4.130E+0	6.193E+0
-2.952E-1	4.016E+0	6.060E+0
-2.968E-1	4.100E+0	6.199E+0
-2.919E-1	4.087E+0	6.297E+0
-2.968E-1	4.071E+0	6.173E+0
-2.968E-1	4.042E+0	6.125E+0
-2.984E-1	4.013E+0	6.202E+0
-2.935E-1	4.130E+0	6.018E+0
-2.968E-1	4.042E+0	6.112E+0
-2.968E-1	4.084E+0	6.313E+0
-2.952E-1	4.071E+0	6.121E+0
-2.935E-1	4.091E+0	6.225E+0
-2.984E-1	4.117E+0	6.222E+0
-2.952E-1	4.097E+0	6.177E+0
-2.968E-1	4.058E+0	6.138E+0
-2.935E-1	4.156E+0	6.144E+0
-2.935E-1	4.078E+0	6.092E+0
-2.952E-1	4.029E+0	6.144E+0
-2.984E-1	4.237E+0	6.202E+0
-2.935E-1	4.084E+0	6.183E+0
-2.935E-1	4.087E+0	6.040E+0
-2.968E-1	4.146E+0	6.209E+0
-2.968E-1	4.191E+0	6.180E+0
-2.919E-1	4.091E+0	6.222E+0
-2.968E-1	4.055E+0	6.248E+0
-2.968E-1	4.110E+0	6.131E+0
-2.952E-1	4.117E+0	6.258E+0
-2.935E-1	4.065E+0	6.248E+0
-2.952E-1	4.133E+0	6.280E+0
-2.968E-1	4.071E+0	6.277E+0
-2.968E-1	4.068E+0	6.138E+0
-2.935E-1	4.052E+0	6.099E+0
-2.952E-1	4.084E+0	6.134E+0
-2.968E-1	4.175E+0	6.086E+0
-2.952E-1	4.061E+0	6.134E+0
-2.935E-1	4.117E+0	6.209E+0
-2.935E-1	4.113E+0	6.235E+0
-2.968E-1	4.055E+0	6.167E+0
-2.952E-1	4.178E+0	6.021E+0
-2.935E-1	4.175E+0	6.134E+0
-2.935E-1	4.087E+0	6.225E+0
-2.984E-1	3.971E+0	6.196E+0
-2.952E-1	4.107E+0	6.202E+0
-2.903E-1	4.029E+0	6.206E+0
-2.952E-1	4.058E+0	6.235E+0
-2.952E-1	4.068E+0	6.125E+0
-2.968E-1	4.207E+0	6.115E+0
-2.952E-1	4.084E+0	6.222E+0
-2.952E-1	4.091E+0	6.215E+0
-2.984E-1	4.139E+0	6.199E+0
-2.968E-1	4.113E+0	6.170E+0
-2.968E-1	4.143E+0	6.196E+0
-2.968E-1	4.204E+0	6.095E+0
-2.952E-1	4.130E+0	6.202E+0
-2.968E-1	4.162E+0	6.196E+0
-2.935E-1	4.084E+0	6.248E+0
-2.952E-1	4.126E+0	6.193E+0
-2.984E-1	4.188E+0	6.225E+0
-2.952E-1	4.233E+0	6.069E+0
-2.952E-1	4.143E+0	6.160E+0
-2.952E-1	4.068E+0	6.134E+0
-2.984E-1	4.036E+0	6.193E+0
-2.952E-1	4.100E+0	6.196E+0
-2.935E-1	4.207E+0	6.164E+0
-2.952E-1	4.211E+0	6.047E+0
-2.984E-1	4.013E+0	6.021E+0
-2.952E-1	4.159E+0	6.102E+0
-2.935E-1	4.049E+0	5.953E+0
-2.935E-1	4.282E+0	6.076E+0
-2.984E-1	4.081E+0	6.397E+0
-2.935E-1	4.055E+0	6.095E+0
-2.952E-1	4.156E+0	6.313E+0
-2.935E-1	4.091E+0	6.271E+0
-3.000E-1	4.136E+0	6.177E+0
-2.968E-1	4.091E+0	6.290E+0
-2.935E-1	4.159E+0	6.245E+0
-2.952E-1	4.214E+0	6.147E+0
-2.952E-1	4.143E+0	6.053E+0
-2.952E-1	4.013E+0	6.232E+0
-2.935E-1	4.250E+0	6.095E+0
-2.935E-1	4.214E+0	6.183E+0
-2.984E-1	4.113E+0	6.134E+0
-2.919E-1	4.207E+0	6.086E+0
-2.952E-1	4.136E+0	6.115E+0
-2.935E-1	4.165E+0	6.057E+0
-2.984E-1	4.149E+0	6.115E+0
-2.935E-1	4.087E+0	6.170E+0
-2.935E-1	4.068E+0	6.128E+0
-2.935E-1	4.071E+0	6.202E+0
-2.984E-1	4.084E+0	6.251E+0
-2.952E-1	4.081E+0	6.173E+0
-2.935E-1	4.042E+0	6.173E+0
-2.952E-1	4.032E+0	6.297E+0
-2.968E-1	4.139E+0	6.011E+0
-2.952E-1	3.987E+0	6.261E+0
-2.935E-1	4.052E+0	6.147E+0
-2.935E-1	4.097E+0	6.180E+0
-2.968E-1	4.139E+0	6.271E+0
-2.952E-1	4.110E+0	6.128E+0
-2.935E-1	4.071E+0	6.151E+0
-2.968E-1	4.104E+0	6.258E+0
-2.952E-1	4.191E+0	6.128E+0
-2.935E-1	4.078E+0	6.248E+0
-2.935E-1	4.029E+0	6.167E+0
-2.935E-1	3.980E+0	6.267E+0
-2.984E-1	4.081E+0	6.118E+0
-2.952E-1	4.152E+0	6.057E+0
-2.935E-1	4.023E+0	6.060E+0
-2.968E-1	4.104E+0	6.134E+0
-2.968E-1	4.058E+0	6.297E+0
-2.968E-1	4.139E+0	6.219E+0
-2.935E-1	4.042E+0	6.206E+0
-2.968E-1	4.133E+0	6.280E+0
-2.984E-1	4.013E+0	6.125E+0
-2.935E-1	4.019E+0	6.219E+0
-2.952E-1	4.000E+0	6.173E+0
-2.952E-1	4.266E+0	6.021E+0
-2.968E-1	4.078E+0	6.147E+0
-2.952E-1	4.172E+0	6.190E+0
-2.952E-1	4.156E+0	6.095E+0
-2.935E-1	4.152E+0	6.147E+0
-2.968E-1	4.100E+0	6.215E+0
-2.984E-1	4.084E+0	6.151E+0
-2.919E-1	3.980E+0	6.186E+0
-2.984E-1	4.149E+0	6.147E+0
-2.968E-1	4.156E+0	6.092E+0
-2.935E-1	4.133E+0	6.196E+0
-2.919E-1	4.087E+0	6.095E+0
-2.952E-1	4.139E+0	6.151E+0
-2.984E-1	4.123E+0	6.066E+0
-2.952E-1	4.071E+0	6.154E+0
-2.935E-1	4.172E+0	6.115E+0
-2.984E-1	4.055E+0	6.215E+0
-2.968E-1	4.068E+0	6.209E+0
-2.984E-1	4.052E+0	6.190E+0
-2.952E-1	4.162E+0	6.193E+0
-2.935E-1	4.068E+0	6.177E+0
-3.000E-1	4.068E+0	6.193E+0
-2.968E-1	4.091E+0	5.998E+0
-2.919E-1	4.042E+0	6.131E+0
-2.984E-1	4.130E+0	6.319E+0
-2.952E-1	4.227E+0	6.209E+0
-2.952E-1	4.065E+0	6.131E+0
-2.919E-1	4.003E+0	6.128E+0
-2.984E-1	4.084E+0	6.186E+0
-3.000E-1	4.123E+0	6.248E+0
-2.984E-1	4.068E+0	6.154E+0
-2.903E-1	4.104E+0	6.193E+0
-2.935E-1	4.016E+0	6.164E+0
-2.968E-1	3.987E+0	6.057E+0
-2.935E-1	4.081E+0	6.225E+0
-2.935E-1	4.036E+0	6.147E+0
-2.968E-1	4.188E+0	6.225E+0
-2.968E-1	4.055E+0	6.186E+0
-2.968E-1	4.016E+0	6.335E+0
-2.952E-1	4.055E+0	6.144E+0
-2.952E-1	4.165E+0	6.125E+0
-2.968E-1	4.165E+0	6.082E+0
-2.952E-1	4.042E+0	6.102E+0
-2.919E-1	4.036E+0	6.102E+0
-2.935E-1	4.081E+0	6.180E+0
-2.984E-1	4.198E+0	6.232E+0
-2.952E-1	4.029E+0	6.215E+0
-2.935E-1	4.026E+0	6.241E+0
-2.968E-1	4.078E+0	6.076E+0
-2.968E-1	4.136E+0	6.248E+0
-2.952E-1	4.152E+0	6.044E+0
-2.935E-1	4.049E+0	6.115E+0
-2.984E-1	4.175E+0	6.144E+0
-2.984E-1	4.136E+0	6.144E+0
-2.968E-1	4.052E+0	6.232E+0
-2.935E-1	3.990E+0	6.076E+0
-2.952E-1	4.091E+0	6.131E+0
-2.984E-1	4.036E+0	6.095E+0
-2.968E-1	4.087E+0	6.105E+0
-2.935E-1	4.110E+0	6.144E+0
-2.935E-1	4.049E+0	6.099E+0
-2.984E-1	4.084E+0	6.177E+0
-2.984E-1	4.123E+0	6.147E+0
-2.952E-1	4.136E+0	6.066E+0
-2.968E-1	4.133E+0	6.095E+0
-2.952E-1	4.078E+0	6.147E+0
-2.968E-1	4.065E+0	6.069E+0
-2.919E-1	4.136E+0	6.241E+0
-2.952E-1	4.003E+0	6.063E+0
-2.984E-1	4.081E+0	6.144E+0
-2.935E-1	4.117E+0	6.209E+0
-2.968E-1	4.172E+0	6.050E+0
-2.968E-1	4.036E+0	6.131E+0
-2.968E-1	4.152E+0	6.180E+0
-2.984E-1	4.100E+0	6.131E+0
-2.919E-1	4.061E+0	6.209E+0
-2.968E-1	4.113E+0	6.134E+0
-3.000E-1	4.178E+0	6.086E+0
-2.935E-1	3.958E+0	6.173E+0
-2.919E-1	4.172E+0	6.206E+0
-2.968E-1	3.993E+0	6.241E+0
-2.968E-1	4.194E+0	6.128E+0
-2.984E-1	4.130E+0	6.108E+0
-2.919E-1	4.097E+0	6.044E+0
-2.984E-1	4.029E+0	6.180E+0
-2.968E-1	4.091E+0	5.972E+0
-2.968E-1	3.974E+0	6.261E+0
-2.935E-1	4.126E+0	6.199E+0
-2.935E-1	4.013E+0	6.112E+0
-2.968E-1	4.130E+0	5.982E+0
-2.952E-1	4.182E+0	6.202E+0
-2.952E-1	4.078E+0	6.209E+0
-2.952E-1	4.023E+0	6.125E+0
-2.968E-1	4.097E+0	6.212E+0
-2.968E-1	4.019E+0	6.089E+0
-2.935E-1	4.152E+0	6.164E+0
-2.984E-1	3.935E+0	5.998E+0
-2.952E-1	4.100E+0	6.115E+0
-2.952E-1	4.039E+0	6.261E+0
-2.919E-1	3.948E+0	6.180E+0
-2.968E-1	4.130E+0	6.222E+0
-2.968E-1	4.087E+0	6.261E+0
-2.984E-1	4.113E+0	6.332E+0
-2.919E-1	4.045E+0	6.086E+0
-2.968E-1	4.074E+0	6.164E+0
-3.000E-1	4.061E+0	6.102E+0
-2.952E-1	4.139E+0	6.173E+0
-2.935E-1	4.159E+0	6.112E+0
-2.952E-1	4.078E+0	6.157E+0
-2.968E-1	4.100E+0	6.131E+0
-2.968E-1	4.113E+0	6.047E+0
-2.903E-1	4.084E+0	6.121E+0
-2.952E-1	4.143E+0	6.125E+0
-2.984E-1	4.061E+0	6.196E+0
-2.935E-1	4.269E+0	6.115E+0
-2.935E-1	4.078E+0	6.186E+0
-2.952E-1	4.214E+0	6.154E+0
-2.968E-1	4.065E+0	6.202E+0
-2.952E-1	4.045E+0	6.144E+0
-2.952E-1	4.026E+0	6.069E+0
-2.952E-1	4.133E+0	6.183E+0
-2.968E-1	4.126E+0	6.151E+0
-2.968E-1	4.156E+0	6.021E+0
-2.919E-1	4.068E+0	6.173E+0
-2.952E-1	4.087E+0	6.092E+0
-2.968E-1	4.136E+0	6.206E+0
-2.952E-1	3.993E+0	6.141E+0
-2.952E-1	4.107E+0	6.115E+0
-2.952E-1	4.104E+0	6.151E+0
-2.984E-1	4.084E+0	6.144E+0
-2.984E-1	4.084E+0	6.138E+0
-2.935E-1	4.068E+0	6.154E+0
-2.952E-1	4.149E+0	6.057E+0
-2.952E-1	4.107E+0	6.086E+0
-2.968E-1	4.061E+0	6.248E+0
-2.935E-1	4.139E+0	6.125E+0
-2.935E-1	4.113E+0	6.199E+0
-2.952E-1	4.152E+0	6.095E+0
-2.935E-1	4.023E+0	6.086E+0
-2.952E-1	4.130E+0	6.154E+0
-2.968E-1	4.113E+0	6.138E+0
-2.968E-1	4.049E+0	6.073E+0
-2.935E-1	4.123E+0	6.125E+0
-2.952E-1	4.165E+0	6.196E+0
-2.935E-1	4.065E+0	6.232E+0
-2.984E-1	4.123E+0	6.160E+0
-2.935E-1	4.120E+0	6.154E+0
-2.968E-1	4.100E+0	6.157E+0
-2.952E-1	4.087E+0	6.215E+0
-2.984E-1	4.159E+0	6.206E+0
-2.919E-1	4.220E+0	6.134E+0
-2.935E-1	4.006E+0	6.115E+0
-2.952E-1	4.162E+0	6.102E+0
-2.984E-1	4.049E+0	6.254E+0
-2.952E-1	4.065E+0	6.196E+0
-2.935E-1	4.023E+0	6.183E+0
-2.935E-1	3.987E+0	6.219E+0
-2.968E-1	4.081E+0	6.151E+0
-2.919E-1	4.198E+0	6.079E+0
-2.935E-1	4.055E+0	6.232E+0
-2.952E-1	4.191E+0	6.316E+0
-3.000E-1	4.045E+0	6.186E+0
-2.952E-1	4.091E+0	6.290E+0
-2.935E-1	4.110E+0	6.248E+0
-2.968E-1	4.055E+0	6.164E+0
-2.968E-1	3.987E+0	6.073E+0
-2.968E-1	4.071E+0	6.082E+0
-2.935E-1	4.130E+0	6.057E+0
-2.935E-1	4.042E+0	6.219E+0
-2.984E-1	4.055E+0	6.079E+0
-2.952E-1	4.065E+0	6.014E+0
-2.935E-1	4.120E+0	6.069E+0
-2.935E-1	4.162E+0	6.199E+0
-2.968E-1	4.104E+0	6.115E+0
-2.952E-1	4.068E+0	6.190E+0
-2.952E-1	4.146E+0	6.222E+0
-2.968E-1	4.013E+0	6.151E+0
-2.968E-1	4.068E+0	6.193E+0
-2.935E-1	4.117E+0	6.066E+0
-2.935E-1	4.003E+0	6.193E+0
-2.935E-1	4.013E+0	6.086E+0
-2.968E-1	3.990E+0	6.241E+0
-2.935E-1	4.182E+0	6.121E+0
-2.935E-1	4.052E+0	6.177E+0
-2.935E-1	4.016E+0	6.232E+0
-3.000E-1	4.126E+0	6.144E+0
-2.935E-1	4.087E+0	6.131E+0
-2.919E-1	4.169E+0	6.167E+0
-2.952E-1	4.045E+0	6.199E+0
-2.984E-1	4.123E+0	6.102E+0
-2.968E-1	4.117E+0	6.206E+0
-2.935E-1	4.149E+0	6.177E+0
-2.952E-1	4.016E+0	6.248E+0
-2.968E-1	3.938E+0	6.105E+0
-2.935E-1	4.055E+0	6.157E+0
-2.919E-1	4.061E+0	6.066E+0
-2.935E-1	4.058E+0	6.138E+0
-2.968E-1	4.165E+0	6.095E+0
-2.952E-1	4.107E+0	6.186E+0
-2.919E-1	4.175E+0	6.267E+0
-2.903E-1	4.165E+0	6.212E+0
-2.984E-1	4.152E+0	6.300E+0
-2.968E-1	4.019E+0	6.193E+0
-2.935E-1	4.152E+0	6.057E+0
-2.935E-1	4.068E+0	6.183E+0
-2.968E-1	4.104E+0	6.121E+0
-2.935E-1	4.136E+0	6.238E+0
-2.935E-1	4.029E+0	6.238E+0
-2.952E-1	4.139E+0	6.258E+0
-2.984E-1	4.133E+0	6.134E+0
-2.952E-1	4.068E+0	6.199E+0
-2.919E-1	4.100E+0	6.219E+0
-2.968E-1	3.997E+0	6.215E+0
-2.968E-1	4.003E+0	6.027E+0
-2.935E-1	4.159E+0	6.151E+0
-2.935E-1	3.997E+0	5.959E+0
-2.952E-1	4.074E+0	6.245E+0
-2.984E-1	4.042E+0	6.118E+0
-2.935E-1	4.107E+0	6.264E+0
-2.935E-1	3.958E+0	6.238E+0
-2.935E-1	4.042E+0	6.053E+0
-2.984E-1	4.036E+0	6.212E+0
-2.952E-1	4.058E+0	6.206E+0
-2.935E-1	4.165E+0	6.131E+0
-2.968E-1	4.104E+0	6.151E+0
-2.952E-1	4.165E+0	6.086E+0
-2.952E-1	4.178E+0	6.134E+0
-2.935E-1	4.049E+0	6.125E+0
-2.952E-1	4.194E+0	6.183E+0
-2.984E-1	4.019E+0	6.069E+0
-2.935E-1	4.194E+0	6.151E+0
-2.919E-1	4.130E+0	6.102E+0
-2.952E-1	4.214E+0	6.245E+0
-2.952E-1	4.139E+0	6.212E+0
-2.919E-1	4.123E+0	6.131E+0
-2.935E-1	3.993E+0	6.212E+0
-2.952E-1	4.178E+0	6.138E+0
-3.000E-1	4.156E+0	6.206E+0
-2.952E-1	3.971E+0	6.147E+0
-2.903E-1	4.143E+0	6.206E+0
-2.968E-1	4.113E+0	6.108E+0
-2.968E-1	4.032E+0	6.202E+0
-2.952E-1	4.068E+0	6.037E+0
-2.935E-1	4.110E+0	6.170E+0
-2.952E-1	4.217E+0	6.057E+0
-2.952E-1	4.159E+0	6.167E+0
-2.935E-1	4.071E+0	6.180E+0
-2.935E-1	4.110E+0	6.235E+0
-2.952E-1	4.169E+0	6.115E+0
-3.000E-1	4.120E+0	6.251E+0
-2.984E-1	4.042E+0	6.193E+0
-2.919E-1	4.123E+0	6.167E+0
-2.952E-1	4.078E+0	6.209E+0
-2.952E-1	4.068E+0	6.060E+0
-2.952E-1	4.130E+0	6.335E+0
-2.952E-1	3.984E+0	6.115E+0
-2.935E-1	4.139E+0	6.164E+0
-2.952E-1	4.074E+0	6.154E+0
-2.952E-1	4.081E+0	6.183E+0
-2.935E-1	4.110E+0	6.238E+0
-2.968E-1	4.194E+0	6.112E+0
-2.952E-1	4.152E+0	6.199E+0
-2.919E-1	4.149E+0	6.245E+0
-2.919E-1	4.078E+0	6.031E+0
-2.952E-1	4.074E+0	6.121E+0
-2.952E-1	4.074E+0	6.092E+0
-2.968E-1	4.143E+0	6.134E+0
-2.952E-1	4.139E+0	6.144E+0
-2.935E-1	4.084E+0	6.014E+0
-2.968E-1	4.149E+0	6.112E+0
-2.968E-1	4.097E+0	6.293E+0
-2.919E-1	4.120E+0	6.134E+0
-2.935E-1	4.149E+0	6.173E+0
-2.968E-1	4.023E+0	6.121E+0
-2.935E-1	4.214E+0	6.147E+0
-2.919E-1	4.045E+0	6.073E+0
-2.968E-1	4.087E+0	6.089E+0
-2.952E-1	4.010E+0	6.024E+0
-2.952E-1	4.094E+0	6.271E+0
-2.935E-1	4.107E+0	6.125E+0
-2.952E-1	4.152E+0	6.264E+0
-2.935E-1	4.188E+0	6.092E+0
-2.952E-1	4.091E+0	6.131E+0
-2.935E-1	3.977E+0	6.206E+0
-2.952E-1	4.107E+0	6.238E+0
-2.968E-1	4.078E+0	6.248E+0
-2.952E-1	4.097E+0	6.209E+0
-2.903E-1	4.065E+0	6.170E+0
-2.968E-1	3.932E+0	6.031E+0
-2.968E-1	4.136E+0	6.206E+0
-2.952E-1	4.175E+0	6.196E+0
-2.935E-1	4.110E+0	6.154E+0
-2.935E-1	4.204E+0	6.335E+0
-2.984E-1	4.068E+0	6.248E+0
-2.935E-1	4.032E+0	6.095E+0
-2.887E-1	4.227E+0	6.141E+0
-2.952E-1	4.045E+0	6.170E+0
-2.968E-1	4.094E+0	6.141E+0
-2.919E-1	4.182E+0	6.212E+0
-2.903E-1	4.045E+0	6.170E+0
-2.935E-1	4.126E+0	6.232E+0
-2.935E-1	4.032E+0	6.170E+0
-2.968E-1	4.146E+0	6.089E+0
-2.919E-1	4.084E+0	6.319E+0
-2.935E-1	4.120E+0	6.138E+0
-2.952E-1	4.039E+0	6.147E+0
-2.935E-1	4.097E+0	5.966E+0
-2.919E-1	4.139E+0	6.167E+0
-2.952E-1	4.100E+0	6.076E+0
-2.968E-1	4.133E+0	6.095E+0
-2.968E-1	4.120E+0	6.138E+0
-2.935E-1	4.194E+0	6.183E+0
-2.968E-1	4.107E+0	6.092E+0
-2.952E-1	4.055E+0	6.108E+0
-2.935E-1	4.023E+0	6.167E+0
-2.903E-1	4.130E+0	6.138E+0
-2.952E-1	4.061E+0	6.251E+0
-3.000E-1	4.107E+0	6.277E+0
-2.952E-1	4.263E+0	6.160E+0
-2.935E-1	4.068E+0	6.212E+0
-2.952E-1	4.081E+0	6.180E+0
-2.984E-1	4.143E+0	6.345E+0
-2.952E-1	4.126E+0	6.138E+0
-2.919E-1	4.071E+0	5.992E+0
-2.935E-1	4.178E+0	6.144E+0
-2.968E-1	4.107E+0	6.131E+0
-2.903E-1	4.159E+0	6.167E+0
-2.919E-1	4.104E+0	6.141E+0
-2.935E-1	4.110E+0	6.254E+0
-2.952E-1	4.130E+0	6.238E+0
-2.952E-1	4.068E+0	6.228E+0
-2.919E-1	4.269E+0	6.138E+0
-2.903E-1	4.019E+0	6.040E+0
-2.935E-1	4.123E+0	6.063E+0
-2.968E-1	4.204E+0	6.245E+0
-2.887E-1	4.091E+0	6.069E+0
-2.968E-1	4.133E+0	6.167E+0
-2.968E-1	4.143E+0	6.073E+0
-2.935E-1	4.104E+0	6.144E+0
-2.903E-1	4.091E+0	6.284E+0
-2.968E-1	3.964E+0	6.199E+0
-2.968E-1	4.113E+0	6.121E+0
-2.919E-1	4.068E+0	6.173E+0
-2.935E-1	4.091E+0	6.248E+0
-2.952E-1	4.353E+0	6.232E+0
-2.935E-1	4.107E+0	6.102E+0
-2.935E-1	3.997E+0	6.092E+0
-2.919E-1	4.162E+0	6.329E+0
-2.952E-1	4.123E+0	6.066E+0
-2.968E-1	4.097E+0	6.267E+0
-2.919E-1	4.110E+0	6.115E+0
-2.919E-1	4.146E+0	6.251E+0
-2.935E-1	4.094E+0	6.131E+0
-2.968E-1	4.100E+0	6.232E+0
-2.919E-1	4.188E+0	6.264E+0
-2.952E-1	4.136E+0	6.219E+0
-2.935E-1	4.123E+0	6.050E+0
-2.968E-1	4.113E+0	6.206E+0
-2.919E-1	4.016E+0	6.215E+0
-2.919E-1	4.068E+0	6.044E+0
-2.935E-1	4.039E+0	6.118E+0
-2.984E-1	4.091E+0	6.069E+0
-2.919E-1	4.133E+0	6.228E+0
-2.952E-1	4.087E+0	6.108E+0
-2.919E-1	4.078E+0	6.219E+0
-2.935E-1	4.104E+0	6.138E+0
-2.919E-1	4.026E+0	6.160E+0
-2.935E-1	4.036E+0	6.073E+0
-2.935E-1	4.081E+0	6.170E+0
-2.952E-1	4.039E+0	6.102E+0
-2.903E-1	3.935E+0	6.134E+0
-2.935E-1	4.250E+0	6.245E+0
-2.935E-1	4.055E+0	6.160E+0
-2.952E-1	4.120E+0	6.277E+0
-2.935E-1	4.074E+0	6.118E+0
-2.935E-1	4.078E+0	6.095E+0
-2.952E-1	3.987E+0	6.241E+0
-2.952E-1	4.000E+0	6.280E+0
-2.935E-1	4.084E+0	6.027E+0
-2.919E-1	4.182E+0	6.115E+0
-2.935E-1	4.032E+0	6.186E+0
-2.935E-1	4.139E+0	6.209E+0
-2.935E-1	4.169E+0	6.167E+0
-2.919E-1	3.958E+0	6.115E+0
-2.903E-1	4.104E+0	6.073E+0
-2.952E-1	3.993E+0	6.170E+0
-2.968E-1	4.026E+0	6.170E+0
-2.919E-1	4.003E+0	6.050E+0
-2.952E-1	4.107E+0	6.183E+0
-2.935E-1	4.084E+0	6.144E+0
-2.952E-1	4.162E+0	6.118E+0
-2.903E-1	4.074E+0	6.057E+0
-2.903E-1	4.100E+0	6.134E+0
-2.984E-1	4.052E+0	6.138E+0
-2.919E-1	4.130E+0	6.180E+0
-2.919E-1	4.019E+0	6.215E+0
-2.935E-1	4.110E+0	6.199E+0
-2.952E-1	4.133E+0	6.105E+0
-2.952E-1	4.126E+0	6.105E+0
-2.919E-1	4.188E+0	6.128E+0
-2.935E-1	4.058E+0	6.177E+0
-2.952E-1	4.078E+0	6.271E+0
-2.935E-1	4.032E+0	6.008E+0
-2.919E-1	4.055E+0	6.053E+0
-2.935E-1	4.152E+0	6.125E+0
-2.935E-1	4.029E+0	6.209E+0
-2.919E-1	4.123E+0	6.193E+0
-2.935E-1	4.113E+0	6.232E+0
-2.968E-1	4.065E+0	6.212E+0
-2.968E-1	4.061E+0	6.196E+0
-2.903E-1	4.130E+0	6.115E+0
-2.919E-1	4.104E+0	6.206E+0
-2.935E-1	4.097E+0	6.190E+0
-2.952E-1	4.165E+0	6.082E+0
-2.952E-1	4.146E+0	6.248E+0
-2.919E-1	4.133E+0	6.248E+0
-2.935E-1	4.120E+0	6.235E+0
-2.935E-1	4.042E+0	6.215E+0
-2.919E-1	4.178E+0	6.164E+0
-2.887E-1	4.136E+0	6.222E+0
-2.935E-1	4.042E+0	6.177E+0
-2.968E-1	4.136E+0	6.235E+0
-2.952E-1	3.984E+0	6.199E+0
-2.935E-1	4.019E+0	6.215E+0
-2.935E-1	4.065E+0	6.057E+0
-2.952E-1	4.052E+0	6.160E+0
-2.903E-1	4.003E+0	6.082E+0
-2.903E-1	4.068E+0	6.047E+0
-2.952E-1	4.036E+0	6.177E+0
-2.952E-1	4.006E+0	6.196E+0
-2.968E-1	4.139E+0	6.254E+0
-2.903E-1	3.948E+0	6.199E+0
-2.952E-1	4.130E+0	6.212E+0
-2.935E-1	4.055E+0	6.099E+0
-2.919E-1	4.045E+0	6.121E+0
-2.935E-1	4.000E+0	6.222E+0
-2.935E-1	4.003E+0	6.167E+0
-2.968E-1	4.097E+0	6.089E+0
-2.903E-1	4.136E+0	6.102E+0
-2.935E-1	4.052E+0	6.164E+0
-2.935E-1	4.120E+0	6.186E+0
-2.968E-1	4.139E+0	6.144E+0
-2.919E-1	4.042E+0	6.144E+0
-2.919E-1	4.055E+0	6.202E+0
-2.919E-1	4.126E+0	6.121E+0
-2.984E-1	4.110E+0	6.183E+0
-2.919E-1	4.006E+0	6.131E+0
-2.887E-1	4.003E+0	6.105E+0
-2.952E-1	4.065E+0	6.102E+0
-2.968E-1	4.130E+0	6.147E+0
-2.935E-1	4.061E+0	6.164E+0
-2.903E-1	4.107E+0	6.108E+0
-2.952E-1	4.123E+0	6.154E+0
-2.952E-1	4.133E+0	6.284E+0
-2.952E-1	4.081E+0	6.141E+0
-2.903E-1	4.061E+0	6.193E+0
-2.968E-1	4.058E+0	6.212E+0
-2.935E-1	4.074E+0	6.177E+0
-2.919E-1	4.023E+0	6.183E+0
-2.903E-1	4.117E+0	6.092E+0
-2.935E-1	4.052E+0	6.138E+0
-2.984E-1	4.165E+0	6.199E+0
-2.952E-1	4.006E+0	6.157E+0
-2.919E-1	3.925E+0	6.235E+0
-2.984E-1	4.123E+0	6.089E+0
-2.935E-1	4.023E+0	6.069E+0
-2.919E-1	4.104E+0	6.050E+0
-2.952E-1	4.045E+0	6.245E+0
-2.952E-1	4.049E+0	6.115E+0
-2.935E-1	4.198E+0	6.141E+0
-2.952E-1	4.065E+0	6.177E+0
-2.919E-1	4.091E+0	6.108E+0
-2.935E-1	4.068E+0	6.099E+0
-2.968E-1	4.010E+0	6.212E+0
-2.935E-1	4.256E+0	6.177E+0
-2.919E-1	4.169E+0	6.154E+0
-2.952E-1	4.019E+0	6.131E+0
-2.935E-1	4.091E+0	6.154E+0
-2.935E-1	4.087E+0	6.335E+0
-2.903E-1	4.152E+0	6.018E+0
-2.968E-1	4.149E+0	6.319E+0
-2.935E-1	4.078E+0	6.196E+0
-2.935E-1	4.139E+0	6.073E+0
-2.935E-1	4.152E+0	6.108E+0
-2.935E-1	4.126E+0	6.190E+0
-2.952E-1	4.052E+0	6.241E+0
-2.935E-1	3.967E+0	6.112E+0
-2.919E-1	4.084E+0	6.134E+0
-2.919E-1	4.224E+0	6.157E+0
-2.968E-1	4.042E+0	6.209E+0
-2.952E-1	3.954E+0	6.157E+0
-2.919E-1	4.097E+0	6.121E+0
-2.935E-1	4.055E+0	6.115E+0
-2.952E-1	4.133E+0	6.141E+0
-2.935E-1	4.123E+0	6.209E+0
-2.935E-1	4.143E+0	6.121E+0
-2.935E-1	4.061E+0	6.018E+0
-2.968E-1	4.117E+0	6.118E+0
-2.919E-1	4.016E+0	6.160E+0
-2.935E-1	4.100E+0	6.095E+0
-2.903E-1	4.003E+0	6.102E+0
-2.935E-1	4.010E+0	6.005E+0
-2.919E-1	4.042E+0	6.050E+0
-2.903E-1	4.010E+0	6.108E+0
-2.935E-1	4.113E+0	6.154E+0
-2.935E-1	4.052E+0	6.118E+0
-2.919E-1	4.201E+0	6.076E+0
-2.919E-1	4.052E+0	6.047E+0
-2.952E-1	4.169E+0	6.254E+0
-2.984E-1	4.036E+0	6.151E+0
-2.903E-1	4.026E+0	6.018E+0
-2.903E-1	4.139E+0	6.319E+0
-2.935E-1	4.010E+0	6.202E+0
-2.952E-1	4.039E+0	6.151E+0
-2.919E-1	4.052E+0	6.170E+0
-2.903E-1	4.188E+0	6.170E+0
-2.919E-1	4.042E+0	6.147E+0
-2.952E-1	4.052E+0	6.144E+0
-2.919E-1	4.194E+0	6.147E+0
-2.919E-1	4.084E+0	6.118E+0
-2.919E-1	4.084E+0	6.031E+0
-2.952E-1	4.094E+0	6.151E+0
-2.952E-1	4.003E+0	6.251E+0
-2.919E-1	4.169E+0	6.073E+0
-2.968E-1	4.078E+0	5.998E+0
-2.952E-1	4.117E+0	6.173E+0
-2.919E-1	3.971E+0	6.151E+0
-2.887E-1	4.156E+0	6.164E+0
-2.919E-1	4.227E+0	6.219E+0
-2.968E-1	4.130E+0	6.095E+0
-2.919E-1	4.175E+0	6.095E+0
-2.952E-1	4.146E+0	6.206E+0
-2.935E-1	4.123E+0	6.173E+0
-2.984E-1	4.058E+0	6.144E+0
-2.903E-1	3.938E+0	6.180E+0
-2.952E-1	4.068E+0	6.099E+0
-2.935E-1	4.253E+0	6.144E+0
-2.968E-1	4.123E+0	6.050E+0
-2.935E-1	4.006E+0	6.323E+0
-2.935E-1	4.139E+0	6.060E+0
-2.952E-1	4.074E+0	6.147E+0
-2.952E-1	4.126E+0	6.167E+0
-2.952E-1	4.104E+0	6.134E+0
-2.919E-1	4.019E+0	6.069E+0
-2.935E-1	4.058E+0	6.274E+0
-2.952E-1	4.071E+0	6.352E+0
-2.935E-1	4.078E+0	6.125E+0
-2.935E-1	4.104E+0	6.232E+0
-2.935E-1	4.149E+0	6.053E+0
-2.952E-1	4.065E+0	6.095E+0
-2.919E-1	4.194E+0	6.186E+0
-2.952E-1	4.084E+0	6.147E+0
-2.903E-1	4.198E+0	6.199E+0
-2.952E-1	4.023E+0	6.076E+0
-2.935E-1	4.029E+0	6.245E+0
-2.919E-1	4.104E+0	6.209E+0
-2.919E-1	4.185E+0	6.099E+0
-2.952E-1	4.068E+0	6.144E+0
-2.919E-1	4.169E+0	6.063E+0
-2.919E-1	4.084E+0	6.228E+0
-2.935E-1	4.149E+0	6.125E+0
-2.968E-1	4.049E+0	6.066E+0
-2.952E-1	4.110E+0	6.115E+0
-2.919E-1	4.156E+0	6.215E+0
-2.952E-1	4.094E+0	6.141E+0
-2.968E-1	4.113E+0	6.131E+0
-2.919E-1	4.136E+0	6.118E+0
-2.919E-1	4.130E+0	6.154E+0
-2.935E-1	4.065E+0	6.060E+0
-2.968E-1	3.997E+0	6.095E+0
-2.903E-1	4.052E+0	6.154E+0
-2.919E-1	4.032E+0	6.193E+0
-2.935E-1	4.081E+0	6.186E+0
-2.935E-1	4.068E+0	6.047E+0
-2.952E-1	4.162E+0	6.144E+0
-2.903E-1	3.974E+0	6.128E+0
-2.935E-1	4.156E+0	6.267E+0
-2.952E-1	4.081E+0	6.228E+0
-2.903E-1	4.220E+0	6.196E+0
-2.935E-1	4.045E+0	6.238E+0
-2.952E-1	4.055E+0	6.021E+0
-2.968E-1	4.087E+0	6.209E+0
-2.919E-1	4.061E+0	6.128E+0
-2.903E-1	4.087E+0	6.209E+0
-2.952E-1	4.058E+0	6.069E+0
-2.968E-1	4.045E+0	6.018E+0
-2.903E-1	4.094E+0	6.069E+0
-2.903E-1	4.198E+0	6.141E+0
-2.935E-1	4.191E+0	6.105E+0
-2.952E-1	4.019E+0	6.202E+0
-2.935E-1	4.139E+0	6.108E+0
-2.935E-1	4.039E+0	6.193E+0
-2.935E-1	4.113E+0	6.099E+0
-2.919E-1	4.039E+0	6.206E+0
-2.935E-1	4.117E+0	6.241E+0
-2.919E-1	4.100E+0	6.238E+0
-2.935E-1	4.130E+0	6.219E+0
-2.952E-1	4.156E+0	6.151E+0
-2.919E-1	4.107E+0	6.060E+0
-2.919E-1	4.087E+0	6.173E+0
-2.952E-1	4.061E+0	6.193E+0
-2.952E-1	3.954E+0	6.209E+0
-2.952E-1	4.055E+0	6.076E+0
-2.935E-1	4.065E+0	6.222E+0
-2.952E-1	4.185E+0	6.134E+0
-2.968E-1	4.074E+0	6.102E+0
-2.935E-1	4.042E+0	6.102E+0
-2.903E-1	4.013E+0	6.183E+0
-2.984E-1	4.188E+0	6.212E+0
-2.952E-1	4.061E+0	6.053E+0
-2.919E-1	4.065E+0	6.079E+0
-2.919E-1	3.993E+0	6.271E+0
-2.984E-1	4.117E+0	6.173E+0
-2.952E-1	4.130E+0	6.076E+0
-2.968E-1	4.052E+0	6.060E+0
-2.919E-1	4.052E+0	6.024E+0
-2.952E-1	4.104E+0	6.105E+0
-2.968E-1	4.107E+0	6.031E+0
-2.952E-1	4.097E+0	6.018E+0
-2.903E-1	4.152E+0	6.138E+0
-2.968E-1	4.023E+0	6.031E+0
-2.968E-1	3.971E+0	6.121E+0
-2.903E-1	4.071E+0	6.073E+0
-2.935E-1	4.120E+0	6.151E+0
-2.952E-1	3.987E+0	6.125E+0
-2.952E-1	4.023E+0	6.089E+0
-2.919E-1	4.058E+0	6.238E+0
-2.919E-1	4.036E+0	6.258E+0
-2.919E-1	4.113E+0	6.044E+0
-2.984E-1	4.042E+0	6.141E+0
-2.952E-1	4.126E+0	6.144E+0
-2.919E-1	3.971E+0	6.151E+0
-2.952E-1	4.042E+0	6.199E+0
-2.952E-1	4.188E+0	6.248E+0
-2.952E-1	4.136E+0	6.027E+0
-2.919E-1	4.052E+0	6.047E+0
-2.984E-1	4.042E+0	6.215E+0
-2.919E-1	4.032E+0	6.073E+0
-2.952E-1	4.032E+0	6.170E+0
-2.952E-1	4.087E+0	6.160E+0
-2.935E-1	4.074E+0	6.170E+0
-2.952E-1	3.967E+0	6.053E+0
-2.968E-1	4.026E+0	6.099E+0
-2.919E-1	4.091E+0	6.167E+0
-2.984E-1	4.117E+0	6.121E+0
-2.968E-1	4.100E+0	6.303E+0
-2.952E-1	4.097E+0	6.193E+0
-2.903E-1	4.019E+0	6.164E+0
-2.952E-1	4.081E+0	6.157E+0
-2.935E-1	4.201E+0	6.235E+0
-2.952E-1	4.036E+0	6.225E+0
-2.935E-1	4.178E+0	6.050E+0
-2.984E-1	4.091E+0	6.131E+0
-2.952E-1	4.045E+0	6.173E+0
-2.935E-1	3.958E+0	6.160E+0
-2.935E-1	4.003E+0	6.060E+0
-2.952E-1	3.980E+0	6.264E+0
-2.952E-1	4.123E+0	6.131E+0
-2.952E-1	4.182E+0	6.209E+0
-2.919E-1	4.172E+0	6.147E+0
-2.984E-1	4.117E+0	6.073E+0
-2.952E-1	4.087E+0	6.186E+0
-2.935E-1	4.049E+0	6.047E+0
-2.952E-1	4.104E+0	6.167E+0
-2.952E-1	4.152E+0	6.306E+0
-2.952E-1	4.055E+0	6.108E+0
-2.952E-1	4.104E+0	6.228E+0
-2.919E-1	4.133E+0	6.063E+0
-2.968E-1	4.091E+0	6.225E+0
-2.952E-1	4.019E+0	6.037E+0
-2.919E-1	3.951E+0	6.121E+0
-2.935E-1	4.036E+0	6.099E+0
-2.968E-1	4.110E+0	6.138E+0
-2.935E-1	4.097E+0	5.995E+0
-2.968E-1	3.967E+0	6.105E+0
-2.935E-1	4.084E+0	6.202E+0
-2.952E-1	4.071E+0	6.105E+0
-2.952E-1	4.045E+0	6.160E+0
-2.903E-1	4.136E+0	6.183E+0
-2.952E-1	4.117E+0	6.212E+0
-2.968E-1	4.117E+0	6.219E+0
-2.968E-1	4.110E+0	6.079E+0
-2.935E-1	3.977E+0	6.177E+0
-2.919E-1	4.071E+0	6.177E+0
-2.935E-1	4.133E+0	6.196E+0
-3.000E-1	4.094E+0	6.112E+0
-2.919E-1	4.104E+0	6.044E+0
-2.903E-1	4.149E+0	6.245E+0
-2.952E-1	4.078E+0	6.274E+0
-2.952E-1	4.143E+0	6.044E+0
-2.919E-1	4.113E+0	6.118E+0
-2.919E-1	4.068E+0	6.069E+0
-2.952E-1	4.055E+0	6.164E+0
-2.984E-1	4.045E+0	6.063E+0
-2.919E-1	4.084E+0	6.121E+0
-2.903E-1	4.117E+0	6.335E+0
-2.952E-1	3.980E+0	6.196E+0
-2.952E-1	4.055E+0	6.186E+0
-2.919E-1	3.997E+0	6.177E+0
-2.935E-1	4.078E+0	6.215E+0
-2.935E-1	4.100E+0	6.095E+0
-2.968E-1	4.065E+0	6.248E+0
-2.935E-1	4.130E+0	6.099E+0
-2.935E-1	4.045E+0	6.167E+0
-2.968E-1	4.097E+0	6.199E+0
-2.952E-1	4.078E+0	6.190E+0
-2.919E-1	4.010E+0	6.277E+0
-2.903E-1	3.993E+0	6.001E+0
-2.935E-1	4.061E+0	6.219E+0
-2.984E-1	4.110E+0	6.128E+0
-2.935E-1	4.029E+0	6.164E+0
-2.935E-1	4.055E+0	6.134E+0
-2.935E-1	4.061E+0	6.099E+0
-2.935E-1	4.185E+0	6.118E+0
-2.935E-1	4.165E+0	6.219E+0
-2.919E-1	4.139E+0	6.082E+0
-2.952E-1	3.990E+0	6.138E+0
-2.968E-1	4.110E+0	6.164E+0
-2.935E-1	4.071E+0	6.014E+0
-2.935E-1	4.084E+0	6.112E+0
-2.935E-1	4.169E+0	6.190E+0
-2.968E-1	4.100E+0	6.102E+0
-2.919E-1	4.071E+0	6.066E+0
-2.935E-1	4.081E+0	6.426E+0
-2.952E-1	4.049E+0	6.089E+0
-2.968E-1	4.006E+0	6.196E+0
-2.919E-1	4.159E+0	6.112E+0
-2.903E-1	4.087E+0	6.183E+0
-2.968E-1	4.058E+0	5.966E+0
-3.000E-1	4.123E+0	6.115E+0
-2.919E-1	4.023E+0	6.069E+0
-2.952E-1	4.094E+0	6.138E+0
-2.952E-1	4.087E+0	6.073E+0
-2.984E-1	4.000E+0	6.089E+0
-2.919E-1	4.068E+0	6.086E+0
-2.919E-1	4.045E+0	6.066E+0
-2.935E-1	4.152E+0	6.034E+0
-2.968E-1	4.146E+0	6.144E+0
-2.919E-1	4.130E+0	6.121E+0
-2.968E-1	4.237E+0	6.121E+0
-2.952E-1	4.058E+0	6.154E+0
-2.952E-1	4.052E+0	6.108E+0
-2.903E-1	4.201E+0	6.027E+0
-2.919E-1	4.045E+0	6.086E+0
-2.952E-1	4.104E+0	6.177E+0
-3.000E-1	4.087E+0	6.069E+0
-2.935E-1	4.120E+0	6.147E+0
-2.935E-1	4.120E+0	6.160E+0
-2.952E-1	4.036E+0	6.092E+0
-2.952E-1	4.227E+0	6.177E+0
-2.935E-1	4.084E+0	6.160E+0
-2.952E-1	4.019E+0	6.115E+0
-2.952E-1	4.068E+0	6.092E+0
-2.968E-1	4.036E+0	6.173E+0
-2.919E-1	4.058E+0	6.193E+0
-2.952E-1	4.149E+0	6.112E+0
-2.952E-1	4.100E+0	6.095E+0
-2.984E-1	4.214E+0	6.066E+0
-2.919E-1	4.094E+0	6.151E+0
-2.952E-1	4.042E+0	6.267E+0
-2.968E-1	4.061E+0	6.284E+0
-2.968E-1	4.107E+0	6.232E+0
-2.935E-1	4.003E+0	6.063E+0
-2.935E-1	4.042E+0	6.073E+0
-2.984E-1	4.117E+0	6.199E+0
-2.968E-1	4.107E+0	6.225E+0
-2.935E-1	4.042E+0	6.235E+0
-2.952E-1	4.081E+0	6.173E+0
-2.968E-1	4.003E+0	6.206E+0
-2.968E-1	4.117E+0	6.173E+0
-2.952E-1	4.143E+0	6.112E+0
-2.935E-1	4.023E+0	6.131E+0
-2.935E-1	4.065E+0	6.082E+0
-2.968E-1	4.071E+0	6.069E+0
-2.935E-1	4.026E+0	6.001E+0
-2.935E-1	4.091E+0	6.040E+0
-2.952E-1	4.058E+0	6.300E+0
-2.968E-1	4.084E+0	6.112E+0
-2.919E-1	4.016E+0	6.138E+0
-2.935E-1	4.100E+0	6.144E+0
-2.952E-1	4.230E+0	6.280E+0
-2.968E-1	4.087E+0	6.147E+0
-2.952E-1	4.071E+0	6.190E+0
-2.919E-1	4.058E+0	6.082E+0
-2.935E-1	4.049E+0	6.164E+0
-2.968E-1	4.013E+0	6.196E+0
-2.919E-1	4.165E+0	6.105E+0
-2.935E-1	3.974E+0	6.102E+0
-2.952E-1	4.149E+0	6.183E+0
-2.984E-1	4.091E+0	6.066E+0
-2.952E-1	4.139E+0	6.063E+0
-2.919E-1	4.146E+0	6.037E+0
-2.968E-1	4.055E+0	6.034E+0
-2.952E-1	4.104E+0	6.092E+0
-2.935E-1	3.932E+0	6.241E+0
-2.919E-1	4.097E+0	6.206E+0
-2.984E-1	4.126E+0	5.988E+0
-2.952E-1	4.087E+0	5.975E+0
-2.952E-1	4.182E+0	6.108E+0
-2.952E-1	4.162E+0	5.969E+0
-2.968E-1	4.110E+0	6.086E+0
-2.968E-1	4.094E+0	6.154E+0
-2.935E-1	4.091E+0	6.154E+0
-2.935E-1	4.055E+0	6.235E+0
-2.952E-1	4.010E+0	6.147E+0
-2.919E-1	3.997E+0	6.125E+0
-2.935E-1	4.036E+0	5.949E+0
-2.935E-1	4.074E+0	6.199E+0
-3.000E-1	4.042E+0	6.089E+0
-2.984E-1	4.113E+0	6.151E+0
-2.952E-1	4.036E+0	6.092E+0
-2.935E-1	4.097E+0	6.144E+0
-2.968E-1	4.055E+0	5.979E+0
-2.952E-1	4.052E+0	6.095E+0
-2.935E-1	4.045E+0	6.141E+0
-2.952E-1	4.026E+0	6.057E+0
-2.984E-1	4.078E+0	6.160E+0
-2.952E-1	4.110E+0	6.144E+0
-2.952E-1	4.006E+0	6.160E+0
-2.919E-1	4.055E+0	6.248E+0
-2.968E-1	4.019E+0	6.228E+0
-2.968E-1	3.987E+0	6.115E+0
-2.935E-1	4.126E+0	6.115E+0
-2.968E-1	4.061E+0	6.251E+0
-2.968E-1	4.100E+0	6.121E+0
-2.968E-1	3.974E+0	6.108E+0
-2.919E-1	4.165E+0	6.037E+0
-2.935E-1	4.107E+0	6.238E+0
-2.984E-1	4.185E+0	6.173E+0
-2.935E-1	4.091E+0	6.121E+0
-2.935E-1	3.971E+0	6.245E+0
-2.935E-1	4.023E+0	6.125E+0
-2.968E-1	3.987E+0	6.102E+0
-2.935E-1	4.026E+0	6.154E+0
-2.952E-1	4.120E+0	6.241E+0
-2.903E-1	4.237E+0	6.222E+0
-2.968E-1	4.139E+0	6.167E+0
-2.968E-1	4.159E+0	6.024E+0
-2.952E-1	4.049E+0	6.112E+0
-2.935E-1	4.185E+0	6.073E+0
-2.984E-1	4.042E+0	6.060E+0
-2.919E-1	4.068E+0	6.141E+0
-2.919E-1	4.175E+0	5.992E+0
-2.919E-1	4.084E+0	6.125E+0
-2.952E-1	4.023E+0	6.147E+0
-2.919E-1	4.091E+0	6.164E+0
-2.935E-1	4.120E+0	6.008E+0
-2.903E-1	3.980E+0	6.092E+0
-2.952E-1	4.188E+0	6.258E+0
-2.984E-1	4.029E+0	6.173E+0
-2.935E-1	4.019E+0	6.082E+0
-2.952E-1	3.971E+0	6.173E+0
-2.968E-1	4.071E+0	6.290E+0
-2.968E-1	4.058E+0	6.079E+0
-2.935E-1	3.987E+0	6.063E+0
-2.935E-1	4.049E+0	6.173E+0
-2.968E-1	4.123E+0	6.057E+0
-2.968E-1	4.165E+0	6.102E+0
-2.952E-1	4.126E+0	6.160E+0
-2.935E-1	4.010E+0	6.190E+0
-2.952E-1	4.094E+0	6.277E+0
-2.952E-1	4.042E+0	6.199E+0
-2.952E-1	3.971E+0	6.121E+0
-2.919E-1	4.036E+0	6.008E+0
-2.952E-1	4.084E+0	6.235E+0
-2.952E-1	4.003E+0	6.248E+0
-2.935E-1	4.049E+0	6.138E+0
-2.903E-1	4.104E+0	6.076E+0
-2.968E-1	4.000E+0	6.170E+0
-2.952E-1	4.042E+0	6.108E+0
-2.935E-1	4.123E+0	6.027E+0
-2.935E-1	4.104E+0	6.147E+0
-2.935E-1	4.026E+0	6.138E+0
-2.968E-1	4.117E+0	6.222E+0
-2.919E-1	4.084E+0	6.089E+0
-2.952E-1	4.104E+0	6.222E+0
-2.952E-1	4.081E+0	6.082E+0
-2.968E-1	4.139E+0	6.102E+0
-2.919E-1	4.049E+0	6.219E+0
-2.968E-1	3.932E+0	6.271E+0
-2.952E-1	4.052E+0	6.053E+0
-3.000E-1	4.026E+0	6.177E+0
-2.935E-1	4.045E+0	6.284E+0
-2.919E-1	4.042E+0	6.069E+0
-2.968E-1	4.000E+0	6.086E+0
-2.952E-1	4.146E+0	6.154E+0
-2.935E-1	4.107E+0	6.173E+0
-2.935E-1	4.042E+0	6.086E+0
-2.935E-1	4.100E+0	6.128E+0
-2.968E-1	4.039E+0	6.212E+0
-2.903E-1	4.123E+0	6.044E+0
-2.968E-1	4.045E+0	6.151E+0
-2.952E-1	4.130E+0	6.264E+0
-2.984E-1	4.146E+0	6.112E+0
-2.935E-1	4.019E+0	6.108E+0
-2.935E-1	4.081E+0	6.238E+0
-2.919E-1	3.941E+0	6.011E+0
-2.952E-1	4.149E+0	6.235E+0
-2.935E-1	4.074E+0	6.245E+0
-2.952E-1	3.961E+0	6.199E+0
-2.968E-1	4.136E+0	6.082E+0
-2.952E-1	4.078E+0	5.979E+0
-2.919E-1	3.941E+0	6.128E+0
-2.952E-1	4.117E+0	6.167E+0
-2.952E-1	3.948E+0	6.206E+0
-2.984E-1	4.045E+0	6.193E+0
-2.919E-1	4.123E+0	6.027E+0
-2.935E-1	4.123E+0	6.164E+0
-2.935E-1	4.130E+0	6.089E+0
-3.000E-1	4.013E+0	6.095E+0
-2.935E-1	3.997E+0	6.138E+0
-2.968E-1	4.045E+0	6.290E+0
-2.935E-1	4.058E+0	6.057E+0
-2.952E-1	4.217E+0	6.206E+0
-2.903E-1	3.967E+0	6.040E+0
-2.935E-1	3.948E+0	6.241E+0
-2.935E-1	4.104E+0	6.102E+0
-2.968E-1	4.042E+0	6.199E+0
-2.952E-1	4.149E+0	6.044E+0
-2.968E-1	4.029E+0	6.183E+0
-2.968E-1	4.006E+0	6.147E+0
-3.000E-1	3.977E+0	5.956E+0
-2.919E-1	4.185E+0	6.121E+0
-2.968E-1	3.993E+0	5.979E+0
-2.952E-1	4.042E+0	6.261E+0
-2.968E-1	4.010E+0	6.060E+0
-2.935E-1	3.925E+0	6.095E+0
-2.952E-1	3.935E+0	6.060E+0
-2.935E-1	4.091E+0	6.121E+0
-2.968E-1	4.120E+0	6.183E+0
-2.919E-1	4.068E+0	6.202E+0
-2.968E-1	4.016E+0	6.186E+0
-2.935E-1	4.065E+0	6.069E+0
-2.952E-1	4.074E+0	6.258E+0
-2.903E-1	4.100E+0	6.047E+0
-2.952E-1	4.052E+0	6.173E+0
-2.984E-1	4.130E+0	6.222E+0
-2.952E-1	4.023E+0	6.089E+0
-2.903E-1	4.071E+0	6.057E+0
-2.935E-1	4.097E+0	6.206E+0
-2.952E-1	4.113E+0	6.134E+0
-2.968E-1	4.065E+0	6.190E+0
-2.903E-1	4.013E+0	6.115E+0
-2.952E-1	3.993E+0	6.108E+0
-2.952E-1	4.003E+0	6.086E+0
-2.935E-1	4.117E+0	6.099E+0
-2.952E-1	3.980E+0	6.134E+0
-2.935E-1	4.068E+0	6.177E+0
-2.968E-1	4.097E+0	6.154E+0
-2.952E-1	4.126E+0	6.232E+0
-2.935E-1	4.120E+0	6.222E+0
-2.952E-1	4.091E+0	6.073E+0
-2.968E-1	4.003E+0	6.209E+0
-2.984E-1	4.100E+0	6.044E+0
-2.968E-1	4.136E+0	5.953E+0
-2.952E-1	4.032E+0	6.228E+0
-2.984E-1	4.120E+0	6.193E+0
-2.968E-1	3.997E+0	6.138E+0
-2.935E-1	4.036E+0	6.066E+0
-2.935E-1	4.139E+0	6.121E+0
-2.968E-1	4.055E+0	6.170E+0
-2.984E-1	4.110E+0	6.238E+0
-2.968E-1	4.094E+0	6.144E+0
-2.919E-1	4.023E+0	6.031E+0
-2.984E-1	4.149E+0	6.095E+0
[truncated: 100,972 more rows]
