# Supplementary material for: Improved ANAP incorporation and VCF analysis reveal details of P2X7 current facilitation and a limited conformational interplay between ATP binding and the intracellular ballast domain
Source: eLife. 2023 Jan 4;12:e82479. doi: 10.7554/eLife.82479 (PMC9859053; doi:10.7554/eLife.82479)
Supplement: Figure 4—source data 1. [file elife-82479-fig4-data1.zip › Figure-4_Source-data-1/T340_filterset-1_b01#17.csv]

-2.789E-1	3.795E+0	4.613E+0
-2.838E-1	3.753E+0	4.743E+0
-2.806E-1	3.886E+0	4.730E+0
-2.871E-1	3.919E+0	4.623E+0
-2.789E-1	4.055E+0	4.710E+0
-2.822E-1	3.909E+0	4.827E+0
-2.789E-1	3.812E+0	4.817E+0
-2.871E-1	3.841E+0	4.701E+0
-2.789E-1	3.847E+0	4.665E+0
-2.838E-1	3.909E+0	4.872E+0
-2.822E-1	3.776E+0	4.811E+0
-2.854E-1	3.954E+0	4.772E+0
-2.806E-1	3.867E+0	4.759E+0
-2.838E-1	3.984E+0	4.684E+0
-2.806E-1	3.928E+0	4.662E+0
-2.854E-1	3.932E+0	4.752E+0
-2.806E-1	3.799E+0	4.756E+0
-2.806E-1	3.783E+0	4.704E+0
-2.806E-1	3.795E+0	4.694E+0
-2.822E-1	3.815E+0	4.645E+0
-2.806E-1	3.938E+0	4.726E+0
-2.806E-1	3.909E+0	4.697E+0
-2.806E-1	3.834E+0	4.619E+0
-2.854E-1	3.838E+0	4.752E+0
-2.822E-1	3.941E+0	4.723E+0
-2.773E-1	3.906E+0	4.704E+0
-2.838E-1	3.896E+0	4.798E+0
-2.838E-1	3.909E+0	4.720E+0
-2.789E-1	3.896E+0	4.752E+0
-2.789E-1	3.870E+0	4.811E+0
-2.806E-1	3.831E+0	4.616E+0
-2.838E-1	3.916E+0	4.762E+0
-2.822E-1	3.922E+0	4.619E+0
-2.789E-1	3.932E+0	4.681E+0
-2.822E-1	3.919E+0	4.678E+0
-2.822E-1	3.864E+0	4.733E+0
-2.838E-1	3.877E+0	4.593E+0
-2.789E-1	3.938E+0	4.782E+0
-2.838E-1	3.948E+0	4.736E+0
-2.838E-1	3.867E+0	4.756E+0
-2.822E-1	3.828E+0	4.623E+0
-2.789E-1	3.867E+0	4.632E+0
-2.854E-1	3.941E+0	4.714E+0
-2.789E-1	3.864E+0	4.710E+0
-2.854E-1	3.831E+0	4.691E+0
-2.789E-1	3.880E+0	4.749E+0
-2.887E-1	3.883E+0	4.736E+0
-2.838E-1	3.838E+0	4.678E+0
-2.822E-1	3.899E+0	4.675E+0
-2.806E-1	3.954E+0	4.710E+0
-2.838E-1	3.799E+0	4.743E+0
-2.806E-1	3.799E+0	4.668E+0
-2.838E-1	3.854E+0	4.775E+0
-2.806E-1	3.873E+0	4.879E+0
-2.838E-1	3.841E+0	4.694E+0
-2.838E-1	3.825E+0	4.808E+0
-2.806E-1	3.834E+0	4.684E+0
-2.741E-1	3.961E+0	4.743E+0
-2.854E-1	3.928E+0	4.649E+0
-2.806E-1	3.971E+0	4.733E+0
-2.838E-1	3.873E+0	4.606E+0
-2.757E-1	3.932E+0	4.616E+0
-2.838E-1	3.799E+0	4.759E+0
-2.806E-1	3.928E+0	4.756E+0
-2.838E-1	3.838E+0	4.652E+0
-2.806E-1	3.916E+0	4.658E+0
-2.854E-1	3.925E+0	4.811E+0
-2.806E-1	3.857E+0	4.739E+0
-2.822E-1	3.783E+0	4.811E+0
-2.773E-1	3.844E+0	4.668E+0
-2.854E-1	3.883E+0	4.782E+0
-2.822E-1	3.883E+0	4.639E+0
-2.838E-1	3.951E+0	4.697E+0
-2.789E-1	3.860E+0	4.697E+0
-2.854E-1	3.857E+0	4.697E+0
-2.789E-1	3.802E+0	4.701E+0
-2.822E-1	3.919E+0	4.720E+0
-2.789E-1	3.958E+0	4.788E+0
-2.822E-1	3.766E+0	4.678E+0
-2.822E-1	3.903E+0	4.830E+0
-2.838E-1	3.951E+0	4.733E+0
-2.773E-1	3.873E+0	4.675E+0
-2.854E-1	3.919E+0	4.775E+0
-2.838E-1	3.883E+0	4.769E+0
-2.854E-1	3.831E+0	4.756E+0
-2.773E-1	4.023E+0	4.694E+0
-2.854E-1	3.737E+0	4.619E+0
-2.806E-1	3.922E+0	4.632E+0
-2.838E-1	3.873E+0	4.726E+0
-2.806E-1	3.922E+0	4.714E+0
-2.838E-1	3.880E+0	4.723E+0
-2.806E-1	3.857E+0	4.710E+0
-2.806E-1	3.828E+0	4.733E+0
-2.789E-1	3.867E+0	4.743E+0
-2.854E-1	3.812E+0	4.749E+0
-2.838E-1	3.805E+0	4.691E+0
-2.838E-1	3.838E+0	4.581E+0
-2.773E-1	3.951E+0	4.639E+0
-2.854E-1	3.825E+0	4.723E+0
-2.822E-1	3.854E+0	4.782E+0
-2.822E-1	3.802E+0	4.765E+0
-2.806E-1	3.903E+0	4.730E+0
-2.871E-1	3.928E+0	4.795E+0
-2.838E-1	3.851E+0	4.782E+0
-2.822E-1	3.857E+0	4.730E+0
-2.773E-1	3.844E+0	4.675E+0
-2.838E-1	3.980E+0	4.782E+0
-2.854E-1	3.815E+0	4.730E+0
-2.822E-1	3.799E+0	4.778E+0
-2.773E-1	3.763E+0	4.743E+0
-2.838E-1	3.838E+0	4.658E+0
-2.854E-1	3.757E+0	4.639E+0
-2.838E-1	3.873E+0	4.665E+0
-2.806E-1	3.877E+0	4.772E+0
-2.838E-1	3.886E+0	4.752E+0
-2.822E-1	3.899E+0	4.853E+0
-2.822E-1	3.760E+0	4.678E+0
-2.806E-1	3.909E+0	4.652E+0
-2.822E-1	3.903E+0	4.723E+0
-2.838E-1	3.818E+0	4.710E+0
-2.838E-1	3.860E+0	4.697E+0
-2.822E-1	3.776E+0	4.616E+0
-2.838E-1	3.818E+0	4.691E+0
-2.822E-1	3.821E+0	4.691E+0
-2.806E-1	3.795E+0	4.671E+0
-2.822E-1	3.854E+0	4.775E+0
-2.822E-1	3.877E+0	4.775E+0
-2.822E-1	3.870E+0	4.675E+0
-2.822E-1	3.870E+0	4.733E+0
-2.806E-1	3.802E+0	4.658E+0
-2.822E-1	3.847E+0	4.762E+0
-2.838E-1	3.812E+0	4.710E+0
-2.757E-1	3.802E+0	4.668E+0
-2.822E-1	3.883E+0	4.626E+0
-2.806E-1	3.789E+0	4.623E+0
-2.838E-1	3.951E+0	4.723E+0
-2.789E-1	3.893E+0	4.714E+0
-2.822E-1	3.825E+0	4.603E+0
-2.822E-1	3.919E+0	4.788E+0
-2.854E-1	3.821E+0	4.658E+0
-2.789E-1	3.912E+0	4.856E+0
-2.838E-1	3.873E+0	4.701E+0
-2.822E-1	3.828E+0	4.688E+0
-2.838E-1	3.828E+0	4.671E+0
-2.789E-1	3.954E+0	4.707E+0
-2.822E-1	3.838E+0	4.759E+0
-2.806E-1	3.799E+0	4.811E+0
-2.822E-1	3.805E+0	4.707E+0
-2.806E-1	3.896E+0	4.769E+0
-2.838E-1	3.860E+0	4.726E+0
-2.773E-1	3.873E+0	4.645E+0
-2.854E-1	3.808E+0	4.665E+0
-2.789E-1	3.867E+0	4.645E+0
-2.838E-1	3.795E+0	4.762E+0
-2.789E-1	3.799E+0	4.610E+0
-2.854E-1	3.886E+0	4.746E+0
-2.773E-1	3.770E+0	4.649E+0
-2.838E-1	3.828E+0	4.746E+0
-2.806E-1	3.870E+0	4.762E+0
-2.871E-1	3.841E+0	4.704E+0
-2.789E-1	3.899E+0	4.639E+0
-2.838E-1	3.799E+0	4.701E+0
-2.806E-1	3.789E+0	4.736E+0
-2.854E-1	3.854E+0	4.824E+0
-2.806E-1	3.828E+0	4.714E+0
-2.822E-1	3.890E+0	4.739E+0
-2.806E-1	3.932E+0	4.726E+0
-2.854E-1	3.873E+0	4.726E+0
-2.773E-1	3.760E+0	4.606E+0
-2.838E-1	3.954E+0	4.678E+0
-2.806E-1	3.766E+0	4.551E+0
-2.871E-1	3.938E+0	4.778E+0
-2.773E-1	3.873E+0	4.834E+0
-2.838E-1	3.961E+0	4.688E+0
-2.822E-1	3.886E+0	4.746E+0
-2.854E-1	3.880E+0	4.843E+0
-2.773E-1	4.000E+0	4.707E+0
-2.838E-1	3.906E+0	4.710E+0
-2.806E-1	3.821E+0	4.714E+0
-2.871E-1	3.899E+0	4.775E+0
-2.789E-1	3.834E+0	4.639E+0
-2.838E-1	3.899E+0	4.662E+0
-2.822E-1	3.896E+0	4.645E+0
-2.838E-1	3.786E+0	4.577E+0
-2.789E-1	3.834E+0	4.681E+0
-2.854E-1	3.886E+0	4.639E+0
-2.822E-1	3.857E+0	4.775E+0
-2.838E-1	3.857E+0	4.662E+0
-2.806E-1	3.841E+0	4.775E+0
-2.822E-1	3.854E+0	4.769E+0
-2.822E-1	3.857E+0	4.775E+0
-2.871E-1	3.958E+0	4.746E+0
-2.789E-1	3.873E+0	4.649E+0
-2.806E-1	3.847E+0	4.759E+0
-2.789E-1	3.760E+0	4.710E+0
-2.838E-1	3.795E+0	4.564E+0
-2.806E-1	3.805E+0	4.804E+0
-2.838E-1	3.893E+0	4.762E+0
-2.838E-1	3.757E+0	4.671E+0
-2.854E-1	3.757E+0	4.739E+0
-2.789E-1	3.828E+0	4.710E+0
-2.822E-1	3.818E+0	4.717E+0
-2.822E-1	3.967E+0	4.668E+0
-2.854E-1	3.821E+0	4.694E+0
-2.806E-1	3.854E+0	4.593E+0
-2.806E-1	3.893E+0	4.658E+0
-2.854E-1	3.974E+0	4.723E+0
-2.838E-1	3.922E+0	4.743E+0
-2.822E-1	3.886E+0	4.610E+0
-2.838E-1	3.903E+0	4.759E+0
-2.838E-1	3.922E+0	4.616E+0
-2.838E-1	3.776E+0	4.555E+0
-2.838E-1	3.877E+0	4.714E+0
-2.789E-1	3.971E+0	4.649E+0
-2.806E-1	3.877E+0	4.726E+0
-2.838E-1	3.880E+0	4.726E+0
-2.806E-1	3.925E+0	4.730E+0
-2.822E-1	3.854E+0	4.642E+0
-2.854E-1	3.867E+0	4.756E+0
-2.838E-1	3.906E+0	4.752E+0
-2.822E-1	3.928E+0	4.678E+0
-2.822E-1	3.844E+0	4.830E+0
-2.838E-1	3.883E+0	4.691E+0
-2.822E-1	3.808E+0	4.704E+0
-2.838E-1	3.864E+0	4.623E+0
-2.806E-1	3.812E+0	4.665E+0
-2.838E-1	3.851E+0	4.681E+0
-2.822E-1	3.783E+0	4.671E+0
-2.822E-1	3.838E+0	4.756E+0
-2.806E-1	3.967E+0	4.665E+0
-2.871E-1	3.776E+0	4.662E+0
-2.838E-1	3.786E+0	4.619E+0
-2.838E-1	3.831E+0	4.726E+0
-2.789E-1	3.864E+0	4.710E+0
-2.854E-1	3.763E+0	4.619E+0
-2.838E-1	3.925E+0	4.710E+0
-2.822E-1	3.795E+0	4.726E+0
-2.789E-1	3.825E+0	4.830E+0
-2.838E-1	3.815E+0	4.778E+0
-2.822E-1	3.808E+0	4.684E+0
-2.822E-1	3.734E+0	4.726E+0
-2.773E-1	3.815E+0	4.743E+0
-2.822E-1	3.854E+0	4.723E+0
-2.822E-1	3.714E+0	4.652E+0
-2.854E-1	3.744E+0	4.697E+0
-2.789E-1	3.886E+0	4.791E+0
-2.838E-1	3.750E+0	4.701E+0
-2.806E-1	3.893E+0	4.717E+0
-2.838E-1	3.825E+0	4.830E+0
-2.773E-1	3.786E+0	4.632E+0
-2.854E-1	3.828E+0	4.675E+0
-2.806E-1	3.834E+0	4.561E+0
-2.854E-1	3.873E+0	4.785E+0
-2.773E-1	3.766E+0	4.681E+0
-2.871E-1	3.844E+0	4.714E+0
-2.822E-1	3.909E+0	4.671E+0
-2.854E-1	3.857E+0	4.736E+0
-2.789E-1	3.812E+0	4.649E+0
-2.854E-1	3.779E+0	4.772E+0
-2.789E-1	3.870E+0	4.723E+0
-2.871E-1	3.815E+0	4.688E+0
-2.773E-1	3.980E+0	4.714E+0
-2.854E-1	3.805E+0	4.649E+0
-2.822E-1	3.925E+0	4.743E+0
-2.822E-1	3.831E+0	4.707E+0
-2.789E-1	3.783E+0	4.736E+0
-2.871E-1	3.834E+0	4.561E+0
-2.838E-1	3.854E+0	4.694E+0
-2.838E-1	3.841E+0	4.629E+0
-2.789E-1	3.847E+0	4.675E+0
-2.854E-1	3.786E+0	4.655E+0
-2.822E-1	3.870E+0	4.743E+0
-2.838E-1	4.023E+0	4.704E+0
-2.789E-1	4.013E+0	4.788E+0
-2.854E-1	3.805E+0	4.733E+0
-2.806E-1	3.773E+0	4.749E+0
-2.822E-1	3.740E+0	4.678E+0
-2.773E-1	3.870E+0	4.616E+0
-2.871E-1	3.880E+0	4.688E+0
-2.806E-1	3.763E+0	4.684E+0
-2.822E-1	3.912E+0	4.662E+0
-2.806E-1	3.808E+0	4.645E+0
-2.838E-1	3.854E+0	4.714E+0
-2.838E-1	3.945E+0	4.649E+0
-2.838E-1	3.831E+0	4.678E+0
-2.822E-1	3.922E+0	4.752E+0
-2.871E-1	3.789E+0	4.710E+0
-2.822E-1	3.864E+0	4.801E+0
-2.789E-1	3.727E+0	4.629E+0
-2.806E-1	3.757E+0	4.830E+0
-2.854E-1	3.880E+0	4.726E+0
-2.854E-1	3.932E+0	4.759E+0
-2.806E-1	3.776E+0	4.681E+0
-2.806E-1	3.896E+0	4.662E+0
-2.838E-1	3.831E+0	4.714E+0
-2.838E-1	3.873E+0	4.600E+0
-2.806E-1	3.721E+0	4.704E+0
-2.822E-1	3.847E+0	4.678E+0
-2.806E-1	3.847E+0	4.597E+0
-2.822E-1	3.802E+0	4.730E+0
-2.789E-1	3.831E+0	4.671E+0
-2.806E-1	3.984E+0	4.574E+0
-2.838E-1	3.890E+0	4.694E+0
-2.838E-1	3.890E+0	4.632E+0
-2.789E-1	3.841E+0	4.639E+0
-2.806E-1	3.760E+0	4.694E+0
-2.822E-1	3.828E+0	4.769E+0
-2.822E-1	3.789E+0	4.697E+0
-2.806E-1	3.860E+0	4.691E+0
-2.806E-1	3.854E+0	4.623E+0
-2.838E-1	3.867E+0	4.587E+0
-2.871E-1	3.792E+0	4.759E+0
-2.806E-1	3.906E+0	4.701E+0
-2.822E-1	3.753E+0	4.752E+0
-2.822E-1	3.890E+0	4.632E+0
-2.838E-1	3.838E+0	4.629E+0
-2.789E-1	3.783E+0	4.714E+0
-2.806E-1	3.909E+0	4.691E+0
-2.806E-1	3.841E+0	4.743E+0
-2.838E-1	3.721E+0	4.723E+0
-2.789E-1	3.763E+0	4.788E+0
-2.822E-1	3.893E+0	4.739E+0
-2.822E-1	3.838E+0	4.639E+0
-2.871E-1	3.808E+0	4.762E+0
-2.806E-1	3.821E+0	4.584E+0
-2.773E-1	3.844E+0	4.671E+0
-2.822E-1	3.831E+0	4.778E+0
-2.838E-1	3.851E+0	4.710E+0
-2.773E-1	3.802E+0	4.720E+0
-2.838E-1	3.831E+0	4.652E+0
-2.822E-1	3.779E+0	4.629E+0
-2.838E-1	3.812E+0	4.775E+0
-2.806E-1	3.834E+0	4.714E+0
-2.822E-1	3.928E+0	4.756E+0
-2.806E-1	3.844E+0	4.697E+0
-2.854E-1	3.828E+0	4.720E+0
-2.789E-1	3.786E+0	4.752E+0
-2.822E-1	3.805E+0	4.555E+0
-2.806E-1	3.847E+0	4.688E+0
-2.838E-1	3.808E+0	4.581E+0
-2.789E-1	3.954E+0	4.584E+0
-2.822E-1	3.873E+0	4.593E+0
-2.806E-1	3.773E+0	4.587E+0
-2.854E-1	3.766E+0	4.681E+0
-2.789E-1	3.854E+0	4.678E+0
-2.822E-1	3.789E+0	4.691E+0
-2.822E-1	3.954E+0	4.639E+0
-2.854E-1	3.701E+0	4.665E+0
-2.806E-1	3.971E+0	4.736E+0
-2.887E-1	3.795E+0	4.616E+0
-2.806E-1	3.899E+0	4.765E+0
-2.887E-1	3.825E+0	4.632E+0
-2.806E-1	3.841E+0	4.775E+0
-2.838E-1	3.860E+0	4.636E+0
-2.773E-1	3.808E+0	4.671E+0
-2.871E-1	3.841E+0	4.509E+0
-2.789E-1	3.770E+0	4.739E+0
-2.838E-1	3.708E+0	4.632E+0
-2.822E-1	3.867E+0	4.684E+0
-2.871E-1	3.838E+0	4.736E+0
-2.789E-1	3.867E+0	4.723E+0
-2.854E-1	3.886E+0	4.590E+0
-2.789E-1	3.877E+0	4.704E+0
-2.871E-1	3.870E+0	4.707E+0
-2.822E-1	3.922E+0	4.769E+0
-2.838E-1	3.799E+0	4.791E+0
-2.806E-1	3.834E+0	4.655E+0
-2.887E-1	3.828E+0	4.736E+0
-2.822E-1	3.877E+0	4.746E+0
-2.838E-1	3.932E+0	4.782E+0
-2.806E-1	3.737E+0	4.720E+0
-2.854E-1	3.783E+0	4.603E+0
-2.822E-1	3.938E+0	4.568E+0
-2.838E-1	3.821E+0	4.577E+0
-2.838E-1	3.857E+0	4.678E+0
-2.838E-1	3.783E+0	4.512E+0
-2.806E-1	3.880E+0	4.730E+0
-2.838E-1	3.795E+0	4.655E+0
-2.822E-1	3.932E+0	4.746E+0
-2.854E-1	3.854E+0	4.668E+0
-2.838E-1	3.954E+0	4.623E+0
-2.838E-1	3.899E+0	4.551E+0
-2.854E-1	3.763E+0	4.568E+0
-2.854E-1	3.854E+0	4.749E+0
-2.806E-1	3.912E+0	4.681E+0
-2.838E-1	3.941E+0	4.581E+0
-2.838E-1	3.860E+0	4.658E+0
-2.806E-1	3.899E+0	4.658E+0
-2.822E-1	3.844E+0	4.704E+0
-2.806E-1	3.747E+0	4.675E+0
-2.838E-1	3.812E+0	4.730E+0
-2.838E-1	3.941E+0	4.694E+0
-2.838E-1	3.847E+0	4.649E+0
-2.822E-1	3.844E+0	4.688E+0
-2.822E-1	3.925E+0	4.710E+0
-2.822E-1	3.922E+0	4.726E+0
-2.789E-1	3.763E+0	4.665E+0
-2.806E-1	3.834E+0	4.726E+0
-2.838E-1	3.883E+0	4.717E+0
-2.822E-1	3.870E+0	4.629E+0
-2.838E-1	3.763E+0	4.613E+0
-2.773E-1	3.847E+0	4.675E+0
-2.838E-1	3.799E+0	4.704E+0
-2.838E-1	3.877E+0	4.642E+0
-2.822E-1	3.851E+0	4.645E+0
-2.806E-1	3.890E+0	4.574E+0
-2.838E-1	3.831E+0	4.762E+0
-2.838E-1	3.890E+0	4.704E+0
-2.822E-1	3.779E+0	4.581E+0
-2.806E-1	3.916E+0	4.688E+0
-2.854E-1	3.786E+0	4.730E+0
-2.838E-1	3.821E+0	4.597E+0
-2.822E-1	3.721E+0	4.681E+0
-2.822E-1	3.864E+0	4.717E+0
-2.854E-1	3.808E+0	4.788E+0
-2.822E-1	4.023E+0	4.629E+0
-2.838E-1	3.808E+0	4.649E+0
-2.806E-1	3.922E+0	4.675E+0
-2.838E-1	3.838E+0	4.762E+0
-2.838E-1	3.773E+0	4.782E+0
-2.822E-1	3.724E+0	4.769E+0
-2.789E-1	3.792E+0	4.581E+0
-2.854E-1	3.932E+0	4.723E+0
-2.838E-1	3.695E+0	4.804E+0
-2.822E-1	3.828E+0	4.665E+0
-2.789E-1	3.799E+0	4.853E+0
-2.871E-1	3.786E+0	4.739E+0
-2.822E-1	3.737E+0	4.577E+0
-2.854E-1	3.815E+0	4.694E+0
-2.806E-1	3.721E+0	4.649E+0
-2.838E-1	3.821E+0	4.571E+0
-2.822E-1	3.821E+0	4.603E+0
-2.854E-1	3.828E+0	4.577E+0
-2.789E-1	3.980E+0	4.714E+0
-2.838E-1	3.831E+0	4.704E+0
-2.822E-1	3.770E+0	4.769E+0
-2.838E-1	3.873E+0	4.597E+0
-2.806E-1	3.997E+0	4.555E+0
-2.871E-1	3.860E+0	4.694E+0
-2.789E-1	3.867E+0	4.707E+0
-2.822E-1	4.003E+0	4.697E+0
-2.806E-1	3.883E+0	4.733E+0
-2.838E-1	3.860E+0	4.632E+0
-2.822E-1	3.847E+0	4.675E+0
-2.838E-1	3.802E+0	4.626E+0
-2.789E-1	3.786E+0	4.788E+0
-2.854E-1	3.828E+0	4.662E+0
-2.822E-1	3.834E+0	4.632E+0
-2.838E-1	3.789E+0	4.639E+0
-2.822E-1	3.851E+0	4.610E+0
-2.838E-1	3.834E+0	4.613E+0
-2.806E-1	3.909E+0	4.772E+0
-2.854E-1	3.896E+0	4.626E+0
-2.806E-1	3.815E+0	4.593E+0
-2.871E-1	3.792E+0	4.714E+0
-2.838E-1	3.815E+0	4.600E+0
-2.838E-1	3.815E+0	4.701E+0
-2.789E-1	3.873E+0	4.688E+0
-2.871E-1	3.912E+0	4.759E+0
-2.822E-1	3.763E+0	4.717E+0
-2.838E-1	3.734E+0	4.684E+0
-2.806E-1	3.724E+0	4.710E+0
-2.838E-1	3.737E+0	4.632E+0
-2.822E-1	3.815E+0	4.610E+0
-2.854E-1	3.757E+0	4.701E+0
-2.806E-1	3.770E+0	4.574E+0
-2.838E-1	3.766E+0	4.749E+0
-2.822E-1	3.776E+0	4.675E+0
-2.854E-1	3.893E+0	4.730E+0
-2.806E-1	3.760E+0	4.798E+0
-2.871E-1	3.763E+0	4.717E+0
-2.838E-1	3.799E+0	4.629E+0
-2.822E-1	3.753E+0	4.619E+0
-2.806E-1	3.815E+0	4.619E+0
-2.887E-1	3.698E+0	4.678E+0
-2.806E-1	3.795E+0	4.600E+0
-2.838E-1	3.786E+0	4.788E+0
-2.822E-1	3.857E+0	4.645E+0
-2.871E-1	3.789E+0	4.710E+0
-2.838E-1	3.795E+0	4.623E+0
-2.822E-1	3.864E+0	4.603E+0
-2.838E-1	3.967E+0	4.642E+0
-2.838E-1	3.711E+0	4.629E+0
-2.838E-1	3.867E+0	4.701E+0
-2.822E-1	3.766E+0	4.645E+0
-2.838E-1	3.903E+0	4.694E+0
-2.838E-1	3.896E+0	4.684E+0
-2.838E-1	3.831E+0	4.704E+0
-2.822E-1	3.766E+0	4.681E+0
-2.806E-1	3.847E+0	4.684E+0
-2.822E-1	3.841E+0	4.645E+0
-2.822E-1	3.698E+0	4.639E+0
-2.806E-1	3.825E+0	4.652E+0
-2.822E-1	3.890E+0	4.626E+0
-2.854E-1	3.896E+0	4.688E+0
-2.838E-1	3.734E+0	4.610E+0
-2.789E-1	3.883E+0	4.739E+0
-2.806E-1	3.851E+0	4.623E+0
-2.822E-1	3.880E+0	4.691E+0
-2.871E-1	3.808E+0	4.717E+0
-2.822E-1	3.708E+0	4.626E+0
-2.854E-1	3.873E+0	4.762E+0
-2.822E-1	3.828E+0	4.658E+0
-2.838E-1	3.838E+0	4.581E+0
-2.789E-1	3.757E+0	4.564E+0
-2.838E-1	3.753E+0	4.577E+0
-2.806E-1	3.805E+0	4.662E+0
-2.854E-1	3.783E+0	4.632E+0
-2.838E-1	3.783E+0	4.639E+0
-2.822E-1	3.786E+0	4.726E+0
-2.838E-1	3.724E+0	4.743E+0
-2.871E-1	3.821E+0	4.574E+0
-2.806E-1	3.857E+0	4.668E+0
-2.822E-1	3.786E+0	4.671E+0
-2.822E-1	3.821E+0	4.684E+0
-2.854E-1	3.763E+0	4.736E+0
-2.822E-1	3.753E+0	4.730E+0
-2.822E-1	3.834E+0	4.668E+0
-2.854E-1	3.747E+0	4.652E+0
-2.838E-1	3.873E+0	4.684E+0
-2.789E-1	3.818E+0	4.662E+0
-2.822E-1	3.799E+0	4.610E+0
-2.838E-1	3.890E+0	4.726E+0
-2.871E-1	3.870E+0	4.691E+0
-2.789E-1	3.698E+0	4.652E+0
-2.838E-1	3.815E+0	4.613E+0
-2.838E-1	3.821E+0	4.678E+0
-2.871E-1	3.828E+0	4.697E+0
-2.806E-1	3.747E+0	4.616E+0
-2.854E-1	3.757E+0	4.593E+0
-2.838E-1	3.734E+0	4.593E+0
-2.854E-1	3.792E+0	4.701E+0
-2.822E-1	3.773E+0	4.639E+0
-2.838E-1	3.851E+0	4.587E+0
-2.806E-1	3.906E+0	4.665E+0
-2.871E-1	3.773E+0	4.603E+0
-2.822E-1	3.701E+0	4.577E+0
-2.838E-1	3.851E+0	4.499E+0
-2.806E-1	3.873E+0	4.756E+0
-2.871E-1	3.883E+0	4.619E+0
-2.789E-1	3.844E+0	4.645E+0
-2.806E-1	3.974E+0	4.665E+0
-2.806E-1	3.815E+0	4.801E+0
-2.854E-1	3.760E+0	4.662E+0
-2.773E-1	3.773E+0	4.671E+0
-2.854E-1	3.864E+0	4.704E+0
-2.871E-1	3.776E+0	4.662E+0
-2.838E-1	3.812E+0	4.603E+0
-2.806E-1	3.834E+0	4.639E+0
-2.806E-1	3.714E+0	4.694E+0
-2.822E-1	3.776E+0	4.584E+0
-2.854E-1	3.799E+0	4.668E+0
-2.789E-1	3.750E+0	4.574E+0
-2.838E-1	3.766E+0	4.649E+0
-2.838E-1	3.808E+0	4.756E+0
-2.871E-1	3.786E+0	4.671E+0
-2.822E-1	3.779E+0	4.558E+0
-2.838E-1	3.831E+0	4.681E+0
-2.806E-1	3.828E+0	4.581E+0
-2.854E-1	3.760E+0	4.636E+0
-2.854E-1	3.773E+0	4.668E+0
-2.806E-1	3.812E+0	4.623E+0
-2.838E-1	3.815E+0	4.603E+0
-2.854E-1	3.844E+0	4.568E+0
-2.806E-1	3.799E+0	4.730E+0
-2.838E-1	3.763E+0	4.756E+0
-2.871E-1	3.795E+0	4.613E+0
-2.822E-1	3.734E+0	4.629E+0
-2.806E-1	3.812E+0	4.564E+0
-2.854E-1	3.789E+0	4.483E+0
-2.822E-1	3.789E+0	4.600E+0
-2.854E-1	3.779E+0	4.577E+0
-2.822E-1	3.721E+0	4.746E+0
-2.871E-1	3.705E+0	4.714E+0
-2.871E-1	3.737E+0	4.639E+0
-2.854E-1	3.753E+0	4.600E+0
-2.806E-1	3.828E+0	4.662E+0
-2.838E-1	3.805E+0	4.639E+0
-2.854E-1	3.857E+0	4.678E+0
-2.854E-1	3.753E+0	4.613E+0
-2.789E-1	3.812E+0	4.671E+0
-2.822E-1	3.734E+0	4.691E+0
-2.838E-1	3.727E+0	4.509E+0
-2.854E-1	3.821E+0	4.662E+0
-2.789E-1	3.734E+0	4.629E+0
-2.822E-1	3.685E+0	4.613E+0
-2.854E-1	3.779E+0	4.632E+0
-2.838E-1	3.818E+0	4.658E+0
-2.822E-1	3.705E+0	4.665E+0
-2.806E-1	3.760E+0	4.613E+0
-2.854E-1	3.802E+0	4.668E+0
-2.838E-1	3.799E+0	4.671E+0
-2.822E-1	3.802E+0	4.655E+0
-2.806E-1	3.799E+0	4.529E+0
-2.854E-1	3.802E+0	4.590E+0
-2.871E-1	3.864E+0	4.441E+0
-2.838E-1	3.815E+0	4.603E+0
-2.854E-1	3.783E+0	4.629E+0
-2.838E-1	3.847E+0	4.642E+0
-2.838E-1	3.838E+0	4.590E+0
-2.854E-1	3.789E+0	4.606E+0
-2.822E-1	3.844E+0	4.710E+0
-2.838E-1	3.841E+0	4.642E+0
-2.822E-1	3.886E+0	4.642E+0
-2.838E-1	3.760E+0	4.668E+0
-2.806E-1	3.757E+0	4.645E+0
-2.854E-1	3.773E+0	4.477E+0
-2.838E-1	3.783E+0	4.652E+0
-2.854E-1	3.847E+0	4.697E+0
-2.806E-1	3.753E+0	4.639E+0
-2.854E-1	3.864E+0	4.655E+0
-2.854E-1	3.818E+0	4.486E+0
-2.806E-1	3.847E+0	4.707E+0
-2.789E-1	3.740E+0	4.681E+0
-2.854E-1	3.766E+0	4.590E+0
-2.838E-1	3.776E+0	4.581E+0
-2.806E-1	3.724E+0	4.655E+0
-2.822E-1	3.786E+0	4.662E+0
-2.854E-1	3.795E+0	4.603E+0
-2.854E-1	3.747E+0	4.597E+0
-2.838E-1	3.909E+0	4.632E+0
-2.806E-1	3.838E+0	4.691E+0
-2.871E-1	3.909E+0	4.636E+0
-2.838E-1	3.701E+0	4.701E+0
-2.838E-1	3.906E+0	4.691E+0
-2.806E-1	3.718E+0	4.652E+0
-2.838E-1	3.818E+0	4.616E+0
-2.806E-1	3.831E+0	4.662E+0
-2.822E-1	3.753E+0	4.464E+0
-2.806E-1	3.786E+0	4.678E+0
-2.854E-1	3.808E+0	4.684E+0
-2.838E-1	3.841E+0	4.688E+0
-2.822E-1	3.734E+0	4.542E+0
-2.773E-1	3.925E+0	4.704E+0
-2.854E-1	3.786E+0	4.584E+0
-2.838E-1	3.727E+0	4.584E+0
-2.822E-1	3.825E+0	4.584E+0
-2.773E-1	3.789E+0	4.665E+0
-2.838E-1	3.763E+0	4.503E+0
-2.838E-1	3.779E+0	4.619E+0
-2.806E-1	3.808E+0	4.746E+0
-2.773E-1	3.708E+0	4.623E+0
-2.854E-1	3.877E+0	4.626E+0
-2.854E-1	3.870E+0	4.681E+0
-2.871E-1	3.838E+0	4.551E+0
-2.806E-1	3.753E+0	4.606E+0
-2.854E-1	3.760E+0	4.587E+0
-2.838E-1	3.727E+0	4.626E+0
-2.822E-1	3.724E+0	4.649E+0
-2.806E-1	3.731E+0	4.658E+0
-2.854E-1	3.783E+0	4.610E+0
-2.822E-1	3.899E+0	4.642E+0
-2.838E-1	3.831E+0	4.746E+0
-2.757E-1	3.789E+0	4.691E+0
-2.871E-1	3.838E+0	4.629E+0
-2.838E-1	3.799E+0	4.587E+0
-2.789E-1	3.760E+0	4.590E+0
-2.822E-1	3.721E+0	4.600E+0
-2.838E-1	3.792E+0	4.652E+0
-2.838E-1	3.899E+0	4.629E+0
-2.838E-1	3.789E+0	4.606E+0
-2.806E-1	3.779E+0	4.743E+0
-2.838E-1	3.851E+0	4.525E+0
-2.838E-1	3.877E+0	4.603E+0
-2.838E-1	3.740E+0	4.626E+0
-2.789E-1	3.860E+0	4.593E+0
-2.822E-1	3.847E+0	4.600E+0
-2.838E-1	3.860E+0	4.665E+0
-2.822E-1	3.799E+0	4.642E+0
-2.806E-1	3.841E+0	4.652E+0
-2.854E-1	3.795E+0	4.606E+0
-2.822E-1	3.825E+0	4.697E+0
-2.854E-1	3.747E+0	4.603E+0
-2.822E-1	3.802E+0	4.600E+0
-2.838E-1	3.857E+0	4.606E+0
-2.838E-1	3.828E+0	4.610E+0
-2.838E-1	3.731E+0	4.694E+0
-2.822E-1	3.821E+0	4.688E+0
-2.887E-1	3.734E+0	4.704E+0
-2.838E-1	3.789E+0	4.551E+0
-2.838E-1	3.750E+0	4.561E+0
-2.822E-1	3.669E+0	4.655E+0
-2.854E-1	3.818E+0	4.688E+0
-2.838E-1	3.776E+0	4.636E+0
-2.822E-1	3.724E+0	4.710E+0
-2.822E-1	3.844E+0	4.743E+0
-2.838E-1	3.766E+0	4.512E+0
-2.838E-1	3.786E+0	4.642E+0
-2.822E-1	3.825E+0	4.639E+0
-2.822E-1	3.731E+0	4.438E+0
-2.854E-1	3.828E+0	4.493E+0
-2.838E-1	3.838E+0	4.739E+0
-2.822E-1	3.802E+0	4.616E+0
-2.822E-1	3.795E+0	4.584E+0
-2.854E-1	3.783E+0	4.616E+0
-2.854E-1	3.740E+0	4.509E+0
-2.854E-1	3.831E+0	4.632E+0
-2.854E-1	3.760E+0	4.564E+0
-2.838E-1	3.799E+0	4.762E+0
-2.838E-1	3.838E+0	4.730E+0
-2.789E-1	3.727E+0	4.568E+0
-2.822E-1	3.718E+0	4.600E+0
-2.838E-1	3.727E+0	4.538E+0
-2.871E-1	3.883E+0	4.671E+0
-2.838E-1	3.821E+0	4.568E+0
-2.822E-1	3.760E+0	4.548E+0
-2.838E-1	3.818E+0	4.655E+0
-2.854E-1	3.880E+0	4.636E+0
-2.806E-1	3.805E+0	4.480E+0
-2.838E-1	3.711E+0	4.545E+0
-2.822E-1	3.740E+0	4.616E+0
-2.838E-1	3.812E+0	4.545E+0
-2.822E-1	3.789E+0	4.671E+0
-2.838E-1	3.766E+0	4.662E+0
-2.854E-1	3.818E+0	4.545E+0
-2.871E-1	3.841E+0	4.542E+0
-2.789E-1	3.847E+0	4.649E+0
-2.806E-1	3.838E+0	4.606E+0
-2.838E-1	3.812E+0	4.688E+0
-2.871E-1	3.795E+0	4.548E+0
-2.822E-1	3.851E+0	4.632E+0
-2.838E-1	3.799E+0	4.564E+0
-2.838E-1	3.705E+0	4.584E+0
-2.871E-1	3.805E+0	4.704E+0
-2.806E-1	3.766E+0	4.619E+0
-2.871E-1	3.773E+0	4.564E+0
-2.806E-1	3.847E+0	4.470E+0
-2.871E-1	3.679E+0	4.593E+0
-2.838E-1	3.770E+0	4.632E+0
-2.822E-1	3.792E+0	4.694E+0
-2.822E-1	3.740E+0	4.678E+0
-2.854E-1	3.838E+0	4.749E+0
-2.822E-1	3.792E+0	4.655E+0
-2.854E-1	3.815E+0	4.593E+0
-2.806E-1	3.737E+0	4.613E+0
-2.871E-1	3.786E+0	4.642E+0
-2.806E-1	3.692E+0	4.577E+0
-2.854E-1	3.753E+0	4.632E+0
-2.822E-1	3.818E+0	4.639E+0
-2.871E-1	3.695E+0	4.701E+0
-2.806E-1	3.757E+0	4.704E+0
-2.854E-1	3.802E+0	4.571E+0
-2.822E-1	3.747E+0	4.483E+0
-2.854E-1	3.760E+0	4.652E+0
-2.822E-1	3.727E+0	4.629E+0
-2.854E-1	3.776E+0	4.636E+0
-2.822E-1	3.714E+0	4.639E+0
-2.871E-1	3.779E+0	4.707E+0
-2.773E-1	3.734E+0	4.551E+0
-2.871E-1	3.841E+0	4.548E+0
-2.822E-1	3.760E+0	4.726E+0
-2.887E-1	3.802E+0	4.714E+0
-2.789E-1	3.870E+0	4.477E+0
-2.854E-1	3.805E+0	4.551E+0
-2.838E-1	3.851E+0	4.668E+0
-2.887E-1	3.714E+0	4.636E+0
-2.822E-1	3.864E+0	4.600E+0
-2.854E-1	3.763E+0	4.590E+0
-2.854E-1	3.714E+0	4.668E+0
-2.854E-1	3.757E+0	4.509E+0
-2.854E-1	3.731E+0	4.746E+0
-2.838E-1	3.808E+0	4.636E+0
-2.838E-1	3.909E+0	4.837E+0
-2.854E-1	3.825E+0	4.626E+0
-2.838E-1	3.711E+0	4.655E+0
-2.822E-1	3.718E+0	4.655E+0
-2.822E-1	3.701E+0	4.555E+0
-2.854E-1	3.792E+0	4.593E+0
-2.838E-1	3.802E+0	4.568E+0
-2.838E-1	3.783E+0	4.616E+0
-2.838E-1	3.851E+0	4.688E+0
-2.903E-1	3.695E+0	4.681E+0
-2.806E-1	3.656E+0	4.522E+0
-2.822E-1	3.799E+0	4.678E+0
-2.871E-1	3.724E+0	4.564E+0
-2.887E-1	3.815E+0	4.639E+0
-2.838E-1	3.851E+0	4.678E+0
-2.854E-1	3.753E+0	4.613E+0
-2.854E-1	3.795E+0	4.506E+0
-2.871E-1	3.708E+0	4.538E+0
-2.822E-1	3.870E+0	4.603E+0
-2.822E-1	3.825E+0	4.756E+0
-2.854E-1	3.786E+0	4.746E+0
-2.838E-1	3.695E+0	4.632E+0
-2.838E-1	3.747E+0	4.597E+0
-2.854E-1	3.786E+0	4.691E+0
-2.871E-1	3.799E+0	4.658E+0
-2.838E-1	3.744E+0	4.480E+0
-2.838E-1	3.802E+0	4.714E+0
-2.854E-1	3.779E+0	4.684E+0
-2.871E-1	3.786E+0	4.574E+0
-2.838E-1	3.692E+0	4.516E+0
-2.806E-1	3.766E+0	4.568E+0
-2.822E-1	3.786E+0	4.606E+0
-2.871E-1	3.789E+0	4.801E+0
-2.838E-1	3.783E+0	4.665E+0
-2.822E-1	3.808E+0	4.655E+0
-2.822E-1	3.795E+0	4.629E+0
-2.887E-1	3.786E+0	4.701E+0
-2.854E-1	3.789E+0	4.743E+0
-2.822E-1	3.802E+0	4.629E+0
-2.822E-1	3.815E+0	4.561E+0
-2.854E-1	3.860E+0	4.584E+0
-2.822E-1	3.786E+0	4.590E+0
-2.838E-1	3.731E+0	4.645E+0
-2.838E-1	3.838E+0	4.574E+0
-2.871E-1	3.805E+0	4.645E+0
-2.838E-1	3.744E+0	4.584E+0
-2.871E-1	3.795E+0	4.652E+0
-2.822E-1	3.812E+0	4.769E+0
-2.887E-1	3.815E+0	4.603E+0
-2.854E-1	3.747E+0	4.616E+0
-2.822E-1	3.873E+0	4.525E+0
-2.822E-1	3.721E+0	4.584E+0
-2.871E-1	3.744E+0	4.616E+0
-2.854E-1	3.873E+0	4.606E+0
-2.854E-1	3.838E+0	4.642E+0
-2.806E-1	3.880E+0	4.639E+0
-2.854E-1	3.747E+0	4.694E+0
-2.822E-1	3.867E+0	4.581E+0
-2.871E-1	3.688E+0	4.613E+0
-2.838E-1	3.744E+0	4.681E+0
-2.871E-1	3.864E+0	4.629E+0
-2.838E-1	3.857E+0	4.694E+0
-2.854E-1	3.873E+0	4.645E+0
-2.838E-1	3.890E+0	4.590E+0
-2.887E-1	3.812E+0	4.568E+0
-2.838E-1	3.714E+0	4.694E+0
-2.854E-1	3.763E+0	4.636E+0
-2.822E-1	3.779E+0	4.532E+0
-2.854E-1	3.834E+0	4.555E+0
-2.822E-1	3.747E+0	4.658E+0
-2.838E-1	3.773E+0	4.561E+0
-2.806E-1	3.799E+0	4.610E+0
-2.871E-1	3.893E+0	4.600E+0
-2.838E-1	3.812E+0	4.775E+0
-2.854E-1	3.857E+0	4.603E+0
-2.789E-1	3.841E+0	4.600E+0
-2.887E-1	3.776E+0	4.681E+0
-2.854E-1	3.860E+0	4.662E+0
-2.838E-1	3.799E+0	4.707E+0
-2.822E-1	3.831E+0	4.597E+0
-2.854E-1	3.731E+0	4.600E+0
-2.854E-1	3.779E+0	4.561E+0
-2.822E-1	3.847E+0	4.590E+0
-2.789E-1	3.899E+0	4.623E+0
-2.854E-1	3.705E+0	4.704E+0
-2.838E-1	3.675E+0	4.632E+0
-2.854E-1	3.750E+0	4.503E+0
-2.838E-1	3.701E+0	4.574E+0
-2.871E-1	3.744E+0	4.655E+0
-2.838E-1	3.760E+0	4.743E+0
-2.838E-1	3.802E+0	4.610E+0
-2.789E-1	3.705E+0	4.632E+0
-2.854E-1	3.763E+0	4.532E+0
-2.822E-1	3.838E+0	4.730E+0
-2.838E-1	3.734E+0	4.632E+0
-2.838E-1	3.805E+0	4.496E+0
-2.854E-1	3.763E+0	4.548E+0
-2.838E-1	3.760E+0	4.542E+0
-2.838E-1	3.695E+0	4.613E+0
-2.806E-1	3.773E+0	4.629E+0
-2.838E-1	3.795E+0	4.730E+0
-2.854E-1	3.825E+0	4.597E+0
-2.854E-1	3.757E+0	4.590E+0
-2.822E-1	3.847E+0	4.503E+0
-2.822E-1	3.805E+0	4.490E+0
-2.838E-1	3.925E+0	4.597E+0
-2.854E-1	3.744E+0	4.684E+0
-2.806E-1	3.786E+0	4.642E+0
-2.854E-1	3.695E+0	4.717E+0
-2.822E-1	3.776E+0	4.769E+0
-2.838E-1	3.808E+0	4.710E+0
-2.806E-1	3.799E+0	4.626E+0
-2.838E-1	3.611E+0	4.626E+0
-2.854E-1	3.896E+0	4.804E+0
-2.806E-1	3.737E+0	4.632E+0
-2.838E-1	3.672E+0	4.600E+0
-2.854E-1	3.701E+0	4.577E+0
-2.854E-1	3.744E+0	4.655E+0
-2.822E-1	3.688E+0	4.662E+0
-2.854E-1	3.789E+0	4.636E+0
-2.838E-1	3.773E+0	4.623E+0
-2.854E-1	3.838E+0	4.610E+0
-2.806E-1	3.812E+0	4.678E+0
-2.822E-1	3.763E+0	4.542E+0
-2.854E-1	3.783E+0	4.551E+0
-2.903E-1	3.789E+0	4.587E+0
-2.806E-1	3.799E+0	4.548E+0
-2.838E-1	3.760E+0	4.649E+0
-2.838E-1	3.799E+0	4.619E+0
-2.871E-1	3.766E+0	4.425E+0
-2.789E-1	3.773E+0	4.658E+0
-2.854E-1	3.747E+0	4.665E+0
-2.838E-1	3.831E+0	4.542E+0
-2.871E-1	3.718E+0	4.558E+0
-2.789E-1	3.744E+0	4.555E+0
-2.838E-1	3.851E+0	4.542E+0
-2.822E-1	3.734E+0	4.603E+0
-2.871E-1	3.916E+0	4.652E+0
-2.789E-1	3.844E+0	4.678E+0
-2.871E-1	3.808E+0	4.652E+0
-2.854E-1	3.818E+0	4.668E+0
-2.871E-1	3.896E+0	4.623E+0
-2.806E-1	3.825E+0	4.597E+0
-2.854E-1	3.896E+0	4.542E+0
-2.854E-1	3.637E+0	4.697E+0
-2.887E-1	3.753E+0	4.577E+0
-2.806E-1	3.770E+0	4.587E+0
-2.838E-1	3.812E+0	4.642E+0
-2.854E-1	3.770E+0	4.639E+0
-2.871E-1	3.831E+0	4.522E+0
-2.822E-1	3.714E+0	4.603E+0
-2.838E-1	3.805E+0	4.623E+0
-2.806E-1	3.805E+0	4.623E+0
-2.871E-1	3.789E+0	4.551E+0
-2.838E-1	3.750E+0	4.616E+0
-2.838E-1	3.753E+0	4.639E+0
-2.854E-1	3.744E+0	4.649E+0
-2.871E-1	3.766E+0	4.645E+0
-2.789E-1	3.757E+0	4.652E+0
-2.838E-1	3.682E+0	4.593E+0
-2.806E-1	3.763E+0	4.623E+0
-2.903E-1	3.805E+0	4.603E+0
-2.806E-1	3.899E+0	4.587E+0
-2.838E-1	3.692E+0	4.652E+0
-2.806E-1	3.747E+0	4.577E+0
-2.854E-1	3.867E+0	4.545E+0
-2.806E-1	3.795E+0	4.551E+0
-2.887E-1	3.753E+0	4.619E+0
-2.838E-1	3.669E+0	4.590E+0
-2.887E-1	3.792E+0	4.662E+0
-2.773E-1	3.831E+0	4.710E+0
-2.838E-1	3.770E+0	4.613E+0
-2.854E-1	3.857E+0	4.652E+0
-2.854E-1	3.903E+0	4.629E+0
-2.822E-1	3.799E+0	4.639E+0
-2.854E-1	3.757E+0	4.571E+0
-2.838E-1	3.760E+0	4.610E+0
-2.871E-1	3.731E+0	4.606E+0
-2.838E-1	3.760E+0	4.645E+0
-2.838E-1	3.773E+0	4.665E+0
-2.838E-1	3.870E+0	4.551E+0
-2.887E-1	3.766E+0	4.574E+0
-2.789E-1	3.776E+0	4.519E+0
-2.871E-1	3.815E+0	4.597E+0
-2.854E-1	3.786E+0	4.603E+0
-2.854E-1	3.834E+0	4.681E+0
-2.806E-1	3.747E+0	4.720E+0
-2.871E-1	3.747E+0	4.691E+0
-2.838E-1	3.662E+0	4.785E+0
-2.871E-1	3.679E+0	4.558E+0
-2.806E-1	3.821E+0	4.545E+0
-2.838E-1	3.766E+0	4.564E+0
-2.838E-1	3.692E+0	4.600E+0
-2.838E-1	3.701E+0	4.571E+0
-2.822E-1	3.912E+0	4.519E+0
-2.822E-1	3.831E+0	4.535E+0
-2.854E-1	3.789E+0	4.470E+0
-2.871E-1	3.721E+0	4.632E+0
-2.838E-1	3.744E+0	4.506E+0
-2.838E-1	3.805E+0	4.558E+0
-2.887E-1	3.598E+0	4.568E+0
-2.871E-1	3.688E+0	4.574E+0
-2.822E-1	3.714E+0	4.720E+0
-2.838E-1	3.698E+0	4.649E+0
-2.838E-1	3.773E+0	4.668E+0
-2.854E-1	3.763E+0	4.600E+0
-2.822E-1	3.734E+0	4.535E+0
-2.838E-1	3.773E+0	4.564E+0
-2.854E-1	3.763E+0	4.665E+0
-2.854E-1	3.808E+0	4.532E+0
-2.854E-1	3.744E+0	4.597E+0
-2.806E-1	3.747E+0	4.639E+0
-2.871E-1	3.783E+0	4.512E+0
-2.871E-1	3.779E+0	4.568E+0
-2.838E-1	3.727E+0	4.616E+0
-2.822E-1	3.792E+0	4.675E+0
-2.854E-1	3.779E+0	4.743E+0
-2.838E-1	3.799E+0	4.704E+0
-2.822E-1	3.656E+0	4.636E+0
-2.806E-1	3.776E+0	4.662E+0
-2.871E-1	3.763E+0	4.574E+0
-2.822E-1	3.828E+0	4.574E+0
-2.838E-1	3.815E+0	4.542E+0
-2.822E-1	3.847E+0	4.593E+0
-2.871E-1	3.795E+0	4.496E+0
-2.854E-1	3.821E+0	4.574E+0
-2.854E-1	3.831E+0	4.535E+0
-2.789E-1	3.799E+0	4.616E+0
-2.887E-1	3.750E+0	4.691E+0
-2.838E-1	3.656E+0	4.649E+0
-2.854E-1	3.867E+0	4.736E+0
-2.806E-1	3.844E+0	4.688E+0
-2.854E-1	3.825E+0	4.701E+0
-2.806E-1	3.763E+0	4.714E+0
-2.871E-1	3.763E+0	4.483E+0
-2.806E-1	3.783E+0	4.522E+0
-2.871E-1	3.867E+0	4.765E+0
-2.822E-1	3.770E+0	4.499E+0
-2.838E-1	3.734E+0	4.587E+0
-2.838E-1	3.685E+0	4.759E+0
-2.854E-1	3.688E+0	4.671E+0
-2.838E-1	3.883E+0	4.636E+0
-2.887E-1	3.821E+0	4.720E+0
-2.806E-1	3.831E+0	4.558E+0
-2.854E-1	3.705E+0	4.551E+0
-2.838E-1	3.792E+0	4.600E+0
-2.854E-1	3.786E+0	4.571E+0
-2.806E-1	3.841E+0	4.675E+0
-2.887E-1	3.682E+0	4.639E+0
-2.806E-1	3.727E+0	4.603E+0
-2.871E-1	3.666E+0	4.616E+0
-2.789E-1	3.747E+0	4.587E+0
-2.887E-1	3.760E+0	4.564E+0
-2.838E-1	3.766E+0	4.529E+0
-2.854E-1	3.731E+0	4.506E+0
-2.789E-1	3.747E+0	4.525E+0
-2.854E-1	3.818E+0	4.548E+0
-2.838E-1	3.789E+0	4.584E+0
-2.854E-1	3.744E+0	4.626E+0
-2.806E-1	3.698E+0	4.545E+0
-2.854E-1	3.737E+0	4.558E+0
-2.838E-1	3.766E+0	4.590E+0
-2.887E-1	3.786E+0	4.723E+0
-2.789E-1	3.747E+0	4.675E+0
-2.871E-1	3.734E+0	4.525E+0
-2.838E-1	3.695E+0	4.600E+0
-2.854E-1	3.786E+0	4.519E+0
-2.789E-1	3.851E+0	4.535E+0
-2.887E-1	3.786E+0	4.603E+0
-2.854E-1	3.896E+0	4.642E+0
-2.871E-1	3.815E+0	4.477E+0
-2.838E-1	3.802E+0	4.613E+0
-2.854E-1	3.747E+0	4.532E+0
-2.854E-1	3.718E+0	4.581E+0
-2.838E-1	3.682E+0	4.606E+0
-2.822E-1	3.815E+0	4.590E+0
-2.854E-1	3.821E+0	4.568E+0
-2.838E-1	3.779E+0	4.545E+0
-2.854E-1	3.695E+0	4.493E+0
-2.838E-1	3.744E+0	4.795E+0
-2.822E-1	3.724E+0	4.610E+0
-2.871E-1	3.792E+0	4.668E+0
-2.871E-1	3.695E+0	4.772E+0
-2.806E-1	3.812E+0	4.561E+0
-2.854E-1	3.851E+0	4.542E+0
-2.854E-1	3.857E+0	4.600E+0
-2.838E-1	3.779E+0	4.629E+0
-2.838E-1	3.783E+0	4.551E+0
-2.887E-1	3.795E+0	4.723E+0
-2.871E-1	3.886E+0	4.707E+0
-2.871E-1	3.854E+0	4.545E+0
-2.822E-1	3.779E+0	4.590E+0
-2.838E-1	3.692E+0	4.581E+0
-2.854E-1	3.744E+0	4.590E+0
-2.854E-1	3.821E+0	4.551E+0
-2.838E-1	3.744E+0	4.548E+0
-2.871E-1	3.744E+0	4.629E+0
-2.887E-1	3.802E+0	4.558E+0
-2.822E-1	3.867E+0	4.551E+0
-2.822E-1	3.812E+0	4.694E+0
-2.838E-1	3.779E+0	4.701E+0
-2.871E-1	3.786E+0	4.542E+0
-2.806E-1	3.779E+0	4.564E+0
-2.822E-1	3.860E+0	4.506E+0
-2.854E-1	3.812E+0	4.555E+0
-2.838E-1	3.718E+0	4.616E+0
-2.854E-1	3.672E+0	4.629E+0
-2.838E-1	3.747E+0	4.555E+0
-2.838E-1	3.685E+0	4.587E+0
-2.871E-1	3.757E+0	4.574E+0
-2.789E-1	3.763E+0	4.516E+0
-2.838E-1	3.718E+0	4.532E+0
-2.838E-1	3.750E+0	4.714E+0
-2.854E-1	3.753E+0	4.691E+0
-2.789E-1	3.802E+0	4.678E+0
-2.838E-1	3.786E+0	4.568E+0
-2.838E-1	3.701E+0	4.581E+0
-2.903E-1	3.770E+0	4.629E+0
-2.822E-1	3.825E+0	4.571E+0
-2.854E-1	3.799E+0	4.603E+0
-2.838E-1	3.776E+0	4.577E+0
-2.871E-1	3.685E+0	4.519E+0
-2.789E-1	3.818E+0	4.636E+0
-2.871E-1	3.753E+0	4.714E+0
-2.822E-1	3.757E+0	4.658E+0
-2.871E-1	3.808E+0	4.610E+0
-2.789E-1	3.779E+0	4.642E+0
-2.871E-1	3.773E+0	4.791E+0
-2.822E-1	3.779E+0	4.606E+0
-2.887E-1	3.637E+0	4.632E+0
-2.806E-1	3.808E+0	4.623E+0
-2.887E-1	3.815E+0	4.701E+0
-2.822E-1	3.760E+0	4.590E+0
-2.871E-1	3.799E+0	4.603E+0
-2.806E-1	3.757E+0	4.542E+0
-2.887E-1	3.701E+0	4.678E+0
-2.806E-1	3.643E+0	4.652E+0
-2.903E-1	3.740E+0	4.688E+0
-2.773E-1	3.792E+0	4.691E+0
-2.854E-1	3.770E+0	4.678E+0
-2.806E-1	3.695E+0	4.529E+0
-2.871E-1	3.841E+0	4.629E+0
-2.822E-1	3.753E+0	4.561E+0
-2.887E-1	3.903E+0	4.655E+0
-2.806E-1	3.701E+0	4.730E+0
-2.903E-1	3.844E+0	4.613E+0
-2.822E-1	3.844E+0	4.522E+0
-2.871E-1	3.799E+0	4.470E+0
-2.822E-1	3.685E+0	4.658E+0
-2.887E-1	3.727E+0	4.723E+0
-2.822E-1	3.792E+0	4.506E+0
-2.871E-1	3.669E+0	4.574E+0
-2.838E-1	3.857E+0	4.529E+0
-2.871E-1	3.857E+0	4.707E+0
-2.822E-1	3.776E+0	4.590E+0
-2.838E-1	3.633E+0	4.694E+0
-2.838E-1	3.789E+0	4.684E+0
-2.871E-1	3.718E+0	4.551E+0
-2.806E-1	3.802E+0	4.584E+0
-2.838E-1	3.685E+0	4.697E+0
-2.838E-1	3.783E+0	4.548E+0
-2.903E-1	3.737E+0	4.519E+0
-2.789E-1	3.766E+0	4.662E+0
-2.838E-1	3.799E+0	4.590E+0
-2.871E-1	3.838E+0	4.470E+0
-2.854E-1	3.721E+0	4.613E+0
-2.838E-1	3.763E+0	4.584E+0
-2.854E-1	3.714E+0	4.629E+0
-2.822E-1	3.734E+0	4.756E+0
-2.871E-1	3.737E+0	4.568E+0
-2.822E-1	3.789E+0	4.522E+0
-2.838E-1	3.818E+0	4.522E+0
-2.854E-1	3.870E+0	4.642E+0
-2.871E-1	3.792E+0	4.477E+0
-2.806E-1	3.834E+0	4.762E+0
-2.838E-1	3.815E+0	4.422E+0
-2.838E-1	3.753E+0	4.581E+0
-2.838E-1	3.718E+0	4.574E+0
-2.806E-1	3.688E+0	4.623E+0
-2.854E-1	3.721E+0	4.610E+0
-2.854E-1	3.779E+0	4.477E+0
-2.854E-1	3.818E+0	4.545E+0
-2.822E-1	3.815E+0	4.642E+0
-2.854E-1	3.760E+0	4.639E+0
-2.854E-1	3.708E+0	4.532E+0
-2.871E-1	3.792E+0	4.710E+0
-2.854E-1	3.770E+0	4.632E+0
-2.838E-1	3.711E+0	4.558E+0
-2.903E-1	3.838E+0	4.590E+0
-2.854E-1	3.831E+0	4.600E+0
-2.822E-1	3.731E+0	4.688E+0
-2.822E-1	3.744E+0	4.464E+0
-2.854E-1	3.766E+0	4.645E+0
-2.854E-1	3.666E+0	4.756E+0
-2.838E-1	3.779E+0	4.756E+0
-2.806E-1	3.701E+0	4.688E+0
-2.871E-1	3.688E+0	4.639E+0
-2.854E-1	3.714E+0	4.600E+0
-2.871E-1	3.880E+0	4.688E+0
-2.806E-1	3.773E+0	4.610E+0
-2.887E-1	3.753E+0	4.499E+0
-2.822E-1	3.783E+0	4.610E+0
-2.854E-1	3.789E+0	4.590E+0
-2.822E-1	3.770E+0	4.545E+0
-2.887E-1	3.740E+0	4.606E+0
-2.854E-1	3.890E+0	4.548E+0
-2.871E-1	3.744E+0	4.645E+0
-2.789E-1	3.679E+0	4.749E+0
-2.887E-1	3.805E+0	4.561E+0
-2.871E-1	3.701E+0	4.668E+0
-2.871E-1	3.799E+0	4.668E+0
-2.789E-1	3.776E+0	4.574E+0
-2.887E-1	3.799E+0	4.733E+0
-2.838E-1	3.721E+0	4.662E+0
-2.887E-1	3.805E+0	4.613E+0
-2.789E-1	3.753E+0	4.577E+0
-2.903E-1	3.773E+0	4.626E+0
-2.822E-1	3.867E+0	4.772E+0
-2.871E-1	3.753E+0	4.707E+0
-2.806E-1	3.705E+0	4.564E+0
-2.854E-1	3.711E+0	4.623E+0
-2.822E-1	3.773E+0	4.577E+0
-2.854E-1	3.724E+0	4.697E+0
-2.806E-1	3.744E+0	4.652E+0
-2.903E-1	3.776E+0	4.538E+0
-2.822E-1	3.766E+0	4.710E+0
-2.871E-1	3.821E+0	4.532E+0
-2.806E-1	3.851E+0	4.568E+0
-2.871E-1	3.867E+0	4.584E+0
-2.838E-1	3.851E+0	4.655E+0
-2.838E-1	3.753E+0	4.649E+0
-2.822E-1	3.747E+0	4.655E+0
-2.887E-1	3.802E+0	4.525E+0
-2.822E-1	3.847E+0	4.691E+0
-2.854E-1	3.828E+0	4.694E+0
-2.822E-1	3.646E+0	4.503E+0
-2.871E-1	3.763E+0	4.548E+0
-2.822E-1	3.734E+0	4.684E+0
-2.838E-1	3.747E+0	4.704E+0
-2.789E-1	3.682E+0	4.678E+0
-2.871E-1	3.841E+0	4.571E+0
-2.806E-1	3.711E+0	4.658E+0
-2.854E-1	3.653E+0	4.739E+0
-2.806E-1	3.744E+0	4.558E+0
-2.903E-1	3.711E+0	4.694E+0
-2.822E-1	3.834E+0	4.584E+0
-2.871E-1	3.773E+0	4.636E+0
-2.838E-1	3.714E+0	4.642E+0
-2.871E-1	3.737E+0	4.568E+0
-2.854E-1	3.675E+0	4.564E+0
-2.838E-1	3.795E+0	4.587E+0
-2.806E-1	3.770E+0	4.603E+0
-2.887E-1	3.795E+0	4.545E+0
-2.822E-1	3.792E+0	4.480E+0
-2.854E-1	3.763E+0	4.587E+0
-2.822E-1	3.662E+0	4.678E+0
-2.887E-1	3.679E+0	4.597E+0
-2.806E-1	3.844E+0	4.632E+0
-2.838E-1	3.773E+0	4.574E+0
-2.806E-1	3.724E+0	4.610E+0
-2.854E-1	3.948E+0	4.581E+0
-2.854E-1	3.818E+0	4.561E+0
-2.838E-1	3.828E+0	4.688E+0
-2.838E-1	3.812E+0	4.574E+0
-2.887E-1	3.795E+0	4.467E+0
-2.822E-1	3.773E+0	4.645E+0
-2.854E-1	3.786E+0	4.626E+0
-2.822E-1	3.669E+0	4.516E+0
-2.854E-1	3.812E+0	4.701E+0
-2.838E-1	3.763E+0	4.658E+0
-2.822E-1	3.925E+0	4.584E+0
-2.822E-1	3.753E+0	4.671E+0
-2.854E-1	3.776E+0	4.587E+0
-2.854E-1	3.873E+0	4.574E+0
-2.822E-1	3.698E+0	4.730E+0
-2.838E-1	3.708E+0	4.593E+0
-2.854E-1	3.906E+0	4.512E+0
-2.871E-1	3.925E+0	4.629E+0
-2.838E-1	3.753E+0	4.603E+0
-2.806E-1	3.828E+0	4.584E+0
-2.871E-1	3.783E+0	4.597E+0
-2.838E-1	3.773E+0	4.574E+0
-2.838E-1	3.727E+0	4.678E+0
-2.854E-1	3.666E+0	4.756E+0
-2.854E-1	3.692E+0	4.606E+0
-2.854E-1	3.692E+0	4.671E+0
-2.806E-1	3.831E+0	4.613E+0
-2.838E-1	3.770E+0	4.652E+0
-2.854E-1	3.763E+0	4.603E+0
-2.854E-1	3.766E+0	4.632E+0
-2.806E-1	3.847E+0	4.587E+0
-2.871E-1	3.624E+0	4.717E+0
-2.838E-1	3.747E+0	4.619E+0
-2.887E-1	3.734E+0	4.681E+0
-2.822E-1	3.786E+0	4.584E+0
-2.854E-1	3.825E+0	4.623E+0
-2.838E-1	3.773E+0	4.597E+0
-2.871E-1	3.786E+0	4.525E+0
-2.806E-1	3.770E+0	4.701E+0
-2.871E-1	3.744E+0	4.762E+0
-2.822E-1	3.737E+0	4.649E+0
-2.871E-1	3.818E+0	4.652E+0
-2.789E-1	3.766E+0	4.603E+0
-2.854E-1	3.718E+0	4.662E+0
-2.854E-1	3.718E+0	4.662E+0
-2.887E-1	3.659E+0	4.701E+0
-2.806E-1	3.805E+0	4.668E+0
-2.854E-1	3.860E+0	4.516E+0
-2.806E-1	3.734E+0	4.775E+0
-2.871E-1	3.679E+0	4.652E+0
-2.806E-1	3.815E+0	4.577E+0
-2.871E-1	3.838E+0	4.632E+0
-2.789E-1	3.766E+0	4.629E+0
-2.871E-1	3.828E+0	4.561E+0
-2.822E-1	3.766E+0	4.593E+0
-2.871E-1	3.744E+0	4.551E+0
-2.822E-1	3.799E+0	4.642E+0
-2.903E-1	3.695E+0	4.571E+0
-2.789E-1	3.792E+0	4.671E+0
-2.903E-1	3.763E+0	4.564E+0
-2.822E-1	3.779E+0	4.688E+0
-2.887E-1	3.753E+0	4.571E+0
-2.806E-1	3.795E+0	4.652E+0
-2.854E-1	3.669E+0	4.593E+0
-2.822E-1	3.792E+0	4.606E+0
-2.903E-1	3.718E+0	4.671E+0
-2.789E-1	3.753E+0	4.613E+0
-2.838E-1	3.721E+0	4.619E+0
-2.838E-1	3.812E+0	4.525E+0
-2.871E-1	3.802E+0	4.691E+0
-2.789E-1	3.805E+0	4.558E+0
-2.838E-1	3.750E+0	4.714E+0
-2.838E-1	3.783E+0	4.538E+0
-2.903E-1	3.721E+0	4.499E+0
-2.806E-1	3.750E+0	4.490E+0
-2.854E-1	3.734E+0	4.632E+0
-2.822E-1	3.838E+0	4.701E+0
-2.903E-1	3.672E+0	4.642E+0
-2.806E-1	3.783E+0	4.597E+0
-2.854E-1	3.763E+0	4.535E+0
-2.854E-1	3.808E+0	4.678E+0
-2.871E-1	3.802E+0	4.623E+0
-2.806E-1	3.799E+0	4.542E+0
-2.871E-1	3.727E+0	4.655E+0
-2.838E-1	3.714E+0	4.610E+0
-2.854E-1	3.808E+0	4.707E+0
-2.838E-1	3.841E+0	4.581E+0
-2.854E-1	3.851E+0	4.568E+0
-2.838E-1	3.763E+0	4.577E+0
-2.854E-1	3.857E+0	4.590E+0
-2.838E-1	3.714E+0	4.691E+0
-2.871E-1	3.705E+0	4.551E+0
-2.838E-1	3.805E+0	4.509E+0
-2.871E-1	3.805E+0	4.675E+0
-2.838E-1	3.640E+0	4.490E+0
-2.871E-1	3.844E+0	4.655E+0
-2.871E-1	3.825E+0	4.652E+0
-2.871E-1	3.737E+0	4.626E+0
-2.854E-1	3.688E+0	4.645E+0
-2.887E-1	3.718E+0	4.613E+0
-2.871E-1	3.721E+0	4.542E+0
-2.887E-1	3.711E+0	4.613E+0
-2.822E-1	3.753E+0	4.600E+0
-2.854E-1	3.750E+0	4.675E+0
-2.887E-1	3.721E+0	4.632E+0
-2.838E-1	3.708E+0	4.529E+0
-2.838E-1	3.808E+0	4.577E+0
-2.838E-1	3.718E+0	4.555E+0
-2.871E-1	3.760E+0	4.610E+0
-2.871E-1	3.812E+0	4.493E+0
-2.854E-1	3.795E+0	4.642E+0
-2.822E-1	3.890E+0	4.503E+0
-2.887E-1	3.750E+0	4.629E+0
-2.871E-1	3.808E+0	4.600E+0
-2.887E-1	3.734E+0	4.684E+0
-2.838E-1	3.805E+0	4.697E+0
-2.903E-1	3.724E+0	4.535E+0
-2.903E-1	3.831E+0	4.652E+0
-2.887E-1	3.786E+0	4.610E+0
-2.838E-1	3.640E+0	4.642E+0
-2.919E-1	3.724E+0	4.597E+0
-2.854E-1	3.805E+0	4.623E+0
-2.854E-1	3.708E+0	4.613E+0
-2.838E-1	3.714E+0	4.603E+0
-2.903E-1	3.818E+0	4.564E+0
-2.887E-1	3.789E+0	4.668E+0
-2.871E-1	3.737E+0	4.632E+0
-2.838E-1	3.643E+0	4.548E+0
-2.903E-1	3.770E+0	4.652E+0
-2.871E-1	3.795E+0	4.623E+0
-2.887E-1	3.766E+0	4.564E+0
-2.838E-1	3.753E+0	4.587E+0
-2.903E-1	3.698E+0	4.665E+0
-2.871E-1	3.698E+0	4.532E+0
-2.919E-1	3.744E+0	4.568E+0
-2.838E-1	3.731E+0	4.684E+0
-2.919E-1	3.734E+0	4.658E+0
-2.887E-1	3.828E+0	4.584E+0
-2.871E-1	3.831E+0	4.623E+0
-2.854E-1	3.695E+0	4.577E+0
-2.903E-1	3.779E+0	4.571E+0
-2.871E-1	3.688E+0	4.568E+0
-2.919E-1	3.783E+0	4.584E+0
-2.854E-1	3.727E+0	4.613E+0
-2.903E-1	3.763E+0	4.688E+0
-2.887E-1	3.812E+0	4.603E+0
-2.887E-1	3.659E+0	4.720E+0
-2.854E-1	3.721E+0	4.616E+0
-2.919E-1	3.737E+0	4.590E+0
-2.903E-1	3.851E+0	4.752E+0
-2.919E-1	3.714E+0	4.525E+0
-2.871E-1	3.799E+0	4.678E+0
-2.919E-1	3.779E+0	4.590E+0
-2.887E-1	3.607E+0	4.749E+0
-2.919E-1	3.841E+0	4.564E+0
-2.854E-1	3.776E+0	4.649E+0
-2.935E-1	3.672E+0	4.548E+0
-2.887E-1	3.757E+0	4.671E+0
-2.935E-1	3.737E+0	4.636E+0
-2.887E-1	3.688E+0	4.629E+0
-2.952E-1	3.682E+0	4.759E+0
-2.919E-1	3.737E+0	4.516E+0
-2.952E-1	3.860E+0	4.678E+0
-2.871E-1	3.847E+0	4.538E+0
-2.935E-1	3.893E+0	4.610E+0
-2.935E-1	3.873E+0	4.645E+0
-2.935E-1	3.795E+0	4.577E+0
-2.887E-1	3.776E+0	4.603E+0
-2.952E-1	3.812E+0	4.610E+0
-2.887E-1	3.692E+0	4.457E+0
-2.919E-1	3.799E+0	4.691E+0
-2.871E-1	3.802E+0	4.688E+0
-2.935E-1	3.744E+0	4.606E+0
-2.935E-1	3.847E+0	4.581E+0
-2.935E-1	3.834E+0	4.548E+0
-2.887E-1	3.737E+0	4.542E+0
-2.968E-1	3.760E+0	4.681E+0
-2.952E-1	3.682E+0	4.603E+0
-2.935E-1	3.714E+0	4.551E+0
-2.952E-1	3.847E+0	4.642E+0
-2.952E-1	3.795E+0	4.509E+0
-2.935E-1	3.779E+0	4.629E+0
-2.935E-1	3.698E+0	4.730E+0
-2.887E-1	3.812E+0	4.759E+0
-2.968E-1	3.786E+0	4.694E+0
-2.952E-1	3.757E+0	4.623E+0
-2.952E-1	3.685E+0	4.597E+0
-2.935E-1	3.740E+0	4.739E+0
-2.968E-1	3.724E+0	4.561E+0
-2.984E-1	3.834E+0	4.652E+0
-2.935E-1	3.747E+0	4.636E+0
-2.935E-1	3.844E+0	4.626E+0
-2.968E-1	3.753E+0	4.616E+0
-2.968E-1	3.825E+0	4.535E+0
-2.968E-1	3.789E+0	4.619E+0
-2.935E-1	3.731E+0	4.574E+0
-3.000E-1	3.724E+0	4.652E+0
-3.000E-1	3.698E+0	4.665E+0
-2.935E-1	3.812E+0	4.577E+0
-2.984E-1	3.799E+0	4.619E+0
-2.968E-1	3.795E+0	4.496E+0
-2.968E-1	3.705E+0	4.571E+0
-2.968E-1	3.792E+0	4.726E+0
-2.968E-1	3.831E+0	4.593E+0
-2.968E-1	3.760E+0	4.649E+0
-2.968E-1	3.721E+0	4.574E+0
-2.935E-1	3.776E+0	4.681E+0
-3.000E-1	3.844E+0	4.490E+0
-2.968E-1	3.783E+0	4.642E+0
-3.000E-1	3.838E+0	4.561E+0
-2.952E-1	3.786E+0	4.717E+0
-2.952E-1	3.870E+0	4.545E+0
-2.952E-1	3.818E+0	4.675E+0
-3.000E-1	3.766E+0	4.652E+0
-2.952E-1	3.757E+0	4.606E+0
-3.000E-1	3.718E+0	4.584E+0
-2.952E-1	3.792E+0	4.665E+0
-3.000E-1	3.783E+0	4.606E+0
-2.952E-1	3.974E+0	4.529E+0
-2.968E-1	3.757E+0	4.632E+0
-2.968E-1	3.747E+0	4.613E+0
-2.984E-1	3.802E+0	4.525E+0
-2.952E-1	3.747E+0	4.668E+0
-2.984E-1	3.763E+0	4.636E+0
-2.968E-1	3.688E+0	4.704E+0
-3.000E-1	3.789E+0	4.558E+0
-2.935E-1	3.789E+0	4.545E+0
-3.017E-1	3.825E+0	4.652E+0
-2.935E-1	3.893E+0	4.662E+0
-3.000E-1	3.821E+0	4.503E+0
-2.935E-1	3.737E+0	4.691E+0
-3.000E-1	3.763E+0	4.590E+0
-2.968E-1	3.789E+0	4.522E+0
-3.000E-1	3.795E+0	4.590E+0
-2.935E-1	3.750E+0	4.788E+0
-2.968E-1	3.795E+0	4.590E+0
-2.968E-1	3.789E+0	4.613E+0
-3.017E-1	3.870E+0	4.649E+0
-2.919E-1	3.812E+0	4.632E+0
-3.000E-1	3.857E+0	4.645E+0
-2.984E-1	3.734E+0	4.610E+0
-2.984E-1	3.701E+0	4.701E+0
-2.935E-1	3.659E+0	4.522E+0
-3.000E-1	3.750E+0	4.632E+0
-2.952E-1	3.854E+0	4.470E+0
-3.033E-1	3.857E+0	4.564E+0
-2.919E-1	3.711E+0	4.632E+0
-2.984E-1	3.808E+0	4.626E+0
-2.968E-1	3.744E+0	4.603E+0
-3.017E-1	3.776E+0	4.632E+0
-2.919E-1	3.773E+0	4.632E+0
-3.000E-1	3.760E+0	4.642E+0
-2.984E-1	3.646E+0	4.584E+0
-3.033E-1	3.792E+0	4.441E+0
-2.968E-1	3.792E+0	4.584E+0
-3.000E-1	3.675E+0	4.626E+0
-2.968E-1	3.705E+0	4.626E+0
-3.000E-1	3.731E+0	4.561E+0
-2.919E-1	3.886E+0	4.467E+0
-3.017E-1	3.776E+0	4.652E+0
-2.984E-1	3.821E+0	4.600E+0
-3.000E-1	3.698E+0	4.509E+0
-2.952E-1	3.724E+0	4.509E+0
-2.968E-1	3.695E+0	4.561E+0
-3.000E-1	3.838E+0	4.623E+0
-3.017E-1	3.701E+0	4.616E+0
-2.968E-1	3.711E+0	4.590E+0
-2.935E-1	3.818E+0	4.649E+0
-2.984E-1	3.708E+0	4.636E+0
-3.000E-1	3.614E+0	4.626E+0
-2.952E-1	3.812E+0	4.568E+0
-2.952E-1	3.705E+0	4.545E+0
-2.968E-1	3.695E+0	4.503E+0
-3.000E-1	3.656E+0	4.704E+0
-2.968E-1	3.818E+0	4.486E+0
-3.000E-1	3.662E+0	4.629E+0
-2.984E-1	3.773E+0	4.593E+0
-2.984E-1	3.734E+0	4.639E+0
-2.935E-1	3.669E+0	4.600E+0
-2.984E-1	3.831E+0	4.626E+0
-3.000E-1	3.857E+0	4.655E+0
-3.000E-1	3.831E+0	4.684E+0
-2.952E-1	3.753E+0	4.717E+0
-2.968E-1	3.747E+0	4.558E+0
-2.984E-1	3.750E+0	4.529E+0
-3.000E-1	3.708E+0	4.532E+0
-2.984E-1	3.789E+0	4.688E+0
-2.968E-1	3.747E+0	4.454E+0
-2.984E-1	3.766E+0	4.535E+0
-2.984E-1	3.795E+0	4.516E+0
-2.984E-1	3.786E+0	4.606E+0
-2.984E-1	3.692E+0	4.603E+0
-3.000E-1	3.753E+0	4.438E+0
-3.000E-1	3.786E+0	4.632E+0
-2.952E-1	3.760E+0	4.655E+0
-3.000E-1	3.854E+0	4.649E+0
-3.017E-1	3.808E+0	4.525E+0
-3.000E-1	3.779E+0	4.720E+0
-2.984E-1	3.727E+0	4.632E+0
-2.968E-1	3.766E+0	4.623E+0
-3.000E-1	3.812E+0	4.587E+0
-2.968E-1	3.718E+0	4.535E+0
-2.968E-1	3.799E+0	4.714E+0
-2.968E-1	3.786E+0	4.681E+0
-3.033E-1	3.760E+0	4.623E+0
-2.952E-1	3.737E+0	4.448E+0
-3.000E-1	3.666E+0	4.652E+0
-2.952E-1	3.721E+0	4.581E+0
-3.000E-1	3.757E+0	4.545E+0
-2.984E-1	3.753E+0	4.616E+0
-3.000E-1	3.873E+0	4.597E+0
-2.952E-1	3.753E+0	4.642E+0
-3.033E-1	3.656E+0	4.613E+0
-2.984E-1	3.808E+0	4.512E+0
-3.017E-1	3.786E+0	4.532E+0
-2.952E-1	3.766E+0	4.548E+0
-3.033E-1	3.760E+0	4.619E+0
-2.984E-1	3.724E+0	4.480E+0
-3.000E-1	3.740E+0	4.606E+0
-2.952E-1	3.776E+0	4.632E+0
-3.000E-1	3.851E+0	4.496E+0
-2.984E-1	3.633E+0	4.632E+0
-3.000E-1	3.928E+0	4.584E+0
-2.968E-1	3.779E+0	4.707E+0
-3.065E-1	3.633E+0	4.587E+0
-2.984E-1	3.802E+0	4.590E+0
-2.968E-1	3.744E+0	4.639E+0
-2.952E-1	3.747E+0	4.610E+0
-3.033E-1	3.812E+0	4.610E+0
-2.984E-1	3.828E+0	4.691E+0
-3.000E-1	3.776E+0	4.525E+0
-2.984E-1	3.763E+0	4.730E+0
-3.033E-1	3.698E+0	4.619E+0
-3.000E-1	3.721E+0	4.577E+0
-2.984E-1	3.757E+0	4.568E+0
-2.919E-1	3.779E+0	4.516E+0
-3.017E-1	3.740E+0	4.499E+0
-2.968E-1	3.724E+0	4.636E+0
-2.968E-1	3.650E+0	4.597E+0
-2.952E-1	3.757E+0	4.574E+0
-3.000E-1	3.789E+0	4.561E+0
-2.968E-1	3.711E+0	4.522E+0
-3.017E-1	3.740E+0	4.629E+0
-2.968E-1	3.682E+0	4.632E+0
-3.033E-1	3.864E+0	4.590E+0
-2.968E-1	3.812E+0	4.493E+0
-2.984E-1	3.721E+0	4.639E+0
-2.984E-1	3.770E+0	4.626E+0
-3.017E-1	3.737E+0	4.603E+0
-2.984E-1	3.808E+0	4.629E+0
-3.017E-1	3.672E+0	4.733E+0
-2.968E-1	3.711E+0	4.642E+0
-3.017E-1	3.711E+0	4.756E+0
-2.984E-1	3.792E+0	4.522E+0
-2.968E-1	3.802E+0	4.548E+0
-2.968E-1	3.825E+0	4.632E+0
-3.017E-1	3.795E+0	4.555E+0
-2.984E-1	3.792E+0	4.697E+0
-2.968E-1	3.731E+0	4.619E+0
-2.968E-1	3.737E+0	4.626E+0
-3.017E-1	3.760E+0	4.568E+0
-2.984E-1	3.737E+0	4.486E+0
-2.984E-1	3.870E+0	4.551E+0
-2.952E-1	3.682E+0	4.593E+0
-2.984E-1	3.792E+0	4.503E+0
-2.984E-1	3.776E+0	4.616E+0
-2.984E-1	3.727E+0	4.606E+0
-2.968E-1	3.786E+0	4.503E+0
-2.984E-1	3.757E+0	4.555E+0
-3.017E-1	3.779E+0	4.577E+0
-2.952E-1	3.770E+0	4.688E+0
-2.968E-1	3.718E+0	4.564E+0
-3.017E-1	3.640E+0	4.655E+0
-2.984E-1	3.799E+0	4.519E+0
-2.968E-1	3.714E+0	4.639E+0
-2.952E-1	3.776E+0	4.671E+0
-3.017E-1	3.802E+0	4.584E+0
-3.000E-1	3.718E+0	4.490E+0
-2.968E-1	3.854E+0	4.587E+0
-2.984E-1	3.763E+0	4.574E+0
-2.984E-1	3.773E+0	4.613E+0
-2.984E-1	3.744E+0	4.551E+0
-2.984E-1	3.731E+0	4.619E+0
-2.968E-1	3.744E+0	4.623E+0
-3.017E-1	3.812E+0	4.561E+0
-3.000E-1	3.692E+0	4.568E+0
-2.968E-1	3.701E+0	4.529E+0
-2.968E-1	3.818E+0	4.629E+0
-2.984E-1	3.786E+0	4.564E+0
-3.000E-1	3.805E+0	4.584E+0
-2.952E-1	3.828E+0	4.597E+0
-2.952E-1	3.675E+0	4.649E+0
-2.968E-1	3.812E+0	4.577E+0
-2.984E-1	3.789E+0	4.457E+0
-2.968E-1	3.682E+0	4.645E+0
-2.984E-1	3.747E+0	4.678E+0
-2.984E-1	3.770E+0	4.577E+0
-3.017E-1	3.685E+0	4.529E+0
-2.935E-1	3.799E+0	4.642E+0
-3.000E-1	3.705E+0	4.678E+0
-2.984E-1	3.643E+0	4.649E+0
-2.968E-1	3.815E+0	4.587E+0
-2.952E-1	3.721E+0	4.577E+0
-2.952E-1	3.821E+0	4.785E+0
-2.984E-1	3.731E+0	4.707E+0
-3.017E-1	3.753E+0	4.665E+0
-2.952E-1	3.701E+0	4.632E+0
-2.968E-1	3.766E+0	4.590E+0
-2.984E-1	3.770E+0	4.662E+0
-3.000E-1	3.744E+0	4.749E+0
-2.968E-1	3.737E+0	4.726E+0
-2.952E-1	3.945E+0	4.606E+0
-2.984E-1	3.834E+0	4.532E+0
-3.017E-1	3.753E+0	4.704E+0
-2.968E-1	3.779E+0	4.568E+0
-2.984E-1	3.701E+0	4.665E+0
-3.000E-1	3.792E+0	4.519E+0
-3.017E-1	3.744E+0	4.619E+0
-2.952E-1	3.724E+0	4.691E+0
-2.952E-1	3.685E+0	4.665E+0
-2.952E-1	3.854E+0	4.645E+0
-3.000E-1	3.799E+0	4.532E+0
-2.968E-1	3.808E+0	4.678E+0
-2.984E-1	3.818E+0	4.701E+0
-2.984E-1	3.838E+0	4.642E+0
-3.000E-1	3.763E+0	4.645E+0
-2.935E-1	3.831E+0	4.684E+0
-2.968E-1	3.753E+0	4.619E+0
-2.984E-1	3.773E+0	4.632E+0
-3.033E-1	3.643E+0	4.574E+0
-2.968E-1	3.705E+0	4.616E+0
-2.952E-1	3.770E+0	4.655E+0
-2.984E-1	3.792E+0	4.542E+0
-3.017E-1	3.783E+0	4.568E+0
-2.968E-1	3.867E+0	4.613E+0
-2.984E-1	3.724E+0	4.587E+0
-2.968E-1	3.864E+0	4.571E+0
-3.000E-1	3.873E+0	4.610E+0
-2.952E-1	3.721E+0	4.597E+0
-2.968E-1	3.919E+0	4.649E+0
-2.952E-1	3.685E+0	4.714E+0
-3.000E-1	3.857E+0	4.590E+0
-2.935E-1	3.789E+0	4.577E+0
-2.935E-1	3.786E+0	4.593E+0
-2.984E-1	3.834E+0	4.684E+0
-2.984E-1	3.757E+0	4.571E+0
-2.984E-1	3.812E+0	4.561E+0
-2.952E-1	3.870E+0	4.545E+0
-2.968E-1	3.695E+0	4.629E+0
-3.000E-1	3.770E+0	4.519E+0
-2.935E-1	3.760E+0	4.619E+0
-2.968E-1	3.766E+0	4.655E+0
-2.968E-1	3.864E+0	4.645E+0
-2.952E-1	3.731E+0	4.590E+0
-2.935E-1	3.773E+0	4.564E+0
-2.952E-1	3.783E+0	4.581E+0
-2.968E-1	3.708E+0	4.671E+0
-2.984E-1	3.779E+0	4.509E+0
-2.952E-1	3.779E+0	4.551E+0
-2.968E-1	3.776E+0	4.603E+0
-3.017E-1	3.757E+0	4.613E+0
-3.000E-1	3.770E+0	4.597E+0
-2.952E-1	3.857E+0	4.613E+0
-2.952E-1	3.825E+0	4.785E+0
-2.984E-1	3.682E+0	4.499E+0
-2.984E-1	3.851E+0	4.629E+0
-2.952E-1	3.692E+0	4.564E+0
-2.968E-1	3.737E+0	4.525E+0
-2.968E-1	3.864E+0	4.613E+0
-3.000E-1	3.795E+0	4.658E+0
-2.984E-1	3.737E+0	4.626E+0
-2.968E-1	3.783E+0	4.645E+0
-2.968E-1	3.864E+0	4.568E+0
-3.017E-1	3.695E+0	4.597E+0
-2.968E-1	3.792E+0	4.642E+0
-2.935E-1	3.766E+0	4.736E+0
-2.968E-1	3.731E+0	4.749E+0
-2.968E-1	3.747E+0	4.671E+0
-2.968E-1	3.805E+0	4.568E+0
-2.968E-1	3.825E+0	4.490E+0
-2.984E-1	3.808E+0	4.577E+0
-2.984E-1	3.795E+0	4.480E+0
-2.984E-1	3.841E+0	4.613E+0
-2.952E-1	3.666E+0	4.558E+0
-2.984E-1	3.721E+0	4.568E+0
-2.968E-1	3.864E+0	4.645E+0
-2.952E-1	3.815E+0	4.542E+0
-2.952E-1	3.854E+0	4.503E+0
-3.017E-1	3.766E+0	4.645E+0
-2.968E-1	3.727E+0	4.568E+0
-2.952E-1	3.805E+0	4.503E+0
-2.952E-1	3.737E+0	4.470E+0
-2.952E-1	3.737E+0	4.606E+0
-2.984E-1	3.757E+0	4.616E+0
-2.968E-1	3.838E+0	4.645E+0
-2.952E-1	3.776E+0	4.483E+0
-2.984E-1	3.737E+0	4.548E+0
-2.984E-1	3.760E+0	4.736E+0
-3.000E-1	3.740E+0	4.535E+0
-2.968E-1	3.808E+0	4.590E+0
-2.968E-1	3.779E+0	4.629E+0
-2.968E-1	3.705E+0	4.636E+0
-2.935E-1	3.779E+0	4.493E+0
-2.935E-1	3.821E+0	4.726E+0
-2.984E-1	3.753E+0	4.603E+0
-2.935E-1	3.815E+0	4.707E+0
-2.952E-1	3.834E+0	4.606E+0
-2.935E-1	3.760E+0	4.545E+0
-2.952E-1	3.724E+0	4.522E+0
-2.984E-1	3.727E+0	4.600E+0
-2.968E-1	3.867E+0	4.720E+0
-2.935E-1	3.753E+0	4.568E+0
-3.000E-1	3.747E+0	4.639E+0
-2.984E-1	3.776E+0	4.490E+0
-2.968E-1	3.731E+0	4.642E+0
-2.935E-1	3.669E+0	4.632E+0
-2.984E-1	3.789E+0	4.632E+0
-2.968E-1	3.750E+0	4.558E+0
-2.952E-1	3.721E+0	4.581E+0
-2.919E-1	3.698E+0	4.642E+0
-3.000E-1	3.731E+0	4.538E+0
-2.952E-1	3.808E+0	4.606E+0
-2.968E-1	3.685E+0	4.688E+0
-2.935E-1	3.812E+0	4.743E+0
-2.984E-1	3.711E+0	4.665E+0
-2.968E-1	3.731E+0	4.626E+0
-2.952E-1	3.734E+0	4.778E+0
-2.968E-1	3.701E+0	4.584E+0
-2.984E-1	3.805E+0	4.652E+0
-2.968E-1	3.747E+0	4.649E+0
-2.984E-1	3.763E+0	4.464E+0
-2.919E-1	3.825E+0	4.606E+0
-2.984E-1	3.857E+0	4.684E+0
-2.935E-1	3.708E+0	4.571E+0
-2.984E-1	3.880E+0	4.555E+0
-2.919E-1	3.812E+0	4.694E+0
-2.968E-1	3.734E+0	4.522E+0
-2.952E-1	3.643E+0	4.645E+0
-2.952E-1	3.899E+0	4.597E+0
-2.952E-1	3.721E+0	4.600E+0
-2.968E-1	3.721E+0	4.480E+0
-2.968E-1	3.799E+0	4.610E+0
-2.952E-1	3.792E+0	4.551E+0
-2.968E-1	3.909E+0	4.626E+0
-2.968E-1	3.766E+0	4.665E+0
-2.984E-1	3.701E+0	4.720E+0
-2.952E-1	3.795E+0	4.688E+0
-2.952E-1	3.695E+0	4.568E+0
-3.000E-1	3.770E+0	4.590E+0
-2.952E-1	3.799E+0	4.581E+0
-2.952E-1	3.701E+0	4.649E+0
-2.952E-1	3.740E+0	4.597E+0
-2.968E-1	3.802E+0	4.723E+0
-2.952E-1	3.740E+0	4.584E+0
-2.984E-1	3.763E+0	4.587E+0
-2.935E-1	3.750E+0	4.506E+0
-2.984E-1	3.637E+0	4.512E+0
-2.952E-1	3.864E+0	4.555E+0
-2.952E-1	3.757E+0	4.762E+0
-2.984E-1	3.750E+0	4.652E+0
-2.968E-1	3.783E+0	4.574E+0
-2.952E-1	3.792E+0	4.577E+0
-2.952E-1	3.770E+0	4.503E+0
-2.968E-1	3.727E+0	4.532E+0
-2.968E-1	3.838E+0	4.701E+0
-2.968E-1	3.737E+0	4.444E+0
-2.952E-1	3.711E+0	4.590E+0
-2.952E-1	3.750E+0	4.636E+0
-2.968E-1	3.857E+0	4.684E+0
-2.968E-1	3.818E+0	4.460E+0
-2.935E-1	3.773E+0	4.480E+0
-2.952E-1	3.740E+0	4.480E+0
-2.968E-1	3.773E+0	4.538E+0
-2.935E-1	3.893E+0	4.519E+0
-2.952E-1	3.672E+0	4.558E+0
-2.968E-1	3.734E+0	4.548E+0
-2.968E-1	3.783E+0	4.619E+0
-2.968E-1	3.685E+0	4.516E+0
-2.935E-1	3.838E+0	4.665E+0
-2.952E-1	3.770E+0	4.616E+0
-2.984E-1	3.760E+0	4.632E+0
-2.952E-1	3.860E+0	4.590E+0
-2.935E-1	3.831E+0	4.642E+0
-2.968E-1	3.841E+0	4.662E+0
-2.968E-1	3.747E+0	4.571E+0
-2.952E-1	3.779E+0	4.658E+0
-2.935E-1	3.714E+0	4.561E+0
-2.952E-1	3.744E+0	4.613E+0
-2.968E-1	3.786E+0	4.655E+0
-2.984E-1	3.770E+0	4.613E+0
-2.952E-1	3.763E+0	4.555E+0
-2.952E-1	3.795E+0	4.477E+0
-2.935E-1	3.737E+0	4.697E+0
-2.968E-1	3.760E+0	4.590E+0
-2.935E-1	3.815E+0	4.571E+0
-2.952E-1	3.766E+0	4.555E+0
-2.984E-1	3.692E+0	4.623E+0
-2.984E-1	3.760E+0	4.678E+0
-2.919E-1	3.783E+0	4.519E+0
-2.952E-1	3.792E+0	4.597E+0
-2.984E-1	3.770E+0	4.629E+0
-2.968E-1	3.747E+0	4.597E+0
-2.919E-1	3.731E+0	4.581E+0
-2.984E-1	3.744E+0	4.642E+0
-2.952E-1	3.776E+0	4.516E+0
-2.968E-1	3.701E+0	4.603E+0
-2.919E-1	3.731E+0	4.581E+0
-2.935E-1	3.763E+0	4.639E+0
-2.968E-1	3.688E+0	4.616E+0
-2.952E-1	3.896E+0	4.568E+0
-2.919E-1	3.695E+0	4.590E+0
-2.968E-1	3.685E+0	4.649E+0
-2.952E-1	3.705E+0	4.545E+0
-2.968E-1	3.851E+0	4.619E+0
-2.919E-1	3.740E+0	4.548E+0
-2.935E-1	3.744E+0	4.551E+0
-2.952E-1	3.740E+0	4.548E+0
-2.935E-1	3.750E+0	4.561E+0
-2.919E-1	3.851E+0	4.600E+0
-2.968E-1	3.747E+0	4.584E+0
-2.968E-1	3.789E+0	4.506E+0
-2.968E-1	3.763E+0	4.704E+0
-2.919E-1	3.747E+0	4.597E+0
-2.935E-1	3.825E+0	4.619E+0
-2.952E-1	3.802E+0	4.610E+0
-2.952E-1	3.789E+0	4.584E+0
-2.919E-1	3.724E+0	4.626E+0
-2.968E-1	3.737E+0	4.701E+0
-2.968E-1	3.718E+0	4.613E+0
-2.968E-1	3.750E+0	4.714E+0
-2.935E-1	3.880E+0	4.623E+0
-2.952E-1	3.750E+0	4.678E+0
-2.952E-1	3.873E+0	4.509E+0
-3.000E-1	3.792E+0	4.448E+0
-2.903E-1	3.828E+0	4.532E+0
-2.935E-1	3.750E+0	4.632E+0
-2.919E-1	3.783E+0	4.593E+0
-2.968E-1	3.805E+0	4.616E+0
-2.903E-1	3.698E+0	4.616E+0
-2.919E-1	3.766E+0	4.600E+0
-2.935E-1	3.760E+0	4.577E+0
-2.952E-1	3.818E+0	4.506E+0
-2.935E-1	3.740E+0	4.610E+0
-2.968E-1	3.815E+0	4.593E+0
-2.935E-1	3.831E+0	4.509E+0
-2.952E-1	3.750E+0	4.603E+0
-2.903E-1	3.747E+0	4.593E+0
-2.968E-1	3.653E+0	4.616E+0
-2.935E-1	3.757E+0	4.535E+0
-2.968E-1	3.828E+0	4.568E+0
-2.919E-1	3.747E+0	4.720E+0
-2.952E-1	3.870E+0	4.626E+0
-2.968E-1	3.773E+0	4.639E+0
-3.000E-1	3.753E+0	4.535E+0
-2.919E-1	3.847E+0	4.555E+0
-2.952E-1	3.744E+0	4.616E+0
-2.952E-1	3.666E+0	4.519E+0
-2.952E-1	3.834E+0	4.655E+0
-2.903E-1	3.773E+0	4.603E+0
-2.952E-1	3.627E+0	4.512E+0
-2.935E-1	3.701E+0	4.542E+0
-2.952E-1	3.776E+0	4.568E+0
-2.919E-1	3.763E+0	4.710E+0
-2.952E-1	3.821E+0	4.642E+0
-2.952E-1	3.841E+0	4.571E+0
-2.935E-1	3.747E+0	4.632E+0
-2.919E-1	3.753E+0	4.561E+0
-2.935E-1	3.867E+0	4.535E+0
-2.919E-1	3.757E+0	4.649E+0
-2.968E-1	3.653E+0	4.431E+0
-2.935E-1	3.802E+0	4.522E+0
-2.952E-1	3.753E+0	4.512E+0
-2.935E-1	3.818E+0	4.551E+0
-2.968E-1	3.708E+0	4.451E+0
-2.903E-1	3.737E+0	4.632E+0
-2.968E-1	3.714E+0	4.597E+0
-2.935E-1	3.637E+0	4.477E+0
-2.952E-1	3.750E+0	4.606E+0
-2.935E-1	3.825E+0	4.577E+0
-2.919E-1	3.766E+0	4.649E+0
-2.968E-1	3.783E+0	4.697E+0
-2.935E-1	3.757E+0	4.532E+0
-2.919E-1	3.763E+0	4.613E+0
-2.919E-1	3.718E+0	4.597E+0
-2.952E-1	3.718E+0	4.626E+0
-2.968E-1	3.724E+0	4.675E+0
-2.919E-1	3.734E+0	4.529E+0
-2.919E-1	3.786E+0	4.593E+0
-2.952E-1	3.883E+0	4.688E+0
-2.968E-1	3.760E+0	4.581E+0
-2.952E-1	3.812E+0	4.684E+0
-2.919E-1	3.815E+0	4.538E+0
-2.984E-1	3.659E+0	4.532E+0
-2.935E-1	3.821E+0	4.454E+0
-2.919E-1	3.779E+0	4.603E+0
-2.919E-1	3.805E+0	4.467E+0
-2.952E-1	3.750E+0	4.538E+0
-2.935E-1	3.873E+0	4.483E+0
-2.952E-1	3.701E+0	4.587E+0
-2.919E-1	3.656E+0	4.649E+0
-2.984E-1	3.662E+0	4.593E+0
-2.935E-1	3.747E+0	4.623E+0
-2.952E-1	3.714E+0	4.707E+0
-2.919E-1	3.821E+0	4.632E+0
-2.984E-1	3.763E+0	4.619E+0
-2.903E-1	3.802E+0	4.652E+0
-2.952E-1	3.795E+0	4.587E+0
-2.919E-1	3.662E+0	4.662E+0
-2.984E-1	3.792E+0	4.558E+0
-2.919E-1	3.763E+0	4.584E+0
-2.919E-1	3.883E+0	4.564E+0
-2.903E-1	3.792E+0	4.584E+0
-2.952E-1	3.740E+0	4.623E+0
-2.935E-1	3.695E+0	4.477E+0
-2.919E-1	3.688E+0	4.723E+0
-2.887E-1	3.786E+0	4.616E+0
-2.968E-1	3.831E+0	4.662E+0
-2.952E-1	3.808E+0	4.512E+0
-2.935E-1	3.650E+0	4.694E+0
-2.887E-1	3.682E+0	4.581E+0
-2.952E-1	3.766E+0	4.613E+0
-2.952E-1	3.740E+0	4.496E+0
-2.935E-1	3.984E+0	4.548E+0
-2.903E-1	3.805E+0	4.645E+0
-2.968E-1	3.737E+0	4.662E+0
-2.919E-1	3.744E+0	4.720E+0
-2.935E-1	3.624E+0	4.701E+0
-2.903E-1	3.851E+0	4.581E+0
-2.968E-1	3.708E+0	4.584E+0
-2.935E-1	3.763E+0	4.425E+0
-2.935E-1	3.870E+0	4.584E+0
-2.903E-1	3.731E+0	4.509E+0
-2.968E-1	3.698E+0	4.593E+0
-2.968E-1	3.812E+0	4.525E+0
-2.935E-1	3.776E+0	4.610E+0
-2.903E-1	3.688E+0	4.597E+0
-2.952E-1	3.672E+0	4.636E+0
-2.919E-1	3.747E+0	4.610E+0
-2.952E-1	3.724E+0	4.623E+0
-2.952E-1	3.770E+0	4.610E+0
-2.968E-1	3.805E+0	4.655E+0
-2.935E-1	3.808E+0	4.642E+0
-2.952E-1	3.812E+0	4.561E+0
-2.887E-1	3.747E+0	4.587E+0
-2.968E-1	3.724E+0	4.483E+0
-2.935E-1	3.637E+0	4.671E+0
-2.952E-1	3.847E+0	4.584E+0
-2.887E-1	3.763E+0	4.532E+0
-2.968E-1	3.812E+0	4.571E+0
-2.952E-1	3.682E+0	4.519E+0
-2.935E-1	3.899E+0	4.558E+0
-2.903E-1	3.711E+0	4.668E+0
-2.968E-1	3.727E+0	4.619E+0
-2.952E-1	3.808E+0	4.587E+0
-2.935E-1	3.828E+0	4.639E+0
-2.935E-1	3.802E+0	4.597E+0
-2.952E-1	3.860E+0	4.626E+0
-2.952E-1	3.779E+0	4.545E+0
-2.903E-1	3.718E+0	4.623E+0
-2.935E-1	3.692E+0	4.525E+0
-2.968E-1	3.841E+0	4.616E+0
-2.935E-1	3.841E+0	4.623E+0
-2.919E-1	3.792E+0	4.613E+0
-2.935E-1	3.718E+0	4.619E+0
-2.919E-1	3.662E+0	4.584E+0
-2.935E-1	3.779E+0	4.561E+0
-2.903E-1	3.783E+0	4.655E+0
-2.919E-1	3.805E+0	4.551E+0
-2.984E-1	3.838E+0	4.542E+0
-2.952E-1	3.692E+0	4.574E+0
-2.919E-1	3.750E+0	4.551E+0
-2.919E-1	3.747E+0	4.626E+0
-2.935E-1	3.685E+0	4.571E+0
-2.984E-1	3.750E+0	4.490E+0
-2.935E-1	3.815E+0	4.529E+0
-2.919E-1	3.779E+0	4.561E+0
-2.952E-1	3.770E+0	4.561E+0
-2.935E-1	3.770E+0	4.571E+0
[truncated: 100,962 more rows]
