# Supplementary material for: Improved ANAP incorporation and VCF analysis reveal details of P2X7 current facilitation and a limited conformational interplay between ATP binding and the intracellular ballast domain
Source: eLife. 2023 Jan 4;12:e82479. doi: 10.7554/eLife.82479 (PMC9859053; doi:10.7554/eLife.82479)
Supplement: Figure 4—source data 1. [file elife-82479-fig4-data1.zip › Figure-4_Source-data-1/T340_filterset-1_b02#11.csv]

-1.930E-1	2.573E+0	3.831E+0
-1.881E-1	2.514E+0	3.825E+0
-1.946E-1	2.498E+0	3.740E+0
-1.914E-1	2.530E+0	3.857E+0
-1.930E-1	2.475E+0	3.954E+0
-1.914E-1	2.469E+0	3.828E+0
-1.946E-1	2.391E+0	3.854E+0
-1.914E-1	2.482E+0	3.831E+0
-1.914E-1	2.449E+0	3.906E+0
-1.914E-1	2.540E+0	3.893E+0
-1.962E-1	2.517E+0	3.825E+0
-1.897E-1	2.582E+0	3.838E+0
-1.897E-1	2.534E+0	3.873E+0
-1.914E-1	2.537E+0	3.805E+0
-1.946E-1	2.469E+0	3.945E+0
-1.930E-1	2.469E+0	3.773E+0
-1.914E-1	2.521E+0	3.795E+0
-1.914E-1	2.534E+0	3.860E+0
-1.946E-1	2.472E+0	3.760E+0
-1.914E-1	2.508E+0	3.883E+0
-1.930E-1	2.514E+0	3.925E+0
-1.881E-1	2.443E+0	3.847E+0
-1.946E-1	2.401E+0	3.763E+0
-1.914E-1	2.521E+0	3.734E+0
-1.930E-1	2.440E+0	3.779E+0
-1.881E-1	2.511E+0	3.821E+0
-1.946E-1	2.543E+0	3.831E+0
-1.914E-1	2.524E+0	3.844E+0
-1.914E-1	2.417E+0	3.776E+0
-1.914E-1	2.511E+0	3.880E+0
-1.946E-1	2.517E+0	3.734E+0
-1.897E-1	2.491E+0	3.831E+0
-1.930E-1	2.543E+0	3.737E+0
-1.914E-1	2.547E+0	3.880E+0
-1.946E-1	2.540E+0	3.705E+0
-1.930E-1	2.488E+0	3.821E+0
-1.914E-1	2.582E+0	3.860E+0
-1.930E-1	2.485E+0	3.883E+0
-1.962E-1	2.504E+0	3.789E+0
-1.914E-1	2.482E+0	3.727E+0
-1.930E-1	2.514E+0	3.750E+0
-1.914E-1	2.482E+0	3.795E+0
-1.946E-1	2.569E+0	3.805E+0
-1.930E-1	2.511E+0	3.783E+0
-1.897E-1	2.459E+0	3.808E+0
-1.897E-1	2.511E+0	3.766E+0
-1.930E-1	2.436E+0	3.821E+0
-1.930E-1	2.530E+0	3.831E+0
-1.897E-1	2.644E+0	3.815E+0
-1.914E-1	2.417E+0	3.821E+0
-1.914E-1	2.537E+0	3.821E+0
-1.914E-1	2.508E+0	3.893E+0
-1.897E-1	2.585E+0	3.825E+0
-1.897E-1	2.440E+0	3.776E+0
-1.930E-1	2.391E+0	3.779E+0
-1.946E-1	2.472E+0	3.893E+0
-1.914E-1	2.521E+0	3.773E+0
-1.914E-1	2.443E+0	3.740E+0
-1.946E-1	2.560E+0	3.873E+0
-1.914E-1	2.501E+0	3.701E+0
-1.897E-1	2.569E+0	3.919E+0
-1.897E-1	2.423E+0	3.708E+0
-1.930E-1	2.495E+0	3.877E+0
-1.897E-1	2.543E+0	3.799E+0
-1.930E-1	2.417E+0	3.880E+0
-1.897E-1	2.566E+0	3.760E+0
-1.946E-1	2.485E+0	3.847E+0
-1.930E-1	2.576E+0	3.841E+0
-1.897E-1	2.501E+0	3.916E+0
-1.897E-1	2.598E+0	3.834E+0
-1.946E-1	2.560E+0	3.857E+0
-1.930E-1	2.456E+0	3.857E+0
-1.897E-1	2.553E+0	3.692E+0
-1.897E-1	2.553E+0	3.847E+0
-1.930E-1	2.524E+0	3.851E+0
-1.914E-1	2.491E+0	3.828E+0
-1.897E-1	2.501E+0	3.795E+0
-1.914E-1	2.527E+0	3.883E+0
-1.914E-1	2.469E+0	3.757E+0
-1.930E-1	2.508E+0	3.795E+0
-1.897E-1	2.491E+0	3.808E+0
-1.881E-1	2.576E+0	3.883E+0
-1.930E-1	2.524E+0	3.708E+0
-1.930E-1	2.498E+0	3.831E+0
-1.881E-1	2.605E+0	3.903E+0
-1.914E-1	2.563E+0	3.770E+0
-1.946E-1	2.430E+0	3.896E+0
-1.914E-1	2.530E+0	3.808E+0
-1.881E-1	2.469E+0	3.760E+0
-1.897E-1	2.388E+0	3.877E+0
-1.914E-1	2.478E+0	3.932E+0
-1.914E-1	2.530E+0	3.903E+0
-1.914E-1	2.534E+0	3.831E+0
-1.897E-1	2.485E+0	3.818E+0
-1.930E-1	2.543E+0	3.815E+0
-1.914E-1	2.465E+0	3.860E+0
-1.897E-1	2.456E+0	3.760E+0
-1.914E-1	2.504E+0	3.831E+0
-1.930E-1	2.543E+0	3.776E+0
-1.930E-1	2.478E+0	3.799E+0
-1.881E-1	2.537E+0	3.795E+0
-1.930E-1	2.527E+0	3.773E+0
-1.897E-1	2.582E+0	3.834E+0
-1.946E-1	2.462E+0	3.893E+0
-1.897E-1	2.508E+0	3.776E+0
-1.914E-1	2.491E+0	3.838E+0
-1.914E-1	2.517E+0	3.808E+0
-1.946E-1	2.573E+0	3.864E+0
-1.881E-1	2.556E+0	3.779E+0
-1.914E-1	2.410E+0	3.795E+0
-1.930E-1	2.534E+0	3.890E+0
-1.930E-1	2.573E+0	3.870E+0
-1.930E-1	2.556E+0	3.812E+0
-1.897E-1	2.543E+0	3.821E+0
-1.914E-1	2.537E+0	3.847E+0
-1.946E-1	2.540E+0	3.873E+0
-1.865E-1	2.498E+0	3.873E+0
-1.930E-1	2.550E+0	3.825E+0
-1.914E-1	2.598E+0	3.760E+0
-1.930E-1	2.540E+0	3.896E+0
-1.881E-1	2.508E+0	3.805E+0
-1.897E-1	2.452E+0	3.870E+0
-1.881E-1	2.550E+0	3.880E+0
-1.914E-1	2.560E+0	3.851E+0
-1.865E-1	2.589E+0	3.818E+0
-1.914E-1	2.501E+0	3.795E+0
-1.930E-1	2.514E+0	3.844E+0
-1.930E-1	2.553E+0	3.912E+0
-1.881E-1	2.543E+0	3.886E+0
-1.914E-1	2.469E+0	3.737E+0
-1.897E-1	2.589E+0	3.844E+0
-1.946E-1	2.553E+0	3.815E+0
-1.914E-1	2.511E+0	3.825E+0
-1.897E-1	2.475E+0	3.789E+0
-1.914E-1	2.498E+0	3.753E+0
-1.930E-1	2.514E+0	3.880E+0
-1.865E-1	2.456E+0	3.786E+0
-1.914E-1	2.543E+0	3.854E+0
-1.914E-1	2.569E+0	3.844E+0
-1.914E-1	2.511E+0	3.799E+0
-1.881E-1	2.488E+0	3.818E+0
-1.897E-1	2.414E+0	3.779E+0
-1.897E-1	2.560E+0	3.705E+0
-1.914E-1	2.498E+0	3.731E+0
-1.881E-1	2.420E+0	3.786E+0
-1.914E-1	2.534E+0	3.773E+0
-1.914E-1	2.521E+0	3.779E+0
-1.897E-1	2.498E+0	3.705E+0
-1.930E-1	2.530E+0	3.776E+0
-1.914E-1	2.618E+0	3.786E+0
-1.914E-1	2.498E+0	3.821E+0
-1.914E-1	2.517E+0	3.883E+0
-1.897E-1	2.482E+0	3.812E+0
-1.881E-1	2.550E+0	3.825E+0
-1.914E-1	2.530E+0	3.776E+0
-1.897E-1	2.472E+0	3.688E+0
-1.897E-1	2.540E+0	3.688E+0
-1.881E-1	2.573E+0	3.964E+0
-1.914E-1	2.501E+0	3.799E+0
-1.897E-1	2.472E+0	3.789E+0
-1.914E-1	2.391E+0	3.718E+0
-1.914E-1	2.504E+0	3.834E+0
-1.914E-1	2.478E+0	3.828E+0
-1.881E-1	2.501E+0	3.770E+0
-1.914E-1	2.472E+0	3.812E+0
-1.897E-1	2.508E+0	3.737E+0
-1.897E-1	2.585E+0	3.857E+0
-1.881E-1	2.456E+0	3.799E+0
-1.914E-1	2.553E+0	3.870E+0
-1.914E-1	2.488E+0	3.789E+0
-1.930E-1	2.543E+0	3.828E+0
-1.914E-1	2.504E+0	3.844E+0
-1.897E-1	2.530E+0	3.770E+0
-1.897E-1	2.491E+0	3.873E+0
-1.930E-1	2.563E+0	3.831E+0
-1.930E-1	2.469E+0	3.857E+0
-1.930E-1	2.472E+0	3.812E+0
-1.914E-1	2.589E+0	3.776E+0
-1.930E-1	2.517E+0	3.795E+0
-1.914E-1	2.482E+0	3.925E+0
-1.897E-1	2.579E+0	3.825E+0
-1.881E-1	2.540E+0	3.792E+0
-1.930E-1	2.469E+0	3.808E+0
-1.881E-1	2.540E+0	3.847E+0
-1.897E-1	2.517E+0	3.773E+0
-1.897E-1	2.556E+0	3.864E+0
-1.897E-1	2.462E+0	3.795E+0
-1.897E-1	2.465E+0	3.860E+0
-1.881E-1	2.524E+0	3.773E+0
-1.881E-1	2.576E+0	3.834E+0
-1.897E-1	2.427E+0	3.792E+0
-1.914E-1	2.508E+0	3.711E+0
-1.930E-1	2.543E+0	3.779E+0
-1.881E-1	2.504E+0	3.779E+0
-1.914E-1	2.495E+0	3.783E+0
-1.914E-1	2.443E+0	3.854E+0
-1.897E-1	2.521E+0	3.773E+0
-1.897E-1	2.634E+0	3.799E+0
-1.946E-1	2.598E+0	3.802E+0
-1.897E-1	2.543E+0	3.841E+0
-1.897E-1	2.543E+0	3.821E+0
-1.881E-1	2.427E+0	3.864E+0
-1.946E-1	2.404E+0	3.789E+0
-1.897E-1	2.472E+0	3.760E+0
-1.914E-1	2.534E+0	3.783E+0
-1.865E-1	2.495E+0	3.896E+0
-1.930E-1	2.595E+0	3.925E+0
-1.930E-1	2.521E+0	3.922E+0
-1.881E-1	2.530E+0	3.792E+0
-1.865E-1	2.543E+0	3.916E+0
-1.930E-1	2.563E+0	3.828E+0
-1.865E-1	2.462E+0	3.922E+0
-1.881E-1	2.521E+0	3.870E+0
-1.881E-1	2.530E+0	3.893E+0
-1.930E-1	2.556E+0	3.903E+0
-1.897E-1	2.423E+0	3.864E+0
-1.881E-1	2.475E+0	3.948E+0
-1.897E-1	2.566E+0	3.844E+0
-1.930E-1	2.504E+0	3.909E+0
-1.881E-1	2.547E+0	3.789E+0
-1.897E-1	2.508E+0	3.873E+0
-1.897E-1	2.508E+0	3.860E+0
-1.930E-1	2.524E+0	3.899E+0
-1.881E-1	2.540E+0	3.808E+0
-1.881E-1	2.521E+0	3.851E+0
-1.865E-1	2.576E+0	3.880E+0
-1.930E-1	2.384E+0	3.799E+0
-1.881E-1	2.501E+0	3.812E+0
-1.897E-1	2.543E+0	3.834E+0
-1.881E-1	2.537E+0	3.867E+0
-1.914E-1	2.579E+0	3.808E+0
-1.881E-1	2.414E+0	3.812E+0
-1.897E-1	2.436E+0	3.912E+0
-1.897E-1	2.427E+0	3.935E+0
-1.914E-1	2.556E+0	3.799E+0
-1.881E-1	2.543E+0	3.825E+0
-1.897E-1	2.501E+0	3.789E+0
-1.881E-1	2.504E+0	3.922E+0
-1.897E-1	2.560E+0	3.893E+0
-1.897E-1	2.573E+0	3.776E+0
-1.881E-1	2.553E+0	3.841E+0
-1.897E-1	2.527E+0	3.938E+0
-1.914E-1	2.501E+0	3.903E+0
-1.897E-1	2.498E+0	3.877E+0
-1.881E-1	2.475E+0	3.883E+0
-1.881E-1	2.498E+0	3.880E+0
-1.897E-1	2.569E+0	3.753E+0
-1.930E-1	2.553E+0	3.890E+0
-1.897E-1	2.459E+0	3.870E+0
-1.914E-1	2.693E+0	3.883E+0
-1.897E-1	2.511E+0	3.935E+0
-1.914E-1	2.485E+0	3.737E+0
-1.897E-1	2.491E+0	3.750E+0
-1.897E-1	2.521E+0	3.841E+0
-1.914E-1	2.404E+0	3.776E+0
-1.946E-1	2.550E+0	3.783E+0
-1.881E-1	2.543E+0	3.812E+0
-1.897E-1	2.501E+0	3.812E+0
-1.914E-1	2.547E+0	3.867E+0
-1.897E-1	2.478E+0	3.912E+0
-1.865E-1	2.485E+0	3.838E+0
-1.865E-1	2.540E+0	3.802E+0
-1.914E-1	2.511E+0	3.841E+0
-1.881E-1	2.579E+0	3.802E+0
-1.849E-1	2.537E+0	3.828E+0
-1.881E-1	2.553E+0	3.851E+0
-1.897E-1	2.608E+0	3.770E+0
-1.930E-1	2.514E+0	3.705E+0
-1.881E-1	2.488E+0	3.877E+0
-1.881E-1	2.543E+0	3.851E+0
-1.897E-1	2.508E+0	3.932E+0
-1.897E-1	2.521E+0	3.815E+0
-1.865E-1	2.501E+0	3.883E+0
-1.897E-1	2.530E+0	3.857E+0
-1.881E-1	2.508E+0	3.841E+0
-1.881E-1	2.550E+0	3.899E+0
-1.849E-1	2.560E+0	3.847E+0
-1.881E-1	2.462E+0	3.821E+0
-1.881E-1	2.527E+0	3.808E+0
-1.914E-1	2.456E+0	3.763E+0
-1.849E-1	2.511E+0	3.916E+0
-1.881E-1	2.485E+0	3.886E+0
-1.914E-1	2.478E+0	3.880E+0
-1.897E-1	2.498E+0	3.773E+0
-1.897E-1	2.527E+0	3.802E+0
-1.914E-1	2.534E+0	3.844E+0
-1.881E-1	2.530E+0	3.783E+0
-1.897E-1	2.517E+0	3.984E+0
-1.865E-1	2.517E+0	3.808E+0
-1.881E-1	2.550E+0	3.984E+0
-1.881E-1	2.547E+0	3.922E+0
-1.897E-1	2.501E+0	3.883E+0
-1.881E-1	2.517E+0	3.877E+0
-1.946E-1	2.611E+0	3.867E+0
-1.897E-1	2.410E+0	3.705E+0
-1.914E-1	2.560E+0	3.828E+0
-1.881E-1	2.537E+0	3.724E+0
-1.914E-1	2.504E+0	3.763E+0
-1.897E-1	2.602E+0	3.838E+0
-1.897E-1	2.589E+0	3.770E+0
-1.897E-1	2.543E+0	3.886E+0
-1.897E-1	2.543E+0	3.864E+0
-1.881E-1	2.433E+0	3.786E+0
-1.914E-1	2.488E+0	3.880E+0
-1.865E-1	2.521E+0	3.880E+0
-1.897E-1	2.589E+0	3.763E+0
-1.897E-1	2.569E+0	3.802E+0
-1.914E-1	2.472E+0	3.795E+0
-1.865E-1	2.521E+0	3.912E+0
-1.897E-1	2.511E+0	3.799E+0
-1.897E-1	2.459E+0	3.864E+0
-1.914E-1	2.475E+0	3.662E+0
-1.849E-1	2.410E+0	3.834E+0
-1.881E-1	2.537E+0	3.854E+0
-1.881E-1	2.543E+0	3.967E+0
-1.897E-1	2.465E+0	3.815E+0
-1.865E-1	2.488E+0	3.818E+0
-1.897E-1	2.560E+0	3.909E+0
-1.914E-1	2.495E+0	3.919E+0
-1.914E-1	2.517E+0	3.838E+0
-1.849E-1	2.624E+0	3.838E+0
-1.865E-1	2.540E+0	3.737E+0
-1.897E-1	2.585E+0	3.812E+0
-1.897E-1	2.608E+0	3.753E+0
-1.865E-1	2.508E+0	3.838E+0
-1.897E-1	2.430E+0	3.812E+0
-1.914E-1	2.576E+0	3.831E+0
-1.914E-1	2.478E+0	3.792E+0
-1.849E-1	2.553E+0	3.821E+0
-1.897E-1	2.517E+0	3.958E+0
-1.897E-1	2.527E+0	3.786E+0
-1.914E-1	2.550E+0	3.860E+0
-1.849E-1	2.498E+0	3.808E+0
-1.881E-1	2.550E+0	3.883E+0
-1.897E-1	2.498E+0	3.763E+0
-1.897E-1	2.452E+0	3.821E+0
-1.849E-1	2.475E+0	3.828E+0
-1.897E-1	2.537E+0	3.899E+0
-1.881E-1	2.491E+0	3.932E+0
-1.897E-1	2.511E+0	3.841E+0
-1.849E-1	2.560E+0	3.828E+0
-1.865E-1	2.563E+0	3.773E+0
-1.897E-1	2.430E+0	3.802E+0
-1.881E-1	2.446E+0	3.789E+0
-1.849E-1	2.530E+0	3.792E+0
-1.897E-1	2.482E+0	3.951E+0
-1.881E-1	2.462E+0	3.922E+0
-1.914E-1	2.459E+0	3.945E+0
-1.881E-1	2.511E+0	3.818E+0
-1.865E-1	2.485E+0	3.718E+0
-1.881E-1	2.501E+0	3.757E+0
-1.897E-1	2.576E+0	3.744E+0
-1.881E-1	2.530E+0	3.906E+0
-1.881E-1	2.517E+0	3.847E+0
-1.897E-1	2.469E+0	3.792E+0
-1.914E-1	2.472E+0	3.831E+0
-1.897E-1	2.547E+0	3.870E+0
-1.897E-1	2.495E+0	3.805E+0
-1.914E-1	2.478E+0	3.805E+0
-1.914E-1	2.540E+0	3.805E+0
-1.865E-1	2.469E+0	3.831E+0
-1.865E-1	2.475E+0	3.851E+0
-1.897E-1	2.342E+0	3.779E+0
-1.897E-1	2.465E+0	3.857E+0
-1.897E-1	2.569E+0	3.890E+0
-1.897E-1	2.446E+0	3.831E+0
-1.914E-1	2.511E+0	4.003E+0
-1.865E-1	2.475E+0	3.880E+0
-1.865E-1	2.521E+0	3.825E+0
-1.881E-1	2.595E+0	3.744E+0
-1.914E-1	2.576E+0	3.831E+0
-1.897E-1	2.527E+0	4.071E+0
-1.897E-1	2.563E+0	3.786E+0
-1.881E-1	2.569E+0	3.932E+0
-1.897E-1	2.585E+0	3.779E+0
-1.881E-1	2.501E+0	3.838E+0
-1.865E-1	2.456E+0	3.821E+0
-1.897E-1	2.556E+0	3.805E+0
-1.881E-1	2.530E+0	3.870E+0
-1.881E-1	2.501E+0	3.857E+0
-1.897E-1	2.524E+0	3.744E+0
-1.816E-1	2.504E+0	3.906E+0
-1.897E-1	2.579E+0	3.838E+0
-1.881E-1	2.543E+0	3.867E+0
-1.881E-1	2.560E+0	3.828E+0
-1.849E-1	2.501E+0	3.779E+0
-1.897E-1	2.462E+0	3.951E+0
-1.881E-1	2.485E+0	3.792E+0
-1.865E-1	2.456E+0	3.792E+0
-1.865E-1	2.650E+0	3.760E+0
-1.897E-1	2.598E+0	3.854E+0
-1.849E-1	2.488E+0	3.831E+0
-1.881E-1	2.553E+0	3.766E+0
-1.849E-1	2.644E+0	3.828E+0
-1.897E-1	2.563E+0	3.714E+0
-1.881E-1	2.504E+0	3.867E+0
-1.897E-1	2.517E+0	3.844E+0
-1.865E-1	2.462E+0	3.727E+0
-1.914E-1	2.514E+0	3.799E+0
-1.865E-1	2.573E+0	3.870E+0
-1.897E-1	2.543E+0	3.737E+0
-1.865E-1	2.459E+0	3.834E+0
-1.914E-1	2.534E+0	3.912E+0
-1.865E-1	2.488E+0	3.773E+0
-1.897E-1	2.504E+0	3.731E+0
-1.865E-1	2.465E+0	3.818E+0
-1.914E-1	2.475E+0	3.731E+0
-1.865E-1	2.521E+0	3.860E+0
-1.865E-1	2.485E+0	3.812E+0
-1.849E-1	2.508E+0	3.854E+0
-1.881E-1	2.462E+0	3.815E+0
-1.881E-1	2.472E+0	3.802E+0
-1.849E-1	2.524E+0	3.773E+0
-1.849E-1	2.456E+0	3.789E+0
-1.881E-1	2.534E+0	3.776E+0
-1.897E-1	2.553E+0	3.740E+0
-1.865E-1	2.514E+0	3.786E+0
-1.865E-1	2.472E+0	3.808E+0
-1.881E-1	2.514E+0	3.818E+0
-1.881E-1	2.504E+0	3.851E+0
-1.849E-1	2.579E+0	3.821E+0
-1.881E-1	2.537E+0	3.831E+0
-1.881E-1	2.491E+0	3.834E+0
-1.881E-1	2.440E+0	3.890E+0
-1.832E-1	2.615E+0	3.867E+0
-1.832E-1	2.566E+0	3.779E+0
-1.897E-1	2.598E+0	3.821E+0
-1.865E-1	2.495E+0	3.786E+0
-1.865E-1	2.482E+0	3.818E+0
-1.881E-1	2.430E+0	3.893E+0
-1.897E-1	2.517E+0	3.792E+0
-1.865E-1	2.537E+0	3.805E+0
-1.881E-1	2.576E+0	3.815E+0
-1.849E-1	2.456E+0	3.860E+0
-1.881E-1	2.534E+0	3.799E+0
-1.881E-1	2.576E+0	3.724E+0
-1.849E-1	2.495E+0	3.851E+0
-1.881E-1	2.534E+0	3.786E+0
-1.897E-1	2.537E+0	3.847E+0
-1.897E-1	2.508E+0	3.818E+0
-1.865E-1	2.560E+0	3.886E+0
-1.881E-1	2.488E+0	3.770E+0
-1.865E-1	2.560E+0	3.860E+0
-1.897E-1	2.501E+0	3.870E+0
-1.865E-1	2.611E+0	3.834E+0
-1.881E-1	2.566E+0	3.792E+0
-1.865E-1	2.547E+0	3.867E+0
-1.881E-1	2.485E+0	3.828E+0
-1.865E-1	2.491E+0	3.792E+0
-1.865E-1	2.498E+0	3.841E+0
-1.881E-1	2.472E+0	3.860E+0
-1.865E-1	2.485E+0	3.860E+0
-1.816E-1	2.547E+0	3.906E+0
-1.881E-1	2.592E+0	3.834E+0
-1.881E-1	2.566E+0	3.828E+0
-1.865E-1	2.547E+0	3.834E+0
-1.849E-1	2.495E+0	3.799E+0
-1.881E-1	2.569E+0	3.834E+0
-1.865E-1	2.530E+0	3.838E+0
-1.881E-1	2.501E+0	3.844E+0
-1.849E-1	2.631E+0	3.935E+0
-1.881E-1	2.602E+0	3.795E+0
-1.897E-1	2.459E+0	3.721E+0
-1.897E-1	2.547E+0	3.744E+0
-1.881E-1	2.537E+0	3.812E+0
-1.881E-1	2.491E+0	3.711E+0
-1.865E-1	2.504E+0	3.795E+0
-1.865E-1	2.540E+0	3.919E+0
-1.832E-1	2.547E+0	3.805E+0
-1.881E-1	2.452E+0	3.867E+0
-1.865E-1	2.485E+0	3.786E+0
-1.897E-1	2.459E+0	3.779E+0
-1.881E-1	2.410E+0	3.747E+0
-1.865E-1	2.482E+0	3.912E+0
-1.881E-1	2.427E+0	3.864E+0
-1.897E-1	2.446E+0	3.808E+0
-1.865E-1	2.498E+0	3.873E+0
-1.881E-1	2.540E+0	3.828E+0
-1.832E-1	2.478E+0	3.831E+0
-1.881E-1	2.537E+0	3.825E+0
-1.800E-1	2.530E+0	3.831E+0
-1.881E-1	2.495E+0	3.925E+0
-1.865E-1	2.508E+0	3.831E+0
-1.897E-1	2.391E+0	3.766E+0
-1.832E-1	2.547E+0	3.744E+0
-1.897E-1	2.508E+0	3.659E+0
-1.881E-1	2.585E+0	3.779E+0
-1.865E-1	2.537E+0	3.890E+0
-1.849E-1	2.465E+0	3.818E+0
-1.881E-1	2.543E+0	3.873E+0
-1.865E-1	2.475E+0	3.916E+0
-1.881E-1	2.514E+0	3.760E+0
-1.816E-1	2.579E+0	3.886E+0
-1.881E-1	2.595E+0	3.773E+0
-1.897E-1	2.501E+0	3.899E+0
-1.914E-1	2.495E+0	3.773E+0
-1.865E-1	2.427E+0	3.688E+0
-1.881E-1	2.491E+0	3.864E+0
-1.865E-1	2.508E+0	3.896E+0
-1.881E-1	2.462E+0	3.779E+0
-1.849E-1	2.446E+0	3.844E+0
-1.897E-1	2.534E+0	3.818E+0
-1.865E-1	2.478E+0	3.770E+0
-1.865E-1	2.517E+0	3.870E+0
-1.865E-1	2.582E+0	3.750E+0
-1.865E-1	2.534E+0	3.766E+0
-1.881E-1	2.504E+0	3.828E+0
-1.881E-1	2.573E+0	3.821E+0
-1.865E-1	2.592E+0	3.870E+0
-1.881E-1	2.430E+0	3.773E+0
-1.865E-1	2.475E+0	3.760E+0
-1.865E-1	2.511E+0	3.776E+0
-1.849E-1	2.556E+0	3.805E+0
-1.897E-1	2.566E+0	3.744E+0
-1.897E-1	2.540E+0	3.821E+0
-1.865E-1	2.537E+0	3.864E+0
-1.865E-1	2.514E+0	3.860E+0
-1.865E-1	2.504E+0	3.841E+0
-1.881E-1	2.589E+0	3.860E+0
-1.865E-1	2.491E+0	3.721E+0
-1.865E-1	2.524E+0	3.808E+0
-1.881E-1	2.608E+0	3.714E+0
-1.865E-1	2.462E+0	3.757E+0
-1.865E-1	2.524E+0	3.873E+0
-1.849E-1	2.527E+0	3.783E+0
-1.865E-1	2.582E+0	3.818E+0
-1.865E-1	2.440E+0	3.928E+0
-1.865E-1	2.465E+0	3.776E+0
-1.816E-1	2.449E+0	3.705E+0
-1.865E-1	2.452E+0	3.841E+0
-1.865E-1	2.573E+0	3.757E+0
-1.865E-1	2.540E+0	3.867E+0
-1.865E-1	2.641E+0	3.834E+0
-1.865E-1	2.459E+0	3.786E+0
-1.897E-1	2.540E+0	3.828E+0
-1.881E-1	2.566E+0	3.763E+0
-1.849E-1	2.456E+0	3.818E+0
-1.897E-1	2.608E+0	3.808E+0
-1.881E-1	2.631E+0	3.864E+0
-1.865E-1	2.534E+0	3.860E+0
-1.865E-1	2.472E+0	3.666E+0
-1.865E-1	2.530E+0	3.828E+0
-1.865E-1	2.517E+0	3.815E+0
-1.865E-1	2.488E+0	3.851E+0
-1.849E-1	2.465E+0	3.786E+0
-1.881E-1	2.540E+0	3.770E+0
-1.849E-1	2.556E+0	3.744E+0
-1.849E-1	2.495E+0	3.783E+0
-1.849E-1	2.547E+0	3.890E+0
-1.865E-1	2.498E+0	3.841E+0
-1.865E-1	2.501E+0	3.899E+0
-1.849E-1	2.465E+0	3.808E+0
-1.865E-1	2.495E+0	3.870E+0
-1.832E-1	2.410E+0	3.838E+0
-1.897E-1	2.488E+0	3.834E+0
-1.881E-1	2.579E+0	3.779E+0
-1.881E-1	2.469E+0	3.808E+0
-1.832E-1	2.491E+0	3.854E+0
-1.881E-1	2.462E+0	3.847E+0
-1.849E-1	2.524E+0	3.890E+0
-1.849E-1	2.537E+0	3.808E+0
-1.849E-1	2.527E+0	3.770E+0
-1.914E-1	2.530E+0	3.831E+0
-1.865E-1	2.550E+0	3.773E+0
-1.865E-1	2.495E+0	3.724E+0
-1.849E-1	2.582E+0	3.851E+0
-1.881E-1	2.508E+0	3.747E+0
-1.849E-1	2.436E+0	3.786E+0
-1.849E-1	2.611E+0	3.831E+0
-1.832E-1	2.485E+0	3.825E+0
-1.897E-1	2.556E+0	3.744E+0
-1.865E-1	2.540E+0	3.857E+0
-1.865E-1	2.459E+0	3.941E+0
-1.832E-1	2.543E+0	3.760E+0
-1.897E-1	2.543E+0	3.688E+0
-1.849E-1	2.537E+0	3.812E+0
-1.865E-1	2.537E+0	3.932E+0
-1.849E-1	2.498E+0	3.938E+0
-1.914E-1	2.553E+0	3.750E+0
-1.865E-1	2.543E+0	3.828E+0
-1.865E-1	2.482E+0	3.659E+0
-1.832E-1	2.488E+0	3.825E+0
-1.897E-1	2.547E+0	3.734E+0
-1.865E-1	2.517E+0	3.854E+0
-1.881E-1	2.504E+0	3.805E+0
-1.832E-1	2.443E+0	3.870E+0
-1.865E-1	2.569E+0	3.883E+0
-1.881E-1	2.449E+0	3.851E+0
-1.881E-1	2.543E+0	3.841E+0
-1.832E-1	2.569E+0	3.812E+0
-1.914E-1	2.485E+0	3.792E+0
-1.865E-1	2.540E+0	3.818E+0
-1.849E-1	2.508E+0	3.744E+0
-1.881E-1	2.563E+0	3.925E+0
-1.865E-1	2.569E+0	3.886E+0
-1.849E-1	2.508E+0	3.708E+0
-1.865E-1	2.534E+0	3.744E+0
-1.849E-1	2.550E+0	3.818E+0
-1.881E-1	2.514E+0	3.786E+0
-1.849E-1	2.566E+0	3.776E+0
-1.849E-1	2.537E+0	3.760E+0
-1.832E-1	2.537E+0	3.987E+0
-1.897E-1	2.537E+0	3.783E+0
-1.849E-1	2.547E+0	3.945E+0
-1.849E-1	2.443E+0	3.877E+0
-1.849E-1	2.498E+0	3.844E+0
-1.881E-1	2.482E+0	3.714E+0
-1.865E-1	2.527E+0	3.786E+0
-1.849E-1	2.540E+0	3.808E+0
-1.816E-1	2.595E+0	3.867E+0
-1.897E-1	2.524E+0	3.860E+0
-1.865E-1	2.436E+0	3.877E+0
-1.849E-1	2.491E+0	3.724E+0
-1.849E-1	2.563E+0	3.928E+0
-1.881E-1	2.491E+0	3.792E+0
-1.865E-1	2.482E+0	3.864E+0
-1.832E-1	2.553E+0	3.763E+0
-1.865E-1	2.472E+0	3.857E+0
-1.849E-1	2.491E+0	3.760E+0
-1.865E-1	2.563E+0	3.864E+0
-1.849E-1	2.485E+0	3.802E+0
-1.849E-1	2.524E+0	3.766E+0
-1.865E-1	2.550E+0	3.776E+0
-1.865E-1	2.478E+0	3.909E+0
-1.832E-1	2.482E+0	3.750E+0
-1.865E-1	2.524E+0	3.867E+0
-1.832E-1	2.560E+0	3.938E+0
-1.849E-1	2.621E+0	3.747E+0
-1.832E-1	2.527E+0	3.760E+0
-1.849E-1	2.573E+0	3.770E+0
-1.881E-1	2.452E+0	3.757E+0
-1.881E-1	2.524E+0	3.877E+0
-1.832E-1	2.573E+0	3.770E+0
-1.849E-1	2.517E+0	3.825E+0
-1.832E-1	2.508E+0	3.786E+0
-1.881E-1	2.556E+0	3.740E+0
-1.849E-1	2.465E+0	3.802E+0
-1.865E-1	2.556E+0	3.789E+0
-1.865E-1	2.585E+0	3.841E+0
-1.881E-1	2.485E+0	3.812E+0
-1.865E-1	2.537E+0	3.831E+0
-1.865E-1	2.433E+0	3.795E+0
-1.865E-1	2.527E+0	3.916E+0
-1.849E-1	2.530E+0	3.808E+0
-1.832E-1	2.491E+0	3.770E+0
-1.865E-1	2.459E+0	3.932E+0
-1.865E-1	2.469E+0	3.841E+0
-1.865E-1	2.508E+0	3.744E+0
-1.832E-1	2.514E+0	3.747E+0
-1.881E-1	2.459E+0	3.744E+0
-1.881E-1	2.485E+0	3.731E+0
-1.881E-1	2.440E+0	3.870E+0
-1.849E-1	2.521E+0	3.844E+0
-1.832E-1	2.589E+0	3.737E+0
-1.865E-1	2.472E+0	3.864E+0
-1.865E-1	2.543E+0	3.864E+0
-1.849E-1	2.482E+0	3.808E+0
-1.865E-1	2.521E+0	3.792E+0
-1.849E-1	2.462E+0	3.925E+0
-1.865E-1	2.556E+0	3.838E+0
-1.816E-1	2.436E+0	3.932E+0
-1.865E-1	2.540E+0	3.864E+0
-1.849E-1	2.537E+0	3.903E+0
-1.881E-1	2.585E+0	3.854E+0
-1.849E-1	2.478E+0	3.808E+0
-1.881E-1	2.475E+0	3.792E+0
-1.865E-1	2.517E+0	3.776E+0
-1.881E-1	2.527E+0	3.763E+0
-1.832E-1	2.462E+0	3.662E+0
-1.897E-1	2.576E+0	3.932E+0
-1.865E-1	2.462E+0	3.860E+0
-1.897E-1	2.478E+0	3.808E+0
-1.832E-1	2.521E+0	3.886E+0
-1.865E-1	2.534E+0	3.831E+0
-1.865E-1	2.514E+0	3.695E+0
-1.865E-1	2.524E+0	3.740E+0
-1.849E-1	2.498E+0	3.795E+0
-1.881E-1	2.504E+0	3.896E+0
-1.881E-1	2.472E+0	3.834E+0
-1.849E-1	2.475E+0	3.847E+0
-1.816E-1	2.465E+0	3.831E+0
-1.849E-1	2.511E+0	3.906E+0
-1.849E-1	2.527E+0	3.886E+0
-1.865E-1	2.491E+0	3.721E+0
-1.849E-1	2.530E+0	3.831E+0
-1.865E-1	2.472E+0	3.916E+0
-1.865E-1	2.543E+0	3.708E+0
-1.865E-1	2.579E+0	3.795E+0
-1.832E-1	2.495E+0	3.880E+0
-1.881E-1	2.469E+0	3.825E+0
-1.832E-1	2.498E+0	3.640E+0
-1.865E-1	2.540E+0	3.757E+0
-1.816E-1	2.566E+0	3.834E+0
-1.865E-1	2.537E+0	3.799E+0
-1.865E-1	2.524E+0	3.753E+0
-1.865E-1	2.459E+0	3.883E+0
-1.832E-1	2.485E+0	3.864E+0
-1.865E-1	2.560E+0	3.825E+0
-1.832E-1	2.582E+0	3.928E+0
-1.832E-1	2.462E+0	3.899E+0
-1.832E-1	2.589E+0	3.890E+0
-1.849E-1	2.530E+0	3.815E+0
-1.849E-1	2.524E+0	3.870E+0
-1.865E-1	2.498E+0	3.847E+0
-1.849E-1	2.488E+0	3.812E+0
-1.849E-1	2.440E+0	3.893E+0
-1.881E-1	2.495E+0	3.841E+0
-1.849E-1	2.530E+0	3.786E+0
-1.816E-1	2.488E+0	3.922E+0
-1.849E-1	2.488E+0	3.928E+0
-1.865E-1	2.508E+0	3.795E+0
-1.865E-1	2.556E+0	3.779E+0
-1.849E-1	2.634E+0	3.928E+0
-1.881E-1	2.556E+0	3.935E+0
-1.865E-1	2.465E+0	3.864E+0
-1.865E-1	2.534E+0	3.864E+0
-1.816E-1	2.566E+0	3.799E+0
-1.849E-1	2.605E+0	3.705E+0
-1.881E-1	2.527E+0	3.698E+0
-1.849E-1	2.440E+0	3.828E+0
-1.849E-1	2.478E+0	3.818E+0
-1.832E-1	2.491E+0	3.753E+0
-1.865E-1	2.579E+0	3.792E+0
-1.881E-1	2.504E+0	3.847E+0
-1.849E-1	2.524E+0	3.718E+0
-1.832E-1	2.508E+0	3.779E+0
-1.849E-1	2.517E+0	3.945E+0
-1.832E-1	2.472E+0	3.828E+0
-1.881E-1	2.485E+0	3.834E+0
-1.832E-1	2.524E+0	3.757E+0
-1.849E-1	2.524E+0	3.773E+0
-1.849E-1	2.511E+0	3.821E+0
-1.849E-1	2.420E+0	3.906E+0
-1.832E-1	2.569E+0	3.838E+0
-1.897E-1	2.511E+0	3.821E+0
-1.849E-1	2.589E+0	3.737E+0
-1.832E-1	2.472E+0	3.838E+0
-1.849E-1	2.573E+0	3.880E+0
-1.897E-1	2.504E+0	3.964E+0
-1.849E-1	2.452E+0	3.847E+0
-1.865E-1	2.501E+0	3.909E+0
-1.849E-1	2.511E+0	3.893E+0
-1.849E-1	2.491E+0	3.831E+0
-1.832E-1	2.618E+0	3.864E+0
-1.881E-1	2.608E+0	3.844E+0
-1.816E-1	2.534E+0	3.753E+0
-1.849E-1	2.514E+0	3.776E+0
-1.832E-1	2.465E+0	3.792E+0
-1.849E-1	2.433E+0	3.763E+0
-1.849E-1	2.585E+0	3.783E+0
-1.897E-1	2.488E+0	3.857E+0
-1.832E-1	2.456E+0	3.724E+0
-1.849E-1	2.517E+0	3.847E+0
-1.816E-1	2.469E+0	3.737E+0
-1.849E-1	2.537E+0	3.818E+0
-1.816E-1	2.488E+0	3.893E+0
-1.849E-1	2.482E+0	3.766E+0
-1.849E-1	2.540E+0	3.825E+0
-1.865E-1	2.530E+0	3.821E+0
-1.849E-1	2.511E+0	3.964E+0
-1.865E-1	2.504E+0	3.757E+0
-1.832E-1	2.543E+0	3.958E+0
-1.865E-1	2.504E+0	3.851E+0
-1.849E-1	2.582E+0	3.753E+0
-1.816E-1	2.465E+0	3.857E+0
-1.816E-1	2.524E+0	3.770E+0
-1.865E-1	2.530E+0	3.890E+0
-1.849E-1	2.417E+0	3.789E+0
-1.849E-1	2.436E+0	3.786E+0
-1.832E-1	2.488E+0	3.831E+0
-1.849E-1	2.472E+0	3.818E+0
-1.849E-1	2.530E+0	3.896E+0
-1.849E-1	2.501E+0	3.695E+0
-1.832E-1	2.576E+0	3.877E+0
-1.865E-1	2.491E+0	3.737E+0
-1.881E-1	2.511E+0	3.870E+0
-1.849E-1	2.485E+0	3.805E+0
-1.832E-1	2.582E+0	3.786E+0
-1.865E-1	2.556E+0	3.812E+0
-1.881E-1	2.547E+0	3.692E+0
-1.816E-1	2.537E+0	3.935E+0
-1.849E-1	2.410E+0	3.815E+0
-1.881E-1	2.621E+0	3.783E+0
-1.849E-1	2.563E+0	3.932E+0
-1.832E-1	2.508E+0	3.808E+0
-1.865E-1	2.660E+0	3.776E+0
-1.816E-1	2.508E+0	3.857E+0
-1.849E-1	2.427E+0	3.740E+0
-1.849E-1	2.511E+0	3.886E+0
-1.816E-1	2.579E+0	3.776E+0
-1.865E-1	2.511E+0	3.770E+0
-1.832E-1	2.504E+0	3.711E+0
-1.865E-1	2.553E+0	3.770E+0
-1.849E-1	2.511E+0	3.766E+0
-1.849E-1	2.534E+0	3.838E+0
-1.849E-1	2.482E+0	3.857E+0
-1.849E-1	2.452E+0	3.867E+0
-1.865E-1	2.488E+0	3.886E+0
-1.849E-1	2.527E+0	3.679E+0
-1.849E-1	2.443E+0	3.763E+0
-1.849E-1	2.465E+0	3.802E+0
-1.816E-1	2.550E+0	3.860E+0
-1.832E-1	2.527E+0	3.821E+0
-1.865E-1	2.543E+0	3.799E+0
-1.849E-1	2.563E+0	3.815E+0
-1.832E-1	2.589E+0	3.786E+0
-1.849E-1	2.433E+0	3.831E+0
-1.865E-1	2.579E+0	3.928E+0
-1.832E-1	2.553E+0	3.857E+0
-1.832E-1	2.576E+0	3.860E+0
-1.849E-1	2.488E+0	3.731E+0
-1.849E-1	2.592E+0	3.877E+0
-1.816E-1	2.521E+0	3.860E+0
-1.816E-1	2.547E+0	3.789E+0
-1.865E-1	2.478E+0	3.779E+0
-1.897E-1	2.459E+0	3.750E+0
-1.816E-1	2.585E+0	3.841E+0
-1.832E-1	2.488E+0	3.841E+0
-1.832E-1	2.517E+0	3.870E+0
-1.881E-1	2.576E+0	3.792E+0
-1.816E-1	2.560E+0	3.864E+0
-1.849E-1	2.556E+0	3.727E+0
-1.865E-1	2.530E+0	3.851E+0
-1.865E-1	2.410E+0	3.854E+0
-1.816E-1	2.540E+0	3.731E+0
-1.816E-1	2.475E+0	3.711E+0
-1.849E-1	2.501E+0	3.828E+0
-1.849E-1	2.566E+0	3.847E+0
-1.816E-1	2.469E+0	3.805E+0
-1.849E-1	2.430E+0	3.799E+0
-1.816E-1	2.498E+0	3.795E+0
-1.865E-1	2.527E+0	3.688E+0
-1.816E-1	2.534E+0	3.834E+0
-1.849E-1	2.547E+0	3.770E+0
-1.832E-1	2.491E+0	3.812E+0
-1.865E-1	2.508E+0	3.951E+0
-1.816E-1	2.514E+0	3.903E+0
-1.865E-1	2.449E+0	3.828E+0
-1.832E-1	2.563E+0	3.838E+0
-1.897E-1	2.498E+0	3.909E+0
-1.800E-1	2.530E+0	3.883E+0
-1.832E-1	2.498E+0	3.877E+0
-1.832E-1	2.488E+0	3.773E+0
-1.881E-1	2.498E+0	3.714E+0
-1.800E-1	2.556E+0	3.880E+0
-1.832E-1	2.485E+0	3.886E+0
-1.849E-1	2.508E+0	3.873E+0
-1.881E-1	2.508E+0	3.834E+0
-1.832E-1	2.508E+0	3.841E+0
-1.832E-1	2.472E+0	3.847E+0
-1.832E-1	2.566E+0	3.815E+0
-1.849E-1	2.495E+0	3.792E+0
-1.816E-1	2.440E+0	3.698E+0
-1.865E-1	2.511E+0	3.705E+0
-1.865E-1	2.527E+0	3.841E+0
-1.881E-1	2.443E+0	3.821E+0
-1.816E-1	2.667E+0	3.795E+0
-1.849E-1	2.414E+0	3.844E+0
-1.881E-1	2.560E+0	3.857E+0
-1.865E-1	2.530E+0	3.731E+0
-1.816E-1	2.527E+0	3.789E+0
-1.849E-1	2.504E+0	3.860E+0
-1.865E-1	2.634E+0	3.805E+0
-1.849E-1	2.449E+0	3.760E+0
-1.832E-1	2.440E+0	3.847E+0
-1.849E-1	2.560E+0	3.789E+0
-1.849E-1	2.530E+0	3.935E+0
-1.881E-1	2.488E+0	3.857E+0
-1.832E-1	2.501E+0	3.903E+0
-1.832E-1	2.514E+0	3.847E+0
-1.849E-1	2.534E+0	3.783E+0
-1.849E-1	2.469E+0	3.893E+0
-1.816E-1	2.498E+0	3.753E+0
-1.865E-1	2.582E+0	3.877E+0
-1.865E-1	2.498E+0	3.783E+0
-1.832E-1	2.560E+0	3.815E+0
-1.832E-1	2.485E+0	3.860E+0
-1.865E-1	2.462E+0	3.834E+0
-1.849E-1	2.540E+0	3.727E+0
-1.849E-1	2.543E+0	3.870E+0
-1.832E-1	2.430E+0	3.795E+0
-1.832E-1	2.504E+0	3.870E+0
-1.849E-1	2.472E+0	3.825E+0
-1.865E-1	2.576E+0	3.818E+0
-1.832E-1	2.465E+0	3.860E+0
-1.865E-1	2.488E+0	3.828E+0
-1.865E-1	2.514E+0	3.740E+0
-1.832E-1	2.488E+0	3.883E+0
-1.849E-1	2.589E+0	3.783E+0
-1.832E-1	2.508E+0	3.766E+0
-1.849E-1	2.469E+0	3.987E+0
-1.865E-1	2.550E+0	3.899E+0
-1.832E-1	2.446E+0	3.705E+0
-1.849E-1	2.573E+0	3.783E+0
-1.865E-1	2.560E+0	3.838E+0
-1.865E-1	2.524E+0	3.789E+0
-1.849E-1	2.524E+0	3.795E+0
-1.849E-1	2.566E+0	3.731E+0
-1.865E-1	2.514E+0	3.834E+0
-1.832E-1	2.478E+0	3.786E+0
-1.816E-1	2.530E+0	3.786E+0
-1.816E-1	2.514E+0	3.870E+0
-1.865E-1	2.498E+0	3.789E+0
-1.849E-1	2.543E+0	3.773E+0
-1.832E-1	2.553E+0	3.763E+0
-1.832E-1	2.517E+0	3.834E+0
-1.865E-1	2.488E+0	3.854E+0
-1.816E-1	2.553E+0	3.831E+0
-1.816E-1	2.527E+0	3.821E+0
-1.849E-1	2.462E+0	3.919E+0
-1.865E-1	2.534E+0	3.747E+0
-1.849E-1	2.472E+0	3.821E+0
-1.832E-1	2.582E+0	3.847E+0
-1.832E-1	2.508E+0	3.805E+0
-1.849E-1	2.517E+0	3.854E+0
-1.816E-1	2.514E+0	3.838E+0
-1.849E-1	2.514E+0	3.860E+0
-1.832E-1	2.556E+0	3.757E+0
-1.865E-1	2.501E+0	3.776E+0
-1.800E-1	2.433E+0	3.701E+0
-1.832E-1	2.462E+0	3.757E+0
-1.849E-1	2.478E+0	3.857E+0
-1.849E-1	2.508E+0	3.776E+0
-1.832E-1	2.511E+0	3.675E+0
-1.832E-1	2.537E+0	3.812E+0
-1.816E-1	2.501E+0	3.831E+0
-1.865E-1	2.540E+0	3.877E+0
-1.849E-1	2.527E+0	3.870E+0
-1.816E-1	2.478E+0	3.799E+0
-1.816E-1	2.527E+0	3.912E+0
-1.849E-1	2.521E+0	3.708E+0
-1.849E-1	2.488E+0	3.825E+0
-1.816E-1	2.508E+0	3.795E+0
-1.849E-1	2.517E+0	3.867E+0
-1.865E-1	2.547E+0	3.873E+0
-1.865E-1	2.475E+0	3.844E+0
-1.832E-1	2.508E+0	3.941E+0
-1.832E-1	2.573E+0	3.877E+0
-1.865E-1	2.488E+0	3.760E+0
-1.865E-1	2.488E+0	3.818E+0
-1.849E-1	2.501E+0	3.727E+0
-1.832E-1	2.449E+0	3.860E+0
-1.865E-1	2.524E+0	3.795E+0
-1.832E-1	2.553E+0	3.896E+0
-1.816E-1	2.407E+0	3.701E+0
-1.800E-1	2.566E+0	3.906E+0
-1.865E-1	2.514E+0	3.795E+0
-1.849E-1	2.524E+0	3.828E+0
-1.816E-1	2.517E+0	3.773E+0
-1.816E-1	2.566E+0	3.893E+0
-1.849E-1	2.537E+0	3.903E+0
-1.849E-1	2.579E+0	3.834E+0
-1.832E-1	2.511E+0	3.711E+0
-1.800E-1	2.488E+0	3.877E+0
-1.849E-1	2.485E+0	3.799E+0
-1.865E-1	2.576E+0	3.744E+0
-1.832E-1	2.495E+0	3.779E+0
-1.832E-1	2.462E+0	3.864E+0
-1.897E-1	2.498E+0	3.818E+0
-1.832E-1	2.521E+0	3.786E+0
-1.832E-1	2.537E+0	3.773E+0
-1.816E-1	2.563E+0	3.753E+0
-1.865E-1	2.556E+0	3.786E+0
-1.849E-1	2.508E+0	3.838E+0
-1.832E-1	2.560E+0	3.890E+0
-1.816E-1	2.550E+0	3.779E+0
-1.849E-1	2.569E+0	3.815E+0
-1.849E-1	2.521E+0	3.867E+0
-1.849E-1	2.540E+0	3.724E+0
-1.784E-1	2.504E+0	3.821E+0
-1.849E-1	2.475E+0	3.899E+0
-1.849E-1	2.427E+0	3.812E+0
-1.865E-1	2.485E+0	3.802E+0
-1.832E-1	2.566E+0	3.932E+0
-1.849E-1	2.491E+0	3.805E+0
-1.865E-1	2.547E+0	3.737E+0
-1.816E-1	2.624E+0	3.808E+0
-1.816E-1	2.475E+0	3.886E+0
-1.832E-1	2.462E+0	3.916E+0
-1.832E-1	2.472E+0	3.831E+0
-1.816E-1	2.534E+0	3.851E+0
-1.816E-1	2.485E+0	3.679E+0
-1.865E-1	2.524E+0	3.857E+0
-1.816E-1	2.585E+0	3.672E+0
-1.832E-1	2.472E+0	3.818E+0
-1.849E-1	2.566E+0	3.870E+0
-1.832E-1	2.543E+0	3.851E+0
-1.849E-1	2.511E+0	3.776E+0
-1.816E-1	2.485E+0	3.873E+0
-1.849E-1	2.582E+0	3.958E+0
-1.832E-1	2.602E+0	3.757E+0
-1.849E-1	2.573E+0	3.919E+0
-1.849E-1	2.530E+0	3.802E+0
-1.816E-1	2.514E+0	3.773E+0
-1.865E-1	2.537E+0	3.792E+0
-1.832E-1	2.537E+0	3.831E+0
-1.816E-1	2.491E+0	3.864E+0
-1.832E-1	2.511E+0	3.893E+0
-1.832E-1	2.475E+0	3.851E+0
-1.849E-1	2.560E+0	3.821E+0
-1.832E-1	2.511E+0	3.799E+0
-1.849E-1	2.498E+0	3.870E+0
-1.865E-1	2.511E+0	3.789E+0
-1.832E-1	2.641E+0	3.847E+0
-1.784E-1	2.550E+0	3.802E+0
-1.816E-1	2.501E+0	3.783E+0
-1.832E-1	2.423E+0	3.834E+0
-1.849E-1	2.540E+0	3.718E+0
-1.832E-1	2.511E+0	3.883E+0
-1.816E-1	2.550E+0	3.799E+0
-1.849E-1	2.485E+0	3.757E+0
-1.865E-1	2.615E+0	3.773E+0
-1.800E-1	2.469E+0	3.864E+0
-1.816E-1	2.501E+0	3.838E+0
-1.849E-1	2.478E+0	3.757E+0
-1.849E-1	2.534E+0	3.737E+0
-1.816E-1	2.388E+0	3.825E+0
-1.849E-1	2.573E+0	3.834E+0
-1.816E-1	2.527E+0	3.666E+0
-1.865E-1	2.498E+0	3.744E+0
-1.816E-1	2.543E+0	3.899E+0
-1.865E-1	2.517E+0	3.825E+0
-1.865E-1	2.547E+0	3.770E+0
-1.849E-1	2.537E+0	3.890E+0
-1.832E-1	2.508E+0	3.854E+0
-1.865E-1	2.540E+0	3.847E+0
-1.849E-1	2.504E+0	3.731E+0
-1.865E-1	2.482E+0	3.838E+0
-1.832E-1	2.485E+0	3.770E+0
-1.832E-1	2.556E+0	3.757E+0
-1.849E-1	2.569E+0	3.851E+0
-1.849E-1	2.540E+0	3.802E+0
-1.849E-1	2.514E+0	3.844E+0
-1.832E-1	2.495E+0	3.818E+0
-1.832E-1	2.469E+0	3.854E+0
-1.865E-1	2.547E+0	3.857E+0
-1.816E-1	2.414E+0	3.783E+0
-1.800E-1	2.517E+0	3.886E+0
-1.832E-1	2.514E+0	3.828E+0
-1.832E-1	2.517E+0	3.854E+0
-1.816E-1	2.530E+0	3.773E+0
-1.816E-1	2.521E+0	3.925E+0
-1.832E-1	2.634E+0	3.763E+0
-1.881E-1	2.517E+0	3.815E+0
-1.800E-1	2.579E+0	3.737E+0
-1.816E-1	2.446E+0	3.795E+0
-1.865E-1	2.547E+0	3.763E+0
-1.865E-1	2.514E+0	3.808E+0
-1.816E-1	2.491E+0	3.815E+0
-1.849E-1	2.537E+0	3.857E+0
-1.832E-1	2.485E+0	3.805E+0
-1.849E-1	2.511E+0	3.854E+0
-1.816E-1	2.550E+0	3.760E+0
-1.832E-1	2.560E+0	3.825E+0
-1.832E-1	2.527E+0	3.805E+0
-1.849E-1	2.543E+0	3.831E+0
-1.816E-1	2.556E+0	3.815E+0
-1.832E-1	2.582E+0	3.864E+0
-1.865E-1	2.524E+0	3.805E+0
-1.849E-1	2.501E+0	3.747E+0
-1.816E-1	2.540E+0	3.841E+0
-1.832E-1	2.508E+0	3.838E+0
-1.832E-1	2.452E+0	3.834E+0
-1.832E-1	2.511E+0	3.792E+0
-1.816E-1	2.553E+0	3.753E+0
-1.832E-1	2.543E+0	3.864E+0
-1.865E-1	2.592E+0	3.640E+0
-1.865E-1	2.573E+0	3.847E+0
-1.816E-1	2.495E+0	3.783E+0
-1.865E-1	2.511E+0	3.789E+0
-1.832E-1	2.517E+0	3.877E+0
-1.849E-1	2.553E+0	3.831E+0
-1.800E-1	2.537E+0	3.838E+0
-1.849E-1	2.472E+0	3.747E+0
-1.865E-1	2.498E+0	3.922E+0
-1.816E-1	2.452E+0	3.731E+0
-1.832E-1	2.436E+0	3.773E+0
-1.832E-1	2.537E+0	3.802E+0
-1.832E-1	2.433E+0	3.821E+0
-1.865E-1	2.501E+0	3.925E+0
-1.816E-1	2.576E+0	3.877E+0
-1.832E-1	2.410E+0	3.857E+0
-1.865E-1	2.563E+0	3.847E+0
-1.832E-1	2.547E+0	3.760E+0
-1.816E-1	2.530E+0	3.867E+0
-1.832E-1	2.498E+0	3.640E+0
-1.832E-1	2.547E+0	3.701E+0
-1.816E-1	2.511E+0	3.867E+0
-1.816E-1	2.527E+0	3.821E+0
-1.832E-1	2.430E+0	3.899E+0
-1.849E-1	2.521E+0	3.938E+0
-1.832E-1	2.459E+0	3.802E+0
-1.816E-1	2.498E+0	3.890E+0
-1.849E-1	2.449E+0	3.779E+0
-1.832E-1	2.462E+0	3.770E+0
-1.832E-1	2.449E+0	3.802E+0
-1.849E-1	2.504E+0	3.731E+0
-1.849E-1	2.560E+0	3.744E+0
-1.816E-1	2.550E+0	3.724E+0
-1.816E-1	2.521E+0	3.776E+0
-1.849E-1	2.530E+0	3.786E+0
-1.816E-1	2.504E+0	3.792E+0
-1.849E-1	2.465E+0	3.916E+0
-1.816E-1	2.410E+0	3.770E+0
-1.800E-1	2.423E+0	3.838E+0
-1.800E-1	2.563E+0	3.834E+0
-1.849E-1	2.534E+0	3.760E+0
-1.849E-1	2.514E+0	3.857E+0
-1.816E-1	2.524E+0	3.808E+0
-1.832E-1	2.524E+0	3.825E+0
-1.849E-1	2.540E+0	3.847E+0
-1.865E-1	2.556E+0	3.799E+0
-1.849E-1	2.543E+0	3.870E+0
-1.816E-1	2.517E+0	3.984E+0
-1.849E-1	2.514E+0	3.779E+0
-1.849E-1	2.475E+0	3.860E+0
-1.816E-1	2.514E+0	3.844E+0
-1.832E-1	2.491E+0	3.825E+0
-1.849E-1	2.436E+0	3.880E+0
-1.849E-1	2.504E+0	3.786E+0
-1.816E-1	2.495E+0	3.828E+0
-1.816E-1	2.491E+0	3.825E+0
-1.832E-1	2.491E+0	3.831E+0
-1.849E-1	2.608E+0	3.747E+0
-1.816E-1	2.537E+0	3.760E+0
-1.832E-1	2.563E+0	3.779E+0
-1.832E-1	2.524E+0	3.831E+0
-1.832E-1	2.485E+0	3.821E+0
-1.816E-1	2.511E+0	3.844E+0
-1.832E-1	2.417E+0	3.821E+0
-1.832E-1	2.436E+0	3.792E+0
-1.800E-1	2.401E+0	3.864E+0
-1.849E-1	2.543E+0	3.750E+0
-1.816E-1	2.475E+0	3.727E+0
-1.849E-1	2.547E+0	3.776E+0
-1.832E-1	2.524E+0	3.890E+0
-1.832E-1	2.469E+0	3.812E+0
-1.800E-1	2.469E+0	3.958E+0
-1.832E-1	2.573E+0	3.792E+0
-1.816E-1	2.524E+0	3.916E+0
-1.849E-1	2.540E+0	3.932E+0
-1.816E-1	2.556E+0	3.682E+0
-1.865E-1	2.495E+0	3.786E+0
-1.849E-1	2.517E+0	3.779E+0
-1.832E-1	2.459E+0	3.899E+0
-1.832E-1	2.504E+0	3.844E+0
-1.849E-1	2.521E+0	3.870E+0
-1.832E-1	2.511E+0	3.744E+0
-1.832E-1	2.521E+0	3.834E+0
-1.832E-1	2.556E+0	3.802E+0
-1.816E-1	2.556E+0	3.708E+0
-1.865E-1	2.420E+0	3.766E+0
-1.832E-1	2.485E+0	3.805E+0
-1.816E-1	2.563E+0	3.854E+0
-1.832E-1	2.569E+0	3.883E+0
-1.832E-1	2.469E+0	3.906E+0
-1.816E-1	2.423E+0	3.744E+0
-1.816E-1	2.436E+0	3.740E+0
-1.832E-1	2.543E+0	3.821E+0
-1.849E-1	2.556E+0	3.896E+0
-1.832E-1	2.589E+0	3.727E+0
-1.816E-1	2.501E+0	3.727E+0
-1.849E-1	2.556E+0	3.825E+0
-1.816E-1	2.556E+0	3.747E+0
-1.800E-1	2.440E+0	3.805E+0
-1.832E-1	2.501E+0	3.818E+0
-1.865E-1	2.498E+0	3.844E+0
-1.832E-1	2.472E+0	3.880E+0
-1.832E-1	2.475E+0	3.831E+0
-1.849E-1	2.530E+0	3.857E+0
-1.849E-1	2.553E+0	3.841E+0
-1.832E-1	2.501E+0	3.708E+0
-1.832E-1	2.475E+0	3.831E+0
-1.800E-1	2.553E+0	3.808E+0
-1.897E-1	2.511E+0	3.880E+0
-1.849E-1	2.579E+0	3.727E+0
-1.800E-1	2.521E+0	3.857E+0
-1.816E-1	2.495E+0	3.802E+0
-1.849E-1	2.521E+0	3.750E+0
-1.832E-1	2.469E+0	3.818E+0
-1.816E-1	2.478E+0	3.857E+0
-1.832E-1	2.582E+0	3.799E+0
-1.849E-1	2.433E+0	3.815E+0
-1.832E-1	2.462E+0	3.812E+0
-1.832E-1	2.524E+0	3.805E+0
-1.816E-1	2.517E+0	3.792E+0
-1.832E-1	2.462E+0	3.792E+0
-1.849E-1	2.524E+0	3.779E+0
-1.832E-1	2.504E+0	3.864E+0
-1.849E-1	2.537E+0	3.860E+0
-1.800E-1	2.495E+0	3.922E+0
-1.800E-1	2.524E+0	3.815E+0
-1.800E-1	2.592E+0	3.870E+0
-1.832E-1	2.537E+0	3.847E+0
-1.832E-1	2.485E+0	3.799E+0
-1.832E-1	2.576E+0	3.857E+0
-1.816E-1	2.482E+0	3.802E+0
-1.816E-1	2.589E+0	3.838E+0
-1.865E-1	2.488E+0	3.847E+0
-1.849E-1	2.521E+0	3.831E+0
-1.784E-1	2.478E+0	3.899E+0
-1.816E-1	2.452E+0	3.867E+0
-1.832E-1	2.446E+0	3.919E+0
-1.816E-1	2.508E+0	3.951E+0
-1.800E-1	2.573E+0	3.828E+0
-1.832E-1	2.569E+0	3.718E+0
-1.865E-1	2.475E+0	3.682E+0
-1.849E-1	2.475E+0	3.815E+0
-1.816E-1	2.427E+0	3.740E+0
-1.832E-1	2.456E+0	3.737E+0
-1.800E-1	2.530E+0	3.825E+0
-1.832E-1	2.501E+0	3.851E+0
-1.816E-1	2.459E+0	3.773E+0
-1.832E-1	2.553E+0	3.795E+0
-1.816E-1	2.459E+0	3.854E+0
-1.832E-1	2.501E+0	3.877E+0
-1.784E-1	2.553E+0	3.867E+0
-1.832E-1	2.508E+0	3.808E+0
-1.849E-1	2.547E+0	3.773E+0
-1.849E-1	2.540E+0	3.867E+0
-1.800E-1	2.556E+0	3.870E+0
-1.849E-1	2.427E+0	3.770E+0
-1.816E-1	2.508E+0	3.932E+0
-1.849E-1	2.478E+0	3.831E+0
-1.784E-1	2.488E+0	3.786E+0
-1.832E-1	2.563E+0	3.718E+0
-1.849E-1	2.563E+0	3.747E+0
-1.881E-1	2.540E+0	3.899E+0
-1.816E-1	2.540E+0	3.744E+0
-1.832E-1	2.465E+0	3.776E+0
-1.816E-1	2.573E+0	3.783E+0
-1.849E-1	2.550E+0	3.860E+0
-1.816E-1	2.521E+0	3.880E+0
-1.816E-1	2.491E+0	3.899E+0
-1.832E-1	2.508E+0	3.825E+0
-1.816E-1	2.511E+0	3.776E+0
-1.800E-1	2.550E+0	3.997E+0
-1.849E-1	2.508E+0	3.912E+0
-1.832E-1	2.430E+0	3.841E+0
-1.832E-1	2.495E+0	3.886E+0
-1.800E-1	2.579E+0	3.860E+0
-1.832E-1	2.517E+0	3.808E+0
-1.849E-1	2.569E+0	3.789E+0
-1.832E-1	2.550E+0	3.838E+0
-1.800E-1	2.582E+0	3.763E+0
-1.832E-1	2.547E+0	3.903E+0
-1.832E-1	2.566E+0	3.783E+0
-1.849E-1	2.436E+0	3.834E+0
-1.800E-1	2.553E+0	3.854E+0
-1.832E-1	2.443E+0	3.776E+0
-1.849E-1	2.573E+0	3.906E+0
-1.816E-1	2.579E+0	3.928E+0
-1.784E-1	2.469E+0	3.919E+0
-1.816E-1	2.573E+0	3.825E+0
-1.865E-1	2.566E+0	3.692E+0
-1.865E-1	2.465E+0	3.805E+0
-1.800E-1	2.452E+0	3.873E+0
-1.849E-1	2.511E+0	3.841E+0
-1.816E-1	2.560E+0	3.834E+0
-1.832E-1	2.527E+0	3.688E+0
-1.816E-1	2.563E+0	3.873E+0
-1.849E-1	2.540E+0	3.867E+0
-1.849E-1	2.511E+0	3.786E+0
-1.849E-1	2.491E+0	3.825E+0
-1.800E-1	2.495E+0	3.812E+0
-1.816E-1	2.482E+0	3.770E+0
-1.816E-1	2.478E+0	3.818E+0
-1.832E-1	2.446E+0	3.802E+0
-1.800E-1	2.527E+0	3.708E+0
-1.832E-1	2.540E+0	3.864E+0
-1.832E-1	2.482E+0	3.776E+0
-1.816E-1	2.556E+0	3.770E+0
-1.816E-1	2.540E+0	3.779E+0
-1.816E-1	2.624E+0	3.802E+0
-1.816E-1	2.514E+0	3.763E+0
-1.849E-1	2.472E+0	3.770E+0
-1.816E-1	2.521E+0	3.867E+0
-1.800E-1	2.469E+0	3.877E+0
-1.832E-1	2.472E+0	3.808E+0
-1.832E-1	2.478E+0	3.773E+0
-1.800E-1	2.524E+0	3.841E+0
-1.816E-1	2.485E+0	3.795E+0
-1.816E-1	2.404E+0	3.779E+0
-1.832E-1	2.540E+0	3.773E+0
-1.816E-1	2.592E+0	3.802E+0
-1.832E-1	2.423E+0	3.731E+0
-1.816E-1	2.598E+0	3.805E+0
-1.816E-1	2.508E+0	3.792E+0
-1.800E-1	2.488E+0	3.763E+0
-1.849E-1	2.397E+0	3.873E+0
-1.849E-1	2.498E+0	3.993E+0
-1.800E-1	2.550E+0	3.834E+0
-1.784E-1	2.534E+0	3.812E+0
-1.800E-1	2.560E+0	3.714E+0
-1.816E-1	2.443E+0	3.776E+0
-1.832E-1	2.511E+0	3.857E+0
-1.800E-1	2.615E+0	3.783E+0
-1.800E-1	2.585E+0	3.867E+0
-1.832E-1	2.543E+0	3.731E+0
-1.816E-1	2.524E+0	3.711E+0
-1.832E-1	2.537E+0	3.815E+0
-1.816E-1	2.417E+0	3.731E+0
-1.849E-1	2.475E+0	3.847E+0
-1.832E-1	2.530E+0	3.883E+0
-1.816E-1	2.589E+0	3.899E+0
-1.816E-1	2.615E+0	3.825E+0
-1.832E-1	2.521E+0	3.792E+0
-1.849E-1	2.569E+0	3.864E+0
-1.816E-1	2.537E+0	3.873E+0
-1.784E-1	2.488E+0	3.747E+0
-1.832E-1	2.530E+0	3.808E+0
-1.832E-1	2.485E+0	3.750E+0
-1.800E-1	2.524E+0	3.760E+0
-1.832E-1	2.521E+0	3.961E+0
-1.865E-1	2.560E+0	3.857E+0
-1.800E-1	2.618E+0	3.795E+0
-1.784E-1	2.443E+0	3.783E+0
-1.800E-1	2.485E+0	3.838E+0
-1.832E-1	2.602E+0	3.799E+0
-1.816E-1	2.657E+0	3.760E+0
-1.816E-1	2.534E+0	3.838E+0
-1.832E-1	2.547E+0	3.864E+0
-1.832E-1	2.488E+0	3.854E+0
-1.832E-1	2.488E+0	3.857E+0
-1.816E-1	2.517E+0	3.753E+0
-1.832E-1	2.582E+0	3.770E+0
-1.832E-1	2.598E+0	3.825E+0
-1.800E-1	2.456E+0	3.873E+0
-1.800E-1	2.527E+0	3.860E+0
-1.800E-1	2.504E+0	3.760E+0
-1.849E-1	2.475E+0	3.831E+0
-1.816E-1	2.566E+0	3.831E+0
-1.800E-1	2.550E+0	3.844E+0
-1.800E-1	2.475E+0	3.795E+0
-1.849E-1	2.530E+0	3.802E+0
-1.816E-1	2.521E+0	3.864E+0
-1.816E-1	2.543E+0	3.841E+0
-1.816E-1	2.524E+0	3.818E+0
-1.865E-1	2.598E+0	3.799E+0
-1.832E-1	2.446E+0	3.821E+0
-1.816E-1	2.501E+0	3.873E+0
-1.816E-1	2.589E+0	3.870E+0
-1.832E-1	2.433E+0	3.935E+0
-1.800E-1	2.534E+0	3.731E+0
-1.800E-1	2.540E+0	3.831E+0
-1.800E-1	2.521E+0	3.773E+0
-1.816E-1	2.628E+0	3.747E+0
-1.816E-1	2.469E+0	3.802E+0
-1.800E-1	2.547E+0	3.831E+0
-1.800E-1	2.537E+0	3.740E+0
-1.832E-1	2.508E+0	3.795E+0
-1.800E-1	2.404E+0	3.847E+0
-1.784E-1	2.527E+0	3.789E+0
-1.768E-1	2.472E+0	3.825E+0
-1.849E-1	2.427E+0	3.718E+0
-1.800E-1	2.514E+0	3.744E+0
-1.800E-1	2.560E+0	3.870E+0
-1.816E-1	2.521E+0	3.776E+0
-1.849E-1	2.469E+0	3.685E+0
-1.816E-1	2.427E+0	3.773E+0
-1.816E-1	2.508E+0	3.727E+0
-1.800E-1	2.508E+0	3.818E+0
-1.832E-1	2.670E+0	3.763E+0
-1.816E-1	2.472E+0	3.844E+0
-1.832E-1	2.514E+0	3.744E+0
-1.768E-1	2.491E+0	3.770E+0
-1.816E-1	2.462E+0	3.747E+0
-1.800E-1	2.602E+0	3.818E+0
-1.832E-1	2.423E+0	3.831E+0
-1.784E-1	2.501E+0	3.688E+0
-1.832E-1	2.508E+0	3.688E+0
-1.816E-1	2.488E+0	3.841E+0
-1.784E-1	2.449E+0	3.799E+0
-1.816E-1	2.527E+0	3.838E+0
-1.832E-1	2.524E+0	3.838E+0
-1.865E-1	2.472E+0	3.789E+0
-1.816E-1	2.553E+0	3.821E+0
-1.800E-1	2.534E+0	3.890E+0
-1.832E-1	2.521E+0	3.828E+0
-1.800E-1	2.478E+0	3.880E+0
-1.800E-1	2.433E+0	3.912E+0
-1.800E-1	2.566E+0	3.812E+0
-1.816E-1	2.573E+0	3.640E+0
-1.832E-1	2.501E+0	3.789E+0
-1.768E-1	2.485E+0	3.844E+0
-1.816E-1	2.381E+0	3.737E+0
-1.816E-1	2.527E+0	3.808E+0
-1.816E-1	2.449E+0	3.880E+0
-1.784E-1	2.491E+0	3.893E+0
-1.800E-1	2.472E+0	3.860E+0
-1.849E-1	2.573E+0	3.773E+0
-1.816E-1	2.485E+0	3.860E+0
-1.816E-1	2.504E+0	3.731E+0
-1.816E-1	2.504E+0	3.818E+0
-1.816E-1	2.511E+0	3.834E+0
-1.832E-1	2.491E+0	3.779E+0
-1.800E-1	2.514E+0	3.805E+0
-1.849E-1	2.560E+0	3.805E+0
-1.800E-1	2.579E+0	3.877E+0
-1.832E-1	2.595E+0	3.890E+0
-1.800E-1	2.472E+0	3.864E+0
-1.800E-1	2.488E+0	3.838E+0
-1.800E-1	2.498E+0	3.795E+0
-1.849E-1	2.475E+0	3.851E+0
-1.800E-1	2.482E+0	3.766E+0
-1.784E-1	2.478E+0	3.974E+0
-1.816E-1	2.585E+0	3.867E+0
-1.832E-1	2.615E+0	3.724E+0
-1.800E-1	2.563E+0	3.744E+0
-1.816E-1	2.511E+0	3.867E+0
-1.816E-1	2.491E+0	3.964E+0
-1.832E-1	2.504E+0	3.834E+0
-1.784E-1	2.573E+0	3.828E+0
-1.800E-1	2.465E+0	3.779E+0
-1.832E-1	2.621E+0	3.847E+0
-1.800E-1	2.524E+0	3.802E+0
-1.816E-1	2.491E+0	3.815E+0
-1.816E-1	2.508E+0	3.802E+0
-1.816E-1	2.566E+0	3.750E+0
-1.816E-1	2.491E+0	3.776E+0
-1.816E-1	2.563E+0	3.922E+0
-1.832E-1	2.514E+0	3.893E+0
-1.832E-1	2.427E+0	3.854E+0
-1.816E-1	2.498E+0	3.867E+0
-1.800E-1	2.611E+0	3.890E+0
-1.800E-1	2.582E+0	3.802E+0
-1.800E-1	2.511E+0	3.867E+0
-1.832E-1	2.449E+0	3.795E+0
-1.800E-1	2.475E+0	3.786E+0
-1.816E-1	2.530E+0	3.916E+0
-1.816E-1	2.485E+0	3.821E+0
-1.832E-1	2.485E+0	3.903E+0
-1.816E-1	2.550E+0	3.808E+0
-1.800E-1	2.504E+0	3.984E+0
-1.832E-1	2.527E+0	3.740E+0
-1.832E-1	2.430E+0	3.802E+0
-1.816E-1	2.537E+0	3.867E+0
-1.816E-1	2.491E+0	3.815E+0
-1.816E-1	2.530E+0	3.860E+0
-1.816E-1	2.469E+0	3.854E+0
-1.784E-1	2.488E+0	3.812E+0
-1.816E-1	2.488E+0	3.760E+0
-1.816E-1	2.621E+0	3.857E+0
-1.832E-1	2.550E+0	3.766E+0
-1.800E-1	2.605E+0	3.886E+0
-1.832E-1	2.556E+0	3.783E+0
-1.800E-1	2.543E+0	3.815E+0
-1.816E-1	2.404E+0	3.893E+0
-1.784E-1	2.469E+0	3.831E+0
-1.832E-1	2.472E+0	3.815E+0
-1.800E-1	2.498E+0	3.747E+0
-1.816E-1	2.537E+0	3.711E+0
-1.800E-1	2.404E+0	3.753E+0
-1.816E-1	2.397E+0	3.760E+0
-1.800E-1	2.560E+0	3.770E+0
-1.800E-1	2.501E+0	3.701E+0
-1.816E-1	2.478E+0	3.789E+0
-1.784E-1	2.615E+0	3.750E+0
-1.816E-1	2.534E+0	3.672E+0
-1.800E-1	2.427E+0	3.808E+0
-1.816E-1	2.482E+0	3.821E+0
-1.816E-1	2.621E+0	3.799E+0
-1.832E-1	2.462E+0	3.812E+0
-1.800E-1	2.485E+0	3.909E+0
-1.800E-1	2.504E+0	3.757E+0
-1.784E-1	2.514E+0	3.773E+0
-1.816E-1	2.488E+0	3.783E+0
-1.816E-1	2.543E+0	3.860E+0
-1.800E-1	2.550E+0	3.770E+0
-1.784E-1	2.475E+0	3.912E+0
-1.816E-1	2.573E+0	3.766E+0
-1.800E-1	2.462E+0	3.776E+0
-1.800E-1	2.478E+0	3.763E+0
-1.816E-1	2.524E+0	3.708E+0
-1.832E-1	2.456E+0	3.841E+0
-1.784E-1	2.491E+0	3.841E+0
-1.816E-1	2.475E+0	3.893E+0
-1.784E-1	2.569E+0	3.770E+0
-1.832E-1	2.504E+0	3.857E+0
-1.816E-1	2.540E+0	3.695E+0
-1.784E-1	2.569E+0	3.763E+0
-1.784E-1	2.517E+0	3.783E+0
-1.832E-1	2.469E+0	3.760E+0
-1.800E-1	2.427E+0	3.867E+0
-1.832E-1	2.452E+0	3.851E+0
-1.784E-1	2.540E+0	3.799E+0
-1.816E-1	2.550E+0	3.831E+0
-1.816E-1	2.595E+0	3.825E+0
-1.784E-1	2.475E+0	3.744E+0
-1.784E-1	2.585E+0	3.864E+0
-1.800E-1	2.530E+0	3.873E+0
-1.800E-1	2.472E+0	3.815E+0
-1.784E-1	2.566E+0	3.779E+0
-1.800E-1	2.449E+0	3.750E+0
-1.816E-1	2.482E+0	3.773E+0
-1.784E-1	2.514E+0	3.760E+0
-1.816E-1	2.433E+0	3.838E+0
-1.800E-1	2.563E+0	3.867E+0
-1.800E-1	2.511E+0	3.844E+0
-1.832E-1	2.517E+0	3.786E+0
-1.784E-1	2.475E+0	3.779E+0
-1.768E-1	2.491E+0	3.760E+0
-1.832E-1	2.488E+0	3.870E+0
-1.800E-1	2.560E+0	3.867E+0
-1.800E-1	2.501E+0	3.890E+0
-1.784E-1	2.560E+0	3.773E+0
-1.832E-1	2.485E+0	3.779E+0
-1.784E-1	2.511E+0	3.851E+0
-1.816E-1	2.589E+0	3.805E+0
-1.800E-1	2.498E+0	3.851E+0
-1.865E-1	2.511E+0	3.880E+0
-1.800E-1	2.504E+0	3.744E+0
-1.784E-1	2.589E+0	3.886E+0
-1.768E-1	2.514E+0	3.851E+0
-1.832E-1	2.433E+0	3.812E+0
-1.816E-1	2.394E+0	3.886E+0
-1.768E-1	2.491E+0	3.675E+0
-1.800E-1	2.475E+0	3.818E+0
-1.816E-1	2.443E+0	3.857E+0
-1.800E-1	2.511E+0	3.825E+0
-1.800E-1	2.534E+0	3.808E+0
-1.800E-1	2.563E+0	3.821E+0
-1.832E-1	2.566E+0	3.805E+0
-1.816E-1	2.514E+0	3.831E+0
-1.816E-1	2.521E+0	3.847E+0
-1.784E-1	2.469E+0	3.783E+0
-1.800E-1	2.560E+0	3.675E+0
-1.816E-1	2.582E+0	3.740E+0
-1.800E-1	2.443E+0	3.718E+0
-1.784E-1	2.579E+0	3.890E+0
-1.849E-1	2.514E+0	3.821E+0
-1.816E-1	2.592E+0	3.877E+0
-1.800E-1	2.517E+0	3.883E+0
-1.800E-1	2.582E+0	3.783E+0
-1.849E-1	2.579E+0	3.906E+0
-1.800E-1	2.514E+0	3.802E+0
-1.816E-1	2.485E+0	3.792E+0
-1.784E-1	2.537E+0	3.744E+0
-1.816E-1	2.446E+0	4.000E+0
-1.816E-1	2.543E+0	3.906E+0
-1.800E-1	2.547E+0	3.808E+0
-1.816E-1	2.534E+0	3.860E+0
-1.849E-1	2.534E+0	3.828E+0
-1.816E-1	2.560E+0	3.941E+0
-1.816E-1	2.423E+0	3.896E+0
-1.816E-1	2.452E+0	3.815E+0
-1.832E-1	2.498E+0	3.854E+0
-1.816E-1	2.485E+0	3.714E+0
-1.784E-1	2.530E+0	3.880E+0
-1.768E-1	2.498E+0	3.838E+0
-1.816E-1	2.472E+0	3.867E+0
-1.832E-1	2.537E+0	3.779E+0
-1.800E-1	2.589E+0	3.776E+0
-1.800E-1	2.595E+0	3.828E+0
-1.832E-1	2.530E+0	3.825E+0
-1.816E-1	2.527E+0	3.851E+0
-1.784E-1	2.495E+0	3.727E+0
-1.768E-1	2.569E+0	3.831E+0
-1.800E-1	2.504E+0	3.818E+0
-1.832E-1	2.592E+0	3.685E+0
-1.800E-1	2.504E+0	3.860E+0
-1.800E-1	2.553E+0	3.773E+0
-1.800E-1	2.514E+0	3.799E+0
-1.816E-1	2.602E+0	3.750E+0
-1.816E-1	2.469E+0	3.867E+0
-1.800E-1	2.456E+0	3.864E+0
-1.816E-1	2.517E+0	3.779E+0
-1.832E-1	2.589E+0	3.847E+0
-1.800E-1	2.465E+0	3.669E+0
-1.735E-1	2.488E+0	3.786E+0
-1.784E-1	2.504E+0	3.698E+0
-1.800E-1	2.504E+0	3.795E+0
-1.816E-1	2.563E+0	3.802E+0
-1.784E-1	2.517E+0	3.757E+0
-1.832E-1	2.511E+0	3.802E+0
-1.800E-1	2.517E+0	3.792E+0
-1.816E-1	2.478E+0	3.844E+0
-1.800E-1	2.459E+0	3.783E+0
-1.800E-1	2.511E+0	3.821E+0
-1.816E-1	2.475E+0	3.870E+0
-1.768E-1	2.478E+0	3.961E+0
-1.800E-1	2.537E+0	3.893E+0
-1.800E-1	2.560E+0	3.734E+0
-1.800E-1	2.482E+0	3.815E+0
-1.768E-1	2.573E+0	3.786E+0
-1.832E-1	2.514E+0	3.799E+0
-1.800E-1	2.440E+0	3.753E+0
-1.832E-1	2.530E+0	3.841E+0
-1.784E-1	2.449E+0	3.838E+0
-1.768E-1	2.420E+0	3.783E+0
-1.784E-1	2.410E+0	3.773E+0
-1.784E-1	2.508E+0	3.679E+0
-1.768E-1	2.524E+0	3.763E+0
-1.800E-1	2.517E+0	3.877E+0
-1.800E-1	2.465E+0	3.867E+0
-1.800E-1	2.508E+0	3.821E+0
-1.800E-1	2.550E+0	3.795E+0
-1.768E-1	2.485E+0	3.757E+0
-1.800E-1	2.427E+0	3.763E+0
-1.768E-1	2.576E+0	3.718E+0
-1.800E-1	2.589E+0	3.779E+0
-1.800E-1	2.589E+0	3.744E+0
-1.800E-1	2.641E+0	3.737E+0
-1.800E-1	2.488E+0	3.906E+0
-1.768E-1	2.595E+0	3.815E+0
-1.784E-1	2.423E+0	3.821E+0
-1.800E-1	2.553E+0	3.906E+0
-1.816E-1	2.508E+0	3.896E+0
-1.768E-1	2.553E+0	3.802E+0
-1.816E-1	2.459E+0	3.750E+0
-1.800E-1	2.524E+0	3.903E+0
-1.849E-1	2.540E+0	3.721E+0
-1.800E-1	2.521E+0	3.770E+0
-1.800E-1	2.482E+0	3.844E+0
-1.784E-1	2.589E+0	3.903E+0
-1.816E-1	2.469E+0	3.802E+0
-1.768E-1	2.553E+0	3.675E+0
-1.768E-1	2.488E+0	3.750E+0
-1.784E-1	2.462E+0	3.705E+0
-1.800E-1	2.540E+0	3.766E+0
-1.784E-1	2.465E+0	3.802E+0
-1.784E-1	2.543E+0	3.838E+0
-1.816E-1	2.508E+0	3.857E+0
-1.800E-1	2.443E+0	3.899E+0
-1.800E-1	2.498E+0	3.757E+0
-1.800E-1	2.530E+0	3.779E+0
-1.800E-1	2.508E+0	3.893E+0
-1.784E-1	2.521E+0	3.776E+0
-1.768E-1	2.563E+0	3.805E+0
-1.784E-1	2.530E+0	3.734E+0
-1.800E-1	2.465E+0	3.867E+0
-1.800E-1	2.472E+0	3.864E+0
-1.800E-1	2.436E+0	3.834E+0
-1.784E-1	2.414E+0	3.714E+0
-1.800E-1	2.427E+0	3.890E+0
-1.816E-1	2.553E+0	3.792E+0
-1.768E-1	2.452E+0	3.792E+0
-1.800E-1	2.534E+0	3.873E+0
-1.784E-1	2.514E+0	3.867E+0
-1.816E-1	2.553E+0	3.747E+0
-1.784E-1	2.433E+0	3.906E+0
-1.768E-1	2.589E+0	3.808E+0
-1.784E-1	2.501E+0	3.779E+0
-1.800E-1	2.485E+0	3.860E+0
-1.800E-1	2.491E+0	3.708E+0
-1.800E-1	2.501E+0	3.831E+0
-1.800E-1	2.550E+0	3.818E+0
-1.800E-1	2.485E+0	3.783E+0
-1.800E-1	2.563E+0	3.708E+0
-1.768E-1	2.563E+0	3.890E+0
-1.816E-1	2.469E+0	3.692E+0
-1.800E-1	2.524E+0	3.815E+0
-1.784E-1	2.495E+0	3.776E+0
-1.784E-1	2.560E+0	3.821E+0
-1.832E-1	2.456E+0	3.802E+0
-1.816E-1	2.521E+0	3.789E+0
-1.784E-1	2.560E+0	3.818E+0
-1.800E-1	2.521E+0	3.847E+0
-1.816E-1	2.414E+0	3.954E+0
-1.800E-1	2.488E+0	3.834E+0
-1.768E-1	2.491E+0	3.841E+0
-1.800E-1	2.482E+0	3.831E+0
-1.800E-1	2.452E+0	3.789E+0
-1.800E-1	2.475E+0	3.789E+0
-1.784E-1	2.563E+0	3.847E+0
-1.800E-1	2.488E+0	3.854E+0
-1.800E-1	2.537E+0	3.802E+0
-1.832E-1	2.527E+0	3.864E+0
-1.784E-1	2.462E+0	3.786E+0
-1.735E-1	2.615E+0	3.851E+0
-1.800E-1	2.508E+0	3.779E+0
-1.784E-1	2.491E+0	3.880E+0
-1.768E-1	2.605E+0	3.763E+0
-1.784E-1	2.433E+0	3.802E+0
-1.816E-1	2.427E+0	3.776E+0
-1.800E-1	2.498E+0	3.805E+0
-1.784E-1	2.495E+0	3.786E+0
-1.800E-1	2.401E+0	3.802E+0
-1.816E-1	2.560E+0	3.792E+0
-1.784E-1	2.482E+0	3.864E+0
-1.784E-1	2.543E+0	3.867E+0
-1.784E-1	2.511E+0	3.883E+0
-1.832E-1	2.495E+0	3.766E+0
-1.768E-1	2.459E+0	3.770E+0
-1.784E-1	2.530E+0	3.971E+0
-1.784E-1	2.504E+0	3.890E+0
-1.816E-1	2.524E+0	3.825E+0
-1.784E-1	2.482E+0	3.896E+0
-1.784E-1	2.527E+0	3.844E+0
-1.816E-1	2.527E+0	3.857E+0
-1.784E-1	2.472E+0	3.669E+0
-1.800E-1	2.534E+0	3.860E+0
-1.800E-1	2.563E+0	3.873E+0
-1.800E-1	2.449E+0	3.886E+0
-1.800E-1	2.508E+0	3.760E+0
-1.800E-1	2.550E+0	3.783E+0
-1.768E-1	2.469E+0	3.789E+0
-1.751E-1	2.618E+0	3.818E+0
-1.800E-1	2.462E+0	3.938E+0
-1.816E-1	2.618E+0	3.776E+0
-1.784E-1	2.524E+0	3.867E+0
-1.784E-1	2.501E+0	3.851E+0
-1.800E-1	2.478E+0	3.844E+0
-1.832E-1	2.553E+0	3.750E+0
-1.800E-1	2.482E+0	3.799E+0
-1.768E-1	2.456E+0	3.783E+0
-1.800E-1	2.527E+0	3.841E+0
-1.816E-1	2.462E+0	3.701E+0
-1.800E-1	2.534E+0	3.805E+0
-1.816E-1	2.582E+0	3.770E+0
-1.800E-1	2.456E+0	3.912E+0
-1.800E-1	2.485E+0	3.792E+0
-1.784E-1	2.511E+0	3.841E+0
-1.768E-1	2.573E+0	3.779E+0
-1.800E-1	2.608E+0	4.003E+0
-1.800E-1	2.459E+0	3.786E+0
-1.768E-1	2.511E+0	3.841E+0
-1.784E-1	2.573E+0	3.828E+0
-1.816E-1	2.498E+0	3.834E+0
-1.800E-1	2.556E+0	3.744E+0
-1.816E-1	2.540E+0	3.864E+0
-1.800E-1	2.443E+0	3.857E+0
-1.800E-1	2.579E+0	3.847E+0
-1.784E-1	2.475E+0	3.757E+0
-1.751E-1	2.423E+0	3.841E+0
-1.768E-1	2.456E+0	3.721E+0
-1.800E-1	2.501E+0	3.903E+0
-1.784E-1	2.576E+0	3.750E+0
-1.735E-1	2.517E+0	3.812E+0
-1.768E-1	2.511E+0	3.847E+0
-1.849E-1	2.569E+0	3.740E+0
-1.800E-1	2.540E+0	3.912E+0
-1.800E-1	2.427E+0	3.867E+0
-1.800E-1	2.498E+0	3.922E+0
-1.768E-1	2.482E+0	3.825E+0
-1.784E-1	2.550E+0	3.903E+0
-1.768E-1	2.511E+0	3.789E+0
-1.784E-1	2.547E+0	3.857E+0
-1.832E-1	2.566E+0	3.786E+0
-1.784E-1	2.504E+0	3.844E+0
-1.768E-1	2.595E+0	3.760E+0
-1.784E-1	2.514E+0	3.893E+0
-1.768E-1	2.352E+0	3.783E+0
-1.816E-1	2.514E+0	3.847E+0
-1.784E-1	2.527E+0	3.779E+0
-1.800E-1	2.420E+0	3.825E+0
-1.784E-1	2.553E+0	3.880E+0
-1.784E-1	2.482E+0	3.744E+0
-1.800E-1	2.475E+0	3.867E+0
-1.768E-1	2.417E+0	3.815E+0
-1.800E-1	2.598E+0	3.656E+0
-1.800E-1	2.469E+0	3.847E+0
-1.751E-1	2.469E+0	3.815E+0
-1.751E-1	2.566E+0	3.818E+0
-1.784E-1	2.465E+0	3.808E+0
-1.784E-1	2.452E+0	3.685E+0
-1.768E-1	2.527E+0	3.857E+0
-1.800E-1	2.527E+0	3.808E+0
-1.784E-1	2.485E+0	3.737E+0
-1.800E-1	2.576E+0	3.864E+0
-1.735E-1	2.534E+0	3.860E+0
-1.832E-1	2.462E+0	3.903E+0
-1.784E-1	2.475E+0	3.815E+0
-1.816E-1	2.527E+0	3.932E+0
-1.768E-1	2.511E+0	3.750E+0
-1.800E-1	2.511E+0	3.821E+0
-1.816E-1	2.449E+0	3.867E+0
-1.816E-1	2.462E+0	3.883E+0
-1.751E-1	2.449E+0	3.679E+0
-1.768E-1	2.550E+0	3.795E+0
-1.784E-1	2.456E+0	3.737E+0
-1.800E-1	2.514E+0	3.740E+0
-1.768E-1	2.553E+0	3.753E+0
-1.784E-1	2.449E+0	3.799E+0
-1.816E-1	2.521E+0	3.737E+0
-1.800E-1	2.462E+0	3.877E+0
-1.768E-1	2.462E+0	3.750E+0
-1.784E-1	2.553E+0	3.789E+0
-1.784E-1	2.491E+0	3.818E+0
-1.800E-1	2.514E+0	3.893E+0
-1.768E-1	2.482E+0	3.974E+0
-1.800E-1	2.475E+0	3.750E+0
-1.784E-1	2.449E+0	3.701E+0
-1.800E-1	2.456E+0	3.825E+0
-1.784E-1	2.394E+0	3.893E+0
-1.784E-1	2.508E+0	3.896E+0
-1.816E-1	2.537E+0	3.770E+0
-1.800E-1	2.459E+0	3.867E+0
-1.768E-1	2.527E+0	3.847E+0
-1.768E-1	2.433E+0	3.789E+0
-1.800E-1	2.550E+0	3.935E+0
-1.832E-1	2.495E+0	3.825E+0
-1.751E-1	2.534E+0	3.740E+0
-1.784E-1	2.569E+0	3.860E+0
-1.800E-1	2.521E+0	3.821E+0
-1.800E-1	2.504E+0	3.838E+0
-1.784E-1	2.569E+0	3.808E+0
-1.784E-1	2.475E+0	3.789E+0
-1.800E-1	2.501E+0	3.831E+0
-1.816E-1	2.530E+0	3.779E+0
-1.751E-1	2.573E+0	3.770E+0
-1.768E-1	2.534E+0	3.841E+0
-1.800E-1	2.414E+0	3.750E+0
-1.784E-1	2.560E+0	3.770E+0
-1.768E-1	2.589E+0	3.906E+0
-1.768E-1	2.482E+0	3.834E+0
-1.800E-1	2.452E+0	3.766E+0
-1.800E-1	2.592E+0	3.815E+0
-1.768E-1	2.475E+0	3.792E+0
-1.768E-1	2.517E+0	3.867E+0
-1.784E-1	2.472E+0	3.831E+0
-1.849E-1	2.433E+0	3.802E+0
-1.784E-1	2.501E+0	3.799E+0
-1.784E-1	2.469E+0	3.834E+0
-1.816E-1	2.501E+0	3.773E+0
-1.816E-1	2.605E+0	3.766E+0
-1.784E-1	2.527E+0	3.779E+0
-1.751E-1	2.488E+0	3.786E+0
-1.784E-1	2.511E+0	3.899E+0
-1.816E-1	2.595E+0	3.757E+0
-1.784E-1	2.534E+0	3.783E+0
-1.784E-1	2.563E+0	3.763E+0
-1.784E-1	2.433E+0	3.841E+0
-1.784E-1	2.537E+0	3.883E+0
-1.800E-1	2.540E+0	3.705E+0
-1.751E-1	2.589E+0	3.656E+0
-1.800E-1	2.452E+0	3.727E+0
-1.800E-1	2.414E+0	3.857E+0
-1.784E-1	2.465E+0	3.815E+0
-1.768E-1	2.579E+0	3.779E+0
-1.800E-1	2.449E+0	3.873E+0
-1.816E-1	2.634E+0	3.854E+0
-1.768E-1	2.469E+0	3.737E+0
-1.784E-1	2.475E+0	3.834E+0
-1.816E-1	2.504E+0	3.825E+0
-1.800E-1	2.469E+0	3.812E+0
-1.784E-1	2.478E+0	3.721E+0
-1.735E-1	2.459E+0	3.818E+0
-1.816E-1	2.553E+0	3.821E+0
-1.816E-1	2.547E+0	3.776E+0
-1.768E-1	2.592E+0	3.828E+0
-1.768E-1	2.384E+0	3.792E+0
-1.816E-1	2.566E+0	3.757E+0
-1.816E-1	2.556E+0	3.919E+0
-1.784E-1	2.508E+0	3.750E+0
-1.768E-1	2.459E+0	3.938E+0
-1.800E-1	2.475E+0	3.786E+0
-1.768E-1	2.456E+0	3.721E+0
-1.800E-1	2.504E+0	3.779E+0
-1.800E-1	2.478E+0	3.854E+0
-1.800E-1	2.527E+0	3.792E+0
-1.768E-1	2.410E+0	3.883E+0
-1.784E-1	2.475E+0	3.825E+0
-1.768E-1	2.579E+0	3.818E+0
-1.832E-1	2.462E+0	3.821E+0
-1.768E-1	2.388E+0	3.766E+0
-1.800E-1	2.449E+0	3.711E+0
-1.768E-1	2.589E+0	3.760E+0
-1.816E-1	2.527E+0	3.864E+0
-1.800E-1	2.550E+0	3.744E+0
-1.784E-1	2.491E+0	3.935E+0
-1.768E-1	2.563E+0	3.757E+0
-1.832E-1	2.478E+0	3.812E+0
-1.784E-1	2.521E+0	3.792E+0
-1.768E-1	2.602E+0	3.925E+0
-1.784E-1	2.511E+0	3.805E+0
-1.784E-1	2.543E+0	3.805E+0
-1.784E-1	2.566E+0	3.851E+0
-1.784E-1	2.381E+0	3.776E+0
-1.751E-1	2.556E+0	3.899E+0
-1.816E-1	2.543E+0	3.760E+0
-1.768E-1	2.417E+0	3.877E+0
-1.784E-1	2.550E+0	3.821E+0
-1.768E-1	2.514E+0	3.825E+0
-1.816E-1	2.449E+0	3.734E+0
-1.784E-1	2.485E+0	3.841E+0
-1.784E-1	2.543E+0	3.857E+0
-1.751E-1	2.456E+0	3.841E+0
-1.800E-1	2.475E+0	3.682E+0
-1.800E-1	2.540E+0	3.766E+0
-1.800E-1	2.582E+0	3.757E+0
-1.768E-1	2.472E+0	3.718E+0
-1.816E-1	2.420E+0	3.792E+0
-1.784E-1	2.547E+0	3.838E+0
-1.751E-1	2.527E+0	3.757E+0
-1.768E-1	2.504E+0	3.831E+0
-1.800E-1	2.430E+0	3.731E+0
-1.768E-1	2.579E+0	3.909E+0
-1.784E-1	2.459E+0	3.776E+0
-1.784E-1	2.462E+0	3.783E+0
-1.800E-1	2.547E+0	3.792E+0
-1.800E-1	2.423E+0	3.757E+0
-1.784E-1	2.530E+0	3.792E+0
-1.751E-1	2.469E+0	3.805E+0
-1.832E-1	2.465E+0	3.964E+0
-1.784E-1	2.488E+0	3.928E+0
-1.784E-1	2.427E+0	3.857E+0
-1.751E-1	2.495E+0	3.760E+0
-1.800E-1	2.443E+0	3.880E+0
-1.800E-1	2.521E+0	3.695E+0
-1.816E-1	2.521E+0	3.880E+0
-1.800E-1	2.475E+0	3.886E+0
-1.768E-1	2.478E+0	3.744E+0
-1.784E-1	2.498E+0	3.821E+0
-1.800E-1	2.456E+0	3.958E+0
-1.784E-1	2.514E+0	3.812E+0
-1.800E-1	2.543E+0	3.818E+0
-1.800E-1	2.553E+0	3.831E+0
-1.751E-1	2.517E+0	3.877E+0
-1.784E-1	2.537E+0	3.695E+0
-1.768E-1	2.501E+0	3.828E+0
-1.800E-1	2.469E+0	3.799E+0
-1.784E-1	2.414E+0	3.825E+0
-1.735E-1	2.527E+0	3.815E+0
-1.800E-1	2.465E+0	3.860E+0
-1.784E-1	2.469E+0	3.776E+0
-1.800E-1	2.452E+0	3.821E+0
-1.784E-1	2.488E+0	3.834E+0
-1.784E-1	2.517E+0	3.753E+0
-1.784E-1	2.456E+0	3.825E+0
-1.784E-1	2.517E+0	3.760E+0
-1.784E-1	2.511E+0	3.792E+0
-1.784E-1	2.508E+0	3.805E+0
-1.800E-1	2.547E+0	3.812E+0
-1.768E-1	2.469E+0	3.653E+0
-1.768E-1	2.514E+0	3.669E+0
-1.800E-1	2.472E+0	3.870E+0
-1.800E-1	2.394E+0	3.899E+0
-1.784E-1	2.504E+0	3.928E+0
-1.800E-1	2.462E+0	3.662E+0
-1.784E-1	2.504E+0	3.906E+0
-1.800E-1	2.491E+0	3.718E+0
-1.768E-1	2.465E+0	3.776E+0
-1.768E-1	2.524E+0	3.844E+0
-1.800E-1	2.585E+0	3.776E+0
-1.784E-1	2.446E+0	3.760E+0
-1.751E-1	2.436E+0	3.831E+0
-1.784E-1	2.537E+0	3.786E+0
-1.784E-1	2.579E+0	3.786E+0
-1.784E-1	2.530E+0	3.828E+0
-1.784E-1	2.560E+0	3.964E+0
-1.768E-1	2.585E+0	3.802E+0
-1.784E-1	2.550E+0	3.805E+0
-1.800E-1	2.628E+0	3.776E+0
-1.768E-1	2.534E+0	3.786E+0
-1.784E-1	2.582E+0	3.750E+0
-1.816E-1	2.475E+0	3.838E+0
-1.800E-1	2.446E+0	3.825E+0
-1.768E-1	2.394E+0	3.818E+0
-1.768E-1	2.566E+0	3.802E+0
-1.784E-1	2.485E+0	3.880E+0
-1.784E-1	2.443E+0	3.867E+0
-1.800E-1	2.465E+0	3.724E+0
-1.784E-1	2.433E+0	3.821E+0
-1.800E-1	2.543E+0	3.734E+0
-1.784E-1	2.488E+0	3.857E+0
-1.751E-1	2.485E+0	3.698E+0
-1.768E-1	2.462E+0	3.834E+0
-1.768E-1	2.511E+0	3.750E+0
-1.768E-1	2.611E+0	3.893E+0
-1.751E-1	2.404E+0	3.808E+0
-1.751E-1	2.436E+0	3.805E+0
-1.768E-1	2.488E+0	3.802E+0
-1.800E-1	2.521E+0	3.802E+0
-1.703E-1	2.504E+0	3.708E+0
-1.768E-1	2.504E+0	3.802E+0
-1.800E-1	2.465E+0	3.786E+0
-1.768E-1	2.469E+0	3.789E+0
-1.768E-1	2.420E+0	3.831E+0
-1.768E-1	2.465E+0	3.799E+0
-1.784E-1	2.414E+0	3.766E+0
-1.800E-1	2.598E+0	3.857E+0
-1.751E-1	2.511E+0	3.795E+0
-1.800E-1	2.576E+0	3.909E+0
-1.816E-1	2.488E+0	3.916E+0
-1.768E-1	2.491E+0	3.857E+0
-1.751E-1	2.543E+0	3.834E+0
-1.768E-1	2.563E+0	3.705E+0
-1.768E-1	2.456E+0	3.834E+0
-1.816E-1	2.508E+0	3.789E+0
-1.784E-1	2.501E+0	3.825E+0
-1.800E-1	2.491E+0	3.757E+0
-1.800E-1	2.456E+0	3.880E+0
-1.816E-1	2.485E+0	3.834E+0
-1.768E-1	2.530E+0	3.718E+0
-1.735E-1	2.602E+0	3.630E+0
-1.800E-1	2.543E+0	3.786E+0
-1.800E-1	2.491E+0	3.864E+0
-1.768E-1	2.491E+0	3.682E+0
-1.751E-1	2.618E+0	3.860E+0
-1.800E-1	2.482E+0	3.844E+0
-1.768E-1	2.452E+0	3.763E+0
-1.719E-1	2.465E+0	3.757E+0
-1.751E-1	2.462E+0	3.815E+0
-1.800E-1	2.452E+0	3.640E+0
-1.768E-1	2.569E+0	3.773E+0
-1.751E-1	2.488E+0	3.903E+0
-1.768E-1	2.498E+0	3.766E+0
-1.784E-1	2.524E+0	3.779E+0
-1.784E-1	2.517E+0	3.783E+0
[truncated: 100,963 more rows]
