# Supplementary material for: Improved ANAP incorporation and VCF analysis reveal details of P2X7 current facilitation and a limited conformational interplay between ATP binding and the intracellular ballast domain
Source: eLife. 2023 Jan 4;12:e82479. doi: 10.7554/eLife.82479 (PMC9859053; doi:10.7554/eLife.82479)
Supplement: Figure 4—source data 1. [file elife-82479-fig4-data1.zip › Figure-4_Source-data-1/T340_filterset-1_b03#03.csv]

-5.985E-1	3.909E+0	6.728E+0
-5.985E-1	3.870E+0	6.822E+0
-5.985E-1	3.977E+0	6.705E+0
-5.985E-1	3.838E+0	6.777E+0
-5.985E-1	3.896E+0	6.906E+0
-5.985E-1	3.938E+0	6.744E+0
-5.968E-1	3.890E+0	6.760E+0
-5.985E-1	3.886E+0	6.793E+0
-5.985E-1	4.016E+0	6.799E+0
-5.968E-1	4.013E+0	6.803E+0
-5.985E-1	4.016E+0	6.702E+0
-6.033E-1	3.877E+0	6.696E+0
-5.952E-1	3.964E+0	6.689E+0
-5.968E-1	3.951E+0	6.741E+0
-6.001E-1	3.938E+0	6.751E+0
-6.017E-1	3.932E+0	6.760E+0
-5.968E-1	3.841E+0	6.725E+0
-5.985E-1	4.023E+0	6.738E+0
-5.985E-1	3.890E+0	6.686E+0
-5.968E-1	3.873E+0	6.747E+0
-5.968E-1	3.971E+0	6.790E+0
-5.985E-1	3.928E+0	6.838E+0
-6.001E-1	3.987E+0	6.709E+0
-6.001E-1	3.854E+0	6.803E+0
-6.017E-1	3.808E+0	6.734E+0
-5.968E-1	3.864E+0	6.783E+0
-5.952E-1	3.831E+0	6.734E+0
-6.001E-1	4.000E+0	6.773E+0
-6.001E-1	3.890E+0	6.738E+0
-5.985E-1	3.941E+0	6.601E+0
-5.968E-1	3.877E+0	6.773E+0
-6.001E-1	3.967E+0	6.790E+0
-5.985E-1	3.909E+0	6.783E+0
-6.001E-1	3.860E+0	6.799E+0
-5.952E-1	3.958E+0	6.582E+0
-5.985E-1	3.948E+0	6.780E+0
-5.968E-1	3.867E+0	6.595E+0
-5.936E-1	3.958E+0	6.699E+0
-5.985E-1	3.945E+0	6.712E+0
-6.001E-1	3.916E+0	6.605E+0
-5.968E-1	3.870E+0	6.709E+0
-5.968E-1	3.961E+0	6.786E+0
-5.985E-1	3.834E+0	6.705E+0
-6.001E-1	3.873E+0	6.777E+0
-5.985E-1	3.877E+0	6.751E+0
-5.985E-1	3.938E+0	6.871E+0
-6.017E-1	3.935E+0	6.780E+0
-6.001E-1	3.854E+0	6.647E+0
-5.985E-1	3.961E+0	6.754E+0
-6.001E-1	3.961E+0	6.816E+0
-5.985E-1	3.864E+0	6.728E+0
-6.001E-1	3.896E+0	6.838E+0
-5.952E-1	3.916E+0	6.796E+0
-5.985E-1	3.925E+0	6.790E+0
-5.985E-1	3.893E+0	6.644E+0
-6.033E-1	3.890E+0	6.663E+0
-5.985E-1	3.883E+0	6.696E+0
-5.968E-1	3.851E+0	6.760E+0
-6.001E-1	3.993E+0	6.832E+0
-6.033E-1	3.938E+0	6.679E+0
-5.985E-1	3.964E+0	6.728E+0
-5.968E-1	3.990E+0	6.900E+0
-5.968E-1	3.899E+0	6.764E+0
-6.001E-1	3.844E+0	6.741E+0
-5.985E-1	3.919E+0	6.741E+0
-5.968E-1	3.987E+0	6.767E+0
-6.001E-1	3.974E+0	6.670E+0
-5.968E-1	3.977E+0	6.722E+0
-5.968E-1	3.912E+0	6.572E+0
-5.985E-1	3.932E+0	6.702E+0
-5.985E-1	3.828E+0	6.838E+0
-6.017E-1	3.941E+0	6.822E+0
-6.017E-1	3.860E+0	6.816E+0
-5.968E-1	3.958E+0	6.673E+0
-5.968E-1	3.808E+0	6.689E+0
-5.985E-1	3.932E+0	6.783E+0
-5.985E-1	4.036E+0	6.663E+0
-5.952E-1	3.951E+0	6.806E+0
-6.001E-1	3.958E+0	6.702E+0
-5.968E-1	3.867E+0	6.731E+0
-5.985E-1	3.912E+0	6.679E+0
-5.952E-1	3.912E+0	6.754E+0
-5.985E-1	3.899E+0	6.796E+0
-5.985E-1	3.912E+0	6.780E+0
-5.985E-1	3.916E+0	6.786E+0
-5.985E-1	3.873E+0	6.816E+0
-5.985E-1	3.974E+0	6.816E+0
-5.985E-1	3.906E+0	6.741E+0
-6.001E-1	3.821E+0	6.582E+0
-5.968E-1	3.948E+0	6.741E+0
-5.985E-1	4.052E+0	6.747E+0
-6.001E-1	3.948E+0	6.676E+0
-6.001E-1	3.990E+0	6.867E+0
-6.001E-1	4.003E+0	6.874E+0
-5.985E-1	3.971E+0	6.576E+0
-6.001E-1	3.860E+0	6.712E+0
-5.968E-1	3.857E+0	6.916E+0
-5.985E-1	3.951E+0	6.751E+0
-5.985E-1	3.906E+0	6.900E+0
-6.001E-1	3.880E+0	6.722E+0
-5.968E-1	3.928E+0	6.754E+0
-5.952E-1	3.808E+0	6.777E+0
-5.985E-1	3.928E+0	6.848E+0
-5.985E-1	3.883E+0	6.631E+0
-5.968E-1	3.838E+0	6.747E+0
-5.952E-1	3.821E+0	6.722E+0
-5.985E-1	3.922E+0	6.842E+0
-6.017E-1	3.909E+0	6.624E+0
-5.985E-1	3.815E+0	6.825E+0
-5.985E-1	4.058E+0	6.880E+0
-5.985E-1	3.932E+0	6.799E+0
-5.985E-1	3.883E+0	6.916E+0
-5.952E-1	3.890E+0	6.744E+0
-5.968E-1	3.831E+0	6.835E+0
-5.968E-1	4.032E+0	6.692E+0
-6.017E-1	3.847E+0	6.715E+0
-5.985E-1	3.977E+0	6.725E+0
-5.968E-1	3.883E+0	6.618E+0
-6.001E-1	4.013E+0	6.715E+0
-6.001E-1	3.828E+0	6.770E+0
-5.968E-1	4.068E+0	6.884E+0
-5.968E-1	3.841E+0	6.783E+0
-5.985E-1	3.954E+0	6.640E+0
-6.001E-1	4.023E+0	6.757E+0
-5.968E-1	4.006E+0	6.803E+0
-5.968E-1	3.883E+0	6.816E+0
-5.985E-1	3.893E+0	6.741E+0
-6.001E-1	3.831E+0	6.709E+0
-5.985E-1	3.883E+0	6.728E+0
-5.985E-1	3.928E+0	6.767E+0
-6.017E-1	3.903E+0	6.637E+0
-6.001E-1	3.903E+0	6.734E+0
-5.952E-1	3.857E+0	6.855E+0
-5.985E-1	3.903E+0	6.838E+0
-5.952E-1	4.065E+0	6.686E+0
-5.985E-1	3.928E+0	6.696E+0
-6.001E-1	3.834E+0	6.592E+0
-5.985E-1	3.906E+0	6.806E+0
-6.001E-1	3.941E+0	6.679E+0
-5.985E-1	3.847E+0	6.851E+0
-5.968E-1	3.945E+0	6.598E+0
-5.952E-1	3.864E+0	6.799E+0
-6.001E-1	3.893E+0	6.851E+0
-5.968E-1	3.916E+0	6.702E+0
-5.952E-1	3.941E+0	6.705E+0
-5.968E-1	3.899E+0	6.647E+0
-6.017E-1	3.812E+0	6.783E+0
-5.985E-1	3.964E+0	6.786E+0
-5.985E-1	3.964E+0	6.689E+0
-5.920E-1	3.834E+0	6.686E+0
-5.985E-1	3.870E+0	6.770E+0
-6.001E-1	3.919E+0	6.773E+0
-5.968E-1	3.919E+0	6.747E+0
-5.936E-1	3.906E+0	6.754E+0
-5.968E-1	4.006E+0	6.702E+0
-6.017E-1	3.971E+0	6.809E+0
-5.968E-1	3.834E+0	6.783E+0
-5.968E-1	4.010E+0	6.796E+0
-5.968E-1	3.974E+0	6.618E+0
-5.985E-1	4.023E+0	6.585E+0
-5.968E-1	3.912E+0	6.829E+0
-5.985E-1	3.886E+0	6.871E+0
-6.001E-1	3.883E+0	6.699E+0
-5.985E-1	3.714E+0	6.728E+0
-5.968E-1	4.045E+0	6.822E+0
-5.952E-1	3.990E+0	6.764E+0
-5.985E-1	3.893E+0	6.838E+0
-5.968E-1	3.851E+0	6.773E+0
-5.985E-1	3.954E+0	6.790E+0
-5.936E-1	3.993E+0	6.637E+0
-5.968E-1	3.967E+0	6.786E+0
-5.968E-1	3.857E+0	6.760E+0
-5.985E-1	3.886E+0	6.715E+0
-5.968E-1	3.873E+0	6.767E+0
-5.968E-1	3.967E+0	6.754E+0
-6.001E-1	3.938E+0	6.845E+0
-5.968E-1	3.847E+0	6.780E+0
-5.968E-1	3.821E+0	6.676E+0
-5.985E-1	4.029E+0	6.780E+0
-5.985E-1	3.916E+0	6.722E+0
-5.968E-1	3.857E+0	6.777E+0
-5.952E-1	3.760E+0	6.699E+0
-5.968E-1	3.815E+0	6.803E+0
-5.985E-1	3.912E+0	6.734E+0
-5.952E-1	3.896E+0	6.734E+0
-5.952E-1	3.928E+0	6.663E+0
-5.985E-1	3.867E+0	6.712E+0
-6.001E-1	3.821E+0	6.712E+0
-5.952E-1	3.854E+0	6.670E+0
-5.985E-1	3.919E+0	6.806E+0
-5.968E-1	3.993E+0	6.783E+0
-6.017E-1	3.847E+0	6.666E+0
-5.952E-1	3.899E+0	6.777E+0
-5.952E-1	3.906E+0	6.838E+0
-5.952E-1	4.000E+0	6.757E+0
-5.968E-1	3.941E+0	6.799E+0
-5.968E-1	3.825E+0	6.858E+0
-5.952E-1	3.922E+0	6.825E+0
-5.968E-1	3.964E+0	6.777E+0
-5.985E-1	4.039E+0	6.601E+0
-5.952E-1	3.883E+0	6.910E+0
-5.968E-1	3.922E+0	6.786E+0
-5.985E-1	3.867E+0	6.790E+0
-5.985E-1	3.899E+0	6.780E+0
-5.952E-1	3.961E+0	6.618E+0
-5.952E-1	3.893E+0	6.952E+0
-6.001E-1	3.821E+0	6.757E+0
-6.001E-1	3.854E+0	6.913E+0
-5.985E-1	3.867E+0	6.718E+0
-5.968E-1	3.818E+0	6.699E+0
-5.952E-1	3.948E+0	6.855E+0
-6.001E-1	3.760E+0	6.819E+0
-6.001E-1	3.925E+0	6.686E+0
-5.952E-1	3.971E+0	6.842E+0
-5.952E-1	3.977E+0	6.786E+0
-5.968E-1	3.974E+0	6.705E+0
-5.952E-1	3.886E+0	6.793E+0
-5.952E-1	3.912E+0	6.757E+0
-5.952E-1	3.938E+0	6.790E+0
-5.968E-1	3.899E+0	6.829E+0
-5.952E-1	3.857E+0	6.764E+0
-5.985E-1	3.867E+0	6.744E+0
-5.968E-1	4.003E+0	6.832E+0
-6.001E-1	3.941E+0	6.803E+0
-5.952E-1	3.919E+0	6.780E+0
-5.952E-1	3.938E+0	6.747E+0
-5.952E-1	3.919E+0	6.919E+0
-5.968E-1	3.997E+0	6.696E+0
-5.968E-1	3.854E+0	6.803E+0
-5.936E-1	3.825E+0	6.773E+0
-5.985E-1	3.935E+0	6.563E+0
-5.985E-1	3.932E+0	6.910E+0
-5.968E-1	3.925E+0	6.851E+0
-5.952E-1	3.903E+0	6.835E+0
-5.985E-1	4.052E+0	6.741E+0
-6.001E-1	3.890E+0	6.718E+0
-5.952E-1	3.867E+0	6.702E+0
-5.936E-1	3.812E+0	6.712E+0
-5.968E-1	3.967E+0	6.634E+0
-6.001E-1	3.945E+0	6.611E+0
-5.968E-1	3.958E+0	6.689E+0
-5.952E-1	3.896E+0	6.760E+0
-5.968E-1	3.899E+0	6.855E+0
-5.968E-1	3.864E+0	6.786E+0
-5.952E-1	3.948E+0	6.709E+0
-5.952E-1	3.890E+0	6.689E+0
-5.985E-1	3.922E+0	6.871E+0
-5.985E-1	3.916E+0	6.874E+0
-5.968E-1	3.799E+0	6.605E+0
-5.985E-1	3.928E+0	6.741E+0
-5.985E-1	3.841E+0	6.777E+0
-5.968E-1	3.912E+0	6.754E+0
-5.952E-1	4.000E+0	6.809E+0
-5.936E-1	3.906E+0	6.783E+0
-5.952E-1	3.877E+0	6.705E+0
-5.968E-1	3.928E+0	6.624E+0
-5.968E-1	3.857E+0	6.916E+0
-5.936E-1	3.851E+0	6.731E+0
-5.952E-1	3.877E+0	6.829E+0
-5.952E-1	3.890E+0	6.790E+0
-5.952E-1	3.916E+0	6.790E+0
-5.952E-1	3.912E+0	6.734E+0
-5.952E-1	3.893E+0	6.650E+0
-5.985E-1	3.890E+0	6.786E+0
-5.952E-1	3.834E+0	6.851E+0
-5.952E-1	4.000E+0	6.679E+0
-5.936E-1	3.971E+0	6.897E+0
-5.968E-1	3.993E+0	6.874E+0
-5.936E-1	4.039E+0	6.722E+0
-5.952E-1	3.909E+0	6.767E+0
-5.952E-1	3.935E+0	6.715E+0
-5.936E-1	3.860E+0	6.832E+0
-5.936E-1	4.013E+0	6.731E+0
-5.968E-1	3.757E+0	6.640E+0
-5.985E-1	4.052E+0	6.812E+0
-5.968E-1	3.873E+0	6.747E+0
-5.968E-1	3.919E+0	6.858E+0
-5.968E-1	3.916E+0	6.822E+0
-6.001E-1	3.945E+0	6.738E+0
-5.985E-1	3.964E+0	6.767E+0
-5.952E-1	3.974E+0	6.780E+0
-5.920E-1	3.825E+0	6.835E+0
-5.985E-1	4.036E+0	6.689E+0
-5.952E-1	3.896E+0	6.848E+0
-5.920E-1	3.993E+0	6.679E+0
-5.936E-1	3.873E+0	6.744E+0
-5.952E-1	3.867E+0	6.829E+0
-5.968E-1	3.841E+0	6.897E+0
-5.936E-1	4.078E+0	6.725E+0
-5.920E-1	3.967E+0	6.790E+0
-5.968E-1	3.818E+0	6.696E+0
-5.952E-1	3.877E+0	6.722E+0
-5.920E-1	3.941E+0	6.812E+0
-5.920E-1	3.883E+0	6.825E+0
-5.952E-1	3.890E+0	6.627E+0
-5.952E-1	3.812E+0	6.683E+0
-5.936E-1	3.841E+0	6.686E+0
-5.920E-1	3.916E+0	6.657E+0
-5.968E-1	3.951E+0	6.731E+0
-5.952E-1	3.909E+0	6.867E+0
-5.920E-1	3.870E+0	6.832E+0
-5.968E-1	3.844E+0	6.799E+0
-5.968E-1	3.984E+0	6.718E+0
-5.952E-1	3.938E+0	6.647E+0
-5.936E-1	3.844E+0	6.705E+0
-5.968E-1	3.932E+0	6.757E+0
-5.968E-1	3.873E+0	6.722E+0
-5.968E-1	3.890E+0	6.845E+0
-5.936E-1	3.870E+0	6.754E+0
-5.936E-1	3.860E+0	6.757E+0
-5.952E-1	3.951E+0	6.696E+0
-5.952E-1	4.013E+0	6.663E+0
-5.952E-1	3.877E+0	6.699E+0
-5.936E-1	3.903E+0	6.696E+0
-5.968E-1	3.974E+0	6.709E+0
-5.952E-1	3.925E+0	6.754E+0
-5.936E-1	3.844E+0	6.825E+0
-5.952E-1	3.951E+0	6.728E+0
-5.952E-1	3.808E+0	6.725E+0
-5.936E-1	3.948E+0	6.744E+0
-5.936E-1	4.016E+0	6.764E+0
-5.936E-1	3.912E+0	6.809E+0
-5.952E-1	3.851E+0	6.709E+0
-5.936E-1	3.964E+0	6.829E+0
-5.936E-1	3.974E+0	6.660E+0
-5.936E-1	3.841E+0	6.806E+0
-5.952E-1	3.828E+0	6.838E+0
-5.936E-1	3.987E+0	6.871E+0
-5.920E-1	3.928E+0	6.734E+0
-5.936E-1	3.831E+0	6.683E+0
-5.936E-1	3.873E+0	6.822E+0
-5.952E-1	3.864E+0	6.773E+0
-5.952E-1	3.935E+0	6.864E+0
-5.936E-1	3.828E+0	6.757E+0
-5.952E-1	3.909E+0	6.608E+0
-5.936E-1	3.841E+0	6.816E+0
-5.936E-1	3.987E+0	6.709E+0
-5.936E-1	3.886E+0	6.747E+0
-5.920E-1	4.023E+0	6.579E+0
-5.952E-1	3.831E+0	6.919E+0
-5.968E-1	3.993E+0	6.757E+0
-5.952E-1	3.935E+0	6.770E+0
-5.952E-1	3.928E+0	6.747E+0
-5.985E-1	3.967E+0	6.738E+0
-5.904E-1	3.867E+0	6.822E+0
-5.920E-1	3.909E+0	6.816E+0
-5.968E-1	3.967E+0	6.760E+0
-5.952E-1	3.896E+0	6.803E+0
-5.936E-1	3.860E+0	6.757E+0
-5.936E-1	3.867E+0	6.725E+0
-5.968E-1	3.941E+0	6.874E+0
-5.952E-1	3.925E+0	6.731E+0
-5.936E-1	3.954E+0	6.650E+0
-5.904E-1	3.844E+0	6.747E+0
-5.920E-1	4.016E+0	6.819E+0
-5.968E-1	3.925E+0	6.845E+0
-5.920E-1	3.945E+0	6.650E+0
-5.936E-1	3.883E+0	6.816E+0
-5.936E-1	3.935E+0	6.842E+0
-5.968E-1	3.935E+0	6.696E+0
-5.936E-1	3.834E+0	6.767E+0
-5.920E-1	3.932E+0	6.757E+0
-5.936E-1	4.045E+0	6.851E+0
-5.936E-1	3.886E+0	6.722E+0
-5.920E-1	3.906E+0	6.734E+0
-5.920E-1	3.870E+0	6.718E+0
-5.936E-1	3.877E+0	6.845E+0
-5.936E-1	3.821E+0	6.611E+0
-5.936E-1	3.880E+0	6.637E+0
-5.920E-1	3.877E+0	6.744E+0
-5.936E-1	3.870E+0	6.757E+0
-5.952E-1	3.977E+0	6.657E+0
-5.936E-1	3.935E+0	6.767E+0
-5.936E-1	3.964E+0	6.712E+0
-5.920E-1	3.990E+0	6.702E+0
-5.952E-1	3.896E+0	6.793E+0
-5.952E-1	3.941E+0	6.809E+0
-5.936E-1	4.023E+0	6.738E+0
-5.936E-1	3.867E+0	6.799E+0
-5.936E-1	3.974E+0	6.657E+0
-5.936E-1	3.903E+0	6.825E+0
-5.920E-1	3.961E+0	6.812E+0
-5.952E-1	3.825E+0	6.764E+0
-5.936E-1	3.893E+0	6.916E+0
-5.920E-1	4.016E+0	6.819E+0
-5.904E-1	3.919E+0	6.722E+0
-5.952E-1	3.938E+0	6.799E+0
-5.952E-1	3.906E+0	6.686E+0
-5.920E-1	3.883E+0	6.747E+0
-5.952E-1	3.893E+0	6.777E+0
-5.968E-1	3.984E+0	6.760E+0
-5.920E-1	3.909E+0	6.640E+0
-5.904E-1	3.903E+0	6.722E+0
-5.952E-1	3.844E+0	6.773E+0
-5.936E-1	3.821E+0	6.738E+0
-5.968E-1	3.928E+0	6.773E+0
-5.887E-1	4.013E+0	6.722E+0
-5.904E-1	3.964E+0	6.871E+0
-5.936E-1	3.896E+0	6.670E+0
-5.952E-1	3.919E+0	6.760E+0
-5.920E-1	4.000E+0	6.919E+0
-5.920E-1	3.925E+0	6.747E+0
-5.952E-1	3.928E+0	6.709E+0
-5.936E-1	3.864E+0	6.793E+0
-5.936E-1	3.948E+0	6.754E+0
-5.904E-1	3.873E+0	6.790E+0
-5.920E-1	3.951E+0	6.783E+0
-5.952E-1	3.984E+0	6.777E+0
-5.904E-1	3.906E+0	6.832E+0
-5.920E-1	3.857E+0	6.683E+0
-5.936E-1	3.877E+0	6.598E+0
-5.952E-1	3.987E+0	6.683E+0
-5.920E-1	3.961E+0	6.786E+0
-5.936E-1	3.974E+0	6.790E+0
-5.936E-1	4.000E+0	6.657E+0
-5.952E-1	3.831E+0	6.757E+0
-5.936E-1	3.935E+0	6.770E+0
-5.920E-1	3.906E+0	6.790E+0
-5.936E-1	3.935E+0	6.890E+0
-5.952E-1	3.958E+0	6.851E+0
-5.920E-1	3.922E+0	6.754E+0
-5.920E-1	3.841E+0	6.647E+0
-5.952E-1	3.818E+0	6.738E+0
-5.920E-1	3.854E+0	6.702E+0
-5.920E-1	3.928E+0	6.725E+0
-5.920E-1	3.922E+0	6.718E+0
-5.936E-1	3.847E+0	6.715E+0
-5.920E-1	3.906E+0	6.747E+0
-5.952E-1	3.961E+0	6.686E+0
-5.920E-1	3.961E+0	6.696E+0
-5.968E-1	3.880E+0	6.770E+0
-5.936E-1	3.916E+0	6.790E+0
-5.904E-1	3.922E+0	6.855E+0
-5.920E-1	3.747E+0	6.709E+0
-5.936E-1	3.916E+0	6.689E+0
-5.936E-1	4.010E+0	6.696E+0
-5.904E-1	3.916E+0	6.734E+0
-5.904E-1	3.831E+0	6.842E+0
-5.936E-1	3.961E+0	6.786E+0
-5.952E-1	3.961E+0	6.738E+0
-5.904E-1	3.922E+0	6.861E+0
-5.887E-1	3.971E+0	6.670E+0
-5.920E-1	3.948E+0	6.790E+0
-5.952E-1	3.864E+0	6.874E+0
-5.887E-1	3.928E+0	6.673E+0
-5.920E-1	3.954E+0	6.744E+0
-5.920E-1	3.964E+0	6.822E+0
-5.952E-1	3.958E+0	6.734E+0
-5.936E-1	3.854E+0	6.786E+0
-5.920E-1	3.893E+0	6.673E+0
-5.920E-1	3.883E+0	6.653E+0
-5.952E-1	3.922E+0	6.715E+0
-5.920E-1	4.026E+0	6.838E+0
-5.952E-1	3.802E+0	6.738E+0
-5.936E-1	3.870E+0	6.670E+0
-5.936E-1	3.877E+0	6.725E+0
-5.920E-1	3.893E+0	6.832E+0
-5.920E-1	3.935E+0	6.624E+0
-5.936E-1	3.967E+0	6.858E+0
-5.936E-1	3.893E+0	6.842E+0
-5.920E-1	3.899E+0	6.832E+0
-5.920E-1	4.032E+0	6.744E+0
-5.936E-1	3.903E+0	6.780E+0
-5.936E-1	3.919E+0	6.806E+0
-5.920E-1	4.010E+0	6.757E+0
-5.920E-1	3.890E+0	6.699E+0
-5.920E-1	3.896E+0	6.884E+0
-5.920E-1	4.003E+0	6.764E+0
-5.920E-1	3.922E+0	6.809E+0
-5.904E-1	3.928E+0	6.861E+0
-5.920E-1	3.916E+0	6.916E+0
-5.904E-1	3.948E+0	6.653E+0
-5.920E-1	3.977E+0	6.673E+0
-5.887E-1	3.880E+0	6.812E+0
-5.936E-1	3.958E+0	6.595E+0
-5.936E-1	3.909E+0	6.812E+0
-5.904E-1	3.990E+0	6.705E+0
-5.904E-1	3.906E+0	6.884E+0
-5.887E-1	3.938E+0	6.796E+0
-5.920E-1	3.928E+0	6.738E+0
-5.920E-1	3.928E+0	6.692E+0
-5.904E-1	3.890E+0	6.796E+0
-5.920E-1	3.941E+0	6.936E+0
-5.920E-1	3.877E+0	6.770E+0
-5.936E-1	3.864E+0	6.809E+0
-5.904E-1	3.831E+0	6.741E+0
-5.952E-1	3.932E+0	6.809E+0
-5.952E-1	3.932E+0	6.679E+0
-5.887E-1	3.877E+0	6.864E+0
-5.887E-1	3.954E+0	6.718E+0
-5.936E-1	3.896E+0	6.760E+0
-5.920E-1	3.941E+0	6.777E+0
-5.920E-1	3.821E+0	6.825E+0
-5.887E-1	3.997E+0	6.741E+0
-5.904E-1	4.029E+0	6.893E+0
-5.952E-1	3.954E+0	6.838E+0
-5.904E-1	3.857E+0	6.699E+0
-5.920E-1	3.903E+0	6.809E+0
-5.920E-1	3.945E+0	6.949E+0
-5.936E-1	3.948E+0	6.702E+0
-5.920E-1	3.883E+0	6.738E+0
-5.920E-1	3.925E+0	6.786E+0
-5.920E-1	4.016E+0	6.709E+0
-5.904E-1	3.815E+0	6.767E+0
-5.920E-1	3.867E+0	6.786E+0
-5.920E-1	3.941E+0	6.884E+0
-5.904E-1	4.071E+0	6.806E+0
-5.904E-1	3.951E+0	6.809E+0
-5.904E-1	3.873E+0	6.715E+0
-5.904E-1	3.870E+0	6.790E+0
-5.936E-1	3.860E+0	6.809E+0
-5.904E-1	3.990E+0	6.728E+0
-5.904E-1	3.838E+0	6.773E+0
-5.920E-1	3.744E+0	6.816E+0
-5.936E-1	3.974E+0	6.816E+0
-5.904E-1	4.036E+0	6.842E+0
-5.904E-1	3.912E+0	6.799E+0
-5.904E-1	3.922E+0	6.689E+0
-5.920E-1	4.006E+0	6.897E+0
-5.904E-1	3.916E+0	6.978E+0
-5.904E-1	3.893E+0	6.709E+0
-5.871E-1	3.980E+0	6.734E+0
-5.904E-1	4.094E+0	6.689E+0
-5.920E-1	3.857E+0	6.913E+0
-5.887E-1	3.909E+0	6.855E+0
-5.920E-1	3.841E+0	6.906E+0
-5.936E-1	3.922E+0	6.780E+0
-5.920E-1	4.003E+0	6.900E+0
-5.887E-1	3.954E+0	6.686E+0
-5.904E-1	3.867E+0	6.660E+0
-5.904E-1	3.890E+0	6.702E+0
-5.920E-1	3.954E+0	6.731E+0
-5.871E-1	3.932E+0	6.738E+0
-5.871E-1	3.870E+0	6.757E+0
-5.936E-1	3.883E+0	6.835E+0
-5.904E-1	3.903E+0	6.751E+0
-5.887E-1	3.935E+0	6.838E+0
-5.920E-1	3.880E+0	6.858E+0
-5.920E-1	3.925E+0	6.728E+0
-5.871E-1	3.857E+0	6.780E+0
-5.920E-1	3.945E+0	6.812E+0
-5.920E-1	3.854E+0	6.783E+0
-5.920E-1	3.974E+0	6.916E+0
-5.887E-1	3.945E+0	6.712E+0
-5.887E-1	3.945E+0	6.757E+0
-5.904E-1	3.860E+0	6.702E+0
-5.904E-1	3.776E+0	6.702E+0
-5.920E-1	3.903E+0	6.897E+0
-5.871E-1	3.821E+0	6.738E+0
-5.887E-1	3.883E+0	6.738E+0
-5.920E-1	3.867E+0	6.809E+0
-5.920E-1	3.864E+0	6.631E+0
-5.904E-1	3.799E+0	6.803E+0
-5.887E-1	3.896E+0	6.640E+0
-5.904E-1	4.019E+0	6.773E+0
-5.904E-1	3.903E+0	6.777E+0
-5.904E-1	3.864E+0	6.855E+0
-5.887E-1	3.903E+0	6.780E+0
-5.904E-1	3.958E+0	6.754E+0
-5.904E-1	3.883E+0	6.686E+0
-5.887E-1	3.873E+0	6.819E+0
-5.887E-1	3.980E+0	6.842E+0
-5.920E-1	4.006E+0	6.988E+0
-5.920E-1	3.886E+0	6.650E+0
-5.871E-1	3.954E+0	6.734E+0
-5.871E-1	3.925E+0	6.770E+0
-5.904E-1	3.812E+0	6.683E+0
-5.904E-1	3.880E+0	6.699E+0
-5.887E-1	3.925E+0	6.621E+0
-5.871E-1	3.961E+0	6.709E+0
-5.920E-1	4.010E+0	6.666E+0
-5.904E-1	3.886E+0	6.916E+0
-5.871E-1	3.851E+0	6.851E+0
-5.887E-1	3.912E+0	6.783E+0
-5.887E-1	3.844E+0	6.702E+0
-5.887E-1	3.928E+0	6.709E+0
-5.904E-1	4.068E+0	6.670E+0
-5.887E-1	3.906E+0	6.712E+0
-5.904E-1	3.993E+0	6.699E+0
-5.920E-1	3.945E+0	6.816E+0
-5.855E-1	3.903E+0	6.686E+0
-5.887E-1	3.912E+0	6.890E+0
-5.920E-1	3.831E+0	6.783E+0
-5.920E-1	4.000E+0	6.887E+0
-5.904E-1	3.906E+0	6.829E+0
-5.887E-1	4.016E+0	6.897E+0
-5.887E-1	4.016E+0	6.858E+0
-5.904E-1	3.928E+0	6.731E+0
-5.871E-1	3.932E+0	6.722E+0
-5.871E-1	3.818E+0	6.718E+0
-5.920E-1	3.967E+0	6.696E+0
-5.887E-1	3.883E+0	6.838E+0
-5.887E-1	4.016E+0	6.803E+0
-5.887E-1	3.951E+0	6.777E+0
-5.920E-1	4.016E+0	6.773E+0
-5.904E-1	3.860E+0	6.780E+0
-5.904E-1	3.938E+0	6.631E+0
-5.904E-1	3.877E+0	6.751E+0
-5.920E-1	3.883E+0	6.627E+0
-5.904E-1	3.928E+0	6.851E+0
-5.887E-1	4.042E+0	6.832E+0
-5.904E-1	3.919E+0	6.676E+0
-5.904E-1	3.984E+0	6.773E+0
-5.904E-1	3.909E+0	6.832E+0
-5.855E-1	3.899E+0	6.861E+0
-5.871E-1	3.954E+0	6.916E+0
-5.871E-1	3.896E+0	6.754E+0
-5.920E-1	3.967E+0	6.806E+0
-5.904E-1	3.951E+0	6.874E+0
-5.855E-1	3.893E+0	6.773E+0
-5.887E-1	3.870E+0	6.589E+0
-5.887E-1	3.860E+0	6.666E+0
-5.855E-1	3.877E+0	6.627E+0
-5.839E-1	3.834E+0	6.725E+0
-5.887E-1	4.026E+0	6.871E+0
-5.871E-1	3.792E+0	6.683E+0
-5.887E-1	3.903E+0	6.676E+0
-5.887E-1	3.938E+0	6.887E+0
-5.871E-1	3.935E+0	6.796E+0
-5.887E-1	3.860E+0	6.741E+0
-5.871E-1	3.906E+0	6.851E+0
-5.904E-1	4.039E+0	6.793E+0
-5.887E-1	3.903E+0	6.773E+0
-5.887E-1	3.841E+0	6.696E+0
-5.887E-1	3.851E+0	6.790E+0
-5.871E-1	3.919E+0	6.890E+0
-5.871E-1	3.977E+0	6.799E+0
-5.871E-1	3.938E+0	6.712E+0
-5.887E-1	3.867E+0	6.767E+0
-5.839E-1	3.903E+0	6.760E+0
-5.904E-1	3.896E+0	6.747E+0
-5.887E-1	3.987E+0	6.796E+0
-5.887E-1	3.899E+0	6.718E+0
-5.855E-1	3.831E+0	6.799E+0
-5.887E-1	3.909E+0	6.825E+0
-5.871E-1	3.886E+0	6.867E+0
-5.839E-1	3.799E+0	6.689E+0
-5.887E-1	3.883E+0	6.699E+0
-5.871E-1	3.783E+0	6.997E+0
-5.904E-1	3.805E+0	6.783E+0
-5.887E-1	4.006E+0	6.874E+0
-5.871E-1	3.932E+0	6.793E+0
-5.871E-1	3.967E+0	6.809E+0
-5.887E-1	3.899E+0	6.786E+0
-5.871E-1	3.844E+0	6.722E+0
-5.904E-1	3.961E+0	6.653E+0
-5.887E-1	3.886E+0	6.786E+0
-5.887E-1	3.773E+0	6.867E+0
-5.871E-1	3.935E+0	6.783E+0
-5.887E-1	3.841E+0	6.842E+0
-5.855E-1	3.896E+0	6.838E+0
-5.871E-1	3.916E+0	6.790E+0
-5.839E-1	3.880E+0	6.611E+0
-5.871E-1	3.886E+0	6.822E+0
-5.871E-1	3.883E+0	6.757E+0
-5.887E-1	3.928E+0	6.696E+0
-5.871E-1	3.870E+0	6.754E+0
-5.855E-1	3.925E+0	6.796E+0
-5.887E-1	3.958E+0	6.877E+0
-5.871E-1	4.039E+0	6.803E+0
-5.839E-1	3.967E+0	6.923E+0
-5.871E-1	4.010E+0	6.880E+0
-5.871E-1	3.916E+0	6.634E+0
-5.855E-1	3.925E+0	6.751E+0
-5.887E-1	3.916E+0	6.825E+0
-5.887E-1	3.977E+0	6.741E+0
-5.871E-1	3.922E+0	6.890E+0
-5.887E-1	3.860E+0	6.598E+0
-5.871E-1	3.815E+0	6.764E+0
-5.855E-1	3.834E+0	6.760E+0
-5.887E-1	3.935E+0	6.660E+0
-5.887E-1	3.919E+0	6.653E+0
-5.855E-1	3.987E+0	6.747E+0
-5.871E-1	3.886E+0	6.770E+0
-5.871E-1	3.928E+0	6.767E+0
-5.855E-1	3.906E+0	6.686E+0
-5.839E-1	3.890E+0	6.871E+0
-5.855E-1	3.925E+0	6.718E+0
-5.887E-1	4.010E+0	6.747E+0
-5.855E-1	3.922E+0	6.660E+0
-5.887E-1	3.841E+0	6.725E+0
-5.839E-1	3.899E+0	6.786E+0
-5.871E-1	3.919E+0	6.793E+0
-5.871E-1	4.045E+0	6.903E+0
-5.855E-1	3.909E+0	6.832E+0
-5.871E-1	3.815E+0	6.751E+0
-5.855E-1	3.841E+0	6.563E+0
-5.887E-1	3.928E+0	6.640E+0
-5.855E-1	3.847E+0	6.683E+0
-5.855E-1	3.818E+0	6.845E+0
-5.871E-1	3.851E+0	6.683E+0
-5.871E-1	3.967E+0	6.790E+0
-5.871E-1	3.945E+0	6.650E+0
-5.855E-1	3.977E+0	6.754E+0
-5.839E-1	3.997E+0	6.764E+0
-5.871E-1	3.984E+0	6.855E+0
-5.871E-1	3.984E+0	6.741E+0
-5.839E-1	3.805E+0	6.722E+0
-5.904E-1	3.993E+0	6.734E+0
-5.871E-1	4.061E+0	6.747E+0
-5.871E-1	3.886E+0	6.835E+0
-5.855E-1	3.948E+0	6.747E+0
-5.887E-1	3.941E+0	6.676E+0
-5.855E-1	3.808E+0	6.673E+0
-5.839E-1	3.948E+0	6.679E+0
-5.839E-1	3.877E+0	6.855E+0
-5.839E-1	3.805E+0	6.754E+0
-5.855E-1	3.903E+0	6.734E+0
-5.839E-1	4.023E+0	6.598E+0
-5.855E-1	3.964E+0	6.822E+0
-5.855E-1	3.860E+0	6.822E+0
-5.871E-1	3.906E+0	6.890E+0
-5.855E-1	4.061E+0	6.760E+0
-5.839E-1	3.980E+0	6.864E+0
-5.887E-1	3.967E+0	6.757E+0
-5.855E-1	3.941E+0	6.673E+0
-5.823E-1	4.071E+0	6.741E+0
-5.823E-1	3.799E+0	6.864E+0
-5.839E-1	3.880E+0	6.845E+0
-5.855E-1	3.896E+0	6.825E+0
-5.839E-1	4.019E+0	6.725E+0
-5.855E-1	3.932E+0	6.962E+0
-5.839E-1	3.886E+0	6.734E+0
-5.855E-1	3.925E+0	6.647E+0
-5.855E-1	4.058E+0	6.803E+0
-5.823E-1	4.003E+0	6.793E+0
-5.855E-1	3.980E+0	6.686E+0
-5.855E-1	3.834E+0	6.838E+0
-5.855E-1	3.928E+0	6.598E+0
-5.855E-1	3.834E+0	6.906E+0
-5.871E-1	3.958E+0	6.705E+0
-5.839E-1	3.964E+0	6.893E+0
-5.823E-1	3.925E+0	6.864E+0
-5.839E-1	3.958E+0	6.705E+0
-5.855E-1	3.890E+0	6.734E+0
-5.839E-1	3.857E+0	6.653E+0
-5.839E-1	3.938E+0	6.884E+0
-5.823E-1	3.954E+0	6.780E+0
-5.855E-1	3.935E+0	6.790E+0
-5.855E-1	3.945E+0	6.793E+0
-5.855E-1	3.925E+0	6.728E+0
-5.855E-1	3.864E+0	6.757E+0
-5.839E-1	3.828E+0	6.747E+0
-5.871E-1	4.006E+0	6.676E+0
-5.839E-1	4.010E+0	6.741E+0
-5.823E-1	3.870E+0	6.842E+0
-5.887E-1	3.795E+0	6.786E+0
-5.855E-1	3.974E+0	6.725E+0
-5.839E-1	3.873E+0	6.835E+0
-5.855E-1	3.916E+0	6.845E+0
-5.855E-1	3.886E+0	6.773E+0
-5.839E-1	4.006E+0	6.744E+0
-5.823E-1	3.692E+0	6.663E+0
-5.839E-1	3.954E+0	6.760E+0
-5.871E-1	3.932E+0	6.786E+0
-5.855E-1	3.867E+0	6.747E+0
-5.806E-1	3.886E+0	6.702E+0
-5.855E-1	3.912E+0	6.835E+0
-5.855E-1	3.948E+0	6.741E+0
-5.823E-1	3.912E+0	6.614E+0
-5.855E-1	3.974E+0	6.842E+0
-5.823E-1	3.805E+0	6.611E+0
-5.839E-1	3.834E+0	6.897E+0
-5.839E-1	3.890E+0	6.829E+0
-5.806E-1	3.899E+0	6.734E+0
-5.806E-1	3.864E+0	6.608E+0
-5.855E-1	3.857E+0	6.822E+0
-5.855E-1	3.935E+0	6.676E+0
-5.823E-1	3.873E+0	6.699E+0
-5.823E-1	3.925E+0	6.825E+0
-5.839E-1	3.919E+0	6.770E+0
-5.839E-1	4.000E+0	6.764E+0
-5.839E-1	3.851E+0	6.741E+0
-5.823E-1	3.964E+0	6.741E+0
-5.855E-1	3.808E+0	6.864E+0
-5.855E-1	3.951E+0	6.637E+0
-5.823E-1	3.841E+0	6.709E+0
-5.823E-1	3.925E+0	6.747E+0
-5.839E-1	3.896E+0	6.864E+0
-5.839E-1	3.928E+0	6.640E+0
-5.839E-1	3.893E+0	6.676E+0
-5.839E-1	3.877E+0	6.699E+0
-5.855E-1	3.925E+0	6.657E+0
-5.823E-1	3.958E+0	6.858E+0
-5.823E-1	3.961E+0	6.673E+0
-5.823E-1	3.919E+0	6.773E+0
-5.855E-1	3.890E+0	6.809E+0
-5.839E-1	3.805E+0	6.861E+0
-5.839E-1	3.967E+0	6.760E+0
-5.823E-1	3.899E+0	6.812E+0
-5.823E-1	3.886E+0	6.741E+0
-5.855E-1	3.844E+0	6.751E+0
-5.823E-1	3.925E+0	6.722E+0
-5.823E-1	3.925E+0	6.919E+0
-5.839E-1	3.925E+0	6.793E+0
-5.839E-1	3.867E+0	6.621E+0
-5.823E-1	3.945E+0	6.803E+0
-5.806E-1	3.922E+0	6.829E+0
-5.855E-1	3.951E+0	6.741E+0
-5.839E-1	3.938E+0	6.712E+0
-5.855E-1	3.812E+0	6.770E+0
-5.839E-1	3.990E+0	6.845E+0
-5.823E-1	3.873E+0	6.874E+0
-5.855E-1	3.906E+0	6.773E+0
-5.823E-1	3.828E+0	6.670E+0
-5.806E-1	4.013E+0	6.757E+0
-5.823E-1	3.792E+0	6.760E+0
-5.839E-1	3.838E+0	6.825E+0
-5.806E-1	3.925E+0	6.679E+0
-5.823E-1	3.932E+0	6.722E+0
-5.823E-1	3.980E+0	6.799E+0
-5.823E-1	3.899E+0	6.799E+0
-5.790E-1	3.932E+0	6.825E+0
-5.839E-1	3.958E+0	6.738E+0
-5.839E-1	3.831E+0	6.734E+0
-5.823E-1	3.851E+0	6.608E+0
-5.806E-1	3.831E+0	6.699E+0
-5.823E-1	3.938E+0	6.790E+0
-5.806E-1	3.847E+0	6.867E+0
-5.839E-1	3.941E+0	6.702E+0
-5.806E-1	3.870E+0	6.767E+0
-5.823E-1	3.948E+0	6.803E+0
-5.839E-1	3.912E+0	6.699E+0
-5.806E-1	3.812E+0	6.725E+0
-5.823E-1	4.045E+0	6.715E+0
-5.823E-1	3.870E+0	6.900E+0
-5.823E-1	3.935E+0	6.770E+0
-5.839E-1	3.815E+0	6.663E+0
-5.806E-1	3.958E+0	6.786E+0
-5.790E-1	3.883E+0	6.683E+0
-5.855E-1	3.984E+0	6.715E+0
-5.839E-1	3.935E+0	6.702E+0
-5.823E-1	3.925E+0	6.790E+0
-5.806E-1	3.896E+0	6.734E+0
-5.823E-1	3.935E+0	6.744E+0
-5.839E-1	3.967E+0	6.653E+0
-5.823E-1	3.977E+0	6.806E+0
-5.806E-1	3.938E+0	6.741E+0
-5.823E-1	3.786E+0	6.647E+0
-5.806E-1	3.838E+0	6.637E+0
-5.823E-1	3.792E+0	6.806E+0
-5.839E-1	3.935E+0	6.910E+0
-5.790E-1	3.812E+0	6.718E+0
-5.839E-1	3.867E+0	6.718E+0
-5.806E-1	3.964E+0	6.861E+0
-5.823E-1	3.922E+0	6.780E+0
-5.806E-1	3.964E+0	6.822E+0
-5.806E-1	3.883E+0	6.845E+0
-5.823E-1	4.006E+0	6.637E+0
-5.823E-1	3.766E+0	6.887E+0
-5.823E-1	3.974E+0	6.741E+0
-5.839E-1	3.909E+0	6.861E+0
-5.806E-1	3.977E+0	6.793E+0
-5.790E-1	3.906E+0	6.819E+0
-5.823E-1	3.971E+0	6.598E+0
-5.823E-1	3.932E+0	6.816E+0
-5.823E-1	3.928E+0	6.780E+0
-5.806E-1	3.864E+0	6.790E+0
-5.839E-1	3.825E+0	6.848E+0
-5.806E-1	3.941E+0	6.819E+0
-5.790E-1	3.916E+0	6.715E+0
-5.774E-1	3.916E+0	6.858E+0
-5.806E-1	3.893E+0	6.702E+0
-5.839E-1	3.925E+0	6.738E+0
-5.823E-1	3.903E+0	6.809E+0
-5.790E-1	3.899E+0	6.871E+0
-5.839E-1	3.951E+0	6.780E+0
-5.823E-1	3.886E+0	6.634E+0
-5.823E-1	3.899E+0	6.887E+0
-5.790E-1	3.925E+0	6.825E+0
-5.823E-1	3.932E+0	6.835E+0
-5.839E-1	3.880E+0	6.825E+0
-5.790E-1	3.935E+0	6.738E+0
-5.758E-1	4.000E+0	6.731E+0
-5.806E-1	3.870E+0	6.760E+0
-5.774E-1	3.912E+0	6.683E+0
-5.790E-1	3.851E+0	6.783E+0
-5.790E-1	3.906E+0	6.790E+0
-5.839E-1	3.948E+0	6.799E+0
-5.774E-1	3.912E+0	6.712E+0
-5.790E-1	3.928E+0	6.790E+0
-5.790E-1	3.851E+0	6.754E+0
-5.806E-1	3.967E+0	6.760E+0
-5.806E-1	3.864E+0	6.786E+0
-5.823E-1	3.893E+0	6.786E+0
-5.790E-1	3.922E+0	6.657E+0
-5.806E-1	3.954E+0	6.660E+0
-5.774E-1	3.903E+0	6.799E+0
-5.806E-1	3.877E+0	6.686E+0
-5.806E-1	3.844E+0	6.696E+0
-5.823E-1	3.825E+0	6.764E+0
-5.806E-1	3.909E+0	6.712E+0
-5.790E-1	4.052E+0	6.816E+0
-5.774E-1	3.945E+0	6.783E+0
-5.823E-1	3.877E+0	6.734E+0
-5.790E-1	3.847E+0	6.744E+0
-5.790E-1	3.928E+0	6.728E+0
-5.790E-1	3.847E+0	6.757E+0
-5.823E-1	3.945E+0	6.861E+0
-5.823E-1	3.838E+0	6.816E+0
-5.758E-1	4.006E+0	6.806E+0
-5.790E-1	3.906E+0	6.734E+0
-5.790E-1	3.870E+0	6.773E+0
-5.790E-1	3.873E+0	6.741E+0
-5.790E-1	3.948E+0	6.767E+0
-5.806E-1	3.990E+0	6.696E+0
-5.790E-1	3.883E+0	6.799E+0
-5.790E-1	3.925E+0	6.715E+0
-5.806E-1	3.760E+0	6.936E+0
-5.774E-1	3.935E+0	6.657E+0
-5.806E-1	3.838E+0	6.819E+0
-5.774E-1	3.990E+0	6.838E+0
-5.790E-1	3.925E+0	6.949E+0
-5.806E-1	3.903E+0	6.705E+0
-5.839E-1	3.948E+0	6.884E+0
-5.790E-1	3.925E+0	6.760E+0
-5.806E-1	3.987E+0	6.816E+0
-5.806E-1	4.061E+0	6.569E+0
-5.806E-1	3.808E+0	6.744E+0
-5.806E-1	3.928E+0	6.757E+0
-5.774E-1	3.987E+0	6.893E+0
-5.790E-1	3.958E+0	6.971E+0
-5.790E-1	3.899E+0	6.686E+0
-5.806E-1	3.961E+0	6.728E+0
-5.774E-1	3.893E+0	6.799E+0
-5.790E-1	3.954E+0	6.715E+0
-5.774E-1	3.877E+0	6.861E+0
-5.790E-1	3.805E+0	6.786E+0
-5.774E-1	3.977E+0	6.731E+0
-5.790E-1	3.925E+0	6.812E+0
-5.806E-1	3.984E+0	6.644E+0
-5.774E-1	3.870E+0	6.861E+0
-5.774E-1	3.935E+0	6.751E+0
-5.774E-1	3.860E+0	6.683E+0
-5.823E-1	3.974E+0	6.754E+0
-5.790E-1	3.821E+0	6.819E+0
-5.774E-1	3.919E+0	6.734E+0
-5.774E-1	4.065E+0	6.871E+0
-5.806E-1	3.857E+0	6.793E+0
-5.790E-1	3.916E+0	6.614E+0
-5.758E-1	3.896E+0	6.705E+0
-5.790E-1	3.831E+0	6.731E+0
-5.758E-1	3.909E+0	6.715E+0
-5.790E-1	3.883E+0	6.867E+0
-5.774E-1	3.877E+0	6.692E+0
-5.774E-1	3.893E+0	6.780E+0
-5.774E-1	3.903E+0	6.712E+0
-5.790E-1	3.948E+0	6.553E+0
-5.774E-1	3.808E+0	6.825E+0
-5.774E-1	3.877E+0	6.718E+0
-5.806E-1	3.932E+0	6.835E+0
-5.790E-1	3.984E+0	6.614E+0
-5.758E-1	3.932E+0	6.822E+0
-5.774E-1	3.903E+0	6.576E+0
-5.790E-1	3.987E+0	6.812E+0
-5.774E-1	3.854E+0	6.666E+0
-5.790E-1	3.831E+0	6.926E+0
-5.790E-1	3.964E+0	6.576E+0
-5.806E-1	3.906E+0	6.897E+0
-5.806E-1	3.951E+0	6.653E+0
-5.774E-1	3.854E+0	6.764E+0
-5.758E-1	3.987E+0	6.686E+0
-5.758E-1	3.903E+0	6.829E+0
-5.774E-1	3.916E+0	6.715E+0
-5.790E-1	3.893E+0	6.614E+0
-5.758E-1	3.935E+0	6.819E+0
-5.806E-1	3.945E+0	6.871E+0
-5.774E-1	3.883E+0	6.624E+0
-5.774E-1	4.058E+0	6.689E+0
-5.774E-1	3.993E+0	6.796E+0
-5.774E-1	3.919E+0	6.864E+0
-5.790E-1	3.948E+0	6.790E+0
-5.741E-1	3.841E+0	6.799E+0
-5.774E-1	3.909E+0	6.838E+0
-5.790E-1	3.834E+0	6.725E+0
-5.806E-1	3.916E+0	6.760E+0
-5.758E-1	3.877E+0	6.709E+0
-5.790E-1	3.789E+0	6.692E+0
-5.790E-1	3.909E+0	6.893E+0
-5.790E-1	3.919E+0	6.929E+0
-5.741E-1	3.896E+0	6.829E+0
-5.774E-1	3.967E+0	6.751E+0
-5.806E-1	4.003E+0	6.845E+0
-5.790E-1	3.828E+0	6.598E+0
-5.774E-1	3.870E+0	6.790E+0
-5.774E-1	3.922E+0	6.728E+0
-5.790E-1	3.932E+0	6.738E+0
-5.758E-1	3.922E+0	6.679E+0
-5.725E-1	3.831E+0	6.835E+0
-5.774E-1	3.805E+0	6.666E+0
-5.790E-1	3.954E+0	6.647E+0
-5.790E-1	3.821E+0	6.816E+0
-5.758E-1	3.802E+0	6.673E+0
-5.758E-1	4.023E+0	6.705E+0
-5.758E-1	3.903E+0	6.644E+0
-5.790E-1	3.877E+0	6.867E+0
-5.774E-1	3.938E+0	6.718E+0
-5.758E-1	3.941E+0	6.838E+0
-5.774E-1	3.867E+0	6.712E+0
-5.774E-1	3.795E+0	6.709E+0
-5.741E-1	3.971E+0	6.806E+0
-5.839E-1	3.941E+0	6.799E+0
-5.790E-1	3.903E+0	6.851E+0
-5.806E-1	3.935E+0	6.673E+0
-5.758E-1	4.010E+0	6.796E+0
-5.774E-1	3.844E+0	6.770E+0
-5.774E-1	4.023E+0	6.838E+0
-5.758E-1	3.834E+0	6.660E+0
-5.758E-1	3.980E+0	6.793E+0
-5.741E-1	3.870E+0	6.819E+0
-5.758E-1	3.919E+0	6.877E+0
-5.790E-1	3.941E+0	6.877E+0
-5.741E-1	4.010E+0	6.666E+0
-5.741E-1	3.886E+0	6.871E+0
-5.790E-1	3.886E+0	6.851E+0
-5.741E-1	3.932E+0	6.845E+0
-5.758E-1	3.877E+0	6.722E+0
-5.758E-1	3.815E+0	6.780E+0
-5.806E-1	3.974E+0	6.887E+0
-5.774E-1	3.935E+0	6.751E+0
-5.758E-1	4.016E+0	6.734E+0
-5.741E-1	3.997E+0	6.851E+0
-5.758E-1	3.860E+0	6.637E+0
-5.774E-1	3.841E+0	6.786E+0
-5.758E-1	3.958E+0	6.553E+0
-5.758E-1	3.864E+0	6.816E+0
-5.774E-1	3.812E+0	6.764E+0
-5.774E-1	3.928E+0	6.718E+0
-5.741E-1	3.847E+0	6.929E+0
-5.741E-1	3.909E+0	6.686E+0
-5.741E-1	3.909E+0	6.728E+0
-5.774E-1	3.945E+0	6.780E+0
-5.725E-1	3.980E+0	6.650E+0
-5.758E-1	3.980E+0	6.747E+0
-5.774E-1	3.916E+0	6.812E+0
-5.790E-1	3.880E+0	6.751E+0
-5.741E-1	3.799E+0	6.709E+0
-5.741E-1	3.890E+0	6.751E+0
-5.758E-1	3.886E+0	6.640E+0
-5.758E-1	3.954E+0	6.884E+0
-5.758E-1	3.896E+0	6.718E+0
-5.758E-1	3.890E+0	6.705E+0
-5.758E-1	3.938E+0	6.767E+0
-5.758E-1	3.890E+0	6.884E+0
-5.758E-1	3.854E+0	6.754E+0
-5.741E-1	3.883E+0	6.741E+0
-5.758E-1	3.919E+0	6.728E+0
-5.774E-1	3.925E+0	6.692E+0
-5.741E-1	3.951E+0	6.757E+0
-5.741E-1	3.760E+0	6.858E+0
-5.758E-1	3.890E+0	6.780E+0
-5.741E-1	3.851E+0	6.793E+0
-5.758E-1	3.808E+0	6.764E+0
-5.774E-1	3.886E+0	6.673E+0
-5.741E-1	3.993E+0	6.855E+0
-5.774E-1	3.919E+0	6.819E+0
-5.758E-1	4.029E+0	6.728E+0
-5.741E-1	3.864E+0	6.913E+0
-5.758E-1	3.941E+0	6.689E+0
-5.725E-1	4.003E+0	6.760E+0
-5.758E-1	3.990E+0	6.822E+0
-5.758E-1	3.844E+0	6.809E+0
-5.774E-1	3.883E+0	6.747E+0
-5.774E-1	3.825E+0	6.767E+0
-5.741E-1	3.886E+0	6.786E+0
-5.774E-1	3.912E+0	6.760E+0
-5.758E-1	3.890E+0	6.676E+0
-5.741E-1	3.932E+0	6.757E+0
-5.725E-1	3.984E+0	6.757E+0
-5.741E-1	3.977E+0	6.738E+0
-5.758E-1	4.016E+0	6.670E+0
-5.758E-1	3.896E+0	6.725E+0
-5.725E-1	3.776E+0	6.835E+0
-5.758E-1	3.799E+0	6.692E+0
-5.725E-1	3.873E+0	6.734E+0
-5.741E-1	3.938E+0	6.709E+0
-5.725E-1	3.912E+0	6.760E+0
-5.741E-1	3.838E+0	6.773E+0
-5.741E-1	3.899E+0	6.734E+0
-5.758E-1	3.916E+0	6.806E+0
-5.758E-1	3.919E+0	6.832E+0
-5.725E-1	3.857E+0	6.806E+0
-5.758E-1	3.922E+0	6.757E+0
-5.758E-1	4.013E+0	6.884E+0
-5.741E-1	3.941E+0	6.731E+0
-5.758E-1	3.906E+0	6.705E+0
-5.758E-1	3.877E+0	6.673E+0
-5.741E-1	3.838E+0	6.705E+0
-5.741E-1	4.000E+0	6.605E+0
-5.725E-1	3.932E+0	6.689E+0
-5.758E-1	3.912E+0	6.738E+0
-5.758E-1	3.896E+0	6.757E+0
-5.741E-1	3.961E+0	6.806E+0
-5.725E-1	3.909E+0	6.848E+0
-5.774E-1	3.938E+0	6.640E+0
-5.758E-1	3.909E+0	6.640E+0
-5.741E-1	3.987E+0	6.851E+0
-5.725E-1	3.987E+0	6.803E+0
-5.790E-1	3.961E+0	6.893E+0
-5.758E-1	3.880E+0	6.760E+0
-5.725E-1	3.925E+0	6.582E+0
-5.741E-1	3.925E+0	6.734E+0
-5.774E-1	3.951E+0	6.767E+0
-5.758E-1	3.896E+0	6.757E+0
-5.725E-1	3.974E+0	6.786E+0
-5.725E-1	3.883E+0	6.705E+0
-5.774E-1	3.899E+0	6.679E+0
-5.741E-1	3.928E+0	6.702E+0
-5.774E-1	3.864E+0	6.614E+0
-5.725E-1	3.925E+0	6.890E+0
-5.741E-1	3.864E+0	6.744E+0
-5.758E-1	3.935E+0	6.861E+0
-5.741E-1	3.854E+0	6.640E+0
-5.725E-1	3.838E+0	6.699E+0
-5.758E-1	3.925E+0	6.832E+0
-5.741E-1	3.890E+0	6.806E+0
-5.725E-1	3.919E+0	6.887E+0
-5.741E-1	3.964E+0	6.692E+0
-5.741E-1	3.886E+0	6.832E+0
-5.758E-1	3.854E+0	6.725E+0
-5.741E-1	3.938E+0	6.621E+0
-5.741E-1	3.977E+0	6.689E+0
-5.758E-1	3.974E+0	6.848E+0
-5.790E-1	3.916E+0	6.816E+0
-5.741E-1	3.938E+0	6.861E+0
-5.725E-1	3.783E+0	6.910E+0
-5.758E-1	3.870E+0	6.725E+0
-5.741E-1	3.925E+0	6.731E+0
-5.725E-1	3.912E+0	6.731E+0
-5.725E-1	3.899E+0	6.608E+0
-5.741E-1	4.000E+0	6.738E+0
-5.758E-1	3.867E+0	6.702E+0
-5.758E-1	3.916E+0	6.692E+0
-5.725E-1	3.864E+0	6.718E+0
-5.758E-1	3.896E+0	6.754E+0
-5.741E-1	4.013E+0	6.722E+0
-5.725E-1	3.799E+0	6.780E+0
-5.758E-1	3.935E+0	6.890E+0
-5.741E-1	3.844E+0	6.657E+0
-5.741E-1	4.029E+0	6.770E+0
-5.725E-1	3.903E+0	6.838E+0
-5.709E-1	3.864E+0	6.770E+0
-5.758E-1	3.890E+0	6.731E+0
-5.741E-1	4.023E+0	6.527E+0
-5.693E-1	3.922E+0	6.829E+0
-5.725E-1	3.922E+0	6.770E+0
-5.741E-1	4.049E+0	6.838E+0
-5.725E-1	3.877E+0	6.644E+0
-5.741E-1	3.860E+0	6.683E+0
-5.725E-1	3.831E+0	6.747E+0
-5.741E-1	3.987E+0	6.624E+0
-5.741E-1	3.951E+0	6.663E+0
-5.741E-1	3.925E+0	6.702E+0
-5.741E-1	3.893E+0	6.838E+0
-5.725E-1	3.951E+0	6.900E+0
-5.725E-1	3.857E+0	6.738E+0
-5.693E-1	4.006E+0	6.832E+0
-5.741E-1	3.928E+0	6.653E+0
-5.741E-1	3.877E+0	6.825E+0
-5.741E-1	3.916E+0	6.829E+0
-5.709E-1	3.941E+0	6.637E+0
-5.725E-1	4.023E+0	6.744E+0
-5.741E-1	3.880E+0	6.783E+0
-5.741E-1	3.834E+0	6.780E+0
-5.709E-1	3.974E+0	6.812E+0
-5.741E-1	3.828E+0	6.751E+0
-5.741E-1	3.815E+0	6.994E+0
-5.741E-1	3.867E+0	6.650E+0
-5.741E-1	4.006E+0	6.702E+0
-5.709E-1	4.013E+0	6.696E+0
-5.741E-1	3.941E+0	6.734E+0
-5.725E-1	3.932E+0	6.679E+0
-5.725E-1	3.903E+0	6.757E+0
-5.725E-1	3.925E+0	6.689E+0
-5.709E-1	3.958E+0	6.679E+0
-5.709E-1	3.825E+0	6.845E+0
-5.693E-1	3.916E+0	6.796E+0
-5.725E-1	3.925E+0	6.686E+0
-5.741E-1	3.987E+0	6.767E+0
-5.741E-1	3.977E+0	6.819E+0
-5.709E-1	3.899E+0	6.858E+0
-5.709E-1	3.922E+0	6.845E+0
-5.741E-1	3.909E+0	6.757E+0
-5.725E-1	3.916E+0	6.757E+0
-5.693E-1	3.828E+0	6.864E+0
-5.725E-1	3.925E+0	6.705E+0
-5.741E-1	3.883E+0	6.699E+0
-5.725E-1	3.896E+0	6.653E+0
-5.693E-1	3.896E+0	6.838E+0
-5.709E-1	3.984E+0	6.806E+0
-5.709E-1	3.977E+0	6.722E+0
-5.741E-1	3.951E+0	6.825E+0
-5.741E-1	3.916E+0	6.887E+0
-5.709E-1	3.964E+0	6.777E+0
-5.725E-1	4.078E+0	6.744E+0
-5.725E-1	3.886E+0	6.741E+0
-5.709E-1	4.087E+0	6.790E+0
-5.741E-1	3.958E+0	6.858E+0
-5.725E-1	3.886E+0	6.559E+0
-5.741E-1	3.912E+0	6.621E+0
-5.709E-1	4.016E+0	6.939E+0
-5.709E-1	3.870E+0	6.786E+0
-5.725E-1	3.951E+0	6.855E+0
-5.741E-1	3.909E+0	6.923E+0
-5.725E-1	3.945E+0	6.809E+0
-5.709E-1	3.958E+0	6.770E+0
-5.725E-1	3.890E+0	6.783E+0
-5.758E-1	3.961E+0	6.796E+0
-5.693E-1	3.893E+0	6.744E+0
-5.709E-1	3.873E+0	6.751E+0
-5.741E-1	3.928E+0	6.819E+0
-5.725E-1	3.967E+0	6.514E+0
-5.725E-1	3.867E+0	6.835E+0
-5.709E-1	4.049E+0	6.605E+0
-5.774E-1	4.049E+0	6.936E+0
-5.725E-1	3.922E+0	6.806E+0
-5.693E-1	3.941E+0	6.848E+0
-5.709E-1	3.951E+0	6.855E+0
-5.758E-1	3.883E+0	6.812E+0
-5.725E-1	3.851E+0	6.773E+0
-5.709E-1	3.961E+0	6.624E+0
-5.693E-1	3.880E+0	6.696E+0
-5.725E-1	3.941E+0	6.825E+0
-5.709E-1	3.838E+0	6.702E+0
-5.693E-1	3.912E+0	6.893E+0
-5.709E-1	3.938E+0	6.718E+0
-5.725E-1	3.919E+0	6.754E+0
-5.725E-1	3.951E+0	6.715E+0
-5.693E-1	3.941E+0	6.832E+0
-5.693E-1	3.941E+0	6.741E+0
-5.709E-1	3.916E+0	6.874E+0
-5.709E-1	3.961E+0	6.796E+0
-5.725E-1	3.984E+0	6.709E+0
-5.677E-1	3.890E+0	6.728E+0
-5.741E-1	3.935E+0	6.754E+0
-5.709E-1	3.851E+0	6.825E+0
-5.725E-1	3.890E+0	6.832E+0
-5.709E-1	3.990E+0	6.624E+0
-5.758E-1	3.886E+0	6.890E+0
-5.709E-1	3.984E+0	6.660E+0
-5.709E-1	3.883E+0	6.709E+0
-5.725E-1	4.010E+0	6.744E+0
-5.709E-1	3.928E+0	6.777E+0
-5.709E-1	3.903E+0	6.744E+0
-5.677E-1	3.860E+0	6.751E+0
-5.693E-1	3.974E+0	6.631E+0
-5.709E-1	3.903E+0	6.676E+0
-5.725E-1	3.906E+0	6.923E+0
-5.709E-1	3.967E+0	6.696E+0
-5.709E-1	4.039E+0	6.893E+0
-5.725E-1	3.818E+0	6.754E+0
-5.709E-1	3.922E+0	6.718E+0
-5.709E-1	3.964E+0	6.692E+0
-5.725E-1	3.877E+0	6.634E+0
-5.725E-1	3.870E+0	6.803E+0
-5.709E-1	3.945E+0	6.741E+0
-5.693E-1	3.821E+0	6.806E+0
-5.693E-1	3.987E+0	6.793E+0
-5.709E-1	4.023E+0	6.910E+0
-5.709E-1	3.883E+0	6.861E+0
-5.693E-1	3.997E+0	6.647E+0
-5.693E-1	3.935E+0	6.803E+0
-5.709E-1	3.903E+0	6.689E+0
-5.741E-1	3.864E+0	6.858E+0
-5.725E-1	3.928E+0	6.874E+0
-5.693E-1	3.896E+0	6.702E+0
-5.709E-1	3.799E+0	6.738E+0
-5.725E-1	3.890E+0	6.757E+0
-5.693E-1	3.899E+0	6.864E+0
-5.677E-1	3.987E+0	6.816E+0
-5.693E-1	4.032E+0	6.767E+0
-5.693E-1	4.003E+0	6.803E+0
-5.677E-1	3.980E+0	6.686E+0
-5.709E-1	3.906E+0	6.809E+0
-5.693E-1	3.821E+0	6.848E+0
-5.709E-1	3.912E+0	6.832E+0
-5.709E-1	4.006E+0	6.790E+0
-5.677E-1	3.896E+0	6.722E+0
-5.741E-1	3.916E+0	6.741E+0
-5.709E-1	3.906E+0	6.653E+0
-5.693E-1	4.107E+0	6.880E+0
-5.693E-1	3.854E+0	7.033E+0
-5.693E-1	3.860E+0	6.747E+0
-5.741E-1	3.880E+0	6.709E+0
-5.677E-1	3.916E+0	6.825E+0
-5.709E-1	3.873E+0	6.835E+0
-5.693E-1	3.860E+0	6.725E+0
-5.693E-1	3.877E+0	6.764E+0
-5.693E-1	3.789E+0	6.705E+0
-5.693E-1	3.974E+0	6.803E+0
-5.709E-1	3.805E+0	6.738E+0
-5.709E-1	3.821E+0	6.676E+0
-5.677E-1	3.919E+0	6.692E+0
-5.709E-1	3.990E+0	6.838E+0
-5.709E-1	3.838E+0	6.657E+0
-5.693E-1	3.903E+0	6.728E+0
-5.693E-1	3.974E+0	6.842E+0
-5.677E-1	4.016E+0	6.861E+0
-5.709E-1	3.932E+0	6.880E+0
-5.725E-1	3.906E+0	6.644E+0
-5.693E-1	3.990E+0	6.994E+0
-5.677E-1	3.919E+0	6.848E+0
-5.709E-1	3.844E+0	6.777E+0
-5.693E-1	3.980E+0	6.783E+0
-5.660E-1	4.026E+0	6.796E+0
-5.693E-1	3.932E+0	6.864E+0
-5.741E-1	3.912E+0	6.734E+0
-5.693E-1	3.945E+0	6.861E+0
-5.693E-1	3.906E+0	6.679E+0
-5.677E-1	3.932E+0	6.842E+0
-5.677E-1	4.003E+0	6.845E+0
-5.677E-1	3.977E+0	6.819E+0
-5.677E-1	3.984E+0	6.715E+0
-5.693E-1	4.003E+0	6.786E+0
-5.725E-1	3.877E+0	6.689E+0
-5.693E-1	3.896E+0	6.712E+0
-5.693E-1	3.961E+0	6.777E+0
-5.693E-1	3.906E+0	6.699E+0
-5.709E-1	3.935E+0	6.780E+0
-5.725E-1	3.893E+0	6.900E+0
-5.693E-1	3.990E+0	6.812E+0
-5.693E-1	3.909E+0	6.650E+0
-5.693E-1	3.864E+0	6.731E+0
-5.709E-1	3.958E+0	6.728E+0
-5.693E-1	3.945E+0	6.621E+0
-5.693E-1	3.883E+0	6.744E+0
-5.725E-1	3.834E+0	6.829E+0
-5.677E-1	3.909E+0	6.764E+0
-5.693E-1	3.916E+0	6.949E+0
-5.677E-1	3.867E+0	6.809E+0
-5.709E-1	3.844E+0	6.734E+0
-5.693E-1	3.877E+0	6.874E+0
-5.693E-1	3.893E+0	6.790E+0
-5.660E-1	3.805E+0	6.858E+0
-5.693E-1	4.000E+0	6.790E+0
-5.709E-1	3.964E+0	6.608E+0
-5.677E-1	3.838E+0	6.822E+0
-5.660E-1	3.890E+0	6.673E+0
-5.693E-1	4.074E+0	6.767E+0
-5.677E-1	3.906E+0	6.731E+0
-5.677E-1	3.906E+0	6.858E+0
-5.693E-1	3.925E+0	6.734E+0
-5.709E-1	3.886E+0	6.893E+0
-5.693E-1	3.958E+0	6.728E+0
-5.660E-1	3.864E+0	6.715E+0
-5.677E-1	4.049E+0	6.819E+0
-5.725E-1	3.925E+0	6.744E+0
-5.709E-1	3.948E+0	6.676E+0
-5.677E-1	3.825E+0	6.887E+0
-5.677E-1	3.987E+0	6.770E+0
-5.709E-1	3.773E+0	6.728E+0
-5.693E-1	3.984E+0	6.738E+0
-5.693E-1	3.938E+0	6.871E+0
-5.693E-1	3.928E+0	6.722E+0
-5.709E-1	3.974E+0	6.887E+0
-5.677E-1	3.903E+0	6.913E+0
-5.677E-1	4.071E+0	6.919E+0
-5.709E-1	3.828E+0	6.835E+0
-5.693E-1	3.896E+0	6.757E+0
-5.725E-1	3.903E+0	6.842E+0
-5.660E-1	3.834E+0	6.796E+0
-5.660E-1	3.860E+0	6.806E+0
-5.709E-1	3.928E+0	6.731E+0
-5.693E-1	3.792E+0	6.741E+0
-5.660E-1	3.932E+0	6.786E+0
-5.709E-1	4.010E+0	6.683E+0
-5.709E-1	3.961E+0	6.822E+0
-5.693E-1	3.864E+0	6.858E+0
-5.677E-1	3.945E+0	6.725E+0
-5.709E-1	3.909E+0	6.689E+0
-5.709E-1	3.912E+0	6.770E+0
-5.693E-1	3.857E+0	6.757E+0
-5.660E-1	3.909E+0	6.754E+0
-5.660E-1	3.916E+0	6.838E+0
-5.709E-1	3.896E+0	6.718E+0
-5.693E-1	3.899E+0	6.936E+0
-5.660E-1	3.980E+0	6.686E+0
-5.677E-1	3.912E+0	6.715E+0
-5.709E-1	4.036E+0	6.816E+0
-5.709E-1	3.906E+0	6.848E+0
-5.660E-1	3.928E+0	6.887E+0
-5.677E-1	3.899E+0	6.689E+0
-5.709E-1	3.954E+0	6.806E+0
-5.693E-1	3.903E+0	6.819E+0
-5.660E-1	3.857E+0	6.751E+0
-5.693E-1	4.010E+0	6.871E+0
-5.709E-1	4.036E+0	6.725E+0
-5.693E-1	3.899E+0	6.825E+0
-5.693E-1	3.941E+0	6.864E+0
-5.677E-1	3.857E+0	6.657E+0
-5.693E-1	4.003E+0	6.838E+0
-5.709E-1	3.873E+0	6.900E+0
-5.677E-1	3.951E+0	6.880E+0
-5.693E-1	3.928E+0	6.855E+0
-5.709E-1	3.886E+0	6.845E+0
-5.677E-1	3.880E+0	6.734E+0
-5.644E-1	3.841E+0	6.744E+0
-5.677E-1	3.964E+0	6.712E+0
-5.693E-1	3.958E+0	6.608E+0
-5.693E-1	3.873E+0	6.692E+0
-5.677E-1	3.935E+0	6.673E+0
-5.660E-1	3.938E+0	6.689E+0
-5.677E-1	3.925E+0	6.605E+0
-5.677E-1	3.938E+0	6.845E+0
-5.644E-1	3.964E+0	6.809E+0
-5.693E-1	3.857E+0	6.848E+0
-5.693E-1	3.831E+0	6.803E+0
-5.693E-1	3.977E+0	6.926E+0
-5.677E-1	3.997E+0	6.718E+0
-5.677E-1	3.916E+0	6.679E+0
-5.677E-1	3.890E+0	6.799E+0
-5.693E-1	3.870E+0	6.864E+0
-5.644E-1	3.941E+0	6.936E+0
-5.660E-1	3.903E+0	6.936E+0
-5.677E-1	3.808E+0	6.803E+0
-5.677E-1	3.958E+0	6.861E+0
-5.660E-1	4.042E+0	6.816E+0
-5.644E-1	4.013E+0	6.699E+0
-5.677E-1	3.857E+0	6.741E+0
-5.660E-1	3.860E+0	6.741E+0
-5.677E-1	3.945E+0	6.702E+0
-5.693E-1	3.893E+0	6.686E+0
-5.693E-1	3.899E+0	6.637E+0
-5.660E-1	3.941E+0	6.696E+0
-5.660E-1	3.919E+0	6.783E+0
-5.677E-1	3.880E+0	6.728E+0
-5.693E-1	3.990E+0	6.683E+0
-5.677E-1	3.977E+0	6.832E+0
-5.677E-1	4.016E+0	6.725E+0
-5.644E-1	3.864E+0	6.572E+0
-5.693E-1	4.032E+0	6.702E+0
-5.677E-1	3.945E+0	6.825E+0
-5.677E-1	3.919E+0	6.744E+0
-5.677E-1	3.815E+0	6.812E+0
-5.693E-1	3.786E+0	6.767E+0
-5.693E-1	3.912E+0	6.780E+0
-5.644E-1	3.903E+0	6.773E+0
-5.644E-1	3.899E+0	6.718E+0
-5.693E-1	3.864E+0	6.618E+0
-5.644E-1	3.880E+0	6.757E+0
-5.660E-1	3.870E+0	6.790E+0
-5.677E-1	3.883E+0	6.650E+0
-5.677E-1	3.896E+0	6.683E+0
-5.677E-1	3.815E+0	6.670E+0
-5.644E-1	3.783E+0	6.738E+0
-5.677E-1	4.078E+0	6.874E+0
-5.693E-1	3.916E+0	6.696E+0
-5.693E-1	3.770E+0	6.666E+0
-5.660E-1	3.948E+0	6.696E+0
-5.660E-1	3.928E+0	6.835E+0
-5.677E-1	3.993E+0	6.822E+0
-5.677E-1	3.932E+0	6.722E+0
-5.660E-1	3.877E+0	6.783E+0
-5.644E-1	3.847E+0	6.780E+0
-5.677E-1	3.854E+0	6.838E+0
-5.660E-1	3.909E+0	6.673E+0
-5.644E-1	3.870E+0	6.699E+0
-5.677E-1	4.071E+0	6.722E+0
-5.660E-1	3.977E+0	6.760E+0
-5.677E-1	4.000E+0	6.751E+0
-5.693E-1	3.854E+0	6.926E+0
-5.644E-1	3.951E+0	6.666E+0
-5.660E-1	3.834E+0	6.689E+0
-5.693E-1	4.013E+0	6.838E+0
-5.644E-1	3.886E+0	6.741E+0
-5.677E-1	3.886E+0	6.816E+0
-5.677E-1	3.919E+0	6.722E+0
-5.693E-1	3.857E+0	6.874E+0
-5.644E-1	3.890E+0	6.725E+0
-5.628E-1	3.825E+0	6.738E+0
-5.693E-1	3.896E+0	6.913E+0
-5.677E-1	4.032E+0	6.842E+0
-5.644E-1	3.916E+0	6.803E+0
-5.660E-1	3.883E+0	6.579E+0
-5.709E-1	3.938E+0	6.683E+0
-5.677E-1	4.006E+0	6.686E+0
-5.644E-1	3.851E+0	6.786E+0
-5.644E-1	4.074E+0	6.877E+0
-5.677E-1	3.958E+0	6.796E+0
-5.677E-1	3.945E+0	6.673E+0
-5.644E-1	3.870E+0	6.838E+0
-5.660E-1	3.932E+0	6.699E+0
-5.677E-1	3.932E+0	6.751E+0
-5.660E-1	3.802E+0	6.803E+0
-5.628E-1	3.948E+0	6.838E+0
-5.677E-1	3.896E+0	6.715E+0
-5.677E-1	4.023E+0	6.757E+0
-5.644E-1	3.906E+0	6.653E+0
-5.628E-1	3.909E+0	6.822E+0
-5.644E-1	3.958E+0	6.871E+0
-5.677E-1	3.961E+0	6.738E+0
-5.677E-1	3.916E+0	6.803E+0
-5.660E-1	3.971E+0	6.780E+0
-5.660E-1	3.938E+0	6.806E+0
-5.693E-1	3.938E+0	6.747E+0
-5.660E-1	3.922E+0	6.832E+0
-5.644E-1	3.909E+0	6.712E+0
-5.644E-1	3.961E+0	6.754E+0
-5.677E-1	3.987E+0	6.845E+0
-5.660E-1	3.789E+0	6.777E+0
-5.660E-1	3.831E+0	6.709E+0
-5.612E-1	3.935E+0	6.822E+0
-5.693E-1	3.834E+0	6.803E+0
-5.660E-1	4.003E+0	6.679E+0
-5.677E-1	3.893E+0	6.747E+0
-5.628E-1	3.974E+0	6.760E+0
-5.677E-1	3.932E+0	6.760E+0
-5.660E-1	3.958E+0	6.819E+0
-5.628E-1	3.877E+0	6.942E+0
-5.660E-1	3.847E+0	6.670E+0
-5.660E-1	3.883E+0	6.644E+0
-5.660E-1	3.825E+0	6.835E+0
-5.644E-1	3.903E+0	6.738E+0
-5.644E-1	3.948E+0	6.825E+0
-5.644E-1	3.964E+0	6.725E+0
-5.612E-1	3.935E+0	6.842E+0
-5.644E-1	3.919E+0	6.790E+0
-5.677E-1	3.954E+0	6.822E+0
-5.660E-1	3.925E+0	6.725E+0
-5.677E-1	3.932E+0	6.715E+0
-5.628E-1	3.928E+0	6.842E+0
-5.660E-1	3.834E+0	6.806E+0
-5.677E-1	3.828E+0	6.631E+0
-5.677E-1	3.899E+0	6.871E+0
-5.677E-1	3.825E+0	6.734E+0
-5.628E-1	4.026E+0	6.712E+0
-5.644E-1	3.954E+0	6.683E+0
-5.660E-1	3.997E+0	6.773E+0
-5.660E-1	3.795E+0	6.660E+0
-5.677E-1	3.896E+0	6.829E+0
-5.660E-1	3.935E+0	6.803E+0
-5.660E-1	3.928E+0	6.663E+0
-5.628E-1	4.042E+0	6.715E+0
-5.660E-1	3.880E+0	6.926E+0
-5.660E-1	3.773E+0	6.702E+0
-5.660E-1	3.922E+0	6.783E+0
-5.644E-1	3.916E+0	6.842E+0
-5.644E-1	3.932E+0	6.890E+0
-5.644E-1	3.893E+0	6.725E+0
-5.644E-1	3.886E+0	6.812E+0
-5.660E-1	3.906E+0	6.747E+0
-5.644E-1	3.954E+0	6.786E+0
-5.677E-1	3.925E+0	6.842E+0
-5.660E-1	3.870E+0	6.777E+0
-5.644E-1	3.808E+0	6.647E+0
-5.628E-1	3.961E+0	6.816E+0
-5.677E-1	3.919E+0	6.867E+0
-5.628E-1	3.935E+0	6.650E+0
-5.644E-1	3.808E+0	6.722E+0
-5.628E-1	3.935E+0	6.793E+0
-5.644E-1	3.945E+0	6.884E+0
-5.660E-1	3.990E+0	6.670E+0
-5.628E-1	3.877E+0	6.689E+0
-5.644E-1	3.825E+0	6.679E+0
-5.660E-1	3.984E+0	6.773E+0
-5.644E-1	3.890E+0	6.783E+0
-5.660E-1	3.935E+0	6.799E+0
-5.628E-1	3.922E+0	6.790E+0
-5.660E-1	3.916E+0	6.660E+0
-5.644E-1	3.854E+0	6.819E+0
-5.660E-1	3.990E+0	6.916E+0
-5.644E-1	4.049E+0	6.851E+0
-5.660E-1	3.932E+0	6.734E+0
-5.677E-1	3.909E+0	6.734E+0
-5.628E-1	3.870E+0	6.722E+0
-5.628E-1	3.932E+0	6.631E+0
-5.628E-1	3.899E+0	6.832E+0
-5.660E-1	3.951E+0	6.773E+0
-5.644E-1	3.838E+0	6.770E+0
-5.644E-1	3.967E+0	6.709E+0
-5.693E-1	3.860E+0	6.893E+0
-5.677E-1	3.922E+0	6.803E+0
-5.644E-1	3.851E+0	6.676E+0
-5.628E-1	3.977E+0	6.793E+0
-5.677E-1	4.084E+0	6.683E+0
-5.677E-1	3.925E+0	6.741E+0
-5.628E-1	3.967E+0	6.757E+0
-5.644E-1	3.951E+0	6.783E+0
-5.677E-1	3.922E+0	6.764E+0
-5.644E-1	3.909E+0	6.666E+0
-5.612E-1	3.958E+0	6.858E+0
-5.660E-1	3.867E+0	6.777E+0
-5.644E-1	3.773E+0	6.640E+0
-5.677E-1	3.867E+0	6.657E+0
-5.628E-1	3.877E+0	6.809E+0
-5.628E-1	3.909E+0	6.932E+0
-5.693E-1	3.899E+0	6.819E+0
-5.628E-1	4.023E+0	6.757E+0
-5.628E-1	3.945E+0	6.819E+0
-5.644E-1	3.997E+0	6.734E+0
-5.660E-1	3.967E+0	6.803E+0
-5.644E-1	3.974E+0	6.715E+0
-5.644E-1	3.932E+0	6.777E+0
-5.644E-1	3.883E+0	6.777E+0
-5.677E-1	3.899E+0	6.751E+0
-5.693E-1	3.870E+0	6.731E+0
-5.628E-1	3.925E+0	6.770E+0
-5.644E-1	3.928E+0	6.819E+0
-5.660E-1	3.932E+0	6.861E+0
-5.628E-1	3.974E+0	6.611E+0
-5.612E-1	3.990E+0	6.728E+0
-5.660E-1	3.851E+0	6.842E+0
-5.677E-1	3.945E+0	6.747E+0
-5.677E-1	3.941E+0	6.803E+0
-5.612E-1	3.945E+0	6.715E+0
-5.612E-1	3.870E+0	6.725E+0
-5.660E-1	3.967E+0	6.734E+0
-5.660E-1	3.938E+0	6.712E+0
-5.644E-1	3.928E+0	6.790E+0
-5.644E-1	3.922E+0	6.773E+0
-5.644E-1	3.899E+0	6.832E+0
-5.628E-1	4.016E+0	6.757E+0
-5.644E-1	3.896E+0	6.822E+0
-5.628E-1	3.893E+0	6.855E+0
-5.644E-1	3.857E+0	6.796E+0
-5.660E-1	3.916E+0	6.676E+0
-5.612E-1	3.971E+0	6.738E+0
-5.612E-1	3.935E+0	6.777E+0
-5.644E-1	3.925E+0	6.809E+0
-5.644E-1	3.744E+0	6.605E+0
-5.612E-1	3.941E+0	6.738E+0
-5.644E-1	3.941E+0	6.851E+0
-5.693E-1	3.987E+0	6.806E+0
-5.660E-1	3.932E+0	6.806E+0
-5.644E-1	3.935E+0	6.893E+0
-5.644E-1	3.818E+0	6.663E+0
-5.660E-1	3.993E+0	6.744E+0
-5.644E-1	4.003E+0	6.728E+0
-5.628E-1	3.980E+0	6.809E+0
-5.644E-1	3.922E+0	6.777E+0
-5.644E-1	3.903E+0	6.722E+0
-5.644E-1	3.805E+0	6.793E+0
-5.644E-1	3.880E+0	6.838E+0
-5.628E-1	3.877E+0	6.871E+0
-5.693E-1	3.987E+0	6.767E+0
-5.660E-1	4.036E+0	6.923E+0
-5.660E-1	3.928E+0	6.722E+0
-5.628E-1	3.925E+0	6.572E+0
-5.660E-1	3.967E+0	6.754E+0
-5.644E-1	3.808E+0	6.803E+0
-5.628E-1	3.906E+0	6.822E+0
-5.644E-1	3.951E+0	6.712E+0
-5.644E-1	3.980E+0	6.835E+0
-5.677E-1	3.906E+0	6.812E+0
-5.644E-1	3.987E+0	6.744E+0
-5.628E-1	3.886E+0	6.842E+0
-5.612E-1	3.941E+0	6.764E+0
-5.644E-1	3.925E+0	6.845E+0
-5.660E-1	3.941E+0	6.838E+0
-5.612E-1	3.883E+0	6.890E+0
-5.660E-1	3.919E+0	6.728E+0
-5.660E-1	3.919E+0	6.832E+0
-5.628E-1	3.938E+0	6.799E+0
-5.628E-1	3.909E+0	6.819E+0
-5.628E-1	4.023E+0	6.790E+0
-5.660E-1	3.945E+0	6.867E+0
-5.628E-1	3.922E+0	6.744E+0
-5.644E-1	3.844E+0	6.731E+0
-5.677E-1	3.906E+0	6.903E+0
-5.644E-1	3.828E+0	6.796E+0
-5.628E-1	3.948E+0	6.803E+0
-5.628E-1	3.854E+0	6.790E+0
-5.660E-1	3.951E+0	6.786E+0
-5.644E-1	3.916E+0	6.722E+0
-5.628E-1	3.802E+0	6.803E+0
-5.595E-1	3.919E+0	6.803E+0
-5.644E-1	3.928E+0	6.819E+0
-5.644E-1	3.844E+0	6.734E+0
-5.612E-1	3.964E+0	6.799E+0
-5.628E-1	3.795E+0	6.692E+0
-5.644E-1	3.935E+0	6.838E+0
-5.628E-1	3.896E+0	6.764E+0
-5.595E-1	3.906E+0	6.595E+0
-5.612E-1	3.851E+0	6.747E+0
-5.660E-1	3.941E+0	6.819E+0
-5.660E-1	3.867E+0	6.809E+0
-5.628E-1	3.938E+0	6.796E+0
-5.628E-1	3.851E+0	6.637E+0
-5.644E-1	3.854E+0	6.647E+0
-5.644E-1	3.844E+0	6.848E+0
-5.644E-1	3.864E+0	6.803E+0
-5.644E-1	3.903E+0	6.715E+0
-5.660E-1	3.880E+0	6.715E+0
-5.644E-1	3.912E+0	6.760E+0
-5.628E-1	3.974E+0	6.767E+0
-5.628E-1	3.890E+0	6.760E+0
-5.612E-1	3.883E+0	6.718E+0
-5.644E-1	3.873E+0	6.786E+0
-5.628E-1	4.026E+0	6.686E+0
-5.628E-1	3.903E+0	6.738E+0
-5.644E-1	3.954E+0	6.666E+0
-5.677E-1	4.000E+0	6.738E+0
-5.612E-1	3.909E+0	6.653E+0
-5.644E-1	3.925E+0	6.916E+0
-5.628E-1	3.821E+0	6.786E+0
-5.644E-1	3.945E+0	6.653E+0
-5.628E-1	3.945E+0	6.796E+0
-5.628E-1	3.935E+0	6.809E+0
-5.644E-1	4.003E+0	6.744E+0
-5.660E-1	3.925E+0	6.770E+0
-5.612E-1	4.023E+0	6.812E+0
-5.612E-1	4.078E+0	6.605E+0
-5.628E-1	3.925E+0	6.884E+0
-5.644E-1	4.000E+0	6.722E+0
-5.628E-1	3.948E+0	6.683E+0
-5.644E-1	3.967E+0	6.683E+0
-5.644E-1	3.984E+0	6.764E+0
-5.644E-1	3.906E+0	6.621E+0
-5.628E-1	3.922E+0	6.751E+0
-5.628E-1	4.061E+0	6.683E+0
-5.660E-1	3.899E+0	6.718E+0
-5.628E-1	3.954E+0	6.773E+0
-5.628E-1	3.812E+0	6.705E+0
-5.628E-1	3.945E+0	6.728E+0
-5.644E-1	3.867E+0	6.770E+0
-5.612E-1	3.695E+0	6.832E+0
-5.612E-1	3.867E+0	6.845E+0
-5.628E-1	3.938E+0	6.786E+0
-5.644E-1	3.928E+0	6.893E+0
-5.628E-1	4.000E+0	6.764E+0
-5.612E-1	3.967E+0	6.952E+0
-5.595E-1	3.977E+0	6.864E+0
-5.644E-1	3.818E+0	6.683E+0
-5.660E-1	3.916E+0	6.715E+0
-5.628E-1	3.844E+0	6.825E+0
-5.660E-1	3.838E+0	6.799E+0
-5.644E-1	3.922E+0	6.932E+0
-5.660E-1	3.967E+0	6.702E+0
-5.628E-1	3.893E+0	6.692E+0
-5.644E-1	3.864E+0	6.767E+0
-5.644E-1	4.010E+0	6.725E+0
-5.644E-1	3.935E+0	6.611E+0
-5.612E-1	3.941E+0	6.819E+0
-5.628E-1	3.961E+0	6.728E+0
-5.628E-1	3.967E+0	6.780E+0
-5.644E-1	3.935E+0	6.738E+0
-5.612E-1	3.997E+0	6.819E+0
-5.628E-1	4.003E+0	6.884E+0
-5.628E-1	3.886E+0	6.744E+0
-5.628E-1	3.912E+0	6.747E+0
-5.628E-1	3.896E+0	6.796E+0
-5.644E-1	3.909E+0	6.851E+0
-5.644E-1	3.903E+0	6.783E+0
-5.644E-1	4.068E+0	6.731E+0
-5.628E-1	3.987E+0	6.884E+0
-5.644E-1	4.107E+0	6.741E+0
-5.644E-1	3.870E+0	6.799E+0
-5.644E-1	3.951E+0	6.741E+0
-5.644E-1	3.954E+0	6.764E+0
-5.595E-1	3.925E+0	6.919E+0
-5.628E-1	3.766E+0	7.036E+0
-5.628E-1	4.071E+0	6.709E+0
-5.612E-1	3.990E+0	6.686E+0
-5.612E-1	4.029E+0	6.786E+0
-5.628E-1	3.890E+0	6.932E+0
-5.612E-1	3.974E+0	6.644E+0
-5.595E-1	3.958E+0	6.734E+0
-5.628E-1	3.938E+0	6.657E+0
-5.660E-1	3.925E+0	6.767E+0
-5.628E-1	3.964E+0	6.848E+0
-5.628E-1	3.854E+0	6.744E+0
-5.595E-1	3.990E+0	6.731E+0
-5.628E-1	3.906E+0	6.767E+0
-5.612E-1	3.851E+0	6.696E+0
-5.612E-1	4.003E+0	6.747E+0
-5.644E-1	3.967E+0	6.673E+0
-5.628E-1	3.847E+0	6.676E+0
-5.612E-1	4.032E+0	6.660E+0
-5.628E-1	3.967E+0	6.689E+0
-5.612E-1	3.932E+0	6.861E+0
-5.628E-1	3.971E+0	6.845E+0
-5.628E-1	3.828E+0	6.806E+0
-5.628E-1	3.951E+0	6.627E+0
-5.628E-1	3.922E+0	6.806E+0
-5.644E-1	3.903E+0	6.699E+0
-5.628E-1	3.980E+0	6.650E+0
-5.612E-1	3.802E+0	6.650E+0
-5.628E-1	3.977E+0	6.796E+0
-5.644E-1	3.928E+0	6.880E+0
-5.628E-1	3.961E+0	6.728E+0
-5.595E-1	3.945E+0	6.709E+0
-5.595E-1	3.974E+0	6.812E+0
-5.660E-1	3.870E+0	6.747E+0
-5.612E-1	3.834E+0	6.692E+0
-5.612E-1	3.993E+0	6.725E+0
-5.612E-1	3.864E+0	6.751E+0
-5.628E-1	4.000E+0	6.715E+0
-5.628E-1	3.977E+0	6.744E+0
-5.612E-1	3.880E+0	6.858E+0
-5.595E-1	3.890E+0	6.806E+0
-5.644E-1	3.993E+0	6.773E+0
-5.628E-1	3.864E+0	6.731E+0
-5.628E-1	3.974E+0	6.744E+0
-5.612E-1	4.006E+0	6.738E+0
-5.628E-1	3.980E+0	6.786E+0
-5.628E-1	3.854E+0	6.712E+0
-5.612E-1	3.828E+0	6.751E+0
-5.628E-1	3.948E+0	6.799E+0
-5.628E-1	3.854E+0	6.709E+0
-5.612E-1	3.980E+0	6.871E+0
-5.612E-1	3.893E+0	6.825E+0
-5.595E-1	3.906E+0	6.790E+0
-5.628E-1	3.828E+0	6.786E+0
-5.595E-1	3.997E+0	6.874E+0
-5.612E-1	3.877E+0	6.825E+0
-5.612E-1	3.903E+0	6.767E+0
-5.644E-1	3.916E+0	6.679E+0
-5.628E-1	3.899E+0	6.751E+0
-5.628E-1	3.932E+0	6.783E+0
-5.628E-1	3.838E+0	6.663E+0
-5.612E-1	3.886E+0	6.696E+0
-5.644E-1	3.945E+0	6.777E+0
-5.612E-1	3.948E+0	6.618E+0
-5.612E-1	3.916E+0	6.877E+0
-5.612E-1	3.967E+0	6.858E+0
-5.612E-1	3.838E+0	6.718E+0
-5.595E-1	3.883E+0	6.767E+0
-5.660E-1	3.880E+0	6.718E+0
-5.628E-1	3.864E+0	6.829E+0
-5.612E-1	3.919E+0	6.692E+0
-5.612E-1	3.860E+0	6.663E+0
-5.644E-1	3.873E+0	6.816E+0
-5.644E-1	3.844E+0	6.812E+0
-5.644E-1	3.912E+0	6.705E+0
-5.612E-1	3.941E+0	6.741E+0
-5.612E-1	3.896E+0	6.767E+0
-5.628E-1	3.828E+0	6.673E+0
-5.628E-1	3.941E+0	6.760E+0
-5.628E-1	3.925E+0	6.842E+0
-5.612E-1	3.880E+0	6.660E+0
-5.612E-1	3.954E+0	6.725E+0
-5.595E-1	3.818E+0	6.777E+0
-5.579E-1	3.961E+0	6.958E+0
-5.612E-1	3.916E+0	6.747E+0
-5.644E-1	3.997E+0	6.683E+0
-5.612E-1	4.078E+0	6.877E+0
-5.612E-1	3.932E+0	6.725E+0
-5.595E-1	3.954E+0	6.809E+0
-5.628E-1	3.903E+0	6.631E+0
-5.644E-1	3.938E+0	6.666E+0
-5.612E-1	4.052E+0	6.718E+0
-5.612E-1	3.883E+0	6.780E+0
-5.628E-1	3.812E+0	6.692E+0
-5.612E-1	3.841E+0	6.734E+0
-5.612E-1	3.964E+0	6.939E+0
-5.595E-1	3.912E+0	6.715E+0
-5.628E-1	3.980E+0	6.598E+0
-5.644E-1	3.808E+0	6.822E+0
-5.612E-1	3.916E+0	6.825E+0
-5.612E-1	3.987E+0	6.696E+0
-5.628E-1	3.977E+0	6.884E+0
-5.612E-1	3.851E+0	6.893E+0
-5.595E-1	3.922E+0	6.845E+0
-5.595E-1	3.886E+0	6.887E+0
-5.644E-1	3.919E+0	6.848E+0
-5.628E-1	3.877E+0	6.709E+0
-5.595E-1	4.065E+0	6.741E+0
-5.612E-1	3.971E+0	6.845E+0
-5.628E-1	3.886E+0	6.786E+0
-5.612E-1	3.990E+0	6.760E+0
-5.595E-1	3.935E+0	6.893E+0
-5.595E-1	3.890E+0	6.816E+0
-5.595E-1	3.984E+0	6.767E+0
-5.595E-1	3.903E+0	6.637E+0
-5.595E-1	3.919E+0	6.728E+0
-5.612E-1	3.919E+0	6.734E+0
-5.612E-1	3.974E+0	6.786E+0
-5.612E-1	3.932E+0	6.890E+0
-5.612E-1	3.912E+0	6.786E+0
-5.595E-1	3.977E+0	6.734E+0
-5.628E-1	3.776E+0	6.809E+0
-5.595E-1	3.890E+0	6.777E+0
-5.628E-1	3.932E+0	6.747E+0
-5.628E-1	3.883E+0	6.803E+0
-5.612E-1	3.948E+0	6.760E+0
-5.612E-1	3.928E+0	6.696E+0
-5.579E-1	3.880E+0	6.773E+0
-5.628E-1	4.003E+0	6.738E+0
-5.612E-1	3.919E+0	6.634E+0
-5.595E-1	3.903E+0	6.816E+0
-5.612E-1	3.844E+0	6.770E+0
-5.595E-1	3.860E+0	6.832E+0
-5.628E-1	3.919E+0	6.773E+0
-5.612E-1	3.886E+0	6.864E+0
-5.595E-1	4.068E+0	6.867E+0
-5.595E-1	3.916E+0	6.783E+0
-5.628E-1	3.799E+0	6.747E+0
-5.628E-1	3.812E+0	6.751E+0
-5.579E-1	3.838E+0	6.877E+0
-5.612E-1	3.909E+0	6.793E+0
-5.628E-1	3.971E+0	6.809E+0
-5.595E-1	3.867E+0	6.926E+0
-5.563E-1	3.954E+0	6.722E+0
-5.612E-1	3.812E+0	6.696E+0
-5.628E-1	3.935E+0	6.666E+0
-5.628E-1	4.029E+0	6.741E+0
-5.612E-1	3.980E+0	6.861E+0
-5.595E-1	3.928E+0	6.777E+0
-5.612E-1	4.000E+0	6.786E+0
-5.612E-1	3.841E+0	6.887E+0
-5.595E-1	3.890E+0	6.929E+0
-5.595E-1	3.808E+0	6.754E+0
-5.628E-1	3.912E+0	6.942E+0
-5.595E-1	3.834E+0	6.760E+0
-5.612E-1	3.789E+0	6.709E+0
-5.612E-1	3.883E+0	6.780E+0
-5.612E-1	3.961E+0	6.757E+0
-5.579E-1	3.964E+0	6.838E+0
-5.579E-1	3.857E+0	6.773E+0
-5.612E-1	4.078E+0	6.770E+0
-5.595E-1	3.971E+0	6.890E+0
-5.612E-1	3.818E+0	7.004E+0
-5.595E-1	3.899E+0	6.618E+0
-5.595E-1	3.974E+0	6.906E+0
-5.628E-1	3.919E+0	6.734E+0
-5.628E-1	3.906E+0	6.595E+0
-5.595E-1	3.925E+0	6.744E+0
-5.579E-1	3.919E+0	6.893E+0
-5.595E-1	3.990E+0	6.741E+0
-5.612E-1	3.893E+0	6.793E+0
-5.595E-1	3.886E+0	6.816E+0
-5.579E-1	3.967E+0	6.884E+0
-5.628E-1	4.006E+0	6.877E+0
-5.595E-1	3.893E+0	6.634E+0
-5.579E-1	3.834E+0	6.595E+0
-5.579E-1	3.906E+0	6.696E+0
-5.628E-1	3.870E+0	6.657E+0
-5.595E-1	3.821E+0	6.585E+0
-5.579E-1	3.883E+0	6.754E+0
-5.579E-1	3.922E+0	6.832E+0
-5.612E-1	3.993E+0	6.916E+0
-5.612E-1	3.971E+0	6.848E+0
-5.579E-1	3.977E+0	6.822E+0
-5.595E-1	3.838E+0	6.893E+0
-5.595E-1	3.886E+0	6.842E+0
-5.595E-1	3.951E+0	6.741E+0
-5.579E-1	3.958E+0	6.832E+0
-5.579E-1	3.984E+0	6.799E+0
-5.595E-1	3.847E+0	6.809E+0
-5.628E-1	3.958E+0	6.673E+0
-5.579E-1	3.925E+0	6.663E+0
-5.579E-1	3.883E+0	6.806E+0
-5.628E-1	3.916E+0	6.783E+0
-5.595E-1	3.916E+0	6.725E+0
-5.579E-1	3.838E+0	6.880E+0
-5.612E-1	3.945E+0	6.816E+0
-5.628E-1	3.935E+0	6.783E+0
-5.612E-1	3.886E+0	6.842E+0
-5.563E-1	3.922E+0	6.842E+0
-5.579E-1	3.893E+0	6.819E+0
-5.595E-1	3.922E+0	6.929E+0
-5.628E-1	3.857E+0	6.666E+0
-5.563E-1	3.912E+0	6.722E+0
-5.595E-1	3.974E+0	6.777E+0
-5.612E-1	3.834E+0	6.679E+0
-5.628E-1	3.938E+0	6.747E+0
-5.595E-1	3.831E+0	6.780E+0
-5.563E-1	3.909E+0	6.725E+0
-5.595E-1	3.883E+0	6.650E+0
-5.579E-1	3.877E+0	6.790E+0
-5.595E-1	3.974E+0	6.903E+0
-5.628E-1	3.922E+0	6.825E+0
-5.595E-1	3.951E+0	6.718E+0
-5.579E-1	3.831E+0	6.709E+0
-5.579E-1	3.941E+0	6.790E+0
-5.579E-1	3.903E+0	6.614E+0
-5.612E-1	3.883E+0	6.893E+0
-5.612E-1	3.805E+0	6.738E+0
-5.579E-1	3.958E+0	6.702E+0
-5.595E-1	3.984E+0	6.731E+0
-5.628E-1	3.922E+0	6.793E+0
-5.595E-1	3.896E+0	6.780E+0
-5.563E-1	3.964E+0	6.679E+0
-5.595E-1	3.984E+0	6.816E+0
-5.595E-1	3.912E+0	6.767E+0
-5.579E-1	3.854E+0	6.718E+0
-5.612E-1	3.990E+0	6.767E+0
-5.563E-1	3.903E+0	6.722E+0
-5.628E-1	3.737E+0	6.728E+0
-5.547E-1	3.919E+0	6.699E+0
-5.612E-1	3.877E+0	6.705E+0
-5.579E-1	3.958E+0	6.650E+0
-5.595E-1	3.877E+0	6.780E+0
-5.579E-1	3.961E+0	6.747E+0
-5.579E-1	3.870E+0	6.793E+0
-5.612E-1	3.951E+0	6.705E+0
-5.563E-1	3.857E+0	6.867E+0
-5.612E-1	3.906E+0	6.786E+0
-5.563E-1	3.864E+0	6.809E+0
-5.563E-1	3.961E+0	6.926E+0
-5.595E-1	3.922E+0	6.812E+0
-5.612E-1	3.967E+0	6.725E+0
-5.579E-1	3.945E+0	6.718E+0
-5.595E-1	4.000E+0	6.790E+0
-5.595E-1	3.857E+0	6.838E+0
-5.595E-1	3.886E+0	6.754E+0
-5.579E-1	3.899E+0	6.757E+0
-5.595E-1	3.925E+0	6.747E+0
-5.579E-1	3.977E+0	6.754E+0
-5.628E-1	3.838E+0	6.754E+0
[truncated: 67,955 more rows]
