# Supplementary material for: Improved ANAP incorporation and VCF analysis reveal details of P2X7 current facilitation and a limited conformational interplay between ATP binding and the intracellular ballast domain
Source: eLife. 2023 Jan 4;12:e82479. doi: 10.7554/eLife.82479 (PMC9859053; doi:10.7554/eLife.82479)
Supplement: Figure 4—source data 1. [file elife-82479-fig4-data1.zip › Figure-4_Source-data-1/T340_filterset-1_b08#13.csv]

-6.809E-2	8.973E+0	1.003E+1
-7.133E-2	9.223E+0	1.013E+1
-7.133E-2	9.116E+0	1.028E+1
-7.133E-2	9.154E+0	1.021E+1
-6.971E-2	9.154E+0	1.010E+1
-7.133E-2	9.034E+0	1.017E+1
-7.133E-2	9.073E+0	1.006E+1
-6.971E-2	8.976E+0	1.017E+1
-6.971E-2	8.992E+0	1.006E+1
-7.133E-2	8.976E+0	1.011E+1
-7.457E-2	9.009E+0	1.019E+1
-6.971E-2	9.265E+0	1.017E+1
-6.809E-2	9.086E+0	1.009E+1
-7.295E-2	9.028E+0	1.010E+1
-7.133E-2	9.151E+0	1.010E+1
-6.646E-2	9.086E+0	1.014E+1
-6.809E-2	9.116E+0	1.018E+1
-7.133E-2	8.947E+0	1.021E+1
-7.133E-2	9.229E+0	1.008E+1
-6.646E-2	9.106E+0	1.022E+1
-6.971E-2	9.132E+0	1.022E+1
-7.133E-2	9.031E+0	1.012E+1
-7.133E-2	9.226E+0	1.006E+1
-6.971E-2	9.018E+0	9.978E+0
-6.971E-2	9.164E+0	1.004E+1
-7.133E-2	9.262E+0	1.033E+1
-7.457E-2	9.281E+0	1.025E+1
-7.133E-2	9.090E+0	1.010E+1
-6.971E-2	9.015E+0	1.007E+1
-7.295E-2	9.044E+0	1.016E+1
-7.457E-2	9.060E+0	1.017E+1
-6.809E-2	9.077E+0	1.022E+1
-6.809E-2	9.090E+0	1.025E+1
-7.133E-2	9.070E+0	1.012E+1
-6.809E-2	9.015E+0	1.017E+1
-7.133E-2	9.047E+0	1.008E+1
-6.809E-2	9.174E+0	1.014E+1
-7.295E-2	8.879E+0	1.007E+1
-7.133E-2	9.096E+0	1.015E+1
-7.133E-2	9.109E+0	1.018E+1
-7.133E-2	9.005E+0	1.013E+1
-6.971E-2	9.184E+0	1.003E+1
-7.133E-2	8.996E+0	1.009E+1
-6.971E-2	9.158E+0	1.017E+1
-6.971E-2	9.051E+0	1.008E+1
-7.133E-2	9.109E+0	1.030E+1
-7.457E-2	9.112E+0	1.007E+1
-6.809E-2	9.057E+0	1.018E+1
-6.971E-2	9.103E+0	1.016E+1
-7.457E-2	9.077E+0	1.012E+1
-7.133E-2	9.164E+0	1.011E+1
-6.809E-2	8.918E+0	1.030E+1
-6.646E-2	8.914E+0	1.024E+1
-7.457E-2	9.122E+0	1.006E+1
-7.457E-2	9.002E+0	1.003E+1
-6.809E-2	8.921E+0	1.020E+1
-6.809E-2	9.109E+0	1.019E+1
-7.133E-2	9.031E+0	1.016E+1
-6.971E-2	8.918E+0	1.003E+1
-7.295E-2	9.184E+0	1.005E+1
-6.809E-2	9.171E+0	1.013E+1
-7.295E-2	9.190E+0	1.010E+1
-7.133E-2	9.119E+0	1.018E+1
-6.971E-2	9.005E+0	9.946E+0
-6.809E-2	9.077E+0	1.023E+1
-7.133E-2	9.067E+0	1.007E+1
-7.133E-2	9.064E+0	1.016E+1
-7.295E-2	9.067E+0	1.011E+1
-6.971E-2	8.911E+0	1.016E+1
-7.295E-2	9.106E+0	1.023E+1
-6.971E-2	9.106E+0	1.029E+1
-6.809E-2	9.080E+0	1.020E+1
-6.971E-2	9.067E+0	1.019E+1
-7.295E-2	9.031E+0	1.030E+1
-7.133E-2	9.093E+0	1.013E+1
-7.295E-2	8.992E+0	1.008E+1
-6.809E-2	9.067E+0	1.015E+1
-7.295E-2	8.885E+0	1.030E+1
-7.295E-2	9.015E+0	1.019E+1
-6.971E-2	9.161E+0	1.005E+1
-6.646E-2	9.070E+0	1.022E+1
-7.457E-2	9.083E+0	1.023E+1
-7.295E-2	9.171E+0	1.019E+1
-6.646E-2	9.158E+0	1.006E+1
-6.809E-2	9.096E+0	1.007E+1
-7.133E-2	9.242E+0	9.949E+0
-6.971E-2	9.018E+0	1.014E+1
-6.971E-2	8.973E+0	1.031E+1
-6.971E-2	8.989E+0	1.013E+1
-7.133E-2	9.184E+0	1.015E+1
-6.971E-2	8.986E+0	1.003E+1
-7.133E-2	8.914E+0	1.006E+1
-6.809E-2	9.132E+0	1.015E+1
-7.295E-2	9.028E+0	1.021E+1
-7.133E-2	9.148E+0	1.017E+1
-6.809E-2	9.090E+0	9.829E+0
-6.809E-2	9.239E+0	1.006E+1
-7.295E-2	9.099E+0	1.017E+1
-7.295E-2	9.216E+0	1.005E+1
-6.809E-2	9.161E+0	1.023E+1
-6.646E-2	9.129E+0	1.026E+1
-6.971E-2	8.973E+0	1.028E+1
-7.295E-2	9.041E+0	1.009E+1
-6.971E-2	8.953E+0	1.008E+1
-6.971E-2	8.940E+0	1.017E+1
-7.295E-2	9.307E+0	1.033E+1
-6.971E-2	9.041E+0	1.024E+1
-6.809E-2	9.103E+0	1.022E+1
-6.809E-2	9.307E+0	1.026E+1
-7.133E-2	9.057E+0	1.004E+1
-7.133E-2	9.106E+0	9.985E+0
-7.133E-2	9.057E+0	1.014E+1
-6.809E-2	9.210E+0	1.011E+1
-6.971E-2	9.018E+0	1.013E+1
-6.971E-2	9.197E+0	1.007E+1
-7.133E-2	9.184E+0	9.972E+0
-6.646E-2	9.096E+0	1.016E+1
-6.971E-2	9.041E+0	1.019E+1
-7.133E-2	9.106E+0	1.010E+1
-6.809E-2	9.038E+0	1.016E+1
-6.809E-2	9.090E+0	1.023E+1
-7.295E-2	8.989E+0	1.015E+1
-7.295E-2	9.236E+0	1.008E+1
-6.809E-2	9.116E+0	1.008E+1
-6.971E-2	9.086E+0	1.011E+1
-7.133E-2	9.018E+0	1.032E+1
-7.133E-2	8.989E+0	9.952E+0
-6.809E-2	8.976E+0	1.025E+1
-6.809E-2	9.060E+0	9.949E+0
-6.809E-2	9.216E+0	1.020E+1
-7.295E-2	9.073E+0	1.018E+1
-6.971E-2	9.083E+0	1.004E+1
-6.971E-2	9.086E+0	9.933E+0
-6.971E-2	9.167E+0	1.019E+1
-7.295E-2	9.142E+0	1.011E+1
-6.809E-2	9.002E+0	1.016E+1
-6.809E-2	9.038E+0	1.031E+1
-7.457E-2	9.099E+0	1.021E+1
-7.133E-2	9.232E+0	1.016E+1
-6.809E-2	9.190E+0	9.978E+0
-6.646E-2	9.028E+0	1.017E+1
-7.133E-2	8.963E+0	1.012E+1
-7.295E-2	9.174E+0	1.018E+1
-7.133E-2	9.051E+0	1.019E+1
-6.646E-2	9.093E+0	1.005E+1
-7.133E-2	9.057E+0	1.025E+1
-6.971E-2	8.999E+0	1.008E+1
-6.646E-2	8.966E+0	1.015E+1
-6.971E-2	8.992E+0	1.002E+1
-7.295E-2	9.060E+0	1.010E+1
-7.295E-2	9.258E+0	1.005E+1
-6.971E-2	9.005E+0	1.022E+1
-6.809E-2	9.232E+0	1.016E+1
-7.133E-2	9.151E+0	1.021E+1
-7.295E-2	9.171E+0	1.011E+1
-6.809E-2	9.028E+0	9.985E+0
-6.809E-2	9.310E+0	1.005E+1
-7.295E-2	9.093E+0	1.018E+1
-6.971E-2	9.112E+0	1.013E+1
-6.809E-2	9.151E+0	1.038E+1
-6.809E-2	9.093E+0	1.010E+1
-7.295E-2	9.184E+0	9.991E+0
-7.133E-2	9.145E+0	1.037E+1
-6.809E-2	9.031E+0	1.029E+1
-6.809E-2	8.875E+0	1.008E+1
-7.133E-2	9.044E+0	1.014E+1
-7.295E-2	9.103E+0	1.009E+1
-6.971E-2	8.999E+0	1.010E+1
-7.133E-2	9.252E+0	1.024E+1
-6.809E-2	9.028E+0	1.024E+1
-6.971E-2	9.206E+0	1.016E+1
-6.809E-2	9.015E+0	1.018E+1
-6.809E-2	9.044E+0	1.011E+1
-7.295E-2	9.317E+0	1.023E+1
-7.295E-2	8.940E+0	1.013E+1
-6.971E-2	8.914E+0	1.017E+1
-7.295E-2	9.177E+0	1.009E+1
-6.971E-2	9.093E+0	1.017E+1
-7.620E-2	9.190E+0	9.998E+0
-6.971E-2	9.093E+0	1.012E+1
-7.133E-2	9.093E+0	1.024E+1
-6.971E-2	9.054E+0	1.024E+1
-7.295E-2	9.015E+0	1.028E+1
-6.971E-2	9.187E+0	1.016E+1
-6.971E-2	9.125E+0	1.010E+1
-7.133E-2	9.015E+0	9.914E+0
-7.295E-2	9.103E+0	1.025E+1
-6.971E-2	9.180E+0	1.016E+1
-6.646E-2	9.167E+0	1.012E+1
-6.809E-2	9.106E+0	1.015E+1
-7.295E-2	9.154E+0	1.021E+1
-6.646E-2	9.044E+0	1.022E+1
-6.646E-2	9.034E+0	9.982E+0
-7.133E-2	9.200E+0	1.021E+1
-7.295E-2	9.177E+0	1.012E+1
-6.971E-2	9.025E+0	1.008E+1
-6.971E-2	9.015E+0	1.026E+1
-7.133E-2	9.034E+0	1.013E+1
-6.971E-2	9.213E+0	1.033E+1
-6.971E-2	8.970E+0	1.029E+1
-6.809E-2	9.129E+0	1.005E+1
-6.971E-2	9.161E+0	1.007E+1
-7.133E-2	9.138E+0	1.011E+1
-6.809E-2	9.142E+0	1.012E+1
-6.646E-2	9.197E+0	1.037E+1
-7.133E-2	9.109E+0	1.029E+1
-6.971E-2	9.138E+0	1.008E+1
-6.646E-2	9.187E+0	1.003E+1
-6.809E-2	9.219E+0	1.016E+1
-7.133E-2	9.051E+0	1.032E+1
-7.133E-2	9.180E+0	1.013E+1
-6.809E-2	9.060E+0	1.014E+1
-6.809E-2	9.057E+0	1.021E+1
-7.133E-2	9.297E+0	9.884E+0
-7.295E-2	9.047E+0	1.001E+1
-6.809E-2	9.044E+0	1.011E+1
-7.133E-2	8.979E+0	9.985E+0
-7.295E-2	9.310E+0	1.010E+1
-7.295E-2	9.057E+0	1.007E+1
-7.133E-2	9.073E+0	1.012E+1
-6.971E-2	9.284E+0	9.917E+0
-6.971E-2	9.268E+0	1.019E+1
-7.133E-2	9.164E+0	1.009E+1
-6.809E-2	9.154E+0	1.016E+1
-7.133E-2	9.226E+0	1.016E+1
-6.971E-2	9.021E+0	1.028E+1
-7.133E-2	9.077E+0	1.027E+1
-6.646E-2	9.028E+0	1.025E+1
-6.809E-2	9.051E+0	1.020E+1
-6.809E-2	9.021E+0	1.017E+1
-7.295E-2	9.148E+0	1.014E+1
-7.133E-2	9.028E+0	1.011E+1
-6.809E-2	9.109E+0	1.008E+1
-7.133E-2	9.083E+0	1.022E+1
-7.295E-2	9.025E+0	1.032E+1
-6.971E-2	9.060E+0	1.010E+1
-6.971E-2	9.051E+0	1.019E+1
-7.457E-2	9.086E+0	1.027E+1
-7.295E-2	9.112E+0	1.022E+1
-6.809E-2	9.119E+0	1.012E+1
-6.484E-2	8.960E+0	1.000E+1
-7.295E-2	9.090E+0	1.024E+1
-6.971E-2	9.002E+0	1.025E+1
-7.133E-2	9.057E+0	1.021E+1
-6.646E-2	9.060E+0	1.020E+1
-7.295E-2	9.057E+0	1.023E+1
-6.971E-2	9.051E+0	1.007E+1
-6.646E-2	8.957E+0	1.007E+1
-7.133E-2	9.028E+0	1.001E+1
-6.971E-2	9.060E+0	1.023E+1
-7.133E-2	9.167E+0	1.004E+1
-6.809E-2	9.161E+0	1.027E+1
-6.971E-2	9.041E+0	1.033E+1
-6.971E-2	9.070E+0	1.023E+1
-6.646E-2	9.096E+0	1.014E+1
-6.646E-2	9.090E+0	1.032E+1
-6.809E-2	9.070E+0	1.028E+1
-7.295E-2	9.180E+0	1.018E+1
-7.133E-2	9.077E+0	1.005E+1
-7.133E-2	8.999E+0	1.015E+1
-7.133E-2	8.960E+0	1.035E+1
-7.133E-2	9.164E+0	1.012E+1
-6.971E-2	9.226E+0	1.010E+1
-6.971E-2	9.148E+0	1.022E+1
-6.322E-2	9.070E+0	1.018E+1
-6.971E-2	9.148E+0	1.009E+1
-7.295E-2	9.226E+0	1.017E+1
-6.809E-2	9.064E+0	1.030E+1
-6.809E-2	9.193E+0	1.009E+1
-7.295E-2	8.950E+0	1.015E+1
-7.295E-2	9.060E+0	1.029E+1
-6.971E-2	9.122E+0	1.026E+1
-6.971E-2	8.989E+0	1.024E+1
-7.133E-2	9.116E+0	1.019E+1
-7.133E-2	9.051E+0	9.998E+0
-6.646E-2	9.116E+0	1.024E+1
-6.971E-2	8.914E+0	1.028E+1
-7.133E-2	9.060E+0	1.011E+1
-7.133E-2	8.992E+0	1.015E+1
-6.971E-2	9.090E+0	9.978E+0
-6.809E-2	9.012E+0	1.030E+1
-6.971E-2	9.086E+0	1.010E+1
-6.971E-2	9.041E+0	1.011E+1
-6.809E-2	9.206E+0	1.006E+1
-6.971E-2	8.989E+0	1.011E+1
-7.133E-2	9.125E+0	1.036E+1
-7.457E-2	9.203E+0	1.006E+1
-6.971E-2	9.249E+0	1.010E+1
-6.646E-2	9.190E+0	1.027E+1
-7.295E-2	9.135E+0	1.013E+1
-6.809E-2	9.122E+0	1.010E+1
-6.809E-2	9.213E+0	1.020E+1
-6.646E-2	9.349E+0	1.012E+1
-7.295E-2	9.145E+0	1.008E+1
-7.295E-2	9.119E+0	1.007E+1
-6.809E-2	9.025E+0	1.025E+1
-7.133E-2	9.028E+0	9.975E+0
-6.971E-2	9.125E+0	9.972E+0
-7.295E-2	9.086E+0	1.019E+1
-6.809E-2	8.953E+0	1.017E+1
-6.484E-2	9.047E+0	1.017E+1
-6.971E-2	9.077E+0	1.023E+1
-6.971E-2	9.216E+0	1.038E+1
-6.971E-2	8.931E+0	1.005E+1
-6.809E-2	9.197E+0	1.007E+1
-7.133E-2	9.229E+0	1.032E+1
-7.133E-2	9.112E+0	1.015E+1
-6.971E-2	9.080E+0	1.003E+1
-6.971E-2	9.184E+0	1.013E+1
-7.457E-2	9.164E+0	1.009E+1
-7.133E-2	9.229E+0	1.021E+1
-6.809E-2	9.093E+0	1.005E+1
-6.484E-2	9.031E+0	1.010E+1
-7.295E-2	9.009E+0	1.014E+1
-7.133E-2	9.132E+0	1.009E+1
-6.809E-2	9.005E+0	1.033E+1
-6.971E-2	9.145E+0	1.012E+1
-6.971E-2	9.158E+0	1.023E+1
-6.971E-2	9.012E+0	1.002E+1
-6.809E-2	9.242E+0	1.028E+1
-7.133E-2	9.031E+0	1.011E+1
-7.133E-2	9.232E+0	1.007E+1
-7.295E-2	9.346E+0	1.024E+1
-6.646E-2	8.992E+0	1.015E+1
-6.646E-2	9.083E+0	1.019E+1
-7.457E-2	9.116E+0	1.002E+1
-7.295E-2	9.219E+0	1.008E+1
-6.809E-2	9.129E+0	9.943E+0
-7.295E-2	9.009E+0	9.978E+0
-7.295E-2	9.180E+0	1.020E+1
-7.133E-2	9.161E+0	1.020E+1
-6.809E-2	9.031E+0	1.008E+1
-6.971E-2	8.901E+0	1.029E+1
-7.133E-2	9.086E+0	1.025E+1
-7.457E-2	9.245E+0	1.021E+1
-6.484E-2	9.167E+0	1.022E+1
-6.809E-2	9.051E+0	1.017E+1
-6.809E-2	9.119E+0	1.021E+1
-7.133E-2	9.151E+0	1.018E+1
-6.646E-2	9.083E+0	1.023E+1
-6.809E-2	9.015E+0	1.009E+1
-7.295E-2	9.129E+0	1.015E+1
-7.295E-2	9.099E+0	1.027E+1
-6.971E-2	9.255E+0	1.010E+1
-6.646E-2	9.171E+0	9.959E+0
-6.971E-2	9.086E+0	1.014E+1
-6.809E-2	9.047E+0	1.009E+1
-6.809E-2	9.125E+0	1.009E+1
-6.809E-2	9.021E+0	1.024E+1
-7.133E-2	8.885E+0	1.031E+1
-7.133E-2	9.090E+0	1.015E+1
-7.133E-2	9.122E+0	1.017E+1
-6.971E-2	9.180E+0	1.027E+1
-6.971E-2	9.090E+0	1.034E+1
-7.295E-2	9.190E+0	1.031E+1
-6.971E-2	9.031E+0	1.036E+1
-6.809E-2	9.109E+0	1.020E+1
-6.484E-2	9.174E+0	1.025E+1
-6.971E-2	9.184E+0	1.032E+1
-7.133E-2	8.866E+0	1.013E+1
-6.971E-2	9.080E+0	1.014E+1
-7.133E-2	9.031E+0	1.012E+1
-7.133E-2	9.132E+0	1.013E+1
-6.971E-2	8.918E+0	1.000E+1
-6.809E-2	9.025E+0	9.975E+0
-6.971E-2	9.044E+0	1.003E+1
-7.133E-2	9.258E+0	1.019E+1
-6.971E-2	9.021E+0	1.039E+1
-6.809E-2	9.206E+0	1.016E+1
-7.295E-2	9.190E+0	1.024E+1
-7.295E-2	9.009E+0	1.014E+1
-6.971E-2	9.067E+0	1.029E+1
-6.809E-2	9.125E+0	1.028E+1
-7.295E-2	9.339E+0	1.027E+1
-7.457E-2	9.090E+0	1.017E+1
-6.809E-2	9.073E+0	1.011E+1
-6.809E-2	9.255E+0	1.004E+1
-7.133E-2	9.112E+0	1.004E+1
-7.133E-2	9.125E+0	1.006E+1
-6.809E-2	8.934E+0	1.016E+1
-6.646E-2	9.051E+0	1.023E+1
-6.971E-2	8.986E+0	1.034E+1
-7.295E-2	9.044E+0	1.017E+1
-6.809E-2	9.031E+0	9.920E+0
-6.971E-2	9.122E+0	1.031E+1
-6.971E-2	9.112E+0	1.012E+1
-6.971E-2	9.025E+0	1.030E+1
-6.809E-2	9.258E+0	1.038E+1
-6.809E-2	9.093E+0	1.013E+1
-7.133E-2	8.905E+0	1.016E+1
-7.295E-2	9.216E+0	1.022E+1
-6.646E-2	9.038E+0	1.027E+1
-6.971E-2	9.197E+0	1.015E+1
-7.295E-2	9.210E+0	1.030E+1
-7.133E-2	8.963E+0	1.026E+1
-6.646E-2	9.232E+0	1.019E+1
-6.971E-2	9.018E+0	1.030E+1
-6.809E-2	9.164E+0	9.982E+0
-6.971E-2	9.167E+0	1.018E+1
-6.971E-2	9.278E+0	1.002E+1
-6.971E-2	8.986E+0	1.032E+1
-7.295E-2	8.986E+0	1.008E+1
-7.295E-2	9.073E+0	1.033E+1
-6.646E-2	9.109E+0	1.012E+1
-7.133E-2	9.142E+0	1.010E+1
-7.295E-2	9.054E+0	1.022E+1
-7.133E-2	9.116E+0	1.004E+1
-6.809E-2	9.300E+0	1.012E+1
-6.971E-2	9.252E+0	1.028E+1
-6.971E-2	9.229E+0	9.995E+0
-7.295E-2	9.226E+0	1.002E+1
-6.809E-2	8.950E+0	1.028E+1
-6.646E-2	9.057E+0	1.009E+1
-7.295E-2	9.047E+0	9.985E+0
-7.133E-2	9.086E+0	1.012E+1
-6.971E-2	9.060E+0	1.003E+1
-6.646E-2	9.135E+0	1.010E+1
-7.295E-2	9.158E+0	1.014E+1
-7.295E-2	9.132E+0	1.008E+1
-6.809E-2	9.154E+0	1.010E+1
-6.971E-2	9.200E+0	1.023E+1
-6.971E-2	9.167E+0	1.023E+1
-6.971E-2	9.187E+0	1.012E+1
-7.133E-2	9.145E+0	1.006E+1
-6.809E-2	9.038E+0	1.020E+1
-6.971E-2	9.151E+0	1.016E+1
-7.295E-2	9.122E+0	1.010E+1
-6.971E-2	9.148E+0	1.020E+1
-7.133E-2	9.086E+0	1.018E+1
-7.133E-2	9.086E+0	1.018E+1
-7.295E-2	9.015E+0	1.015E+1
-6.809E-2	8.957E+0	1.016E+1
-6.646E-2	9.047E+0	1.020E+1
-7.133E-2	9.135E+0	1.020E+1
-7.457E-2	9.044E+0	1.017E+1
-6.809E-2	9.112E+0	1.021E+1
-6.971E-2	9.090E+0	1.020E+1
-7.295E-2	8.814E+0	9.881E+0
-7.295E-2	9.164E+0	1.024E+1
-7.133E-2	9.103E+0	1.005E+1
-6.971E-2	9.161E+0	1.023E+1
-7.133E-2	8.957E+0	1.005E+1
-6.971E-2	8.979E+0	1.020E+1
-6.971E-2	9.018E+0	1.023E+1
-7.295E-2	9.031E+0	1.022E+1
-7.133E-2	9.213E+0	1.023E+1
-7.133E-2	9.041E+0	1.046E+1
-6.971E-2	9.232E+0	1.022E+1
-6.971E-2	9.106E+0	1.020E+1
-6.971E-2	9.210E+0	1.026E+1
-7.133E-2	9.112E+0	9.920E+0
-6.809E-2	9.083E+0	1.019E+1
-6.646E-2	9.154E+0	1.019E+1
-7.295E-2	9.041E+0	1.020E+1
-7.295E-2	9.145E+0	1.031E+1
-6.971E-2	9.099E+0	1.016E+1
-6.971E-2	9.135E+0	1.020E+1
-7.457E-2	9.180E+0	1.029E+1
-7.133E-2	9.060E+0	1.035E+1
-6.809E-2	9.064E+0	1.024E+1
-6.971E-2	9.190E+0	1.010E+1
-6.646E-2	9.142E+0	1.016E+1
-6.809E-2	9.077E+0	1.029E+1
-6.809E-2	9.197E+0	1.010E+1
-7.133E-2	9.148E+0	1.025E+1
-7.133E-2	9.145E+0	1.003E+1
-6.971E-2	9.223E+0	1.013E+1
-6.809E-2	8.931E+0	1.019E+1
-6.971E-2	9.167E+0	1.001E+1
-6.971E-2	9.200E+0	1.018E+1
-7.295E-2	9.086E+0	1.015E+1
-6.646E-2	9.025E+0	1.012E+1
-6.809E-2	9.106E+0	1.017E+1
-7.295E-2	9.070E+0	1.000E+1
-7.457E-2	9.015E+0	1.016E+1
-6.809E-2	8.911E+0	1.022E+1
-6.971E-2	9.271E+0	1.021E+1
-7.133E-2	9.090E+0	1.017E+1
-7.133E-2	9.057E+0	1.031E+1
-7.133E-2	9.077E+0	1.021E+1
-6.971E-2	9.041E+0	1.022E+1
-7.295E-2	9.044E+0	1.030E+1
-7.133E-2	9.174E+0	1.007E+1
-6.971E-2	9.177E+0	1.031E+1
-6.646E-2	9.034E+0	1.015E+1
-7.457E-2	9.132E+0	1.024E+1
-6.809E-2	9.184E+0	1.013E+1
-6.646E-2	9.096E+0	1.030E+1
-6.646E-2	9.145E+0	1.015E+1
-7.295E-2	9.021E+0	1.019E+1
-6.971E-2	9.012E+0	1.029E+1
-7.295E-2	9.135E+0	1.023E+1
-6.971E-2	8.986E+0	1.023E+1
-7.133E-2	8.970E+0	1.022E+1
-6.809E-2	9.252E+0	1.017E+1
-6.971E-2	9.034E+0	1.030E+1
-6.809E-2	9.132E+0	1.021E+1
-7.133E-2	9.219E+0	1.015E+1
-7.457E-2	9.177E+0	1.017E+1
-6.646E-2	8.840E+0	1.005E+1
-7.133E-2	9.138E+0	1.024E+1
-6.971E-2	9.015E+0	1.018E+1
-6.971E-2	9.236E+0	1.033E+1
-6.971E-2	9.206E+0	1.032E+1
-6.971E-2	9.174E+0	1.007E+1
-6.971E-2	9.164E+0	1.021E+1
-6.971E-2	9.184E+0	1.008E+1
-6.809E-2	9.060E+0	1.021E+1
-6.646E-2	9.255E+0	1.015E+1
-7.133E-2	8.973E+0	1.016E+1
-6.809E-2	8.927E+0	1.023E+1
-6.809E-2	9.203E+0	9.927E+0
-6.809E-2	9.148E+0	1.021E+1
-7.133E-2	9.057E+0	1.018E+1
-7.133E-2	9.239E+0	1.007E+1
-6.809E-2	9.151E+0	1.025E+1
-6.646E-2	9.025E+0	1.011E+1
-7.133E-2	9.291E+0	1.027E+1
-6.809E-2	9.167E+0	1.020E+1
-6.646E-2	9.077E+0	1.010E+1
-7.133E-2	8.960E+0	1.013E+1
-7.133E-2	8.947E+0	1.011E+1
-7.457E-2	9.193E+0	1.017E+1
-6.971E-2	9.184E+0	1.012E+1
-6.809E-2	9.034E+0	1.009E+1
-6.971E-2	9.025E+0	1.017E+1
-7.295E-2	8.931E+0	1.010E+1
-7.133E-2	9.229E+0	1.029E+1
-6.971E-2	9.223E+0	1.020E+1
-6.809E-2	8.957E+0	1.036E+1
-7.133E-2	8.960E+0	1.009E+1
-6.646E-2	9.099E+0	1.008E+1
-6.809E-2	9.116E+0	1.018E+1
-7.133E-2	9.125E+0	1.010E+1
-7.457E-2	9.161E+0	1.010E+1
-6.809E-2	8.918E+0	1.013E+1
-7.295E-2	9.005E+0	1.020E+1
-7.133E-2	9.119E+0	1.021E+1
-6.971E-2	9.142E+0	1.015E+1
-6.809E-2	9.083E+0	1.022E+1
-6.971E-2	9.200E+0	1.016E+1
-7.133E-2	9.122E+0	1.021E+1
-7.295E-2	9.080E+0	1.006E+1
-7.133E-2	9.167E+0	1.031E+1
-6.646E-2	9.226E+0	1.021E+1
-7.133E-2	8.914E+0	1.010E+1
-7.295E-2	8.888E+0	1.020E+1
-6.646E-2	9.125E+0	1.011E+1
-6.809E-2	9.067E+0	1.013E+1
-7.133E-2	9.206E+0	1.010E+1
-7.295E-2	9.161E+0	1.009E+1
-6.809E-2	8.950E+0	1.010E+1
-6.971E-2	9.193E+0	1.018E+1
-7.133E-2	9.028E+0	1.026E+1
-6.809E-2	9.119E+0	1.019E+1
-6.646E-2	8.960E+0	1.009E+1
-6.971E-2	9.086E+0	1.018E+1
-6.971E-2	9.164E+0	1.012E+1
-7.133E-2	8.950E+0	1.017E+1
-6.646E-2	9.012E+0	1.009E+1
-6.809E-2	9.268E+0	1.032E+1
-7.295E-2	9.135E+0	1.000E+1
-7.133E-2	9.057E+0	1.007E+1
-6.809E-2	9.213E+0	1.012E+1
-6.971E-2	9.034E+0	1.024E+1
-7.295E-2	9.213E+0	1.024E+1
-7.295E-2	9.187E+0	1.016E+1
-6.809E-2	9.077E+0	1.019E+1
-6.809E-2	9.154E+0	1.009E+1
-6.971E-2	9.142E+0	1.021E+1
-7.295E-2	9.051E+0	1.029E+1
-6.809E-2	9.138E+0	1.019E+1
-6.971E-2	9.151E+0	1.023E+1
-6.809E-2	9.148E+0	1.019E+1
-7.133E-2	9.028E+0	1.008E+1
-6.809E-2	9.099E+0	1.010E+1
-6.809E-2	9.080E+0	1.016E+1
-7.133E-2	9.151E+0	1.021E+1
-7.133E-2	9.122E+0	1.012E+1
-6.809E-2	9.057E+0	1.026E+1
-6.809E-2	8.960E+0	1.003E+1
-7.133E-2	9.177E+0	1.032E+1
-7.295E-2	9.142E+0	1.022E+1
-6.971E-2	8.976E+0	1.018E+1
-6.646E-2	8.970E+0	1.005E+1
-6.646E-2	9.158E+0	1.014E+1
-6.971E-2	8.999E+0	1.031E+1
-7.133E-2	9.080E+0	1.043E+1
-6.809E-2	9.080E+0	1.026E+1
-6.971E-2	9.083E+0	1.030E+1
-7.295E-2	9.070E+0	1.009E+1
-6.971E-2	9.187E+0	1.021E+1
-6.971E-2	9.116E+0	1.014E+1
-6.971E-2	9.180E+0	1.007E+1
-6.971E-2	9.070E+0	1.025E+1
-6.971E-2	9.080E+0	1.002E+1
-6.971E-2	9.028E+0	1.033E+1
-6.971E-2	9.216E+0	1.008E+1
-7.133E-2	8.924E+0	1.029E+1
-6.971E-2	9.034E+0	1.025E+1
-6.646E-2	9.116E+0	1.005E+1
-7.457E-2	9.142E+0	1.002E+1
-7.295E-2	9.116E+0	1.020E+1
-6.809E-2	9.109E+0	1.004E+1
-6.809E-2	9.154E+0	1.032E+1
-7.133E-2	9.099E+0	1.028E+1
-7.133E-2	8.944E+0	1.017E+1
-7.133E-2	9.187E+0	1.024E+1
-6.809E-2	9.232E+0	1.012E+1
-7.133E-2	8.950E+0	1.024E+1
-7.133E-2	9.021E+0	1.020E+1
-6.809E-2	9.161E+0	1.024E+1
-6.971E-2	9.145E+0	1.027E+1
-7.295E-2	9.112E+0	1.033E+1
-7.295E-2	9.041E+0	1.022E+1
-6.646E-2	9.057E+0	1.013E+1
-7.133E-2	9.213E+0	1.018E+1
-6.971E-2	9.054E+0	1.016E+1
-7.133E-2	9.047E+0	1.006E+1
-6.809E-2	9.060E+0	1.023E+1
-7.133E-2	9.119E+0	1.021E+1
-6.971E-2	9.203E+0	1.022E+1
-6.971E-2	9.197E+0	9.998E+0
-6.809E-2	9.005E+0	1.031E+1
-6.484E-2	9.161E+0	1.029E+1
-6.971E-2	9.180E+0	1.036E+1
-7.133E-2	9.106E+0	1.008E+1
-6.809E-2	9.129E+0	1.028E+1
-6.646E-2	9.070E+0	1.015E+1
-7.133E-2	9.255E+0	1.014E+1
-6.971E-2	9.245E+0	1.014E+1
-6.809E-2	9.177E+0	1.017E+1
-7.133E-2	9.174E+0	1.039E+1
-7.295E-2	9.203E+0	1.024E+1
-7.295E-2	9.226E+0	9.985E+0
-6.809E-2	9.083E+0	1.012E+1
-6.322E-2	9.151E+0	1.024E+1
-6.809E-2	9.060E+0	1.013E+1
-7.133E-2	9.080E+0	1.018E+1
-6.809E-2	9.057E+0	1.019E+1
-6.809E-2	9.184E+0	1.027E+1
-7.295E-2	9.015E+0	1.010E+1
-7.295E-2	9.031E+0	1.014E+1
-6.809E-2	9.132E+0	1.026E+1
-6.971E-2	9.197E+0	1.032E+1
-7.133E-2	9.171E+0	1.012E+1
-6.809E-2	9.164E+0	1.021E+1
-6.809E-2	9.099E+0	1.023E+1
-6.809E-2	9.164E+0	1.019E+1
-6.809E-2	9.278E+0	1.013E+1
-7.295E-2	9.034E+0	1.004E+1
-7.133E-2	9.129E+0	1.017E+1
-6.971E-2	9.177E+0	1.017E+1
-6.971E-2	9.122E+0	1.006E+1
-7.133E-2	9.167E+0	1.008E+1
-6.809E-2	9.258E+0	1.037E+1
-6.971E-2	9.161E+0	1.021E+1
-7.295E-2	8.996E+0	1.035E+1
-7.133E-2	9.073E+0	1.032E+1
-6.809E-2	9.021E+0	1.035E+1
-7.133E-2	9.122E+0	1.024E+1
-7.620E-2	9.028E+0	1.012E+1
-7.295E-2	9.005E+0	1.016E+1
-6.971E-2	9.025E+0	1.009E+1
-6.646E-2	9.216E+0	1.014E+1
-6.809E-2	9.015E+0	1.022E+1
-7.295E-2	8.963E+0	1.023E+1
-6.971E-2	9.278E+0	1.013E+1
-6.971E-2	9.038E+0	1.028E+1
-7.133E-2	9.015E+0	1.028E+1
-7.133E-2	9.132E+0	1.021E+1
-6.809E-2	9.112E+0	1.021E+1
-6.646E-2	9.093E+0	1.023E+1
-7.133E-2	9.135E+0	1.005E+1
-7.295E-2	9.073E+0	1.025E+1
-6.971E-2	9.184E+0	1.020E+1
-6.809E-2	8.996E+0	1.012E+1
-7.457E-2	9.213E+0	1.012E+1
-6.809E-2	9.067E+0	1.018E+1
-6.809E-2	9.064E+0	9.962E+0
-6.971E-2	9.064E+0	1.039E+1
-7.295E-2	9.154E+0	9.975E+0
-7.295E-2	9.119E+0	1.006E+1
-7.133E-2	9.057E+0	1.026E+1
-6.322E-2	8.996E+0	1.016E+1
-6.971E-2	9.018E+0	1.029E+1
-7.133E-2	9.067E+0	1.019E+1
-6.971E-2	9.116E+0	1.028E+1
-6.809E-2	9.125E+0	1.018E+1
-7.295E-2	9.057E+0	1.016E+1
-6.971E-2	9.129E+0	1.026E+1
-7.133E-2	9.174E+0	1.014E+1
-7.133E-2	9.038E+0	1.037E+1
-7.133E-2	9.142E+0	1.032E+1
-6.971E-2	9.213E+0	1.020E+1
-6.484E-2	9.132E+0	1.036E+1
-6.809E-2	8.924E+0	1.037E+1
-6.646E-2	9.083E+0	1.016E+1
-7.133E-2	9.171E+0	1.009E+1
-6.484E-2	9.154E+0	1.016E+1
-6.971E-2	9.073E+0	1.018E+1
-7.133E-2	9.184E+0	1.025E+1
-7.295E-2	9.109E+0	1.006E+1
-6.809E-2	9.125E+0	1.031E+1
-6.809E-2	9.047E+0	1.029E+1
-7.133E-2	9.180E+0	1.028E+1
-7.295E-2	9.190E+0	9.962E+0
-6.484E-2	9.086E+0	1.010E+1
-6.971E-2	8.979E+0	1.018E+1
-7.133E-2	9.015E+0	1.032E+1
-6.971E-2	9.138E+0	1.022E+1
-6.809E-2	9.060E+0	1.032E+1
-7.133E-2	9.226E+0	1.025E+1
-6.971E-2	9.161E+0	1.024E+1
-7.295E-2	9.206E+0	1.025E+1
-6.809E-2	9.262E+0	1.024E+1
-6.971E-2	9.213E+0	1.008E+1
-7.133E-2	9.086E+0	1.016E+1
-6.971E-2	9.002E+0	1.007E+1
-6.971E-2	9.320E+0	1.032E+1
-6.809E-2	9.219E+0	1.031E+1
-6.809E-2	9.219E+0	1.017E+1
-7.295E-2	9.242E+0	1.011E+1
-6.809E-2	9.164E+0	1.007E+1
-6.646E-2	9.164E+0	1.016E+1
-7.133E-2	9.096E+0	1.025E+1
-7.133E-2	9.177E+0	1.009E+1
-6.809E-2	9.129E+0	1.014E+1
-7.133E-2	9.005E+0	1.020E+1
-6.971E-2	9.109E+0	1.017E+1
-7.133E-2	9.171E+0	1.024E+1
-6.971E-2	9.262E+0	1.019E+1
-6.809E-2	9.145E+0	1.027E+1
-6.971E-2	9.028E+0	1.028E+1
-7.133E-2	8.960E+0	1.012E+1
-6.646E-2	9.275E+0	1.017E+1
-6.809E-2	9.365E+0	1.033E+1
-7.295E-2	8.901E+0	1.023E+1
-7.133E-2	9.138E+0	1.024E+1
-6.971E-2	9.093E+0	1.017E+1
-6.809E-2	9.258E+0	1.024E+1
-7.133E-2	8.979E+0	1.029E+1
-7.295E-2	9.038E+0	1.010E+1
-6.971E-2	9.009E+0	1.021E+1
-6.809E-2	9.213E+0	1.038E+1
-7.295E-2	9.177E+0	1.026E+1
-7.133E-2	9.090E+0	1.019E+1
-6.971E-2	9.265E+0	1.029E+1
-6.971E-2	9.002E+0	1.029E+1
-6.971E-2	9.223E+0	1.007E+1
-7.133E-2	9.213E+0	1.019E+1
-6.809E-2	9.096E+0	1.027E+1
-6.809E-2	9.112E+0	1.029E+1
-7.133E-2	9.317E+0	1.028E+1
-7.295E-2	9.210E+0	1.028E+1
-6.646E-2	9.031E+0	1.020E+1
-7.133E-2	9.129E+0	1.030E+1
-7.295E-2	9.080E+0	1.007E+1
-7.133E-2	9.015E+0	1.027E+1
-6.646E-2	9.051E+0	1.021E+1
-6.646E-2	9.038E+0	1.003E+1
-7.133E-2	9.161E+0	1.025E+1
-7.133E-2	8.953E+0	1.021E+1
-6.971E-2	9.151E+0	1.012E+1
-6.971E-2	9.138E+0	1.033E+1
-6.971E-2	9.041E+0	1.022E+1
-7.133E-2	9.106E+0	1.001E+1
-6.809E-2	9.054E+0	1.015E+1
-6.809E-2	9.041E+0	1.014E+1
-6.971E-2	8.979E+0	1.026E+1
-7.133E-2	9.226E+0	1.018E+1
-6.646E-2	9.132E+0	1.019E+1
-6.809E-2	9.109E+0	1.013E+1
-6.971E-2	9.135E+0	1.010E+1
-6.971E-2	9.239E+0	1.028E+1
-6.809E-2	9.197E+0	1.019E+1
-6.809E-2	9.067E+0	1.013E+1
-7.133E-2	9.142E+0	1.025E+1
-7.133E-2	9.200E+0	1.018E+1
-6.971E-2	8.966E+0	1.004E+1
-6.971E-2	9.142E+0	1.008E+1
-7.457E-2	9.125E+0	9.959E+0
-6.809E-2	9.203E+0	1.024E+1
-6.484E-2	9.135E+0	1.003E+1
-6.971E-2	9.090E+0	1.017E+1
-6.971E-2	8.921E+0	1.020E+1
-6.809E-2	9.028E+0	1.018E+1
-6.971E-2	9.151E+0	1.006E+1
-6.971E-2	8.843E+0	1.024E+1
-6.971E-2	9.265E+0	1.023E+1
-7.133E-2	9.187E+0	1.005E+1
-6.809E-2	8.947E+0	1.025E+1
-6.809E-2	9.206E+0	1.045E+1
-6.809E-2	9.265E+0	1.029E+1
-6.971E-2	9.034E+0	1.024E+1
-6.809E-2	8.999E+0	1.015E+1
-6.809E-2	9.125E+0	1.024E+1
-7.295E-2	9.184E+0	1.020E+1
-6.971E-2	9.067E+0	1.017E+1
-6.809E-2	9.005E+0	1.015E+1
-6.971E-2	9.047E+0	1.031E+1
-7.133E-2	9.184E+0	1.017E+1
-7.133E-2	9.148E+0	1.031E+1
-6.646E-2	9.125E+0	1.021E+1
-6.809E-2	9.135E+0	1.022E+1
-7.457E-2	9.174E+0	1.018E+1
-6.971E-2	9.219E+0	1.018E+1
-6.809E-2	8.996E+0	1.009E+1
-6.809E-2	9.034E+0	1.003E+1
-6.971E-2	9.073E+0	1.029E+1
-6.971E-2	8.996E+0	1.010E+1
-6.809E-2	8.979E+0	1.024E+1
-6.809E-2	9.044E+0	1.014E+1
-7.295E-2	9.167E+0	1.008E+1
-7.133E-2	9.015E+0	1.030E+1
-6.971E-2	9.187E+0	1.016E+1
-6.646E-2	9.148E+0	9.991E+0
-7.295E-2	9.096E+0	1.029E+1
-6.809E-2	9.093E+0	1.020E+1
-6.809E-2	9.297E+0	1.030E+1
-6.809E-2	9.132E+0	1.001E+1
-7.133E-2	9.080E+0	1.002E+1
-6.971E-2	9.018E+0	1.010E+1
-6.971E-2	9.090E+0	1.002E+1
-6.971E-2	9.086E+0	1.010E+1
-6.971E-2	9.041E+0	1.022E+1
-7.295E-2	9.064E+0	1.000E+1
-6.971E-2	9.031E+0	1.022E+1
-6.971E-2	9.171E+0	1.019E+1
-7.133E-2	9.044E+0	1.024E+1
-7.295E-2	9.116E+0	1.022E+1
-6.809E-2	9.187E+0	1.017E+1
-6.971E-2	9.174E+0	1.004E+1
-7.295E-2	9.070E+0	1.028E+1
-7.295E-2	9.197E+0	1.025E+1
-6.646E-2	9.336E+0	1.019E+1
-6.646E-2	9.025E+0	1.008E+1
-7.133E-2	8.960E+0	1.019E+1
-7.133E-2	9.223E+0	1.024E+1
-6.646E-2	9.109E+0	1.020E+1
-6.971E-2	9.158E+0	1.027E+1
-7.133E-2	8.970E+0	1.008E+1
-7.133E-2	9.210E+0	1.016E+1
-6.809E-2	9.158E+0	1.026E+1
-6.971E-2	9.145E+0	1.013E+1
-6.809E-2	9.206E+0	1.033E+1
-7.133E-2	9.171E+0	1.004E+1
-6.809E-2	9.236E+0	1.020E+1
-6.484E-2	9.151E+0	1.013E+1
-7.133E-2	9.009E+0	1.016E+1
-7.295E-2	9.284E+0	1.034E+1
-7.133E-2	9.164E+0	1.035E+1
-6.971E-2	9.129E+0	1.011E+1
-6.971E-2	9.307E+0	1.012E+1
-6.971E-2	9.252E+0	1.020E+1
-6.971E-2	8.940E+0	1.019E+1
-6.971E-2	9.161E+0	1.014E+1
-6.971E-2	9.161E+0	9.991E+0
-7.133E-2	9.041E+0	1.021E+1
-6.484E-2	9.154E+0	1.015E+1
-6.646E-2	8.859E+0	1.010E+1
-7.133E-2	9.093E+0	1.031E+1
-6.971E-2	9.018E+0	1.014E+1
-6.971E-2	9.132E+0	9.969E+0
-6.971E-2	9.093E+0	1.016E+1
-7.295E-2	9.083E+0	1.046E+1
-7.133E-2	9.197E+0	1.017E+1
-7.133E-2	9.096E+0	1.023E+1
-6.809E-2	9.200E+0	1.020E+1
-7.295E-2	9.122E+0	1.031E+1
-7.133E-2	9.077E+0	1.018E+1
-6.484E-2	9.164E+0	1.001E+1
-6.809E-2	9.083E+0	1.024E+1
-6.971E-2	9.012E+0	1.025E+1
-6.971E-2	9.116E+0	1.014E+1
-6.809E-2	9.031E+0	1.003E+1
-6.971E-2	9.060E+0	1.044E+1
-7.133E-2	9.080E+0	1.033E+1
-6.809E-2	9.077E+0	1.049E+1
-6.809E-2	9.132E+0	1.010E+1
-6.971E-2	8.999E+0	1.025E+1
-7.133E-2	8.879E+0	1.022E+1
-7.295E-2	9.200E+0	1.018E+1
-6.646E-2	9.154E+0	1.016E+1
-6.809E-2	9.174E+0	1.012E+1
-6.971E-2	9.080E+0	1.017E+1
-6.971E-2	8.957E+0	1.021E+1
-6.809E-2	9.051E+0	1.015E+1
-6.971E-2	9.122E+0	9.917E+0
-6.971E-2	9.025E+0	1.016E+1
-6.971E-2	9.064E+0	9.910E+0
-6.646E-2	9.090E+0	1.009E+1
-7.133E-2	9.142E+0	1.021E+1
-6.971E-2	9.077E+0	1.018E+1
-6.971E-2	9.090E+0	1.024E+1
-6.646E-2	9.109E+0	1.006E+1
-6.971E-2	9.291E+0	1.044E+1
-6.971E-2	9.197E+0	1.021E+1
-7.133E-2	9.103E+0	1.028E+1
-6.646E-2	9.125E+0	1.019E+1
-7.133E-2	9.190E+0	1.027E+1
-6.971E-2	9.226E+0	1.016E+1
-7.133E-2	9.099E+0	1.007E+1
-6.809E-2	9.206E+0	1.014E+1
-6.971E-2	9.249E+0	1.017E+1
-7.295E-2	9.096E+0	1.026E+1
-7.295E-2	8.944E+0	1.020E+1
-7.133E-2	9.236E+0	1.023E+1
-6.971E-2	8.944E+0	1.028E+1
-7.133E-2	9.190E+0	1.021E+1
-6.971E-2	9.103E+0	1.032E+1
-6.971E-2	9.190E+0	1.037E+1
-6.809E-2	9.151E+0	1.012E+1
-7.133E-2	9.073E+0	1.020E+1
-6.809E-2	9.154E+0	1.014E+1
-6.971E-2	9.346E+0	1.013E+1
-6.809E-2	9.005E+0	1.020E+1
-6.971E-2	9.083E+0	1.026E+1
-6.971E-2	9.245E+0	1.025E+1
-6.971E-2	9.031E+0	1.022E+1
-6.971E-2	9.002E+0	1.022E+1
-6.809E-2	9.249E+0	9.933E+0
-7.133E-2	8.944E+0	1.033E+1
-6.809E-2	9.103E+0	1.012E+1
-6.971E-2	9.073E+0	1.008E+1
-6.971E-2	9.184E+0	1.016E+1
-7.133E-2	8.973E+0	1.015E+1
-6.809E-2	9.158E+0	1.026E+1
-6.809E-2	8.892E+0	1.014E+1
-6.809E-2	9.093E+0	1.037E+1
-7.295E-2	9.145E+0	1.032E+1
-6.646E-2	9.005E+0	1.022E+1
-6.971E-2	9.106E+0	1.012E+1
-7.133E-2	9.164E+0	1.028E+1
-6.971E-2	9.005E+0	1.016E+1
-6.809E-2	9.077E+0	1.017E+1
-6.809E-2	9.135E+0	1.019E+1
-7.133E-2	9.122E+0	1.007E+1
-7.133E-2	9.070E+0	1.022E+1
-6.971E-2	9.193E+0	1.010E+1
-6.809E-2	9.132E+0	1.032E+1
-7.133E-2	9.041E+0	1.014E+1
-6.646E-2	9.249E+0	1.021E+1
-6.809E-2	9.057E+0	1.010E+1
-6.809E-2	9.025E+0	1.020E+1
-6.971E-2	9.164E+0	1.033E+1
-7.295E-2	9.099E+0	1.008E+1
-6.971E-2	8.986E+0	1.022E+1
-7.133E-2	9.067E+0	1.034E+1
-6.971E-2	9.109E+0	1.036E+1
-6.971E-2	9.167E+0	1.018E+1
-6.809E-2	9.142E+0	1.030E+1
-7.295E-2	8.960E+0	1.016E+1
-7.133E-2	9.193E+0	1.010E+1
-7.133E-2	9.190E+0	9.998E+0
-6.646E-2	9.122E+0	1.035E+1
-6.809E-2	9.025E+0	1.015E+1
-7.295E-2	9.193E+0	1.028E+1
-6.809E-2	9.070E+0	1.008E+1
-6.646E-2	9.135E+0	1.017E+1
-6.646E-2	9.346E+0	1.015E+1
-7.133E-2	9.064E+0	1.016E+1
-6.971E-2	9.109E+0	1.002E+1
-6.971E-2	8.996E+0	1.005E+1
-6.809E-2	9.012E+0	1.017E+1
-7.133E-2	9.073E+0	1.029E+1
-7.133E-2	9.184E+0	1.020E+1
-6.646E-2	9.119E+0	1.038E+1
-6.809E-2	9.300E+0	1.042E+1
-6.971E-2	9.164E+0	1.020E+1
-6.646E-2	9.122E+0	1.032E+1
-6.809E-2	9.180E+0	1.023E+1
-6.809E-2	9.051E+0	1.029E+1
-6.971E-2	8.937E+0	1.025E+1
-7.295E-2	9.158E+0	1.029E+1
-6.971E-2	9.096E+0	1.001E+1
-6.971E-2	9.210E+0	1.013E+1
-6.809E-2	9.112E+0	1.026E+1
-6.971E-2	9.236E+0	1.010E+1
-6.971E-2	9.064E+0	1.020E+1
-6.809E-2	9.125E+0	1.032E+1
-7.133E-2	9.275E+0	1.029E+1
-6.971E-2	9.138E+0	1.011E+1
-6.809E-2	8.937E+0	1.014E+1
-6.971E-2	9.021E+0	1.018E+1
-7.133E-2	9.200E+0	1.013E+1
-6.971E-2	9.021E+0	1.015E+1
-6.809E-2	9.145E+0	1.003E+1
-7.133E-2	9.018E+0	1.017E+1
-7.133E-2	9.174E+0	1.006E+1
-6.971E-2	9.271E+0	1.026E+1
-6.809E-2	9.122E+0	1.028E+1
-6.809E-2	9.323E+0	1.030E+1
-6.971E-2	9.129E+0	1.002E+1
-7.133E-2	9.002E+0	1.015E+1
-6.809E-2	9.206E+0	1.035E+1
-7.133E-2	9.229E+0	1.020E+1
-7.295E-2	9.339E+0	1.011E+1
-6.971E-2	9.232E+0	1.002E+1
-6.646E-2	9.258E+0	1.015E+1
-6.484E-2	9.116E+0	1.034E+1
-7.133E-2	9.060E+0	1.015E+1
-6.809E-2	9.161E+0	1.005E+1
-6.646E-2	9.284E+0	1.023E+1
-6.646E-2	9.057E+0	1.017E+1
-7.133E-2	8.901E+0	1.036E+1
-7.295E-2	8.931E+0	1.022E+1
-6.971E-2	9.177E+0	1.021E+1
-6.971E-2	8.924E+0	1.019E+1
-7.133E-2	8.937E+0	1.028E+1
-7.133E-2	9.090E+0	1.025E+1
-6.646E-2	9.132E+0	1.002E+1
-6.971E-2	9.054E+0	1.019E+1
-6.809E-2	9.142E+0	1.014E+1
-7.295E-2	9.099E+0	1.007E+1
-6.646E-2	9.090E+0	1.012E+1
-6.646E-2	9.021E+0	1.020E+1
-7.295E-2	9.047E+0	1.021E+1
-7.133E-2	8.983E+0	1.007E+1
-6.971E-2	8.837E+0	1.014E+1
-6.809E-2	9.064E+0	1.015E+1
-7.295E-2	8.992E+0	1.019E+1
-7.133E-2	8.976E+0	1.021E+1
-6.809E-2	9.138E+0	1.009E+1
-6.809E-2	9.138E+0	1.021E+1
-7.295E-2	9.232E+0	1.015E+1
-6.809E-2	9.077E+0	1.012E+1
-6.809E-2	9.077E+0	1.021E+1
-6.809E-2	9.258E+0	1.023E+1
-6.809E-2	9.109E+0	1.024E+1
-6.971E-2	9.138E+0	1.012E+1
-7.133E-2	8.966E+0	1.029E+1
-6.809E-2	9.096E+0	9.991E+0
-7.295E-2	9.038E+0	1.011E+1
-6.971E-2	9.060E+0	1.030E+1
-6.971E-2	9.103E+0	1.013E+1
-6.809E-2	9.275E+0	1.025E+1
-7.457E-2	9.099E+0	1.024E+1
-7.133E-2	9.067E+0	1.017E+1
-6.646E-2	9.064E+0	1.013E+1
-6.971E-2	9.021E+0	1.014E+1
-7.133E-2	9.190E+0	1.030E+1
-6.809E-2	9.187E+0	1.024E+1
-6.809E-2	8.979E+0	1.006E+1
-6.809E-2	9.265E+0	1.005E+1
-7.133E-2	9.258E+0	1.020E+1
-6.809E-2	9.317E+0	1.000E+1
-7.133E-2	9.044E+0	1.012E+1
-6.809E-2	9.164E+0	1.021E+1
-7.133E-2	9.012E+0	1.017E+1
-6.971E-2	9.249E+0	1.018E+1
-6.971E-2	9.190E+0	1.003E+1
-6.971E-2	9.138E+0	1.002E+1
-7.295E-2	9.132E+0	1.033E+1
-7.295E-2	9.109E+0	1.034E+1
-6.809E-2	9.070E+0	1.025E+1
-6.809E-2	9.047E+0	1.023E+1
-7.295E-2	9.077E+0	1.031E+1
-6.971E-2	9.083E+0	1.026E+1
-6.809E-2	8.970E+0	1.010E+1
-6.971E-2	9.297E+0	1.023E+1
-7.133E-2	9.057E+0	1.002E+1
-7.133E-2	8.947E+0	1.015E+1
-6.809E-2	8.979E+0	1.018E+1
-6.971E-2	9.025E+0	1.009E+1
-7.133E-2	9.197E+0	1.022E+1
-7.133E-2	9.096E+0	1.012E+1
-6.971E-2	9.249E+0	1.024E+1
-6.809E-2	8.966E+0	1.017E+1
-6.971E-2	9.262E+0	1.036E+1
-7.133E-2	9.090E+0	1.028E+1
-6.971E-2	9.242E+0	1.040E+1
-6.809E-2	8.986E+0	1.025E+1
-6.971E-2	9.135E+0	1.037E+1
-7.295E-2	9.005E+0	1.031E+1
-6.646E-2	9.077E+0	1.014E+1
-7.133E-2	9.151E+0	1.008E+1
-6.971E-2	9.213E+0	1.011E+1
-6.971E-2	9.210E+0	1.035E+1
-6.646E-2	9.278E+0	1.020E+1
-6.971E-2	9.090E+0	1.023E+1
-7.295E-2	9.090E+0	9.998E+0
-6.971E-2	9.203E+0	1.039E+1
-6.646E-2	9.161E+0	9.965E+0
-7.295E-2	9.197E+0	1.018E+1
-7.133E-2	9.245E+0	1.016E+1
-7.457E-2	9.142E+0	1.017E+1
-6.646E-2	9.206E+0	1.006E+1
-6.809E-2	9.284E+0	1.006E+1
-7.295E-2	9.284E+0	1.025E+1
-7.133E-2	9.255E+0	1.022E+1
-6.646E-2	9.125E+0	1.021E+1
-7.295E-2	9.125E+0	1.022E+1
-7.133E-2	9.219E+0	1.031E+1
-7.295E-2	8.947E+0	1.021E+1
-6.809E-2	9.193E+0	1.020E+1
-7.295E-2	9.242E+0	1.033E+1
-6.809E-2	9.119E+0	1.027E+1
-6.971E-2	9.203E+0	1.020E+1
-6.809E-2	9.154E+0	1.020E+1
-6.971E-2	9.138E+0	1.024E+1
-7.133E-2	9.265E+0	1.016E+1
-7.133E-2	9.177E+0	1.022E+1
-7.133E-2	9.349E+0	1.021E+1
-6.971E-2	9.099E+0	1.027E+1
-7.295E-2	9.223E+0	1.020E+1
-7.133E-2	9.116E+0	1.026E+1
-7.133E-2	9.122E+0	1.002E+1
-6.809E-2	9.080E+0	1.020E+1
-7.133E-2	9.154E+0	1.013E+1
-6.971E-2	9.054E+0	1.014E+1
-6.971E-2	9.245E+0	1.029E+1
-6.971E-2	9.009E+0	1.018E+1
-7.457E-2	8.947E+0	9.927E+0
-7.295E-2	9.070E+0	1.031E+1
-6.971E-2	9.116E+0	1.033E+1
-6.971E-2	9.180E+0	1.027E+1
-6.971E-2	9.249E+0	1.022E+1
-7.133E-2	9.135E+0	1.013E+1
-6.646E-2	9.119E+0	1.028E+1
-6.809E-2	9.047E+0	1.015E+1
-7.133E-2	9.018E+0	1.040E+1
-7.133E-2	9.073E+0	1.016E+1
-6.809E-2	9.015E+0	1.023E+1
-7.133E-2	8.986E+0	1.036E+1
-6.971E-2	9.148E+0	1.023E+1
-7.295E-2	9.190E+0	1.007E+1
-6.809E-2	9.083E+0	1.014E+1
-6.809E-2	9.119E+0	1.026E+1
-7.295E-2	9.145E+0	1.021E+1
-6.971E-2	9.187E+0	1.022E+1
-6.646E-2	9.142E+0	1.033E+1
-6.971E-2	9.167E+0	1.016E+1
-7.133E-2	9.038E+0	1.019E+1
-7.133E-2	9.106E+0	9.985E+0
-6.809E-2	9.145E+0	1.021E+1
-6.971E-2	9.213E+0	1.020E+1
-7.133E-2	9.112E+0	1.021E+1
-6.971E-2	8.960E+0	1.025E+1
-6.809E-2	9.051E+0	1.030E+1
-7.133E-2	9.203E+0	1.025E+1
-7.295E-2	8.996E+0	1.027E+1
-6.971E-2	9.206E+0	1.020E+1
-6.971E-2	9.151E+0	1.025E+1
-6.971E-2	9.015E+0	1.008E+1
-6.971E-2	9.148E+0	1.030E+1
-7.133E-2	9.041E+0	1.016E+1
-6.971E-2	9.103E+0	1.022E+1
-6.646E-2	8.989E+0	1.005E+1
-7.295E-2	8.989E+0	1.013E+1
-6.971E-2	9.148E+0	1.012E+1
-6.809E-2	9.187E+0	1.006E+1
-6.646E-2	9.313E+0	1.012E+1
-7.457E-2	9.249E+0	1.034E+1
-6.971E-2	9.313E+0	1.015E+1
-6.484E-2	8.976E+0	1.008E+1
-6.971E-2	9.151E+0	1.018E+1
-7.457E-2	9.090E+0	1.026E+1
-6.971E-2	9.223E+0	1.014E+1
-7.133E-2	9.229E+0	1.016E+1
-7.133E-2	9.171E+0	1.023E+1
-7.133E-2	9.229E+0	1.017E+1
-6.971E-2	9.313E+0	1.006E+1
-6.971E-2	9.158E+0	1.011E+1
-6.809E-2	9.167E+0	1.024E+1
-6.971E-2	9.064E+0	1.019E+1
-7.133E-2	9.142E+0	1.033E+1
-6.809E-2	9.080E+0	1.031E+1
-6.971E-2	9.051E+0	1.012E+1
-7.295E-2	8.895E+0	1.018E+1
-7.133E-2	9.099E+0	1.015E+1
-6.646E-2	8.940E+0	1.013E+1
-7.133E-2	9.184E+0	1.012E+1
-7.133E-2	9.158E+0	1.026E+1
-7.295E-2	9.064E+0	1.037E+1
-6.809E-2	9.226E+0	1.014E+1
-6.646E-2	9.057E+0	1.046E+1
-7.295E-2	9.067E+0	1.017E+1
-7.133E-2	9.122E+0	1.017E+1
-7.133E-2	9.203E+0	1.012E+1
-6.809E-2	9.174E+0	1.030E+1
-6.971E-2	9.067E+0	1.026E+1
-6.809E-2	9.223E+0	1.022E+1
-6.646E-2	9.044E+0	1.008E+1
-6.971E-2	9.090E+0	1.028E+1
-7.457E-2	9.021E+0	1.014E+1
-7.295E-2	8.989E+0	1.003E+1
-7.133E-2	9.025E+0	1.015E+1
-7.133E-2	9.271E+0	1.028E+1
-7.457E-2	9.304E+0	1.017E+1
-6.971E-2	9.073E+0	1.021E+1
-6.971E-2	9.090E+0	1.017E+1
-6.971E-2	9.070E+0	1.037E+1
-6.971E-2	9.323E+0	1.017E+1
-7.133E-2	8.979E+0	1.012E+1
-6.646E-2	9.164E+0	1.022E+1
-7.133E-2	9.148E+0	1.007E+1
-7.295E-2	9.041E+0	1.018E+1
-7.457E-2	9.021E+0	1.018E+1
-6.809E-2	9.151E+0	1.023E+1
-6.809E-2	9.005E+0	1.016E+1
-7.133E-2	9.164E+0	1.026E+1
-6.971E-2	9.015E+0	1.017E+1
-6.971E-2	9.099E+0	1.031E+1
-6.971E-2	9.080E+0	1.008E+1
-7.295E-2	9.109E+0	1.015E+1
-6.971E-2	9.310E+0	1.018E+1
-6.809E-2	9.151E+0	1.005E+1
-6.809E-2	9.252E+0	1.018E+1
-7.133E-2	9.203E+0	1.023E+1
-6.971E-2	9.125E+0	1.016E+1
-6.971E-2	9.031E+0	9.982E+0
-6.809E-2	9.206E+0	9.998E+0
-7.295E-2	9.142E+0	9.982E+0
-7.133E-2	8.989E+0	1.015E+1
-6.646E-2	9.275E+0	1.030E+1
-6.646E-2	9.307E+0	1.019E+1
-7.133E-2	9.077E+0	1.008E+1
-7.133E-2	9.106E+0	1.027E+1
-6.809E-2	9.070E+0	1.037E+1
-6.646E-2	9.213E+0	1.023E+1
-6.971E-2	9.086E+0	1.014E+1
-6.646E-2	8.970E+0	1.009E+1
-6.646E-2	9.142E+0	1.028E+1
-6.971E-2	9.177E+0	1.021E+1
-7.295E-2	9.275E+0	1.039E+1
-7.133E-2	9.093E+0	1.021E+1
-6.971E-2	9.265E+0	1.021E+1
-7.133E-2	9.041E+0	1.024E+1
-7.133E-2	9.154E+0	1.042E+1
-6.971E-2	9.122E+0	1.032E+1
-6.646E-2	9.112E+0	1.015E+1
-6.646E-2	9.203E+0	1.019E+1
-7.295E-2	9.047E+0	1.009E+1
-6.971E-2	9.103E+0	1.015E+1
-6.646E-2	9.258E+0	1.019E+1
-6.646E-2	9.096E+0	1.030E+1
-7.295E-2	9.262E+0	1.028E+1
-6.971E-2	9.275E+0	1.040E+1
-6.971E-2	9.116E+0	1.016E+1
-6.809E-2	9.106E+0	1.018E+1
-7.133E-2	9.167E+0	1.008E+1
-6.971E-2	9.096E+0	1.019E+1
-6.809E-2	9.051E+0	1.029E+1
-6.971E-2	9.154E+0	1.015E+1
-7.133E-2	9.206E+0	9.972E+0
-7.295E-2	9.132E+0	9.888E+0
-6.484E-2	8.931E+0	1.000E+1
-6.809E-2	9.106E+0	1.053E+1
-7.133E-2	9.307E+0	1.017E+1
-7.457E-2	9.300E+0	1.003E+1
-6.971E-2	9.161E+0	1.016E+1
-6.971E-2	9.002E+0	1.020E+1
-6.809E-2	9.151E+0	1.020E+1
-6.971E-2	9.197E+0	1.021E+1
-6.971E-2	9.122E+0	1.020E+1
-6.971E-2	9.103E+0	1.027E+1
-7.133E-2	9.197E+0	1.011E+1
-6.971E-2	8.882E+0	1.015E+1
-6.809E-2	9.103E+0	1.034E+1
-6.809E-2	9.132E+0	1.015E+1
-7.133E-2	9.044E+0	1.031E+1
-6.971E-2	9.300E+0	1.002E+1
-6.971E-2	9.226E+0	1.015E+1
-6.809E-2	9.239E+0	1.017E+1
-6.971E-2	9.258E+0	1.018E+1
-7.133E-2	9.093E+0	9.969E+0
-6.971E-2	9.242E+0	1.017E+1
-6.646E-2	9.012E+0	1.010E+1
-7.133E-2	9.025E+0	1.020E+1
-7.133E-2	9.265E+0	1.012E+1
-6.646E-2	9.197E+0	1.042E+1
-7.133E-2	9.047E+0	1.021E+1
-7.295E-2	9.122E+0	1.030E+1
-7.133E-2	9.132E+0	1.002E+1
-6.646E-2	8.992E+0	1.027E+1
-6.971E-2	9.132E+0	1.025E+1
-7.457E-2	8.960E+0	1.016E+1
-7.295E-2	9.129E+0	1.022E+1
-6.809E-2	9.148E+0	1.029E+1
-6.971E-2	9.122E+0	1.010E+1
-7.133E-2	9.067E+0	1.025E+1
-7.133E-2	9.265E+0	1.002E+1
-6.809E-2	9.294E+0	1.019E+1
-6.809E-2	9.002E+0	1.022E+1
-6.971E-2	9.174E+0	1.021E+1
-7.133E-2	9.103E+0	1.030E+1
-6.971E-2	9.187E+0	1.021E+1
-6.809E-2	9.271E+0	1.024E+1
-7.295E-2	9.047E+0	1.002E+1
-6.971E-2	9.122E+0	1.033E+1
-6.809E-2	9.112E+0	1.047E+1
-6.646E-2	8.934E+0	1.020E+1
-7.133E-2	9.109E+0	1.028E+1
-7.295E-2	8.989E+0	1.018E+1
-6.809E-2	9.138E+0	1.003E+1
-6.971E-2	9.197E+0	1.016E+1
-7.295E-2	9.070E+0	1.026E+1
-6.809E-2	9.106E+0	1.008E+1
-6.809E-2	8.905E+0	1.027E+1
-6.971E-2	9.099E+0	1.016E+1
-7.295E-2	9.044E+0	1.026E+1
-6.971E-2	9.086E+0	1.005E+1
-6.646E-2	9.177E+0	1.007E+1
-6.971E-2	8.957E+0	1.007E+1
-7.295E-2	8.953E+0	1.015E+1
-6.971E-2	9.086E+0	1.028E+1
-6.971E-2	9.009E+0	1.019E+1
-6.971E-2	9.070E+0	1.028E+1
-7.133E-2	9.197E+0	1.033E+1
-7.133E-2	9.148E+0	1.025E+1
-6.809E-2	9.313E+0	1.009E+1
-6.971E-2	8.908E+0	1.032E+1
-7.295E-2	9.161E+0	1.016E+1
-7.133E-2	9.122E+0	1.043E+1
-6.971E-2	9.083E+0	1.011E+1
-6.809E-2	9.073E+0	1.021E+1
-7.295E-2	8.992E+0	1.020E+1
-7.295E-2	9.158E+0	1.012E+1
-6.971E-2	9.174E+0	1.017E+1
-6.971E-2	9.294E+0	1.035E+1
-6.971E-2	9.096E+0	1.013E+1
-7.295E-2	9.034E+0	1.016E+1
-6.484E-2	9.206E+0	1.034E+1
-7.133E-2	9.216E+0	1.018E+1
-7.295E-2	8.986E+0	1.027E+1
-7.133E-2	8.960E+0	1.022E+1
-6.646E-2	9.281E+0	1.015E+1
-6.809E-2	9.080E+0	1.012E+1
-6.971E-2	9.158E+0	1.013E+1
-7.133E-2	9.025E+0	1.024E+1
-6.809E-2	9.047E+0	1.016E+1
-7.133E-2	9.320E+0	1.034E+1
-6.971E-2	9.080E+0	1.007E+1
-7.133E-2	9.145E+0	1.024E+1
-6.646E-2	9.021E+0	1.017E+1
-6.971E-2	9.203E+0	1.012E+1
-7.295E-2	9.009E+0	1.013E+1
-6.809E-2	9.096E+0	1.019E+1
-6.971E-2	9.151E+0	1.010E+1
-7.295E-2	9.015E+0	1.018E+1
-7.457E-2	9.148E+0	1.009E+1
-6.971E-2	9.154E+0	1.017E+1
-6.646E-2	9.073E+0	1.032E+1
-6.809E-2	9.287E+0	1.019E+1
-7.295E-2	9.090E+0	1.021E+1
-7.133E-2	9.031E+0	1.028E+1
-6.646E-2	9.161E+0	1.015E+1
-6.809E-2	9.213E+0	1.023E+1
-7.295E-2	9.142E+0	1.020E+1
-7.133E-2	9.077E+0	1.014E+1
-6.809E-2	9.090E+0	1.019E+1
-7.295E-2	9.047E+0	1.022E+1
-6.809E-2	9.125E+0	1.017E+1
-6.646E-2	9.044E+0	1.026E+1
-6.971E-2	9.190E+0	1.035E+1
-6.971E-2	8.986E+0	1.021E+1
-7.295E-2	9.151E+0	1.009E+1
-7.133E-2	9.103E+0	1.021E+1
-6.646E-2	9.047E+0	1.038E+1
-6.809E-2	9.349E+0	1.030E+1
-7.295E-2	9.219E+0	1.011E+1
-7.133E-2	9.132E+0	1.024E+1
-6.809E-2	9.197E+0	1.003E+1
-6.971E-2	9.138E+0	1.019E+1
-6.971E-2	9.223E+0	1.019E+1
-6.971E-2	9.239E+0	1.019E+1
-6.646E-2	9.200E+0	1.022E+1
-6.971E-2	9.372E+0	1.015E+1
-7.295E-2	9.077E+0	1.020E+1
-6.971E-2	9.119E+0	1.032E+1
-6.809E-2	9.051E+0	1.027E+1
-6.809E-2	9.278E+0	1.027E+1
-7.295E-2	9.083E+0	1.027E+1
-6.971E-2	9.025E+0	1.015E+1
-7.133E-2	9.200E+0	1.019E+1
-6.646E-2	9.125E+0	1.010E+1
-6.971E-2	9.057E+0	1.022E+1
-6.809E-2	9.210E+0	1.012E+1
-6.646E-2	8.992E+0	1.036E+1
-6.971E-2	9.096E+0	1.013E+1
-7.133E-2	9.167E+0	1.030E+1
-6.971E-2	9.174E+0	1.029E+1
-6.646E-2	9.077E+0	1.007E+1
-6.971E-2	9.073E+0	1.026E+1
-7.133E-2	9.086E+0	9.907E+0
-6.971E-2	9.005E+0	1.028E+1
-6.809E-2	9.070E+0	1.014E+1
-6.809E-2	9.103E+0	1.024E+1
-6.971E-2	8.966E+0	1.013E+1
-7.133E-2	8.966E+0	1.023E+1
-6.971E-2	9.057E+0	1.019E+1
-6.646E-2	9.249E+0	1.021E+1
-7.133E-2	9.161E+0	1.014E+1
-7.133E-2	9.151E+0	1.015E+1
-6.646E-2	9.158E+0	1.010E+1
-6.809E-2	8.963E+0	1.029E+1
-7.133E-2	9.145E+0	1.027E+1
-7.133E-2	9.161E+0	1.039E+1
-6.484E-2	9.138E+0	1.015E+1
-7.295E-2	9.300E+0	1.031E+1
-7.295E-2	9.245E+0	1.025E+1
-6.971E-2	9.352E+0	1.024E+1
-6.809E-2	9.148E+0	1.018E+1
-7.133E-2	9.106E+0	1.029E+1
-7.133E-2	9.174E+0	1.041E+1
-6.971E-2	9.132E+0	1.021E+1
-6.646E-2	9.258E+0	1.019E+1
-6.971E-2	9.193E+0	1.013E+1
-7.133E-2	9.135E+0	1.021E+1
-7.133E-2	8.989E+0	1.010E+1
-6.971E-2	9.255E+0	1.028E+1
-6.809E-2	9.236E+0	1.013E+1
-7.295E-2	9.083E+0	1.007E+1
-7.133E-2	9.038E+0	1.024E+1
-6.646E-2	9.021E+0	1.019E+1
-6.646E-2	9.135E+0	1.024E+1
-6.971E-2	9.148E+0	1.022E+1
-6.646E-2	8.895E+0	1.032E+1
-6.809E-2	9.009E+0	1.004E+1
-6.971E-2	9.154E+0	1.012E+1
-7.295E-2	9.025E+0	1.006E+1
-6.971E-2	9.005E+0	1.014E+1
-6.809E-2	9.206E+0	1.029E+1
-6.646E-2	9.112E+0	1.017E+1
-6.971E-2	9.216E+0	1.021E+1
-6.971E-2	9.031E+0	1.019E+1
-6.809E-2	9.190E+0	1.007E+1
-7.295E-2	9.116E+0	1.016E+1
-7.133E-2	8.911E+0	1.029E+1
-6.971E-2	9.103E+0	1.020E+1
-6.971E-2	9.164E+0	1.017E+1
-6.971E-2	8.921E+0	1.017E+1
-7.133E-2	9.174E+0	1.023E+1
-7.133E-2	8.921E+0	1.016E+1
-6.646E-2	9.242E+0	1.021E+1
-6.809E-2	9.086E+0	1.031E+1
-7.457E-2	9.080E+0	1.017E+1
-7.133E-2	9.193E+0	1.020E+1
-6.809E-2	9.151E+0	1.016E+1
-7.133E-2	9.083E+0	1.020E+1
-7.133E-2	8.947E+0	1.023E+1
-6.971E-2	9.090E+0	1.012E+1
-6.646E-2	9.310E+0	1.041E+1
-6.646E-2	9.086E+0	1.008E+1
-7.295E-2	9.171E+0	1.034E+1
-7.133E-2	9.223E+0	1.029E+1
-6.809E-2	9.216E+0	1.021E+1
-6.971E-2	9.262E+0	1.021E+1
-6.809E-2	9.258E+0	1.023E+1
-7.133E-2	9.164E+0	1.012E+1
-6.809E-2	9.151E+0	1.016E+1
-6.971E-2	9.158E+0	1.011E+1
-6.971E-2	9.018E+0	1.030E+1
-7.133E-2	9.271E+0	1.029E+1
-6.646E-2	9.161E+0	1.030E+1
-6.809E-2	9.129E+0	1.020E+1
-6.971E-2	9.216E+0	1.002E+1
-7.295E-2	9.031E+0	1.019E+1
-6.646E-2	9.064E+0	1.027E+1
-6.809E-2	9.129E+0	1.023E+1
-6.809E-2	9.031E+0	1.015E+1
-6.809E-2	9.119E+0	1.009E+1
-6.646E-2	9.015E+0	1.022E+1
-6.971E-2	9.239E+0	1.004E+1
-7.133E-2	9.125E+0	1.024E+1
-6.809E-2	9.138E+0	1.025E+1
-6.646E-2	9.080E+0	1.026E+1
-7.133E-2	9.015E+0	1.003E+1
-6.971E-2	8.979E+0	1.011E+1
-7.133E-2	9.164E+0	1.031E+1
-6.809E-2	9.067E+0	1.011E+1
-6.971E-2	9.041E+0	1.017E+1
-7.133E-2	9.281E+0	1.022E+1
-6.971E-2	9.203E+0	1.015E+1
-6.484E-2	9.177E+0	1.006E+1
-6.971E-2	9.099E+0	1.031E+1
-6.809E-2	9.145E+0	1.010E+1
-6.971E-2	9.219E+0	1.027E+1
-6.646E-2	9.210E+0	1.016E+1
-6.809E-2	9.122E+0	1.007E+1
-6.971E-2	8.957E+0	1.016E+1
-6.971E-2	9.086E+0	1.020E+1
-6.809E-2	9.167E+0	1.021E+1
-6.809E-2	9.077E+0	1.021E+1
-7.133E-2	9.148E+0	1.021E+1
-6.971E-2	8.992E+0	1.038E+1
-6.971E-2	9.252E+0	1.018E+1
-7.133E-2	9.132E+0	1.022E+1
-7.457E-2	8.937E+0	1.019E+1
-6.809E-2	9.028E+0	1.028E+1
-6.809E-2	9.060E+0	1.021E+1
-6.971E-2	9.096E+0	1.019E+1
-6.646E-2	9.164E+0	1.008E+1
-6.971E-2	9.219E+0	1.007E+1
-6.646E-2	8.885E+0	1.017E+1
-7.133E-2	9.125E+0	1.030E+1
-7.133E-2	9.083E+0	1.017E+1
-7.295E-2	9.096E+0	1.037E+1
-6.484E-2	9.145E+0	1.025E+1
-7.295E-2	9.093E+0	1.022E+1
-6.971E-2	9.080E+0	1.009E+1
-6.971E-2	9.193E+0	1.009E+1
-6.809E-2	9.073E+0	1.015E+1
-6.809E-2	9.239E+0	1.041E+1
-7.133E-2	9.093E+0	1.024E+1
-6.809E-2	9.148E+0	1.020E+1
-6.646E-2	9.044E+0	1.017E+1
-6.971E-2	9.135E+0	1.026E+1
-7.295E-2	9.132E+0	1.014E+1
-7.295E-2	9.213E+0	1.038E+1
-6.809E-2	9.119E+0	1.030E+1
-6.971E-2	9.142E+0	9.978E+0
-6.971E-2	9.145E+0	1.021E+1
-7.133E-2	9.262E+0	1.019E+1
-6.971E-2	8.989E+0	1.005E+1
-6.971E-2	9.112E+0	1.025E+1
-7.457E-2	9.077E+0	1.031E+1
-6.809E-2	9.310E+0	1.018E+1
-6.971E-2	9.174E+0	1.029E+1
-6.971E-2	9.096E+0	1.022E+1
-7.295E-2	9.197E+0	1.020E+1
-7.133E-2	9.106E+0	1.006E+1
-6.646E-2	9.129E+0	1.018E+1
-6.646E-2	9.021E+0	1.023E+1
-7.295E-2	9.109E+0	1.028E+1
-7.133E-2	9.067E+0	1.012E+1
-6.484E-2	9.249E+0	1.008E+1
-6.646E-2	9.177E+0	1.038E+1
-6.971E-2	9.151E+0	1.024E+1
-6.809E-2	9.151E+0	1.016E+1
-6.971E-2	9.161E+0	1.016E+1
-6.809E-2	9.164E+0	1.038E+1
-7.295E-2	9.109E+0	1.011E+1
-7.133E-2	9.177E+0	1.024E+1
-7.133E-2	9.051E+0	1.030E+1
-6.809E-2	9.271E+0	1.021E+1
-7.295E-2	9.300E+0	1.020E+1
-6.809E-2	9.083E+0	1.027E+1
-6.646E-2	9.125E+0	1.015E+1
-6.646E-2	9.339E+0	1.024E+1
-7.133E-2	9.154E+0	1.011E+1
-6.646E-2	8.996E+0	1.019E+1
-6.971E-2	9.249E+0	1.033E+1
-6.971E-2	9.138E+0	1.036E+1
-7.133E-2	9.051E+0	1.010E+1
-6.971E-2	9.161E+0	1.020E+1
-6.971E-2	9.333E+0	1.022E+1
-6.809E-2	9.096E+0	1.025E+1
-6.646E-2	9.028E+0	1.010E+1
-6.809E-2	9.287E+0	1.014E+1
-6.646E-2	8.931E+0	1.016E+1
-6.971E-2	9.054E+0	1.016E+1
-7.295E-2	9.083E+0	1.026E+1
-7.295E-2	9.184E+0	1.025E+1
-6.809E-2	9.164E+0	1.008E+1
-6.809E-2	9.135E+0	1.010E+1
-7.457E-2	9.005E+0	1.019E+1
-6.971E-2	9.112E+0	1.018E+1
-6.646E-2	8.999E+0	1.009E+1
-6.484E-2	9.197E+0	1.029E+1
-6.809E-2	9.242E+0	1.009E+1
-6.971E-2	9.206E+0	1.017E+1
-6.971E-2	9.009E+0	1.013E+1
-6.809E-2	9.232E+0	1.022E+1
-7.133E-2	9.180E+0	1.016E+1
-7.133E-2	8.996E+0	1.012E+1
-6.971E-2	9.125E+0	1.002E+1
-6.971E-2	9.190E+0	1.009E+1
-7.295E-2	9.041E+0	1.029E+1
-6.971E-2	9.099E+0	1.021E+1
-6.809E-2	9.135E+0	1.012E+1
-6.646E-2	9.015E+0	1.019E+1
-7.295E-2	9.015E+0	9.956E+0
-7.295E-2	9.070E+0	1.029E+1
-6.809E-2	9.226E+0	1.009E+1
-6.809E-2	9.239E+0	1.017E+1
-7.133E-2	9.005E+0	1.016E+1
-6.646E-2	9.167E+0	1.014E+1
-6.809E-2	9.154E+0	1.014E+1
-6.971E-2	9.142E+0	1.019E+1
-7.457E-2	9.385E+0	1.033E+1
-6.809E-2	9.054E+0	1.025E+1
-7.295E-2	9.103E+0	1.021E+1
-6.971E-2	8.892E+0	1.043E+1
-7.457E-2	9.242E+0	1.016E+1
-7.133E-2	9.044E+0	1.028E+1
-7.133E-2	9.070E+0	1.022E+1
-6.646E-2	9.138E+0	1.006E+1
-7.133E-2	9.135E+0	1.021E+1
-7.133E-2	9.187E+0	9.952E+0
-6.809E-2	9.090E+0	1.002E+1
-6.809E-2	9.116E+0	1.021E+1
-7.133E-2	9.073E+0	1.008E+1
-7.133E-2	9.287E+0	1.030E+1
-6.971E-2	9.148E+0	1.010E+1
-6.646E-2	9.047E+0	1.016E+1
-7.295E-2	9.161E+0	1.013E+1
-7.295E-2	9.129E+0	1.039E+1
-6.809E-2	9.249E+0	1.031E+1
-7.295E-2	9.051E+0	1.004E+1
-6.809E-2	9.116E+0	1.016E+1
-6.971E-2	9.096E+0	1.008E+1
-6.971E-2	9.112E+0	1.003E+1
-6.809E-2	9.132E+0	1.000E+1
-7.295E-2	9.044E+0	1.010E+1
-6.809E-2	9.077E+0	1.022E+1
-6.809E-2	9.262E+0	1.027E+1
-6.809E-2	9.197E+0	1.028E+1
-7.133E-2	8.960E+0	1.019E+1
-7.133E-2	9.307E+0	1.015E+1
-6.809E-2	9.252E+0	1.025E+1
-6.971E-2	9.206E+0	1.016E+1
-6.971E-2	9.197E+0	1.027E+1
-6.971E-2	9.125E+0	1.010E+1
-6.646E-2	9.213E+0	1.011E+1
-6.971E-2	9.054E+0	1.024E+1
-7.133E-2	9.174E+0	1.029E+1
-7.295E-2	9.096E+0	1.020E+1
-7.133E-2	9.346E+0	1.022E+1
-6.971E-2	9.051E+0	1.017E+1
-7.133E-2	9.262E+0	1.025E+1
-6.971E-2	9.122E+0	1.009E+1
-6.809E-2	9.284E+0	1.022E+1
-7.295E-2	9.070E+0	1.023E+1
-7.295E-2	9.119E+0	1.025E+1
-7.133E-2	9.096E+0	1.018E+1
-6.646E-2	9.041E+0	1.019E+1
-6.971E-2	9.187E+0	1.024E+1
-6.971E-2	9.125E+0	1.014E+1
-7.133E-2	9.362E+0	1.001E+1
-6.809E-2	8.992E+0	1.025E+1
-7.133E-2	8.999E+0	1.017E+1
-6.971E-2	9.200E+0	1.041E+1
-6.971E-2	9.151E+0	1.011E+1
-7.133E-2	9.112E+0	1.007E+1
-7.133E-2	9.028E+0	1.014E+1
-7.295E-2	9.193E+0	1.015E+1
-6.971E-2	9.145E+0	1.006E+1
-7.133E-2	8.979E+0	1.021E+1
-7.133E-2	8.921E+0	9.985E+0
-7.295E-2	9.090E+0	1.003E+1
-6.971E-2	9.018E+0	1.001E+1
-6.809E-2	8.921E+0	9.930E+0
-7.133E-2	9.206E+0	1.014E+1
-7.133E-2	9.229E+0	1.015E+1
-7.133E-2	9.073E+0	1.012E+1
-6.809E-2	9.171E+0	1.035E+1
-7.133E-2	9.200E+0	1.025E+1
-7.133E-2	9.187E+0	1.016E+1
-6.971E-2	8.992E+0	1.006E+1
-6.809E-2	9.034E+0	1.027E+1
-6.971E-2	9.015E+0	1.025E+1
-7.295E-2	9.242E+0	1.008E+1
-6.971E-2	9.057E+0	1.034E+1
-6.809E-2	9.002E+0	1.021E+1
-6.809E-2	9.177E+0	1.002E+1
-7.295E-2	9.190E+0	9.927E+0
-7.457E-2	8.989E+0	1.040E+1
-6.646E-2	9.018E+0	1.014E+1
-7.133E-2	9.151E+0	1.029E+1
-7.133E-2	8.989E+0	1.006E+1
-7.133E-2	9.044E+0	1.047E+1
-6.809E-2	9.041E+0	1.000E+1
-7.295E-2	8.996E+0	1.004E+1
-7.133E-2	9.229E+0	1.030E+1
-6.971E-2	8.989E+0	1.043E+1
-6.646E-2	9.184E+0	1.029E+1
-6.809E-2	9.119E+0	1.011E+1
-7.295E-2	9.161E+0	1.011E+1
-7.295E-2	9.135E+0	1.019E+1
-6.809E-2	9.210E+0	1.005E+1
-7.133E-2	9.151E+0	1.025E+1
-7.457E-2	8.996E+0	1.039E+1
-6.809E-2	9.151E+0	1.012E+1
-6.971E-2	9.057E+0	1.018E+1
-6.809E-2	9.252E+0	1.019E+1
-7.133E-2	9.200E+0	9.982E+0
-6.809E-2	9.028E+0	1.036E+1
-6.484E-2	9.245E+0	1.013E+1
-7.295E-2	9.138E+0	1.017E+1
-7.295E-2	9.025E+0	1.046E+1
-6.971E-2	9.116E+0	1.033E+1
-6.646E-2	9.034E+0	1.014E+1
-6.971E-2	9.151E+0	1.016E+1
-6.971E-2	8.989E+0	1.023E+1
-6.971E-2	9.245E+0	1.015E+1
-6.809E-2	9.164E+0	1.012E+1
-6.971E-2	9.112E+0	1.015E+1
-7.295E-2	9.187E+0	1.017E+1
-7.295E-2	9.116E+0	1.001E+1
-6.809E-2	8.970E+0	1.027E+1
-6.809E-2	9.265E+0	1.004E+1
-7.295E-2	9.086E+0	1.027E+1
-7.295E-2	9.080E+0	1.016E+1
-6.646E-2	8.911E+0	1.004E+1
-6.809E-2	8.983E+0	1.030E+1
-7.133E-2	9.190E+0	1.025E+1
-6.971E-2	9.236E+0	1.024E+1
-6.809E-2	9.307E+0	1.035E+1
-6.971E-2	9.154E+0	1.016E+1
-7.620E-2	8.992E+0	1.024E+1
-6.809E-2	9.262E+0	1.024E+1
-6.809E-2	9.090E+0	1.007E+1
-7.295E-2	9.093E+0	1.012E+1
-7.295E-2	9.242E+0	1.016E+1
-6.646E-2	9.041E+0	1.018E+1
-7.133E-2	9.154E+0	1.007E+1
-6.809E-2	9.122E+0	1.018E+1
-7.295E-2	9.174E+0	1.010E+1
-7.620E-2	9.138E+0	1.032E+1
-6.971E-2	9.054E+0	1.026E+1
-6.646E-2	9.090E+0	1.004E+1
-7.295E-2	9.103E+0	9.965E+0
-6.971E-2	9.226E+0	1.013E+1
-6.646E-2	9.174E+0	1.008E+1
-7.295E-2	9.265E+0	1.035E+1
-7.457E-2	9.132E+0	1.030E+1
-7.457E-2	8.953E+0	1.018E+1
-7.133E-2	9.145E+0	1.007E+1
-6.971E-2	9.012E+0	1.026E+1
-7.133E-2	9.129E+0	1.002E+1
-6.971E-2	9.031E+0	1.025E+1
-6.971E-2	9.206E+0	1.012E+1
-6.971E-2	8.992E+0	1.021E+1
-6.971E-2	9.291E+0	1.021E+1
-7.133E-2	9.099E+0	1.010E+1
-6.809E-2	8.914E+0	1.011E+1
-6.971E-2	9.177E+0	1.003E+1
-7.295E-2	9.103E+0	9.982E+0
-6.971E-2	9.054E+0	1.017E+1
-6.809E-2	9.132E+0	1.019E+1
-6.971E-2	9.103E+0	1.024E+1
-7.133E-2	9.086E+0	1.016E+1
-6.809E-2	9.125E+0	1.005E+1
-7.295E-2	9.174E+0	1.009E+1
-7.133E-2	9.151E+0	1.010E+1
-7.133E-2	9.122E+0	1.026E+1
-7.295E-2	9.112E+0	1.003E+1
-6.809E-2	9.187E+0	1.018E+1
-6.484E-2	9.021E+0	1.015E+1
-7.133E-2	9.219E+0	1.025E+1
-6.809E-2	9.031E+0	1.022E+1
-6.971E-2	9.151E+0	1.025E+1
-6.971E-2	9.125E+0	1.016E+1
-7.295E-2	9.226E+0	1.004E+1
-6.809E-2	9.034E+0	1.020E+1
-6.809E-2	9.190E+0	1.021E+1
-6.809E-2	9.018E+0	1.012E+1
-7.295E-2	9.180E+0	1.025E+1
-7.133E-2	9.148E+0	1.018E+1
-6.646E-2	9.060E+0	1.007E+1
-6.971E-2	9.028E+0	1.005E+1
-7.295E-2	9.193E+0	1.026E+1
-6.971E-2	9.093E+0	1.033E+1
-6.971E-2	9.249E+0	1.033E+1
-6.809E-2	9.067E+0	1.018E+1
-7.457E-2	8.931E+0	1.022E+1
-7.133E-2	9.206E+0	1.009E+1
-6.484E-2	9.009E+0	1.020E+1
-6.809E-2	9.057E+0	1.017E+1
-7.295E-2	9.174E+0	1.033E+1
-6.971E-2	9.281E+0	1.011E+1
-7.133E-2	9.193E+0	1.023E+1
-7.133E-2	9.129E+0	1.030E+1
-7.457E-2	9.216E+0	1.027E+1
-6.971E-2	9.073E+0	1.004E+1
-6.646E-2	9.203E+0	1.017E+1
-6.809E-2	9.090E+0	1.003E+1
-7.295E-2	9.103E+0	1.022E+1
-7.133E-2	9.125E+0	1.013E+1
-6.809E-2	9.142E+0	9.952E+0
-7.133E-2	9.083E+0	1.020E+1
-7.457E-2	9.135E+0	1.027E+1
-6.971E-2	9.190E+0	1.028E+1
-6.971E-2	9.223E+0	1.029E+1
-7.133E-2	9.122E+0	1.018E+1
-7.133E-2	9.203E+0	1.008E+1
-7.133E-2	9.148E+0	1.024E+1
-6.971E-2	9.193E+0	1.024E+1
-6.809E-2	9.197E+0	1.030E+1
-7.133E-2	9.047E+0	1.019E+1
-7.133E-2	9.174E+0	1.023E+1
-6.971E-2	9.180E+0	1.019E+1
-6.971E-2	9.174E+0	1.022E+1
-7.133E-2	9.138E+0	1.014E+1
-7.133E-2	9.203E+0	1.010E+1
-6.646E-2	9.219E+0	1.026E+1
-6.971E-2	9.112E+0	1.010E+1
-7.133E-2	9.090E+0	1.025E+1
-6.971E-2	9.031E+0	1.024E+1
-6.971E-2	9.236E+0	1.026E+1
-7.295E-2	9.190E+0	1.022E+1
-7.295E-2	9.190E+0	9.985E+0
-6.971E-2	9.057E+0	1.029E+1
-6.484E-2	9.112E+0	1.030E+1
-7.133E-2	9.223E+0	1.034E+1
-7.133E-2	9.015E+0	9.995E+0
-6.971E-2	9.265E+0	1.008E+1
-6.646E-2	9.294E+0	1.012E+1
-7.133E-2	9.067E+0	1.018E+1
-7.295E-2	9.060E+0	1.008E+1
-7.457E-2	9.090E+0	1.025E+1
-6.971E-2	8.924E+0	1.016E+1
-6.809E-2	9.077E+0	1.024E+1
-7.133E-2	9.090E+0	1.021E+1
-7.133E-2	9.132E+0	1.015E+1
-6.484E-2	9.002E+0	1.032E+1
-7.133E-2	9.031E+0	1.022E+1
-7.295E-2	9.051E+0	9.943E+0
-7.133E-2	9.125E+0	1.016E+1
-6.809E-2	9.151E+0	1.034E+1
-7.295E-2	9.077E+0	1.034E+1
-7.295E-2	8.992E+0	1.004E+1
-7.295E-2	9.258E+0	1.016E+1
-7.133E-2	9.116E+0	1.024E+1
-6.971E-2	9.307E+0	1.015E+1
-6.971E-2	9.229E+0	1.039E+1
-6.809E-2	9.009E+0	1.020E+1
-6.971E-2	9.009E+0	1.021E+1
-6.971E-2	9.197E+0	1.020E+1
-7.295E-2	9.070E+0	1.014E+1
-7.295E-2	9.015E+0	1.024E+1
-6.809E-2	9.206E+0	1.022E+1
-7.133E-2	9.216E+0	1.013E+1
-7.295E-2	9.135E+0	1.009E+1
-7.295E-2	9.109E+0	1.016E+1
-7.133E-2	9.099E+0	1.016E+1
-7.133E-2	9.145E+0	1.019E+1
-7.133E-2	9.180E+0	1.030E+1
-7.133E-2	9.138E+0	1.028E+1
-6.971E-2	9.093E+0	1.022E+1
-6.971E-2	9.103E+0	1.026E+1
-7.620E-2	9.090E+0	1.022E+1
-7.295E-2	9.310E+0	1.037E+1
-6.971E-2	8.992E+0	1.024E+1
-7.295E-2	9.346E+0	1.017E+1
-7.295E-2	8.979E+0	1.014E+1
-6.809E-2	9.158E+0	1.030E+1
-6.809E-2	9.210E+0	1.013E+1
-6.971E-2	9.213E+0	1.025E+1
-7.457E-2	9.090E+0	1.033E+1
-7.133E-2	9.129E+0	1.005E+1
-6.971E-2	9.122E+0	1.009E+1
-7.295E-2	9.122E+0	1.036E+1
-7.133E-2	9.317E+0	1.021E+1
-7.133E-2	9.184E+0	1.015E+1
-6.971E-2	9.232E+0	1.024E+1
-6.971E-2	9.278E+0	1.017E+1
-7.133E-2	9.171E+0	1.035E+1
-7.457E-2	9.132E+0	1.006E+1
-6.809E-2	9.109E+0	1.020E+1
-6.971E-2	9.070E+0	1.021E+1
-7.457E-2	9.287E+0	1.011E+1
-7.295E-2	9.122E+0	1.031E+1
-6.809E-2	9.245E+0	1.015E+1
-7.295E-2	8.970E+0	1.027E+1
-7.133E-2	9.009E+0	1.024E+1
-6.971E-2	9.232E+0	1.013E+1
-6.809E-2	9.041E+0	1.029E+1
-7.295E-2	9.119E+0	1.023E+1
-7.133E-2	9.190E+0	1.012E+1
-7.133E-2	9.119E+0	1.007E+1
-7.133E-2	9.145E+0	1.011E+1
-7.295E-2	9.031E+0	1.008E+1
-7.457E-2	8.986E+0	1.012E+1
-7.295E-2	9.090E+0	1.012E+1
-6.809E-2	9.219E+0	1.020E+1
-7.295E-2	9.154E+0	1.032E+1
-7.457E-2	9.018E+0	1.041E+1
-6.971E-2	9.145E+0	1.017E+1
-7.133E-2	9.125E+0	1.015E+1
-7.133E-2	9.216E+0	1.017E+1
-7.295E-2	9.291E+0	1.018E+1
-7.295E-2	9.005E+0	1.020E+1
-6.809E-2	9.190E+0	1.023E+1
-6.971E-2	9.028E+0	1.011E+1
-6.971E-2	9.142E+0	1.004E+1
-7.133E-2	9.070E+0	1.023E+1
-6.646E-2	9.015E+0	1.029E+1
-6.971E-2	9.122E+0	1.022E+1
-7.133E-2	9.086E+0	1.000E+1
-7.295E-2	9.038E+0	1.023E+1
-6.809E-2	9.060E+0	1.015E+1
-7.133E-2	9.180E+0	1.010E+1
-7.295E-2	9.073E+0	1.017E+1
-7.133E-2	9.034E+0	1.016E+1
-6.971E-2	9.031E+0	1.027E+1
-7.295E-2	8.999E+0	1.024E+1
-6.971E-2	9.057E+0	1.042E+1
-6.809E-2	9.106E+0	1.008E+1
-6.971E-2	9.255E+0	1.011E+1
-6.971E-2	9.213E+0	1.018E+1
-7.620E-2	9.034E+0	1.015E+1
-7.133E-2	9.229E+0	1.006E+1
-7.133E-2	9.148E+0	1.028E+1
-7.133E-2	9.161E+0	1.012E+1
-7.620E-2	9.093E+0	1.018E+1
-6.971E-2	9.297E+0	1.021E+1
-6.971E-2	9.171E+0	1.018E+1
-6.971E-2	9.080E+0	1.009E+1
-7.457E-2	9.213E+0	1.012E+1
-7.457E-2	9.119E+0	1.012E+1
-6.971E-2	9.145E+0	1.017E+1
-7.133E-2	9.073E+0	1.035E+1
-7.295E-2	9.164E+0	1.007E+1
-7.457E-2	9.177E+0	1.002E+1
-6.809E-2	9.174E+0	1.018E+1
-7.133E-2	9.090E+0	1.011E+1
-7.295E-2	9.284E+0	1.025E+1
-7.133E-2	9.034E+0	1.004E+1
-7.133E-2	9.177E+0	1.014E+1
-6.809E-2	9.073E+0	1.036E+1
-7.295E-2	9.210E+0	1.012E+1
-6.971E-2	9.018E+0	1.005E+1
-7.133E-2	9.142E+0	1.030E+1
-7.133E-2	9.206E+0	1.021E+1
-7.620E-2	9.015E+0	1.027E+1
-7.133E-2	8.996E+0	1.010E+1
-6.809E-2	8.979E+0	1.027E+1
-6.971E-2	8.976E+0	1.031E+1
-7.457E-2	9.167E+0	1.035E+1
-7.133E-2	9.060E+0	1.027E+1
-6.809E-2	9.002E+0	1.022E+1
-6.971E-2	9.174E+0	1.008E+1
-7.457E-2	9.164E+0	1.021E+1
-7.133E-2	9.021E+0	1.014E+1
-6.809E-2	9.093E+0	1.020E+1
-7.133E-2	8.992E+0	1.004E+1
-7.295E-2	9.015E+0	1.030E+1
-7.133E-2	9.294E+0	1.014E+1
-7.133E-2	8.989E+0	1.031E+1
-6.971E-2	9.112E+0	1.026E+1
-7.295E-2	9.090E+0	1.026E+1
-7.133E-2	9.041E+0	1.007E+1
-7.133E-2	9.145E+0	1.002E+1
-6.809E-2	9.057E+0	1.030E+1
-7.295E-2	9.080E+0	1.025E+1
-6.971E-2	9.278E+0	1.002E+1
-6.971E-2	9.287E+0	1.022E+1
-6.809E-2	9.122E+0	1.023E+1
-7.457E-2	9.287E+0	9.949E+0
-7.133E-2	9.018E+0	1.009E+1
-6.971E-2	9.252E+0	1.020E+1
-6.971E-2	9.142E+0	1.022E+1
-7.133E-2	9.151E+0	1.047E+1
-7.295E-2	9.116E+0	1.010E+1
-7.133E-2	9.174E+0	1.015E+1
-7.133E-2	9.262E+0	1.026E+1
-7.133E-2	9.310E+0	1.022E+1
-6.971E-2	9.028E+0	1.037E+1
-6.809E-2	8.992E+0	1.008E+1
-6.971E-2	9.232E+0	1.011E+1
-7.620E-2	9.044E+0	1.015E+1
-7.133E-2	8.895E+0	1.009E+1
-6.971E-2	9.122E+0	1.020E+1
-6.971E-2	9.122E+0	1.032E+1
-7.295E-2	9.148E+0	1.022E+1
-6.971E-2	9.129E+0	1.015E+1
-6.809E-2	8.960E+0	1.013E+1
-7.133E-2	9.025E+0	1.024E+1
-7.133E-2	9.090E+0	1.030E+1
-6.971E-2	9.190E+0	1.018E+1
-6.809E-2	9.180E+0	1.031E+1
-6.971E-2	9.223E+0	1.033E+1
-7.295E-2	9.018E+0	1.047E+1
-6.971E-2	9.125E+0	1.014E+1
-7.133E-2	9.164E+0	1.015E+1
-7.457E-2	9.180E+0	1.032E+1
-7.295E-2	9.239E+0	1.014E+1
-7.295E-2	9.018E+0	1.006E+1
-7.295E-2	9.129E+0	1.033E+1
-6.971E-2	9.112E+0	1.019E+1
-7.457E-2	9.112E+0	1.008E+1
-7.133E-2	9.106E+0	1.011E+1
-6.646E-2	8.979E+0	1.011E+1
-7.295E-2	9.096E+0	1.003E+1
-7.620E-2	9.291E+0	1.029E+1
-7.133E-2	9.067E+0	9.998E+0
-6.971E-2	9.197E+0	1.016E+1
-6.971E-2	9.099E+0	1.028E+1
-7.295E-2	8.937E+0	1.002E+1
-6.971E-2	9.164E+0	1.028E+1
-6.971E-2	8.963E+0	1.027E+1
-6.809E-2	9.034E+0	1.026E+1
-7.133E-2	9.077E+0	1.006E+1
-7.295E-2	9.213E+0	1.014E+1
-7.133E-2	9.129E+0	1.021E+1
-7.295E-2	9.284E+0	1.016E+1
-7.620E-2	9.180E+0	1.024E+1
-6.809E-2	9.171E+0	1.016E+1
-6.646E-2	9.184E+0	1.006E+1
-7.133E-2	9.116E+0	1.037E+1
-7.295E-2	9.070E+0	1.006E+1
-7.133E-2	9.086E+0	1.015E+1
-6.809E-2	9.255E+0	1.033E+1
-6.971E-2	9.086E+0	1.022E+1
-7.133E-2	9.125E+0	1.015E+1
-7.133E-2	9.158E+0	1.012E+1
-6.971E-2	9.219E+0	1.021E+1
[truncated: 100,953 more rows]
