# Supplementary material for: Improved ANAP incorporation and VCF analysis reveal details of P2X7 current facilitation and a limited conformational interplay between ATP binding and the intracellular ballast domain
Source: eLife. 2023 Jan 4;12:e82479. doi: 10.7554/eLife.82479 (PMC9859053; doi:10.7554/eLife.82479)
Supplement: Figure 4—source data 1. [file elife-82479-fig4-data1.zip › Figure-4_Source-data-1/T340_filterset-1_b09#13.csv]

-4.428E-1	5.940E+0	7.474E+0
-4.395E-1	5.729E+0	7.409E+0
-4.509E-1	5.885E+0	7.500E+0
-4.444E-1	5.765E+0	7.500E+0
-4.411E-1	6.027E+0	7.669E+0
-4.411E-1	6.027E+0	7.471E+0
-4.428E-1	5.862E+0	7.523E+0
-4.395E-1	5.920E+0	7.396E+0
-4.395E-1	5.962E+0	7.380E+0
-4.444E-1	5.907E+0	7.448E+0
-4.460E-1	5.946E+0	7.516E+0
-4.428E-1	5.829E+0	7.406E+0
-4.379E-1	6.021E+0	7.429E+0
-4.460E-1	5.995E+0	7.484E+0
-4.476E-1	5.992E+0	7.578E+0
-4.444E-1	5.855E+0	7.419E+0
-4.379E-1	5.920E+0	7.487E+0
-4.444E-1	5.894E+0	7.636E+0
-4.444E-1	5.862E+0	7.500E+0
-4.411E-1	5.920E+0	7.539E+0
-4.444E-1	6.001E+0	7.688E+0
-4.460E-1	6.034E+0	7.403E+0
-4.460E-1	6.031E+0	7.500E+0
-4.428E-1	5.949E+0	7.578E+0
-4.379E-1	5.911E+0	7.520E+0
-4.411E-1	6.044E+0	7.539E+0
-4.444E-1	5.920E+0	7.390E+0
-4.428E-1	5.914E+0	7.562E+0
-4.395E-1	5.836E+0	7.555E+0
-4.428E-1	5.914E+0	7.412E+0
-4.460E-1	5.901E+0	7.539E+0
-4.395E-1	5.920E+0	7.481E+0
-4.411E-1	6.005E+0	7.558E+0
-4.428E-1	6.047E+0	7.675E+0
-4.428E-1	5.888E+0	7.435E+0
-4.444E-1	5.829E+0	7.640E+0
-4.395E-1	5.943E+0	7.403E+0
-4.444E-1	5.975E+0	7.627E+0
-4.444E-1	6.053E+0	7.617E+0
-4.428E-1	5.901E+0	7.484E+0
-4.395E-1	6.047E+0	7.500E+0
-4.460E-1	5.979E+0	7.500E+0
-4.460E-1	5.852E+0	7.601E+0
-4.444E-1	6.079E+0	7.461E+0
-4.395E-1	5.927E+0	7.351E+0
-4.460E-1	5.920E+0	7.594E+0
-4.460E-1	6.044E+0	7.691E+0
-4.411E-1	5.936E+0	7.477E+0
-4.411E-1	6.105E+0	7.627E+0
-4.444E-1	5.975E+0	7.789E+0
-4.460E-1	5.979E+0	7.432E+0
-4.411E-1	5.953E+0	7.507E+0
-4.411E-1	5.943E+0	7.597E+0
-4.444E-1	5.953E+0	7.617E+0
-4.428E-1	5.975E+0	7.646E+0
-4.411E-1	5.920E+0	7.471E+0
-4.411E-1	5.946E+0	7.494E+0
-4.411E-1	6.063E+0	7.526E+0
-4.460E-1	5.794E+0	7.617E+0
-4.428E-1	5.956E+0	7.510E+0
-4.395E-1	5.907E+0	7.409E+0
-4.444E-1	5.914E+0	7.581E+0
-4.444E-1	5.917E+0	7.403E+0
-4.428E-1	6.008E+0	7.451E+0
-4.395E-1	5.992E+0	7.552E+0
-4.444E-1	6.027E+0	7.396E+0
-4.492E-1	5.917E+0	7.594E+0
-4.428E-1	5.904E+0	7.594E+0
-4.379E-1	5.949E+0	7.422E+0
-4.428E-1	5.829E+0	7.494E+0
-4.444E-1	5.975E+0	7.429E+0
-4.411E-1	6.082E+0	7.438E+0
-4.411E-1	5.823E+0	7.539E+0
-4.444E-1	5.868E+0	7.409E+0
-4.428E-1	5.956E+0	7.750E+0
-4.395E-1	5.901E+0	7.578E+0
-4.411E-1	6.014E+0	7.584E+0
-4.428E-1	5.920E+0	7.507E+0
-4.444E-1	5.911E+0	7.545E+0
-4.411E-1	5.995E+0	7.412E+0
-4.428E-1	5.927E+0	7.552E+0
-4.428E-1	5.975E+0	7.601E+0
-4.460E-1	6.047E+0	7.520E+0
-4.444E-1	5.907E+0	7.390E+0
-4.411E-1	5.949E+0	7.494E+0
-4.428E-1	5.959E+0	7.464E+0
-4.460E-1	5.956E+0	7.533E+0
-4.411E-1	5.949E+0	7.474E+0
-4.379E-1	6.082E+0	7.536E+0
-4.395E-1	6.092E+0	7.610E+0
-4.492E-1	6.040E+0	7.442E+0
-4.428E-1	6.069E+0	7.383E+0
-4.428E-1	5.855E+0	7.578E+0
-4.411E-1	5.949E+0	7.623E+0
-4.444E-1	5.917E+0	7.571E+0
-4.428E-1	6.050E+0	7.513E+0
-4.395E-1	5.988E+0	7.614E+0
-4.411E-1	5.940E+0	7.533E+0
-4.444E-1	6.034E+0	7.490E+0
-4.379E-1	6.047E+0	7.610E+0
-4.395E-1	5.953E+0	7.520E+0
-4.411E-1	5.894E+0	7.526E+0
-4.428E-1	6.014E+0	7.604E+0
-4.379E-1	5.998E+0	7.575E+0
-4.428E-1	6.027E+0	7.523E+0
-4.411E-1	5.992E+0	7.614E+0
-4.476E-1	5.894E+0	7.429E+0
-4.428E-1	5.982E+0	7.588E+0
-4.395E-1	5.940E+0	7.591E+0
-4.428E-1	6.115E+0	7.545E+0
-4.444E-1	6.024E+0	7.442E+0
-4.395E-1	6.027E+0	7.468E+0
-4.411E-1	5.888E+0	7.545E+0
-4.395E-1	5.898E+0	7.529E+0
-4.476E-1	6.021E+0	7.669E+0
-4.428E-1	5.920E+0	7.364E+0
-4.379E-1	6.050E+0	7.691E+0
-4.395E-1	5.933E+0	7.594E+0
-4.444E-1	6.018E+0	7.578E+0
-4.428E-1	5.862E+0	7.455E+0
-4.395E-1	5.933E+0	7.581E+0
-4.411E-1	5.992E+0	7.610E+0
-4.444E-1	5.924E+0	7.597E+0
-4.395E-1	5.885E+0	7.526E+0
-4.411E-1	5.969E+0	7.526E+0
-4.444E-1	5.862E+0	7.520E+0
-4.444E-1	5.936E+0	7.490E+0
-4.411E-1	5.936E+0	7.523E+0
-4.395E-1	5.953E+0	7.610E+0
-4.444E-1	5.975E+0	7.523E+0
-4.428E-1	5.995E+0	7.610E+0
-4.428E-1	6.086E+0	7.555E+0
-4.395E-1	6.024E+0	7.400E+0
-4.411E-1	6.034E+0	7.529E+0
-4.444E-1	6.031E+0	7.429E+0
-4.428E-1	6.005E+0	7.497E+0
-4.395E-1	6.050E+0	7.471E+0
-4.411E-1	5.969E+0	7.461E+0
-4.444E-1	5.868E+0	7.545E+0
-4.395E-1	5.888E+0	7.523E+0
-4.395E-1	5.898E+0	7.468E+0
-4.411E-1	5.988E+0	7.565E+0
-4.444E-1	6.011E+0	7.552E+0
-4.411E-1	6.021E+0	7.497E+0
-4.428E-1	5.995E+0	7.656E+0
-4.411E-1	5.774E+0	7.614E+0
-4.411E-1	5.966E+0	7.507E+0
-4.411E-1	5.982E+0	7.429E+0
-4.395E-1	6.063E+0	7.545E+0
-4.428E-1	6.066E+0	7.513E+0
-4.428E-1	5.917E+0	7.455E+0
-4.444E-1	5.849E+0	7.627E+0
-4.411E-1	5.904E+0	7.555E+0
-4.428E-1	5.975E+0	7.568E+0
-4.444E-1	5.907E+0	7.542E+0
-4.411E-1	5.962E+0	7.584E+0
-4.395E-1	5.998E+0	7.500E+0
-4.428E-1	5.898E+0	7.487E+0
-4.476E-1	5.979E+0	7.565E+0
-4.428E-1	5.953E+0	7.461E+0
-4.411E-1	5.940E+0	7.623E+0
-4.411E-1	5.979E+0	7.526E+0
-4.460E-1	5.975E+0	7.520E+0
-4.411E-1	5.946E+0	7.649E+0
-4.411E-1	5.852E+0	7.591E+0
-4.428E-1	5.914E+0	7.701E+0
-4.428E-1	5.943E+0	7.455E+0
-4.411E-1	5.949E+0	7.620E+0
-4.379E-1	5.972E+0	7.396E+0
-4.428E-1	5.988E+0	7.571E+0
-4.444E-1	6.063E+0	7.610E+0
-4.411E-1	6.079E+0	7.474E+0
-4.379E-1	6.027E+0	7.464E+0
-4.411E-1	5.946E+0	7.331E+0
-4.444E-1	5.888E+0	7.477E+0
-4.395E-1	5.940E+0	7.607E+0
-4.411E-1	5.920E+0	7.533E+0
-4.411E-1	5.992E+0	7.383E+0
-4.428E-1	5.927E+0	7.500E+0
-4.411E-1	6.021E+0	7.565E+0
-4.411E-1	6.027E+0	7.484E+0
-4.411E-1	5.888E+0	7.520E+0
-4.428E-1	5.920E+0	7.643E+0
-4.411E-1	6.021E+0	7.536E+0
-4.363E-1	6.005E+0	7.552E+0
-4.428E-1	5.962E+0	7.581E+0
-4.428E-1	5.940E+0	7.536E+0
-4.411E-1	5.992E+0	7.536E+0
-4.395E-1	5.972E+0	7.571E+0
-4.411E-1	5.966E+0	7.575E+0
-4.444E-1	5.969E+0	7.562E+0
-4.411E-1	5.878E+0	7.429E+0
-4.395E-1	5.969E+0	7.416E+0
-4.411E-1	6.044E+0	7.591E+0
-4.411E-1	5.949E+0	7.481E+0
-4.411E-1	5.949E+0	7.562E+0
-4.379E-1	5.904E+0	7.545E+0
-4.428E-1	5.907E+0	7.659E+0
-4.411E-1	5.995E+0	7.474E+0
-4.428E-1	6.027E+0	7.529E+0
-4.363E-1	5.979E+0	7.581E+0
-4.428E-1	5.820E+0	7.510E+0
-4.444E-1	5.891E+0	7.455E+0
-4.411E-1	5.943E+0	7.503E+0
-4.395E-1	5.985E+0	7.461E+0
-4.395E-1	6.001E+0	7.523E+0
-4.444E-1	5.956E+0	7.529E+0
-4.395E-1	5.888E+0	7.471E+0
-4.395E-1	5.907E+0	7.571E+0
-4.428E-1	5.966E+0	7.604E+0
-4.444E-1	6.037E+0	7.627E+0
-4.444E-1	6.001E+0	7.565E+0
-4.395E-1	5.972E+0	7.503E+0
-4.428E-1	5.927E+0	7.503E+0
-4.411E-1	5.911E+0	7.448E+0
-4.411E-1	5.891E+0	7.448E+0
-4.395E-1	5.946E+0	7.601E+0
-4.428E-1	5.888E+0	7.646E+0
-4.428E-1	5.833E+0	7.451E+0
-4.428E-1	5.829E+0	7.588E+0
-4.395E-1	5.826E+0	7.539E+0
-4.395E-1	6.011E+0	7.549E+0
-4.428E-1	5.982E+0	7.416E+0
-4.395E-1	6.027E+0	7.601E+0
-4.428E-1	5.969E+0	7.471E+0
-4.428E-1	6.102E+0	7.659E+0
-4.411E-1	5.875E+0	7.289E+0
-4.395E-1	5.956E+0	7.464E+0
-4.379E-1	5.807E+0	7.701E+0
-4.428E-1	5.836E+0	7.448E+0
-4.460E-1	5.940E+0	7.451E+0
-4.395E-1	5.969E+0	7.536E+0
-4.395E-1	5.865E+0	7.503E+0
-4.428E-1	6.001E+0	7.701E+0
-4.428E-1	5.810E+0	7.562E+0
-4.411E-1	5.914E+0	7.516E+0
-4.363E-1	5.865E+0	7.516E+0
-4.411E-1	5.842E+0	7.636E+0
-4.444E-1	6.018E+0	7.484E+0
-4.411E-1	5.979E+0	7.520E+0
-4.395E-1	5.985E+0	7.555E+0
-4.428E-1	5.917E+0	7.471E+0
-4.460E-1	5.975E+0	7.568E+0
-4.363E-1	5.888E+0	7.338E+0
-4.363E-1	5.979E+0	7.497E+0
-4.411E-1	5.959E+0	7.614E+0
-4.411E-1	5.920E+0	7.594E+0
-4.411E-1	5.995E+0	7.477E+0
-4.363E-1	5.833E+0	7.730E+0
-4.395E-1	5.982E+0	7.552E+0
-4.428E-1	5.842E+0	7.545E+0
-4.428E-1	6.011E+0	7.490E+0
-4.395E-1	5.943E+0	7.513E+0
-4.411E-1	5.901E+0	7.552E+0
-4.428E-1	5.930E+0	7.364E+0
-4.379E-1	5.962E+0	7.597E+0
-4.379E-1	5.878E+0	7.409E+0
-4.428E-1	6.024E+0	7.455E+0
-4.395E-1	5.833E+0	7.503E+0
-4.395E-1	5.936E+0	7.523E+0
-4.395E-1	6.021E+0	7.575E+0
-4.411E-1	5.962E+0	7.581E+0
-4.444E-1	5.904E+0	7.552E+0
-4.395E-1	5.959E+0	7.510E+0
-4.395E-1	5.985E+0	7.445E+0
-4.411E-1	6.057E+0	7.494E+0
-4.444E-1	6.095E+0	7.558E+0
-4.411E-1	5.946E+0	7.604E+0
-4.347E-1	6.018E+0	7.516E+0
-4.395E-1	6.044E+0	7.578E+0
-4.428E-1	5.855E+0	7.640E+0
-4.411E-1	5.992E+0	7.487E+0
-4.395E-1	6.027E+0	7.494E+0
-4.411E-1	6.151E+0	7.562E+0
-4.428E-1	6.066E+0	7.659E+0
-4.379E-1	5.992E+0	7.558E+0
-4.395E-1	5.985E+0	7.409E+0
-4.395E-1	6.040E+0	7.503E+0
-4.395E-1	5.982E+0	7.393E+0
-4.379E-1	6.128E+0	7.565E+0
-4.379E-1	5.901E+0	7.607E+0
-4.428E-1	5.927E+0	7.513E+0
-4.444E-1	5.930E+0	7.571E+0
-4.363E-1	5.914E+0	7.526E+0
-4.395E-1	5.936E+0	7.646E+0
-4.395E-1	5.907E+0	7.698E+0
-4.428E-1	5.885E+0	7.597E+0
-4.395E-1	5.891E+0	7.435E+0
-4.379E-1	5.894E+0	7.555E+0
-4.379E-1	5.972E+0	7.523E+0
-4.444E-1	6.011E+0	7.357E+0
-4.395E-1	5.842E+0	7.555E+0
-4.411E-1	5.907E+0	7.552E+0
-4.363E-1	5.823E+0	7.536E+0
-4.411E-1	5.917E+0	7.688E+0
-4.363E-1	6.063E+0	7.597E+0
-4.379E-1	5.988E+0	7.451E+0
-4.428E-1	5.972E+0	7.461E+0
-4.444E-1	5.940E+0	7.649E+0
-4.379E-1	5.924E+0	7.487E+0
-4.395E-1	5.998E+0	7.503E+0
-4.411E-1	5.865E+0	7.520E+0
-4.411E-1	5.966E+0	7.487E+0
-4.395E-1	5.872E+0	7.542E+0
-4.363E-1	5.826E+0	7.597E+0
-4.395E-1	5.936E+0	7.727E+0
-4.444E-1	5.914E+0	7.571E+0
-4.395E-1	5.898E+0	7.678E+0
-4.395E-1	5.859E+0	7.458E+0
-4.411E-1	5.969E+0	7.594E+0
-4.428E-1	5.842E+0	7.516E+0
-4.379E-1	5.865E+0	7.533E+0
-4.379E-1	5.920E+0	7.627E+0
-4.379E-1	6.053E+0	7.523E+0
-4.444E-1	6.018E+0	7.597E+0
-4.395E-1	6.089E+0	7.601E+0
-4.395E-1	5.975E+0	7.516E+0
-4.428E-1	5.924E+0	7.529E+0
-4.428E-1	6.044E+0	7.555E+0
-4.411E-1	5.907E+0	7.520E+0
-4.379E-1	6.047E+0	7.653E+0
-4.395E-1	5.911E+0	7.653E+0
-4.428E-1	5.885E+0	7.484E+0
-4.379E-1	5.927E+0	7.588E+0
-4.411E-1	6.005E+0	7.487E+0
-4.428E-1	6.005E+0	7.487E+0
-4.411E-1	5.924E+0	7.575E+0
-4.379E-1	5.901E+0	7.529E+0
-4.379E-1	6.050E+0	7.429E+0
-4.379E-1	5.862E+0	7.367E+0
-4.411E-1	5.862E+0	7.490E+0
-4.395E-1	5.930E+0	7.513E+0
-4.395E-1	5.988E+0	7.374E+0
-4.395E-1	5.943E+0	7.597E+0
-4.411E-1	6.014E+0	7.523E+0
-4.411E-1	5.849E+0	7.510E+0
-4.395E-1	5.839E+0	7.617E+0
-4.395E-1	6.005E+0	7.510E+0
-4.411E-1	6.014E+0	7.507E+0
-4.347E-1	5.852E+0	7.503E+0
-4.395E-1	6.014E+0	7.361E+0
-4.411E-1	5.969E+0	7.594E+0
-4.395E-1	5.975E+0	7.717E+0
-4.395E-1	5.979E+0	7.552E+0
-4.379E-1	5.933E+0	7.623E+0
-4.411E-1	5.962E+0	7.403E+0
-4.395E-1	5.940E+0	7.513E+0
-4.395E-1	5.975E+0	7.562E+0
-4.379E-1	6.018E+0	7.633E+0
-4.411E-1	6.138E+0	7.494E+0
-4.444E-1	5.946E+0	7.555E+0
-4.411E-1	5.885E+0	7.646E+0
-4.379E-1	5.891E+0	7.448E+0
-4.395E-1	6.066E+0	7.617E+0
-4.411E-1	5.992E+0	7.487E+0
-4.411E-1	6.069E+0	7.607E+0
-4.363E-1	6.082E+0	7.695E+0
-4.395E-1	5.953E+0	7.477E+0
-4.428E-1	5.878E+0	7.380E+0
-4.411E-1	5.969E+0	7.552E+0
-4.363E-1	5.846E+0	7.558E+0
-4.395E-1	5.992E+0	7.516E+0
-4.411E-1	6.008E+0	7.653E+0
-4.395E-1	5.888E+0	7.328E+0
-4.395E-1	6.047E+0	7.409E+0
-4.428E-1	6.063E+0	7.620E+0
-4.411E-1	5.859E+0	7.500E+0
-4.411E-1	5.969E+0	7.455E+0
-4.379E-1	6.089E+0	7.455E+0
-4.411E-1	5.859E+0	7.617E+0
-4.411E-1	5.949E+0	7.354E+0
-4.395E-1	6.053E+0	7.305E+0
-4.395E-1	5.901E+0	7.400E+0
-4.363E-1	5.969E+0	7.520E+0
-4.411E-1	5.907E+0	7.565E+0
-4.395E-1	5.966E+0	7.688E+0
-4.363E-1	6.079E+0	7.490E+0
-4.395E-1	6.034E+0	7.607E+0
-4.428E-1	5.930E+0	7.617E+0
-4.395E-1	5.875E+0	7.584E+0
-4.395E-1	5.891E+0	7.578E+0
-4.411E-1	6.050E+0	7.500E+0
-4.411E-1	6.001E+0	7.471E+0
-4.379E-1	6.024E+0	7.409E+0
-4.395E-1	5.933E+0	7.545E+0
-4.395E-1	6.082E+0	7.487E+0
-4.411E-1	5.846E+0	7.552E+0
-4.428E-1	5.975E+0	7.688E+0
-4.395E-1	5.995E+0	7.507E+0
-4.395E-1	6.031E+0	7.448E+0
-4.411E-1	5.982E+0	7.575E+0
-4.395E-1	5.943E+0	7.523E+0
-4.347E-1	6.047E+0	7.562E+0
-4.395E-1	6.076E+0	7.484E+0
-4.411E-1	5.992E+0	7.565E+0
-4.411E-1	5.917E+0	7.555E+0
-4.379E-1	5.949E+0	7.510E+0
-4.411E-1	5.833E+0	7.597E+0
-4.444E-1	5.907E+0	7.533E+0
-4.395E-1	6.102E+0	7.471E+0
-4.395E-1	6.008E+0	7.584E+0
-4.395E-1	5.891E+0	7.636E+0
-4.411E-1	5.894E+0	7.477E+0
-4.411E-1	5.979E+0	7.484E+0
-4.363E-1	5.914E+0	7.374E+0
-4.379E-1	6.027E+0	7.477E+0
-4.411E-1	5.810E+0	7.562E+0
-4.395E-1	5.839E+0	7.539E+0
-4.363E-1	5.803E+0	7.490E+0
-4.395E-1	5.881E+0	7.455E+0
-4.411E-1	5.914E+0	7.565E+0
-4.379E-1	5.888E+0	7.565E+0
-4.347E-1	5.927E+0	7.484E+0
-4.395E-1	5.982E+0	7.571E+0
-4.395E-1	6.018E+0	7.597E+0
-4.395E-1	5.794E+0	7.568E+0
-4.363E-1	6.082E+0	7.422E+0
-4.395E-1	6.121E+0	7.523E+0
-4.395E-1	5.995E+0	7.432E+0
-4.379E-1	6.001E+0	7.516E+0
-4.363E-1	5.924E+0	7.529E+0
-4.395E-1	5.936E+0	7.614E+0
-4.411E-1	5.846E+0	7.542E+0
-4.395E-1	5.946E+0	7.549E+0
-4.379E-1	5.933E+0	7.708E+0
-4.363E-1	5.933E+0	7.513E+0
-4.411E-1	6.001E+0	7.435E+0
-4.379E-1	5.872E+0	7.685E+0
-4.363E-1	5.998E+0	7.610E+0
-4.411E-1	5.885E+0	7.370E+0
-4.444E-1	5.781E+0	7.510E+0
-4.379E-1	6.008E+0	7.675E+0
-4.379E-1	5.972E+0	7.403E+0
-4.395E-1	5.946E+0	7.581E+0
-4.428E-1	5.901E+0	7.627E+0
-4.395E-1	6.063E+0	7.348E+0
-4.347E-1	5.966E+0	7.575E+0
-4.395E-1	5.979E+0	7.562E+0
-4.411E-1	5.985E+0	7.584E+0
-4.379E-1	5.855E+0	7.627E+0
-4.347E-1	5.833E+0	7.442E+0
-4.379E-1	6.053E+0	7.510E+0
-4.411E-1	6.011E+0	7.549E+0
-4.411E-1	5.927E+0	7.542E+0
-4.395E-1	5.966E+0	7.633E+0
-4.411E-1	5.962E+0	7.507E+0
-4.428E-1	5.933E+0	7.520E+0
-4.379E-1	5.885E+0	7.451E+0
-4.363E-1	5.898E+0	7.636E+0
-4.363E-1	5.904E+0	7.614E+0
-4.428E-1	5.936E+0	7.516E+0
-4.347E-1	5.855E+0	7.533E+0
-4.347E-1	5.966E+0	7.533E+0
-4.395E-1	6.034E+0	7.487E+0
-4.411E-1	6.001E+0	7.614E+0
-4.347E-1	5.901E+0	7.500E+0
-4.379E-1	5.953E+0	7.526E+0
-4.379E-1	5.901E+0	7.568E+0
-4.428E-1	5.888E+0	7.396E+0
-4.411E-1	5.859E+0	7.591E+0
-4.347E-1	5.878E+0	7.568E+0
-4.363E-1	5.998E+0	7.643E+0
-4.428E-1	5.940E+0	7.464E+0
-4.363E-1	5.979E+0	7.588E+0
-4.363E-1	5.930E+0	7.520E+0
-4.395E-1	5.946E+0	7.623E+0
-4.411E-1	5.839E+0	7.500E+0
-4.363E-1	5.917E+0	7.678E+0
-4.379E-1	5.878E+0	7.607E+0
-4.395E-1	5.985E+0	7.601E+0
-4.444E-1	5.998E+0	7.503E+0
-4.363E-1	6.021E+0	7.555E+0
-4.363E-1	5.881E+0	7.747E+0
-4.363E-1	5.969E+0	7.704E+0
-4.395E-1	5.949E+0	7.542E+0
-4.379E-1	5.998E+0	7.536E+0
-4.379E-1	6.040E+0	7.218E+0
-4.347E-1	5.898E+0	7.438E+0
-4.428E-1	5.940E+0	7.422E+0
-4.411E-1	5.859E+0	7.516E+0
-4.395E-1	5.914E+0	7.516E+0
-4.347E-1	5.813E+0	7.507E+0
-4.411E-1	6.024E+0	7.357E+0
-4.379E-1	5.992E+0	7.513E+0
-4.379E-1	5.972E+0	7.523E+0
-4.379E-1	6.053E+0	7.575E+0
-4.411E-1	5.875E+0	7.461E+0
-4.379E-1	5.936E+0	7.526E+0
-4.379E-1	6.073E+0	7.455E+0
-4.363E-1	5.888E+0	7.409E+0
-4.411E-1	6.053E+0	7.500E+0
-4.379E-1	6.040E+0	7.542E+0
-4.379E-1	5.933E+0	7.558E+0
-4.363E-1	5.855E+0	7.451E+0
-4.395E-1	5.982E+0	7.717E+0
-4.347E-1	5.907E+0	7.497E+0
-4.379E-1	6.008E+0	7.610E+0
-4.395E-1	5.985E+0	7.458E+0
-4.428E-1	6.005E+0	7.494E+0
-4.379E-1	5.946E+0	7.614E+0
-4.379E-1	5.946E+0	7.568E+0
-4.379E-1	5.875E+0	7.409E+0
-4.411E-1	5.855E+0	7.594E+0
-4.379E-1	5.988E+0	7.542E+0
-4.363E-1	5.930E+0	7.562E+0
-4.395E-1	6.001E+0	7.503E+0
-4.395E-1	5.885E+0	7.539E+0
-4.395E-1	6.024E+0	7.429E+0
-4.395E-1	5.975E+0	7.659E+0
-4.379E-1	5.982E+0	7.481E+0
-4.428E-1	6.063E+0	7.558E+0
-4.395E-1	5.826E+0	7.549E+0
-4.347E-1	5.839E+0	7.607E+0
-4.347E-1	6.044E+0	7.533E+0
-4.395E-1	5.846E+0	7.542E+0
-4.379E-1	5.859E+0	7.675E+0
-4.363E-1	6.024E+0	7.422E+0
-4.395E-1	6.076E+0	7.653E+0
-4.395E-1	5.859E+0	7.695E+0
-4.363E-1	5.949E+0	7.383E+0
-4.363E-1	5.979E+0	7.471E+0
-4.347E-1	6.014E+0	7.591E+0
-4.411E-1	5.979E+0	7.390E+0
-4.395E-1	6.011E+0	7.627E+0
-4.330E-1	5.875E+0	7.568E+0
-4.363E-1	5.898E+0	7.691E+0
-4.411E-1	6.021E+0	7.545E+0
-4.347E-1	6.018E+0	7.571E+0
-4.395E-1	5.911E+0	7.461E+0
-4.379E-1	5.917E+0	7.468E+0
-4.411E-1	6.040E+0	7.510E+0
-4.363E-1	5.875E+0	7.341E+0
-4.363E-1	6.021E+0	7.513E+0
-4.395E-1	5.956E+0	7.617E+0
-4.379E-1	5.836E+0	7.435E+0
-4.379E-1	5.875E+0	7.552E+0
-4.330E-1	5.907E+0	7.539E+0
-4.395E-1	5.972E+0	7.649E+0
-4.395E-1	5.907E+0	7.471E+0
-4.395E-1	5.875E+0	7.471E+0
-4.347E-1	5.969E+0	7.607E+0
-4.379E-1	5.924E+0	7.474E+0
-4.395E-1	5.774E+0	7.575E+0
-4.379E-1	5.988E+0	7.533E+0
-4.347E-1	5.975E+0	7.507E+0
-4.395E-1	5.940E+0	7.497E+0
-4.395E-1	6.060E+0	7.451E+0
-4.395E-1	5.946E+0	7.649E+0
-4.379E-1	5.966E+0	7.545E+0
-4.347E-1	5.894E+0	7.448E+0
-4.379E-1	5.988E+0	7.643E+0
-4.395E-1	6.034E+0	7.617E+0
-4.363E-1	6.024E+0	7.487E+0
-4.347E-1	5.894E+0	7.630E+0
-4.411E-1	5.881E+0	7.471E+0
-4.379E-1	5.966E+0	7.675E+0
-4.347E-1	5.962E+0	7.539E+0
-4.379E-1	6.037E+0	7.403E+0
-4.395E-1	5.914E+0	7.636E+0
-4.363E-1	5.992E+0	7.533E+0
-4.363E-1	5.894E+0	7.516E+0
-4.379E-1	6.086E+0	7.558E+0
-4.363E-1	5.920E+0	7.636E+0
-4.363E-1	5.836E+0	7.507E+0
-4.379E-1	5.975E+0	7.367E+0
-4.363E-1	5.862E+0	7.500E+0
-4.379E-1	6.063E+0	7.490E+0
-4.395E-1	5.953E+0	7.568E+0
-4.330E-1	6.044E+0	7.571E+0
-4.379E-1	5.988E+0	7.588E+0
-4.411E-1	5.940E+0	7.510E+0
-4.379E-1	5.924E+0	7.341E+0
-4.363E-1	6.095E+0	7.464E+0
-4.395E-1	6.001E+0	7.429E+0
-4.411E-1	5.953E+0	7.653E+0
-4.363E-1	5.949E+0	7.490E+0
-4.347E-1	5.868E+0	7.487E+0
-4.395E-1	5.800E+0	7.594E+0
-4.379E-1	6.005E+0	7.533E+0
-4.379E-1	5.946E+0	7.468E+0
-4.363E-1	5.907E+0	7.471E+0
-4.379E-1	5.768E+0	7.549E+0
-4.395E-1	5.956E+0	7.455E+0
-4.395E-1	5.924E+0	7.601E+0
-4.347E-1	6.073E+0	7.565E+0
-4.379E-1	5.898E+0	7.549E+0
-4.379E-1	5.953E+0	7.523E+0
-4.379E-1	5.920E+0	7.675E+0
-4.347E-1	6.008E+0	7.442E+0
-4.379E-1	5.813E+0	7.545E+0
-4.379E-1	6.001E+0	7.507E+0
-4.379E-1	5.962E+0	7.354E+0
-4.314E-1	5.985E+0	7.471E+0
-4.379E-1	5.875E+0	7.390E+0
-4.395E-1	6.141E+0	7.468E+0
-4.379E-1	6.144E+0	7.675E+0
-4.347E-1	5.992E+0	7.419E+0
-4.347E-1	5.985E+0	7.464E+0
-4.379E-1	5.946E+0	7.555E+0
-4.395E-1	5.885E+0	7.484E+0
-4.347E-1	5.936E+0	7.403E+0
-4.363E-1	5.956E+0	7.523E+0
-4.395E-1	5.920E+0	7.620E+0
-4.379E-1	5.962E+0	7.844E+0
-4.347E-1	5.975E+0	7.500E+0
-4.395E-1	6.034E+0	7.458E+0
-4.395E-1	5.859E+0	7.510E+0
-4.363E-1	6.040E+0	7.510E+0
-4.347E-1	5.875E+0	7.659E+0
-4.379E-1	5.891E+0	7.581E+0
-4.363E-1	5.943E+0	7.309E+0
-4.379E-1	5.891E+0	7.565E+0
-4.347E-1	5.872E+0	7.484E+0
-4.363E-1	5.943E+0	7.558E+0
-4.379E-1	5.875E+0	7.630E+0
-4.395E-1	5.956E+0	7.565E+0
-4.330E-1	5.969E+0	7.526E+0
-4.363E-1	6.063E+0	7.500E+0
-4.395E-1	6.034E+0	7.610E+0
-4.363E-1	5.946E+0	7.666E+0
-4.347E-1	6.095E+0	7.442E+0
-4.347E-1	5.933E+0	7.523E+0
-4.379E-1	5.924E+0	7.481E+0
-4.347E-1	5.924E+0	7.539E+0
-4.363E-1	5.875E+0	7.555E+0
-4.395E-1	6.027E+0	7.520E+0
-4.395E-1	5.907E+0	7.513E+0
-4.379E-1	6.011E+0	7.536E+0
-4.330E-1	5.904E+0	7.487E+0
-4.363E-1	5.966E+0	7.419E+0
-4.363E-1	6.131E+0	7.497E+0
-4.347E-1	6.047E+0	7.422E+0
-4.347E-1	5.927E+0	7.588E+0
-4.379E-1	5.875E+0	7.555E+0
-4.395E-1	5.946E+0	7.338E+0
-4.379E-1	5.868E+0	7.666E+0
-4.347E-1	5.820E+0	7.584E+0
-4.379E-1	6.001E+0	7.458E+0
-4.428E-1	5.875E+0	7.455E+0
-4.395E-1	5.917E+0	7.597E+0
-4.347E-1	5.969E+0	7.500E+0
-4.363E-1	5.953E+0	7.387E+0
-4.379E-1	5.959E+0	7.510E+0
-4.347E-1	5.868E+0	7.471E+0
-4.347E-1	6.040E+0	7.636E+0
-4.330E-1	5.888E+0	7.568E+0
-4.395E-1	5.966E+0	7.571E+0
-4.363E-1	6.082E+0	7.377E+0
-4.379E-1	5.966E+0	7.435E+0
-4.347E-1	5.995E+0	7.510E+0
-4.395E-1	5.966E+0	7.481E+0
-4.363E-1	5.920E+0	7.409E+0
-4.298E-1	5.813E+0	7.614E+0
-4.379E-1	6.018E+0	7.445E+0
-4.379E-1	6.027E+0	7.497E+0
-4.347E-1	5.930E+0	7.374E+0
-4.363E-1	5.982E+0	7.461E+0
-4.347E-1	6.008E+0	7.526E+0
-4.411E-1	5.949E+0	7.474E+0
-4.363E-1	5.881E+0	7.429E+0
-4.330E-1	6.047E+0	7.526E+0
-4.347E-1	5.933E+0	7.533E+0
-4.395E-1	5.800E+0	7.601E+0
-4.347E-1	5.933E+0	7.448E+0
-4.347E-1	5.979E+0	7.562E+0
-4.347E-1	5.917E+0	7.523E+0
-4.395E-1	5.894E+0	7.536E+0
-4.330E-1	5.930E+0	7.481E+0
-4.347E-1	5.979E+0	7.403E+0
-4.347E-1	5.852E+0	7.403E+0
-4.363E-1	5.878E+0	7.584E+0
-4.347E-1	5.982E+0	7.477E+0
-4.330E-1	6.040E+0	7.604E+0
-4.363E-1	5.972E+0	7.568E+0
-4.411E-1	6.044E+0	7.425E+0
-4.363E-1	5.959E+0	7.529E+0
-4.347E-1	5.962E+0	7.507E+0
-4.363E-1	5.901E+0	7.484E+0
-4.379E-1	6.031E+0	7.471E+0
-4.347E-1	5.914E+0	7.487E+0
-4.363E-1	6.050E+0	7.549E+0
-4.379E-1	5.969E+0	7.552E+0
-4.379E-1	6.066E+0	7.656E+0
-4.363E-1	6.057E+0	7.445E+0
-4.314E-1	5.924E+0	7.513E+0
-4.347E-1	6.050E+0	7.565E+0
-4.379E-1	5.940E+0	7.438E+0
-4.363E-1	5.998E+0	7.425E+0
-4.314E-1	5.898E+0	7.575E+0
-4.330E-1	6.057E+0	7.510E+0
-4.379E-1	6.024E+0	7.523E+0
-4.347E-1	5.962E+0	7.458E+0
-4.363E-1	5.992E+0	7.575E+0
-4.347E-1	5.998E+0	7.374E+0
-4.379E-1	5.946E+0	7.523E+0
-4.379E-1	6.047E+0	7.464E+0
-4.330E-1	5.829E+0	7.374E+0
-4.330E-1	5.852E+0	7.494E+0
-4.395E-1	5.820E+0	7.542E+0
-4.363E-1	5.911E+0	7.474E+0
-4.347E-1	5.803E+0	7.442E+0
-4.347E-1	5.956E+0	7.487E+0
-4.379E-1	6.057E+0	7.435E+0
-4.347E-1	5.907E+0	7.435E+0
-4.314E-1	5.988E+0	7.617E+0
-4.363E-1	5.914E+0	7.494E+0
-4.411E-1	6.021E+0	7.575E+0
-4.363E-1	5.956E+0	7.591E+0
-4.347E-1	5.956E+0	7.425E+0
-4.363E-1	5.988E+0	7.458E+0
-4.363E-1	5.888E+0	7.400E+0
-4.347E-1	6.005E+0	7.721E+0
-4.330E-1	6.014E+0	7.481E+0
-4.363E-1	6.031E+0	7.387E+0
-4.363E-1	5.936E+0	7.328E+0
-4.347E-1	5.901E+0	7.419E+0
-4.314E-1	6.001E+0	7.520E+0
-4.347E-1	5.920E+0	7.750E+0
-4.363E-1	5.836E+0	7.406E+0
-4.379E-1	5.927E+0	7.354E+0
-4.363E-1	5.953E+0	7.708E+0
-4.363E-1	5.956E+0	7.487E+0
-4.379E-1	5.914E+0	7.536E+0
-4.395E-1	5.940E+0	7.529E+0
-4.298E-1	5.927E+0	7.558E+0
-4.363E-1	5.917E+0	7.520E+0
-4.363E-1	5.813E+0	7.451E+0
-4.395E-1	5.949E+0	7.490E+0
-4.314E-1	5.972E+0	7.455E+0
-4.330E-1	5.768E+0	7.591E+0
-4.363E-1	5.975E+0	7.607E+0
-4.379E-1	6.089E+0	7.565E+0
-4.298E-1	6.044E+0	7.461E+0
-4.363E-1	6.031E+0	7.640E+0
-4.347E-1	5.898E+0	7.584E+0
-4.330E-1	6.044E+0	7.558E+0
-4.330E-1	6.018E+0	7.419E+0
-4.363E-1	6.105E+0	7.403E+0
-4.379E-1	5.969E+0	7.432E+0
-4.347E-1	5.859E+0	7.601E+0
-4.330E-1	5.865E+0	7.568E+0
-4.363E-1	5.972E+0	7.455E+0
-4.379E-1	5.911E+0	7.387E+0
-4.363E-1	5.933E+0	7.594E+0
-4.314E-1	5.982E+0	7.370E+0
-4.363E-1	6.008E+0	7.464E+0
-4.347E-1	5.868E+0	7.640E+0
-4.363E-1	5.982E+0	7.526E+0
-4.330E-1	6.027E+0	7.584E+0
-4.363E-1	6.014E+0	7.364E+0
-4.379E-1	5.979E+0	7.451E+0
-4.379E-1	5.933E+0	7.568E+0
-4.347E-1	5.907E+0	7.571E+0
-4.347E-1	5.988E+0	7.565E+0
-4.347E-1	5.885E+0	7.474E+0
-4.379E-1	5.907E+0	7.604E+0
-4.314E-1	6.044E+0	7.520E+0
-4.347E-1	5.956E+0	7.507E+0
-4.347E-1	5.852E+0	7.477E+0
-4.347E-1	5.904E+0	7.503E+0
-4.347E-1	5.940E+0	7.361E+0
-4.330E-1	5.924E+0	7.594E+0
-4.379E-1	5.927E+0	7.494E+0
-4.363E-1	5.946E+0	7.419E+0
-4.314E-1	6.011E+0	7.406E+0
-4.363E-1	5.975E+0	7.442E+0
-4.379E-1	5.940E+0	7.409E+0
-4.379E-1	5.907E+0	7.442E+0
-4.314E-1	5.933E+0	7.500E+0
-4.379E-1	5.722E+0	7.552E+0
-4.379E-1	5.927E+0	7.581E+0
-4.347E-1	5.956E+0	7.490E+0
-4.347E-1	6.079E+0	7.461E+0
-4.347E-1	5.917E+0	7.643E+0
-4.363E-1	6.069E+0	7.552E+0
-4.363E-1	5.940E+0	7.542E+0
-4.314E-1	6.011E+0	7.542E+0
-4.347E-1	6.073E+0	7.451E+0
-4.363E-1	5.891E+0	7.610E+0
-4.330E-1	5.709E+0	7.552E+0
-4.363E-1	6.073E+0	7.529E+0
-4.330E-1	5.930E+0	7.406E+0
-4.347E-1	5.982E+0	7.487E+0
-4.363E-1	5.917E+0	7.533E+0
-4.330E-1	5.859E+0	7.471E+0
-4.330E-1	6.050E+0	7.377E+0
-4.379E-1	5.985E+0	7.545E+0
-4.379E-1	5.936E+0	7.507E+0
-4.330E-1	5.914E+0	7.500E+0
-4.330E-1	5.953E+0	7.451E+0
-4.363E-1	6.066E+0	7.558E+0
-4.347E-1	5.888E+0	7.445E+0
-4.330E-1	5.972E+0	7.490E+0
-4.330E-1	6.005E+0	7.461E+0
-4.379E-1	5.988E+0	7.627E+0
-4.363E-1	5.992E+0	7.461E+0
-4.330E-1	6.040E+0	7.419E+0
-4.330E-1	5.962E+0	7.533E+0
-4.379E-1	5.917E+0	7.533E+0
-4.379E-1	5.859E+0	7.549E+0
-4.347E-1	5.949E+0	7.481E+0
-4.330E-1	5.842E+0	7.588E+0
-4.379E-1	6.018E+0	7.461E+0
-4.314E-1	6.102E+0	7.445E+0
-4.347E-1	6.027E+0	7.604E+0
-4.363E-1	5.901E+0	7.529E+0
-4.379E-1	5.949E+0	7.494E+0
-4.330E-1	6.021E+0	7.678E+0
-4.298E-1	5.936E+0	7.516E+0
-4.314E-1	5.992E+0	7.419E+0
-4.363E-1	6.024E+0	7.545E+0
-4.314E-1	5.982E+0	7.490E+0
-4.314E-1	5.998E+0	7.552E+0
-4.298E-1	5.836E+0	7.516E+0
-4.379E-1	6.034E+0	7.549E+0
-4.314E-1	6.034E+0	7.377E+0
-4.347E-1	5.894E+0	7.630E+0
-4.347E-1	5.914E+0	7.701E+0
-4.379E-1	5.862E+0	7.458E+0
-4.347E-1	6.063E+0	7.526E+0
-4.314E-1	5.881E+0	7.678E+0
-4.330E-1	5.885E+0	7.461E+0
-4.379E-1	5.859E+0	7.429E+0
-4.330E-1	5.962E+0	7.614E+0
-4.314E-1	6.037E+0	7.455E+0
-4.330E-1	6.073E+0	7.695E+0
-4.379E-1	5.820E+0	7.510E+0
-4.347E-1	6.011E+0	7.578E+0
-4.347E-1	6.018E+0	7.390E+0
-4.330E-1	6.031E+0	7.468E+0
-4.363E-1	5.904E+0	7.477E+0
-4.330E-1	5.975E+0	7.571E+0
-4.314E-1	5.833E+0	7.429E+0
-4.347E-1	6.050E+0	7.464E+0
-4.379E-1	5.852E+0	7.338E+0
-4.314E-1	6.063E+0	7.516E+0
-4.330E-1	5.995E+0	7.458E+0
-4.314E-1	5.927E+0	7.409E+0
-4.363E-1	6.082E+0	7.545E+0
-4.298E-1	5.985E+0	7.464E+0
-4.298E-1	5.729E+0	7.455E+0
-4.314E-1	6.011E+0	7.481E+0
-4.347E-1	5.807E+0	7.552E+0
-4.347E-1	5.878E+0	7.558E+0
-4.298E-1	6.044E+0	7.474E+0
-4.298E-1	6.008E+0	7.474E+0
-4.363E-1	5.930E+0	7.565E+0
-4.330E-1	5.946E+0	7.588E+0
-4.298E-1	6.001E+0	7.666E+0
-4.314E-1	6.027E+0	7.633E+0
-4.347E-1	5.849E+0	7.510E+0
-4.347E-1	5.927E+0	7.539E+0
-4.314E-1	5.988E+0	7.451E+0
-4.314E-1	5.959E+0	7.539E+0
-4.347E-1	6.001E+0	7.562E+0
-4.330E-1	6.053E+0	7.552E+0
-4.330E-1	5.898E+0	7.416E+0
-4.314E-1	5.995E+0	7.477E+0
-4.363E-1	5.930E+0	7.539E+0
-4.298E-1	5.901E+0	7.400E+0
-4.314E-1	6.021E+0	7.571E+0
-4.347E-1	6.021E+0	7.487E+0
-4.363E-1	5.959E+0	7.588E+0
-4.347E-1	6.021E+0	7.691E+0
-4.330E-1	5.988E+0	7.481E+0
-4.330E-1	6.011E+0	7.549E+0
-4.314E-1	6.027E+0	7.481E+0
-4.330E-1	6.018E+0	7.584E+0
-4.298E-1	5.917E+0	7.448E+0
-4.347E-1	5.839E+0	7.533E+0
-4.363E-1	5.852E+0	7.623E+0
-4.298E-1	5.881E+0	7.490E+0
-4.330E-1	5.888E+0	7.529E+0
-4.314E-1	5.962E+0	7.445E+0
-4.363E-1	5.836E+0	7.533E+0
-4.314E-1	6.005E+0	7.523E+0
-4.314E-1	5.901E+0	7.448E+0
-4.298E-1	5.936E+0	7.594E+0
-4.330E-1	5.949E+0	7.578E+0
-4.330E-1	5.891E+0	7.458E+0
-4.314E-1	6.031E+0	7.474E+0
-4.330E-1	6.027E+0	7.477E+0
-4.330E-1	5.826E+0	7.516E+0
-4.347E-1	5.936E+0	7.429E+0
-4.314E-1	5.956E+0	7.455E+0
-4.330E-1	5.972E+0	7.325E+0
-4.347E-1	5.894E+0	7.659E+0
-4.330E-1	5.943E+0	7.406E+0
-4.282E-1	6.040E+0	7.513E+0
-4.298E-1	5.920E+0	7.669E+0
-4.314E-1	5.966E+0	7.555E+0
-4.330E-1	5.959E+0	7.552E+0
-4.330E-1	5.933E+0	7.682E+0
-4.330E-1	5.849E+0	7.526E+0
-4.347E-1	5.920E+0	7.545E+0
-4.347E-1	5.855E+0	7.568E+0
-4.314E-1	5.898E+0	7.529E+0
-4.347E-1	6.031E+0	7.438E+0
-4.330E-1	5.995E+0	7.552E+0
-4.363E-1	6.082E+0	7.270E+0
-4.330E-1	5.969E+0	7.591E+0
-4.363E-1	5.839E+0	7.526E+0
-4.379E-1	5.891E+0	7.688E+0
-4.363E-1	5.859E+0	7.565E+0
-4.314E-1	6.021E+0	7.536E+0
-4.330E-1	5.946E+0	7.542E+0
-4.363E-1	5.988E+0	7.552E+0
-4.347E-1	5.920E+0	7.601E+0
-4.314E-1	5.878E+0	7.474E+0
-4.314E-1	5.972E+0	7.614E+0
-4.330E-1	5.878E+0	7.503E+0
-4.347E-1	5.969E+0	7.607E+0
-4.298E-1	5.985E+0	7.432E+0
-4.330E-1	5.914E+0	7.354E+0
-4.330E-1	5.924E+0	7.558E+0
-4.347E-1	5.953E+0	7.422E+0
-4.265E-1	5.966E+0	7.387E+0
-4.330E-1	6.134E+0	7.533E+0
-4.363E-1	5.972E+0	7.494E+0
-4.347E-1	5.927E+0	7.523E+0
-4.298E-1	5.940E+0	7.455E+0
-4.298E-1	6.008E+0	7.503E+0
-4.347E-1	5.995E+0	7.649E+0
-4.330E-1	5.940E+0	7.464E+0
-4.314E-1	5.936E+0	7.500E+0
-4.298E-1	6.018E+0	7.520E+0
-4.363E-1	5.930E+0	7.429E+0
-4.363E-1	5.829E+0	7.516E+0
-4.314E-1	5.949E+0	7.555E+0
-4.347E-1	5.920E+0	7.575E+0
-4.330E-1	6.021E+0	7.562E+0
-4.347E-1	6.063E+0	7.575E+0
-4.282E-1	6.014E+0	7.448E+0
-4.330E-1	5.898E+0	7.536E+0
-4.347E-1	6.021E+0	7.477E+0
-4.347E-1	5.953E+0	7.529E+0
-4.314E-1	5.943E+0	7.484E+0
-4.330E-1	5.933E+0	7.370E+0
-4.347E-1	5.911E+0	7.536E+0
-4.314E-1	5.988E+0	7.455E+0
-4.314E-1	6.014E+0	7.374E+0
-4.330E-1	5.943E+0	7.672E+0
-4.330E-1	5.924E+0	7.516E+0
-4.330E-1	6.034E+0	7.520E+0
-4.282E-1	5.946E+0	7.464E+0
-4.330E-1	5.920E+0	7.533E+0
-4.330E-1	6.063E+0	7.552E+0
-4.363E-1	5.992E+0	7.533E+0
-4.282E-1	6.031E+0	7.581E+0
-4.314E-1	6.031E+0	7.536E+0
-4.363E-1	6.001E+0	7.409E+0
-4.347E-1	5.904E+0	7.536E+0
-4.314E-1	6.128E+0	7.335E+0
-4.347E-1	5.959E+0	7.442E+0
-4.363E-1	5.943E+0	7.497E+0
-4.330E-1	5.894E+0	7.396E+0
-4.330E-1	6.008E+0	7.351E+0
-4.330E-1	5.953E+0	7.464E+0
-4.363E-1	6.092E+0	7.653E+0
-4.314E-1	5.979E+0	7.529E+0
-4.314E-1	5.933E+0	7.474E+0
-4.314E-1	5.859E+0	7.607E+0
-4.314E-1	5.988E+0	7.568E+0
-4.330E-1	5.842E+0	7.412E+0
-4.298E-1	6.021E+0	7.666E+0
-4.298E-1	6.008E+0	7.315E+0
-4.347E-1	5.943E+0	7.607E+0
-4.347E-1	5.852E+0	7.477E+0
-4.282E-1	5.820E+0	7.526E+0
-4.330E-1	6.128E+0	7.425E+0
-4.347E-1	5.920E+0	7.545E+0
-4.330E-1	5.949E+0	7.315E+0
-4.314E-1	5.791E+0	7.481E+0
-4.298E-1	5.898E+0	7.497E+0
-4.330E-1	6.014E+0	7.481E+0
-4.330E-1	5.988E+0	7.510E+0
-4.282E-1	5.914E+0	7.614E+0
-4.330E-1	5.852E+0	7.558E+0
-4.363E-1	5.946E+0	7.552E+0
-4.314E-1	6.060E+0	7.425E+0
-4.282E-1	5.920E+0	7.494E+0
-4.298E-1	5.911E+0	7.425E+0
-4.330E-1	5.787E+0	7.458E+0
-4.347E-1	5.875E+0	7.468E+0
-4.282E-1	6.063E+0	7.477E+0
-4.314E-1	6.021E+0	7.516E+0
-4.363E-1	5.888E+0	7.562E+0
-4.314E-1	5.872E+0	7.341E+0
-4.314E-1	5.885E+0	7.412E+0
-4.314E-1	5.992E+0	7.666E+0
-4.330E-1	5.966E+0	7.279E+0
-4.330E-1	6.008E+0	7.568E+0
-4.298E-1	6.066E+0	7.432E+0
-4.314E-1	5.911E+0	7.565E+0
-4.330E-1	5.982E+0	7.471E+0
-4.314E-1	5.894E+0	7.484E+0
-4.330E-1	5.966E+0	7.627E+0
-4.282E-1	5.936E+0	7.584E+0
-4.347E-1	6.001E+0	7.516E+0
-4.314E-1	6.018E+0	7.484E+0
-4.298E-1	5.904E+0	7.545E+0
-4.265E-1	6.141E+0	7.383E+0
-4.363E-1	6.057E+0	7.562E+0
-4.314E-1	5.901E+0	7.494E+0
-4.298E-1	5.907E+0	7.627E+0
-4.282E-1	6.057E+0	7.503E+0
-4.347E-1	5.927E+0	7.597E+0
-4.347E-1	5.995E+0	7.542E+0
-4.282E-1	6.079E+0	7.591E+0
-4.314E-1	5.829E+0	7.584E+0
-4.347E-1	5.920E+0	7.419E+0
-4.363E-1	5.872E+0	7.575E+0
-4.282E-1	5.898E+0	7.497E+0
-4.298E-1	5.936E+0	7.442E+0
-4.363E-1	5.823E+0	7.344E+0
-4.314E-1	5.911E+0	7.643E+0
-4.282E-1	5.924E+0	7.640E+0
-4.298E-1	6.027E+0	7.461E+0
-4.330E-1	6.011E+0	7.380E+0
-4.314E-1	5.953E+0	7.474E+0
-4.298E-1	5.992E+0	7.471E+0
-4.314E-1	5.985E+0	7.620E+0
-4.347E-1	5.920E+0	7.503E+0
-4.314E-1	5.946E+0	7.477E+0
-4.298E-1	5.807E+0	7.403E+0
-4.314E-1	5.881E+0	7.471E+0
-4.347E-1	5.998E+0	7.610E+0
-4.298E-1	5.888E+0	7.513E+0
-4.314E-1	5.826E+0	7.474E+0
-4.265E-1	5.979E+0	7.494E+0
-4.330E-1	5.881E+0	7.370E+0
-4.314E-1	5.855E+0	7.432E+0
-4.314E-1	5.988E+0	7.536E+0
-4.298E-1	5.842E+0	7.451E+0
-4.347E-1	5.982E+0	7.558E+0
-4.330E-1	5.966E+0	7.442E+0
-4.314E-1	5.927E+0	7.588E+0
-4.298E-1	5.855E+0	7.533E+0
-4.330E-1	5.901E+0	7.484E+0
-4.314E-1	6.021E+0	7.377E+0
-4.298E-1	5.885E+0	7.533E+0
-4.298E-1	5.936E+0	7.425E+0
-4.347E-1	5.904E+0	7.533E+0
-4.298E-1	5.891E+0	7.412E+0
-4.298E-1	5.914E+0	7.730E+0
-4.282E-1	5.924E+0	7.591E+0
-4.330E-1	5.859E+0	7.620E+0
-4.314E-1	5.904E+0	7.695E+0
-4.282E-1	5.901E+0	7.387E+0
-4.298E-1	5.979E+0	7.523E+0
-4.347E-1	5.872E+0	7.406E+0
-4.330E-1	5.872E+0	7.646E+0
-4.298E-1	5.868E+0	7.468E+0
-4.298E-1	6.031E+0	7.474E+0
-4.363E-1	5.891E+0	7.432E+0
-4.347E-1	5.966E+0	7.370E+0
-4.298E-1	5.888E+0	7.539E+0
-4.314E-1	5.833E+0	7.477E+0
-4.330E-1	5.901E+0	7.510E+0
-4.330E-1	5.969E+0	7.594E+0
-4.298E-1	5.907E+0	7.451E+0
-4.298E-1	5.956E+0	7.403E+0
-4.347E-1	5.972E+0	7.623E+0
-4.314E-1	5.956E+0	7.484E+0
-4.282E-1	5.868E+0	7.357E+0
-4.282E-1	5.901E+0	7.594E+0
-4.330E-1	5.745E+0	7.367E+0
-4.330E-1	5.920E+0	7.507E+0
-4.282E-1	5.878E+0	7.435E+0
-4.314E-1	5.943E+0	7.474E+0
-4.330E-1	5.911E+0	7.432E+0
-4.298E-1	5.953E+0	7.458E+0
-4.282E-1	5.865E+0	7.471E+0
-4.330E-1	6.060E+0	7.484E+0
-4.330E-1	5.962E+0	7.406E+0
-4.347E-1	5.985E+0	7.490E+0
-4.298E-1	5.988E+0	7.425E+0
-4.282E-1	5.966E+0	7.409E+0
-4.314E-1	6.031E+0	7.455E+0
-4.330E-1	5.823E+0	7.215E+0
-4.282E-1	6.014E+0	7.536E+0
-4.265E-1	5.836E+0	7.520E+0
-4.314E-1	5.894E+0	7.458E+0
-4.314E-1	5.872E+0	7.529E+0
-4.298E-1	5.914E+0	7.481E+0
-4.298E-1	5.800E+0	7.438E+0
-4.314E-1	5.729E+0	7.474E+0
-4.298E-1	5.930E+0	7.584E+0
-4.265E-1	5.794E+0	7.507E+0
-4.314E-1	5.956E+0	7.571E+0
-4.330E-1	5.803E+0	7.607E+0
-4.330E-1	5.901E+0	7.588E+0
-4.265E-1	5.930E+0	7.529E+0
-4.298E-1	5.823E+0	7.419E+0
-4.330E-1	5.924E+0	7.662E+0
-4.330E-1	5.911E+0	7.481E+0
-4.282E-1	5.865E+0	7.520E+0
-4.298E-1	5.946E+0	7.490E+0
-4.298E-1	6.018E+0	7.555E+0
-4.282E-1	6.125E+0	7.429E+0
-4.282E-1	5.716E+0	7.526E+0
-4.298E-1	5.966E+0	7.448E+0
-4.314E-1	5.836E+0	7.507E+0
-4.314E-1	5.911E+0	7.539E+0
-4.282E-1	6.105E+0	7.500E+0
-4.314E-1	5.826E+0	7.471E+0
-4.314E-1	5.849E+0	7.396E+0
-4.314E-1	5.852E+0	7.387E+0
-4.298E-1	5.852E+0	7.455E+0
-4.298E-1	5.894E+0	7.438E+0
-4.265E-1	5.794E+0	7.513E+0
-4.298E-1	5.953E+0	7.487E+0
-4.298E-1	6.018E+0	7.471E+0
-4.314E-1	5.911E+0	7.425E+0
-4.330E-1	5.881E+0	7.510E+0
-4.298E-1	5.865E+0	7.325E+0
-4.265E-1	5.959E+0	7.604E+0
-4.298E-1	5.875E+0	7.477E+0
-4.330E-1	5.771E+0	7.448E+0
-4.314E-1	5.936E+0	7.516E+0
-4.282E-1	5.758E+0	7.533E+0
-4.298E-1	6.008E+0	7.364E+0
-4.314E-1	5.949E+0	7.614E+0
-4.298E-1	5.927E+0	7.520E+0
-4.298E-1	5.907E+0	7.383E+0
-4.298E-1	5.927E+0	7.685E+0
-4.298E-1	5.924E+0	7.328E+0
-4.298E-1	5.842E+0	7.425E+0
-4.282E-1	5.885E+0	7.403E+0
-4.298E-1	5.946E+0	7.416E+0
-4.314E-1	5.865E+0	7.432E+0
-4.282E-1	5.901E+0	7.562E+0
-4.265E-1	5.885E+0	7.435E+0
-4.314E-1	6.024E+0	7.562E+0
-4.314E-1	6.037E+0	7.510E+0
-4.314E-1	5.949E+0	7.555E+0
-4.249E-1	5.784E+0	7.529E+0
-4.330E-1	5.888E+0	7.451E+0
-4.314E-1	6.005E+0	7.562E+0
-4.347E-1	5.829E+0	7.429E+0
-4.249E-1	5.901E+0	7.494E+0
-4.314E-1	5.826E+0	7.503E+0
-4.298E-1	6.040E+0	7.409E+0
-4.314E-1	5.833E+0	7.526E+0
-4.265E-1	5.855E+0	7.536E+0
-4.298E-1	5.852E+0	7.438E+0
-4.282E-1	5.995E+0	7.494E+0
-4.298E-1	5.826E+0	7.400E+0
-4.265E-1	5.962E+0	7.584E+0
-4.282E-1	5.930E+0	7.458E+0
-4.314E-1	6.005E+0	7.254E+0
-4.314E-1	5.878E+0	7.610E+0
-4.265E-1	5.839E+0	7.523E+0
-4.282E-1	5.849E+0	7.539E+0
-4.347E-1	6.011E+0	7.594E+0
-4.298E-1	5.901E+0	7.685E+0
-4.265E-1	5.933E+0	7.507E+0
-4.298E-1	5.865E+0	7.481E+0
-4.282E-1	5.875E+0	7.348E+0
-4.298E-1	5.940E+0	7.422E+0
-4.265E-1	5.907E+0	7.568E+0
-4.282E-1	5.959E+0	7.432E+0
-4.330E-1	5.881E+0	7.507E+0
-4.314E-1	5.927E+0	7.370E+0
-4.265E-1	5.885E+0	7.597E+0
-4.282E-1	5.927E+0	7.484E+0
-4.282E-1	5.888E+0	7.523E+0
-4.282E-1	5.875E+0	7.412E+0
-4.298E-1	5.966E+0	7.477E+0
-4.265E-1	5.868E+0	7.461E+0
-4.330E-1	6.034E+0	7.617E+0
-4.314E-1	5.904E+0	7.542E+0
-4.282E-1	5.946E+0	7.471E+0
-4.282E-1	6.008E+0	7.383E+0
-4.330E-1	5.972E+0	7.565E+0
-4.298E-1	5.936E+0	7.487E+0
-4.282E-1	5.852E+0	7.305E+0
-4.282E-1	5.956E+0	7.494E+0
-4.330E-1	5.933E+0	7.484E+0
-4.282E-1	5.888E+0	7.711E+0
-4.298E-1	5.901E+0	7.542E+0
-4.265E-1	5.982E+0	7.445E+0
-4.314E-1	6.008E+0	7.610E+0
-4.298E-1	5.985E+0	7.523E+0
-4.282E-1	5.917E+0	7.455E+0
-4.265E-1	5.953E+0	7.471E+0
-4.314E-1	5.716E+0	7.348E+0
-4.298E-1	6.099E+0	7.704E+0
-4.265E-1	5.813E+0	7.753E+0
-4.282E-1	5.888E+0	7.396E+0
-4.298E-1	5.914E+0	7.425E+0
-4.265E-1	5.852E+0	7.627E+0
-4.282E-1	5.914E+0	7.617E+0
-4.249E-1	5.791E+0	7.581E+0
-4.298E-1	6.001E+0	7.562E+0
-4.282E-1	5.911E+0	7.461E+0
-4.298E-1	5.833E+0	7.565E+0
-4.282E-1	6.047E+0	7.533E+0
-4.314E-1	5.956E+0	7.445E+0
-4.298E-1	6.037E+0	7.545E+0
-4.298E-1	5.966E+0	7.520E+0
-4.265E-1	6.076E+0	7.571E+0
-4.347E-1	5.891E+0	7.516E+0
-4.314E-1	5.998E+0	7.510E+0
-4.282E-1	5.816E+0	7.552E+0
-4.282E-1	6.024E+0	7.588E+0
-4.298E-1	5.855E+0	7.513E+0
-4.298E-1	6.001E+0	7.581E+0
-4.249E-1	5.972E+0	7.529E+0
-4.265E-1	5.924E+0	7.445E+0
-4.314E-1	5.881E+0	7.406E+0
-4.282E-1	5.943E+0	7.503E+0
-4.282E-1	5.829E+0	7.425E+0
-4.265E-1	5.998E+0	7.591E+0
-4.330E-1	6.005E+0	7.490E+0
-4.282E-1	5.846E+0	7.451E+0
-4.282E-1	5.875E+0	7.523E+0
-4.282E-1	5.836E+0	7.503E+0
-4.330E-1	5.943E+0	7.510E+0
-4.282E-1	5.962E+0	7.565E+0
-4.265E-1	5.930E+0	7.432E+0
-4.265E-1	5.888E+0	7.344E+0
-4.298E-1	5.946E+0	7.438E+0
-4.298E-1	5.881E+0	7.474E+0
-4.265E-1	5.891E+0	7.357E+0
-4.249E-1	5.891E+0	7.545E+0
-4.298E-1	5.846E+0	7.584E+0
-4.298E-1	5.933E+0	7.529E+0
-4.298E-1	6.001E+0	7.539E+0
-4.298E-1	5.842E+0	7.594E+0
-4.282E-1	5.959E+0	7.380E+0
-4.282E-1	5.901E+0	7.588E+0
-4.282E-1	5.813E+0	7.594E+0
-4.249E-1	5.920E+0	7.542E+0
-4.330E-1	5.781E+0	7.539E+0
-4.282E-1	5.953E+0	7.500E+0
-4.249E-1	5.894E+0	7.623E+0
-4.265E-1	5.979E+0	7.445E+0
-4.298E-1	5.868E+0	7.412E+0
-4.265E-1	6.105E+0	7.520E+0
-4.265E-1	5.924E+0	7.510E+0
-4.282E-1	6.027E+0	7.588E+0
-4.298E-1	5.907E+0	7.387E+0
-4.249E-1	5.875E+0	7.464E+0
-4.282E-1	5.972E+0	7.698E+0
-4.249E-1	5.888E+0	7.458E+0
-4.298E-1	5.894E+0	7.416E+0
-4.265E-1	5.920E+0	7.422E+0
-4.265E-1	6.057E+0	7.455E+0
-4.282E-1	5.872E+0	7.698E+0
-4.314E-1	5.862E+0	7.520E+0
-4.249E-1	5.868E+0	7.468E+0
-4.265E-1	5.810E+0	7.471E+0
-4.249E-1	5.985E+0	7.558E+0
-4.282E-1	5.936E+0	7.513E+0
-4.314E-1	5.995E+0	7.578E+0
-4.249E-1	5.936E+0	7.584E+0
-4.233E-1	5.946E+0	7.604E+0
-4.282E-1	5.920E+0	7.555E+0
-4.298E-1	5.849E+0	7.403E+0
-4.265E-1	5.885E+0	7.448E+0
-4.282E-1	5.810E+0	7.328E+0
-4.282E-1	5.855E+0	7.416E+0
-4.282E-1	5.846E+0	7.533E+0
-4.249E-1	5.774E+0	7.461E+0
-4.265E-1	5.930E+0	7.568E+0
-4.282E-1	5.836E+0	7.571E+0
-4.347E-1	5.907E+0	7.630E+0
-4.249E-1	5.927E+0	7.396E+0
-4.265E-1	6.005E+0	7.393E+0
-4.298E-1	5.875E+0	7.539E+0
-4.298E-1	5.949E+0	7.468E+0
-4.249E-1	5.898E+0	7.432E+0
-4.265E-1	5.962E+0	7.591E+0
-4.298E-1	5.995E+0	7.588E+0
-4.298E-1	6.011E+0	7.468E+0
-4.282E-1	6.011E+0	7.565E+0
-4.265E-1	6.018E+0	7.604E+0
-4.265E-1	5.911E+0	7.477E+0
-4.282E-1	6.018E+0	7.471E+0
-4.233E-1	5.894E+0	7.445E+0
-4.233E-1	5.911E+0	7.412E+0
-4.282E-1	5.998E+0	7.591E+0
-4.298E-1	5.975E+0	7.507E+0
-4.249E-1	5.972E+0	7.442E+0
-4.265E-1	5.862E+0	7.539E+0
-4.298E-1	5.752E+0	7.471E+0
-4.282E-1	5.872E+0	7.315E+0
-4.265E-1	5.800E+0	7.542E+0
-4.282E-1	5.904E+0	7.604E+0
-4.282E-1	5.998E+0	7.438E+0
-4.282E-1	5.784E+0	7.507E+0
-4.249E-1	5.875E+0	7.396E+0
-4.282E-1	5.985E+0	7.461E+0
-4.282E-1	5.956E+0	7.494E+0
-4.298E-1	5.885E+0	7.591E+0
-4.265E-1	5.765E+0	7.536E+0
-4.265E-1	5.930E+0	7.552E+0
-4.282E-1	5.933E+0	7.458E+0
-4.282E-1	5.949E+0	7.364E+0
-4.249E-1	5.787E+0	7.549E+0
-4.282E-1	5.911E+0	7.442E+0
-4.282E-1	6.063E+0	7.678E+0
-4.265E-1	5.940E+0	7.458E+0
-4.233E-1	5.901E+0	7.490E+0
-4.249E-1	5.771E+0	7.455E+0
-4.298E-1	5.836E+0	7.409E+0
-4.265E-1	6.069E+0	7.507E+0
-4.233E-1	5.933E+0	7.451E+0
-4.282E-1	5.911E+0	7.380E+0
-4.282E-1	5.784E+0	7.549E+0
-4.282E-1	5.842E+0	7.416E+0
-4.249E-1	6.031E+0	7.396E+0
-4.249E-1	5.927E+0	7.370E+0
-4.265E-1	5.862E+0	7.516E+0
-4.265E-1	6.047E+0	7.584E+0
-4.233E-1	6.018E+0	7.500E+0
-4.265E-1	5.956E+0	7.555E+0
-4.282E-1	5.972E+0	7.584E+0
-4.265E-1	5.878E+0	7.335E+0
-4.282E-1	5.868E+0	7.416E+0
-4.233E-1	5.930E+0	7.555E+0
-4.282E-1	6.001E+0	7.468E+0
-4.298E-1	5.962E+0	7.400E+0
-4.233E-1	5.969E+0	7.539E+0
-4.249E-1	5.946E+0	7.552E+0
-4.265E-1	5.791E+0	7.400E+0
-4.282E-1	5.826E+0	7.539E+0
-4.282E-1	5.836E+0	7.474E+0
-4.282E-1	5.936E+0	7.422E+0
-4.282E-1	5.862E+0	7.520E+0
-4.265E-1	5.904E+0	7.425E+0
-4.233E-1	5.953E+0	7.260E+0
-4.282E-1	5.917E+0	7.458E+0
-4.282E-1	5.862E+0	7.468E+0
-4.282E-1	5.930E+0	7.383E+0
-4.249E-1	6.027E+0	7.695E+0
-4.265E-1	5.888E+0	7.571E+0
-4.265E-1	5.992E+0	7.400E+0
-4.249E-1	5.901E+0	7.507E+0
-4.249E-1	5.927E+0	7.458E+0
-4.249E-1	5.992E+0	7.484E+0
-4.282E-1	5.768E+0	7.416E+0
-4.298E-1	5.878E+0	7.432E+0
-4.217E-1	6.050E+0	7.672E+0
-4.249E-1	6.027E+0	7.575E+0
-4.298E-1	5.956E+0	7.607E+0
-4.265E-1	5.953E+0	7.623E+0
-4.233E-1	5.849E+0	7.520E+0
-4.249E-1	5.982E+0	7.604E+0
-4.282E-1	5.829E+0	7.571E+0
-4.265E-1	6.053E+0	7.500E+0
-4.249E-1	5.933E+0	7.435E+0
-4.265E-1	5.936E+0	7.545E+0
-4.265E-1	5.966E+0	7.584E+0
-4.265E-1	6.001E+0	7.351E+0
-4.265E-1	5.898E+0	7.380E+0
-4.233E-1	5.992E+0	7.565E+0
-4.298E-1	6.076E+0	7.542E+0
-4.265E-1	6.099E+0	7.425E+0
-4.249E-1	5.962E+0	7.526E+0
-4.233E-1	5.975E+0	7.341E+0
-4.265E-1	5.872E+0	7.539E+0
-4.282E-1	6.037E+0	7.474E+0
-4.249E-1	5.911E+0	7.633E+0
-4.249E-1	5.936E+0	7.403E+0
-4.282E-1	6.008E+0	7.594E+0
-4.265E-1	5.949E+0	7.494E+0
-4.217E-1	5.833E+0	7.711E+0
-4.233E-1	6.125E+0	7.539E+0
-4.282E-1	5.924E+0	7.513E+0
-4.265E-1	5.914E+0	7.552E+0
-4.233E-1	5.956E+0	7.344E+0
-4.233E-1	6.018E+0	7.568E+0
-4.282E-1	5.907E+0	7.575E+0
-4.233E-1	5.911E+0	7.393E+0
-4.249E-1	5.862E+0	7.464E+0
-4.233E-1	5.927E+0	7.529E+0
-4.282E-1	5.852E+0	7.568E+0
-4.282E-1	6.034E+0	7.552E+0
-4.217E-1	5.885E+0	7.468E+0
-4.233E-1	5.966E+0	7.377E+0
-4.282E-1	5.924E+0	7.396E+0
-4.265E-1	5.888E+0	7.474E+0
-4.265E-1	5.917E+0	7.309E+0
-4.233E-1	5.927E+0	7.490E+0
-4.265E-1	5.868E+0	7.691E+0
-4.233E-1	5.758E+0	7.523E+0
-4.265E-1	5.868E+0	7.390E+0
-4.249E-1	5.917E+0	7.432E+0
-4.282E-1	5.885E+0	7.627E+0
-4.249E-1	5.956E+0	7.571E+0
-4.217E-1	5.894E+0	7.601E+0
-4.233E-1	5.872E+0	7.487E+0
-4.298E-1	5.940E+0	7.357E+0
-4.282E-1	6.040E+0	7.520E+0
-4.233E-1	5.820E+0	7.571E+0
-4.233E-1	5.924E+0	7.510E+0
-4.265E-1	5.940E+0	7.630E+0
-4.249E-1	5.885E+0	7.562E+0
-4.233E-1	5.891E+0	7.581E+0
-4.217E-1	6.034E+0	7.533E+0
-4.265E-1	5.872E+0	7.552E+0
-4.249E-1	5.933E+0	7.617E+0
-4.233E-1	6.005E+0	7.510E+0
-4.217E-1	5.975E+0	7.481E+0
-4.249E-1	5.920E+0	7.481E+0
-4.265E-1	5.803E+0	7.533E+0
-4.249E-1	5.949E+0	7.344E+0
-4.233E-1	5.894E+0	7.481E+0
-4.265E-1	5.930E+0	7.539E+0
-4.249E-1	5.868E+0	7.533E+0
-4.217E-1	5.936E+0	7.529E+0
-4.233E-1	5.949E+0	7.601E+0
-4.314E-1	5.959E+0	7.516E+0
-4.249E-1	5.972E+0	7.516E+0
-4.249E-1	5.943E+0	7.367E+0
-4.233E-1	5.865E+0	7.555E+0
-4.282E-1	6.044E+0	7.552E+0
-4.265E-1	5.911E+0	7.484E+0
-4.217E-1	5.904E+0	7.494E+0
-4.233E-1	5.914E+0	7.507E+0
-4.265E-1	5.956E+0	7.549E+0
-4.233E-1	6.073E+0	7.614E+0
-4.233E-1	6.069E+0	7.448E+0
-4.249E-1	5.930E+0	7.533E+0
-4.249E-1	6.099E+0	7.802E+0
-4.265E-1	5.894E+0	7.361E+0
-4.249E-1	5.972E+0	7.601E+0
-4.249E-1	5.962E+0	7.513E+0
-4.249E-1	6.105E+0	7.422E+0
-4.249E-1	5.833E+0	7.568E+0
-4.217E-1	5.949E+0	7.503E+0
-4.249E-1	5.807E+0	7.704E+0
-4.265E-1	6.050E+0	7.471E+0
-4.217E-1	5.920E+0	7.604E+0
-4.265E-1	5.849E+0	7.354E+0
-4.217E-1	5.969E+0	7.445E+0
-4.265E-1	5.872E+0	7.484E+0
-4.282E-1	5.849E+0	7.565E+0
-4.217E-1	6.060E+0	7.536E+0
-4.265E-1	5.872E+0	7.374E+0
-4.265E-1	5.956E+0	7.468E+0
-4.249E-1	6.021E+0	7.497E+0
-4.249E-1	5.846E+0	7.390E+0
-4.233E-1	5.995E+0	7.542E+0
-4.265E-1	5.959E+0	7.510E+0
-4.249E-1	5.881E+0	7.558E+0
-4.201E-1	5.936E+0	7.510E+0
-4.201E-1	5.778E+0	7.507E+0
-4.265E-1	5.839E+0	7.568E+0
-4.249E-1	5.829E+0	7.549E+0
-4.233E-1	5.898E+0	7.396E+0
-4.217E-1	5.936E+0	7.643E+0
-4.233E-1	5.966E+0	7.565E+0
-4.233E-1	6.008E+0	7.568E+0
-4.233E-1	5.927E+0	7.526E+0
-4.233E-1	5.881E+0	7.432E+0
-4.249E-1	5.907E+0	7.461E+0
-4.249E-1	5.878E+0	7.536E+0
-4.233E-1	5.742E+0	7.422E+0
-4.249E-1	5.875E+0	7.523E+0
-4.217E-1	6.050E+0	7.523E+0
-4.249E-1	5.878E+0	7.500E+0
-4.249E-1	5.875E+0	7.552E+0
-4.233E-1	5.803E+0	7.500E+0
-4.249E-1	5.982E+0	7.510E+0
-4.249E-1	5.959E+0	7.536E+0
-4.217E-1	5.953E+0	7.555E+0
-4.249E-1	5.953E+0	7.575E+0
-4.265E-1	5.820E+0	7.526E+0
-4.249E-1	5.914E+0	7.513E+0
-4.249E-1	5.920E+0	7.597E+0
-4.233E-1	5.829E+0	7.529E+0
-4.233E-1	5.878E+0	7.549E+0
-4.233E-1	5.891E+0	7.649E+0
-4.217E-1	5.852E+0	7.562E+0
-4.233E-1	5.846E+0	7.351E+0
-4.249E-1	5.988E+0	7.523E+0
-4.265E-1	5.936E+0	7.396E+0
-4.233E-1	5.953E+0	7.526E+0
-4.249E-1	5.774E+0	7.490E+0
-4.249E-1	6.018E+0	7.588E+0
-4.249E-1	5.868E+0	7.617E+0
-4.233E-1	5.949E+0	7.370E+0
-4.249E-1	5.985E+0	7.549E+0
-4.249E-1	5.940E+0	7.555E+0
-4.249E-1	5.949E+0	7.416E+0
-4.201E-1	5.969E+0	7.429E+0
-4.249E-1	5.904E+0	7.568E+0
-4.233E-1	5.894E+0	7.425E+0
-4.249E-1	5.933E+0	7.552E+0
-4.184E-1	5.885E+0	7.558E+0
-4.233E-1	5.943E+0	7.458E+0
-4.233E-1	6.044E+0	7.354E+0
-4.249E-1	6.073E+0	7.526E+0
-4.233E-1	5.943E+0	7.422E+0
-4.217E-1	5.930E+0	7.507E+0
-4.265E-1	5.962E+0	7.351E+0
-4.217E-1	5.962E+0	7.568E+0
-4.233E-1	5.859E+0	7.484E+0
-4.233E-1	5.985E+0	7.380E+0
-4.233E-1	5.956E+0	7.607E+0
-4.233E-1	5.865E+0	7.328E+0
-4.201E-1	5.849E+0	7.442E+0
-4.217E-1	5.936E+0	7.549E+0
-4.265E-1	6.047E+0	7.367E+0
-4.217E-1	5.865E+0	7.396E+0
-4.233E-1	5.924E+0	7.380E+0
-4.201E-1	5.739E+0	7.604E+0
-4.249E-1	5.907E+0	7.552E+0
-4.233E-1	5.868E+0	7.500E+0
-4.233E-1	5.878E+0	7.565E+0
-4.249E-1	6.024E+0	7.448E+0
-4.249E-1	6.040E+0	7.442E+0
-4.249E-1	5.868E+0	7.487E+0
-4.201E-1	5.956E+0	7.497E+0
-4.217E-1	6.060E+0	7.617E+0
-4.249E-1	5.949E+0	7.487E+0
-4.265E-1	5.849E+0	7.490E+0
-4.233E-1	5.778E+0	7.695E+0
-4.233E-1	5.888E+0	7.529E+0
-4.282E-1	6.121E+0	7.325E+0
-4.249E-1	5.885E+0	7.623E+0
-4.217E-1	5.962E+0	7.617E+0
-4.201E-1	5.975E+0	7.435E+0
-4.249E-1	5.894E+0	7.451E+0
-4.233E-1	5.914E+0	7.533E+0
-4.233E-1	5.859E+0	7.490E+0
-4.217E-1	6.044E+0	7.575E+0
-4.265E-1	5.959E+0	7.610E+0
-4.233E-1	6.050E+0	7.425E+0
-4.233E-1	6.092E+0	7.500E+0
-4.217E-1	5.875E+0	7.490E+0
-4.282E-1	5.988E+0	7.354E+0
-4.249E-1	6.005E+0	7.503E+0
-4.249E-1	6.053E+0	7.659E+0
-4.249E-1	5.927E+0	7.513E+0
-4.233E-1	5.868E+0	7.448E+0
-4.233E-1	6.005E+0	7.526E+0
-4.217E-1	6.057E+0	7.445E+0
-4.217E-1	5.966E+0	7.442E+0
-4.265E-1	5.995E+0	7.568E+0
-4.233E-1	5.914E+0	7.562E+0
-4.233E-1	5.966E+0	7.545E+0
-4.233E-1	5.875E+0	7.523E+0
-4.249E-1	5.872E+0	7.584E+0
-4.217E-1	5.943E+0	7.497E+0
-4.217E-1	5.924E+0	7.520E+0
-4.217E-1	5.917E+0	7.380E+0
-4.249E-1	5.998E+0	7.416E+0
-4.265E-1	5.794E+0	7.445E+0
-4.201E-1	5.953E+0	7.507E+0
-4.201E-1	5.920E+0	7.594E+0
-4.233E-1	5.826E+0	7.438E+0
-4.233E-1	5.992E+0	7.425E+0
-4.233E-1	5.865E+0	7.623E+0
-4.201E-1	5.927E+0	7.533E+0
-4.249E-1	5.927E+0	7.510E+0
-4.233E-1	5.784E+0	7.520E+0
-4.233E-1	5.992E+0	7.513E+0
-4.201E-1	5.839E+0	7.578E+0
-4.282E-1	5.820E+0	7.494E+0
-4.249E-1	5.962E+0	7.419E+0
-4.233E-1	5.943E+0	7.510E+0
-4.201E-1	6.014E+0	7.627E+0
-4.249E-1	5.959E+0	7.503E+0
-4.233E-1	5.924E+0	7.380E+0
-4.201E-1	5.813E+0	7.422E+0
-4.201E-1	5.940E+0	7.367E+0
-4.249E-1	5.930E+0	7.594E+0
-4.217E-1	5.985E+0	7.471E+0
-4.217E-1	5.823E+0	7.432E+0
-4.217E-1	5.875E+0	7.497E+0
-4.249E-1	5.992E+0	7.445E+0
-4.265E-1	5.933E+0	7.575E+0
-4.201E-1	5.800E+0	7.562E+0
-4.184E-1	5.979E+0	7.503E+0
-4.249E-1	6.118E+0	7.526E+0
-4.249E-1	5.953E+0	7.455E+0
-4.184E-1	5.885E+0	7.627E+0
-4.184E-1	5.878E+0	7.708E+0
-4.249E-1	5.872E+0	7.536E+0
-4.233E-1	5.823E+0	7.412E+0
-4.217E-1	5.859E+0	7.494E+0
-4.217E-1	5.862E+0	7.412E+0
-4.233E-1	5.946E+0	7.490E+0
-4.217E-1	5.917E+0	7.497E+0
-4.217E-1	5.862E+0	7.412E+0
-4.184E-1	5.862E+0	7.588E+0
-4.265E-1	5.852E+0	7.549E+0
-4.249E-1	5.914E+0	7.461E+0
-4.217E-1	6.167E+0	7.581E+0
-4.249E-1	5.988E+0	7.584E+0
-4.249E-1	5.940E+0	7.549E+0
-4.249E-1	6.066E+0	7.464E+0
-4.217E-1	5.985E+0	7.455E+0
-4.217E-1	5.862E+0	7.494E+0
-4.217E-1	5.875E+0	7.565E+0
-4.217E-1	5.894E+0	7.484E+0
-4.217E-1	5.885E+0	7.409E+0
-4.217E-1	6.024E+0	7.516E+0
-4.249E-1	5.894E+0	7.558E+0
-4.233E-1	5.862E+0	7.445E+0
-4.184E-1	5.894E+0	7.575E+0
-4.233E-1	5.888E+0	7.565E+0
-4.249E-1	5.859E+0	7.555E+0
-4.217E-1	5.878E+0	7.549E+0
-4.168E-1	5.894E+0	7.523E+0
-4.217E-1	6.014E+0	7.451E+0
-4.249E-1	5.891E+0	7.526E+0
-4.233E-1	5.836E+0	7.545E+0
-4.201E-1	5.979E+0	7.523E+0
-4.201E-1	5.868E+0	7.662E+0
-4.233E-1	5.917E+0	7.494E+0
-4.249E-1	5.901E+0	7.581E+0
-4.217E-1	5.784E+0	7.451E+0
-4.201E-1	5.930E+0	7.526E+0
-4.233E-1	5.891E+0	7.393E+0
-4.249E-1	5.985E+0	7.432E+0
-4.217E-1	5.988E+0	7.529E+0
-4.217E-1	5.907E+0	7.451E+0
-4.217E-1	5.787E+0	7.646E+0
-4.233E-1	5.875E+0	7.558E+0
-4.201E-1	5.927E+0	7.474E+0
-4.217E-1	5.940E+0	7.597E+0
-4.233E-1	5.862E+0	7.406E+0
-4.233E-1	5.878E+0	7.364E+0
-4.184E-1	5.836E+0	7.536E+0
-4.201E-1	6.044E+0	7.588E+0
-4.201E-1	5.956E+0	7.344E+0
-4.249E-1	5.865E+0	7.451E+0
-4.184E-1	5.833E+0	7.341E+0
-4.184E-1	5.794E+0	7.591E+0
-4.233E-1	5.868E+0	7.588E+0
-4.282E-1	6.008E+0	7.516E+0
-4.184E-1	5.962E+0	7.510E+0
-4.217E-1	5.872E+0	7.429E+0
-4.233E-1	5.959E+0	7.516E+0
-4.249E-1	5.891E+0	7.549E+0
-4.201E-1	5.719E+0	7.497E+0
-4.217E-1	5.930E+0	7.390E+0
-4.217E-1	6.066E+0	7.494E+0
-4.233E-1	6.005E+0	7.708E+0
-4.184E-1	5.865E+0	7.643E+0
-4.201E-1	5.982E+0	7.490E+0
-4.233E-1	5.946E+0	7.494E+0
-4.249E-1	5.826E+0	7.409E+0
-4.201E-1	5.953E+0	7.510E+0
-4.233E-1	5.901E+0	7.383E+0
-4.233E-1	5.898E+0	7.552E+0
-4.217E-1	6.034E+0	7.409E+0
-4.184E-1	5.846E+0	7.571E+0
-4.201E-1	5.907E+0	7.542E+0
-4.233E-1	5.855E+0	7.474E+0
-4.249E-1	5.791E+0	7.387E+0
-4.201E-1	5.855E+0	7.422E+0
-4.201E-1	5.855E+0	7.523E+0
-4.233E-1	5.901E+0	7.474E+0
-4.233E-1	5.852E+0	7.503E+0
-4.184E-1	5.846E+0	7.468E+0
-4.201E-1	5.881E+0	7.555E+0
-4.233E-1	6.011E+0	7.513E+0
-4.233E-1	5.917E+0	7.374E+0
-4.201E-1	5.868E+0	7.565E+0
-4.233E-1	5.891E+0	7.425E+0
-4.217E-1	6.082E+0	7.471E+0
-4.233E-1	5.836E+0	7.481E+0
-4.168E-1	5.930E+0	7.377E+0
-4.233E-1	5.904E+0	7.325E+0
-4.233E-1	5.911E+0	7.666E+0
-4.201E-1	5.865E+0	7.490E+0
-4.201E-1	5.914E+0	7.400E+0
-4.168E-1	5.839E+0	7.627E+0
-4.233E-1	5.855E+0	7.374E+0
-4.201E-1	5.826E+0	7.442E+0
-4.217E-1	5.839E+0	7.286E+0
-4.184E-1	6.034E+0	7.474E+0
-4.217E-1	5.940E+0	7.610E+0
-4.233E-1	5.868E+0	7.500E+0
-4.217E-1	5.907E+0	7.539E+0
-4.217E-1	5.907E+0	7.435E+0
-4.233E-1	5.898E+0	7.374E+0
-4.249E-1	6.102E+0	7.662E+0
-4.217E-1	5.927E+0	7.640E+0
-4.249E-1	5.881E+0	7.432E+0
-4.249E-1	5.748E+0	7.471E+0
-4.233E-1	6.086E+0	7.429E+0
-4.201E-1	5.969E+0	7.549E+0
-4.217E-1	6.047E+0	7.370E+0
-4.217E-1	5.988E+0	7.539E+0
-4.201E-1	5.868E+0	7.445E+0
-4.217E-1	5.868E+0	7.497E+0
-4.217E-1	5.924E+0	7.425E+0
-4.217E-1	5.904E+0	7.364E+0
-4.233E-1	5.752E+0	7.507E+0
-4.201E-1	5.988E+0	7.552E+0
-4.184E-1	5.914E+0	7.458E+0
-4.233E-1	5.878E+0	7.643E+0
-4.233E-1	5.927E+0	7.568E+0
-4.168E-1	5.813E+0	7.442E+0
-4.184E-1	5.881E+0	7.481E+0
-4.217E-1	6.034E+0	7.520E+0
-4.233E-1	5.975E+0	7.464E+0
-4.201E-1	5.940E+0	7.507E+0
-4.168E-1	5.855E+0	7.383E+0
-4.217E-1	5.872E+0	7.464E+0
-4.233E-1	6.014E+0	7.435E+0
-4.184E-1	5.859E+0	7.438E+0
-4.201E-1	5.833E+0	7.513E+0
-4.233E-1	5.872E+0	7.396E+0
-4.249E-1	5.911E+0	7.704E+0
-4.184E-1	5.924E+0	7.507E+0
-4.217E-1	5.962E+0	7.513E+0
-4.217E-1	6.008E+0	7.510E+0
-4.217E-1	5.875E+0	7.448E+0
-4.184E-1	5.800E+0	7.487E+0
-4.201E-1	5.784E+0	7.354E+0
-4.233E-1	5.765E+0	7.471E+0
-4.217E-1	6.021E+0	7.536E+0
-4.217E-1	5.771E+0	7.432E+0
-4.201E-1	5.927E+0	7.409E+0
-4.249E-1	6.018E+0	7.558E+0
-4.233E-1	5.875E+0	7.477E+0
-4.217E-1	6.040E+0	7.520E+0
-4.184E-1	5.975E+0	7.487E+0
-4.217E-1	5.855E+0	7.429E+0
-4.233E-1	5.917E+0	7.545E+0
-4.201E-1	5.894E+0	7.438E+0
-4.168E-1	6.018E+0	7.344E+0
-4.233E-1	5.885E+0	7.520E+0
-4.217E-1	5.917E+0	7.545E+0
-4.201E-1	5.936E+0	7.390E+0
-4.168E-1	5.930E+0	7.503E+0
-4.217E-1	6.060E+0	7.484E+0
-4.217E-1	5.943E+0	7.555E+0
-4.201E-1	5.888E+0	7.494E+0
-4.184E-1	5.872E+0	7.516E+0
-4.233E-1	5.891E+0	7.484E+0
-4.217E-1	6.060E+0	7.400E+0
-4.168E-1	5.995E+0	7.539E+0
-4.136E-1	5.878E+0	7.620E+0
-4.217E-1	5.914E+0	7.338E+0
-4.249E-1	5.904E+0	7.581E+0
-4.168E-1	5.946E+0	7.435E+0
-4.184E-1	5.872E+0	7.558E+0
-4.217E-1	6.001E+0	7.607E+0
-4.249E-1	5.833E+0	7.370E+0
-4.184E-1	5.907E+0	7.607E+0
-4.168E-1	5.930E+0	7.520E+0
-4.249E-1	5.881E+0	7.497E+0
-4.184E-1	5.975E+0	7.471E+0
-4.201E-1	5.943E+0	7.578E+0
-4.184E-1	6.005E+0	7.604E+0
-4.249E-1	5.920E+0	7.503E+0
-4.233E-1	5.800E+0	7.620E+0
-4.217E-1	5.930E+0	7.542E+0
-4.184E-1	5.975E+0	7.516E+0
-4.217E-1	5.868E+0	7.367E+0
-4.217E-1	5.911E+0	7.335E+0
-4.201E-1	5.917E+0	7.552E+0
-4.184E-1	6.024E+0	7.503E+0
-4.233E-1	5.927E+0	7.419E+0
-4.201E-1	5.966E+0	7.507E+0
-4.217E-1	5.855E+0	7.481E+0
-4.201E-1	5.953E+0	7.565E+0
-4.233E-1	5.969E+0	7.513E+0
-4.217E-1	5.875E+0	7.539E+0
-4.217E-1	5.836E+0	7.526E+0
-4.184E-1	5.959E+0	7.627E+0
-4.217E-1	5.949E+0	7.604E+0
-4.233E-1	6.021E+0	7.409E+0
-4.168E-1	6.001E+0	7.445E+0
-4.168E-1	5.878E+0	7.542E+0
-4.217E-1	5.956E+0	7.533E+0
-4.217E-1	5.800E+0	7.581E+0
-4.184E-1	5.901E+0	7.455E+0
-4.184E-1	5.904E+0	7.487E+0
-4.217E-1	5.868E+0	7.584E+0
-4.201E-1	6.057E+0	7.461E+0
-4.201E-1	5.933E+0	7.380E+0
-4.184E-1	5.949E+0	7.451E+0
-4.217E-1	5.907E+0	7.552E+0
-4.217E-1	5.904E+0	7.607E+0
-4.168E-1	5.969E+0	7.484E+0
-4.217E-1	5.859E+0	7.494E+0
-4.201E-1	6.128E+0	7.455E+0
-4.217E-1	5.930E+0	7.533E+0
-4.184E-1	5.868E+0	7.406E+0
-4.168E-1	5.998E+0	7.614E+0
-4.233E-1	5.849E+0	7.344E+0
-4.233E-1	5.962E+0	7.468E+0
-4.201E-1	5.924E+0	7.659E+0
-4.184E-1	5.813E+0	7.562E+0
-4.217E-1	5.995E+0	7.526E+0
-4.217E-1	5.988E+0	7.542E+0
-4.201E-1	5.849E+0	7.468E+0
-4.184E-1	5.765E+0	7.555E+0
-4.249E-1	6.034E+0	7.474E+0
-4.201E-1	5.881E+0	7.614E+0
-4.184E-1	6.011E+0	7.438E+0
-4.168E-1	5.849E+0	7.380E+0
-4.184E-1	5.904E+0	7.387E+0
-4.217E-1	5.846E+0	7.432E+0
-4.201E-1	5.813E+0	7.490E+0
-4.201E-1	5.862E+0	7.620E+0
-4.184E-1	5.881E+0	7.594E+0
-4.217E-1	5.816E+0	7.617E+0
-4.168E-1	5.911E+0	7.429E+0
-4.168E-1	5.982E+0	7.393E+0
-4.233E-1	5.966E+0	7.510E+0
-4.217E-1	6.024E+0	7.409E+0
-4.201E-1	5.933E+0	7.610E+0
-4.201E-1	5.904E+0	7.565E+0
-4.201E-1	6.027E+0	7.526E+0
-4.217E-1	5.872E+0	7.422E+0
-4.184E-1	5.891E+0	7.523E+0
-4.168E-1	5.924E+0	7.461E+0
-4.201E-1	5.940E+0	7.627E+0
-4.217E-1	5.956E+0	7.562E+0
-4.184E-1	5.953E+0	7.481E+0
-4.184E-1	5.875E+0	7.601E+0
-4.184E-1	5.946E+0	7.406E+0
-4.201E-1	5.881E+0	7.451E+0
-4.201E-1	5.878E+0	7.455E+0
-4.152E-1	6.024E+0	7.445E+0
-4.201E-1	5.907E+0	7.481E+0
-4.233E-1	5.816E+0	7.451E+0
-4.168E-1	5.823E+0	7.523E+0
-4.168E-1	5.972E+0	7.565E+0
-4.217E-1	5.956E+0	7.584E+0
-4.201E-1	5.966E+0	7.468E+0
-4.184E-1	5.920E+0	7.484E+0
-4.168E-1	6.044E+0	7.335E+0
-4.201E-1	5.930E+0	7.578E+0
-4.233E-1	5.914E+0	7.458E+0
-4.184E-1	5.904E+0	7.461E+0
-4.168E-1	6.060E+0	7.682E+0
-4.184E-1	5.872E+0	7.565E+0
-4.184E-1	5.962E+0	7.539E+0
-4.152E-1	6.040E+0	7.351E+0
-4.184E-1	5.988E+0	7.494E+0
-4.184E-1	6.073E+0	7.636E+0
-4.217E-1	5.949E+0	7.558E+0
-4.184E-1	5.962E+0	7.568E+0
-4.168E-1	5.985E+0	7.445E+0
-4.184E-1	5.943E+0	7.451E+0
-4.217E-1	5.901E+0	7.520E+0
-4.168E-1	5.761E+0	7.529E+0
-4.184E-1	5.852E+0	7.513E+0
-4.217E-1	5.907E+0	7.520E+0
-4.184E-1	5.975E+0	7.584E+0
-4.152E-1	5.992E+0	7.487E+0
-4.201E-1	5.859E+0	7.503E+0
-4.184E-1	6.027E+0	7.396E+0
-4.201E-1	5.956E+0	7.520E+0
-4.201E-1	6.014E+0	7.461E+0
-4.184E-1	6.108E+0	7.523E+0
-4.201E-1	6.076E+0	7.455E+0
-4.233E-1	5.936E+0	7.383E+0
-4.184E-1	5.920E+0	7.383E+0
-4.201E-1	5.901E+0	7.419E+0
-4.217E-1	5.995E+0	7.409E+0
-4.217E-1	5.992E+0	7.610E+0
-4.184E-1	5.826E+0	7.458E+0
-4.201E-1	5.924E+0	7.474E+0
-4.184E-1	5.901E+0	7.539E+0
-4.217E-1	5.920E+0	7.500E+0
-4.201E-1	6.001E+0	7.412E+0
-4.168E-1	5.885E+0	7.523E+0
-4.184E-1	5.946E+0	7.464E+0
-4.184E-1	5.956E+0	7.588E+0
-4.152E-1	5.924E+0	7.545E+0
-4.201E-1	5.852E+0	7.471E+0
-4.201E-1	5.836E+0	7.425E+0
-4.184E-1	6.018E+0	7.503E+0
-4.168E-1	6.027E+0	7.481E+0
-4.201E-1	5.933E+0	7.497E+0
-4.217E-1	5.855E+0	7.545E+0
-4.217E-1	5.878E+0	7.536E+0
-4.168E-1	5.862E+0	7.558E+0
-4.184E-1	5.881E+0	7.575E+0
-4.233E-1	5.758E+0	7.438E+0
-4.217E-1	5.881E+0	7.380E+0
-4.184E-1	5.820E+0	7.536E+0
-4.168E-1	5.875E+0	7.494E+0
-4.168E-1	5.823E+0	7.539E+0
-4.233E-1	5.956E+0	7.545E+0
-4.168E-1	5.998E+0	7.633E+0
-4.184E-1	5.888E+0	7.451E+0
-4.217E-1	5.881E+0	7.490E+0
-4.184E-1	5.924E+0	7.523E+0
-4.184E-1	5.888E+0	7.442E+0
-4.184E-1	5.927E+0	7.633E+0
-4.217E-1	5.907E+0	7.497E+0
-4.217E-1	6.066E+0	7.542E+0
-4.184E-1	5.946E+0	7.526E+0
-4.184E-1	5.839E+0	7.416E+0
-4.217E-1	5.924E+0	7.568E+0
-4.217E-1	5.826E+0	7.558E+0
-4.168E-1	6.008E+0	7.520E+0
-4.168E-1	5.969E+0	7.503E+0
-4.201E-1	5.924E+0	7.529E+0
-4.217E-1	5.846E+0	7.552E+0
-4.184E-1	5.953E+0	7.393E+0
-4.184E-1	5.807E+0	7.468E+0
-4.201E-1	6.005E+0	7.432E+0
-4.201E-1	6.053E+0	7.516E+0
-4.184E-1	5.972E+0	7.542E+0
-4.184E-1	5.969E+0	7.406E+0
-4.217E-1	5.862E+0	7.448E+0
-4.184E-1	5.752E+0	7.387E+0
-4.168E-1	5.784E+0	7.461E+0
-4.168E-1	5.888E+0	7.653E+0
-4.201E-1	5.761E+0	7.419E+0
-4.233E-1	5.911E+0	7.455E+0
-4.184E-1	5.875E+0	7.568E+0
-4.201E-1	6.034E+0	7.507E+0
-4.201E-1	5.872E+0	7.455E+0
-4.184E-1	6.027E+0	7.451E+0
-4.184E-1	6.018E+0	7.497E+0
-4.152E-1	5.943E+0	7.422E+0
-4.217E-1	5.930E+0	7.357E+0
-4.168E-1	5.901E+0	7.387E+0
-4.201E-1	5.943E+0	7.471E+0
-4.152E-1	6.027E+0	7.529E+0
-4.233E-1	5.888E+0	7.325E+0
-4.184E-1	5.933E+0	7.575E+0
-4.168E-1	5.988E+0	7.490E+0
-4.152E-1	5.833E+0	7.416E+0
-4.201E-1	5.924E+0	7.481E+0
-4.168E-1	5.975E+0	7.387E+0
-4.184E-1	5.940E+0	7.545E+0
-4.152E-1	5.988E+0	7.529E+0
-4.184E-1	5.891E+0	7.338E+0
-4.168E-1	5.901E+0	7.364E+0
-4.168E-1	5.924E+0	7.357E+0
-4.217E-1	5.888E+0	7.659E+0
-4.233E-1	5.846E+0	7.578E+0
-4.217E-1	5.898E+0	7.425E+0
-4.184E-1	5.936E+0	7.643E+0
-4.201E-1	6.034E+0	7.328E+0
-4.201E-1	5.842E+0	7.425E+0
-4.184E-1	5.975E+0	7.584E+0
-4.201E-1	5.988E+0	7.383E+0
-4.168E-1	5.972E+0	7.539E+0
-4.201E-1	5.881E+0	7.539E+0
-4.201E-1	5.855E+0	7.419E+0
-4.168E-1	5.943E+0	7.445E+0
-4.168E-1	5.911E+0	7.490E+0
-4.184E-1	6.021E+0	7.403E+0
-4.233E-1	6.063E+0	7.328E+0
-4.184E-1	5.953E+0	7.455E+0
-4.168E-1	5.914E+0	7.471E+0
-4.201E-1	5.833E+0	7.471E+0
-4.201E-1	5.823E+0	7.601E+0
-4.184E-1	5.914E+0	7.474E+0
-4.184E-1	5.959E+0	7.558E+0
-4.233E-1	5.849E+0	7.533E+0
-4.184E-1	5.979E+0	7.481E+0
-4.168E-1	5.988E+0	7.558E+0
-4.168E-1	5.962E+0	7.481E+0
-4.233E-1	5.872E+0	7.464E+0
-4.184E-1	5.949E+0	7.461E+0
-4.201E-1	5.953E+0	7.490E+0
-4.168E-1	5.962E+0	7.468E+0
-4.217E-1	5.946E+0	7.393E+0
-4.184E-1	5.797E+0	7.445E+0
-4.201E-1	5.907E+0	7.610E+0
-4.168E-1	5.881E+0	7.468E+0
-4.217E-1	5.933E+0	7.659E+0
-4.201E-1	5.914E+0	7.364E+0
-4.136E-1	5.940E+0	7.630E+0
-4.184E-1	5.881E+0	7.464E+0
-4.217E-1	5.898E+0	7.610E+0
-4.201E-1	5.962E+0	7.380E+0
-4.168E-1	5.888E+0	7.542E+0
-4.201E-1	5.794E+0	7.529E+0
-4.168E-1	5.946E+0	7.565E+0
-4.217E-1	5.924E+0	7.571E+0
-4.168E-1	5.946E+0	7.620E+0
-4.168E-1	5.888E+0	7.412E+0
-4.201E-1	5.791E+0	7.507E+0
-4.201E-1	6.008E+0	7.438E+0
-4.168E-1	5.911E+0	7.555E+0
-4.152E-1	5.787E+0	7.523E+0
-4.184E-1	5.807E+0	7.513E+0
-4.233E-1	6.014E+0	7.565E+0
-4.184E-1	5.911E+0	7.523E+0
-4.184E-1	6.069E+0	7.539E+0
-4.201E-1	5.891E+0	7.575E+0
-4.217E-1	5.975E+0	7.419E+0
-4.168E-1	6.047E+0	7.442E+0
-4.168E-1	5.878E+0	7.471E+0
-4.184E-1	5.956E+0	7.500E+0
-4.217E-1	5.888E+0	7.536E+0
-4.184E-1	5.872E+0	7.604E+0
-4.136E-1	5.758E+0	7.526E+0
-4.184E-1	5.907E+0	7.442E+0
-4.217E-1	5.862E+0	7.292E+0
[truncated: 100,958 more rows]
