# Supplementary material for: Improved ANAP incorporation and VCF analysis reveal details of P2X7 current facilitation and a limited conformational interplay between ATP binding and the intracellular ballast domain
Source: eLife. 2023 Jan 4;12:e82479. doi: 10.7554/eLife.82479 (PMC9859053; doi:10.7554/eLife.82479)
Supplement: Figure 4—source data 1. [file elife-82479-fig4-data1.zip › Figure-4_Source-data-1/T340_filterset-1_b10#15.csv]

-9.229E-1	1.068E+1	1.192E+1
-9.229E-1	1.061E+1	1.182E+1
-9.212E-1	1.081E+1	1.206E+1
-9.164E-1	1.073E+1	1.193E+1
-9.212E-1	1.084E+1	1.169E+1
-9.245E-1	1.065E+1	1.197E+1
-9.229E-1	1.069E+1	1.189E+1
-9.196E-1	1.080E+1	1.185E+1
-9.196E-1	1.076E+1	1.204E+1
-9.229E-1	1.065E+1	1.185E+1
-9.212E-1	1.059E+1	1.199E+1
-9.180E-1	1.071E+1	1.182E+1
-9.229E-1	1.066E+1	1.216E+1
-9.229E-1	1.048E+1	1.188E+1
-9.180E-1	1.078E+1	1.191E+1
-9.148E-1	1.083E+1	1.182E+1
-9.245E-1	1.052E+1	1.208E+1
-9.196E-1	1.063E+1	1.193E+1
-9.196E-1	1.073E+1	1.177E+1
-9.180E-1	1.052E+1	1.189E+1
-9.212E-1	1.056E+1	1.197E+1
-9.229E-1	1.086E+1	1.197E+1
-9.212E-1	1.090E+1	1.196E+1
-9.148E-1	1.091E+1	1.181E+1
-9.245E-1	1.062E+1	1.184E+1
-9.261E-1	1.071E+1	1.175E+1
-9.180E-1	1.071E+1	1.184E+1
-9.196E-1	1.073E+1	1.188E+1
-9.212E-1	1.058E+1	1.181E+1
-9.212E-1	1.091E+1	1.194E+1
-9.196E-1	1.084E+1	1.198E+1
-9.148E-1	1.070E+1	1.171E+1
-9.229E-1	1.071E+1	1.197E+1
-9.229E-1	1.051E+1	1.196E+1
-9.212E-1	1.070E+1	1.181E+1
-9.196E-1	1.071E+1	1.181E+1
-9.229E-1	1.075E+1	1.202E+1
-9.229E-1	1.070E+1	1.186E+1
-9.196E-1	1.078E+1	1.209E+1
-9.164E-1	1.074E+1	1.175E+1
-9.196E-1	1.073E+1	1.178E+1
-9.245E-1	1.074E+1	1.186E+1
-9.180E-1	1.070E+1	1.191E+1
-9.164E-1	1.089E+1	1.179E+1
-9.212E-1	1.084E+1	1.174E+1
-9.229E-1	1.075E+1	1.215E+1
-9.180E-1	1.076E+1	1.192E+1
-9.164E-1	1.061E+1	1.209E+1
-9.229E-1	1.095E+1	1.196E+1
-9.229E-1	1.079E+1	1.189E+1
-9.180E-1	1.066E+1	1.208E+1
-9.148E-1	1.064E+1	1.169E+1
-9.212E-1	1.063E+1	1.213E+1
-9.229E-1	1.074E+1	1.206E+1
-9.196E-1	1.073E+1	1.181E+1
-9.180E-1	1.080E+1	1.183E+1
-9.196E-1	1.064E+1	1.192E+1
-9.261E-1	1.082E+1	1.193E+1
-9.180E-1	1.058E+1	1.216E+1
-9.180E-1	1.094E+1	1.202E+1
-9.212E-1	1.076E+1	1.197E+1
-9.245E-1	1.083E+1	1.175E+1
-9.180E-1	1.086E+1	1.189E+1
-9.148E-1	1.069E+1	1.197E+1
-9.229E-1	1.068E+1	1.176E+1
-9.229E-1	1.080E+1	1.177E+1
-9.212E-1	1.070E+1	1.208E+1
-9.180E-1	1.075E+1	1.187E+1
-9.196E-1	1.083E+1	1.179E+1
-9.212E-1	1.071E+1	1.189E+1
-9.196E-1	1.069E+1	1.220E+1
-9.164E-1	1.083E+1	1.196E+1
-9.196E-1	1.075E+1	1.198E+1
-9.229E-1	1.073E+1	1.194E+1
-9.196E-1	1.094E+1	1.191E+1
-9.180E-1	1.059E+1	1.184E+1
-9.180E-1	1.070E+1	1.189E+1
-9.229E-1	1.060E+1	1.180E+1
-9.180E-1	1.086E+1	1.215E+1
-9.196E-1	1.071E+1	1.186E+1
-9.180E-1	1.070E+1	1.188E+1
-9.229E-1	1.060E+1	1.193E+1
-9.212E-1	1.050E+1	1.187E+1
-9.164E-1	1.089E+1	1.206E+1
-9.180E-1	1.074E+1	1.195E+1
-9.229E-1	1.082E+1	1.197E+1
-9.164E-1	1.067E+1	1.191E+1
-9.148E-1	1.074E+1	1.192E+1
-9.196E-1	1.070E+1	1.200E+1
-9.229E-1	1.072E+1	1.186E+1
-9.164E-1	1.070E+1	1.192E+1
-9.212E-1	1.086E+1	1.208E+1
-9.196E-1	1.076E+1	1.193E+1
-9.245E-1	1.066E+1	1.192E+1
-9.196E-1	1.070E+1	1.202E+1
-9.148E-1	1.080E+1	1.192E+1
-9.196E-1	1.077E+1	1.189E+1
-9.212E-1	1.087E+1	1.200E+1
-9.164E-1	1.070E+1	1.192E+1
-9.180E-1	1.072E+1	1.171E+1
-9.180E-1	1.082E+1	1.205E+1
-9.245E-1	1.067E+1	1.197E+1
-9.196E-1	1.069E+1	1.201E+1
-9.148E-1	1.078E+1	1.185E+1
-9.164E-1	1.090E+1	1.201E+1
-9.245E-1	1.077E+1	1.174E+1
-9.180E-1	1.083E+1	1.195E+1
-9.148E-1	1.063E+1	1.187E+1
-9.164E-1	1.064E+1	1.188E+1
-9.261E-1	1.073E+1	1.204E+1
-9.196E-1	1.061E+1	1.212E+1
-9.148E-1	1.083E+1	1.216E+1
-9.164E-1	1.059E+1	1.212E+1
-9.229E-1	1.088E+1	1.192E+1
-9.180E-1	1.074E+1	1.197E+1
-9.164E-1	1.083E+1	1.186E+1
-9.164E-1	1.068E+1	1.192E+1
-9.212E-1	1.067E+1	1.174E+1
-9.164E-1	1.059E+1	1.191E+1
-9.148E-1	1.063E+1	1.193E+1
-9.180E-1	1.049E+1	1.186E+1
-9.245E-1	1.071E+1	1.203E+1
-9.164E-1	1.088E+1	1.199E+1
-9.164E-1	1.074E+1	1.184E+1
-9.212E-1	1.083E+1	1.185E+1
-9.229E-1	1.083E+1	1.181E+1
-9.164E-1	1.075E+1	1.181E+1
-9.131E-1	1.081E+1	1.195E+1
-9.180E-1	1.067E+1	1.202E+1
-9.212E-1	1.067E+1	1.200E+1
-9.180E-1	1.079E+1	1.185E+1
-9.180E-1	1.085E+1	1.180E+1
-9.212E-1	1.069E+1	1.208E+1
-9.229E-1	1.081E+1	1.185E+1
-9.148E-1	1.074E+1	1.180E+1
-9.148E-1	1.065E+1	1.173E+1
-9.196E-1	1.058E+1	1.190E+1
-9.196E-1	1.076E+1	1.196E+1
-9.180E-1	1.056E+1	1.174E+1
-9.164E-1	1.069E+1	1.206E+1
-9.180E-1	1.051E+1	1.192E+1
-9.212E-1	1.071E+1	1.187E+1
-9.180E-1	1.065E+1	1.188E+1
-9.148E-1	1.073E+1	1.201E+1
-9.180E-1	1.093E+1	1.211E+1
-9.229E-1	1.075E+1	1.184E+1
-9.164E-1	1.072E+1	1.185E+1
-9.131E-1	1.066E+1	1.199E+1
-9.212E-1	1.076E+1	1.186E+1
-9.261E-1	1.065E+1	1.194E+1
-9.180E-1	1.100E+1	1.190E+1
-9.148E-1	1.083E+1	1.176E+1
-9.196E-1	1.078E+1	1.200E+1
-9.229E-1	1.048E+1	1.196E+1
-9.164E-1	1.082E+1	1.217E+1
-9.164E-1	1.087E+1	1.189E+1
-9.180E-1	1.062E+1	1.185E+1
-9.229E-1	1.067E+1	1.184E+1
-9.180E-1	1.073E+1	1.196E+1
-9.148E-1	1.077E+1	1.194E+1
-9.164E-1	1.073E+1	1.194E+1
-9.196E-1	1.082E+1	1.210E+1
-9.196E-1	1.075E+1	1.185E+1
-9.148E-1	1.077E+1	1.184E+1
-9.180E-1	1.094E+1	1.213E+1
-9.180E-1	1.076E+1	1.208E+1
-9.196E-1	1.079E+1	1.183E+1
-9.148E-1	1.063E+1	1.189E+1
-9.196E-1	1.089E+1	1.174E+1
-9.229E-1	1.074E+1	1.198E+1
-9.164E-1	1.075E+1	1.200E+1
-9.131E-1	1.082E+1	1.179E+1
-9.180E-1	1.087E+1	1.194E+1
-9.229E-1	1.088E+1	1.170E+1
-9.180E-1	1.095E+1	1.193E+1
-9.148E-1	1.056E+1	1.205E+1
-9.164E-1	1.058E+1	1.199E+1
-9.229E-1	1.064E+1	1.178E+1
-9.180E-1	1.084E+1	1.177E+1
-9.115E-1	1.066E+1	1.205E+1
-9.164E-1	1.075E+1	1.208E+1
-9.196E-1	1.070E+1	1.191E+1
-9.180E-1	1.076E+1	1.195E+1
-9.164E-1	1.080E+1	1.200E+1
-9.164E-1	1.068E+1	1.182E+1
-9.196E-1	1.064E+1	1.185E+1
-9.164E-1	1.093E+1	1.173E+1
-9.131E-1	1.087E+1	1.190E+1
-9.196E-1	1.079E+1	1.183E+1
-9.229E-1	1.061E+1	1.190E+1
-9.148E-1	1.070E+1	1.182E+1
-9.148E-1	1.071E+1	1.189E+1
-9.164E-1	1.076E+1	1.194E+1
-9.196E-1	1.084E+1	1.183E+1
-9.148E-1	1.069E+1	1.191E+1
-9.148E-1	1.082E+1	1.196E+1
-9.229E-1	1.074E+1	1.194E+1
-9.212E-1	1.078E+1	1.211E+1
-9.148E-1	1.059E+1	1.179E+1
-9.131E-1	1.072E+1	1.186E+1
-9.196E-1	1.082E+1	1.188E+1
-9.212E-1	1.065E+1	1.170E+1
-9.148E-1	1.070E+1	1.199E+1
-9.148E-1	1.098E+1	1.200E+1
-9.196E-1	1.065E+1	1.211E+1
-9.164E-1	1.084E+1	1.198E+1
-9.180E-1	1.075E+1	1.183E+1
-9.131E-1	1.084E+1	1.189E+1
-9.180E-1	1.082E+1	1.203E+1
-9.196E-1	1.060E+1	1.189E+1
-9.164E-1	1.093E+1	1.179E+1
-9.164E-1	1.076E+1	1.189E+1
-9.180E-1	1.072E+1	1.182E+1
-9.180E-1	1.054E+1	1.211E+1
-9.164E-1	1.082E+1	1.181E+1
-9.148E-1	1.082E+1	1.179E+1
-9.180E-1	1.080E+1	1.181E+1
-9.196E-1	1.078E+1	1.173E+1
-9.180E-1	1.075E+1	1.189E+1
-9.148E-1	1.067E+1	1.178E+1
-9.180E-1	1.095E+1	1.200E+1
-9.212E-1	1.089E+1	1.196E+1
-9.164E-1	1.068E+1	1.195E+1
-9.131E-1	1.079E+1	1.187E+1
-9.148E-1	1.085E+1	1.196E+1
-9.229E-1	1.079E+1	1.164E+1
-9.164E-1	1.073E+1	1.183E+1
-9.148E-1	1.078E+1	1.186E+1
-9.180E-1	1.091E+1	1.174E+1
-9.212E-1	1.065E+1	1.189E+1
-9.164E-1	1.081E+1	1.189E+1
-9.164E-1	1.071E+1	1.204E+1
-9.180E-1	1.068E+1	1.198E+1
-9.196E-1	1.081E+1	1.185E+1
-9.164E-1	1.085E+1	1.204E+1
-9.131E-1	1.073E+1	1.189E+1
-9.196E-1	1.087E+1	1.177E+1
-9.180E-1	1.085E+1	1.193E+1
-9.164E-1	1.067E+1	1.187E+1
-9.115E-1	1.072E+1	1.189E+1
-9.180E-1	1.072E+1	1.188E+1
-9.229E-1	1.068E+1	1.190E+1
-9.148E-1	1.084E+1	1.187E+1
-9.115E-1	1.077E+1	1.199E+1
-9.196E-1	1.066E+1	1.182E+1
-9.212E-1	1.070E+1	1.207E+1
-9.148E-1	1.076E+1	1.200E+1
-9.148E-1	1.074E+1	1.196E+1
-9.164E-1	1.083E+1	1.200E+1
-9.180E-1	1.077E+1	1.185E+1
-9.180E-1	1.082E+1	1.204E+1
-9.131E-1	1.079E+1	1.198E+1
-9.164E-1	1.075E+1	1.191E+1
-9.212E-1	1.065E+1	1.185E+1
-9.164E-1	1.074E+1	1.198E+1
-9.083E-1	1.076E+1	1.195E+1
-9.148E-1	1.070E+1	1.191E+1
-9.229E-1	1.072E+1	1.173E+1
-9.164E-1	1.072E+1	1.196E+1
-9.131E-1	1.079E+1	1.196E+1
-9.164E-1	1.075E+1	1.179E+1
-9.212E-1	1.080E+1	1.211E+1
-9.180E-1	1.086E+1	1.196E+1
-9.164E-1	1.067E+1	1.199E+1
-9.148E-1	1.074E+1	1.196E+1
-9.196E-1	1.081E+1	1.183E+1
-9.115E-1	1.068E+1	1.194E+1
-9.148E-1	1.072E+1	1.200E+1
-9.164E-1	1.068E+1	1.198E+1
-9.164E-1	1.072E+1	1.206E+1
-9.148E-1	1.078E+1	1.167E+1
-9.115E-1	1.080E+1	1.189E+1
-9.180E-1	1.069E+1	1.181E+1
-9.164E-1	1.067E+1	1.176E+1
-9.148E-1	1.072E+1	1.189E+1
-9.115E-1	1.078E+1	1.194E+1
-9.148E-1	1.080E+1	1.177E+1
-9.180E-1	1.073E+1	1.199E+1
-9.164E-1	1.061E+1	1.196E+1
-9.148E-1	1.072E+1	1.200E+1
-9.131E-1	1.079E+1	1.202E+1
-9.196E-1	1.075E+1	1.207E+1
-9.148E-1	1.067E+1	1.197E+1
-9.131E-1	1.071E+1	1.206E+1
-9.148E-1	1.083E+1	1.175E+1
-9.212E-1	1.064E+1	1.179E+1
-9.115E-1	1.076E+1	1.179E+1
-9.115E-1	1.072E+1	1.192E+1
-9.164E-1	1.073E+1	1.194E+1
-9.196E-1	1.077E+1	1.188E+1
-9.115E-1	1.078E+1	1.175E+1
-9.115E-1	1.079E+1	1.175E+1
-9.164E-1	1.087E+1	1.189E+1
-9.212E-1	1.073E+1	1.200E+1
-9.148E-1	1.065E+1	1.188E+1
-9.115E-1	1.060E+1	1.190E+1
-9.148E-1	1.071E+1	1.190E+1
-9.164E-1	1.058E+1	1.213E+1
-9.180E-1	1.092E+1	1.178E+1
-9.131E-1	1.092E+1	1.185E+1
-9.148E-1	1.074E+1	1.204E+1
-9.196E-1	1.076E+1	1.196E+1
-9.148E-1	1.076E+1	1.179E+1
-9.115E-1	1.069E+1	1.199E+1
-9.164E-1	1.071E+1	1.193E+1
-9.196E-1	1.080E+1	1.177E+1
-9.148E-1	1.055E+1	1.171E+1
-9.099E-1	1.058E+1	1.179E+1
-9.148E-1	1.082E+1	1.210E+1
-9.180E-1	1.045E+1	1.194E+1
-9.148E-1	1.071E+1	1.179E+1
-9.131E-1	1.071E+1	1.196E+1
-9.148E-1	1.062E+1	1.202E+1
-9.180E-1	1.075E+1	1.186E+1
-9.115E-1	1.080E+1	1.190E+1
-9.148E-1	1.073E+1	1.204E+1
-9.131E-1	1.068E+1	1.197E+1
-9.212E-1	1.075E+1	1.185E+1
-9.115E-1	1.078E+1	1.178E+1
-9.131E-1	1.047E+1	1.218E+1
-9.148E-1	1.076E+1	1.184E+1
-9.180E-1	1.071E+1	1.182E+1
-9.115E-1	1.057E+1	1.205E+1
-9.115E-1	1.076E+1	1.185E+1
-9.164E-1	1.078E+1	1.194E+1
-9.148E-1	1.068E+1	1.197E+1
-9.164E-1	1.076E+1	1.198E+1
-9.131E-1	1.085E+1	1.187E+1
-9.148E-1	1.058E+1	1.180E+1
-9.148E-1	1.063E+1	1.183E+1
-9.131E-1	1.091E+1	1.189E+1
-9.099E-1	1.070E+1	1.171E+1
-9.164E-1	1.086E+1	1.200E+1
-9.148E-1	1.087E+1	1.186E+1
-9.148E-1	1.084E+1	1.191E+1
-9.131E-1	1.059E+1	1.185E+1
-9.115E-1	1.075E+1	1.190E+1
-9.180E-1	1.073E+1	1.199E+1
-9.099E-1	1.074E+1	1.197E+1
-9.099E-1	1.078E+1	1.181E+1
-9.148E-1	1.086E+1	1.201E+1
-9.164E-1	1.083E+1	1.162E+1
-9.131E-1	1.063E+1	1.192E+1
-9.099E-1	1.056E+1	1.211E+1
-9.115E-1	1.071E+1	1.197E+1
-9.131E-1	1.066E+1	1.184E+1
-9.131E-1	1.070E+1	1.189E+1
-9.099E-1	1.080E+1	1.211E+1
-9.131E-1	1.065E+1	1.169E+1
-9.164E-1	1.083E+1	1.189E+1
-9.131E-1	1.072E+1	1.204E+1
-9.099E-1	1.075E+1	1.186E+1
-9.148E-1	1.100E+1	1.190E+1
-9.164E-1	1.069E+1	1.214E+1
-9.131E-1	1.062E+1	1.191E+1
-9.131E-1	1.052E+1	1.193E+1
-9.164E-1	1.080E+1	1.204E+1
-9.164E-1	1.065E+1	1.188E+1
-9.131E-1	1.071E+1	1.202E+1
-9.115E-1	1.070E+1	1.192E+1
-9.148E-1	1.069E+1	1.204E+1
-9.148E-1	1.068E+1	1.188E+1
-9.115E-1	1.064E+1	1.195E+1
-9.083E-1	1.066E+1	1.199E+1
-9.148E-1	1.073E+1	1.175E+1
-9.180E-1	1.076E+1	1.180E+1
-9.148E-1	1.087E+1	1.184E+1
-9.115E-1	1.067E+1	1.186E+1
-9.148E-1	1.043E+1	1.192E+1
-9.164E-1	1.076E+1	1.200E+1
-9.131E-1	1.059E+1	1.197E+1
-9.099E-1	1.083E+1	1.188E+1
-9.148E-1	1.071E+1	1.184E+1
-9.164E-1	1.066E+1	1.190E+1
-9.131E-1	1.084E+1	1.186E+1
-9.115E-1	1.065E+1	1.181E+1
-9.115E-1	1.072E+1	1.195E+1
-9.131E-1	1.053E+1	1.184E+1
-9.131E-1	1.069E+1	1.190E+1
-9.066E-1	1.068E+1	1.192E+1
-9.164E-1	1.085E+1	1.197E+1
-9.148E-1	1.075E+1	1.173E+1
-9.115E-1	1.077E+1	1.186E+1
-9.131E-1	1.081E+1	1.191E+1
-9.148E-1	1.060E+1	1.198E+1
-9.148E-1	1.080E+1	1.191E+1
-9.148E-1	1.072E+1	1.192E+1
-9.115E-1	1.082E+1	1.195E+1
-9.131E-1	1.073E+1	1.195E+1
-9.180E-1	1.078E+1	1.188E+1
-9.131E-1	1.078E+1	1.193E+1
-9.083E-1	1.084E+1	1.195E+1
-9.148E-1	1.073E+1	1.196E+1
-9.131E-1	1.078E+1	1.176E+1
-9.148E-1	1.063E+1	1.188E+1
-9.099E-1	1.075E+1	1.192E+1
-9.148E-1	1.074E+1	1.168E+1
-9.164E-1	1.079E+1	1.187E+1
-9.148E-1	1.082E+1	1.181E+1
-9.099E-1	1.076E+1	1.206E+1
-9.131E-1	1.080E+1	1.180E+1
-9.164E-1	1.071E+1	1.207E+1
-9.131E-1	1.068E+1	1.187E+1
-9.050E-1	1.051E+1	1.204E+1
-9.148E-1	1.057E+1	1.199E+1
-9.164E-1	1.067E+1	1.191E+1
-9.131E-1	1.076E+1	1.207E+1
-9.099E-1	1.075E+1	1.208E+1
-9.131E-1	1.073E+1	1.198E+1
-9.164E-1	1.059E+1	1.198E+1
-9.115E-1	1.097E+1	1.198E+1
-9.066E-1	1.078E+1	1.202E+1
-9.148E-1	1.061E+1	1.194E+1
-9.164E-1	1.078E+1	1.183E+1
-9.148E-1	1.066E+1	1.190E+1
-9.083E-1	1.066E+1	1.212E+1
-9.131E-1	1.054E+1	1.202E+1
-9.164E-1	1.069E+1	1.184E+1
-9.099E-1	1.081E+1	1.192E+1
-9.083E-1	1.083E+1	1.204E+1
-9.115E-1	1.062E+1	1.204E+1
-9.148E-1	1.093E+1	1.182E+1
-9.131E-1	1.073E+1	1.208E+1
-9.115E-1	1.072E+1	1.181E+1
-9.131E-1	1.078E+1	1.196E+1
-9.180E-1	1.081E+1	1.189E+1
-9.115E-1	1.081E+1	1.179E+1
-9.083E-1	1.069E+1	1.204E+1
-9.115E-1	1.068E+1	1.182E+1
-9.164E-1	1.069E+1	1.192E+1
-9.099E-1	1.067E+1	1.192E+1
-9.083E-1	1.075E+1	1.192E+1
-9.099E-1	1.064E+1	1.181E+1
-9.164E-1	1.076E+1	1.167E+1
-9.099E-1	1.066E+1	1.188E+1
-9.099E-1	1.069E+1	1.211E+1
-9.115E-1	1.066E+1	1.196E+1
-9.196E-1	1.065E+1	1.194E+1
-9.115E-1	1.088E+1	1.187E+1
-9.099E-1	1.069E+1	1.192E+1
-9.115E-1	1.074E+1	1.183E+1
-9.131E-1	1.071E+1	1.182E+1
-9.099E-1	1.057E+1	1.196E+1
-9.083E-1	1.079E+1	1.206E+1
-9.115E-1	1.080E+1	1.188E+1
-9.164E-1	1.075E+1	1.200E+1
-9.115E-1	1.089E+1	1.189E+1
-9.066E-1	1.060E+1	1.190E+1
-9.099E-1	1.090E+1	1.198E+1
-9.164E-1	1.067E+1	1.200E+1
-9.115E-1	1.057E+1	1.211E+1
-9.083E-1	1.063E+1	1.190E+1
-9.115E-1	1.070E+1	1.214E+1
-9.164E-1	1.069E+1	1.172E+1
-9.115E-1	1.063E+1	1.199E+1
-9.083E-1	1.092E+1	1.200E+1
-9.099E-1	1.074E+1	1.202E+1
-9.148E-1	1.070E+1	1.198E+1
-9.131E-1	1.078E+1	1.202E+1
-9.083E-1	1.075E+1	1.204E+1
-9.099E-1	1.055E+1	1.203E+1
-9.148E-1	1.076E+1	1.188E+1
-9.131E-1	1.064E+1	1.210E+1
-9.083E-1	1.067E+1	1.178E+1
-9.115E-1	1.054E+1	1.190E+1
-9.164E-1	1.067E+1	1.191E+1
-9.115E-1	1.065E+1	1.185E+1
-9.099E-1	1.083E+1	1.197E+1
-9.131E-1	1.065E+1	1.182E+1
-9.180E-1	1.054E+1	1.161E+1
-9.131E-1	1.063E+1	1.194E+1
-9.115E-1	1.075E+1	1.190E+1
-9.131E-1	1.065E+1	1.191E+1
-9.148E-1	1.074E+1	1.203E+1
-9.115E-1	1.074E+1	1.196E+1
-9.083E-1	1.083E+1	1.195E+1
-9.131E-1	1.074E+1	1.211E+1
-9.148E-1	1.064E+1	1.209E+1
-9.131E-1	1.067E+1	1.180E+1
-9.083E-1	1.100E+1	1.177E+1
-9.099E-1	1.067E+1	1.198E+1
-9.148E-1	1.081E+1	1.200E+1
-9.083E-1	1.055E+1	1.195E+1
-9.099E-1	1.064E+1	1.192E+1
-9.099E-1	1.069E+1	1.191E+1
-9.164E-1	1.074E+1	1.191E+1
-9.148E-1	1.071E+1	1.174E+1
-9.083E-1	1.090E+1	1.190E+1
-9.131E-1	1.059E+1	1.186E+1
-9.115E-1	1.098E+1	1.198E+1
-9.115E-1	1.059E+1	1.203E+1
-9.099E-1	1.064E+1	1.188E+1
-9.099E-1	1.075E+1	1.181E+1
-9.148E-1	1.050E+1	1.173E+1
-9.099E-1	1.060E+1	1.206E+1
-9.083E-1	1.070E+1	1.196E+1
-9.131E-1	1.079E+1	1.192E+1
-9.148E-1	1.063E+1	1.190E+1
-9.099E-1	1.055E+1	1.183E+1
-9.083E-1	1.066E+1	1.185E+1
-9.115E-1	1.081E+1	1.202E+1
-9.148E-1	1.061E+1	1.204E+1
-9.066E-1	1.072E+1	1.176E+1
-9.066E-1	1.071E+1	1.171E+1
-9.083E-1	1.082E+1	1.205E+1
-9.164E-1	1.083E+1	1.165E+1
-9.099E-1	1.067E+1	1.182E+1
-9.066E-1	1.076E+1	1.180E+1
-9.066E-1	1.054E+1	1.176E+1
-9.164E-1	1.059E+1	1.199E+1
-9.083E-1	1.062E+1	1.198E+1
-9.083E-1	1.088E+1	1.172E+1
-9.099E-1	1.066E+1	1.205E+1
-9.131E-1	1.069E+1	1.186E+1
-9.115E-1	1.074E+1	1.192E+1
-9.099E-1	1.076E+1	1.176E+1
-9.115E-1	1.074E+1	1.202E+1
-9.148E-1	1.084E+1	1.185E+1
-9.115E-1	1.068E+1	1.181E+1
-9.050E-1	1.083E+1	1.202E+1
-9.115E-1	1.068E+1	1.179E+1
-9.131E-1	1.048E+1	1.199E+1
-9.115E-1	1.066E+1	1.195E+1
-9.066E-1	1.060E+1	1.178E+1
-9.099E-1	1.090E+1	1.177E+1
-9.099E-1	1.068E+1	1.168E+1
-9.099E-1	1.068E+1	1.190E+1
-9.083E-1	1.066E+1	1.191E+1
-9.099E-1	1.083E+1	1.180E+1
-9.148E-1	1.072E+1	1.172E+1
-9.131E-1	1.065E+1	1.189E+1
-9.083E-1	1.087E+1	1.203E+1
-9.083E-1	1.072E+1	1.196E+1
-9.131E-1	1.059E+1	1.168E+1
-9.099E-1	1.083E+1	1.172E+1
-9.083E-1	1.076E+1	1.190E+1
-9.083E-1	1.072E+1	1.183E+1
-9.148E-1	1.060E+1	1.173E+1
-9.115E-1	1.081E+1	1.196E+1
-9.099E-1	1.070E+1	1.204E+1
-9.099E-1	1.070E+1	1.199E+1
-9.131E-1	1.067E+1	1.181E+1
-9.099E-1	1.058E+1	1.178E+1
-9.083E-1	1.078E+1	1.203E+1
-9.115E-1	1.077E+1	1.182E+1
-9.099E-1	1.076E+1	1.185E+1
-9.083E-1	1.062E+1	1.186E+1
-9.034E-1	1.073E+1	1.179E+1
-9.099E-1	1.059E+1	1.193E+1
-9.131E-1	1.076E+1	1.200E+1
-9.099E-1	1.057E+1	1.177E+1
-9.050E-1	1.080E+1	1.187E+1
-9.115E-1	1.059E+1	1.185E+1
-9.131E-1	1.067E+1	1.186E+1
-9.083E-1	1.064E+1	1.193E+1
-9.050E-1	1.074E+1	1.199E+1
-9.115E-1	1.063E+1	1.183E+1
-9.115E-1	1.074E+1	1.182E+1
-9.099E-1	1.074E+1	1.188E+1
-9.083E-1	1.062E+1	1.181E+1
-9.115E-1	1.053E+1	1.202E+1
-9.099E-1	1.080E+1	1.212E+1
-9.083E-1	1.065E+1	1.180E+1
-9.034E-1	1.057E+1	1.199E+1
-9.083E-1	1.072E+1	1.177E+1
-9.148E-1	1.095E+1	1.194E+1
-9.083E-1	1.075E+1	1.187E+1
-9.050E-1	1.062E+1	1.206E+1
-9.115E-1	1.079E+1	1.193E+1
-9.099E-1	1.053E+1	1.183E+1
-9.083E-1	1.071E+1	1.207E+1
-9.050E-1	1.091E+1	1.184E+1
-9.115E-1	1.064E+1	1.200E+1
-9.148E-1	1.077E+1	1.195E+1
-9.115E-1	1.074E+1	1.195E+1
-9.066E-1	1.078E+1	1.192E+1
-9.083E-1	1.079E+1	1.179E+1
-9.115E-1	1.070E+1	1.200E+1
-9.099E-1	1.055E+1	1.180E+1
-9.050E-1	1.046E+1	1.194E+1
-9.066E-1	1.071E+1	1.192E+1
-9.131E-1	1.064E+1	1.197E+1
-9.115E-1	1.067E+1	1.179E+1
-9.066E-1	1.060E+1	1.191E+1
-9.099E-1	1.076E+1	1.178E+1
-9.131E-1	1.064E+1	1.201E+1
-9.066E-1	1.094E+1	1.195E+1
-9.050E-1	1.063E+1	1.193E+1
-9.066E-1	1.073E+1	1.189E+1
-9.164E-1	1.095E+1	1.187E+1
-9.099E-1	1.074E+1	1.186E+1
-9.034E-1	1.077E+1	1.192E+1
-9.099E-1	1.051E+1	1.197E+1
-9.115E-1	1.064E+1	1.182E+1
-9.083E-1	1.086E+1	1.186E+1
-9.050E-1	1.059E+1	1.178E+1
-9.099E-1	1.071E+1	1.193E+1
-9.131E-1	1.061E+1	1.200E+1
-9.083E-1	1.079E+1	1.190E+1
-9.099E-1	1.057E+1	1.173E+1
-9.083E-1	1.055E+1	1.178E+1
-9.115E-1	1.061E+1	1.154E+1
-9.066E-1	1.082E+1	1.192E+1
-9.050E-1	1.066E+1	1.205E+1
-9.083E-1	1.079E+1	1.189E+1
-9.131E-1	1.078E+1	1.199E+1
-9.083E-1	1.071E+1	1.187E+1
-9.066E-1	1.069E+1	1.199E+1
-9.083E-1	1.070E+1	1.191E+1
-9.099E-1	1.080E+1	1.192E+1
-9.083E-1	1.070E+1	1.180E+1
-9.083E-1	1.082E+1	1.179E+1
-9.083E-1	1.094E+1	1.181E+1
-9.115E-1	1.059E+1	1.179E+1
-9.066E-1	1.073E+1	1.186E+1
-9.050E-1	1.073E+1	1.176E+1
-9.066E-1	1.070E+1	1.187E+1
-9.115E-1	1.053E+1	1.189E+1
-9.083E-1	1.060E+1	1.195E+1
-9.050E-1	1.086E+1	1.199E+1
-9.099E-1	1.078E+1	1.191E+1
-9.148E-1	1.074E+1	1.200E+1
-9.083E-1	1.058E+1	1.168E+1
-9.050E-1	1.074E+1	1.189E+1
-9.083E-1	1.064E+1	1.182E+1
-9.099E-1	1.087E+1	1.193E+1
-9.066E-1	1.068E+1	1.189E+1
-9.034E-1	1.073E+1	1.200E+1
-9.066E-1	1.071E+1	1.187E+1
-9.131E-1	1.071E+1	1.196E+1
-9.099E-1	1.070E+1	1.184E+1
-9.066E-1	1.062E+1	1.193E+1
-9.099E-1	1.065E+1	1.188E+1
-9.099E-1	1.078E+1	1.190E+1
-9.083E-1	1.073E+1	1.189E+1
-9.050E-1	1.070E+1	1.191E+1
-9.066E-1	1.071E+1	1.171E+1
-9.115E-1	1.058E+1	1.182E+1
-9.099E-1	1.062E+1	1.192E+1
-9.050E-1	1.058E+1	1.218E+1
-9.066E-1	1.079E+1	1.177E+1
-9.115E-1	1.064E+1	1.171E+1
-9.099E-1	1.083E+1	1.194E+1
-9.050E-1	1.074E+1	1.191E+1
-9.083E-1	1.078E+1	1.200E+1
-9.115E-1	1.067E+1	1.197E+1
-9.099E-1	1.078E+1	1.194E+1
-9.050E-1	1.066E+1	1.184E+1
-9.083E-1	1.082E+1	1.179E+1
-9.099E-1	1.063E+1	1.183E+1
-9.099E-1	1.067E+1	1.178E+1
-9.034E-1	1.069E+1	1.195E+1
-9.083E-1	1.067E+1	1.193E+1
-9.099E-1	1.063E+1	1.180E+1
-9.083E-1	1.077E+1	1.190E+1
-9.066E-1	1.057E+1	1.182E+1
-9.083E-1	1.089E+1	1.195E+1
-9.099E-1	1.084E+1	1.193E+1
-9.066E-1	1.062E+1	1.180E+1
-9.034E-1	1.074E+1	1.195E+1
-9.066E-1	1.084E+1	1.196E+1
-9.099E-1	1.065E+1	1.185E+1
-9.083E-1	1.062E+1	1.185E+1
-9.050E-1	1.079E+1	1.180E+1
-9.099E-1	1.073E+1	1.205E+1
-9.131E-1	1.090E+1	1.172E+1
-9.083E-1	1.066E+1	1.188E+1
-9.018E-1	1.059E+1	1.194E+1
-9.066E-1	1.063E+1	1.184E+1
-9.066E-1	1.073E+1	1.197E+1
-9.066E-1	1.069E+1	1.201E+1
-9.050E-1	1.082E+1	1.203E+1
-9.066E-1	1.069E+1	1.169E+1
-9.115E-1	1.079E+1	1.180E+1
-9.083E-1	1.072E+1	1.186E+1
-9.066E-1	1.079E+1	1.208E+1
-9.083E-1	1.077E+1	1.184E+1
-9.099E-1	1.088E+1	1.217E+1
-9.083E-1	1.072E+1	1.203E+1
-9.050E-1	1.068E+1	1.216E+1
-9.066E-1	1.055E+1	1.178E+1
-9.099E-1	1.066E+1	1.183E+1
-9.083E-1	1.051E+1	1.180E+1
-9.050E-1	1.085E+1	1.166E+1
-9.066E-1	1.085E+1	1.201E+1
-9.115E-1	1.081E+1	1.174E+1
-9.099E-1	1.093E+1	1.207E+1
-9.050E-1	1.047E+1	1.187E+1
-9.083E-1	1.058E+1	1.174E+1
-9.083E-1	1.065E+1	1.211E+1
-9.083E-1	1.074E+1	1.187E+1
-9.034E-1	1.062E+1	1.190E+1
-9.066E-1	1.074E+1	1.191E+1
-9.115E-1	1.087E+1	1.186E+1
-9.066E-1	1.082E+1	1.183E+1
-9.034E-1	1.063E+1	1.183E+1
-9.066E-1	1.069E+1	1.189E+1
-9.099E-1	1.084E+1	1.195E+1
-9.066E-1	1.075E+1	1.184E+1
-9.050E-1	1.077E+1	1.190E+1
-9.099E-1	1.082E+1	1.193E+1
-9.083E-1	1.059E+1	1.191E+1
-9.099E-1	1.061E+1	1.187E+1
-9.034E-1	1.076E+1	1.187E+1
-9.050E-1	1.079E+1	1.193E+1
-9.099E-1	1.073E+1	1.186E+1
-9.083E-1	1.068E+1	1.184E+1
-9.034E-1	1.061E+1	1.184E+1
-9.066E-1	1.084E+1	1.194E+1
-9.083E-1	1.069E+1	1.191E+1
-9.066E-1	1.075E+1	1.203E+1
-9.034E-1	1.063E+1	1.175E+1
-9.050E-1	1.069E+1	1.189E+1
-9.099E-1	1.090E+1	1.181E+1
-9.066E-1	1.071E+1	1.185E+1
-9.034E-1	1.064E+1	1.175E+1
-9.066E-1	1.080E+1	1.177E+1
-9.115E-1	1.076E+1	1.180E+1
-9.066E-1	1.082E+1	1.189E+1
-9.034E-1	1.078E+1	1.171E+1
-9.050E-1	1.069E+1	1.212E+1
-9.131E-1	1.079E+1	1.206E+1
-9.066E-1	1.061E+1	1.197E+1
-9.050E-1	1.067E+1	1.219E+1
-9.066E-1	1.068E+1	1.184E+1
-9.099E-1	1.076E+1	1.196E+1
-9.050E-1	1.091E+1	1.193E+1
-9.034E-1	1.066E+1	1.198E+1
-9.066E-1	1.080E+1	1.196E+1
-9.115E-1	1.073E+1	1.169E+1
-9.050E-1	1.068E+1	1.183E+1
-9.018E-1	1.072E+1	1.185E+1
-9.066E-1	1.053E+1	1.183E+1
-9.099E-1	1.071E+1	1.163E+1
-9.099E-1	1.056E+1	1.179E+1
-9.034E-1	1.066E+1	1.183E+1
-9.066E-1	1.065E+1	1.186E+1
-9.099E-1	1.062E+1	1.187E+1
-9.083E-1	1.049E+1	1.204E+1
-9.050E-1	1.061E+1	1.193E+1
-9.034E-1	1.086E+1	1.171E+1
-9.115E-1	1.076E+1	1.193E+1
-9.083E-1	1.066E+1	1.182E+1
-9.050E-1	1.062E+1	1.188E+1
-9.083E-1	1.060E+1	1.215E+1
-9.083E-1	1.079E+1	1.188E+1
-9.083E-1	1.082E+1	1.174E+1
-9.018E-1	1.070E+1	1.182E+1
-9.066E-1	1.060E+1	1.191E+1
-9.083E-1	1.072E+1	1.172E+1
-9.066E-1	1.069E+1	1.188E+1
-9.050E-1	1.095E+1	1.185E+1
-9.050E-1	1.062E+1	1.165E+1
-9.099E-1	1.074E+1	1.175E+1
-9.099E-1	1.064E+1	1.200E+1
-9.034E-1	1.079E+1	1.192E+1
-9.034E-1	1.077E+1	1.188E+1
-9.050E-1	1.077E+1	1.182E+1
-9.066E-1	1.080E+1	1.192E+1
-9.050E-1	1.062E+1	1.189E+1
-9.083E-1	1.076E+1	1.189E+1
-9.083E-1	1.071E+1	1.193E+1
-9.034E-1	1.079E+1	1.180E+1
-9.034E-1	1.068E+1	1.178E+1
-9.066E-1	1.069E+1	1.180E+1
-9.083E-1	1.072E+1	1.180E+1
-9.050E-1	1.063E+1	1.199E+1
-9.050E-1	1.066E+1	1.208E+1
-9.050E-1	1.059E+1	1.164E+1
-9.099E-1	1.071E+1	1.201E+1
-9.066E-1	1.056E+1	1.197E+1
-9.066E-1	1.069E+1	1.187E+1
-9.050E-1	1.057E+1	1.175E+1
-9.066E-1	1.061E+1	1.198E+1
-9.050E-1	1.065E+1	1.180E+1
-9.018E-1	1.063E+1	1.188E+1
-9.050E-1	1.065E+1	1.193E+1
-9.083E-1	1.056E+1	1.200E+1
-9.099E-1	1.068E+1	1.188E+1
-9.034E-1	1.069E+1	1.194E+1
-9.034E-1	1.071E+1	1.161E+1
-9.099E-1	1.058E+1	1.204E+1
-9.066E-1	1.078E+1	1.180E+1
-9.066E-1	1.079E+1	1.180E+1
-9.050E-1	1.087E+1	1.179E+1
-9.083E-1	1.077E+1	1.184E+1
-9.050E-1	1.062E+1	1.171E+1
-9.018E-1	1.071E+1	1.171E+1
-9.066E-1	1.086E+1	1.200E+1
-9.099E-1	1.074E+1	1.180E+1
-9.083E-1	1.067E+1	1.170E+1
-9.034E-1	1.069E+1	1.177E+1
-9.066E-1	1.076E+1	1.174E+1
-9.050E-1	1.088E+1	1.189E+1
-9.034E-1	1.079E+1	1.203E+1
-9.050E-1	1.065E+1	1.203E+1
-9.050E-1	1.064E+1	1.187E+1
-9.099E-1	1.047E+1	1.196E+1
-9.050E-1	1.053E+1	1.185E+1
-9.050E-1	1.070E+1	1.209E+1
-9.034E-1	1.058E+1	1.192E+1
-9.083E-1	1.085E+1	1.198E+1
-9.066E-1	1.062E+1	1.198E+1
-9.034E-1	1.058E+1	1.177E+1
-9.050E-1	1.072E+1	1.170E+1
-9.066E-1	1.063E+1	1.177E+1
-9.066E-1	1.077E+1	1.206E+1
-8.985E-1	1.054E+1	1.169E+1
-9.083E-1	1.069E+1	1.187E+1
-9.066E-1	1.080E+1	1.184E+1
-9.066E-1	1.080E+1	1.189E+1
-9.018E-1	1.083E+1	1.184E+1
-9.034E-1	1.064E+1	1.201E+1
-9.131E-1	1.083E+1	1.178E+1
-9.083E-1	1.071E+1	1.188E+1
-9.002E-1	1.070E+1	1.188E+1
-9.034E-1	1.068E+1	1.204E+1
-9.083E-1	1.062E+1	1.185E+1
-9.018E-1	1.076E+1	1.180E+1
-9.034E-1	1.078E+1	1.188E+1
-9.034E-1	1.063E+1	1.178E+1
-9.066E-1	1.062E+1	1.182E+1
-9.050E-1	1.064E+1	1.182E+1
-9.034E-1	1.068E+1	1.188E+1
-9.066E-1	1.077E+1	1.187E+1
-9.083E-1	1.090E+1	1.176E+1
-9.083E-1	1.080E+1	1.197E+1
-9.050E-1	1.073E+1	1.191E+1
-9.050E-1	1.066E+1	1.187E+1
-9.066E-1	1.055E+1	1.194E+1
-9.066E-1	1.073E+1	1.194E+1
-9.034E-1	1.067E+1	1.189E+1
-9.050E-1	1.054E+1	1.173E+1
-9.083E-1	1.072E+1	1.176E+1
-9.050E-1	1.074E+1	1.191E+1
-9.018E-1	1.070E+1	1.187E+1
-9.034E-1	1.071E+1	1.193E+1
-9.083E-1	1.065E+1	1.181E+1
-9.083E-1	1.072E+1	1.186E+1
-9.018E-1	1.049E+1	1.182E+1
-9.034E-1	1.059E+1	1.176E+1
-9.066E-1	1.067E+1	1.167E+1
-9.050E-1	1.080E+1	1.171E+1
-9.018E-1	1.083E+1	1.197E+1
-9.066E-1	1.070E+1	1.193E+1
-9.066E-1	1.070E+1	1.194E+1
-9.050E-1	1.074E+1	1.186E+1
-9.034E-1	1.079E+1	1.180E+1
-9.018E-1	1.072E+1	1.184E+1
-9.083E-1	1.084E+1	1.177E+1
-9.050E-1	1.072E+1	1.176E+1
-9.018E-1	1.086E+1	1.190E+1
-9.066E-1	1.070E+1	1.185E+1
-9.083E-1	1.064E+1	1.192E+1
-9.050E-1	1.072E+1	1.208E+1
-9.018E-1	1.073E+1	1.191E+1
-9.034E-1	1.065E+1	1.167E+1
-9.099E-1	1.050E+1	1.174E+1
-9.066E-1	1.061E+1	1.195E+1
-9.018E-1	1.078E+1	1.201E+1
-9.034E-1	1.069E+1	1.192E+1
-9.083E-1	1.061E+1	1.185E+1
-9.066E-1	1.061E+1	1.185E+1
-9.034E-1	1.073E+1	1.178E+1
-9.050E-1	1.058E+1	1.190E+1
-9.083E-1	1.062E+1	1.180E+1
-9.066E-1	1.065E+1	1.202E+1
-9.034E-1	1.056E+1	1.200E+1
-9.050E-1	1.072E+1	1.194E+1
-9.050E-1	1.058E+1	1.212E+1
-9.066E-1	1.067E+1	1.190E+1
-9.018E-1	1.081E+1	1.181E+1
-9.034E-1	1.076E+1	1.180E+1
-9.083E-1	1.089E+1	1.202E+1
-9.034E-1	1.064E+1	1.181E+1
-9.002E-1	1.060E+1	1.202E+1
-9.002E-1	1.062E+1	1.199E+1
-9.066E-1	1.078E+1	1.188E+1
-9.034E-1	1.068E+1	1.166E+1
-9.018E-1	1.057E+1	1.183E+1
-9.034E-1	1.058E+1	1.177E+1
-9.099E-1	1.060E+1	1.180E+1
-9.066E-1	1.070E+1	1.190E+1
-9.002E-1	1.069E+1	1.191E+1
-9.050E-1	1.074E+1	1.175E+1
-9.083E-1	1.079E+1	1.184E+1
-9.034E-1	1.051E+1	1.183E+1
-9.034E-1	1.046E+1	1.186E+1
-9.018E-1	1.057E+1	1.179E+1
-9.099E-1	1.054E+1	1.196E+1
-9.066E-1	1.096E+1	1.196E+1
-9.002E-1	1.080E+1	1.190E+1
-9.034E-1	1.060E+1	1.185E+1
-9.066E-1	1.076E+1	1.174E+1
-9.050E-1	1.076E+1	1.192E+1
-9.018E-1	1.071E+1	1.193E+1
-9.050E-1	1.069E+1	1.188E+1
-9.083E-1	1.072E+1	1.194E+1
-9.066E-1	1.065E+1	1.182E+1
-9.002E-1	1.070E+1	1.178E+1
-9.050E-1	1.077E+1	1.170E+1
-9.066E-1	1.065E+1	1.193E+1
-9.050E-1	1.055E+1	1.190E+1
-9.002E-1	1.058E+1	1.191E+1
-9.034E-1	1.079E+1	1.195E+1
-9.066E-1	1.063E+1	1.186E+1
-9.034E-1	1.064E+1	1.165E+1
-9.034E-1	1.071E+1	1.169E+1
-9.018E-1	1.069E+1	1.194E+1
-9.034E-1	1.064E+1	1.197E+1
-9.034E-1	1.057E+1	1.182E+1
-9.002E-1	1.070E+1	1.178E+1
-9.018E-1	1.079E+1	1.181E+1
-9.083E-1	1.064E+1	1.195E+1
-9.066E-1	1.058E+1	1.210E+1
-9.018E-1	1.070E+1	1.196E+1
-9.034E-1	1.076E+1	1.189E+1
-9.050E-1	1.063E+1	1.205E+1
-9.050E-1	1.069E+1	1.188E+1
-9.002E-1	1.092E+1	1.182E+1
-9.034E-1	1.077E+1	1.180E+1
-9.083E-1	1.069E+1	1.171E+1
-9.050E-1	1.070E+1	1.178E+1
-8.985E-1	1.063E+1	1.179E+1
-9.050E-1	1.083E+1	1.174E+1
-9.066E-1	1.071E+1	1.200E+1
-9.050E-1	1.082E+1	1.179E+1
-9.018E-1	1.081E+1	1.181E+1
-9.018E-1	1.083E+1	1.187E+1
-9.083E-1	1.076E+1	1.183E+1
-9.083E-1	1.066E+1	1.178E+1
-9.018E-1	1.090E+1	1.184E+1
-9.066E-1	1.081E+1	1.179E+1
-9.066E-1	1.079E+1	1.187E+1
-9.050E-1	1.079E+1	1.182E+1
-9.034E-1	1.071E+1	1.186E+1
-9.034E-1	1.058E+1	1.172E+1
-9.083E-1	1.066E+1	1.181E+1
-9.099E-1	1.063E+1	1.204E+1
-9.002E-1	1.080E+1	1.202E+1
-9.002E-1	1.064E+1	1.184E+1
-9.050E-1	1.063E+1	1.170E+1
-9.066E-1	1.065E+1	1.188E+1
-9.018E-1	1.084E+1	1.204E+1
-9.034E-1	1.076E+1	1.189E+1
-9.066E-1	1.082E+1	1.191E+1
-9.018E-1	1.071E+1	1.182E+1
-8.985E-1	1.081E+1	1.187E+1
-9.018E-1	1.073E+1	1.171E+1
-9.050E-1	1.059E+1	1.184E+1
-9.066E-1	1.075E+1	1.193E+1
-9.002E-1	1.065E+1	1.188E+1
-9.018E-1	1.066E+1	1.176E+1
-9.066E-1	1.074E+1	1.181E+1
-9.066E-1	1.048E+1	1.196E+1
-8.985E-1	1.061E+1	1.180E+1
-9.002E-1	1.059E+1	1.201E+1
-9.066E-1	1.083E+1	1.180E+1
-9.050E-1	1.063E+1	1.183E+1
-8.985E-1	1.065E+1	1.190E+1
-9.034E-1	1.072E+1	1.190E+1
-9.066E-1	1.060E+1	1.180E+1
-9.034E-1	1.081E+1	1.189E+1
-8.985E-1	1.083E+1	1.180E+1
-9.002E-1	1.080E+1	1.176E+1
-9.066E-1	1.060E+1	1.205E+1
-9.050E-1	1.079E+1	1.191E+1
-9.018E-1	1.078E+1	1.197E+1
-9.018E-1	1.071E+1	1.190E+1
-9.050E-1	1.061E+1	1.188E+1
-9.018E-1	1.076E+1	1.194E+1
-9.018E-1	1.064E+1	1.175E+1
-9.034E-1	1.066E+1	1.177E+1
-9.050E-1	1.083E+1	1.170E+1
-9.066E-1	1.067E+1	1.173E+1
-9.002E-1	1.061E+1	1.188E+1
-9.034E-1	1.071E+1	1.189E+1
-9.083E-1	1.079E+1	1.188E+1
-9.050E-1	1.061E+1	1.187E+1
-9.018E-1	1.084E+1	1.200E+1
-9.034E-1	1.065E+1	1.192E+1
-9.050E-1	1.057E+1	1.184E+1
-9.050E-1	1.060E+1	1.182E+1
-9.002E-1	1.062E+1	1.202E+1
-9.034E-1	1.083E+1	1.192E+1
-9.066E-1	1.072E+1	1.182E+1
-9.050E-1	1.079E+1	1.180E+1
-9.002E-1	1.065E+1	1.182E+1
-9.050E-1	1.065E+1	1.180E+1
-9.050E-1	1.064E+1	1.180E+1
-9.050E-1	1.063E+1	1.178E+1
-9.018E-1	1.079E+1	1.188E+1
-9.050E-1	1.054E+1	1.189E+1
-9.050E-1	1.071E+1	1.188E+1
-9.050E-1	1.069E+1	1.183E+1
-9.002E-1	1.077E+1	1.172E+1
-9.018E-1	1.065E+1	1.196E+1
-9.066E-1	1.067E+1	1.184E+1
-9.034E-1	1.061E+1	1.192E+1
-9.034E-1	1.077E+1	1.181E+1
-8.985E-1	1.069E+1	1.184E+1
-9.115E-1	1.060E+1	1.193E+1
-9.083E-1	1.065E+1	1.198E+1
-9.002E-1	1.070E+1	1.203E+1
-9.018E-1	1.073E+1	1.184E+1
-9.050E-1	1.055E+1	1.196E+1
-9.034E-1	1.048E+1	1.186E+1
-8.969E-1	1.068E+1	1.175E+1
-9.018E-1	1.052E+1	1.164E+1
-9.066E-1	1.072E+1	1.194E+1
-9.018E-1	1.060E+1	1.186E+1
-8.969E-1	1.056E+1	1.179E+1
-9.018E-1	1.075E+1	1.178E+1
-9.050E-1	1.059E+1	1.185E+1
-9.018E-1	1.068E+1	1.187E+1
-8.985E-1	1.068E+1	1.187E+1
-9.002E-1	1.047E+1	1.191E+1
-9.066E-1	1.051E+1	1.179E+1
-9.018E-1	1.076E+1	1.177E+1
-8.985E-1	1.039E+1	1.196E+1
-9.018E-1	1.066E+1	1.181E+1
-9.034E-1	1.076E+1	1.175E+1
-9.018E-1	1.067E+1	1.166E+1
-8.985E-1	1.065E+1	1.185E+1
-9.018E-1	1.060E+1	1.180E+1
-9.034E-1	1.061E+1	1.170E+1
-9.018E-1	1.070E+1	1.165E+1
-8.969E-1	1.052E+1	1.165E+1
-9.002E-1	1.033E+1	1.172E+1
-9.034E-1	1.052E+1	1.168E+1
-9.018E-1	1.052E+1	1.163E+1
-8.969E-1	1.064E+1	1.180E+1
-9.018E-1	1.062E+1	1.196E+1
-9.066E-1	1.062E+1	1.165E+1
-9.066E-1	1.053E+1	1.188E+1
-8.985E-1	1.079E+1	1.192E+1
-9.002E-1	1.062E+1	1.165E+1
-9.034E-1	1.089E+1	1.179E+1
-9.018E-1	1.063E+1	1.169E+1
-8.969E-1	1.056E+1	1.168E+1
-9.034E-1	1.064E+1	1.188E+1
-9.050E-1	1.072E+1	1.180E+1
-9.018E-1	1.060E+1	1.174E+1
-8.985E-1	1.066E+1	1.187E+1
-8.985E-1	1.085E+1	1.173E+1
-9.018E-1	1.078E+1	1.173E+1
-9.018E-1	1.071E+1	1.203E+1
-8.985E-1	1.064E+1	1.204E+1
-9.018E-1	1.056E+1	1.184E+1
-9.034E-1	1.061E+1	1.178E+1
-9.002E-1	1.057E+1	1.190E+1
-8.985E-1	1.060E+1	1.196E+1
-8.985E-1	1.083E+1	1.199E+1
-9.034E-1	1.053E+1	1.187E+1
-9.034E-1	1.082E+1	1.177E+1
-8.985E-1	1.071E+1	1.173E+1
-8.985E-1	1.052E+1	1.194E+1
-9.002E-1	1.094E+1	1.162E+1
-9.018E-1	1.065E+1	1.195E+1
-8.985E-1	1.048E+1	1.203E+1
-9.018E-1	1.071E+1	1.167E+1
-9.050E-1	1.061E+1	1.178E+1
-9.018E-1	1.075E+1	1.161E+1
-8.969E-1	1.063E+1	1.180E+1
-9.002E-1	1.071E+1	1.174E+1
-9.018E-1	1.062E+1	1.167E+1
-9.018E-1	1.066E+1	1.173E+1
-8.985E-1	1.067E+1	1.185E+1
-9.002E-1	1.055E+1	1.179E+1
-9.034E-1	1.046E+1	1.177E+1
-9.018E-1	1.074E+1	1.177E+1
-8.985E-1	1.069E+1	1.179E+1
-9.002E-1	1.082E+1	1.167E+1
-9.018E-1	1.047E+1	1.181E+1
-9.002E-1	1.068E+1	1.187E+1
-8.985E-1	1.059E+1	1.184E+1
-8.985E-1	1.056E+1	1.174E+1
-9.034E-1	1.051E+1	1.191E+1
-9.034E-1	1.051E+1	1.175E+1
-8.985E-1	1.058E+1	1.188E+1
-8.969E-1	1.056E+1	1.175E+1
-9.002E-1	1.056E+1	1.176E+1
-9.034E-1	1.068E+1	1.176E+1
-9.002E-1	1.082E+1	1.195E+1
-8.985E-1	1.044E+1	1.188E+1
-9.018E-1	1.058E+1	1.188E+1
-9.018E-1	1.070E+1	1.167E+1
-8.969E-1	1.065E+1	1.183E+1
-8.985E-1	1.062E+1	1.163E+1
-9.018E-1	1.052E+1	1.173E+1
-9.002E-1	1.060E+1	1.175E+1
-8.985E-1	1.059E+1	1.188E+1
-8.985E-1	1.061E+1	1.183E+1
-9.018E-1	1.063E+1	1.157E+1
-9.034E-1	1.053E+1	1.187E+1
-8.969E-1	1.048E+1	1.174E+1
-9.002E-1	1.074E+1	1.164E+1
-9.002E-1	1.061E+1	1.179E+1
-9.002E-1	1.040E+1	1.198E+1
-8.969E-1	1.048E+1	1.179E+1
-8.985E-1	1.050E+1	1.189E+1
-9.034E-1	1.055E+1	1.161E+1
-9.018E-1	1.064E+1	1.171E+1
-8.969E-1	1.069E+1	1.187E+1
-8.969E-1	1.073E+1	1.168E+1
-9.034E-1	1.075E+1	1.182E+1
-9.002E-1	1.056E+1	1.173E+1
-8.969E-1	1.061E+1	1.180E+1
-9.002E-1	1.072E+1	1.170E+1
-9.018E-1	1.065E+1	1.192E+1
-9.018E-1	1.063E+1	1.170E+1
-8.969E-1	1.055E+1	1.187E+1
-8.985E-1	1.079E+1	1.184E+1
-9.050E-1	1.067E+1	1.166E+1
-9.034E-1	1.055E+1	1.192E+1
-8.953E-1	1.060E+1	1.184E+1
-8.953E-1	1.066E+1	1.184E+1
-9.002E-1	1.051E+1	1.165E+1
-9.018E-1	1.056E+1	1.177E+1
-8.969E-1	1.055E+1	1.168E+1
-9.002E-1	1.070E+1	1.163E+1
-9.018E-1	1.068E+1	1.166E+1
-9.002E-1	1.047E+1	1.200E+1
-8.985E-1	1.072E+1	1.169E+1
-8.953E-1	1.064E+1	1.181E+1
-9.034E-1	1.077E+1	1.161E+1
-9.018E-1	1.071E+1	1.178E+1
-8.969E-1	1.073E+1	1.175E+1
-8.969E-1	1.051E+1	1.170E+1
-9.002E-1	1.052E+1	1.173E+1
-9.018E-1	1.053E+1	1.167E+1
-8.953E-1	1.058E+1	1.193E+1
-8.969E-1	1.071E+1	1.175E+1
-9.018E-1	1.074E+1	1.183E+1
-9.018E-1	1.067E+1	1.184E+1
-8.969E-1	1.052E+1	1.178E+1
-8.969E-1	1.059E+1	1.186E+1
-9.034E-1	1.059E+1	1.171E+1
-9.002E-1	1.057E+1	1.186E+1
-8.953E-1	1.056E+1	1.174E+1
-8.985E-1	1.070E+1	1.196E+1
-9.034E-1	1.058E+1	1.176E+1
-9.002E-1	1.064E+1	1.176E+1
-8.937E-1	1.072E+1	1.197E+1
-8.969E-1	1.053E+1	1.195E+1
-9.050E-1	1.048E+1	1.174E+1
-9.034E-1	1.063E+1	1.181E+1
-8.969E-1	1.056E+1	1.198E+1
-9.002E-1	1.061E+1	1.198E+1
-8.985E-1	1.067E+1	1.194E+1
-9.002E-1	1.066E+1	1.177E+1
-8.969E-1	1.050E+1	1.184E+1
-9.002E-1	1.081E+1	1.189E+1
-9.002E-1	1.059E+1	1.178E+1
-9.018E-1	1.056E+1	1.154E+1
-8.953E-1	1.070E+1	1.192E+1
-8.953E-1	1.062E+1	1.180E+1
-9.050E-1	1.068E+1	1.177E+1
-9.034E-1	1.053E+1	1.187E+1
-8.969E-1	1.060E+1	1.186E+1
-8.969E-1	1.047E+1	1.169E+1
-9.018E-1	1.053E+1	1.176E+1
-9.002E-1	1.075E+1	1.169E+1
-8.969E-1	1.070E+1	1.172E+1
-8.969E-1	1.071E+1	1.176E+1
-9.018E-1	1.051E+1	1.163E+1
-9.018E-1	1.067E+1	1.158E+1
-8.969E-1	1.068E+1	1.180E+1
-8.969E-1	1.047E+1	1.172E+1
-9.002E-1	1.067E+1	1.199E+1
-8.985E-1	1.062E+1	1.164E+1
-8.937E-1	1.063E+1	1.179E+1
-8.969E-1	1.057E+1	1.178E+1
-9.002E-1	1.061E+1	1.187E+1
-9.018E-1	1.040E+1	1.177E+1
-8.969E-1	1.049E+1	1.188E+1
-8.985E-1	1.058E+1	1.199E+1
-9.002E-1	1.073E+1	1.163E+1
-9.018E-1	1.054E+1	1.184E+1
-8.969E-1	1.071E+1	1.157E+1
-8.937E-1	1.058E+1	1.172E+1
-9.018E-1	1.056E+1	1.169E+1
-9.002E-1	1.047E+1	1.156E+1
-8.969E-1	1.062E+1	1.167E+1
-8.937E-1	1.058E+1	1.197E+1
-9.018E-1	1.049E+1	1.176E+1
-8.985E-1	1.067E+1	1.160E+1
-8.969E-1	1.054E+1	1.185E+1
-8.937E-1	1.059E+1	1.186E+1
-9.018E-1	1.059E+1	1.179E+1
-8.985E-1	1.067E+1	1.175E+1
-8.937E-1	1.065E+1	1.178E+1
-8.953E-1	1.077E+1	1.194E+1
-9.018E-1	1.083E+1	1.185E+1
-8.969E-1	1.053E+1	1.179E+1
-8.937E-1	1.077E+1	1.191E+1
-8.969E-1	1.052E+1	1.189E+1
-9.002E-1	1.061E+1	1.173E+1
-9.002E-1	1.063E+1	1.192E+1
-8.953E-1	1.069E+1	1.161E+1
-8.969E-1	1.057E+1	1.186E+1
-9.018E-1	1.068E+1	1.203E+1
-9.002E-1	1.068E+1	1.186E+1
-8.969E-1	1.064E+1	1.179E+1
-8.985E-1	1.060E+1	1.176E+1
-8.985E-1	1.055E+1	1.202E+1
-9.002E-1	1.052E+1	1.180E+1
-8.953E-1	1.071E+1	1.161E+1
-8.953E-1	1.064E+1	1.169E+1
-8.985E-1	1.042E+1	1.195E+1
-9.002E-1	1.058E+1	1.169E+1
-8.953E-1	1.060E+1	1.188E+1
-8.969E-1	1.063E+1	1.171E+1
-9.002E-1	1.060E+1	1.184E+1
-8.985E-1	1.052E+1	1.182E+1
-8.969E-1	1.080E+1	1.173E+1
-8.937E-1	1.047E+1	1.187E+1
-8.985E-1	1.052E+1	1.184E+1
-8.985E-1	1.070E+1	1.163E+1
-8.937E-1	1.065E+1	1.165E+1
-8.937E-1	1.053E+1	1.181E+1
-8.985E-1	1.066E+1	1.183E+1
-8.985E-1	1.055E+1	1.176E+1
-8.953E-1	1.063E+1	1.180E+1
-8.937E-1	1.069E+1	1.195E+1
-9.002E-1	1.050E+1	1.172E+1
-8.985E-1	1.071E+1	1.170E+1
-8.937E-1	1.072E+1	1.183E+1
-8.969E-1	1.080E+1	1.177E+1
-8.985E-1	1.072E+1	1.172E+1
-8.985E-1	1.058E+1	1.183E+1
-8.969E-1	1.052E+1	1.171E+1
-8.953E-1	1.078E+1	1.199E+1
-8.985E-1	1.047E+1	1.170E+1
-8.985E-1	1.052E+1	1.170E+1
-8.937E-1	1.038E+1	1.186E+1
-8.953E-1	1.059E+1	1.155E+1
-8.985E-1	1.047E+1	1.160E+1
-9.018E-1	1.074E+1	1.197E+1
-8.937E-1	1.068E+1	1.185E+1
-8.920E-1	1.047E+1	1.194E+1
-8.985E-1	1.059E+1	1.180E+1
-8.985E-1	1.056E+1	1.172E+1
-8.920E-1	1.062E+1	1.179E+1
-8.937E-1	1.079E+1	1.170E+1
-9.018E-1	1.056E+1	1.183E+1
-8.953E-1	1.067E+1	1.178E+1
-8.937E-1	1.073E+1	1.192E+1
-8.985E-1	1.055E+1	1.186E+1
-9.002E-1	1.066E+1	1.180E+1
-8.969E-1	1.047E+1	1.204E+1
-8.920E-1	1.048E+1	1.166E+1
-8.937E-1	1.060E+1	1.170E+1
-9.002E-1	1.056E+1	1.174E+1
-8.969E-1	1.066E+1	1.163E+1
-8.953E-1	1.060E+1	1.174E+1
-8.953E-1	1.071E+1	1.187E+1
-8.969E-1	1.052E+1	1.175E+1
-9.002E-1	1.071E+1	1.185E+1
-8.937E-1	1.084E+1	1.194E+1
-8.937E-1	1.062E+1	1.164E+1
-8.985E-1	1.061E+1	1.190E+1
-8.969E-1	1.040E+1	1.179E+1
-8.937E-1	1.076E+1	1.192E+1
-8.920E-1	1.070E+1	1.183E+1
-9.002E-1	1.062E+1	1.170E+1
-8.985E-1	1.050E+1	1.171E+1
-8.937E-1	1.060E+1	1.192E+1
-8.937E-1	1.058E+1	1.172E+1
-8.969E-1	1.049E+1	1.180E+1
-8.985E-1	1.046E+1	1.191E+1
-8.937E-1	1.068E+1	1.194E+1
-8.953E-1	1.053E+1	1.163E+1
-8.953E-1	1.058E+1	1.170E+1
-8.985E-1	1.072E+1	1.188E+1
-8.953E-1	1.047E+1	1.173E+1
-8.888E-1	1.052E+1	1.177E+1
-8.953E-1	1.055E+1	1.179E+1
-8.969E-1	1.066E+1	1.189E+1
-8.937E-1	1.064E+1	1.168E+1
-8.937E-1	1.073E+1	1.167E+1
-8.985E-1	1.072E+1	1.177E+1
-8.969E-1	1.075E+1	1.178E+1
-8.937E-1	1.050E+1	1.167E+1
-8.937E-1	1.065E+1	1.175E+1
-8.969E-1	1.069E+1	1.195E+1
-8.985E-1	1.052E+1	1.155E+1
-8.904E-1	1.055E+1	1.156E+1
-8.920E-1	1.062E+1	1.172E+1
-8.969E-1	1.074E+1	1.190E+1
-8.969E-1	1.067E+1	1.168E+1
-8.937E-1	1.055E+1	1.184E+1
-8.920E-1	1.054E+1	1.194E+1
-8.953E-1	1.052E+1	1.184E+1
-8.953E-1	1.072E+1	1.158E+1
-8.920E-1	1.071E+1	1.179E+1
-8.904E-1	1.051E+1	1.183E+1
-8.953E-1	1.075E+1	1.192E+1
-8.969E-1	1.066E+1	1.184E+1
-8.937E-1	1.075E+1	1.188E+1
-8.904E-1	1.056E+1	1.196E+1
-8.953E-1	1.048E+1	1.181E+1
-8.953E-1	1.072E+1	1.186E+1
-8.920E-1	1.069E+1	1.176E+1
-8.920E-1	1.049E+1	1.180E+1
-8.953E-1	1.075E+1	1.171E+1
-8.985E-1	1.065E+1	1.191E+1
-8.888E-1	1.079E+1	1.191E+1
-8.920E-1	1.047E+1	1.186E+1
-8.937E-1	1.048E+1	1.173E+1
-8.969E-1	1.063E+1	1.190E+1
-8.937E-1	1.057E+1	1.184E+1
-8.953E-1	1.054E+1	1.176E+1
-8.937E-1	1.049E+1	1.173E+1
-8.969E-1	1.078E+1	1.176E+1
-8.920E-1	1.063E+1	1.172E+1
-8.920E-1	1.058E+1	1.187E+1
-8.969E-1	1.055E+1	1.169E+1
-8.985E-1	1.069E+1	1.177E+1
-8.953E-1	1.075E+1	1.167E+1
-8.920E-1	1.055E+1	1.175E+1
-8.985E-1	1.038E+1	1.188E+1
-8.969E-1	1.068E+1	1.170E+1
-8.904E-1	1.061E+1	1.165E+1
-8.920E-1	1.061E+1	1.195E+1
-8.953E-1	1.058E+1	1.172E+1
-8.937E-1	1.072E+1	1.177E+1
-8.920E-1	1.052E+1	1.173E+1
-8.904E-1	1.071E+1	1.198E+1
-8.953E-1	1.044E+1	1.185E+1
-8.953E-1	1.060E+1	1.152E+1
-8.904E-1	1.059E+1	1.171E+1
-8.888E-1	1.078E+1	1.176E+1
-8.969E-1	1.064E+1	1.182E+1
-8.953E-1	1.051E+1	1.176E+1
-8.904E-1	1.055E+1	1.174E+1
-8.937E-1	1.061E+1	1.184E+1
-8.937E-1	1.056E+1	1.174E+1
-8.969E-1	1.048E+1	1.169E+1
-8.904E-1	1.079E+1	1.179E+1
-8.904E-1	1.076E+1	1.169E+1
-8.953E-1	1.051E+1	1.187E+1
-8.985E-1	1.060E+1	1.191E+1
-8.888E-1	1.045E+1	1.168E+1
-8.904E-1	1.075E+1	1.190E+1
-8.937E-1	1.053E+1	1.177E+1
-8.969E-1	1.059E+1	1.176E+1
-8.888E-1	1.067E+1	1.199E+1
-8.937E-1	1.066E+1	1.178E+1
-8.953E-1	1.067E+1	1.172E+1
-8.953E-1	1.062E+1	1.171E+1
-8.904E-1	1.083E+1	1.178E+1
-8.920E-1	1.064E+1	1.165E+1
-8.937E-1	1.051E+1	1.169E+1
-8.953E-1	1.069E+1	1.192E+1
-8.904E-1	1.062E+1	1.177E+1
-8.904E-1	1.085E+1	1.179E+1
-8.969E-1	1.042E+1	1.156E+1
-8.953E-1	1.055E+1	1.171E+1
-8.904E-1	1.054E+1	1.171E+1
-8.904E-1	1.046E+1	1.166E+1
-8.937E-1	1.040E+1	1.165E+1
-8.920E-1	1.065E+1	1.183E+1
-8.920E-1	1.050E+1	1.182E+1
-8.904E-1	1.071E+1	1.183E+1
-8.920E-1	1.057E+1	1.174E+1
-8.953E-1	1.053E+1	1.168E+1
-8.904E-1	1.066E+1	1.171E+1
-8.904E-1	1.072E+1	1.192E+1
-8.920E-1	1.058E+1	1.191E+1
-8.920E-1	1.047E+1	1.197E+1
-8.904E-1	1.081E+1	1.192E+1
-8.904E-1	1.049E+1	1.170E+1
-8.953E-1	1.042E+1	1.174E+1
-8.953E-1	1.074E+1	1.167E+1
-8.904E-1	1.054E+1	1.191E+1
-8.888E-1	1.077E+1	1.184E+1
-8.937E-1	1.060E+1	1.170E+1
-8.937E-1	1.052E+1	1.169E+1
-8.872E-1	1.053E+1	1.203E+1
-8.920E-1	1.063E+1	1.184E+1
-8.937E-1	1.054E+1	1.167E+1
-8.937E-1	1.083E+1	1.174E+1
-8.888E-1	1.054E+1	1.180E+1
-8.888E-1	1.076E+1	1.173E+1
-8.937E-1	1.059E+1	1.182E+1
-8.920E-1	1.073E+1	1.182E+1
-8.904E-1	1.062E+1	1.182E+1
-8.856E-1	1.055E+1	1.185E+1
-8.937E-1	1.045E+1	1.179E+1
-8.937E-1	1.065E+1	1.190E+1
-8.888E-1	1.057E+1	1.178E+1
-8.904E-1	1.060E+1	1.193E+1
-8.953E-1	1.037E+1	1.192E+1
-8.937E-1	1.054E+1	1.177E+1
-8.920E-1	1.063E+1	1.191E+1
-8.872E-1	1.062E+1	1.170E+1
-8.920E-1	1.056E+1	1.183E+1
-8.937E-1	1.038E+1	1.174E+1
-8.872E-1	1.080E+1	1.179E+1
-8.888E-1	1.058E+1	1.182E+1
-8.937E-1	1.055E+1	1.197E+1
-8.920E-1	1.058E+1	1.180E+1
-8.872E-1	1.050E+1	1.188E+1
-8.872E-1	1.049E+1	1.167E+1
-8.937E-1	1.056E+1	1.176E+1
-8.937E-1	1.043E+1	1.171E+1
-8.888E-1	1.050E+1	1.177E+1
-8.888E-1	1.066E+1	1.182E+1
-8.937E-1	1.070E+1	1.187E+1
-8.920E-1	1.053E+1	1.174E+1
-8.872E-1	1.052E+1	1.181E+1
-8.872E-1	1.049E+1	1.187E+1
-8.920E-1	1.062E+1	1.198E+1
-8.904E-1	1.043E+1	1.185E+1
-8.872E-1	1.057E+1	1.196E+1
-8.888E-1	1.075E+1	1.166E+1
-8.953E-1	1.061E+1	1.190E+1
-8.937E-1	1.059E+1	1.178E+1
-8.888E-1	1.050E+1	1.192E+1
-8.888E-1	1.069E+1	1.174E+1
-8.920E-1	1.071E+1	1.171E+1
-8.920E-1	1.055E+1	1.183E+1
-8.856E-1	1.057E+1	1.174E+1
-8.872E-1	1.073E+1	1.183E+1
-8.904E-1	1.068E+1	1.181E+1
-8.937E-1	1.062E+1	1.179E+1
-8.872E-1	1.063E+1	1.184E+1
-8.856E-1	1.055E+1	1.180E+1
-8.888E-1	1.071E+1	1.172E+1
-8.920E-1	1.056E+1	1.154E+1
-8.856E-1	1.051E+1	1.165E+1
-8.872E-1	1.071E+1	1.170E+1
-8.920E-1	1.047E+1	1.187E+1
-8.904E-1	1.063E+1	1.168E+1
-8.888E-1	1.050E+1	1.183E+1
-8.872E-1	1.041E+1	1.176E+1
-8.904E-1	1.056E+1	1.202E+1
-8.920E-1	1.054E+1	1.187E+1
-8.872E-1	1.067E+1	1.188E+1
-8.872E-1	1.060E+1	1.200E+1
-8.888E-1	1.071E+1	1.184E+1
-8.920E-1	1.056E+1	1.197E+1
-8.856E-1	1.069E+1	1.174E+1
-8.856E-1	1.062E+1	1.160E+1
-8.920E-1	1.059E+1	1.182E+1
-8.888E-1	1.058E+1	1.189E+1
-8.872E-1	1.063E+1	1.172E+1
-8.872E-1	1.056E+1	1.183E+1
-8.904E-1	1.066E+1	1.179E+1
-8.920E-1	1.065E+1	1.173E+1
-8.872E-1	1.058E+1	1.174E+1
-8.872E-1	1.052E+1	1.205E+1
-8.920E-1	1.060E+1	1.160E+1
-8.937E-1	1.046E+1	1.163E+1
-8.856E-1	1.061E+1	1.160E+1
-8.839E-1	1.070E+1	1.197E+1
-8.920E-1	1.072E+1	1.179E+1
-8.904E-1	1.081E+1	1.173E+1
-8.904E-1	1.052E+1	1.166E+1
-8.872E-1	1.058E+1	1.188E+1
-8.920E-1	1.054E+1	1.165E+1
-8.920E-1	1.062E+1	1.186E+1
-8.872E-1	1.062E+1	1.164E+1
-8.856E-1	1.067E+1	1.188E+1
-8.888E-1	1.058E+1	1.175E+1
-8.904E-1	1.073E+1	1.168E+1
-8.888E-1	1.067E+1	1.180E+1
-8.872E-1	1.058E+1	1.180E+1
-8.920E-1	1.038E+1	1.182E+1
-8.953E-1	1.064E+1	1.179E+1
-8.856E-1	1.064E+1	1.173E+1
-8.872E-1	1.065E+1	1.182E+1
-8.920E-1	1.055E+1	1.181E+1
-8.888E-1	1.059E+1	1.179E+1
-8.839E-1	1.049E+1	1.178E+1
-8.872E-1	1.063E+1	1.176E+1
-8.937E-1	1.050E+1	1.187E+1
-8.872E-1	1.040E+1	1.169E+1
-8.904E-1	1.062E+1	1.180E+1
-8.888E-1	1.067E+1	1.155E+1
-8.904E-1	1.056E+1	1.166E+1
-8.904E-1	1.043E+1	1.191E+1
-8.872E-1	1.053E+1	1.179E+1
-8.856E-1	1.052E+1	1.180E+1
-8.888E-1	1.055E+1	1.165E+1
-8.920E-1	1.055E+1	1.184E+1
-8.872E-1	1.050E+1	1.181E+1
-8.839E-1	1.046E+1	1.188E+1
-8.888E-1	1.055E+1	1.190E+1
-8.920E-1	1.046E+1	1.180E+1
-8.872E-1	1.077E+1	1.167E+1
-8.823E-1	1.056E+1	1.181E+1
-8.904E-1	1.062E+1	1.177E+1
-8.920E-1	1.069E+1	1.177E+1
-8.839E-1	1.054E+1	1.196E+1
-8.839E-1	1.032E+1	1.157E+1
-8.904E-1	1.056E+1	1.170E+1
-8.872E-1	1.049E+1	1.171E+1
-8.888E-1	1.058E+1	1.180E+1
-8.872E-1	1.043E+1	1.187E+1
-8.872E-1	1.047E+1	1.155E+1
-8.904E-1	1.073E+1	1.177E+1
-8.856E-1	1.049E+1	1.161E+1
-8.872E-1	1.072E+1	1.170E+1
-8.888E-1	1.060E+1	1.177E+1
-8.904E-1	1.055E+1	1.171E+1
-8.856E-1	1.059E+1	1.163E+1
-8.856E-1	1.044E+1	1.170E+1
-8.872E-1	1.065E+1	1.179E+1
-8.904E-1	1.049E+1	1.164E+1
-8.872E-1	1.055E+1	1.174E+1
-8.888E-1	1.067E+1	1.186E+1
-8.904E-1	1.050E+1	1.191E+1
-8.904E-1	1.051E+1	1.189E+1
-8.872E-1	1.060E+1	1.170E+1
-8.856E-1	1.060E+1	1.180E+1
-8.888E-1	1.055E+1	1.189E+1
-8.920E-1	1.065E+1	1.196E+1
-8.856E-1	1.057E+1	1.179E+1
-8.823E-1	1.066E+1	1.181E+1
-8.872E-1	1.072E+1	1.168E+1
-8.904E-1	1.064E+1	1.186E+1
-8.856E-1	1.057E+1	1.180E+1
-8.839E-1	1.073E+1	1.196E+1
-8.888E-1	1.071E+1	1.187E+1
-8.872E-1	1.054E+1	1.187E+1
-8.839E-1	1.054E+1	1.165E+1
-8.839E-1	1.065E+1	1.188E+1
-8.904E-1	1.059E+1	1.183E+1
-8.888E-1	1.065E+1	1.167E+1
-8.856E-1	1.064E+1	1.161E+1
-8.856E-1	1.061E+1	1.172E+1
-8.888E-1	1.063E+1	1.180E+1
-8.888E-1	1.056E+1	1.177E+1
-8.872E-1	1.055E+1	1.184E+1
-8.823E-1	1.054E+1	1.169E+1
-8.904E-1	1.069E+1	1.161E+1
-8.888E-1	1.051E+1	1.177E+1
-8.872E-1	1.064E+1	1.194E+1
-8.856E-1	1.079E+1	1.174E+1
-8.888E-1	1.046E+1	1.168E+1
-8.920E-1	1.056E+1	1.178E+1
-8.856E-1	1.074E+1	1.168E+1
-8.856E-1	1.057E+1	1.180E+1
-8.872E-1	1.047E+1	1.183E+1
-8.904E-1	1.062E+1	1.185E+1
-8.823E-1	1.076E+1	1.157E+1
-8.856E-1	1.068E+1	1.160E+1
-8.888E-1	1.062E+1	1.178E+1
-8.904E-1	1.037E+1	1.188E+1
-8.856E-1	1.071E+1	1.164E+1
-8.823E-1	1.061E+1	1.181E+1
-8.888E-1	1.054E+1	1.170E+1
-8.872E-1	1.065E+1	1.186E+1
-8.872E-1	1.044E+1	1.172E+1
-8.839E-1	1.073E+1	1.172E+1
-8.888E-1	1.070E+1	1.180E+1
-8.904E-1	1.050E+1	1.170E+1
-8.856E-1	1.046E+1	1.181E+1
-8.807E-1	1.063E+1	1.186E+1
-8.856E-1	1.058E+1	1.174E+1
-8.888E-1	1.062E+1	1.180E+1
-8.856E-1	1.063E+1	1.169E+1
-8.856E-1	1.059E+1	1.186E+1
-8.872E-1	1.044E+1	1.172E+1
-8.872E-1	1.074E+1	1.159E+1
-8.823E-1	1.049E+1	1.171E+1
-8.839E-1	1.055E+1	1.178E+1
-8.872E-1	1.061E+1	1.184E+1
-8.888E-1	1.025E+1	1.195E+1
-8.856E-1	1.057E+1	1.180E+1
-8.839E-1	1.063E+1	1.181E+1
-8.872E-1	1.053E+1	1.154E+1
-8.888E-1	1.072E+1	1.174E+1
-8.839E-1	1.053E+1	1.165E+1
-8.823E-1	1.061E+1	1.197E+1
-8.872E-1	1.081E+1	1.164E+1
-8.856E-1	1.046E+1	1.170E+1
-8.839E-1	1.064E+1	1.164E+1
-8.856E-1	1.044E+1	1.180E+1
-8.888E-1	1.045E+1	1.178E+1
-8.904E-1	1.059E+1	1.191E+1
-8.839E-1	1.054E+1	1.183E+1
-8.839E-1	1.054E+1	1.174E+1
-8.904E-1	1.059E+1	1.163E+1
-8.872E-1	1.060E+1	1.173E+1
-8.856E-1	1.061E+1	1.192E+1
-8.791E-1	1.054E+1	1.179E+1
-8.856E-1	1.076E+1	1.180E+1
-8.856E-1	1.069E+1	1.175E+1
-8.839E-1	1.060E+1	1.174E+1
-8.839E-1	1.055E+1	1.176E+1
-8.856E-1	1.064E+1	1.174E+1
-8.920E-1	1.076E+1	1.179E+1
-8.839E-1	1.054E+1	1.192E+1
-8.807E-1	1.072E+1	1.192E+1
-8.872E-1	1.069E+1	1.182E+1
-8.888E-1	1.048E+1	1.208E+1
-8.856E-1	1.051E+1	1.168E+1
-8.823E-1	1.069E+1	1.158E+1
-8.856E-1	1.069E+1	1.177E+1
-8.888E-1	1.066E+1	1.178E+1
-8.856E-1	1.054E+1	1.195E+1
-8.807E-1	1.056E+1	1.163E+1
-8.856E-1	1.082E+1	1.172E+1
-8.872E-1	1.055E+1	1.171E+1
-8.872E-1	1.065E+1	1.165E+1
-8.823E-1	1.065E+1	1.176E+1
-8.872E-1	1.045E+1	1.168E+1
-8.888E-1	1.072E+1	1.191E+1
-8.807E-1	1.040E+1	1.171E+1
-8.823E-1	1.047E+1	1.174E+1
-8.839E-1	1.052E+1	1.191E+1
-8.856E-1	1.057E+1	1.178E+1
-8.823E-1	1.072E+1	1.163E+1
-8.807E-1	1.037E+1	1.188E+1
-8.856E-1	1.068E+1	1.195E+1
-8.872E-1	1.052E+1	1.183E+1
-8.807E-1	1.052E+1	1.168E+1
-8.839E-1	1.051E+1	1.176E+1
-8.888E-1	1.048E+1	1.182E+1
-8.888E-1	1.060E+1	1.168E+1
-8.807E-1	1.058E+1	1.169E+1
-8.839E-1	1.059E+1	1.181E+1
-8.872E-1	1.063E+1	1.182E+1
-8.888E-1	1.059E+1	1.170E+1
-8.823E-1	1.052E+1	1.162E+1
-8.823E-1	1.060E+1	1.184E+1
-8.872E-1	1.055E+1	1.189E+1
-8.872E-1	1.051E+1	1.193E+1
-8.839E-1	1.052E+1	1.184E+1
-8.823E-1	1.061E+1	1.186E+1
-8.856E-1	1.057E+1	1.174E+1
-8.872E-1	1.072E+1	1.194E+1
-8.807E-1	1.059E+1	1.163E+1
-8.856E-1	1.060E+1	1.176E+1
-8.839E-1	1.071E+1	1.164E+1
-8.888E-1	1.046E+1	1.179E+1
-8.823E-1	1.059E+1	1.160E+1
-8.807E-1	1.070E+1	1.187E+1
-8.872E-1	1.073E+1	1.183E+1
-8.856E-1	1.047E+1	1.173E+1
-8.839E-1	1.067E+1	1.162E+1
-8.823E-1	1.065E+1	1.178E+1
-8.856E-1	1.066E+1	1.177E+1
-8.888E-1	1.059E+1	1.185E+1
-8.823E-1	1.051E+1	1.171E+1
-8.807E-1	1.058E+1	1.167E+1
-8.839E-1	1.053E+1	1.177E+1
-8.872E-1	1.064E+1	1.173E+1
-8.807E-1	1.062E+1	1.180E+1
-8.807E-1	1.047E+1	1.171E+1
-8.856E-1	1.072E+1	1.170E+1
-8.856E-1	1.046E+1	1.173E+1
-8.807E-1	1.052E+1	1.187E+1
-8.791E-1	1.067E+1	1.165E+1
-8.856E-1	1.045E+1	1.166E+1
-8.839E-1	1.055E+1	1.195E+1
-8.839E-1	1.056E+1	1.161E+1
-8.839E-1	1.046E+1	1.155E+1
-8.839E-1	1.058E+1	1.187E+1
-8.856E-1	1.053E+1	1.179E+1
-8.823E-1	1.059E+1	1.173E+1
-8.807E-1	1.052E+1	1.188E+1
-8.872E-1	1.083E+1	1.173E+1
-8.856E-1	1.060E+1	1.168E+1
-8.823E-1	1.053E+1	1.188E+1
-8.823E-1	1.057E+1	1.154E+1
-8.856E-1	1.056E+1	1.168E+1
-8.872E-1	1.042E+1	1.170E+1
-8.823E-1	1.051E+1	1.171E+1
-8.823E-1	1.054E+1	1.180E+1
-8.839E-1	1.065E+1	1.186E+1
-8.856E-1	1.047E+1	1.159E+1
-8.823E-1	1.057E+1	1.172E+1
-8.775E-1	1.051E+1	1.184E+1
-8.856E-1	1.045E+1	1.183E+1
-8.872E-1	1.062E+1	1.182E+1
-8.823E-1	1.061E+1	1.187E+1
-8.823E-1	1.071E+1	1.158E+1
-8.888E-1	1.062E+1	1.169E+1
-8.872E-1	1.071E+1	1.176E+1
-8.839E-1	1.051E+1	1.196E+1
-8.791E-1	1.037E+1	1.178E+1
-8.856E-1	1.062E+1	1.189E+1
-8.872E-1	1.072E+1	1.176E+1
-8.839E-1	1.045E+1	1.165E+1
-8.839E-1	1.066E+1	1.161E+1
-8.823E-1	1.060E+1	1.166E+1
-8.856E-1	1.067E+1	1.158E+1
-8.823E-1	1.076E+1	1.175E+1
-8.823E-1	1.059E+1	1.179E+1
-8.823E-1	1.039E+1	1.188E+1
-8.872E-1	1.052E+1	1.178E+1
-8.823E-1	1.069E+1	1.157E+1
-8.807E-1	1.056E+1	1.165E+1
-8.856E-1	1.050E+1	1.170E+1
-8.839E-1	1.070E+1	1.182E+1
-8.839E-1	1.036E+1	1.167E+1
-8.791E-1	1.078E+1	1.181E+1
-8.856E-1	1.039E+1	1.183E+1
-8.856E-1	1.061E+1	1.163E+1
-8.823E-1	1.044E+1	1.164E+1
-8.823E-1	1.059E+1	1.172E+1
-8.823E-1	1.043E+1	1.179E+1
-8.888E-1	1.046E+1	1.180E+1
-8.823E-1	1.062E+1	1.185E+1
-8.791E-1	1.073E+1	1.166E+1
-8.839E-1	1.047E+1	1.188E+1
-8.872E-1	1.060E+1	1.179E+1
-8.823E-1	1.049E+1	1.174E+1
-8.791E-1	1.064E+1	1.162E+1
-8.839E-1	1.069E+1	1.165E+1
-8.856E-1	1.042E+1	1.167E+1
-8.839E-1	1.060E+1	1.173E+1
-8.823E-1	1.069E+1	1.187E+1
-8.823E-1	1.077E+1	1.192E+1
-8.872E-1	1.058E+1	1.176E+1
-8.807E-1	1.063E+1	1.174E+1
-8.791E-1	1.047E+1	1.174E+1
-8.839E-1	1.073E+1	1.175E+1
-8.839E-1	1.051E+1	1.171E+1
-8.775E-1	1.070E+1	1.169E+1
-8.807E-1	1.060E+1	1.171E+1
-8.839E-1	1.065E+1	1.188E+1
-8.872E-1	1.070E+1	1.175E+1
-8.791E-1	1.060E+1	1.184E+1
-8.807E-1	1.047E+1	1.182E+1
-8.823E-1	1.061E+1	1.165E+1
-8.856E-1	1.070E+1	1.179E+1
-8.807E-1	1.062E+1	1.177E+1
-8.791E-1	1.072E+1	1.184E+1
-8.839E-1	1.057E+1	1.172E+1
-8.872E-1	1.060E+1	1.185E+1
-8.839E-1	1.071E+1	1.178E+1
-8.807E-1	1.044E+1	1.183E+1
-8.839E-1	1.048E+1	1.170E+1
-8.823E-1	1.050E+1	1.186E+1
-8.807E-1	1.052E+1	1.194E+1
-8.791E-1	1.067E+1	1.167E+1
-8.839E-1	1.047E+1	1.171E+1
-8.823E-1	1.052E+1	1.183E+1
-8.823E-1	1.041E+1	1.185E+1
-8.807E-1	1.080E+1	1.165E+1
-8.823E-1	1.061E+1	1.175E+1
-8.856E-1	1.053E+1	1.164E+1
-8.791E-1	1.066E+1	1.163E+1
-8.807E-1	1.039E+1	1.190E+1
-8.839E-1	1.060E+1	1.178E+1
-8.856E-1	1.035E+1	1.199E+1
-8.791E-1	1.074E+1	1.184E+1
-8.823E-1	1.056E+1	1.174E+1
-8.807E-1	1.049E+1	1.165E+1
-8.856E-1	1.058E+1	1.173E+1
-8.807E-1	1.042E+1	1.182E+1
-8.791E-1	1.061E+1	1.168E+1
-8.823E-1	1.060E+1	1.197E+1
-8.823E-1	1.047E+1	1.170E+1
-8.791E-1	1.050E+1	1.169E+1
-8.775E-1	1.056E+1	1.181E+1
-8.807E-1	1.066E+1	1.186E+1
-8.856E-1	1.071E+1	1.177E+1
-8.823E-1	1.067E+1	1.173E+1
-8.807E-1	1.070E+1	1.188E+1
-8.807E-1	1.071E+1	1.162E+1
-8.872E-1	1.040E+1	1.159E+1
-8.807E-1	1.050E+1	1.180E+1
-8.758E-1	1.047E+1	1.204E+1
-8.791E-1	1.059E+1	1.167E+1
-8.839E-1	1.055E+1	1.182E+1
-8.807E-1	1.052E+1	1.178E+1
-8.758E-1	1.048E+1	1.173E+1
-8.823E-1	1.057E+1	1.191E+1
-8.823E-1	1.055E+1	1.181E+1
-8.775E-1	1.060E+1	1.182E+1
-8.758E-1	1.051E+1	1.190E+1
-8.823E-1	1.057E+1	1.166E+1
-8.823E-1	1.039E+1	1.182E+1
-8.807E-1	1.070E+1	1.188E+1
-8.791E-1	1.061E+1	1.179E+1
-8.856E-1	1.061E+1	1.178E+1
-8.839E-1	1.054E+1	1.197E+1
-8.807E-1	1.039E+1	1.178E+1
-8.807E-1	1.062E+1	1.170E+1
-8.839E-1	1.049E+1	1.173E+1
-8.872E-1	1.065E+1	1.175E+1
-8.807E-1	1.058E+1	1.174E+1
-8.775E-1	1.059E+1	1.184E+1
-8.839E-1	1.058E+1	1.190E+1
-8.839E-1	1.056E+1	1.176E+1
-8.807E-1	1.060E+1	1.174E+1
-8.807E-1	1.041E+1	1.173E+1
-8.807E-1	1.068E+1	1.186E+1
-8.839E-1	1.050E+1	1.177E+1
-8.823E-1	1.060E+1	1.176E+1
-8.775E-1	1.060E+1	1.161E+1
-8.791E-1	1.060E+1	1.181E+1
-8.839E-1	1.048E+1	1.181E+1
-8.791E-1	1.059E+1	1.176E+1
-8.775E-1	1.068E+1	1.158E+1
-8.791E-1	1.046E+1	1.187E+1
-8.839E-1	1.045E+1	1.179E+1
-8.791E-1	1.050E+1	1.174E+1
-8.775E-1	1.064E+1	1.164E+1
-8.791E-1	1.048E+1	1.152E+1
-8.823E-1	1.066E+1	1.192E+1
-8.791E-1	1.058E+1	1.191E+1
-8.775E-1	1.034E+1	1.163E+1
-8.807E-1	1.080E+1	1.175E+1
-8.839E-1	1.043E+1	1.167E+1
-8.775E-1	1.053E+1	1.174E+1
-8.758E-1	1.062E+1	1.144E+1
-8.807E-1	1.060E+1	1.173E+1
-8.872E-1	1.048E+1	1.165E+1
-8.807E-1	1.047E+1	1.171E+1
-8.775E-1	1.054E+1	1.177E+1
-8.791E-1	1.052E+1	1.174E+1
-8.856E-1	1.074E+1	1.201E+1
-8.791E-1	1.046E+1	1.170E+1
-8.775E-1	1.044E+1	1.186E+1
-8.807E-1	1.074E+1	1.192E+1
-8.823E-1	1.046E+1	1.175E+1
-8.791E-1	1.057E+1	1.193E+1
-8.791E-1	1.040E+1	1.162E+1
-8.823E-1	1.062E+1	1.178E+1
-8.856E-1	1.038E+1	1.170E+1
-8.791E-1	1.062E+1	1.158E+1
-8.791E-1	1.051E+1	1.180E+1
-8.791E-1	1.045E+1	1.181E+1
-8.807E-1	1.045E+1	1.182E+1
-8.791E-1	1.028E+1	1.157E+1
-8.758E-1	1.049E+1	1.172E+1
-8.791E-1	1.067E+1	1.154E+1
-8.856E-1	1.060E+1	1.169E+1
-8.807E-1	1.049E+1	1.151E+1
-8.775E-1	1.065E+1	1.168E+1
-8.807E-1	1.078E+1	1.176E+1
-8.856E-1	1.045E+1	1.166E+1
-8.791E-1	1.041E+1	1.179E+1
-8.758E-1	1.057E+1	1.161E+1
-8.823E-1	1.071E+1	1.164E+1
-8.856E-1	1.056E+1	1.180E+1
-8.775E-1	1.036E+1	1.146E+1
-8.758E-1	1.050E+1	1.181E+1
-8.823E-1	1.065E+1	1.183E+1
-8.807E-1	1.067E+1	1.180E+1
-8.807E-1	1.057E+1	1.172E+1
-8.775E-1	1.060E+1	1.166E+1
-8.807E-1	1.069E+1	1.164E+1
-8.839E-1	1.051E+1	1.190E+1
-8.775E-1	1.062E+1	1.194E+1
-8.775E-1	1.070E+1	1.169E+1
-8.823E-1	1.081E+1	1.197E+1
-8.823E-1	1.051E+1	1.167E+1
-8.791E-1	1.045E+1	1.156E+1
-8.758E-1	1.047E+1	1.185E+1
-8.807E-1	1.052E+1	1.187E+1
-8.839E-1	1.071E+1	1.153E+1
-8.823E-1	1.042E+1	1.191E+1
-8.775E-1	1.055E+1	1.181E+1
-8.807E-1	1.043E+1	1.168E+1
-8.807E-1	1.058E+1	1.161E+1
-8.791E-1	1.061E+1	1.163E+1
-8.807E-1	1.054E+1	1.162E+1
-8.807E-1	1.047E+1	1.173E+1
-8.839E-1	1.057E+1	1.179E+1
-8.823E-1	1.049E+1	1.191E+1
-8.758E-1	1.048E+1	1.169E+1
-8.791E-1	1.049E+1	1.186E+1
-8.807E-1	1.069E+1	1.178E+1
-8.791E-1	1.047E+1	1.174E+1
-8.807E-1	1.052E+1	1.175E+1
-8.775E-1	1.057E+1	1.187E+1
-8.856E-1	1.059E+1	1.184E+1
-8.791E-1	1.058E+1	1.186E+1
-8.791E-1	1.045E+1	1.173E+1
-8.823E-1	1.050E+1	1.165E+1
-8.839E-1	1.058E+1	1.184E+1
-8.807E-1	1.055E+1	1.180E+1
-8.775E-1	1.062E+1	1.181E+1
-8.791E-1	1.047E+1	1.177E+1
-8.807E-1	1.048E+1	1.171E+1
-8.791E-1	1.054E+1	1.179E+1
-8.758E-1	1.066E+1	1.184E+1
-8.807E-1	1.051E+1	1.176E+1
-8.839E-1	1.068E+1	1.147E+1
-8.775E-1	1.039E+1	1.188E+1
-8.775E-1	1.070E+1	1.171E+1
-8.791E-1	1.059E+1	1.177E+1
-8.839E-1	1.051E+1	1.159E+1
-8.791E-1	1.047E+1	1.159E+1
-8.742E-1	1.068E+1	1.186E+1
-8.791E-1	1.063E+1	1.167E+1
-8.823E-1	1.059E+1	1.180E+1
-8.807E-1	1.060E+1	1.191E+1
-8.758E-1	1.078E+1	1.174E+1
-8.791E-1	1.037E+1	1.163E+1
-8.839E-1	1.055E+1	1.177E+1
-8.807E-1	1.069E+1	1.179E+1
-8.775E-1	1.048E+1	1.178E+1
-8.807E-1	1.047E+1	1.162E+1
-8.839E-1	1.076E+1	1.166E+1
-8.807E-1	1.056E+1	1.163E+1
-8.775E-1	1.069E+1	1.183E+1
-8.791E-1	1.053E+1	1.178E+1
-8.807E-1	1.054E+1	1.169E+1
-8.791E-1	1.055E+1	1.163E+1
-8.775E-1	1.059E+1	1.163E+1
-8.807E-1	1.066E+1	1.172E+1
-8.856E-1	1.059E+1	1.174E+1
-8.775E-1	1.063E+1	1.168E+1
-8.742E-1	1.042E+1	1.192E+1
-8.791E-1	1.063E+1	1.170E+1
-8.856E-1	1.046E+1	1.180E+1
-8.807E-1	1.047E+1	1.174E+1
-8.791E-1	1.050E+1	1.182E+1
-8.775E-1	1.039E+1	1.171E+1
-8.791E-1	1.063E+1	1.185E+1
-8.791E-1	1.046E+1	1.180E+1
-8.775E-1	1.071E+1	1.166E+1
-8.791E-1	1.052E+1	1.168E+1
-8.807E-1	1.038E+1	1.200E+1
-8.775E-1	1.061E+1	1.173E+1
-8.775E-1	1.048E+1	1.177E+1
-8.823E-1	1.062E+1	1.185E+1
-8.791E-1	1.054E+1	1.171E+1
-8.807E-1	1.053E+1	1.189E+1
-8.742E-1	1.051E+1	1.192E+1
-8.791E-1	1.039E+1	1.184E+1
-8.807E-1	1.055E+1	1.185E+1
-8.807E-1	1.050E+1	1.172E+1
-8.758E-1	1.043E+1	1.178E+1
-8.758E-1	1.049E+1	1.184E+1
-8.839E-1	1.057E+1	1.176E+1
-8.791E-1	1.046E+1	1.181E+1
-8.758E-1	1.041E+1	1.179E+1
-8.775E-1	1.038E+1	1.149E+1
-8.807E-1	1.065E+1	1.185E+1
-8.775E-1	1.056E+1	1.183E+1
-8.742E-1	1.056E+1	1.188E+1
-8.791E-1	1.061E+1	1.181E+1
-8.823E-1	1.067E+1	1.173E+1
-8.775E-1	1.058E+1	1.165E+1
-8.758E-1	1.045E+1	1.179E+1
-8.791E-1	1.069E+1	1.175E+1
-8.807E-1	1.060E+1	1.169E+1
-8.791E-1	1.039E+1	1.191E+1
-8.791E-1	1.051E+1	1.173E+1
-8.775E-1	1.069E+1	1.195E+1
-8.807E-1	1.060E+1	1.166E+1
-8.807E-1	1.059E+1	1.175E+1
-8.742E-1	1.054E+1	1.173E+1
-8.791E-1	1.065E+1	1.185E+1
-8.807E-1	1.053E+1	1.186E+1
-8.791E-1	1.062E+1	1.177E+1
-8.742E-1	1.062E+1	1.176E+1
-8.807E-1	1.059E+1	1.162E+1
-8.839E-1	1.072E+1	1.176E+1
-8.791E-1	1.064E+1	1.180E+1
-8.742E-1	1.052E+1	1.177E+1
-8.775E-1	1.068E+1	1.161E+1
-8.807E-1	1.044E+1	1.185E+1
-8.791E-1	1.058E+1	1.159E+1
-8.775E-1	1.063E+1	1.164E+1
-8.775E-1	1.070E+1	1.174E+1
-8.807E-1	1.056E+1	1.186E+1
-8.775E-1	1.038E+1	1.184E+1
-8.758E-1	1.045E+1	1.184E+1
-8.807E-1	1.056E+1	1.174E+1
-8.807E-1	1.065E+1	1.165E+1
-8.775E-1	1.060E+1	1.185E+1
-8.758E-1	1.049E+1	1.168E+1
-8.791E-1	1.067E+1	1.184E+1
-8.791E-1	1.059E+1	1.168E+1
-8.775E-1	1.077E+1	1.189E+1
-8.775E-1	1.062E+1	1.187E+1
-8.775E-1	1.062E+1	1.167E+1
-8.791E-1	1.047E+1	1.184E+1
-8.823E-1	1.072E+1	1.175E+1
-8.726E-1	1.067E+1	1.193E+1
-8.791E-1	1.067E+1	1.186E+1
-8.807E-1	1.032E+1	1.161E+1
-8.758E-1	1.047E+1	1.173E+1
-8.726E-1	1.045E+1	1.194E+1
-8.775E-1	1.056E+1	1.175E+1
-8.839E-1	1.060E+1	1.179E+1
-8.775E-1	1.050E+1	1.175E+1
-8.758E-1	1.071E+1	1.181E+1
-8.791E-1	1.050E+1	1.186E+1
-8.823E-1	1.056E+1	1.167E+1
-8.775E-1	1.067E+1	1.154E+1
-8.742E-1	1.066E+1	1.187E+1
-8.791E-1	1.061E+1	1.195E+1
-8.791E-1	1.046E+1	1.185E+1
-8.775E-1	1.058E+1	1.171E+1
-8.758E-1	1.046E+1	1.173E+1
-8.775E-1	1.049E+1	1.179E+1
-8.839E-1	1.046E+1	1.164E+1
-8.742E-1	1.045E+1	1.171E+1
[truncated: 100,947 more rows]
