# Supplementary material for: Improved ANAP incorporation and VCF analysis reveal details of P2X7 current facilitation and a limited conformational interplay between ATP binding and the intracellular ballast domain
Source: eLife. 2023 Jan 4;12:e82479. doi: 10.7554/eLife.82479 (PMC9859053; doi:10.7554/eLife.82479)
Supplement: Figure 4—source data 1. [file elife-82479-fig4-data1.zip › Figure-4_Source-data-1/T340_filterset-1_b12#05.csv]

-1.314E+0	1.493E+1	1.902E+1
-1.311E+0	1.476E+1	1.880E+1
-1.315E+0	1.479E+1	1.873E+1
-1.320E+0	1.459E+1	1.873E+1
-1.311E+0	1.459E+1	1.850E+1
-1.311E+0	1.481E+1	1.892E+1
-1.315E+0	1.486E+1	1.873E+1
-1.317E+0	1.452E+1	1.878E+1
-1.314E+0	1.479E+1	1.863E+1
-1.311E+0	1.479E+1	1.884E+1
-1.314E+0	1.491E+1	1.900E+1
-1.319E+0	1.487E+1	1.898E+1
-1.309E+0	1.476E+1	1.876E+1
-1.311E+0	1.480E+1	1.869E+1
-1.317E+0	1.459E+1	1.860E+1
-1.315E+0	1.490E+1	1.861E+1
-1.314E+0	1.465E+1	1.890E+1
-1.306E+0	1.461E+1	1.863E+1
-1.314E+0	1.463E+1	1.879E+1
-1.319E+0	1.486E+1	1.890E+1
-1.312E+0	1.478E+1	1.889E+1
-1.309E+0	1.460E+1	1.859E+1
-1.315E+0	1.452E+1	1.879E+1
-1.315E+0	1.489E+1	1.875E+1
-1.314E+0	1.484E+1	1.841E+1
-1.312E+0	1.460E+1	1.860E+1
-1.317E+0	1.453E+1	1.879E+1
-1.320E+0	1.491E+1	1.883E+1
-1.314E+0	1.460E+1	1.864E+1
-1.312E+0	1.470E+1	1.884E+1
-1.315E+0	1.482E+1	1.866E+1
-1.319E+0	1.503E+1	1.864E+1
-1.315E+0	1.498E+1	1.899E+1
-1.314E+0	1.476E+1	1.907E+1
-1.317E+0	1.475E+1	1.875E+1
-1.317E+0	1.461E+1	1.862E+1
-1.314E+0	1.466E+1	1.901E+1
-1.311E+0	1.509E+1	1.888E+1
-1.314E+0	1.467E+1	1.893E+1
-1.317E+0	1.490E+1	1.893E+1
-1.314E+0	1.502E+1	1.880E+1
-1.311E+0	1.488E+1	1.877E+1
-1.314E+0	1.450E+1	1.892E+1
-1.317E+0	1.483E+1	1.878E+1
-1.311E+0	1.464E+1	1.870E+1
-1.309E+0	1.463E+1	1.890E+1
-1.315E+0	1.422E+1	1.854E+1
-1.315E+0	1.458E+1	1.843E+1
-1.312E+0	1.500E+1	1.897E+1
-1.311E+0	1.489E+1	1.902E+1
-1.317E+0	1.486E+1	1.880E+1
-1.315E+0	1.487E+1	1.881E+1
-1.311E+0	1.502E+1	1.882E+1
-1.311E+0	1.529E+1	1.908E+1
-1.314E+0	1.526E+1	1.902E+1
-1.317E+0	1.495E+1	1.883E+1
-1.311E+0	1.509E+1	1.892E+1
-1.312E+0	1.487E+1	1.888E+1
-1.315E+0	1.489E+1	1.914E+1
-1.314E+0	1.522E+1	1.921E+1
-1.312E+0	1.514E+1	1.918E+1
-1.311E+0	1.518E+1	1.916E+1
-1.315E+0	1.503E+1	1.908E+1
-1.317E+0	1.501E+1	1.899E+1
-1.311E+0	1.488E+1	1.894E+1
-1.312E+0	1.473E+1	1.885E+1
-1.317E+0	1.479E+1	1.867E+1
-1.315E+0	1.480E+1	1.870E+1
-1.312E+0	1.492E+1	1.888E+1
-1.312E+0	1.458E+1	1.882E+1
-1.314E+0	1.483E+1	1.885E+1
-1.317E+0	1.470E+1	1.883E+1
-1.312E+0	1.479E+1	1.864E+1
-1.314E+0	1.502E+1	1.890E+1
-1.317E+0	1.473E+1	1.876E+1
-1.319E+0	1.468E+1	1.884E+1
-1.314E+0	1.477E+1	1.872E+1
-1.309E+0	1.493E+1	1.923E+1
-1.317E+0	1.505E+1	1.920E+1
-1.319E+0	1.495E+1	1.891E+1
-1.311E+0	1.522E+1	1.901E+1
-1.309E+0	1.521E+1	1.893E+1
-1.314E+0	1.492E+1	1.901E+1
-1.317E+0	1.474E+1	1.861E+1
-1.317E+0	1.504E+1	1.891E+1
-1.311E+0	1.479E+1	1.872E+1
-1.315E+0	1.489E+1	1.894E+1
-1.317E+0	1.482E+1	1.905E+1
-1.312E+0	1.497E+1	1.888E+1
-1.312E+0	1.478E+1	1.869E+1
-1.317E+0	1.469E+1	1.888E+1
-1.319E+0	1.476E+1	1.870E+1
-1.309E+0	1.488E+1	1.856E+1
-1.311E+0	1.487E+1	1.907E+1
-1.314E+0	1.496E+1	1.903E+1
-1.319E+0	1.470E+1	1.875E+1
-1.312E+0	1.482E+1	1.888E+1
-1.312E+0	1.498E+1	1.892E+1
-1.315E+0	1.494E+1	1.890E+1
-1.319E+0	1.504E+1	1.892E+1
-1.311E+0	1.475E+1	1.908E+1
-1.311E+0	1.481E+1	1.895E+1
-1.317E+0	1.498E+1	1.909E+1
-1.319E+0	1.494E+1	1.893E+1
-1.311E+0	1.505E+1	1.892E+1
-1.311E+0	1.496E+1	1.882E+1
-1.315E+0	1.506E+1	1.890E+1
-1.317E+0	1.509E+1	1.884E+1
-1.312E+0	1.471E+1	1.890E+1
-1.311E+0	1.461E+1	1.893E+1
-1.315E+0	1.483E+1	1.887E+1
-1.315E+0	1.481E+1	1.877E+1
-1.314E+0	1.479E+1	1.894E+1
-1.309E+0	1.481E+1	1.875E+1
-1.314E+0	1.481E+1	1.891E+1
-1.314E+0	1.473E+1	1.878E+1
-1.314E+0	1.513E+1	1.875E+1
-1.314E+0	1.488E+1	1.866E+1
-1.317E+0	1.486E+1	1.890E+1
-1.314E+0	1.508E+1	1.912E+1
-1.312E+0	1.504E+1	1.903E+1
-1.312E+0	1.486E+1	1.879E+1
-1.314E+0	1.500E+1	1.887E+1
-1.315E+0	1.492E+1	1.892E+1
-1.314E+0	1.491E+1	1.897E+1
-1.312E+0	1.473E+1	1.888E+1
-1.317E+0	1.487E+1	1.877E+1
-1.319E+0	1.512E+1	1.889E+1
-1.312E+0	1.494E+1	1.908E+1
-1.312E+0	1.501E+1	1.867E+1
-1.315E+0	1.479E+1	1.888E+1
-1.317E+0	1.475E+1	1.882E+1
-1.311E+0	1.466E+1	1.885E+1
-1.312E+0	1.478E+1	1.869E+1
-1.315E+0	1.501E+1	1.883E+1
-1.315E+0	1.468E+1	1.880E+1
-1.311E+0	1.492E+1	1.874E+1
-1.309E+0	1.502E+1	1.896E+1
-1.317E+0	1.492E+1	1.879E+1
-1.315E+0	1.502E+1	1.862E+1
-1.314E+0	1.496E+1	1.872E+1
-1.306E+0	1.495E+1	1.897E+1
-1.315E+0	1.501E+1	1.867E+1
-1.319E+0	1.486E+1	1.857E+1
-1.312E+0	1.524E+1	1.881E+1
-1.311E+0	1.497E+1	1.870E+1
-1.315E+0	1.496E+1	1.882E+1
-1.317E+0	1.485E+1	1.857E+1
-1.311E+0	1.488E+1	1.893E+1
-1.307E+0	1.483E+1	1.892E+1
-1.315E+0	1.499E+1	1.879E+1
-1.317E+0	1.479E+1	1.905E+1
-1.312E+0	1.486E+1	1.858E+1
-1.314E+0	1.482E+1	1.863E+1
-1.314E+0	1.461E+1	1.899E+1
-1.317E+0	1.472E+1	1.884E+1
-1.312E+0	1.473E+1	1.856E+1
-1.309E+0	1.506E+1	1.872E+1
-1.314E+0	1.495E+1	1.865E+1
-1.319E+0	1.510E+1	1.890E+1
-1.311E+0	1.481E+1	1.864E+1
-1.311E+0	1.491E+1	1.875E+1
-1.314E+0	1.500E+1	1.893E+1
-1.315E+0	1.489E+1	1.891E+1
-1.312E+0	1.480E+1	1.872E+1
-1.312E+0	1.493E+1	1.858E+1
-1.315E+0	1.488E+1	1.888E+1
-1.315E+0	1.491E+1	1.883E+1
-1.311E+0	1.519E+1	1.885E+1
-1.311E+0	1.508E+1	1.911E+1
-1.314E+0	1.500E+1	1.893E+1
-1.319E+0	1.485E+1	1.889E+1
-1.314E+0	1.476E+1	1.891E+1
-1.309E+0	1.471E+1	1.882E+1
-1.314E+0	1.477E+1	1.849E+1
-1.317E+0	1.488E+1	1.892E+1
-1.314E+0	1.474E+1	1.887E+1
-1.311E+0	1.490E+1	1.877E+1
-1.317E+0	1.463E+1	1.889E+1
-1.314E+0	1.497E+1	1.865E+1
-1.312E+0	1.473E+1	1.865E+1
-1.311E+0	1.485E+1	1.899E+1
-1.315E+0	1.470E+1	1.892E+1
-1.319E+0	1.480E+1	1.887E+1
-1.312E+0	1.501E+1	1.887E+1
-1.311E+0	1.508E+1	1.883E+1
-1.315E+0	1.483E+1	1.881E+1
-1.317E+0	1.502E+1	1.877E+1
-1.311E+0	1.484E+1	1.890E+1
-1.311E+0	1.501E+1	1.874E+1
-1.315E+0	1.489E+1	1.897E+1
-1.315E+0	1.507E+1	1.889E+1
-1.315E+0	1.482E+1	1.862E+1
-1.309E+0	1.490E+1	1.891E+1
-1.317E+0	1.492E+1	1.867E+1
-1.315E+0	1.482E+1	1.882E+1
-1.314E+0	1.471E+1	1.877E+1
-1.311E+0	1.482E+1	1.886E+1
-1.317E+0	1.484E+1	1.872E+1
-1.317E+0	1.499E+1	1.879E+1
-1.312E+0	1.468E+1	1.885E+1
-1.309E+0	1.483E+1	1.864E+1
-1.314E+0	1.501E+1	1.879E+1
-1.319E+0	1.484E+1	1.886E+1
-1.312E+0	1.492E+1	1.896E+1
-1.311E+0	1.495E+1	1.906E+1
-1.312E+0	1.512E+1	1.880E+1
-1.319E+0	1.503E+1	1.884E+1
-1.312E+0	1.497E+1	1.886E+1
-1.311E+0	1.490E+1	1.890E+1
-1.319E+0	1.490E+1	1.884E+1
-1.319E+0	1.488E+1	1.895E+1
-1.311E+0	1.485E+1	1.857E+1
-1.312E+0	1.468E+1	1.838E+1
-1.315E+0	1.507E+1	1.907E+1
-1.317E+0	1.490E+1	1.879E+1
-1.312E+0	1.492E+1	1.897E+1
-1.311E+0	1.483E+1	1.889E+1
-1.314E+0	1.489E+1	1.886E+1
-1.317E+0	1.502E+1	1.855E+1
-1.314E+0	1.482E+1	1.878E+1
-1.311E+0	1.508E+1	1.872E+1
-1.314E+0	1.494E+1	1.875E+1
-1.315E+0	1.491E+1	1.877E+1
-1.311E+0	1.489E+1	1.873E+1
-1.312E+0	1.490E+1	1.887E+1
-1.312E+0	1.505E+1	1.886E+1
-1.317E+0	1.499E+1	1.886E+1
-1.312E+0	1.494E+1	1.886E+1
-1.312E+0	1.481E+1	1.888E+1
-1.314E+0	1.494E+1	1.879E+1
-1.319E+0	1.488E+1	1.892E+1
-1.312E+0	1.504E+1	1.905E+1
-1.311E+0	1.491E+1	1.901E+1
-1.314E+0	1.508E+1	1.873E+1
-1.315E+0	1.480E+1	1.877E+1
-1.312E+0	1.474E+1	1.896E+1
-1.312E+0	1.493E+1	1.883E+1
-1.317E+0	1.513E+1	1.855E+1
-1.319E+0	1.476E+1	1.889E+1
-1.312E+0	1.487E+1	1.888E+1
-1.309E+0	1.493E+1	1.857E+1
-1.317E+0	1.487E+1	1.874E+1
-1.317E+0	1.489E+1	1.881E+1
-1.312E+0	1.497E+1	1.906E+1
-1.309E+0	1.466E+1	1.884E+1
-1.314E+0	1.483E+1	1.884E+1
-1.314E+0	1.482E+1	1.881E+1
-1.312E+0	1.487E+1	1.892E+1
-1.311E+0	1.484E+1	1.887E+1
-1.315E+0	1.498E+1	1.879E+1
-1.315E+0	1.485E+1	1.907E+1
-1.309E+0	1.504E+1	1.883E+1
-1.311E+0	1.485E+1	1.876E+1
-1.315E+0	1.478E+1	1.893E+1
-1.319E+0	1.470E+1	1.883E+1
-1.311E+0	1.506E+1	1.887E+1
-1.309E+0	1.491E+1	1.878E+1
-1.315E+0	1.486E+1	1.878E+1
-1.317E+0	1.475E+1	1.872E+1
-1.309E+0	1.476E+1	1.894E+1
-1.312E+0	1.485E+1	1.880E+1
-1.312E+0	1.491E+1	1.890E+1
-1.314E+0	1.472E+1	1.877E+1
-1.312E+0	1.486E+1	1.877E+1
-1.309E+0	1.491E+1	1.878E+1
-1.312E+0	1.491E+1	1.892E+1
-1.314E+0	1.467E+1	1.886E+1
-1.312E+0	1.487E+1	1.862E+1
-1.309E+0	1.490E+1	1.866E+1
-1.312E+0	1.504E+1	1.895E+1
-1.315E+0	1.479E+1	1.872E+1
-1.312E+0	1.495E+1	1.900E+1
-1.307E+0	1.482E+1	1.879E+1
-1.314E+0	1.473E+1	1.874E+1
-1.317E+0	1.503E+1	1.893E+1
-1.312E+0	1.476E+1	1.897E+1
-1.314E+0	1.490E+1	1.881E+1
-1.312E+0	1.485E+1	1.883E+1
-1.319E+0	1.488E+1	1.889E+1
-1.311E+0	1.474E+1	1.902E+1
-1.312E+0	1.472E+1	1.878E+1
-1.314E+0	1.497E+1	1.910E+1
-1.320E+0	1.490E+1	1.865E+1
-1.312E+0	1.481E+1	1.923E+1
-1.309E+0	1.487E+1	1.884E+1
-1.315E+0	1.490E+1	1.898E+1
-1.317E+0	1.488E+1	1.846E+1
-1.309E+0	1.484E+1	1.867E+1
-1.309E+0	1.472E+1	1.884E+1
-1.317E+0	1.492E+1	1.891E+1
-1.315E+0	1.499E+1	1.871E+1
-1.311E+0	1.484E+1	1.898E+1
-1.312E+0	1.500E+1	1.875E+1
-1.319E+0	1.488E+1	1.876E+1
-1.315E+0	1.492E+1	1.882E+1
-1.312E+0	1.468E+1	1.881E+1
-1.309E+0	1.507E+1	1.865E+1
-1.315E+0	1.478E+1	1.882E+1
-1.317E+0	1.479E+1	1.862E+1
-1.315E+0	1.476E+1	1.900E+1
-1.311E+0	1.475E+1	1.886E+1
-1.315E+0	1.479E+1	1.878E+1
-1.317E+0	1.489E+1	1.872E+1
-1.314E+0	1.480E+1	1.888E+1
-1.314E+0	1.486E+1	1.900E+1
-1.315E+0	1.511E+1	1.873E+1
-1.317E+0	1.497E+1	1.871E+1
-1.314E+0	1.488E+1	1.882E+1
-1.311E+0	1.477E+1	1.885E+1
-1.314E+0	1.483E+1	1.861E+1
-1.317E+0	1.478E+1	1.871E+1
-1.312E+0	1.485E+1	1.864E+1
-1.311E+0	1.487E+1	1.878E+1
-1.315E+0	1.486E+1	1.871E+1
-1.314E+0	1.499E+1	1.879E+1
-1.314E+0	1.502E+1	1.876E+1
-1.312E+0	1.504E+1	1.882E+1
-1.312E+0	1.506E+1	1.880E+1
-1.314E+0	1.461E+1	1.893E+1
-1.314E+0	1.489E+1	1.890E+1
-1.309E+0	1.489E+1	1.901E+1
-1.312E+0	1.482E+1	1.892E+1
-1.315E+0	1.491E+1	1.902E+1
-1.312E+0	1.489E+1	1.880E+1
-1.307E+0	1.513E+1	1.912E+1
-1.314E+0	1.491E+1	1.895E+1
-1.317E+0	1.499E+1	1.871E+1
-1.312E+0	1.493E+1	1.867E+1
-1.312E+0	1.478E+1	1.905E+1
-1.314E+0	1.475E+1	1.899E+1
-1.317E+0	1.506E+1	1.863E+1
-1.311E+0	1.482E+1	1.873E+1
-1.309E+0	1.480E+1	1.892E+1
-1.314E+0	1.473E+1	1.881E+1
-1.317E+0	1.503E+1	1.884E+1
-1.314E+0	1.493E+1	1.887E+1
-1.311E+0	1.475E+1	1.904E+1
-1.314E+0	1.487E+1	1.859E+1
-1.317E+0	1.493E+1	1.894E+1
-1.312E+0	1.499E+1	1.893E+1
-1.306E+0	1.496E+1	1.902E+1
-1.315E+0	1.488E+1	1.895E+1
-1.315E+0	1.512E+1	1.871E+1
-1.311E+0	1.497E+1	1.894E+1
-1.309E+0	1.490E+1	1.896E+1
-1.315E+0	1.488E+1	1.878E+1
-1.320E+0	1.509E+1	1.897E+1
-1.311E+0	1.486E+1	1.892E+1
-1.312E+0	1.483E+1	1.881E+1
-1.314E+0	1.489E+1	1.890E+1
-1.317E+0	1.482E+1	1.892E+1
-1.314E+0	1.488E+1	1.884E+1
-1.312E+0	1.506E+1	1.891E+1
-1.315E+0	1.481E+1	1.896E+1
-1.319E+0	1.500E+1	1.881E+1
-1.314E+0	1.492E+1	1.882E+1
-1.311E+0	1.497E+1	1.893E+1
-1.311E+0	1.484E+1	1.898E+1
-1.314E+0	1.472E+1	1.869E+1
-1.312E+0	1.505E+1	1.894E+1
-1.312E+0	1.487E+1	1.875E+1
-1.315E+0	1.497E+1	1.889E+1
-1.317E+0	1.477E+1	1.883E+1
-1.309E+0	1.488E+1	1.878E+1
-1.311E+0	1.480E+1	1.878E+1
-1.315E+0	1.473E+1	1.891E+1
-1.317E+0	1.476E+1	1.895E+1
-1.309E+0	1.491E+1	1.881E+1
-1.309E+0	1.492E+1	1.885E+1
-1.315E+0	1.465E+1	1.871E+1
-1.317E+0	1.481E+1	1.886E+1
-1.312E+0	1.479E+1	1.862E+1
-1.311E+0	1.489E+1	1.896E+1
-1.312E+0	1.495E+1	1.896E+1
-1.317E+0	1.474E+1	1.875E+1
-1.311E+0	1.486E+1	1.874E+1
-1.311E+0	1.467E+1	1.867E+1
-1.315E+0	1.489E+1	1.887E+1
-1.319E+0	1.478E+1	1.894E+1
-1.315E+0	1.480E+1	1.879E+1
-1.314E+0	1.486E+1	1.878E+1
-1.314E+0	1.487E+1	1.887E+1
-1.314E+0	1.486E+1	1.873E+1
-1.314E+0	1.494E+1	1.873E+1
-1.314E+0	1.481E+1	1.868E+1
-1.312E+0	1.486E+1	1.868E+1
-1.317E+0	1.491E+1	1.867E+1
-1.311E+0	1.485E+1	1.862E+1
-1.311E+0	1.483E+1	1.904E+1
-1.317E+0	1.492E+1	1.899E+1
-1.322E+0	1.484E+1	1.870E+1
-1.312E+0	1.483E+1	1.885E+1
-1.307E+0	1.486E+1	1.882E+1
-1.312E+0	1.501E+1	1.897E+1
-1.317E+0	1.490E+1	1.887E+1
-1.314E+0	1.487E+1	1.886E+1
-1.312E+0	1.485E+1	1.863E+1
-1.311E+0	1.478E+1	1.893E+1
-1.317E+0	1.496E+1	1.911E+1
-1.311E+0	1.495E+1	1.887E+1
-1.307E+0	1.475E+1	1.895E+1
-1.314E+0	1.501E+1	1.889E+1
-1.315E+0	1.505E+1	1.871E+1
-1.311E+0	1.507E+1	1.865E+1
-1.311E+0	1.491E+1	1.883E+1
-1.315E+0	1.486E+1	1.890E+1
-1.317E+0	1.468E+1	1.856E+1
-1.312E+0	1.461E+1	1.884E+1
-1.311E+0	1.481E+1	1.853E+1
-1.314E+0	1.477E+1	1.884E+1
-1.315E+0	1.506E+1	1.887E+1
-1.311E+0	1.455E+1	1.869E+1
-1.311E+0	1.494E+1	1.886E+1
-1.311E+0	1.490E+1	1.861E+1
-1.317E+0	1.482E+1	1.880E+1
-1.315E+0	1.476E+1	1.877E+1
-1.309E+0	1.489E+1	1.904E+1
-1.312E+0	1.497E+1	1.886E+1
-1.317E+0	1.491E+1	1.882E+1
-1.312E+0	1.482E+1	1.865E+1
-1.311E+0	1.487E+1	1.872E+1
-1.317E+0	1.503E+1	1.882E+1
-1.319E+0	1.496E+1	1.906E+1
-1.312E+0	1.498E+1	1.894E+1
-1.311E+0	1.498E+1	1.882E+1
-1.317E+0	1.490E+1	1.868E+1
-1.317E+0	1.482E+1	1.872E+1
-1.314E+0	1.501E+1	1.880E+1
-1.311E+0	1.482E+1	1.892E+1
-1.315E+0	1.491E+1	1.883E+1
-1.319E+0	1.482E+1	1.897E+1
-1.311E+0	1.492E+1	1.894E+1
-1.312E+0	1.468E+1	1.885E+1
-1.314E+0	1.482E+1	1.871E+1
-1.315E+0	1.488E+1	1.865E+1
-1.314E+0	1.473E+1	1.910E+1
-1.311E+0	1.472E+1	1.872E+1
-1.315E+0	1.481E+1	1.885E+1
-1.317E+0	1.470E+1	1.899E+1
-1.314E+0	1.472E+1	1.873E+1
-1.312E+0	1.500E+1	1.882E+1
-1.314E+0	1.461E+1	1.882E+1
-1.315E+0	1.485E+1	1.875E+1
-1.312E+0	1.495E+1	1.903E+1
-1.312E+0	1.497E+1	1.867E+1
-1.314E+0	1.495E+1	1.887E+1
-1.319E+0	1.485E+1	1.874E+1
-1.315E+0	1.473E+1	1.878E+1
-1.309E+0	1.491E+1	1.875E+1
-1.314E+0	1.486E+1	1.883E+1
-1.315E+0	1.494E+1	1.869E+1
-1.311E+0	1.492E+1	1.886E+1
-1.311E+0	1.489E+1	1.865E+1
-1.315E+0	1.492E+1	1.902E+1
-1.317E+0	1.507E+1	1.870E+1
-1.312E+0	1.502E+1	1.863E+1
-1.311E+0	1.499E+1	1.885E+1
-1.315E+0	1.491E+1	1.897E+1
-1.317E+0	1.490E+1	1.898E+1
-1.314E+0	1.475E+1	1.877E+1
-1.311E+0	1.492E+1	1.892E+1
-1.315E+0	1.484E+1	1.866E+1
-1.319E+0	1.477E+1	1.896E+1
-1.314E+0	1.474E+1	1.878E+1
-1.312E+0	1.482E+1	1.883E+1
-1.315E+0	1.494E+1	1.874E+1
-1.315E+0	1.475E+1	1.867E+1
-1.311E+0	1.472E+1	1.873E+1
-1.309E+0	1.511E+1	1.863E+1
-1.315E+0	1.486E+1	1.887E+1
-1.312E+0	1.478E+1	1.880E+1
-1.311E+0	1.480E+1	1.883E+1
-1.309E+0	1.496E+1	1.888E+1
-1.314E+0	1.523E+1	1.896E+1
-1.317E+0	1.487E+1	1.883E+1
-1.315E+0	1.494E+1	1.868E+1
-1.311E+0	1.516E+1	1.877E+1
-1.314E+0	1.489E+1	1.870E+1
-1.317E+0	1.486E+1	1.899E+1
-1.314E+0	1.477E+1	1.911E+1
-1.312E+0	1.487E+1	1.909E+1
-1.315E+0	1.484E+1	1.883E+1
-1.317E+0	1.479E+1	1.888E+1
-1.312E+0	1.491E+1	1.900E+1
-1.311E+0	1.497E+1	1.899E+1
-1.315E+0	1.475E+1	1.885E+1
-1.315E+0	1.492E+1	1.887E+1
-1.312E+0	1.494E+1	1.876E+1
-1.309E+0	1.466E+1	1.892E+1
-1.317E+0	1.486E+1	1.875E+1
-1.317E+0	1.479E+1	1.851E+1
-1.315E+0	1.484E+1	1.900E+1
-1.311E+0	1.495E+1	1.881E+1
-1.314E+0	1.492E+1	1.891E+1
-1.317E+0	1.490E+1	1.890E+1
-1.314E+0	1.500E+1	1.900E+1
-1.312E+0	1.479E+1	1.890E+1
-1.314E+0	1.476E+1	1.897E+1
-1.319E+0	1.495E+1	1.871E+1
-1.312E+0	1.492E+1	1.891E+1
-1.311E+0	1.500E+1	1.899E+1
-1.314E+0	1.477E+1	1.888E+1
-1.319E+0	1.504E+1	1.898E+1
-1.315E+0	1.492E+1	1.895E+1
-1.309E+0	1.483E+1	1.874E+1
-1.315E+0	1.485E+1	1.882E+1
-1.317E+0	1.497E+1	1.893E+1
-1.312E+0	1.496E+1	1.894E+1
-1.307E+0	1.496E+1	1.881E+1
-1.317E+0	1.491E+1	1.882E+1
-1.314E+0	1.481E+1	1.872E+1
-1.314E+0	1.485E+1	1.911E+1
-1.309E+0	1.490E+1	1.873E+1
-1.314E+0	1.485E+1	1.890E+1
-1.319E+0	1.488E+1	1.864E+1
-1.312E+0	1.474E+1	1.888E+1
-1.312E+0	1.470E+1	1.893E+1
-1.314E+0	1.509E+1	1.905E+1
-1.319E+0	1.478E+1	1.885E+1
-1.311E+0	1.473E+1	1.869E+1
-1.307E+0	1.485E+1	1.904E+1
-1.315E+0	1.497E+1	1.879E+1
-1.317E+0	1.496E+1	1.878E+1
-1.314E+0	1.495E+1	1.876E+1
-1.314E+0	1.518E+1	1.899E+1
-1.312E+0	1.504E+1	1.906E+1
-1.315E+0	1.491E+1	1.897E+1
-1.309E+0	1.482E+1	1.850E+1
-1.309E+0	1.482E+1	1.864E+1
-1.315E+0	1.485E+1	1.887E+1
-1.320E+0	1.484E+1	1.863E+1
-1.312E+0	1.471E+1	1.883E+1
-1.311E+0	1.491E+1	1.878E+1
-1.314E+0	1.482E+1	1.894E+1
-1.317E+0	1.506E+1	1.903E+1
-1.312E+0	1.494E+1	1.883E+1
-1.312E+0	1.479E+1	1.857E+1
-1.311E+0	1.497E+1	1.885E+1
-1.315E+0	1.482E+1	1.869E+1
-1.312E+0	1.473E+1	1.874E+1
-1.307E+0	1.510E+1	1.894E+1
-1.314E+0	1.488E+1	1.899E+1
-1.317E+0	1.472E+1	1.890E+1
-1.312E+0	1.497E+1	1.892E+1
-1.311E+0	1.492E+1	1.894E+1
-1.315E+0	1.483E+1	1.854E+1
-1.315E+0	1.493E+1	1.866E+1
-1.312E+0	1.490E+1	1.877E+1
-1.311E+0	1.474E+1	1.863E+1
-1.314E+0	1.482E+1	1.881E+1
-1.315E+0	1.506E+1	1.873E+1
-1.312E+0	1.480E+1	1.886E+1
-1.311E+0	1.503E+1	1.904E+1
-1.314E+0	1.479E+1	1.874E+1
-1.317E+0	1.471E+1	1.879E+1
-1.314E+0	1.484E+1	1.884E+1
-1.311E+0	1.493E+1	1.886E+1
-1.314E+0	1.478E+1	1.864E+1
-1.317E+0	1.507E+1	1.887E+1
-1.314E+0	1.497E+1	1.865E+1
-1.311E+0	1.501E+1	1.888E+1
-1.315E+0	1.474E+1	1.882E+1
-1.317E+0	1.471E+1	1.893E+1
-1.314E+0	1.496E+1	1.918E+1
-1.314E+0	1.477E+1	1.889E+1
-1.314E+0	1.491E+1	1.881E+1
-1.314E+0	1.500E+1	1.892E+1
-1.311E+0	1.491E+1	1.910E+1
-1.312E+0	1.507E+1	1.873E+1
-1.314E+0	1.488E+1	1.873E+1
-1.315E+0	1.492E+1	1.897E+1
-1.312E+0	1.488E+1	1.878E+1
-1.312E+0	1.470E+1	1.878E+1
-1.315E+0	1.493E+1	1.883E+1
-1.320E+0	1.489E+1	1.884E+1
-1.315E+0	1.486E+1	1.875E+1
-1.307E+0	1.478E+1	1.874E+1
-1.314E+0	1.467E+1	1.883E+1
-1.315E+0	1.493E+1	1.872E+1
-1.312E+0	1.496E+1	1.872E+1
-1.312E+0	1.491E+1	1.884E+1
-1.314E+0	1.482E+1	1.894E+1
-1.319E+0	1.490E+1	1.884E+1
-1.311E+0	1.500E+1	1.859E+1
-1.309E+0	1.484E+1	1.891E+1
-1.315E+0	1.486E+1	1.866E+1
-1.319E+0	1.506E+1	1.889E+1
-1.314E+0	1.488E+1	1.883E+1
-1.314E+0	1.493E+1	1.882E+1
-1.314E+0	1.498E+1	1.889E+1
-1.319E+0	1.484E+1	1.887E+1
-1.311E+0	1.500E+1	1.874E+1
-1.312E+0	1.501E+1	1.883E+1
-1.312E+0	1.480E+1	1.872E+1
-1.319E+0	1.479E+1	1.869E+1
-1.312E+0	1.500E+1	1.904E+1
-1.311E+0	1.475E+1	1.884E+1
-1.314E+0	1.488E+1	1.863E+1
-1.315E+0	1.498E+1	1.862E+1
-1.312E+0	1.489E+1	1.881E+1
-1.311E+0	1.487E+1	1.893E+1
-1.315E+0	1.494E+1	1.878E+1
-1.319E+0	1.488E+1	1.872E+1
-1.315E+0	1.472E+1	1.885E+1
-1.314E+0	1.464E+1	1.894E+1
-1.312E+0	1.506E+1	1.884E+1
-1.317E+0	1.488E+1	1.879E+1
-1.314E+0	1.496E+1	1.886E+1
-1.311E+0	1.513E+1	1.898E+1
-1.314E+0	1.494E+1	1.884E+1
-1.315E+0	1.482E+1	1.902E+1
-1.314E+0	1.491E+1	1.880E+1
-1.312E+0	1.472E+1	1.896E+1
-1.314E+0	1.493E+1	1.867E+1
-1.317E+0	1.500E+1	1.875E+1
-1.314E+0	1.500E+1	1.888E+1
-1.314E+0	1.489E+1	1.887E+1
-1.315E+0	1.480E+1	1.870E+1
-1.319E+0	1.485E+1	1.887E+1
-1.314E+0	1.482E+1	1.873E+1
-1.314E+0	1.507E+1	1.881E+1
-1.314E+0	1.492E+1	1.902E+1
-1.317E+0	1.473E+1	1.885E+1
-1.315E+0	1.510E+1	1.901E+1
-1.309E+0	1.466E+1	1.882E+1
-1.311E+0	1.485E+1	1.869E+1
-1.317E+0	1.495E+1	1.887E+1
-1.317E+0	1.494E+1	1.892E+1
-1.309E+0	1.461E+1	1.887E+1
-1.315E+0	1.517E+1	1.888E+1
-1.317E+0	1.510E+1	1.907E+1
-1.314E+0	1.483E+1	1.894E+1
-1.309E+0	1.493E+1	1.903E+1
-1.314E+0	1.486E+1	1.894E+1
-1.317E+0	1.497E+1	1.890E+1
-1.312E+0	1.470E+1	1.904E+1
-1.311E+0	1.506E+1	1.897E+1
-1.315E+0	1.464E+1	1.895E+1
-1.317E+0	1.484E+1	1.868E+1
-1.312E+0	1.504E+1	1.855E+1
-1.307E+0	1.489E+1	1.893E+1
-1.312E+0	1.480E+1	1.877E+1
-1.317E+0	1.496E+1	1.880E+1
-1.312E+0	1.505E+1	1.891E+1
-1.309E+0	1.496E+1	1.895E+1
-1.323E+0	1.502E+1	1.883E+1
-1.315E+0	1.509E+1	1.879E+1
-1.314E+0	1.496E+1	1.892E+1
-1.311E+0	1.487E+1	1.870E+1
-1.312E+0	1.487E+1	1.895E+1
-1.315E+0	1.479E+1	1.879E+1
-1.315E+0	1.495E+1	1.879E+1
-1.309E+0	1.495E+1	1.900E+1
-1.314E+0	1.498E+1	1.893E+1
-1.317E+0	1.474E+1	1.875E+1
-1.317E+0	1.481E+1	1.881E+1
-1.309E+0	1.492E+1	1.892E+1
-1.315E+0	1.505E+1	1.875E+1
-1.320E+0	1.456E+1	1.880E+1
-1.315E+0	1.490E+1	1.875E+1
-1.309E+0	1.474E+1	1.889E+1
-1.315E+0	1.485E+1	1.865E+1
-1.315E+0	1.495E+1	1.896E+1
-1.311E+0	1.505E+1	1.905E+1
-1.311E+0	1.486E+1	1.894E+1
-1.312E+0	1.478E+1	1.872E+1
-1.317E+0	1.495E+1	1.891E+1
-1.314E+0	1.476E+1	1.899E+1
-1.309E+0	1.509E+1	1.895E+1
-1.317E+0	1.504E+1	1.892E+1
-1.315E+0	1.500E+1	1.905E+1
-1.315E+0	1.492E+1	1.858E+1
-1.312E+0	1.487E+1	1.886E+1
-1.317E+0	1.479E+1	1.881E+1
-1.315E+0	1.492E+1	1.898E+1
-1.312E+0	1.517E+1	1.874E+1
-1.312E+0	1.488E+1	1.896E+1
-1.317E+0	1.472E+1	1.880E+1
-1.315E+0	1.474E+1	1.892E+1
-1.311E+0	1.501E+1	1.879E+1
-1.311E+0	1.487E+1	1.881E+1
-1.317E+0	1.489E+1	1.891E+1
-1.314E+0	1.474E+1	1.854E+1
-1.312E+0	1.510E+1	1.892E+1
-1.312E+0	1.484E+1	1.876E+1
-1.314E+0	1.490E+1	1.904E+1
-1.315E+0	1.481E+1	1.879E+1
-1.315E+0	1.488E+1	1.885E+1
-1.309E+0	1.483E+1	1.896E+1
-1.315E+0	1.485E+1	1.881E+1
-1.320E+0	1.499E+1	1.894E+1
-1.312E+0	1.495E+1	1.890E+1
-1.312E+0	1.497E+1	1.873E+1
-1.315E+0	1.456E+1	1.869E+1
-1.315E+0	1.497E+1	1.882E+1
-1.314E+0	1.483E+1	1.864E+1
-1.314E+0	1.506E+1	1.878E+1
-1.314E+0	1.485E+1	1.890E+1
-1.317E+0	1.486E+1	1.884E+1
-1.309E+0	1.502E+1	1.884E+1
-1.312E+0	1.484E+1	1.868E+1
-1.314E+0	1.483E+1	1.881E+1
-1.317E+0	1.486E+1	1.882E+1
-1.315E+0	1.467E+1	1.877E+1
-1.312E+0	1.486E+1	1.869E+1
-1.314E+0	1.471E+1	1.899E+1
-1.319E+0	1.487E+1	1.901E+1
-1.312E+0	1.464E+1	1.865E+1
-1.312E+0	1.491E+1	1.902E+1
-1.315E+0	1.488E+1	1.857E+1
-1.315E+0	1.482E+1	1.873E+1
-1.312E+0	1.493E+1	1.893E+1
-1.312E+0	1.489E+1	1.876E+1
-1.314E+0	1.513E+1	1.872E+1
-1.317E+0	1.491E+1	1.892E+1
-1.315E+0	1.480E+1	1.878E+1
-1.311E+0	1.459E+1	1.882E+1
-1.315E+0	1.474E+1	1.894E+1
-1.320E+0	1.507E+1	1.909E+1
-1.311E+0	1.497E+1	1.869E+1
-1.314E+0	1.482E+1	1.917E+1
-1.315E+0	1.475E+1	1.893E+1
-1.317E+0	1.494E+1	1.895E+1
-1.315E+0	1.484E+1	1.891E+1
-1.312E+0	1.475E+1	1.866E+1
-1.314E+0	1.463E+1	1.881E+1
-1.315E+0	1.501E+1	1.904E+1
-1.315E+0	1.478E+1	1.883E+1
-1.311E+0	1.503E+1	1.901E+1
-1.317E+0	1.494E+1	1.872E+1
-1.320E+0	1.487E+1	1.880E+1
-1.312E+0	1.484E+1	1.885E+1
-1.309E+0	1.493E+1	1.898E+1
-1.312E+0	1.494E+1	1.887E+1
-1.317E+0	1.511E+1	1.892E+1
-1.317E+0	1.462E+1	1.879E+1
-1.314E+0	1.489E+1	1.874E+1
-1.317E+0	1.491E+1	1.890E+1
-1.317E+0	1.466E+1	1.906E+1
-1.312E+0	1.490E+1	1.891E+1
-1.311E+0	1.499E+1	1.888E+1
-1.315E+0	1.460E+1	1.889E+1
-1.317E+0	1.501E+1	1.884E+1
-1.317E+0	1.480E+1	1.888E+1
-1.312E+0	1.504E+1	1.882E+1
-1.315E+0	1.472E+1	1.881E+1
-1.319E+0	1.486E+1	1.889E+1
-1.315E+0	1.471E+1	1.900E+1
-1.312E+0	1.492E+1	1.870E+1
-1.315E+0	1.486E+1	1.902E+1
-1.320E+0	1.480E+1	1.904E+1
-1.315E+0	1.498E+1	1.888E+1
-1.315E+0	1.508E+1	1.888E+1
-1.319E+0	1.515E+1	1.864E+1
-1.320E+0	1.495E+1	1.893E+1
-1.315E+0	1.487E+1	1.904E+1
-1.309E+0	1.464E+1	1.838E+1
-1.314E+0	1.512E+1	1.875E+1
-1.317E+0	1.488E+1	1.878E+1
-1.314E+0	1.499E+1	1.892E+1
-1.312E+0	1.493E+1	1.861E+1
-1.314E+0	1.496E+1	1.872E+1
-1.320E+0	1.480E+1	1.885E+1
-1.315E+0	1.490E+1	1.895E+1
-1.312E+0	1.504E+1	1.874E+1
-1.317E+0	1.488E+1	1.888E+1
-1.319E+0	1.502E+1	1.894E+1
-1.315E+0	1.507E+1	1.863E+1
-1.309E+0	1.483E+1	1.876E+1
-1.314E+0	1.482E+1	1.910E+1
-1.317E+0	1.491E+1	1.878E+1
-1.312E+0	1.497E+1	1.883E+1
-1.311E+0	1.500E+1	1.889E+1
-1.315E+0	1.497E+1	1.894E+1
-1.315E+0	1.463E+1	1.882E+1
-1.315E+0	1.491E+1	1.878E+1
-1.312E+0	1.482E+1	1.860E+1
-1.315E+0	1.475E+1	1.900E+1
-1.315E+0	1.481E+1	1.873E+1
-1.314E+0	1.488E+1	1.866E+1
-1.311E+0	1.504E+1	1.886E+1
-1.315E+0	1.480E+1	1.906E+1
-1.319E+0	1.492E+1	1.873E+1
-1.314E+0	1.490E+1	1.898E+1
-1.311E+0	1.493E+1	1.865E+1
-1.314E+0	1.461E+1	1.904E+1
-1.320E+0	1.500E+1	1.883E+1
-1.315E+0	1.484E+1	1.885E+1
-1.311E+0	1.485E+1	1.909E+1
-1.314E+0	1.483E+1	1.900E+1
-1.317E+0	1.485E+1	1.874E+1
-1.315E+0	1.483E+1	1.880E+1
-1.312E+0	1.491E+1	1.875E+1
-1.317E+0	1.469E+1	1.891E+1
-1.320E+0	1.482E+1	1.895E+1
-1.315E+0	1.484E+1	1.869E+1
-1.312E+0	1.495E+1	1.889E+1
-1.314E+0	1.483E+1	1.890E+1
-1.317E+0	1.477E+1	1.901E+1
-1.314E+0	1.484E+1	1.871E+1
-1.311E+0	1.477E+1	1.857E+1
-1.314E+0	1.479E+1	1.886E+1
-1.320E+0	1.499E+1	1.864E+1
-1.315E+0	1.478E+1	1.879E+1
-1.311E+0	1.490E+1	1.887E+1
-1.315E+0	1.483E+1	1.903E+1
-1.314E+0	1.493E+1	1.880E+1
-1.317E+0	1.478E+1	1.867E+1
-1.311E+0	1.515E+1	1.877E+1
-1.315E+0	1.475E+1	1.878E+1
-1.319E+0	1.464E+1	1.882E+1
-1.314E+0	1.493E+1	1.889E+1
-1.314E+0	1.491E+1	1.892E+1
-1.315E+0	1.485E+1	1.874E+1
-1.319E+0	1.490E+1	1.885E+1
-1.315E+0	1.490E+1	1.893E+1
-1.307E+0	1.495E+1	1.888E+1
-1.314E+0	1.478E+1	1.873E+1
-1.319E+0	1.473E+1	1.900E+1
-1.315E+0	1.491E+1	1.888E+1
-1.311E+0	1.470E+1	1.888E+1
-1.315E+0	1.474E+1	1.882E+1
-1.319E+0	1.501E+1	1.886E+1
-1.317E+0	1.489E+1	1.874E+1
-1.314E+0	1.499E+1	1.891E+1
-1.315E+0	1.493E+1	1.876E+1
-1.317E+0	1.484E+1	1.904E+1
-1.311E+0	1.480E+1	1.887E+1
-1.309E+0	1.508E+1	1.908E+1
-1.315E+0	1.486E+1	1.886E+1
-1.319E+0	1.497E+1	1.904E+1
-1.314E+0	1.474E+1	1.897E+1
-1.311E+0	1.478E+1	1.901E+1
-1.314E+0	1.492E+1	1.901E+1
-1.317E+0	1.497E+1	1.884E+1
-1.315E+0	1.493E+1	1.880E+1
-1.314E+0	1.489E+1	1.915E+1
-1.314E+0	1.506E+1	1.887E+1
-1.320E+0	1.495E+1	1.901E+1
-1.315E+0	1.496E+1	1.891E+1
-1.312E+0	1.500E+1	1.909E+1
-1.317E+0	1.502E+1	1.892E+1
-1.315E+0	1.468E+1	1.880E+1
-1.314E+0	1.477E+1	1.872E+1
-1.311E+0	1.502E+1	1.895E+1
-1.314E+0	1.497E+1	1.893E+1
-1.317E+0	1.490E+1	1.882E+1
-1.317E+0	1.487E+1	1.859E+1
-1.311E+0	1.514E+1	1.883E+1
-1.314E+0	1.478E+1	1.912E+1
-1.317E+0	1.485E+1	1.878E+1
-1.319E+0	1.481E+1	1.882E+1
-1.315E+0	1.489E+1	1.879E+1
-1.314E+0	1.477E+1	1.904E+1
-1.317E+0	1.502E+1	1.860E+1
-1.317E+0	1.489E+1	1.863E+1
-1.312E+0	1.467E+1	1.879E+1
-1.315E+0	1.482E+1	1.900E+1
-1.319E+0	1.485E+1	1.874E+1
-1.314E+0	1.486E+1	1.909E+1
-1.312E+0	1.475E+1	1.894E+1
-1.317E+0	1.491E+1	1.889E+1
-1.320E+0	1.487E+1	1.890E+1
-1.315E+0	1.481E+1	1.878E+1
-1.314E+0	1.500E+1	1.886E+1
-1.317E+0	1.475E+1	1.900E+1
-1.319E+0	1.493E+1	1.875E+1
-1.315E+0	1.492E+1	1.877E+1
-1.314E+0	1.486E+1	1.882E+1
-1.311E+0	1.497E+1	1.889E+1
-1.320E+0	1.484E+1	1.896E+1
-1.314E+0	1.494E+1	1.874E+1
-1.311E+0	1.491E+1	1.903E+1
-1.315E+0	1.468E+1	1.891E+1
-1.319E+0	1.463E+1	1.868E+1
-1.314E+0	1.492E+1	1.885E+1
-1.314E+0	1.486E+1	1.888E+1
-1.314E+0	1.472E+1	1.870E+1
-1.320E+0	1.501E+1	1.869E+1
-1.314E+0	1.486E+1	1.881E+1
-1.315E+0	1.491E+1	1.864E+1
-1.319E+0	1.482E+1	1.884E+1
-1.320E+0	1.501E+1	1.905E+1
-1.309E+0	1.477E+1	1.909E+1
-1.312E+0	1.489E+1	1.870E+1
-1.315E+0	1.478E+1	1.867E+1
-1.320E+0	1.490E+1	1.876E+1
-1.314E+0	1.486E+1	1.910E+1
-1.312E+0	1.467E+1	1.879E+1
-1.317E+0	1.486E+1	1.901E+1
-1.320E+0	1.505E+1	1.874E+1
-1.312E+0	1.509E+1	1.894E+1
-1.312E+0	1.497E+1	1.899E+1
-1.314E+0	1.477E+1	1.858E+1
-1.320E+0	1.494E+1	1.858E+1
-1.315E+0	1.481E+1	1.906E+1
-1.314E+0	1.496E+1	1.885E+1
-1.315E+0	1.475E+1	1.861E+1
-1.320E+0	1.488E+1	1.894E+1
-1.319E+0	1.477E+1	1.880E+1
-1.312E+0	1.497E+1	1.867E+1
-1.314E+0	1.484E+1	1.904E+1
-1.317E+0	1.486E+1	1.888E+1
-1.311E+0	1.484E+1	1.868E+1
-1.312E+0	1.490E+1	1.900E+1
-1.314E+0	1.464E+1	1.874E+1
-1.320E+0	1.486E+1	1.888E+1
-1.314E+0	1.492E+1	1.908E+1
-1.314E+0	1.489E+1	1.896E+1
-1.315E+0	1.498E+1	1.869E+1
-1.322E+0	1.488E+1	1.867E+1
-1.315E+0	1.501E+1	1.888E+1
-1.314E+0	1.493E+1	1.915E+1
-1.314E+0	1.511E+1	1.872E+1
-1.320E+0	1.486E+1	1.878E+1
-1.315E+0	1.472E+1	1.893E+1
-1.311E+0	1.494E+1	1.894E+1
-1.319E+0	1.497E+1	1.902E+1
-1.314E+0	1.472E+1	1.884E+1
-1.314E+0	1.492E+1	1.897E+1
-1.315E+0	1.480E+1	1.863E+1
-1.315E+0	1.508E+1	1.905E+1
-1.319E+0	1.482E+1	1.862E+1
-1.317E+0	1.481E+1	1.876E+1
-1.314E+0	1.482E+1	1.907E+1
-1.314E+0	1.493E+1	1.878E+1
-1.320E+0	1.497E+1	1.894E+1
-1.317E+0	1.486E+1	1.889E+1
-1.312E+0	1.479E+1	1.877E+1
-1.315E+0	1.469E+1	1.906E+1
-1.315E+0	1.487E+1	1.876E+1
-1.314E+0	1.479E+1	1.868E+1
-1.314E+0	1.477E+1	1.883E+1
-1.319E+0	1.470E+1	1.882E+1
-1.315E+0	1.498E+1	1.888E+1
-1.314E+0	1.488E+1	1.875E+1
-1.314E+0	1.480E+1	1.854E+1
-1.315E+0	1.469E+1	1.892E+1
-1.317E+0	1.491E+1	1.894E+1
-1.312E+0	1.491E+1	1.877E+1
-1.311E+0	1.483E+1	1.878E+1
-1.314E+0	1.472E+1	1.854E+1
-1.315E+0	1.494E+1	1.883E+1
-1.315E+0	1.497E+1	1.890E+1
-1.314E+0	1.483E+1	1.884E+1
-1.314E+0	1.481E+1	1.912E+1
-1.320E+0	1.481E+1	1.862E+1
-1.311E+0	1.475E+1	1.897E+1
-1.312E+0	1.492E+1	1.898E+1
-1.319E+0	1.504E+1	1.857E+1
-1.319E+0	1.492E+1	1.866E+1
-1.315E+0	1.493E+1	1.894E+1
-1.312E+0	1.490E+1	1.879E+1
-1.312E+0	1.470E+1	1.895E+1
-1.319E+0	1.495E+1	1.898E+1
-1.317E+0	1.500E+1	1.892E+1
-1.311E+0	1.489E+1	1.873E+1
-1.317E+0	1.505E+1	1.908E+1
-1.320E+0	1.479E+1	1.892E+1
-1.315E+0	1.486E+1	1.887E+1
-1.312E+0	1.485E+1	1.868E+1
-1.315E+0	1.474E+1	1.874E+1
-1.319E+0	1.469E+1	1.873E+1
-1.317E+0	1.485E+1	1.875E+1
-1.309E+0	1.483E+1	1.884E+1
-1.312E+0	1.502E+1	1.900E+1
-1.319E+0	1.477E+1	1.896E+1
-1.317E+0	1.497E+1	1.899E+1
-1.309E+0	1.486E+1	1.896E+1
-1.312E+0	1.477E+1	1.892E+1
-1.317E+0	1.490E+1	1.876E+1
-1.315E+0	1.506E+1	1.876E+1
-1.315E+0	1.495E+1	1.884E+1
-1.317E+0	1.492E+1	1.880E+1
-1.317E+0	1.487E+1	1.883E+1
-1.314E+0	1.490E+1	1.902E+1
-1.312E+0	1.486E+1	1.901E+1
-1.314E+0	1.474E+1	1.888E+1
-1.315E+0	1.483E+1	1.905E+1
-1.312E+0	1.491E+1	1.884E+1
-1.311E+0	1.493E+1	1.901E+1
-1.315E+0	1.481E+1	1.870E+1
-1.319E+0	1.482E+1	1.879E+1
-1.315E+0	1.480E+1	1.904E+1
-1.309E+0	1.483E+1	1.884E+1
-1.317E+0	1.503E+1	1.895E+1
-1.317E+0	1.460E+1	1.890E+1
-1.314E+0	1.494E+1	1.876E+1
-1.312E+0	1.469E+1	1.877E+1
-1.314E+0	1.502E+1	1.895E+1
-1.319E+0	1.494E+1	1.878E+1
-1.315E+0	1.495E+1	1.882E+1
-1.311E+0	1.503E+1	1.878E+1
-1.315E+0	1.504E+1	1.874E+1
-1.319E+0	1.495E+1	1.876E+1
-1.315E+0	1.510E+1	1.876E+1
-1.309E+0	1.492E+1	1.894E+1
-1.314E+0	1.488E+1	1.885E+1
-1.317E+0	1.506E+1	1.875E+1
-1.312E+0	1.466E+1	1.885E+1
-1.322E+0	1.478E+1	1.902E+1
-1.320E+0	1.480E+1	1.878E+1
-1.319E+0	1.508E+1	1.896E+1
-1.314E+0	1.488E+1	1.890E+1
-1.311E+0	1.479E+1	1.889E+1
-1.315E+0	1.474E+1	1.914E+1
-1.315E+0	1.500E+1	1.895E+1
-1.312E+0	1.469E+1	1.876E+1
-1.312E+0	1.495E+1	1.868E+1
-1.314E+0	1.486E+1	1.873E+1
-1.317E+0	1.473E+1	1.897E+1
-1.312E+0	1.471E+1	1.882E+1
-1.309E+0	1.485E+1	1.886E+1
-1.312E+0	1.473E+1	1.901E+1
-1.319E+0	1.483E+1	1.879E+1
-1.312E+0	1.488E+1	1.888E+1
-1.314E+0	1.469E+1	1.865E+1
-1.312E+0	1.481E+1	1.892E+1
-1.315E+0	1.495E+1	1.878E+1
-1.312E+0	1.481E+1	1.887E+1
-1.312E+0	1.468E+1	1.887E+1
-1.312E+0	1.475E+1	1.861E+1
-1.315E+0	1.498E+1	1.873E+1
-1.307E+0	1.467E+1	1.902E+1
-1.312E+0	1.476E+1	1.896E+1
-1.314E+0	1.482E+1	1.877E+1
-1.322E+0	1.482E+1	1.892E+1
-1.315E+0	1.502E+1	1.876E+1
-1.307E+0	1.488E+1	1.863E+1
-1.312E+0	1.480E+1	1.863E+1
-1.317E+0	1.506E+1	1.878E+1
-1.309E+0	1.482E+1	1.864E+1
-1.309E+0	1.484E+1	1.868E+1
-1.312E+0	1.472E+1	1.861E+1
-1.315E+0	1.494E+1	1.878E+1
-1.311E+0	1.478E+1	1.865E+1
-1.311E+0	1.485E+1	1.887E+1
-1.312E+0	1.472E+1	1.878E+1
-1.317E+0	1.499E+1	1.863E+1
-1.309E+0	1.495E+1	1.881E+1
-1.309E+0	1.484E+1	1.888E+1
-1.312E+0	1.473E+1	1.876E+1
-1.315E+0	1.481E+1	1.864E+1
-1.314E+0	1.494E+1	1.869E+1
-1.309E+0	1.491E+1	1.873E+1
-1.312E+0	1.492E+1	1.879E+1
-1.314E+0	1.484E+1	1.898E+1
-1.312E+0	1.493E+1	1.890E+1
-1.311E+0	1.477E+1	1.894E+1
-1.311E+0	1.475E+1	1.856E+1
-1.315E+0	1.489E+1	1.862E+1
-1.311E+0	1.495E+1	1.856E+1
-1.309E+0	1.461E+1	1.904E+1
-1.312E+0	1.501E+1	1.898E+1
-1.314E+0	1.490E+1	1.888E+1
-1.312E+0	1.493E+1	1.874E+1
-1.312E+0	1.447E+1	1.870E+1
-1.309E+0	1.495E+1	1.898E+1
-1.317E+0	1.483E+1	1.867E+1
-1.307E+0	1.495E+1	1.886E+1
-1.312E+0	1.483E+1	1.868E+1
-1.314E+0	1.497E+1	1.875E+1
-1.317E+0	1.469E+1	1.874E+1
-1.311E+0	1.477E+1	1.879E+1
-1.312E+0	1.470E+1	1.886E+1
-1.311E+0	1.475E+1	1.893E+1
-1.315E+0	1.471E+1	1.882E+1
-1.311E+0	1.480E+1	1.879E+1
-1.309E+0	1.476E+1	1.878E+1
-1.312E+0	1.511E+1	1.889E+1
-1.314E+0	1.484E+1	1.865E+1
-1.312E+0	1.483E+1	1.869E+1
-1.309E+0	1.482E+1	1.858E+1
-1.314E+0	1.482E+1	1.890E+1
-1.315E+0	1.486E+1	1.880E+1
-1.312E+0	1.489E+1	1.854E+1
-1.309E+0	1.471E+1	1.872E+1
-1.312E+0	1.504E+1	1.862E+1
-1.312E+0	1.494E+1	1.893E+1
-1.314E+0	1.484E+1	1.874E+1
-1.307E+0	1.485E+1	1.876E+1
-1.311E+0	1.494E+1	1.903E+1
-1.315E+0	1.498E+1	1.900E+1
-1.311E+0	1.463E+1	1.873E+1
-1.311E+0	1.480E+1	1.876E+1
-1.311E+0	1.483E+1	1.886E+1
-1.315E+0	1.500E+1	1.898E+1
-1.309E+0	1.483E+1	1.888E+1
-1.306E+0	1.485E+1	1.884E+1
-1.311E+0	1.493E+1	1.872E+1
-1.315E+0	1.492E+1	1.874E+1
-1.309E+0	1.491E+1	1.885E+1
-1.306E+0	1.495E+1	1.888E+1
-1.312E+0	1.482E+1	1.875E+1
-1.314E+0	1.485E+1	1.885E+1
-1.311E+0	1.497E+1	1.899E+1
-1.306E+0	1.454E+1	1.873E+1
-1.314E+0	1.492E+1	1.883E+1
-1.314E+0	1.487E+1	1.893E+1
-1.312E+0	1.497E+1	1.905E+1
-1.307E+0	1.502E+1	1.885E+1
-1.312E+0	1.484E+1	1.894E+1
-1.314E+0	1.469E+1	1.896E+1
-1.311E+0	1.493E+1	1.866E+1
-1.309E+0	1.499E+1	1.863E+1
-1.312E+0	1.507E+1	1.891E+1
-1.317E+0	1.497E+1	1.894E+1
-1.311E+0	1.466E+1	1.879E+1
-1.307E+0	1.492E+1	1.886E+1
-1.311E+0	1.493E+1	1.920E+1
-1.315E+0	1.485E+1	1.892E+1
-1.314E+0	1.465E+1	1.889E+1
-1.306E+0	1.495E+1	1.882E+1
-1.307E+0	1.488E+1	1.862E+1
-1.311E+0	1.502E+1	1.887E+1
-1.311E+0	1.483E+1	1.868E+1
-1.307E+0	1.497E+1	1.876E+1
-1.314E+0	1.483E+1	1.866E+1
-1.315E+0	1.478E+1	1.886E+1
-1.314E+0	1.503E+1	1.894E+1
-1.306E+0	1.498E+1	1.894E+1
-1.314E+0	1.500E+1	1.876E+1
-1.314E+0	1.480E+1	1.884E+1
-1.312E+0	1.496E+1	1.902E+1
-1.304E+0	1.473E+1	1.900E+1
-1.311E+0	1.473E+1	1.843E+1
-1.312E+0	1.479E+1	1.892E+1
-1.311E+0	1.493E+1	1.863E+1
-1.304E+0	1.482E+1	1.872E+1
-1.314E+0	1.487E+1	1.864E+1
-1.314E+0	1.493E+1	1.871E+1
-1.311E+0	1.470E+1	1.855E+1
-1.307E+0	1.478E+1	1.880E+1
-1.309E+0	1.489E+1	1.891E+1
-1.312E+0	1.486E+1	1.877E+1
-1.311E+0	1.499E+1	1.899E+1
-1.307E+0	1.485E+1	1.897E+1
-1.307E+0	1.508E+1	1.876E+1
-1.312E+0	1.458E+1	1.892E+1
-1.311E+0	1.478E+1	1.898E+1
-1.307E+0	1.484E+1	1.893E+1
-1.309E+0	1.494E+1	1.873E+1
-1.311E+0	1.486E+1	1.902E+1
-1.312E+0	1.486E+1	1.867E+1
-1.306E+0	1.479E+1	1.874E+1
-1.311E+0	1.482E+1	1.877E+1
-1.315E+0	1.475E+1	1.875E+1
-1.309E+0	1.509E+1	1.886E+1
-1.309E+0	1.493E+1	1.884E+1
-1.309E+0	1.499E+1	1.878E+1
-1.315E+0	1.494E+1	1.881E+1
-1.309E+0	1.485E+1	1.881E+1
-1.302E+0	1.487E+1	1.895E+1
-1.307E+0	1.484E+1	1.878E+1
-1.312E+0	1.473E+1	1.872E+1
-1.307E+0	1.503E+1	1.882E+1
-1.309E+0	1.464E+1	1.863E+1
-1.314E+0	1.467E+1	1.869E+1
-1.311E+0	1.483E+1	1.872E+1
-1.309E+0	1.509E+1	1.902E+1
-1.307E+0	1.498E+1	1.898E+1
-1.309E+0	1.488E+1	1.870E+1
-1.312E+0	1.480E+1	1.884E+1
-1.309E+0	1.476E+1	1.890E+1
-1.306E+0	1.492E+1	1.874E+1
-1.307E+0	1.482E+1	1.889E+1
-1.314E+0	1.502E+1	1.881E+1
-1.307E+0	1.505E+1	1.885E+1
-1.304E+0	1.494E+1	1.875E+1
-1.307E+0	1.470E+1	1.879E+1
-1.312E+0	1.483E+1	1.889E+1
-1.311E+0	1.498E+1	1.887E+1
-1.306E+0	1.487E+1	1.886E+1
-1.309E+0	1.507E+1	1.889E+1
-1.314E+0	1.483E+1	1.901E+1
-1.309E+0	1.465E+1	1.856E+1
-1.304E+0	1.487E+1	1.864E+1
-1.307E+0	1.482E+1	1.882E+1
-1.314E+0	1.467E+1	1.879E+1
-1.306E+0	1.482E+1	1.896E+1
-1.307E+0	1.494E+1	1.871E+1
-1.307E+0	1.507E+1	1.891E+1
-1.314E+0	1.484E+1	1.899E+1
-1.311E+0	1.494E+1	1.893E+1
-1.307E+0	1.498E+1	1.898E+1
-1.309E+0	1.479E+1	1.884E+1
-1.312E+0	1.479E+1	1.893E+1
-1.307E+0	1.467E+1	1.867E+1
-1.304E+0	1.481E+1	1.887E+1
-1.309E+0	1.489E+1	1.873E+1
-1.314E+0	1.483E+1	1.860E+1
-1.304E+0	1.487E+1	1.870E+1
-1.306E+0	1.501E+1	1.883E+1
-1.307E+0	1.497E+1	1.875E+1
-1.312E+0	1.485E+1	1.864E+1
-1.307E+0	1.471E+1	1.867E+1
-1.307E+0	1.474E+1	1.877E+1
-1.306E+0	1.484E+1	1.867E+1
-1.312E+0	1.479E+1	1.876E+1
-1.309E+0	1.494E+1	1.913E+1
-1.307E+0	1.474E+1	1.890E+1
-1.307E+0	1.488E+1	1.870E+1
-1.314E+0	1.487E+1	1.878E+1
-1.311E+0	1.482E+1	1.877E+1
-1.306E+0	1.496E+1	1.878E+1
-1.307E+0	1.490E+1	1.882E+1
-1.311E+0	1.479E+1	1.875E+1
-1.307E+0	1.482E+1	1.883E+1
-1.304E+0	1.498E+1	1.880E+1
-1.309E+0	1.487E+1	1.873E+1
-1.312E+0	1.481E+1	1.888E+1
-1.307E+0	1.478E+1	1.881E+1
-1.306E+0	1.477E+1	1.892E+1
-1.309E+0	1.488E+1	1.889E+1
-1.311E+0	1.487E+1	1.887E+1
-1.307E+0	1.482E+1	1.868E+1
-1.304E+0	1.490E+1	1.874E+1
-1.307E+0	1.481E+1	1.894E+1
-1.311E+0	1.477E+1	1.894E+1
-1.306E+0	1.491E+1	1.884E+1
-1.301E+0	1.472E+1	1.860E+1
-1.309E+0	1.502E+1	1.875E+1
-1.312E+0	1.479E+1	1.860E+1
-1.307E+0	1.496E+1	1.878E+1
-1.306E+0	1.464E+1	1.857E+1
-1.306E+0	1.470E+1	1.905E+1
-1.311E+0	1.485E+1	1.901E+1
-1.309E+0	1.465E+1	1.877E+1
-1.306E+0	1.478E+1	1.877E+1
-1.309E+0	1.470E+1	1.893E+1
-1.311E+0	1.473E+1	1.875E+1
-1.307E+0	1.474E+1	1.867E+1
-1.307E+0	1.477E+1	1.857E+1
-1.307E+0	1.494E+1	1.877E+1
-1.311E+0	1.482E+1	1.858E+1
-1.307E+0	1.469E+1	1.883E+1
-1.304E+0	1.475E+1	1.886E+1
-1.306E+0	1.497E+1	1.871E+1
-1.312E+0	1.499E+1	1.867E+1
-1.307E+0	1.490E+1	1.904E+1
-1.301E+0	1.490E+1	1.879E+1
-1.311E+0	1.486E+1	1.894E+1
-1.312E+0	1.490E+1	1.892E+1
-1.307E+0	1.491E+1	1.884E+1
-1.306E+0	1.495E+1	1.879E+1
-1.307E+0	1.456E+1	1.881E+1
-1.311E+0	1.486E+1	1.879E+1
-1.309E+0	1.501E+1	1.892E+1
-1.301E+0	1.501E+1	1.876E+1
-1.307E+0	1.495E+1	1.889E+1
-1.312E+0	1.486E+1	1.867E+1
-1.309E+0	1.490E+1	1.902E+1
-1.306E+0	1.459E+1	1.886E+1
-1.309E+0	1.480E+1	1.884E+1
-1.312E+0	1.472E+1	1.870E+1
-1.306E+0	1.486E+1	1.889E+1
-1.306E+0	1.478E+1	1.897E+1
-1.307E+0	1.476E+1	1.867E+1
-1.309E+0	1.497E+1	1.884E+1
-1.309E+0	1.491E+1	1.889E+1
-1.304E+0	1.484E+1	1.863E+1
-1.309E+0	1.473E+1	1.881E+1
-1.307E+0	1.476E+1	1.873E+1
-1.311E+0	1.474E+1	1.843E+1
-1.302E+0	1.473E+1	1.861E+1
-1.309E+0	1.466E+1	1.876E+1
-1.311E+0	1.479E+1	1.888E+1
-1.306E+0	1.501E+1	1.865E+1
-1.301E+0	1.484E+1	1.872E+1
-1.307E+0	1.482E+1	1.877E+1
-1.311E+0	1.467E+1	1.859E+1
-1.309E+0	1.494E+1	1.870E+1
-1.302E+0	1.491E+1	1.882E+1
-1.302E+0	1.485E+1	1.871E+1
-1.307E+0	1.498E+1	1.875E+1
-1.307E+0	1.490E+1	1.860E+1
-1.307E+0	1.483E+1	1.889E+1
-1.309E+0	1.490E+1	1.883E+1
-1.312E+0	1.500E+1	1.877E+1
-1.307E+0	1.471E+1	1.878E+1
-1.302E+0	1.484E+1	1.865E+1
-1.306E+0	1.474E+1	1.901E+1
-1.311E+0	1.488E+1	1.877E+1
-1.304E+0	1.471E+1	1.877E+1
-1.302E+0	1.475E+1	1.879E+1
-1.307E+0	1.473E+1	1.900E+1
-1.312E+0	1.478E+1	1.876E+1
-1.306E+0	1.495E+1	1.905E+1
-1.304E+0	1.495E+1	1.870E+1
-1.307E+0	1.499E+1	1.878E+1
-1.309E+0	1.486E+1	1.879E+1
-1.301E+0	1.465E+1	1.883E+1
-1.306E+0	1.465E+1	1.890E+1
-1.309E+0	1.509E+1	1.875E+1
-1.312E+0	1.473E+1	1.886E+1
-1.306E+0	1.487E+1	1.866E+1
-1.302E+0	1.470E+1	1.897E+1
-1.307E+0	1.480E+1	1.876E+1
-1.307E+0	1.476E+1	1.879E+1
-1.304E+0	1.491E+1	1.896E+1
-1.299E+0	1.481E+1	1.893E+1
-1.304E+0	1.492E+1	1.871E+1
-1.309E+0	1.462E+1	1.887E+1
-1.306E+0	1.491E+1	1.890E+1
-1.306E+0	1.492E+1	1.873E+1
-1.307E+0	1.494E+1	1.869E+1
-1.311E+0	1.485E+1	1.884E+1
-1.304E+0	1.481E+1	1.887E+1
-1.301E+0	1.474E+1	1.901E+1
-1.307E+0	1.466E+1	1.888E+1
-1.306E+0	1.504E+1	1.880E+1
-1.306E+0	1.473E+1	1.900E+1
-1.302E+0	1.481E+1	1.904E+1
-1.304E+0	1.482E+1	1.872E+1
-1.307E+0	1.499E+1	1.878E+1
-1.304E+0	1.458E+1	1.886E+1
-1.302E+0	1.465E+1	1.880E+1
-1.304E+0	1.481E+1	1.858E+1
-1.309E+0	1.487E+1	1.890E+1
-1.307E+0	1.494E+1	1.864E+1
-1.302E+0	1.500E+1	1.883E+1
-1.307E+0	1.484E+1	1.879E+1
-1.309E+0	1.489E+1	1.902E+1
-1.307E+0	1.483E+1	1.869E+1
-1.304E+0	1.460E+1	1.892E+1
-1.306E+0	1.499E+1	1.859E+1
-1.307E+0	1.461E+1	1.872E+1
-1.304E+0	1.485E+1	1.883E+1
-1.299E+0	1.473E+1	1.889E+1
-1.306E+0	1.482E+1	1.865E+1
-1.307E+0	1.476E+1	1.887E+1
-1.302E+0	1.481E+1	1.887E+1
-1.301E+0	1.483E+1	1.868E+1
-1.306E+0	1.475E+1	1.884E+1
-1.309E+0	1.482E+1	1.893E+1
-1.306E+0	1.489E+1	1.881E+1
-1.306E+0	1.483E+1	1.887E+1
-1.307E+0	1.479E+1	1.898E+1
-1.307E+0	1.491E+1	1.883E+1
-1.304E+0	1.491E+1	1.867E+1
-1.301E+0	1.506E+1	1.892E+1
-1.307E+0	1.470E+1	1.892E+1
-1.309E+0	1.489E+1	1.886E+1
-1.301E+0	1.488E+1	1.857E+1
-1.302E+0	1.488E+1	1.907E+1
-1.306E+0	1.488E+1	1.905E+1
-1.309E+0	1.462E+1	1.911E+1
-1.302E+0	1.488E+1	1.869E+1
-1.299E+0	1.470E+1	1.874E+1
-1.302E+0	1.475E+1	1.877E+1
-1.309E+0	1.476E+1	1.874E+1
-1.304E+0	1.491E+1	1.859E+1
-1.306E+0	1.484E+1	1.879E+1
-1.304E+0	1.489E+1	1.858E+1
-1.309E+0	1.473E+1	1.877E+1
-1.304E+0	1.507E+1	1.871E+1
-1.302E+0	1.486E+1	1.898E+1
-1.304E+0	1.495E+1	1.887E+1
-1.304E+0	1.478E+1	1.876E+1
-1.304E+0	1.473E+1	1.876E+1
-1.302E+0	1.486E+1	1.882E+1
-1.306E+0	1.480E+1	1.871E+1
-1.309E+0	1.493E+1	1.893E+1
-1.302E+0	1.472E+1	1.877E+1
-1.299E+0	1.473E+1	1.879E+1
-1.301E+0	1.492E+1	1.889E+1
-1.306E+0	1.482E+1	1.874E+1
-1.302E+0	1.473E+1	1.904E+1
-1.306E+0	1.471E+1	1.861E+1
-1.304E+0	1.485E+1	1.892E+1
-1.311E+0	1.479E+1	1.875E+1
-1.304E+0	1.487E+1	1.895E+1
-1.301E+0	1.476E+1	1.869E+1
-1.306E+0	1.487E+1	1.865E+1
-1.307E+0	1.468E+1	1.862E+1
-1.304E+0	1.503E+1	1.870E+1
-1.301E+0	1.488E+1	1.892E+1
-1.304E+0	1.490E+1	1.857E+1
-1.309E+0	1.474E+1	1.867E+1
-1.304E+0	1.492E+1	1.876E+1
-1.298E+0	1.475E+1	1.883E+1
-1.304E+0	1.472E+1	1.873E+1
-1.307E+0	1.482E+1	1.869E+1
-1.304E+0	1.478E+1	1.911E+1
-1.301E+0	1.490E+1	1.881E+1
-1.304E+0	1.460E+1	1.870E+1
-1.309E+0	1.475E+1	1.897E+1
-1.302E+0	1.497E+1	1.872E+1
-1.302E+0	1.487E+1	1.862E+1
-1.302E+0	1.478E+1	1.871E+1
-1.309E+0	1.488E+1	1.871E+1
-1.304E+0	1.495E+1	1.876E+1
-1.299E+0	1.468E+1	1.881E+1
-1.304E+0	1.480E+1	1.875E+1
-1.309E+0	1.464E+1	1.872E+1
-1.307E+0	1.465E+1	1.890E+1
-1.298E+0	1.490E+1	1.881E+1
-1.304E+0	1.479E+1	1.872E+1
-1.309E+0	1.484E+1	1.894E+1
-1.306E+0	1.473E+1	1.894E+1
-1.302E+0	1.481E+1	1.882E+1
-1.306E+0	1.489E+1	1.890E+1
-1.302E+0	1.492E+1	1.877E+1
-1.304E+0	1.479E+1	1.885E+1
-1.301E+0	1.485E+1	1.880E+1
-1.304E+0	1.470E+1	1.899E+1
-1.307E+0	1.501E+1	1.886E+1
-1.307E+0	1.508E+1	1.867E+1
-1.301E+0	1.486E+1	1.870E+1
-1.306E+0	1.475E+1	1.900E+1
-1.309E+0	1.488E+1	1.870E+1
-1.306E+0	1.472E+1	1.854E+1
-1.298E+0	1.494E+1	1.878E+1
-1.304E+0	1.486E+1	1.878E+1
-1.307E+0	1.473E+1	1.887E+1
-1.304E+0	1.479E+1	1.881E+1
-1.301E+0	1.477E+1	1.865E+1
-1.304E+0	1.491E+1	1.870E+1
-1.307E+0	1.489E+1	1.889E+1
-1.304E+0	1.474E+1	1.860E+1
-1.301E+0	1.484E+1	1.885E+1
-1.309E+0	1.477E+1	1.892E+1
-1.302E+0	1.472E+1	1.888E+1
-1.306E+0	1.478E+1	1.887E+1
-1.302E+0	1.461E+1	1.875E+1
-1.304E+0	1.484E+1	1.867E+1
-1.306E+0	1.494E+1	1.902E+1
-1.304E+0	1.499E+1	1.887E+1
-1.301E+0	1.481E+1	1.880E+1
-1.302E+0	1.482E+1	1.871E+1
-1.306E+0	1.482E+1	1.871E+1
-1.304E+0	1.485E+1	1.879E+1
-1.298E+0	1.481E+1	1.891E+1
-1.306E+0	1.490E+1	1.898E+1
-1.309E+0	1.490E+1	1.887E+1
-1.307E+0	1.458E+1	1.874E+1
-1.301E+0	1.467E+1	1.897E+1
-1.304E+0	1.484E+1	1.871E+1
-1.307E+0	1.485E+1	1.905E+1
-1.306E+0	1.488E+1	1.876E+1
-1.301E+0	1.494E+1	1.911E+1
-1.304E+0	1.487E+1	1.873E+1
-1.307E+0	1.472E+1	1.886E+1
-1.304E+0	1.458E+1	1.901E+1
-1.298E+0	1.484E+1	1.893E+1
-1.306E+0	1.459E+1	1.895E+1
-1.309E+0	1.483E+1	1.870E+1
-1.306E+0	1.491E+1	1.876E+1
-1.301E+0	1.487E+1	1.884E+1
-1.304E+0	1.473E+1	1.881E+1
-1.306E+0	1.485E+1	1.870E+1
-1.304E+0	1.487E+1	1.871E+1
-1.301E+0	1.491E+1	1.902E+1
-1.302E+0	1.475E+1	1.876E+1
-1.306E+0	1.485E+1	1.889E+1
-1.302E+0	1.485E+1	1.880E+1
-1.301E+0	1.490E+1	1.893E+1
-1.301E+0	1.471E+1	1.839E+1
-1.304E+0	1.485E+1	1.860E+1
-1.302E+0	1.490E+1	1.856E+1
-1.301E+0	1.502E+1	1.880E+1
-1.304E+0	1.494E+1	1.886E+1
-1.304E+0	1.503E+1	1.889E+1
-1.304E+0	1.502E+1	1.900E+1
-1.299E+0	1.476E+1	1.875E+1
-1.301E+0	1.488E+1	1.864E+1
-1.306E+0	1.475E+1	1.870E+1
-1.299E+0	1.490E+1	1.898E+1
-1.299E+0	1.505E+1	1.877E+1
-1.299E+0	1.503E+1	1.851E+1
-1.307E+0	1.494E+1	1.866E+1
-1.304E+0	1.494E+1	1.887E+1
-1.299E+0	1.487E+1	1.889E+1
-1.306E+0	1.481E+1	1.872E+1
-1.306E+0	1.495E+1	1.875E+1
-1.301E+0	1.493E+1	1.887E+1
-1.301E+0	1.485E+1	1.883E+1
-1.304E+0	1.475E+1	1.888E+1
-1.307E+0	1.487E+1	1.873E+1
-1.302E+0	1.473E+1	1.894E+1
-1.301E+0	1.480E+1	1.880E+1
-1.301E+0	1.486E+1	1.879E+1
-1.307E+0	1.493E+1	1.872E+1
-1.301E+0	1.468E+1	1.884E+1
-1.299E+0	1.475E+1	1.886E+1
-1.301E+0	1.474E+1	1.874E+1
-1.307E+0	1.499E+1	1.881E+1
-1.301E+0	1.477E+1	1.866E+1
-1.301E+0	1.489E+1	1.856E+1
-1.302E+0	1.482E+1	1.869E+1
-1.309E+0	1.492E+1	1.897E+1
-1.301E+0	1.482E+1	1.871E+1
-1.299E+0	1.491E+1	1.880E+1
-1.301E+0	1.475E+1	1.893E+1
-1.304E+0	1.465E+1	1.886E+1
-1.301E+0	1.484E+1	1.869E+1
-1.298E+0	1.482E+1	1.897E+1
-1.301E+0	1.474E+1	1.871E+1
-1.307E+0	1.454E+1	1.886E+1
-1.301E+0	1.480E+1	1.884E+1
-1.298E+0	1.460E+1	1.875E+1
-1.302E+0	1.495E+1	1.885E+1
-1.307E+0	1.482E+1	1.862E+1
-1.301E+0	1.491E+1	1.878E+1
-1.301E+0	1.481E+1	1.886E+1
-1.301E+0	1.475E+1	1.875E+1
-1.306E+0	1.481E+1	1.885E+1
-1.299E+0	1.492E+1	1.868E+1
-1.299E+0	1.483E+1	1.889E+1
-1.299E+0	1.499E+1	1.887E+1
-1.304E+0	1.467E+1	1.885E+1
-1.301E+0	1.497E+1	1.881E+1
-1.298E+0	1.485E+1	1.883E+1
-1.304E+0	1.475E+1	1.869E+1
-1.307E+0	1.505E+1	1.871E+1
-1.304E+0	1.471E+1	1.893E+1
-1.302E+0	1.470E+1	1.903E+1
-1.302E+0	1.489E+1	1.902E+1
-1.304E+0	1.470E+1	1.867E+1
-1.302E+0	1.495E+1	1.877E+1
-1.299E+0	1.484E+1	1.882E+1
-1.302E+0	1.477E+1	1.875E+1
-1.304E+0	1.480E+1	1.868E+1
-1.302E+0	1.471E+1	1.889E+1
-1.299E+0	1.505E+1	1.889E+1
-1.298E+0	1.488E+1	1.881E+1
-1.307E+0	1.468E+1	1.872E+1
-1.301E+0	1.483E+1	1.894E+1
-1.299E+0	1.492E+1	1.871E+1
-1.302E+0	1.498E+1	1.898E+1
-1.306E+0	1.496E+1	1.878E+1
-1.302E+0	1.482E+1	1.881E+1
-1.301E+0	1.491E+1	1.869E+1
-1.301E+0	1.477E+1	1.910E+1
-1.306E+0	1.486E+1	1.877E+1
-1.302E+0	1.482E+1	1.898E+1
-1.301E+0	1.462E+1	1.906E+1
-1.301E+0	1.485E+1	1.892E+1
-1.304E+0	1.469E+1	1.859E+1
-1.302E+0	1.489E+1	1.863E+1
-1.299E+0	1.476E+1	1.861E+1
-1.301E+0	1.501E+1	1.878E+1
-1.304E+0	1.491E+1	1.851E+1
-1.302E+0	1.478E+1	1.885E+1
-1.299E+0	1.475E+1	1.882E+1
-1.302E+0	1.479E+1	1.898E+1
-1.306E+0	1.472E+1	1.857E+1
-1.301E+0	1.487E+1	1.891E+1
-1.301E+0	1.496E+1	1.870E+1
-1.302E+0	1.482E+1	1.887E+1
-1.304E+0	1.486E+1	1.864E+1
-1.304E+0	1.503E+1	1.870E+1
-1.296E+0	1.484E+1	1.867E+1
-1.302E+0	1.480E+1	1.902E+1
-1.307E+0	1.477E+1	1.881E+1
-1.302E+0	1.483E+1	1.884E+1
-1.298E+0	1.483E+1	1.873E+1
-1.299E+0	1.485E+1	1.896E+1
-1.304E+0	1.492E+1	1.880E+1
-1.302E+0	1.464E+1	1.874E+1
-1.299E+0	1.489E+1	1.879E+1
-1.306E+0	1.506E+1	1.881E+1
-1.304E+0	1.477E+1	1.867E+1
-1.306E+0	1.462E+1	1.879E+1
-1.299E+0	1.497E+1	1.869E+1
-1.301E+0	1.469E+1	1.883E+1
-1.306E+0	1.494E+1	1.867E+1
-1.302E+0	1.494E+1	1.871E+1
-1.299E+0	1.482E+1	1.901E+1
-1.302E+0	1.506E+1	1.878E+1
-1.304E+0	1.481E+1	1.877E+1
-1.306E+0	1.489E+1	1.877E+1
-1.298E+0	1.495E+1	1.885E+1
-1.301E+0	1.503E+1	1.897E+1
-1.306E+0	1.471E+1	1.862E+1
-1.299E+0	1.474E+1	1.903E+1
-1.298E+0	1.494E+1	1.868E+1
-1.301E+0	1.492E+1	1.850E+1
-1.306E+0	1.476E+1	1.860E+1
-1.304E+0	1.460E+1	1.901E+1
-1.302E+0	1.503E+1	1.894E+1
-1.302E+0	1.499E+1	1.887E+1
-1.307E+0	1.504E+1	1.866E+1
-1.302E+0	1.483E+1	1.868E+1
-1.294E+0	1.483E+1	1.894E+1
-1.304E+0	1.480E+1	1.873E+1
-1.306E+0	1.479E+1	1.884E+1
-1.298E+0	1.465E+1	1.903E+1
-1.301E+0	1.479E+1	1.880E+1
-1.301E+0	1.486E+1	1.892E+1
-1.304E+0	1.462E+1	1.867E+1
-1.301E+0	1.488E+1	1.897E+1
-1.299E+0	1.490E+1	1.900E+1
-1.302E+0	1.463E+1	1.877E+1
-1.307E+0	1.470E+1	1.869E+1
-1.304E+0	1.479E+1	1.864E+1
-1.301E+0	1.479E+1	1.891E+1
-1.302E+0	1.497E+1	1.863E+1
-1.306E+0	1.500E+1	1.890E+1
-1.301E+0	1.494E+1	1.879E+1
-1.298E+0	1.489E+1	1.914E+1
-1.301E+0	1.482E+1	1.856E+1
-1.306E+0	1.501E+1	1.883E+1
-1.304E+0	1.486E+1	1.849E+1
-1.298E+0	1.487E+1	1.876E+1
-1.301E+0	1.492E+1	1.887E+1
-1.304E+0	1.487E+1	1.891E+1
-1.304E+0	1.518E+1	1.881E+1
-1.301E+0	1.505E+1	1.880E+1
-1.304E+0	1.477E+1	1.892E+1
-1.304E+0	1.477E+1	1.883E+1
-1.304E+0	1.471E+1	1.875E+1
-1.296E+0	1.489E+1	1.876E+1
-1.302E+0	1.466E+1	1.864E+1
-1.306E+0	1.486E+1	1.866E+1
-1.301E+0	1.487E+1	1.853E+1
-1.294E+0	1.504E+1	1.908E+1
-1.301E+0	1.458E+1	1.872E+1
-1.306E+0	1.484E+1	1.876E+1
-1.304E+0	1.484E+1	1.862E+1
-1.301E+0	1.499E+1	1.892E+1
-1.302E+0	1.476E+1	1.890E+1
-1.304E+0	1.481E+1	1.887E+1
-1.301E+0	1.493E+1	1.881E+1
-1.298E+0	1.473E+1	1.882E+1
-1.301E+0	1.483E+1	1.882E+1
-1.304E+0	1.499E+1	1.881E+1
-1.301E+0	1.476E+1	1.896E+1
-1.299E+0	1.462E+1	1.891E+1
-1.301E+0	1.487E+1	1.876E+1
-1.306E+0	1.482E+1	1.867E+1
-1.301E+0	1.470E+1	1.891E+1
-1.298E+0	1.486E+1	1.873E+1
-1.302E+0	1.469E+1	1.889E+1
-1.307E+0	1.473E+1	1.880E+1
-1.304E+0	1.475E+1	1.866E+1
-1.299E+0	1.505E+1	1.879E+1
-1.302E+0	1.458E+1	1.877E+1
-1.306E+0	1.480E+1	1.883E+1
-1.304E+0	1.469E+1	1.875E+1
-1.301E+0	1.492E+1	1.911E+1
-1.299E+0	1.470E+1	1.880E+1
-1.311E+0	1.481E+1	1.867E+1
-1.302E+0	1.484E+1	1.882E+1
-1.301E+0	1.505E+1	1.880E+1
-1.301E+0	1.489E+1	1.894E+1
-1.311E+0	1.495E+1	1.890E+1
-1.302E+0	1.480E+1	1.876E+1
-1.302E+0	1.471E+1	1.863E+1
-1.302E+0	1.492E+1	1.860E+1
-1.304E+0	1.500E+1	1.868E+1
-1.302E+0	1.474E+1	1.890E+1
-1.299E+0	1.491E+1	1.882E+1
-1.299E+0	1.470E+1	1.867E+1
-1.309E+0	1.473E+1	1.887E+1
-1.301E+0	1.470E+1	1.873E+1
-1.301E+0	1.498E+1	1.889E+1
-1.301E+0	1.488E+1	1.896E+1
-1.306E+0	1.484E+1	1.871E+1
-1.299E+0	1.495E+1	1.895E+1
-1.301E+0	1.498E+1	1.863E+1
-1.306E+0	1.484E+1	1.870E+1
-1.311E+0	1.481E+1	1.881E+1
-1.304E+0	1.471E+1	1.866E+1
-1.299E+0	1.476E+1	1.884E+1
-1.304E+0	1.489E+1	1.887E+1
-1.307E+0	1.483E+1	1.874E+1
-1.301E+0	1.477E+1	1.905E+1
-1.299E+0	1.487E+1	1.872E+1
-1.301E+0	1.488E+1	1.894E+1
-1.307E+0	1.512E+1	1.893E+1
-1.302E+0	1.462E+1	1.880E+1
-1.302E+0	1.488E+1	1.899E+1
-1.301E+0	1.485E+1	1.886E+1
-1.306E+0	1.482E+1	1.856E+1
-1.306E+0	1.480E+1	1.893E+1
-1.301E+0	1.501E+1	1.870E+1
-1.302E+0	1.468E+1	1.886E+1
-1.307E+0	1.489E+1	1.890E+1
-1.304E+0	1.482E+1	1.883E+1
-1.298E+0	1.482E+1	1.874E+1
-1.301E+0	1.465E+1	1.861E+1
-1.304E+0	1.482E+1	1.880E+1
-1.302E+0	1.507E+1	1.882E+1
-1.299E+0	1.491E+1	1.875E+1
-1.304E+0	1.502E+1	1.905E+1
-1.307E+0	1.465E+1	1.902E+1
-1.304E+0	1.495E+1	1.865E+1
-1.301E+0	1.493E+1	1.860E+1
-1.301E+0	1.486E+1	1.906E+1
-1.307E+0	1.505E+1	1.874E+1
-1.304E+0	1.496E+1	1.882E+1
-1.299E+0	1.495E+1	1.903E+1
-1.302E+0	1.491E+1	1.896E+1
-1.304E+0	1.473E+1	1.869E+1
-1.301E+0	1.503E+1	1.896E+1
-1.299E+0	1.482E+1	1.881E+1
-1.302E+0	1.472E+1	1.893E+1
-1.304E+0	1.492E+1	1.886E+1
-1.302E+0	1.488E+1	1.889E+1
-1.298E+0	1.486E+1	1.884E+1
-1.301E+0	1.494E+1	1.880E+1
-1.307E+0	1.478E+1	1.892E+1
-1.306E+0	1.492E+1	1.884E+1
-1.299E+0	1.483E+1	1.890E+1
-1.298E+0	1.503E+1	1.891E+1
-1.307E+0	1.479E+1	1.880E+1
-1.304E+0	1.497E+1	1.893E+1
-1.302E+0	1.491E+1	1.865E+1
-1.302E+0	1.503E+1	1.879E+1
-1.306E+0	1.494E+1	1.872E+1
-1.304E+0	1.472E+1	1.887E+1
-1.301E+0	1.483E+1	1.887E+1
-1.302E+0	1.496E+1	1.883E+1
-1.304E+0	1.497E+1	1.901E+1
-1.302E+0	1.482E+1	1.887E+1
-1.298E+0	1.456E+1	1.889E+1
-1.301E+0	1.467E+1	1.879E+1
-1.306E+0	1.482E+1	1.871E+1
-1.306E+0	1.487E+1	1.897E+1
-1.299E+0	1.463E+1	1.868E+1
-1.306E+0	1.491E+1	1.871E+1
-1.307E+0	1.490E+1	1.867E+1
-1.304E+0	1.490E+1	1.873E+1
-1.299E+0	1.486E+1	1.881E+1
-1.304E+0	1.478E+1	1.888E+1
-1.304E+0	1.480E+1	1.889E+1
-1.306E+0	1.491E+1	1.883E+1
-1.299E+0	1.489E+1	1.887E+1
-1.301E+0	1.469E+1	1.902E+1
-1.304E+0	1.494E+1	1.887E+1
-1.302E+0	1.508E+1	1.880E+1
-1.301E+0	1.470E+1	1.889E+1
-1.299E+0	1.489E+1	1.888E+1
-1.304E+0	1.467E+1	1.869E+1
-1.306E+0	1.477E+1	1.879E+1
-1.299E+0	1.478E+1	1.894E+1
-1.304E+0	1.487E+1	1.866E+1
-1.304E+0	1.481E+1	1.877E+1
-1.306E+0	1.489E+1	1.911E+1
-1.299E+0	1.490E+1	1.882E+1
-1.301E+0	1.475E+1	1.867E+1
-1.304E+0	1.483E+1	1.869E+1
-1.306E+0	1.476E+1	1.874E+1
-1.302E+0	1.468E+1	1.892E+1
-1.304E+0	1.483E+1	1.870E+1
-1.307E+0	1.483E+1	1.878E+1
-1.302E+0	1.493E+1	1.885E+1
-1.299E+0	1.498E+1	1.877E+1
-1.302E+0	1.467E+1	1.865E+1
-1.309E+0	1.489E+1	1.877E+1
-1.306E+0	1.495E+1	1.876E+1
-1.299E+0	1.485E+1	1.873E+1
-1.302E+0	1.480E+1	1.909E+1
-1.307E+0	1.463E+1	1.889E+1
-1.304E+0	1.493E+1	1.855E+1
-1.298E+0	1.478E+1	1.914E+1
-1.301E+0	1.468E+1	1.869E+1
-1.306E+0	1.480E+1	1.881E+1
-1.306E+0	1.475E+1	1.869E+1
-1.298E+0	1.502E+1	1.890E+1
-1.302E+0	1.479E+1	1.861E+1
-1.304E+0	1.480E+1	1.887E+1
-1.302E+0	1.470E+1	1.860E+1
-1.298E+0	1.482E+1	1.894E+1
-1.302E+0	1.479E+1	1.879E+1
-1.306E+0	1.488E+1	1.881E+1
-1.304E+0	1.476E+1	1.884E+1
-1.296E+0	1.483E+1	1.865E+1
-1.301E+0	1.478E+1	1.855E+1
-1.304E+0	1.493E+1	1.853E+1
-1.301E+0	1.517E+1	1.892E+1
-1.302E+0	1.484E+1	1.895E+1
-1.302E+0	1.485E+1	1.888E+1
-1.306E+0	1.499E+1	1.891E+1
-1.301E+0	1.480E+1	1.877E+1
-1.299E+0	1.485E+1	1.890E+1
-1.299E+0	1.481E+1	1.862E+1
-1.307E+0	1.496E+1	1.861E+1
-1.302E+0	1.482E+1	1.893E+1
-1.301E+0	1.489E+1	1.930E+1
-1.302E+0	1.465E+1	1.876E+1
-1.304E+0	1.462E+1	1.905E+1
-1.302E+0	1.496E+1	1.864E+1
-1.302E+0	1.492E+1	1.894E+1
-1.302E+0	1.488E+1	1.891E+1
-1.307E+0	1.484E+1	1.856E+1
-1.304E+0	1.478E+1	1.888E+1
-1.299E+0	1.488E+1	1.881E+1
-1.304E+0	1.485E+1	1.890E+1
-1.304E+0	1.498E+1	1.879E+1
-1.301E+0	1.501E+1	1.887E+1
-1.299E+0	1.466E+1	1.900E+1
-1.302E+0	1.493E+1	1.874E+1
-1.304E+0	1.501E+1	1.893E+1
-1.304E+0	1.469E+1	1.875E+1
-1.299E+0	1.495E+1	1.888E+1
-1.307E+0	1.462E+1	1.885E+1
-1.307E+0	1.493E+1	1.861E+1
-1.299E+0	1.467E+1	1.868E+1
-1.299E+0	1.496E+1	1.904E+1
-1.301E+0	1.477E+1	1.870E+1
-1.302E+0	1.482E+1	1.866E+1
-1.301E+0	1.481E+1	1.869E+1
-1.299E+0	1.498E+1	1.881E+1
-1.301E+0	1.482E+1	1.880E+1
-1.306E+0	1.501E+1	1.887E+1
-1.302E+0	1.480E+1	1.857E+1
-1.299E+0	1.494E+1	1.890E+1
-1.302E+0	1.482E+1	1.873E+1
-1.306E+0	1.492E+1	1.868E+1
-1.304E+0	1.463E+1	1.885E+1
-1.299E+0	1.490E+1	1.886E+1
-1.299E+0	1.472E+1	1.870E+1
-1.306E+0	1.475E+1	1.864E+1
-1.302E+0	1.493E+1	1.884E+1
-1.299E+0	1.490E+1	1.869E+1
-1.301E+0	1.487E+1	1.909E+1
-1.307E+0	1.484E+1	1.860E+1
-1.302E+0	1.488E+1	1.885E+1
-1.304E+0	1.473E+1	1.898E+1
-1.302E+0	1.493E+1	1.900E+1
-1.309E+0	1.496E+1	1.877E+1
-1.301E+0	1.479E+1	1.897E+1
-1.301E+0	1.478E+1	1.883E+1
-1.299E+0	1.485E+1	1.885E+1
-1.304E+0	1.481E+1	1.905E+1
-1.301E+0	1.495E+1	1.872E+1
-1.299E+0	1.478E+1	1.884E+1
-1.301E+0	1.498E+1	1.913E+1
-1.307E+0	1.476E+1	1.882E+1
-1.301E+0	1.482E+1	1.882E+1
-1.299E+0	1.498E+1	1.867E+1
-1.302E+0	1.468E+1	1.865E+1
-1.307E+0	1.463E+1	1.896E+1
-1.304E+0	1.493E+1	1.885E+1
-1.298E+0	1.484E+1	1.883E+1
-1.299E+0	1.484E+1	1.895E+1
-1.306E+0	1.474E+1	1.893E+1
-1.302E+0	1.489E+1	1.891E+1
-1.299E+0	1.478E+1	1.883E+1
-1.299E+0	1.491E+1	1.878E+1
-1.306E+0	1.508E+1	1.888E+1
-1.302E+0	1.490E+1	1.891E+1
-1.301E+0	1.482E+1	1.881E+1
-1.302E+0	1.485E+1	1.883E+1
-1.304E+0	1.496E+1	1.877E+1
-1.302E+0	1.475E+1	1.884E+1
-1.299E+0	1.476E+1	1.854E+1
-1.301E+0	1.473E+1	1.889E+1
-1.311E+0	1.482E+1	1.867E+1
-1.302E+0	1.465E+1	1.882E+1
-1.299E+0	1.498E+1	1.877E+1
-1.301E+0	1.502E+1	1.866E+1
-1.304E+0	1.483E+1	1.890E+1
-1.302E+0	1.484E+1	1.869E+1
-1.302E+0	1.501E+1	1.893E+1
-1.304E+0	1.506E+1	1.893E+1
-1.304E+0	1.504E+1	1.865E+1
-1.304E+0	1.482E+1	1.873E+1
-1.299E+0	1.487E+1	1.858E+1
-1.301E+0	1.496E+1	1.859E+1
-1.304E+0	1.472E+1	1.892E+1
-1.301E+0	1.472E+1	1.872E+1
-1.298E+0	1.495E+1	1.907E+1
-1.304E+0	1.496E+1	1.898E+1
-1.309E+0	1.488E+1	1.878E+1
-1.306E+0	1.466E+1	1.868E+1
-1.299E+0	1.504E+1	1.877E+1
-1.299E+0	1.508E+1	1.899E+1
-1.304E+0	1.479E+1	1.885E+1
-1.304E+0	1.473E+1	1.879E+1
-1.302E+0	1.499E+1	1.884E+1
-1.302E+0	1.515E+1	1.881E+1
-1.307E+0	1.467E+1	1.896E+1
-1.304E+0	1.481E+1	1.880E+1
-1.301E+0	1.493E+1	1.883E+1
-1.302E+0	1.470E+1	1.896E+1
-1.307E+0	1.506E+1	1.883E+1
-1.304E+0	1.476E+1	1.881E+1
-1.296E+0	1.478E+1	1.881E+1
-1.304E+0	1.474E+1	1.891E+1
-1.306E+0	1.493E+1	1.858E+1
-1.302E+0	1.479E+1	1.894E+1
-1.299E+0	1.487E+1	1.888E+1
-1.301E+0	1.479E+1	1.870E+1
-1.307E+0	1.494E+1	1.882E+1
-1.304E+0	1.491E+1	1.902E+1
-1.299E+0	1.488E+1	1.883E+1
-1.304E+0	1.469E+1	1.867E+1
-1.302E+0	1.468E+1	1.881E+1
-1.302E+0	1.487E+1	1.870E+1
-1.301E+0	1.467E+1	1.882E+1
-1.299E+0	1.472E+1	1.861E+1
-1.304E+0	1.486E+1	1.896E+1
-1.306E+0	1.481E+1	1.861E+1
-1.299E+0	1.492E+1	1.891E+1
-1.302E+0	1.481E+1	1.890E+1
-1.307E+0	1.471E+1	1.894E+1
-1.302E+0	1.475E+1	1.870E+1
-1.301E+0	1.504E+1	1.869E+1
-1.299E+0	1.488E+1	1.874E+1
-1.302E+0	1.486E+1	1.879E+1
-1.304E+0	1.482E+1	1.905E+1
-1.299E+0	1.483E+1	1.878E+1
-1.302E+0	1.496E+1	1.885E+1
-1.306E+0	1.500E+1	1.871E+1
-1.304E+0	1.483E+1	1.893E+1
-1.299E+0	1.482E+1	1.910E+1
-1.301E+0	1.468E+1	1.913E+1
-1.306E+0	1.483E+1	1.899E+1
-1.302E+0	1.478E+1	1.879E+1
-1.298E+0	1.485E+1	1.878E+1
-1.304E+0	1.478E+1	1.888E+1
-1.304E+0	1.462E+1	1.876E+1
-1.302E+0	1.497E+1	1.879E+1
-1.299E+0	1.494E+1	1.889E+1
-1.299E+0	1.491E+1	1.851E+1
-1.304E+0	1.467E+1	1.886E+1
-1.301E+0	1.479E+1	1.871E+1
-1.299E+0	1.478E+1	1.893E+1
-1.307E+0	1.510E+1	1.872E+1
-1.306E+0	1.475E+1	1.884E+1
-1.302E+0	1.466E+1	1.893E+1
-1.301E+0	1.483E+1	1.875E+1
-1.304E+0	1.497E+1	1.845E+1
-1.302E+0	1.470E+1	1.880E+1
-1.304E+0	1.471E+1	1.899E+1
-1.302E+0	1.496E+1	1.874E+1
-1.306E+0	1.484E+1	1.872E+1
-1.304E+0	1.481E+1	1.880E+1
-1.302E+0	1.481E+1	1.869E+1
-1.301E+0	1.480E+1	1.876E+1
-1.301E+0	1.492E+1	1.860E+1
-1.307E+0	1.482E+1	1.915E+1
-1.304E+0	1.491E+1	1.899E+1
-1.301E+0	1.456E+1	1.880E+1
-1.306E+0	1.491E+1	1.876E+1
-1.307E+0	1.465E+1	1.890E+1
-1.302E+0	1.486E+1	1.864E+1
-1.299E+0	1.483E+1	1.899E+1
-1.304E+0	1.475E+1	1.903E+1
-1.306E+0	1.517E+1	1.891E+1
-1.302E+0	1.469E+1	1.899E+1
-1.299E+0	1.476E+1	1.891E+1
-1.301E+0	1.498E+1	1.883E+1
-1.306E+0	1.494E+1	1.872E+1
-1.304E+0	1.483E+1	1.884E+1
-1.299E+0	1.498E+1	1.876E+1
-1.304E+0	1.497E+1	1.883E+1
-1.309E+0	1.468E+1	1.856E+1
-1.302E+0	1.478E+1	1.900E+1
-1.298E+0	1.493E+1	1.891E+1
-1.301E+0	1.491E+1	1.915E+1
-1.307E+0	1.473E+1	1.860E+1
-1.302E+0	1.487E+1	1.887E+1
-1.299E+0	1.490E+1	1.886E+1
-1.302E+0	1.472E+1	1.895E+1
-1.306E+0	1.502E+1	1.899E+1
-1.302E+0	1.493E+1	1.893E+1
-1.298E+0	1.490E+1	1.880E+1
-1.306E+0	1.484E+1	1.874E+1
-1.307E+0	1.497E+1	1.916E+1
-1.301E+0	1.488E+1	1.874E+1
-1.301E+0	1.485E+1	1.876E+1
-1.302E+0	1.507E+1	1.887E+1
-1.307E+0	1.479E+1	1.892E+1
-1.304E+0	1.503E+1	1.878E+1
-1.301E+0	1.481E+1	1.879E+1
-1.301E+0	1.476E+1	1.913E+1
-1.304E+0	1.490E+1	1.876E+1
-1.304E+0	1.489E+1	1.874E+1
-1.301E+0	1.472E+1	1.878E+1
-1.301E+0	1.484E+1	1.865E+1
-1.306E+0	1.464E+1	1.869E+1
-1.302E+0	1.483E+1	1.886E+1
-1.301E+0	1.477E+1	1.877E+1
-1.304E+0	1.484E+1	1.869E+1
-1.311E+0	1.483E+1	1.867E+1
-1.299E+0	1.475E+1	1.881E+1
-1.298E+0	1.484E+1	1.878E+1
-1.306E+0	1.480E+1	1.890E+1
-1.307E+0	1.472E+1	1.862E+1
-1.304E+0	1.476E+1	1.892E+1
-1.304E+0	1.484E+1	1.888E+1
-1.306E+0	1.489E+1	1.872E+1
-1.306E+0	1.490E+1	1.897E+1
-1.304E+0	1.500E+1	1.887E+1
-1.299E+0	1.484E+1	1.898E+1
-1.304E+0	1.498E+1	1.869E+1
-1.307E+0	1.475E+1	1.881E+1
-1.301E+0	1.478E+1	1.916E+1
-1.299E+0	1.478E+1	1.871E+1
-1.302E+0	1.486E+1	1.868E+1
-1.306E+0	1.473E+1	1.851E+1
-1.304E+0	1.478E+1	1.905E+1
-1.299E+0	1.510E+1	1.919E+1
-1.301E+0	1.479E+1	1.891E+1
-1.307E+0	1.469E+1	1.881E+1
[truncated: 100,955 more rows]
