# Supplementary material for: Improved ANAP incorporation and VCF analysis reveal details of P2X7 current facilitation and a limited conformational interplay between ATP binding and the intracellular ballast domain
Source: eLife. 2023 Jan 4;12:e82479. doi: 10.7554/eLife.82479 (PMC9859053; doi:10.7554/eLife.82479)
Supplement: Figure 4—source data 1. [file elife-82479-fig4-data1.zip › Figure-4_Source-data-1/T340_filterset-1_b23#11.csv]

-2.903E-1	3.539E+0	5.200E+0
-2.806E-1	3.575E+0	5.343E+0
-2.935E-1	3.455E+0	5.100E+0
-2.838E-1	3.491E+0	5.246E+0
-2.871E-1	3.517E+0	5.239E+0
-2.887E-1	3.513E+0	5.181E+0
-2.838E-1	3.562E+0	5.229E+0
-2.838E-1	3.481E+0	5.278E+0
-2.903E-1	3.413E+0	5.229E+0
-2.871E-1	3.445E+0	5.278E+0
-2.854E-1	3.601E+0	5.210E+0
-2.838E-1	3.494E+0	5.239E+0
-2.919E-1	3.416E+0	5.242E+0
-2.871E-1	3.500E+0	5.151E+0
-2.854E-1	3.513E+0	5.330E+0
-2.871E-1	3.523E+0	5.223E+0
-2.919E-1	3.526E+0	5.265E+0
-2.854E-1	3.517E+0	5.252E+0
-2.871E-1	3.513E+0	5.327E+0
-2.854E-1	3.448E+0	5.190E+0
-2.903E-1	3.478E+0	5.249E+0
-2.887E-1	3.396E+0	5.242E+0
-2.838E-1	3.465E+0	5.213E+0
-2.903E-1	3.484E+0	5.207E+0
-2.887E-1	3.491E+0	5.284E+0
-2.854E-1	3.465E+0	5.275E+0
-2.854E-1	3.452E+0	5.271E+0
-2.871E-1	3.513E+0	5.239E+0
-2.903E-1	3.442E+0	5.226E+0
-2.871E-1	3.448E+0	5.362E+0
-2.871E-1	3.529E+0	5.187E+0
-2.887E-1	3.575E+0	5.210E+0
-2.887E-1	3.442E+0	5.132E+0
-2.871E-1	3.432E+0	5.203E+0
-2.871E-1	3.491E+0	5.216E+0
-2.838E-1	3.529E+0	5.284E+0
-2.903E-1	3.474E+0	5.203E+0
-2.871E-1	3.439E+0	5.223E+0
-2.838E-1	3.507E+0	5.184E+0
-2.871E-1	3.510E+0	5.031E+0
-2.903E-1	3.517E+0	5.275E+0
-2.871E-1	3.529E+0	5.291E+0
-2.838E-1	3.581E+0	5.187E+0
-2.871E-1	3.471E+0	5.340E+0
-2.871E-1	3.526E+0	5.090E+0
-2.903E-1	3.513E+0	5.252E+0
-2.838E-1	3.445E+0	5.122E+0
-2.854E-1	3.481E+0	5.278E+0
-2.919E-1	3.474E+0	5.151E+0
-2.903E-1	3.520E+0	5.194E+0
-2.838E-1	3.455E+0	5.265E+0
-2.887E-1	3.497E+0	5.190E+0
-2.903E-1	3.513E+0	5.177E+0
-2.887E-1	3.422E+0	5.323E+0
-2.871E-1	3.478E+0	5.275E+0
-2.871E-1	3.552E+0	5.233E+0
-2.887E-1	3.520E+0	5.297E+0
-2.871E-1	3.322E+0	5.164E+0
-2.838E-1	3.504E+0	5.255E+0
-2.854E-1	3.507E+0	5.213E+0
-2.887E-1	3.384E+0	5.265E+0
-2.871E-1	3.542E+0	5.443E+0
-2.854E-1	3.487E+0	5.294E+0
-2.854E-1	3.384E+0	5.249E+0
-2.887E-1	3.452E+0	5.359E+0
-2.887E-1	3.429E+0	5.246E+0
-2.854E-1	3.559E+0	5.226E+0
-2.854E-1	3.523E+0	5.119E+0
-2.887E-1	3.513E+0	5.194E+0
-2.854E-1	3.377E+0	5.135E+0
-2.806E-1	3.581E+0	5.213E+0
-2.838E-1	3.478E+0	5.239E+0
-2.887E-1	3.529E+0	5.190E+0
-2.887E-1	3.377E+0	5.148E+0
-2.838E-1	3.497E+0	5.129E+0
-2.854E-1	3.474E+0	5.138E+0
-2.871E-1	3.416E+0	5.314E+0
-2.871E-1	3.549E+0	5.177E+0
-2.854E-1	3.559E+0	5.213E+0
-2.854E-1	3.465E+0	5.307E+0
-2.903E-1	3.546E+0	5.145E+0
-2.887E-1	3.494E+0	5.155E+0
-2.838E-1	3.526E+0	5.119E+0
-2.887E-1	3.497E+0	5.271E+0
-2.887E-1	3.458E+0	5.265E+0
-2.903E-1	3.465E+0	5.106E+0
-2.838E-1	3.500E+0	5.291E+0
-2.854E-1	3.517E+0	5.064E+0
-2.887E-1	3.497E+0	5.288E+0
-2.871E-1	3.504E+0	5.255E+0
-2.822E-1	3.523E+0	5.294E+0
-2.871E-1	3.494E+0	5.100E+0
-2.871E-1	3.513E+0	5.142E+0
-2.887E-1	3.520E+0	5.187E+0
-2.822E-1	3.500E+0	5.288E+0
-2.871E-1	3.445E+0	5.116E+0
-2.887E-1	3.393E+0	5.252E+0
-2.871E-1	3.455E+0	5.203E+0
-2.838E-1	3.607E+0	5.158E+0
-2.854E-1	3.494E+0	5.275E+0
-2.903E-1	3.523E+0	5.246E+0
-2.887E-1	3.377E+0	5.067E+0
-2.838E-1	3.474E+0	5.330E+0
-2.871E-1	3.439E+0	5.126E+0
-2.871E-1	3.484E+0	5.275E+0
-2.903E-1	3.439E+0	5.213E+0
-2.854E-1	3.572E+0	5.226E+0
-2.838E-1	3.403E+0	5.236E+0
-2.838E-1	3.497E+0	5.268E+0
-2.854E-1	3.523E+0	5.323E+0
-2.838E-1	3.471E+0	5.304E+0
-2.854E-1	3.481E+0	5.135E+0
-2.871E-1	3.504E+0	5.304E+0
-2.887E-1	3.555E+0	5.220E+0
-2.838E-1	3.520E+0	5.246E+0
-2.887E-1	3.510E+0	5.142E+0
-2.903E-1	3.481E+0	5.252E+0
-2.854E-1	3.478E+0	5.259E+0
-2.838E-1	3.474E+0	5.229E+0
-2.838E-1	3.484E+0	5.281E+0
-2.871E-1	3.481E+0	5.323E+0
-2.854E-1	3.575E+0	5.148E+0
-2.822E-1	3.510E+0	5.246E+0
-2.871E-1	3.448E+0	5.323E+0
-2.887E-1	3.504E+0	5.259E+0
-2.871E-1	3.562E+0	5.174E+0
-2.838E-1	3.504E+0	5.275E+0
-2.838E-1	3.461E+0	5.223E+0
-2.887E-1	3.439E+0	5.220E+0
-2.854E-1	3.497E+0	5.203E+0
-2.838E-1	3.448E+0	5.268E+0
-2.854E-1	3.500E+0	5.265E+0
-2.887E-1	3.497E+0	5.216E+0
-2.838E-1	3.452E+0	5.255E+0
-2.806E-1	3.435E+0	5.249E+0
-2.806E-1	3.507E+0	5.194E+0
-2.903E-1	3.435E+0	5.284E+0
-2.838E-1	3.510E+0	5.294E+0
-2.871E-1	3.675E+0	5.210E+0
-2.871E-1	3.458E+0	5.255E+0
-2.903E-1	3.601E+0	5.271E+0
-2.871E-1	3.585E+0	5.216E+0
-2.838E-1	3.526E+0	5.229E+0
-2.806E-1	3.504E+0	5.502E+0
-2.871E-1	3.396E+0	5.194E+0
-2.871E-1	3.536E+0	5.174E+0
-2.838E-1	3.435E+0	5.239E+0
-2.822E-1	3.439E+0	5.207E+0
-2.887E-1	3.426E+0	5.249E+0
-2.854E-1	3.542E+0	5.177E+0
-2.822E-1	3.510E+0	5.181E+0
-2.822E-1	3.468E+0	5.375E+0
-2.871E-1	3.448E+0	5.242E+0
-2.854E-1	3.581E+0	5.268E+0
-2.838E-1	3.487E+0	5.275E+0
-2.838E-1	3.426E+0	5.255E+0
-2.854E-1	3.542E+0	5.220E+0
-2.838E-1	3.536E+0	5.213E+0
-2.838E-1	3.471E+0	5.155E+0
-2.838E-1	3.539E+0	5.346E+0
-2.887E-1	3.497E+0	5.129E+0
-2.822E-1	3.542E+0	5.249E+0
-2.838E-1	3.504E+0	5.181E+0
-2.822E-1	3.403E+0	5.197E+0
-2.871E-1	3.413E+0	5.226E+0
-2.822E-1	3.491E+0	5.200E+0
-2.838E-1	3.432E+0	5.126E+0
-2.854E-1	3.481E+0	5.304E+0
-2.903E-1	3.481E+0	5.297E+0
-2.871E-1	3.409E+0	5.236E+0
-2.838E-1	3.474E+0	5.233E+0
-2.822E-1	3.380E+0	5.220E+0
-2.887E-1	3.546E+0	5.174E+0
-2.854E-1	3.491E+0	5.278E+0
-2.838E-1	3.458E+0	5.119E+0
-2.854E-1	3.520E+0	5.223E+0
-2.887E-1	3.429E+0	5.122E+0
-2.838E-1	3.529E+0	5.265E+0
-2.854E-1	3.348E+0	5.291E+0
-2.838E-1	3.494E+0	5.220E+0
-2.871E-1	3.650E+0	5.242E+0
-2.854E-1	3.442E+0	5.181E+0
-2.806E-1	3.611E+0	5.317E+0
-2.822E-1	3.468E+0	5.226E+0
-2.903E-1	3.491E+0	5.151E+0
-2.838E-1	3.491E+0	5.268E+0
-2.822E-1	3.478E+0	5.171E+0
-2.806E-1	3.601E+0	5.174E+0
-2.871E-1	3.455E+0	5.200E+0
-2.822E-1	3.510E+0	5.184E+0
-2.854E-1	3.529E+0	5.126E+0
-2.854E-1	3.536E+0	5.278E+0
-2.871E-1	3.504E+0	5.197E+0
-2.871E-1	3.361E+0	5.323E+0
-2.838E-1	3.396E+0	5.268E+0
-2.838E-1	3.546E+0	5.194E+0
-2.887E-1	3.429E+0	5.142E+0
-2.854E-1	3.458E+0	5.223E+0
-2.822E-1	3.507E+0	5.239E+0
-2.854E-1	3.445E+0	5.284E+0
-2.854E-1	3.419E+0	5.349E+0
-2.854E-1	3.468E+0	5.278E+0
-2.822E-1	3.504E+0	5.126E+0
-2.838E-1	3.403E+0	5.343E+0
-2.871E-1	3.471E+0	5.190E+0
-2.838E-1	3.513E+0	5.164E+0
-2.822E-1	3.575E+0	5.226E+0
-2.838E-1	3.568E+0	5.126E+0
-2.887E-1	3.478E+0	5.271E+0
-2.838E-1	3.542E+0	5.323E+0
-2.822E-1	3.396E+0	5.288E+0
-2.854E-1	3.452E+0	5.015E+0
-2.854E-1	3.494E+0	5.226E+0
-2.838E-1	3.429E+0	5.288E+0
-2.806E-1	3.487E+0	5.197E+0
-2.871E-1	3.361E+0	5.271E+0
-2.838E-1	3.455E+0	5.246E+0
-2.822E-1	3.497E+0	5.190E+0
-2.822E-1	3.481E+0	5.271E+0
-2.822E-1	3.555E+0	5.129E+0
-2.871E-1	3.416E+0	5.242E+0
-2.838E-1	3.455E+0	5.168E+0
-2.806E-1	3.429E+0	5.135E+0
-2.822E-1	3.409E+0	5.255E+0
-2.871E-1	3.445E+0	5.158E+0
-2.838E-1	3.478E+0	5.109E+0
-2.822E-1	3.471E+0	5.181E+0
-2.838E-1	3.458E+0	5.275E+0
-2.854E-1	3.442E+0	5.148E+0
-2.871E-1	3.432E+0	5.177E+0
-2.838E-1	3.487E+0	5.174E+0
-2.854E-1	3.445E+0	5.223E+0
-2.887E-1	3.465E+0	5.262E+0
-2.854E-1	3.624E+0	5.268E+0
-2.838E-1	3.517E+0	5.161E+0
-2.838E-1	3.396E+0	5.168E+0
-2.854E-1	3.542E+0	5.155E+0
-2.838E-1	3.507E+0	5.255E+0
-2.822E-1	3.494E+0	5.265E+0
-2.822E-1	3.559E+0	5.181E+0
-2.871E-1	3.549E+0	5.190E+0
-2.854E-1	3.510E+0	5.155E+0
-2.822E-1	3.468E+0	5.255E+0
-2.838E-1	3.396E+0	5.226E+0
-2.854E-1	3.526E+0	5.333E+0
-2.838E-1	3.529E+0	5.239E+0
-2.838E-1	3.452E+0	5.278E+0
-2.838E-1	3.409E+0	5.207E+0
-2.854E-1	3.468E+0	5.249E+0
-2.871E-1	3.481E+0	5.155E+0
-2.789E-1	3.484E+0	5.239E+0
-2.838E-1	3.468E+0	5.116E+0
-2.871E-1	3.559E+0	5.349E+0
-2.838E-1	3.468E+0	5.301E+0
-2.789E-1	3.458E+0	5.087E+0
-2.854E-1	3.452E+0	5.307E+0
-2.854E-1	3.416E+0	5.190E+0
-2.838E-1	3.500E+0	5.116E+0
-2.822E-1	3.474E+0	5.262E+0
-2.838E-1	3.400E+0	5.268E+0
-2.854E-1	3.562E+0	5.317E+0
-2.838E-1	3.497E+0	5.197E+0
-2.822E-1	3.633E+0	5.109E+0
-2.838E-1	3.409E+0	5.229E+0
-2.838E-1	3.448E+0	5.220E+0
-2.871E-1	3.523E+0	5.161E+0
-2.806E-1	3.533E+0	5.362E+0
-2.822E-1	3.416E+0	5.278E+0
-2.854E-1	3.439E+0	5.265E+0
-2.838E-1	3.478E+0	5.297E+0
-2.789E-1	3.484E+0	5.057E+0
-2.838E-1	3.358E+0	5.213E+0
-2.838E-1	3.471E+0	5.356E+0
-2.838E-1	3.348E+0	5.213E+0
-2.822E-1	3.565E+0	5.190E+0
-2.806E-1	3.432E+0	5.187E+0
-2.871E-1	3.549E+0	5.197E+0
-2.871E-1	3.461E+0	5.265E+0
-2.838E-1	3.487E+0	5.275E+0
-2.838E-1	3.341E+0	5.184E+0
-2.822E-1	3.426E+0	5.255E+0
-2.854E-1	3.445E+0	5.307E+0
-2.806E-1	3.559E+0	5.278E+0
-2.854E-1	3.484E+0	5.151E+0
-2.854E-1	3.484E+0	5.304E+0
-2.822E-1	3.510E+0	5.304E+0
-2.822E-1	3.393E+0	5.174E+0
-2.822E-1	3.426E+0	5.174E+0
-2.838E-1	3.442E+0	5.119E+0
-2.838E-1	3.442E+0	5.242E+0
-2.822E-1	3.546E+0	5.145E+0
-2.838E-1	3.361E+0	5.252E+0
-2.854E-1	3.529E+0	5.135E+0
-2.838E-1	3.533E+0	5.155E+0
-2.789E-1	3.474E+0	5.113E+0
-2.806E-1	3.445E+0	5.168E+0
-2.871E-1	3.491E+0	5.187E+0
-2.838E-1	3.409E+0	5.035E+0
-2.822E-1	3.448E+0	5.103E+0
-2.806E-1	3.468E+0	5.233E+0
-2.854E-1	3.328E+0	5.340E+0
-2.806E-1	3.487E+0	5.138E+0
-2.806E-1	3.426E+0	5.164E+0
-2.838E-1	3.523E+0	5.087E+0
-2.838E-1	3.510E+0	5.142E+0
-2.822E-1	3.387E+0	5.135E+0
-2.806E-1	3.559E+0	5.281E+0
-2.822E-1	3.484E+0	5.174E+0
-2.854E-1	3.461E+0	5.239E+0
-2.854E-1	3.478E+0	5.126E+0
-2.789E-1	3.481E+0	5.171E+0
-2.806E-1	3.494E+0	5.129E+0
-2.871E-1	3.442E+0	5.129E+0
-2.822E-1	3.520E+0	5.301E+0
-2.806E-1	3.562E+0	5.142E+0
-2.822E-1	3.452E+0	5.197E+0
-2.838E-1	3.500E+0	5.190E+0
-2.854E-1	3.510E+0	5.336E+0
-2.822E-1	3.542E+0	5.213E+0
-2.773E-1	3.520E+0	5.236E+0
-2.871E-1	3.409E+0	5.265E+0
-2.838E-1	3.533E+0	5.213E+0
-2.773E-1	3.575E+0	5.174E+0
-2.822E-1	3.546E+0	5.177E+0
-2.838E-1	3.387E+0	5.226E+0
-2.822E-1	3.361E+0	5.142E+0
-2.822E-1	3.513E+0	5.145E+0
-2.789E-1	3.497E+0	5.177E+0
-2.822E-1	3.520E+0	5.142E+0
-2.822E-1	3.409E+0	5.246E+0
-2.789E-1	3.533E+0	5.239E+0
-2.822E-1	3.406E+0	5.197E+0
-2.871E-1	3.478E+0	5.106E+0
-2.806E-1	3.536E+0	5.294E+0
-2.822E-1	3.494E+0	5.353E+0
-2.806E-1	3.426E+0	5.233E+0
-2.838E-1	3.445E+0	5.317E+0
-2.822E-1	3.384E+0	5.138E+0
-2.822E-1	3.461E+0	5.249E+0
-2.838E-1	3.432E+0	5.187E+0
-2.854E-1	3.559E+0	5.197E+0
-2.822E-1	3.403E+0	5.174E+0
-2.789E-1	3.384E+0	5.229E+0
-2.789E-1	3.542E+0	5.103E+0
-2.871E-1	3.487E+0	5.100E+0
-2.822E-1	3.387E+0	5.171E+0
-2.806E-1	3.315E+0	5.155E+0
-2.806E-1	3.461E+0	5.249E+0
-2.871E-1	3.358E+0	5.330E+0
-2.822E-1	3.409E+0	5.220E+0
-2.773E-1	3.435E+0	5.249E+0
-2.822E-1	3.539E+0	5.320E+0
-2.838E-1	3.445E+0	5.203E+0
-2.806E-1	3.549E+0	5.103E+0
-2.789E-1	3.432E+0	5.138E+0
-2.822E-1	3.471E+0	5.249E+0
-2.854E-1	3.455E+0	5.288E+0
-2.871E-1	3.461E+0	5.255E+0
-2.806E-1	3.484E+0	5.220E+0
-2.789E-1	3.465E+0	5.236E+0
-2.854E-1	3.452E+0	5.074E+0
-2.822E-1	3.445E+0	5.171E+0
-2.838E-1	3.487E+0	5.194E+0
-2.822E-1	3.468E+0	5.242E+0
-2.838E-1	3.439E+0	5.255E+0
-2.806E-1	3.435E+0	5.145E+0
-2.806E-1	3.458E+0	5.239E+0
-2.789E-1	3.507E+0	5.132E+0
-2.838E-1	3.429E+0	5.181E+0
-2.822E-1	3.452E+0	5.281E+0
-2.773E-1	3.432E+0	5.142E+0
-2.806E-1	3.478E+0	5.236E+0
-2.854E-1	3.461E+0	5.109E+0
-2.838E-1	3.471E+0	5.184E+0
-2.789E-1	3.510E+0	5.246E+0
-2.789E-1	3.484E+0	5.057E+0
-2.871E-1	3.432E+0	5.093E+0
-2.822E-1	3.504E+0	5.229E+0
-2.838E-1	3.539E+0	5.278E+0
-2.806E-1	3.426E+0	5.184E+0
-2.838E-1	3.435E+0	5.197E+0
-2.806E-1	3.461E+0	5.177E+0
-2.773E-1	3.371E+0	5.184E+0
-2.789E-1	3.504E+0	5.275E+0
-2.822E-1	3.458E+0	5.372E+0
-2.822E-1	3.513E+0	5.278E+0
-2.838E-1	3.513E+0	5.122E+0
-2.789E-1	3.393E+0	5.203E+0
-2.854E-1	3.439E+0	5.220E+0
-2.822E-1	3.513E+0	5.255E+0
-2.789E-1	3.465E+0	5.028E+0
-2.822E-1	3.435E+0	5.096E+0
-2.806E-1	3.588E+0	5.151E+0
-2.822E-1	3.400E+0	5.252E+0
-2.806E-1	3.426E+0	5.181E+0
-2.838E-1	3.497E+0	5.213E+0
-2.838E-1	3.471E+0	5.074E+0
-2.806E-1	3.468E+0	5.184E+0
-2.838E-1	3.529E+0	5.109E+0
-2.789E-1	3.500E+0	5.252E+0
-2.822E-1	3.507E+0	5.330E+0
-2.822E-1	3.400E+0	5.142E+0
-2.789E-1	3.429E+0	5.333E+0
-2.789E-1	3.445E+0	5.197E+0
-2.806E-1	3.474E+0	5.369E+0
-2.822E-1	3.406E+0	5.223E+0
-2.789E-1	3.452E+0	5.184E+0
-2.806E-1	3.478E+0	5.194E+0
-2.838E-1	3.468E+0	5.197E+0
-2.838E-1	3.507E+0	5.220E+0
-2.789E-1	3.426E+0	5.145E+0
-2.789E-1	3.371E+0	5.310E+0
-2.822E-1	3.406E+0	5.080E+0
-2.854E-1	3.452E+0	5.226E+0
-2.773E-1	3.461E+0	5.213E+0
-2.822E-1	3.513E+0	5.158E+0
-2.822E-1	3.539E+0	5.262E+0
-2.822E-1	3.494E+0	5.155E+0
-2.773E-1	3.529E+0	5.216E+0
-2.822E-1	3.354E+0	5.291E+0
-2.838E-1	3.504E+0	5.106E+0
-2.806E-1	3.468E+0	5.096E+0
-2.741E-1	3.442E+0	5.015E+0
-2.806E-1	3.455E+0	5.190E+0
-2.806E-1	3.406E+0	5.223E+0
-2.838E-1	3.403E+0	5.109E+0
-2.773E-1	3.351E+0	5.171E+0
-2.789E-1	3.461E+0	5.138E+0
-2.822E-1	3.468E+0	5.100E+0
-2.854E-1	3.419E+0	5.151E+0
-2.806E-1	3.442E+0	5.239E+0
-2.806E-1	3.338E+0	5.093E+0
-2.838E-1	3.439E+0	5.223E+0
-2.838E-1	3.445E+0	5.181E+0
-2.789E-1	3.384E+0	5.330E+0
-2.806E-1	3.491E+0	5.132E+0
-2.838E-1	3.426E+0	5.242E+0
-2.806E-1	3.491E+0	5.164E+0
-2.757E-1	3.526E+0	5.161E+0
-2.806E-1	3.435E+0	5.096E+0
-2.822E-1	3.465E+0	5.109E+0
-2.822E-1	3.494E+0	5.314E+0
-2.789E-1	3.416E+0	5.226E+0
-2.773E-1	3.517E+0	5.229E+0
-2.822E-1	3.487E+0	5.200E+0
-2.822E-1	3.367E+0	5.119E+0
-2.757E-1	3.364E+0	5.301E+0
-2.789E-1	3.507E+0	5.151E+0
-2.838E-1	3.468E+0	5.265E+0
-2.822E-1	3.429E+0	5.174E+0
-2.789E-1	3.396E+0	5.077E+0
-2.773E-1	3.429E+0	5.213E+0
-2.789E-1	3.461E+0	5.210E+0
-2.822E-1	3.452E+0	5.129E+0
-2.789E-1	3.367E+0	5.109E+0
-2.806E-1	3.400E+0	5.100E+0
-2.822E-1	3.445E+0	5.113E+0
-2.838E-1	3.380E+0	5.138E+0
-2.789E-1	3.468E+0	5.171E+0
-2.838E-1	3.364E+0	5.184E+0
-2.854E-1	3.406E+0	5.197E+0
-2.806E-1	3.387E+0	5.126E+0
-2.773E-1	3.416E+0	5.197E+0
-2.789E-1	3.439E+0	5.255E+0
-2.822E-1	3.542E+0	5.067E+0
-2.822E-1	3.458E+0	5.100E+0
-2.773E-1	3.465E+0	5.187E+0
-2.773E-1	3.452E+0	5.181E+0
-2.838E-1	3.504E+0	5.181E+0
-2.822E-1	3.487E+0	5.067E+0
-2.789E-1	3.555E+0	5.067E+0
-2.806E-1	3.500E+0	5.262E+0
-2.806E-1	3.406E+0	5.093E+0
-2.838E-1	3.497E+0	5.207E+0
-2.773E-1	3.481E+0	5.164E+0
-2.806E-1	3.546E+0	5.083E+0
-2.806E-1	3.400E+0	5.168E+0
-2.806E-1	3.507E+0	5.138E+0
-2.789E-1	3.484E+0	5.190E+0
-2.822E-1	3.474E+0	5.242E+0
-2.822E-1	3.517E+0	5.255E+0
-2.789E-1	3.455E+0	5.194E+0
-2.789E-1	3.426E+0	5.200E+0
-2.773E-1	3.484E+0	5.388E+0
-2.822E-1	3.465E+0	5.220E+0
-2.789E-1	3.361E+0	5.249E+0
-2.789E-1	3.468E+0	5.100E+0
-2.789E-1	3.581E+0	5.158E+0
-2.838E-1	3.322E+0	5.268E+0
-2.806E-1	3.588E+0	5.327E+0
-2.789E-1	3.439E+0	5.207E+0
-2.806E-1	3.422E+0	5.203E+0
-2.838E-1	3.494E+0	5.155E+0
-2.789E-1	3.429E+0	5.119E+0
-2.757E-1	3.335E+0	5.070E+0
-2.806E-1	3.448E+0	5.200E+0
-2.822E-1	3.581E+0	5.051E+0
-2.838E-1	3.403E+0	5.203E+0
-2.773E-1	3.419E+0	5.100E+0
-2.773E-1	3.448E+0	5.177E+0
-2.838E-1	3.559E+0	5.148E+0
-2.806E-1	3.429E+0	5.142E+0
-2.789E-1	3.452E+0	5.246E+0
-2.757E-1	3.487E+0	5.242E+0
-2.854E-1	3.435E+0	5.190E+0
-2.789E-1	3.481E+0	5.310E+0
-2.789E-1	3.358E+0	5.142E+0
-2.789E-1	3.406E+0	5.051E+0
-2.822E-1	3.487E+0	5.083E+0
-2.806E-1	3.393E+0	5.246E+0
-2.773E-1	3.387E+0	5.197E+0
-2.789E-1	3.416E+0	5.145E+0
-2.822E-1	3.445E+0	5.171E+0
-2.822E-1	3.507E+0	5.103E+0
-2.789E-1	3.439E+0	5.035E+0
-2.789E-1	3.552E+0	5.064E+0
-2.838E-1	3.510E+0	5.106E+0
-2.806E-1	3.422E+0	5.087E+0
-2.789E-1	3.458E+0	5.275E+0
-2.789E-1	3.461E+0	5.129E+0
-2.806E-1	3.468E+0	5.122E+0
-2.773E-1	3.400E+0	5.044E+0
-2.757E-1	3.468E+0	5.096E+0
-2.789E-1	3.429E+0	5.229E+0
-2.838E-1	3.364E+0	5.119E+0
-2.773E-1	3.409E+0	5.223E+0
-2.789E-1	3.429E+0	5.168E+0
-2.757E-1	3.387E+0	5.132E+0
-2.854E-1	3.445E+0	5.190E+0
-2.822E-1	3.494E+0	5.174E+0
-2.789E-1	3.380E+0	5.294E+0
-2.757E-1	3.384E+0	5.100E+0
-2.822E-1	3.526E+0	5.177E+0
-2.806E-1	3.455E+0	5.100E+0
-2.789E-1	3.461E+0	5.074E+0
-2.806E-1	3.445E+0	5.057E+0
-2.822E-1	3.484E+0	5.155E+0
-2.806E-1	3.520E+0	5.103E+0
-2.789E-1	3.471E+0	5.236E+0
-2.789E-1	3.536E+0	5.070E+0
-2.822E-1	3.387E+0	5.265E+0
-2.789E-1	3.481E+0	5.242E+0
-2.789E-1	3.390E+0	5.190E+0
-2.789E-1	3.507E+0	5.148E+0
-2.822E-1	3.413E+0	5.109E+0
-2.806E-1	3.448E+0	5.190E+0
-2.773E-1	3.374E+0	5.093E+0
-2.757E-1	3.500E+0	5.190E+0
-2.854E-1	3.529E+0	5.197E+0
-2.757E-1	3.471E+0	5.184E+0
-2.773E-1	3.513E+0	5.161E+0
-2.773E-1	3.442E+0	5.190E+0
-2.838E-1	3.455E+0	5.200E+0
-2.773E-1	3.533E+0	5.171E+0
-2.773E-1	3.465E+0	5.220E+0
-2.757E-1	3.491E+0	5.070E+0
-2.806E-1	3.461E+0	5.119E+0
-2.757E-1	3.432E+0	5.197E+0
-2.773E-1	3.406E+0	5.213E+0
-2.773E-1	3.484E+0	5.177E+0
-2.773E-1	3.533E+0	5.002E+0
-2.806E-1	3.542E+0	5.087E+0
-2.741E-1	3.448E+0	5.106E+0
-2.789E-1	3.517E+0	5.113E+0
-2.789E-1	3.507E+0	5.194E+0
-2.789E-1	3.413E+0	5.246E+0
-2.773E-1	3.435E+0	5.216E+0
-2.757E-1	3.487E+0	5.155E+0
-2.822E-1	3.533E+0	5.268E+0
-2.789E-1	3.409E+0	5.197E+0
-2.725E-1	3.448E+0	5.090E+0
-2.757E-1	3.481E+0	5.064E+0
-2.806E-1	3.416E+0	5.233E+0
-2.773E-1	3.426E+0	5.177E+0
-2.789E-1	3.422E+0	5.239E+0
-2.789E-1	3.461E+0	5.122E+0
-2.789E-1	3.465E+0	5.126E+0
-2.822E-1	3.426E+0	5.207E+0
-2.773E-1	3.507E+0	5.252E+0
-2.773E-1	3.403E+0	5.252E+0
-2.789E-1	3.468E+0	5.074E+0
-2.773E-1	3.491E+0	5.184E+0
-2.757E-1	3.322E+0	5.164E+0
-2.773E-1	3.377E+0	5.190E+0
-2.822E-1	3.442E+0	5.203E+0
-2.822E-1	3.439E+0	5.142E+0
-2.757E-1	3.419E+0	5.113E+0
-2.773E-1	3.435E+0	5.126E+0
-2.773E-1	3.367E+0	5.138E+0
-2.806E-1	3.549E+0	5.223E+0
-2.757E-1	3.494E+0	5.083E+0
-2.789E-1	3.374E+0	5.236E+0
-2.822E-1	3.416E+0	5.116E+0
-2.789E-1	3.390E+0	5.155E+0
-2.773E-1	3.393E+0	5.100E+0
-2.773E-1	3.458E+0	5.148E+0
-2.773E-1	3.419E+0	5.100E+0
-2.822E-1	3.468E+0	5.067E+0
-2.757E-1	3.432E+0	5.216E+0
-2.789E-1	3.396E+0	5.236E+0
-2.806E-1	3.452E+0	5.151E+0
-2.773E-1	3.345E+0	5.132E+0
-2.725E-1	3.390E+0	5.116E+0
-2.773E-1	3.426E+0	5.116E+0
-2.741E-1	3.400E+0	5.093E+0
-2.822E-1	3.448E+0	5.161E+0
-2.725E-1	3.448E+0	5.259E+0
-2.773E-1	3.481E+0	5.119E+0
-2.773E-1	3.400E+0	5.080E+0
-2.806E-1	3.533E+0	5.129E+0
-2.725E-1	3.419E+0	5.083E+0
-2.773E-1	3.396E+0	5.181E+0
-2.806E-1	3.422E+0	5.044E+0
-2.822E-1	3.513E+0	5.087E+0
-2.741E-1	3.387E+0	5.061E+0
-2.773E-1	3.364E+0	5.220E+0
-2.806E-1	3.435E+0	5.210E+0
-2.806E-1	3.384E+0	5.129E+0
-2.741E-1	3.504E+0	5.161E+0
-2.789E-1	3.322E+0	5.138E+0
-2.806E-1	3.422E+0	5.213E+0
-2.822E-1	3.409E+0	5.100E+0
-2.757E-1	3.419E+0	5.181E+0
-2.789E-1	3.445E+0	5.093E+0
-2.789E-1	3.591E+0	5.129E+0
-2.789E-1	3.409E+0	5.297E+0
-2.741E-1	3.409E+0	5.327E+0
-2.789E-1	3.380E+0	5.158E+0
-2.806E-1	3.500E+0	5.138E+0
-2.773E-1	3.432E+0	5.317E+0
-2.741E-1	3.396E+0	5.284E+0
-2.789E-1	3.396E+0	5.142E+0
-2.789E-1	3.455E+0	5.151E+0
-2.806E-1	3.523E+0	5.181E+0
-2.741E-1	3.468E+0	5.187E+0
-2.806E-1	3.471E+0	5.281E+0
-2.773E-1	3.380E+0	5.109E+0
-2.822E-1	3.322E+0	5.213E+0
-2.757E-1	3.364E+0	5.233E+0
-2.789E-1	3.396E+0	5.138E+0
-2.822E-1	3.491E+0	5.096E+0
-2.806E-1	3.409E+0	5.271E+0
-2.757E-1	3.283E+0	5.106E+0
-2.789E-1	3.435E+0	5.190E+0
-2.806E-1	3.445E+0	5.181E+0
-2.789E-1	3.497E+0	5.275E+0
-2.741E-1	3.409E+0	5.210E+0
-2.741E-1	3.461E+0	5.119E+0
-2.789E-1	3.448E+0	5.164E+0
-2.838E-1	3.458E+0	5.213E+0
-2.725E-1	3.481E+0	5.187E+0
-2.757E-1	3.520E+0	5.239E+0
-2.806E-1	3.387E+0	5.135E+0
-2.773E-1	3.435E+0	5.061E+0
-2.741E-1	3.426E+0	5.190E+0
-2.773E-1	3.513E+0	5.135E+0
-2.773E-1	3.455E+0	5.028E+0
-2.806E-1	3.471E+0	5.190E+0
-2.757E-1	3.478E+0	5.229E+0
-2.757E-1	3.562E+0	5.109E+0
-2.789E-1	3.487E+0	5.171E+0
-2.789E-1	3.452E+0	5.190E+0
-2.773E-1	3.435E+0	5.213E+0
-2.773E-1	3.400E+0	5.142E+0
-2.789E-1	3.432E+0	5.246E+0
-2.773E-1	3.487E+0	5.190E+0
-2.757E-1	3.474E+0	5.184E+0
-2.741E-1	3.491E+0	5.080E+0
-2.806E-1	3.396E+0	5.268E+0
-2.789E-1	3.335E+0	5.226E+0
-2.773E-1	3.517E+0	5.317E+0
-2.757E-1	3.471E+0	5.077E+0
-2.773E-1	3.445E+0	5.044E+0
-2.773E-1	3.429E+0	5.087E+0
-2.789E-1	3.409E+0	5.259E+0
-2.725E-1	3.351E+0	5.116E+0
-2.789E-1	3.432E+0	5.090E+0
-2.773E-1	3.471E+0	5.129E+0
-2.741E-1	3.448E+0	5.087E+0
-2.741E-1	3.507E+0	5.239E+0
-2.822E-1	3.406E+0	5.233E+0
-2.741E-1	3.494E+0	5.155E+0
-2.757E-1	3.371E+0	5.106E+0
-2.741E-1	3.627E+0	5.200E+0
-2.806E-1	3.478E+0	5.151E+0
-2.806E-1	3.403E+0	5.145E+0
-2.757E-1	3.458E+0	5.158E+0
-2.757E-1	3.380E+0	5.077E+0
-2.806E-1	3.371E+0	5.220E+0
-2.725E-1	3.396E+0	5.100E+0
-2.757E-1	3.429E+0	5.171E+0
-2.741E-1	3.497E+0	5.041E+0
-2.757E-1	3.578E+0	5.236E+0
-2.757E-1	3.371E+0	5.113E+0
-2.741E-1	3.426E+0	5.138E+0
-2.757E-1	3.364E+0	5.135E+0
-2.806E-1	3.416E+0	5.233E+0
-2.741E-1	3.426E+0	5.080E+0
-2.757E-1	3.448E+0	5.174E+0
-2.757E-1	3.432E+0	5.087E+0
-2.789E-1	3.461E+0	5.138E+0
-2.757E-1	3.426E+0	5.278E+0
-2.757E-1	3.497E+0	5.135E+0
-2.757E-1	3.491E+0	5.249E+0
-2.806E-1	3.419E+0	5.236E+0
-2.806E-1	3.403E+0	5.135E+0
-2.741E-1	3.455E+0	5.177E+0
-2.708E-1	3.497E+0	5.135E+0
-2.838E-1	3.478E+0	5.064E+0
-2.773E-1	3.351E+0	5.200E+0
-2.741E-1	3.426E+0	5.233E+0
-2.741E-1	3.367E+0	5.161E+0
-2.822E-1	3.481E+0	5.132E+0
-2.741E-1	3.497E+0	5.119E+0
-2.773E-1	3.497E+0	5.161E+0
-2.708E-1	3.351E+0	5.145E+0
-2.789E-1	3.461E+0	5.249E+0
-2.773E-1	3.552E+0	5.213E+0
-2.725E-1	3.481E+0	5.100E+0
-2.725E-1	3.409E+0	5.190E+0
-2.806E-1	3.374E+0	5.187E+0
-2.757E-1	3.348E+0	5.028E+0
-2.757E-1	3.474E+0	5.135E+0
-2.741E-1	3.400E+0	5.100E+0
-2.806E-1	3.374E+0	5.145E+0
-2.773E-1	3.429E+0	5.103E+0
-2.741E-1	3.445E+0	5.129E+0
-2.757E-1	3.487E+0	5.174E+0
-2.822E-1	3.445E+0	5.145E+0
-2.757E-1	3.455E+0	5.226E+0
-2.757E-1	3.448E+0	5.103E+0
-2.725E-1	3.471E+0	5.142E+0
-2.789E-1	3.348E+0	5.174E+0
-2.757E-1	3.409E+0	5.077E+0
-2.741E-1	3.452E+0	5.164E+0
-2.725E-1	3.364E+0	5.142E+0
-2.789E-1	3.468E+0	5.122E+0
-2.773E-1	3.465E+0	5.158E+0
-2.725E-1	3.432E+0	5.229E+0
-2.741E-1	3.552E+0	5.259E+0
-2.789E-1	3.345E+0	5.067E+0
-2.806E-1	3.452E+0	5.142E+0
-2.741E-1	3.439E+0	5.220E+0
-2.741E-1	3.426E+0	5.113E+0
-2.757E-1	3.504E+0	5.242E+0
-2.773E-1	3.406E+0	5.135E+0
-2.725E-1	3.617E+0	5.262E+0
-2.708E-1	3.465E+0	5.216E+0
-2.773E-1	3.474E+0	5.106E+0
-2.773E-1	3.471E+0	5.077E+0
-2.708E-1	3.458E+0	5.265E+0
-2.741E-1	3.377E+0	5.213E+0
-2.789E-1	3.458E+0	5.164E+0
-2.789E-1	3.377E+0	5.119E+0
-2.741E-1	3.426E+0	4.992E+0
-2.757E-1	3.455E+0	5.184E+0
-2.773E-1	3.491E+0	5.106E+0
-2.806E-1	3.529E+0	5.236E+0
-2.725E-1	3.390E+0	5.184E+0
-2.741E-1	3.536E+0	5.249E+0
-2.757E-1	3.533E+0	5.184E+0
-2.773E-1	3.380E+0	5.151E+0
-2.708E-1	3.507E+0	5.142E+0
-2.773E-1	3.432E+0	5.236E+0
-2.789E-1	3.448E+0	5.077E+0
-2.773E-1	3.374E+0	5.093E+0
-2.708E-1	3.442E+0	5.187E+0
-2.757E-1	3.419E+0	5.246E+0
-2.773E-1	3.400E+0	5.197E+0
-2.789E-1	3.448E+0	5.216E+0
-2.725E-1	3.461E+0	5.187E+0
-2.773E-1	3.422E+0	5.138E+0
-2.773E-1	3.406E+0	5.229E+0
-2.757E-1	3.507E+0	5.177E+0
-2.757E-1	3.432E+0	5.138E+0
-2.773E-1	3.510E+0	5.132E+0
-2.757E-1	3.507E+0	5.284E+0
-2.789E-1	3.348E+0	5.177E+0
-2.708E-1	3.439E+0	5.294E+0
-2.773E-1	3.396E+0	5.126E+0
-2.773E-1	3.435E+0	5.174E+0
-2.757E-1	3.380E+0	5.106E+0
-2.708E-1	3.478E+0	5.216E+0
-2.773E-1	3.461E+0	5.142E+0
-2.757E-1	3.536E+0	5.203E+0
-2.789E-1	3.559E+0	5.223E+0
-2.708E-1	3.429E+0	5.116E+0
-2.757E-1	3.510E+0	4.960E+0
-2.757E-1	3.422E+0	5.174E+0
-2.789E-1	3.315E+0	5.161E+0
-2.708E-1	3.341E+0	5.294E+0
-2.708E-1	3.309E+0	5.174E+0
-2.789E-1	3.491E+0	5.038E+0
-2.789E-1	3.529E+0	5.022E+0
-2.708E-1	3.416E+0	5.223E+0
-2.741E-1	3.426E+0	5.161E+0
-2.757E-1	3.504E+0	5.171E+0
-2.806E-1	3.581E+0	5.233E+0
-2.741E-1	3.403E+0	5.113E+0
-2.757E-1	3.523E+0	5.200E+0
-2.725E-1	3.452E+0	5.106E+0
-2.806E-1	3.494E+0	5.142E+0
-2.725E-1	3.455E+0	5.171E+0
-2.757E-1	3.435E+0	5.103E+0
-2.757E-1	3.568E+0	5.119E+0
-2.773E-1	3.445E+0	5.229E+0
-2.725E-1	3.435E+0	5.271E+0
-2.741E-1	3.471E+0	5.184E+0
-2.741E-1	3.474E+0	5.236E+0
-2.789E-1	3.406E+0	5.126E+0
-2.725E-1	3.419E+0	5.216E+0
-2.757E-1	3.507E+0	5.174E+0
-2.757E-1	3.442E+0	5.145E+0
-2.757E-1	3.332E+0	5.184E+0
-2.741E-1	3.445E+0	5.190E+0
-2.741E-1	3.439E+0	5.158E+0
-2.725E-1	3.468E+0	5.284E+0
-2.773E-1	3.481E+0	5.151E+0
-2.725E-1	3.458E+0	5.054E+0
-2.757E-1	3.406E+0	5.038E+0
-2.757E-1	3.419E+0	5.216E+0
-2.757E-1	3.409E+0	5.113E+0
-2.725E-1	3.358E+0	5.135E+0
-2.741E-1	3.497E+0	5.168E+0
-2.773E-1	3.354E+0	5.184E+0
-2.757E-1	3.406E+0	5.122E+0
-2.708E-1	3.406E+0	5.239E+0
-2.757E-1	3.536E+0	5.132E+0
-2.757E-1	3.439E+0	5.077E+0
-2.773E-1	3.390E+0	5.268E+0
-2.725E-1	3.481E+0	5.158E+0
-2.708E-1	3.364E+0	5.229E+0
-2.757E-1	3.413E+0	5.158E+0
-2.789E-1	3.309E+0	5.190E+0
-2.708E-1	3.358E+0	5.035E+0
-2.725E-1	3.542E+0	5.161E+0
-2.773E-1	3.413E+0	5.100E+0
-2.757E-1	3.377E+0	5.054E+0
-2.725E-1	3.471E+0	5.129E+0
-2.757E-1	3.400E+0	5.070E+0
-2.773E-1	3.465E+0	5.262E+0
-2.773E-1	3.529E+0	5.151E+0
-2.725E-1	3.481E+0	5.038E+0
-2.725E-1	3.374E+0	5.174E+0
-2.757E-1	3.406E+0	5.236E+0
-2.773E-1	3.387E+0	5.116E+0
-2.692E-1	3.387E+0	5.207E+0
-2.725E-1	3.507E+0	5.106E+0
-2.773E-1	3.396E+0	5.181E+0
-2.773E-1	3.400E+0	5.061E+0
-2.708E-1	3.471E+0	5.223E+0
-2.708E-1	3.419E+0	5.132E+0
-2.773E-1	3.487E+0	5.184E+0
-2.725E-1	3.474E+0	5.041E+0
-2.741E-1	3.529E+0	5.323E+0
-2.708E-1	3.487E+0	5.028E+0
-2.789E-1	3.549E+0	5.177E+0
-2.741E-1	3.439E+0	5.187E+0
-2.741E-1	3.455E+0	5.207E+0
-2.708E-1	3.416E+0	5.119E+0
-2.789E-1	3.448E+0	5.177E+0
-2.741E-1	3.491E+0	5.171E+0
-2.757E-1	3.413E+0	5.226E+0
-2.725E-1	3.358E+0	5.122E+0
-2.741E-1	3.442E+0	5.236E+0
-2.741E-1	3.484E+0	5.132E+0
-2.741E-1	3.409E+0	5.246E+0
-2.725E-1	3.429E+0	5.148E+0
-2.789E-1	3.517E+0	5.138E+0
-2.741E-1	3.374E+0	5.129E+0
-2.725E-1	3.468E+0	5.200E+0
-2.725E-1	3.419E+0	5.210E+0
-2.789E-1	3.455E+0	5.203E+0
-2.741E-1	3.510E+0	5.187E+0
-2.741E-1	3.387E+0	5.200E+0
-2.725E-1	3.380E+0	5.194E+0
-2.789E-1	3.513E+0	5.161E+0
-2.725E-1	3.478E+0	5.090E+0
-2.725E-1	3.400E+0	5.164E+0
-2.692E-1	3.468E+0	5.161E+0
-2.789E-1	3.364E+0	5.138E+0
-2.708E-1	3.458E+0	5.161E+0
-2.725E-1	3.380E+0	5.255E+0
-2.692E-1	3.468E+0	5.194E+0
-2.741E-1	3.422E+0	5.061E+0
-2.741E-1	3.409E+0	5.116E+0
-2.725E-1	3.341E+0	5.103E+0
-2.708E-1	3.429E+0	5.236E+0
-2.773E-1	3.452E+0	5.148E+0
-2.741E-1	3.448E+0	5.174E+0
-2.741E-1	3.513E+0	5.187E+0
-2.725E-1	3.539E+0	5.113E+0
-2.741E-1	3.481E+0	5.155E+0
-2.741E-1	3.442E+0	5.216E+0
-2.708E-1	3.452E+0	5.174E+0
-2.692E-1	3.377E+0	5.174E+0
-2.757E-1	3.439E+0	5.197E+0
-2.741E-1	3.487E+0	5.242E+0
-2.708E-1	3.377E+0	5.135E+0
-2.725E-1	3.409E+0	5.145E+0
-2.725E-1	3.367E+0	5.236E+0
-2.741E-1	3.487E+0	5.197E+0
-2.757E-1	3.426E+0	5.126E+0
-2.692E-1	3.455E+0	5.174E+0
-2.757E-1	3.439E+0	5.197E+0
-2.741E-1	3.471E+0	5.113E+0
-2.708E-1	3.332E+0	5.132E+0
-2.692E-1	3.465E+0	5.132E+0
-2.757E-1	3.452E+0	5.135E+0
-2.741E-1	3.409E+0	5.161E+0
-2.708E-1	3.458E+0	5.203E+0
-2.725E-1	3.504E+0	5.148E+0
-2.741E-1	3.422E+0	5.106E+0
-2.741E-1	3.374E+0	5.177E+0
-2.708E-1	3.400E+0	5.100E+0
-2.725E-1	3.439E+0	5.145E+0
-2.741E-1	3.328E+0	5.155E+0
-2.757E-1	3.452E+0	5.151E+0
-2.725E-1	3.455E+0	5.077E+0
-2.725E-1	3.338E+0	5.249E+0
-2.725E-1	3.419E+0	5.135E+0
-2.757E-1	3.409E+0	5.223E+0
-2.692E-1	3.367E+0	5.304E+0
-2.725E-1	3.426E+0	5.106E+0
-2.741E-1	3.435E+0	5.259E+0
-2.741E-1	3.435E+0	5.122E+0
-2.708E-1	3.500E+0	5.271E+0
-2.725E-1	3.387E+0	5.142E+0
-2.708E-1	3.529E+0	5.132E+0
-2.741E-1	3.422E+0	5.145E+0
-2.692E-1	3.497E+0	5.184E+0
-2.708E-1	3.374E+0	5.164E+0
-2.725E-1	3.448E+0	5.190E+0
-2.757E-1	3.390E+0	5.164E+0
-2.692E-1	3.500E+0	5.177E+0
-2.741E-1	3.500E+0	5.184E+0
-2.741E-1	3.432E+0	5.194E+0
-2.773E-1	3.471E+0	5.210E+0
-2.708E-1	3.458E+0	5.138E+0
-2.741E-1	3.409E+0	5.106E+0
-2.741E-1	3.341E+0	5.096E+0
-2.789E-1	3.510E+0	5.164E+0
-2.692E-1	3.500E+0	5.249E+0
-2.741E-1	3.455E+0	5.187E+0
-2.708E-1	3.416E+0	5.233E+0
-2.741E-1	3.452E+0	5.207E+0
-2.660E-1	3.452E+0	5.304E+0
-2.708E-1	3.465E+0	5.142E+0
-2.708E-1	3.296E+0	5.142E+0
-2.773E-1	3.471E+0	5.213E+0
-2.708E-1	3.517E+0	5.142E+0
-2.708E-1	3.409E+0	5.259E+0
-2.725E-1	3.442E+0	5.223E+0
-2.773E-1	3.419E+0	5.223E+0
-2.660E-1	3.510E+0	5.168E+0
-2.741E-1	3.497E+0	5.113E+0
-2.725E-1	3.435E+0	5.187E+0
-2.757E-1	3.322E+0	5.151E+0
-2.660E-1	3.435E+0	5.103E+0
-2.741E-1	3.348E+0	5.349E+0
-2.725E-1	3.396E+0	5.116E+0
-2.757E-1	3.435E+0	5.048E+0
-2.692E-1	3.471E+0	5.259E+0
-2.708E-1	3.510E+0	5.181E+0
-2.741E-1	3.439E+0	5.236E+0
-2.741E-1	3.442E+0	5.077E+0
-2.692E-1	3.325E+0	5.093E+0
-2.708E-1	3.455E+0	5.103E+0
-2.773E-1	3.510E+0	5.103E+0
-2.741E-1	3.435E+0	5.207E+0
-2.676E-1	3.351E+0	5.090E+0
-2.708E-1	3.510E+0	5.281E+0
-2.692E-1	3.478E+0	5.116E+0
-2.741E-1	3.364E+0	5.343E+0
-2.660E-1	3.637E+0	5.083E+0
-2.741E-1	3.507E+0	5.096E+0
-2.725E-1	3.429E+0	5.210E+0
-2.773E-1	3.403E+0	5.184E+0
-2.676E-1	3.539E+0	5.142E+0
-2.725E-1	3.491E+0	5.106E+0
-2.708E-1	3.491E+0	5.054E+0
-2.773E-1	3.478E+0	5.268E+0
-2.676E-1	3.445E+0	5.135E+0
-2.741E-1	3.520E+0	5.200E+0
-2.741E-1	3.481E+0	5.259E+0
-2.741E-1	3.500E+0	5.155E+0
-2.708E-1	3.400E+0	5.151E+0
-2.725E-1	3.484E+0	5.184E+0
-2.708E-1	3.409E+0	5.057E+0
-2.725E-1	3.435E+0	5.158E+0
-2.725E-1	3.478E+0	5.262E+0
-2.692E-1	3.332E+0	5.126E+0
-2.741E-1	3.471E+0	5.197E+0
-2.757E-1	3.465E+0	5.048E+0
-2.676E-1	3.351E+0	4.960E+0
-2.708E-1	3.507E+0	5.249E+0
-2.741E-1	3.468E+0	5.194E+0
-2.725E-1	3.393E+0	5.216E+0
-2.708E-1	3.432E+0	5.151E+0
-2.708E-1	3.481E+0	5.291E+0
-2.725E-1	3.487E+0	5.184E+0
-2.692E-1	3.374E+0	5.249E+0
-2.773E-1	3.374E+0	5.181E+0
-2.660E-1	3.529E+0	5.177E+0
-2.692E-1	3.345E+0	5.031E+0
-2.741E-1	3.478E+0	5.057E+0
-2.692E-1	3.517E+0	5.083E+0
-2.676E-1	3.396E+0	5.064E+0
-2.708E-1	3.539E+0	5.210E+0
-2.725E-1	3.484E+0	5.155E+0
-2.692E-1	3.400E+0	5.132E+0
-2.692E-1	3.380E+0	5.148E+0
-2.725E-1	3.520E+0	5.252E+0
-2.757E-1	3.445E+0	5.190E+0
-2.692E-1	3.371E+0	5.155E+0
-2.725E-1	3.374E+0	5.031E+0
-2.741E-1	3.354E+0	5.164E+0
-2.757E-1	3.416E+0	5.262E+0
-2.708E-1	3.510E+0	5.177E+0
-2.692E-1	3.442E+0	5.077E+0
-2.725E-1	3.565E+0	5.203E+0
-2.741E-1	3.513E+0	5.158E+0
-2.708E-1	3.484E+0	5.171E+0
-2.676E-1	3.429E+0	5.177E+0
-2.741E-1	3.497E+0	5.096E+0
-2.741E-1	3.332E+0	5.223E+0
-2.708E-1	3.374E+0	5.181E+0
-2.692E-1	3.419E+0	5.307E+0
-2.725E-1	3.481E+0	5.119E+0
-2.741E-1	3.400E+0	5.200E+0
-2.692E-1	3.364E+0	5.181E+0
-2.676E-1	3.458E+0	5.145E+0
-2.789E-1	3.338E+0	5.174E+0
-2.741E-1	3.523E+0	5.187E+0
-2.692E-1	3.468E+0	5.142E+0
-2.692E-1	3.552E+0	5.145E+0
-2.773E-1	3.468E+0	5.090E+0
-2.725E-1	3.517E+0	5.145E+0
-2.708E-1	3.442E+0	5.307E+0
-2.692E-1	3.435E+0	5.174E+0
-2.741E-1	3.468E+0	5.216E+0
-2.692E-1	3.400E+0	5.122E+0
-2.708E-1	3.513E+0	5.103E+0
-2.676E-1	3.364E+0	5.259E+0
-2.757E-1	3.361E+0	5.145E+0
-2.725E-1	3.364E+0	5.190E+0
-2.725E-1	3.335E+0	5.223E+0
-2.692E-1	3.520E+0	5.122E+0
-2.741E-1	3.400E+0	5.249E+0
-2.725E-1	3.345E+0	5.135E+0
-2.741E-1	3.416E+0	5.340E+0
-2.692E-1	3.403E+0	5.233E+0
-2.757E-1	3.432E+0	5.135E+0
-2.725E-1	3.413E+0	5.213E+0
-2.692E-1	3.413E+0	5.151E+0
-2.660E-1	3.432E+0	5.226E+0
-2.757E-1	3.452E+0	5.275E+0
-2.708E-1	3.484E+0	5.168E+0
-2.708E-1	3.332E+0	5.246E+0
-2.692E-1	3.484E+0	5.090E+0
-2.725E-1	3.481E+0	5.164E+0
-2.708E-1	3.448E+0	5.119E+0
-2.676E-1	3.409E+0	5.194E+0
-2.676E-1	3.400E+0	5.236E+0
-2.757E-1	3.520E+0	5.207E+0
-2.725E-1	3.526E+0	5.229E+0
-2.708E-1	3.455E+0	5.106E+0
-2.676E-1	3.529E+0	5.255E+0
-2.741E-1	3.513E+0	5.242E+0
-2.757E-1	3.471E+0	5.106E+0
-2.725E-1	3.439E+0	5.122E+0
-2.676E-1	3.351E+0	5.174E+0
-2.741E-1	3.435E+0	5.187E+0
-2.708E-1	3.452E+0	5.106E+0
-2.708E-1	3.435E+0	5.100E+0
-2.692E-1	3.409E+0	5.255E+0
-2.725E-1	3.435E+0	5.190E+0
-2.741E-1	3.406E+0	5.109E+0
-2.708E-1	3.575E+0	5.210E+0
-2.692E-1	3.416E+0	5.145E+0
-2.708E-1	3.442E+0	5.113E+0
-2.725E-1	3.478E+0	5.220E+0
-2.708E-1	3.400E+0	5.100E+0
-2.676E-1	3.400E+0	5.087E+0
-2.741E-1	3.510E+0	5.207E+0
-2.708E-1	3.552E+0	5.168E+0
-2.676E-1	3.448E+0	5.307E+0
-2.692E-1	3.426E+0	5.057E+0
-2.725E-1	3.406E+0	5.239E+0
-2.708E-1	3.494E+0	5.177E+0
-2.725E-1	3.429E+0	5.103E+0
-2.692E-1	3.400E+0	5.100E+0
-2.708E-1	3.465E+0	5.138E+0
-2.725E-1	3.448E+0	5.171E+0
-2.676E-1	3.494E+0	5.090E+0
-2.692E-1	3.507E+0	5.236E+0
-2.692E-1	3.448E+0	5.151E+0
-2.741E-1	3.335E+0	5.164E+0
-2.692E-1	3.448E+0	5.249E+0
-2.708E-1	3.435E+0	5.135E+0
-2.708E-1	3.549E+0	5.359E+0
-2.725E-1	3.510E+0	5.252E+0
-2.660E-1	3.374E+0	5.252E+0
-2.660E-1	3.442E+0	5.242E+0
-2.692E-1	3.400E+0	5.138E+0
-2.725E-1	3.403E+0	5.051E+0
-2.692E-1	3.529E+0	5.138E+0
-2.676E-1	3.429E+0	5.252E+0
-2.708E-1	3.396E+0	5.067E+0
-2.725E-1	3.487E+0	5.083E+0
-2.692E-1	3.448E+0	5.015E+0
-2.676E-1	3.520E+0	5.164E+0
-2.692E-1	3.380E+0	5.119E+0
-2.708E-1	3.504E+0	5.213E+0
-2.676E-1	3.435E+0	5.067E+0
-2.708E-1	3.364E+0	5.252E+0
-2.708E-1	3.568E+0	5.126E+0
-2.741E-1	3.442E+0	5.135E+0
-2.660E-1	3.497E+0	5.074E+0
-2.692E-1	3.536E+0	5.122E+0
-2.725E-1	3.416E+0	5.187E+0
-2.708E-1	3.465E+0	5.135E+0
-2.660E-1	3.393E+0	5.203E+0
-2.725E-1	3.500E+0	5.061E+0
-2.708E-1	3.542E+0	5.164E+0
-2.757E-1	3.406E+0	5.200E+0
-2.660E-1	3.484E+0	5.057E+0
-2.692E-1	3.474E+0	5.213E+0
-2.708E-1	3.471E+0	5.090E+0
-2.741E-1	3.455E+0	5.171E+0
-2.692E-1	3.429E+0	5.057E+0
-2.676E-1	3.507E+0	5.119E+0
-2.692E-1	3.390E+0	5.151E+0
-2.741E-1	3.478E+0	5.239E+0
-2.660E-1	3.358E+0	5.301E+0
-2.692E-1	3.345E+0	5.252E+0
-2.708E-1	3.406E+0	5.164E+0
-2.708E-1	3.328E+0	5.252E+0
-2.660E-1	3.348E+0	5.216E+0
-2.692E-1	3.523E+0	5.197E+0
-2.692E-1	3.549E+0	5.035E+0
-2.741E-1	3.348E+0	5.103E+0
-2.643E-1	3.497E+0	5.242E+0
-2.660E-1	3.471E+0	5.187E+0
-2.708E-1	3.354E+0	5.190E+0
-2.757E-1	3.504E+0	5.200E+0
-2.676E-1	3.461E+0	5.142E+0
-2.676E-1	3.448E+0	5.226E+0
-2.725E-1	3.458E+0	5.116E+0
-2.741E-1	3.455E+0	5.015E+0
-2.676E-1	3.529E+0	5.226E+0
-2.676E-1	3.406E+0	5.119E+0
-2.692E-1	3.474E+0	5.174E+0
-2.708E-1	3.468E+0	5.239E+0
-2.676E-1	3.403E+0	5.181E+0
-2.708E-1	3.474E+0	5.158E+0
-2.676E-1	3.358E+0	5.142E+0
-2.692E-1	3.546E+0	5.168E+0
-2.676E-1	3.471E+0	5.064E+0
-2.708E-1	3.413E+0	5.135E+0
-2.692E-1	3.432E+0	5.220E+0
-2.741E-1	3.468E+0	5.187E+0
-2.676E-1	3.578E+0	5.229E+0
-2.708E-1	3.445E+0	5.070E+0
-2.708E-1	3.507E+0	5.135E+0
-2.708E-1	3.422E+0	5.216E+0
-2.676E-1	3.529E+0	5.119E+0
-2.692E-1	3.458E+0	5.203E+0
-2.692E-1	3.452E+0	5.181E+0
-2.725E-1	3.504E+0	5.207E+0
-2.660E-1	3.400E+0	5.229E+0
-2.660E-1	3.507E+0	4.992E+0
-2.692E-1	3.481E+0	5.070E+0
-2.708E-1	3.478E+0	5.145E+0
-2.692E-1	3.406E+0	5.304E+0
-2.692E-1	3.409E+0	5.083E+0
-2.708E-1	3.478E+0	5.255E+0
-2.725E-1	3.419E+0	5.109E+0
-2.692E-1	3.458E+0	5.210E+0
-2.676E-1	3.371E+0	5.288E+0
-2.692E-1	3.422E+0	5.210E+0
-2.692E-1	3.416E+0	5.080E+0
-2.660E-1	3.491E+0	5.177E+0
-2.676E-1	3.491E+0	5.262E+0
-2.708E-1	3.487E+0	5.109E+0
-2.725E-1	3.465E+0	5.090E+0
-2.708E-1	3.426E+0	5.132E+0
-2.660E-1	3.484E+0	5.119E+0
-2.676E-1	3.403E+0	5.223E+0
-2.692E-1	3.332E+0	5.138E+0
-2.692E-1	3.371E+0	5.184E+0
-2.660E-1	3.575E+0	5.028E+0
-2.708E-1	3.461E+0	5.171E+0
-2.708E-1	3.478E+0	5.155E+0
-2.676E-1	3.452E+0	5.158E+0
-2.660E-1	3.280E+0	5.161E+0
-2.708E-1	3.465E+0	5.126E+0
-2.708E-1	3.458E+0	5.203E+0
-2.660E-1	3.533E+0	5.210E+0
-2.660E-1	3.487E+0	5.119E+0
-2.692E-1	3.491E+0	5.252E+0
-2.725E-1	3.419E+0	5.181E+0
-2.676E-1	3.409E+0	5.174E+0
-2.676E-1	3.377E+0	5.158E+0
-2.725E-1	3.452E+0	5.138E+0
-2.725E-1	3.293E+0	5.255E+0
-2.660E-1	3.526E+0	5.190E+0
-2.692E-1	3.562E+0	5.197E+0
-2.741E-1	3.377E+0	5.171E+0
-2.708E-1	3.409E+0	5.148E+0
-2.660E-1	3.517E+0	5.070E+0
-2.660E-1	3.426E+0	5.229E+0
-2.725E-1	3.442E+0	5.184E+0
-2.692E-1	3.529E+0	5.122E+0
-2.660E-1	3.481E+0	5.271E+0
-2.643E-1	3.429E+0	5.171E+0
-2.725E-1	3.465E+0	5.239E+0
-2.676E-1	3.529E+0	5.067E+0
-2.692E-1	3.374E+0	5.200E+0
-2.660E-1	3.367E+0	5.213E+0
-2.708E-1	3.413E+0	5.349E+0
-2.692E-1	3.465E+0	5.155E+0
-2.660E-1	3.526E+0	5.126E+0
-2.660E-1	3.361E+0	5.301E+0
-2.708E-1	3.539E+0	5.220E+0
-2.676E-1	3.471E+0	4.983E+0
-2.676E-1	3.377E+0	5.171E+0
-2.643E-1	3.393E+0	5.200E+0
-2.725E-1	3.452E+0	5.184E+0
-2.725E-1	3.468E+0	5.129E+0
-2.676E-1	3.491E+0	5.113E+0
-2.627E-1	3.413E+0	5.177E+0
-2.708E-1	3.406E+0	5.223E+0
-2.660E-1	3.403E+0	5.142E+0
-2.692E-1	3.468E+0	5.142E+0
-2.643E-1	3.400E+0	5.223E+0
-2.708E-1	3.539E+0	5.129E+0
-2.692E-1	3.364E+0	5.161E+0
-2.676E-1	3.448E+0	5.249E+0
-2.643E-1	3.542E+0	5.184E+0
-2.692E-1	3.429E+0	5.229E+0
-2.692E-1	3.491E+0	5.093E+0
-2.676E-1	3.565E+0	5.161E+0
-2.643E-1	3.455E+0	5.161E+0
-2.692E-1	3.468E+0	5.181E+0
-2.676E-1	3.364E+0	5.132E+0
-2.660E-1	3.426E+0	5.061E+0
-2.627E-1	3.338E+0	5.310E+0
-2.692E-1	3.422E+0	5.171E+0
-2.692E-1	3.458E+0	5.174E+0
-2.660E-1	3.445E+0	5.268E+0
-2.676E-1	3.367E+0	5.155E+0
-2.692E-1	3.393E+0	5.048E+0
-2.725E-1	3.536E+0	5.093E+0
-2.660E-1	3.471E+0	5.164E+0
-2.643E-1	3.465E+0	5.142E+0
-2.692E-1	3.338E+0	5.126E+0
-2.708E-1	3.377E+0	5.197E+0
-2.676E-1	3.517E+0	5.138E+0
-2.643E-1	3.361E+0	5.161E+0
-2.692E-1	3.432E+0	5.291E+0
-2.692E-1	3.474E+0	5.093E+0
-2.643E-1	3.396E+0	5.038E+0
-2.643E-1	3.494E+0	5.168E+0
-2.725E-1	3.442E+0	5.138E+0
-2.676E-1	3.445E+0	5.093E+0
-2.676E-1	3.416E+0	5.187E+0
-2.643E-1	3.526E+0	5.077E+0
-2.708E-1	3.406E+0	5.119E+0
-2.708E-1	3.484E+0	4.937E+0
-2.643E-1	3.484E+0	5.168E+0
-2.643E-1	3.497E+0	5.083E+0
-2.708E-1	3.452E+0	5.161E+0
-2.708E-1	3.442E+0	5.171E+0
-2.660E-1	3.384E+0	5.239E+0
-2.676E-1	3.452E+0	5.190E+0
-2.660E-1	3.500E+0	5.074E+0
-2.676E-1	3.481E+0	5.278E+0
-2.660E-1	3.555E+0	5.119E+0
-2.643E-1	3.471E+0	5.054E+0
-2.692E-1	3.452E+0	5.190E+0
-2.692E-1	3.439E+0	5.291E+0
-2.660E-1	3.364E+0	5.233E+0
-2.660E-1	3.432E+0	5.200E+0
-2.643E-1	3.487E+0	5.158E+0
-2.692E-1	3.523E+0	5.126E+0
-2.660E-1	3.455E+0	5.100E+0
-2.643E-1	3.448E+0	5.184E+0
-2.692E-1	3.471E+0	5.187E+0
-2.692E-1	3.406E+0	5.197E+0
-2.676E-1	3.439E+0	5.223E+0
-2.660E-1	3.523E+0	5.155E+0
-2.676E-1	3.367E+0	5.190E+0
-2.692E-1	3.413E+0	5.103E+0
-2.643E-1	3.367E+0	5.135E+0
-2.643E-1	3.445E+0	5.129E+0
-2.660E-1	3.396E+0	5.158E+0
-2.676E-1	3.335E+0	5.304E+0
-2.660E-1	3.432E+0	5.181E+0
-2.643E-1	3.491E+0	5.067E+0
-2.676E-1	3.445E+0	5.171E+0
-2.692E-1	3.439E+0	5.164E+0
-2.643E-1	3.354E+0	5.135E+0
-2.643E-1	3.400E+0	5.210E+0
-2.692E-1	3.409E+0	5.148E+0
-2.725E-1	3.455E+0	5.177E+0
-2.660E-1	3.481E+0	5.262E+0
-2.643E-1	3.471E+0	5.190E+0
-2.676E-1	3.390E+0	5.197E+0
-2.676E-1	3.364E+0	5.064E+0
-2.643E-1	3.572E+0	5.275E+0
-2.643E-1	3.416E+0	5.061E+0
-2.660E-1	3.442E+0	5.223E+0
-2.676E-1	3.455E+0	5.116E+0
-2.643E-1	3.591E+0	5.080E+0
-2.660E-1	3.396E+0	5.197E+0
-2.660E-1	3.422E+0	5.177E+0
-2.676E-1	3.435E+0	5.271E+0
-2.611E-1	3.481E+0	5.142E+0
-2.676E-1	3.510E+0	5.213E+0
-2.660E-1	3.465E+0	5.168E+0
-2.660E-1	3.422E+0	5.249E+0
-2.627E-1	3.413E+0	5.080E+0
-2.643E-1	3.400E+0	5.028E+0
-2.643E-1	3.406E+0	5.323E+0
-2.676E-1	3.481E+0	5.155E+0
-2.643E-1	3.562E+0	5.113E+0
-2.643E-1	3.468E+0	5.233E+0
-2.676E-1	3.439E+0	5.239E+0
-2.692E-1	3.387E+0	5.171E+0
-2.627E-1	3.400E+0	5.161E+0
-2.660E-1	3.406E+0	5.177E+0
-2.660E-1	3.539E+0	5.161E+0
-2.692E-1	3.474E+0	5.132E+0
-2.660E-1	3.465E+0	5.087E+0
-2.643E-1	3.578E+0	5.340E+0
-2.660E-1	3.403E+0	5.087E+0
-2.692E-1	3.361E+0	5.294E+0
-2.611E-1	3.448E+0	5.197E+0
-2.660E-1	3.565E+0	5.080E+0
-2.643E-1	3.555E+0	5.194E+0
-2.692E-1	3.390E+0	5.132E+0
-2.643E-1	3.468E+0	5.119E+0
-2.643E-1	3.419E+0	5.158E+0
-2.660E-1	3.445E+0	5.116E+0
-2.692E-1	3.497E+0	5.126E+0
-2.595E-1	3.510E+0	5.051E+0
-2.643E-1	3.374E+0	5.109E+0
-2.676E-1	3.439E+0	5.236E+0
-2.676E-1	3.452E+0	5.132E+0
-2.660E-1	3.390E+0	5.038E+0
-2.627E-1	3.484E+0	5.145E+0
-2.660E-1	3.413E+0	5.265E+0
-2.676E-1	3.403E+0	5.242E+0
-2.611E-1	3.426E+0	5.164E+0
-2.643E-1	3.526E+0	5.135E+0
-2.660E-1	3.413E+0	5.148E+0
-2.692E-1	3.555E+0	5.233E+0
-2.627E-1	3.341E+0	5.087E+0
-2.627E-1	3.491E+0	5.148E+0
-2.660E-1	3.422E+0	5.333E+0
-2.660E-1	3.523E+0	5.161E+0
-2.627E-1	3.422E+0	5.184E+0
-2.643E-1	3.409E+0	5.096E+0
-2.627E-1	3.409E+0	5.233E+0
-2.676E-1	3.384E+0	5.174E+0
-2.643E-1	3.416E+0	5.100E+0
-2.627E-1	3.504E+0	5.239E+0
-2.643E-1	3.302E+0	5.220E+0
-2.676E-1	3.393E+0	5.087E+0
-2.627E-1	3.419E+0	5.113E+0
-2.611E-1	3.435E+0	5.336E+0
-2.660E-1	3.442E+0	5.174E+0
-2.676E-1	3.471E+0	5.106E+0
-2.660E-1	3.403E+0	5.148E+0
-2.611E-1	3.380E+0	5.210E+0
-2.660E-1	3.455E+0	5.177E+0
-2.660E-1	3.413E+0	5.158E+0
-2.627E-1	3.455E+0	5.229E+0
-2.660E-1	3.445E+0	5.155E+0
-2.676E-1	3.351E+0	5.171E+0
-2.660E-1	3.478E+0	5.148E+0
-2.676E-1	3.348E+0	5.171E+0
-2.627E-1	3.465E+0	5.216E+0
-2.676E-1	3.439E+0	5.077E+0
-2.692E-1	3.468E+0	5.025E+0
-2.643E-1	3.406E+0	5.158E+0
-2.627E-1	3.435E+0	5.155E+0
-2.676E-1	3.351E+0	5.281E+0
-2.676E-1	3.283E+0	5.161E+0
-2.643E-1	3.458E+0	5.233E+0
-2.627E-1	3.358E+0	5.171E+0
-2.643E-1	3.374E+0	5.320E+0
-2.676E-1	3.500E+0	5.233E+0
-2.643E-1	3.484E+0	5.080E+0
-2.611E-1	3.393E+0	5.236E+0
-2.643E-1	3.455E+0	5.220E+0
-2.660E-1	3.474E+0	5.249E+0
-2.643E-1	3.487E+0	5.145E+0
-2.595E-1	3.510E+0	5.122E+0
-2.660E-1	3.341E+0	5.057E+0
-2.676E-1	3.435E+0	5.142E+0
-2.660E-1	3.536E+0	5.223E+0
-2.643E-1	3.406E+0	5.181E+0
-2.660E-1	3.465E+0	5.083E+0
-2.660E-1	3.484E+0	5.158E+0
-2.627E-1	3.461E+0	5.242E+0
-2.611E-1	3.445E+0	5.083E+0
-2.643E-1	3.461E+0	5.129E+0
-2.676E-1	3.422E+0	5.317E+0
-2.627E-1	3.513E+0	5.252E+0
-2.595E-1	3.409E+0	5.203E+0
-2.660E-1	3.455E+0	5.223E+0
-2.660E-1	3.465E+0	5.051E+0
-2.627E-1	3.341E+0	5.197E+0
-2.627E-1	3.432E+0	5.151E+0
-2.676E-1	3.390E+0	5.096E+0
-2.627E-1	3.416E+0	5.132E+0
-2.627E-1	3.523E+0	5.119E+0
-2.660E-1	3.442E+0	5.194E+0
-2.676E-1	3.500E+0	5.220E+0
-2.660E-1	3.374E+0	5.252E+0
-2.643E-1	3.422E+0	5.138E+0
-2.579E-1	3.458E+0	5.197E+0
-2.676E-1	3.497E+0	5.138E+0
-2.643E-1	3.432E+0	5.265E+0
-2.627E-1	3.504E+0	5.223E+0
-2.595E-1	3.374E+0	5.161E+0
-2.676E-1	3.504E+0	5.161E+0
-2.660E-1	3.471E+0	5.119E+0
-2.611E-1	3.468E+0	5.255E+0
-2.611E-1	3.578E+0	5.158E+0
-2.676E-1	3.409E+0	5.346E+0
-2.660E-1	3.442E+0	5.129E+0
-2.643E-1	3.406E+0	5.265E+0
-2.611E-1	3.491E+0	5.161E+0
-2.692E-1	3.429E+0	5.190E+0
-2.660E-1	3.465E+0	5.255E+0
-2.643E-1	3.345E+0	5.051E+0
-2.595E-1	3.374E+0	5.022E+0
-2.660E-1	3.403E+0	5.177E+0
-2.643E-1	3.468E+0	5.213E+0
-2.643E-1	3.435E+0	5.142E+0
-2.627E-1	3.513E+0	5.164E+0
-2.660E-1	3.442E+0	5.200E+0
-2.643E-1	3.445E+0	5.249E+0
-2.611E-1	3.426E+0	5.135E+0
-2.595E-1	3.455E+0	5.171E+0
-2.643E-1	3.445E+0	5.304E+0
-2.660E-1	3.400E+0	5.087E+0
-2.627E-1	3.396E+0	5.070E+0
-2.611E-1	3.328E+0	5.148E+0
-2.627E-1	3.539E+0	5.044E+0
-2.643E-1	3.504E+0	5.177E+0
-2.611E-1	3.442E+0	5.252E+0
-2.611E-1	3.387E+0	5.310E+0
-2.643E-1	3.312E+0	5.190E+0
-2.627E-1	3.474E+0	5.190E+0
-2.627E-1	3.471E+0	5.048E+0
-2.595E-1	3.585E+0	5.126E+0
-2.660E-1	3.419E+0	5.223E+0
-2.660E-1	3.497E+0	5.145E+0
-2.627E-1	3.494E+0	5.210E+0
-2.627E-1	3.474E+0	5.327E+0
-2.627E-1	3.413E+0	5.187E+0
-2.643E-1	3.445E+0	5.229E+0
-2.611E-1	3.416E+0	5.203E+0
-2.595E-1	3.390E+0	5.142E+0
-2.643E-1	3.406E+0	5.109E+0
-2.643E-1	3.283E+0	5.164E+0
-2.627E-1	3.419E+0	5.087E+0
-2.611E-1	3.487E+0	5.304E+0
-2.627E-1	3.380E+0	5.190E+0
-2.660E-1	3.435E+0	5.229E+0
-2.643E-1	3.429E+0	5.106E+0
-2.579E-1	3.390E+0	5.203E+0
-2.660E-1	3.474E+0	5.090E+0
-2.643E-1	3.413E+0	5.126E+0
-2.643E-1	3.351E+0	5.304E+0
-2.627E-1	3.465E+0	5.031E+0
-2.643E-1	3.461E+0	5.142E+0
-2.660E-1	3.351E+0	5.229E+0
-2.611E-1	3.529E+0	5.233E+0
-2.611E-1	3.578E+0	5.126E+0
-2.643E-1	3.429E+0	5.116E+0
-2.643E-1	3.474E+0	5.093E+0
-2.611E-1	3.380E+0	5.220E+0
-2.611E-1	3.523E+0	5.320E+0
-2.611E-1	3.419E+0	5.174E+0
-2.643E-1	3.484E+0	5.229E+0
-2.595E-1	3.354E+0	5.138E+0
-2.611E-1	3.380E+0	5.366E+0
-2.627E-1	3.458E+0	5.177E+0
-2.676E-1	3.484E+0	5.213E+0
-2.611E-1	3.335E+0	5.190E+0
-2.611E-1	3.429E+0	5.061E+0
-2.627E-1	3.484E+0	5.151E+0
-2.660E-1	3.478E+0	5.171E+0
-2.627E-1	3.400E+0	5.142E+0
-2.643E-1	3.500E+0	5.051E+0
-2.611E-1	3.396E+0	5.233E+0
-2.676E-1	3.419E+0	5.190E+0
-2.611E-1	3.354E+0	5.168E+0
-2.627E-1	3.468E+0	5.171E+0
-2.643E-1	3.591E+0	5.203E+0
-2.660E-1	3.426E+0	5.148E+0
-2.595E-1	3.416E+0	5.119E+0
-2.627E-1	3.435E+0	5.161E+0
-2.627E-1	3.588E+0	5.203E+0
-2.676E-1	3.429E+0	5.236E+0
-2.611E-1	3.507E+0	5.184E+0
-2.595E-1	3.387E+0	5.216E+0
-2.611E-1	3.455E+0	5.177E+0
-2.643E-1	3.429E+0	5.223E+0
-2.595E-1	3.400E+0	5.233E+0
-2.611E-1	3.380E+0	5.135E+0
-2.643E-1	3.435E+0	5.236E+0
-2.676E-1	3.533E+0	5.038E+0
-2.579E-1	3.471E+0	5.164E+0
-2.627E-1	3.513E+0	5.142E+0
-2.627E-1	3.455E+0	5.028E+0
-2.660E-1	3.452E+0	5.129E+0
-2.611E-1	3.403E+0	5.106E+0
-2.611E-1	3.371E+0	5.288E+0
-2.643E-1	3.494E+0	5.158E+0
-2.627E-1	3.455E+0	5.158E+0
-2.611E-1	3.542E+0	5.103E+0
-2.611E-1	3.439E+0	5.158E+0
-2.643E-1	3.455E+0	5.197E+0
-2.660E-1	3.371E+0	5.106E+0
-2.611E-1	3.471E+0	5.083E+0
-2.611E-1	3.422E+0	5.164E+0
-2.627E-1	3.487E+0	5.194E+0
-2.660E-1	3.396E+0	5.122E+0
-2.611E-1	3.487E+0	5.113E+0
-2.611E-1	3.348E+0	5.194E+0
-2.611E-1	3.403E+0	5.155E+0
-2.643E-1	3.422E+0	5.259E+0
-2.627E-1	3.517E+0	5.119E+0
-2.611E-1	3.439E+0	5.213E+0
-2.611E-1	3.529E+0	5.174E+0
-2.643E-1	3.442E+0	5.226E+0
-2.611E-1	3.510E+0	5.171E+0
-2.627E-1	3.432E+0	5.203E+0
-2.595E-1	3.484E+0	5.161E+0
-2.660E-1	3.448E+0	5.151E+0
-2.627E-1	3.465E+0	5.194E+0
-2.595E-1	3.510E+0	5.031E+0
-2.627E-1	3.468E+0	5.310E+0
-2.627E-1	3.432E+0	5.187E+0
-2.611E-1	3.380E+0	5.229E+0
-2.579E-1	3.384E+0	5.213E+0
-2.627E-1	3.432E+0	5.015E+0
-2.643E-1	3.478E+0	5.155E+0
-2.595E-1	3.422E+0	5.135E+0
-2.579E-1	3.283E+0	5.129E+0
-2.627E-1	3.455E+0	5.038E+0
-2.627E-1	3.409E+0	5.106E+0
-2.627E-1	3.419E+0	5.164E+0
-2.611E-1	3.396E+0	5.226E+0
-2.627E-1	3.396E+0	5.100E+0
-2.627E-1	3.393E+0	5.236E+0
-2.595E-1	3.442E+0	5.203E+0
-2.579E-1	3.520E+0	5.226E+0
-2.627E-1	3.448E+0	5.229E+0
-2.611E-1	3.497E+0	5.142E+0
-2.611E-1	3.426E+0	5.151E+0
-2.595E-1	3.478E+0	5.151E+0
-2.611E-1	3.461E+0	5.226E+0
-2.611E-1	3.529E+0	5.093E+0
-2.611E-1	3.442E+0	5.187E+0
-2.579E-1	3.396E+0	5.268E+0
-2.611E-1	3.458E+0	5.210E+0
-2.643E-1	3.432E+0	5.067E+0
-2.627E-1	3.416E+0	5.015E+0
-2.562E-1	3.513E+0	5.138E+0
-2.611E-1	3.406E+0	5.158E+0
-2.611E-1	3.471E+0	5.090E+0
-2.595E-1	3.536E+0	5.177E+0
-2.611E-1	3.529E+0	5.132E+0
-2.627E-1	3.461E+0	5.164E+0
-2.611E-1	3.435E+0	5.249E+0
-2.595E-1	3.409E+0	5.067E+0
-2.579E-1	3.455E+0	5.168E+0
-2.643E-1	3.309E+0	5.291E+0
-2.611E-1	3.471E+0	5.061E+0
-2.595E-1	3.439E+0	5.080E+0
-2.562E-1	3.400E+0	5.200E+0
-2.627E-1	3.471E+0	5.197E+0
-2.627E-1	3.439E+0	4.996E+0
-2.643E-1	3.409E+0	5.022E+0
-2.579E-1	3.439E+0	5.236E+0
-2.643E-1	3.371E+0	5.164E+0
-2.611E-1	3.406E+0	5.145E+0
-2.627E-1	3.367E+0	5.171E+0
-2.595E-1	3.400E+0	5.307E+0
-2.660E-1	3.429E+0	5.187E+0
-2.660E-1	3.549E+0	5.239E+0
-2.595E-1	3.396E+0	5.129E+0
-2.579E-1	3.520E+0	4.980E+0
-2.643E-1	3.507E+0	5.265E+0
-2.627E-1	3.380E+0	5.126E+0
-2.611E-1	3.390E+0	5.109E+0
-2.562E-1	3.341E+0	5.246E+0
-2.627E-1	3.371E+0	5.213E+0
-2.627E-1	3.452E+0	5.184E+0
-2.611E-1	3.406E+0	5.184E+0
-2.579E-1	3.419E+0	5.126E+0
-2.627E-1	3.458E+0	5.177E+0
-2.627E-1	3.409E+0	5.190E+0
-2.627E-1	3.478E+0	5.265E+0
-2.579E-1	3.487E+0	5.126E+0
-2.627E-1	3.312E+0	5.106E+0
-2.627E-1	3.568E+0	5.171E+0
-2.595E-1	3.491E+0	5.255E+0
-2.579E-1	3.465E+0	5.210E+0
-2.627E-1	3.393E+0	5.132E+0
-2.595E-1	3.468E+0	5.155E+0
-2.627E-1	3.416E+0	5.070E+0
-2.579E-1	3.510E+0	5.138E+0
-2.611E-1	3.497E+0	5.090E+0
-2.595E-1	3.504E+0	5.294E+0
-2.579E-1	3.419E+0	5.138E+0
-2.546E-1	3.315E+0	5.265E+0
-2.611E-1	3.312E+0	5.171E+0
-2.627E-1	3.526E+0	5.181E+0
-2.579E-1	3.422E+0	5.249E+0
-2.579E-1	3.487E+0	5.145E+0
-2.611E-1	3.393E+0	4.960E+0
-2.660E-1	3.380E+0	4.999E+0
-2.595E-1	3.442E+0	5.087E+0
-2.579E-1	3.413E+0	5.064E+0
-2.643E-1	3.504E+0	5.284E+0
-2.611E-1	3.429E+0	5.314E+0
-2.611E-1	3.429E+0	5.155E+0
-2.611E-1	3.390E+0	5.113E+0
-2.627E-1	3.481E+0	5.359E+0
-2.611E-1	3.419E+0	5.126E+0
-2.562E-1	3.465E+0	5.126E+0
-2.579E-1	3.332E+0	5.145E+0
-2.643E-1	3.341E+0	5.129E+0
-2.627E-1	3.413E+0	5.096E+0
-2.562E-1	3.478E+0	5.145E+0
-2.595E-1	3.497E+0	5.249E+0
-2.627E-1	3.325E+0	5.087E+0
-2.660E-1	3.429E+0	5.171E+0
-2.562E-1	3.439E+0	5.100E+0
-2.611E-1	3.429E+0	5.288E+0
-2.595E-1	3.371E+0	5.100E+0
-2.627E-1	3.315E+0	5.177E+0
-2.595E-1	3.542E+0	5.168E+0
-2.595E-1	3.461E+0	5.246E+0
-2.595E-1	3.481E+0	5.126E+0
-2.627E-1	3.384E+0	5.181E+0
-2.595E-1	3.455E+0	5.216E+0
-2.546E-1	3.361E+0	5.093E+0
-2.595E-1	3.387E+0	4.992E+0
-2.643E-1	3.445E+0	5.284E+0
-2.595E-1	3.435E+0	5.138E+0
-2.562E-1	3.403E+0	5.223E+0
-2.595E-1	3.448E+0	5.093E+0
-2.611E-1	3.526E+0	5.174E+0
-2.562E-1	3.481E+0	5.148E+0
-2.562E-1	3.413E+0	5.164E+0
-2.611E-1	3.348E+0	5.194E+0
-2.627E-1	3.448E+0	5.168E+0
-2.562E-1	3.442E+0	5.077E+0
-2.579E-1	3.328E+0	5.281E+0
-2.627E-1	3.461E+0	5.135E+0
-2.660E-1	3.507E+0	5.297E+0
-2.579E-1	3.387E+0	5.161E+0
-2.579E-1	3.442E+0	5.171E+0
-2.595E-1	3.384E+0	5.158E+0
-2.595E-1	3.371E+0	5.135E+0
-2.562E-1	3.471E+0	4.973E+0
-2.579E-1	3.416E+0	5.174E+0
-2.595E-1	3.439E+0	5.145E+0
-2.611E-1	3.422E+0	5.210E+0
-2.562E-1	3.387E+0	5.161E+0
-2.579E-1	3.455E+0	5.181E+0
-2.595E-1	3.487E+0	5.246E+0
-2.611E-1	3.403E+0	5.239E+0
-2.579E-1	3.487E+0	5.126E+0
-2.595E-1	3.484E+0	5.171E+0
-2.611E-1	3.380E+0	5.275E+0
-2.627E-1	3.517E+0	5.271E+0
-2.579E-1	3.341E+0	5.119E+0
-2.595E-1	3.354E+0	5.161E+0
-2.562E-1	3.458E+0	5.126E+0
-2.643E-1	3.484E+0	5.281E+0
-2.611E-1	3.422E+0	5.190E+0
-2.579E-1	3.422E+0	5.116E+0
-2.562E-1	3.497E+0	5.197E+0
-2.627E-1	3.465E+0	5.015E+0
-2.546E-1	3.406E+0	5.317E+0
-2.562E-1	3.494E+0	5.268E+0
-2.595E-1	3.500E+0	5.080E+0
-2.676E-1	3.432E+0	5.259E+0
-2.579E-1	3.468E+0	5.171E+0
-2.595E-1	3.461E+0	5.265E+0
-2.595E-1	3.484E+0	5.252E+0
-2.643E-1	3.413E+0	5.171E+0
-2.595E-1	3.533E+0	5.168E+0
-2.562E-1	3.422E+0	5.148E+0
-2.579E-1	3.400E+0	5.229E+0
-2.611E-1	3.497E+0	5.148E+0
-2.562E-1	3.426E+0	5.109E+0
-2.579E-1	3.471E+0	5.145E+0
-2.611E-1	3.468E+0	5.177E+0
-2.611E-1	3.439E+0	5.174E+0
-2.546E-1	3.468E+0	5.103E+0
-2.562E-1	3.426E+0	5.155E+0
-2.579E-1	3.393E+0	5.236E+0
-2.611E-1	3.390E+0	5.236E+0
-2.611E-1	3.474E+0	5.119E+0
-2.562E-1	3.455E+0	5.119E+0
-2.611E-1	3.400E+0	5.164E+0
-2.611E-1	3.439E+0	5.038E+0
-2.562E-1	3.393E+0	5.226E+0
-2.546E-1	3.400E+0	5.174E+0
-2.611E-1	3.416E+0	5.142E+0
-2.627E-1	3.484E+0	5.187E+0
-2.579E-1	3.325E+0	5.259E+0
-2.562E-1	3.458E+0	5.200E+0
-2.595E-1	3.406E+0	4.976E+0
-2.611E-1	3.419E+0	5.213E+0
-2.562E-1	3.474E+0	5.100E+0
-2.562E-1	3.393E+0	5.148E+0
-2.579E-1	3.478E+0	5.132E+0
-2.611E-1	3.296E+0	5.126E+0
-2.546E-1	3.442E+0	5.226E+0
-2.562E-1	3.445E+0	5.200E+0
-2.611E-1	3.468E+0	5.190E+0
-2.627E-1	3.533E+0	5.392E+0
-2.579E-1	3.504E+0	5.132E+0
-2.546E-1	3.328E+0	5.268E+0
-2.595E-1	3.484E+0	5.236E+0
-2.595E-1	3.471E+0	5.113E+0
-2.546E-1	3.484E+0	5.151E+0
-2.562E-1	3.507E+0	5.122E+0
-2.579E-1	3.358E+0	5.171E+0
-2.579E-1	3.426E+0	5.113E+0
-2.579E-1	3.465E+0	5.249E+0
-2.546E-1	3.422E+0	5.148E+0
-2.611E-1	3.435E+0	5.093E+0
-2.595E-1	3.468E+0	5.187E+0
-2.579E-1	3.361E+0	5.119E+0
-2.546E-1	3.445E+0	5.106E+0
-2.595E-1	3.400E+0	5.148E+0
-2.611E-1	3.429E+0	5.109E+0
-2.562E-1	3.507E+0	5.200E+0
-2.546E-1	3.455E+0	5.187E+0
-2.579E-1	3.448E+0	5.119E+0
-2.579E-1	3.445E+0	5.122E+0
-2.546E-1	3.429E+0	5.207E+0
-2.562E-1	3.474E+0	5.171E+0
-2.546E-1	3.358E+0	5.216E+0
-2.579E-1	3.439E+0	5.064E+0
-2.562E-1	3.351E+0	5.148E+0
-2.546E-1	3.491E+0	5.151E+0
-2.595E-1	3.367E+0	5.187E+0
-2.595E-1	3.452E+0	5.249E+0
-2.595E-1	3.468E+0	5.177E+0
-2.579E-1	3.481E+0	5.223E+0
-2.595E-1	3.507E+0	5.207E+0
-2.595E-1	3.439E+0	5.142E+0
-2.579E-1	3.393E+0	5.216E+0
-2.514E-1	3.403E+0	5.207E+0
-2.579E-1	3.429E+0	5.181E+0
-2.595E-1	3.468E+0	4.992E+0
-2.595E-1	3.403E+0	5.103E+0
-2.546E-1	3.332E+0	5.200E+0
-2.579E-1	3.413E+0	5.155E+0
-2.627E-1	3.536E+0	5.116E+0
-2.579E-1	3.461E+0	5.129E+0
-2.546E-1	3.358E+0	5.151E+0
-2.579E-1	3.409E+0	5.281E+0
-2.579E-1	3.565E+0	5.210E+0
-2.579E-1	3.471E+0	5.109E+0
-2.546E-1	3.439E+0	5.278E+0
-2.579E-1	3.471E+0	5.148E+0
-2.595E-1	3.435E+0	5.025E+0
-2.546E-1	3.380E+0	5.083E+0
-2.562E-1	3.384E+0	5.148E+0
-2.595E-1	3.494E+0	4.944E+0
-2.627E-1	3.539E+0	5.181E+0
-2.562E-1	3.471E+0	5.103E+0
-2.546E-1	3.429E+0	5.158E+0
-2.579E-1	3.439E+0	5.035E+0
-2.595E-1	3.481E+0	5.194E+0
-2.546E-1	3.393E+0	5.077E+0
-2.562E-1	3.409E+0	5.184E+0
-2.595E-1	3.452E+0	5.093E+0
-2.595E-1	3.416E+0	5.187E+0
-2.579E-1	3.491E+0	5.171E+0
-2.530E-1	3.403E+0	5.187E+0
-2.611E-1	3.396E+0	5.242E+0
-2.611E-1	3.429E+0	5.213E+0
-2.579E-1	3.409E+0	5.174E+0
-2.546E-1	3.448E+0	5.265E+0
-2.595E-1	3.481E+0	5.194E+0
-2.595E-1	3.562E+0	5.174E+0
-2.579E-1	3.416E+0	5.239E+0
-2.530E-1	3.400E+0	5.129E+0
-2.595E-1	3.422E+0	5.142E+0
-2.595E-1	3.390E+0	5.109E+0
-2.530E-1	3.419E+0	5.187E+0
-2.530E-1	3.400E+0	5.109E+0
-2.562E-1	3.442E+0	5.275E+0
-2.595E-1	3.497E+0	5.155E+0
-2.579E-1	3.406E+0	5.203E+0
-2.546E-1	3.429E+0	5.083E+0
-2.579E-1	3.471E+0	5.138E+0
-2.595E-1	3.439E+0	4.992E+0
-2.546E-1	3.400E+0	5.009E+0
-2.546E-1	3.448E+0	5.126E+0
-2.562E-1	3.510E+0	4.999E+0
-2.595E-1	3.478E+0	5.074E+0
-2.562E-1	3.465E+0	5.126E+0
-2.579E-1	3.371E+0	5.181E+0
-2.562E-1	3.484E+0	5.233E+0
-2.595E-1	3.445E+0	5.281E+0
-2.562E-1	3.416E+0	5.265E+0
-2.530E-1	3.500E+0	5.151E+0
-2.595E-1	3.429E+0	5.129E+0
-2.579E-1	3.468E+0	5.194E+0
-2.562E-1	3.491E+0	5.194E+0
-2.562E-1	3.500E+0	5.203E+0
-2.562E-1	3.487E+0	5.226E+0
-2.627E-1	3.413E+0	5.203E+0
-2.562E-1	3.409E+0	5.226E+0
-2.546E-1	3.468E+0	5.223E+0
-2.562E-1	3.455E+0	5.333E+0
-2.595E-1	3.435E+0	5.288E+0
-2.562E-1	3.458E+0	5.301E+0
-2.530E-1	3.396E+0	5.070E+0
-2.562E-1	3.497E+0	5.106E+0
-2.595E-1	3.435E+0	5.103E+0
-2.546E-1	3.455E+0	5.229E+0
-2.546E-1	3.422E+0	5.116E+0
-2.546E-1	3.439E+0	5.113E+0
-2.595E-1	3.393E+0	5.126E+0
-2.562E-1	3.439E+0	5.210E+0
-2.530E-1	3.549E+0	5.210E+0
-2.562E-1	3.539E+0	5.207E+0
-2.595E-1	3.507E+0	5.184E+0
-2.562E-1	3.367E+0	5.194E+0
-2.546E-1	3.416E+0	5.155E+0
-2.530E-1	3.478E+0	5.051E+0
-2.595E-1	3.358E+0	5.177E+0
-2.546E-1	3.448E+0	5.333E+0
-2.546E-1	3.426E+0	5.210E+0
-2.562E-1	3.452E+0	5.155E+0
-2.579E-1	3.448E+0	5.054E+0
-2.546E-1	3.455E+0	5.022E+0
-2.562E-1	3.396E+0	5.181E+0
-2.546E-1	3.448E+0	5.090E+0
-2.611E-1	3.396E+0	5.109E+0
-2.562E-1	3.461E+0	5.226E+0
-2.562E-1	3.354E+0	5.138E+0
-2.546E-1	3.400E+0	5.174E+0
-2.595E-1	3.497E+0	5.096E+0
-2.562E-1	3.409E+0	5.220E+0
-2.546E-1	3.416E+0	5.138E+0
-2.546E-1	3.409E+0	5.203E+0
-2.595E-1	3.374E+0	5.171E+0
-2.562E-1	3.529E+0	5.155E+0
-2.546E-1	3.429E+0	5.083E+0
-2.530E-1	3.458E+0	5.119E+0
-2.595E-1	3.497E+0	5.070E+0
-2.562E-1	3.400E+0	5.138E+0
-2.546E-1	3.497E+0	5.259E+0
-2.530E-1	3.390E+0	5.083E+0
-2.595E-1	3.396E+0	5.148E+0
-2.530E-1	3.429E+0	5.190E+0
-2.514E-1	3.364E+0	5.236E+0
-2.530E-1	3.452E+0	5.090E+0
-2.562E-1	3.445E+0	5.181E+0
-2.514E-1	3.351E+0	5.077E+0
-2.546E-1	3.448E+0	5.246E+0
-2.562E-1	3.403E+0	5.190E+0
-2.595E-1	3.578E+0	5.142E+0
-2.562E-1	3.413E+0	5.148E+0
-2.546E-1	3.546E+0	5.262E+0
-2.562E-1	3.458E+0	5.203E+0
-2.579E-1	3.491E+0	5.229E+0
-2.546E-1	3.494E+0	5.168E+0
-2.546E-1	3.533E+0	5.113E+0
-2.546E-1	3.435E+0	5.262E+0
-2.611E-1	3.426E+0	5.216E+0
-2.530E-1	3.345E+0	5.096E+0
-2.546E-1	3.510E+0	5.155E+0
-2.562E-1	3.510E+0	5.022E+0
-2.595E-1	3.400E+0	5.148E+0
-2.562E-1	3.442E+0	5.151E+0
-2.546E-1	3.452E+0	5.174E+0
-2.530E-1	3.513E+0	5.135E+0
-2.611E-1	3.413E+0	5.080E+0
-2.546E-1	3.452E+0	5.177E+0
-2.546E-1	3.465E+0	5.070E+0
-2.546E-1	3.494E+0	5.171E+0
-2.579E-1	3.354E+0	5.265E+0
-2.562E-1	3.478E+0	5.278E+0
-2.514E-1	3.348E+0	5.122E+0
-2.530E-1	3.465E+0	5.151E+0
-2.579E-1	3.413E+0	5.174E+0
-2.546E-1	3.458E+0	5.177E+0
-2.514E-1	3.419E+0	5.109E+0
-2.579E-1	3.419E+0	5.213E+0
-2.595E-1	3.442E+0	5.190E+0
-2.579E-1	3.319E+0	5.216E+0
-2.514E-1	3.484E+0	5.148E+0
-2.579E-1	3.559E+0	5.174E+0
-2.562E-1	3.429E+0	5.307E+0
-2.562E-1	3.526E+0	5.158E+0
-2.514E-1	3.400E+0	5.207E+0
-2.595E-1	3.478E+0	5.135E+0
-2.595E-1	3.484E+0	5.268E+0
-2.562E-1	3.520E+0	5.223E+0
-2.514E-1	3.478E+0	5.213E+0
-2.546E-1	3.439E+0	5.090E+0
-2.562E-1	3.422E+0	5.132E+0
-2.546E-1	3.552E+0	5.164E+0
-2.514E-1	3.461E+0	5.155E+0
-2.562E-1	3.601E+0	5.268E+0
-2.562E-1	3.387E+0	5.129E+0
-2.579E-1	3.468E+0	5.041E+0
-2.497E-1	3.458E+0	5.161E+0
-2.546E-1	3.478E+0	5.177E+0
-2.546E-1	3.455E+0	5.158E+0
-2.546E-1	3.432E+0	5.158E+0
-2.514E-1	3.504E+0	5.100E+0
-2.562E-1	3.384E+0	5.190E+0
-2.579E-1	3.487E+0	5.164E+0
-2.530E-1	3.400E+0	5.200E+0
-2.546E-1	3.390E+0	5.220E+0
-2.579E-1	3.478E+0	5.184E+0
-2.562E-1	3.419E+0	5.194E+0
-2.530E-1	3.439E+0	5.155E+0
-2.497E-1	3.481E+0	5.197E+0
-2.579E-1	3.432E+0	5.168E+0
-2.579E-1	3.435E+0	5.057E+0
-2.562E-1	3.471E+0	5.158E+0
-2.546E-1	3.445E+0	5.174E+0
-2.579E-1	3.345E+0	5.181E+0
-2.562E-1	3.435E+0	5.109E+0
-2.546E-1	3.384E+0	5.197E+0
-2.514E-1	3.465E+0	5.220E+0
-2.562E-1	3.494E+0	5.155E+0
-2.546E-1	3.377E+0	5.132E+0
-2.530E-1	3.380E+0	5.135E+0
-2.514E-1	3.403E+0	5.174E+0
-2.562E-1	3.448E+0	5.148E+0
-2.546E-1	3.439E+0	5.148E+0
-2.546E-1	3.452E+0	5.155E+0
-2.497E-1	3.497E+0	5.087E+0
-2.562E-1	3.426E+0	5.226E+0
-2.579E-1	3.471E+0	5.207E+0
-2.530E-1	3.481E+0	5.220E+0
-2.514E-1	3.458E+0	5.035E+0
-2.562E-1	3.478E+0	5.203E+0
-2.530E-1	3.452E+0	5.242E+0
-2.562E-1	3.452E+0	5.145E+0
-2.530E-1	3.497E+0	5.249E+0
-2.530E-1	3.387E+0	5.122E+0
-2.562E-1	3.338E+0	5.236E+0
-2.579E-1	3.426E+0	5.200E+0
-2.530E-1	3.380E+0	5.142E+0
-2.530E-1	3.439E+0	5.087E+0
-2.595E-1	3.452E+0	5.184E+0
-2.562E-1	3.354E+0	5.187E+0
-2.497E-1	3.504E+0	5.174E+0
-2.546E-1	3.448E+0	5.233E+0
-2.562E-1	3.452E+0	5.044E+0
-2.546E-1	3.283E+0	5.126E+0
-2.530E-1	3.409E+0	5.278E+0
-2.546E-1	3.474E+0	5.151E+0
-2.579E-1	3.413E+0	5.177E+0
-2.546E-1	3.439E+0	5.216E+0
-2.530E-1	3.445E+0	5.181E+0
-2.546E-1	3.500E+0	5.135E+0
-2.546E-1	3.491E+0	5.061E+0
-2.514E-1	3.361E+0	5.164E+0
-2.497E-1	3.432E+0	5.229E+0
-2.546E-1	3.497E+0	5.184E+0
-2.595E-1	3.578E+0	5.203E+0
-2.497E-1	3.533E+0	5.252E+0
-2.514E-1	3.442E+0	5.291E+0
-2.562E-1	3.468E+0	5.093E+0
-2.562E-1	3.377E+0	5.080E+0
-2.514E-1	3.419E+0	5.297E+0
-2.514E-1	3.481E+0	5.155E+0
-2.530E-1	3.416E+0	5.233E+0
-2.562E-1	3.455E+0	5.184E+0
-2.514E-1	3.393E+0	5.343E+0
-2.514E-1	3.419E+0	5.340E+0
-2.546E-1	3.478E+0	5.116E+0
-2.562E-1	3.403E+0	5.216E+0
-2.546E-1	3.471E+0	5.161E+0
-2.530E-1	3.529E+0	5.158E+0
[truncated: 100,942 more rows]
