# Supplementary material for: Improved ANAP incorporation and VCF analysis reveal details of P2X7 current facilitation and a limited conformational interplay between ATP binding and the intracellular ballast domain
Source: eLife. 2023 Jan 4;12:e82479. doi: 10.7554/eLife.82479 (PMC9859053; doi:10.7554/eLife.82479)
Supplement: Figure 4—source data 1. [file elife-82479-fig4-data1.zip › Figure-4_Source-data-1/T340_filterset-1_b24#12.csv]

-1.113E+0	4.392E+0	7.150E+0
-1.135E+0	4.389E+0	7.111E+0
-1.124E+0	4.266E+0	7.095E+0
-1.119E+0	4.418E+0	7.078E+0
-1.118E+0	4.347E+0	7.127E+0
-1.121E+0	4.444E+0	7.215E+0
-1.111E+0	4.357E+0	7.208E+0
-1.113E+0	4.315E+0	7.137E+0
-1.118E+0	4.311E+0	7.137E+0
-1.119E+0	4.331E+0	7.169E+0
-1.114E+0	4.305E+0	6.978E+0
-1.108E+0	4.409E+0	7.121E+0
-1.116E+0	4.295E+0	7.130E+0
-1.118E+0	4.389E+0	7.124E+0
-1.111E+0	4.460E+0	7.091E+0
-1.109E+0	4.386E+0	7.250E+0
-1.114E+0	4.327E+0	7.013E+0
-1.116E+0	4.389E+0	7.195E+0
-1.113E+0	4.334E+0	7.085E+0
-1.109E+0	4.422E+0	7.036E+0
-1.118E+0	4.276E+0	7.111E+0
-1.116E+0	4.383E+0	6.903E+0
-1.114E+0	4.418E+0	7.322E+0
-1.113E+0	4.386E+0	7.172E+0
-1.116E+0	4.324E+0	7.247E+0
-1.116E+0	4.477E+0	7.098E+0
-1.113E+0	4.418E+0	7.153E+0
-1.114E+0	4.357E+0	7.185E+0
-1.118E+0	4.337E+0	7.263E+0
-1.119E+0	4.415E+0	7.156E+0
-1.114E+0	4.379E+0	7.082E+0
-1.109E+0	4.360E+0	7.348E+0
-1.116E+0	4.477E+0	7.390E+0
-1.114E+0	4.386E+0	7.127E+0
-1.116E+0	4.370E+0	7.010E+0
-1.111E+0	4.409E+0	7.127E+0
-1.114E+0	4.363E+0	7.215E+0
-1.118E+0	4.315E+0	7.137E+0
-1.114E+0	4.282E+0	7.267E+0
-1.108E+0	4.396E+0	7.134E+0
-1.118E+0	4.311E+0	7.101E+0
-1.118E+0	4.467E+0	7.046E+0
-1.114E+0	4.444E+0	7.153E+0
-1.109E+0	4.383E+0	6.997E+0
-1.116E+0	4.444E+0	7.039E+0
-1.118E+0	4.460E+0	7.082E+0
-1.116E+0	4.295E+0	7.091E+0
-1.111E+0	4.402E+0	7.202E+0
-1.118E+0	4.376E+0	7.127E+0
-1.116E+0	4.506E+0	7.043E+0
-1.114E+0	4.263E+0	7.182E+0
-1.113E+0	4.263E+0	7.098E+0
-1.119E+0	4.418E+0	7.189E+0
-1.118E+0	4.399E+0	7.082E+0
-1.116E+0	4.418E+0	7.075E+0
-1.113E+0	4.331E+0	7.101E+0
-1.119E+0	4.376E+0	6.994E+0
-1.119E+0	4.392E+0	7.179E+0
-1.113E+0	4.366E+0	7.254E+0
-1.113E+0	4.402E+0	7.104E+0
-1.116E+0	4.289E+0	7.198E+0
-1.119E+0	4.334E+0	7.036E+0
-1.113E+0	4.373E+0	7.043E+0
-1.111E+0	4.448E+0	7.244E+0
-1.121E+0	4.396E+0	7.179E+0
-1.119E+0	4.357E+0	7.241E+0
-1.114E+0	4.376E+0	7.082E+0
-1.111E+0	4.347E+0	7.049E+0
-1.118E+0	4.428E+0	7.159E+0
-1.119E+0	4.289E+0	7.172E+0
-1.113E+0	4.509E+0	7.185E+0
-1.111E+0	4.386E+0	7.143E+0
-1.119E+0	4.473E+0	7.169E+0
-1.118E+0	4.334E+0	7.140E+0
-1.113E+0	4.415E+0	6.991E+0
-1.114E+0	4.266E+0	7.140E+0
-1.119E+0	4.438E+0	7.179E+0
-1.119E+0	4.370E+0	6.994E+0
-1.116E+0	4.392E+0	7.030E+0
-1.113E+0	4.383E+0	7.101E+0
-1.118E+0	4.340E+0	7.127E+0
-1.121E+0	4.370E+0	7.072E+0
-1.116E+0	4.422E+0	7.007E+0
-1.111E+0	4.435E+0	7.020E+0
-1.121E+0	4.464E+0	7.036E+0
-1.121E+0	4.438E+0	7.101E+0
-1.114E+0	4.425E+0	7.098E+0
-1.113E+0	4.402E+0	7.007E+0
-1.119E+0	4.363E+0	7.069E+0
-1.119E+0	4.383E+0	7.046E+0
-1.114E+0	4.399E+0	7.013E+0
-1.118E+0	4.376E+0	7.075E+0
-1.119E+0	4.470E+0	7.017E+0
-1.118E+0	4.422E+0	7.085E+0
-1.116E+0	4.425E+0	7.013E+0
-1.114E+0	4.347E+0	7.030E+0
-1.118E+0	4.366E+0	7.085E+0
-1.119E+0	4.422E+0	7.117E+0
-1.114E+0	4.396E+0	7.104E+0
-1.113E+0	4.460E+0	7.185E+0
-1.114E+0	4.347E+0	7.078E+0
-1.121E+0	4.289E+0	7.017E+0
-1.114E+0	4.412E+0	6.936E+0
-1.113E+0	4.428E+0	7.104E+0
-1.118E+0	4.363E+0	6.962E+0
-1.119E+0	4.321E+0	7.098E+0
-1.113E+0	4.366E+0	7.026E+0
-1.114E+0	4.418E+0	7.078E+0
-1.118E+0	4.444E+0	7.069E+0
-1.118E+0	4.376E+0	7.078E+0
-1.116E+0	4.422E+0	7.104E+0
-1.116E+0	4.415E+0	6.994E+0
-1.116E+0	4.392E+0	7.205E+0
-1.119E+0	4.392E+0	7.098E+0
-1.116E+0	4.392E+0	7.185E+0
-1.113E+0	4.376E+0	7.146E+0
-1.116E+0	4.318E+0	7.121E+0
-1.119E+0	4.379E+0	6.968E+0
-1.114E+0	4.402E+0	7.095E+0
-1.114E+0	4.318E+0	6.936E+0
-1.119E+0	4.233E+0	7.192E+0
-1.121E+0	4.376E+0	7.166E+0
-1.114E+0	4.431E+0	7.257E+0
-1.116E+0	4.441E+0	7.169E+0
-1.116E+0	4.321E+0	7.117E+0
-1.118E+0	4.428E+0	7.299E+0
-1.114E+0	4.353E+0	7.095E+0
-1.114E+0	4.425E+0	7.108E+0
-1.116E+0	4.464E+0	7.198E+0
-1.119E+0	4.486E+0	7.150E+0
-1.114E+0	4.444E+0	7.146E+0
-1.116E+0	4.302E+0	7.192E+0
-1.118E+0	4.379E+0	7.108E+0
-1.122E+0	4.431E+0	7.267E+0
-1.116E+0	4.350E+0	7.124E+0
-1.114E+0	4.376E+0	6.991E+0
-1.114E+0	4.493E+0	7.241E+0
-1.118E+0	4.396E+0	7.062E+0
-1.114E+0	4.415E+0	7.237E+0
-1.116E+0	4.318E+0	7.163E+0
-1.118E+0	4.376E+0	7.072E+0
-1.121E+0	4.409E+0	7.130E+0
-1.111E+0	4.337E+0	7.150E+0
-1.113E+0	4.435E+0	7.127E+0
-1.119E+0	4.321E+0	7.137E+0
-1.119E+0	4.379E+0	7.166E+0
-1.113E+0	4.269E+0	7.049E+0
-1.116E+0	4.321E+0	7.088E+0
-1.119E+0	4.324E+0	7.117E+0
-1.118E+0	4.438E+0	7.101E+0
-1.114E+0	4.435E+0	7.127E+0
-1.113E+0	4.392E+0	7.039E+0
-1.118E+0	4.357E+0	7.205E+0
-1.121E+0	4.344E+0	7.156E+0
-1.116E+0	4.392E+0	7.098E+0
-1.113E+0	4.496E+0	6.975E+0
-1.118E+0	4.486E+0	7.163E+0
-1.119E+0	4.412E+0	7.192E+0
-1.113E+0	4.431E+0	7.030E+0
-1.113E+0	4.308E+0	7.013E+0
-1.116E+0	4.308E+0	7.146E+0
-1.116E+0	4.379E+0	7.146E+0
-1.114E+0	4.340E+0	7.205E+0
-1.118E+0	4.337E+0	7.143E+0
-1.116E+0	4.480E+0	7.052E+0
-1.119E+0	4.302E+0	7.108E+0
-1.113E+0	4.386E+0	7.292E+0
-1.114E+0	4.363E+0	7.143E+0
-1.116E+0	4.357E+0	7.056E+0
-1.119E+0	4.412E+0	7.007E+0
-1.116E+0	4.496E+0	7.056E+0
-1.111E+0	4.295E+0	7.039E+0
-1.118E+0	4.480E+0	7.049E+0
-1.119E+0	4.373E+0	7.146E+0
-1.114E+0	4.344E+0	7.075E+0
-1.113E+0	4.399E+0	7.182E+0
-1.116E+0	4.331E+0	7.010E+0
-1.119E+0	4.357E+0	7.020E+0
-1.114E+0	4.409E+0	7.010E+0
-1.114E+0	4.396E+0	7.101E+0
-1.116E+0	4.448E+0	7.091E+0
-1.118E+0	4.412E+0	7.013E+0
-1.114E+0	4.350E+0	7.033E+0
-1.113E+0	4.519E+0	7.260E+0
-1.118E+0	4.431E+0	7.062E+0
-1.114E+0	4.399E+0	7.056E+0
-1.114E+0	4.402E+0	7.000E+0
-1.113E+0	4.457E+0	7.062E+0
-1.116E+0	4.357E+0	6.932E+0
-1.118E+0	4.464E+0	7.075E+0
-1.114E+0	4.444E+0	7.315E+0
-1.113E+0	4.509E+0	7.124E+0
-1.118E+0	4.334E+0	7.101E+0
-1.116E+0	4.402E+0	7.098E+0
-1.113E+0	4.327E+0	6.939E+0
-1.114E+0	4.376E+0	7.049E+0
-1.116E+0	4.506E+0	7.127E+0
-1.118E+0	4.389E+0	7.146E+0
-1.114E+0	4.188E+0	6.955E+0
-1.113E+0	4.415E+0	7.095E+0
-1.114E+0	4.409E+0	7.179E+0
-1.118E+0	4.327E+0	7.153E+0
-1.113E+0	4.327E+0	7.010E+0
-1.114E+0	4.366E+0	7.127E+0
-1.116E+0	4.399E+0	7.049E+0
-1.118E+0	4.392E+0	7.114E+0
-1.113E+0	4.334E+0	7.140E+0
-1.114E+0	4.448E+0	7.150E+0
-1.116E+0	4.311E+0	7.101E+0
-1.116E+0	4.441E+0	7.159E+0
-1.116E+0	4.292E+0	7.108E+0
-1.113E+0	4.357E+0	7.108E+0
-1.118E+0	4.386E+0	7.195E+0
-1.118E+0	4.415E+0	7.169E+0
-1.113E+0	4.409E+0	7.095E+0
-1.111E+0	4.379E+0	7.231E+0
-1.114E+0	4.448E+0	7.176E+0
-1.116E+0	4.308E+0	7.101E+0
-1.114E+0	4.363E+0	7.111E+0
-1.109E+0	4.350E+0	7.172E+0
-1.116E+0	4.412E+0	7.192E+0
-1.116E+0	4.392E+0	7.075E+0
-1.114E+0	4.402E+0	7.059E+0
-1.114E+0	4.376E+0	6.949E+0
-1.116E+0	4.383E+0	7.137E+0
-1.116E+0	4.376E+0	7.010E+0
-1.113E+0	4.308E+0	7.192E+0
-1.116E+0	4.298E+0	7.176E+0
-1.118E+0	4.308E+0	7.153E+0
-1.118E+0	4.431E+0	7.250E+0
-1.116E+0	4.428E+0	7.095E+0
-1.114E+0	4.405E+0	7.108E+0
-1.116E+0	4.438E+0	7.224E+0
-1.119E+0	4.350E+0	7.143E+0
-1.114E+0	4.383E+0	7.030E+0
-1.111E+0	4.327E+0	7.159E+0
-1.119E+0	4.386E+0	6.958E+0
-1.119E+0	4.405E+0	7.241E+0
-1.111E+0	4.409E+0	6.988E+0
-1.113E+0	4.227E+0	7.108E+0
-1.118E+0	4.431E+0	7.111E+0
-1.118E+0	4.357E+0	6.939E+0
-1.116E+0	4.340E+0	7.192E+0
-1.113E+0	4.318E+0	7.056E+0
-1.118E+0	4.509E+0	7.101E+0
-1.119E+0	4.366E+0	6.949E+0
-1.114E+0	4.334E+0	7.159E+0
-1.111E+0	4.409E+0	7.111E+0
-1.116E+0	4.311E+0	7.179E+0
-1.118E+0	4.334E+0	7.121E+0
-1.113E+0	4.305E+0	7.013E+0
-1.111E+0	4.292E+0	7.146E+0
-1.118E+0	4.379E+0	7.065E+0
-1.118E+0	4.331E+0	6.978E+0
-1.114E+0	4.386E+0	7.176E+0
-1.113E+0	4.331E+0	7.030E+0
-1.118E+0	4.318E+0	7.166E+0
-1.118E+0	4.340E+0	7.049E+0
-1.113E+0	4.428E+0	7.007E+0
-1.111E+0	4.337E+0	7.010E+0
-1.116E+0	4.311E+0	7.026E+0
-1.118E+0	4.347E+0	7.234E+0
-1.113E+0	4.389E+0	7.095E+0
-1.111E+0	4.418E+0	7.114E+0
-1.116E+0	4.324E+0	7.111E+0
-1.116E+0	4.357E+0	7.039E+0
-1.116E+0	4.499E+0	6.864E+0
-1.111E+0	4.422E+0	6.968E+0
-1.116E+0	4.331E+0	7.030E+0
-1.116E+0	4.477E+0	7.072E+0
-1.113E+0	4.350E+0	7.169E+0
-1.113E+0	4.331E+0	7.153E+0
-1.116E+0	4.321E+0	7.172E+0
-1.116E+0	4.383E+0	7.065E+0
-1.114E+0	4.321E+0	7.104E+0
-1.111E+0	4.457E+0	7.091E+0
-1.116E+0	4.282E+0	7.098E+0
-1.116E+0	4.486E+0	7.059E+0
-1.113E+0	4.405E+0	7.052E+0
-1.111E+0	4.379E+0	7.095E+0
-1.118E+0	4.344E+0	7.140E+0
-1.116E+0	4.444E+0	6.991E+0
-1.114E+0	4.435E+0	7.114E+0
-1.113E+0	4.366E+0	6.929E+0
-1.114E+0	4.373E+0	7.146E+0
-1.114E+0	4.334E+0	7.146E+0
-1.114E+0	4.237E+0	7.124E+0
-1.113E+0	4.477E+0	7.159E+0
-1.116E+0	4.512E+0	6.971E+0
-1.114E+0	4.308E+0	7.046E+0
-1.113E+0	4.350E+0	7.159E+0
-1.114E+0	4.428E+0	7.237E+0
-1.116E+0	4.315E+0	7.046E+0
-1.119E+0	4.331E+0	7.082E+0
-1.113E+0	4.477E+0	7.111E+0
-1.111E+0	4.340E+0	6.997E+0
-1.114E+0	4.379E+0	6.975E+0
-1.116E+0	4.383E+0	7.082E+0
-1.113E+0	4.263E+0	7.082E+0
-1.111E+0	4.448E+0	6.991E+0
-1.119E+0	4.240E+0	7.202E+0
-1.118E+0	4.344E+0	7.098E+0
-1.113E+0	4.285E+0	6.988E+0
-1.111E+0	4.331E+0	6.975E+0
-1.118E+0	4.422E+0	7.101E+0
-1.119E+0	4.418E+0	7.065E+0
-1.114E+0	4.318E+0	7.030E+0
-1.111E+0	4.366E+0	7.004E+0
-1.116E+0	4.366E+0	7.072E+0
-1.116E+0	4.389E+0	6.955E+0
-1.111E+0	4.292E+0	7.172E+0
-1.109E+0	4.311E+0	7.104E+0
-1.119E+0	4.311E+0	6.975E+0
-1.118E+0	4.240E+0	7.143E+0
-1.114E+0	4.383E+0	6.926E+0
-1.113E+0	4.383E+0	7.030E+0
-1.114E+0	4.402E+0	7.056E+0
-1.116E+0	4.396E+0	7.221E+0
-1.111E+0	4.357E+0	7.004E+0
-1.113E+0	4.353E+0	7.108E+0
-1.114E+0	4.363E+0	7.124E+0
-1.116E+0	4.334E+0	7.062E+0
-1.111E+0	4.444E+0	6.965E+0
-1.113E+0	4.233E+0	7.013E+0
-1.116E+0	4.422E+0	7.030E+0
-1.118E+0	4.308E+0	7.082E+0
-1.109E+0	4.383E+0	7.036E+0
-1.114E+0	4.344E+0	6.978E+0
-1.114E+0	4.415E+0	7.260E+0
-1.118E+0	4.204E+0	7.069E+0
-1.111E+0	4.379E+0	7.182E+0
-1.113E+0	4.425E+0	7.095E+0
-1.114E+0	4.311E+0	6.978E+0
-1.116E+0	4.308E+0	7.140E+0
-1.111E+0	4.470E+0	6.984E+0
-1.113E+0	4.512E+0	7.156E+0
-1.113E+0	4.253E+0	7.224E+0
-1.114E+0	4.370E+0	7.198E+0
-1.111E+0	4.324E+0	7.020E+0
-1.111E+0	4.399E+0	7.114E+0
-1.116E+0	4.357E+0	7.192E+0
-1.116E+0	4.344E+0	6.903E+0
-1.111E+0	4.366E+0	6.939E+0
-1.111E+0	4.344E+0	7.052E+0
-1.116E+0	4.454E+0	7.010E+0
-1.118E+0	4.379E+0	7.004E+0
-1.109E+0	4.337E+0	7.137E+0
-1.113E+0	4.376E+0	7.072E+0
-1.118E+0	4.389E+0	7.013E+0
-1.114E+0	4.308E+0	7.033E+0
-1.108E+0	4.344E+0	7.052E+0
-1.111E+0	4.353E+0	7.046E+0
-1.118E+0	4.327E+0	7.000E+0
-1.118E+0	4.363E+0	7.263E+0
-1.108E+0	4.370E+0	7.072E+0
-1.109E+0	4.295E+0	7.215E+0
-1.116E+0	4.240E+0	7.182E+0
-1.114E+0	4.253E+0	7.153E+0
-1.108E+0	4.292E+0	7.010E+0
-1.109E+0	4.409E+0	7.195E+0
-1.113E+0	4.353E+0	7.039E+0
-1.116E+0	4.383E+0	7.143E+0
-1.113E+0	4.425E+0	7.033E+0
-1.109E+0	4.412E+0	6.997E+0
-1.118E+0	4.405E+0	7.114E+0
-1.118E+0	4.337E+0	7.059E+0
-1.111E+0	4.399E+0	7.065E+0
-1.111E+0	4.337E+0	7.004E+0
-1.114E+0	4.360E+0	6.978E+0
-1.116E+0	4.389E+0	6.952E+0
-1.108E+0	4.373E+0	6.984E+0
-1.114E+0	4.389E+0	7.072E+0
-1.116E+0	4.298E+0	7.043E+0
-1.116E+0	4.256E+0	7.101E+0
-1.109E+0	4.512E+0	7.185E+0
-1.109E+0	4.272E+0	7.049E+0
-1.114E+0	4.276E+0	7.198E+0
-1.116E+0	4.376E+0	7.039E+0
-1.111E+0	4.383E+0	7.101E+0
-1.113E+0	4.509E+0	7.033E+0
-1.116E+0	4.399E+0	7.111E+0
-1.114E+0	4.334E+0	7.221E+0
-1.108E+0	4.363E+0	7.056E+0
-1.111E+0	4.250E+0	7.046E+0
-1.114E+0	4.337E+0	6.939E+0
-1.113E+0	4.220E+0	6.978E+0
-1.109E+0	4.483E+0	6.968E+0
-1.113E+0	4.289E+0	7.030E+0
-1.113E+0	4.428E+0	7.088E+0
-1.113E+0	4.389E+0	6.936E+0
-1.109E+0	4.318E+0	7.007E+0
-1.109E+0	4.389E+0	7.065E+0
-1.114E+0	4.327E+0	7.134E+0
-1.116E+0	4.311E+0	7.095E+0
-1.111E+0	4.379E+0	7.143E+0
-1.111E+0	4.405E+0	6.949E+0
-1.116E+0	4.347E+0	7.043E+0
-1.114E+0	4.350E+0	7.104E+0
-1.109E+0	4.308E+0	7.114E+0
-1.111E+0	4.311E+0	6.900E+0
-1.116E+0	4.363E+0	7.111E+0
-1.114E+0	4.292E+0	7.017E+0
-1.109E+0	4.256E+0	6.991E+0
-1.111E+0	4.370E+0	7.075E+0
-1.114E+0	4.454E+0	7.082E+0
-1.116E+0	4.266E+0	7.088E+0
-1.111E+0	4.525E+0	7.156E+0
-1.109E+0	4.279E+0	7.056E+0
-1.114E+0	4.373E+0	7.117E+0
-1.113E+0	4.448E+0	7.017E+0
-1.109E+0	4.340E+0	6.984E+0
-1.109E+0	4.392E+0	7.052E+0
-1.114E+0	4.324E+0	7.013E+0
-1.114E+0	4.334E+0	7.169E+0
-1.111E+0	4.363E+0	7.137E+0
-1.111E+0	4.259E+0	7.030E+0
-1.114E+0	4.363E+0	7.095E+0
-1.113E+0	4.415E+0	6.971E+0
-1.109E+0	4.302E+0	6.942E+0
-1.109E+0	4.386E+0	6.958E+0
-1.113E+0	4.292E+0	7.020E+0
-1.116E+0	4.392E+0	7.124E+0
-1.113E+0	4.389E+0	6.910E+0
-1.111E+0	4.340E+0	6.994E+0
-1.118E+0	4.204E+0	7.056E+0
-1.113E+0	4.428E+0	7.039E+0
-1.109E+0	4.418E+0	7.036E+0
-1.111E+0	4.331E+0	7.007E+0
-1.116E+0	4.269E+0	6.975E+0
-1.114E+0	4.389E+0	7.085E+0
-1.111E+0	4.337E+0	7.137E+0
-1.108E+0	4.331E+0	7.114E+0
-1.114E+0	4.353E+0	7.166E+0
-1.111E+0	4.285E+0	7.013E+0
-1.108E+0	4.315E+0	7.111E+0
-1.109E+0	4.373E+0	6.796E+0
-1.114E+0	4.279E+0	6.871E+0
-1.114E+0	4.295E+0	7.140E+0
-1.113E+0	4.337E+0	7.036E+0
-1.109E+0	4.340E+0	7.082E+0
-1.113E+0	4.409E+0	7.049E+0
-1.113E+0	4.431E+0	7.075E+0
-1.109E+0	4.327E+0	6.971E+0
-1.113E+0	4.337E+0	7.101E+0
-1.114E+0	4.250E+0	7.111E+0
-1.116E+0	4.366E+0	7.039E+0
-1.111E+0	4.302E+0	7.098E+0
-1.109E+0	4.422E+0	7.046E+0
-1.116E+0	4.285E+0	7.192E+0
-1.113E+0	4.412E+0	7.013E+0
-1.109E+0	4.334E+0	6.997E+0
-1.109E+0	4.259E+0	7.039E+0
-1.114E+0	4.392E+0	6.984E+0
-1.113E+0	4.357E+0	7.075E+0
-1.108E+0	4.409E+0	7.043E+0
-1.113E+0	4.318E+0	7.075E+0
-1.114E+0	4.272E+0	7.062E+0
-1.114E+0	4.402E+0	6.845E+0
-1.109E+0	4.431E+0	7.065E+0
-1.109E+0	4.318E+0	7.020E+0
-1.113E+0	4.321E+0	7.137E+0
-1.114E+0	4.279E+0	6.975E+0
-1.113E+0	4.308E+0	7.026E+0
-1.108E+0	4.340E+0	7.039E+0
-1.118E+0	4.266E+0	6.919E+0
-1.113E+0	4.396E+0	7.143E+0
-1.113E+0	4.292E+0	7.049E+0
-1.111E+0	4.315E+0	7.098E+0
-1.116E+0	4.337E+0	7.085E+0
-1.114E+0	4.340E+0	7.023E+0
-1.108E+0	4.220E+0	7.000E+0
-1.108E+0	4.227E+0	7.159E+0
-1.114E+0	4.486E+0	7.082E+0
-1.109E+0	4.441E+0	7.043E+0
-1.109E+0	4.363E+0	7.104E+0
-1.111E+0	4.460E+0	7.072E+0
-1.114E+0	4.253E+0	6.919E+0
-1.114E+0	4.360E+0	7.017E+0
-1.108E+0	4.347E+0	6.942E+0
-1.108E+0	4.302E+0	7.166E+0
-1.116E+0	4.266E+0	6.994E+0
-1.113E+0	4.321E+0	7.069E+0
-1.109E+0	4.318E+0	7.036E+0
-1.108E+0	4.233E+0	7.078E+0
-1.113E+0	4.256E+0	7.185E+0
-1.113E+0	4.418E+0	7.049E+0
-1.109E+0	4.256E+0	7.036E+0
-1.109E+0	4.431E+0	7.046E+0
-1.113E+0	4.389E+0	6.971E+0
-1.111E+0	4.308E+0	7.046E+0
-1.111E+0	4.311E+0	6.942E+0
-1.109E+0	4.191E+0	6.968E+0
-1.111E+0	4.318E+0	7.078E+0
-1.116E+0	4.370E+0	7.046E+0
-1.109E+0	4.389E+0	7.043E+0
-1.109E+0	4.279E+0	6.880E+0
-1.114E+0	4.357E+0	7.033E+0
-1.111E+0	4.425E+0	7.189E+0
-1.106E+0	4.256E+0	7.091E+0
-1.109E+0	4.282E+0	7.127E+0
-1.116E+0	4.366E+0	7.000E+0
-1.111E+0	4.305E+0	7.085E+0
-1.108E+0	4.396E+0	6.874E+0
-1.108E+0	4.318E+0	6.932E+0
-1.113E+0	4.302E+0	6.968E+0
-1.111E+0	4.376E+0	7.046E+0
-1.106E+0	4.337E+0	6.955E+0
-1.109E+0	4.256E+0	7.075E+0
-1.113E+0	4.256E+0	6.929E+0
-1.109E+0	4.311E+0	6.923E+0
-1.106E+0	4.311E+0	7.069E+0
-1.106E+0	4.315E+0	7.075E+0
-1.113E+0	4.282E+0	7.137E+0
-1.111E+0	4.405E+0	6.997E+0
-1.106E+0	4.363E+0	6.874E+0
-1.106E+0	4.233E+0	7.075E+0
-1.109E+0	4.435E+0	7.078E+0
-1.113E+0	4.370E+0	6.984E+0
-1.108E+0	4.282E+0	7.007E+0
-1.109E+0	4.321E+0	7.156E+0
-1.109E+0	4.295E+0	7.114E+0
-1.109E+0	4.321E+0	7.150E+0
-1.106E+0	4.250E+0	6.848E+0
-1.109E+0	4.405E+0	6.988E+0
-1.109E+0	4.279E+0	7.056E+0
-1.113E+0	4.188E+0	6.997E+0
-1.108E+0	4.308E+0	6.955E+0
-1.108E+0	4.331E+0	7.069E+0
-1.111E+0	4.315E+0	7.124E+0
-1.114E+0	4.207E+0	6.988E+0
-1.108E+0	4.399E+0	7.023E+0
-1.106E+0	4.269E+0	7.088E+0
-1.111E+0	4.399E+0	7.049E+0
-1.113E+0	4.285E+0	7.082E+0
-1.106E+0	4.311E+0	7.134E+0
-1.108E+0	4.454E+0	6.991E+0
-1.108E+0	4.253E+0	6.991E+0
-1.113E+0	4.282E+0	7.124E+0
-1.109E+0	4.246E+0	7.049E+0
-1.109E+0	4.337E+0	7.056E+0
-1.111E+0	4.334E+0	7.010E+0
-1.111E+0	4.302E+0	7.056E+0
-1.106E+0	4.399E+0	7.192E+0
-1.109E+0	4.292E+0	7.244E+0
-1.113E+0	4.279E+0	7.078E+0
-1.111E+0	4.402E+0	7.114E+0
-1.106E+0	4.311E+0	7.156E+0
-1.106E+0	4.392E+0	6.994E+0
-1.114E+0	4.315E+0	7.104E+0
-1.113E+0	4.201E+0	7.108E+0
-1.105E+0	4.376E+0	7.036E+0
-1.108E+0	4.311E+0	7.004E+0
-1.111E+0	4.259E+0	7.108E+0
-1.114E+0	4.289E+0	7.072E+0
-1.109E+0	4.460E+0	6.994E+0
-1.106E+0	4.266E+0	7.130E+0
-1.111E+0	4.305E+0	7.085E+0
-1.109E+0	4.282E+0	7.026E+0
-1.108E+0	4.370E+0	7.033E+0
-1.106E+0	4.438E+0	7.017E+0
-1.108E+0	4.389E+0	7.059E+0
-1.111E+0	4.412E+0	7.065E+0
-1.105E+0	4.285E+0	7.000E+0
-1.106E+0	4.318E+0	7.108E+0
-1.109E+0	4.256E+0	6.923E+0
-1.111E+0	4.363E+0	7.000E+0
-1.106E+0	4.243E+0	7.017E+0
-1.106E+0	4.256E+0	6.871E+0
-1.111E+0	4.366E+0	6.864E+0
-1.109E+0	4.321E+0	7.143E+0
-1.106E+0	4.415E+0	6.932E+0
-1.106E+0	4.321E+0	6.906E+0
-1.108E+0	4.311E+0	6.919E+0
-1.109E+0	4.383E+0	6.955E+0
-1.108E+0	4.363E+0	7.000E+0
-1.105E+0	4.253E+0	6.845E+0
-1.111E+0	4.237E+0	6.903E+0
-1.111E+0	4.285E+0	6.855E+0
-1.105E+0	4.425E+0	6.923E+0
-1.111E+0	4.438E+0	7.004E+0
-1.113E+0	4.295E+0	7.049E+0
-1.109E+0	4.396E+0	7.082E+0
-1.108E+0	4.360E+0	6.981E+0
-1.106E+0	4.292E+0	7.098E+0
-1.111E+0	4.366E+0	7.000E+0
-1.109E+0	4.396E+0	7.124E+0
-1.108E+0	4.282E+0	7.104E+0
-1.108E+0	4.305E+0	7.143E+0
-1.113E+0	4.360E+0	7.082E+0
-1.111E+0	4.331E+0	7.072E+0
-1.108E+0	4.340E+0	7.033E+0
-1.106E+0	4.331E+0	7.085E+0
-1.111E+0	4.308E+0	7.062E+0
-1.109E+0	4.340E+0	7.065E+0
-1.106E+0	4.344E+0	7.127E+0
-1.108E+0	4.259E+0	7.017E+0
-1.111E+0	4.360E+0	7.075E+0
-1.111E+0	4.396E+0	7.010E+0
-1.105E+0	4.340E+0	7.078E+0
-1.106E+0	4.425E+0	7.078E+0
-1.111E+0	4.441E+0	6.919E+0
-1.111E+0	4.224E+0	6.942E+0
-1.105E+0	4.305E+0	7.023E+0
-1.105E+0	4.353E+0	7.098E+0
-1.109E+0	4.422E+0	6.932E+0
-1.109E+0	4.324E+0	7.049E+0
-1.106E+0	4.331E+0	7.082E+0
-1.105E+0	4.295E+0	7.059E+0
-1.111E+0	4.279E+0	6.910E+0
-1.108E+0	4.292E+0	7.059E+0
-1.105E+0	4.321E+0	7.082E+0
-1.108E+0	4.386E+0	6.939E+0
-1.111E+0	4.302E+0	6.848E+0
-1.108E+0	4.386E+0	6.978E+0
-1.106E+0	4.415E+0	7.237E+0
-1.106E+0	4.227E+0	6.929E+0
-1.111E+0	4.298E+0	7.179E+0
-1.108E+0	4.340E+0	7.072E+0
-1.106E+0	4.295E+0	7.104E+0
-1.106E+0	4.324E+0	7.026E+0
-1.109E+0	4.370E+0	7.017E+0
-1.108E+0	4.480E+0	7.088E+0
-1.106E+0	4.386E+0	6.855E+0
-1.103E+0	4.250E+0	7.108E+0
-1.111E+0	4.415E+0	7.039E+0
-1.108E+0	4.473E+0	7.156E+0
-1.105E+0	4.347E+0	7.156E+0
-1.103E+0	4.386E+0	7.134E+0
-1.106E+0	4.366E+0	6.991E+0
-1.106E+0	4.204E+0	7.279E+0
-1.106E+0	4.451E+0	6.978E+0
-1.103E+0	4.282E+0	7.101E+0
-1.111E+0	4.344E+0	7.036E+0
-1.106E+0	4.295E+0	6.984E+0
-1.105E+0	4.353E+0	7.026E+0
-1.103E+0	4.243E+0	7.111E+0
-1.109E+0	4.435E+0	7.017E+0
-1.108E+0	4.344E+0	7.020E+0
-1.105E+0	4.347E+0	7.069E+0
-1.105E+0	4.425E+0	7.114E+0
-1.111E+0	4.337E+0	6.975E+0
-1.111E+0	4.266E+0	7.033E+0
-1.105E+0	4.428E+0	6.988E+0
-1.105E+0	4.370E+0	7.052E+0
-1.109E+0	4.289E+0	7.172E+0
-1.108E+0	4.360E+0	7.156E+0
-1.105E+0	4.331E+0	6.994E+0
-1.108E+0	4.327E+0	7.036E+0
-1.106E+0	4.386E+0	7.075E+0
-1.108E+0	4.422E+0	6.923E+0
-1.103E+0	4.253E+0	7.043E+0
-1.105E+0	4.350E+0	7.030E+0
-1.109E+0	4.396E+0	7.030E+0
-1.106E+0	4.220E+0	7.017E+0
-1.103E+0	4.337E+0	7.023E+0
-1.100E+0	4.373E+0	7.017E+0
-1.111E+0	4.431E+0	7.153E+0
-1.106E+0	4.308E+0	6.949E+0
-1.103E+0	4.337E+0	6.926E+0
-1.101E+0	4.422E+0	7.072E+0
-1.111E+0	4.263E+0	7.023E+0
-1.106E+0	4.308E+0	7.049E+0
-1.103E+0	4.360E+0	7.244E+0
-1.105E+0	4.266E+0	7.078E+0
-1.108E+0	4.253E+0	7.039E+0
-1.108E+0	4.302E+0	7.185E+0
-1.105E+0	4.334E+0	7.033E+0
-1.103E+0	4.318E+0	7.010E+0
-1.108E+0	4.243E+0	7.046E+0
-1.105E+0	4.370E+0	7.153E+0
-1.105E+0	4.396E+0	7.013E+0
-1.100E+0	4.298E+0	7.095E+0
-1.109E+0	4.289E+0	7.072E+0
-1.106E+0	4.185E+0	7.030E+0
-1.103E+0	4.379E+0	7.121E+0
-1.105E+0	4.204E+0	6.988E+0
-1.106E+0	4.425E+0	7.052E+0
-1.106E+0	4.302E+0	7.146E+0
-1.101E+0	4.386E+0	7.052E+0
-1.101E+0	4.399E+0	7.033E+0
-1.108E+0	4.373E+0	6.929E+0
-1.108E+0	4.237E+0	7.104E+0
-1.103E+0	4.357E+0	7.150E+0
-1.100E+0	4.282E+0	7.065E+0
-1.109E+0	4.415E+0	7.039E+0
-1.105E+0	4.347E+0	7.117E+0
-1.101E+0	4.315E+0	7.078E+0
-1.106E+0	4.334E+0	7.182E+0
-1.109E+0	4.318E+0	6.965E+0
-1.106E+0	4.327E+0	7.062E+0
-1.098E+0	4.402E+0	7.052E+0
-1.103E+0	4.331E+0	6.984E+0
-1.106E+0	4.259E+0	7.088E+0
-1.108E+0	4.253E+0	7.017E+0
-1.101E+0	4.253E+0	7.030E+0
-1.101E+0	4.337E+0	6.962E+0
-1.109E+0	4.272E+0	7.030E+0
-1.106E+0	4.240E+0	7.095E+0
-1.105E+0	4.321E+0	7.000E+0
-1.105E+0	4.266E+0	6.991E+0
-1.108E+0	4.412E+0	7.182E+0
-1.108E+0	4.389E+0	7.095E+0
-1.103E+0	4.337E+0	6.984E+0
-1.103E+0	4.253E+0	7.111E+0
-1.106E+0	4.405E+0	7.121E+0
-1.106E+0	4.256E+0	6.958E+0
-1.098E+0	4.266E+0	7.114E+0
-1.106E+0	4.233E+0	7.026E+0
-1.103E+0	4.263E+0	6.958E+0
-1.106E+0	4.198E+0	6.962E+0
-1.100E+0	4.318E+0	7.039E+0
-1.101E+0	4.386E+0	6.936E+0
-1.106E+0	4.428E+0	6.971E+0
-1.105E+0	4.327E+0	6.962E+0
-1.103E+0	4.315E+0	6.903E+0
-1.105E+0	4.305E+0	6.893E+0
-1.106E+0	4.263E+0	7.020E+0
-1.108E+0	4.399E+0	6.997E+0
-1.101E+0	4.363E+0	6.971E+0
-1.103E+0	4.292E+0	7.101E+0
-1.106E+0	4.207E+0	6.919E+0
-1.109E+0	4.237E+0	6.949E+0
-1.105E+0	4.402E+0	7.059E+0
-1.103E+0	4.422E+0	7.013E+0
-1.105E+0	4.285E+0	7.043E+0
-1.106E+0	4.386E+0	7.117E+0
-1.100E+0	4.370E+0	7.049E+0
-1.105E+0	4.334E+0	6.962E+0
-1.105E+0	4.295E+0	6.968E+0
-1.108E+0	4.230E+0	7.078E+0
-1.103E+0	4.250E+0	6.942E+0
-1.101E+0	4.276E+0	7.111E+0
-1.105E+0	4.389E+0	6.975E+0
-1.106E+0	4.230E+0	7.117E+0
-1.101E+0	4.272E+0	6.981E+0
-1.101E+0	4.279E+0	6.903E+0
-1.105E+0	4.311E+0	7.026E+0
-1.108E+0	4.331E+0	7.023E+0
-1.101E+0	4.246E+0	7.150E+0
-1.101E+0	4.292E+0	7.121E+0
-1.109E+0	4.344E+0	7.143E+0
-1.106E+0	4.311E+0	6.897E+0
-1.103E+0	4.422E+0	7.039E+0
-1.101E+0	4.383E+0	7.082E+0
-1.108E+0	4.289E+0	6.919E+0
-1.106E+0	4.295E+0	6.975E+0
-1.098E+0	4.305E+0	7.033E+0
-1.101E+0	4.256E+0	7.062E+0
-1.106E+0	4.165E+0	7.043E+0
-1.106E+0	4.370E+0	6.932E+0
-1.100E+0	4.357E+0	6.971E+0
-1.101E+0	4.272E+0	7.085E+0
-1.105E+0	4.331E+0	7.046E+0
-1.103E+0	4.272E+0	7.088E+0
-1.098E+0	4.370E+0	7.036E+0
-1.105E+0	4.305E+0	7.104E+0
-1.106E+0	4.389E+0	7.098E+0
-1.103E+0	4.308E+0	7.176E+0
-1.101E+0	4.402E+0	7.078E+0
-1.103E+0	4.217E+0	7.023E+0
-1.103E+0	4.373E+0	7.007E+0
-1.103E+0	4.353E+0	7.007E+0
-1.100E+0	4.282E+0	7.026E+0
-1.100E+0	4.405E+0	6.838E+0
-1.106E+0	4.321E+0	7.127E+0
-1.106E+0	4.263E+0	7.088E+0
-1.100E+0	4.269E+0	7.065E+0
-1.100E+0	4.295E+0	6.923E+0
-1.109E+0	4.279E+0	7.088E+0
-1.105E+0	4.331E+0	6.975E+0
-1.098E+0	4.318E+0	6.988E+0
-1.100E+0	4.350E+0	7.091E+0
-1.105E+0	4.289E+0	7.056E+0
-1.105E+0	4.233E+0	6.893E+0
-1.100E+0	4.285E+0	6.945E+0
-1.103E+0	4.360E+0	6.994E+0
-1.106E+0	4.285E+0	6.939E+0
-1.103E+0	4.302E+0	6.965E+0
-1.100E+0	4.315E+0	6.975E+0
-1.101E+0	4.266E+0	7.101E+0
-1.105E+0	4.224E+0	7.020E+0
-1.105E+0	4.250E+0	7.049E+0
-1.101E+0	4.269E+0	7.140E+0
-1.100E+0	4.162E+0	6.952E+0
-1.106E+0	4.269E+0	7.043E+0
-1.105E+0	4.331E+0	7.211E+0
-1.101E+0	4.243E+0	6.965E+0
-1.103E+0	4.315E+0	7.033E+0
-1.108E+0	4.347E+0	6.936E+0
-1.106E+0	4.357E+0	7.017E+0
-1.098E+0	4.311E+0	7.013E+0
-1.101E+0	4.522E+0	7.004E+0
-1.105E+0	4.285E+0	7.137E+0
-1.101E+0	4.276E+0	6.949E+0
-1.101E+0	4.315E+0	6.884E+0
-1.100E+0	4.292E+0	6.994E+0
-1.109E+0	4.324E+0	7.033E+0
-1.101E+0	4.451E+0	7.101E+0
-1.098E+0	4.308E+0	7.004E+0
-1.103E+0	4.315E+0	7.104E+0
-1.108E+0	4.431E+0	7.143E+0
-1.105E+0	4.353E+0	7.043E+0
-1.101E+0	4.412E+0	7.117E+0
-1.100E+0	4.263E+0	7.082E+0
-1.111E+0	4.302E+0	7.069E+0
-1.103E+0	4.298E+0	7.098E+0
-1.101E+0	4.263E+0	7.082E+0
-1.100E+0	4.253E+0	7.189E+0
-1.106E+0	4.334E+0	7.007E+0
-1.106E+0	4.263E+0	7.072E+0
-1.101E+0	4.311E+0	7.004E+0
-1.103E+0	4.289E+0	6.991E+0
-1.105E+0	4.331E+0	7.023E+0
-1.103E+0	4.311E+0	6.906E+0
-1.101E+0	4.253E+0	7.013E+0
-1.100E+0	4.256E+0	6.981E+0
-1.105E+0	4.298E+0	7.010E+0
-1.101E+0	4.360E+0	6.952E+0
-1.100E+0	4.227E+0	6.955E+0
-1.101E+0	4.266E+0	6.952E+0
-1.106E+0	4.272E+0	7.069E+0
-1.100E+0	4.305E+0	7.205E+0
-1.100E+0	4.188E+0	6.958E+0
-1.098E+0	4.240E+0	7.085E+0
-1.108E+0	4.340E+0	6.971E+0
-1.100E+0	4.302E+0	7.020E+0
-1.101E+0	4.396E+0	7.036E+0
-1.098E+0	4.289E+0	6.923E+0
-1.106E+0	4.220E+0	7.095E+0
-1.105E+0	4.337E+0	7.085E+0
-1.098E+0	4.396E+0	6.981E+0
-1.100E+0	4.327E+0	6.997E+0
-1.106E+0	4.272E+0	6.949E+0
-1.103E+0	4.347E+0	7.108E+0
-1.100E+0	4.198E+0	7.095E+0
-1.100E+0	4.253E+0	7.043E+0
-1.105E+0	4.327E+0	7.043E+0
-1.100E+0	4.263E+0	7.082E+0
-1.100E+0	4.302E+0	7.062E+0
-1.098E+0	4.409E+0	6.884E+0
-1.103E+0	4.392E+0	6.942E+0
-1.103E+0	4.321E+0	7.059E+0
-1.100E+0	4.331E+0	7.069E+0
-1.100E+0	4.318E+0	6.994E+0
-1.103E+0	4.321E+0	6.965E+0
-1.103E+0	4.295E+0	7.052E+0
-1.101E+0	4.292E+0	6.932E+0
-1.098E+0	4.412E+0	7.121E+0
-1.103E+0	4.324E+0	7.101E+0
-1.101E+0	4.327E+0	6.988E+0
-1.100E+0	4.376E+0	7.013E+0
-1.101E+0	4.353E+0	7.163E+0
-1.103E+0	4.243E+0	7.004E+0
-1.103E+0	4.412E+0	7.153E+0
-1.096E+0	4.295E+0	6.955E+0
-1.100E+0	4.480E+0	6.906E+0
-1.103E+0	4.295E+0	6.916E+0
-1.101E+0	4.172E+0	7.020E+0
-1.096E+0	4.269E+0	6.978E+0
-1.101E+0	4.272E+0	7.059E+0
-1.103E+0	4.340E+0	7.030E+0
-1.101E+0	4.324E+0	7.017E+0
-1.098E+0	4.376E+0	7.049E+0
-1.100E+0	4.298E+0	7.121E+0
-1.103E+0	4.373E+0	7.065E+0
-1.103E+0	4.402E+0	7.043E+0
-1.096E+0	4.357E+0	6.971E+0
-1.100E+0	4.308E+0	7.017E+0
-1.103E+0	4.279E+0	7.036E+0
-1.103E+0	4.289E+0	7.172E+0
-1.098E+0	4.379E+0	6.962E+0
-1.096E+0	4.243E+0	7.185E+0
-1.103E+0	4.289E+0	6.978E+0
-1.101E+0	4.214E+0	6.945E+0
-1.096E+0	4.315E+0	7.082E+0
-1.100E+0	4.295E+0	7.082E+0
-1.101E+0	4.331E+0	6.962E+0
-1.103E+0	4.379E+0	7.004E+0
-1.098E+0	4.357E+0	6.994E+0
-1.100E+0	4.405E+0	7.124E+0
-1.101E+0	4.454E+0	6.923E+0
-1.101E+0	4.315E+0	6.962E+0
-1.100E+0	4.295E+0	6.913E+0
-1.101E+0	4.331E+0	7.075E+0
-1.103E+0	4.353E+0	6.952E+0
-1.105E+0	4.311E+0	7.059E+0
-1.098E+0	4.308E+0	7.085E+0
-1.098E+0	4.298E+0	6.971E+0
-1.106E+0	4.373E+0	7.052E+0
-1.105E+0	4.376E+0	6.851E+0
-1.095E+0	4.396E+0	7.140E+0
-1.103E+0	4.334E+0	7.124E+0
-1.106E+0	4.305E+0	6.939E+0
-1.100E+0	4.366E+0	7.098E+0
-1.096E+0	4.373E+0	6.919E+0
-1.100E+0	4.214E+0	6.971E+0
-1.103E+0	4.389E+0	7.062E+0
-1.101E+0	4.340E+0	6.971E+0
-1.098E+0	4.347E+0	6.848E+0
-1.100E+0	4.347E+0	7.043E+0
-1.101E+0	4.334E+0	7.017E+0
-1.103E+0	4.402E+0	6.988E+0
-1.095E+0	4.295E+0	7.039E+0
-1.098E+0	4.224E+0	6.971E+0
-1.103E+0	4.207E+0	7.192E+0
-1.101E+0	4.256E+0	6.919E+0
-1.095E+0	4.337E+0	7.065E+0
-1.101E+0	4.302E+0	7.030E+0
-1.103E+0	4.350E+0	7.117E+0
-1.101E+0	4.233E+0	7.026E+0
-1.096E+0	4.266E+0	6.978E+0
-1.100E+0	4.334E+0	7.062E+0
-1.101E+0	4.347E+0	7.078E+0
-1.100E+0	4.438E+0	7.150E+0
-1.095E+0	4.392E+0	7.043E+0
-1.101E+0	4.396E+0	6.965E+0
-1.103E+0	4.438E+0	7.000E+0
-1.100E+0	4.204E+0	6.926E+0
-1.098E+0	4.282E+0	7.143E+0
-1.100E+0	4.233E+0	7.095E+0
-1.105E+0	4.318E+0	7.130E+0
-1.101E+0	4.259E+0	7.030E+0
-1.093E+0	4.357E+0	6.952E+0
-1.100E+0	4.305E+0	7.185E+0
-1.101E+0	4.292E+0	7.091E+0
-1.101E+0	4.276E+0	7.208E+0
-1.096E+0	4.350E+0	6.994E+0
-1.100E+0	4.337E+0	7.026E+0
-1.101E+0	4.373E+0	7.052E+0
-1.101E+0	4.379E+0	7.026E+0
-1.096E+0	4.327E+0	6.997E+0
-1.096E+0	4.214E+0	7.065E+0
-1.105E+0	4.292E+0	7.046E+0
-1.100E+0	4.318E+0	7.039E+0
-1.096E+0	4.327E+0	6.984E+0
-1.100E+0	4.292E+0	7.010E+0
-1.101E+0	4.276E+0	7.075E+0
-1.101E+0	4.499E+0	6.936E+0
-1.098E+0	4.347E+0	7.072E+0
-1.098E+0	4.327E+0	6.936E+0
-1.103E+0	4.315E+0	7.101E+0
-1.103E+0	4.315E+0	6.932E+0
-1.095E+0	4.289E+0	6.991E+0
-1.101E+0	4.331E+0	7.166E+0
-1.101E+0	4.318E+0	7.020E+0
-1.096E+0	4.292E+0	7.195E+0
-1.098E+0	4.444E+0	7.043E+0
-1.101E+0	4.292E+0	7.039E+0
-1.101E+0	4.350E+0	6.988E+0
-1.100E+0	4.302E+0	7.033E+0
-1.098E+0	4.253E+0	6.962E+0
-1.098E+0	4.295E+0	7.033E+0
-1.100E+0	4.243E+0	6.994E+0
-1.100E+0	4.194E+0	7.130E+0
-1.095E+0	4.292E+0	7.020E+0
-1.095E+0	4.308E+0	7.010E+0
-1.103E+0	4.337E+0	6.975E+0
-1.101E+0	4.298E+0	6.916E+0
-1.100E+0	4.357E+0	6.997E+0
-1.096E+0	4.376E+0	6.965E+0
-1.103E+0	4.412E+0	7.088E+0
-1.100E+0	4.334E+0	7.046E+0
-1.095E+0	4.422E+0	7.127E+0
-1.098E+0	4.347E+0	7.036E+0
-1.105E+0	4.376E+0	6.965E+0
-1.100E+0	4.324E+0	7.085E+0
-1.096E+0	4.298E+0	7.075E+0
-1.096E+0	4.415E+0	6.994E+0
-1.103E+0	4.302E+0	7.039E+0
-1.100E+0	4.263E+0	6.991E+0
-1.096E+0	4.376E+0	7.059E+0
-1.092E+0	4.425E+0	6.988E+0
-1.100E+0	4.256E+0	7.030E+0
-1.100E+0	4.298E+0	7.111E+0
-1.096E+0	4.315E+0	6.997E+0
-1.096E+0	4.370E+0	7.140E+0
-1.100E+0	4.438E+0	7.023E+0
-1.100E+0	4.311E+0	7.043E+0
-1.096E+0	4.324E+0	6.926E+0
-1.096E+0	4.334E+0	6.945E+0
-1.100E+0	4.279E+0	6.955E+0
-1.101E+0	4.331E+0	7.166E+0
-1.093E+0	4.250E+0	7.010E+0
-1.096E+0	4.444E+0	7.117E+0
-1.106E+0	4.233E+0	7.004E+0
-1.100E+0	4.272E+0	7.130E+0
-1.095E+0	4.295E+0	6.832E+0
-1.095E+0	4.250E+0	6.978E+0
-1.103E+0	4.451E+0	6.984E+0
-1.100E+0	4.224E+0	6.965E+0
-1.095E+0	4.331E+0	7.062E+0
-1.100E+0	4.305E+0	7.010E+0
-1.101E+0	4.272E+0	7.095E+0
-1.100E+0	4.448E+0	7.150E+0
-1.096E+0	4.315E+0	7.069E+0
-1.096E+0	4.285E+0	6.994E+0
-1.101E+0	4.315E+0	7.182E+0
-1.098E+0	4.285E+0	6.955E+0
-1.093E+0	4.392E+0	7.013E+0
-1.098E+0	4.337E+0	7.004E+0
-1.101E+0	4.308E+0	6.832E+0
-1.109E+0	4.253E+0	6.975E+0
-1.100E+0	4.415E+0	6.997E+0
-1.096E+0	4.318E+0	6.975E+0
-1.098E+0	4.276E+0	7.075E+0
-1.098E+0	4.279E+0	6.945E+0
-1.095E+0	4.379E+0	7.143E+0
-1.093E+0	4.383E+0	7.111E+0
-1.098E+0	4.353E+0	7.000E+0
-1.095E+0	4.344E+0	7.017E+0
-1.090E+0	4.353E+0	7.127E+0
-1.090E+0	4.412E+0	7.140E+0
-1.098E+0	4.337E+0	7.026E+0
-1.092E+0	4.233E+0	6.936E+0
-1.088E+0	4.233E+0	7.000E+0
-1.088E+0	4.279E+0	7.026E+0
-1.098E+0	4.331E+0	7.026E+0
-1.090E+0	4.191E+0	6.991E+0
-1.092E+0	4.263E+0	7.072E+0
-1.090E+0	4.334E+0	6.971E+0
-1.093E+0	4.340E+0	7.033E+0
-1.090E+0	4.289E+0	6.900E+0
-1.088E+0	4.315E+0	7.072E+0
-1.093E+0	4.327E+0	7.043E+0
-1.096E+0	4.353E+0	7.013E+0
-1.092E+0	4.324E+0	7.134E+0
-1.088E+0	4.240E+0	6.955E+0
-1.092E+0	4.243E+0	6.978E+0
-1.098E+0	4.266E+0	7.033E+0
-1.092E+0	4.289E+0	6.887E+0
-1.090E+0	4.321E+0	7.091E+0
-1.090E+0	4.266E+0	7.020E+0
-1.095E+0	4.243E+0	6.923E+0
-1.096E+0	4.327E+0	7.000E+0
-1.092E+0	4.237E+0	7.033E+0
-1.088E+0	4.188E+0	7.198E+0
-1.096E+0	4.386E+0	7.088E+0
-1.095E+0	4.285E+0	6.991E+0
-1.090E+0	4.285E+0	7.030E+0
-1.092E+0	4.324E+0	6.851E+0
-1.095E+0	4.272E+0	7.000E+0
-1.095E+0	4.285E+0	7.049E+0
-1.090E+0	4.360E+0	7.095E+0
-1.092E+0	4.272E+0	6.942E+0
-1.095E+0	4.263E+0	7.004E+0
-1.093E+0	4.350E+0	7.033E+0
-1.092E+0	4.402E+0	7.030E+0
-1.093E+0	4.376E+0	7.023E+0
-1.095E+0	4.263E+0	6.955E+0
-1.095E+0	4.298E+0	6.975E+0
-1.088E+0	4.311E+0	7.176E+0
-1.093E+0	4.282E+0	7.082E+0
-1.093E+0	4.178E+0	6.900E+0
-1.095E+0	4.405E+0	7.007E+0
-1.087E+0	4.344E+0	7.023E+0
-1.093E+0	4.353E+0	7.007E+0
-1.095E+0	4.331E+0	7.023E+0
-1.093E+0	4.353E+0	6.968E+0
-1.088E+0	4.473E+0	7.075E+0
-1.093E+0	4.422E+0	7.117E+0
-1.095E+0	4.337E+0	7.091E+0
-1.095E+0	4.331E+0	6.884E+0
-1.092E+0	4.344E+0	7.088E+0
-1.095E+0	4.185E+0	7.098E+0
-1.096E+0	4.486E+0	7.039E+0
-1.095E+0	4.292E+0	7.069E+0
-1.092E+0	4.431E+0	7.010E+0
-1.090E+0	4.292E+0	7.085E+0
-1.095E+0	4.295E+0	6.939E+0
-1.096E+0	4.334E+0	7.098E+0
-1.090E+0	4.276E+0	6.932E+0
-1.093E+0	4.415E+0	7.095E+0
-1.098E+0	4.373E+0	7.088E+0
-1.095E+0	4.292E+0	7.046E+0
-1.090E+0	4.305E+0	7.052E+0
-1.090E+0	4.256E+0	7.065E+0
-1.096E+0	4.331E+0	6.968E+0
-1.096E+0	4.295E+0	7.098E+0
-1.088E+0	4.324E+0	7.020E+0
-1.092E+0	4.415E+0	7.088E+0
-1.096E+0	4.207E+0	7.007E+0
-1.093E+0	4.321E+0	6.955E+0
-1.092E+0	4.285E+0	6.968E+0
-1.092E+0	4.276E+0	7.065E+0
-1.100E+0	4.253E+0	6.919E+0
-1.093E+0	4.243E+0	7.069E+0
-1.088E+0	4.347E+0	7.101E+0
-1.095E+0	4.308E+0	6.910E+0
-1.098E+0	4.298E+0	6.910E+0
-1.093E+0	4.289E+0	6.949E+0
-1.088E+0	4.282E+0	7.075E+0
-1.095E+0	4.327E+0	7.056E+0
-1.093E+0	4.253E+0	6.932E+0
-1.092E+0	4.298E+0	7.023E+0
-1.087E+0	4.302E+0	7.020E+0
-1.090E+0	4.409E+0	7.010E+0
-1.093E+0	4.383E+0	6.988E+0
-1.095E+0	4.214E+0	6.962E+0
-1.087E+0	4.302E+0	7.189E+0
-1.092E+0	4.279E+0	7.098E+0
-1.093E+0	4.305E+0	7.169E+0
-1.093E+0	4.308E+0	7.004E+0
-1.088E+0	4.256E+0	7.049E+0
-1.093E+0	4.243E+0	6.965E+0
-1.092E+0	4.405E+0	7.052E+0
-1.093E+0	4.389E+0	7.104E+0
-1.087E+0	4.266E+0	7.036E+0
-1.095E+0	4.285E+0	7.153E+0
-1.092E+0	4.340E+0	6.864E+0
-1.096E+0	4.321E+0	7.130E+0
-1.088E+0	4.405E+0	7.020E+0
-1.090E+0	4.279E+0	6.916E+0
-1.096E+0	4.256E+0	7.036E+0
-1.093E+0	4.409E+0	7.000E+0
-1.088E+0	4.353E+0	7.069E+0
-1.095E+0	4.373E+0	7.156E+0
-1.093E+0	4.292E+0	6.949E+0
-1.095E+0	4.305E+0	6.955E+0
-1.092E+0	4.305E+0	7.030E+0
-1.092E+0	4.337E+0	6.984E+0
-1.095E+0	4.334E+0	7.030E+0
-1.090E+0	4.379E+0	7.101E+0
-1.088E+0	4.353E+0	7.127E+0
-1.092E+0	4.337E+0	6.900E+0
-1.095E+0	4.285E+0	6.994E+0
-1.090E+0	4.353E+0	7.146E+0
-1.085E+0	4.344E+0	6.994E+0
-1.093E+0	4.331E+0	6.929E+0
-1.095E+0	4.266E+0	6.949E+0
-1.095E+0	4.311E+0	6.962E+0
-1.088E+0	4.353E+0	6.994E+0
-1.090E+0	4.431E+0	7.033E+0
-1.096E+0	4.298E+0	7.010E+0
-1.090E+0	4.321E+0	7.056E+0
-1.090E+0	4.321E+0	6.942E+0
-1.090E+0	4.473E+0	7.036E+0
-1.093E+0	4.279E+0	7.108E+0
-1.090E+0	4.295E+0	7.198E+0
-1.087E+0	4.360E+0	7.059E+0
-1.092E+0	4.315E+0	7.065E+0
-1.098E+0	4.233E+0	7.026E+0
-1.090E+0	4.246E+0	7.078E+0
-1.088E+0	4.285E+0	7.046E+0
-1.092E+0	4.269E+0	7.007E+0
-1.096E+0	4.418E+0	7.124E+0
-1.092E+0	4.396E+0	6.845E+0
-1.088E+0	4.282E+0	6.939E+0
-1.087E+0	4.357E+0	7.046E+0
-1.095E+0	4.373E+0	7.049E+0
-1.090E+0	4.318E+0	6.871E+0
-1.087E+0	4.473E+0	7.039E+0
-1.092E+0	4.276E+0	6.842E+0
-1.095E+0	4.425E+0	7.082E+0
-1.090E+0	4.344E+0	6.984E+0
-1.087E+0	4.318E+0	7.111E+0
-1.088E+0	4.272E+0	7.082E+0
-1.096E+0	4.376E+0	7.192E+0
-1.092E+0	4.253E+0	7.004E+0
-1.087E+0	4.321E+0	7.078E+0
-1.092E+0	4.386E+0	7.124E+0
-1.095E+0	4.370E+0	7.052E+0
-1.092E+0	4.457E+0	6.926E+0
-1.085E+0	4.340E+0	7.007E+0
-1.088E+0	4.340E+0	6.923E+0
-1.095E+0	4.259E+0	6.975E+0
-1.093E+0	4.366E+0	7.043E+0
-1.090E+0	4.305E+0	7.250E+0
-1.090E+0	4.327E+0	7.013E+0
-1.092E+0	4.302E+0	7.010E+0
-1.090E+0	4.327E+0	6.942E+0
-1.087E+0	4.230E+0	7.124E+0
-1.090E+0	4.311E+0	7.010E+0
-1.092E+0	4.240E+0	7.072E+0
-1.088E+0	4.321E+0	7.023E+0
-1.088E+0	4.318E+0	6.890E+0
-1.090E+0	4.230E+0	7.030E+0
-1.093E+0	4.237E+0	7.085E+0
-1.090E+0	4.353E+0	6.906E+0
-1.088E+0	4.298E+0	6.945E+0
-1.088E+0	4.308E+0	7.156E+0
-1.092E+0	4.350E+0	6.994E+0
-1.090E+0	4.224E+0	7.065E+0
-1.087E+0	4.324E+0	6.926E+0
-1.088E+0	4.353E+0	7.189E+0
-1.095E+0	4.412E+0	6.822E+0
-1.087E+0	4.327E+0	7.085E+0
-1.087E+0	4.178E+0	7.159E+0
-1.088E+0	4.415E+0	7.026E+0
-1.092E+0	4.269E+0	7.007E+0
-1.092E+0	4.230E+0	7.098E+0
-1.087E+0	4.412E+0	7.020E+0
-1.088E+0	4.305E+0	7.082E+0
-1.092E+0	4.220E+0	6.978E+0
-1.090E+0	4.308E+0	7.056E+0
-1.087E+0	4.269E+0	6.936E+0
-1.092E+0	4.259E+0	7.169E+0
-1.095E+0	4.334E+0	7.026E+0
-1.088E+0	4.376E+0	6.955E+0
-1.083E+0	4.253E+0	6.887E+0
-1.088E+0	4.318E+0	7.020E+0
-1.090E+0	4.233E+0	6.897E+0
-1.088E+0	4.344E+0	7.114E+0
-1.087E+0	4.253E+0	7.108E+0
-1.085E+0	4.302E+0	7.182E+0
-1.092E+0	4.344E+0	7.085E+0
-1.088E+0	4.272E+0	7.072E+0
-1.085E+0	4.217E+0	7.049E+0
-1.088E+0	4.298E+0	7.039E+0
-1.088E+0	4.315E+0	7.036E+0
-1.088E+0	4.392E+0	7.010E+0
-1.083E+0	4.276E+0	7.059E+0
-1.087E+0	4.334E+0	7.020E+0
-1.095E+0	4.467E+0	7.098E+0
-1.087E+0	4.379E+0	7.023E+0
-1.085E+0	4.279E+0	7.023E+0
-1.088E+0	4.282E+0	6.949E+0
-1.092E+0	4.217E+0	7.065E+0
-1.088E+0	4.279E+0	7.030E+0
-1.087E+0	4.350E+0	7.007E+0
-1.087E+0	4.425E+0	6.945E+0
-1.090E+0	4.243E+0	7.072E+0
-1.087E+0	4.340E+0	6.929E+0
-1.087E+0	4.201E+0	7.013E+0
-1.083E+0	4.363E+0	6.923E+0
-1.090E+0	4.353E+0	6.988E+0
-1.087E+0	4.386E+0	6.997E+0
-1.088E+0	4.321E+0	6.991E+0
-1.085E+0	4.272E+0	7.163E+0
-1.093E+0	4.340E+0	7.010E+0
-1.085E+0	4.311E+0	6.926E+0
-1.083E+0	4.308E+0	7.111E+0
-1.085E+0	4.156E+0	7.049E+0
-1.090E+0	4.256E+0	7.137E+0
-1.088E+0	4.282E+0	7.082E+0
-1.082E+0	4.383E+0	7.065E+0
-1.085E+0	4.266E+0	6.871E+0
-1.090E+0	4.425E+0	6.893E+0
-1.090E+0	4.363E+0	6.942E+0
-1.083E+0	4.337E+0	7.176E+0
-1.087E+0	4.178E+0	6.916E+0
-1.093E+0	4.392E+0	7.091E+0
-1.087E+0	4.295E+0	7.091E+0
-1.085E+0	4.357E+0	7.124E+0
-1.085E+0	4.305E+0	6.929E+0
-1.088E+0	4.363E+0	7.153E+0
-1.087E+0	4.347E+0	6.919E+0
-1.085E+0	4.285E+0	7.000E+0
-1.083E+0	4.214E+0	6.945E+0
-1.093E+0	4.220E+0	6.952E+0
-1.087E+0	4.389E+0	7.088E+0
-1.083E+0	4.169E+0	7.114E+0
-1.083E+0	4.240E+0	7.104E+0
-1.090E+0	4.389E+0	7.156E+0
-1.088E+0	4.269E+0	7.101E+0
-1.085E+0	4.340E+0	7.043E+0
-1.085E+0	4.279E+0	6.932E+0
-1.087E+0	4.441E+0	7.124E+0
-1.085E+0	4.337E+0	7.000E+0
-1.082E+0	4.360E+0	7.218E+0
-1.087E+0	4.285E+0	6.955E+0
-1.090E+0	4.353E+0	7.010E+0
-1.087E+0	4.318E+0	7.117E+0
-1.083E+0	4.311E+0	7.228E+0
-1.085E+0	4.311E+0	6.926E+0
-1.090E+0	4.185E+0	7.043E+0
-1.088E+0	4.204E+0	7.104E+0
-1.082E+0	4.363E+0	7.166E+0
-1.088E+0	4.269E+0	7.069E+0
-1.088E+0	4.240E+0	7.088E+0
-1.085E+0	4.321E+0	7.020E+0
-1.083E+0	4.276E+0	7.108E+0
-1.085E+0	4.363E+0	7.182E+0
-1.092E+0	4.298E+0	7.085E+0
-1.090E+0	4.379E+0	7.036E+0
-1.083E+0	4.331E+0	6.962E+0
-1.087E+0	4.460E+0	6.988E+0
-1.090E+0	4.285E+0	6.945E+0
-1.090E+0	4.363E+0	7.159E+0
-1.082E+0	4.243E+0	7.146E+0
-1.090E+0	4.422E+0	6.997E+0
-1.090E+0	4.279E+0	6.903E+0
-1.088E+0	4.363E+0	7.000E+0
-1.085E+0	4.269E+0	7.059E+0
-1.088E+0	4.360E+0	6.994E+0
-1.090E+0	4.363E+0	6.919E+0
-1.088E+0	4.360E+0	7.108E+0
-1.085E+0	4.282E+0	7.013E+0
-1.088E+0	4.298E+0	6.949E+0
-1.087E+0	4.318E+0	7.065E+0
-1.090E+0	4.315E+0	7.069E+0
-1.083E+0	4.266E+0	6.916E+0
-1.085E+0	4.392E+0	6.994E+0
-1.090E+0	4.289E+0	7.062E+0
-1.088E+0	4.324E+0	7.059E+0
-1.080E+0	4.302E+0	6.926E+0
-1.087E+0	4.324E+0	6.929E+0
-1.085E+0	4.308E+0	7.075E+0
-1.085E+0	4.399E+0	6.971E+0
-1.082E+0	4.266E+0	6.932E+0
-1.085E+0	4.353E+0	7.020E+0
-1.088E+0	4.315E+0	7.033E+0
-1.085E+0	4.353E+0	7.007E+0
-1.082E+0	4.370E+0	6.962E+0
-1.082E+0	4.383E+0	7.039E+0
-1.088E+0	4.156E+0	7.056E+0
-1.088E+0	4.214E+0	7.020E+0
-1.083E+0	4.344E+0	7.013E+0
-1.085E+0	4.357E+0	6.958E+0
-1.090E+0	4.366E+0	7.114E+0
-1.087E+0	4.376E+0	6.887E+0
-1.083E+0	4.344E+0	7.228E+0
-1.087E+0	4.285E+0	7.039E+0
-1.092E+0	4.272E+0	6.913E+0
-1.083E+0	4.276E+0	6.952E+0
-1.080E+0	4.269E+0	6.880E+0
-1.087E+0	4.327E+0	7.069E+0
-1.090E+0	4.337E+0	7.007E+0
-1.083E+0	4.357E+0	6.887E+0
-1.085E+0	4.295E+0	7.075E+0
-1.083E+0	4.347E+0	7.215E+0
-1.087E+0	4.376E+0	7.166E+0
-1.085E+0	4.240E+0	7.150E+0
-1.080E+0	4.269E+0	7.208E+0
-1.085E+0	4.350E+0	7.082E+0
-1.088E+0	4.259E+0	6.984E+0
-1.083E+0	4.357E+0	6.975E+0
-1.080E+0	4.321E+0	7.010E+0
-1.088E+0	4.172E+0	7.163E+0
-1.090E+0	4.259E+0	6.978E+0
-1.085E+0	4.386E+0	7.052E+0
-1.082E+0	4.279E+0	7.007E+0
-1.085E+0	4.292E+0	7.065E+0
-1.087E+0	4.279E+0	7.208E+0
-1.085E+0	4.295E+0	7.020E+0
-1.082E+0	4.389E+0	7.095E+0
-1.083E+0	4.305E+0	6.968E+0
-1.090E+0	4.353E+0	7.111E+0
-1.083E+0	4.230E+0	6.971E+0
-1.080E+0	4.201E+0	7.020E+0
-1.082E+0	4.243E+0	7.153E+0
-1.087E+0	4.220E+0	7.052E+0
-1.083E+0	4.302E+0	7.085E+0
-1.080E+0	4.350E+0	7.059E+0
-1.083E+0	4.357E+0	7.062E+0
-1.088E+0	4.285E+0	6.975E+0
-1.083E+0	4.282E+0	6.994E+0
-1.083E+0	4.289E+0	6.942E+0
-1.083E+0	4.340E+0	7.004E+0
-1.088E+0	4.360E+0	7.017E+0
-1.082E+0	4.344E+0	6.910E+0
-1.085E+0	4.298E+0	6.968E+0
-1.087E+0	4.253E+0	6.984E+0
-1.090E+0	4.327E+0	6.984E+0
-1.082E+0	4.276E+0	7.124E+0
-1.080E+0	4.185E+0	6.962E+0
-1.082E+0	4.324E+0	7.049E+0
-1.088E+0	4.285E+0	7.010E+0
-1.083E+0	4.315E+0	6.855E+0
-1.082E+0	4.353E+0	7.163E+0
-1.083E+0	4.357E+0	7.179E+0
-1.088E+0	4.360E+0	7.104E+0
-1.083E+0	4.344E+0	6.978E+0
-1.077E+0	4.366E+0	7.192E+0
-1.083E+0	4.295E+0	7.004E+0
-1.087E+0	4.344E+0	6.880E+0
-1.083E+0	4.337E+0	6.971E+0
-1.080E+0	4.227E+0	6.968E+0
-1.082E+0	4.340E+0	7.039E+0
-1.085E+0	4.402E+0	7.020E+0
-1.083E+0	4.282E+0	7.140E+0
-1.080E+0	4.324E+0	6.929E+0
-1.082E+0	4.204E+0	7.075E+0
-1.087E+0	4.353E+0	7.043E+0
-1.080E+0	4.454E+0	7.101E+0
-1.083E+0	4.337E+0	6.900E+0
-1.080E+0	4.302E+0	6.900E+0
-1.087E+0	4.376E+0	7.013E+0
-1.080E+0	4.370E+0	7.049E+0
-1.080E+0	4.292E+0	7.039E+0
-1.082E+0	4.285E+0	7.166E+0
-1.087E+0	4.227E+0	6.968E+0
-1.082E+0	4.256E+0	6.919E+0
-1.080E+0	4.224E+0	7.043E+0
-1.080E+0	4.431E+0	7.069E+0
-1.087E+0	4.302E+0	7.198E+0
-1.083E+0	4.327E+0	7.130E+0
-1.080E+0	4.285E+0	6.971E+0
-1.083E+0	4.237E+0	7.043E+0
-1.087E+0	4.282E+0	6.916E+0
-1.083E+0	4.250E+0	7.098E+0
-1.080E+0	4.295E+0	6.919E+0
-1.083E+0	4.279E+0	6.984E+0
-1.085E+0	4.217E+0	7.036E+0
-1.080E+0	4.259E+0	6.981E+0
-1.080E+0	4.438E+0	7.017E+0
-1.085E+0	4.318E+0	6.936E+0
-1.087E+0	4.282E+0	7.065E+0
-1.083E+0	4.292E+0	6.968E+0
-1.079E+0	4.324E+0	7.192E+0
-1.083E+0	4.292E+0	7.000E+0
-1.087E+0	4.315E+0	7.059E+0
-1.080E+0	4.230E+0	7.056E+0
-1.080E+0	4.185E+0	6.971E+0
-1.083E+0	4.279E+0	6.942E+0
-1.087E+0	4.305E+0	7.143E+0
-1.080E+0	4.266E+0	6.978E+0
-1.077E+0	4.415E+0	7.095E+0
-1.083E+0	4.253E+0	7.004E+0
-1.088E+0	4.240E+0	6.867E+0
-1.083E+0	4.357E+0	7.056E+0
-1.082E+0	4.292E+0	6.988E+0
-1.080E+0	4.399E+0	7.017E+0
-1.085E+0	4.383E+0	7.104E+0
-1.083E+0	4.396E+0	6.926E+0
-1.079E+0	4.324E+0	6.962E+0
-1.083E+0	4.282E+0	7.020E+0
-1.085E+0	4.376E+0	7.082E+0
-1.082E+0	4.315E+0	6.903E+0
-1.080E+0	4.418E+0	7.088E+0
-1.083E+0	4.211E+0	7.140E+0
-1.087E+0	4.386E+0	7.140E+0
-1.083E+0	4.207E+0	7.069E+0
-1.080E+0	4.331E+0	7.137E+0
-1.082E+0	4.240E+0	7.052E+0
-1.087E+0	4.334E+0	6.900E+0
-1.082E+0	4.321E+0	7.159E+0
-1.080E+0	4.285E+0	7.065E+0
-1.082E+0	4.363E+0	7.137E+0
-1.088E+0	4.448E+0	7.159E+0
-1.082E+0	4.220E+0	7.039E+0
-1.082E+0	4.263E+0	7.101E+0
-1.080E+0	4.266E+0	6.997E+0
-1.085E+0	4.402E+0	7.059E+0
-1.083E+0	4.259E+0	6.949E+0
-1.079E+0	4.250E+0	6.997E+0
-1.083E+0	4.383E+0	7.140E+0
-1.083E+0	4.217E+0	6.958E+0
-1.082E+0	4.360E+0	7.059E+0
-1.077E+0	4.298E+0	7.026E+0
-1.082E+0	4.253E+0	6.994E+0
-1.083E+0	4.253E+0	6.984E+0
-1.079E+0	4.311E+0	7.127E+0
-1.079E+0	4.353E+0	7.023E+0
-1.083E+0	4.311E+0	7.026E+0
-1.085E+0	4.399E+0	6.949E+0
-1.080E+0	4.347E+0	6.975E+0
-1.079E+0	4.311E+0	7.130E+0
-1.080E+0	4.318E+0	7.000E+0
-1.082E+0	4.230E+0	6.978E+0
-1.079E+0	4.308E+0	7.036E+0
-1.079E+0	4.308E+0	7.059E+0
-1.080E+0	4.379E+0	7.075E+0
-1.082E+0	4.519E+0	7.104E+0
-1.080E+0	4.334E+0	7.062E+0
-1.077E+0	4.366E+0	7.108E+0
-1.080E+0	4.470E+0	7.059E+0
-1.083E+0	4.237E+0	7.185E+0
-1.083E+0	4.357E+0	7.069E+0
-1.077E+0	4.386E+0	7.085E+0
-1.083E+0	4.340E+0	7.069E+0
-1.085E+0	4.285E+0	6.945E+0
-1.079E+0	4.285E+0	7.091E+0
-1.077E+0	4.324E+0	6.864E+0
-1.080E+0	4.373E+0	6.913E+0
-1.085E+0	4.259E+0	6.994E+0
-1.080E+0	4.499E+0	7.088E+0
-1.075E+0	4.269E+0	6.851E+0
-1.080E+0	4.298E+0	7.075E+0
-1.082E+0	4.276E+0	7.082E+0
-1.080E+0	4.318E+0	6.949E+0
-1.079E+0	4.366E+0	7.013E+0
-1.080E+0	4.269E+0	7.127E+0
-1.087E+0	4.357E+0	6.988E+0
-1.080E+0	4.289E+0	6.955E+0
-1.080E+0	4.204E+0	7.010E+0
-1.079E+0	4.191E+0	7.007E+0
-1.083E+0	4.282E+0	7.023E+0
-1.080E+0	4.318E+0	6.984E+0
-1.077E+0	4.337E+0	7.039E+0
-1.080E+0	4.350E+0	7.098E+0
-1.085E+0	4.327E+0	6.968E+0
-1.079E+0	4.276E+0	7.004E+0
-1.077E+0	4.282E+0	7.091E+0
-1.083E+0	4.256E+0	6.919E+0
-1.083E+0	4.350E+0	7.052E+0
-1.080E+0	4.220E+0	6.855E+0
-1.077E+0	4.386E+0	7.039E+0
-1.080E+0	4.360E+0	6.981E+0
-1.082E+0	4.357E+0	7.088E+0
-1.083E+0	4.308E+0	7.065E+0
-1.077E+0	4.418E+0	6.965E+0
-1.080E+0	4.324E+0	6.978E+0
-1.083E+0	4.298E+0	7.140E+0
-1.079E+0	4.253E+0	7.004E+0
-1.075E+0	4.311E+0	7.017E+0
-1.080E+0	4.308E+0	7.013E+0
-1.080E+0	4.253E+0	7.049E+0
-1.082E+0	4.315E+0	7.082E+0
-1.075E+0	4.376E+0	7.082E+0
-1.083E+0	4.441E+0	7.065E+0
-1.083E+0	4.350E+0	7.195E+0
-1.080E+0	4.311E+0	6.945E+0
-1.079E+0	4.292E+0	7.257E+0
-1.079E+0	4.217E+0	7.130E+0
-1.085E+0	4.243E+0	7.108E+0
-1.082E+0	4.383E+0	7.221E+0
-1.075E+0	4.269E+0	6.923E+0
-1.082E+0	4.289E+0	7.000E+0
-1.085E+0	4.285E+0	7.007E+0
-1.082E+0	4.305E+0	6.783E+0
-1.075E+0	4.259E+0	7.043E+0
-1.083E+0	4.392E+0	7.108E+0
-1.080E+0	4.457E+0	7.117E+0
-1.080E+0	4.289E+0	6.874E+0
-1.075E+0	4.383E+0	7.056E+0
-1.080E+0	4.331E+0	7.013E+0
-1.083E+0	4.321E+0	6.968E+0
-1.080E+0	4.357E+0	7.056E+0
-1.077E+0	4.327E+0	6.965E+0
-1.082E+0	4.386E+0	6.988E+0
-1.079E+0	4.308E+0	6.832E+0
-1.082E+0	4.311E+0	7.059E+0
-1.077E+0	4.253E+0	6.910E+0
-1.080E+0	4.340E+0	6.975E+0
-1.082E+0	4.347E+0	6.903E+0
-1.077E+0	4.334E+0	7.043E+0
-1.075E+0	4.480E+0	7.095E+0
-1.080E+0	4.295E+0	7.004E+0
-1.082E+0	4.376E+0	7.052E+0
-1.080E+0	4.292E+0	7.153E+0
-1.079E+0	4.259E+0	7.166E+0
-1.080E+0	4.379E+0	7.059E+0
-1.083E+0	4.366E+0	7.072E+0
-1.082E+0	4.324E+0	7.062E+0
-1.079E+0	4.353E+0	7.039E+0
-1.080E+0	4.230E+0	6.994E+0
-1.083E+0	4.324E+0	7.104E+0
-1.077E+0	4.282E+0	7.056E+0
-1.077E+0	4.331E+0	7.036E+0
-1.079E+0	4.386E+0	6.975E+0
-1.082E+0	4.396E+0	7.062E+0
-1.077E+0	4.357E+0	7.072E+0
-1.075E+0	4.194E+0	7.098E+0
-1.080E+0	4.302E+0	7.111E+0
-1.083E+0	4.444E+0	7.179E+0
-1.077E+0	4.276E+0	6.965E+0
-1.075E+0	4.360E+0	7.010E+0
-1.080E+0	4.133E+0	7.121E+0
-1.082E+0	4.233E+0	7.056E+0
-1.077E+0	4.363E+0	7.088E+0
-1.077E+0	4.250E+0	7.124E+0
-1.077E+0	4.285E+0	7.088E+0
-1.083E+0	4.305E+0	6.832E+0
-1.077E+0	4.318E+0	7.153E+0
-1.075E+0	4.259E+0	7.065E+0
-1.077E+0	4.409E+0	7.033E+0
-1.080E+0	4.276E+0	6.994E+0
-1.077E+0	4.392E+0	6.952E+0
-1.077E+0	4.298E+0	7.046E+0
-1.077E+0	4.340E+0	7.101E+0
-1.083E+0	4.373E+0	7.023E+0
-1.075E+0	4.334E+0	7.062E+0
-1.074E+0	4.295E+0	7.020E+0
-1.075E+0	4.337E+0	7.101E+0
-1.080E+0	4.230E+0	7.065E+0
-1.075E+0	4.321E+0	7.056E+0
-1.077E+0	4.295E+0	7.146E+0
-1.077E+0	4.315E+0	7.114E+0
-1.082E+0	4.237E+0	7.065E+0
-1.077E+0	4.237E+0	7.013E+0
-1.077E+0	4.347E+0	7.049E+0
-1.080E+0	4.370E+0	7.004E+0
-1.083E+0	4.353E+0	7.072E+0
-1.077E+0	4.123E+0	6.945E+0
-1.077E+0	4.240E+0	7.039E+0
-1.080E+0	4.480E+0	7.231E+0
-1.085E+0	4.263E+0	7.065E+0
-1.075E+0	4.302E+0	7.062E+0
-1.077E+0	4.386E+0	7.143E+0
-1.074E+0	4.292E+0	7.059E+0
-1.080E+0	4.276E+0	6.955E+0
-1.074E+0	4.318E+0	6.994E+0
-1.075E+0	4.350E+0	7.146E+0
-1.077E+0	4.350E+0	6.962E+0
-1.083E+0	4.302E+0	6.855E+0
-1.074E+0	4.412E+0	7.101E+0
-1.077E+0	4.370E+0	7.104E+0
-1.077E+0	4.376E+0	7.000E+0
-1.080E+0	4.460E+0	7.082E+0
-1.075E+0	4.315E+0	6.851E+0
-1.072E+0	4.360E+0	6.965E+0
-1.080E+0	4.256E+0	6.923E+0
-1.079E+0	4.259E+0	7.039E+0
-1.077E+0	4.292E+0	6.838E+0
-1.075E+0	4.289E+0	7.098E+0
-1.079E+0	4.302E+0	7.091E+0
-1.082E+0	4.344E+0	7.101E+0
-1.079E+0	4.344E+0	7.082E+0
-1.074E+0	4.331E+0	6.991E+0
-1.077E+0	4.363E+0	7.091E+0
-1.080E+0	4.311E+0	7.182E+0
-1.077E+0	4.405E+0	6.897E+0
-1.077E+0	4.233E+0	6.984E+0
-1.082E+0	4.308E+0	7.146E+0
-1.079E+0	4.298E+0	7.043E+0
-1.075E+0	4.159E+0	7.043E+0
-1.075E+0	4.347E+0	7.026E+0
-1.079E+0	4.207E+0	7.121E+0
-1.083E+0	4.324E+0	7.033E+0
-1.077E+0	4.250E+0	7.033E+0
-1.074E+0	4.363E+0	7.052E+0
-1.077E+0	4.276E+0	7.091E+0
-1.080E+0	4.347E+0	7.007E+0
-1.077E+0	4.392E+0	7.026E+0
-1.074E+0	4.438E+0	6.945E+0
-1.079E+0	4.334E+0	7.091E+0
-1.080E+0	4.259E+0	7.043E+0
-1.079E+0	4.188E+0	6.936E+0
-1.074E+0	4.383E+0	6.952E+0
-1.075E+0	4.285E+0	7.004E+0
-1.080E+0	4.298E+0	7.039E+0
-1.077E+0	4.311E+0	7.049E+0
-1.075E+0	4.276E+0	7.065E+0
-1.077E+0	4.269E+0	7.088E+0
-1.079E+0	4.269E+0	7.020E+0
-1.074E+0	4.363E+0	7.017E+0
-1.077E+0	4.272E+0	7.052E+0
-1.080E+0	4.292E+0	7.026E+0
-1.083E+0	4.350E+0	7.030E+0
-1.077E+0	4.243E+0	7.004E+0
-1.075E+0	4.360E+0	6.955E+0
-1.077E+0	4.227E+0	7.231E+0
-1.082E+0	4.347E+0	6.997E+0
-1.077E+0	4.331E+0	7.010E+0
-1.072E+0	4.263E+0	6.997E+0
-1.079E+0	4.305E+0	7.111E+0
-1.080E+0	4.334E+0	6.978E+0
-1.079E+0	4.292E+0	6.965E+0
-1.077E+0	4.360E+0	6.923E+0
-1.079E+0	4.308E+0	7.085E+0
-1.082E+0	4.366E+0	7.059E+0
-1.077E+0	4.269E+0	6.984E+0
-1.077E+0	4.295E+0	7.082E+0
-1.077E+0	4.292E+0	7.111E+0
-1.083E+0	4.302E+0	7.065E+0
-1.077E+0	4.246E+0	6.855E+0
-1.075E+0	4.233E+0	7.111E+0
-1.079E+0	4.188E+0	6.981E+0
-1.083E+0	4.340E+0	6.906E+0
-1.077E+0	4.289E+0	7.078E+0
-1.075E+0	4.379E+0	6.929E+0
-1.079E+0	4.237E+0	6.955E+0
-1.080E+0	4.376E+0	7.039E+0
-1.077E+0	4.259E+0	6.939E+0
-1.075E+0	4.233E+0	7.075E+0
-1.080E+0	4.289E+0	7.088E+0
-1.080E+0	4.308E+0	6.926E+0
-1.075E+0	4.292E+0	7.085E+0
-1.074E+0	4.311E+0	7.108E+0
-1.080E+0	4.340E+0	6.842E+0
-1.077E+0	4.379E+0	7.065E+0
-1.079E+0	4.302E+0	7.166E+0
-1.072E+0	4.250E+0	7.072E+0
-1.080E+0	4.412E+0	7.111E+0
-1.079E+0	4.370E+0	7.039E+0
-1.075E+0	4.308E+0	7.033E+0
-1.070E+0	4.399E+0	6.965E+0
-1.075E+0	4.347E+0	7.166E+0
-1.079E+0	4.327E+0	7.095E+0
-1.075E+0	4.389E+0	7.198E+0
-1.072E+0	4.194E+0	7.189E+0
-1.079E+0	4.376E+0	6.997E+0
-1.083E+0	4.243E+0	7.000E+0
-1.077E+0	4.305E+0	6.997E+0
-1.072E+0	4.324E+0	7.176E+0
-1.082E+0	4.370E+0	7.043E+0
-1.079E+0	4.373E+0	6.952E+0
-1.075E+0	4.324E+0	6.997E+0
-1.075E+0	4.353E+0	7.134E+0
-1.080E+0	4.422E+0	6.936E+0
-1.079E+0	4.363E+0	7.091E+0
-1.075E+0	4.269E+0	7.004E+0
-1.074E+0	4.350E+0	7.159E+0
-1.075E+0	4.321E+0	7.104E+0
-1.079E+0	4.289E+0	6.955E+0
-1.077E+0	4.227E+0	7.036E+0
-1.074E+0	4.256E+0	6.949E+0
-1.077E+0	4.340E+0	7.052E+0
-1.079E+0	4.425E+0	7.134E+0
-1.079E+0	4.347E+0	6.906E+0
-1.077E+0	4.399E+0	7.078E+0
-1.077E+0	4.308E+0	7.146E+0
-1.079E+0	4.331E+0	7.065E+0
-1.079E+0	4.182E+0	7.036E+0
-1.074E+0	4.473E+0	7.082E+0
-1.077E+0	4.334E+0	7.049E+0
-1.083E+0	4.259E+0	7.023E+0
-1.075E+0	4.334E+0	6.994E+0
-1.072E+0	4.405E+0	7.082E+0
-1.077E+0	4.402E+0	7.121E+0
-1.082E+0	4.337E+0	7.078E+0
-1.077E+0	4.276E+0	6.984E+0
-1.072E+0	4.363E+0	6.949E+0
-1.075E+0	4.282E+0	6.955E+0
-1.082E+0	4.246E+0	6.939E+0
-1.077E+0	4.460E+0	6.955E+0
-1.074E+0	4.237E+0	7.013E+0
-1.079E+0	4.331E+0	7.117E+0
-1.079E+0	4.405E+0	6.981E+0
-1.075E+0	4.302E+0	7.182E+0
-1.072E+0	4.344E+0	6.988E+0
-1.079E+0	4.422E+0	6.871E+0
-1.079E+0	4.415E+0	7.062E+0
-1.075E+0	4.282E+0	6.981E+0
-1.074E+0	4.282E+0	7.085E+0
-1.079E+0	4.233E+0	7.098E+0
-1.080E+0	4.383E+0	7.065E+0
-1.074E+0	4.289E+0	7.013E+0
-1.072E+0	4.302E+0	6.994E+0
-1.080E+0	4.285E+0	6.988E+0
-1.080E+0	4.237E+0	7.143E+0
-1.075E+0	4.292E+0	7.056E+0
-1.075E+0	4.246E+0	6.923E+0
-1.080E+0	4.269E+0	7.069E+0
-1.080E+0	4.162E+0	7.013E+0
-1.075E+0	4.376E+0	7.104E+0
-1.074E+0	4.350E+0	6.939E+0
-1.079E+0	4.376E+0	7.010E+0
-1.082E+0	4.353E+0	7.059E+0
-1.074E+0	4.340E+0	7.088E+0
-1.077E+0	4.298E+0	7.156E+0
-1.077E+0	4.285E+0	7.082E+0
-1.083E+0	4.204E+0	7.000E+0
-1.077E+0	4.412E+0	7.082E+0
-1.072E+0	4.396E+0	7.124E+0
-1.079E+0	4.292E+0	7.065E+0
-1.080E+0	4.318E+0	7.069E+0
-1.074E+0	4.256E+0	6.991E+0
-1.075E+0	4.230E+0	6.984E+0
-1.077E+0	4.389E+0	6.838E+0
-1.079E+0	4.435E+0	7.046E+0
-1.077E+0	4.324E+0	7.023E+0
-1.075E+0	4.272E+0	7.033E+0
-1.079E+0	4.396E+0	6.971E+0
-1.082E+0	4.243E+0	7.134E+0
-1.079E+0	4.298E+0	6.958E+0
-1.074E+0	4.298E+0	7.169E+0
-1.079E+0	4.357E+0	6.991E+0
-1.079E+0	4.282E+0	7.072E+0
-1.077E+0	4.272E+0	7.039E+0
-1.077E+0	4.350E+0	7.059E+0
-1.077E+0	4.327E+0	6.945E+0
-1.077E+0	4.253E+0	7.146E+0
-1.075E+0	4.224E+0	7.095E+0
-1.074E+0	4.321E+0	7.007E+0
-1.079E+0	4.350E+0	6.936E+0
-1.079E+0	4.308E+0	7.020E+0
-1.077E+0	4.224E+0	7.150E+0
-1.074E+0	4.233E+0	7.046E+0
-1.079E+0	4.373E+0	7.023E+0
-1.080E+0	4.272E+0	7.033E+0
-1.075E+0	4.321E+0	7.046E+0
-1.074E+0	4.357E+0	7.072E+0
-1.074E+0	4.350E+0	7.075E+0
-1.079E+0	4.396E+0	7.075E+0
-1.077E+0	4.360E+0	7.075E+0
-1.074E+0	4.444E+0	7.156E+0
-1.075E+0	4.298E+0	7.046E+0
-1.083E+0	4.259E+0	7.211E+0
-1.077E+0	4.305E+0	7.163E+0
-1.075E+0	4.276E+0	6.962E+0
-1.077E+0	4.285E+0	7.140E+0
-1.079E+0	4.324E+0	7.036E+0
-1.075E+0	4.178E+0	7.056E+0
-1.074E+0	4.214E+0	7.007E+0
-1.077E+0	4.399E+0	7.146E+0
-1.079E+0	4.357E+0	6.877E+0
-1.079E+0	4.353E+0	6.965E+0
-1.072E+0	4.243E+0	6.955E+0
-1.075E+0	4.340E+0	6.991E+0
-1.082E+0	4.376E+0	7.013E+0
-1.075E+0	4.327E+0	7.017E+0
-1.072E+0	4.363E+0	7.075E+0
-1.080E+0	4.311E+0	7.159E+0
-1.079E+0	4.379E+0	6.880E+0
-1.077E+0	4.457E+0	7.169E+0
-1.075E+0	4.269E+0	7.004E+0
-1.077E+0	4.240E+0	7.124E+0
-1.079E+0	4.318E+0	7.020E+0
-1.075E+0	4.240E+0	7.039E+0
-1.075E+0	4.337E+0	6.988E+0
-1.079E+0	4.237E+0	6.929E+0
-1.082E+0	4.399E+0	7.062E+0
-1.080E+0	4.347E+0	6.971E+0
-1.074E+0	4.250E+0	7.078E+0
-1.077E+0	4.376E+0	7.023E+0
-1.080E+0	4.389E+0	7.056E+0
-1.075E+0	4.415E+0	7.062E+0
-1.075E+0	4.266E+0	7.134E+0
-1.077E+0	4.279E+0	7.231E+0
-1.080E+0	4.292E+0	6.929E+0
-1.075E+0	4.259E+0	6.997E+0
-1.077E+0	4.302E+0	7.030E+0
-1.080E+0	4.373E+0	6.949E+0
-1.080E+0	4.363E+0	7.075E+0
-1.077E+0	4.295E+0	7.023E+0
-1.072E+0	4.376E+0	7.017E+0
-1.079E+0	4.191E+0	7.023E+0
-1.082E+0	4.292E+0	7.124E+0
-1.074E+0	4.415E+0	6.945E+0
-1.074E+0	4.279E+0	7.033E+0
-1.079E+0	4.259E+0	7.134E+0
-1.080E+0	4.298E+0	7.004E+0
-1.079E+0	4.263E+0	7.056E+0
-1.075E+0	4.250E+0	7.036E+0
-1.080E+0	4.392E+0	7.208E+0
-1.080E+0	4.318E+0	7.121E+0
-1.075E+0	4.353E+0	7.052E+0
-1.075E+0	4.389E+0	6.952E+0
-1.079E+0	4.389E+0	7.020E+0
-1.079E+0	4.363E+0	6.952E+0
-1.080E+0	4.233E+0	7.085E+0
-1.074E+0	4.263E+0	7.059E+0
-1.080E+0	4.204E+0	7.163E+0
-1.079E+0	4.256E+0	7.020E+0
-1.077E+0	4.386E+0	7.000E+0
-1.074E+0	4.441E+0	6.981E+0
-1.080E+0	4.334E+0	7.049E+0
-1.082E+0	4.347E+0	6.997E+0
-1.079E+0	4.370E+0	6.955E+0
-1.075E+0	4.376E+0	7.085E+0
-1.079E+0	4.308E+0	6.855E+0
-1.079E+0	4.279E+0	6.936E+0
-1.075E+0	4.366E+0	7.111E+0
-1.074E+0	4.389E+0	7.085E+0
-1.079E+0	4.230E+0	6.900E+0
-1.080E+0	4.302E+0	7.072E+0
-1.077E+0	4.366E+0	6.997E+0
-1.074E+0	4.340E+0	7.101E+0
-1.079E+0	4.370E+0	6.997E+0
-1.075E+0	4.370E+0	7.101E+0
-1.079E+0	4.448E+0	7.182E+0
-1.075E+0	4.366E+0	7.085E+0
-1.079E+0	4.389E+0	7.121E+0
-1.077E+0	4.279E+0	6.916E+0
-1.075E+0	4.383E+0	6.994E+0
-1.075E+0	4.334E+0	7.004E+0
-1.079E+0	4.224E+0	7.082E+0
-1.079E+0	4.379E+0	7.075E+0
-1.074E+0	4.386E+0	7.072E+0
-1.075E+0	4.233E+0	6.997E+0
-1.077E+0	4.396E+0	7.205E+0
-1.082E+0	4.412E+0	7.072E+0
-1.079E+0	4.311E+0	6.932E+0
-1.074E+0	4.285E+0	7.013E+0
-1.077E+0	4.308E+0	7.049E+0
-1.079E+0	4.276E+0	7.020E+0
-1.075E+0	4.321E+0	6.949E+0
-1.074E+0	4.243E+0	6.988E+0
-1.083E+0	4.243E+0	6.929E+0
-1.082E+0	4.308E+0	7.007E+0
-1.074E+0	4.363E+0	6.984E+0
-1.075E+0	4.285E+0	7.108E+0
-1.082E+0	4.311E+0	7.043E+0
-1.080E+0	4.298E+0	6.997E+0
-1.075E+0	4.207E+0	7.166E+0
-1.075E+0	4.266E+0	6.919E+0
-1.080E+0	4.289E+0	7.052E+0
-1.085E+0	4.315E+0	6.975E+0
-1.080E+0	4.289E+0	7.169E+0
-1.074E+0	4.480E+0	7.069E+0
-1.080E+0	4.321E+0	7.156E+0
-1.080E+0	4.363E+0	7.127E+0
-1.080E+0	4.289E+0	7.004E+0
-1.075E+0	4.337E+0	7.150E+0
-1.080E+0	4.324E+0	7.273E+0
-1.082E+0	4.214E+0	7.163E+0
-1.075E+0	4.357E+0	7.000E+0
-1.075E+0	4.315E+0	7.315E+0
-1.080E+0	4.386E+0	7.023E+0
-1.085E+0	4.373E+0	7.195E+0
-1.077E+0	4.256E+0	7.043E+0
-1.075E+0	4.318E+0	7.010E+0
-1.077E+0	4.418E+0	7.114E+0
-1.080E+0	4.363E+0	6.965E+0
-1.077E+0	4.321E+0	7.150E+0
-1.077E+0	4.379E+0	7.095E+0
-1.079E+0	4.315E+0	7.013E+0
-1.085E+0	4.373E+0	6.988E+0
-1.077E+0	4.318E+0	7.075E+0
-1.077E+0	4.305E+0	6.936E+0
-1.082E+0	4.321E+0	6.968E+0
-1.079E+0	4.220E+0	7.049E+0
-1.075E+0	4.334E+0	7.052E+0
-1.075E+0	4.305E+0	7.010E+0
-1.079E+0	4.321E+0	7.013E+0
-1.079E+0	4.334E+0	7.095E+0
-1.079E+0	4.418E+0	6.887E+0
-1.075E+0	4.347E+0	7.163E+0
-1.080E+0	4.315E+0	7.033E+0
-1.082E+0	4.282E+0	7.072E+0
-1.074E+0	4.289E+0	6.997E+0
-1.074E+0	4.263E+0	7.039E+0
-1.080E+0	4.438E+0	6.971E+0
-1.083E+0	4.259E+0	7.095E+0
-1.074E+0	4.298E+0	7.033E+0
-1.072E+0	4.318E+0	6.984E+0
-1.077E+0	4.389E+0	7.095E+0
-1.083E+0	4.347E+0	7.082E+0
-1.075E+0	4.207E+0	7.052E+0
-1.077E+0	4.240E+0	7.143E+0
-1.079E+0	4.347E+0	7.026E+0
-1.080E+0	4.425E+0	7.134E+0
-1.077E+0	4.324E+0	7.095E+0
-1.075E+0	4.344E+0	7.137E+0
-1.080E+0	4.347E+0	7.023E+0
-1.082E+0	4.240E+0	6.968E+0
-1.077E+0	4.412E+0	6.926E+0
-1.077E+0	4.334E+0	6.952E+0
-1.079E+0	4.370E+0	7.195E+0
-1.080E+0	4.266E+0	7.052E+0
-1.075E+0	4.389E+0	6.913E+0
-1.079E+0	4.357E+0	7.033E+0
-1.079E+0	4.353E+0	6.997E+0
-1.080E+0	4.315E+0	7.172E+0
-1.077E+0	4.220E+0	7.052E+0
-1.079E+0	4.344E+0	7.117E+0
-1.079E+0	4.315E+0	7.075E+0
-1.080E+0	4.227E+0	6.916E+0
-1.080E+0	4.246E+0	7.049E+0
-1.077E+0	4.376E+0	6.981E+0
-1.082E+0	4.305E+0	7.010E+0
-1.077E+0	4.214E+0	7.017E+0
-1.075E+0	4.389E+0	7.143E+0
-1.079E+0	4.315E+0	6.965E+0
-1.080E+0	4.363E+0	7.039E+0
-1.079E+0	4.363E+0	7.137E+0
-1.077E+0	4.318E+0	7.205E+0
-1.075E+0	4.207E+0	7.095E+0
-1.080E+0	4.324E+0	6.923E+0
-1.082E+0	4.334E+0	7.017E+0
-1.077E+0	4.295E+0	6.984E+0
-1.077E+0	4.227E+0	7.030E+0
-1.079E+0	4.353E+0	6.997E+0
-1.080E+0	4.318E+0	7.065E+0
-1.075E+0	4.263E+0	7.007E+0
-1.075E+0	4.399E+0	7.270E+0
-1.080E+0	4.467E+0	6.981E+0
-1.083E+0	4.266E+0	7.146E+0
-1.077E+0	4.289E+0	7.056E+0
-1.077E+0	4.289E+0	7.026E+0
-1.079E+0	4.272E+0	6.962E+0
-1.083E+0	4.331E+0	6.994E+0
-1.074E+0	4.405E+0	7.124E+0
-1.074E+0	4.337E+0	7.095E+0
-1.079E+0	4.353E+0	7.137E+0
-1.082E+0	4.347E+0	6.965E+0
-1.077E+0	4.334E+0	7.189E+0
-1.075E+0	4.324E+0	7.104E+0
-1.080E+0	4.276E+0	7.179E+0
-1.083E+0	4.269E+0	6.962E+0
-1.077E+0	4.350E+0	6.962E+0
-1.077E+0	4.279E+0	7.108E+0
-1.079E+0	4.298E+0	6.997E+0
-1.080E+0	4.256E+0	7.000E+0
-1.075E+0	4.363E+0	7.059E+0
-1.074E+0	4.217E+0	6.994E+0
-1.079E+0	4.305E+0	7.023E+0
-1.082E+0	4.311E+0	7.140E+0
-1.075E+0	4.220E+0	7.010E+0
-1.077E+0	4.315E+0	7.036E+0
-1.080E+0	4.321E+0	6.835E+0
-1.082E+0	4.327E+0	6.913E+0
-1.077E+0	4.350E+0	7.039E+0
-1.074E+0	4.331E+0	6.910E+0
-1.083E+0	4.259E+0	6.997E+0
-1.079E+0	4.227E+0	6.910E+0
-1.077E+0	4.340E+0	7.033E+0
-1.077E+0	4.370E+0	7.134E+0
-1.080E+0	4.344E+0	7.111E+0
-1.082E+0	4.292E+0	6.975E+0
-1.079E+0	4.269E+0	6.949E+0
-1.075E+0	4.246E+0	7.036E+0
-1.079E+0	4.373E+0	6.978E+0
-1.080E+0	4.370E+0	7.143E+0
-1.079E+0	4.191E+0	7.153E+0
-1.075E+0	4.292E+0	7.007E+0
-1.080E+0	4.266E+0	6.890E+0
-1.085E+0	4.363E+0	7.091E+0
-1.077E+0	4.490E+0	7.000E+0
-1.074E+0	4.422E+0	7.075E+0
-1.082E+0	4.256E+0	6.955E+0
-1.080E+0	4.279E+0	6.988E+0
-1.077E+0	4.305E+0	7.030E+0
-1.075E+0	4.311E+0	7.098E+0
-1.080E+0	4.340E+0	7.056E+0
-1.083E+0	4.253E+0	7.198E+0
-1.079E+0	4.396E+0	7.033E+0
-1.075E+0	4.363E+0	7.059E+0
-1.082E+0	4.396E+0	7.114E+0
[truncated: 100,956 more rows]
