# Supplementary material for: Improved ANAP incorporation and VCF analysis reveal details of P2X7 current facilitation and a limited conformational interplay between ATP binding and the intracellular ballast domain
Source: eLife. 2023 Jan 4;12:e82479. doi: 10.7554/eLife.82479 (PMC9859053; doi:10.7554/eLife.82479)
Supplement: Figure 4—figure supplement 1—source data 1. [file elife-82479-fig4-figsupp1-data1.zip]

Archive with 17 entries (13 files):
- Figure-4_figure-supplement-1_source-data-1/L341_antagonist/
- Figure-4_figure-supplement-1_source-data-1/L341_antagonist/22.csv
- Figure-4_figure-supplement-1_source-data-1/L341_antagonist/23a.csv
- Figure-4_figure-supplement-1_source-data-1/L341_antagonist/24.csv
- Figure-4_figure-supplement-1_source-data-1/L341_antagonist/25a.csv
- Figure-4_figure-supplement-1_source-data-1/T340_antagonist/
- Figure-4_figure-supplement-1_source-data-1/T340_antagonist/10-a.csv
- Figure-4_figure-supplement-1_source-data-1/T340_antagonist/11-a.csv
- Figure-4_figure-supplement-1_source-data-1/T340_antagonist/13-a.csv
- Figure-4_figure-supplement-1_source-data-1/Wt_antagonist/
- Figure-4_figure-supplement-1_source-data-1/Wt_antagonist/14-a.csv
- Figure-4_figure-supplement-1_source-data-1/Wt_antagonist/17-a.csv
- Figure-4_figure-supplement-1_source-data-1/Wt_antagonist/18-a.csv
- Figure-4_figure-supplement-1_source-data-1/Wt_ctrl/
- Figure-4_figure-supplement-1_source-data-1/Wt_ctrl/19.csv
- Figure-4_figure-supplement-1_source-data-1/Wt_ctrl/20.csv
- Figure-4_figure-supplement-1_source-data-1/Wt_ctrl/21.csv
