# Supplementary material for: Improved ANAP incorporation and VCF analysis reveal details of P2X7 current facilitation and a limited conformational interplay between ATP binding and the intracellular ballast domain
Source: eLife. 2023 Jan 4;12:e82479. doi: 10.7554/eLife.82479 (PMC9859053; doi:10.7554/eLife.82479)
Supplement: Figure 4—figure supplement 1—source data 1. [file elife-82479-fig4-figsupp1-data1.zip › Figure-4_figure-supplement-1_source-data-1/L341_antagonist/22.csv]

-4.234E-1
-4.189E-1
-4.211E-1
-4.280E-1
-4.295E-1
-4.295E-1
-4.257E-1
-4.311E-1
-4.295E-1
-4.272E-1
-4.295E-1
-4.295E-1
-4.311E-1
-4.318E-1
-4.295E-1
-4.295E-1
-4.318E-1
-4.303E-1
-4.303E-1
-4.250E-1
-4.295E-1
-4.364E-1
-4.303E-1
-4.272E-1
-4.318E-1
-4.303E-1
-4.280E-1
-4.280E-1
-4.326E-1
-4.341E-1
-4.303E-1
-4.295E-1
-4.303E-1
-4.326E-1
-4.326E-1
-4.311E-1
-4.333E-1
-4.295E-1
-4.295E-1
-4.288E-1
-4.318E-1
-4.318E-1
-4.333E-1
-4.265E-1
-4.341E-1
-4.341E-1
-4.333E-1
-4.272E-1
-4.326E-1
-4.333E-1
-4.349E-1
-4.311E-1
-4.341E-1
-4.364E-1
-4.318E-1
-4.303E-1
-4.356E-1
-4.333E-1
-4.326E-1
-4.303E-1
-4.311E-1
-4.349E-1
-4.318E-1
-4.318E-1
-4.333E-1
-4.341E-1
-4.303E-1
-4.333E-1
-4.364E-1
-4.326E-1
-4.349E-1
-4.341E-1
-4.364E-1
-4.318E-1
-4.318E-1
-4.295E-1
-4.364E-1
-4.326E-1
-4.311E-1
-4.318E-1
-4.349E-1
-4.364E-1
-4.333E-1
-4.288E-1
-4.356E-1
-4.326E-1
-4.364E-1
-4.311E-1
-4.356E-1
-4.372E-1
-4.341E-1
-4.341E-1
-4.356E-1
-4.349E-1
-4.318E-1
-4.318E-1
-4.356E-1
-4.333E-1
-4.333E-1
-4.318E-1
-4.364E-1
-4.395E-1
-4.318E-1
-4.349E-1
-4.372E-1
-4.395E-1
-4.326E-1
-4.311E-1
-4.387E-1
-4.364E-1
-4.349E-1
-4.341E-1
-4.349E-1
-4.395E-1
-4.349E-1
-4.349E-1
-4.379E-1
-4.387E-1
-4.326E-1
-4.349E-1
-4.387E-1
-4.402E-1
-4.326E-1
-4.341E-1
-4.387E-1
-4.387E-1
-4.349E-1
-4.318E-1
-4.356E-1
-4.364E-1
-4.341E-1
-4.318E-1
-4.395E-1
-4.379E-1
-4.356E-1
-4.356E-1
-4.402E-1
-4.364E-1
-4.364E-1
-4.379E-1
-4.402E-1
-4.387E-1
-4.349E-1
-4.333E-1
-4.387E-1
-4.364E-1
-4.333E-1
-4.349E-1
-4.372E-1
-4.379E-1
-4.349E-1
-4.372E-1
-4.402E-1
-4.387E-1
-4.349E-1
-4.372E-1
-4.402E-1
-4.425E-1
-4.333E-1
-4.356E-1
-4.410E-1
-4.402E-1
-4.349E-1
-4.356E-1
-4.425E-1
-4.448E-1
-4.333E-1
-4.349E-1
-4.425E-1
-4.410E-1
-4.311E-1
-4.372E-1
-4.440E-1
-4.372E-1
-4.341E-1
-4.349E-1
-4.425E-1
-4.433E-1
-4.333E-1
-4.364E-1
-4.410E-1
-4.410E-1
-4.333E-1
-4.349E-1
-4.417E-1
-4.448E-1
-4.387E-1
-4.372E-1
-4.417E-1
-4.433E-1
-4.349E-1
-4.356E-1
-4.463E-1
-4.433E-1
-4.349E-1
-4.387E-1
-4.395E-1
-4.433E-1
-4.349E-1
-4.417E-1
-4.456E-1
-4.387E-1
-4.364E-1
-4.402E-1
-4.448E-1
-4.402E-1
-4.356E-1
-4.410E-1
-4.448E-1
-4.395E-1
-4.387E-1
-4.448E-1
-4.486E-1
-4.387E-1
-4.379E-1
-4.433E-1
-4.440E-1
-4.387E-1
-4.356E-1
-4.417E-1
-4.440E-1
-4.311E-1
-4.356E-1
-4.410E-1
-4.410E-1
-4.372E-1
-4.372E-1
-4.410E-1
-4.448E-1
-4.395E-1
-4.364E-1
-4.478E-1
-4.410E-1
-4.417E-1
-4.372E-1
-4.425E-1
-4.456E-1
-4.410E-1
-4.379E-1
-4.410E-1
-4.456E-1
-4.410E-1
-4.372E-1
-4.440E-1
-4.486E-1
-4.417E-1
-4.372E-1
-4.440E-1
-4.433E-1
-4.417E-1
-4.417E-1
-4.417E-1
-4.440E-1
-4.425E-1
-4.395E-1
-4.433E-1
-4.456E-1
-4.387E-1
-4.379E-1
-4.463E-1
-4.463E-1
-4.417E-1
-4.395E-1
-4.433E-1
-4.471E-1
-4.364E-1
-4.440E-1
-4.509E-1
-4.456E-1
-4.410E-1
-4.402E-1
-4.478E-1
-4.463E-1
-4.425E-1
-4.417E-1
-4.456E-1
-4.448E-1
-4.387E-1
-4.410E-1
-4.456E-1
-4.433E-1
-4.379E-1
-4.433E-1
-4.494E-1
-4.471E-1
-4.425E-1
-4.448E-1
-4.471E-1
-4.486E-1
-4.410E-1
-4.471E-1
-4.456E-1
-4.448E-1
-4.410E-1
-4.448E-1
-4.486E-1
-4.456E-1
-4.387E-1
-4.440E-1
-4.456E-1
-4.456E-1
-4.395E-1
-4.433E-1
-4.448E-1
-4.456E-1
-4.395E-1
-4.456E-1
-4.517E-1
-4.478E-1
-4.425E-1
-4.410E-1
-4.471E-1
-4.463E-1
-4.456E-1
-4.448E-1
-4.478E-1
-4.463E-1
-4.440E-1
-4.448E-1
-4.486E-1
-4.463E-1
-4.417E-1
-4.456E-1
-4.494E-1
-4.486E-1
-4.417E-1
-4.486E-1
-4.478E-1
-4.463E-1
-4.425E-1
-4.456E-1
-4.501E-1
-4.440E-1
-4.417E-1
-4.448E-1
-4.509E-1
-4.425E-1
-4.448E-1
-4.440E-1
-4.501E-1
-4.463E-1
-4.448E-1
-4.456E-1
-4.501E-1
-4.471E-1
-4.440E-1
-4.494E-1
-4.486E-1
-4.448E-1
-4.433E-1
-4.463E-1
-4.463E-1
-4.478E-1
-4.433E-1
-4.494E-1
-4.494E-1
-4.486E-1
-4.448E-1
-4.494E-1
-4.517E-1
-4.486E-1
-4.463E-1
-4.501E-1
-4.501E-1
-4.517E-1
-4.440E-1
-4.517E-1
-4.547E-1
-4.471E-1
-4.417E-1
-4.486E-1
-4.524E-1
-4.486E-1
-4.463E-1
-4.501E-1
-4.539E-1
-4.433E-1
-4.456E-1
-4.501E-1
-4.494E-1
-4.494E-1
-4.410E-1
-4.501E-1
-4.478E-1
-4.494E-1
-4.463E-1
-4.478E-1
-4.562E-1
-4.456E-1
-4.463E-1
-4.501E-1
-4.509E-1
-4.509E-1
-4.471E-1
-4.494E-1
-4.501E-1
-4.471E-1
-4.463E-1
-4.501E-1
-4.501E-1
-4.471E-1
-4.486E-1
-4.524E-1
-4.509E-1
-4.494E-1
-4.501E-1
-4.539E-1
-4.494E-1
-4.486E-1
-4.501E-1
-4.532E-1
-4.524E-1
-4.494E-1
-4.486E-1
-4.524E-1
-4.478E-1
-4.486E-1
-4.517E-1
-4.524E-1
-4.494E-1
-4.417E-1
-4.486E-1
-4.555E-1
-4.524E-1
-4.456E-1
-4.501E-1
-4.562E-1
-4.532E-1
-4.478E-1
-4.501E-1
-4.524E-1
-4.509E-1
-4.478E-1
-4.524E-1
-4.517E-1
-4.501E-1
-4.471E-1
-4.509E-1
-4.555E-1
-4.509E-1
-4.486E-1
-4.547E-1
-4.501E-1
-4.501E-1
-4.494E-1
-4.501E-1
-4.585E-1
-4.532E-1
-4.532E-1
-4.539E-1
-4.539E-1
-4.509E-1
-4.539E-1
-4.524E-1
-4.547E-1
-4.509E-1
-4.517E-1
-4.532E-1
-4.555E-1
-4.539E-1
-4.463E-1
-4.509E-1
-4.532E-1
-4.539E-1
-4.501E-1
-4.524E-1
-4.532E-1
-4.524E-1
-4.539E-1
-4.524E-1
-4.509E-1
-4.532E-1
-4.486E-1
-4.539E-1
-4.539E-1
-4.509E-1
-4.509E-1
-4.539E-1
-4.532E-1
-4.547E-1
-4.501E-1
-4.555E-1
-4.547E-1
-4.524E-1
-4.517E-1
-4.539E-1
-4.539E-1
-4.539E-1
-4.539E-1
-4.539E-1
-4.539E-1
-4.486E-1
-4.539E-1
-4.555E-1
-4.547E-1
-4.532E-1
-4.547E-1
-4.555E-1
-4.547E-1
-4.539E-1
-4.509E-1
-4.532E-1
-4.532E-1
-4.532E-1
-4.562E-1
-4.517E-1
-4.539E-1
-4.593E-1
-4.555E-1
-4.509E-1
-4.562E-1
-4.517E-1
-4.562E-1
-4.539E-1
-4.547E-1
-4.539E-1
-4.570E-1
-4.532E-1
-4.562E-1
-4.547E-1
-4.532E-1
-4.524E-1
-4.555E-1
-4.547E-1
-4.570E-1
-4.562E-1
-4.547E-1
-4.532E-1
-4.562E-1
-4.585E-1
-4.555E-1
-4.555E-1
-4.585E-1
-4.578E-1
-4.478E-1
-4.539E-1
-4.532E-1
-4.562E-1
-4.517E-1
-4.524E-1
-4.585E-1
-4.562E-1
-4.570E-1
-4.539E-1
-4.578E-1
-4.570E-1
-4.555E-1
-4.547E-1
-4.585E-1
-4.555E-1
-4.578E-1
-4.555E-1
-4.562E-1
-4.570E-1
-4.532E-1
-4.578E-1
-4.585E-1
-4.578E-1
-4.562E-1
-4.532E-1
-4.601E-1
-4.601E-1
-4.578E-1
-4.562E-1
-4.578E-1
-4.608E-1
-4.547E-1
-4.532E-1
-4.578E-1
-4.593E-1
-4.585E-1
-4.539E-1
-4.616E-1
-4.593E-1
-4.555E-1
-4.532E-1
-4.601E-1
-4.593E-1
-4.532E-1
-4.555E-1
-4.585E-1
-4.585E-1
-4.532E-1
-4.555E-1
-4.562E-1
-4.562E-1
-4.570E-1
-4.578E-1
-4.601E-1
-4.547E-1
-4.539E-1
-4.547E-1
-4.601E-1
-4.601E-1
-4.585E-1
-4.608E-1
-4.593E-1
-4.555E-1
-4.570E-1
-4.601E-1
-4.593E-1
-4.585E-1
-4.601E-1
-4.585E-1
-4.555E-1
-4.555E-1
-4.593E-1
-4.623E-1
-4.578E-1
-4.547E-1
-4.585E-1
-4.570E-1
-4.608E-1
-4.562E-1
-4.570E-1
-4.608E-1
-4.578E-1
-4.585E-1
-4.555E-1
-4.593E-1
-4.570E-1
-4.562E-1
-4.555E-1
-4.570E-1
-4.562E-1
-4.585E-1
-4.616E-1
-4.608E-1
-4.608E-1
-4.555E-1
-4.593E-1
-4.616E-1
-4.570E-1
-4.532E-1
-4.593E-1
-4.601E-1
-4.593E-1
-4.601E-1
-4.585E-1
-4.608E-1
-4.593E-1
-4.593E-1
-4.585E-1
-4.593E-1
-4.570E-1
-4.570E-1
-4.608E-1
-4.646E-1
-4.616E-1
-4.585E-1
-4.562E-1
-4.654E-1
-4.616E-1
-4.570E-1
-4.601E-1
-4.646E-1
-4.578E-1
-4.555E-1
-4.578E-1
-4.623E-1
-4.631E-1
-4.623E-1
-4.616E-1
-4.601E-1
-4.608E-1
-4.593E-1
-4.562E-1
-4.662E-1
-4.578E-1
-4.585E-1
-4.631E-1
-4.646E-1
-4.623E-1
-4.578E-1
-4.601E-1
-4.646E-1
-4.601E-1
-4.562E-1
-4.616E-1
-4.631E-1
-4.623E-1
-4.578E-1
-4.631E-1
-4.662E-1
-4.654E-1
-4.593E-1
-4.616E-1
-4.639E-1
-4.578E-1
-4.608E-1
-4.608E-1
-4.631E-1
-4.593E-1
-4.555E-1
-4.616E-1
-4.662E-1
-4.601E-1
-4.608E-1
-4.631E-1
-4.639E-1
-4.616E-1
-4.601E-1
-4.677E-1
-4.631E-1
-4.601E-1
-4.616E-1
-4.623E-1
-4.646E-1
-4.608E-1
-4.601E-1
-4.631E-1
-4.669E-1
-4.631E-1
-4.593E-1
-4.623E-1
-4.654E-1
-4.623E-1
-4.623E-1
-4.616E-1
-4.639E-1
-4.631E-1
-4.593E-1
-4.631E-1
-4.616E-1
-4.616E-1
-4.601E-1
-4.662E-1
-4.623E-1
-4.601E-1
-4.616E-1
-4.623E-1
-4.662E-1
-4.601E-1
-4.631E-1
-4.677E-1
-4.601E-1
-4.601E-1
-4.623E-1
-4.677E-1
-4.601E-1
-4.593E-1
-4.646E-1
-4.684E-1
-4.593E-1
-4.601E-1
-4.669E-1
-4.692E-1
-4.646E-1
-4.616E-1
-4.631E-1
-4.677E-1
-4.639E-1
-4.608E-1
-4.662E-1
-4.723E-1
-4.677E-1
-4.631E-1
-4.654E-1
-4.738E-1
-4.654E-1
-4.608E-1
-4.631E-1
-4.684E-1
-4.646E-1
-4.585E-1
-4.677E-1
-4.677E-1
-4.662E-1
-4.593E-1
-4.639E-1
-4.700E-1
-4.662E-1
-4.608E-1
-4.639E-1
-4.707E-1
-4.646E-1
-4.616E-1
-4.684E-1
-4.677E-1
-4.654E-1
-4.593E-1
-4.669E-1
-4.669E-1
-4.662E-1
-4.631E-1
-4.677E-1
-4.707E-1
-4.669E-1
-4.562E-1
-4.654E-1
-4.715E-1
-4.654E-1
-4.616E-1
-4.654E-1
-4.707E-1
-4.616E-1
-4.593E-1
-4.700E-1
-4.677E-1
-4.631E-1
-4.631E-1
-4.715E-1
-4.692E-1
-4.662E-1
-4.623E-1
-4.707E-1
-4.692E-1
-4.639E-1
-4.654E-1
-4.669E-1
-4.654E-1
-4.684E-1
-4.646E-1
-4.707E-1
-4.684E-1
-4.654E-1
-4.631E-1
-4.684E-1
-4.669E-1
-4.662E-1
-4.662E-1
-4.700E-1
-4.700E-1
-4.608E-1
-4.646E-1
-4.692E-1
-4.745E-1
-4.639E-1
-4.623E-1
-4.715E-1
-4.662E-1
-4.631E-1
-4.684E-1
-4.707E-1
-4.715E-1
-4.631E-1
-4.654E-1
-4.707E-1
-4.707E-1
-4.677E-1
-4.631E-1
-4.738E-1
-4.715E-1
-4.669E-1
-4.646E-1
-4.692E-1
-4.692E-1
-4.646E-1
-4.669E-1
-4.700E-1
-4.700E-1
-4.677E-1
-4.646E-1
-4.692E-1
-4.707E-1
-4.662E-1
-4.662E-1
-4.715E-1
-4.707E-1
-4.639E-1
-4.707E-1
-4.723E-1
-4.684E-1
-4.639E-1
-4.700E-1
-4.738E-1
-4.715E-1
-4.639E-1
-4.700E-1
-4.723E-1
-4.700E-1
-4.623E-1
-4.700E-1
-4.723E-1
-4.669E-1
-4.654E-1
-4.669E-1
-4.745E-1
-4.700E-1
-4.669E-1
-4.707E-1
-4.715E-1
-4.684E-1
-4.639E-1
-4.723E-1
-4.745E-1
-4.707E-1
-4.631E-1
-4.669E-1
-4.753E-1
-4.730E-1
-4.669E-1
-4.723E-1
-4.738E-1
-4.707E-1
-4.616E-1
-4.692E-1
-4.745E-1
-4.723E-1
-4.654E-1
-4.723E-1
-4.723E-1
-4.700E-1
-4.654E-1
-4.692E-1
-4.738E-1
-4.684E-1
-4.654E-1
-4.692E-1
-4.753E-1
-4.707E-1
-4.654E-1
-4.700E-1
-4.745E-1
-4.707E-1
-4.669E-1
-4.715E-1
-4.715E-1
-4.700E-1
-4.684E-1
-4.730E-1
-4.738E-1
-4.700E-1
-4.669E-1
-4.791E-1
-4.730E-1
-4.715E-1
-4.700E-1
-4.738E-1
-4.723E-1
-4.723E-1
-4.707E-1
-4.761E-1
-4.791E-1
-4.700E-1
-4.707E-1
-4.753E-1
-4.761E-1
-4.654E-1
-4.700E-1
-4.738E-1
-4.761E-1
-4.723E-1
-4.730E-1
-4.761E-1
-4.730E-1
-4.684E-1
-4.707E-1
-4.768E-1
-4.738E-1
-4.738E-1
-4.715E-1
-4.738E-1
-4.745E-1
-4.707E-1
-4.707E-1
-4.738E-1
-4.745E-1
-4.707E-1
-4.738E-1
-4.761E-1
-4.753E-1
-4.669E-1
-4.715E-1
-4.723E-1
-4.776E-1
-4.707E-1
-4.723E-1
-4.745E-1
-4.761E-1
-4.723E-1
-4.684E-1
-4.715E-1
-4.776E-1
-4.707E-1
-4.723E-1
-4.776E-1
-4.768E-1
-4.692E-1
-4.761E-1
-4.776E-1
-4.723E-1
-4.692E-1
-4.768E-1
-4.761E-1
-4.761E-1
-4.684E-1
-4.745E-1
-4.814E-1
-4.768E-1
-4.692E-1
-4.745E-1
-4.807E-1
-4.753E-1
-4.723E-1
-4.677E-1
-4.761E-1
-4.745E-1
-4.723E-1
-4.738E-1
-4.784E-1
-4.745E-1
-4.700E-1
-4.730E-1
-4.753E-1
-4.723E-1
-4.715E-1
-4.738E-1
-4.799E-1
-4.799E-1
-4.715E-1
-4.730E-1
-4.761E-1
-4.761E-1
-4.723E-1
-4.745E-1
-4.753E-1
-4.761E-1
-4.700E-1
-4.761E-1
-4.738E-1
-4.753E-1
-4.745E-1
-4.738E-1
-4.768E-1
-4.791E-1
-4.692E-1
-4.723E-1
-4.745E-1
-4.807E-1
-4.707E-1
-4.745E-1
-4.799E-1
-4.768E-1
-4.723E-1
-4.761E-1
-4.768E-1
-4.768E-1
-4.723E-1
-4.761E-1
-4.776E-1
-4.784E-1
-4.745E-1
-4.745E-1
-4.791E-1
-4.776E-1
-4.723E-1
-4.776E-1
-4.791E-1
-4.768E-1
-4.730E-1
-4.753E-1
-4.807E-1
-4.784E-1
-4.745E-1
-4.776E-1
-4.761E-1
-4.745E-1
-4.753E-1
-4.776E-1
-4.745E-1
-4.738E-1
-4.784E-1
-4.807E-1
-4.784E-1
-4.684E-1
-4.738E-1
-4.791E-1
-4.730E-1
-4.776E-1
-4.730E-1
-4.799E-1
-4.791E-1
-4.768E-1
-4.730E-1
-4.784E-1
-4.791E-1
-4.723E-1
-4.753E-1
-4.814E-1
-4.738E-1
-4.753E-1
-4.784E-1
-4.829E-1
-4.784E-1
-4.753E-1
-4.807E-1
-4.784E-1
-4.784E-1
-4.761E-1
-4.738E-1
-4.807E-1
-4.776E-1
-4.768E-1
-4.768E-1
-4.814E-1
-4.799E-1
-4.768E-1
-4.761E-1
-4.784E-1
-4.791E-1
-4.738E-1
-4.776E-1
-4.791E-1
-4.784E-1
-4.738E-1
-4.761E-1
-4.822E-1
-4.807E-1
-4.776E-1
-4.799E-1
-4.807E-1
-4.799E-1
-4.745E-1
-4.784E-1
-4.807E-1
-4.768E-1
-4.700E-1
-4.784E-1
-4.837E-1
-4.829E-1
-4.738E-1
-4.791E-1
-4.807E-1
-4.807E-1
-4.715E-1
-4.768E-1
-4.784E-1
-4.791E-1
-4.753E-1
-4.799E-1
-4.784E-1
-4.814E-1
-4.784E-1
-4.753E-1
-4.807E-1
-4.807E-1
-4.753E-1
-4.791E-1
-4.837E-1
-4.868E-1
-4.761E-1
-4.784E-1
-4.822E-1
-4.814E-1
-4.776E-1
-4.784E-1
-4.799E-1
-4.837E-1
-4.791E-1
-4.768E-1
-4.814E-1
-4.852E-1
-4.768E-1
-4.776E-1
-4.784E-1
-4.822E-1
-4.791E-1
-4.814E-1
-4.776E-1
-4.822E-1
-4.791E-1
-4.791E-1
-4.784E-1
-4.829E-1
-4.791E-1
-4.807E-1
-4.829E-1
-4.837E-1
-4.799E-1
-4.761E-1
-4.845E-1
-4.784E-1
-4.791E-1
-4.799E-1
-4.791E-1
-4.837E-1
-4.799E-1
-4.776E-1
-4.822E-1
-4.814E-1
-4.799E-1
-4.807E-1
-4.829E-1
-4.829E-1
-4.776E-1
-4.745E-1
-4.776E-1
-4.860E-1
-4.814E-1
-4.799E-1
-4.791E-1
-4.791E-1
-4.799E-1
-4.753E-1
-4.814E-1
-4.791E-1
-4.822E-1
-4.829E-1
-4.799E-1
-4.784E-1
-4.807E-1
-4.822E-1
-4.852E-1
-4.784E-1
-4.807E-1
-4.814E-1
-4.791E-1
-4.807E-1
-4.822E-1
-4.829E-1
-4.829E-1
-4.814E-1
-4.807E-1
-4.791E-1
-4.814E-1
-4.814E-1
-4.822E-1
-4.807E-1
-4.799E-1
-4.837E-1
-4.829E-1
-4.860E-1
-4.807E-1
-4.814E-1
-4.799E-1
-4.791E-1
-4.829E-1
-4.845E-1
-4.845E-1
-4.845E-1
-4.814E-1
-4.814E-1
-4.829E-1
-4.829E-1
-4.791E-1
-4.829E-1
-4.814E-1
-4.837E-1
-4.807E-1
-4.776E-1
-4.822E-1
-4.814E-1
-4.807E-1
-4.837E-1
-4.868E-1
-4.837E-1
-4.837E-1
-4.868E-1
-4.845E-1
-4.822E-1
-4.868E-1
-4.822E-1
-4.852E-1
-4.814E-1
-4.860E-1
-4.860E-1
-4.837E-1
-4.837E-1
-4.837E-1
-4.852E-1
-4.837E-1
-4.807E-1
-4.868E-1
-4.822E-1
-4.791E-1
-4.822E-1
-4.845E-1
-4.845E-1
-4.822E-1
-4.845E-1
-4.906E-1
-4.845E-1
-4.837E-1
-4.814E-1
-4.868E-1
-4.837E-1
-4.829E-1
-4.837E-1
-4.913E-1
-4.875E-1
-4.845E-1
-4.845E-1
-4.845E-1
-4.890E-1
-4.852E-1
-4.837E-1
-4.898E-1
-4.845E-1
-4.776E-1
-4.837E-1
-4.898E-1
-4.852E-1
-4.799E-1
-4.791E-1
-4.898E-1
-4.852E-1
-4.837E-1
-4.807E-1
-4.868E-1
-4.883E-1
-4.860E-1
-4.822E-1
-4.883E-1
-4.837E-1
-4.875E-1
-4.814E-1
-4.898E-1
-4.852E-1
-4.852E-1
-4.860E-1
-4.868E-1
-4.875E-1
-4.799E-1
-4.822E-1
-4.898E-1
-4.868E-1
-4.868E-1
-4.829E-1
-4.875E-1
-4.845E-1
-4.837E-1
-4.852E-1
-4.852E-1
-4.868E-1
-4.852E-1
-4.875E-1
-4.898E-1
-4.883E-1
-4.868E-1
-4.860E-1
-4.852E-1
-4.898E-1
-4.837E-1
-4.860E-1
-4.860E-1
-4.860E-1
-4.852E-1
-4.822E-1
-4.868E-1
-4.875E-1
-4.883E-1
-4.875E-1
-4.875E-1
-4.852E-1
-4.868E-1
-4.860E-1
-4.898E-1
-4.837E-1
-4.829E-1
-4.829E-1
-4.875E-1
-4.822E-1
-4.814E-1
-4.868E-1
-4.898E-1
-4.860E-1
-4.868E-1
-4.875E-1
-4.913E-1
-4.852E-1
-4.829E-1
-4.868E-1
-4.944E-1
-4.875E-1
-4.852E-1
-4.837E-1
-4.906E-1
-4.852E-1
-4.852E-1
-4.868E-1
-4.883E-1
-4.852E-1
-4.868E-1
-4.852E-1
-4.898E-1
-4.814E-1
-4.875E-1
-4.883E-1
-4.921E-1
-4.890E-1
-4.822E-1
-4.860E-1
-4.898E-1
-4.898E-1
-4.860E-1
-4.921E-1
-4.883E-1
-4.837E-1
-4.845E-1
-4.936E-1
-4.921E-1
-4.829E-1
-4.837E-1
-4.944E-1
-4.890E-1
-4.890E-1
-4.852E-1
-4.906E-1
-4.936E-1
-4.875E-1
-4.845E-1
-4.898E-1
-4.913E-1
-4.883E-1
-4.837E-1
-4.944E-1
-4.929E-1
-4.898E-1
-4.845E-1
-4.913E-1
-4.936E-1
-4.845E-1
-4.883E-1
-4.913E-1
-4.929E-1
-4.875E-1
-4.837E-1
-4.929E-1
-4.929E-1
-4.860E-1
-4.883E-1
-4.929E-1
-4.936E-1
-4.890E-1
-4.829E-1
-4.913E-1
-4.906E-1
-4.890E-1
-4.852E-1
-4.913E-1
-4.944E-1
-4.837E-1
-4.860E-1
-4.921E-1
-4.936E-1
-4.845E-1
-4.822E-1
-4.944E-1
-4.929E-1
-4.875E-1
-4.852E-1
-4.929E-1
-4.929E-1
-4.868E-1
-4.845E-1
-4.921E-1
-4.898E-1
-4.868E-1
-4.822E-1
-4.951E-1
-4.936E-1
-4.883E-1
-4.890E-1
-4.951E-1
-4.921E-1
-4.890E-1
-4.906E-1
-4.929E-1
-4.936E-1
-4.875E-1
-4.898E-1
-4.921E-1
-4.929E-1
-4.860E-1
-4.890E-1
-4.906E-1
-4.921E-1
-4.807E-1
-4.898E-1
-4.967E-1
-4.906E-1
-4.814E-1
-4.929E-1
-4.951E-1
-4.906E-1
-4.868E-1
-4.913E-1
-4.967E-1
-4.913E-1
-4.875E-1
-4.929E-1
-4.944E-1
-4.936E-1
-4.852E-1
-4.906E-1
-4.929E-1
-4.951E-1
-4.868E-1
-4.890E-1
-4.944E-1
-4.929E-1
-4.868E-1
-4.921E-1
-4.959E-1
-4.944E-1
-4.898E-1
-4.898E-1
-4.929E-1
-4.890E-1
-4.860E-1
-4.898E-1
-4.906E-1
-4.898E-1
-4.845E-1
-4.898E-1
-4.951E-1
-4.906E-1
-4.860E-1
-4.890E-1
-4.982E-1
-4.951E-1
-4.860E-1
-4.921E-1
-4.974E-1
-4.913E-1
-4.906E-1
-4.906E-1
-4.974E-1
-4.906E-1
-4.883E-1
-4.982E-1
-4.959E-1
-4.906E-1
-4.875E-1
-4.982E-1
-4.936E-1
-4.906E-1
-4.860E-1
-4.929E-1
-4.959E-1
-4.936E-1
-4.913E-1
-4.967E-1
-4.959E-1
-4.898E-1
-4.898E-1
-4.951E-1
-4.959E-1
-4.883E-1
-4.883E-1
-4.982E-1
-4.974E-1
-4.936E-1
-4.883E-1
-4.990E-1
-4.982E-1
-4.875E-1
-4.868E-1
-4.974E-1
-4.967E-1
-4.860E-1
-4.883E-1
-4.959E-1
-4.990E-1
-4.898E-1
-4.837E-1
-4.982E-1
-4.982E-1
-4.883E-1
-4.913E-1
-4.974E-1
-4.997E-1
-4.883E-1
-4.913E-1
-4.974E-1
-4.982E-1
-4.883E-1
-4.883E-1
-4.944E-1
-5.013E-1
-4.906E-1
-4.898E-1
-4.997E-1
-4.982E-1
-4.913E-1
-4.868E-1
-4.967E-1
-4.982E-1
-4.929E-1
-4.906E-1
-4.944E-1
-4.974E-1
-4.929E-1
-4.936E-1
-5.013E-1
-4.944E-1
-4.906E-1
-4.913E-1
-4.990E-1
-4.951E-1
-4.898E-1
-4.944E-1
-4.982E-1
-4.959E-1
-4.898E-1
-4.936E-1
-4.974E-1
-4.990E-1
-4.913E-1
-4.944E-1
-4.990E-1
-4.951E-1
-4.921E-1
-4.967E-1
-4.997E-1
-4.959E-1
-4.951E-1
-4.951E-1
-4.997E-1
-4.936E-1
-4.913E-1
-4.936E-1
-4.982E-1
-4.967E-1
-4.921E-1
-4.929E-1
-4.997E-1
-4.990E-1
-4.936E-1
-4.944E-1
-5.013E-1
-4.982E-1
-4.890E-1
-4.898E-1
-5.013E-1
-4.944E-1
-4.906E-1
-4.967E-1
-5.013E-1
-4.974E-1
-4.898E-1
-4.997E-1
-5.005E-1
-4.936E-1
-4.913E-1
-4.997E-1
-4.990E-1
-4.974E-1
-4.936E-1
-4.974E-1
-5.028E-1
-4.936E-1
-4.936E-1
-4.959E-1
-5.005E-1
-4.997E-1
-4.921E-1
-4.974E-1
-5.028E-1
-4.944E-1
-4.929E-1
-4.997E-1
-5.020E-1
-4.951E-1
-4.898E-1
-5.020E-1
-5.028E-1
-4.929E-1
-4.913E-1
-5.013E-1
-5.028E-1
-4.944E-1
-4.929E-1
-5.028E-1
-4.974E-1
-4.959E-1
-4.921E-1
-4.974E-1
-5.028E-1
-4.929E-1
-4.929E-1
-5.020E-1
-5.005E-1
-4.959E-1
-4.906E-1
-5.028E-1
-5.013E-1
-4.959E-1
-4.906E-1
-5.005E-1
-5.020E-1
-4.921E-1
-4.906E-1
-4.997E-1
-5.020E-1
-4.951E-1
-4.921E-1
-5.005E-1
-5.013E-1
-4.959E-1
-4.921E-1
-5.028E-1
-5.013E-1
-4.967E-1
-4.959E-1
-5.028E-1
-5.066E-1
-4.921E-1
-4.898E-1
-5.035E-1
-5.005E-1
-4.906E-1
-4.906E-1
-4.990E-1
-5.028E-1
-4.959E-1
-4.974E-1
-5.043E-1
-5.013E-1
-4.967E-1
-4.921E-1
-5.005E-1
-5.051E-1
-4.967E-1
-4.936E-1
-5.058E-1
-5.013E-1
-4.967E-1
-4.982E-1
-5.035E-1
-4.990E-1
-4.936E-1
-4.990E-1
-5.005E-1
-4.997E-1
-4.974E-1
-4.997E-1
-5.043E-1
-5.013E-1
-4.974E-1
-4.959E-1
-5.035E-1
-4.990E-1
-4.906E-1
-4.967E-1
-5.013E-1
-4.997E-1
-4.990E-1
-5.005E-1
-5.043E-1
-4.967E-1
-4.974E-1
-4.997E-1
-5.043E-1
-4.967E-1
-4.951E-1
-5.020E-1
-5.058E-1
-4.997E-1
-4.959E-1
-5.005E-1
-5.066E-1
-4.990E-1
-4.944E-1
-4.990E-1
-5.051E-1
-4.982E-1
-4.967E-1
-4.967E-1
-5.051E-1
-4.997E-1
-4.967E-1
-4.974E-1
-5.051E-1
-5.013E-1
-4.967E-1
-5.013E-1
-5.043E-1
-4.997E-1
-4.997E-1
-4.982E-1
-5.028E-1
-5.013E-1
-4.959E-1
-5.020E-1
-5.066E-1
-5.013E-1
-4.967E-1
-4.982E-1
-5.035E-1
-5.020E-1
-4.944E-1
-5.051E-1
-5.028E-1
-5.020E-1
-4.959E-1
-5.043E-1
-5.074E-1
-4.982E-1
-4.974E-1
-5.051E-1
-5.081E-1
-4.959E-1
-4.944E-1
-5.051E-1
-5.066E-1
-4.982E-1
-4.959E-1
-5.028E-1
-5.089E-1
-4.982E-1
-4.997E-1
-5.051E-1
-5.051E-1
-5.005E-1
-4.967E-1
-5.051E-1
-5.051E-1
-5.005E-1
-4.959E-1
-5.066E-1
-5.051E-1
-5.020E-1
-4.959E-1
-5.051E-1
-5.081E-1
-4.951E-1
-5.005E-1
-5.051E-1
-5.035E-1
-4.997E-1
-4.974E-1
-5.035E-1
-5.074E-1
-4.997E-1
-4.990E-1
-5.058E-1
-5.074E-1
-4.959E-1
-4.967E-1
-5.074E-1
-5.043E-1
-5.028E-1
-4.982E-1
-5.074E-1
-5.127E-1
-4.967E-1
-4.990E-1
-5.074E-1
-5.058E-1
-4.974E-1
-5.005E-1
-5.051E-1
-5.081E-1
-5.028E-1
-4.997E-1
-5.058E-1
-5.013E-1
-4.990E-1
-5.035E-1
-5.058E-1
-5.043E-1
-4.990E-1
-5.043E-1
-5.051E-1
-4.974E-1
-4.990E-1
-5.005E-1
-5.074E-1
-5.013E-1
-5.005E-1
-5.028E-1
-5.112E-1
-5.058E-1
-4.974E-1
-5.035E-1
-5.074E-1
-5.028E-1
-5.013E-1
-5.035E-1
-5.112E-1
-5.035E-1
-5.013E-1
-5.043E-1
-5.104E-1
-5.074E-1
-4.997E-1
-5.035E-1
-5.081E-1
-5.005E-1
-4.967E-1
-5.043E-1
-5.096E-1
-5.058E-1
-5.013E-1
-5.051E-1
-5.127E-1
-5.058E-1
-4.997E-1
-5.005E-1
-5.066E-1
-5.058E-1
-4.990E-1
-5.043E-1
-5.051E-1
-5.035E-1
-5.005E-1
-5.043E-1
-5.089E-1
-5.043E-1
-4.967E-1
-5.035E-1
-5.089E-1
-5.074E-1
-5.020E-1
-5.066E-1
-5.119E-1
-5.066E-1
-4.997E-1
-5.028E-1
-5.096E-1
-5.020E-1
-4.959E-1
-5.051E-1
-5.089E-1
-5.051E-1
-4.990E-1
-5.081E-1
-5.096E-1
-5.028E-1
-4.997E-1
-5.051E-1
-5.104E-1
-5.020E-1
-5.035E-1
-5.089E-1
-5.074E-1
-5.028E-1
-4.997E-1
-5.096E-1
-5.104E-1
-5.035E-1
-4.982E-1
-5.104E-1
-5.096E-1
-5.035E-1
-5.013E-1
-5.112E-1
-5.096E-1
-5.020E-1
-5.051E-1
-5.096E-1
-5.066E-1
-5.035E-1
-4.997E-1
-5.074E-1
-5.096E-1
-5.051E-1
-5.020E-1
-5.051E-1
-5.112E-1
-4.990E-1
-5.013E-1
-5.081E-1
-5.127E-1
-5.051E-1
-4.967E-1
-5.089E-1
-5.096E-1
-5.028E-1
-4.990E-1
-5.096E-1
-5.096E-1
-5.074E-1
-5.028E-1
-5.119E-1
-5.066E-1
-5.028E-1
-5.013E-1
-5.043E-1
-5.096E-1
-5.005E-1
-5.005E-1
-5.081E-1
-5.142E-1
-5.043E-1
-5.020E-1
-5.112E-1
-5.157E-1
-5.013E-1
-5.028E-1
-5.096E-1
-5.112E-1
-5.028E-1
-5.089E-1
-5.127E-1
-5.066E-1
-5.020E-1
-5.089E-1
-5.104E-1
-5.081E-1
-5.043E-1
-5.066E-1
-5.119E-1
-5.074E-1
-5.043E-1
-5.043E-1
-5.142E-1
-5.104E-1
[truncated: 26,782 more rows]
