# Supplementary material for: Improved ANAP incorporation and VCF analysis reveal details of P2X7 current facilitation and a limited conformational interplay between ATP binding and the intracellular ballast domain
Source: eLife. 2023 Jan 4;12:e82479. doi: 10.7554/eLife.82479 (PMC9859053; doi:10.7554/eLife.82479)
Supplement: Figure 4—figure supplement 1—source data 1. [file elife-82479-fig4-figsupp1-data1.zip › Figure-4_figure-supplement-1_source-data-1/L341_antagonist/23a.csv]

-6.554E-1
-6.439E-1
-6.462E-1
-6.493E-1
-6.516E-1
-6.538E-1
-6.470E-1
-6.470E-1
-6.500E-1
-6.569E-1
-6.523E-1
-6.485E-1
-6.470E-1
-6.516E-1
-6.554E-1
-6.554E-1
-6.500E-1
-6.569E-1
-6.561E-1
-6.454E-1
-6.500E-1
-6.538E-1
-6.493E-1
-6.462E-1
-6.508E-1
-6.577E-1
-6.508E-1
-6.500E-1
-6.531E-1
-6.554E-1
-6.538E-1
-6.516E-1
-6.538E-1
-6.569E-1
-6.523E-1
-6.561E-1
-6.554E-1
-6.546E-1
-6.538E-1
-6.523E-1
-6.599E-1
-6.584E-1
-6.508E-1
-6.531E-1
-6.523E-1
-6.592E-1
-6.508E-1
-6.569E-1
-6.569E-1
-6.607E-1
-6.531E-1
-6.500E-1
-6.561E-1
-6.577E-1
-6.500E-1
-6.554E-1
-6.561E-1
-6.615E-1
-6.554E-1
-6.523E-1
-6.531E-1
-6.622E-1
-6.561E-1
-6.546E-1
-6.569E-1
-6.607E-1
-6.538E-1
-6.523E-1
-6.607E-1
-6.569E-1
-6.577E-1
-6.592E-1
-6.622E-1
-6.599E-1
-6.546E-1
-6.592E-1
-6.622E-1
-6.660E-1
-6.531E-1
-6.599E-1
-6.638E-1
-6.668E-1
-6.615E-1
-6.546E-1
-6.615E-1
-6.607E-1
-6.561E-1
-6.599E-1
-6.630E-1
-6.584E-1
-6.615E-1
-6.584E-1
-6.653E-1
-6.607E-1
-6.577E-1
-6.607E-1
-6.584E-1
-6.638E-1
-6.561E-1
-6.577E-1
-6.653E-1
-6.638E-1
-6.592E-1
-6.584E-1
-6.691E-1
-6.615E-1
-6.615E-1
-6.577E-1
-6.599E-1
-6.653E-1
-6.584E-1
-6.638E-1
-6.645E-1
-6.622E-1
-6.599E-1
-6.622E-1
-6.638E-1
-6.660E-1
-6.546E-1
-6.592E-1
-6.638E-1
-6.676E-1
-6.584E-1
-6.615E-1
-6.653E-1
-6.638E-1
-6.592E-1
-6.653E-1
-6.622E-1
-6.622E-1
-6.607E-1
-6.561E-1
-6.668E-1
-6.599E-1
-6.615E-1
-6.668E-1
-6.691E-1
-6.638E-1
-6.592E-1
-6.676E-1
-6.660E-1
-6.699E-1
-6.660E-1
-6.630E-1
-6.683E-1
-6.660E-1
-6.622E-1
-6.683E-1
-6.676E-1
-6.653E-1
-6.706E-1
-6.599E-1
-6.699E-1
-6.676E-1
-6.660E-1
-6.653E-1
-6.729E-1
-6.668E-1
-6.645E-1
-6.691E-1
-6.699E-1
-6.706E-1
-6.691E-1
-6.645E-1
-6.676E-1
-6.676E-1
-6.721E-1
-6.706E-1
-6.706E-1
-6.668E-1
-6.607E-1
-6.691E-1
-6.676E-1
-6.676E-1
-6.714E-1
-6.668E-1
-6.714E-1
-6.699E-1
-6.729E-1
-6.683E-1
-6.699E-1
-6.668E-1
-6.645E-1
-6.706E-1
-6.721E-1
-6.691E-1
-6.729E-1
-6.653E-1
-6.744E-1
-6.706E-1
-6.683E-1
-6.714E-1
-6.767E-1
-6.706E-1
-6.706E-1
-6.676E-1
-6.737E-1
-6.699E-1
-6.706E-1
-6.721E-1
-6.729E-1
-6.691E-1
-6.729E-1
-6.744E-1
-6.714E-1
-6.691E-1
-6.668E-1
-6.760E-1
-6.767E-1
-6.721E-1
-6.729E-1
-6.729E-1
-6.699E-1
-6.714E-1
-6.691E-1
-6.767E-1
-6.744E-1
-6.683E-1
-6.714E-1
-6.721E-1
-6.760E-1
-6.706E-1
-6.714E-1
-6.737E-1
-6.706E-1
-6.729E-1
-6.706E-1
-6.767E-1
-6.752E-1
-6.691E-1
-6.714E-1
-6.752E-1
-6.691E-1
-6.721E-1
-6.706E-1
-6.760E-1
-6.798E-1
-6.729E-1
-6.729E-1
-6.783E-1
-6.737E-1
-6.760E-1
-6.744E-1
-6.813E-1
-6.798E-1
-6.744E-1
-6.752E-1
-6.714E-1
-6.798E-1
-6.737E-1
-6.752E-1
-6.790E-1
-6.752E-1
-6.729E-1
-6.744E-1
-6.729E-1
-6.821E-1
-6.721E-1
-6.767E-1
-6.790E-1
-6.760E-1
-6.744E-1
-6.775E-1
-6.790E-1
-6.737E-1
-6.775E-1
-6.805E-1
-6.805E-1
-6.767E-1
-6.798E-1
-6.790E-1
-6.760E-1
-6.752E-1
-6.752E-1
-6.821E-1
-6.821E-1
-6.752E-1
-6.752E-1
-6.790E-1
-6.805E-1
-6.798E-1
-6.798E-1
-6.775E-1
-6.859E-1
-6.798E-1
-6.775E-1
-6.798E-1
-6.798E-1
-6.805E-1
-6.767E-1
-6.805E-1
-6.844E-1
-6.813E-1
-6.828E-1
-6.805E-1
-6.851E-1
-6.851E-1
-6.760E-1
-6.821E-1
-6.798E-1
-6.813E-1
-6.859E-1
-6.790E-1
-6.790E-1
-6.790E-1
-6.798E-1
-6.790E-1
-6.821E-1
-6.821E-1
-6.805E-1
-6.798E-1
-6.821E-1
-6.790E-1
-6.844E-1
-6.805E-1
-6.866E-1
-6.859E-1
-6.844E-1
-6.866E-1
-6.821E-1
-6.805E-1
-6.813E-1
-6.813E-1
-6.836E-1
-6.821E-1
-6.767E-1
-6.836E-1
-6.866E-1
-6.836E-1
-6.828E-1
-6.866E-1
-6.836E-1
-6.851E-1
-6.889E-1
-6.889E-1
-6.844E-1
-6.851E-1
-6.920E-1
-6.836E-1
-6.836E-1
-6.828E-1
-6.866E-1
-6.821E-1
-6.866E-1
-6.844E-1
-6.844E-1
-6.882E-1
-6.851E-1
-6.805E-1
-6.851E-1
-6.874E-1
-6.851E-1
-6.805E-1
-6.828E-1
-6.882E-1
-6.905E-1
-6.790E-1
-6.897E-1
-6.905E-1
-6.874E-1
-6.859E-1
-6.844E-1
-6.859E-1
-6.859E-1
-6.844E-1
-6.874E-1
-6.889E-1
-6.859E-1
-6.851E-1
-6.882E-1
-6.866E-1
-6.912E-1
-6.897E-1
-6.844E-1
-6.920E-1
-6.912E-1
-6.912E-1
-6.828E-1
-6.935E-1
-6.920E-1
-6.805E-1
-6.844E-1
-6.874E-1
-6.874E-1
-6.851E-1
-6.889E-1
-6.882E-1
-6.912E-1
-6.882E-1
-6.859E-1
-6.897E-1
-6.889E-1
-6.897E-1
-6.897E-1
-6.882E-1
-6.882E-1
-6.897E-1
-6.882E-1
-6.943E-1
-6.905E-1
-6.897E-1
-6.958E-1
-6.943E-1
-6.935E-1
-6.943E-1
-6.927E-1
-6.950E-1
-6.882E-1
-6.912E-1
-6.912E-1
-6.943E-1
-6.866E-1
-6.927E-1
-6.912E-1
-6.912E-1
-6.943E-1
-6.889E-1
-6.943E-1
-6.943E-1
-6.912E-1
-6.935E-1
-6.905E-1
-6.927E-1
-6.943E-1
-6.920E-1
-6.927E-1
-6.958E-1
-6.920E-1
-6.943E-1
-6.897E-1
-6.920E-1
-6.912E-1
-6.927E-1
-6.935E-1
-6.950E-1
-6.912E-1
-6.935E-1
-6.935E-1
-6.958E-1
-6.897E-1
-6.950E-1
-6.935E-1
-6.958E-1
-6.943E-1
-6.943E-1
-6.920E-1
-6.958E-1
-6.966E-1
-6.920E-1
-6.981E-1
-6.935E-1
-6.966E-1
-7.004E-1
-6.927E-1
-7.004E-1
-6.950E-1
-6.966E-1
-6.981E-1
-6.943E-1
-6.989E-1
-6.920E-1
-6.989E-1
-6.927E-1
-6.905E-1
-6.973E-1
-6.935E-1
-6.927E-1
-6.943E-1
-6.958E-1
-6.996E-1
-6.981E-1
-6.935E-1
-6.950E-1
-6.996E-1
-6.973E-1
-6.943E-1
-6.996E-1
-7.027E-1
-6.973E-1
-6.981E-1
-6.943E-1
-6.989E-1
-7.004E-1
-6.958E-1
-7.004E-1
-6.966E-1
-7.019E-1
-6.958E-1
-6.989E-1
-6.973E-1
-6.981E-1
-6.996E-1
-6.966E-1
-6.996E-1
-7.034E-1
-6.950E-1
-7.019E-1
-6.996E-1
-7.011E-1
-6.943E-1
-7.011E-1
-7.011E-1
-7.027E-1
-6.989E-1
-6.996E-1
-7.034E-1
-6.996E-1
-6.927E-1
-7.011E-1
-6.981E-1
-6.989E-1
-6.973E-1
-7.042E-1
-6.989E-1
-7.027E-1
-6.958E-1
-7.057E-1
-7.019E-1
-7.004E-1
-6.927E-1
-7.011E-1
-7.034E-1
-7.004E-1
-7.011E-1
-7.011E-1
-7.019E-1
-7.019E-1
-7.011E-1
-7.057E-1
-7.057E-1
-7.042E-1
-7.019E-1
-7.050E-1
-7.004E-1
-6.989E-1
-7.042E-1
-7.034E-1
-6.996E-1
-6.973E-1
-7.011E-1
-7.027E-1
-7.042E-1
-7.011E-1
-7.042E-1
-6.996E-1
-7.050E-1
-7.027E-1
-7.042E-1
-7.034E-1
-7.072E-1
-6.996E-1
-7.065E-1
-7.050E-1
-7.050E-1
-7.004E-1
-7.034E-1
-7.065E-1
-7.027E-1
-7.027E-1
-7.034E-1
-7.019E-1
-7.050E-1
-7.065E-1
-7.072E-1
-6.989E-1
-7.057E-1
-7.042E-1
-7.080E-1
-7.065E-1
-7.072E-1
-7.065E-1
-7.042E-1
-7.042E-1
-7.072E-1
-7.065E-1
-7.065E-1
-7.065E-1
-7.057E-1
-7.088E-1
-6.989E-1
-7.065E-1
-7.042E-1
-7.057E-1
-7.111E-1
-7.103E-1
-7.057E-1
-7.080E-1
-7.050E-1
-7.034E-1
-7.050E-1
-7.103E-1
-7.111E-1
-7.118E-1
-7.057E-1
-7.057E-1
-7.080E-1
-7.126E-1
-7.080E-1
-7.080E-1
-7.088E-1
-7.111E-1
-7.072E-1
-7.080E-1
-7.057E-1
-7.088E-1
-7.088E-1
-7.080E-1
-7.080E-1
-7.072E-1
-7.080E-1
-7.126E-1
-7.088E-1
-7.133E-1
-7.095E-1
-7.126E-1
-7.111E-1
-7.118E-1
-7.126E-1
-7.072E-1
-7.126E-1
-7.133E-1
-7.072E-1
-7.111E-1
-7.095E-1
-7.095E-1
-7.095E-1
-7.080E-1
-7.050E-1
-7.103E-1
-7.103E-1
-7.095E-1
-7.172E-1
-7.111E-1
-7.118E-1
-7.156E-1
-7.111E-1
-7.126E-1
-7.126E-1
-7.095E-1
-7.095E-1
-7.133E-1
-7.118E-1
-7.065E-1
-7.187E-1
-7.118E-1
-7.133E-1
-7.126E-1
-7.156E-1
-7.156E-1
-7.111E-1
-7.103E-1
-7.118E-1
-7.156E-1
-7.149E-1
-7.133E-1
-7.126E-1
-7.118E-1
-7.141E-1
-7.095E-1
-7.118E-1
-7.172E-1
-7.126E-1
-7.126E-1
-7.103E-1
-7.118E-1
-7.133E-1
-7.172E-1
-7.088E-1
-7.141E-1
-7.172E-1
-7.172E-1
-7.133E-1
-7.179E-1
-7.141E-1
-7.179E-1
-7.172E-1
-7.126E-1
-7.126E-1
-7.187E-1
-7.156E-1
-7.103E-1
-7.126E-1
-7.202E-1
-7.141E-1
-7.149E-1
-7.179E-1
-7.141E-1
-7.149E-1
-7.149E-1
-7.195E-1
-7.210E-1
-7.126E-1
-7.156E-1
-7.156E-1
-7.141E-1
-7.187E-1
-7.156E-1
-7.172E-1
-7.179E-1
-7.141E-1
-7.118E-1
-7.149E-1
-7.172E-1
-7.133E-1
-7.156E-1
-7.172E-1
-7.240E-1
-7.172E-1
-7.195E-1
-7.210E-1
-7.172E-1
-7.133E-1
-7.172E-1
-7.156E-1
-7.187E-1
-7.172E-1
-7.133E-1
-7.156E-1
-7.156E-1
-7.225E-1
-7.164E-1
-7.187E-1
-7.195E-1
-7.172E-1
-7.172E-1
-7.164E-1
-7.202E-1
-7.172E-1
-7.141E-1
-7.187E-1
-7.225E-1
-7.164E-1
-7.195E-1
-7.187E-1
-7.179E-1
-7.225E-1
-7.233E-1
-7.164E-1
-7.172E-1
-7.210E-1
-7.202E-1
-7.179E-1
-7.195E-1
-7.210E-1
-7.195E-1
-7.202E-1
-7.217E-1
-7.225E-1
-7.210E-1
-7.225E-1
-7.217E-1
-7.225E-1
-7.179E-1
-7.195E-1
-7.172E-1
-7.217E-1
-7.187E-1
-7.217E-1
-7.210E-1
-7.256E-1
-7.187E-1
-7.233E-1
-7.172E-1
-7.202E-1
-7.225E-1
-7.217E-1
-7.240E-1
-7.202E-1
-7.240E-1
-7.248E-1
-7.233E-1
-7.187E-1
-7.202E-1
-7.225E-1
-7.240E-1
-7.240E-1
-7.217E-1
-7.217E-1
-7.263E-1
-7.217E-1
-7.217E-1
-7.217E-1
-7.240E-1
-7.263E-1
-7.286E-1
-7.248E-1
-7.256E-1
-7.248E-1
-7.210E-1
-7.248E-1
-7.301E-1
-7.210E-1
-7.217E-1
-7.225E-1
-7.271E-1
-7.195E-1
-7.248E-1
-7.240E-1
-7.256E-1
-7.217E-1
-7.225E-1
-7.286E-1
-7.256E-1
-7.240E-1
-7.256E-1
-7.263E-1
-7.225E-1
-7.248E-1
-7.217E-1
-7.286E-1
-7.263E-1
-7.263E-1
-7.240E-1
-7.271E-1
-7.301E-1
-7.248E-1
-7.263E-1
-7.309E-1
-7.263E-1
-7.240E-1
-7.256E-1
-7.332E-1
-7.263E-1
-7.240E-1
-7.286E-1
-7.309E-1
-7.225E-1
-7.202E-1
-7.286E-1
-7.286E-1
-7.332E-1
-7.248E-1
-7.278E-1
-7.286E-1
-7.217E-1
-7.248E-1
-7.271E-1
-7.286E-1
-7.256E-1
-7.271E-1
-7.256E-1
-7.301E-1
-7.278E-1
-7.271E-1
-7.294E-1
-7.301E-1
-7.294E-1
-7.286E-1
-7.317E-1
-7.286E-1
-7.278E-1
-7.294E-1
-7.309E-1
-7.317E-1
-7.286E-1
-7.271E-1
-7.301E-1
-7.301E-1
-7.286E-1
-7.324E-1
-7.248E-1
-7.339E-1
-7.294E-1
-7.317E-1
-7.271E-1
-7.332E-1
-7.339E-1
-7.256E-1
-7.301E-1
-7.332E-1
-7.301E-1
-7.339E-1
-7.317E-1
-7.370E-1
-7.324E-1
-7.271E-1
-7.332E-1
-7.324E-1
-7.339E-1
-7.263E-1
-7.278E-1
-7.362E-1
-7.324E-1
-7.309E-1
-7.309E-1
-7.370E-1
-7.301E-1
-7.240E-1
-7.294E-1
-7.332E-1
-7.339E-1
-7.317E-1
-7.317E-1
-7.332E-1
-7.317E-1
-7.332E-1
-7.324E-1
-7.317E-1
-7.339E-1
-7.309E-1
-7.309E-1
-7.347E-1
-7.347E-1
-7.309E-1
-7.317E-1
-7.362E-1
-7.332E-1
-7.324E-1
-7.332E-1
-7.347E-1
-7.347E-1
-7.332E-1
-7.324E-1
-7.362E-1
-7.355E-1
-7.294E-1
-7.347E-1
-7.317E-1
-7.378E-1
-7.370E-1
-7.355E-1
-7.378E-1
-7.317E-1
-7.317E-1
-7.339E-1
-7.401E-1
-7.355E-1
-7.378E-1
-7.301E-1
-7.332E-1
-7.286E-1
-7.309E-1
-7.355E-1
-7.401E-1
-7.271E-1
-7.347E-1
-7.355E-1
-7.355E-1
-7.339E-1
-7.362E-1
-7.317E-1
-7.301E-1
-7.309E-1
-7.401E-1
-7.362E-1
-7.324E-1
-7.317E-1
-7.355E-1
-7.408E-1
-7.317E-1
-7.317E-1
-7.355E-1
-7.393E-1
-7.355E-1
-7.324E-1
-7.332E-1
-7.370E-1
-7.385E-1
-7.309E-1
-7.408E-1
-7.370E-1
-7.347E-1
-7.347E-1
-7.378E-1
-7.385E-1
-7.355E-1
-7.324E-1
-7.416E-1
-7.378E-1
-7.423E-1
-7.370E-1
-7.339E-1
-7.416E-1
-7.385E-1
-7.378E-1
-7.355E-1
-7.393E-1
-7.362E-1
-7.347E-1
-7.370E-1
-7.385E-1
-7.385E-1
-7.355E-1
-7.401E-1
-7.439E-1
-7.385E-1
-7.393E-1
-7.370E-1
-7.423E-1
-7.385E-1
-7.370E-1
-7.401E-1
-7.378E-1
-7.401E-1
-7.385E-1
-7.378E-1
-7.431E-1
-7.439E-1
-7.408E-1
-7.385E-1
-7.408E-1
-7.385E-1
-7.370E-1
-7.393E-1
-7.439E-1
-7.431E-1
-7.378E-1
-7.431E-1
-7.423E-1
-7.370E-1
-7.362E-1
-7.431E-1
-7.446E-1
-7.408E-1
-7.347E-1
-7.401E-1
-7.454E-1
-7.385E-1
-7.408E-1
-7.370E-1
-7.401E-1
-7.431E-1
-7.393E-1
-7.423E-1
-7.416E-1
-7.408E-1
-7.401E-1
-7.416E-1
-7.462E-1
-7.439E-1
-7.370E-1
-7.370E-1
-7.462E-1
-7.431E-1
-7.416E-1
-7.393E-1
-7.431E-1
-7.439E-1
-7.408E-1
-7.446E-1
-7.416E-1
-7.416E-1
-7.439E-1
-7.454E-1
-7.446E-1
-7.347E-1
-7.454E-1
-7.431E-1
-7.431E-1
-7.423E-1
-7.401E-1
-7.416E-1
-7.469E-1
-7.431E-1
-7.416E-1
-7.408E-1
-7.416E-1
-7.393E-1
-7.469E-1
-7.462E-1
-7.446E-1
-7.469E-1
-7.454E-1
-7.439E-1
-7.446E-1
-7.431E-1
-7.423E-1
-7.454E-1
-7.469E-1
-7.416E-1
-7.446E-1
-7.492E-1
-7.484E-1
-7.439E-1
-7.477E-1
-7.507E-1
-7.431E-1
-7.439E-1
-7.439E-1
-7.454E-1
-7.477E-1
-7.454E-1
-7.500E-1
-7.492E-1
-7.477E-1
-7.416E-1
-7.484E-1
-7.439E-1
-7.454E-1
-7.408E-1
-7.469E-1
-7.523E-1
-7.454E-1
-7.462E-1
-7.454E-1
-7.477E-1
-7.469E-1
-7.462E-1
-7.454E-1
-7.484E-1
-7.477E-1
-7.439E-1
-7.446E-1
-7.492E-1
-7.423E-1
-7.439E-1
-7.477E-1
-7.477E-1
-7.545E-1
-7.423E-1
-7.462E-1
-7.545E-1
-7.484E-1
-7.462E-1
-7.523E-1
-7.507E-1
-7.553E-1
-7.469E-1
-7.484E-1
-7.530E-1
-7.469E-1
-7.446E-1
-7.515E-1
-7.538E-1
-7.454E-1
-7.462E-1
-7.500E-1
-7.523E-1
-7.530E-1
-7.462E-1
-7.500E-1
-7.515E-1
-7.454E-1
-7.469E-1
-7.477E-1
-7.538E-1
-7.492E-1
-7.477E-1
-7.462E-1
-7.523E-1
-7.545E-1
-7.462E-1
-7.530E-1
-7.538E-1
-7.492E-1
-7.477E-1
-7.515E-1
-7.492E-1
-7.523E-1
-7.477E-1
-7.507E-1
-7.507E-1
-7.530E-1
-7.576E-1
-7.507E-1
-7.484E-1
-7.530E-1
-7.454E-1
-7.545E-1
-7.538E-1
-7.477E-1
-7.477E-1
-7.553E-1
-7.500E-1
-7.507E-1
-7.500E-1
-7.561E-1
-7.561E-1
-7.469E-1
-7.439E-1
-7.553E-1
-7.515E-1
-7.545E-1
-7.515E-1
-7.492E-1
-7.492E-1
-7.538E-1
-7.477E-1
-7.523E-1
-7.523E-1
-7.507E-1
-7.492E-1
-7.568E-1
-7.568E-1
-7.561E-1
-7.454E-1
-7.561E-1
-7.500E-1
-7.446E-1
-7.553E-1
-7.599E-1
-7.523E-1
-7.515E-1
-7.523E-1
-7.591E-1
-7.538E-1
-7.538E-1
-7.515E-1
-7.515E-1
-7.477E-1
-7.523E-1
-7.523E-1
-7.568E-1
-7.584E-1
-7.523E-1
-7.591E-1
-7.599E-1
-7.568E-1
-7.492E-1
-7.561E-1
-7.599E-1
-7.584E-1
-7.523E-1
-7.507E-1
-7.553E-1
-7.553E-1
-7.561E-1
-7.553E-1
-7.576E-1
-7.515E-1
-7.530E-1
-7.523E-1
-7.584E-1
-7.538E-1
-7.538E-1
-7.523E-1
-7.599E-1
-7.591E-1
-7.538E-1
-7.568E-1
-7.614E-1
-7.568E-1
-7.584E-1
-7.545E-1
-7.637E-1
-7.591E-1
-7.523E-1
-7.568E-1
-7.607E-1
-7.561E-1
-7.561E-1
-7.599E-1
-7.591E-1
-7.591E-1
-7.538E-1
-7.568E-1
-7.629E-1
-7.561E-1
-7.561E-1
-7.561E-1
-7.652E-1
-7.584E-1
-7.591E-1
-7.553E-1
-7.622E-1
-7.568E-1
-7.568E-1
-7.637E-1
-7.568E-1
-7.591E-1
-7.553E-1
-7.591E-1
-7.614E-1
-7.538E-1
-7.553E-1
-7.607E-1
-7.614E-1
-7.576E-1
-7.530E-1
-7.614E-1
-7.591E-1
-7.607E-1
-7.568E-1
-7.599E-1
-7.607E-1
-7.584E-1
-7.584E-1
-7.629E-1
-7.660E-1
-7.607E-1
-7.568E-1
-7.622E-1
-7.599E-1
-7.576E-1
-7.576E-1
-7.629E-1
-7.591E-1
-7.545E-1
-7.561E-1
-7.652E-1
-7.652E-1
-7.614E-1
-7.553E-1
-7.629E-1
-7.622E-1
-7.607E-1
-7.599E-1
-7.629E-1
-7.599E-1
-7.584E-1
-7.652E-1
-7.645E-1
-7.660E-1
-7.584E-1
-7.576E-1
-7.591E-1
-7.614E-1
-7.591E-1
-7.561E-1
-7.591E-1
-7.637E-1
-7.591E-1
-7.545E-1
-7.576E-1
-7.683E-1
-7.637E-1
-7.607E-1
-7.652E-1
-7.660E-1
-7.629E-1
-7.683E-1
-7.683E-1
-7.614E-1
-7.568E-1
-7.660E-1
-7.652E-1
-7.645E-1
-7.599E-1
-7.599E-1
-7.652E-1
-7.645E-1
-7.576E-1
-7.629E-1
-7.645E-1
-7.607E-1
-7.545E-1
-7.652E-1
-7.668E-1
-7.629E-1
-7.591E-1
-7.645E-1
-7.706E-1
-7.637E-1
-7.568E-1
-7.690E-1
-7.652E-1
-7.683E-1
-7.545E-1
-7.607E-1
-7.690E-1
-7.675E-1
-7.576E-1
-7.683E-1
-7.713E-1
-7.668E-1
-7.591E-1
-7.675E-1
-7.599E-1
-7.645E-1
-7.591E-1
-7.637E-1
-7.690E-1
-7.645E-1
-7.561E-1
-7.690E-1
-7.668E-1
-7.668E-1
-7.584E-1
-7.675E-1
-7.706E-1
-7.652E-1
-7.645E-1
-7.622E-1
-7.675E-1
-7.660E-1
-7.576E-1
-7.614E-1
-7.675E-1
-7.652E-1
-7.614E-1
-7.698E-1
-7.713E-1
-7.668E-1
-7.645E-1
-7.675E-1
-7.668E-1
-7.645E-1
-7.584E-1
-7.660E-1
-7.675E-1
-7.675E-1
-7.629E-1
-7.690E-1
-7.706E-1
-7.645E-1
-7.660E-1
-7.690E-1
-7.698E-1
-7.668E-1
-7.683E-1
-7.698E-1
-7.660E-1
-7.675E-1
-7.629E-1
-7.698E-1
-7.736E-1
-7.683E-1
-7.652E-1
-7.713E-1
-7.729E-1
-7.690E-1
-7.645E-1
-7.652E-1
-7.767E-1
-7.706E-1
-7.690E-1
-7.706E-1
-7.751E-1
-7.668E-1
-7.683E-1
-7.736E-1
-7.713E-1
-7.721E-1
-7.668E-1
-7.706E-1
-7.736E-1
-7.713E-1
-7.622E-1
-7.713E-1
-7.698E-1
-7.690E-1
-7.683E-1
-7.706E-1
-7.706E-1
-7.690E-1
-7.675E-1
-7.690E-1
-7.713E-1
-7.721E-1
-7.683E-1
-7.706E-1
-7.751E-1
-7.652E-1
-7.698E-1
-7.713E-1
-7.729E-1
-7.652E-1
-7.614E-1
-7.690E-1
-7.713E-1
-7.698E-1
-7.698E-1
-7.729E-1
-7.660E-1
-7.660E-1
-7.721E-1
-7.713E-1
-7.706E-1
-7.652E-1
-7.706E-1
-7.729E-1
-7.729E-1
-7.675E-1
-7.690E-1
-7.782E-1
-7.736E-1
-7.660E-1
-7.706E-1
-7.767E-1
-7.721E-1
-7.698E-1
-7.668E-1
-7.782E-1
-7.736E-1
-7.698E-1
-7.698E-1
-7.736E-1
-7.729E-1
-7.675E-1
-7.744E-1
-7.805E-1
-7.690E-1
-7.683E-1
-7.690E-1
-7.774E-1
-7.729E-1
-7.629E-1
-7.759E-1
-7.805E-1
-7.774E-1
-7.637E-1
-7.729E-1
-7.767E-1
-7.744E-1
-7.698E-1
-7.721E-1
-7.729E-1
-7.706E-1
-7.690E-1
-7.751E-1
-7.790E-1
-7.736E-1
-7.668E-1
-7.744E-1
-7.736E-1
-7.767E-1
-7.668E-1
-7.759E-1
-7.790E-1
-7.729E-1
-7.690E-1
-7.698E-1
-7.774E-1
-7.729E-1
-7.698E-1
-7.706E-1
-7.797E-1
-7.744E-1
-7.744E-1
-7.759E-1
-7.820E-1
-7.721E-1
-7.690E-1
-7.767E-1
-7.790E-1
-7.706E-1
-7.706E-1
-7.797E-1
-7.790E-1
-7.767E-1
-7.721E-1
-7.736E-1
-7.774E-1
-7.744E-1
-7.744E-1
-7.805E-1
-7.744E-1
-7.744E-1
-7.736E-1
-7.751E-1
-7.759E-1
-7.736E-1
-7.729E-1
-7.782E-1
-7.782E-1
-7.736E-1
-7.729E-1
-7.759E-1
-7.812E-1
-7.729E-1
-7.744E-1
-7.797E-1
-7.767E-1
-7.767E-1
-7.721E-1
-7.774E-1
-7.744E-1
-7.790E-1
-7.736E-1
-7.866E-1
-7.858E-1
-7.751E-1
-7.713E-1
-7.843E-1
-7.828E-1
-7.729E-1
-7.721E-1
-7.805E-1
-7.774E-1
-7.782E-1
-7.744E-1
-7.812E-1
-7.851E-1
-7.736E-1
-7.790E-1
-7.774E-1
-7.774E-1
-7.759E-1
-7.790E-1
-7.790E-1
-7.797E-1
-7.744E-1
-7.774E-1
-7.881E-1
-7.790E-1
-7.713E-1
-7.782E-1
-7.874E-1
-7.820E-1
-7.774E-1
-7.759E-1
-7.805E-1
-7.782E-1
-7.690E-1
-7.812E-1
-7.828E-1
-7.805E-1
-7.782E-1
-7.805E-1
-7.889E-1
-7.828E-1
-7.690E-1
-7.759E-1
-7.851E-1
-7.828E-1
-7.721E-1
-7.782E-1
-7.858E-1
-7.820E-1
-7.767E-1
-7.751E-1
-7.835E-1
-7.812E-1
-7.751E-1
-7.782E-1
-7.828E-1
-7.812E-1
-7.751E-1
-7.797E-1
-7.835E-1
-7.820E-1
-7.790E-1
-7.805E-1
-7.858E-1
-7.858E-1
-7.759E-1
-7.805E-1
-7.858E-1
-7.812E-1
-7.774E-1
-7.797E-1
-7.858E-1
-7.828E-1
-7.782E-1
-7.835E-1
-7.851E-1
-7.828E-1
-7.759E-1
-7.851E-1
-7.904E-1
-7.820E-1
-7.774E-1
-7.858E-1
-7.881E-1
-7.820E-1
-7.797E-1
-7.820E-1
-7.866E-1
-7.858E-1
-7.782E-1
-7.843E-1
-7.912E-1
-7.790E-1
-7.805E-1
-7.835E-1
-7.874E-1
-7.797E-1
-7.828E-1
-7.896E-1
-7.889E-1
-7.858E-1
-7.820E-1
-7.851E-1
-7.866E-1
-7.782E-1
-7.782E-1
-7.851E-1
-7.835E-1
-7.820E-1
-7.790E-1
-7.843E-1
-7.843E-1
-7.805E-1
-7.835E-1
-7.843E-1
-7.812E-1
-7.835E-1
-7.751E-1
-7.881E-1
-7.858E-1
-7.828E-1
-7.782E-1
-7.927E-1
-7.896E-1
-7.797E-1
-7.782E-1
-7.912E-1
-7.858E-1
-7.782E-1
-7.828E-1
-7.889E-1
-7.912E-1
-7.881E-1
-7.812E-1
-7.866E-1
-7.896E-1
-7.835E-1
-7.866E-1
-7.896E-1
-7.843E-1
-7.812E-1
-7.866E-1
-7.858E-1
-7.927E-1
-7.835E-1
-7.774E-1
-7.851E-1
-7.889E-1
-7.866E-1
-7.812E-1
-7.858E-1
-7.896E-1
-7.828E-1
-7.843E-1
-7.927E-1
-7.942E-1
-7.805E-1
-7.835E-1
-7.889E-1
-7.843E-1
-7.851E-1
-7.858E-1
-7.919E-1
-7.866E-1
-7.774E-1
-7.919E-1
-7.957E-1
-7.881E-1
-7.797E-1
-7.828E-1
-7.957E-1
-7.889E-1
-7.797E-1
-7.881E-1
-7.881E-1
-7.851E-1
-7.843E-1
-7.851E-1
-7.927E-1
-7.874E-1
-7.889E-1
-7.858E-1
-7.996E-1
-7.896E-1
-7.828E-1
-7.858E-1
-7.950E-1
-7.881E-1
-7.866E-1
-7.904E-1
-7.973E-1
-7.904E-1
-7.828E-1
-7.874E-1
-7.912E-1
-7.881E-1
-7.812E-1
-7.866E-1
-7.988E-1
-7.896E-1
-7.874E-1
-7.881E-1
-7.919E-1
-7.896E-1
-7.820E-1
-7.874E-1
-7.950E-1
-7.889E-1
-7.820E-1
-7.866E-1
-7.965E-1
-7.889E-1
-7.874E-1
-7.896E-1
-7.942E-1
-7.980E-1
-7.843E-1
-7.912E-1
-7.973E-1
-7.896E-1
-7.835E-1
-7.874E-1
-7.927E-1
-7.889E-1
-7.874E-1
-7.896E-1
-7.942E-1
-7.919E-1
-7.851E-1
-7.919E-1
-7.965E-1
-7.874E-1
-7.881E-1
-7.896E-1
-7.912E-1
-7.881E-1
-7.889E-1
-7.942E-1
-7.973E-1
-7.904E-1
-7.889E-1
-7.919E-1
-7.957E-1
-7.919E-1
-7.866E-1
-7.896E-1
-7.996E-1
-7.935E-1
-7.866E-1
-7.927E-1
-7.973E-1
-7.889E-1
-7.843E-1
-7.942E-1
-7.957E-1
-7.912E-1
-7.912E-1
-7.988E-1
-7.980E-1
-7.843E-1
-7.912E-1
-7.919E-1
-7.965E-1
-7.919E-1
-7.866E-1
-7.927E-1
-8.018E-1
-7.919E-1
-7.881E-1
-7.942E-1
-7.980E-1
-7.889E-1
-7.919E-1
-7.935E-1
-7.927E-1
-7.904E-1
-7.912E-1
-7.973E-1
-7.996E-1
-7.889E-1
-7.912E-1
-7.965E-1
-8.011E-1
-7.889E-1
-7.881E-1
-7.980E-1
-7.996E-1
-7.942E-1
-7.919E-1
-7.973E-1
-7.965E-1
-7.896E-1
-7.950E-1
-7.973E-1
-7.950E-1
-7.896E-1
-7.950E-1
-7.980E-1
-7.950E-1
-7.889E-1
-7.912E-1
-7.965E-1
-7.996E-1
-7.851E-1
-7.957E-1
-8.026E-1
-7.942E-1
-7.904E-1
-7.965E-1
-8.003E-1
-7.965E-1
-7.896E-1
-7.896E-1
-7.988E-1
-7.957E-1
-7.881E-1
-7.950E-1
-8.018E-1
-7.957E-1
-7.904E-1
-7.965E-1
-7.980E-1
-7.988E-1
-7.942E-1
-7.950E-1
-8.026E-1
-7.957E-1
-7.912E-1
-7.927E-1
-8.041E-1
-7.957E-1
-7.927E-1
-7.950E-1
-8.003E-1
-7.965E-1
-7.957E-1
-7.965E-1
-8.003E-1
-7.980E-1
-7.912E-1
-7.980E-1
-8.026E-1
-7.965E-1
-7.912E-1
-7.935E-1
-7.988E-1
-8.011E-1
-7.942E-1
-7.988E-1
-7.988E-1
-7.988E-1
-7.904E-1
-7.950E-1
-8.026E-1
-7.942E-1
-7.912E-1
-8.018E-1
-8.018E-1
-7.973E-1
-7.988E-1
-8.018E-1
-7.957E-1
-8.003E-1
-7.988E-1
-7.980E-1
-8.003E-1
-7.980E-1
-7.942E-1
-7.996E-1
-8.026E-1
-7.988E-1
-7.935E-1
-8.041E-1
-7.996E-1
-7.965E-1
-7.957E-1
-8.049E-1
-8.041E-1
-7.950E-1
-7.957E-1
-7.996E-1
-8.057E-1
-7.973E-1
-7.957E-1
-8.018E-1
-7.988E-1
-7.980E-1
-7.965E-1
-8.018E-1
-8.049E-1
-7.935E-1
-7.950E-1
-8.034E-1
-8.057E-1
-7.980E-1
-7.965E-1
-8.041E-1
-8.011E-1
-7.965E-1
-8.011E-1
-8.018E-1
-8.003E-1
-7.980E-1
-7.935E-1
-8.018E-1
-7.996E-1
-8.018E-1
-7.942E-1
-8.057E-1
-8.049E-1
-7.988E-1
-7.996E-1
-8.003E-1
-8.026E-1
-7.965E-1
-7.980E-1
-8.034E-1
-8.095E-1
-8.018E-1
-7.950E-1
-8.087E-1
-7.988E-1
-7.935E-1
-8.011E-1
-8.057E-1
-8.049E-1
-7.988E-1
-8.011E-1
-8.080E-1
-8.041E-1
-7.935E-1
-8.034E-1
-8.095E-1
-8.057E-1
-7.957E-1
-8.018E-1
-8.080E-1
-8.034E-1
-7.912E-1
-8.003E-1
[truncated: 26,782 more rows]
