# Supplementary material for: Improved ANAP incorporation and VCF analysis reveal details of P2X7 current facilitation and a limited conformational interplay between ATP binding and the intracellular ballast domain
Source: eLife. 2023 Jan 4;12:e82479. doi: 10.7554/eLife.82479 (PMC9859053; doi:10.7554/eLife.82479)
Supplement: Figure 4—figure supplement 1—source data 1. [file elife-82479-fig4-figsupp1-data1.zip › Figure-4_figure-supplement-1_source-data-1/L341_antagonist/24.csv]

-1.109E+0
-1.091E+0
-1.090E+0
-1.091E+0
-1.086E+0
-1.089E+0
-1.097E+0
-1.089E+0
-1.086E+0
-1.084E+0
-1.092E+0
-1.094E+0
-1.087E+0
-1.091E+0
-1.091E+0
-1.092E+0
-1.087E+0
-1.084E+0
-1.095E+0
-1.092E+0
-1.088E+0
-1.085E+0
-1.093E+0
-1.094E+0
-1.086E+0
-1.084E+0
-1.095E+0
-1.098E+0
-1.091E+0
-1.089E+0
-1.094E+0
-1.096E+0
-1.086E+0
-1.092E+0
-1.091E+0
-1.096E+0
-1.094E+0
-1.087E+0
-1.094E+0
-1.096E+0
-1.090E+0
-1.091E+0
-1.091E+0
-1.098E+0
-1.090E+0
-1.086E+0
-1.096E+0
-1.096E+0
-1.091E+0
-1.086E+0
-1.093E+0
-1.098E+0
-1.090E+0
-1.089E+0
-1.095E+0
-1.101E+0
-1.092E+0
-1.086E+0
-1.095E+0
-1.096E+0
-1.088E+0
-1.088E+0
-1.095E+0
-1.101E+0
-1.087E+0
-1.088E+0
-1.098E+0
-1.097E+0
-1.089E+0
-1.089E+0
-1.099E+0
-1.097E+0
-1.089E+0
-1.091E+0
-1.099E+0
-1.094E+0
-1.087E+0
-1.092E+0
-1.093E+0
-1.093E+0
-1.087E+0
-1.093E+0
-1.099E+0
-1.098E+0
-1.087E+0
-1.092E+0
-1.100E+0
-1.095E+0
-1.086E+0
-1.089E+0
-1.099E+0
-1.096E+0
-1.089E+0
-1.090E+0
-1.094E+0
-1.096E+0
-1.093E+0
-1.093E+0
-1.094E+0
-1.099E+0
-1.089E+0
-1.092E+0
-1.096E+0
-1.093E+0
-1.089E+0
-1.086E+0
-1.101E+0
-1.094E+0
-1.089E+0
-1.092E+0
-1.100E+0
-1.095E+0
-1.093E+0
-1.097E+0
-1.097E+0
-1.096E+0
-1.087E+0
-1.093E+0
-1.101E+0
-1.096E+0
-1.089E+0
-1.087E+0
-1.097E+0
-1.094E+0
-1.087E+0
-1.098E+0
-1.099E+0
-1.096E+0
-1.093E+0
-1.095E+0
-1.098E+0
-1.098E+0
-1.094E+0
-1.093E+0
-1.095E+0
-1.097E+0
-1.089E+0
-1.096E+0
-1.096E+0
-1.096E+0
-1.093E+0
-1.099E+0
-1.102E+0
-1.099E+0
-1.089E+0
-1.095E+0
-1.099E+0
-1.096E+0
-1.092E+0
-1.097E+0
-1.096E+0
-1.096E+0
-1.096E+0
-1.089E+0
-1.096E+0
-1.096E+0
-1.093E+0
-1.096E+0
-1.095E+0
-1.096E+0
-1.095E+0
-1.098E+0
-1.096E+0
-1.093E+0
-1.095E+0
-1.097E+0
-1.096E+0
-1.097E+0
-1.096E+0
-1.094E+0
-1.093E+0
-1.097E+0
-1.095E+0
-1.091E+0
-1.093E+0
-1.093E+0
-1.100E+0
-1.094E+0
-1.094E+0
-1.093E+0
-1.096E+0
-1.095E+0
-1.096E+0
-1.093E+0
-1.097E+0
-1.093E+0
-1.093E+0
-1.093E+0
-1.096E+0
-1.099E+0
-1.095E+0
-1.095E+0
-1.104E+0
-1.092E+0
-1.095E+0
-1.097E+0
-1.097E+0
-1.094E+0
-1.092E+0
-1.098E+0
-1.097E+0
-1.099E+0
-1.090E+0
-1.094E+0
-1.099E+0
-1.099E+0
-1.092E+0
-1.099E+0
-1.100E+0
-1.099E+0
-1.094E+0
-1.096E+0
-1.097E+0
-1.097E+0
-1.096E+0
-1.096E+0
-1.096E+0
-1.094E+0
-1.096E+0
-1.098E+0
-1.099E+0
-1.093E+0
-1.096E+0
-1.097E+0
-1.099E+0
-1.093E+0
-1.093E+0
-1.099E+0
-1.096E+0
-1.093E+0
-1.093E+0
-1.102E+0
-1.099E+0
-1.090E+0
-1.096E+0
-1.101E+0
-1.096E+0
-1.094E+0
-1.093E+0
-1.097E+0
-1.097E+0
-1.096E+0
-1.094E+0
-1.096E+0
-1.103E+0
-1.093E+0
-1.094E+0
-1.101E+0
-1.096E+0
-1.093E+0
-1.096E+0
-1.096E+0
-1.096E+0
-1.092E+0
-1.099E+0
-1.102E+0
-1.102E+0
-1.093E+0
-1.093E+0
-1.099E+0
-1.102E+0
-1.095E+0
-1.096E+0
-1.099E+0
-1.100E+0
-1.091E+0
-1.096E+0
-1.102E+0
-1.099E+0
-1.089E+0
-1.100E+0
-1.104E+0
-1.099E+0
-1.093E+0
-1.097E+0
-1.102E+0
-1.097E+0
-1.090E+0
-1.097E+0
-1.100E+0
-1.100E+0
-1.095E+0
-1.099E+0
-1.102E+0
-1.100E+0
-1.094E+0
-1.095E+0
-1.100E+0
-1.101E+0
-1.095E+0
-1.101E+0
-1.105E+0
-1.100E+0
-1.095E+0
-1.098E+0
-1.103E+0
-1.102E+0
-1.096E+0
-1.096E+0
-1.104E+0
-1.099E+0
-1.093E+0
-1.096E+0
-1.098E+0
-1.105E+0
-1.099E+0
-1.101E+0
-1.102E+0
-1.102E+0
-1.098E+0
-1.096E+0
-1.104E+0
-1.098E+0
-1.091E+0
-1.099E+0
-1.101E+0
-1.099E+0
-1.099E+0
-1.097E+0
-1.099E+0
-1.097E+0
-1.094E+0
-1.096E+0
-1.103E+0
-1.105E+0
-1.101E+0
-1.096E+0
-1.102E+0
-1.102E+0
-1.097E+0
-1.099E+0
-1.102E+0
-1.099E+0
-1.097E+0
-1.105E+0
-1.096E+0
-1.101E+0
-1.101E+0
-1.103E+0
-1.102E+0
-1.108E+0
-1.101E+0
-1.105E+0
-1.100E+0
-1.099E+0
-1.096E+0
-1.102E+0
-1.099E+0
-1.099E+0
-1.101E+0
-1.100E+0
-1.103E+0
-1.099E+0
-1.100E+0
-1.103E+0
-1.104E+0
-1.098E+0
-1.099E+0
-1.103E+0
-1.099E+0
-1.101E+0
-1.099E+0
-1.098E+0
-1.099E+0
-1.105E+0
-1.100E+0
-1.100E+0
-1.099E+0
-1.104E+0
-1.102E+0
-1.105E+0
-1.101E+0
-1.105E+0
-1.103E+0
-1.100E+0
-1.099E+0
-1.099E+0
-1.102E+0
-1.107E+0
-1.103E+0
-1.102E+0
-1.102E+0
-1.100E+0
-1.102E+0
-1.099E+0
-1.096E+0
-1.098E+0
-1.099E+0
-1.109E+0
-1.102E+0
-1.100E+0
-1.099E+0
-1.100E+0
-1.102E+0
-1.102E+0
-1.102E+0
-1.105E+0
-1.096E+0
-1.102E+0
-1.105E+0
-1.107E+0
-1.097E+0
-1.102E+0
-1.105E+0
-1.105E+0
-1.100E+0
-1.099E+0
-1.105E+0
-1.105E+0
-1.099E+0
-1.102E+0
-1.101E+0
-1.104E+0
-1.105E+0
-1.099E+0
-1.102E+0
-1.101E+0
-1.102E+0
-1.097E+0
-1.107E+0
-1.109E+0
-1.098E+0
-1.097E+0
-1.110E+0
-1.109E+0
-1.101E+0
-1.097E+0
-1.111E+0
-1.114E+0
-1.099E+0
-1.100E+0
-1.112E+0
-1.109E+0
-1.101E+0
-1.100E+0
-1.110E+0
-1.106E+0
-1.100E+0
-1.099E+0
-1.106E+0
-1.108E+0
-1.102E+0
-1.096E+0
-1.105E+0
-1.112E+0
-1.101E+0
-1.097E+0
-1.104E+0
-1.113E+0
-1.104E+0
-1.099E+0
-1.107E+0
-1.109E+0
-1.102E+0
-1.099E+0
-1.110E+0
-1.105E+0
-1.099E+0
-1.098E+0
-1.109E+0
-1.112E+0
-1.099E+0
-1.099E+0
-1.105E+0
-1.107E+0
-1.101E+0
-1.106E+0
-1.109E+0
-1.106E+0
-1.098E+0
-1.105E+0
-1.106E+0
-1.108E+0
-1.100E+0
-1.104E+0
-1.112E+0
-1.110E+0
-1.099E+0
-1.099E+0
-1.112E+0
-1.105E+0
-1.101E+0
-1.106E+0
-1.110E+0
-1.107E+0
-1.101E+0
-1.101E+0
-1.111E+0
-1.112E+0
-1.105E+0
-1.101E+0
-1.109E+0
-1.108E+0
-1.105E+0
-1.102E+0
-1.109E+0
-1.106E+0
-1.102E+0
-1.103E+0
-1.112E+0
-1.107E+0
-1.100E+0
-1.104E+0
-1.112E+0
-1.111E+0
-1.102E+0
-1.105E+0
-1.112E+0
-1.109E+0
-1.105E+0
-1.103E+0
-1.114E+0
-1.108E+0
-1.100E+0
-1.099E+0
-1.110E+0
-1.106E+0
-1.101E+0
-1.102E+0
-1.112E+0
-1.111E+0
-1.104E+0
-1.101E+0
-1.112E+0
-1.108E+0
-1.101E+0
-1.103E+0
-1.111E+0
-1.105E+0
-1.101E+0
-1.111E+0
-1.109E+0
-1.103E+0
-1.102E+0
-1.108E+0
-1.112E+0
-1.104E+0
-1.106E+0
-1.108E+0
-1.112E+0
-1.103E+0
-1.103E+0
-1.106E+0
-1.116E+0
-1.103E+0
-1.098E+0
-1.103E+0
-1.115E+0
-1.107E+0
-1.103E+0
-1.105E+0
-1.114E+0
-1.109E+0
-1.099E+0
-1.106E+0
-1.109E+0
-1.106E+0
-1.097E+0
-1.109E+0
-1.109E+0
-1.109E+0
-1.104E+0
-1.103E+0
-1.111E+0
-1.107E+0
-1.105E+0
-1.105E+0
-1.112E+0
-1.105E+0
-1.102E+0
-1.105E+0
-1.112E+0
-1.102E+0
-1.105E+0
-1.105E+0
-1.111E+0
-1.113E+0
-1.103E+0
-1.108E+0
-1.113E+0
-1.108E+0
-1.108E+0
-1.108E+0
-1.116E+0
-1.110E+0
-1.102E+0
-1.111E+0
-1.115E+0
-1.109E+0
-1.105E+0
-1.107E+0
-1.117E+0
-1.108E+0
-1.106E+0
-1.107E+0
-1.113E+0
-1.112E+0
-1.106E+0
-1.110E+0
-1.111E+0
-1.105E+0
-1.102E+0
-1.109E+0
-1.111E+0
-1.108E+0
-1.103E+0
-1.110E+0
-1.115E+0
-1.105E+0
-1.103E+0
-1.106E+0
-1.112E+0
-1.103E+0
-1.103E+0
-1.108E+0
-1.109E+0
-1.103E+0
-1.102E+0
-1.109E+0
-1.115E+0
-1.106E+0
-1.109E+0
-1.111E+0
-1.110E+0
-1.104E+0
-1.109E+0
-1.110E+0
-1.111E+0
-1.103E+0
-1.099E+0
-1.105E+0
-1.110E+0
-1.103E+0
-1.103E+0
-1.110E+0
-1.109E+0
-1.103E+0
-1.105E+0
-1.112E+0
-1.112E+0
-1.109E+0
-1.111E+0
-1.113E+0
-1.115E+0
-1.107E+0
-1.105E+0
-1.111E+0
-1.113E+0
-1.106E+0
-1.106E+0
-1.114E+0
-1.118E+0
-1.108E+0
-1.103E+0
-1.112E+0
-1.110E+0
-1.108E+0
-1.105E+0
-1.111E+0
-1.113E+0
-1.102E+0
-1.103E+0
-1.109E+0
-1.110E+0
-1.109E+0
-1.105E+0
-1.112E+0
-1.113E+0
-1.109E+0
-1.107E+0
-1.115E+0
-1.112E+0
-1.109E+0
-1.115E+0
-1.113E+0
-1.111E+0
-1.109E+0
-1.109E+0
-1.112E+0
-1.109E+0
-1.105E+0
-1.106E+0
-1.111E+0
-1.114E+0
-1.105E+0
-1.112E+0
-1.110E+0
-1.112E+0
-1.109E+0
-1.112E+0
-1.113E+0
-1.112E+0
-1.109E+0
-1.108E+0
-1.113E+0
-1.110E+0
-1.109E+0
-1.110E+0
-1.115E+0
-1.113E+0
-1.107E+0
-1.111E+0
-1.117E+0
-1.112E+0
-1.111E+0
-1.110E+0
-1.112E+0
-1.111E+0
-1.112E+0
-1.112E+0
-1.112E+0
-1.109E+0
-1.108E+0
-1.110E+0
-1.113E+0
-1.112E+0
-1.111E+0
-1.108E+0
-1.114E+0
-1.114E+0
-1.105E+0
-1.110E+0
-1.119E+0
-1.109E+0
-1.109E+0
-1.115E+0
-1.116E+0
-1.112E+0
-1.109E+0
-1.112E+0
-1.116E+0
-1.114E+0
-1.105E+0
-1.112E+0
-1.113E+0
-1.112E+0
-1.109E+0
-1.117E+0
-1.113E+0
-1.117E+0
-1.110E+0
-1.112E+0
-1.112E+0
-1.112E+0
-1.110E+0
-1.112E+0
-1.113E+0
-1.113E+0
-1.109E+0
-1.114E+0
-1.116E+0
-1.109E+0
-1.113E+0
-1.114E+0
-1.118E+0
-1.106E+0
-1.111E+0
-1.112E+0
-1.112E+0
-1.109E+0
-1.114E+0
-1.115E+0
-1.115E+0
-1.109E+0
-1.108E+0
-1.117E+0
-1.115E+0
-1.114E+0
-1.109E+0
-1.109E+0
-1.113E+0
-1.110E+0
-1.113E+0
-1.109E+0
-1.109E+0
-1.109E+0
-1.110E+0
-1.114E+0
-1.112E+0
-1.115E+0
-1.116E+0
-1.112E+0
-1.112E+0
-1.109E+0
-1.113E+0
-1.112E+0
-1.110E+0
-1.110E+0
-1.111E+0
-1.110E+0
-1.114E+0
-1.107E+0
-1.113E+0
-1.113E+0
-1.108E+0
-1.113E+0
-1.112E+0
-1.114E+0
-1.109E+0
-1.109E+0
-1.114E+0
-1.112E+0
-1.104E+0
-1.110E+0
-1.114E+0
-1.114E+0
-1.106E+0
-1.110E+0
-1.115E+0
-1.110E+0
-1.105E+0
-1.108E+0
-1.116E+0
-1.112E+0
-1.106E+0
-1.107E+0
-1.118E+0
-1.112E+0
-1.104E+0
-1.109E+0
-1.115E+0
-1.116E+0
-1.105E+0
-1.109E+0
-1.117E+0
-1.112E+0
-1.105E+0
-1.111E+0
-1.116E+0
-1.113E+0
-1.105E+0
-1.107E+0
-1.114E+0
-1.112E+0
-1.106E+0
-1.106E+0
-1.118E+0
-1.112E+0
-1.105E+0
-1.108E+0
-1.122E+0
-1.114E+0
-1.105E+0
-1.113E+0
-1.116E+0
-1.109E+0
-1.105E+0
-1.109E+0
-1.117E+0
-1.113E+0
-1.109E+0
-1.108E+0
-1.120E+0
-1.114E+0
-1.108E+0
-1.112E+0
-1.120E+0
-1.114E+0
-1.109E+0
-1.116E+0
-1.111E+0
-1.109E+0
-1.114E+0
-1.115E+0
-1.114E+0
-1.106E+0
-1.109E+0
-1.113E+0
-1.117E+0
-1.110E+0
-1.109E+0
-1.115E+0
-1.115E+0
-1.107E+0
-1.109E+0
-1.113E+0
-1.113E+0
-1.109E+0
-1.113E+0
-1.118E+0
-1.116E+0
-1.105E+0
-1.109E+0
-1.112E+0
-1.115E+0
-1.109E+0
-1.115E+0
-1.118E+0
-1.115E+0
-1.105E+0
-1.110E+0
-1.115E+0
-1.115E+0
-1.109E+0
-1.111E+0
-1.115E+0
-1.116E+0
-1.107E+0
-1.113E+0
-1.116E+0
-1.116E+0
-1.110E+0
-1.108E+0
-1.118E+0
-1.114E+0
-1.109E+0
-1.109E+0
-1.114E+0
-1.115E+0
-1.110E+0
-1.110E+0
-1.118E+0
-1.119E+0
-1.109E+0
-1.111E+0
-1.114E+0
-1.119E+0
-1.110E+0
-1.111E+0
-1.115E+0
-1.115E+0
-1.108E+0
-1.112E+0
-1.112E+0
-1.116E+0
-1.108E+0
-1.109E+0
-1.115E+0
-1.115E+0
-1.107E+0
-1.107E+0
-1.116E+0
-1.115E+0
-1.108E+0
-1.115E+0
-1.114E+0
-1.115E+0
-1.108E+0
-1.112E+0
-1.116E+0
-1.113E+0
-1.109E+0
-1.110E+0
-1.115E+0
-1.117E+0
-1.109E+0
-1.108E+0
-1.112E+0
-1.115E+0
-1.111E+0
-1.112E+0
-1.118E+0
-1.114E+0
-1.109E+0
-1.108E+0
-1.115E+0
-1.115E+0
-1.110E+0
-1.108E+0
-1.115E+0
-1.117E+0
-1.110E+0
-1.108E+0
-1.113E+0
-1.115E+0
-1.115E+0
-1.112E+0
-1.113E+0
-1.118E+0
-1.118E+0
-1.110E+0
-1.115E+0
-1.118E+0
-1.118E+0
-1.109E+0
-1.114E+0
-1.118E+0
-1.112E+0
-1.111E+0
-1.115E+0
-1.117E+0
-1.115E+0
-1.105E+0
-1.113E+0
-1.115E+0
-1.115E+0
-1.109E+0
-1.113E+0
-1.118E+0
-1.115E+0
-1.111E+0
-1.119E+0
-1.118E+0
-1.112E+0
-1.111E+0
-1.118E+0
-1.116E+0
-1.111E+0
-1.111E+0
-1.118E+0
-1.120E+0
-1.112E+0
-1.111E+0
-1.115E+0
-1.115E+0
-1.113E+0
-1.107E+0
-1.117E+0
-1.118E+0
-1.112E+0
-1.108E+0
-1.118E+0
-1.115E+0
-1.112E+0
-1.111E+0
-1.118E+0
-1.118E+0
-1.115E+0
-1.111E+0
-1.113E+0
-1.121E+0
-1.111E+0
-1.106E+0
-1.114E+0
-1.123E+0
-1.116E+0
-1.111E+0
-1.121E+0
-1.124E+0
-1.112E+0
-1.106E+0
-1.113E+0
-1.121E+0
-1.118E+0
-1.107E+0
-1.118E+0
-1.121E+0
-1.109E+0
-1.111E+0
-1.119E+0
-1.119E+0
-1.112E+0
-1.112E+0
-1.119E+0
-1.119E+0
-1.120E+0
-1.106E+0
-1.118E+0
-1.119E+0
-1.113E+0
-1.109E+0
-1.119E+0
-1.122E+0
-1.121E+0
-1.110E+0
-1.116E+0
-1.120E+0
-1.111E+0
-1.115E+0
-1.124E+0
-1.122E+0
-1.115E+0
-1.114E+0
-1.122E+0
-1.122E+0
-1.113E+0
-1.113E+0
-1.120E+0
-1.117E+0
-1.110E+0
-1.114E+0
-1.121E+0
-1.122E+0
-1.112E+0
-1.111E+0
-1.122E+0
-1.116E+0
-1.114E+0
-1.116E+0
-1.122E+0
-1.118E+0
-1.113E+0
-1.115E+0
-1.121E+0
-1.121E+0
-1.115E+0
-1.116E+0
-1.124E+0
-1.118E+0
-1.117E+0
-1.115E+0
-1.122E+0
-1.117E+0
-1.115E+0
-1.115E+0
-1.121E+0
-1.117E+0
-1.117E+0
-1.116E+0
-1.121E+0
-1.118E+0
-1.114E+0
-1.115E+0
-1.123E+0
-1.122E+0
-1.115E+0
-1.118E+0
-1.120E+0
-1.122E+0
-1.116E+0
-1.115E+0
-1.121E+0
-1.121E+0
-1.118E+0
-1.115E+0
-1.119E+0
-1.118E+0
-1.117E+0
-1.118E+0
-1.125E+0
-1.115E+0
-1.117E+0
-1.117E+0
-1.122E+0
-1.117E+0
-1.118E+0
-1.121E+0
-1.118E+0
-1.116E+0
-1.118E+0
-1.117E+0
-1.118E+0
-1.118E+0
-1.118E+0
-1.120E+0
-1.119E+0
-1.118E+0
-1.120E+0
-1.118E+0
-1.119E+0
-1.120E+0
-1.119E+0
-1.119E+0
-1.115E+0
-1.118E+0
-1.122E+0
-1.118E+0
-1.119E+0
-1.118E+0
-1.120E+0
-1.115E+0
-1.122E+0
-1.116E+0
-1.120E+0
-1.118E+0
-1.119E+0
-1.118E+0
-1.122E+0
-1.119E+0
-1.116E+0
-1.118E+0
-1.119E+0
-1.119E+0
-1.114E+0
-1.122E+0
-1.121E+0
-1.120E+0
-1.118E+0
-1.119E+0
-1.122E+0
-1.118E+0
-1.121E+0
-1.116E+0
-1.125E+0
-1.121E+0
-1.115E+0
-1.121E+0
-1.125E+0
-1.119E+0
-1.115E+0
-1.118E+0
-1.121E+0
-1.122E+0
-1.116E+0
-1.121E+0
-1.130E+0
-1.119E+0
-1.118E+0
-1.118E+0
-1.120E+0
-1.119E+0
-1.120E+0
-1.122E+0
-1.122E+0
-1.117E+0
-1.118E+0
-1.125E+0
-1.125E+0
-1.117E+0
-1.120E+0
-1.120E+0
-1.126E+0
-1.115E+0
-1.114E+0
-1.122E+0
-1.121E+0
-1.118E+0
-1.118E+0
-1.126E+0
-1.125E+0
-1.118E+0
-1.122E+0
-1.122E+0
-1.122E+0
-1.116E+0
-1.116E+0
-1.122E+0
-1.126E+0
-1.114E+0
-1.118E+0
-1.124E+0
-1.125E+0
-1.119E+0
-1.118E+0
-1.121E+0
-1.122E+0
-1.115E+0
-1.120E+0
-1.126E+0
-1.124E+0
-1.121E+0
-1.114E+0
-1.122E+0
-1.121E+0
-1.118E+0
-1.119E+0
-1.125E+0
-1.121E+0
-1.119E+0
-1.120E+0
-1.128E+0
-1.125E+0
-1.115E+0
-1.118E+0
-1.126E+0
-1.120E+0
-1.122E+0
-1.121E+0
-1.126E+0
-1.125E+0
-1.117E+0
-1.119E+0
-1.122E+0
-1.124E+0
-1.118E+0
-1.123E+0
-1.125E+0
-1.123E+0
-1.113E+0
-1.122E+0
-1.124E+0
-1.124E+0
-1.118E+0
-1.120E+0
-1.120E+0
-1.127E+0
-1.121E+0
-1.118E+0
-1.124E+0
-1.122E+0
-1.125E+0
-1.120E+0
-1.123E+0
-1.124E+0
-1.119E+0
-1.119E+0
-1.120E+0
-1.124E+0
-1.118E+0
-1.118E+0
-1.122E+0
-1.125E+0
-1.122E+0
-1.122E+0
-1.122E+0
-1.128E+0
-1.122E+0
-1.122E+0
-1.123E+0
-1.125E+0
-1.125E+0
-1.122E+0
-1.123E+0
-1.127E+0
-1.122E+0
-1.118E+0
-1.120E+0
-1.123E+0
-1.128E+0
-1.122E+0
-1.122E+0
-1.125E+0
-1.125E+0
-1.117E+0
-1.122E+0
-1.129E+0
-1.125E+0
-1.118E+0
-1.126E+0
-1.128E+0
-1.131E+0
-1.114E+0
-1.118E+0
-1.122E+0
-1.128E+0
-1.121E+0
-1.120E+0
-1.125E+0
-1.126E+0
-1.120E+0
-1.122E+0
-1.128E+0
-1.126E+0
-1.119E+0
-1.120E+0
-1.126E+0
-1.124E+0
-1.120E+0
-1.125E+0
-1.128E+0
-1.125E+0
-1.123E+0
-1.119E+0
-1.128E+0
-1.128E+0
-1.122E+0
-1.127E+0
-1.127E+0
-1.126E+0
-1.125E+0
-1.122E+0
-1.131E+0
-1.125E+0
-1.119E+0
-1.120E+0
-1.131E+0
-1.126E+0
-1.122E+0
-1.123E+0
-1.129E+0
-1.122E+0
-1.121E+0
-1.126E+0
-1.130E+0
-1.127E+0
-1.122E+0
-1.123E+0
-1.128E+0
-1.125E+0
-1.118E+0
-1.126E+0
-1.129E+0
-1.124E+0
-1.119E+0
-1.125E+0
-1.130E+0
-1.123E+0
-1.124E+0
-1.122E+0
-1.128E+0
-1.128E+0
-1.114E+0
-1.120E+0
-1.127E+0
-1.125E+0
-1.118E+0
-1.127E+0
-1.128E+0
-1.126E+0
-1.124E+0
-1.125E+0
-1.131E+0
-1.125E+0
-1.120E+0
-1.118E+0
-1.131E+0
-1.122E+0
-1.117E+0
-1.125E+0
-1.134E+0
-1.122E+0
-1.116E+0
-1.125E+0
-1.130E+0
-1.125E+0
-1.115E+0
-1.128E+0
-1.129E+0
-1.122E+0
-1.114E+0
-1.131E+0
-1.132E+0
-1.124E+0
-1.118E+0
-1.128E+0
-1.132E+0
-1.122E+0
-1.119E+0
-1.131E+0
-1.129E+0
-1.127E+0
-1.115E+0
-1.128E+0
-1.131E+0
-1.122E+0
-1.121E+0
-1.131E+0
-1.133E+0
-1.125E+0
-1.121E+0
-1.126E+0
-1.134E+0
-1.122E+0
-1.118E+0
-1.130E+0
-1.132E+0
-1.128E+0
-1.122E+0
-1.129E+0
-1.131E+0
-1.119E+0
-1.118E+0
-1.126E+0
-1.131E+0
-1.126E+0
-1.122E+0
-1.130E+0
-1.132E+0
-1.125E+0
-1.118E+0
-1.128E+0
-1.128E+0
-1.122E+0
-1.119E+0
-1.131E+0
-1.132E+0
-1.124E+0
-1.121E+0
-1.131E+0
-1.134E+0
-1.122E+0
-1.119E+0
-1.132E+0
-1.125E+0
-1.122E+0
-1.120E+0
-1.129E+0
-1.125E+0
-1.125E+0
-1.124E+0
-1.131E+0
-1.131E+0
-1.125E+0
-1.122E+0
-1.134E+0
-1.125E+0
-1.125E+0
-1.124E+0
-1.130E+0
-1.126E+0
-1.125E+0
-1.124E+0
-1.127E+0
-1.133E+0
-1.122E+0
-1.122E+0
-1.128E+0
-1.128E+0
-1.126E+0
-1.122E+0
-1.132E+0
-1.130E+0
-1.125E+0
-1.124E+0
-1.128E+0
-1.136E+0
-1.121E+0
-1.125E+0
-1.132E+0
-1.131E+0
-1.126E+0
-1.123E+0
-1.128E+0
-1.130E+0
-1.129E+0
-1.125E+0
-1.126E+0
-1.133E+0
-1.126E+0
-1.125E+0
-1.132E+0
-1.134E+0
-1.125E+0
-1.128E+0
-1.128E+0
-1.132E+0
-1.127E+0
-1.122E+0
-1.127E+0
-1.131E+0
-1.128E+0
-1.127E+0
-1.124E+0
-1.134E+0
-1.127E+0
-1.128E+0
-1.123E+0
-1.131E+0
-1.122E+0
-1.125E+0
-1.130E+0
-1.131E+0
-1.128E+0
-1.123E+0
-1.133E+0
-1.129E+0
-1.125E+0
-1.127E+0
-1.131E+0
-1.132E+0
-1.128E+0
-1.125E+0
-1.129E+0
-1.125E+0
-1.128E+0
-1.126E+0
-1.130E+0
-1.132E+0
-1.124E+0
-1.130E+0
-1.131E+0
-1.125E+0
-1.124E+0
-1.126E+0
-1.131E+0
-1.131E+0
-1.122E+0
-1.125E+0
-1.133E+0
-1.128E+0
-1.123E+0
-1.125E+0
-1.131E+0
-1.128E+0
-1.125E+0
-1.128E+0
-1.129E+0
-1.128E+0
-1.125E+0
-1.128E+0
-1.131E+0
-1.133E+0
-1.122E+0
-1.128E+0
-1.132E+0
-1.132E+0
-1.123E+0
-1.129E+0
-1.134E+0
-1.129E+0
-1.125E+0
-1.125E+0
-1.131E+0
-1.130E+0
-1.120E+0
-1.126E+0
-1.131E+0
-1.128E+0
-1.131E+0
-1.129E+0
-1.131E+0
-1.125E+0
-1.124E+0
-1.133E+0
-1.133E+0
-1.126E+0
-1.125E+0
-1.138E+0
-1.133E+0
-1.128E+0
-1.128E+0
-1.131E+0
-1.132E+0
-1.129E+0
-1.126E+0
-1.133E+0
-1.129E+0
-1.129E+0
-1.124E+0
-1.128E+0
-1.134E+0
-1.128E+0
-1.128E+0
-1.132E+0
-1.134E+0
-1.128E+0
-1.122E+0
-1.130E+0
-1.136E+0
-1.129E+0
-1.125E+0
-1.131E+0
-1.130E+0
-1.128E+0
-1.130E+0
-1.130E+0
-1.131E+0
-1.128E+0
-1.125E+0
-1.133E+0
-1.131E+0
-1.123E+0
-1.123E+0
-1.128E+0
-1.134E+0
-1.132E+0
-1.126E+0
-1.129E+0
-1.134E+0
-1.130E+0
-1.130E+0
-1.131E+0
-1.134E+0
-1.134E+0
-1.123E+0
-1.133E+0
-1.128E+0
-1.131E+0
-1.128E+0
-1.131E+0
-1.131E+0
-1.125E+0
-1.128E+0
-1.131E+0
-1.135E+0
-1.133E+0
-1.126E+0
-1.134E+0
-1.132E+0
-1.131E+0
-1.131E+0
-1.130E+0
-1.125E+0
-1.129E+0
-1.133E+0
-1.132E+0
-1.127E+0
-1.130E+0
-1.129E+0
-1.134E+0
-1.127E+0
-1.128E+0
-1.134E+0
-1.133E+0
-1.127E+0
-1.128E+0
-1.132E+0
-1.134E+0
-1.125E+0
-1.127E+0
-1.129E+0
-1.134E+0
-1.127E+0
-1.125E+0
-1.139E+0
-1.131E+0
-1.128E+0
-1.130E+0
-1.134E+0
-1.134E+0
-1.125E+0
-1.133E+0
-1.135E+0
-1.132E+0
-1.123E+0
-1.126E+0
-1.135E+0
-1.133E+0
-1.128E+0
-1.129E+0
-1.133E+0
-1.131E+0
-1.123E+0
-1.129E+0
-1.135E+0
-1.132E+0
-1.125E+0
-1.131E+0
-1.141E+0
-1.133E+0
-1.118E+0
-1.130E+0
-1.138E+0
-1.134E+0
-1.125E+0
-1.129E+0
-1.140E+0
-1.133E+0
-1.128E+0
-1.126E+0
-1.131E+0
-1.133E+0
-1.127E+0
-1.131E+0
-1.141E+0
-1.132E+0
-1.130E+0
-1.134E+0
-1.133E+0
-1.128E+0
-1.127E+0
-1.132E+0
-1.132E+0
-1.131E+0
-1.130E+0
-1.134E+0
-1.134E+0
-1.126E+0
-1.130E+0
-1.134E+0
-1.131E+0
-1.128E+0
-1.126E+0
-1.141E+0
-1.134E+0
-1.128E+0
-1.125E+0
-1.138E+0
-1.128E+0
-1.127E+0
-1.127E+0
-1.132E+0
-1.134E+0
-1.126E+0
-1.126E+0
-1.133E+0
-1.134E+0
-1.128E+0
-1.131E+0
-1.135E+0
-1.133E+0
-1.127E+0
-1.128E+0
-1.138E+0
-1.134E+0
-1.126E+0
-1.129E+0
-1.138E+0
-1.129E+0
-1.126E+0
-1.128E+0
-1.131E+0
-1.134E+0
-1.128E+0
-1.129E+0
-1.135E+0
-1.136E+0
-1.125E+0
-1.125E+0
-1.138E+0
-1.132E+0
-1.125E+0
-1.134E+0
-1.137E+0
-1.134E+0
-1.125E+0
-1.125E+0
-1.133E+0
-1.133E+0
-1.130E+0
-1.125E+0
-1.138E+0
-1.133E+0
-1.130E+0
-1.126E+0
-1.138E+0
-1.131E+0
-1.128E+0
-1.130E+0
-1.136E+0
-1.131E+0
-1.129E+0
-1.131E+0
-1.138E+0
-1.133E+0
-1.123E+0
-1.134E+0
-1.137E+0
-1.137E+0
-1.125E+0
-1.127E+0
-1.139E+0
-1.137E+0
-1.130E+0
-1.128E+0
-1.137E+0
-1.136E+0
-1.129E+0
-1.131E+0
-1.138E+0
-1.134E+0
-1.134E+0
-1.134E+0
-1.135E+0
-1.134E+0
-1.131E+0
-1.129E+0
-1.137E+0
-1.138E+0
-1.132E+0
-1.131E+0
-1.139E+0
-1.135E+0
-1.134E+0
-1.129E+0
-1.133E+0
-1.134E+0
-1.126E+0
-1.128E+0
-1.135E+0
-1.136E+0
-1.130E+0
-1.129E+0
-1.132E+0
-1.136E+0
-1.131E+0
-1.131E+0
-1.131E+0
-1.136E+0
-1.132E+0
-1.128E+0
-1.135E+0
-1.137E+0
-1.136E+0
-1.128E+0
-1.129E+0
-1.138E+0
-1.132E+0
-1.130E+0
-1.137E+0
-1.131E+0
-1.128E+0
-1.131E+0
-1.136E+0
-1.134E+0
-1.131E+0
-1.128E+0
-1.132E+0
-1.129E+0
-1.128E+0
-1.133E+0
-1.137E+0
-1.135E+0
-1.134E+0
-1.130E+0
-1.134E+0
-1.132E+0
-1.128E+0
-1.129E+0
-1.131E+0
-1.137E+0
-1.128E+0
-1.130E+0
-1.137E+0
-1.134E+0
-1.130E+0
-1.128E+0
-1.136E+0
-1.141E+0
-1.133E+0
-1.134E+0
-1.133E+0
-1.138E+0
-1.129E+0
-1.128E+0
-1.131E+0
-1.143E+0
-1.131E+0
-1.129E+0
-1.133E+0
-1.137E+0
-1.129E+0
-1.129E+0
-1.138E+0
-1.136E+0
-1.133E+0
-1.126E+0
-1.134E+0
-1.139E+0
-1.131E+0
-1.126E+0
-1.134E+0
-1.138E+0
-1.132E+0
-1.128E+0
-1.134E+0
-1.143E+0
-1.134E+0
-1.127E+0
-1.131E+0
-1.140E+0
-1.130E+0
-1.131E+0
-1.135E+0
-1.138E+0
-1.131E+0
-1.129E+0
-1.141E+0
-1.138E+0
-1.128E+0
-1.128E+0
-1.138E+0
-1.138E+0
-1.127E+0
-1.129E+0
-1.140E+0
-1.135E+0
-1.131E+0
-1.128E+0
-1.136E+0
-1.135E+0
-1.126E+0
-1.135E+0
-1.136E+0
-1.134E+0
-1.128E+0
-1.134E+0
-1.140E+0
-1.132E+0
-1.135E+0
-1.131E+0
-1.135E+0
-1.138E+0
-1.125E+0
-1.133E+0
-1.138E+0
-1.137E+0
-1.130E+0
-1.126E+0
-1.136E+0
-1.138E+0
-1.125E+0
-1.132E+0
-1.138E+0
-1.136E+0
-1.131E+0
-1.134E+0
-1.137E+0
-1.137E+0
-1.129E+0
-1.132E+0
-1.136E+0
-1.137E+0
-1.131E+0
-1.133E+0
-1.138E+0
-1.138E+0
-1.131E+0
-1.132E+0
-1.137E+0
-1.134E+0
-1.132E+0
-1.136E+0
-1.138E+0
-1.138E+0
-1.133E+0
-1.134E+0
-1.138E+0
-1.137E+0
-1.130E+0
-1.135E+0
-1.134E+0
-1.135E+0
-1.133E+0
-1.134E+0
-1.135E+0
-1.134E+0
-1.134E+0
-1.131E+0
-1.138E+0
-1.133E+0
-1.134E+0
-1.137E+0
-1.137E+0
-1.136E+0
-1.131E+0
-1.134E+0
-1.136E+0
-1.135E+0
-1.134E+0
[truncated: 26,782 more rows]
