# Supplementary material for: Improved ANAP incorporation and VCF analysis reveal details of P2X7 current facilitation and a limited conformational interplay between ATP binding and the intracellular ballast domain
Source: eLife. 2023 Jan 4;12:e82479. doi: 10.7554/eLife.82479 (PMC9859053; doi:10.7554/eLife.82479)
Supplement: Figure 4—figure supplement 1—source data 1. [file elife-82479-fig4-figsupp1-data1.zip › Figure-4_figure-supplement-1_source-data-1/T340_antagonist/10-a.csv]

-6.973E-1
-6.790E-1
-6.943E-1
-7.034E-1
-6.927E-1
-6.912E-1
-7.004E-1
-7.072E-1
-6.927E-1
-6.859E-1
-7.011E-1
-7.080E-1
-7.004E-1
-6.889E-1
-7.011E-1
-7.065E-1
-6.989E-1
-6.973E-1
-7.019E-1
-7.019E-1
-7.004E-1
-6.912E-1
-7.004E-1
-7.042E-1
-6.989E-1
-6.927E-1
-7.027E-1
-7.072E-1
-7.019E-1
-6.966E-1
-7.004E-1
-7.072E-1
-6.981E-1
-6.989E-1
-7.072E-1
-7.118E-1
-7.034E-1
-6.981E-1
-7.019E-1
-7.057E-1
-7.019E-1
-6.981E-1
-7.065E-1
-7.080E-1
-7.019E-1
-7.004E-1
-7.057E-1
-7.072E-1
-7.027E-1
-6.935E-1
-6.996E-1
-7.118E-1
-7.050E-1
-6.989E-1
-7.042E-1
-7.126E-1
-7.057E-1
-7.034E-1
-7.080E-1
-7.072E-1
-7.019E-1
-7.011E-1
-7.057E-1
-7.103E-1
-7.072E-1
-7.027E-1
-7.103E-1
-7.095E-1
-7.011E-1
-7.088E-1
-7.133E-1
-7.111E-1
-7.004E-1
-7.011E-1
-7.118E-1
-7.088E-1
-6.981E-1
-7.065E-1
-7.057E-1
-7.133E-1
-7.027E-1
-7.065E-1
-7.118E-1
-7.065E-1
-7.072E-1
-7.095E-1
-7.126E-1
-7.133E-1
-7.050E-1
-7.034E-1
-7.126E-1
-7.088E-1
-7.095E-1
-7.057E-1
-7.126E-1
-7.118E-1
-7.057E-1
-7.072E-1
-7.095E-1
-7.095E-1
-7.072E-1
-7.019E-1
-7.126E-1
-7.118E-1
-7.088E-1
-7.080E-1
-7.172E-1
-7.141E-1
-7.080E-1
-7.103E-1
-7.179E-1
-7.133E-1
-7.088E-1
-7.095E-1
-7.164E-1
-7.149E-1
-7.057E-1
-7.095E-1
-7.133E-1
-7.225E-1
-7.080E-1
-7.126E-1
-7.149E-1
-7.164E-1
-7.103E-1
-7.095E-1
-7.164E-1
-7.156E-1
-7.072E-1
-7.065E-1
-7.149E-1
-7.156E-1
-7.103E-1
-7.149E-1
-7.187E-1
-7.202E-1
-7.118E-1
-7.133E-1
-7.179E-1
-7.118E-1
-7.095E-1
-7.126E-1
-7.187E-1
-7.133E-1
-7.103E-1
-7.225E-1
-7.202E-1
-7.195E-1
-7.095E-1
-7.195E-1
-7.187E-1
-7.164E-1
-7.156E-1
-7.164E-1
-7.202E-1
-7.088E-1
-7.164E-1
-7.133E-1
-7.187E-1
-7.156E-1
-7.111E-1
-7.187E-1
-7.179E-1
-7.195E-1
-7.118E-1
-7.210E-1
-7.217E-1
-7.164E-1
-7.111E-1
-7.202E-1
-7.233E-1
-7.187E-1
-7.179E-1
-7.179E-1
-7.217E-1
-7.164E-1
-7.210E-1
-7.164E-1
-7.202E-1
-7.172E-1
-7.195E-1
-7.210E-1
-7.149E-1
-7.149E-1
-7.133E-1
-7.202E-1
-7.225E-1
-7.187E-1
-7.179E-1
-7.187E-1
-7.187E-1
-7.179E-1
-7.118E-1
-7.195E-1
-7.217E-1
-7.195E-1
-7.141E-1
-7.210E-1
-7.217E-1
-7.195E-1
-7.141E-1
-7.317E-1
-7.248E-1
-7.217E-1
-7.187E-1
-7.263E-1
-7.240E-1
-7.217E-1
-7.210E-1
-7.225E-1
-7.202E-1
-7.225E-1
-7.141E-1
-7.240E-1
-7.278E-1
-7.187E-1
-7.195E-1
-7.217E-1
-7.225E-1
-7.210E-1
-7.179E-1
-7.271E-1
-7.240E-1
-7.217E-1
-7.240E-1
-7.256E-1
-7.248E-1
-7.164E-1
-7.210E-1
-7.256E-1
-7.256E-1
-7.233E-1
-7.217E-1
-7.278E-1
-7.271E-1
-7.248E-1
-7.263E-1
-7.278E-1
-7.210E-1
-7.164E-1
-7.210E-1
-7.286E-1
-7.256E-1
-7.202E-1
-7.233E-1
-7.240E-1
-7.278E-1
-7.240E-1
-7.233E-1
-7.286E-1
-7.240E-1
-7.278E-1
-7.225E-1
-7.278E-1
-7.309E-1
-7.256E-1
-7.240E-1
-7.256E-1
-7.278E-1
-7.301E-1
-7.278E-1
-7.278E-1
-7.248E-1
-7.248E-1
-7.294E-1
-7.317E-1
-7.286E-1
-7.240E-1
-7.309E-1
-7.301E-1
-7.240E-1
-7.248E-1
-7.294E-1
-7.301E-1
-7.317E-1
-7.309E-1
-7.317E-1
-7.263E-1
-7.294E-1
-7.355E-1
-7.294E-1
-7.317E-1
-7.240E-1
-7.271E-1
-7.309E-1
-7.286E-1
-7.263E-1
-7.263E-1
-7.324E-1
-7.294E-1
-7.324E-1
-7.278E-1
-7.278E-1
-7.309E-1
-7.278E-1
-7.294E-1
-7.301E-1
-7.294E-1
-7.339E-1
-7.294E-1
-7.286E-1
-7.317E-1
-7.294E-1
-7.301E-1
-7.339E-1
-7.332E-1
-7.317E-1
-7.301E-1
-7.324E-1
-7.301E-1
-7.278E-1
-7.294E-1
-7.278E-1
-7.332E-1
-7.278E-1
-7.317E-1
-7.339E-1
-7.278E-1
-7.317E-1
-7.317E-1
-7.317E-1
-7.317E-1
-7.317E-1
-7.362E-1
-7.309E-1
-7.385E-1
-7.347E-1
-7.317E-1
-7.370E-1
-7.362E-1
-7.339E-1
-7.309E-1
-7.385E-1
-7.362E-1
-7.347E-1
-7.301E-1
-7.324E-1
-7.324E-1
-7.339E-1
-7.309E-1
-7.248E-1
-7.294E-1
-7.332E-1
-7.339E-1
-7.347E-1
-7.332E-1
-7.339E-1
-7.385E-1
-7.370E-1
-7.378E-1
-7.362E-1
-7.362E-1
-7.393E-1
-7.362E-1
-7.370E-1
-7.370E-1
-7.393E-1
-7.378E-1
-7.355E-1
-7.362E-1
-7.401E-1
-7.355E-1
-7.339E-1
-7.378E-1
-7.385E-1
-7.355E-1
-7.339E-1
-7.362E-1
-7.416E-1
-7.362E-1
-7.393E-1
-7.317E-1
-7.431E-1
-7.347E-1
-7.378E-1
-7.378E-1
-7.385E-1
-7.347E-1
-7.370E-1
-7.355E-1
-7.423E-1
-7.370E-1
-7.378E-1
-7.347E-1
-7.393E-1
-7.401E-1
-7.408E-1
-7.416E-1
-7.423E-1
-7.332E-1
-7.423E-1
-7.355E-1
-7.416E-1
-7.378E-1
-7.393E-1
-7.431E-1
-7.401E-1
-7.370E-1
-7.408E-1
-7.439E-1
-7.385E-1
-7.339E-1
-7.385E-1
-7.477E-1
-7.423E-1
-7.370E-1
-7.393E-1
-7.477E-1
-7.439E-1
-7.362E-1
-7.408E-1
-7.431E-1
-7.439E-1
-7.385E-1
-7.462E-1
-7.484E-1
-7.416E-1
-7.401E-1
-7.393E-1
-7.431E-1
-7.431E-1
-7.378E-1
-7.462E-1
-7.492E-1
-7.423E-1
-7.408E-1
-7.408E-1
-7.507E-1
-7.416E-1
-7.401E-1
-7.408E-1
-7.462E-1
-7.446E-1
-7.362E-1
-7.423E-1
-7.431E-1
-7.431E-1
-7.408E-1
-7.355E-1
-7.492E-1
-7.439E-1
-7.347E-1
-7.462E-1
-7.484E-1
-7.408E-1
-7.408E-1
-7.385E-1
-7.484E-1
-7.454E-1
-7.423E-1
-7.454E-1
-7.484E-1
-7.423E-1
-7.370E-1
-7.469E-1
-7.545E-1
-7.446E-1
-7.401E-1
-7.439E-1
-7.507E-1
-7.446E-1
-7.378E-1
-7.507E-1
-7.454E-1
-7.484E-1
-7.469E-1
-7.462E-1
-7.454E-1
-7.423E-1
-7.477E-1
-7.484E-1
-7.446E-1
-7.462E-1
-7.431E-1
-7.515E-1
-7.431E-1
-7.378E-1
-7.454E-1
-7.507E-1
-7.477E-1
-7.477E-1
-7.484E-1
-7.477E-1
-7.484E-1
-7.477E-1
-7.431E-1
-7.507E-1
-7.545E-1
-7.446E-1
-7.454E-1
-7.507E-1
-7.507E-1
-7.477E-1
-7.462E-1
-7.530E-1
-7.454E-1
-7.507E-1
-7.545E-1
-7.507E-1
-7.523E-1
-7.477E-1
-7.492E-1
-7.515E-1
-7.492E-1
-7.492E-1
-7.500E-1
-7.538E-1
-7.484E-1
-7.484E-1
-7.477E-1
-7.507E-1
-7.515E-1
-7.462E-1
-7.507E-1
-7.561E-1
-7.477E-1
-7.477E-1
-7.515E-1
-7.507E-1
-7.515E-1
-7.408E-1
-7.484E-1
-7.576E-1
-7.523E-1
-7.454E-1
-7.492E-1
-7.507E-1
-7.545E-1
-7.462E-1
-7.477E-1
-7.515E-1
-7.538E-1
-7.484E-1
-7.477E-1
-7.553E-1
-7.545E-1
-7.462E-1
-7.523E-1
-7.545E-1
-7.530E-1
-7.477E-1
-7.454E-1
-7.584E-1
-7.561E-1
-7.477E-1
-7.523E-1
-7.607E-1
-7.568E-1
-7.484E-1
-7.500E-1
-7.523E-1
-7.629E-1
-7.500E-1
-7.500E-1
-7.568E-1
-7.576E-1
-7.462E-1
-7.515E-1
-7.568E-1
-7.545E-1
-7.545E-1
-7.530E-1
-7.607E-1
-7.614E-1
-7.477E-1
-7.545E-1
-7.568E-1
-7.607E-1
-7.507E-1
-7.515E-1
-7.568E-1
-7.515E-1
-7.484E-1
-7.568E-1
-7.568E-1
-7.561E-1
-7.515E-1
-7.553E-1
-7.530E-1
-7.576E-1
-7.515E-1
-7.561E-1
-7.561E-1
-7.614E-1
-7.530E-1
-7.515E-1
-7.645E-1
-7.584E-1
-7.568E-1
-7.477E-1
-7.576E-1
-7.591E-1
-7.523E-1
-7.553E-1
-7.599E-1
-7.568E-1
-7.530E-1
-7.545E-1
-7.607E-1
-7.561E-1
-7.538E-1
-7.607E-1
-7.576E-1
-7.576E-1
-7.553E-1
-7.561E-1
-7.584E-1
-7.599E-1
-7.561E-1
-7.591E-1
-7.622E-1
-7.584E-1
-7.530E-1
-7.545E-1
-7.614E-1
-7.538E-1
-7.591E-1
-7.622E-1
-7.645E-1
-7.538E-1
-7.599E-1
-7.538E-1
-7.660E-1
-7.584E-1
-7.599E-1
-7.599E-1
-7.645E-1
-7.561E-1
-7.515E-1
-7.561E-1
-7.614E-1
-7.614E-1
-7.607E-1
-7.675E-1
-7.607E-1
-7.622E-1
-7.599E-1
-7.629E-1
-7.637E-1
-7.622E-1
-7.607E-1
-7.576E-1
-7.599E-1
-7.637E-1
-7.576E-1
-7.591E-1
-7.576E-1
-7.629E-1
-7.629E-1
-7.576E-1
-7.622E-1
-7.607E-1
-7.607E-1
-7.629E-1
-7.683E-1
-7.652E-1
-7.584E-1
-7.629E-1
-7.645E-1
-7.629E-1
-7.614E-1
-7.645E-1
-7.675E-1
-7.607E-1
-7.584E-1
-7.645E-1
-7.660E-1
-7.675E-1
-7.591E-1
-7.591E-1
-7.683E-1
-7.591E-1
-7.584E-1
-7.614E-1
-7.690E-1
-7.675E-1
-7.530E-1
-7.652E-1
-7.660E-1
-7.622E-1
-7.591E-1
-7.645E-1
-7.706E-1
-7.668E-1
-7.584E-1
-7.622E-1
-7.675E-1
-7.713E-1
-7.553E-1
-7.591E-1
-7.713E-1
-7.629E-1
-7.591E-1
-7.683E-1
-7.683E-1
-7.713E-1
-7.599E-1
-7.629E-1
-7.668E-1
-7.660E-1
-7.607E-1
-7.668E-1
-7.721E-1
-7.683E-1
-7.607E-1
-7.645E-1
-7.698E-1
-7.652E-1
-7.629E-1
-7.591E-1
-7.690E-1
-7.645E-1
-7.637E-1
-7.637E-1
-7.683E-1
-7.690E-1
-7.629E-1
-7.629E-1
-7.690E-1
-7.675E-1
-7.652E-1
-7.683E-1
-7.721E-1
-7.751E-1
-7.614E-1
-7.668E-1
-7.698E-1
-7.706E-1
-7.660E-1
-7.706E-1
-7.751E-1
-7.683E-1
-7.652E-1
-7.721E-1
-7.713E-1
-7.675E-1
-7.660E-1
-7.759E-1
-7.698E-1
-7.713E-1
-7.645E-1
-7.721E-1
-7.729E-1
-7.683E-1
-7.675E-1
-7.668E-1
-7.729E-1
-7.721E-1
-7.637E-1
-7.706E-1
-7.744E-1
-7.698E-1
-7.614E-1
-7.698E-1
-7.736E-1
-7.683E-1
-7.698E-1
-7.683E-1
-7.759E-1
-7.645E-1
-7.668E-1
-7.698E-1
-7.744E-1
-7.706E-1
-7.698E-1
-7.713E-1
-7.751E-1
-7.690E-1
-7.637E-1
-7.751E-1
-7.759E-1
-7.713E-1
-7.645E-1
-7.721E-1
-7.713E-1
-7.721E-1
-7.675E-1
-7.729E-1
-7.721E-1
-7.713E-1
-7.690E-1
-7.698E-1
-7.812E-1
-7.675E-1
-7.736E-1
-7.729E-1
-7.782E-1
-7.721E-1
-7.675E-1
-7.736E-1
-7.759E-1
-7.698E-1
-7.690E-1
-7.790E-1
-7.729E-1
-7.683E-1
-7.706E-1
-7.736E-1
-7.729E-1
-7.736E-1
-7.751E-1
-7.790E-1
-7.729E-1
-7.721E-1
-7.751E-1
-7.805E-1
-7.767E-1
-7.675E-1
-7.713E-1
-7.851E-1
-7.729E-1
-7.729E-1
-7.729E-1
-7.790E-1
-7.782E-1
-7.698E-1
-7.744E-1
-7.744E-1
-7.767E-1
-7.729E-1
-7.790E-1
-7.774E-1
-7.774E-1
-7.721E-1
-7.721E-1
-7.774E-1
-7.736E-1
-7.736E-1
-7.805E-1
-7.782E-1
-7.759E-1
-7.729E-1
-7.767E-1
-7.797E-1
-7.736E-1
-7.744E-1
-7.782E-1
-7.751E-1
-7.721E-1
-7.751E-1
-7.805E-1
-7.782E-1
-7.721E-1
-7.774E-1
-7.843E-1
-7.774E-1
-7.744E-1
-7.698E-1
-7.790E-1
-7.805E-1
-7.759E-1
-7.759E-1
-7.820E-1
-7.790E-1
-7.767E-1
-7.744E-1
-7.843E-1
-7.767E-1
-7.774E-1
-7.812E-1
-7.759E-1
-7.797E-1
-7.774E-1
-7.774E-1
-7.782E-1
-7.790E-1
-7.759E-1
-7.767E-1
-7.797E-1
-7.782E-1
-7.805E-1
-7.851E-1
-7.790E-1
-7.751E-1
-7.851E-1
-7.805E-1
-7.858E-1
-7.751E-1
-7.835E-1
-7.774E-1
-7.744E-1
-7.805E-1
-7.767E-1
-7.790E-1
-7.828E-1
-7.835E-1
-7.812E-1
-7.790E-1
-7.820E-1
-7.736E-1
-7.828E-1
-7.851E-1
-7.782E-1
-7.820E-1
-7.851E-1
-7.812E-1
-7.828E-1
-7.805E-1
-7.767E-1
-7.835E-1
-7.828E-1
-7.744E-1
-7.782E-1
-7.866E-1
-7.851E-1
-7.782E-1
-7.812E-1
-7.812E-1
-7.828E-1
-7.790E-1
-7.851E-1
-7.858E-1
-7.812E-1
-7.744E-1
-7.828E-1
-7.881E-1
-7.790E-1
-7.744E-1
-7.820E-1
-7.851E-1
-7.851E-1
-7.835E-1
-7.782E-1
-7.874E-1
-7.851E-1
-7.820E-1
-7.828E-1
-7.889E-1
-7.805E-1
-7.782E-1
-7.881E-1
-7.927E-1
-7.797E-1
-7.812E-1
-7.828E-1
-7.874E-1
-7.782E-1
-7.805E-1
-7.866E-1
-7.896E-1
-7.874E-1
-7.835E-1
-7.858E-1
-7.919E-1
-7.805E-1
-7.767E-1
-7.889E-1
-7.866E-1
-7.843E-1
-7.828E-1
-7.927E-1
-7.866E-1
-7.812E-1
-7.828E-1
-7.896E-1
-7.919E-1
-7.896E-1
-7.828E-1
-7.874E-1
-7.927E-1
-7.843E-1
-7.812E-1
-7.904E-1
-7.912E-1
-7.858E-1
-7.812E-1
-7.889E-1
-7.950E-1
-7.851E-1
-7.805E-1
-7.889E-1
-7.912E-1
-7.835E-1
-7.904E-1
-7.904E-1
-7.927E-1
-7.828E-1
-7.851E-1
-7.896E-1
-7.904E-1
-7.896E-1
-7.851E-1
-7.889E-1
-7.950E-1
-7.851E-1
-7.858E-1
-7.896E-1
-7.919E-1
-7.896E-1
-7.927E-1
-7.965E-1
-7.912E-1
-7.843E-1
-7.874E-1
-7.927E-1
-7.927E-1
-7.828E-1
-7.851E-1
-7.950E-1
-7.935E-1
-7.851E-1
-7.866E-1
-7.942E-1
-7.919E-1
-7.881E-1
-7.866E-1
-7.904E-1
-7.965E-1
-7.881E-1
-7.874E-1
-7.988E-1
-7.927E-1
-7.866E-1
-7.889E-1
-7.965E-1
-7.904E-1
-7.866E-1
-7.912E-1
-7.896E-1
-7.942E-1
-7.973E-1
-7.904E-1
-7.950E-1
-7.935E-1
-7.919E-1
-7.874E-1
-7.904E-1
-7.942E-1
-7.927E-1
-7.881E-1
-7.980E-1
-7.950E-1
-7.896E-1
-7.912E-1
-7.973E-1
-7.935E-1
-7.866E-1
-7.889E-1
-7.927E-1
-7.988E-1
-7.912E-1
-7.866E-1
-7.950E-1
-7.957E-1
-7.881E-1
-7.935E-1
-7.957E-1
-7.957E-1
-7.988E-1
-7.919E-1
-7.965E-1
-7.973E-1
-7.927E-1
-7.889E-1
-7.988E-1
-7.935E-1
-7.927E-1
-7.973E-1
-7.950E-1
-7.935E-1
-7.942E-1
-7.957E-1
-7.980E-1
-7.965E-1
-7.927E-1
-7.988E-1
-7.935E-1
-7.927E-1
-7.935E-1
-7.973E-1
-7.965E-1
-7.927E-1
-7.988E-1
-7.996E-1
-7.935E-1
-7.957E-1
-7.896E-1
-7.935E-1
-7.965E-1
-8.003E-1
-7.965E-1
-7.957E-1
-7.935E-1
-8.011E-1
-7.980E-1
-7.957E-1
-7.927E-1
-7.996E-1
-7.957E-1
-7.965E-1
-8.003E-1
-8.034E-1
-8.026E-1
-7.950E-1
-7.927E-1
-7.973E-1
-7.927E-1
-7.996E-1
-8.011E-1
-7.988E-1
-7.988E-1
-8.003E-1
-7.996E-1
-8.018E-1
-8.003E-1
-7.965E-1
-8.011E-1
-8.003E-1
-7.965E-1
-7.973E-1
-7.973E-1
-7.973E-1
-8.041E-1
-7.950E-1
-7.988E-1
-7.988E-1
-7.965E-1
-7.980E-1
-7.996E-1
-7.996E-1
-7.980E-1
-7.980E-1
-8.049E-1
-7.988E-1
-7.996E-1
-7.973E-1
-8.057E-1
-8.026E-1
-7.973E-1
-8.003E-1
-7.980E-1
-8.049E-1
-7.935E-1
-7.965E-1
-8.034E-1
-8.018E-1
-7.996E-1
-7.950E-1
-8.041E-1
-8.049E-1
-8.011E-1
-8.041E-1
-8.057E-1
-8.095E-1
-7.965E-1
-7.919E-1
-8.049E-1
-8.049E-1
-7.988E-1
-7.957E-1
-8.026E-1
-8.064E-1
-7.988E-1
-7.988E-1
-8.026E-1
-8.080E-1
-8.041E-1
-7.980E-1
-8.057E-1
-8.087E-1
-8.041E-1
-8.003E-1
-8.072E-1
-8.156E-1
-7.973E-1
-7.996E-1
-8.057E-1
-8.125E-1
-8.034E-1
-8.018E-1
-8.041E-1
-8.087E-1
-8.011E-1
-8.011E-1
-8.095E-1
-8.072E-1
-8.003E-1
-7.980E-1
-8.080E-1
-8.133E-1
-8.087E-1
-8.003E-1
-8.072E-1
-8.102E-1
-8.026E-1
-7.988E-1
-8.102E-1
-8.156E-1
-8.034E-1
-8.034E-1
-8.095E-1
-8.057E-1
-8.011E-1
-8.003E-1
-8.072E-1
-8.102E-1
-7.965E-1
-8.011E-1
-8.148E-1
-8.072E-1
-7.988E-1
-8.041E-1
-8.141E-1
-8.057E-1
-7.988E-1
-8.041E-1
-8.125E-1
-8.072E-1
-8.049E-1
-8.026E-1
-8.118E-1
-8.148E-1
-8.011E-1
-8.041E-1
-8.133E-1
-8.102E-1
-8.049E-1
-7.996E-1
-8.133E-1
-8.072E-1
-8.018E-1
-8.080E-1
-8.148E-1
-8.080E-1
-8.026E-1
-8.095E-1
-8.171E-1
-8.148E-1
-8.034E-1
-8.057E-1
-8.148E-1
-8.141E-1
-8.003E-1
-8.057E-1
-8.156E-1
-8.110E-1
-8.072E-1
-8.041E-1
-8.148E-1
-8.095E-1
-8.011E-1
-8.110E-1
-8.171E-1
-8.186E-1
-7.996E-1
-8.080E-1
-8.110E-1
-8.141E-1
-8.049E-1
-8.049E-1
-8.141E-1
-8.125E-1
-8.072E-1
-8.095E-1
-8.163E-1
-8.087E-1
-8.064E-1
-8.102E-1
-8.148E-1
-8.087E-1
-8.041E-1
-8.125E-1
-8.156E-1
-8.148E-1
-8.026E-1
-8.118E-1
-8.163E-1
-8.171E-1
-8.057E-1
-8.118E-1
-8.186E-1
-8.102E-1
-8.057E-1
-8.163E-1
-8.171E-1
-8.095E-1
-8.041E-1
-8.156E-1
-8.186E-1
-8.072E-1
-8.057E-1
-8.110E-1
-8.194E-1
-8.141E-1
-8.102E-1
-8.148E-1
-8.179E-1
-8.202E-1
-8.057E-1
-8.171E-1
-8.194E-1
-8.156E-1
-8.102E-1
-8.133E-1
-8.163E-1
-8.125E-1
-8.087E-1
-8.179E-1
-8.217E-1
-8.186E-1
-8.087E-1
-8.232E-1
-8.209E-1
-8.125E-1
-8.072E-1
-8.171E-1
-8.163E-1
-8.133E-1
-8.110E-1
-8.171E-1
-8.202E-1
-8.163E-1
-8.133E-1
-8.171E-1
-8.224E-1
-8.209E-1
-8.110E-1
-8.141E-1
-8.209E-1
-8.186E-1
-8.141E-1
-8.247E-1
-8.163E-1
-8.125E-1
-8.118E-1
-8.224E-1
-8.179E-1
-8.148E-1
-8.087E-1
-8.224E-1
-8.209E-1
-8.186E-1
-8.148E-1
-8.232E-1
-8.224E-1
-8.186E-1
-8.141E-1
-8.240E-1
-8.224E-1
-8.194E-1
-8.179E-1
-8.202E-1
-8.217E-1
-8.179E-1
-8.102E-1
-8.217E-1
-8.224E-1
-8.240E-1
-8.179E-1
-8.255E-1
-8.255E-1
-8.209E-1
-8.148E-1
-8.247E-1
-8.240E-1
-8.179E-1
-8.179E-1
-8.232E-1
-8.255E-1
-8.186E-1
-8.209E-1
-8.270E-1
-8.255E-1
-8.194E-1
-8.194E-1
-8.186E-1
-8.186E-1
-8.156E-1
-8.194E-1
-8.270E-1
-8.232E-1
-8.171E-1
-8.163E-1
-8.255E-1
-8.247E-1
-8.240E-1
-8.202E-1
-8.232E-1
-8.224E-1
-8.224E-1
-8.224E-1
-8.217E-1
-8.263E-1
-8.209E-1
-8.186E-1
-8.232E-1
-8.217E-1
-8.163E-1
-8.217E-1
-8.316E-1
-8.263E-1
-8.263E-1
-8.209E-1
-8.263E-1
-8.232E-1
-8.171E-1
-8.224E-1
-8.286E-1
-8.263E-1
-8.186E-1
-8.202E-1
-8.301E-1
-8.232E-1
-8.194E-1
-8.270E-1
-8.278E-1
-8.209E-1
-8.224E-1
-8.224E-1
-8.316E-1
-8.247E-1
-8.202E-1
-8.247E-1
-8.270E-1
-8.263E-1
-8.217E-1
-8.278E-1
-8.270E-1
-8.278E-1
-8.179E-1
-8.286E-1
-8.293E-1
-8.286E-1
-8.240E-1
-8.263E-1
-8.255E-1
-8.224E-1
-8.240E-1
-8.301E-1
-8.331E-1
-8.278E-1
-8.217E-1
-8.240E-1
-8.301E-1
-8.270E-1
-8.232E-1
-8.270E-1
-8.301E-1
-8.270E-1
-8.255E-1
-8.247E-1
-8.308E-1
-8.270E-1
-8.224E-1
-8.278E-1
-8.331E-1
-8.324E-1
-8.301E-1
-8.331E-1
-8.339E-1
-8.331E-1
-8.293E-1
-8.293E-1
-8.324E-1
-8.286E-1
-8.270E-1
-8.255E-1
-8.301E-1
-8.392E-1
-8.301E-1
-8.324E-1
-8.324E-1
-8.316E-1
-8.240E-1
-8.301E-1
-8.347E-1
-8.324E-1
-8.263E-1
-8.316E-1
-8.324E-1
-8.293E-1
-8.286E-1
-8.316E-1
-8.331E-1
-8.293E-1
-8.293E-1
-8.324E-1
-8.354E-1
-8.301E-1
-8.301E-1
-8.339E-1
-8.324E-1
-8.324E-1
-8.270E-1
-8.308E-1
-8.301E-1
-8.286E-1
-8.286E-1
-8.347E-1
-8.385E-1
-8.293E-1
-8.308E-1
-8.331E-1
-8.347E-1
-8.347E-1
-8.263E-1
-8.316E-1
-8.362E-1
-8.385E-1
-8.286E-1
-8.354E-1
-8.369E-1
-8.324E-1
-8.316E-1
-8.339E-1
-8.362E-1
-8.286E-1
-8.331E-1
-8.392E-1
-8.385E-1
-8.324E-1
-8.331E-1
-8.354E-1
-8.415E-1
-8.347E-1
-8.354E-1
-8.347E-1
-8.400E-1
-8.286E-1
-8.347E-1
-8.339E-1
-8.331E-1
-8.354E-1
-8.362E-1
-8.354E-1
-8.354E-1
-8.316E-1
-8.369E-1
-8.362E-1
-8.369E-1
-8.400E-1
-8.385E-1
-8.385E-1
-8.331E-1
-8.278E-1
-8.392E-1
-8.385E-1
-8.362E-1
-8.362E-1
-8.369E-1
-8.385E-1
-8.377E-1
-8.324E-1
-8.362E-1
-8.400E-1
-8.362E-1
-8.347E-1
-8.385E-1
-8.385E-1
-8.423E-1
-8.377E-1
-8.354E-1
-8.369E-1
-8.430E-1
-8.331E-1
-8.415E-1
-8.415E-1
-8.385E-1
-8.377E-1
-8.400E-1
-8.430E-1
-8.347E-1
-8.385E-1
-8.453E-1
-8.392E-1
-8.400E-1
-8.354E-1
-8.415E-1
-8.415E-1
-8.377E-1
-8.331E-1
-8.362E-1
-8.385E-1
-8.453E-1
-8.415E-1
-8.446E-1
-8.423E-1
-8.369E-1
-8.339E-1
-8.415E-1
-8.438E-1
-8.377E-1
-8.408E-1
-8.446E-1
-8.362E-1
-8.385E-1
-8.415E-1
-8.385E-1
-8.423E-1
-8.377E-1
-8.331E-1
-8.385E-1
-8.369E-1
-8.438E-1
-8.408E-1
-8.430E-1
-8.430E-1
-8.377E-1
-8.430E-1
-8.453E-1
-8.453E-1
-8.423E-1
-8.369E-1
-8.430E-1
-8.446E-1
-8.423E-1
-8.362E-1
-8.446E-1
-8.476E-1
-8.377E-1
-8.423E-1
-8.446E-1
-8.438E-1
-8.453E-1
-8.430E-1
-8.408E-1
-8.438E-1
-8.461E-1
-8.499E-1
-8.469E-1
-8.476E-1
-8.415E-1
-8.446E-1
-8.453E-1
-8.461E-1
-8.408E-1
-8.438E-1
-8.492E-1
-8.514E-1
-8.430E-1
-8.476E-1
-8.438E-1
-8.408E-1
-8.446E-1
-8.469E-1
-8.430E-1
-8.423E-1
-8.469E-1
-8.476E-1
-8.430E-1
-8.446E-1
-8.423E-1
-8.476E-1
-8.484E-1
-8.514E-1
-8.461E-1
-8.461E-1
-8.476E-1
-8.438E-1
-8.461E-1
-8.492E-1
-8.453E-1
-8.415E-1
-8.430E-1
-8.507E-1
-8.522E-1
-8.484E-1
-8.461E-1
-8.537E-1
-8.507E-1
-8.408E-1
-8.392E-1
-8.560E-1
-8.476E-1
-8.446E-1
-8.430E-1
-8.514E-1
-8.469E-1
-8.408E-1
-8.408E-1
-8.484E-1
-8.476E-1
-8.476E-1
-8.446E-1
-8.507E-1
-8.446E-1
-8.484E-1
-8.423E-1
-8.530E-1
-8.499E-1
-8.400E-1
-8.514E-1
-8.522E-1
-8.522E-1
-8.453E-1
-8.453E-1
-8.568E-1
-8.537E-1
-8.438E-1
-8.446E-1
-8.530E-1
-8.514E-1
-8.453E-1
-8.461E-1
-8.553E-1
-8.522E-1
-8.476E-1
-8.469E-1
-8.568E-1
-8.499E-1
-8.430E-1
-8.522E-1
-8.545E-1
-8.530E-1
-8.415E-1
-8.446E-1
-8.522E-1
-8.514E-1
-8.453E-1
-8.492E-1
-8.545E-1
-8.507E-1
-8.476E-1
-8.507E-1
-8.575E-1
-8.507E-1
-8.492E-1
-8.560E-1
-8.530E-1
-8.492E-1
-8.461E-1
-8.537E-1
-8.553E-1
-8.484E-1
-8.492E-1
-8.530E-1
-8.537E-1
-8.492E-1
-8.507E-1
-8.514E-1
-8.522E-1
-8.484E-1
-8.514E-1
-8.545E-1
-8.553E-1
-8.492E-1
-8.469E-1
-8.537E-1
-8.507E-1
-8.461E-1
-8.514E-1
-8.560E-1
-8.545E-1
-8.514E-1
-8.499E-1
-8.568E-1
-8.545E-1
-8.522E-1
-8.530E-1
-8.537E-1
-8.537E-1
-8.545E-1
-8.484E-1
-8.553E-1
-8.514E-1
-8.537E-1
-8.530E-1
-8.545E-1
-8.591E-1
-8.514E-1
-8.492E-1
-8.560E-1
-8.568E-1
-8.522E-1
-8.530E-1
-8.598E-1
-8.598E-1
-8.522E-1
-8.499E-1
-8.568E-1
-8.583E-1
-8.545E-1
-8.537E-1
-8.598E-1
-8.560E-1
-8.514E-1
-8.545E-1
-8.568E-1
-8.591E-1
-8.492E-1
-8.469E-1
-8.575E-1
-8.598E-1
-8.469E-1
-8.476E-1
-8.644E-1
-8.598E-1
-8.499E-1
-8.522E-1
-8.598E-1
-8.575E-1
-8.537E-1
-8.560E-1
-8.575E-1
-8.560E-1
-8.484E-1
-8.530E-1
-8.667E-1
-8.591E-1
-8.553E-1
-8.545E-1
-8.591E-1
-8.583E-1
-8.522E-1
-8.537E-1
-8.606E-1
-8.629E-1
-8.553E-1
-8.522E-1
-8.606E-1
-8.614E-1
-8.545E-1
-8.530E-1
-8.621E-1
-8.598E-1
-8.507E-1
-8.560E-1
-8.667E-1
-8.614E-1
-8.530E-1
-8.560E-1
-8.659E-1
-8.583E-1
-8.591E-1
-8.507E-1
-8.675E-1
-8.606E-1
-8.553E-1
-8.522E-1
-8.636E-1
-8.644E-1
-8.568E-1
-8.591E-1
-8.629E-1
-8.629E-1
-8.575E-1
-8.522E-1
-8.629E-1
-8.659E-1
-8.530E-1
-8.560E-1
-8.636E-1
-8.675E-1
-8.606E-1
-8.560E-1
-8.629E-1
-8.675E-1
-8.537E-1
-8.652E-1
-8.629E-1
-8.606E-1
-8.629E-1
-8.636E-1
-8.614E-1
-8.568E-1
-8.575E-1
-8.598E-1
-8.652E-1
-8.598E-1
-8.575E-1
-8.629E-1
-8.621E-1
-8.621E-1
-8.583E-1
-8.667E-1
-8.644E-1
-8.575E-1
-8.644E-1
-8.636E-1
-8.644E-1
-8.614E-1
-8.560E-1
-8.583E-1
-8.636E-1
-8.621E-1
-8.629E-1
-8.583E-1
-8.652E-1
-8.591E-1
-8.591E-1
-8.629E-1
-8.667E-1
-8.606E-1
-8.591E-1
-8.621E-1
-8.682E-1
-8.629E-1
-8.614E-1
-8.659E-1
-8.644E-1
-8.621E-1
-8.621E-1
-8.652E-1
-8.636E-1
-8.644E-1
-8.621E-1
-8.636E-1
-8.614E-1
-8.629E-1
-8.636E-1
-8.667E-1
-8.682E-1
-8.659E-1
-8.568E-1
-8.629E-1
-8.652E-1
-8.667E-1
-8.583E-1
-8.621E-1
-8.652E-1
-8.652E-1
-8.621E-1
-8.644E-1
-8.713E-1
-8.705E-1
-8.606E-1
-8.675E-1
-8.667E-1
-8.636E-1
-8.583E-1
-8.698E-1
-8.675E-1
-8.652E-1
-8.598E-1
-8.644E-1
-8.675E-1
-8.698E-1
-8.644E-1
-8.682E-1
-8.652E-1
-8.598E-1
-8.591E-1
-8.659E-1
-8.667E-1
-8.659E-1
-8.568E-1
-8.751E-1
-8.759E-1
-8.652E-1
-8.652E-1
-8.705E-1
-8.705E-1
-8.682E-1
-8.636E-1
-8.659E-1
-8.698E-1
-8.682E-1
-8.629E-1
-8.659E-1
-8.690E-1
-8.652E-1
-8.614E-1
-8.659E-1
-8.667E-1
-8.705E-1
-8.606E-1
-8.705E-1
-8.720E-1
-8.652E-1
-8.644E-1
-8.720E-1
-8.698E-1
-8.659E-1
-8.614E-1
-8.705E-1
-8.713E-1
-8.690E-1
-8.598E-1
-8.690E-1
-8.713E-1
-8.682E-1
-8.606E-1
-8.644E-1
-8.698E-1
-8.713E-1
-8.621E-1
-8.720E-1
-8.751E-1
-8.690E-1
-8.720E-1
-8.698E-1
-8.743E-1
-8.675E-1
-8.644E-1
-8.728E-1
-8.728E-1
-8.659E-1
-8.636E-1
-8.652E-1
-8.667E-1
-8.667E-1
-8.621E-1
-8.682E-1
-8.720E-1
-8.736E-1
-8.659E-1
-8.705E-1
-8.698E-1
-8.690E-1
-8.675E-1
[truncated: 26,782 more rows]
