# Supplementary material for: Improved ANAP incorporation and VCF analysis reveal details of P2X7 current facilitation and a limited conformational interplay between ATP binding and the intracellular ballast domain
Source: eLife. 2023 Jan 4;12:e82479. doi: 10.7554/eLife.82479 (PMC9859053; doi:10.7554/eLife.82479)
Supplement: Figure 4—figure supplement 1—source data 1. [file elife-82479-fig4-figsupp1-data1.zip › Figure-4_figure-supplement-1_source-data-1/T340_antagonist/11-a.csv]

-5.676E-1
-5.493E-1
-5.531E-1
-5.547E-1
-5.585E-1
-5.516E-1
-5.623E-1
-5.585E-1
-5.577E-1
-5.577E-1
-5.577E-1
-5.600E-1
-5.585E-1
-5.585E-1
-5.608E-1
-5.661E-1
-5.623E-1
-5.585E-1
-5.600E-1
-5.608E-1
-5.615E-1
-5.524E-1
-5.669E-1
-5.669E-1
-5.669E-1
-5.569E-1
-5.630E-1
-5.615E-1
-5.592E-1
-5.569E-1
-5.615E-1
-5.676E-1
-5.615E-1
-5.623E-1
-5.615E-1
-5.638E-1
-5.615E-1
-5.592E-1
-5.653E-1
-5.638E-1
-5.638E-1
-5.646E-1
-5.630E-1
-5.623E-1
-5.653E-1
-5.638E-1
-5.600E-1
-5.676E-1
-5.661E-1
-5.577E-1
-5.684E-1
-5.623E-1
-5.684E-1
-5.638E-1
-5.600E-1
-5.714E-1
-5.653E-1
-5.669E-1
-5.608E-1
-5.646E-1
-5.653E-1
-5.623E-1
-5.638E-1
-5.669E-1
-5.676E-1
-5.661E-1
-5.692E-1
-5.615E-1
-5.714E-1
-5.623E-1
-5.676E-1
-5.730E-1
-5.669E-1
-5.638E-1
-5.653E-1
-5.730E-1
-5.638E-1
-5.630E-1
-5.653E-1
-5.699E-1
-5.676E-1
-5.630E-1
-5.653E-1
-5.676E-1
-5.653E-1
-5.653E-1
-5.638E-1
-5.722E-1
-5.745E-1
-5.600E-1
-5.676E-1
-5.707E-1
-5.653E-1
-5.646E-1
-5.699E-1
-5.699E-1
-5.669E-1
-5.623E-1
-5.669E-1
-5.714E-1
-5.676E-1
-5.630E-1
-5.699E-1
-5.714E-1
-5.630E-1
-5.669E-1
-5.684E-1
-5.707E-1
-5.714E-1
-5.615E-1
-5.707E-1
-5.722E-1
-5.692E-1
-5.669E-1
-5.684E-1
-5.760E-1
-5.714E-1
-5.623E-1
-5.722E-1
-5.730E-1
-5.714E-1
-5.684E-1
-5.676E-1
-5.730E-1
-5.699E-1
-5.692E-1
-5.676E-1
-5.707E-1
-5.692E-1
-5.646E-1
-5.684E-1
-5.745E-1
-5.707E-1
-5.714E-1
-5.669E-1
-5.722E-1
-5.707E-1
-5.730E-1
-5.699E-1
-5.692E-1
-5.714E-1
-5.707E-1
-5.714E-1
-5.684E-1
-5.707E-1
-5.676E-1
-5.760E-1
-5.745E-1
-5.676E-1
-5.653E-1
-5.684E-1
-5.707E-1
-5.753E-1
-5.699E-1
-5.722E-1
-5.753E-1
-5.722E-1
-5.737E-1
-5.707E-1
-5.730E-1
-5.768E-1
-5.684E-1
-5.730E-1
-5.722E-1
-5.737E-1
-5.745E-1
-5.768E-1
-5.737E-1
-5.692E-1
-5.714E-1
-5.730E-1
-5.722E-1
-5.814E-1
-5.714E-1
-5.737E-1
-5.768E-1
-5.760E-1
-5.745E-1
-5.707E-1
-5.753E-1
-5.737E-1
-5.714E-1
-5.783E-1
-5.760E-1
-5.737E-1
-5.699E-1
-5.768E-1
-5.737E-1
-5.791E-1
-5.714E-1
-5.737E-1
-5.745E-1
-5.753E-1
-5.722E-1
-5.730E-1
-5.814E-1
-5.791E-1
-5.722E-1
-5.760E-1
-5.821E-1
-5.737E-1
-5.783E-1
-5.806E-1
-5.775E-1
-5.753E-1
-5.722E-1
-5.760E-1
-5.814E-1
-5.699E-1
-5.722E-1
-5.836E-1
-5.745E-1
-5.722E-1
-5.775E-1
-5.821E-1
-5.775E-1
-5.722E-1
-5.745E-1
-5.791E-1
-5.760E-1
-5.730E-1
-5.836E-1
-5.775E-1
-5.798E-1
-5.760E-1
-5.753E-1
-5.814E-1
-5.852E-1
-5.730E-1
-5.798E-1
-5.806E-1
-5.821E-1
-5.745E-1
-5.768E-1
-5.791E-1
-5.730E-1
-5.745E-1
-5.798E-1
-5.821E-1
-5.814E-1
-5.707E-1
-5.821E-1
-5.783E-1
-5.829E-1
-5.753E-1
-5.760E-1
-5.806E-1
-5.821E-1
-5.730E-1
-5.760E-1
-5.806E-1
-5.798E-1
-5.714E-1
-5.829E-1
-5.829E-1
-5.798E-1
-5.722E-1
-5.775E-1
-5.821E-1
-5.783E-1
-5.775E-1
-5.798E-1
-5.814E-1
-5.821E-1
-5.722E-1
-5.821E-1
-5.806E-1
-5.791E-1
-5.753E-1
-5.791E-1
-5.821E-1
-5.821E-1
-5.775E-1
-5.814E-1
-5.859E-1
-5.875E-1
-5.753E-1
-5.806E-1
-5.821E-1
-5.791E-1
-5.737E-1
-5.821E-1
-5.791E-1
-5.775E-1
-5.814E-1
-5.775E-1
-5.836E-1
-5.783E-1
-5.753E-1
-5.798E-1
-5.875E-1
-5.882E-1
-5.775E-1
-5.791E-1
-5.844E-1
-5.875E-1
-5.714E-1
-5.814E-1
-5.844E-1
-5.806E-1
-5.783E-1
-5.821E-1
-5.867E-1
-5.859E-1
-5.783E-1
-5.791E-1
-5.882E-1
-5.867E-1
-5.775E-1
-5.821E-1
-5.829E-1
-5.836E-1
-5.783E-1
-5.821E-1
-5.852E-1
-5.882E-1
-5.745E-1
-5.814E-1
-5.844E-1
-5.890E-1
-5.775E-1
-5.821E-1
-5.882E-1
-5.867E-1
-5.783E-1
-5.821E-1
-5.875E-1
-5.852E-1
-5.753E-1
-5.783E-1
-5.829E-1
-5.768E-1
-5.814E-1
-5.890E-1
-5.890E-1
-5.806E-1
-5.852E-1
-5.882E-1
-5.844E-1
-5.806E-1
-5.821E-1
-5.898E-1
-5.829E-1
-5.859E-1
-5.821E-1
-5.882E-1
-5.890E-1
-5.783E-1
-5.783E-1
-5.951E-1
-5.867E-1
-5.821E-1
-5.814E-1
-5.920E-1
-5.875E-1
-5.775E-1
-5.791E-1
-5.836E-1
-5.875E-1
-5.852E-1
-5.859E-1
-5.852E-1
-5.821E-1
-5.852E-1
-5.806E-1
-5.852E-1
-5.867E-1
-5.844E-1
-5.783E-1
-5.905E-1
-5.844E-1
-5.806E-1
-5.798E-1
-5.905E-1
-5.875E-1
-5.814E-1
-5.791E-1
-5.859E-1
-5.920E-1
-5.814E-1
-5.814E-1
-5.928E-1
-5.882E-1
-5.852E-1
-5.852E-1
-5.875E-1
-5.867E-1
-5.821E-1
-5.814E-1
-5.882E-1
-5.890E-1
-5.844E-1
-5.852E-1
-5.928E-1
-5.859E-1
-5.806E-1
-5.806E-1
-5.867E-1
-5.852E-1
-5.806E-1
-5.821E-1
-5.905E-1
-5.890E-1
-5.867E-1
-5.844E-1
-5.913E-1
-5.882E-1
-5.798E-1
-5.852E-1
-5.905E-1
-5.928E-1
-5.852E-1
-5.829E-1
-5.913E-1
-5.844E-1
-5.836E-1
-5.844E-1
-5.936E-1
-5.913E-1
-5.791E-1
-5.829E-1
-5.890E-1
-5.844E-1
-5.867E-1
-5.859E-1
-5.913E-1
-5.875E-1
-5.898E-1
-5.852E-1
-5.936E-1
-5.882E-1
-5.852E-1
-5.852E-1
-5.882E-1
-5.867E-1
-5.821E-1
-5.890E-1
-5.905E-1
-5.913E-1
-5.821E-1
-5.905E-1
-5.928E-1
-5.951E-1
-5.882E-1
-5.898E-1
-5.920E-1
-5.905E-1
-5.875E-1
-5.867E-1
-5.905E-1
-5.920E-1
-5.867E-1
-5.890E-1
-5.966E-1
-5.898E-1
-5.890E-1
-5.852E-1
-5.981E-1
-5.920E-1
-5.821E-1
-5.882E-1
-5.936E-1
-5.890E-1
-5.928E-1
-5.882E-1
-5.928E-1
-5.859E-1
-5.890E-1
-5.936E-1
-5.905E-1
-5.859E-1
-5.859E-1
-5.959E-1
-5.882E-1
-5.875E-1
-5.890E-1
-5.913E-1
-5.943E-1
-5.852E-1
-5.913E-1
-5.966E-1
-5.905E-1
-5.898E-1
-5.928E-1
-5.936E-1
-5.943E-1
-5.836E-1
-5.905E-1
-5.936E-1
-5.882E-1
-5.890E-1
-5.898E-1
-6.004E-1
-5.913E-1
-5.928E-1
-5.882E-1
-5.997E-1
-5.936E-1
-5.867E-1
-5.859E-1
-5.920E-1
-5.928E-1
-5.920E-1
-5.951E-1
-5.936E-1
-5.959E-1
-5.890E-1
-5.844E-1
-5.966E-1
-5.928E-1
-5.836E-1
-5.905E-1
-6.012E-1
-5.920E-1
-5.913E-1
-5.859E-1
-5.913E-1
-5.928E-1
-5.905E-1
-5.875E-1
-5.951E-1
-5.928E-1
-5.905E-1
-5.905E-1
-5.966E-1
-5.989E-1
-5.882E-1
-5.936E-1
-5.951E-1
-5.913E-1
-5.852E-1
-5.959E-1
-6.027E-1
-5.928E-1
-5.852E-1
-5.966E-1
-5.959E-1
-5.928E-1
-5.898E-1
-5.928E-1
-5.966E-1
-5.890E-1
-5.920E-1
-5.905E-1
-5.959E-1
-5.898E-1
-5.829E-1
-5.913E-1
-5.974E-1
-5.936E-1
-5.882E-1
-5.936E-1
-5.981E-1
-5.928E-1
-5.890E-1
-5.943E-1
-5.974E-1
-5.951E-1
-5.875E-1
-5.951E-1
-5.989E-1
-5.882E-1
-5.890E-1
-5.951E-1
-6.004E-1
-5.951E-1
-5.920E-1
-5.898E-1
-6.004E-1
-5.951E-1
-5.898E-1
-5.913E-1
-6.004E-1
-5.974E-1
-5.852E-1
-5.943E-1
-5.974E-1
-5.898E-1
-5.905E-1
-5.890E-1
-5.974E-1
-5.943E-1
-5.928E-1
-5.905E-1
-6.012E-1
-5.974E-1
-5.920E-1
-5.913E-1
-6.027E-1
-5.951E-1
-5.913E-1
-5.920E-1
-6.035E-1
-6.012E-1
-5.943E-1
-6.020E-1
-5.974E-1
-5.913E-1
-5.920E-1
-5.974E-1
-5.989E-1
-5.951E-1
-5.959E-1
-6.012E-1
-5.943E-1
-5.943E-1
-5.890E-1
-6.004E-1
-5.920E-1
-5.928E-1
-5.928E-1
-5.959E-1
-6.004E-1
-5.905E-1
-5.951E-1
-5.974E-1
-5.959E-1
-5.936E-1
-5.951E-1
-5.989E-1
-6.027E-1
-5.943E-1
-5.981E-1
-6.035E-1
-5.959E-1
-5.943E-1
-5.981E-1
-5.974E-1
-5.989E-1
-5.913E-1
-5.951E-1
-6.042E-1
-5.966E-1
-5.920E-1
-6.027E-1
-5.997E-1
-5.974E-1
-5.943E-1
-5.974E-1
-5.959E-1
-5.981E-1
-5.959E-1
-5.920E-1
-6.042E-1
-6.027E-1
-5.913E-1
-5.951E-1
-6.020E-1
-5.951E-1
-5.959E-1
-5.989E-1
-6.027E-1
-5.997E-1
-5.966E-1
-6.004E-1
-6.058E-1
-5.989E-1
-5.974E-1
-5.989E-1
-5.966E-1
-5.966E-1
-5.936E-1
-6.012E-1
-6.042E-1
-6.004E-1
-5.928E-1
-6.020E-1
-6.035E-1
-5.989E-1
-5.966E-1
-6.027E-1
-6.050E-1
-5.974E-1
-5.890E-1
-5.981E-1
-6.027E-1
-5.997E-1
-5.951E-1
-5.989E-1
-6.020E-1
-5.981E-1
-5.928E-1
-6.012E-1
-6.027E-1
-6.012E-1
-5.920E-1
-6.050E-1
-6.004E-1
-5.951E-1
-5.936E-1
-6.004E-1
-6.058E-1
-5.959E-1
-5.898E-1
-6.020E-1
-5.981E-1
-6.004E-1
-5.920E-1
-6.004E-1
-6.020E-1
-6.020E-1
-5.936E-1
-6.020E-1
-6.027E-1
-5.997E-1
-5.890E-1
-6.050E-1
-6.035E-1
-5.936E-1
-5.974E-1
-6.012E-1
-6.050E-1
-6.027E-1
-5.920E-1
-5.981E-1
-6.058E-1
-6.004E-1
-5.974E-1
-6.012E-1
-6.058E-1
-5.974E-1
-5.943E-1
-6.035E-1
-6.012E-1
-5.997E-1
-5.959E-1
-6.035E-1
-5.951E-1
-5.966E-1
-6.027E-1
-6.058E-1
-5.997E-1
-5.951E-1
-5.989E-1
-6.012E-1
-5.997E-1
-6.035E-1
-6.004E-1
-6.050E-1
-6.012E-1
-5.981E-1
-6.012E-1
-6.058E-1
-6.012E-1
-6.012E-1
-6.035E-1
-6.027E-1
-5.981E-1
-5.997E-1
-6.020E-1
-6.073E-1
-6.012E-1
-5.997E-1
-5.989E-1
-6.058E-1
-6.058E-1
-5.981E-1
-6.020E-1
-6.081E-1
-6.042E-1
-5.989E-1
-6.027E-1
-6.050E-1
-6.035E-1
-5.981E-1
-5.997E-1
-6.111E-1
-5.997E-1
-6.027E-1
-6.020E-1
-6.020E-1
-6.058E-1
-6.004E-1
-6.035E-1
-6.081E-1
-6.035E-1
-6.027E-1
-5.989E-1
-6.065E-1
-6.012E-1
-6.012E-1
-6.020E-1
-6.050E-1
-6.088E-1
-6.020E-1
-6.020E-1
-6.096E-1
-6.012E-1
-6.004E-1
-6.027E-1
-6.065E-1
-6.058E-1
-5.997E-1
-6.073E-1
-6.065E-1
-6.042E-1
-5.989E-1
-6.012E-1
-6.111E-1
-5.997E-1
-5.974E-1
-6.012E-1
-6.088E-1
-6.020E-1
-5.905E-1
-6.058E-1
-6.081E-1
-6.027E-1
-5.920E-1
-6.042E-1
-6.111E-1
-6.035E-1
-5.966E-1
-6.104E-1
-6.088E-1
-6.065E-1
-6.020E-1
-6.119E-1
-6.073E-1
-5.989E-1
-6.004E-1
-6.081E-1
-6.073E-1
-6.035E-1
-5.959E-1
-6.073E-1
-6.088E-1
-6.042E-1
-5.959E-1
-6.096E-1
-6.088E-1
-6.004E-1
-5.943E-1
-6.065E-1
-6.096E-1
-6.058E-1
-5.951E-1
-6.065E-1
-6.119E-1
-6.042E-1
-6.027E-1
-6.104E-1
-6.065E-1
-6.058E-1
-6.004E-1
-6.073E-1
-6.096E-1
-6.027E-1
-5.989E-1
-6.088E-1
-6.081E-1
-6.065E-1
-5.974E-1
-6.081E-1
-6.149E-1
-6.065E-1
-5.997E-1
-6.081E-1
-6.035E-1
-6.050E-1
-6.073E-1
-6.004E-1
-6.058E-1
-6.065E-1
-6.065E-1
-6.111E-1
-6.004E-1
-6.004E-1
-6.081E-1
-6.104E-1
-6.035E-1
-6.027E-1
-6.027E-1
-6.081E-1
-6.012E-1
-6.012E-1
-6.088E-1
-6.073E-1
-6.065E-1
-6.065E-1
-6.065E-1
-6.050E-1
-6.058E-1
-6.050E-1
-6.050E-1
-6.126E-1
-6.042E-1
-6.050E-1
-6.058E-1
-6.119E-1
-6.020E-1
-6.035E-1
-6.096E-1
-6.050E-1
-6.111E-1
-6.027E-1
-6.027E-1
-6.081E-1
-6.073E-1
-6.020E-1
-6.081E-1
-6.119E-1
-6.058E-1
-6.027E-1
-6.088E-1
-6.096E-1
-6.058E-1
-6.042E-1
-6.081E-1
-6.149E-1
-6.111E-1
-6.088E-1
-6.104E-1
-6.104E-1
-6.035E-1
-6.020E-1
-6.096E-1
-6.088E-1
-6.065E-1
-6.042E-1
-6.119E-1
-6.088E-1
-6.073E-1
-6.050E-1
-6.096E-1
-6.119E-1
-6.020E-1
-6.042E-1
-6.119E-1
-6.111E-1
-6.088E-1
-6.058E-1
-6.126E-1
-6.104E-1
-6.042E-1
-6.020E-1
-6.119E-1
-6.119E-1
-6.027E-1
-6.081E-1
-6.157E-1
-6.165E-1
-6.065E-1
-6.020E-1
-6.119E-1
-6.119E-1
-6.058E-1
-5.997E-1
-6.134E-1
-6.126E-1
-6.020E-1
-6.020E-1
-6.088E-1
-6.126E-1
-6.058E-1
-6.027E-1
-6.134E-1
-6.157E-1
-6.096E-1
-6.042E-1
-6.142E-1
-6.104E-1
-6.027E-1
-6.035E-1
-6.126E-1
-6.157E-1
-6.027E-1
-6.027E-1
-6.149E-1
-6.157E-1
-6.088E-1
-6.088E-1
-6.096E-1
-6.134E-1
-6.042E-1
-6.050E-1
-6.096E-1
-6.126E-1
-6.042E-1
-6.058E-1
-6.142E-1
-6.180E-1
-6.081E-1
-6.004E-1
-6.142E-1
-6.172E-1
-6.012E-1
-6.012E-1
-6.157E-1
-6.126E-1
-6.058E-1
-6.104E-1
-6.119E-1
-6.111E-1
-6.027E-1
-6.111E-1
-6.134E-1
-6.142E-1
-6.119E-1
-6.126E-1
-6.104E-1
-6.081E-1
-6.081E-1
-6.157E-1
-6.096E-1
-6.119E-1
-6.081E-1
-6.126E-1
-6.126E-1
-6.088E-1
-6.035E-1
-6.126E-1
-6.126E-1
-6.088E-1
-6.073E-1
-6.096E-1
-6.142E-1
-6.119E-1
-6.119E-1
-6.172E-1
-6.149E-1
-6.134E-1
-6.073E-1
-6.134E-1
-6.088E-1
-6.149E-1
-6.050E-1
-6.119E-1
-6.142E-1
-6.142E-1
-6.081E-1
-6.111E-1
-6.149E-1
-6.065E-1
-6.119E-1
-6.126E-1
-6.165E-1
-6.119E-1
-6.111E-1
-6.134E-1
-6.126E-1
-6.104E-1
-6.065E-1
-6.126E-1
-6.149E-1
-6.096E-1
-6.119E-1
-6.111E-1
-6.172E-1
-6.172E-1
-6.065E-1
-6.172E-1
-6.149E-1
-6.111E-1
-6.088E-1
-6.126E-1
-6.149E-1
-6.088E-1
-6.119E-1
-6.203E-1
-6.187E-1
-6.081E-1
-6.081E-1
-6.195E-1
-6.111E-1
-6.058E-1
-6.126E-1
-6.165E-1
-6.149E-1
-6.119E-1
-6.050E-1
-6.157E-1
-6.142E-1
-6.050E-1
-6.058E-1
-6.218E-1
-6.187E-1
-6.058E-1
-6.096E-1
-6.165E-1
-6.165E-1
-6.096E-1
-6.096E-1
-6.195E-1
-6.142E-1
-6.050E-1
-6.050E-1
-6.218E-1
-6.203E-1
-6.081E-1
-6.020E-1
-6.226E-1
-6.165E-1
-6.119E-1
-6.111E-1
-6.165E-1
-6.210E-1
-6.081E-1
-6.142E-1
-6.203E-1
-6.180E-1
-6.111E-1
-6.126E-1
-6.210E-1
-6.187E-1
-6.088E-1
-6.096E-1
-6.203E-1
-6.233E-1
-6.126E-1
-6.126E-1
-6.180E-1
-6.226E-1
-6.096E-1
-6.111E-1
-6.134E-1
-6.187E-1
-6.096E-1
-6.111E-1
-6.195E-1
-6.218E-1
-6.088E-1
-6.134E-1
-6.218E-1
-6.119E-1
-6.142E-1
-6.172E-1
-6.165E-1
-6.126E-1
-6.096E-1
-6.126E-1
-6.187E-1
-6.111E-1
-6.111E-1
-6.119E-1
-6.149E-1
-6.119E-1
-6.134E-1
-6.172E-1
-6.058E-1
-6.111E-1
-6.126E-1
-6.149E-1
-6.157E-1
-6.142E-1
-6.126E-1
-6.149E-1
-6.134E-1
-6.119E-1
-6.081E-1
-6.119E-1
-6.157E-1
-6.187E-1
-6.088E-1
-6.172E-1
-6.172E-1
-6.126E-1
-6.134E-1
-6.157E-1
-6.149E-1
-6.134E-1
-6.119E-1
-6.165E-1
-6.218E-1
-6.081E-1
-6.157E-1
-6.165E-1
-6.157E-1
-6.165E-1
-6.096E-1
-6.187E-1
-6.195E-1
-6.157E-1
-6.111E-1
-6.165E-1
-6.195E-1
-6.180E-1
-6.119E-1
-6.218E-1
-6.157E-1
-6.134E-1
-6.157E-1
-6.172E-1
-6.165E-1
-6.157E-1
-6.157E-1
-6.195E-1
-6.195E-1
-6.104E-1
-6.111E-1
-6.210E-1
-6.195E-1
-6.111E-1
-6.088E-1
-6.264E-1
-6.180E-1
-6.111E-1
-6.172E-1
-6.203E-1
-6.203E-1
-6.126E-1
-6.104E-1
-6.226E-1
-6.226E-1
-6.096E-1
-6.126E-1
-6.271E-1
-6.241E-1
-6.065E-1
-6.126E-1
-6.241E-1
-6.233E-1
-6.096E-1
-6.157E-1
-6.149E-1
-6.233E-1
-6.126E-1
-6.165E-1
-6.264E-1
-6.187E-1
-6.172E-1
-6.126E-1
-6.233E-1
-6.210E-1
-6.119E-1
-6.134E-1
-6.226E-1
-6.233E-1
-6.126E-1
-6.111E-1
-6.187E-1
-6.226E-1
-6.096E-1
-6.104E-1
-6.287E-1
-6.203E-1
-6.134E-1
-6.142E-1
-6.210E-1
-6.203E-1
-6.187E-1
-6.126E-1
-6.226E-1
-6.210E-1
-6.119E-1
-6.142E-1
-6.241E-1
-6.210E-1
-6.165E-1
-6.126E-1
-6.256E-1
-6.233E-1
-6.119E-1
-6.180E-1
-6.210E-1
-6.172E-1
-6.165E-1
-6.165E-1
-6.203E-1
-6.142E-1
-6.172E-1
-6.172E-1
-6.195E-1
-6.172E-1
-6.210E-1
-6.210E-1
-6.203E-1
-6.180E-1
-6.157E-1
-6.248E-1
-6.210E-1
-6.180E-1
-6.172E-1
-6.187E-1
-6.233E-1
-6.233E-1
-6.210E-1
-6.203E-1
-6.233E-1
-6.203E-1
-6.157E-1
-6.233E-1
-6.233E-1
-6.134E-1
-6.203E-1
-6.180E-1
-6.226E-1
-6.218E-1
-6.218E-1
-6.210E-1
-6.233E-1
-6.195E-1
-6.165E-1
-6.187E-1
-6.287E-1
-6.187E-1
-6.226E-1
-6.187E-1
-6.241E-1
-6.165E-1
-6.149E-1
-6.203E-1
-6.233E-1
-6.157E-1
-6.187E-1
-6.165E-1
-6.248E-1
-6.241E-1
-6.210E-1
-6.210E-1
-6.264E-1
-6.180E-1
-6.119E-1
-6.149E-1
-6.256E-1
-6.203E-1
-6.172E-1
-6.248E-1
-6.264E-1
-6.180E-1
-6.187E-1
-6.264E-1
-6.210E-1
-6.142E-1
-6.157E-1
-6.271E-1
-6.233E-1
-6.104E-1
-6.172E-1
-6.302E-1
-6.248E-1
-6.119E-1
-6.157E-1
-6.294E-1
-6.248E-1
-6.119E-1
-6.157E-1
-6.256E-1
-6.271E-1
-6.195E-1
-6.180E-1
-6.287E-1
-6.241E-1
-6.157E-1
-6.172E-1
-6.271E-1
-6.302E-1
-6.218E-1
-6.180E-1
-6.264E-1
-6.256E-1
-6.187E-1
-6.111E-1
-6.264E-1
-6.294E-1
-6.180E-1
-6.165E-1
-6.287E-1
-6.279E-1
-6.157E-1
-6.172E-1
-6.233E-1
-6.302E-1
-6.165E-1
-6.157E-1
-6.256E-1
-6.256E-1
-6.149E-1
-6.226E-1
-6.287E-1
-6.241E-1
-6.195E-1
-6.226E-1
-6.248E-1
-6.271E-1
-6.180E-1
-6.210E-1
-6.233E-1
-6.226E-1
-6.218E-1
-6.165E-1
-6.264E-1
-6.279E-1
-6.172E-1
-6.187E-1
-6.294E-1
-6.248E-1
-6.142E-1
-6.233E-1
-6.210E-1
-6.279E-1
-6.165E-1
-6.248E-1
-6.264E-1
-6.226E-1
-6.210E-1
-6.279E-1
-6.248E-1
-6.248E-1
-6.294E-1
-6.233E-1
-6.264E-1
-6.241E-1
-6.203E-1
-6.264E-1
-6.294E-1
-6.233E-1
-6.248E-1
-6.241E-1
-6.279E-1
-6.241E-1
-6.210E-1
-6.203E-1
-6.241E-1
-6.233E-1
-6.203E-1
-6.241E-1
-6.264E-1
-6.233E-1
-6.195E-1
-6.287E-1
-6.233E-1
-6.157E-1
-6.172E-1
-6.226E-1
-6.294E-1
-6.241E-1
-6.203E-1
-6.226E-1
-6.248E-1
-6.226E-1
-6.180E-1
-6.203E-1
-6.226E-1
-6.226E-1
-6.195E-1
-6.203E-1
-6.226E-1
-6.195E-1
-6.218E-1
-6.195E-1
-6.287E-1
-6.172E-1
-6.226E-1
-6.241E-1
-6.302E-1
-6.233E-1
-6.233E-1
-6.233E-1
-6.271E-1
-6.195E-1
-6.172E-1
-6.302E-1
-6.271E-1
-6.226E-1
-6.233E-1
-6.210E-1
-6.302E-1
-6.195E-1
-6.180E-1
-6.310E-1
-6.264E-1
-6.203E-1
-6.187E-1
-6.325E-1
-6.233E-1
-6.134E-1
-6.142E-1
-6.325E-1
-6.248E-1
-6.180E-1
-6.187E-1
-6.317E-1
-6.241E-1
-6.172E-1
-6.195E-1
-6.271E-1
-6.279E-1
-6.157E-1
-6.180E-1
-6.294E-1
-6.279E-1
-6.210E-1
-6.180E-1
-6.332E-1
-6.271E-1
-6.195E-1
-6.241E-1
-6.340E-1
-6.264E-1
-6.165E-1
-6.157E-1
-6.264E-1
-6.294E-1
-6.149E-1
-6.218E-1
-6.294E-1
-6.271E-1
-6.187E-1
-6.203E-1
-6.332E-1
-6.294E-1
-6.187E-1
-6.203E-1
-6.348E-1
-6.325E-1
-6.165E-1
-6.218E-1
-6.332E-1
-6.340E-1
-6.172E-1
-6.195E-1
-6.287E-1
-6.332E-1
-6.210E-1
-6.187E-1
-6.287E-1
-6.294E-1
-6.187E-1
-6.287E-1
-6.256E-1
-6.233E-1
-6.233E-1
-6.248E-1
-6.287E-1
-6.241E-1
-6.210E-1
-6.287E-1
-6.256E-1
-6.226E-1
-6.195E-1
-6.256E-1
-6.248E-1
-6.233E-1
-6.203E-1
-6.241E-1
-6.294E-1
-6.241E-1
-6.256E-1
-6.340E-1
-6.264E-1
-6.248E-1
-6.233E-1
-6.279E-1
-6.248E-1
-6.294E-1
-6.226E-1
-6.233E-1
-6.294E-1
-6.310E-1
-6.187E-1
-6.248E-1
-6.233E-1
-6.226E-1
-6.233E-1
-6.310E-1
-6.294E-1
-6.233E-1
-6.248E-1
-6.233E-1
-6.287E-1
-6.210E-1
-6.203E-1
-6.271E-1
-6.248E-1
-6.294E-1
-6.233E-1
-6.241E-1
-6.287E-1
-6.233E-1
-6.149E-1
-6.279E-1
-6.310E-1
-6.279E-1
-6.241E-1
-6.271E-1
-6.302E-1
-6.287E-1
-6.241E-1
-6.287E-1
-6.271E-1
-6.210E-1
-6.248E-1
-6.256E-1
-6.340E-1
-6.187E-1
-6.210E-1
-6.332E-1
-6.256E-1
-6.157E-1
-6.248E-1
-6.310E-1
-6.256E-1
-6.218E-1
-6.187E-1
-6.378E-1
-6.279E-1
-6.180E-1
-6.210E-1
-6.355E-1
-6.287E-1
-6.218E-1
-6.241E-1
-6.348E-1
-6.325E-1
-6.165E-1
-6.226E-1
-6.378E-1
-6.264E-1
-6.241E-1
-6.233E-1
-6.332E-1
-6.310E-1
-6.195E-1
-6.248E-1
-6.310E-1
-6.287E-1
-6.256E-1
-6.195E-1
-6.340E-1
-6.287E-1
-6.233E-1
-6.180E-1
-6.317E-1
-6.294E-1
-6.172E-1
-6.218E-1
-6.348E-1
-6.294E-1
-6.203E-1
-6.241E-1
-6.287E-1
-6.256E-1
-6.203E-1
-6.248E-1
-6.325E-1
-6.325E-1
-6.210E-1
-6.218E-1
-6.332E-1
-6.310E-1
-6.180E-1
-6.195E-1
-6.294E-1
-6.317E-1
-6.195E-1
-6.203E-1
-6.386E-1
-6.302E-1
-6.180E-1
-6.279E-1
-6.302E-1
-6.256E-1
-6.195E-1
-6.287E-1
-6.302E-1
-6.241E-1
-6.233E-1
-6.287E-1
-6.248E-1
-6.264E-1
-6.218E-1
-6.264E-1
-6.310E-1
-6.248E-1
-6.248E-1
-6.279E-1
-6.271E-1
-6.248E-1
-6.310E-1
-6.233E-1
-6.325E-1
-6.248E-1
-6.241E-1
-6.271E-1
-6.287E-1
-6.271E-1
-6.241E-1
-6.256E-1
-6.294E-1
-6.233E-1
-6.233E-1
-6.279E-1
-6.348E-1
-6.294E-1
-6.218E-1
-6.325E-1
-6.294E-1
-6.256E-1
-6.226E-1
-6.294E-1
-6.332E-1
-6.195E-1
-6.264E-1
-6.279E-1
-6.332E-1
-6.241E-1
-6.241E-1
-6.271E-1
-6.271E-1
-6.248E-1
-6.233E-1
-6.264E-1
-6.279E-1
-6.248E-1
-6.248E-1
-6.317E-1
-6.287E-1
-6.271E-1
-6.241E-1
-6.310E-1
-6.294E-1
-6.241E-1
-6.233E-1
-6.256E-1
-6.310E-1
-6.226E-1
-6.256E-1
-6.332E-1
-6.348E-1
-6.195E-1
-6.248E-1
-6.310E-1
-6.325E-1
-6.256E-1
-6.210E-1
-6.355E-1
-6.332E-1
-6.195E-1
-6.256E-1
-6.294E-1
-6.310E-1
-6.218E-1
-6.218E-1
-6.340E-1
-6.317E-1
-6.226E-1
-6.241E-1
-6.348E-1
-6.294E-1
-6.195E-1
-6.226E-1
-6.363E-1
-6.348E-1
-6.233E-1
-6.264E-1
-6.317E-1
-6.317E-1
-6.210E-1
-6.264E-1
-6.317E-1
-6.264E-1
-6.210E-1
-6.248E-1
-6.332E-1
-6.340E-1
-6.241E-1
-6.218E-1
-6.325E-1
-6.302E-1
-6.241E-1
-6.226E-1
-6.340E-1
-6.310E-1
-6.226E-1
-6.256E-1
-6.378E-1
-6.302E-1
-6.195E-1
-6.233E-1
-6.378E-1
-6.325E-1
-6.233E-1
-6.233E-1
-6.302E-1
-6.294E-1
-6.241E-1
-6.248E-1
-6.317E-1
-6.355E-1
-6.264E-1
-6.218E-1
-6.271E-1
-6.287E-1
-6.248E-1
-6.348E-1
-6.310E-1
-6.294E-1
-6.271E-1
-6.248E-1
-6.332E-1
-6.287E-1
-6.233E-1
-6.294E-1
-6.340E-1
-6.294E-1
-6.218E-1
-6.241E-1
-6.302E-1
-6.264E-1
-6.248E-1
-6.256E-1
-6.294E-1
-6.271E-1
-6.256E-1
-6.332E-1
-6.317E-1
-6.317E-1
-6.248E-1
-6.294E-1
-6.363E-1
-6.264E-1
-6.264E-1
-6.317E-1
-6.332E-1
-6.294E-1
-6.271E-1
-6.317E-1
-6.317E-1
-6.279E-1
-6.287E-1
-6.287E-1
-6.302E-1
-6.302E-1
-6.287E-1
-6.287E-1
-6.325E-1
-6.287E-1
-6.256E-1
-6.317E-1
-6.332E-1
-6.279E-1
-6.264E-1
-6.348E-1
-6.317E-1
-6.294E-1
-6.248E-1
-6.348E-1
-6.302E-1
-6.279E-1
-6.264E-1
-6.310E-1
-6.363E-1
-6.302E-1
-6.233E-1
-6.287E-1
-6.355E-1
-6.287E-1
-6.279E-1
-6.378E-1
-6.294E-1
-6.294E-1
-6.256E-1
-6.378E-1
-6.325E-1
-6.264E-1
-6.248E-1
-6.363E-1
-6.340E-1
-6.287E-1
-6.241E-1
-6.378E-1
-6.317E-1
-6.218E-1
-6.317E-1
-6.363E-1
-6.355E-1
-6.233E-1
-6.294E-1
-6.348E-1
-6.348E-1
-6.218E-1
-6.294E-1
-6.363E-1
-6.332E-1
-6.279E-1
-6.248E-1
-6.371E-1
-6.348E-1
-6.210E-1
-6.310E-1
-6.363E-1
-6.348E-1
-6.287E-1
-6.256E-1
-6.325E-1
-6.393E-1
-6.256E-1
-6.256E-1
-6.355E-1
-6.302E-1
-6.233E-1
-6.332E-1
-6.325E-1
-6.363E-1
-6.264E-1
-6.287E-1
-6.371E-1
-6.363E-1
-6.264E-1
-6.279E-1
-6.371E-1
-6.340E-1
-6.226E-1
-6.256E-1
-6.340E-1
-6.363E-1
-6.172E-1
-6.302E-1
-6.363E-1
-6.393E-1
-6.264E-1
-6.248E-1
-6.371E-1
-6.279E-1
-6.241E-1
-6.409E-1
-6.325E-1
-6.317E-1
-6.264E-1
-6.294E-1
-6.340E-1
-6.279E-1
-6.310E-1
-6.332E-1
-6.348E-1
-6.355E-1
-6.310E-1
-6.302E-1
-6.294E-1
-6.310E-1
-6.332E-1
-6.363E-1
-6.325E-1
-6.302E-1
-6.264E-1
-6.287E-1
-6.317E-1
-6.294E-1
-6.302E-1
-6.340E-1
-6.325E-1
-6.317E-1
-6.264E-1
-6.340E-1
-6.332E-1
-6.325E-1
-6.317E-1
-6.325E-1
-6.378E-1
-6.317E-1
-6.248E-1
-6.386E-1
-6.317E-1
-6.317E-1
-6.317E-1
-6.332E-1
-6.317E-1
-6.271E-1
-6.317E-1
-6.348E-1
-6.378E-1
-6.310E-1
-6.279E-1
-6.348E-1
-6.317E-1
-6.325E-1
-6.294E-1
-6.317E-1
-6.378E-1
-6.340E-1
-6.287E-1
-6.348E-1
-6.386E-1
-6.256E-1
-6.325E-1
-6.355E-1
-6.355E-1
-6.332E-1
-6.325E-1
-6.363E-1
-6.378E-1
-6.271E-1
-6.332E-1
-6.416E-1
-6.371E-1
-6.248E-1
-6.271E-1
-6.317E-1
-6.355E-1
-6.271E-1
-6.294E-1
-6.355E-1
-6.355E-1
-6.294E-1
-6.264E-1
-6.386E-1
-6.348E-1
-6.287E-1
-6.271E-1
[truncated: 26,782 more rows]
