# Supplementary material for: Improved ANAP incorporation and VCF analysis reveal details of P2X7 current facilitation and a limited conformational interplay between ATP binding and the intracellular ballast domain
Source: eLife. 2023 Jan 4;12:e82479. doi: 10.7554/eLife.82479 (PMC9859053; doi:10.7554/eLife.82479)
Supplement: Figure 4—figure supplement 1—source data 1. [file elife-82479-fig4-figsupp1-data1.zip › Figure-4_figure-supplement-1_source-data-1/Wt_antagonist/14-a.csv]

-1.953E-1
-1.808E-1
-1.831E-1
-1.953E-1
-1.999E-1
-1.945E-1
-1.869E-1
-1.961E-1
-1.984E-1
-1.945E-1
-1.915E-1
-1.961E-1
-2.037E-1
-1.961E-1
-1.877E-1
-1.999E-1
-1.999E-1
-1.953E-1
-1.930E-1
-1.961E-1
-1.991E-1
-1.961E-1
-1.892E-1
-1.953E-1
-2.029E-1
-1.953E-1
-1.923E-1
-1.976E-1
-1.999E-1
-1.961E-1
-1.884E-1
-1.999E-1
-2.007E-1
-1.984E-1
-1.877E-1
-1.984E-1
-1.976E-1
-1.953E-1
-1.915E-1
-1.968E-1
-2.007E-1
-1.961E-1
-1.884E-1
-1.976E-1
-2.007E-1
-1.968E-1
-1.900E-1
-1.968E-1
-2.014E-1
-1.984E-1
-1.915E-1
-1.976E-1
-2.022E-1
-1.976E-1
-1.907E-1
-1.968E-1
-1.991E-1
-1.991E-1
-1.930E-1
-1.953E-1
-1.999E-1
-1.953E-1
-1.923E-1
-1.945E-1
-1.984E-1
-1.945E-1
-1.900E-1
-1.976E-1
-1.984E-1
-1.930E-1
-1.907E-1
-2.007E-1
-1.976E-1
-1.892E-1
-1.930E-1
-1.968E-1
-1.999E-1
-1.945E-1
-1.930E-1
-1.968E-1
-1.968E-1
-1.923E-1
-1.915E-1
-1.999E-1
-1.976E-1
-1.938E-1
-1.938E-1
-1.999E-1
-2.007E-1
-1.915E-1
-1.930E-1
-1.999E-1
-1.968E-1
-1.938E-1
-1.892E-1
-1.976E-1
-1.999E-1
-1.915E-1
-1.930E-1
-1.999E-1
-1.976E-1
-1.961E-1
-1.915E-1
-1.968E-1
-1.999E-1
-1.923E-1
-1.915E-1
-1.984E-1
-2.014E-1
-1.923E-1
-1.900E-1
-1.976E-1
-1.976E-1
-1.945E-1
-1.907E-1
-1.945E-1
-1.961E-1
-1.938E-1
-1.945E-1
-1.923E-1
-1.991E-1
-1.938E-1
-1.923E-1
-1.923E-1
-1.991E-1
-1.938E-1
-1.938E-1
-1.945E-1
-1.953E-1
-1.938E-1
-1.915E-1
-1.968E-1
-1.953E-1
-1.938E-1
-1.915E-1
-1.945E-1
-1.938E-1
-1.915E-1
-1.907E-1
-1.953E-1
-1.953E-1
-1.953E-1
-1.892E-1
-1.945E-1
-1.961E-1
-1.945E-1
-1.923E-1
-1.953E-1
-1.923E-1
-1.945E-1
-1.877E-1
-1.953E-1
-1.961E-1
-1.961E-1
-1.884E-1
-1.938E-1
-1.945E-1
-1.923E-1
-1.869E-1
-1.961E-1
-1.930E-1
-1.923E-1
-1.915E-1
-1.907E-1
-1.953E-1
-1.900E-1
-1.938E-1
-1.953E-1
-1.953E-1
-1.938E-1
-1.907E-1
-1.938E-1
-1.938E-1
-1.930E-1
-1.884E-1
-1.923E-1
-1.976E-1
-1.930E-1
-1.884E-1
-1.953E-1
-1.938E-1
-1.900E-1
-1.877E-1
-1.938E-1
-1.968E-1
-1.953E-1
-1.938E-1
-1.938E-1
-1.930E-1
-1.945E-1
-1.923E-1
-1.915E-1
-1.953E-1
-1.923E-1
-1.915E-1
-1.938E-1
-1.961E-1
-1.953E-1
-1.900E-1
-1.945E-1
-1.938E-1
-1.877E-1
-1.945E-1
-1.953E-1
-1.938E-1
-1.884E-1
-1.892E-1
-1.945E-1
-1.953E-1
-1.892E-1
-1.892E-1
-1.984E-1
-1.999E-1
-1.877E-1
-1.900E-1
-1.961E-1
-1.945E-1
-1.907E-1
-1.907E-1
-1.945E-1
-1.984E-1
-1.884E-1
-1.892E-1
-1.930E-1
-1.968E-1
-1.907E-1
-1.907E-1
-1.961E-1
-1.923E-1
-1.877E-1
-1.884E-1
-1.976E-1
-1.945E-1
-1.854E-1
-1.923E-1
-1.968E-1
-1.938E-1
-1.877E-1
-1.900E-1
-1.968E-1
-1.984E-1
-1.907E-1
-1.892E-1
-1.930E-1
-1.953E-1
-1.900E-1
-1.892E-1
-1.968E-1
-1.945E-1
-1.862E-1
-1.900E-1
-1.976E-1
-1.968E-1
-1.907E-1
-1.877E-1
-1.984E-1
-2.007E-1
-1.862E-1
-1.884E-1
-1.945E-1
-1.953E-1
-1.839E-1
-1.930E-1
-1.945E-1
-1.945E-1
-1.839E-1
-1.869E-1
-1.953E-1
-1.915E-1
-1.938E-1
-1.877E-1
-1.907E-1
-1.945E-1
-1.823E-1
-1.907E-1
-1.938E-1
-1.907E-1
-1.892E-1
-1.862E-1
-1.968E-1
-1.915E-1
-1.846E-1
-1.915E-1
-1.900E-1
-1.976E-1
-1.854E-1
-1.869E-1
-1.953E-1
-1.915E-1
-1.892E-1
-1.915E-1
-1.945E-1
-1.991E-1
-1.854E-1
-1.915E-1
-1.907E-1
-1.945E-1
-1.884E-1
-1.930E-1
-1.961E-1
-1.884E-1
-1.877E-1
-1.892E-1
-1.900E-1
-1.900E-1
-1.862E-1
-1.930E-1
-1.938E-1
-1.923E-1
-1.900E-1
-1.869E-1
-1.892E-1
-1.961E-1
-1.831E-1
-1.930E-1
-1.884E-1
-1.930E-1
-1.869E-1
-1.923E-1
-1.945E-1
-1.877E-1
-1.846E-1
-1.923E-1
-1.900E-1
-1.923E-1
-1.915E-1
-1.907E-1
-1.938E-1
-1.900E-1
-1.846E-1
-1.961E-1
-1.884E-1
-1.831E-1
-1.892E-1
-1.945E-1
-1.877E-1
-1.877E-1
-1.854E-1
-1.953E-1
-1.923E-1
-1.854E-1
-1.907E-1
-1.923E-1
-1.877E-1
-1.877E-1
-1.862E-1
-1.961E-1
-1.877E-1
-1.862E-1
-1.923E-1
-1.915E-1
-1.923E-1
-1.869E-1
-1.892E-1
-1.923E-1
-1.923E-1
-1.831E-1
-1.869E-1
-1.953E-1
-1.923E-1
-1.862E-1
-1.862E-1
-1.915E-1
-1.862E-1
-1.862E-1
-1.900E-1
-1.961E-1
-1.877E-1
-1.884E-1
-1.907E-1
-1.930E-1
-1.900E-1
-1.854E-1
-1.846E-1
-1.953E-1
-1.869E-1
-1.877E-1
-1.877E-1
-1.945E-1
-1.877E-1
-1.877E-1
-1.877E-1
-1.892E-1
-1.862E-1
-1.862E-1
-1.869E-1
-1.930E-1
-1.892E-1
-1.831E-1
-1.907E-1
-1.892E-1
-1.884E-1
-1.839E-1
-1.930E-1
-1.923E-1
-1.877E-1
-1.862E-1
-1.892E-1
-1.907E-1
-1.862E-1
-1.854E-1
-1.915E-1
-1.877E-1
-1.869E-1
-1.877E-1
-1.930E-1
-1.915E-1
-1.877E-1
-1.869E-1
-1.877E-1
-1.915E-1
-1.900E-1
-1.839E-1
-1.892E-1
-1.907E-1
-1.869E-1
-1.862E-1
-1.900E-1
-1.884E-1
-1.869E-1
-1.831E-1
-1.884E-1
-1.923E-1
-1.869E-1
-1.831E-1
-1.923E-1
-1.884E-1
-1.884E-1
-1.862E-1
-1.892E-1
-1.930E-1
-1.839E-1
-1.846E-1
-1.900E-1
-1.923E-1
-1.877E-1
-1.839E-1
-1.930E-1
-1.900E-1
-1.869E-1
-1.877E-1
-1.915E-1
-1.884E-1
-1.862E-1
-1.900E-1
-1.923E-1
-1.892E-1
-1.846E-1
-1.846E-1
-1.892E-1
-1.915E-1
-1.846E-1
-1.846E-1
-1.915E-1
-1.892E-1
-1.854E-1
-1.831E-1
-1.900E-1
-1.923E-1
-1.846E-1
-1.854E-1
-1.892E-1
-1.846E-1
-1.808E-1
-1.923E-1
-1.907E-1
-1.839E-1
-1.839E-1
-1.915E-1
-1.930E-1
-1.869E-1
-1.793E-1
-1.945E-1
-1.915E-1
-1.846E-1
-1.816E-1
-1.877E-1
-1.907E-1
-1.846E-1
-1.839E-1
-1.892E-1
-1.892E-1
-1.869E-1
-1.846E-1
-1.915E-1
-1.907E-1
-1.816E-1
-1.801E-1
-1.907E-1
-1.907E-1
-1.846E-1
-1.839E-1
-1.900E-1
-1.961E-1
-1.823E-1
-1.869E-1
-1.892E-1
-1.907E-1
-1.816E-1
-1.816E-1
-1.915E-1
-1.892E-1
-1.823E-1
-1.831E-1
-1.953E-1
-1.930E-1
-1.808E-1
-1.808E-1
-1.900E-1
-1.907E-1
-1.785E-1
-1.839E-1
-1.915E-1
-1.915E-1
-1.823E-1
-1.793E-1
-1.884E-1
-1.862E-1
-1.801E-1
-1.839E-1
-1.907E-1
-1.892E-1
-1.808E-1
-1.846E-1
-1.892E-1
-1.900E-1
-1.793E-1
-1.823E-1
-1.900E-1
-1.877E-1
-1.808E-1
-1.801E-1
-1.907E-1
-1.862E-1
-1.816E-1
-1.816E-1
-1.915E-1
-1.869E-1
-1.831E-1
-1.877E-1
-1.915E-1
-1.869E-1
-1.808E-1
-1.831E-1
-1.907E-1
-1.869E-1
-1.793E-1
-1.846E-1
-1.923E-1
-1.900E-1
-1.778E-1
-1.839E-1
-1.907E-1
-1.854E-1
-1.808E-1
-1.816E-1
-1.892E-1
-1.846E-1
-1.793E-1
-1.808E-1
-1.884E-1
-1.869E-1
-1.816E-1
-1.831E-1
-1.877E-1
-1.877E-1
-1.755E-1
-1.846E-1
-1.930E-1
-1.862E-1
-1.808E-1
-1.808E-1
-1.907E-1
-1.869E-1
-1.793E-1
-1.831E-1
-1.900E-1
-1.907E-1
-1.801E-1
-1.831E-1
-1.907E-1
-1.892E-1
-1.793E-1
-1.823E-1
-1.923E-1
-1.892E-1
-1.793E-1
-1.823E-1
-1.900E-1
-1.869E-1
-1.770E-1
-1.846E-1
-1.915E-1
-1.877E-1
-1.778E-1
-1.900E-1
-1.884E-1
-1.785E-1
-1.816E-1
-1.923E-1
-1.900E-1
-1.808E-1
-1.816E-1
-1.892E-1
-1.892E-1
-1.793E-1
-1.823E-1
-1.930E-1
-1.869E-1
-1.793E-1
-1.854E-1
-1.915E-1
-1.877E-1
-1.793E-1
-1.785E-1
-1.907E-1
-1.869E-1
-1.785E-1
-1.778E-1
-1.869E-1
-1.846E-1
-1.816E-1
-1.808E-1
-1.877E-1
-1.884E-1
-1.808E-1
-1.778E-1
-1.877E-1
-1.846E-1
-1.808E-1
-1.801E-1
-1.915E-1
-1.854E-1
-1.793E-1
-1.823E-1
-1.884E-1
-1.869E-1
-1.808E-1
-1.785E-1
-1.907E-1
-1.846E-1
-1.762E-1
-1.823E-1
-1.877E-1
-1.854E-1
-1.801E-1
-1.778E-1
-1.900E-1
-1.877E-1
-1.747E-1
-1.801E-1
-1.900E-1
-1.869E-1
-1.801E-1
-1.816E-1
-1.877E-1
-1.862E-1
-1.793E-1
-1.770E-1
-1.900E-1
-1.816E-1
-1.793E-1
-1.816E-1
-1.907E-1
-1.808E-1
-1.770E-1
-1.801E-1
-1.907E-1
-1.862E-1
-1.770E-1
-1.778E-1
-1.915E-1
-1.846E-1
-1.762E-1
-1.785E-1
-1.892E-1
-1.869E-1
-1.747E-1
-1.793E-1
-1.923E-1
-1.793E-1
-1.770E-1
-1.808E-1
-1.907E-1
-1.839E-1
-1.778E-1
-1.793E-1
-1.930E-1
-1.846E-1
-1.762E-1
-1.770E-1
-1.915E-1
-1.839E-1
-1.778E-1
-1.808E-1
-1.923E-1
-1.808E-1
-1.762E-1
-1.801E-1
-1.892E-1
-1.808E-1
-1.709E-1
-1.793E-1
-1.923E-1
-1.816E-1
-1.740E-1
-1.793E-1
-1.877E-1
-1.831E-1
-1.755E-1
-1.801E-1
-1.900E-1
-1.839E-1
-1.755E-1
-1.785E-1
-1.877E-1
-1.839E-1
-1.755E-1
-1.778E-1
-1.907E-1
-1.816E-1
-1.762E-1
-1.816E-1
-1.877E-1
-1.808E-1
-1.724E-1
-1.846E-1
-1.816E-1
-1.785E-1
-1.801E-1
-1.862E-1
-1.839E-1
-1.747E-1
-1.816E-1
-1.854E-1
-1.869E-1
-1.778E-1
-1.793E-1
-1.877E-1
-1.862E-1
-1.793E-1
-1.785E-1
-1.846E-1
-1.839E-1
-1.778E-1
-1.793E-1
-1.839E-1
-1.846E-1
-1.755E-1
-1.793E-1
-1.839E-1
-1.884E-1
-1.770E-1
-1.778E-1
-1.816E-1
-1.823E-1
-1.770E-1
-1.801E-1
-1.846E-1
-1.823E-1
-1.785E-1
-1.778E-1
-1.877E-1
-1.877E-1
-1.762E-1
-1.770E-1
-1.869E-1
-1.823E-1
-1.747E-1
-1.762E-1
-1.793E-1
-1.877E-1
-1.785E-1
-1.770E-1
-1.831E-1
-1.839E-1
-1.762E-1
-1.770E-1
-1.823E-1
-1.862E-1
-1.762E-1
-1.778E-1
-1.823E-1
-1.823E-1
-1.778E-1
-1.778E-1
-1.839E-1
-1.816E-1
-1.747E-1
-1.755E-1
-1.846E-1
-1.831E-1
-1.724E-1
-1.755E-1
-1.869E-1
-1.839E-1
-1.694E-1
-1.778E-1
-1.862E-1
-1.778E-1
-1.732E-1
-1.793E-1
-1.869E-1
-1.816E-1
-1.747E-1
-1.816E-1
-1.862E-1
-1.846E-1
-1.732E-1
-1.823E-1
-1.869E-1
-1.808E-1
-1.762E-1
-1.755E-1
-1.854E-1
-1.816E-1
-1.717E-1
-1.801E-1
-1.923E-1
-1.831E-1
-1.740E-1
-1.808E-1
-1.907E-1
-1.793E-1
-1.747E-1
-1.778E-1
-1.869E-1
-1.808E-1
-1.732E-1
-1.778E-1
-1.877E-1
-1.846E-1
-1.724E-1
-1.770E-1
-1.884E-1
-1.823E-1
-1.740E-1
-1.732E-1
-1.869E-1
-1.793E-1
-1.747E-1
-1.785E-1
-1.869E-1
-1.816E-1
-1.732E-1
-1.778E-1
-1.892E-1
-1.778E-1
-1.740E-1
-1.755E-1
-1.884E-1
-1.816E-1
-1.762E-1
-1.762E-1
-1.854E-1
-1.801E-1
-1.762E-1
-1.770E-1
-1.801E-1
-1.785E-1
-1.793E-1
-1.846E-1
-1.839E-1
-1.762E-1
-1.762E-1
-1.823E-1
-1.808E-1
-1.778E-1
-1.724E-1
-1.808E-1
-1.785E-1
-1.778E-1
-1.785E-1
-1.823E-1
-1.854E-1
-1.747E-1
-1.785E-1
-1.801E-1
-1.839E-1
-1.747E-1
-1.770E-1
-1.831E-1
-1.808E-1
-1.732E-1
-1.732E-1
-1.793E-1
-1.801E-1
-1.762E-1
-1.755E-1
-1.793E-1
-1.831E-1
-1.785E-1
-1.778E-1
-1.793E-1
-1.816E-1
-1.762E-1
-1.740E-1
-1.778E-1
-1.823E-1
-1.740E-1
-1.747E-1
-1.823E-1
-1.846E-1
-1.732E-1
-1.762E-1
-1.831E-1
-1.854E-1
-1.747E-1
-1.740E-1
-1.801E-1
-1.801E-1
-1.732E-1
-1.793E-1
-1.785E-1
-1.808E-1
-1.724E-1
-1.732E-1
-1.793E-1
-1.816E-1
-1.770E-1
-1.755E-1
-1.778E-1
-1.801E-1
-1.770E-1
-1.755E-1
-1.869E-1
-1.785E-1
-1.701E-1
-1.793E-1
-1.823E-1
-1.785E-1
-1.732E-1
-1.785E-1
-1.846E-1
-1.793E-1
-1.747E-1
-1.762E-1
-1.839E-1
-1.770E-1
-1.747E-1
-1.778E-1
-1.862E-1
-1.831E-1
-1.701E-1
-1.701E-1
-1.831E-1
-1.816E-1
-1.724E-1
-1.755E-1
-1.808E-1
-1.808E-1
-1.755E-1
-1.747E-1
-1.854E-1
-1.823E-1
-1.755E-1
-1.747E-1
-1.862E-1
-1.801E-1
-1.717E-1
-1.747E-1
-1.831E-1
-1.785E-1
-1.709E-1
-1.778E-1
-1.801E-1
-1.793E-1
-1.709E-1
-1.724E-1
-1.877E-1
-1.793E-1
-1.717E-1
-1.740E-1
-1.823E-1
-1.816E-1
-1.747E-1
-1.762E-1
-1.801E-1
-1.823E-1
-1.709E-1
-1.762E-1
-1.846E-1
-1.801E-1
-1.709E-1
-1.740E-1
-1.823E-1
-1.785E-1
-1.694E-1
-1.740E-1
-1.808E-1
-1.793E-1
-1.717E-1
-1.793E-1
-1.770E-1
-1.747E-1
-1.747E-1
-1.816E-1
-1.793E-1
-1.762E-1
-1.762E-1
-1.793E-1
-1.793E-1
-1.755E-1
-1.755E-1
-1.793E-1
-1.808E-1
-1.778E-1
-1.717E-1
-1.778E-1
-1.793E-1
-1.740E-1
-1.747E-1
-1.793E-1
-1.785E-1
-1.747E-1
-1.717E-1
-1.778E-1
-1.785E-1
-1.755E-1
-1.747E-1
-1.793E-1
-1.816E-1
-1.770E-1
-1.747E-1
-1.793E-1
-1.778E-1
-1.740E-1
-1.709E-1
-1.785E-1
-1.801E-1
-1.762E-1
-1.762E-1
-1.762E-1
-1.801E-1
-1.770E-1
-1.762E-1
-1.755E-1
-1.762E-1
-1.762E-1
-1.701E-1
-1.770E-1
-1.793E-1
-1.724E-1
-1.740E-1
-1.778E-1
-1.793E-1
-1.747E-1
-1.724E-1
-1.770E-1
-1.778E-1
-1.755E-1
-1.724E-1
-1.793E-1
-1.778E-1
-1.747E-1
-1.717E-1
-1.808E-1
-1.755E-1
-1.740E-1
-1.701E-1
-1.785E-1
-1.793E-1
-1.701E-1
-1.740E-1
-1.816E-1
-1.778E-1
-1.747E-1
-1.747E-1
-1.808E-1
-1.755E-1
-1.740E-1
-1.717E-1
-1.778E-1
-1.762E-1
-1.747E-1
-1.740E-1
-1.816E-1
-1.770E-1
-1.694E-1
-1.732E-1
-1.816E-1
-1.755E-1
-1.717E-1
-1.740E-1
-1.816E-1
-1.732E-1
-1.717E-1
-1.709E-1
-1.823E-1
-1.785E-1
-1.732E-1
-1.724E-1
-1.801E-1
-1.793E-1
-1.724E-1
-1.678E-1
-1.801E-1
-1.770E-1
-1.694E-1
-1.717E-1
-1.808E-1
-1.755E-1
-1.717E-1
-1.732E-1
-1.785E-1
-1.785E-1
-1.717E-1
-1.701E-1
-1.808E-1
-1.762E-1
-1.709E-1
-1.709E-1
-1.808E-1
-1.801E-1
-1.709E-1
-1.694E-1
-1.793E-1
-1.793E-1
-1.686E-1
-1.709E-1
-1.770E-1
-1.740E-1
-1.747E-1
-1.740E-1
-1.808E-1
-1.724E-1
-1.717E-1
-1.724E-1
-1.770E-1
-1.694E-1
-1.717E-1
-1.747E-1
-1.793E-1
-1.762E-1
-1.717E-1
-1.755E-1
-1.762E-1
-1.762E-1
-1.701E-1
-1.778E-1
-1.770E-1
-1.740E-1
-1.709E-1
-1.747E-1
-1.770E-1
-1.724E-1
-1.709E-1
-1.793E-1
-1.755E-1
-1.724E-1
-1.732E-1
-1.740E-1
-1.793E-1
-1.755E-1
-1.717E-1
-1.762E-1
-1.747E-1
-1.732E-1
-1.717E-1
-1.770E-1
-1.747E-1
-1.732E-1
-1.732E-1
-1.732E-1
-1.762E-1
-1.724E-1
-1.701E-1
-1.740E-1
-1.762E-1
-1.717E-1
-1.717E-1
-1.724E-1
-1.770E-1
-1.724E-1
-1.701E-1
-1.732E-1
-1.778E-1
-1.724E-1
-1.656E-1
-1.740E-1
-1.762E-1
-1.778E-1
-1.740E-1
-1.762E-1
-1.747E-1
-1.732E-1
-1.694E-1
-1.762E-1
-1.770E-1
-1.686E-1
-1.701E-1
-1.785E-1
-1.808E-1
-1.678E-1
-1.717E-1
-1.770E-1
-1.801E-1
-1.709E-1
-1.694E-1
-1.801E-1
-1.785E-1
-1.709E-1
-1.694E-1
-1.785E-1
-1.740E-1
-1.717E-1
-1.686E-1
-1.762E-1
-1.740E-1
-1.701E-1
-1.717E-1
-1.762E-1
-1.762E-1
-1.694E-1
-1.701E-1
-1.778E-1
-1.755E-1
-1.701E-1
-1.686E-1
-1.778E-1
-1.762E-1
-1.709E-1
-1.694E-1
-1.785E-1
-1.747E-1
-1.724E-1
-1.686E-1
-1.770E-1
-1.747E-1
-1.701E-1
-1.694E-1
-1.770E-1
-1.724E-1
-1.701E-1
-1.701E-1
-1.785E-1
-1.755E-1
-1.686E-1
-1.656E-1
-1.793E-1
-1.709E-1
-1.663E-1
-1.678E-1
-1.762E-1
-1.724E-1
-1.671E-1
-1.678E-1
-1.778E-1
-1.770E-1
-1.709E-1
-1.656E-1
-1.762E-1
-1.770E-1
-1.686E-1
-1.747E-1
-1.740E-1
-1.709E-1
-1.678E-1
-1.717E-1
-1.762E-1
-1.701E-1
-1.671E-1
-1.701E-1
-1.762E-1
-1.717E-1
-1.701E-1
-1.732E-1
-1.747E-1
-1.709E-1
-1.686E-1
-1.709E-1
-1.762E-1
-1.701E-1
-1.671E-1
-1.724E-1
-1.740E-1
-1.717E-1
-1.701E-1
-1.740E-1
-1.740E-1
-1.709E-1
-1.686E-1
-1.732E-1
-1.770E-1
-1.686E-1
-1.701E-1
-1.701E-1
-1.740E-1
-1.732E-1
-1.701E-1
-1.717E-1
-1.747E-1
-1.686E-1
-1.701E-1
-1.694E-1
-1.747E-1
-1.709E-1
-1.686E-1
-1.747E-1
-1.709E-1
-1.694E-1
-1.686E-1
-1.740E-1
-1.762E-1
-1.709E-1
-1.671E-1
-1.724E-1
-1.740E-1
-1.717E-1
-1.694E-1
-1.709E-1
-1.724E-1
-1.694E-1
-1.686E-1
-1.678E-1
-1.770E-1
-1.717E-1
-1.709E-1
-1.732E-1
-1.732E-1
-1.648E-1
-1.701E-1
-1.747E-1
-1.732E-1
-1.671E-1
-1.717E-1
-1.740E-1
-1.747E-1
-1.686E-1
-1.671E-1
-1.785E-1
-1.778E-1
-1.648E-1
-1.686E-1
-1.747E-1
-1.709E-1
-1.648E-1
-1.671E-1
-1.755E-1
-1.732E-1
-1.663E-1
-1.686E-1
-1.755E-1
-1.740E-1
-1.656E-1
-1.686E-1
-1.724E-1
-1.724E-1
-1.678E-1
-1.671E-1
-1.755E-1
-1.762E-1
-1.656E-1
-1.678E-1
-1.762E-1
-1.732E-1
-1.648E-1
-1.671E-1
-1.755E-1
-1.747E-1
-1.709E-1
-1.678E-1
-1.747E-1
-1.732E-1
-1.640E-1
-1.671E-1
-1.740E-1
-1.740E-1
-1.671E-1
-1.686E-1
-1.724E-1
-1.747E-1
-1.656E-1
-1.701E-1
-1.732E-1
-1.740E-1
-1.656E-1
-1.648E-1
-1.724E-1
-1.740E-1
-1.663E-1
-1.648E-1
-1.740E-1
-1.724E-1
-1.663E-1
-1.717E-1
-1.694E-1
-1.732E-1
-1.671E-1
-1.709E-1
-1.732E-1
-1.709E-1
-1.671E-1
-1.709E-1
-1.724E-1
-1.709E-1
-1.648E-1
-1.717E-1
-1.740E-1
-1.717E-1
-1.656E-1
-1.740E-1
-1.717E-1
-1.701E-1
-1.686E-1
-1.740E-1
-1.740E-1
-1.709E-1
-1.640E-1
-1.686E-1
-1.732E-1
-1.717E-1
-1.678E-1
-1.701E-1
-1.694E-1
-1.701E-1
-1.694E-1
-1.686E-1
-1.694E-1
-1.686E-1
-1.656E-1
-1.694E-1
-1.709E-1
-1.686E-1
-1.633E-1
-1.671E-1
-1.740E-1
-1.678E-1
-1.656E-1
-1.678E-1
-1.762E-1
-1.701E-1
-1.648E-1
-1.694E-1
-1.701E-1
-1.701E-1
-1.633E-1
-1.701E-1
-1.717E-1
-1.701E-1
-1.686E-1
-1.686E-1
-1.740E-1
-1.701E-1
-1.671E-1
-1.701E-1
-1.740E-1
-1.686E-1
-1.671E-1
-1.694E-1
-1.755E-1
-1.678E-1
-1.625E-1
-1.724E-1
-1.686E-1
-1.663E-1
-1.671E-1
-1.747E-1
-1.694E-1
-1.694E-1
-1.648E-1
-1.724E-1
-1.694E-1
-1.633E-1
-1.663E-1
-1.740E-1
-1.717E-1
-1.656E-1
-1.648E-1
-1.747E-1
-1.717E-1
-1.678E-1
-1.625E-1
-1.724E-1
-1.686E-1
-1.640E-1
-1.678E-1
-1.717E-1
-1.694E-1
-1.663E-1
-1.701E-1
-1.709E-1
-1.686E-1
-1.671E-1
-1.656E-1
-1.740E-1
-1.709E-1
-1.640E-1
-1.648E-1
-1.740E-1
-1.701E-1
-1.640E-1
-1.602E-1
-1.724E-1
-1.701E-1
-1.648E-1
-1.640E-1
-1.732E-1
-1.717E-1
-1.625E-1
-1.678E-1
-1.747E-1
-1.717E-1
-1.656E-1
-1.640E-1
-1.717E-1
-1.694E-1
-1.625E-1
-1.625E-1
-1.724E-1
-1.709E-1
-1.625E-1
-1.625E-1
-1.717E-1
-1.709E-1
-1.625E-1
-1.633E-1
-1.732E-1
-1.663E-1
-1.656E-1
-1.694E-1
-1.717E-1
-1.640E-1
-1.640E-1
-1.671E-1
-1.732E-1
-1.686E-1
-1.671E-1
-1.701E-1
-1.709E-1
-1.701E-1
-1.648E-1
-1.678E-1
-1.701E-1
-1.671E-1
-1.640E-1
-1.686E-1
-1.686E-1
-1.709E-1
-1.602E-1
-1.694E-1
-1.701E-1
-1.656E-1
-1.625E-1
-1.694E-1
-1.701E-1
-1.663E-1
-1.625E-1
-1.686E-1
-1.740E-1
-1.686E-1
-1.595E-1
-1.656E-1
-1.709E-1
-1.671E-1
-1.617E-1
-1.663E-1
-1.709E-1
-1.694E-1
-1.656E-1
-1.686E-1
-1.701E-1
-1.678E-1
-1.625E-1
-1.671E-1
-1.717E-1
-1.671E-1
-1.595E-1
-1.686E-1
-1.717E-1
-1.701E-1
-1.617E-1
-1.694E-1
-1.694E-1
-1.656E-1
-1.610E-1
-1.648E-1
-1.678E-1
-1.648E-1
-1.610E-1
-1.671E-1
-1.717E-1
-1.686E-1
-1.617E-1
-1.701E-1
-1.694E-1
-1.640E-1
-1.625E-1
-1.724E-1
-1.717E-1
-1.610E-1
-1.595E-1
-1.724E-1
-1.732E-1
-1.656E-1
-1.572E-1
-1.724E-1
-1.701E-1
-1.633E-1
-1.617E-1
-1.694E-1
-1.701E-1
-1.625E-1
-1.625E-1
-1.709E-1
-1.724E-1
-1.617E-1
-1.595E-1
-1.709E-1
-1.709E-1
-1.633E-1
-1.610E-1
-1.701E-1
-1.709E-1
-1.633E-1
-1.610E-1
-1.701E-1
-1.717E-1
-1.617E-1
-1.610E-1
-1.724E-1
-1.678E-1
-1.633E-1
-1.595E-1
-1.709E-1
-1.717E-1
-1.617E-1
-1.587E-1
-1.709E-1
-1.709E-1
-1.617E-1
-1.602E-1
-1.724E-1
-1.770E-1
-1.640E-1
-1.602E-1
-1.694E-1
-1.709E-1
-1.640E-1
-1.610E-1
-1.701E-1
-1.709E-1
-1.617E-1
-1.610E-1
-1.724E-1
-1.717E-1
-1.656E-1
-1.579E-1
-1.724E-1
-1.717E-1
-1.610E-1
-1.648E-1
-1.724E-1
-1.686E-1
-1.610E-1
-1.633E-1
-1.724E-1
-1.648E-1
-1.587E-1
-1.656E-1
-1.724E-1
-1.656E-1
-1.579E-1
-1.625E-1
-1.717E-1
-1.648E-1
-1.602E-1
-1.648E-1
-1.724E-1
-1.663E-1
-1.610E-1
-1.617E-1
-1.762E-1
-1.671E-1
-1.602E-1
-1.610E-1
-1.709E-1
-1.663E-1
-1.564E-1
-1.633E-1
-1.709E-1
-1.633E-1
-1.587E-1
-1.648E-1
-1.717E-1
-1.656E-1
-1.534E-1
-1.656E-1
-1.747E-1
-1.648E-1
-1.579E-1
-1.656E-1
-1.709E-1
-1.663E-1
-1.595E-1
-1.625E-1
-1.709E-1
-1.640E-1
-1.579E-1
-1.648E-1
-1.686E-1
-1.633E-1
-1.579E-1
-1.648E-1
-1.740E-1
-1.648E-1
-1.534E-1
-1.617E-1
-1.717E-1
-1.633E-1
-1.587E-1
-1.678E-1
-1.709E-1
-1.671E-1
-1.564E-1
-1.617E-1
-1.724E-1
-1.602E-1
-1.587E-1
-1.686E-1
-1.709E-1
-1.602E-1
-1.579E-1
-1.633E-1
-1.709E-1
-1.617E-1
-1.556E-1
-1.694E-1
-1.717E-1
-1.610E-1
-1.595E-1
-1.686E-1
-1.732E-1
-1.625E-1
-1.595E-1
-1.678E-1
-1.717E-1
-1.579E-1
-1.587E-1
-1.686E-1
-1.678E-1
-1.587E-1
-1.579E-1
-1.709E-1
-1.717E-1
-1.595E-1
-1.579E-1
-1.671E-1
-1.701E-1
-1.579E-1
-1.556E-1
-1.686E-1
-1.724E-1
-1.610E-1
-1.579E-1
-1.686E-1
-1.724E-1
-1.610E-1
-1.564E-1
-1.709E-1
-1.732E-1
-1.625E-1
-1.556E-1
-1.671E-1
-1.747E-1
-1.595E-1
-1.541E-1
-1.663E-1
-1.732E-1
-1.602E-1
-1.564E-1
-1.656E-1
-1.740E-1
-1.587E-1
-1.556E-1
-1.694E-1
-1.709E-1
-1.587E-1
-1.572E-1
-1.701E-1
-1.724E-1
-1.625E-1
-1.625E-1
-1.671E-1
-1.671E-1
-1.572E-1
-1.648E-1
-1.732E-1
-1.656E-1
-1.534E-1
-1.656E-1
-1.755E-1
-1.678E-1
-1.549E-1
-1.610E-1
-1.717E-1
-1.617E-1
-1.549E-1
-1.648E-1
-1.709E-1
-1.648E-1
-1.579E-1
-1.648E-1
-1.701E-1
-1.617E-1
-1.556E-1
-1.633E-1
-1.709E-1
-1.686E-1
-1.587E-1
-1.640E-1
-1.717E-1
-1.663E-1
-1.564E-1
-1.610E-1
-1.701E-1
-1.640E-1
-1.579E-1
-1.640E-1
-1.709E-1
-1.625E-1
-1.526E-1
-1.640E-1
-1.701E-1
-1.663E-1
-1.541E-1
-1.633E-1
-1.724E-1
-1.648E-1
-1.556E-1
-1.617E-1
-1.701E-1
-1.648E-1
-1.556E-1
-1.595E-1
-1.724E-1
-1.648E-1
-1.534E-1
-1.656E-1
-1.724E-1
-1.633E-1
-1.541E-1
-1.602E-1
-1.694E-1
-1.625E-1
-1.549E-1
-1.648E-1
-1.709E-1
-1.556E-1
-1.518E-1
-1.663E-1
-1.709E-1
-1.595E-1
-1.534E-1
-1.640E-1
-1.724E-1
-1.625E-1
-1.534E-1
-1.671E-1
-1.701E-1
-1.633E-1
-1.549E-1
-1.663E-1
-1.694E-1
-1.564E-1
-1.564E-1
-1.671E-1
-1.701E-1
-1.572E-1
-1.518E-1
-1.648E-1
-1.686E-1
-1.587E-1
-1.518E-1
-1.633E-1
-1.717E-1
-1.564E-1
-1.572E-1
-1.663E-1
-1.694E-1
-1.595E-1
-1.534E-1
-1.640E-1
-1.709E-1
-1.602E-1
-1.526E-1
-1.663E-1
-1.686E-1
-1.602E-1
-1.556E-1
-1.648E-1
-1.732E-1
-1.564E-1
-1.534E-1
-1.625E-1
-1.678E-1
-1.579E-1
-1.556E-1
-1.656E-1
-1.709E-1
-1.587E-1
-1.556E-1
-1.656E-1
-1.663E-1
-1.564E-1
-1.541E-1
-1.686E-1
-1.717E-1
-1.579E-1
-1.564E-1
-1.656E-1
-1.709E-1
-1.587E-1
-1.534E-1
-1.686E-1
-1.602E-1
-1.495E-1
-1.625E-1
-1.671E-1
-1.633E-1
-1.556E-1
-1.633E-1
-1.701E-1
-1.602E-1
-1.503E-1
-1.625E-1
-1.678E-1
-1.663E-1
-1.541E-1
-1.602E-1
-1.663E-1
-1.602E-1
-1.534E-1
-1.587E-1
-1.686E-1
-1.595E-1
-1.534E-1
-1.617E-1
-1.678E-1
-1.640E-1
-1.526E-1
-1.625E-1
-1.686E-1
-1.656E-1
-1.534E-1
-1.617E-1
-1.717E-1
-1.648E-1
-1.526E-1
-1.602E-1
-1.663E-1
-1.648E-1
-1.488E-1
-1.617E-1
-1.663E-1
-1.617E-1
-1.526E-1
-1.610E-1
-1.648E-1
-1.633E-1
-1.541E-1
-1.572E-1
-1.678E-1
-1.625E-1
-1.564E-1
-1.602E-1
-1.678E-1
-1.602E-1
-1.541E-1
-1.602E-1
-1.671E-1
-1.595E-1
-1.526E-1
-1.602E-1
-1.663E-1
-1.587E-1
-1.541E-1
-1.610E-1
-1.694E-1
-1.617E-1
-1.541E-1
-1.686E-1
-1.663E-1
-1.564E-1
-1.526E-1
-1.640E-1
-1.656E-1
-1.587E-1
-1.518E-1
-1.633E-1
-1.686E-1
-1.526E-1
-1.534E-1
-1.625E-1
-1.656E-1
-1.564E-1
-1.556E-1
-1.663E-1
-1.640E-1
-1.556E-1
[truncated: 26,782 more rows]
