# Supplementary material for: Improved ANAP incorporation and VCF analysis reveal details of P2X7 current facilitation and a limited conformational interplay between ATP binding and the intracellular ballast domain
Source: eLife. 2023 Jan 4;12:e82479. doi: 10.7554/eLife.82479 (PMC9859053; doi:10.7554/eLife.82479)
Supplement: Figure 4—figure supplement 1—source data 1. [file elife-82479-fig4-figsupp1-data1.zip › Figure-4_figure-supplement-1_source-data-1/Wt_antagonist/18-a.csv]

-2.373E-1
-2.281E-1
-2.357E-1
-2.434E-1
-2.441E-1
-2.403E-1
-2.419E-1
-2.441E-1
-2.457E-1
-2.441E-1
-2.441E-1
-2.464E-1
-2.434E-1
-2.441E-1
-2.434E-1
-2.449E-1
-2.457E-1
-2.426E-1
-2.426E-1
-2.472E-1
-2.464E-1
-2.411E-1
-2.434E-1
-2.495E-1
-2.441E-1
-2.434E-1
-2.449E-1
-2.449E-1
-2.457E-1
-2.403E-1
-2.464E-1
-2.464E-1
-2.441E-1
-2.426E-1
-2.419E-1
-2.472E-1
-2.480E-1
-2.426E-1
-2.449E-1
-2.472E-1
-2.449E-1
-2.426E-1
-2.434E-1
-2.495E-1
-2.480E-1
-2.426E-1
-2.434E-1
-2.495E-1
-2.457E-1
-2.380E-1
-2.434E-1
-2.472E-1
-2.464E-1
-2.426E-1
-2.441E-1
-2.495E-1
-2.457E-1
-2.426E-1
-2.434E-1
-2.480E-1
-2.457E-1
-2.426E-1
-2.434E-1
-2.502E-1
-2.434E-1
-2.411E-1
-2.457E-1
-2.457E-1
-2.441E-1
-2.411E-1
-2.480E-1
-2.472E-1
-2.441E-1
-2.396E-1
-2.464E-1
-2.472E-1
-2.441E-1
-2.441E-1
-2.480E-1
-2.457E-1
-2.434E-1
-2.426E-1
-2.464E-1
-2.472E-1
-2.434E-1
-2.411E-1
-2.480E-1
-2.464E-1
-2.434E-1
-2.457E-1
-2.487E-1
-2.449E-1
-2.434E-1
-2.434E-1
-2.457E-1
-2.480E-1
-2.441E-1
-2.441E-1
-2.464E-1
-2.487E-1
-2.426E-1
-2.441E-1
-2.487E-1
-2.487E-1
-2.434E-1
-2.441E-1
-2.495E-1
-2.449E-1
-2.441E-1
-2.480E-1
-2.464E-1
-2.510E-1
-2.396E-1
-2.457E-1
-2.472E-1
-2.457E-1
-2.441E-1
-2.426E-1
-2.472E-1
-2.457E-1
-2.434E-1
-2.449E-1
-2.487E-1
-2.487E-1
-2.457E-1
-2.426E-1
-2.457E-1
-2.449E-1
-2.426E-1
-2.449E-1
-2.457E-1
-2.472E-1
-2.419E-1
-2.449E-1
-2.480E-1
-2.480E-1
-2.411E-1
-2.434E-1
-2.487E-1
-2.449E-1
-2.434E-1
-2.434E-1
-2.480E-1
-2.487E-1
-2.396E-1
-2.434E-1
-2.472E-1
-2.472E-1
-2.403E-1
-2.464E-1
-2.480E-1
-2.472E-1
-2.434E-1
-2.434E-1
-2.480E-1
-2.464E-1
-2.419E-1
-2.426E-1
-2.487E-1
-2.464E-1
-2.441E-1
-2.419E-1
-2.502E-1
-2.480E-1
-2.403E-1
-2.457E-1
-2.487E-1
-2.464E-1
-2.426E-1
-2.449E-1
-2.480E-1
-2.457E-1
-2.426E-1
-2.449E-1
-2.457E-1
-2.457E-1
-2.434E-1
-2.441E-1
-2.464E-1
-2.480E-1
-2.411E-1
-2.449E-1
-2.472E-1
-2.464E-1
-2.434E-1
-2.419E-1
-2.472E-1
-2.472E-1
-2.426E-1
-2.441E-1
-2.472E-1
-2.472E-1
-2.426E-1
-2.426E-1
-2.457E-1
-2.495E-1
-2.434E-1
-2.411E-1
-2.472E-1
-2.457E-1
-2.457E-1
-2.441E-1
-2.480E-1
-2.426E-1
-2.434E-1
-2.472E-1
-2.457E-1
-2.464E-1
-2.434E-1
-2.449E-1
-2.472E-1
-2.464E-1
-2.441E-1
-2.441E-1
-2.472E-1
-2.449E-1
-2.434E-1
-2.464E-1
-2.480E-1
-2.457E-1
-2.419E-1
-2.480E-1
-2.464E-1
-2.449E-1
-2.411E-1
-2.434E-1
-2.480E-1
-2.464E-1
-2.426E-1
-2.441E-1
-2.449E-1
-2.441E-1
-2.419E-1
-2.457E-1
-2.472E-1
-2.449E-1
-2.434E-1
-2.464E-1
-2.472E-1
-2.472E-1
-2.411E-1
-2.457E-1
-2.457E-1
-2.441E-1
-2.457E-1
-2.434E-1
-2.480E-1
-2.480E-1
-2.434E-1
-2.434E-1
-2.441E-1
-2.457E-1
-2.441E-1
-2.434E-1
-2.457E-1
-2.426E-1
-2.419E-1
-2.419E-1
-2.472E-1
-2.472E-1
-2.411E-1
-2.426E-1
-2.449E-1
-2.457E-1
-2.411E-1
-2.441E-1
-2.487E-1
-2.480E-1
-2.396E-1
-2.449E-1
-2.449E-1
-2.449E-1
-2.449E-1
-2.457E-1
-2.457E-1
-2.464E-1
-2.434E-1
-2.434E-1
-2.472E-1
-2.449E-1
-2.403E-1
-2.457E-1
-2.464E-1
-2.449E-1
-2.419E-1
-2.419E-1
-2.464E-1
-2.441E-1
-2.411E-1
-2.449E-1
-2.472E-1
-2.472E-1
-2.472E-1
-2.426E-1
-2.464E-1
-2.457E-1
-2.441E-1
-2.449E-1
-2.457E-1
-2.457E-1
-2.441E-1
-2.434E-1
-2.487E-1
-2.457E-1
-2.419E-1
-2.449E-1
-2.441E-1
-2.449E-1
-2.449E-1
-2.434E-1
-2.464E-1
-2.434E-1
-2.403E-1
-2.457E-1
-2.464E-1
-2.472E-1
-2.434E-1
-2.464E-1
-2.457E-1
-2.457E-1
-2.434E-1
-2.472E-1
-2.472E-1
-2.449E-1
-2.411E-1
-2.419E-1
-2.457E-1
-2.441E-1
-2.434E-1
-2.434E-1
-2.441E-1
-2.449E-1
-2.472E-1
-2.472E-1
-2.457E-1
-2.434E-1
-2.434E-1
-2.449E-1
-2.449E-1
-2.434E-1
-2.411E-1
-2.434E-1
-2.457E-1
-2.441E-1
-2.426E-1
-2.472E-1
-2.434E-1
-2.449E-1
-2.441E-1
-2.464E-1
-2.441E-1
-2.419E-1
-2.426E-1
-2.441E-1
-2.441E-1
-2.419E-1
-2.441E-1
-2.449E-1
-2.472E-1
-2.419E-1
-2.434E-1
-2.449E-1
-2.457E-1
-2.426E-1
-2.434E-1
-2.457E-1
-2.472E-1
-2.464E-1
-2.441E-1
-2.441E-1
-2.441E-1
-2.441E-1
-2.419E-1
-2.434E-1
-2.441E-1
-2.449E-1
-2.434E-1
-2.480E-1
-2.449E-1
-2.434E-1
-2.449E-1
-2.464E-1
-2.434E-1
-2.434E-1
-2.411E-1
-2.449E-1
-2.441E-1
-2.457E-1
-2.434E-1
-2.411E-1
-2.449E-1
-2.449E-1
-2.449E-1
-2.434E-1
-2.441E-1
-2.449E-1
-2.441E-1
-2.441E-1
-2.411E-1
-2.419E-1
-2.464E-1
-2.434E-1
-2.434E-1
-2.411E-1
-2.419E-1
-2.449E-1
-2.426E-1
-2.419E-1
-2.480E-1
-2.464E-1
-2.434E-1
-2.426E-1
-2.464E-1
-2.434E-1
-2.403E-1
-2.434E-1
-2.464E-1
-2.464E-1
-2.434E-1
-2.449E-1
-2.464E-1
-2.441E-1
-2.434E-1
-2.426E-1
-2.449E-1
-2.434E-1
-2.441E-1
-2.434E-1
-2.464E-1
-2.449E-1
-2.419E-1
-2.457E-1
-2.464E-1
-2.419E-1
-2.426E-1
-2.426E-1
-2.480E-1
-2.464E-1
-2.426E-1
-2.426E-1
-2.464E-1
-2.449E-1
-2.411E-1
-2.457E-1
-2.472E-1
-2.441E-1
-2.419E-1
-2.457E-1
-2.441E-1
-2.441E-1
-2.419E-1
-2.441E-1
-2.480E-1
-2.441E-1
-2.403E-1
-2.419E-1
-2.449E-1
-2.441E-1
-2.419E-1
-2.441E-1
-2.449E-1
-2.457E-1
-2.411E-1
-2.441E-1
-2.441E-1
-2.434E-1
-2.411E-1
-2.449E-1
-2.441E-1
-2.403E-1
-2.434E-1
-2.464E-1
-2.441E-1
-2.396E-1
-2.464E-1
-2.449E-1
-2.441E-1
-2.449E-1
-2.411E-1
-2.441E-1
-2.480E-1
-2.426E-1
-2.419E-1
-2.449E-1
-2.464E-1
-2.434E-1
-2.403E-1
-2.472E-1
-2.449E-1
-2.411E-1
-2.426E-1
-2.434E-1
-2.472E-1
-2.411E-1
-2.426E-1
-2.472E-1
-2.457E-1
-2.426E-1
-2.426E-1
-2.472E-1
-2.457E-1
-2.426E-1
-2.419E-1
-2.441E-1
-2.441E-1
-2.449E-1
-2.434E-1
-2.434E-1
-2.472E-1
-2.419E-1
-2.426E-1
-2.457E-1
-2.449E-1
-2.403E-1
-2.419E-1
-2.434E-1
-2.434E-1
-2.403E-1
-2.426E-1
-2.441E-1
-2.449E-1
-2.419E-1
-2.441E-1
-2.426E-1
-2.426E-1
-2.441E-1
-2.403E-1
-2.441E-1
-2.426E-1
-2.426E-1
-2.449E-1
-2.434E-1
-2.457E-1
-2.419E-1
-2.441E-1
-2.449E-1
-2.449E-1
-2.457E-1
-2.441E-1
-2.426E-1
-2.441E-1
-2.411E-1
-2.403E-1
-2.426E-1
-2.464E-1
-2.419E-1
-2.434E-1
-2.411E-1
-2.449E-1
-2.434E-1
-2.426E-1
-2.426E-1
-2.411E-1
-2.419E-1
-2.411E-1
-2.441E-1
-2.441E-1
-2.426E-1
-2.419E-1
-2.457E-1
-2.441E-1
-2.419E-1
-2.419E-1
-2.419E-1
-2.434E-1
-2.419E-1
-2.396E-1
-2.411E-1
-2.426E-1
-2.449E-1
-2.419E-1
-2.396E-1
-2.426E-1
-2.434E-1
-2.426E-1
-2.426E-1
-2.464E-1
-2.411E-1
-2.419E-1
-2.441E-1
-2.411E-1
-2.411E-1
-2.426E-1
-2.396E-1
-2.419E-1
-2.426E-1
-2.411E-1
-2.441E-1
-2.419E-1
-2.449E-1
-2.441E-1
-2.403E-1
-2.449E-1
-2.434E-1
-2.403E-1
-2.449E-1
-2.449E-1
-2.426E-1
-2.426E-1
-2.441E-1
-2.426E-1
-2.441E-1
-2.380E-1
-2.441E-1
-2.457E-1
-2.419E-1
-2.411E-1
-2.449E-1
-2.441E-1
-2.426E-1
-2.403E-1
-2.441E-1
-2.434E-1
-2.380E-1
-2.434E-1
-2.457E-1
-2.457E-1
-2.411E-1
-2.388E-1
-2.457E-1
-2.441E-1
-2.426E-1
-2.388E-1
-2.426E-1
-2.449E-1
-2.419E-1
-2.419E-1
-2.434E-1
-2.411E-1
-2.426E-1
-2.403E-1
-2.434E-1
-2.457E-1
-2.396E-1
-2.403E-1
-2.426E-1
-2.434E-1
-2.419E-1
-2.365E-1
-2.457E-1
-2.449E-1
-2.403E-1
-2.373E-1
-2.434E-1
-2.457E-1
-2.403E-1
-2.419E-1
-2.419E-1
-2.472E-1
-2.419E-1
-2.396E-1
-2.441E-1
-2.434E-1
-2.411E-1
-2.403E-1
-2.449E-1
-2.464E-1
-2.411E-1
-2.396E-1
-2.426E-1
-2.434E-1
-2.380E-1
-2.396E-1
-2.464E-1
-2.426E-1
-2.388E-1
-2.396E-1
-2.434E-1
-2.426E-1
-2.411E-1
-2.403E-1
-2.449E-1
-2.419E-1
-2.411E-1
-2.396E-1
-2.457E-1
-2.441E-1
-2.380E-1
-2.403E-1
-2.426E-1
-2.449E-1
-2.411E-1
-2.403E-1
-2.480E-1
-2.449E-1
-2.396E-1
-2.403E-1
-2.449E-1
-2.441E-1
-2.373E-1
-2.411E-1
-2.457E-1
-2.426E-1
-2.396E-1
-2.396E-1
-2.457E-1
-2.434E-1
-2.388E-1
-2.426E-1
-2.441E-1
-2.457E-1
-2.388E-1
-2.396E-1
-2.457E-1
-2.426E-1
-2.388E-1
-2.441E-1
-2.457E-1
-2.419E-1
-2.403E-1
-2.411E-1
-2.449E-1
-2.426E-1
-2.380E-1
-2.403E-1
-2.449E-1
-2.411E-1
-2.388E-1
-2.403E-1
-2.426E-1
-2.434E-1
-2.373E-1
-2.388E-1
-2.457E-1
-2.411E-1
-2.396E-1
-2.434E-1
-2.449E-1
-2.419E-1
-2.380E-1
-2.411E-1
-2.449E-1
-2.419E-1
-2.365E-1
-2.434E-1
-2.472E-1
-2.403E-1
-2.373E-1
-2.419E-1
-2.441E-1
-2.411E-1
-2.396E-1
-2.419E-1
-2.464E-1
-2.396E-1
-2.380E-1
-2.426E-1
-2.434E-1
-2.419E-1
-2.365E-1
-2.411E-1
-2.419E-1
-2.411E-1
-2.411E-1
-2.434E-1
-2.457E-1
-2.396E-1
-2.380E-1
-2.426E-1
-2.434E-1
-2.388E-1
-2.365E-1
-2.411E-1
-2.457E-1
-2.403E-1
-2.396E-1
-2.426E-1
-2.434E-1
-2.411E-1
-2.365E-1
-2.449E-1
-2.426E-1
-2.403E-1
-2.403E-1
-2.434E-1
-2.441E-1
-2.396E-1
-2.380E-1
-2.441E-1
-2.426E-1
-2.419E-1
-2.396E-1
-2.449E-1
-2.434E-1
-2.403E-1
-2.396E-1
-2.411E-1
-2.426E-1
-2.419E-1
-2.396E-1
-2.411E-1
-2.419E-1
-2.396E-1
-2.396E-1
-2.434E-1
-2.403E-1
-2.396E-1
-2.388E-1
-2.403E-1
-2.449E-1
-2.419E-1
-2.388E-1
-2.441E-1
-2.426E-1
-2.411E-1
-2.419E-1
-2.411E-1
-2.419E-1
-2.411E-1
-2.396E-1
-2.419E-1
-2.411E-1
-2.419E-1
-2.419E-1
-2.403E-1
-2.388E-1
-2.419E-1
-2.411E-1
-2.411E-1
-2.411E-1
-2.396E-1
-2.396E-1
-2.426E-1
-2.434E-1
-2.419E-1
-2.419E-1
-2.396E-1
-2.419E-1
-2.411E-1
-2.403E-1
-2.411E-1
-2.426E-1
-2.396E-1
-2.396E-1
-2.419E-1
-2.449E-1
-2.396E-1
-2.403E-1
-2.403E-1
-2.419E-1
-2.396E-1
-2.419E-1
-2.411E-1
-2.419E-1
-2.411E-1
-2.426E-1
-2.396E-1
-2.426E-1
-2.403E-1
-2.411E-1
-2.388E-1
-2.411E-1
-2.403E-1
-2.403E-1
-2.419E-1
-2.403E-1
-2.411E-1
-2.380E-1
-2.434E-1
-2.396E-1
-2.380E-1
-2.426E-1
-2.434E-1
-2.411E-1
-2.411E-1
-2.426E-1
-2.434E-1
-2.396E-1
-2.350E-1
-2.396E-1
-2.403E-1
-2.411E-1
-2.403E-1
-2.411E-1
-2.403E-1
-2.396E-1
-2.380E-1
-2.411E-1
-2.411E-1
-2.396E-1
-2.380E-1
-2.403E-1
-2.411E-1
-2.403E-1
-2.396E-1
-2.403E-1
-2.434E-1
-2.396E-1
-2.373E-1
-2.403E-1
-2.411E-1
-2.411E-1
-2.403E-1
-2.426E-1
-2.434E-1
-2.373E-1
-2.380E-1
-2.411E-1
-2.411E-1
-2.403E-1
-2.380E-1
-2.434E-1
-2.419E-1
-2.380E-1
-2.380E-1
-2.403E-1
-2.411E-1
-2.396E-1
-2.380E-1
-2.426E-1
-2.411E-1
-2.388E-1
-2.388E-1
-2.396E-1
-2.426E-1
-2.388E-1
-2.419E-1
-2.426E-1
-2.441E-1
-2.396E-1
-2.357E-1
-2.388E-1
-2.419E-1
-2.426E-1
-2.388E-1
-2.403E-1
-2.403E-1
-2.388E-1
-2.403E-1
-2.419E-1
-2.419E-1
-2.388E-1
-2.396E-1
-2.434E-1
-2.403E-1
-2.403E-1
-2.396E-1
-2.426E-1
-2.396E-1
-2.380E-1
-2.403E-1
-2.388E-1
-2.388E-1
-2.388E-1
-2.403E-1
-2.403E-1
-2.419E-1
-2.403E-1
-2.388E-1
-2.388E-1
-2.388E-1
-2.388E-1
-2.388E-1
-2.449E-1
-2.396E-1
-2.403E-1
-2.388E-1
-2.411E-1
-2.434E-1
-2.380E-1
-2.357E-1
-2.411E-1
-2.434E-1
-2.396E-1
-2.388E-1
-2.411E-1
-2.419E-1
-2.411E-1
-2.388E-1
-2.388E-1
-2.403E-1
-2.388E-1
-2.380E-1
-2.403E-1
-2.411E-1
-2.380E-1
-2.380E-1
-2.373E-1
-2.396E-1
-2.388E-1
-2.373E-1
-2.411E-1
-2.419E-1
-2.388E-1
-2.357E-1
-2.419E-1
-2.403E-1
-2.380E-1
-2.373E-1
-2.403E-1
-2.419E-1
-2.396E-1
-2.426E-1
-2.403E-1
-2.411E-1
-2.357E-1
-2.419E-1
-2.434E-1
-2.411E-1
-2.373E-1
-2.411E-1
-2.388E-1
-2.403E-1
-2.411E-1
-2.403E-1
-2.396E-1
-2.403E-1
-2.380E-1
-2.396E-1
-2.434E-1
-2.380E-1
-2.380E-1
-2.403E-1
-2.396E-1
-2.388E-1
-2.373E-1
-2.403E-1
-2.396E-1
-2.373E-1
-2.373E-1
-2.411E-1
-2.426E-1
-2.380E-1
-2.388E-1
-2.426E-1
-2.419E-1
-2.365E-1
-2.350E-1
-2.396E-1
-2.396E-1
-2.396E-1
-2.388E-1
-2.396E-1
-2.426E-1
-2.373E-1
-2.373E-1
-2.411E-1
-2.396E-1
-2.373E-1
-2.365E-1
-2.396E-1
-2.411E-1
-2.380E-1
-2.365E-1
-2.396E-1
-2.403E-1
-2.373E-1
-2.365E-1
-2.411E-1
-2.388E-1
-2.350E-1
-2.403E-1
-2.426E-1
-2.419E-1
-2.373E-1
-2.373E-1
-2.396E-1
-2.396E-1
-2.373E-1
-2.388E-1
-2.396E-1
-2.419E-1
-2.365E-1
-2.419E-1
-2.411E-1
-2.380E-1
-2.419E-1
-2.380E-1
-2.411E-1
-2.380E-1
-2.365E-1
-2.380E-1
-2.388E-1
-2.380E-1
-2.388E-1
-2.388E-1
-2.419E-1
-2.373E-1
-2.388E-1
-2.396E-1
-2.411E-1
-2.411E-1
-2.373E-1
-2.373E-1
-2.411E-1
-2.380E-1
-2.380E-1
-2.388E-1
-2.411E-1
-2.373E-1
-2.396E-1
-2.396E-1
-2.419E-1
-2.396E-1
-2.357E-1
-2.411E-1
-2.388E-1
-2.380E-1
-2.388E-1
-2.388E-1
-2.396E-1
-2.411E-1
-2.373E-1
-2.388E-1
-2.419E-1
-2.380E-1
-2.388E-1
-2.388E-1
-2.396E-1
-2.335E-1
-2.396E-1
-2.403E-1
-2.388E-1
-2.403E-1
-2.350E-1
-2.434E-1
-2.419E-1
-2.373E-1
-2.373E-1
-2.396E-1
-2.411E-1
-2.380E-1
-2.388E-1
-2.411E-1
-2.396E-1
-2.373E-1
-2.373E-1
-2.419E-1
-2.396E-1
-2.350E-1
-2.357E-1
-2.419E-1
-2.380E-1
-2.335E-1
-2.365E-1
-2.426E-1
-2.419E-1
-2.319E-1
-2.380E-1
-2.426E-1
-2.403E-1
-2.342E-1
-2.357E-1
-2.403E-1
-2.380E-1
-2.335E-1
-2.357E-1
-2.419E-1
-2.403E-1
-2.342E-1
-2.357E-1
-2.411E-1
-2.396E-1
-2.342E-1
-2.357E-1
-2.403E-1
-2.365E-1
-2.327E-1
-2.380E-1
-2.411E-1
-2.388E-1
-2.342E-1
-2.380E-1
-2.426E-1
-2.388E-1
-2.350E-1
-2.373E-1
-2.426E-1
-2.373E-1
-2.365E-1
-2.365E-1
-2.411E-1
-2.396E-1
-2.342E-1
-2.373E-1
-2.441E-1
-2.419E-1
-2.342E-1
-2.350E-1
-2.426E-1
-2.373E-1
-2.357E-1
-2.373E-1
-2.411E-1
-2.396E-1
-2.365E-1
-2.365E-1
-2.426E-1
-2.373E-1
-2.357E-1
-2.411E-1
-2.426E-1
-2.342E-1
-2.365E-1
-2.396E-1
-2.419E-1
-2.350E-1
-2.357E-1
-2.426E-1
-2.426E-1
-2.373E-1
-2.335E-1
-2.403E-1
-2.403E-1
-2.365E-1
-2.380E-1
-2.411E-1
-2.411E-1
-2.350E-1
-2.403E-1
-2.403E-1
-2.380E-1
-2.350E-1
-2.350E-1
-2.419E-1
-2.388E-1
-2.380E-1
-2.327E-1
-2.411E-1
-2.411E-1
-2.350E-1
-2.365E-1
-2.411E-1
-2.403E-1
-2.373E-1
-2.380E-1
-2.403E-1
-2.373E-1
-2.357E-1
-2.357E-1
-2.388E-1
-2.388E-1
-2.357E-1
-2.396E-1
-2.403E-1
-2.411E-1
-2.365E-1
-2.357E-1
-2.419E-1
-2.380E-1
-2.373E-1
-2.365E-1
-2.411E-1
-2.396E-1
-2.373E-1
-2.373E-1
-2.403E-1
-2.373E-1
-2.335E-1
-2.373E-1
-2.388E-1
-2.411E-1
-2.335E-1
-2.350E-1
-2.419E-1
-2.388E-1
-2.365E-1
-2.365E-1
-2.380E-1
-2.396E-1
-2.335E-1
-2.357E-1
-2.411E-1
-2.396E-1
-2.373E-1
-2.342E-1
-2.403E-1
-2.357E-1
-2.373E-1
-2.357E-1
-2.388E-1
-2.380E-1
-2.357E-1
-2.350E-1
-2.419E-1
-2.396E-1
-2.350E-1
-2.365E-1
-2.365E-1
-2.396E-1
-2.342E-1
-2.357E-1
-2.403E-1
-2.388E-1
-2.365E-1
-2.373E-1
-2.396E-1
-2.373E-1
-2.342E-1
-2.350E-1
-2.388E-1
-2.403E-1
-2.357E-1
-2.342E-1
-2.396E-1
-2.411E-1
-2.319E-1
-2.373E-1
-2.380E-1
-2.411E-1
-2.373E-1
-2.357E-1
-2.396E-1
-2.403E-1
-2.350E-1
-2.350E-1
-2.380E-1
-2.357E-1
-2.365E-1
-2.357E-1
-2.388E-1
-2.380E-1
-2.357E-1
-2.357E-1
-2.403E-1
-2.373E-1
-2.365E-1
-2.365E-1
-2.403E-1
-2.373E-1
-2.380E-1
-2.380E-1
-2.396E-1
-2.365E-1
-2.357E-1
-2.335E-1
-2.396E-1
-2.357E-1
-2.357E-1
-2.342E-1
-2.373E-1
-2.380E-1
-2.350E-1
-2.380E-1
-2.396E-1
-2.373E-1
-2.342E-1
-2.373E-1
-2.373E-1
-2.365E-1
-2.357E-1
-2.365E-1
-2.403E-1
-2.373E-1
-2.342E-1
-2.365E-1
-2.388E-1
-2.373E-1
-2.365E-1
-2.380E-1
-2.380E-1
-2.357E-1
-2.373E-1
-2.365E-1
-2.388E-1
-2.350E-1
-2.335E-1
-2.342E-1
-2.357E-1
-2.388E-1
-2.365E-1
-2.357E-1
-2.380E-1
-2.373E-1
-2.342E-1
-2.373E-1
-2.388E-1
-2.373E-1
-2.357E-1
-2.350E-1
-2.357E-1
-2.365E-1
-2.342E-1
-2.350E-1
-2.380E-1
-2.373E-1
-2.357E-1
-2.357E-1
-2.373E-1
-2.357E-1
-2.342E-1
-2.357E-1
-2.388E-1
-2.380E-1
-2.365E-1
-2.357E-1
-2.365E-1
-2.403E-1
-2.350E-1
-2.357E-1
-2.396E-1
-2.357E-1
-2.327E-1
-2.365E-1
-2.357E-1
-2.380E-1
-2.342E-1
-2.380E-1
-2.373E-1
-2.388E-1
-2.350E-1
-2.342E-1
-2.373E-1
-2.373E-1
-2.342E-1
-2.342E-1
-2.365E-1
-2.373E-1
-2.350E-1
-2.365E-1
-2.380E-1
-2.380E-1
-2.342E-1
-2.373E-1
-2.380E-1
-2.350E-1
-2.350E-1
-2.373E-1
-2.373E-1
-2.388E-1
-2.327E-1
-2.342E-1
-2.380E-1
-2.365E-1
-2.327E-1
-2.335E-1
-2.342E-1
-2.380E-1
-2.327E-1
-2.350E-1
-2.373E-1
-2.373E-1
-2.342E-1
-2.342E-1
-2.380E-1
-2.357E-1
-2.335E-1
-2.342E-1
-2.350E-1
-2.365E-1
-2.342E-1
-2.373E-1
-2.388E-1
-2.357E-1
-2.319E-1
-2.342E-1
-2.380E-1
-2.365E-1
-2.350E-1
-2.350E-1
-2.380E-1
-2.342E-1
-2.350E-1
-2.388E-1
-2.365E-1
-2.350E-1
-2.335E-1
-2.388E-1
-2.388E-1
-2.350E-1
-2.342E-1
-2.380E-1
-2.380E-1
-2.350E-1
-2.335E-1
-2.380E-1
-2.373E-1
-2.335E-1
-2.335E-1
-2.365E-1
-2.380E-1
-2.357E-1
-2.319E-1
-2.365E-1
-2.357E-1
-2.357E-1
-2.350E-1
-2.350E-1
-2.388E-1
-2.350E-1
-2.342E-1
-2.335E-1
-2.388E-1
-2.357E-1
-2.281E-1
-2.373E-1
-2.357E-1
-2.312E-1
-2.327E-1
-2.335E-1
-2.357E-1
-2.327E-1
-2.335E-1
-2.373E-1
-2.373E-1
-2.357E-1
-2.304E-1
-2.357E-1
-2.350E-1
-2.357E-1
-2.319E-1
-2.365E-1
-2.365E-1
-2.350E-1
-2.304E-1
-2.373E-1
-2.380E-1
-2.350E-1
-2.335E-1
-2.373E-1
-2.350E-1
-2.388E-1
-2.335E-1
-2.373E-1
-2.350E-1
-2.365E-1
-2.327E-1
-2.335E-1
-2.342E-1
-2.319E-1
-2.350E-1
-2.380E-1
-2.335E-1
-2.342E-1
-2.335E-1
-2.373E-1
-2.335E-1
-2.319E-1
-2.350E-1
-2.350E-1
-2.350E-1
-2.350E-1
-2.350E-1
-2.380E-1
-2.335E-1
-2.312E-1
-2.357E-1
-2.365E-1
-2.327E-1
-2.319E-1
-2.350E-1
-2.357E-1
-2.312E-1
-2.312E-1
-2.342E-1
-2.388E-1
-2.335E-1
-2.342E-1
-2.365E-1
-2.335E-1
-2.365E-1
-2.342E-1
-2.365E-1
-2.396E-1
-2.342E-1
-2.327E-1
-2.365E-1
-2.357E-1
-2.335E-1
-2.319E-1
-2.342E-1
-2.373E-1
-2.365E-1
-2.327E-1
-2.357E-1
-2.335E-1
-2.350E-1
-2.342E-1
-2.357E-1
-2.365E-1
-2.327E-1
-2.342E-1
-2.350E-1
-2.342E-1
-2.342E-1
-2.335E-1
-2.373E-1
-2.373E-1
-2.342E-1
-2.312E-1
-2.365E-1
-2.342E-1
-2.319E-1
-2.342E-1
-2.357E-1
-2.342E-1
-2.327E-1
-2.350E-1
-2.357E-1
-2.342E-1
-2.342E-1
-2.365E-1
-2.350E-1
-2.327E-1
-2.327E-1
-2.350E-1
-2.388E-1
-2.335E-1
-2.312E-1
-2.327E-1
-2.342E-1
-2.350E-1
-2.350E-1
-2.350E-1
-2.380E-1
-2.342E-1
-2.342E-1
-2.350E-1
-2.350E-1
-2.327E-1
-2.335E-1
-2.357E-1
-2.342E-1
-2.319E-1
-2.327E-1
-2.357E-1
-2.335E-1
-2.327E-1
-2.312E-1
-2.350E-1
-2.365E-1
-2.342E-1
-2.319E-1
-2.350E-1
-2.365E-1
-2.327E-1
-2.342E-1
-2.350E-1
-2.342E-1
-2.312E-1
-2.357E-1
-2.357E-1
-2.365E-1
-2.319E-1
-2.342E-1
-2.342E-1
-2.335E-1
-2.304E-1
-2.342E-1
-2.327E-1
-2.357E-1
-2.342E-1
-2.327E-1
-2.327E-1
-2.357E-1
-2.319E-1
-2.304E-1
-2.357E-1
-2.327E-1
-2.319E-1
-2.335E-1
-2.365E-1
-2.365E-1
-2.319E-1
-2.342E-1
-2.373E-1
-2.357E-1
-2.319E-1
-2.335E-1
-2.373E-1
-2.335E-1
-2.327E-1
-2.350E-1
-2.365E-1
-2.350E-1
-2.342E-1
-2.342E-1
-2.335E-1
-2.365E-1
-2.350E-1
-2.335E-1
-2.380E-1
-2.319E-1
-2.281E-1
-2.357E-1
-2.342E-1
-2.304E-1
-2.319E-1
-2.327E-1
-2.335E-1
-2.312E-1
-2.319E-1
-2.335E-1
-2.350E-1
-2.319E-1
-2.319E-1
-2.327E-1
-2.350E-1
-2.335E-1
-2.335E-1
-2.335E-1
-2.365E-1
-2.319E-1
-2.319E-1
-2.335E-1
-2.357E-1
-2.296E-1
-2.327E-1
-2.319E-1
-2.342E-1
-2.304E-1
-2.327E-1
-2.342E-1
-2.342E-1
-2.335E-1
-2.335E-1
-2.327E-1
-2.357E-1
-2.319E-1
-2.327E-1
-2.327E-1
-2.357E-1
-2.304E-1
-2.274E-1
-2.319E-1
-2.357E-1
-2.327E-1
-2.312E-1
-2.335E-1
-2.357E-1
-2.304E-1
-2.327E-1
-2.350E-1
-2.350E-1
-2.327E-1
-2.312E-1
-2.342E-1
-2.350E-1
-2.319E-1
-2.335E-1
-2.342E-1
-2.365E-1
-2.304E-1
-2.296E-1
-2.350E-1
-2.342E-1
-2.327E-1
-2.335E-1
-2.357E-1
-2.357E-1
-2.312E-1
-2.350E-1
-2.342E-1
-2.335E-1
-2.319E-1
-2.296E-1
-2.357E-1
-2.350E-1
-2.312E-1
-2.327E-1
-2.319E-1
-2.365E-1
-2.312E-1
-2.312E-1
-2.327E-1
-2.335E-1
-2.312E-1
-2.342E-1
-2.327E-1
-2.342E-1
-2.319E-1
-2.296E-1
-2.335E-1
-2.357E-1
-2.342E-1
-2.327E-1
-2.342E-1
-2.335E-1
-2.327E-1
-2.304E-1
-2.342E-1
-2.350E-1
-2.296E-1
-2.312E-1
-2.335E-1
-2.327E-1
-2.304E-1
-2.289E-1
-2.312E-1
-2.365E-1
-2.312E-1
-2.319E-1
-2.342E-1
-2.335E-1
-2.312E-1
-2.342E-1
-2.319E-1
-2.319E-1
-2.335E-1
-2.327E-1
-2.335E-1
-2.342E-1
-2.304E-1
-2.350E-1
-2.350E-1
-2.319E-1
-2.327E-1
-2.327E-1
-2.342E-1
-2.335E-1
-2.350E-1
-2.319E-1
-2.319E-1
-2.327E-1
-2.342E-1
-2.312E-1
-2.342E-1
-2.335E-1
-2.327E-1
-2.319E-1
-2.342E-1
-2.335E-1
-2.342E-1
-2.335E-1
-2.304E-1
-2.304E-1
-2.357E-1
-2.335E-1
-2.327E-1
-2.350E-1
-2.319E-1
-2.335E-1
-2.312E-1
-2.319E-1
-2.327E-1
-2.319E-1
-2.327E-1
-2.327E-1
-2.312E-1
-2.304E-1
-2.335E-1
-2.319E-1
-2.296E-1
-2.327E-1
-2.327E-1
-2.342E-1
-2.335E-1
-2.312E-1
-2.327E-1
-2.296E-1
-2.335E-1
-2.335E-1
-2.319E-1
-2.357E-1
-2.312E-1
-2.319E-1
-2.304E-1
-2.357E-1
-2.296E-1
-2.281E-1
-2.380E-1
-2.335E-1
-2.327E-1
-2.296E-1
-2.342E-1
-2.335E-1
-2.304E-1
-2.289E-1
-2.327E-1
-2.350E-1
-2.296E-1
-2.296E-1
-2.327E-1
-2.342E-1
-2.296E-1
-2.296E-1
-2.335E-1
-2.365E-1
-2.319E-1
-2.296E-1
-2.342E-1
-2.319E-1
-2.296E-1
-2.281E-1
-2.365E-1
-2.342E-1
-2.312E-1
-2.289E-1
-2.312E-1
-2.342E-1
-2.281E-1
-2.266E-1
-2.342E-1
-2.350E-1
-2.304E-1
-2.281E-1
-2.350E-1
-2.327E-1
-2.304E-1
-2.289E-1
-2.350E-1
-2.327E-1
-2.304E-1
-2.281E-1
-2.342E-1
-2.342E-1
-2.312E-1
-2.274E-1
-2.357E-1
-2.350E-1
-2.296E-1
-2.274E-1
-2.327E-1
-2.357E-1
-2.296E-1
-2.251E-1
-2.319E-1
-2.335E-1
-2.296E-1
-2.296E-1
-2.327E-1
-2.327E-1
-2.296E-1
-2.281E-1
-2.335E-1
-2.319E-1
-2.312E-1
-2.251E-1
-2.335E-1
-2.312E-1
-2.281E-1
-2.304E-1
-2.342E-1
-2.327E-1
-2.266E-1
-2.304E-1
-2.335E-1
-2.350E-1
-2.281E-1
-2.304E-1
-2.357E-1
-2.335E-1
-2.289E-1
-2.296E-1
-2.342E-1
-2.335E-1
-2.289E-1
-2.312E-1
-2.373E-1
-2.335E-1
-2.274E-1
-2.289E-1
-2.365E-1
-2.304E-1
-2.304E-1
-2.296E-1
-2.342E-1
-2.312E-1
-2.289E-1
-2.296E-1
-2.342E-1
-2.312E-1
-2.281E-1
-2.289E-1
-2.350E-1
-2.312E-1
-2.274E-1
-2.304E-1
-2.342E-1
-2.335E-1
-2.251E-1
-2.289E-1
-2.350E-1
-2.327E-1
-2.281E-1
-2.274E-1
-2.327E-1
-2.350E-1
-2.281E-1
-2.296E-1
-2.327E-1
-2.327E-1
-2.289E-1
-2.281E-1
-2.342E-1
-2.350E-1
-2.251E-1
-2.304E-1
-2.342E-1
-2.312E-1
-2.274E-1
-2.335E-1
-2.327E-1
-2.281E-1
-2.281E-1
-2.304E-1
-2.357E-1
-2.319E-1
-2.251E-1
-2.350E-1
-2.373E-1
-2.304E-1
-2.281E-1
-2.380E-1
-2.350E-1
-2.274E-1
-2.266E-1
-2.350E-1
-2.357E-1
-2.281E-1
[truncated: 26,782 more rows]
