# Supplementary material for: Improved ANAP incorporation and VCF analysis reveal details of P2X7 current facilitation and a limited conformational interplay between ATP binding and the intracellular ballast domain
Source: eLife. 2023 Jan 4;12:e82479. doi: 10.7554/eLife.82479 (PMC9859053; doi:10.7554/eLife.82479)
Supplement: Figure 4—figure supplement 1—source data 1. [file elife-82479-fig4-figsupp1-data1.zip › Figure-4_figure-supplement-1_source-data-1/Wt_ctrl/19.csv]

-2.052E-1
-2.129E-1
-2.075E-1
-2.007E-1
-2.106E-1
-2.098E-1
-2.083E-1
-2.022E-1
-2.060E-1
-2.113E-1
-2.052E-1
-2.007E-1
-2.029E-1
-2.136E-1
-2.060E-1
-1.999E-1
-2.045E-1
-2.129E-1
-2.083E-1
-2.068E-1
-2.068E-1
-2.113E-1
-2.090E-1
-2.022E-1
-2.060E-1
-2.098E-1
-2.098E-1
-2.022E-1
-2.052E-1
-2.129E-1
-2.052E-1
-2.022E-1
-2.083E-1
-2.129E-1
-2.068E-1
-2.029E-1
-2.060E-1
-2.129E-1
-2.090E-1
-1.999E-1
-2.060E-1
-2.159E-1
-2.083E-1
-2.014E-1
-2.045E-1
-2.144E-1
-2.083E-1
-2.014E-1
-2.045E-1
-2.129E-1
-2.075E-1
-2.045E-1
-2.052E-1
-2.121E-1
-2.052E-1
-2.022E-1
-2.090E-1
-2.144E-1
-2.075E-1
-2.037E-1
-2.060E-1
-2.098E-1
-2.090E-1
-2.037E-1
-2.060E-1
-2.136E-1
-2.052E-1
-2.098E-1
-2.098E-1
-2.098E-1
-2.014E-1
-2.037E-1
-2.113E-1
-2.068E-1
-2.052E-1
-2.068E-1
-2.151E-1
-2.113E-1
-2.014E-1
-2.068E-1
-2.136E-1
-2.098E-1
-2.037E-1
-2.075E-1
-2.121E-1
-2.090E-1
-2.022E-1
-2.060E-1
-2.136E-1
-2.083E-1
-2.045E-1
-2.052E-1
-2.106E-1
-2.098E-1
-2.022E-1
-2.075E-1
-2.144E-1
-2.106E-1
-2.045E-1
-2.083E-1
-2.098E-1
-2.083E-1
-2.022E-1
-2.068E-1
-2.129E-1
-2.098E-1
-2.090E-1
-2.090E-1
-2.136E-1
-2.113E-1
-2.045E-1
-2.083E-1
-2.106E-1
-2.121E-1
-2.045E-1
-2.098E-1
-2.121E-1
-2.098E-1
-2.045E-1
-2.060E-1
-2.106E-1
-2.090E-1
-2.052E-1
-2.075E-1
-2.121E-1
-2.129E-1
-2.068E-1
-2.068E-1
-2.121E-1
-2.136E-1
-2.022E-1
-2.113E-1
-2.129E-1
-2.098E-1
-2.052E-1
-2.045E-1
-2.136E-1
-2.090E-1
-2.075E-1
-2.060E-1
-2.129E-1
-2.106E-1
-2.022E-1
-2.090E-1
-2.151E-1
-2.121E-1
-2.068E-1
-2.129E-1
-2.106E-1
-2.098E-1
-2.075E-1
-2.068E-1
-2.159E-1
-2.121E-1
-2.037E-1
-2.083E-1
-2.098E-1
-2.075E-1
-2.083E-1
-2.106E-1
-2.159E-1
-2.136E-1
-2.060E-1
-2.083E-1
-2.129E-1
-2.106E-1
-2.083E-1
-2.068E-1
-2.144E-1
-2.121E-1
-2.083E-1
-2.068E-1
-2.121E-1
-2.144E-1
-2.098E-1
-2.098E-1
-2.106E-1
-2.106E-1
-2.106E-1
-2.098E-1
-2.113E-1
-2.121E-1
-2.068E-1
-2.098E-1
-2.136E-1
-2.121E-1
-2.045E-1
-2.106E-1
-2.090E-1
-2.144E-1
-2.090E-1
-2.083E-1
-2.144E-1
-2.113E-1
-2.106E-1
-2.083E-1
-2.144E-1
-2.098E-1
-2.121E-1
-2.136E-1
-2.129E-1
-2.075E-1
-2.121E-1
-2.129E-1
-2.144E-1
-2.121E-1
-2.113E-1
-2.075E-1
-2.136E-1
-2.113E-1
-2.106E-1
-2.144E-1
-2.106E-1
-2.060E-1
-2.075E-1
-2.129E-1
-2.159E-1
-2.136E-1
-2.113E-1
-2.106E-1
-2.113E-1
-2.098E-1
-2.083E-1
-2.136E-1
-2.090E-1
-2.106E-1
-2.113E-1
-2.174E-1
-2.167E-1
-2.136E-1
-2.075E-1
-2.121E-1
-2.121E-1
-2.083E-1
-2.106E-1
-2.113E-1
-2.106E-1
-2.129E-1
-2.098E-1
-2.167E-1
-2.090E-1
-2.113E-1
-2.113E-1
-2.129E-1
-2.098E-1
-2.136E-1
-2.068E-1
-2.129E-1
-2.136E-1
-2.129E-1
-2.129E-1
-2.083E-1
-2.136E-1
-2.121E-1
-2.090E-1
-2.098E-1
-2.144E-1
-2.113E-1
-2.106E-1
-2.144E-1
-2.144E-1
-2.090E-1
-2.106E-1
-2.144E-1
-2.136E-1
-2.129E-1
-2.075E-1
-2.159E-1
-2.121E-1
-2.121E-1
-2.098E-1
-2.113E-1
-2.136E-1
-2.121E-1
-2.090E-1
-2.136E-1
-2.113E-1
-2.159E-1
-2.113E-1
-2.151E-1
-2.151E-1
-2.106E-1
-2.075E-1
-2.151E-1
-2.121E-1
-2.129E-1
-2.075E-1
-2.121E-1
-2.113E-1
-2.144E-1
-2.090E-1
-2.129E-1
-2.167E-1
-2.106E-1
-2.106E-1
-2.121E-1
-2.151E-1
-2.098E-1
-2.068E-1
-2.136E-1
-2.159E-1
-2.174E-1
-2.106E-1
-2.113E-1
-2.144E-1
-2.113E-1
-2.106E-1
-2.159E-1
-2.151E-1
-2.121E-1
-2.083E-1
-2.129E-1
-2.174E-1
-2.151E-1
-2.129E-1
-2.136E-1
-2.167E-1
-2.144E-1
-2.098E-1
-2.159E-1
-2.167E-1
-2.151E-1
-2.106E-1
-2.106E-1
-2.190E-1
-2.129E-1
-2.098E-1
-2.136E-1
-2.144E-1
-2.151E-1
-2.136E-1
-2.159E-1
-2.182E-1
-2.167E-1
-2.121E-1
-2.159E-1
-2.151E-1
-2.129E-1
-2.113E-1
-2.151E-1
-2.144E-1
-2.144E-1
-2.121E-1
-2.151E-1
-2.136E-1
-2.136E-1
-2.113E-1
-2.182E-1
-2.151E-1
-2.159E-1
-2.129E-1
-2.174E-1
-2.129E-1
-2.129E-1
-2.090E-1
-2.121E-1
-2.151E-1
-2.121E-1
-2.121E-1
-2.144E-1
-2.167E-1
-2.136E-1
-2.136E-1
-2.213E-1
-2.182E-1
-2.106E-1
-2.090E-1
-2.174E-1
-2.136E-1
-2.106E-1
-2.151E-1
-2.174E-1
-2.136E-1
-2.106E-1
-2.129E-1
-2.197E-1
-2.197E-1
-2.113E-1
-2.121E-1
-2.121E-1
-2.174E-1
-2.113E-1
-2.098E-1
-2.182E-1
-2.159E-1
-2.121E-1
-2.075E-1
-2.159E-1
-2.197E-1
-2.136E-1
-2.129E-1
-2.159E-1
-2.174E-1
-2.121E-1
-2.167E-1
-2.174E-1
-2.167E-1
-2.129E-1
-2.090E-1
-2.213E-1
-2.182E-1
-2.151E-1
-2.144E-1
-2.190E-1
-2.174E-1
-2.106E-1
-2.121E-1
-2.167E-1
-2.182E-1
-2.106E-1
-2.113E-1
-2.190E-1
-2.174E-1
-2.121E-1
-2.113E-1
-2.220E-1
-2.167E-1
-2.121E-1
-2.113E-1
-2.144E-1
-2.174E-1
-2.121E-1
-2.151E-1
-2.144E-1
-2.144E-1
-2.136E-1
-2.121E-1
-2.174E-1
-2.190E-1
-2.121E-1
-2.121E-1
-2.167E-1
-2.190E-1
-2.113E-1
-2.121E-1
-2.174E-1
-2.151E-1
-2.098E-1
-2.151E-1
-2.182E-1
-2.167E-1
-2.129E-1
-2.129E-1
-2.197E-1
-2.167E-1
-2.090E-1
-2.129E-1
-2.167E-1
-2.197E-1
-2.129E-1
-2.144E-1
-2.190E-1
-2.182E-1
-2.144E-1
-2.174E-1
-2.182E-1
-2.197E-1
-2.113E-1
-2.159E-1
-2.167E-1
-2.190E-1
-2.136E-1
-2.190E-1
-2.228E-1
-2.129E-1
-2.144E-1
-2.159E-1
-2.220E-1
-2.174E-1
-2.106E-1
-2.174E-1
-2.205E-1
-2.182E-1
-2.121E-1
-2.121E-1
-2.182E-1
-2.151E-1
-2.113E-1
-2.197E-1
-2.182E-1
-2.159E-1
-2.106E-1
-2.213E-1
-2.190E-1
-2.174E-1
-2.167E-1
-2.167E-1
-2.182E-1
-2.151E-1
-2.151E-1
-2.159E-1
-2.159E-1
-2.167E-1
-2.144E-1
-2.167E-1
-2.197E-1
-2.205E-1
-2.113E-1
-2.167E-1
-2.220E-1
-2.174E-1
-2.113E-1
-2.197E-1
-2.190E-1
-2.190E-1
-2.106E-1
-2.121E-1
-2.213E-1
-2.159E-1
-2.121E-1
-2.144E-1
-2.136E-1
-2.136E-1
-2.151E-1
-2.197E-1
-2.190E-1
-2.167E-1
-2.144E-1
-2.182E-1
-2.235E-1
-2.159E-1
-2.098E-1
-2.197E-1
-2.213E-1
-2.151E-1
-2.129E-1
-2.144E-1
-2.205E-1
-2.136E-1
-2.121E-1
-2.182E-1
-2.182E-1
-2.144E-1
-2.144E-1
-2.190E-1
-2.151E-1
-2.121E-1
-2.197E-1
-2.205E-1
-2.151E-1
-2.159E-1
-2.167E-1
-2.197E-1
-2.197E-1
-2.129E-1
-2.159E-1
-2.220E-1
-2.151E-1
-2.136E-1
-2.121E-1
-2.174E-1
-2.213E-1
-2.144E-1
-2.182E-1
-2.197E-1
-2.151E-1
-2.151E-1
-2.151E-1
-2.213E-1
-2.167E-1
-2.129E-1
-2.182E-1
-2.190E-1
-2.182E-1
-2.167E-1
-2.151E-1
-2.174E-1
-2.197E-1
-2.151E-1
-2.144E-1
-2.220E-1
-2.174E-1
-2.174E-1
-2.136E-1
-2.235E-1
-2.182E-1
-2.167E-1
-2.213E-1
-2.220E-1
-2.197E-1
-2.190E-1
-2.190E-1
-2.220E-1
-2.190E-1
-2.167E-1
-2.151E-1
-2.174E-1
-2.174E-1
-2.182E-1
-2.159E-1
-2.190E-1
-2.190E-1
-2.151E-1
-2.190E-1
-2.213E-1
-2.182E-1
-2.159E-1
-2.174E-1
-2.243E-1
-2.136E-1
-2.159E-1
-2.174E-1
-2.213E-1
-2.174E-1
-2.220E-1
-2.182E-1
-2.174E-1
-2.159E-1
-2.190E-1
-2.182E-1
-2.182E-1
-2.144E-1
-2.205E-1
-2.205E-1
-2.205E-1
-2.174E-1
-2.151E-1
-2.182E-1
-2.159E-1
-2.182E-1
-2.190E-1
-2.182E-1
-2.205E-1
-2.174E-1
-2.197E-1
-2.167E-1
-2.220E-1
-2.167E-1
-2.197E-1
-2.182E-1
-2.174E-1
-2.220E-1
-2.159E-1
-2.174E-1
-2.174E-1
-2.174E-1
-2.220E-1
-2.197E-1
-2.174E-1
-2.197E-1
-2.213E-1
-2.205E-1
-2.197E-1
-2.197E-1
-2.213E-1
-2.182E-1
-2.190E-1
-2.205E-1
-2.213E-1
-2.182E-1
-2.159E-1
-2.205E-1
-2.205E-1
-2.182E-1
-2.190E-1
-2.182E-1
-2.182E-1
-2.182E-1
-2.182E-1
-2.228E-1
-2.228E-1
-2.182E-1
-2.182E-1
-2.197E-1
-2.197E-1
-2.182E-1
-2.182E-1
-2.159E-1
-2.220E-1
-2.205E-1
-2.167E-1
-2.182E-1
-2.251E-1
-2.174E-1
-2.190E-1
-2.182E-1
-2.190E-1
-2.235E-1
-2.159E-1
-2.205E-1
-2.220E-1
-2.190E-1
-2.182E-1
-2.174E-1
-2.213E-1
-2.174E-1
-2.167E-1
-2.213E-1
-2.220E-1
-2.167E-1
-2.151E-1
-2.174E-1
-2.220E-1
-2.213E-1
-2.129E-1
-2.174E-1
-2.213E-1
-2.205E-1
-2.174E-1
-2.197E-1
-2.205E-1
-2.228E-1
-2.167E-1
-2.190E-1
-2.220E-1
-2.182E-1
-2.159E-1
-2.220E-1
-2.220E-1
-2.167E-1
-2.129E-1
-2.197E-1
-2.228E-1
-2.197E-1
-2.144E-1
-2.197E-1
-2.274E-1
-2.205E-1
-2.159E-1
-2.190E-1
-2.213E-1
-2.174E-1
-2.205E-1
-2.235E-1
-2.213E-1
-2.197E-1
-2.220E-1
-2.235E-1
-2.197E-1
-2.136E-1
-2.197E-1
-2.228E-1
-2.190E-1
-2.144E-1
-2.167E-1
-2.266E-1
-2.220E-1
-2.213E-1
-2.235E-1
-2.251E-1
-2.235E-1
-2.159E-1
-2.190E-1
-2.235E-1
-2.167E-1
-2.174E-1
-2.205E-1
-2.266E-1
-2.197E-1
-2.151E-1
-2.205E-1
-2.235E-1
-2.243E-1
-2.182E-1
-2.159E-1
-2.235E-1
-2.213E-1
-2.174E-1
-2.174E-1
-2.235E-1
-2.213E-1
-2.182E-1
-2.213E-1
-2.251E-1
-2.220E-1
-2.190E-1
-2.197E-1
-2.228E-1
-2.197E-1
-2.167E-1
-2.213E-1
-2.274E-1
-2.197E-1
-2.197E-1
-2.182E-1
-2.266E-1
-2.213E-1
-2.159E-1
-2.182E-1
-2.281E-1
-2.174E-1
-2.144E-1
-2.205E-1
-2.289E-1
-2.182E-1
-2.113E-1
-2.213E-1
-2.251E-1
-2.213E-1
-2.113E-1
-2.243E-1
-2.243E-1
-2.197E-1
-2.167E-1
-2.220E-1
-2.235E-1
-2.144E-1
-2.190E-1
-2.213E-1
-2.235E-1
-2.205E-1
-2.220E-1
-2.228E-1
-2.213E-1
-2.205E-1
-2.151E-1
-2.228E-1
-2.220E-1
-2.182E-1
-2.205E-1
-2.243E-1
-2.228E-1
-2.190E-1
-2.159E-1
-2.220E-1
-2.243E-1
-2.174E-1
-2.190E-1
-2.251E-1
-2.251E-1
-2.167E-1
-2.182E-1
-2.258E-1
-2.258E-1
-2.167E-1
-2.205E-1
-2.281E-1
-2.213E-1
-2.167E-1
-2.235E-1
-2.258E-1
-2.266E-1
-2.182E-1
-2.220E-1
-2.220E-1
-2.243E-1
-2.174E-1
-2.213E-1
-2.251E-1
-2.274E-1
-2.182E-1
-2.205E-1
-2.228E-1
-2.220E-1
-2.167E-1
-2.190E-1
-2.274E-1
-2.251E-1
-2.144E-1
-2.197E-1
-2.266E-1
-2.274E-1
-2.182E-1
-2.174E-1
-2.258E-1
-2.274E-1
-2.174E-1
-2.205E-1
-2.251E-1
-2.213E-1
-2.159E-1
-2.235E-1
-2.258E-1
-2.190E-1
-2.159E-1
-2.190E-1
-2.274E-1
-2.289E-1
-2.136E-1
-2.213E-1
-2.274E-1
-2.243E-1
-2.190E-1
-2.182E-1
-2.251E-1
-2.235E-1
-2.167E-1
-2.205E-1
-2.228E-1
-2.251E-1
-2.182E-1
-2.190E-1
-2.281E-1
-2.235E-1
-2.167E-1
-2.220E-1
-2.258E-1
-2.243E-1
-2.144E-1
-2.228E-1
-2.266E-1
-2.243E-1
-2.182E-1
-2.213E-1
-2.235E-1
-2.228E-1
-2.182E-1
-2.228E-1
-2.251E-1
-2.235E-1
-2.174E-1
-2.228E-1
-2.258E-1
-2.197E-1
-2.182E-1
-2.220E-1
-2.274E-1
-2.251E-1
-2.151E-1
-2.205E-1
-2.266E-1
-2.243E-1
-2.205E-1
-2.197E-1
-2.289E-1
-2.228E-1
-2.197E-1
-2.220E-1
-2.281E-1
-2.228E-1
-2.190E-1
-2.213E-1
-2.281E-1
-2.274E-1
-2.213E-1
-2.274E-1
-2.235E-1
-2.174E-1
-2.197E-1
-2.258E-1
-2.251E-1
-2.174E-1
-2.190E-1
-2.220E-1
-2.235E-1
-2.205E-1
-2.220E-1
-2.243E-1
-2.251E-1
-2.220E-1
-2.190E-1
-2.289E-1
-2.205E-1
-2.213E-1
-2.190E-1
-2.243E-1
-2.243E-1
-2.197E-1
-2.243E-1
-2.258E-1
-2.235E-1
-2.213E-1
-2.197E-1
-2.251E-1
-2.258E-1
-2.213E-1
-2.274E-1
-2.235E-1
-2.205E-1
-2.213E-1
-2.258E-1
-2.266E-1
-2.220E-1
-2.197E-1
-2.228E-1
-2.304E-1
-2.235E-1
-2.197E-1
-2.228E-1
-2.251E-1
-2.228E-1
-2.243E-1
-2.213E-1
-2.251E-1
-2.220E-1
-2.220E-1
-2.220E-1
-2.274E-1
-2.213E-1
-2.213E-1
-2.220E-1
-2.258E-1
-2.235E-1
-2.159E-1
-2.220E-1
-2.251E-1
-2.281E-1
-2.205E-1
-2.228E-1
-2.266E-1
-2.205E-1
-2.243E-1
-2.243E-1
-2.243E-1
-2.220E-1
-2.220E-1
-2.197E-1
-2.235E-1
-2.235E-1
-2.266E-1
-2.197E-1
-2.182E-1
-2.197E-1
-2.243E-1
-2.220E-1
-2.274E-1
-2.281E-1
-2.213E-1
-2.220E-1
-2.228E-1
-2.266E-1
-2.235E-1
-2.228E-1
-2.243E-1
-2.220E-1
-2.274E-1
-2.213E-1
-2.182E-1
-2.243E-1
-2.235E-1
-2.243E-1
-2.228E-1
-2.274E-1
-2.235E-1
-2.205E-1
-2.220E-1
-2.281E-1
-2.235E-1
-2.243E-1
-2.243E-1
-2.235E-1
-2.251E-1
-2.182E-1
-2.235E-1
-2.243E-1
-2.274E-1
-2.220E-1
-2.213E-1
-2.258E-1
-2.243E-1
-2.213E-1
-2.197E-1
-2.228E-1
-2.266E-1
-2.213E-1
-2.190E-1
-2.281E-1
-2.235E-1
-2.213E-1
-2.213E-1
-2.251E-1
-2.243E-1
-2.228E-1
-2.190E-1
-2.274E-1
-2.243E-1
-2.205E-1
-2.220E-1
-2.266E-1
-2.228E-1
-2.243E-1
-2.220E-1
-2.228E-1
-2.228E-1
-2.220E-1
-2.266E-1
-2.251E-1
-2.274E-1
-2.281E-1
-2.220E-1
-2.251E-1
-2.251E-1
-2.251E-1
-2.220E-1
-2.220E-1
-2.251E-1
-2.182E-1
-2.205E-1
-2.228E-1
-2.251E-1
-2.228E-1
-2.243E-1
-2.258E-1
-2.220E-1
-2.235E-1
-2.235E-1
-2.266E-1
-2.235E-1
-2.197E-1
-2.205E-1
-2.251E-1
-2.205E-1
-2.243E-1
-2.228E-1
-2.296E-1
-2.266E-1
-2.190E-1
-2.266E-1
-2.258E-1
-2.266E-1
-2.213E-1
-2.228E-1
-2.304E-1
-2.258E-1
-2.220E-1
-2.251E-1
-2.274E-1
-2.197E-1
-2.235E-1
-2.251E-1
-2.281E-1
-2.228E-1
-2.213E-1
-2.258E-1
-2.281E-1
-2.258E-1
-2.235E-1
-2.258E-1
-2.304E-1
-2.251E-1
-2.228E-1
-2.197E-1
-2.266E-1
-2.220E-1
-2.190E-1
-2.251E-1
-2.266E-1
-2.220E-1
-2.228E-1
-2.289E-1
-2.281E-1
-2.220E-1
-2.228E-1
-2.251E-1
-2.274E-1
-2.228E-1
-2.205E-1
-2.266E-1
-2.304E-1
-2.243E-1
-2.228E-1
-2.235E-1
-2.296E-1
-2.235E-1
-2.220E-1
-2.281E-1
-2.266E-1
-2.190E-1
-2.205E-1
-2.296E-1
-2.274E-1
-2.182E-1
-2.220E-1
-2.266E-1
-2.266E-1
-2.235E-1
-2.182E-1
-2.274E-1
-2.289E-1
-2.243E-1
-2.213E-1
-2.251E-1
-2.281E-1
-2.243E-1
-2.197E-1
-2.281E-1
-2.289E-1
-2.205E-1
-2.213E-1
-2.258E-1
-2.296E-1
-2.220E-1
-2.197E-1
-2.274E-1
-2.296E-1
-2.243E-1
-2.182E-1
-2.235E-1
-2.281E-1
-2.274E-1
-2.190E-1
-2.220E-1
-2.296E-1
-2.228E-1
-2.205E-1
-2.251E-1
-2.266E-1
-2.258E-1
-2.258E-1
-2.266E-1
-2.266E-1
-2.213E-1
-2.235E-1
-2.281E-1
-2.266E-1
-2.205E-1
-2.266E-1
-2.312E-1
-2.274E-1
-2.235E-1
-2.220E-1
-2.289E-1
-2.251E-1
-2.182E-1
-2.266E-1
-2.266E-1
-2.296E-1
-2.213E-1
-2.235E-1
-2.281E-1
-2.251E-1
-2.190E-1
-2.266E-1
-2.281E-1
-2.281E-1
-2.167E-1
-2.220E-1
-2.327E-1
-2.281E-1
-2.197E-1
-2.251E-1
-2.281E-1
-2.274E-1
-2.228E-1
-2.281E-1
-2.312E-1
-2.266E-1
-2.205E-1
-2.228E-1
-2.289E-1
-2.274E-1
-2.190E-1
-2.235E-1
-2.274E-1
-2.258E-1
-2.197E-1
-2.235E-1
-2.274E-1
-2.281E-1
-2.220E-1
-2.228E-1
-2.258E-1
-2.258E-1
-2.213E-1
-2.228E-1
-2.312E-1
-2.274E-1
-2.205E-1
-2.220E-1
-2.296E-1
-2.243E-1
-2.213E-1
-2.243E-1
-2.296E-1
-2.235E-1
-2.213E-1
-2.296E-1
-2.296E-1
-2.228E-1
-2.213E-1
-2.289E-1
-2.312E-1
-2.205E-1
-2.205E-1
-2.296E-1
-2.289E-1
-2.243E-1
-2.197E-1
-2.281E-1
-2.289E-1
-2.220E-1
-2.190E-1
-2.289E-1
-2.350E-1
-2.220E-1
-2.205E-1
-2.304E-1
-2.335E-1
-2.235E-1
-2.182E-1
-2.266E-1
-2.274E-1
-2.190E-1
-2.228E-1
-2.296E-1
-2.258E-1
-2.213E-1
-2.190E-1
-2.274E-1
-2.258E-1
-2.251E-1
-2.205E-1
-2.251E-1
-2.327E-1
-2.220E-1
-2.182E-1
-2.304E-1
-2.342E-1
-2.235E-1
-2.205E-1
-2.266E-1
-2.312E-1
-2.235E-1
-2.220E-1
-2.304E-1
-2.312E-1
-2.243E-1
-2.220E-1
-2.266E-1
-2.296E-1
-2.220E-1
-2.228E-1
-2.251E-1
-2.274E-1
-2.243E-1
-2.213E-1
-2.304E-1
-2.296E-1
-2.274E-1
-2.213E-1
-2.266E-1
-2.289E-1
-2.159E-1
-2.220E-1
-2.296E-1
-2.258E-1
-2.205E-1
-2.228E-1
-2.296E-1
-2.274E-1
-2.213E-1
-2.228E-1
-2.274E-1
-2.296E-1
-2.213E-1
-2.258E-1
-2.296E-1
-2.281E-1
-2.228E-1
-2.213E-1
-2.258E-1
-2.274E-1
-2.205E-1
-2.251E-1
-2.304E-1
-2.289E-1
-2.213E-1
-2.228E-1
-2.296E-1
-2.266E-1
-2.213E-1
-2.251E-1
-2.266E-1
-2.304E-1
-2.243E-1
-2.243E-1
-2.319E-1
-2.274E-1
-2.220E-1
-2.243E-1
-2.281E-1
-2.266E-1
-2.228E-1
-2.289E-1
-2.304E-1
-2.266E-1
-2.235E-1
-2.243E-1
-2.296E-1
-2.266E-1
-2.243E-1
-2.251E-1
-2.289E-1
-2.296E-1
-2.197E-1
-2.251E-1
-2.289E-1
-2.289E-1
-2.197E-1
-2.228E-1
-2.289E-1
-2.274E-1
-2.228E-1
-2.289E-1
-2.274E-1
-2.258E-1
-2.220E-1
-2.296E-1
-2.289E-1
-2.243E-1
-2.220E-1
-2.274E-1
-2.281E-1
-2.251E-1
-2.197E-1
-2.266E-1
-2.289E-1
-2.243E-1
-2.197E-1
-2.266E-1
-2.304E-1
-2.243E-1
-2.235E-1
-2.312E-1
-2.335E-1
-2.281E-1
-2.197E-1
-2.281E-1
-2.289E-1
-2.251E-1
-2.205E-1
-2.296E-1
-2.289E-1
-2.213E-1
-2.266E-1
-2.281E-1
-2.266E-1
-2.258E-1
-2.220E-1
-2.274E-1
-2.289E-1
-2.251E-1
-2.243E-1
-2.266E-1
-2.304E-1
-2.258E-1
-2.213E-1
-2.281E-1
-2.274E-1
-2.266E-1
-2.235E-1
-2.327E-1
-2.289E-1
-2.274E-1
-2.243E-1
-2.266E-1
-2.289E-1
-2.296E-1
-2.220E-1
-2.274E-1
-2.274E-1
-2.243E-1
-2.235E-1
-2.266E-1
-2.312E-1
-2.228E-1
-2.251E-1
-2.289E-1
-2.296E-1
-2.243E-1
-2.220E-1
-2.289E-1
-2.274E-1
-2.274E-1
-2.251E-1
-2.335E-1
-2.266E-1
-2.266E-1
-2.251E-1
-2.274E-1
-2.251E-1
-2.243E-1
-2.220E-1
-2.296E-1
-2.296E-1
-2.266E-1
-2.243E-1
-2.296E-1
-2.258E-1
-2.235E-1
-2.228E-1
-2.289E-1
-2.274E-1
-2.243E-1
-2.243E-1
-2.296E-1
-2.274E-1
-2.274E-1
-2.266E-1
-2.243E-1
-2.296E-1
-2.258E-1
-2.266E-1
-2.289E-1
-2.289E-1
-2.266E-1
-2.243E-1
-2.266E-1
-2.266E-1
-2.228E-1
-2.243E-1
-2.274E-1
-2.319E-1
-2.235E-1
-2.274E-1
-2.220E-1
-2.289E-1
-2.235E-1
-2.235E-1
-2.243E-1
-2.289E-1
-2.274E-1
-2.296E-1
-2.258E-1
-2.281E-1
-2.251E-1
-2.235E-1
-2.304E-1
-2.251E-1
-2.251E-1
-2.220E-1
-2.296E-1
-2.335E-1
-2.228E-1
-2.266E-1
-2.243E-1
-2.243E-1
-2.235E-1
-2.274E-1
-2.274E-1
-2.251E-1
-2.251E-1
-2.228E-1
-2.281E-1
-2.258E-1
-2.251E-1
-2.266E-1
-2.304E-1
-2.258E-1
-2.281E-1
-2.266E-1
-2.319E-1
-2.197E-1
-2.243E-1
-2.266E-1
-2.281E-1
-2.258E-1
-2.296E-1
-2.243E-1
-2.304E-1
-2.266E-1
-2.266E-1
-2.266E-1
-2.281E-1
-2.266E-1
-2.251E-1
-2.266E-1
-2.289E-1
-2.228E-1
-2.258E-1
-2.243E-1
-2.304E-1
-2.251E-1
-2.220E-1
-2.258E-1
-2.304E-1
-2.296E-1
-2.243E-1
-2.251E-1
-2.319E-1
-2.296E-1
-2.266E-1
-2.296E-1
-2.274E-1
-2.281E-1
-2.213E-1
-2.274E-1
-2.289E-1
-2.266E-1
-2.235E-1
-2.258E-1
-2.304E-1
-2.274E-1
-2.258E-1
-2.251E-1
-2.289E-1
-2.296E-1
-2.266E-1
-2.258E-1
-2.304E-1
-2.274E-1
-2.228E-1
-2.266E-1
-2.281E-1
-2.243E-1
-2.220E-1
-2.289E-1
-2.296E-1
-2.251E-1
-2.235E-1
-2.296E-1
-2.281E-1
-2.281E-1
-2.296E-1
-2.289E-1
-2.304E-1
-2.220E-1
-2.228E-1
-2.296E-1
-2.274E-1
-2.251E-1
-2.274E-1
-2.266E-1
-2.281E-1
-2.274E-1
-2.235E-1
-2.266E-1
-2.281E-1
-2.304E-1
-2.258E-1
-2.274E-1
-2.266E-1
-2.235E-1
-2.258E-1
-2.319E-1
-2.281E-1
-2.228E-1
-2.243E-1
-2.289E-1
-2.296E-1
-2.266E-1
-2.258E-1
-2.289E-1
-2.266E-1
-2.289E-1
-2.228E-1
-2.289E-1
-2.274E-1
-2.251E-1
-2.220E-1
-2.281E-1
-2.327E-1
-2.235E-1
-2.235E-1
-2.235E-1
-2.304E-1
-2.296E-1
-2.197E-1
-2.258E-1
-2.266E-1
-2.289E-1
-2.220E-1
-2.266E-1
-2.289E-1
-2.304E-1
-2.243E-1
-2.266E-1
-2.281E-1
-2.289E-1
-2.235E-1
-2.296E-1
-2.281E-1
-2.235E-1
-2.243E-1
-2.258E-1
-2.289E-1
-2.258E-1
-2.235E-1
-2.312E-1
-2.266E-1
-2.274E-1
-2.266E-1
-2.296E-1
-2.304E-1
-2.243E-1
-2.251E-1
-2.281E-1
-2.304E-1
-2.251E-1
-2.251E-1
-2.312E-1
-2.274E-1
-2.258E-1
-2.281E-1
-2.289E-1
-2.258E-1
-2.289E-1
-2.281E-1
-2.289E-1
-2.281E-1
-2.266E-1
-2.266E-1
-2.319E-1
-2.281E-1
-2.235E-1
-2.251E-1
-2.319E-1
-2.274E-1
-2.258E-1
-2.251E-1
-2.312E-1
-2.251E-1
-2.235E-1
-2.258E-1
-2.289E-1
-2.281E-1
-2.243E-1
-2.266E-1
-2.281E-1
-2.266E-1
-2.304E-1
-2.266E-1
-2.296E-1
-2.258E-1
-2.266E-1
-2.289E-1
-2.319E-1
-2.281E-1
-2.228E-1
-2.274E-1
-2.319E-1
-2.281E-1
-2.251E-1
-2.274E-1
-2.312E-1
-2.281E-1
-2.266E-1
-2.289E-1
-2.327E-1
-2.274E-1
-2.258E-1
-2.289E-1
-2.296E-1
-2.258E-1
-2.235E-1
-2.251E-1
-2.319E-1
-2.266E-1
-2.235E-1
-2.281E-1
-2.312E-1
-2.251E-1
-2.289E-1
-2.281E-1
-2.312E-1
-2.251E-1
-2.235E-1
-2.289E-1
-2.319E-1
-2.289E-1
-2.274E-1
-2.274E-1
-2.281E-1
-2.228E-1
-2.274E-1
-2.251E-1
-2.296E-1
-2.258E-1
-2.220E-1
-2.281E-1
-2.304E-1
-2.281E-1
-2.266E-1
-2.289E-1
-2.312E-1
-2.266E-1
-2.258E-1
-2.289E-1
-2.289E-1
-2.243E-1
-2.228E-1
-2.274E-1
-2.289E-1
-2.304E-1
-2.251E-1
-2.266E-1
-2.258E-1
-2.281E-1
-2.258E-1
-2.296E-1
-2.304E-1
-2.274E-1
-2.258E-1
-2.304E-1
-2.304E-1
-2.274E-1
-2.228E-1
-2.304E-1
-2.319E-1
-2.289E-1
-2.258E-1
-2.266E-1
-2.304E-1
-2.251E-1
-2.243E-1
-2.304E-1
-2.251E-1
-2.258E-1
-2.251E-1
-2.304E-1
-2.251E-1
-2.251E-1
-2.327E-1
-2.289E-1
-2.266E-1
-2.274E-1
-2.281E-1
-2.304E-1
-2.296E-1
-2.235E-1
-2.319E-1
-2.304E-1
-2.312E-1
-2.243E-1
-2.243E-1
-2.266E-1
-2.243E-1
-2.289E-1
-2.281E-1
-2.296E-1
-2.304E-1
-2.235E-1
-2.304E-1
-2.274E-1
-2.274E-1
-2.296E-1
-2.258E-1
-2.281E-1
-2.281E-1
-2.258E-1
-2.289E-1
-2.289E-1
-2.296E-1
-2.243E-1
-2.304E-1
-2.296E-1
-2.251E-1
-2.281E-1
-2.327E-1
-2.304E-1
-2.243E-1
-2.258E-1
-2.274E-1
-2.266E-1
-2.274E-1
-2.243E-1
-2.327E-1
-2.274E-1
-2.228E-1
-2.258E-1
-2.274E-1
-2.289E-1
-2.266E-1
-2.243E-1
-2.266E-1
-2.274E-1
-2.266E-1
-2.251E-1
-2.274E-1
-2.281E-1
-2.258E-1
-2.266E-1
-2.312E-1
-2.296E-1
-2.258E-1
-2.258E-1
-2.304E-1
-2.266E-1
-2.274E-1
-2.243E-1
-2.296E-1
-2.274E-1
-2.289E-1
-2.274E-1
-2.289E-1
-2.289E-1
-2.228E-1
-2.274E-1
-2.266E-1
-2.281E-1
-2.251E-1
-2.266E-1
-2.258E-1
-2.327E-1
-2.266E-1
-2.235E-1
-2.251E-1
-2.258E-1
-2.258E-1
-2.281E-1
-2.274E-1
-2.266E-1
-2.266E-1
-2.251E-1
-2.251E-1
-2.319E-1
-2.243E-1
-2.281E-1
-2.296E-1
-2.304E-1
-2.274E-1
-2.243E-1
-2.266E-1
-2.274E-1
-2.266E-1
-2.266E-1
-2.266E-1
-2.274E-1
-2.289E-1
-2.304E-1
-2.327E-1
-2.319E-1
-2.266E-1
-2.274E-1
-2.296E-1
-2.235E-1
-2.266E-1
-2.274E-1
-2.289E-1
-2.251E-1
-2.266E-1
-2.304E-1
-2.289E-1
-2.266E-1
-2.266E-1
-2.312E-1
-2.289E-1
-2.197E-1
-2.281E-1
-2.342E-1
-2.304E-1
-2.251E-1
-2.243E-1
-2.357E-1
-2.296E-1
-2.266E-1
-2.281E-1
-2.274E-1
-2.251E-1
-2.213E-1
-2.274E-1
-2.357E-1
-2.266E-1
-2.235E-1
-2.243E-1
-2.312E-1
-2.243E-1
-2.258E-1
-2.258E-1
-2.342E-1
-2.266E-1
-2.235E-1
-2.266E-1
-2.350E-1
-2.312E-1
-2.235E-1
-2.281E-1
-2.296E-1
-2.251E-1
-2.251E-1
-2.266E-1
-2.304E-1
-2.304E-1
-2.220E-1
-2.251E-1
-2.296E-1
-2.266E-1
-2.235E-1
-2.235E-1
-2.319E-1
-2.304E-1
-2.281E-1
-2.258E-1
-2.319E-1
-2.251E-1
-2.213E-1
-2.235E-1
-2.342E-1
-2.296E-1
-2.213E-1
-2.281E-1
-2.335E-1
-2.251E-1
-2.220E-1
-2.228E-1
-2.319E-1
-2.289E-1
-2.197E-1
-2.274E-1
-2.335E-1
-2.258E-1
-2.235E-1
-2.289E-1
-2.327E-1
-2.235E-1
-2.266E-1
-2.319E-1
-2.274E-1
-2.228E-1
-2.266E-1
-2.281E-1
-2.304E-1
-2.235E-1
-2.289E-1
-2.342E-1
-2.304E-1
-2.228E-1
-2.289E-1
-2.312E-1
-2.304E-1
[truncated: 26,782 more rows]
