# Supplementary material for: Improved ANAP incorporation and VCF analysis reveal details of P2X7 current facilitation and a limited conformational interplay between ATP binding and the intracellular ballast domain
Source: eLife. 2023 Jan 4;12:e82479. doi: 10.7554/eLife.82479 (PMC9859053; doi:10.7554/eLife.82479)
Supplement: Figure 4—figure supplement 1—source data 1. [file elife-82479-fig4-figsupp1-data1.zip › Figure-4_figure-supplement-1_source-data-1/Wt_ctrl/20.csv]

-3.342E-1
-3.166E-1
-3.304E-1
-3.365E-1
-3.357E-1
-3.311E-1
-3.342E-1
-3.365E-1
-3.365E-1
-3.288E-1
-3.326E-1
-3.380E-1
-3.372E-1
-3.304E-1
-3.319E-1
-3.380E-1
-3.365E-1
-3.288E-1
-3.349E-1
-3.410E-1
-3.365E-1
-3.311E-1
-3.342E-1
-3.426E-1
-3.342E-1
-3.311E-1
-3.326E-1
-3.403E-1
-3.372E-1
-3.288E-1
-3.326E-1
-3.403E-1
-3.380E-1
-3.319E-1
-3.334E-1
-3.395E-1
-3.357E-1
-3.326E-1
-3.311E-1
-3.387E-1
-3.365E-1
-3.311E-1
-3.372E-1
-3.410E-1
-3.349E-1
-3.304E-1
-3.342E-1
-3.426E-1
-3.365E-1
-3.304E-1
-3.349E-1
-3.387E-1
-3.365E-1
-3.304E-1
-3.319E-1
-3.403E-1
-3.365E-1
-3.319E-1
-3.296E-1
-3.387E-1
-3.365E-1
-3.334E-1
-3.334E-1
-3.387E-1
-3.349E-1
-3.326E-1
-3.365E-1
-3.365E-1
-3.342E-1
-3.326E-1
-3.349E-1
-3.365E-1
-3.365E-1
-3.349E-1
-3.357E-1
-3.372E-1
-3.357E-1
-3.365E-1
-3.365E-1
-3.357E-1
-3.357E-1
-3.342E-1
-3.372E-1
-3.387E-1
-3.326E-1
-3.349E-1
-3.380E-1
-3.357E-1
-3.365E-1
-3.342E-1
-3.357E-1
-3.372E-1
-3.357E-1
-3.349E-1
-3.365E-1
-3.349E-1
-3.372E-1
-3.349E-1
-3.342E-1
-3.387E-1
-3.342E-1
-3.357E-1
-3.387E-1
-3.365E-1
-3.334E-1
-3.357E-1
-3.365E-1
-3.349E-1
-3.342E-1
-3.372E-1
-3.372E-1
-3.357E-1
-3.365E-1
-3.365E-1
-3.349E-1
-3.395E-1
-3.380E-1
-3.342E-1
-3.342E-1
-3.357E-1
-3.342E-1
-3.342E-1
-3.349E-1
-3.357E-1
-3.365E-1
-3.380E-1
-3.334E-1
-3.387E-1
-3.372E-1
-3.326E-1
-3.357E-1
-3.387E-1
-3.349E-1
-3.342E-1
-3.387E-1
-3.372E-1
-3.372E-1
-3.349E-1
-3.372E-1
-3.372E-1
-3.365E-1
-3.334E-1
-3.395E-1
-3.380E-1
-3.334E-1
-3.342E-1
-3.372E-1
-3.372E-1
-3.311E-1
-3.342E-1
-3.365E-1
-3.395E-1
-3.349E-1
-3.311E-1
-3.349E-1
-3.357E-1
-3.380E-1
-3.342E-1
-3.357E-1
-3.365E-1
-3.357E-1
-3.342E-1
-3.380E-1
-3.372E-1
-3.334E-1
-3.334E-1
-3.380E-1
-3.365E-1
-3.349E-1
-3.342E-1
-3.342E-1
-3.395E-1
-3.342E-1
-3.357E-1
-3.372E-1
-3.365E-1
-3.380E-1
-3.319E-1
-3.372E-1
-3.387E-1
-3.342E-1
-3.372E-1
-3.357E-1
-3.372E-1
-3.357E-1
-3.342E-1
-3.387E-1
-3.365E-1
-3.357E-1
-3.334E-1
-3.365E-1
-3.418E-1
-3.342E-1
-3.334E-1
-3.372E-1
-3.380E-1
-3.357E-1
-3.349E-1
-3.372E-1
-3.403E-1
-3.357E-1
-3.365E-1
-3.403E-1
-3.372E-1
-3.349E-1
-3.365E-1
-3.387E-1
-3.365E-1
-3.326E-1
-3.342E-1
-3.372E-1
-3.387E-1
-3.349E-1
-3.365E-1
-3.372E-1
-3.349E-1
-3.342E-1
-3.349E-1
-3.365E-1
-3.365E-1
-3.365E-1
-3.357E-1
-3.380E-1
-3.349E-1
-3.357E-1
-3.365E-1
-3.357E-1
-3.372E-1
-3.334E-1
-3.342E-1
-3.365E-1
-3.372E-1
-3.296E-1
-3.357E-1
-3.357E-1
-3.357E-1
-3.349E-1
-3.334E-1
-3.365E-1
-3.365E-1
-3.334E-1
-3.357E-1
-3.365E-1
-3.372E-1
-3.342E-1
-3.349E-1
-3.342E-1
-3.387E-1
-3.349E-1
-3.372E-1
-3.349E-1
-3.342E-1
-3.326E-1
-3.372E-1
-3.365E-1
-3.349E-1
-3.357E-1
-3.357E-1
-3.365E-1
-3.349E-1
-3.349E-1
-3.365E-1
-3.349E-1
-3.372E-1
-3.365E-1
-3.387E-1
-3.357E-1
-3.319E-1
-3.372E-1
-3.365E-1
-3.365E-1
-3.357E-1
-3.311E-1
-3.387E-1
-3.372E-1
-3.326E-1
-3.326E-1
-3.349E-1
-3.387E-1
-3.357E-1
-3.342E-1
-3.365E-1
-3.372E-1
-3.357E-1
-3.342E-1
-3.380E-1
-3.395E-1
-3.357E-1
-3.357E-1
-3.395E-1
-3.357E-1
-3.349E-1
-3.342E-1
-3.357E-1
-3.357E-1
-3.334E-1
-3.296E-1
-3.349E-1
-3.342E-1
-3.334E-1
-3.311E-1
-3.357E-1
-3.342E-1
-3.334E-1
-3.326E-1
-3.372E-1
-3.357E-1
-3.326E-1
-3.319E-1
-3.357E-1
-3.380E-1
-3.357E-1
-3.311E-1
-3.372E-1
-3.372E-1
-3.326E-1
-3.326E-1
-3.349E-1
-3.349E-1
-3.342E-1
-3.342E-1
-3.357E-1
-3.349E-1
-3.372E-1
-3.357E-1
-3.357E-1
-3.380E-1
-3.357E-1
-3.342E-1
-3.365E-1
-3.357E-1
-3.326E-1
-3.342E-1
-3.357E-1
-3.380E-1
-3.334E-1
-3.349E-1
-3.365E-1
-3.380E-1
-3.334E-1
-3.357E-1
-3.380E-1
-3.334E-1
-3.342E-1
-3.349E-1
-3.372E-1
-3.365E-1
-3.334E-1
-3.334E-1
-3.342E-1
-3.387E-1
-3.349E-1
-3.326E-1
-3.357E-1
-3.372E-1
-3.311E-1
-3.311E-1
-3.372E-1
-3.357E-1
-3.319E-1
-3.349E-1
-3.342E-1
-3.365E-1
-3.342E-1
-3.326E-1
-3.372E-1
-3.365E-1
-3.334E-1
-3.349E-1
-3.365E-1
-3.387E-1
-3.319E-1
-3.349E-1
-3.372E-1
-3.365E-1
-3.326E-1
-3.342E-1
-3.349E-1
-3.365E-1
-3.357E-1
-3.326E-1
-3.380E-1
-3.365E-1
-3.326E-1
-3.342E-1
-3.380E-1
-3.372E-1
-3.319E-1
-3.311E-1
-3.380E-1
-3.380E-1
-3.281E-1
-3.326E-1
-3.365E-1
-3.357E-1
-3.319E-1
-3.357E-1
-3.349E-1
-3.334E-1
-3.311E-1
-3.365E-1
-3.387E-1
-3.334E-1
-3.326E-1
-3.326E-1
-3.365E-1
-3.326E-1
-3.296E-1
-3.357E-1
-3.395E-1
-3.319E-1
-3.311E-1
-3.357E-1
-3.418E-1
-3.326E-1
-3.334E-1
-3.326E-1
-3.395E-1
-3.342E-1
-3.326E-1
-3.365E-1
-3.403E-1
-3.334E-1
-3.273E-1
-3.342E-1
-3.395E-1
-3.342E-1
-3.281E-1
-3.387E-1
-3.380E-1
-3.319E-1
-3.273E-1
-3.357E-1
-3.403E-1
-3.311E-1
-3.288E-1
-3.342E-1
-3.387E-1
-3.334E-1
-3.311E-1
-3.334E-1
-3.410E-1
-3.342E-1
-3.304E-1
-3.380E-1
-3.387E-1
-3.304E-1
-3.296E-1
-3.349E-1
-3.380E-1
-3.319E-1
-3.281E-1
-3.372E-1
-3.387E-1
-3.334E-1
-3.319E-1
-3.365E-1
-3.380E-1
-3.319E-1
-3.296E-1
-3.349E-1
-3.365E-1
-3.304E-1
-3.311E-1
-3.395E-1
-3.380E-1
-3.304E-1
-3.304E-1
-3.349E-1
-3.372E-1
-3.311E-1
-3.334E-1
-3.372E-1
-3.349E-1
-3.304E-1
-3.319E-1
-3.342E-1
-3.395E-1
-3.326E-1
-3.326E-1
-3.387E-1
-3.365E-1
-3.304E-1
-3.334E-1
-3.380E-1
-3.342E-1
-3.288E-1
-3.319E-1
-3.372E-1
-3.357E-1
-3.288E-1
-3.319E-1
-3.357E-1
-3.357E-1
-3.326E-1
-3.319E-1
-3.342E-1
-3.357E-1
-3.311E-1
-3.311E-1
-3.365E-1
-3.349E-1
-3.311E-1
-3.342E-1
-3.357E-1
-3.349E-1
-3.319E-1
-3.342E-1
-3.357E-1
-3.357E-1
-3.334E-1
-3.304E-1
-3.357E-1
-3.365E-1
-3.304E-1
-3.357E-1
-3.334E-1
-3.342E-1
-3.357E-1
-3.319E-1
-3.342E-1
-3.372E-1
-3.349E-1
-3.342E-1
-3.372E-1
-3.349E-1
-3.357E-1
-3.311E-1
-3.357E-1
-3.365E-1
-3.296E-1
-3.357E-1
-3.365E-1
-3.326E-1
-3.357E-1
-3.357E-1
-3.342E-1
-3.334E-1
-3.319E-1
-3.380E-1
-3.349E-1
-3.304E-1
-3.334E-1
-3.357E-1
-3.349E-1
-3.319E-1
-3.311E-1
-3.372E-1
-3.326E-1
-3.326E-1
-3.311E-1
-3.357E-1
-3.342E-1
-3.311E-1
-3.357E-1
-3.342E-1
-3.326E-1
-3.311E-1
-3.342E-1
-3.380E-1
-3.319E-1
-3.319E-1
-3.319E-1
-3.334E-1
-3.357E-1
-3.288E-1
-3.326E-1
-3.342E-1
-3.319E-1
-3.304E-1
-3.326E-1
-3.342E-1
-3.349E-1
-3.326E-1
-3.334E-1
-3.334E-1
-3.342E-1
-3.319E-1
-3.334E-1
-3.349E-1
-3.304E-1
-3.349E-1
-3.319E-1
-3.342E-1
-3.311E-1
-3.311E-1
-3.349E-1
-3.357E-1
-3.357E-1
-3.342E-1
-3.349E-1
-3.357E-1
-3.349E-1
-3.311E-1
-3.342E-1
-3.281E-1
-3.334E-1
-3.342E-1
-3.342E-1
-3.311E-1
-3.326E-1
-3.319E-1
-3.326E-1
-3.311E-1
-3.326E-1
-3.319E-1
-3.349E-1
-3.311E-1
-3.349E-1
-3.357E-1
-3.349E-1
-3.326E-1
-3.311E-1
-3.365E-1
-3.349E-1
-3.296E-1
-3.319E-1
-3.334E-1
-3.342E-1
-3.304E-1
-3.319E-1
-3.372E-1
-3.357E-1
-3.311E-1
-3.326E-1
-3.357E-1
-3.357E-1
-3.326E-1
-3.334E-1
-3.357E-1
-3.357E-1
-3.304E-1
-3.334E-1
-3.326E-1
-3.349E-1
-3.319E-1
-3.334E-1
-3.334E-1
-3.349E-1
-3.319E-1
-3.342E-1
-3.334E-1
-3.372E-1
-3.304E-1
-3.326E-1
-3.334E-1
-3.372E-1
-3.304E-1
-3.334E-1
-3.349E-1
-3.349E-1
-3.334E-1
-3.319E-1
-3.342E-1
-3.372E-1
-3.296E-1
-3.296E-1
-3.311E-1
-3.349E-1
-3.334E-1
-3.342E-1
-3.365E-1
-3.357E-1
-3.296E-1
-3.319E-1
-3.380E-1
-3.342E-1
-3.311E-1
-3.334E-1
-3.372E-1
-3.342E-1
-3.326E-1
-3.349E-1
-3.357E-1
-3.334E-1
-3.311E-1
-3.334E-1
-3.319E-1
-3.334E-1
-3.319E-1
-3.334E-1
-3.349E-1
-3.319E-1
-3.319E-1
-3.296E-1
-3.326E-1
-3.342E-1
-3.258E-1
-3.311E-1
-3.342E-1
-3.334E-1
-3.304E-1
-3.326E-1
-3.319E-1
-3.326E-1
-3.311E-1
-3.326E-1
-3.334E-1
-3.357E-1
-3.304E-1
-3.334E-1
-3.342E-1
-3.326E-1
-3.304E-1
-3.326E-1
-3.342E-1
-3.342E-1
-3.304E-1
-3.334E-1
-3.349E-1
-3.319E-1
-3.319E-1
-3.304E-1
-3.334E-1
-3.326E-1
-3.304E-1
-3.334E-1
-3.349E-1
-3.349E-1
-3.319E-1
-3.326E-1
-3.365E-1
-3.342E-1
-3.296E-1
-3.304E-1
-3.326E-1
-3.326E-1
-3.296E-1
-3.349E-1
-3.357E-1
-3.349E-1
-3.304E-1
-3.311E-1
-3.334E-1
-3.311E-1
-3.326E-1
-3.326E-1
-3.326E-1
-3.334E-1
-3.311E-1
-3.304E-1
-3.342E-1
-3.357E-1
-3.319E-1
-3.311E-1
-3.342E-1
-3.319E-1
-3.304E-1
-3.311E-1
-3.296E-1
-3.349E-1
-3.357E-1
-3.311E-1
-3.342E-1
-3.326E-1
-3.304E-1
-3.288E-1
-3.326E-1
-3.326E-1
-3.296E-1
-3.311E-1
-3.342E-1
-3.326E-1
-3.288E-1
-3.311E-1
-3.334E-1
-3.372E-1
-3.319E-1
-3.304E-1
-3.319E-1
-3.357E-1
-3.334E-1
-3.304E-1
-3.342E-1
-3.304E-1
-3.342E-1
-3.304E-1
-3.319E-1
-3.319E-1
-3.349E-1
-3.304E-1
-3.304E-1
-3.349E-1
-3.326E-1
-3.304E-1
-3.334E-1
-3.334E-1
-3.296E-1
-3.304E-1
-3.334E-1
-3.365E-1
-3.334E-1
-3.311E-1
-3.288E-1
-3.319E-1
-3.349E-1
-3.273E-1
-3.319E-1
-3.349E-1
-3.319E-1
-3.319E-1
-3.326E-1
-3.334E-1
-3.319E-1
-3.319E-1
-3.319E-1
-3.365E-1
-3.319E-1
-3.265E-1
-3.304E-1
-3.357E-1
-3.319E-1
-3.281E-1
-3.319E-1
-3.349E-1
-3.311E-1
-3.304E-1
-3.349E-1
-3.342E-1
-3.281E-1
-3.311E-1
-3.342E-1
-3.334E-1
-3.288E-1
-3.296E-1
-3.326E-1
-3.334E-1
-3.319E-1
-3.311E-1
-3.326E-1
-3.365E-1
-3.334E-1
-3.304E-1
-3.304E-1
-3.365E-1
-3.319E-1
-3.296E-1
-3.311E-1
-3.326E-1
-3.342E-1
-3.319E-1
-3.342E-1
-3.334E-1
-3.304E-1
-3.288E-1
-3.311E-1
-3.334E-1
-3.319E-1
-3.281E-1
-3.326E-1
-3.326E-1
-3.304E-1
-3.296E-1
-3.334E-1
-3.311E-1
-3.326E-1
-3.319E-1
-3.319E-1
-3.342E-1
-3.311E-1
-3.319E-1
-3.334E-1
-3.311E-1
-3.288E-1
-3.296E-1
-3.326E-1
-3.349E-1
-3.304E-1
-3.334E-1
-3.326E-1
-3.326E-1
-3.304E-1
-3.311E-1
-3.311E-1
-3.326E-1
-3.296E-1
-3.296E-1
-3.342E-1
-3.319E-1
-3.296E-1
-3.304E-1
-3.319E-1
-3.319E-1
-3.288E-1
-3.296E-1
-3.342E-1
-3.342E-1
-3.296E-1
-3.319E-1
-3.357E-1
-3.319E-1
-3.265E-1
-3.319E-1
-3.311E-1
-3.288E-1
-3.319E-1
-3.288E-1
-3.326E-1
-3.319E-1
-3.311E-1
-3.326E-1
-3.342E-1
-3.304E-1
-3.288E-1
-3.311E-1
-3.334E-1
-3.319E-1
-3.304E-1
-3.304E-1
-3.319E-1
-3.311E-1
-3.296E-1
-3.311E-1
-3.311E-1
-3.296E-1
-3.304E-1
-3.311E-1
-3.334E-1
-3.273E-1
-3.319E-1
-3.319E-1
-3.319E-1
-3.265E-1
-3.288E-1
-3.342E-1
-3.296E-1
-3.311E-1
-3.311E-1
-3.311E-1
-3.311E-1
-3.273E-1
-3.342E-1
-3.304E-1
-3.296E-1
-3.296E-1
-3.342E-1
-3.319E-1
-3.311E-1
-3.288E-1
-3.349E-1
-3.319E-1
-3.288E-1
-3.265E-1
-3.326E-1
-3.311E-1
-3.288E-1
-3.304E-1
-3.319E-1
-3.326E-1
-3.296E-1
-3.281E-1
-3.326E-1
-3.304E-1
-3.288E-1
-3.319E-1
-3.326E-1
-3.319E-1
-3.288E-1
-3.304E-1
-3.288E-1
-3.342E-1
-3.296E-1
-3.288E-1
-3.342E-1
-3.311E-1
-3.288E-1
-3.296E-1
-3.311E-1
-3.326E-1
-3.288E-1
-3.311E-1
-3.357E-1
-3.304E-1
-3.265E-1
-3.288E-1
-3.326E-1
-3.326E-1
-3.273E-1
-3.296E-1
-3.349E-1
-3.311E-1
-3.265E-1
-3.265E-1
-3.349E-1
-3.319E-1
-3.273E-1
-3.311E-1
-3.326E-1
-3.319E-1
-3.281E-1
-3.304E-1
-3.342E-1
-3.281E-1
-3.273E-1
-3.281E-1
-3.357E-1
-3.326E-1
-3.273E-1
-3.319E-1
-3.365E-1
-3.281E-1
-3.273E-1
-3.288E-1
-3.372E-1
-3.319E-1
-3.273E-1
-3.311E-1
-3.342E-1
-3.334E-1
-3.296E-1
-3.349E-1
-3.357E-1
-3.311E-1
-3.296E-1
-3.296E-1
-3.319E-1
-3.311E-1
-3.281E-1
-3.273E-1
-3.365E-1
-3.281E-1
-3.265E-1
-3.296E-1
-3.349E-1
-3.288E-1
-3.281E-1
-3.265E-1
-3.365E-1
-3.311E-1
-3.273E-1
-3.273E-1
-3.326E-1
-3.342E-1
-3.265E-1
-3.281E-1
-3.372E-1
-3.296E-1
-3.250E-1
-3.273E-1
-3.357E-1
-3.311E-1
-3.281E-1
-3.281E-1
-3.334E-1
-3.304E-1
-3.258E-1
-3.281E-1
-3.334E-1
-3.311E-1
-3.265E-1
-3.265E-1
-3.326E-1
-3.304E-1
-3.273E-1
-3.296E-1
-3.349E-1
-3.288E-1
-3.311E-1
-3.349E-1
-3.319E-1
-3.250E-1
-3.326E-1
-3.319E-1
-3.326E-1
-3.281E-1
-3.281E-1
-3.319E-1
-3.311E-1
-3.281E-1
-3.304E-1
-3.281E-1
-3.319E-1
-3.296E-1
-3.281E-1
-3.311E-1
-3.319E-1
-3.304E-1
-3.296E-1
-3.304E-1
-3.288E-1
-3.296E-1
-3.319E-1
-3.311E-1
-3.319E-1
-3.311E-1
-3.296E-1
-3.288E-1
-3.326E-1
-3.288E-1
-3.304E-1
-3.304E-1
-3.296E-1
-3.304E-1
-3.296E-1
-3.326E-1
-3.304E-1
-3.304E-1
-3.273E-1
-3.288E-1
-3.304E-1
-3.304E-1
-3.296E-1
-3.296E-1
-3.319E-1
-3.281E-1
-3.311E-1
-3.304E-1
-3.281E-1
-3.311E-1
-3.296E-1
-3.296E-1
-3.326E-1
-3.288E-1
-3.265E-1
-3.296E-1
-3.304E-1
-3.296E-1
-3.304E-1
-3.296E-1
-3.288E-1
-3.288E-1
-3.265E-1
-3.326E-1
-3.311E-1
-3.273E-1
-3.281E-1
-3.326E-1
-3.296E-1
-3.281E-1
-3.288E-1
-3.319E-1
-3.288E-1
-3.265E-1
-3.273E-1
-3.319E-1
-3.319E-1
-3.288E-1
-3.273E-1
-3.311E-1
-3.326E-1
-3.281E-1
-3.281E-1
-3.311E-1
-3.288E-1
-3.296E-1
-3.273E-1
-3.304E-1
-3.304E-1
-3.288E-1
-3.265E-1
-3.296E-1
-3.319E-1
-3.281E-1
-3.265E-1
-3.304E-1
-3.296E-1
-3.281E-1
-3.258E-1
-3.311E-1
-3.326E-1
-3.304E-1
-3.296E-1
-3.288E-1
-3.281E-1
-3.281E-1
-3.281E-1
-3.296E-1
-3.326E-1
-3.296E-1
-3.265E-1
-3.304E-1
-3.311E-1
-3.311E-1
-3.296E-1
-3.281E-1
-3.304E-1
-3.281E-1
-3.288E-1
-3.296E-1
-3.296E-1
-3.296E-1
-3.273E-1
-3.311E-1
-3.296E-1
-3.304E-1
-3.288E-1
-3.319E-1
-3.319E-1
-3.281E-1
-3.273E-1
-3.304E-1
-3.319E-1
-3.281E-1
-3.281E-1
-3.288E-1
-3.311E-1
-3.296E-1
-3.319E-1
-3.304E-1
-3.296E-1
-3.288E-1
-3.296E-1
-3.296E-1
-3.288E-1
-3.296E-1
-3.273E-1
-3.288E-1
-3.319E-1
-3.281E-1
-3.296E-1
-3.319E-1
-3.311E-1
-3.304E-1
-3.296E-1
-3.288E-1
-3.288E-1
-3.265E-1
-3.296E-1
-3.281E-1
-3.319E-1
-3.281E-1
-3.296E-1
-3.304E-1
-3.288E-1
-3.265E-1
-3.281E-1
-3.311E-1
-3.273E-1
-3.265E-1
-3.273E-1
-3.288E-1
-3.288E-1
-3.288E-1
-3.281E-1
-3.281E-1
-3.273E-1
-3.258E-1
-3.281E-1
-3.311E-1
-3.304E-1
-3.258E-1
-3.265E-1
-3.296E-1
-3.311E-1
-3.250E-1
-3.288E-1
-3.281E-1
-3.311E-1
-3.281E-1
-3.281E-1
-3.304E-1
-3.288E-1
-3.281E-1
-3.273E-1
-3.288E-1
-3.273E-1
-3.288E-1
-3.281E-1
-3.258E-1
-3.288E-1
-3.258E-1
-3.296E-1
-3.296E-1
-3.304E-1
-3.235E-1
-3.273E-1
-3.296E-1
-3.296E-1
-3.235E-1
-3.311E-1
-3.311E-1
-3.242E-1
-3.258E-1
-3.304E-1
-3.288E-1
-3.273E-1
-3.288E-1
-3.304E-1
-3.304E-1
-3.296E-1
-3.242E-1
-3.288E-1
-3.273E-1
-3.311E-1
-3.273E-1
-3.296E-1
-3.311E-1
-3.273E-1
-3.265E-1
-3.296E-1
-3.296E-1
-3.281E-1
-3.258E-1
-3.288E-1
-3.326E-1
-3.250E-1
-3.258E-1
-3.319E-1
-3.288E-1
-3.258E-1
-3.258E-1
-3.281E-1
-3.296E-1
-3.281E-1
-3.258E-1
-3.311E-1
-3.288E-1
-3.273E-1
-3.258E-1
-3.288E-1
-3.273E-1
-3.265E-1
-3.265E-1
-3.296E-1
-3.304E-1
-3.273E-1
-3.265E-1
-3.311E-1
-3.304E-1
-3.265E-1
-3.235E-1
-3.288E-1
-3.288E-1
-3.273E-1
-3.273E-1
-3.288E-1
-3.296E-1
-3.273E-1
-3.273E-1
-3.304E-1
-3.304E-1
-3.265E-1
-3.265E-1
-3.288E-1
-3.273E-1
-3.265E-1
-3.296E-1
-3.281E-1
-3.288E-1
-3.288E-1
-3.265E-1
-3.288E-1
-3.273E-1
-3.273E-1
-3.281E-1
-3.296E-1
-3.288E-1
-3.235E-1
-3.304E-1
-3.281E-1
-3.304E-1
-3.242E-1
-3.258E-1
-3.288E-1
-3.265E-1
-3.250E-1
-3.265E-1
-3.281E-1
-3.273E-1
-3.250E-1
-3.273E-1
-3.296E-1
-3.281E-1
-3.258E-1
-3.258E-1
-3.281E-1
-3.296E-1
-3.250E-1
-3.258E-1
-3.311E-1
-3.288E-1
-3.281E-1
-3.258E-1
-3.304E-1
-3.288E-1
-3.273E-1
-3.273E-1
-3.296E-1
-3.273E-1
-3.242E-1
-3.265E-1
-3.296E-1
-3.304E-1
-3.273E-1
-3.258E-1
-3.304E-1
-3.235E-1
-3.250E-1
-3.296E-1
-3.304E-1
-3.227E-1
-3.212E-1
-3.311E-1
-3.296E-1
-3.265E-1
-3.235E-1
-3.296E-1
-3.311E-1
-3.288E-1
-3.227E-1
-3.296E-1
-3.296E-1
-3.258E-1
-3.227E-1
-3.304E-1
-3.296E-1
-3.273E-1
-3.220E-1
-3.273E-1
-3.319E-1
-3.227E-1
-3.235E-1
-3.258E-1
-3.349E-1
-3.250E-1
-3.235E-1
-3.273E-1
-3.288E-1
-3.250E-1
-3.220E-1
-3.281E-1
-3.288E-1
-3.265E-1
-3.204E-1
-3.288E-1
-3.311E-1
-3.235E-1
-3.235E-1
-3.281E-1
-3.311E-1
-3.258E-1
-3.204E-1
-3.281E-1
-3.296E-1
-3.311E-1
-3.227E-1
-3.288E-1
-3.296E-1
-3.281E-1
-3.220E-1
-3.273E-1
-3.296E-1
-3.250E-1
-3.220E-1
-3.304E-1
-3.296E-1
-3.258E-1
-3.204E-1
-3.281E-1
-3.296E-1
-3.265E-1
-3.220E-1
-3.288E-1
-3.265E-1
-3.235E-1
-3.242E-1
-3.304E-1
-3.273E-1
-3.235E-1
-3.258E-1
-3.296E-1
-3.304E-1
-3.227E-1
-3.265E-1
-3.288E-1
-3.304E-1
-3.250E-1
-3.250E-1
-3.311E-1
-3.288E-1
-3.220E-1
-3.235E-1
-3.304E-1
-3.288E-1
-3.250E-1
-3.273E-1
-3.296E-1
-3.265E-1
-3.235E-1
-3.265E-1
-3.296E-1
-3.281E-1
-3.220E-1
-3.250E-1
-3.281E-1
-3.281E-1
-3.242E-1
-3.242E-1
-3.281E-1
-3.288E-1
-3.235E-1
-3.227E-1
-3.304E-1
-3.281E-1
-3.242E-1
-3.296E-1
-3.281E-1
-3.265E-1
-3.281E-1
-3.265E-1
-3.281E-1
-3.281E-1
-3.250E-1
-3.265E-1
-3.281E-1
-3.273E-1
-3.258E-1
-3.220E-1
-3.273E-1
-3.265E-1
-3.242E-1
-3.235E-1
-3.296E-1
-3.296E-1
-3.250E-1
-3.273E-1
-3.265E-1
-3.265E-1
-3.242E-1
-3.273E-1
-3.281E-1
-3.265E-1
-3.235E-1
-3.250E-1
-3.296E-1
-3.273E-1
-3.250E-1
-3.265E-1
-3.281E-1
-3.258E-1
-3.242E-1
-3.273E-1
-3.281E-1
-3.235E-1
-3.258E-1
-3.258E-1
-3.273E-1
-3.281E-1
-3.258E-1
-3.273E-1
-3.258E-1
-3.235E-1
-3.250E-1
-3.273E-1
-3.250E-1
-3.235E-1
-3.235E-1
-3.265E-1
-3.258E-1
-3.242E-1
-3.265E-1
-3.258E-1
-3.258E-1
-3.265E-1
-3.281E-1
-3.273E-1
-3.258E-1
-3.250E-1
-3.265E-1
-3.281E-1
-3.258E-1
-3.250E-1
-3.258E-1
-3.281E-1
-3.281E-1
-3.258E-1
-3.235E-1
-3.288E-1
-3.235E-1
-3.258E-1
-3.273E-1
-3.265E-1
-3.227E-1
-3.242E-1
-3.281E-1
-3.250E-1
-3.227E-1
-3.212E-1
-3.288E-1
-3.265E-1
-3.242E-1
-3.235E-1
-3.250E-1
-3.281E-1
-3.288E-1
-3.265E-1
-3.242E-1
-3.242E-1
-3.227E-1
-3.227E-1
-3.265E-1
-3.235E-1
-3.235E-1
-3.265E-1
-3.273E-1
-3.227E-1
-3.227E-1
-3.265E-1
-3.281E-1
-3.227E-1
-3.242E-1
-3.250E-1
-3.288E-1
-3.265E-1
-3.265E-1
-3.235E-1
-3.250E-1
-3.250E-1
-3.265E-1
-3.288E-1
-3.265E-1
-3.212E-1
-3.227E-1
-3.281E-1
-3.304E-1
-3.258E-1
-3.220E-1
-3.250E-1
-3.265E-1
-3.220E-1
-3.265E-1
-3.265E-1
-3.273E-1
-3.227E-1
-3.242E-1
-3.265E-1
-3.265E-1
-3.227E-1
-3.227E-1
-3.250E-1
-3.258E-1
-3.204E-1
-3.220E-1
-3.242E-1
-3.288E-1
-3.250E-1
-3.227E-1
-3.227E-1
-3.273E-1
-3.235E-1
-3.235E-1
-3.235E-1
-3.258E-1
-3.235E-1
-3.242E-1
-3.242E-1
-3.265E-1
-3.227E-1
-3.204E-1
-3.258E-1
-3.242E-1
-3.212E-1
-3.273E-1
-3.273E-1
-3.250E-1
-3.235E-1
-3.235E-1
-3.273E-1
-3.242E-1
-3.242E-1
-3.242E-1
-3.258E-1
-3.273E-1
-3.235E-1
-3.250E-1
-3.258E-1
-3.250E-1
-3.220E-1
-3.227E-1
-3.258E-1
-3.250E-1
-3.220E-1
-3.258E-1
-3.242E-1
-3.250E-1
-3.227E-1
-3.250E-1
-3.265E-1
-3.273E-1
-3.227E-1
-3.204E-1
-3.242E-1
-3.242E-1
-3.235E-1
-3.258E-1
-3.235E-1
-3.235E-1
-3.220E-1
-3.242E-1
-3.258E-1
-3.250E-1
-3.220E-1
-3.258E-1
-3.250E-1
-3.281E-1
-3.204E-1
-3.242E-1
-3.265E-1
-3.265E-1
-3.227E-1
-3.220E-1
-3.242E-1
-3.273E-1
-3.220E-1
-3.250E-1
-3.227E-1
-3.235E-1
-3.235E-1
-3.235E-1
-3.212E-1
-3.250E-1
-3.235E-1
-3.242E-1
-3.220E-1
-3.273E-1
-3.220E-1
-3.220E-1
-3.265E-1
-3.288E-1
-3.220E-1
-3.220E-1
-3.258E-1
-3.250E-1
-3.235E-1
-3.242E-1
-3.242E-1
-3.250E-1
-3.235E-1
-3.220E-1
-3.242E-1
-3.235E-1
-3.227E-1
-3.227E-1
-3.258E-1
-3.227E-1
-3.258E-1
-3.212E-1
-3.242E-1
-3.288E-1
-3.227E-1
-3.212E-1
-3.250E-1
-3.273E-1
-3.250E-1
-3.220E-1
-3.250E-1
-3.250E-1
-3.220E-1
-3.204E-1
-3.235E-1
-3.220E-1
-3.235E-1
-3.197E-1
-3.204E-1
-3.250E-1
-3.220E-1
-3.220E-1
-3.250E-1
-3.265E-1
-3.288E-1
-3.181E-1
-3.227E-1
-3.258E-1
-3.273E-1
-3.242E-1
-3.235E-1
-3.258E-1
-3.250E-1
-3.227E-1
-3.242E-1
-3.235E-1
-3.227E-1
-3.212E-1
-3.258E-1
-3.227E-1
-3.265E-1
-3.212E-1
-3.242E-1
-3.250E-1
-3.250E-1
-3.204E-1
-3.212E-1
-3.281E-1
-3.235E-1
-3.204E-1
-3.265E-1
-3.235E-1
-3.242E-1
-3.212E-1
-3.227E-1
-3.227E-1
-3.204E-1
-3.189E-1
-3.281E-1
-3.265E-1
-3.235E-1
-3.204E-1
-3.258E-1
-3.288E-1
-3.220E-1
-3.204E-1
-3.242E-1
-3.265E-1
-3.235E-1
-3.189E-1
-3.212E-1
-3.258E-1
-3.197E-1
-3.204E-1
-3.227E-1
-3.250E-1
-3.197E-1
-3.227E-1
-3.235E-1
-3.281E-1
-3.235E-1
-3.204E-1
-3.258E-1
-3.258E-1
-3.212E-1
-3.220E-1
-3.250E-1
-3.235E-1
-3.250E-1
-3.204E-1
-3.250E-1
-3.242E-1
-3.204E-1
-3.212E-1
-3.220E-1
-3.258E-1
-3.242E-1
-3.212E-1
-3.250E-1
-3.235E-1
-3.204E-1
-3.204E-1
-3.242E-1
-3.258E-1
-3.181E-1
-3.235E-1
-3.250E-1
-3.242E-1
-3.220E-1
-3.197E-1
-3.258E-1
-3.242E-1
-3.212E-1
-3.220E-1
-3.242E-1
-3.227E-1
-3.220E-1
-3.220E-1
-3.227E-1
-3.265E-1
-3.220E-1
-3.220E-1
-3.250E-1
-3.220E-1
-3.189E-1
-3.204E-1
-3.242E-1
-3.235E-1
-3.235E-1
-3.250E-1
-3.265E-1
-3.212E-1
-3.181E-1
-3.242E-1
-3.250E-1
-3.197E-1
-3.197E-1
-3.220E-1
-3.220E-1
-3.212E-1
-3.220E-1
-3.227E-1
-3.235E-1
-3.204E-1
-3.189E-1
-3.235E-1
-3.235E-1
-3.220E-1
-3.204E-1
-3.227E-1
-3.235E-1
-3.220E-1
-3.197E-1
-3.227E-1
-3.227E-1
-3.204E-1
-3.204E-1
-3.250E-1
-3.220E-1
-3.235E-1
-3.212E-1
-3.235E-1
-3.250E-1
-3.204E-1
-3.204E-1
-3.258E-1
-3.235E-1
-3.204E-1
-3.181E-1
-3.235E-1
-3.220E-1
-3.204E-1
-3.181E-1
-3.235E-1
-3.220E-1
-3.197E-1
-3.212E-1
-3.242E-1
-3.220E-1
-3.204E-1
-3.250E-1
-3.242E-1
-3.204E-1
-3.174E-1
-3.273E-1
-3.227E-1
-3.197E-1
-3.235E-1
-3.227E-1
-3.242E-1
-3.220E-1
-3.227E-1
-3.235E-1
-3.227E-1
-3.181E-1
-3.212E-1
-3.250E-1
-3.250E-1
-3.204E-1
-3.159E-1
-3.265E-1
-3.258E-1
-3.235E-1
-3.204E-1
-3.242E-1
-3.235E-1
-3.181E-1
-3.227E-1
-3.250E-1
-3.227E-1
-3.181E-1
-3.235E-1
-3.250E-1
-3.235E-1
-3.197E-1
-3.235E-1
-3.258E-1
-3.258E-1
-3.212E-1
-3.204E-1
-3.258E-1
-3.235E-1
-3.235E-1
-3.197E-1
-3.273E-1
-3.227E-1
-3.197E-1
-3.204E-1
-3.258E-1
-3.227E-1
-3.189E-1
-3.204E-1
-3.250E-1
-3.227E-1
-3.197E-1
-3.189E-1
-3.258E-1
-3.242E-1
-3.181E-1
-3.204E-1
-3.242E-1
-3.250E-1
-3.212E-1
-3.212E-1
-3.235E-1
-3.212E-1
-3.174E-1
-3.204E-1
-3.265E-1
-3.227E-1
-3.181E-1
-3.220E-1
-3.281E-1
-3.220E-1
-3.166E-1
-3.204E-1
-3.265E-1
-3.235E-1
-3.151E-1
-3.204E-1
-3.273E-1
-3.250E-1
-3.181E-1
-3.197E-1
-3.258E-1
[truncated: 26,782 more rows]
