# Supplementary material for: Improved ANAP incorporation and VCF analysis reveal details of P2X7 current facilitation and a limited conformational interplay between ATP binding and the intracellular ballast domain
Source: eLife. 2023 Jan 4;12:e82479. doi: 10.7554/eLife.82479 (PMC9859053; doi:10.7554/eLife.82479)
Supplement: Figure 5—source data 1. [file elife-82479-fig5-data1.zip]

Archive with 20 entries (19 files):
- Figure-5_Source-data-1/
- Figure-5_Source-data-1/A3_h06#17.csv
- Figure-5_Source-data-1/A564_22a13#29.csv
- Figure-5_Source-data-1/C5_h25#36.csv
- Figure-5_Source-data-1/D423_h26#32.csv
- Figure-5_Source-data-1/F11_h25#30.csv
- Figure-5_Source-data-1/F11_h25#31.csv
- Figure-5_Source-data-1/F11_h25#33.csv
- Figure-5_Source-data-1/F11_h26#14.csv
- Figure-5_Source-data-1/F11_h26#15.csv
- Figure-5_Source-data-1/F11_h26#42.csv
- Figure-5_Source-data-1/F11_j09#19.csv
- Figure-5_Source-data-1/F11_j09#30.csv
- Figure-5_Source-data-1/F11_j10#04.csv
- Figure-5_Source-data-1/F11_j10#09.csv
- Figure-5_Source-data-1/F11_k02#09.csv
- Figure-5_Source-data-1/F11_k06#30.csv
- Figure-5_Source-data-1/F11_m09#22.csv
- Figure-5_Source-data-1/T361_j10#11.csv
- Figure-5_Source-data-1/W7_h24#27.csv
