# Supplementary material for: Improved ANAP incorporation and VCF analysis reveal details of P2X7 current facilitation and a limited conformational interplay between ATP binding and the intracellular ballast domain
Source: eLife. 2023 Jan 4;12:e82479. doi: 10.7554/eLife.82479 (PMC9859053; doi:10.7554/eLife.82479)
Supplement: Figure 5—source data 1. [file elife-82479-fig5-data1.zip › Figure-5_Source-data-1/A3_h06#17.csv]

-9	079E-2 1	395E+1 2	865E+1
-8	593E-2 1	390E+1 2	861E+1
-8	917E-2 1	400E+1 2	881E+1
-8	593E-2 1	408E+1 2	879E+1
-9	079E-2 1	402E+1 2	876E+1
-8	431E-2 1	393E+1 2	867E+1
-8	431E-2 1	391E+1 2	869E+1
-8	755E-2 1	397E+1 2	861E+1
-8	755E-2 1	400E+1 2	853E+1
-8	593E-2 1	401E+1 2	878E+1
-8	593E-2 1	397E+1 2	873E+1
-8	755E-2 1	402E+1 2	867E+1
-8	593E-2 1	394E+1 2	873E+1
-8	917E-2 1	407E+1 2	877E+1
-8	593E-2 1	395E+1 2	856E+1
-8	755E-2 1	397E+1 2	867E+1
-8	755E-2 1	390E+1 2	856E+1
-8	755E-2 1	412E+1 2	885E+1
-8	593E-2 1	394E+1 2	859E+1
-8	755E-2 1	404E+1 2	856E+1
-8	917E-2 1	397E+1 2	849E+1
-8	593E-2 1	407E+1 2	881E+1
-8	593E-2 1	389E+1 2	873E+1
-8	431E-2 1	401E+1 2	882E+1
-8	431E-2 1	401E+1 2	867E+1
-8	431E-2 1	412E+1 2	867E+1
-8	593E-2 1	387E+1 2	886E+1
-8	593E-2 1	417E+1 2	865E+1
-8	755E-2 1	391E+1 2	870E+1
-8	755E-2 1	396E+1 2	865E+1
-8	755E-2 1	394E+1 2	875E+1
-8	917E-2 1	405E+1 2	862E+1
-8	917E-2 1	402E+1 2	854E+1
-8	593E-2 1	387E+1 2	860E+1
-8	755E-2 1	406E+1 2	852E+1
-8	593E-2 1	398E+1 2	878E+1
-8	755E-2 1	404E+1 2	869E+1
-8	431E-2 1	402E+1 2	873E+1
-8	431E-2 1	405E+1 2	879E+1
-8	593E-2 1	407E+1 2	871E+1
-8	755E-2 1	402E+1 2	871E+1
-8	431E-2 1	399E+1 2	880E+1
-8	755E-2 1	399E+1 2	860E+1
-8	755E-2 1	402E+1 2	866E+1
-8	755E-2 1	397E+1 2	868E+1
-8	593E-2 1	397E+1 2	861E+1
-8	268E-2 1	400E+1 2	852E+1
-8	755E-2 1	410E+1 2	885E+1
-8	755E-2 1	407E+1 2	840E+1
-8	268E-2 1	410E+1 2	857E+1
-8	755E-2 1	416E+1 2	868E+1
-8	755E-2 1	393E+1 2	872E+1
-8	917E-2 1	396E+1 2	868E+1
-8	431E-2 1	400E+1 2	881E+1
-8	755E-2 1	394E+1 2	865E+1
-8	755E-2 1	389E+1 2	861E+1
-8	755E-2 1	400E+1 2	885E+1
-8	593E-2 1	391E+1 2	865E+1
-8	593E-2 1	397E+1 2	872E+1
-8	755E-2 1	395E+1 2	850E+1
-8	431E-2 1	409E+1 2	859E+1
-8	593E-2 1	399E+1 2	878E+1
-8	755E-2 1	393E+1 2	871E+1
-8	917E-2 1	394E+1 2	850E+1
-8	755E-2 1	392E+1 2	863E+1
-8	593E-2 1	399E+1 2	863E+1
-8	431E-2 1	390E+1 2	871E+1
-9	079E-2 1	398E+1 2	867E+1
-8	755E-2 1	397E+1 2	861E+1
-8	431E-2 1	406E+1 2	868E+1
-8	593E-2 1	404E+1 2	865E+1
-8	593E-2 1	401E+1 2	889E+1
-8	755E-2 1	395E+1 2	873E+1
-8	755E-2 1	414E+1 2	870E+1
-8	917E-2 1	394E+1 2	866E+1
-8	593E-2 1	400E+1 2	866E+1
-8	917E-2 1	386E+1 2	872E+1
-8	593E-2 1	418E+1 2	876E+1
-8	593E-2 1	406E+1 2	867E+1
-8	755E-2 1	406E+1 2	872E+1
-8	268E-2 1	401E+1 2	857E+1
-8	755E-2 1	419E+1 2	897E+1
-8	593E-2 1	395E+1 2	860E+1
-8	917E-2 1	410E+1 2	876E+1
-8	755E-2 1	406E+1 2	873E+1
-8	755E-2 1	411E+1 2	871E+1
-8	431E-2 1	405E+1 2	862E+1
-8	917E-2 1	398E+1 2	866E+1
-8	755E-2 1	392E+1 2	861E+1
-8	755E-2 1	409E+1 2	849E+1
-8	917E-2 1	418E+1 2	849E+1
-8	593E-2 1	400E+1 2	858E+1
-8	755E-2 1	389E+1 2	857E+1
-8	431E-2 1	388E+1 2	886E+1
-8	593E-2 1	401E+1 2	874E+1
-8	917E-2 1	381E+1 2	847E+1
-9	079E-2 1	402E+1 2	861E+1
-8	593E-2 1	406E+1 2	882E+1
-8	593E-2 1	407E+1 2	878E+1
-8	917E-2 1	396E+1 2	866E+1
-8	755E-2 1	405E+1 2	853E+1
-8	593E-2 1	388E+1 2	866E+1
-8	593E-2 1	388E+1 2	872E+1
-8	917E-2 1	397E+1 2	879E+1
-8	593E-2 1	407E+1 2	867E+1
-8	917E-2 1	398E+1 2	876E+1
-8	593E-2 1	404E+1 2	875E+1
-9	079E-2 1	403E+1 2	862E+1
-8	917E-2 1	405E+1 2	861E+1
-8	593E-2 1	392E+1 2	870E+1
-8	431E-2 1	411E+1 2	875E+1
-8	917E-2 1	390E+1 2	869E+1
-8	593E-2 1	414E+1 2	867E+1
-8	593E-2 1	404E+1 2	872E+1
-8	755E-2 1	396E+1 2	886E+1
-8	917E-2 1	398E+1 2	885E+1
-8	593E-2 1	387E+1 2	880E+1
-8	593E-2 1	392E+1 2	844E+1
-8	755E-2 1	412E+1 2	866E+1
-8	917E-2 1	403E+1 2	877E+1
-8	431E-2 1	391E+1 2	871E+1
-8	755E-2 1	405E+1 2	869E+1
-8	431E-2 1	394E+1 2	856E+1
-9	079E-2 1	388E+1 2	851E+1
-8	755E-2 1	392E+1 2	854E+1
-8	431E-2 1	390E+1 2	888E+1
-8	755E-2 1	406E+1 2	866E+1
-8	755E-2 1	412E+1 2	875E+1
-8	593E-2 1	418E+1 2	859E+1
-8	593E-2 1	403E+1 2	878E+1
-8	268E-2 1	402E+1 2	861E+1
-8	917E-2 1	387E+1 2	871E+1
-8	593E-2 1	400E+1 2	871E+1
-8	755E-2 1	389E+1 2	881E+1
-8	593E-2 1	399E+1 2	885E+1
-8	917E-2 1	407E+1 2	866E+1
-8	593E-2 1	391E+1 2	848E+1
-8	593E-2 1	387E+1 2	880E+1
-8	593E-2 1	399E+1 2	880E+1
-8	431E-2 1	396E+1 2	872E+1
-8	593E-2 1	399E+1 2	885E+1
-8	755E-2 1	391E+1 2	854E+1
-9	079E-2 1	402E+1 2	870E+1
-8	755E-2 1	403E+1 2	880E+1
-8	593E-2 1	394E+1 2	866E+1
-8	755E-2 1	404E+1 2	873E+1
-8	755E-2 1	392E+1 2	863E+1
-8	755E-2 1	395E+1 2	856E+1
-8	917E-2 1	393E+1 2	852E+1
-8	917E-2 1	398E+1 2	861E+1
-8	431E-2 1	389E+1 2	875E+1
-8	755E-2 1	395E+1 2	864E+1
-8	593E-2 1	394E+1 2	854E+1
-8	593E-2 1	385E+1 2	871E+1
-8	593E-2 1	393E+1 2	858E+1
-8	593E-2 1	401E+1 2	861E+1
-8	593E-2 1	405E+1 2	873E+1
-8	593E-2 1	396E+1 2	873E+1
-8	755E-2 1	398E+1 2	880E+1
-8	917E-2 1	400E+1 2	863E+1
-8	917E-2 1	408E+1 2	865E+1
-8	431E-2 1	384E+1 2	867E+1
-8	755E-2 1	394E+1 2	845E+1
-8	917E-2 1	406E+1 2	884E+1
-8	755E-2 1	404E+1 2	855E+1
-8	593E-2 1	385E+1 2	851E+1
-8	593E-2 1	393E+1 2	863E+1
-8	755E-2 1	393E+1 2	845E+1
-8	917E-2 1	398E+1 2	869E+1
-8	755E-2 1	397E+1 2	864E+1
-8	593E-2 1	394E+1 2	872E+1
-9	079E-2 1	394E+1 2	860E+1
-8	755E-2 1	403E+1 2	855E+1
-8	593E-2 1	397E+1 2	884E+1
-8	593E-2 1	395E+1 2	860E+1
-8	755E-2 1	404E+1 2	873E+1
-8	593E-2 1	397E+1 2	864E+1
-8	755E-2 1	394E+1 2	852E+1
-8	755E-2 1	413E+1 2	875E+1
-8	917E-2 1	412E+1 2	886E+1
-8	593E-2 1	388E+1 2	851E+1
-8	593E-2 1	400E+1 2	841E+1
-8	917E-2 1	403E+1 2	857E+1
-8	755E-2 1	393E+1 2	864E+1
-8	431E-2 1	394E+1 2	866E+1
-8	593E-2 1	397E+1 2	862E+1
-8	755E-2 1	406E+1 2	873E+1
-8	755E-2 1	405E+1 2	864E+1
-9	079E-2 1	399E+1 2	850E+1
-8	593E-2 1	398E+1 2	854E+1
-8	593E-2 1	385E+1 2	839E+1
-8	755E-2 1	407E+1 2	861E+1
-9	079E-2 1	401E+1 2	849E+1
-8	755E-2 1	406E+1 2	849E+1
-8	755E-2 1	391E+1 2	858E+1
-8	593E-2 1	392E+1 2	859E+1
-8	917E-2 1	400E+1 2	883E+1
-8	755E-2 1	412E+1 2	859E+1
-8	755E-2 1	406E+1 2	888E+1
-8	755E-2 1	406E+1 2	858E+1
-8	917E-2 1	404E+1 2	863E+1
-8	593E-2 1	404E+1 2	858E+1
-8	431E-2 1	385E+1 2	872E+1
-9	079E-2 1	397E+1 2	855E+1
-8	755E-2 1	410E+1 2	873E+1
-8	431E-2 1	406E+1 2	849E+1
-8	593E-2 1	401E+1 2	879E+1
-8	917E-2 1	411E+1 2	866E+1
-8	917E-2 1	391E+1 2	838E+1
-8	593E-2 1	394E+1 2	867E+1
-8	755E-2 1	397E+1 2	872E+1
-8	755E-2 1	389E+1 2	869E+1
-8	593E-2 1	399E+1 2	864E+1
-8	431E-2 1	397E+1 2	884E+1
-8	755E-2 1	399E+1 2	870E+1
-8	593E-2 1	402E+1 2	875E+1
-8	755E-2 1	394E+1 2	856E+1
-8	431E-2 1	405E+1 2	865E+1
-8	917E-2 1	388E+1 2	865E+1
-8	755E-2 1	406E+1 2	876E+1
-9	079E-2 1	395E+1 2	866E+1
-8	593E-2 1	406E+1 2	868E+1
-8	755E-2 1	388E+1 2	863E+1
-8	755E-2 1	397E+1 2	864E+1
-8	755E-2 1	402E+1 2	846E+1
-8	593E-2 1	398E+1 2	855E+1
-8	268E-2 1	398E+1 2	852E+1
-8	431E-2 1	402E+1 2	860E+1
-8	755E-2 1	386E+1 2	867E+1
-8	593E-2 1	397E+1 2	861E+1
-8	593E-2 1	401E+1 2	880E+1
-8	917E-2 1	406E+1 2	862E+1
-8	593E-2 1	407E+1 2	862E+1
-8	593E-2 1	399E+1 2	864E+1
-8	755E-2 1	393E+1 2	871E+1
-8	755E-2 1	400E+1 2	849E+1
-8	755E-2 1	380E+1 2	857E+1
-8	755E-2 1	405E+1 2	858E+1
-8	593E-2 1	393E+1 2	876E+1
-8	755E-2 1	405E+1 2	874E+1
-8	593E-2 1	390E+1 2	882E+1
-8	593E-2 1	407E+1 2	869E+1
-8	431E-2 1	395E+1 2	871E+1
-8	917E-2 1	394E+1 2	861E+1
-8	755E-2 1	397E+1 2	858E+1
-8	431E-2 1	408E+1 2	862E+1
-8	593E-2 1	397E+1 2	865E+1
-8	755E-2 1	408E+1 2	859E+1
-8	593E-2 1	394E+1 2	861E+1
-8	431E-2 1	390E+1 2	840E+1
-8	593E-2 1	399E+1 2	846E+1
-8	755E-2 1	391E+1 2	855E+1
-8	917E-2 1	395E+1 2	860E+1
-8	755E-2 1	401E+1 2	866E+1
-8	755E-2 1	398E+1 2	856E+1
-8	755E-2 1	405E+1 2	882E+1
-9	079E-2 1	389E+1 2	862E+1
-8	755E-2 1	401E+1 2	854E+1
-8	593E-2 1	398E+1 2	857E+1
-8	755E-2 1	400E+1 2	856E+1
-8	593E-2 1	408E+1 2	863E+1
-8	755E-2 1	413E+1 2	870E+1
-8	593E-2 1	387E+1 2	854E+1
-8	593E-2 1	410E+1 2	864E+1
-8	593E-2 1	386E+1 2	860E+1
-8	755E-2 1	393E+1 2	861E+1
-8	917E-2 1	399E+1 2	861E+1
-8	755E-2 1	381E+1 2	851E+1
-8	917E-2 1	388E+1 2	875E+1
-8	593E-2 1	393E+1 2	866E+1
-8	431E-2 1	408E+1 2	865E+1
-8	593E-2 1	406E+1 2	865E+1
-8	593E-2 1	402E+1 2	872E+1
-8	755E-2 1	409E+1 2	884E+1
-8	593E-2 1	396E+1 2	850E+1
-8	755E-2 1	414E+1 2	852E+1
-8	593E-2 1	393E+1 2	890E+1
-8	593E-2 1	391E+1 2	870E+1
-8	593E-2 1	399E+1 2	849E+1
-8	917E-2 1	387E+1 2	855E+1
-8	917E-2 1	402E+1 2	880E+1
-8	431E-2 1	409E+1 2	847E+1
-8	593E-2 1	405E+1 2	847E+1
-8	593E-2 1	394E+1 2	860E+1
-8	755E-2 1	402E+1 2	858E+1
-8	593E-2 1	403E+1 2	857E+1
-8	593E-2 1	390E+1 2	852E+1
-8	917E-2 1	388E+1 2	864E+1
-8	593E-2 1	395E+1 2	851E+1
-8	593E-2 1	408E+1 2	874E+1
-8	593E-2 1	388E+1 2	857E+1
-9	079E-2 1	383E+1 2	863E+1
-8	917E-2 1	402E+1 2	855E+1
-8	268E-2 1	397E+1 2	850E+1
-8	431E-2 1	415E+1 2	875E+1
-8	755E-2 1	390E+1 2	889E+1
-8	431E-2 1	394E+1 2	857E+1
-8	593E-2 1	391E+1 2	849E+1
-8	431E-2 1	388E+1 2	857E+1
-8	917E-2 1	391E+1 2	853E+1
-8	593E-2 1	391E+1 2	850E+1
-8	593E-2 1	387E+1 2	857E+1
-8	593E-2 1	409E+1 2	857E+1
-8	917E-2 1	401E+1 2	876E+1
-8	593E-2 1	398E+1 2	857E+1
-8	593E-2 1	399E+1 2	869E+1
-8	755E-2 1	387E+1 2	850E+1
-8	593E-2 1	400E+1 2	871E+1
-8	917E-2 1	403E+1 2	872E+1
-8	755E-2 1	391E+1 2	876E+1
-8	755E-2 1	413E+1 2	863E+1
-8	593E-2 1	408E+1 2	866E+1
-8	593E-2 1	398E+1 2	871E+1
-8	917E-2 1	402E+1 2	868E+1
-8	755E-2 1	394E+1 2	872E+1
-8	593E-2 1	409E+1 2	860E+1
-8	593E-2 1	388E+1 2	870E+1
-8	593E-2 1	399E+1 2	842E+1
-8	593E-2 1	397E+1 2	843E+1
-8	755E-2 1	419E+1 2	848E+1
-8	755E-2 1	389E+1 2	863E+1
-8	593E-2 1	396E+1 2	880E+1
-8	431E-2 1	406E+1 2	854E+1
-8	593E-2 1	385E+1 2	862E+1
-8	917E-2 1	397E+1 2	867E+1
-8	593E-2 1	396E+1 2	857E+1
-8	917E-2 1	389E+1 2	876E+1
-8	755E-2 1	393E+1 2	861E+1
-8	755E-2 1	400E+1 2	851E+1
-8	431E-2 1	412E+1 2	858E+1
-8	431E-2 1	407E+1 2	848E+1
-8	755E-2 1	399E+1 2	870E+1
-8	755E-2 1	388E+1 2	836E+1
-8	431E-2 1	396E+1 2	868E+1
-8	755E-2 1	396E+1 2	870E+1
-8	593E-2 1	401E+1 2	857E+1
-8	755E-2 1	407E+1 2	851E+1
-8	593E-2 1	400E+1 2	858E+1
-8	431E-2 1	392E+1 2	864E+1
-8	755E-2 1	395E+1 2	842E+1
-8	431E-2 1	388E+1 2	842E+1
-8	755E-2 1	400E+1 2	856E+1
-8	593E-2 1	406E+1 2	846E+1
-8	593E-2 1	400E+1 2	862E+1
-8	755E-2 1	402E+1 2	874E+1
-8	755E-2 1	391E+1 2	849E+1
-8	917E-2 1	386E+1 2	852E+1
-8	917E-2 1	383E+1 2	853E+1
-8	917E-2 1	391E+1 2	874E+1
-8	755E-2 1	394E+1 2	856E+1
-8	593E-2 1	393E+1 2	865E+1
-8	917E-2 1	390E+1 2	868E+1
-8	755E-2 1	410E+1 2	862E+1
-8	593E-2 1	399E+1 2	849E+1
-8	593E-2 1	400E+1 2	863E+1
-8	755E-2 1	391E+1 2	863E+1
-8	755E-2 1	387E+1 2	874E+1
-8	593E-2 1	394E+1 2	858E+1
-8	755E-2 1	398E+1 2	843E+1
-8	917E-2 1	394E+1 2	847E+1
-8	917E-2 1	387E+1 2	857E+1
-8	593E-2 1	405E+1 2	839E+1
-8	593E-2 1	395E+1 2	853E+1
-8	755E-2 1	402E+1 2	862E+1
-8	755E-2 1	391E+1 2	862E+1
-8	593E-2 1	388E+1 2	885E+1
-8	593E-2 1	400E+1 2	860E+1
-8	917E-2 1	391E+1 2	880E+1
-8	755E-2 1	387E+1 2	854E+1
-8	268E-2 1	418E+1 2	860E+1
-8	593E-2 1	401E+1 2	861E+1
-8	755E-2 1	414E+1 2	888E+1
-9	079E-2 1	405E+1 2	873E+1
-8	431E-2 1	395E+1 2	853E+1
-8	593E-2 1	402E+1 2	872E+1
-8	755E-2 1	403E+1 2	853E+1
-8	755E-2 1	407E+1 2	858E+1
-8	755E-2 1	398E+1 2	873E+1
-8	593E-2 1	409E+1 2	860E+1
-8	917E-2 1	389E+1 2	860E+1
-8	755E-2 1	404E+1 2	865E+1
-8	431E-2 1	408E+1 2	850E+1
-8	755E-2 1	402E+1 2	858E+1
-8	917E-2 1	401E+1 2	849E+1
-8	755E-2 1	416E+1 2	864E+1
-8	593E-2 1	401E+1 2	855E+1
-8	431E-2 1	402E+1 2	869E+1
-8	593E-2 1	403E+1 2	861E+1
-8	755E-2 1	398E+1 2	876E+1
-8	593E-2 1	397E+1 2	859E+1
-8	593E-2 1	398E+1 2	850E+1
-8	755E-2 1	399E+1 2	860E+1
-8	755E-2 1	392E+1 2	863E+1
-8	593E-2 1	397E+1 2	867E+1
-8	917E-2 1	419E+1 2	857E+1
-8	755E-2 1	384E+1 2	882E+1
-8	917E-2 1	408E+1 2	860E+1
-8	593E-2 1	397E+1 2	845E+1
-8	593E-2 1	407E+1 2	866E+1
-8	917E-2 1	395E+1 2	846E+1
-8	917E-2 1	410E+1 2	857E+1
-8	755E-2 1	409E+1 2	852E+1
-8	755E-2 1	391E+1 2	852E+1
-9	242E-2 1	397E+1 2	865E+1
-8	593E-2 1	397E+1 2	872E+1
-8	755E-2 1	400E+1 2	872E+1
-8	593E-2 1	408E+1 2	861E+1
-8	755E-2 1	409E+1 2	880E+1
-8	593E-2 1	404E+1 2	884E+1
-8	593E-2 1	400E+1 2	855E+1
-8	755E-2 1	388E+1 2	880E+1
-8	755E-2 1	391E+1 2	854E+1
-8	755E-2 1	413E+1 2	868E+1
-8	268E-2 1	407E+1 2	869E+1
-8	593E-2 1	397E+1 2	871E+1
-8	755E-2 1	390E+1 2	846E+1
-8	917E-2 1	388E+1 2	870E+1
-8	755E-2 1	389E+1 2	856E+1
-8	593E-2 1	402E+1 2	863E+1
-8	755E-2 1	393E+1 2	881E+1
-8	917E-2 1	399E+1 2	862E+1
-8	593E-2 1	396E+1 2	869E+1
-8	755E-2 1	400E+1 2	861E+1
-8	917E-2 1	394E+1 2	859E+1
-8	593E-2 1	388E+1 2	870E+1
-8	593E-2 1	391E+1 2	855E+1
-8	755E-2 1	404E+1 2	866E+1
-8	755E-2 1	398E+1 2	873E+1
-8	755E-2 1	408E+1 2	861E+1
-8	431E-2 1	409E+1 2	870E+1
-8	593E-2 1	397E+1 2	877E+1
-9	079E-2 1	399E+1 2	861E+1
-8	755E-2 1	390E+1 2	872E+1
-8	917E-2 1	407E+1 2	848E+1
-8	755E-2 1	394E+1 2	870E+1
-8	755E-2 1	387E+1 2	861E+1
-8	593E-2 1	397E+1 2	872E+1
-8	755E-2 1	392E+1 2	859E+1
-8	431E-2 1	390E+1 2	846E+1
-8	593E-2 1	386E+1 2	861E+1
-8	917E-2 1	390E+1 2	857E+1
-8	268E-2 1	385E+1 2	862E+1
-8	593E-2 1	387E+1 2	868E+1
-9	242E-2 1	391E+1 2	867E+1
-8	755E-2 1	409E+1 2	858E+1
-8	593E-2 1	400E+1 2	861E+1
-8	431E-2 1	376E+1 2	874E+1
-8	593E-2 1	391E+1 2	853E+1
-8	917E-2 1	394E+1 2	855E+1
-8	755E-2 1	395E+1 2	843E+1
-8	593E-2 1	392E+1 2	859E+1
-8	755E-2 1	400E+1 2	858E+1
-8	431E-2 1	411E+1 2	869E+1
-8	593E-2 1	401E+1 2	872E+1
-8	431E-2 1	397E+1 2	862E+1
-8	917E-2 1	391E+1 2	866E+1
-8	755E-2 1	405E+1 2	864E+1
-8	431E-2 1	400E+1 2	848E+1
-8	431E-2 1	392E+1 2	872E+1
-8	917E-2 1	398E+1 2	835E+1
-8	755E-2 1	398E+1 2	866E+1
-9	079E-2 1	399E+1 2	864E+1
-8	593E-2 1	408E+1 2	884E+1
-8	917E-2 1	387E+1 2	859E+1
-8	917E-2 1	400E+1 2	836E+1
-8	431E-2 1	410E+1 2	880E+1
-8	593E-2 1	397E+1 2	853E+1
-9	079E-2 1	399E+1 2	866E+1
-8	593E-2 1	402E+1 2	878E+1
-8	431E-2 1	409E+1 2	882E+1
-8	593E-2 1	397E+1 2	872E+1
-8	917E-2 1	388E+1 2	894E+1
-8	593E-2 1	397E+1 2	858E+1
-8	755E-2 1	406E+1 2	859E+1
-8	593E-2 1	401E+1 2	857E+1
-8	593E-2 1	415E+1 2	849E+1
-8	593E-2 1	401E+1 2	855E+1
-8	755E-2 1	403E+1 2	857E+1
-8	593E-2 1	402E+1 2	860E+1
-8	755E-2 1	391E+1 2	855E+1
-8	755E-2 1	397E+1 2	860E+1
-8	431E-2 1	402E+1 2	855E+1
-8	917E-2 1	389E+1 2	861E+1
-8	917E-2 1	399E+1 2	860E+1
-8	593E-2 1	395E+1 2	867E+1
-8	431E-2 1	390E+1 2	856E+1
-8	431E-2 1	404E+1 2	849E+1
-8	593E-2 1	412E+1 2	854E+1
-8	593E-2 1	397E+1 2	871E+1
-8	593E-2 1	412E+1 2	850E+1
-8	593E-2 1	403E+1 2	860E+1
-8	917E-2 1	389E+1 2	857E+1
-8	593E-2 1	395E+1 2	869E+1
-8	755E-2 1	401E+1 2	851E+1
-8	755E-2 1	402E+1 2	841E+1
-8	593E-2 1	394E+1 2	879E+1
-8	593E-2 1	388E+1 2	869E+1
-8	917E-2 1	391E+1 2	888E+1
-8	593E-2 1	410E+1 2	853E+1
-8	755E-2 1	397E+1 2	871E+1
-8	917E-2 1	398E+1 2	859E+1
-9	079E-2 1	406E+1 2	861E+1
-8	917E-2 1	403E+1 2	851E+1
-8	917E-2 1	390E+1 2	862E+1
-8	917E-2 1	410E+1 2	880E+1
-8	593E-2 1	399E+1 2	851E+1
-8	593E-2 1	415E+1 2	880E+1
-8	917E-2 1	404E+1 2	862E+1
-8	593E-2 1	396E+1 2	865E+1
-8	755E-2 1	390E+1 2	857E+1
-8	755E-2 1	400E+1 2	849E+1
-8	917E-2 1	419E+1 2	860E+1
-8	593E-2 1	400E+1 2	858E+1
-8	755E-2 1	389E+1 2	869E+1
-8	593E-2 1	399E+1 2	860E+1
-8	755E-2 1	414E+1 2	865E+1
-8	755E-2 1	395E+1 2	849E+1
-8	755E-2 1	396E+1 2	851E+1
-8	593E-2 1	403E+1 2	857E+1
-8	593E-2 1	380E+1 2	871E+1
-8	593E-2 1	420E+1 2	859E+1
-8	755E-2 1	408E+1 2	860E+1
-8	755E-2 1	399E+1 2	856E+1
-8	917E-2 1	401E+1 2	861E+1
-8	593E-2 1	407E+1 2	866E+1
-8	755E-2 1	401E+1 2	864E+1
-8	593E-2 1	398E+1 2	879E+1
-8	755E-2 1	416E+1 2	874E+1
-8	755E-2 1	398E+1 2	856E+1
-8	593E-2 1	399E+1 2	860E+1
-8	755E-2 1	396E+1 2	865E+1
-8	917E-2 1	385E+1 2	862E+1
-8	755E-2 1	394E+1 2	846E+1
-8	431E-2 1	407E+1 2	843E+1
-8	593E-2 1	395E+1 2	850E+1
-8	755E-2 1	397E+1 2	837E+1
-8	755E-2 1	399E+1 2	850E+1
-8	431E-2 1	401E+1 2	883E+1
-8	917E-2 1	402E+1 2	876E+1
-8	917E-2 1	404E+1 2	849E+1
-8	755E-2 1	406E+1 2	862E+1
-8	755E-2 1	407E+1 2	854E+1
-8	755E-2 1	401E+1 2	858E+1
-8	593E-2 1	398E+1 2	851E+1
-8	917E-2 1	383E+1 2	873E+1
-8	593E-2 1	400E+1 2	847E+1
-8	431E-2 1	398E+1 2	860E+1
-8	755E-2 1	424E+1 2	857E+1
-9	079E-2 1	401E+1 2	858E+1
-8	431E-2 1	407E+1 2	861E+1
-8	593E-2 1	386E+1 2	875E+1
-8	917E-2 1	396E+1 2	852E+1
-8	755E-2 1	398E+1 2	883E+1
-8	593E-2 1	410E+1 2	867E+1
-8	593E-2 1	417E+1 2	846E+1
-8	917E-2 1	387E+1 2	850E+1
-8	917E-2 1	396E+1 2	878E+1
-8	593E-2 1	402E+1 2	848E+1
-8	917E-2 1	406E+1 2	861E+1
-8	917E-2 1	392E+1 2	864E+1
-8	755E-2 1	396E+1 2	856E+1
-8	593E-2 1	403E+1 2	853E+1
-8	917E-2 1	400E+1 2	863E+1
-8	593E-2 1	397E+1 2	865E+1
-8	755E-2 1	399E+1 2	862E+1
-8	755E-2 1	391E+1 2	843E+1
-8	755E-2 1	407E+1 2	866E+1
-8	755E-2 1	399E+1 2	869E+1
-8	593E-2 1	393E+1 2	865E+1
-8	593E-2 1	396E+1 2	853E+1
-8	755E-2 1	406E+1 2	869E+1
-8	917E-2 1	404E+1 2	889E+1
-8	593E-2 1	402E+1 2	864E+1
-8	593E-2 1	406E+1 2	846E+1
-8	431E-2 1	391E+1 2	840E+1
-8	917E-2 1	409E+1 2	871E+1
-8	593E-2 1	378E+1 2	839E+1
-8	755E-2 1	394E+1 2	867E+1
-8	917E-2 1	413E+1 2	855E+1
-8	917E-2 1	403E+1 2	856E+1
-8	755E-2 1	400E+1 2	871E+1
-8	431E-2 1	411E+1 2	847E+1
-8	755E-2 1	390E+1 2	854E+1
-8	755E-2 1	400E+1 2	834E+1
-8	593E-2 1	400E+1 2	882E+1
-8	593E-2 1	405E+1 2	859E+1
-8	755E-2 1	390E+1 2	857E+1
-8	755E-2 1	403E+1 2	860E+1
-8	593E-2 1	410E+1 2	861E+1
-8	593E-2 1	405E+1 2	856E+1
-8	917E-2 1	407E+1 2	863E+1
-8	755E-2 1	389E+1 2	865E+1
-8	593E-2 1	399E+1 2	849E+1
-8	593E-2 1	390E+1 2	866E+1
-8	917E-2 1	395E+1 2	859E+1
-8	755E-2 1	404E+1 2	862E+1
-8	593E-2 1	403E+1 2	850E+1
-8	755E-2 1	393E+1 2	870E+1
-8	755E-2 1	408E+1 2	857E+1
-8	755E-2 1	395E+1 2	850E+1
-8	593E-2 1	414E+1 2	857E+1
-8	755E-2 1	395E+1 2	873E+1
-8	917E-2 1	399E+1 2	854E+1
-8	917E-2 1	391E+1 2	873E+1
-8	755E-2 1	396E+1 2	845E+1
-8	593E-2 1	396E+1 2	875E+1
-8	917E-2 1	395E+1 2	835E+1
-8	755E-2 1	409E+1 2	860E+1
-8	593E-2 1	417E+1 2	866E+1
-8	431E-2 1	386E+1 2	869E+1
-8	755E-2 1	400E+1 2	869E+1
-8	917E-2 1	407E+1 2	873E+1
-8	593E-2 1	406E+1 2	865E+1
-8	593E-2 1	389E+1 2	866E+1
-8	917E-2 1	408E+1 2	862E+1
-8	917E-2 1	385E+1 2	866E+1
-8	755E-2 1	393E+1 2	860E+1
-8	593E-2 1	405E+1 2	858E+1
-8	431E-2 1	408E+1 2	859E+1
-8	593E-2 1	399E+1 2	843E+1
-8	268E-2 1	405E+1 2	849E+1
-8	755E-2 1	404E+1 2	871E+1
-8	431E-2 1	393E+1 2	852E+1
-8	593E-2 1	409E+1 2	866E+1
-8	593E-2 1	396E+1 2	862E+1
-8	593E-2 1	399E+1 2	871E+1
-8	755E-2 1	394E+1 2	861E+1
-9	079E-2 1	397E+1 2	846E+1
-8	593E-2 1	401E+1 2	843E+1
-8	593E-2 1	411E+1 2	861E+1
-8	917E-2 1	396E+1 2	866E+1
-8	917E-2 1	396E+1 2	865E+1
-8	755E-2 1	395E+1 2	853E+1
-8	917E-2 1	399E+1 2	868E+1
-8	917E-2 1	391E+1 2	847E+1
-9	242E-2 1	394E+1 2	856E+1
-8	917E-2 1	392E+1 2	851E+1
-8	755E-2 1	402E+1 2	848E+1
-8	593E-2 1	400E+1 2	859E+1
-9	079E-2 1	406E+1 2	868E+1
-8	755E-2 1	397E+1 2	854E+1
-8	431E-2 1	407E+1 2	862E+1
-8	593E-2 1	407E+1 2	854E+1
-8	917E-2 1	389E+1 2	859E+1
-8	755E-2 1	389E+1 2	857E+1
-8	431E-2 1	397E+1 2	871E+1
-8	755E-2 1	400E+1 2	845E+1
-8	917E-2 1	405E+1 2	853E+1
-8	755E-2 1	395E+1 2	845E+1
-8	593E-2 1	411E+1 2	855E+1
-8	431E-2 1	389E+1 2	865E+1
-8	917E-2 1	401E+1 2	867E+1
-8	755E-2 1	409E+1 2	862E+1
-8	593E-2 1	393E+1 2	876E+1
-8	755E-2 1	413E+1 2	863E+1
-8	917E-2 1	401E+1 2	879E+1
-8	755E-2 1	395E+1 2	843E+1
-8	431E-2 1	409E+1 2	860E+1
-8	755E-2 1	389E+1 2	834E+1
-8	917E-2 1	389E+1 2	848E+1
-8	593E-2 1	413E+1 2	836E+1
-8	755E-2 1	404E+1 2	876E+1
-8	755E-2 1	397E+1 2	861E+1
-8	917E-2 1	392E+1 2	841E+1
-8	431E-2 1	392E+1 2	843E+1
-8	593E-2 1	392E+1 2	850E+1
-8	593E-2 1	385E+1 2	877E+1
-8	755E-2 1	404E+1 2	845E+1
-8	755E-2 1	396E+1 2	855E+1
-8	593E-2 1	397E+1 2	849E+1
-8	755E-2 1	397E+1 2	843E+1
-8	917E-2 1	402E+1 2	843E+1
-8	755E-2 1	404E+1 2	858E+1
-8	755E-2 1	398E+1 2	859E+1
-8	755E-2 1	410E+1 2	854E+1
-8	593E-2 1	404E+1 2	866E+1
-8	917E-2 1	412E+1 2	852E+1
-8	593E-2 1	408E+1 2	842E+1
-8	755E-2 1	404E+1 2	864E+1
-8	755E-2 1	397E+1 2	854E+1
-8	755E-2 1	396E+1 2	857E+1
-8	431E-2 1	390E+1 2	850E+1
-8	755E-2 1	411E+1 2	850E+1
-8	755E-2 1	401E+1 2	865E+1
-8	593E-2 1	390E+1 2	861E+1
-8	593E-2 1	403E+1 2	858E+1
-8	593E-2 1	390E+1 2	867E+1
-8	755E-2 1	397E+1 2	852E+1
-8	593E-2 1	404E+1 2	845E+1
-8	431E-2 1	390E+1 2	851E+1
-8	755E-2 1	396E+1 2	857E+1
-8	755E-2 1	395E+1 2	843E+1
-8	917E-2 1	413E+1 2	865E+1
-8	593E-2 1	394E+1 2	863E+1
-8	755E-2 1	389E+1 2	868E+1
-8	917E-2 1	390E+1 2	849E+1
-9	079E-2 1	398E+1 2	846E+1
-8	268E-2 1	397E+1 2	839E+1
-8	593E-2 1	408E+1 2	856E+1
-9	079E-2 1	400E+1 2	846E+1
-8	917E-2 1	386E+1 2	847E+1
-8	593E-2 1	394E+1 2	849E+1
-9	079E-2 1	396E+1 2	861E+1
-8	917E-2 1	402E+1 2	837E+1
-8	755E-2 1	418E+1 2	869E+1
-8	593E-2 1	384E+1 2	858E+1
-8	917E-2 1	397E+1 2	883E+1
-8	593E-2 1	403E+1 2	865E+1
-8	917E-2 1	407E+1 2	865E+1
-8	593E-2 1	407E+1 2	865E+1
-8	593E-2 1	404E+1 2	869E+1
-8	917E-2 1	405E+1 2	853E+1
-8	593E-2 1	405E+1 2	848E+1
-8	593E-2 1	398E+1 2	871E+1
-8	917E-2 1	384E+1 2	856E+1
-8	917E-2 1	394E+1 2	840E+1
-8	755E-2 1	397E+1 2	840E+1
-8	593E-2 1	399E+1 2	880E+1
-8	917E-2 1	398E+1 2	839E+1
-8	593E-2 1	396E+1 2	863E+1
-9	079E-2 1	399E+1 2	880E+1
-8	755E-2 1	398E+1 2	867E+1
-8	755E-2 1	401E+1 2	854E+1
-8	431E-2 1	382E+1 2	861E+1
-8	917E-2 1	408E+1 2	842E+1
-8	593E-2 1	399E+1 2	848E+1
-8	917E-2 1	400E+1 2	852E+1
-8	593E-2 1	404E+1 2	860E+1
-8	917E-2 1	400E+1 2	836E+1
-8	755E-2 1	418E+1 2	859E+1
-8	593E-2 1	394E+1 2	841E+1
-8	917E-2 1	414E+1 2	863E+1
-8	755E-2 1	385E+1 2	860E+1
-8	431E-2 1	411E+1 2	867E+1
-8	755E-2 1	397E+1 2	868E+1
-8	755E-2 1	404E+1 2	876E+1
-8	593E-2 1	396E+1 2	862E+1
-8	593E-2 1	417E+1 2	868E+1
-8	431E-2 1	392E+1 2	846E+1
-8	755E-2 1	411E+1 2	857E+1
-8	917E-2 1	394E+1 2	860E+1
-8	431E-2 1	406E+1 2	852E+1
-8	593E-2 1	397E+1 2	827E+1
-8	917E-2 1	392E+1 2	861E+1
-8	755E-2 1	404E+1 2	870E+1
-8	593E-2 1	401E+1 2	865E+1
-8	755E-2 1	387E+1 2	868E+1
-8	593E-2 1	390E+1 2	868E+1
-8	917E-2 1	393E+1 2	844E+1
-8	755E-2 1	403E+1 2	864E+1
-8	593E-2 1	407E+1 2	857E+1
-8	917E-2 1	394E+1 2	848E+1
-8	755E-2 1	414E+1 2	845E+1
-8	917E-2 1	393E+1 2	866E+1
-9	079E-2 1	409E+1 2	841E+1
-8	755E-2 1	400E+1 2	854E+1
-8	755E-2 1	398E+1 2	885E+1
-8	755E-2 1	399E+1 2	862E+1
-8	917E-2 1	392E+1 2	845E+1
-8	917E-2 1	397E+1 2	861E+1
-8	755E-2 1	394E+1 2	844E+1
-8	431E-2 1	392E+1 2	850E+1
-8	755E-2 1	412E+1 2	829E+1
-9	079E-2 1	396E+1 2	865E+1
-8	755E-2 1	408E+1 2	846E+1
-8	593E-2 1	385E+1 2	859E+1
-8	755E-2 1	391E+1 2	846E+1
-8	755E-2 1	407E+1 2	851E+1
-8	917E-2 1	399E+1 2	860E+1
-8	593E-2 1	392E+1 2	861E+1
-8	593E-2 1	420E+1 2	873E+1
-9	242E-2 1	403E+1 2	869E+1
-8	593E-2 1	392E+1 2	853E+1
-8	431E-2 1	403E+1 2	860E+1
-8	755E-2 1	394E+1 2	855E+1
-8	755E-2 1	400E+1 2	848E+1
-8	431E-2 1	396E+1 2	864E+1
-8	268E-2 1	411E+1 2	858E+1
-8	755E-2 1	405E+1 2	860E+1
-9	079E-2 1	399E+1 2	866E+1
-8	917E-2 1	396E+1 2	874E+1
-8	431E-2 1	404E+1 2	863E+1
-8	917E-2 1	394E+1 2	865E+1
-9	079E-2 1	406E+1 2	859E+1
-8	593E-2 1	392E+1 2	851E+1
-8	593E-2 1	393E+1 2	867E+1
-8	431E-2 1	401E+1 2	839E+1
-8	755E-2 1	402E+1 2	852E+1
-8	755E-2 1	407E+1 2	838E+1
-8	593E-2 1	393E+1 2	851E+1
-8	593E-2 1	400E+1 2	855E+1
-8	593E-2 1	407E+1 2	854E+1
-8	431E-2 1	403E+1 2	846E+1
-8	593E-2 1	388E+1 2	843E+1
-8	593E-2 1	396E+1 2	871E+1
-8	917E-2 1	410E+1 2	860E+1
-8	593E-2 1	397E+1 2	857E+1
-8	593E-2 1	390E+1 2	856E+1
-8	755E-2 1	397E+1 2	849E+1
-8	917E-2 1	387E+1 2	854E+1
-8	755E-2 1	409E+1 2	850E+1
-8	431E-2 1	394E+1 2	866E+1
-8	431E-2 1	403E+1 2	863E+1
-9	079E-2 1	417E+1 2	855E+1
-8	755E-2 1	393E+1 2	866E+1
-8	755E-2 1	397E+1 2	869E+1
-8	431E-2 1	393E+1 2	856E+1
-8	755E-2 1	410E+1 2	844E+1
-8	917E-2 1	395E+1 2	861E+1
-8	593E-2 1	408E+1 2	856E+1
-8	917E-2 1	395E+1 2	858E+1
-9	079E-2 1	416E+1 2	863E+1
-9	079E-2 1	399E+1 2	847E+1
-8	431E-2 1	394E+1 2	833E+1
-8	593E-2 1	393E+1 2	846E+1
-9	079E-2 1	402E+1 2	840E+1
-8	755E-2 1	381E+1 2	859E+1
-8	431E-2 1	406E+1 2	848E+1
-8	593E-2 1	409E+1 2	857E+1
-8	755E-2 1	394E+1 2	854E+1
-8	755E-2 1	406E+1 2	834E+1
-8	755E-2 1	399E+1 2	882E+1
-8	593E-2 1	397E+1 2	866E+1
-9	079E-2 1	385E+1 2	860E+1
-8	917E-2 1	397E+1 2	867E+1
-8	755E-2 1	417E+1 2	854E+1
-8	593E-2 1	409E+1 2	868E+1
-8	755E-2 1	408E+1 2	851E+1
-8	917E-2 1	404E+1 2	862E+1
-8	917E-2 1	413E+1 2	865E+1
-8	268E-2 1	401E+1 2	839E+1
-9	079E-2 1	394E+1 2	860E+1
-8	755E-2 1	397E+1 2	837E+1
-8	593E-2 1	389E+1 2	849E+1
-9	079E-2 1	391E+1 2	863E+1
-8	917E-2 1	408E+1 2	855E+1
-8	755E-2 1	401E+1 2	842E+1
-8	431E-2 1	401E+1 2	874E+1
-8	755E-2 1	415E+1 2	850E+1
-8	755E-2 1	386E+1 2	859E+1
-8	593E-2 1	392E+1 2	849E+1
-8	593E-2 1	386E+1 2	855E+1
-8	593E-2 1	396E+1 2	848E+1
-8	917E-2 1	405E+1 2	832E+1
-8	593E-2 1	403E+1 2	859E+1
-8	755E-2 1	390E+1 2	847E+1
-8	593E-2 1	385E+1 2	869E+1
-8	755E-2 1	402E+1 2	869E+1
-8	755E-2 1	409E+1 2	827E+1
-8	431E-2 1	403E+1 2	854E+1
-8	917E-2 1	393E+1 2	836E+1
-8	755E-2 1	403E+1 2	848E+1
-8	431E-2 1	409E+1 2	870E+1
-8	755E-2 1	409E+1 2	864E+1
-8	593E-2 1	398E+1 2	859E+1
-8	593E-2 1	408E+1 2	849E+1
-8	593E-2 1	390E+1 2	854E+1
-8	917E-2 1	401E+1 2	859E+1
-8	755E-2 1	403E+1 2	857E+1
-8	917E-2 1	402E+1 2	848E+1
-8	593E-2 1	406E+1 2	848E+1
-8	593E-2 1	409E+1 2	854E+1
-8	755E-2 1	415E+1 2	851E+1
-9	079E-2 1	398E+1 2	859E+1
-8	593E-2 1	417E+1 2	837E+1
-8	755E-2 1	396E+1 2	852E+1
-8	755E-2 1	413E+1 2	846E+1
-8	917E-2 1	392E+1 2	849E+1
-8	755E-2 1	409E+1 2	856E+1
-8	917E-2 1	397E+1 2	858E+1
-8	593E-2 1	402E+1 2	867E+1
-9	079E-2 1	395E+1 2	850E+1
-8	917E-2 1	400E+1 2	863E+1
-8	755E-2 1	406E+1 2	874E+1
-8	917E-2 1	391E+1 2	850E+1
-8	917E-2 1	386E+1 2	850E+1
-8	593E-2 1	399E+1 2	849E+1
-8	593E-2 1	398E+1 2	848E+1
-8	755E-2 1	381E+1 2	869E+1
-8	593E-2 1	393E+1 2	865E+1
-8	593E-2 1	391E+1 2	838E+1
-8	593E-2 1	413E+1 2	874E+1
-8	755E-2 1	412E+1 2	853E+1
-8	593E-2 1	394E+1 2	837E+1
-8	917E-2 1	402E+1 2	849E+1
-8	593E-2 1	401E+1 2	859E+1
-8	593E-2 1	409E+1 2	854E+1
-8	755E-2 1	398E+1 2	848E+1
-8	917E-2 1	394E+1 2	841E+1
-8	593E-2 1	408E+1 2	854E+1
-8	755E-2 1	380E+1 2	842E+1
-8	917E-2 1	397E+1 2	843E+1
-8	917E-2 1	410E+1 2	847E+1
-8	593E-2 1	402E+1 2	835E+1
-8	917E-2 1	408E+1 2	845E+1
-8	593E-2 1	400E+1 2	837E+1
-8	593E-2 1	398E+1 2	841E+1
-8	593E-2 1	389E+1 2	837E+1
-8	755E-2 1	407E+1 2	846E+1
-8	755E-2 1	402E+1 2	864E+1
-8	755E-2 1	389E+1 2	853E+1
-8	431E-2 1	395E+1 2	853E+1
-8	593E-2 1	399E+1 2	849E+1
-8	917E-2 1	396E+1 2	850E+1
-8	755E-2 1	395E+1 2	866E+1
-8	593E-2 1	404E+1 2	876E+1
-8	755E-2 1	409E+1 2	869E+1
-9	079E-2 1	389E+1 2	853E+1
-8	755E-2 1	397E+1 2	864E+1
-8	755E-2 1	402E+1 2	857E+1
-8	268E-2 1	411E+1 2	844E+1
-8	917E-2 1	398E+1 2	841E+1
-8	593E-2 1	405E+1 2	821E+1
-8	593E-2 1	405E+1 2	852E+1
-8	755E-2 1	403E+1 2	838E+1
-8	917E-2 1	394E+1 2	856E+1
-8	917E-2 1	403E+1 2	846E+1
-8	755E-2 1	400E+1 2	859E+1
-8	755E-2 1	400E+1 2	861E+1
-8	917E-2 1	392E+1 2	852E+1
-8	755E-2 1	400E+1 2	861E+1
-8	755E-2 1	411E+1 2	839E+1
-8	431E-2 1	411E+1 2	851E+1
-9	242E-2 1	395E+1 2	846E+1
-8	917E-2 1	404E+1 2	839E+1
-8	917E-2 1	405E+1 2	856E+1
-8	755E-2 1	391E+1 2	849E+1
-9	079E-2 1	397E+1 2	870E+1
-8	593E-2 1	401E+1 2	865E+1
-8	593E-2 1	397E+1 2	872E+1
-8	593E-2 1	410E+1 2	860E+1
-8	755E-2 1	398E+1 2	858E+1
-8	917E-2 1	401E+1 2	835E+1
-8	917E-2 1	397E+1 2	866E+1
-8	431E-2 1	395E+1 2	856E+1
-8	593E-2 1	394E+1 2	859E+1
-8	917E-2 1	400E+1 2	848E+1
-8	593E-2 1	400E+1 2	834E+1
-8	593E-2 1	397E+1 2	847E+1
-9	079E-2 1	411E+1 2	858E+1
-8	431E-2 1	394E+1 2	855E+1
-8	755E-2 1	393E+1 2	852E+1
-9	079E-2 1	388E+1 2	855E+1
-9	079E-2 1	387E+1 2	857E+1
-8	593E-2 1	405E+1 2	854E+1
-8	755E-2 1	390E+1 2	843E+1
-8	755E-2 1	413E+1 2	855E+1
-8	755E-2 1	405E+1 2	855E+1
-8	755E-2 1	407E+1 2	850E+1
-8	917E-2 1	385E+1 2	847E+1
-8	917E-2 1	400E+1 2	851E+1
-8	917E-2 1	397E+1 2	866E+1
-8	593E-2 1	402E+1 2	835E+1
-8	593E-2 1	395E+1 2	857E+1
-8	917E-2 1	413E+1 2	820E+1
-8	917E-2 1	411E+1 2	845E+1
-8	755E-2 1	396E+1 2	870E+1
-8	593E-2 1	393E+1 2	832E+1
-8	431E-2 1	384E+1 2	853E+1
-8	755E-2 1	405E+1 2	852E+1
-8	755E-2 1	396E+1 2	853E+1
-8	431E-2 1	403E+1 2	849E+1
-8	593E-2 1	395E+1 2	854E+1
-9	079E-2 1	399E+1 2	861E+1
-8	755E-2 1	417E+1 2	850E+1
-8	593E-2 1	397E+1 2	852E+1
-8	917E-2 1	411E+1 2	852E+1
-8	917E-2 1	404E+1 2	851E+1
-8	755E-2 1	395E+1 2	874E+1
-8	917E-2 1	404E+1 2	846E+1
-8	755E-2 1	390E+1 2	857E+1
-9	079E-2 1	394E+1 2	837E+1
-8	917E-2 1	382E+1 2	869E+1
-8	593E-2 1	413E+1 2	846E+1
-8	917E-2 1	398E+1 2	851E+1
-8	917E-2 1	394E+1 2	855E+1
-8	755E-2 1	395E+1 2	858E+1
-8	593E-2 1	394E+1 2	845E+1
-8	593E-2 1	409E+1 2	851E+1
-8	755E-2 1	405E+1 2	852E+1
-8	593E-2 1	382E+1 2	848E+1
-8	593E-2 1	407E+1 2	852E+1
-8	593E-2 1	385E+1 2	849E+1
-8	917E-2 1	389E+1 2	852E+1
-8	917E-2 1	409E+1 2	861E+1
-8	755E-2 1	407E+1 2	858E+1
-8	593E-2 1	389E+1 2	843E+1
-8	917E-2 1	407E+1 2	853E+1
-8	431E-2 1	395E+1 2	847E+1
-8	431E-2 1	399E+1 2	839E+1
-8	593E-2 1	410E+1 2	860E+1
-8	917E-2 1	409E+1 2	863E+1
-8	593E-2 1	406E+1 2	852E+1
-8	431E-2 1	395E+1 2	862E+1
-8	593E-2 1	407E+1 2	835E+1
-8	917E-2 1	407E+1 2	859E+1
-8	593E-2 1	405E+1 2	856E+1
-8	431E-2 1	404E+1 2	840E+1
-8	755E-2 1	401E+1 2	883E+1
-9	079E-2 1	399E+1 2	863E+1
-8	917E-2 1	387E+1 2	836E+1
-8	917E-2 1	395E+1 2	836E+1
-8	917E-2 1	403E+1 2	859E+1
-8	917E-2 1	399E+1 2	831E+1
-8	755E-2 1	409E+1 2	841E+1
-8	593E-2 1	393E+1 2	834E+1
-8	593E-2 1	399E+1 2	859E+1
-8	593E-2 1	398E+1 2	839E+1
-8	431E-2 1	407E+1 2	866E+1
-8	755E-2 1	397E+1 2	851E+1
-8	593E-2 1	392E+1 2	858E+1
-8	917E-2 1	397E+1 2	861E+1
-8	917E-2 1	399E+1 2	859E+1
-8	755E-2 1	399E+1 2	841E+1
-8	593E-2 1	402E+1 2	841E+1
-8	755E-2 1	401E+1 2	840E+1
-8	755E-2 1	394E+1 2	851E+1
-8	755E-2 1	409E+1 2	871E+1
-8	755E-2 1	399E+1 2	861E+1
-8	755E-2 1	398E+1 2	866E+1
-8	593E-2 1	389E+1 2	865E+1
-8	593E-2 1	399E+1 2	846E+1
-8	755E-2 1	401E+1 2	861E+1
-8	917E-2 1	406E+1 2	866E+1
-8	593E-2 1	400E+1 2	852E+1
-8	755E-2 1	395E+1 2	857E+1
-8	755E-2 1	396E+1 2	857E+1
-8	917E-2 1	396E+1 2	859E+1
-8	755E-2 1	389E+1 2	849E+1
-8	593E-2 1	403E+1 2	846E+1
-8	917E-2 1	385E+1 2	864E+1
-8	917E-2 1	402E+1 2	846E+1
-8	593E-2 1	394E+1 2	850E+1
-8	917E-2 1	399E+1 2	853E+1
-8	593E-2 1	394E+1 2	858E+1
-8	917E-2 1	396E+1 2	868E+1
-8	755E-2 1	397E+1 2	873E+1
-8	755E-2 1	405E+1 2	848E+1
-8	917E-2 1	404E+1 2	856E+1
-8	917E-2 1	395E+1 2	863E+1
-8	917E-2 1	395E+1 2	851E+1
-8	917E-2 1	398E+1 2	850E+1
-8	431E-2 1	404E+1 2	852E+1
-8	917E-2 1	403E+1 2	858E+1
-8	917E-2 1	393E+1 2	844E+1
-8	593E-2 1	395E+1 2	829E+1
-8	917E-2 1	391E+1 2	859E+1
-9	242E-2 1	376E+1 2	844E+1
-8	755E-2 1	392E+1 2	856E+1
-8	268E-2 1	391E+1 2	865E+1
-8	917E-2 1	399E+1 2	867E+1
-8	593E-2 1	414E+1 2	857E+1
-8	755E-2 1	388E+1 2	859E+1
-8	755E-2 1	410E+1 2	830E+1
-8	593E-2 1	394E+1 2	848E+1
-8	431E-2 1	377E+1 2	844E+1
-8	593E-2 1	402E+1 2	870E+1
-8	431E-2 1	399E+1 2	872E+1
-8	917E-2 1	384E+1 2	847E+1
-8	431E-2 1	398E+1 2	860E+1
-8	593E-2 1	396E+1 2	836E+1
-8	431E-2 1	393E+1 2	852E+1
-8	593E-2 1	403E+1 2	855E+1
-8	917E-2 1	396E+1 2	857E+1
-8	755E-2 1	387E+1 2	821E+1
-8	593E-2 1	387E+1 2	846E+1
-8	755E-2 1	385E+1 2	866E+1
-8	917E-2 1	399E+1 2	869E+1
-8	917E-2 1	410E+1 2	860E+1
-8	431E-2 1	399E+1 2	856E+1
-9	079E-2 1	390E+1 2	858E+1
-8	755E-2 1	397E+1 2	858E+1
-8	755E-2 1	399E+1 2	861E+1
-8	755E-2 1	406E+1 2	841E+1
-8	917E-2 1	396E+1 2	834E+1
-9	079E-2 1	394E+1 2	850E+1
-8	593E-2 1	407E+1 2	845E+1
-8	755E-2 1	398E+1 2	832E+1
-8	917E-2 1	387E+1 2	861E+1
-8	755E-2 1	401E+1 2	864E+1
-8	593E-2 1	395E+1 2	846E+1
-8	593E-2 1	398E+1 2	858E+1
-8	755E-2 1	398E+1 2	870E+1
-8	917E-2 1	413E+1 2	874E+1
-8	431E-2 1	401E+1 2	842E+1
-8	755E-2 1	395E+1 2	852E+1
-8	755E-2 1	388E+1 2	833E+1
-8	755E-2 1	401E+1 2	860E+1
-8	755E-2 1	394E+1 2	857E+1
-8	917E-2 1	398E+1 2	877E+1
-8	917E-2 1	389E+1 2	843E+1
-8	917E-2 1	385E+1 2	860E+1
-8	593E-2 1	401E+1 2	864E+1
-8	593E-2 1	413E+1 2	858E+1
-8	268E-2 1	391E+1 2	877E+1
-8	755E-2 1	386E+1 2	846E+1
-8	755E-2 1	410E+1 2	856E+1
-8	755E-2 1	396E+1 2	852E+1
-8	755E-2 1	387E+1 2	858E+1
-8	917E-2 1	390E+1 2	852E+1
-8	755E-2 1	384E+1 2	852E+1
-8	755E-2 1	398E+1 2	865E+1
-8	755E-2 1	396E+1 2	849E+1
-9	242E-2 1	388E+1 2	860E+1
-8	917E-2 1	399E+1 2	832E+1
-8	755E-2 1	397E+1 2	854E+1
-8	917E-2 1	394E+1 2	838E+1
-8	917E-2 1	402E+1 2	867E+1
-8	755E-2 1	394E+1 2	868E+1
-8	755E-2 1	415E+1 2	845E+1
-8	917E-2 1	419E+1 2	846E+1
-8	755E-2 1	399E+1 2	870E+1
-8	755E-2 1	391E+1 2	870E+1
-8	593E-2 1	409E+1 2	858E+1
-8	755E-2 1	435E+1 2	839E+1
-8	917E-2 1	403E+1 2	865E+1
-8	917E-2 1	396E+1 2	872E+1
-8	593E-2 1	397E+1 2	845E+1
-8	755E-2 1	398E+1 2	849E+1
-8	917E-2 1	384E+1 2	854E+1
-8	755E-2 1	396E+1 2	849E+1
-8	593E-2 1	406E+1 2	839E+1
-8	755E-2 1	406E+1 2	826E+1
-8	917E-2 1	396E+1 2	869E+1
-8	755E-2 1	401E+1 2	854E+1
-8	755E-2 1	396E+1 2	860E+1
-8	917E-2 1	397E+1 2	851E+1
-8	755E-2 1	398E+1 2	844E+1
-8	755E-2 1	403E+1 2	816E+1
-8	917E-2 1	410E+1 2	847E+1
-8	755E-2 1	409E+1 2	858E+1
-8	917E-2 1	405E+1 2	860E+1
-8	917E-2 1	391E+1 2	860E+1
-8	755E-2 1	396E+1 2	845E+1
-8	593E-2 1	404E+1 2	839E+1
-8	755E-2 1	398E+1 2	857E+1
-8	755E-2 1	408E+1 2	868E+1
-8	431E-2 1	408E+1 2	854E+1
-8	917E-2 1	397E+1 2	849E+1
-9	079E-2 1	407E+1 2	852E+1
-8	755E-2 1	389E+1 2	861E+1
-8	593E-2 1	401E+1 2	863E+1
-8	917E-2 1	392E+1 2	835E+1
-8	755E-2 1	410E+1 2	848E+1
-8	755E-2 1	409E+1 2	854E+1
-8	431E-2 1	405E+1 2	836E+1
-8	593E-2 1	397E+1 2	851E+1
-8	917E-2 1	406E+1 2	854E+1
-8	755E-2 1	396E+1 2	855E+1
-8	755E-2 1	406E+1 2	845E+1
-8	917E-2 1	405E+1 2	866E+1
-8	917E-2 1	398E+1 2	845E+1
-8	593E-2 1	388E+1 2	846E+1
-8	593E-2 1	399E+1 2	851E+1
-8	755E-2 1	395E+1 2	854E+1
-8	755E-2 1	408E+1 2	852E+1
-8	755E-2 1	389E+1 2	863E+1
-8	755E-2 1	394E+1 2	847E+1
-8	593E-2 1	397E+1 2	868E+1
-9	079E-2 1	393E+1 2	856E+1
-8	593E-2 1	411E+1 2	858E+1
-8	593E-2 1	395E+1 2	861E+1
-8	755E-2 1	400E+1 2	840E+1
-9	079E-2 1	396E+1 2	847E+1
-8	755E-2 1	394E+1 2	867E+1
-8	755E-2 1	400E+1 2	850E+1
-8	593E-2 1	395E+1 2	847E+1
-8	917E-2 1	396E+1 2	843E+1
-8	593E-2 1	406E+1 2	877E+1
-8	755E-2 1	395E+1 2	861E+1
-8	593E-2 1	397E+1 2	850E+1
-8	593E-2 1	398E+1 2	851E+1
-8	593E-2 1	394E+1 2	853E+1
-8	593E-2 1	398E+1 2	853E+1
-8	755E-2 1	410E+1 2	863E+1
-8	917E-2 1	394E+1 2	834E+1
-8	755E-2 1	397E+1 2	843E+1
-8	755E-2 1	392E+1 2	837E+1
-8	917E-2 1	394E+1 2	830E+1
-8	917E-2 1	395E+1 2	860E+1
-8	593E-2 1	399E+1 2	855E+1
-8	917E-2 1	387E+1 2	853E+1
-8	917E-2 1	391E+1 2	844E+1
-8	593E-2 1	404E+1 2	863E+1
-8	755E-2 1	399E+1 2	855E+1
-8	917E-2 1	387E+1 2	844E+1
-8	755E-2 1	404E+1 2	856E+1
-9	242E-2 1	388E+1 2	844E+1
-8	755E-2 1	404E+1 2	854E+1
-8	593E-2 1	413E+1 2	857E+1
-8	593E-2 1	388E+1 2	856E+1
-8	917E-2 1	399E+1 2	861E+1
-9	079E-2 1	395E+1 2	826E+1
-8	917E-2 1	396E+1 2	842E+1
-8	917E-2 1	395E+1 2	877E+1
-8	755E-2 1	397E+1 2	831E+1
-8	593E-2 1	400E+1 2	849E+1
-8	755E-2 1	405E+1 2	853E+1
-8	755E-2 1	382E+1 2	867E+1
-8	755E-2 1	396E+1 2	850E+1
-8	593E-2 1	416E+1 2	857E+1
-8	593E-2 1	423E+1 2	863E+1
-8	593E-2 1	399E+1 2	843E+1
-8	917E-2 1	395E+1 2	848E+1
-8	755E-2 1	411E+1 2	845E+1
-8	755E-2 1	400E+1 2	836E+1
-8	755E-2 1	398E+1 2	844E+1
-8	755E-2 1	404E+1 2	847E+1
-8	755E-2 1	397E+1 2	839E+1
-8	917E-2 1	413E+1 2	837E+1
-8	755E-2 1	397E+1 2	867E+1
-8	755E-2 1	386E+1 2	857E+1
-8	593E-2 1	395E+1 2	839E+1
-8	755E-2 1	397E+1 2	836E+1
-8	917E-2 1	391E+1 2	839E+1
-8	755E-2 1	401E+1 2	844E+1
-8	917E-2 1	397E+1 2	844E+1
-8	917E-2 1	417E+1 2	840E+1
-8	431E-2 1	387E+1 2	845E+1
-8	917E-2 1	405E+1 2	875E+1
-8	593E-2 1	395E+1 2	834E+1
-8	593E-2 1	395E+1 2	822E+1
-9	079E-2 1	387E+1 2	837E+1
-9	079E-2 1	387E+1 2	836E+1
-8	593E-2 1	400E+1 2	849E+1
-8	593E-2 1	400E+1 2	858E+1
-8	917E-2 1	403E+1 2	832E+1
-8	755E-2 1	397E+1 2	847E+1
-8	431E-2 1	402E+1 2	842E+1
-8	755E-2 1	403E+1 2	846E+1
-8	917E-2 1	386E+1 2	857E+1
-8	917E-2 1	410E+1 2	837E+1
-8	755E-2 1	407E+1 2	863E+1
-8	593E-2 1	392E+1 2	830E+1
-8	755E-2 1	408E+1 2	844E+1
-8	755E-2 1	408E+1 2	852E+1
-8	593E-2 1	408E+1 2	864E+1
-8	431E-2 1	425E+1 2	855E+1
-8	917E-2 1	391E+1 2	830E+1
-8	755E-2 1	407E+1 2	847E+1
-8	755E-2 1	398E+1 2	849E+1
-8	593E-2 1	403E+1 2	855E+1
-8	755E-2 1	409E+1 2	863E+1
-9	079E-2 1	412E+1 2	887E+1
-8	431E-2 1	389E+1 2	846E+1
-8	755E-2 1	389E+1 2	837E+1
-8	755E-2 1	388E+1 2	841E+1
-8	755E-2 1	399E+1 2	841E+1
-8	755E-2 1	392E+1 2	846E+1
-8	593E-2 1	401E+1 2	837E+1
-8	431E-2 1	398E+1 2	860E+1
-8	755E-2 1	402E+1 2	833E+1
-8	917E-2 1	399E+1 2	868E+1
-8	431E-2 1	397E+1 2	860E+1
-8	917E-2 1	385E+1 2	848E+1
-8	755E-2 1	398E+1 2	838E+1
-8	755E-2 1	393E+1 2	856E+1
-8	593E-2 1	409E+1 2	844E+1
-9	079E-2 1	386E+1 2	841E+1
-8	917E-2 1	385E+1 2	864E+1
-8	755E-2 1	395E+1 2	852E+1
-8	431E-2 1	382E+1 2	871E+1
-8	755E-2 1	394E+1 2	861E+1
-8	755E-2 1	404E+1 2	858E+1
-8	268E-2 1	404E+1 2	836E+1
-8	593E-2 1	400E+1 2	844E+1
-8	755E-2 1	401E+1 2	845E+1
-8	755E-2 1	405E+1 2	863E+1
-8	593E-2 1	403E+1 2	850E+1
-8	755E-2 1	395E+1 2	853E+1
-8	593E-2 1	387E+1 2	844E+1
-8	755E-2 1	401E+1 2	830E+1
-8	593E-2 1	401E+1 2	841E+1
-8	755E-2 1	398E+1 2	846E+1
-8	755E-2 1	401E+1 2	845E+1
-9	079E-2 1	413E+1 2	854E+1
-8	917E-2 1	383E+1 2	854E+1
-8	755E-2 1	401E+1 2	850E+1
-8	917E-2 1	398E+1 2	858E+1
-8	917E-2 1	395E+1 2	842E+1
-8	593E-2 1	401E+1 2	850E+1
-8	593E-2 1	412E+1 2	845E+1
-8	593E-2 1	394E+1 2	847E+1
-8	593E-2 1	387E+1 2	839E+1
-8	755E-2 1	397E+1 2	838E+1
-8	593E-2 1	404E+1 2	877E+1
-8	755E-2 1	405E+1 2	848E+1
-8	755E-2 1	411E+1 2	856E+1
-8	593E-2 1	389E+1 2	862E+1
-8	593E-2 1	393E+1 2	837E+1
-8	755E-2 1	385E+1 2	839E+1
-8	917E-2 1	390E+1 2	851E+1
-8	917E-2 1	385E+1 2	843E+1
-8	593E-2 1	414E+1 2	867E+1
-8	917E-2 1	403E+1 2	840E+1
-8	593E-2 1	412E+1 2	847E+1
-8	755E-2 1	399E+1 2	855E+1
-8	755E-2 1	390E+1 2	845E+1
-8	755E-2 1	406E+1 2	859E+1
-8	755E-2 1	402E+1 2	847E+1
-8	755E-2 1	392E+1 2	854E+1
-8	593E-2 1	395E+1 2	846E+1
-8	917E-2 1	399E+1 2	869E+1
-9	079E-2 1	390E+1 2	850E+1
-8	593E-2 1	387E+1 2	844E+1
-8	593E-2 1	397E+1 2	837E+1
-8	593E-2 1	399E+1 2	864E+1
-9	079E-2 1	401E+1 2	858E+1
-8	755E-2 1	412E+1 2	870E+1
-8	755E-2 1	394E+1 2	867E+1
-8	755E-2 1	406E+1 2	822E+1
-8	917E-2 1	403E+1 2	850E+1
-8	755E-2 1	400E+1 2	874E+1
-8	755E-2 1	392E+1 2	837E+1
-8	917E-2 1	384E+1 2	850E+1
-8	593E-2 1	395E+1 2	851E+1
-8	593E-2 1	405E+1 2	838E+1
-8	593E-2 1	405E+1 2	860E+1
-8	593E-2 1	395E+1 2	845E+1
-8	917E-2 1	391E+1 2	855E+1
-8	755E-2 1	397E+1 2	849E+1
-8	593E-2 1	416E+1 2	839E+1
-8	755E-2 1	411E+1 2	839E+1
-9	079E-2 1	401E+1 2	852E+1
-8	593E-2 1	396E+1 2	842E+1
-8	755E-2 1	393E+1 2	826E+1
-8	593E-2 1	398E+1 2	863E+1
-8	755E-2 1	394E+1 2	847E+1
-8	755E-2 1	414E+1 2	840E+1
-8	755E-2 1	394E+1 2	842E+1
-8	593E-2 1	409E+1 2	843E+1
-8	917E-2 1	385E+1 2	843E+1
-8	755E-2 1	396E+1 2	863E+1
-8	917E-2 1	391E+1 2	841E+1
-8	755E-2 1	410E+1 2	859E+1
-8	593E-2 1	400E+1 2	836E+1
-8	755E-2 1	393E+1 2	846E+1
-8	755E-2 1	401E+1 2	855E+1
-8	755E-2 1	397E+1 2	830E+1
-8	755E-2 1	397E+1 2	850E+1
-8	755E-2 1	394E+1 2	850E+1
-8	431E-2 1	406E+1 2	853E+1
-8	755E-2 1	393E+1 2	847E+1
-8	755E-2 1	397E+1 2	861E+1
-8	593E-2 1	400E+1 2	860E+1
-8	755E-2 1	395E+1 2	846E+1
-8	593E-2 1	394E+1 2	856E+1
-9	079E-2 1	391E+1 2	858E+1
-8	917E-2 1	405E+1 2	844E+1
-8	593E-2 1	398E+1 2	859E+1
-8	431E-2 1	410E+1 2	846E+1
-8	917E-2 1	386E+1 2	844E+1
-8	268E-2 1	390E+1 2	849E+1
-8	593E-2 1	401E+1 2	855E+1
-8	755E-2 1	396E+1 2	838E+1
-8	755E-2 1	416E+1 2	848E+1
-8	755E-2 1	397E+1 2	839E+1
-8	593E-2 1	388E+1 2	837E+1
-8	593E-2 1	398E+1 2	832E+1
-8	593E-2 1	419E+1 2	853E+1
-8	593E-2 1	404E+1 2	863E+1
-8	431E-2 1	408E+1 2	848E+1
-8	593E-2 1	400E+1 2	816E+1
-8	755E-2 1	393E+1 2	856E+1
-8	593E-2 1	406E+1 2	836E+1
-8	593E-2 1	401E+1 2	851E+1
-8	755E-2 1	397E+1 2	875E+1
-8	593E-2 1	401E+1 2	838E+1
-8	593E-2 1	391E+1 2	858E+1
-8	755E-2 1	405E+1 2	878E+1
-8	755E-2 1	398E+1 2	827E+1
-8	917E-2 1	399E+1 2	850E+1
-8	755E-2 1	407E+1 2	865E+1
-8	755E-2 1	381E+1 2	840E+1
-8	755E-2 1	400E+1 2	863E+1
-8	917E-2 1	400E+1 2	847E+1
-8	917E-2 1	394E+1 2	866E+1
-8	755E-2 1	404E+1 2	854E+1
-8	593E-2 1	389E+1 2	856E+1
-8	917E-2 1	389E+1 2	842E+1
-8	755E-2 1	425E+1 2	858E+1
-8	431E-2 1	392E+1 2	846E+1
-8	755E-2 1	387E+1 2	870E+1
-9	079E-2 1	403E+1 2	859E+1
-8	755E-2 1	408E+1 2	840E+1
-8	917E-2 1	402E+1 2	857E+1
-8	431E-2 1	406E+1 2	857E+1
-9	079E-2 1	397E+1 2	883E+1
-8	755E-2 1	410E+1 2	832E+1
-8	755E-2 1	379E+1 2	852E+1
-8	755E-2 1	405E+1 2	831E+1
-8	917E-2 1	408E+1 2	857E+1
-8	917E-2 1	402E+1 2	848E+1
-8	593E-2 1	395E+1 2	869E+1
-8	755E-2 1	402E+1 2	851E+1
-8	755E-2 1	375E+1 2	825E+1
-8	917E-2 1	386E+1 2	849E+1
-8	755E-2 1	396E+1 2	856E+1
-8	755E-2 1	401E+1 2	853E+1
-8	917E-2 1	406E+1 2	843E+1
-8	755E-2 1	401E+1 2	844E+1
-9	079E-2 1	402E+1 2	856E+1
-8	917E-2 1	405E+1 2	830E+1
-8	755E-2 1	390E+1 2	824E+1
-8	593E-2 1	396E+1 2	837E+1
-8	593E-2 1	395E+1 2	856E+1
-9	079E-2 1	401E+1 2	861E+1
-8	917E-2 1	404E+1 2	852E+1
-8	431E-2 1	403E+1 2	868E+1
-8	755E-2 1	398E+1 2	861E+1
-8	917E-2 1	404E+1 2	874E+1
-8	755E-2 1	405E+1 2	842E+1
-8	755E-2 1	396E+1 2	846E+1
-8	917E-2 1	397E+1 2	831E+1
-8	593E-2 1	404E+1 2	842E+1
-8	755E-2 1	400E+1 2	851E+1
-8	755E-2 1	405E+1 2	859E+1
-8	755E-2 1	408E+1 2	855E+1
-9	079E-2 1	391E+1 2	851E+1
-9	079E-2 1	411E+1 2	846E+1
-8	755E-2 1	383E+1 2	851E+1
-8	593E-2 1	394E+1 2	861E+1
-8	917E-2 1	401E+1 2	831E+1
-8	755E-2 1	401E+1 2	837E+1
-8	593E-2 1	399E+1 2	857E+1
-8	755E-2 1	408E+1 2	850E+1
-8	917E-2 1	390E+1 2	836E+1
-8	917E-2 1	407E+1 2	865E+1
-8	755E-2 1	397E+1 2	850E+1
-8	917E-2 1	392E+1 2	858E+1
-8	593E-2 1	391E+1 2	849E+1
-8	917E-2 1	403E+1 2	852E+1
-8	917E-2 1	410E+1 2	870E+1
-8	755E-2 1	394E+1 2	859E+1
-8	755E-2 1	401E+1 2	857E+1
-8	917E-2 1	388E+1 2	861E+1
-8	755E-2 1	396E+1 2	847E+1
-8	431E-2 1	406E+1 2	850E+1
-8	431E-2 1	402E+1 2	834E+1
-8	917E-2 1	400E+1 2	852E+1
-8	917E-2 1	410E+1 2	848E+1
-8	593E-2 1	398E+1 2	850E+1
-9	079E-2 1	390E+1 2	845E+1
-9	079E-2 1	383E+1 2	835E+1
-8	755E-2 1	399E+1 2	867E+1
-8	755E-2 1	397E+1 2	871E+1
-8	755E-2 1	402E+1 2	863E+1
-9	079E-2 1	403E+1 2	850E+1
-8	755E-2 1	408E+1 2	872E+1
-8	917E-2 1	401E+1 2	831E+1
-8	917E-2 1	398E+1 2	838E+1
-8	755E-2 1	414E+1 2	857E+1
-8	593E-2 1	389E+1 2	877E+1
-8	917E-2 1	407E+1 2	857E+1
-8	917E-2 1	401E+1 2	833E+1
-8	917E-2 1	405E+1 2	846E+1
-8	755E-2 1	397E+1 2	854E+1
-8	593E-2 1	408E+1 2	836E+1
-8	755E-2 1	399E+1 2	851E+1
-8	593E-2 1	394E+1 2	851E+1
-8	755E-2 1	393E+1 2	839E+1
-8	431E-2 1	393E+1 2	858E+1
-9	079E-2 1	408E+1 2	841E+1
-8	755E-2 1	400E+1 2	850E+1
-8	431E-2 1	397E+1 2	865E+1
-8	593E-2 1	413E+1 2	866E+1
-9	079E-2 1	399E+1 2	866E+1
-8	755E-2 1	397E+1 2	858E+1
-8	755E-2 1	411E+1 2	830E+1
-8	755E-2 1	405E+1 2	841E+1
-8	593E-2 1	392E+1 2	847E+1
-8	593E-2 1	404E+1 2	856E+1
-8	593E-2 1	401E+1 2	851E+1
-8	755E-2 1	401E+1 2	844E+1
-8	593E-2 1	403E+1 2	848E+1
-8	917E-2 1	404E+1 2	833E+1
-8	755E-2 1	422E+1 2	852E+1
-8	593E-2 1	381E+1 2	837E+1
-8	755E-2 1	388E+1 2	835E+1
-8	917E-2 1	397E+1 2	861E+1
-8	593E-2 1	409E+1 2	830E+1
-8	593E-2 1	385E+1 2	835E+1
-8	755E-2 1	408E+1 2	859E+1
-8	917E-2 1	392E+1 2	843E+1
-8	917E-2 1	408E+1 2	858E+1
-8	755E-2 1	393E+1 2	845E+1
-8	755E-2 1	398E+1 2	857E+1
-8	917E-2 1	393E+1 2	859E+1
-8	593E-2 1	384E+1 2	860E+1
-8	755E-2 1	404E+1 2	842E+1
-8	755E-2 1	396E+1 2	867E+1
-8	593E-2 1	402E+1 2	851E+1
-8	593E-2 1	396E+1 2	839E+1
-8	593E-2 1	392E+1 2	857E+1
-8	755E-2 1	395E+1 2	849E+1
-8	755E-2 1	408E+1 2	841E+1
-8	593E-2 1	404E+1 2	867E+1
-8	593E-2 1	407E+1 2	852E+1
-8	755E-2 1	397E+1 2	865E+1
-9	079E-2 1	397E+1 2	841E+1
-8	431E-2 1	388E+1 2	829E+1
-8	755E-2 1	413E+1 2	825E+1
-8	917E-2 1	398E+1 2	855E+1
-8	755E-2 1	388E+1 2	836E+1
-8	593E-2 1	399E+1 2	857E+1
-8	755E-2 1	398E+1 2	852E+1
-9	079E-2 1	401E+1 2	857E+1
-8	755E-2 1	409E+1 2	858E+1
-8	755E-2 1	407E+1 2	859E+1
-8	431E-2 1	399E+1 2	846E+1
-8	755E-2 1	402E+1 2	842E+1
-9	079E-2 1	390E+1 2	859E+1
-8	755E-2 1	390E+1 2	868E+1
-8	431E-2 1	398E+1 2	853E+1
-8	917E-2 1	391E+1 2	865E+1
-8	593E-2 1	388E+1 2	867E+1
-8	593E-2 1	409E+1 2	833E+1
-8	593E-2 1	396E+1 2	836E+1
-8	917E-2 1	395E+1 2	838E+1
-8	593E-2 1	390E+1 2	848E+1
-8	917E-2 1	394E+1 2	858E+1
-8	917E-2 1	405E+1 2	852E+1
-8	917E-2 1	405E+1 2	859E+1
-8	755E-2 1	400E+1 2	865E+1
-8	593E-2 1	405E+1 2	840E+1
-9	079E-2 1	392E+1 2	859E+1
-8	593E-2 1	390E+1 2	825E+1
-8	917E-2 1	400E+1 2	838E+1
-8	755E-2 1	402E+1 2	851E+1
-8	755E-2 1	403E+1 2	856E+1
-8	593E-2 1	398E+1 2	857E+1
-9	079E-2 1	405E+1 2	853E+1
-8	593E-2 1	422E+1 2	876E+1
-8	755E-2 1	410E+1 2	852E+1
-8	755E-2 1	390E+1 2	864E+1
-8	755E-2 1	409E+1 2	832E+1
-8	755E-2 1	408E+1 2	860E+1
-8	593E-2 1	403E+1 2	855E+1
-8	593E-2 1	393E+1 2	856E+1
-8	593E-2 1	401E+1 2	860E+1
-8	593E-2 1	408E+1 2	844E+1
-8	755E-2 1	405E+1 2	859E+1
-8	917E-2 1	393E+1 2	884E+1
-8	917E-2 1	391E+1 2	848E+1
-8	431E-2 1	402E+1 2	846E+1
-8	755E-2 1	409E+1 2	851E+1
-8	755E-2 1	391E+1 2	839E+1
-8	593E-2 1	419E+1 2	864E+1
-8	755E-2 1	401E+1 2	858E+1
-8	755E-2 1	405E+1 2	834E+1
-8	593E-2 1	410E+1 2	857E+1
-8	755E-2 1	398E+1 2	831E+1
-8	593E-2 1	400E+1 2	848E+1
-8	593E-2 1	410E+1 2	847E+1
-8	593E-2 1	397E+1 2	839E+1
-8	593E-2 1	390E+1 2	842E+1
-8	593E-2 1	387E+1 2	859E+1
-8	755E-2 1	392E+1 2	831E+1
-8	917E-2 1	395E+1 2	850E+1
-8	593E-2 1	399E+1 2	858E+1
-9	079E-2 1	399E+1 2	845E+1
-8	755E-2 1	385E+1 2	840E+1
-8	917E-2 1	420E+1 2	846E+1
-8	755E-2 1	395E+1 2	860E+1
-8	755E-2 1	415E+1 2	848E+1
-8	755E-2 1	404E+1 2	862E+1
-8	917E-2 1	394E+1 2	828E+1
-8	755E-2 1	405E+1 2	851E+1
-8	755E-2 1	409E+1 2	852E+1
-8	755E-2 1	404E+1 2	847E+1
-8	917E-2 1	405E+1 2	852E+1
-8	755E-2 1	401E+1 2	832E+1
-8	593E-2 1	407E+1 2	849E+1
-8	755E-2 1	390E+1 2	847E+1
-8	755E-2 1	399E+1 2	854E+1
-8	755E-2 1	411E+1 2	846E+1
-8	593E-2 1	407E+1 2	873E+1
-8	431E-2 1	410E+1 2	849E+1
-8	917E-2 1	401E+1 2	882E+1
-8	917E-2 1	397E+1 2	842E+1
-8	917E-2 1	397E+1 2	849E+1
-8	755E-2 1	404E+1 2	844E+1
-8	917E-2 1	397E+1 2	849E+1
-8	755E-2 1	409E+1 2	865E+1
-8	917E-2 1	402E+1 2	860E+1
-8	268E-2 1	398E+1 2	855E+1
-8	917E-2 1	399E+1 2	865E+1
-9	079E-2 1	401E+1 2	876E+1
-8	755E-2 1	386E+1 2	820E+1
-8	593E-2 1	403E+1 2	863E+1
-8	917E-2 1	407E+1 2	869E+1
-8	755E-2 1	406E+1 2	863E+1
-8	593E-2 1	392E+1 2	851E+1
-8	755E-2 1	400E+1 2	867E+1
-8	917E-2 1	410E+1 2	844E+1
-8	755E-2 1	400E+1 2	833E+1
-8	593E-2 1	399E+1 2	851E+1
-8	755E-2 1	393E+1 2	858E+1
-8	917E-2 1	398E+1 2	855E+1
-8	917E-2 1	407E+1 2	850E+1
-8	755E-2 1	403E+1 2	869E+1
-8	593E-2 1	419E+1 2	854E+1
-9	242E-2 1	400E+1 2	836E+1
-8	917E-2 1	389E+1 2	850E+1
-8	755E-2 1	405E+1 2	857E+1
-8	593E-2 1	395E+1 2	848E+1
-8	755E-2 1	395E+1 2	844E+1
-8	917E-2 1	405E+1 2	842E+1
-8	755E-2 1	415E+1 2	875E+1
-8	755E-2 1	416E+1 2	867E+1
-8	755E-2 1	405E+1 2	854E+1
-8	917E-2 1	394E+1 2	848E+1
-8	917E-2 1	407E+1 2	850E+1
-8	593E-2 1	395E+1 2	842E+1
-8	917E-2 1	386E+1 2	864E+1
-8	593E-2 1	405E+1 2	842E+1
-8	917E-2 1	407E+1 2	839E+1
-8	593E-2 1	405E+1 2	838E+1
-8	917E-2 1	389E+1 2	848E+1
-8	593E-2 1	404E+1 2	853E+1
-8	755E-2 1	403E+1 2	845E+1
-8	755E-2 1	398E+1 2	852E+1
-8	755E-2 1	403E+1 2	849E+1
-8	917E-2 1	392E+1 2	848E+1
-8	755E-2 1	404E+1 2	830E+1
-8	755E-2 1	405E+1 2	855E+1
-8	755E-2 1	414E+1 2	858E+1
-8	755E-2 1	395E+1 2	846E+1
-8	755E-2 1	398E+1 2	852E+1
-8	755E-2 1	401E+1 2	847E+1
-8	755E-2 1	404E+1 2	853E+1
-8	755E-2 1	413E+1 2	831E+1
-8	755E-2 1	395E+1 2	841E+1
-8	755E-2 1	403E+1 2	867E+1
-8	917E-2 1	404E+1 2	851E+1
-8	917E-2 1	409E+1 2	874E+1
-8	593E-2 1	416E+1 2	844E+1
-8	593E-2 1	390E+1 2	852E+1
-8	593E-2 1	408E+1 2	853E+1
-9	079E-2 1	399E+1 2	843E+1
-8	755E-2 1	397E+1 2	851E+1
-8	431E-2 1	401E+1 2	849E+1
-8	917E-2 1	404E+1 2	850E+1
-8	917E-2 1	405E+1 2	874E+1
-8	755E-2 1	407E+1 2	857E+1
-9	079E-2 1	413E+1 2	854E+1
-8	917E-2 1	397E+1 2	839E+1
-8	917E-2 1	399E+1 2	858E+1
-8	431E-2 1	394E+1 2	859E+1
-8	917E-2 1	393E+1 2	848E+1
-8	917E-2 1	398E+1 2	848E+1
-8	917E-2 1	405E+1 2	849E+1
-8	755E-2 1	392E+1 2	849E+1
-8	431E-2 1	404E+1 2	871E+1
-8	917E-2 1	388E+1 2	826E+1
-8	593E-2 1	393E+1 2	875E+1
-8	593E-2 1	400E+1 2	867E+1
-8	755E-2 1	401E+1 2	843E+1
-9	079E-2 1	397E+1 2	836E+1
-8	755E-2 1	410E+1 2	865E+1
-8	755E-2 1	420E+1 2	854E+1
-8	593E-2 1	391E+1 2	854E+1
-8	755E-2 1	406E+1 2	835E+1
-8	755E-2 1	410E+1 2	845E+1
-8	593E-2 1	400E+1 2	868E+1
-8	593E-2 1	409E+1 2	854E+1
-8	755E-2 1	409E+1 2	837E+1
-9	242E-2 1	411E+1 2	861E+1
-8	755E-2 1	403E+1 2	849E+1
-8	431E-2 1	395E+1 2	868E+1
-9	242E-2 1	400E+1 2	837E+1
-8	593E-2 1	393E+1 2	842E+1
-8	593E-2 1	404E+1 2	859E+1
-8	755E-2 1	427E+1 2	825E+1
-8	917E-2 1	408E+1 2	850E+1
-8	917E-2 1	401E+1 2	833E+1
-8	917E-2 1	396E+1 2	846E+1
-8	755E-2 1	405E+1 2	841E+1
-8	755E-2 1	392E+1 2	844E+1
-8	917E-2 1	400E+1 2	827E+1
-8	593E-2 1	401E+1 2	850E+1
-8	755E-2 1	408E+1 2	864E+1
-8	917E-2 1	394E+1 2	861E+1
-8	755E-2 1	397E+1 2	831E+1
-8	755E-2 1	401E+1 2	846E+1
-8	593E-2 1	394E+1 2	827E+1
-9	079E-2 1	411E+1 2	853E+1
-8	593E-2 1	400E+1 2	843E+1
-8	431E-2 1	387E+1 2	863E+1
-8	593E-2 1	420E+1 2	841E+1
-8	755E-2 1	405E+1 2	837E+1
-8	917E-2 1	392E+1 2	835E+1
-8	593E-2 1	402E+1 2	844E+1
-8	431E-2 1	395E+1 2	862E+1
-8	755E-2 1	410E+1 2	852E+1
-8	917E-2 1	397E+1 2	839E+1
-8	593E-2 1	394E+1 2	843E+1
-8	917E-2 1	388E+1 2	840E+1
-8	755E-2 1	421E+1 2	839E+1
-8	917E-2 1	417E+1 2	830E+1
-8	755E-2 1	401E+1 2	848E+1
-8	917E-2 1	407E+1 2	854E+1
-8	917E-2 1	403E+1 2	847E+1
-8	593E-2 1	407E+1 2	832E+1
-8	593E-2 1	389E+1 2	843E+1
-8	917E-2 1	398E+1 2	853E+1
-8	755E-2 1	399E+1 2	876E+1
-8	755E-2 1	388E+1 2	840E+1
-8	917E-2 1	403E+1 2	846E+1
-8	755E-2 1	390E+1 2	844E+1
-8	917E-2 1	398E+1 2	828E+1
-8	755E-2 1	403E+1 2	845E+1
-8	755E-2 1	397E+1 2	857E+1
-8	593E-2 1	388E+1 2	847E+1
-8	917E-2 1	396E+1 2	847E+1
-8	755E-2 1	405E+1 2	855E+1
-8	755E-2 1	398E+1 2	849E+1
-8	593E-2 1	392E+1 2	833E+1
-8	755E-2 1	396E+1 2	854E+1
-9	079E-2 1	408E+1 2	854E+1
-8	431E-2 1	399E+1 2	843E+1
-8	917E-2 1	393E+1 2	860E+1
-8	917E-2 1	406E+1 2	870E+1
-8	755E-2 1	401E+1 2	856E+1
-8	593E-2 1	416E+1 2	863E+1
-8	431E-2 1	405E+1 2	855E+1
-8	917E-2 1	402E+1 2	873E+1
-8	593E-2 1	400E+1 2	860E+1
-8	755E-2 1	399E+1 2	838E+1
-8	755E-2 1	408E+1 2	853E+1
-8	755E-2 1	401E+1 2	850E+1
-8	755E-2 1	385E+1 2	864E+1
-8	431E-2 1	402E+1 2	853E+1
-8	917E-2 1	404E+1 2	832E+1
-8	431E-2 1	395E+1 2	854E+1
-8	593E-2 1	401E+1 2	839E+1
-8	593E-2 1	399E+1 2	870E+1
-8	917E-2 1	402E+1 2	840E+1
-8	755E-2 1	386E+1 2	849E+1
-9	079E-2 1	393E+1 2	850E+1
-8	917E-2 1	393E+1 2	854E+1
-8	755E-2 1	395E+1 2	860E+1
-8	917E-2 1	397E+1 2	852E+1
-8	593E-2 1	406E+1 2	874E+1
-8	268E-2 1	405E+1 2	832E+1
-8	593E-2 1	402E+1 2	842E+1
-8	917E-2 1	404E+1 2	856E+1
-8	917E-2 1	403E+1 2	871E+1
-8	593E-2 1	409E+1 2	856E+1
-8	431E-2 1	387E+1 2	866E+1
-8	917E-2 1	411E+1 2	837E+1
-8	755E-2 1	402E+1 2	850E+1
-8	917E-2 1	419E+1 2	859E+1
-8	593E-2 1	399E+1 2	858E+1
-8	755E-2 1	398E+1 2	869E+1
-8	755E-2 1	409E+1 2	861E+1
-8	755E-2 1	410E+1 2	854E+1
-8	431E-2 1	395E+1 2	862E+1
-8	917E-2 1	405E+1 2	846E+1
-8	917E-2 1	397E+1 2	860E+1
-8	917E-2 1	407E+1 2	836E+1
-8	593E-2 1	385E+1 2	847E+1
-8	755E-2 1	401E+1 2	856E+1
-8	755E-2 1	398E+1 2	851E+1
-8	593E-2 1	403E+1 2	854E+1
-8	593E-2 1	386E+1 2	861E+1
-8	431E-2 1	417E+1 2	848E+1
-8	917E-2 1	396E+1 2	840E+1
-8	755E-2 1	392E+1 2	845E+1
-8	755E-2 1	392E+1 2	870E+1
-8	593E-2 1	400E+1 2	861E+1
-8	431E-2 1	396E+1 2	846E+1
-8	755E-2 1	387E+1 2	846E+1
-8	755E-2 1	394E+1 2	869E+1
-9	079E-2 1	388E+1 2	849E+1
-8	755E-2 1	398E+1 2	850E+1
-8	593E-2 1	397E+1 2	862E+1
-8	593E-2 1	399E+1 2	838E+1
-8	917E-2 1	394E+1 2	864E+1
-8	755E-2 1	408E+1 2	869E+1
-8	755E-2 1	391E+1 2	847E+1
-8	431E-2 1	391E+1 2	857E+1
-8	917E-2 1	388E+1 2	862E+1
-8	917E-2 1	397E+1 2	863E+1
-8	917E-2 1	403E+1 2	861E+1
-8	593E-2 1	410E+1 2	839E+1
-8	593E-2 1	405E+1 2	853E+1
-8	917E-2 1	404E+1 2	849E+1
-8	593E-2 1	398E+1 2	841E+1
-8	917E-2 1	408E+1 2	839E+1
-8	755E-2 1	392E+1 2	852E+1
-8	755E-2 1	394E+1 2	846E+1
-8	917E-2 1	389E+1 2	856E+1
-8	431E-2 1	402E+1 2	850E+1
-9	079E-2 1	400E+1 2	839E+1
-8	917E-2 1	400E+1 2	852E+1
-8	755E-2 1	410E+1 2	860E+1
-8	755E-2 1	404E+1 2	836E+1
-9	079E-2 1	419E+1 2	840E+1
-8	917E-2 1	406E+1 2	863E+1
-8	917E-2 1	392E+1 2	855E+1
-8	593E-2 1	386E+1 2	857E+1
-8	593E-2 1	390E+1 2	859E+1
-8	593E-2 1	396E+1 2	837E+1
-9	079E-2 1	394E+1 2	827E+1
-8	593E-2 1	406E+1 2	834E+1
-8	917E-2 1	396E+1 2	865E+1
-8	755E-2 1	398E+1 2	850E+1
-8	755E-2 1	384E+1 2	839E+1
-8	593E-2 1	385E+1 2	858E+1
-8	917E-2 1	399E+1 2	847E+1
-8	755E-2 1	403E+1 2	860E+1
-8	755E-2 1	406E+1 2	853E+1
-8	593E-2 1	385E+1 2	847E+1
-8	917E-2 1	412E+1 2	842E+1
-8	755E-2 1	399E+1 2	850E+1
-8	755E-2 1	406E+1 2	832E+1
-8	755E-2 1	404E+1 2	855E+1
-8	755E-2 1	388E+1 2	830E+1
-8	755E-2 1	403E+1 2	828E+1
-8	593E-2 1	414E+1 2	848E+1
-8	593E-2 1	405E+1 2	857E+1
-8	593E-2 1	406E+1 2	837E+1
-8	917E-2 1	402E+1 2	855E+1
-8	268E-2 1	406E+1 2	877E+1
-8	755E-2 1	395E+1 2	850E+1
-8	755E-2 1	399E+1 2	842E+1
-8	917E-2 1	392E+1 2	822E+1
-8	755E-2 1	399E+1 2	843E+1
-8	755E-2 1	405E+1 2	848E+1
-8	593E-2 1	386E+1 2	839E+1
-8	755E-2 1	395E+1 2	858E+1
-8	593E-2 1	395E+1 2	831E+1
-8	917E-2 1	401E+1 2	838E+1
-8	593E-2 1	407E+1 2	866E+1
-8	755E-2 1	416E+1 2	843E+1
-8	755E-2 1	399E+1 2	860E+1
-8	917E-2 1	409E+1 2	852E+1
-8	755E-2 1	410E+1 2	844E+1
-8	755E-2 1	402E+1 2	853E+1
-8	755E-2 1	386E+1 2	833E+1
-8	755E-2 1	397E+1 2	843E+1
-8	917E-2 1	393E+1 2	865E+1
-8	917E-2 1	394E+1 2	851E+1
-8	593E-2 1	402E+1 2	857E+1
-8	593E-2 1	400E+1 2	857E+1
-9	079E-2 1	405E+1 2	838E+1
-8	755E-2 1	397E+1 2	845E+1
-8	431E-2 1	412E+1 2	850E+1
-8	593E-2 1	402E+1 2	849E+1
-8	917E-2 1	411E+1 2	848E+1
-8	917E-2 1	402E+1 2	855E+1
-8	755E-2 1	393E+1 2	843E+1
-8	593E-2 1	403E+1 2	828E+1
-8	593E-2 1	389E+1 2	830E+1
-8	755E-2 1	402E+1 2	843E+1
-8	593E-2 1	400E+1 2	843E+1
-8	755E-2 1	400E+1 2	849E+1
-8	755E-2 1	393E+1 2	828E+1
-8	755E-2 1	400E+1 2	826E+1
-8	755E-2 1	396E+1 2	840E+1
-8	593E-2 1	405E+1 2	851E+1
-8	755E-2 1	398E+1 2	865E+1
-8	755E-2 1	408E+1 2	837E+1
-8	431E-2 1	407E+1 2	852E+1
-8	755E-2 1	414E+1 2	869E+1
-8	917E-2 1	398E+1 2	844E+1
-8	755E-2 1	399E+1 2	847E+1
-8	755E-2 1	395E+1 2	848E+1
-8	431E-2 1	400E+1 2	857E+1
-8	593E-2 1	400E+1 2	857E+1
-8	917E-2 1	389E+1 2	855E+1
-8	755E-2 1	418E+1 2	854E+1
-8	431E-2 1	405E+1 2	866E+1
-8	917E-2 1	401E+1 2	843E+1
-8	755E-2 1	400E+1 2	830E+1
-8	755E-2 1	398E+1 2	864E+1
-8	593E-2 1	408E+1 2	863E+1
-8	593E-2 1	406E+1 2	853E+1
-8	755E-2 1	396E+1 2	850E+1
-8	268E-2 1	391E+1 2	845E+1
-8	755E-2 1	388E+1 2	840E+1
-8	755E-2 1	406E+1 2	855E+1
-8	755E-2 1	404E+1 2	859E+1
-8	593E-2 1	391E+1 2	850E+1
-8	755E-2 1	400E+1 2	867E+1
-8	593E-2 1	385E+1 2	820E+1
-8	593E-2 1	399E+1 2	839E+1
-8	755E-2 1	397E+1 2	851E+1
-8	755E-2 1	398E+1 2	842E+1
-8	593E-2 1	397E+1 2	834E+1
-8	755E-2 1	397E+1 2	836E+1
-8	593E-2 1	397E+1 2	843E+1
-8	593E-2 1	408E+1 2	837E+1
-8	917E-2 1	393E+1 2	844E+1
-8	917E-2 1	405E+1 2	849E+1
-8	917E-2 1	401E+1 2	854E+1
-8	755E-2 1	401E+1 2	839E+1
-8	755E-2 1	396E+1 2	860E+1
-8	755E-2 1	412E+1 2	852E+1
-8	593E-2 1	413E+1 2	867E+1
-8	755E-2 1	408E+1 2	853E+1
-8	431E-2 1	400E+1 2	834E+1
-9	079E-2 1	407E+1 2	855E+1
-8	593E-2 1	388E+1 2	849E+1
-8	917E-2 1	411E+1 2	837E+1
-8	755E-2 1	385E+1 2	850E+1
-8	917E-2 1	408E+1 2	849E+1
-8	917E-2 1	404E+1 2	843E+1
-8	755E-2 1	401E+1 2	854E+1
-8	755E-2 1	391E+1 2	835E+1
-8	593E-2 1	385E+1 2	845E+1
-8	917E-2 1	407E+1 2	848E+1
-8	917E-2 1	391E+1 2	841E+1
-8	917E-2 1	393E+1 2	848E+1
-8	593E-2 1	393E+1 2	851E+1
-8	593E-2 1	396E+1 2	850E+1
-8	593E-2 1	395E+1 2	855E+1
-8	755E-2 1	402E+1 2	830E+1
-8	755E-2 1	398E+1 2	857E+1
-8	755E-2 1	415E+1 2	838E+1
-8	593E-2 1	405E+1 2	835E+1
-8	593E-2 1	388E+1 2	826E+1
-8	917E-2 1	393E+1 2	840E+1
-8	755E-2 1	397E+1 2	836E+1
-8	593E-2 1	410E+1 2	862E+1
-8	593E-2 1	397E+1 2	851E+1
-8	755E-2 1	406E+1 2	847E+1
-8	593E-2 1	403E+1 2	841E+1
-8	431E-2 1	404E+1 2	857E+1
-8	593E-2 1	391E+1 2	865E+1
-8	755E-2 1	409E+1 2	848E+1
-8	917E-2 1	397E+1 2	839E+1
-8	755E-2 1	412E+1 2	869E+1
-8	755E-2 1	400E+1 2	866E+1
-8	593E-2 1	407E+1 2	849E+1
-8	593E-2 1	408E+1 2	857E+1
-8	917E-2 1	411E+1 2	832E+1
-8	755E-2 1	392E+1 2	847E+1
-8	755E-2 1	397E+1 2	840E+1
-8	917E-2 1	398E+1 2	852E+1
-8	755E-2 1	400E+1 2	849E+1
-8	755E-2 1	401E+1 2	849E+1
-8	917E-2 1	395E+1 2	861E+1
-8	431E-2 1	393E+1 2	827E+1
-8	755E-2 1	408E+1 2	845E+1
-8	593E-2 1	412E+1 2	841E+1
-8	593E-2 1	385E+1 2	857E+1
-8	593E-2 1	389E+1 2	848E+1
-8	431E-2 1	400E+1 2	851E+1
-8	917E-2 1	399E+1 2	826E+1
-8	593E-2 1	404E+1 2	853E+1
-8	755E-2 1	408E+1 2	839E+1
-8	593E-2 1	391E+1 2	825E+1
-8	917E-2 1	395E+1 2	857E+1
-8	917E-2 1	396E+1 2	845E+1
-8	755E-2 1	404E+1 2	834E+1
-8	593E-2 1	399E+1 2	860E+1
-9	079E-2 1	406E+1 2	863E+1
-8	755E-2 1	391E+1 2	852E+1
-8	593E-2 1	398E+1 2	836E+1
-8	593E-2 1	404E+1 2	837E+1
-8	755E-2 1	400E+1 2	839E+1
-8	917E-2 1	397E+1 2	845E+1
-8	593E-2 1	387E+1 2	869E+1
-8	917E-2 1	404E+1 2	853E+1
-9	079E-2 1	395E+1 2	827E+1
-8	755E-2 1	396E+1 2	854E+1
-8	593E-2 1	403E+1 2	839E+1
-8	593E-2 1	410E+1 2	848E+1
-8	593E-2 1	417E+1 2	861E+1
-8	593E-2 1	387E+1 2	870E+1
-8	755E-2 1	392E+1 2	840E+1
-8	755E-2 1	411E+1 2	833E+1
-8	917E-2 1	393E+1 2	860E+1
-8	917E-2 1	398E+1 2	835E+1
-8	268E-2 1	394E+1 2	863E+1
-8	593E-2 1	385E+1 2	840E+1
-8	593E-2 1	404E+1 2	867E+1
-8	917E-2 1	400E+1 2	866E+1
-8	593E-2 1	397E+1 2	833E+1
-8	755E-2 1	402E+1 2	859E+1
-8	917E-2 1	390E+1 2	844E+1
-8	917E-2 1	410E+1 2	831E+1
-8	755E-2 1	398E+1 2	847E+1
-8	593E-2 1	405E+1 2	848E+1
-8	593E-2 1	409E+1 2	849E+1
-8	917E-2 1	397E+1 2	840E+1
-8	755E-2 1	405E+1 2	831E+1
-8	431E-2 1	402E+1 2	849E+1
-8	593E-2 1	392E+1 2	848E+1
-8	755E-2 1	399E+1 2	859E+1
-8	755E-2 1	403E+1 2	861E+1
-8	431E-2 1	385E+1 2	837E+1
-8	917E-2 1	400E+1 2	842E+1
-8	755E-2 1	401E+1 2	844E+1
-8	593E-2 1	405E+1 2	858E+1
-8	593E-2 1	395E+1 2	853E+1
-8	755E-2 1	394E+1 2	856E+1
-8	593E-2 1	398E+1 2	841E+1
[truncated: 78,943 more rows]
