# Supplementary material for: Improved ANAP incorporation and VCF analysis reveal details of P2X7 current facilitation and a limited conformational interplay between ATP binding and the intracellular ballast domain
Source: eLife. 2023 Jan 4;12:e82479. doi: 10.7554/eLife.82479 (PMC9859053; doi:10.7554/eLife.82479)
Supplement: Figure 5—source data 1. [file elife-82479-fig5-data1.zip › Figure-5_Source-data-1/A564_22a13#29.csv]

-5.093E-1	3.650E+0	9.073E+0
-5.109E-1	3.588E+0	9.145E+0
-5.158E-1	3.653E+0	9.145E+0
-5.158E-1	3.598E+0	9.070E+0
-5.093E-1	3.653E+0	8.989E+0
-5.109E-1	3.659E+0	9.054E+0
-5.141E-1	3.620E+0	9.242E+0
-5.125E-1	3.656E+0	9.122E+0
-5.093E-1	3.624E+0	9.090E+0
-5.109E-1	3.685E+0	9.213E+0
-5.158E-1	3.695E+0	8.992E+0
-5.125E-1	3.617E+0	9.064E+0
-5.109E-1	3.724E+0	9.206E+0
-5.125E-1	3.727E+0	9.154E+0
-5.141E-1	3.708E+0	9.154E+0
-5.125E-1	3.740E+0	9.083E+0
-5.093E-1	3.685E+0	9.064E+0
-5.093E-1	3.666E+0	9.187E+0
-5.141E-1	3.724E+0	9.223E+0
-5.141E-1	3.692E+0	9.122E+0
-5.093E-1	3.708E+0	9.109E+0
-5.109E-1	3.659E+0	9.232E+0
-5.125E-1	3.672E+0	9.103E+0
-5.158E-1	3.672E+0	9.038E+0
-5.109E-1	3.721E+0	9.073E+0
-5.093E-1	3.669E+0	9.080E+0
-5.125E-1	3.672E+0	9.015E+0
-5.141E-1	3.646E+0	9.158E+0
-5.093E-1	3.795E+0	9.164E+0
-5.076E-1	3.675E+0	9.154E+0
-5.109E-1	3.624E+0	9.161E+0
-5.125E-1	3.682E+0	9.200E+0
-5.093E-1	3.669E+0	9.158E+0
-5.109E-1	3.675E+0	9.106E+0
-5.141E-1	3.620E+0	9.154E+0
-5.109E-1	3.731E+0	9.064E+0
-5.125E-1	3.727E+0	9.223E+0
-5.076E-1	3.747E+0	9.112E+0
-5.109E-1	3.698E+0	8.983E+0
-5.158E-1	3.760E+0	9.122E+0
-5.125E-1	3.721E+0	9.174E+0
-5.109E-1	3.646E+0	9.073E+0
-5.125E-1	3.698E+0	9.164E+0
-5.125E-1	3.698E+0	9.083E+0
-5.141E-1	3.708E+0	9.193E+0
-5.125E-1	3.643E+0	9.148E+0
-5.125E-1	3.614E+0	9.116E+0
-5.141E-1	3.614E+0	9.119E+0
-5.093E-1	3.734E+0	9.112E+0
-5.125E-1	3.695E+0	9.070E+0
-5.141E-1	3.701E+0	9.086E+0
-5.141E-1	3.620E+0	9.161E+0
-5.093E-1	3.708E+0	9.258E+0
-5.076E-1	3.646E+0	9.080E+0
-5.141E-1	3.685E+0	9.090E+0
-5.141E-1	3.653E+0	9.213E+0
-5.093E-1	3.734E+0	9.161E+0
-5.093E-1	3.685E+0	9.255E+0
-5.158E-1	3.695E+0	9.067E+0
-5.125E-1	3.624E+0	9.135E+0
-5.125E-1	3.675E+0	9.086E+0
-5.125E-1	3.802E+0	9.034E+0
-5.141E-1	3.672E+0	9.083E+0
-5.125E-1	3.614E+0	9.210E+0
-5.076E-1	3.695E+0	9.109E+0
-5.093E-1	3.721E+0	9.096E+0
-5.141E-1	3.666E+0	9.142E+0
-5.125E-1	3.646E+0	8.934E+0
-5.093E-1	3.682E+0	9.116E+0
-5.109E-1	3.601E+0	9.044E+0
-5.141E-1	3.630E+0	9.129E+0
-5.093E-1	3.731E+0	9.073E+0
-5.093E-1	3.604E+0	9.070E+0
-5.109E-1	3.659E+0	9.064E+0
-5.141E-1	3.688E+0	9.018E+0
-5.125E-1	3.740E+0	9.096E+0
-5.109E-1	3.679E+0	9.109E+0
-5.109E-1	3.650E+0	9.096E+0
-5.141E-1	3.731E+0	9.083E+0
-5.125E-1	3.679E+0	9.044E+0
-5.093E-1	3.643E+0	9.096E+0
-5.109E-1	3.653E+0	9.090E+0
-5.158E-1	3.679E+0	9.067E+0
-5.141E-1	3.656E+0	9.054E+0
-5.076E-1	3.770E+0	9.129E+0
-5.109E-1	3.675E+0	9.184E+0
-5.158E-1	3.685E+0	9.031E+0
-5.109E-1	3.740E+0	9.229E+0
-5.093E-1	3.701E+0	9.164E+0
-5.109E-1	3.685E+0	9.193E+0
-5.109E-1	3.614E+0	9.158E+0
-5.141E-1	3.640E+0	9.038E+0
-5.109E-1	3.727E+0	9.142E+0
-5.125E-1	3.737E+0	9.083E+0
-5.141E-1	3.783E+0	9.080E+0
-5.125E-1	3.698E+0	9.083E+0
-5.125E-1	3.656E+0	9.112E+0
-5.093E-1	3.650E+0	9.161E+0
-5.141E-1	3.682E+0	9.116E+0
-5.141E-1	3.646E+0	9.103E+0
-5.093E-1	3.705E+0	9.161E+0
-5.109E-1	3.669E+0	9.171E+0
-5.125E-1	3.701E+0	9.171E+0
-5.141E-1	3.666E+0	9.200E+0
-5.109E-1	3.698E+0	9.125E+0
-5.093E-1	3.682E+0	9.161E+0
-5.158E-1	3.757E+0	9.193E+0
-5.125E-1	3.724E+0	9.093E+0
-5.109E-1	3.682E+0	9.158E+0
-5.125E-1	3.731E+0	9.154E+0
-5.141E-1	3.637E+0	9.070E+0
-5.125E-1	3.646E+0	9.086E+0
-5.093E-1	3.643E+0	9.125E+0
-5.093E-1	3.637E+0	9.093E+0
-5.125E-1	3.731E+0	9.028E+0
-5.141E-1	3.682E+0	9.184E+0
-5.076E-1	3.695E+0	9.132E+0
-5.093E-1	3.701E+0	9.099E+0
-5.141E-1	3.650E+0	9.142E+0
-5.141E-1	3.718E+0	9.138E+0
-5.109E-1	3.705E+0	9.135E+0
-5.141E-1	3.679E+0	9.054E+0
-5.141E-1	3.640E+0	9.038E+0
-5.109E-1	3.675E+0	9.112E+0
-5.125E-1	3.662E+0	9.034E+0
-5.109E-1	3.549E+0	9.002E+0
-5.141E-1	3.711E+0	9.116E+0
-5.109E-1	3.753E+0	9.229E+0
-5.093E-1	3.669E+0	9.099E+0
-5.109E-1	3.672E+0	9.034E+0
-5.141E-1	3.672E+0	9.015E+0
-5.125E-1	3.591E+0	9.122E+0
-5.093E-1	3.692E+0	9.093E+0
-5.109E-1	3.718E+0	9.180E+0
-5.125E-1	3.675E+0	9.148E+0
-5.109E-1	3.666E+0	9.099E+0
-5.093E-1	3.607E+0	9.151E+0
-5.109E-1	3.682E+0	9.103E+0
-5.125E-1	3.737E+0	9.112E+0
-5.125E-1	3.679E+0	9.135E+0
-5.109E-1	3.672E+0	9.135E+0
-5.076E-1	3.701E+0	9.116E+0
-5.141E-1	3.688E+0	9.031E+0
-5.109E-1	3.617E+0	9.077E+0
-5.076E-1	3.653E+0	9.164E+0
-5.109E-1	3.614E+0	9.047E+0
-5.141E-1	3.594E+0	9.197E+0
-5.109E-1	3.695E+0	9.151E+0
-5.093E-1	3.620E+0	9.067E+0
-5.093E-1	3.734E+0	9.103E+0
-5.125E-1	3.685E+0	9.054E+0
-5.158E-1	3.672E+0	9.054E+0
-5.109E-1	3.698E+0	9.226E+0
-5.076E-1	3.672E+0	9.106E+0
-5.125E-1	3.656E+0	8.944E+0
-5.125E-1	3.624E+0	9.239E+0
-5.093E-1	3.776E+0	9.112E+0
-5.093E-1	3.679E+0	9.057E+0
-5.158E-1	3.640E+0	9.142E+0
-5.125E-1	3.682E+0	9.158E+0
-5.060E-1	3.786E+0	9.148E+0
-5.093E-1	3.672E+0	9.223E+0
-5.141E-1	3.688E+0	9.138E+0
-5.125E-1	3.685E+0	9.093E+0
-5.093E-1	3.624E+0	9.086E+0
-5.093E-1	3.640E+0	9.086E+0
-5.141E-1	3.653E+0	9.132E+0
-5.109E-1	3.542E+0	9.148E+0
-5.125E-1	3.760E+0	9.119E+0
-5.109E-1	3.701E+0	9.099E+0
-5.109E-1	3.695E+0	9.135E+0
-5.125E-1	3.727E+0	9.184E+0
-5.076E-1	3.659E+0	9.041E+0
-5.093E-1	3.607E+0	9.067E+0
-5.141E-1	3.640E+0	9.080E+0
-5.141E-1	3.737E+0	9.161E+0
-5.109E-1	3.672E+0	9.171E+0
-5.093E-1	3.773E+0	9.044E+0
-5.109E-1	3.685E+0	9.086E+0
-5.125E-1	3.656E+0	9.125E+0
-5.076E-1	3.714E+0	9.112E+0
-5.125E-1	3.662E+0	9.190E+0
-5.109E-1	3.650E+0	9.090E+0
-5.109E-1	3.643E+0	9.193E+0
-5.093E-1	3.692E+0	9.083E+0
-5.093E-1	3.643E+0	9.103E+0
-5.093E-1	3.688E+0	9.135E+0
-5.125E-1	3.695E+0	9.135E+0
-5.093E-1	3.727E+0	9.119E+0
-5.109E-1	3.675E+0	9.112E+0
-5.141E-1	3.640E+0	9.129E+0
-5.109E-1	3.711E+0	9.135E+0
-5.093E-1	3.604E+0	9.041E+0
-5.093E-1	3.731E+0	9.025E+0
-5.141E-1	3.650E+0	9.073E+0
-5.093E-1	3.675E+0	9.047E+0
-5.109E-1	3.650E+0	9.002E+0
-5.109E-1	3.672E+0	9.041E+0
-5.125E-1	3.708E+0	9.226E+0
-5.093E-1	3.705E+0	9.093E+0
-5.093E-1	3.617E+0	9.112E+0
-5.125E-1	3.607E+0	9.142E+0
-5.141E-1	3.675E+0	9.077E+0
-5.109E-1	3.637E+0	9.193E+0
-5.093E-1	3.705E+0	9.184E+0
-5.093E-1	3.646E+0	9.093E+0
-5.141E-1	3.659E+0	9.171E+0
-5.109E-1	3.760E+0	9.187E+0
-5.093E-1	3.604E+0	9.064E+0
-5.076E-1	3.714E+0	9.167E+0
-5.141E-1	3.672E+0	9.200E+0
-5.109E-1	3.662E+0	9.184E+0
-5.076E-1	3.675E+0	9.151E+0
-5.125E-1	3.692E+0	8.934E+0
-5.125E-1	3.650E+0	9.044E+0
-5.109E-1	3.633E+0	9.245E+0
-5.093E-1	3.753E+0	9.122E+0
-5.093E-1	3.666E+0	9.012E+0
-5.109E-1	3.698E+0	9.190E+0
-5.109E-1	3.653E+0	9.067E+0
-5.093E-1	3.708E+0	9.116E+0
-5.109E-1	3.750E+0	9.148E+0
-5.158E-1	3.685E+0	9.054E+0
-5.109E-1	3.705E+0	9.034E+0
-5.109E-1	3.643E+0	9.223E+0
-5.093E-1	3.760E+0	9.197E+0
-5.125E-1	3.646E+0	9.044E+0
-5.141E-1	3.669E+0	9.167E+0
-5.093E-1	3.724E+0	9.116E+0
-5.109E-1	3.705E+0	9.161E+0
-5.125E-1	3.682E+0	9.041E+0
-5.125E-1	3.637E+0	9.203E+0
-5.093E-1	3.714E+0	9.193E+0
-5.125E-1	3.620E+0	9.057E+0
-5.109E-1	3.614E+0	9.284E+0
-5.125E-1	3.705E+0	9.258E+0
-5.109E-1	3.737E+0	9.167E+0
-5.109E-1	3.662E+0	8.940E+0
-5.125E-1	3.740E+0	9.187E+0
-5.093E-1	3.721E+0	9.109E+0
-5.093E-1	3.750E+0	9.158E+0
-5.109E-1	3.679E+0	9.077E+0
-5.109E-1	3.659E+0	9.119E+0
-5.109E-1	3.753E+0	9.148E+0
-5.125E-1	3.747E+0	9.135E+0
-5.109E-1	3.734E+0	9.229E+0
-5.141E-1	3.695E+0	9.119E+0
-5.125E-1	3.714E+0	9.086E+0
-5.093E-1	3.685E+0	9.236E+0
-5.093E-1	3.659E+0	9.106E+0
-5.109E-1	3.737E+0	9.090E+0
-5.141E-1	3.714E+0	9.142E+0
-5.076E-1	3.698E+0	9.099E+0
-5.109E-1	3.685E+0	9.099E+0
-5.093E-1	3.718E+0	9.151E+0
-5.141E-1	3.714E+0	9.080E+0
-5.109E-1	3.679E+0	9.106E+0
-5.109E-1	3.731E+0	9.112E+0
-5.125E-1	3.727E+0	9.258E+0
-5.141E-1	3.731E+0	8.979E+0
-5.076E-1	3.721E+0	9.103E+0
-5.076E-1	3.701E+0	9.268E+0
-5.125E-1	3.708E+0	9.203E+0
-5.141E-1	3.685E+0	9.090E+0
-5.076E-1	3.724E+0	9.093E+0
-5.125E-1	3.633E+0	9.142E+0
-5.125E-1	3.711E+0	9.171E+0
-5.125E-1	3.753E+0	9.009E+0
-5.125E-1	3.640E+0	9.154E+0
-5.125E-1	3.640E+0	9.109E+0
-5.109E-1	3.620E+0	9.174E+0
-5.109E-1	3.672E+0	9.219E+0
-5.093E-1	3.760E+0	9.093E+0
-5.093E-1	3.692E+0	9.187E+0
-5.125E-1	3.705E+0	9.106E+0
-5.125E-1	3.721E+0	9.083E+0
-5.076E-1	3.724E+0	9.164E+0
-5.109E-1	3.705E+0	9.064E+0
-5.158E-1	3.643E+0	9.154E+0
-5.093E-1	3.701E+0	9.213E+0
-5.076E-1	3.688E+0	9.145E+0
-5.076E-1	3.675E+0	8.992E+0
-5.125E-1	3.718E+0	9.268E+0
-5.109E-1	3.695E+0	9.171E+0
-5.093E-1	3.662E+0	9.060E+0
-5.093E-1	3.633E+0	9.103E+0
-5.093E-1	3.679E+0	9.148E+0
-5.125E-1	3.744E+0	9.174E+0
-5.093E-1	3.650E+0	9.187E+0
-5.093E-1	3.682E+0	9.070E+0
-5.125E-1	3.711E+0	9.236E+0
-5.125E-1	3.708E+0	9.151E+0
-5.093E-1	3.701E+0	9.044E+0
-5.060E-1	3.705E+0	9.167E+0
-5.109E-1	3.659E+0	9.197E+0
-5.141E-1	3.753E+0	9.154E+0
-5.060E-1	3.650E+0	9.083E+0
-5.060E-1	3.714E+0	9.148E+0
-5.158E-1	3.666E+0	9.103E+0
-5.109E-1	3.721E+0	9.122E+0
-5.093E-1	3.744E+0	9.232E+0
-5.093E-1	3.688E+0	9.148E+0
-5.141E-1	3.669E+0	9.025E+0
-5.125E-1	3.669E+0	9.161E+0
-5.076E-1	3.653E+0	9.083E+0
-5.109E-1	3.666E+0	9.206E+0
-5.141E-1	3.688E+0	9.129E+0
-5.093E-1	3.711E+0	9.119E+0
-5.109E-1	3.675E+0	9.197E+0
-5.076E-1	3.637E+0	9.086E+0
-5.141E-1	3.627E+0	9.167E+0
-5.109E-1	3.708E+0	9.116E+0
-5.093E-1	3.682E+0	9.038E+0
-5.093E-1	3.659E+0	9.184E+0
-5.125E-1	3.637E+0	9.064E+0
-5.125E-1	3.714E+0	9.171E+0
-5.076E-1	3.672E+0	9.103E+0
-5.093E-1	3.701E+0	9.148E+0
-5.125E-1	3.653E+0	9.197E+0
-5.109E-1	3.724E+0	9.041E+0
-5.093E-1	3.701E+0	9.154E+0
-5.076E-1	3.812E+0	9.054E+0
-5.158E-1	3.637E+0	9.125E+0
-5.109E-1	3.698E+0	9.138E+0
-5.093E-1	3.711E+0	9.096E+0
-5.093E-1	3.675E+0	9.167E+0
-5.125E-1	3.714E+0	9.132E+0
-5.109E-1	3.662E+0	9.067E+0
-5.076E-1	3.617E+0	9.090E+0
-5.076E-1	3.662E+0	9.112E+0
-5.125E-1	3.731E+0	9.034E+0
-5.109E-1	3.714E+0	9.167E+0
-5.076E-1	3.646E+0	9.116E+0
-5.060E-1	3.633E+0	9.138E+0
-5.125E-1	3.747E+0	9.116E+0
-5.109E-1	3.682E+0	9.177E+0
-5.093E-1	3.659E+0	9.187E+0
-5.093E-1	3.675E+0	9.125E+0
-5.141E-1	3.731E+0	9.193E+0
-5.125E-1	3.679E+0	9.103E+0
-5.093E-1	3.721E+0	9.083E+0
-5.109E-1	3.695E+0	9.067E+0
-5.109E-1	3.646E+0	9.190E+0
-5.125E-1	3.705E+0	9.161E+0
-5.109E-1	3.643E+0	9.171E+0
-5.076E-1	3.766E+0	9.245E+0
-5.141E-1	3.721E+0	9.096E+0
-5.125E-1	3.643E+0	9.174E+0
-5.109E-1	3.753E+0	9.025E+0
-5.060E-1	3.724E+0	9.135E+0
-5.125E-1	3.705E+0	9.174E+0
-5.109E-1	3.675E+0	9.077E+0
-5.076E-1	3.708E+0	9.109E+0
-5.076E-1	3.656E+0	9.109E+0
-5.141E-1	3.682E+0	9.142E+0
-5.109E-1	3.682E+0	8.999E+0
-5.060E-1	3.750E+0	9.154E+0
-5.060E-1	3.662E+0	9.028E+0
-5.125E-1	3.682E+0	8.979E+0
-5.076E-1	3.705E+0	9.064E+0
-5.060E-1	3.727E+0	9.090E+0
-5.093E-1	3.659E+0	9.197E+0
-5.125E-1	3.646E+0	9.086E+0
-5.109E-1	3.620E+0	9.057E+0
-5.076E-1	3.711E+0	9.142E+0
-5.076E-1	3.672E+0	9.161E+0
-5.125E-1	3.656E+0	9.145E+0
-5.141E-1	3.656E+0	9.154E+0
-5.093E-1	3.653E+0	9.213E+0
-5.093E-1	3.640E+0	9.080E+0
-5.125E-1	3.708E+0	9.041E+0
-5.109E-1	3.711E+0	9.210E+0
-5.076E-1	3.757E+0	9.112E+0
-5.109E-1	3.708E+0	9.148E+0
-5.109E-1	3.708E+0	9.138E+0
-5.125E-1	3.763E+0	9.132E+0
-5.060E-1	3.637E+0	9.060E+0
-5.093E-1	3.679E+0	9.129E+0
-5.125E-1	3.721E+0	9.200E+0
-5.093E-1	3.734E+0	9.070E+0
-5.076E-1	3.659E+0	9.099E+0
-5.076E-1	3.740E+0	9.109E+0
-5.109E-1	3.620E+0	9.086E+0
-5.125E-1	3.698E+0	9.190E+0
-5.076E-1	3.711E+0	9.148E+0
-5.109E-1	3.701E+0	9.047E+0
-5.125E-1	3.672E+0	9.077E+0
-5.109E-1	3.624E+0	9.083E+0
-5.076E-1	3.734E+0	9.051E+0
-5.093E-1	3.646E+0	9.047E+0
-5.125E-1	3.637E+0	9.148E+0
-5.093E-1	3.682E+0	9.197E+0
-5.109E-1	3.688E+0	9.086E+0
-5.093E-1	3.799E+0	9.145E+0
-5.109E-1	3.656E+0	9.096E+0
-5.109E-1	3.708E+0	9.216E+0
-5.093E-1	3.666E+0	9.044E+0
-5.076E-1	3.682E+0	9.116E+0
-5.125E-1	3.653E+0	9.190E+0
-5.109E-1	3.734E+0	9.093E+0
-5.093E-1	3.708E+0	9.164E+0
-5.109E-1	3.695E+0	9.174E+0
-5.109E-1	3.740E+0	9.158E+0
-5.093E-1	3.711E+0	9.090E+0
-5.093E-1	3.656E+0	9.096E+0
-5.076E-1	3.695E+0	9.051E+0
-5.109E-1	3.640E+0	9.054E+0
-5.109E-1	3.708E+0	9.119E+0
-5.044E-1	3.737E+0	9.210E+0
-5.093E-1	3.620E+0	9.226E+0
-5.109E-1	3.773E+0	9.057E+0
-5.093E-1	3.662E+0	8.989E+0
-5.076E-1	3.675E+0	8.992E+0
-5.093E-1	3.666E+0	9.219E+0
-5.141E-1	3.734E+0	9.099E+0
-5.093E-1	3.669E+0	9.028E+0
-5.060E-1	3.679E+0	9.158E+0
-5.076E-1	3.724E+0	9.229E+0
-5.093E-1	3.688E+0	9.158E+0
-5.125E-1	3.607E+0	9.116E+0
-5.076E-1	3.666E+0	9.060E+0
-5.093E-1	3.682E+0	9.093E+0
-5.109E-1	3.669E+0	9.112E+0
-5.093E-1	3.718E+0	9.093E+0
-5.093E-1	3.650E+0	9.210E+0
-5.109E-1	3.653E+0	9.116E+0
-5.109E-1	3.675E+0	9.125E+0
-5.109E-1	3.675E+0	9.025E+0
-5.076E-1	3.672E+0	9.028E+0
-5.109E-1	3.688E+0	9.135E+0
-5.093E-1	3.760E+0	9.025E+0
-5.109E-1	3.763E+0	9.112E+0
-5.076E-1	3.617E+0	9.083E+0
-5.109E-1	3.633E+0	9.135E+0
-5.125E-1	3.679E+0	9.138E+0
-5.109E-1	3.695E+0	9.070E+0
-5.093E-1	3.718E+0	9.125E+0
-5.093E-1	3.831E+0	9.099E+0
-5.109E-1	3.692E+0	9.174E+0
-5.109E-1	3.688E+0	9.099E+0
-5.076E-1	3.627E+0	9.116E+0
-5.109E-1	3.750E+0	9.229E+0
-5.093E-1	3.692E+0	9.073E+0
-5.141E-1	3.633E+0	9.161E+0
-5.076E-1	3.679E+0	9.060E+0
-5.093E-1	3.724E+0	9.034E+0
-5.109E-1	3.705E+0	9.232E+0
-5.093E-1	3.734E+0	9.109E+0
-5.076E-1	3.666E+0	9.077E+0
-5.125E-1	3.585E+0	9.112E+0
-5.109E-1	3.679E+0	9.109E+0
-5.109E-1	3.675E+0	9.171E+0
-5.109E-1	3.662E+0	9.093E+0
-5.060E-1	3.640E+0	9.151E+0
-5.141E-1	3.740E+0	9.044E+0
-5.109E-1	3.662E+0	9.193E+0
-5.060E-1	3.646E+0	9.197E+0
-5.109E-1	3.666E+0	9.177E+0
-5.109E-1	3.685E+0	9.096E+0
-5.109E-1	3.646E+0	9.249E+0
-5.060E-1	3.714E+0	9.083E+0
-5.109E-1	3.653E+0	9.018E+0
-5.141E-1	3.620E+0	9.232E+0
-5.109E-1	3.685E+0	9.154E+0
-5.093E-1	3.672E+0	9.096E+0
-5.109E-1	3.666E+0	9.060E+0
-5.125E-1	3.740E+0	9.164E+0
-5.109E-1	3.750E+0	9.184E+0
-5.093E-1	3.685E+0	9.206E+0
-5.125E-1	3.675E+0	9.167E+0
-5.141E-1	3.731E+0	9.119E+0
-5.109E-1	3.708E+0	9.038E+0
-5.093E-1	3.659E+0	9.080E+0
-5.093E-1	3.685E+0	9.119E+0
-5.141E-1	3.666E+0	9.122E+0
-5.093E-1	3.770E+0	9.138E+0
-5.060E-1	3.669E+0	9.171E+0
-5.109E-1	3.633E+0	9.190E+0
-5.093E-1	3.721E+0	9.119E+0
-5.093E-1	3.650E+0	9.080E+0
-5.093E-1	3.650E+0	9.210E+0
-5.060E-1	3.701E+0	9.174E+0
-5.109E-1	3.705E+0	9.051E+0
-5.093E-1	3.659E+0	9.067E+0
-5.093E-1	3.685E+0	9.129E+0
-5.109E-1	3.656E+0	9.180E+0
-5.125E-1	3.721E+0	9.265E+0
-5.109E-1	3.698E+0	9.080E+0
-5.093E-1	3.795E+0	9.148E+0
-5.093E-1	3.750E+0	9.151E+0
-5.109E-1	3.646E+0	9.041E+0
-5.076E-1	3.682E+0	9.106E+0
-5.093E-1	3.724E+0	9.138E+0
-5.109E-1	3.718E+0	9.145E+0
-5.141E-1	3.679E+0	9.193E+0
-5.141E-1	3.598E+0	9.021E+0
-5.076E-1	3.601E+0	9.051E+0
-5.093E-1	3.575E+0	9.103E+0
-5.076E-1	3.718E+0	9.151E+0
-5.109E-1	3.637E+0	9.090E+0
-5.076E-1	3.646E+0	9.177E+0
-5.076E-1	3.721E+0	9.086E+0
-5.125E-1	3.708E+0	9.177E+0
-5.093E-1	3.708E+0	9.054E+0
-5.044E-1	3.763E+0	9.154E+0
-5.109E-1	3.731E+0	9.093E+0
-5.109E-1	3.711E+0	9.086E+0
-5.093E-1	3.688E+0	9.236E+0
-5.093E-1	3.721E+0	9.112E+0
-5.076E-1	3.731E+0	9.151E+0
-5.141E-1	3.669E+0	9.236E+0
-5.093E-1	3.682E+0	9.164E+0
-5.076E-1	3.692E+0	9.193E+0
-5.093E-1	3.672E+0	9.226E+0
-5.125E-1	3.653E+0	9.119E+0
-5.109E-1	3.718E+0	9.109E+0
-5.076E-1	3.734E+0	9.112E+0
-5.093E-1	3.721E+0	9.090E+0
-5.125E-1	3.656E+0	9.223E+0
-5.076E-1	3.740E+0	9.216E+0
-5.060E-1	3.779E+0	9.132E+0
-5.076E-1	3.714E+0	9.103E+0
-5.141E-1	3.711E+0	9.103E+0
-5.076E-1	3.705E+0	9.151E+0
-5.076E-1	3.659E+0	9.112E+0
-5.109E-1	3.617E+0	8.979E+0
-5.125E-1	3.669E+0	9.109E+0
-5.109E-1	3.669E+0	9.132E+0
-5.060E-1	3.695E+0	9.154E+0
-5.076E-1	3.650E+0	9.190E+0
-5.109E-1	3.692E+0	9.304E+0
-5.076E-1	3.724E+0	9.164E+0
-5.060E-1	3.685E+0	9.148E+0
-5.109E-1	3.685E+0	9.206E+0
-5.109E-1	3.721E+0	9.187E+0
-5.093E-1	3.708E+0	9.106E+0
-5.060E-1	3.614E+0	9.142E+0
-5.093E-1	3.672E+0	9.200E+0
-5.093E-1	3.705E+0	9.122E+0
-5.125E-1	3.682E+0	9.216E+0
-5.093E-1	3.740E+0	9.080E+0
-5.076E-1	3.701E+0	9.184E+0
-5.125E-1	3.637E+0	9.187E+0
-5.109E-1	3.682E+0	9.265E+0
-5.044E-1	3.711E+0	9.158E+0
-5.076E-1	3.692E+0	9.122E+0
-5.109E-1	3.675E+0	9.070E+0
-5.109E-1	3.721E+0	9.265E+0
-5.060E-1	3.666E+0	9.129E+0
-5.076E-1	3.685E+0	9.064E+0
-5.158E-1	3.656E+0	8.989E+0
-5.076E-1	3.692E+0	9.177E+0
-5.060E-1	3.744E+0	9.135E+0
-5.060E-1	3.682E+0	9.158E+0
-5.109E-1	3.731E+0	9.028E+0
-5.060E-1	3.669E+0	9.213E+0
-5.076E-1	3.650E+0	9.200E+0
-5.076E-1	3.637E+0	9.064E+0
-5.109E-1	3.659E+0	9.138E+0
-5.093E-1	3.585E+0	9.083E+0
-5.076E-1	3.708E+0	9.232E+0
-5.076E-1	3.617E+0	9.080E+0
-5.093E-1	3.633E+0	9.323E+0
-5.076E-1	3.630E+0	9.060E+0
-5.076E-1	3.718E+0	9.206E+0
-5.076E-1	3.731E+0	9.213E+0
-5.093E-1	3.688E+0	9.099E+0
-5.076E-1	3.711E+0	9.151E+0
-5.076E-1	3.685E+0	9.112E+0
-5.076E-1	3.685E+0	9.187E+0
-5.125E-1	3.740E+0	9.080E+0
-5.093E-1	3.630E+0	9.090E+0
-5.076E-1	3.643E+0	9.103E+0
-5.076E-1	3.688E+0	9.044E+0
-5.109E-1	3.659E+0	9.135E+0
-5.109E-1	3.724E+0	9.158E+0
-5.060E-1	3.724E+0	9.038E+0
-5.060E-1	3.734E+0	9.177E+0
-5.109E-1	3.724E+0	9.138E+0
-5.109E-1	3.737E+0	9.158E+0
-5.060E-1	3.744E+0	9.142E+0
-5.093E-1	3.705E+0	9.190E+0
-5.125E-1	3.747E+0	9.206E+0
-5.093E-1	3.786E+0	9.002E+0
-5.076E-1	3.688E+0	9.077E+0
-5.109E-1	3.633E+0	9.038E+0
-5.109E-1	3.659E+0	9.112E+0
-5.076E-1	3.760E+0	9.158E+0
-5.093E-1	3.666E+0	9.171E+0
-5.093E-1	3.662E+0	9.158E+0
-5.125E-1	3.688E+0	9.177E+0
-5.093E-1	3.721E+0	9.229E+0
-5.044E-1	3.662E+0	9.103E+0
-5.109E-1	3.604E+0	9.064E+0
-5.093E-1	3.737E+0	9.148E+0
-5.125E-1	3.653E+0	9.073E+0
-5.076E-1	3.620E+0	9.060E+0
-5.093E-1	3.630E+0	9.064E+0
-5.093E-1	3.698E+0	9.077E+0
-5.109E-1	3.757E+0	9.099E+0
-5.093E-1	3.630E+0	9.041E+0
-5.076E-1	3.718E+0	9.187E+0
-5.125E-1	3.737E+0	9.129E+0
-5.093E-1	3.744E+0	9.154E+0
-5.044E-1	3.630E+0	9.132E+0
-5.093E-1	3.714E+0	9.116E+0
-5.109E-1	3.656E+0	9.060E+0
-5.109E-1	3.711E+0	9.197E+0
-5.076E-1	3.692E+0	9.031E+0
-5.076E-1	3.734E+0	9.093E+0
-5.109E-1	3.617E+0	9.164E+0
-5.093E-1	3.753E+0	9.119E+0
-5.060E-1	3.688E+0	9.161E+0
-5.093E-1	3.740E+0	9.093E+0
-5.141E-1	3.701E+0	9.125E+0
-5.076E-1	3.643E+0	9.047E+0
-5.093E-1	3.708E+0	9.129E+0
-5.060E-1	3.653E+0	9.070E+0
-5.158E-1	3.656E+0	9.154E+0
-5.109E-1	3.708E+0	9.112E+0
-5.060E-1	3.640E+0	9.129E+0
-5.060E-1	3.721E+0	9.103E+0
-5.109E-1	3.740E+0	9.109E+0
-5.076E-1	3.740E+0	9.077E+0
-5.060E-1	3.669E+0	9.125E+0
-5.093E-1	3.653E+0	9.060E+0
-5.125E-1	3.740E+0	9.226E+0
-5.093E-1	3.675E+0	9.077E+0
-5.076E-1	3.737E+0	9.132E+0
-5.076E-1	3.783E+0	9.054E+0
-5.109E-1	3.721E+0	9.067E+0
-5.109E-1	3.744E+0	9.151E+0
-5.060E-1	3.675E+0	9.187E+0
-5.093E-1	3.701E+0	9.258E+0
-5.093E-1	3.650E+0	8.992E+0
-5.093E-1	3.734E+0	9.077E+0
-5.076E-1	3.637E+0	9.158E+0
-5.076E-1	3.701E+0	9.119E+0
-5.093E-1	3.731E+0	9.119E+0
-5.076E-1	3.675E+0	9.060E+0
-5.093E-1	3.721E+0	9.125E+0
-5.093E-1	3.701E+0	9.193E+0
-5.109E-1	3.666E+0	9.031E+0
-5.076E-1	3.653E+0	9.106E+0
-5.076E-1	3.789E+0	9.060E+0
-5.125E-1	3.662E+0	9.015E+0
-5.109E-1	3.627E+0	8.947E+0
-5.093E-1	3.727E+0	9.148E+0
-5.076E-1	3.750E+0	9.151E+0
-5.093E-1	3.614E+0	9.132E+0
-5.109E-1	3.727E+0	9.135E+0
-5.076E-1	3.620E+0	9.148E+0
-5.044E-1	3.662E+0	9.109E+0
-5.093E-1	3.701E+0	9.180E+0
-5.125E-1	3.666E+0	9.132E+0
-5.109E-1	3.753E+0	9.184E+0
-5.076E-1	3.753E+0	9.135E+0
-5.109E-1	3.701E+0	9.103E+0
-5.125E-1	3.763E+0	9.145E+0
-5.076E-1	3.624E+0	9.112E+0
-5.076E-1	3.672E+0	9.154E+0
-5.093E-1	3.776E+0	9.103E+0
-5.109E-1	3.675E+0	9.145E+0
-5.109E-1	3.607E+0	9.002E+0
-5.076E-1	3.740E+0	9.135E+0
-5.093E-1	3.637E+0	9.229E+0
-5.125E-1	3.724E+0	9.009E+0
-5.125E-1	3.727E+0	9.167E+0
-5.044E-1	3.659E+0	9.012E+0
-5.093E-1	3.662E+0	9.184E+0
-5.109E-1	3.675E+0	9.197E+0
-5.109E-1	3.688E+0	9.093E+0
-5.076E-1	3.744E+0	9.190E+0
-5.093E-1	3.731E+0	9.086E+0
-5.109E-1	3.666E+0	9.258E+0
-5.093E-1	3.662E+0	9.119E+0
-5.060E-1	3.757E+0	9.060E+0
-5.076E-1	3.640E+0	9.271E+0
-5.125E-1	3.643E+0	9.132E+0
-5.093E-1	3.724E+0	9.271E+0
-5.076E-1	3.695E+0	9.129E+0
-5.060E-1	3.763E+0	9.210E+0
-5.093E-1	3.727E+0	9.093E+0
-5.109E-1	3.637E+0	9.041E+0
-5.076E-1	3.653E+0	9.197E+0
-5.093E-1	3.682E+0	9.129E+0
-5.141E-1	3.737E+0	9.034E+0
-5.093E-1	3.714E+0	9.184E+0
-5.076E-1	3.633E+0	9.184E+0
-5.093E-1	3.766E+0	9.119E+0
-5.109E-1	3.682E+0	9.054E+0
-5.060E-1	3.750E+0	9.070E+0
-5.060E-1	3.675E+0	9.245E+0
-5.076E-1	3.727E+0	9.167E+0
-5.109E-1	3.727E+0	9.187E+0
-5.076E-1	3.662E+0	9.226E+0
-5.060E-1	3.659E+0	9.184E+0
-5.093E-1	3.611E+0	9.116E+0
-5.109E-1	3.711E+0	9.028E+0
-5.076E-1	3.753E+0	9.021E+0
-5.076E-1	3.708E+0	9.109E+0
-5.109E-1	3.624E+0	9.099E+0
-5.076E-1	3.656E+0	9.151E+0
-5.093E-1	3.698E+0	9.154E+0
-5.093E-1	3.675E+0	9.184E+0
-5.076E-1	3.724E+0	9.145E+0
-5.125E-1	3.653E+0	9.197E+0
-5.060E-1	3.734E+0	9.210E+0
-5.044E-1	3.669E+0	8.983E+0
-5.076E-1	3.698E+0	9.213E+0
-5.125E-1	3.614E+0	9.086E+0
-5.093E-1	3.747E+0	9.122E+0
-5.060E-1	3.594E+0	9.031E+0
-5.076E-1	3.721E+0	9.034E+0
-5.093E-1	3.734E+0	9.129E+0
-5.060E-1	3.708E+0	9.142E+0
-5.060E-1	3.650E+0	9.002E+0
-5.093E-1	3.766E+0	9.031E+0
-5.125E-1	3.637E+0	9.038E+0
-5.093E-1	3.679E+0	9.086E+0
-5.060E-1	3.659E+0	9.103E+0
-5.076E-1	3.656E+0	9.142E+0
-5.060E-1	3.692E+0	9.180E+0
-5.076E-1	3.734E+0	9.174E+0
-5.060E-1	3.747E+0	9.129E+0
-5.076E-1	3.750E+0	9.077E+0
-5.093E-1	3.682E+0	9.031E+0
-5.093E-1	3.640E+0	9.025E+0
-5.060E-1	3.614E+0	9.145E+0
-5.093E-1	3.708E+0	9.135E+0
-5.125E-1	3.753E+0	9.041E+0
-5.076E-1	3.669E+0	9.294E+0
-5.060E-1	3.666E+0	9.177E+0
-5.093E-1	3.740E+0	9.190E+0
-5.125E-1	3.724E+0	9.093E+0
-5.093E-1	3.695E+0	9.145E+0
-5.076E-1	3.675E+0	9.138E+0
-5.093E-1	3.734E+0	9.103E+0
-5.093E-1	3.698E+0	9.213E+0
-5.060E-1	3.773E+0	9.281E+0
-5.044E-1	3.666E+0	9.086E+0
-5.076E-1	3.783E+0	9.031E+0
-5.125E-1	3.633E+0	9.080E+0
-5.076E-1	3.695E+0	9.164E+0
-5.044E-1	3.682E+0	9.158E+0
-5.060E-1	3.776E+0	9.122E+0
-5.109E-1	3.695E+0	9.106E+0
-5.060E-1	3.711E+0	9.096E+0
-5.076E-1	3.688E+0	9.103E+0
-5.109E-1	3.659E+0	9.093E+0
-5.125E-1	3.708E+0	9.187E+0
-5.076E-1	3.656E+0	9.148E+0
-5.093E-1	3.650E+0	9.232E+0
-5.109E-1	3.653E+0	9.151E+0
-5.093E-1	3.718E+0	9.203E+0
-5.093E-1	3.698E+0	9.119E+0
-5.076E-1	3.708E+0	9.161E+0
-5.093E-1	3.685E+0	9.028E+0
-5.093E-1	3.698E+0	9.093E+0
-5.109E-1	3.666E+0	9.177E+0
-5.044E-1	3.734E+0	9.184E+0
-5.093E-1	3.637E+0	9.132E+0
-5.109E-1	3.656E+0	9.119E+0
-5.125E-1	3.724E+0	9.138E+0
-5.076E-1	3.679E+0	9.161E+0
-5.076E-1	3.614E+0	9.161E+0
-5.125E-1	3.718E+0	9.245E+0
-5.076E-1	3.747E+0	9.129E+0
-5.044E-1	3.679E+0	9.229E+0
-5.044E-1	3.731E+0	9.112E+0
-5.125E-1	3.685E+0	9.064E+0
-5.076E-1	3.688E+0	9.119E+0
-5.060E-1	3.669E+0	9.190E+0
-5.076E-1	3.679E+0	9.229E+0
-5.109E-1	3.675E+0	9.047E+0
-5.060E-1	3.740E+0	9.080E+0
-5.044E-1	3.708E+0	9.119E+0
-5.093E-1	3.594E+0	9.177E+0
-5.109E-1	3.650E+0	9.028E+0
-5.076E-1	3.643E+0	9.151E+0
-5.060E-1	3.701E+0	9.125E+0
-5.076E-1	3.744E+0	9.051E+0
-5.093E-1	3.682E+0	9.112E+0
-5.076E-1	3.669E+0	8.960E+0
-5.076E-1	3.750E+0	9.164E+0
-5.060E-1	3.666E+0	9.236E+0
-5.109E-1	3.685E+0	9.129E+0
-5.076E-1	3.701E+0	9.145E+0
-5.044E-1	3.679E+0	9.145E+0
-5.093E-1	3.698E+0	9.223E+0
-5.109E-1	3.708E+0	9.148E+0
-5.076E-1	3.662E+0	8.996E+0
-5.044E-1	3.737E+0	9.239E+0
-5.076E-1	3.662E+0	9.154E+0
-5.125E-1	3.705E+0	9.077E+0
-5.093E-1	3.633E+0	9.184E+0
-5.060E-1	3.718E+0	9.161E+0
-5.093E-1	3.675E+0	9.034E+0
-5.125E-1	3.650E+0	9.135E+0
-5.060E-1	3.633E+0	9.067E+0
-5.076E-1	3.708E+0	9.051E+0
-5.060E-1	3.646E+0	9.122E+0
-5.125E-1	3.721E+0	9.106E+0
-5.093E-1	3.675E+0	9.190E+0
-5.060E-1	3.708E+0	9.167E+0
-5.076E-1	3.656E+0	9.080E+0
-5.076E-1	3.620E+0	9.161E+0
-5.093E-1	3.682E+0	9.164E+0
-5.044E-1	3.656E+0	9.057E+0
-5.076E-1	3.672E+0	9.086E+0
-5.093E-1	3.750E+0	9.216E+0
-5.076E-1	3.740E+0	9.197E+0
-5.060E-1	3.714E+0	9.077E+0
-5.109E-1	3.637E+0	9.112E+0
-5.109E-1	3.731E+0	9.161E+0
-5.093E-1	3.650E+0	9.096E+0
-5.076E-1	3.643E+0	9.171E+0
-5.076E-1	3.708E+0	9.193E+0
-5.125E-1	3.711E+0	9.265E+0
-5.076E-1	3.724E+0	9.099E+0
-5.109E-1	3.688E+0	9.129E+0
-5.060E-1	3.766E+0	9.077E+0
-5.093E-1	3.685E+0	9.086E+0
-5.076E-1	3.688E+0	9.167E+0
-5.093E-1	3.721E+0	9.135E+0
-5.076E-1	3.669E+0	9.193E+0
-5.109E-1	3.714E+0	9.135E+0
-5.093E-1	3.604E+0	9.132E+0
-5.093E-1	3.721E+0	9.083E+0
-5.076E-1	3.731E+0	9.119E+0
-5.109E-1	3.685E+0	9.028E+0
-5.093E-1	3.705E+0	9.145E+0
-5.060E-1	3.650E+0	9.180E+0
-5.093E-1	3.640E+0	9.064E+0
-5.076E-1	3.669E+0	9.158E+0
-5.060E-1	3.770E+0	9.148E+0
-5.076E-1	3.643E+0	9.197E+0
-5.044E-1	3.624E+0	9.171E+0
-5.093E-1	3.675E+0	9.109E+0
-5.093E-1	3.786E+0	9.132E+0
-5.044E-1	3.685E+0	9.106E+0
-5.076E-1	3.740E+0	8.989E+0
-5.109E-1	3.718E+0	9.148E+0
-5.093E-1	3.627E+0	9.161E+0
-5.076E-1	3.727E+0	9.067E+0
-5.093E-1	3.653E+0	9.015E+0
-5.093E-1	3.679E+0	9.106E+0
-5.093E-1	3.650E+0	9.086E+0
-5.028E-1	3.740E+0	9.161E+0
-5.060E-1	3.685E+0	8.973E+0
-5.125E-1	3.727E+0	9.255E+0
-5.076E-1	3.646E+0	9.038E+0
-5.044E-1	3.698E+0	9.103E+0
-5.060E-1	3.695E+0	9.216E+0
-5.109E-1	3.682E+0	9.177E+0
-5.076E-1	3.731E+0	9.086E+0
-5.076E-1	3.679E+0	9.106E+0
-5.076E-1	3.666E+0	9.080E+0
-5.060E-1	3.711E+0	9.138E+0
-5.060E-1	3.701E+0	9.132E+0
-5.093E-1	3.662E+0	9.193E+0
-5.076E-1	3.744E+0	9.125E+0
-5.109E-1	3.786E+0	9.171E+0
-5.060E-1	3.692E+0	9.018E+0
-5.093E-1	3.708E+0	9.070E+0
-5.060E-1	3.714E+0	9.031E+0
-5.109E-1	3.695E+0	9.151E+0
-5.060E-1	3.698E+0	9.093E+0
-5.060E-1	3.679E+0	9.093E+0
-5.060E-1	3.734E+0	9.142E+0
-5.093E-1	3.575E+0	9.271E+0
-5.060E-1	3.727E+0	9.177E+0
-5.060E-1	3.640E+0	9.164E+0
-5.060E-1	3.630E+0	9.242E+0
-5.076E-1	3.679E+0	9.167E+0
-5.093E-1	3.679E+0	9.086E+0
-5.044E-1	3.685E+0	9.135E+0
-5.076E-1	3.669E+0	9.135E+0
-5.109E-1	3.714E+0	9.203E+0
-5.076E-1	3.731E+0	9.138E+0
-5.044E-1	3.724E+0	9.038E+0
-5.076E-1	3.698E+0	9.161E+0
-5.125E-1	3.698E+0	9.164E+0
-5.093E-1	3.750E+0	9.213E+0
-5.076E-1	3.646E+0	9.187E+0
-5.076E-1	3.731E+0	9.197E+0
-5.093E-1	3.727E+0	9.106E+0
-5.093E-1	3.692E+0	9.125E+0
-5.060E-1	3.656E+0	9.161E+0
-5.076E-1	3.666E+0	9.034E+0
-5.125E-1	3.760E+0	9.116E+0
-5.044E-1	3.637E+0	9.171E+0
-5.076E-1	3.688E+0	9.031E+0
-5.109E-1	3.653E+0	9.080E+0
-5.093E-1	3.688E+0	9.142E+0
-5.060E-1	3.640E+0	9.229E+0
-5.044E-1	3.688E+0	9.193E+0
-5.093E-1	3.633E+0	9.161E+0
-5.141E-1	3.656E+0	9.093E+0
-5.060E-1	3.650E+0	9.096E+0
-5.093E-1	3.666E+0	9.031E+0
-5.093E-1	3.711E+0	9.187E+0
-5.093E-1	3.750E+0	9.090E+0
-5.076E-1	3.737E+0	9.018E+0
-5.044E-1	3.721E+0	9.142E+0
-5.076E-1	3.666E+0	9.154E+0
-5.076E-1	3.682E+0	9.206E+0
-5.076E-1	3.672E+0	9.067E+0
-5.060E-1	3.731E+0	9.047E+0
-5.060E-1	3.705E+0	9.106E+0
-5.125E-1	3.685E+0	9.077E+0
-5.076E-1	3.731E+0	9.154E+0
-5.060E-1	3.692E+0	9.077E+0
-5.093E-1	3.711E+0	9.116E+0
-5.076E-1	3.643E+0	9.119E+0
-5.076E-1	3.718E+0	9.083E+0
-5.076E-1	3.695E+0	9.096E+0
-5.044E-1	3.698E+0	9.164E+0
-5.125E-1	3.688E+0	9.145E+0
-5.076E-1	3.617E+0	9.083E+0
-5.044E-1	3.773E+0	9.200E+0
-5.060E-1	3.698E+0	9.125E+0
-5.109E-1	3.620E+0	9.109E+0
-5.076E-1	3.624E+0	9.164E+0
-5.060E-1	3.659E+0	9.096E+0
-5.076E-1	3.753E+0	9.054E+0
-5.093E-1	3.757E+0	9.021E+0
-5.060E-1	3.698E+0	9.103E+0
-5.076E-1	3.637E+0	9.070E+0
-5.060E-1	3.718E+0	9.047E+0
-5.093E-1	3.646E+0	9.041E+0
-5.076E-1	3.598E+0	9.031E+0
-5.076E-1	3.744E+0	9.193E+0
-5.060E-1	3.672E+0	9.135E+0
-5.109E-1	3.682E+0	9.171E+0
-5.060E-1	3.675E+0	9.086E+0
-5.028E-1	3.740E+0	9.096E+0
-5.060E-1	3.695E+0	9.125E+0
-5.109E-1	3.692E+0	9.096E+0
-5.076E-1	3.656E+0	8.976E+0
-5.076E-1	3.711E+0	9.164E+0
-5.076E-1	3.740E+0	9.258E+0
-5.093E-1	3.662E+0	9.080E+0
-5.060E-1	3.672E+0	9.116E+0
-5.076E-1	3.630E+0	9.093E+0
-5.093E-1	3.633E+0	9.057E+0
-5.093E-1	3.695E+0	9.021E+0
-5.076E-1	3.672E+0	9.096E+0
-5.044E-1	3.685E+0	9.271E+0
-5.093E-1	3.581E+0	9.213E+0
-5.076E-1	3.624E+0	9.051E+0
-5.044E-1	3.698E+0	9.167E+0
-5.028E-1	3.672E+0	9.138E+0
-5.060E-1	3.695E+0	9.200E+0
-5.060E-1	3.711E+0	9.164E+0
-5.060E-1	3.640E+0	9.187E+0
-5.076E-1	3.721E+0	9.164E+0
-5.076E-1	3.724E+0	9.161E+0
-5.093E-1	3.692E+0	9.171E+0
-5.028E-1	3.799E+0	9.125E+0
-5.060E-1	3.721E+0	9.086E+0
-5.060E-1	3.711E+0	9.232E+0
-5.076E-1	3.750E+0	9.038E+0
-5.093E-1	3.698E+0	9.067E+0
-5.028E-1	3.724E+0	9.148E+0
-5.060E-1	3.718E+0	9.132E+0
-5.093E-1	3.672E+0	9.268E+0
-5.076E-1	3.718E+0	9.145E+0
-5.060E-1	3.721E+0	9.064E+0
-5.076E-1	3.714E+0	9.086E+0
-5.109E-1	3.672E+0	9.093E+0
-5.060E-1	3.643E+0	9.119E+0
-5.028E-1	3.585E+0	9.034E+0
-5.076E-1	3.718E+0	9.002E+0
-5.093E-1	3.666E+0	9.138E+0
-5.044E-1	3.588E+0	9.077E+0
-5.044E-1	3.760E+0	9.177E+0
-5.060E-1	3.744E+0	9.180E+0
-5.076E-1	3.656E+0	9.099E+0
-5.109E-1	3.711E+0	9.171E+0
-5.076E-1	3.718E+0	9.223E+0
-5.060E-1	3.705E+0	9.200E+0
-5.060E-1	3.692E+0	9.142E+0
-5.076E-1	3.640E+0	9.093E+0
-5.044E-1	3.675E+0	9.158E+0
-5.044E-1	3.656E+0	9.106E+0
-5.093E-1	3.698E+0	9.109E+0
-5.076E-1	3.724E+0	9.138E+0
-5.044E-1	3.650E+0	9.070E+0
-5.076E-1	3.708E+0	9.171E+0
-5.076E-1	3.627E+0	9.109E+0
-5.060E-1	3.766E+0	9.138E+0
-5.060E-1	3.614E+0	9.119E+0
-5.060E-1	3.675E+0	9.067E+0
-5.109E-1	3.740E+0	9.180E+0
-5.060E-1	3.688E+0	9.129E+0
-5.044E-1	3.682E+0	8.996E+0
-5.060E-1	3.721E+0	9.177E+0
-5.076E-1	3.727E+0	9.099E+0
-5.060E-1	3.753E+0	9.265E+0
-5.044E-1	3.624E+0	9.119E+0
-5.076E-1	3.724E+0	9.132E+0
-5.093E-1	3.656E+0	9.177E+0
-5.060E-1	3.789E+0	9.122E+0
-5.060E-1	3.679E+0	9.025E+0
-5.060E-1	3.701E+0	9.129E+0
-5.093E-1	3.747E+0	9.129E+0
-5.060E-1	3.688E+0	9.080E+0
-5.028E-1	3.666E+0	9.236E+0
-5.093E-1	3.669E+0	9.193E+0
-5.076E-1	3.734E+0	9.255E+0
-5.076E-1	3.679E+0	9.103E+0
-5.012E-1	3.731E+0	9.103E+0
-5.093E-1	3.692E+0	9.135E+0
-5.076E-1	3.763E+0	8.986E+0
-5.093E-1	3.760E+0	9.125E+0
-5.044E-1	3.727E+0	9.187E+0
-5.076E-1	3.695E+0	9.103E+0
-5.076E-1	3.711E+0	9.171E+0
-5.044E-1	3.766E+0	9.197E+0
-5.044E-1	3.734E+0	9.060E+0
-5.060E-1	3.731E+0	9.167E+0
-5.044E-1	3.653E+0	9.161E+0
-5.076E-1	3.724E+0	9.103E+0
-5.044E-1	3.692E+0	9.210E+0
-5.060E-1	3.666E+0	9.064E+0
-5.060E-1	3.753E+0	9.223E+0
-5.060E-1	3.672E+0	9.193E+0
-5.060E-1	3.662E+0	9.119E+0
-5.044E-1	3.776E+0	9.116E+0
-5.093E-1	3.770E+0	8.970E+0
-5.076E-1	3.757E+0	9.051E+0
-5.028E-1	3.698E+0	8.992E+0
-5.076E-1	3.750E+0	9.125E+0
-5.076E-1	3.731E+0	9.018E+0
-5.060E-1	3.662E+0	9.090E+0
-5.044E-1	3.698E+0	9.047E+0
-5.093E-1	3.688E+0	9.145E+0
-5.109E-1	3.744E+0	9.064E+0
-5.028E-1	3.640E+0	9.109E+0
-5.044E-1	3.666E+0	9.164E+0
-5.060E-1	3.737E+0	9.093E+0
-5.093E-1	3.692E+0	9.171E+0
-5.044E-1	3.692E+0	9.174E+0
-5.044E-1	3.637E+0	9.200E+0
-5.060E-1	3.672E+0	9.067E+0
-5.076E-1	3.640E+0	9.129E+0
-5.076E-1	3.607E+0	9.203E+0
-5.076E-1	3.646E+0	9.119E+0
-5.060E-1	3.766E+0	9.116E+0
-5.109E-1	3.685E+0	9.086E+0
-5.060E-1	3.659E+0	9.206E+0
-5.076E-1	3.666E+0	9.009E+0
-5.060E-1	3.640E+0	9.116E+0
-5.109E-1	3.653E+0	9.103E+0
-5.060E-1	3.653E+0	9.044E+0
-5.028E-1	3.662E+0	9.093E+0
-5.076E-1	3.675E+0	9.193E+0
-5.093E-1	3.705E+0	9.077E+0
-5.093E-1	3.653E+0	9.112E+0
-5.044E-1	3.662E+0	9.171E+0
-5.060E-1	3.604E+0	9.106E+0
-5.109E-1	3.685E+0	9.047E+0
-5.060E-1	3.669E+0	9.161E+0
-5.060E-1	3.643E+0	9.070E+0
-5.093E-1	3.659E+0	9.093E+0
-5.093E-1	3.594E+0	9.307E+0
-5.060E-1	3.701E+0	9.031E+0
-5.044E-1	3.630E+0	9.148E+0
-5.060E-1	3.656E+0	9.161E+0
-5.076E-1	3.659E+0	9.206E+0
-5.044E-1	3.682E+0	9.216E+0
-5.060E-1	3.682E+0	9.060E+0
-5.076E-1	3.646E+0	9.064E+0
-5.109E-1	3.675E+0	9.099E+0
-5.060E-1	3.695E+0	9.119E+0
-5.060E-1	3.627E+0	9.077E+0
-5.060E-1	3.662E+0	9.171E+0
-5.125E-1	3.650E+0	9.223E+0
-5.076E-1	3.711E+0	9.138E+0
-5.012E-1	3.659E+0	9.034E+0
-5.060E-1	3.679E+0	9.200E+0
-5.109E-1	3.679E+0	9.099E+0
-5.044E-1	3.682E+0	9.122E+0
-5.028E-1	3.685E+0	9.145E+0
-5.076E-1	3.633E+0	9.099E+0
-5.093E-1	3.744E+0	9.083E+0
-5.044E-1	3.783E+0	9.070E+0
-5.044E-1	3.705E+0	9.154E+0
-5.060E-1	3.734E+0	9.051E+0
-5.076E-1	3.650E+0	9.038E+0
-5.076E-1	3.688E+0	9.067E+0
-5.044E-1	3.646E+0	9.028E+0
-5.076E-1	3.740E+0	9.151E+0
-5.076E-1	3.718E+0	9.171E+0
-5.060E-1	3.692E+0	9.080E+0
-5.044E-1	3.708E+0	9.109E+0
-5.076E-1	3.650E+0	9.177E+0
-5.093E-1	3.701E+0	9.206E+0
-5.044E-1	3.688E+0	9.154E+0
-5.060E-1	3.685E+0	9.135E+0
-5.044E-1	3.656E+0	9.070E+0
-5.093E-1	3.760E+0	9.177E+0
-5.060E-1	3.675E+0	9.099E+0
-5.060E-1	3.747E+0	9.180E+0
-5.060E-1	3.750E+0	9.258E+0
-5.093E-1	3.637E+0	9.210E+0
-5.060E-1	3.672E+0	9.190E+0
-5.060E-1	3.653E+0	9.262E+0
-5.076E-1	3.682E+0	9.132E+0
-5.093E-1	3.666E+0	9.018E+0
-5.076E-1	3.643E+0	9.109E+0
-5.060E-1	3.624E+0	9.057E+0
-5.076E-1	3.789E+0	9.070E+0
-5.076E-1	3.708E+0	9.164E+0
-5.028E-1	3.721E+0	9.184E+0
-5.076E-1	3.679E+0	9.151E+0
-5.060E-1	3.721E+0	9.086E+0
-5.076E-1	3.633E+0	9.213E+0
-5.044E-1	3.695E+0	9.112E+0
-5.044E-1	3.675E+0	9.073E+0
-5.044E-1	3.620E+0	9.015E+0
-5.093E-1	3.640E+0	9.174E+0
-5.028E-1	3.688E+0	9.103E+0
-5.044E-1	3.740E+0	9.034E+0
-5.060E-1	3.604E+0	9.057E+0
-5.093E-1	3.659E+0	9.203E+0
-5.076E-1	3.731E+0	9.187E+0
-5.060E-1	3.585E+0	8.963E+0
-5.076E-1	3.669E+0	9.073E+0
-5.076E-1	3.747E+0	9.142E+0
-5.060E-1	3.708E+0	9.093E+0
-5.044E-1	3.637E+0	9.119E+0
-5.060E-1	3.669E+0	9.145E+0
-5.093E-1	3.705E+0	9.125E+0
-5.076E-1	3.718E+0	9.210E+0
-5.028E-1	3.662E+0	9.112E+0
-5.076E-1	3.721E+0	9.112E+0
-5.125E-1	3.666E+0	9.174E+0
-5.044E-1	3.698E+0	9.210E+0
-5.044E-1	3.701E+0	9.119E+0
-5.060E-1	3.692E+0	8.999E+0
-5.109E-1	3.705E+0	9.064E+0
-5.060E-1	3.734E+0	9.184E+0
-5.028E-1	3.701E+0	9.180E+0
-5.044E-1	3.640E+0	9.034E+0
-5.076E-1	3.646E+0	9.148E+0
-5.076E-1	3.789E+0	9.054E+0
-5.028E-1	3.705E+0	9.138E+0
-5.060E-1	3.724E+0	9.177E+0
-5.076E-1	3.675E+0	9.083E+0
-5.093E-1	3.666E+0	9.200E+0
-5.044E-1	3.692E+0	9.177E+0
-5.060E-1	3.718E+0	9.116E+0
-5.093E-1	3.753E+0	9.041E+0
-5.060E-1	3.659E+0	9.009E+0
-5.044E-1	3.669E+0	9.187E+0
-5.093E-1	3.714E+0	9.122E+0
-5.093E-1	3.685E+0	9.090E+0
-5.060E-1	3.701E+0	9.135E+0
-5.028E-1	3.714E+0	9.002E+0
-5.060E-1	3.646E+0	9.129E+0
-5.093E-1	3.672E+0	9.057E+0
-5.028E-1	3.640E+0	9.151E+0
-5.060E-1	3.672E+0	9.164E+0
-5.076E-1	3.679E+0	9.112E+0
-5.076E-1	3.672E+0	9.142E+0
-5.060E-1	3.763E+0	9.177E+0
-5.028E-1	3.708E+0	9.187E+0
-5.060E-1	3.714E+0	8.963E+0
-5.076E-1	3.688E+0	9.197E+0
-5.044E-1	3.620E+0	9.047E+0
-5.060E-1	3.682E+0	9.060E+0
-5.044E-1	3.740E+0	9.200E+0
-5.093E-1	3.695E+0	9.051E+0
-5.060E-1	3.708E+0	9.109E+0
-5.028E-1	3.718E+0	9.054E+0
-5.060E-1	3.620E+0	9.038E+0
-5.076E-1	3.727E+0	9.184E+0
-5.044E-1	3.698E+0	9.184E+0
-5.028E-1	3.727E+0	9.106E+0
-5.044E-1	3.737E+0	9.203E+0
-5.093E-1	3.701E+0	9.077E+0
-5.060E-1	3.688E+0	9.206E+0
-5.012E-1	3.714E+0	9.038E+0
-5.060E-1	3.679E+0	9.138E+0
-5.076E-1	3.727E+0	9.129E+0
-5.060E-1	3.698E+0	9.047E+0
-5.044E-1	3.666E+0	9.138E+0
-5.093E-1	3.708E+0	9.190E+0
-5.093E-1	3.666E+0	9.112E+0
-5.060E-1	3.692E+0	9.051E+0
-5.028E-1	3.731E+0	9.090E+0
-5.093E-1	3.753E+0	9.129E+0
-5.093E-1	3.718E+0	9.093E+0
-5.028E-1	3.656E+0	9.057E+0
-5.044E-1	3.750E+0	9.245E+0
-5.076E-1	3.718E+0	9.103E+0
-5.076E-1	3.662E+0	9.070E+0
-5.044E-1	3.744E+0	9.125E+0
-5.028E-1	3.724E+0	9.099E+0
-5.076E-1	3.675E+0	9.145E+0
-5.093E-1	3.675E+0	9.090E+0
-5.044E-1	3.714E+0	9.099E+0
-5.044E-1	3.731E+0	9.252E+0
-5.076E-1	3.718E+0	9.116E+0
-5.076E-1	3.630E+0	9.086E+0
-5.044E-1	3.750E+0	9.151E+0
-5.044E-1	3.688E+0	9.047E+0
-5.076E-1	3.598E+0	9.210E+0
-5.060E-1	3.718E+0	9.164E+0
-5.044E-1	3.708E+0	8.947E+0
-5.012E-1	3.705E+0	8.986E+0
-5.093E-1	3.669E+0	9.219E+0
-5.044E-1	3.633E+0	9.193E+0
-5.044E-1	3.672E+0	9.064E+0
-5.044E-1	3.688E+0	9.070E+0
-5.060E-1	3.744E+0	9.122E+0
-5.093E-1	3.747E+0	9.109E+0
-5.044E-1	3.646E+0	9.119E+0
-5.044E-1	3.701E+0	9.180E+0
-5.060E-1	3.685E+0	9.213E+0
-5.076E-1	3.688E+0	9.200E+0
-5.060E-1	3.646E+0	9.090E+0
-5.044E-1	3.698E+0	9.180E+0
-5.060E-1	3.714E+0	9.213E+0
-5.060E-1	3.753E+0	9.232E+0
-5.044E-1	3.714E+0	9.193E+0
-5.044E-1	3.653E+0	9.216E+0
-5.060E-1	3.669E+0	9.200E+0
-5.076E-1	3.679E+0	9.197E+0
-5.028E-1	3.779E+0	9.090E+0
-5.028E-1	3.669E+0	9.031E+0
-5.060E-1	3.656E+0	9.148E+0
-5.093E-1	3.705E+0	9.323E+0
-5.060E-1	3.708E+0	9.041E+0
-5.028E-1	3.708E+0	9.129E+0
-5.076E-1	3.747E+0	9.171E+0
-5.093E-1	3.685E+0	9.223E+0
-5.012E-1	3.662E+0	9.119E+0
-5.044E-1	3.669E+0	9.210E+0
-5.060E-1	3.601E+0	9.041E+0
-5.076E-1	3.675E+0	9.116E+0
-5.044E-1	3.669E+0	9.142E+0
-5.028E-1	3.688E+0	9.103E+0
-5.076E-1	3.646E+0	9.245E+0
-5.076E-1	3.724E+0	9.245E+0
-5.060E-1	3.695E+0	9.090E+0
-5.028E-1	3.669E+0	9.135E+0
-5.093E-1	3.776E+0	9.112E+0
-5.076E-1	3.669E+0	9.060E+0
-5.028E-1	3.643E+0	9.135E+0
-5.044E-1	3.653E+0	9.064E+0
-5.076E-1	3.698E+0	9.249E+0
-5.060E-1	3.679E+0	9.025E+0
-5.060E-1	3.705E+0	9.158E+0
-5.028E-1	3.640E+0	9.028E+0
-5.076E-1	3.705E+0	9.018E+0
-5.076E-1	3.698E+0	9.252E+0
-5.044E-1	3.672E+0	9.080E+0
-5.060E-1	3.724E+0	9.093E+0
-5.044E-1	3.688E+0	9.167E+0
-5.060E-1	3.669E+0	9.174E+0
-5.044E-1	3.727E+0	9.083E+0
-5.012E-1	3.656E+0	9.174E+0
-5.060E-1	3.721E+0	9.096E+0
-5.060E-1	3.750E+0	9.096E+0
-5.076E-1	3.611E+0	9.206E+0
-5.044E-1	3.653E+0	9.112E+0
-5.044E-1	3.682E+0	9.064E+0
-5.060E-1	3.795E+0	9.142E+0
-5.076E-1	3.718E+0	9.151E+0
-5.044E-1	3.688E+0	9.154E+0
-5.060E-1	3.692E+0	9.180E+0
-5.076E-1	3.637E+0	9.193E+0
-5.044E-1	3.701E+0	9.109E+0
-5.028E-1	3.688E+0	9.258E+0
-5.076E-1	3.740E+0	9.219E+0
-5.093E-1	3.659E+0	9.210E+0
-5.012E-1	3.685E+0	9.216E+0
-5.044E-1	3.646E+0	9.015E+0
-5.060E-1	3.685E+0	9.145E+0
-5.093E-1	3.698E+0	9.184E+0
-5.044E-1	3.714E+0	9.077E+0
-5.028E-1	3.740E+0	9.125E+0
-5.060E-1	3.643E+0	9.106E+0
-5.093E-1	3.685E+0	9.148E+0
-5.060E-1	3.646E+0	9.184E+0
-5.012E-1	3.692E+0	9.044E+0
-5.076E-1	3.679E+0	9.177E+0
-5.076E-1	3.770E+0	9.171E+0
-5.044E-1	3.711E+0	9.239E+0
-5.060E-1	3.688E+0	9.203E+0
-5.076E-1	3.740E+0	9.064E+0
-5.076E-1	3.679E+0	9.200E+0
-5.044E-1	3.643E+0	9.278E+0
-5.044E-1	3.721E+0	9.180E+0
-5.060E-1	3.753E+0	9.129E+0
-5.060E-1	3.724E+0	9.073E+0
-5.028E-1	3.724E+0	9.216E+0
-5.044E-1	3.740E+0	9.177E+0
-5.028E-1	3.637E+0	9.236E+0
-5.076E-1	3.669E+0	9.086E+0
-5.044E-1	3.669E+0	9.106E+0
-5.012E-1	3.650E+0	9.145E+0
-5.060E-1	3.763E+0	9.148E+0
-5.076E-1	3.838E+0	9.203E+0
-5.060E-1	3.692E+0	9.200E+0
-5.028E-1	3.750E+0	9.151E+0
-5.076E-1	3.614E+0	9.096E+0
-5.060E-1	3.692E+0	9.083E+0
-5.044E-1	3.698E+0	9.106E+0
-5.044E-1	3.688E+0	9.119E+0
-5.060E-1	3.737E+0	9.223E+0
-5.060E-1	3.727E+0	9.206E+0
-5.044E-1	3.744E+0	9.197E+0
-5.028E-1	3.734E+0	9.161E+0
-5.060E-1	3.701E+0	9.044E+0
-5.093E-1	3.695E+0	9.265E+0
-5.028E-1	3.708E+0	9.018E+0
-5.060E-1	3.721E+0	9.145E+0
-5.093E-1	3.727E+0	9.002E+0
-5.060E-1	3.705E+0	9.096E+0
-5.060E-1	3.627E+0	9.206E+0
-5.044E-1	3.675E+0	9.184E+0
-5.060E-1	3.763E+0	9.116E+0
-5.076E-1	3.656E+0	9.125E+0
-5.076E-1	3.675E+0	9.206E+0
-5.012E-1	3.611E+0	9.012E+0
-5.060E-1	3.666E+0	9.073E+0
-5.060E-1	3.669E+0	9.041E+0
-5.028E-1	3.711E+0	9.096E+0
-5.028E-1	3.672E+0	9.158E+0
-5.044E-1	3.734E+0	9.067E+0
-5.060E-1	3.672E+0	9.057E+0
-5.028E-1	3.672E+0	9.161E+0
-5.028E-1	3.740E+0	9.096E+0
-5.044E-1	3.675E+0	9.187E+0
-5.076E-1	3.675E+0	9.067E+0
-5.044E-1	3.656E+0	9.060E+0
-5.028E-1	3.662E+0	9.174E+0
-5.076E-1	3.666E+0	9.054E+0
-5.076E-1	3.734E+0	9.210E+0
-5.076E-1	3.666E+0	9.038E+0
-5.028E-1	3.682E+0	9.083E+0
-5.093E-1	3.646E+0	9.184E+0
-5.060E-1	3.750E+0	9.219E+0
-5.044E-1	3.679E+0	9.138E+0
-5.028E-1	3.679E+0	9.073E+0
-5.076E-1	3.679E+0	9.051E+0
-5.076E-1	3.633E+0	9.047E+0
-5.044E-1	3.627E+0	8.996E+0
-5.028E-1	3.724E+0	9.171E+0
-5.076E-1	3.672E+0	9.145E+0
-5.060E-1	3.679E+0	9.073E+0
-5.060E-1	3.650E+0	9.197E+0
-5.028E-1	3.763E+0	9.028E+0
-5.044E-1	3.685E+0	9.034E+0
-5.060E-1	3.637E+0	9.067E+0
-5.028E-1	3.714E+0	9.116E+0
-5.012E-1	3.666E+0	9.158E+0
-5.076E-1	3.701E+0	9.210E+0
-5.060E-1	3.607E+0	9.174E+0
-5.044E-1	3.737E+0	9.171E+0
-5.044E-1	3.617E+0	9.275E+0
-5.028E-1	3.724E+0	9.070E+0
-5.060E-1	3.646E+0	9.148E+0
-5.028E-1	3.669E+0	9.018E+0
-5.044E-1	3.682E+0	9.103E+0
-5.060E-1	3.620E+0	9.125E+0
-5.044E-1	3.659E+0	9.148E+0
-5.028E-1	3.679E+0	9.096E+0
-5.028E-1	3.773E+0	9.086E+0
-5.060E-1	3.682E+0	9.070E+0
-5.076E-1	3.724E+0	9.132E+0
-5.044E-1	3.692E+0	9.021E+0
-5.028E-1	3.624E+0	9.193E+0
-5.060E-1	3.714E+0	9.145E+0
-5.060E-1	3.711E+0	8.979E+0
-5.044E-1	3.727E+0	9.291E+0
-5.028E-1	3.620E+0	9.145E+0
-5.076E-1	3.675E+0	9.116E+0
-5.060E-1	3.637E+0	9.129E+0
-5.028E-1	3.688E+0	9.167E+0
-5.044E-1	3.624E+0	9.180E+0
-5.044E-1	3.770E+0	9.193E+0
-5.093E-1	3.695E+0	9.116E+0
-5.028E-1	3.598E+0	9.099E+0
-5.044E-1	3.708E+0	9.177E+0
-5.044E-1	3.695E+0	9.099E+0
-5.076E-1	3.666E+0	9.154E+0
-5.028E-1	3.624E+0	9.148E+0
-5.044E-1	3.701E+0	9.096E+0
-5.076E-1	3.812E+0	9.031E+0
-5.028E-1	3.672E+0	9.135E+0
-5.028E-1	3.675E+0	9.210E+0
-5.028E-1	3.737E+0	9.138E+0
-5.044E-1	3.737E+0	9.080E+0
-5.060E-1	3.695E+0	9.093E+0
-5.044E-1	3.614E+0	9.116E+0
-5.012E-1	3.734E+0	9.044E+0
-5.044E-1	3.662E+0	9.200E+0
-5.076E-1	3.808E+0	9.193E+0
-5.012E-1	3.659E+0	9.031E+0
-5.028E-1	3.666E+0	9.090E+0
-5.076E-1	3.656E+0	9.044E+0
-5.093E-1	3.666E+0	9.132E+0
-5.044E-1	3.711E+0	9.093E+0
-5.028E-1	3.744E+0	9.083E+0
-5.060E-1	3.714E+0	9.021E+0
-5.076E-1	3.666E+0	9.116E+0
-5.060E-1	3.708E+0	9.167E+0
-5.044E-1	3.724E+0	9.197E+0
-5.044E-1	3.653E+0	9.064E+0
-5.060E-1	3.766E+0	9.129E+0
-5.044E-1	3.666E+0	9.206E+0
-5.044E-1	3.672E+0	9.174E+0
-5.060E-1	3.643E+0	9.135E+0
-5.076E-1	3.669E+0	9.167E+0
-5.060E-1	3.708E+0	9.171E+0
-5.012E-1	3.682E+0	9.116E+0
-5.060E-1	3.711E+0	9.190E+0
-5.093E-1	3.721E+0	9.034E+0
-5.028E-1	3.666E+0	9.005E+0
-5.028E-1	3.662E+0	9.054E+0
-5.028E-1	3.711E+0	9.174E+0
-5.060E-1	3.698E+0	9.138E+0
-5.028E-1	3.701E+0	9.210E+0
-5.060E-1	3.614E+0	9.122E+0
-5.044E-1	3.685E+0	9.086E+0
-5.076E-1	3.669E+0	9.265E+0
-5.028E-1	3.653E+0	9.077E+0
-5.012E-1	3.669E+0	9.103E+0
-5.060E-1	3.662E+0	9.187E+0
-5.060E-1	3.672E+0	9.132E+0
-5.012E-1	3.705E+0	9.164E+0
-5.044E-1	3.714E+0	9.080E+0
-5.028E-1	3.666E+0	9.103E+0
-5.060E-1	3.624E+0	9.200E+0
-5.044E-1	3.701E+0	9.242E+0
-5.012E-1	3.656E+0	9.038E+0
-5.060E-1	3.718E+0	9.112E+0
-5.060E-1	3.682E+0	9.093E+0
-5.044E-1	3.695E+0	9.116E+0
-5.028E-1	3.666E+0	9.158E+0
-5.044E-1	3.763E+0	9.041E+0
-5.076E-1	3.646E+0	9.193E+0
-5.028E-1	3.711E+0	9.154E+0
-5.028E-1	3.721E+0	9.135E+0
-5.060E-1	3.675E+0	9.164E+0
-5.076E-1	3.783E+0	9.051E+0
-5.044E-1	3.786E+0	9.206E+0
-5.028E-1	3.682E+0	9.034E+0
-5.060E-1	3.604E+0	9.086E+0
-5.060E-1	3.624E+0	9.200E+0
-5.044E-1	3.701E+0	9.116E+0
-5.012E-1	3.643E+0	9.167E+0
-5.060E-1	3.714E+0	8.937E+0
-5.044E-1	3.708E+0	9.180E+0
-5.012E-1	3.711E+0	9.197E+0
-5.028E-1	3.620E+0	9.096E+0
-5.044E-1	3.662E+0	9.077E+0
-5.076E-1	3.731E+0	9.174E+0
-5.012E-1	3.705E+0	9.239E+0
-5.028E-1	3.744E+0	9.099E+0
-5.060E-1	3.617E+0	9.138E+0
-5.060E-1	3.750E+0	9.099E+0
-5.012E-1	3.698E+0	9.174E+0
-5.012E-1	3.598E+0	9.158E+0
-5.060E-1	3.727E+0	9.025E+0
-5.109E-1	3.757E+0	9.077E+0
-5.044E-1	3.620E+0	9.193E+0
-5.060E-1	3.637E+0	9.129E+0
-5.044E-1	3.682E+0	9.184E+0
-5.060E-1	3.685E+0	9.116E+0
-5.012E-1	3.750E+0	9.174E+0
-5.012E-1	3.614E+0	9.096E+0
-5.028E-1	3.675E+0	9.219E+0
-5.060E-1	3.698E+0	9.057E+0
-5.044E-1	3.692E+0	9.142E+0
-5.028E-1	3.662E+0	9.109E+0
-5.044E-1	3.633E+0	9.180E+0
-5.060E-1	3.747E+0	9.125E+0
-5.028E-1	3.637E+0	9.018E+0
-5.028E-1	3.708E+0	9.090E+0
-5.060E-1	3.679E+0	9.142E+0
-5.093E-1	3.666E+0	9.210E+0
-5.028E-1	3.737E+0	9.190E+0
-5.012E-1	3.662E+0	9.112E+0
-5.028E-1	3.721E+0	9.129E+0
-5.076E-1	3.714E+0	9.044E+0
-5.012E-1	3.617E+0	9.129E+0
-5.044E-1	3.692E+0	9.090E+0
-5.060E-1	3.662E+0	9.164E+0
-5.028E-1	3.653E+0	9.132E+0
-5.044E-1	3.808E+0	9.086E+0
-5.012E-1	3.675E+0	9.135E+0
-5.060E-1	3.672E+0	9.099E+0
-5.076E-1	3.672E+0	9.132E+0
-5.012E-1	3.698E+0	9.190E+0
-5.012E-1	3.653E+0	9.151E+0
-5.044E-1	3.607E+0	9.164E+0
-5.044E-1	3.705E+0	9.096E+0
-5.012E-1	3.679E+0	9.041E+0
-5.028E-1	3.711E+0	9.103E+0
-5.044E-1	3.685E+0	9.129E+0
-5.076E-1	3.659E+0	9.021E+0
-5.028E-1	3.617E+0	9.138E+0
-5.012E-1	3.624E+0	9.116E+0
-5.012E-1	3.727E+0	9.142E+0
-5.060E-1	3.685E+0	9.129E+0
-5.044E-1	3.656E+0	9.080E+0
-5.044E-1	3.757E+0	9.041E+0
-5.028E-1	3.685E+0	9.060E+0
-5.044E-1	3.734E+0	9.073E+0
-5.044E-1	3.627E+0	9.122E+0
-5.012E-1	3.659E+0	9.073E+0
-5.076E-1	3.718E+0	9.034E+0
-5.044E-1	3.624E+0	9.057E+0
-5.060E-1	3.838E+0	9.236E+0
-5.012E-1	3.714E+0	9.167E+0
-5.028E-1	3.672E+0	9.125E+0
-5.060E-1	3.792E+0	9.161E+0
-5.028E-1	3.640E+0	9.206E+0
-5.012E-1	3.753E+0	9.145E+0
-5.044E-1	3.750E+0	9.171E+0
-5.060E-1	3.766E+0	9.060E+0
-5.028E-1	3.585E+0	9.129E+0
-5.044E-1	3.776E+0	9.021E+0
-5.076E-1	3.705E+0	9.174E+0
-5.044E-1	3.653E+0	9.132E+0
-5.012E-1	3.692E+0	9.129E+0
-5.028E-1	3.724E+0	9.138E+0
-5.093E-1	3.744E+0	9.187E+0
-5.044E-1	3.666E+0	9.203E+0
-5.012E-1	3.692E+0	9.148E+0
-5.028E-1	3.633E+0	9.122E+0
-5.044E-1	3.646E+0	9.112E+0
-5.044E-1	3.675E+0	9.190E+0
-5.044E-1	3.672E+0	9.106E+0
-5.028E-1	3.708E+0	9.213E+0
-5.044E-1	3.721E+0	9.142E+0
-5.076E-1	3.705E+0	9.122E+0
-5.028E-1	3.682E+0	9.116E+0
-4.995E-1	3.718E+0	9.187E+0
-5.028E-1	3.685E+0	9.112E+0
-5.060E-1	3.698E+0	9.093E+0
-5.028E-1	3.789E+0	9.090E+0
-5.028E-1	3.679E+0	9.119E+0
-5.076E-1	3.718E+0	9.190E+0
-5.076E-1	3.643E+0	9.060E+0
-5.028E-1	3.705E+0	9.083E+0
-5.028E-1	3.669E+0	9.090E+0
-5.044E-1	3.750E+0	9.148E+0
-5.076E-1	3.698E+0	9.177E+0
-5.012E-1	3.747E+0	9.177E+0
-5.012E-1	3.666E+0	9.119E+0
-5.044E-1	3.724E+0	9.184E+0
-5.060E-1	3.766E+0	9.093E+0
-5.028E-1	3.740E+0	9.333E+0
-5.012E-1	3.708E+0	9.093E+0
-5.060E-1	3.679E+0	9.135E+0
-5.044E-1	3.688E+0	9.073E+0
-5.044E-1	3.757E+0	9.148E+0
-5.012E-1	3.679E+0	9.197E+0
-5.012E-1	3.708E+0	9.090E+0
-5.076E-1	3.685E+0	9.119E+0
-5.028E-1	3.734E+0	9.180E+0
-4.995E-1	3.659E+0	9.021E+0
-5.060E-1	3.721E+0	9.122E+0
-5.012E-1	3.640E+0	9.122E+0
-5.012E-1	3.692E+0	9.122E+0
-4.995E-1	3.705E+0	9.174E+0
-5.044E-1	3.672E+0	9.129E+0
-5.044E-1	3.620E+0	9.145E+0
-5.012E-1	3.737E+0	9.197E+0
-5.044E-1	3.679E+0	9.142E+0
-5.060E-1	3.685E+0	9.200E+0
-5.060E-1	3.662E+0	9.064E+0
-5.028E-1	3.672E+0	9.096E+0
-4.995E-1	3.646E+0	9.054E+0
-5.028E-1	3.731E+0	9.184E+0
-5.044E-1	3.701E+0	9.145E+0
-4.995E-1	3.776E+0	9.164E+0
-5.028E-1	3.653E+0	9.025E+0
-5.060E-1	3.637E+0	9.161E+0
-5.044E-1	3.740E+0	9.129E+0
-5.028E-1	3.750E+0	9.106E+0
-5.012E-1	3.744E+0	9.109E+0
-5.060E-1	3.643E+0	9.180E+0
-5.060E-1	3.718E+0	9.096E+0
-5.044E-1	3.770E+0	9.086E+0
-5.012E-1	3.737E+0	9.223E+0
-5.060E-1	3.714E+0	9.099E+0
-5.044E-1	3.747E+0	9.145E+0
-5.028E-1	3.679E+0	9.060E+0
-5.028E-1	3.727E+0	9.041E+0
-5.044E-1	3.675E+0	9.129E+0
-5.044E-1	3.711E+0	9.242E+0
-4.995E-1	3.705E+0	9.060E+0
-5.012E-1	3.744E+0	9.184E+0
-5.044E-1	3.711E+0	9.158E+0
-5.076E-1	3.692E+0	9.148E+0
-5.012E-1	3.627E+0	9.138E+0
-5.028E-1	3.653E+0	9.080E+0
-5.044E-1	3.656E+0	9.119E+0
-5.044E-1	3.760E+0	9.119E+0
-5.028E-1	3.698E+0	9.245E+0
-5.044E-1	3.672E+0	9.090E+0
-5.044E-1	3.688E+0	9.044E+0
-5.060E-1	3.721E+0	9.038E+0
-5.060E-1	3.682E+0	9.184E+0
-5.012E-1	3.679E+0	9.158E+0
-5.060E-1	3.766E+0	9.232E+0
-5.044E-1	3.753E+0	8.966E+0
-5.028E-1	3.760E+0	9.223E+0
-5.028E-1	3.611E+0	9.077E+0
-5.076E-1	3.705E+0	8.986E+0
-5.044E-1	3.675E+0	9.161E+0
-5.028E-1	3.662E+0	9.190E+0
-5.028E-1	3.675E+0	9.060E+0
-5.044E-1	3.659E+0	9.187E+0
-5.060E-1	3.698E+0	9.239E+0
-5.028E-1	3.718E+0	9.197E+0
-5.012E-1	3.692E+0	8.999E+0
-5.044E-1	3.675E+0	9.093E+0
-5.044E-1	3.659E+0	9.099E+0
-5.028E-1	3.740E+0	9.129E+0
-4.995E-1	3.685E+0	9.125E+0
-5.060E-1	3.711E+0	9.148E+0
-5.060E-1	3.757E+0	9.184E+0
-4.979E-1	3.659E+0	9.158E+0
-4.995E-1	3.630E+0	9.119E+0
-5.044E-1	3.734E+0	9.142E+0
-5.060E-1	3.708E+0	9.245E+0
-5.028E-1	3.688E+0	9.054E+0
-5.012E-1	3.682E+0	9.226E+0
-5.028E-1	3.721E+0	9.116E+0
-5.060E-1	3.695E+0	9.213E+0
-5.012E-1	3.740E+0	9.213E+0
-5.012E-1	3.698E+0	9.151E+0
-5.028E-1	3.675E+0	9.119E+0
-5.060E-1	3.698E+0	9.210E+0
-5.012E-1	3.659E+0	9.080E+0
-5.012E-1	3.643E+0	9.122E+0
-5.044E-1	3.640E+0	9.080E+0
-5.060E-1	3.734E+0	9.154E+0
-5.028E-1	3.692E+0	9.145E+0
-5.012E-1	3.682E+0	9.132E+0
-5.028E-1	3.662E+0	9.086E+0
-5.076E-1	3.682E+0	9.184E+0
-5.012E-1	3.692E+0	9.219E+0
-5.012E-1	3.721E+0	9.080E+0
-5.044E-1	3.682E+0	9.167E+0
-5.060E-1	3.682E+0	9.112E+0
-5.028E-1	3.685E+0	9.041E+0
-5.012E-1	3.614E+0	9.148E+0
-5.044E-1	3.679E+0	9.044E+0
-5.060E-1	3.604E+0	9.002E+0
-5.012E-1	3.766E+0	9.154E+0
-5.012E-1	3.692E+0	9.151E+0
-5.060E-1	3.714E+0	9.142E+0
-5.044E-1	3.731E+0	9.278E+0
-4.995E-1	3.659E+0	9.180E+0
-5.028E-1	3.714E+0	9.103E+0
-5.044E-1	3.662E+0	9.116E+0
-5.044E-1	3.698E+0	9.106E+0
-4.995E-1	3.637E+0	9.090E+0
-5.028E-1	3.721E+0	9.077E+0
-5.028E-1	3.737E+0	9.109E+0
-5.012E-1	3.698E+0	9.109E+0
-5.028E-1	3.705E+0	9.197E+0
-5.044E-1	3.747E+0	9.223E+0
-5.012E-1	3.643E+0	9.064E+0
-5.044E-1	3.705E+0	9.103E+0
-5.012E-1	3.624E+0	9.060E+0
-5.012E-1	3.669E+0	9.064E+0
-5.044E-1	3.698E+0	9.154E+0
-5.044E-1	3.701E+0	9.158E+0
-4.995E-1	3.630E+0	9.012E+0
-4.995E-1	3.727E+0	9.297E+0
-5.060E-1	3.718E+0	9.125E+0
-5.060E-1	3.708E+0	9.190E+0
-5.012E-1	3.708E+0	9.148E+0
-5.012E-1	3.705E+0	9.122E+0
-5.012E-1	3.734E+0	9.142E+0
-5.028E-1	3.731E+0	9.177E+0
-4.995E-1	3.718E+0	9.135E+0
-4.995E-1	3.685E+0	9.145E+0
-5.060E-1	3.724E+0	9.031E+0
-5.060E-1	3.714E+0	9.138E+0
-5.028E-1	3.747E+0	9.057E+0
-5.012E-1	3.721E+0	9.206E+0
-5.028E-1	3.724E+0	9.142E+0
-5.044E-1	3.757E+0	9.122E+0
-5.028E-1	3.672E+0	9.012E+0
-5.028E-1	3.711E+0	9.064E+0
-5.076E-1	3.650E+0	9.106E+0
-5.044E-1	3.731E+0	9.262E+0
-4.995E-1	3.675E+0	9.223E+0
-5.028E-1	3.662E+0	9.154E+0
-5.076E-1	3.740E+0	9.099E+0
-5.044E-1	3.701E+0	9.099E+0
-4.995E-1	3.637E+0	9.031E+0
-5.012E-1	3.737E+0	9.064E+0
-5.060E-1	3.646E+0	9.103E+0
-5.028E-1	3.695E+0	9.034E+0
-5.044E-1	3.685E+0	9.151E+0
-5.012E-1	3.646E+0	9.057E+0
-5.028E-1	3.643E+0	9.009E+0
-5.028E-1	3.783E+0	9.206E+0
-4.995E-1	3.773E+0	9.142E+0
-5.028E-1	3.656E+0	9.086E+0
-5.044E-1	3.643E+0	9.122E+0
-5.044E-1	3.737E+0	9.116E+0
-5.028E-1	3.679E+0	9.122E+0
-5.012E-1	3.727E+0	9.125E+0
-5.012E-1	3.731E+0	9.158E+0
-5.060E-1	3.708E+0	9.093E+0
-5.028E-1	3.721E+0	9.255E+0
-5.012E-1	3.679E+0	9.219E+0
-5.044E-1	3.656E+0	9.064E+0
-5.060E-1	3.685E+0	9.083E+0
-5.012E-1	3.753E+0	9.142E+0
-5.012E-1	3.708E+0	9.034E+0
-5.044E-1	3.633E+0	9.080E+0
-5.028E-1	3.740E+0	9.142E+0
-5.012E-1	3.701E+0	9.099E+0
-4.979E-1	3.744E+0	9.177E+0
-5.028E-1	3.627E+0	9.073E+0
-5.028E-1	3.714E+0	9.067E+0
-5.028E-1	3.714E+0	9.122E+0
-4.979E-1	3.643E+0	8.989E+0
-5.076E-1	3.766E+0	9.038E+0
-5.044E-1	3.682E+0	9.060E+0
-5.012E-1	3.721E+0	9.197E+0
-5.028E-1	3.666E+0	9.135E+0
-5.028E-1	3.747E+0	9.119E+0
-5.044E-1	3.688E+0	9.009E+0
-4.963E-1	3.630E+0	9.106E+0
-4.995E-1	3.666E+0	9.112E+0
-5.060E-1	3.669E+0	9.112E+0
-5.044E-1	3.721E+0	9.109E+0
-5.012E-1	3.679E+0	9.093E+0
-5.012E-1	3.718E+0	9.090E+0
-5.044E-1	3.734E+0	9.025E+0
-5.044E-1	3.662E+0	9.086E+0
-5.012E-1	3.624E+0	9.177E+0
-4.979E-1	3.640E+0	9.119E+0
-5.028E-1	3.679E+0	9.148E+0
-5.060E-1	3.688E+0	9.070E+0
-5.012E-1	3.695E+0	9.206E+0
-5.012E-1	3.643E+0	9.034E+0
-5.044E-1	3.688E+0	9.112E+0
-5.044E-1	3.701E+0	9.083E+0
-5.044E-1	3.633E+0	9.171E+0
-5.012E-1	3.770E+0	9.093E+0
-5.028E-1	3.633E+0	9.025E+0
-5.044E-1	3.701E+0	9.129E+0
-5.012E-1	3.672E+0	9.148E+0
-5.012E-1	3.682E+0	9.193E+0
-5.028E-1	3.705E+0	9.229E+0
-5.060E-1	3.795E+0	9.164E+0
-5.012E-1	3.770E+0	9.158E+0
-5.012E-1	3.705E+0	9.236E+0
-5.028E-1	3.637E+0	9.093E+0
-5.060E-1	3.711E+0	9.080E+0
-5.028E-1	3.633E+0	9.093E+0
-4.995E-1	3.724E+0	9.232E+0
-5.044E-1	3.721E+0	9.116E+0
-5.060E-1	3.721E+0	9.239E+0
-5.012E-1	3.688E+0	9.109E+0
-5.012E-1	3.727E+0	9.064E+0
-5.044E-1	3.666E+0	8.976E+0
-5.028E-1	3.643E+0	9.142E+0
-5.012E-1	3.688E+0	9.180E+0
-5.028E-1	3.624E+0	9.148E+0
-5.060E-1	3.630E+0	9.086E+0
-5.044E-1	3.637E+0	9.086E+0
-4.995E-1	3.770E+0	9.080E+0
-4.979E-1	3.630E+0	8.992E+0
-5.044E-1	3.656E+0	9.103E+0
-5.060E-1	3.666E+0	9.171E+0
-5.012E-1	3.695E+0	9.096E+0
-5.028E-1	3.643E+0	9.116E+0
-5.044E-1	3.698E+0	9.187E+0
-5.060E-1	3.695E+0	9.109E+0
-4.995E-1	3.611E+0	9.109E+0
-4.995E-1	3.701E+0	9.132E+0
-4.995E-1	3.662E+0	9.164E+0
-5.060E-1	3.776E+0	9.080E+0
-5.012E-1	3.656E+0	9.077E+0
-4.979E-1	3.737E+0	9.028E+0
-5.028E-1	3.770E+0	9.086E+0
-5.044E-1	3.731E+0	9.190E+0
-5.012E-1	3.692E+0	9.138E+0
-5.012E-1	3.714E+0	9.226E+0
-5.028E-1	3.753E+0	9.177E+0
-5.044E-1	3.617E+0	9.090E+0
-4.995E-1	3.760E+0	9.109E+0
-4.995E-1	3.721E+0	9.038E+0
-5.012E-1	3.650E+0	9.187E+0
-5.044E-1	3.711E+0	9.206E+0
-4.995E-1	3.692E+0	9.171E+0
-5.012E-1	3.724E+0	9.206E+0
-5.012E-1	3.611E+0	9.103E+0
-5.044E-1	3.643E+0	9.070E+0
-5.012E-1	3.604E+0	9.187E+0
-4.995E-1	3.666E+0	9.138E+0
-5.028E-1	3.685E+0	9.142E+0
-5.060E-1	3.692E+0	9.239E+0
-4.995E-1	3.695E+0	9.109E+0
-5.012E-1	3.714E+0	9.129E+0
-5.028E-1	3.701E+0	9.148E+0
-5.028E-1	3.669E+0	9.174E+0
-4.995E-1	3.711E+0	9.096E+0
-5.028E-1	3.724E+0	9.086E+0
-5.028E-1	3.750E+0	9.064E+0
-5.044E-1	3.701E+0	9.047E+0
-5.012E-1	3.637E+0	9.067E+0
-5.012E-1	3.666E+0	9.106E+0
-5.044E-1	3.705E+0	9.125E+0
-5.028E-1	3.669E+0	8.976E+0
-5.028E-1	3.731E+0	9.073E+0
-5.012E-1	3.659E+0	9.158E+0
-5.028E-1	3.744E+0	9.041E+0
-5.028E-1	3.779E+0	9.171E+0
-4.995E-1	3.714E+0	9.038E+0
-5.028E-1	3.682E+0	9.109E+0
-5.028E-1	3.669E+0	9.099E+0
-5.028E-1	3.633E+0	9.200E+0
-5.012E-1	3.659E+0	9.151E+0
-5.028E-1	3.708E+0	9.077E+0
-5.028E-1	3.708E+0	9.112E+0
-5.044E-1	3.633E+0	9.132E+0
-5.012E-1	3.757E+0	9.193E+0
-5.012E-1	3.614E+0	9.070E+0
-5.028E-1	3.705E+0	9.041E+0
-5.044E-1	3.637E+0	9.096E+0
-5.012E-1	3.695E+0	9.018E+0
-4.995E-1	3.757E+0	9.245E+0
-5.028E-1	3.734E+0	9.200E+0
-5.028E-1	3.675E+0	9.077E+0
-4.995E-1	3.698E+0	9.145E+0
-4.995E-1	3.675E+0	8.957E+0
-5.044E-1	3.724E+0	9.210E+0
-5.012E-1	3.692E+0	9.086E+0
-5.012E-1	3.675E+0	9.093E+0
-4.995E-1	3.682E+0	9.229E+0
-5.044E-1	3.675E+0	9.129E+0
-5.044E-1	3.650E+0	9.099E+0
-4.995E-1	3.718E+0	9.129E+0
-4.979E-1	3.714E+0	9.025E+0
-5.028E-1	3.653E+0	9.125E+0
-5.060E-1	3.637E+0	9.021E+0
-4.995E-1	3.679E+0	9.174E+0
-4.979E-1	3.598E+0	9.112E+0
-5.012E-1	3.727E+0	9.219E+0
-5.044E-1	3.630E+0	9.177E+0
-5.028E-1	3.653E+0	9.077E+0
-4.979E-1	3.656E+0	9.044E+0
-5.028E-1	3.685E+0	9.103E+0
-5.028E-1	3.685E+0	9.145E+0
-5.012E-1	3.701E+0	9.129E+0
-5.028E-1	3.714E+0	9.086E+0
-5.044E-1	3.695E+0	9.135E+0
-5.044E-1	3.737E+0	9.174E+0
-4.995E-1	3.643E+0	8.947E+0
-4.995E-1	3.685E+0	9.167E+0
-5.012E-1	3.708E+0	9.203E+0
-5.044E-1	3.695E+0	9.116E+0
-5.028E-1	3.688E+0	9.164E+0
-4.995E-1	3.656E+0	9.158E+0
-5.012E-1	3.698E+0	9.077E+0
-5.044E-1	3.682E+0	9.129E+0
-4.995E-1	3.656E+0	9.057E+0
-5.028E-1	3.594E+0	9.161E+0
-5.012E-1	3.685E+0	9.073E+0
-5.028E-1	3.757E+0	9.051E+0
-5.012E-1	3.783E+0	9.109E+0
-5.012E-1	3.611E+0	9.190E+0
-5.044E-1	3.692E+0	9.041E+0
-5.012E-1	3.598E+0	9.116E+0
-4.979E-1	3.727E+0	9.119E+0
-4.995E-1	3.695E+0	9.180E+0
-5.028E-1	3.705E+0	9.103E+0
-5.028E-1	3.734E+0	9.041E+0
-5.028E-1	3.760E+0	9.229E+0
-5.012E-1	3.685E+0	9.034E+0
-5.060E-1	3.698E+0	9.119E+0
-5.028E-1	3.685E+0	9.129E+0
-5.012E-1	3.643E+0	9.193E+0
-5.012E-1	3.711E+0	9.171E+0
-5.028E-1	3.718E+0	9.112E+0
-5.060E-1	3.640E+0	9.090E+0
-5.012E-1	3.747E+0	9.142E+0
-4.995E-1	3.682E+0	9.025E+0
-5.044E-1	3.695E+0	9.057E+0
-5.028E-1	3.659E+0	9.158E+0
-5.044E-1	3.650E+0	9.187E+0
-4.979E-1	3.727E+0	9.047E+0
-5.012E-1	3.679E+0	9.096E+0
-5.044E-1	3.685E+0	9.193E+0
-4.995E-1	3.624E+0	9.073E+0
-5.012E-1	3.708E+0	9.096E+0
-5.012E-1	3.666E+0	9.070E+0
-5.012E-1	3.714E+0	9.116E+0
-4.995E-1	3.650E+0	9.174E+0
-5.012E-1	3.714E+0	9.148E+0
-5.044E-1	3.620E+0	9.093E+0
-5.044E-1	3.721E+0	9.132E+0
-5.012E-1	3.666E+0	9.174E+0
-4.995E-1	3.659E+0	9.129E+0
-5.028E-1	3.763E+0	9.161E+0
-5.044E-1	3.653E+0	9.161E+0
-5.028E-1	3.662E+0	8.986E+0
-4.995E-1	3.659E+0	9.249E+0
-5.028E-1	3.675E+0	9.034E+0
-5.028E-1	3.617E+0	9.067E+0
-4.979E-1	3.650E+0	9.051E+0
-4.979E-1	3.705E+0	9.129E+0
-5.028E-1	3.646E+0	9.177E+0
-5.028E-1	3.669E+0	9.171E+0
-5.012E-1	3.701E+0	9.073E+0
-4.979E-1	3.643E+0	9.138E+0
-5.028E-1	3.724E+0	9.060E+0
-5.028E-1	3.620E+0	9.164E+0
-5.012E-1	3.679E+0	8.966E+0
-4.995E-1	3.688E+0	9.034E+0
-5.012E-1	3.627E+0	9.119E+0
-5.028E-1	3.701E+0	9.044E+0
-4.979E-1	3.675E+0	9.164E+0
-4.995E-1	3.643E+0	9.096E+0
-5.028E-1	3.692E+0	9.067E+0
-5.028E-1	3.760E+0	9.086E+0
-4.995E-1	3.666E+0	9.216E+0
-4.995E-1	3.776E+0	9.112E+0
-5.028E-1	3.633E+0	9.142E+0
-5.044E-1	3.685E+0	9.135E+0
-5.012E-1	3.682E+0	9.249E+0
-5.012E-1	3.633E+0	9.021E+0
-5.012E-1	3.682E+0	9.171E+0
-5.044E-1	3.682E+0	9.067E+0
-4.995E-1	3.672E+0	9.164E+0
-4.979E-1	3.662E+0	9.034E+0
-5.044E-1	3.633E+0	9.145E+0
-5.044E-1	3.721E+0	9.112E+0
-4.995E-1	3.721E+0	9.005E+0
-4.995E-1	3.698E+0	9.080E+0
-5.028E-1	3.682E+0	9.034E+0
-5.044E-1	3.607E+0	9.232E+0
-5.012E-1	3.705E+0	9.167E+0
-4.995E-1	3.692E+0	9.129E+0
-5.028E-1	3.711E+0	9.096E+0
-5.028E-1	3.666E+0	9.154E+0
-4.995E-1	3.731E+0	9.177E+0
-5.012E-1	3.659E+0	9.135E+0
-5.028E-1	3.711E+0	9.210E+0
-5.012E-1	3.656E+0	9.122E+0
-5.028E-1	3.666E+0	9.242E+0
-4.979E-1	3.747E+0	9.193E+0
-5.044E-1	3.766E+0	9.044E+0
-5.028E-1	3.721E+0	9.083E+0
-4.979E-1	3.650E+0	9.080E+0
-4.995E-1	3.637E+0	9.219E+0
-5.044E-1	3.718E+0	9.187E+0
-5.060E-1	3.763E+0	9.028E+0
-5.012E-1	3.653E+0	8.986E+0
-4.995E-1	3.685E+0	9.171E+0
-5.044E-1	3.630E+0	9.096E+0
-5.012E-1	3.747E+0	9.145E+0
-4.979E-1	3.640E+0	9.180E+0
-4.979E-1	3.727E+0	9.122E+0
-5.028E-1	3.786E+0	9.154E+0
-5.012E-1	3.640E+0	9.064E+0
-5.028E-1	3.633E+0	9.245E+0
-5.028E-1	3.656E+0	9.187E+0
-5.012E-1	3.783E+0	9.090E+0
-5.044E-1	3.711E+0	9.073E+0
-4.995E-1	3.711E+0	9.132E+0
-5.028E-1	3.727E+0	9.167E+0
-5.028E-1	3.637E+0	9.028E+0
-5.028E-1	3.659E+0	9.106E+0
-4.979E-1	3.724E+0	9.064E+0
-5.012E-1	3.650E+0	9.119E+0
-5.012E-1	3.747E+0	9.138E+0
-5.044E-1	3.679E+0	9.047E+0
-4.979E-1	3.711E+0	9.025E+0
-4.995E-1	3.711E+0	9.090E+0
-5.012E-1	3.734E+0	9.184E+0
-5.028E-1	3.737E+0	9.103E+0
-5.012E-1	3.679E+0	9.047E+0
-4.979E-1	3.662E+0	9.122E+0
-5.028E-1	3.705E+0	9.167E+0
-5.012E-1	3.760E+0	9.242E+0
-4.995E-1	3.727E+0	9.099E+0
-4.995E-1	3.688E+0	9.112E+0
-5.028E-1	3.682E+0	9.054E+0
-4.995E-1	3.598E+0	9.138E+0
-4.979E-1	3.734E+0	9.177E+0
[truncated: 132,927 more rows]
