# Supplementary material for: Improved ANAP incorporation and VCF analysis reveal details of P2X7 current facilitation and a limited conformational interplay between ATP binding and the intracellular ballast domain
Source: eLife. 2023 Jan 4;12:e82479. doi: 10.7554/eLife.82479 (PMC9859053; doi:10.7554/eLife.82479)
Supplement: Figure 5—source data 1. [file elife-82479-fig5-data1.zip › Figure-5_Source-data-1/C5_h25#36.csv]

-3.584E-1	4.256E+0	9.541E+0
-3.584E-1	4.246E+0	9.417E+0
-3.584E-1	4.253E+0	9.336E+0
-3.552E-1	4.292E+0	9.294E+0
-3.568E-1	4.282E+0	9.459E+0
-3.568E-1	4.340E+0	9.281E+0
-3.600E-1	4.250E+0	9.284E+0
-3.584E-1	4.256E+0	9.414E+0
-3.552E-1	4.289E+0	9.537E+0
-3.584E-1	4.272E+0	9.343E+0
-3.600E-1	4.269E+0	9.359E+0
-3.584E-1	4.276E+0	9.459E+0
-3.536E-1	4.344E+0	9.401E+0
-3.536E-1	4.295E+0	9.398E+0
-3.584E-1	4.256E+0	9.420E+0
-3.584E-1	4.194E+0	9.313E+0
-3.536E-1	4.243E+0	9.440E+0
-3.568E-1	4.379E+0	9.414E+0
-3.600E-1	4.305E+0	9.437E+0
-3.568E-1	4.246E+0	9.359E+0
-3.536E-1	4.298E+0	9.378E+0
-3.568E-1	4.272E+0	9.411E+0
-3.584E-1	4.198E+0	9.268E+0
-3.568E-1	4.266E+0	9.453E+0
-3.552E-1	4.246E+0	9.378E+0
-3.568E-1	4.230E+0	9.443E+0
-3.584E-1	4.256E+0	9.450E+0
-3.584E-1	4.315E+0	9.346E+0
-3.552E-1	4.311E+0	9.446E+0
-3.568E-1	4.204E+0	9.505E+0
-3.568E-1	4.311E+0	9.365E+0
-3.568E-1	4.227E+0	9.502E+0
-3.552E-1	4.311E+0	9.417E+0
-3.536E-1	4.266E+0	9.466E+0
-3.617E-1	4.285E+0	9.492E+0
-3.568E-1	4.263E+0	9.291E+0
-3.552E-1	4.266E+0	9.356E+0
-3.584E-1	4.302E+0	9.446E+0
-3.584E-1	4.360E+0	9.349E+0
-3.584E-1	4.269E+0	9.352E+0
-3.552E-1	4.233E+0	9.560E+0
-3.568E-1	4.302E+0	9.463E+0
-3.617E-1	4.308E+0	9.265E+0
-3.568E-1	4.256E+0	9.375E+0
-3.552E-1	4.350E+0	9.414E+0
-3.584E-1	4.289E+0	9.375E+0
-3.600E-1	4.263E+0	9.401E+0
-3.568E-1	4.266E+0	9.356E+0
-3.568E-1	4.201E+0	9.437E+0
-3.552E-1	4.321E+0	9.443E+0
-3.600E-1	4.185E+0	9.502E+0
-3.584E-1	4.282E+0	9.433E+0
-3.552E-1	4.344E+0	9.459E+0
-3.584E-1	4.185E+0	9.375E+0
-3.584E-1	4.266E+0	9.479E+0
-3.584E-1	4.269E+0	9.307E+0
-3.552E-1	4.272E+0	9.446E+0
-3.552E-1	4.269E+0	9.443E+0
-3.600E-1	4.363E+0	9.408E+0
-3.568E-1	4.253E+0	9.430E+0
-3.519E-1	4.282E+0	9.388E+0
-3.568E-1	4.327E+0	9.515E+0
-3.584E-1	4.185E+0	9.414E+0
-3.584E-1	4.334E+0	9.255E+0
-3.552E-1	4.272E+0	9.502E+0
-3.552E-1	4.315E+0	9.326E+0
-3.584E-1	4.373E+0	9.359E+0
-3.536E-1	4.185E+0	9.336E+0
-3.552E-1	4.292E+0	9.420E+0
-3.536E-1	4.302E+0	9.255E+0
-3.600E-1	4.246E+0	9.287E+0
-3.584E-1	4.178E+0	9.271E+0
-3.552E-1	4.331E+0	9.401E+0
-3.552E-1	4.152E+0	9.391E+0
-3.600E-1	4.269E+0	9.365E+0
-3.568E-1	4.240E+0	9.427E+0
-3.519E-1	4.259E+0	9.281E+0
-3.552E-1	4.308E+0	9.294E+0
-3.600E-1	4.259E+0	9.395E+0
-3.568E-1	4.289E+0	9.346E+0
-3.519E-1	4.263E+0	9.566E+0
-3.552E-1	4.298E+0	9.378E+0
-3.600E-1	4.315E+0	9.339E+0
-3.600E-1	4.227E+0	9.420E+0
-3.552E-1	4.289E+0	9.362E+0
-3.552E-1	4.321E+0	9.268E+0
-3.584E-1	4.233E+0	9.401E+0
-3.536E-1	4.276E+0	9.395E+0
-3.552E-1	4.276E+0	9.414E+0
-3.568E-1	4.321E+0	9.398E+0
-3.600E-1	4.194E+0	9.573E+0
-3.584E-1	4.201E+0	9.378E+0
-3.536E-1	4.302E+0	9.378E+0
-3.584E-1	4.302E+0	9.317E+0
-3.584E-1	4.331E+0	9.388E+0
-3.552E-1	4.318E+0	9.388E+0
-3.552E-1	4.337E+0	9.388E+0
-3.568E-1	4.266E+0	9.395E+0
-3.600E-1	4.204E+0	9.320E+0
-3.584E-1	4.308E+0	9.424E+0
-3.552E-1	4.233E+0	9.372E+0
-3.536E-1	4.292E+0	9.388E+0
-3.600E-1	4.311E+0	9.476E+0
-3.552E-1	4.295E+0	9.430E+0
-3.519E-1	4.172E+0	9.346E+0
-3.552E-1	4.172E+0	9.489E+0
-3.584E-1	4.315E+0	9.459E+0
-3.552E-1	4.220E+0	9.294E+0
-3.536E-1	4.285E+0	9.476E+0
-3.536E-1	4.272E+0	9.502E+0
-3.568E-1	4.266E+0	9.459E+0
-3.552E-1	4.311E+0	9.346E+0
-3.552E-1	4.321E+0	9.365E+0
-3.584E-1	4.373E+0	9.375E+0
-3.584E-1	4.256E+0	9.365E+0
-3.584E-1	4.298E+0	9.275E+0
-3.536E-1	4.344E+0	9.420E+0
-3.568E-1	4.233E+0	9.456E+0
-3.584E-1	4.282E+0	9.291E+0
-3.568E-1	4.285E+0	9.398E+0
-3.519E-1	4.276E+0	9.388E+0
-3.552E-1	4.282E+0	9.378E+0
-3.584E-1	4.169E+0	9.427E+0
-3.568E-1	4.285E+0	9.408E+0
-3.552E-1	4.272E+0	9.398E+0
-3.552E-1	4.292E+0	9.401E+0
-3.584E-1	4.282E+0	9.404E+0
-3.568E-1	4.276E+0	9.313E+0
-3.536E-1	4.214E+0	9.476E+0
-3.568E-1	4.315E+0	9.346E+0
-3.600E-1	4.269E+0	9.372E+0
-3.568E-1	4.214E+0	9.401E+0
-3.536E-1	4.198E+0	9.310E+0
-3.536E-1	4.220E+0	9.268E+0
-3.600E-1	4.246E+0	9.310E+0
-3.552E-1	4.201E+0	9.365E+0
-3.568E-1	4.246E+0	9.401E+0
-3.536E-1	4.279E+0	9.349E+0
-3.600E-1	4.305E+0	9.398E+0
-3.568E-1	4.237E+0	9.440E+0
-3.552E-1	4.253E+0	9.411E+0
-3.568E-1	4.344E+0	9.265E+0
-3.568E-1	4.263E+0	9.242E+0
-3.568E-1	4.292E+0	9.320E+0
-3.536E-1	4.279E+0	9.440E+0
-3.552E-1	4.327E+0	9.391E+0
-3.600E-1	4.366E+0	9.333E+0
-3.600E-1	4.230E+0	9.317E+0
-3.536E-1	4.337E+0	9.307E+0
-3.552E-1	4.272E+0	9.505E+0
-3.584E-1	4.337E+0	9.469E+0
-3.568E-1	4.211E+0	9.424E+0
-3.519E-1	4.308E+0	9.391E+0
-3.568E-1	4.318E+0	9.281E+0
-3.584E-1	4.237E+0	9.352E+0
-3.568E-1	4.243E+0	9.349E+0
-3.552E-1	4.321E+0	9.323E+0
-3.552E-1	4.289E+0	9.343E+0
-3.600E-1	4.191E+0	9.456E+0
-3.536E-1	4.357E+0	9.346E+0
-3.536E-1	4.204E+0	9.239E+0
-3.552E-1	4.224E+0	9.365E+0
-3.536E-1	4.233E+0	9.352E+0
-3.568E-1	4.298E+0	9.437E+0
-3.536E-1	4.217E+0	9.317E+0
-3.536E-1	4.308E+0	9.310E+0
-3.552E-1	4.315E+0	9.408E+0
-3.584E-1	4.298E+0	9.378E+0
-3.536E-1	4.250E+0	9.310E+0
-3.519E-1	4.279E+0	9.492E+0
-3.584E-1	4.237E+0	9.313E+0
-3.519E-1	4.311E+0	9.330E+0
-3.519E-1	4.272E+0	9.352E+0
-3.536E-1	4.292E+0	9.411E+0
-3.568E-1	4.402E+0	9.307E+0
-3.552E-1	4.315E+0	9.424E+0
-3.536E-1	4.305E+0	9.304E+0
-3.584E-1	4.305E+0	9.369E+0
-3.584E-1	4.204E+0	9.226E+0
-3.552E-1	4.250E+0	9.206E+0
-3.536E-1	4.315E+0	9.495E+0
-3.552E-1	4.298E+0	9.291E+0
-3.552E-1	4.295E+0	9.395E+0
-3.552E-1	4.337E+0	9.310E+0
-3.519E-1	4.276E+0	9.275E+0
-3.552E-1	4.182E+0	9.346E+0
-3.584E-1	4.308E+0	9.300E+0
-3.568E-1	4.165E+0	9.440E+0
-3.519E-1	4.344E+0	9.310E+0
-3.600E-1	4.292E+0	9.404E+0
-3.568E-1	4.204E+0	9.459E+0
-3.552E-1	4.308E+0	9.408E+0
-3.552E-1	4.279E+0	9.310E+0
-3.552E-1	4.259E+0	9.440E+0
-3.568E-1	4.240E+0	9.404E+0
-3.552E-1	4.139E+0	9.385E+0
-3.503E-1	4.363E+0	9.378E+0
-3.552E-1	4.269E+0	9.346E+0
-3.584E-1	4.246E+0	9.294E+0
-3.584E-1	4.282E+0	9.408E+0
-3.536E-1	4.240E+0	9.326E+0
-3.536E-1	4.302E+0	9.223E+0
-3.584E-1	4.266E+0	9.378E+0
-3.568E-1	4.204E+0	9.424E+0
-3.519E-1	4.269E+0	9.482E+0
-3.568E-1	4.256E+0	9.369E+0
-3.600E-1	4.272E+0	9.339E+0
-3.552E-1	4.237E+0	9.323E+0
-3.536E-1	4.292E+0	9.401E+0
-3.552E-1	4.246E+0	9.343E+0
-3.600E-1	4.214E+0	9.330E+0
-3.568E-1	4.266E+0	9.326E+0
-3.519E-1	4.311E+0	9.404E+0
-3.519E-1	4.246E+0	9.349E+0
-3.568E-1	4.266E+0	9.213E+0
-3.568E-1	4.253E+0	9.339E+0
-3.552E-1	4.263E+0	9.420E+0
-3.536E-1	4.169E+0	9.278E+0
-3.600E-1	4.289E+0	9.356E+0
-3.552E-1	4.315E+0	9.245E+0
-3.519E-1	4.266E+0	9.430E+0
-3.536E-1	4.295E+0	9.343E+0
-3.552E-1	4.334E+0	9.287E+0
-3.568E-1	4.308E+0	9.401E+0
-3.552E-1	4.289E+0	9.443E+0
-3.519E-1	4.276E+0	9.330E+0
-3.568E-1	4.185E+0	9.382E+0
-3.536E-1	4.318E+0	9.404E+0
-3.536E-1	4.279E+0	9.304E+0
-3.552E-1	4.240E+0	9.304E+0
-3.552E-1	4.334E+0	9.489E+0
-3.568E-1	4.315E+0	9.265E+0
-3.536E-1	4.259E+0	9.200E+0
-3.536E-1	4.250E+0	9.333E+0
-3.552E-1	4.217E+0	9.300E+0
-3.536E-1	4.211E+0	9.330E+0
-3.552E-1	4.194E+0	9.326E+0
-3.519E-1	4.305E+0	9.365E+0
-3.600E-1	4.389E+0	9.297E+0
-3.568E-1	4.302E+0	9.297E+0
-3.503E-1	4.240E+0	9.391E+0
-3.536E-1	4.253E+0	9.378E+0
-3.568E-1	4.302E+0	9.378E+0
-3.552E-1	4.302E+0	9.375E+0
-3.519E-1	4.207E+0	9.466E+0
-3.519E-1	4.178E+0	9.369E+0
-3.584E-1	4.211E+0	9.226E+0
-3.536E-1	4.344E+0	9.482E+0
-3.503E-1	4.269E+0	9.395E+0
-3.552E-1	4.243E+0	9.200E+0
-3.552E-1	4.311E+0	9.375E+0
-3.552E-1	4.227E+0	9.245E+0
-3.503E-1	4.302E+0	9.417E+0
-3.503E-1	4.272E+0	9.349E+0
-3.552E-1	4.211E+0	9.414E+0
-3.552E-1	4.279E+0	9.297E+0
-3.536E-1	4.259E+0	9.430E+0
-3.568E-1	4.321E+0	9.174E+0
-3.552E-1	4.250E+0	9.382E+0
-3.568E-1	4.315E+0	9.369E+0
-3.519E-1	4.311E+0	9.294E+0
-3.536E-1	4.253E+0	9.297E+0
-3.568E-1	4.237E+0	9.326E+0
-3.536E-1	4.253E+0	9.346E+0
-3.536E-1	4.220E+0	9.356E+0
-3.552E-1	4.182E+0	9.424E+0
-3.568E-1	4.298E+0	9.307E+0
-3.552E-1	4.272E+0	9.365E+0
-3.552E-1	4.253E+0	9.356E+0
-3.519E-1	4.243E+0	9.395E+0
-3.584E-1	4.263E+0	9.294E+0
-3.536E-1	4.230E+0	9.362E+0
-3.536E-1	4.266E+0	9.472E+0
-3.503E-1	4.363E+0	9.317E+0
-3.552E-1	4.227E+0	9.346E+0
-3.552E-1	4.194E+0	9.404E+0
-3.536E-1	4.324E+0	9.281E+0
-3.552E-1	4.289E+0	9.369E+0
-3.552E-1	4.220E+0	9.313E+0
-3.568E-1	4.230E+0	9.278E+0
-3.503E-1	4.363E+0	9.307E+0
-3.552E-1	4.256E+0	9.252E+0
-3.584E-1	4.246E+0	9.275E+0
-3.552E-1	4.175E+0	9.268E+0
-3.519E-1	4.272E+0	9.258E+0
-3.536E-1	4.331E+0	9.369E+0
-3.536E-1	4.272E+0	9.391E+0
-3.568E-1	4.347E+0	9.271E+0
-3.536E-1	4.246E+0	9.440E+0
-3.536E-1	4.233E+0	9.291E+0
-3.568E-1	4.259E+0	9.310E+0
-3.536E-1	4.279E+0	9.466E+0
-3.519E-1	4.263E+0	9.433E+0
-3.536E-1	4.344E+0	9.359E+0
-3.552E-1	4.246E+0	9.313E+0
-3.536E-1	4.298E+0	9.343E+0
-3.536E-1	4.188E+0	9.252E+0
-3.552E-1	4.272E+0	9.226E+0
-3.568E-1	4.315E+0	9.320E+0
-3.552E-1	4.308E+0	9.339E+0
-3.536E-1	4.246E+0	9.278E+0
-3.503E-1	4.276E+0	9.391E+0
-3.584E-1	4.246E+0	9.352E+0
-3.552E-1	4.204E+0	9.414E+0
-3.519E-1	4.243E+0	9.294E+0
-3.536E-1	4.230E+0	9.271E+0
-3.568E-1	4.191E+0	9.307E+0
-3.568E-1	4.227E+0	9.333E+0
-3.503E-1	4.237E+0	9.349E+0
-3.519E-1	4.169E+0	9.359E+0
-3.568E-1	4.246E+0	9.356E+0
-3.568E-1	4.198E+0	9.427E+0
-3.519E-1	4.315E+0	9.271E+0
-3.536E-1	4.302E+0	9.414E+0
-3.568E-1	4.224E+0	9.226E+0
-3.536E-1	4.305E+0	9.317E+0
-3.519E-1	4.285E+0	9.177E+0
-3.519E-1	4.279E+0	9.395E+0
-3.568E-1	4.272E+0	9.252E+0
-3.536E-1	4.207E+0	9.369E+0
-3.519E-1	4.302E+0	9.339E+0
-3.536E-1	4.279E+0	9.463E+0
-3.552E-1	4.233E+0	9.323E+0
-3.536E-1	4.217E+0	9.336E+0
-3.519E-1	4.243E+0	9.372E+0
-3.519E-1	4.289E+0	9.411E+0
-3.568E-1	4.256E+0	9.333E+0
-3.552E-1	4.360E+0	9.349E+0
-3.519E-1	4.217E+0	9.307E+0
-3.519E-1	4.230E+0	9.330E+0
-3.568E-1	4.227E+0	9.369E+0
-3.552E-1	4.266E+0	9.313E+0
-3.503E-1	4.276E+0	9.339E+0
-3.536E-1	4.279E+0	9.323E+0
-3.568E-1	4.253E+0	9.456E+0
-3.552E-1	4.282E+0	9.369E+0
-3.536E-1	4.363E+0	9.291E+0
-3.536E-1	4.282E+0	9.330E+0
-3.552E-1	4.305E+0	9.323E+0
-3.552E-1	4.220E+0	9.440E+0
-3.503E-1	4.243E+0	9.278E+0
-3.536E-1	4.198E+0	9.287E+0
-3.552E-1	4.295E+0	9.249E+0
-3.536E-1	4.357E+0	9.317E+0
-3.503E-1	4.279E+0	9.343E+0
-3.487E-1	4.337E+0	9.430E+0
-3.536E-1	4.204E+0	9.427E+0
-3.536E-1	4.220E+0	9.284E+0
-3.519E-1	4.246E+0	9.229E+0
-3.519E-1	4.334E+0	9.382E+0
-3.584E-1	4.250E+0	9.294E+0
-3.552E-1	4.282E+0	9.437E+0
-3.519E-1	4.191E+0	9.352E+0
-3.536E-1	4.233E+0	9.323E+0
-3.536E-1	4.292E+0	9.236E+0
-3.536E-1	4.308E+0	9.297E+0
-3.519E-1	4.276E+0	9.310E+0
-3.536E-1	4.259E+0	9.443E+0
-3.536E-1	4.298E+0	9.352E+0
-3.536E-1	4.233E+0	9.330E+0
-3.536E-1	4.224E+0	9.362E+0
-3.503E-1	4.250E+0	9.398E+0
-3.568E-1	4.308E+0	9.323E+0
-3.552E-1	4.243E+0	9.359E+0
-3.519E-1	4.279E+0	9.391E+0
-3.568E-1	4.305E+0	9.395E+0
-3.536E-1	4.276E+0	9.229E+0
-3.536E-1	4.224E+0	9.398E+0
-3.536E-1	4.198E+0	9.310E+0
-3.536E-1	4.302E+0	9.294E+0
-3.552E-1	4.240E+0	9.304E+0
-3.536E-1	4.253E+0	9.206E+0
-3.519E-1	4.220E+0	9.232E+0
-3.519E-1	4.321E+0	9.333E+0
-3.568E-1	4.353E+0	9.291E+0
-3.536E-1	4.246E+0	9.420E+0
-3.536E-1	4.220E+0	9.420E+0
-3.519E-1	4.230E+0	9.395E+0
-3.552E-1	4.237E+0	9.352E+0
-3.519E-1	4.240E+0	9.307E+0
-3.503E-1	4.327E+0	9.203E+0
-3.536E-1	4.250E+0	9.349E+0
-3.552E-1	4.292E+0	9.388E+0
-3.536E-1	4.285E+0	9.346E+0
-3.519E-1	4.250E+0	9.187E+0
-3.536E-1	4.191E+0	9.300E+0
-3.536E-1	4.253E+0	9.375E+0
-3.536E-1	4.224E+0	9.375E+0
-3.536E-1	4.279E+0	9.391E+0
-3.536E-1	4.337E+0	9.326E+0
-3.552E-1	4.253E+0	9.443E+0
-3.552E-1	4.246E+0	9.216E+0
-3.536E-1	4.233E+0	9.323E+0
-3.519E-1	4.211E+0	9.349E+0
-3.584E-1	4.282E+0	9.284E+0
-3.519E-1	4.240E+0	9.372E+0
-3.519E-1	4.340E+0	9.242E+0
-3.519E-1	4.220E+0	9.245E+0
-3.568E-1	4.324E+0	9.330E+0
-3.536E-1	4.253E+0	9.258E+0
-3.536E-1	4.214E+0	9.255E+0
-3.536E-1	4.315E+0	9.197E+0
-3.568E-1	4.224E+0	9.317E+0
-3.536E-1	4.224E+0	9.424E+0
-3.519E-1	4.289E+0	9.408E+0
-3.552E-1	4.169E+0	9.291E+0
-3.552E-1	4.240E+0	9.372E+0
-3.519E-1	4.308E+0	9.411E+0
-3.503E-1	4.253E+0	9.427E+0
-3.536E-1	4.243E+0	9.255E+0
-3.536E-1	4.347E+0	9.232E+0
-3.503E-1	4.253E+0	9.236E+0
-3.503E-1	4.253E+0	9.333E+0
-3.519E-1	4.198E+0	9.411E+0
-3.536E-1	4.279E+0	9.297E+0
-3.503E-1	4.292E+0	9.249E+0
-3.519E-1	4.289E+0	9.362E+0
-3.536E-1	4.224E+0	9.330E+0
-3.552E-1	4.324E+0	9.300E+0
-3.519E-1	4.224E+0	9.388E+0
-3.503E-1	4.169E+0	9.424E+0
-3.536E-1	4.308E+0	9.287E+0
-3.568E-1	4.250E+0	9.333E+0
-3.552E-1	4.201E+0	9.278E+0
-3.503E-1	4.324E+0	9.326E+0
-3.503E-1	4.321E+0	9.463E+0
-3.552E-1	4.276E+0	9.229E+0
-3.519E-1	4.256E+0	9.245E+0
-3.536E-1	4.214E+0	9.339E+0
-3.536E-1	4.201E+0	9.317E+0
-3.536E-1	4.240E+0	9.352E+0
-3.487E-1	4.292E+0	9.219E+0
-3.487E-1	4.302E+0	9.206E+0
-3.503E-1	4.259E+0	9.262E+0
-3.568E-1	4.282E+0	9.320E+0
-3.519E-1	4.237E+0	9.417E+0
-3.519E-1	4.253E+0	9.365E+0
-3.519E-1	4.298E+0	9.297E+0
-3.568E-1	4.302E+0	9.307E+0
-3.552E-1	4.233E+0	9.262E+0
-3.471E-1	4.311E+0	9.265E+0
-3.519E-1	4.295E+0	9.278E+0
-3.552E-1	4.237E+0	9.268E+0
-3.536E-1	4.211E+0	9.333E+0
-3.503E-1	4.266E+0	9.317E+0
-3.519E-1	4.191E+0	9.359E+0
-3.584E-1	4.224E+0	9.395E+0
-3.536E-1	4.311E+0	9.236E+0
-3.503E-1	4.250E+0	9.249E+0
-3.519E-1	4.266E+0	9.297E+0
-3.536E-1	4.204E+0	9.323E+0
-3.552E-1	4.250E+0	9.226E+0
-3.519E-1	4.331E+0	9.349E+0
-3.503E-1	4.298E+0	9.294E+0
-3.536E-1	4.204E+0	9.151E+0
-3.536E-1	4.295E+0	9.249E+0
-3.519E-1	4.350E+0	9.307E+0
-3.536E-1	4.214E+0	9.278E+0
-3.536E-1	4.246E+0	9.229E+0
-3.519E-1	4.240E+0	9.326E+0
-3.519E-1	4.253E+0	9.317E+0
-3.519E-1	4.311E+0	9.456E+0
-3.536E-1	4.259E+0	9.330E+0
-3.519E-1	4.243E+0	9.336E+0
-3.503E-1	4.250E+0	9.219E+0
-3.536E-1	4.240E+0	9.236E+0
-3.536E-1	4.250E+0	9.320E+0
-3.487E-1	4.198E+0	9.229E+0
-3.503E-1	4.204E+0	9.206E+0
-3.503E-1	4.240E+0	9.284E+0
-3.552E-1	4.360E+0	9.307E+0
-3.503E-1	4.324E+0	9.245E+0
-3.519E-1	4.217E+0	9.336E+0
-3.503E-1	4.169E+0	9.268E+0
-3.552E-1	4.230E+0	9.391E+0
-3.519E-1	4.340E+0	9.252E+0
-3.503E-1	4.285E+0	9.323E+0
-3.536E-1	4.246E+0	9.216E+0
-3.552E-1	4.263E+0	9.304E+0
-3.519E-1	4.194E+0	9.395E+0
-3.519E-1	4.266E+0	9.352E+0
-3.519E-1	4.246E+0	9.333E+0
-3.552E-1	4.207E+0	9.232E+0
-3.519E-1	4.298E+0	9.291E+0
-3.519E-1	4.246E+0	9.275E+0
-3.503E-1	4.250E+0	9.304E+0
-3.536E-1	4.272E+0	9.223E+0
-3.519E-1	4.227E+0	9.330E+0
-3.471E-1	4.272E+0	9.313E+0
-3.503E-1	4.214E+0	9.382E+0
-3.552E-1	4.266E+0	9.352E+0
-3.519E-1	4.295E+0	9.395E+0
-3.503E-1	4.240E+0	9.336E+0
-3.503E-1	4.302E+0	9.346E+0
-3.536E-1	4.233E+0	9.291E+0
-3.519E-1	4.243E+0	9.372E+0
-3.519E-1	4.263E+0	9.459E+0
-3.519E-1	4.295E+0	9.317E+0
-3.536E-1	4.246E+0	9.356E+0
-3.503E-1	4.227E+0	9.369E+0
-3.503E-1	4.256E+0	9.203E+0
-3.552E-1	4.282E+0	9.148E+0
-3.568E-1	4.185E+0	9.226E+0
-3.503E-1	4.266E+0	9.268E+0
-3.503E-1	4.175E+0	9.271E+0
-3.519E-1	4.272E+0	9.304E+0
-3.536E-1	4.194E+0	9.262E+0
-3.503E-1	4.276E+0	9.359E+0
-3.519E-1	4.266E+0	9.310E+0
-3.519E-1	4.259E+0	9.427E+0
-3.552E-1	4.276E+0	9.223E+0
-3.519E-1	4.305E+0	9.433E+0
-3.487E-1	4.279E+0	9.326E+0
-3.519E-1	4.324E+0	9.252E+0
-3.519E-1	4.136E+0	9.385E+0
-3.519E-1	4.237E+0	9.190E+0
-3.519E-1	4.256E+0	9.291E+0
-3.519E-1	4.295E+0	9.271E+0
-3.536E-1	4.256E+0	9.375E+0
-3.519E-1	4.237E+0	9.317E+0
-3.519E-1	4.217E+0	9.349E+0
-3.519E-1	4.279E+0	9.411E+0
-3.536E-1	4.282E+0	9.359E+0
-3.519E-1	4.204E+0	9.255E+0
-3.487E-1	4.263E+0	9.265E+0
-3.519E-1	4.246E+0	9.281E+0
-3.552E-1	4.207E+0	9.404E+0
-3.536E-1	4.282E+0	9.229E+0
-3.503E-1	4.220E+0	9.275E+0
-3.503E-1	4.182E+0	9.343E+0
-3.536E-1	4.237E+0	9.278E+0
-3.536E-1	4.230E+0	9.249E+0
-3.503E-1	4.243E+0	9.291E+0
-3.519E-1	4.136E+0	9.242E+0
-3.503E-1	4.227E+0	9.343E+0
-3.503E-1	4.292E+0	9.258E+0
-3.487E-1	4.220E+0	9.365E+0
-3.519E-1	4.327E+0	9.255E+0
-3.568E-1	4.169E+0	9.453E+0
-3.503E-1	4.305E+0	9.281E+0
-3.503E-1	4.292E+0	9.359E+0
-3.519E-1	4.266E+0	9.229E+0
-3.536E-1	4.344E+0	9.352E+0
-3.503E-1	4.178E+0	9.291E+0
-3.519E-1	4.227E+0	9.391E+0
-3.519E-1	4.227E+0	9.343E+0
-3.536E-1	4.204E+0	9.339E+0
-3.519E-1	4.191E+0	9.278E+0
-3.487E-1	4.263E+0	9.320E+0
-3.536E-1	4.204E+0	9.372E+0
-3.552E-1	4.256E+0	9.495E+0
-3.536E-1	4.211E+0	9.372E+0
-3.487E-1	4.331E+0	9.297E+0
-3.519E-1	4.165E+0	9.346E+0
-3.536E-1	4.295E+0	9.485E+0
-3.519E-1	4.224E+0	9.177E+0
-3.503E-1	4.198E+0	9.142E+0
-3.503E-1	4.324E+0	9.420E+0
-3.584E-1	4.321E+0	9.343E+0
-3.519E-1	4.253E+0	9.356E+0
-3.487E-1	4.207E+0	9.226E+0
-3.503E-1	4.207E+0	9.229E+0
-3.568E-1	4.191E+0	9.297E+0
-3.503E-1	4.289E+0	9.359E+0
-3.503E-1	4.263E+0	9.395E+0
-3.503E-1	4.230E+0	9.343E+0
-3.536E-1	4.331E+0	9.326E+0
-3.536E-1	4.263E+0	9.297E+0
-3.503E-1	4.207E+0	9.310E+0
-3.552E-1	4.220E+0	9.369E+0
-3.552E-1	4.272E+0	9.359E+0
-3.536E-1	4.289E+0	9.352E+0
-3.519E-1	4.237E+0	9.404E+0
-3.519E-1	4.201E+0	9.216E+0
-3.536E-1	4.246E+0	9.313E+0
-3.519E-1	4.224E+0	9.310E+0
-3.503E-1	4.237E+0	9.287E+0
-3.503E-1	4.237E+0	9.249E+0
-3.519E-1	4.253E+0	9.242E+0
-3.503E-1	4.269E+0	9.193E+0
-3.503E-1	4.201E+0	9.365E+0
-3.503E-1	4.327E+0	9.255E+0
-3.503E-1	4.194E+0	9.229E+0
-3.519E-1	4.243E+0	9.174E+0
-3.487E-1	4.243E+0	9.372E+0
-3.503E-1	4.246E+0	9.352E+0
-3.552E-1	4.337E+0	9.262E+0
-3.503E-1	4.227E+0	9.223E+0
-3.503E-1	4.276E+0	9.463E+0
-3.471E-1	4.253E+0	9.333E+0
-3.536E-1	4.292E+0	9.323E+0
-3.503E-1	4.201E+0	9.362E+0
-3.503E-1	4.305E+0	9.385E+0
-3.536E-1	4.256E+0	9.203E+0
-3.536E-1	4.253E+0	9.336E+0
-3.536E-1	4.230E+0	9.323E+0
-3.503E-1	4.217E+0	9.219E+0
-3.519E-1	4.353E+0	9.310E+0
-3.536E-1	4.237E+0	9.164E+0
-3.487E-1	4.201E+0	9.362E+0
-3.487E-1	4.188E+0	9.453E+0
-3.536E-1	4.214E+0	9.278E+0
-3.536E-1	4.227E+0	9.284E+0
-3.519E-1	4.240E+0	9.317E+0
-3.487E-1	4.272E+0	9.450E+0
-3.519E-1	4.237E+0	9.404E+0
-3.536E-1	4.211E+0	9.317E+0
-3.503E-1	4.227E+0	9.281E+0
-3.471E-1	4.263E+0	9.287E+0
-3.503E-1	4.276E+0	9.326E+0
-3.552E-1	4.295E+0	9.294E+0
-3.536E-1	4.331E+0	9.242E+0
-3.471E-1	4.263E+0	9.336E+0
-3.519E-1	4.279E+0	9.262E+0
-3.552E-1	4.298E+0	9.343E+0
-3.503E-1	4.246E+0	9.177E+0
-3.503E-1	4.276E+0	9.239E+0
-3.503E-1	4.201E+0	9.336E+0
-3.536E-1	4.198E+0	9.317E+0
-3.503E-1	4.250E+0	9.352E+0
-3.487E-1	4.227E+0	9.323E+0
-3.519E-1	4.279E+0	9.317E+0
-3.536E-1	4.237E+0	9.336E+0
-3.487E-1	4.324E+0	9.262E+0
-3.471E-1	4.269E+0	9.271E+0
-3.519E-1	4.282E+0	9.249E+0
-3.552E-1	4.298E+0	9.206E+0
-3.519E-1	4.237E+0	9.271E+0
-3.487E-1	4.211E+0	9.245E+0
-3.487E-1	4.188E+0	9.313E+0
-3.519E-1	4.224E+0	9.313E+0
-3.503E-1	4.253E+0	9.320E+0
-3.503E-1	4.201E+0	9.210E+0
-3.519E-1	4.188E+0	9.323E+0
-3.536E-1	4.269E+0	9.294E+0
-3.503E-1	4.227E+0	9.245E+0
-3.487E-1	4.207E+0	9.291E+0
-3.536E-1	4.259E+0	9.356E+0
-3.519E-1	4.233E+0	9.122E+0
-3.519E-1	4.230E+0	9.252E+0
-3.487E-1	4.295E+0	9.190E+0
-3.487E-1	4.285E+0	9.333E+0
-3.552E-1	4.289E+0	9.356E+0
-3.519E-1	4.237E+0	9.333E+0
-3.503E-1	4.233E+0	9.339E+0
-3.519E-1	4.285E+0	9.320E+0
-3.552E-1	4.285E+0	9.304E+0
-3.503E-1	4.334E+0	9.206E+0
-3.503E-1	4.263E+0	9.216E+0
-3.519E-1	4.149E+0	9.300E+0
-3.503E-1	4.246E+0	9.142E+0
-3.503E-1	4.211E+0	9.226E+0
-3.471E-1	4.298E+0	9.372E+0
-3.503E-1	4.204E+0	9.226E+0
-3.536E-1	4.230E+0	9.336E+0
-3.536E-1	4.211E+0	9.326E+0
-3.503E-1	4.178E+0	9.232E+0
-3.503E-1	4.185E+0	9.164E+0
-3.519E-1	4.172E+0	9.287E+0
-3.487E-1	4.246E+0	9.226E+0
-3.471E-1	4.279E+0	9.216E+0
-3.503E-1	4.259E+0	9.203E+0
-3.519E-1	4.169E+0	9.258E+0
-3.503E-1	4.344E+0	9.216E+0
-3.487E-1	4.217E+0	9.275E+0
-3.536E-1	4.298E+0	9.330E+0
-3.519E-1	4.276E+0	9.352E+0
-3.487E-1	4.253E+0	9.210E+0
-3.487E-1	4.266E+0	9.216E+0
-3.503E-1	4.237E+0	9.255E+0
-3.519E-1	4.243E+0	9.278E+0
-3.503E-1	4.201E+0	9.317E+0
-3.471E-1	4.227E+0	9.249E+0
-3.519E-1	4.266E+0	9.219E+0
-3.519E-1	4.240E+0	9.223E+0
-3.519E-1	4.246E+0	9.226E+0
-3.487E-1	4.172E+0	9.184E+0
-3.503E-1	4.302E+0	9.304E+0
-3.536E-1	4.172E+0	9.154E+0
-3.503E-1	4.204E+0	9.339E+0
-3.487E-1	4.194E+0	9.310E+0
-3.503E-1	4.230E+0	9.352E+0
-3.552E-1	4.266E+0	9.343E+0
-3.487E-1	4.224E+0	9.281E+0
-3.487E-1	4.285E+0	9.252E+0
-3.487E-1	4.295E+0	9.369E+0
-3.536E-1	4.152E+0	9.356E+0
-3.503E-1	4.227E+0	9.352E+0
-3.487E-1	4.246E+0	9.362E+0
-3.519E-1	4.211E+0	9.252E+0
-3.519E-1	4.282E+0	9.184E+0
-3.519E-1	4.279E+0	9.197E+0
-3.471E-1	4.269E+0	9.313E+0
-3.487E-1	4.211E+0	9.180E+0
-3.519E-1	4.169E+0	9.297E+0
-3.503E-1	4.279E+0	9.356E+0
-3.536E-1	4.276E+0	9.271E+0
-3.519E-1	4.263E+0	9.203E+0
-3.536E-1	4.220E+0	9.307E+0
-3.519E-1	4.276E+0	9.310E+0
-3.503E-1	4.146E+0	9.226E+0
-3.503E-1	4.321E+0	9.369E+0
-3.503E-1	4.211E+0	9.463E+0
-3.487E-1	4.282E+0	9.300E+0
-3.487E-1	4.194E+0	9.232E+0
-3.519E-1	4.282E+0	9.323E+0
-3.503E-1	4.220E+0	9.304E+0
-3.503E-1	4.201E+0	9.304E+0
-3.471E-1	4.159E+0	9.287E+0
-3.487E-1	4.211E+0	9.326E+0
-3.519E-1	4.172E+0	9.242E+0
-3.503E-1	4.302E+0	9.278E+0
-3.503E-1	4.250E+0	9.336E+0
-3.519E-1	4.256E+0	9.278E+0
-3.503E-1	4.243E+0	9.359E+0
-3.519E-1	4.302E+0	9.339E+0
-3.503E-1	4.185E+0	9.320E+0
-3.487E-1	4.347E+0	9.294E+0
-3.487E-1	4.230E+0	9.320E+0
-3.487E-1	4.276E+0	9.297E+0
-3.454E-1	4.311E+0	9.216E+0
-3.487E-1	4.347E+0	9.223E+0
-3.519E-1	4.250E+0	9.164E+0
-3.487E-1	4.327E+0	9.291E+0
-3.487E-1	4.315E+0	9.203E+0
-3.503E-1	4.227E+0	9.216E+0
-3.519E-1	4.259E+0	9.236E+0
-3.503E-1	4.243E+0	9.310E+0
-3.471E-1	4.269E+0	9.265E+0
-3.471E-1	4.233E+0	9.210E+0
-3.503E-1	4.243E+0	9.310E+0
-3.503E-1	4.311E+0	9.252E+0
-3.454E-1	4.256E+0	9.184E+0
-3.519E-1	4.276E+0	9.232E+0
-3.519E-1	4.240E+0	9.310E+0
-3.487E-1	4.211E+0	9.271E+0
-3.471E-1	4.246E+0	9.284E+0
-3.471E-1	4.282E+0	9.219E+0
-3.519E-1	4.246E+0	9.317E+0
-3.487E-1	4.169E+0	9.281E+0
-3.487E-1	4.256E+0	9.339E+0
-3.503E-1	4.292E+0	9.330E+0
-3.536E-1	4.279E+0	9.281E+0
-3.519E-1	4.269E+0	9.239E+0
-3.471E-1	4.214E+0	9.333E+0
-3.454E-1	4.185E+0	9.326E+0
-3.503E-1	4.302E+0	9.271E+0
-3.471E-1	4.269E+0	9.317E+0
-3.471E-1	4.237E+0	9.187E+0
-3.487E-1	4.224E+0	9.223E+0
-3.519E-1	4.201E+0	9.213E+0
-3.519E-1	4.292E+0	9.320E+0
-3.487E-1	4.178E+0	9.317E+0
-3.487E-1	4.165E+0	9.349E+0
-3.519E-1	4.266E+0	9.197E+0
-3.487E-1	4.321E+0	9.187E+0
-3.454E-1	4.266E+0	9.313E+0
-3.487E-1	4.289E+0	9.365E+0
-3.519E-1	4.246E+0	9.232E+0
-3.503E-1	4.243E+0	9.174E+0
-3.454E-1	4.250E+0	9.249E+0
-3.487E-1	4.289E+0	9.330E+0
-3.536E-1	4.266E+0	9.258E+0
-3.487E-1	4.256E+0	9.255E+0
-3.471E-1	4.201E+0	9.310E+0
-3.503E-1	4.185E+0	9.262E+0
-3.519E-1	4.337E+0	9.213E+0
-3.487E-1	4.282E+0	9.359E+0
-3.487E-1	4.276E+0	9.216E+0
-3.503E-1	4.315E+0	9.268E+0
-3.519E-1	4.175E+0	9.229E+0
-3.487E-1	4.315E+0	9.177E+0
-3.471E-1	4.211E+0	9.417E+0
-3.503E-1	4.224E+0	9.375E+0
-3.487E-1	4.250E+0	9.278E+0
-3.519E-1	4.217E+0	9.401E+0
-3.454E-1	4.350E+0	9.174E+0
-3.487E-1	4.243E+0	9.271E+0
-3.487E-1	4.269E+0	9.258E+0
-3.487E-1	4.201E+0	9.401E+0
-3.454E-1	4.237E+0	9.323E+0
-3.471E-1	4.305E+0	9.236E+0
-3.487E-1	4.256E+0	9.359E+0
-3.503E-1	4.220E+0	9.333E+0
-3.471E-1	4.243E+0	9.310E+0
-3.503E-1	4.266E+0	9.184E+0
-3.536E-1	4.233E+0	9.304E+0
-3.471E-1	4.259E+0	9.210E+0
-3.487E-1	4.227E+0	9.226E+0
-3.487E-1	4.194E+0	9.116E+0
-3.519E-1	4.230E+0	9.281E+0
-3.519E-1	4.217E+0	9.138E+0
-3.471E-1	4.198E+0	9.206E+0
-3.471E-1	4.276E+0	9.356E+0
-3.519E-1	4.253E+0	9.161E+0
-3.487E-1	4.207E+0	9.090E+0
-3.471E-1	4.224E+0	9.245E+0
-3.503E-1	4.207E+0	9.249E+0
-3.519E-1	4.201E+0	9.310E+0
-3.454E-1	4.311E+0	9.177E+0
-3.471E-1	4.279E+0	9.352E+0
-3.471E-1	4.253E+0	9.268E+0
-3.503E-1	4.256E+0	9.239E+0
-3.487E-1	4.276E+0	9.333E+0
-3.471E-1	4.250E+0	9.297E+0
-3.503E-1	4.302E+0	9.320E+0
-3.487E-1	4.224E+0	9.281E+0
-3.471E-1	4.201E+0	9.362E+0
-3.471E-1	4.237E+0	9.294E+0
-3.487E-1	4.204E+0	9.197E+0
-3.487E-1	4.308E+0	9.310E+0
-3.503E-1	4.227E+0	9.255E+0
-3.503E-1	4.194E+0	9.385E+0
-3.519E-1	4.237E+0	9.213E+0
-3.536E-1	4.188E+0	9.356E+0
-3.471E-1	4.321E+0	9.219E+0
-3.454E-1	4.285E+0	9.151E+0
-3.503E-1	4.204E+0	9.307E+0
-3.487E-1	4.214E+0	9.284E+0
-3.487E-1	4.240E+0	9.352E+0
-3.471E-1	4.370E+0	9.339E+0
-3.487E-1	4.266E+0	9.197E+0
-3.519E-1	4.204E+0	9.268E+0
-3.454E-1	4.217E+0	9.262E+0
-3.471E-1	4.292E+0	9.284E+0
-3.487E-1	4.308E+0	9.206E+0
-3.487E-1	4.350E+0	9.310E+0
-3.503E-1	4.224E+0	9.174E+0
-3.471E-1	4.224E+0	9.229E+0
-3.503E-1	4.188E+0	9.226E+0
-3.519E-1	4.227E+0	9.232E+0
-3.503E-1	4.266E+0	9.232E+0
-3.471E-1	4.259E+0	9.262E+0
-3.471E-1	4.253E+0	9.203E+0
-3.487E-1	4.169E+0	9.310E+0
-3.487E-1	4.220E+0	9.226E+0
-3.454E-1	4.198E+0	9.343E+0
-3.487E-1	4.188E+0	9.268E+0
-3.503E-1	4.194E+0	9.125E+0
-3.503E-1	4.263E+0	9.287E+0
-3.471E-1	4.315E+0	9.268E+0
-3.471E-1	4.263E+0	9.226E+0
-3.519E-1	4.237E+0	9.265E+0
-3.471E-1	4.295E+0	9.424E+0
-3.471E-1	4.279E+0	9.304E+0
-3.471E-1	4.159E+0	9.278E+0
-3.503E-1	4.207E+0	9.174E+0
-3.471E-1	4.279E+0	9.129E+0
-3.487E-1	4.315E+0	9.333E+0
-3.487E-1	4.253E+0	9.232E+0
-3.503E-1	4.230E+0	9.242E+0
-3.454E-1	4.156E+0	9.132E+0
-3.487E-1	4.233E+0	9.362E+0
-3.454E-1	4.201E+0	9.239E+0
-3.487E-1	4.201E+0	9.138E+0
-3.487E-1	4.253E+0	9.236E+0
-3.471E-1	4.276E+0	9.167E+0
-3.503E-1	4.259E+0	9.382E+0
-3.503E-1	4.204E+0	9.206E+0
-3.487E-1	4.198E+0	9.216E+0
-3.454E-1	4.250E+0	9.249E+0
-3.471E-1	4.324E+0	9.375E+0
-3.503E-1	4.211E+0	9.138E+0
-3.471E-1	4.237E+0	9.297E+0
-3.487E-1	4.175E+0	9.265E+0
-3.487E-1	4.237E+0	9.219E+0
-3.487E-1	4.175E+0	9.297E+0
-3.454E-1	4.172E+0	9.184E+0
-3.454E-1	4.224E+0	9.184E+0
-3.519E-1	4.214E+0	9.177E+0
-3.503E-1	4.305E+0	9.313E+0
-3.487E-1	4.295E+0	9.226E+0
-3.438E-1	4.311E+0	9.287E+0
-3.471E-1	4.315E+0	9.372E+0
-3.536E-1	4.133E+0	9.275E+0
-3.487E-1	4.204E+0	9.300E+0
-3.503E-1	4.237E+0	9.304E+0
-3.471E-1	4.263E+0	9.336E+0
-3.487E-1	4.178E+0	9.323E+0
-3.487E-1	4.182E+0	9.275E+0
-3.471E-1	4.233E+0	9.255E+0
-3.503E-1	4.289E+0	9.352E+0
-3.503E-1	4.182E+0	9.242E+0
-3.471E-1	4.230E+0	9.265E+0
-3.454E-1	4.305E+0	9.142E+0
-3.487E-1	4.224E+0	9.317E+0
-3.519E-1	4.207E+0	9.184E+0
-3.471E-1	4.227E+0	9.226E+0
-3.471E-1	4.224E+0	9.320E+0
-3.503E-1	4.224E+0	9.320E+0
-3.503E-1	4.207E+0	9.242E+0
-3.487E-1	4.279E+0	9.197E+0
-3.487E-1	4.285E+0	9.154E+0
-3.471E-1	4.347E+0	9.216E+0
-3.503E-1	4.162E+0	9.275E+0
-3.503E-1	4.285E+0	9.203E+0
-3.471E-1	4.224E+0	9.180E+0
-3.487E-1	4.165E+0	9.304E+0
-3.519E-1	4.243E+0	9.262E+0
-3.471E-1	4.233E+0	9.226E+0
-3.454E-1	4.230E+0	9.252E+0
-3.471E-1	4.321E+0	9.229E+0
-3.487E-1	4.191E+0	9.336E+0
-3.503E-1	4.217E+0	9.297E+0
-3.454E-1	4.289E+0	9.203E+0
-3.471E-1	4.185E+0	9.219E+0
-3.503E-1	4.298E+0	9.262E+0
-3.487E-1	4.230E+0	9.245E+0
-3.471E-1	4.227E+0	9.226E+0
-3.503E-1	4.224E+0	9.242E+0
-3.519E-1	4.279E+0	9.310E+0
-3.471E-1	4.289E+0	9.291E+0
-3.471E-1	4.185E+0	9.210E+0
-3.487E-1	4.327E+0	9.385E+0
-3.503E-1	4.211E+0	9.398E+0
-3.487E-1	4.233E+0	9.239E+0
-3.454E-1	4.295E+0	9.239E+0
-3.487E-1	4.211E+0	9.349E+0
-3.503E-1	4.250E+0	9.171E+0
-3.471E-1	4.201E+0	9.226E+0
-3.454E-1	4.237E+0	9.184E+0
-3.487E-1	4.224E+0	9.203E+0
-3.471E-1	4.353E+0	9.378E+0
-3.487E-1	4.243E+0	9.223E+0
-3.487E-1	4.276E+0	9.336E+0
-3.487E-1	4.185E+0	9.275E+0
-3.536E-1	4.214E+0	9.219E+0
-3.487E-1	4.269E+0	9.352E+0
-3.438E-1	4.224E+0	9.359E+0
-3.471E-1	4.269E+0	9.216E+0
-3.503E-1	4.266E+0	9.339E+0
-3.454E-1	4.220E+0	9.161E+0
-3.471E-1	4.220E+0	9.320E+0
-3.454E-1	4.243E+0	9.297E+0
-3.487E-1	4.327E+0	9.310E+0
-3.471E-1	4.298E+0	9.378E+0
-3.471E-1	4.269E+0	9.281E+0
-3.487E-1	4.136E+0	9.294E+0
-3.519E-1	4.201E+0	9.310E+0
-3.454E-1	4.321E+0	9.187E+0
-3.454E-1	4.292E+0	9.275E+0
-3.487E-1	4.243E+0	9.242E+0
-3.503E-1	4.259E+0	9.278E+0
-3.487E-1	4.253E+0	9.158E+0
-3.438E-1	4.237E+0	9.161E+0
-3.454E-1	4.243E+0	9.252E+0
-3.487E-1	4.276E+0	9.047E+0
-3.454E-1	4.246E+0	9.307E+0
-3.422E-1	4.298E+0	9.307E+0
-3.471E-1	4.276E+0	9.307E+0
-3.503E-1	4.201E+0	9.223E+0
-3.471E-1	4.211E+0	9.291E+0
-3.438E-1	4.250E+0	9.265E+0
-3.471E-1	4.243E+0	9.236E+0
-3.519E-1	4.217E+0	9.275E+0
-3.454E-1	4.311E+0	9.414E+0
-3.471E-1	4.169E+0	9.330E+0
-3.471E-1	4.266E+0	9.245E+0
-3.454E-1	4.263E+0	9.262E+0
-3.487E-1	4.279E+0	9.219E+0
-3.438E-1	4.331E+0	9.258E+0
-3.487E-1	4.178E+0	9.132E+0
-3.487E-1	4.285E+0	9.265E+0
-3.438E-1	4.204E+0	9.258E+0
-3.454E-1	4.259E+0	9.352E+0
-3.471E-1	4.305E+0	9.174E+0
-3.519E-1	4.178E+0	9.145E+0
-3.471E-1	4.237E+0	9.336E+0
-3.422E-1	4.224E+0	9.210E+0
-3.454E-1	4.253E+0	9.300E+0
-3.487E-1	4.227E+0	9.154E+0
-3.487E-1	4.276E+0	9.317E+0
-3.454E-1	4.237E+0	9.372E+0
-3.471E-1	4.194E+0	9.223E+0
-3.503E-1	4.237E+0	9.174E+0
-3.471E-1	4.276E+0	9.249E+0
-3.471E-1	4.227E+0	9.310E+0
-3.454E-1	4.194E+0	9.206E+0
-3.471E-1	4.272E+0	9.180E+0
-3.454E-1	4.243E+0	9.226E+0
-3.438E-1	4.240E+0	9.294E+0
-3.471E-1	4.165E+0	9.330E+0
-3.503E-1	4.182E+0	9.388E+0
-3.487E-1	4.224E+0	9.210E+0
-3.471E-1	4.289E+0	9.206E+0
-3.487E-1	4.272E+0	9.297E+0
-3.471E-1	4.139E+0	9.197E+0
-3.471E-1	4.311E+0	9.132E+0
-3.422E-1	4.237E+0	9.330E+0
-3.471E-1	4.246E+0	9.317E+0
-3.519E-1	4.217E+0	9.268E+0
-3.471E-1	4.240E+0	9.339E+0
-3.438E-1	4.256E+0	9.294E+0
-3.454E-1	4.237E+0	9.307E+0
-3.519E-1	4.308E+0	9.281E+0
-3.438E-1	4.315E+0	9.193E+0
-3.454E-1	4.230E+0	9.343E+0
-3.471E-1	4.217E+0	9.177E+0
-3.487E-1	4.276E+0	9.323E+0
-3.471E-1	4.178E+0	9.284E+0
-3.454E-1	4.224E+0	9.258E+0
-3.471E-1	4.298E+0	9.317E+0
-3.503E-1	4.250E+0	9.307E+0
-3.454E-1	4.211E+0	9.132E+0
-3.454E-1	4.233E+0	9.317E+0
-3.503E-1	4.256E+0	9.245E+0
-3.487E-1	4.211E+0	9.262E+0
-3.471E-1	4.318E+0	9.359E+0
-3.471E-1	4.165E+0	9.252E+0
-3.487E-1	4.285E+0	9.258E+0
-3.503E-1	4.276E+0	9.255E+0
-3.487E-1	4.233E+0	9.313E+0
-3.454E-1	4.263E+0	9.197E+0
-3.487E-1	4.217E+0	9.284E+0
-3.487E-1	4.279E+0	9.330E+0
-3.471E-1	4.259E+0	9.219E+0
-3.454E-1	4.250E+0	9.180E+0
-3.487E-1	4.175E+0	9.310E+0
-3.487E-1	4.178E+0	9.219E+0
-3.406E-1	4.201E+0	9.252E+0
-3.471E-1	4.279E+0	9.171E+0
-3.454E-1	4.272E+0	9.284E+0
-3.471E-1	4.217E+0	9.219E+0
-3.454E-1	4.308E+0	9.187E+0
-3.454E-1	4.227E+0	9.236E+0
-3.438E-1	4.204E+0	9.297E+0
-3.471E-1	4.269E+0	9.239E+0
-3.471E-1	4.246E+0	9.265E+0
-3.471E-1	4.143E+0	9.103E+0
-3.454E-1	4.162E+0	9.213E+0
-3.487E-1	4.237E+0	9.262E+0
-3.438E-1	4.237E+0	9.213E+0
-3.438E-1	4.194E+0	9.252E+0
-3.471E-1	4.305E+0	9.352E+0
-3.487E-1	4.172E+0	9.252E+0
-3.471E-1	4.243E+0	9.284E+0
-3.438E-1	4.188E+0	9.210E+0
-3.487E-1	4.331E+0	9.206E+0
-3.519E-1	4.246E+0	9.313E+0
-3.438E-1	4.224E+0	9.138E+0
-3.471E-1	4.217E+0	9.323E+0
-3.454E-1	4.214E+0	9.352E+0
-3.471E-1	4.321E+0	9.229E+0
-3.471E-1	4.188E+0	9.281E+0
-3.454E-1	4.269E+0	9.300E+0
-3.487E-1	4.272E+0	9.278E+0
-3.471E-1	4.321E+0	9.349E+0
-3.454E-1	4.256E+0	9.242E+0
-3.454E-1	4.188E+0	9.167E+0
-3.454E-1	4.289E+0	9.307E+0
-3.471E-1	4.272E+0	9.223E+0
-3.438E-1	4.233E+0	9.307E+0
-3.438E-1	4.246E+0	9.271E+0
-3.471E-1	4.305E+0	9.216E+0
-3.487E-1	4.217E+0	9.294E+0
-3.454E-1	4.253E+0	9.148E+0
-3.438E-1	4.276E+0	9.200E+0
-3.471E-1	4.240E+0	9.317E+0
-3.471E-1	4.230E+0	9.242E+0
-3.487E-1	4.198E+0	9.268E+0
-3.471E-1	4.165E+0	9.359E+0
-3.438E-1	4.282E+0	9.219E+0
-3.503E-1	4.246E+0	9.112E+0
-3.454E-1	4.253E+0	9.210E+0
-3.422E-1	4.207E+0	9.210E+0
-3.487E-1	4.272E+0	9.362E+0
-3.471E-1	4.295E+0	9.333E+0
-3.471E-1	4.292E+0	9.300E+0
-3.454E-1	4.214E+0	9.336E+0
-3.454E-1	4.233E+0	9.278E+0
-3.487E-1	4.263E+0	9.213E+0
-3.487E-1	4.285E+0	9.304E+0
-3.422E-1	4.214E+0	9.193E+0
-3.471E-1	4.259E+0	9.197E+0
-3.471E-1	4.185E+0	9.135E+0
-3.471E-1	4.240E+0	9.330E+0
-3.422E-1	4.217E+0	9.213E+0
-3.454E-1	4.224E+0	9.262E+0
-3.471E-1	4.230E+0	9.171E+0
-3.454E-1	4.214E+0	9.236E+0
-3.422E-1	4.204E+0	9.219E+0
-3.471E-1	4.285E+0	9.275E+0
-3.503E-1	4.324E+0	9.154E+0
-3.422E-1	4.233E+0	9.343E+0
-3.438E-1	4.162E+0	9.268E+0
-3.487E-1	4.198E+0	9.216E+0
-3.487E-1	4.188E+0	9.326E+0
-3.438E-1	4.289E+0	9.232E+0
-3.454E-1	4.321E+0	9.255E+0
-3.487E-1	4.259E+0	9.300E+0
-3.503E-1	4.305E+0	9.258E+0
-3.454E-1	4.259E+0	9.275E+0
-3.438E-1	4.266E+0	9.300E+0
-3.454E-1	4.253E+0	9.216E+0
-3.471E-1	4.246E+0	9.145E+0
-3.454E-1	4.295E+0	9.232E+0
-3.471E-1	4.198E+0	9.336E+0
-3.454E-1	4.276E+0	9.275E+0
-3.487E-1	4.185E+0	9.148E+0
-3.438E-1	4.191E+0	9.184E+0
-3.454E-1	4.315E+0	9.278E+0
-3.487E-1	4.253E+0	9.297E+0
-3.454E-1	4.237E+0	9.307E+0
-3.454E-1	4.305E+0	9.229E+0
-3.422E-1	4.243E+0	9.278E+0
-3.454E-1	4.292E+0	9.242E+0
-3.487E-1	4.263E+0	9.158E+0
-3.422E-1	4.272E+0	9.249E+0
-3.438E-1	4.279E+0	9.154E+0
-3.454E-1	4.253E+0	9.339E+0
-3.454E-1	4.276E+0	9.197E+0
-3.454E-1	4.263E+0	9.252E+0
-3.438E-1	4.334E+0	9.226E+0
-3.454E-1	4.263E+0	9.258E+0
-3.487E-1	4.250E+0	9.232E+0
-3.422E-1	4.230E+0	9.378E+0
-3.422E-1	4.295E+0	9.304E+0
-3.454E-1	4.353E+0	9.252E+0
-3.454E-1	4.230E+0	9.135E+0
-3.454E-1	4.292E+0	9.284E+0
-3.454E-1	4.133E+0	9.236E+0
-3.471E-1	4.272E+0	9.213E+0
-3.487E-1	4.240E+0	9.252E+0
-3.454E-1	4.250E+0	9.213E+0
-3.454E-1	4.198E+0	9.242E+0
-3.471E-1	4.259E+0	9.339E+0
-3.487E-1	4.233E+0	9.258E+0
-3.471E-1	4.224E+0	9.307E+0
-3.422E-1	4.246E+0	9.213E+0
-3.471E-1	4.327E+0	9.275E+0
-3.454E-1	4.298E+0	9.284E+0
-3.454E-1	4.211E+0	9.213E+0
-3.471E-1	4.298E+0	9.382E+0
-3.487E-1	4.233E+0	9.213E+0
-3.454E-1	4.263E+0	9.268E+0
-3.438E-1	4.233E+0	9.352E+0
-3.422E-1	4.298E+0	9.255E+0
-3.438E-1	4.250E+0	9.229E+0
-3.503E-1	4.224E+0	9.291E+0
-3.454E-1	4.285E+0	9.219E+0
-3.438E-1	4.253E+0	9.206E+0
-3.438E-1	4.250E+0	9.262E+0
-3.503E-1	4.237E+0	9.310E+0
-3.471E-1	4.295E+0	9.255E+0
-3.406E-1	4.204E+0	9.255E+0
-3.471E-1	4.217E+0	9.145E+0
-3.471E-1	4.198E+0	9.346E+0
-3.454E-1	4.224E+0	9.171E+0
-3.422E-1	4.259E+0	9.265E+0
-3.454E-1	4.224E+0	9.346E+0
-3.487E-1	4.237E+0	9.287E+0
-3.438E-1	4.279E+0	9.245E+0
-3.438E-1	4.272E+0	9.174E+0
-3.454E-1	4.243E+0	9.190E+0
-3.503E-1	4.266E+0	9.304E+0
-3.454E-1	4.198E+0	9.219E+0
-3.422E-1	4.214E+0	9.310E+0
-3.438E-1	4.269E+0	9.174E+0
-3.487E-1	4.207E+0	9.161E+0
-3.438E-1	4.240E+0	9.307E+0
-3.438E-1	4.217E+0	9.313E+0
-3.471E-1	4.156E+0	9.297E+0
-3.471E-1	4.253E+0	9.300E+0
-3.471E-1	4.220E+0	9.119E+0
-3.471E-1	4.331E+0	9.346E+0
-3.438E-1	4.259E+0	9.180E+0
-3.503E-1	4.224E+0	9.284E+0
-3.471E-1	4.214E+0	9.180E+0
-3.454E-1	4.230E+0	9.317E+0
-3.438E-1	4.169E+0	9.229E+0
-3.471E-1	4.272E+0	9.197E+0
-3.471E-1	4.266E+0	9.346E+0
-3.422E-1	4.331E+0	9.258E+0
-3.454E-1	4.233E+0	9.275E+0
-3.438E-1	4.259E+0	9.294E+0
-3.438E-1	4.204E+0	9.265E+0
-3.438E-1	4.279E+0	9.281E+0
-3.454E-1	4.259E+0	9.252E+0
-3.471E-1	4.253E+0	9.180E+0
-3.454E-1	4.224E+0	9.125E+0
-3.422E-1	4.191E+0	9.171E+0
-3.422E-1	4.295E+0	9.343E+0
-3.438E-1	4.243E+0	9.433E+0
-3.406E-1	4.243E+0	9.330E+0
-3.454E-1	4.214E+0	9.320E+0
-3.471E-1	4.220E+0	9.339E+0
-3.454E-1	4.266E+0	9.187E+0
-3.406E-1	4.298E+0	9.187E+0
-3.438E-1	4.285E+0	9.142E+0
-3.454E-1	4.240E+0	9.317E+0
-3.471E-1	4.298E+0	9.307E+0
-3.438E-1	4.311E+0	9.326E+0
-3.438E-1	4.188E+0	9.310E+0
-3.454E-1	4.214E+0	9.200E+0
-3.487E-1	4.259E+0	9.265E+0
-3.487E-1	4.259E+0	9.278E+0
-3.438E-1	4.217E+0	9.398E+0
-3.454E-1	4.331E+0	9.278E+0
-3.471E-1	4.263E+0	9.320E+0
-3.454E-1	4.289E+0	9.343E+0
-3.422E-1	4.302E+0	9.203E+0
-3.454E-1	4.243E+0	9.193E+0
-3.454E-1	4.182E+0	9.320E+0
-3.422E-1	4.214E+0	9.330E+0
-3.454E-1	4.165E+0	9.278E+0
-3.487E-1	4.344E+0	9.278E+0
-3.454E-1	4.250E+0	9.300E+0
-3.438E-1	4.185E+0	9.216E+0
-3.406E-1	4.230E+0	9.333E+0
-3.454E-1	4.217E+0	9.278E+0
-3.471E-1	4.198E+0	9.287E+0
-3.454E-1	4.185E+0	9.385E+0
-3.438E-1	4.285E+0	9.197E+0
-3.438E-1	4.233E+0	9.339E+0
-3.471E-1	4.204E+0	9.317E+0
-3.422E-1	4.272E+0	9.210E+0
-3.438E-1	4.292E+0	9.226E+0
-3.454E-1	4.266E+0	9.275E+0
-3.471E-1	4.295E+0	9.359E+0
-3.422E-1	4.272E+0	9.304E+0
-3.422E-1	4.214E+0	9.219E+0
-3.454E-1	4.263E+0	9.216E+0
-3.454E-1	4.305E+0	9.317E+0
-3.406E-1	4.227E+0	9.275E+0
-3.422E-1	4.191E+0	9.307E+0
-3.454E-1	4.191E+0	9.320E+0
-3.471E-1	4.344E+0	9.226E+0
-3.422E-1	4.353E+0	9.148E+0
-3.438E-1	4.224E+0	9.284E+0
-3.471E-1	4.182E+0	9.171E+0
-3.487E-1	4.243E+0	9.203E+0
-3.454E-1	4.201E+0	9.197E+0
-3.422E-1	4.308E+0	9.177E+0
-3.454E-1	4.224E+0	9.093E+0
-3.471E-1	4.259E+0	9.223E+0
-3.438E-1	4.295E+0	9.223E+0
-3.390E-1	4.214E+0	9.219E+0
-3.438E-1	4.250E+0	9.275E+0
-3.454E-1	4.266E+0	9.252E+0
-3.471E-1	4.305E+0	9.271E+0
-3.438E-1	4.175E+0	9.326E+0
-3.438E-1	4.250E+0	9.304E+0
-3.454E-1	4.285E+0	9.336E+0
-3.422E-1	4.272E+0	9.343E+0
-3.422E-1	4.240E+0	9.265E+0
-3.487E-1	4.227E+0	9.297E+0
-3.454E-1	4.220E+0	9.203E+0
-3.406E-1	4.194E+0	9.216E+0
-3.438E-1	4.327E+0	9.265E+0
-3.471E-1	4.217E+0	9.213E+0
-3.471E-1	4.152E+0	9.313E+0
-3.454E-1	4.224E+0	9.255E+0
-3.422E-1	4.256E+0	9.236E+0
-3.454E-1	4.308E+0	9.245E+0
-3.438E-1	4.266E+0	9.242E+0
-3.422E-1	4.227E+0	9.213E+0
-3.422E-1	4.227E+0	9.320E+0
-3.438E-1	4.269E+0	9.129E+0
-3.454E-1	4.302E+0	9.349E+0
-3.422E-1	4.289E+0	9.352E+0
-3.422E-1	4.217E+0	9.323E+0
-3.406E-1	4.227E+0	9.197E+0
-3.454E-1	4.227E+0	9.219E+0
-3.438E-1	4.289E+0	9.291E+0
-3.406E-1	4.266E+0	9.232E+0
-3.454E-1	4.194E+0	9.349E+0
-3.471E-1	4.256E+0	9.307E+0
-3.438E-1	4.250E+0	9.213E+0
-3.422E-1	4.220E+0	9.326E+0
-3.471E-1	4.182E+0	9.242E+0
-3.471E-1	4.217E+0	9.236E+0
-3.422E-1	4.315E+0	9.333E+0
-3.422E-1	4.295E+0	9.281E+0
-3.438E-1	4.269E+0	9.232E+0
-3.454E-1	4.156E+0	9.197E+0
-3.438E-1	4.107E+0	9.219E+0
-3.438E-1	4.250E+0	9.382E+0
-3.422E-1	4.266E+0	9.132E+0
-3.438E-1	4.298E+0	9.242E+0
-3.438E-1	4.227E+0	9.281E+0
-3.422E-1	4.279E+0	9.174E+0
-3.438E-1	4.224E+0	9.096E+0
-3.471E-1	4.211E+0	9.258E+0
-3.406E-1	4.292E+0	9.200E+0
-3.406E-1	4.233E+0	9.297E+0
-3.438E-1	4.230E+0	9.213E+0
-3.454E-1	4.201E+0	9.307E+0
-3.406E-1	4.230E+0	9.064E+0
-3.422E-1	4.240E+0	9.262E+0
-3.471E-1	4.243E+0	9.232E+0
-3.454E-1	4.256E+0	9.271E+0
-3.438E-1	4.211E+0	9.326E+0
-3.406E-1	4.217E+0	9.278E+0
-3.438E-1	4.360E+0	9.297E+0
-3.487E-1	4.266E+0	9.258E+0
-3.422E-1	4.269E+0	9.171E+0
-3.422E-1	4.298E+0	9.258E+0
-3.454E-1	4.220E+0	9.262E+0
-3.471E-1	4.321E+0	9.291E+0
-3.438E-1	4.156E+0	9.187E+0
-3.422E-1	4.230E+0	9.184E+0
-3.471E-1	4.269E+0	9.213E+0
-3.454E-1	4.350E+0	9.216E+0
-3.438E-1	4.224E+0	9.190E+0
-3.406E-1	4.259E+0	9.119E+0
-3.422E-1	4.295E+0	9.310E+0
-3.454E-1	4.250E+0	9.333E+0
-3.438E-1	4.172E+0	9.232E+0
-3.390E-1	4.224E+0	9.258E+0
-3.454E-1	4.185E+0	9.239E+0
-3.422E-1	4.298E+0	9.213E+0
-3.438E-1	4.269E+0	9.262E+0
-3.422E-1	4.165E+0	9.229E+0
-3.454E-1	4.169E+0	9.154E+0
-3.438E-1	4.227E+0	9.154E+0
-3.438E-1	4.191E+0	9.349E+0
-3.390E-1	4.224E+0	9.339E+0
-3.438E-1	4.152E+0	9.142E+0
-3.454E-1	4.298E+0	9.275E+0
-3.454E-1	4.253E+0	9.099E+0
-3.422E-1	4.246E+0	9.249E+0
-3.454E-1	4.272E+0	9.210E+0
-3.454E-1	4.220E+0	9.291E+0
-3.438E-1	4.279E+0	9.391E+0
-3.422E-1	4.207E+0	9.161E+0
-3.454E-1	4.243E+0	9.083E+0
-3.438E-1	4.276E+0	9.313E+0
-3.438E-1	4.243E+0	9.275E+0
-3.390E-1	4.220E+0	9.326E+0
-3.454E-1	4.146E+0	9.317E+0
-3.454E-1	4.272E+0	9.330E+0
-3.422E-1	4.227E+0	9.223E+0
-3.422E-1	4.211E+0	9.268E+0
-3.438E-1	4.279E+0	9.281E+0
-3.487E-1	4.360E+0	9.339E+0
-3.438E-1	4.211E+0	9.294E+0
-3.406E-1	4.311E+0	9.158E+0
-3.454E-1	4.169E+0	9.226E+0
-3.471E-1	4.266E+0	9.190E+0
-3.422E-1	4.298E+0	9.297E+0
-3.454E-1	4.285E+0	9.158E+0
-3.454E-1	4.292E+0	9.249E+0
-3.454E-1	4.230E+0	9.174E+0
-3.422E-1	4.259E+0	9.106E+0
-3.406E-1	4.256E+0	9.226E+0
-3.422E-1	4.185E+0	9.278E+0
-3.471E-1	4.182E+0	9.167E+0
-3.422E-1	4.298E+0	9.323E+0
-3.438E-1	4.204E+0	9.375E+0
-3.438E-1	4.331E+0	9.193E+0
-3.438E-1	4.269E+0	9.193E+0
-3.438E-1	4.227E+0	9.382E+0
-3.438E-1	4.233E+0	9.317E+0
-3.438E-1	4.169E+0	9.271E+0
-3.487E-1	4.308E+0	9.236E+0
-3.422E-1	4.279E+0	9.216E+0
-3.438E-1	4.263E+0	9.193E+0
-3.438E-1	4.285E+0	9.193E+0
-3.471E-1	4.207E+0	9.265E+0
-3.438E-1	4.331E+0	9.206E+0
-3.406E-1	4.240E+0	9.339E+0
-3.422E-1	4.266E+0	9.284E+0
-3.438E-1	4.246E+0	9.265E+0
-3.454E-1	4.276E+0	9.262E+0
-3.406E-1	4.233E+0	9.200E+0
-3.438E-1	4.149E+0	9.044E+0
-3.471E-1	4.191E+0	9.278E+0
-3.406E-1	4.269E+0	9.245E+0
-3.422E-1	4.207E+0	9.284E+0
-3.422E-1	4.191E+0	9.200E+0
-3.454E-1	4.182E+0	9.278E+0
-3.406E-1	4.269E+0	9.258E+0
-3.438E-1	4.227E+0	9.249E+0
-3.438E-1	4.253E+0	9.307E+0
-3.454E-1	4.302E+0	9.287E+0
-3.406E-1	4.250E+0	9.284E+0
-3.406E-1	4.285E+0	9.271E+0
-3.438E-1	4.269E+0	9.167E+0
-3.438E-1	4.233E+0	9.356E+0
-3.422E-1	4.253E+0	9.239E+0
-3.406E-1	4.266E+0	9.242E+0
-3.454E-1	4.207E+0	9.203E+0
-3.454E-1	4.282E+0	9.287E+0
-3.422E-1	4.298E+0	9.145E+0
-3.438E-1	4.217E+0	9.310E+0
-3.438E-1	4.295E+0	9.339E+0
-3.438E-1	4.253E+0	9.278E+0
-3.422E-1	4.282E+0	9.349E+0
-3.406E-1	4.227E+0	9.265E+0
-3.454E-1	4.318E+0	9.420E+0
-3.471E-1	4.198E+0	9.184E+0
-3.406E-1	4.204E+0	9.287E+0
-3.406E-1	4.256E+0	9.116E+0
-3.438E-1	4.194E+0	9.268E+0
-3.422E-1	4.227E+0	9.343E+0
-3.390E-1	4.246E+0	9.252E+0
-3.422E-1	4.305E+0	9.339E+0
-3.454E-1	4.182E+0	9.258E+0
-3.438E-1	4.191E+0	9.229E+0
-3.406E-1	4.256E+0	9.167E+0
-3.438E-1	4.156E+0	9.278E+0
-3.422E-1	4.266E+0	9.239E+0
-3.471E-1	4.172E+0	9.294E+0
-3.454E-1	4.250E+0	9.171E+0
-3.438E-1	4.217E+0	9.255E+0
-3.454E-1	4.295E+0	9.258E+0
-3.454E-1	4.185E+0	9.278E+0
-3.390E-1	4.185E+0	9.268E+0
-3.422E-1	4.253E+0	9.245E+0
-3.438E-1	4.337E+0	9.190E+0
-3.438E-1	4.253E+0	9.148E+0
-3.406E-1	4.272E+0	9.090E+0
-3.422E-1	4.175E+0	9.255E+0
-3.438E-1	4.214E+0	9.265E+0
-3.471E-1	4.295E+0	9.171E+0
-3.406E-1	4.156E+0	9.281E+0
-3.422E-1	4.130E+0	9.245E+0
-3.438E-1	4.276E+0	9.180E+0
-3.422E-1	4.334E+0	9.284E+0
-3.373E-1	4.217E+0	9.197E+0
-3.406E-1	4.133E+0	9.229E+0
-3.422E-1	4.256E+0	9.197E+0
-3.471E-1	4.263E+0	9.193E+0
-3.406E-1	4.211E+0	9.323E+0
-3.406E-1	4.204E+0	9.252E+0
-3.438E-1	4.182E+0	9.265E+0
-3.454E-1	4.201E+0	9.242E+0
-3.406E-1	4.230E+0	9.223E+0
-3.422E-1	4.214E+0	9.304E+0
-3.438E-1	4.324E+0	9.323E+0
-3.471E-1	4.259E+0	9.291E+0
-3.438E-1	4.204E+0	9.365E+0
-3.422E-1	4.373E+0	9.197E+0
-3.390E-1	4.276E+0	9.271E+0
-3.422E-1	4.311E+0	9.300E+0
-3.406E-1	4.194E+0	9.245E+0
-3.438E-1	4.253E+0	9.382E+0
-3.454E-1	4.243E+0	9.219E+0
-3.454E-1	4.266E+0	9.262E+0
-3.422E-1	4.240E+0	9.219E+0
-3.406E-1	4.178E+0	9.346E+0
-3.438E-1	4.279E+0	9.232E+0
-3.454E-1	4.266E+0	9.232E+0
-3.438E-1	4.311E+0	9.216E+0
-3.406E-1	4.191E+0	9.252E+0
-3.438E-1	4.185E+0	9.164E+0
-3.438E-1	4.272E+0	9.310E+0
-3.422E-1	4.259E+0	9.278E+0
-3.422E-1	4.220E+0	9.200E+0
-3.422E-1	4.321E+0	9.099E+0
-3.454E-1	4.191E+0	9.310E+0
-3.454E-1	4.363E+0	9.203E+0
-3.406E-1	4.237E+0	9.362E+0
-3.438E-1	4.256E+0	9.142E+0
-3.438E-1	4.256E+0	9.236E+0
-3.422E-1	4.276E+0	9.145E+0
-3.390E-1	4.289E+0	9.258E+0
-3.454E-1	4.182E+0	9.252E+0
-3.422E-1	4.204E+0	9.219E+0
-3.406E-1	4.279E+0	9.307E+0
-3.406E-1	4.240E+0	9.197E+0
-3.438E-1	4.269E+0	9.297E+0
-3.454E-1	4.259E+0	9.203E+0
-3.438E-1	4.204E+0	9.310E+0
-3.406E-1	4.243E+0	9.252E+0
-3.438E-1	4.263E+0	9.226E+0
-3.438E-1	4.175E+0	9.284E+0
-3.438E-1	4.276E+0	9.151E+0
-3.390E-1	4.272E+0	9.242E+0
-3.438E-1	4.224E+0	9.210E+0
-3.422E-1	4.272E+0	9.109E+0
-3.406E-1	4.315E+0	9.284E+0
-3.406E-1	4.279E+0	9.258E+0
-3.438E-1	4.263E+0	9.239E+0
-3.422E-1	4.250E+0	9.385E+0
-3.406E-1	4.272E+0	9.382E+0
-3.373E-1	4.331E+0	9.320E+0
-3.422E-1	4.233E+0	9.320E+0
-3.454E-1	4.230E+0	9.343E+0
-3.406E-1	4.243E+0	9.190E+0
-3.438E-1	4.185E+0	9.313E+0
-3.422E-1	4.331E+0	9.255E+0
-3.454E-1	4.302E+0	9.249E+0
-3.406E-1	4.276E+0	9.291E+0
-3.390E-1	4.191E+0	9.245E+0
-3.454E-1	4.266E+0	9.313E+0
-3.422E-1	4.217E+0	9.304E+0
-3.422E-1	4.331E+0	9.038E+0
-3.422E-1	4.357E+0	9.213E+0
-3.422E-1	4.194E+0	9.281E+0
-3.438E-1	4.227E+0	9.255E+0
-3.406E-1	4.214E+0	9.287E+0
-3.406E-1	4.230E+0	9.339E+0
-3.406E-1	4.263E+0	9.262E+0
-3.438E-1	4.246E+0	9.223E+0
-3.422E-1	4.152E+0	9.297E+0
-3.406E-1	4.156E+0	9.268E+0
-3.454E-1	4.269E+0	9.333E+0
-3.454E-1	4.233E+0	9.255E+0
-3.406E-1	4.263E+0	9.339E+0
-3.406E-1	4.237E+0	9.362E+0
-3.422E-1	4.311E+0	9.307E+0
-3.422E-1	4.207E+0	9.239E+0
-3.422E-1	4.302E+0	9.216E+0
-3.406E-1	4.224E+0	9.242E+0
-3.422E-1	4.327E+0	9.213E+0
-3.471E-1	4.233E+0	9.190E+0
-3.406E-1	4.224E+0	9.262E+0
-3.422E-1	4.233E+0	9.271E+0
-3.422E-1	4.207E+0	9.226E+0
-3.438E-1	4.233E+0	9.346E+0
-3.390E-1	4.292E+0	9.249E+0
-3.406E-1	4.276E+0	9.161E+0
-3.406E-1	4.308E+0	9.271E+0
-3.406E-1	4.256E+0	9.275E+0
-3.422E-1	4.259E+0	9.219E+0
-3.438E-1	4.227E+0	9.206E+0
-3.454E-1	4.217E+0	9.252E+0
-3.454E-1	4.243E+0	9.362E+0
-3.406E-1	4.253E+0	9.284E+0
-3.390E-1	4.233E+0	9.145E+0
-3.406E-1	4.276E+0	9.291E+0
-3.438E-1	4.250E+0	9.310E+0
-3.390E-1	4.198E+0	9.177E+0
-3.390E-1	4.292E+0	9.278E+0
-3.471E-1	4.224E+0	9.171E+0
-3.438E-1	4.266E+0	9.265E+0
-3.422E-1	4.279E+0	9.232E+0
-3.390E-1	4.207E+0	9.206E+0
-3.422E-1	4.207E+0	9.369E+0
-3.422E-1	4.276E+0	9.323E+0
-3.422E-1	4.230E+0	9.197E+0
-3.406E-1	4.214E+0	9.265E+0
-3.422E-1	4.246E+0	9.171E+0
-3.422E-1	4.311E+0	9.236E+0
-3.390E-1	4.214E+0	9.213E+0
-3.422E-1	4.230E+0	9.219E+0
-3.438E-1	4.201E+0	9.132E+0
-3.471E-1	4.285E+0	9.249E+0
-3.373E-1	4.269E+0	9.203E+0
-3.390E-1	4.253E+0	9.265E+0
-3.438E-1	4.259E+0	9.255E+0
-3.454E-1	4.233E+0	9.174E+0
-3.406E-1	4.272E+0	9.184E+0
-3.422E-1	4.337E+0	9.203E+0
-3.471E-1	4.266E+0	9.197E+0
-3.438E-1	4.263E+0	9.304E+0
-3.422E-1	4.279E+0	9.223E+0
-3.390E-1	4.250E+0	9.219E+0
-3.390E-1	4.366E+0	9.193E+0
-3.438E-1	4.211E+0	9.116E+0
-3.422E-1	4.298E+0	9.171E+0
-3.422E-1	4.198E+0	9.171E+0
-3.422E-1	4.272E+0	9.255E+0
-3.438E-1	4.224E+0	9.304E+0
-3.390E-1	4.227E+0	9.236E+0
-3.390E-1	4.217E+0	9.262E+0
-3.422E-1	4.282E+0	9.236E+0
-3.454E-1	4.269E+0	9.203E+0
-3.390E-1	4.240E+0	9.193E+0
-3.406E-1	4.233E+0	9.333E+0
-3.422E-1	4.185E+0	9.330E+0
-3.438E-1	4.227E+0	9.297E+0
-3.390E-1	4.253E+0	9.219E+0
-3.390E-1	4.272E+0	9.148E+0
-3.390E-1	4.240E+0	9.252E+0
-3.438E-1	4.217E+0	9.245E+0
-3.373E-1	4.246E+0	9.161E+0
-3.390E-1	4.324E+0	9.223E+0
-3.390E-1	4.250E+0	9.365E+0
-3.454E-1	4.243E+0	9.232E+0
-3.406E-1	4.298E+0	9.265E+0
-3.406E-1	4.214E+0	9.258E+0
-3.406E-1	4.315E+0	9.200E+0
-3.438E-1	4.285E+0	9.167E+0
-3.406E-1	4.276E+0	9.200E+0
-3.390E-1	4.191E+0	9.129E+0
-3.438E-1	4.185E+0	9.249E+0
-3.422E-1	4.315E+0	9.171E+0
-3.390E-1	4.214E+0	9.304E+0
-3.390E-1	4.305E+0	9.206E+0
-3.406E-1	4.224E+0	9.187E+0
-3.438E-1	4.311E+0	9.203E+0
-3.406E-1	4.191E+0	9.154E+0
-3.390E-1	4.243E+0	9.265E+0
-3.422E-1	4.246E+0	9.291E+0
-3.454E-1	4.204E+0	9.171E+0
-3.406E-1	4.159E+0	9.232E+0
-3.422E-1	4.146E+0	9.239E+0
-3.422E-1	4.256E+0	9.135E+0
-3.438E-1	4.224E+0	9.239E+0
-3.390E-1	4.214E+0	9.258E+0
-3.406E-1	4.243E+0	9.193E+0
-3.422E-1	4.165E+0	9.210E+0
-3.438E-1	4.227E+0	9.294E+0
-3.373E-1	4.233E+0	9.232E+0
-3.422E-1	4.266E+0	9.268E+0
-3.406E-1	4.305E+0	9.164E+0
-3.422E-1	4.298E+0	9.213E+0
-3.390E-1	4.269E+0	9.226E+0
-3.390E-1	4.334E+0	9.349E+0
-3.422E-1	4.224E+0	9.294E+0
-3.406E-1	4.162E+0	9.099E+0
-3.406E-1	4.201E+0	9.284E+0
-3.373E-1	4.272E+0	9.226E+0
-3.422E-1	4.340E+0	9.242E+0
-3.422E-1	4.214E+0	9.239E+0
-3.373E-1	4.211E+0	9.362E+0
-3.373E-1	4.227E+0	9.174E+0
-3.422E-1	4.272E+0	9.245E+0
-3.390E-1	4.250E+0	9.281E+0
-3.390E-1	4.324E+0	9.258E+0
-3.390E-1	4.302E+0	9.197E+0
-3.422E-1	4.253E+0	9.323E+0
-3.438E-1	4.256E+0	9.339E+0
-3.390E-1	4.259E+0	9.226E+0
-3.406E-1	4.308E+0	9.317E+0
-3.406E-1	4.214E+0	9.271E+0
-3.438E-1	4.207E+0	9.210E+0
-3.406E-1	4.292E+0	9.216E+0
-3.390E-1	4.217E+0	9.369E+0
-3.406E-1	4.337E+0	9.200E+0
-3.438E-1	4.253E+0	9.265E+0
-3.406E-1	4.159E+0	9.219E+0
-3.373E-1	4.214E+0	9.239E+0
-3.406E-1	4.230E+0	9.239E+0
-3.422E-1	4.331E+0	9.310E+0
-3.390E-1	4.289E+0	9.268E+0
-3.390E-1	4.256E+0	9.219E+0
-3.438E-1	4.237E+0	9.300E+0
-3.406E-1	4.272E+0	9.320E+0
-3.373E-1	4.269E+0	9.245E+0
-3.390E-1	4.224E+0	9.229E+0
-3.438E-1	4.165E+0	9.226E+0
-3.406E-1	4.285E+0	9.268E+0
-3.390E-1	4.233E+0	9.249E+0
-3.390E-1	4.240E+0	9.184E+0
-3.406E-1	4.295E+0	9.268E+0
-3.406E-1	4.256E+0	9.122E+0
-3.406E-1	4.279E+0	9.167E+0
-3.373E-1	4.263E+0	9.216E+0
-3.438E-1	4.246E+0	9.307E+0
-3.454E-1	4.214E+0	9.284E+0
-3.373E-1	4.230E+0	9.304E+0
-3.422E-1	4.227E+0	9.242E+0
-3.438E-1	4.315E+0	9.216E+0
-3.422E-1	4.185E+0	9.284E+0
-3.390E-1	4.224E+0	9.291E+0
-3.406E-1	4.366E+0	9.090E+0
-3.438E-1	4.321E+0	9.307E+0
-3.422E-1	4.243E+0	9.184E+0
-3.373E-1	4.318E+0	9.265E+0
-3.406E-1	4.214E+0	9.203E+0
-3.422E-1	4.220E+0	9.300E+0
-3.438E-1	4.289E+0	9.284E+0
-3.406E-1	4.315E+0	9.307E+0
-3.406E-1	4.266E+0	9.161E+0
-3.406E-1	4.227E+0	9.268E+0
-3.422E-1	4.233E+0	9.284E+0
-3.406E-1	4.259E+0	9.275E+0
-3.373E-1	4.204E+0	9.203E+0
-3.422E-1	4.146E+0	9.300E+0
-3.422E-1	4.243E+0	9.216E+0
-3.373E-1	4.240E+0	9.307E+0
-3.390E-1	4.230E+0	9.265E+0
-3.438E-1	4.211E+0	9.307E+0
-3.406E-1	4.220E+0	9.190E+0
-3.406E-1	4.285E+0	9.365E+0
-3.406E-1	4.240E+0	9.304E+0
-3.406E-1	4.233E+0	9.281E+0
-3.454E-1	4.136E+0	9.287E+0
-3.390E-1	4.302E+0	9.210E+0
-3.406E-1	4.272E+0	9.372E+0
-3.438E-1	4.194E+0	9.313E+0
-3.438E-1	4.269E+0	9.161E+0
-3.373E-1	4.311E+0	9.164E+0
-3.406E-1	4.243E+0	9.180E+0
-3.406E-1	4.305E+0	9.287E+0
-3.406E-1	4.285E+0	9.323E+0
-3.390E-1	4.253E+0	9.219E+0
-3.422E-1	4.250E+0	9.356E+0
-3.406E-1	4.169E+0	9.294E+0
-3.422E-1	4.204E+0	9.239E+0
-3.390E-1	4.272E+0	9.236E+0
-3.373E-1	4.263E+0	9.151E+0
-3.438E-1	4.230E+0	9.352E+0
-3.422E-1	4.250E+0	9.249E+0
-3.390E-1	4.269E+0	9.291E+0
-3.390E-1	4.263E+0	9.229E+0
-3.438E-1	4.318E+0	9.236E+0
-3.438E-1	4.211E+0	9.219E+0
-3.373E-1	4.143E+0	9.262E+0
-3.373E-1	4.285E+0	9.275E+0
-3.422E-1	4.243E+0	9.187E+0
-3.422E-1	4.233E+0	9.258E+0
-3.406E-1	4.214E+0	9.242E+0
-3.422E-1	4.292E+0	9.142E+0
-3.406E-1	4.269E+0	9.197E+0
-3.422E-1	4.224E+0	9.265E+0
-3.373E-1	4.276E+0	9.300E+0
-3.373E-1	4.214E+0	9.369E+0
-3.406E-1	4.259E+0	9.226E+0
-3.406E-1	4.324E+0	9.365E+0
-3.390E-1	4.237E+0	9.116E+0
-3.406E-1	4.237E+0	9.284E+0
-3.438E-1	4.227E+0	9.236E+0
-3.406E-1	4.246E+0	9.206E+0
-3.406E-1	4.276E+0	9.171E+0
-3.373E-1	4.292E+0	9.249E+0
-3.438E-1	4.207E+0	9.365E+0
-3.438E-1	4.227E+0	9.326E+0
-3.390E-1	4.246E+0	9.203E+0
-3.390E-1	4.253E+0	9.167E+0
-3.422E-1	4.233E+0	9.219E+0
-3.390E-1	4.272E+0	9.265E+0
-3.406E-1	4.289E+0	9.229E+0
-3.390E-1	4.243E+0	9.229E+0
-3.422E-1	4.237E+0	9.252E+0
-3.406E-1	4.256E+0	9.313E+0
-3.357E-1	4.259E+0	9.262E+0
-3.390E-1	4.156E+0	9.142E+0
-3.422E-1	4.211E+0	9.193E+0
-3.406E-1	4.269E+0	9.268E+0
-3.390E-1	4.259E+0	9.193E+0
-3.373E-1	4.240E+0	9.297E+0
-3.406E-1	4.191E+0	9.216E+0
-3.422E-1	4.220E+0	9.216E+0
-3.373E-1	4.327E+0	9.197E+0
-3.406E-1	4.324E+0	9.287E+0
-3.422E-1	4.285E+0	9.203E+0
-3.422E-1	4.285E+0	9.232E+0
-3.373E-1	4.201E+0	9.245E+0
-3.357E-1	4.256E+0	9.213E+0
-3.422E-1	4.256E+0	9.395E+0
-3.422E-1	4.266E+0	9.226E+0
-3.373E-1	4.169E+0	9.154E+0
-3.390E-1	4.217E+0	9.346E+0
-3.422E-1	4.318E+0	9.167E+0
-3.422E-1	4.321E+0	9.236E+0
-3.390E-1	4.240E+0	9.278E+0
-3.390E-1	4.311E+0	9.271E+0
-3.390E-1	4.178E+0	9.304E+0
-3.390E-1	4.292E+0	9.245E+0
-3.406E-1	4.276E+0	9.190E+0
-3.373E-1	4.276E+0	9.154E+0
-3.390E-1	4.220E+0	9.255E+0
-3.422E-1	4.162E+0	9.200E+0
-3.373E-1	4.324E+0	9.313E+0
-3.373E-1	4.269E+0	9.297E+0
-3.373E-1	4.276E+0	9.177E+0
-3.422E-1	4.149E+0	9.323E+0
-3.357E-1	4.211E+0	9.197E+0
-3.357E-1	4.224E+0	9.223E+0
-3.406E-1	4.211E+0	9.177E+0
-3.438E-1	4.188E+0	9.307E+0
-3.357E-1	4.305E+0	9.297E+0
-3.390E-1	4.266E+0	9.239E+0
-3.438E-1	4.308E+0	9.129E+0
-3.406E-1	4.240E+0	9.187E+0
-3.390E-1	4.292E+0	9.320E+0
-3.373E-1	4.276E+0	9.197E+0
-3.422E-1	4.253E+0	9.271E+0
-3.422E-1	4.263E+0	9.210E+0
-3.390E-1	4.169E+0	9.249E+0
-3.373E-1	4.263E+0	9.307E+0
-3.406E-1	4.237E+0	9.242E+0
-3.422E-1	4.169E+0	9.271E+0
-3.390E-1	4.240E+0	9.236E+0
-3.406E-1	4.263E+0	9.265E+0
-3.422E-1	4.240E+0	9.206E+0
-3.390E-1	4.243E+0	9.213E+0
-3.373E-1	4.302E+0	9.281E+0
-3.390E-1	4.266E+0	9.287E+0
-3.422E-1	4.230E+0	9.365E+0
-3.454E-1	4.204E+0	9.242E+0
-3.373E-1	4.250E+0	9.323E+0
-3.390E-1	4.237E+0	9.382E+0
-3.390E-1	4.250E+0	9.219E+0
-3.390E-1	4.263E+0	9.180E+0
-3.373E-1	4.256E+0	9.275E+0
-3.406E-1	4.253E+0	9.239E+0
-3.422E-1	4.276E+0	9.213E+0
-3.422E-1	4.214E+0	9.132E+0
-3.390E-1	4.253E+0	9.219E+0
-3.373E-1	4.220E+0	9.122E+0
-3.406E-1	4.198E+0	9.167E+0
-3.406E-1	4.253E+0	9.154E+0
-3.390E-1	4.227E+0	9.313E+0
-3.373E-1	4.285E+0	9.219E+0
-3.406E-1	4.302E+0	9.262E+0
-3.422E-1	4.259E+0	9.174E+0
-3.406E-1	4.214E+0	9.190E+0
-3.406E-1	4.243E+0	9.197E+0
-3.390E-1	4.243E+0	9.213E+0
-3.406E-1	4.217E+0	9.219E+0
-3.373E-1	4.220E+0	9.184E+0
-3.390E-1	4.311E+0	9.268E+0
-3.406E-1	4.295E+0	9.284E+0
-3.438E-1	4.259E+0	9.339E+0
-3.373E-1	4.295E+0	9.226E+0
-3.373E-1	4.289E+0	9.213E+0
-3.406E-1	4.233E+0	9.297E+0
-3.422E-1	4.256E+0	9.268E+0
-3.357E-1	4.227E+0	9.219E+0
-3.390E-1	4.185E+0	9.330E+0
-3.406E-1	4.204E+0	9.252E+0
-3.422E-1	4.289E+0	9.252E+0
-3.373E-1	4.224E+0	9.310E+0
-3.373E-1	4.237E+0	9.167E+0
-3.406E-1	4.250E+0	9.336E+0
-3.454E-1	4.246E+0	9.184E+0
-3.357E-1	4.289E+0	9.343E+0
-3.390E-1	4.214E+0	9.180E+0
-3.438E-1	4.240E+0	9.148E+0
-3.373E-1	4.276E+0	9.287E+0
-3.373E-1	4.233E+0	9.268E+0
-3.373E-1	4.279E+0	9.239E+0
-3.406E-1	4.207E+0	9.297E+0
-3.422E-1	4.237E+0	9.275E+0
-3.373E-1	4.217E+0	9.304E+0
-3.390E-1	4.289E+0	9.249E+0
-3.406E-1	4.292E+0	9.200E+0
-3.406E-1	4.169E+0	9.245E+0
-3.373E-1	4.237E+0	9.304E+0
-3.373E-1	4.217E+0	9.122E+0
-3.406E-1	4.340E+0	9.249E+0
-3.406E-1	4.315E+0	9.275E+0
-3.390E-1	4.253E+0	9.343E+0
-3.390E-1	4.337E+0	9.245E+0
-3.406E-1	4.269E+0	9.326E+0
-3.390E-1	4.263E+0	9.236E+0
-3.357E-1	4.272E+0	9.193E+0
-3.373E-1	4.321E+0	9.164E+0
-3.422E-1	4.250E+0	9.161E+0
-3.390E-1	4.259E+0	9.317E+0
-3.373E-1	4.253E+0	9.378E+0
-3.373E-1	4.227E+0	9.249E+0
-3.422E-1	4.207E+0	9.180E+0
-3.422E-1	4.224E+0	9.210E+0
-3.341E-1	4.230E+0	9.275E+0
-3.373E-1	4.318E+0	9.216E+0
-3.422E-1	4.259E+0	9.197E+0
-3.422E-1	4.217E+0	9.300E+0
-3.390E-1	4.337E+0	9.297E+0
-3.373E-1	4.182E+0	9.216E+0
-3.406E-1	4.250E+0	9.265E+0
-3.390E-1	4.259E+0	9.323E+0
-3.357E-1	4.308E+0	9.161E+0
-3.390E-1	4.188E+0	9.180E+0
-3.373E-1	4.217E+0	9.339E+0
-3.406E-1	4.201E+0	9.278E+0
-3.406E-1	4.282E+0	9.278E+0
-3.357E-1	4.276E+0	9.268E+0
-3.373E-1	4.224E+0	9.265E+0
-3.422E-1	4.246E+0	9.294E+0
-3.341E-1	4.194E+0	9.291E+0
-3.406E-1	4.269E+0	9.278E+0
-3.390E-1	4.224E+0	9.171E+0
-3.406E-1	4.305E+0	9.249E+0
-3.357E-1	4.256E+0	9.268E+0
-3.390E-1	4.263E+0	9.232E+0
-3.390E-1	4.165E+0	9.167E+0
-3.406E-1	4.250E+0	9.226E+0
-3.357E-1	4.211E+0	9.135E+0
-3.390E-1	4.311E+0	9.262E+0
-3.406E-1	4.146E+0	9.265E+0
-3.422E-1	4.276E+0	9.294E+0
-3.373E-1	4.259E+0	9.320E+0
-3.357E-1	4.276E+0	9.262E+0
-3.373E-1	4.230E+0	9.193E+0
-3.422E-1	4.191E+0	9.223E+0
-3.357E-1	4.185E+0	9.258E+0
-3.357E-1	4.220E+0	9.090E+0
-3.390E-1	4.246E+0	9.187E+0
-3.406E-1	4.272E+0	9.096E+0
-3.390E-1	4.194E+0	9.245E+0
-3.390E-1	4.276E+0	9.200E+0
-3.390E-1	4.253E+0	9.174E+0
-3.373E-1	4.230E+0	9.249E+0
-3.357E-1	4.246E+0	9.239E+0
-3.390E-1	4.237E+0	9.252E+0
-3.390E-1	4.159E+0	9.252E+0
-3.390E-1	4.256E+0	9.174E+0
-3.341E-1	4.302E+0	9.239E+0
-3.357E-1	4.292E+0	9.245E+0
-3.406E-1	4.269E+0	9.365E+0
-3.373E-1	4.250E+0	9.226E+0
-3.373E-1	4.220E+0	9.313E+0
-3.373E-1	4.276E+0	9.258E+0
-3.406E-1	4.224E+0	9.213E+0
-3.390E-1	4.165E+0	9.093E+0
-3.373E-1	4.292E+0	9.180E+0
-3.373E-1	4.230E+0	9.154E+0
-3.390E-1	4.217E+0	9.265E+0
-3.373E-1	4.259E+0	9.310E+0
-3.357E-1	4.298E+0	9.268E+0
-3.357E-1	4.259E+0	9.313E+0
-3.390E-1	4.259E+0	9.171E+0
-3.390E-1	4.266E+0	9.236E+0
-3.390E-1	4.282E+0	9.229E+0
-3.373E-1	4.198E+0	9.255E+0
-3.390E-1	4.178E+0	9.203E+0
-3.390E-1	4.311E+0	9.187E+0
-3.390E-1	4.188E+0	9.177E+0
-3.373E-1	4.279E+0	9.164E+0
-3.406E-1	4.211E+0	9.275E+0
-3.406E-1	4.211E+0	9.313E+0
-3.341E-1	4.240E+0	9.106E+0
-3.325E-1	4.204E+0	9.200E+0
-3.406E-1	4.246E+0	9.281E+0
-3.438E-1	4.315E+0	9.275E+0
-3.357E-1	4.246E+0	9.236E+0
-3.357E-1	4.211E+0	9.326E+0
-3.406E-1	4.318E+0	9.326E+0
-3.406E-1	4.162E+0	9.164E+0
-3.357E-1	4.295E+0	9.242E+0
-3.373E-1	4.194E+0	9.258E+0
-3.422E-1	4.178E+0	9.255E+0
-3.390E-1	4.237E+0	9.119E+0
-3.390E-1	4.233E+0	9.223E+0
-3.373E-1	4.204E+0	9.291E+0
-3.406E-1	4.198E+0	9.164E+0
-3.406E-1	4.315E+0	9.287E+0
-3.390E-1	4.266E+0	9.265E+0
-3.373E-1	4.263E+0	9.275E+0
-3.406E-1	4.259E+0	9.239E+0
-3.390E-1	4.259E+0	9.236E+0
-3.373E-1	4.289E+0	9.265E+0
-3.390E-1	4.276E+0	9.249E+0
-3.390E-1	4.188E+0	9.294E+0
-3.373E-1	4.315E+0	9.268E+0
-3.373E-1	4.263E+0	9.167E+0
-3.357E-1	4.305E+0	9.313E+0
-3.406E-1	4.253E+0	9.245E+0
-3.373E-1	4.256E+0	9.291E+0
-3.390E-1	4.289E+0	9.252E+0
-3.341E-1	4.188E+0	9.339E+0
-3.373E-1	4.182E+0	9.180E+0
-3.390E-1	4.204E+0	9.090E+0
-3.357E-1	4.253E+0	9.401E+0
-3.373E-1	4.263E+0	9.206E+0
-3.406E-1	4.240E+0	9.249E+0
-3.406E-1	4.253E+0	9.236E+0
-3.373E-1	4.347E+0	9.232E+0
-3.357E-1	4.220E+0	9.268E+0
-3.406E-1	4.169E+0	9.161E+0
-3.406E-1	4.256E+0	9.310E+0
-3.390E-1	4.263E+0	9.349E+0
-3.341E-1	4.207E+0	9.242E+0
-3.406E-1	4.282E+0	9.352E+0
-3.390E-1	4.321E+0	9.278E+0
-3.325E-1	4.169E+0	9.359E+0
-3.357E-1	4.253E+0	9.252E+0
-3.373E-1	4.321E+0	9.203E+0
-3.373E-1	4.256E+0	9.378E+0
-3.390E-1	4.302E+0	9.229E+0
-3.373E-1	4.269E+0	9.229E+0
-3.390E-1	4.289E+0	9.203E+0
-3.390E-1	4.246E+0	9.213E+0
-3.373E-1	4.298E+0	9.236E+0
-3.357E-1	4.256E+0	9.216E+0
-3.390E-1	4.227E+0	9.145E+0
-3.357E-1	4.269E+0	9.278E+0
-3.373E-1	4.266E+0	9.258E+0
-3.390E-1	4.172E+0	9.278E+0
-3.406E-1	4.185E+0	9.229E+0
-3.373E-1	4.246E+0	9.287E+0
-3.357E-1	4.285E+0	9.174E+0
-3.341E-1	4.240E+0	9.184E+0
-3.406E-1	4.185E+0	9.294E+0
-3.390E-1	4.243E+0	9.287E+0
-3.406E-1	4.285E+0	9.174E+0
-3.357E-1	4.311E+0	9.252E+0
-3.373E-1	4.263E+0	9.310E+0
-3.406E-1	4.315E+0	9.226E+0
-3.390E-1	4.224E+0	9.262E+0
-3.341E-1	4.269E+0	9.171E+0
-3.373E-1	4.182E+0	9.197E+0
-3.390E-1	4.250E+0	9.193E+0
-3.373E-1	4.207E+0	9.304E+0
-3.357E-1	4.272E+0	9.219E+0
-3.373E-1	4.269E+0	9.317E+0
-3.373E-1	4.243E+0	9.239E+0
-3.373E-1	4.279E+0	9.223E+0
-3.357E-1	4.259E+0	9.281E+0
-3.373E-1	4.227E+0	9.239E+0
-3.390E-1	4.285E+0	9.216E+0
-3.341E-1	4.282E+0	9.174E+0
-3.373E-1	4.198E+0	9.252E+0
-3.406E-1	4.256E+0	9.138E+0
-3.390E-1	4.211E+0	9.197E+0
-3.390E-1	4.250E+0	9.249E+0
-3.341E-1	4.198E+0	9.307E+0
-3.390E-1	4.289E+0	9.236E+0
-3.373E-1	4.308E+0	9.398E+0
-3.406E-1	4.217E+0	9.271E+0
-3.373E-1	4.266E+0	9.294E+0
-3.357E-1	4.204E+0	9.142E+0
-3.390E-1	4.191E+0	9.317E+0
-3.373E-1	4.220E+0	9.362E+0
[truncated: 93,953 more rows]
