# Supplementary material for: Improved ANAP incorporation and VCF analysis reveal details of P2X7 current facilitation and a limited conformational interplay between ATP binding and the intracellular ballast domain
Source: eLife. 2023 Jan 4;12:e82479. doi: 10.7554/eLife.82479 (PMC9859053; doi:10.7554/eLife.82479)
Supplement: Figure 5—source data 1. [file elife-82479-fig5-data1.zip › Figure-5_Source-data-1/D423_h26#32.csv]

-1.297E-1	7.192E+0	1.144E+1
-1.313E-1	7.335E+0	1.168E+1
-1.297E-1	7.331E+0	1.155E+1
-1.313E-1	7.257E+0	1.156E+1
-1.330E-1	7.286E+0	1.156E+1
-1.313E-1	7.380E+0	1.154E+1
-1.313E-1	7.380E+0	1.142E+1
-1.330E-1	7.267E+0	1.167E+1
-1.313E-1	7.331E+0	1.154E+1
-1.297E-1	7.309E+0	1.162E+1
-1.297E-1	7.208E+0	1.148E+1
-1.297E-1	7.237E+0	1.160E+1
-1.346E-1	7.348E+0	1.150E+1
-1.281E-1	7.325E+0	1.148E+1
-1.281E-1	7.292E+0	1.165E+1
-1.297E-1	7.286E+0	1.161E+1
-1.346E-1	7.241E+0	1.158E+1
-1.297E-1	7.273E+0	1.154E+1
-1.313E-1	7.247E+0	1.162E+1
-1.313E-1	7.260E+0	1.153E+1
-1.330E-1	7.289E+0	1.137E+1
-1.297E-1	7.224E+0	1.148E+1
-1.297E-1	7.357E+0	1.143E+1
-1.297E-1	7.331E+0	1.155E+1
-1.330E-1	7.211E+0	1.138E+1
-1.297E-1	7.370E+0	1.142E+1
-1.313E-1	7.234E+0	1.163E+1
-1.313E-1	7.318E+0	1.160E+1
-1.346E-1	7.208E+0	1.151E+1
-1.313E-1	7.312E+0	1.158E+1
-1.281E-1	7.312E+0	1.156E+1
-1.297E-1	7.370E+0	1.152E+1
-1.346E-1	7.335E+0	1.148E+1
-1.297E-1	7.312E+0	1.157E+1
-1.297E-1	7.348E+0	1.162E+1
-1.297E-1	7.354E+0	1.153E+1
-1.346E-1	7.377E+0	1.151E+1
-1.330E-1	7.299E+0	1.158E+1
-1.313E-1	7.198E+0	1.151E+1
-1.330E-1	7.322E+0	1.161E+1
-1.313E-1	7.292E+0	1.156E+1
-1.281E-1	7.267E+0	1.153E+1
-1.281E-1	7.357E+0	1.166E+1
-1.281E-1	7.302E+0	1.152E+1
-1.330E-1	7.224E+0	1.154E+1
-1.281E-1	7.247E+0	1.157E+1
-1.281E-1	7.130E+0	1.149E+1
-1.313E-1	7.341E+0	1.150E+1
-1.313E-1	7.270E+0	1.162E+1
-1.313E-1	7.377E+0	1.152E+1
-1.313E-1	7.338E+0	1.153E+1
-1.330E-1	7.387E+0	1.160E+1
-1.362E-1	7.351E+0	1.150E+1
-1.281E-1	7.377E+0	1.145E+1
-1.297E-1	7.396E+0	1.147E+1
-1.297E-1	7.279E+0	1.160E+1
-1.313E-1	7.289E+0	1.150E+1
-1.313E-1	7.296E+0	1.151E+1
-1.313E-1	7.351E+0	1.152E+1
-1.313E-1	7.279E+0	1.135E+1
-1.330E-1	7.237E+0	1.159E+1
-1.313E-1	7.270E+0	1.157E+1
-1.297E-1	7.357E+0	1.151E+1
-1.281E-1	7.179E+0	1.159E+1
-1.313E-1	7.182E+0	1.156E+1
-1.297E-1	7.221E+0	1.143E+1
-1.330E-1	7.254E+0	1.161E+1
-1.313E-1	7.305E+0	1.150E+1
-1.346E-1	7.208E+0	1.155E+1
-1.330E-1	7.380E+0	1.143E+1
-1.297E-1	7.335E+0	1.158E+1
-1.362E-1	7.192E+0	1.136E+1
-1.330E-1	7.247E+0	1.157E+1
-1.330E-1	7.198E+0	1.164E+1
-1.281E-1	7.267E+0	1.141E+1
-1.313E-1	7.218E+0	1.150E+1
-1.330E-1	7.263E+0	1.158E+1
-1.281E-1	7.299E+0	1.148E+1
-1.313E-1	7.247E+0	1.146E+1
-1.313E-1	7.286E+0	1.156E+1
-1.330E-1	7.276E+0	1.137E+1
-1.297E-1	7.364E+0	1.156E+1
-1.281E-1	7.218E+0	1.159E+1
-1.297E-1	7.432E+0	1.158E+1
-1.330E-1	7.192E+0	1.149E+1
-1.313E-1	7.237E+0	1.159E+1
-1.297E-1	7.163E+0	1.158E+1
-1.330E-1	7.279E+0	1.144E+1
-1.313E-1	7.270E+0	1.157E+1
-1.313E-1	7.289E+0	1.160E+1
-1.313E-1	7.218E+0	1.149E+1
-1.313E-1	7.312E+0	1.156E+1
-1.330E-1	7.299E+0	1.162E+1
-1.297E-1	7.270E+0	1.160E+1
-1.281E-1	7.354E+0	1.155E+1
-1.313E-1	7.322E+0	1.157E+1
-1.346E-1	7.331E+0	1.151E+1
-1.297E-1	7.215E+0	1.148E+1
-1.330E-1	7.286E+0	1.160E+1
-1.297E-1	7.331E+0	1.143E+1
-1.330E-1	7.380E+0	1.152E+1
-1.346E-1	7.234E+0	1.148E+1
-1.281E-1	7.247E+0	1.156E+1
-1.265E-1	7.338E+0	1.150E+1
-1.330E-1	7.276E+0	1.145E+1
-1.281E-1	7.367E+0	1.154E+1
-1.265E-1	7.267E+0	1.132E+1
-1.330E-1	7.286E+0	1.160E+1
-1.297E-1	7.228E+0	1.156E+1
-1.330E-1	7.276E+0	1.146E+1
-1.297E-1	7.276E+0	1.151E+1
-1.313E-1	7.318E+0	1.143E+1
-1.313E-1	7.315E+0	1.145E+1
-1.313E-1	7.322E+0	1.157E+1
-1.265E-1	7.250E+0	1.155E+1
-1.313E-1	7.296E+0	1.154E+1
-1.313E-1	7.283E+0	1.168E+1
-1.330E-1	7.241E+0	1.141E+1
-1.297E-1	7.289E+0	1.150E+1
-1.313E-1	7.241E+0	1.144E+1
-1.297E-1	7.244E+0	1.154E+1
-1.281E-1	7.221E+0	1.161E+1
-1.281E-1	7.247E+0	1.158E+1
-1.297E-1	7.292E+0	1.154E+1
-1.346E-1	7.348E+0	1.150E+1
-1.313E-1	7.309E+0	1.154E+1
-1.281E-1	7.299E+0	1.146E+1
-1.297E-1	7.267E+0	1.153E+1
-1.346E-1	7.289E+0	1.158E+1
-1.297E-1	7.299E+0	1.155E+1
-1.281E-1	7.247E+0	1.157E+1
-1.330E-1	7.267E+0	1.149E+1
-1.362E-1	7.289E+0	1.146E+1
-1.313E-1	7.176E+0	1.158E+1
-1.281E-1	7.270E+0	1.155E+1
-1.297E-1	7.270E+0	1.145E+1
-1.330E-1	7.335E+0	1.157E+1
-1.281E-1	7.338E+0	1.139E+1
-1.281E-1	7.276E+0	1.146E+1
-1.313E-1	7.335E+0	1.165E+1
-1.313E-1	7.250E+0	1.159E+1
-1.297E-1	7.325E+0	1.146E+1
-1.281E-1	7.208E+0	1.149E+1
-1.297E-1	7.328E+0	1.147E+1
-1.330E-1	7.383E+0	1.149E+1
-1.313E-1	7.364E+0	1.150E+1
-1.297E-1	7.182E+0	1.158E+1
-1.297E-1	7.257E+0	1.151E+1
-1.313E-1	7.276E+0	1.146E+1
-1.313E-1	7.289E+0	1.158E+1
-1.265E-1	7.267E+0	1.151E+1
-1.297E-1	7.403E+0	1.154E+1
-1.330E-1	7.309E+0	1.163E+1
-1.297E-1	7.279E+0	1.165E+1
-1.297E-1	7.286E+0	1.155E+1
-1.313E-1	7.279E+0	1.151E+1
-1.346E-1	7.312E+0	1.147E+1
-1.313E-1	7.215E+0	1.145E+1
-1.281E-1	7.254E+0	1.153E+1
-1.330E-1	7.354E+0	1.159E+1
-1.346E-1	7.283E+0	1.161E+1
-1.313E-1	7.296E+0	1.153E+1
-1.281E-1	7.263E+0	1.151E+1
-1.313E-1	7.312E+0	1.152E+1
-1.346E-1	7.283E+0	1.159E+1
-1.346E-1	7.341E+0	1.150E+1
-1.297E-1	7.302E+0	1.143E+1
-1.313E-1	7.234E+0	1.149E+1
-1.313E-1	7.273E+0	1.147E+1
-1.297E-1	7.263E+0	1.166E+1
-1.281E-1	7.244E+0	1.145E+1
-1.297E-1	7.348E+0	1.153E+1
-1.330E-1	7.331E+0	1.151E+1
-1.313E-1	7.309E+0	1.151E+1
-1.265E-1	7.279E+0	1.143E+1
-1.313E-1	7.286E+0	1.152E+1
-1.313E-1	7.331E+0	1.159E+1
-1.313E-1	7.367E+0	1.168E+1
-1.297E-1	7.357E+0	1.137E+1
-1.330E-1	7.221E+0	1.145E+1
-1.330E-1	7.302E+0	1.168E+1
-1.281E-1	7.234E+0	1.167E+1
-1.297E-1	7.273E+0	1.151E+1
-1.281E-1	7.257E+0	1.154E+1
-1.313E-1	7.328E+0	1.152E+1
-1.281E-1	7.292E+0	1.167E+1
-1.281E-1	7.254E+0	1.165E+1
-1.330E-1	7.312E+0	1.158E+1
-1.346E-1	7.254E+0	1.158E+1
-1.297E-1	7.283E+0	1.143E+1
-1.297E-1	7.335E+0	1.148E+1
-1.297E-1	7.335E+0	1.143E+1
-1.346E-1	7.250E+0	1.151E+1
-1.330E-1	7.276E+0	1.147E+1
-1.297E-1	7.396E+0	1.149E+1
-1.297E-1	7.299E+0	1.161E+1
-1.313E-1	7.270E+0	1.143E+1
-1.330E-1	7.182E+0	1.146E+1
-1.297E-1	7.244E+0	1.145E+1
-1.313E-1	7.273E+0	1.145E+1
-1.313E-1	7.364E+0	1.156E+1
-1.313E-1	7.354E+0	1.150E+1
-1.265E-1	7.224E+0	1.154E+1
-1.281E-1	7.127E+0	1.147E+1
-1.313E-1	7.244E+0	1.143E+1
-1.297E-1	7.312E+0	1.149E+1
-1.281E-1	7.215E+0	1.140E+1
-1.313E-1	7.254E+0	1.147E+1
-1.346E-1	7.198E+0	1.150E+1
-1.281E-1	7.254E+0	1.158E+1
-1.297E-1	7.231E+0	1.151E+1
-1.313E-1	7.289E+0	1.140E+1
-1.346E-1	7.283E+0	1.152E+1
-1.313E-1	7.289E+0	1.153E+1
-1.265E-1	7.231E+0	1.148E+1
-1.265E-1	7.364E+0	1.151E+1
-1.330E-1	7.383E+0	1.147E+1
-1.297E-1	7.331E+0	1.142E+1
-1.265E-1	7.292E+0	1.138E+1
-1.297E-1	7.273E+0	1.150E+1
-1.313E-1	7.273E+0	1.134E+1
-1.346E-1	7.215E+0	1.153E+1
-1.265E-1	7.276E+0	1.162E+1
-1.330E-1	7.383E+0	1.149E+1
-1.330E-1	7.351E+0	1.149E+1
-1.330E-1	7.189E+0	1.139E+1
-1.297E-1	7.351E+0	1.150E+1
-1.313E-1	7.292E+0	1.149E+1
-1.313E-1	7.172E+0	1.143E+1
-1.297E-1	7.192E+0	1.149E+1
-1.313E-1	7.361E+0	1.142E+1
-1.313E-1	7.309E+0	1.151E+1
-1.297E-1	7.361E+0	1.157E+1
-1.330E-1	7.315E+0	1.158E+1
-1.313E-1	7.325E+0	1.140E+1
-1.313E-1	7.254E+0	1.157E+1
-1.330E-1	7.218E+0	1.140E+1
-1.297E-1	7.202E+0	1.151E+1
-1.297E-1	7.377E+0	1.136E+1
-1.313E-1	7.296E+0	1.136E+1
-1.346E-1	7.325E+0	1.142E+1
-1.281E-1	7.309E+0	1.155E+1
-1.297E-1	7.254E+0	1.142E+1
-1.313E-1	7.195E+0	1.163E+1
-1.346E-1	7.289E+0	1.153E+1
-1.313E-1	7.192E+0	1.149E+1
-1.313E-1	7.364E+0	1.139E+1
-1.281E-1	7.267E+0	1.143E+1
-1.330E-1	7.296E+0	1.155E+1
-1.313E-1	7.322E+0	1.153E+1
-1.297E-1	7.309E+0	1.159E+1
-1.297E-1	7.228E+0	1.143E+1
-1.313E-1	7.260E+0	1.167E+1
-1.297E-1	7.309E+0	1.160E+1
-1.265E-1	7.182E+0	1.145E+1
-1.297E-1	7.231E+0	1.157E+1
-1.362E-1	7.289E+0	1.155E+1
-1.313E-1	7.299E+0	1.149E+1
-1.265E-1	7.267E+0	1.138E+1
-1.281E-1	7.257E+0	1.146E+1
-1.346E-1	7.257E+0	1.154E+1
-1.281E-1	7.185E+0	1.143E+1
-1.297E-1	7.228E+0	1.155E+1
-1.297E-1	7.325E+0	1.151E+1
-1.346E-1	7.351E+0	1.152E+1
-1.313E-1	7.257E+0	1.147E+1
-1.265E-1	7.260E+0	1.160E+1
-1.313E-1	7.302E+0	1.149E+1
-1.313E-1	7.250E+0	1.150E+1
-1.313E-1	7.273E+0	1.149E+1
-1.297E-1	7.234E+0	1.150E+1
-1.281E-1	7.286E+0	1.135E+1
-1.313E-1	7.296E+0	1.155E+1
-1.281E-1	7.276E+0	1.148E+1
-1.313E-1	7.283E+0	1.142E+1
-1.313E-1	7.237E+0	1.143E+1
-1.313E-1	7.325E+0	1.153E+1
-1.313E-1	7.357E+0	1.152E+1
-1.281E-1	7.305E+0	1.152E+1
-1.281E-1	7.296E+0	1.142E+1
-1.330E-1	7.328E+0	1.142E+1
-1.330E-1	7.270E+0	1.140E+1
-1.265E-1	7.364E+0	1.151E+1
-1.313E-1	7.315E+0	1.131E+1
-1.313E-1	7.335E+0	1.140E+1
-1.281E-1	7.348E+0	1.146E+1
-1.281E-1	7.344E+0	1.154E+1
-1.297E-1	7.312E+0	1.156E+1
-1.346E-1	7.257E+0	1.147E+1
-1.281E-1	7.309E+0	1.157E+1
-1.330E-1	7.286E+0	1.149E+1
-1.297E-1	7.260E+0	1.159E+1
-1.297E-1	7.322E+0	1.151E+1
-1.297E-1	7.257E+0	1.152E+1
-1.297E-1	7.335E+0	1.135E+1
-1.330E-1	7.263E+0	1.153E+1
-1.313E-1	7.218E+0	1.148E+1
-1.313E-1	7.215E+0	1.138E+1
-1.281E-1	7.260E+0	1.146E+1
-1.281E-1	7.247E+0	1.150E+1
-1.265E-1	7.357E+0	1.148E+1
-1.281E-1	7.286E+0	1.153E+1
-1.265E-1	7.286E+0	1.146E+1
-1.297E-1	7.302E+0	1.149E+1
-1.313E-1	7.224E+0	1.139E+1
-1.313E-1	7.257E+0	1.155E+1
-1.281E-1	7.419E+0	1.133E+1
-1.281E-1	7.341E+0	1.130E+1
-1.330E-1	7.215E+0	1.148E+1
-1.297E-1	7.172E+0	1.151E+1
-1.297E-1	7.302E+0	1.151E+1
-1.313E-1	7.241E+0	1.148E+1
-1.313E-1	7.121E+0	1.139E+1
-1.346E-1	7.351E+0	1.141E+1
-1.297E-1	7.205E+0	1.148E+1
-1.346E-1	7.211E+0	1.143E+1
-1.330E-1	7.273E+0	1.149E+1
-1.297E-1	7.263E+0	1.147E+1
-1.281E-1	7.241E+0	1.148E+1
-1.313E-1	7.237E+0	1.143E+1
-1.313E-1	7.263E+0	1.148E+1
-1.297E-1	7.247E+0	1.135E+1
-1.265E-1	7.218E+0	1.146E+1
-1.330E-1	7.400E+0	1.153E+1
-1.346E-1	7.231E+0	1.144E+1
-1.313E-1	7.234E+0	1.155E+1
-1.297E-1	7.241E+0	1.143E+1
-1.297E-1	7.289E+0	1.150E+1
-1.346E-1	7.344E+0	1.143E+1
-1.313E-1	7.257E+0	1.147E+1
-1.265E-1	7.302E+0	1.148E+1
-1.281E-1	7.318E+0	1.155E+1
-1.297E-1	7.276E+0	1.152E+1
-1.313E-1	7.325E+0	1.137E+1
-1.281E-1	7.270E+0	1.158E+1
-1.281E-1	7.328E+0	1.146E+1
-1.330E-1	7.331E+0	1.144E+1
-1.297E-1	7.254E+0	1.143E+1
-1.281E-1	7.143E+0	1.146E+1
-1.297E-1	7.257E+0	1.143E+1
-1.297E-1	7.292E+0	1.140E+1
-1.281E-1	7.247E+0	1.144E+1
-1.281E-1	7.250E+0	1.147E+1
-1.297E-1	7.309E+0	1.144E+1
-1.313E-1	7.305E+0	1.155E+1
-1.297E-1	7.315E+0	1.150E+1
-1.297E-1	7.211E+0	1.155E+1
-1.297E-1	7.296E+0	1.147E+1
-1.330E-1	7.208E+0	1.142E+1
-1.297E-1	7.234E+0	1.154E+1
-1.297E-1	7.309E+0	1.154E+1
-1.281E-1	7.331E+0	1.150E+1
-1.297E-1	7.198E+0	1.129E+1
-1.297E-1	7.348E+0	1.144E+1
-1.281E-1	7.244E+0	1.143E+1
-1.281E-1	7.273E+0	1.159E+1
-1.313E-1	7.254E+0	1.161E+1
-1.330E-1	7.276E+0	1.152E+1
-1.346E-1	7.276E+0	1.149E+1
-1.281E-1	7.241E+0	1.142E+1
-1.313E-1	7.361E+0	1.136E+1
-1.330E-1	7.267E+0	1.149E+1
-1.265E-1	7.296E+0	1.145E+1
-1.297E-1	7.215E+0	1.143E+1
-1.313E-1	7.312E+0	1.155E+1
-1.330E-1	7.276E+0	1.141E+1
-1.297E-1	7.224E+0	1.130E+1
-1.313E-1	7.315E+0	1.154E+1
-1.313E-1	7.263E+0	1.148E+1
-1.297E-1	7.325E+0	1.162E+1
-1.281E-1	7.130E+0	1.137E+1
-1.297E-1	7.263E+0	1.141E+1
-1.313E-1	7.305E+0	1.142E+1
-1.297E-1	7.338E+0	1.137E+1
-1.265E-1	7.305E+0	1.148E+1
-1.281E-1	7.305E+0	1.153E+1
-1.346E-1	7.283E+0	1.146E+1
-1.297E-1	7.299E+0	1.157E+1
-1.297E-1	7.325E+0	1.136E+1
-1.313E-1	7.267E+0	1.140E+1
-1.330E-1	7.344E+0	1.141E+1
-1.313E-1	7.289E+0	1.141E+1
-1.265E-1	7.263E+0	1.150E+1
-1.297E-1	7.302E+0	1.142E+1
-1.313E-1	7.221E+0	1.151E+1
-1.281E-1	7.357E+0	1.143E+1
-1.281E-1	7.338E+0	1.145E+1
-1.297E-1	7.351E+0	1.148E+1
-1.330E-1	7.357E+0	1.149E+1
-1.313E-1	7.409E+0	1.148E+1
-1.297E-1	7.267E+0	1.161E+1
-1.313E-1	7.247E+0	1.155E+1
-1.297E-1	7.328E+0	1.148E+1
-1.313E-1	7.263E+0	1.147E+1
-1.281E-1	7.263E+0	1.157E+1
-1.297E-1	7.325E+0	1.140E+1
-1.330E-1	7.172E+0	1.152E+1
-1.313E-1	7.276E+0	1.145E+1
-1.265E-1	7.202E+0	1.147E+1
-1.265E-1	7.279E+0	1.149E+1
-1.330E-1	7.234E+0	1.141E+1
-1.313E-1	7.357E+0	1.144E+1
-1.281E-1	7.185E+0	1.150E+1
-1.281E-1	7.244E+0	1.132E+1
-1.313E-1	7.273E+0	1.148E+1
-1.313E-1	7.250E+0	1.149E+1
-1.281E-1	7.221E+0	1.155E+1
-1.313E-1	7.202E+0	1.145E+1
-1.313E-1	7.215E+0	1.148E+1
-1.297E-1	7.283E+0	1.141E+1
-1.281E-1	7.192E+0	1.149E+1
-1.330E-1	7.218E+0	1.137E+1
-1.330E-1	7.286E+0	1.146E+1
-1.297E-1	7.328E+0	1.139E+1
-1.297E-1	7.192E+0	1.156E+1
-1.281E-1	7.312E+0	1.141E+1
-1.313E-1	7.215E+0	1.138E+1
-1.313E-1	7.267E+0	1.140E+1
-1.297E-1	7.380E+0	1.136E+1
-1.313E-1	7.163E+0	1.148E+1
-1.330E-1	7.338E+0	1.148E+1
-1.297E-1	7.289E+0	1.134E+1
-1.281E-1	7.247E+0	1.144E+1
-1.297E-1	7.267E+0	1.151E+1
-1.297E-1	7.205E+0	1.140E+1
-1.281E-1	7.367E+0	1.141E+1
-1.281E-1	7.286E+0	1.142E+1
-1.330E-1	7.163E+0	1.141E+1
-1.313E-1	7.279E+0	1.149E+1
-1.330E-1	7.224E+0	1.141E+1
-1.281E-1	7.195E+0	1.151E+1
-1.297E-1	7.205E+0	1.142E+1
-1.330E-1	7.260E+0	1.136E+1
-1.297E-1	7.279E+0	1.145E+1
-1.249E-1	7.299E+0	1.148E+1
-1.313E-1	7.338E+0	1.145E+1
-1.313E-1	7.305E+0	1.145E+1
-1.281E-1	7.218E+0	1.145E+1
-1.281E-1	7.267E+0	1.143E+1
-1.297E-1	7.344E+0	1.145E+1
-1.313E-1	7.263E+0	1.145E+1
-1.297E-1	7.267E+0	1.143E+1
-1.297E-1	7.211E+0	1.146E+1
-1.297E-1	7.335E+0	1.144E+1
-1.346E-1	7.172E+0	1.154E+1
-1.313E-1	7.241E+0	1.148E+1
-1.281E-1	7.354E+0	1.138E+1
-1.313E-1	7.267E+0	1.129E+1
-1.330E-1	7.224E+0	1.159E+1
-1.313E-1	7.211E+0	1.137E+1
-1.313E-1	7.143E+0	1.133E+1
-1.313E-1	7.335E+0	1.143E+1
-1.346E-1	7.315E+0	1.146E+1
-1.313E-1	7.305E+0	1.153E+1
-1.313E-1	7.198E+0	1.144E+1
-1.313E-1	7.244E+0	1.149E+1
-1.313E-1	7.331E+0	1.141E+1
-1.297E-1	7.302E+0	1.120E+1
-1.281E-1	7.270E+0	1.144E+1
-1.265E-1	7.279E+0	1.139E+1
-1.313E-1	7.143E+0	1.138E+1
-1.313E-1	7.325E+0	1.138E+1
-1.281E-1	7.299E+0	1.154E+1
-1.281E-1	7.231E+0	1.146E+1
-1.313E-1	7.286E+0	1.143E+1
-1.297E-1	7.108E+0	1.145E+1
-1.313E-1	7.318E+0	1.142E+1
-1.313E-1	7.215E+0	1.145E+1
-1.313E-1	7.202E+0	1.145E+1
-1.330E-1	7.279E+0	1.128E+1
-1.281E-1	7.312E+0	1.134E+1
-1.281E-1	7.276E+0	1.141E+1
-1.297E-1	7.331E+0	1.134E+1
-1.297E-1	7.374E+0	1.143E+1
-1.313E-1	7.237E+0	1.143E+1
-1.313E-1	7.254E+0	1.132E+1
-1.330E-1	7.289E+0	1.169E+1
-1.297E-1	7.267E+0	1.146E+1
-1.297E-1	7.237E+0	1.149E+1
-1.297E-1	7.315E+0	1.148E+1
-1.330E-1	7.172E+0	1.150E+1
-1.330E-1	7.289E+0	1.143E+1
-1.281E-1	7.250E+0	1.139E+1
-1.313E-1	7.176E+0	1.154E+1
-1.281E-1	7.276E+0	1.145E+1
-1.313E-1	7.247E+0	1.160E+1
-1.297E-1	7.250E+0	1.141E+1
-1.281E-1	7.270E+0	1.151E+1
-1.313E-1	7.292E+0	1.142E+1
-1.297E-1	7.237E+0	1.144E+1
-1.265E-1	7.189E+0	1.138E+1
-1.297E-1	7.331E+0	1.154E+1
-1.346E-1	7.211E+0	1.132E+1
-1.297E-1	7.228E+0	1.157E+1
-1.297E-1	7.195E+0	1.141E+1
-1.297E-1	7.331E+0	1.145E+1
-1.330E-1	7.270E+0	1.138E+1
-1.330E-1	7.228E+0	1.146E+1
-1.265E-1	7.331E+0	1.145E+1
-1.313E-1	7.292E+0	1.133E+1
-1.313E-1	7.318E+0	1.134E+1
-1.313E-1	7.325E+0	1.139E+1
-1.313E-1	7.289E+0	1.143E+1
-1.297E-1	7.159E+0	1.145E+1
-1.297E-1	7.276E+0	1.131E+1
-1.297E-1	7.241E+0	1.142E+1
-1.297E-1	7.273E+0	1.141E+1
-1.281E-1	7.273E+0	1.138E+1
-1.313E-1	7.318E+0	1.145E+1
-1.313E-1	7.354E+0	1.143E+1
-1.281E-1	7.228E+0	1.134E+1
-1.297E-1	7.150E+0	1.137E+1
-1.297E-1	7.137E+0	1.139E+1
-1.265E-1	7.328E+0	1.155E+1
-1.265E-1	7.322E+0	1.141E+1
-1.281E-1	7.169E+0	1.142E+1
-1.297E-1	7.228E+0	1.141E+1
-1.265E-1	7.166E+0	1.138E+1
-1.265E-1	7.257E+0	1.149E+1
-1.330E-1	7.189E+0	1.141E+1
-1.330E-1	7.380E+0	1.144E+1
-1.346E-1	7.289E+0	1.142E+1
-1.281E-1	7.296E+0	1.142E+1
-1.265E-1	7.302E+0	1.134E+1
-1.313E-1	7.247E+0	1.144E+1
-1.297E-1	7.195E+0	1.126E+1
-1.297E-1	7.318E+0	1.158E+1
-1.297E-1	7.273E+0	1.136E+1
-1.313E-1	7.192E+0	1.147E+1
-1.297E-1	7.341E+0	1.143E+1
-1.297E-1	7.270E+0	1.125E+1
-1.281E-1	7.254E+0	1.146E+1
-1.297E-1	7.305E+0	1.155E+1
-1.313E-1	7.257E+0	1.149E+1
-1.313E-1	7.276E+0	1.148E+1
-1.281E-1	7.322E+0	1.150E+1
-1.313E-1	7.127E+0	1.150E+1
-1.313E-1	7.176E+0	1.146E+1
-1.281E-1	7.260E+0	1.139E+1
-1.297E-1	7.270E+0	1.139E+1
-1.330E-1	7.283E+0	1.145E+1
-1.297E-1	7.305E+0	1.151E+1
-1.281E-1	7.335E+0	1.133E+1
-1.297E-1	7.140E+0	1.142E+1
-1.346E-1	7.221E+0	1.136E+1
-1.313E-1	7.302E+0	1.149E+1
-1.265E-1	7.263E+0	1.131E+1
-1.313E-1	7.309E+0	1.135E+1
-1.313E-1	7.208E+0	1.145E+1
-1.297E-1	7.198E+0	1.144E+1
-1.265E-1	7.292E+0	1.149E+1
-1.297E-1	7.364E+0	1.131E+1
-1.330E-1	7.205E+0	1.154E+1
-1.313E-1	7.322E+0	1.146E+1
-1.265E-1	7.237E+0	1.140E+1
-1.297E-1	7.234E+0	1.139E+1
-1.330E-1	7.283E+0	1.135E+1
-1.297E-1	7.309E+0	1.138E+1
-1.297E-1	7.228E+0	1.148E+1
-1.313E-1	7.361E+0	1.143E+1
-1.330E-1	7.202E+0	1.127E+1
-1.313E-1	7.241E+0	1.143E+1
-1.281E-1	7.244E+0	1.115E+1
-1.297E-1	7.292E+0	1.150E+1
-1.330E-1	7.283E+0	1.150E+1
-1.313E-1	7.351E+0	1.147E+1
-1.249E-1	7.234E+0	1.131E+1
-1.330E-1	7.328E+0	1.152E+1
-1.330E-1	7.237E+0	1.150E+1
-1.281E-1	7.237E+0	1.141E+1
-1.297E-1	7.322E+0	1.137E+1
-1.281E-1	7.331E+0	1.148E+1
-1.297E-1	7.309E+0	1.138E+1
-1.297E-1	7.315E+0	1.144E+1
-1.297E-1	7.286E+0	1.153E+1
-1.265E-1	7.195E+0	1.141E+1
-1.313E-1	7.374E+0	1.149E+1
-1.313E-1	7.273E+0	1.133E+1
-1.281E-1	7.241E+0	1.145E+1
-1.297E-1	7.302E+0	1.150E+1
-1.313E-1	7.296E+0	1.153E+1
-1.281E-1	7.202E+0	1.132E+1
-1.281E-1	7.292E+0	1.135E+1
-1.297E-1	7.237E+0	1.141E+1
-1.330E-1	7.318E+0	1.128E+1
-1.330E-1	7.228E+0	1.140E+1
-1.265E-1	7.137E+0	1.155E+1
-1.281E-1	7.250E+0	1.129E+1
-1.313E-1	7.218E+0	1.141E+1
-1.297E-1	7.406E+0	1.137E+1
-1.281E-1	7.263E+0	1.155E+1
-1.281E-1	7.312E+0	1.147E+1
-1.330E-1	7.292E+0	1.130E+1
-1.297E-1	7.215E+0	1.135E+1
-1.249E-1	7.215E+0	1.143E+1
-1.281E-1	7.344E+0	1.139E+1
-1.330E-1	7.292E+0	1.154E+1
-1.281E-1	7.260E+0	1.150E+1
-1.281E-1	7.211E+0	1.148E+1
-1.281E-1	7.166E+0	1.142E+1
-1.313E-1	7.241E+0	1.136E+1
-1.313E-1	7.237E+0	1.127E+1
-1.313E-1	7.309E+0	1.155E+1
-1.313E-1	7.263E+0	1.144E+1
-1.313E-1	7.211E+0	1.149E+1
-1.330E-1	7.182E+0	1.147E+1
-1.313E-1	7.302E+0	1.141E+1
-1.281E-1	7.393E+0	1.163E+1
-1.297E-1	7.198E+0	1.146E+1
-1.297E-1	7.286E+0	1.145E+1
-1.281E-1	7.289E+0	1.143E+1
-1.281E-1	7.322E+0	1.129E+1
-1.281E-1	7.244E+0	1.136E+1
-1.313E-1	7.276E+0	1.141E+1
-1.281E-1	7.309E+0	1.141E+1
-1.281E-1	7.292E+0	1.135E+1
-1.330E-1	7.283E+0	1.151E+1
-1.281E-1	7.296E+0	1.147E+1
-1.249E-1	7.234E+0	1.140E+1
-1.297E-1	7.189E+0	1.135E+1
-1.330E-1	7.254E+0	1.150E+1
-1.297E-1	7.305E+0	1.138E+1
-1.297E-1	7.260E+0	1.140E+1
-1.297E-1	7.312E+0	1.136E+1
-1.313E-1	7.328E+0	1.146E+1
-1.313E-1	7.257E+0	1.127E+1
-1.297E-1	7.412E+0	1.140E+1
-1.281E-1	7.179E+0	1.132E+1
-1.297E-1	7.283E+0	1.146E+1
-1.297E-1	7.205E+0	1.149E+1
-1.313E-1	7.263E+0	1.151E+1
-1.313E-1	7.283E+0	1.153E+1
-1.297E-1	7.237E+0	1.133E+1
-1.281E-1	7.292E+0	1.134E+1
-1.281E-1	7.390E+0	1.133E+1
-1.313E-1	7.305E+0	1.140E+1
-1.313E-1	7.179E+0	1.141E+1
-1.313E-1	7.312E+0	1.134E+1
-1.281E-1	7.419E+0	1.155E+1
-1.265E-1	7.380E+0	1.134E+1
-1.330E-1	7.354E+0	1.144E+1
-1.297E-1	7.341E+0	1.157E+1
-1.297E-1	7.315E+0	1.132E+1
-1.297E-1	7.305E+0	1.152E+1
-1.297E-1	7.406E+0	1.134E+1
-1.281E-1	7.325E+0	1.138E+1
-1.265E-1	7.215E+0	1.148E+1
-1.281E-1	7.312E+0	1.141E+1
-1.313E-1	7.296E+0	1.136E+1
-1.313E-1	7.260E+0	1.130E+1
-1.265E-1	7.312E+0	1.136E+1
-1.313E-1	7.185E+0	1.140E+1
-1.297E-1	7.283E+0	1.133E+1
-1.281E-1	7.257E+0	1.139E+1
-1.281E-1	7.247E+0	1.134E+1
-1.313E-1	7.244E+0	1.143E+1
-1.297E-1	7.292E+0	1.146E+1
-1.313E-1	7.231E+0	1.142E+1
-1.281E-1	7.208E+0	1.147E+1
-1.330E-1	7.156E+0	1.143E+1
-1.297E-1	7.244E+0	1.146E+1
-1.297E-1	7.289E+0	1.135E+1
-1.265E-1	7.257E+0	1.144E+1
-1.313E-1	7.286E+0	1.145E+1
-1.330E-1	7.231E+0	1.147E+1
-1.313E-1	7.318E+0	1.131E+1
-1.297E-1	7.169E+0	1.138E+1
-1.297E-1	7.279E+0	1.155E+1
-1.313E-1	7.098E+0	1.141E+1
-1.297E-1	7.153E+0	1.136E+1
-1.281E-1	7.270E+0	1.143E+1
-1.330E-1	7.296E+0	1.155E+1
-1.330E-1	7.331E+0	1.137E+1
-1.313E-1	7.234E+0	1.132E+1
-1.297E-1	7.254E+0	1.137E+1
-1.281E-1	7.179E+0	1.137E+1
-1.297E-1	7.331E+0	1.135E+1
-1.330E-1	7.273E+0	1.145E+1
-1.297E-1	7.257E+0	1.131E+1
-1.297E-1	7.273E+0	1.143E+1
-1.297E-1	7.244E+0	1.130E+1
-1.297E-1	7.254E+0	1.152E+1
-1.313E-1	7.241E+0	1.131E+1
-1.281E-1	7.179E+0	1.131E+1
-1.330E-1	7.215E+0	1.130E+1
-1.313E-1	7.208E+0	1.129E+1
-1.265E-1	7.357E+0	1.136E+1
-1.297E-1	7.260E+0	1.151E+1
-1.297E-1	7.250E+0	1.139E+1
-1.297E-1	7.257E+0	1.145E+1
-1.281E-1	7.322E+0	1.144E+1
-1.281E-1	7.335E+0	1.135E+1
-1.313E-1	7.267E+0	1.140E+1
-1.281E-1	7.182E+0	1.138E+1
-1.281E-1	7.153E+0	1.137E+1
-1.265E-1	7.176E+0	1.147E+1
-1.346E-1	7.195E+0	1.133E+1
-1.297E-1	7.315E+0	1.144E+1
-1.297E-1	7.237E+0	1.145E+1
-1.297E-1	7.286E+0	1.125E+1
-1.297E-1	7.176E+0	1.138E+1
-1.297E-1	7.114E+0	1.146E+1
-1.281E-1	7.338E+0	1.142E+1
-1.281E-1	7.260E+0	1.151E+1
-1.346E-1	7.305E+0	1.141E+1
-1.313E-1	7.305E+0	1.138E+1
-1.265E-1	7.374E+0	1.141E+1
-1.297E-1	7.218E+0	1.139E+1
-1.313E-1	7.302E+0	1.137E+1
-1.330E-1	7.166E+0	1.134E+1
-1.281E-1	7.302E+0	1.151E+1
-1.313E-1	7.270E+0	1.133E+1
-1.346E-1	7.218E+0	1.141E+1
-1.313E-1	7.286E+0	1.149E+1
-1.281E-1	7.208E+0	1.138E+1
-1.313E-1	7.241E+0	1.146E+1
-1.297E-1	7.305E+0	1.144E+1
-1.313E-1	7.254E+0	1.144E+1
-1.265E-1	7.260E+0	1.156E+1
-1.297E-1	7.279E+0	1.137E+1
-1.330E-1	7.156E+0	1.142E+1
-1.297E-1	7.202E+0	1.128E+1
-1.281E-1	7.302E+0	1.133E+1
-1.281E-1	7.169E+0	1.146E+1
-1.297E-1	7.263E+0	1.144E+1
-1.297E-1	7.273E+0	1.135E+1
-1.249E-1	7.166E+0	1.139E+1
-1.313E-1	7.237E+0	1.127E+1
-1.313E-1	7.211E+0	1.150E+1
-1.313E-1	7.247E+0	1.128E+1
-1.297E-1	7.312E+0	1.149E+1
-1.297E-1	7.192E+0	1.143E+1
-1.313E-1	7.224E+0	1.127E+1
-1.265E-1	7.305E+0	1.146E+1
-1.265E-1	7.286E+0	1.142E+1
-1.297E-1	7.153E+0	1.147E+1
-1.313E-1	7.192E+0	1.126E+1
-1.297E-1	7.224E+0	1.150E+1
-1.313E-1	7.276E+0	1.146E+1
-1.297E-1	7.283E+0	1.143E+1
-1.313E-1	7.309E+0	1.127E+1
-1.313E-1	7.270E+0	1.140E+1
-1.265E-1	7.438E+0	1.131E+1
-1.281E-1	7.241E+0	1.147E+1
-1.297E-1	7.250E+0	1.136E+1
-1.313E-1	7.211E+0	1.142E+1
-1.297E-1	7.276E+0	1.133E+1
-1.297E-1	7.312E+0	1.147E+1
-1.313E-1	7.254E+0	1.145E+1
-1.330E-1	7.234E+0	1.131E+1
-1.265E-1	7.247E+0	1.138E+1
-1.297E-1	7.244E+0	1.137E+1
-1.330E-1	7.153E+0	1.137E+1
-1.330E-1	7.260E+0	1.147E+1
-1.297E-1	7.244E+0	1.131E+1
-1.313E-1	7.215E+0	1.134E+1
-1.330E-1	7.163E+0	1.130E+1
-1.330E-1	7.263E+0	1.145E+1
-1.297E-1	7.273E+0	1.140E+1
-1.313E-1	7.279E+0	1.146E+1
-1.313E-1	7.121E+0	1.140E+1
-1.313E-1	7.328E+0	1.142E+1
-1.297E-1	7.237E+0	1.131E+1
-1.265E-1	7.387E+0	1.141E+1
-1.297E-1	7.315E+0	1.143E+1
-1.313E-1	7.172E+0	1.136E+1
-1.297E-1	7.237E+0	1.137E+1
-1.265E-1	7.234E+0	1.146E+1
-1.313E-1	7.279E+0	1.150E+1
-1.297E-1	7.348E+0	1.144E+1
-1.265E-1	7.192E+0	1.134E+1
-1.265E-1	7.247E+0	1.152E+1
-1.313E-1	7.263E+0	1.146E+1
-1.281E-1	7.159E+0	1.119E+1
-1.281E-1	7.267E+0	1.137E+1
-1.281E-1	7.299E+0	1.140E+1
-1.330E-1	7.318E+0	1.147E+1
-1.281E-1	7.299E+0	1.145E+1
-1.249E-1	7.341E+0	1.147E+1
-1.297E-1	7.370E+0	1.141E+1
-1.330E-1	7.322E+0	1.134E+1
-1.313E-1	7.202E+0	1.143E+1
-1.281E-1	7.247E+0	1.153E+1
-1.313E-1	7.315E+0	1.143E+1
-1.281E-1	7.247E+0	1.134E+1
-1.330E-1	7.205E+0	1.131E+1
-1.313E-1	7.377E+0	1.148E+1
-1.281E-1	7.215E+0	1.147E+1
-1.330E-1	7.176E+0	1.138E+1
-1.297E-1	7.325E+0	1.134E+1
-1.265E-1	7.387E+0	1.140E+1
-1.281E-1	7.192E+0	1.136E+1
-1.330E-1	7.228E+0	1.148E+1
-1.297E-1	7.143E+0	1.140E+1
-1.281E-1	7.179E+0	1.142E+1
-1.297E-1	7.176E+0	1.133E+1
-1.330E-1	7.338E+0	1.129E+1
-1.313E-1	7.276E+0	1.137E+1
-1.297E-1	7.234E+0	1.130E+1
-1.297E-1	7.263E+0	1.131E+1
-1.346E-1	7.192E+0	1.147E+1
-1.330E-1	7.208E+0	1.147E+1
-1.297E-1	7.279E+0	1.139E+1
-1.281E-1	7.279E+0	1.147E+1
-1.346E-1	7.267E+0	1.143E+1
-1.313E-1	7.393E+0	1.148E+1
-1.281E-1	7.237E+0	1.141E+1
-1.313E-1	7.231E+0	1.135E+1
-1.330E-1	7.205E+0	1.140E+1
-1.330E-1	7.124E+0	1.138E+1
-1.297E-1	7.221E+0	1.136E+1
-1.281E-1	7.331E+0	1.138E+1
-1.313E-1	7.292E+0	1.153E+1
-1.313E-1	7.257E+0	1.141E+1
-1.281E-1	7.292E+0	1.133E+1
-1.265E-1	7.179E+0	1.135E+1
-1.330E-1	7.254E+0	1.130E+1
-1.281E-1	7.218E+0	1.129E+1
-1.265E-1	7.315E+0	1.141E+1
-1.313E-1	7.270E+0	1.130E+1
-1.313E-1	7.296E+0	1.139E+1
-1.313E-1	7.254E+0	1.143E+1
-1.281E-1	7.224E+0	1.141E+1
-1.281E-1	7.273E+0	1.156E+1
-1.313E-1	7.234E+0	1.138E+1
-1.297E-1	7.244E+0	1.127E+1
-1.265E-1	7.156E+0	1.153E+1
-1.281E-1	7.377E+0	1.135E+1
-1.313E-1	7.202E+0	1.135E+1
-1.313E-1	7.231E+0	1.131E+1
-1.281E-1	7.335E+0	1.123E+1
-1.297E-1	7.270E+0	1.141E+1
-1.313E-1	7.228E+0	1.133E+1
-1.281E-1	7.221E+0	1.132E+1
-1.313E-1	7.234E+0	1.131E+1
-1.281E-1	7.276E+0	1.146E+1
-1.313E-1	7.166E+0	1.138E+1
-1.313E-1	7.137E+0	1.130E+1
-1.297E-1	7.318E+0	1.121E+1
-1.313E-1	7.121E+0	1.143E+1
-1.313E-1	7.283E+0	1.145E+1
-1.313E-1	7.176E+0	1.142E+1
-1.281E-1	7.254E+0	1.139E+1
-1.281E-1	7.260E+0	1.126E+1
-1.313E-1	7.296E+0	1.148E+1
-1.313E-1	7.377E+0	1.141E+1
-1.297E-1	7.150E+0	1.144E+1
-1.281E-1	7.279E+0	1.138E+1
-1.330E-1	7.432E+0	1.139E+1
-1.313E-1	7.299E+0	1.155E+1
-1.297E-1	7.361E+0	1.134E+1
-1.281E-1	7.279E+0	1.141E+1
-1.297E-1	7.383E+0	1.142E+1
-1.297E-1	7.257E+0	1.133E+1
-1.265E-1	7.228E+0	1.134E+1
-1.281E-1	7.202E+0	1.145E+1
-1.297E-1	7.172E+0	1.133E+1
-1.313E-1	7.328E+0	1.150E+1
-1.297E-1	7.224E+0	1.130E+1
-1.281E-1	7.159E+0	1.156E+1
-1.313E-1	7.351E+0	1.145E+1
-1.313E-1	7.176E+0	1.137E+1
-1.297E-1	7.325E+0	1.143E+1
-1.297E-1	7.270E+0	1.137E+1
-1.330E-1	7.286E+0	1.141E+1
-1.330E-1	7.412E+0	1.139E+1
-1.297E-1	7.153E+0	1.144E+1
-1.297E-1	7.211E+0	1.138E+1
-1.330E-1	7.195E+0	1.157E+1
-1.297E-1	7.228E+0	1.139E+1
-1.281E-1	7.335E+0	1.134E+1
-1.313E-1	7.224E+0	1.137E+1
-1.313E-1	7.263E+0	1.128E+1
-1.330E-1	7.237E+0	1.136E+1
-1.297E-1	7.325E+0	1.131E+1
-1.297E-1	7.328E+0	1.140E+1
-1.330E-1	7.254E+0	1.138E+1
-1.330E-1	7.241E+0	1.134E+1
-1.281E-1	7.146E+0	1.137E+1
-1.281E-1	7.192E+0	1.143E+1
-1.313E-1	7.276E+0	1.137E+1
-1.281E-1	7.270E+0	1.150E+1
-1.281E-1	7.341E+0	1.148E+1
-1.281E-1	7.302E+0	1.132E+1
-1.330E-1	7.409E+0	1.144E+1
-1.313E-1	7.354E+0	1.132E+1
-1.313E-1	7.273E+0	1.132E+1
-1.281E-1	7.208E+0	1.149E+1
-1.346E-1	7.257E+0	1.137E+1
-1.313E-1	7.289E+0	1.127E+1
-1.297E-1	7.211E+0	1.133E+1
-1.313E-1	7.257E+0	1.148E+1
-1.330E-1	7.124E+0	1.144E+1
-1.313E-1	7.198E+0	1.139E+1
-1.297E-1	7.195E+0	1.144E+1
-1.281E-1	7.305E+0	1.138E+1
-1.281E-1	7.176E+0	1.149E+1
-1.265E-1	7.354E+0	1.137E+1
-1.281E-1	7.192E+0	1.127E+1
-1.281E-1	7.202E+0	1.138E+1
-1.330E-1	7.143E+0	1.143E+1
-1.281E-1	7.328E+0	1.132E+1
-1.265E-1	7.257E+0	1.131E+1
-1.313E-1	7.189E+0	1.122E+1
-1.346E-1	7.247E+0	1.140E+1
-1.330E-1	7.237E+0	1.146E+1
-1.281E-1	7.202E+0	1.149E+1
-1.281E-1	7.325E+0	1.143E+1
-1.313E-1	7.218E+0	1.140E+1
-1.297E-1	7.176E+0	1.132E+1
-1.281E-1	7.208E+0	1.151E+1
-1.297E-1	7.299E+0	1.134E+1
-1.297E-1	7.247E+0	1.147E+1
-1.313E-1	7.292E+0	1.131E+1
-1.297E-1	7.111E+0	1.124E+1
-1.313E-1	7.237E+0	1.139E+1
-1.330E-1	7.250E+0	1.139E+1
-1.313E-1	7.195E+0	1.135E+1
-1.297E-1	7.312E+0	1.132E+1
-1.313E-1	7.189E+0	1.143E+1
-1.297E-1	7.208E+0	1.155E+1
-1.313E-1	7.205E+0	1.138E+1
-1.313E-1	7.215E+0	1.123E+1
-1.265E-1	7.244E+0	1.130E+1
-1.330E-1	7.279E+0	1.144E+1
-1.330E-1	7.299E+0	1.141E+1
-1.281E-1	7.322E+0	1.142E+1
-1.281E-1	7.231E+0	1.145E+1
-1.330E-1	7.241E+0	1.133E+1
-1.297E-1	7.224E+0	1.134E+1
-1.281E-1	7.289E+0	1.124E+1
-1.297E-1	7.435E+0	1.140E+1
-1.281E-1	7.121E+0	1.148E+1
-1.297E-1	7.117E+0	1.151E+1
-1.265E-1	7.270E+0	1.141E+1
-1.313E-1	7.292E+0	1.145E+1
-1.330E-1	7.189E+0	1.137E+1
-1.297E-1	7.179E+0	1.140E+1
-1.281E-1	7.208E+0	1.137E+1
-1.281E-1	7.257E+0	1.134E+1
-1.313E-1	7.241E+0	1.138E+1
-1.297E-1	7.182E+0	1.133E+1
-1.281E-1	7.202E+0	1.140E+1
-1.265E-1	7.228E+0	1.122E+1
-1.297E-1	7.286E+0	1.148E+1
-1.330E-1	7.260E+0	1.131E+1
-1.281E-1	7.276E+0	1.154E+1
-1.265E-1	7.134E+0	1.131E+1
-1.313E-1	7.305E+0	1.128E+1
-1.281E-1	7.150E+0	1.131E+1
-1.297E-1	7.130E+0	1.142E+1
-1.281E-1	7.185E+0	1.133E+1
-1.297E-1	7.156E+0	1.139E+1
-1.313E-1	7.237E+0	1.155E+1
-1.265E-1	7.234E+0	1.136E+1
-1.281E-1	7.273E+0	1.124E+1
-1.313E-1	7.270E+0	1.145E+1
-1.297E-1	7.179E+0	1.142E+1
-1.281E-1	7.172E+0	1.149E+1
-1.281E-1	7.234E+0	1.134E+1
-1.313E-1	7.224E+0	1.147E+1
-1.313E-1	7.257E+0	1.148E+1
-1.313E-1	7.250E+0	1.136E+1
-1.281E-1	7.130E+0	1.151E+1
-1.313E-1	7.325E+0	1.136E+1
-1.313E-1	7.422E+0	1.135E+1
-1.297E-1	7.224E+0	1.130E+1
-1.281E-1	7.296E+0	1.140E+1
-1.330E-1	7.221E+0	1.136E+1
-1.281E-1	7.237E+0	1.139E+1
-1.265E-1	7.250E+0	1.149E+1
-1.281E-1	7.305E+0	1.131E+1
-1.330E-1	7.322E+0	1.141E+1
-1.281E-1	7.244E+0	1.138E+1
-1.281E-1	7.289E+0	1.133E+1
-1.281E-1	7.211E+0	1.147E+1
-1.313E-1	7.270E+0	1.140E+1
-1.313E-1	7.156E+0	1.155E+1
-1.297E-1	7.159E+0	1.134E+1
-1.313E-1	7.228E+0	1.125E+1
-1.313E-1	7.267E+0	1.147E+1
-1.297E-1	7.202E+0	1.142E+1
-1.297E-1	7.156E+0	1.134E+1
-1.297E-1	7.305E+0	1.138E+1
-1.330E-1	7.335E+0	1.129E+1
-1.281E-1	7.273E+0	1.129E+1
-1.265E-1	7.279E+0	1.144E+1
-1.281E-1	7.179E+0	1.130E+1
-1.281E-1	7.260E+0	1.140E+1
-1.313E-1	7.257E+0	1.131E+1
-1.265E-1	7.208E+0	1.134E+1
-1.297E-1	7.124E+0	1.125E+1
-1.330E-1	7.176E+0	1.134E+1
-1.313E-1	7.221E+0	1.147E+1
-1.313E-1	7.260E+0	1.129E+1
-1.281E-1	7.195E+0	1.135E+1
-1.330E-1	7.247E+0	1.134E+1
-1.330E-1	7.159E+0	1.140E+1
-1.281E-1	7.302E+0	1.142E+1
-1.281E-1	7.318E+0	1.153E+1
-1.281E-1	7.169E+0	1.141E+1
-1.297E-1	7.312E+0	1.140E+1
-1.265E-1	7.273E+0	1.141E+1
-1.281E-1	7.244E+0	1.146E+1
-1.313E-1	7.309E+0	1.137E+1
-1.313E-1	7.234E+0	1.114E+1
-1.265E-1	7.267E+0	1.127E+1
-1.297E-1	7.169E+0	1.132E+1
-1.313E-1	7.286E+0	1.131E+1
-1.313E-1	7.198E+0	1.142E+1
-1.281E-1	7.247E+0	1.143E+1
-1.297E-1	7.208E+0	1.127E+1
-1.313E-1	7.218E+0	1.132E+1
-1.313E-1	7.153E+0	1.129E+1
-1.297E-1	7.305E+0	1.134E+1
-1.281E-1	7.260E+0	1.141E+1
-1.297E-1	7.296E+0	1.141E+1
-1.330E-1	7.250E+0	1.149E+1
-1.281E-1	7.198E+0	1.137E+1
-1.297E-1	7.312E+0	1.131E+1
-1.313E-1	7.273E+0	1.139E+1
-1.313E-1	7.305E+0	1.143E+1
-1.297E-1	7.185E+0	1.136E+1
-1.281E-1	7.299E+0	1.150E+1
-1.297E-1	7.231E+0	1.147E+1
-1.297E-1	7.234E+0	1.139E+1
-1.265E-1	7.302E+0	1.131E+1
-1.249E-1	7.312E+0	1.143E+1
-1.330E-1	7.283E+0	1.137E+1
-1.281E-1	7.286E+0	1.137E+1
-1.297E-1	7.305E+0	1.151E+1
-1.281E-1	7.224E+0	1.140E+1
-1.297E-1	7.169E+0	1.139E+1
-1.297E-1	7.254E+0	1.131E+1
-1.249E-1	7.309E+0	1.138E+1
-1.297E-1	7.150E+0	1.144E+1
-1.297E-1	7.257E+0	1.121E+1
-1.330E-1	7.305E+0	1.136E+1
-1.297E-1	7.202E+0	1.139E+1
-1.281E-1	7.231E+0	1.137E+1
-1.281E-1	7.059E+0	1.133E+1
-1.313E-1	7.286E+0	1.147E+1
-1.281E-1	7.283E+0	1.143E+1
-1.313E-1	7.377E+0	1.126E+1
-1.281E-1	7.322E+0	1.135E+1
-1.313E-1	7.315E+0	1.126E+1
-1.249E-1	7.257E+0	1.138E+1
-1.281E-1	7.276E+0	1.125E+1
-1.281E-1	7.260E+0	1.124E+1
-1.313E-1	7.111E+0	1.126E+1
-1.281E-1	7.267E+0	1.131E+1
-1.281E-1	7.276E+0	1.150E+1
-1.330E-1	7.208E+0	1.131E+1
-1.313E-1	7.234E+0	1.150E+1
-1.281E-1	7.169E+0	1.120E+1
-1.265E-1	7.150E+0	1.137E+1
-1.313E-1	7.267E+0	1.143E+1
-1.297E-1	7.279E+0	1.129E+1
-1.281E-1	7.208E+0	1.139E+1
-1.297E-1	7.247E+0	1.141E+1
-1.313E-1	7.260E+0	1.128E+1
-1.281E-1	7.159E+0	1.146E+1
-1.297E-1	7.163E+0	1.149E+1
-1.281E-1	7.185E+0	1.145E+1
-1.313E-1	7.198E+0	1.136E+1
-1.313E-1	7.224E+0	1.128E+1
-1.281E-1	7.299E+0	1.133E+1
-1.265E-1	7.121E+0	1.137E+1
-1.313E-1	7.267E+0	1.132E+1
-1.281E-1	7.208E+0	1.146E+1
-1.281E-1	7.224E+0	1.133E+1
-1.265E-1	7.247E+0	1.136E+1
-1.313E-1	7.241E+0	1.135E+1
-1.297E-1	7.231E+0	1.137E+1
-1.265E-1	7.318E+0	1.134E+1
-1.281E-1	7.185E+0	1.138E+1
-1.330E-1	7.302E+0	1.136E+1
-1.297E-1	7.237E+0	1.137E+1
-1.281E-1	7.189E+0	1.140E+1
-1.265E-1	7.228E+0	1.132E+1
-1.313E-1	7.166E+0	1.137E+1
-1.313E-1	7.283E+0	1.137E+1
-1.297E-1	7.263E+0	1.134E+1
-1.281E-1	7.172E+0	1.135E+1
-1.313E-1	7.218E+0	1.143E+1
-1.313E-1	7.208E+0	1.133E+1
-1.297E-1	7.172E+0	1.136E+1
-1.281E-1	7.257E+0	1.124E+1
-1.313E-1	7.315E+0	1.137E+1
-1.297E-1	7.172E+0	1.125E+1
-1.265E-1	7.159E+0	1.131E+1
-1.281E-1	7.215E+0	1.131E+1
-1.330E-1	7.159E+0	1.129E+1
-1.346E-1	7.348E+0	1.144E+1
-1.265E-1	7.163E+0	1.124E+1
-1.265E-1	7.318E+0	1.141E+1
-1.330E-1	7.344E+0	1.135E+1
-1.281E-1	7.241E+0	1.140E+1
-1.297E-1	7.234E+0	1.135E+1
-1.281E-1	7.166E+0	1.131E+1
-1.297E-1	7.124E+0	1.122E+1
-1.330E-1	7.218E+0	1.144E+1
-1.249E-1	7.234E+0	1.141E+1
-1.265E-1	7.237E+0	1.134E+1
-1.313E-1	7.289E+0	1.131E+1
-1.297E-1	7.241E+0	1.143E+1
-1.297E-1	7.244E+0	1.127E+1
-1.281E-1	7.254E+0	1.133E+1
-1.313E-1	7.296E+0	1.127E+1
-1.297E-1	7.299E+0	1.142E+1
-1.281E-1	7.159E+0	1.134E+1
-1.281E-1	7.208E+0	1.140E+1
-1.313E-1	7.309E+0	1.146E+1
-1.297E-1	7.344E+0	1.135E+1
-1.232E-1	7.286E+0	1.135E+1
-1.297E-1	7.254E+0	1.133E+1
-1.297E-1	7.299E+0	1.149E+1
-1.265E-1	7.296E+0	1.139E+1
-1.297E-1	7.270E+0	1.127E+1
-1.281E-1	7.273E+0	1.119E+1
-1.313E-1	7.270E+0	1.139E+1
-1.313E-1	7.198E+0	1.145E+1
-1.297E-1	7.254E+0	1.135E+1
-1.249E-1	7.279E+0	1.141E+1
-1.313E-1	7.338E+0	1.132E+1
-1.297E-1	7.202E+0	1.138E+1
-1.265E-1	7.335E+0	1.140E+1
-1.281E-1	7.234E+0	1.122E+1
-1.297E-1	7.305E+0	1.132E+1
-1.281E-1	7.182E+0	1.146E+1
-1.297E-1	7.205E+0	1.133E+1
-1.281E-1	7.237E+0	1.132E+1
-1.297E-1	7.224E+0	1.133E+1
-1.330E-1	7.283E+0	1.150E+1
-1.281E-1	7.202E+0	1.147E+1
-1.265E-1	7.270E+0	1.145E+1
-1.313E-1	7.179E+0	1.139E+1
-1.297E-1	7.228E+0	1.133E+1
-1.281E-1	7.296E+0	1.141E+1
-1.281E-1	7.305E+0	1.133E+1
-1.313E-1	7.192E+0	1.139E+1
-1.297E-1	7.241E+0	1.137E+1
-1.249E-1	7.273E+0	1.139E+1
-1.281E-1	7.263E+0	1.132E+1
-1.313E-1	7.224E+0	1.130E+1
-1.313E-1	7.309E+0	1.141E+1
-1.297E-1	7.247E+0	1.137E+1
-1.297E-1	7.263E+0	1.146E+1
-1.297E-1	7.348E+0	1.141E+1
-1.330E-1	7.241E+0	1.133E+1
-1.297E-1	7.254E+0	1.119E+1
-1.281E-1	7.247E+0	1.128E+1
-1.313E-1	7.263E+0	1.131E+1
-1.313E-1	7.172E+0	1.138E+1
-1.281E-1	7.400E+0	1.144E+1
-1.265E-1	7.273E+0	1.127E+1
-1.313E-1	7.257E+0	1.142E+1
-1.330E-1	7.263E+0	1.138E+1
-1.265E-1	7.263E+0	1.123E+1
-1.281E-1	7.117E+0	1.145E+1
-1.281E-1	7.202E+0	1.126E+1
-1.297E-1	7.390E+0	1.133E+1
-1.297E-1	7.289E+0	1.138E+1
-1.265E-1	7.146E+0	1.134E+1
-1.313E-1	7.182E+0	1.139E+1
-1.297E-1	7.296E+0	1.130E+1
-1.313E-1	7.231E+0	1.133E+1
-1.249E-1	7.250E+0	1.135E+1
-1.281E-1	7.163E+0	1.149E+1
-1.330E-1	7.257E+0	1.126E+1
-1.265E-1	7.205E+0	1.138E+1
-1.265E-1	7.254E+0	1.130E+1
-1.313E-1	7.101E+0	1.136E+1
-1.313E-1	7.254E+0	1.121E+1
-1.265E-1	7.273E+0	1.123E+1
-1.297E-1	7.279E+0	1.135E+1
-1.330E-1	7.234E+0	1.147E+1
-1.330E-1	7.231E+0	1.129E+1
-1.265E-1	7.182E+0	1.143E+1
-1.281E-1	7.263E+0	1.141E+1
-1.297E-1	7.224E+0	1.144E+1
-1.297E-1	7.257E+0	1.132E+1
-1.265E-1	7.208E+0	1.133E+1
-1.265E-1	7.260E+0	1.122E+1
-1.281E-1	7.228E+0	1.144E+1
-1.297E-1	7.192E+0	1.129E+1
-1.281E-1	7.163E+0	1.138E+1
-1.265E-1	7.250E+0	1.132E+1
-1.281E-1	7.267E+0	1.134E+1
-1.330E-1	7.244E+0	1.124E+1
-1.281E-1	7.231E+0	1.131E+1
-1.330E-1	7.218E+0	1.138E+1
-1.313E-1	7.166E+0	1.132E+1
-1.313E-1	7.299E+0	1.144E+1
-1.265E-1	7.267E+0	1.138E+1
-1.281E-1	7.286E+0	1.137E+1
-1.297E-1	7.312E+0	1.120E+1
-1.313E-1	7.283E+0	1.129E+1
-1.281E-1	7.082E+0	1.129E+1
-1.281E-1	7.250E+0	1.141E+1
-1.297E-1	7.247E+0	1.135E+1
-1.313E-1	7.305E+0	1.143E+1
-1.265E-1	7.185E+0	1.136E+1
-1.265E-1	7.244E+0	1.134E+1
-1.330E-1	7.299E+0	1.141E+1
-1.313E-1	7.296E+0	1.138E+1
-1.265E-1	7.322E+0	1.143E+1
-1.265E-1	7.299E+0	1.126E+1
-1.313E-1	7.231E+0	1.146E+1
-1.346E-1	7.273E+0	1.121E+1
-1.265E-1	7.185E+0	1.143E+1
-1.297E-1	7.312E+0	1.135E+1
-1.297E-1	7.234E+0	1.131E+1
-1.313E-1	7.179E+0	1.134E+1
-1.281E-1	7.172E+0	1.138E+1
-1.297E-1	7.276E+0	1.143E+1
-1.297E-1	7.270E+0	1.125E+1
-1.313E-1	7.137E+0	1.143E+1
-1.265E-1	7.140E+0	1.140E+1
-1.281E-1	7.260E+0	1.135E+1
-1.297E-1	7.292E+0	1.141E+1
-1.313E-1	7.296E+0	1.138E+1
-1.281E-1	7.202E+0	1.139E+1
-1.281E-1	7.137E+0	1.138E+1
-1.297E-1	7.257E+0	1.133E+1
-1.313E-1	7.189E+0	1.145E+1
-1.281E-1	7.182E+0	1.141E+1
-1.297E-1	7.351E+0	1.149E+1
-1.313E-1	7.267E+0	1.138E+1
-1.281E-1	7.286E+0	1.137E+1
-1.281E-1	7.117E+0	1.135E+1
-1.297E-1	7.247E+0	1.138E+1
-1.297E-1	7.263E+0	1.147E+1
-1.297E-1	7.263E+0	1.149E+1
-1.297E-1	7.176E+0	1.145E+1
-1.281E-1	7.241E+0	1.126E+1
-1.297E-1	7.192E+0	1.149E+1
-1.330E-1	7.260E+0	1.131E+1
-1.313E-1	7.279E+0	1.137E+1
-1.297E-1	7.270E+0	1.133E+1
-1.281E-1	7.237E+0	1.141E+1
-1.330E-1	7.270E+0	1.142E+1
-1.281E-1	7.361E+0	1.141E+1
-1.249E-1	7.237E+0	1.119E+1
-1.313E-1	7.166E+0	1.138E+1
-1.281E-1	7.279E+0	1.141E+1
-1.313E-1	7.228E+0	1.137E+1
-1.297E-1	7.348E+0	1.141E+1
-1.297E-1	7.315E+0	1.135E+1
-1.313E-1	7.208E+0	1.147E+1
-1.297E-1	7.267E+0	1.142E+1
-1.297E-1	7.283E+0	1.145E+1
-1.297E-1	7.292E+0	1.143E+1
-1.313E-1	7.205E+0	1.148E+1
-1.297E-1	7.263E+0	1.153E+1
-1.265E-1	7.176E+0	1.129E+1
-1.297E-1	7.357E+0	1.119E+1
-1.346E-1	7.322E+0	1.137E+1
-1.281E-1	7.215E+0	1.133E+1
-1.281E-1	7.289E+0	1.139E+1
-1.313E-1	7.286E+0	1.137E+1
-1.297E-1	7.247E+0	1.140E+1
-1.265E-1	7.224E+0	1.139E+1
-1.297E-1	7.221E+0	1.145E+1
-1.313E-1	7.224E+0	1.148E+1
-1.297E-1	7.361E+0	1.119E+1
-1.265E-1	7.244E+0	1.137E+1
-1.232E-1	7.312E+0	1.136E+1
-1.281E-1	7.241E+0	1.131E+1
-1.313E-1	7.150E+0	1.135E+1
-1.297E-1	7.263E+0	1.133E+1
-1.265E-1	7.224E+0	1.133E+1
-1.281E-1	7.257E+0	1.136E+1
-1.313E-1	7.234E+0	1.149E+1
-1.281E-1	7.156E+0	1.140E+1
-1.265E-1	7.224E+0	1.146E+1
-1.297E-1	7.250E+0	1.148E+1
-1.297E-1	7.260E+0	1.131E+1
-1.281E-1	7.192E+0	1.146E+1
-1.281E-1	7.273E+0	1.149E+1
-1.346E-1	7.325E+0	1.146E+1
-1.346E-1	7.195E+0	1.134E+1
-1.281E-1	7.338E+0	1.142E+1
-1.281E-1	7.172E+0	1.135E+1
-1.313E-1	7.228E+0	1.123E+1
-1.313E-1	7.163E+0	1.153E+1
-1.281E-1	7.267E+0	1.134E+1
-1.265E-1	7.263E+0	1.128E+1
-1.313E-1	7.241E+0	1.139E+1
-1.313E-1	7.247E+0	1.139E+1
-1.297E-1	7.257E+0	1.147E+1
-1.281E-1	7.234E+0	1.131E+1
-1.297E-1	7.322E+0	1.132E+1
-1.281E-1	7.263E+0	1.130E+1
-1.281E-1	7.351E+0	1.134E+1
-1.297E-1	7.215E+0	1.147E+1
-1.297E-1	7.292E+0	1.140E+1
-1.297E-1	7.211E+0	1.145E+1
-1.297E-1	7.215E+0	1.137E+1
-1.281E-1	7.208E+0	1.148E+1
-1.281E-1	7.231E+0	1.134E+1
-1.297E-1	7.257E+0	1.145E+1
-1.265E-1	7.228E+0	1.144E+1
-1.281E-1	7.267E+0	1.131E+1
-1.313E-1	7.299E+0	1.140E+1
-1.313E-1	7.241E+0	1.145E+1
-1.281E-1	7.228E+0	1.142E+1
-1.281E-1	7.192E+0	1.135E+1
-1.297E-1	7.312E+0	1.128E+1
-1.281E-1	7.318E+0	1.136E+1
-1.297E-1	7.270E+0	1.130E+1
-1.249E-1	7.254E+0	1.135E+1
-1.297E-1	7.156E+0	1.135E+1
-1.297E-1	7.205E+0	1.127E+1
-1.281E-1	7.296E+0	1.134E+1
-1.265E-1	7.146E+0	1.131E+1
-1.313E-1	7.302E+0	1.143E+1
-1.330E-1	7.163E+0	1.131E+1
-1.281E-1	7.185E+0	1.134E+1
-1.265E-1	7.361E+0	1.139E+1
-1.313E-1	7.260E+0	1.136E+1
-1.297E-1	7.176E+0	1.136E+1
-1.265E-1	7.276E+0	1.139E+1
-1.297E-1	7.198E+0	1.134E+1
-1.313E-1	7.198E+0	1.135E+1
-1.313E-1	7.276E+0	1.142E+1
-1.265E-1	7.406E+0	1.137E+1
-1.265E-1	7.292E+0	1.152E+1
-1.297E-1	7.348E+0	1.129E+1
-1.297E-1	7.172E+0	1.121E+1
-1.249E-1	7.273E+0	1.131E+1
-1.281E-1	7.179E+0	1.140E+1
-1.281E-1	7.267E+0	1.139E+1
-1.297E-1	7.218E+0	1.149E+1
-1.281E-1	7.299E+0	1.134E+1
-1.281E-1	7.169E+0	1.138E+1
-1.281E-1	7.276E+0	1.150E+1
-1.297E-1	7.302E+0	1.131E+1
-1.265E-1	7.189E+0	1.135E+1
-1.281E-1	7.325E+0	1.129E+1
-1.313E-1	7.260E+0	1.134E+1
-1.297E-1	7.231E+0	1.128E+1
-1.297E-1	7.247E+0	1.136E+1
-1.249E-1	7.228E+0	1.127E+1
-1.297E-1	7.208E+0	1.143E+1
-1.313E-1	7.172E+0	1.126E+1
-1.297E-1	7.179E+0	1.141E+1
-1.265E-1	7.292E+0	1.133E+1
-1.313E-1	7.318E+0	1.138E+1
-1.297E-1	7.254E+0	1.124E+1
-1.281E-1	7.289E+0	1.146E+1
-1.281E-1	7.176E+0	1.133E+1
-1.297E-1	7.374E+0	1.140E+1
-1.313E-1	7.185E+0	1.126E+1
-1.265E-1	7.221E+0	1.142E+1
-1.265E-1	7.292E+0	1.142E+1
-1.297E-1	7.361E+0	1.146E+1
-1.297E-1	7.221E+0	1.141E+1
-1.249E-1	7.198E+0	1.134E+1
-1.265E-1	7.234E+0	1.128E+1
-1.330E-1	7.208E+0	1.148E+1
-1.297E-1	7.318E+0	1.140E+1
-1.281E-1	7.257E+0	1.144E+1
-1.265E-1	7.143E+0	1.129E+1
-1.297E-1	7.312E+0	1.130E+1
-1.313E-1	7.322E+0	1.148E+1
-1.249E-1	7.302E+0	1.146E+1
-1.297E-1	7.318E+0	1.134E+1
-1.313E-1	7.305E+0	1.144E+1
-1.281E-1	7.185E+0	1.134E+1
-1.249E-1	7.166E+0	1.161E+1
-1.297E-1	7.289E+0	1.145E+1
-1.313E-1	7.134E+0	1.122E+1
-1.281E-1	7.279E+0	1.143E+1
-1.297E-1	7.185E+0	1.121E+1
-1.281E-1	7.250E+0	1.131E+1
-1.297E-1	7.192E+0	1.131E+1
-1.313E-1	7.150E+0	1.137E+1
-1.265E-1	7.289E+0	1.129E+1
-1.281E-1	7.179E+0	1.138E+1
-1.297E-1	7.241E+0	1.141E+1
-1.297E-1	7.267E+0	1.131E+1
-1.281E-1	7.195E+0	1.141E+1
-1.265E-1	7.374E+0	1.145E+1
-1.313E-1	7.134E+0	1.140E+1
-1.297E-1	7.198E+0	1.134E+1
-1.281E-1	7.215E+0	1.131E+1
-1.281E-1	7.202E+0	1.156E+1
-1.297E-1	7.299E+0	1.138E+1
-1.313E-1	7.146E+0	1.119E+1
-1.249E-1	7.254E+0	1.131E+1
-1.265E-1	7.224E+0	1.136E+1
-1.281E-1	7.331E+0	1.131E+1
-1.313E-1	7.237E+0	1.134E+1
-1.297E-1	7.250E+0	1.132E+1
-1.297E-1	7.247E+0	1.137E+1
-1.297E-1	7.215E+0	1.143E+1
-1.313E-1	7.254E+0	1.126E+1
-1.281E-1	7.224E+0	1.134E+1
-1.281E-1	7.241E+0	1.142E+1
-1.313E-1	7.241E+0	1.135E+1
-1.313E-1	7.315E+0	1.129E+1
-1.232E-1	7.215E+0	1.132E+1
-1.297E-1	7.296E+0	1.138E+1
-1.265E-1	7.244E+0	1.136E+1
-1.297E-1	7.380E+0	1.144E+1
-1.265E-1	7.361E+0	1.136E+1
-1.297E-1	7.279E+0	1.141E+1
-1.297E-1	7.153E+0	1.131E+1
-1.313E-1	7.095E+0	1.135E+1
-1.265E-1	7.302E+0	1.123E+1
-1.265E-1	7.302E+0	1.133E+1
-1.265E-1	7.279E+0	1.141E+1
-1.297E-1	7.237E+0	1.145E+1
-1.281E-1	7.312E+0	1.132E+1
-1.297E-1	7.241E+0	1.143E+1
-1.265E-1	7.221E+0	1.129E+1
-1.297E-1	7.267E+0	1.127E+1
-1.265E-1	7.208E+0	1.145E+1
-1.281E-1	7.156E+0	1.136E+1
-1.281E-1	7.244E+0	1.137E+1
-1.330E-1	7.237E+0	1.138E+1
-1.265E-1	7.208E+0	1.135E+1
-1.313E-1	7.270E+0	1.135E+1
-1.297E-1	7.351E+0	1.126E+1
-1.281E-1	7.146E+0	1.129E+1
-1.297E-1	7.257E+0	1.133E+1
-1.265E-1	7.215E+0	1.140E+1
-1.297E-1	7.202E+0	1.136E+1
-1.281E-1	7.124E+0	1.135E+1
-1.249E-1	7.283E+0	1.130E+1
-1.265E-1	7.244E+0	1.142E+1
-1.313E-1	7.267E+0	1.130E+1
-1.313E-1	7.237E+0	1.140E+1
-1.281E-1	7.257E+0	1.138E+1
-1.281E-1	7.146E+0	1.141E+1
-1.313E-1	7.276E+0	1.133E+1
-1.330E-1	7.224E+0	1.142E+1
-1.281E-1	7.163E+0	1.133E+1
-1.297E-1	7.234E+0	1.139E+1
-1.281E-1	7.202E+0	1.135E+1
-1.297E-1	7.169E+0	1.130E+1
-1.281E-1	7.309E+0	1.134E+1
-1.281E-1	7.208E+0	1.137E+1
-1.297E-1	7.211E+0	1.143E+1
-1.330E-1	7.279E+0	1.140E+1
-1.313E-1	7.283E+0	1.122E+1
-1.297E-1	7.182E+0	1.146E+1
-1.313E-1	7.309E+0	1.140E+1
-1.313E-1	7.315E+0	1.126E+1
-1.249E-1	7.163E+0	1.130E+1
-1.281E-1	7.309E+0	1.135E+1
-1.297E-1	7.202E+0	1.133E+1
-1.281E-1	7.143E+0	1.148E+1
-1.297E-1	7.127E+0	1.138E+1
-1.281E-1	7.185E+0	1.127E+1
-1.297E-1	7.189E+0	1.134E+1
-1.313E-1	7.279E+0	1.132E+1
-1.265E-1	7.283E+0	1.137E+1
-1.265E-1	7.146E+0	1.132E+1
-1.313E-1	7.231E+0	1.136E+1
-1.297E-1	7.244E+0	1.134E+1
-1.265E-1	7.250E+0	1.143E+1
-1.265E-1	7.146E+0	1.151E+1
-1.297E-1	7.250E+0	1.138E+1
-1.330E-1	7.244E+0	1.132E+1
-1.265E-1	7.299E+0	1.128E+1
-1.313E-1	7.185E+0	1.137E+1
-1.297E-1	7.257E+0	1.128E+1
-1.297E-1	7.302E+0	1.129E+1
-1.265E-1	7.127E+0	1.138E+1
-1.265E-1	7.224E+0	1.146E+1
-1.297E-1	7.351E+0	1.131E+1
-1.297E-1	7.341E+0	1.137E+1
-1.265E-1	7.299E+0	1.132E+1
-1.297E-1	7.302E+0	1.128E+1
-1.281E-1	7.218E+0	1.137E+1
-1.297E-1	7.244E+0	1.126E+1
-1.265E-1	7.169E+0	1.144E+1
-1.281E-1	7.211E+0	1.133E+1
-1.297E-1	7.176E+0	1.144E+1
-1.313E-1	7.276E+0	1.141E+1
-1.265E-1	7.374E+0	1.146E+1
-1.265E-1	7.202E+0	1.131E+1
-1.297E-1	7.172E+0	1.128E+1
-1.313E-1	7.322E+0	1.136E+1
-1.265E-1	7.202E+0	1.142E+1
-1.265E-1	7.276E+0	1.138E+1
-1.297E-1	7.179E+0	1.133E+1
-1.313E-1	7.380E+0	1.131E+1
-1.297E-1	7.241E+0	1.144E+1
-1.265E-1	7.289E+0	1.137E+1
-1.313E-1	7.263E+0	1.128E+1
-1.297E-1	7.254E+0	1.125E+1
-1.249E-1	7.234E+0	1.131E+1
-1.249E-1	7.257E+0	1.121E+1
-1.297E-1	7.247E+0	1.147E+1
-1.313E-1	7.208E+0	1.136E+1
-1.297E-1	7.247E+0	1.127E+1
-1.249E-1	7.263E+0	1.135E+1
-1.313E-1	7.254E+0	1.137E+1
-1.297E-1	7.309E+0	1.145E+1
-1.313E-1	7.247E+0	1.140E+1
-1.281E-1	7.211E+0	1.140E+1
-1.281E-1	7.224E+0	1.144E+1
-1.297E-1	7.185E+0	1.141E+1
-1.297E-1	7.267E+0	1.136E+1
-1.281E-1	7.189E+0	1.126E+1
-1.297E-1	7.341E+0	1.142E+1
-1.297E-1	7.335E+0	1.131E+1
-1.265E-1	7.267E+0	1.130E+1
-1.265E-1	7.257E+0	1.125E+1
-1.297E-1	7.244E+0	1.132E+1
-1.297E-1	7.143E+0	1.131E+1
-1.249E-1	7.163E+0	1.128E+1
-1.265E-1	7.331E+0	1.144E+1
-1.313E-1	7.247E+0	1.141E+1
-1.297E-1	7.260E+0	1.136E+1
-1.297E-1	7.237E+0	1.124E+1
-1.281E-1	7.325E+0	1.129E+1
-1.281E-1	7.211E+0	1.127E+1
-1.313E-1	7.224E+0	1.132E+1
-1.281E-1	7.221E+0	1.125E+1
-1.281E-1	7.315E+0	1.133E+1
-1.281E-1	7.260E+0	1.131E+1
-1.313E-1	7.331E+0	1.129E+1
-1.281E-1	7.289E+0	1.128E+1
-1.249E-1	7.046E+0	1.128E+1
-1.297E-1	7.202E+0	1.130E+1
-1.297E-1	7.267E+0	1.137E+1
-1.297E-1	7.218E+0	1.129E+1
-1.281E-1	7.179E+0	1.148E+1
-1.313E-1	7.192E+0	1.142E+1
-1.281E-1	7.182E+0	1.138E+1
-1.232E-1	7.260E+0	1.143E+1
-1.265E-1	7.273E+0	1.144E+1
-1.281E-1	7.257E+0	1.146E+1
-1.313E-1	7.289E+0	1.141E+1
-1.297E-1	7.267E+0	1.135E+1
-1.281E-1	7.195E+0	1.131E+1
-1.281E-1	7.215E+0	1.140E+1
-1.281E-1	7.208E+0	1.131E+1
-1.281E-1	7.231E+0	1.140E+1
-1.281E-1	7.195E+0	1.136E+1
-1.281E-1	7.182E+0	1.136E+1
-1.313E-1	7.221E+0	1.122E+1
-1.281E-1	7.315E+0	1.133E+1
-1.281E-1	7.267E+0	1.127E+1
-1.297E-1	7.254E+0	1.133E+1
-1.313E-1	7.234E+0	1.129E+1
-1.265E-1	7.292E+0	1.131E+1
-1.265E-1	7.211E+0	1.149E+1
-1.297E-1	7.224E+0	1.128E+1
-1.281E-1	7.250E+0	1.137E+1
-1.297E-1	7.231E+0	1.130E+1
-1.281E-1	7.292E+0	1.142E+1
-1.297E-1	7.137E+0	1.135E+1
-1.297E-1	7.182E+0	1.150E+1
-1.281E-1	7.276E+0	1.131E+1
-1.281E-1	7.296E+0	1.143E+1
-1.297E-1	7.247E+0	1.133E+1
-1.297E-1	7.260E+0	1.145E+1
-1.297E-1	7.270E+0	1.138E+1
-1.265E-1	7.276E+0	1.135E+1
-1.281E-1	7.221E+0	1.138E+1
-1.281E-1	7.159E+0	1.140E+1
-1.281E-1	7.250E+0	1.144E+1
-1.265E-1	7.299E+0	1.143E+1
-1.297E-1	7.325E+0	1.129E+1
-1.313E-1	7.263E+0	1.146E+1
-1.281E-1	7.215E+0	1.138E+1
-1.297E-1	7.260E+0	1.137E+1
-1.281E-1	7.234E+0	1.136E+1
-1.297E-1	7.153E+0	1.131E+1
-1.265E-1	7.202E+0	1.127E+1
-1.313E-1	7.283E+0	1.135E+1
-1.330E-1	7.260E+0	1.136E+1
-1.313E-1	7.270E+0	1.155E+1
-1.297E-1	7.231E+0	1.139E+1
-1.265E-1	7.296E+0	1.135E+1
-1.297E-1	7.279E+0	1.145E+1
-1.297E-1	7.279E+0	1.136E+1
-1.281E-1	7.260E+0	1.136E+1
-1.281E-1	7.172E+0	1.134E+1
-1.297E-1	7.189E+0	1.140E+1
-1.313E-1	7.322E+0	1.155E+1
-1.265E-1	7.185E+0	1.136E+1
-1.249E-1	7.296E+0	1.142E+1
-1.297E-1	7.130E+0	1.140E+1
-1.297E-1	7.224E+0	1.137E+1
-1.281E-1	7.257E+0	1.135E+1
-1.281E-1	7.192E+0	1.130E+1
-1.313E-1	7.221E+0	1.138E+1
-1.330E-1	7.318E+0	1.128E+1
-1.297E-1	7.163E+0	1.132E+1
-1.265E-1	7.276E+0	1.137E+1
-1.313E-1	7.244E+0	1.136E+1
-1.297E-1	7.172E+0	1.132E+1
-1.281E-1	7.121E+0	1.137E+1
-1.281E-1	7.231E+0	1.135E+1
-1.297E-1	7.286E+0	1.147E+1
-1.297E-1	7.260E+0	1.119E+1
-1.281E-1	7.292E+0	1.146E+1
-1.281E-1	7.234E+0	1.145E+1
-1.281E-1	7.273E+0	1.147E+1
-1.313E-1	7.172E+0	1.136E+1
-1.265E-1	7.215E+0	1.131E+1
-1.249E-1	7.257E+0	1.131E+1
-1.330E-1	7.143E+0	1.143E+1
-1.330E-1	7.305E+0	1.131E+1
-1.265E-1	7.195E+0	1.131E+1
-1.297E-1	7.202E+0	1.129E+1
-1.281E-1	7.156E+0	1.139E+1
-1.297E-1	7.335E+0	1.134E+1
-1.265E-1	7.341E+0	1.129E+1
-1.249E-1	7.254E+0	1.131E+1
-1.297E-1	7.215E+0	1.135E+1
-1.330E-1	7.289E+0	1.136E+1
-1.297E-1	7.393E+0	1.127E+1
-1.281E-1	7.228E+0	1.125E+1
-1.297E-1	7.276E+0	1.141E+1
-1.281E-1	7.260E+0	1.138E+1
-1.265E-1	7.224E+0	1.137E+1
-1.265E-1	7.354E+0	1.146E+1
-1.281E-1	7.241E+0	1.138E+1
-1.313E-1	7.153E+0	1.131E+1
-1.281E-1	7.328E+0	1.131E+1
-1.281E-1	7.263E+0	1.120E+1
-1.265E-1	7.215E+0	1.130E+1
-1.297E-1	7.387E+0	1.143E+1
-1.281E-1	7.205E+0	1.133E+1
-1.265E-1	7.179E+0	1.145E+1
-1.313E-1	7.189E+0	1.111E+1
-1.330E-1	7.140E+0	1.143E+1
-1.265E-1	7.192E+0	1.134E+1
-1.297E-1	7.244E+0	1.125E+1
-1.330E-1	7.299E+0	1.132E+1
-1.281E-1	7.231E+0	1.151E+1
-1.265E-1	7.237E+0	1.139E+1
-1.297E-1	7.273E+0	1.136E+1
-1.297E-1	7.247E+0	1.138E+1
-1.346E-1	7.263E+0	1.125E+1
-1.281E-1	7.234E+0	1.136E+1
-1.281E-1	7.299E+0	1.142E+1
-1.297E-1	7.231E+0	1.124E+1
-1.297E-1	7.312E+0	1.135E+1
-1.265E-1	7.182E+0	1.136E+1
-1.249E-1	7.273E+0	1.146E+1
-1.313E-1	7.198E+0	1.138E+1
-1.281E-1	7.234E+0	1.127E+1
-1.281E-1	7.179E+0	1.141E+1
-1.249E-1	7.218E+0	1.137E+1
-1.297E-1	7.195E+0	1.132E+1
-1.297E-1	7.237E+0	1.131E+1
-1.281E-1	7.257E+0	1.143E+1
-1.281E-1	7.205E+0	1.135E+1
-1.281E-1	7.224E+0	1.148E+1
-1.313E-1	7.185E+0	1.138E+1
-1.265E-1	7.218E+0	1.126E+1
-1.265E-1	7.296E+0	1.136E+1
-1.281E-1	7.257E+0	1.135E+1
-1.330E-1	7.344E+0	1.118E+1
-1.281E-1	7.244E+0	1.128E+1
-1.281E-1	7.198E+0	1.129E+1
-1.265E-1	7.267E+0	1.140E+1
-1.281E-1	7.172E+0	1.133E+1
-1.265E-1	7.172E+0	1.139E+1
-1.281E-1	7.289E+0	1.117E+1
-1.265E-1	7.286E+0	1.140E+1
-1.281E-1	7.179E+0	1.134E+1
-1.249E-1	7.283E+0	1.135E+1
-1.281E-1	7.260E+0	1.131E+1
-1.297E-1	7.263E+0	1.135E+1
-1.313E-1	7.250E+0	1.139E+1
-1.265E-1	7.247E+0	1.143E+1
-1.232E-1	7.289E+0	1.129E+1
-1.297E-1	7.335E+0	1.138E+1
-1.297E-1	7.156E+0	1.145E+1
-1.330E-1	7.166E+0	1.139E+1
-1.249E-1	7.231E+0	1.133E+1
-1.313E-1	7.267E+0	1.140E+1
-1.313E-1	7.292E+0	1.143E+1
-1.265E-1	7.198E+0	1.145E+1
-1.265E-1	7.254E+0	1.133E+1
-1.313E-1	7.305E+0	1.132E+1
-1.297E-1	7.205E+0	1.139E+1
-1.313E-1	7.344E+0	1.126E+1
-1.281E-1	7.195E+0	1.131E+1
-1.297E-1	7.325E+0	1.139E+1
-1.281E-1	7.189E+0	1.136E+1
-1.265E-1	7.215E+0	1.144E+1
-1.249E-1	7.224E+0	1.143E+1
-1.281E-1	7.302E+0	1.127E+1
-1.297E-1	7.192E+0	1.138E+1
-1.265E-1	7.211E+0	1.147E+1
-1.265E-1	7.189E+0	1.134E+1
-1.313E-1	7.270E+0	1.135E+1
-1.313E-1	7.153E+0	1.139E+1
-1.281E-1	7.279E+0	1.142E+1
-1.232E-1	7.237E+0	1.135E+1
-1.297E-1	7.250E+0	1.135E+1
-1.281E-1	7.208E+0	1.155E+1
-1.249E-1	7.237E+0	1.152E+1
-1.265E-1	7.150E+0	1.129E+1
-1.297E-1	7.224E+0	1.135E+1
-1.330E-1	7.254E+0	1.143E+1
-1.265E-1	7.205E+0	1.132E+1
-1.281E-1	7.224E+0	1.144E+1
-1.249E-1	7.231E+0	1.132E+1
-1.313E-1	7.192E+0	1.140E+1
-1.313E-1	7.286E+0	1.138E+1
-1.297E-1	7.172E+0	1.141E+1
-1.330E-1	7.224E+0	1.136E+1
-1.346E-1	7.309E+0	1.141E+1
-1.281E-1	7.250E+0	1.129E+1
-1.249E-1	7.247E+0	1.134E+1
-1.297E-1	7.208E+0	1.129E+1
-1.297E-1	7.176E+0	1.135E+1
-1.281E-1	7.169E+0	1.132E+1
-1.249E-1	7.260E+0	1.131E+1
-1.281E-1	7.228E+0	1.122E+1
-1.313E-1	7.237E+0	1.140E+1
-1.313E-1	7.354E+0	1.128E+1
-1.265E-1	7.318E+0	1.140E+1
-1.265E-1	7.234E+0	1.121E+1
-1.313E-1	7.163E+0	1.130E+1
-1.281E-1	7.302E+0	1.154E+1
-1.249E-1	7.130E+0	1.128E+1
-1.313E-1	7.322E+0	1.138E+1
-1.297E-1	7.189E+0	1.133E+1
-1.313E-1	7.108E+0	1.149E+1
-1.265E-1	7.305E+0	1.125E+1
-1.265E-1	7.241E+0	1.130E+1
-1.281E-1	7.172E+0	1.137E+1
-1.249E-1	7.370E+0	1.123E+1
-1.265E-1	7.331E+0	1.131E+1
-1.265E-1	7.322E+0	1.135E+1
-1.313E-1	7.176E+0	1.126E+1
-1.297E-1	7.237E+0	1.129E+1
-1.281E-1	7.224E+0	1.136E+1
-1.281E-1	7.215E+0	1.126E+1
-1.297E-1	7.205E+0	1.136E+1
-1.265E-1	7.325E+0	1.138E+1
-1.265E-1	7.231E+0	1.138E+1
-1.297E-1	7.205E+0	1.146E+1
-1.297E-1	7.159E+0	1.141E+1
-1.265E-1	7.312E+0	1.146E+1
-1.265E-1	7.185E+0	1.122E+1
-1.281E-1	7.289E+0	1.139E+1
-1.281E-1	7.367E+0	1.133E+1
-1.265E-1	7.179E+0	1.136E+1
-1.249E-1	7.247E+0	1.131E+1
-1.281E-1	7.228E+0	1.135E+1
-1.313E-1	7.224E+0	1.137E+1
-1.281E-1	7.234E+0	1.132E+1
-1.249E-1	7.221E+0	1.137E+1
-1.281E-1	7.263E+0	1.134E+1
-1.281E-1	7.224E+0	1.142E+1
-1.249E-1	7.150E+0	1.128E+1
-1.281E-1	7.305E+0	1.130E+1
-1.281E-1	7.247E+0	1.135E+1
-1.313E-1	7.341E+0	1.147E+1
-1.265E-1	7.211E+0	1.154E+1
-1.265E-1	7.179E+0	1.154E+1
-1.281E-1	7.276E+0	1.144E+1
-1.281E-1	7.260E+0	1.127E+1
-1.281E-1	7.234E+0	1.126E+1
-1.265E-1	7.254E+0	1.143E+1
-1.265E-1	7.195E+0	1.134E+1
-1.313E-1	7.315E+0	1.138E+1
-1.281E-1	7.224E+0	1.129E+1
-1.281E-1	7.211E+0	1.137E+1
-1.281E-1	7.344E+0	1.136E+1
-1.313E-1	7.292E+0	1.137E+1
-1.249E-1	7.159E+0	1.136E+1
-1.281E-1	7.260E+0	1.153E+1
-1.313E-1	7.267E+0	1.144E+1
-1.313E-1	7.260E+0	1.131E+1
-1.281E-1	7.211E+0	1.140E+1
-1.265E-1	7.273E+0	1.134E+1
-1.313E-1	7.218E+0	1.135E+1
-1.313E-1	7.234E+0	1.148E+1
-1.281E-1	7.335E+0	1.131E+1
-1.249E-1	7.221E+0	1.137E+1
-1.265E-1	7.163E+0	1.139E+1
-1.313E-1	7.215E+0	1.131E+1
-1.281E-1	7.202E+0	1.138E+1
-1.281E-1	7.231E+0	1.138E+1
-1.297E-1	7.237E+0	1.151E+1
-1.313E-1	7.302E+0	1.146E+1
-1.265E-1	7.169E+0	1.137E+1
-1.265E-1	7.153E+0	1.154E+1
-1.297E-1	7.257E+0	1.123E+1
-1.281E-1	7.273E+0	1.147E+1
-1.297E-1	7.156E+0	1.144E+1
-1.265E-1	7.279E+0	1.145E+1
-1.297E-1	7.185E+0	1.134E+1
-1.313E-1	7.166E+0	1.124E+1
-1.249E-1	7.231E+0	1.142E+1
-1.249E-1	7.185E+0	1.138E+1
-1.265E-1	7.231E+0	1.121E+1
-1.313E-1	7.335E+0	1.146E+1
-1.265E-1	7.182E+0	1.149E+1
-1.249E-1	7.234E+0	1.139E+1
-1.313E-1	7.244E+0	1.139E+1
-1.313E-1	7.325E+0	1.132E+1
-1.265E-1	7.218E+0	1.140E+1
-1.281E-1	7.192E+0	1.146E+1
-1.249E-1	7.215E+0	1.143E+1
-1.249E-1	7.247E+0	1.142E+1
-1.281E-1	7.192E+0	1.131E+1
-1.281E-1	7.283E+0	1.141E+1
-1.297E-1	7.234E+0	1.131E+1
-1.313E-1	7.166E+0	1.132E+1
-1.265E-1	7.279E+0	1.133E+1
-1.281E-1	7.231E+0	1.135E+1
-1.297E-1	7.234E+0	1.143E+1
-1.313E-1	7.228E+0	1.131E+1
-1.265E-1	7.202E+0	1.135E+1
-1.265E-1	7.221E+0	1.130E+1
-1.281E-1	7.185E+0	1.143E+1
-1.281E-1	7.134E+0	1.139E+1
-1.265E-1	7.260E+0	1.142E+1
-1.249E-1	7.279E+0	1.127E+1
-1.265E-1	7.273E+0	1.135E+1
-1.297E-1	7.166E+0	1.129E+1
-1.297E-1	7.263E+0	1.132E+1
-1.297E-1	7.374E+0	1.131E+1
-1.313E-1	7.273E+0	1.135E+1
-1.297E-1	7.228E+0	1.146E+1
-1.265E-1	7.328E+0	1.136E+1
-1.249E-1	7.228E+0	1.131E+1
-1.281E-1	7.318E+0	1.135E+1
-1.297E-1	7.153E+0	1.128E+1
-1.297E-1	7.263E+0	1.142E+1
-1.249E-1	7.195E+0	1.144E+1
-1.297E-1	7.318E+0	1.138E+1
-1.297E-1	7.260E+0	1.139E+1
-1.281E-1	7.315E+0	1.139E+1
-1.281E-1	7.283E+0	1.137E+1
-1.297E-1	7.312E+0	1.133E+1
-1.297E-1	7.357E+0	1.139E+1
-1.249E-1	7.234E+0	1.133E+1
-1.297E-1	7.276E+0	1.138E+1
-1.281E-1	7.208E+0	1.131E+1
-1.313E-1	7.286E+0	1.123E+1
-1.265E-1	7.241E+0	1.140E+1
-1.249E-1	7.270E+0	1.130E+1
-1.281E-1	7.224E+0	1.137E+1
-1.330E-1	7.202E+0	1.136E+1
-1.265E-1	7.215E+0	1.148E+1
-1.265E-1	7.237E+0	1.140E+1
-1.297E-1	7.166E+0	1.148E+1
-1.265E-1	7.224E+0	1.142E+1
-1.281E-1	7.305E+0	1.149E+1
-1.249E-1	7.263E+0	1.137E+1
-1.281E-1	7.299E+0	1.141E+1
-1.313E-1	7.237E+0	1.135E+1
-1.265E-1	7.305E+0	1.137E+1
-1.249E-1	7.198E+0	1.140E+1
-1.265E-1	7.189E+0	1.137E+1
-1.313E-1	7.254E+0	1.126E+1
-1.281E-1	7.211E+0	1.143E+1
-1.281E-1	7.211E+0	1.146E+1
-1.265E-1	7.169E+0	1.117E+1
-1.281E-1	7.189E+0	1.154E+1
-1.249E-1	7.244E+0	1.135E+1
-1.297E-1	7.224E+0	1.138E+1
-1.297E-1	7.156E+0	1.134E+1
-1.297E-1	7.137E+0	1.131E+1
-1.265E-1	7.260E+0	1.140E+1
-1.249E-1	7.257E+0	1.129E+1
-1.281E-1	7.182E+0	1.143E+1
-1.313E-1	7.244E+0	1.141E+1
-1.297E-1	7.283E+0	1.145E+1
-1.281E-1	7.263E+0	1.139E+1
-1.281E-1	7.221E+0	1.141E+1
-1.297E-1	7.328E+0	1.147E+1
-1.281E-1	7.279E+0	1.113E+1
-1.265E-1	7.156E+0	1.133E+1
-1.281E-1	7.250E+0	1.128E+1
-1.297E-1	7.179E+0	1.140E+1
-1.265E-1	7.270E+0	1.143E+1
-1.281E-1	7.208E+0	1.128E+1
-1.297E-1	7.244E+0	1.122E+1
-1.313E-1	7.267E+0	1.134E+1
-1.265E-1	7.250E+0	1.133E+1
-1.265E-1	7.241E+0	1.126E+1
-1.249E-1	7.276E+0	1.130E+1
-1.297E-1	7.195E+0	1.131E+1
-1.232E-1	7.231E+0	1.134E+1
-1.265E-1	7.215E+0	1.145E+1
-1.297E-1	7.234E+0	1.141E+1
-1.281E-1	7.166E+0	1.128E+1
-1.281E-1	7.257E+0	1.128E+1
-1.297E-1	7.354E+0	1.126E+1
-1.265E-1	7.283E+0	1.141E+1
-1.313E-1	7.189E+0	1.142E+1
-1.265E-1	7.166E+0	1.129E+1
-1.265E-1	7.309E+0	1.131E+1
-1.297E-1	7.224E+0	1.121E+1
-1.297E-1	7.208E+0	1.133E+1
-1.297E-1	7.234E+0	1.131E+1
-1.281E-1	7.205E+0	1.126E+1
-1.265E-1	7.224E+0	1.142E+1
-1.297E-1	7.260E+0	1.143E+1
-1.265E-1	7.276E+0	1.133E+1
-1.265E-1	7.169E+0	1.137E+1
-1.313E-1	7.283E+0	1.135E+1
-1.281E-1	7.260E+0	1.136E+1
-1.281E-1	7.335E+0	1.139E+1
-1.249E-1	7.224E+0	1.143E+1
-1.281E-1	7.156E+0	1.145E+1
-1.297E-1	7.182E+0	1.125E+1
-1.281E-1	7.195E+0	1.141E+1
-1.297E-1	7.315E+0	1.132E+1
-1.281E-1	7.189E+0	1.127E+1
-1.265E-1	7.163E+0	1.138E+1
-1.281E-1	7.169E+0	1.136E+1
-1.249E-1	7.202E+0	1.148E+1
-1.297E-1	7.390E+0	1.143E+1
-1.313E-1	7.374E+0	1.134E+1
-1.265E-1	7.361E+0	1.123E+1
-1.249E-1	7.263E+0	1.131E+1
-1.281E-1	7.260E+0	1.131E+1
-1.281E-1	7.292E+0	1.130E+1
-1.297E-1	7.276E+0	1.145E+1
-1.249E-1	7.351E+0	1.133E+1
-1.313E-1	7.237E+0	1.136E+1
-1.313E-1	7.309E+0	1.141E+1
-1.281E-1	7.215E+0	1.134E+1
-1.265E-1	7.192E+0	1.140E+1
-1.297E-1	7.331E+0	1.136E+1
-1.281E-1	7.224E+0	1.128E+1
-1.249E-1	7.270E+0	1.133E+1
-1.265E-1	7.241E+0	1.143E+1
-1.297E-1	7.163E+0	1.131E+1
-1.313E-1	7.169E+0	1.137E+1
-1.265E-1	7.172E+0	1.134E+1
-1.281E-1	7.351E+0	1.141E+1
-1.265E-1	7.234E+0	1.140E+1
-1.313E-1	7.237E+0	1.125E+1
-1.281E-1	7.331E+0	1.135E+1
-1.249E-1	7.263E+0	1.139E+1
-1.281E-1	7.348E+0	1.145E+1
-1.313E-1	7.267E+0	1.131E+1
-1.281E-1	7.205E+0	1.143E+1
-1.265E-1	7.234E+0	1.137E+1
-1.265E-1	7.335E+0	1.140E+1
-1.313E-1	7.182E+0	1.141E+1
-1.297E-1	7.309E+0	1.129E+1
-1.249E-1	7.202E+0	1.149E+1
-1.297E-1	7.270E+0	1.136E+1
-1.313E-1	7.270E+0	1.143E+1
-1.281E-1	7.318E+0	1.146E+1
-1.281E-1	7.146E+0	1.143E+1
-1.281E-1	7.234E+0	1.135E+1
-1.330E-1	7.195E+0	1.122E+1
-1.297E-1	7.205E+0	1.139E+1
-1.265E-1	7.211E+0	1.141E+1
-1.281E-1	7.270E+0	1.140E+1
-1.313E-1	7.325E+0	1.134E+1
-1.281E-1	7.338E+0	1.149E+1
-1.249E-1	7.124E+0	1.150E+1
-1.281E-1	7.357E+0	1.148E+1
-1.297E-1	7.198E+0	1.135E+1
-1.297E-1	7.247E+0	1.133E+1
-1.265E-1	7.299E+0	1.126E+1
-1.249E-1	7.202E+0	1.128E+1
-1.313E-1	7.279E+0	1.131E+1
-1.281E-1	7.331E+0	1.139E+1
-1.281E-1	7.127E+0	1.144E+1
-1.297E-1	7.179E+0	1.134E+1
-1.313E-1	7.344E+0	1.141E+1
-1.265E-1	7.218E+0	1.133E+1
-1.265E-1	7.143E+0	1.144E+1
-1.281E-1	7.335E+0	1.132E+1
-1.346E-1	7.312E+0	1.139E+1
-1.281E-1	7.344E+0	1.138E+1
-1.265E-1	7.228E+0	1.142E+1
-1.297E-1	7.140E+0	1.123E+1
-1.297E-1	7.146E+0	1.135E+1
-1.281E-1	7.263E+0	1.120E+1
-1.249E-1	7.338E+0	1.130E+1
-1.297E-1	7.348E+0	1.137E+1
-1.313E-1	7.286E+0	1.144E+1
-1.281E-1	7.143E+0	1.124E+1
-1.232E-1	7.318E+0	1.129E+1
-1.313E-1	7.234E+0	1.133E+1
-1.313E-1	7.182E+0	1.128E+1
-1.265E-1	7.169E+0	1.137E+1
-1.249E-1	7.257E+0	1.135E+1
-1.265E-1	7.276E+0	1.142E+1
-1.330E-1	7.189E+0	1.136E+1
-1.281E-1	7.279E+0	1.134E+1
-1.265E-1	7.198E+0	1.138E+1
-1.313E-1	7.322E+0	1.142E+1
-1.297E-1	7.257E+0	1.137E+1
-1.281E-1	7.299E+0	1.142E+1
-1.265E-1	7.208E+0	1.133E+1
[truncated: 93,974 more rows]
