# Supplementary material for: Improved ANAP incorporation and VCF analysis reveal details of P2X7 current facilitation and a limited conformational interplay between ATP binding and the intracellular ballast domain
Source: eLife. 2023 Jan 4;12:e82479. doi: 10.7554/eLife.82479 (PMC9859053; doi:10.7554/eLife.82479)
Supplement: Figure 5—source data 1. [file elife-82479-fig5-data1.zip › Figure-5_Source-data-1/F11_h25#31.csv]

-2.627E-1	3.439E+0	7.789E+0
-2.692E-1	3.507E+0	7.811E+0
-2.676E-1	3.458E+0	7.802E+0
-2.660E-1	3.367E+0	7.675E+0
-2.660E-1	3.474E+0	7.799E+0
-2.676E-1	3.442E+0	7.685E+0
-2.692E-1	3.468E+0	7.701E+0
-2.676E-1	3.458E+0	7.691E+0
-2.643E-1	3.432E+0	7.782E+0
-2.676E-1	3.481E+0	7.828E+0
-2.708E-1	3.497E+0	7.734E+0
-2.660E-1	3.481E+0	7.698E+0
-2.660E-1	3.445E+0	7.786E+0
-2.660E-1	3.552E+0	7.763E+0
-2.708E-1	3.474E+0	7.698E+0
-2.660E-1	3.393E+0	7.724E+0
-2.643E-1	3.497E+0	7.750E+0
-2.676E-1	3.448E+0	7.691E+0
-2.660E-1	3.517E+0	7.727E+0
-2.692E-1	3.468E+0	7.743E+0
-2.676E-1	3.461E+0	7.698E+0
-2.660E-1	3.448E+0	7.601E+0
-2.660E-1	3.510E+0	7.740E+0
-2.643E-1	3.481E+0	7.669E+0
-2.643E-1	3.471E+0	7.617E+0
-2.676E-1	3.465E+0	7.714E+0
-2.692E-1	3.484E+0	7.776E+0
-2.643E-1	3.387E+0	7.779E+0
-2.643E-1	3.409E+0	7.792E+0
-2.660E-1	3.465E+0	7.701E+0
-2.660E-1	3.448E+0	7.799E+0
-2.676E-1	3.448E+0	7.717E+0
-2.643E-1	3.429E+0	7.695E+0
-2.692E-1	3.494E+0	7.743E+0
-2.676E-1	3.406E+0	7.704E+0
-2.643E-1	3.393E+0	7.834E+0
-2.611E-1	3.468E+0	7.740E+0
-2.676E-1	3.393E+0	7.769E+0
-2.676E-1	3.419E+0	7.763E+0
-2.660E-1	3.478E+0	7.649E+0
-2.643E-1	3.426E+0	7.695E+0
-2.676E-1	3.487E+0	7.753E+0
-2.676E-1	3.494E+0	7.789E+0
-2.627E-1	3.452E+0	7.695E+0
-2.627E-1	3.494E+0	7.766E+0
-2.692E-1	3.403E+0	7.740E+0
-2.676E-1	3.403E+0	7.678E+0
-2.676E-1	3.494E+0	7.883E+0
-2.660E-1	3.471E+0	7.782E+0
-2.676E-1	3.390E+0	7.795E+0
-2.676E-1	3.413E+0	7.740E+0
-2.676E-1	3.448E+0	7.883E+0
-2.643E-1	3.455E+0	7.633E+0
-2.676E-1	3.474E+0	7.860E+0
-2.708E-1	3.432E+0	7.630E+0
-2.643E-1	3.445E+0	7.811E+0
-2.627E-1	3.487E+0	7.734E+0
-2.660E-1	3.468E+0	7.701E+0
-2.660E-1	3.510E+0	7.857E+0
-2.660E-1	3.526E+0	7.666E+0
-2.660E-1	3.481E+0	7.688E+0
-2.676E-1	3.432E+0	7.714E+0
-2.692E-1	3.452E+0	7.747E+0
-2.660E-1	3.517E+0	7.698E+0
-2.643E-1	3.442E+0	7.747E+0
-2.676E-1	3.471E+0	7.695E+0
-2.660E-1	3.497E+0	7.669E+0
-2.660E-1	3.442E+0	7.824E+0
-2.627E-1	3.484E+0	7.691E+0
-2.660E-1	3.478E+0	7.737E+0
-2.708E-1	3.409E+0	7.863E+0
-2.643E-1	3.442E+0	7.740E+0
-2.660E-1	3.432E+0	7.649E+0
-2.676E-1	3.435E+0	7.734E+0
-2.692E-1	3.413E+0	7.691E+0
-2.660E-1	3.481E+0	7.688E+0
-2.660E-1	3.432E+0	7.714E+0
-2.676E-1	3.439E+0	7.734E+0
-2.660E-1	3.491E+0	7.597E+0
-2.660E-1	3.442E+0	7.662E+0
-2.676E-1	3.520E+0	7.782E+0
-2.676E-1	3.400E+0	7.782E+0
-2.692E-1	3.439E+0	7.747E+0
-2.660E-1	3.504E+0	7.724E+0
-2.627E-1	3.416E+0	7.691E+0
-2.660E-1	3.494E+0	7.799E+0
-2.708E-1	3.458E+0	7.701E+0
-2.660E-1	3.439E+0	7.799E+0
-2.643E-1	3.413E+0	7.724E+0
-2.676E-1	3.442E+0	7.747E+0
-2.676E-1	3.481E+0	7.763E+0
-2.660E-1	3.507E+0	7.730E+0
-2.660E-1	3.487E+0	7.698E+0
-2.676E-1	3.507E+0	7.760E+0
-2.692E-1	3.413E+0	7.727E+0
-2.676E-1	3.484E+0	7.753E+0
-2.643E-1	3.487E+0	7.782E+0
-2.660E-1	3.487E+0	7.779E+0
-2.660E-1	3.481E+0	7.766E+0
-2.660E-1	3.413E+0	7.782E+0
-2.643E-1	3.422E+0	7.743E+0
-2.660E-1	3.507E+0	7.714E+0
-2.692E-1	3.474E+0	7.610E+0
-2.660E-1	3.465E+0	7.740E+0
-2.643E-1	3.520E+0	7.730E+0
-2.676E-1	3.504E+0	7.701E+0
-2.692E-1	3.429E+0	7.831E+0
-2.660E-1	3.432E+0	7.799E+0
-2.627E-1	3.387E+0	7.714E+0
-2.676E-1	3.448E+0	7.727E+0
-2.692E-1	3.416E+0	7.789E+0
-2.643E-1	3.468E+0	7.691E+0
-2.692E-1	3.455E+0	7.860E+0
-2.692E-1	3.465E+0	7.704E+0
-2.692E-1	3.507E+0	7.831E+0
-2.660E-1	3.358E+0	7.727E+0
-2.611E-1	3.542E+0	7.766E+0
-2.660E-1	3.487E+0	7.727E+0
-2.676E-1	3.435E+0	7.779E+0
-2.643E-1	3.400E+0	7.737E+0
-2.643E-1	3.481E+0	7.714E+0
-2.660E-1	3.461E+0	7.779E+0
-2.692E-1	3.455E+0	7.633E+0
-2.660E-1	3.448E+0	7.779E+0
-2.643E-1	3.455E+0	7.763E+0
-2.660E-1	3.484E+0	7.776E+0
-2.676E-1	3.523E+0	7.805E+0
-2.676E-1	3.465E+0	7.747E+0
-2.643E-1	3.474E+0	7.834E+0
-2.676E-1	3.432E+0	7.737E+0
-2.676E-1	3.497E+0	7.773E+0
-2.643E-1	3.442E+0	7.863E+0
-2.660E-1	3.520E+0	7.701E+0
-2.643E-1	3.432E+0	7.717E+0
-2.676E-1	3.517E+0	7.666E+0
-2.643E-1	3.416E+0	7.841E+0
-2.627E-1	3.507E+0	7.620E+0
-2.676E-1	3.468E+0	7.714E+0
-2.692E-1	3.552E+0	7.685E+0
-2.676E-1	3.465E+0	7.649E+0
-2.660E-1	3.393E+0	7.591E+0
-2.676E-1	3.416E+0	7.701E+0
-2.660E-1	3.481E+0	7.646E+0
-2.643E-1	3.468E+0	7.753E+0
-2.643E-1	3.507E+0	7.630E+0
-2.676E-1	3.474E+0	7.857E+0
-2.692E-1	3.601E+0	7.773E+0
-2.627E-1	3.491E+0	7.847E+0
-2.643E-1	3.384E+0	7.727E+0
-2.676E-1	3.465E+0	7.799E+0
-2.660E-1	3.494E+0	7.805E+0
-2.643E-1	3.455E+0	7.750E+0
-2.627E-1	3.471E+0	7.649E+0
-2.676E-1	3.400E+0	7.678E+0
-2.676E-1	3.484E+0	7.789E+0
-2.676E-1	3.468E+0	7.763E+0
-2.643E-1	3.478E+0	7.743E+0
-2.660E-1	3.507E+0	7.776E+0
-2.708E-1	3.432E+0	7.740E+0
-2.660E-1	3.474E+0	7.721E+0
-2.643E-1	3.474E+0	7.750E+0
-2.660E-1	3.497E+0	7.763E+0
-2.660E-1	3.448E+0	7.643E+0
-2.676E-1	3.458E+0	7.653E+0
-2.611E-1	3.461E+0	7.721E+0
-2.643E-1	3.435E+0	7.656E+0
-2.676E-1	3.448E+0	7.691E+0
-2.643E-1	3.400E+0	7.779E+0
-2.660E-1	3.416E+0	7.669E+0
-2.660E-1	3.484E+0	7.805E+0
-2.692E-1	3.523E+0	7.750E+0
-2.643E-1	3.478E+0	7.672E+0
-2.643E-1	3.478E+0	7.688E+0
-2.660E-1	3.481E+0	7.743E+0
-2.676E-1	3.487E+0	7.691E+0
-2.660E-1	3.455E+0	7.682E+0
-2.660E-1	3.468E+0	7.721E+0
-2.643E-1	3.465E+0	7.640E+0
-2.676E-1	3.461E+0	7.695E+0
-2.660E-1	3.409E+0	7.643E+0
-2.611E-1	3.491E+0	7.750E+0
-2.660E-1	3.413E+0	7.646E+0
-2.692E-1	3.432E+0	7.786E+0
-2.611E-1	3.435E+0	7.701E+0
-2.643E-1	3.487E+0	7.756E+0
-2.643E-1	3.426E+0	7.763E+0
-2.676E-1	3.474E+0	7.724E+0
-2.676E-1	3.435E+0	7.649E+0
-2.660E-1	3.559E+0	7.672E+0
-2.660E-1	3.478E+0	7.575E+0
-2.676E-1	3.465E+0	7.769E+0
-2.660E-1	3.468E+0	7.643E+0
-2.611E-1	3.510E+0	7.675E+0
-2.660E-1	3.448E+0	7.756E+0
-2.692E-1	3.442E+0	7.623E+0
-2.660E-1	3.497E+0	7.610E+0
-2.643E-1	3.517E+0	7.750E+0
-2.627E-1	3.491E+0	7.646E+0
-2.708E-1	3.536E+0	7.656E+0
-2.692E-1	3.426E+0	7.669E+0
-2.627E-1	3.432E+0	7.672E+0
-2.643E-1	3.452E+0	7.773E+0
-2.692E-1	3.533E+0	7.695E+0
-2.627E-1	3.445E+0	7.685E+0
-2.643E-1	3.390E+0	7.691E+0
-2.676E-1	3.465E+0	7.811E+0
-2.692E-1	3.442E+0	7.688E+0
-2.627E-1	3.471E+0	7.682E+0
-2.643E-1	3.442E+0	7.682E+0
-2.643E-1	3.474E+0	7.659E+0
-2.692E-1	3.409E+0	7.717E+0
-2.660E-1	3.455E+0	7.682E+0
-2.627E-1	3.491E+0	7.675E+0
-2.643E-1	3.474E+0	7.740E+0
-2.692E-1	3.432E+0	7.743E+0
-2.627E-1	3.494E+0	7.721E+0
-2.660E-1	3.458E+0	7.734E+0
-2.676E-1	3.500E+0	7.698E+0
-2.676E-1	3.458E+0	7.717E+0
-2.660E-1	3.439E+0	7.704E+0
-2.643E-1	3.497E+0	7.743E+0
-2.660E-1	3.403E+0	7.717E+0
-2.660E-1	3.429E+0	7.750E+0
-2.660E-1	3.471E+0	7.678E+0
-2.627E-1	3.497E+0	7.717E+0
-2.627E-1	3.468E+0	7.620E+0
-2.660E-1	3.448E+0	7.769E+0
-2.660E-1	3.478E+0	7.672E+0
-2.660E-1	3.461E+0	7.792E+0
-2.676E-1	3.465E+0	7.734E+0
-2.676E-1	3.426E+0	7.753E+0
-2.676E-1	3.445E+0	7.695E+0
-2.643E-1	3.413E+0	7.617E+0
-2.643E-1	3.426E+0	7.737E+0
-2.676E-1	3.484E+0	7.841E+0
-2.660E-1	3.487E+0	7.617E+0
-2.660E-1	3.435E+0	7.883E+0
-2.660E-1	3.478E+0	7.786E+0
-2.643E-1	3.458E+0	7.743E+0
-2.643E-1	3.468E+0	7.672E+0
-2.627E-1	3.494E+0	7.649E+0
-2.676E-1	3.455E+0	7.656E+0
-2.676E-1	3.426E+0	7.730E+0
-2.643E-1	3.455E+0	7.656E+0
-2.643E-1	3.474E+0	7.691E+0
-2.692E-1	3.403E+0	7.552E+0
-2.660E-1	3.487E+0	7.678E+0
-2.660E-1	3.461E+0	7.614E+0
-2.643E-1	3.429E+0	7.704E+0
-2.643E-1	3.500E+0	7.704E+0
-2.676E-1	3.468E+0	7.552E+0
-2.660E-1	3.422E+0	7.688E+0
-2.627E-1	3.458E+0	7.617E+0
-2.643E-1	3.445E+0	7.630E+0
-2.708E-1	3.468E+0	7.659E+0
-2.660E-1	3.422E+0	7.734E+0
-2.643E-1	3.520E+0	7.653E+0
-2.643E-1	3.487E+0	7.636E+0
-2.692E-1	3.419E+0	7.633E+0
-2.643E-1	3.497E+0	7.688E+0
-2.627E-1	3.474E+0	7.623E+0
-2.643E-1	3.445E+0	7.721E+0
-2.692E-1	3.471E+0	7.669E+0
-2.660E-1	3.390E+0	7.636E+0
-2.643E-1	3.474E+0	7.678E+0
-2.660E-1	3.458E+0	7.711E+0
-2.676E-1	3.439E+0	7.627E+0
-2.643E-1	3.361E+0	7.640E+0
-2.611E-1	3.396E+0	7.737E+0
-2.660E-1	3.474E+0	7.721E+0
-2.692E-1	3.504E+0	7.701E+0
-2.643E-1	3.500E+0	7.646E+0
-2.660E-1	3.526E+0	7.633E+0
-2.643E-1	3.361E+0	7.662E+0
-2.660E-1	3.497E+0	7.701E+0
-2.660E-1	3.474E+0	7.708E+0
-2.643E-1	3.406E+0	7.730E+0
-2.676E-1	3.542E+0	7.691E+0
-2.660E-1	3.422E+0	7.672E+0
-2.643E-1	3.448E+0	7.708E+0
-2.643E-1	3.452E+0	7.695E+0
-2.643E-1	3.403E+0	7.617E+0
-2.660E-1	3.468E+0	7.682E+0
-2.660E-1	3.513E+0	7.636E+0
-2.660E-1	3.371E+0	7.675E+0
-2.676E-1	3.478E+0	7.623E+0
-2.692E-1	3.445E+0	7.610E+0
-2.660E-1	3.513E+0	7.721E+0
-2.627E-1	3.387E+0	7.666E+0
-2.660E-1	3.507E+0	7.799E+0
-2.676E-1	3.458E+0	7.766E+0
-2.643E-1	3.465E+0	7.747E+0
-2.611E-1	3.529E+0	7.763E+0
-2.643E-1	3.481E+0	7.653E+0
-2.643E-1	3.422E+0	7.640E+0
-2.660E-1	3.351E+0	7.591E+0
-2.627E-1	3.517E+0	7.675E+0
-2.676E-1	3.422E+0	7.786E+0
-2.676E-1	3.461E+0	7.714E+0
-2.643E-1	3.487E+0	7.701E+0
-2.611E-1	3.484E+0	7.691E+0
-2.643E-1	3.507E+0	7.662E+0
-2.676E-1	3.432E+0	7.802E+0
-2.676E-1	3.445E+0	7.601E+0
-2.643E-1	3.400E+0	7.672E+0
-2.660E-1	3.452E+0	7.691E+0
-2.692E-1	3.406E+0	7.597E+0
-2.660E-1	3.354E+0	7.656E+0
-2.611E-1	3.426E+0	7.724E+0
-2.660E-1	3.484E+0	7.730E+0
-2.643E-1	3.465E+0	7.669E+0
-2.660E-1	3.478E+0	7.685E+0
-2.660E-1	3.465E+0	7.782E+0
-2.676E-1	3.426E+0	7.620E+0
-2.676E-1	3.439E+0	7.695E+0
-2.660E-1	3.445E+0	7.584E+0
-2.676E-1	3.513E+0	7.753E+0
-2.643E-1	3.507E+0	7.724E+0
-2.660E-1	3.474E+0	7.714E+0
-2.627E-1	3.448E+0	7.675E+0
-2.643E-1	3.396E+0	7.769E+0
-2.660E-1	3.422E+0	7.688E+0
-2.660E-1	3.435E+0	7.675E+0
-2.660E-1	3.458E+0	7.698E+0
-2.627E-1	3.504E+0	7.743E+0
-2.660E-1	3.442E+0	7.649E+0
-2.676E-1	3.487E+0	7.863E+0
-2.676E-1	3.465E+0	7.711E+0
-2.627E-1	3.478E+0	7.633E+0
-2.643E-1	3.500E+0	7.672E+0
-2.692E-1	3.380E+0	7.747E+0
-2.643E-1	3.422E+0	7.685E+0
-2.627E-1	3.419E+0	7.675E+0
-2.627E-1	3.429E+0	7.786E+0
-2.676E-1	3.435E+0	7.932E+0
-2.627E-1	3.452E+0	7.682E+0
-2.627E-1	3.429E+0	7.717E+0
-2.660E-1	3.448E+0	7.704E+0
-2.660E-1	3.452E+0	7.682E+0
-2.660E-1	3.458E+0	7.730E+0
-2.611E-1	3.461E+0	7.490E+0
-2.643E-1	3.422E+0	7.821E+0
-2.660E-1	3.413E+0	7.714E+0
-2.676E-1	3.448E+0	7.678E+0
-2.643E-1	3.435E+0	7.773E+0
-2.660E-1	3.448E+0	7.672E+0
-2.676E-1	3.448E+0	7.620E+0
-2.643E-1	3.403E+0	7.669E+0
-2.611E-1	3.468E+0	7.614E+0
-2.660E-1	3.448E+0	7.737E+0
-2.660E-1	3.439E+0	7.617E+0
-2.660E-1	3.432E+0	7.643E+0
-2.627E-1	3.442E+0	7.834E+0
-2.627E-1	3.354E+0	7.750E+0
-2.692E-1	3.413E+0	7.672E+0
-2.643E-1	3.393E+0	7.659E+0
-2.627E-1	3.426E+0	7.691E+0
-2.627E-1	3.416E+0	7.717E+0
-2.660E-1	3.328E+0	7.773E+0
-2.676E-1	3.429E+0	7.588E+0
-2.643E-1	3.510E+0	7.688E+0
-2.676E-1	3.426E+0	7.750E+0
-2.676E-1	3.458E+0	7.640E+0
-2.627E-1	3.497E+0	7.672E+0
-2.627E-1	3.393E+0	7.688E+0
-2.643E-1	3.445E+0	7.623E+0
-2.660E-1	3.448E+0	7.640E+0
-2.643E-1	3.487E+0	7.653E+0
-2.660E-1	3.439E+0	7.601E+0
-2.627E-1	3.478E+0	7.753E+0
-2.676E-1	3.413E+0	7.549E+0
-2.627E-1	3.455E+0	7.737E+0
-2.627E-1	3.478E+0	7.669E+0
-2.660E-1	3.468E+0	7.704E+0
-2.660E-1	3.497E+0	7.711E+0
-2.627E-1	3.387E+0	7.669E+0
-2.660E-1	3.461E+0	7.662E+0
-2.660E-1	3.474E+0	7.675E+0
-2.676E-1	3.409E+0	7.685E+0
-2.643E-1	3.513E+0	7.659E+0
-2.627E-1	3.484E+0	7.646E+0
-2.660E-1	3.484E+0	7.666E+0
-2.660E-1	3.468E+0	7.617E+0
-2.643E-1	3.510E+0	7.675E+0
-2.611E-1	3.361E+0	7.708E+0
-2.643E-1	3.468E+0	7.662E+0
-2.660E-1	3.429E+0	7.704E+0
-2.660E-1	3.471E+0	7.646E+0
-2.627E-1	3.455E+0	7.769E+0
-2.643E-1	3.442E+0	7.730E+0
-2.660E-1	3.445E+0	7.682E+0
-2.643E-1	3.419E+0	7.695E+0
-2.627E-1	3.455E+0	7.646E+0
-2.643E-1	3.439E+0	7.704E+0
-2.676E-1	3.429E+0	7.581E+0
-2.627E-1	3.403E+0	7.623E+0
-2.643E-1	3.390E+0	7.747E+0
-2.643E-1	3.478E+0	7.688E+0
-2.676E-1	3.377E+0	7.549E+0
-2.660E-1	3.439E+0	7.627E+0
-2.611E-1	3.445E+0	7.653E+0
-2.643E-1	3.455E+0	7.672E+0
-2.676E-1	3.500E+0	7.776E+0
-2.643E-1	3.413E+0	7.730E+0
-2.627E-1	3.487E+0	7.627E+0
-2.643E-1	3.461E+0	7.607E+0
-2.643E-1	3.504E+0	7.711E+0
-2.643E-1	3.468E+0	7.666E+0
-2.660E-1	3.474E+0	7.724E+0
-2.627E-1	3.455E+0	7.766E+0
-2.660E-1	3.455E+0	7.662E+0
-2.660E-1	3.442E+0	7.649E+0
-2.627E-1	3.413E+0	7.701E+0
-2.660E-1	3.422E+0	7.653E+0
-2.692E-1	3.406E+0	7.747E+0
-2.627E-1	3.442E+0	7.653E+0
-2.627E-1	3.461E+0	7.727E+0
-2.643E-1	3.409E+0	7.672E+0
-2.676E-1	3.435E+0	7.724E+0
-2.676E-1	3.432E+0	7.636E+0
-2.643E-1	3.546E+0	7.698E+0
-2.643E-1	3.458E+0	7.675E+0
-2.660E-1	3.435E+0	7.662E+0
-2.692E-1	3.468E+0	7.656E+0
-2.627E-1	3.419E+0	7.662E+0
-2.627E-1	3.487E+0	7.656E+0
-2.660E-1	3.474E+0	7.526E+0
-2.660E-1	3.497E+0	7.737E+0
-2.595E-1	3.387E+0	7.727E+0
-2.643E-1	3.458E+0	7.724E+0
-2.643E-1	3.517E+0	7.708E+0
-2.643E-1	3.461E+0	7.688E+0
-2.643E-1	3.422E+0	7.701E+0
-2.643E-1	3.497E+0	7.701E+0
-2.660E-1	3.471E+0	7.695E+0
-2.627E-1	3.510E+0	7.643E+0
-2.627E-1	3.465E+0	7.711E+0
-2.643E-1	3.309E+0	7.685E+0
-2.676E-1	3.371E+0	7.630E+0
-2.660E-1	3.455E+0	7.666E+0
-2.627E-1	3.429E+0	7.672E+0
-2.676E-1	3.429E+0	7.708E+0
-2.660E-1	3.439E+0	7.672E+0
-2.643E-1	3.413E+0	7.666E+0
-2.627E-1	3.478E+0	7.760E+0
-2.643E-1	3.491E+0	7.799E+0
-2.676E-1	3.442E+0	7.662E+0
-2.676E-1	3.517E+0	7.607E+0
-2.660E-1	3.468E+0	7.701E+0
-2.660E-1	3.387E+0	7.698E+0
-2.660E-1	3.458E+0	7.708E+0
-2.660E-1	3.452E+0	7.630E+0
-2.627E-1	3.481E+0	7.753E+0
-2.643E-1	3.413E+0	7.643E+0
-2.660E-1	3.413E+0	7.627E+0
-2.627E-1	3.403E+0	7.630E+0
-2.627E-1	3.384E+0	7.620E+0
-2.660E-1	3.445E+0	7.643E+0
-2.660E-1	3.419E+0	7.630E+0
-2.660E-1	3.413E+0	7.640E+0
-2.611E-1	3.484E+0	7.678E+0
-2.643E-1	3.367E+0	7.565E+0
-2.643E-1	3.393E+0	7.646E+0
-2.660E-1	3.510E+0	7.653E+0
-2.643E-1	3.494E+0	7.688E+0
-2.660E-1	3.400E+0	7.549E+0
-2.692E-1	3.432E+0	7.669E+0
-2.643E-1	3.455E+0	7.675E+0
-2.643E-1	3.435E+0	7.721E+0
-2.627E-1	3.374E+0	7.737E+0
-2.660E-1	3.416E+0	7.513E+0
-2.643E-1	3.354E+0	7.591E+0
-2.611E-1	3.390E+0	7.789E+0
-2.643E-1	3.406E+0	7.565E+0
-2.692E-1	3.435E+0	7.484E+0
-2.643E-1	3.484E+0	7.669E+0
-2.643E-1	3.468E+0	7.714E+0
-2.643E-1	3.432E+0	7.588E+0
-2.611E-1	3.471E+0	7.549E+0
-2.643E-1	3.458E+0	7.640E+0
-2.643E-1	3.458E+0	7.597E+0
-2.643E-1	3.458E+0	7.691E+0
-2.643E-1	3.494E+0	7.675E+0
-2.643E-1	3.487E+0	7.610E+0
-2.660E-1	3.455E+0	7.708E+0
-2.643E-1	3.471E+0	7.695E+0
-2.676E-1	3.400E+0	7.795E+0
-2.643E-1	3.413E+0	7.730E+0
-2.643E-1	3.393E+0	7.627E+0
-2.643E-1	3.504E+0	7.623E+0
-2.660E-1	3.387E+0	7.633E+0
-2.660E-1	3.461E+0	7.597E+0
-2.627E-1	3.510E+0	7.685E+0
-2.643E-1	3.458E+0	7.520E+0
-2.627E-1	3.426E+0	7.578E+0
-2.660E-1	3.435E+0	7.649E+0
-2.595E-1	3.452E+0	7.750E+0
-2.660E-1	3.426E+0	7.747E+0
-2.708E-1	3.494E+0	7.630E+0
-2.627E-1	3.435E+0	7.701E+0
-2.643E-1	3.500E+0	7.620E+0
-2.627E-1	3.442E+0	7.656E+0
-2.676E-1	3.468E+0	7.571E+0
-2.643E-1	3.461E+0	7.653E+0
-2.611E-1	3.452E+0	7.779E+0
-2.660E-1	3.435E+0	7.675E+0
-2.676E-1	3.435E+0	7.675E+0
-2.643E-1	3.455E+0	7.714E+0
-2.627E-1	3.504E+0	7.594E+0
-2.660E-1	3.461E+0	7.584E+0
-2.660E-1	3.442E+0	7.662E+0
-2.676E-1	3.468E+0	7.695E+0
-2.627E-1	3.384E+0	7.630E+0
-2.627E-1	3.491E+0	7.669E+0
-2.676E-1	3.390E+0	7.630E+0
-2.676E-1	3.452E+0	7.633E+0
-2.627E-1	3.491E+0	7.584E+0
-2.643E-1	3.432E+0	7.633E+0
-2.708E-1	3.435E+0	7.640E+0
-2.660E-1	3.455E+0	7.675E+0
-2.643E-1	3.442E+0	7.571E+0
-2.643E-1	3.465E+0	7.643E+0
-2.643E-1	3.471E+0	7.610E+0
-2.643E-1	3.526E+0	7.623E+0
-2.660E-1	3.429E+0	7.685E+0
-2.660E-1	3.513E+0	7.614E+0
-2.676E-1	3.384E+0	7.584E+0
-2.692E-1	3.445E+0	7.653E+0
-2.627E-1	3.374E+0	7.643E+0
-2.627E-1	3.429E+0	7.750E+0
-2.643E-1	3.481E+0	7.708E+0
-2.643E-1	3.448E+0	7.766E+0
-2.627E-1	3.338E+0	7.656E+0
-2.643E-1	3.426E+0	7.675E+0
-2.643E-1	3.384E+0	7.675E+0
-2.676E-1	3.429E+0	7.799E+0
-2.611E-1	3.455E+0	7.659E+0
-2.627E-1	3.455E+0	7.627E+0
-2.660E-1	3.510E+0	7.646E+0
-2.660E-1	3.432E+0	7.682E+0
-2.611E-1	3.406E+0	7.711E+0
-2.627E-1	3.484E+0	7.691E+0
-2.643E-1	3.452E+0	7.701E+0
-2.643E-1	3.426E+0	7.721E+0
-2.643E-1	3.510E+0	7.721E+0
-2.643E-1	3.387E+0	7.786E+0
-2.660E-1	3.465E+0	7.558E+0
-2.643E-1	3.458E+0	7.675E+0
-2.643E-1	3.471E+0	7.627E+0
-2.643E-1	3.393E+0	7.659E+0
-2.660E-1	3.487E+0	7.597E+0
-2.660E-1	3.465E+0	7.659E+0
-2.627E-1	3.487E+0	7.594E+0
-2.660E-1	3.487E+0	7.578E+0
-2.676E-1	3.478E+0	7.601E+0
-2.660E-1	3.448E+0	7.662E+0
-2.611E-1	3.445E+0	7.604E+0
-2.643E-1	3.452E+0	7.623E+0
-2.627E-1	3.387E+0	7.734E+0
-2.643E-1	3.445E+0	7.656E+0
-2.611E-1	3.335E+0	7.539E+0
-2.611E-1	3.432E+0	7.675E+0
-2.660E-1	3.371E+0	7.581E+0
-2.660E-1	3.468E+0	7.562E+0
-2.627E-1	3.390E+0	7.666E+0
-2.627E-1	3.396E+0	7.786E+0
-2.660E-1	3.403E+0	7.633E+0
-2.643E-1	3.416E+0	7.760E+0
-2.611E-1	3.309E+0	7.688E+0
-2.611E-1	3.406E+0	7.653E+0
-2.643E-1	3.422E+0	7.620E+0
-2.643E-1	3.384E+0	7.763E+0
-2.627E-1	3.387E+0	7.743E+0
-2.611E-1	3.497E+0	7.695E+0
-2.676E-1	3.413E+0	7.617E+0
-2.643E-1	3.377E+0	7.688E+0
-2.627E-1	3.432E+0	7.675E+0
-2.627E-1	3.504E+0	7.640E+0
-2.643E-1	3.432E+0	7.640E+0
-2.676E-1	3.396E+0	7.656E+0
-2.643E-1	3.387E+0	7.717E+0
-2.643E-1	3.390E+0	7.708E+0
-2.692E-1	3.400E+0	7.607E+0
-2.627E-1	3.465E+0	7.711E+0
-2.660E-1	3.523E+0	7.669E+0
-2.627E-1	3.513E+0	7.708E+0
-2.660E-1	3.403E+0	7.708E+0
-2.676E-1	3.468E+0	7.669E+0
-2.627E-1	3.338E+0	7.584E+0
-2.627E-1	3.478E+0	7.607E+0
-2.660E-1	3.484E+0	7.552E+0
-2.643E-1	3.435E+0	7.721E+0
-2.611E-1	3.403E+0	7.740E+0
-2.643E-1	3.468E+0	7.656E+0
-2.676E-1	3.442E+0	7.617E+0
-2.660E-1	3.448E+0	7.678E+0
-2.627E-1	3.416E+0	7.743E+0
-2.627E-1	3.400E+0	7.688E+0
-2.676E-1	3.484E+0	7.656E+0
-2.643E-1	3.429E+0	7.555E+0
-2.643E-1	3.517E+0	7.614E+0
-2.660E-1	3.491E+0	7.640E+0
-2.643E-1	3.448E+0	7.653E+0
-2.660E-1	3.432E+0	7.695E+0
-2.611E-1	3.409E+0	7.672E+0
-2.643E-1	3.481E+0	7.708E+0
-2.627E-1	3.442E+0	7.773E+0
-2.676E-1	3.533E+0	7.562E+0
-2.643E-1	3.432E+0	7.640E+0
-2.643E-1	3.465E+0	7.675E+0
-2.643E-1	3.468E+0	7.571E+0
-2.660E-1	3.484E+0	7.630E+0
-2.595E-1	3.384E+0	7.653E+0
-2.643E-1	3.461E+0	7.610E+0
-2.676E-1	3.374E+0	7.727E+0
-2.643E-1	3.419E+0	7.734E+0
-2.627E-1	3.458E+0	7.695E+0
-2.627E-1	3.478E+0	7.730E+0
-2.643E-1	3.406E+0	7.552E+0
-2.643E-1	3.416E+0	7.591E+0
-2.611E-1	3.452E+0	7.678E+0
-2.611E-1	3.390E+0	7.536E+0
-2.676E-1	3.474E+0	7.724E+0
-2.643E-1	3.461E+0	7.753E+0
-2.611E-1	3.461E+0	7.675E+0
-2.627E-1	3.487E+0	7.695E+0
-2.660E-1	3.468E+0	7.649E+0
-2.627E-1	3.445E+0	7.714E+0
-2.627E-1	3.465E+0	7.627E+0
-2.627E-1	3.439E+0	7.753E+0
-2.660E-1	3.432E+0	7.607E+0
-2.660E-1	3.416E+0	7.789E+0
-2.627E-1	3.474E+0	7.672E+0
-2.627E-1	3.491E+0	7.766E+0
-2.643E-1	3.442E+0	7.597E+0
-2.643E-1	3.510E+0	7.717E+0
-2.660E-1	3.487E+0	7.542E+0
-2.627E-1	3.432E+0	7.591E+0
-2.676E-1	3.448E+0	7.627E+0
-2.643E-1	3.500E+0	7.653E+0
-2.627E-1	3.448E+0	7.614E+0
-2.627E-1	3.468E+0	7.513E+0
-2.660E-1	3.422E+0	7.633E+0
-2.643E-1	3.468E+0	7.730E+0
-2.627E-1	3.523E+0	7.630E+0
-2.627E-1	3.416E+0	7.730E+0
-2.660E-1	3.549E+0	7.717E+0
-2.660E-1	3.484E+0	7.568E+0
-2.643E-1	3.455E+0	7.623E+0
-2.595E-1	3.400E+0	7.656E+0
-2.676E-1	3.435E+0	7.666E+0
-2.627E-1	3.426E+0	7.610E+0
-2.627E-1	3.413E+0	7.604E+0
-2.643E-1	3.435E+0	7.714E+0
-2.660E-1	3.474E+0	7.666E+0
-2.643E-1	3.384E+0	7.672E+0
-2.611E-1	3.484E+0	7.584E+0
-2.643E-1	3.400E+0	7.708E+0
-2.643E-1	3.452E+0	7.552E+0
-2.660E-1	3.416E+0	7.643E+0
-2.627E-1	3.458E+0	7.594E+0
-2.643E-1	3.413E+0	7.597E+0
-2.643E-1	3.455E+0	7.584E+0
-2.643E-1	3.468E+0	7.682E+0
-2.627E-1	3.390E+0	7.640E+0
-2.643E-1	3.439E+0	7.666E+0
-2.660E-1	3.400E+0	7.678E+0
-2.627E-1	3.426E+0	7.627E+0
-2.627E-1	3.500E+0	7.578E+0
-2.595E-1	3.455E+0	7.627E+0
-2.660E-1	3.322E+0	7.607E+0
-2.643E-1	3.432E+0	7.601E+0
-2.627E-1	3.455E+0	7.714E+0
-2.643E-1	3.455E+0	7.643E+0
-2.643E-1	3.468E+0	7.659E+0
-2.643E-1	3.487E+0	7.542E+0
-2.627E-1	3.384E+0	7.688E+0
-2.611E-1	3.358E+0	7.620E+0
-2.676E-1	3.455E+0	7.591E+0
-2.676E-1	3.455E+0	7.730E+0
-2.595E-1	3.452E+0	7.539E+0
-2.643E-1	3.413E+0	7.672E+0
-2.660E-1	3.422E+0	7.698E+0
-2.643E-1	3.461E+0	7.701E+0
-2.611E-1	3.416E+0	7.685E+0
-2.627E-1	3.448E+0	7.704E+0
-2.643E-1	3.371E+0	7.646E+0
-2.643E-1	3.396E+0	7.607E+0
-2.627E-1	3.409E+0	7.737E+0
-2.611E-1	3.429E+0	7.597E+0
-2.676E-1	3.458E+0	7.675E+0
-2.643E-1	3.419E+0	7.743E+0
-2.627E-1	3.452E+0	7.685E+0
-2.660E-1	3.445E+0	7.682E+0
-2.660E-1	3.413E+0	7.653E+0
-2.627E-1	3.484E+0	7.756E+0
-2.627E-1	3.442E+0	7.610E+0
-2.627E-1	3.400E+0	7.607E+0
-2.676E-1	3.416E+0	7.672E+0
-2.660E-1	3.471E+0	7.743E+0
-2.627E-1	3.413E+0	7.730E+0
-2.627E-1	3.435E+0	7.704E+0
-2.676E-1	3.452E+0	7.675E+0
-2.676E-1	3.429E+0	7.685E+0
-2.611E-1	3.429E+0	7.536E+0
-2.611E-1	3.432E+0	7.666E+0
-2.643E-1	3.484E+0	7.662E+0
-2.660E-1	3.445E+0	7.675E+0
-2.595E-1	3.471E+0	7.558E+0
-2.611E-1	3.481E+0	7.584E+0
-2.643E-1	3.481E+0	7.669E+0
-2.627E-1	3.448E+0	7.565E+0
-2.611E-1	3.458E+0	7.649E+0
-2.627E-1	3.507E+0	7.601E+0
-2.676E-1	3.384E+0	7.565E+0
-2.676E-1	3.413E+0	7.617E+0
-2.643E-1	3.549E+0	7.724E+0
-2.643E-1	3.487E+0	7.675E+0
-2.676E-1	3.448E+0	7.614E+0
-2.627E-1	3.458E+0	7.824E+0
-2.643E-1	3.435E+0	7.704E+0
-2.643E-1	3.471E+0	7.695E+0
-2.660E-1	3.348E+0	7.516E+0
-2.660E-1	3.351E+0	7.607E+0
-2.611E-1	3.432E+0	7.539E+0
-2.643E-1	3.380E+0	7.776E+0
-2.660E-1	3.452E+0	7.594E+0
-2.660E-1	3.471E+0	7.730E+0
-2.595E-1	3.452E+0	7.656E+0
-2.627E-1	3.455E+0	7.678E+0
-2.676E-1	3.481E+0	7.620E+0
-2.627E-1	3.439E+0	7.520E+0
-2.611E-1	3.484E+0	7.620E+0
-2.643E-1	3.409E+0	7.591E+0
-2.660E-1	3.497E+0	7.636E+0
-2.660E-1	3.406E+0	7.588E+0
-2.611E-1	3.422E+0	7.575E+0
-2.643E-1	3.387E+0	7.734E+0
-2.676E-1	3.461E+0	7.659E+0
-2.643E-1	3.429E+0	7.669E+0
-2.611E-1	3.458E+0	7.607E+0
-2.627E-1	3.371E+0	7.584E+0
-2.660E-1	3.387E+0	7.682E+0
-2.643E-1	3.367E+0	7.607E+0
-2.627E-1	3.435E+0	7.558E+0
-2.627E-1	3.426E+0	7.588E+0
-2.627E-1	3.403E+0	7.675E+0
-2.643E-1	3.426E+0	7.604E+0
-2.643E-1	3.384E+0	7.666E+0
-2.611E-1	3.400E+0	7.571E+0
-2.643E-1	3.426E+0	7.685E+0
-2.643E-1	3.439E+0	7.649E+0
-2.595E-1	3.409E+0	7.662E+0
-2.660E-1	3.371E+0	7.581E+0
-2.643E-1	3.448E+0	7.682E+0
-2.676E-1	3.510E+0	7.672E+0
-2.643E-1	3.393E+0	7.646E+0
-2.643E-1	3.364E+0	7.581E+0
-2.660E-1	3.455E+0	7.691E+0
-2.643E-1	3.471E+0	7.627E+0
-2.627E-1	3.455E+0	7.743E+0
-2.627E-1	3.419E+0	7.711E+0
-2.660E-1	3.445E+0	7.795E+0
-2.643E-1	3.435E+0	7.669E+0
-2.627E-1	3.429E+0	7.685E+0
-2.611E-1	3.452E+0	7.721E+0
-2.643E-1	3.377E+0	7.623E+0
-2.660E-1	3.500E+0	7.675E+0
-2.595E-1	3.367E+0	7.643E+0
-2.627E-1	3.468E+0	7.526E+0
-2.660E-1	3.471E+0	7.701E+0
-2.676E-1	3.465E+0	7.552E+0
-2.611E-1	3.406E+0	7.685E+0
-2.627E-1	3.484E+0	7.724E+0
-2.676E-1	3.461E+0	7.526E+0
-2.660E-1	3.406E+0	7.571E+0
-2.611E-1	3.445E+0	7.633E+0
-2.611E-1	3.426E+0	7.688E+0
-2.643E-1	3.406E+0	7.643E+0
-2.660E-1	3.442E+0	7.636E+0
-2.627E-1	3.481E+0	7.623E+0
-2.611E-1	3.413E+0	7.721E+0
-2.676E-1	3.393E+0	7.529E+0
-2.643E-1	3.461E+0	7.678E+0
-2.643E-1	3.448E+0	7.711E+0
-2.611E-1	3.432E+0	7.649E+0
-2.643E-1	3.406E+0	7.678E+0
-2.627E-1	3.426E+0	7.669E+0
-2.611E-1	3.529E+0	7.721E+0
-2.627E-1	3.351E+0	7.468E+0
-2.660E-1	3.351E+0	7.662E+0
-2.643E-1	3.390E+0	7.662E+0
-2.611E-1	3.448E+0	7.708E+0
-2.611E-1	3.439E+0	7.646E+0
-2.643E-1	3.435E+0	7.636E+0
-2.660E-1	3.465E+0	7.678E+0
-2.643E-1	3.452E+0	7.555E+0
-2.643E-1	3.494E+0	7.578E+0
-2.643E-1	3.390E+0	7.691E+0
-2.660E-1	3.494E+0	7.649E+0
-2.643E-1	3.494E+0	7.737E+0
-2.611E-1	3.494E+0	7.578E+0
-2.660E-1	3.429E+0	7.643E+0
-2.660E-1	3.429E+0	7.477E+0
-2.627E-1	3.393E+0	7.623E+0
-2.611E-1	3.380E+0	7.724E+0
-2.660E-1	3.442E+0	7.630E+0
-2.660E-1	3.452E+0	7.643E+0
-2.627E-1	3.474E+0	7.682E+0
-2.643E-1	3.517E+0	7.633E+0
-2.643E-1	3.406E+0	7.653E+0
-2.643E-1	3.406E+0	7.643E+0
-2.611E-1	3.387E+0	7.549E+0
-2.611E-1	3.416E+0	7.682E+0
-2.643E-1	3.377E+0	7.526E+0
-2.660E-1	3.465E+0	7.721E+0
-2.643E-1	3.396E+0	7.640E+0
-2.611E-1	3.468E+0	7.614E+0
-2.660E-1	3.468E+0	7.594E+0
-2.627E-1	3.435E+0	7.588E+0
-2.595E-1	3.390E+0	7.610E+0
-2.611E-1	3.400E+0	7.610E+0
-2.660E-1	3.429E+0	7.568E+0
-2.660E-1	3.435E+0	7.633E+0
-2.627E-1	3.458E+0	7.678E+0
-2.627E-1	3.396E+0	7.653E+0
-2.643E-1	3.461E+0	7.708E+0
-2.643E-1	3.409E+0	7.568E+0
-2.660E-1	3.442E+0	7.821E+0
-2.611E-1	3.358E+0	7.610E+0
-2.643E-1	3.429E+0	7.614E+0
-2.643E-1	3.458E+0	7.610E+0
-2.611E-1	3.393E+0	7.555E+0
-2.611E-1	3.478E+0	7.789E+0
-2.643E-1	3.468E+0	7.601E+0
-2.660E-1	3.539E+0	7.701E+0
-2.611E-1	3.442E+0	7.539E+0
-2.627E-1	3.416E+0	7.591E+0
-2.643E-1	3.384E+0	7.591E+0
-2.643E-1	3.426E+0	7.568E+0
-2.627E-1	3.468E+0	7.695E+0
-2.595E-1	3.429E+0	7.571E+0
-2.643E-1	3.458E+0	7.643E+0
-2.627E-1	3.491E+0	7.594E+0
-2.611E-1	3.435E+0	7.649E+0
-2.595E-1	3.380E+0	7.653E+0
-2.627E-1	3.439E+0	7.562E+0
-2.660E-1	3.432E+0	7.811E+0
-2.627E-1	3.419E+0	7.591E+0
-2.643E-1	3.468E+0	7.565E+0
-2.660E-1	3.435E+0	7.656E+0
-2.660E-1	3.455E+0	7.597E+0
-2.643E-1	3.439E+0	7.520E+0
-2.611E-1	3.348E+0	7.620E+0
-2.660E-1	3.406E+0	7.562E+0
-2.643E-1	3.504E+0	7.646E+0
-2.627E-1	3.435E+0	7.523E+0
-2.595E-1	3.439E+0	7.704E+0
-2.643E-1	3.403E+0	7.643E+0
-2.611E-1	3.432E+0	7.617E+0
-2.627E-1	3.413E+0	7.633E+0
-2.611E-1	3.442E+0	7.675E+0
-2.627E-1	3.396E+0	7.578E+0
-2.627E-1	3.468E+0	7.691E+0
-2.611E-1	3.426E+0	7.581E+0
-2.627E-1	3.445E+0	7.627E+0
-2.660E-1	3.448E+0	7.588E+0
-2.627E-1	3.396E+0	7.620E+0
-2.643E-1	3.400E+0	7.685E+0
-2.611E-1	3.413E+0	7.659E+0
-2.676E-1	3.435E+0	7.545E+0
-2.676E-1	3.452E+0	7.717E+0
-2.611E-1	3.419E+0	7.539E+0
-2.611E-1	3.422E+0	7.627E+0
-2.660E-1	3.426E+0	7.640E+0
-2.643E-1	3.387E+0	7.659E+0
-2.611E-1	3.419E+0	7.643E+0
-2.627E-1	3.396E+0	7.649E+0
-2.643E-1	3.361E+0	7.620E+0
-2.643E-1	3.487E+0	7.640E+0
-2.627E-1	3.419E+0	7.730E+0
-2.611E-1	3.471E+0	7.545E+0
-2.643E-1	3.429E+0	7.597E+0
-2.643E-1	3.474E+0	7.682E+0
-2.579E-1	3.419E+0	7.666E+0
-2.627E-1	3.416E+0	7.688E+0
-2.660E-1	3.416E+0	7.773E+0
-2.627E-1	3.445E+0	7.695E+0
-2.595E-1	3.406E+0	7.662E+0
-2.611E-1	3.409E+0	7.646E+0
-2.643E-1	3.403E+0	7.571E+0
-2.660E-1	3.458E+0	7.682E+0
-2.643E-1	3.435E+0	7.627E+0
-2.627E-1	3.413E+0	7.669E+0
-2.676E-1	3.432E+0	7.659E+0
-2.627E-1	3.361E+0	7.623E+0
-2.611E-1	3.526E+0	7.597E+0
-2.627E-1	3.426E+0	7.704E+0
-2.643E-1	3.426E+0	7.627E+0
-2.660E-1	3.474E+0	7.678E+0
-2.627E-1	3.426E+0	7.672E+0
-2.611E-1	3.413E+0	7.636E+0
-2.627E-1	3.471E+0	7.653E+0
-2.643E-1	3.474E+0	7.627E+0
-2.595E-1	3.416E+0	7.747E+0
-2.611E-1	3.377E+0	7.614E+0
-2.627E-1	3.455E+0	7.727E+0
-2.643E-1	3.439E+0	7.763E+0
-2.595E-1	3.393E+0	7.672E+0
-2.611E-1	3.517E+0	7.461E+0
-2.660E-1	3.390E+0	7.520E+0
-2.660E-1	3.384E+0	7.698E+0
-2.611E-1	3.400E+0	7.675E+0
-2.643E-1	3.429E+0	7.568E+0
-2.643E-1	3.529E+0	7.565E+0
-2.660E-1	3.448E+0	7.607E+0
-2.643E-1	3.439E+0	7.649E+0
-2.611E-1	3.461E+0	7.630E+0
-2.627E-1	3.435E+0	7.601E+0
-2.660E-1	3.487E+0	7.717E+0
-2.611E-1	3.458E+0	7.636E+0
-2.579E-1	3.393E+0	7.539E+0
-2.627E-1	3.435E+0	7.578E+0
-2.676E-1	3.435E+0	7.675E+0
-2.611E-1	3.471E+0	7.610E+0
-2.611E-1	3.448E+0	7.685E+0
-2.627E-1	3.364E+0	7.526E+0
-2.676E-1	3.481E+0	7.672E+0
-2.627E-1	3.491E+0	7.799E+0
-2.611E-1	3.474E+0	7.614E+0
-2.643E-1	3.491E+0	7.672E+0
-2.627E-1	3.429E+0	7.649E+0
-2.611E-1	3.529E+0	7.458E+0
-2.611E-1	3.448E+0	7.659E+0
-2.643E-1	3.439E+0	7.675E+0
-2.660E-1	3.400E+0	7.672E+0
-2.627E-1	3.448E+0	7.653E+0
-2.627E-1	3.419E+0	7.643E+0
-2.643E-1	3.442E+0	7.659E+0
-2.643E-1	3.374E+0	7.646E+0
-2.595E-1	3.471E+0	7.623E+0
-2.611E-1	3.439E+0	7.571E+0
-2.627E-1	3.413E+0	7.614E+0
-2.643E-1	3.387E+0	7.669E+0
-2.627E-1	3.448E+0	7.627E+0
-2.611E-1	3.422E+0	7.649E+0
-2.627E-1	3.396E+0	7.627E+0
-2.627E-1	3.426E+0	7.662E+0
-2.627E-1	3.396E+0	7.601E+0
-2.611E-1	3.396E+0	7.646E+0
-2.627E-1	3.448E+0	7.672E+0
-2.660E-1	3.465E+0	7.711E+0
-2.627E-1	3.426E+0	7.594E+0
-2.595E-1	3.513E+0	7.669E+0
-2.627E-1	3.517E+0	7.640E+0
-2.643E-1	3.393E+0	7.636E+0
-2.627E-1	3.435E+0	7.630E+0
-2.611E-1	3.409E+0	7.581E+0
-2.627E-1	3.390E+0	7.649E+0
-2.627E-1	3.513E+0	7.594E+0
-2.611E-1	3.461E+0	7.627E+0
-2.643E-1	3.432E+0	7.662E+0
-2.643E-1	3.494E+0	7.682E+0
-2.643E-1	3.413E+0	7.620E+0
-2.627E-1	3.461E+0	7.597E+0
-2.595E-1	3.403E+0	7.607E+0
-2.611E-1	3.387E+0	7.701E+0
-2.676E-1	3.468E+0	7.688E+0
-2.611E-1	3.390E+0	7.610E+0
-2.595E-1	3.384E+0	7.610E+0
-2.627E-1	3.429E+0	7.675E+0
-2.660E-1	3.390E+0	7.610E+0
-2.611E-1	3.422E+0	7.724E+0
-2.611E-1	3.461E+0	7.682E+0
-2.660E-1	3.426E+0	7.646E+0
-2.611E-1	3.487E+0	7.601E+0
-2.611E-1	3.406E+0	7.656E+0
-2.611E-1	3.361E+0	7.646E+0
-2.643E-1	3.465E+0	7.659E+0
-2.643E-1	3.348E+0	7.669E+0
-2.627E-1	3.507E+0	7.607E+0
-2.627E-1	3.332E+0	7.646E+0
-2.660E-1	3.426E+0	7.708E+0
-2.643E-1	3.426E+0	7.597E+0
-2.611E-1	3.416E+0	7.633E+0
-2.627E-1	3.390E+0	7.672E+0
-2.611E-1	3.416E+0	7.724E+0
-2.660E-1	3.439E+0	7.688E+0
-2.611E-1	3.419E+0	7.640E+0
-2.562E-1	3.422E+0	7.672E+0
-2.660E-1	3.517E+0	7.646E+0
-2.660E-1	3.461E+0	7.685E+0
-2.627E-1	3.387E+0	7.701E+0
-2.611E-1	3.442E+0	7.669E+0
-2.643E-1	3.494E+0	7.607E+0
-2.643E-1	3.445E+0	7.627E+0
-2.627E-1	3.452E+0	7.601E+0
-2.627E-1	3.435E+0	7.597E+0
-2.643E-1	3.406E+0	7.643E+0
-2.627E-1	3.387E+0	7.633E+0
-2.627E-1	3.419E+0	7.721E+0
-2.595E-1	3.400E+0	7.630E+0
-2.611E-1	3.487E+0	7.588E+0
-2.643E-1	3.435E+0	7.708E+0
-2.643E-1	3.468E+0	7.620E+0
-2.627E-1	3.413E+0	7.594E+0
-2.627E-1	3.465E+0	7.565E+0
-2.643E-1	3.474E+0	7.734E+0
-2.611E-1	3.426E+0	7.520E+0
-2.595E-1	3.513E+0	7.695E+0
-2.643E-1	3.465E+0	7.558E+0
-2.676E-1	3.406E+0	7.601E+0
-2.595E-1	3.468E+0	7.769E+0
-2.611E-1	3.507E+0	7.529E+0
-2.643E-1	3.507E+0	7.578E+0
-2.627E-1	3.491E+0	7.620E+0
-2.611E-1	3.380E+0	7.597E+0
-2.643E-1	3.387E+0	7.656E+0
-2.643E-1	3.439E+0	7.740E+0
-2.660E-1	3.507E+0	7.688E+0
-2.627E-1	3.429E+0	7.669E+0
-2.595E-1	3.491E+0	7.691E+0
-2.611E-1	3.387E+0	7.763E+0
-2.627E-1	3.325E+0	7.571E+0
-2.611E-1	3.413E+0	7.756E+0
-2.611E-1	3.484E+0	7.552E+0
-2.643E-1	3.471E+0	7.666E+0
-2.627E-1	3.384E+0	7.601E+0
-2.595E-1	3.419E+0	7.769E+0
-2.627E-1	3.465E+0	7.552E+0
-2.643E-1	3.429E+0	7.601E+0
-2.627E-1	3.458E+0	7.653E+0
-2.595E-1	3.409E+0	7.591E+0
-2.611E-1	3.419E+0	7.662E+0
-2.676E-1	3.406E+0	7.513E+0
-2.627E-1	3.416E+0	7.636E+0
-2.595E-1	3.413E+0	7.675E+0
-2.611E-1	3.390E+0	7.604E+0
-2.627E-1	3.481E+0	7.640E+0
-2.627E-1	3.500E+0	7.584E+0
-2.611E-1	3.364E+0	7.691E+0
-2.660E-1	3.442E+0	7.656E+0
-2.627E-1	3.452E+0	7.717E+0
-2.643E-1	3.471E+0	7.562E+0
-2.595E-1	3.426E+0	7.714E+0
-2.611E-1	3.409E+0	7.643E+0
-2.643E-1	3.513E+0	7.555E+0
-2.660E-1	3.468E+0	7.614E+0
-2.643E-1	3.419E+0	7.633E+0
-2.611E-1	3.442E+0	7.685E+0
-2.611E-1	3.474E+0	7.672E+0
-2.643E-1	3.491E+0	7.727E+0
-2.595E-1	3.413E+0	7.610E+0
-2.627E-1	3.435E+0	7.620E+0
-2.627E-1	3.416E+0	7.695E+0
-2.627E-1	3.371E+0	7.740E+0
-2.627E-1	3.429E+0	7.646E+0
-2.611E-1	3.435E+0	7.675E+0
-2.643E-1	3.497E+0	7.704E+0
-2.627E-1	3.396E+0	7.750E+0
-2.595E-1	3.416E+0	7.575E+0
-2.611E-1	3.419E+0	7.591E+0
-2.643E-1	3.448E+0	7.753E+0
-2.643E-1	3.445E+0	7.640E+0
-2.595E-1	3.452E+0	7.597E+0
-2.611E-1	3.406E+0	7.581E+0
-2.660E-1	3.481E+0	7.623E+0
-2.627E-1	3.442E+0	7.555E+0
-2.595E-1	3.419E+0	7.727E+0
-2.611E-1	3.426E+0	7.630E+0
-2.611E-1	3.484E+0	7.808E+0
-2.627E-1	3.461E+0	7.568E+0
-2.627E-1	3.406E+0	7.601E+0
-2.627E-1	3.478E+0	7.607E+0
-2.627E-1	3.474E+0	7.675E+0
-2.627E-1	3.409E+0	7.691E+0
-2.595E-1	3.461E+0	7.623E+0
-2.627E-1	3.465E+0	7.701E+0
-2.627E-1	3.484E+0	7.666E+0
-2.611E-1	3.400E+0	7.562E+0
-2.627E-1	3.455E+0	7.623E+0
-2.627E-1	3.429E+0	7.656E+0
-2.627E-1	3.526E+0	7.773E+0
-2.660E-1	3.465E+0	7.766E+0
-2.595E-1	3.439E+0	7.688E+0
-2.611E-1	3.452E+0	7.708E+0
-2.643E-1	3.432E+0	7.666E+0
-2.643E-1	3.458E+0	7.614E+0
-2.611E-1	3.403E+0	7.610E+0
-2.595E-1	3.523E+0	7.617E+0
-2.611E-1	3.374E+0	7.659E+0
-2.660E-1	3.497E+0	7.597E+0
-2.627E-1	3.448E+0	7.627E+0
-2.611E-1	3.406E+0	7.584E+0
-2.627E-1	3.497E+0	7.659E+0
-2.627E-1	3.406E+0	7.627E+0
-2.595E-1	3.478E+0	7.646E+0
-2.611E-1	3.432E+0	7.659E+0
-2.627E-1	3.367E+0	7.601E+0
-2.627E-1	3.390E+0	7.646E+0
-2.627E-1	3.445E+0	7.601E+0
-2.579E-1	3.455E+0	7.604E+0
-2.611E-1	3.403E+0	7.571E+0
-2.643E-1	3.471E+0	7.643E+0
-2.579E-1	3.439E+0	7.695E+0
-2.579E-1	3.481E+0	7.672E+0
-2.643E-1	3.458E+0	7.649E+0
-2.643E-1	3.416E+0	7.695E+0
-2.611E-1	3.429E+0	7.636E+0
-2.579E-1	3.461E+0	7.620E+0
-2.643E-1	3.435E+0	7.588E+0
-2.627E-1	3.416E+0	7.604E+0
-2.595E-1	3.429E+0	7.571E+0
-2.595E-1	3.354E+0	7.588E+0
-2.643E-1	3.439E+0	7.769E+0
-2.643E-1	3.523E+0	7.620E+0
-2.579E-1	3.387E+0	7.649E+0
-2.595E-1	3.442E+0	7.704E+0
-2.611E-1	3.455E+0	7.769E+0
-2.643E-1	3.523E+0	7.675E+0
-2.611E-1	3.455E+0	7.688E+0
-2.595E-1	3.552E+0	7.640E+0
-2.643E-1	3.497E+0	7.740E+0
-2.643E-1	3.393E+0	7.607E+0
-2.611E-1	3.374E+0	7.656E+0
-2.595E-1	3.403E+0	7.747E+0
-2.643E-1	3.442E+0	7.682E+0
-2.627E-1	3.494E+0	7.750E+0
-2.611E-1	3.461E+0	7.675E+0
-2.579E-1	3.409E+0	7.636E+0
-2.660E-1	3.442E+0	7.617E+0
-2.643E-1	3.487E+0	7.662E+0
-2.595E-1	3.523E+0	7.623E+0
-2.611E-1	3.406E+0	7.672E+0
-2.643E-1	3.435E+0	7.588E+0
-2.627E-1	3.445E+0	7.542E+0
-2.627E-1	3.455E+0	7.633E+0
-2.595E-1	3.455E+0	7.536E+0
-2.627E-1	3.465E+0	7.656E+0
-2.660E-1	3.439E+0	7.542E+0
-2.627E-1	3.461E+0	7.698E+0
-2.579E-1	3.442E+0	7.714E+0
-2.595E-1	3.497E+0	7.591E+0
-2.660E-1	3.338E+0	7.691E+0
-2.595E-1	3.455E+0	7.711E+0
-2.595E-1	3.380E+0	7.666E+0
-2.611E-1	3.390E+0	7.682E+0
-2.611E-1	3.390E+0	7.633E+0
-2.611E-1	3.432E+0	7.737E+0
-2.611E-1	3.400E+0	7.662E+0
-2.627E-1	3.403E+0	7.571E+0
-2.676E-1	3.468E+0	7.656E+0
-2.595E-1	3.523E+0	7.617E+0
-2.595E-1	3.442E+0	7.649E+0
-2.611E-1	3.491E+0	7.578E+0
-2.643E-1	3.445E+0	7.766E+0
-2.595E-1	3.400E+0	7.640E+0
-2.595E-1	3.442E+0	7.604E+0
-2.643E-1	3.439E+0	7.675E+0
-2.643E-1	3.416E+0	7.740E+0
-2.611E-1	3.419E+0	7.565E+0
-2.579E-1	3.387E+0	7.591E+0
-2.611E-1	3.429E+0	7.643E+0
-2.643E-1	3.458E+0	7.662E+0
-2.595E-1	3.413E+0	7.627E+0
-2.611E-1	3.419E+0	7.695E+0
-2.579E-1	3.474E+0	7.653E+0
-2.627E-1	3.478E+0	7.607E+0
-2.562E-1	3.380E+0	7.594E+0
-2.611E-1	3.406E+0	7.607E+0
-2.627E-1	3.445E+0	7.588E+0
-2.627E-1	3.458E+0	7.604E+0
-2.611E-1	3.491E+0	7.691E+0
-2.579E-1	3.393E+0	7.597E+0
-2.643E-1	3.413E+0	7.678E+0
-2.660E-1	3.491E+0	7.711E+0
-2.611E-1	3.400E+0	7.708E+0
-2.562E-1	3.432E+0	7.773E+0
-2.627E-1	3.439E+0	7.649E+0
-2.627E-1	3.458E+0	7.565E+0
-2.611E-1	3.406E+0	7.594E+0
-2.579E-1	3.461E+0	7.701E+0
-2.611E-1	3.380E+0	7.620E+0
-2.643E-1	3.384E+0	7.695E+0
-2.611E-1	3.504E+0	7.507E+0
-2.595E-1	3.409E+0	7.581E+0
-2.627E-1	3.416E+0	7.630E+0
-2.611E-1	3.422E+0	7.643E+0
-2.595E-1	3.419E+0	7.649E+0
-2.611E-1	3.478E+0	7.545E+0
-2.611E-1	3.413E+0	7.601E+0
-2.627E-1	3.345E+0	7.682E+0
-2.611E-1	3.484E+0	7.691E+0
-2.579E-1	3.445E+0	7.636E+0
-2.611E-1	3.442E+0	7.682E+0
-2.643E-1	3.435E+0	7.656E+0
-2.627E-1	3.517E+0	7.672E+0
-2.595E-1	3.393E+0	7.672E+0
-2.611E-1	3.468E+0	7.675E+0
-2.627E-1	3.426E+0	7.695E+0
-2.611E-1	3.468E+0	7.669E+0
-2.595E-1	3.458E+0	7.805E+0
-2.611E-1	3.419E+0	7.575E+0
-2.660E-1	3.435E+0	7.704E+0
-2.627E-1	3.478E+0	7.578E+0
-2.643E-1	3.481E+0	7.666E+0
-2.611E-1	3.429E+0	7.646E+0
-2.643E-1	3.380E+0	7.558E+0
-2.611E-1	3.478E+0	7.662E+0
-2.611E-1	3.422E+0	7.711E+0
-2.611E-1	3.468E+0	7.653E+0
-2.676E-1	3.413E+0	7.643E+0
-2.595E-1	3.396E+0	7.646E+0
-2.611E-1	3.465E+0	7.656E+0
-2.611E-1	3.406E+0	7.734E+0
-2.643E-1	3.452E+0	7.636E+0
-2.595E-1	3.416E+0	7.730E+0
-2.611E-1	3.455E+0	7.760E+0
-2.627E-1	3.384E+0	7.636E+0
-2.627E-1	3.500E+0	7.610E+0
-2.579E-1	3.393E+0	7.698E+0
-2.579E-1	3.468E+0	7.682E+0
-2.611E-1	3.387E+0	7.623E+0
-2.627E-1	3.416E+0	7.594E+0
-2.595E-1	3.374E+0	7.601E+0
-2.611E-1	3.497E+0	7.695E+0
-2.627E-1	3.432E+0	7.698E+0
-2.627E-1	3.422E+0	7.714E+0
-2.579E-1	3.396E+0	7.601E+0
-2.579E-1	3.409E+0	7.614E+0
-2.611E-1	3.371E+0	7.688E+0
-2.627E-1	3.484E+0	7.633E+0
-2.595E-1	3.403E+0	7.695E+0
-2.611E-1	3.445E+0	7.753E+0
-2.627E-1	3.439E+0	7.581E+0
-2.627E-1	3.384E+0	7.666E+0
-2.627E-1	3.491E+0	7.627E+0
-2.595E-1	3.507E+0	7.672E+0
-2.595E-1	3.539E+0	7.643E+0
-2.627E-1	3.500E+0	7.653E+0
-2.627E-1	3.497E+0	7.539E+0
-2.579E-1	3.465E+0	7.682E+0
-2.627E-1	3.445E+0	7.659E+0
-2.643E-1	3.445E+0	7.643E+0
-2.627E-1	3.478E+0	7.734E+0
-2.595E-1	3.393E+0	7.724E+0
-2.611E-1	3.487E+0	7.691E+0
-2.627E-1	3.439E+0	7.695E+0
-2.595E-1	3.416E+0	7.675E+0
-2.611E-1	3.403E+0	7.623E+0
-2.627E-1	3.422E+0	7.575E+0
-2.660E-1	3.487E+0	7.614E+0
-2.595E-1	3.448E+0	7.695E+0
-2.579E-1	3.400E+0	7.704E+0
-2.611E-1	3.452E+0	7.666E+0
-2.627E-1	3.539E+0	7.636E+0
-2.595E-1	3.445E+0	7.617E+0
-2.611E-1	3.458E+0	7.568E+0
-2.627E-1	3.442E+0	7.646E+0
-2.660E-1	3.435E+0	7.588E+0
-2.579E-1	3.422E+0	7.649E+0
-2.595E-1	3.419E+0	7.714E+0
-2.627E-1	3.361E+0	7.666E+0
-2.643E-1	3.439E+0	7.646E+0
-2.579E-1	3.481E+0	7.717E+0
-2.611E-1	3.409E+0	7.584E+0
-2.643E-1	3.384E+0	7.584E+0
-2.660E-1	3.445E+0	7.682E+0
-2.595E-1	3.448E+0	7.604E+0
-2.595E-1	3.465E+0	7.695E+0
-2.595E-1	3.465E+0	7.672E+0
-2.660E-1	3.442E+0	7.708E+0
-2.611E-1	3.429E+0	7.685E+0
-2.627E-1	3.419E+0	7.633E+0
-2.611E-1	3.478E+0	7.711E+0
-2.627E-1	3.432E+0	7.601E+0
-2.595E-1	3.432E+0	7.747E+0
-2.595E-1	3.458E+0	7.659E+0
-2.627E-1	3.452E+0	7.646E+0
-2.595E-1	3.471E+0	7.714E+0
-2.627E-1	3.445E+0	7.636E+0
-2.595E-1	3.361E+0	7.649E+0
-2.627E-1	3.439E+0	7.604E+0
-2.611E-1	3.432E+0	7.578E+0
-2.611E-1	3.380E+0	7.620E+0
-2.611E-1	3.393E+0	7.734E+0
-2.611E-1	3.468E+0	7.620E+0
-2.627E-1	3.442E+0	7.662E+0
-2.611E-1	3.409E+0	7.656E+0
-2.595E-1	3.435E+0	7.649E+0
-2.643E-1	3.458E+0	7.656E+0
-2.643E-1	3.494E+0	7.685E+0
-2.595E-1	3.536E+0	7.734E+0
-2.595E-1	3.429E+0	7.523E+0
-2.627E-1	3.491E+0	7.568E+0
-2.643E-1	3.429E+0	7.610E+0
-2.611E-1	3.393E+0	7.666E+0
-2.595E-1	3.461E+0	7.545E+0
-2.595E-1	3.445E+0	7.698E+0
-2.611E-1	3.426E+0	7.630E+0
-2.595E-1	3.409E+0	7.669E+0
-2.611E-1	3.474E+0	7.704E+0
-2.611E-1	3.448E+0	7.773E+0
-2.643E-1	3.358E+0	7.795E+0
-2.595E-1	3.448E+0	7.659E+0
-2.595E-1	3.510E+0	7.571E+0
-2.611E-1	3.471E+0	7.672E+0
-2.595E-1	3.419E+0	7.704E+0
-2.611E-1	3.520E+0	7.597E+0
-2.595E-1	3.413E+0	7.623E+0
-2.627E-1	3.465E+0	7.688E+0
-2.660E-1	3.390E+0	7.711E+0
-2.627E-1	3.432E+0	7.653E+0
-2.611E-1	3.461E+0	7.562E+0
-2.611E-1	3.406E+0	7.734E+0
-2.627E-1	3.458E+0	7.766E+0
-2.611E-1	3.439E+0	7.646E+0
-2.595E-1	3.416E+0	7.614E+0
-2.595E-1	3.390E+0	7.542E+0
-2.627E-1	3.442E+0	7.617E+0
-2.627E-1	3.507E+0	7.575E+0
-2.595E-1	3.403E+0	7.672E+0
-2.643E-1	3.419E+0	7.672E+0
-2.627E-1	3.429E+0	7.601E+0
-2.595E-1	3.422E+0	7.659E+0
-2.595E-1	3.358E+0	7.685E+0
-2.611E-1	3.390E+0	7.701E+0
-2.627E-1	3.419E+0	7.727E+0
-2.627E-1	3.491E+0	7.588E+0
-2.611E-1	3.497E+0	7.607E+0
-2.579E-1	3.559E+0	7.533E+0
-2.611E-1	3.442E+0	7.714E+0
-2.579E-1	3.484E+0	7.678E+0
-2.611E-1	3.413E+0	7.763E+0
-2.611E-1	3.422E+0	7.727E+0
-2.611E-1	3.507E+0	7.672E+0
-2.579E-1	3.529E+0	7.597E+0
-2.611E-1	3.517E+0	7.607E+0
-2.611E-1	3.481E+0	7.685E+0
-2.643E-1	3.435E+0	7.734E+0
-2.595E-1	3.513E+0	7.666E+0
-2.595E-1	3.442E+0	7.656E+0
-2.595E-1	3.419E+0	7.630E+0
-2.643E-1	3.367E+0	7.581E+0
-2.595E-1	3.429E+0	7.633E+0
-2.595E-1	3.409E+0	7.630E+0
-2.611E-1	3.416E+0	7.717E+0
-2.643E-1	3.387E+0	7.753E+0
-2.611E-1	3.435E+0	7.588E+0
-2.595E-1	3.413E+0	7.695E+0
-2.595E-1	3.517E+0	7.646E+0
-2.611E-1	3.442E+0	7.630E+0
-2.611E-1	3.384E+0	7.497E+0
-2.579E-1	3.471E+0	7.656E+0
-2.611E-1	3.465E+0	7.662E+0
-2.627E-1	3.403E+0	7.666E+0
-2.579E-1	3.442E+0	7.672E+0
-2.546E-1	3.413E+0	7.597E+0
-2.627E-1	3.364E+0	7.620E+0
-2.595E-1	3.422E+0	7.617E+0
-2.595E-1	3.455E+0	7.633E+0
-2.595E-1	3.442E+0	7.633E+0
-2.595E-1	3.481E+0	7.594E+0
-2.660E-1	3.413E+0	7.555E+0
-2.627E-1	3.448E+0	7.620E+0
-2.595E-1	3.403E+0	7.588E+0
-2.627E-1	3.426E+0	7.708E+0
-2.611E-1	3.406E+0	7.789E+0
-2.611E-1	3.345E+0	7.630E+0
-2.579E-1	3.471E+0	7.682E+0
-2.611E-1	3.387E+0	7.610E+0
-2.627E-1	3.478E+0	7.724E+0
-2.611E-1	3.458E+0	7.685E+0
-2.579E-1	3.478E+0	7.730E+0
-2.595E-1	3.513E+0	7.591E+0
-2.643E-1	3.510E+0	7.747E+0
-2.579E-1	3.432E+0	7.588E+0
-2.611E-1	3.361E+0	7.695E+0
-2.579E-1	3.491E+0	7.640E+0
-2.627E-1	3.409E+0	7.617E+0
-2.595E-1	3.455E+0	7.643E+0
-2.595E-1	3.445E+0	7.594E+0
-2.611E-1	3.419E+0	7.558E+0
-2.627E-1	3.448E+0	7.636E+0
-2.627E-1	3.409E+0	7.737E+0
-2.579E-1	3.432E+0	7.727E+0
-2.595E-1	3.416E+0	7.581E+0
-2.627E-1	3.481E+0	7.597E+0
-2.611E-1	3.409E+0	7.682E+0
-2.579E-1	3.387E+0	7.604E+0
-2.579E-1	3.351E+0	7.633E+0
-2.611E-1	3.432E+0	7.685E+0
-2.611E-1	3.429E+0	7.721E+0
-2.595E-1	3.393E+0	7.562E+0
-2.611E-1	3.403E+0	7.604E+0
-2.611E-1	3.465E+0	7.604E+0
-2.611E-1	3.403E+0	7.659E+0
-2.611E-1	3.481E+0	7.779E+0
-2.627E-1	3.458E+0	7.633E+0
-2.627E-1	3.452E+0	7.831E+0
-2.611E-1	3.497E+0	7.490E+0
-2.611E-1	3.484E+0	7.662E+0
-2.595E-1	3.448E+0	7.672E+0
-2.595E-1	3.403E+0	7.581E+0
-2.611E-1	3.500E+0	7.636E+0
-2.579E-1	3.309E+0	7.656E+0
-2.611E-1	3.481E+0	7.666E+0
-2.627E-1	3.387E+0	7.623E+0
-2.611E-1	3.426E+0	7.516E+0
-2.627E-1	3.409E+0	7.659E+0
-2.595E-1	3.374E+0	7.730E+0
-2.627E-1	3.400E+0	7.575E+0
-2.611E-1	3.341E+0	7.828E+0
-2.595E-1	3.448E+0	7.581E+0
-2.627E-1	3.442E+0	7.646E+0
-2.627E-1	3.325E+0	7.627E+0
-2.627E-1	3.422E+0	7.610E+0
-2.579E-1	3.413E+0	7.536E+0
-2.595E-1	3.526E+0	7.614E+0
-2.579E-1	3.426E+0	7.633E+0
-2.595E-1	3.406E+0	7.536E+0
-2.595E-1	3.403E+0	7.610E+0
-2.595E-1	3.542E+0	7.678E+0
-2.643E-1	3.413E+0	7.627E+0
-2.595E-1	3.396E+0	7.490E+0
-2.595E-1	3.439E+0	7.571E+0
-2.611E-1	3.409E+0	7.776E+0
-2.643E-1	3.439E+0	7.594E+0
-2.611E-1	3.484E+0	7.607E+0
-2.562E-1	3.390E+0	7.588E+0
-2.611E-1	3.409E+0	7.610E+0
-2.627E-1	3.413E+0	7.581E+0
-2.579E-1	3.380E+0	7.617E+0
-2.595E-1	3.474E+0	7.643E+0
-2.579E-1	3.448E+0	7.607E+0
-2.627E-1	3.361E+0	7.666E+0
-2.595E-1	3.403E+0	7.656E+0
-2.595E-1	3.384E+0	7.682E+0
-2.627E-1	3.458E+0	7.623E+0
-2.660E-1	3.468E+0	7.682E+0
-2.611E-1	3.458E+0	7.640E+0
-2.562E-1	3.455E+0	7.649E+0
-2.579E-1	3.455E+0	7.730E+0
-2.643E-1	3.448E+0	7.552E+0
-2.643E-1	3.484E+0	7.666E+0
-2.611E-1	3.429E+0	7.659E+0
-2.595E-1	3.393E+0	7.669E+0
-2.660E-1	3.387E+0	7.691E+0
-2.611E-1	3.455E+0	7.646E+0
-2.579E-1	3.422E+0	7.552E+0
-2.611E-1	3.510E+0	7.730E+0
-2.595E-1	3.364E+0	7.597E+0
-2.595E-1	3.478E+0	7.691E+0
-2.579E-1	3.458E+0	7.711E+0
-2.611E-1	3.455E+0	7.578E+0
-2.595E-1	3.422E+0	7.591E+0
-2.627E-1	3.504E+0	7.695E+0
-2.595E-1	3.419E+0	7.685E+0
-2.595E-1	3.448E+0	7.666E+0
-2.627E-1	3.458E+0	7.591E+0
-2.643E-1	3.468E+0	7.659E+0
-2.579E-1	3.468E+0	7.623E+0
-2.611E-1	3.504E+0	7.633E+0
-2.595E-1	3.419E+0	7.717E+0
-2.595E-1	3.448E+0	7.649E+0
-2.611E-1	3.448E+0	7.708E+0
-2.611E-1	3.426E+0	7.734E+0
-2.643E-1	3.413E+0	7.643E+0
-2.627E-1	3.419E+0	7.623E+0
-2.579E-1	3.481E+0	7.711E+0
-2.562E-1	3.455E+0	7.695E+0
-2.627E-1	3.468E+0	7.597E+0
-2.595E-1	3.442E+0	7.623E+0
-2.611E-1	3.432E+0	7.682E+0
-2.611E-1	3.439E+0	7.685E+0
-2.643E-1	3.442E+0	7.721E+0
-2.579E-1	3.406E+0	7.669E+0
-2.562E-1	3.332E+0	7.633E+0
-2.611E-1	3.416E+0	7.656E+0
-2.643E-1	3.491E+0	7.714E+0
-2.562E-1	3.426E+0	7.633E+0
-2.562E-1	3.396E+0	7.568E+0
-2.595E-1	3.523E+0	7.672E+0
-2.627E-1	3.442E+0	7.636E+0
-2.611E-1	3.494E+0	7.685E+0
-2.595E-1	3.413E+0	7.649E+0
-2.611E-1	3.465E+0	7.636E+0
-2.611E-1	3.471E+0	7.568E+0
-2.611E-1	3.474E+0	7.740E+0
-2.579E-1	3.426E+0	7.591E+0
-2.611E-1	3.413E+0	7.588E+0
-2.611E-1	3.491E+0	7.763E+0
-2.627E-1	3.484E+0	7.630E+0
-2.562E-1	3.504E+0	7.614E+0
-2.595E-1	3.491E+0	7.727E+0
-2.643E-1	3.429E+0	7.682E+0
-2.611E-1	3.396E+0	7.734E+0
-2.579E-1	3.419E+0	7.643E+0
-2.562E-1	3.406E+0	7.649E+0
-2.660E-1	3.396E+0	7.623E+0
-2.627E-1	3.422E+0	7.666E+0
-2.579E-1	3.429E+0	7.688E+0
-2.627E-1	3.429E+0	7.672E+0
-2.611E-1	3.448E+0	7.675E+0
-2.579E-1	3.429E+0	7.620E+0
-2.595E-1	3.409E+0	7.698E+0
-2.595E-1	3.422E+0	7.653E+0
-2.611E-1	3.533E+0	7.666E+0
-2.595E-1	3.432E+0	7.649E+0
-2.579E-1	3.455E+0	7.571E+0
-2.595E-1	3.429E+0	7.662E+0
-2.611E-1	3.439E+0	7.607E+0
-2.611E-1	3.422E+0	7.555E+0
-2.611E-1	3.435E+0	7.711E+0
-2.611E-1	3.429E+0	7.610E+0
-2.611E-1	3.481E+0	7.640E+0
-2.611E-1	3.468E+0	7.597E+0
-2.562E-1	3.400E+0	7.698E+0
-2.595E-1	3.507E+0	7.714E+0
-2.643E-1	3.409E+0	7.662E+0
-2.627E-1	3.422E+0	7.688E+0
-2.579E-1	3.458E+0	7.555E+0
-2.595E-1	3.426E+0	7.597E+0
-2.627E-1	3.510E+0	7.627E+0
-2.579E-1	3.452E+0	7.743E+0
-2.595E-1	3.396E+0	7.682E+0
-2.627E-1	3.507E+0	7.623E+0
-2.611E-1	3.468E+0	7.545E+0
-2.595E-1	3.387E+0	7.659E+0
-2.595E-1	3.432E+0	7.727E+0
-2.595E-1	3.439E+0	7.584E+0
-2.627E-1	3.468E+0	7.646E+0
-2.595E-1	3.416E+0	7.558E+0
-2.579E-1	3.429E+0	7.594E+0
-2.595E-1	3.413E+0	7.614E+0
-2.611E-1	3.458E+0	7.678E+0
-2.627E-1	3.435E+0	7.607E+0
-2.579E-1	3.526E+0	7.594E+0
-2.579E-1	3.474E+0	7.610E+0
-2.611E-1	3.345E+0	7.708E+0
-2.611E-1	3.458E+0	7.685E+0
-2.595E-1	3.393E+0	7.711E+0
-2.595E-1	3.461E+0	7.714E+0
-2.595E-1	3.455E+0	7.701E+0
-2.595E-1	3.439E+0	7.529E+0
-2.595E-1	3.458E+0	7.750E+0
-2.595E-1	3.413E+0	7.685E+0
-2.643E-1	3.500E+0	7.685E+0
-2.627E-1	3.474E+0	7.747E+0
-2.579E-1	3.429E+0	7.659E+0
-2.611E-1	3.439E+0	7.666E+0
-2.643E-1	3.432E+0	7.711E+0
-2.611E-1	3.416E+0	7.672E+0
-2.595E-1	3.481E+0	7.779E+0
-2.611E-1	3.393E+0	7.656E+0
-2.643E-1	3.581E+0	7.688E+0
-2.595E-1	3.484E+0	7.565E+0
-2.595E-1	3.406E+0	7.620E+0
-2.562E-1	3.439E+0	7.649E+0
-2.595E-1	3.445E+0	7.685E+0
-2.579E-1	3.429E+0	7.597E+0
-2.562E-1	3.458E+0	7.653E+0
-2.627E-1	3.494E+0	7.678E+0
-2.627E-1	3.461E+0	7.633E+0
-2.611E-1	3.361E+0	7.685E+0
-2.595E-1	3.319E+0	7.682E+0
-2.611E-1	3.432E+0	7.695E+0
-2.643E-1	3.536E+0	7.597E+0
-2.611E-1	3.354E+0	7.704E+0
-2.579E-1	3.504E+0	7.656E+0
-2.611E-1	3.429E+0	7.630E+0
-2.627E-1	3.400E+0	7.737E+0
-2.643E-1	3.426E+0	7.672E+0
-2.611E-1	3.458E+0	7.649E+0
-2.579E-1	3.439E+0	7.594E+0
-2.611E-1	3.442E+0	7.666E+0
-2.595E-1	3.452E+0	7.743E+0
-2.579E-1	3.422E+0	7.662E+0
-2.595E-1	3.455E+0	7.614E+0
-2.611E-1	3.413E+0	7.584E+0
-2.627E-1	3.426E+0	7.724E+0
-2.579E-1	3.416E+0	7.633E+0
-2.595E-1	3.419E+0	7.630E+0
-2.611E-1	3.468E+0	7.688E+0
-2.611E-1	3.396E+0	7.623E+0
-2.579E-1	3.435E+0	7.662E+0
-2.579E-1	3.484E+0	7.678E+0
-2.627E-1	3.435E+0	7.578E+0
-2.595E-1	3.465E+0	7.604E+0
-2.562E-1	3.484E+0	7.584E+0
-2.579E-1	3.393E+0	7.581E+0
-2.611E-1	3.478E+0	7.672E+0
-2.595E-1	3.413E+0	7.601E+0
-2.595E-1	3.445E+0	7.675E+0
-2.611E-1	3.507E+0	7.584E+0
-2.627E-1	3.387E+0	7.617E+0
-2.595E-1	3.513E+0	7.630E+0
-2.562E-1	3.442E+0	7.601E+0
-2.595E-1	3.403E+0	7.649E+0
-2.627E-1	3.465E+0	7.649E+0
-2.579E-1	3.478E+0	7.623E+0
-2.562E-1	3.445E+0	7.575E+0
-2.562E-1	3.442E+0	7.539E+0
-2.595E-1	3.400E+0	7.565E+0
-2.611E-1	3.429E+0	7.649E+0
-2.579E-1	3.465E+0	7.643E+0
-2.579E-1	3.406E+0	7.734E+0
-2.611E-1	3.422E+0	7.685E+0
-2.611E-1	3.409E+0	7.604E+0
-2.579E-1	3.465E+0	7.701E+0
-2.627E-1	3.393E+0	7.653E+0
-2.595E-1	3.468E+0	7.698E+0
-2.595E-1	3.422E+0	7.653E+0
-2.595E-1	3.465E+0	7.549E+0
-2.579E-1	3.426E+0	7.594E+0
-2.611E-1	3.445E+0	7.571E+0
-2.579E-1	3.387E+0	7.640E+0
-2.579E-1	3.458E+0	7.698E+0
-2.611E-1	3.377E+0	7.717E+0
-2.643E-1	3.396E+0	7.717E+0
-2.611E-1	3.452E+0	7.678E+0
-2.562E-1	3.413E+0	7.633E+0
-2.579E-1	3.458E+0	7.704E+0
-2.611E-1	3.400E+0	7.659E+0
-2.611E-1	3.465E+0	7.672E+0
-2.530E-1	3.416E+0	7.558E+0
-2.595E-1	3.481E+0	7.558E+0
-2.611E-1	3.432E+0	7.591E+0
-2.595E-1	3.409E+0	7.753E+0
-2.595E-1	3.380E+0	7.669E+0
-2.611E-1	3.429E+0	7.646E+0
-2.627E-1	3.487E+0	7.714E+0
-2.579E-1	3.465E+0	7.604E+0
-2.562E-1	3.448E+0	7.630E+0
-2.579E-1	3.439E+0	7.630E+0
-2.611E-1	3.409E+0	7.575E+0
-2.611E-1	3.468E+0	7.623E+0
-2.595E-1	3.390E+0	7.685E+0
-2.595E-1	3.442E+0	7.704E+0
-2.611E-1	3.422E+0	7.633E+0
-2.579E-1	3.419E+0	7.575E+0
-2.579E-1	3.497E+0	7.669E+0
-2.595E-1	3.491E+0	7.662E+0
-2.627E-1	3.419E+0	7.640E+0
-2.611E-1	3.432E+0	7.678E+0
-2.595E-1	3.429E+0	7.516E+0
-2.611E-1	3.494E+0	7.575E+0
-2.595E-1	3.445E+0	7.653E+0
-2.611E-1	3.468E+0	7.562E+0
-2.579E-1	3.445E+0	7.578E+0
-2.579E-1	3.435E+0	7.701E+0
-2.627E-1	3.448E+0	7.704E+0
-2.595E-1	3.458E+0	7.678E+0
-2.562E-1	3.461E+0	7.640E+0
-2.579E-1	3.406E+0	7.555E+0
-2.595E-1	3.413E+0	7.617E+0
-2.611E-1	3.416E+0	7.623E+0
-2.579E-1	3.416E+0	7.584E+0
-2.579E-1	3.484E+0	7.691E+0
-2.595E-1	3.390E+0	7.653E+0
-2.579E-1	3.426E+0	7.656E+0
-2.562E-1	3.455E+0	7.695E+0
-2.579E-1	3.445E+0	7.653E+0
-2.611E-1	3.526E+0	7.578E+0
-2.611E-1	3.422E+0	7.792E+0
-2.562E-1	3.526E+0	7.627E+0
-2.611E-1	3.442E+0	7.640E+0
-2.611E-1	3.380E+0	7.565E+0
-2.611E-1	3.387E+0	7.659E+0
-2.579E-1	3.461E+0	7.575E+0
-2.611E-1	3.390E+0	7.620E+0
-2.611E-1	3.497E+0	7.737E+0
-2.579E-1	3.419E+0	7.529E+0
-2.595E-1	3.448E+0	7.695E+0
-2.611E-1	3.471E+0	7.662E+0
-2.627E-1	3.403E+0	7.662E+0
-2.595E-1	3.409E+0	7.808E+0
-2.546E-1	3.419E+0	7.614E+0
-2.579E-1	3.409E+0	7.656E+0
-2.627E-1	3.507E+0	7.646E+0
-2.611E-1	3.448E+0	7.688E+0
-2.579E-1	3.406E+0	7.688E+0
-2.579E-1	3.393E+0	7.653E+0
-2.627E-1	3.494E+0	7.672E+0
-2.627E-1	3.377E+0	7.633E+0
-2.562E-1	3.429E+0	7.666E+0
-2.579E-1	3.526E+0	7.685E+0
-2.627E-1	3.400E+0	7.620E+0
-2.579E-1	3.439E+0	7.601E+0
-2.579E-1	3.478E+0	7.714E+0
-2.595E-1	3.422E+0	7.578E+0
-2.595E-1	3.468E+0	7.666E+0
-2.595E-1	3.367E+0	7.623E+0
-2.611E-1	3.409E+0	7.604E+0
-2.579E-1	3.409E+0	7.643E+0
-2.595E-1	3.474E+0	7.610E+0
-2.579E-1	3.409E+0	7.623E+0
-2.611E-1	3.442E+0	7.795E+0
-2.579E-1	3.455E+0	7.714E+0
-2.627E-1	3.465E+0	7.594E+0
-2.595E-1	3.445E+0	7.623E+0
-2.562E-1	3.409E+0	7.571E+0
-2.579E-1	3.442E+0	7.617E+0
-2.595E-1	3.380E+0	7.633E+0
-2.579E-1	3.380E+0	7.620E+0
-2.546E-1	3.484E+0	7.672E+0
-2.546E-1	3.432E+0	7.666E+0
-2.611E-1	3.452E+0	7.659E+0
-2.595E-1	3.439E+0	7.536E+0
-2.595E-1	3.393E+0	7.666E+0
-2.579E-1	3.481E+0	7.617E+0
-2.611E-1	3.504E+0	7.701E+0
-2.579E-1	3.416E+0	7.539E+0
-2.579E-1	3.445E+0	7.627E+0
-2.579E-1	3.445E+0	7.760E+0
-2.627E-1	3.371E+0	7.526E+0
-2.611E-1	3.429E+0	7.708E+0
-2.562E-1	3.452E+0	7.711E+0
-2.595E-1	3.435E+0	7.649E+0
-2.611E-1	3.429E+0	7.656E+0
-2.627E-1	3.403E+0	7.604E+0
-2.579E-1	3.468E+0	7.711E+0
-2.579E-1	3.429E+0	7.750E+0
-2.611E-1	3.445E+0	7.708E+0
-2.579E-1	3.396E+0	7.669E+0
-2.579E-1	3.429E+0	7.695E+0
-2.579E-1	3.429E+0	7.669E+0
-2.611E-1	3.461E+0	7.727E+0
-2.595E-1	3.400E+0	7.578E+0
-2.579E-1	3.439E+0	7.646E+0
-2.595E-1	3.452E+0	7.620E+0
-2.611E-1	3.448E+0	7.607E+0
-2.595E-1	3.452E+0	7.678E+0
-2.595E-1	3.491E+0	7.614E+0
-2.611E-1	3.491E+0	7.571E+0
-2.595E-1	3.474E+0	7.659E+0
-2.562E-1	3.484E+0	7.727E+0
-2.579E-1	3.448E+0	7.711E+0
-2.595E-1	3.445E+0	7.672E+0
-2.595E-1	3.416E+0	7.646E+0
-2.611E-1	3.458E+0	7.591E+0
-2.546E-1	3.416E+0	7.627E+0
-2.595E-1	3.484E+0	7.708E+0
-2.595E-1	3.452E+0	7.630E+0
-2.595E-1	3.419E+0	7.724E+0
-2.611E-1	3.474E+0	7.678E+0
-2.579E-1	3.413E+0	7.711E+0
-2.611E-1	3.565E+0	7.646E+0
-2.611E-1	3.452E+0	7.701E+0
-2.562E-1	3.487E+0	7.526E+0
-2.579E-1	3.435E+0	7.653E+0
-2.611E-1	3.345E+0	7.646E+0
-2.579E-1	3.513E+0	7.614E+0
-2.546E-1	3.435E+0	7.704E+0
-2.579E-1	3.491E+0	7.682E+0
-2.595E-1	3.393E+0	7.659E+0
-2.562E-1	3.439E+0	7.727E+0
-2.579E-1	3.497E+0	7.568E+0
-2.595E-1	3.445E+0	7.666E+0
-2.595E-1	3.445E+0	7.640E+0
-2.595E-1	3.400E+0	7.691E+0
-2.579E-1	3.416E+0	7.610E+0
-2.595E-1	3.471E+0	7.601E+0
-2.579E-1	3.416E+0	7.633E+0
-2.595E-1	3.439E+0	7.630E+0
-2.562E-1	3.478E+0	7.623E+0
-2.611E-1	3.413E+0	7.653E+0
-2.627E-1	3.338E+0	7.581E+0
-2.611E-1	3.416E+0	7.643E+0
-2.562E-1	3.500E+0	7.666E+0
-2.595E-1	3.465E+0	7.678E+0
-2.611E-1	3.409E+0	7.649E+0
-2.611E-1	3.409E+0	7.542E+0
-2.595E-1	3.361E+0	7.717E+0
-2.611E-1	3.432E+0	7.672E+0
-2.643E-1	3.520E+0	7.711E+0
-2.611E-1	3.439E+0	7.617E+0
-2.562E-1	3.448E+0	7.646E+0
-2.579E-1	3.439E+0	7.714E+0
-2.611E-1	3.461E+0	7.669E+0
-2.595E-1	3.432E+0	7.734E+0
-2.562E-1	3.361E+0	7.704E+0
-2.579E-1	3.458E+0	7.717E+0
-2.611E-1	3.429E+0	7.717E+0
-2.611E-1	3.458E+0	7.627E+0
-2.595E-1	3.529E+0	7.520E+0
-2.595E-1	3.484E+0	7.701E+0
-2.611E-1	3.468E+0	7.701E+0
-2.579E-1	3.494E+0	7.588E+0
-2.562E-1	3.471E+0	7.662E+0
-2.611E-1	3.432E+0	7.666E+0
-2.595E-1	3.409E+0	7.691E+0
-2.579E-1	3.435E+0	7.649E+0
-2.562E-1	3.435E+0	7.584E+0
-2.562E-1	3.409E+0	7.597E+0
-2.579E-1	3.390E+0	7.695E+0
-2.611E-1	3.396E+0	7.717E+0
-2.611E-1	3.413E+0	7.717E+0
-2.579E-1	3.445E+0	7.678E+0
-2.595E-1	3.426E+0	7.656E+0
-2.627E-1	3.474E+0	7.721E+0
-2.595E-1	3.494E+0	7.805E+0
-2.579E-1	3.517E+0	7.604E+0
-2.627E-1	3.442E+0	7.662E+0
-2.595E-1	3.510E+0	7.711E+0
-2.562E-1	3.367E+0	7.653E+0
-2.595E-1	3.400E+0	7.636E+0
-2.627E-1	3.455E+0	7.724E+0
-2.579E-1	3.448E+0	7.701E+0
-2.579E-1	3.380E+0	7.646E+0
-2.579E-1	3.345E+0	7.688E+0
-2.611E-1	3.419E+0	7.678E+0
-2.595E-1	3.403E+0	7.539E+0
-2.595E-1	3.474E+0	7.682E+0
-2.595E-1	3.403E+0	7.685E+0
-2.611E-1	3.413E+0	7.523E+0
-2.611E-1	3.419E+0	7.503E+0
-2.579E-1	3.491E+0	7.649E+0
-2.579E-1	3.471E+0	7.711E+0
-2.643E-1	3.419E+0	7.672E+0
-2.611E-1	3.465E+0	7.691E+0
-2.546E-1	3.432E+0	7.747E+0
-2.579E-1	3.448E+0	7.646E+0
-2.627E-1	3.364E+0	7.640E+0
-2.611E-1	3.448E+0	7.685E+0
-2.579E-1	3.452E+0	7.601E+0
-2.562E-1	3.384E+0	7.730E+0
-2.611E-1	3.409E+0	7.704E+0
-2.595E-1	3.474E+0	7.688E+0
-2.562E-1	3.471E+0	7.594E+0
-2.579E-1	3.426E+0	7.747E+0
-2.579E-1	3.384E+0	7.581E+0
-2.627E-1	3.403E+0	7.756E+0
-2.562E-1	3.426E+0	7.630E+0
-2.579E-1	3.510E+0	7.575E+0
-2.611E-1	3.435E+0	7.620E+0
-2.579E-1	3.504E+0	7.737E+0
-2.562E-1	3.458E+0	7.581E+0
-2.579E-1	3.461E+0	7.601E+0
-2.611E-1	3.452E+0	7.740E+0
-2.595E-1	3.494E+0	7.643E+0
-2.579E-1	3.442E+0	7.666E+0
-2.562E-1	3.481E+0	7.675E+0
-2.611E-1	3.390E+0	7.633E+0
-2.562E-1	3.403E+0	7.685E+0
-2.579E-1	3.455E+0	7.581E+0
-2.562E-1	3.468E+0	7.704E+0
-2.627E-1	3.448E+0	7.633E+0
-2.595E-1	3.536E+0	7.597E+0
-2.579E-1	3.468E+0	7.607E+0
-2.562E-1	3.510E+0	7.578E+0
-2.595E-1	3.403E+0	7.653E+0
-2.595E-1	3.445E+0	7.662E+0
-2.562E-1	3.439E+0	7.724E+0
-2.595E-1	3.452E+0	7.717E+0
-2.627E-1	3.500E+0	7.708E+0
-2.611E-1	3.497E+0	7.623E+0
-2.546E-1	3.413E+0	7.558E+0
-2.546E-1	3.439E+0	7.662E+0
-2.611E-1	3.491E+0	7.708E+0
-2.595E-1	3.406E+0	7.763E+0
-2.579E-1	3.455E+0	7.659E+0
-2.562E-1	3.403E+0	7.643E+0
-2.595E-1	3.448E+0	7.656E+0
-2.579E-1	3.422E+0	7.643E+0
-2.530E-1	3.452E+0	7.578E+0
-2.562E-1	3.448E+0	7.734E+0
-2.627E-1	3.422E+0	7.545E+0
-2.595E-1	3.341E+0	7.597E+0
-2.595E-1	3.471E+0	7.565E+0
-2.562E-1	3.452E+0	7.620E+0
-2.595E-1	3.413E+0	7.721E+0
-2.595E-1	3.403E+0	7.669E+0
-2.611E-1	3.471E+0	7.588E+0
-2.579E-1	3.403E+0	7.627E+0
-2.579E-1	3.455E+0	7.727E+0
-2.595E-1	3.419E+0	7.614E+0
-2.530E-1	3.487E+0	7.594E+0
-2.562E-1	3.371E+0	7.704E+0
-2.579E-1	3.452E+0	7.636E+0
-2.611E-1	3.458E+0	7.627E+0
-2.579E-1	3.452E+0	7.747E+0
-2.579E-1	3.478E+0	7.685E+0
-2.611E-1	3.458E+0	7.630E+0
-2.579E-1	3.487E+0	7.562E+0
-2.562E-1	3.471E+0	7.643E+0
-2.562E-1	3.491E+0	7.653E+0
-2.595E-1	3.422E+0	7.643E+0
-2.611E-1	3.526E+0	7.614E+0
-2.579E-1	3.426E+0	7.526E+0
-2.546E-1	3.416E+0	7.646E+0
-2.579E-1	3.406E+0	7.682E+0
-2.611E-1	3.442E+0	7.591E+0
-2.562E-1	3.513E+0	7.636E+0
-2.579E-1	3.439E+0	7.656E+0
-2.611E-1	3.413E+0	7.610E+0
-2.579E-1	3.432E+0	7.653E+0
-2.579E-1	3.465E+0	7.717E+0
-2.595E-1	3.487E+0	7.773E+0
-2.627E-1	3.474E+0	7.717E+0
-2.579E-1	3.387E+0	7.678E+0
-2.546E-1	3.520E+0	7.711E+0
-2.579E-1	3.468E+0	7.623E+0
-2.627E-1	3.448E+0	7.672E+0
-2.595E-1	3.345E+0	7.756E+0
-2.579E-1	3.539E+0	7.578E+0
-2.562E-1	3.439E+0	7.717E+0
-2.595E-1	3.536E+0	7.727E+0
-2.611E-1	3.354E+0	7.617E+0
-2.595E-1	3.448E+0	7.533E+0
-2.579E-1	3.458E+0	7.685E+0
-2.595E-1	3.523E+0	7.477E+0
-2.595E-1	3.442E+0	7.594E+0
-2.562E-1	3.400E+0	7.610E+0
-2.579E-1	3.419E+0	7.633E+0
-2.611E-1	3.413E+0	7.669E+0
-2.611E-1	3.426E+0	7.666E+0
-2.546E-1	3.474E+0	7.678E+0
-2.579E-1	3.455E+0	7.691E+0
-2.611E-1	3.409E+0	7.685E+0
-2.627E-1	3.426E+0	7.620E+0
-2.595E-1	3.468E+0	7.646E+0
-2.546E-1	3.426E+0	7.584E+0
-2.611E-1	3.358E+0	7.646E+0
-2.595E-1	3.419E+0	7.711E+0
-2.595E-1	3.377E+0	7.571E+0
-2.562E-1	3.429E+0	7.636E+0
-2.611E-1	3.474E+0	7.610E+0
-2.611E-1	3.377E+0	7.630E+0
-2.579E-1	3.461E+0	7.523E+0
-2.562E-1	3.416E+0	7.617E+0
-2.611E-1	3.445E+0	7.653E+0
-2.595E-1	3.445E+0	7.695E+0
-2.579E-1	3.439E+0	7.662E+0
-2.562E-1	3.413E+0	7.695E+0
-2.595E-1	3.471E+0	7.666E+0
-2.579E-1	3.465E+0	7.620E+0
-2.546E-1	3.491E+0	7.678E+0
-2.579E-1	3.471E+0	7.581E+0
-2.627E-1	3.497E+0	7.653E+0
-2.611E-1	3.426E+0	7.607E+0
-2.546E-1	3.474E+0	7.549E+0
-2.546E-1	3.458E+0	7.704E+0
-2.611E-1	3.377E+0	7.750E+0
-2.595E-1	3.452E+0	7.714E+0
-2.562E-1	3.384E+0	7.704E+0
-2.562E-1	3.413E+0	7.737E+0
-2.595E-1	3.448E+0	7.691E+0
-2.579E-1	3.455E+0	7.666E+0
-2.562E-1	3.432E+0	7.685E+0
-2.546E-1	3.426E+0	7.701E+0
-2.579E-1	3.406E+0	7.688E+0
-2.579E-1	3.380E+0	7.675E+0
-2.562E-1	3.507E+0	7.724E+0
-2.546E-1	3.455E+0	7.701E+0
-2.579E-1	3.448E+0	7.653E+0
-2.595E-1	3.426E+0	7.672E+0
-2.546E-1	3.406E+0	7.591E+0
-2.530E-1	3.474E+0	7.555E+0
-2.595E-1	3.413E+0	7.627E+0
-2.611E-1	3.422E+0	7.627E+0
-2.579E-1	3.455E+0	7.730E+0
-2.562E-1	3.500E+0	7.545E+0
-2.611E-1	3.452E+0	7.727E+0
-2.579E-1	3.432E+0	7.614E+0
-2.546E-1	3.390E+0	7.698E+0
-2.579E-1	3.474E+0	7.630E+0
-2.562E-1	3.426E+0	7.743E+0
-2.595E-1	3.484E+0	7.714E+0
-2.562E-1	3.445E+0	7.539E+0
-2.562E-1	3.426E+0	7.617E+0
-2.595E-1	3.422E+0	7.610E+0
-2.611E-1	3.448E+0	7.594E+0
-2.546E-1	3.484E+0	7.688E+0
-2.546E-1	3.348E+0	7.701E+0
-2.611E-1	3.474E+0	7.542E+0
-2.611E-1	3.422E+0	7.666E+0
-2.546E-1	3.465E+0	7.704E+0
-2.562E-1	3.393E+0	7.623E+0
-2.611E-1	3.371E+0	7.734E+0
-2.611E-1	3.504E+0	7.695E+0
-2.579E-1	3.452E+0	7.607E+0
-2.595E-1	3.452E+0	7.588E+0
-2.579E-1	3.484E+0	7.656E+0
-2.579E-1	3.448E+0	7.588E+0
-2.546E-1	3.481E+0	7.640E+0
-2.546E-1	3.390E+0	7.727E+0
-2.611E-1	3.500E+0	7.623E+0
-2.595E-1	3.387E+0	7.672E+0
-2.579E-1	3.448E+0	7.630E+0
-2.579E-1	3.494E+0	7.617E+0
-2.595E-1	3.419E+0	7.717E+0
-2.595E-1	3.409E+0	7.682E+0
-2.562E-1	3.478E+0	7.604E+0
-2.546E-1	3.390E+0	7.740E+0
-2.595E-1	3.419E+0	7.575E+0
-2.579E-1	3.500E+0	7.815E+0
-2.546E-1	3.426E+0	7.604E+0
-2.562E-1	3.413E+0	7.623E+0
-2.579E-1	3.504E+0	7.562E+0
[truncated: 93,919 more rows]
