# Supplementary material for: Improved ANAP incorporation and VCF analysis reveal details of P2X7 current facilitation and a limited conformational interplay between ATP binding and the intracellular ballast domain
Source: eLife. 2023 Jan 4;12:e82479. doi: 10.7554/eLife.82479 (PMC9859053; doi:10.7554/eLife.82479)
Supplement: Figure 5—source data 1. [file elife-82479-fig5-data1.zip › Figure-5_Source-data-1/F11_h25#33.csv]

-1.541E-1	6.514E+0	1.577E+1
-1.508E-1	6.481E+0	1.582E+1
-1.508E-1	6.433E+0	1.568E+1
-1.541E-1	6.478E+0	1.563E+1
-1.573E-1	6.488E+0	1.584E+1
-1.541E-1	6.439E+0	1.574E+1
-1.508E-1	6.537E+0	1.590E+1
-1.524E-1	6.488E+0	1.569E+1
-1.573E-1	6.559E+0	1.582E+1
-1.524E-1	6.543E+0	1.588E+1
-1.524E-1	6.488E+0	1.580E+1
-1.557E-1	6.504E+0	1.578E+1
-1.573E-1	6.540E+0	1.573E+1
-1.508E-1	6.546E+0	1.580E+1
-1.557E-1	6.485E+0	1.574E+1
-1.557E-1	6.374E+0	1.578E+1
-1.557E-1	6.459E+0	1.563E+1
-1.541E-1	6.540E+0	1.573E+1
-1.524E-1	6.439E+0	1.558E+1
-1.557E-1	6.582E+0	1.573E+1
-1.557E-1	6.553E+0	1.575E+1
-1.541E-1	6.498E+0	1.567E+1
-1.508E-1	6.504E+0	1.571E+1
-1.557E-1	6.485E+0	1.570E+1
-1.557E-1	6.527E+0	1.583E+1
-1.557E-1	6.524E+0	1.581E+1
-1.524E-1	6.404E+0	1.573E+1
-1.508E-1	6.533E+0	1.569E+1
-1.557E-1	6.485E+0	1.581E+1
-1.508E-1	6.530E+0	1.573E+1
-1.492E-1	6.430E+0	1.574E+1
-1.541E-1	6.426E+0	1.581E+1
-1.557E-1	6.475E+0	1.573E+1
-1.524E-1	6.462E+0	1.580E+1
-1.541E-1	6.485E+0	1.582E+1
-1.541E-1	6.527E+0	1.580E+1
-1.541E-1	6.446E+0	1.573E+1
-1.541E-1	6.423E+0	1.579E+1
-1.524E-1	6.498E+0	1.584E+1
-1.541E-1	6.475E+0	1.572E+1
-1.557E-1	6.501E+0	1.569E+1
-1.541E-1	6.507E+0	1.559E+1
-1.524E-1	6.494E+0	1.564E+1
-1.541E-1	6.520E+0	1.571E+1
-1.541E-1	6.601E+0	1.569E+1
-1.524E-1	6.420E+0	1.581E+1
-1.508E-1	6.494E+0	1.589E+1
-1.541E-1	6.491E+0	1.571E+1
-1.557E-1	6.371E+0	1.593E+1
-1.541E-1	6.546E+0	1.582E+1
-1.524E-1	6.511E+0	1.571E+1
-1.524E-1	6.501E+0	1.577E+1
-1.541E-1	6.472E+0	1.567E+1
-1.524E-1	6.452E+0	1.574E+1
-1.492E-1	6.446E+0	1.582E+1
-1.557E-1	6.430E+0	1.574E+1
-1.541E-1	6.407E+0	1.570E+1
-1.541E-1	6.559E+0	1.566E+1
-1.508E-1	6.637E+0	1.558E+1
-1.524E-1	6.430E+0	1.573E+1
-1.557E-1	6.520E+0	1.574E+1
-1.508E-1	6.524E+0	1.567E+1
-1.524E-1	6.514E+0	1.567E+1
-1.541E-1	6.520E+0	1.568E+1
-1.557E-1	6.430E+0	1.566E+1
-1.524E-1	6.468E+0	1.569E+1
-1.541E-1	6.475E+0	1.570E+1
-1.524E-1	6.462E+0	1.568E+1
-1.573E-1	6.465E+0	1.578E+1
-1.557E-1	6.413E+0	1.579E+1
-1.524E-1	6.504E+0	1.586E+1
-1.524E-1	6.524E+0	1.573E+1
-1.557E-1	6.563E+0	1.570E+1
-1.541E-1	6.381E+0	1.572E+1
-1.541E-1	6.465E+0	1.577E+1
-1.524E-1	6.404E+0	1.573E+1
-1.573E-1	6.501E+0	1.563E+1
-1.508E-1	6.475E+0	1.576E+1
-1.508E-1	6.572E+0	1.566E+1
-1.541E-1	6.491E+0	1.579E+1
-1.541E-1	6.423E+0	1.559E+1
-1.524E-1	6.449E+0	1.584E+1
-1.508E-1	6.443E+0	1.566E+1
-1.541E-1	6.576E+0	1.567E+1
-1.557E-1	6.501E+0	1.573E+1
-1.524E-1	6.439E+0	1.579E+1
-1.541E-1	6.514E+0	1.579E+1
-1.524E-1	6.481E+0	1.591E+1
-1.557E-1	6.423E+0	1.555E+1
-1.557E-1	6.540E+0	1.571E+1
-1.524E-1	6.436E+0	1.563E+1
-1.557E-1	6.468E+0	1.576E+1
-1.557E-1	6.472E+0	1.585E+1
-1.524E-1	6.433E+0	1.575E+1
-1.524E-1	6.456E+0	1.568E+1
-1.541E-1	6.507E+0	1.570E+1
-1.589E-1	6.517E+0	1.580E+1
-1.524E-1	6.550E+0	1.563E+1
-1.508E-1	6.507E+0	1.560E+1
-1.541E-1	6.537E+0	1.564E+1
-1.541E-1	6.456E+0	1.559E+1
-1.557E-1	6.540E+0	1.571E+1
-1.508E-1	6.559E+0	1.565E+1
-1.524E-1	6.520E+0	1.562E+1
-1.573E-1	6.530E+0	1.579E+1
-1.508E-1	6.520E+0	1.578E+1
-1.524E-1	6.504E+0	1.574E+1
-1.541E-1	6.439E+0	1.575E+1
-1.541E-1	6.472E+0	1.569E+1
-1.508E-1	6.468E+0	1.560E+1
-1.541E-1	6.501E+0	1.576E+1
-1.524E-1	6.465E+0	1.582E+1
-1.557E-1	6.524E+0	1.573E+1
-1.524E-1	6.481E+0	1.587E+1
-1.541E-1	6.543E+0	1.573E+1
-1.524E-1	6.394E+0	1.582E+1
-1.541E-1	6.423E+0	1.579E+1
-1.541E-1	6.462E+0	1.590E+1
-1.508E-1	6.517E+0	1.583E+1
-1.573E-1	6.459E+0	1.565E+1
-1.557E-1	6.514E+0	1.579E+1
-1.492E-1	6.478E+0	1.573E+1
-1.524E-1	6.543E+0	1.574E+1
-1.589E-1	6.498E+0	1.568E+1
-1.541E-1	6.514E+0	1.552E+1
-1.508E-1	6.514E+0	1.564E+1
-1.508E-1	6.582E+0	1.560E+1
-1.541E-1	6.546E+0	1.572E+1
-1.573E-1	6.439E+0	1.573E+1
-1.508E-1	6.563E+0	1.564E+1
-1.524E-1	6.491E+0	1.570E+1
-1.541E-1	6.543E+0	1.579E+1
-1.557E-1	6.514E+0	1.559E+1
-1.508E-1	6.475E+0	1.557E+1
-1.524E-1	6.511E+0	1.569E+1
-1.524E-1	6.413E+0	1.567E+1
-1.557E-1	6.426E+0	1.556E+1
-1.524E-1	6.456E+0	1.573E+1
-1.524E-1	6.546E+0	1.571E+1
-1.524E-1	6.462E+0	1.581E+1
-1.557E-1	6.582E+0	1.568E+1
-1.524E-1	6.475E+0	1.582E+1
-1.492E-1	6.481E+0	1.567E+1
-1.541E-1	6.540E+0	1.570E+1
-1.541E-1	6.426E+0	1.575E+1
-1.541E-1	6.501E+0	1.557E+1
-1.524E-1	6.540E+0	1.569E+1
-1.524E-1	6.563E+0	1.570E+1
-1.573E-1	6.468E+0	1.570E+1
-1.524E-1	6.494E+0	1.562E+1
-1.508E-1	6.488E+0	1.567E+1
-1.508E-1	6.407E+0	1.568E+1
-1.541E-1	6.553E+0	1.580E+1
-1.541E-1	6.485E+0	1.567E+1
-1.524E-1	6.485E+0	1.576E+1
-1.524E-1	6.472E+0	1.573E+1
-1.541E-1	6.504E+0	1.556E+1
-1.524E-1	6.413E+0	1.570E+1
-1.541E-1	6.501E+0	1.568E+1
-1.541E-1	6.468E+0	1.574E+1
-1.557E-1	6.504E+0	1.576E+1
-1.508E-1	6.456E+0	1.558E+1
-1.541E-1	6.446E+0	1.567E+1
-1.541E-1	6.430E+0	1.570E+1
-1.557E-1	6.507E+0	1.573E+1
-1.492E-1	6.524E+0	1.592E+1
-1.508E-1	6.452E+0	1.558E+1
-1.541E-1	6.433E+0	1.562E+1
-1.557E-1	6.569E+0	1.580E+1
-1.524E-1	6.397E+0	1.573E+1
-1.524E-1	6.452E+0	1.574E+1
-1.557E-1	6.543E+0	1.569E+1
-1.557E-1	6.572E+0	1.571E+1
-1.524E-1	6.475E+0	1.577E+1
-1.524E-1	6.507E+0	1.574E+1
-1.541E-1	6.507E+0	1.575E+1
-1.541E-1	6.472E+0	1.572E+1
-1.524E-1	6.527E+0	1.576E+1
-1.508E-1	6.439E+0	1.564E+1
-1.557E-1	6.494E+0	1.565E+1
-1.557E-1	6.446E+0	1.584E+1
-1.508E-1	6.404E+0	1.585E+1
-1.492E-1	6.430E+0	1.561E+1
-1.524E-1	6.391E+0	1.566E+1
-1.573E-1	6.624E+0	1.562E+1
-1.492E-1	6.439E+0	1.563E+1
-1.508E-1	6.430E+0	1.573E+1
-1.541E-1	6.446E+0	1.554E+1
-1.541E-1	6.446E+0	1.563E+1
-1.508E-1	6.413E+0	1.566E+1
-1.508E-1	6.468E+0	1.573E+1
-1.524E-1	6.456E+0	1.570E+1
-1.541E-1	6.407E+0	1.571E+1
-1.524E-1	6.524E+0	1.573E+1
-1.508E-1	6.514E+0	1.571E+1
-1.557E-1	6.478E+0	1.572E+1
-1.573E-1	6.407E+0	1.577E+1
-1.524E-1	6.491E+0	1.577E+1
-1.492E-1	6.394E+0	1.576E+1
-1.541E-1	6.494E+0	1.564E+1
-1.524E-1	6.608E+0	1.551E+1
-1.524E-1	6.462E+0	1.575E+1
-1.508E-1	6.381E+0	1.558E+1
-1.557E-1	6.501E+0	1.564E+1
-1.573E-1	6.426E+0	1.572E+1
-1.541E-1	6.485E+0	1.565E+1
-1.508E-1	6.374E+0	1.568E+1
-1.557E-1	6.465E+0	1.566E+1
-1.541E-1	6.556E+0	1.560E+1
-1.541E-1	6.514E+0	1.578E+1
-1.508E-1	6.391E+0	1.575E+1
-1.557E-1	6.449E+0	1.548E+1
-1.573E-1	6.491E+0	1.570E+1
-1.541E-1	6.507E+0	1.566E+1
-1.524E-1	6.400E+0	1.564E+1
-1.524E-1	6.498E+0	1.558E+1
-1.557E-1	6.433E+0	1.584E+1
-1.508E-1	6.430E+0	1.561E+1
-1.524E-1	6.433E+0	1.570E+1
-1.524E-1	6.433E+0	1.563E+1
-1.573E-1	6.546E+0	1.568E+1
-1.541E-1	6.459E+0	1.562E+1
-1.492E-1	6.507E+0	1.567E+1
-1.557E-1	6.501E+0	1.578E+1
-1.557E-1	6.430E+0	1.576E+1
-1.524E-1	6.430E+0	1.580E+1
-1.524E-1	6.494E+0	1.568E+1
-1.524E-1	6.507E+0	1.560E+1
-1.541E-1	6.511E+0	1.567E+1
-1.524E-1	6.413E+0	1.567E+1
-1.492E-1	6.446E+0	1.576E+1
-1.557E-1	6.433E+0	1.575E+1
-1.541E-1	6.400E+0	1.574E+1
-1.524E-1	6.517E+0	1.564E+1
-1.541E-1	6.507E+0	1.557E+1
-1.557E-1	6.507E+0	1.555E+1
-1.573E-1	6.446E+0	1.566E+1
-1.541E-1	6.400E+0	1.562E+1
-1.508E-1	6.462E+0	1.564E+1
-1.541E-1	6.387E+0	1.566E+1
-1.557E-1	6.485E+0	1.557E+1
-1.524E-1	6.472E+0	1.557E+1
-1.524E-1	6.394E+0	1.577E+1
-1.541E-1	6.576E+0	1.565E+1
-1.541E-1	6.443E+0	1.567E+1
-1.524E-1	6.582E+0	1.570E+1
-1.508E-1	6.384E+0	1.567E+1
-1.508E-1	6.494E+0	1.567E+1
-1.573E-1	6.540E+0	1.567E+1
-1.541E-1	6.530E+0	1.565E+1
-1.541E-1	6.433E+0	1.572E+1
-1.524E-1	6.475E+0	1.569E+1
-1.541E-1	6.504E+0	1.560E+1
-1.524E-1	6.436E+0	1.577E+1
-1.508E-1	6.517E+0	1.563E+1
-1.557E-1	6.537E+0	1.554E+1
-1.557E-1	6.530E+0	1.577E+1
-1.508E-1	6.394E+0	1.563E+1
-1.508E-1	6.501E+0	1.564E+1
-1.541E-1	6.459E+0	1.559E+1
-1.557E-1	6.494E+0	1.564E+1
-1.541E-1	6.546E+0	1.578E+1
-1.492E-1	6.410E+0	1.556E+1
-1.524E-1	6.472E+0	1.564E+1
-1.557E-1	6.533E+0	1.576E+1
-1.524E-1	6.514E+0	1.568E+1
-1.508E-1	6.582E+0	1.566E+1
-1.524E-1	6.465E+0	1.570E+1
-1.557E-1	6.439E+0	1.562E+1
-1.557E-1	6.530E+0	1.563E+1
-1.524E-1	6.481E+0	1.567E+1
-1.524E-1	6.517E+0	1.568E+1
-1.524E-1	6.456E+0	1.568E+1
-1.524E-1	6.520E+0	1.561E+1
-1.508E-1	6.433E+0	1.570E+1
-1.541E-1	6.468E+0	1.556E+1
-1.557E-1	6.498E+0	1.566E+1
-1.492E-1	6.452E+0	1.561E+1
-1.508E-1	6.468E+0	1.579E+1
-1.541E-1	6.394E+0	1.560E+1
-1.573E-1	6.397E+0	1.565E+1
-1.492E-1	6.423E+0	1.565E+1
-1.508E-1	6.433E+0	1.555E+1
-1.524E-1	6.472E+0	1.568E+1
-1.541E-1	6.585E+0	1.568E+1
-1.541E-1	6.491E+0	1.563E+1
-1.508E-1	6.576E+0	1.561E+1
-1.557E-1	6.517E+0	1.566E+1
-1.557E-1	6.446E+0	1.559E+1
-1.524E-1	6.527E+0	1.584E+1
-1.508E-1	6.488E+0	1.574E+1
-1.541E-1	6.459E+0	1.566E+1
-1.557E-1	6.511E+0	1.572E+1
-1.524E-1	6.527E+0	1.545E+1
-1.524E-1	6.540E+0	1.565E+1
-1.541E-1	6.540E+0	1.564E+1
-1.557E-1	6.501E+0	1.569E+1
-1.492E-1	6.491E+0	1.564E+1
-1.524E-1	6.423E+0	1.566E+1
-1.524E-1	6.410E+0	1.563E+1
-1.573E-1	6.426E+0	1.583E+1
-1.492E-1	6.404E+0	1.563E+1
-1.524E-1	6.481E+0	1.555E+1
-1.524E-1	6.404E+0	1.565E+1
-1.557E-1	6.404E+0	1.568E+1
-1.508E-1	6.543E+0	1.576E+1
-1.492E-1	6.446E+0	1.562E+1
-1.541E-1	6.446E+0	1.561E+1
-1.557E-1	6.326E+0	1.568E+1
-1.524E-1	6.459E+0	1.558E+1
-1.508E-1	6.491E+0	1.558E+1
-1.573E-1	6.524E+0	1.561E+1
-1.557E-1	6.462E+0	1.575E+1
-1.508E-1	6.582E+0	1.567E+1
-1.508E-1	6.481E+0	1.560E+1
-1.524E-1	6.439E+0	1.565E+1
-1.557E-1	6.507E+0	1.563E+1
-1.492E-1	6.468E+0	1.567E+1
-1.524E-1	6.433E+0	1.563E+1
-1.541E-1	6.576E+0	1.563E+1
-1.541E-1	6.439E+0	1.565E+1
-1.524E-1	6.491E+0	1.566E+1
-1.524E-1	6.452E+0	1.548E+1
-1.508E-1	6.468E+0	1.568E+1
-1.541E-1	6.507E+0	1.566E+1
-1.508E-1	6.533E+0	1.545E+1
-1.524E-1	6.524E+0	1.561E+1
-1.541E-1	6.426E+0	1.576E+1
-1.541E-1	6.407E+0	1.561E+1
-1.524E-1	6.511E+0	1.568E+1
-1.508E-1	6.488E+0	1.562E+1
-1.557E-1	6.478E+0	1.568E+1
-1.573E-1	6.355E+0	1.555E+1
-1.541E-1	6.436E+0	1.573E+1
-1.524E-1	6.443E+0	1.562E+1
-1.524E-1	6.420E+0	1.565E+1
-1.541E-1	6.397E+0	1.557E+1
-1.524E-1	6.449E+0	1.564E+1
-1.524E-1	6.430E+0	1.545E+1
-1.557E-1	6.498E+0	1.573E+1
-1.557E-1	6.465E+0	1.568E+1
-1.508E-1	6.417E+0	1.568E+1
-1.541E-1	6.576E+0	1.560E+1
-1.524E-1	6.550E+0	1.567E+1
-1.524E-1	6.530E+0	1.569E+1
-1.541E-1	6.449E+0	1.566E+1
-1.492E-1	6.417E+0	1.556E+1
-1.541E-1	6.348E+0	1.566E+1
-1.541E-1	6.488E+0	1.563E+1
-1.541E-1	6.485E+0	1.597E+1
-1.541E-1	6.566E+0	1.567E+1
-1.557E-1	6.475E+0	1.566E+1
-1.557E-1	6.426E+0	1.570E+1
-1.476E-1	6.371E+0	1.569E+1
-1.492E-1	6.433E+0	1.583E+1
-1.524E-1	6.511E+0	1.567E+1
-1.541E-1	6.553E+0	1.574E+1
-1.524E-1	6.494E+0	1.578E+1
-1.508E-1	6.485E+0	1.560E+1
-1.524E-1	6.439E+0	1.557E+1
-1.541E-1	6.472E+0	1.574E+1
-1.492E-1	6.404E+0	1.566E+1
-1.508E-1	6.452E+0	1.556E+1
-1.524E-1	6.449E+0	1.579E+1
-1.541E-1	6.407E+0	1.560E+1
-1.541E-1	6.511E+0	1.556E+1
-1.492E-1	6.517E+0	1.584E+1
-1.557E-1	6.459E+0	1.566E+1
-1.541E-1	6.381E+0	1.556E+1
-1.524E-1	6.426E+0	1.578E+1
-1.492E-1	6.566E+0	1.568E+1
-1.541E-1	6.475E+0	1.558E+1
-1.557E-1	6.387E+0	1.550E+1
-1.508E-1	6.491E+0	1.564E+1
-1.508E-1	6.485E+0	1.556E+1
-1.541E-1	6.446E+0	1.558E+1
-1.541E-1	6.572E+0	1.567E+1
-1.508E-1	6.462E+0	1.565E+1
-1.524E-1	6.517E+0	1.558E+1
-1.508E-1	6.456E+0	1.565E+1
-1.557E-1	6.361E+0	1.573E+1
-1.508E-1	6.465E+0	1.549E+1
-1.508E-1	6.368E+0	1.570E+1
-1.524E-1	6.332E+0	1.570E+1
-1.541E-1	6.430E+0	1.553E+1
-1.524E-1	6.378E+0	1.563E+1
-1.492E-1	6.517E+0	1.564E+1
-1.524E-1	6.449E+0	1.572E+1
-1.557E-1	6.478E+0	1.567E+1
-1.541E-1	6.488E+0	1.571E+1
-1.508E-1	6.452E+0	1.563E+1
-1.541E-1	6.420E+0	1.553E+1
-1.541E-1	6.517E+0	1.567E+1
-1.508E-1	6.358E+0	1.576E+1
-1.524E-1	6.378E+0	1.560E+1
-1.524E-1	6.443E+0	1.556E+1
-1.557E-1	6.556E+0	1.554E+1
-1.541E-1	6.426E+0	1.557E+1
-1.524E-1	6.423E+0	1.551E+1
-1.557E-1	6.501E+0	1.550E+1
-1.557E-1	6.601E+0	1.560E+1
-1.541E-1	6.443E+0	1.561E+1
-1.508E-1	6.407E+0	1.559E+1
-1.541E-1	6.410E+0	1.564E+1
-1.524E-1	6.485E+0	1.558E+1
-1.524E-1	6.559E+0	1.549E+1
-1.492E-1	6.478E+0	1.562E+1
-1.508E-1	6.433E+0	1.569E+1
-1.573E-1	6.611E+0	1.567E+1
-1.541E-1	6.478E+0	1.570E+1
-1.508E-1	6.426E+0	1.561E+1
-1.524E-1	6.452E+0	1.569E+1
-1.541E-1	6.511E+0	1.550E+1
-1.508E-1	6.361E+0	1.554E+1
-1.508E-1	6.472E+0	1.557E+1
-1.508E-1	6.426E+0	1.571E+1
-1.541E-1	6.517E+0	1.562E+1
-1.541E-1	6.481E+0	1.551E+1
-1.492E-1	6.501E+0	1.558E+1
-1.524E-1	6.498E+0	1.542E+1
-1.557E-1	6.485E+0	1.580E+1
-1.541E-1	6.413E+0	1.569E+1
-1.508E-1	6.443E+0	1.567E+1
-1.541E-1	6.358E+0	1.547E+1
-1.557E-1	6.468E+0	1.577E+1
-1.524E-1	6.446E+0	1.561E+1
-1.492E-1	6.533E+0	1.564E+1
-1.524E-1	6.475E+0	1.574E+1
-1.557E-1	6.459E+0	1.559E+1
-1.508E-1	6.485E+0	1.578E+1
-1.508E-1	6.439E+0	1.565E+1
-1.508E-1	6.553E+0	1.573E+1
-1.524E-1	6.472E+0	1.570E+1
-1.524E-1	6.420E+0	1.551E+1
-1.524E-1	6.475E+0	1.579E+1
-1.524E-1	6.488E+0	1.565E+1
-1.508E-1	6.433E+0	1.568E+1
-1.508E-1	6.374E+0	1.567E+1
-1.508E-1	6.485E+0	1.556E+1
-1.557E-1	6.378E+0	1.560E+1
-1.524E-1	6.468E+0	1.563E+1
-1.524E-1	6.426E+0	1.562E+1
-1.476E-1	6.465E+0	1.557E+1
-1.557E-1	6.475E+0	1.552E+1
-1.573E-1	6.384E+0	1.561E+1
-1.508E-1	6.550E+0	1.559E+1
-1.492E-1	6.478E+0	1.554E+1
-1.524E-1	6.468E+0	1.568E+1
-1.541E-1	6.407E+0	1.571E+1
-1.492E-1	6.485E+0	1.564E+1
-1.524E-1	6.546E+0	1.567E+1
-1.524E-1	6.488E+0	1.571E+1
-1.541E-1	6.475E+0	1.553E+1
-1.541E-1	6.550E+0	1.564E+1
-1.476E-1	6.420E+0	1.579E+1
-1.524E-1	6.640E+0	1.573E+1
-1.589E-1	6.494E+0	1.578E+1
-1.524E-1	6.475E+0	1.564E+1
-1.524E-1	6.449E+0	1.542E+1
-1.524E-1	6.481E+0	1.565E+1
-1.557E-1	6.413E+0	1.558E+1
-1.508E-1	6.446E+0	1.565E+1
-1.492E-1	6.407E+0	1.553E+1
-1.508E-1	6.507E+0	1.567E+1
-1.557E-1	6.468E+0	1.568E+1
-1.541E-1	6.459E+0	1.562E+1
-1.557E-1	6.413E+0	1.565E+1
-1.524E-1	6.443E+0	1.562E+1
-1.524E-1	6.449E+0	1.566E+1
-1.492E-1	6.517E+0	1.553E+1
-1.524E-1	6.507E+0	1.563E+1
-1.541E-1	6.446E+0	1.551E+1
-1.524E-1	6.446E+0	1.561E+1
-1.508E-1	6.407E+0	1.552E+1
-1.508E-1	6.439E+0	1.552E+1
-1.541E-1	6.358E+0	1.555E+1
-1.557E-1	6.537E+0	1.556E+1
-1.524E-1	6.462E+0	1.556E+1
-1.541E-1	6.488E+0	1.563E+1
-1.524E-1	6.511E+0	1.556E+1
-1.541E-1	6.456E+0	1.569E+1
-1.476E-1	6.491E+0	1.576E+1
-1.492E-1	6.410E+0	1.559E+1
-1.524E-1	6.345E+0	1.561E+1
-1.541E-1	6.417E+0	1.551E+1
-1.508E-1	6.589E+0	1.547E+1
-1.508E-1	6.371E+0	1.555E+1
-1.524E-1	6.449E+0	1.565E+1
-1.541E-1	6.326E+0	1.570E+1
-1.508E-1	6.417E+0	1.557E+1
-1.508E-1	6.511E+0	1.577E+1
-1.508E-1	6.423E+0	1.577E+1
-1.557E-1	6.488E+0	1.555E+1
-1.524E-1	6.456E+0	1.562E+1
-1.524E-1	6.524E+0	1.551E+1
-1.524E-1	6.478E+0	1.560E+1
-1.573E-1	6.475E+0	1.556E+1
-1.508E-1	6.491E+0	1.552E+1
-1.508E-1	6.443E+0	1.564E+1
-1.524E-1	6.481E+0	1.560E+1
-1.524E-1	6.485E+0	1.574E+1
-1.524E-1	6.420E+0	1.563E+1
-1.492E-1	6.459E+0	1.549E+1
-1.492E-1	6.420E+0	1.558E+1
-1.557E-1	6.524E+0	1.567E+1
-1.524E-1	6.488E+0	1.567E+1
-1.508E-1	6.426E+0	1.574E+1
-1.557E-1	6.329E+0	1.558E+1
-1.541E-1	6.420E+0	1.581E+1
-1.524E-1	6.326E+0	1.562E+1
-1.508E-1	6.501E+0	1.551E+1
-1.492E-1	6.332E+0	1.551E+1
-1.557E-1	6.465E+0	1.556E+1
-1.524E-1	6.361E+0	1.556E+1
-1.524E-1	6.446E+0	1.548E+1
-1.524E-1	6.430E+0	1.555E+1
-1.573E-1	6.449E+0	1.543E+1
-1.476E-1	6.436E+0	1.555E+1
-1.508E-1	6.507E+0	1.568E+1
-1.524E-1	6.430E+0	1.558E+1
-1.524E-1	6.423E+0	1.547E+1
-1.524E-1	6.430E+0	1.566E+1
-1.524E-1	6.423E+0	1.566E+1
-1.508E-1	6.381E+0	1.558E+1
-1.541E-1	6.494E+0	1.564E+1
-1.524E-1	6.494E+0	1.558E+1
-1.492E-1	6.472E+0	1.560E+1
-1.541E-1	6.501E+0	1.549E+1
-1.541E-1	6.407E+0	1.555E+1
-1.524E-1	6.407E+0	1.564E+1
-1.508E-1	6.436E+0	1.562E+1
-1.508E-1	6.420E+0	1.553E+1
-1.541E-1	6.436E+0	1.567E+1
-1.524E-1	6.481E+0	1.574E+1
-1.524E-1	6.504E+0	1.544E+1
-1.541E-1	6.423E+0	1.558E+1
-1.541E-1	6.423E+0	1.551E+1
-1.541E-1	6.468E+0	1.570E+1
-1.492E-1	6.524E+0	1.582E+1
-1.508E-1	6.468E+0	1.567E+1
-1.557E-1	6.387E+0	1.558E+1
-1.524E-1	6.488E+0	1.551E+1
-1.524E-1	6.426E+0	1.554E+1
-1.557E-1	6.433E+0	1.556E+1
-1.573E-1	6.524E+0	1.574E+1
-1.524E-1	6.475E+0	1.569E+1
-1.492E-1	6.423E+0	1.566E+1
-1.524E-1	6.374E+0	1.553E+1
-1.524E-1	6.410E+0	1.550E+1
-1.508E-1	6.449E+0	1.549E+1
-1.492E-1	6.504E+0	1.556E+1
-1.524E-1	6.498E+0	1.566E+1
-1.541E-1	6.443E+0	1.548E+1
-1.524E-1	6.368E+0	1.577E+1
-1.476E-1	6.517E+0	1.548E+1
-1.541E-1	6.391E+0	1.555E+1
-1.524E-1	6.468E+0	1.560E+1
-1.541E-1	6.423E+0	1.558E+1
-1.508E-1	6.517E+0	1.557E+1
-1.524E-1	6.459E+0	1.548E+1
-1.557E-1	6.420E+0	1.556E+1
-1.557E-1	6.378E+0	1.564E+1
-1.492E-1	6.446E+0	1.550E+1
-1.524E-1	6.384E+0	1.555E+1
-1.541E-1	6.394E+0	1.568E+1
-1.524E-1	6.501E+0	1.566E+1
-1.524E-1	6.430E+0	1.555E+1
-1.524E-1	6.410E+0	1.558E+1
-1.557E-1	6.413E+0	1.571E+1
-1.524E-1	6.348E+0	1.561E+1
-1.492E-1	6.404E+0	1.567E+1
-1.557E-1	6.426E+0	1.555E+1
-1.541E-1	6.582E+0	1.557E+1
-1.508E-1	6.468E+0	1.565E+1
-1.508E-1	6.527E+0	1.566E+1
-1.524E-1	6.491E+0	1.580E+1
-1.524E-1	6.410E+0	1.565E+1
-1.508E-1	6.430E+0	1.565E+1
-1.492E-1	6.478E+0	1.555E+1
-1.541E-1	6.488E+0	1.565E+1
-1.541E-1	6.494E+0	1.550E+1
-1.508E-1	6.449E+0	1.558E+1
-1.492E-1	6.378E+0	1.547E+1
-1.476E-1	6.452E+0	1.562E+1
-1.524E-1	6.614E+0	1.549E+1
-1.492E-1	6.553E+0	1.560E+1
-1.524E-1	6.423E+0	1.553E+1
-1.524E-1	6.368E+0	1.572E+1
-1.541E-1	6.553E+0	1.566E+1
-1.524E-1	6.433E+0	1.584E+1
-1.508E-1	6.475E+0	1.570E+1
-1.508E-1	6.462E+0	1.565E+1
-1.541E-1	6.524E+0	1.563E+1
-1.492E-1	6.397E+0	1.571E+1
-1.508E-1	6.407E+0	1.556E+1
-1.541E-1	6.433E+0	1.563E+1
-1.541E-1	6.498E+0	1.572E+1
-1.508E-1	6.468E+0	1.539E+1
-1.508E-1	6.462E+0	1.569E+1
-1.524E-1	6.439E+0	1.555E+1
-1.524E-1	6.413E+0	1.560E+1
-1.524E-1	6.420E+0	1.558E+1
-1.508E-1	6.436E+0	1.551E+1
-1.524E-1	6.498E+0	1.566E+1
-1.541E-1	6.530E+0	1.556E+1
-1.524E-1	6.452E+0	1.551E+1
-1.476E-1	6.537E+0	1.569E+1
-1.524E-1	6.579E+0	1.557E+1
-1.541E-1	6.507E+0	1.558E+1
-1.524E-1	6.413E+0	1.558E+1
-1.492E-1	6.423E+0	1.571E+1
-1.524E-1	6.391E+0	1.544E+1
-1.524E-1	6.537E+0	1.563E+1
-1.541E-1	6.504E+0	1.548E+1
-1.524E-1	6.335E+0	1.564E+1
-1.524E-1	6.524E+0	1.555E+1
-1.508E-1	6.391E+0	1.563E+1
-1.508E-1	6.501E+0	1.551E+1
-1.492E-1	6.313E+0	1.569E+1
-1.524E-1	6.472E+0	1.564E+1
-1.541E-1	6.475E+0	1.554E+1
-1.541E-1	6.433E+0	1.565E+1
-1.492E-1	6.465E+0	1.553E+1
-1.541E-1	6.413E+0	1.572E+1
-1.524E-1	6.384E+0	1.560E+1
-1.508E-1	6.365E+0	1.556E+1
-1.508E-1	6.478E+0	1.550E+1
-1.524E-1	6.452E+0	1.553E+1
-1.557E-1	6.423E+0	1.556E+1
-1.508E-1	6.517E+0	1.546E+1
-1.541E-1	6.404E+0	1.558E+1
-1.524E-1	6.361E+0	1.561E+1
-1.541E-1	6.384E+0	1.558E+1
-1.508E-1	6.433E+0	1.568E+1
-1.492E-1	6.540E+0	1.576E+1
-1.524E-1	6.481E+0	1.567E+1
-1.541E-1	6.417E+0	1.562E+1
-1.541E-1	6.507E+0	1.550E+1
-1.476E-1	6.381E+0	1.551E+1
-1.524E-1	6.524E+0	1.546E+1
-1.557E-1	6.462E+0	1.567E+1
-1.492E-1	6.472E+0	1.557E+1
-1.476E-1	6.420E+0	1.546E+1
-1.492E-1	6.407E+0	1.557E+1
-1.541E-1	6.407E+0	1.556E+1
-1.541E-1	6.293E+0	1.571E+1
-1.492E-1	6.481E+0	1.553E+1
-1.508E-1	6.443E+0	1.561E+1
-1.524E-1	6.358E+0	1.551E+1
-1.524E-1	6.436E+0	1.555E+1
-1.492E-1	6.472E+0	1.563E+1
-1.524E-1	6.449E+0	1.563E+1
-1.541E-1	6.426E+0	1.578E+1
-1.524E-1	6.504E+0	1.556E+1
-1.508E-1	6.491E+0	1.543E+1
-1.508E-1	6.501E+0	1.563E+1
-1.541E-1	6.433E+0	1.556E+1
-1.524E-1	6.417E+0	1.553E+1
-1.508E-1	6.498E+0	1.567E+1
-1.541E-1	6.520E+0	1.574E+1
-1.541E-1	6.537E+0	1.556E+1
-1.492E-1	6.520E+0	1.541E+1
-1.508E-1	6.439E+0	1.557E+1
-1.524E-1	6.511E+0	1.567E+1
-1.524E-1	6.400E+0	1.545E+1
-1.508E-1	6.423E+0	1.549E+1
-1.492E-1	6.439E+0	1.560E+1
-1.508E-1	6.348E+0	1.559E+1
-1.557E-1	6.443E+0	1.563E+1
-1.508E-1	6.478E+0	1.559E+1
-1.508E-1	6.410E+0	1.568E+1
-1.524E-1	6.517E+0	1.566E+1
-1.541E-1	6.335E+0	1.583E+1
-1.524E-1	6.404E+0	1.552E+1
-1.492E-1	6.394E+0	1.565E+1
-1.508E-1	6.348E+0	1.564E+1
-1.573E-1	6.456E+0	1.556E+1
-1.508E-1	6.397E+0	1.571E+1
-1.508E-1	6.371E+0	1.574E+1
-1.524E-1	6.533E+0	1.577E+1
-1.524E-1	6.404E+0	1.554E+1
-1.524E-1	6.462E+0	1.544E+1
-1.492E-1	6.465E+0	1.558E+1
-1.508E-1	6.404E+0	1.567E+1
-1.524E-1	6.368E+0	1.575E+1
-1.524E-1	6.394E+0	1.539E+1
-1.508E-1	6.462E+0	1.569E+1
-1.492E-1	6.410E+0	1.554E+1
-1.541E-1	6.472E+0	1.549E+1
-1.492E-1	6.413E+0	1.551E+1
-1.524E-1	6.443E+0	1.564E+1
-1.524E-1	6.452E+0	1.583E+1
-1.557E-1	6.391E+0	1.555E+1
-1.508E-1	6.452E+0	1.569E+1
-1.524E-1	6.452E+0	1.564E+1
-1.492E-1	6.501E+0	1.555E+1
-1.524E-1	6.517E+0	1.563E+1
-1.508E-1	6.540E+0	1.559E+1
-1.508E-1	6.553E+0	1.572E+1
-1.492E-1	6.504E+0	1.558E+1
-1.524E-1	6.514E+0	1.562E+1
-1.508E-1	6.423E+0	1.572E+1
-1.508E-1	6.407E+0	1.559E+1
-1.492E-1	6.478E+0	1.558E+1
-1.573E-1	6.384E+0	1.569E+1
-1.508E-1	6.365E+0	1.547E+1
-1.492E-1	6.319E+0	1.559E+1
-1.476E-1	6.404E+0	1.548E+1
-1.524E-1	6.452E+0	1.571E+1
-1.508E-1	6.472E+0	1.557E+1
-1.508E-1	6.417E+0	1.558E+1
-1.508E-1	6.501E+0	1.556E+1
-1.541E-1	6.530E+0	1.558E+1
-1.492E-1	6.394E+0	1.554E+1
-1.524E-1	6.504E+0	1.556E+1
-1.524E-1	6.452E+0	1.549E+1
-1.541E-1	6.430E+0	1.565E+1
-1.508E-1	6.446E+0	1.561E+1
-1.492E-1	6.394E+0	1.571E+1
-1.541E-1	6.452E+0	1.540E+1
-1.524E-1	6.426E+0	1.550E+1
-1.508E-1	6.465E+0	1.562E+1
-1.476E-1	6.491E+0	1.565E+1
-1.492E-1	6.332E+0	1.555E+1
-1.524E-1	6.404E+0	1.559E+1
-1.508E-1	6.465E+0	1.578E+1
-1.508E-1	6.323E+0	1.561E+1
-1.508E-1	6.391E+0	1.559E+1
-1.524E-1	6.423E+0	1.550E+1
-1.476E-1	6.546E+0	1.560E+1
-1.508E-1	6.400E+0	1.567E+1
-1.492E-1	6.520E+0	1.560E+1
-1.524E-1	6.339E+0	1.560E+1
-1.508E-1	6.533E+0	1.558E+1
-1.524E-1	6.329E+0	1.539E+1
-1.524E-1	6.446E+0	1.572E+1
-1.524E-1	6.514E+0	1.561E+1
-1.508E-1	6.569E+0	1.567E+1
-1.492E-1	6.342E+0	1.539E+1
-1.492E-1	6.348E+0	1.557E+1
-1.541E-1	6.449E+0	1.561E+1
-1.524E-1	6.436E+0	1.545E+1
-1.492E-1	6.579E+0	1.566E+1
-1.541E-1	6.417E+0	1.561E+1
-1.557E-1	6.520E+0	1.567E+1
-1.541E-1	6.517E+0	1.558E+1
-1.492E-1	6.407E+0	1.553E+1
-1.524E-1	6.475E+0	1.548E+1
-1.541E-1	6.446E+0	1.542E+1
-1.508E-1	6.550E+0	1.562E+1
-1.492E-1	6.485E+0	1.547E+1
-1.557E-1	6.381E+0	1.567E+1
-1.524E-1	6.540E+0	1.547E+1
-1.524E-1	6.443E+0	1.549E+1
-1.476E-1	6.436E+0	1.551E+1
-1.524E-1	6.348E+0	1.556E+1
-1.541E-1	6.397E+0	1.559E+1
-1.524E-1	6.433E+0	1.536E+1
-1.492E-1	6.397E+0	1.558E+1
-1.541E-1	6.371E+0	1.542E+1
-1.541E-1	6.494E+0	1.552E+1
-1.508E-1	6.430E+0	1.577E+1
-1.492E-1	6.475E+0	1.549E+1
-1.524E-1	6.452E+0	1.555E+1
-1.557E-1	6.277E+0	1.563E+1
-1.524E-1	6.472E+0	1.563E+1
-1.459E-1	6.413E+0	1.555E+1
-1.508E-1	6.530E+0	1.554E+1
-1.524E-1	6.446E+0	1.570E+1
-1.508E-1	6.485E+0	1.568E+1
-1.476E-1	6.501E+0	1.542E+1
-1.492E-1	6.501E+0	1.544E+1
-1.508E-1	6.407E+0	1.558E+1
-1.476E-1	6.465E+0	1.555E+1
-1.508E-1	6.361E+0	1.553E+1
-1.541E-1	6.378E+0	1.558E+1
-1.492E-1	6.472E+0	1.555E+1
-1.508E-1	6.456E+0	1.561E+1
-1.492E-1	6.316E+0	1.562E+1
-1.541E-1	6.436E+0	1.558E+1
-1.524E-1	6.491E+0	1.555E+1
-1.508E-1	6.462E+0	1.561E+1
-1.492E-1	6.443E+0	1.562E+1
-1.524E-1	6.456E+0	1.557E+1
-1.557E-1	6.488E+0	1.564E+1
-1.508E-1	6.426E+0	1.548E+1
-1.476E-1	6.397E+0	1.579E+1
-1.524E-1	6.433E+0	1.565E+1
-1.508E-1	6.384E+0	1.556E+1
-1.524E-1	6.527E+0	1.560E+1
-1.508E-1	6.517E+0	1.559E+1
-1.524E-1	6.417E+0	1.565E+1
-1.524E-1	6.436E+0	1.555E+1
-1.492E-1	6.397E+0	1.545E+1
-1.492E-1	6.472E+0	1.554E+1
-1.508E-1	6.478E+0	1.562E+1
-1.541E-1	6.426E+0	1.560E+1
-1.508E-1	6.430E+0	1.563E+1
-1.492E-1	6.514E+0	1.565E+1
-1.541E-1	6.433E+0	1.546E+1
-1.524E-1	6.400E+0	1.557E+1
-1.524E-1	6.462E+0	1.567E+1
-1.492E-1	6.332E+0	1.556E+1
-1.524E-1	6.348E+0	1.555E+1
-1.524E-1	6.462E+0	1.555E+1
-1.508E-1	6.361E+0	1.556E+1
-1.492E-1	6.426E+0	1.557E+1
-1.476E-1	6.501E+0	1.559E+1
-1.541E-1	6.546E+0	1.563E+1
-1.508E-1	6.433E+0	1.554E+1
-1.492E-1	6.348E+0	1.554E+1
-1.508E-1	6.407E+0	1.555E+1
-1.541E-1	6.478E+0	1.557E+1
-1.492E-1	6.348E+0	1.566E+1
-1.492E-1	6.413E+0	1.562E+1
-1.541E-1	6.335E+0	1.557E+1
-1.524E-1	6.391E+0	1.561E+1
-1.476E-1	6.439E+0	1.559E+1
-1.508E-1	6.413E+0	1.546E+1
-1.524E-1	6.284E+0	1.567E+1
-1.557E-1	6.436E+0	1.555E+1
-1.492E-1	6.530E+0	1.557E+1
-1.492E-1	6.481E+0	1.548E+1
-1.508E-1	6.433E+0	1.554E+1
-1.541E-1	6.511E+0	1.543E+1
-1.524E-1	6.488E+0	1.548E+1
-1.492E-1	6.413E+0	1.557E+1
-1.508E-1	6.387E+0	1.561E+1
-1.557E-1	6.537E+0	1.557E+1
-1.508E-1	6.459E+0	1.567E+1
-1.524E-1	6.472E+0	1.562E+1
-1.524E-1	6.355E+0	1.566E+1
-1.524E-1	6.413E+0	1.558E+1
-1.524E-1	6.404E+0	1.552E+1
-1.492E-1	6.397E+0	1.559E+1
-1.508E-1	6.423E+0	1.556E+1
-1.557E-1	6.394E+0	1.556E+1
-1.524E-1	6.488E+0	1.550E+1
-1.492E-1	6.365E+0	1.567E+1
-1.541E-1	6.514E+0	1.561E+1
-1.508E-1	6.310E+0	1.566E+1
-1.492E-1	6.456E+0	1.565E+1
-1.492E-1	6.462E+0	1.544E+1
-1.524E-1	6.511E+0	1.538E+1
-1.524E-1	6.381E+0	1.549E+1
-1.508E-1	6.465E+0	1.555E+1
-1.476E-1	6.417E+0	1.558E+1
-1.508E-1	6.485E+0	1.544E+1
-1.541E-1	6.462E+0	1.553E+1
-1.508E-1	6.517E+0	1.546E+1
-1.524E-1	6.559E+0	1.570E+1
-1.508E-1	6.384E+0	1.552E+1
-1.508E-1	6.387E+0	1.554E+1
-1.492E-1	6.374E+0	1.566E+1
-1.508E-1	6.511E+0	1.563E+1
-1.508E-1	6.394E+0	1.552E+1
-1.524E-1	6.423E+0	1.550E+1
-1.492E-1	6.559E+0	1.559E+1
-1.524E-1	6.468E+0	1.554E+1
-1.524E-1	6.365E+0	1.542E+1
-1.524E-1	6.498E+0	1.551E+1
-1.476E-1	6.430E+0	1.555E+1
-1.459E-1	6.517E+0	1.551E+1
-1.524E-1	6.397E+0	1.545E+1
-1.557E-1	6.498E+0	1.567E+1
-1.508E-1	6.397E+0	1.555E+1
-1.492E-1	6.456E+0	1.538E+1
-1.508E-1	6.491E+0	1.557E+1
-1.541E-1	6.501E+0	1.556E+1
-1.492E-1	6.436E+0	1.560E+1
-1.492E-1	6.423E+0	1.566E+1
-1.492E-1	6.533E+0	1.552E+1
-1.557E-1	6.475E+0	1.560E+1
-1.508E-1	6.498E+0	1.554E+1
-1.492E-1	6.387E+0	1.562E+1
-1.524E-1	6.517E+0	1.573E+1
-1.508E-1	6.456E+0	1.555E+1
-1.492E-1	6.459E+0	1.557E+1
-1.443E-1	6.488E+0	1.559E+1
-1.541E-1	6.420E+0	1.548E+1
-1.508E-1	6.527E+0	1.567E+1
-1.508E-1	6.413E+0	1.555E+1
-1.492E-1	6.439E+0	1.558E+1
-1.524E-1	6.410E+0	1.550E+1
-1.508E-1	6.446E+0	1.576E+1
-1.492E-1	6.420E+0	1.544E+1
-1.508E-1	6.498E+0	1.556E+1
-1.508E-1	6.339E+0	1.558E+1
-1.524E-1	6.410E+0	1.553E+1
-1.492E-1	6.468E+0	1.551E+1
-1.492E-1	6.374E+0	1.555E+1
-1.492E-1	6.342E+0	1.543E+1
-1.508E-1	6.430E+0	1.562E+1
-1.443E-1	6.452E+0	1.565E+1
-1.508E-1	6.381E+0	1.557E+1
-1.508E-1	6.452E+0	1.564E+1
-1.557E-1	6.348E+0	1.548E+1
-1.524E-1	6.475E+0	1.559E+1
-1.476E-1	6.374E+0	1.566E+1
-1.524E-1	6.378E+0	1.567E+1
-1.541E-1	6.514E+0	1.553E+1
-1.476E-1	6.436E+0	1.552E+1
-1.508E-1	6.537E+0	1.562E+1
-1.524E-1	6.443E+0	1.564E+1
-1.541E-1	6.433E+0	1.556E+1
-1.524E-1	6.504E+0	1.558E+1
-1.508E-1	6.462E+0	1.552E+1
-1.508E-1	6.410E+0	1.557E+1
-1.524E-1	6.488E+0	1.551E+1
-1.492E-1	6.443E+0	1.549E+1
-1.476E-1	6.533E+0	1.544E+1
-1.492E-1	6.498E+0	1.551E+1
-1.524E-1	6.378E+0	1.558E+1
-1.476E-1	6.520E+0	1.565E+1
-1.492E-1	6.468E+0	1.561E+1
-1.524E-1	6.485E+0	1.551E+1
-1.541E-1	6.498E+0	1.570E+1
-1.492E-1	6.485E+0	1.558E+1
-1.508E-1	6.517E+0	1.533E+1
-1.524E-1	6.488E+0	1.562E+1
-1.508E-1	6.374E+0	1.570E+1
-1.476E-1	6.387E+0	1.563E+1
-1.492E-1	6.358E+0	1.573E+1
-1.508E-1	6.384E+0	1.536E+1
-1.524E-1	6.426E+0	1.555E+1
-1.508E-1	6.452E+0	1.549E+1
-1.492E-1	6.481E+0	1.566E+1
-1.508E-1	6.430E+0	1.554E+1
-1.524E-1	6.394E+0	1.562E+1
-1.524E-1	6.514E+0	1.552E+1
-1.476E-1	6.423E+0	1.569E+1
-1.508E-1	6.579E+0	1.556E+1
-1.524E-1	6.478E+0	1.560E+1
-1.492E-1	6.423E+0	1.549E+1
-1.459E-1	6.404E+0	1.536E+1
-1.492E-1	6.358E+0	1.564E+1
-1.508E-1	6.507E+0	1.554E+1
-1.508E-1	6.485E+0	1.566E+1
-1.459E-1	6.459E+0	1.558E+1
-1.524E-1	6.504E+0	1.559E+1
-1.541E-1	6.433E+0	1.564E+1
-1.508E-1	6.426E+0	1.549E+1
-1.524E-1	6.514E+0	1.538E+1
-1.476E-1	6.400E+0	1.556E+1
-1.541E-1	6.436E+0	1.552E+1
-1.508E-1	6.524E+0	1.557E+1
-1.508E-1	6.449E+0	1.540E+1
-1.524E-1	6.472E+0	1.551E+1
-1.508E-1	6.410E+0	1.580E+1
-1.492E-1	6.358E+0	1.556E+1
-1.492E-1	6.501E+0	1.569E+1
-1.508E-1	6.507E+0	1.547E+1
-1.524E-1	6.361E+0	1.556E+1
-1.541E-1	6.501E+0	1.544E+1
-1.508E-1	6.400E+0	1.570E+1
-1.508E-1	6.426E+0	1.553E+1
-1.557E-1	6.501E+0	1.546E+1
-1.508E-1	6.400E+0	1.555E+1
-1.492E-1	6.449E+0	1.567E+1
-1.508E-1	6.407E+0	1.559E+1
-1.508E-1	6.371E+0	1.541E+1
-1.508E-1	6.449E+0	1.556E+1
-1.476E-1	6.475E+0	1.559E+1
-1.541E-1	6.494E+0	1.557E+1
-1.524E-1	6.423E+0	1.555E+1
-1.508E-1	6.449E+0	1.568E+1
-1.492E-1	6.417E+0	1.553E+1
-1.524E-1	6.520E+0	1.555E+1
-1.524E-1	6.417E+0	1.550E+1
-1.524E-1	6.468E+0	1.567E+1
-1.476E-1	6.488E+0	1.548E+1
-1.508E-1	6.468E+0	1.534E+1
-1.524E-1	6.530E+0	1.549E+1
-1.524E-1	6.420E+0	1.564E+1
-1.524E-1	6.494E+0	1.548E+1
-1.541E-1	6.417E+0	1.547E+1
-1.557E-1	6.345E+0	1.576E+1
-1.508E-1	6.436E+0	1.545E+1
-1.508E-1	6.520E+0	1.547E+1
-1.524E-1	6.481E+0	1.558E+1
-1.524E-1	6.391E+0	1.553E+1
-1.508E-1	6.397E+0	1.577E+1
-1.476E-1	6.449E+0	1.571E+1
-1.492E-1	6.566E+0	1.557E+1
-1.524E-1	6.420E+0	1.548E+1
-1.524E-1	6.387E+0	1.552E+1
-1.476E-1	6.443E+0	1.555E+1
-1.492E-1	6.404E+0	1.551E+1
-1.508E-1	6.465E+0	1.545E+1
-1.508E-1	6.355E+0	1.551E+1
-1.508E-1	6.436E+0	1.545E+1
-1.476E-1	6.439E+0	1.554E+1
-1.524E-1	6.433E+0	1.563E+1
-1.492E-1	6.293E+0	1.571E+1
-1.508E-1	6.481E+0	1.557E+1
-1.524E-1	6.511E+0	1.560E+1
-1.541E-1	6.511E+0	1.558E+1
-1.492E-1	6.449E+0	1.540E+1
-1.508E-1	6.417E+0	1.547E+1
-1.508E-1	6.391E+0	1.568E+1
-1.541E-1	6.468E+0	1.568E+1
-1.492E-1	6.384E+0	1.554E+1
-1.492E-1	6.417E+0	1.568E+1
-1.492E-1	6.468E+0	1.570E+1
-1.524E-1	6.546E+0	1.550E+1
-1.492E-1	6.374E+0	1.558E+1
-1.476E-1	6.374E+0	1.557E+1
-1.476E-1	6.436E+0	1.546E+1
-1.557E-1	6.446E+0	1.569E+1
-1.508E-1	6.494E+0	1.561E+1
-1.508E-1	6.410E+0	1.547E+1
-1.508E-1	6.481E+0	1.555E+1
-1.541E-1	6.491E+0	1.554E+1
-1.524E-1	6.404E+0	1.546E+1
-1.508E-1	6.478E+0	1.547E+1
-1.524E-1	6.524E+0	1.548E+1
-1.557E-1	6.501E+0	1.556E+1
-1.492E-1	6.468E+0	1.553E+1
-1.492E-1	6.459E+0	1.559E+1
-1.508E-1	6.420E+0	1.559E+1
-1.524E-1	6.410E+0	1.558E+1
-1.508E-1	6.436E+0	1.557E+1
-1.508E-1	6.420E+0	1.563E+1
-1.524E-1	6.387E+0	1.569E+1
-1.508E-1	6.433E+0	1.563E+1
-1.508E-1	6.404E+0	1.566E+1
-1.492E-1	6.485E+0	1.566E+1
-1.492E-1	6.378E+0	1.564E+1
-1.508E-1	6.481E+0	1.548E+1
-1.492E-1	6.468E+0	1.553E+1
-1.524E-1	6.488E+0	1.563E+1
-1.541E-1	6.527E+0	1.552E+1
-1.541E-1	6.430E+0	1.554E+1
-1.492E-1	6.404E+0	1.560E+1
-1.476E-1	6.446E+0	1.556E+1
-1.508E-1	6.407E+0	1.551E+1
-1.541E-1	6.452E+0	1.548E+1
-1.492E-1	6.468E+0	1.561E+1
-1.508E-1	6.413E+0	1.567E+1
-1.524E-1	6.449E+0	1.543E+1
-1.541E-1	6.387E+0	1.536E+1
-1.492E-1	6.371E+0	1.557E+1
-1.476E-1	6.449E+0	1.563E+1
-1.492E-1	6.413E+0	1.553E+1
-1.524E-1	6.430E+0	1.545E+1
-1.492E-1	6.397E+0	1.549E+1
-1.492E-1	6.417E+0	1.542E+1
-1.492E-1	6.430E+0	1.563E+1
-1.524E-1	6.520E+0	1.566E+1
-1.524E-1	6.397E+0	1.553E+1
-1.476E-1	6.462E+0	1.541E+1
-1.524E-1	6.456E+0	1.555E+1
-1.508E-1	6.514E+0	1.551E+1
-1.476E-1	6.478E+0	1.558E+1
-1.492E-1	6.468E+0	1.570E+1
-1.508E-1	6.358E+0	1.550E+1
-1.524E-1	6.433E+0	1.563E+1
-1.524E-1	6.433E+0	1.567E+1
-1.459E-1	6.436E+0	1.565E+1
-1.524E-1	6.478E+0	1.564E+1
-1.524E-1	6.355E+0	1.570E+1
-1.492E-1	6.426E+0	1.552E+1
-1.476E-1	6.397E+0	1.552E+1
-1.524E-1	6.410E+0	1.560E+1
-1.541E-1	6.410E+0	1.547E+1
-1.476E-1	6.582E+0	1.559E+1
-1.476E-1	6.394E+0	1.554E+1
-1.524E-1	6.430E+0	1.544E+1
-1.492E-1	6.423E+0	1.566E+1
-1.508E-1	6.374E+0	1.549E+1
-1.508E-1	6.472E+0	1.555E+1
-1.508E-1	6.381E+0	1.556E+1
-1.508E-1	6.313E+0	1.555E+1
-1.557E-1	6.407E+0	1.541E+1
-1.492E-1	6.361E+0	1.552E+1
-1.524E-1	6.530E+0	1.552E+1
-1.541E-1	6.391E+0	1.552E+1
-1.492E-1	6.407E+0	1.550E+1
-1.508E-1	6.371E+0	1.563E+1
-1.524E-1	6.443E+0	1.554E+1
-1.541E-1	6.465E+0	1.563E+1
-1.492E-1	6.491E+0	1.541E+1
-1.476E-1	6.452E+0	1.545E+1
-1.492E-1	6.488E+0	1.557E+1
-1.541E-1	6.456E+0	1.547E+1
-1.492E-1	6.433E+0	1.554E+1
-1.476E-1	6.417E+0	1.555E+1
-1.524E-1	6.374E+0	1.571E+1
-1.508E-1	6.368E+0	1.559E+1
-1.508E-1	6.361E+0	1.534E+1
-1.492E-1	6.462E+0	1.551E+1
-1.524E-1	6.394E+0	1.551E+1
-1.541E-1	6.352E+0	1.548E+1
-1.508E-1	6.524E+0	1.561E+1
-1.492E-1	6.410E+0	1.561E+1
-1.524E-1	6.371E+0	1.553E+1
-1.541E-1	6.472E+0	1.558E+1
-1.492E-1	6.462E+0	1.565E+1
-1.492E-1	6.394E+0	1.554E+1
-1.508E-1	6.446E+0	1.542E+1
-1.541E-1	6.452E+0	1.565E+1
-1.492E-1	6.439E+0	1.558E+1
-1.476E-1	6.394E+0	1.554E+1
-1.524E-1	6.537E+0	1.578E+1
-1.508E-1	6.426E+0	1.552E+1
-1.508E-1	6.507E+0	1.557E+1
-1.541E-1	6.446E+0	1.561E+1
-1.476E-1	6.589E+0	1.551E+1
-1.508E-1	6.494E+0	1.566E+1
-1.492E-1	6.443E+0	1.554E+1
-1.492E-1	6.530E+0	1.570E+1
-1.524E-1	6.488E+0	1.550E+1
-1.541E-1	6.456E+0	1.555E+1
-1.476E-1	6.417E+0	1.541E+1
-1.492E-1	6.426E+0	1.543E+1
-1.492E-1	6.472E+0	1.548E+1
-1.492E-1	6.413E+0	1.558E+1
-1.476E-1	6.472E+0	1.551E+1
-1.459E-1	6.520E+0	1.551E+1
-1.524E-1	6.449E+0	1.556E+1
-1.524E-1	6.417E+0	1.559E+1
-1.476E-1	6.426E+0	1.555E+1
-1.492E-1	6.410E+0	1.553E+1
-1.508E-1	6.355E+0	1.543E+1
-1.524E-1	6.397E+0	1.551E+1
-1.459E-1	6.423E+0	1.548E+1
-1.492E-1	6.391E+0	1.538E+1
-1.508E-1	6.488E+0	1.567E+1
-1.541E-1	6.507E+0	1.553E+1
-1.476E-1	6.413E+0	1.557E+1
-1.476E-1	6.423E+0	1.558E+1
-1.557E-1	6.501E+0	1.552E+1
-1.508E-1	6.417E+0	1.556E+1
-1.524E-1	6.456E+0	1.541E+1
-1.459E-1	6.517E+0	1.567E+1
-1.492E-1	6.436E+0	1.549E+1
-1.541E-1	6.391E+0	1.541E+1
-1.508E-1	6.520E+0	1.563E+1
-1.459E-1	6.439E+0	1.561E+1
-1.492E-1	6.374E+0	1.558E+1
-1.508E-1	6.417E+0	1.564E+1
-1.492E-1	6.297E+0	1.547E+1
-1.476E-1	6.459E+0	1.547E+1
-1.541E-1	6.433E+0	1.565E+1
-1.524E-1	6.507E+0	1.555E+1
-1.508E-1	6.452E+0	1.549E+1
-1.492E-1	6.404E+0	1.565E+1
-1.508E-1	6.462E+0	1.550E+1
-1.524E-1	6.462E+0	1.552E+1
-1.492E-1	6.410E+0	1.546E+1
-1.476E-1	6.507E+0	1.552E+1
-1.508E-1	6.449E+0	1.555E+1
-1.508E-1	6.397E+0	1.564E+1
-1.524E-1	6.358E+0	1.547E+1
-1.459E-1	6.413E+0	1.559E+1
-1.524E-1	6.358E+0	1.553E+1
-1.524E-1	6.439E+0	1.553E+1
-1.476E-1	6.426E+0	1.556E+1
-1.476E-1	6.423E+0	1.564E+1
-1.492E-1	6.475E+0	1.569E+1
-1.524E-1	6.517E+0	1.562E+1
-1.476E-1	6.491E+0	1.547E+1
-1.476E-1	6.407E+0	1.535E+1
-1.492E-1	6.592E+0	1.541E+1
-1.524E-1	6.511E+0	1.561E+1
-1.492E-1	6.452E+0	1.548E+1
-1.508E-1	6.472E+0	1.564E+1
-1.492E-1	6.439E+0	1.565E+1
-1.541E-1	6.459E+0	1.554E+1
-1.459E-1	6.472E+0	1.549E+1
-1.476E-1	6.387E+0	1.554E+1
-1.524E-1	6.533E+0	1.562E+1
-1.524E-1	6.384E+0	1.548E+1
-1.492E-1	6.443E+0	1.556E+1
-1.476E-1	6.485E+0	1.552E+1
-1.492E-1	6.501E+0	1.549E+1
-1.524E-1	6.404E+0	1.563E+1
-1.459E-1	6.439E+0	1.558E+1
-1.459E-1	6.491E+0	1.557E+1
-1.524E-1	6.436E+0	1.566E+1
-1.541E-1	6.439E+0	1.557E+1
-1.508E-1	6.420E+0	1.545E+1
-1.476E-1	6.472E+0	1.543E+1
-1.508E-1	6.420E+0	1.549E+1
-1.541E-1	6.485E+0	1.560E+1
-1.443E-1	6.394E+0	1.561E+1
-1.492E-1	6.387E+0	1.542E+1
-1.492E-1	6.582E+0	1.558E+1
-1.524E-1	6.420E+0	1.559E+1
-1.492E-1	6.404E+0	1.573E+1
-1.492E-1	6.449E+0	1.557E+1
-1.492E-1	6.465E+0	1.551E+1
-1.508E-1	6.462E+0	1.565E+1
-1.492E-1	6.456E+0	1.569E+1
-1.459E-1	6.494E+0	1.565E+1
-1.508E-1	6.426E+0	1.543E+1
-1.492E-1	6.342E+0	1.543E+1
-1.508E-1	6.481E+0	1.558E+1
-1.476E-1	6.439E+0	1.555E+1
-1.492E-1	6.319E+0	1.547E+1
-1.508E-1	6.436E+0	1.548E+1
-1.508E-1	6.397E+0	1.546E+1
-1.508E-1	6.404E+0	1.569E+1
-1.492E-1	6.465E+0	1.572E+1
-1.557E-1	6.413E+0	1.556E+1
-1.492E-1	6.459E+0	1.551E+1
-1.524E-1	6.439E+0	1.561E+1
-1.508E-1	6.400E+0	1.562E+1
-1.541E-1	6.472E+0	1.558E+1
-1.508E-1	6.394E+0	1.570E+1
-1.476E-1	6.430E+0	1.555E+1
-1.459E-1	6.475E+0	1.557E+1
-1.541E-1	6.400E+0	1.560E+1
-1.492E-1	6.381E+0	1.569E+1
-1.476E-1	6.410E+0	1.547E+1
-1.492E-1	6.387E+0	1.551E+1
-1.524E-1	6.524E+0	1.555E+1
-1.476E-1	6.485E+0	1.558E+1
-1.492E-1	6.462E+0	1.543E+1
-1.492E-1	6.504E+0	1.555E+1
-1.524E-1	6.423E+0	1.555E+1
-1.492E-1	6.537E+0	1.571E+1
-1.476E-1	6.527E+0	1.555E+1
-1.492E-1	6.524E+0	1.547E+1
-1.524E-1	6.345E+0	1.545E+1
-1.476E-1	6.404E+0	1.559E+1
-1.476E-1	6.533E+0	1.552E+1
-1.492E-1	6.465E+0	1.546E+1
-1.524E-1	6.368E+0	1.555E+1
-1.476E-1	6.423E+0	1.547E+1
-1.492E-1	6.394E+0	1.545E+1
-1.508E-1	6.397E+0	1.576E+1
-1.524E-1	6.504E+0	1.565E+1
-1.492E-1	6.452E+0	1.579E+1
-1.476E-1	6.481E+0	1.555E+1
-1.492E-1	6.527E+0	1.547E+1
-1.541E-1	6.387E+0	1.554E+1
-1.492E-1	6.501E+0	1.557E+1
-1.492E-1	6.475E+0	1.575E+1
-1.476E-1	6.358E+0	1.552E+1
-1.524E-1	6.319E+0	1.549E+1
-1.508E-1	6.488E+0	1.549E+1
-1.492E-1	6.446E+0	1.550E+1
-1.508E-1	6.417E+0	1.555E+1
-1.524E-1	6.313E+0	1.549E+1
-1.508E-1	6.381E+0	1.555E+1
-1.459E-1	6.439E+0	1.546E+1
-1.492E-1	6.245E+0	1.576E+1
-1.524E-1	6.507E+0	1.568E+1
-1.492E-1	6.345E+0	1.552E+1
-1.492E-1	6.368E+0	1.547E+1
-1.492E-1	6.397E+0	1.557E+1
-1.508E-1	6.316E+0	1.542E+1
-1.492E-1	6.517E+0	1.567E+1
-1.492E-1	6.530E+0	1.557E+1
-1.492E-1	6.397E+0	1.565E+1
-1.524E-1	6.465E+0	1.567E+1
-1.492E-1	6.433E+0	1.562E+1
-1.459E-1	6.504E+0	1.553E+1
-1.476E-1	6.543E+0	1.560E+1
-1.524E-1	6.423E+0	1.539E+1
-1.492E-1	6.426E+0	1.539E+1
-1.476E-1	6.413E+0	1.558E+1
-1.492E-1	6.488E+0	1.567E+1
-1.508E-1	6.456E+0	1.558E+1
-1.492E-1	6.397E+0	1.560E+1
-1.476E-1	6.339E+0	1.551E+1
-1.508E-1	6.371E+0	1.542E+1
-1.541E-1	6.472E+0	1.551E+1
-1.508E-1	6.462E+0	1.556E+1
-1.476E-1	6.472E+0	1.572E+1
-1.476E-1	6.436E+0	1.555E+1
-1.524E-1	6.504E+0	1.552E+1
-1.508E-1	6.365E+0	1.556E+1
-1.476E-1	6.348E+0	1.553E+1
-1.492E-1	6.420E+0	1.545E+1
-1.508E-1	6.394E+0	1.565E+1
-1.492E-1	6.468E+0	1.561E+1
-1.492E-1	6.397E+0	1.553E+1
-1.492E-1	6.387E+0	1.553E+1
-1.476E-1	6.494E+0	1.551E+1
-1.476E-1	6.498E+0	1.565E+1
-1.508E-1	6.459E+0	1.551E+1
-1.524E-1	6.404E+0	1.549E+1
-1.524E-1	6.443E+0	1.557E+1
-1.524E-1	6.384E+0	1.551E+1
-1.459E-1	6.498E+0	1.553E+1
-1.508E-1	6.481E+0	1.526E+1
-1.508E-1	6.501E+0	1.559E+1
-1.508E-1	6.407E+0	1.547E+1
-1.508E-1	6.433E+0	1.543E+1
-1.492E-1	6.504E+0	1.551E+1
-1.541E-1	6.443E+0	1.556E+1
-1.492E-1	6.498E+0	1.546E+1
-1.492E-1	6.472E+0	1.533E+1
-1.508E-1	6.368E+0	1.559E+1
-1.541E-1	6.439E+0	1.554E+1
-1.492E-1	6.475E+0	1.550E+1
-1.459E-1	6.462E+0	1.559E+1
-1.508E-1	6.449E+0	1.565E+1
-1.541E-1	6.426E+0	1.563E+1
-1.492E-1	6.462E+0	1.554E+1
-1.459E-1	6.342E+0	1.548E+1
-1.508E-1	6.572E+0	1.534E+1
-1.524E-1	6.491E+0	1.558E+1
-1.476E-1	6.443E+0	1.562E+1
-1.492E-1	6.459E+0	1.549E+1
-1.492E-1	6.378E+0	1.559E+1
-1.541E-1	6.449E+0	1.555E+1
-1.508E-1	6.368E+0	1.562E+1
-1.476E-1	6.465E+0	1.551E+1
-1.508E-1	6.430E+0	1.563E+1
-1.492E-1	6.439E+0	1.548E+1
-1.492E-1	6.430E+0	1.545E+1
-1.508E-1	6.456E+0	1.547E+1
-1.524E-1	6.423E+0	1.564E+1
-1.508E-1	6.504E+0	1.553E+1
-1.459E-1	6.358E+0	1.566E+1
-1.476E-1	6.365E+0	1.560E+1
-1.508E-1	6.394E+0	1.556E+1
-1.541E-1	6.468E+0	1.560E+1
-1.492E-1	6.397E+0	1.540E+1
-1.492E-1	6.546E+0	1.557E+1
-1.492E-1	6.465E+0	1.541E+1
-1.492E-1	6.520E+0	1.550E+1
-1.476E-1	6.345E+0	1.561E+1
-1.476E-1	6.423E+0	1.549E+1
-1.476E-1	6.387E+0	1.552E+1
-1.508E-1	6.443E+0	1.554E+1
-1.476E-1	6.430E+0	1.553E+1
-1.476E-1	6.387E+0	1.564E+1
-1.492E-1	6.592E+0	1.557E+1
-1.524E-1	6.491E+0	1.553E+1
-1.476E-1	6.514E+0	1.567E+1
-1.508E-1	6.472E+0	1.567E+1
-1.524E-1	6.443E+0	1.568E+1
-1.492E-1	6.488E+0	1.545E+1
-1.492E-1	6.524E+0	1.539E+1
-1.476E-1	6.384E+0	1.553E+1
-1.492E-1	6.426E+0	1.557E+1
-1.508E-1	6.446E+0	1.562E+1
-1.476E-1	6.504E+0	1.566E+1
-1.476E-1	6.413E+0	1.550E+1
-1.508E-1	6.462E+0	1.536E+1
-1.524E-1	6.488E+0	1.563E+1
-1.476E-1	6.352E+0	1.547E+1
-1.476E-1	6.420E+0	1.567E+1
-1.476E-1	6.313E+0	1.548E+1
-1.508E-1	6.475E+0	1.557E+1
-1.492E-1	6.371E+0	1.547E+1
-1.443E-1	6.472E+0	1.562E+1
-1.476E-1	6.400E+0	1.566E+1
-1.508E-1	6.563E+0	1.557E+1
-1.476E-1	6.426E+0	1.557E+1
-1.476E-1	6.511E+0	1.568E+1
-1.524E-1	6.384E+0	1.564E+1
-1.492E-1	6.485E+0	1.559E+1
-1.508E-1	6.608E+0	1.549E+1
-1.476E-1	6.472E+0	1.554E+1
-1.508E-1	6.407E+0	1.549E+1
-1.524E-1	6.439E+0	1.562E+1
-1.508E-1	6.443E+0	1.572E+1
-1.476E-1	6.433E+0	1.568E+1
-1.492E-1	6.485E+0	1.558E+1
-1.508E-1	6.517E+0	1.551E+1
-1.476E-1	6.426E+0	1.554E+1
-1.508E-1	6.524E+0	1.564E+1
-1.492E-1	6.407E+0	1.552E+1
-1.541E-1	6.462E+0	1.546E+1
-1.492E-1	6.397E+0	1.559E+1
-1.459E-1	6.319E+0	1.562E+1
-1.524E-1	6.410E+0	1.541E+1
-1.524E-1	6.420E+0	1.571E+1
-1.476E-1	6.472E+0	1.549E+1
-1.492E-1	6.426E+0	1.549E+1
-1.492E-1	6.423E+0	1.559E+1
-1.508E-1	6.465E+0	1.546E+1
-1.476E-1	6.443E+0	1.554E+1
-1.508E-1	6.355E+0	1.555E+1
-1.492E-1	6.524E+0	1.561E+1
-1.541E-1	6.284E+0	1.555E+1
-1.492E-1	6.517E+0	1.534E+1
-1.476E-1	6.420E+0	1.565E+1
-1.524E-1	6.410E+0	1.555E+1
-1.492E-1	6.449E+0	1.559E+1
-1.492E-1	6.472E+0	1.546E+1
-1.476E-1	6.449E+0	1.553E+1
-1.492E-1	6.410E+0	1.538E+1
-1.541E-1	6.456E+0	1.554E+1
-1.476E-1	6.423E+0	1.554E+1
-1.459E-1	6.456E+0	1.548E+1
-1.524E-1	6.358E+0	1.553E+1
-1.524E-1	6.465E+0	1.574E+1
-1.476E-1	6.290E+0	1.531E+1
-1.459E-1	6.465E+0	1.548E+1
-1.508E-1	6.456E+0	1.554E+1
-1.524E-1	6.459E+0	1.544E+1
-1.492E-1	6.423E+0	1.555E+1
-1.492E-1	6.540E+0	1.561E+1
-1.508E-1	6.368E+0	1.544E+1
-1.524E-1	6.368E+0	1.563E+1
-1.492E-1	6.368E+0	1.563E+1
-1.476E-1	6.452E+0	1.553E+1
-1.476E-1	6.430E+0	1.549E+1
-1.524E-1	6.371E+0	1.558E+1
-1.476E-1	6.456E+0	1.540E+1
-1.492E-1	6.498E+0	1.562E+1
-1.524E-1	6.498E+0	1.567E+1
-1.508E-1	6.478E+0	1.543E+1
-1.476E-1	6.494E+0	1.572E+1
-1.492E-1	6.456E+0	1.554E+1
-1.524E-1	6.456E+0	1.566E+1
-1.541E-1	6.391E+0	1.548E+1
-1.492E-1	6.368E+0	1.544E+1
-1.508E-1	6.478E+0	1.559E+1
-1.508E-1	6.559E+0	1.544E+1
-1.524E-1	6.394E+0	1.557E+1
-1.492E-1	6.491E+0	1.553E+1
-1.476E-1	6.426E+0	1.547E+1
-1.508E-1	6.420E+0	1.551E+1
-1.524E-1	6.430E+0	1.546E+1
-1.476E-1	6.430E+0	1.551E+1
-1.492E-1	6.378E+0	1.565E+1
-1.492E-1	6.345E+0	1.551E+1
-1.524E-1	6.462E+0	1.543E+1
-1.492E-1	6.407E+0	1.544E+1
-1.476E-1	6.530E+0	1.564E+1
-1.476E-1	6.559E+0	1.572E+1
-1.508E-1	6.365E+0	1.556E+1
-1.476E-1	6.426E+0	1.547E+1
-1.443E-1	6.423E+0	1.543E+1
-1.476E-1	6.335E+0	1.539E+1
-1.541E-1	6.407E+0	1.547E+1
-1.508E-1	6.426E+0	1.561E+1
-1.492E-1	6.546E+0	1.565E+1
-1.476E-1	6.274E+0	1.555E+1
-1.524E-1	6.352E+0	1.552E+1
-1.476E-1	6.417E+0	1.555E+1
-1.459E-1	6.426E+0	1.559E+1
-1.476E-1	6.507E+0	1.560E+1
-1.524E-1	6.430E+0	1.553E+1
-1.492E-1	6.348E+0	1.552E+1
-1.476E-1	6.426E+0	1.556E+1
-1.492E-1	6.507E+0	1.544E+1
-1.508E-1	6.381E+0	1.550E+1
-1.476E-1	6.481E+0	1.567E+1
-1.476E-1	6.423E+0	1.549E+1
-1.492E-1	6.394E+0	1.563E+1
-1.524E-1	6.449E+0	1.548E+1
-1.492E-1	6.517E+0	1.561E+1
-1.492E-1	6.507E+0	1.551E+1
-1.508E-1	6.452E+0	1.561E+1
-1.541E-1	6.413E+0	1.563E+1
-1.508E-1	6.446E+0	1.546E+1
-1.459E-1	6.391E+0	1.556E+1
-1.508E-1	6.423E+0	1.552E+1
-1.524E-1	6.459E+0	1.556E+1
-1.508E-1	6.430E+0	1.543E+1
-1.508E-1	6.413E+0	1.559E+1
-1.492E-1	6.410E+0	1.571E+1
-1.492E-1	6.391E+0	1.548E+1
-1.492E-1	6.410E+0	1.547E+1
-1.492E-1	6.423E+0	1.564E+1
-1.524E-1	6.449E+0	1.548E+1
-1.492E-1	6.504E+0	1.559E+1
-1.508E-1	6.443E+0	1.558E+1
-1.492E-1	6.459E+0	1.549E+1
-1.492E-1	6.358E+0	1.548E+1
-1.524E-1	6.468E+0	1.569E+1
-1.508E-1	6.326E+0	1.555E+1
-1.492E-1	6.352E+0	1.551E+1
-1.524E-1	6.407E+0	1.549E+1
-1.508E-1	6.400E+0	1.555E+1
-1.492E-1	6.459E+0	1.561E+1
-1.459E-1	6.472E+0	1.543E+1
-1.508E-1	6.394E+0	1.549E+1
-1.508E-1	6.478E+0	1.552E+1
-1.508E-1	6.371E+0	1.555E+1
-1.492E-1	6.465E+0	1.554E+1
-1.492E-1	6.475E+0	1.549E+1
-1.541E-1	6.423E+0	1.553E+1
-1.476E-1	6.329E+0	1.562E+1
-1.492E-1	6.420E+0	1.539E+1
-1.541E-1	6.300E+0	1.536E+1
-1.508E-1	6.413E+0	1.548E+1
-1.476E-1	6.404E+0	1.539E+1
-1.443E-1	6.410E+0	1.550E+1
-1.524E-1	6.533E+0	1.549E+1
-1.524E-1	6.391E+0	1.568E+1
-1.492E-1	6.413E+0	1.563E+1
-1.443E-1	6.446E+0	1.545E+1
-1.492E-1	6.400E+0	1.561E+1
-1.508E-1	6.439E+0	1.545E+1
-1.508E-1	6.556E+0	1.556E+1
-1.459E-1	6.410E+0	1.550E+1
-1.476E-1	6.368E+0	1.555E+1
-1.476E-1	6.465E+0	1.551E+1
-1.476E-1	6.514E+0	1.553E+1
-1.476E-1	6.420E+0	1.538E+1
-1.508E-1	6.413E+0	1.561E+1
-1.492E-1	6.511E+0	1.537E+1
-1.476E-1	6.407E+0	1.545E+1
-1.476E-1	6.475E+0	1.557E+1
-1.492E-1	6.507E+0	1.547E+1
-1.541E-1	6.494E+0	1.555E+1
-1.492E-1	6.481E+0	1.552E+1
-1.492E-1	6.527E+0	1.554E+1
-1.492E-1	6.436E+0	1.549E+1
-1.492E-1	6.475E+0	1.556E+1
-1.492E-1	6.361E+0	1.564E+1
-1.508E-1	6.478E+0	1.560E+1
-1.492E-1	6.374E+0	1.555E+1
-1.508E-1	6.400E+0	1.552E+1
-1.459E-1	6.404E+0	1.553E+1
-1.476E-1	6.436E+0	1.546E+1
-1.476E-1	6.394E+0	1.552E+1
-1.541E-1	6.397E+0	1.546E+1
-1.492E-1	6.446E+0	1.570E+1
-1.492E-1	6.472E+0	1.538E+1
-1.492E-1	6.462E+0	1.540E+1
-1.524E-1	6.433E+0	1.562E+1
-1.476E-1	6.439E+0	1.550E+1
-1.492E-1	6.439E+0	1.560E+1
-1.508E-1	6.527E+0	1.541E+1
-1.524E-1	6.566E+0	1.548E+1
-1.492E-1	6.371E+0	1.564E+1
-1.459E-1	6.413E+0	1.557E+1
-1.476E-1	6.374E+0	1.553E+1
-1.508E-1	6.452E+0	1.550E+1
-1.492E-1	6.514E+0	1.566E+1
-1.476E-1	6.478E+0	1.543E+1
-1.492E-1	6.417E+0	1.561E+1
-1.524E-1	6.449E+0	1.559E+1
-1.492E-1	6.394E+0	1.541E+1
-1.476E-1	6.459E+0	1.563E+1
-1.492E-1	6.394E+0	1.562E+1
-1.541E-1	6.459E+0	1.558E+1
-1.459E-1	6.498E+0	1.552E+1
-1.476E-1	6.391E+0	1.556E+1
-1.508E-1	6.413E+0	1.556E+1
-1.508E-1	6.517E+0	1.571E+1
-1.476E-1	6.426E+0	1.546E+1
-1.476E-1	6.430E+0	1.553E+1
-1.492E-1	6.462E+0	1.553E+1
-1.524E-1	6.478E+0	1.561E+1
-1.476E-1	6.391E+0	1.544E+1
-1.476E-1	6.478E+0	1.557E+1
-1.476E-1	6.426E+0	1.564E+1
-1.524E-1	6.439E+0	1.563E+1
-1.492E-1	6.511E+0	1.563E+1
-1.459E-1	6.456E+0	1.549E+1
-1.492E-1	6.361E+0	1.557E+1
-1.524E-1	6.472E+0	1.548E+1
-1.492E-1	6.397E+0	1.550E+1
-1.508E-1	6.475E+0	1.568E+1
-1.476E-1	6.355E+0	1.564E+1
-1.508E-1	6.443E+0	1.565E+1
-1.492E-1	6.443E+0	1.539E+1
-1.492E-1	6.462E+0	1.545E+1
-1.459E-1	6.520E+0	1.551E+1
-1.508E-1	6.498E+0	1.551E+1
-1.476E-1	6.374E+0	1.553E+1
-1.476E-1	6.361E+0	1.542E+1
-1.508E-1	6.426E+0	1.567E+1
-1.508E-1	6.494E+0	1.561E+1
-1.459E-1	6.355E+0	1.544E+1
-1.476E-1	6.533E+0	1.555E+1
-1.476E-1	6.361E+0	1.558E+1
-1.524E-1	6.400E+0	1.566E+1
-1.508E-1	6.433E+0	1.535E+1
-1.492E-1	6.400E+0	1.545E+1
-1.476E-1	6.540E+0	1.538E+1
-1.508E-1	6.452E+0	1.543E+1
-1.508E-1	6.407E+0	1.559E+1
-1.476E-1	6.352E+0	1.552E+1
-1.492E-1	6.436E+0	1.556E+1
-1.492E-1	6.507E+0	1.556E+1
-1.492E-1	6.420E+0	1.558E+1
-1.492E-1	6.368E+0	1.552E+1
-1.524E-1	6.436E+0	1.539E+1
-1.541E-1	6.430E+0	1.559E+1
-1.508E-1	6.423E+0	1.543E+1
-1.459E-1	6.507E+0	1.549E+1
-1.476E-1	6.494E+0	1.546E+1
-1.541E-1	6.566E+0	1.548E+1
-1.492E-1	6.439E+0	1.548E+1
-1.459E-1	6.468E+0	1.552E+1
-1.492E-1	6.436E+0	1.536E+1
-1.492E-1	6.339E+0	1.562E+1
-1.492E-1	6.365E+0	1.553E+1
-1.443E-1	6.374E+0	1.557E+1
-1.524E-1	6.329E+0	1.544E+1
-1.508E-1	6.485E+0	1.541E+1
-1.492E-1	6.462E+0	1.549E+1
-1.476E-1	6.439E+0	1.543E+1
-1.492E-1	6.378E+0	1.560E+1
-1.524E-1	6.410E+0	1.545E+1
-1.476E-1	6.371E+0	1.556E+1
-1.492E-1	6.446E+0	1.544E+1
-1.476E-1	6.524E+0	1.552E+1
-1.541E-1	6.452E+0	1.564E+1
-1.459E-1	6.426E+0	1.552E+1
-1.492E-1	6.433E+0	1.563E+1
-1.492E-1	6.468E+0	1.554E+1
-1.524E-1	6.371E+0	1.550E+1
-1.492E-1	6.384E+0	1.559E+1
-1.459E-1	6.423E+0	1.556E+1
-1.492E-1	6.462E+0	1.564E+1
-1.508E-1	6.358E+0	1.552E+1
-1.476E-1	6.306E+0	1.555E+1
-1.476E-1	6.426E+0	1.558E+1
-1.492E-1	6.433E+0	1.558E+1
-1.524E-1	6.559E+0	1.543E+1
-1.492E-1	6.546E+0	1.541E+1
-1.476E-1	6.397E+0	1.557E+1
-1.459E-1	6.449E+0	1.551E+1
-1.508E-1	6.348E+0	1.562E+1
-1.476E-1	6.488E+0	1.552E+1
-1.492E-1	6.472E+0	1.545E+1
-1.492E-1	6.478E+0	1.536E+1
-1.524E-1	6.404E+0	1.559E+1
-1.492E-1	6.397E+0	1.539E+1
-1.459E-1	6.433E+0	1.547E+1
-1.524E-1	6.342E+0	1.560E+1
-1.508E-1	6.494E+0	1.566E+1
-1.524E-1	6.533E+0	1.556E+1
-1.492E-1	6.566E+0	1.556E+1
-1.508E-1	6.410E+0	1.544E+1
-1.476E-1	6.550E+0	1.558E+1
-1.476E-1	6.430E+0	1.553E+1
-1.459E-1	6.443E+0	1.565E+1
-1.476E-1	6.533E+0	1.557E+1
-1.492E-1	6.400E+0	1.554E+1
-1.459E-1	6.326E+0	1.552E+1
-1.459E-1	6.501E+0	1.562E+1
-1.476E-1	6.423E+0	1.554E+1
-1.492E-1	6.365E+0	1.546E+1
-1.476E-1	6.462E+0	1.555E+1
-1.476E-1	6.413E+0	1.549E+1
-1.508E-1	6.491E+0	1.563E+1
-1.492E-1	6.449E+0	1.539E+1
-1.492E-1	6.404E+0	1.546E+1
-1.476E-1	6.365E+0	1.553E+1
-1.492E-1	6.436E+0	1.552E+1
-1.524E-1	6.394E+0	1.551E+1
-1.508E-1	6.491E+0	1.556E+1
-1.459E-1	6.384E+0	1.550E+1
-1.476E-1	6.546E+0	1.558E+1
-1.508E-1	6.439E+0	1.559E+1
-1.476E-1	6.475E+0	1.563E+1
-1.459E-1	6.430E+0	1.546E+1
-1.476E-1	6.494E+0	1.553E+1
-1.492E-1	6.507E+0	1.540E+1
-1.508E-1	6.361E+0	1.551E+1
-1.459E-1	6.481E+0	1.543E+1
-1.476E-1	6.465E+0	1.541E+1
-1.524E-1	6.449E+0	1.543E+1
-1.492E-1	6.417E+0	1.553E+1
-1.492E-1	6.387E+0	1.553E+1
-1.476E-1	6.368E+0	1.535E+1
-1.508E-1	6.485E+0	1.539E+1
-1.508E-1	6.430E+0	1.528E+1
-1.476E-1	6.491E+0	1.557E+1
-1.508E-1	6.436E+0	1.548E+1
-1.524E-1	6.456E+0	1.543E+1
-1.492E-1	6.381E+0	1.543E+1
-1.443E-1	6.365E+0	1.546E+1
-1.476E-1	6.452E+0	1.561E+1
-1.524E-1	6.524E+0	1.557E+1
-1.476E-1	6.335E+0	1.554E+1
-1.443E-1	6.501E+0	1.567E+1
-1.492E-1	6.335E+0	1.539E+1
-1.524E-1	6.468E+0	1.564E+1
-1.476E-1	6.475E+0	1.553E+1
-1.476E-1	6.394E+0	1.552E+1
-1.508E-1	6.576E+0	1.544E+1
-1.524E-1	6.462E+0	1.547E+1
-1.476E-1	6.413E+0	1.549E+1
-1.476E-1	6.468E+0	1.549E+1
-1.476E-1	6.446E+0	1.548E+1
-1.524E-1	6.430E+0	1.545E+1
-1.508E-1	6.436E+0	1.549E+1
-1.492E-1	6.326E+0	1.547E+1
-1.476E-1	6.407E+0	1.574E+1
-1.524E-1	6.449E+0	1.558E+1
-1.492E-1	6.449E+0	1.544E+1
-1.459E-1	6.417E+0	1.551E+1
-1.508E-1	6.420E+0	1.544E+1
-1.524E-1	6.498E+0	1.547E+1
-1.476E-1	6.462E+0	1.555E+1
-1.459E-1	6.488E+0	1.550E+1
-1.492E-1	6.404E+0	1.554E+1
-1.492E-1	6.387E+0	1.567E+1
-1.508E-1	6.520E+0	1.558E+1
-1.459E-1	6.407E+0	1.556E+1
-1.508E-1	6.501E+0	1.545E+1
-1.524E-1	6.475E+0	1.556E+1
-1.476E-1	6.439E+0	1.553E+1
-1.443E-1	6.537E+0	1.555E+1
-1.492E-1	6.501E+0	1.540E+1
-1.524E-1	6.468E+0	1.558E+1
-1.476E-1	6.387E+0	1.543E+1
-1.443E-1	6.394E+0	1.559E+1
-1.508E-1	6.397E+0	1.539E+1
-1.508E-1	6.420E+0	1.556E+1
-1.459E-1	6.524E+0	1.552E+1
-1.476E-1	6.491E+0	1.544E+1
-1.476E-1	6.374E+0	1.552E+1
-1.476E-1	6.404E+0	1.559E+1
-1.492E-1	6.417E+0	1.541E+1
-1.476E-1	6.504E+0	1.555E+1
-1.508E-1	6.407E+0	1.550E+1
-1.524E-1	6.443E+0	1.551E+1
-1.492E-1	6.371E+0	1.557E+1
-1.443E-1	6.430E+0	1.543E+1
-1.476E-1	6.381E+0	1.562E+1
-1.476E-1	6.420E+0	1.550E+1
-1.476E-1	6.410E+0	1.553E+1
-1.508E-1	6.546E+0	1.550E+1
-1.459E-1	6.537E+0	1.554E+1
-1.492E-1	6.446E+0	1.556E+1
-1.492E-1	6.501E+0	1.555E+1
-1.508E-1	6.478E+0	1.560E+1
-1.508E-1	6.443E+0	1.551E+1
-1.524E-1	6.339E+0	1.547E+1
-1.492E-1	6.306E+0	1.553E+1
-1.492E-1	6.433E+0	1.555E+1
-1.492E-1	6.443E+0	1.560E+1
-1.508E-1	6.446E+0	1.557E+1
-1.492E-1	6.352E+0	1.531E+1
-1.459E-1	6.400E+0	1.552E+1
-1.476E-1	6.420E+0	1.554E+1
-1.508E-1	6.468E+0	1.546E+1
-1.476E-1	6.481E+0	1.561E+1
-1.476E-1	6.507E+0	1.563E+1
-1.492E-1	6.381E+0	1.550E+1
-1.508E-1	6.407E+0	1.555E+1
-1.476E-1	6.494E+0	1.545E+1
-1.476E-1	6.355E+0	1.562E+1
-1.492E-1	6.381E+0	1.545E+1
-1.524E-1	6.472E+0	1.545E+1
-1.476E-1	6.400E+0	1.561E+1
-1.459E-1	6.417E+0	1.549E+1
-1.476E-1	6.481E+0	1.555E+1
-1.492E-1	6.481E+0	1.546E+1
-1.459E-1	6.420E+0	1.552E+1
-1.443E-1	6.449E+0	1.549E+1
-1.492E-1	6.342E+0	1.546E+1
-1.492E-1	6.384E+0	1.554E+1
-1.459E-1	6.426E+0	1.559E+1
-1.492E-1	6.465E+0	1.537E+1
-1.492E-1	6.426E+0	1.546E+1
-1.508E-1	6.430E+0	1.549E+1
-1.476E-1	6.472E+0	1.555E+1
-1.492E-1	6.433E+0	1.538E+1
-1.492E-1	6.381E+0	1.533E+1
-1.508E-1	6.410E+0	1.552E+1
-1.492E-1	6.339E+0	1.550E+1
-1.476E-1	6.485E+0	1.555E+1
-1.492E-1	6.391E+0	1.558E+1
-1.524E-1	6.498E+0	1.536E+1
-1.476E-1	6.507E+0	1.551E+1
-1.476E-1	6.462E+0	1.557E+1
-1.476E-1	6.501E+0	1.551E+1
-1.492E-1	6.365E+0	1.560E+1
-1.476E-1	6.430E+0	1.550E+1
-1.476E-1	6.433E+0	1.534E+1
-1.476E-1	6.423E+0	1.540E+1
-1.524E-1	6.423E+0	1.548E+1
-1.492E-1	6.348E+0	1.560E+1
-1.459E-1	6.446E+0	1.548E+1
-1.508E-1	6.410E+0	1.536E+1
-1.476E-1	6.397E+0	1.532E+1
-1.476E-1	6.384E+0	1.562E+1
-1.476E-1	6.378E+0	1.543E+1
-1.492E-1	6.417E+0	1.561E+1
-1.524E-1	6.397E+0	1.548E+1
-1.443E-1	6.452E+0	1.562E+1
-1.476E-1	6.478E+0	1.542E+1
-1.492E-1	6.433E+0	1.551E+1
-1.492E-1	6.452E+0	1.558E+1
-1.492E-1	6.478E+0	1.558E+1
-1.459E-1	6.339E+0	1.550E+1
-1.476E-1	6.352E+0	1.540E+1
-1.492E-1	6.465E+0	1.546E+1
-1.459E-1	6.439E+0	1.551E+1
-1.459E-1	6.433E+0	1.544E+1
-1.476E-1	6.540E+0	1.562E+1
-1.508E-1	6.352E+0	1.564E+1
-1.459E-1	6.339E+0	1.548E+1
-1.476E-1	6.391E+0	1.559E+1
-1.476E-1	6.439E+0	1.539E+1
-1.492E-1	6.488E+0	1.555E+1
-1.492E-1	6.475E+0	1.549E+1
-1.476E-1	6.381E+0	1.544E+1
-1.476E-1	6.374E+0	1.560E+1
-1.524E-1	6.462E+0	1.548E+1
-1.476E-1	6.391E+0	1.559E+1
-1.476E-1	6.553E+0	1.541E+1
-1.508E-1	6.449E+0	1.549E+1
-1.524E-1	6.391E+0	1.564E+1
-1.492E-1	6.335E+0	1.557E+1
-1.476E-1	6.498E+0	1.564E+1
-1.476E-1	6.456E+0	1.554E+1
-1.492E-1	6.384E+0	1.556E+1
-1.476E-1	6.459E+0	1.566E+1
-1.459E-1	6.443E+0	1.547E+1
-1.459E-1	6.507E+0	1.562E+1
-1.508E-1	6.456E+0	1.543E+1
-1.459E-1	6.368E+0	1.558E+1
-1.459E-1	6.394E+0	1.558E+1
-1.459E-1	6.384E+0	1.544E+1
-1.541E-1	6.507E+0	1.551E+1
-1.492E-1	6.352E+0	1.544E+1
-1.459E-1	6.504E+0	1.554E+1
-1.492E-1	6.627E+0	1.544E+1
-1.492E-1	6.488E+0	1.564E+1
-1.476E-1	6.378E+0	1.541E+1
-1.476E-1	6.456E+0	1.543E+1
-1.492E-1	6.430E+0	1.547E+1
-1.492E-1	6.387E+0	1.541E+1
-1.492E-1	6.488E+0	1.552E+1
-1.443E-1	6.361E+0	1.536E+1
-1.508E-1	6.410E+0	1.565E+1
-1.508E-1	6.400E+0	1.565E+1
-1.492E-1	6.472E+0	1.547E+1
-1.476E-1	6.498E+0	1.540E+1
-1.492E-1	6.452E+0	1.542E+1
-1.492E-1	6.504E+0	1.567E+1
-1.492E-1	6.374E+0	1.561E+1
-1.459E-1	6.443E+0	1.557E+1
-1.492E-1	6.449E+0	1.544E+1
-1.508E-1	6.410E+0	1.560E+1
-1.492E-1	6.520E+0	1.551E+1
-1.459E-1	6.527E+0	1.561E+1
-1.492E-1	6.426E+0	1.536E+1
-1.508E-1	6.465E+0	1.557E+1
-1.492E-1	6.439E+0	1.550E+1
-1.476E-1	6.371E+0	1.546E+1
-1.492E-1	6.481E+0	1.547E+1
-1.492E-1	6.417E+0	1.546E+1
-1.476E-1	6.443E+0	1.542E+1
-1.476E-1	6.410E+0	1.540E+1
-1.492E-1	6.361E+0	1.534E+1
-1.508E-1	6.459E+0	1.556E+1
-1.492E-1	6.439E+0	1.530E+1
-1.476E-1	6.459E+0	1.540E+1
-1.459E-1	6.391E+0	1.552E+1
-1.508E-1	6.436E+0	1.544E+1
-1.508E-1	6.387E+0	1.555E+1
-1.459E-1	6.507E+0	1.546E+1
-1.492E-1	6.413E+0	1.549E+1
-1.508E-1	6.456E+0	1.568E+1
-1.459E-1	6.524E+0	1.547E+1
-1.476E-1	6.420E+0	1.562E+1
-1.508E-1	6.436E+0	1.559E+1
-1.476E-1	6.501E+0	1.556E+1
-1.492E-1	6.498E+0	1.547E+1
-1.492E-1	6.556E+0	1.554E+1
-1.492E-1	6.326E+0	1.545E+1
-1.492E-1	6.339E+0	1.548E+1
-1.459E-1	6.452E+0	1.569E+1
-1.459E-1	6.485E+0	1.549E+1
-1.508E-1	6.355E+0	1.544E+1
-1.541E-1	6.436E+0	1.556E+1
-1.492E-1	6.507E+0	1.546E+1
-1.476E-1	6.423E+0	1.560E+1
-1.476E-1	6.430E+0	1.556E+1
-1.508E-1	6.417E+0	1.539E+1
-1.476E-1	6.436E+0	1.562E+1
-1.443E-1	6.481E+0	1.540E+1
-1.508E-1	6.456E+0	1.552E+1
-1.492E-1	6.371E+0	1.546E+1
-1.492E-1	6.491E+0	1.550E+1
-1.459E-1	6.371E+0	1.564E+1
-1.492E-1	6.485E+0	1.556E+1
-1.476E-1	6.452E+0	1.552E+1
-1.476E-1	6.465E+0	1.555E+1
-1.476E-1	6.394E+0	1.548E+1
-1.476E-1	6.514E+0	1.550E+1
-1.508E-1	6.365E+0	1.551E+1
-1.476E-1	6.439E+0	1.571E+1
-1.476E-1	6.404E+0	1.548E+1
-1.476E-1	6.410E+0	1.555E+1
-1.459E-1	6.452E+0	1.547E+1
-1.492E-1	6.400E+0	1.547E+1
-1.459E-1	6.446E+0	1.529E+1
-1.459E-1	6.481E+0	1.539E+1
-1.508E-1	6.501E+0	1.558E+1
-1.492E-1	6.456E+0	1.550E+1
-1.492E-1	6.371E+0	1.526E+1
-1.492E-1	6.436E+0	1.550E+1
-1.492E-1	6.423E+0	1.560E+1
-1.443E-1	6.391E+0	1.560E+1
-1.443E-1	6.459E+0	1.535E+1
-1.476E-1	6.537E+0	1.546E+1
-1.492E-1	6.410E+0	1.555E+1
-1.459E-1	6.371E+0	1.550E+1
-1.476E-1	6.345E+0	1.540E+1
-1.492E-1	6.410E+0	1.549E+1
-1.508E-1	6.407E+0	1.555E+1
-1.492E-1	6.417E+0	1.555E+1
-1.476E-1	6.520E+0	1.550E+1
-1.476E-1	6.443E+0	1.551E+1
-1.492E-1	6.478E+0	1.560E+1
-1.476E-1	6.358E+0	1.545E+1
-1.459E-1	6.462E+0	1.551E+1
-1.492E-1	6.462E+0	1.555E+1
-1.459E-1	6.498E+0	1.554E+1
-1.492E-1	6.465E+0	1.540E+1
-1.476E-1	6.433E+0	1.550E+1
-1.476E-1	6.417E+0	1.560E+1
-1.508E-1	6.342E+0	1.553E+1
-1.476E-1	6.433E+0	1.542E+1
-1.427E-1	6.472E+0	1.561E+1
-1.508E-1	6.507E+0	1.539E+1
-1.508E-1	6.459E+0	1.563E+1
-1.476E-1	6.475E+0	1.559E+1
-1.476E-1	6.358E+0	1.555E+1
-1.492E-1	6.439E+0	1.547E+1
-1.524E-1	6.452E+0	1.563E+1
-1.459E-1	6.404E+0	1.555E+1
-1.492E-1	6.413E+0	1.550E+1
-1.476E-1	6.465E+0	1.550E+1
-1.508E-1	6.352E+0	1.557E+1
-1.476E-1	6.335E+0	1.553E+1
-1.459E-1	6.501E+0	1.558E+1
-1.476E-1	6.592E+0	1.541E+1
-1.476E-1	6.423E+0	1.559E+1
-1.476E-1	6.449E+0	1.535E+1
-1.476E-1	6.449E+0	1.536E+1
-1.459E-1	6.387E+0	1.542E+1
-1.476E-1	6.397E+0	1.564E+1
-1.476E-1	6.348E+0	1.557E+1
-1.476E-1	6.488E+0	1.541E+1
-1.443E-1	6.378E+0	1.537E+1
-1.524E-1	6.430E+0	1.542E+1
-1.492E-1	6.530E+0	1.545E+1
-1.476E-1	6.511E+0	1.559E+1
-1.459E-1	6.371E+0	1.540E+1
-1.524E-1	6.391E+0	1.554E+1
-1.476E-1	6.413E+0	1.540E+1
-1.443E-1	6.420E+0	1.561E+1
-1.492E-1	6.556E+0	1.539E+1
-1.492E-1	6.407E+0	1.565E+1
-1.476E-1	6.530E+0	1.553E+1
-1.492E-1	6.423E+0	1.554E+1
-1.476E-1	6.384E+0	1.562E+1
-1.492E-1	6.426E+0	1.535E+1
-1.476E-1	6.387E+0	1.553E+1
-1.476E-1	6.319E+0	1.557E+1
-1.492E-1	6.361E+0	1.556E+1
-1.508E-1	6.303E+0	1.547E+1
-1.492E-1	6.459E+0	1.534E+1
-1.443E-1	6.446E+0	1.554E+1
-1.476E-1	6.374E+0	1.551E+1
-1.476E-1	6.410E+0	1.552E+1
-1.476E-1	6.436E+0	1.543E+1
-1.459E-1	6.436E+0	1.538E+1
-1.476E-1	6.413E+0	1.546E+1
-1.492E-1	6.537E+0	1.549E+1
-1.476E-1	6.436E+0	1.555E+1
-1.443E-1	6.404E+0	1.553E+1
-1.492E-1	6.371E+0	1.554E+1
-1.492E-1	6.468E+0	1.551E+1
-1.459E-1	6.468E+0	1.546E+1
-1.476E-1	6.443E+0	1.546E+1
-1.476E-1	6.449E+0	1.539E+1
-1.524E-1	6.394E+0	1.559E+1
-1.476E-1	6.378E+0	1.555E+1
-1.459E-1	6.481E+0	1.546E+1
-1.476E-1	6.365E+0	1.555E+1
-1.508E-1	6.404E+0	1.541E+1
-1.476E-1	6.436E+0	1.544E+1
-1.459E-1	6.459E+0	1.548E+1
-1.492E-1	6.462E+0	1.549E+1
-1.508E-1	6.443E+0	1.543E+1
-1.508E-1	6.456E+0	1.559E+1
-1.459E-1	6.491E+0	1.556E+1
-1.492E-1	6.407E+0	1.551E+1
-1.524E-1	6.355E+0	1.546E+1
-1.459E-1	6.391E+0	1.564E+1
-1.443E-1	6.468E+0	1.549E+1
-1.508E-1	6.410E+0	1.561E+1
-1.508E-1	6.494E+0	1.546E+1
-1.492E-1	6.468E+0	1.556E+1
-1.459E-1	6.365E+0	1.562E+1
-1.476E-1	6.452E+0	1.536E+1
-1.476E-1	6.358E+0	1.554E+1
-1.443E-1	6.400E+0	1.548E+1
-1.443E-1	6.391E+0	1.547E+1
-1.492E-1	6.488E+0	1.539E+1
-1.492E-1	6.517E+0	1.537E+1
-1.476E-1	6.472E+0	1.533E+1
-1.476E-1	6.352E+0	1.545E+1
-1.476E-1	6.556E+0	1.556E+1
-1.524E-1	6.381E+0	1.555E+1
-1.476E-1	6.550E+0	1.554E+1
-1.443E-1	6.374E+0	1.557E+1
-1.443E-1	6.348E+0	1.547E+1
[truncated: 93,933 more rows]
