# Supplementary material for: Improved ANAP incorporation and VCF analysis reveal details of P2X7 current facilitation and a limited conformational interplay between ATP binding and the intracellular ballast domain
Source: eLife. 2023 Jan 4;12:e82479. doi: 10.7554/eLife.82479 (PMC9859053; doi:10.7554/eLife.82479)
Supplement: Figure 5—source data 1. [file elife-82479-fig5-data1.zip › Figure-5_Source-data-1/F11_h26#14.csv]

-1.670E-1	6.092E+0	1.347E+1
-1.670E-1	5.998E+0	1.346E+1
-1.622E-1	6.024E+0	1.355E+1
-1.638E-1	5.949E+0	1.350E+1
-1.670E-1	6.066E+0	1.332E+1
-1.670E-1	5.943E+0	1.349E+1
-1.654E-1	5.898E+0	1.340E+1
-1.605E-1	5.914E+0	1.344E+1
-1.638E-1	6.092E+0	1.346E+1
-1.670E-1	6.060E+0	1.338E+1
-1.622E-1	6.037E+0	1.339E+1
-1.605E-1	5.995E+0	1.357E+1
-1.654E-1	5.982E+0	1.339E+1
-1.670E-1	6.063E+0	1.342E+1
-1.638E-1	5.904E+0	1.354E+1
-1.605E-1	5.946E+0	1.345E+1
-1.703E-1	5.988E+0	1.337E+1
-1.654E-1	6.005E+0	1.347E+1
-1.622E-1	6.092E+0	1.335E+1
-1.622E-1	6.027E+0	1.349E+1
-1.638E-1	6.063E+0	1.338E+1
-1.654E-1	6.008E+0	1.339E+1
-1.622E-1	6.040E+0	1.354E+1
-1.622E-1	6.040E+0	1.345E+1
-1.670E-1	5.995E+0	1.347E+1
-1.670E-1	6.024E+0	1.341E+1
-1.638E-1	6.069E+0	1.339E+1
-1.605E-1	5.836E+0	1.348E+1
-1.654E-1	5.982E+0	1.347E+1
-1.670E-1	6.034E+0	1.339E+1
-1.654E-1	5.936E+0	1.358E+1
-1.589E-1	6.095E+0	1.355E+1
-1.670E-1	6.050E+0	1.338E+1
-1.670E-1	6.034E+0	1.333E+1
-1.622E-1	6.050E+0	1.339E+1
-1.638E-1	5.943E+0	1.356E+1
-1.638E-1	6.057E+0	1.345E+1
-1.654E-1	6.060E+0	1.349E+1
-1.622E-1	6.047E+0	1.353E+1
-1.622E-1	5.982E+0	1.343E+1
-1.654E-1	6.005E+0	1.350E+1
-1.654E-1	6.005E+0	1.338E+1
-1.605E-1	5.927E+0	1.346E+1
-1.622E-1	6.001E+0	1.342E+1
-1.686E-1	5.940E+0	1.333E+1
-1.654E-1	5.953E+0	1.340E+1
-1.605E-1	6.005E+0	1.345E+1
-1.638E-1	6.008E+0	1.347E+1
-1.670E-1	5.975E+0	1.336E+1
-1.654E-1	5.901E+0	1.355E+1
-1.622E-1	5.962E+0	1.328E+1
-1.622E-1	5.992E+0	1.357E+1
-1.670E-1	5.982E+0	1.328E+1
-1.703E-1	6.037E+0	1.354E+1
-1.605E-1	6.060E+0	1.340E+1
-1.622E-1	5.946E+0	1.362E+1
-1.686E-1	6.021E+0	1.349E+1
-1.638E-1	5.982E+0	1.334E+1
-1.638E-1	6.069E+0	1.341E+1
-1.638E-1	5.975E+0	1.338E+1
-1.654E-1	5.865E+0	1.337E+1
-1.670E-1	5.933E+0	1.354E+1
-1.622E-1	6.050E+0	1.350E+1
-1.654E-1	5.979E+0	1.349E+1
-1.654E-1	6.060E+0	1.351E+1
-1.654E-1	5.992E+0	1.347E+1
-1.622E-1	6.069E+0	1.354E+1
-1.638E-1	6.050E+0	1.356E+1
-1.654E-1	5.998E+0	1.341E+1
-1.654E-1	6.018E+0	1.348E+1
-1.622E-1	6.089E+0	1.346E+1
-1.654E-1	5.995E+0	1.342E+1
-1.654E-1	5.936E+0	1.337E+1
-1.654E-1	5.966E+0	1.335E+1
-1.622E-1	5.956E+0	1.332E+1
-1.622E-1	5.966E+0	1.344E+1
-1.638E-1	6.037E+0	1.347E+1
-1.670E-1	6.011E+0	1.353E+1
-1.605E-1	5.995E+0	1.346E+1
-1.638E-1	6.001E+0	1.345E+1
-1.638E-1	6.050E+0	1.359E+1
-1.670E-1	6.040E+0	1.353E+1
-1.605E-1	5.933E+0	1.351E+1
-1.638E-1	6.005E+0	1.339E+1
-1.686E-1	6.053E+0	1.340E+1
-1.638E-1	5.962E+0	1.349E+1
-1.638E-1	5.930E+0	1.354E+1
-1.622E-1	5.988E+0	1.361E+1
-1.670E-1	6.005E+0	1.343E+1
-1.670E-1	5.992E+0	1.336E+1
-1.622E-1	5.985E+0	1.356E+1
-1.622E-1	5.962E+0	1.334E+1
-1.654E-1	6.044E+0	1.334E+1
-1.686E-1	5.888E+0	1.350E+1
-1.622E-1	5.933E+0	1.352E+1
-1.638E-1	5.943E+0	1.363E+1
-1.654E-1	6.011E+0	1.342E+1
-1.670E-1	5.985E+0	1.338E+1
-1.622E-1	5.875E+0	1.346E+1
-1.638E-1	5.966E+0	1.349E+1
-1.654E-1	5.966E+0	1.344E+1
-1.638E-1	6.034E+0	1.333E+1
-1.605E-1	6.079E+0	1.343E+1
-1.622E-1	5.936E+0	1.349E+1
-1.622E-1	6.021E+0	1.354E+1
-1.670E-1	5.940E+0	1.350E+1
-1.622E-1	5.992E+0	1.347E+1
-1.654E-1	5.962E+0	1.337E+1
-1.654E-1	5.894E+0	1.354E+1
-1.654E-1	6.018E+0	1.346E+1
-1.622E-1	5.988E+0	1.350E+1
-1.638E-1	6.047E+0	1.340E+1
-1.638E-1	6.034E+0	1.349E+1
-1.654E-1	5.936E+0	1.346E+1
-1.605E-1	5.936E+0	1.359E+1
-1.638E-1	6.031E+0	1.357E+1
-1.670E-1	5.966E+0	1.348E+1
-1.654E-1	6.018E+0	1.341E+1
-1.605E-1	5.911E+0	1.348E+1
-1.622E-1	6.092E+0	1.344E+1
-1.670E-1	6.082E+0	1.354E+1
-1.670E-1	6.044E+0	1.344E+1
-1.622E-1	5.998E+0	1.349E+1
-1.605E-1	6.037E+0	1.337E+1
-1.654E-1	6.050E+0	1.346E+1
-1.622E-1	6.031E+0	1.339E+1
-1.605E-1	5.979E+0	1.340E+1
-1.638E-1	5.998E+0	1.341E+1
-1.670E-1	6.018E+0	1.349E+1
-1.654E-1	5.933E+0	1.348E+1
-1.605E-1	6.066E+0	1.332E+1
-1.622E-1	6.021E+0	1.346E+1
-1.654E-1	5.953E+0	1.350E+1
-1.638E-1	5.992E+0	1.337E+1
-1.622E-1	6.018E+0	1.362E+1
-1.638E-1	6.021E+0	1.365E+1
-1.670E-1	6.021E+0	1.336E+1
-1.686E-1	6.069E+0	1.362E+1
-1.638E-1	6.040E+0	1.352E+1
-1.638E-1	5.946E+0	1.336E+1
-1.638E-1	6.079E+0	1.340E+1
-1.703E-1	5.959E+0	1.353E+1
-1.605E-1	6.092E+0	1.338E+1
-1.638E-1	5.982E+0	1.351E+1
-1.670E-1	5.949E+0	1.351E+1
-1.654E-1	6.057E+0	1.341E+1
-1.638E-1	5.975E+0	1.349E+1
-1.589E-1	6.040E+0	1.347E+1
-1.638E-1	5.953E+0	1.362E+1
-1.638E-1	6.031E+0	1.351E+1
-1.605E-1	5.953E+0	1.351E+1
-1.622E-1	5.946E+0	1.362E+1
-1.670E-1	6.125E+0	1.339E+1
-1.654E-1	6.027E+0	1.347E+1
-1.605E-1	5.888E+0	1.343E+1
-1.638E-1	5.998E+0	1.352E+1
-1.638E-1	5.966E+0	1.343E+1
-1.670E-1	5.992E+0	1.357E+1
-1.605E-1	6.079E+0	1.346E+1
-1.622E-1	5.998E+0	1.336E+1
-1.638E-1	5.985E+0	1.343E+1
-1.670E-1	5.988E+0	1.338E+1
-1.589E-1	5.966E+0	1.346E+1
-1.638E-1	5.966E+0	1.353E+1
-1.638E-1	5.985E+0	1.340E+1
-1.670E-1	6.073E+0	1.348E+1
-1.622E-1	5.953E+0	1.345E+1
-1.589E-1	5.914E+0	1.332E+1
-1.654E-1	5.979E+0	1.345E+1
-1.654E-1	6.011E+0	1.346E+1
-1.638E-1	5.982E+0	1.358E+1
-1.605E-1	6.037E+0	1.350E+1
-1.654E-1	5.966E+0	1.333E+1
-1.654E-1	6.040E+0	1.363E+1
-1.605E-1	5.998E+0	1.343E+1
-1.605E-1	6.102E+0	1.343E+1
-1.654E-1	5.988E+0	1.331E+1
-1.654E-1	5.992E+0	1.350E+1
-1.622E-1	6.079E+0	1.359E+1
-1.638E-1	5.949E+0	1.349E+1
-1.638E-1	6.060E+0	1.351E+1
-1.638E-1	5.985E+0	1.365E+1
-1.622E-1	5.988E+0	1.337E+1
-1.622E-1	5.982E+0	1.352E+1
-1.670E-1	6.044E+0	1.351E+1
-1.670E-1	6.040E+0	1.348E+1
-1.622E-1	5.988E+0	1.348E+1
-1.605E-1	6.001E+0	1.337E+1
-1.654E-1	6.076E+0	1.357E+1
-1.670E-1	6.024E+0	1.336E+1
-1.622E-1	5.920E+0	1.338E+1
-1.638E-1	6.031E+0	1.342E+1
-1.670E-1	5.979E+0	1.340E+1
-1.654E-1	6.066E+0	1.361E+1
-1.622E-1	5.868E+0	1.346E+1
-1.589E-1	5.979E+0	1.364E+1
-1.654E-1	6.057E+0	1.341E+1
-1.638E-1	5.979E+0	1.336E+1
-1.605E-1	5.962E+0	1.350E+1
-1.605E-1	5.881E+0	1.330E+1
-1.638E-1	6.011E+0	1.352E+1
-1.654E-1	5.962E+0	1.337E+1
-1.622E-1	5.949E+0	1.337E+1
-1.622E-1	6.073E+0	1.342E+1
-1.638E-1	6.005E+0	1.348E+1
-1.654E-1	5.956E+0	1.341E+1
-1.670E-1	5.992E+0	1.340E+1
-1.638E-1	5.995E+0	1.337E+1
-1.654E-1	5.995E+0	1.338E+1
-1.670E-1	5.966E+0	1.338E+1
-1.622E-1	5.995E+0	1.342E+1
-1.622E-1	5.972E+0	1.358E+1
-1.654E-1	5.972E+0	1.340E+1
-1.670E-1	6.008E+0	1.354E+1
-1.622E-1	6.027E+0	1.351E+1
-1.622E-1	5.956E+0	1.350E+1
-1.670E-1	6.018E+0	1.348E+1
-1.670E-1	5.972E+0	1.350E+1
-1.605E-1	5.953E+0	1.358E+1
-1.638E-1	6.014E+0	1.363E+1
-1.654E-1	6.076E+0	1.349E+1
-1.638E-1	6.014E+0	1.342E+1
-1.605E-1	6.073E+0	1.348E+1
-1.605E-1	5.985E+0	1.339E+1
-1.654E-1	6.014E+0	1.358E+1
-1.654E-1	6.086E+0	1.357E+1
-1.638E-1	5.988E+0	1.358E+1
-1.605E-1	5.969E+0	1.342E+1
-1.638E-1	5.943E+0	1.349E+1
-1.654E-1	6.001E+0	1.357E+1
-1.622E-1	6.011E+0	1.340E+1
-1.638E-1	5.995E+0	1.343E+1
-1.638E-1	6.073E+0	1.358E+1
-1.654E-1	5.911E+0	1.343E+1
-1.605E-1	5.953E+0	1.359E+1
-1.638E-1	6.027E+0	1.345E+1
-1.654E-1	5.972E+0	1.336E+1
-1.670E-1	5.998E+0	1.354E+1
-1.638E-1	6.027E+0	1.344E+1
-1.622E-1	5.975E+0	1.348E+1
-1.638E-1	5.979E+0	1.336E+1
-1.670E-1	6.001E+0	1.348E+1
-1.638E-1	6.005E+0	1.355E+1
-1.622E-1	6.066E+0	1.337E+1
-1.654E-1	5.966E+0	1.355E+1
-1.654E-1	5.940E+0	1.349E+1
-1.589E-1	6.018E+0	1.352E+1
-1.605E-1	6.044E+0	1.348E+1
-1.638E-1	5.972E+0	1.368E+1
-1.703E-1	5.962E+0	1.333E+1
-1.622E-1	6.001E+0	1.354E+1
-1.638E-1	6.018E+0	1.338E+1
-1.622E-1	5.930E+0	1.346E+1
-1.654E-1	5.914E+0	1.354E+1
-1.605E-1	6.079E+0	1.337E+1
-1.622E-1	5.940E+0	1.347E+1
-1.622E-1	5.966E+0	1.348E+1
-1.654E-1	6.047E+0	1.339E+1
-1.622E-1	6.057E+0	1.349E+1
-1.605E-1	6.118E+0	1.331E+1
-1.638E-1	6.092E+0	1.350E+1
-1.638E-1	5.920E+0	1.348E+1
-1.589E-1	5.988E+0	1.343E+1
-1.605E-1	5.975E+0	1.334E+1
-1.686E-1	6.018E+0	1.343E+1
-1.638E-1	6.050E+0	1.353E+1
-1.605E-1	6.066E+0	1.339E+1
-1.605E-1	6.027E+0	1.355E+1
-1.654E-1	5.943E+0	1.360E+1
-1.654E-1	5.975E+0	1.340E+1
-1.638E-1	6.079E+0	1.340E+1
-1.605E-1	6.099E+0	1.356E+1
-1.638E-1	5.979E+0	1.345E+1
-1.654E-1	5.924E+0	1.353E+1
-1.622E-1	6.079E+0	1.351E+1
-1.605E-1	5.979E+0	1.345E+1
-1.638E-1	6.034E+0	1.328E+1
-1.622E-1	6.011E+0	1.341E+1
-1.573E-1	6.027E+0	1.350E+1
-1.622E-1	5.992E+0	1.336E+1
-1.622E-1	6.014E+0	1.350E+1
-1.654E-1	5.988E+0	1.339E+1
-1.589E-1	5.975E+0	1.349E+1
-1.605E-1	5.982E+0	1.353E+1
-1.654E-1	6.005E+0	1.324E+1
-1.654E-1	5.917E+0	1.357E+1
-1.589E-1	6.099E+0	1.362E+1
-1.622E-1	5.972E+0	1.349E+1
-1.638E-1	5.924E+0	1.350E+1
-1.638E-1	5.972E+0	1.349E+1
-1.622E-1	6.060E+0	1.360E+1
-1.605E-1	5.988E+0	1.352E+1
-1.654E-1	5.988E+0	1.352E+1
-1.654E-1	5.930E+0	1.349E+1
-1.605E-1	5.917E+0	1.344E+1
-1.654E-1	6.151E+0	1.352E+1
-1.638E-1	6.060E+0	1.350E+1
-1.654E-1	6.011E+0	1.369E+1
-1.622E-1	6.031E+0	1.350E+1
-1.589E-1	6.011E+0	1.359E+1
-1.654E-1	6.018E+0	1.351E+1
-1.638E-1	6.044E+0	1.348E+1
-1.622E-1	6.034E+0	1.352E+1
-1.638E-1	6.063E+0	1.372E+1
-1.654E-1	5.979E+0	1.356E+1
-1.638E-1	6.053E+0	1.348E+1
-1.622E-1	5.969E+0	1.356E+1
-1.605E-1	5.969E+0	1.355E+1
-1.622E-1	6.034E+0	1.344E+1
-1.638E-1	5.956E+0	1.359E+1
-1.589E-1	6.053E+0	1.345E+1
-1.622E-1	6.031E+0	1.347E+1
-1.654E-1	6.027E+0	1.344E+1
-1.654E-1	5.972E+0	1.346E+1
-1.622E-1	6.005E+0	1.357E+1
-1.605E-1	6.034E+0	1.341E+1
-1.654E-1	6.050E+0	1.369E+1
-1.670E-1	5.985E+0	1.347E+1
-1.638E-1	6.040E+0	1.351E+1
-1.605E-1	5.992E+0	1.353E+1
-1.654E-1	5.972E+0	1.343E+1
-1.654E-1	5.988E+0	1.326E+1
-1.622E-1	6.040E+0	1.362E+1
-1.605E-1	5.949E+0	1.345E+1
-1.638E-1	6.024E+0	1.343E+1
-1.638E-1	5.979E+0	1.344E+1
-1.605E-1	6.086E+0	1.347E+1
-1.589E-1	6.005E+0	1.347E+1
-1.654E-1	5.943E+0	1.351E+1
-1.638E-1	5.975E+0	1.336E+1
-1.638E-1	5.979E+0	1.346E+1
-1.622E-1	6.014E+0	1.360E+1
-1.654E-1	5.966E+0	1.340E+1
-1.622E-1	6.121E+0	1.337E+1
-1.605E-1	5.988E+0	1.354E+1
-1.605E-1	6.011E+0	1.336E+1
-1.670E-1	5.975E+0	1.352E+1
-1.670E-1	5.949E+0	1.356E+1
-1.622E-1	5.979E+0	1.347E+1
-1.605E-1	6.060E+0	1.343E+1
-1.654E-1	5.962E+0	1.357E+1
-1.670E-1	5.907E+0	1.362E+1
-1.622E-1	6.034E+0	1.352E+1
-1.622E-1	6.014E+0	1.350E+1
-1.638E-1	6.057E+0	1.360E+1
-1.638E-1	5.962E+0	1.372E+1
-1.605E-1	5.975E+0	1.344E+1
-1.638E-1	6.001E+0	1.353E+1
-1.670E-1	5.992E+0	1.357E+1
-1.654E-1	6.053E+0	1.329E+1
-1.622E-1	6.021E+0	1.366E+1
-1.589E-1	6.005E+0	1.340E+1
-1.638E-1	6.034E+0	1.352E+1
-1.654E-1	5.901E+0	1.349E+1
-1.605E-1	5.995E+0	1.340E+1
-1.605E-1	6.047E+0	1.349E+1
-1.638E-1	5.975E+0	1.353E+1
-1.670E-1	6.005E+0	1.354E+1
-1.622E-1	5.936E+0	1.357E+1
-1.622E-1	6.050E+0	1.349E+1
-1.654E-1	6.001E+0	1.355E+1
-1.654E-1	6.021E+0	1.339E+1
-1.605E-1	6.034E+0	1.353E+1
-1.622E-1	5.975E+0	1.334E+1
-1.622E-1	6.008E+0	1.350E+1
-1.654E-1	6.118E+0	1.353E+1
-1.605E-1	5.975E+0	1.347E+1
-1.622E-1	6.131E+0	1.357E+1
-1.638E-1	6.044E+0	1.333E+1
-1.654E-1	6.008E+0	1.347E+1
-1.622E-1	6.011E+0	1.348E+1
-1.605E-1	6.008E+0	1.342E+1
-1.638E-1	6.024E+0	1.350E+1
-1.622E-1	5.959E+0	1.343E+1
-1.622E-1	6.115E+0	1.341E+1
-1.622E-1	5.953E+0	1.354E+1
-1.622E-1	6.066E+0	1.350E+1
-1.638E-1	6.082E+0	1.364E+1
-1.605E-1	6.011E+0	1.337E+1
-1.605E-1	6.005E+0	1.335E+1
-1.654E-1	6.001E+0	1.354E+1
-1.654E-1	5.966E+0	1.337E+1
-1.605E-1	5.949E+0	1.349E+1
-1.622E-1	6.099E+0	1.350E+1
-1.670E-1	5.975E+0	1.342E+1
-1.654E-1	6.027E+0	1.353E+1
-1.638E-1	6.001E+0	1.358E+1
-1.622E-1	6.040E+0	1.349E+1
-1.638E-1	6.014E+0	1.356E+1
-1.638E-1	5.988E+0	1.348E+1
-1.605E-1	5.936E+0	1.348E+1
-1.605E-1	5.985E+0	1.343E+1
-1.622E-1	6.008E+0	1.350E+1
-1.638E-1	5.982E+0	1.342E+1
-1.605E-1	6.141E+0	1.333E+1
-1.622E-1	6.095E+0	1.337E+1
-1.638E-1	6.040E+0	1.350E+1
-1.622E-1	5.914E+0	1.357E+1
-1.605E-1	6.112E+0	1.344E+1
-1.605E-1	5.998E+0	1.344E+1
-1.638E-1	6.057E+0	1.342E+1
-1.638E-1	6.063E+0	1.343E+1
-1.638E-1	6.044E+0	1.344E+1
-1.622E-1	6.021E+0	1.355E+1
-1.638E-1	6.057E+0	1.342E+1
-1.638E-1	6.066E+0	1.347E+1
-1.605E-1	5.998E+0	1.339E+1
-1.605E-1	6.024E+0	1.345E+1
-1.638E-1	6.040E+0	1.346E+1
-1.638E-1	6.079E+0	1.360E+1
-1.638E-1	6.027E+0	1.336E+1
-1.605E-1	6.057E+0	1.346E+1
-1.622E-1	5.969E+0	1.348E+1
-1.654E-1	6.005E+0	1.340E+1
-1.573E-1	6.005E+0	1.344E+1
-1.622E-1	6.040E+0	1.325E+1
-1.638E-1	5.998E+0	1.362E+1
-1.638E-1	5.949E+0	1.350E+1
-1.573E-1	5.966E+0	1.357E+1
-1.622E-1	6.073E+0	1.344E+1
-1.589E-1	6.024E+0	1.348E+1
-1.638E-1	6.167E+0	1.353E+1
-1.589E-1	6.027E+0	1.355E+1
-1.622E-1	6.134E+0	1.348E+1
-1.654E-1	5.943E+0	1.347E+1
-1.654E-1	5.988E+0	1.340E+1
-1.605E-1	6.031E+0	1.338E+1
-1.605E-1	6.050E+0	1.358E+1
-1.638E-1	5.985E+0	1.354E+1
-1.638E-1	5.988E+0	1.361E+1
-1.605E-1	6.069E+0	1.347E+1
-1.622E-1	5.969E+0	1.334E+1
-1.654E-1	6.021E+0	1.349E+1
-1.638E-1	6.018E+0	1.338E+1
-1.589E-1	6.053E+0	1.343E+1
-1.622E-1	6.027E+0	1.343E+1
-1.654E-1	6.024E+0	1.354E+1
-1.638E-1	6.008E+0	1.349E+1
-1.638E-1	5.985E+0	1.350E+1
-1.605E-1	6.076E+0	1.329E+1
-1.638E-1	5.946E+0	1.350E+1
-1.654E-1	6.095E+0	1.344E+1
-1.622E-1	5.992E+0	1.347E+1
-1.605E-1	5.998E+0	1.335E+1
-1.622E-1	5.969E+0	1.336E+1
-1.654E-1	5.985E+0	1.352E+1
-1.622E-1	6.024E+0	1.342E+1
-1.622E-1	5.992E+0	1.351E+1
-1.638E-1	6.095E+0	1.351E+1
-1.654E-1	5.865E+0	1.357E+1
-1.573E-1	5.982E+0	1.340E+1
-1.605E-1	6.115E+0	1.346E+1
-1.670E-1	6.079E+0	1.337E+1
-1.638E-1	5.953E+0	1.357E+1
-1.589E-1	5.975E+0	1.345E+1
-1.605E-1	5.940E+0	1.347E+1
-1.638E-1	6.057E+0	1.356E+1
-1.654E-1	5.985E+0	1.344E+1
-1.622E-1	6.021E+0	1.347E+1
-1.622E-1	6.037E+0	1.353E+1
-1.654E-1	6.040E+0	1.347E+1
-1.670E-1	5.927E+0	1.346E+1
-1.638E-1	6.001E+0	1.355E+1
-1.622E-1	5.995E+0	1.356E+1
-1.654E-1	5.959E+0	1.344E+1
-1.622E-1	6.121E+0	1.347E+1
-1.605E-1	6.102E+0	1.360E+1
-1.622E-1	6.018E+0	1.351E+1
-1.654E-1	5.930E+0	1.336E+1
-1.638E-1	6.024E+0	1.348E+1
-1.638E-1	6.047E+0	1.343E+1
-1.605E-1	6.001E+0	1.351E+1
-1.638E-1	6.005E+0	1.344E+1
-1.654E-1	6.073E+0	1.337E+1
-1.605E-1	6.018E+0	1.347E+1
-1.622E-1	5.946E+0	1.344E+1
-1.638E-1	6.024E+0	1.356E+1
-1.638E-1	5.998E+0	1.347E+1
-1.605E-1	5.995E+0	1.351E+1
-1.622E-1	5.992E+0	1.349E+1
-1.654E-1	6.089E+0	1.348E+1
-1.638E-1	6.018E+0	1.346E+1
-1.605E-1	6.037E+0	1.361E+1
-1.654E-1	5.959E+0	1.336E+1
-1.622E-1	6.063E+0	1.350E+1
-1.638E-1	5.946E+0	1.344E+1
-1.605E-1	5.936E+0	1.343E+1
-1.589E-1	6.021E+0	1.339E+1
-1.654E-1	5.868E+0	1.339E+1
-1.638E-1	6.044E+0	1.351E+1
-1.605E-1	5.940E+0	1.349E+1
-1.605E-1	6.069E+0	1.350E+1
-1.638E-1	5.995E+0	1.351E+1
-1.638E-1	6.076E+0	1.341E+1
-1.622E-1	5.988E+0	1.349E+1
-1.589E-1	6.095E+0	1.344E+1
-1.638E-1	6.031E+0	1.351E+1
-1.638E-1	5.904E+0	1.344E+1
-1.622E-1	5.962E+0	1.357E+1
-1.605E-1	6.021E+0	1.357E+1
-1.638E-1	6.089E+0	1.363E+1
-1.638E-1	6.079E+0	1.351E+1
-1.622E-1	5.992E+0	1.345E+1
-1.622E-1	5.982E+0	1.348E+1
-1.654E-1	5.985E+0	1.337E+1
-1.654E-1	6.125E+0	1.348E+1
-1.605E-1	6.037E+0	1.346E+1
-1.638E-1	5.998E+0	1.346E+1
-1.622E-1	5.995E+0	1.347E+1
-1.670E-1	6.031E+0	1.346E+1
-1.605E-1	6.154E+0	1.340E+1
-1.638E-1	5.992E+0	1.335E+1
-1.638E-1	6.082E+0	1.353E+1
-1.670E-1	5.992E+0	1.361E+1
-1.589E-1	6.021E+0	1.349E+1
-1.605E-1	6.024E+0	1.337E+1
-1.638E-1	5.985E+0	1.348E+1
-1.622E-1	6.053E+0	1.347E+1
-1.589E-1	6.001E+0	1.343E+1
-1.605E-1	6.031E+0	1.355E+1
-1.622E-1	5.979E+0	1.338E+1
-1.654E-1	5.927E+0	1.351E+1
-1.605E-1	6.018E+0	1.341E+1
-1.622E-1	6.037E+0	1.341E+1
-1.638E-1	6.011E+0	1.355E+1
-1.638E-1	6.115E+0	1.361E+1
-1.605E-1	5.969E+0	1.326E+1
-1.573E-1	5.956E+0	1.349E+1
-1.638E-1	6.040E+0	1.336E+1
-1.638E-1	6.047E+0	1.341E+1
-1.622E-1	6.115E+0	1.373E+1
-1.589E-1	6.031E+0	1.338E+1
-1.670E-1	6.063E+0	1.352E+1
-1.654E-1	5.988E+0	1.338E+1
-1.589E-1	6.089E+0	1.347E+1
-1.622E-1	6.005E+0	1.348E+1
-1.638E-1	6.027E+0	1.345E+1
-1.654E-1	6.021E+0	1.343E+1
-1.605E-1	6.108E+0	1.347E+1
-1.605E-1	6.034E+0	1.357E+1
-1.638E-1	5.917E+0	1.353E+1
-1.654E-1	6.021E+0	1.342E+1
-1.589E-1	6.027E+0	1.343E+1
-1.622E-1	5.975E+0	1.347E+1
-1.670E-1	6.021E+0	1.344E+1
-1.654E-1	6.082E+0	1.344E+1
-1.605E-1	5.949E+0	1.350E+1
-1.605E-1	6.053E+0	1.353E+1
-1.605E-1	5.962E+0	1.345E+1
-1.638E-1	6.034E+0	1.342E+1
-1.622E-1	6.073E+0	1.352E+1
-1.622E-1	6.034E+0	1.366E+1
-1.622E-1	6.014E+0	1.368E+1
-1.638E-1	6.073E+0	1.340E+1
-1.589E-1	6.057E+0	1.349E+1
-1.605E-1	5.901E+0	1.351E+1
-1.605E-1	6.047E+0	1.363E+1
-1.622E-1	6.118E+0	1.348E+1
-1.589E-1	6.092E+0	1.349E+1
-1.605E-1	6.095E+0	1.353E+1
-1.638E-1	6.008E+0	1.353E+1
-1.670E-1	5.888E+0	1.351E+1
-1.573E-1	6.154E+0	1.343E+1
-1.622E-1	6.086E+0	1.360E+1
-1.670E-1	6.131E+0	1.350E+1
-1.638E-1	6.105E+0	1.341E+1
-1.605E-1	6.141E+0	1.352E+1
-1.589E-1	6.047E+0	1.354E+1
-1.638E-1	6.014E+0	1.352E+1
-1.670E-1	6.047E+0	1.344E+1
-1.622E-1	6.034E+0	1.343E+1
-1.622E-1	6.089E+0	1.345E+1
-1.654E-1	5.975E+0	1.343E+1
-1.654E-1	6.037E+0	1.363E+1
-1.605E-1	5.982E+0	1.338E+1
-1.589E-1	6.105E+0	1.347E+1
-1.638E-1	5.988E+0	1.354E+1
-1.605E-1	6.034E+0	1.350E+1
-1.605E-1	6.069E+0	1.343E+1
-1.605E-1	6.008E+0	1.349E+1
-1.622E-1	6.069E+0	1.350E+1
-1.654E-1	6.092E+0	1.337E+1
-1.589E-1	6.031E+0	1.353E+1
-1.573E-1	6.105E+0	1.346E+1
-1.638E-1	6.044E+0	1.335E+1
-1.622E-1	5.949E+0	1.348E+1
-1.605E-1	6.044E+0	1.356E+1
-1.638E-1	6.095E+0	1.347E+1
-1.670E-1	5.924E+0	1.340E+1
-1.622E-1	5.988E+0	1.337E+1
-1.638E-1	5.972E+0	1.361E+1
-1.589E-1	6.031E+0	1.345E+1
-1.622E-1	6.053E+0	1.345E+1
-1.654E-1	5.982E+0	1.347E+1
-1.605E-1	6.141E+0	1.353E+1
-1.605E-1	6.034E+0	1.359E+1
-1.638E-1	6.024E+0	1.359E+1
-1.638E-1	6.063E+0	1.347E+1
-1.622E-1	6.040E+0	1.349E+1
-1.605E-1	6.112E+0	1.357E+1
-1.638E-1	6.102E+0	1.343E+1
-1.638E-1	6.095E+0	1.349E+1
-1.589E-1	6.005E+0	1.346E+1
-1.622E-1	6.099E+0	1.341E+1
-1.638E-1	6.066E+0	1.346E+1
-1.654E-1	6.053E+0	1.349E+1
-1.605E-1	6.018E+0	1.350E+1
-1.638E-1	6.024E+0	1.350E+1
-1.654E-1	6.073E+0	1.353E+1
-1.638E-1	6.011E+0	1.345E+1
-1.605E-1	6.047E+0	1.352E+1
-1.605E-1	6.092E+0	1.344E+1
-1.622E-1	5.901E+0	1.333E+1
-1.638E-1	6.034E+0	1.347E+1
-1.589E-1	6.027E+0	1.355E+1
-1.605E-1	6.040E+0	1.348E+1
-1.638E-1	6.118E+0	1.344E+1
-1.622E-1	6.034E+0	1.339E+1
-1.605E-1	6.105E+0	1.343E+1
-1.605E-1	6.144E+0	1.337E+1
-1.670E-1	6.082E+0	1.351E+1
-1.638E-1	6.011E+0	1.356E+1
-1.622E-1	6.086E+0	1.353E+1
-1.605E-1	6.005E+0	1.341E+1
-1.654E-1	6.044E+0	1.338E+1
-1.654E-1	6.014E+0	1.371E+1
-1.589E-1	6.086E+0	1.352E+1
-1.589E-1	6.050E+0	1.349E+1
-1.638E-1	6.057E+0	1.340E+1
-1.654E-1	6.073E+0	1.336E+1
-1.589E-1	6.086E+0	1.356E+1
-1.605E-1	5.933E+0	1.349E+1
-1.638E-1	6.092E+0	1.344E+1
-1.654E-1	6.060E+0	1.354E+1
-1.605E-1	5.995E+0	1.350E+1
-1.589E-1	5.998E+0	1.359E+1
-1.622E-1	6.047E+0	1.357E+1
-1.605E-1	6.040E+0	1.345E+1
-1.605E-1	6.086E+0	1.357E+1
-1.589E-1	6.021E+0	1.342E+1
-1.638E-1	5.949E+0	1.347E+1
-1.622E-1	6.034E+0	1.343E+1
-1.622E-1	6.066E+0	1.339E+1
-1.605E-1	5.969E+0	1.354E+1
-1.638E-1	5.979E+0	1.348E+1
-1.638E-1	6.057E+0	1.355E+1
-1.589E-1	6.053E+0	1.348E+1
-1.589E-1	5.933E+0	1.357E+1
-1.638E-1	6.044E+0	1.352E+1
-1.622E-1	6.086E+0	1.356E+1
-1.605E-1	6.001E+0	1.356E+1
-1.605E-1	6.001E+0	1.352E+1
-1.622E-1	6.014E+0	1.348E+1
-1.622E-1	6.082E+0	1.342E+1
-1.622E-1	6.008E+0	1.346E+1
-1.589E-1	5.969E+0	1.347E+1
-1.605E-1	6.121E+0	1.354E+1
-1.622E-1	6.031E+0	1.342E+1
-1.622E-1	5.985E+0	1.337E+1
-1.589E-1	6.014E+0	1.348E+1
-1.638E-1	5.956E+0	1.348E+1
-1.638E-1	5.975E+0	1.351E+1
-1.589E-1	5.953E+0	1.361E+1
-1.589E-1	6.102E+0	1.354E+1
-1.654E-1	6.011E+0	1.337E+1
-1.654E-1	6.001E+0	1.344E+1
-1.605E-1	5.972E+0	1.360E+1
-1.589E-1	6.005E+0	1.348E+1
-1.638E-1	5.962E+0	1.344E+1
-1.638E-1	6.044E+0	1.351E+1
-1.605E-1	5.924E+0	1.342E+1
-1.589E-1	5.992E+0	1.341E+1
-1.622E-1	5.988E+0	1.355E+1
-1.654E-1	6.060E+0	1.358E+1
-1.573E-1	6.069E+0	1.352E+1
-1.622E-1	5.940E+0	1.350E+1
-1.638E-1	6.108E+0	1.343E+1
-1.622E-1	6.050E+0	1.350E+1
-1.605E-1	6.069E+0	1.350E+1
-1.622E-1	5.956E+0	1.337E+1
-1.622E-1	5.930E+0	1.352E+1
-1.638E-1	6.079E+0	1.355E+1
-1.622E-1	6.047E+0	1.327E+1
-1.589E-1	6.001E+0	1.346E+1
-1.622E-1	5.995E+0	1.350E+1
-1.638E-1	6.027E+0	1.349E+1
-1.605E-1	6.037E+0	1.359E+1
-1.605E-1	5.956E+0	1.367E+1
-1.638E-1	6.011E+0	1.349E+1
-1.638E-1	6.008E+0	1.352E+1
-1.557E-1	6.108E+0	1.340E+1
-1.622E-1	6.079E+0	1.339E+1
-1.622E-1	6.037E+0	1.339E+1
-1.638E-1	6.031E+0	1.349E+1
-1.622E-1	6.034E+0	1.348E+1
-1.605E-1	6.034E+0	1.348E+1
-1.622E-1	6.008E+0	1.358E+1
-1.622E-1	5.992E+0	1.357E+1
-1.589E-1	5.966E+0	1.349E+1
-1.589E-1	6.057E+0	1.356E+1
-1.605E-1	6.060E+0	1.349E+1
-1.622E-1	5.972E+0	1.350E+1
-1.573E-1	5.962E+0	1.344E+1
-1.589E-1	6.082E+0	1.357E+1
-1.638E-1	6.060E+0	1.348E+1
-1.622E-1	6.031E+0	1.349E+1
-1.605E-1	5.972E+0	1.355E+1
-1.622E-1	6.024E+0	1.351E+1
-1.638E-1	5.943E+0	1.349E+1
-1.638E-1	5.959E+0	1.346E+1
-1.605E-1	6.089E+0	1.343E+1
-1.605E-1	5.995E+0	1.357E+1
-1.638E-1	6.066E+0	1.356E+1
-1.622E-1	6.060E+0	1.356E+1
-1.605E-1	6.008E+0	1.352E+1
-1.605E-1	6.018E+0	1.346E+1
-1.622E-1	5.995E+0	1.351E+1
-1.654E-1	6.069E+0	1.362E+1
-1.589E-1	5.982E+0	1.362E+1
-1.589E-1	6.034E+0	1.347E+1
-1.605E-1	5.949E+0	1.350E+1
-1.654E-1	5.995E+0	1.348E+1
-1.573E-1	5.891E+0	1.355E+1
-1.573E-1	6.066E+0	1.338E+1
-1.654E-1	5.920E+0	1.352E+1
-1.622E-1	6.014E+0	1.352E+1
-1.605E-1	5.875E+0	1.352E+1
-1.622E-1	6.021E+0	1.338E+1
-1.638E-1	6.086E+0	1.355E+1
-1.638E-1	5.917E+0	1.354E+1
-1.605E-1	5.956E+0	1.348E+1
-1.605E-1	6.014E+0	1.334E+1
-1.654E-1	6.047E+0	1.349E+1
-1.638E-1	6.001E+0	1.352E+1
-1.589E-1	5.936E+0	1.348E+1
-1.605E-1	6.092E+0	1.363E+1
-1.654E-1	5.930E+0	1.356E+1
-1.654E-1	5.949E+0	1.343E+1
-1.589E-1	6.047E+0	1.359E+1
-1.622E-1	5.982E+0	1.348E+1
-1.654E-1	6.082E+0	1.338E+1
-1.622E-1	6.037E+0	1.344E+1
-1.622E-1	6.079E+0	1.341E+1
-1.589E-1	6.092E+0	1.350E+1
-1.638E-1	6.053E+0	1.356E+1
-1.638E-1	6.069E+0	1.350E+1
-1.605E-1	6.018E+0	1.350E+1
-1.605E-1	6.037E+0	1.353E+1
-1.638E-1	6.027E+0	1.335E+1
-1.622E-1	5.901E+0	1.355E+1
-1.605E-1	6.050E+0	1.352E+1
-1.605E-1	6.060E+0	1.355E+1
-1.622E-1	5.914E+0	1.340E+1
-1.654E-1	5.966E+0	1.354E+1
-1.605E-1	5.998E+0	1.347E+1
-1.589E-1	6.027E+0	1.344E+1
-1.638E-1	6.008E+0	1.349E+1
-1.670E-1	5.995E+0	1.349E+1
-1.605E-1	6.073E+0	1.363E+1
-1.605E-1	6.057E+0	1.343E+1
-1.622E-1	6.014E+0	1.333E+1
-1.622E-1	6.021E+0	1.342E+1
-1.589E-1	5.966E+0	1.354E+1
-1.589E-1	6.044E+0	1.350E+1
-1.605E-1	5.949E+0	1.342E+1
-1.622E-1	5.995E+0	1.335E+1
-1.589E-1	6.021E+0	1.354E+1
-1.573E-1	6.021E+0	1.348E+1
-1.605E-1	6.011E+0	1.345E+1
-1.638E-1	5.975E+0	1.343E+1
-1.589E-1	6.005E+0	1.348E+1
-1.573E-1	6.027E+0	1.333E+1
-1.622E-1	6.021E+0	1.352E+1
-1.622E-1	6.031E+0	1.354E+1
-1.589E-1	6.069E+0	1.342E+1
-1.605E-1	6.037E+0	1.361E+1
-1.605E-1	5.972E+0	1.350E+1
-1.654E-1	6.160E+0	1.359E+1
-1.573E-1	5.998E+0	1.359E+1
-1.605E-1	6.001E+0	1.353E+1
-1.622E-1	6.008E+0	1.347E+1
-1.622E-1	6.044E+0	1.351E+1
-1.589E-1	6.027E+0	1.350E+1
-1.605E-1	5.943E+0	1.352E+1
-1.605E-1	6.076E+0	1.355E+1
-1.638E-1	5.946E+0	1.352E+1
-1.573E-1	5.982E+0	1.347E+1
-1.605E-1	6.040E+0	1.359E+1
-1.605E-1	5.998E+0	1.362E+1
-1.622E-1	6.014E+0	1.348E+1
-1.589E-1	6.024E+0	1.352E+1
-1.589E-1	6.027E+0	1.349E+1
-1.622E-1	6.005E+0	1.357E+1
-1.605E-1	5.975E+0	1.358E+1
-1.589E-1	5.995E+0	1.352E+1
-1.605E-1	5.982E+0	1.342E+1
-1.605E-1	6.053E+0	1.358E+1
-1.622E-1	6.044E+0	1.352E+1
-1.605E-1	6.034E+0	1.349E+1
-1.589E-1	6.011E+0	1.354E+1
-1.605E-1	6.069E+0	1.352E+1
-1.605E-1	5.985E+0	1.336E+1
-1.589E-1	6.047E+0	1.343E+1
-1.605E-1	6.034E+0	1.348E+1
-1.622E-1	6.057E+0	1.352E+1
-1.622E-1	5.992E+0	1.348E+1
-1.605E-1	6.024E+0	1.342E+1
-1.589E-1	6.053E+0	1.353E+1
-1.638E-1	5.959E+0	1.343E+1
-1.638E-1	6.040E+0	1.344E+1
-1.605E-1	6.131E+0	1.355E+1
-1.589E-1	5.940E+0	1.356E+1
-1.605E-1	6.057E+0	1.344E+1
-1.622E-1	6.037E+0	1.348E+1
-1.605E-1	6.086E+0	1.351E+1
-1.605E-1	6.066E+0	1.351E+1
-1.638E-1	6.021E+0	1.358E+1
-1.638E-1	6.057E+0	1.349E+1
-1.589E-1	6.008E+0	1.350E+1
-1.622E-1	6.053E+0	1.343E+1
-1.605E-1	6.037E+0	1.340E+1
-1.622E-1	5.933E+0	1.352E+1
-1.589E-1	6.095E+0	1.354E+1
-1.589E-1	6.040E+0	1.339E+1
-1.605E-1	5.979E+0	1.356E+1
-1.622E-1	6.034E+0	1.338E+1
-1.605E-1	5.959E+0	1.355E+1
-1.605E-1	6.027E+0	1.356E+1
-1.622E-1	6.011E+0	1.341E+1
-1.638E-1	5.995E+0	1.348E+1
-1.605E-1	6.008E+0	1.342E+1
-1.573E-1	6.018E+0	1.347E+1
-1.605E-1	6.047E+0	1.346E+1
-1.638E-1	6.073E+0	1.353E+1
-1.605E-1	6.089E+0	1.346E+1
-1.589E-1	6.024E+0	1.364E+1
-1.605E-1	5.881E+0	1.359E+1
-1.605E-1	6.082E+0	1.341E+1
-1.589E-1	6.108E+0	1.351E+1
-1.573E-1	5.969E+0	1.353E+1
-1.605E-1	6.050E+0	1.354E+1
-1.622E-1	6.115E+0	1.348E+1
-1.589E-1	5.904E+0	1.348E+1
-1.573E-1	6.008E+0	1.349E+1
-1.605E-1	6.073E+0	1.356E+1
-1.605E-1	6.008E+0	1.349E+1
-1.589E-1	6.021E+0	1.347E+1
-1.589E-1	6.027E+0	1.341E+1
-1.622E-1	6.112E+0	1.354E+1
-1.589E-1	6.057E+0	1.353E+1
-1.605E-1	5.995E+0	1.341E+1
-1.573E-1	6.018E+0	1.345E+1
-1.605E-1	6.031E+0	1.356E+1
-1.622E-1	6.005E+0	1.339E+1
-1.622E-1	5.979E+0	1.332E+1
-1.589E-1	5.975E+0	1.355E+1
-1.605E-1	6.018E+0	1.349E+1
-1.589E-1	5.959E+0	1.365E+1
-1.573E-1	6.053E+0	1.339E+1
-1.573E-1	6.099E+0	1.358E+1
-1.605E-1	5.982E+0	1.360E+1
-1.638E-1	6.073E+0	1.352E+1
-1.573E-1	5.946E+0	1.348E+1
-1.605E-1	6.031E+0	1.367E+1
-1.654E-1	6.057E+0	1.352E+1
-1.638E-1	6.050E+0	1.354E+1
-1.605E-1	6.086E+0	1.336E+1
-1.605E-1	6.086E+0	1.357E+1
-1.622E-1	6.040E+0	1.357E+1
-1.622E-1	5.972E+0	1.351E+1
-1.573E-1	6.057E+0	1.347E+1
-1.573E-1	5.962E+0	1.355E+1
-1.622E-1	6.027E+0	1.337E+1
-1.622E-1	6.027E+0	1.342E+1
-1.605E-1	6.092E+0	1.351E+1
-1.589E-1	6.057E+0	1.356E+1
-1.605E-1	6.076E+0	1.353E+1
-1.638E-1	5.985E+0	1.359E+1
-1.589E-1	5.988E+0	1.361E+1
-1.541E-1	5.962E+0	1.352E+1
-1.622E-1	5.930E+0	1.353E+1
-1.605E-1	6.031E+0	1.347E+1
-1.605E-1	6.086E+0	1.355E+1
-1.589E-1	6.089E+0	1.351E+1
-1.622E-1	6.089E+0	1.357E+1
-1.638E-1	6.082E+0	1.358E+1
-1.573E-1	5.914E+0	1.347E+1
-1.589E-1	6.050E+0	1.353E+1
-1.622E-1	6.027E+0	1.351E+1
-1.605E-1	6.001E+0	1.350E+1
-1.573E-1	5.930E+0	1.334E+1
-1.605E-1	6.060E+0	1.348E+1
-1.638E-1	5.953E+0	1.349E+1
-1.589E-1	6.050E+0	1.341E+1
-1.573E-1	6.076E+0	1.349E+1
-1.589E-1	5.962E+0	1.346E+1
-1.605E-1	6.050E+0	1.357E+1
-1.622E-1	6.014E+0	1.345E+1
-1.573E-1	6.021E+0	1.367E+1
-1.557E-1	6.018E+0	1.359E+1
-1.622E-1	5.992E+0	1.342E+1
-1.605E-1	6.021E+0	1.346E+1
-1.589E-1	6.037E+0	1.363E+1
-1.573E-1	6.073E+0	1.356E+1
-1.605E-1	5.992E+0	1.349E+1
-1.605E-1	6.024E+0	1.347E+1
-1.605E-1	6.121E+0	1.361E+1
-1.605E-1	6.040E+0	1.349E+1
-1.622E-1	6.014E+0	1.345E+1
-1.605E-1	6.086E+0	1.348E+1
-1.589E-1	6.102E+0	1.355E+1
-1.622E-1	6.011E+0	1.355E+1
-1.638E-1	5.933E+0	1.368E+1
-1.622E-1	6.082E+0	1.356E+1
-1.589E-1	6.086E+0	1.342E+1
-1.589E-1	6.066E+0	1.348E+1
-1.622E-1	6.079E+0	1.349E+1
-1.638E-1	6.089E+0	1.348E+1
-1.589E-1	6.024E+0	1.351E+1
-1.573E-1	6.057E+0	1.349E+1
-1.622E-1	6.005E+0	1.339E+1
-1.622E-1	6.027E+0	1.365E+1
-1.605E-1	6.053E+0	1.358E+1
-1.589E-1	6.005E+0	1.345E+1
-1.589E-1	6.073E+0	1.342E+1
-1.622E-1	5.969E+0	1.350E+1
-1.589E-1	5.992E+0	1.358E+1
-1.589E-1	6.005E+0	1.343E+1
-1.638E-1	6.069E+0	1.343E+1
-1.605E-1	6.066E+0	1.365E+1
-1.605E-1	5.949E+0	1.343E+1
-1.589E-1	6.044E+0	1.363E+1
-1.638E-1	6.014E+0	1.368E+1
-1.638E-1	6.089E+0	1.326E+1
-1.605E-1	6.151E+0	1.356E+1
-1.573E-1	5.998E+0	1.346E+1
-1.605E-1	6.001E+0	1.359E+1
-1.622E-1	5.998E+0	1.353E+1
-1.589E-1	6.050E+0	1.349E+1
-1.557E-1	6.037E+0	1.340E+1
-1.622E-1	6.001E+0	1.337E+1
-1.638E-1	5.962E+0	1.357E+1
-1.622E-1	6.008E+0	1.346E+1
-1.638E-1	6.027E+0	1.354E+1
-1.638E-1	6.011E+0	1.352E+1
-1.605E-1	6.144E+0	1.337E+1
-1.557E-1	6.060E+0	1.357E+1
-1.605E-1	6.092E+0	1.348E+1
-1.622E-1	5.975E+0	1.351E+1
-1.622E-1	6.011E+0	1.352E+1
-1.589E-1	6.001E+0	1.363E+1
-1.589E-1	6.050E+0	1.354E+1
-1.622E-1	6.066E+0	1.358E+1
-1.589E-1	6.018E+0	1.343E+1
-1.605E-1	6.047E+0	1.347E+1
-1.557E-1	6.057E+0	1.353E+1
-1.589E-1	5.930E+0	1.349E+1
-1.605E-1	6.115E+0	1.355E+1
-1.605E-1	6.115E+0	1.340E+1
-1.605E-1	6.031E+0	1.353E+1
-1.589E-1	6.018E+0	1.340E+1
-1.605E-1	6.128E+0	1.338E+1
-1.589E-1	5.953E+0	1.351E+1
-1.605E-1	6.069E+0	1.359E+1
-1.638E-1	6.018E+0	1.360E+1
-1.589E-1	5.982E+0	1.363E+1
-1.573E-1	6.125E+0	1.350E+1
-1.589E-1	5.962E+0	1.353E+1
-1.605E-1	6.031E+0	1.355E+1
-1.654E-1	6.018E+0	1.362E+1
-1.589E-1	6.102E+0	1.351E+1
-1.573E-1	5.959E+0	1.342E+1
-1.638E-1	5.995E+0	1.358E+1
-1.622E-1	6.118E+0	1.349E+1
-1.573E-1	6.076E+0	1.350E+1
-1.573E-1	6.082E+0	1.361E+1
-1.622E-1	6.047E+0	1.363E+1
-1.622E-1	6.001E+0	1.354E+1
-1.589E-1	6.086E+0	1.350E+1
-1.589E-1	6.089E+0	1.337E+1
-1.605E-1	6.082E+0	1.351E+1
-1.622E-1	6.112E+0	1.358E+1
-1.605E-1	6.063E+0	1.345E+1
-1.573E-1	5.995E+0	1.347E+1
-1.605E-1	6.082E+0	1.344E+1
-1.622E-1	6.001E+0	1.346E+1
-1.573E-1	5.975E+0	1.354E+1
-1.557E-1	6.050E+0	1.360E+1
-1.622E-1	5.901E+0	1.344E+1
-1.605E-1	6.102E+0	1.354E+1
-1.605E-1	6.021E+0	1.358E+1
-1.573E-1	6.053E+0	1.362E+1
-1.622E-1	5.959E+0	1.346E+1
-1.622E-1	6.147E+0	1.338E+1
-1.589E-1	5.985E+0	1.339E+1
-1.589E-1	6.011E+0	1.354E+1
-1.589E-1	6.008E+0	1.338E+1
-1.622E-1	6.118E+0	1.342E+1
-1.589E-1	6.021E+0	1.352E+1
-1.573E-1	5.985E+0	1.357E+1
-1.638E-1	6.005E+0	1.344E+1
-1.589E-1	6.063E+0	1.357E+1
-1.573E-1	5.992E+0	1.339E+1
-1.589E-1	5.975E+0	1.353E+1
-1.622E-1	6.014E+0	1.345E+1
-1.654E-1	5.988E+0	1.351E+1
-1.557E-1	5.975E+0	1.349E+1
-1.573E-1	6.053E+0	1.349E+1
-1.605E-1	6.102E+0	1.342E+1
-1.589E-1	6.011E+0	1.357E+1
-1.557E-1	5.982E+0	1.359E+1
-1.589E-1	6.066E+0	1.343E+1
-1.622E-1	6.005E+0	1.354E+1
-1.605E-1	5.949E+0	1.345E+1
-1.573E-1	6.144E+0	1.346E+1
-1.589E-1	5.904E+0	1.364E+1
-1.638E-1	6.076E+0	1.344E+1
-1.622E-1	5.972E+0	1.360E+1
-1.573E-1	5.998E+0	1.360E+1
-1.589E-1	5.959E+0	1.348E+1
-1.622E-1	6.008E+0	1.349E+1
-1.622E-1	5.982E+0	1.346E+1
-1.573E-1	6.057E+0	1.348E+1
-1.573E-1	5.933E+0	1.350E+1
-1.605E-1	5.988E+0	1.349E+1
-1.605E-1	6.177E+0	1.353E+1
-1.589E-1	6.024E+0	1.350E+1
-1.573E-1	5.998E+0	1.343E+1
-1.605E-1	6.057E+0	1.338E+1
-1.622E-1	5.988E+0	1.354E+1
-1.573E-1	6.102E+0	1.350E+1
-1.589E-1	6.086E+0	1.347E+1
-1.622E-1	6.014E+0	1.356E+1
-1.622E-1	5.949E+0	1.353E+1
-1.605E-1	6.063E+0	1.349E+1
-1.573E-1	6.027E+0	1.350E+1
-1.622E-1	5.959E+0	1.364E+1
-1.589E-1	5.956E+0	1.337E+1
-1.573E-1	6.053E+0	1.363E+1
-1.573E-1	6.005E+0	1.347E+1
-1.605E-1	6.037E+0	1.336E+1
-1.589E-1	6.050E+0	1.351E+1
-1.573E-1	5.946E+0	1.342E+1
-1.589E-1	6.066E+0	1.351E+1
-1.605E-1	6.053E+0	1.342E+1
-1.589E-1	6.001E+0	1.355E+1
-1.589E-1	5.998E+0	1.342E+1
-1.573E-1	6.021E+0	1.366E+1
-1.589E-1	6.105E+0	1.357E+1
-1.605E-1	6.115E+0	1.363E+1
-1.573E-1	6.027E+0	1.361E+1
-1.573E-1	6.066E+0	1.345E+1
-1.605E-1	6.018E+0	1.346E+1
-1.605E-1	5.972E+0	1.358E+1
-1.622E-1	5.995E+0	1.352E+1
-1.573E-1	6.034E+0	1.348E+1
-1.605E-1	5.995E+0	1.358E+1
-1.622E-1	6.044E+0	1.366E+1
-1.605E-1	6.086E+0	1.353E+1
-1.573E-1	6.060E+0	1.356E+1
-1.589E-1	5.966E+0	1.343E+1
-1.605E-1	6.044E+0	1.358E+1
-1.573E-1	6.053E+0	1.359E+1
-1.557E-1	6.092E+0	1.350E+1
-1.622E-1	6.021E+0	1.351E+1
-1.605E-1	6.076E+0	1.346E+1
-1.589E-1	6.044E+0	1.364E+1
-1.557E-1	6.060E+0	1.349E+1
-1.589E-1	6.102E+0	1.343E+1
-1.589E-1	6.134E+0	1.365E+1
-1.573E-1	6.089E+0	1.342E+1
-1.589E-1	6.099E+0	1.350E+1
-1.605E-1	5.992E+0	1.340E+1
-1.605E-1	6.027E+0	1.358E+1
-1.605E-1	5.985E+0	1.353E+1
-1.573E-1	6.001E+0	1.350E+1
-1.622E-1	6.018E+0	1.365E+1
-1.605E-1	6.047E+0	1.350E+1
-1.589E-1	6.092E+0	1.345E+1
-1.557E-1	5.982E+0	1.354E+1
-1.638E-1	5.940E+0	1.353E+1
-1.622E-1	6.092E+0	1.355E+1
-1.589E-1	6.060E+0	1.347E+1
-1.573E-1	5.956E+0	1.346E+1
-1.622E-1	5.985E+0	1.347E+1
-1.622E-1	6.024E+0	1.366E+1
-1.589E-1	6.040E+0	1.357E+1
-1.573E-1	6.066E+0	1.355E+1
-1.622E-1	6.034E+0	1.349E+1
-1.605E-1	6.086E+0	1.362E+1
-1.589E-1	6.047E+0	1.346E+1
-1.557E-1	6.027E+0	1.350E+1
-1.605E-1	6.141E+0	1.352E+1
-1.638E-1	6.037E+0	1.349E+1
-1.589E-1	6.018E+0	1.347E+1
-1.589E-1	6.044E+0	1.352E+1
-1.605E-1	6.102E+0	1.351E+1
-1.589E-1	6.008E+0	1.349E+1
-1.573E-1	6.099E+0	1.358E+1
-1.589E-1	6.047E+0	1.355E+1
-1.622E-1	6.076E+0	1.352E+1
-1.622E-1	5.998E+0	1.341E+1
-1.573E-1	6.057E+0	1.348E+1
-1.573E-1	6.173E+0	1.344E+1
-1.622E-1	6.044E+0	1.346E+1
-1.622E-1	6.014E+0	1.364E+1
-1.573E-1	5.982E+0	1.354E+1
-1.589E-1	6.047E+0	1.347E+1
-1.589E-1	6.069E+0	1.344E+1
-1.605E-1	6.011E+0	1.353E+1
-1.573E-1	5.998E+0	1.339E+1
-1.573E-1	6.044E+0	1.354E+1
-1.605E-1	6.073E+0	1.358E+1
-1.638E-1	5.972E+0	1.349E+1
-1.573E-1	6.057E+0	1.353E+1
-1.589E-1	6.108E+0	1.358E+1
-1.605E-1	6.092E+0	1.364E+1
-1.589E-1	5.975E+0	1.356E+1
-1.573E-1	6.154E+0	1.358E+1
-1.589E-1	5.966E+0	1.361E+1
-1.573E-1	6.082E+0	1.349E+1
-1.605E-1	6.047E+0	1.355E+1
-1.573E-1	6.066E+0	1.339E+1
-1.557E-1	6.069E+0	1.353E+1
-1.622E-1	5.969E+0	1.352E+1
-1.622E-1	6.024E+0	1.361E+1
-1.605E-1	5.988E+0	1.359E+1
-1.573E-1	6.018E+0	1.356E+1
-1.622E-1	6.069E+0	1.351E+1
-1.589E-1	5.992E+0	1.337E+1
-1.622E-1	6.037E+0	1.353E+1
-1.573E-1	5.930E+0	1.349E+1
-1.638E-1	6.001E+0	1.369E+1
-1.622E-1	5.966E+0	1.354E+1
-1.589E-1	5.988E+0	1.355E+1
-1.573E-1	6.008E+0	1.346E+1
-1.605E-1	6.131E+0	1.361E+1
-1.605E-1	6.034E+0	1.371E+1
-1.573E-1	6.047E+0	1.359E+1
-1.589E-1	6.069E+0	1.346E+1
-1.589E-1	6.040E+0	1.353E+1
-1.605E-1	6.183E+0	1.354E+1
-1.557E-1	5.985E+0	1.363E+1
-1.573E-1	6.053E+0	1.360E+1
-1.589E-1	6.112E+0	1.346E+1
-1.622E-1	6.018E+0	1.347E+1
-1.573E-1	6.040E+0	1.352E+1
-1.589E-1	6.034E+0	1.339E+1
-1.589E-1	6.112E+0	1.356E+1
-1.605E-1	5.930E+0	1.352E+1
-1.589E-1	5.988E+0	1.352E+1
-1.589E-1	6.024E+0	1.365E+1
-1.638E-1	6.034E+0	1.359E+1
-1.589E-1	5.972E+0	1.348E+1
-1.573E-1	6.050E+0	1.365E+1
-1.573E-1	6.021E+0	1.354E+1
-1.589E-1	6.024E+0	1.358E+1
-1.589E-1	6.031E+0	1.337E+1
-1.622E-1	6.001E+0	1.353E+1
-1.573E-1	6.018E+0	1.352E+1
-1.589E-1	6.001E+0	1.360E+1
-1.589E-1	6.073E+0	1.349E+1
-1.573E-1	5.975E+0	1.352E+1
-1.589E-1	6.095E+0	1.361E+1
-1.605E-1	5.988E+0	1.350E+1
-1.589E-1	5.969E+0	1.357E+1
-1.573E-1	5.998E+0	1.352E+1
-1.573E-1	6.057E+0	1.348E+1
-1.605E-1	6.011E+0	1.353E+1
-1.622E-1	6.073E+0	1.355E+1
-1.573E-1	6.144E+0	1.349E+1
-1.605E-1	5.985E+0	1.350E+1
-1.589E-1	6.005E+0	1.365E+1
-1.589E-1	6.069E+0	1.363E+1
-1.573E-1	6.060E+0	1.351E+1
-1.573E-1	6.118E+0	1.354E+1
-1.589E-1	6.037E+0	1.349E+1
-1.605E-1	5.998E+0	1.359E+1
-1.573E-1	6.073E+0	1.347E+1
-1.573E-1	6.053E+0	1.343E+1
-1.589E-1	6.027E+0	1.361E+1
-1.589E-1	6.014E+0	1.352E+1
-1.573E-1	6.005E+0	1.339E+1
-1.589E-1	6.053E+0	1.348E+1
-1.605E-1	6.066E+0	1.347E+1
-1.638E-1	6.105E+0	1.348E+1
-1.589E-1	6.086E+0	1.352E+1
-1.573E-1	5.901E+0	1.352E+1
-1.605E-1	6.057E+0	1.351E+1
-1.638E-1	6.151E+0	1.352E+1
-1.573E-1	6.086E+0	1.355E+1
-1.573E-1	6.115E+0	1.352E+1
-1.622E-1	6.018E+0	1.345E+1
-1.622E-1	5.992E+0	1.355E+1
-1.557E-1	5.998E+0	1.350E+1
-1.573E-1	6.121E+0	1.361E+1
-1.622E-1	5.992E+0	1.346E+1
-1.622E-1	6.073E+0	1.355E+1
-1.573E-1	6.099E+0	1.361E+1
-1.589E-1	6.027E+0	1.360E+1
-1.605E-1	6.108E+0	1.352E+1
-1.605E-1	5.881E+0	1.345E+1
-1.557E-1	6.014E+0	1.366E+1
-1.557E-1	5.933E+0	1.350E+1
-1.622E-1	6.027E+0	1.352E+1
-1.638E-1	6.021E+0	1.358E+1
-1.573E-1	6.063E+0	1.354E+1
-1.573E-1	5.975E+0	1.341E+1
-1.605E-1	6.118E+0	1.360E+1
-1.589E-1	6.095E+0	1.363E+1
-1.589E-1	6.060E+0	1.354E+1
-1.557E-1	6.027E+0	1.357E+1
-1.589E-1	6.005E+0	1.346E+1
-1.589E-1	6.079E+0	1.358E+1
-1.557E-1	5.972E+0	1.360E+1
-1.589E-1	6.069E+0	1.345E+1
-1.605E-1	6.044E+0	1.357E+1
-1.638E-1	6.034E+0	1.361E+1
-1.573E-1	5.927E+0	1.367E+1
-1.589E-1	6.053E+0	1.356E+1
-1.622E-1	5.979E+0	1.351E+1
-1.622E-1	5.930E+0	1.360E+1
-1.573E-1	5.979E+0	1.345E+1
-1.589E-1	6.031E+0	1.357E+1
-1.589E-1	6.047E+0	1.356E+1
-1.589E-1	6.014E+0	1.361E+1
-1.573E-1	6.073E+0	1.345E+1
-1.589E-1	5.927E+0	1.354E+1
-1.589E-1	5.894E+0	1.340E+1
-1.605E-1	6.021E+0	1.359E+1
-1.541E-1	6.014E+0	1.347E+1
-1.573E-1	5.907E+0	1.361E+1
-1.589E-1	6.112E+0	1.360E+1
-1.622E-1	5.992E+0	1.349E+1
-1.557E-1	5.930E+0	1.372E+1
-1.573E-1	6.092E+0	1.360E+1
-1.605E-1	6.066E+0	1.362E+1
-1.589E-1	6.069E+0	1.362E+1
-1.589E-1	5.940E+0	1.357E+1
-1.557E-1	6.121E+0	1.356E+1
-1.605E-1	5.998E+0	1.354E+1
-1.622E-1	6.157E+0	1.357E+1
-1.573E-1	5.946E+0	1.357E+1
-1.589E-1	6.066E+0	1.364E+1
-1.589E-1	6.027E+0	1.347E+1
-1.622E-1	6.082E+0	1.345E+1
-1.557E-1	6.057E+0	1.356E+1
-1.573E-1	6.031E+0	1.346E+1
-1.589E-1	6.018E+0	1.352E+1
-1.638E-1	6.037E+0	1.339E+1
-1.557E-1	6.005E+0	1.346E+1
-1.573E-1	5.943E+0	1.340E+1
-1.589E-1	6.021E+0	1.361E+1
-1.605E-1	6.018E+0	1.349E+1
-1.589E-1	6.108E+0	1.362E+1
-1.589E-1	6.001E+0	1.358E+1
-1.622E-1	5.930E+0	1.348E+1
-1.605E-1	6.060E+0	1.361E+1
-1.557E-1	6.040E+0	1.352E+1
-1.573E-1	6.047E+0	1.358E+1
-1.638E-1	6.063E+0	1.357E+1
-1.605E-1	6.108E+0	1.356E+1
-1.557E-1	6.121E+0	1.368E+1
-1.573E-1	5.992E+0	1.353E+1
-1.605E-1	6.053E+0	1.363E+1
-1.622E-1	5.979E+0	1.359E+1
-1.557E-1	6.018E+0	1.346E+1
-1.589E-1	5.920E+0	1.343E+1
-1.589E-1	5.956E+0	1.347E+1
-1.589E-1	6.141E+0	1.360E+1
-1.589E-1	5.969E+0	1.338E+1
-1.589E-1	6.082E+0	1.343E+1
-1.589E-1	6.021E+0	1.344E+1
-1.605E-1	6.027E+0	1.350E+1
-1.541E-1	6.274E+0	1.357E+1
-1.573E-1	6.177E+0	1.366E+1
-1.589E-1	6.063E+0	1.360E+1
-1.589E-1	6.138E+0	1.354E+1
-1.541E-1	6.092E+0	1.344E+1
-1.557E-1	6.034E+0	1.357E+1
-1.622E-1	5.972E+0	1.351E+1
-1.605E-1	6.057E+0	1.355E+1
-1.557E-1	6.008E+0	1.348E+1
-1.573E-1	5.992E+0	1.352E+1
-1.589E-1	6.047E+0	1.364E+1
-1.622E-1	5.962E+0	1.356E+1
-1.541E-1	6.037E+0	1.361E+1
-1.605E-1	5.959E+0	1.352E+1
-1.605E-1	5.962E+0	1.341E+1
-1.605E-1	6.021E+0	1.357E+1
-1.573E-1	6.021E+0	1.361E+1
-1.557E-1	6.037E+0	1.350E+1
-1.622E-1	6.092E+0	1.361E+1
-1.622E-1	6.102E+0	1.353E+1
-1.573E-1	6.086E+0	1.357E+1
-1.589E-1	5.953E+0	1.356E+1
-1.605E-1	6.034E+0	1.362E+1
-1.605E-1	6.011E+0	1.355E+1
-1.557E-1	6.131E+0	1.352E+1
-1.573E-1	6.044E+0	1.335E+1
-1.589E-1	5.933E+0	1.357E+1
-1.605E-1	6.011E+0	1.359E+1
-1.573E-1	5.979E+0	1.340E+1
-1.589E-1	6.034E+0	1.356E+1
-1.589E-1	6.037E+0	1.351E+1
-1.605E-1	5.995E+0	1.355E+1
-1.557E-1	6.060E+0	1.365E+1
-1.573E-1	5.949E+0	1.355E+1
-1.589E-1	6.027E+0	1.350E+1
-1.622E-1	6.053E+0	1.361E+1
-1.557E-1	6.069E+0	1.351E+1
-1.573E-1	5.988E+0	1.349E+1
-1.605E-1	6.076E+0	1.349E+1
-1.605E-1	6.005E+0	1.361E+1
-1.557E-1	6.040E+0	1.352E+1
-1.573E-1	6.053E+0	1.344E+1
-1.605E-1	6.027E+0	1.348E+1
-1.605E-1	6.069E+0	1.363E+1
-1.557E-1	6.069E+0	1.357E+1
-1.573E-1	6.151E+0	1.353E+1
-1.573E-1	5.982E+0	1.349E+1
-1.622E-1	6.060E+0	1.349E+1
-1.557E-1	6.092E+0	1.360E+1
-1.573E-1	5.995E+0	1.363E+1
-1.589E-1	6.066E+0	1.350E+1
-1.589E-1	5.995E+0	1.354E+1
-1.573E-1	6.069E+0	1.364E+1
-1.541E-1	5.930E+0	1.355E+1
-1.605E-1	6.014E+0	1.354E+1
-1.605E-1	6.034E+0	1.342E+1
-1.557E-1	6.024E+0	1.343E+1
-1.557E-1	6.021E+0	1.351E+1
-1.589E-1	5.959E+0	1.332E+1
-1.605E-1	6.095E+0	1.353E+1
-1.557E-1	6.037E+0	1.348E+1
-1.589E-1	6.014E+0	1.371E+1
-1.605E-1	6.089E+0	1.356E+1
-1.605E-1	6.063E+0	1.352E+1
-1.573E-1	6.008E+0	1.356E+1
-1.573E-1	6.121E+0	1.354E+1
-1.589E-1	6.044E+0	1.351E+1
-1.622E-1	6.095E+0	1.351E+1
-1.541E-1	6.040E+0	1.354E+1
-1.589E-1	6.053E+0	1.345E+1
-1.622E-1	5.988E+0	1.350E+1
-1.605E-1	6.102E+0	1.365E+1
-1.557E-1	6.105E+0	1.359E+1
-1.589E-1	6.021E+0	1.355E+1
-1.589E-1	5.985E+0	1.353E+1
-1.589E-1	5.911E+0	1.348E+1
-1.605E-1	6.115E+0	1.355E+1
-1.589E-1	6.108E+0	1.368E+1
-1.605E-1	6.086E+0	1.338E+1
-1.605E-1	6.057E+0	1.352E+1
-1.557E-1	6.057E+0	1.350E+1
-1.557E-1	6.112E+0	1.355E+1
-1.589E-1	6.131E+0	1.348E+1
-1.605E-1	6.027E+0	1.344E+1
-1.589E-1	6.082E+0	1.357E+1
-1.573E-1	6.040E+0	1.358E+1
-1.622E-1	6.082E+0	1.360E+1
-1.589E-1	5.988E+0	1.350E+1
-1.557E-1	6.076E+0	1.355E+1
-1.557E-1	6.099E+0	1.355E+1
-1.589E-1	5.975E+0	1.360E+1
-1.622E-1	5.992E+0	1.345E+1
-1.573E-1	6.102E+0	1.356E+1
-1.557E-1	6.069E+0	1.348E+1
-1.622E-1	6.066E+0	1.362E+1
-1.605E-1	6.037E+0	1.351E+1
-1.605E-1	5.985E+0	1.352E+1
-1.573E-1	6.024E+0	1.353E+1
-1.589E-1	6.092E+0	1.354E+1
-1.589E-1	6.112E+0	1.341E+1
-1.557E-1	6.005E+0	1.352E+1
-1.557E-1	6.053E+0	1.357E+1
-1.589E-1	5.979E+0	1.347E+1
-1.589E-1	6.031E+0	1.363E+1
-1.557E-1	6.001E+0	1.349E+1
-1.557E-1	6.069E+0	1.358E+1
-1.605E-1	6.125E+0	1.348E+1
-1.622E-1	6.069E+0	1.351E+1
-1.573E-1	6.060E+0	1.358E+1
-1.557E-1	6.057E+0	1.346E+1
-1.589E-1	6.024E+0	1.350E+1
-1.622E-1	6.044E+0	1.376E+1
-1.524E-1	6.079E+0	1.353E+1
-1.541E-1	6.092E+0	1.349E+1
-1.638E-1	6.105E+0	1.365E+1
-1.605E-1	6.014E+0	1.352E+1
-1.573E-1	6.089E+0	1.369E+1
-1.573E-1	6.092E+0	1.360E+1
-1.605E-1	6.040E+0	1.352E+1
-1.622E-1	5.959E+0	1.354E+1
-1.557E-1	6.014E+0	1.351E+1
-1.541E-1	5.962E+0	1.349E+1
-1.589E-1	6.060E+0	1.346E+1
-1.605E-1	6.001E+0	1.352E+1
-1.573E-1	5.966E+0	1.359E+1
-1.589E-1	6.151E+0	1.374E+1
-1.589E-1	6.021E+0	1.366E+1
-1.573E-1	6.095E+0	1.360E+1
-1.557E-1	5.982E+0	1.361E+1
-1.573E-1	6.050E+0	1.347E+1
-1.605E-1	5.894E+0	1.347E+1
-1.589E-1	6.018E+0	1.365E+1
-1.589E-1	5.975E+0	1.361E+1
-1.573E-1	6.095E+0	1.347E+1
-1.589E-1	6.082E+0	1.342E+1
-1.589E-1	6.086E+0	1.354E+1
-1.573E-1	5.972E+0	1.351E+1
-1.573E-1	6.060E+0	1.355E+1
-1.605E-1	5.966E+0	1.361E+1
-1.605E-1	6.125E+0	1.351E+1
-1.573E-1	5.998E+0	1.356E+1
-1.573E-1	6.027E+0	1.341E+1
-1.589E-1	6.044E+0	1.339E+1
-1.589E-1	6.034E+0	1.358E+1
-1.589E-1	6.076E+0	1.337E+1
-1.573E-1	6.021E+0	1.347E+1
-1.622E-1	5.979E+0	1.349E+1
-1.605E-1	6.008E+0	1.358E+1
-1.557E-1	5.975E+0	1.348E+1
-1.573E-1	6.057E+0	1.361E+1
-1.605E-1	6.044E+0	1.355E+1
-1.573E-1	6.034E+0	1.351E+1
-1.589E-1	6.034E+0	1.354E+1
-1.557E-1	6.092E+0	1.343E+1
-1.573E-1	6.050E+0	1.369E+1
-1.589E-1	6.018E+0	1.359E+1
-1.573E-1	6.001E+0	1.354E+1
-1.557E-1	5.982E+0	1.350E+1
-1.573E-1	6.040E+0	1.342E+1
-1.622E-1	6.086E+0	1.352E+1
-1.557E-1	6.196E+0	1.340E+1
-1.541E-1	6.069E+0	1.357E+1
-1.589E-1	5.988E+0	1.356E+1
-1.622E-1	6.086E+0	1.355E+1
-1.524E-1	5.988E+0	1.350E+1
-1.589E-1	5.936E+0	1.358E+1
-1.573E-1	6.105E+0	1.337E+1
-1.605E-1	6.034E+0	1.346E+1
-1.557E-1	6.011E+0	1.342E+1
-1.557E-1	5.898E+0	1.348E+1
-1.589E-1	6.040E+0	1.362E+1
-1.589E-1	5.966E+0	1.354E+1
-1.573E-1	5.962E+0	1.347E+1
-1.589E-1	6.050E+0	1.350E+1
-1.589E-1	6.063E+0	1.358E+1
-1.573E-1	6.099E+0	1.348E+1
-1.589E-1	5.979E+0	1.353E+1
-1.557E-1	5.946E+0	1.348E+1
-1.605E-1	6.014E+0	1.349E+1
-1.589E-1	6.053E+0	1.361E+1
-1.589E-1	6.044E+0	1.359E+1
-1.557E-1	6.115E+0	1.349E+1
-1.589E-1	6.105E+0	1.362E+1
-1.589E-1	6.008E+0	1.348E+1
-1.541E-1	6.053E+0	1.358E+1
-1.557E-1	6.105E+0	1.355E+1
-1.622E-1	6.186E+0	1.335E+1
-1.573E-1	6.034E+0	1.355E+1
-1.573E-1	6.079E+0	1.348E+1
-1.557E-1	6.102E+0	1.348E+1
-1.605E-1	6.073E+0	1.365E+1
-1.573E-1	5.956E+0	1.355E+1
-1.573E-1	6.105E+0	1.350E+1
-1.573E-1	6.089E+0	1.356E+1
-1.573E-1	6.102E+0	1.351E+1
-1.605E-1	5.972E+0	1.357E+1
-1.557E-1	5.975E+0	1.352E+1
-1.573E-1	5.956E+0	1.349E+1
-1.589E-1	6.034E+0	1.350E+1
-1.622E-1	5.949E+0	1.361E+1
-1.541E-1	6.076E+0	1.349E+1
-1.557E-1	6.021E+0	1.353E+1
-1.605E-1	5.998E+0	1.359E+1
-1.573E-1	6.073E+0	1.348E+1
-1.573E-1	6.076E+0	1.351E+1
-1.557E-1	6.076E+0	1.354E+1
-1.573E-1	5.959E+0	1.359E+1
-1.605E-1	6.057E+0	1.362E+1
-1.541E-1	6.063E+0	1.355E+1
-1.557E-1	6.099E+0	1.346E+1
-1.605E-1	6.164E+0	1.359E+1
-1.573E-1	5.979E+0	1.353E+1
-1.557E-1	6.034E+0	1.351E+1
-1.557E-1	6.024E+0	1.360E+1
-1.573E-1	6.053E+0	1.340E+1
-1.605E-1	5.969E+0	1.347E+1
-1.557E-1	6.047E+0	1.346E+1
-1.541E-1	6.057E+0	1.356E+1
-1.573E-1	6.128E+0	1.349E+1
-1.589E-1	6.040E+0	1.349E+1
-1.589E-1	6.128E+0	1.360E+1
-1.573E-1	6.092E+0	1.346E+1
-1.589E-1	6.069E+0	1.356E+1
-1.573E-1	6.034E+0	1.345E+1
-1.605E-1	6.138E+0	1.345E+1
-1.557E-1	6.271E+0	1.369E+1
-1.622E-1	6.212E+0	1.359E+1
-1.589E-1	6.069E+0	1.368E+1
-1.557E-1	6.050E+0	1.358E+1
-1.541E-1	5.992E+0	1.348E+1
-1.589E-1	6.037E+0	1.350E+1
-1.589E-1	6.021E+0	1.357E+1
-1.541E-1	6.037E+0	1.342E+1
-1.557E-1	5.998E+0	1.344E+1
-1.589E-1	6.066E+0	1.366E+1
-1.573E-1	5.959E+0	1.354E+1
-1.557E-1	6.073E+0	1.352E+1
-1.557E-1	6.066E+0	1.360E+1
-1.573E-1	6.076E+0	1.339E+1
-1.589E-1	6.014E+0	1.359E+1
-1.557E-1	5.992E+0	1.361E+1
-1.541E-1	6.086E+0	1.344E+1
-1.589E-1	5.975E+0	1.363E+1
-1.589E-1	5.992E+0	1.361E+1
-1.589E-1	6.099E+0	1.363E+1
-1.589E-1	6.011E+0	1.365E+1
-1.573E-1	6.008E+0	1.351E+1
-1.573E-1	5.959E+0	1.357E+1
-1.557E-1	6.089E+0	1.361E+1
-1.573E-1	6.024E+0	1.350E+1
-1.589E-1	5.975E+0	1.359E+1
-1.605E-1	6.063E+0	1.359E+1
-1.589E-1	6.151E+0	1.350E+1
-1.541E-1	6.001E+0	1.351E+1
-1.589E-1	6.037E+0	1.341E+1
-1.573E-1	5.924E+0	1.362E+1
-1.541E-1	6.086E+0	1.346E+1
-1.573E-1	6.089E+0	1.356E+1
-1.589E-1	5.982E+0	1.355E+1
-1.589E-1	6.008E+0	1.351E+1
-1.573E-1	6.099E+0	1.355E+1
-1.557E-1	6.014E+0	1.352E+1
-1.605E-1	5.992E+0	1.351E+1
-1.589E-1	6.099E+0	1.342E+1
-1.541E-1	6.066E+0	1.359E+1
-1.573E-1	5.946E+0	1.342E+1
-1.605E-1	6.027E+0	1.348E+1
-1.589E-1	6.024E+0	1.359E+1
-1.573E-1	5.907E+0	1.347E+1
-1.557E-1	6.053E+0	1.362E+1
-1.589E-1	6.105E+0	1.334E+1
-1.605E-1	6.066E+0	1.346E+1
-1.557E-1	6.112E+0	1.371E+1
-1.557E-1	6.044E+0	1.355E+1
-1.573E-1	6.053E+0	1.349E+1
-1.573E-1	6.040E+0	1.364E+1
-1.573E-1	6.034E+0	1.365E+1
-1.573E-1	6.082E+0	1.343E+1
-1.605E-1	6.008E+0	1.353E+1
-1.573E-1	6.086E+0	1.355E+1
-1.573E-1	6.008E+0	1.360E+1
-1.573E-1	5.982E+0	1.352E+1
-1.622E-1	5.985E+0	1.359E+1
-1.605E-1	5.920E+0	1.355E+1
-1.557E-1	5.988E+0	1.357E+1
-1.573E-1	6.011E+0	1.349E+1
-1.605E-1	5.995E+0	1.361E+1
-1.573E-1	5.998E+0	1.358E+1
-1.541E-1	6.057E+0	1.350E+1
-1.541E-1	6.099E+0	1.355E+1
-1.573E-1	6.057E+0	1.361E+1
-1.573E-1	6.131E+0	1.362E+1
-1.524E-1	6.014E+0	1.333E+1
-1.557E-1	6.050E+0	1.341E+1
-1.605E-1	6.076E+0	1.358E+1
-1.589E-1	6.018E+0	1.358E+1
-1.573E-1	5.988E+0	1.357E+1
-1.557E-1	6.014E+0	1.342E+1
-1.573E-1	6.089E+0	1.348E+1
-1.573E-1	5.985E+0	1.337E+1
-1.541E-1	6.154E+0	1.347E+1
-1.541E-1	6.034E+0	1.354E+1
-1.605E-1	6.167E+0	1.347E+1
-1.605E-1	6.024E+0	1.350E+1
-1.557E-1	6.063E+0	1.350E+1
-1.557E-1	5.949E+0	1.355E+1
-1.605E-1	5.975E+0	1.354E+1
-1.589E-1	6.040E+0	1.348E+1
-1.557E-1	5.985E+0	1.366E+1
-1.557E-1	5.956E+0	1.348E+1
-1.589E-1	6.053E+0	1.351E+1
-1.605E-1	5.988E+0	1.364E+1
-1.557E-1	6.125E+0	1.351E+1
-1.557E-1	6.060E+0	1.360E+1
-1.605E-1	6.014E+0	1.352E+1
-1.589E-1	6.105E+0	1.358E+1
-1.541E-1	6.018E+0	1.344E+1
-1.573E-1	5.972E+0	1.361E+1
-1.573E-1	5.998E+0	1.355E+1
-1.605E-1	6.047E+0	1.353E+1
-1.573E-1	6.040E+0	1.355E+1
-1.573E-1	6.057E+0	1.357E+1
-1.589E-1	5.959E+0	1.344E+1
-1.589E-1	6.099E+0	1.350E+1
-1.541E-1	5.979E+0	1.349E+1
-1.573E-1	6.050E+0	1.345E+1
-1.589E-1	6.008E+0	1.351E+1
-1.589E-1	6.076E+0	1.366E+1
-1.541E-1	6.031E+0	1.349E+1
-1.557E-1	6.044E+0	1.341E+1
-1.589E-1	6.050E+0	1.367E+1
-1.573E-1	6.154E+0	1.354E+1
-1.541E-1	5.940E+0	1.350E+1
-1.541E-1	6.121E+0	1.355E+1
-1.573E-1	6.021E+0	1.354E+1
-1.605E-1	5.992E+0	1.362E+1
-1.541E-1	6.069E+0	1.342E+1
-1.557E-1	6.069E+0	1.335E+1
-1.589E-1	6.044E+0	1.369E+1
-1.605E-1	6.034E+0	1.371E+1
-1.557E-1	6.034E+0	1.344E+1
-1.573E-1	6.008E+0	1.344E+1
-1.605E-1	6.073E+0	1.365E+1
-1.589E-1	6.001E+0	1.358E+1
-1.541E-1	6.005E+0	1.358E+1
-1.557E-1	6.108E+0	1.352E+1
-1.589E-1	6.011E+0	1.355E+1
-1.573E-1	6.076E+0	1.355E+1
-1.573E-1	6.125E+0	1.342E+1
-1.573E-1	6.069E+0	1.348E+1
-1.589E-1	6.063E+0	1.354E+1
-1.573E-1	6.092E+0	1.355E+1
-1.541E-1	5.998E+0	1.353E+1
-1.573E-1	6.151E+0	1.347E+1
-1.573E-1	6.134E+0	1.362E+1
-1.589E-1	6.040E+0	1.368E+1
-1.573E-1	6.060E+0	1.349E+1
-1.589E-1	6.105E+0	1.347E+1
-1.589E-1	6.186E+0	1.366E+1
-1.622E-1	6.034E+0	1.357E+1
-1.557E-1	6.018E+0	1.355E+1
-1.589E-1	6.076E+0	1.362E+1
-1.573E-1	5.995E+0	1.349E+1
-1.622E-1	6.031E+0	1.348E+1
-1.557E-1	6.063E+0	1.351E+1
-1.573E-1	6.018E+0	1.344E+1
-1.605E-1	6.040E+0	1.361E+1
-1.605E-1	6.092E+0	1.364E+1
-1.557E-1	6.018E+0	1.355E+1
-1.573E-1	5.969E+0	1.356E+1
-1.573E-1	6.001E+0	1.353E+1
-1.589E-1	6.011E+0	1.352E+1
-1.557E-1	6.057E+0	1.354E+1
-1.557E-1	6.021E+0	1.350E+1
-1.573E-1	5.995E+0	1.361E+1
-1.605E-1	6.050E+0	1.351E+1
-1.541E-1	6.063E+0	1.358E+1
-1.557E-1	5.985E+0	1.351E+1
-1.589E-1	6.057E+0	1.354E+1
-1.605E-1	6.131E+0	1.350E+1
-1.557E-1	6.079E+0	1.366E+1
-1.557E-1	6.063E+0	1.346E+1
-1.573E-1	6.057E+0	1.347E+1
-1.589E-1	6.115E+0	1.362E+1
-1.573E-1	6.102E+0	1.346E+1
-1.557E-1	6.138E+0	1.349E+1
-1.605E-1	6.040E+0	1.351E+1
-1.589E-1	6.014E+0	1.359E+1
-1.573E-1	6.027E+0	1.352E+1
-1.557E-1	6.151E+0	1.360E+1
-1.573E-1	6.018E+0	1.346E+1
-1.589E-1	6.040E+0	1.360E+1
-1.557E-1	6.066E+0	1.354E+1
-1.557E-1	6.031E+0	1.368E+1
-1.573E-1	5.985E+0	1.360E+1
-1.573E-1	6.011E+0	1.337E+1
-1.557E-1	6.105E+0	1.351E+1
-1.557E-1	5.979E+0	1.351E+1
-1.605E-1	6.066E+0	1.345E+1
-1.589E-1	6.001E+0	1.360E+1
-1.541E-1	6.092E+0	1.353E+1
-1.557E-1	5.966E+0	1.358E+1
-1.573E-1	6.076E+0	1.354E+1
-1.589E-1	6.021E+0	1.365E+1
-1.541E-1	6.092E+0	1.352E+1
-1.557E-1	6.115E+0	1.348E+1
-1.622E-1	6.125E+0	1.358E+1
-1.573E-1	6.040E+0	1.350E+1
-1.541E-1	6.073E+0	1.347E+1
-1.557E-1	6.066E+0	1.358E+1
-1.589E-1	6.021E+0	1.350E+1
-1.573E-1	6.099E+0	1.352E+1
-1.557E-1	5.988E+0	1.367E+1
-1.541E-1	6.173E+0	1.351E+1
-1.541E-1	6.021E+0	1.352E+1
-1.589E-1	6.044E+0	1.359E+1
-1.557E-1	6.073E+0	1.346E+1
-1.557E-1	6.154E+0	1.364E+1
-1.589E-1	6.219E+0	1.366E+1
-1.605E-1	6.092E+0	1.350E+1
-1.557E-1	6.024E+0	1.356E+1
-1.557E-1	5.972E+0	1.354E+1
-1.573E-1	6.040E+0	1.352E+1
-1.589E-1	6.008E+0	1.349E+1
-1.573E-1	6.121E+0	1.342E+1
-1.573E-1	6.102E+0	1.353E+1
-1.573E-1	6.082E+0	1.351E+1
-1.605E-1	6.105E+0	1.346E+1
-1.573E-1	6.044E+0	1.351E+1
-1.573E-1	6.044E+0	1.343E+1
-1.573E-1	6.037E+0	1.349E+1
-1.573E-1	6.008E+0	1.353E+1
-1.557E-1	6.147E+0	1.349E+1
-1.573E-1	6.144E+0	1.343E+1
-1.605E-1	6.131E+0	1.359E+1
-1.557E-1	6.050E+0	1.355E+1
-1.541E-1	5.972E+0	1.350E+1
-1.573E-1	5.914E+0	1.353E+1
-1.573E-1	6.092E+0	1.363E+1
-1.605E-1	6.037E+0	1.347E+1
-1.524E-1	6.057E+0	1.354E+1
-1.589E-1	6.125E+0	1.354E+1
-1.573E-1	6.047E+0	1.342E+1
-1.573E-1	6.063E+0	1.361E+1
-1.557E-1	6.082E+0	1.359E+1
-1.524E-1	6.047E+0	1.361E+1
-1.573E-1	6.079E+0	1.355E+1
-1.622E-1	6.079E+0	1.360E+1
-1.573E-1	6.108E+0	1.359E+1
-1.573E-1	6.005E+0	1.340E+1
-1.573E-1	6.154E+0	1.361E+1
-1.573E-1	6.112E+0	1.347E+1
-1.541E-1	6.154E+0	1.362E+1
-1.573E-1	6.027E+0	1.365E+1
-1.589E-1	6.060E+0	1.341E+1
-1.589E-1	5.969E+0	1.361E+1
-1.557E-1	6.047E+0	1.352E+1
-1.557E-1	5.985E+0	1.348E+1
-1.589E-1	6.060E+0	1.343E+1
-1.605E-1	6.053E+0	1.346E+1
-1.524E-1	5.979E+0	1.360E+1
-1.573E-1	6.011E+0	1.357E+1
-1.573E-1	6.005E+0	1.352E+1
-1.605E-1	6.034E+0	1.351E+1
-1.573E-1	6.115E+0	1.358E+1
-1.557E-1	5.979E+0	1.363E+1
-1.573E-1	6.050E+0	1.349E+1
-1.589E-1	5.969E+0	1.354E+1
-1.541E-1	5.992E+0	1.359E+1
-1.541E-1	6.001E+0	1.363E+1
-1.573E-1	6.069E+0	1.359E+1
-1.589E-1	6.031E+0	1.360E+1
-1.557E-1	6.034E+0	1.354E+1
-1.573E-1	6.108E+0	1.349E+1
-1.589E-1	5.985E+0	1.348E+1
-1.605E-1	6.024E+0	1.361E+1
-1.557E-1	6.034E+0	1.354E+1
-1.541E-1	6.076E+0	1.351E+1
-1.638E-1	6.105E+0	1.349E+1
-1.573E-1	6.047E+0	1.358E+1
-1.573E-1	6.060E+0	1.354E+1
-1.508E-1	6.082E+0	1.369E+1
-1.589E-1	6.034E+0	1.352E+1
-1.605E-1	5.979E+0	1.354E+1
-1.541E-1	6.086E+0	1.356E+1
-1.557E-1	6.105E+0	1.364E+1
-1.557E-1	6.021E+0	1.366E+1
-1.557E-1	6.131E+0	1.341E+1
-1.573E-1	6.082E+0	1.345E+1
-1.541E-1	6.024E+0	1.345E+1
-1.589E-1	6.018E+0	1.359E+1
-1.622E-1	6.069E+0	1.348E+1
-1.541E-1	6.063E+0	1.355E+1
-1.541E-1	6.047E+0	1.341E+1
-1.589E-1	6.008E+0	1.350E+1
-1.573E-1	6.008E+0	1.345E+1
-1.524E-1	6.086E+0	1.344E+1
-1.557E-1	6.005E+0	1.356E+1
-1.573E-1	6.073E+0	1.364E+1
-1.605E-1	6.057E+0	1.361E+1
-1.524E-1	6.118E+0	1.348E+1
-1.541E-1	6.001E+0	1.364E+1
-1.573E-1	6.112E+0	1.354E+1
-1.573E-1	6.031E+0	1.369E+1
-1.541E-1	6.121E+0	1.354E+1
-1.557E-1	6.050E+0	1.360E+1
-1.589E-1	6.001E+0	1.348E+1
-1.573E-1	6.037E+0	1.355E+1
-1.557E-1	6.027E+0	1.355E+1
-1.541E-1	6.057E+0	1.366E+1
-1.605E-1	6.024E+0	1.355E+1
-1.589E-1	6.066E+0	1.351E+1
-1.573E-1	6.063E+0	1.351E+1
-1.557E-1	5.988E+0	1.353E+1
-1.573E-1	6.167E+0	1.360E+1
-1.605E-1	6.040E+0	1.360E+1
-1.541E-1	5.988E+0	1.350E+1
-1.557E-1	6.073E+0	1.348E+1
-1.589E-1	6.057E+0	1.349E+1
-1.605E-1	5.995E+0	1.353E+1
-1.541E-1	6.089E+0	1.350E+1
-1.557E-1	5.979E+0	1.350E+1
-1.573E-1	6.011E+0	1.362E+1
-1.573E-1	6.073E+0	1.352E+1
-1.573E-1	6.044E+0	1.365E+1
-1.557E-1	6.040E+0	1.349E+1
-1.589E-1	6.105E+0	1.351E+1
-1.573E-1	5.972E+0	1.360E+1
-1.557E-1	6.076E+0	1.350E+1
-1.573E-1	5.975E+0	1.366E+1
-1.557E-1	6.008E+0	1.362E+1
-1.605E-1	6.060E+0	1.375E+1
-1.557E-1	5.969E+0	1.351E+1
-1.557E-1	5.995E+0	1.366E+1
-1.573E-1	6.034E+0	1.352E+1
-1.605E-1	6.076E+0	1.351E+1
-1.573E-1	6.008E+0	1.359E+1
-1.557E-1	6.050E+0	1.345E+1
-1.573E-1	6.138E+0	1.354E+1
-1.605E-1	6.102E+0	1.349E+1
-1.557E-1	5.992E+0	1.349E+1
-1.541E-1	6.018E+0	1.357E+1
-1.605E-1	5.998E+0	1.355E+1
-1.589E-1	6.134E+0	1.360E+1
-1.557E-1	5.975E+0	1.362E+1
-1.573E-1	6.202E+0	1.357E+1
-1.589E-1	6.018E+0	1.364E+1
-1.589E-1	6.014E+0	1.345E+1
-1.541E-1	6.092E+0	1.368E+1
-1.541E-1	6.040E+0	1.348E+1
-1.573E-1	6.095E+0	1.346E+1
-1.573E-1	6.125E+0	1.362E+1
-1.524E-1	6.112E+0	1.357E+1
-1.557E-1	6.047E+0	1.347E+1
-1.573E-1	6.024E+0	1.365E+1
-1.573E-1	6.066E+0	1.356E+1
-1.541E-1	5.975E+0	1.354E+1
-1.541E-1	5.936E+0	1.349E+1
-1.573E-1	6.008E+0	1.360E+1
-1.573E-1	6.118E+0	1.344E+1
-1.541E-1	6.034E+0	1.350E+1
-1.524E-1	6.014E+0	1.367E+1
-1.573E-1	6.021E+0	1.355E+1
-1.573E-1	6.037E+0	1.350E+1
-1.557E-1	6.063E+0	1.356E+1
-1.541E-1	6.031E+0	1.350E+1
-1.557E-1	6.063E+0	1.357E+1
-1.589E-1	6.160E+0	1.349E+1
-1.541E-1	6.066E+0	1.349E+1
-1.573E-1	6.005E+0	1.351E+1
-1.573E-1	5.972E+0	1.357E+1
-1.557E-1	6.095E+0	1.362E+1
-1.557E-1	5.972E+0	1.368E+1
-1.541E-1	6.011E+0	1.366E+1
-1.573E-1	6.024E+0	1.343E+1
-1.605E-1	6.057E+0	1.343E+1
-1.541E-1	5.988E+0	1.353E+1
-1.557E-1	6.121E+0	1.358E+1
-1.573E-1	6.079E+0	1.368E+1
-1.622E-1	6.034E+0	1.369E+1
-1.541E-1	6.047E+0	1.348E+1
-1.541E-1	6.079E+0	1.350E+1
-1.557E-1	6.001E+0	1.355E+1
-1.589E-1	6.034E+0	1.371E+1
-1.524E-1	5.975E+0	1.371E+1
-1.524E-1	6.079E+0	1.355E+1
-1.589E-1	6.008E+0	1.355E+1
-1.557E-1	6.021E+0	1.354E+1
-1.524E-1	6.037E+0	1.351E+1
-1.573E-1	6.027E+0	1.353E+1
-1.589E-1	6.082E+0	1.349E+1
-1.589E-1	5.979E+0	1.359E+1
-1.541E-1	5.988E+0	1.365E+1
-1.541E-1	6.024E+0	1.354E+1
-1.573E-1	6.014E+0	1.354E+1
-1.557E-1	6.034E+0	1.356E+1
-1.557E-1	6.040E+0	1.339E+1
-1.557E-1	6.011E+0	1.360E+1
-1.573E-1	6.053E+0	1.354E+1
-1.557E-1	5.988E+0	1.359E+1
-1.541E-1	6.005E+0	1.350E+1
-1.557E-1	5.959E+0	1.364E+1
-1.573E-1	6.105E+0	1.349E+1
-1.589E-1	6.060E+0	1.362E+1
-1.541E-1	6.027E+0	1.359E+1
-1.541E-1	6.018E+0	1.354E+1
-1.589E-1	6.040E+0	1.359E+1
-1.605E-1	6.095E+0	1.345E+1
-1.541E-1	6.076E+0	1.356E+1
-1.508E-1	6.018E+0	1.365E+1
-1.557E-1	6.105E+0	1.350E+1
-1.589E-1	6.011E+0	1.348E+1
-1.573E-1	6.079E+0	1.352E+1
-1.541E-1	6.095E+0	1.359E+1
-1.605E-1	6.108E+0	1.357E+1
-1.573E-1	5.992E+0	1.358E+1
-1.541E-1	5.940E+0	1.360E+1
-1.524E-1	6.118E+0	1.347E+1
-1.605E-1	6.063E+0	1.356E+1
-1.605E-1	6.089E+0	1.358E+1
-1.524E-1	6.115E+0	1.362E+1
-1.541E-1	6.076E+0	1.343E+1
-1.573E-1	6.001E+0	1.340E+1
-1.573E-1	6.082E+0	1.373E+1
-1.557E-1	6.014E+0	1.343E+1
-1.573E-1	6.125E+0	1.358E+1
-1.589E-1	6.082E+0	1.348E+1
-1.622E-1	6.053E+0	1.357E+1
-1.557E-1	5.936E+0	1.363E+1
-1.557E-1	6.001E+0	1.354E+1
-1.589E-1	5.995E+0	1.351E+1
-1.573E-1	6.073E+0	1.358E+1
-1.573E-1	5.988E+0	1.356E+1
-1.541E-1	6.063E+0	1.362E+1
-1.573E-1	6.057E+0	1.354E+1
-1.605E-1	5.953E+0	1.356E+1
-1.541E-1	5.979E+0	1.356E+1
-1.557E-1	6.024E+0	1.351E+1
-1.573E-1	6.024E+0	1.356E+1
-1.589E-1	6.027E+0	1.354E+1
-1.541E-1	6.053E+0	1.353E+1
-1.541E-1	5.946E+0	1.358E+1
-1.573E-1	6.082E+0	1.354E+1
-1.589E-1	6.144E+0	1.347E+1
-1.524E-1	5.959E+0	1.372E+1
-1.573E-1	6.044E+0	1.345E+1
-1.573E-1	6.134E+0	1.364E+1
-1.589E-1	5.962E+0	1.362E+1
-1.508E-1	6.108E+0	1.360E+1
-1.541E-1	6.089E+0	1.357E+1
-1.573E-1	6.057E+0	1.360E+1
-1.573E-1	5.962E+0	1.335E+1
-1.557E-1	6.034E+0	1.351E+1
-1.524E-1	5.982E+0	1.349E+1
-1.541E-1	6.082E+0	1.354E+1
-1.589E-1	6.131E+0	1.359E+1
-1.524E-1	6.021E+0	1.352E+1
-1.541E-1	6.031E+0	1.340E+1
-1.573E-1	6.044E+0	1.368E+1
-1.573E-1	6.053E+0	1.351E+1
-1.557E-1	6.027E+0	1.354E+1
-1.541E-1	6.073E+0	1.347E+1
-1.557E-1	6.102E+0	1.364E+1
-1.557E-1	6.069E+0	1.351E+1
-1.541E-1	6.053E+0	1.364E+1
-1.573E-1	6.125E+0	1.344E+1
-1.605E-1	6.050E+0	1.365E+1
-1.557E-1	6.021E+0	1.345E+1
-1.557E-1	6.069E+0	1.371E+1
-1.524E-1	6.134E+0	1.341E+1
-1.573E-1	5.962E+0	1.360E+1
-1.605E-1	6.060E+0	1.331E+1
-1.541E-1	6.108E+0	1.360E+1
-1.557E-1	6.057E+0	1.348E+1
-1.589E-1	5.998E+0	1.353E+1
-1.573E-1	6.040E+0	1.358E+1
-1.557E-1	6.069E+0	1.360E+1
-1.541E-1	6.034E+0	1.350E+1
-1.573E-1	6.027E+0	1.358E+1
-1.589E-1	6.050E+0	1.353E+1
-1.524E-1	6.047E+0	1.356E+1
-1.524E-1	6.086E+0	1.351E+1
-1.573E-1	6.066E+0	1.346E+1
-1.589E-1	6.099E+0	1.345E+1
-1.541E-1	6.014E+0	1.361E+1
-1.541E-1	6.089E+0	1.346E+1
-1.573E-1	5.969E+0	1.358E+1
-1.589E-1	5.992E+0	1.349E+1
-1.557E-1	6.076E+0	1.363E+1
-1.557E-1	6.115E+0	1.349E+1
-1.573E-1	5.930E+0	1.335E+1
-1.589E-1	6.112E+0	1.355E+1
-1.541E-1	6.092E+0	1.356E+1
-1.573E-1	6.144E+0	1.365E+1
-1.573E-1	6.193E+0	1.355E+1
-1.589E-1	6.086E+0	1.357E+1
-1.541E-1	6.157E+0	1.342E+1
-1.557E-1	6.066E+0	1.356E+1
-1.573E-1	6.095E+0	1.369E+1
-1.605E-1	6.069E+0	1.359E+1
-1.557E-1	6.031E+0	1.361E+1
-1.541E-1	6.079E+0	1.369E+1
-1.557E-1	6.066E+0	1.354E+1
-1.573E-1	6.005E+0	1.358E+1
-1.541E-1	6.092E+0	1.355E+1
-1.557E-1	6.082E+0	1.352E+1
-1.557E-1	6.115E+0	1.353E+1
-1.573E-1	6.034E+0	1.358E+1
-1.524E-1	6.089E+0	1.341E+1
-1.557E-1	6.125E+0	1.360E+1
-1.573E-1	6.044E+0	1.343E+1
-1.557E-1	6.069E+0	1.375E+1
-1.557E-1	6.050E+0	1.356E+1
-1.557E-1	6.063E+0	1.365E+1
-1.573E-1	6.089E+0	1.363E+1
-1.605E-1	6.115E+0	1.352E+1
-1.557E-1	6.118E+0	1.357E+1
-1.541E-1	6.082E+0	1.367E+1
-1.573E-1	6.018E+0	1.341E+1
-1.589E-1	6.108E+0	1.364E+1
-1.541E-1	5.946E+0	1.372E+1
-1.541E-1	6.092E+0	1.346E+1
-1.573E-1	5.959E+0	1.358E+1
-1.573E-1	6.044E+0	1.377E+1
-1.541E-1	6.044E+0	1.353E+1
-1.557E-1	6.128E+0	1.354E+1
[truncated: 93,939 more rows]
