# Supplementary material for: Improved ANAP incorporation and VCF analysis reveal details of P2X7 current facilitation and a limited conformational interplay between ATP binding and the intracellular ballast domain
Source: eLife. 2023 Jan 4;12:e82479. doi: 10.7554/eLife.82479 (PMC9859053; doi:10.7554/eLife.82479)
Supplement: Figure 5—source data 1. [file elife-82479-fig5-data1.zip › Figure-5_Source-data-1/F11_h26#15.csv]

-1.832E-1	4.451E+0	9.969E+0
-1.784E-1	4.457E+0	9.907E+0
-1.816E-1	4.522E+0	9.858E+0
-1.849E-1	4.525E+0	9.923E+0
-1.849E-1	4.483E+0	9.985E+0
-1.800E-1	4.415E+0	1.001E+1
-1.832E-1	4.490E+0	1.000E+1
-1.832E-1	4.499E+0	9.985E+0
-1.832E-1	4.493E+0	9.975E+0
-1.832E-1	4.503E+0	9.943E+0
-1.816E-1	4.457E+0	9.959E+0
-1.865E-1	4.438E+0	1.002E+1
-1.832E-1	4.490E+0	9.875E+0
-1.800E-1	4.470E+0	9.904E+0
-1.816E-1	4.448E+0	9.858E+0
-1.832E-1	4.444E+0	9.930E+0
-1.865E-1	4.415E+0	9.858E+0
-1.800E-1	4.519E+0	9.962E+0
-1.816E-1	4.405E+0	9.978E+0
-1.849E-1	4.529E+0	9.862E+0
-1.832E-1	4.350E+0	9.845E+0
-1.816E-1	4.483E+0	9.891E+0
-1.800E-1	4.480E+0	9.956E+0
-1.849E-1	4.422E+0	9.988E+0
-1.865E-1	4.483E+0	1.001E+1
-1.816E-1	4.396E+0	9.930E+0
-1.816E-1	4.535E+0	9.991E+0
-1.865E-1	4.480E+0	9.956E+0
-1.849E-1	4.431E+0	9.917E+0
-1.832E-1	4.457E+0	9.923E+0
-1.832E-1	4.431E+0	9.978E+0
-1.865E-1	4.412E+0	9.920E+0
-1.832E-1	4.490E+0	9.868E+0
-1.800E-1	4.444E+0	1.012E+1
-1.832E-1	4.464E+0	1.011E+1
-1.849E-1	4.522E+0	9.985E+0
-1.849E-1	4.493E+0	9.972E+0
-1.832E-1	4.399E+0	9.930E+0
-1.800E-1	4.370E+0	9.982E+0
-1.865E-1	4.486E+0	9.875E+0
-1.865E-1	4.496E+0	9.949E+0
-1.816E-1	4.460E+0	9.995E+0
-1.816E-1	4.480E+0	1.005E+1
-1.865E-1	4.448E+0	9.920E+0
-1.832E-1	4.525E+0	1.004E+1
-1.800E-1	4.460E+0	9.975E+0
-1.832E-1	4.435E+0	1.010E+1
-1.832E-1	4.444E+0	9.871E+0
-1.832E-1	4.483E+0	1.008E+1
-1.768E-1	4.490E+0	9.881E+0
-1.832E-1	4.564E+0	9.865E+0
-1.865E-1	4.477E+0	9.936E+0
-1.849E-1	4.376E+0	9.875E+0
-1.832E-1	4.506E+0	9.784E+0
-1.849E-1	4.441E+0	1.001E+1
-1.849E-1	4.444E+0	1.011E+1
-1.832E-1	4.428E+0	9.917E+0
-1.784E-1	4.571E+0	9.995E+0
-1.816E-1	4.460E+0	1.008E+1
-1.849E-1	4.490E+0	1.004E+1
-1.816E-1	4.470E+0	1.003E+1
-1.816E-1	4.373E+0	1.010E+1
-1.832E-1	4.412E+0	9.949E+0
-1.832E-1	4.412E+0	9.781E+0
-1.832E-1	4.532E+0	1.001E+1
-1.800E-1	4.441E+0	9.959E+0
-1.816E-1	4.422E+0	9.949E+0
-1.865E-1	4.431E+0	9.985E+0
-1.865E-1	4.428E+0	1.002E+1
-1.816E-1	4.438E+0	9.852E+0
-1.768E-1	4.444E+0	1.007E+1
-1.832E-1	4.418E+0	1.001E+1
-1.832E-1	4.512E+0	9.862E+0
-1.816E-1	4.486E+0	1.004E+1
-1.832E-1	4.422E+0	9.920E+0
-1.865E-1	4.467E+0	9.904E+0
-1.832E-1	4.503E+0	9.982E+0
-1.832E-1	4.379E+0	9.832E+0
-1.800E-1	4.402E+0	9.978E+0
-1.865E-1	4.493E+0	9.881E+0
-1.832E-1	4.561E+0	9.995E+0
-1.816E-1	4.519E+0	9.878E+0
-1.816E-1	4.480E+0	9.920E+0
-1.865E-1	4.454E+0	9.982E+0
-1.849E-1	4.535E+0	9.933E+0
-1.800E-1	4.422E+0	9.978E+0
-1.849E-1	4.464E+0	9.901E+0
-1.881E-1	4.512E+0	9.956E+0
-1.832E-1	4.422E+0	9.972E+0
-1.800E-1	4.441E+0	1.007E+1
-1.816E-1	4.574E+0	1.000E+1
-1.865E-1	4.435E+0	9.943E+0
-1.849E-1	4.448E+0	9.975E+0
-1.800E-1	4.457E+0	9.998E+0
-1.832E-1	4.448E+0	1.007E+1
-1.849E-1	4.460E+0	9.871E+0
-1.849E-1	4.483E+0	9.871E+0
-1.816E-1	4.512E+0	1.001E+1
-1.832E-1	4.431E+0	9.904E+0
-1.849E-1	4.477E+0	1.001E+1
-1.832E-1	4.493E+0	1.003E+1
-1.800E-1	4.409E+0	1.000E+1
-1.832E-1	4.473E+0	9.978E+0
-1.865E-1	4.496E+0	1.002E+1
-1.832E-1	4.451E+0	9.914E+0
-1.800E-1	4.428E+0	1.006E+1
-1.800E-1	4.470E+0	9.927E+0
-1.881E-1	4.506E+0	9.927E+0
-1.865E-1	4.490E+0	9.927E+0
-1.784E-1	4.435E+0	9.933E+0
-1.816E-1	4.509E+0	9.978E+0
-1.881E-1	4.490E+0	9.871E+0
-1.832E-1	4.522E+0	9.969E+0
-1.784E-1	4.454E+0	9.839E+0
-1.849E-1	4.477E+0	1.018E+1
-1.816E-1	4.435E+0	9.969E+0
-1.816E-1	4.470E+0	9.904E+0
-1.816E-1	4.493E+0	1.005E+1
-1.832E-1	4.418E+0	9.995E+0
-1.849E-1	4.460E+0	1.000E+1
-1.865E-1	4.519E+0	9.930E+0
-1.800E-1	4.486E+0	9.927E+0
-1.849E-1	4.428E+0	1.006E+1
-1.865E-1	4.483E+0	9.832E+0
-1.865E-1	4.561E+0	9.959E+0
-1.832E-1	4.486E+0	9.891E+0
-1.816E-1	4.483E+0	9.956E+0
-1.849E-1	4.587E+0	1.001E+1
-1.849E-1	4.409E+0	9.920E+0
-1.816E-1	4.483E+0	9.901E+0
-1.816E-1	4.512E+0	9.907E+0
-1.865E-1	4.490E+0	1.009E+1
-1.849E-1	4.425E+0	9.888E+0
-1.800E-1	4.435E+0	9.946E+0
-1.800E-1	4.438E+0	9.991E+0
-1.849E-1	4.464E+0	9.940E+0
-1.832E-1	4.464E+0	1.001E+1
-1.800E-1	4.506E+0	9.985E+0
-1.849E-1	4.435E+0	1.006E+1
-1.881E-1	4.435E+0	9.923E+0
-1.816E-1	4.431E+0	9.943E+0
-1.816E-1	4.435E+0	9.946E+0
-1.832E-1	4.438E+0	9.878E+0
-1.865E-1	4.396E+0	9.949E+0
-1.816E-1	4.503E+0	9.881E+0
-1.816E-1	4.444E+0	9.949E+0
-1.832E-1	4.470E+0	9.865E+0
-1.816E-1	4.486E+0	9.985E+0
-1.865E-1	4.383E+0	9.881E+0
-1.816E-1	4.428E+0	1.004E+1
-1.865E-1	4.506E+0	9.985E+0
-1.849E-1	4.490E+0	1.006E+1
-1.849E-1	4.503E+0	9.904E+0
-1.816E-1	4.399E+0	9.875E+0
-1.832E-1	4.486E+0	9.962E+0
-1.832E-1	4.519E+0	9.969E+0
-1.865E-1	4.392E+0	1.011E+1
-1.816E-1	4.506E+0	1.004E+1
-1.832E-1	4.512E+0	1.002E+1
-1.865E-1	4.470E+0	9.852E+0
-1.832E-1	4.405E+0	9.949E+0
-1.800E-1	4.473E+0	9.991E+0
-1.849E-1	4.535E+0	1.005E+1
-1.849E-1	4.376E+0	1.000E+1
-1.849E-1	4.467E+0	9.952E+0
-1.800E-1	4.464E+0	9.985E+0
-1.832E-1	4.363E+0	9.881E+0
-1.865E-1	4.480E+0	1.006E+1
-1.865E-1	4.435E+0	1.007E+1
-1.800E-1	4.486E+0	1.006E+1
-1.832E-1	4.431E+0	9.969E+0
-1.832E-1	4.512E+0	9.910E+0
-1.832E-1	4.451E+0	1.000E+1
-1.800E-1	4.493E+0	9.949E+0
-1.816E-1	4.464E+0	9.927E+0
-1.849E-1	4.480E+0	9.943E+0
-1.816E-1	4.486E+0	1.000E+1
-1.832E-1	4.422E+0	1.009E+1
-1.849E-1	4.431E+0	9.914E+0
-1.849E-1	4.460E+0	1.007E+1
-1.849E-1	4.402E+0	9.965E+0
-1.832E-1	4.451E+0	9.920E+0
-1.832E-1	4.493E+0	1.004E+1
-1.865E-1	4.516E+0	9.910E+0
-1.832E-1	4.470E+0	9.962E+0
-1.816E-1	4.451E+0	1.002E+1
-1.832E-1	4.422E+0	9.991E+0
-1.865E-1	4.525E+0	9.956E+0
-1.849E-1	4.418E+0	9.917E+0
-1.816E-1	4.542E+0	9.962E+0
-1.800E-1	4.473E+0	9.771E+0
-1.865E-1	4.483E+0	1.010E+1
-1.849E-1	4.441E+0	9.849E+0
-1.784E-1	4.564E+0	9.949E+0
-1.832E-1	4.438E+0	9.959E+0
-1.865E-1	4.516E+0	9.884E+0
-1.832E-1	4.422E+0	9.936E+0
-1.816E-1	4.454E+0	9.819E+0
-1.832E-1	4.396E+0	1.001E+1
-1.865E-1	4.496E+0	9.933E+0
-1.832E-1	4.503E+0	9.943E+0
-1.816E-1	4.451E+0	9.962E+0
-1.849E-1	4.486E+0	9.871E+0
-1.849E-1	4.519E+0	1.008E+1
-1.832E-1	4.402E+0	9.910E+0
-1.816E-1	4.480E+0	1.004E+1
-1.832E-1	4.444E+0	1.006E+1
-1.849E-1	4.473E+0	9.985E+0
-1.849E-1	4.509E+0	9.988E+0
-1.800E-1	4.519E+0	1.005E+1
-1.832E-1	4.499E+0	9.962E+0
-1.865E-1	4.392E+0	9.975E+0
-1.816E-1	4.448E+0	9.972E+0
-1.816E-1	4.386E+0	9.914E+0
-1.832E-1	4.509E+0	9.985E+0
-1.865E-1	4.503E+0	1.000E+1
-1.832E-1	4.464E+0	9.956E+0
-1.800E-1	4.435E+0	1.005E+1
-1.832E-1	4.431E+0	1.000E+1
-1.849E-1	4.457E+0	9.988E+0
-1.832E-1	4.448E+0	9.949E+0
-1.849E-1	4.431E+0	9.998E+0
-1.832E-1	4.435E+0	1.004E+1
-1.865E-1	4.509E+0	9.920E+0
-1.865E-1	4.496E+0	1.005E+1
-1.849E-1	4.425E+0	9.891E+0
-1.816E-1	4.480E+0	9.936E+0
-1.881E-1	4.535E+0	1.004E+1
-1.849E-1	4.509E+0	9.940E+0
-1.832E-1	4.486E+0	1.005E+1
-1.800E-1	4.457E+0	1.012E+1
-1.849E-1	4.438E+0	9.949E+0
-1.816E-1	4.418E+0	1.003E+1
-1.816E-1	4.496E+0	9.865E+0
-1.832E-1	4.409E+0	9.943E+0
-1.849E-1	4.532E+0	1.004E+1
-1.849E-1	4.415E+0	1.012E+1
-1.816E-1	4.522E+0	1.003E+1
-1.849E-1	4.418E+0	9.936E+0
-1.881E-1	4.460E+0	9.985E+0
-1.832E-1	4.467E+0	9.943E+0
-1.784E-1	4.431E+0	9.878E+0
-1.816E-1	4.467E+0	9.920E+0
-1.865E-1	4.467E+0	9.956E+0
-1.849E-1	4.431E+0	1.005E+1
-1.816E-1	4.454E+0	9.946E+0
-1.832E-1	4.415E+0	9.988E+0
-1.865E-1	4.480E+0	9.959E+0
-1.832E-1	4.448E+0	9.901E+0
-1.816E-1	4.493E+0	1.006E+1
-1.816E-1	4.360E+0	9.998E+0
-1.849E-1	4.441E+0	1.003E+1
-1.832E-1	4.441E+0	1.003E+1
-1.816E-1	4.486E+0	9.995E+0
-1.832E-1	4.448E+0	9.988E+0
-1.865E-1	4.522E+0	9.855E+0
-1.832E-1	4.535E+0	9.849E+0
-1.816E-1	4.389E+0	9.969E+0
-1.832E-1	4.519E+0	1.002E+1
-1.832E-1	4.444E+0	9.978E+0
-1.849E-1	4.402E+0	9.952E+0
-1.800E-1	4.438E+0	1.010E+1
-1.816E-1	4.509E+0	1.003E+1
-1.865E-1	4.538E+0	9.875E+0
-1.849E-1	4.435E+0	9.875E+0
-1.832E-1	4.444E+0	9.943E+0
-1.816E-1	4.490E+0	1.000E+1
-1.865E-1	4.457E+0	9.988E+0
-1.849E-1	4.503E+0	9.923E+0
-1.784E-1	4.467E+0	9.959E+0
-1.816E-1	4.454E+0	9.946E+0
-1.849E-1	4.399E+0	9.969E+0
-1.849E-1	4.409E+0	9.991E+0
-1.816E-1	4.470E+0	1.003E+1
-1.832E-1	4.412E+0	1.006E+1
-1.881E-1	4.538E+0	9.959E+0
-1.832E-1	4.470E+0	9.969E+0
-1.800E-1	4.396E+0	1.006E+1
-1.832E-1	4.532E+0	9.975E+0
-1.865E-1	4.512E+0	9.904E+0
-1.849E-1	4.438E+0	1.004E+1
-1.800E-1	4.451E+0	1.002E+1
-1.832E-1	4.412E+0	9.940E+0
-1.865E-1	4.490E+0	9.897E+0
-1.800E-1	4.542E+0	1.005E+1
-1.816E-1	4.454E+0	1.001E+1
-1.816E-1	4.425E+0	9.962E+0
-1.832E-1	4.477E+0	1.002E+1
-1.849E-1	4.435E+0	9.962E+0
-1.816E-1	4.428E+0	9.888E+0
-1.849E-1	4.444E+0	1.007E+1
-1.865E-1	4.431E+0	9.956E+0
-1.865E-1	4.386E+0	9.907E+0
-1.800E-1	4.454E+0	1.003E+1
-1.832E-1	4.490E+0	1.005E+1
-1.849E-1	4.448E+0	9.829E+0
-1.832E-1	4.454E+0	9.943E+0
-1.832E-1	4.441E+0	1.001E+1
-1.849E-1	4.370E+0	9.969E+0
-1.881E-1	4.418E+0	9.956E+0
-1.849E-1	4.457E+0	9.965E+0
-1.800E-1	4.444E+0	9.936E+0
-1.865E-1	4.444E+0	9.878E+0
-1.865E-1	4.470E+0	1.010E+1
-1.849E-1	4.519E+0	9.940E+0
-1.784E-1	4.428E+0	9.975E+0
-1.832E-1	4.448E+0	9.982E+0
-1.865E-1	4.467E+0	9.998E+0
-1.849E-1	4.448E+0	9.975E+0
-1.816E-1	4.422E+0	9.940E+0
-1.865E-1	4.386E+0	9.836E+0
-1.832E-1	4.545E+0	9.907E+0
-1.849E-1	4.386E+0	1.011E+1
-1.816E-1	4.435E+0	9.917E+0
-1.832E-1	4.522E+0	9.940E+0
-1.849E-1	4.415E+0	9.927E+0
-1.832E-1	4.418E+0	9.962E+0
-1.800E-1	4.486E+0	9.914E+0
-1.849E-1	4.457E+0	9.949E+0
-1.865E-1	4.438E+0	1.004E+1
-1.832E-1	4.451E+0	9.982E+0
-1.816E-1	4.538E+0	1.005E+1
-1.832E-1	4.451E+0	9.940E+0
-1.881E-1	4.405E+0	9.975E+0
-1.865E-1	4.451E+0	1.007E+1
-1.849E-1	4.506E+0	1.006E+1
-1.832E-1	4.493E+0	9.969E+0
-1.865E-1	4.415E+0	9.949E+0
-1.865E-1	4.460E+0	9.972E+0
-1.800E-1	4.480E+0	9.985E+0
-1.832E-1	4.350E+0	9.875E+0
-1.865E-1	4.454E+0	1.005E+1
-1.849E-1	4.519E+0	9.881E+0
-1.832E-1	4.454E+0	9.946E+0
-1.849E-1	4.444E+0	9.917E+0
-1.849E-1	4.483E+0	9.978E+0
-1.865E-1	4.486E+0	9.920E+0
-1.800E-1	4.457E+0	9.816E+0
-1.849E-1	4.444E+0	9.969E+0
-1.849E-1	4.444E+0	9.995E+0
-1.816E-1	4.444E+0	9.962E+0
-1.816E-1	4.383E+0	1.002E+1
-1.849E-1	4.493E+0	9.904E+0
-1.881E-1	4.441E+0	9.927E+0
-1.832E-1	4.399E+0	9.920E+0
-1.816E-1	4.486E+0	9.988E+0
-1.832E-1	4.509E+0	1.002E+1
-1.849E-1	4.548E+0	1.000E+1
-1.849E-1	4.516E+0	1.000E+1
-1.816E-1	4.467E+0	9.904E+0
-1.832E-1	4.448E+0	1.008E+1
-1.881E-1	4.457E+0	1.002E+1
-1.832E-1	4.428E+0	1.001E+1
-1.784E-1	4.399E+0	9.969E+0
-1.800E-1	4.425E+0	9.920E+0
-1.832E-1	4.422E+0	9.959E+0
-1.816E-1	4.506E+0	9.943E+0
-1.849E-1	4.477E+0	9.943E+0
-1.816E-1	4.464E+0	1.008E+1
-1.849E-1	4.480E+0	9.991E+0
-1.865E-1	4.564E+0	1.004E+1
-1.816E-1	4.460E+0	9.933E+0
-1.816E-1	4.486E+0	9.933E+0
-1.865E-1	4.409E+0	9.943E+0
-1.832E-1	4.532E+0	9.910E+0
-1.816E-1	4.431E+0	9.891E+0
-1.816E-1	4.480E+0	9.965E+0
-1.865E-1	4.438E+0	9.891E+0
-1.832E-1	4.470E+0	9.956E+0
-1.816E-1	4.438E+0	1.010E+1
-1.832E-1	4.373E+0	9.959E+0
-1.865E-1	4.490E+0	9.972E+0
-1.832E-1	4.519E+0	9.988E+0
-1.816E-1	4.486E+0	9.949E+0
-1.849E-1	4.441E+0	9.855E+0
-1.832E-1	4.418E+0	9.940E+0
-1.800E-1	4.473E+0	9.920E+0
-1.816E-1	4.473E+0	9.975E+0
-1.849E-1	4.405E+0	1.001E+1
-1.849E-1	4.496E+0	9.940E+0
-1.832E-1	4.435E+0	9.952E+0
-1.832E-1	4.480E+0	1.002E+1
-1.849E-1	4.444E+0	9.855E+0
-1.865E-1	4.584E+0	9.920E+0
-1.816E-1	4.542E+0	9.940E+0
-1.800E-1	4.483E+0	9.927E+0
-1.832E-1	4.402E+0	9.962E+0
-1.897E-1	4.464E+0	9.897E+0
-1.849E-1	4.542E+0	9.969E+0
-1.816E-1	4.509E+0	9.823E+0
-1.832E-1	4.464E+0	1.004E+1
-1.832E-1	4.525E+0	9.936E+0
-1.832E-1	4.435E+0	1.005E+1
-1.800E-1	4.496E+0	9.959E+0
-1.832E-1	4.415E+0	9.995E+0
-1.832E-1	4.503E+0	1.003E+1
-1.832E-1	4.512E+0	9.949E+0
-1.832E-1	4.532E+0	9.910E+0
-1.800E-1	4.402E+0	9.826E+0
-1.832E-1	4.571E+0	9.855E+0
-1.832E-1	4.441E+0	9.952E+0
-1.816E-1	4.503E+0	9.904E+0
-1.832E-1	4.470E+0	9.998E+0
-1.865E-1	4.454E+0	1.000E+1
-1.816E-1	4.499E+0	9.952E+0
-1.816E-1	4.409E+0	9.917E+0
-1.849E-1	4.464E+0	9.855E+0
-1.865E-1	4.506E+0	9.949E+0
-1.849E-1	4.464E+0	1.001E+1
-1.816E-1	4.496E+0	9.904E+0
-1.832E-1	4.441E+0	9.985E+0
-1.865E-1	4.425E+0	1.000E+1
-1.816E-1	4.477E+0	1.004E+1
-1.832E-1	4.464E+0	1.004E+1
-1.849E-1	4.363E+0	1.001E+1
-1.832E-1	4.486E+0	9.991E+0
-1.832E-1	4.499E+0	9.930E+0
-1.832E-1	4.499E+0	9.998E+0
-1.832E-1	4.470E+0	9.930E+0
-1.865E-1	4.512E+0	1.010E+1
-1.832E-1	4.516E+0	1.002E+1
-1.800E-1	4.460E+0	9.991E+0
-1.816E-1	4.512E+0	9.923E+0
-1.849E-1	4.438E+0	9.952E+0
-1.832E-1	4.457E+0	9.962E+0
-1.800E-1	4.396E+0	9.965E+0
-1.849E-1	4.457E+0	9.868E+0
-1.849E-1	4.441E+0	9.917E+0
-1.816E-1	4.499E+0	1.001E+1
-1.784E-1	4.448E+0	9.943E+0
-1.832E-1	4.392E+0	9.969E+0
-1.865E-1	4.448E+0	1.000E+1
-1.800E-1	4.483E+0	9.956E+0
-1.832E-1	4.460E+0	1.002E+1
-1.816E-1	4.392E+0	9.910E+0
-1.832E-1	4.392E+0	9.988E+0
-1.832E-1	4.438E+0	9.949E+0
-1.816E-1	4.438E+0	1.001E+1
-1.816E-1	4.506E+0	1.003E+1
-1.832E-1	4.480E+0	9.901E+0
-1.849E-1	4.431E+0	9.998E+0
-1.832E-1	4.460E+0	9.956E+0
-1.849E-1	4.389E+0	1.000E+1
-1.865E-1	4.490E+0	9.936E+0
-1.832E-1	4.480E+0	1.010E+1
-1.800E-1	4.519E+0	1.000E+1
-1.832E-1	4.418E+0	1.008E+1
-1.832E-1	4.431E+0	9.904E+0
-1.832E-1	4.506E+0	1.010E+1
-1.816E-1	4.422E+0	1.004E+1
-1.832E-1	4.464E+0	9.949E+0
-1.832E-1	4.545E+0	9.826E+0
-1.832E-1	4.454E+0	1.002E+1
-1.800E-1	4.454E+0	1.000E+1
-1.816E-1	4.457E+0	9.975E+0
-1.865E-1	4.438E+0	1.008E+1
-1.832E-1	4.360E+0	9.894E+0
-1.816E-1	4.422E+0	9.897E+0
-1.816E-1	4.516E+0	9.975E+0
-1.865E-1	4.503E+0	9.930E+0
-1.849E-1	4.435E+0	9.923E+0
-1.800E-1	4.480E+0	9.897E+0
-1.816E-1	4.477E+0	1.001E+1
-1.832E-1	4.435E+0	9.940E+0
-1.816E-1	4.457E+0	1.001E+1
-1.816E-1	4.529E+0	9.910E+0
-1.865E-1	4.460E+0	9.881E+0
-1.865E-1	4.464E+0	9.982E+0
-1.832E-1	4.464E+0	9.930E+0
-1.832E-1	4.486E+0	1.012E+1
-1.832E-1	4.392E+0	1.004E+1
-1.849E-1	4.480E+0	9.920E+0
-1.849E-1	4.425E+0	1.001E+1
-1.865E-1	4.467E+0	9.972E+0
-1.849E-1	4.418E+0	9.917E+0
-1.832E-1	4.477E+0	9.839E+0
-1.849E-1	4.415E+0	1.001E+1
-1.816E-1	4.467E+0	1.002E+1
-1.832E-1	4.542E+0	9.982E+0
-1.881E-1	4.418E+0	1.007E+1
-1.832E-1	4.503E+0	9.881E+0
-1.784E-1	4.486E+0	9.930E+0
-1.849E-1	4.483E+0	9.946E+0
-1.832E-1	4.454E+0	9.901E+0
-1.849E-1	4.435E+0	9.927E+0
-1.800E-1	4.460E+0	1.010E+1
-1.849E-1	4.470E+0	9.959E+0
-1.849E-1	4.506E+0	9.969E+0
-1.849E-1	4.499E+0	1.011E+1
-1.800E-1	4.431E+0	1.002E+1
-1.832E-1	4.441E+0	9.982E+0
-1.849E-1	4.405E+0	9.836E+0
-1.832E-1	4.460E+0	1.000E+1
-1.784E-1	4.493E+0	9.865E+0
-1.816E-1	4.444E+0	9.871E+0
-1.881E-1	4.448E+0	9.875E+0
-1.816E-1	4.412E+0	9.917E+0
-1.800E-1	4.438E+0	1.005E+1
-1.832E-1	4.402E+0	9.988E+0
-1.849E-1	4.386E+0	9.832E+0
-1.832E-1	4.470E+0	9.975E+0
-1.832E-1	4.499E+0	9.991E+0
-1.816E-1	4.438E+0	9.897E+0
-1.865E-1	4.480E+0	9.897E+0
-1.865E-1	4.486E+0	1.004E+1
-1.849E-1	4.357E+0	1.002E+1
-1.832E-1	4.425E+0	9.972E+0
-1.865E-1	4.386E+0	9.875E+0
-1.832E-1	4.422E+0	9.978E+0
-1.816E-1	4.538E+0	1.001E+1
-1.849E-1	4.418E+0	1.003E+1
-1.865E-1	4.490E+0	1.000E+1
-1.832E-1	4.525E+0	9.868E+0
-1.849E-1	4.409E+0	9.949E+0
-1.800E-1	4.425E+0	9.991E+0
-1.865E-1	4.477E+0	9.927E+0
-1.832E-1	4.506E+0	9.940E+0
-1.800E-1	4.470E+0	9.962E+0
-1.832E-1	4.460E+0	9.982E+0
-1.832E-1	4.522E+0	9.998E+0
-1.849E-1	4.457E+0	9.917E+0
-1.849E-1	4.438E+0	9.985E+0
-1.816E-1	4.480E+0	1.001E+1
-1.849E-1	4.428E+0	9.998E+0
-1.849E-1	4.435E+0	9.923E+0
-1.816E-1	4.473E+0	9.810E+0
-1.832E-1	4.412E+0	9.888E+0
-1.849E-1	4.428E+0	1.003E+1
-1.849E-1	4.435E+0	9.849E+0
-1.849E-1	4.496E+0	9.982E+0
-1.832E-1	4.490E+0	9.891E+0
-1.881E-1	4.431E+0	9.868E+0
-1.832E-1	4.460E+0	9.956E+0
-1.816E-1	4.431E+0	9.969E+0
-1.849E-1	4.464E+0	9.930E+0
-1.865E-1	4.464E+0	9.969E+0
-1.816E-1	4.454E+0	9.940E+0
-1.832E-1	4.457E+0	9.975E+0
-1.816E-1	4.477E+0	9.985E+0
-1.865E-1	4.441E+0	1.007E+1
-1.816E-1	4.418E+0	9.978E+0
-1.800E-1	4.477E+0	9.995E+0
-1.816E-1	4.448E+0	9.998E+0
-1.881E-1	4.389E+0	9.865E+0
-1.800E-1	4.499E+0	9.768E+0
-1.832E-1	4.425E+0	9.910E+0
-1.849E-1	4.438E+0	1.002E+1
-1.865E-1	4.428E+0	9.894E+0
-1.865E-1	4.451E+0	9.998E+0
-1.800E-1	4.568E+0	1.007E+1
-1.816E-1	4.509E+0	9.972E+0
-1.849E-1	4.499E+0	9.897E+0
-1.832E-1	4.483E+0	1.005E+1
-1.784E-1	4.422E+0	9.988E+0
-1.816E-1	4.428E+0	9.972E+0
-1.881E-1	4.506E+0	9.988E+0
-1.816E-1	4.379E+0	1.000E+1
-1.865E-1	4.503E+0	9.988E+0
-1.816E-1	4.409E+0	1.006E+1
-1.849E-1	4.499E+0	1.005E+1
-1.849E-1	4.383E+0	9.933E+0
-1.816E-1	4.483E+0	9.878E+0
-1.832E-1	4.503E+0	9.965E+0
-1.865E-1	4.516E+0	1.015E+1
-1.832E-1	4.538E+0	1.010E+1
-1.832E-1	4.519E+0	9.842E+0
-1.849E-1	4.467E+0	1.008E+1
-1.881E-1	4.477E+0	9.982E+0
-1.865E-1	4.444E+0	9.988E+0
-1.832E-1	4.422E+0	9.914E+0
-1.849E-1	4.448E+0	1.000E+1
-1.881E-1	4.529E+0	9.985E+0
-1.849E-1	4.460E+0	9.975E+0
-1.816E-1	4.431E+0	1.002E+1
-1.816E-1	4.568E+0	9.875E+0
-1.865E-1	4.418E+0	1.008E+1
-1.849E-1	4.454E+0	9.910E+0
-1.800E-1	4.477E+0	1.002E+1
-1.832E-1	4.405E+0	9.927E+0
-1.865E-1	4.454E+0	1.001E+1
-1.849E-1	4.441E+0	1.004E+1
-1.784E-1	4.577E+0	1.016E+1
-1.849E-1	4.555E+0	1.003E+1
-1.832E-1	4.486E+0	9.998E+0
-1.832E-1	4.444E+0	9.995E+0
-1.800E-1	4.480E+0	9.930E+0
-1.832E-1	4.558E+0	1.001E+1
-1.897E-1	4.493E+0	9.982E+0
-1.849E-1	4.464E+0	9.940E+0
-1.800E-1	4.512E+0	9.946E+0
-1.816E-1	4.503E+0	9.849E+0
-1.832E-1	4.480E+0	9.949E+0
-1.849E-1	4.535E+0	9.807E+0
-1.800E-1	4.470E+0	9.920E+0
-1.849E-1	4.493E+0	9.965E+0
-1.832E-1	4.486E+0	9.998E+0
-1.849E-1	4.499E+0	1.001E+1
-1.832E-1	4.493E+0	1.005E+1
-1.816E-1	4.425E+0	9.894E+0
-1.849E-1	4.538E+0	9.927E+0
-1.832E-1	4.464E+0	9.897E+0
-1.800E-1	4.454E+0	9.875E+0
-1.832E-1	4.486E+0	9.881E+0
-1.881E-1	4.473E+0	1.005E+1
-1.832E-1	4.522E+0	9.965E+0
-1.816E-1	4.467E+0	9.962E+0
-1.849E-1	4.448E+0	9.910E+0
-1.849E-1	4.431E+0	9.910E+0
-1.865E-1	4.558E+0	9.881E+0
-1.849E-1	4.337E+0	9.991E+0
-1.832E-1	4.477E+0	1.000E+1
-1.832E-1	4.483E+0	9.891E+0
-1.832E-1	4.496E+0	1.004E+1
-1.832E-1	4.493E+0	1.007E+1
-1.849E-1	4.542E+0	9.852E+0
-1.865E-1	4.428E+0	9.930E+0
-1.849E-1	4.516E+0	9.845E+0
-1.800E-1	4.493E+0	1.003E+1
-1.849E-1	4.422E+0	9.927E+0
-1.849E-1	4.480E+0	9.949E+0
-1.832E-1	4.473E+0	9.965E+0
-1.832E-1	4.571E+0	1.004E+1
-1.849E-1	4.444E+0	9.888E+0
-1.832E-1	4.409E+0	9.914E+0
-1.832E-1	4.564E+0	9.985E+0
-1.816E-1	4.561E+0	9.975E+0
-1.816E-1	4.396E+0	9.875E+0
-1.865E-1	4.435E+0	1.001E+1
-1.800E-1	4.444E+0	1.004E+1
-1.816E-1	4.415E+0	1.003E+1
-1.800E-1	4.392E+0	9.888E+0
-1.849E-1	4.464E+0	1.007E+1
-1.865E-1	4.490E+0	1.010E+1
-1.832E-1	4.415E+0	9.933E+0
-1.816E-1	4.428E+0	9.995E+0
-1.849E-1	4.457E+0	9.862E+0
-1.832E-1	4.454E+0	9.933E+0
-1.800E-1	4.503E+0	9.962E+0
-1.849E-1	4.509E+0	9.868E+0
-1.881E-1	4.441E+0	9.975E+0
-1.816E-1	4.496E+0	1.003E+1
-1.816E-1	4.441E+0	9.998E+0
-1.865E-1	4.483E+0	1.003E+1
-1.849E-1	4.477E+0	9.978E+0
-1.849E-1	4.477E+0	9.920E+0
-1.816E-1	4.470E+0	9.943E+0
-1.832E-1	4.435E+0	9.972E+0
-1.832E-1	4.460E+0	9.888E+0
-1.849E-1	4.490E+0	9.904E+0
-1.816E-1	4.499E+0	1.004E+1
-1.816E-1	4.438E+0	1.007E+1
-1.849E-1	4.512E+0	9.988E+0
-1.816E-1	4.409E+0	9.842E+0
-1.816E-1	4.454E+0	1.005E+1
-1.800E-1	4.509E+0	9.878E+0
-1.849E-1	4.519E+0	9.982E+0
-1.849E-1	4.486E+0	9.946E+0
-1.800E-1	4.483E+0	9.858E+0
-1.832E-1	4.477E+0	1.005E+1
-1.849E-1	4.418E+0	9.936E+0
-1.832E-1	4.545E+0	9.975E+0
-1.816E-1	4.451E+0	1.000E+1
-1.832E-1	4.415E+0	9.940E+0
-1.881E-1	4.548E+0	9.927E+0
-1.832E-1	4.486E+0	9.952E+0
-1.832E-1	4.451E+0	9.965E+0
-1.849E-1	4.451E+0	1.005E+1
-1.865E-1	4.438E+0	9.871E+0
-1.832E-1	4.467E+0	1.001E+1
-1.816E-1	4.483E+0	9.940E+0
-1.865E-1	4.483E+0	9.956E+0
-1.881E-1	4.418E+0	9.904E+0
-1.800E-1	4.451E+0	9.907E+0
-1.816E-1	4.499E+0	9.920E+0
-1.832E-1	4.499E+0	9.985E+0
-1.832E-1	4.490E+0	9.995E+0
-1.865E-1	4.486E+0	1.005E+1
-1.832E-1	4.379E+0	1.004E+1
-1.832E-1	4.506E+0	9.943E+0
-1.849E-1	4.477E+0	1.001E+1
-1.849E-1	4.529E+0	9.985E+0
-1.832E-1	4.493E+0	9.940E+0
-1.881E-1	4.376E+0	9.972E+0
-1.849E-1	4.379E+0	1.006E+1
-1.816E-1	4.477E+0	9.888E+0
-1.800E-1	4.457E+0	9.901E+0
-1.832E-1	4.457E+0	1.005E+1
-1.849E-1	4.490E+0	9.946E+0
-1.832E-1	4.516E+0	1.004E+1
-1.832E-1	4.448E+0	1.011E+1
-1.832E-1	4.512E+0	1.006E+1
-1.865E-1	4.480E+0	9.881E+0
-1.800E-1	4.496E+0	9.949E+0
-1.816E-1	4.532E+0	1.001E+1
-1.800E-1	4.431E+0	9.982E+0
-1.881E-1	4.519E+0	1.009E+1
-1.849E-1	4.412E+0	9.949E+0
-1.800E-1	4.460E+0	9.998E+0
-1.832E-1	4.451E+0	9.952E+0
-1.865E-1	4.496E+0	9.871E+0
-1.832E-1	4.496E+0	1.005E+1
-1.816E-1	4.392E+0	9.985E+0
-1.784E-1	4.480E+0	1.009E+1
-1.865E-1	4.376E+0	9.978E+0
-1.832E-1	4.525E+0	9.991E+0
-1.816E-1	4.454E+0	9.952E+0
-1.832E-1	4.496E+0	1.004E+1
-1.881E-1	4.425E+0	9.991E+0
-1.849E-1	4.431E+0	9.891E+0
-1.816E-1	4.483E+0	9.991E+0
-1.849E-1	4.493E+0	9.904E+0
-1.881E-1	4.525E+0	1.005E+1
-1.800E-1	4.435E+0	1.007E+1
-1.816E-1	4.425E+0	1.001E+1
-1.832E-1	4.399E+0	9.991E+0
-1.865E-1	4.493E+0	9.969E+0
-1.849E-1	4.454E+0	1.002E+1
-1.816E-1	4.486E+0	9.991E+0
-1.832E-1	4.529E+0	9.949E+0
-1.881E-1	4.473E+0	1.000E+1
-1.832E-1	4.503E+0	1.016E+1
-1.832E-1	4.477E+0	1.010E+1
-1.849E-1	4.448E+0	9.881E+0
-1.865E-1	4.454E+0	1.002E+1
-1.832E-1	4.431E+0	1.006E+1
-1.832E-1	4.467E+0	9.949E+0
-1.832E-1	4.451E+0	1.003E+1
-1.865E-1	4.402E+0	9.940E+0
-1.832E-1	4.389E+0	9.982E+0
-1.800E-1	4.467E+0	9.995E+0
-1.816E-1	4.444E+0	9.962E+0
-1.865E-1	4.467E+0	9.949E+0
-1.849E-1	4.422E+0	9.940E+0
-1.816E-1	4.473E+0	1.010E+1
-1.849E-1	4.386E+0	1.008E+1
-1.849E-1	4.503E+0	1.006E+1
-1.832E-1	4.383E+0	9.965E+0
-1.816E-1	4.464E+0	1.003E+1
-1.816E-1	4.483E+0	9.985E+0
-1.849E-1	4.480E+0	1.003E+1
-1.832E-1	4.448E+0	1.003E+1
-1.784E-1	4.467E+0	9.884E+0
-1.849E-1	4.431E+0	1.002E+1
-1.881E-1	4.496E+0	9.933E+0
-1.816E-1	4.389E+0	9.930E+0
-1.800E-1	4.548E+0	9.907E+0
-1.865E-1	4.331E+0	9.998E+0
-1.832E-1	4.444E+0	9.972E+0
-1.816E-1	4.467E+0	9.933E+0
-1.816E-1	4.509E+0	9.959E+0
-1.816E-1	4.467E+0	9.972E+0
-1.865E-1	4.467E+0	1.004E+1
-1.832E-1	4.422E+0	9.969E+0
-1.816E-1	4.402E+0	9.865E+0
-1.849E-1	4.386E+0	9.972E+0
-1.832E-1	4.548E+0	9.923E+0
-1.816E-1	4.473E+0	9.914E+0
-1.800E-1	4.435E+0	1.009E+1
-1.832E-1	4.499E+0	9.952E+0
-1.865E-1	4.551E+0	9.923E+0
-1.816E-1	4.574E+0	9.962E+0
-1.832E-1	4.392E+0	1.010E+1
-1.832E-1	4.457E+0	9.933E+0
-1.832E-1	4.460E+0	9.855E+0
-1.832E-1	4.493E+0	9.975E+0
-1.816E-1	4.454E+0	9.943E+0
-1.849E-1	4.493E+0	9.972E+0
-1.865E-1	4.529E+0	9.855E+0
-1.849E-1	4.405E+0	1.006E+1
-1.849E-1	4.425E+0	1.006E+1
-1.849E-1	4.477E+0	1.003E+1
-1.832E-1	4.422E+0	1.004E+1
-1.849E-1	4.574E+0	1.002E+1
-1.832E-1	4.467E+0	9.952E+0
-1.832E-1	4.405E+0	9.917E+0
-1.849E-1	4.460E+0	1.004E+1
-1.816E-1	4.409E+0	9.962E+0
-1.816E-1	4.441E+0	9.917E+0
-1.816E-1	4.558E+0	9.891E+0
-1.865E-1	4.503E+0	9.988E+0
-1.816E-1	4.457E+0	9.923E+0
-1.800E-1	4.405E+0	9.933E+0
-1.832E-1	4.496E+0	9.914E+0
-1.849E-1	4.499E+0	9.969E+0
-1.816E-1	4.448E+0	1.006E+1
-1.816E-1	4.438E+0	1.005E+1
-1.832E-1	4.506E+0	9.930E+0
-1.849E-1	4.457E+0	1.006E+1
-1.832E-1	4.454E+0	1.009E+1
-1.816E-1	4.467E+0	9.923E+0
-1.865E-1	4.464E+0	1.003E+1
-1.816E-1	4.435E+0	9.940E+0
-1.832E-1	4.483E+0	9.927E+0
-1.832E-1	4.399E+0	1.008E+1
-1.849E-1	4.467E+0	1.006E+1
-1.865E-1	4.422E+0	9.962E+0
-1.816E-1	4.444E+0	9.998E+0
-1.816E-1	4.454E+0	9.946E+0
-1.832E-1	4.431E+0	1.004E+1
-1.849E-1	4.561E+0	9.972E+0
-1.832E-1	4.415E+0	9.991E+0
-1.816E-1	4.477E+0	9.936E+0
-1.849E-1	4.412E+0	9.946E+0
-1.816E-1	4.422E+0	9.982E+0
-1.816E-1	4.516E+0	1.010E+1
-1.849E-1	4.435E+0	9.969E+0
-1.816E-1	4.503E+0	1.002E+1
-1.849E-1	4.422E+0	9.836E+0
-1.816E-1	4.477E+0	9.897E+0
-1.816E-1	4.428E+0	9.952E+0
-1.849E-1	4.503E+0	9.914E+0
-1.849E-1	4.383E+0	1.004E+1
-1.816E-1	4.460E+0	1.000E+1
-1.816E-1	4.506E+0	1.006E+1
-1.849E-1	4.425E+0	9.949E+0
-1.832E-1	4.438E+0	9.894E+0
-1.816E-1	4.480E+0	1.005E+1
-1.816E-1	4.454E+0	9.917E+0
-1.832E-1	4.337E+0	1.011E+1
-1.849E-1	4.490E+0	9.816E+0
-1.832E-1	4.496E+0	1.007E+1
-1.832E-1	4.483E+0	9.998E+0
-1.816E-1	4.389E+0	9.943E+0
-1.865E-1	4.464E+0	9.972E+0
-1.849E-1	4.402E+0	9.923E+0
-1.800E-1	4.451E+0	1.000E+1
-1.849E-1	4.490E+0	9.956E+0
-1.865E-1	4.512E+0	9.904E+0
-1.832E-1	4.409E+0	9.875E+0
-1.832E-1	4.516E+0	9.881E+0
-1.832E-1	4.532E+0	9.962E+0
-1.865E-1	4.418E+0	9.995E+0
-1.816E-1	4.483E+0	1.001E+1
-1.800E-1	4.425E+0	1.003E+1
-1.849E-1	4.383E+0	1.003E+1
-1.897E-1	4.470E+0	9.969E+0
-1.832E-1	4.464E+0	9.940E+0
-1.832E-1	4.457E+0	1.009E+1
-1.849E-1	4.529E+0	9.946E+0
-1.865E-1	4.418E+0	9.917E+0
-1.800E-1	4.460E+0	9.956E+0
-1.784E-1	4.415E+0	9.995E+0
-1.832E-1	4.464E+0	9.965E+0
-1.832E-1	4.460E+0	9.936E+0
-1.816E-1	4.448E+0	1.006E+1
-1.800E-1	4.490E+0	9.855E+0
-1.849E-1	4.392E+0	1.000E+1
-1.849E-1	4.457E+0	9.901E+0
-1.816E-1	4.428E+0	9.978E+0
-1.816E-1	4.425E+0	9.920E+0
-1.832E-1	4.412E+0	1.005E+1
-1.849E-1	4.480E+0	1.005E+1
-1.832E-1	4.383E+0	1.002E+1
-1.849E-1	4.464E+0	9.978E+0
-1.832E-1	4.506E+0	9.923E+0
-1.832E-1	4.480E+0	1.003E+1
-1.832E-1	4.438E+0	9.985E+0
-1.816E-1	4.493E+0	9.852E+0
-1.832E-1	4.425E+0	9.901E+0
-1.849E-1	4.448E+0	1.000E+1
-1.832E-1	4.503E+0	1.010E+1
-1.816E-1	4.477E+0	1.000E+1
-1.832E-1	4.438E+0	9.982E+0
-1.865E-1	4.480E+0	9.975E+0
-1.832E-1	4.425E+0	9.894E+0
-1.816E-1	4.444E+0	9.901E+0
-1.865E-1	4.428E+0	9.884E+0
-1.881E-1	4.525E+0	9.940E+0
-1.832E-1	4.483E+0	9.946E+0
-1.816E-1	4.460E+0	1.004E+1
-1.832E-1	4.438E+0	1.003E+1
-1.849E-1	4.422E+0	9.978E+0
-1.816E-1	4.551E+0	1.004E+1
-1.832E-1	4.493E+0	9.969E+0
-1.849E-1	4.509E+0	9.995E+0
-1.849E-1	4.438E+0	1.002E+1
-1.800E-1	4.412E+0	1.001E+1
-1.800E-1	4.435E+0	9.991E+0
-1.832E-1	4.435E+0	1.011E+1
-1.832E-1	4.535E+0	9.920E+0
-1.832E-1	4.483E+0	9.952E+0
-1.800E-1	4.542E+0	9.930E+0
-1.865E-1	4.412E+0	9.930E+0
-1.849E-1	4.512E+0	1.000E+1
-1.849E-1	4.431E+0	9.978E+0
-1.816E-1	4.506E+0	9.946E+0
-1.832E-1	4.483E+0	9.988E+0
-1.865E-1	4.477E+0	1.010E+1
-1.832E-1	4.457E+0	1.005E+1
-1.832E-1	4.529E+0	1.004E+1
-1.832E-1	4.493E+0	9.930E+0
-1.849E-1	4.444E+0	9.978E+0
-1.816E-1	4.499E+0	9.991E+0
-1.816E-1	4.532E+0	1.006E+1
-1.832E-1	4.490E+0	9.910E+0
-1.865E-1	4.506E+0	9.978E+0
-1.849E-1	4.477E+0	1.003E+1
-1.816E-1	4.418E+0	9.969E+0
-1.849E-1	4.402E+0	9.998E+0
-1.832E-1	4.444E+0	1.001E+1
-1.816E-1	4.418E+0	9.985E+0
-1.816E-1	4.425E+0	9.933E+0
-1.865E-1	4.490E+0	9.959E+0
-1.832E-1	4.473E+0	9.943E+0
-1.832E-1	4.509E+0	1.002E+1
-1.816E-1	4.499E+0	9.975E+0
-1.832E-1	4.480E+0	9.969E+0
-1.881E-1	4.512E+0	1.005E+1
-1.832E-1	4.422E+0	1.003E+1
-1.800E-1	4.509E+0	9.985E+0
-1.816E-1	4.467E+0	1.003E+1
-1.849E-1	4.486E+0	9.868E+0
-1.800E-1	4.454E+0	1.004E+1
-1.816E-1	4.464E+0	9.891E+0
-1.832E-1	4.499E+0	9.956E+0
-1.865E-1	4.405E+0	1.004E+1
-1.816E-1	4.402E+0	9.949E+0
-1.816E-1	4.435E+0	9.969E+0
-1.816E-1	4.642E+0	1.003E+1
-1.849E-1	4.490E+0	1.003E+1
-1.832E-1	4.509E+0	1.006E+1
-1.816E-1	4.496E+0	1.004E+1
-1.849E-1	4.486E+0	9.933E+0
-1.832E-1	4.496E+0	9.991E+0
-1.832E-1	4.470E+0	9.901E+0
-1.832E-1	4.477E+0	9.956E+0
-1.816E-1	4.483E+0	1.015E+1
-1.865E-1	4.448E+0	1.001E+1
-1.832E-1	4.564E+0	9.946E+0
-1.832E-1	4.435E+0	9.891E+0
-1.832E-1	4.392E+0	9.982E+0
-1.849E-1	4.444E+0	9.923E+0
-1.832E-1	4.470E+0	1.001E+1
-1.800E-1	4.464E+0	9.855E+0
-1.832E-1	4.444E+0	9.940E+0
-1.849E-1	4.448E+0	9.920E+0
-1.800E-1	4.379E+0	9.904E+0
-1.832E-1	4.409E+0	9.962E+0
-1.832E-1	4.503E+0	9.969E+0
-1.881E-1	4.493E+0	9.943E+0
-1.832E-1	4.454E+0	9.998E+0
-1.816E-1	4.460E+0	9.965E+0
-1.849E-1	4.409E+0	9.940E+0
-1.832E-1	4.444E+0	1.003E+1
-1.816E-1	4.454E+0	1.004E+1
-1.800E-1	4.399E+0	1.005E+1
-1.849E-1	4.522E+0	1.006E+1
-1.849E-1	4.460E+0	1.004E+1
-1.816E-1	4.454E+0	1.002E+1
-1.881E-1	4.522E+0	1.005E+1
-1.832E-1	4.519E+0	1.002E+1
-1.865E-1	4.480E+0	1.001E+1
-1.832E-1	4.451E+0	9.956E+0
-1.816E-1	4.535E+0	1.004E+1
-1.816E-1	4.568E+0	1.017E+1
-1.865E-1	4.399E+0	1.009E+1
-1.832E-1	4.425E+0	9.871E+0
-1.816E-1	4.409E+0	9.933E+0
-1.832E-1	4.464E+0	9.894E+0
-1.865E-1	4.496E+0	9.988E+0
-1.832E-1	4.464E+0	1.014E+1
-1.832E-1	4.473E+0	1.001E+1
-1.832E-1	4.506E+0	1.000E+1
-1.832E-1	4.428E+0	9.878E+0
-1.832E-1	4.542E+0	9.907E+0
-1.832E-1	4.448E+0	1.000E+1
-1.881E-1	4.415E+0	9.972E+0
-1.865E-1	4.444E+0	9.965E+0
-1.800E-1	4.512E+0	1.008E+1
-1.816E-1	4.503E+0	9.949E+0
-1.832E-1	4.418E+0	9.965E+0
-1.881E-1	4.519E+0	9.962E+0
-1.800E-1	4.441E+0	9.972E+0
-1.816E-1	4.499E+0	9.959E+0
-1.816E-1	4.431E+0	9.936E+0
-1.865E-1	4.412E+0	1.007E+1
-1.832E-1	4.396E+0	1.009E+1
-1.800E-1	4.457E+0	9.943E+0
-1.849E-1	4.568E+0	9.982E+0
-1.881E-1	4.373E+0	9.871E+0
-1.800E-1	4.496E+0	1.008E+1
-1.816E-1	4.477E+0	9.985E+0
-1.849E-1	4.477E+0	9.965E+0
-1.881E-1	4.503E+0	1.006E+1
-1.832E-1	4.405E+0	1.015E+1
-1.800E-1	4.574E+0	9.907E+0
-1.849E-1	4.428E+0	9.956E+0
-1.849E-1	4.454E+0	9.965E+0
-1.849E-1	4.470E+0	1.001E+1
-1.800E-1	4.535E+0	1.006E+1
-1.849E-1	4.431E+0	9.969E+0
-1.849E-1	4.460E+0	1.005E+1
-1.816E-1	4.438E+0	1.010E+1
-1.784E-1	4.493E+0	9.901E+0
-1.832E-1	4.509E+0	9.949E+0
-1.897E-1	4.509E+0	1.000E+1
-1.832E-1	4.454E+0	9.972E+0
-1.816E-1	4.480E+0	1.001E+1
-1.816E-1	4.435E+0	9.995E+0
-1.865E-1	4.460E+0	1.004E+1
-1.849E-1	4.412E+0	1.003E+1
-1.816E-1	4.454E+0	9.826E+0
-1.849E-1	4.499E+0	9.881E+0
-1.849E-1	4.480E+0	1.009E+1
-1.832E-1	4.386E+0	9.991E+0
-1.816E-1	4.454E+0	1.004E+1
-1.816E-1	4.467E+0	9.897E+0
-1.849E-1	4.470E+0	1.001E+1
-1.849E-1	4.460E+0	9.897E+0
-1.816E-1	4.564E+0	1.001E+1
-1.832E-1	4.535E+0	9.936E+0
-1.849E-1	4.386E+0	9.940E+0
-1.832E-1	4.444E+0	9.972E+0
-1.832E-1	4.409E+0	9.875E+0
-1.849E-1	4.480E+0	1.005E+1
-1.865E-1	4.431E+0	9.826E+0
-1.816E-1	4.561E+0	1.006E+1
-1.800E-1	4.425E+0	9.991E+0
-1.849E-1	4.451E+0	1.003E+1
-1.832E-1	4.486E+0	1.003E+1
-1.849E-1	4.493E+0	9.972E+0
-1.832E-1	4.441E+0	1.000E+1
-1.832E-1	4.392E+0	9.940E+0
-1.849E-1	4.438E+0	9.868E+0
-1.849E-1	4.451E+0	9.972E+0
-1.832E-1	4.448E+0	9.991E+0
-1.832E-1	4.470E+0	9.891E+0
-1.832E-1	4.451E+0	1.007E+1
-1.832E-1	4.568E+0	1.001E+1
-1.816E-1	4.409E+0	1.006E+1
-1.832E-1	4.451E+0	1.011E+1
-1.865E-1	4.512E+0	1.006E+1
-1.832E-1	4.457E+0	9.952E+0
-1.800E-1	4.548E+0	9.930E+0
-1.849E-1	4.467E+0	1.002E+1
-1.881E-1	4.425E+0	9.975E+0
-1.832E-1	4.460E+0	9.910E+0
-1.832E-1	4.464E+0	9.875E+0
-1.832E-1	4.538E+0	1.003E+1
-1.865E-1	4.522E+0	9.852E+0
-1.832E-1	4.503E+0	1.001E+1
-1.816E-1	4.428E+0	9.952E+0
-1.849E-1	4.483E+0	1.001E+1
-1.849E-1	4.525E+0	9.972E+0
-1.832E-1	4.454E+0	1.004E+1
-1.832E-1	4.418E+0	9.985E+0
-1.865E-1	4.383E+0	9.991E+0
-1.865E-1	4.506E+0	9.952E+0
-1.832E-1	4.486E+0	1.003E+1
-1.832E-1	4.402E+0	9.904E+0
-1.832E-1	4.477E+0	1.005E+1
-1.865E-1	4.467E+0	9.936E+0
-1.832E-1	4.422E+0	1.004E+1
-1.816E-1	4.503E+0	9.995E+0
-1.832E-1	4.529E+0	9.998E+0
-1.849E-1	4.448E+0	9.891E+0
-1.849E-1	4.415E+0	9.917E+0
-1.784E-1	4.457E+0	9.907E+0
-1.832E-1	4.399E+0	9.927E+0
-1.865E-1	4.506E+0	9.978E+0
-1.800E-1	4.477E+0	1.000E+1
-1.816E-1	4.470E+0	9.764E+0
-1.816E-1	4.399E+0	1.000E+1
-1.865E-1	4.490E+0	9.949E+0
-1.832E-1	4.383E+0	9.933E+0
-1.832E-1	4.454E+0	9.965E+0
-1.849E-1	4.467E+0	1.002E+1
-1.849E-1	4.535E+0	9.927E+0
-1.832E-1	4.460E+0	9.936E+0
-1.784E-1	4.509E+0	1.001E+1
-1.816E-1	4.415E+0	9.959E+0
-1.897E-1	4.490E+0	1.005E+1
-1.849E-1	4.457E+0	9.998E+0
-1.816E-1	4.438E+0	9.991E+0
-1.849E-1	4.460E+0	9.949E+0
-1.832E-1	4.477E+0	9.904E+0
-1.832E-1	4.464E+0	9.982E+0
-1.832E-1	4.522E+0	1.003E+1
-1.849E-1	4.532E+0	9.985E+0
-1.849E-1	4.538E+0	9.910E+0
-1.832E-1	4.473E+0	1.010E+1
-1.816E-1	4.428E+0	9.901E+0
-1.849E-1	4.490E+0	9.940E+0
-1.849E-1	4.551E+0	1.011E+1
-1.800E-1	4.470E+0	9.995E+0
-1.849E-1	4.490E+0	1.004E+1
-1.832E-1	4.519E+0	1.006E+1
-1.865E-1	4.486E+0	9.952E+0
-1.816E-1	4.454E+0	9.972E+0
-1.800E-1	4.555E+0	1.011E+1
-1.832E-1	4.480E+0	1.009E+1
-1.865E-1	4.422E+0	1.001E+1
-1.784E-1	4.422E+0	1.002E+1
-1.800E-1	4.444E+0	1.014E+1
-1.865E-1	4.435E+0	9.962E+0
-1.865E-1	4.499E+0	9.975E+0
-1.800E-1	4.568E+0	1.011E+1
-1.816E-1	4.422E+0	9.914E+0
-1.849E-1	4.464E+0	1.016E+1
-1.865E-1	4.512E+0	9.962E+0
-1.849E-1	4.577E+0	1.003E+1
-1.816E-1	4.525E+0	1.005E+1
-1.849E-1	4.464E+0	1.000E+1
-1.849E-1	4.486E+0	9.949E+0
-1.816E-1	4.464E+0	1.014E+1
-1.832E-1	4.451E+0	1.001E+1
-1.849E-1	4.431E+0	9.982E+0
-1.849E-1	4.431E+0	9.959E+0
-1.832E-1	4.405E+0	9.943E+0
-1.800E-1	4.454E+0	9.849E+0
-1.865E-1	4.493E+0	9.771E+0
-1.865E-1	4.490E+0	1.001E+1
-1.832E-1	4.435E+0	9.965E+0
-1.800E-1	4.396E+0	9.959E+0
-1.849E-1	4.457E+0	9.842E+0
-1.881E-1	4.470E+0	9.959E+0
-1.784E-1	4.564E+0	1.001E+1
-1.816E-1	4.473E+0	1.005E+1
-1.849E-1	4.460E+0	9.910E+0
-1.865E-1	4.435E+0	1.005E+1
-1.816E-1	4.490E+0	1.004E+1
-1.800E-1	4.425E+0	9.959E+0
-1.832E-1	4.396E+0	9.988E+0
-1.849E-1	4.454E+0	1.005E+1
-1.800E-1	4.464E+0	1.001E+1
-1.832E-1	4.480E+0	9.956E+0
-1.849E-1	4.431E+0	9.998E+0
-1.849E-1	4.486E+0	1.000E+1
-1.816E-1	4.545E+0	9.975E+0
-1.832E-1	4.409E+0	1.009E+1
-1.832E-1	4.486E+0	9.988E+0
-1.849E-1	4.418E+0	1.006E+1
-1.816E-1	4.422E+0	1.005E+1
-1.816E-1	4.454E+0	1.012E+1
-1.816E-1	4.519E+0	1.010E+1
-1.865E-1	4.522E+0	9.904E+0
-1.849E-1	4.467E+0	1.000E+1
-1.832E-1	4.454E+0	1.009E+1
-1.816E-1	4.499E+0	1.004E+1
-1.849E-1	4.490E+0	1.002E+1
-1.816E-1	4.490E+0	9.943E+0
-1.832E-1	4.412E+0	9.972E+0
-1.865E-1	4.460E+0	9.927E+0
-1.849E-1	4.568E+0	1.002E+1
-1.800E-1	4.467E+0	1.001E+1
-1.832E-1	4.383E+0	9.855E+0
-1.849E-1	4.405E+0	9.894E+0
-1.832E-1	4.464E+0	9.904E+0
-1.816E-1	4.457E+0	9.946E+0
-1.816E-1	4.444E+0	9.862E+0
-1.849E-1	4.444E+0	1.009E+1
-1.832E-1	4.506E+0	9.891E+0
-1.816E-1	4.464E+0	9.995E+0
-1.832E-1	4.396E+0	1.003E+1
-1.865E-1	4.486E+0	9.807E+0
-1.865E-1	4.438E+0	9.959E+0
-1.816E-1	4.409E+0	1.004E+1
-1.832E-1	4.409E+0	1.011E+1
-1.849E-1	4.538E+0	9.927E+0
-1.849E-1	4.383E+0	9.965E+0
-1.849E-1	4.409E+0	1.003E+1
-1.832E-1	4.509E+0	1.007E+1
-1.865E-1	4.499E+0	9.901E+0
-1.865E-1	4.460E+0	9.972E+0
-1.832E-1	4.451E+0	1.007E+1
-1.816E-1	4.425E+0	9.952E+0
-1.832E-1	4.467E+0	9.920E+0
-1.865E-1	4.555E+0	9.952E+0
-1.784E-1	4.483E+0	1.005E+1
-1.816E-1	4.428E+0	1.008E+1
-1.832E-1	4.412E+0	9.972E+0
-1.832E-1	4.448E+0	9.894E+0
-1.816E-1	4.486E+0	1.012E+1
-1.784E-1	4.467E+0	1.004E+1
-1.832E-1	4.525E+0	1.001E+1
-1.865E-1	4.460E+0	9.982E+0
-1.832E-1	4.457E+0	1.010E+1
-1.832E-1	4.357E+0	1.010E+1
-1.849E-1	4.486E+0	9.949E+0
-1.832E-1	4.460E+0	1.002E+1
-1.849E-1	4.558E+0	1.004E+1
-1.832E-1	4.386E+0	9.904E+0
-1.865E-1	4.486E+0	9.936E+0
-1.881E-1	4.477E+0	1.001E+1
-1.832E-1	4.464E+0	1.015E+1
-1.832E-1	4.480E+0	1.009E+1
-1.816E-1	4.379E+0	1.000E+1
-1.849E-1	4.477E+0	1.002E+1
-1.816E-1	4.373E+0	9.975E+0
-1.816E-1	4.441E+0	1.004E+1
-1.832E-1	4.460E+0	9.962E+0
-1.865E-1	4.499E+0	1.000E+1
-1.832E-1	4.493E+0	1.003E+1
-1.800E-1	4.490E+0	1.002E+1
-1.849E-1	4.555E+0	1.004E+1
-1.865E-1	4.525E+0	9.946E+0
-1.832E-1	4.448E+0	9.917E+0
-1.832E-1	4.571E+0	1.012E+1
-1.849E-1	4.486E+0	9.842E+0
-1.849E-1	4.457E+0	9.875E+0
-1.816E-1	4.503E+0	9.888E+0
-1.816E-1	4.435E+0	1.006E+1
-1.832E-1	4.477E+0	1.001E+1
-1.865E-1	4.464E+0	1.006E+1
-1.800E-1	4.386E+0	9.969E+0
-1.784E-1	4.431E+0	9.819E+0
-1.849E-1	4.376E+0	9.878E+0
-1.849E-1	4.435E+0	1.009E+1
-1.832E-1	4.496E+0	9.956E+0
-1.816E-1	4.460E+0	9.959E+0
-1.865E-1	4.383E+0	1.002E+1
-1.865E-1	4.509E+0	1.011E+1
-1.816E-1	4.438E+0	9.965E+0
-1.816E-1	4.448E+0	9.975E+0
-1.832E-1	4.506E+0	9.917E+0
-1.865E-1	4.473E+0	1.002E+1
-1.849E-1	4.438E+0	9.959E+0
-1.816E-1	4.435E+0	1.002E+1
-1.832E-1	4.396E+0	9.826E+0
-1.881E-1	4.451E+0	9.978E+0
-1.832E-1	4.435E+0	1.001E+1
-1.849E-1	4.519E+0	1.016E+1
-1.832E-1	4.454E+0	9.852E+0
-1.849E-1	4.483E+0	9.920E+0
-1.800E-1	4.558E+0	9.914E+0
-1.800E-1	4.470E+0	9.949E+0
-1.832E-1	4.499E+0	9.904E+0
-1.849E-1	4.451E+0	9.891E+0
-1.816E-1	4.399E+0	9.797E+0
-1.832E-1	4.392E+0	1.004E+1
-1.865E-1	4.490E+0	1.006E+1
-1.849E-1	4.444E+0	9.985E+0
-1.800E-1	4.415E+0	9.985E+0
-1.800E-1	4.464E+0	9.962E+0
-1.832E-1	4.431E+0	9.975E+0
-1.865E-1	4.467E+0	1.001E+1
-1.832E-1	4.415E+0	9.940E+0
-1.832E-1	4.448E+0	1.001E+1
-1.865E-1	4.467E+0	9.884E+0
-1.865E-1	4.431E+0	1.010E+1
-1.832E-1	4.467E+0	9.969E+0
-1.816E-1	4.389E+0	9.904E+0
-1.849E-1	4.428E+0	9.943E+0
-1.849E-1	4.457E+0	1.000E+1
-1.800E-1	4.448E+0	1.000E+1
-1.832E-1	4.451E+0	1.000E+1
-1.849E-1	4.438E+0	1.011E+1
-1.849E-1	4.448E+0	9.897E+0
-1.816E-1	4.405E+0	1.005E+1
-1.832E-1	4.522E+0	9.881E+0
-1.832E-1	4.464E+0	1.013E+1
-1.865E-1	4.460E+0	9.897E+0
-1.832E-1	4.512E+0	1.004E+1
-1.832E-1	4.467E+0	1.009E+1
-1.849E-1	4.425E+0	9.998E+0
-1.832E-1	4.486E+0	1.006E+1
-1.784E-1	4.460E+0	9.956E+0
-1.800E-1	4.386E+0	9.959E+0
-1.849E-1	4.490E+0	9.952E+0
-1.865E-1	4.415E+0	1.006E+1
-1.816E-1	4.558E+0	1.007E+1
-1.832E-1	4.460E+0	9.936E+0
-1.849E-1	4.448E+0	9.962E+0
-1.849E-1	4.548E+0	1.005E+1
-1.800E-1	4.522E+0	9.972E+0
-1.816E-1	4.535E+0	9.930E+0
-1.832E-1	4.561E+0	9.952E+0
-1.849E-1	4.418E+0	9.894E+0
-1.816E-1	4.422E+0	9.946E+0
-1.816E-1	4.438E+0	9.978E+0
-1.849E-1	4.448E+0	9.972E+0
-1.849E-1	4.551E+0	9.972E+0
-1.816E-1	4.454E+0	9.965E+0
-1.832E-1	4.506E+0	9.962E+0
-1.832E-1	4.460E+0	1.004E+1
-1.849E-1	4.516E+0	1.001E+1
-1.800E-1	4.428E+0	9.943E+0
-1.800E-1	4.613E+0	9.988E+0
-1.832E-1	4.480E+0	1.003E+1
-1.849E-1	4.451E+0	1.005E+1
-1.832E-1	4.535E+0	9.978E+0
-1.816E-1	4.470E+0	9.917E+0
-1.849E-1	4.483E+0	1.011E+1
-1.881E-1	4.448E+0	9.933E+0
-1.832E-1	4.457E+0	9.998E+0
-1.832E-1	4.428E+0	1.008E+1
-1.816E-1	4.577E+0	1.009E+1
-1.832E-1	4.532E+0	1.005E+1
-1.816E-1	4.457E+0	9.920E+0
-1.800E-1	4.490E+0	9.988E+0
-1.832E-1	4.438E+0	9.962E+0
-1.865E-1	4.483E+0	9.991E+0
-1.816E-1	4.506E+0	9.991E+0
-1.816E-1	4.467E+0	9.914E+0
-1.865E-1	4.532E+0	1.006E+1
-1.865E-1	4.460E+0	9.965E+0
-1.832E-1	4.506E+0	1.002E+1
-1.816E-1	4.493E+0	1.001E+1
-1.865E-1	4.467E+0	9.901E+0
-1.865E-1	4.422E+0	9.965E+0
-1.816E-1	4.366E+0	9.813E+0
-1.800E-1	4.444E+0	9.998E+0
-1.849E-1	4.457E+0	9.991E+0
-1.865E-1	4.473E+0	9.940E+0
-1.816E-1	4.460E+0	9.949E+0
-1.832E-1	4.542E+0	9.969E+0
-1.832E-1	4.532E+0	9.930E+0
-1.832E-1	4.435E+0	9.965E+0
-1.816E-1	4.535E+0	1.010E+1
-1.800E-1	4.392E+0	9.962E+0
-1.865E-1	4.444E+0	9.962E+0
-1.865E-1	4.467E+0	9.897E+0
-1.800E-1	4.503E+0	9.927E+0
-1.849E-1	4.448E+0	9.969E+0
-1.865E-1	4.457E+0	1.000E+1
-1.849E-1	4.441E+0	1.002E+1
-1.849E-1	4.512E+0	9.943E+0
-1.816E-1	4.538E+0	9.995E+0
-1.865E-1	4.480E+0	1.001E+1
-1.865E-1	4.464E+0	1.005E+1
-1.816E-1	4.512E+0	1.001E+1
-1.832E-1	4.467E+0	9.998E+0
-1.849E-1	4.512E+0	9.982E+0
-1.865E-1	4.448E+0	9.952E+0
-1.816E-1	4.506E+0	9.920E+0
-1.832E-1	4.457E+0	9.920E+0
-1.832E-1	4.409E+0	1.008E+1
-1.865E-1	4.548E+0	9.907E+0
-1.800E-1	4.470E+0	9.998E+0
-1.832E-1	4.506E+0	1.003E+1
-1.849E-1	4.422E+0	1.007E+1
-1.865E-1	4.490E+0	9.956E+0
-1.832E-1	4.473E+0	1.005E+1
-1.816E-1	4.448E+0	9.901E+0
-1.816E-1	4.506E+0	9.943E+0
-1.865E-1	4.519E+0	1.003E+1
-1.816E-1	4.412E+0	1.003E+1
-1.832E-1	4.409E+0	1.006E+1
-1.816E-1	4.535E+0	9.871E+0
-1.865E-1	4.415E+0	1.005E+1
-1.816E-1	4.454E+0	9.972E+0
-1.832E-1	4.532E+0	9.978E+0
-1.865E-1	4.503E+0	9.881E+0
-1.881E-1	4.448E+0	9.933E+0
-1.800E-1	4.405E+0	9.917E+0
-1.816E-1	4.457E+0	9.995E+0
-1.865E-1	4.542E+0	1.005E+1
-1.849E-1	4.444E+0	1.000E+1
-1.800E-1	4.457E+0	9.884E+0
-1.816E-1	4.435E+0	9.891E+0
-1.865E-1	4.457E+0	9.959E+0
-1.849E-1	4.350E+0	9.978E+0
-1.816E-1	4.512E+0	9.933E+0
-1.800E-1	4.483E+0	1.006E+1
-1.832E-1	4.467E+0	1.007E+1
-1.865E-1	4.473E+0	1.003E+1
-1.816E-1	4.477E+0	1.010E+1
-1.832E-1	4.480E+0	9.952E+0
-1.832E-1	4.435E+0	9.849E+0
-1.881E-1	4.512E+0	9.943E+0
-1.816E-1	4.571E+0	1.011E+1
-1.816E-1	4.444E+0	1.002E+1
-1.865E-1	4.386E+0	1.008E+1
-1.865E-1	4.486E+0	9.946E+0
-1.832E-1	4.493E+0	1.003E+1
-1.816E-1	4.422E+0	1.005E+1
-1.865E-1	4.493E+0	1.004E+1
-1.849E-1	4.435E+0	9.943E+0
-1.832E-1	4.422E+0	9.904E+0
-1.832E-1	4.486E+0	9.991E+0
-1.849E-1	4.522E+0	1.004E+1
-1.832E-1	4.460E+0	1.003E+1
-1.832E-1	4.512E+0	9.995E+0
-1.832E-1	4.464E+0	9.849E+0
-1.832E-1	4.448E+0	9.991E+0
-1.881E-1	4.496E+0	9.982E+0
-1.816E-1	4.525E+0	1.004E+1
-1.800E-1	4.467E+0	1.016E+1
-1.865E-1	4.422E+0	1.004E+1
-1.832E-1	4.473E+0	9.956E+0
-1.816E-1	4.409E+0	1.001E+1
-1.816E-1	4.438E+0	1.004E+1
-1.832E-1	4.370E+0	9.988E+0
-1.849E-1	4.512E+0	9.972E+0
-1.816E-1	4.399E+0	9.995E+0
-1.800E-1	4.467E+0	9.927E+0
-1.865E-1	4.516E+0	1.012E+1
-1.832E-1	4.522E+0	9.875E+0
-1.816E-1	4.454E+0	9.927E+0
-1.800E-1	4.418E+0	9.904E+0
-1.832E-1	4.457E+0	9.959E+0
-1.816E-1	4.460E+0	1.001E+1
-1.832E-1	4.522E+0	9.995E+0
-1.816E-1	4.415E+0	9.871E+0
-1.849E-1	4.509E+0	1.010E+1
-1.865E-1	4.415E+0	9.991E+0
-1.800E-1	4.532E+0	9.965E+0
-1.816E-1	4.558E+0	1.001E+1
-1.865E-1	4.535E+0	1.003E+1
-1.849E-1	4.435E+0	9.875E+0
-1.816E-1	4.503E+0	1.006E+1
-1.784E-1	4.516E+0	1.002E+1
-1.849E-1	4.506E+0	9.943E+0
-1.849E-1	4.538E+0	9.949E+0
-1.816E-1	4.503E+0	9.962E+0
-1.800E-1	4.493E+0	9.959E+0
-1.816E-1	4.477E+0	1.004E+1
-1.849E-1	4.454E+0	1.004E+1
-1.816E-1	4.509E+0	1.002E+1
-1.800E-1	4.457E+0	1.001E+1
-1.816E-1	4.441E+0	1.000E+1
-1.849E-1	4.448E+0	9.982E+0
-1.816E-1	4.431E+0	1.002E+1
-1.800E-1	4.561E+0	9.949E+0
-1.800E-1	4.483E+0	1.006E+1
-1.832E-1	4.522E+0	9.969E+0
-1.832E-1	4.529E+0	9.914E+0
-1.800E-1	4.486E+0	1.001E+1
-1.849E-1	4.558E+0	9.940E+0
-1.865E-1	4.522E+0	9.936E+0
-1.816E-1	4.529E+0	1.003E+1
-1.816E-1	4.448E+0	9.891E+0
-1.816E-1	4.428E+0	9.969E+0
-1.832E-1	4.457E+0	1.006E+1
-1.816E-1	4.493E+0	1.005E+1
-1.816E-1	4.467E+0	9.998E+0
-1.849E-1	4.529E+0	1.010E+1
-1.832E-1	4.448E+0	9.985E+0
-1.816E-1	4.448E+0	1.003E+1
-1.784E-1	4.525E+0	1.007E+1
-1.849E-1	4.405E+0	9.991E+0
-1.849E-1	4.483E+0	1.004E+1
-1.816E-1	4.509E+0	9.965E+0
-1.816E-1	4.503E+0	9.907E+0
-1.865E-1	4.506E+0	9.969E+0
-1.865E-1	4.383E+0	1.008E+1
-1.816E-1	4.409E+0	1.000E+1
-1.832E-1	4.457E+0	1.003E+1
-1.849E-1	4.490E+0	9.998E+0
-1.849E-1	4.522E+0	9.927E+0
-1.816E-1	4.522E+0	9.972E+0
-1.800E-1	4.499E+0	1.003E+1
-1.865E-1	4.451E+0	1.002E+1
-1.832E-1	4.490E+0	9.914E+0
-1.800E-1	4.512E+0	1.004E+1
-1.784E-1	4.581E+0	1.004E+1
-1.832E-1	4.509E+0	1.005E+1
-1.865E-1	4.470E+0	1.001E+1
-1.816E-1	4.425E+0	1.009E+1
-1.784E-1	4.412E+0	1.007E+1
-1.849E-1	4.357E+0	1.001E+1
-1.849E-1	4.370E+0	9.949E+0
-1.849E-1	4.464E+0	9.998E+0
-1.800E-1	4.350E+0	9.901E+0
-1.832E-1	4.571E+0	1.000E+1
-1.832E-1	4.519E+0	9.975E+0
-1.784E-1	4.587E+0	1.005E+1
-1.816E-1	4.473E+0	1.000E+1
-1.849E-1	4.409E+0	9.972E+0
-1.849E-1	4.473E+0	9.904E+0
-1.849E-1	4.490E+0	1.001E+1
-1.816E-1	4.399E+0	9.936E+0
-1.849E-1	4.451E+0	1.002E+1
-1.865E-1	4.535E+0	9.952E+0
-1.816E-1	4.519E+0	9.991E+0
-1.816E-1	4.473E+0	9.933E+0
-1.849E-1	4.496E+0	1.008E+1
-1.849E-1	4.454E+0	9.998E+0
-1.816E-1	4.376E+0	9.956E+0
-1.816E-1	4.477E+0	9.965E+0
-1.849E-1	4.493E+0	9.985E+0
-1.865E-1	4.506E+0	9.943E+0
-1.832E-1	4.483E+0	1.010E+1
-1.816E-1	4.444E+0	9.891E+0
-1.865E-1	4.448E+0	9.998E+0
-1.849E-1	4.506E+0	1.000E+1
-1.832E-1	4.454E+0	1.001E+1
-1.832E-1	4.480E+0	1.012E+1
-1.849E-1	4.503E+0	9.959E+0
-1.849E-1	4.438E+0	9.933E+0
-1.832E-1	4.470E+0	9.985E+0
-1.800E-1	4.581E+0	9.878E+0
-1.849E-1	4.525E+0	9.982E+0
-1.881E-1	4.480E+0	9.959E+0
-1.832E-1	4.441E+0	9.952E+0
-1.816E-1	4.435E+0	1.005E+1
-1.849E-1	4.448E+0	1.012E+1
-1.865E-1	4.399E+0	1.002E+1
-1.816E-1	4.438E+0	9.933E+0
-1.800E-1	4.480E+0	1.010E+1
-1.816E-1	4.486E+0	9.956E+0
-1.849E-1	4.480E+0	1.005E+1
-1.816E-1	4.516E+0	1.007E+1
-1.849E-1	4.438E+0	1.002E+1
-1.832E-1	4.486E+0	1.001E+1
-1.849E-1	4.409E+0	9.946E+0
-1.816E-1	4.486E+0	9.878E+0
-1.800E-1	4.431E+0	9.959E+0
-1.849E-1	4.499E+0	9.969E+0
-1.849E-1	4.438E+0	1.004E+1
-1.800E-1	4.516E+0	1.004E+1
-1.832E-1	4.460E+0	1.011E+1
-1.849E-1	4.402E+0	9.995E+0
-1.849E-1	4.610E+0	9.965E+0
-1.816E-1	4.418E+0	9.988E+0
-1.832E-1	4.386E+0	9.952E+0
-1.865E-1	4.405E+0	9.920E+0
-1.865E-1	4.428E+0	1.013E+1
-1.800E-1	4.509E+0	9.842E+0
-1.832E-1	4.538E+0	9.962E+0
-1.865E-1	4.422E+0	9.930E+0
-1.849E-1	4.409E+0	1.004E+1
-1.816E-1	4.444E+0	9.982E+0
-1.849E-1	4.503E+0	1.007E+1
-1.849E-1	4.470E+0	9.894E+0
-1.832E-1	4.470E+0	9.875E+0
-1.768E-1	4.470E+0	9.871E+0
-1.800E-1	4.480E+0	1.001E+1
-1.849E-1	4.441E+0	1.008E+1
-1.849E-1	4.467E+0	1.004E+1
-1.800E-1	4.415E+0	9.949E+0
-1.832E-1	4.477E+0	9.969E+0
-1.849E-1	4.451E+0	9.894E+0
-1.849E-1	4.448E+0	9.891E+0
-1.800E-1	4.464E+0	1.003E+1
-1.832E-1	4.454E+0	9.988E+0
-1.832E-1	4.438E+0	9.836E+0
-1.881E-1	4.499E+0	1.002E+1
-1.784E-1	4.503E+0	9.897E+0
-1.832E-1	4.441E+0	1.009E+1
-1.849E-1	4.493E+0	9.875E+0
-1.849E-1	4.519E+0	9.962E+0
-1.816E-1	4.483E+0	1.003E+1
-1.832E-1	4.542E+0	1.002E+1
-1.849E-1	4.542E+0	1.003E+1
-1.849E-1	4.396E+0	9.965E+0
-1.800E-1	4.444E+0	9.910E+0
-1.800E-1	4.535E+0	9.930E+0
-1.865E-1	4.412E+0	9.894E+0
-1.832E-1	4.448E+0	1.008E+1
-1.816E-1	4.538E+0	9.982E+0
-1.816E-1	4.457E+0	9.901E+0
-1.832E-1	4.357E+0	9.868E+0
-1.832E-1	4.441E+0	9.832E+0
-1.800E-1	4.457E+0	1.002E+1
-1.800E-1	4.460E+0	1.003E+1
-1.865E-1	4.525E+0	9.894E+0
-1.832E-1	4.399E+0	1.014E+1
-1.800E-1	4.438E+0	9.952E+0
-1.832E-1	4.529E+0	1.006E+1
-1.865E-1	4.370E+0	9.952E+0
-1.849E-1	4.431E+0	9.823E+0
-1.816E-1	4.535E+0	9.952E+0
-1.816E-1	4.558E+0	1.002E+1
-1.832E-1	4.571E+0	9.949E+0
-1.849E-1	4.438E+0	9.998E+0
-1.816E-1	4.396E+0	9.952E+0
-1.816E-1	4.415E+0	9.972E+0
-1.849E-1	4.499E+0	1.003E+1
-1.865E-1	4.483E+0	1.001E+1
-1.816E-1	4.376E+0	1.001E+1
-1.816E-1	4.467E+0	9.952E+0
-1.865E-1	4.519E+0	1.005E+1
-1.849E-1	4.496E+0	1.006E+1
-1.849E-1	4.454E+0	1.005E+1
-1.832E-1	4.422E+0	9.985E+0
-1.832E-1	4.431E+0	9.959E+0
-1.849E-1	4.448E+0	9.930E+0
-1.816E-1	4.412E+0	9.991E+0
-1.832E-1	4.493E+0	1.000E+1
-1.816E-1	4.529E+0	1.001E+1
-1.832E-1	4.386E+0	1.003E+1
-1.800E-1	4.451E+0	1.005E+1
-1.832E-1	4.460E+0	9.998E+0
-1.832E-1	4.519E+0	9.946E+0
-1.832E-1	4.480E+0	1.007E+1
-1.816E-1	4.493E+0	1.004E+1
-1.849E-1	4.431E+0	9.962E+0
-1.816E-1	4.470E+0	1.002E+1
-1.832E-1	4.464E+0	9.978E+0
-1.800E-1	4.405E+0	1.004E+1
-1.800E-1	4.480E+0	9.907E+0
-1.849E-1	4.538E+0	1.006E+1
-1.849E-1	4.509E+0	9.988E+0
-1.800E-1	4.441E+0	1.004E+1
-1.832E-1	4.503E+0	9.910E+0
-1.832E-1	4.460E+0	1.002E+1
-1.816E-1	4.409E+0	9.940E+0
-1.832E-1	4.464E+0	9.914E+0
-1.816E-1	4.457E+0	9.845E+0
-1.849E-1	4.431E+0	1.009E+1
-1.832E-1	4.593E+0	1.001E+1
-1.816E-1	4.428E+0	1.000E+1
-1.816E-1	4.606E+0	1.011E+1
-1.849E-1	4.451E+0	1.003E+1
-1.800E-1	4.435E+0	9.940E+0
-1.800E-1	4.477E+0	1.017E+1
-1.816E-1	4.444E+0	1.010E+1
-1.816E-1	4.344E+0	9.982E+0
-1.832E-1	4.483E+0	9.901E+0
-1.784E-1	4.444E+0	1.011E+1
-1.816E-1	4.496E+0	1.001E+1
-1.816E-1	4.428E+0	9.978E+0
-1.865E-1	4.438E+0	1.011E+1
-1.816E-1	4.486E+0	9.794E+0
-1.816E-1	4.457E+0	1.005E+1
-1.832E-1	4.431E+0	1.003E+1
-1.865E-1	4.545E+0	1.018E+1
-1.832E-1	4.542E+0	9.914E+0
-1.816E-1	4.486E+0	9.868E+0
-1.832E-1	4.415E+0	9.972E+0
-1.832E-1	4.435E+0	9.972E+0
-1.816E-1	4.438E+0	9.914E+0
-1.816E-1	4.399E+0	9.910E+0
-1.849E-1	4.392E+0	1.002E+1
-1.832E-1	4.457E+0	1.006E+1
-1.800E-1	4.493E+0	1.002E+1
-1.816E-1	4.480E+0	1.002E+1
-1.832E-1	4.473E+0	9.943E+0
-1.849E-1	4.412E+0	1.015E+1
-1.832E-1	4.486E+0	1.002E+1
-1.816E-1	4.493E+0	9.920E+0
-1.832E-1	4.457E+0	1.001E+1
-1.865E-1	4.477E+0	9.982E+0
-1.800E-1	4.431E+0	9.910E+0
-1.832E-1	4.454E+0	9.936E+0
-1.849E-1	4.467E+0	1.000E+1
-1.881E-1	4.548E+0	1.004E+1
-1.849E-1	4.568E+0	1.005E+1
-1.800E-1	4.454E+0	1.009E+1
-1.816E-1	4.522E+0	1.001E+1
-1.849E-1	4.516E+0	9.897E+0
-1.816E-1	4.460E+0	1.004E+1
-1.816E-1	4.486E+0	1.002E+1
-1.865E-1	4.409E+0	9.969E+0
-1.832E-1	4.448E+0	1.004E+1
-1.832E-1	4.512E+0	1.001E+1
-1.784E-1	4.460E+0	9.933E+0
-1.865E-1	4.496E+0	9.982E+0
-1.832E-1	4.480E+0	1.000E+1
-1.816E-1	4.490E+0	1.002E+1
-1.832E-1	4.441E+0	1.005E+1
-1.832E-1	4.509E+0	1.002E+1
-1.816E-1	4.399E+0	1.007E+1
-1.800E-1	4.448E+0	9.991E+0
-1.832E-1	4.441E+0	9.969E+0
-1.832E-1	4.412E+0	1.009E+1
-1.865E-1	4.490E+0	1.005E+1
-1.800E-1	4.451E+0	9.917E+0
-1.800E-1	4.483E+0	1.001E+1
-1.849E-1	4.428E+0	9.943E+0
-1.832E-1	4.522E+0	9.927E+0
-1.832E-1	4.464E+0	9.972E+0
-1.816E-1	4.441E+0	9.943E+0
-1.832E-1	4.457E+0	9.949E+0
-1.849E-1	4.480E+0	9.917E+0
-1.816E-1	4.373E+0	9.969E+0
-1.800E-1	4.535E+0	1.003E+1
-1.832E-1	4.535E+0	9.985E+0
-1.849E-1	4.506E+0	9.940E+0
-1.816E-1	4.532E+0	1.007E+1
-1.832E-1	4.483E+0	9.988E+0
-1.816E-1	4.428E+0	1.015E+1
-1.832E-1	4.512E+0	1.016E+1
-1.816E-1	4.512E+0	1.000E+1
-1.849E-1	4.486E+0	1.001E+1
-1.865E-1	4.499E+0	9.975E+0
-1.881E-1	4.532E+0	1.001E+1
-1.832E-1	4.441E+0	9.956E+0
-1.816E-1	4.435E+0	9.988E+0
-1.849E-1	4.425E+0	9.936E+0
-1.849E-1	4.496E+0	1.005E+1
-1.832E-1	4.464E+0	9.901E+0
-1.800E-1	4.568E+0	1.003E+1
-1.832E-1	4.438E+0	1.004E+1
-1.849E-1	4.470E+0	1.004E+1
-1.832E-1	4.473E+0	9.956E+0
-1.816E-1	4.431E+0	1.002E+1
-1.849E-1	4.499E+0	1.002E+1
-1.865E-1	4.396E+0	1.004E+1
-1.832E-1	4.477E+0	1.002E+1
-1.800E-1	4.415E+0	9.933E+0
-1.816E-1	4.486E+0	9.965E+0
-1.849E-1	4.529E+0	1.005E+1
-1.816E-1	4.405E+0	9.978E+0
-1.816E-1	4.467E+0	1.008E+1
-1.832E-1	4.477E+0	1.015E+1
-1.849E-1	4.467E+0	9.988E+0
-1.800E-1	4.496E+0	9.972E+0
-1.832E-1	4.473E+0	1.001E+1
-1.816E-1	4.464E+0	1.007E+1
-1.849E-1	4.512E+0	9.933E+0
-1.800E-1	4.542E+0	1.000E+1
-1.800E-1	4.392E+0	1.000E+1
-1.849E-1	4.516E+0	1.018E+1
-1.865E-1	4.418E+0	9.975E+0
-1.832E-1	4.428E+0	1.001E+1
-1.816E-1	4.464E+0	1.007E+1
-1.832E-1	4.542E+0	9.943E+0
-1.881E-1	4.532E+0	1.002E+1
-1.816E-1	4.360E+0	9.991E+0
-1.800E-1	4.460E+0	9.975E+0
-1.832E-1	4.506E+0	9.914E+0
-1.865E-1	4.431E+0	9.978E+0
-1.816E-1	4.486E+0	1.002E+1
-1.816E-1	4.506E+0	9.907E+0
-1.865E-1	4.480E+0	1.004E+1
-1.865E-1	4.496E+0	1.007E+1
-1.800E-1	4.422E+0	9.927E+0
-1.816E-1	4.516E+0	9.956E+0
-1.832E-1	4.486E+0	9.881E+0
-1.832E-1	4.422E+0	9.810E+0
-1.816E-1	4.438E+0	1.005E+1
-1.800E-1	4.512E+0	9.855E+0
-1.816E-1	4.464E+0	9.878E+0
-1.832E-1	4.496E+0	9.985E+0
-1.800E-1	4.509E+0	9.845E+0
-1.816E-1	4.545E+0	9.933E+0
-1.865E-1	4.389E+0	1.003E+1
-1.832E-1	4.506E+0	9.917E+0
-1.800E-1	4.516E+0	9.910E+0
-1.849E-1	4.451E+0	1.000E+1
-1.832E-1	4.467E+0	9.972E+0
-1.849E-1	4.441E+0	1.002E+1
-1.816E-1	4.503E+0	9.985E+0
-1.800E-1	4.477E+0	1.000E+1
-1.865E-1	4.480E+0	1.001E+1
-1.849E-1	4.473E+0	9.910E+0
-1.816E-1	4.522E+0	9.969E+0
-1.800E-1	4.499E+0	1.005E+1
-1.849E-1	4.477E+0	1.011E+1
-1.849E-1	4.441E+0	9.952E+0
-1.816E-1	4.467E+0	1.005E+1
-1.816E-1	4.431E+0	1.005E+1
-1.865E-1	4.499E+0	1.000E+1
-1.849E-1	4.473E+0	9.982E+0
-1.816E-1	4.409E+0	9.878E+0
-1.816E-1	4.441E+0	9.940E+0
-1.816E-1	4.522E+0	9.914E+0
-1.849E-1	4.451E+0	9.946E+0
-1.800E-1	4.512E+0	9.952E+0
-1.816E-1	4.428E+0	1.006E+1
-1.849E-1	4.480E+0	9.985E+0
-1.849E-1	4.545E+0	9.991E+0
-1.816E-1	4.473E+0	1.000E+1
-1.816E-1	4.490E+0	9.959E+0
-1.832E-1	4.525E+0	9.956E+0
-1.832E-1	4.438E+0	9.975E+0
-1.800E-1	4.542E+0	1.003E+1
-1.800E-1	4.373E+0	9.878E+0
-1.832E-1	4.551E+0	9.975E+0
-1.849E-1	4.499E+0	1.002E+1
-1.832E-1	4.486E+0	1.009E+1
-1.832E-1	4.457E+0	1.008E+1
-1.865E-1	4.470E+0	9.927E+0
-1.865E-1	4.522E+0	1.003E+1
-1.800E-1	4.441E+0	1.001E+1
-1.816E-1	4.435E+0	1.002E+1
-1.849E-1	4.431E+0	1.003E+1
-1.849E-1	4.506E+0	9.952E+0
-1.816E-1	4.522E+0	9.972E+0
-1.800E-1	4.454E+0	9.920E+0
-1.849E-1	4.532E+0	9.972E+0
-1.849E-1	4.571E+0	9.962E+0
-1.832E-1	4.561E+0	1.003E+1
-1.800E-1	4.509E+0	1.004E+1
-1.832E-1	4.493E+0	1.006E+1
-1.865E-1	4.509E+0	1.013E+1
-1.832E-1	4.464E+0	9.998E+0
-1.784E-1	4.431E+0	1.008E+1
-1.849E-1	4.496E+0	1.010E+1
-1.832E-1	4.451E+0	1.004E+1
-1.800E-1	4.464E+0	9.858E+0
-1.816E-1	4.503E+0	9.998E+0
-1.865E-1	4.499E+0	1.000E+1
-1.832E-1	4.431E+0	9.910E+0
-1.816E-1	4.467E+0	1.005E+1
-1.832E-1	4.480E+0	1.001E+1
-1.849E-1	4.431E+0	1.010E+1
-1.865E-1	4.412E+0	9.985E+0
-1.816E-1	4.467E+0	1.005E+1
-1.800E-1	4.496E+0	9.985E+0
-1.832E-1	4.496E+0	9.969E+0
-1.832E-1	4.435E+0	9.972E+0
-1.816E-1	4.522E+0	1.004E+1
-1.816E-1	4.415E+0	9.969E+0
-1.849E-1	4.564E+0	9.855E+0
-1.849E-1	4.512E+0	9.949E+0
-1.832E-1	4.451E+0	1.009E+1
-1.816E-1	4.425E+0	9.995E+0
-1.849E-1	4.548E+0	9.975E+0
-1.832E-1	4.483E+0	1.008E+1
-1.832E-1	4.542E+0	9.842E+0
-1.816E-1	4.467E+0	1.014E+1
-1.800E-1	4.525E+0	9.965E+0
-1.849E-1	4.451E+0	1.003E+1
-1.832E-1	4.402E+0	9.985E+0
-1.832E-1	4.464E+0	1.007E+1
-1.865E-1	4.415E+0	1.002E+1
-1.832E-1	4.473E+0	1.001E+1
-1.816E-1	4.383E+0	9.949E+0
-1.768E-1	4.506E+0	9.975E+0
-1.849E-1	4.451E+0	1.004E+1
-1.832E-1	4.568E+0	9.936E+0
-1.832E-1	4.470E+0	9.930E+0
-1.816E-1	4.483E+0	9.956E+0
-1.832E-1	4.532E+0	9.914E+0
-1.881E-1	4.503E+0	1.013E+1
-1.832E-1	4.516E+0	1.003E+1
-1.832E-1	4.431E+0	1.000E+1
-1.881E-1	4.470E+0	9.985E+0
-1.849E-1	4.480E+0	9.969E+0
-1.800E-1	4.522E+0	1.003E+1
-1.800E-1	4.373E+0	9.978E+0
-1.832E-1	4.409E+0	9.933E+0
-1.832E-1	4.448E+0	9.965E+0
-1.832E-1	4.473E+0	9.969E+0
-1.800E-1	4.477E+0	9.897E+0
-1.865E-1	4.509E+0	9.985E+0
-1.865E-1	4.486E+0	1.011E+1
-1.816E-1	4.538E+0	9.927E+0
-1.800E-1	4.499E+0	9.897E+0
-1.849E-1	4.402E+0	1.003E+1
-1.849E-1	4.496E+0	1.014E+1
-1.800E-1	4.503E+0	9.982E+0
-1.800E-1	4.480E+0	9.901E+0
-1.865E-1	4.460E+0	1.012E+1
-1.865E-1	4.467E+0	1.005E+1
-1.816E-1	4.444E+0	1.003E+1
-1.816E-1	4.415E+0	1.004E+1
-1.849E-1	4.448E+0	9.969E+0
-1.849E-1	4.593E+0	1.001E+1
-1.800E-1	4.473E+0	1.005E+1
-1.816E-1	4.448E+0	1.002E+1
-1.832E-1	4.464E+0	9.982E+0
-1.849E-1	4.467E+0	1.012E+1
-1.816E-1	4.548E+0	9.965E+0
-1.849E-1	4.545E+0	1.001E+1
-1.865E-1	4.418E+0	1.006E+1
-1.832E-1	4.493E+0	1.013E+1
-1.832E-1	4.545E+0	9.933E+0
-1.784E-1	4.454E+0	1.005E+1
-1.849E-1	4.418E+0	9.972E+0
-1.849E-1	4.493E+0	9.991E+0
-1.816E-1	4.460E+0	9.956E+0
-1.832E-1	4.460E+0	9.936E+0
-1.832E-1	4.389E+0	1.008E+1
-1.832E-1	4.480E+0	9.975E+0
-1.816E-1	4.512E+0	9.962E+0
-1.849E-1	4.496E+0	1.008E+1
-1.832E-1	4.376E+0	1.000E+1
-1.832E-1	4.418E+0	9.962E+0
-1.800E-1	4.467E+0	1.010E+1
-1.816E-1	4.415E+0	1.011E+1
-1.865E-1	4.438E+0	9.978E+0
-1.816E-1	4.480E+0	9.969E+0
-1.816E-1	4.486E+0	9.988E+0
-1.800E-1	4.522E+0	1.001E+1
-1.832E-1	4.438E+0	9.855E+0
-1.832E-1	4.493E+0	1.009E+1
-1.816E-1	4.467E+0	1.014E+1
-1.800E-1	4.412E+0	9.920E+0
-1.849E-1	4.467E+0	1.000E+1
-1.849E-1	4.486E+0	1.000E+1
-1.816E-1	4.509E+0	9.969E+0
-1.816E-1	4.480E+0	1.004E+1
-1.849E-1	4.522E+0	9.985E+0
-1.832E-1	4.448E+0	9.988E+0
-1.832E-1	4.561E+0	9.965E+0
-1.816E-1	4.454E+0	9.991E+0
-1.849E-1	4.477E+0	9.894E+0
-1.832E-1	4.441E+0	9.881E+0
-1.832E-1	4.532E+0	9.969E+0
-1.816E-1	4.464E+0	1.008E+1
-1.816E-1	4.428E+0	1.003E+1
-1.816E-1	4.503E+0	9.991E+0
-1.816E-1	4.460E+0	9.965E+0
-1.800E-1	4.470E+0	1.004E+1
-1.849E-1	4.561E+0	9.962E+0
-1.816E-1	4.363E+0	9.832E+0
-1.784E-1	4.431E+0	1.009E+1
-1.784E-1	4.490E+0	1.010E+1
-1.832E-1	4.493E+0	9.927E+0
-1.832E-1	4.438E+0	9.982E+0
-1.816E-1	4.457E+0	1.008E+1
-1.832E-1	4.558E+0	1.004E+1
-1.832E-1	4.516E+0	1.007E+1
-1.865E-1	4.522E+0	9.920E+0
-1.832E-1	4.383E+0	9.904E+0
-1.816E-1	4.467E+0	1.007E+1
-1.849E-1	4.480E+0	1.015E+1
-1.849E-1	4.460E+0	1.000E+1
-1.816E-1	4.402E+0	9.943E+0
-1.816E-1	4.435E+0	1.007E+1
-1.832E-1	4.516E+0	9.914E+0
-1.849E-1	4.457E+0	9.907E+0
-1.800E-1	4.396E+0	9.914E+0
-1.816E-1	4.464E+0	9.952E+0
-1.832E-1	4.532E+0	1.005E+1
-1.865E-1	4.473E+0	1.007E+1
-1.800E-1	4.438E+0	9.930E+0
-1.832E-1	4.490E+0	1.012E+1
-1.849E-1	4.392E+0	9.897E+0
-1.881E-1	4.561E+0	9.969E+0
-1.816E-1	4.444E+0	9.852E+0
-1.832E-1	4.538E+0	9.904E+0
-1.832E-1	4.454E+0	1.005E+1
-1.881E-1	4.483E+0	1.007E+1
-1.816E-1	4.555E+0	9.962E+0
-1.800E-1	4.418E+0	1.011E+1
-1.832E-1	4.483E+0	1.001E+1
-1.832E-1	4.519E+0	1.002E+1
-1.816E-1	4.441E+0	1.003E+1
-1.816E-1	4.503E+0	9.965E+0
-1.832E-1	4.525E+0	9.930E+0
-1.865E-1	4.428E+0	9.949E+0
-1.816E-1	4.373E+0	9.904E+0
-1.800E-1	4.551E+0	9.943E+0
-1.849E-1	4.418E+0	9.946E+0
-1.865E-1	4.464E+0	9.952E+0
-1.816E-1	4.373E+0	1.002E+1
-1.800E-1	4.457E+0	9.991E+0
-1.849E-1	4.483E+0	1.006E+1
-1.832E-1	4.451E+0	1.011E+1
-1.816E-1	4.425E+0	1.008E+1
-1.849E-1	4.435E+0	1.005E+1
-1.849E-1	4.392E+0	9.907E+0
-1.816E-1	4.480E+0	9.862E+0
-1.816E-1	4.486E+0	9.991E+0
-1.832E-1	4.477E+0	1.001E+1
-1.865E-1	4.460E+0	9.985E+0
-1.849E-1	4.438E+0	9.829E+0
-1.800E-1	4.467E+0	9.933E+0
-1.816E-1	4.389E+0	1.005E+1
-1.849E-1	4.486E+0	9.988E+0
-1.849E-1	4.545E+0	9.936E+0
-1.816E-1	4.483E+0	1.003E+1
-1.800E-1	4.477E+0	9.956E+0
-1.865E-1	4.529E+0	9.888E+0
-1.849E-1	4.545E+0	1.002E+1
-1.816E-1	4.467E+0	1.010E+1
-1.816E-1	4.509E+0	9.969E+0
-1.865E-1	4.512E+0	9.923E+0
-1.849E-1	4.435E+0	1.011E+1
-1.816E-1	4.516E+0	9.917E+0
-1.832E-1	4.454E+0	9.923E+0
-1.849E-1	4.483E+0	1.002E+1
-1.865E-1	4.392E+0	9.940E+0
-1.816E-1	4.409E+0	9.884E+0
-1.816E-1	4.480E+0	1.005E+1
-1.849E-1	4.499E+0	1.011E+1
-1.832E-1	4.415E+0	9.978E+0
-1.816E-1	4.529E+0	9.923E+0
-1.816E-1	4.438E+0	9.975E+0
-1.816E-1	4.379E+0	1.008E+1
-1.865E-1	4.486E+0	1.000E+1
-1.800E-1	4.473E+0	9.972E+0
-1.816E-1	4.506E+0	9.927E+0
-1.832E-1	4.438E+0	1.001E+1
-1.816E-1	4.555E+0	9.998E+0
-1.784E-1	4.428E+0	1.003E+1
-1.816E-1	4.486E+0	9.862E+0
-1.816E-1	4.457E+0	1.003E+1
-1.816E-1	4.545E+0	1.006E+1
-1.816E-1	4.425E+0	9.998E+0
-1.832E-1	4.512E+0	1.002E+1
-1.849E-1	4.509E+0	1.005E+1
-1.849E-1	4.480E+0	1.010E+1
-1.816E-1	4.512E+0	9.972E+0
-1.832E-1	4.477E+0	1.000E+1
-1.849E-1	4.555E+0	1.003E+1
-1.816E-1	4.454E+0	1.006E+1
-1.816E-1	4.535E+0	9.959E+0
-1.800E-1	4.470E+0	9.962E+0
-1.881E-1	4.490E+0	9.936E+0
-1.832E-1	4.399E+0	9.985E+0
-1.832E-1	4.451E+0	1.004E+1
-1.816E-1	4.464E+0	1.009E+1
-1.849E-1	4.441E+0	9.959E+0
-1.849E-1	4.448E+0	1.010E+1
-1.832E-1	4.555E+0	9.965E+0
-1.800E-1	4.425E+0	9.936E+0
-1.832E-1	4.519E+0	9.943E+0
-1.816E-1	4.483E+0	1.002E+1
-1.816E-1	4.499E+0	9.901E+0
-1.784E-1	4.535E+0	1.001E+1
-1.865E-1	4.425E+0	9.914E+0
-1.849E-1	4.399E+0	1.004E+1
-1.800E-1	4.467E+0	1.005E+1
-1.832E-1	4.493E+0	9.962E+0
-1.832E-1	4.418E+0	1.016E+1
-1.849E-1	4.480E+0	9.923E+0
-1.800E-1	4.451E+0	1.004E+1
-1.816E-1	4.454E+0	9.946E+0
-1.849E-1	4.486E+0	9.982E+0
-1.832E-1	4.490E+0	1.004E+1
-1.800E-1	4.415E+0	9.978E+0
-1.784E-1	4.538E+0	9.982E+0
-1.865E-1	4.460E+0	1.001E+1
-1.832E-1	4.402E+0	9.978E+0
[truncated: 93,936 more rows]
