# Supplementary material for: Improved ANAP incorporation and VCF analysis reveal details of P2X7 current facilitation and a limited conformational interplay between ATP binding and the intracellular ballast domain
Source: eLife. 2023 Jan 4;12:e82479. doi: 10.7554/eLife.82479 (PMC9859053; doi:10.7554/eLife.82479)
Supplement: Figure 5—source data 1. [file elife-82479-fig5-data1.zip › Figure-5_Source-data-1/F11_h26#42.csv]

-8.268E-2	6.867E+0	1.542E+1
-8.593E-2	6.884E+0	1.561E+1
-8.593E-2	6.893E+0	1.538E+1
-8.431E-2	6.832E+0	1.563E+1
-8.268E-2	6.829E+0	1.545E+1
-8.431E-2	6.777E+0	1.535E+1
-8.268E-2	6.871E+0	1.534E+1
-8.268E-2	6.728E+0	1.550E+1
-8.106E-2	6.997E+0	1.552E+1
-8.431E-2	6.962E+0	1.572E+1
-8.431E-2	6.978E+0	1.549E+1
-8.431E-2	6.952E+0	1.567E+1
-7.944E-2	6.945E+0	1.555E+1
-8.431E-2	6.945E+0	1.553E+1
-8.593E-2	6.926E+0	1.555E+1
-8.593E-2	6.887E+0	1.544E+1
-8.106E-2	6.796E+0	1.547E+1
-8.593E-2	6.939E+0	1.560E+1
-8.593E-2	6.880E+0	1.540E+1
-8.431E-2	6.884E+0	1.551E+1
-8.106E-2	6.884E+0	1.551E+1
-8.431E-2	6.887E+0	1.538E+1
-8.431E-2	6.932E+0	1.548E+1
-8.593E-2	6.861E+0	1.549E+1
-8.106E-2	6.790E+0	1.544E+1
-8.431E-2	6.893E+0	1.523E+1
-8.755E-2	6.910E+0	1.538E+1
-8.431E-2	6.955E+0	1.551E+1
-8.106E-2	6.851E+0	1.540E+1
-8.431E-2	6.923E+0	1.550E+1
-8.431E-2	6.949E+0	1.557E+1
-8.106E-2	6.887E+0	1.548E+1
-8.268E-2	6.965E+0	1.558E+1
-8.106E-2	6.793E+0	1.552E+1
-8.593E-2	6.855E+0	1.556E+1
-8.268E-2	6.965E+0	1.540E+1
-8.268E-2	7.030E+0	1.552E+1
-8.431E-2	6.855E+0	1.550E+1
-8.755E-2	6.822E+0	1.540E+1
-8.431E-2	6.829E+0	1.562E+1
-8.268E-2	6.897E+0	1.543E+1
-8.593E-2	6.867E+0	1.548E+1
-8.593E-2	6.803E+0	1.543E+1
-8.431E-2	7.020E+0	1.547E+1
-8.268E-2	6.867E+0	1.551E+1
-8.431E-2	6.790E+0	1.549E+1
-8.593E-2	6.880E+0	1.547E+1
-8.268E-2	6.880E+0	1.543E+1
-7.944E-2	6.913E+0	1.548E+1
-8.431E-2	6.900E+0	1.566E+1
-8.593E-2	6.806E+0	1.558E+1
-8.431E-2	6.945E+0	1.555E+1
-8.106E-2	6.965E+0	1.550E+1
-8.431E-2	6.877E+0	1.560E+1
-8.431E-2	6.958E+0	1.547E+1
-8.268E-2	6.932E+0	1.553E+1
-8.593E-2	6.835E+0	1.550E+1
-8.431E-2	6.816E+0	1.558E+1
-8.431E-2	6.962E+0	1.552E+1
-8.431E-2	6.783E+0	1.566E+1
-7.944E-2	6.971E+0	1.543E+1
-8.431E-2	6.903E+0	1.555E+1
-8.755E-2	6.903E+0	1.538E+1
-8.431E-2	6.822E+0	1.550E+1
-8.268E-2	6.793E+0	1.560E+1
-8.268E-2	6.910E+0	1.554E+1
-8.593E-2	6.864E+0	1.536E+1
-8.106E-2	6.958E+0	1.545E+1
-8.268E-2	6.848E+0	1.553E+1
-8.593E-2	6.734E+0	1.552E+1
-8.593E-2	6.919E+0	1.547E+1
-8.593E-2	6.958E+0	1.544E+1
-8.268E-2	6.923E+0	1.545E+1
-8.431E-2	6.867E+0	1.542E+1
-8.755E-2	6.832E+0	1.543E+1
-8.593E-2	6.796E+0	1.557E+1
-7.944E-2	6.945E+0	1.551E+1
-8.431E-2	6.871E+0	1.551E+1
-8.431E-2	6.906E+0	1.546E+1
-8.268E-2	6.955E+0	1.549E+1
-8.268E-2	6.829E+0	1.554E+1
-8.268E-2	6.929E+0	1.530E+1
-8.593E-2	6.806E+0	1.535E+1
-8.431E-2	6.968E+0	1.547E+1
-8.106E-2	6.936E+0	1.555E+1
-8.593E-2	6.832E+0	1.544E+1
-8.431E-2	6.812E+0	1.545E+1
-8.106E-2	6.793E+0	1.560E+1
-8.106E-2	6.884E+0	1.535E+1
-8.268E-2	6.819E+0	1.552E+1
-8.431E-2	6.932E+0	1.543E+1
-8.755E-2	6.874E+0	1.546E+1
-8.431E-2	6.916E+0	1.541E+1
-8.431E-2	6.932E+0	1.542E+1
-8.755E-2	6.799E+0	1.554E+1
-8.268E-2	6.832E+0	1.550E+1
-8.268E-2	6.936E+0	1.543E+1
-8.431E-2	6.835E+0	1.528E+1
-8.593E-2	6.867E+0	1.544E+1
-8.431E-2	6.816E+0	1.557E+1
-7.944E-2	6.803E+0	1.555E+1
-8.268E-2	6.867E+0	1.555E+1
-8.593E-2	6.903E+0	1.555E+1
-8.431E-2	6.806E+0	1.550E+1
-8.106E-2	6.851E+0	1.555E+1
-8.268E-2	6.874E+0	1.539E+1
-8.755E-2	6.851E+0	1.552E+1
-8.268E-2	6.893E+0	1.550E+1
-8.106E-2	6.910E+0	1.553E+1
-8.268E-2	6.838E+0	1.549E+1
-8.593E-2	6.971E+0	1.540E+1
-8.431E-2	6.890E+0	1.554E+1
-8.268E-2	6.916E+0	1.541E+1
-8.593E-2	6.884E+0	1.537E+1
-8.593E-2	6.890E+0	1.549E+1
-8.268E-2	6.984E+0	1.541E+1
-8.268E-2	6.916E+0	1.562E+1
-8.268E-2	6.890E+0	1.553E+1
-8.431E-2	6.786E+0	1.539E+1
-8.106E-2	6.858E+0	1.557E+1
-8.106E-2	6.864E+0	1.553E+1
-8.431E-2	6.832E+0	1.549E+1
-8.755E-2	6.903E+0	1.540E+1
-8.106E-2	6.955E+0	1.558E+1
-8.268E-2	6.877E+0	1.549E+1
-8.755E-2	7.007E+0	1.541E+1
-8.431E-2	6.890E+0	1.542E+1
-7.782E-2	6.893E+0	1.561E+1
-7.944E-2	6.760E+0	1.555E+1
-8.106E-2	6.835E+0	1.553E+1
-8.755E-2	6.842E+0	1.556E+1
-8.268E-2	6.919E+0	1.546E+1
-8.106E-2	6.955E+0	1.551E+1
-8.268E-2	6.897E+0	1.573E+1
-8.593E-2	6.871E+0	1.530E+1
-8.268E-2	6.861E+0	1.555E+1
-8.106E-2	6.890E+0	1.559E+1
-8.431E-2	6.842E+0	1.546E+1
-8.593E-2	7.017E+0	1.553E+1
-8.431E-2	6.932E+0	1.552E+1
-8.268E-2	6.910E+0	1.548E+1
-8.106E-2	6.884E+0	1.555E+1
-8.593E-2	6.900E+0	1.552E+1
-8.431E-2	6.939E+0	1.539E+1
-8.268E-2	6.932E+0	1.551E+1
-8.593E-2	6.845E+0	1.554E+1
-8.593E-2	6.858E+0	1.563E+1
-8.268E-2	6.880E+0	1.545E+1
-7.620E-2	6.958E+0	1.543E+1
-8.268E-2	6.971E+0	1.558E+1
-8.431E-2	6.897E+0	1.554E+1
-8.268E-2	6.880E+0	1.551E+1
-8.268E-2	6.900E+0	1.550E+1
-8.268E-2	6.971E+0	1.554E+1
-8.593E-2	6.926E+0	1.539E+1
-8.593E-2	6.971E+0	1.555E+1
-8.106E-2	6.874E+0	1.559E+1
-8.268E-2	6.965E+0	1.550E+1
-8.593E-2	6.855E+0	1.551E+1
-8.268E-2	6.838E+0	1.549E+1
-7.944E-2	6.864E+0	1.555E+1
-8.593E-2	6.867E+0	1.565E+1
-8.593E-2	6.855E+0	1.555E+1
-8.268E-2	6.829E+0	1.537E+1
-8.106E-2	6.926E+0	1.548E+1
-8.431E-2	6.932E+0	1.545E+1
-8.593E-2	6.715E+0	1.545E+1
-7.944E-2	6.955E+0	1.555E+1
-8.268E-2	6.919E+0	1.552E+1
-8.593E-2	6.923E+0	1.548E+1
-8.593E-2	6.864E+0	1.552E+1
-8.268E-2	6.884E+0	1.536E+1
-8.106E-2	6.877E+0	1.543E+1
-8.431E-2	6.864E+0	1.546E+1
-8.755E-2	6.884E+0	1.563E+1
-8.106E-2	6.897E+0	1.553E+1
-7.944E-2	6.806E+0	1.539E+1
-8.593E-2	6.851E+0	1.545E+1
-8.431E-2	6.861E+0	1.542E+1
-8.106E-2	6.887E+0	1.541E+1
-8.106E-2	6.832E+0	1.550E+1
-8.106E-2	6.803E+0	1.548E+1
-8.268E-2	6.926E+0	1.538E+1
-8.268E-2	6.890E+0	1.556E+1
-7.944E-2	6.832E+0	1.547E+1
-8.268E-2	6.874E+0	1.545E+1
-8.755E-2	6.877E+0	1.551E+1
-8.593E-2	6.913E+0	1.555E+1
-7.944E-2	6.877E+0	1.553E+1
-8.106E-2	6.806E+0	1.532E+1
-8.755E-2	6.942E+0	1.555E+1
-7.944E-2	6.855E+0	1.553E+1
-8.106E-2	6.780E+0	1.546E+1
-8.431E-2	6.884E+0	1.556E+1
-8.593E-2	6.880E+0	1.550E+1
-8.268E-2	6.936E+0	1.545E+1
-7.944E-2	6.786E+0	1.551E+1
-8.268E-2	6.799E+0	1.543E+1
-8.431E-2	6.858E+0	1.554E+1
-8.106E-2	6.978E+0	1.537E+1
-8.106E-2	6.919E+0	1.564E+1
-8.593E-2	6.816E+0	1.546E+1
-8.755E-2	6.968E+0	1.570E+1
-8.593E-2	6.851E+0	1.542E+1
-7.782E-2	6.913E+0	1.546E+1
-8.431E-2	6.880E+0	1.531E+1
-8.431E-2	6.871E+0	1.549E+1
-8.106E-2	6.864E+0	1.563E+1
-8.268E-2	6.851E+0	1.537E+1
-8.593E-2	6.916E+0	1.541E+1
-8.593E-2	6.855E+0	1.571E+1
-8.106E-2	6.741E+0	1.549E+1
-8.268E-2	6.871E+0	1.551E+1
-8.593E-2	6.880E+0	1.531E+1
-8.755E-2	6.903E+0	1.557E+1
-8.268E-2	6.867E+0	1.546E+1
-7.944E-2	6.877E+0	1.545E+1
-8.268E-2	6.835E+0	1.548E+1
-8.593E-2	6.819E+0	1.541E+1
-8.268E-2	6.858E+0	1.552E+1
-8.106E-2	6.861E+0	1.563E+1
-8.593E-2	6.910E+0	1.536E+1
-8.268E-2	6.855E+0	1.548E+1
-8.268E-2	6.864E+0	1.550E+1
-8.268E-2	6.848E+0	1.568E+1
-8.106E-2	6.939E+0	1.527E+1
-8.593E-2	6.816E+0	1.552E+1
-8.268E-2	6.903E+0	1.563E+1
-8.268E-2	7.010E+0	1.544E+1
-8.431E-2	6.838E+0	1.540E+1
-8.593E-2	6.867E+0	1.533E+1
-8.106E-2	6.887E+0	1.550E+1
-8.106E-2	6.884E+0	1.542E+1
-8.431E-2	6.926E+0	1.543E+1
-8.431E-2	6.923E+0	1.560E+1
-8.268E-2	6.932E+0	1.541E+1
-8.106E-2	6.793E+0	1.541E+1
-8.268E-2	6.877E+0	1.535E+1
-8.268E-2	6.842E+0	1.548E+1
-8.268E-2	6.770E+0	1.557E+1
-8.106E-2	6.848E+0	1.547E+1
-8.106E-2	6.971E+0	1.552E+1
-8.755E-2	6.897E+0	1.548E+1
-8.431E-2	6.971E+0	1.549E+1
-7.944E-2	6.835E+0	1.546E+1
-8.268E-2	6.955E+0	1.554E+1
-8.593E-2	6.893E+0	1.554E+1
-8.268E-2	6.984E+0	1.559E+1
-8.268E-2	6.916E+0	1.557E+1
-8.268E-2	6.819E+0	1.554E+1
-8.755E-2	6.799E+0	1.544E+1
-8.268E-2	6.825E+0	1.538E+1
-8.268E-2	6.806E+0	1.550E+1
-8.431E-2	6.916E+0	1.554E+1
-8.593E-2	6.783E+0	1.558E+1
-8.106E-2	6.842E+0	1.559E+1
-7.944E-2	6.835E+0	1.553E+1
-8.431E-2	6.861E+0	1.543E+1
-8.593E-2	6.790E+0	1.547E+1
-7.944E-2	6.874E+0	1.535E+1
-8.268E-2	7.010E+0	1.543E+1
-8.431E-2	6.767E+0	1.548E+1
-8.106E-2	6.880E+0	1.536E+1
-8.268E-2	6.936E+0	1.552E+1
-7.944E-2	6.877E+0	1.540E+1
-8.431E-2	6.796E+0	1.542E+1
-8.431E-2	6.991E+0	1.544E+1
-8.268E-2	6.770E+0	1.545E+1
-8.106E-2	6.978E+0	1.554E+1
-8.431E-2	6.822E+0	1.556E+1
-8.593E-2	6.851E+0	1.553E+1
-8.106E-2	6.903E+0	1.542E+1
-8.268E-2	6.926E+0	1.543E+1
-8.431E-2	6.773E+0	1.543E+1
-8.268E-2	6.929E+0	1.551E+1
-8.106E-2	6.858E+0	1.543E+1
-8.106E-2	6.978E+0	1.547E+1
-8.268E-2	6.926E+0	1.548E+1
-8.431E-2	6.955E+0	1.555E+1
-8.268E-2	6.884E+0	1.539E+1
-7.944E-2	6.845E+0	1.549E+1
-8.431E-2	6.897E+0	1.535E+1
-8.593E-2	6.968E+0	1.545E+1
-8.268E-2	6.851E+0	1.559E+1
-7.944E-2	6.984E+0	1.553E+1
-8.593E-2	6.829E+0	1.557E+1
-8.106E-2	6.942E+0	1.553E+1
-8.268E-2	7.000E+0	1.543E+1
-7.944E-2	6.835E+0	1.544E+1
-8.431E-2	6.861E+0	1.558E+1
-8.268E-2	6.929E+0	1.558E+1
-8.106E-2	6.767E+0	1.558E+1
-8.106E-2	6.832E+0	1.553E+1
-8.431E-2	7.000E+0	1.545E+1
-8.755E-2	6.835E+0	1.546E+1
-8.106E-2	6.906E+0	1.563E+1
-7.944E-2	6.777E+0	1.543E+1
-8.106E-2	6.903E+0	1.552E+1
-8.593E-2	6.900E+0	1.544E+1
-8.106E-2	6.829E+0	1.549E+1
-8.106E-2	6.864E+0	1.544E+1
-8.593E-2	6.864E+0	1.555E+1
-8.593E-2	6.867E+0	1.525E+1
-7.944E-2	6.919E+0	1.547E+1
-7.944E-2	6.822E+0	1.535E+1
-8.268E-2	6.838E+0	1.535E+1
-8.593E-2	6.926E+0	1.550E+1
-8.268E-2	6.871E+0	1.545E+1
-8.268E-2	6.906E+0	1.543E+1
-8.431E-2	6.842E+0	1.544E+1
-8.431E-2	6.848E+0	1.530E+1
-8.431E-2	6.838E+0	1.548E+1
-7.944E-2	6.861E+0	1.545E+1
-8.268E-2	6.991E+0	1.536E+1
-8.268E-2	6.968E+0	1.548E+1
-7.944E-2	6.780E+0	1.545E+1
-7.944E-2	6.764E+0	1.539E+1
-8.268E-2	6.803E+0	1.546E+1
-8.593E-2	6.919E+0	1.531E+1
-8.106E-2	6.887E+0	1.553E+1
-8.106E-2	6.871E+0	1.550E+1
-8.431E-2	6.913E+0	1.556E+1
-8.268E-2	6.984E+0	1.540E+1
-8.106E-2	6.790E+0	1.550E+1
-8.106E-2	6.880E+0	1.550E+1
-8.268E-2	6.900E+0	1.534E+1
-8.268E-2	6.709E+0	1.534E+1
-8.106E-2	6.906E+0	1.544E+1
-8.106E-2	6.942E+0	1.545E+1
-8.431E-2	6.838E+0	1.548E+1
-8.268E-2	6.832E+0	1.542E+1
-8.106E-2	6.893E+0	1.542E+1
-7.620E-2	6.867E+0	1.543E+1
-8.268E-2	6.867E+0	1.541E+1
-8.593E-2	6.864E+0	1.534E+1
-8.268E-2	6.884E+0	1.560E+1
-8.106E-2	6.916E+0	1.548E+1
-8.106E-2	6.780E+0	1.548E+1
-8.593E-2	6.816E+0	1.553E+1
-8.106E-2	6.874E+0	1.543E+1
-8.106E-2	6.819E+0	1.557E+1
-8.268E-2	6.864E+0	1.555E+1
-8.755E-2	6.887E+0	1.551E+1
-8.268E-2	6.861E+0	1.542E+1
-8.106E-2	6.855E+0	1.561E+1
-8.431E-2	6.929E+0	1.540E+1
-8.431E-2	6.760E+0	1.540E+1
-8.268E-2	6.829E+0	1.547E+1
-7.944E-2	6.923E+0	1.555E+1
-8.268E-2	6.835E+0	1.519E+1
-8.431E-2	6.984E+0	1.551E+1
-8.106E-2	6.968E+0	1.552E+1
-8.268E-2	6.832E+0	1.541E+1
-8.431E-2	6.877E+0	1.548E+1
-8.431E-2	6.971E+0	1.547E+1
-8.106E-2	6.783E+0	1.543E+1
-7.944E-2	6.874E+0	1.542E+1
-8.106E-2	6.809E+0	1.567E+1
-8.431E-2	6.903E+0	1.536E+1
-8.268E-2	6.929E+0	1.546E+1
-7.944E-2	6.958E+0	1.558E+1
-8.431E-2	6.812E+0	1.540E+1
-8.593E-2	6.835E+0	1.557E+1
-8.106E-2	6.712E+0	1.538E+1
-8.268E-2	6.893E+0	1.539E+1
-8.431E-2	6.812E+0	1.540E+1
-8.593E-2	6.890E+0	1.530E+1
-8.106E-2	6.893E+0	1.543E+1
-7.944E-2	6.913E+0	1.557E+1
-8.268E-2	7.039E+0	1.539E+1
-8.268E-2	6.890E+0	1.548E+1
-7.944E-2	6.893E+0	1.548E+1
-8.268E-2	6.984E+0	1.567E+1
-8.268E-2	6.796E+0	1.532E+1
-8.593E-2	6.890E+0	1.545E+1
-8.106E-2	6.822E+0	1.531E+1
-8.106E-2	6.900E+0	1.545E+1
-8.268E-2	6.864E+0	1.526E+1
-8.431E-2	6.897E+0	1.538E+1
-8.106E-2	6.910E+0	1.551E+1
-8.106E-2	6.829E+0	1.540E+1
-8.431E-2	6.819E+0	1.550E+1
-8.431E-2	6.939E+0	1.551E+1
-8.431E-2	6.864E+0	1.548E+1
-7.944E-2	6.906E+0	1.544E+1
-8.593E-2	6.981E+0	1.530E+1
-8.431E-2	7.023E+0	1.543E+1
-8.431E-2	6.942E+0	1.534E+1
-7.944E-2	6.965E+0	1.544E+1
-8.268E-2	6.867E+0	1.538E+1
-8.431E-2	6.906E+0	1.562E+1
-8.106E-2	6.754E+0	1.552E+1
-8.106E-2	6.939E+0	1.531E+1
-8.431E-2	6.958E+0	1.542E+1
-8.268E-2	6.822E+0	1.551E+1
-8.268E-2	6.971E+0	1.546E+1
-8.106E-2	6.893E+0	1.539E+1
-8.431E-2	6.825E+0	1.546E+1
-8.431E-2	6.855E+0	1.558E+1
-8.106E-2	6.910E+0	1.538E+1
-8.106E-2	6.874E+0	1.554E+1
-8.268E-2	6.932E+0	1.572E+1
-8.431E-2	6.803E+0	1.541E+1
-8.106E-2	6.871E+0	1.538E+1
-8.106E-2	6.767E+0	1.554E+1
-8.106E-2	6.929E+0	1.545E+1
-8.593E-2	6.880E+0	1.552E+1
-7.944E-2	6.874E+0	1.541E+1
-7.782E-2	6.864E+0	1.549E+1
-8.431E-2	6.949E+0	1.543E+1
-8.268E-2	6.812E+0	1.551E+1
-8.268E-2	6.939E+0	1.545E+1
-7.944E-2	6.803E+0	1.545E+1
-8.431E-2	6.825E+0	1.543E+1
-8.431E-2	6.799E+0	1.545E+1
-8.268E-2	6.819E+0	1.556E+1
-8.106E-2	6.867E+0	1.549E+1
-8.431E-2	6.897E+0	1.537E+1
-8.431E-2	6.910E+0	1.546E+1
-8.268E-2	6.855E+0	1.551E+1
-8.106E-2	6.903E+0	1.547E+1
-8.268E-2	6.874E+0	1.550E+1
-8.431E-2	6.988E+0	1.560E+1
-8.268E-2	6.770E+0	1.543E+1
-8.431E-2	6.910E+0	1.541E+1
-8.593E-2	6.906E+0	1.553E+1
-8.431E-2	6.867E+0	1.556E+1
-8.106E-2	6.855E+0	1.526E+1
-7.944E-2	6.906E+0	1.545E+1
-8.268E-2	6.832E+0	1.546E+1
-8.431E-2	6.809E+0	1.536E+1
-8.106E-2	6.851E+0	1.539E+1
-8.106E-2	6.738E+0	1.553E+1
-8.268E-2	6.829E+0	1.552E+1
-8.431E-2	6.978E+0	1.532E+1
-8.106E-2	6.874E+0	1.539E+1
-8.268E-2	6.916E+0	1.569E+1
-8.431E-2	6.734E+0	1.541E+1
-8.431E-2	6.929E+0	1.546E+1
-7.782E-2	6.825E+0	1.543E+1
-7.782E-2	6.848E+0	1.543E+1
-8.268E-2	6.867E+0	1.549E+1
-8.431E-2	6.900E+0	1.539E+1
-7.944E-2	6.767E+0	1.542E+1
-7.944E-2	6.884E+0	1.547E+1
-8.106E-2	6.916E+0	1.540E+1
-8.431E-2	6.926E+0	1.521E+1
-7.944E-2	6.803E+0	1.531E+1
-7.944E-2	6.819E+0	1.551E+1
-8.106E-2	6.884E+0	1.541E+1
-8.593E-2	6.910E+0	1.537E+1
-8.106E-2	6.809E+0	1.533E+1
-8.106E-2	6.819E+0	1.553E+1
-8.431E-2	6.822E+0	1.546E+1
-8.593E-2	6.793E+0	1.544E+1
-8.106E-2	6.861E+0	1.533E+1
-7.944E-2	6.890E+0	1.559E+1
-8.106E-2	6.848E+0	1.542E+1
-8.268E-2	6.887E+0	1.562E+1
-8.268E-2	6.906E+0	1.547E+1
-7.944E-2	6.913E+0	1.547E+1
-8.593E-2	6.855E+0	1.544E+1
-8.593E-2	6.832E+0	1.541E+1
-8.106E-2	6.770E+0	1.538E+1
-8.106E-2	6.770E+0	1.549E+1
-8.268E-2	6.855E+0	1.542E+1
-8.431E-2	6.910E+0	1.531E+1
-7.944E-2	6.822E+0	1.549E+1
-8.106E-2	6.978E+0	1.543E+1
-8.431E-2	6.913E+0	1.555E+1
-8.593E-2	6.965E+0	1.538E+1
-8.106E-2	6.773E+0	1.544E+1
-7.944E-2	6.893E+0	1.551E+1
-8.431E-2	6.793E+0	1.542E+1
-8.431E-2	6.871E+0	1.534E+1
-8.268E-2	6.975E+0	1.542E+1
-7.944E-2	6.910E+0	1.544E+1
-8.431E-2	6.867E+0	1.547E+1
-8.755E-2	6.861E+0	1.532E+1
-7.944E-2	6.887E+0	1.551E+1
-8.268E-2	6.825E+0	1.552E+1
-8.431E-2	6.864E+0	1.550E+1
-8.431E-2	6.880E+0	1.543E+1
-7.944E-2	6.864E+0	1.547E+1
-8.106E-2	6.851E+0	1.555E+1
-8.268E-2	6.877E+0	1.555E+1
-8.593E-2	6.884E+0	1.545E+1
-8.268E-2	6.939E+0	1.538E+1
-8.106E-2	6.890E+0	1.557E+1
-8.106E-2	6.790E+0	1.548E+1
-8.593E-2	6.903E+0	1.546E+1
-7.782E-2	6.780E+0	1.543E+1
-7.944E-2	6.936E+0	1.541E+1
-8.431E-2	6.978E+0	1.539E+1
-8.268E-2	6.835E+0	1.541E+1
-8.431E-2	6.965E+0	1.528E+1
-7.944E-2	6.867E+0	1.550E+1
-8.268E-2	6.777E+0	1.544E+1
-8.593E-2	6.767E+0	1.549E+1
-8.106E-2	6.903E+0	1.545E+1
-8.268E-2	6.867E+0	1.531E+1
-8.431E-2	6.806E+0	1.552E+1
-8.431E-2	6.880E+0	1.550E+1
-7.944E-2	6.945E+0	1.540E+1
-8.106E-2	6.887E+0	1.556E+1
-8.268E-2	6.903E+0	1.527E+1
-8.268E-2	6.809E+0	1.542E+1
-8.268E-2	6.858E+0	1.532E+1
-7.782E-2	6.997E+0	1.566E+1
-8.106E-2	6.897E+0	1.548E+1
-8.431E-2	6.890E+0	1.546E+1
-7.782E-2	6.832E+0	1.531E+1
-8.268E-2	6.975E+0	1.556E+1
-8.431E-2	6.893E+0	1.528E+1
-8.431E-2	6.962E+0	1.540E+1
-8.106E-2	6.958E+0	1.565E+1
-7.944E-2	6.822E+0	1.543E+1
-8.431E-2	6.790E+0	1.529E+1
-8.593E-2	6.887E+0	1.546E+1
-7.944E-2	6.884E+0	1.546E+1
-8.106E-2	6.887E+0	1.562E+1
-8.268E-2	6.764E+0	1.560E+1
-8.268E-2	6.926E+0	1.541E+1
-8.106E-2	6.874E+0	1.558E+1
-8.106E-2	6.845E+0	1.548E+1
-8.268E-2	6.955E+0	1.540E+1
-8.431E-2	6.825E+0	1.551E+1
-8.268E-2	6.913E+0	1.540E+1
-8.106E-2	6.790E+0	1.543E+1
-8.431E-2	6.887E+0	1.538E+1
-8.268E-2	6.945E+0	1.546E+1
-8.106E-2	6.887E+0	1.549E+1
-7.944E-2	6.871E+0	1.538E+1
-8.268E-2	6.799E+0	1.555E+1
-8.106E-2	6.877E+0	1.540E+1
-7.457E-2	6.936E+0	1.547E+1
-8.106E-2	6.971E+0	1.555E+1
-8.268E-2	6.978E+0	1.548E+1
-8.431E-2	6.871E+0	1.542E+1
-7.944E-2	6.942E+0	1.550E+1
-7.944E-2	6.848E+0	1.536E+1
-8.593E-2	6.929E+0	1.558E+1
-8.593E-2	6.829E+0	1.542E+1
-7.782E-2	6.838E+0	1.551E+1
-8.268E-2	6.910E+0	1.549E+1
-8.106E-2	6.893E+0	1.565E+1
-8.593E-2	6.851E+0	1.538E+1
-7.782E-2	6.988E+0	1.539E+1
-7.782E-2	6.890E+0	1.542E+1
-8.106E-2	6.842E+0	1.555E+1
-8.431E-2	6.903E+0	1.539E+1
-8.106E-2	6.887E+0	1.567E+1
-8.268E-2	6.919E+0	1.544E+1
-8.431E-2	6.897E+0	1.538E+1
-8.431E-2	6.825E+0	1.549E+1
-7.944E-2	7.000E+0	1.547E+1
-7.944E-2	6.919E+0	1.534E+1
-8.593E-2	6.786E+0	1.548E+1
-8.268E-2	6.965E+0	1.543E+1
-7.944E-2	6.864E+0	1.551E+1
-8.106E-2	6.877E+0	1.536E+1
-8.268E-2	6.819E+0	1.555E+1
-8.431E-2	6.900E+0	1.532E+1
-8.268E-2	6.806E+0	1.545E+1
-8.268E-2	6.929E+0	1.546E+1
-8.268E-2	6.871E+0	1.551E+1
-8.593E-2	6.751E+0	1.533E+1
-7.782E-2	6.916E+0	1.543E+1
-8.268E-2	6.884E+0	1.535E+1
-8.268E-2	6.803E+0	1.541E+1
-8.593E-2	6.867E+0	1.533E+1
-8.106E-2	6.777E+0	1.541E+1
-7.944E-2	6.822E+0	1.547E+1
-8.268E-2	6.783E+0	1.544E+1
-8.431E-2	6.919E+0	1.557E+1
-8.106E-2	6.910E+0	1.548E+1
-8.268E-2	6.890E+0	1.548E+1
-8.268E-2	6.793E+0	1.542E+1
-8.431E-2	6.835E+0	1.536E+1
-7.944E-2	6.965E+0	1.546E+1
-7.944E-2	6.832E+0	1.545E+1
-8.431E-2	6.910E+0	1.564E+1
-8.431E-2	6.825E+0	1.534E+1
-7.944E-2	6.897E+0	1.541E+1
-8.106E-2	6.848E+0	1.554E+1
-8.106E-2	6.867E+0	1.538E+1
-8.268E-2	6.851E+0	1.538E+1
-8.268E-2	6.890E+0	1.552E+1
-7.944E-2	6.978E+0	1.562E+1
-8.431E-2	6.848E+0	1.534E+1
-8.431E-2	6.864E+0	1.559E+1
-8.106E-2	6.932E+0	1.532E+1
-7.944E-2	6.877E+0	1.543E+1
-8.431E-2	6.893E+0	1.535E+1
-8.431E-2	6.816E+0	1.537E+1
-8.106E-2	6.858E+0	1.533E+1
-7.944E-2	6.848E+0	1.539E+1
-8.593E-2	6.770E+0	1.542E+1
-8.593E-2	6.829E+0	1.539E+1
-8.106E-2	6.962E+0	1.553E+1
-7.944E-2	6.984E+0	1.543E+1
-8.431E-2	6.783E+0	1.544E+1
-8.431E-2	6.767E+0	1.536E+1
-8.106E-2	6.848E+0	1.543E+1
-8.106E-2	6.803E+0	1.549E+1
-8.431E-2	6.855E+0	1.543E+1
-8.106E-2	6.835E+0	1.550E+1
-7.620E-2	6.858E+0	1.541E+1
-8.106E-2	6.848E+0	1.544E+1
-8.268E-2	6.884E+0	1.537E+1
-8.268E-2	6.874E+0	1.543E+1
-8.268E-2	6.919E+0	1.529E+1
-8.106E-2	6.848E+0	1.540E+1
-8.268E-2	6.939E+0	1.531E+1
-8.593E-2	6.926E+0	1.544E+1
-8.268E-2	6.897E+0	1.526E+1
-8.268E-2	6.829E+0	1.549E+1
-8.431E-2	6.975E+0	1.551E+1
-8.431E-2	6.958E+0	1.537E+1
-7.944E-2	6.796E+0	1.536E+1
-8.106E-2	6.809E+0	1.552E+1
-8.268E-2	6.906E+0	1.543E+1
-8.268E-2	6.929E+0	1.533E+1
-7.944E-2	6.816E+0	1.550E+1
-7.944E-2	6.838E+0	1.546E+1
-8.268E-2	6.952E+0	1.542E+1
-8.431E-2	6.806E+0	1.545E+1
-7.944E-2	6.861E+0	1.541E+1
-7.782E-2	6.825E+0	1.549E+1
-8.268E-2	6.887E+0	1.528E+1
-8.268E-2	6.777E+0	1.530E+1
-7.944E-2	6.809E+0	1.551E+1
-8.106E-2	6.877E+0	1.538E+1
-8.268E-2	6.887E+0	1.554E+1
-8.268E-2	6.767E+0	1.558E+1
-7.944E-2	6.955E+0	1.536E+1
-7.782E-2	6.829E+0	1.536E+1
-8.431E-2	6.829E+0	1.540E+1
-8.593E-2	6.981E+0	1.537E+1
-8.106E-2	6.842E+0	1.554E+1
-7.944E-2	6.851E+0	1.546E+1
-8.431E-2	6.858E+0	1.551E+1
-8.268E-2	6.861E+0	1.522E+1
-8.106E-2	6.809E+0	1.555E+1
-8.268E-2	6.929E+0	1.541E+1
-8.268E-2	6.903E+0	1.552E+1
-8.106E-2	6.858E+0	1.555E+1
-7.944E-2	6.874E+0	1.537E+1
-7.944E-2	6.890E+0	1.540E+1
-8.268E-2	6.880E+0	1.542E+1
-8.431E-2	6.958E+0	1.537E+1
-7.944E-2	7.004E+0	1.539E+1
-7.782E-2	6.861E+0	1.538E+1
-8.431E-2	6.777E+0	1.547E+1
-8.593E-2	6.890E+0	1.539E+1
-7.782E-2	6.936E+0	1.545E+1
-8.268E-2	6.975E+0	1.533E+1
-8.593E-2	6.848E+0	1.557E+1
-8.431E-2	6.913E+0	1.555E+1
-7.782E-2	6.903E+0	1.535E+1
-7.782E-2	6.903E+0	1.543E+1
-8.431E-2	6.929E+0	1.549E+1
-8.268E-2	6.786E+0	1.542E+1
-7.944E-2	6.838E+0	1.559E+1
-7.944E-2	6.867E+0	1.533E+1
-8.268E-2	6.871E+0	1.537E+1
-8.268E-2	6.783E+0	1.543E+1
-7.944E-2	6.916E+0	1.537E+1
-7.944E-2	6.851E+0	1.537E+1
-7.944E-2	6.932E+0	1.540E+1
-8.431E-2	6.861E+0	1.531E+1
-7.944E-2	6.816E+0	1.527E+1
-8.106E-2	6.793E+0	1.558E+1
-8.268E-2	6.754E+0	1.532E+1
-8.106E-2	6.919E+0	1.541E+1
-8.106E-2	6.790E+0	1.548E+1
-8.268E-2	6.851E+0	1.538E+1
-8.268E-2	6.809E+0	1.534E+1
-8.268E-2	6.816E+0	1.543E+1
-7.457E-2	6.861E+0	1.546E+1
-7.620E-2	6.978E+0	1.547E+1
-8.268E-2	6.874E+0	1.543E+1
-8.431E-2	6.764E+0	1.545E+1
-7.944E-2	6.880E+0	1.527E+1
-7.944E-2	6.858E+0	1.555E+1
-8.106E-2	6.861E+0	1.538E+1
-8.106E-2	6.790E+0	1.543E+1
-7.944E-2	6.832E+0	1.537E+1
-7.782E-2	6.838E+0	1.553E+1
-8.268E-2	6.893E+0	1.550E+1
-8.431E-2	6.845E+0	1.548E+1
-7.944E-2	6.806E+0	1.548E+1
-8.106E-2	6.942E+0	1.553E+1
-8.106E-2	6.806E+0	1.542E+1
-8.268E-2	6.861E+0	1.545E+1
-7.944E-2	6.900E+0	1.543E+1
-8.268E-2	6.760E+0	1.554E+1
-8.268E-2	6.877E+0	1.524E+1
-8.268E-2	6.842E+0	1.542E+1
-8.106E-2	6.913E+0	1.530E+1
-8.106E-2	6.929E+0	1.543E+1
-8.106E-2	6.829E+0	1.541E+1
-8.106E-2	6.816E+0	1.544E+1
-8.106E-2	6.812E+0	1.547E+1
-7.944E-2	6.799E+0	1.549E+1
-8.431E-2	6.884E+0	1.535E+1
-8.431E-2	6.874E+0	1.529E+1
-8.268E-2	6.874E+0	1.543E+1
-7.944E-2	6.874E+0	1.533E+1
-8.268E-2	6.942E+0	1.530E+1
-8.593E-2	6.822E+0	1.540E+1
-7.620E-2	6.932E+0	1.550E+1
-7.944E-2	6.842E+0	1.541E+1
-8.268E-2	6.806E+0	1.534E+1
-8.593E-2	6.884E+0	1.550E+1
-7.782E-2	6.816E+0	1.537E+1
-8.268E-2	6.893E+0	1.535E+1
-8.593E-2	6.867E+0	1.542E+1
-8.268E-2	6.926E+0	1.543E+1
-7.620E-2	6.861E+0	1.528E+1
-7.782E-2	6.861E+0	1.546E+1
-8.106E-2	6.838E+0	1.542E+1
-8.106E-2	6.916E+0	1.548E+1
-8.106E-2	6.919E+0	1.551E+1
-8.106E-2	6.812E+0	1.534E+1
-8.268E-2	6.864E+0	1.528E+1
-8.268E-2	6.731E+0	1.532E+1
-8.106E-2	6.786E+0	1.539E+1
-8.106E-2	6.877E+0	1.547E+1
-8.431E-2	6.751E+0	1.541E+1
-8.431E-2	6.845E+0	1.559E+1
-7.944E-2	6.952E+0	1.538E+1
-7.782E-2	6.874E+0	1.540E+1
-8.268E-2	6.903E+0	1.557E+1
-8.593E-2	6.851E+0	1.538E+1
-8.106E-2	6.783E+0	1.542E+1
-7.944E-2	6.855E+0	1.543E+1
-8.268E-2	6.955E+0	1.539E+1
-8.431E-2	6.812E+0	1.549E+1
-7.944E-2	6.877E+0	1.537E+1
-7.782E-2	6.874E+0	1.542E+1
-8.268E-2	6.958E+0	1.546E+1
-8.268E-2	6.770E+0	1.543E+1
-7.944E-2	6.926E+0	1.541E+1
-8.106E-2	6.864E+0	1.537E+1
-8.106E-2	6.893E+0	1.538E+1
-8.268E-2	6.871E+0	1.540E+1
-7.782E-2	6.975E+0	1.533E+1
-7.944E-2	6.887E+0	1.546E+1
-8.268E-2	6.867E+0	1.555E+1
-8.431E-2	6.809E+0	1.558E+1
-7.944E-2	6.929E+0	1.548E+1
-7.944E-2	6.838E+0	1.537E+1
-7.944E-2	6.890E+0	1.540E+1
-8.106E-2	6.884E+0	1.527E+1
-7.782E-2	6.855E+0	1.543E+1
-8.106E-2	6.906E+0	1.538E+1
-8.431E-2	6.942E+0	1.540E+1
-8.106E-2	6.822E+0	1.535E+1
-8.106E-2	6.968E+0	1.528E+1
-7.620E-2	6.851E+0	1.541E+1
-8.268E-2	6.744E+0	1.541E+1
-8.268E-2	6.773E+0	1.538E+1
-7.944E-2	6.887E+0	1.534E+1
-8.106E-2	6.968E+0	1.556E+1
-8.431E-2	6.842E+0	1.543E+1
-8.106E-2	6.913E+0	1.543E+1
-7.944E-2	6.867E+0	1.551E+1
-7.944E-2	6.932E+0	1.550E+1
-8.431E-2	6.825E+0	1.547E+1
-8.106E-2	6.958E+0	1.549E+1
-7.620E-2	6.978E+0	1.543E+1
-7.944E-2	6.855E+0	1.532E+1
-8.268E-2	6.786E+0	1.555E+1
-8.268E-2	6.978E+0	1.545E+1
-7.782E-2	6.829E+0	1.541E+1
-8.106E-2	6.838E+0	1.544E+1
-8.268E-2	6.913E+0	1.545E+1
-8.268E-2	6.855E+0	1.544E+1
-7.944E-2	6.929E+0	1.543E+1
-7.944E-2	6.877E+0	1.537E+1
-8.268E-2	6.871E+0	1.538E+1
-8.268E-2	6.945E+0	1.553E+1
-7.944E-2	6.877E+0	1.560E+1
-7.944E-2	6.988E+0	1.545E+1
-8.106E-2	6.838E+0	1.557E+1
-8.106E-2	6.871E+0	1.541E+1
-7.782E-2	6.975E+0	1.543E+1
-7.782E-2	6.842E+0	1.543E+1
-8.268E-2	6.884E+0	1.526E+1
-8.106E-2	6.822E+0	1.528E+1
-7.944E-2	6.822E+0	1.547E+1
-8.106E-2	6.790E+0	1.548E+1
-8.268E-2	6.932E+0	1.541E+1
-8.268E-2	6.955E+0	1.546E+1
-7.944E-2	6.842E+0	1.536E+1
-7.782E-2	6.829E+0	1.550E+1
-8.593E-2	6.851E+0	1.545E+1
-8.431E-2	6.715E+0	1.554E+1
-7.620E-2	6.942E+0	1.529E+1
-7.944E-2	6.855E+0	1.542E+1
-8.268E-2	6.819E+0	1.549E+1
-8.431E-2	6.816E+0	1.557E+1
-7.944E-2	6.884E+0	1.555E+1
-7.620E-2	6.929E+0	1.545E+1
-8.431E-2	6.864E+0	1.533E+1
-8.268E-2	6.835E+0	1.555E+1
-8.268E-2	6.903E+0	1.547E+1
-7.782E-2	6.893E+0	1.553E+1
-8.268E-2	6.809E+0	1.539E+1
-8.431E-2	6.825E+0	1.541E+1
-7.782E-2	6.835E+0	1.545E+1
-7.944E-2	6.877E+0	1.541E+1
-8.268E-2	6.848E+0	1.541E+1
-8.268E-2	6.822E+0	1.536E+1
-7.944E-2	6.903E+0	1.555E+1
-7.782E-2	6.793E+0	1.551E+1
-8.268E-2	6.994E+0	1.548E+1
-8.106E-2	6.884E+0	1.541E+1
-7.944E-2	6.819E+0	1.556E+1
-8.106E-2	6.893E+0	1.560E+1
-8.268E-2	6.900E+0	1.540E+1
-8.268E-2	6.945E+0	1.538E+1
-7.782E-2	6.867E+0	1.533E+1
-7.944E-2	6.978E+0	1.543E+1
-8.106E-2	6.832E+0	1.533E+1
-8.268E-2	6.822E+0	1.548E+1
-7.782E-2	6.926E+0	1.545E+1
-7.944E-2	6.822E+0	1.533E+1
-8.106E-2	6.939E+0	1.527E+1
-8.268E-2	6.848E+0	1.545E+1
-7.782E-2	6.790E+0	1.546E+1
-7.944E-2	6.855E+0	1.548E+1
-8.106E-2	6.799E+0	1.548E+1
-8.431E-2	6.773E+0	1.531E+1
-7.782E-2	6.897E+0	1.538E+1
-7.782E-2	6.981E+0	1.534E+1
-8.106E-2	6.773E+0	1.541E+1
-8.268E-2	6.783E+0	1.534E+1
-8.268E-2	6.958E+0	1.565E+1
-7.944E-2	6.929E+0	1.551E+1
-8.268E-2	6.949E+0	1.535E+1
-8.268E-2	6.897E+0	1.546E+1
-7.944E-2	6.845E+0	1.532E+1
-7.944E-2	6.939E+0	1.555E+1
-7.944E-2	6.855E+0	1.542E+1
-8.431E-2	6.832E+0	1.551E+1
-7.782E-2	6.945E+0	1.561E+1
-7.944E-2	6.838E+0	1.547E+1
-8.106E-2	6.880E+0	1.555E+1
-8.268E-2	6.848E+0	1.554E+1
-7.944E-2	6.877E+0	1.540E+1
-7.782E-2	6.913E+0	1.540E+1
-8.431E-2	6.851E+0	1.538E+1
-8.431E-2	6.926E+0	1.542E+1
-7.944E-2	6.864E+0	1.546E+1
-8.106E-2	6.887E+0	1.544E+1
-8.106E-2	6.880E+0	1.542E+1
-8.106E-2	6.877E+0	1.526E+1
-8.106E-2	6.923E+0	1.543E+1
-7.782E-2	6.790E+0	1.532E+1
-8.106E-2	6.855E+0	1.534E+1
-8.431E-2	6.913E+0	1.561E+1
-7.944E-2	6.942E+0	1.551E+1
-8.106E-2	6.809E+0	1.543E+1
-8.268E-2	6.822E+0	1.545E+1
-8.268E-2	6.734E+0	1.543E+1
-7.782E-2	6.822E+0	1.560E+1
-8.106E-2	6.893E+0	1.538E+1
-8.431E-2	6.910E+0	1.528E+1
-8.268E-2	6.809E+0	1.545E+1
-7.620E-2	6.855E+0	1.539E+1
-8.106E-2	6.955E+0	1.541E+1
-8.268E-2	6.715E+0	1.540E+1
-8.268E-2	6.829E+0	1.538E+1
-7.944E-2	6.874E+0	1.554E+1
-7.782E-2	6.816E+0	1.549E+1
-8.593E-2	6.819E+0	1.529E+1
-8.106E-2	6.913E+0	1.531E+1
-8.106E-2	6.893E+0	1.538E+1
-7.944E-2	6.867E+0	1.545E+1
-8.268E-2	6.780E+0	1.527E+1
-8.431E-2	6.835E+0	1.545E+1
-7.620E-2	6.884E+0	1.545E+1
-7.782E-2	6.913E+0	1.545E+1
-8.431E-2	6.864E+0	1.532E+1
-8.431E-2	6.838E+0	1.543E+1
-8.106E-2	6.971E+0	1.558E+1
-7.944E-2	6.803E+0	1.540E+1
-8.106E-2	6.929E+0	1.545E+1
-8.268E-2	6.838E+0	1.555E+1
-7.782E-2	6.799E+0	1.546E+1
-7.944E-2	6.838E+0	1.532E+1
-8.431E-2	6.919E+0	1.538E+1
-8.106E-2	6.923E+0	1.531E+1
-8.106E-2	6.910E+0	1.553E+1
-7.782E-2	6.952E+0	1.543E+1
-8.268E-2	6.819E+0	1.533E+1
-8.106E-2	6.861E+0	1.553E+1
-7.782E-2	6.871E+0	1.557E+1
-7.944E-2	6.790E+0	1.544E+1
-8.268E-2	6.916E+0	1.534E+1
-8.431E-2	6.874E+0	1.531E+1
-8.106E-2	6.793E+0	1.537E+1
-7.944E-2	6.884E+0	1.548E+1
-8.593E-2	6.949E+0	1.548E+1
-8.268E-2	6.936E+0	1.551E+1
-8.268E-2	6.848E+0	1.555E+1
-7.944E-2	6.945E+0	1.541E+1
-8.431E-2	6.848E+0	1.539E+1
-8.268E-2	6.867E+0	1.543E+1
-7.944E-2	6.819E+0	1.528E+1
-7.782E-2	6.913E+0	1.556E+1
-8.106E-2	6.887E+0	1.533E+1
-8.106E-2	6.936E+0	1.532E+1
-7.782E-2	6.835E+0	1.547E+1
-7.944E-2	6.790E+0	1.548E+1
-8.431E-2	6.962E+0	1.521E+1
-8.106E-2	6.822E+0	1.542E+1
-7.782E-2	6.890E+0	1.536E+1
-7.944E-2	6.806E+0	1.543E+1
-7.944E-2	6.851E+0	1.535E+1
-8.268E-2	6.864E+0	1.554E+1
-7.782E-2	6.819E+0	1.546E+1
-7.782E-2	6.786E+0	1.539E+1
-7.944E-2	6.884E+0	1.540E+1
-8.431E-2	6.903E+0	1.538E+1
-7.782E-2	6.890E+0	1.554E+1
-7.782E-2	6.851E+0	1.549E+1
-8.106E-2	6.851E+0	1.538E+1
-8.268E-2	6.887E+0	1.552E+1
-7.944E-2	6.829E+0	1.532E+1
-7.782E-2	6.906E+0	1.551E+1
-8.268E-2	6.900E+0	1.542E+1
-8.431E-2	6.825E+0	1.547E+1
-7.944E-2	6.845E+0	1.542E+1
-8.106E-2	6.851E+0	1.547E+1
-8.106E-2	6.916E+0	1.524E+1
-8.268E-2	6.877E+0	1.544E+1
-7.782E-2	6.893E+0	1.539E+1
-8.106E-2	6.861E+0	1.527E+1
-8.106E-2	6.790E+0	1.541E+1
-8.268E-2	6.890E+0	1.550E+1
-7.944E-2	6.897E+0	1.547E+1
-7.620E-2	6.932E+0	1.558E+1
-8.268E-2	6.919E+0	1.542E+1
-8.106E-2	6.916E+0	1.528E+1
-7.782E-2	6.767E+0	1.535E+1
-7.944E-2	6.855E+0	1.544E+1
-8.431E-2	6.738E+0	1.545E+1
-8.268E-2	6.744E+0	1.525E+1
-7.782E-2	6.903E+0	1.544E+1
-7.782E-2	6.871E+0	1.545E+1
-7.944E-2	6.822E+0	1.535E+1
-7.944E-2	6.867E+0	1.545E+1
-7.944E-2	6.913E+0	1.559E+1
-8.106E-2	6.945E+0	1.534E+1
-8.268E-2	6.799E+0	1.551E+1
-8.106E-2	6.910E+0	1.541E+1
-7.620E-2	6.793E+0	1.543E+1
-7.944E-2	6.968E+0	1.531E+1
-8.268E-2	6.903E+0	1.549E+1
-8.431E-2	6.893E+0	1.550E+1
-7.620E-2	6.887E+0	1.549E+1
-7.944E-2	6.962E+0	1.548E+1
-8.431E-2	6.910E+0	1.536E+1
-7.944E-2	6.764E+0	1.553E+1
-7.782E-2	6.835E+0	1.565E+1
-7.944E-2	6.936E+0	1.544E+1
-8.268E-2	6.848E+0	1.541E+1
-8.106E-2	6.845E+0	1.557E+1
-7.944E-2	6.845E+0	1.540E+1
-7.782E-2	6.903E+0	1.541E+1
-8.268E-2	6.809E+0	1.542E+1
-8.431E-2	6.952E+0	1.534E+1
-7.620E-2	6.855E+0	1.530E+1
-7.944E-2	6.803E+0	1.532E+1
-7.944E-2	6.858E+0	1.544E+1
-7.944E-2	6.887E+0	1.547E+1
-7.457E-2	6.764E+0	1.544E+1
-7.944E-2	6.842E+0	1.544E+1
-8.431E-2	6.962E+0	1.540E+1
-8.106E-2	6.855E+0	1.553E+1
-8.268E-2	6.848E+0	1.534E+1
-7.782E-2	6.864E+0	1.536E+1
-8.268E-2	6.874E+0	1.534E+1
-7.944E-2	6.861E+0	1.542E+1
-7.782E-2	6.874E+0	1.547E+1
-8.106E-2	6.864E+0	1.545E+1
-8.268E-2	6.806E+0	1.536E+1
-8.431E-2	6.861E+0	1.537E+1
-7.944E-2	6.712E+0	1.550E+1
-7.620E-2	6.809E+0	1.553E+1
-8.106E-2	6.906E+0	1.543E+1
-8.106E-2	6.945E+0	1.548E+1
-7.782E-2	6.867E+0	1.553E+1
-8.106E-2	6.842E+0	1.526E+1
-8.431E-2	6.893E+0	1.539E+1
-8.106E-2	6.897E+0	1.553E+1
-7.944E-2	6.880E+0	1.542E+1
-7.782E-2	6.877E+0	1.541E+1
-8.431E-2	6.819E+0	1.537E+1
-8.268E-2	6.880E+0	1.552E+1
-7.782E-2	6.825E+0	1.544E+1
-7.944E-2	6.932E+0	1.532E+1
-8.106E-2	6.880E+0	1.543E+1
-8.106E-2	6.864E+0	1.535E+1
-7.782E-2	6.816E+0	1.541E+1
-7.782E-2	6.867E+0	1.537E+1
-8.431E-2	6.829E+0	1.536E+1
-8.106E-2	6.829E+0	1.530E+1
-7.782E-2	6.890E+0	1.540E+1
-8.106E-2	6.809E+0	1.534E+1
-7.944E-2	6.864E+0	1.529E+1
-8.268E-2	6.838E+0	1.543E+1
-7.782E-2	6.799E+0	1.555E+1
-7.782E-2	6.809E+0	1.558E+1
-8.268E-2	6.806E+0	1.558E+1
-8.106E-2	6.825E+0	1.561E+1
-7.782E-2	6.845E+0	1.549E+1
-7.782E-2	6.832E+0	1.540E+1
-8.268E-2	6.923E+0	1.555E+1
-8.268E-2	6.884E+0	1.542E+1
-7.944E-2	6.851E+0	1.530E+1
-7.944E-2	6.887E+0	1.536E+1
-8.268E-2	6.819E+0	1.549E+1
-8.431E-2	6.842E+0	1.539E+1
-7.944E-2	6.893E+0	1.546E+1
-7.782E-2	6.942E+0	1.542E+1
-8.106E-2	6.910E+0	1.543E+1
-8.268E-2	6.764E+0	1.543E+1
-8.106E-2	6.900E+0	1.538E+1
-7.944E-2	6.897E+0	1.542E+1
-8.106E-2	6.819E+0	1.542E+1
-8.106E-2	6.845E+0	1.543E+1
-7.944E-2	6.913E+0	1.564E+1
-8.106E-2	6.887E+0	1.549E+1
-8.268E-2	6.874E+0	1.544E+1
-8.268E-2	6.838E+0	1.538E+1
-7.944E-2	6.919E+0	1.533E+1
-7.944E-2	6.877E+0	1.519E+1
-8.431E-2	6.773E+0	1.540E+1
-8.106E-2	6.890E+0	1.541E+1
-7.944E-2	6.877E+0	1.545E+1
-7.620E-2	6.764E+0	1.537E+1
-8.106E-2	6.877E+0	1.543E+1
-8.268E-2	6.887E+0	1.527E+1
-7.944E-2	6.932E+0	1.532E+1
-8.106E-2	6.838E+0	1.527E+1
-8.431E-2	6.903E+0	1.545E+1
-8.106E-2	6.867E+0	1.551E+1
-7.944E-2	6.790E+0	1.537E+1
-7.782E-2	6.845E+0	1.549E+1
-8.268E-2	6.867E+0	1.538E+1
-8.431E-2	6.897E+0	1.549E+1
-7.782E-2	6.783E+0	1.553E+1
-7.944E-2	6.812E+0	1.541E+1
-8.106E-2	6.842E+0	1.557E+1
-8.268E-2	6.829E+0	1.539E+1
-7.944E-2	6.767E+0	1.538E+1
-7.944E-2	6.984E+0	1.551E+1
-8.268E-2	6.887E+0	1.543E+1
-8.106E-2	6.906E+0	1.533E+1
-7.620E-2	6.910E+0	1.549E+1
-7.782E-2	6.777E+0	1.529E+1
-7.944E-2	6.816E+0	1.551E+1
-7.944E-2	6.945E+0	1.547E+1
-8.106E-2	6.903E+0	1.530E+1
-7.782E-2	6.880E+0	1.537E+1
-8.106E-2	6.910E+0	1.555E+1
-7.944E-2	6.819E+0	1.531E+1
-7.782E-2	6.884E+0	1.547E+1
-8.106E-2	6.893E+0	1.560E+1
-8.106E-2	6.874E+0	1.543E+1
-7.944E-2	6.777E+0	1.553E+1
-7.782E-2	6.871E+0	1.551E+1
-7.944E-2	6.932E+0	1.545E+1
-7.944E-2	6.906E+0	1.530E+1
-8.106E-2	6.832E+0	1.542E+1
-7.944E-2	6.845E+0	1.547E+1
-7.944E-2	6.819E+0	1.550E+1
-8.106E-2	6.936E+0	1.551E+1
-8.268E-2	6.958E+0	1.524E+1
-7.944E-2	6.825E+0	1.556E+1
-8.106E-2	6.848E+0	1.547E+1
-7.944E-2	6.923E+0	1.549E+1
-8.106E-2	6.861E+0	1.531E+1
-7.944E-2	6.945E+0	1.554E+1
-8.106E-2	6.900E+0	1.551E+1
-7.944E-2	6.929E+0	1.537E+1
-8.268E-2	6.890E+0	1.543E+1
-7.944E-2	6.890E+0	1.536E+1
-7.782E-2	6.819E+0	1.550E+1
-8.106E-2	6.825E+0	1.540E+1
-7.944E-2	6.829E+0	1.555E+1
-7.944E-2	6.867E+0	1.534E+1
-7.782E-2	6.919E+0	1.534E+1
-8.268E-2	6.897E+0	1.546E+1
-8.593E-2	6.806E+0	1.544E+1
-7.620E-2	6.751E+0	1.543E+1
-7.944E-2	6.897E+0	1.530E+1
-8.431E-2	6.829E+0	1.545E+1
-7.944E-2	6.829E+0	1.548E+1
-8.106E-2	6.851E+0	1.524E+1
-7.620E-2	6.884E+0	1.543E+1
-8.106E-2	6.968E+0	1.554E+1
-8.268E-2	6.906E+0	1.545E+1
-7.944E-2	6.867E+0	1.532E+1
-7.782E-2	6.949E+0	1.538E+1
-8.268E-2	6.919E+0	1.536E+1
-8.268E-2	6.890E+0	1.548E+1
-8.106E-2	6.835E+0	1.546E+1
-7.782E-2	6.884E+0	1.547E+1
-8.431E-2	6.861E+0	1.537E+1
-8.106E-2	6.932E+0	1.539E+1
-7.782E-2	6.822E+0	1.538E+1
-7.782E-2	6.806E+0	1.562E+1
-8.431E-2	6.848E+0	1.542E+1
-8.106E-2	7.017E+0	1.560E+1
-7.944E-2	6.887E+0	1.534E+1
-8.106E-2	6.838E+0	1.546E+1
-8.268E-2	6.770E+0	1.543E+1
-8.268E-2	6.786E+0	1.534E+1
-7.782E-2	6.945E+0	1.547E+1
-7.944E-2	6.822E+0	1.559E+1
-8.268E-2	6.942E+0	1.540E+1
-8.268E-2	6.884E+0	1.555E+1
-7.782E-2	6.851E+0	1.539E+1
-7.944E-2	6.816E+0	1.552E+1
-8.106E-2	6.884E+0	1.544E+1
-8.268E-2	6.754E+0	1.545E+1
-7.944E-2	6.884E+0	1.544E+1
-8.106E-2	6.861E+0	1.543E+1
-8.268E-2	6.900E+0	1.529E+1
-8.106E-2	6.809E+0	1.534E+1
-7.620E-2	6.958E+0	1.537E+1
-7.944E-2	6.910E+0	1.537E+1
-8.268E-2	6.910E+0	1.536E+1
-7.944E-2	6.916E+0	1.534E+1
-8.106E-2	6.796E+0	1.537E+1
-7.944E-2	6.880E+0	1.524E+1
-8.106E-2	6.848E+0	1.543E+1
-8.106E-2	6.855E+0	1.543E+1
-7.782E-2	6.903E+0	1.561E+1
-7.944E-2	6.945E+0	1.551E+1
-8.431E-2	6.809E+0	1.549E+1
-8.106E-2	6.900E+0	1.552E+1
-7.782E-2	6.845E+0	1.535E+1
-8.106E-2	6.952E+0	1.546E+1
-8.268E-2	6.838E+0	1.546E+1
-8.268E-2	6.832E+0	1.532E+1
-7.620E-2	6.812E+0	1.558E+1
-7.944E-2	6.952E+0	1.537E+1
-8.268E-2	6.816E+0	1.541E+1
-8.268E-2	6.809E+0	1.540E+1
-7.782E-2	6.897E+0	1.551E+1
-7.782E-2	6.832E+0	1.542E+1
-8.106E-2	6.903E+0	1.553E+1
-7.944E-2	6.829E+0	1.551E+1
-7.782E-2	6.838E+0	1.530E+1
-7.944E-2	6.926E+0	1.544E+1
-8.268E-2	6.890E+0	1.532E+1
-7.944E-2	6.819E+0	1.547E+1
-7.944E-2	6.897E+0	1.548E+1
-7.944E-2	6.916E+0	1.537E+1
-8.431E-2	6.906E+0	1.554E+1
-7.944E-2	6.871E+0	1.535E+1
-7.782E-2	6.903E+0	1.546E+1
-7.944E-2	6.861E+0	1.534E+1
-8.268E-2	6.936E+0	1.539E+1
-8.106E-2	6.877E+0	1.541E+1
-8.106E-2	6.877E+0	1.543E+1
-7.620E-2	6.777E+0	1.539E+1
-8.268E-2	6.845E+0	1.527E+1
-8.431E-2	6.880E+0	1.546E+1
-7.620E-2	6.757E+0	1.543E+1
-7.944E-2	6.816E+0	1.537E+1
-8.106E-2	6.835E+0	1.528E+1
-8.431E-2	6.949E+0	1.541E+1
-7.782E-2	6.903E+0	1.543E+1
-8.106E-2	6.832E+0	1.536E+1
-8.431E-2	6.867E+0	1.532E+1
-8.268E-2	6.991E+0	1.544E+1
-7.944E-2	6.884E+0	1.545E+1
-8.106E-2	6.880E+0	1.550E+1
-7.944E-2	6.916E+0	1.522E+1
-8.268E-2	6.861E+0	1.538E+1
-7.944E-2	6.939E+0	1.533E+1
-7.620E-2	6.913E+0	1.536E+1
-7.944E-2	6.962E+0	1.539E+1
-7.944E-2	6.793E+0	1.542E+1
-7.782E-2	6.874E+0	1.530E+1
-7.944E-2	6.874E+0	1.544E+1
-8.268E-2	6.842E+0	1.545E+1
-8.106E-2	6.910E+0	1.551E+1
-7.782E-2	6.926E+0	1.538E+1
-7.782E-2	6.897E+0	1.542E+1
-7.944E-2	6.962E+0	1.525E+1
-7.944E-2	6.851E+0	1.538E+1
-7.782E-2	6.861E+0	1.533E+1
-8.106E-2	6.965E+0	1.556E+1
-7.944E-2	6.861E+0	1.540E+1
-8.268E-2	6.838E+0	1.541E+1
-7.782E-2	6.913E+0	1.538E+1
-7.944E-2	6.793E+0	1.536E+1
-8.268E-2	6.855E+0	1.554E+1
-8.268E-2	6.825E+0	1.524E+1
-7.782E-2	6.793E+0	1.551E+1
-8.106E-2	6.871E+0	1.542E+1
-8.431E-2	6.861E+0	1.546E+1
-7.944E-2	6.767E+0	1.540E+1
-7.782E-2	6.890E+0	1.546E+1
-7.782E-2	6.829E+0	1.530E+1
-7.944E-2	6.793E+0	1.539E+1
-8.106E-2	6.822E+0	1.543E+1
-7.620E-2	6.871E+0	1.521E+1
-7.944E-2	6.838E+0	1.543E+1
-8.106E-2	6.965E+0	1.538E+1
-8.268E-2	6.877E+0	1.544E+1
-7.782E-2	6.851E+0	1.551E+1
-8.106E-2	6.835E+0	1.544E+1
-8.431E-2	6.867E+0	1.546E+1
-8.106E-2	6.858E+0	1.543E+1
-7.944E-2	6.783E+0	1.534E+1
-7.944E-2	6.835E+0	1.549E+1
-8.268E-2	6.858E+0	1.538E+1
-7.944E-2	6.981E+0	1.539E+1
-7.620E-2	6.806E+0	1.542E+1
-7.944E-2	6.877E+0	1.539E+1
-8.268E-2	6.864E+0	1.538E+1
-7.782E-2	6.858E+0	1.542E+1
-7.782E-2	6.835E+0	1.541E+1
-7.782E-2	6.871E+0	1.552E+1
-7.944E-2	6.741E+0	1.542E+1
-8.106E-2	6.936E+0	1.543E+1
-7.944E-2	6.893E+0	1.529E+1
-8.106E-2	6.803E+0	1.527E+1
-8.106E-2	6.848E+0	1.538E+1
-8.106E-2	6.845E+0	1.534E+1
-7.782E-2	6.903E+0	1.544E+1
-7.620E-2	6.884E+0	1.531E+1
-8.106E-2	6.884E+0	1.537E+1
-7.944E-2	6.829E+0	1.547E+1
-7.782E-2	6.835E+0	1.530E+1
-7.782E-2	6.906E+0	1.561E+1
-8.106E-2	6.864E+0	1.539E+1
-8.268E-2	6.816E+0	1.548E+1
-7.620E-2	6.812E+0	1.546E+1
-8.268E-2	6.712E+0	1.533E+1
-8.268E-2	6.932E+0	1.540E+1
-8.106E-2	6.890E+0	1.539E+1
-7.782E-2	6.845E+0	1.540E+1
-7.620E-2	6.845E+0	1.570E+1
-8.268E-2	6.877E+0	1.537E+1
-8.268E-2	6.906E+0	1.539E+1
-7.944E-2	6.825E+0	1.530E+1
-7.782E-2	6.845E+0	1.530E+1
-8.106E-2	6.832E+0	1.548E+1
-8.106E-2	6.949E+0	1.544E+1
-7.944E-2	6.790E+0	1.559E+1
-7.620E-2	6.819E+0	1.538E+1
-8.106E-2	6.952E+0	1.542E+1
-7.944E-2	6.893E+0	1.554E+1
-7.944E-2	6.793E+0	1.522E+1
-7.782E-2	6.919E+0	1.549E+1
-8.106E-2	6.877E+0	1.543E+1
-7.944E-2	6.906E+0	1.535E+1
-7.620E-2	6.864E+0	1.554E+1
-7.944E-2	6.799E+0	1.542E+1
-8.106E-2	6.786E+0	1.536E+1
-8.106E-2	6.910E+0	1.546E+1
-7.620E-2	6.929E+0	1.558E+1
-7.944E-2	6.923E+0	1.531E+1
-7.944E-2	6.760E+0	1.527E+1
-7.944E-2	6.903E+0	1.552E+1
-7.782E-2	6.829E+0	1.535E+1
-7.944E-2	6.812E+0	1.528E+1
-8.106E-2	6.884E+0	1.530E+1
-8.106E-2	6.858E+0	1.536E+1
-7.620E-2	6.945E+0	1.557E+1
-7.782E-2	6.858E+0	1.545E+1
-8.268E-2	6.910E+0	1.556E+1
-7.620E-2	6.845E+0	1.535E+1
-7.782E-2	6.855E+0	1.536E+1
-7.782E-2	6.777E+0	1.549E+1
-8.106E-2	6.867E+0	1.543E+1
-8.106E-2	6.923E+0	1.527E+1
-7.944E-2	6.874E+0	1.522E+1
-7.782E-2	6.773E+0	1.531E+1
-8.268E-2	6.971E+0	1.563E+1
-8.268E-2	6.767E+0	1.530E+1
-7.944E-2	6.861E+0	1.530E+1
-7.944E-2	6.812E+0	1.526E+1
-8.106E-2	6.851E+0	1.535E+1
-8.268E-2	6.799E+0	1.534E+1
-7.782E-2	6.903E+0	1.537E+1
-7.620E-2	6.864E+0	1.543E+1
-7.944E-2	6.913E+0	1.546E+1
-8.106E-2	6.812E+0	1.545E+1
-7.944E-2	6.799E+0	1.557E+1
-7.944E-2	6.919E+0	1.542E+1
-8.106E-2	6.945E+0	1.546E+1
-7.944E-2	6.916E+0	1.553E+1
-7.620E-2	6.861E+0	1.538E+1
-7.944E-2	6.806E+0	1.551E+1
-8.431E-2	6.803E+0	1.538E+1
-8.106E-2	6.858E+0	1.543E+1
-7.782E-2	6.842E+0	1.536E+1
-7.944E-2	6.897E+0	1.558E+1
-7.944E-2	6.874E+0	1.530E+1
-7.782E-2	6.858E+0	1.539E+1
-7.944E-2	6.803E+0	1.546E+1
-7.944E-2	6.770E+0	1.542E+1
-8.106E-2	6.855E+0	1.547E+1
-8.268E-2	6.906E+0	1.536E+1
-7.944E-2	6.822E+0	1.542E+1
-7.782E-2	6.816E+0	1.547E+1
-8.106E-2	6.884E+0	1.519E+1
-7.944E-2	6.812E+0	1.543E+1
-7.620E-2	6.910E+0	1.542E+1
-7.944E-2	6.835E+0	1.539E+1
-8.106E-2	6.848E+0	1.532E+1
-7.944E-2	6.832E+0	1.540E+1
-7.457E-2	6.929E+0	1.539E+1
-7.944E-2	6.825E+0	1.551E+1
-8.431E-2	6.929E+0	1.538E+1
-8.268E-2	6.777E+0	1.546E+1
-7.782E-2	6.893E+0	1.531E+1
-7.944E-2	6.897E+0	1.530E+1
-8.268E-2	6.884E+0	1.538E+1
-8.106E-2	6.832E+0	1.522E+1
-7.782E-2	6.780E+0	1.539E+1
-7.944E-2	6.832E+0	1.531E+1
-8.431E-2	6.842E+0	1.540E+1
-7.944E-2	6.799E+0	1.543E+1
-7.782E-2	6.910E+0	1.541E+1
-7.620E-2	6.874E+0	1.537E+1
-8.268E-2	6.893E+0	1.541E+1
-8.268E-2	6.880E+0	1.534E+1
-8.106E-2	6.822E+0	1.554E+1
-7.782E-2	6.997E+0	1.539E+1
-8.268E-2	6.916E+0	1.534E+1
-7.782E-2	6.919E+0	1.549E+1
-7.944E-2	6.855E+0	1.551E+1
-7.944E-2	6.855E+0	1.551E+1
-8.431E-2	6.897E+0	1.542E+1
-7.782E-2	6.887E+0	1.536E+1
-7.944E-2	6.845E+0	1.533E+1
-7.620E-2	6.858E+0	1.540E+1
-8.268E-2	6.874E+0	1.551E+1
-8.268E-2	6.913E+0	1.543E+1
-7.782E-2	6.945E+0	1.538E+1
-7.782E-2	6.819E+0	1.531E+1
-7.944E-2	6.855E+0	1.533E+1
-7.782E-2	6.884E+0	1.536E+1
-7.944E-2	6.897E+0	1.528E+1
-7.944E-2	6.871E+0	1.548E+1
-7.944E-2	6.871E+0	1.538E+1
-8.106E-2	6.893E+0	1.541E+1
-7.782E-2	6.855E+0	1.541E+1
-7.944E-2	6.825E+0	1.533E+1
-7.944E-2	6.929E+0	1.535E+1
-8.268E-2	6.884E+0	1.554E+1
-7.620E-2	6.803E+0	1.532E+1
-7.944E-2	6.858E+0	1.544E+1
-8.268E-2	6.955E+0	1.548E+1
-7.944E-2	6.825E+0	1.537E+1
-7.620E-2	6.887E+0	1.534E+1
-8.106E-2	6.777E+0	1.534E+1
-7.944E-2	6.929E+0	1.544E+1
-7.944E-2	6.919E+0	1.540E+1
-7.944E-2	6.851E+0	1.543E+1
-7.944E-2	6.851E+0	1.560E+1
-8.106E-2	6.819E+0	1.543E+1
-7.782E-2	6.825E+0	1.544E+1
-8.106E-2	6.829E+0	1.551E+1
-7.944E-2	6.893E+0	1.543E+1
-8.268E-2	6.880E+0	1.539E+1
-8.106E-2	6.962E+0	1.536E+1
-7.944E-2	6.877E+0	1.547E+1
-7.944E-2	6.855E+0	1.528E+1
-8.106E-2	6.906E+0	1.536E+1
-8.106E-2	6.799E+0	1.533E+1
-7.620E-2	6.871E+0	1.539E+1
-7.782E-2	6.822E+0	1.534E+1
-8.431E-2	6.981E+0	1.535E+1
-7.944E-2	6.919E+0	1.543E+1
-7.620E-2	6.861E+0	1.524E+1
-7.782E-2	6.877E+0	1.533E+1
-8.106E-2	6.832E+0	1.536E+1
-7.944E-2	6.845E+0	1.545E+1
-8.106E-2	6.890E+0	1.543E+1
-7.782E-2	6.845E+0	1.532E+1
-7.944E-2	6.874E+0	1.532E+1
-8.268E-2	6.949E+0	1.543E+1
-7.782E-2	6.838E+0	1.552E+1
-7.944E-2	6.799E+0	1.540E+1
-7.944E-2	6.803E+0	1.549E+1
-8.268E-2	6.923E+0	1.528E+1
-7.620E-2	6.871E+0	1.542E+1
-7.620E-2	6.734E+0	1.541E+1
-8.106E-2	6.838E+0	1.532E+1
-8.106E-2	6.744E+0	1.529E+1
-7.782E-2	6.945E+0	1.542E+1
-8.106E-2	6.780E+0	1.535E+1
-8.431E-2	6.855E+0	1.542E+1
-7.944E-2	6.871E+0	1.542E+1
-7.944E-2	6.738E+0	1.548E+1
-8.106E-2	6.910E+0	1.533E+1
-8.106E-2	6.845E+0	1.552E+1
-7.944E-2	6.890E+0	1.535E+1
-7.620E-2	6.916E+0	1.533E+1
-7.944E-2	6.884E+0	1.532E+1
-8.431E-2	6.822E+0	1.546E+1
-7.944E-2	6.851E+0	1.544E+1
-7.782E-2	6.796E+0	1.531E+1
-7.782E-2	6.858E+0	1.535E+1
-7.944E-2	6.816E+0	1.552E+1
-8.106E-2	6.910E+0	1.524E+1
-7.944E-2	6.971E+0	1.543E+1
-7.944E-2	6.939E+0	1.548E+1
-8.106E-2	6.874E+0	1.543E+1
-7.944E-2	6.851E+0	1.554E+1
-7.944E-2	6.825E+0	1.559E+1
-7.782E-2	6.884E+0	1.539E+1
-7.782E-2	6.877E+0	1.552E+1
-8.268E-2	6.835E+0	1.542E+1
-7.782E-2	6.861E+0	1.539E+1
-8.106E-2	6.975E+0	1.537E+1
-7.944E-2	6.819E+0	1.535E+1
-7.944E-2	6.874E+0	1.554E+1
-7.944E-2	6.780E+0	1.526E+1
-7.620E-2	6.842E+0	1.538E+1
-8.106E-2	6.893E+0	1.545E+1
-7.944E-2	6.864E+0	1.521E+1
-7.620E-2	6.858E+0	1.542E+1
-7.782E-2	6.919E+0	1.550E+1
-8.106E-2	6.835E+0	1.551E+1
-8.106E-2	6.942E+0	1.542E+1
-7.782E-2	6.858E+0	1.533E+1
-7.620E-2	6.816E+0	1.549E+1
-7.944E-2	6.871E+0	1.531E+1
-7.944E-2	6.803E+0	1.527E+1
-7.620E-2	6.913E+0	1.535E+1
-7.782E-2	6.939E+0	1.549E+1
-8.268E-2	6.897E+0	1.557E+1
-7.944E-2	6.754E+0	1.536E+1
-7.620E-2	6.858E+0	1.530E+1
-7.944E-2	6.848E+0	1.543E+1
-8.106E-2	6.790E+0	1.536E+1
-7.944E-2	6.871E+0	1.549E+1
-7.620E-2	6.923E+0	1.538E+1
-7.620E-2	6.838E+0	1.532E+1
-8.106E-2	6.890E+0	1.535E+1
-7.944E-2	6.929E+0	1.544E+1
-7.620E-2	6.796E+0	1.536E+1
-7.782E-2	6.838E+0	1.531E+1
-8.268E-2	6.968E+0	1.531E+1
-7.944E-2	6.910E+0	1.531E+1
-7.457E-2	6.871E+0	1.519E+1
-7.457E-2	6.910E+0	1.540E+1
-8.268E-2	6.773E+0	1.533E+1
-8.268E-2	6.780E+0	1.557E+1
-7.782E-2	6.877E+0	1.551E+1
-7.944E-2	6.861E+0	1.542E+1
-8.268E-2	6.884E+0	1.535E+1
-8.106E-2	6.861E+0	1.551E+1
-7.944E-2	6.838E+0	1.527E+1
-8.106E-2	6.910E+0	1.543E+1
-7.944E-2	6.770E+0	1.543E+1
-7.782E-2	6.864E+0	1.534E+1
-7.782E-2	6.858E+0	1.537E+1
-7.782E-2	6.871E+0	1.540E+1
-7.944E-2	6.855E+0	1.541E+1
-7.782E-2	6.861E+0	1.539E+1
-7.782E-2	6.864E+0	1.545E+1
-7.782E-2	6.858E+0	1.540E+1
-8.268E-2	6.900E+0	1.538E+1
-8.268E-2	6.855E+0	1.536E+1
-7.944E-2	6.832E+0	1.547E+1
-8.106E-2	6.991E+0	1.528E+1
-8.106E-2	6.871E+0	1.534E+1
-7.944E-2	6.816E+0	1.533E+1
-7.620E-2	6.858E+0	1.552E+1
-7.944E-2	6.919E+0	1.524E+1
-8.268E-2	6.903E+0	1.544E+1
-7.944E-2	6.880E+0	1.547E+1
-7.782E-2	6.916E+0	1.527E+1
-7.620E-2	6.936E+0	1.558E+1
-7.944E-2	6.848E+0	1.543E+1
-7.782E-2	6.916E+0	1.544E+1
-7.782E-2	6.838E+0	1.542E+1
-7.620E-2	6.803E+0	1.549E+1
-8.106E-2	6.806E+0	1.547E+1
-8.106E-2	6.880E+0	1.542E+1
-7.782E-2	6.838E+0	1.537E+1
-8.106E-2	6.903E+0	1.536E+1
-7.944E-2	6.871E+0	1.539E+1
-7.944E-2	6.916E+0	1.544E+1
-7.782E-2	6.855E+0	1.546E+1
-8.106E-2	6.890E+0	1.545E+1
-8.431E-2	6.929E+0	1.545E+1
-8.106E-2	6.861E+0	1.557E+1
-7.782E-2	6.832E+0	1.542E+1
-7.782E-2	6.790E+0	1.548E+1
-8.268E-2	6.900E+0	1.544E+1
-8.106E-2	6.923E+0	1.539E+1
-7.620E-2	6.757E+0	1.529E+1
-7.457E-2	6.861E+0	1.546E+1
-7.944E-2	6.764E+0	1.521E+1
-8.268E-2	6.838E+0	1.537E+1
-7.620E-2	6.744E+0	1.551E+1
-7.944E-2	6.897E+0	1.533E+1
-7.944E-2	6.903E+0	1.541E+1
-8.268E-2	6.923E+0	1.543E+1
-7.782E-2	6.874E+0	1.549E+1
-7.782E-2	6.877E+0	1.543E+1
-7.782E-2	6.861E+0	1.542E+1
-7.944E-2	6.913E+0	1.541E+1
-7.620E-2	6.874E+0	1.532E+1
-7.782E-2	6.832E+0	1.555E+1
-8.106E-2	6.890E+0	1.548E+1
-7.782E-2	6.809E+0	1.546E+1
-7.457E-2	6.903E+0	1.532E+1
-7.620E-2	6.851E+0	1.528E+1
-8.268E-2	6.842E+0	1.552E+1
-7.782E-2	6.991E+0	1.532E+1
-7.782E-2	6.851E+0	1.544E+1
-7.782E-2	6.874E+0	1.532E+1
-7.944E-2	6.874E+0	1.555E+1
-7.944E-2	6.858E+0	1.543E+1
-7.782E-2	6.832E+0	1.547E+1
-7.782E-2	6.825E+0	1.543E+1
-7.944E-2	6.949E+0	1.536E+1
-7.944E-2	6.893E+0	1.560E+1
-7.620E-2	6.858E+0	1.545E+1
-7.944E-2	6.949E+0	1.534E+1
-8.106E-2	6.949E+0	1.547E+1
-7.782E-2	6.932E+0	1.538E+1
-7.944E-2	6.884E+0	1.551E+1
-8.106E-2	6.926E+0	1.543E+1
-7.944E-2	6.845E+0	1.543E+1
-8.106E-2	6.897E+0	1.536E+1
-7.782E-2	6.842E+0	1.539E+1
-7.782E-2	6.845E+0	1.545E+1
-8.268E-2	6.796E+0	1.548E+1
-8.268E-2	6.923E+0	1.542E+1
-7.782E-2	6.978E+0	1.549E+1
-7.782E-2	6.861E+0	1.551E+1
-8.268E-2	6.838E+0	1.543E+1
-7.944E-2	6.812E+0	1.534E+1
-7.782E-2	6.880E+0	1.555E+1
-7.782E-2	6.890E+0	1.534E+1
-8.268E-2	6.783E+0	1.557E+1
-7.944E-2	6.842E+0	1.538E+1
-7.782E-2	6.829E+0	1.549E+1
-7.620E-2	6.871E+0	1.547E+1
-7.944E-2	6.757E+0	1.544E+1
-7.782E-2	6.919E+0	1.544E+1
-7.620E-2	6.884E+0	1.521E+1
-7.782E-2	6.838E+0	1.526E+1
-8.268E-2	6.919E+0	1.544E+1
-7.620E-2	6.741E+0	1.547E+1
-7.620E-2	6.829E+0	1.531E+1
-7.782E-2	6.812E+0	1.534E+1
-8.106E-2	6.874E+0	1.545E+1
-7.782E-2	6.874E+0	1.528E+1
-7.620E-2	6.867E+0	1.549E+1
-8.106E-2	6.936E+0	1.530E+1
-8.268E-2	6.845E+0	1.546E+1
-7.782E-2	6.790E+0	1.551E+1
-7.782E-2	6.897E+0	1.535E+1
-8.106E-2	6.799E+0	1.541E+1
-8.268E-2	6.835E+0	1.531E+1
-7.782E-2	6.919E+0	1.532E+1
-7.457E-2	6.803E+0	1.531E+1
-7.782E-2	6.893E+0	1.537E+1
-7.944E-2	6.780E+0	1.534E+1
-7.944E-2	6.890E+0	1.539E+1
-7.620E-2	6.786E+0	1.542E+1
-7.944E-2	6.855E+0	1.539E+1
-8.106E-2	6.939E+0	1.538E+1
-7.782E-2	6.867E+0	1.542E+1
-7.782E-2	6.919E+0	1.538E+1
-7.944E-2	6.890E+0	1.544E+1
-8.106E-2	6.838E+0	1.547E+1
-7.944E-2	6.910E+0	1.530E+1
-7.620E-2	6.932E+0	1.541E+1
-7.782E-2	6.845E+0	1.530E+1
-7.944E-2	6.855E+0	1.540E+1
-7.782E-2	6.825E+0	1.543E+1
-7.620E-2	6.893E+0	1.541E+1
-7.944E-2	6.822E+0	1.537E+1
-8.106E-2	6.877E+0	1.537E+1
-7.944E-2	6.877E+0	1.540E+1
-7.782E-2	6.900E+0	1.539E+1
-7.457E-2	6.835E+0	1.546E+1
-8.106E-2	6.855E+0	1.536E+1
-7.944E-2	6.760E+0	1.546E+1
-7.620E-2	6.816E+0	1.536E+1
-7.457E-2	6.832E+0	1.528E+1
-8.106E-2	6.919E+0	1.535E+1
-7.782E-2	6.965E+0	1.537E+1
-7.944E-2	6.838E+0	1.540E+1
-7.944E-2	6.786E+0	1.544E+1
-8.106E-2	6.874E+0	1.537E+1
-7.944E-2	6.806E+0	1.537E+1
-8.106E-2	6.838E+0	1.548E+1
-7.782E-2	6.816E+0	1.545E+1
-7.944E-2	6.949E+0	1.545E+1
-7.782E-2	6.851E+0	1.541E+1
-7.620E-2	6.893E+0	1.540E+1
-7.944E-2	6.877E+0	1.556E+1
-8.106E-2	6.936E+0	1.535E+1
-7.944E-2	6.696E+0	1.534E+1
-7.782E-2	6.845E+0	1.547E+1
-8.106E-2	6.864E+0	1.553E+1
-8.106E-2	6.971E+0	1.535E+1
-8.268E-2	6.806E+0	1.545E+1
-7.782E-2	6.900E+0	1.535E+1
-7.944E-2	6.812E+0	1.537E+1
-7.944E-2	6.786E+0	1.527E+1
-7.782E-2	6.887E+0	1.551E+1
-7.457E-2	6.913E+0	1.546E+1
-8.106E-2	6.919E+0	1.550E+1
-8.268E-2	6.864E+0	1.547E+1
-7.620E-2	6.851E+0	1.542E+1
-7.782E-2	6.884E+0	1.535E+1
-7.782E-2	6.942E+0	1.540E+1
-8.268E-2	6.861E+0	1.529E+1
-7.620E-2	6.799E+0	1.546E+1
-7.782E-2	6.893E+0	1.541E+1
-7.944E-2	6.932E+0	1.535E+1
-7.944E-2	6.825E+0	1.547E+1
-7.782E-2	6.874E+0	1.536E+1
-7.620E-2	6.777E+0	1.539E+1
-7.620E-2	6.887E+0	1.533E+1
-8.268E-2	6.855E+0	1.547E+1
-7.782E-2	6.812E+0	1.532E+1
-7.782E-2	6.910E+0	1.529E+1
-7.944E-2	6.858E+0	1.547E+1
-7.944E-2	6.783E+0	1.542E+1
-7.944E-2	6.893E+0	1.546E+1
-7.782E-2	6.780E+0	1.551E+1
-7.782E-2	6.855E+0	1.545E+1
-7.944E-2	6.880E+0	1.535E+1
-7.944E-2	6.816E+0	1.549E+1
-7.944E-2	6.874E+0	1.527E+1
-7.944E-2	6.734E+0	1.548E+1
-8.106E-2	6.786E+0	1.531E+1
-7.782E-2	6.838E+0	1.565E+1
-7.457E-2	6.848E+0	1.535E+1
-7.620E-2	6.842E+0	1.549E+1
-7.944E-2	6.890E+0	1.540E+1
-7.944E-2	6.874E+0	1.528E+1
-7.457E-2	6.806E+0	1.544E+1
-7.620E-2	6.926E+0	1.545E+1
-7.944E-2	6.929E+0	1.540E+1
-7.782E-2	6.906E+0	1.540E+1
-7.782E-2	6.952E+0	1.544E+1
-7.944E-2	6.855E+0	1.546E+1
-8.268E-2	6.884E+0	1.537E+1
-8.106E-2	6.877E+0	1.543E+1
-7.782E-2	6.741E+0	1.535E+1
-7.457E-2	6.906E+0	1.530E+1
-8.106E-2	6.916E+0	1.538E+1
-7.944E-2	6.867E+0	1.547E+1
-7.457E-2	6.884E+0	1.530E+1
-7.782E-2	6.884E+0	1.552E+1
-8.268E-2	6.864E+0	1.549E+1
-7.944E-2	6.851E+0	1.532E+1
-7.782E-2	6.851E+0	1.533E+1
-7.944E-2	6.799E+0	1.542E+1
-8.106E-2	6.884E+0	1.544E+1
-7.782E-2	6.936E+0	1.523E+1
-7.620E-2	6.838E+0	1.536E+1
-7.620E-2	6.887E+0	1.549E+1
-7.944E-2	6.867E+0	1.559E+1
-7.944E-2	6.884E+0	1.541E+1
-7.457E-2	6.903E+0	1.536E+1
-7.620E-2	6.799E+0	1.540E+1
-8.268E-2	6.796E+0	1.530E+1
-7.944E-2	6.923E+0	1.544E+1
-7.620E-2	6.936E+0	1.552E+1
-7.620E-2	6.874E+0	1.542E+1
-7.944E-2	6.816E+0	1.547E+1
-7.944E-2	6.851E+0	1.531E+1
-7.782E-2	6.835E+0	1.531E+1
-7.944E-2	7.007E+0	1.549E+1
-7.782E-2	6.773E+0	1.524E+1
-7.620E-2	6.845E+0	1.531E+1
-7.620E-2	6.968E+0	1.545E+1
-7.782E-2	6.903E+0	1.548E+1
-8.106E-2	6.867E+0	1.548E+1
-7.782E-2	6.877E+0	1.531E+1
-7.295E-2	6.838E+0	1.557E+1
-8.106E-2	6.916E+0	1.537E+1
-8.106E-2	6.910E+0	1.542E+1
-8.106E-2	6.884E+0	1.536E+1
-7.620E-2	6.926E+0	1.549E+1
-7.782E-2	6.913E+0	1.554E+1
-8.268E-2	6.851E+0	1.541E+1
-7.782E-2	6.887E+0	1.545E+1
-7.457E-2	6.796E+0	1.538E+1
-7.782E-2	6.796E+0	1.528E+1
-8.106E-2	6.884E+0	1.556E+1
-7.782E-2	6.832E+0	1.532E+1
-7.620E-2	6.816E+0	1.529E+1
-7.782E-2	6.913E+0	1.543E+1
-8.106E-2	6.799E+0	1.535E+1
-7.944E-2	6.809E+0	1.539E+1
-7.457E-2	6.864E+0	1.546E+1
-7.782E-2	6.845E+0	1.549E+1
-8.106E-2	6.991E+0	1.541E+1
-7.620E-2	6.835E+0	1.550E+1
-7.620E-2	6.906E+0	1.557E+1
-7.944E-2	6.861E+0	1.539E+1
-7.944E-2	6.919E+0	1.553E+1
-7.457E-2	6.942E+0	1.543E+1
-7.620E-2	6.871E+0	1.540E+1
-7.620E-2	6.773E+0	1.535E+1
-8.268E-2	6.893E+0	1.539E+1
-7.782E-2	6.897E+0	1.521E+1
-7.620E-2	6.877E+0	1.546E+1
-7.944E-2	6.906E+0	1.551E+1
-7.944E-2	6.825E+0	1.549E+1
-8.106E-2	6.848E+0	1.526E+1
-7.620E-2	6.936E+0	1.532E+1
-7.782E-2	6.906E+0	1.548E+1
-7.944E-2	6.910E+0	1.531E+1
-7.944E-2	6.848E+0	1.553E+1
-7.620E-2	6.975E+0	1.533E+1
-7.944E-2	6.955E+0	1.539E+1
-8.106E-2	7.013E+0	1.547E+1
-7.944E-2	6.838E+0	1.551E+1
-7.782E-2	7.020E+0	1.533E+1
-7.944E-2	6.887E+0	1.524E+1
-8.106E-2	6.816E+0	1.547E+1
-7.944E-2	6.832E+0	1.522E+1
-7.620E-2	6.906E+0	1.533E+1
-7.782E-2	6.864E+0	1.533E+1
-7.782E-2	6.757E+0	1.543E+1
-7.944E-2	6.903E+0	1.536E+1
-7.457E-2	6.903E+0	1.553E+1
-7.782E-2	6.855E+0	1.547E+1
-7.620E-2	6.913E+0	1.539E+1
-7.782E-2	6.835E+0	1.533E+1
-7.620E-2	6.793E+0	1.552E+1
-7.944E-2	6.855E+0	1.539E+1
-8.106E-2	6.906E+0	1.546E+1
-7.620E-2	6.783E+0	1.549E+1
-7.782E-2	6.845E+0	1.545E+1
-7.944E-2	6.848E+0	1.533E+1
-8.106E-2	6.900E+0	1.531E+1
-7.944E-2	6.913E+0	1.542E+1
-7.457E-2	6.803E+0	1.551E+1
-7.944E-2	6.887E+0	1.560E+1
-7.944E-2	6.832E+0	1.538E+1
-7.944E-2	6.874E+0	1.530E+1
-7.457E-2	6.764E+0	1.535E+1
-7.457E-2	6.754E+0	1.533E+1
-7.782E-2	6.867E+0	1.546E+1
-7.782E-2	6.838E+0	1.543E+1
-7.295E-2	6.945E+0	1.544E+1
-7.782E-2	6.936E+0	1.546E+1
-8.106E-2	6.812E+0	1.545E+1
-7.620E-2	6.978E+0	1.527E+1
-7.782E-2	6.968E+0	1.544E+1
-7.620E-2	6.890E+0	1.543E+1
-8.106E-2	6.816E+0	1.548E+1
-7.944E-2	6.861E+0	1.535E+1
-7.457E-2	6.838E+0	1.545E+1
-7.944E-2	6.880E+0	1.539E+1
-8.268E-2	6.819E+0	1.548E+1
-7.944E-2	6.929E+0	1.539E+1
-7.782E-2	6.926E+0	1.543E+1
-7.620E-2	6.887E+0	1.536E+1
-7.944E-2	6.877E+0	1.549E+1
-7.944E-2	6.864E+0	1.539E+1
-7.457E-2	6.893E+0	1.534E+1
-7.620E-2	6.864E+0	1.543E+1
-8.106E-2	6.858E+0	1.531E+1
-7.944E-2	6.936E+0	1.552E+1
-7.620E-2	6.855E+0	1.539E+1
-7.620E-2	6.913E+0	1.555E+1
-7.944E-2	6.851E+0	1.527E+1
-7.620E-2	6.803E+0	1.528E+1
-7.457E-2	6.770E+0	1.545E+1
-7.782E-2	6.890E+0	1.542E+1
-7.944E-2	6.903E+0	1.530E+1
-7.782E-2	6.803E+0	1.538E+1
-7.457E-2	6.903E+0	1.542E+1
-8.106E-2	6.751E+0	1.531E+1
-8.106E-2	6.939E+0	1.532E+1
-7.944E-2	6.822E+0	1.552E+1
-7.620E-2	7.000E+0	1.529E+1
-7.944E-2	6.910E+0	1.544E+1
-7.944E-2	6.822E+0	1.551E+1
-7.944E-2	6.939E+0	1.544E+1
-7.620E-2	6.806E+0	1.541E+1
-7.620E-2	6.835E+0	1.538E+1
-7.944E-2	6.871E+0	1.556E+1
-7.782E-2	6.819E+0	1.540E+1
-7.944E-2	6.939E+0	1.534E+1
-7.782E-2	6.780E+0	1.546E+1
-7.944E-2	6.858E+0	1.538E+1
-7.782E-2	6.858E+0	1.550E+1
-7.782E-2	6.864E+0	1.532E+1
-7.782E-2	6.949E+0	1.547E+1
-7.944E-2	6.767E+0	1.545E+1
-7.782E-2	6.874E+0	1.540E+1
-7.457E-2	6.848E+0	1.537E+1
-7.782E-2	6.936E+0	1.532E+1
-8.268E-2	6.806E+0	1.536E+1
-7.620E-2	6.887E+0	1.533E+1
-7.782E-2	6.793E+0	1.545E+1
-8.106E-2	6.877E+0	1.535E+1
-8.268E-2	6.799E+0	1.538E+1
-8.106E-2	6.855E+0	1.547E+1
-7.620E-2	6.842E+0	1.534E+1
-7.620E-2	6.874E+0	1.539E+1
-7.944E-2	6.838E+0	1.535E+1
-8.268E-2	6.855E+0	1.533E+1
-7.782E-2	6.958E+0	1.545E+1
-7.782E-2	6.783E+0	1.544E+1
-8.106E-2	6.835E+0	1.551E+1
-7.782E-2	6.877E+0	1.539E+1
-7.782E-2	6.842E+0	1.543E+1
-7.620E-2	6.874E+0	1.536E+1
-7.944E-2	6.877E+0	1.561E+1
-7.782E-2	6.923E+0	1.527E+1
-7.782E-2	6.877E+0	1.548E+1
-7.782E-2	6.848E+0	1.536E+1
-8.106E-2	6.738E+0	1.544E+1
-7.620E-2	6.855E+0	1.540E+1
-7.782E-2	6.858E+0	1.533E+1
-7.782E-2	6.864E+0	1.552E+1
-7.782E-2	6.786E+0	1.546E+1
-7.782E-2	6.786E+0	1.534E+1
-7.782E-2	6.867E+0	1.539E+1
-7.944E-2	6.871E+0	1.536E+1
-7.944E-2	6.835E+0	1.546E+1
-7.782E-2	6.887E+0	1.527E+1
-7.620E-2	6.994E+0	1.537E+1
-8.106E-2	6.871E+0	1.546E+1
-8.106E-2	6.845E+0	1.537E+1
-7.782E-2	6.910E+0	1.541E+1
-7.620E-2	6.923E+0	1.540E+1
-7.782E-2	6.867E+0	1.539E+1
-7.944E-2	6.919E+0	1.540E+1
-7.782E-2	6.842E+0	1.532E+1
-7.457E-2	6.829E+0	1.536E+1
-7.944E-2	6.887E+0	1.550E+1
-7.944E-2	6.910E+0	1.534E+1
-7.944E-2	6.890E+0	1.528E+1
-7.782E-2	6.858E+0	1.547E+1
-7.457E-2	6.913E+0	1.528E+1
-7.944E-2	6.842E+0	1.538E+1
-7.944E-2	6.867E+0	1.537E+1
-7.782E-2	6.929E+0	1.547E+1
-7.782E-2	6.919E+0	1.549E+1
-7.944E-2	6.900E+0	1.543E+1
-7.620E-2	6.855E+0	1.539E+1
-7.620E-2	6.936E+0	1.544E+1
-7.944E-2	6.783E+0	1.548E+1
-7.944E-2	6.975E+0	1.543E+1
-7.782E-2	6.945E+0	1.528E+1
-7.457E-2	6.975E+0	1.527E+1
-7.944E-2	6.877E+0	1.534E+1
-7.944E-2	6.874E+0	1.549E+1
-8.106E-2	6.932E+0	1.554E+1
-7.620E-2	6.893E+0	1.541E+1
-7.782E-2	6.822E+0	1.546E+1
-8.106E-2	6.851E+0	1.538E+1
-7.944E-2	6.812E+0	1.535E+1
-7.620E-2	6.903E+0	1.530E+1
-7.782E-2	6.906E+0	1.543E+1
-8.268E-2	6.757E+0	1.549E+1
-7.782E-2	6.812E+0	1.541E+1
-7.620E-2	6.949E+0	1.543E+1
-7.782E-2	6.926E+0	1.541E+1
-8.106E-2	6.816E+0	1.551E+1
-7.782E-2	6.803E+0	1.542E+1
-7.782E-2	6.906E+0	1.530E+1
-7.782E-2	6.822E+0	1.550E+1
-7.782E-2	6.965E+0	1.551E+1
-7.782E-2	6.832E+0	1.551E+1
-7.782E-2	6.926E+0	1.556E+1
-7.620E-2	6.874E+0	1.528E+1
-8.106E-2	6.825E+0	1.528E+1
-7.782E-2	6.861E+0	1.548E+1
-7.620E-2	6.842E+0	1.518E+1
-8.268E-2	6.845E+0	1.565E+1
-8.268E-2	6.812E+0	1.534E+1
-7.782E-2	6.884E+0	1.536E+1
-7.944E-2	6.910E+0	1.542E+1
-7.782E-2	6.845E+0	1.548E+1
-8.268E-2	6.845E+0	1.537E+1
-7.782E-2	6.932E+0	1.542E+1
-7.295E-2	6.936E+0	1.547E+1
-7.782E-2	6.984E+0	1.546E+1
-7.944E-2	6.715E+0	1.544E+1
-7.620E-2	6.971E+0	1.536E+1
-7.782E-2	6.825E+0	1.531E+1
-8.431E-2	6.906E+0	1.549E+1
-8.268E-2	6.926E+0	1.521E+1
-7.620E-2	6.897E+0	1.550E+1
-7.944E-2	6.884E+0	1.530E+1
-7.782E-2	6.692E+0	1.553E+1
-7.944E-2	6.851E+0	1.534E+1
-7.944E-2	6.855E+0	1.554E+1
-7.620E-2	6.932E+0	1.539E+1
-7.782E-2	7.007E+0	1.545E+1
-7.782E-2	6.829E+0	1.542E+1
-7.620E-2	6.936E+0	1.525E+1
-7.782E-2	6.799E+0	1.543E+1
-7.782E-2	6.932E+0	1.552E+1
-8.106E-2	6.975E+0	1.542E+1
-7.944E-2	6.923E+0	1.538E+1
-7.620E-2	6.812E+0	1.544E+1
-7.782E-2	6.893E+0	1.548E+1
-7.782E-2	6.835E+0	1.548E+1
-7.782E-2	6.880E+0	1.533E+1
-7.457E-2	6.942E+0	1.534E+1
-7.782E-2	6.926E+0	1.534E+1
-8.106E-2	6.812E+0	1.540E+1
-7.782E-2	6.929E+0	1.540E+1
-7.457E-2	6.835E+0	1.552E+1
-7.944E-2	6.867E+0	1.543E+1
-8.268E-2	6.848E+0	1.538E+1
-7.457E-2	6.851E+0	1.549E+1
-7.620E-2	6.845E+0	1.536E+1
-7.620E-2	6.926E+0	1.531E+1
-7.944E-2	6.900E+0	1.566E+1
-7.620E-2	6.832E+0	1.530E+1
-7.620E-2	6.874E+0	1.542E+1
-7.457E-2	6.949E+0	1.532E+1
-8.106E-2	6.867E+0	1.528E+1
-7.944E-2	6.923E+0	1.524E+1
-7.944E-2	6.871E+0	1.533E+1
-7.782E-2	6.939E+0	1.539E+1
-7.620E-2	6.809E+0	1.538E+1
-7.620E-2	6.893E+0	1.551E+1
-7.457E-2	6.923E+0	1.548E+1
-7.782E-2	6.893E+0	1.540E+1
-7.782E-2	6.900E+0	1.530E+1
-7.782E-2	6.838E+0	1.542E+1
-7.457E-2	6.864E+0	1.541E+1
-7.782E-2	6.803E+0	1.547E+1
-8.106E-2	6.877E+0	1.555E+1
-7.782E-2	6.809E+0	1.542E+1
-7.457E-2	6.897E+0	1.532E+1
-7.782E-2	6.926E+0	1.550E+1
-8.106E-2	6.806E+0	1.553E+1
-7.782E-2	6.932E+0	1.539E+1
-7.944E-2	6.877E+0	1.543E+1
-8.106E-2	6.871E+0	1.537E+1
-8.106E-2	6.900E+0	1.549E+1
-7.782E-2	6.968E+0	1.546E+1
-7.295E-2	6.893E+0	1.536E+1
-8.106E-2	6.829E+0	1.545E+1
-7.944E-2	6.880E+0	1.542E+1
-7.620E-2	6.910E+0	1.536E+1
-7.782E-2	6.926E+0	1.541E+1
-7.782E-2	6.994E+0	1.535E+1
-7.782E-2	6.880E+0	1.535E+1
-7.944E-2	6.838E+0	1.542E+1
-7.782E-2	6.803E+0	1.541E+1
-7.944E-2	6.916E+0	1.541E+1
-8.268E-2	6.926E+0	1.550E+1
-7.620E-2	6.984E+0	1.536E+1
-7.620E-2	6.819E+0	1.541E+1
-7.944E-2	6.822E+0	1.529E+1
-8.268E-2	6.858E+0	1.549E+1
-7.782E-2	6.884E+0	1.535E+1
-7.944E-2	6.890E+0	1.532E+1
-7.782E-2	6.819E+0	1.537E+1
-7.944E-2	6.858E+0	1.520E+1
-7.620E-2	6.770E+0	1.531E+1
-7.457E-2	6.832E+0	1.555E+1
-7.782E-2	6.754E+0	1.541E+1
-7.944E-2	6.744E+0	1.533E+1
-7.944E-2	6.812E+0	1.545E+1
-7.782E-2	6.809E+0	1.541E+1
-7.782E-2	6.809E+0	1.550E+1
-8.106E-2	6.906E+0	1.543E+1
-7.782E-2	6.858E+0	1.541E+1
-7.457E-2	6.874E+0	1.545E+1
-7.944E-2	6.916E+0	1.539E+1
-7.944E-2	6.842E+0	1.541E+1
-7.944E-2	6.835E+0	1.547E+1
-7.782E-2	6.858E+0	1.550E+1
-7.944E-2	6.958E+0	1.545E+1
-7.782E-2	6.981E+0	1.547E+1
-7.457E-2	6.812E+0	1.530E+1
-7.620E-2	6.809E+0	1.552E+1
-7.782E-2	6.871E+0	1.544E+1
-8.106E-2	6.884E+0	1.543E+1
-7.620E-2	6.916E+0	1.547E+1
-7.295E-2	6.822E+0	1.542E+1
[truncated: 93,966 more rows]
