# Supplementary material for: Improved ANAP incorporation and VCF analysis reveal details of P2X7 current facilitation and a limited conformational interplay between ATP binding and the intracellular ballast domain
Source: eLife. 2023 Jan 4;12:e82479. doi: 10.7554/eLife.82479 (PMC9859053; doi:10.7554/eLife.82479)
Supplement: Figure 5—source data 1. [file elife-82479-fig5-data1.zip › Figure-5_Source-data-1/F11_j09#19.csv]

-3.617E-1	4.675E+0	1.066E+1
-3.600E-1	4.730E+0	1.060E+1
-3.584E-1	4.671E+0	1.055E+1
-3.633E-1	4.658E+0	1.065E+1
-3.633E-1	4.652E+0	1.064E+1
-3.568E-1	4.694E+0	1.058E+1
-3.600E-1	4.645E+0	1.068E+1
-3.633E-1	4.710E+0	1.062E+1
-3.649E-1	4.629E+0	1.050E+1
-3.568E-1	4.632E+0	1.056E+1
-3.584E-1	4.600E+0	1.060E+1
-3.633E-1	4.516E+0	1.059E+1
-3.633E-1	4.645E+0	1.064E+1
-3.600E-1	4.636E+0	1.056E+1
-3.568E-1	4.694E+0	1.057E+1
-3.617E-1	4.675E+0	1.060E+1
-3.633E-1	4.555E+0	1.060E+1
-3.600E-1	4.701E+0	1.065E+1
-3.568E-1	4.632E+0	1.064E+1
-3.649E-1	4.545E+0	1.070E+1
-3.649E-1	4.600E+0	1.050E+1
-3.617E-1	4.736E+0	1.076E+1
-3.568E-1	4.684E+0	1.058E+1
-3.617E-1	4.652E+0	1.071E+1
-3.600E-1	4.662E+0	1.070E+1
-3.584E-1	4.785E+0	1.064E+1
-3.584E-1	4.623E+0	1.056E+1
-3.649E-1	4.649E+0	1.065E+1
-3.633E-1	4.577E+0	1.058E+1
-3.617E-1	4.665E+0	1.063E+1
-3.584E-1	4.649E+0	1.062E+1
-3.617E-1	4.681E+0	1.070E+1
-3.633E-1	4.642E+0	1.063E+1
-3.584E-1	4.681E+0	1.066E+1
-3.584E-1	4.701E+0	1.058E+1
-3.600E-1	4.655E+0	1.067E+1
-3.600E-1	4.665E+0	1.071E+1
-3.568E-1	4.701E+0	1.060E+1
-3.568E-1	4.610E+0	1.063E+1
-3.617E-1	4.619E+0	1.067E+1
-3.665E-1	4.639E+0	1.064E+1
-3.617E-1	4.688E+0	1.076E+1
-3.600E-1	4.723E+0	1.057E+1
-3.617E-1	4.675E+0	1.066E+1
-3.617E-1	4.671E+0	1.067E+1
-3.584E-1	4.616E+0	1.055E+1
-3.568E-1	4.603E+0	1.064E+1
-3.649E-1	4.593E+0	1.057E+1
-3.600E-1	4.645E+0	1.066E+1
-3.584E-1	4.652E+0	1.050E+1
-3.584E-1	4.577E+0	1.067E+1
-3.600E-1	4.723E+0	1.053E+1
-3.584E-1	4.772E+0	1.058E+1
-3.600E-1	4.694E+0	1.064E+1
-3.568E-1	4.645E+0	1.072E+1
-3.633E-1	4.759E+0	1.064E+1
-3.617E-1	4.671E+0	1.068E+1
-3.600E-1	4.701E+0	1.068E+1
-3.584E-1	4.684E+0	1.054E+1
-3.633E-1	4.671E+0	1.058E+1
-3.633E-1	4.636E+0	1.062E+1
-3.600E-1	4.681E+0	1.068E+1
-3.552E-1	4.619E+0	1.055E+1
-3.633E-1	4.629E+0	1.065E+1
-3.600E-1	4.694E+0	1.059E+1
-3.584E-1	4.704E+0	1.057E+1
-3.600E-1	4.691E+0	1.050E+1
-3.617E-1	4.623E+0	1.059E+1
-3.633E-1	4.671E+0	1.068E+1
-3.584E-1	4.639E+0	1.065E+1
-3.584E-1	4.610E+0	1.059E+1
-3.617E-1	4.616E+0	1.052E+1
-3.600E-1	4.642E+0	1.070E+1
-3.584E-1	4.655E+0	1.060E+1
-3.568E-1	4.600E+0	1.063E+1
-3.617E-1	4.639E+0	1.078E+1
-3.617E-1	4.597E+0	1.056E+1
-3.584E-1	4.694E+0	1.065E+1
-3.600E-1	4.587E+0	1.068E+1
-3.617E-1	4.765E+0	1.062E+1
-3.600E-1	4.665E+0	1.048E+1
-3.552E-1	4.752E+0	1.054E+1
-3.552E-1	4.710E+0	1.067E+1
-3.600E-1	4.642E+0	1.061E+1
-3.617E-1	4.733E+0	1.070E+1
-3.584E-1	4.655E+0	1.055E+1
-3.568E-1	4.658E+0	1.059E+1
-3.633E-1	4.642E+0	1.063E+1
-3.633E-1	4.626E+0	1.054E+1
-3.584E-1	4.714E+0	1.060E+1
-3.568E-1	4.606E+0	1.066E+1
-3.600E-1	4.603E+0	1.054E+1
-3.617E-1	4.691E+0	1.054E+1
-3.600E-1	4.772E+0	1.067E+1
-3.600E-1	4.632E+0	1.057E+1
-3.617E-1	4.645E+0	1.054E+1
-3.600E-1	4.603E+0	1.071E+1
-3.600E-1	4.684E+0	1.071E+1
-3.584E-1	4.749E+0	1.060E+1
-3.617E-1	4.704E+0	1.077E+1
-3.633E-1	4.584E+0	1.060E+1
-3.552E-1	4.626E+0	1.060E+1
-3.568E-1	4.714E+0	1.059E+1
-3.617E-1	4.619E+0	1.060E+1
-3.617E-1	4.723E+0	1.058E+1
-3.584E-1	4.701E+0	1.049E+1
-3.568E-1	4.639E+0	1.063E+1
-3.649E-1	4.704E+0	1.065E+1
-3.633E-1	4.665E+0	1.077E+1
-3.584E-1	4.701E+0	1.069E+1
-3.568E-1	4.493E+0	1.078E+1
-3.600E-1	4.649E+0	1.063E+1
-3.665E-1	4.593E+0	1.062E+1
-3.584E-1	4.795E+0	1.053E+1
-3.600E-1	4.749E+0	1.064E+1
-3.617E-1	4.639E+0	1.052E+1
-3.617E-1	4.678E+0	1.065E+1
-3.584E-1	4.684E+0	1.059E+1
-3.568E-1	4.600E+0	1.063E+1
-3.584E-1	4.642E+0	1.065E+1
-3.617E-1	4.623E+0	1.071E+1
-3.600E-1	4.551E+0	1.059E+1
-3.600E-1	4.632E+0	1.058E+1
-3.617E-1	4.636E+0	1.065E+1
-3.617E-1	4.710E+0	1.070E+1
-3.568E-1	4.590E+0	1.060E+1
-3.584E-1	4.645E+0	1.065E+1
-3.617E-1	4.662E+0	1.069E+1
-3.600E-1	4.571E+0	1.071E+1
-3.568E-1	4.626E+0	1.054E+1
-3.568E-1	4.684E+0	1.065E+1
-3.617E-1	4.655E+0	1.060E+1
-3.649E-1	4.710E+0	1.061E+1
-3.584E-1	4.662E+0	1.063E+1
-3.584E-1	4.681E+0	1.064E+1
-3.600E-1	4.684E+0	1.077E+1
-3.649E-1	4.714E+0	1.065E+1
-3.568E-1	4.652E+0	1.064E+1
-3.600E-1	4.678E+0	1.076E+1
-3.584E-1	4.632E+0	1.055E+1
-3.617E-1	4.665E+0	1.060E+1
-3.568E-1	4.681E+0	1.054E+1
-3.584E-1	4.701E+0	1.064E+1
-3.600E-1	4.671E+0	1.071E+1
-3.617E-1	4.684E+0	1.068E+1
-3.552E-1	4.756E+0	1.059E+1
-3.584E-1	4.736E+0	1.063E+1
-3.649E-1	4.746E+0	1.078E+1
-3.633E-1	4.694E+0	1.059E+1
-3.568E-1	4.642E+0	1.066E+1
-3.568E-1	4.623E+0	1.073E+1
-3.617E-1	4.639E+0	1.059E+1
-3.600E-1	4.619E+0	1.061E+1
-3.584E-1	4.688E+0	1.069E+1
-3.600E-1	4.704E+0	1.064E+1
-3.633E-1	4.623E+0	1.080E+1
-3.600E-1	4.743E+0	1.067E+1
-3.552E-1	4.655E+0	1.063E+1
-3.584E-1	4.652E+0	1.064E+1
-3.617E-1	4.736E+0	1.065E+1
-3.633E-1	4.652E+0	1.063E+1
-3.552E-1	4.671E+0	1.071E+1
-3.584E-1	4.671E+0	1.071E+1
-3.617E-1	4.636E+0	1.070E+1
-3.633E-1	4.704E+0	1.069E+1
-3.552E-1	4.694E+0	1.061E+1
-3.584E-1	4.701E+0	1.065E+1
-3.633E-1	4.632E+0	1.066E+1
-3.649E-1	4.736E+0	1.055E+1
-3.600E-1	4.759E+0	1.070E+1
-3.584E-1	4.593E+0	1.066E+1
-3.617E-1	4.645E+0	1.068E+1
-3.617E-1	4.697E+0	1.065E+1
-3.568E-1	4.688E+0	1.069E+1
-3.584E-1	4.610E+0	1.054E+1
-3.633E-1	4.710E+0	1.050E+1
-3.600E-1	4.655E+0	1.059E+1
-3.552E-1	4.658E+0	1.062E+1
-3.568E-1	4.645E+0	1.065E+1
-3.633E-1	4.639E+0	1.061E+1
-3.649E-1	4.642E+0	1.061E+1
-3.568E-1	4.714E+0	1.063E+1
-3.568E-1	4.762E+0	1.067E+1
-3.633E-1	4.626E+0	1.058E+1
-3.617E-1	4.720E+0	1.062E+1
-3.584E-1	4.610E+0	1.066E+1
-3.600E-1	4.593E+0	1.062E+1
-3.600E-1	4.736E+0	1.064E+1
-3.600E-1	4.701E+0	1.062E+1
-3.568E-1	4.710E+0	1.061E+1
-3.568E-1	4.652E+0	1.069E+1
-3.649E-1	4.623E+0	1.062E+1
-3.617E-1	4.662E+0	1.062E+1
-3.568E-1	4.613E+0	1.060E+1
-3.584E-1	4.694E+0	1.060E+1
-3.649E-1	4.629E+0	1.056E+1
-3.617E-1	4.697E+0	1.074E+1
-3.568E-1	4.733E+0	1.068E+1
-3.568E-1	4.626E+0	1.064E+1
-3.633E-1	4.652E+0	1.065E+1
-3.584E-1	4.665E+0	1.063E+1
-3.600E-1	4.619E+0	1.065E+1
-3.552E-1	4.655E+0	1.062E+1
-3.617E-1	4.717E+0	1.065E+1
-3.633E-1	4.642E+0	1.063E+1
-3.568E-1	4.603E+0	1.053E+1
-3.568E-1	4.584E+0	1.071E+1
-3.617E-1	4.616E+0	1.059E+1
-3.584E-1	4.564E+0	1.072E+1
-3.568E-1	4.694E+0	1.070E+1
-3.584E-1	4.739E+0	1.045E+1
-3.617E-1	4.788E+0	1.065E+1
-3.600E-1	4.645E+0	1.068E+1
-3.584E-1	4.697E+0	1.074E+1
-3.568E-1	4.684E+0	1.071E+1
-3.617E-1	4.726E+0	1.059E+1
-3.617E-1	4.681E+0	1.073E+1
-3.584E-1	4.662E+0	1.065E+1
-3.568E-1	4.655E+0	1.074E+1
-3.600E-1	4.587E+0	1.052E+1
-3.617E-1	4.593E+0	1.073E+1
-3.584E-1	4.785E+0	1.071E+1
-3.600E-1	4.778E+0	1.067E+1
-3.600E-1	4.642E+0	1.056E+1
-3.617E-1	4.623E+0	1.062E+1
-3.584E-1	4.746E+0	1.059E+1
-3.584E-1	4.639E+0	1.067E+1
-3.617E-1	4.688E+0	1.053E+1
-3.584E-1	4.590E+0	1.069E+1
-3.600E-1	4.658E+0	1.048E+1
-3.584E-1	4.681E+0	1.065E+1
-3.633E-1	4.603E+0	1.073E+1
-3.617E-1	4.691E+0	1.053E+1
-3.600E-1	4.603E+0	1.063E+1
-3.568E-1	4.675E+0	1.067E+1
-3.617E-1	4.675E+0	1.065E+1
-3.617E-1	4.632E+0	1.065E+1
-3.584E-1	4.616E+0	1.065E+1
-3.584E-1	4.678E+0	1.080E+1
-3.617E-1	4.623E+0	1.078E+1
-3.633E-1	4.752E+0	1.064E+1
-3.568E-1	4.675E+0	1.062E+1
-3.617E-1	4.749E+0	1.059E+1
-3.600E-1	4.649E+0	1.059E+1
-3.649E-1	4.691E+0	1.058E+1
-3.600E-1	4.616E+0	1.070E+1
-3.584E-1	4.714E+0	1.059E+1
-3.600E-1	4.632E+0	1.066E+1
-3.600E-1	4.668E+0	1.077E+1
-3.536E-1	4.636E+0	1.062E+1
-3.568E-1	4.688E+0	1.062E+1
-3.617E-1	4.707E+0	1.071E+1
-3.633E-1	4.623E+0	1.063E+1
-3.568E-1	4.694E+0	1.068E+1
-3.617E-1	4.710E+0	1.058E+1
-3.617E-1	4.655E+0	1.065E+1
-3.617E-1	4.616E+0	1.072E+1
-3.568E-1	4.606E+0	1.053E+1
-3.584E-1	4.701E+0	1.064E+1
-3.617E-1	4.694E+0	1.059E+1
-3.600E-1	4.649E+0	1.068E+1
-3.568E-1	4.652E+0	1.064E+1
-3.568E-1	4.665E+0	1.065E+1
-3.617E-1	4.707E+0	1.060E+1
-3.633E-1	4.684E+0	1.067E+1
-3.584E-1	4.701E+0	1.060E+1
-3.600E-1	4.649E+0	1.066E+1
-3.600E-1	4.701E+0	1.071E+1
-3.600E-1	4.619E+0	1.064E+1
-3.568E-1	4.668E+0	1.068E+1
-3.584E-1	4.801E+0	1.053E+1
-3.617E-1	4.704E+0	1.078E+1
-3.600E-1	4.665E+0	1.063E+1
-3.584E-1	4.688E+0	1.056E+1
-3.600E-1	4.626E+0	1.057E+1
-3.600E-1	4.691E+0	1.069E+1
-3.617E-1	4.678E+0	1.071E+1
-3.552E-1	4.743E+0	1.065E+1
-3.584E-1	4.691E+0	1.054E+1
-3.600E-1	4.642E+0	1.055E+1
-3.600E-1	4.714E+0	1.061E+1
-3.568E-1	4.746E+0	1.068E+1
-3.600E-1	4.623E+0	1.058E+1
-3.617E-1	4.593E+0	1.068E+1
-3.617E-1	4.632E+0	1.071E+1
-3.584E-1	4.626E+0	1.070E+1
-3.600E-1	4.652E+0	1.064E+1
-3.584E-1	4.681E+0	1.068E+1
-3.633E-1	4.626E+0	1.074E+1
-3.568E-1	4.655E+0	1.064E+1
-3.568E-1	4.743E+0	1.063E+1
-3.633E-1	4.668E+0	1.080E+1
-3.617E-1	4.645E+0	1.058E+1
-3.584E-1	4.642E+0	1.066E+1
-3.584E-1	4.714E+0	1.071E+1
-3.633E-1	4.710E+0	1.063E+1
-3.633E-1	4.710E+0	1.071E+1
-3.568E-1	4.723E+0	1.068E+1
-3.584E-1	4.678E+0	1.063E+1
-3.633E-1	4.590E+0	1.057E+1
-3.617E-1	4.600E+0	1.051E+1
-3.600E-1	4.688E+0	1.052E+1
-3.568E-1	4.691E+0	1.067E+1
-3.600E-1	4.652E+0	1.052E+1
-3.633E-1	4.717E+0	1.060E+1
-3.584E-1	4.616E+0	1.069E+1
-3.568E-1	4.616E+0	1.061E+1
-3.617E-1	4.681E+0	1.064E+1
-3.633E-1	4.704E+0	1.066E+1
-3.617E-1	4.668E+0	1.052E+1
-3.584E-1	4.684E+0	1.062E+1
-3.649E-1	4.704E+0	1.062E+1
-3.600E-1	4.662E+0	1.072E+1
-3.600E-1	4.616E+0	1.054E+1
-3.584E-1	4.629E+0	1.063E+1
-3.633E-1	4.632E+0	1.075E+1
-3.600E-1	4.681E+0	1.065E+1
-3.584E-1	4.717E+0	1.062E+1
-3.568E-1	4.593E+0	1.052E+1
-3.633E-1	4.642E+0	1.068E+1
-3.633E-1	4.636E+0	1.052E+1
-3.584E-1	4.629E+0	1.059E+1
-3.568E-1	4.723E+0	1.070E+1
-3.600E-1	4.671E+0	1.064E+1
-3.617E-1	4.688E+0	1.085E+1
-3.552E-1	4.636E+0	1.061E+1
-3.584E-1	4.720E+0	1.070E+1
-3.633E-1	4.791E+0	1.072E+1
-3.600E-1	4.675E+0	1.077E+1
-3.568E-1	4.720E+0	1.062E+1
-3.584E-1	4.558E+0	1.060E+1
-3.617E-1	4.726E+0	1.065E+1
-3.633E-1	4.662E+0	1.059E+1
-3.584E-1	4.632E+0	1.061E+1
-3.584E-1	4.655E+0	1.066E+1
-3.617E-1	4.671E+0	1.053E+1
-3.617E-1	4.691E+0	1.076E+1
-3.584E-1	4.697E+0	1.053E+1
-3.584E-1	4.701E+0	1.047E+1
-3.617E-1	4.720E+0	1.071E+1
-3.584E-1	4.626E+0	1.067E+1
-3.568E-1	4.639E+0	1.062E+1
-3.568E-1	4.639E+0	1.066E+1
-3.600E-1	4.736E+0	1.069E+1
-3.600E-1	4.746E+0	1.069E+1
-3.617E-1	4.720E+0	1.064E+1
-3.600E-1	4.642E+0	1.061E+1
-3.617E-1	4.655E+0	1.069E+1
-3.633E-1	4.668E+0	1.061E+1
-3.584E-1	4.717E+0	1.071E+1
-3.552E-1	4.691E+0	1.059E+1
-3.600E-1	4.675E+0	1.041E+1
-3.617E-1	4.603E+0	1.057E+1
-3.568E-1	4.694E+0	1.073E+1
-3.584E-1	4.688E+0	1.061E+1
-3.617E-1	4.655E+0	1.067E+1
-3.633E-1	4.584E+0	1.059E+1
-3.584E-1	4.632E+0	1.063E+1
-3.568E-1	4.584E+0	1.066E+1
-3.584E-1	4.606E+0	1.070E+1
-3.617E-1	4.730E+0	1.065E+1
-3.584E-1	4.694E+0	1.069E+1
-3.584E-1	4.568E+0	1.065E+1
-3.617E-1	4.697E+0	1.078E+1
-3.617E-1	4.730E+0	1.069E+1
-3.552E-1	4.678E+0	1.065E+1
-3.600E-1	4.714E+0	1.075E+1
-3.617E-1	4.655E+0	1.055E+1
-3.617E-1	4.532E+0	1.054E+1
-3.552E-1	4.655E+0	1.068E+1
-3.568E-1	4.697E+0	1.063E+1
-3.617E-1	4.639E+0	1.068E+1
-3.617E-1	4.603E+0	1.066E+1
-3.552E-1	4.678E+0	1.070E+1
-3.600E-1	4.697E+0	1.060E+1
-3.617E-1	4.730E+0	1.063E+1
-3.617E-1	4.645E+0	1.073E+1
-3.568E-1	4.636E+0	1.060E+1
-3.584E-1	4.720E+0	1.071E+1
-3.633E-1	4.710E+0	1.067E+1
-3.600E-1	4.714E+0	1.066E+1
-3.584E-1	4.723E+0	1.073E+1
-3.584E-1	4.649E+0	1.060E+1
-3.633E-1	4.691E+0	1.057E+1
-3.617E-1	4.642E+0	1.047E+1
-3.600E-1	4.726E+0	1.057E+1
-3.584E-1	4.746E+0	1.069E+1
-3.600E-1	4.694E+0	1.068E+1
-3.617E-1	4.694E+0	1.067E+1
-3.568E-1	4.671E+0	1.072E+1
-3.568E-1	4.629E+0	1.067E+1
-3.584E-1	4.655E+0	1.071E+1
-3.617E-1	4.720E+0	1.055E+1
-3.600E-1	4.606E+0	1.059E+1
-3.600E-1	4.684E+0	1.067E+1
-3.649E-1	4.668E+0	1.066E+1
-3.600E-1	4.697E+0	1.061E+1
-3.584E-1	4.720E+0	1.055E+1
-3.584E-1	4.606E+0	1.068E+1
-3.617E-1	4.606E+0	1.065E+1
-3.600E-1	4.697E+0	1.048E+1
-3.568E-1	4.717E+0	1.073E+1
-3.568E-1	4.606E+0	1.071E+1
-3.633E-1	4.704E+0	1.062E+1
-3.633E-1	4.681E+0	1.069E+1
-3.568E-1	4.581E+0	1.062E+1
-3.568E-1	4.603E+0	1.060E+1
-3.617E-1	4.606E+0	1.077E+1
-3.617E-1	4.603E+0	1.064E+1
-3.568E-1	4.746E+0	1.072E+1
-3.568E-1	4.668E+0	1.053E+1
-3.633E-1	4.717E+0	1.050E+1
-3.617E-1	4.688E+0	1.068E+1
-3.600E-1	4.671E+0	1.064E+1
-3.584E-1	4.720E+0	1.060E+1
-3.617E-1	4.710E+0	1.065E+1
-3.617E-1	4.717E+0	1.063E+1
-3.584E-1	4.597E+0	1.073E+1
-3.600E-1	4.697E+0	1.052E+1
-3.617E-1	4.726E+0	1.073E+1
-3.617E-1	4.684E+0	1.070E+1
-3.552E-1	4.616E+0	1.066E+1
-3.584E-1	4.710E+0	1.065E+1
-3.617E-1	4.645E+0	1.060E+1
-3.617E-1	4.623E+0	1.069E+1
-3.568E-1	4.733E+0	1.073E+1
-3.584E-1	4.675E+0	1.060E+1
-3.633E-1	4.645E+0	1.053E+1
-3.600E-1	4.632E+0	1.056E+1
-3.584E-1	4.610E+0	1.060E+1
-3.584E-1	4.710E+0	1.053E+1
-3.600E-1	4.678E+0	1.062E+1
-3.617E-1	4.671E+0	1.058E+1
-3.584E-1	4.632E+0	1.067E+1
-3.552E-1	4.746E+0	1.068E+1
-3.633E-1	4.736E+0	1.066E+1
-3.617E-1	4.665E+0	1.060E+1
-3.568E-1	4.652E+0	1.065E+1
-3.568E-1	4.658E+0	1.048E+1
-3.633E-1	4.606E+0	1.053E+1
-3.600E-1	4.717E+0	1.059E+1
-3.568E-1	4.613E+0	1.072E+1
-3.568E-1	4.616E+0	1.061E+1
-3.600E-1	4.714E+0	1.063E+1
-3.600E-1	4.746E+0	1.049E+1
-3.568E-1	4.652E+0	1.069E+1
-3.584E-1	4.723E+0	1.061E+1
-3.617E-1	4.739E+0	1.062E+1
-3.584E-1	4.694E+0	1.049E+1
-3.536E-1	4.629E+0	1.076E+1
-3.568E-1	4.606E+0	1.056E+1
-3.600E-1	4.649E+0	1.058E+1
-3.600E-1	4.668E+0	1.064E+1
-3.568E-1	4.675E+0	1.052E+1
-3.584E-1	4.730E+0	1.056E+1
-3.617E-1	4.665E+0	1.061E+1
-3.600E-1	4.649E+0	1.067E+1
-3.552E-1	4.694E+0	1.061E+1
-3.584E-1	4.746E+0	1.060E+1
-3.600E-1	4.694E+0	1.063E+1
-3.617E-1	4.697E+0	1.076E+1
-3.568E-1	4.697E+0	1.065E+1
-3.584E-1	4.613E+0	1.067E+1
-3.600E-1	4.632E+0	1.056E+1
-3.617E-1	4.710E+0	1.059E+1
-3.584E-1	4.619E+0	1.066E+1
-3.600E-1	4.613E+0	1.061E+1
-3.633E-1	4.704E+0	1.065E+1
-3.617E-1	4.765E+0	1.058E+1
-3.584E-1	4.629E+0	1.062E+1
-3.568E-1	4.623E+0	1.073E+1
-3.584E-1	4.665E+0	1.071E+1
-3.617E-1	4.577E+0	1.064E+1
-3.552E-1	4.665E+0	1.076E+1
-3.584E-1	4.652E+0	1.052E+1
-3.600E-1	4.678E+0	1.064E+1
-3.600E-1	4.736E+0	1.067E+1
-3.568E-1	4.558E+0	1.063E+1
-3.600E-1	4.710E+0	1.072E+1
-3.633E-1	4.652E+0	1.059E+1
-3.633E-1	4.684E+0	1.064E+1
-3.584E-1	4.707E+0	1.057E+1
-3.584E-1	4.636E+0	1.067E+1
-3.617E-1	4.597E+0	1.061E+1
-3.600E-1	4.697E+0	1.060E+1
-3.568E-1	4.775E+0	1.058E+1
-3.600E-1	4.675E+0	1.061E+1
-3.600E-1	4.691E+0	1.061E+1
-3.633E-1	4.649E+0	1.064E+1
-3.600E-1	4.759E+0	1.056E+1
-3.552E-1	4.629E+0	1.062E+1
-3.600E-1	4.714E+0	1.068E+1
-3.649E-1	4.765E+0	1.058E+1
-3.536E-1	4.736E+0	1.062E+1
-3.568E-1	4.600E+0	1.058E+1
-3.600E-1	4.707E+0	1.072E+1
-3.617E-1	4.665E+0	1.065E+1
-3.600E-1	4.629E+0	1.054E+1
-3.568E-1	4.739E+0	1.061E+1
-3.617E-1	4.623E+0	1.066E+1
-3.600E-1	4.668E+0	1.062E+1
-3.600E-1	4.714E+0	1.058E+1
-3.584E-1	4.639E+0	1.071E+1
-3.617E-1	4.619E+0	1.072E+1
-3.633E-1	4.626E+0	1.055E+1
-3.552E-1	4.688E+0	1.073E+1
-3.584E-1	4.694E+0	1.049E+1
-3.600E-1	4.665E+0	1.066E+1
-3.617E-1	4.655E+0	1.059E+1
-3.584E-1	4.688E+0	1.064E+1
-3.568E-1	4.694E+0	1.068E+1
-3.633E-1	4.603E+0	1.067E+1
-3.617E-1	4.697E+0	1.067E+1
-3.568E-1	4.662E+0	1.069E+1
-3.568E-1	4.629E+0	1.060E+1
-3.617E-1	4.652E+0	1.060E+1
-3.600E-1	4.723E+0	1.069E+1
-3.584E-1	4.791E+0	1.066E+1
-3.584E-1	4.701E+0	1.068E+1
-3.584E-1	4.613E+0	1.059E+1
-3.617E-1	4.824E+0	1.058E+1
-3.584E-1	4.688E+0	1.059E+1
-3.600E-1	4.691E+0	1.059E+1
-3.617E-1	4.720E+0	1.074E+1
-3.600E-1	4.629E+0	1.056E+1
-3.568E-1	4.636E+0	1.074E+1
-3.584E-1	4.665E+0	1.049E+1
-3.600E-1	4.584E+0	1.064E+1
-3.633E-1	4.632E+0	1.052E+1
-3.584E-1	4.619E+0	1.071E+1
-3.600E-1	4.606E+0	1.072E+1
-3.633E-1	4.662E+0	1.062E+1
-3.633E-1	4.665E+0	1.059E+1
-3.552E-1	4.720E+0	1.061E+1
-3.552E-1	4.723E+0	1.060E+1
-3.633E-1	4.603E+0	1.067E+1
-3.617E-1	4.610E+0	1.064E+1
-3.584E-1	4.483E+0	1.049E+1
-3.568E-1	4.694E+0	1.064E+1
-3.633E-1	4.733E+0	1.063E+1
-3.600E-1	4.668E+0	1.078E+1
-3.552E-1	4.652E+0	1.058E+1
-3.568E-1	4.694E+0	1.061E+1
-3.633E-1	4.655E+0	1.064E+1
-3.633E-1	4.707E+0	1.076E+1
-3.617E-1	4.707E+0	1.066E+1
-3.568E-1	4.720E+0	1.066E+1
-3.584E-1	4.681E+0	1.061E+1
-3.617E-1	4.662E+0	1.059E+1
-3.568E-1	4.649E+0	1.050E+1
-3.584E-1	4.642E+0	1.070E+1
-3.617E-1	4.730E+0	1.065E+1
-3.600E-1	4.632E+0	1.047E+1
-3.600E-1	4.684E+0	1.060E+1
-3.568E-1	4.710E+0	1.059E+1
-3.584E-1	4.671E+0	1.067E+1
-3.600E-1	4.662E+0	1.060E+1
-3.568E-1	4.704E+0	1.070E+1
-3.584E-1	4.593E+0	1.057E+1
-3.633E-1	4.671E+0	1.055E+1
-3.584E-1	4.707E+0	1.058E+1
-3.600E-1	4.804E+0	1.055E+1
-3.552E-1	4.636E+0	1.073E+1
-3.617E-1	4.606E+0	1.057E+1
-3.584E-1	4.655E+0	1.058E+1
-3.584E-1	4.723E+0	1.061E+1
-3.552E-1	4.762E+0	1.061E+1
-3.600E-1	4.704E+0	1.060E+1
-3.568E-1	4.733E+0	1.064E+1
-3.568E-1	4.688E+0	1.059E+1
-3.552E-1	4.613E+0	1.052E+1
-3.600E-1	4.610E+0	1.071E+1
-3.617E-1	4.652E+0	1.058E+1
-3.584E-1	4.610E+0	1.064E+1
-3.552E-1	4.739E+0	1.069E+1
-3.600E-1	4.730E+0	1.054E+1
-3.617E-1	4.752E+0	1.056E+1
-3.568E-1	4.662E+0	1.071E+1
-3.536E-1	4.791E+0	1.068E+1
-3.584E-1	4.717E+0	1.064E+1
-3.633E-1	4.636E+0	1.069E+1
-3.617E-1	4.681E+0	1.056E+1
-3.600E-1	4.697E+0	1.065E+1
-3.600E-1	4.613E+0	1.063E+1
-3.600E-1	4.688E+0	1.072E+1
-3.600E-1	4.606E+0	1.070E+1
-3.568E-1	4.704E+0	1.065E+1
-3.600E-1	4.642E+0	1.059E+1
-3.584E-1	4.574E+0	1.071E+1
-3.552E-1	4.606E+0	1.068E+1
-3.584E-1	4.639E+0	1.062E+1
-3.600E-1	4.665E+0	1.055E+1
-3.600E-1	4.681E+0	1.052E+1
-3.568E-1	4.619E+0	1.065E+1
-3.552E-1	4.616E+0	1.067E+1
-3.600E-1	4.639E+0	1.077E+1
-3.568E-1	4.701E+0	1.067E+1
-3.584E-1	4.645E+0	1.052E+1
-3.568E-1	4.707E+0	1.053E+1
-3.600E-1	4.701E+0	1.071E+1
-3.600E-1	4.642E+0	1.056E+1
-3.568E-1	4.645E+0	1.082E+1
-3.584E-1	4.688E+0	1.070E+1
-3.617E-1	4.694E+0	1.059E+1
-3.617E-1	4.636E+0	1.055E+1
-3.552E-1	4.613E+0	1.068E+1
-3.568E-1	4.629E+0	1.059E+1
-3.633E-1	4.655E+0	1.061E+1
-3.600E-1	4.691E+0	1.073E+1
-3.584E-1	4.593E+0	1.061E+1
-3.552E-1	4.587E+0	1.059E+1
-3.600E-1	4.733E+0	1.060E+1
-3.617E-1	4.714E+0	1.068E+1
-3.568E-1	4.678E+0	1.069E+1
-3.536E-1	4.714E+0	1.062E+1
-3.617E-1	4.639E+0	1.062E+1
-3.617E-1	4.590E+0	1.059E+1
-3.584E-1	4.668E+0	1.066E+1
-3.568E-1	4.629E+0	1.063E+1
-3.600E-1	4.632E+0	1.064E+1
-3.600E-1	4.701E+0	1.061E+1
-3.568E-1	4.694E+0	1.056E+1
-3.552E-1	4.642E+0	1.060E+1
-3.600E-1	4.645E+0	1.057E+1
-3.600E-1	4.694E+0	1.074E+1
-3.568E-1	4.571E+0	1.065E+1
-3.568E-1	4.662E+0	1.057E+1
-3.584E-1	4.587E+0	1.062E+1
-3.617E-1	4.642E+0	1.059E+1
-3.568E-1	4.707E+0	1.063E+1
-3.584E-1	4.710E+0	1.063E+1
-3.617E-1	4.691E+0	1.059E+1
-3.617E-1	4.717E+0	1.066E+1
-3.568E-1	4.717E+0	1.058E+1
-3.568E-1	4.613E+0	1.074E+1
-3.649E-1	4.765E+0	1.061E+1
-3.617E-1	4.658E+0	1.074E+1
-3.584E-1	4.746E+0	1.077E+1
-3.600E-1	4.736E+0	1.061E+1
-3.600E-1	4.704E+0	1.064E+1
-3.600E-1	4.723E+0	1.065E+1
-3.552E-1	4.632E+0	1.057E+1
-3.600E-1	4.665E+0	1.063E+1
-3.584E-1	4.639E+0	1.068E+1
-3.617E-1	4.645E+0	1.071E+1
-3.536E-1	4.733E+0	1.056E+1
-3.568E-1	4.642E+0	1.059E+1
-3.617E-1	4.655E+0	1.068E+1
-3.617E-1	4.684E+0	1.048E+1
-3.584E-1	4.655E+0	1.061E+1
-3.568E-1	4.662E+0	1.044E+1
-3.600E-1	4.645E+0	1.083E+1
-3.568E-1	4.655E+0	1.063E+1
-3.552E-1	4.616E+0	1.067E+1
-3.584E-1	4.649E+0	1.059E+1
-3.568E-1	4.691E+0	1.054E+1
-3.584E-1	4.668E+0	1.066E+1
-3.536E-1	4.704E+0	1.062E+1
-3.584E-1	4.785E+0	1.056E+1
-3.633E-1	4.603E+0	1.062E+1
-3.584E-1	4.623E+0	1.076E+1
-3.584E-1	4.662E+0	1.060E+1
-3.568E-1	4.665E+0	1.068E+1
-3.633E-1	4.678E+0	1.058E+1
-3.600E-1	4.636E+0	1.063E+1
-3.568E-1	4.681E+0	1.052E+1
-3.568E-1	4.668E+0	1.073E+1
-3.600E-1	4.662E+0	1.055E+1
-3.617E-1	4.671E+0	1.071E+1
-3.536E-1	4.600E+0	1.052E+1
-3.552E-1	4.671E+0	1.054E+1
-3.584E-1	4.649E+0	1.049E+1
-3.600E-1	4.778E+0	1.060E+1
-3.568E-1	4.613E+0	1.054E+1
-3.584E-1	4.623E+0	1.055E+1
-3.600E-1	4.701E+0	1.064E+1
-3.600E-1	4.684E+0	1.060E+1
-3.568E-1	4.639E+0	1.060E+1
-3.552E-1	4.749E+0	1.068E+1
-3.600E-1	4.681E+0	1.064E+1
-3.617E-1	4.739E+0	1.065E+1
-3.552E-1	4.681E+0	1.065E+1
-3.584E-1	4.639E+0	1.062E+1
-3.617E-1	4.710E+0	1.066E+1
-3.584E-1	4.720E+0	1.066E+1
-3.568E-1	4.606E+0	1.066E+1
-3.568E-1	4.639E+0	1.071E+1
-3.600E-1	4.623E+0	1.059E+1
-3.600E-1	4.759E+0	1.059E+1
-3.568E-1	4.746E+0	1.069E+1
-3.584E-1	4.542E+0	1.067E+1
-3.617E-1	4.642E+0	1.057E+1
-3.584E-1	4.675E+0	1.066E+1
-3.584E-1	4.665E+0	1.061E+1
-3.584E-1	4.652E+0	1.076E+1
-3.600E-1	4.619E+0	1.055E+1
-3.568E-1	4.688E+0	1.061E+1
-3.584E-1	4.701E+0	1.060E+1
-3.568E-1	4.671E+0	1.068E+1
-3.617E-1	4.733E+0	1.062E+1
-3.584E-1	4.658E+0	1.069E+1
-3.568E-1	4.681E+0	1.041E+1
-3.568E-1	4.593E+0	1.062E+1
-3.617E-1	4.675E+0	1.056E+1
-3.600E-1	4.733E+0	1.054E+1
-3.568E-1	4.704E+0	1.055E+1
-3.552E-1	4.691E+0	1.062E+1
-3.600E-1	4.606E+0	1.056E+1
-3.617E-1	4.723E+0	1.047E+1
-3.536E-1	4.593E+0	1.060E+1
-3.584E-1	4.636E+0	1.056E+1
-3.600E-1	4.662E+0	1.059E+1
-3.584E-1	4.626E+0	1.063E+1
-3.584E-1	4.694E+0	1.066E+1
-3.584E-1	4.590E+0	1.049E+1
-3.600E-1	4.655E+0	1.058E+1
-3.600E-1	4.675E+0	1.062E+1
-3.568E-1	4.652E+0	1.052E+1
-3.568E-1	4.616E+0	1.066E+1
-3.617E-1	4.733E+0	1.059E+1
-3.600E-1	4.714E+0	1.060E+1
-3.584E-1	4.629E+0	1.055E+1
-3.552E-1	4.752E+0	1.064E+1
-3.617E-1	4.613E+0	1.067E+1
-3.584E-1	4.619E+0	1.072E+1
-3.568E-1	4.626E+0	1.063E+1
-3.584E-1	4.629E+0	1.066E+1
-3.600E-1	4.642E+0	1.057E+1
-3.568E-1	4.710E+0	1.056E+1
-3.552E-1	4.649E+0	1.066E+1
-3.600E-1	4.665E+0	1.059E+1
-3.617E-1	4.707E+0	1.058E+1
-3.600E-1	4.629E+0	1.059E+1
-3.584E-1	4.593E+0	1.067E+1
-3.552E-1	4.642E+0	1.058E+1
-3.600E-1	4.619E+0	1.064E+1
-3.584E-1	4.623E+0	1.057E+1
-3.584E-1	4.652E+0	1.053E+1
-3.568E-1	4.652E+0	1.056E+1
-3.584E-1	4.665E+0	1.068E+1
-3.600E-1	4.662E+0	1.064E+1
-3.552E-1	4.665E+0	1.071E+1
-3.600E-1	4.652E+0	1.073E+1
-3.600E-1	4.652E+0	1.064E+1
-3.568E-1	4.610E+0	1.052E+1
-3.568E-1	4.668E+0	1.073E+1
-3.552E-1	4.675E+0	1.058E+1
-3.617E-1	4.645E+0	1.067E+1
-3.600E-1	4.652E+0	1.051E+1
-3.568E-1	4.655E+0	1.069E+1
-3.584E-1	4.662E+0	1.048E+1
-3.600E-1	4.642E+0	1.070E+1
-3.600E-1	4.639E+0	1.059E+1
-3.568E-1	4.655E+0	1.062E+1
-3.584E-1	4.619E+0	1.059E+1
-3.617E-1	4.723E+0	1.049E+1
-3.600E-1	4.597E+0	1.068E+1
-3.568E-1	4.671E+0	1.065E+1
-3.584E-1	4.590E+0	1.059E+1
-3.617E-1	4.658E+0	1.059E+1
-3.617E-1	4.717E+0	1.064E+1
-3.552E-1	4.626E+0	1.067E+1
-3.568E-1	4.632E+0	1.066E+1
-3.617E-1	4.681E+0	1.059E+1
-3.617E-1	4.613E+0	1.071E+1
-3.568E-1	4.632E+0	1.066E+1
-3.568E-1	4.668E+0	1.058E+1
-3.600E-1	4.717E+0	1.055E+1
-3.584E-1	4.678E+0	1.055E+1
-3.568E-1	4.688E+0	1.057E+1
-3.584E-1	4.600E+0	1.062E+1
-3.600E-1	4.629E+0	1.064E+1
-3.617E-1	4.587E+0	1.068E+1
-3.552E-1	4.662E+0	1.066E+1
-3.568E-1	4.626E+0	1.059E+1
-3.617E-1	4.678E+0	1.066E+1
-3.600E-1	4.675E+0	1.061E+1
-3.536E-1	4.681E+0	1.058E+1
-3.568E-1	4.658E+0	1.053E+1
-3.584E-1	4.652E+0	1.060E+1
-3.584E-1	4.626E+0	1.070E+1
-3.568E-1	4.662E+0	1.077E+1
-3.568E-1	4.590E+0	1.067E+1
-3.617E-1	4.665E+0	1.065E+1
-3.617E-1	4.668E+0	1.061E+1
-3.552E-1	4.775E+0	1.068E+1
-3.600E-1	4.681E+0	1.060E+1
-3.617E-1	4.619E+0	1.058E+1
-3.617E-1	4.675E+0	1.070E+1
-3.568E-1	4.655E+0	1.060E+1
-3.568E-1	4.671E+0	1.055E+1
-3.600E-1	4.655E+0	1.065E+1
-3.617E-1	4.655E+0	1.072E+1
-3.584E-1	4.678E+0	1.059E+1
-3.536E-1	4.571E+0	1.058E+1
-3.617E-1	4.678E+0	1.056E+1
-3.633E-1	4.726E+0	1.074E+1
-3.519E-1	4.593E+0	1.059E+1
-3.600E-1	4.723E+0	1.064E+1
-3.600E-1	4.723E+0	1.056E+1
-3.600E-1	4.684E+0	1.064E+1
-3.568E-1	4.684E+0	1.059E+1
-3.568E-1	4.639E+0	1.068E+1
-3.600E-1	4.704E+0	1.062E+1
-3.633E-1	4.613E+0	1.062E+1
-3.568E-1	4.759E+0	1.068E+1
-3.584E-1	4.597E+0	1.060E+1
-3.617E-1	4.649E+0	1.060E+1
-3.600E-1	4.652E+0	1.053E+1
-3.536E-1	4.645E+0	1.060E+1
-3.568E-1	4.649E+0	1.057E+1
-3.617E-1	4.710E+0	1.059E+1
-3.600E-1	4.600E+0	1.071E+1
-3.536E-1	4.671E+0	1.059E+1
-3.568E-1	4.684E+0	1.065E+1
-3.600E-1	4.746E+0	1.048E+1
-3.600E-1	4.652E+0	1.065E+1
-3.568E-1	4.675E+0	1.059E+1
-3.584E-1	4.597E+0	1.062E+1
-3.600E-1	4.629E+0	1.068E+1
-3.600E-1	4.645E+0	1.056E+1
-3.536E-1	4.655E+0	1.063E+1
-3.568E-1	4.691E+0	1.061E+1
-3.584E-1	4.681E+0	1.063E+1
-3.584E-1	4.671E+0	1.064E+1
-3.568E-1	4.681E+0	1.065E+1
-3.552E-1	4.681E+0	1.066E+1
-3.617E-1	4.675E+0	1.055E+1
-3.600E-1	4.678E+0	1.063E+1
-3.519E-1	4.726E+0	1.053E+1
-3.568E-1	4.743E+0	1.062E+1
-3.600E-1	4.626E+0	1.067E+1
-3.633E-1	4.665E+0	1.058E+1
-3.552E-1	4.707E+0	1.069E+1
-3.584E-1	4.668E+0	1.054E+1
-3.600E-1	4.691E+0	1.059E+1
-3.600E-1	4.675E+0	1.059E+1
-3.552E-1	4.655E+0	1.069E+1
-3.568E-1	4.616E+0	1.055E+1
-3.600E-1	4.658E+0	1.063E+1
-3.584E-1	4.616E+0	1.075E+1
-3.568E-1	4.649E+0	1.066E+1
-3.568E-1	4.658E+0	1.065E+1
-3.600E-1	4.701E+0	1.048E+1
-3.584E-1	4.697E+0	1.058E+1
-3.519E-1	4.655E+0	1.069E+1
-3.552E-1	4.665E+0	1.072E+1
-3.584E-1	4.551E+0	1.068E+1
-3.600E-1	4.581E+0	1.058E+1
-3.552E-1	4.697E+0	1.048E+1
-3.568E-1	4.652E+0	1.076E+1
-3.617E-1	4.597E+0	1.054E+1
-3.584E-1	4.610E+0	1.063E+1
-3.519E-1	4.606E+0	1.053E+1
-3.568E-1	4.746E+0	1.063E+1
-3.617E-1	4.681E+0	1.066E+1
-3.600E-1	4.681E+0	1.066E+1
-3.552E-1	4.671E+0	1.056E+1
-3.568E-1	4.639E+0	1.063E+1
-3.584E-1	4.587E+0	1.064E+1
-3.568E-1	4.739E+0	1.065E+1
-3.568E-1	4.590E+0	1.055E+1
-3.552E-1	4.688E+0	1.062E+1
-3.617E-1	4.694E+0	1.061E+1
-3.568E-1	4.655E+0	1.053E+1
-3.552E-1	4.720E+0	1.067E+1
-3.568E-1	4.616E+0	1.073E+1
-3.584E-1	4.697E+0	1.057E+1
-3.584E-1	4.645E+0	1.067E+1
-3.552E-1	4.694E+0	1.065E+1
-3.600E-1	4.610E+0	1.048E+1
-3.600E-1	4.525E+0	1.063E+1
-3.584E-1	4.603E+0	1.057E+1
-3.568E-1	4.642E+0	1.063E+1
-3.519E-1	4.642E+0	1.055E+1
-3.584E-1	4.649E+0	1.076E+1
-3.568E-1	4.652E+0	1.057E+1
-3.584E-1	4.616E+0	1.071E+1
-3.568E-1	4.668E+0	1.064E+1
-3.633E-1	4.623E+0	1.057E+1
-3.584E-1	4.655E+0	1.063E+1
-3.552E-1	4.600E+0	1.077E+1
-3.552E-1	4.694E+0	1.057E+1
-3.617E-1	4.584E+0	1.059E+1
-3.568E-1	4.587E+0	1.057E+1
-3.552E-1	4.739E+0	1.053E+1
-3.584E-1	4.590E+0	1.065E+1
-3.600E-1	4.675E+0	1.050E+1
-3.600E-1	4.675E+0	1.059E+1
-3.584E-1	4.652E+0	1.055E+1
-3.568E-1	4.597E+0	1.057E+1
-3.584E-1	4.632E+0	1.069E+1
-3.568E-1	4.658E+0	1.078E+1
-3.584E-1	4.658E+0	1.052E+1
-3.584E-1	4.574E+0	1.074E+1
-3.600E-1	4.603E+0	1.064E+1
-3.584E-1	4.688E+0	1.061E+1
-3.600E-1	4.642E+0	1.056E+1
-3.600E-1	4.701E+0	1.064E+1
-3.617E-1	4.600E+0	1.049E+1
-3.552E-1	4.668E+0	1.056E+1
-3.568E-1	4.701E+0	1.060E+1
-3.552E-1	4.675E+0	1.053E+1
-3.600E-1	4.704E+0	1.068E+1
-3.584E-1	4.564E+0	1.067E+1
-3.552E-1	4.649E+0	1.061E+1
-3.584E-1	4.697E+0	1.069E+1
-3.617E-1	4.642E+0	1.058E+1
-3.584E-1	4.707E+0	1.051E+1
-3.552E-1	4.665E+0	1.051E+1
-3.584E-1	4.662E+0	1.057E+1
-3.584E-1	4.730E+0	1.048E+1
-3.584E-1	4.590E+0	1.047E+1
-3.552E-1	4.632E+0	1.062E+1
-3.552E-1	4.632E+0	1.052E+1
-3.633E-1	4.662E+0	1.077E+1
-3.568E-1	4.658E+0	1.067E+1
-3.568E-1	4.662E+0	1.052E+1
-3.584E-1	4.678E+0	1.053E+1
-3.584E-1	4.717E+0	1.057E+1
-3.584E-1	4.730E+0	1.054E+1
-3.568E-1	4.665E+0	1.063E+1
-3.568E-1	4.636E+0	1.053E+1
-3.600E-1	4.691E+0	1.053E+1
-3.600E-1	4.765E+0	1.060E+1
-3.568E-1	4.658E+0	1.057E+1
-3.552E-1	4.726E+0	1.064E+1
-3.584E-1	4.590E+0	1.061E+1
-3.552E-1	4.694E+0	1.059E+1
-3.552E-1	4.688E+0	1.071E+1
-3.552E-1	4.662E+0	1.054E+1
-3.600E-1	4.642E+0	1.063E+1
-3.552E-1	4.623E+0	1.071E+1
-3.552E-1	4.675E+0	1.066E+1
-3.568E-1	4.603E+0	1.058E+1
-3.600E-1	4.603E+0	1.059E+1
-3.600E-1	4.587E+0	1.056E+1
-3.536E-1	4.743E+0	1.071E+1
-3.552E-1	4.652E+0	1.063E+1
-3.568E-1	4.688E+0	1.060E+1
-3.568E-1	4.610E+0	1.068E+1
-3.552E-1	4.649E+0	1.069E+1
-3.568E-1	4.662E+0	1.057E+1
-3.584E-1	4.720E+0	1.065E+1
-3.600E-1	4.678E+0	1.061E+1
-3.536E-1	4.688E+0	1.063E+1
-3.568E-1	4.701E+0	1.053E+1
-3.584E-1	4.626E+0	1.051E+1
-3.617E-1	4.694E+0	1.065E+1
-3.568E-1	4.720E+0	1.057E+1
-3.568E-1	4.658E+0	1.067E+1
-3.584E-1	4.632E+0	1.061E+1
-3.584E-1	4.590E+0	1.056E+1
-3.552E-1	4.551E+0	1.063E+1
-3.600E-1	4.652E+0	1.055E+1
-3.617E-1	4.623E+0	1.064E+1
-3.600E-1	4.684E+0	1.067E+1
-3.552E-1	4.606E+0	1.056E+1
-3.584E-1	4.726E+0	1.051E+1
-3.617E-1	4.694E+0	1.062E+1
-3.584E-1	4.668E+0	1.065E+1
-3.568E-1	4.623E+0	1.059E+1
-3.552E-1	4.736E+0	1.062E+1
-3.600E-1	4.684E+0	1.055E+1
-3.584E-1	4.694E+0	1.061E+1
-3.568E-1	4.616E+0	1.052E+1
-3.568E-1	4.717E+0	1.068E+1
-3.617E-1	4.652E+0	1.051E+1
-3.584E-1	4.684E+0	1.053E+1
-3.552E-1	4.655E+0	1.069E+1
-3.568E-1	4.681E+0	1.071E+1
-3.617E-1	4.619E+0	1.053E+1
-3.600E-1	4.616E+0	1.059E+1
-3.568E-1	4.675E+0	1.059E+1
-3.568E-1	4.623E+0	1.067E+1
-3.552E-1	4.613E+0	1.060E+1
-3.600E-1	4.756E+0	1.059E+1
-3.536E-1	4.581E+0	1.072E+1
-3.568E-1	4.636E+0	1.058E+1
-3.600E-1	4.649E+0	1.048E+1
-3.600E-1	4.658E+0	1.066E+1
-3.552E-1	4.655E+0	1.063E+1
-3.568E-1	4.645E+0	1.060E+1
-3.584E-1	4.678E+0	1.069E+1
-3.600E-1	4.681E+0	1.052E+1
-3.536E-1	4.665E+0	1.062E+1
-3.584E-1	4.778E+0	1.072E+1
-3.600E-1	4.736E+0	1.065E+1
-3.600E-1	4.649E+0	1.056E+1
-3.568E-1	4.655E+0	1.056E+1
-3.584E-1	4.752E+0	1.071E+1
-3.584E-1	4.632E+0	1.055E+1
-3.600E-1	4.645E+0	1.067E+1
-3.552E-1	4.717E+0	1.055E+1
-3.568E-1	4.613E+0	1.071E+1
-3.600E-1	4.568E+0	1.065E+1
-3.600E-1	4.733E+0	1.062E+1
-3.568E-1	4.632E+0	1.050E+1
-3.568E-1	4.681E+0	1.058E+1
-3.584E-1	4.739E+0	1.055E+1
-3.617E-1	4.655E+0	1.064E+1
-3.568E-1	4.629E+0	1.052E+1
-3.568E-1	4.542E+0	1.062E+1
-3.584E-1	4.668E+0	1.055E+1
-3.584E-1	4.701E+0	1.060E+1
-3.552E-1	4.561E+0	1.060E+1
-3.584E-1	4.798E+0	1.058E+1
-3.600E-1	4.665E+0	1.054E+1
-3.584E-1	4.658E+0	1.059E+1
-3.584E-1	4.671E+0	1.057E+1
-3.536E-1	4.684E+0	1.058E+1
-3.584E-1	4.671E+0	1.061E+1
-3.584E-1	4.658E+0	1.064E+1
-3.552E-1	4.668E+0	1.059E+1
-3.584E-1	4.626E+0	1.065E+1
-3.617E-1	4.613E+0	1.061E+1
-3.600E-1	4.632E+0	1.068E+1
-3.536E-1	4.629E+0	1.045E+1
-3.584E-1	4.688E+0	1.071E+1
-3.617E-1	4.662E+0	1.062E+1
-3.568E-1	4.590E+0	1.054E+1
-3.552E-1	4.704E+0	1.064E+1
-3.584E-1	4.684E+0	1.073E+1
-3.600E-1	4.587E+0	1.067E+1
-3.584E-1	4.691E+0	1.048E+1
-3.568E-1	4.639E+0	1.064E+1
-3.600E-1	4.600E+0	1.053E+1
-3.584E-1	4.632E+0	1.080E+1
-3.584E-1	4.697E+0	1.056E+1
-3.552E-1	4.688E+0	1.064E+1
-3.568E-1	4.649E+0	1.063E+1
-3.617E-1	4.587E+0	1.064E+1
-3.584E-1	4.610E+0	1.060E+1
-3.584E-1	4.600E+0	1.062E+1
-3.568E-1	4.632E+0	1.052E+1
-3.584E-1	4.639E+0	1.059E+1
-3.568E-1	4.577E+0	1.055E+1
-3.552E-1	4.639E+0	1.055E+1
-3.552E-1	4.629E+0	1.063E+1
-3.600E-1	4.707E+0	1.056E+1
-3.600E-1	4.606E+0	1.058E+1
-3.536E-1	4.704E+0	1.057E+1
-3.568E-1	4.743E+0	1.059E+1
-3.617E-1	4.613E+0	1.072E+1
-3.617E-1	4.658E+0	1.058E+1
-3.568E-1	4.668E+0	1.054E+1
-3.584E-1	4.691E+0	1.049E+1
-3.617E-1	4.668E+0	1.056E+1
-3.568E-1	4.675E+0	1.043E+1
-3.568E-1	4.600E+0	1.058E+1
-3.568E-1	4.668E+0	1.048E+1
-3.633E-1	4.610E+0	1.062E+1
-3.584E-1	4.662E+0	1.060E+1
-3.552E-1	4.649E+0	1.063E+1
-3.600E-1	4.665E+0	1.061E+1
-3.617E-1	4.717E+0	1.060E+1
-3.600E-1	4.726E+0	1.072E+1
-3.552E-1	4.668E+0	1.054E+1
-3.568E-1	4.555E+0	1.066E+1
-3.617E-1	4.772E+0	1.064E+1
-3.584E-1	4.688E+0	1.055E+1
-3.568E-1	4.697E+0	1.066E+1
-3.536E-1	4.697E+0	1.058E+1
-3.600E-1	4.662E+0	1.054E+1
-3.584E-1	4.597E+0	1.055E+1
-3.568E-1	4.662E+0	1.062E+1
-3.519E-1	4.561E+0	1.063E+1
-3.568E-1	4.662E+0	1.073E+1
-3.584E-1	4.684E+0	1.078E+1
-3.552E-1	4.632E+0	1.057E+1
-3.584E-1	4.665E+0	1.068E+1
-3.600E-1	4.752E+0	1.069E+1
-3.568E-1	4.584E+0	1.060E+1
-3.568E-1	4.736E+0	1.061E+1
-3.568E-1	4.606E+0	1.050E+1
-3.633E-1	4.681E+0	1.061E+1
-3.568E-1	4.714E+0	1.057E+1
-3.552E-1	4.668E+0	1.070E+1
-3.552E-1	4.632E+0	1.064E+1
-3.584E-1	4.613E+0	1.062E+1
-3.552E-1	4.668E+0	1.069E+1
-3.568E-1	4.600E+0	1.069E+1
-3.568E-1	4.619E+0	1.067E+1
-3.600E-1	4.675E+0	1.060E+1
-3.568E-1	4.639E+0	1.063E+1
-3.568E-1	4.694E+0	1.054E+1
-3.584E-1	4.671E+0	1.058E+1
-3.584E-1	4.678E+0	1.056E+1
-3.584E-1	4.636E+0	1.058E+1
-3.552E-1	4.593E+0	1.065E+1
-3.568E-1	4.743E+0	1.055E+1
-3.584E-1	4.720E+0	1.074E+1
-3.584E-1	4.701E+0	1.078E+1
-3.552E-1	4.587E+0	1.069E+1
-3.536E-1	4.616E+0	1.058E+1
-3.584E-1	4.694E+0	1.062E+1
-3.584E-1	4.652E+0	1.058E+1
-3.536E-1	4.623E+0	1.056E+1
-3.568E-1	4.710E+0	1.060E+1
-3.600E-1	4.652E+0	1.075E+1
-3.584E-1	4.733E+0	1.061E+1
-3.536E-1	4.723E+0	1.068E+1
-3.568E-1	4.736E+0	1.057E+1
-3.617E-1	4.707E+0	1.065E+1
-3.584E-1	4.593E+0	1.066E+1
-3.568E-1	4.636E+0	1.069E+1
-3.552E-1	4.603E+0	1.047E+1
-3.600E-1	4.629E+0	1.060E+1
-3.617E-1	4.632E+0	1.055E+1
-3.568E-1	4.600E+0	1.062E+1
-3.600E-1	4.707E+0	1.046E+1
-3.600E-1	4.636E+0	1.063E+1
-3.584E-1	4.645E+0	1.067E+1
-3.536E-1	4.577E+0	1.062E+1
-3.584E-1	4.736E+0	1.053E+1
-3.617E-1	4.723E+0	1.067E+1
-3.552E-1	4.704E+0	1.056E+1
-3.552E-1	4.649E+0	1.047E+1
-3.552E-1	4.688E+0	1.061E+1
-3.617E-1	4.665E+0	1.055E+1
-3.568E-1	4.710E+0	1.063E+1
-3.552E-1	4.610E+0	1.055E+1
-3.568E-1	4.684E+0	1.068E+1
-3.617E-1	4.636E+0	1.059E+1
-3.600E-1	4.574E+0	1.059E+1
-3.552E-1	4.649E+0	1.068E+1
-3.519E-1	4.798E+0	1.059E+1
-3.600E-1	4.655E+0	1.066E+1
-3.584E-1	4.658E+0	1.068E+1
-3.552E-1	4.675E+0	1.060E+1
-3.552E-1	4.636E+0	1.062E+1
-3.568E-1	4.671E+0	1.059E+1
-3.600E-1	4.694E+0	1.064E+1
-3.568E-1	4.642E+0	1.075E+1
-3.552E-1	4.694E+0	1.056E+1
-3.600E-1	4.668E+0	1.056E+1
-3.617E-1	4.652E+0	1.062E+1
-3.584E-1	4.658E+0	1.064E+1
-3.584E-1	4.655E+0	1.067E+1
-3.600E-1	4.584E+0	1.067E+1
-3.600E-1	4.681E+0	1.063E+1
-3.552E-1	4.726E+0	1.075E+1
-3.536E-1	4.652E+0	1.057E+1
-3.584E-1	4.626E+0	1.074E+1
-3.617E-1	4.629E+0	1.049E+1
-3.536E-1	4.626E+0	1.057E+1
-3.552E-1	4.577E+0	1.063E+1
-3.584E-1	4.632E+0	1.058E+1
-3.600E-1	4.701E+0	1.062E+1
-3.536E-1	4.652E+0	1.056E+1
-3.584E-1	4.723E+0	1.065E+1
-3.584E-1	4.623E+0	1.060E+1
-3.584E-1	4.701E+0	1.056E+1
-3.536E-1	4.697E+0	1.059E+1
-3.568E-1	4.697E+0	1.070E+1
-3.568E-1	4.652E+0	1.057E+1
-3.584E-1	4.746E+0	1.061E+1
-3.552E-1	4.632E+0	1.059E+1
-3.536E-1	4.632E+0	1.067E+1
-3.584E-1	4.691E+0	1.052E+1
-3.600E-1	4.678E+0	1.060E+1
-3.552E-1	4.655E+0	1.060E+1
-3.552E-1	4.480E+0	1.055E+1
-3.600E-1	4.665E+0	1.061E+1
-3.568E-1	4.710E+0	1.064E+1
-3.568E-1	4.791E+0	1.054E+1
-3.600E-1	4.655E+0	1.050E+1
-3.600E-1	4.671E+0	1.054E+1
-3.584E-1	4.665E+0	1.072E+1
-3.568E-1	4.691E+0	1.059E+1
-3.568E-1	4.707E+0	1.060E+1
-3.568E-1	4.658E+0	1.064E+1
-3.584E-1	4.564E+0	1.068E+1
-3.552E-1	4.733E+0	1.073E+1
-3.584E-1	4.649E+0	1.057E+1
-3.600E-1	4.597E+0	1.062E+1
-3.584E-1	4.652E+0	1.053E+1
-3.519E-1	4.490E+0	1.064E+1
-3.552E-1	4.639E+0	1.058E+1
-3.600E-1	4.623E+0	1.053E+1
-3.584E-1	4.655E+0	1.059E+1
-3.568E-1	4.645E+0	1.057E+1
-3.536E-1	4.765E+0	1.060E+1
-3.584E-1	4.597E+0	1.065E+1
-3.600E-1	4.606E+0	1.066E+1
-3.536E-1	4.665E+0	1.062E+1
-3.584E-1	4.619E+0	1.060E+1
-3.600E-1	4.574E+0	1.053E+1
-3.600E-1	4.600E+0	1.074E+1
-3.552E-1	4.668E+0	1.064E+1
-3.568E-1	4.652E+0	1.069E+1
-3.617E-1	4.645E+0	1.048E+1
-3.584E-1	4.671E+0	1.059E+1
-3.552E-1	4.739E+0	1.061E+1
-3.552E-1	4.720E+0	1.059E+1
-3.600E-1	4.691E+0	1.057E+1
-3.568E-1	4.639E+0	1.071E+1
-3.552E-1	4.671E+0	1.059E+1
-3.568E-1	4.675E+0	1.052E+1
-3.600E-1	4.577E+0	1.057E+1
-3.568E-1	4.684E+0	1.056E+1
-3.536E-1	4.652E+0	1.059E+1
-3.552E-1	4.652E+0	1.067E+1
-3.633E-1	4.701E+0	1.063E+1
-3.568E-1	4.691E+0	1.075E+1
-3.552E-1	4.697E+0	1.077E+1
-3.552E-1	4.597E+0	1.054E+1
-3.600E-1	4.681E+0	1.052E+1
-3.568E-1	4.665E+0	1.069E+1
-3.552E-1	4.665E+0	1.070E+1
-3.568E-1	4.636E+0	1.074E+1
-3.584E-1	4.658E+0	1.052E+1
-3.568E-1	4.642E+0	1.057E+1
-3.552E-1	4.587E+0	1.055E+1
-3.536E-1	4.675E+0	1.055E+1
-3.600E-1	4.581E+0	1.063E+1
-3.584E-1	4.675E+0	1.062E+1
-3.536E-1	4.675E+0	1.057E+1
-3.536E-1	4.636E+0	1.062E+1
-3.600E-1	4.632E+0	1.055E+1
-3.584E-1	4.733E+0	1.063E+1
-3.568E-1	4.691E+0	1.062E+1
-3.568E-1	4.655E+0	1.070E+1
-3.617E-1	4.645E+0	1.055E+1
-3.568E-1	4.701E+0	1.075E+1
-3.536E-1	4.619E+0	1.065E+1
-3.552E-1	4.597E+0	1.060E+1
-3.617E-1	4.678E+0	1.063E+1
-3.584E-1	4.681E+0	1.058E+1
-3.552E-1	4.642E+0	1.063E+1
-3.552E-1	4.619E+0	1.063E+1
-3.584E-1	4.655E+0	1.065E+1
-3.568E-1	4.616E+0	1.074E+1
-3.536E-1	4.619E+0	1.067E+1
-3.536E-1	4.678E+0	1.050E+1
-3.600E-1	4.658E+0	1.072E+1
-3.584E-1	4.671E+0	1.059E+1
-3.536E-1	4.675E+0	1.066E+1
-3.568E-1	4.623E+0	1.063E+1
-3.633E-1	4.616E+0	1.052E+1
-3.552E-1	4.707E+0	1.059E+1
-3.568E-1	4.665E+0	1.048E+1
-3.552E-1	4.561E+0	1.055E+1
-3.584E-1	4.584E+0	1.073E+1
-3.584E-1	4.720E+0	1.068E+1
-3.552E-1	4.665E+0	1.061E+1
-3.568E-1	4.726E+0	1.064E+1
-3.584E-1	4.645E+0	1.057E+1
-3.584E-1	4.704E+0	1.069E+1
-3.568E-1	4.697E+0	1.068E+1
-3.568E-1	4.642E+0	1.058E+1
-3.584E-1	4.610E+0	1.062E+1
-3.584E-1	4.623E+0	1.063E+1
-3.536E-1	4.675E+0	1.066E+1
-3.568E-1	4.743E+0	1.049E+1
-3.600E-1	4.665E+0	1.072E+1
-3.568E-1	4.662E+0	1.071E+1
-3.536E-1	4.662E+0	1.057E+1
-3.568E-1	4.710E+0	1.051E+1
-3.584E-1	4.704E+0	1.059E+1
-3.568E-1	4.639E+0	1.062E+1
-3.552E-1	4.671E+0	1.054E+1
-3.536E-1	4.668E+0	1.057E+1
-3.600E-1	4.639E+0	1.059E+1
-3.568E-1	4.658E+0	1.057E+1
-3.568E-1	4.610E+0	1.059E+1
-3.568E-1	4.697E+0	1.061E+1
-3.600E-1	4.697E+0	1.068E+1
-3.584E-1	4.655E+0	1.050E+1
-3.552E-1	4.606E+0	1.079E+1
-3.584E-1	4.717E+0	1.060E+1
-3.568E-1	4.649E+0	1.075E+1
-3.584E-1	4.691E+0	1.067E+1
-3.536E-1	4.717E+0	1.080E+1
-3.536E-1	4.675E+0	1.064E+1
-3.584E-1	4.613E+0	1.057E+1
-3.584E-1	4.723E+0	1.056E+1
-3.568E-1	4.610E+0	1.070E+1
-3.584E-1	4.610E+0	1.060E+1
-3.617E-1	4.639E+0	1.057E+1
-3.584E-1	4.636E+0	1.068E+1
-3.552E-1	4.645E+0	1.064E+1
-3.552E-1	4.675E+0	1.061E+1
-3.568E-1	4.584E+0	1.061E+1
-3.552E-1	4.623E+0	1.060E+1
-3.552E-1	4.655E+0	1.066E+1
-3.552E-1	4.675E+0	1.064E+1
-3.584E-1	4.655E+0	1.060E+1
-3.584E-1	4.623E+0	1.050E+1
-3.536E-1	4.662E+0	1.056E+1
-3.552E-1	4.655E+0	1.060E+1
-3.617E-1	4.675E+0	1.064E+1
-3.568E-1	4.691E+0	1.067E+1
-3.552E-1	4.720E+0	1.073E+1
-3.552E-1	4.668E+0	1.053E+1
-3.584E-1	4.645E+0	1.047E+1
-3.568E-1	4.613E+0	1.042E+1
-3.536E-1	4.623E+0	1.050E+1
-3.584E-1	4.717E+0	1.047E+1
-3.568E-1	4.678E+0	1.063E+1
-3.568E-1	4.720E+0	1.065E+1
-3.536E-1	4.642E+0	1.052E+1
-3.568E-1	4.603E+0	1.046E+1
-3.600E-1	4.587E+0	1.047E+1
-3.600E-1	4.632E+0	1.049E+1
-3.552E-1	4.629E+0	1.061E+1
-3.552E-1	4.649E+0	1.062E+1
-3.600E-1	4.746E+0	1.052E+1
-3.600E-1	4.558E+0	1.070E+1
-3.552E-1	4.642E+0	1.071E+1
-3.584E-1	4.678E+0	1.065E+1
-3.600E-1	4.626E+0	1.056E+1
-3.600E-1	4.587E+0	1.059E+1
-3.552E-1	4.726E+0	1.056E+1
-3.568E-1	4.658E+0	1.054E+1
-3.600E-1	4.632E+0	1.062E+1
-3.584E-1	4.671E+0	1.057E+1
-3.519E-1	4.658E+0	1.068E+1
-3.584E-1	4.649E+0	1.056E+1
-3.552E-1	4.619E+0	1.058E+1
-3.568E-1	4.707E+0	1.072E+1
-3.552E-1	4.717E+0	1.063E+1
-3.536E-1	4.675E+0	1.050E+1
-3.584E-1	4.701E+0	1.050E+1
-3.584E-1	4.726E+0	1.062E+1
-3.536E-1	4.652E+0	1.062E+1
-3.536E-1	4.613E+0	1.049E+1
-3.584E-1	4.704E+0	1.057E+1
-3.584E-1	4.636E+0	1.066E+1
-3.536E-1	4.665E+0	1.059E+1
-3.536E-1	4.675E+0	1.059E+1
-3.600E-1	4.707E+0	1.065E+1
-3.633E-1	4.639E+0	1.066E+1
-3.519E-1	4.632E+0	1.068E+1
-3.552E-1	4.684E+0	1.057E+1
-3.584E-1	4.701E+0	1.069E+1
-3.600E-1	4.655E+0	1.071E+1
-3.536E-1	4.652E+0	1.078E+1
-3.568E-1	4.619E+0	1.069E+1
-3.584E-1	4.652E+0	1.066E+1
-3.600E-1	4.662E+0	1.042E+1
-3.552E-1	4.701E+0	1.052E+1
-3.552E-1	4.581E+0	1.053E+1
-3.600E-1	4.671E+0	1.067E+1
-3.568E-1	4.561E+0	1.064E+1
-3.536E-1	4.749E+0	1.056E+1
-3.536E-1	4.678E+0	1.071E+1
-3.600E-1	4.688E+0	1.058E+1
-3.568E-1	4.665E+0	1.059E+1
-3.552E-1	4.626E+0	1.059E+1
-3.552E-1	4.717E+0	1.057E+1
-3.600E-1	4.743E+0	1.064E+1
-3.584E-1	4.688E+0	1.058E+1
-3.519E-1	4.613E+0	1.060E+1
-3.568E-1	4.714E+0	1.060E+1
-3.600E-1	4.548E+0	1.058E+1
-3.568E-1	4.688E+0	1.074E+1
-3.552E-1	4.649E+0	1.065E+1
-3.568E-1	4.688E+0	1.061E+1
-3.584E-1	4.652E+0	1.062E+1
-3.568E-1	4.707E+0	1.060E+1
-3.536E-1	4.645E+0	1.071E+1
-3.568E-1	4.662E+0	1.075E+1
-3.568E-1	4.733E+0	1.058E+1
-3.568E-1	4.697E+0	1.058E+1
-3.568E-1	4.610E+0	1.056E+1
-3.584E-1	4.613E+0	1.061E+1
-3.584E-1	4.723E+0	1.068E+1
-3.568E-1	4.701E+0	1.057E+1
-3.552E-1	4.558E+0	1.053E+1
-3.536E-1	4.626E+0	1.060E+1
-3.584E-1	4.623E+0	1.058E+1
-3.568E-1	4.606E+0	1.056E+1
-3.519E-1	4.658E+0	1.060E+1
-3.536E-1	4.681E+0	1.069E+1
-3.600E-1	4.610E+0	1.048E+1
-3.552E-1	4.658E+0	1.049E+1
-3.552E-1	4.610E+0	1.054E+1
-3.600E-1	4.736E+0	1.061E+1
-3.584E-1	4.668E+0	1.057E+1
-3.552E-1	4.694E+0	1.056E+1
-3.552E-1	4.619E+0	1.057E+1
-3.584E-1	4.649E+0	1.059E+1
-3.600E-1	4.704E+0	1.070E+1
-3.552E-1	4.736E+0	1.072E+1
-3.552E-1	4.626E+0	1.059E+1
-3.568E-1	4.671E+0	1.057E+1
-3.600E-1	4.697E+0	1.071E+1
-3.600E-1	4.697E+0	1.067E+1
-3.536E-1	4.642E+0	1.059E+1
-3.536E-1	4.629E+0	1.052E+1
-3.568E-1	4.642E+0	1.052E+1
-3.568E-1	4.658E+0	1.060E+1
-3.519E-1	4.652E+0	1.064E+1
-3.568E-1	4.555E+0	1.062E+1
-3.584E-1	4.662E+0	1.068E+1
-3.568E-1	4.629E+0	1.054E+1
-3.552E-1	4.645E+0	1.076E+1
-3.552E-1	4.691E+0	1.047E+1
-3.584E-1	4.671E+0	1.059E+1
-3.552E-1	4.710E+0	1.066E+1
-3.519E-1	4.691E+0	1.055E+1
-3.552E-1	4.564E+0	1.068E+1
-3.600E-1	4.707E+0	1.061E+1
-3.584E-1	4.739E+0	1.074E+1
-3.552E-1	4.613E+0	1.065E+1
-3.552E-1	4.762E+0	1.048E+1
-3.584E-1	4.623E+0	1.069E+1
-3.584E-1	4.665E+0	1.062E+1
-3.519E-1	4.649E+0	1.073E+1
-3.552E-1	4.691E+0	1.058E+1
-3.584E-1	4.655E+0	1.054E+1
-3.584E-1	4.704E+0	1.074E+1
-3.552E-1	4.574E+0	1.047E+1
-3.584E-1	4.623E+0	1.062E+1
-3.633E-1	4.746E+0	1.051E+1
-3.617E-1	4.636E+0	1.057E+1
-3.552E-1	4.723E+0	1.060E+1
-3.568E-1	4.675E+0	1.059E+1
-3.633E-1	4.652E+0	1.051E+1
-3.568E-1	4.720E+0	1.053E+1
-3.552E-1	4.632E+0	1.047E+1
-3.568E-1	4.655E+0	1.079E+1
-3.584E-1	4.645E+0	1.066E+1
-3.552E-1	4.681E+0	1.066E+1
-3.552E-1	4.626E+0	1.058E+1
-3.552E-1	4.649E+0	1.073E+1
-3.617E-1	4.707E+0	1.065E+1
-3.568E-1	4.736E+0	1.060E+1
-3.519E-1	4.688E+0	1.052E+1
-3.536E-1	4.678E+0	1.063E+1
-3.584E-1	4.688E+0	1.060E+1
-3.568E-1	4.697E+0	1.062E+1
-3.536E-1	4.720E+0	1.066E+1
-3.568E-1	4.649E+0	1.075E+1
-3.584E-1	4.632E+0	1.055E+1
-3.584E-1	4.704E+0	1.063E+1
-3.519E-1	4.613E+0	1.047E+1
-3.568E-1	4.590E+0	1.063E+1
-3.568E-1	4.587E+0	1.057E+1
-3.584E-1	4.616E+0	1.053E+1
-3.536E-1	4.639E+0	1.070E+1
-3.552E-1	4.632E+0	1.056E+1
-3.600E-1	4.704E+0	1.059E+1
-3.568E-1	4.629E+0	1.057E+1
-3.552E-1	4.652E+0	1.051E+1
-3.519E-1	4.701E+0	1.045E+1
-3.584E-1	4.574E+0	1.058E+1
-3.568E-1	4.636E+0	1.063E+1
-3.552E-1	4.626E+0	1.051E+1
-3.552E-1	4.694E+0	1.072E+1
-3.552E-1	4.649E+0	1.058E+1
-3.568E-1	4.623E+0	1.061E+1
-3.536E-1	4.684E+0	1.068E+1
-3.568E-1	4.629E+0	1.058E+1
-3.568E-1	4.714E+0	1.050E+1
-3.536E-1	4.645E+0	1.057E+1
-3.536E-1	4.668E+0	1.060E+1
-3.568E-1	4.636E+0	1.068E+1
-3.600E-1	4.697E+0	1.073E+1
-3.552E-1	4.645E+0	1.055E+1
-3.536E-1	4.723E+0	1.066E+1
-3.552E-1	4.597E+0	1.059E+1
-3.617E-1	4.730E+0	1.062E+1
-3.568E-1	4.639E+0	1.065E+1
-3.552E-1	4.720E+0	1.063E+1
-3.552E-1	4.739E+0	1.051E+1
-3.552E-1	4.616E+0	1.073E+1
-3.536E-1	4.658E+0	1.051E+1
-3.519E-1	4.662E+0	1.053E+1
-3.552E-1	4.626E+0	1.062E+1
-3.568E-1	4.671E+0	1.055E+1
-3.568E-1	4.772E+0	1.071E+1
-3.568E-1	4.636E+0	1.049E+1
-3.552E-1	4.581E+0	1.056E+1
-3.584E-1	4.671E+0	1.064E+1
-3.552E-1	4.645E+0	1.059E+1
-3.568E-1	4.603E+0	1.064E+1
-3.552E-1	4.587E+0	1.062E+1
-3.568E-1	4.613E+0	1.056E+1
-3.568E-1	4.632E+0	1.059E+1
-3.503E-1	4.710E+0	1.062E+1
-3.536E-1	4.642E+0	1.071E+1
-3.584E-1	4.629E+0	1.059E+1
-3.584E-1	4.678E+0	1.069E+1
-3.503E-1	4.649E+0	1.061E+1
-3.552E-1	4.590E+0	1.069E+1
-3.584E-1	4.720E+0	1.074E+1
-3.552E-1	4.665E+0	1.054E+1
-3.536E-1	4.671E+0	1.068E+1
-3.568E-1	4.655E+0	1.064E+1
-3.600E-1	4.769E+0	1.060E+1
-3.552E-1	4.723E+0	1.059E+1
-3.552E-1	4.688E+0	1.067E+1
-3.552E-1	4.642E+0	1.069E+1
-3.600E-1	4.688E+0	1.064E+1
-3.617E-1	4.726E+0	1.057E+1
-3.519E-1	4.704E+0	1.055E+1
-3.552E-1	4.678E+0	1.065E+1
-3.600E-1	4.629E+0	1.053E+1
-3.584E-1	4.707E+0	1.058E+1
-3.552E-1	4.590E+0	1.068E+1
-3.568E-1	4.642E+0	1.053E+1
-3.568E-1	4.694E+0	1.065E+1
-3.584E-1	4.671E+0	1.062E+1
-3.519E-1	4.701E+0	1.066E+1
-3.536E-1	4.613E+0	1.067E+1
-3.584E-1	4.658E+0	1.057E+1
-3.552E-1	4.606E+0	1.065E+1
-3.536E-1	4.619E+0	1.061E+1
-3.536E-1	4.684E+0	1.062E+1
-3.600E-1	4.632E+0	1.050E+1
-3.536E-1	4.619E+0	1.065E+1
-3.536E-1	4.694E+0	1.070E+1
-3.584E-1	4.688E+0	1.072E+1
-3.600E-1	4.678E+0	1.058E+1
-3.584E-1	4.626E+0	1.048E+1
-3.552E-1	4.603E+0	1.054E+1
-3.552E-1	4.675E+0	1.054E+1
-3.584E-1	4.675E+0	1.059E+1
-3.584E-1	4.600E+0	1.059E+1
-3.536E-1	4.704E+0	1.056E+1
-3.552E-1	4.759E+0	1.069E+1
-3.584E-1	4.645E+0	1.061E+1
-3.552E-1	4.707E+0	1.059E+1
-3.536E-1	4.671E+0	1.058E+1
-3.552E-1	4.675E+0	1.068E+1
-3.568E-1	4.749E+0	1.060E+1
-3.584E-1	4.688E+0	1.057E+1
-3.503E-1	4.603E+0	1.064E+1
-3.600E-1	4.590E+0	1.072E+1
-3.584E-1	4.681E+0	1.061E+1
-3.584E-1	4.681E+0	1.064E+1
-3.503E-1	4.668E+0	1.063E+1
-3.552E-1	4.694E+0	1.056E+1
-3.617E-1	4.662E+0	1.059E+1
-3.584E-1	4.668E+0	1.073E+1
-3.519E-1	4.639E+0	1.069E+1
-3.552E-1	4.668E+0	1.059E+1
-3.600E-1	4.675E+0	1.060E+1
-3.536E-1	4.603E+0	1.055E+1
-3.519E-1	4.623E+0	1.070E+1
-3.519E-1	4.587E+0	1.059E+1
-3.568E-1	4.694E+0	1.066E+1
-3.552E-1	4.555E+0	1.060E+1
-3.536E-1	4.645E+0	1.051E+1
-3.536E-1	4.671E+0	1.062E+1
-3.600E-1	4.765E+0	1.059E+1
-3.552E-1	4.642E+0	1.062E+1
-3.552E-1	4.558E+0	1.057E+1
-3.584E-1	4.587E+0	1.055E+1
-3.552E-1	4.613E+0	1.071E+1
-3.584E-1	4.616E+0	1.050E+1
-3.536E-1	4.610E+0	1.073E+1
-3.584E-1	4.707E+0	1.054E+1
-3.584E-1	4.697E+0	1.058E+1
-3.584E-1	4.739E+0	1.063E+1
-3.536E-1	4.632E+0	1.059E+1
-3.536E-1	4.574E+0	1.057E+1
-3.552E-1	4.636E+0	1.055E+1
-3.568E-1	4.645E+0	1.067E+1
-3.568E-1	4.691E+0	1.063E+1
-3.552E-1	4.697E+0	1.059E+1
-3.600E-1	4.574E+0	1.062E+1
-3.552E-1	4.697E+0	1.063E+1
-3.552E-1	4.603E+0	1.061E+1
-3.552E-1	4.636E+0	1.059E+1
-3.600E-1	4.600E+0	1.052E+1
-3.568E-1	4.632E+0	1.071E+1
-3.568E-1	4.587E+0	1.054E+1
-3.519E-1	4.665E+0	1.068E+1
-3.600E-1	4.616E+0	1.058E+1
-3.536E-1	4.632E+0	1.072E+1
-3.536E-1	4.694E+0	1.052E+1
-3.536E-1	4.642E+0	1.056E+1
-3.552E-1	4.564E+0	1.052E+1
-3.568E-1	4.671E+0	1.059E+1
-3.536E-1	4.600E+0	1.049E+1
-3.568E-1	4.694E+0	1.067E+1
-3.617E-1	4.603E+0	1.064E+1
-3.536E-1	4.714E+0	1.055E+1
-3.519E-1	4.691E+0	1.062E+1
-3.552E-1	4.733E+0	1.061E+1
-3.584E-1	4.629E+0	1.059E+1
-3.552E-1	4.639E+0	1.066E+1
-3.568E-1	4.697E+0	1.073E+1
-3.536E-1	4.639E+0	1.056E+1
-3.600E-1	4.610E+0	1.052E+1
-3.568E-1	4.691E+0	1.052E+1
-3.536E-1	4.717E+0	1.059E+1
-3.568E-1	4.581E+0	1.051E+1
-3.600E-1	4.610E+0	1.061E+1
-3.568E-1	4.581E+0	1.058E+1
-3.552E-1	4.619E+0	1.058E+1
-3.568E-1	4.652E+0	1.066E+1
-3.584E-1	4.619E+0	1.060E+1
-3.552E-1	4.652E+0	1.071E+1
-3.552E-1	4.691E+0	1.067E+1
-3.552E-1	4.626E+0	1.065E+1
-3.568E-1	4.590E+0	1.063E+1
-3.568E-1	4.626E+0	1.060E+1
-3.503E-1	4.701E+0	1.055E+1
-3.552E-1	4.694E+0	1.061E+1
-3.600E-1	4.626E+0	1.064E+1
-3.584E-1	4.684E+0	1.066E+1
-3.536E-1	4.561E+0	1.069E+1
-3.568E-1	4.684E+0	1.051E+1
-3.568E-1	4.636E+0	1.064E+1
-3.552E-1	4.665E+0	1.045E+1
-3.503E-1	4.655E+0	1.069E+1
-3.536E-1	4.704E+0	1.054E+1
-3.552E-1	4.671E+0	1.062E+1
-3.536E-1	4.632E+0	1.046E+1
-3.568E-1	4.574E+0	1.066E+1
-3.536E-1	4.649E+0	1.072E+1
-3.600E-1	4.678E+0	1.062E+1
-3.536E-1	4.642E+0	1.054E+1
-3.552E-1	4.684E+0	1.060E+1
-3.568E-1	4.697E+0	1.065E+1
-3.568E-1	4.714E+0	1.061E+1
-3.568E-1	4.649E+0	1.052E+1
-3.503E-1	4.675E+0	1.064E+1
-3.568E-1	4.662E+0	1.063E+1
-3.584E-1	4.619E+0	1.060E+1
-3.568E-1	4.574E+0	1.060E+1
-3.503E-1	4.645E+0	1.065E+1
-3.552E-1	4.645E+0	1.067E+1
-3.568E-1	4.626E+0	1.061E+1
-3.552E-1	4.678E+0	1.064E+1
-3.519E-1	4.658E+0	1.065E+1
-3.552E-1	4.593E+0	1.069E+1
-3.568E-1	4.593E+0	1.066E+1
-3.536E-1	4.658E+0	1.058E+1
-3.503E-1	4.629E+0	1.064E+1
-3.552E-1	4.655E+0	1.059E+1
-3.568E-1	4.587E+0	1.048E+1
-3.568E-1	4.726E+0	1.056E+1
-3.536E-1	4.606E+0	1.058E+1
-3.552E-1	4.840E+0	1.064E+1
-3.584E-1	4.606E+0	1.061E+1
-3.552E-1	4.675E+0	1.067E+1
-3.503E-1	4.665E+0	1.065E+1
-3.552E-1	4.694E+0	1.062E+1
-3.568E-1	4.726E+0	1.059E+1
-3.568E-1	4.704E+0	1.057E+1
-3.503E-1	4.723E+0	1.063E+1
-3.568E-1	4.723E+0	1.059E+1
-3.584E-1	4.636E+0	1.058E+1
-3.584E-1	4.707E+0	1.054E+1
-3.503E-1	4.681E+0	1.051E+1
-3.536E-1	4.697E+0	1.057E+1
-3.568E-1	4.590E+0	1.062E+1
-3.552E-1	4.697E+0	1.059E+1
-3.519E-1	4.600E+0	1.059E+1
-3.568E-1	4.571E+0	1.060E+1
-3.568E-1	4.584E+0	1.060E+1
-3.536E-1	4.710E+0	1.066E+1
-3.552E-1	4.639E+0	1.053E+1
-3.503E-1	4.632E+0	1.066E+1
-3.568E-1	4.558E+0	1.059E+1
-3.552E-1	4.577E+0	1.062E+1
-3.536E-1	4.681E+0	1.066E+1
-3.568E-1	4.665E+0	1.062E+1
-3.584E-1	4.684E+0	1.057E+1
-3.552E-1	4.652E+0	1.057E+1
-3.503E-1	4.714E+0	1.059E+1
-3.584E-1	4.671E+0	1.070E+1
-3.600E-1	4.681E+0	1.065E+1
-3.536E-1	4.649E+0	1.063E+1
-3.536E-1	4.684E+0	1.063E+1
-3.552E-1	4.632E+0	1.052E+1
-3.536E-1	4.610E+0	1.054E+1
-3.568E-1	4.733E+0	1.059E+1
-3.519E-1	4.658E+0	1.066E+1
-3.568E-1	4.701E+0	1.066E+1
-3.568E-1	4.668E+0	1.065E+1
-3.552E-1	4.730E+0	1.059E+1
-3.536E-1	4.704E+0	1.055E+1
-3.552E-1	4.665E+0	1.052E+1
-3.568E-1	4.649E+0	1.063E+1
-3.552E-1	4.632E+0	1.059E+1
-3.519E-1	4.688E+0	1.053E+1
-3.600E-1	4.636E+0	1.062E+1
-3.552E-1	4.720E+0	1.060E+1
-3.568E-1	4.658E+0	1.058E+1
-3.519E-1	4.623E+0	1.043E+1
-3.552E-1	4.584E+0	1.059E+1
-3.568E-1	4.623E+0	1.054E+1
-3.536E-1	4.668E+0	1.072E+1
-3.536E-1	4.639E+0	1.060E+1
-3.552E-1	4.629E+0	1.058E+1
-3.600E-1	4.720E+0	1.048E+1
-3.552E-1	4.623E+0	1.063E+1
-3.519E-1	4.681E+0	1.054E+1
-3.584E-1	4.762E+0	1.052E+1
-3.600E-1	4.662E+0	1.078E+1
-3.568E-1	4.639E+0	1.060E+1
-3.536E-1	4.665E+0	1.067E+1
-3.503E-1	4.642E+0	1.070E+1
-3.584E-1	4.681E+0	1.056E+1
-3.552E-1	4.704E+0	1.071E+1
-3.536E-1	4.571E+0	1.065E+1
-3.552E-1	4.723E+0	1.059E+1
-3.600E-1	4.619E+0	1.077E+1
-3.552E-1	4.733E+0	1.071E+1
-3.536E-1	4.730E+0	1.044E+1
-3.568E-1	4.619E+0	1.068E+1
-3.568E-1	4.658E+0	1.056E+1
-3.552E-1	4.688E+0	1.063E+1
-3.552E-1	4.574E+0	1.059E+1
-3.536E-1	4.619E+0	1.069E+1
-3.568E-1	4.632E+0	1.062E+1
-3.568E-1	4.626E+0	1.062E+1
-3.503E-1	4.694E+0	1.069E+1
-3.552E-1	4.645E+0	1.062E+1
-3.584E-1	4.726E+0	1.064E+1
-3.568E-1	4.655E+0	1.069E+1
-3.519E-1	4.668E+0	1.049E+1
-3.536E-1	4.678E+0	1.056E+1
-3.568E-1	4.668E+0	1.056E+1
-3.552E-1	4.746E+0	1.064E+1
-3.519E-1	4.694E+0	1.068E+1
-3.584E-1	4.652E+0	1.054E+1
-3.568E-1	4.688E+0	1.058E+1
-3.536E-1	4.584E+0	1.047E+1
-3.536E-1	4.726E+0	1.068E+1
-3.536E-1	4.629E+0	1.059E+1
-3.600E-1	4.639E+0	1.059E+1
-3.519E-1	4.723E+0	1.061E+1
-3.536E-1	4.655E+0	1.065E+1
-3.568E-1	4.623E+0	1.061E+1
-3.584E-1	4.717E+0	1.061E+1
-3.568E-1	4.720E+0	1.053E+1
-3.536E-1	4.639E+0	1.065E+1
-3.552E-1	4.639E+0	1.052E+1
-3.600E-1	4.629E+0	1.074E+1
-3.552E-1	4.636E+0	1.064E+1
-3.519E-1	4.681E+0	1.045E+1
-3.552E-1	4.688E+0	1.054E+1
-3.584E-1	4.701E+0	1.062E+1
-3.552E-1	4.658E+0	1.061E+1
-3.536E-1	4.701E+0	1.063E+1
-3.552E-1	4.665E+0	1.078E+1
-3.568E-1	4.655E+0	1.055E+1
-3.552E-1	4.720E+0	1.057E+1
-3.519E-1	4.636E+0	1.061E+1
-3.536E-1	4.665E+0	1.078E+1
-3.584E-1	4.717E+0	1.058E+1
-3.536E-1	4.642E+0	1.046E+1
-3.519E-1	4.645E+0	1.058E+1
-3.584E-1	4.658E+0	1.059E+1
-3.568E-1	4.649E+0	1.063E+1
-3.536E-1	4.678E+0	1.053E+1
-3.503E-1	4.665E+0	1.071E+1
-3.552E-1	4.606E+0	1.067E+1
-3.568E-1	4.710E+0	1.057E+1
-3.536E-1	4.684E+0	1.065E+1
-3.552E-1	4.561E+0	1.058E+1
-3.568E-1	4.675E+0	1.059E+1
-3.600E-1	4.655E+0	1.075E+1
-3.536E-1	4.678E+0	1.075E+1
-3.519E-1	4.688E+0	1.066E+1
-3.552E-1	4.668E+0	1.056E+1
-3.584E-1	4.694E+0	1.061E+1
-3.536E-1	4.723E+0	1.065E+1
-3.519E-1	4.584E+0	1.066E+1
-3.552E-1	4.697E+0	1.057E+1
-3.600E-1	4.707E+0	1.056E+1
-3.552E-1	4.691E+0	1.060E+1
-3.536E-1	4.658E+0	1.063E+1
-3.552E-1	4.675E+0	1.056E+1
-3.584E-1	4.655E+0	1.058E+1
-3.568E-1	4.652E+0	1.054E+1
-3.536E-1	4.697E+0	1.056E+1
-3.568E-1	4.616E+0	1.055E+1
-3.568E-1	4.606E+0	1.067E+1
-3.536E-1	4.733E+0	1.061E+1
-3.519E-1	4.675E+0	1.057E+1
-3.568E-1	4.623E+0	1.055E+1
-3.600E-1	4.671E+0	1.062E+1
-3.584E-1	4.681E+0	1.072E+1
-3.552E-1	4.568E+0	1.064E+1
-3.536E-1	4.691E+0	1.041E+1
-3.584E-1	4.730E+0	1.068E+1
-3.568E-1	4.658E+0	1.068E+1
-3.519E-1	4.645E+0	1.062E+1
-3.552E-1	4.613E+0	1.071E+1
-3.600E-1	4.688E+0	1.058E+1
-3.552E-1	4.662E+0	1.058E+1
-3.536E-1	4.694E+0	1.057E+1
-3.536E-1	4.717E+0	1.060E+1
-3.584E-1	4.649E+0	1.052E+1
-3.536E-1	4.694E+0	1.055E+1
-3.568E-1	4.655E+0	1.074E+1
-3.536E-1	4.658E+0	1.068E+1
-3.584E-1	4.668E+0	1.071E+1
-3.552E-1	4.733E+0	1.043E+1
-3.519E-1	4.632E+0	1.060E+1
-3.552E-1	4.593E+0	1.071E+1
-3.568E-1	4.691E+0	1.056E+1
-3.552E-1	4.675E+0	1.062E+1
-3.536E-1	4.714E+0	1.053E+1
-3.552E-1	4.645E+0	1.063E+1
-3.584E-1	4.701E+0	1.069E+1
-3.536E-1	4.726E+0	1.050E+1
-3.503E-1	4.688E+0	1.064E+1
-3.568E-1	4.726E+0	1.073E+1
-3.568E-1	4.577E+0	1.078E+1
-3.552E-1	4.714E+0	1.053E+1
-3.536E-1	4.694E+0	1.082E+1
-3.568E-1	4.681E+0	1.062E+1
-3.584E-1	4.603E+0	1.065E+1
-3.552E-1	4.694E+0	1.059E+1
-3.552E-1	4.697E+0	1.060E+1
-3.568E-1	4.636E+0	1.056E+1
-3.568E-1	4.694E+0	1.066E+1
-3.536E-1	4.743E+0	1.060E+1
-3.536E-1	4.671E+0	1.049E+1
-3.552E-1	4.688E+0	1.063E+1
-3.584E-1	4.671E+0	1.058E+1
-3.552E-1	4.658E+0	1.067E+1
-3.536E-1	4.694E+0	1.066E+1
-3.552E-1	4.584E+0	1.061E+1
-3.568E-1	4.645E+0	1.064E+1
-3.568E-1	4.691E+0	1.064E+1
-3.519E-1	4.681E+0	1.069E+1
-3.568E-1	4.684E+0	1.062E+1
-3.552E-1	4.623E+0	1.068E+1
-3.536E-1	4.658E+0	1.057E+1
-3.519E-1	4.662E+0	1.057E+1
-3.536E-1	4.655E+0	1.045E+1
-3.568E-1	4.636E+0	1.059E+1
-3.568E-1	4.658E+0	1.070E+1
-3.552E-1	4.736E+0	1.064E+1
-3.536E-1	4.658E+0	1.047E+1
-3.552E-1	4.684E+0	1.053E+1
-3.552E-1	4.668E+0	1.055E+1
-3.536E-1	4.600E+0	1.055E+1
-3.552E-1	4.694E+0	1.063E+1
-3.584E-1	4.668E+0	1.053E+1
-3.536E-1	4.655E+0	1.060E+1
-3.552E-1	4.639E+0	1.064E+1
-3.536E-1	4.626E+0	1.066E+1
-3.568E-1	4.619E+0	1.058E+1
-3.536E-1	4.704E+0	1.063E+1
-3.536E-1	4.723E+0	1.059E+1
-3.536E-1	4.710E+0	1.061E+1
-3.568E-1	4.613E+0	1.053E+1
-3.552E-1	4.684E+0	1.039E+1
-3.503E-1	4.694E+0	1.075E+1
-3.536E-1	4.584E+0	1.065E+1
-3.552E-1	4.649E+0	1.052E+1
-3.552E-1	4.626E+0	1.063E+1
-3.536E-1	4.642E+0	1.055E+1
-3.552E-1	4.658E+0	1.071E+1
-3.584E-1	4.626E+0	1.060E+1
-3.552E-1	4.801E+0	1.065E+1
-3.536E-1	4.632E+0	1.066E+1
-3.552E-1	4.632E+0	1.062E+1
-3.568E-1	4.681E+0	1.066E+1
-3.552E-1	4.701E+0	1.057E+1
-3.503E-1	4.668E+0	1.064E+1
-3.568E-1	4.723E+0	1.065E+1
-3.584E-1	4.733E+0	1.042E+1
-3.552E-1	4.551E+0	1.059E+1
-3.519E-1	4.645E+0	1.064E+1
-3.552E-1	4.636E+0	1.067E+1
-3.552E-1	4.697E+0	1.060E+1
-3.552E-1	4.636E+0	1.061E+1
-3.552E-1	4.597E+0	1.066E+1
-3.568E-1	4.629E+0	1.054E+1
-3.584E-1	4.681E+0	1.059E+1
-3.568E-1	4.714E+0	1.075E+1
-3.536E-1	4.678E+0	1.072E+1
-3.552E-1	4.658E+0	1.062E+1
-3.584E-1	4.632E+0	1.042E+1
-3.552E-1	4.678E+0	1.060E+1
-3.536E-1	4.616E+0	1.060E+1
-3.552E-1	4.606E+0	1.064E+1
-3.600E-1	4.678E+0	1.057E+1
-3.519E-1	4.701E+0	1.047E+1
-3.519E-1	4.581E+0	1.058E+1
-3.552E-1	4.629E+0	1.081E+1
-3.552E-1	4.688E+0	1.073E+1
-3.536E-1	4.707E+0	1.055E+1
-3.519E-1	4.675E+0	1.063E+1
-3.568E-1	4.678E+0	1.068E+1
-3.584E-1	4.645E+0	1.058E+1
-3.568E-1	4.613E+0	1.059E+1
-3.519E-1	4.584E+0	1.053E+1
-3.568E-1	4.613E+0	1.054E+1
-3.600E-1	4.733E+0	1.061E+1
-3.552E-1	4.606E+0	1.062E+1
-3.519E-1	4.632E+0	1.062E+1
-3.536E-1	4.710E+0	1.062E+1
-3.584E-1	4.739E+0	1.053E+1
-3.584E-1	4.613E+0	1.062E+1
-3.552E-1	4.671E+0	1.064E+1
-3.552E-1	4.720E+0	1.055E+1
-3.617E-1	4.658E+0	1.059E+1
-3.584E-1	4.681E+0	1.061E+1
-3.519E-1	4.642E+0	1.071E+1
-3.552E-1	4.678E+0	1.064E+1
-3.552E-1	4.632E+0	1.059E+1
-3.552E-1	4.717E+0	1.054E+1
-3.536E-1	4.655E+0	1.060E+1
-3.552E-1	4.577E+0	1.047E+1
-3.568E-1	4.642E+0	1.059E+1
-3.552E-1	4.645E+0	1.068E+1
-3.568E-1	4.707E+0	1.060E+1
-3.568E-1	4.678E+0	1.041E+1
-3.584E-1	4.678E+0	1.050E+1
-3.536E-1	4.639E+0	1.060E+1
-3.519E-1	4.675E+0	1.050E+1
-3.568E-1	4.655E+0	1.047E+1
-3.584E-1	4.590E+0	1.068E+1
-3.568E-1	4.639E+0	1.069E+1
-3.536E-1	4.600E+0	1.059E+1
-3.568E-1	4.684E+0	1.040E+1
-3.568E-1	4.645E+0	1.063E+1
-3.536E-1	4.678E+0	1.065E+1
-3.552E-1	4.684E+0	1.070E+1
-3.552E-1	4.675E+0	1.058E+1
-3.600E-1	4.675E+0	1.053E+1
-3.552E-1	4.662E+0	1.058E+1
-3.536E-1	4.629E+0	1.071E+1
-3.536E-1	4.652E+0	1.065E+1
-3.600E-1	4.658E+0	1.057E+1
-3.552E-1	4.665E+0	1.060E+1
-3.503E-1	4.714E+0	1.048E+1
-3.552E-1	4.645E+0	1.070E+1
-3.584E-1	4.704E+0	1.055E+1
-3.552E-1	4.613E+0	1.051E+1
-3.519E-1	4.701E+0	1.071E+1
-3.568E-1	4.671E+0	1.070E+1
-3.568E-1	4.606E+0	1.068E+1
-3.552E-1	4.704E+0	1.067E+1
-3.519E-1	4.723E+0	1.068E+1
-3.536E-1	4.597E+0	1.059E+1
-3.584E-1	4.655E+0	1.055E+1
-3.519E-1	4.694E+0	1.068E+1
-3.536E-1	4.639E+0	1.055E+1
-3.552E-1	4.688E+0	1.059E+1
-3.600E-1	4.694E+0	1.062E+1
-3.552E-1	4.623E+0	1.066E+1
-3.536E-1	4.587E+0	1.055E+1
-3.536E-1	4.632E+0	1.070E+1
-3.584E-1	4.645E+0	1.059E+1
-3.536E-1	4.704E+0	1.057E+1
-3.536E-1	4.668E+0	1.065E+1
-3.536E-1	4.610E+0	1.061E+1
-3.568E-1	4.688E+0	1.064E+1
-3.536E-1	4.678E+0	1.061E+1
-3.568E-1	4.697E+0	1.058E+1
-3.552E-1	4.587E+0	1.055E+1
-3.584E-1	4.639E+0	1.072E+1
-3.519E-1	4.564E+0	1.062E+1
-3.519E-1	4.710E+0	1.061E+1
-3.568E-1	4.626E+0	1.064E+1
-3.584E-1	4.668E+0	1.056E+1
-3.519E-1	4.649E+0	1.053E+1
-3.536E-1	4.671E+0	1.061E+1
-3.552E-1	4.675E+0	1.063E+1
-3.568E-1	4.629E+0	1.061E+1
-3.536E-1	4.717E+0	1.058E+1
-3.552E-1	4.678E+0	1.071E+1
-3.536E-1	4.645E+0	1.072E+1
-3.568E-1	4.704E+0	1.070E+1
-3.536E-1	4.694E+0	1.071E+1
-3.536E-1	4.606E+0	1.062E+1
-3.568E-1	4.714E+0	1.058E+1
-3.584E-1	4.759E+0	1.062E+1
-3.568E-1	4.662E+0	1.059E+1
-3.536E-1	4.639E+0	1.067E+1
-3.568E-1	4.756E+0	1.051E+1
-3.536E-1	4.652E+0	1.060E+1
-3.568E-1	4.658E+0	1.065E+1
-3.503E-1	4.645E+0	1.069E+1
-3.536E-1	4.681E+0	1.068E+1
-3.568E-1	4.668E+0	1.057E+1
-3.536E-1	4.658E+0	1.061E+1
-3.503E-1	4.668E+0	1.063E+1
-3.552E-1	4.795E+0	1.062E+1
-3.552E-1	4.665E+0	1.062E+1
-3.568E-1	4.714E+0	1.054E+1
-3.519E-1	4.668E+0	1.064E+1
-3.568E-1	4.675E+0	1.072E+1
-3.584E-1	4.678E+0	1.065E+1
-3.536E-1	4.623E+0	1.056E+1
-3.536E-1	4.642E+0	1.059E+1
-3.536E-1	4.720E+0	1.059E+1
-3.552E-1	4.623E+0	1.068E+1
-3.536E-1	4.619E+0	1.062E+1
-3.519E-1	4.645E+0	1.057E+1
-3.552E-1	4.688E+0	1.052E+1
-3.568E-1	4.581E+0	1.055E+1
-3.568E-1	4.652E+0	1.075E+1
-3.536E-1	4.694E+0	1.054E+1
-3.568E-1	4.662E+0	1.067E+1
-3.568E-1	4.652E+0	1.056E+1
[truncated: 93,977 more rows]
