# Supplementary material for: Improved ANAP incorporation and VCF analysis reveal details of P2X7 current facilitation and a limited conformational interplay between ATP binding and the intracellular ballast domain
Source: eLife. 2023 Jan 4;12:e82479. doi: 10.7554/eLife.82479 (PMC9859053; doi:10.7554/eLife.82479)
Supplement: Figure 5—source data 1. [file elife-82479-fig5-data1.zip › Figure-5_Source-data-1/F11_j09#30.csv]

-1.265E-1	5.878E+0	1.312E+1
-1.297E-1	5.855E+0	1.298E+1
-1.362E-1	5.774E+0	1.308E+1
-1.330E-1	5.936E+0	1.304E+1
-1.265E-1	5.748E+0	1.300E+1
-1.346E-1	5.849E+0	1.302E+1
-1.346E-1	5.816E+0	1.304E+1
-1.313E-1	5.839E+0	1.303E+1
-1.281E-1	5.865E+0	1.287E+1
-1.330E-1	5.836E+0	1.289E+1
-1.313E-1	5.765E+0	1.294E+1
-1.297E-1	5.829E+0	1.300E+1
-1.265E-1	5.836E+0	1.301E+1
-1.297E-1	5.904E+0	1.284E+1
-1.346E-1	5.829E+0	1.297E+1
-1.313E-1	5.820E+0	1.293E+1
-1.281E-1	5.901E+0	1.282E+1
-1.313E-1	5.885E+0	1.310E+1
-1.346E-1	5.778E+0	1.298E+1
-1.346E-1	5.852E+0	1.304E+1
-1.281E-1	5.862E+0	1.302E+1
-1.281E-1	5.878E+0	1.306E+1
-1.346E-1	5.891E+0	1.303E+1
-1.330E-1	6.005E+0	1.296E+1
-1.265E-1	5.855E+0	1.312E+1
-1.313E-1	5.872E+0	1.284E+1
-1.313E-1	5.872E+0	1.298E+1
-1.346E-1	5.826E+0	1.296E+1
-1.313E-1	5.859E+0	1.300E+1
-1.313E-1	5.936E+0	1.300E+1
-1.346E-1	5.836E+0	1.310E+1
-1.330E-1	5.800E+0	1.303E+1
-1.313E-1	5.829E+0	1.294E+1
-1.313E-1	5.888E+0	1.290E+1
-1.330E-1	5.803E+0	1.286E+1
-1.313E-1	5.868E+0	1.301E+1
-1.297E-1	5.933E+0	1.297E+1
-1.330E-1	5.855E+0	1.297E+1
-1.330E-1	5.836E+0	1.294E+1
-1.297E-1	5.784E+0	1.302E+1
-1.281E-1	5.917E+0	1.296E+1
-1.313E-1	5.829E+0	1.298E+1
-1.330E-1	5.865E+0	1.297E+1
-1.313E-1	5.778E+0	1.296E+1
-1.281E-1	5.787E+0	1.296E+1
-1.330E-1	5.797E+0	1.301E+1
-1.346E-1	5.794E+0	1.311E+1
-1.313E-1	5.836E+0	1.303E+1
-1.265E-1	5.878E+0	1.298E+1
-1.297E-1	5.794E+0	1.301E+1
-1.362E-1	5.778E+0	1.292E+1
-1.313E-1	5.894E+0	1.294E+1
-1.265E-1	5.865E+0	1.293E+1
-1.313E-1	5.852E+0	1.301E+1
-1.362E-1	5.859E+0	1.310E+1
-1.313E-1	5.813E+0	1.300E+1
-1.297E-1	5.742E+0	1.296E+1
-1.297E-1	5.823E+0	1.299E+1
-1.313E-1	5.810E+0	1.291E+1
-1.313E-1	5.924E+0	1.300E+1
-1.313E-1	5.813E+0	1.295E+1
-1.313E-1	5.833E+0	1.301E+1
-1.346E-1	5.826E+0	1.300E+1
-1.281E-1	5.791E+0	1.298E+1
-1.297E-1	5.862E+0	1.302E+1
-1.313E-1	5.907E+0	1.309E+1
-1.362E-1	5.911E+0	1.285E+1
-1.297E-1	5.833E+0	1.302E+1
-1.297E-1	5.888E+0	1.297E+1
-1.330E-1	5.862E+0	1.303E+1
-1.330E-1	5.872E+0	1.307E+1
-1.313E-1	5.855E+0	1.291E+1
-1.297E-1	5.791E+0	1.310E+1
-1.297E-1	5.833E+0	1.297E+1
-1.330E-1	5.813E+0	1.304E+1
-1.330E-1	5.823E+0	1.297E+1
-1.297E-1	5.859E+0	1.294E+1
-1.281E-1	5.820E+0	1.303E+1
-1.330E-1	5.881E+0	1.299E+1
-1.330E-1	5.807E+0	1.309E+1
-1.313E-1	5.791E+0	1.308E+1
-1.313E-1	5.878E+0	1.311E+1
-1.346E-1	5.904E+0	1.292E+1
-1.297E-1	5.842E+0	1.302E+1
-1.297E-1	5.901E+0	1.307E+1
-1.297E-1	5.735E+0	1.293E+1
-1.330E-1	5.855E+0	1.293E+1
-1.313E-1	5.833E+0	1.312E+1
-1.297E-1	5.855E+0	1.298E+1
-1.281E-1	5.820E+0	1.304E+1
-1.346E-1	5.826E+0	1.292E+1
-1.313E-1	5.855E+0	1.287E+1
-1.297E-1	5.878E+0	1.306E+1
-1.313E-1	5.852E+0	1.290E+1
-1.346E-1	5.794E+0	1.319E+1
-1.330E-1	5.878E+0	1.296E+1
-1.313E-1	5.885E+0	1.309E+1
-1.297E-1	5.797E+0	1.298E+1
-1.346E-1	5.794E+0	1.291E+1
-1.313E-1	5.839E+0	1.295E+1
-1.281E-1	5.940E+0	1.301E+1
-1.281E-1	5.927E+0	1.304E+1
-1.330E-1	5.813E+0	1.305E+1
-1.313E-1	5.894E+0	1.293E+1
-1.313E-1	5.901E+0	1.299E+1
-1.330E-1	5.784E+0	1.298E+1
-1.346E-1	5.943E+0	1.298E+1
-1.313E-1	5.859E+0	1.291E+1
-1.281E-1	5.810E+0	1.280E+1
-1.330E-1	5.859E+0	1.301E+1
-1.346E-1	5.852E+0	1.308E+1
-1.297E-1	5.878E+0	1.316E+1
-1.297E-1	5.784E+0	1.309E+1
-1.313E-1	5.901E+0	1.312E+1
-1.346E-1	5.748E+0	1.298E+1
-1.330E-1	5.816E+0	1.300E+1
-1.265E-1	5.920E+0	1.289E+1
-1.313E-1	5.810E+0	1.280E+1
-1.346E-1	5.885E+0	1.316E+1
-1.297E-1	5.868E+0	1.305E+1
-1.297E-1	5.813E+0	1.306E+1
-1.313E-1	5.862E+0	1.307E+1
-1.346E-1	5.836E+0	1.307E+1
-1.362E-1	5.842E+0	1.307E+1
-1.281E-1	5.732E+0	1.297E+1
-1.281E-1	5.807E+0	1.305E+1
-1.330E-1	5.855E+0	1.289E+1
-1.346E-1	5.794E+0	1.312E+1
-1.281E-1	5.836E+0	1.309E+1
-1.297E-1	5.755E+0	1.321E+1
-1.330E-1	5.849E+0	1.314E+1
-1.313E-1	5.894E+0	1.291E+1
-1.313E-1	5.797E+0	1.298E+1
-1.297E-1	5.885E+0	1.297E+1
-1.346E-1	5.904E+0	1.286E+1
-1.330E-1	5.797E+0	1.293E+1
-1.297E-1	5.855E+0	1.309E+1
-1.330E-1	5.732E+0	1.295E+1
-1.330E-1	5.833E+0	1.288E+1
-1.346E-1	5.836E+0	1.308E+1
-1.297E-1	5.807E+0	1.305E+1
-1.330E-1	5.813E+0	1.308E+1
-1.313E-1	5.878E+0	1.291E+1
-1.313E-1	5.726E+0	1.299E+1
-1.265E-1	5.888E+0	1.302E+1
-1.313E-1	5.836E+0	1.312E+1
-1.313E-1	5.904E+0	1.304E+1
-1.297E-1	5.898E+0	1.293E+1
-1.281E-1	5.781E+0	1.303E+1
-1.313E-1	5.836E+0	1.305E+1
-1.362E-1	5.914E+0	1.302E+1
-1.330E-1	5.927E+0	1.294E+1
-1.297E-1	5.911E+0	1.306E+1
-1.313E-1	5.810E+0	1.306E+1
-1.362E-1	5.820E+0	1.302E+1
-1.313E-1	5.765E+0	1.305E+1
-1.297E-1	5.791E+0	1.309E+1
-1.330E-1	5.862E+0	1.290E+1
-1.346E-1	5.878E+0	1.290E+1
-1.313E-1	5.859E+0	1.302E+1
-1.297E-1	5.875E+0	1.296E+1
-1.313E-1	5.820E+0	1.297E+1
-1.362E-1	5.752E+0	1.297E+1
-1.330E-1	5.784E+0	1.290E+1
-1.297E-1	5.852E+0	1.304E+1
-1.297E-1	5.820E+0	1.304E+1
-1.346E-1	5.888E+0	1.310E+1
-1.313E-1	5.752E+0	1.300E+1
-1.297E-1	5.784E+0	1.299E+1
-1.313E-1	5.829E+0	1.289E+1
-1.330E-1	5.849E+0	1.298E+1
-1.330E-1	5.852E+0	1.299E+1
-1.281E-1	5.940E+0	1.307E+1
-1.297E-1	5.898E+0	1.301E+1
-1.330E-1	5.885E+0	1.309E+1
-1.297E-1	5.868E+0	1.305E+1
-1.265E-1	5.758E+0	1.294E+1
-1.313E-1	5.839E+0	1.301E+1
-1.362E-1	5.881E+0	1.307E+1
-1.330E-1	5.803E+0	1.312E+1
-1.313E-1	5.885E+0	1.292E+1
-1.313E-1	5.846E+0	1.305E+1
-1.330E-1	5.914E+0	1.302E+1
-1.346E-1	5.829E+0	1.303E+1
-1.297E-1	5.943E+0	1.307E+1
-1.330E-1	5.891E+0	1.316E+1
-1.330E-1	5.859E+0	1.313E+1
-1.330E-1	5.771E+0	1.307E+1
-1.297E-1	5.898E+0	1.304E+1
-1.281E-1	5.803E+0	1.306E+1
-1.313E-1	5.898E+0	1.310E+1
-1.313E-1	5.852E+0	1.321E+1
-1.281E-1	5.839E+0	1.297E+1
-1.313E-1	5.859E+0	1.288E+1
-1.330E-1	5.846E+0	1.299E+1
-1.330E-1	5.911E+0	1.293E+1
-1.281E-1	5.810E+0	1.314E+1
-1.330E-1	5.859E+0	1.294E+1
-1.313E-1	5.842E+0	1.293E+1
-1.313E-1	5.829E+0	1.301E+1
-1.313E-1	5.813E+0	1.309E+1
-1.330E-1	5.946E+0	1.300E+1
-1.346E-1	5.791E+0	1.303E+1
-1.346E-1	5.855E+0	1.298E+1
-1.313E-1	5.797E+0	1.300E+1
-1.362E-1	5.865E+0	1.303E+1
-1.346E-1	5.800E+0	1.308E+1
-1.330E-1	5.839E+0	1.300E+1
-1.297E-1	5.852E+0	1.296E+1
-1.297E-1	5.803E+0	1.302E+1
-1.346E-1	5.862E+0	1.296E+1
-1.330E-1	5.739E+0	1.295E+1
-1.297E-1	5.891E+0	1.319E+1
-1.330E-1	5.829E+0	1.303E+1
-1.313E-1	5.911E+0	1.311E+1
-1.346E-1	5.904E+0	1.290E+1
-1.297E-1	5.852E+0	1.304E+1
-1.297E-1	5.833E+0	1.302E+1
-1.378E-1	5.859E+0	1.302E+1
-1.330E-1	5.914E+0	1.307E+1
-1.313E-1	5.956E+0	1.302E+1
-1.313E-1	5.885E+0	1.299E+1
-1.362E-1	5.745E+0	1.304E+1
-1.330E-1	5.878E+0	1.314E+1
-1.265E-1	5.745E+0	1.315E+1
-1.330E-1	5.829E+0	1.303E+1
-1.330E-1	5.862E+0	1.289E+1
-1.313E-1	5.894E+0	1.297E+1
-1.297E-1	5.855E+0	1.301E+1
-1.313E-1	5.862E+0	1.306E+1
-1.346E-1	5.836E+0	1.302E+1
-1.330E-1	5.881E+0	1.304E+1
-1.313E-1	5.927E+0	1.296E+1
-1.330E-1	5.894E+0	1.305E+1
-1.362E-1	5.852E+0	1.315E+1
-1.330E-1	5.732E+0	1.310E+1
-1.297E-1	5.904E+0	1.301E+1
-1.313E-1	5.914E+0	1.308E+1
-1.330E-1	5.745E+0	1.311E+1
-1.313E-1	5.735E+0	1.301E+1
-1.313E-1	5.791E+0	1.302E+1
-1.313E-1	5.846E+0	1.316E+1
-1.362E-1	5.901E+0	1.310E+1
-1.346E-1	5.846E+0	1.308E+1
-1.297E-1	5.865E+0	1.301E+1
-1.313E-1	5.868E+0	1.301E+1
-1.346E-1	5.917E+0	1.299E+1
-1.346E-1	5.917E+0	1.306E+1
-1.265E-1	5.810E+0	1.306E+1
-1.346E-1	5.787E+0	1.305E+1
-1.330E-1	5.881E+0	1.312E+1
-1.346E-1	5.794E+0	1.299E+1
-1.297E-1	5.839E+0	1.302E+1
-1.281E-1	5.894E+0	1.291E+1
-1.362E-1	5.917E+0	1.306E+1
-1.330E-1	5.936E+0	1.290E+1
-1.297E-1	5.807E+0	1.300E+1
-1.313E-1	5.911E+0	1.305E+1
-1.330E-1	5.752E+0	1.298E+1
-1.313E-1	5.846E+0	1.304E+1
-1.330E-1	5.839E+0	1.302E+1
-1.313E-1	5.904E+0	1.305E+1
-1.330E-1	5.907E+0	1.292E+1
-1.313E-1	5.911E+0	1.294E+1
-1.297E-1	5.936E+0	1.306E+1
-1.281E-1	5.829E+0	1.298E+1
-1.362E-1	5.898E+0	1.296E+1
-1.313E-1	5.829E+0	1.307E+1
-1.297E-1	5.839E+0	1.301E+1
-1.313E-1	5.791E+0	1.300E+1
-1.346E-1	5.823E+0	1.297E+1
-1.313E-1	5.881E+0	1.291E+1
-1.297E-1	5.833E+0	1.305E+1
-1.297E-1	5.901E+0	1.321E+1
-1.346E-1	5.842E+0	1.297E+1
-1.346E-1	5.907E+0	1.291E+1
-1.281E-1	5.791E+0	1.294E+1
-1.297E-1	5.949E+0	1.297E+1
-1.330E-1	5.920E+0	1.300E+1
-1.330E-1	5.875E+0	1.303E+1
-1.313E-1	5.868E+0	1.303E+1
-1.281E-1	5.898E+0	1.306E+1
-1.346E-1	5.891E+0	1.303E+1
-1.313E-1	5.975E+0	1.312E+1
-1.313E-1	5.898E+0	1.318E+1
-1.313E-1	5.842E+0	1.309E+1
-1.313E-1	5.992E+0	1.304E+1
-1.297E-1	5.829E+0	1.298E+1
-1.297E-1	5.901E+0	1.319E+1
-1.297E-1	5.881E+0	1.299E+1
-1.346E-1	5.881E+0	1.297E+1
-1.330E-1	5.852E+0	1.294E+1
-1.281E-1	5.803E+0	1.301E+1
-1.330E-1	5.781E+0	1.306E+1
-1.330E-1	5.881E+0	1.297E+1
-1.362E-1	5.820E+0	1.301E+1
-1.313E-1	5.868E+0	1.310E+1
-1.313E-1	5.881E+0	1.304E+1
-1.330E-1	5.917E+0	1.301E+1
-1.330E-1	5.865E+0	1.299E+1
-1.297E-1	5.865E+0	1.298E+1
-1.330E-1	5.859E+0	1.291E+1
-1.362E-1	5.774E+0	1.305E+1
-1.330E-1	5.745E+0	1.318E+1
-1.346E-1	5.836E+0	1.309E+1
-1.330E-1	5.791E+0	1.304E+1
-1.378E-1	5.888E+0	1.298E+1
-1.313E-1	5.924E+0	1.311E+1
-1.297E-1	5.914E+0	1.304E+1
-1.313E-1	5.907E+0	1.302E+1
-1.313E-1	5.716E+0	1.299E+1
-1.330E-1	5.771E+0	1.291E+1
-1.313E-1	5.865E+0	1.312E+1
-1.297E-1	5.833E+0	1.312E+1
-1.330E-1	5.794E+0	1.314E+1
-1.346E-1	5.930E+0	1.289E+1
-1.297E-1	5.771E+0	1.310E+1
-1.313E-1	5.888E+0	1.301E+1
-1.346E-1	5.816E+0	1.296E+1
-1.346E-1	5.936E+0	1.302E+1
-1.313E-1	5.849E+0	1.300E+1
-1.330E-1	5.716E+0	1.293E+1
-1.346E-1	5.875E+0	1.313E+1
-1.330E-1	5.810E+0	1.303E+1
-1.297E-1	5.771E+0	1.310E+1
-1.330E-1	5.872E+0	1.305E+1
-1.330E-1	5.797E+0	1.315E+1
-1.297E-1	5.791E+0	1.289E+1
-1.297E-1	5.872E+0	1.295E+1
-1.313E-1	5.842E+0	1.307E+1
-1.346E-1	5.823E+0	1.294E+1
-1.330E-1	5.855E+0	1.310E+1
-1.297E-1	5.881E+0	1.303E+1
-1.297E-1	5.803E+0	1.300E+1
-1.362E-1	5.907E+0	1.298E+1
-1.330E-1	5.872E+0	1.298E+1
-1.313E-1	5.914E+0	1.302E+1
-1.330E-1	5.791E+0	1.306E+1
-1.330E-1	5.791E+0	1.294E+1
-1.346E-1	5.803E+0	1.291E+1
-1.313E-1	5.894E+0	1.295E+1
-1.313E-1	5.878E+0	1.307E+1
-1.362E-1	5.826E+0	1.288E+1
-1.330E-1	5.914E+0	1.312E+1
-1.297E-1	5.852E+0	1.310E+1
-1.313E-1	5.927E+0	1.300E+1
-1.362E-1	5.823E+0	1.301E+1
-1.346E-1	5.891E+0	1.312E+1
-1.297E-1	5.826E+0	1.312E+1
-1.281E-1	5.868E+0	1.310E+1
-1.378E-1	5.927E+0	1.313E+1
-1.330E-1	5.829E+0	1.290E+1
-1.297E-1	5.959E+0	1.285E+1
-1.330E-1	5.852E+0	1.311E+1
-1.346E-1	5.911E+0	1.307E+1
-1.330E-1	5.833E+0	1.298E+1
-1.265E-1	5.878E+0	1.295E+1
-1.297E-1	5.972E+0	1.302E+1
-1.346E-1	5.855E+0	1.288E+1
-1.346E-1	5.953E+0	1.313E+1
-1.313E-1	5.852E+0	1.320E+1
-1.313E-1	5.787E+0	1.300E+1
-1.378E-1	5.862E+0	1.292E+1
-1.346E-1	5.755E+0	1.294E+1
-1.297E-1	5.846E+0	1.296E+1
-1.346E-1	5.839E+0	1.303E+1
-1.378E-1	5.868E+0	1.314E+1
-1.346E-1	5.846E+0	1.304E+1
-1.281E-1	5.820E+0	1.301E+1
-1.313E-1	5.904E+0	1.302E+1
-1.362E-1	5.901E+0	1.296E+1
-1.313E-1	5.846E+0	1.301E+1
-1.313E-1	5.894E+0	1.300E+1
-1.313E-1	5.865E+0	1.310E+1
-1.378E-1	5.852E+0	1.286E+1
-1.346E-1	5.803E+0	1.305E+1
-1.330E-1	5.875E+0	1.304E+1
-1.330E-1	5.849E+0	1.308E+1
-1.330E-1	5.771E+0	1.296E+1
-1.346E-1	5.846E+0	1.295E+1
-1.313E-1	5.797E+0	1.312E+1
-1.330E-1	5.810E+0	1.304E+1
-1.362E-1	5.829E+0	1.301E+1
-1.346E-1	5.914E+0	1.313E+1
-1.313E-1	5.979E+0	1.289E+1
-1.330E-1	5.933E+0	1.308E+1
-1.362E-1	5.936E+0	1.314E+1
-1.346E-1	5.784E+0	1.305E+1
-1.313E-1	5.872E+0	1.300E+1
-1.330E-1	5.839E+0	1.293E+1
-1.346E-1	5.888E+0	1.310E+1
-1.346E-1	5.894E+0	1.306E+1
-1.297E-1	5.875E+0	1.301E+1
-1.330E-1	5.972E+0	1.298E+1
-1.346E-1	5.878E+0	1.305E+1
-1.346E-1	5.907E+0	1.302E+1
-1.297E-1	5.807E+0	1.301E+1
-1.313E-1	5.810E+0	1.303E+1
-1.362E-1	5.894E+0	1.309E+1
-1.330E-1	5.839E+0	1.304E+1
-1.313E-1	5.842E+0	1.305E+1
-1.330E-1	5.875E+0	1.303E+1
-1.362E-1	5.982E+0	1.305E+1
-1.330E-1	5.807E+0	1.290E+1
-1.297E-1	5.855E+0	1.298E+1
-1.330E-1	5.807E+0	1.312E+1
-1.362E-1	5.839E+0	1.295E+1
-1.330E-1	5.894E+0	1.304E+1
-1.313E-1	5.833E+0	1.304E+1
-1.330E-1	5.836E+0	1.310E+1
-1.378E-1	5.872E+0	1.294E+1
-1.330E-1	5.907E+0	1.284E+1
-1.297E-1	5.781E+0	1.301E+1
-1.330E-1	5.761E+0	1.295E+1
-1.330E-1	5.878E+0	1.314E+1
-1.346E-1	5.894E+0	1.301E+1
-1.297E-1	5.826E+0	1.302E+1
-1.313E-1	5.920E+0	1.316E+1
-1.362E-1	5.959E+0	1.297E+1
-1.346E-1	5.833E+0	1.310E+1
-1.330E-1	5.765E+0	1.304E+1
-1.346E-1	5.898E+0	1.301E+1
-1.362E-1	5.868E+0	1.305E+1
-1.346E-1	5.859E+0	1.306E+1
-1.330E-1	5.803E+0	1.298E+1
-1.313E-1	5.907E+0	1.315E+1
-1.362E-1	5.781E+0	1.296E+1
-1.346E-1	5.872E+0	1.295E+1
-1.297E-1	5.936E+0	1.312E+1
-1.330E-1	5.813E+0	1.311E+1
-1.378E-1	5.868E+0	1.299E+1
-1.378E-1	5.855E+0	1.298E+1
-1.330E-1	5.946E+0	1.306E+1
-1.330E-1	5.894E+0	1.314E+1
-1.362E-1	5.862E+0	1.299E+1
-1.313E-1	5.816E+0	1.293E+1
-1.346E-1	5.881E+0	1.301E+1
-1.346E-1	5.888E+0	1.297E+1
-1.362E-1	5.907E+0	1.299E+1
-1.346E-1	5.855E+0	1.300E+1
-1.346E-1	5.839E+0	1.301E+1
-1.346E-1	5.839E+0	1.292E+1
-1.395E-1	5.891E+0	1.309E+1
-1.346E-1	5.771E+0	1.305E+1
-1.281E-1	5.774E+0	1.292E+1
-1.313E-1	5.768E+0	1.302E+1
-1.346E-1	5.813E+0	1.309E+1
-1.362E-1	5.868E+0	1.313E+1
-1.313E-1	5.927E+0	1.301E+1
-1.313E-1	5.787E+0	1.306E+1
-1.362E-1	5.881E+0	1.308E+1
-1.362E-1	5.868E+0	1.305E+1
-1.330E-1	5.894E+0	1.305E+1
-1.346E-1	5.933E+0	1.304E+1
-1.362E-1	5.930E+0	1.313E+1
-1.346E-1	5.839E+0	1.291E+1
-1.330E-1	5.800E+0	1.313E+1
-1.346E-1	5.823E+0	1.314E+1
-1.362E-1	5.836E+0	1.312E+1
-1.313E-1	5.956E+0	1.299E+1
-1.330E-1	5.839E+0	1.312E+1
-1.330E-1	5.933E+0	1.316E+1
-1.395E-1	5.907E+0	1.314E+1
-1.330E-1	5.907E+0	1.282E+1
-1.313E-1	5.859E+0	1.298E+1
-1.313E-1	5.791E+0	1.305E+1
-1.362E-1	5.826E+0	1.316E+1
-1.346E-1	5.833E+0	1.315E+1
-1.313E-1	5.839E+0	1.298E+1
-1.346E-1	5.865E+0	1.297E+1
-1.362E-1	5.836E+0	1.306E+1
-1.313E-1	5.859E+0	1.299E+1
-1.313E-1	5.855E+0	1.292E+1
-1.330E-1	5.797E+0	1.302E+1
-1.395E-1	5.875E+0	1.297E+1
-1.346E-1	5.872E+0	1.303E+1
-1.297E-1	5.781E+0	1.304E+1
-1.330E-1	5.878E+0	1.306E+1
-1.378E-1	5.949E+0	1.293E+1
-1.330E-1	5.797E+0	1.298E+1
-1.313E-1	5.823E+0	1.303E+1
-1.330E-1	5.852E+0	1.291E+1
-1.346E-1	5.962E+0	1.313E+1
-1.346E-1	5.894E+0	1.315E+1
-1.313E-1	5.868E+0	1.289E+1
-1.330E-1	5.881E+0	1.304E+1
-1.378E-1	5.852E+0	1.297E+1
-1.378E-1	5.872E+0	1.301E+1
-1.297E-1	5.768E+0	1.313E+1
-1.330E-1	5.842E+0	1.311E+1
-1.346E-1	5.966E+0	1.303E+1
-1.330E-1	5.920E+0	1.297E+1
-1.313E-1	5.836E+0	1.296E+1
-1.330E-1	5.826E+0	1.302E+1
-1.346E-1	5.898E+0	1.310E+1
-1.346E-1	5.862E+0	1.290E+1
-1.330E-1	5.875E+0	1.305E+1
-1.346E-1	5.820E+0	1.303E+1
-1.378E-1	5.849E+0	1.303E+1
-1.346E-1	5.797E+0	1.310E+1
-1.281E-1	5.872E+0	1.307E+1
-1.297E-1	5.872E+0	1.296E+1
-1.346E-1	5.881E+0	1.308E+1
-1.346E-1	5.748E+0	1.308E+1
-1.297E-1	5.742E+0	1.293E+1
-1.330E-1	5.784E+0	1.301E+1
-1.378E-1	5.833E+0	1.313E+1
-1.346E-1	5.875E+0	1.299E+1
-1.313E-1	5.810E+0	1.300E+1
-1.313E-1	5.823E+0	1.311E+1
-1.362E-1	5.891E+0	1.316E+1
-1.378E-1	5.881E+0	1.303E+1
-1.313E-1	5.826E+0	1.293E+1
-1.330E-1	5.852E+0	1.301E+1
-1.378E-1	5.878E+0	1.294E+1
-1.346E-1	5.875E+0	1.301E+1
-1.281E-1	5.833E+0	1.298E+1
-1.330E-1	5.966E+0	1.296E+1
-1.395E-1	5.885E+0	1.296E+1
-1.330E-1	5.774E+0	1.297E+1
-1.313E-1	5.907E+0	1.294E+1
-1.313E-1	5.800E+0	1.309E+1
-1.362E-1	5.787E+0	1.302E+1
-1.330E-1	5.836E+0	1.307E+1
-1.313E-1	5.911E+0	1.298E+1
-1.330E-1	5.972E+0	1.299E+1
-1.346E-1	6.001E+0	1.305E+1
-1.362E-1	5.787E+0	1.307E+1
-1.313E-1	5.907E+0	1.303E+1
-1.330E-1	5.836E+0	1.302E+1
-1.362E-1	5.924E+0	1.301E+1
-1.346E-1	5.868E+0	1.300E+1
-1.313E-1	5.875E+0	1.303E+1
-1.346E-1	5.878E+0	1.301E+1
-1.362E-1	5.852E+0	1.304E+1
-1.346E-1	5.888E+0	1.300E+1
-1.346E-1	5.803E+0	1.309E+1
-1.330E-1	5.859E+0	1.290E+1
-1.330E-1	5.852E+0	1.294E+1
-1.362E-1	5.894E+0	1.297E+1
-1.313E-1	5.881E+0	1.301E+1
-1.346E-1	5.914E+0	1.298E+1
-1.362E-1	5.930E+0	1.301E+1
-1.362E-1	5.816E+0	1.305E+1
-1.313E-1	5.865E+0	1.297E+1
-1.313E-1	5.888E+0	1.304E+1
-1.362E-1	5.787E+0	1.298E+1
-1.330E-1	5.911E+0	1.302E+1
-1.313E-1	5.833E+0	1.312E+1
-1.330E-1	5.943E+0	1.308E+1
-1.362E-1	5.917E+0	1.313E+1
-1.330E-1	5.966E+0	1.300E+1
-1.313E-1	5.765E+0	1.307E+1
-1.330E-1	5.778E+0	1.314E+1
-1.346E-1	5.826E+0	1.299E+1
-1.346E-1	5.855E+0	1.285E+1
-1.313E-1	5.868E+0	1.297E+1
-1.346E-1	5.930E+0	1.290E+1
-1.378E-1	5.852E+0	1.301E+1
-1.362E-1	5.784E+0	1.292E+1
-1.330E-1	5.849E+0	1.306E+1
-1.313E-1	5.920E+0	1.294E+1
-1.395E-1	5.820E+0	1.309E+1
-1.346E-1	5.917E+0	1.305E+1
-1.330E-1	5.859E+0	1.310E+1
-1.330E-1	5.956E+0	1.295E+1
-1.346E-1	5.807E+0	1.301E+1
-1.346E-1	5.820E+0	1.302E+1
-1.313E-1	5.936E+0	1.286E+1
-1.313E-1	5.826E+0	1.296E+1
-1.378E-1	5.813E+0	1.299E+1
-1.346E-1	5.956E+0	1.293E+1
-1.330E-1	5.849E+0	1.308E+1
-1.297E-1	5.888E+0	1.284E+1
-1.346E-1	5.823E+0	1.311E+1
-1.330E-1	5.875E+0	1.301E+1
-1.330E-1	5.820E+0	1.309E+1
-1.330E-1	5.787E+0	1.299E+1
-1.378E-1	5.862E+0	1.294E+1
-1.330E-1	5.920E+0	1.305E+1
-1.313E-1	5.862E+0	1.293E+1
-1.313E-1	5.875E+0	1.307E+1
-1.346E-1	6.001E+0	1.291E+1
-1.378E-1	5.820E+0	1.318E+1
-1.313E-1	5.816E+0	1.300E+1
-1.346E-1	5.891E+0	1.292E+1
-1.378E-1	5.810E+0	1.303E+1
-1.330E-1	5.765E+0	1.313E+1
-1.281E-1	5.969E+0	1.296E+1
-1.330E-1	5.888E+0	1.302E+1
-1.346E-1	5.862E+0	1.296E+1
-1.330E-1	5.816E+0	1.309E+1
-1.330E-1	5.842E+0	1.304E+1
-1.330E-1	5.888E+0	1.301E+1
-1.362E-1	5.849E+0	1.300E+1
-1.362E-1	5.888E+0	1.305E+1
-1.313E-1	5.891E+0	1.311E+1
-1.346E-1	5.839E+0	1.311E+1
-1.346E-1	5.872E+0	1.302E+1
-1.362E-1	5.881E+0	1.302E+1
-1.313E-1	5.803E+0	1.309E+1
-1.346E-1	5.726E+0	1.305E+1
-1.378E-1	5.820E+0	1.300E+1
-1.346E-1	5.868E+0	1.301E+1
-1.313E-1	5.855E+0	1.297E+1
-1.346E-1	5.914E+0	1.293E+1
-1.362E-1	5.920E+0	1.304E+1
-1.362E-1	5.778E+0	1.318E+1
-1.313E-1	5.836E+0	1.306E+1
-1.330E-1	5.836E+0	1.303E+1
-1.378E-1	5.962E+0	1.293E+1
-1.378E-1	5.836E+0	1.296E+1
-1.313E-1	5.927E+0	1.290E+1
-1.362E-1	5.839E+0	1.312E+1
-1.378E-1	5.894E+0	1.305E+1
-1.378E-1	5.888E+0	1.298E+1
-1.313E-1	5.920E+0	1.307E+1
-1.346E-1	5.914E+0	1.303E+1
-1.378E-1	5.846E+0	1.300E+1
-1.362E-1	5.904E+0	1.315E+1
-1.313E-1	5.904E+0	1.300E+1
-1.330E-1	5.868E+0	1.303E+1
-1.378E-1	5.891E+0	1.314E+1
-1.346E-1	5.852E+0	1.302E+1
-1.330E-1	5.849E+0	1.321E+1
-1.313E-1	5.881E+0	1.301E+1
-1.346E-1	5.836E+0	1.314E+1
-1.362E-1	5.878E+0	1.308E+1
-1.330E-1	5.833E+0	1.300E+1
-1.330E-1	5.891E+0	1.301E+1
-1.362E-1	5.898E+0	1.314E+1
-1.346E-1	5.888E+0	1.298E+1
-1.330E-1	5.833E+0	1.297E+1
-1.330E-1	5.914E+0	1.299E+1
-1.362E-1	5.927E+0	1.310E+1
-1.362E-1	5.816E+0	1.309E+1
-1.330E-1	5.878E+0	1.303E+1
-1.330E-1	5.904E+0	1.319E+1
-1.378E-1	5.839E+0	1.312E+1
-1.378E-1	5.859E+0	1.293E+1
-1.346E-1	5.794E+0	1.295E+1
-1.330E-1	5.820E+0	1.309E+1
-1.362E-1	5.862E+0	1.303E+1
-1.362E-1	5.888E+0	1.310E+1
-1.297E-1	5.778E+0	1.305E+1
-1.346E-1	5.774E+0	1.303E+1
-1.362E-1	5.959E+0	1.305E+1
-1.362E-1	5.807E+0	1.310E+1
-1.297E-1	5.930E+0	1.296E+1
-1.330E-1	5.813E+0	1.301E+1
-1.378E-1	5.803E+0	1.296E+1
-1.330E-1	5.833E+0	1.305E+1
-1.346E-1	5.862E+0	1.321E+1
-1.313E-1	5.901E+0	1.319E+1
-1.362E-1	5.920E+0	1.303E+1
-1.362E-1	5.878E+0	1.303E+1
-1.346E-1	5.849E+0	1.303E+1
-1.346E-1	5.826E+0	1.300E+1
-1.362E-1	5.904E+0	1.299E+1
-1.346E-1	5.803E+0	1.304E+1
-1.313E-1	5.787E+0	1.321E+1
-1.313E-1	5.898E+0	1.306E+1
-1.362E-1	5.888E+0	1.308E+1
-1.362E-1	5.927E+0	1.318E+1
-1.362E-1	5.885E+0	1.313E+1
-1.330E-1	5.829E+0	1.303E+1
-1.346E-1	5.826E+0	1.316E+1
-1.313E-1	5.807E+0	1.315E+1
-1.330E-1	5.943E+0	1.311E+1
-1.330E-1	5.807E+0	1.304E+1
-1.362E-1	5.787E+0	1.309E+1
-1.362E-1	5.787E+0	1.311E+1
-1.313E-1	5.904E+0	1.313E+1
-1.346E-1	5.891E+0	1.304E+1
-1.346E-1	5.901E+0	1.309E+1
-1.395E-1	5.839E+0	1.296E+1
-1.313E-1	5.969E+0	1.301E+1
-1.346E-1	5.962E+0	1.295E+1
-1.362E-1	5.862E+0	1.311E+1
-1.346E-1	5.778E+0	1.304E+1
-1.346E-1	5.868E+0	1.312E+1
-1.362E-1	5.833E+0	1.316E+1
-1.346E-1	5.875E+0	1.297E+1
-1.330E-1	5.914E+0	1.302E+1
-1.330E-1	5.911E+0	1.306E+1
-1.330E-1	5.810E+0	1.309E+1
-1.362E-1	5.761E+0	1.298E+1
-1.362E-1	5.975E+0	1.306E+1
-1.330E-1	5.791E+0	1.305E+1
-1.346E-1	5.855E+0	1.300E+1
-1.378E-1	5.755E+0	1.310E+1
-1.362E-1	5.855E+0	1.297E+1
-1.330E-1	5.930E+0	1.303E+1
-1.346E-1	5.917E+0	1.304E+1
-1.395E-1	5.911E+0	1.306E+1
-1.346E-1	5.943E+0	1.320E+1
-1.297E-1	5.872E+0	1.307E+1
-1.346E-1	5.842E+0	1.291E+1
-1.378E-1	5.949E+0	1.296E+1
-1.378E-1	5.859E+0	1.313E+1
-1.313E-1	5.839E+0	1.305E+1
-1.330E-1	5.722E+0	1.312E+1
-1.362E-1	5.962E+0	1.318E+1
-1.346E-1	6.024E+0	1.306E+1
-1.346E-1	5.949E+0	1.302E+1
-1.346E-1	5.865E+0	1.319E+1
-1.362E-1	5.794E+0	1.305E+1
-1.378E-1	5.881E+0	1.298E+1
-1.297E-1	5.816E+0	1.321E+1
-1.346E-1	5.914E+0	1.310E+1
-1.362E-1	5.985E+0	1.289E+1
-1.362E-1	5.823E+0	1.300E+1
-1.330E-1	5.959E+0	1.303E+1
-1.330E-1	5.862E+0	1.304E+1
-1.362E-1	5.800E+0	1.307E+1
-1.362E-1	5.946E+0	1.311E+1
-1.330E-1	5.794E+0	1.303E+1
-1.362E-1	5.917E+0	1.307E+1
-1.378E-1	5.823E+0	1.294E+1
-1.346E-1	5.930E+0	1.311E+1
-1.346E-1	5.865E+0	1.317E+1
-1.346E-1	5.826E+0	1.322E+1
-1.378E-1	5.924E+0	1.311E+1
-1.313E-1	5.842E+0	1.311E+1
-1.313E-1	5.862E+0	1.306E+1
-1.330E-1	5.891E+0	1.306E+1
-1.362E-1	5.924E+0	1.298E+1
-1.362E-1	5.911E+0	1.313E+1
-1.346E-1	5.846E+0	1.308E+1
-1.330E-1	5.846E+0	1.300E+1
-1.362E-1	5.872E+0	1.323E+1
-1.362E-1	5.946E+0	1.306E+1
-1.297E-1	5.846E+0	1.308E+1
-1.362E-1	5.936E+0	1.295E+1
-1.346E-1	5.875E+0	1.308E+1
-1.362E-1	5.836E+0	1.305E+1
-1.330E-1	5.862E+0	1.308E+1
-1.330E-1	5.826E+0	1.305E+1
-1.395E-1	5.904E+0	1.296E+1
-1.362E-1	5.885E+0	1.310E+1
-1.313E-1	5.823E+0	1.295E+1
-1.330E-1	5.787E+0	1.306E+1
-1.378E-1	5.849E+0	1.297E+1
-1.378E-1	5.920E+0	1.302E+1
-1.330E-1	5.911E+0	1.296E+1
-1.330E-1	5.891E+0	1.295E+1
-1.378E-1	5.862E+0	1.317E+1
-1.378E-1	5.872E+0	1.307E+1
-1.330E-1	5.797E+0	1.305E+1
-1.330E-1	5.872E+0	1.314E+1
-1.346E-1	5.859E+0	1.301E+1
-1.362E-1	5.904E+0	1.314E+1
-1.346E-1	5.816E+0	1.328E+1
-1.362E-1	5.826E+0	1.293E+1
-1.362E-1	5.878E+0	1.301E+1
-1.362E-1	5.807E+0	1.311E+1
-1.313E-1	5.888E+0	1.314E+1
-1.346E-1	5.920E+0	1.299E+1
-1.346E-1	5.842E+0	1.303E+1
-1.362E-1	5.859E+0	1.312E+1
-1.346E-1	5.898E+0	1.305E+1
-1.330E-1	5.962E+0	1.305E+1
-1.378E-1	5.924E+0	1.310E+1
-1.346E-1	5.898E+0	1.299E+1
-1.346E-1	5.953E+0	1.308E+1
-1.346E-1	5.807E+0	1.297E+1
-1.346E-1	5.943E+0	1.313E+1
-1.378E-1	5.885E+0	1.296E+1
-1.330E-1	5.829E+0	1.309E+1
-1.330E-1	5.797E+0	1.301E+1
-1.378E-1	5.829E+0	1.303E+1
-1.378E-1	5.859E+0	1.306E+1
-1.297E-1	5.852E+0	1.299E+1
-1.346E-1	5.940E+0	1.307E+1
-1.378E-1	5.816E+0	1.295E+1
-1.346E-1	5.904E+0	1.299E+1
-1.330E-1	5.800E+0	1.301E+1
-1.346E-1	5.836E+0	1.284E+1
-1.395E-1	5.865E+0	1.317E+1
-1.378E-1	5.823E+0	1.310E+1
-1.346E-1	5.901E+0	1.313E+1
-1.330E-1	5.836E+0	1.315E+1
-1.378E-1	5.933E+0	1.307E+1
-1.362E-1	5.839E+0	1.311E+1
-1.330E-1	5.768E+0	1.308E+1
-1.346E-1	5.816E+0	1.296E+1
-1.378E-1	5.768E+0	1.313E+1
-1.378E-1	5.901E+0	1.320E+1
-1.346E-1	5.907E+0	1.322E+1
-1.346E-1	5.872E+0	1.302E+1
-1.378E-1	5.881E+0	1.302E+1
-1.378E-1	5.868E+0	1.304E+1
-1.346E-1	5.820E+0	1.309E+1
-1.330E-1	5.949E+0	1.296E+1
-1.395E-1	5.852E+0	1.283E+1
-1.395E-1	5.966E+0	1.316E+1
-1.346E-1	5.966E+0	1.310E+1
-1.330E-1	5.894E+0	1.310E+1
-1.378E-1	5.898E+0	1.307E+1
-1.362E-1	5.979E+0	1.300E+1
-1.313E-1	5.846E+0	1.298E+1
-1.362E-1	5.962E+0	1.306E+1
-1.378E-1	5.872E+0	1.296E+1
-1.395E-1	5.888E+0	1.312E+1
-1.313E-1	5.875E+0	1.312E+1
-1.346E-1	5.826E+0	1.306E+1
-1.378E-1	5.904E+0	1.309E+1
-1.362E-1	5.855E+0	1.310E+1
-1.313E-1	5.904E+0	1.302E+1
-1.362E-1	5.774E+0	1.315E+1
-1.362E-1	5.794E+0	1.308E+1
-1.362E-1	5.823E+0	1.309E+1
-1.313E-1	5.891E+0	1.313E+1
-1.330E-1	5.898E+0	1.300E+1
-1.395E-1	5.813E+0	1.299E+1
-1.362E-1	5.872E+0	1.312E+1
-1.297E-1	5.888E+0	1.291E+1
-1.313E-1	5.859E+0	1.312E+1
-1.395E-1	5.933E+0	1.305E+1
-1.362E-1	5.898E+0	1.297E+1
-1.330E-1	5.855E+0	1.315E+1
-1.362E-1	5.868E+0	1.299E+1
-1.378E-1	5.846E+0	1.304E+1
-1.378E-1	5.875E+0	1.302E+1
-1.330E-1	5.881E+0	1.311E+1
-1.313E-1	5.794E+0	1.311E+1
-1.411E-1	5.924E+0	1.303E+1
-1.346E-1	5.813E+0	1.309E+1
-1.313E-1	5.946E+0	1.321E+1
-1.346E-1	5.849E+0	1.317E+1
-1.346E-1	5.924E+0	1.311E+1
-1.378E-1	5.894E+0	1.308E+1
-1.330E-1	5.807E+0	1.298E+1
-1.362E-1	5.901E+0	1.310E+1
-1.362E-1	5.846E+0	1.304E+1
-1.362E-1	5.849E+0	1.312E+1
-1.346E-1	5.917E+0	1.314E+1
-1.346E-1	5.839E+0	1.291E+1
-1.346E-1	5.917E+0	1.296E+1
-1.346E-1	5.888E+0	1.307E+1
-1.330E-1	5.842E+0	1.311E+1
-1.330E-1	5.885E+0	1.285E+1
-1.378E-1	5.914E+0	1.311E+1
-1.395E-1	5.924E+0	1.298E+1
-1.346E-1	5.881E+0	1.319E+1
-1.313E-1	5.911E+0	1.307E+1
-1.378E-1	5.911E+0	1.303E+1
-1.378E-1	5.920E+0	1.320E+1
-1.330E-1	5.962E+0	1.307E+1
-1.330E-1	5.791E+0	1.315E+1
-1.362E-1	5.979E+0	1.295E+1
-1.346E-1	5.920E+0	1.303E+1
-1.313E-1	5.901E+0	1.305E+1
-1.346E-1	5.752E+0	1.307E+1
-1.395E-1	5.936E+0	1.308E+1
-1.395E-1	5.813E+0	1.296E+1
-1.330E-1	5.823E+0	1.311E+1
-1.330E-1	5.898E+0	1.297E+1
-1.362E-1	5.875E+0	1.310E+1
-1.395E-1	5.878E+0	1.309E+1
-1.330E-1	5.865E+0	1.299E+1
-1.330E-1	5.849E+0	1.306E+1
-1.378E-1	5.949E+0	1.312E+1
-1.378E-1	5.917E+0	1.290E+1
-1.362E-1	5.813E+0	1.302E+1
-1.330E-1	5.842E+0	1.291E+1
-1.378E-1	5.940E+0	1.302E+1
-1.330E-1	5.930E+0	1.313E+1
-1.297E-1	5.956E+0	1.294E+1
-1.346E-1	5.803E+0	1.306E+1
-1.346E-1	5.820E+0	1.291E+1
-1.362E-1	5.810E+0	1.309E+1
-1.330E-1	5.891E+0	1.310E+1
-1.330E-1	5.920E+0	1.297E+1
-1.346E-1	5.797E+0	1.300E+1
-1.362E-1	5.829E+0	1.307E+1
-1.346E-1	5.833E+0	1.306E+1
-1.346E-1	5.846E+0	1.296E+1
-1.378E-1	5.739E+0	1.296E+1
-1.378E-1	5.953E+0	1.303E+1
-1.362E-1	5.859E+0	1.296E+1
-1.313E-1	5.872E+0	1.312E+1
-1.378E-1	5.846E+0	1.301E+1
-1.362E-1	5.927E+0	1.295E+1
-1.297E-1	5.816E+0	1.310E+1
-1.330E-1	5.781E+0	1.314E+1
-1.378E-1	5.904E+0	1.294E+1
-1.362E-1	5.797E+0	1.314E+1
-1.346E-1	5.862E+0	1.299E+1
-1.330E-1	5.761E+0	1.295E+1
-1.346E-1	5.865E+0	1.322E+1
-1.362E-1	5.810E+0	1.317E+1
-1.297E-1	5.881E+0	1.301E+1
-1.330E-1	5.969E+0	1.300E+1
-1.378E-1	5.914E+0	1.299E+1
-1.346E-1	5.823E+0	1.312E+1
-1.330E-1	5.787E+0	1.309E+1
-1.362E-1	5.933E+0	1.316E+1
-1.378E-1	5.836E+0	1.306E+1
-1.378E-1	5.823E+0	1.305E+1
-1.346E-1	5.875E+0	1.305E+1
-1.313E-1	5.920E+0	1.311E+1
-1.346E-1	5.745E+0	1.307E+1
-1.378E-1	5.901E+0	1.317E+1
-1.346E-1	5.901E+0	1.313E+1
-1.362E-1	5.729E+0	1.313E+1
-1.378E-1	5.865E+0	1.310E+1
-1.378E-1	5.881E+0	1.322E+1
-1.330E-1	5.927E+0	1.306E+1
-1.346E-1	5.924E+0	1.307E+1
-1.378E-1	5.888E+0	1.295E+1
-1.362E-1	5.885E+0	1.292E+1
-1.330E-1	5.956E+0	1.312E+1
-1.378E-1	5.881E+0	1.306E+1
-1.395E-1	5.859E+0	1.306E+1
-1.378E-1	5.998E+0	1.301E+1
-1.330E-1	5.846E+0	1.298E+1
-1.346E-1	5.823E+0	1.308E+1
-1.378E-1	5.833E+0	1.309E+1
-1.378E-1	5.988E+0	1.306E+1
-1.330E-1	5.949E+0	1.304E+1
-1.362E-1	5.797E+0	1.303E+1
-1.346E-1	5.852E+0	1.304E+1
-1.395E-1	5.810E+0	1.306E+1
-1.313E-1	5.898E+0	1.310E+1
-1.313E-1	5.810E+0	1.306E+1
-1.395E-1	5.907E+0	1.328E+1
-1.362E-1	5.791E+0	1.307E+1
-1.346E-1	5.823E+0	1.318E+1
-1.346E-1	5.966E+0	1.319E+1
-1.395E-1	5.881E+0	1.312E+1
-1.378E-1	5.901E+0	1.303E+1
-1.346E-1	5.803E+0	1.301E+1
-1.330E-1	5.933E+0	1.309E+1
-1.378E-1	5.898E+0	1.319E+1
-1.378E-1	5.791E+0	1.299E+1
-1.313E-1	5.826E+0	1.303E+1
-1.346E-1	5.852E+0	1.295E+1
-1.378E-1	5.872E+0	1.306E+1
-1.395E-1	5.829E+0	1.294E+1
-1.346E-1	5.904E+0	1.300E+1
-1.330E-1	5.865E+0	1.297E+1
-1.362E-1	5.859E+0	1.311E+1
-1.395E-1	5.833E+0	1.308E+1
-1.346E-1	5.891E+0	1.304E+1
-1.330E-1	5.943E+0	1.289E+1
-1.395E-1	5.862E+0	1.301E+1
-1.378E-1	5.894E+0	1.299E+1
-1.330E-1	5.791E+0	1.313E+1
-1.330E-1	5.829E+0	1.306E+1
-1.378E-1	5.930E+0	1.301E+1
-1.395E-1	5.855E+0	1.307E+1
-1.330E-1	5.894E+0	1.308E+1
-1.346E-1	5.927E+0	1.313E+1
-1.346E-1	5.826E+0	1.308E+1
-1.346E-1	5.807E+0	1.308E+1
-1.362E-1	5.878E+0	1.306E+1
-1.330E-1	5.914E+0	1.307E+1
-1.395E-1	5.823E+0	1.313E+1
-1.362E-1	5.953E+0	1.320E+1
-1.330E-1	5.956E+0	1.312E+1
-1.330E-1	5.969E+0	1.297E+1
-1.378E-1	5.943E+0	1.310E+1
-1.378E-1	5.842E+0	1.320E+1
-1.346E-1	5.839E+0	1.313E+1
-1.346E-1	6.005E+0	1.313E+1
-1.362E-1	5.842E+0	1.307E+1
-1.362E-1	5.911E+0	1.323E+1
-1.362E-1	5.881E+0	1.307E+1
-1.330E-1	5.839E+0	1.305E+1
-1.395E-1	5.898E+0	1.307E+1
-1.395E-1	5.885E+0	1.312E+1
-1.346E-1	5.894E+0	1.304E+1
-1.378E-1	5.842E+0	1.310E+1
-1.362E-1	5.781E+0	1.298E+1
-1.346E-1	5.855E+0	1.307E+1
-1.330E-1	5.826E+0	1.310E+1
-1.346E-1	5.800E+0	1.307E+1
-1.362E-1	5.885E+0	1.299E+1
-1.378E-1	5.894E+0	1.314E+1
-1.362E-1	5.865E+0	1.310E+1
-1.362E-1	5.878E+0	1.310E+1
-1.378E-1	5.881E+0	1.316E+1
-1.378E-1	5.849E+0	1.304E+1
-1.346E-1	5.875E+0	1.297E+1
-1.330E-1	5.836E+0	1.301E+1
-1.395E-1	5.924E+0	1.310E+1
-1.346E-1	5.820E+0	1.317E+1
-1.362E-1	5.917E+0	1.305E+1
-1.346E-1	5.927E+0	1.306E+1
-1.362E-1	5.959E+0	1.301E+1
-1.395E-1	5.924E+0	1.295E+1
-1.346E-1	5.833E+0	1.313E+1
-1.330E-1	5.849E+0	1.305E+1
-1.346E-1	5.862E+0	1.288E+1
-1.378E-1	5.797E+0	1.305E+1
-1.362E-1	5.927E+0	1.306E+1
-1.346E-1	5.823E+0	1.308E+1
-1.395E-1	5.797E+0	1.311E+1
-1.395E-1	5.862E+0	1.297E+1
-1.346E-1	5.894E+0	1.301E+1
-1.362E-1	5.803E+0	1.296E+1
-1.378E-1	5.940E+0	1.299E+1
-1.395E-1	5.927E+0	1.305E+1
-1.330E-1	5.829E+0	1.295E+1
-1.362E-1	5.816E+0	1.315E+1
-1.362E-1	5.791E+0	1.313E+1
-1.395E-1	5.878E+0	1.310E+1
-1.362E-1	5.803E+0	1.299E+1
-1.395E-1	5.992E+0	1.300E+1
-1.395E-1	5.872E+0	1.309E+1
-1.362E-1	5.868E+0	1.315E+1
-1.346E-1	5.979E+0	1.298E+1
-1.346E-1	5.846E+0	1.306E+1
-1.362E-1	5.898E+0	1.310E+1
-1.362E-1	5.901E+0	1.297E+1
-1.346E-1	5.894E+0	1.305E+1
-1.346E-1	5.836E+0	1.300E+1
-1.378E-1	5.881E+0	1.304E+1
-1.378E-1	5.836E+0	1.297E+1
-1.362E-1	5.924E+0	1.317E+1
-1.346E-1	5.904E+0	1.307E+1
-1.395E-1	5.891E+0	1.296E+1
-1.378E-1	5.885E+0	1.300E+1
-1.362E-1	5.898E+0	1.298E+1
-1.362E-1	5.852E+0	1.300E+1
-1.362E-1	5.839E+0	1.299E+1
-1.411E-1	5.966E+0	1.303E+1
-1.346E-1	5.940E+0	1.311E+1
-1.362E-1	5.865E+0	1.304E+1
-1.362E-1	5.855E+0	1.301E+1
-1.362E-1	5.907E+0	1.307E+1
-1.330E-1	5.842E+0	1.313E+1
-1.362E-1	5.872E+0	1.307E+1
-1.362E-1	5.907E+0	1.315E+1
-1.378E-1	5.894E+0	1.304E+1
-1.313E-1	5.979E+0	1.315E+1
-1.330E-1	5.995E+0	1.314E+1
-1.362E-1	5.852E+0	1.304E+1
-1.378E-1	5.898E+0	1.314E+1
-1.313E-1	5.904E+0	1.303E+1
-1.346E-1	5.868E+0	1.302E+1
-1.395E-1	5.865E+0	1.301E+1
-1.395E-1	5.875E+0	1.301E+1
-1.346E-1	5.911E+0	1.308E+1
-1.346E-1	5.810E+0	1.299E+1
-1.378E-1	5.985E+0	1.303E+1
-1.395E-1	5.956E+0	1.305E+1
-1.346E-1	5.865E+0	1.314E+1
-1.362E-1	5.914E+0	1.295E+1
-1.395E-1	5.914E+0	1.322E+1
-1.362E-1	5.946E+0	1.287E+1
-1.330E-1	5.885E+0	1.327E+1
-1.362E-1	5.774E+0	1.305E+1
-1.362E-1	5.823E+0	1.304E+1
-1.395E-1	5.836E+0	1.306E+1
-1.330E-1	5.807E+0	1.309E+1
-1.362E-1	5.927E+0	1.295E+1
-1.378E-1	5.927E+0	1.306E+1
-1.378E-1	5.823E+0	1.306E+1
-1.330E-1	5.901E+0	1.299E+1
-1.346E-1	5.826E+0	1.301E+1
-1.378E-1	5.852E+0	1.301E+1
-1.395E-1	5.810E+0	1.311E+1
-1.346E-1	5.816E+0	1.300E+1
-1.330E-1	5.881E+0	1.291E+1
-1.378E-1	5.823E+0	1.309E+1
-1.411E-1	5.907E+0	1.312E+1
-1.346E-1	5.920E+0	1.312E+1
-1.330E-1	5.953E+0	1.321E+1
-1.395E-1	5.820E+0	1.308E+1
-1.378E-1	5.904E+0	1.300E+1
-1.346E-1	5.859E+0	1.295E+1
-1.362E-1	5.894E+0	1.301E+1
-1.411E-1	6.005E+0	1.311E+1
-1.395E-1	5.872E+0	1.309E+1
-1.330E-1	5.846E+0	1.323E+1
-1.346E-1	5.875E+0	1.318E+1
-1.395E-1	5.813E+0	1.306E+1
-1.395E-1	5.852E+0	1.307E+1
-1.378E-1	5.752E+0	1.314E+1
-1.378E-1	5.936E+0	1.310E+1
-1.395E-1	5.875E+0	1.315E+1
-1.378E-1	5.826E+0	1.306E+1
-1.346E-1	5.940E+0	1.307E+1
-1.362E-1	5.839E+0	1.299E+1
-1.378E-1	5.823E+0	1.293E+1
-1.378E-1	5.816E+0	1.305E+1
-1.362E-1	5.849E+0	1.297E+1
-1.346E-1	5.829E+0	1.318E+1
-1.378E-1	5.868E+0	1.299E+1
-1.378E-1	5.839E+0	1.305E+1
-1.346E-1	5.807E+0	1.320E+1
-1.362E-1	5.881E+0	1.309E+1
-1.395E-1	5.949E+0	1.309E+1
-1.395E-1	5.930E+0	1.307E+1
-1.378E-1	5.739E+0	1.305E+1
-1.346E-1	5.911E+0	1.319E+1
-1.378E-1	5.888E+0	1.312E+1
-1.362E-1	5.878E+0	1.319E+1
-1.362E-1	5.898E+0	1.319E+1
-1.362E-1	5.907E+0	1.292E+1
-1.378E-1	5.953E+0	1.313E+1
-1.362E-1	5.898E+0	1.294E+1
-1.346E-1	5.872E+0	1.312E+1
-1.362E-1	5.969E+0	1.297E+1
-1.378E-1	5.956E+0	1.315E+1
-1.395E-1	5.859E+0	1.304E+1
-1.313E-1	5.891E+0	1.309E+1
-1.362E-1	5.859E+0	1.290E+1
-1.395E-1	5.881E+0	1.300E+1
-1.378E-1	5.914E+0	1.304E+1
-1.346E-1	5.885E+0	1.302E+1
-1.346E-1	5.823E+0	1.313E+1
-1.395E-1	5.865E+0	1.301E+1
-1.378E-1	5.911E+0	1.309E+1
-1.362E-1	5.904E+0	1.311E+1
-1.346E-1	5.901E+0	1.297E+1
-1.378E-1	5.846E+0	1.296E+1
-1.362E-1	5.901E+0	1.311E+1
-1.346E-1	5.872E+0	1.308E+1
-1.362E-1	5.949E+0	1.320E+1
-1.378E-1	5.933E+0	1.291E+1
-1.411E-1	5.891E+0	1.305E+1
-1.346E-1	5.865E+0	1.305E+1
-1.346E-1	5.820E+0	1.305E+1
-1.411E-1	5.872E+0	1.305E+1
-1.378E-1	5.901E+0	1.305E+1
-1.330E-1	5.914E+0	1.317E+1
-1.313E-1	5.943E+0	1.311E+1
-1.362E-1	5.803E+0	1.301E+1
-1.362E-1	5.794E+0	1.302E+1
-1.346E-1	5.956E+0	1.308E+1
-1.346E-1	5.888E+0	1.307E+1
-1.395E-1	5.917E+0	1.313E+1
-1.395E-1	5.875E+0	1.320E+1
-1.362E-1	5.836E+0	1.301E+1
-1.330E-1	5.907E+0	1.315E+1
-1.362E-1	5.956E+0	1.309E+1
-1.395E-1	5.865E+0	1.315E+1
-1.362E-1	5.878E+0	1.311E+1
-1.378E-1	5.807E+0	1.296E+1
-1.395E-1	5.768E+0	1.306E+1
-1.378E-1	5.852E+0	1.297E+1
-1.346E-1	5.920E+0	1.313E+1
-1.362E-1	5.872E+0	1.306E+1
-1.362E-1	5.901E+0	1.307E+1
-1.411E-1	5.859E+0	1.300E+1
-1.330E-1	5.891E+0	1.309E+1
-1.378E-1	5.836E+0	1.293E+1
-1.395E-1	5.911E+0	1.299E+1
-1.378E-1	5.829E+0	1.303E+1
-1.362E-1	5.927E+0	1.299E+1
-1.378E-1	5.911E+0	1.298E+1
-1.395E-1	5.953E+0	1.308E+1
-1.378E-1	5.787E+0	1.316E+1
-1.346E-1	5.855E+0	1.298E+1
-1.346E-1	5.865E+0	1.301E+1
-1.395E-1	5.758E+0	1.303E+1
-1.378E-1	5.833E+0	1.280E+1
-1.346E-1	5.807E+0	1.310E+1
-1.362E-1	5.816E+0	1.308E+1
-1.362E-1	5.924E+0	1.309E+1
-1.362E-1	5.800E+0	1.303E+1
-1.362E-1	5.872E+0	1.327E+1
-1.378E-1	5.949E+0	1.305E+1
-1.395E-1	5.898E+0	1.299E+1
-1.378E-1	5.917E+0	1.301E+1
-1.313E-1	5.862E+0	1.311E+1
-1.395E-1	5.927E+0	1.323E+1
-1.378E-1	5.833E+0	1.310E+1
-1.378E-1	5.823E+0	1.302E+1
-1.346E-1	5.953E+0	1.297E+1
-1.362E-1	5.943E+0	1.305E+1
-1.395E-1	5.752E+0	1.308E+1
-1.395E-1	5.761E+0	1.305E+1
-1.362E-1	5.914E+0	1.310E+1
-1.346E-1	5.829E+0	1.303E+1
-1.395E-1	5.875E+0	1.317E+1
-1.427E-1	5.920E+0	1.307E+1
-1.346E-1	5.872E+0	1.303E+1
-1.378E-1	5.894E+0	1.314E+1
-1.362E-1	5.982E+0	1.298E+1
-1.378E-1	5.872E+0	1.314E+1
-1.362E-1	5.901E+0	1.298E+1
-1.362E-1	5.881E+0	1.307E+1
-1.378E-1	5.891E+0	1.300E+1
-1.378E-1	5.829E+0	1.319E+1
-1.346E-1	5.872E+0	1.319E+1
-1.362E-1	5.836E+0	1.307E+1
-1.362E-1	5.875E+0	1.303E+1
-1.411E-1	5.888E+0	1.300E+1
-1.378E-1	5.875E+0	1.311E+1
-1.362E-1	5.972E+0	1.302E+1
-1.395E-1	5.833E+0	1.297E+1
-1.378E-1	5.904E+0	1.322E+1
-1.346E-1	5.949E+0	1.304E+1
-1.378E-1	5.823E+0	1.322E+1
-1.378E-1	5.852E+0	1.313E+1
-1.378E-1	5.826E+0	1.310E+1
-1.346E-1	5.898E+0	1.308E+1
-1.330E-1	5.920E+0	1.310E+1
-1.411E-1	5.872E+0	1.307E+1
-1.378E-1	5.833E+0	1.307E+1
-1.346E-1	5.904E+0	1.298E+1
-1.411E-1	5.852E+0	1.313E+1
-1.395E-1	5.966E+0	1.316E+1
-1.378E-1	5.816E+0	1.307E+1
-1.330E-1	5.930E+0	1.315E+1
-1.362E-1	5.904E+0	1.303E+1
-1.378E-1	5.842E+0	1.313E+1
-1.378E-1	5.891E+0	1.299E+1
-1.346E-1	5.898E+0	1.313E+1
-1.362E-1	5.943E+0	1.317E+1
-1.362E-1	5.959E+0	1.297E+1
-1.395E-1	5.946E+0	1.306E+1
-1.346E-1	5.829E+0	1.291E+1
-1.378E-1	5.946E+0	1.314E+1
-1.362E-1	5.820E+0	1.313E+1
-1.378E-1	5.914E+0	1.301E+1
-1.330E-1	5.946E+0	1.307E+1
-1.362E-1	5.907E+0	1.308E+1
-1.395E-1	5.917E+0	1.302E+1
-1.378E-1	5.943E+0	1.302E+1
-1.330E-1	5.969E+0	1.308E+1
-1.346E-1	5.881E+0	1.288E+1
-1.362E-1	5.836E+0	1.302E+1
-1.395E-1	5.752E+0	1.303E+1
-1.346E-1	5.966E+0	1.304E+1
-1.362E-1	5.901E+0	1.312E+1
-1.378E-1	5.852E+0	1.299E+1
-1.395E-1	5.833E+0	1.313E+1
-1.346E-1	5.901E+0	1.296E+1
-1.362E-1	5.852E+0	1.317E+1
-1.362E-1	5.803E+0	1.307E+1
-1.378E-1	5.794E+0	1.304E+1
-1.346E-1	5.813E+0	1.310E+1
-1.346E-1	5.823E+0	1.304E+1
-1.395E-1	5.920E+0	1.308E+1
-1.395E-1	5.907E+0	1.298E+1
-1.362E-1	5.842E+0	1.301E+1
-1.362E-1	5.907E+0	1.319E+1
-1.395E-1	5.930E+0	1.309E+1
-1.411E-1	5.852E+0	1.294E+1
-1.346E-1	5.894E+0	1.314E+1
-1.362E-1	5.784E+0	1.312E+1
-1.395E-1	5.859E+0	1.301E+1
-1.395E-1	5.907E+0	1.302E+1
-1.330E-1	5.829E+0	1.304E+1
-1.362E-1	5.807E+0	1.294E+1
-1.378E-1	5.842E+0	1.300E+1
-1.395E-1	5.914E+0	1.317E+1
-1.362E-1	5.888E+0	1.314E+1
-1.346E-1	5.826E+0	1.312E+1
-1.378E-1	5.829E+0	1.301E+1
-1.395E-1	5.927E+0	1.311E+1
-1.362E-1	5.862E+0	1.299E+1
-1.346E-1	5.885E+0	1.307E+1
-1.378E-1	5.846E+0	1.312E+1
-1.395E-1	5.807E+0	1.313E+1
-1.346E-1	5.839E+0	1.318E+1
-1.362E-1	5.872E+0	1.305E+1
-1.395E-1	5.920E+0	1.307E+1
-1.346E-1	5.969E+0	1.297E+1
-1.346E-1	5.820E+0	1.313E+1
-1.346E-1	5.810E+0	1.290E+1
-1.362E-1	5.839E+0	1.319E+1
-1.395E-1	5.911E+0	1.317E+1
-1.346E-1	5.862E+0	1.298E+1
-1.362E-1	5.842E+0	1.302E+1
-1.395E-1	5.865E+0	1.313E+1
-1.395E-1	5.924E+0	1.296E+1
-1.346E-1	5.907E+0	1.302E+1
-1.346E-1	5.894E+0	1.304E+1
-1.411E-1	5.969E+0	1.298E+1
-1.411E-1	5.774E+0	1.313E+1
-1.362E-1	5.852E+0	1.302E+1
-1.378E-1	5.878E+0	1.318E+1
-1.378E-1	5.943E+0	1.291E+1
-1.378E-1	5.839E+0	1.309E+1
-1.378E-1	5.878E+0	1.305E+1
-1.378E-1	5.888E+0	1.313E+1
-1.395E-1	5.846E+0	1.316E+1
-1.411E-1	5.859E+0	1.311E+1
-1.346E-1	5.927E+0	1.315E+1
-1.346E-1	5.924E+0	1.304E+1
-1.395E-1	5.894E+0	1.305E+1
-1.362E-1	5.816E+0	1.296E+1
-1.378E-1	5.820E+0	1.308E+1
-1.346E-1	5.881E+0	1.321E+1
-1.395E-1	5.829E+0	1.298E+1
-1.362E-1	5.849E+0	1.291E+1
-1.378E-1	5.943E+0	1.311E+1
-1.346E-1	5.810E+0	1.305E+1
-1.411E-1	5.820E+0	1.301E+1
-1.362E-1	5.881E+0	1.308E+1
-1.330E-1	5.865E+0	1.312E+1
-1.346E-1	5.891E+0	1.317E+1
-1.395E-1	5.885E+0	1.309E+1
-1.395E-1	5.911E+0	1.303E+1
-1.378E-1	5.940E+0	1.311E+1
-1.362E-1	5.852E+0	1.316E+1
-1.411E-1	5.742E+0	1.305E+1
-1.362E-1	5.904E+0	1.314E+1
-1.378E-1	5.803E+0	1.306E+1
-1.346E-1	5.898E+0	1.302E+1
-1.411E-1	5.865E+0	1.310E+1
-1.411E-1	5.807E+0	1.325E+1
-1.362E-1	5.829E+0	1.293E+1
-1.330E-1	5.907E+0	1.303E+1
-1.378E-1	5.849E+0	1.311E+1
-1.395E-1	5.946E+0	1.307E+1
-1.362E-1	5.865E+0	1.295E+1
-1.378E-1	5.836E+0	1.302E+1
-1.395E-1	5.875E+0	1.319E+1
-1.378E-1	5.839E+0	1.303E+1
-1.346E-1	5.936E+0	1.302E+1
-1.346E-1	5.927E+0	1.305E+1
-1.395E-1	5.949E+0	1.302E+1
-1.395E-1	5.907E+0	1.301E+1
-1.346E-1	5.865E+0	1.305E+1
-1.362E-1	5.868E+0	1.300E+1
-1.395E-1	5.927E+0	1.300E+1
-1.427E-1	5.904E+0	1.308E+1
-1.330E-1	5.888E+0	1.303E+1
-1.362E-1	5.836E+0	1.309E+1
-1.427E-1	5.972E+0	1.323E+1
-1.378E-1	5.833E+0	1.308E+1
-1.362E-1	5.865E+0	1.311E+1
-1.362E-1	5.907E+0	1.312E+1
-1.427E-1	5.797E+0	1.305E+1
-1.411E-1	5.868E+0	1.315E+1
-1.346E-1	5.846E+0	1.310E+1
-1.362E-1	5.868E+0	1.292E+1
-1.427E-1	5.852E+0	1.302E+1
-1.427E-1	5.966E+0	1.302E+1
-1.362E-1	5.891E+0	1.318E+1
-1.346E-1	5.855E+0	1.300E+1
-1.411E-1	5.936E+0	1.302E+1
-1.411E-1	5.888E+0	1.307E+1
-1.362E-1	5.865E+0	1.313E+1
-1.330E-1	5.904E+0	1.314E+1
-1.411E-1	5.859E+0	1.311E+1
-1.411E-1	5.966E+0	1.312E+1
-1.346E-1	5.907E+0	1.301E+1
-1.362E-1	5.862E+0	1.307E+1
-1.362E-1	5.875E+0	1.296E+1
-1.411E-1	5.875E+0	1.309E+1
-1.378E-1	5.836E+0	1.309E+1
-1.346E-1	5.911E+0	1.315E+1
-1.411E-1	5.914E+0	1.303E+1
-1.395E-1	5.826E+0	1.317E+1
-1.346E-1	5.875E+0	1.309E+1
-1.362E-1	5.875E+0	1.293E+1
-1.395E-1	5.859E+0	1.310E+1
-1.411E-1	5.810E+0	1.312E+1
-1.330E-1	5.800E+0	1.327E+1
-1.330E-1	5.881E+0	1.316E+1
-1.411E-1	5.946E+0	1.305E+1
-1.395E-1	5.872E+0	1.308E+1
-1.362E-1	5.846E+0	1.308E+1
-1.378E-1	5.898E+0	1.299E+1
-1.378E-1	5.891E+0	1.306E+1
-1.395E-1	5.800E+0	1.318E+1
-1.346E-1	5.901E+0	1.308E+1
-1.362E-1	5.959E+0	1.307E+1
-1.427E-1	5.891E+0	1.308E+1
-1.378E-1	5.771E+0	1.305E+1
-1.362E-1	5.891E+0	1.305E+1
-1.330E-1	5.852E+0	1.313E+1
-1.395E-1	5.761E+0	1.301E+1
-1.411E-1	5.855E+0	1.308E+1
-1.362E-1	5.859E+0	1.309E+1
-1.362E-1	5.826E+0	1.305E+1
-1.395E-1	5.810E+0	1.323E+1
-1.427E-1	5.872E+0	1.314E+1
-1.362E-1	5.875E+0	1.307E+1
-1.346E-1	5.891E+0	1.301E+1
-1.411E-1	5.920E+0	1.317E+1
-1.395E-1	5.888E+0	1.320E+1
-1.346E-1	5.849E+0	1.293E+1
-1.362E-1	5.794E+0	1.316E+1
-1.395E-1	5.927E+0	1.308E+1
-1.395E-1	5.852E+0	1.310E+1
-1.378E-1	5.855E+0	1.315E+1
-1.378E-1	5.872E+0	1.314E+1
-1.395E-1	5.868E+0	1.300E+1
-1.395E-1	6.027E+0	1.300E+1
-1.362E-1	5.917E+0	1.320E+1
-1.346E-1	5.885E+0	1.307E+1
-1.378E-1	5.881E+0	1.315E+1
-1.395E-1	5.972E+0	1.310E+1
-1.378E-1	5.872E+0	1.296E+1
-1.395E-1	5.998E+0	1.309E+1
-1.395E-1	5.826E+0	1.296E+1
-1.411E-1	5.778E+0	1.308E+1
-1.346E-1	5.943E+0	1.300E+1
-1.378E-1	5.907E+0	1.309E+1
-1.395E-1	5.842E+0	1.304E+1
-1.395E-1	5.911E+0	1.302E+1
-1.346E-1	5.800E+0	1.306E+1
-1.378E-1	5.946E+0	1.295E+1
-1.395E-1	5.933E+0	1.312E+1
-1.411E-1	5.833E+0	1.315E+1
-1.395E-1	5.930E+0	1.310E+1
-1.378E-1	5.800E+0	1.307E+1
-1.395E-1	5.917E+0	1.311E+1
-1.395E-1	5.927E+0	1.302E+1
-1.330E-1	5.875E+0	1.308E+1
-1.346E-1	5.865E+0	1.307E+1
-1.378E-1	5.846E+0	1.317E+1
-1.411E-1	5.901E+0	1.299E+1
-1.378E-1	5.966E+0	1.301E+1
-1.362E-1	5.862E+0	1.310E+1
-1.395E-1	5.911E+0	1.322E+1
-1.427E-1	5.898E+0	1.305E+1
-1.346E-1	5.784E+0	1.292E+1
-1.378E-1	6.014E+0	1.308E+1
-1.395E-1	5.901E+0	1.313E+1
-1.395E-1	5.878E+0	1.317E+1
-1.362E-1	5.752E+0	1.307E+1
-1.378E-1	5.881E+0	1.307E+1
-1.411E-1	5.829E+0	1.313E+1
-1.411E-1	5.833E+0	1.296E+1
-1.362E-1	5.852E+0	1.317E+1
-1.362E-1	5.839E+0	1.307E+1
-1.395E-1	5.946E+0	1.322E+1
-1.427E-1	5.823E+0	1.304E+1
-1.411E-1	5.849E+0	1.303E+1
-1.378E-1	5.894E+0	1.304E+1
-1.378E-1	5.888E+0	1.308E+1
-1.395E-1	5.852E+0	1.303E+1
-1.330E-1	5.891E+0	1.310E+1
-1.362E-1	5.823E+0	1.309E+1
-1.411E-1	5.878E+0	1.304E+1
-1.427E-1	5.836E+0	1.303E+1
-1.378E-1	5.998E+0	1.301E+1
-1.395E-1	5.904E+0	1.297E+1
-1.378E-1	5.907E+0	1.303E+1
-1.411E-1	5.988E+0	1.315E+1
-1.395E-1	5.823E+0	1.317E+1
-1.362E-1	5.907E+0	1.328E+1
-1.411E-1	5.881E+0	1.316E+1
-1.395E-1	5.849E+0	1.308E+1
-1.378E-1	5.920E+0	1.310E+1
-1.362E-1	5.878E+0	1.317E+1
-1.395E-1	5.924E+0	1.289E+1
-1.411E-1	5.894E+0	1.305E+1
-1.362E-1	5.868E+0	1.299E+1
-1.362E-1	5.820E+0	1.296E+1
-1.395E-1	5.823E+0	1.312E+1
-1.411E-1	5.755E+0	1.304E+1
-1.395E-1	5.949E+0	1.306E+1
-1.362E-1	5.875E+0	1.305E+1
-1.346E-1	5.852E+0	1.310E+1
-1.411E-1	5.924E+0	1.311E+1
-1.362E-1	5.852E+0	1.296E+1
-1.362E-1	5.881E+0	1.307E+1
-1.427E-1	5.855E+0	1.316E+1
-1.378E-1	5.878E+0	1.325E+1
-1.362E-1	5.917E+0	1.325E+1
-1.378E-1	5.966E+0	1.306E+1
-1.395E-1	5.826E+0	1.325E+1
-1.411E-1	5.820E+0	1.308E+1
-1.378E-1	5.972E+0	1.302E+1
-1.378E-1	5.823E+0	1.319E+1
-1.395E-1	5.949E+0	1.309E+1
-1.411E-1	5.920E+0	1.298E+1
-1.395E-1	5.901E+0	1.305E+1
-1.346E-1	5.911E+0	1.292E+1
-1.395E-1	5.875E+0	1.309E+1
-1.411E-1	5.888E+0	1.318E+1
-1.378E-1	5.839E+0	1.309E+1
-1.378E-1	5.842E+0	1.315E+1
-1.378E-1	5.966E+0	1.305E+1
-1.411E-1	5.800E+0	1.301E+1
-1.378E-1	5.745E+0	1.309E+1
-1.346E-1	5.881E+0	1.314E+1
-1.411E-1	5.868E+0	1.314E+1
-1.395E-1	5.755E+0	1.310E+1
-1.378E-1	5.917E+0	1.319E+1
-1.362E-1	5.885E+0	1.314E+1
-1.378E-1	5.966E+0	1.300E+1
-1.411E-1	5.833E+0	1.298E+1
-1.395E-1	5.878E+0	1.309E+1
-1.395E-1	5.768E+0	1.311E+1
-1.427E-1	5.962E+0	1.301E+1
-1.411E-1	5.966E+0	1.317E+1
-1.395E-1	5.920E+0	1.297E+1
-1.362E-1	6.001E+0	1.301E+1
-1.427E-1	5.852E+0	1.313E+1
-1.395E-1	5.898E+0	1.306E+1
-1.362E-1	5.878E+0	1.306E+1
-1.362E-1	5.839E+0	1.308E+1
-1.395E-1	5.872E+0	1.309E+1
-1.395E-1	5.878E+0	1.308E+1
-1.395E-1	5.920E+0	1.313E+1
-1.362E-1	5.823E+0	1.310E+1
-1.395E-1	5.810E+0	1.300E+1
-1.427E-1	5.878E+0	1.306E+1
-1.362E-1	5.985E+0	1.323E+1
-1.378E-1	5.914E+0	1.313E+1
-1.395E-1	5.846E+0	1.310E+1
-1.411E-1	5.917E+0	1.312E+1
-1.378E-1	5.982E+0	1.295E+1
-1.346E-1	5.810E+0	1.309E+1
-1.395E-1	5.962E+0	1.306E+1
-1.395E-1	5.936E+0	1.305E+1
-1.378E-1	5.914E+0	1.312E+1
-1.346E-1	5.949E+0	1.312E+1
-1.411E-1	5.901E+0	1.321E+1
-1.427E-1	5.975E+0	1.312E+1
-1.346E-1	5.927E+0	1.309E+1
-1.378E-1	5.975E+0	1.322E+1
-1.395E-1	5.868E+0	1.310E+1
-1.395E-1	5.742E+0	1.315E+1
-1.395E-1	5.849E+0	1.311E+1
-1.362E-1	5.868E+0	1.304E+1
-1.395E-1	5.826E+0	1.302E+1
-1.411E-1	5.911E+0	1.317E+1
-1.378E-1	5.898E+0	1.306E+1
-1.362E-1	5.962E+0	1.298E+1
-1.395E-1	5.829E+0	1.310E+1
-1.395E-1	5.979E+0	1.306E+1
-1.378E-1	5.979E+0	1.316E+1
-1.346E-1	5.962E+0	1.311E+1
-1.395E-1	5.855E+0	1.313E+1
-1.411E-1	5.917E+0	1.301E+1
-1.378E-1	5.927E+0	1.310E+1
-1.378E-1	5.885E+0	1.323E+1
-1.427E-1	5.855E+0	1.308E+1
-1.395E-1	5.868E+0	1.315E+1
-1.362E-1	5.881E+0	1.296E+1
-1.346E-1	5.781E+0	1.298E+1
-1.395E-1	5.966E+0	1.292E+1
-1.395E-1	5.894E+0	1.298E+1
-1.362E-1	5.891E+0	1.312E+1
-1.378E-1	5.855E+0	1.302E+1
-1.378E-1	5.800E+0	1.300E+1
-1.411E-1	5.868E+0	1.302E+1
-1.378E-1	5.917E+0	1.309E+1
-1.346E-1	5.917E+0	1.305E+1
-1.411E-1	5.888E+0	1.294E+1
-1.395E-1	5.748E+0	1.304E+1
-1.362E-1	5.846E+0	1.321E+1
-1.378E-1	5.907E+0	1.307E+1
-1.411E-1	5.933E+0	1.314E+1
-1.411E-1	5.979E+0	1.311E+1
-1.346E-1	5.881E+0	1.307E+1
-1.395E-1	5.865E+0	1.309E+1
-1.395E-1	5.875E+0	1.305E+1
-1.411E-1	5.849E+0	1.307E+1
-1.362E-1	5.891E+0	1.321E+1
-1.346E-1	5.816E+0	1.325E+1
-1.411E-1	5.898E+0	1.316E+1
-1.411E-1	5.888E+0	1.322E+1
-1.378E-1	6.027E+0	1.307E+1
-1.362E-1	5.904E+0	1.310E+1
-1.411E-1	5.888E+0	1.302E+1
-1.411E-1	5.791E+0	1.318E+1
-1.378E-1	5.836E+0	1.299E+1
-1.362E-1	5.943E+0	1.300E+1
-1.411E-1	5.904E+0	1.312E+1
-1.411E-1	5.917E+0	1.312E+1
-1.346E-1	5.962E+0	1.309E+1
-1.378E-1	5.943E+0	1.307E+1
-1.427E-1	5.891E+0	1.309E+1
-1.411E-1	5.862E+0	1.315E+1
-1.378E-1	5.810E+0	1.319E+1
-1.378E-1	5.826E+0	1.308E+1
-1.395E-1	5.862E+0	1.317E+1
-1.395E-1	5.855E+0	1.312E+1
-1.378E-1	5.914E+0	1.316E+1
-1.346E-1	5.875E+0	1.307E+1
-1.362E-1	5.911E+0	1.295E+1
-1.411E-1	5.966E+0	1.303E+1
-1.378E-1	5.794E+0	1.289E+1
-1.362E-1	5.885E+0	1.316E+1
-1.411E-1	5.917E+0	1.293E+1
-1.395E-1	5.901E+0	1.307E+1
-1.362E-1	5.885E+0	1.285E+1
-1.378E-1	5.891E+0	1.301E+1
-1.395E-1	5.914E+0	1.305E+1
-1.411E-1	5.891E+0	1.312E+1
-1.378E-1	5.956E+0	1.316E+1
-1.378E-1	5.791E+0	1.303E+1
-1.411E-1	5.898E+0	1.315E+1
-1.443E-1	5.797E+0	1.301E+1
-1.346E-1	5.862E+0	1.300E+1
-1.346E-1	5.846E+0	1.305E+1
-1.411E-1	5.885E+0	1.308E+1
-1.411E-1	5.917E+0	1.303E+1
-1.378E-1	5.911E+0	1.303E+1
-1.378E-1	5.846E+0	1.311E+1
-1.427E-1	5.839E+0	1.322E+1
-1.427E-1	5.907E+0	1.313E+1
-1.362E-1	5.872E+0	1.290E+1
-1.362E-1	5.891E+0	1.328E+1
-1.411E-1	5.924E+0	1.308E+1
-1.411E-1	5.894E+0	1.320E+1
-1.362E-1	5.852E+0	1.307E+1
-1.378E-1	5.930E+0	1.321E+1
-1.395E-1	5.885E+0	1.300E+1
-1.395E-1	5.933E+0	1.313E+1
-1.378E-1	5.865E+0	1.301E+1
-1.362E-1	5.917E+0	1.310E+1
-1.427E-1	5.891E+0	1.310E+1
-1.427E-1	5.881E+0	1.310E+1
-1.395E-1	5.949E+0	1.311E+1
-1.378E-1	5.920E+0	1.309E+1
-1.395E-1	5.813E+0	1.317E+1
-1.395E-1	5.862E+0	1.316E+1
-1.362E-1	5.959E+0	1.299E+1
-1.395E-1	5.891E+0	1.311E+1
-1.395E-1	5.920E+0	1.311E+1
-1.427E-1	5.855E+0	1.301E+1
-1.378E-1	5.862E+0	1.319E+1
-1.395E-1	5.865E+0	1.311E+1
-1.411E-1	5.833E+0	1.310E+1
-1.411E-1	5.885E+0	1.298E+1
-1.362E-1	5.868E+0	1.308E+1
-1.395E-1	5.875E+0	1.314E+1
-1.395E-1	5.865E+0	1.285E+1
-1.427E-1	5.936E+0	1.316E+1
-1.378E-1	5.836E+0	1.306E+1
-1.362E-1	5.927E+0	1.304E+1
-1.427E-1	5.930E+0	1.314E+1
-1.411E-1	5.839E+0	1.310E+1
-1.378E-1	5.849E+0	1.293E+1
-1.362E-1	5.842E+0	1.306E+1
-1.427E-1	5.778E+0	1.287E+1
-1.427E-1	5.894E+0	1.321E+1
-1.378E-1	5.917E+0	1.307E+1
-1.378E-1	5.962E+0	1.302E+1
-1.411E-1	5.813E+0	1.320E+1
-1.411E-1	5.917E+0	1.308E+1
-1.378E-1	5.940E+0	1.312E+1
-1.378E-1	5.816E+0	1.299E+1
-1.395E-1	5.823E+0	1.318E+1
-1.427E-1	5.933E+0	1.307E+1
-1.346E-1	5.859E+0	1.312E+1
-1.411E-1	5.894E+0	1.314E+1
-1.395E-1	5.998E+0	1.303E+1
-1.411E-1	5.855E+0	1.323E+1
-1.378E-1	5.907E+0	1.311E+1
-1.378E-1	5.849E+0	1.304E+1
-1.411E-1	5.904E+0	1.301E+1
-1.427E-1	5.911E+0	1.302E+1
-1.411E-1	5.894E+0	1.300E+1
-1.395E-1	5.907E+0	1.296E+1
-1.395E-1	5.849E+0	1.301E+1
-1.411E-1	5.852E+0	1.297E+1
-1.378E-1	5.839E+0	1.313E+1
-1.395E-1	5.859E+0	1.303E+1
-1.427E-1	5.849E+0	1.310E+1
-1.411E-1	5.891E+0	1.326E+1
-1.362E-1	5.933E+0	1.323E+1
-1.362E-1	5.839E+0	1.307E+1
-1.395E-1	5.940E+0	1.304E+1
-1.427E-1	5.962E+0	1.301E+1
-1.378E-1	5.791E+0	1.297E+1
-1.395E-1	5.979E+0	1.318E+1
-1.427E-1	5.833E+0	1.311E+1
-1.411E-1	5.962E+0	1.303E+1
-1.378E-1	5.878E+0	1.312E+1
-1.378E-1	5.969E+0	1.310E+1
-1.395E-1	5.891E+0	1.306E+1
-1.411E-1	5.784E+0	1.317E+1
-1.378E-1	5.927E+0	1.303E+1
-1.411E-1	5.862E+0	1.324E+1
-1.427E-1	5.898E+0	1.303E+1
-1.427E-1	5.852E+0	1.301E+1
-1.362E-1	5.859E+0	1.300E+1
-1.378E-1	5.933E+0	1.307E+1
-1.411E-1	5.927E+0	1.317E+1
-1.395E-1	5.901E+0	1.308E+1
-1.395E-1	5.849E+0	1.304E+1
-1.362E-1	5.956E+0	1.315E+1
-1.395E-1	5.820E+0	1.293E+1
-1.411E-1	5.911E+0	1.308E+1
-1.395E-1	5.865E+0	1.319E+1
-1.378E-1	5.995E+0	1.305E+1
-1.395E-1	6.001E+0	1.311E+1
-1.427E-1	5.881E+0	1.301E+1
-1.411E-1	5.875E+0	1.309E+1
-1.378E-1	5.823E+0	1.296E+1
-1.427E-1	5.842E+0	1.300E+1
-1.411E-1	5.904E+0	1.308E+1
-1.411E-1	5.875E+0	1.303E+1
-1.378E-1	5.940E+0	1.313E+1
-1.427E-1	5.836E+0	1.311E+1
-1.411E-1	5.865E+0	1.315E+1
-1.378E-1	5.862E+0	1.298E+1
-1.346E-1	5.862E+0	1.312E+1
-1.427E-1	5.888E+0	1.312E+1
-1.443E-1	5.761E+0	1.311E+1
-1.395E-1	5.846E+0	1.313E+1
-1.395E-1	5.907E+0	1.317E+1
-1.395E-1	5.933E+0	1.309E+1
-1.411E-1	5.803E+0	1.306E+1
-1.362E-1	5.920E+0	1.324E+1
-1.362E-1	5.849E+0	1.312E+1
-1.411E-1	5.959E+0	1.301E+1
-1.395E-1	5.898E+0	1.316E+1
-1.378E-1	5.917E+0	1.306E+1
-1.362E-1	5.833E+0	1.296E+1
-1.427E-1	6.040E+0	1.299E+1
-1.395E-1	5.962E+0	1.320E+1
-1.378E-1	5.885E+0	1.297E+1
-1.395E-1	5.914E+0	1.306E+1
-1.395E-1	5.927E+0	1.311E+1
-1.427E-1	5.891E+0	1.304E+1
-1.395E-1	5.891E+0	1.301E+1
-1.395E-1	5.842E+0	1.321E+1
-1.395E-1	5.891E+0	1.306E+1
-1.411E-1	5.859E+0	1.324E+1
-1.378E-1	5.891E+0	1.322E+1
-1.395E-1	5.979E+0	1.301E+1
-1.411E-1	5.920E+0	1.309E+1
-1.427E-1	5.953E+0	1.310E+1
-1.378E-1	5.907E+0	1.296E+1
-1.378E-1	5.946E+0	1.313E+1
-1.427E-1	5.823E+0	1.323E+1
-1.427E-1	5.901E+0	1.318E+1
-1.378E-1	5.907E+0	1.321E+1
-1.395E-1	5.894E+0	1.297E+1
-1.395E-1	5.839E+0	1.312E+1
-1.411E-1	5.868E+0	1.312E+1
-1.378E-1	5.898E+0	1.298E+1
-1.395E-1	5.898E+0	1.313E+1
-1.427E-1	5.914E+0	1.304E+1
-1.395E-1	5.787E+0	1.322E+1
-1.395E-1	5.898E+0	1.298E+1
-1.378E-1	5.816E+0	1.317E+1
-1.411E-1	5.956E+0	1.319E+1
-1.443E-1	5.927E+0	1.313E+1
-1.378E-1	5.878E+0	1.301E+1
-1.362E-1	5.842E+0	1.300E+1
-1.395E-1	5.865E+0	1.290E+1
-1.411E-1	5.891E+0	1.315E+1
-1.378E-1	5.829E+0	1.314E+1
-1.362E-1	5.914E+0	1.311E+1
-1.395E-1	5.975E+0	1.313E+1
-1.411E-1	5.885E+0	1.320E+1
-1.411E-1	5.823E+0	1.318E+1
-1.378E-1	5.940E+0	1.300E+1
-1.411E-1	5.820E+0	1.295E+1
-1.411E-1	5.907E+0	1.292E+1
-1.378E-1	5.823E+0	1.305E+1
-1.346E-1	5.898E+0	1.318E+1
-1.395E-1	5.885E+0	1.311E+1
-1.427E-1	5.881E+0	1.324E+1
-1.395E-1	5.894E+0	1.318E+1
-1.378E-1	5.797E+0	1.313E+1
-1.411E-1	5.946E+0	1.303E+1
-1.411E-1	5.852E+0	1.317E+1
-1.378E-1	5.946E+0	1.312E+1
-1.378E-1	5.881E+0	1.309E+1
-1.395E-1	5.901E+0	1.289E+1
-1.427E-1	5.917E+0	1.312E+1
-1.378E-1	5.979E+0	1.313E+1
-1.378E-1	5.891E+0	1.306E+1
-1.411E-1	5.881E+0	1.313E+1
-1.443E-1	5.829E+0	1.310E+1
-1.362E-1	5.862E+0	1.304E+1
-1.378E-1	5.966E+0	1.306E+1
-1.411E-1	5.868E+0	1.306E+1
-1.443E-1	5.936E+0	1.311E+1
-1.362E-1	5.966E+0	1.318E+1
-1.395E-1	5.904E+0	1.304E+1
-1.411E-1	5.791E+0	1.307E+1
-1.427E-1	5.800E+0	1.311E+1
-1.395E-1	5.839E+0	1.305E+1
-1.378E-1	5.881E+0	1.314E+1
-1.411E-1	5.878E+0	1.303E+1
-1.443E-1	5.969E+0	1.313E+1
-1.378E-1	5.914E+0	1.300E+1
-1.395E-1	5.849E+0	1.317E+1
-1.411E-1	5.940E+0	1.310E+1
-1.378E-1	5.885E+0	1.311E+1
-1.395E-1	5.992E+0	1.304E+1
-1.362E-1	5.852E+0	1.321E+1
-1.411E-1	5.878E+0	1.310E+1
-1.378E-1	5.868E+0	1.304E+1
-1.378E-1	5.765E+0	1.308E+1
-1.378E-1	5.904E+0	1.309E+1
-1.395E-1	5.878E+0	1.299E+1
-1.395E-1	5.881E+0	1.316E+1
-1.378E-1	5.833E+0	1.317E+1
-1.395E-1	5.894E+0	1.307E+1
-1.411E-1	5.839E+0	1.305E+1
-1.427E-1	5.807E+0	1.307E+1
-1.395E-1	5.933E+0	1.318E+1
-1.395E-1	5.885E+0	1.309E+1
-1.411E-1	5.891E+0	1.317E+1
-1.427E-1	5.975E+0	1.305E+1
-1.395E-1	5.891E+0	1.312E+1
-1.378E-1	5.829E+0	1.296E+1
-1.395E-1	5.924E+0	1.332E+1
-1.443E-1	5.907E+0	1.318E+1
-1.378E-1	5.924E+0	1.300E+1
-1.395E-1	5.839E+0	1.304E+1
-1.395E-1	5.803E+0	1.304E+1
-1.443E-1	5.888E+0	1.313E+1
-1.395E-1	5.868E+0	1.309E+1
-1.395E-1	5.930E+0	1.310E+1
-1.427E-1	5.784E+0	1.310E+1
-1.411E-1	5.885E+0	1.314E+1
-1.411E-1	5.791E+0	1.312E+1
-1.362E-1	5.891E+0	1.302E+1
-1.395E-1	5.829E+0	1.292E+1
-1.378E-1	5.868E+0	1.318E+1
-1.362E-1	5.914E+0	1.303E+1
-1.378E-1	5.904E+0	1.313E+1
-1.411E-1	5.891E+0	1.313E+1
-1.411E-1	5.995E+0	1.296E+1
-1.378E-1	5.774E+0	1.320E+1
-1.378E-1	5.878E+0	1.310E+1
-1.411E-1	5.933E+0	1.304E+1
-1.427E-1	5.914E+0	1.315E+1
-1.395E-1	5.901E+0	1.314E+1
-1.378E-1	5.842E+0	1.315E+1
-1.411E-1	5.862E+0	1.307E+1
-1.443E-1	5.940E+0	1.309E+1
-1.346E-1	5.855E+0	1.312E+1
-1.346E-1	5.823E+0	1.313E+1
-1.395E-1	5.878E+0	1.314E+1
-1.411E-1	5.839E+0	1.312E+1
-1.378E-1	5.781E+0	1.310E+1
-1.378E-1	5.914E+0	1.304E+1
-1.411E-1	5.826E+0	1.301E+1
-1.395E-1	5.911E+0	1.313E+1
-1.378E-1	5.846E+0	1.310E+1
-1.378E-1	5.810E+0	1.311E+1
-1.395E-1	5.907E+0	1.302E+1
-1.411E-1	5.956E+0	1.311E+1
-1.395E-1	5.911E+0	1.312E+1
-1.378E-1	5.966E+0	1.301E+1
-1.395E-1	6.008E+0	1.303E+1
-1.411E-1	5.888E+0	1.309E+1
-1.395E-1	5.943E+0	1.317E+1
-1.395E-1	5.953E+0	1.314E+1
-1.378E-1	5.839E+0	1.300E+1
-1.443E-1	5.862E+0	1.302E+1
-1.378E-1	5.885E+0	1.302E+1
-1.395E-1	5.904E+0	1.301E+1
-1.411E-1	5.907E+0	1.291E+1
-1.427E-1	5.859E+0	1.301E+1
-1.378E-1	5.791E+0	1.302E+1
-1.395E-1	5.862E+0	1.311E+1
-1.395E-1	5.878E+0	1.301E+1
-1.411E-1	5.907E+0	1.311E+1
-1.395E-1	5.898E+0	1.306E+1
-1.378E-1	5.852E+0	1.314E+1
-1.427E-1	5.872E+0	1.314E+1
-1.443E-1	5.842E+0	1.323E+1
-1.411E-1	5.839E+0	1.307E+1
-1.362E-1	5.849E+0	1.315E+1
-1.411E-1	5.901E+0	1.304E+1
-1.443E-1	5.846E+0	1.305E+1
-1.378E-1	5.839E+0	1.324E+1
-1.395E-1	5.839E+0	1.304E+1
-1.411E-1	5.761E+0	1.320E+1
-1.459E-1	5.849E+0	1.313E+1
-1.362E-1	5.875E+0	1.303E+1
-1.395E-1	5.914E+0	1.325E+1
-1.411E-1	5.920E+0	1.320E+1
-1.427E-1	5.842E+0	1.299E+1
-1.395E-1	5.859E+0	1.310E+1
-1.362E-1	5.936E+0	1.313E+1
-1.411E-1	5.904E+0	1.309E+1
-1.427E-1	5.881E+0	1.312E+1
-1.378E-1	6.040E+0	1.314E+1
-1.395E-1	5.800E+0	1.314E+1
-1.411E-1	5.855E+0	1.314E+1
-1.427E-1	5.859E+0	1.317E+1
-1.395E-1	5.943E+0	1.302E+1
-1.378E-1	5.956E+0	1.317E+1
-1.411E-1	5.898E+0	1.320E+1
-1.427E-1	5.894E+0	1.309E+1
-1.395E-1	5.852E+0	1.315E+1
-1.395E-1	5.826E+0	1.311E+1
-1.395E-1	5.842E+0	1.301E+1
-1.443E-1	5.956E+0	1.303E+1
-1.395E-1	5.927E+0	1.308E+1
-1.378E-1	5.956E+0	1.309E+1
-1.411E-1	5.862E+0	1.308E+1
-1.411E-1	5.907E+0	1.303E+1
-1.378E-1	5.829E+0	1.308E+1
-1.378E-1	5.794E+0	1.313E+1
-1.427E-1	5.868E+0	1.317E+1
-1.411E-1	5.842E+0	1.298E+1
-1.411E-1	5.855E+0	1.303E+1
-1.395E-1	5.855E+0	1.307E+1
-1.395E-1	5.946E+0	1.321E+1
-1.427E-1	5.836E+0	1.296E+1
-1.378E-1	5.836E+0	1.314E+1
-1.378E-1	5.794E+0	1.308E+1
-1.411E-1	5.924E+0	1.308E+1
-1.427E-1	5.907E+0	1.314E+1
-1.378E-1	5.859E+0	1.309E+1
-1.378E-1	5.946E+0	1.305E+1
-1.411E-1	5.839E+0	1.312E+1
-1.427E-1	5.936E+0	1.306E+1
-1.395E-1	5.875E+0	1.322E+1
-1.362E-1	5.969E+0	1.319E+1
-1.427E-1	5.829E+0	1.314E+1
-1.411E-1	5.946E+0	1.304E+1
-1.411E-1	6.050E+0	1.296E+1
-1.378E-1	5.930E+0	1.299E+1
-1.411E-1	5.898E+0	1.297E+1
-1.427E-1	5.901E+0	1.309E+1
-1.395E-1	5.901E+0	1.319E+1
-1.411E-1	5.778E+0	1.304E+1
-1.395E-1	5.881E+0	1.316E+1
-1.443E-1	5.911E+0	1.322E+1
-1.362E-1	5.891E+0	1.313E+1
-1.395E-1	5.901E+0	1.305E+1
-1.411E-1	5.862E+0	1.307E+1
-1.443E-1	5.813E+0	1.308E+1
-1.362E-1	5.885E+0	1.306E+1
-1.378E-1	6.050E+0	1.295E+1
-1.411E-1	5.956E+0	1.305E+1
-1.443E-1	5.904E+0	1.320E+1
-1.395E-1	5.839E+0	1.302E+1
-1.378E-1	5.911E+0	1.309E+1
-1.395E-1	5.924E+0	1.320E+1
-1.443E-1	5.933E+0	1.308E+1
-1.362E-1	5.813E+0	1.320E+1
-1.362E-1	5.911E+0	1.310E+1
-1.395E-1	5.972E+0	1.310E+1
-1.427E-1	5.878E+0	1.301E+1
-1.362E-1	5.888E+0	1.317E+1
-1.378E-1	5.920E+0	1.312E+1
-1.427E-1	5.946E+0	1.318E+1
-1.427E-1	5.920E+0	1.315E+1
-1.411E-1	5.930E+0	1.312E+1
-1.346E-1	5.881E+0	1.313E+1
-1.427E-1	5.885E+0	1.301E+1
-1.427E-1	5.872E+0	1.310E+1
-1.395E-1	5.816E+0	1.308E+1
-1.362E-1	5.862E+0	1.312E+1
-1.427E-1	5.878E+0	1.322E+1
-1.427E-1	5.881E+0	1.314E+1
-1.378E-1	5.914E+0	1.305E+1
-1.378E-1	5.927E+0	1.303E+1
-1.395E-1	5.917E+0	1.321E+1
-1.443E-1	5.865E+0	1.321E+1
-1.411E-1	5.787E+0	1.306E+1
-1.395E-1	5.813E+0	1.313E+1
-1.427E-1	5.888E+0	1.303E+1
-1.427E-1	5.985E+0	1.313E+1
-1.395E-1	5.920E+0	1.302E+1
-1.378E-1	5.829E+0	1.305E+1
-1.427E-1	5.904E+0	1.307E+1
-1.459E-1	5.891E+0	1.311E+1
-1.395E-1	5.907E+0	1.305E+1
-1.395E-1	5.849E+0	1.318E+1
-1.395E-1	5.904E+0	1.309E+1
-1.427E-1	5.907E+0	1.310E+1
-1.378E-1	5.924E+0	1.317E+1
-1.395E-1	5.823E+0	1.311E+1
-1.443E-1	5.962E+0	1.296E+1
-1.411E-1	5.862E+0	1.310E+1
-1.395E-1	5.872E+0	1.305E+1
-1.395E-1	5.907E+0	1.306E+1
-1.395E-1	5.875E+0	1.299E+1
-1.427E-1	5.849E+0	1.306E+1
-1.411E-1	5.891E+0	1.300E+1
-1.362E-1	5.901E+0	1.318E+1
-1.411E-1	5.907E+0	1.309E+1
-1.411E-1	5.878E+0	1.313E+1
-1.395E-1	6.005E+0	1.309E+1
-1.411E-1	5.985E+0	1.299E+1
-1.395E-1	6.008E+0	1.319E+1
-1.411E-1	5.943E+0	1.311E+1
-1.411E-1	5.862E+0	1.300E+1
-1.362E-1	5.859E+0	1.323E+1
-1.395E-1	5.816E+0	1.306E+1
-1.427E-1	5.842E+0	1.313E+1
-1.395E-1	5.924E+0	1.307E+1
-1.395E-1	5.872E+0	1.302E+1
-1.427E-1	5.865E+0	1.311E+1
-1.443E-1	5.911E+0	1.308E+1
-1.395E-1	5.826E+0	1.307E+1
-1.411E-1	5.907E+0	1.307E+1
-1.411E-1	5.943E+0	1.314E+1
-1.443E-1	5.917E+0	1.303E+1
-1.395E-1	5.891E+0	1.296E+1
-1.378E-1	5.807E+0	1.307E+1
-1.427E-1	6.005E+0	1.312E+1
-1.411E-1	5.949E+0	1.320E+1
-1.411E-1	5.985E+0	1.301E+1
-1.411E-1	5.865E+0	1.319E+1
-1.427E-1	5.816E+0	1.318E+1
-1.443E-1	5.904E+0	1.308E+1
-1.395E-1	5.953E+0	1.312E+1
-1.378E-1	5.975E+0	1.331E+1
-1.411E-1	5.826E+0	1.307E+1
-1.427E-1	5.972E+0	1.308E+1
[truncated: 93,955 more rows]
