# Supplementary material for: Improved ANAP incorporation and VCF analysis reveal details of P2X7 current facilitation and a limited conformational interplay between ATP binding and the intracellular ballast domain
Source: eLife. 2023 Jan 4;12:e82479. doi: 10.7554/eLife.82479 (PMC9859053; doi:10.7554/eLife.82479)
Supplement: Figure 5—source data 1. [file elife-82479-fig5-data1.zip › Figure-5_Source-data-1/F11_j10#04.csv]

-7.704E-1	7.773E+0	1.758E+1
-7.720E-1	7.743E+0	1.764E+1
-7.801E-1	7.730E+0	1.771E+1
-7.736E-1	7.773E+0	1.785E+1
-7.753E-1	7.747E+0	1.760E+1
-7.753E-1	7.721E+0	1.762E+1
-7.801E-1	7.721E+0	1.774E+1
-7.736E-1	7.678E+0	1.774E+1
-7.720E-1	7.601E+0	1.761E+1
-7.785E-1	7.795E+0	1.757E+1
-7.801E-1	7.740E+0	1.757E+1
-7.736E-1	7.724E+0	1.778E+1
-7.720E-1	7.786E+0	1.750E+1
-7.753E-1	7.653E+0	1.766E+1
-7.785E-1	7.789E+0	1.766E+1
-7.736E-1	7.740E+0	1.767E+1
-7.736E-1	7.630E+0	1.768E+1
-7.785E-1	7.734E+0	1.764E+1
-7.801E-1	7.721E+0	1.781E+1
-7.753E-1	7.737E+0	1.758E+1
-7.720E-1	7.821E+0	1.764E+1
-7.769E-1	7.760E+0	1.767E+1
-7.785E-1	7.808E+0	1.760E+1
-7.736E-1	7.824E+0	1.755E+1
-7.720E-1	7.724E+0	1.775E+1
-7.736E-1	7.737E+0	1.743E+1
-7.769E-1	7.766E+0	1.774E+1
-7.736E-1	7.643E+0	1.773E+1
-7.720E-1	7.734E+0	1.767E+1
-7.753E-1	7.799E+0	1.765E+1
-7.801E-1	7.880E+0	1.779E+1
-7.769E-1	7.688E+0	1.763E+1
-7.720E-1	7.747E+0	1.770E+1
-7.736E-1	7.740E+0	1.764E+1
-7.801E-1	7.662E+0	1.783E+1
-7.753E-1	7.834E+0	1.753E+1
-7.704E-1	7.669E+0	1.760E+1
-7.753E-1	7.555E+0	1.769E+1
-7.769E-1	7.688E+0	1.754E+1
-7.753E-1	7.727E+0	1.764E+1
-7.704E-1	7.831E+0	1.743E+1
-7.785E-1	7.756E+0	1.759E+1
-7.785E-1	7.753E+0	1.761E+1
-7.736E-1	7.685E+0	1.769E+1
-7.720E-1	7.708E+0	1.779E+1
-7.753E-1	7.750E+0	1.756E+1
-7.785E-1	7.760E+0	1.774E+1
-7.720E-1	7.669E+0	1.748E+1
-7.720E-1	7.659E+0	1.768E+1
-7.753E-1	7.685E+0	1.763E+1
-7.801E-1	7.747E+0	1.776E+1
-7.769E-1	7.730E+0	1.772E+1
-7.753E-1	7.691E+0	1.761E+1
-7.785E-1	7.636E+0	1.777E+1
-7.785E-1	7.653E+0	1.760E+1
-7.753E-1	7.688E+0	1.770E+1
-7.704E-1	7.779E+0	1.767E+1
-7.720E-1	7.607E+0	1.772E+1
-7.769E-1	7.763E+0	1.757E+1
-7.736E-1	7.678E+0	1.759E+1
-7.704E-1	7.792E+0	1.764E+1
-7.769E-1	7.717E+0	1.759E+1
-7.769E-1	7.714E+0	1.775E+1
-7.736E-1	7.698E+0	1.768E+1
-7.736E-1	7.666E+0	1.773E+1
-7.769E-1	7.717E+0	1.768E+1
-7.801E-1	7.789E+0	1.759E+1
-7.720E-1	7.756E+0	1.753E+1
-7.720E-1	7.802E+0	1.765E+1
-7.736E-1	7.672E+0	1.767E+1
-7.753E-1	7.740E+0	1.767E+1
-7.753E-1	7.633E+0	1.760E+1
-7.720E-1	7.730E+0	1.772E+1
-7.753E-1	7.747E+0	1.773E+1
-7.769E-1	7.828E+0	1.760E+1
-7.769E-1	7.714E+0	1.751E+1
-7.736E-1	7.633E+0	1.758E+1
-7.753E-1	7.558E+0	1.776E+1
-7.769E-1	7.627E+0	1.758E+1
-7.753E-1	7.714E+0	1.743E+1
-7.720E-1	7.795E+0	1.776E+1
-7.769E-1	7.724E+0	1.764E+1
-7.785E-1	7.714E+0	1.774E+1
-7.736E-1	7.698E+0	1.775E+1
-7.720E-1	7.688E+0	1.773E+1
-7.785E-1	7.799E+0	1.777E+1
-7.785E-1	7.750E+0	1.775E+1
-7.753E-1	7.682E+0	1.769E+1
-7.720E-1	7.698E+0	1.772E+1
-7.753E-1	7.704E+0	1.756E+1
-7.785E-1	7.782E+0	1.754E+1
-7.720E-1	7.685E+0	1.770E+1
-7.720E-1	7.818E+0	1.778E+1
-7.753E-1	7.623E+0	1.756E+1
-7.785E-1	7.701E+0	1.750E+1
-7.736E-1	7.727E+0	1.770E+1
-7.720E-1	7.721E+0	1.757E+1
-7.769E-1	7.756E+0	1.765E+1
-7.769E-1	7.698E+0	1.758E+1
-7.753E-1	7.714E+0	1.773E+1
-7.736E-1	7.811E+0	1.778E+1
-7.753E-1	7.779E+0	1.773E+1
-7.818E-1	7.659E+0	1.777E+1
-7.704E-1	7.734E+0	1.757E+1
-7.720E-1	7.717E+0	1.774E+1
-7.753E-1	7.597E+0	1.774E+1
-7.769E-1	7.717E+0	1.749E+1
-7.753E-1	7.662E+0	1.743E+1
-7.720E-1	7.672E+0	1.779E+1
-7.753E-1	7.802E+0	1.775E+1
-7.769E-1	7.750E+0	1.762E+1
-7.736E-1	7.766E+0	1.757E+1
-7.736E-1	7.756E+0	1.772E+1
-7.753E-1	7.672E+0	1.777E+1
-7.769E-1	7.857E+0	1.762E+1
-7.753E-1	7.779E+0	1.771E+1
-7.720E-1	7.737E+0	1.774E+1
-7.753E-1	7.688E+0	1.765E+1
-7.785E-1	7.808E+0	1.769E+1
-7.753E-1	7.649E+0	1.753E+1
-7.736E-1	7.721E+0	1.781E+1
-7.753E-1	7.691E+0	1.759E+1
-7.785E-1	7.760E+0	1.772E+1
-7.785E-1	7.789E+0	1.766E+1
-7.704E-1	7.685E+0	1.769E+1
-7.736E-1	7.724E+0	1.767E+1
-7.801E-1	7.682E+0	1.769E+1
-7.720E-1	7.782E+0	1.771E+1
-7.736E-1	7.675E+0	1.773E+1
-7.753E-1	7.721E+0	1.771E+1
-7.785E-1	7.695E+0	1.760E+1
-7.753E-1	7.649E+0	1.777E+1
-7.704E-1	7.811E+0	1.753E+1
-7.753E-1	7.766E+0	1.762E+1
-7.785E-1	7.656E+0	1.765E+1
-7.769E-1	7.711E+0	1.779E+1
-7.736E-1	7.581E+0	1.767E+1
-7.720E-1	7.760E+0	1.782E+1
-7.801E-1	7.789E+0	1.792E+1
-7.736E-1	7.792E+0	1.779E+1
-7.720E-1	7.760E+0	1.769E+1
-7.753E-1	7.773E+0	1.770E+1
-7.753E-1	7.685E+0	1.759E+1
-7.753E-1	7.850E+0	1.769E+1
-7.720E-1	7.760E+0	1.773E+1
-7.785E-1	7.724E+0	1.777E+1
-7.769E-1	7.750E+0	1.763E+1
-7.736E-1	7.672E+0	1.769E+1
-7.704E-1	7.867E+0	1.762E+1
-7.769E-1	7.727E+0	1.769E+1
-7.801E-1	7.776E+0	1.758E+1
-7.769E-1	7.737E+0	1.772E+1
-7.688E-1	7.763E+0	1.768E+1
-7.785E-1	7.779E+0	1.780E+1
-7.801E-1	7.701E+0	1.765E+1
-7.736E-1	7.714E+0	1.760E+1
-7.736E-1	7.730E+0	1.756E+1
-7.736E-1	7.737E+0	1.782E+1
-7.801E-1	7.769E+0	1.767E+1
-7.753E-1	7.763E+0	1.766E+1
-7.704E-1	7.695E+0	1.752E+1
-7.753E-1	7.756E+0	1.749E+1
-7.785E-1	7.711E+0	1.770E+1
-7.736E-1	7.860E+0	1.758E+1
-7.736E-1	7.743E+0	1.759E+1
-7.753E-1	7.857E+0	1.783E+1
-7.753E-1	7.737E+0	1.755E+1
-7.736E-1	7.753E+0	1.793E+1
-7.704E-1	7.675E+0	1.772E+1
-7.769E-1	7.730E+0	1.767E+1
-7.785E-1	7.711E+0	1.763E+1
-7.753E-1	7.750E+0	1.764E+1
-7.753E-1	7.662E+0	1.771E+1
-7.785E-1	7.727E+0	1.772E+1
-7.801E-1	7.730E+0	1.780E+1
-7.769E-1	7.815E+0	1.785E+1
-7.704E-1	7.763E+0	1.758E+1
-7.769E-1	7.698E+0	1.768E+1
-7.785E-1	7.678E+0	1.769E+1
-7.736E-1	7.640E+0	1.775E+1
-7.720E-1	7.682E+0	1.760E+1
-7.753E-1	7.844E+0	1.756E+1
-7.801E-1	7.717E+0	1.755E+1
-7.720E-1	7.724E+0	1.769E+1
-7.720E-1	7.643E+0	1.755E+1
-7.769E-1	7.789E+0	1.763E+1
-7.769E-1	7.776E+0	1.759E+1
-7.736E-1	7.727E+0	1.783E+1
-7.704E-1	7.588E+0	1.771E+1
-7.753E-1	7.662E+0	1.771E+1
-7.785E-1	7.779E+0	1.765E+1
-7.736E-1	7.691E+0	1.785E+1
-7.720E-1	7.675E+0	1.758E+1
-7.753E-1	7.743E+0	1.781E+1
-7.769E-1	7.870E+0	1.760E+1
-7.753E-1	7.666E+0	1.766E+1
-7.704E-1	7.727E+0	1.774E+1
-7.753E-1	7.792E+0	1.768E+1
-7.801E-1	7.763E+0	1.775E+1
-7.720E-1	7.792E+0	1.762E+1
-7.736E-1	7.708E+0	1.761E+1
-7.736E-1	7.821E+0	1.756E+1
-7.785E-1	7.714E+0	1.781E+1
-7.753E-1	7.695E+0	1.761E+1
-7.736E-1	7.695E+0	1.754E+1
-7.720E-1	7.724E+0	1.766E+1
-7.818E-1	7.789E+0	1.756E+1
-7.720E-1	7.659E+0	1.764E+1
-7.720E-1	7.740E+0	1.761E+1
-7.753E-1	7.756E+0	1.760E+1
-7.801E-1	7.662E+0	1.747E+1
-7.736E-1	7.782E+0	1.773E+1
-7.720E-1	7.750E+0	1.768E+1
-7.769E-1	7.782E+0	1.760E+1
-7.801E-1	7.756E+0	1.763E+1
-7.753E-1	7.695E+0	1.766E+1
-7.720E-1	7.750E+0	1.764E+1
-7.769E-1	7.734E+0	1.765E+1
-7.785E-1	7.795E+0	1.752E+1
-7.736E-1	7.721E+0	1.770E+1
-7.753E-1	7.799E+0	1.763E+1
-7.736E-1	7.756E+0	1.757E+1
-7.801E-1	7.893E+0	1.762E+1
-7.769E-1	7.695E+0	1.778E+1
-7.720E-1	7.724E+0	1.770E+1
-7.753E-1	7.776E+0	1.769E+1
-7.801E-1	7.627E+0	1.757E+1
-7.769E-1	7.773E+0	1.757E+1
-7.736E-1	7.763E+0	1.785E+1
-7.769E-1	7.805E+0	1.782E+1
-7.801E-1	7.876E+0	1.768E+1
-7.736E-1	7.685E+0	1.766E+1
-7.704E-1	7.682E+0	1.758E+1
-7.753E-1	7.867E+0	1.761E+1
-7.801E-1	7.760E+0	1.774E+1
-7.720E-1	7.678E+0	1.769E+1
-7.736E-1	7.763E+0	1.746E+1
-7.736E-1	7.704E+0	1.753E+1
-7.785E-1	7.643E+0	1.759E+1
-7.753E-1	7.659E+0	1.769E+1
-7.720E-1	7.818E+0	1.766E+1
-7.753E-1	7.701E+0	1.743E+1
-7.785E-1	7.769E+0	1.753E+1
-7.753E-1	7.695E+0	1.774E+1
-7.720E-1	7.766E+0	1.766E+1
-7.736E-1	7.714E+0	1.770E+1
-7.785E-1	7.753E+0	1.750E+1
-7.736E-1	7.808E+0	1.758E+1
-7.720E-1	7.672E+0	1.759E+1
-7.753E-1	7.714E+0	1.787E+1
-7.801E-1	7.837E+0	1.772E+1
-7.753E-1	7.753E+0	1.762E+1
-7.736E-1	7.737E+0	1.753E+1
-7.736E-1	7.760E+0	1.765E+1
-7.785E-1	7.828E+0	1.766E+1
-7.736E-1	7.646E+0	1.770E+1
-7.736E-1	7.799E+0	1.769E+1
-7.753E-1	7.685E+0	1.759E+1
-7.769E-1	7.630E+0	1.771E+1
-7.736E-1	7.815E+0	1.795E+1
-7.720E-1	7.750E+0	1.774E+1
-7.753E-1	7.789E+0	1.762E+1
-7.801E-1	7.850E+0	1.758E+1
-7.753E-1	7.643E+0	1.761E+1
-7.736E-1	7.747E+0	1.769E+1
-7.736E-1	7.701E+0	1.770E+1
-7.785E-1	7.776E+0	1.763E+1
-7.736E-1	7.769E+0	1.763E+1
-7.720E-1	7.717E+0	1.772E+1
-7.753E-1	7.646E+0	1.757E+1
-7.785E-1	7.779E+0	1.770E+1
-7.753E-1	7.766E+0	1.770E+1
-7.704E-1	7.711E+0	1.775E+1
-7.736E-1	7.747E+0	1.762E+1
-7.785E-1	7.760E+0	1.760E+1
-7.736E-1	7.786E+0	1.780E+1
-7.736E-1	7.724E+0	1.768E+1
-7.801E-1	7.789E+0	1.769E+1
-7.769E-1	7.815E+0	1.773E+1
-7.753E-1	7.747E+0	1.777E+1
-7.720E-1	7.779E+0	1.782E+1
-7.736E-1	7.727E+0	1.780E+1
-7.785E-1	7.792E+0	1.773E+1
-7.769E-1	7.799E+0	1.775E+1
-7.720E-1	7.685E+0	1.762E+1
-7.720E-1	7.737E+0	1.769E+1
-7.801E-1	7.601E+0	1.758E+1
-7.736E-1	7.795E+0	1.771E+1
-7.704E-1	7.730E+0	1.763E+1
-7.753E-1	7.646E+0	1.765E+1
-7.785E-1	7.802E+0	1.760E+1
-7.753E-1	7.811E+0	1.757E+1
-7.688E-1	7.811E+0	1.778E+1
-7.753E-1	7.708E+0	1.777E+1
-7.785E-1	7.740E+0	1.772E+1
-7.769E-1	7.640E+0	1.758E+1
-7.736E-1	7.678E+0	1.745E+1
-7.753E-1	7.678E+0	1.776E+1
-7.801E-1	7.834E+0	1.760E+1
-7.753E-1	7.717E+0	1.769E+1
-7.720E-1	7.695E+0	1.760E+1
-7.785E-1	7.805E+0	1.784E+1
-7.785E-1	7.782E+0	1.764E+1
-7.785E-1	7.779E+0	1.778E+1
-7.720E-1	7.769E+0	1.773E+1
-7.753E-1	7.792E+0	1.749E+1
-7.785E-1	7.750E+0	1.761E+1
-7.753E-1	7.854E+0	1.760E+1
-7.720E-1	7.743E+0	1.780E+1
-7.769E-1	7.766E+0	1.773E+1
-7.785E-1	7.698E+0	1.767E+1
-7.785E-1	7.708E+0	1.768E+1
-7.736E-1	7.769E+0	1.779E+1
-7.769E-1	7.701E+0	1.769E+1
-7.785E-1	7.662E+0	1.754E+1
-7.753E-1	7.662E+0	1.788E+1
-7.704E-1	7.614E+0	1.770E+1
-7.753E-1	7.808E+0	1.757E+1
-7.785E-1	7.831E+0	1.758E+1
-7.753E-1	7.695E+0	1.794E+1
-7.720E-1	7.695E+0	1.779E+1
-7.753E-1	7.776E+0	1.774E+1
-7.801E-1	7.688E+0	1.753E+1
-7.736E-1	7.834E+0	1.770E+1
-7.720E-1	7.724E+0	1.771E+1
-7.753E-1	7.763E+0	1.762E+1
-7.785E-1	7.669E+0	1.777E+1
-7.753E-1	7.773E+0	1.773E+1
-7.736E-1	7.662E+0	1.762E+1
-7.769E-1	7.789E+0	1.781E+1
-7.785E-1	7.695E+0	1.762E+1
-7.720E-1	7.815E+0	1.760E+1
-7.736E-1	7.558E+0	1.765E+1
-7.785E-1	7.714E+0	1.777E+1
-7.818E-1	7.688E+0	1.758E+1
-7.769E-1	7.704E+0	1.754E+1
-7.753E-1	7.711E+0	1.761E+1
-7.785E-1	7.717E+0	1.759E+1
-7.785E-1	7.698E+0	1.772E+1
-7.736E-1	7.789E+0	1.758E+1
-7.704E-1	7.669E+0	1.795E+1
-7.736E-1	7.792E+0	1.758E+1
-7.785E-1	7.779E+0	1.777E+1
-7.736E-1	7.766E+0	1.776E+1
-7.753E-1	7.688E+0	1.782E+1
-7.753E-1	7.805E+0	1.766E+1
-7.769E-1	7.675E+0	1.766E+1
-7.753E-1	7.766E+0	1.784E+1
-7.753E-1	7.769E+0	1.759E+1
-7.736E-1	7.815E+0	1.761E+1
-7.801E-1	7.708E+0	1.770E+1
-7.753E-1	7.730E+0	1.770E+1
-7.720E-1	7.782E+0	1.750E+1
-7.769E-1	7.659E+0	1.782E+1
-7.753E-1	7.727E+0	1.766E+1
-7.753E-1	7.795E+0	1.768E+1
-7.704E-1	7.701E+0	1.779E+1
-7.769E-1	7.662E+0	1.789E+1
-7.801E-1	7.630E+0	1.770E+1
-7.769E-1	7.760E+0	1.774E+1
-7.753E-1	7.678E+0	1.768E+1
-7.769E-1	7.721E+0	1.760E+1
-7.801E-1	7.750E+0	1.774E+1
-7.785E-1	7.601E+0	1.762E+1
-7.720E-1	7.659E+0	1.770E+1
-7.736E-1	7.782E+0	1.761E+1
-7.801E-1	7.727E+0	1.761E+1
-7.753E-1	7.698E+0	1.767E+1
-7.736E-1	7.698E+0	1.779E+1
-7.785E-1	7.704E+0	1.759E+1
-7.769E-1	7.867E+0	1.782E+1
-7.769E-1	7.789E+0	1.765E+1
-7.753E-1	7.824E+0	1.768E+1
-7.753E-1	7.701E+0	1.761E+1
-7.801E-1	7.782E+0	1.753E+1
-7.785E-1	7.824E+0	1.781E+1
-7.785E-1	7.730E+0	1.786E+1
-7.769E-1	7.698E+0	1.755E+1
-7.818E-1	7.743E+0	1.772E+1
-7.769E-1	7.695E+0	1.769E+1
-7.736E-1	7.678E+0	1.780E+1
-7.753E-1	7.691E+0	1.756E+1
-7.785E-1	7.799E+0	1.783E+1
-7.753E-1	7.769E+0	1.766E+1
-7.688E-1	7.786E+0	1.763E+1
-7.753E-1	7.766E+0	1.754E+1
-7.801E-1	7.672E+0	1.769E+1
-7.769E-1	7.789E+0	1.769E+1
-7.720E-1	7.662E+0	1.772E+1
-7.753E-1	7.730E+0	1.778E+1
-7.753E-1	7.708E+0	1.764E+1
-7.769E-1	7.734E+0	1.767E+1
-7.720E-1	7.834E+0	1.762E+1
-7.769E-1	7.711E+0	1.768E+1
-7.769E-1	7.691E+0	1.775E+1
-7.753E-1	7.717E+0	1.758E+1
-7.753E-1	7.756E+0	1.782E+1
-7.720E-1	7.766E+0	1.764E+1
-7.785E-1	7.789E+0	1.759E+1
-7.769E-1	7.695E+0	1.775E+1
-7.736E-1	7.802E+0	1.768E+1
-7.769E-1	7.776E+0	1.753E+1
-7.785E-1	7.863E+0	1.773E+1
-7.736E-1	7.805E+0	1.751E+1
-7.720E-1	7.828E+0	1.784E+1
-7.736E-1	7.708E+0	1.775E+1
-7.801E-1	7.773E+0	1.777E+1
-7.769E-1	7.691E+0	1.748E+1
-7.720E-1	7.792E+0	1.763E+1
-7.736E-1	7.701E+0	1.786E+1
-7.801E-1	7.789E+0	1.777E+1
-7.769E-1	7.805E+0	1.754E+1
-7.720E-1	7.808E+0	1.766E+1
-7.753E-1	7.685E+0	1.756E+1
-7.785E-1	7.747E+0	1.785E+1
-7.769E-1	7.717E+0	1.760E+1
-7.736E-1	7.779E+0	1.760E+1
-7.736E-1	7.656E+0	1.782E+1
-7.785E-1	7.675E+0	1.767E+1
-7.753E-1	7.792E+0	1.766E+1
-7.720E-1	7.799E+0	1.764E+1
-7.753E-1	7.636E+0	1.779E+1
-7.785E-1	7.711E+0	1.770E+1
-7.753E-1	7.727E+0	1.768E+1
-7.720E-1	7.678E+0	1.760E+1
-7.801E-1	7.614E+0	1.784E+1
-7.801E-1	7.779E+0	1.775E+1
-7.753E-1	7.636E+0	1.769E+1
-7.753E-1	7.623E+0	1.766E+1
-7.736E-1	7.698E+0	1.766E+1
-7.801E-1	7.727E+0	1.758E+1
-7.753E-1	7.854E+0	1.774E+1
-7.736E-1	7.623E+0	1.784E+1
-7.753E-1	7.747E+0	1.760E+1
-7.801E-1	7.643E+0	1.773E+1
-7.736E-1	7.792E+0	1.788E+1
-7.736E-1	7.740E+0	1.790E+1
-7.769E-1	7.743E+0	1.776E+1
-7.801E-1	7.821E+0	1.782E+1
-7.785E-1	7.802E+0	1.743E+1
-7.736E-1	7.701E+0	1.765E+1
-7.769E-1	7.763E+0	1.761E+1
-7.785E-1	7.675E+0	1.770E+1
-7.736E-1	7.834E+0	1.763E+1
-7.720E-1	7.818E+0	1.772E+1
-7.769E-1	7.604E+0	1.769E+1
-7.785E-1	7.678E+0	1.778E+1
-7.769E-1	7.607E+0	1.771E+1
-7.704E-1	7.818E+0	1.793E+1
-7.753E-1	7.653E+0	1.770E+1
-7.801E-1	7.760E+0	1.751E+1
-7.753E-1	7.701E+0	1.772E+1
-7.736E-1	7.685E+0	1.789E+1
-7.753E-1	7.756E+0	1.773E+1
-7.801E-1	7.760E+0	1.781E+1
-7.720E-1	7.847E+0	1.765E+1
-7.720E-1	7.876E+0	1.772E+1
-7.769E-1	7.727E+0	1.769E+1
-7.769E-1	7.701E+0	1.769E+1
-7.753E-1	7.695E+0	1.753E+1
-7.769E-1	7.795E+0	1.769E+1
-7.769E-1	7.850E+0	1.762E+1
-7.785E-1	7.753E+0	1.771E+1
-7.736E-1	7.776E+0	1.761E+1
-7.736E-1	7.607E+0	1.757E+1
-7.769E-1	7.886E+0	1.771E+1
-7.818E-1	7.691E+0	1.778E+1
-7.769E-1	7.844E+0	1.776E+1
-7.736E-1	7.776E+0	1.762E+1
-7.753E-1	7.740E+0	1.772E+1
-7.785E-1	7.708E+0	1.752E+1
-7.753E-1	7.730E+0	1.772E+1
-7.720E-1	7.685E+0	1.761E+1
-7.769E-1	7.704E+0	1.759E+1
-7.801E-1	7.776E+0	1.766E+1
-7.769E-1	7.737E+0	1.764E+1
-7.720E-1	7.704E+0	1.766E+1
-7.736E-1	7.711E+0	1.751E+1
-7.785E-1	7.818E+0	1.754E+1
-7.736E-1	7.724E+0	1.771E+1
-7.736E-1	7.649E+0	1.762E+1
-7.769E-1	7.802E+0	1.763E+1
-7.801E-1	7.604E+0	1.757E+1
-7.753E-1	7.711E+0	1.766E+1
-7.720E-1	7.724E+0	1.779E+1
-7.736E-1	7.750E+0	1.773E+1
-7.801E-1	7.753E+0	1.765E+1
-7.753E-1	7.769E+0	1.763E+1
-7.736E-1	7.717E+0	1.767E+1
-7.785E-1	7.743E+0	1.774E+1
-7.785E-1	7.756E+0	1.769E+1
-7.736E-1	7.669E+0	1.781E+1
-7.736E-1	7.711E+0	1.756E+1
-7.769E-1	7.704E+0	1.773E+1
-7.818E-1	7.747E+0	1.760E+1
-7.769E-1	7.828E+0	1.770E+1
-7.704E-1	7.743E+0	1.755E+1
-7.736E-1	7.811E+0	1.752E+1
-7.785E-1	7.717E+0	1.765E+1
-7.736E-1	7.734E+0	1.779E+1
-7.704E-1	7.750E+0	1.753E+1
-7.769E-1	7.737E+0	1.768E+1
-7.801E-1	7.756E+0	1.762E+1
-7.753E-1	7.779E+0	1.759E+1
-7.720E-1	7.795E+0	1.768E+1
-7.753E-1	7.779E+0	1.771E+1
-7.785E-1	7.740E+0	1.766E+1
-7.753E-1	7.743E+0	1.779E+1
-7.736E-1	7.779E+0	1.780E+1
-7.753E-1	7.870E+0	1.771E+1
-7.785E-1	7.659E+0	1.782E+1
-7.753E-1	7.773E+0	1.763E+1
-7.720E-1	7.717E+0	1.751E+1
-7.753E-1	7.614E+0	1.759E+1
-7.785E-1	7.737E+0	1.769E+1
-7.785E-1	7.760E+0	1.763E+1
-7.736E-1	7.753E+0	1.776E+1
-7.753E-1	7.711E+0	1.778E+1
-7.769E-1	7.779E+0	1.757E+1
-7.769E-1	7.786E+0	1.768E+1
-7.704E-1	7.708E+0	1.769E+1
-7.769E-1	7.753E+0	1.770E+1
-7.801E-1	7.860E+0	1.764E+1
-7.753E-1	7.711E+0	1.760E+1
-7.720E-1	7.682E+0	1.768E+1
-7.769E-1	7.685E+0	1.771E+1
-7.801E-1	7.747E+0	1.757E+1
-7.769E-1	7.662E+0	1.763E+1
-7.720E-1	7.766E+0	1.765E+1
-7.769E-1	7.691E+0	1.780E+1
-7.785E-1	7.779E+0	1.791E+1
-7.785E-1	7.766E+0	1.770E+1
-7.736E-1	7.766E+0	1.778E+1
-7.753E-1	7.786E+0	1.765E+1
-7.785E-1	7.795E+0	1.778E+1
-7.769E-1	7.779E+0	1.770E+1
-7.720E-1	7.750E+0	1.764E+1
-7.753E-1	7.802E+0	1.777E+1
-7.785E-1	7.672E+0	1.749E+1
-7.753E-1	7.727E+0	1.762E+1
-7.704E-1	7.763E+0	1.755E+1
-7.736E-1	7.682E+0	1.770E+1
-7.785E-1	7.750E+0	1.766E+1
-7.785E-1	7.685E+0	1.757E+1
-7.704E-1	7.685E+0	1.779E+1
-7.769E-1	7.717E+0	1.770E+1
-7.785E-1	7.760E+0	1.772E+1
-7.753E-1	7.747E+0	1.751E+1
-7.720E-1	7.724E+0	1.784E+1
-7.736E-1	7.633E+0	1.757E+1
-7.801E-1	7.828E+0	1.777E+1
-7.785E-1	7.714E+0	1.767E+1
-7.736E-1	7.763E+0	1.771E+1
-7.769E-1	7.802E+0	1.761E+1
-7.834E-1	7.747E+0	1.770E+1
-7.769E-1	7.769E+0	1.770E+1
-7.736E-1	7.750E+0	1.759E+1
-7.753E-1	7.786E+0	1.754E+1
-7.801E-1	7.717E+0	1.779E+1
-7.753E-1	7.708E+0	1.767E+1
-7.720E-1	7.691E+0	1.774E+1
-7.736E-1	7.675E+0	1.754E+1
-7.769E-1	7.876E+0	1.766E+1
-7.769E-1	7.708E+0	1.771E+1
-7.736E-1	7.815E+0	1.774E+1
-7.785E-1	7.753E+0	1.762E+1
-7.818E-1	7.737E+0	1.767E+1
-7.785E-1	7.701E+0	1.772E+1
-7.753E-1	7.659E+0	1.770E+1
-7.769E-1	7.747E+0	1.768E+1
-7.785E-1	7.685E+0	1.785E+1
-7.753E-1	7.837E+0	1.761E+1
-7.704E-1	7.789E+0	1.776E+1
-7.736E-1	7.760E+0	1.785E+1
-7.785E-1	7.636E+0	1.764E+1
-7.769E-1	7.753E+0	1.772E+1
-7.736E-1	7.640E+0	1.761E+1
-7.753E-1	7.743E+0	1.765E+1
-7.801E-1	7.662E+0	1.769E+1
-7.785E-1	7.734E+0	1.767E+1
-7.736E-1	7.704E+0	1.767E+1
-7.785E-1	7.727E+0	1.760E+1
-7.801E-1	7.682E+0	1.772E+1
-7.769E-1	7.760E+0	1.758E+1
-7.753E-1	7.760E+0	1.765E+1
-7.785E-1	7.747E+0	1.753E+1
-7.801E-1	7.747E+0	1.745E+1
-7.736E-1	7.695E+0	1.769E+1
-7.736E-1	7.678E+0	1.756E+1
-7.736E-1	7.786E+0	1.776E+1
-7.801E-1	7.737E+0	1.770E+1
-7.753E-1	7.753E+0	1.765E+1
-7.720E-1	7.782E+0	1.755E+1
-7.753E-1	7.701E+0	1.760E+1
-7.769E-1	7.659E+0	1.772E+1
-7.736E-1	7.747E+0	1.782E+1
-7.736E-1	7.656E+0	1.764E+1
-7.753E-1	7.717E+0	1.766E+1
-7.801E-1	7.669E+0	1.778E+1
-7.769E-1	7.750E+0	1.777E+1
-7.769E-1	7.854E+0	1.772E+1
-7.753E-1	7.627E+0	1.768E+1
-7.801E-1	7.760E+0	1.763E+1
-7.785E-1	7.721E+0	1.742E+1
-7.736E-1	7.776E+0	1.757E+1
-7.769E-1	7.766E+0	1.756E+1
-7.769E-1	7.695E+0	1.774E+1
-7.753E-1	7.711E+0	1.767E+1
-7.736E-1	7.805E+0	1.780E+1
-7.753E-1	7.821E+0	1.770E+1
-7.801E-1	7.691E+0	1.765E+1
-7.769E-1	7.727E+0	1.778E+1
-7.736E-1	7.773E+0	1.772E+1
-7.785E-1	7.873E+0	1.758E+1
-7.785E-1	7.763E+0	1.773E+1
-7.753E-1	7.919E+0	1.758E+1
-7.753E-1	7.743E+0	1.761E+1
-7.769E-1	7.753E+0	1.781E+1
-7.818E-1	7.750E+0	1.770E+1
-7.769E-1	7.708E+0	1.762E+1
-7.736E-1	7.760E+0	1.764E+1
-7.785E-1	7.708E+0	1.760E+1
-7.818E-1	7.763E+0	1.760E+1
-7.753E-1	7.769E+0	1.768E+1
-7.720E-1	7.760E+0	1.773E+1
-7.753E-1	7.789E+0	1.755E+1
-7.801E-1	7.737E+0	1.779E+1
-7.769E-1	7.672E+0	1.759E+1
-7.736E-1	7.873E+0	1.774E+1
-7.769E-1	7.782E+0	1.773E+1
-7.801E-1	7.724E+0	1.763E+1
-7.769E-1	7.682E+0	1.743E+1
-7.736E-1	7.747E+0	1.764E+1
-7.769E-1	7.786E+0	1.766E+1
-7.801E-1	7.604E+0	1.761E+1
-7.769E-1	7.740E+0	1.768E+1
-7.720E-1	7.734E+0	1.764E+1
-7.736E-1	7.711E+0	1.760E+1
-7.801E-1	7.714E+0	1.770E+1
-7.753E-1	7.776E+0	1.756E+1
-7.736E-1	7.802E+0	1.769E+1
-7.753E-1	7.776E+0	1.760E+1
-7.818E-1	7.724E+0	1.769E+1
-7.753E-1	7.685E+0	1.768E+1
-7.720E-1	7.708E+0	1.779E+1
-7.753E-1	7.766E+0	1.765E+1
-7.785E-1	7.776E+0	1.761E+1
-7.769E-1	7.779E+0	1.764E+1
-7.720E-1	7.841E+0	1.770E+1
-7.769E-1	7.779E+0	1.782E+1
-7.801E-1	7.708E+0	1.767E+1
-7.769E-1	7.740E+0	1.771E+1
-7.736E-1	7.717E+0	1.752E+1
-7.769E-1	7.766E+0	1.770E+1
-7.785E-1	7.824E+0	1.785E+1
-7.801E-1	7.747E+0	1.767E+1
-7.720E-1	7.769E+0	1.756E+1
-7.753E-1	7.863E+0	1.761E+1
-7.769E-1	7.688E+0	1.781E+1
-7.785E-1	7.760E+0	1.763E+1
-7.736E-1	7.841E+0	1.774E+1
-7.753E-1	7.831E+0	1.772E+1
-7.785E-1	7.824E+0	1.771E+1
-7.753E-1	7.724E+0	1.779E+1
-7.736E-1	7.711E+0	1.775E+1
-7.769E-1	7.724E+0	1.775E+1
-7.818E-1	7.795E+0	1.766E+1
-7.736E-1	7.831E+0	1.770E+1
-7.720E-1	7.815E+0	1.773E+1
-7.736E-1	7.773E+0	1.762E+1
-7.801E-1	7.841E+0	1.772E+1
-7.785E-1	7.769E+0	1.754E+1
-7.720E-1	7.782E+0	1.754E+1
-7.769E-1	7.659E+0	1.768E+1
-7.801E-1	7.753E+0	1.766E+1
-7.736E-1	7.795E+0	1.775E+1
-7.720E-1	7.782E+0	1.760E+1
-7.769E-1	7.704E+0	1.775E+1
-7.769E-1	7.805E+0	1.764E+1
-7.769E-1	7.789E+0	1.772E+1
-7.720E-1	7.653E+0	1.749E+1
-7.769E-1	7.727E+0	1.783E+1
-7.785E-1	7.734E+0	1.768E+1
-7.785E-1	7.701E+0	1.767E+1
-7.753E-1	7.756E+0	1.774E+1
-7.769E-1	7.850E+0	1.767E+1
-7.818E-1	7.766E+0	1.767E+1
-7.753E-1	7.841E+0	1.785E+1
-7.736E-1	7.818E+0	1.764E+1
-7.753E-1	7.711E+0	1.758E+1
-7.785E-1	7.824E+0	1.777E+1
-7.753E-1	7.701E+0	1.763E+1
-7.753E-1	7.740E+0	1.755E+1
-7.785E-1	7.617E+0	1.759E+1
-7.801E-1	7.750E+0	1.766E+1
-7.720E-1	7.656E+0	1.788E+1
-7.736E-1	7.760E+0	1.783E+1
-7.785E-1	7.834E+0	1.762E+1
-7.801E-1	7.889E+0	1.769E+1
-7.769E-1	7.743E+0	1.771E+1
-7.720E-1	7.714E+0	1.773E+1
-7.769E-1	7.886E+0	1.763E+1
-7.801E-1	7.669E+0	1.761E+1
-7.769E-1	7.782E+0	1.772E+1
-7.736E-1	7.789E+0	1.772E+1
-7.753E-1	7.714E+0	1.774E+1
-7.801E-1	7.734E+0	1.759E+1
-7.753E-1	7.740E+0	1.765E+1
-7.736E-1	7.698E+0	1.768E+1
-7.753E-1	7.714E+0	1.760E+1
-7.769E-1	7.747E+0	1.782E+1
-7.753E-1	7.743E+0	1.761E+1
-7.736E-1	7.750E+0	1.768E+1
-7.753E-1	7.740E+0	1.772E+1
-7.801E-1	7.675E+0	1.759E+1
-7.753E-1	7.662E+0	1.788E+1
-7.720E-1	7.867E+0	1.766E+1
-7.769E-1	7.750E+0	1.772E+1
-7.801E-1	7.724E+0	1.774E+1
-7.769E-1	7.724E+0	1.772E+1
-7.736E-1	7.704E+0	1.761E+1
-7.753E-1	7.734E+0	1.770E+1
-7.785E-1	7.662E+0	1.761E+1
-7.785E-1	7.636E+0	1.768E+1
-7.720E-1	7.636E+0	1.769E+1
-7.769E-1	7.682E+0	1.769E+1
-7.801E-1	7.753E+0	1.755E+1
-7.769E-1	7.737E+0	1.764E+1
-7.720E-1	7.821E+0	1.764E+1
-7.736E-1	7.863E+0	1.769E+1
-7.801E-1	7.653E+0	1.774E+1
-7.769E-1	7.678E+0	1.780E+1
-7.720E-1	7.828E+0	1.774E+1
-7.736E-1	7.704E+0	1.760E+1
-7.769E-1	7.763E+0	1.774E+1
-7.753E-1	7.662E+0	1.769E+1
-7.704E-1	7.766E+0	1.762E+1
-7.753E-1	7.737E+0	1.767E+1
-7.785E-1	7.727E+0	1.787E+1
-7.753E-1	7.571E+0	1.769E+1
-7.704E-1	7.724E+0	1.750E+1
-7.769E-1	7.672E+0	1.764E+1
-7.801E-1	7.724E+0	1.762E+1
-7.769E-1	7.640E+0	1.768E+1
-7.704E-1	7.847E+0	1.781E+1
-7.736E-1	7.734E+0	1.764E+1
-7.769E-1	7.821E+0	1.761E+1
-7.769E-1	7.734E+0	1.751E+1
-7.688E-1	7.834E+0	1.764E+1
-7.769E-1	7.581E+0	1.771E+1
-7.769E-1	7.789E+0	1.774E+1
-7.769E-1	7.708E+0	1.779E+1
-7.736E-1	7.786E+0	1.777E+1
-7.769E-1	7.818E+0	1.765E+1
-7.785E-1	7.763E+0	1.797E+1
-7.769E-1	7.753E+0	1.760E+1
-7.736E-1	7.701E+0	1.788E+1
-7.769E-1	7.643E+0	1.751E+1
-7.801E-1	7.734E+0	1.768E+1
-7.753E-1	7.740E+0	1.772E+1
-7.736E-1	7.802E+0	1.759E+1
-7.736E-1	7.724E+0	1.782E+1
-7.769E-1	7.714E+0	1.775E+1
-7.753E-1	7.691E+0	1.754E+1
-7.720E-1	7.695E+0	1.768E+1
-7.753E-1	7.591E+0	1.777E+1
-7.834E-1	7.818E+0	1.776E+1
-7.769E-1	7.782E+0	1.762E+1
-7.736E-1	7.756E+0	1.757E+1
-7.753E-1	7.711E+0	1.778E+1
-7.769E-1	7.743E+0	1.761E+1
-7.769E-1	7.776E+0	1.771E+1
-7.736E-1	7.837E+0	1.779E+1
-7.753E-1	7.685E+0	1.773E+1
-7.818E-1	7.727E+0	1.772E+1
-7.785E-1	7.649E+0	1.769E+1
-7.753E-1	7.698E+0	1.757E+1
-7.753E-1	7.766E+0	1.763E+1
-7.785E-1	7.799E+0	1.763E+1
-7.753E-1	7.802E+0	1.793E+1
-7.736E-1	7.704E+0	1.778E+1
-7.753E-1	7.740E+0	1.753E+1
-7.769E-1	7.730E+0	1.772E+1
-7.785E-1	7.795E+0	1.753E+1
-7.704E-1	7.743E+0	1.770E+1
-7.769E-1	7.730E+0	1.755E+1
-7.785E-1	7.799E+0	1.770E+1
-7.736E-1	7.769E+0	1.753E+1
-7.736E-1	7.747E+0	1.771E+1
-7.753E-1	7.721E+0	1.765E+1
-7.769E-1	7.721E+0	1.759E+1
-7.736E-1	7.760E+0	1.782E+1
-7.720E-1	7.841E+0	1.760E+1
-7.736E-1	7.831E+0	1.774E+1
-7.753E-1	7.734E+0	1.790E+1
-7.769E-1	7.714E+0	1.775E+1
-7.736E-1	7.698E+0	1.768E+1
-7.753E-1	7.620E+0	1.760E+1
-7.785E-1	7.821E+0	1.776E+1
-7.736E-1	7.704E+0	1.767E+1
-7.736E-1	7.769E+0	1.780E+1
-7.753E-1	7.685E+0	1.786E+1
-7.801E-1	7.724E+0	1.769E+1
-7.753E-1	7.828E+0	1.793E+1
-7.736E-1	7.747E+0	1.766E+1
-7.785E-1	7.760E+0	1.763E+1
-7.785E-1	7.828E+0	1.769E+1
-7.753E-1	7.708E+0	1.768E+1
-7.736E-1	7.841E+0	1.769E+1
-7.736E-1	7.721E+0	1.782E+1
-7.801E-1	7.666E+0	1.789E+1
-7.736E-1	7.708E+0	1.760E+1
-7.736E-1	7.734E+0	1.775E+1
-7.753E-1	7.581E+0	1.761E+1
-7.801E-1	7.698E+0	1.793E+1
-7.769E-1	7.695E+0	1.769E+1
-7.704E-1	7.850E+0	1.776E+1
-7.769E-1	7.795E+0	1.759E+1
-7.785E-1	7.799E+0	1.769E+1
-7.753E-1	7.717E+0	1.774E+1
-7.769E-1	7.753E+0	1.763E+1
-7.736E-1	7.811E+0	1.774E+1
-7.785E-1	7.682E+0	1.767E+1
-7.769E-1	7.818E+0	1.757E+1
-7.753E-1	7.766E+0	1.757E+1
-7.736E-1	7.724E+0	1.778E+1
-7.769E-1	7.786E+0	1.764E+1
-7.769E-1	7.640E+0	1.763E+1
-7.720E-1	7.656E+0	1.775E+1
-7.736E-1	7.685E+0	1.769E+1
-7.769E-1	7.737E+0	1.764E+1
-7.769E-1	7.763E+0	1.777E+1
-7.736E-1	7.708E+0	1.772E+1
-7.753E-1	7.773E+0	1.768E+1
-7.801E-1	7.646E+0	1.769E+1
-7.769E-1	7.675E+0	1.773E+1
-7.736E-1	7.672E+0	1.752E+1
-7.769E-1	7.857E+0	1.775E+1
-7.785E-1	7.643E+0	1.769E+1
-7.753E-1	7.880E+0	1.769E+1
-7.720E-1	7.766E+0	1.771E+1
-7.753E-1	7.773E+0	1.779E+1
-7.801E-1	7.811E+0	1.749E+1
-7.785E-1	7.672E+0	1.777E+1
-7.736E-1	7.799E+0	1.772E+1
-7.736E-1	7.747E+0	1.774E+1
-7.801E-1	7.760E+0	1.773E+1
-7.785E-1	7.773E+0	1.771E+1
-7.688E-1	7.750E+0	1.775E+1
-7.769E-1	7.730E+0	1.754E+1
-7.769E-1	7.659E+0	1.771E+1
-7.753E-1	7.760E+0	1.790E+1
-7.753E-1	7.740E+0	1.761E+1
-7.769E-1	7.870E+0	1.767E+1
-7.801E-1	7.802E+0	1.739E+1
-7.736E-1	7.769E+0	1.765E+1
-7.704E-1	7.792E+0	1.756E+1
-7.753E-1	7.701E+0	1.779E+1
-7.785E-1	7.734E+0	1.783E+1
-7.769E-1	7.659E+0	1.762E+1
-7.753E-1	7.688E+0	1.760E+1
-7.753E-1	7.688E+0	1.763E+1
-7.801E-1	7.763E+0	1.755E+1
-7.753E-1	7.747E+0	1.769E+1
-7.720E-1	7.704E+0	1.778E+1
-7.753E-1	7.695E+0	1.763E+1
-7.818E-1	7.704E+0	1.754E+1
-7.769E-1	7.730E+0	1.769E+1
-7.736E-1	7.575E+0	1.772E+1
-7.769E-1	7.760E+0	1.776E+1
-7.801E-1	7.782E+0	1.769E+1
-7.753E-1	7.640E+0	1.756E+1
-7.720E-1	7.633E+0	1.772E+1
-7.769E-1	7.808E+0	1.779E+1
-7.818E-1	7.688E+0	1.788E+1
-7.769E-1	7.708E+0	1.770E+1
-7.704E-1	7.811E+0	1.760E+1
-7.720E-1	7.708E+0	1.760E+1
-7.769E-1	7.711E+0	1.750E+1
-7.769E-1	7.685E+0	1.780E+1
-7.720E-1	7.795E+0	1.775E+1
-7.753E-1	7.769E+0	1.765E+1
-7.818E-1	7.614E+0	1.758E+1
-7.753E-1	7.802E+0	1.748E+1
-7.720E-1	7.701E+0	1.768E+1
-7.736E-1	7.760E+0	1.765E+1
-7.801E-1	7.737E+0	1.771E+1
-7.769E-1	7.756E+0	1.770E+1
-7.736E-1	7.763E+0	1.771E+1
-7.753E-1	7.837E+0	1.763E+1
-7.785E-1	7.653E+0	1.787E+1
-7.769E-1	7.698E+0	1.752E+1
-7.720E-1	7.691E+0	1.769E+1
-7.769E-1	7.799E+0	1.763E+1
-7.753E-1	7.824E+0	1.774E+1
-7.785E-1	7.675E+0	1.766E+1
-7.720E-1	7.708E+0	1.765E+1
-7.785E-1	7.828E+0	1.770E+1
-7.769E-1	7.711E+0	1.777E+1
-7.769E-1	7.727E+0	1.766E+1
-7.753E-1	7.753E+0	1.767E+1
-7.753E-1	7.763E+0	1.774E+1
-7.785E-1	7.795E+0	1.781E+1
-7.753E-1	7.734E+0	1.766E+1
-7.736E-1	7.779E+0	1.783E+1
-7.753E-1	7.717E+0	1.771E+1
-7.785E-1	7.724E+0	1.754E+1
-7.769E-1	7.766E+0	1.762E+1
-7.736E-1	7.685E+0	1.765E+1
-7.769E-1	7.844E+0	1.754E+1
-7.785E-1	7.633E+0	1.760E+1
-7.753E-1	7.691E+0	1.780E+1
-7.736E-1	7.627E+0	1.751E+1
-7.753E-1	7.760E+0	1.781E+1
-7.785E-1	7.854E+0	1.781E+1
-7.785E-1	7.763E+0	1.755E+1
-7.736E-1	7.666E+0	1.779E+1
-7.736E-1	7.717E+0	1.768E+1
-7.818E-1	7.789E+0	1.769E+1
-7.769E-1	7.779E+0	1.756E+1
-7.736E-1	7.672E+0	1.765E+1
-7.736E-1	7.685E+0	1.766E+1
-7.801E-1	7.792E+0	1.766E+1
-7.785E-1	7.769E+0	1.766E+1
-7.736E-1	7.708E+0	1.775E+1
-7.769E-1	7.724E+0	1.770E+1
-7.785E-1	7.789E+0	1.778E+1
-7.785E-1	7.601E+0	1.759E+1
-7.753E-1	7.721E+0	1.758E+1
-7.736E-1	7.821E+0	1.769E+1
-7.785E-1	7.698E+0	1.756E+1
-7.736E-1	7.743E+0	1.771E+1
-7.736E-1	7.701E+0	1.770E+1
-7.720E-1	7.698E+0	1.781E+1
-7.818E-1	7.779E+0	1.778E+1
-7.753E-1	7.714E+0	1.765E+1
-7.753E-1	7.795E+0	1.774E+1
-7.753E-1	7.753E+0	1.767E+1
-7.818E-1	7.811E+0	1.765E+1
-7.753E-1	7.708E+0	1.781E+1
-7.736E-1	7.740E+0	1.767E+1
-7.753E-1	7.808E+0	1.770E+1
-7.801E-1	7.685E+0	1.779E+1
-7.769E-1	7.678E+0	1.761E+1
-7.736E-1	7.688E+0	1.763E+1
-7.769E-1	7.721E+0	1.765E+1
-7.818E-1	7.743E+0	1.778E+1
-7.769E-1	7.724E+0	1.762E+1
-7.753E-1	7.766E+0	1.772E+1
-7.769E-1	7.714E+0	1.769E+1
-7.801E-1	7.776E+0	1.761E+1
-7.769E-1	7.750E+0	1.792E+1
-7.720E-1	7.691E+0	1.764E+1
-7.753E-1	7.717E+0	1.775E+1
-7.785E-1	7.740E+0	1.765E+1
-7.769E-1	7.795E+0	1.777E+1
-7.769E-1	7.766E+0	1.777E+1
-7.753E-1	7.769E+0	1.767E+1
-7.818E-1	7.747E+0	1.777E+1
-7.736E-1	7.691E+0	1.770E+1
-7.736E-1	7.708E+0	1.797E+1
-7.753E-1	7.747E+0	1.760E+1
-7.785E-1	7.721E+0	1.787E+1
-7.769E-1	7.727E+0	1.755E+1
-7.736E-1	7.776E+0	1.759E+1
-7.753E-1	7.724E+0	1.779E+1
-7.785E-1	7.724E+0	1.761E+1
-7.736E-1	7.701E+0	1.773E+1
-7.753E-1	7.912E+0	1.756E+1
-7.753E-1	7.717E+0	1.761E+1
-7.834E-1	7.688E+0	1.763E+1
-7.769E-1	7.734E+0	1.772E+1
-7.720E-1	7.688E+0	1.764E+1
-7.753E-1	7.669E+0	1.760E+1
-7.785E-1	7.763E+0	1.771E+1
-7.785E-1	7.724E+0	1.768E+1
-7.720E-1	7.727E+0	1.775E+1
-7.753E-1	7.688E+0	1.766E+1
-7.785E-1	7.656E+0	1.761E+1
-7.769E-1	7.925E+0	1.766E+1
-7.704E-1	7.730E+0	1.774E+1
-7.736E-1	7.760E+0	1.768E+1
-7.785E-1	7.685E+0	1.769E+1
-7.753E-1	7.902E+0	1.776E+1
-7.736E-1	7.695E+0	1.774E+1
-7.736E-1	7.776E+0	1.767E+1
-7.801E-1	7.805E+0	1.775E+1
-7.736E-1	7.617E+0	1.782E+1
-7.736E-1	7.727E+0	1.759E+1
-7.753E-1	7.737E+0	1.774E+1
-7.785E-1	7.740E+0	1.768E+1
-7.769E-1	7.721E+0	1.762E+1
-7.736E-1	7.795E+0	1.768E+1
-7.769E-1	7.714E+0	1.777E+1
-7.801E-1	7.844E+0	1.762E+1
-7.769E-1	7.799E+0	1.760E+1
-7.736E-1	7.782E+0	1.772E+1
-7.736E-1	7.711E+0	1.751E+1
-7.785E-1	7.737E+0	1.773E+1
-7.753E-1	7.753E+0	1.781E+1
-7.736E-1	7.753E+0	1.763E+1
-7.753E-1	7.734E+0	1.769E+1
-7.801E-1	7.701E+0	1.768E+1
-7.753E-1	7.714E+0	1.779E+1
-7.720E-1	7.753E+0	1.772E+1
-7.769E-1	7.795E+0	1.755E+1
-7.785E-1	7.717E+0	1.779E+1
-7.753E-1	7.782E+0	1.782E+1
-7.736E-1	7.792E+0	1.769E+1
-7.753E-1	7.753E+0	1.787E+1
-7.785E-1	7.672E+0	1.778E+1
-7.769E-1	7.766E+0	1.775E+1
-7.736E-1	7.662E+0	1.760E+1
-7.753E-1	7.740E+0	1.774E+1
-7.801E-1	7.727E+0	1.763E+1
-7.753E-1	7.766E+0	1.769E+1
-7.736E-1	7.756E+0	1.764E+1
-7.736E-1	7.727E+0	1.774E+1
-7.785E-1	7.630E+0	1.772E+1
-7.753E-1	7.789E+0	1.781E+1
-7.736E-1	7.769E+0	1.768E+1
-7.736E-1	7.646E+0	1.764E+1
-7.801E-1	7.756E+0	1.785E+1
-7.753E-1	7.776E+0	1.785E+1
-7.736E-1	7.678E+0	1.766E+1
-7.753E-1	7.763E+0	1.776E+1
-7.769E-1	7.662E+0	1.764E+1
-7.753E-1	7.750E+0	1.767E+1
-7.704E-1	7.695E+0	1.769E+1
-7.736E-1	7.724E+0	1.763E+1
-7.769E-1	7.675E+0	1.752E+1
-7.785E-1	7.740E+0	1.772E+1
-7.720E-1	7.818E+0	1.770E+1
-7.769E-1	7.640E+0	1.760E+1
-7.785E-1	7.756E+0	1.765E+1
-7.753E-1	7.773E+0	1.763E+1
-7.720E-1	7.750E+0	1.773E+1
-7.753E-1	7.795E+0	1.776E+1
-7.785E-1	7.627E+0	1.760E+1
-7.769E-1	7.756E+0	1.771E+1
-7.753E-1	7.708E+0	1.767E+1
-7.753E-1	7.740E+0	1.757E+1
-7.801E-1	7.782E+0	1.758E+1
-7.769E-1	7.678E+0	1.770E+1
-7.753E-1	7.666E+0	1.755E+1
-7.769E-1	7.821E+0	1.761E+1
-7.785E-1	7.880E+0	1.766E+1
-7.769E-1	7.721E+0	1.770E+1
-7.720E-1	7.714E+0	1.764E+1
-7.769E-1	7.818E+0	1.780E+1
-7.769E-1	7.714E+0	1.760E+1
-7.785E-1	7.815E+0	1.774E+1
-7.736E-1	7.711E+0	1.759E+1
-7.753E-1	7.854E+0	1.759E+1
-7.801E-1	7.789E+0	1.766E+1
-7.769E-1	7.753E+0	1.754E+1
-7.736E-1	7.815E+0	1.781E+1
-7.753E-1	7.678E+0	1.769E+1
-7.818E-1	7.844E+0	1.767E+1
-7.753E-1	7.789E+0	1.770E+1
-7.736E-1	7.721E+0	1.772E+1
-7.769E-1	7.727E+0	1.767E+1
-7.769E-1	7.678E+0	1.754E+1
-7.769E-1	7.711E+0	1.787E+1
-7.720E-1	7.815E+0	1.768E+1
-7.736E-1	7.636E+0	1.739E+1
-7.769E-1	7.743E+0	1.761E+1
-7.785E-1	7.734E+0	1.781E+1
-7.736E-1	7.867E+0	1.763E+1
-7.736E-1	7.717E+0	1.770E+1
-7.785E-1	7.727E+0	1.777E+1
-7.769E-1	7.782E+0	1.771E+1
-7.720E-1	7.678E+0	1.781E+1
-7.736E-1	7.773E+0	1.768E+1
-7.769E-1	7.818E+0	1.775E+1
-7.753E-1	7.753E+0	1.748E+1
-7.720E-1	7.766E+0	1.763E+1
-7.753E-1	7.789E+0	1.756E+1
-7.769E-1	7.675E+0	1.763E+1
-7.753E-1	7.821E+0	1.772E+1
-7.753E-1	7.688E+0	1.766E+1
-7.769E-1	7.786E+0	1.783E+1
-7.769E-1	7.750E+0	1.758E+1
-7.753E-1	7.708E+0	1.758E+1
-7.753E-1	7.682E+0	1.790E+1
-7.753E-1	7.743E+0	1.756E+1
-7.818E-1	7.704E+0	1.787E+1
-7.753E-1	7.734E+0	1.782E+1
-7.753E-1	7.779E+0	1.763E+1
-7.753E-1	7.646E+0	1.779E+1
-7.785E-1	7.704E+0	1.766E+1
-7.753E-1	7.695E+0	1.771E+1
-7.720E-1	7.721E+0	1.783E+1
-7.753E-1	7.711E+0	1.742E+1
-7.753E-1	7.763E+0	1.756E+1
-7.785E-1	7.805E+0	1.762E+1
-7.704E-1	7.763E+0	1.774E+1
-7.769E-1	7.828E+0	1.778E+1
-7.769E-1	7.682E+0	1.768E+1
-7.753E-1	7.808E+0	1.764E+1
-7.688E-1	7.769E+0	1.775E+1
-7.769E-1	7.678E+0	1.773E+1
-7.801E-1	7.773E+0	1.760E+1
-7.769E-1	7.691E+0	1.773E+1
-7.720E-1	7.773E+0	1.767E+1
-7.753E-1	7.828E+0	1.783E+1
-7.785E-1	7.730E+0	1.770E+1
-7.769E-1	7.824E+0	1.769E+1
-7.753E-1	7.730E+0	1.764E+1
-7.753E-1	7.747E+0	1.768E+1
-7.818E-1	7.750E+0	1.764E+1
-7.753E-1	7.711E+0	1.769E+1
-7.720E-1	7.773E+0	1.766E+1
-7.753E-1	7.753E+0	1.758E+1
-7.818E-1	7.714E+0	1.774E+1
-7.769E-1	7.821E+0	1.767E+1
-7.720E-1	7.678E+0	1.762E+1
-7.769E-1	7.805E+0	1.753E+1
-7.769E-1	7.623E+0	1.774E+1
-7.785E-1	7.769E+0	1.785E+1
-7.736E-1	7.779E+0	1.764E+1
-7.720E-1	7.786E+0	1.756E+1
-7.785E-1	7.766E+0	1.742E+1
-7.769E-1	7.811E+0	1.766E+1
-7.753E-1	7.795E+0	1.743E+1
-7.736E-1	7.666E+0	1.779E+1
-7.785E-1	7.753E+0	1.772E+1
-7.753E-1	7.717E+0	1.773E+1
-7.736E-1	7.773E+0	1.783E+1
-7.753E-1	7.805E+0	1.771E+1
-7.801E-1	7.808E+0	1.778E+1
-7.785E-1	7.740E+0	1.764E+1
-7.720E-1	7.691E+0	1.758E+1
-7.736E-1	7.811E+0	1.774E+1
-7.818E-1	7.760E+0	1.762E+1
-7.753E-1	7.656E+0	1.758E+1
-7.720E-1	7.695E+0	1.762E+1
-7.753E-1	7.740E+0	1.759E+1
-7.769E-1	7.711E+0	1.767E+1
-7.769E-1	7.708E+0	1.760E+1
-7.720E-1	7.886E+0	1.780E+1
-7.753E-1	7.808E+0	1.767E+1
-7.818E-1	7.714E+0	1.760E+1
-7.769E-1	7.779E+0	1.784E+1
-7.736E-1	7.776E+0	1.749E+1
-7.753E-1	7.802E+0	1.764E+1
-7.785E-1	7.691E+0	1.771E+1
-7.785E-1	7.724E+0	1.777E+1
-7.736E-1	7.688E+0	1.757E+1
-7.785E-1	7.789E+0	1.776E+1
-7.785E-1	7.756E+0	1.771E+1
-7.801E-1	7.821E+0	1.776E+1
-7.736E-1	7.734E+0	1.768E+1
-7.785E-1	7.708E+0	1.767E+1
-7.818E-1	7.769E+0	1.768E+1
-7.753E-1	7.763E+0	1.756E+1
-7.704E-1	7.669E+0	1.780E+1
-7.753E-1	7.776E+0	1.753E+1
-7.818E-1	7.753E+0	1.770E+1
-7.785E-1	7.876E+0	1.762E+1
-7.753E-1	7.737E+0	1.758E+1
-7.769E-1	7.688E+0	1.747E+1
-7.785E-1	7.740E+0	1.769E+1
-7.785E-1	7.701E+0	1.778E+1
-7.753E-1	7.753E+0	1.774E+1
-7.753E-1	7.737E+0	1.758E+1
-7.801E-1	7.789E+0	1.774E+1
-7.785E-1	7.873E+0	1.753E+1
-7.736E-1	7.649E+0	1.760E+1
-7.753E-1	7.870E+0	1.780E+1
-7.785E-1	7.750E+0	1.767E+1
-7.753E-1	7.675E+0	1.775E+1
-7.736E-1	7.701E+0	1.760E+1
-7.785E-1	7.753E+0	1.770E+1
-7.818E-1	7.721E+0	1.779E+1
-7.769E-1	7.623E+0	1.769E+1
-7.720E-1	7.711E+0	1.757E+1
-7.769E-1	7.704E+0	1.776E+1
-7.818E-1	7.821E+0	1.764E+1
-7.769E-1	7.669E+0	1.774E+1
-7.720E-1	7.711E+0	1.766E+1
-7.753E-1	7.682E+0	1.773E+1
-7.801E-1	7.669E+0	1.760E+1
-7.753E-1	7.799E+0	1.776E+1
-7.769E-1	7.760E+0	1.767E+1
-7.769E-1	7.711E+0	1.768E+1
-7.785E-1	7.711E+0	1.775E+1
-7.753E-1	7.802E+0	1.757E+1
-7.736E-1	7.786E+0	1.755E+1
-7.785E-1	7.747E+0	1.768E+1
-7.801E-1	7.756E+0	1.781E+1
-7.769E-1	7.870E+0	1.758E+1
-7.704E-1	7.734E+0	1.760E+1
-7.753E-1	7.714E+0	1.775E+1
-7.834E-1	7.821E+0	1.769E+1
-7.785E-1	7.811E+0	1.755E+1
-7.753E-1	7.730E+0	1.772E+1
-7.736E-1	7.805E+0	1.778E+1
-7.785E-1	7.756E+0	1.774E+1
-7.769E-1	7.672E+0	1.760E+1
-7.753E-1	7.717E+0	1.775E+1
-7.785E-1	7.824E+0	1.767E+1
-7.801E-1	7.760E+0	1.765E+1
-7.720E-1	7.769E+0	1.781E+1
-7.720E-1	7.763E+0	1.771E+1
-7.785E-1	7.782E+0	1.767E+1
-7.801E-1	7.672E+0	1.772E+1
-7.769E-1	7.815E+0	1.766E+1
-7.753E-1	7.766E+0	1.762E+1
-7.753E-1	7.831E+0	1.781E+1
-7.801E-1	7.701E+0	1.767E+1
-7.753E-1	7.662E+0	1.775E+1
-7.736E-1	7.730E+0	1.777E+1
-7.769E-1	7.734E+0	1.741E+1
-7.834E-1	7.698E+0	1.770E+1
-7.785E-1	7.760E+0	1.786E+1
-7.769E-1	7.789E+0	1.773E+1
-7.753E-1	7.799E+0	1.765E+1
-7.801E-1	7.756E+0	1.771E+1
-7.769E-1	7.698E+0	1.778E+1
-7.736E-1	7.737E+0	1.766E+1
-7.736E-1	7.711E+0	1.760E+1
-7.801E-1	7.808E+0	1.761E+1
-7.801E-1	7.789E+0	1.774E+1
-7.720E-1	7.844E+0	1.764E+1
-7.769E-1	7.662E+0	1.768E+1
-7.801E-1	7.773E+0	1.764E+1
-7.769E-1	7.737E+0	1.771E+1
-7.736E-1	7.763E+0	1.754E+1
-7.753E-1	7.672E+0	1.774E+1
-7.785E-1	7.847E+0	1.765E+1
-7.769E-1	7.786E+0	1.772E+1
-7.736E-1	7.717E+0	1.767E+1
-7.785E-1	7.653E+0	1.788E+1
-7.801E-1	7.643E+0	1.775E+1
-7.769E-1	7.678E+0	1.767E+1
-7.736E-1	7.779E+0	1.776E+1
-7.769E-1	7.666E+0	1.763E+1
-7.801E-1	7.747E+0	1.769E+1
-7.753E-1	7.789E+0	1.769E+1
-7.736E-1	7.666E+0	1.774E+1
-7.769E-1	7.750E+0	1.777E+1
-7.785E-1	7.691E+0	1.784E+1
-7.801E-1	7.747E+0	1.775E+1
-7.720E-1	7.701E+0	1.753E+1
-7.785E-1	7.763E+0	1.776E+1
-7.818E-1	7.808E+0	1.763E+1
-7.769E-1	7.727E+0	1.776E+1
-7.736E-1	7.760E+0	1.765E+1
-7.753E-1	7.714E+0	1.764E+1
-7.818E-1	7.808E+0	1.761E+1
-7.769E-1	7.740E+0	1.762E+1
-7.736E-1	7.837E+0	1.775E+1
-7.785E-1	7.711E+0	1.754E+1
-7.801E-1	7.769E+0	1.777E+1
-7.785E-1	7.695E+0	1.766E+1
-7.720E-1	7.776E+0	1.768E+1
-7.736E-1	7.691E+0	1.760E+1
-7.834E-1	7.776E+0	1.762E+1
-7.785E-1	7.601E+0	1.762E+1
-7.720E-1	7.779E+0	1.780E+1
-7.753E-1	7.717E+0	1.769E+1
-7.801E-1	7.795E+0	1.762E+1
-7.785E-1	7.824E+0	1.753E+1
-7.753E-1	7.717E+0	1.763E+1
-7.736E-1	7.575E+0	1.760E+1
-7.801E-1	7.766E+0	1.774E+1
-7.769E-1	7.773E+0	1.755E+1
-7.753E-1	7.721E+0	1.750E+1
-7.736E-1	7.795E+0	1.783E+1
-7.801E-1	7.753E+0	1.765E+1
-7.769E-1	7.815E+0	1.754E+1
-7.753E-1	7.815E+0	1.777E+1
-7.785E-1	7.808E+0	1.761E+1
-7.785E-1	7.721E+0	1.752E+1
-7.769E-1	7.756E+0	1.762E+1
-7.769E-1	7.646E+0	1.754E+1
-7.753E-1	7.805E+0	1.789E+1
-7.785E-1	7.747E+0	1.766E+1
-7.769E-1	7.662E+0	1.773E+1
-7.736E-1	7.672E+0	1.796E+1
-7.801E-1	7.701E+0	1.767E+1
-7.785E-1	7.678E+0	1.762E+1
-7.753E-1	7.714E+0	1.752E+1
-7.736E-1	7.737E+0	1.763E+1
-7.736E-1	7.802E+0	1.749E+1
-7.769E-1	7.695E+0	1.778E+1
-7.769E-1	7.808E+0	1.755E+1
-7.736E-1	7.776E+0	1.772E+1
-7.753E-1	7.818E+0	1.758E+1
-7.785E-1	7.688E+0	1.769E+1
-7.753E-1	7.698E+0	1.760E+1
-7.720E-1	7.704E+0	1.772E+1
-7.736E-1	7.688E+0	1.766E+1
-7.801E-1	7.769E+0	1.761E+1
-7.785E-1	7.743E+0	1.753E+1
-7.736E-1	7.682E+0	1.778E+1
-7.753E-1	7.685E+0	1.779E+1
-7.785E-1	7.854E+0	1.769E+1
-7.785E-1	7.824E+0	1.792E+1
-7.736E-1	7.808E+0	1.759E+1
-7.753E-1	7.708E+0	1.769E+1
-7.785E-1	7.737E+0	1.761E+1
-7.769E-1	7.678E+0	1.774E+1
-7.736E-1	7.701E+0	1.763E+1
-7.769E-1	7.695E+0	1.787E+1
-7.785E-1	7.633E+0	1.758E+1
-7.769E-1	7.740E+0	1.767E+1
-7.736E-1	7.724E+0	1.766E+1
-7.753E-1	7.711E+0	1.769E+1
-7.801E-1	7.870E+0	1.778E+1
-7.753E-1	7.691E+0	1.780E+1
-7.736E-1	7.743E+0	1.758E+1
-7.736E-1	7.747E+0	1.773E+1
-7.801E-1	7.734E+0	1.774E+1
-7.753E-1	7.766E+0	1.784E+1
-7.720E-1	7.734E+0	1.764E+1
-7.769E-1	7.734E+0	1.777E+1
-7.785E-1	7.792E+0	1.786E+1
-7.769E-1	7.659E+0	1.760E+1
-7.720E-1	7.649E+0	1.776E+1
-7.785E-1	7.802E+0	1.760E+1
-7.785E-1	7.740E+0	1.774E+1
-7.753E-1	7.675E+0	1.788E+1
-7.704E-1	7.750E+0	1.770E+1
-7.736E-1	7.831E+0	1.779E+1
-7.785E-1	7.766E+0	1.738E+1
-7.785E-1	7.760E+0	1.769E+1
-7.720E-1	7.727E+0	1.763E+1
-7.736E-1	7.708E+0	1.781E+1
-7.801E-1	7.818E+0	1.772E+1
-7.753E-1	7.776E+0	1.781E+1
-7.720E-1	7.753E+0	1.771E+1
-7.736E-1	7.815E+0	1.750E+1
-7.801E-1	7.685E+0	1.764E+1
-7.769E-1	7.695E+0	1.747E+1
-7.769E-1	7.763E+0	1.772E+1
-7.769E-1	7.653E+0	1.769E+1
-7.801E-1	7.760E+0	1.775E+1
-7.785E-1	7.714E+0	1.770E+1
-7.753E-1	7.743E+0	1.768E+1
-7.753E-1	7.782E+0	1.770E+1
-7.801E-1	7.672E+0	1.760E+1
-7.785E-1	7.737E+0	1.754E+1
-7.736E-1	7.662E+0	1.773E+1
-7.753E-1	7.734E+0	1.776E+1
-7.801E-1	7.711E+0	1.784E+1
-7.753E-1	7.701E+0	1.786E+1
-7.753E-1	7.724E+0	1.768E+1
-7.753E-1	7.743E+0	1.772E+1
-7.801E-1	7.789E+0	1.755E+1
-7.785E-1	7.847E+0	1.767E+1
-7.720E-1	7.756E+0	1.769E+1
-7.753E-1	7.627E+0	1.760E+1
-7.769E-1	7.763E+0	1.759E+1
-7.753E-1	7.698E+0	1.777E+1
-7.753E-1	7.740E+0	1.779E+1
-7.785E-1	7.734E+0	1.767E+1
-7.769E-1	7.717E+0	1.760E+1
-7.753E-1	7.760E+0	1.781E+1
-7.720E-1	7.588E+0	1.785E+1
-7.769E-1	7.824E+0	1.780E+1
-7.753E-1	7.805E+0	1.767E+1
-7.753E-1	7.727E+0	1.774E+1
-7.720E-1	7.811E+0	1.769E+1
-7.736E-1	7.857E+0	1.767E+1
-7.801E-1	7.695E+0	1.772E+1
-7.785E-1	7.727E+0	1.770E+1
-7.720E-1	7.724E+0	1.766E+1
-7.720E-1	7.837E+0	1.770E+1
-7.785E-1	7.727E+0	1.772E+1
-7.736E-1	7.847E+0	1.762E+1
-7.704E-1	7.792E+0	1.771E+1
-7.720E-1	7.714E+0	1.769E+1
-7.818E-1	7.724E+0	1.771E+1
-7.753E-1	7.834E+0	1.777E+1
-7.704E-1	7.828E+0	1.772E+1
-7.720E-1	7.834E+0	1.764E+1
-7.801E-1	7.747E+0	1.765E+1
-7.769E-1	7.633E+0	1.784E+1
-7.769E-1	7.730E+0	1.774E+1
-7.753E-1	7.870E+0	1.777E+1
-7.785E-1	7.792E+0	1.766E+1
-7.769E-1	7.646E+0	1.776E+1
-7.720E-1	7.711E+0	1.777E+1
-7.769E-1	7.828E+0	1.776E+1
-7.769E-1	7.649E+0	1.748E+1
-7.801E-1	7.727E+0	1.783E+1
-7.704E-1	7.756E+0	1.770E+1
-7.785E-1	7.808E+0	1.776E+1
-7.785E-1	7.828E+0	1.748E+1
-7.785E-1	7.795E+0	1.752E+1
-7.753E-1	7.779E+0	1.772E+1
-7.753E-1	7.711E+0	1.757E+1
-7.785E-1	7.753E+0	1.765E+1
-7.801E-1	7.685E+0	1.803E+1
-7.736E-1	7.630E+0	1.767E+1
-7.736E-1	7.662E+0	1.766E+1
-7.801E-1	7.789E+0	1.766E+1
-7.769E-1	7.743E+0	1.773E+1
-7.736E-1	7.760E+0	1.779E+1
-7.769E-1	7.730E+0	1.766E+1
-7.785E-1	7.766E+0	1.769E+1
-7.769E-1	7.860E+0	1.763E+1
-7.736E-1	7.620E+0	1.764E+1
-7.720E-1	7.740E+0	1.786E+1
-7.818E-1	7.792E+0	1.786E+1
-7.785E-1	7.789E+0	1.768E+1
-7.736E-1	7.714E+0	1.771E+1
-7.736E-1	7.714E+0	1.750E+1
-7.785E-1	7.666E+0	1.772E+1
-7.785E-1	7.811E+0	1.767E+1
-7.720E-1	7.653E+0	1.787E+1
-7.753E-1	7.711E+0	1.776E+1
-7.818E-1	7.685E+0	1.774E+1
-7.785E-1	7.831E+0	1.757E+1
-7.753E-1	7.721E+0	1.779E+1
-7.753E-1	7.850E+0	1.765E+1
-7.801E-1	7.786E+0	1.762E+1
-7.769E-1	7.714E+0	1.756E+1
-7.736E-1	7.831E+0	1.763E+1
-7.769E-1	7.623E+0	1.779E+1
-7.818E-1	7.630E+0	1.771E+1
-7.801E-1	7.727E+0	1.765E+1
-7.753E-1	7.743E+0	1.758E+1
-7.785E-1	7.815E+0	1.756E+1
-7.801E-1	7.753E+0	1.787E+1
-7.769E-1	7.698E+0	1.762E+1
-7.736E-1	7.808E+0	1.788E+1
-7.736E-1	7.750E+0	1.779E+1
-7.785E-1	7.662E+0	1.762E+1
-7.801E-1	7.695E+0	1.766E+1
-7.753E-1	7.766E+0	1.772E+1
-7.736E-1	7.727E+0	1.762E+1
-7.785E-1	7.691E+0	1.765E+1
-7.753E-1	7.721E+0	1.768E+1
-7.720E-1	7.636E+0	1.778E+1
-7.704E-1	7.860E+0	1.758E+1
-7.818E-1	7.743E+0	1.767E+1
-7.769E-1	7.747E+0	1.763E+1
-7.753E-1	7.695E+0	1.760E+1
-7.753E-1	7.831E+0	1.772E+1
-7.801E-1	7.695E+0	1.780E+1
-7.769E-1	7.837E+0	1.772E+1
-7.753E-1	7.704E+0	1.762E+1
-7.785E-1	7.675E+0	1.777E+1
-7.818E-1	7.724E+0	1.769E+1
-7.753E-1	7.824E+0	1.777E+1
-7.769E-1	7.646E+0	1.768E+1
-7.753E-1	7.789E+0	1.748E+1
-7.785E-1	7.857E+0	1.764E+1
-7.785E-1	7.760E+0	1.787E+1
-7.753E-1	7.669E+0	1.766E+1
-7.769E-1	7.792E+0	1.759E+1
-7.801E-1	7.737E+0	1.758E+1
-7.753E-1	7.876E+0	1.752E+1
-7.704E-1	7.672E+0	1.763E+1
-7.769E-1	7.730E+0	1.774E+1
-7.818E-1	7.724E+0	1.771E+1
-7.769E-1	7.831E+0	1.780E+1
-7.720E-1	7.792E+0	1.776E+1
-7.753E-1	7.786E+0	1.764E+1
-7.785E-1	7.714E+0	1.743E+1
-7.785E-1	7.708E+0	1.760E+1
-7.720E-1	7.766E+0	1.773E+1
-7.769E-1	7.776E+0	1.778E+1
-7.801E-1	7.685E+0	1.771E+1
-7.753E-1	7.802E+0	1.772E+1
-7.736E-1	7.701E+0	1.776E+1
-7.769E-1	7.776E+0	1.777E+1
-7.801E-1	7.675E+0	1.768E+1
-7.769E-1	7.714E+0	1.772E+1
-7.736E-1	7.740E+0	1.786E+1
-7.769E-1	7.730E+0	1.773E+1
-7.834E-1	7.698E+0	1.768E+1
-7.769E-1	7.698E+0	1.768E+1
-7.753E-1	7.646E+0	1.778E+1
-7.753E-1	7.743E+0	1.765E+1
-7.769E-1	7.766E+0	1.754E+1
-7.769E-1	7.753E+0	1.791E+1
-7.736E-1	7.743E+0	1.775E+1
-7.736E-1	7.675E+0	1.770E+1
-7.818E-1	7.727E+0	1.783E+1
-7.801E-1	7.730E+0	1.769E+1
-7.720E-1	7.682E+0	1.782E+1
-7.753E-1	7.711E+0	1.759E+1
-7.801E-1	7.662E+0	1.768E+1
-7.801E-1	7.786E+0	1.760E+1
-7.704E-1	7.854E+0	1.776E+1
-7.736E-1	7.834E+0	1.782E+1
-7.785E-1	7.734E+0	1.777E+1
-7.769E-1	7.786E+0	1.763E+1
-7.769E-1	7.776E+0	1.780E+1
-7.769E-1	7.850E+0	1.766E+1
-7.801E-1	7.747E+0	1.759E+1
-7.785E-1	7.734E+0	1.774E+1
-7.769E-1	7.662E+0	1.775E+1
-7.769E-1	7.773E+0	1.748E+1
-7.818E-1	7.701E+0	1.767E+1
-7.753E-1	7.756E+0	1.752E+1
-7.736E-1	7.818E+0	1.764E+1
-7.736E-1	7.782E+0	1.769E+1
-7.769E-1	7.708E+0	1.767E+1
-7.736E-1	7.747E+0	1.768E+1
-7.769E-1	7.704E+0	1.771E+1
-7.769E-1	7.701E+0	1.772E+1
-7.818E-1	7.730E+0	1.772E+1
-7.753E-1	7.730E+0	1.766E+1
-7.720E-1	7.802E+0	1.779E+1
-7.769E-1	7.815E+0	1.757E+1
-7.801E-1	7.630E+0	1.782E+1
-7.801E-1	7.682E+0	1.769E+1
-7.720E-1	7.854E+0	1.770E+1
-7.769E-1	7.824E+0	1.754E+1
-7.785E-1	7.769E+0	1.767E+1
-7.769E-1	7.847E+0	1.772E+1
-7.736E-1	7.708E+0	1.768E+1
-7.769E-1	7.724E+0	1.765E+1
-7.801E-1	7.678E+0	1.766E+1
-7.801E-1	7.708E+0	1.760E+1
-7.720E-1	7.740E+0	1.757E+1
-7.785E-1	7.682E+0	1.766E+1
-7.801E-1	7.708E+0	1.773E+1
-7.769E-1	7.740E+0	1.775E+1
-7.736E-1	7.704E+0	1.777E+1
-7.736E-1	7.811E+0	1.760E+1
-7.801E-1	7.630E+0	1.776E+1
-7.785E-1	7.776E+0	1.768E+1
-7.736E-1	7.815E+0	1.774E+1
-7.753E-1	7.685E+0	1.771E+1
-7.818E-1	7.841E+0	1.777E+1
-7.769E-1	7.675E+0	1.769E+1
-7.753E-1	7.711E+0	1.765E+1
-7.769E-1	7.805E+0	1.782E+1
-7.801E-1	7.734E+0	1.768E+1
-7.769E-1	7.711E+0	1.771E+1
-7.736E-1	7.779E+0	1.775E+1
-7.736E-1	7.695E+0	1.783E+1
-7.834E-1	7.717E+0	1.762E+1
-7.769E-1	7.756E+0	1.771E+1
-7.736E-1	7.789E+0	1.765E+1
-7.769E-1	7.695E+0	1.759E+1
-7.801E-1	7.662E+0	1.760E+1
-7.785E-1	7.766E+0	1.767E+1
-7.753E-1	7.721E+0	1.758E+1
-7.753E-1	7.776E+0	1.774E+1
-7.785E-1	7.695E+0	1.767E+1
-7.769E-1	7.643E+0	1.765E+1
-7.720E-1	7.704E+0	1.772E+1
-7.753E-1	7.721E+0	1.771E+1
-7.818E-1	7.750E+0	1.749E+1
-7.785E-1	7.815E+0	1.760E+1
-7.720E-1	7.737E+0	1.762E+1
-7.769E-1	7.776E+0	1.781E+1
-7.801E-1	7.769E+0	1.757E+1
-7.785E-1	7.747E+0	1.750E+1
-7.736E-1	7.760E+0	1.768E+1
-7.753E-1	7.678E+0	1.775E+1
-7.801E-1	7.909E+0	1.785E+1
-7.769E-1	7.740E+0	1.778E+1
-7.736E-1	7.786E+0	1.774E+1
-7.769E-1	7.831E+0	1.759E+1
-7.834E-1	7.789E+0	1.772E+1
-7.801E-1	7.740E+0	1.772E+1
-7.753E-1	7.669E+0	1.741E+1
-7.785E-1	7.737E+0	1.779E+1
-7.818E-1	7.773E+0	1.777E+1
-7.769E-1	7.773E+0	1.768E+1
-7.753E-1	7.766E+0	1.783E+1
-7.785E-1	7.695E+0	1.767E+1
-7.801E-1	7.659E+0	1.766E+1
-7.785E-1	7.717E+0	1.775E+1
-7.753E-1	7.779E+0	1.775E+1
-7.753E-1	7.734E+0	1.783E+1
-7.785E-1	7.659E+0	1.772E+1
-7.801E-1	7.737E+0	1.778E+1
-7.720E-1	7.795E+0	1.786E+1
-7.736E-1	7.730E+0	1.777E+1
-7.785E-1	7.763E+0	1.761E+1
-7.785E-1	7.711E+0	1.772E+1
-7.704E-1	7.753E+0	1.772E+1
-7.769E-1	7.802E+0	1.738E+1
-7.785E-1	7.747E+0	1.772E+1
-7.785E-1	7.659E+0	1.776E+1
-7.736E-1	7.747E+0	1.777E+1
-7.769E-1	7.805E+0	1.753E+1
-7.801E-1	7.734E+0	1.748E+1
-7.785E-1	7.873E+0	1.786E+1
-7.753E-1	7.776E+0	1.767E+1
-7.753E-1	7.701E+0	1.772E+1
-7.801E-1	7.854E+0	1.768E+1
-7.769E-1	7.766E+0	1.776E+1
-7.720E-1	7.717E+0	1.778E+1
-7.785E-1	7.617E+0	1.766E+1
-7.801E-1	7.773E+0	1.766E+1
-7.753E-1	7.831E+0	1.767E+1
-7.736E-1	7.811E+0	1.773E+1
-7.753E-1	7.773E+0	1.773E+1
-7.785E-1	7.766E+0	1.778E+1
-7.785E-1	7.828E+0	1.785E+1
-7.720E-1	7.831E+0	1.764E+1
-7.753E-1	7.727E+0	1.779E+1
-7.785E-1	7.649E+0	1.771E+1
-7.801E-1	7.711E+0	1.778E+1
-7.753E-1	7.688E+0	1.774E+1
-7.736E-1	7.685E+0	1.766E+1
-7.785E-1	7.698E+0	1.751E+1
-7.801E-1	7.786E+0	1.764E+1
-7.736E-1	7.730E+0	1.763E+1
-7.769E-1	7.867E+0	1.755E+1
-7.801E-1	7.649E+0	1.764E+1
-7.785E-1	7.740E+0	1.759E+1
-7.720E-1	7.792E+0	1.783E+1
-7.753E-1	7.750E+0	1.778E+1
-7.801E-1	7.685E+0	1.794E+1
-7.769E-1	7.640E+0	1.769E+1
-7.753E-1	7.756E+0	1.775E+1
-7.769E-1	7.734E+0	1.771E+1
-7.801E-1	7.724E+0	1.774E+1
-7.785E-1	7.646E+0	1.753E+1
-7.736E-1	7.750E+0	1.764E+1
-7.753E-1	7.724E+0	1.781E+1
-7.818E-1	7.753E+0	1.767E+1
-7.769E-1	7.672E+0	1.763E+1
-7.753E-1	7.610E+0	1.774E+1
-7.753E-1	7.776E+0	1.768E+1
-7.801E-1	7.653E+0	1.761E+1
-7.753E-1	7.724E+0	1.768E+1
-7.704E-1	7.756E+0	1.781E+1
-7.753E-1	7.789E+0	1.784E+1
-7.801E-1	7.675E+0	1.767E+1
-7.785E-1	7.685E+0	1.757E+1
-7.753E-1	7.643E+0	1.771E+1
-7.753E-1	7.760E+0	1.772E+1
-7.818E-1	7.815E+0	1.771E+1
-7.801E-1	7.756E+0	1.767E+1
-7.753E-1	7.701E+0	1.763E+1
-7.753E-1	7.717E+0	1.755E+1
-7.818E-1	7.808E+0	1.775E+1
-7.785E-1	7.747E+0	1.763E+1
-7.769E-1	7.743E+0	1.771E+1
-7.769E-1	7.669E+0	1.782E+1
-7.801E-1	7.737E+0	1.789E+1
-7.785E-1	7.747E+0	1.762E+1
-7.753E-1	7.747E+0	1.770E+1
-7.769E-1	7.795E+0	1.773E+1
-7.818E-1	7.753E+0	1.781E+1
-7.769E-1	7.750E+0	1.770E+1
-7.753E-1	7.799E+0	1.778E+1
-7.736E-1	7.786E+0	1.760E+1
-7.785E-1	7.786E+0	1.765E+1
-7.818E-1	7.779E+0	1.755E+1
-7.753E-1	7.704E+0	1.773E+1
-7.769E-1	7.740E+0	1.771E+1
-7.801E-1	7.581E+0	1.749E+1
-7.785E-1	7.675E+0	1.774E+1
-7.720E-1	7.734E+0	1.789E+1
-7.736E-1	7.740E+0	1.770E+1
-7.818E-1	7.808E+0	1.778E+1
-7.785E-1	7.786E+0	1.773E+1
-7.704E-1	7.769E+0	1.762E+1
-7.753E-1	7.678E+0	1.772E+1
-7.818E-1	7.698E+0	1.770E+1
-7.785E-1	7.750E+0	1.773E+1
-7.753E-1	7.747E+0	1.775E+1
-7.753E-1	7.662E+0	1.749E+1
-7.785E-1	7.646E+0	1.762E+1
-7.818E-1	7.779E+0	1.742E+1
-7.769E-1	7.860E+0	1.760E+1
-7.720E-1	7.786E+0	1.764E+1
-7.801E-1	7.734E+0	1.775E+1
-7.785E-1	7.760E+0	1.767E+1
-7.736E-1	7.691E+0	1.777E+1
-7.753E-1	7.701E+0	1.778E+1
-7.834E-1	7.782E+0	1.782E+1
-7.753E-1	7.795E+0	1.775E+1
-7.736E-1	7.627E+0	1.771E+1
-7.753E-1	7.831E+0	1.777E+1
-7.785E-1	7.721E+0	1.753E+1
-7.753E-1	7.701E+0	1.759E+1
-7.753E-1	7.743E+0	1.752E+1
-7.753E-1	7.834E+0	1.760E+1
-7.818E-1	7.828E+0	1.755E+1
-7.801E-1	7.831E+0	1.762E+1
-7.753E-1	7.691E+0	1.771E+1
-7.769E-1	7.698E+0	1.767E+1
-7.818E-1	7.643E+0	1.769E+1
-7.785E-1	7.805E+0	1.766E+1
-7.736E-1	7.662E+0	1.775E+1
-7.753E-1	7.701E+0	1.773E+1
-7.801E-1	7.792E+0	1.765E+1
-7.785E-1	7.730E+0	1.763E+1
-7.736E-1	7.701E+0	1.757E+1
-7.753E-1	7.734E+0	1.758E+1
-7.785E-1	7.730E+0	1.781E+1
-7.769E-1	7.698E+0	1.753E+1
-7.736E-1	7.730E+0	1.761E+1
-7.736E-1	7.802E+0	1.777E+1
-7.801E-1	7.834E+0	1.760E+1
-7.753E-1	7.701E+0	1.758E+1
-7.720E-1	7.786E+0	1.772E+1
-7.753E-1	7.711E+0	1.767E+1
-7.801E-1	7.691E+0	1.758E+1
-7.769E-1	7.841E+0	1.777E+1
-7.736E-1	7.740E+0	1.764E+1
-7.736E-1	7.685E+0	1.767E+1
-7.801E-1	7.756E+0	1.749E+1
-7.785E-1	7.841E+0	1.777E+1
-7.736E-1	7.799E+0	1.779E+1
-7.736E-1	7.766E+0	1.772E+1
-7.818E-1	7.730E+0	1.773E+1
-7.818E-1	7.704E+0	1.761E+1
-7.736E-1	7.640E+0	1.772E+1
-7.753E-1	7.672E+0	1.772E+1
-7.818E-1	7.789E+0	1.774E+1
-7.785E-1	7.776E+0	1.779E+1
-7.769E-1	7.799E+0	1.759E+1
-7.736E-1	7.828E+0	1.768E+1
-7.785E-1	7.773E+0	1.767E+1
-7.785E-1	7.669E+0	1.762E+1
-7.769E-1	7.782E+0	1.758E+1
-7.769E-1	7.727E+0	1.760E+1
-7.801E-1	7.672E+0	1.759E+1
-7.785E-1	7.834E+0	1.782E+1
-7.736E-1	7.708E+0	1.786E+1
-7.769E-1	7.782E+0	1.775E+1
-7.785E-1	7.805E+0	1.775E+1
-7.801E-1	7.854E+0	1.771E+1
-7.736E-1	7.666E+0	1.788E+1
-7.801E-1	7.685E+0	1.776E+1
-7.818E-1	7.691E+0	1.783E+1
-7.785E-1	7.727E+0	1.784E+1
-7.769E-1	7.675E+0	1.762E+1
-7.769E-1	7.857E+0	1.748E+1
-7.801E-1	7.727E+0	1.758E+1
-7.801E-1	7.799E+0	1.768E+1
-7.753E-1	7.685E+0	1.771E+1
-7.753E-1	7.646E+0	1.790E+1
-7.818E-1	7.799E+0	1.770E+1
-7.785E-1	7.799E+0	1.772E+1
-7.720E-1	7.721E+0	1.765E+1
-7.736E-1	7.769E+0	1.770E+1
-7.801E-1	7.653E+0	1.756E+1
-7.785E-1	7.773E+0	1.777E+1
-7.753E-1	7.704E+0	1.769E+1
-7.736E-1	7.730E+0	1.772E+1
-7.801E-1	7.747E+0	1.760E+1
-7.785E-1	7.805E+0	1.777E+1
-7.720E-1	7.828E+0	1.763E+1
-7.736E-1	7.799E+0	1.774E+1
-7.785E-1	7.756E+0	1.767E+1
-7.769E-1	7.808E+0	1.771E+1
-7.753E-1	7.773E+0	1.774E+1
-7.785E-1	7.795E+0	1.762E+1
-7.801E-1	7.740E+0	1.781E+1
-7.785E-1	7.756E+0	1.772E+1
-7.704E-1	7.786E+0	1.787E+1
-7.753E-1	7.740E+0	1.774E+1
-7.801E-1	7.740E+0	1.773E+1
-7.785E-1	7.649E+0	1.778E+1
-7.720E-1	7.831E+0	1.773E+1
-7.785E-1	7.704E+0	1.769E+1
-7.818E-1	7.811E+0	1.765E+1
-7.753E-1	7.760E+0	1.767E+1
-7.753E-1	7.750E+0	1.782E+1
-7.769E-1	7.753E+0	1.765E+1
-7.801E-1	7.695E+0	1.779E+1
-7.769E-1	7.837E+0	1.769E+1
-7.720E-1	7.821E+0	1.778E+1
-7.753E-1	7.737E+0	1.769E+1
-7.818E-1	7.782E+0	1.776E+1
-7.785E-1	7.747E+0	1.777E+1
-7.720E-1	7.912E+0	1.780E+1
-7.753E-1	7.792E+0	1.759E+1
-7.801E-1	7.730E+0	1.776E+1
-7.769E-1	7.704E+0	1.779E+1
-7.736E-1	7.870E+0	1.778E+1
-7.753E-1	7.640E+0	1.773E+1
-7.801E-1	7.899E+0	1.773E+1
-7.769E-1	7.704E+0	1.760E+1
-7.769E-1	7.808E+0	1.761E+1
-7.736E-1	7.669E+0	1.761E+1
-7.850E-1	7.753E+0	1.764E+1
-7.769E-1	7.708E+0	1.762E+1
-7.736E-1	7.695E+0	1.759E+1
-7.769E-1	7.688E+0	1.760E+1
-7.850E-1	7.675E+0	1.774E+1
-7.801E-1	7.753E+0	1.756E+1
-7.753E-1	7.727E+0	1.759E+1
-7.769E-1	7.792E+0	1.762E+1
-7.834E-1	7.717E+0	1.768E+1
-7.769E-1	7.672E+0	1.776E+1
-7.736E-1	7.782E+0	1.768E+1
-7.753E-1	7.811E+0	1.770E+1
-7.801E-1	7.782E+0	1.769E+1
-7.801E-1	7.756E+0	1.772E+1
-7.736E-1	7.799E+0	1.778E+1
-7.753E-1	7.750E+0	1.774E+1
-7.801E-1	7.675E+0	1.761E+1
-7.769E-1	7.740E+0	1.765E+1
-7.736E-1	7.666E+0	1.777E+1
-7.753E-1	7.734E+0	1.783E+1
-7.801E-1	7.789E+0	1.764E+1
-7.769E-1	7.867E+0	1.782E+1
-7.720E-1	7.769E+0	1.775E+1
-7.736E-1	7.902E+0	1.757E+1
-7.818E-1	7.844E+0	1.760E+1
-7.801E-1	7.773E+0	1.770E+1
-7.769E-1	7.766E+0	1.757E+1
-7.753E-1	7.802E+0	1.780E+1
-7.801E-1	7.630E+0	1.760E+1
-7.769E-1	7.831E+0	1.771E+1
-7.736E-1	7.708E+0	1.781E+1
-7.753E-1	7.847E+0	1.758E+1
-7.785E-1	7.678E+0	1.764E+1
-7.801E-1	7.714E+0	1.766E+1
-7.769E-1	7.747E+0	1.783E+1
-7.753E-1	7.711E+0	1.772E+1
-7.801E-1	7.763E+0	1.783E+1
-7.753E-1	7.743E+0	1.745E+1
-7.736E-1	7.695E+0	1.757E+1
-7.753E-1	7.685E+0	1.760E+1
-7.818E-1	7.824E+0	1.776E+1
-7.801E-1	7.799E+0	1.759E+1
-7.736E-1	7.737E+0	1.765E+1
-7.769E-1	7.714E+0	1.769E+1
-7.801E-1	7.766E+0	1.763E+1
-7.769E-1	7.867E+0	1.773E+1
-7.753E-1	7.646E+0	1.766E+1
-7.769E-1	7.740E+0	1.762E+1
-7.818E-1	7.831E+0	1.779E+1
-7.801E-1	7.627E+0	1.775E+1
-7.769E-1	7.640E+0	1.770E+1
-7.753E-1	7.743E+0	1.768E+1
-7.801E-1	7.701E+0	1.773E+1
-7.769E-1	7.623E+0	1.789E+1
-7.736E-1	7.730E+0	1.764E+1
-7.769E-1	7.714E+0	1.772E+1
-7.801E-1	7.805E+0	1.750E+1
-7.801E-1	7.701E+0	1.773E+1
-7.753E-1	7.717E+0	1.760E+1
-7.769E-1	7.708E+0	1.782E+1
-7.834E-1	7.750E+0	1.785E+1
-7.769E-1	7.756E+0	1.763E+1
-7.753E-1	7.672E+0	1.757E+1
-7.736E-1	7.656E+0	1.786E+1
-7.785E-1	7.792E+0	1.756E+1
-7.801E-1	7.695E+0	1.760E+1
-7.769E-1	7.678E+0	1.787E+1
-7.769E-1	7.734E+0	1.776E+1
-7.818E-1	7.786E+0	1.788E+1
-7.818E-1	7.750E+0	1.770E+1
-7.736E-1	7.695E+0	1.770E+1
-7.785E-1	7.730E+0	1.777E+1
-7.818E-1	7.753E+0	1.754E+1
-7.785E-1	7.740E+0	1.748E+1
-7.753E-1	7.773E+0	1.772E+1
-7.736E-1	7.740E+0	1.777E+1
-7.818E-1	7.760E+0	1.770E+1
-7.785E-1	7.653E+0	1.768E+1
-7.769E-1	7.808E+0	1.747E+1
-7.785E-1	7.740E+0	1.765E+1
-7.818E-1	7.805E+0	1.759E+1
-7.785E-1	7.678E+0	1.778E+1
-7.769E-1	7.815E+0	1.777E+1
-7.769E-1	7.734E+0	1.755E+1
-7.818E-1	7.818E+0	1.765E+1
-7.785E-1	7.743E+0	1.764E+1
-7.753E-1	7.682E+0	1.774E+1
-7.736E-1	7.756E+0	1.774E+1
-7.818E-1	7.698E+0	1.756E+1
-7.769E-1	7.649E+0	1.782E+1
-7.769E-1	7.789E+0	1.767E+1
-7.769E-1	7.747E+0	1.780E+1
-7.801E-1	7.818E+0	1.760E+1
-7.801E-1	7.701E+0	1.778E+1
-7.753E-1	7.682E+0	1.773E+1
-7.769E-1	7.669E+0	1.766E+1
-7.818E-1	7.815E+0	1.771E+1
-7.785E-1	7.730E+0	1.783E+1
-7.769E-1	7.734E+0	1.774E+1
-7.753E-1	7.760E+0	1.771E+1
-7.785E-1	7.682E+0	1.765E+1
-7.785E-1	7.834E+0	1.774E+1
-7.736E-1	7.831E+0	1.754E+1
-7.769E-1	7.805E+0	1.768E+1
-7.801E-1	7.773E+0	1.767E+1
-7.801E-1	7.782E+0	1.752E+1
-7.720E-1	7.659E+0	1.773E+1
-7.785E-1	7.766E+0	1.780E+1
-7.785E-1	7.750E+0	1.774E+1
-7.769E-1	7.857E+0	1.777E+1
-7.736E-1	7.743E+0	1.757E+1
-7.736E-1	7.714E+0	1.769E+1
-7.801E-1	7.779E+0	1.765E+1
-7.769E-1	7.799E+0	1.774E+1
-7.769E-1	7.818E+0	1.757E+1
-7.753E-1	7.695E+0	1.781E+1
-7.801E-1	7.802E+0	1.773E+1
-7.801E-1	7.747E+0	1.764E+1
-7.753E-1	7.669E+0	1.757E+1
-7.753E-1	7.750E+0	1.775E+1
-7.801E-1	7.776E+0	1.761E+1
-7.801E-1	7.721E+0	1.782E+1
-7.785E-1	7.643E+0	1.776E+1
-7.753E-1	7.837E+0	1.757E+1
-7.818E-1	7.734E+0	1.756E+1
-7.785E-1	7.614E+0	1.770E+1
-7.704E-1	7.760E+0	1.764E+1
-7.785E-1	7.805E+0	1.776E+1
-7.801E-1	7.721E+0	1.771E+1
-7.785E-1	7.776E+0	1.777E+1
-7.736E-1	7.685E+0	1.770E+1
-7.769E-1	7.792E+0	1.788E+1
-7.818E-1	7.708E+0	1.764E+1
-7.785E-1	7.789E+0	1.766E+1
-7.736E-1	7.659E+0	1.763E+1
-7.736E-1	7.685E+0	1.785E+1
-7.785E-1	7.734E+0	1.764E+1
-7.801E-1	7.727E+0	1.768E+1
-7.753E-1	7.782E+0	1.776E+1
-7.753E-1	7.808E+0	1.767E+1
-7.818E-1	7.727E+0	1.781E+1
-7.785E-1	7.753E+0	1.779E+1
-7.736E-1	7.656E+0	1.780E+1
-7.769E-1	7.717E+0	1.757E+1
-7.818E-1	7.815E+0	1.763E+1
-7.769E-1	7.675E+0	1.785E+1
-7.736E-1	7.672E+0	1.766E+1
-7.785E-1	7.880E+0	1.767E+1
-7.818E-1	7.617E+0	1.771E+1
-7.801E-1	7.734E+0	1.770E+1
-7.720E-1	7.717E+0	1.770E+1
-7.736E-1	7.799E+0	1.769E+1
-7.785E-1	7.769E+0	1.769E+1
-7.785E-1	7.734E+0	1.745E+1
-7.736E-1	7.782E+0	1.771E+1
-7.769E-1	7.873E+0	1.760E+1
-7.801E-1	7.685E+0	1.763E+1
-7.785E-1	7.649E+0	1.778E+1
-7.736E-1	7.714E+0	1.770E+1
-7.753E-1	7.701E+0	1.752E+1
-7.818E-1	7.870E+0	1.772E+1
-7.785E-1	7.581E+0	1.755E+1
-7.736E-1	7.811E+0	1.762E+1
-7.785E-1	7.756E+0	1.773E+1
-7.834E-1	7.831E+0	1.769E+1
-7.801E-1	7.818E+0	1.777E+1
-7.753E-1	7.640E+0	1.761E+1
-7.785E-1	7.704E+0	1.762E+1
-7.818E-1	7.714E+0	1.773E+1
-7.769E-1	7.802E+0	1.785E+1
-7.736E-1	7.795E+0	1.776E+1
-7.769E-1	7.811E+0	1.769E+1
-7.818E-1	7.688E+0	1.766E+1
-7.769E-1	7.672E+0	1.772E+1
-7.753E-1	7.824E+0	1.770E+1
-7.753E-1	7.662E+0	1.768E+1
-7.801E-1	7.747E+0	1.772E+1
-7.753E-1	7.691E+0	1.759E+1
-7.785E-1	7.714E+0	1.769E+1
-7.769E-1	7.870E+0	1.763E+1
-7.850E-1	7.847E+0	1.767E+1
-7.769E-1	7.789E+0	1.774E+1
-7.753E-1	7.721E+0	1.763E+1
-7.753E-1	7.630E+0	1.774E+1
-7.818E-1	7.740E+0	1.774E+1
-7.785E-1	7.837E+0	1.761E+1
-7.785E-1	7.811E+0	1.763E+1
-7.753E-1	7.750E+0	1.771E+1
-7.818E-1	7.701E+0	1.764E+1
-7.801E-1	7.734E+0	1.763E+1
-7.736E-1	7.750E+0	1.770E+1
-7.801E-1	7.815E+0	1.777E+1
-7.801E-1	7.734E+0	1.782E+1
-7.785E-1	7.789E+0	1.773E+1
-7.769E-1	7.672E+0	1.765E+1
-7.769E-1	7.704E+0	1.763E+1
-7.801E-1	7.844E+0	1.763E+1
-7.785E-1	7.756E+0	1.780E+1
-7.736E-1	7.730E+0	1.769E+1
-7.769E-1	7.682E+0	1.766E+1
-7.801E-1	7.756E+0	1.781E+1
-7.801E-1	7.643E+0	1.777E+1
-7.736E-1	7.734E+0	1.762E+1
-7.753E-1	7.678E+0	1.768E+1
-7.850E-1	7.863E+0	1.763E+1
-7.785E-1	7.792E+0	1.757E+1
-7.736E-1	7.704E+0	1.764E+1
-7.753E-1	7.740E+0	1.766E+1
-7.801E-1	7.805E+0	1.767E+1
-7.801E-1	7.708E+0	1.775E+1
-7.753E-1	7.886E+0	1.772E+1
-7.736E-1	7.640E+0	1.764E+1
-7.818E-1	7.704E+0	1.776E+1
-7.801E-1	7.646E+0	1.787E+1
-7.736E-1	7.743E+0	1.772E+1
-7.785E-1	7.727E+0	1.778E+1
-7.834E-1	7.711E+0	1.779E+1
-7.785E-1	7.678E+0	1.766E+1
[truncated: 93,953 more rows]
