# Supplementary material for: Improved ANAP incorporation and VCF analysis reveal details of P2X7 current facilitation and a limited conformational interplay between ATP binding and the intracellular ballast domain
Source: eLife. 2023 Jan 4;12:e82479. doi: 10.7554/eLife.82479 (PMC9859053; doi:10.7554/eLife.82479)
Supplement: Figure 5—source data 1. [file elife-82479-fig5-data1.zip › Figure-5_Source-data-1/F11_j10#09.csv]

-3.373E-1	5.353E+0	1.090E+1
-3.406E-1	5.356E+0	1.079E+1
-3.373E-1	5.323E+0	1.080E+1
-3.341E-1	5.343E+0	1.077E+1
-3.390E-1	5.349E+0	1.074E+1
-3.390E-1	5.314E+0	1.091E+1
-3.341E-1	5.259E+0	1.065E+1
-3.341E-1	5.249E+0	1.087E+1
-3.390E-1	5.288E+0	1.080E+1
-3.390E-1	5.336E+0	1.085E+1
-3.357E-1	5.320E+0	1.083E+1
-3.325E-1	5.392E+0	1.077E+1
-3.373E-1	5.301E+0	1.084E+1
-3.390E-1	5.346E+0	1.079E+1
-3.341E-1	5.239E+0	1.071E+1
-3.357E-1	5.281E+0	1.082E+1
-3.373E-1	5.310E+0	1.089E+1
-3.390E-1	5.323E+0	1.080E+1
-3.325E-1	5.161E+0	1.080E+1
-3.357E-1	5.216E+0	1.095E+1
-3.357E-1	5.320E+0	1.084E+1
-3.373E-1	5.233E+0	1.097E+1
-3.341E-1	5.284E+0	1.083E+1
-3.373E-1	5.262E+0	1.087E+1
-3.390E-1	5.317E+0	1.073E+1
-3.390E-1	5.200E+0	1.086E+1
-3.341E-1	5.265E+0	1.086E+1
-3.357E-1	5.359E+0	1.089E+1
-3.373E-1	5.278E+0	1.084E+1
-3.373E-1	5.271E+0	1.083E+1
-3.325E-1	5.291E+0	1.086E+1
-3.357E-1	5.333E+0	1.079E+1
-3.357E-1	5.372E+0	1.085E+1
-3.390E-1	5.278E+0	1.079E+1
-3.357E-1	5.301E+0	1.089E+1
-3.325E-1	5.220E+0	1.076E+1
-3.390E-1	5.323E+0	1.080E+1
-3.373E-1	5.323E+0	1.086E+1
-3.341E-1	5.236E+0	1.091E+1
-3.357E-1	5.340E+0	1.084E+1
-3.406E-1	5.271E+0	1.086E+1
-3.357E-1	5.320E+0	1.078E+1
-3.341E-1	5.327E+0	1.081E+1
-3.308E-1	5.404E+0	1.088E+1
-3.390E-1	5.252E+0	1.085E+1
-3.406E-1	5.216E+0	1.081E+1
-3.341E-1	5.314E+0	1.092E+1
-3.357E-1	5.242E+0	1.071E+1
-3.406E-1	5.246E+0	1.082E+1
-3.406E-1	5.317E+0	1.074E+1
-3.341E-1	5.401E+0	1.093E+1
-3.357E-1	5.333E+0	1.075E+1
-3.390E-1	5.294E+0	1.087E+1
-3.357E-1	5.333E+0	1.081E+1
-3.357E-1	5.275E+0	1.078E+1
-3.341E-1	5.330E+0	1.089E+1
-3.373E-1	5.317E+0	1.077E+1
-3.373E-1	5.246E+0	1.091E+1
-3.341E-1	5.262E+0	1.092E+1
-3.357E-1	5.333E+0	1.076E+1
-3.390E-1	5.249E+0	1.074E+1
-3.357E-1	5.327E+0	1.079E+1
-3.357E-1	5.310E+0	1.084E+1
-3.325E-1	5.366E+0	1.075E+1
-3.390E-1	5.242E+0	1.078E+1
-3.390E-1	5.340E+0	1.081E+1
-3.325E-1	5.262E+0	1.074E+1
-3.357E-1	5.372E+0	1.084E+1
-3.406E-1	5.336E+0	1.083E+1
-3.373E-1	5.320E+0	1.078E+1
-3.341E-1	5.291E+0	1.081E+1
-3.357E-1	5.310E+0	1.088E+1
-3.373E-1	5.395E+0	1.072E+1
-3.373E-1	5.349E+0	1.082E+1
-3.341E-1	5.353E+0	1.095E+1
-3.357E-1	5.288E+0	1.072E+1
-3.390E-1	5.265E+0	1.096E+1
-3.357E-1	5.278E+0	1.098E+1
-3.325E-1	5.333E+0	1.092E+1
-3.325E-1	5.304E+0	1.086E+1
-3.357E-1	5.297E+0	1.083E+1
-3.390E-1	5.181E+0	1.082E+1
-3.325E-1	5.327E+0	1.082E+1
-3.325E-1	5.278E+0	1.087E+1
-3.406E-1	5.242E+0	1.073E+1
-3.390E-1	5.323E+0	1.077E+1
-3.325E-1	5.304E+0	1.081E+1
-3.341E-1	5.366E+0	1.066E+1
-3.390E-1	5.262E+0	1.086E+1
-3.357E-1	5.304E+0	1.079E+1
-3.341E-1	5.294E+0	1.070E+1
-3.341E-1	5.197E+0	1.082E+1
-3.390E-1	5.278E+0	1.075E+1
-3.373E-1	5.259E+0	1.072E+1
-3.325E-1	5.317E+0	1.081E+1
-3.325E-1	5.353E+0	1.082E+1
-3.390E-1	5.255E+0	1.086E+1
-3.373E-1	5.297E+0	1.089E+1
-3.325E-1	5.281E+0	1.090E+1
-3.325E-1	5.301E+0	1.083E+1
-3.390E-1	5.268E+0	1.098E+1
-3.390E-1	5.168E+0	1.083E+1
-3.325E-1	5.242E+0	1.085E+1
-3.341E-1	5.278E+0	1.083E+1
-3.357E-1	5.239E+0	1.071E+1
-3.406E-1	5.314E+0	1.077E+1
-3.341E-1	5.259E+0	1.088E+1
-3.325E-1	5.210E+0	1.071E+1
-3.390E-1	5.343E+0	1.080E+1
-3.373E-1	5.301E+0	1.075E+1
-3.341E-1	5.271E+0	1.082E+1
-3.341E-1	5.323E+0	1.101E+1
-3.390E-1	5.304E+0	1.080E+1
-3.373E-1	5.242E+0	1.073E+1
-3.357E-1	5.310E+0	1.079E+1
-3.325E-1	5.288E+0	1.089E+1
-3.357E-1	5.314E+0	1.088E+1
-3.357E-1	5.275E+0	1.087E+1
-3.341E-1	5.288E+0	1.080E+1
-3.341E-1	5.301E+0	1.079E+1
-3.357E-1	5.310E+0	1.081E+1
-3.373E-1	5.275E+0	1.091E+1
-3.325E-1	5.297E+0	1.087E+1
-3.357E-1	5.320E+0	1.089E+1
-3.341E-1	5.288E+0	1.079E+1
-3.373E-1	5.229E+0	1.079E+1
-3.341E-1	5.252E+0	1.087E+1
-3.341E-1	5.161E+0	1.089E+1
-3.390E-1	5.142E+0	1.083E+1
-3.373E-1	5.323E+0	1.086E+1
-3.325E-1	5.379E+0	1.093E+1
-3.341E-1	5.229E+0	1.083E+1
-3.373E-1	5.265E+0	1.088E+1
-3.373E-1	5.291E+0	1.088E+1
-3.308E-1	5.249E+0	1.095E+1
-3.325E-1	5.281E+0	1.087E+1
-3.373E-1	5.385E+0	1.073E+1
-3.341E-1	5.252E+0	1.073E+1
-3.325E-1	5.330E+0	1.071E+1
-3.325E-1	5.207E+0	1.083E+1
-3.357E-1	5.239E+0	1.077E+1
-3.357E-1	5.330E+0	1.084E+1
-3.308E-1	5.375E+0	1.083E+1
-3.357E-1	5.249E+0	1.080E+1
-3.373E-1	5.437E+0	1.083E+1
-3.357E-1	5.233E+0	1.088E+1
-3.308E-1	5.297E+0	1.078E+1
-3.357E-1	5.246E+0	1.098E+1
-3.357E-1	5.294E+0	1.092E+1
-3.357E-1	5.304E+0	1.078E+1
-3.276E-1	5.336E+0	1.082E+1
-3.325E-1	5.265E+0	1.074E+1
-3.373E-1	5.323E+0	1.082E+1
-3.341E-1	5.271E+0	1.081E+1
-3.357E-1	5.246E+0	1.083E+1
-3.357E-1	5.246E+0	1.084E+1
-3.373E-1	5.275E+0	1.079E+1
-3.373E-1	5.284E+0	1.087E+1
-3.325E-1	5.392E+0	1.079E+1
-3.357E-1	5.401E+0	1.085E+1
-3.390E-1	5.366E+0	1.079E+1
-3.373E-1	5.346E+0	1.100E+1
-3.308E-1	5.382E+0	1.074E+1
-3.308E-1	5.336E+0	1.087E+1
-3.373E-1	5.424E+0	1.074E+1
-3.357E-1	5.307E+0	1.075E+1
-3.308E-1	5.417E+0	1.078E+1
-3.325E-1	5.372E+0	1.084E+1
-3.373E-1	5.281E+0	1.090E+1
-3.390E-1	5.255E+0	1.091E+1
-3.325E-1	5.291E+0	1.077E+1
-3.325E-1	5.268E+0	1.087E+1
-3.341E-1	5.330E+0	1.086E+1
-3.357E-1	5.200E+0	1.081E+1
-3.325E-1	5.284E+0	1.081E+1
-3.308E-1	5.317E+0	1.082E+1
-3.390E-1	5.262E+0	1.087E+1
-3.341E-1	5.359E+0	1.083E+1
-3.308E-1	5.310E+0	1.084E+1
-3.341E-1	5.255E+0	1.082E+1
-3.390E-1	5.336E+0	1.091E+1
-3.373E-1	5.262E+0	1.089E+1
-3.325E-1	5.349E+0	1.069E+1
-3.292E-1	5.366E+0	1.081E+1
-3.373E-1	5.271E+0	1.085E+1
-3.357E-1	5.343E+0	1.070E+1
-3.325E-1	5.385E+0	1.080E+1
-3.357E-1	5.288E+0	1.081E+1
-3.357E-1	5.297E+0	1.074E+1
-3.357E-1	5.288E+0	1.069E+1
-3.308E-1	5.265E+0	1.083E+1
-3.325E-1	5.336E+0	1.086E+1
-3.373E-1	5.284E+0	1.078E+1
-3.341E-1	5.323E+0	1.080E+1
-3.325E-1	5.359E+0	1.084E+1
-3.325E-1	5.255E+0	1.087E+1
-3.357E-1	5.294E+0	1.079E+1
-3.373E-1	5.343E+0	1.082E+1
-3.325E-1	5.216E+0	1.081E+1
-3.325E-1	5.291E+0	1.090E+1
-3.373E-1	5.220E+0	1.080E+1
-3.357E-1	5.307E+0	1.098E+1
-3.292E-1	5.271E+0	1.092E+1
-3.341E-1	5.353E+0	1.088E+1
-3.357E-1	5.417E+0	1.080E+1
-3.373E-1	5.336E+0	1.078E+1
-3.292E-1	5.252E+0	1.088E+1
-3.308E-1	5.330E+0	1.077E+1
-3.373E-1	5.317E+0	1.095E+1
-3.357E-1	5.226E+0	1.081E+1
-3.325E-1	5.216E+0	1.086E+1
-3.308E-1	5.271E+0	1.080E+1
-3.325E-1	5.349E+0	1.082E+1
-3.341E-1	5.356E+0	1.087E+1
-3.308E-1	5.294E+0	1.086E+1
-3.341E-1	5.294E+0	1.079E+1
-3.373E-1	5.284E+0	1.072E+1
-3.341E-1	5.220E+0	1.063E+1
-3.292E-1	5.246E+0	1.089E+1
-3.341E-1	5.301E+0	1.086E+1
-3.373E-1	5.297E+0	1.084E+1
-3.357E-1	5.242E+0	1.097E+1
-3.325E-1	5.359E+0	1.079E+1
-3.341E-1	5.239E+0	1.082E+1
-3.373E-1	5.288E+0	1.070E+1
-3.341E-1	5.242E+0	1.079E+1
-3.292E-1	5.317E+0	1.091E+1
-3.325E-1	5.268E+0	1.085E+1
-3.357E-1	5.249E+0	1.082E+1
-3.341E-1	5.353E+0	1.082E+1
-3.308E-1	5.434E+0	1.078E+1
-3.325E-1	5.304E+0	1.083E+1
-3.357E-1	5.323E+0	1.069E+1
-3.341E-1	5.278E+0	1.081E+1
-3.308E-1	5.181E+0	1.081E+1
-3.276E-1	5.317E+0	1.071E+1
-3.357E-1	5.310E+0	1.079E+1
-3.341E-1	5.369E+0	1.104E+1
-3.276E-1	5.161E+0	1.094E+1
-3.308E-1	5.330E+0	1.090E+1
-3.341E-1	5.271E+0	1.085E+1
-3.357E-1	5.271E+0	1.082E+1
-3.308E-1	5.301E+0	1.082E+1
-3.308E-1	5.343E+0	1.084E+1
-3.373E-1	5.259E+0	1.079E+1
-3.357E-1	5.297E+0	1.080E+1
-3.308E-1	5.207E+0	1.084E+1
-3.308E-1	5.278E+0	1.082E+1
-3.325E-1	5.333E+0	1.082E+1
-3.341E-1	5.307E+0	1.068E+1
-3.325E-1	5.340E+0	1.081E+1
-3.308E-1	5.229E+0	1.078E+1
-3.373E-1	5.246E+0	1.087E+1
-3.373E-1	5.336E+0	1.085E+1
-3.325E-1	5.346E+0	1.068E+1
-3.308E-1	5.304E+0	1.094E+1
-3.341E-1	5.297E+0	1.077E+1
-3.341E-1	5.320E+0	1.072E+1
-3.308E-1	5.330E+0	1.085E+1
-3.325E-1	5.294E+0	1.091E+1
-3.357E-1	5.216E+0	1.085E+1
-3.341E-1	5.323E+0	1.086E+1
-3.325E-1	5.249E+0	1.074E+1
-3.308E-1	5.242E+0	1.090E+1
-3.373E-1	5.278E+0	1.068E+1
-3.341E-1	5.327E+0	1.085E+1
-3.308E-1	5.281E+0	1.083E+1
-3.325E-1	5.216E+0	1.081E+1
-3.341E-1	5.262E+0	1.086E+1
-3.325E-1	5.304E+0	1.075E+1
-3.292E-1	5.323E+0	1.089E+1
-3.308E-1	5.310E+0	1.092E+1
-3.341E-1	5.323E+0	1.079E+1
-3.325E-1	5.200E+0	1.078E+1
-3.308E-1	5.317E+0	1.083E+1
-3.308E-1	5.343E+0	1.077E+1
-3.341E-1	5.255E+0	1.073E+1
-3.341E-1	5.275E+0	1.081E+1
-3.308E-1	5.275E+0	1.084E+1
-3.308E-1	5.327E+0	1.072E+1
-3.341E-1	5.297E+0	1.086E+1
-3.292E-1	5.343E+0	1.090E+1
-3.292E-1	5.317E+0	1.087E+1
-3.325E-1	5.314E+0	1.067E+1
-3.341E-1	5.369E+0	1.076E+1
-3.325E-1	5.359E+0	1.095E+1
-3.325E-1	5.320E+0	1.089E+1
-3.292E-1	5.310E+0	1.077E+1
-3.357E-1	5.392E+0	1.081E+1
-3.341E-1	5.340E+0	1.084E+1
-3.325E-1	5.271E+0	1.079E+1
-3.308E-1	5.320E+0	1.077E+1
-3.357E-1	5.346E+0	1.093E+1
-3.341E-1	5.320E+0	1.089E+1
-3.276E-1	5.278E+0	1.083E+1
-3.357E-1	5.210E+0	1.088E+1
-3.357E-1	5.161E+0	1.091E+1
-3.341E-1	5.262E+0	1.086E+1
-3.308E-1	5.288E+0	1.074E+1
-3.325E-1	5.278E+0	1.078E+1
-3.341E-1	5.359E+0	1.084E+1
-3.308E-1	5.278E+0	1.096E+1
-3.276E-1	5.330E+0	1.087E+1
-3.292E-1	5.349E+0	1.071E+1
-3.357E-1	5.366E+0	1.088E+1
-3.325E-1	5.317E+0	1.079E+1
-3.292E-1	5.294E+0	1.095E+1
-3.325E-1	5.314E+0	1.085E+1
-3.341E-1	5.372E+0	1.085E+1
-3.325E-1	5.291E+0	1.074E+1
-3.292E-1	5.353E+0	1.083E+1
-3.325E-1	5.353E+0	1.079E+1
-3.325E-1	5.333E+0	1.085E+1
-3.325E-1	5.226E+0	1.088E+1
-3.308E-1	5.343E+0	1.078E+1
-3.292E-1	5.249E+0	1.082E+1
-3.325E-1	5.275E+0	1.074E+1
-3.341E-1	5.284E+0	1.083E+1
-3.292E-1	5.200E+0	1.080E+1
-3.308E-1	5.356E+0	1.083E+1
-3.357E-1	5.265E+0	1.080E+1
-3.357E-1	5.327E+0	1.076E+1
-3.308E-1	5.301E+0	1.079E+1
-3.308E-1	5.255E+0	1.079E+1
-3.373E-1	5.294E+0	1.082E+1
-3.276E-1	5.333E+0	1.092E+1
-3.341E-1	5.284E+0	1.087E+1
-3.308E-1	5.229E+0	1.086E+1
-3.341E-1	5.310E+0	1.075E+1
-3.341E-1	5.281E+0	1.066E+1
-3.308E-1	5.259E+0	1.074E+1
-3.308E-1	5.294E+0	1.074E+1
-3.341E-1	5.284E+0	1.090E+1
-3.341E-1	5.336E+0	1.094E+1
-3.260E-1	5.259E+0	1.073E+1
-3.308E-1	5.320E+0	1.083E+1
-3.325E-1	5.346E+0	1.095E+1
-3.341E-1	5.323E+0	1.079E+1
-3.308E-1	5.281E+0	1.074E+1
-3.292E-1	5.268E+0	1.086E+1
-3.357E-1	5.288E+0	1.091E+1
-3.325E-1	5.307E+0	1.086E+1
-3.260E-1	5.164E+0	1.074E+1
-3.292E-1	5.301E+0	1.085E+1
-3.357E-1	5.265E+0	1.081E+1
-3.325E-1	5.255E+0	1.085E+1
-3.260E-1	5.297E+0	1.078E+1
-3.325E-1	5.278E+0	1.074E+1
-3.325E-1	5.203E+0	1.073E+1
-3.325E-1	5.369E+0	1.080E+1
-3.292E-1	5.346E+0	1.083E+1
-3.292E-1	5.304E+0	1.083E+1
-3.341E-1	5.317E+0	1.082E+1
-3.325E-1	5.271E+0	1.085E+1
-3.292E-1	5.291E+0	1.083E+1
-3.308E-1	5.304E+0	1.067E+1
-3.325E-1	5.317E+0	1.089E+1
-3.325E-1	5.404E+0	1.067E+1
-3.292E-1	5.126E+0	1.087E+1
-3.276E-1	5.255E+0	1.087E+1
-3.341E-1	5.320E+0	1.078E+1
-3.325E-1	5.278E+0	1.083E+1
-3.292E-1	5.346E+0	1.082E+1
-3.292E-1	5.356E+0	1.079E+1
-3.325E-1	5.200E+0	1.085E+1
-3.341E-1	5.333E+0	1.071E+1
-3.292E-1	5.281E+0	1.073E+1
-3.276E-1	5.275E+0	1.083E+1
-3.325E-1	5.291E+0	1.076E+1
-3.341E-1	5.249E+0	1.083E+1
-3.260E-1	5.255E+0	1.087E+1
-3.308E-1	5.314E+0	1.088E+1
-3.341E-1	5.281E+0	1.087E+1
-3.308E-1	5.288E+0	1.089E+1
-3.292E-1	5.275E+0	1.092E+1
-3.308E-1	5.323E+0	1.091E+1
-3.308E-1	5.236E+0	1.083E+1
-3.325E-1	5.242E+0	1.086E+1
-3.292E-1	5.366E+0	1.096E+1
-3.260E-1	5.255E+0	1.092E+1
-3.325E-1	5.359E+0	1.078E+1
-3.325E-1	5.336E+0	1.080E+1
-3.292E-1	5.223E+0	1.077E+1
-3.292E-1	5.314E+0	1.085E+1
-3.325E-1	5.310E+0	1.076E+1
-3.325E-1	5.242E+0	1.088E+1
-3.292E-1	5.310E+0	1.082E+1
-3.308E-1	5.291E+0	1.087E+1
-3.341E-1	5.262E+0	1.088E+1
-3.308E-1	5.327E+0	1.079E+1
-3.292E-1	5.288E+0	1.084E+1
-3.276E-1	5.281E+0	1.079E+1
-3.341E-1	5.281E+0	1.078E+1
-3.308E-1	5.323E+0	1.079E+1
-3.308E-1	5.229E+0	1.073E+1
-3.292E-1	5.323E+0	1.080E+1
-3.357E-1	5.197E+0	1.085E+1
-3.341E-1	5.362E+0	1.084E+1
-3.292E-1	5.288E+0	1.086E+1
-3.308E-1	5.297E+0	1.090E+1
-3.341E-1	5.349E+0	1.097E+1
-3.308E-1	5.385E+0	1.088E+1
-3.325E-1	5.291E+0	1.090E+1
-3.276E-1	5.145E+0	1.077E+1
-3.325E-1	5.229E+0	1.085E+1
-3.325E-1	5.307E+0	1.082E+1
-3.244E-1	5.226E+0	1.085E+1
-3.276E-1	5.213E+0	1.090E+1
-3.325E-1	5.242E+0	1.099E+1
-3.325E-1	5.317E+0	1.087E+1
-3.276E-1	5.255E+0	1.072E+1
-3.292E-1	5.333E+0	1.089E+1
-3.357E-1	5.340E+0	1.076E+1
-3.325E-1	5.229E+0	1.084E+1
-3.308E-1	5.275E+0	1.071E+1
-3.292E-1	5.291E+0	1.062E+1
-3.341E-1	5.262E+0	1.085E+1
-3.308E-1	5.268E+0	1.085E+1
-3.292E-1	5.356E+0	1.083E+1
-3.292E-1	5.203E+0	1.093E+1
-3.325E-1	5.314E+0	1.087E+1
-3.292E-1	5.343E+0	1.092E+1
-3.308E-1	5.190E+0	1.100E+1
-3.325E-1	5.330E+0	1.083E+1
-3.357E-1	5.395E+0	1.086E+1
-3.308E-1	5.314E+0	1.078E+1
-3.276E-1	5.294E+0	1.082E+1
-3.292E-1	5.291E+0	1.078E+1
-3.325E-1	5.310E+0	1.083E+1
-3.325E-1	5.349E+0	1.079E+1
-3.276E-1	5.291E+0	1.077E+1
-3.308E-1	5.288E+0	1.092E+1
-3.325E-1	5.226E+0	1.083E+1
-3.292E-1	5.297E+0	1.081E+1
-3.260E-1	5.220E+0	1.088E+1
-3.308E-1	5.310E+0	1.067E+1
-3.325E-1	5.314E+0	1.092E+1
-3.292E-1	5.349E+0	1.078E+1
-3.292E-1	5.284E+0	1.085E+1
-3.244E-1	5.288E+0	1.076E+1
-3.341E-1	5.297E+0	1.092E+1
-3.308E-1	5.369E+0	1.078E+1
-3.276E-1	5.330E+0	1.099E+1
-3.308E-1	5.288E+0	1.079E+1
-3.325E-1	5.271E+0	1.085E+1
-3.308E-1	5.268E+0	1.086E+1
-3.292E-1	5.291E+0	1.080E+1
-3.244E-1	5.314E+0	1.076E+1
-3.341E-1	5.359E+0	1.077E+1
-3.292E-1	5.317E+0	1.085E+1
-3.292E-1	5.336E+0	1.083E+1
-3.260E-1	5.323E+0	1.066E+1
-3.341E-1	5.330E+0	1.084E+1
-3.308E-1	5.320E+0	1.085E+1
-3.276E-1	5.255E+0	1.087E+1
-3.292E-1	5.259E+0	1.088E+1
-3.357E-1	5.262E+0	1.072E+1
-3.292E-1	5.255E+0	1.071E+1
-3.292E-1	5.327E+0	1.076E+1
-3.308E-1	5.323E+0	1.073E+1
-3.357E-1	5.301E+0	1.076E+1
-3.308E-1	5.307E+0	1.078E+1
-3.292E-1	5.343E+0	1.086E+1
-3.292E-1	5.353E+0	1.075E+1
-3.341E-1	5.336E+0	1.077E+1
-3.325E-1	5.262E+0	1.081E+1
-3.292E-1	5.340E+0	1.088E+1
-3.308E-1	5.262E+0	1.071E+1
-3.341E-1	5.236E+0	1.083E+1
-3.325E-1	5.304E+0	1.086E+1
-3.292E-1	5.252E+0	1.095E+1
-3.308E-1	5.291E+0	1.078E+1
-3.292E-1	5.297E+0	1.083E+1
-3.308E-1	5.408E+0	1.080E+1
-3.260E-1	5.207E+0	1.080E+1
-3.308E-1	5.307E+0	1.078E+1
-3.341E-1	5.304E+0	1.074E+1
-3.308E-1	5.187E+0	1.085E+1
-3.292E-1	5.223E+0	1.087E+1
-3.292E-1	5.281E+0	1.085E+1
-3.325E-1	5.278E+0	1.085E+1
-3.308E-1	5.353E+0	1.073E+1
-3.276E-1	5.330E+0	1.083E+1
-3.308E-1	5.284E+0	1.077E+1
-3.292E-1	5.310E+0	1.079E+1
-3.292E-1	5.320E+0	1.081E+1
-3.292E-1	5.330E+0	1.089E+1
-3.292E-1	5.271E+0	1.078E+1
-3.357E-1	5.216E+0	1.080E+1
-3.276E-1	5.281E+0	1.073E+1
-3.244E-1	5.226E+0	1.083E+1
-3.276E-1	5.307E+0	1.073E+1
-3.325E-1	5.268E+0	1.074E+1
-3.308E-1	5.268E+0	1.088E+1
-3.276E-1	5.307E+0	1.081E+1
-3.292E-1	5.323E+0	1.074E+1
-3.325E-1	5.265E+0	1.089E+1
-3.292E-1	5.288E+0	1.089E+1
-3.292E-1	5.220E+0	1.082E+1
-3.292E-1	5.262E+0	1.085E+1
-3.325E-1	5.190E+0	1.090E+1
-3.325E-1	5.262E+0	1.083E+1
-3.260E-1	5.323E+0	1.088E+1
-3.276E-1	5.362E+0	1.083E+1
-3.308E-1	5.353E+0	1.079E+1
-3.308E-1	5.330E+0	1.081E+1
-3.260E-1	5.401E+0	1.091E+1
-3.276E-1	5.252E+0	1.089E+1
-3.308E-1	5.278E+0	1.070E+1
-3.308E-1	5.333E+0	1.070E+1
-3.260E-1	5.281E+0	1.078E+1
-3.276E-1	5.301E+0	1.077E+1
-3.325E-1	5.275E+0	1.085E+1
-3.308E-1	5.284E+0	1.078E+1
-3.276E-1	5.229E+0	1.083E+1
-3.276E-1	5.229E+0	1.086E+1
-3.325E-1	5.265E+0	1.061E+1
-3.308E-1	5.226E+0	1.073E+1
-3.276E-1	5.216E+0	1.083E+1
-3.292E-1	5.317E+0	1.091E+1
-3.325E-1	5.262E+0	1.081E+1
-3.308E-1	5.271E+0	1.083E+1
-3.276E-1	5.314E+0	1.083E+1
-3.308E-1	5.233E+0	1.074E+1
-3.308E-1	5.262E+0	1.075E+1
-3.308E-1	5.265E+0	1.090E+1
-3.292E-1	5.259E+0	1.081E+1
-3.276E-1	5.310E+0	1.091E+1
-3.325E-1	5.356E+0	1.086E+1
-3.308E-1	5.255E+0	1.077E+1
-3.292E-1	5.411E+0	1.082E+1
-3.276E-1	5.278E+0	1.097E+1
-3.341E-1	5.294E+0	1.085E+1
-3.308E-1	5.236E+0	1.088E+1
-3.276E-1	5.278E+0	1.088E+1
-3.292E-1	5.220E+0	1.073E+1
-3.325E-1	5.268E+0	1.081E+1
-3.325E-1	5.395E+0	1.079E+1
-3.276E-1	5.262E+0	1.076E+1
-3.292E-1	5.314E+0	1.080E+1
-3.308E-1	5.233E+0	1.072E+1
-3.325E-1	5.233E+0	1.074E+1
-3.244E-1	5.278E+0	1.085E+1
-3.308E-1	5.304E+0	1.084E+1
-3.308E-1	5.288E+0	1.087E+1
-3.308E-1	5.213E+0	1.090E+1
-3.276E-1	5.369E+0	1.085E+1
-3.276E-1	5.288E+0	1.076E+1
-3.308E-1	5.210E+0	1.082E+1
-3.292E-1	5.294E+0	1.083E+1
-3.260E-1	5.288E+0	1.089E+1
-3.276E-1	5.223E+0	1.074E+1
-3.325E-1	5.252E+0	1.091E+1
-3.308E-1	5.369E+0	1.090E+1
-3.276E-1	5.262E+0	1.085E+1
-3.308E-1	5.233E+0	1.092E+1
-3.325E-1	5.333E+0	1.081E+1
-3.308E-1	5.262E+0	1.084E+1
-3.292E-1	5.307E+0	1.092E+1
-3.276E-1	5.317E+0	1.080E+1
-3.341E-1	5.255E+0	1.076E+1
-3.308E-1	5.323E+0	1.082E+1
-3.260E-1	5.239E+0	1.081E+1
-3.276E-1	5.307E+0	1.081E+1
-3.357E-1	5.304E+0	1.084E+1
-3.308E-1	5.259E+0	1.083E+1
-3.260E-1	5.388E+0	1.089E+1
-3.292E-1	5.353E+0	1.074E+1
-3.325E-1	5.369E+0	1.077E+1
-3.292E-1	5.369E+0	1.075E+1
-3.260E-1	5.307E+0	1.090E+1
-3.292E-1	5.323E+0	1.084E+1
-3.308E-1	5.223E+0	1.080E+1
-3.308E-1	5.304E+0	1.088E+1
-3.276E-1	5.343E+0	1.095E+1
-3.308E-1	5.327E+0	1.096E+1
-3.325E-1	5.216E+0	1.073E+1
-3.308E-1	5.317E+0	1.086E+1
-3.276E-1	5.301E+0	1.088E+1
-3.260E-1	5.275E+0	1.083E+1
-3.341E-1	5.281E+0	1.074E+1
-3.325E-1	5.297E+0	1.087E+1
-3.260E-1	5.297E+0	1.086E+1
-3.308E-1	5.317E+0	1.081E+1
-3.308E-1	5.349E+0	1.076E+1
-3.308E-1	5.291E+0	1.078E+1
-3.276E-1	5.333E+0	1.075E+1
-3.292E-1	5.262E+0	1.074E+1
-3.292E-1	5.268E+0	1.075E+1
-3.292E-1	5.304E+0	1.091E+1
-3.276E-1	5.349E+0	1.085E+1
-3.292E-1	5.353E+0	1.088E+1
-3.308E-1	5.301E+0	1.076E+1
-3.308E-1	5.343E+0	1.085E+1
-3.260E-1	5.356E+0	1.082E+1
-3.308E-1	5.294E+0	1.090E+1
-3.325E-1	5.314E+0	1.093E+1
-3.276E-1	5.317E+0	1.083E+1
-3.260E-1	5.346E+0	1.085E+1
-3.276E-1	5.310E+0	1.084E+1
-3.308E-1	5.307E+0	1.094E+1
-3.276E-1	5.340E+0	1.080E+1
-3.276E-1	5.336E+0	1.084E+1
-3.292E-1	5.226E+0	1.096E+1
-3.325E-1	5.330E+0	1.088E+1
-3.244E-1	5.255E+0	1.083E+1
-3.276E-1	5.284E+0	1.087E+1
-3.276E-1	5.336E+0	1.081E+1
-3.308E-1	5.392E+0	1.072E+1
-3.292E-1	5.259E+0	1.079E+1
-3.276E-1	5.249E+0	1.085E+1
-3.276E-1	5.310E+0	1.089E+1
-3.325E-1	5.278E+0	1.088E+1
-3.292E-1	5.200E+0	1.081E+1
-3.276E-1	5.171E+0	1.096E+1
-3.292E-1	5.314E+0	1.086E+1
-3.325E-1	5.320E+0	1.084E+1
-3.276E-1	5.291E+0	1.098E+1
-3.260E-1	5.301E+0	1.099E+1
-3.276E-1	5.216E+0	1.081E+1
-3.308E-1	5.304E+0	1.086E+1
-3.260E-1	5.284E+0	1.078E+1
-3.276E-1	5.297E+0	1.068E+1
-3.292E-1	5.239E+0	1.085E+1
-3.325E-1	5.271E+0	1.084E+1
-3.260E-1	5.268E+0	1.074E+1
-3.292E-1	5.284E+0	1.087E+1
-3.276E-1	5.168E+0	1.089E+1
-3.325E-1	5.288E+0	1.076E+1
-3.308E-1	5.359E+0	1.072E+1
-3.276E-1	5.317E+0	1.092E+1
-3.260E-1	5.275E+0	1.072E+1
-3.325E-1	5.229E+0	1.084E+1
-3.276E-1	5.346E+0	1.099E+1
-3.260E-1	5.255E+0	1.086E+1
-3.260E-1	5.362E+0	1.086E+1
-3.292E-1	5.310E+0	1.081E+1
-3.308E-1	5.249E+0	1.086E+1
-3.260E-1	5.278E+0	1.068E+1
-3.276E-1	5.229E+0	1.094E+1
-3.357E-1	5.223E+0	1.084E+1
-3.308E-1	5.340E+0	1.091E+1
-3.260E-1	5.284E+0	1.078E+1
-3.276E-1	5.353E+0	1.082E+1
-3.308E-1	5.275E+0	1.083E+1
-3.292E-1	5.336E+0	1.081E+1
-3.211E-1	5.336E+0	1.084E+1
-3.276E-1	5.340E+0	1.084E+1
-3.341E-1	5.372E+0	1.090E+1
-3.292E-1	5.366E+0	1.087E+1
-3.260E-1	5.249E+0	1.080E+1
-3.260E-1	5.288E+0	1.099E+1
-3.292E-1	5.307E+0	1.094E+1
-3.292E-1	5.288E+0	1.088E+1
-3.260E-1	5.323E+0	1.092E+1
-3.308E-1	5.307E+0	1.078E+1
-3.325E-1	5.297E+0	1.081E+1
-3.292E-1	5.291E+0	1.081E+1
-3.260E-1	5.340E+0	1.072E+1
-3.276E-1	5.404E+0	1.079E+1
-3.292E-1	5.284E+0	1.092E+1
-3.292E-1	5.252E+0	1.088E+1
-3.244E-1	5.307E+0	1.076E+1
-3.260E-1	5.278E+0	1.082E+1
-3.308E-1	5.262E+0	1.089E+1
-3.325E-1	5.190E+0	1.080E+1
-3.276E-1	5.236E+0	1.089E+1
-3.244E-1	5.249E+0	1.089E+1
-3.341E-1	5.323E+0	1.075E+1
-3.308E-1	5.252E+0	1.085E+1
-3.292E-1	5.301E+0	1.083E+1
-3.260E-1	5.297E+0	1.084E+1
-3.292E-1	5.246E+0	1.090E+1
-3.341E-1	5.291E+0	1.079E+1
-3.244E-1	5.184E+0	1.073E+1
-3.260E-1	5.327E+0	1.086E+1
-3.292E-1	5.239E+0	1.081E+1
-3.260E-1	5.333E+0	1.074E+1
-3.276E-1	5.271E+0	1.079E+1
-3.244E-1	5.362E+0	1.086E+1
-3.308E-1	5.239E+0	1.081E+1
-3.260E-1	5.372E+0	1.081E+1
-3.244E-1	5.330E+0	1.086E+1
-3.260E-1	5.268E+0	1.085E+1
-3.292E-1	5.372E+0	1.079E+1
-3.308E-1	5.291E+0	1.086E+1
-3.244E-1	5.284E+0	1.080E+1
-3.276E-1	5.346E+0	1.088E+1
-3.292E-1	5.252E+0	1.083E+1
-3.292E-1	5.246E+0	1.085E+1
-3.244E-1	5.246E+0	1.086E+1
-3.260E-1	5.349E+0	1.089E+1
-3.292E-1	5.297E+0	1.082E+1
-3.227E-1	5.252E+0	1.083E+1
-3.244E-1	5.375E+0	1.091E+1
-3.260E-1	5.284E+0	1.075E+1
-3.308E-1	5.259E+0	1.082E+1
-3.292E-1	5.297E+0	1.084E+1
-3.244E-1	5.291E+0	1.075E+1
-3.276E-1	5.327E+0	1.094E+1
-3.292E-1	5.336E+0	1.085E+1
-3.260E-1	5.362E+0	1.086E+1
-3.244E-1	5.317E+0	1.093E+1
-3.244E-1	5.323E+0	1.087E+1
-3.292E-1	5.239E+0	1.103E+1
-3.276E-1	5.323E+0	1.074E+1
-3.276E-1	5.336E+0	1.083E+1
-3.276E-1	5.268E+0	1.080E+1
-3.292E-1	5.284E+0	1.091E+1
-3.276E-1	5.336E+0	1.079E+1
-3.276E-1	5.340E+0	1.075E+1
-3.276E-1	5.297E+0	1.069E+1
-3.292E-1	5.291E+0	1.080E+1
-3.292E-1	5.291E+0	1.083E+1
-3.227E-1	5.314E+0	1.077E+1
-3.276E-1	5.242E+0	1.077E+1
-3.308E-1	5.246E+0	1.070E+1
-3.276E-1	5.246E+0	1.082E+1
-3.276E-1	5.304E+0	1.072E+1
-3.276E-1	5.353E+0	1.087E+1
-3.308E-1	5.301E+0	1.077E+1
-3.276E-1	5.304E+0	1.091E+1
-3.260E-1	5.340E+0	1.096E+1
-3.292E-1	5.249E+0	1.082E+1
-3.325E-1	5.246E+0	1.085E+1
-3.276E-1	5.294E+0	1.078E+1
-3.227E-1	5.349E+0	1.091E+1
-3.260E-1	5.233E+0	1.090E+1
-3.308E-1	5.349E+0	1.090E+1
-3.276E-1	5.275E+0	1.087E+1
-3.244E-1	5.278E+0	1.095E+1
-3.276E-1	5.174E+0	1.073E+1
-3.292E-1	5.304E+0	1.082E+1
-3.260E-1	5.362E+0	1.083E+1
-3.227E-1	5.375E+0	1.080E+1
-3.276E-1	5.359E+0	1.071E+1
-3.260E-1	5.317E+0	1.083E+1
-3.276E-1	5.278E+0	1.088E+1
-3.227E-1	5.229E+0	1.086E+1
-3.260E-1	5.229E+0	1.089E+1
-3.276E-1	5.265E+0	1.079E+1
-3.260E-1	5.408E+0	1.082E+1
-3.244E-1	5.239E+0	1.082E+1
-3.244E-1	5.460E+0	1.075E+1
-3.308E-1	5.366E+0	1.082E+1
-3.276E-1	5.317E+0	1.079E+1
-3.244E-1	5.297E+0	1.077E+1
-3.276E-1	5.284E+0	1.079E+1
-3.308E-1	5.336E+0	1.085E+1
-3.276E-1	5.369E+0	1.092E+1
-3.227E-1	5.294E+0	1.083E+1
-3.276E-1	5.340E+0	1.072E+1
-3.292E-1	5.259E+0	1.083E+1
-3.276E-1	5.356E+0	1.086E+1
-3.227E-1	5.291E+0	1.083E+1
-3.260E-1	5.369E+0	1.092E+1
-3.325E-1	5.317E+0	1.080E+1
-3.276E-1	5.336E+0	1.101E+1
-3.260E-1	5.297E+0	1.093E+1
-3.260E-1	5.246E+0	1.091E+1
-3.292E-1	5.362E+0	1.083E+1
-3.292E-1	5.249E+0	1.082E+1
-3.276E-1	5.239E+0	1.078E+1
-3.260E-1	5.288E+0	1.070E+1
-3.308E-1	5.301E+0	1.084E+1
-3.260E-1	5.346E+0	1.080E+1
-3.260E-1	5.327E+0	1.079E+1
-3.260E-1	5.242E+0	1.073E+1
-3.308E-1	5.398E+0	1.093E+1
-3.276E-1	5.271E+0	1.083E+1
-3.260E-1	5.327E+0	1.086E+1
-3.244E-1	5.340E+0	1.081E+1
-3.325E-1	5.404E+0	1.080E+1
-3.292E-1	5.233E+0	1.092E+1
-3.227E-1	5.330E+0	1.084E+1
-3.227E-1	5.246E+0	1.082E+1
-3.292E-1	5.304E+0	1.091E+1
-3.292E-1	5.226E+0	1.078E+1
-3.227E-1	5.333E+0	1.087E+1
-3.260E-1	5.200E+0	1.076E+1
-3.325E-1	5.453E+0	1.086E+1
-3.276E-1	5.291E+0	1.087E+1
-3.260E-1	5.246E+0	1.098E+1
-3.244E-1	5.226E+0	1.086E+1
-3.308E-1	5.366E+0	1.086E+1
-3.260E-1	5.259E+0	1.079E+1
-3.244E-1	5.242E+0	1.082E+1
-3.260E-1	5.317E+0	1.085E+1
-3.308E-1	5.340E+0	1.091E+1
-3.292E-1	5.307E+0	1.075E+1
-3.227E-1	5.213E+0	1.088E+1
-3.244E-1	5.281E+0	1.075E+1
-3.292E-1	5.271E+0	1.087E+1
-3.276E-1	5.327E+0	1.081E+1
-3.227E-1	5.353E+0	1.079E+1
-3.244E-1	5.242E+0	1.080E+1
-3.276E-1	5.346E+0	1.080E+1
-3.276E-1	5.229E+0	1.085E+1
-3.244E-1	5.249E+0	1.081E+1
-3.244E-1	5.336E+0	1.103E+1
-3.325E-1	5.330E+0	1.093E+1
-3.260E-1	5.249E+0	1.093E+1
-3.244E-1	5.385E+0	1.096E+1
-3.260E-1	5.246E+0	1.083E+1
-3.276E-1	5.353E+0	1.077E+1
-3.260E-1	5.372E+0	1.073E+1
-3.260E-1	5.278E+0	1.082E+1
-3.244E-1	5.314E+0	1.066E+1
-3.325E-1	5.398E+0	1.092E+1
-3.260E-1	5.203E+0	1.086E+1
-3.244E-1	5.310E+0	1.083E+1
-3.260E-1	5.301E+0	1.080E+1
-3.276E-1	5.317E+0	1.092E+1
-3.276E-1	5.281E+0	1.089E+1
-3.244E-1	5.359E+0	1.065E+1
-3.276E-1	5.398E+0	1.093E+1
-3.308E-1	5.317E+0	1.081E+1
-3.244E-1	5.294E+0	1.083E+1
-3.260E-1	5.278E+0	1.097E+1
-3.227E-1	5.297E+0	1.093E+1
-3.292E-1	5.382E+0	1.081E+1
-3.276E-1	5.171E+0	1.076E+1
-3.211E-1	5.385E+0	1.081E+1
-3.276E-1	5.317E+0	1.085E+1
-3.292E-1	5.353E+0	1.067E+1
-3.260E-1	5.301E+0	1.098E+1
-3.260E-1	5.359E+0	1.076E+1
-3.244E-1	5.301E+0	1.070E+1
-3.308E-1	5.252E+0	1.086E+1
-3.260E-1	5.259E+0	1.092E+1
-3.227E-1	5.252E+0	1.087E+1
-3.227E-1	5.304E+0	1.083E+1
-3.292E-1	5.307E+0	1.084E+1
-3.260E-1	5.246E+0	1.075E+1
-3.227E-1	5.346E+0	1.087E+1
-3.292E-1	5.242E+0	1.082E+1
-3.292E-1	5.314E+0	1.084E+1
-3.276E-1	5.294E+0	1.077E+1
-3.211E-1	5.288E+0	1.086E+1
-3.276E-1	5.330E+0	1.091E+1
-3.260E-1	5.291E+0	1.080E+1
-3.260E-1	5.323E+0	1.084E+1
-3.244E-1	5.314E+0	1.087E+1
-3.276E-1	5.268E+0	1.092E+1
-3.292E-1	5.281E+0	1.078E+1
-3.260E-1	5.288E+0	1.087E+1
-3.227E-1	5.271E+0	1.071E+1
-3.260E-1	5.255E+0	1.076E+1
-3.308E-1	5.271E+0	1.092E+1
-3.260E-1	5.255E+0	1.091E+1
-3.211E-1	5.336E+0	1.085E+1
-3.244E-1	5.359E+0	1.081E+1
-3.292E-1	5.356E+0	1.093E+1
-3.260E-1	5.151E+0	1.076E+1
-3.227E-1	5.362E+0	1.081E+1
-3.260E-1	5.317E+0	1.087E+1
-3.276E-1	5.281E+0	1.091E+1
-3.260E-1	5.330E+0	1.088E+1
-3.211E-1	5.281E+0	1.085E+1
-3.244E-1	5.281E+0	1.079E+1
-3.260E-1	5.226E+0	1.095E+1
-3.244E-1	5.346E+0	1.095E+1
-3.244E-1	5.317E+0	1.086E+1
-3.292E-1	5.255E+0	1.086E+1
-3.292E-1	5.278E+0	1.074E+1
-3.292E-1	5.265E+0	1.087E+1
-3.211E-1	5.340E+0	1.077E+1
-3.276E-1	5.226E+0	1.086E+1
-3.292E-1	5.294E+0	1.084E+1
-3.260E-1	5.288E+0	1.079E+1
-3.244E-1	5.356E+0	1.082E+1
-3.276E-1	5.314E+0	1.079E+1
-3.276E-1	5.310E+0	1.092E+1
-3.276E-1	5.275E+0	1.093E+1
-3.227E-1	5.333E+0	1.082E+1
-3.244E-1	5.343E+0	1.074E+1
-3.260E-1	5.278E+0	1.094E+1
-3.244E-1	5.320E+0	1.081E+1
-3.244E-1	5.323E+0	1.091E+1
-3.260E-1	5.304E+0	1.085E+1
-3.308E-1	5.288E+0	1.089E+1
-3.244E-1	5.271E+0	1.076E+1
-3.179E-1	5.284E+0	1.077E+1
-3.260E-1	5.323E+0	1.099E+1
-3.276E-1	5.379E+0	1.082E+1
-3.244E-1	5.307E+0	1.081E+1
-3.260E-1	5.239E+0	1.078E+1
-3.260E-1	5.252E+0	1.075E+1
-3.276E-1	5.278E+0	1.084E+1
-3.260E-1	5.317E+0	1.079E+1
-3.227E-1	5.353E+0	1.091E+1
-3.276E-1	5.340E+0	1.091E+1
-3.276E-1	5.385E+0	1.089E+1
-3.227E-1	5.385E+0	1.086E+1
-3.211E-1	5.187E+0	1.081E+1
-3.276E-1	5.310E+0	1.092E+1
-3.276E-1	5.346E+0	1.091E+1
-3.244E-1	5.301E+0	1.091E+1
-3.211E-1	5.314E+0	1.081E+1
-3.227E-1	5.301E+0	1.086E+1
-3.292E-1	5.294E+0	1.080E+1
-3.244E-1	5.284E+0	1.080E+1
-3.227E-1	5.343E+0	1.085E+1
-3.244E-1	5.271E+0	1.070E+1
-3.292E-1	5.297E+0	1.094E+1
-3.292E-1	5.246E+0	1.086E+1
-3.211E-1	5.242E+0	1.087E+1
-3.244E-1	5.275E+0	1.082E+1
-3.276E-1	5.340E+0	1.089E+1
-3.227E-1	5.242E+0	1.084E+1
-3.211E-1	5.330E+0	1.088E+1
-3.260E-1	5.323E+0	1.089E+1
-3.260E-1	5.323E+0	1.095E+1
-3.244E-1	5.317E+0	1.090E+1
-3.211E-1	5.229E+0	1.077E+1
-3.244E-1	5.375E+0	1.088E+1
-3.276E-1	5.284E+0	1.091E+1
-3.260E-1	5.330E+0	1.085E+1
-3.244E-1	5.327E+0	1.085E+1
-3.244E-1	5.233E+0	1.086E+1
-3.308E-1	5.297E+0	1.073E+1
-3.244E-1	5.417E+0	1.091E+1
-3.211E-1	5.259E+0	1.091E+1
-3.244E-1	5.246E+0	1.094E+1
-3.260E-1	5.369E+0	1.083E+1
-3.260E-1	5.239E+0	1.089E+1
-3.227E-1	5.372E+0	1.082E+1
-3.244E-1	5.359E+0	1.089E+1
-3.260E-1	5.278E+0	1.078E+1
-3.260E-1	5.340E+0	1.082E+1
-3.227E-1	5.226E+0	1.076E+1
-3.260E-1	5.301E+0	1.085E+1
-3.276E-1	5.297E+0	1.074E+1
-3.227E-1	5.223E+0	1.084E+1
-3.195E-1	5.310E+0	1.097E+1
-3.227E-1	5.265E+0	1.071E+1
-3.260E-1	5.320E+0	1.084E+1
-3.260E-1	5.252E+0	1.089E+1
-3.211E-1	5.388E+0	1.089E+1
-3.260E-1	5.249E+0	1.083E+1
-3.260E-1	5.340E+0	1.088E+1
-3.260E-1	5.336E+0	1.085E+1
-3.227E-1	5.411E+0	1.077E+1
-3.244E-1	5.333E+0	1.080E+1
-3.276E-1	5.288E+0	1.073E+1
-3.227E-1	5.385E+0	1.080E+1
-3.227E-1	5.359E+0	1.083E+1
-3.227E-1	5.375E+0	1.082E+1
-3.260E-1	5.385E+0	1.080E+1
-3.244E-1	5.382E+0	1.082E+1
-3.244E-1	5.249E+0	1.091E+1
-3.260E-1	5.164E+0	1.094E+1
-3.292E-1	5.372E+0	1.080E+1
-3.244E-1	5.259E+0	1.085E+1
-3.227E-1	5.301E+0	1.083E+1
-3.244E-1	5.271E+0	1.080E+1
-3.276E-1	5.275E+0	1.067E+1
-3.260E-1	5.323E+0	1.089E+1
-3.211E-1	5.336E+0	1.080E+1
-3.244E-1	5.223E+0	1.081E+1
-3.260E-1	5.265E+0	1.065E+1
-3.244E-1	5.246E+0	1.078E+1
-3.244E-1	5.268E+0	1.097E+1
-3.260E-1	5.187E+0	1.087E+1
-3.276E-1	5.385E+0	1.086E+1
-3.227E-1	5.220E+0	1.088E+1
-3.211E-1	5.284E+0	1.084E+1
-3.244E-1	5.317E+0	1.075E+1
-3.260E-1	5.343E+0	1.080E+1
-3.244E-1	5.284E+0	1.078E+1
-3.244E-1	5.297E+0	1.083E+1
-3.244E-1	5.362E+0	1.085E+1
-3.276E-1	5.301E+0	1.079E+1
-3.260E-1	5.346E+0	1.083E+1
-3.211E-1	5.284E+0	1.087E+1
-3.244E-1	5.320E+0	1.083E+1
-3.292E-1	5.362E+0	1.086E+1
-3.276E-1	5.284E+0	1.081E+1
-3.244E-1	5.317E+0	1.088E+1
-3.244E-1	5.223E+0	1.078E+1
-3.276E-1	5.349E+0	1.093E+1
-3.227E-1	5.320E+0	1.087E+1
-3.227E-1	5.262E+0	1.086E+1
-3.260E-1	5.349E+0	1.095E+1
-3.260E-1	5.265E+0	1.085E+1
-3.227E-1	5.236E+0	1.090E+1
-3.195E-1	5.249E+0	1.078E+1
-3.227E-1	5.336E+0	1.082E+1
-3.260E-1	5.356E+0	1.098E+1
-3.227E-1	5.340E+0	1.076E+1
-3.195E-1	5.343E+0	1.085E+1
-3.227E-1	5.317E+0	1.082E+1
-3.292E-1	5.327E+0	1.088E+1
-3.227E-1	5.307E+0	1.096E+1
-3.211E-1	5.314E+0	1.074E+1
-3.260E-1	5.297E+0	1.078E+1
-3.276E-1	5.288E+0	1.087E+1
-3.227E-1	5.346E+0	1.090E+1
-3.227E-1	5.297E+0	1.094E+1
-3.227E-1	5.275E+0	1.088E+1
-3.276E-1	5.301E+0	1.079E+1
-3.227E-1	5.197E+0	1.082E+1
-3.227E-1	5.343E+0	1.088E+1
-3.244E-1	5.236E+0	1.076E+1
-3.276E-1	5.408E+0	1.087E+1
-3.195E-1	5.187E+0	1.079E+1
-3.211E-1	5.359E+0	1.084E+1
-3.244E-1	5.268E+0	1.087E+1
-3.260E-1	5.242E+0	1.076E+1
-3.227E-1	5.349E+0	1.076E+1
-3.195E-1	5.281E+0	1.093E+1
-3.260E-1	5.236E+0	1.082E+1
-3.260E-1	5.333E+0	1.084E+1
-3.227E-1	5.281E+0	1.094E+1
-3.195E-1	5.275E+0	1.090E+1
-3.211E-1	5.284E+0	1.083E+1
-3.244E-1	5.323E+0	1.086E+1
-3.244E-1	5.330E+0	1.088E+1
-3.211E-1	5.310E+0	1.089E+1
-3.211E-1	5.246E+0	1.080E+1
-3.276E-1	5.301E+0	1.085E+1
-3.244E-1	5.327E+0	1.084E+1
-3.227E-1	5.362E+0	1.076E+1
-3.244E-1	5.301E+0	1.085E+1
-3.244E-1	5.317E+0	1.077E+1
-3.227E-1	5.359E+0	1.087E+1
-3.211E-1	5.395E+0	1.084E+1
-3.276E-1	5.294E+0	1.083E+1
-3.292E-1	5.291E+0	1.079E+1
-3.244E-1	5.233E+0	1.080E+1
-3.211E-1	5.246E+0	1.082E+1
-3.227E-1	5.408E+0	1.087E+1
-3.260E-1	5.304E+0	1.093E+1
-3.260E-1	5.200E+0	1.077E+1
-3.211E-1	5.330E+0	1.086E+1
-3.244E-1	5.268E+0	1.086E+1
-3.276E-1	5.343E+0	1.100E+1
-3.244E-1	5.349E+0	1.074E+1
-3.195E-1	5.294E+0	1.085E+1
-3.244E-1	5.271E+0	1.081E+1
-3.276E-1	5.242E+0	1.102E+1
-3.227E-1	5.271E+0	1.086E+1
-3.227E-1	5.294E+0	1.081E+1
-3.227E-1	5.297E+0	1.100E+1
-3.292E-1	5.252E+0	1.088E+1
-3.244E-1	5.304E+0	1.077E+1
-3.227E-1	5.252E+0	1.079E+1
-3.244E-1	5.259E+0	1.086E+1
-3.260E-1	5.340E+0	1.072E+1
-3.211E-1	5.333E+0	1.078E+1
-3.211E-1	5.317E+0	1.079E+1
-3.244E-1	5.259E+0	1.102E+1
-3.260E-1	5.161E+0	1.090E+1
-3.227E-1	5.259E+0	1.092E+1
-3.195E-1	5.268E+0	1.078E+1
-3.260E-1	5.246E+0	1.092E+1
-3.276E-1	5.246E+0	1.088E+1
-3.244E-1	5.265E+0	1.083E+1
-3.227E-1	5.349E+0	1.087E+1
-3.211E-1	5.346E+0	1.084E+1
-3.260E-1	5.353E+0	1.090E+1
-3.211E-1	5.375E+0	1.086E+1
-3.195E-1	5.317E+0	1.078E+1
-3.276E-1	5.265E+0	1.085E+1
-3.276E-1	5.271E+0	1.098E+1
-3.227E-1	5.323E+0	1.087E+1
-3.244E-1	5.333E+0	1.085E+1
-3.244E-1	5.194E+0	1.074E+1
-3.227E-1	5.340E+0	1.089E+1
-3.227E-1	5.346E+0	1.089E+1
-3.195E-1	5.265E+0	1.088E+1
-3.244E-1	5.388E+0	1.087E+1
-3.244E-1	5.265E+0	1.091E+1
-3.260E-1	5.366E+0	1.086E+1
-3.227E-1	5.242E+0	1.080E+1
-3.260E-1	5.275E+0	1.079E+1
-3.260E-1	5.353E+0	1.088E+1
-3.227E-1	5.268E+0	1.083E+1
-3.211E-1	5.291E+0	1.075E+1
-3.260E-1	5.268E+0	1.072E+1
-3.260E-1	5.330E+0	1.082E+1
-3.211E-1	5.288E+0	1.072E+1
-3.211E-1	5.281E+0	1.076E+1
-3.227E-1	5.330E+0	1.083E+1
-3.244E-1	5.255E+0	1.093E+1
-3.244E-1	5.307E+0	1.083E+1
-3.211E-1	5.301E+0	1.078E+1
-3.260E-1	5.310E+0	1.091E+1
-3.276E-1	5.356E+0	1.088E+1
-3.244E-1	5.259E+0	1.103E+1
-3.211E-1	5.346E+0	1.086E+1
-3.227E-1	5.203E+0	1.077E+1
-3.260E-1	5.310E+0	1.086E+1
-3.211E-1	5.291E+0	1.091E+1
-3.211E-1	5.411E+0	1.083E+1
-3.244E-1	5.284E+0	1.092E+1
-3.260E-1	5.268E+0	1.106E+1
-3.244E-1	5.320E+0	1.085E+1
-3.195E-1	5.284E+0	1.078E+1
-3.244E-1	5.307E+0	1.089E+1
-3.260E-1	5.268E+0	1.069E+1
-3.227E-1	5.291E+0	1.076E+1
-3.211E-1	5.317E+0	1.089E+1
-3.244E-1	5.249E+0	1.086E+1
-3.244E-1	5.259E+0	1.089E+1
-3.227E-1	5.317E+0	1.092E+1
-3.211E-1	5.271E+0	1.078E+1
-3.244E-1	5.320E+0	1.086E+1
-3.276E-1	5.320E+0	1.076E+1
-3.211E-1	5.333E+0	1.098E+1
-3.195E-1	5.323E+0	1.083E+1
-3.260E-1	5.275E+0	1.102E+1
-3.244E-1	5.330E+0	1.077E+1
-3.211E-1	5.284E+0	1.086E+1
-3.211E-1	5.301E+0	1.086E+1
-3.244E-1	5.281E+0	1.095E+1
-3.260E-1	5.284E+0	1.084E+1
-3.211E-1	5.268E+0	1.079E+1
-3.179E-1	5.414E+0	1.092E+1
-3.227E-1	5.297E+0	1.087E+1
-3.244E-1	5.259E+0	1.084E+1
-3.244E-1	5.398E+0	1.074E+1
-3.195E-1	5.220E+0	1.081E+1
-3.244E-1	5.262E+0	1.099E+1
-3.292E-1	5.239E+0	1.094E+1
-3.244E-1	5.333E+0	1.084E+1
-3.211E-1	5.284E+0	1.090E+1
-3.244E-1	5.284E+0	1.089E+1
-3.244E-1	5.301E+0	1.079E+1
-3.227E-1	5.284E+0	1.072E+1
-3.227E-1	5.307E+0	1.090E+1
-3.227E-1	5.252E+0	1.091E+1
-3.260E-1	5.275E+0	1.084E+1
-3.195E-1	5.301E+0	1.079E+1
-3.211E-1	5.340E+0	1.083E+1
-3.211E-1	5.310E+0	1.087E+1
-3.244E-1	5.340E+0	1.083E+1
-3.211E-1	5.229E+0	1.079E+1
-3.195E-1	5.265E+0	1.082E+1
-3.227E-1	5.362E+0	1.090E+1
-3.276E-1	5.385E+0	1.082E+1
-3.211E-1	5.262E+0	1.087E+1
-3.195E-1	5.375E+0	1.069E+1
-3.244E-1	5.307E+0	1.095E+1
-3.260E-1	5.336E+0	1.080E+1
-3.227E-1	5.323E+0	1.081E+1
-3.227E-1	5.281E+0	1.092E+1
-3.244E-1	5.327E+0	1.099E+1
-3.260E-1	5.323E+0	1.086E+1
-3.227E-1	5.317E+0	1.091E+1
-3.227E-1	5.242E+0	1.082E+1
-3.260E-1	5.294E+0	1.081E+1
-3.244E-1	5.301E+0	1.080E+1
-3.244E-1	5.330E+0	1.089E+1
-3.195E-1	5.323E+0	1.080E+1
-3.260E-1	5.236E+0	1.079E+1
-3.260E-1	5.271E+0	1.070E+1
-3.227E-1	5.278E+0	1.078E+1
-3.244E-1	5.281E+0	1.100E+1
-3.227E-1	5.333E+0	1.085E+1
-3.276E-1	5.252E+0	1.078E+1
-3.227E-1	5.301E+0	1.084E+1
-3.195E-1	5.314E+0	1.090E+1
-3.260E-1	5.375E+0	1.086E+1
-3.276E-1	5.249E+0	1.097E+1
-3.211E-1	5.327E+0	1.070E+1
-3.227E-1	5.268E+0	1.073E+1
-3.227E-1	5.291E+0	1.086E+1
-3.244E-1	5.340E+0	1.080E+1
-3.227E-1	5.320E+0	1.087E+1
-3.195E-1	5.340E+0	1.084E+1
-3.211E-1	5.294E+0	1.083E+1
-3.244E-1	5.307E+0	1.087E+1
-3.227E-1	5.395E+0	1.085E+1
-3.211E-1	5.223E+0	1.089E+1
-3.195E-1	5.275E+0	1.085E+1
-3.244E-1	5.278E+0	1.085E+1
-3.244E-1	5.379E+0	1.086E+1
-3.211E-1	5.375E+0	1.077E+1
-3.227E-1	5.317E+0	1.085E+1
-3.260E-1	5.304E+0	1.074E+1
-3.195E-1	5.275E+0	1.088E+1
-3.211E-1	5.317E+0	1.086E+1
-3.211E-1	5.340E+0	1.082E+1
-3.260E-1	5.301E+0	1.086E+1
-3.211E-1	5.304E+0	1.088E+1
-3.211E-1	5.362E+0	1.081E+1
-3.244E-1	5.388E+0	1.078E+1
-3.227E-1	5.233E+0	1.086E+1
-3.227E-1	5.255E+0	1.084E+1
-3.195E-1	5.330E+0	1.088E+1
-3.227E-1	5.291E+0	1.090E+1
-3.260E-1	5.281E+0	1.104E+1
-3.211E-1	5.168E+0	1.076E+1
-3.195E-1	5.259E+0	1.086E+1
-3.227E-1	5.249E+0	1.093E+1
-3.244E-1	5.249E+0	1.089E+1
-3.195E-1	5.359E+0	1.068E+1
-3.195E-1	5.340E+0	1.066E+1
-3.211E-1	5.278E+0	1.075E+1
-3.260E-1	5.375E+0	1.083E+1
-3.211E-1	5.210E+0	1.085E+1
-3.227E-1	5.291E+0	1.064E+1
-3.227E-1	5.343E+0	1.073E+1
-3.244E-1	5.304E+0	1.076E+1
-3.195E-1	5.304E+0	1.078E+1
-3.179E-1	5.297E+0	1.072E+1
-3.227E-1	5.288E+0	1.080E+1
-3.211E-1	5.294E+0	1.092E+1
-3.227E-1	5.255E+0	1.088E+1
-3.211E-1	5.323E+0	1.059E+1
-3.227E-1	5.265E+0	1.087E+1
-3.227E-1	5.320E+0	1.089E+1
-3.227E-1	5.275E+0	1.082E+1
-3.211E-1	5.362E+0	1.096E+1
-3.211E-1	5.275E+0	1.096E+1
-3.260E-1	5.216E+0	1.091E+1
-3.211E-1	5.327E+0	1.071E+1
-3.211E-1	5.304E+0	1.079E+1
-3.227E-1	5.239E+0	1.080E+1
-3.227E-1	5.262E+0	1.080E+1
-3.211E-1	5.307E+0	1.085E+1
-3.195E-1	5.323E+0	1.091E+1
-3.211E-1	5.194E+0	1.086E+1
-3.227E-1	5.385E+0	1.079E+1
-3.211E-1	5.301E+0	1.080E+1
-3.211E-1	5.343E+0	1.083E+1
-3.244E-1	5.213E+0	1.093E+1
-3.244E-1	5.323E+0	1.082E+1
-3.211E-1	5.330E+0	1.080E+1
-3.195E-1	5.340E+0	1.096E+1
-3.244E-1	5.200E+0	1.079E+1
-3.260E-1	5.310E+0	1.079E+1
-3.227E-1	5.223E+0	1.082E+1
-3.179E-1	5.275E+0	1.080E+1
-3.244E-1	5.340E+0	1.083E+1
-3.244E-1	5.323E+0	1.091E+1
-3.227E-1	5.229E+0	1.076E+1
-3.211E-1	5.310E+0	1.078E+1
-3.227E-1	5.252E+0	1.085E+1
-3.227E-1	5.304E+0	1.073E+1
-3.195E-1	5.314E+0	1.085E+1
-3.179E-1	5.268E+0	1.081E+1
-3.211E-1	5.307E+0	1.089E+1
-3.211E-1	5.275E+0	1.092E+1
-3.227E-1	5.281E+0	1.092E+1
-3.211E-1	5.252E+0	1.087E+1
-3.227E-1	5.265E+0	1.085E+1
-3.244E-1	5.323E+0	1.075E+1
-3.195E-1	5.275E+0	1.086E+1
-3.179E-1	5.307E+0	1.093E+1
-3.227E-1	5.301E+0	1.081E+1
-3.244E-1	5.343E+0	1.084E+1
-3.211E-1	5.366E+0	1.088E+1
-3.195E-1	5.239E+0	1.084E+1
-3.227E-1	5.346E+0	1.085E+1
-3.244E-1	5.239E+0	1.085E+1
-3.179E-1	5.375E+0	1.081E+1
-3.195E-1	5.346E+0	1.095E+1
-3.260E-1	5.271E+0	1.082E+1
-3.211E-1	5.249E+0	1.071E+1
-3.227E-1	5.249E+0	1.089E+1
-3.195E-1	5.320E+0	1.090E+1
-3.227E-1	5.255E+0	1.088E+1
-3.244E-1	5.229E+0	1.082E+1
-3.195E-1	5.336E+0	1.083E+1
-3.195E-1	5.249E+0	1.071E+1
-3.227E-1	5.307E+0	1.078E+1
-3.227E-1	5.281E+0	1.064E+1
-3.195E-1	5.301E+0	1.083E+1
-3.244E-1	5.343E+0	1.070E+1
-3.244E-1	5.356E+0	1.082E+1
-3.195E-1	5.268E+0	1.097E+1
-3.195E-1	5.284E+0	1.085E+1
-3.195E-1	5.320E+0	1.090E+1
-3.227E-1	5.304E+0	1.081E+1
-3.260E-1	5.233E+0	1.082E+1
-3.195E-1	5.372E+0	1.083E+1
-3.195E-1	5.369E+0	1.087E+1
-3.227E-1	5.333E+0	1.093E+1
-3.244E-1	5.268E+0	1.076E+1
-3.195E-1	5.330E+0	1.095E+1
-3.179E-1	5.200E+0	1.089E+1
-3.244E-1	5.265E+0	1.093E+1
-3.195E-1	5.229E+0	1.083E+1
-3.195E-1	5.242E+0	1.088E+1
-3.179E-1	5.349E+0	1.091E+1
-3.195E-1	5.249E+0	1.075E+1
-3.227E-1	5.281E+0	1.096E+1
-3.195E-1	5.310E+0	1.082E+1
-3.179E-1	5.268E+0	1.076E+1
-3.227E-1	5.382E+0	1.077E+1
-3.244E-1	5.310E+0	1.108E+1
-3.195E-1	5.265E+0	1.083E+1
-3.195E-1	5.271E+0	1.081E+1
-3.211E-1	5.356E+0	1.087E+1
-3.260E-1	5.171E+0	1.085E+1
-3.195E-1	5.353E+0	1.092E+1
-3.179E-1	5.317E+0	1.079E+1
-3.244E-1	5.323E+0	1.085E+1
-3.227E-1	5.310E+0	1.094E+1
-3.211E-1	5.330E+0	1.076E+1
-3.195E-1	5.336E+0	1.070E+1
-3.195E-1	5.255E+0	1.074E+1
-3.227E-1	5.187E+0	1.085E+1
-3.179E-1	5.343E+0	1.082E+1
-3.179E-1	5.323E+0	1.087E+1
-3.211E-1	5.255E+0	1.083E+1
-3.244E-1	5.304E+0	1.084E+1
-3.211E-1	5.333E+0	1.083E+1
-3.179E-1	5.346E+0	1.082E+1
-3.195E-1	5.336E+0	1.089E+1
-3.244E-1	5.356E+0	1.066E+1
-3.195E-1	5.297E+0	1.076E+1
-3.227E-1	5.246E+0	1.092E+1
-3.244E-1	5.229E+0	1.082E+1
-3.227E-1	5.275E+0	1.077E+1
-3.211E-1	5.255E+0	1.085E+1
-3.179E-1	5.284E+0	1.085E+1
-3.227E-1	5.281E+0	1.091E+1
-3.211E-1	5.246E+0	1.081E+1
-3.195E-1	5.271E+0	1.088E+1
-3.179E-1	5.288E+0	1.083E+1
-3.211E-1	5.398E+0	1.076E+1
-3.244E-1	5.349E+0	1.098E+1
-3.179E-1	5.252E+0	1.085E+1
-3.211E-1	5.281E+0	1.083E+1
-3.244E-1	5.310E+0	1.083E+1
-3.260E-1	5.174E+0	1.078E+1
-3.195E-1	5.255E+0	1.082E+1
-3.211E-1	5.323E+0	1.068E+1
-3.195E-1	5.330E+0	1.091E+1
-3.244E-1	5.294E+0	1.079E+1
-3.211E-1	5.271E+0	1.094E+1
-3.195E-1	5.275E+0	1.089E+1
-3.195E-1	5.252E+0	1.085E+1
-3.244E-1	5.310E+0	1.086E+1
-3.179E-1	5.255E+0	1.084E+1
-3.195E-1	5.424E+0	1.086E+1
-3.227E-1	5.239E+0	1.084E+1
-3.244E-1	5.268E+0	1.083E+1
-3.179E-1	5.275E+0	1.092E+1
-3.162E-1	5.353E+0	1.086E+1
-3.260E-1	5.242E+0	1.082E+1
-3.244E-1	5.200E+0	1.083E+1
-3.211E-1	5.343E+0	1.095E+1
-3.195E-1	5.288E+0	1.079E+1
-3.227E-1	5.317E+0	1.090E+1
-3.227E-1	5.197E+0	1.076E+1
-3.195E-1	5.242E+0	1.082E+1
-3.179E-1	5.310E+0	1.084E+1
-3.227E-1	5.284E+0	1.084E+1
-3.227E-1	5.301E+0	1.084E+1
-3.195E-1	5.197E+0	1.087E+1
-3.179E-1	5.327E+0	1.086E+1
-3.227E-1	5.190E+0	1.094E+1
-3.227E-1	5.327E+0	1.082E+1
-3.195E-1	5.294E+0	1.072E+1
-3.211E-1	5.336E+0	1.080E+1
-3.227E-1	5.242E+0	1.086E+1
-3.227E-1	5.294E+0	1.084E+1
-3.195E-1	5.284E+0	1.083E+1
-3.179E-1	5.259E+0	1.083E+1
-3.211E-1	5.424E+0	1.089E+1
-3.211E-1	5.304E+0	1.089E+1
-3.195E-1	5.330E+0	1.084E+1
-3.211E-1	5.200E+0	1.087E+1
-3.211E-1	5.317E+0	1.087E+1
-3.227E-1	5.359E+0	1.094E+1
-3.179E-1	5.372E+0	1.079E+1
-3.179E-1	5.340E+0	1.084E+1
-3.244E-1	5.353E+0	1.082E+1
-3.211E-1	5.281E+0	1.083E+1
-3.162E-1	5.336E+0	1.080E+1
-3.179E-1	5.320E+0	1.082E+1
-3.260E-1	5.323E+0	1.085E+1
-3.227E-1	5.239E+0	1.082E+1
-3.195E-1	5.323E+0	1.084E+1
-3.162E-1	5.278E+0	1.090E+1
-3.211E-1	5.320E+0	1.072E+1
-3.244E-1	5.388E+0	1.084E+1
-3.195E-1	5.297E+0	1.082E+1
-3.195E-1	5.366E+0	1.088E+1
-3.227E-1	5.288E+0	1.073E+1
-3.244E-1	5.291E+0	1.089E+1
-3.179E-1	5.343E+0	1.080E+1
-3.195E-1	5.443E+0	1.073E+1
-3.211E-1	5.317E+0	1.080E+1
-3.244E-1	5.307E+0	1.087E+1
-3.195E-1	5.259E+0	1.070E+1
-3.195E-1	5.440E+0	1.074E+1
-3.244E-1	5.297E+0	1.073E+1
-3.211E-1	5.353E+0	1.083E+1
-3.179E-1	5.271E+0	1.089E+1
-3.179E-1	5.359E+0	1.095E+1
-3.244E-1	5.275E+0	1.091E+1
-3.244E-1	5.288E+0	1.096E+1
-3.195E-1	5.284E+0	1.097E+1
-3.162E-1	5.255E+0	1.074E+1
-3.211E-1	5.284E+0	1.082E+1
-3.227E-1	5.288E+0	1.081E+1
-3.211E-1	5.366E+0	1.099E+1
-3.195E-1	5.207E+0	1.091E+1
-3.227E-1	5.317E+0	1.080E+1
-3.227E-1	5.275E+0	1.086E+1
-3.195E-1	5.333E+0	1.087E+1
-3.179E-1	5.359E+0	1.087E+1
-3.227E-1	5.288E+0	1.099E+1
-3.260E-1	5.265E+0	1.088E+1
-3.179E-1	5.340E+0	1.085E+1
-3.162E-1	5.349E+0	1.078E+1
-3.211E-1	5.236E+0	1.080E+1
-3.211E-1	5.268E+0	1.073E+1
-3.211E-1	5.304E+0	1.072E+1
-3.146E-1	5.249E+0	1.089E+1
-3.211E-1	5.226E+0	1.077E+1
-3.227E-1	5.184E+0	1.082E+1
-3.227E-1	5.236E+0	1.086E+1
-3.211E-1	5.284E+0	1.082E+1
-3.179E-1	5.284E+0	1.075E+1
-3.227E-1	5.297E+0	1.085E+1
-3.211E-1	5.392E+0	1.079E+1
-3.195E-1	5.307E+0	1.083E+1
-3.227E-1	5.249E+0	1.089E+1
-3.211E-1	5.275E+0	1.093E+1
-3.195E-1	5.301E+0	1.095E+1
-3.195E-1	5.356E+0	1.087E+1
-3.195E-1	5.395E+0	1.077E+1
-3.227E-1	5.294E+0	1.084E+1
-3.195E-1	5.294E+0	1.093E+1
-3.211E-1	5.268E+0	1.078E+1
-3.227E-1	5.362E+0	1.093E+1
-3.227E-1	5.268E+0	1.074E+1
-3.244E-1	5.278E+0	1.089E+1
-3.179E-1	5.242E+0	1.087E+1
-3.211E-1	5.456E+0	1.082E+1
-3.227E-1	5.314E+0	1.085E+1
-3.211E-1	5.349E+0	1.089E+1
-3.195E-1	5.320E+0	1.078E+1
-3.195E-1	5.304E+0	1.084E+1
-3.227E-1	5.278E+0	1.078E+1
-3.195E-1	5.307E+0	1.086E+1
-3.195E-1	5.424E+0	1.089E+1
-3.211E-1	5.246E+0	1.083E+1
-3.227E-1	5.268E+0	1.082E+1
-3.195E-1	5.284E+0	1.074E+1
-3.146E-1	5.369E+0	1.081E+1
-3.211E-1	5.281E+0	1.095E+1
-3.227E-1	5.327E+0	1.080E+1
-3.195E-1	5.249E+0	1.085E+1
-3.211E-1	5.385E+0	1.090E+1
-3.195E-1	5.291E+0	1.077E+1
-3.227E-1	5.307E+0	1.079E+1
-3.179E-1	5.255E+0	1.084E+1
-3.162E-1	5.330E+0	1.075E+1
-3.195E-1	5.297E+0	1.077E+1
-3.227E-1	5.320E+0	1.091E+1
-3.179E-1	5.356E+0	1.084E+1
-3.195E-1	5.327E+0	1.082E+1
-3.211E-1	5.369E+0	1.097E+1
-3.244E-1	5.249E+0	1.090E+1
-3.179E-1	5.336E+0	1.081E+1
-3.195E-1	5.343E+0	1.079E+1
-3.227E-1	5.278E+0	1.083E+1
-3.211E-1	5.327E+0	1.082E+1
-3.179E-1	5.327E+0	1.088E+1
-3.211E-1	5.340E+0	1.077E+1
-3.244E-1	5.349E+0	1.087E+1
-3.227E-1	5.226E+0	1.089E+1
-3.179E-1	5.340E+0	1.090E+1
-3.179E-1	5.317E+0	1.088E+1
-3.244E-1	5.343E+0	1.086E+1
-3.227E-1	5.291E+0	1.086E+1
-3.195E-1	5.220E+0	1.077E+1
-3.195E-1	5.200E+0	1.088E+1
-3.211E-1	5.427E+0	1.088E+1
-3.211E-1	5.271E+0	1.085E+1
-3.195E-1	5.229E+0	1.079E+1
-3.211E-1	5.336E+0	1.081E+1
-3.211E-1	5.434E+0	1.081E+1
-3.244E-1	5.291E+0	1.088E+1
-3.195E-1	5.291E+0	1.091E+1
-3.162E-1	5.297E+0	1.085E+1
-3.211E-1	5.307E+0	1.083E+1
-3.227E-1	5.246E+0	1.099E+1
-3.179E-1	5.401E+0	1.071E+1
-3.195E-1	5.336E+0	1.095E+1
-3.211E-1	5.333E+0	1.083E+1
-3.227E-1	5.297E+0	1.087E+1
-3.179E-1	5.421E+0	1.080E+1
-3.162E-1	5.233E+0	1.095E+1
-3.195E-1	5.265E+0	1.092E+1
-3.227E-1	5.190E+0	1.075E+1
-3.195E-1	5.271E+0	1.084E+1
-3.179E-1	5.330E+0	1.087E+1
-3.211E-1	5.200E+0	1.082E+1
-3.244E-1	5.252E+0	1.077E+1
-3.162E-1	5.379E+0	1.093E+1
-3.179E-1	5.281E+0	1.084E+1
-3.211E-1	5.288E+0	1.076E+1
-3.227E-1	5.346E+0	1.083E+1
-3.211E-1	5.297E+0	1.088E+1
-3.162E-1	5.249E+0	1.086E+1
-3.211E-1	5.291E+0	1.087E+1
-3.244E-1	5.314E+0	1.091E+1
-3.195E-1	5.242E+0	1.086E+1
-3.179E-1	5.301E+0	1.084E+1
-3.227E-1	5.375E+0	1.095E+1
-3.211E-1	5.220E+0	1.095E+1
-3.162E-1	5.304E+0	1.080E+1
-3.179E-1	5.307E+0	1.099E+1
-3.227E-1	5.301E+0	1.074E+1
-3.227E-1	5.275E+0	1.079E+1
-3.162E-1	5.242E+0	1.071E+1
-3.179E-1	5.262E+0	1.095E+1
-3.227E-1	5.288E+0	1.084E+1
-3.211E-1	5.301E+0	1.096E+1
-3.195E-1	5.281E+0	1.077E+1
-3.195E-1	5.265E+0	1.087E+1
-3.195E-1	5.333E+0	1.085E+1
-3.227E-1	5.268E+0	1.081E+1
-3.195E-1	5.265E+0	1.087E+1
-3.195E-1	5.265E+0	1.090E+1
-3.179E-1	5.353E+0	1.077E+1
-3.227E-1	5.366E+0	1.084E+1
-3.195E-1	5.359E+0	1.078E+1
-3.179E-1	5.249E+0	1.080E+1
-3.195E-1	5.349E+0	1.079E+1
-3.211E-1	5.330E+0	1.080E+1
-3.162E-1	5.349E+0	1.075E+1
-3.195E-1	5.327E+0	1.083E+1
-3.211E-1	5.359E+0	1.084E+1
-3.227E-1	5.288E+0	1.095E+1
-3.195E-1	5.323E+0	1.088E+1
-3.179E-1	5.229E+0	1.085E+1
-3.227E-1	5.268E+0	1.086E+1
-3.227E-1	5.304E+0	1.097E+1
-3.179E-1	5.353E+0	1.090E+1
-3.162E-1	5.336E+0	1.079E+1
-3.211E-1	5.346E+0	1.075E+1
-3.260E-1	5.210E+0	1.075E+1
-3.179E-1	5.359E+0	1.084E+1
-3.211E-1	5.294E+0	1.082E+1
-3.211E-1	5.372E+0	1.081E+1
-3.195E-1	5.255E+0	1.082E+1
-3.179E-1	5.291E+0	1.092E+1
-3.179E-1	5.340E+0	1.073E+1
-3.227E-1	5.229E+0	1.091E+1
-3.211E-1	5.259E+0	1.085E+1
-3.211E-1	5.281E+0	1.086E+1
-3.146E-1	5.281E+0	1.085E+1
-3.227E-1	5.213E+0	1.087E+1
-3.227E-1	5.294E+0	1.082E+1
-3.211E-1	5.343E+0	1.076E+1
-3.179E-1	5.327E+0	1.087E+1
-3.195E-1	5.268E+0	1.076E+1
-3.195E-1	5.323E+0	1.083E+1
-3.211E-1	5.336E+0	1.096E+1
-3.162E-1	5.323E+0	1.078E+1
-3.195E-1	5.372E+0	1.080E+1
-3.211E-1	5.327E+0	1.090E+1
-3.179E-1	5.239E+0	1.078E+1
-3.195E-1	5.226E+0	1.075E+1
-3.211E-1	5.310E+0	1.084E+1
-3.195E-1	5.330E+0	1.095E+1
-3.179E-1	5.304E+0	1.090E+1
-3.195E-1	5.229E+0	1.095E+1
-3.211E-1	5.362E+0	1.090E+1
-3.227E-1	5.281E+0	1.095E+1
-3.195E-1	5.333E+0	1.083E+1
-3.162E-1	5.265E+0	1.083E+1
-3.195E-1	5.333E+0	1.074E+1
-3.227E-1	5.265E+0	1.078E+1
-3.211E-1	5.239E+0	1.091E+1
-3.162E-1	5.239E+0	1.095E+1
-3.227E-1	5.304E+0	1.081E+1
-3.227E-1	5.323E+0	1.081E+1
-3.195E-1	5.323E+0	1.085E+1
-3.162E-1	5.265E+0	1.090E+1
-3.244E-1	5.369E+0	1.087E+1
-3.244E-1	5.197E+0	1.088E+1
-3.162E-1	5.317E+0	1.083E+1
-3.195E-1	5.294E+0	1.084E+1
-3.195E-1	5.265E+0	1.085E+1
-3.211E-1	5.271E+0	1.076E+1
-3.179E-1	5.307E+0	1.087E+1
-3.179E-1	5.440E+0	1.087E+1
-3.195E-1	5.187E+0	1.101E+1
-3.227E-1	5.366E+0	1.079E+1
-3.179E-1	5.187E+0	1.093E+1
-3.162E-1	5.281E+0	1.090E+1
-3.195E-1	5.327E+0	1.088E+1
-3.227E-1	5.320E+0	1.088E+1
-3.179E-1	5.333E+0	1.096E+1
-3.195E-1	5.349E+0	1.082E+1
-3.227E-1	5.307E+0	1.086E+1
-3.211E-1	5.340E+0	1.079E+1
-3.179E-1	5.408E+0	1.092E+1
-3.162E-1	5.388E+0	1.088E+1
-3.227E-1	5.320E+0	1.081E+1
-3.227E-1	5.346E+0	1.100E+1
-3.162E-1	5.252E+0	1.088E+1
-3.179E-1	5.275E+0	1.078E+1
-3.211E-1	5.408E+0	1.089E+1
-3.211E-1	5.336E+0	1.095E+1
-3.162E-1	5.382E+0	1.085E+1
-3.146E-1	5.281E+0	1.082E+1
-3.227E-1	5.346E+0	1.089E+1
-3.227E-1	5.281E+0	1.090E+1
-3.195E-1	5.349E+0	1.087E+1
-3.162E-1	5.284E+0	1.085E+1
-3.195E-1	5.288E+0	1.072E+1
-3.211E-1	5.271E+0	1.079E+1
-3.195E-1	5.304E+0	1.086E+1
-3.162E-1	5.288E+0	1.086E+1
-3.211E-1	5.314E+0	1.088E+1
-3.195E-1	5.320E+0	1.083E+1
-3.162E-1	5.327E+0	1.083E+1
-3.162E-1	5.297E+0	1.081E+1
-3.227E-1	5.249E+0	1.091E+1
-3.195E-1	5.275E+0	1.081E+1
-3.162E-1	5.246E+0	1.086E+1
-3.195E-1	5.346E+0	1.102E+1
-3.211E-1	5.372E+0	1.086E+1
-3.195E-1	5.265E+0	1.082E+1
-3.179E-1	5.288E+0	1.090E+1
-3.162E-1	5.284E+0	1.087E+1
-3.211E-1	5.317E+0	1.087E+1
-3.195E-1	5.385E+0	1.082E+1
-3.162E-1	5.320E+0	1.088E+1
-3.146E-1	5.194E+0	1.087E+1
-3.195E-1	5.220E+0	1.087E+1
-3.211E-1	5.333E+0	1.085E+1
-3.162E-1	5.353E+0	1.079E+1
-3.179E-1	5.284E+0	1.083E+1
-3.195E-1	5.262E+0	1.080E+1
-3.195E-1	5.226E+0	1.073E+1
-3.195E-1	5.288E+0	1.080E+1
-3.179E-1	5.330E+0	1.095E+1
-3.211E-1	5.320E+0	1.092E+1
-3.195E-1	5.343E+0	1.080E+1
-3.179E-1	5.346E+0	1.093E+1
-3.195E-1	5.177E+0	1.087E+1
-3.227E-1	5.284E+0	1.090E+1
-3.195E-1	5.297E+0	1.086E+1
-3.179E-1	5.184E+0	1.094E+1
-3.195E-1	5.291E+0	1.083E+1
-3.211E-1	5.236E+0	1.082E+1
-3.227E-1	5.203E+0	1.082E+1
-3.179E-1	5.249E+0	1.078E+1
-3.179E-1	5.343E+0	1.090E+1
-3.195E-1	5.259E+0	1.090E+1
-3.195E-1	5.317E+0	1.091E+1
-3.162E-1	5.294E+0	1.091E+1
-3.162E-1	5.259E+0	1.077E+1
-3.227E-1	5.216E+0	1.088E+1
-3.227E-1	5.323E+0	1.075E+1
-3.162E-1	5.281E+0	1.079E+1
-3.179E-1	5.369E+0	1.076E+1
-3.211E-1	5.288E+0	1.092E+1
-3.195E-1	5.320E+0	1.083E+1
-3.162E-1	5.310E+0	1.082E+1
-3.162E-1	5.320E+0	1.080E+1
-3.227E-1	5.314E+0	1.082E+1
-3.179E-1	5.469E+0	1.088E+1
-3.146E-1	5.323E+0	1.096E+1
-3.179E-1	5.262E+0	1.085E+1
-3.195E-1	5.307E+0	1.096E+1
-3.211E-1	5.278E+0	1.085E+1
-3.162E-1	5.349E+0	1.082E+1
-3.211E-1	5.372E+0	1.082E+1
-3.195E-1	5.379E+0	1.085E+1
-3.195E-1	5.246E+0	1.091E+1
-3.162E-1	5.392E+0	1.098E+1
-3.162E-1	5.323E+0	1.078E+1
-3.179E-1	5.291E+0	1.085E+1
-3.211E-1	5.216E+0	1.080E+1
-3.179E-1	5.262E+0	1.078E+1
-3.179E-1	5.275E+0	1.068E+1
-3.211E-1	5.310E+0	1.085E+1
-3.211E-1	5.362E+0	1.096E+1
-3.179E-1	5.349E+0	1.088E+1
-3.195E-1	5.333E+0	1.083E+1
-3.195E-1	5.291E+0	1.092E+1
-3.227E-1	5.310E+0	1.097E+1
-3.146E-1	5.343E+0	1.077E+1
-3.179E-1	5.278E+0	1.094E+1
-3.227E-1	5.349E+0	1.077E+1
-3.195E-1	5.366E+0	1.098E+1
-3.195E-1	5.281E+0	1.080E+1
-3.179E-1	5.304E+0	1.090E+1
-3.227E-1	5.346E+0	1.089E+1
-3.211E-1	5.343E+0	1.083E+1
-3.146E-1	5.346E+0	1.077E+1
-3.195E-1	5.343E+0	1.082E+1
-3.227E-1	5.353E+0	1.083E+1
-3.211E-1	5.297E+0	1.089E+1
-3.162E-1	5.252E+0	1.091E+1
-3.162E-1	5.340E+0	1.081E+1
-3.195E-1	5.291E+0	1.084E+1
-3.227E-1	5.385E+0	1.088E+1
-3.179E-1	5.288E+0	1.099E+1
-3.162E-1	5.255E+0	1.101E+1
-3.211E-1	5.262E+0	1.077E+1
-3.227E-1	5.281E+0	1.083E+1
-3.146E-1	5.259E+0	1.069E+1
-3.195E-1	5.382E+0	1.082E+1
-3.211E-1	5.343E+0	1.091E+1
-3.211E-1	5.310E+0	1.090E+1
-3.162E-1	5.284E+0	1.079E+1
-3.162E-1	5.379E+0	1.091E+1
-3.195E-1	5.268E+0	1.094E+1
-3.195E-1	5.323E+0	1.073E+1
-3.179E-1	5.297E+0	1.081E+1
-3.179E-1	5.239E+0	1.077E+1
-3.195E-1	5.239E+0	1.085E+1
-3.195E-1	5.330E+0	1.080E+1
-3.146E-1	5.353E+0	1.083E+1
-3.146E-1	5.414E+0	1.094E+1
-3.195E-1	5.307E+0	1.090E+1
-3.211E-1	5.333E+0	1.077E+1
-3.179E-1	5.304E+0	1.086E+1
-3.179E-1	5.249E+0	1.084E+1
-3.195E-1	5.255E+0	1.085E+1
-3.211E-1	5.388E+0	1.079E+1
-3.162E-1	5.262E+0	1.088E+1
-3.179E-1	5.333E+0	1.087E+1
-3.179E-1	5.336E+0	1.090E+1
-3.227E-1	5.317E+0	1.088E+1
-3.146E-1	5.223E+0	1.083E+1
-3.195E-1	5.317E+0	1.073E+1
-3.179E-1	5.294E+0	1.076E+1
-3.211E-1	5.320E+0	1.082E+1
-3.179E-1	5.333E+0	1.088E+1
-3.211E-1	5.255E+0	1.084E+1
-3.227E-1	5.229E+0	1.079E+1
-3.211E-1	5.356E+0	1.091E+1
-3.146E-1	5.346E+0	1.082E+1
-3.179E-1	5.314E+0	1.082E+1
-3.211E-1	5.320E+0	1.083E+1
-3.211E-1	5.346E+0	1.090E+1
-3.195E-1	5.246E+0	1.077E+1
-3.195E-1	5.284E+0	1.089E+1
-3.195E-1	5.177E+0	1.089E+1
-3.211E-1	5.307E+0	1.094E+1
-3.179E-1	5.314E+0	1.086E+1
-3.195E-1	5.252E+0	1.081E+1
-3.179E-1	5.284E+0	1.095E+1
-3.211E-1	5.353E+0	1.089E+1
-3.162E-1	5.304E+0	1.071E+1
-3.146E-1	5.288E+0	1.084E+1
-3.211E-1	5.310E+0	1.072E+1
-3.227E-1	5.294E+0	1.083E+1
-3.146E-1	5.336E+0	1.070E+1
-3.179E-1	5.317E+0	1.079E+1
-3.195E-1	5.362E+0	1.083E+1
-3.195E-1	5.259E+0	1.085E+1
-3.179E-1	5.252E+0	1.099E+1
-3.179E-1	5.242E+0	1.075E+1
-3.195E-1	5.226E+0	1.084E+1
-3.195E-1	5.333E+0	1.078E+1
-3.146E-1	5.333E+0	1.090E+1
-3.146E-1	5.356E+0	1.088E+1
-3.195E-1	5.294E+0	1.081E+1
-3.179E-1	5.340E+0	1.084E+1
-3.179E-1	5.382E+0	1.077E+1
-3.162E-1	5.327E+0	1.082E+1
-3.195E-1	5.271E+0	1.087E+1
-3.211E-1	5.265E+0	1.079E+1
-3.179E-1	5.450E+0	1.093E+1
-3.179E-1	5.320E+0	1.090E+1
-3.211E-1	5.297E+0	1.074E+1
-3.227E-1	5.398E+0	1.074E+1
-3.162E-1	5.310E+0	1.085E+1
-3.162E-1	5.291E+0	1.073E+1
-3.211E-1	5.223E+0	1.083E+1
-3.195E-1	5.187E+0	1.093E+1
-3.179E-1	5.265E+0	1.095E+1
-3.179E-1	5.291E+0	1.091E+1
-3.179E-1	5.255E+0	1.091E+1
-3.211E-1	5.430E+0	1.090E+1
-3.179E-1	5.304E+0	1.081E+1
-3.195E-1	5.388E+0	1.088E+1
-3.227E-1	5.284E+0	1.076E+1
-3.179E-1	5.320E+0	1.085E+1
-3.146E-1	5.294E+0	1.087E+1
-3.179E-1	5.398E+0	1.088E+1
-3.195E-1	5.314E+0	1.081E+1
-3.211E-1	5.297E+0	1.097E+1
-3.179E-1	5.369E+0	1.090E+1
-3.130E-1	5.297E+0	1.094E+1
-3.195E-1	5.323E+0	1.083E+1
-3.179E-1	5.233E+0	1.080E+1
-3.162E-1	5.388E+0	1.084E+1
-3.162E-1	5.271E+0	1.091E+1
-3.227E-1	5.395E+0	1.089E+1
-3.179E-1	5.226E+0	1.080E+1
-3.179E-1	5.291E+0	1.078E+1
-3.195E-1	5.262E+0	1.074E+1
-3.195E-1	5.259E+0	1.069E+1
-3.179E-1	5.417E+0	1.085E+1
-3.162E-1	5.288E+0	1.078E+1
-3.130E-1	5.369E+0	1.078E+1
-3.211E-1	5.184E+0	1.081E+1
-3.195E-1	5.353E+0	1.094E+1
-3.162E-1	5.327E+0	1.093E+1
-3.179E-1	5.275E+0	1.083E+1
-3.211E-1	5.327E+0	1.083E+1
-3.179E-1	5.362E+0	1.073E+1
-3.195E-1	5.320E+0	1.098E+1
-3.162E-1	5.252E+0	1.082E+1
-3.162E-1	5.320E+0	1.089E+1
-3.179E-1	5.346E+0	1.095E+1
-3.162E-1	5.346E+0	1.086E+1
-3.162E-1	5.314E+0	1.088E+1
-3.195E-1	5.340E+0	1.084E+1
-3.179E-1	5.271E+0	1.088E+1
-3.146E-1	5.379E+0	1.082E+1
-3.179E-1	5.262E+0	1.086E+1
-3.211E-1	5.301E+0	1.086E+1
-3.162E-1	5.323E+0	1.088E+1
-3.162E-1	5.346E+0	1.092E+1
-3.162E-1	5.255E+0	1.082E+1
-3.195E-1	5.255E+0	1.065E+1
-3.179E-1	5.323E+0	1.072E+1
-3.162E-1	5.408E+0	1.088E+1
-3.130E-1	5.262E+0	1.083E+1
-3.211E-1	5.246E+0	1.083E+1
-3.195E-1	5.216E+0	1.084E+1
-3.162E-1	5.294E+0	1.086E+1
-3.130E-1	5.320E+0	1.089E+1
-3.195E-1	5.366E+0	1.082E+1
-3.162E-1	5.382E+0	1.082E+1
-3.162E-1	5.369E+0	1.093E+1
-3.162E-1	5.268E+0	1.084E+1
-3.211E-1	5.207E+0	1.080E+1
-3.195E-1	5.307E+0	1.080E+1
-3.130E-1	5.327E+0	1.096E+1
-3.130E-1	5.366E+0	1.086E+1
-3.195E-1	5.343E+0	1.091E+1
-3.162E-1	5.288E+0	1.086E+1
-3.162E-1	5.242E+0	1.085E+1
-3.179E-1	5.255E+0	1.088E+1
-3.195E-1	5.278E+0	1.088E+1
-3.195E-1	5.330E+0	1.096E+1
-3.146E-1	5.323E+0	1.081E+1
-3.146E-1	5.194E+0	1.080E+1
-3.195E-1	5.340E+0	1.101E+1
-3.211E-1	5.220E+0	1.086E+1
-3.146E-1	5.323E+0	1.086E+1
-3.162E-1	5.375E+0	1.078E+1
-3.195E-1	5.265E+0	1.082E+1
-3.179E-1	5.359E+0	1.087E+1
-3.162E-1	5.362E+0	1.103E+1
-3.162E-1	5.323E+0	1.083E+1
-3.179E-1	5.362E+0	1.089E+1
-3.211E-1	5.327E+0	1.091E+1
-3.146E-1	5.226E+0	1.081E+1
-3.146E-1	5.281E+0	1.088E+1
-3.195E-1	5.323E+0	1.105E+1
-3.195E-1	5.203E+0	1.077E+1
-3.146E-1	5.223E+0	1.090E+1
-3.162E-1	5.353E+0	1.074E+1
-3.179E-1	5.310E+0	1.087E+1
-3.195E-1	5.242E+0	1.095E+1
-3.146E-1	5.213E+0	1.079E+1
-3.162E-1	5.284E+0	1.083E+1
-3.179E-1	5.327E+0	1.087E+1
-3.195E-1	5.310E+0	1.077E+1
-3.162E-1	5.271E+0	1.077E+1
-3.162E-1	5.262E+0	1.092E+1
-3.195E-1	5.288E+0	1.087E+1
-3.195E-1	5.226E+0	1.093E+1
-3.146E-1	5.281E+0	1.080E+1
-3.162E-1	5.288E+0	1.082E+1
-3.195E-1	5.323E+0	1.088E+1
-3.195E-1	5.304E+0	1.075E+1
-3.179E-1	5.284E+0	1.092E+1
-3.146E-1	5.301E+0	1.089E+1
-3.195E-1	5.379E+0	1.090E+1
-3.211E-1	5.259E+0	1.080E+1
-3.146E-1	5.294E+0	1.089E+1
-3.146E-1	5.210E+0	1.090E+1
-3.179E-1	5.278E+0	1.089E+1
-3.179E-1	5.379E+0	1.083E+1
-3.162E-1	5.284E+0	1.089E+1
-3.146E-1	5.359E+0	1.071E+1
-3.195E-1	5.297E+0	1.083E+1
-3.195E-1	5.291E+0	1.087E+1
-3.130E-1	5.349E+0	1.077E+1
-3.195E-1	5.314E+0	1.102E+1
-3.195E-1	5.288E+0	1.101E+1
-3.195E-1	5.268E+0	1.086E+1
-3.146E-1	5.262E+0	1.083E+1
-3.179E-1	5.268E+0	1.073E+1
-3.211E-1	5.294E+0	1.088E+1
-3.195E-1	5.323E+0	1.091E+1
-3.146E-1	5.346E+0	1.097E+1
-3.195E-1	5.265E+0	1.088E+1
-3.179E-1	5.330E+0	1.093E+1
-3.179E-1	5.327E+0	1.081E+1
-3.162E-1	5.307E+0	1.083E+1
-3.130E-1	5.284E+0	1.086E+1
-3.227E-1	5.323E+0	1.092E+1
-3.179E-1	5.330E+0	1.082E+1
-3.146E-1	5.317E+0	1.082E+1
-3.146E-1	5.320E+0	1.079E+1
-3.195E-1	5.301E+0	1.073E+1
-3.179E-1	5.294E+0	1.092E+1
-3.162E-1	5.255E+0	1.084E+1
-3.162E-1	5.366E+0	1.090E+1
-3.195E-1	5.281E+0	1.084E+1
-3.179E-1	5.392E+0	1.087E+1
-3.146E-1	5.340E+0	1.085E+1
-3.162E-1	5.375E+0	1.085E+1
-3.195E-1	5.366E+0	1.098E+1
-3.179E-1	5.340E+0	1.082E+1
-3.146E-1	5.310E+0	1.081E+1
-3.146E-1	5.323E+0	1.083E+1
-3.227E-1	5.366E+0	1.088E+1
-3.195E-1	5.304E+0	1.092E+1
-3.146E-1	5.314E+0	1.081E+1
-3.179E-1	5.323E+0	1.080E+1
-3.162E-1	5.333E+0	1.084E+1
-3.195E-1	5.252E+0	1.071E+1
-3.146E-1	5.304E+0	1.082E+1
-3.179E-1	5.392E+0	1.081E+1
-3.195E-1	5.349E+0	1.080E+1
-3.179E-1	5.307E+0	1.087E+1
-3.162E-1	5.249E+0	1.092E+1
-3.130E-1	5.164E+0	1.083E+1
-3.195E-1	5.343E+0	1.089E+1
-3.211E-1	5.320E+0	1.083E+1
-3.162E-1	5.265E+0	1.080E+1
-3.179E-1	5.359E+0	1.089E+1
-3.211E-1	5.229E+0	1.090E+1
-3.179E-1	5.369E+0	1.084E+1
-3.179E-1	5.317E+0	1.093E+1
-3.146E-1	5.317E+0	1.086E+1
-3.211E-1	5.304E+0	1.084E+1
-3.179E-1	5.395E+0	1.091E+1
-3.162E-1	5.281E+0	1.077E+1
-3.146E-1	5.281E+0	1.097E+1
-3.195E-1	5.207E+0	1.085E+1
-3.195E-1	5.307E+0	1.093E+1
-3.146E-1	5.362E+0	1.090E+1
-3.179E-1	5.317E+0	1.081E+1
-3.179E-1	5.330E+0	1.090E+1
-3.179E-1	5.284E+0	1.082E+1
-3.146E-1	5.242E+0	1.090E+1
-3.130E-1	5.340E+0	1.084E+1
-3.179E-1	5.207E+0	1.096E+1
-3.195E-1	5.336E+0	1.095E+1
-3.179E-1	5.233E+0	1.076E+1
-3.146E-1	5.284E+0	1.091E+1
-3.195E-1	5.220E+0	1.085E+1
-3.195E-1	5.197E+0	1.088E+1
-3.179E-1	5.310E+0	1.088E+1
-3.146E-1	5.304E+0	1.081E+1
-3.211E-1	5.317E+0	1.071E+1
-3.179E-1	5.281E+0	1.093E+1
-3.162E-1	5.330E+0	1.091E+1
-3.114E-1	5.314E+0	1.089E+1
-3.179E-1	5.314E+0	1.088E+1
-3.179E-1	5.320E+0	1.070E+1
-3.162E-1	5.246E+0	1.080E+1
-3.130E-1	5.323E+0	1.088E+1
-3.227E-1	5.340E+0	1.091E+1
-3.179E-1	5.281E+0	1.099E+1
-3.146E-1	5.271E+0	1.087E+1
-3.179E-1	5.327E+0	1.071E+1
-3.179E-1	5.346E+0	1.083E+1
-3.195E-1	5.362E+0	1.077E+1
-3.195E-1	5.307E+0	1.098E+1
-3.146E-1	5.213E+0	1.073E+1
-3.195E-1	5.333E+0	1.078E+1
-3.179E-1	5.317E+0	1.091E+1
-3.146E-1	5.392E+0	1.095E+1
-3.179E-1	5.278E+0	1.085E+1
-3.162E-1	5.291E+0	1.071E+1
-3.179E-1	5.268E+0	1.076E+1
-3.146E-1	5.233E+0	1.087E+1
-3.179E-1	5.333E+0	1.090E+1
-3.195E-1	5.291E+0	1.076E+1
-3.179E-1	5.226E+0	1.075E+1
-3.130E-1	5.320E+0	1.093E+1
-3.179E-1	5.281E+0	1.087E+1
-3.211E-1	5.255E+0	1.082E+1
-3.179E-1	5.327E+0	1.077E+1
-3.146E-1	5.333E+0	1.086E+1
-3.114E-1	5.271E+0	1.089E+1
-3.195E-1	5.327E+0	1.091E+1
-3.162E-1	5.408E+0	1.090E+1
-3.162E-1	5.294E+0	1.091E+1
-3.179E-1	5.255E+0	1.081E+1
-3.195E-1	5.327E+0	1.087E+1
-3.195E-1	5.430E+0	1.082E+1
-3.146E-1	5.297E+0	1.089E+1
-3.130E-1	5.168E+0	1.090E+1
-3.162E-1	5.346E+0	1.098E+1
[truncated: 93,966 more rows]
