# Supplementary material for: Improved ANAP incorporation and VCF analysis reveal details of P2X7 current facilitation and a limited conformational interplay between ATP binding and the intracellular ballast domain
Source: eLife. 2023 Jan 4;12:e82479. doi: 10.7554/eLife.82479 (PMC9859053; doi:10.7554/eLife.82479)
Supplement: Figure 5—source data 1. [file elife-82479-fig5-data1.zip › Figure-5_Source-data-1/F11_k06#30.csv]

-5.187E-2	1.052E+1	2.162E+1
-5.187E-2	1.062E+1	2.171E+1
-5.025E-2	1.040E+1	2.176E+1
-5.025E-2	1.052E+1	2.165E+1
-5.025E-2	1.051E+1	2.155E+1
-5.835E-2	1.056E+1	2.168E+1
-5.187E-2	1.053E+1	2.167E+1
-5.349E-2	1.066E+1	2.172E+1
-5.349E-2	1.040E+1	2.155E+1
-5.349E-2	1.040E+1	2.177E+1
-5.349E-2	1.055E+1	2.162E+1
-5.187E-2	1.058E+1	2.145E+1
-5.187E-2	1.049E+1	2.181E+1
-5.511E-2	1.048E+1	2.157E+1
-5.025E-2	1.049E+1	2.167E+1
-5.187E-2	1.047E+1	2.171E+1
-5.025E-2	1.061E+1	2.159E+1
-5.511E-2	1.049E+1	2.160E+1
-5.187E-2	1.063E+1	2.155E+1
-5.187E-2	1.062E+1	2.177E+1
-4.862E-2	1.048E+1	2.174E+1
-5.349E-2	1.058E+1	2.162E+1
-5.349E-2	1.050E+1	2.168E+1
-5.349E-2	1.059E+1	2.162E+1
-5.025E-2	1.051E+1	2.197E+1
-5.511E-2	1.054E+1	2.166E+1
-5.187E-2	1.063E+1	2.171E+1
-5.349E-2	1.048E+1	2.174E+1
-5.349E-2	1.052E+1	2.156E+1
-5.349E-2	1.059E+1	2.163E+1
-5.187E-2	1.048E+1	2.176E+1
-5.025E-2	1.055E+1	2.165E+1
-5.187E-2	1.046E+1	2.181E+1
-5.349E-2	1.059E+1	2.171E+1
-5.349E-2	1.054E+1	2.174E+1
-5.187E-2	1.053E+1	2.155E+1
-5.025E-2	1.046E+1	2.177E+1
-5.349E-2	1.071E+1	2.182E+1
-5.025E-2	1.038E+1	2.162E+1
-5.349E-2	1.048E+1	2.171E+1
-5.187E-2	1.060E+1	2.185E+1
-5.349E-2	1.047E+1	2.172E+1
-5.511E-2	1.045E+1	2.168E+1
-5.187E-2	1.056E+1	2.162E+1
-5.187E-2	1.044E+1	2.172E+1
-5.187E-2	1.055E+1	2.164E+1
-5.187E-2	1.048E+1	2.177E+1
-5.187E-2	1.054E+1	2.173E+1
-5.025E-2	1.058E+1	2.158E+1
-5.349E-2	1.058E+1	2.172E+1
-5.673E-2	1.046E+1	2.162E+1
-4.862E-2	1.047E+1	2.159E+1
-5.349E-2	1.052E+1	2.149E+1
-5.349E-2	1.059E+1	2.161E+1
-5.349E-2	1.054E+1	2.167E+1
-5.187E-2	1.042E+1	2.182E+1
-5.025E-2	1.056E+1	2.172E+1
-5.187E-2	1.039E+1	2.155E+1
-5.349E-2	1.051E+1	2.194E+1
-5.349E-2	1.074E+1	2.183E+1
-5.187E-2	1.050E+1	2.155E+1
-5.349E-2	1.062E+1	2.174E+1
-5.187E-2	1.045E+1	2.165E+1
-4.862E-2	1.045E+1	2.166E+1
-5.349E-2	1.053E+1	2.188E+1
-5.511E-2	1.047E+1	2.181E+1
-5.025E-2	1.060E+1	2.156E+1
-5.187E-2	1.045E+1	2.170E+1
-5.025E-2	1.053E+1	2.173E+1
-5.349E-2	1.053E+1	2.160E+1
-5.349E-2	1.037E+1	2.180E+1
-5.025E-2	1.055E+1	2.175E+1
-5.349E-2	1.050E+1	2.170E+1
-5.349E-2	1.046E+1	2.179E+1
-5.025E-2	1.048E+1	2.171E+1
-4.862E-2	1.047E+1	2.177E+1
-5.187E-2	1.053E+1	2.183E+1
-5.511E-2	1.061E+1	2.167E+1
-5.511E-2	1.046E+1	2.160E+1
-5.349E-2	1.050E+1	2.169E+1
-5.511E-2	1.059E+1	2.161E+1
-5.349E-2	1.061E+1	2.177E+1
-5.349E-2	1.048E+1	2.160E+1
-5.187E-2	1.065E+1	2.159E+1
-5.349E-2	1.056E+1	2.162E+1
-5.511E-2	1.055E+1	2.157E+1
-5.349E-2	1.043E+1	2.183E+1
-5.025E-2	1.047E+1	2.161E+1
-5.187E-2	1.052E+1	2.160E+1
-5.511E-2	1.042E+1	2.166E+1
-5.349E-2	1.065E+1	2.171E+1
-5.187E-2	1.030E+1	2.171E+1
-5.349E-2	1.047E+1	2.178E+1
-5.349E-2	1.050E+1	2.171E+1
-5.025E-2	1.042E+1	2.174E+1
-5.187E-2	1.063E+1	2.180E+1
-5.511E-2	1.047E+1	2.172E+1
-5.187E-2	1.046E+1	2.178E+1
-5.187E-2	1.049E+1	2.159E+1
-5.349E-2	1.054E+1	2.155E+1
-5.349E-2	1.050E+1	2.171E+1
-5.349E-2	1.060E+1	2.164E+1
-5.025E-2	1.057E+1	2.168E+1
-4.862E-2	1.052E+1	2.184E+1
-5.025E-2	1.069E+1	2.150E+1
-5.511E-2	1.049E+1	2.169E+1
-5.187E-2	1.043E+1	2.172E+1
-5.025E-2	1.044E+1	2.186E+1
-5.349E-2	1.065E+1	2.163E+1
-5.511E-2	1.050E+1	2.178E+1
-5.187E-2	1.044E+1	2.178E+1
-5.025E-2	1.046E+1	2.170E+1
-5.349E-2	1.043E+1	2.178E+1
-5.187E-2	1.038E+1	2.166E+1
-5.187E-2	1.053E+1	2.164E+1
-5.025E-2	1.056E+1	2.178E+1
-5.025E-2	1.055E+1	2.162E+1
-5.511E-2	1.045E+1	2.174E+1
-5.511E-2	1.047E+1	2.158E+1
-5.025E-2	1.043E+1	2.169E+1
-5.187E-2	1.047E+1	2.160E+1
-5.187E-2	1.055E+1	2.159E+1
-5.349E-2	1.050E+1	2.170E+1
-5.187E-2	1.042E+1	2.162E+1
-5.025E-2	1.057E+1	2.167E+1
-5.349E-2	1.049E+1	2.175E+1
-5.349E-2	1.055E+1	2.166E+1
-5.025E-2	1.053E+1	2.179E+1
-5.187E-2	1.058E+1	2.157E+1
-5.349E-2	1.060E+1	2.178E+1
-5.187E-2	1.047E+1	2.186E+1
-5.349E-2	1.055E+1	2.160E+1
-5.187E-2	1.051E+1	2.173E+1
-5.673E-2	1.052E+1	2.178E+1
-5.349E-2	1.051E+1	2.166E+1
-5.025E-2	1.052E+1	2.167E+1
-5.025E-2	1.055E+1	2.172E+1
-5.511E-2	1.050E+1	2.169E+1
-5.349E-2	1.050E+1	2.163E+1
-5.025E-2	1.060E+1	2.161E+1
-5.025E-2	1.048E+1	2.160E+1
-5.187E-2	1.056E+1	2.162E+1
-5.349E-2	1.051E+1	2.175E+1
-5.349E-2	1.049E+1	2.153E+1
-5.025E-2	1.037E+1	2.173E+1
-5.511E-2	1.057E+1	2.148E+1
-5.187E-2	1.038E+1	2.163E+1
-5.187E-2	1.047E+1	2.181E+1
-5.187E-2	1.056E+1	2.167E+1
-5.349E-2	1.049E+1	2.167E+1
-5.349E-2	1.039E+1	2.185E+1
-5.349E-2	1.056E+1	2.180E+1
-5.349E-2	1.054E+1	2.155E+1
-5.349E-2	1.057E+1	2.167E+1
-5.187E-2	1.053E+1	2.175E+1
-5.025E-2	1.060E+1	2.169E+1
-5.349E-2	1.056E+1	2.184E+1
-5.349E-2	1.050E+1	2.158E+1
-5.349E-2	1.050E+1	2.184E+1
-5.349E-2	1.065E+1	2.171E+1
-5.187E-2	1.050E+1	2.166E+1
-5.511E-2	1.049E+1	2.178E+1
-5.187E-2	1.048E+1	2.180E+1
-4.862E-2	1.060E+1	2.166E+1
-5.187E-2	1.048E+1	2.178E+1
-5.349E-2	1.053E+1	2.180E+1
-5.349E-2	1.050E+1	2.172E+1
-5.187E-2	1.059E+1	2.176E+1
-5.025E-2	1.052E+1	2.164E+1
-5.511E-2	1.051E+1	2.180E+1
-5.025E-2	1.054E+1	2.165E+1
-5.187E-2	1.056E+1	2.175E+1
-4.862E-2	1.044E+1	2.153E+1
-5.187E-2	1.055E+1	2.175E+1
-5.187E-2	1.054E+1	2.182E+1
-5.025E-2	1.042E+1	2.167E+1
-5.187E-2	1.057E+1	2.173E+1
-5.511E-2	1.050E+1	2.164E+1
-5.511E-2	1.045E+1	2.173E+1
-5.025E-2	1.049E+1	2.172E+1
-5.025E-2	1.044E+1	2.166E+1
-5.511E-2	1.050E+1	2.169E+1
-5.025E-2	1.046E+1	2.164E+1
-5.349E-2	1.054E+1	2.163E+1
-5.025E-2	1.053E+1	2.159E+1
-5.187E-2	1.041E+1	2.157E+1
-5.349E-2	1.032E+1	2.182E+1
-5.187E-2	1.055E+1	2.172E+1
-5.187E-2	1.055E+1	2.189E+1
-5.349E-2	1.059E+1	2.156E+1
-5.511E-2	1.042E+1	2.154E+1
-5.349E-2	1.057E+1	2.167E+1
-5.349E-2	1.044E+1	2.166E+1
-5.349E-2	1.042E+1	2.153E+1
-5.187E-2	1.056E+1	2.162E+1
-5.349E-2	1.053E+1	2.174E+1
-5.349E-2	1.054E+1	2.164E+1
-5.349E-2	1.047E+1	2.182E+1
-5.349E-2	1.049E+1	2.164E+1
-5.349E-2	1.052E+1	2.159E+1
-5.025E-2	1.043E+1	2.159E+1
-5.349E-2	1.061E+1	2.160E+1
-5.511E-2	1.041E+1	2.168E+1
-5.187E-2	1.047E+1	2.169E+1
-5.349E-2	1.052E+1	2.163E+1
-5.673E-2	1.043E+1	2.180E+1
-5.187E-2	1.063E+1	2.194E+1
-5.187E-2	1.059E+1	2.153E+1
-5.025E-2	1.052E+1	2.175E+1
-5.511E-2	1.048E+1	2.170E+1
-5.187E-2	1.046E+1	2.172E+1
-5.349E-2	1.063E+1	2.164E+1
-5.187E-2	1.033E+1	2.159E+1
-5.187E-2	1.054E+1	2.155E+1
-5.349E-2	1.049E+1	2.161E+1
-5.349E-2	1.051E+1	2.175E+1
-5.349E-2	1.047E+1	2.181E+1
-5.187E-2	1.049E+1	2.172E+1
-5.511E-2	1.034E+1	2.158E+1
-5.187E-2	1.055E+1	2.160E+1
-5.349E-2	1.044E+1	2.156E+1
-5.673E-2	1.046E+1	2.171E+1
-5.349E-2	1.055E+1	2.157E+1
-5.025E-2	1.058E+1	2.181E+1
-5.187E-2	1.053E+1	2.161E+1
-5.349E-2	1.057E+1	2.165E+1
-5.349E-2	1.062E+1	2.178E+1
-5.187E-2	1.070E+1	2.176E+1
-5.025E-2	1.049E+1	2.186E+1
-5.511E-2	1.056E+1	2.176E+1
-5.511E-2	1.047E+1	2.157E+1
-5.025E-2	1.044E+1	2.187E+1
-5.349E-2	1.047E+1	2.153E+1
-5.349E-2	1.051E+1	2.160E+1
-5.187E-2	1.056E+1	2.166E+1
-5.187E-2	1.047E+1	2.167E+1
-4.862E-2	1.050E+1	2.167E+1
-5.673E-2	1.052E+1	2.152E+1
-5.349E-2	1.059E+1	2.159E+1
-5.187E-2	1.050E+1	2.157E+1
-5.511E-2	1.050E+1	2.175E+1
-5.673E-2	1.066E+1	2.157E+1
-5.349E-2	1.059E+1	2.161E+1
-5.025E-2	1.056E+1	2.157E+1
-5.349E-2	1.059E+1	2.158E+1
-5.349E-2	1.050E+1	2.152E+1
-5.511E-2	1.046E+1	2.159E+1
-5.187E-2	1.060E+1	2.167E+1
-5.187E-2	1.047E+1	2.171E+1
-5.511E-2	1.050E+1	2.172E+1
-5.349E-2	1.044E+1	2.151E+1
-4.862E-2	1.056E+1	2.182E+1
-5.187E-2	1.046E+1	2.164E+1
-5.511E-2	1.050E+1	2.166E+1
-5.349E-2	1.052E+1	2.176E+1
-5.187E-2	1.046E+1	2.151E+1
-5.187E-2	1.057E+1	2.156E+1
-5.511E-2	1.048E+1	2.172E+1
-5.349E-2	1.058E+1	2.171E+1
-5.187E-2	1.048E+1	2.165E+1
-5.349E-2	1.051E+1	2.153E+1
-5.511E-2	1.049E+1	2.157E+1
-5.511E-2	1.059E+1	2.162E+1
-5.187E-2	1.058E+1	2.160E+1
-5.349E-2	1.055E+1	2.170E+1
-5.349E-2	1.052E+1	2.162E+1
-5.349E-2	1.044E+1	2.168E+1
-5.349E-2	1.064E+1	2.161E+1
-5.349E-2	1.060E+1	2.176E+1
-5.349E-2	1.061E+1	2.160E+1
-5.187E-2	1.044E+1	2.169E+1
-5.187E-2	1.042E+1	2.165E+1
-5.187E-2	1.057E+1	2.162E+1
-5.349E-2	1.056E+1	2.153E+1
-5.511E-2	1.058E+1	2.152E+1
-4.862E-2	1.056E+1	2.166E+1
-5.187E-2	1.054E+1	2.154E+1
-5.349E-2	1.042E+1	2.175E+1
-5.349E-2	1.054E+1	2.160E+1
-5.025E-2	1.049E+1	2.171E+1
-5.187E-2	1.040E+1	2.159E+1
-5.025E-2	1.047E+1	2.155E+1
-5.187E-2	1.042E+1	2.167E+1
-5.025E-2	1.058E+1	2.173E+1
-5.511E-2	1.042E+1	2.160E+1
-5.511E-2	1.047E+1	2.162E+1
-5.511E-2	1.047E+1	2.162E+1
-5.187E-2	1.052E+1	2.159E+1
-5.187E-2	1.032E+1	2.161E+1
-5.511E-2	1.042E+1	2.156E+1
-5.349E-2	1.052E+1	2.153E+1
-5.025E-2	1.063E+1	2.187E+1
-5.187E-2	1.041E+1	2.175E+1
-5.673E-2	1.044E+1	2.161E+1
-5.511E-2	1.053E+1	2.161E+1
-5.187E-2	1.035E+1	2.154E+1
-5.511E-2	1.045E+1	2.162E+1
-5.511E-2	1.054E+1	2.158E+1
-5.511E-2	1.056E+1	2.147E+1
-4.862E-2	1.043E+1	2.159E+1
-5.349E-2	1.058E+1	2.154E+1
-5.511E-2	1.050E+1	2.162E+1
-5.187E-2	1.054E+1	2.176E+1
-5.187E-2	1.049E+1	2.147E+1
-5.187E-2	1.044E+1	2.160E+1
-5.511E-2	1.041E+1	2.166E+1
-5.511E-2	1.051E+1	2.154E+1
-5.349E-2	1.047E+1	2.168E+1
-5.349E-2	1.065E+1	2.163E+1
-5.349E-2	1.054E+1	2.168E+1
-5.349E-2	1.049E+1	2.157E+1
-5.349E-2	1.048E+1	2.159E+1
-5.187E-2	1.049E+1	2.160E+1
-5.673E-2	1.047E+1	2.166E+1
-5.349E-2	1.049E+1	2.163E+1
-5.187E-2	1.052E+1	2.163E+1
-5.025E-2	1.042E+1	2.158E+1
-5.511E-2	1.055E+1	2.150E+1
-5.349E-2	1.055E+1	2.166E+1
-5.187E-2	1.059E+1	2.179E+1
-5.187E-2	1.057E+1	2.157E+1
-5.187E-2	1.045E+1	2.173E+1
-5.025E-2	1.056E+1	2.147E+1
-5.025E-2	1.046E+1	2.165E+1
-5.349E-2	1.039E+1	2.175E+1
-5.187E-2	1.040E+1	2.145E+1
-5.187E-2	1.047E+1	2.154E+1
-5.187E-2	1.048E+1	2.154E+1
-5.187E-2	1.057E+1	2.152E+1
-5.187E-2	1.052E+1	2.149E+1
-5.349E-2	1.054E+1	2.167E+1
-5.349E-2	1.044E+1	2.163E+1
-5.025E-2	1.047E+1	2.156E+1
-5.673E-2	1.058E+1	2.174E+1
-5.025E-2	1.057E+1	2.163E+1
-5.349E-2	1.045E+1	2.145E+1
-5.349E-2	1.053E+1	2.163E+1
-5.187E-2	1.049E+1	2.169E+1
-5.349E-2	1.059E+1	2.154E+1
-5.187E-2	1.039E+1	2.172E+1
-5.025E-2	1.045E+1	2.135E+1
-5.349E-2	1.042E+1	2.160E+1
-5.349E-2	1.050E+1	2.165E+1
-5.187E-2	1.042E+1	2.184E+1
-5.025E-2	1.056E+1	2.161E+1
-5.187E-2	1.043E+1	2.154E+1
-5.349E-2	1.048E+1	2.163E+1
-5.187E-2	1.061E+1	2.178E+1
-5.187E-2	1.052E+1	2.169E+1
-5.673E-2	1.057E+1	2.152E+1
-5.187E-2	1.036E+1	2.147E+1
-4.862E-2	1.049E+1	2.161E+1
-5.349E-2	1.050E+1	2.170E+1
-5.673E-2	1.046E+1	2.147E+1
-5.511E-2	1.052E+1	2.159E+1
-5.349E-2	1.058E+1	2.166E+1
-5.025E-2	1.041E+1	2.137E+1
-5.511E-2	1.034E+1	2.181E+1
-5.511E-2	1.046E+1	2.152E+1
-5.349E-2	1.048E+1	2.158E+1
-5.187E-2	1.042E+1	2.173E+1
-5.511E-2	1.050E+1	2.153E+1
-5.187E-2	1.049E+1	2.161E+1
-5.187E-2	1.054E+1	2.178E+1
-5.187E-2	1.031E+1	2.167E+1
-5.187E-2	1.046E+1	2.170E+1
-5.349E-2	1.048E+1	2.160E+1
-5.187E-2	1.041E+1	2.158E+1
-5.349E-2	1.042E+1	2.144E+1
-5.349E-2	1.054E+1	2.155E+1
-5.025E-2	1.042E+1	2.149E+1
-5.025E-2	1.048E+1	2.170E+1
-5.349E-2	1.057E+1	2.162E+1
-5.349E-2	1.046E+1	2.163E+1
-5.187E-2	1.052E+1	2.173E+1
-5.025E-2	1.035E+1	2.139E+1
-5.511E-2	1.036E+1	2.154E+1
-5.673E-2	1.045E+1	2.169E+1
-5.349E-2	1.046E+1	2.164E+1
-5.025E-2	1.039E+1	2.172E+1
-5.349E-2	1.044E+1	2.145E+1
-5.187E-2	1.048E+1	2.143E+1
-5.187E-2	1.041E+1	2.154E+1
-5.187E-2	1.044E+1	2.155E+1
-4.862E-2	1.059E+1	2.153E+1
-5.511E-2	1.052E+1	2.166E+1
-5.511E-2	1.043E+1	2.171E+1
-5.187E-2	1.046E+1	2.153E+1
-5.025E-2	1.055E+1	2.151E+1
-5.187E-2	1.054E+1	2.153E+1
-5.349E-2	1.045E+1	2.171E+1
-5.511E-2	1.044E+1	2.164E+1
-5.187E-2	1.050E+1	2.156E+1
-5.511E-2	1.043E+1	2.148E+1
-5.349E-2	1.051E+1	2.154E+1
-5.187E-2	1.050E+1	2.153E+1
-5.187E-2	1.047E+1	2.168E+1
-5.511E-2	1.039E+1	2.155E+1
-5.349E-2	1.057E+1	2.170E+1
-5.025E-2	1.048E+1	2.146E+1
-5.349E-2	1.045E+1	2.163E+1
-5.511E-2	1.047E+1	2.164E+1
-5.187E-2	1.044E+1	2.165E+1
-5.187E-2	1.051E+1	2.155E+1
-5.025E-2	1.042E+1	2.167E+1
-5.673E-2	1.049E+1	2.148E+1
-5.187E-2	1.052E+1	2.140E+1
-5.025E-2	1.062E+1	2.153E+1
-5.025E-2	1.057E+1	2.153E+1
-5.349E-2	1.043E+1	2.156E+1
-5.511E-2	1.047E+1	2.171E+1
-5.349E-2	1.043E+1	2.161E+1
-5.187E-2	1.055E+1	2.157E+1
-5.187E-2	1.059E+1	2.162E+1
-5.511E-2	1.051E+1	2.148E+1
-5.349E-2	1.051E+1	2.154E+1
-5.349E-2	1.051E+1	2.160E+1
-5.511E-2	1.047E+1	2.162E+1
-5.349E-2	1.054E+1	2.162E+1
-5.187E-2	1.038E+1	2.158E+1
-5.187E-2	1.054E+1	2.159E+1
-5.187E-2	1.049E+1	2.158E+1
-5.187E-2	1.050E+1	2.161E+1
-5.025E-2	1.051E+1	2.171E+1
-5.187E-2	1.035E+1	2.158E+1
-5.025E-2	1.040E+1	2.153E+1
-5.511E-2	1.045E+1	2.170E+1
-5.349E-2	1.044E+1	2.161E+1
-5.025E-2	1.056E+1	2.160E+1
-5.349E-2	1.031E+1	2.146E+1
-5.349E-2	1.050E+1	2.159E+1
-5.349E-2	1.057E+1	2.167E+1
-5.349E-2	1.047E+1	2.166E+1
-5.187E-2	1.053E+1	2.152E+1
-5.349E-2	1.049E+1	2.166E+1
-5.349E-2	1.051E+1	2.170E+1
-5.025E-2	1.056E+1	2.156E+1
-5.349E-2	1.057E+1	2.134E+1
-5.511E-2	1.058E+1	2.163E+1
-5.187E-2	1.049E+1	2.150E+1
-5.349E-2	1.040E+1	2.159E+1
-5.511E-2	1.047E+1	2.155E+1
-5.349E-2	1.046E+1	2.163E+1
-5.187E-2	1.042E+1	2.161E+1
-4.862E-2	1.057E+1	2.157E+1
-5.511E-2	1.066E+1	2.154E+1
-5.511E-2	1.041E+1	2.161E+1
-5.349E-2	1.047E+1	2.146E+1
-5.349E-2	1.047E+1	2.150E+1
-5.349E-2	1.049E+1	2.153E+1
-5.673E-2	1.049E+1	2.171E+1
-5.349E-2	1.054E+1	2.150E+1
-5.511E-2	1.036E+1	2.160E+1
-5.511E-2	1.056E+1	2.154E+1
-5.349E-2	1.049E+1	2.180E+1
-5.349E-2	1.057E+1	2.153E+1
-5.025E-2	1.047E+1	2.172E+1
-5.349E-2	1.047E+1	2.157E+1
-5.511E-2	1.038E+1	2.155E+1
-5.349E-2	1.047E+1	2.161E+1
-5.187E-2	1.055E+1	2.153E+1
-5.349E-2	1.039E+1	2.158E+1
-5.187E-2	1.041E+1	2.162E+1
-5.025E-2	1.049E+1	2.155E+1
-5.349E-2	1.059E+1	2.158E+1
-5.511E-2	1.052E+1	2.167E+1
-5.349E-2	1.041E+1	2.167E+1
-5.349E-2	1.049E+1	2.158E+1
-5.349E-2	1.035E+1	2.152E+1
-5.511E-2	1.051E+1	2.143E+1
-5.025E-2	1.048E+1	2.143E+1
-5.349E-2	1.051E+1	2.184E+1
-5.349E-2	1.046E+1	2.163E+1
-5.511E-2	1.045E+1	2.175E+1
-5.511E-2	1.043E+1	2.178E+1
-5.511E-2	1.049E+1	2.162E+1
-5.187E-2	1.057E+1	2.153E+1
-5.673E-2	1.041E+1	2.158E+1
-5.511E-2	1.038E+1	2.160E+1
-5.025E-2	1.047E+1	2.149E+1
-5.349E-2	1.049E+1	2.155E+1
-5.511E-2	1.051E+1	2.155E+1
-5.187E-2	1.052E+1	2.140E+1
-5.349E-2	1.044E+1	2.155E+1
-5.349E-2	1.042E+1	2.147E+1
-5.349E-2	1.053E+1	2.167E+1
-5.349E-2	1.041E+1	2.184E+1
-5.187E-2	1.042E+1	2.166E+1
-5.187E-2	1.042E+1	2.163E+1
-5.349E-2	1.053E+1	2.153E+1
-5.511E-2	1.050E+1	2.164E+1
-5.349E-2	1.052E+1	2.159E+1
-5.187E-2	1.045E+1	2.147E+1
-5.673E-2	1.040E+1	2.154E+1
-5.511E-2	1.049E+1	2.145E+1
-5.349E-2	1.046E+1	2.167E+1
-5.025E-2	1.035E+1	2.168E+1
-5.187E-2	1.047E+1	2.150E+1
-5.187E-2	1.046E+1	2.160E+1
-5.349E-2	1.035E+1	2.150E+1
-5.025E-2	1.046E+1	2.147E+1
-5.187E-2	1.048E+1	2.166E+1
-5.349E-2	1.040E+1	2.166E+1
-5.187E-2	1.047E+1	2.157E+1
-5.187E-2	1.048E+1	2.142E+1
-5.511E-2	1.030E+1	2.161E+1
-5.511E-2	1.047E+1	2.139E+1
-5.187E-2	1.047E+1	2.149E+1
-5.187E-2	1.049E+1	2.156E+1
-5.511E-2	1.048E+1	2.160E+1
-5.673E-2	1.047E+1	2.157E+1
-5.511E-2	1.047E+1	2.139E+1
-5.025E-2	1.048E+1	2.149E+1
-5.187E-2	1.050E+1	2.152E+1
-5.187E-2	1.051E+1	2.166E+1
-5.187E-2	1.043E+1	2.155E+1
-5.187E-2	1.059E+1	2.153E+1
-5.349E-2	1.046E+1	2.145E+1
-5.187E-2	1.045E+1	2.164E+1
-5.511E-2	1.052E+1	2.147E+1
-5.025E-2	1.034E+1	2.142E+1
-5.511E-2	1.052E+1	2.150E+1
-5.835E-2	1.040E+1	2.152E+1
-5.349E-2	1.054E+1	2.147E+1
-5.025E-2	1.049E+1	2.145E+1
-5.511E-2	1.054E+1	2.152E+1
-5.187E-2	1.044E+1	2.156E+1
-5.187E-2	1.050E+1	2.152E+1
-5.187E-2	1.045E+1	2.147E+1
-5.511E-2	1.055E+1	2.150E+1
-5.511E-2	1.053E+1	2.171E+1
-5.187E-2	1.032E+1	2.181E+1
-5.349E-2	1.039E+1	2.157E+1
-5.349E-2	1.053E+1	2.157E+1
-5.187E-2	1.059E+1	2.150E+1
-5.187E-2	1.053E+1	2.157E+1
-5.349E-2	1.047E+1	2.162E+1
-5.673E-2	1.050E+1	2.170E+1
-5.349E-2	1.055E+1	2.149E+1
-5.025E-2	1.044E+1	2.140E+1
-5.025E-2	1.052E+1	2.150E+1
-5.349E-2	1.043E+1	2.162E+1
-5.511E-2	1.066E+1	2.148E+1
-5.349E-2	1.051E+1	2.165E+1
-4.862E-2	1.040E+1	2.147E+1
-5.511E-2	1.045E+1	2.162E+1
-5.349E-2	1.047E+1	2.145E+1
-5.187E-2	1.045E+1	2.163E+1
-5.349E-2	1.047E+1	2.151E+1
-5.511E-2	1.048E+1	2.166E+1
-5.349E-2	1.059E+1	2.161E+1
-5.187E-2	1.053E+1	2.134E+1
-5.349E-2	1.046E+1	2.130E+1
-5.349E-2	1.037E+1	2.161E+1
-5.349E-2	1.046E+1	2.154E+1
-5.025E-2	1.058E+1	2.142E+1
-5.511E-2	1.041E+1	2.154E+1
-5.511E-2	1.054E+1	2.163E+1
-5.511E-2	1.046E+1	2.151E+1
-5.349E-2	1.057E+1	2.153E+1
-5.511E-2	1.047E+1	2.159E+1
-5.673E-2	1.052E+1	2.157E+1
-5.511E-2	1.052E+1	2.167E+1
-5.511E-2	1.046E+1	2.156E+1
-5.349E-2	1.050E+1	2.143E+1
-5.349E-2	1.048E+1	2.147E+1
-5.187E-2	1.052E+1	2.139E+1
-5.511E-2	1.058E+1	2.150E+1
-5.349E-2	1.041E+1	2.165E+1
-5.349E-2	1.055E+1	2.165E+1
-5.673E-2	1.041E+1	2.164E+1
-5.349E-2	1.057E+1	2.160E+1
-5.025E-2	1.046E+1	2.157E+1
-5.511E-2	1.051E+1	2.160E+1
-5.673E-2	1.042E+1	2.170E+1
-5.511E-2	1.047E+1	2.177E+1
-5.349E-2	1.032E+1	2.137E+1
-5.025E-2	1.057E+1	2.165E+1
-5.511E-2	1.052E+1	2.142E+1
-5.511E-2	1.049E+1	2.173E+1
-5.349E-2	1.053E+1	2.146E+1
-5.673E-2	1.053E+1	2.149E+1
-5.673E-2	1.040E+1	2.151E+1
-5.349E-2	1.042E+1	2.164E+1
-5.187E-2	1.045E+1	2.158E+1
-5.673E-2	1.043E+1	2.136E+1
-5.511E-2	1.047E+1	2.164E+1
-5.025E-2	1.046E+1	2.149E+1
-5.673E-2	1.035E+1	2.164E+1
-5.349E-2	1.060E+1	2.146E+1
-5.511E-2	1.046E+1	2.149E+1
-5.187E-2	1.046E+1	2.168E+1
-5.187E-2	1.041E+1	2.150E+1
-5.673E-2	1.064E+1	2.146E+1
-5.349E-2	1.036E+1	2.146E+1
-5.349E-2	1.031E+1	2.167E+1
-5.349E-2	1.053E+1	2.152E+1
-5.349E-2	1.046E+1	2.163E+1
-5.511E-2	1.048E+1	2.157E+1
-5.511E-2	1.046E+1	2.155E+1
-5.187E-2	1.045E+1	2.155E+1
-5.511E-2	1.050E+1	2.160E+1
-5.187E-2	1.053E+1	2.151E+1
-5.187E-2	1.042E+1	2.153E+1
-5.187E-2	1.041E+1	2.151E+1
-5.511E-2	1.056E+1	2.139E+1
-5.349E-2	1.050E+1	2.144E+1
-5.349E-2	1.048E+1	2.148E+1
-5.511E-2	1.048E+1	2.144E+1
-5.511E-2	1.042E+1	2.172E+1
-5.187E-2	1.050E+1	2.137E+1
-5.025E-2	1.039E+1	2.148E+1
-5.349E-2	1.038E+1	2.159E+1
-5.187E-2	1.049E+1	2.142E+1
-5.511E-2	1.044E+1	2.147E+1
-5.187E-2	1.042E+1	2.150E+1
-5.349E-2	1.035E+1	2.158E+1
-5.349E-2	1.049E+1	2.151E+1
-5.511E-2	1.054E+1	2.157E+1
-5.349E-2	1.044E+1	2.161E+1
-5.025E-2	1.042E+1	2.172E+1
-5.349E-2	1.042E+1	2.161E+1
-5.349E-2	1.049E+1	2.150E+1
-5.349E-2	1.035E+1	2.167E+1
-5.349E-2	1.044E+1	2.150E+1
-5.187E-2	1.058E+1	2.142E+1
-5.835E-2	1.048E+1	2.138E+1
-5.349E-2	1.045E+1	2.161E+1
-5.025E-2	1.050E+1	2.143E+1
-5.511E-2	1.046E+1	2.148E+1
-5.349E-2	1.039E+1	2.153E+1
-5.187E-2	1.054E+1	2.144E+1
-5.187E-2	1.046E+1	2.141E+1
-5.349E-2	1.056E+1	2.152E+1
-5.349E-2	1.046E+1	2.149E+1
-5.349E-2	1.052E+1	2.164E+1
-5.349E-2	1.050E+1	2.153E+1
-5.511E-2	1.046E+1	2.136E+1
-5.673E-2	1.049E+1	2.150E+1
-5.349E-2	1.037E+1	2.145E+1
-5.187E-2	1.058E+1	2.145E+1
-5.349E-2	1.048E+1	2.153E+1
-5.187E-2	1.045E+1	2.153E+1
-5.025E-2	1.051E+1	2.155E+1
-5.187E-2	1.041E+1	2.147E+1
-5.673E-2	1.061E+1	2.147E+1
-5.349E-2	1.050E+1	2.159E+1
-5.025E-2	1.051E+1	2.165E+1
-5.511E-2	1.046E+1	2.152E+1
-5.511E-2	1.047E+1	2.161E+1
-5.511E-2	1.052E+1	2.155E+1
-5.349E-2	1.039E+1	2.152E+1
-5.349E-2	1.043E+1	2.150E+1
-5.349E-2	1.062E+1	2.157E+1
-5.187E-2	1.051E+1	2.148E+1
-5.349E-2	1.046E+1	2.164E+1
-5.187E-2	1.040E+1	2.163E+1
-5.673E-2	1.040E+1	2.159E+1
-5.187E-2	1.042E+1	2.152E+1
-5.511E-2	1.051E+1	2.161E+1
-5.349E-2	1.034E+1	2.137E+1
-5.511E-2	1.047E+1	2.167E+1
-5.349E-2	1.032E+1	2.165E+1
-5.349E-2	1.042E+1	2.147E+1
-5.187E-2	1.054E+1	2.150E+1
-5.187E-2	1.037E+1	2.141E+1
-5.349E-2	1.050E+1	2.167E+1
-5.187E-2	1.049E+1	2.137E+1
-5.349E-2	1.064E+1	2.193E+1
-5.349E-2	1.036E+1	2.158E+1
-5.349E-2	1.060E+1	2.148E+1
-5.349E-2	1.045E+1	2.131E+1
-5.349E-2	1.044E+1	2.164E+1
-5.349E-2	1.044E+1	2.168E+1
-5.187E-2	1.039E+1	2.154E+1
-5.187E-2	1.046E+1	2.156E+1
-4.862E-2	1.049E+1	2.148E+1
-5.349E-2	1.051E+1	2.154E+1
-5.511E-2	1.036E+1	2.136E+1
-5.349E-2	1.038E+1	2.159E+1
-5.349E-2	1.055E+1	2.146E+1
-5.511E-2	1.045E+1	2.154E+1
-5.511E-2	1.040E+1	2.167E+1
-5.187E-2	1.055E+1	2.154E+1
-4.862E-2	1.045E+1	2.144E+1
-5.349E-2	1.046E+1	2.158E+1
-5.025E-2	1.040E+1	2.145E+1
-5.025E-2	1.041E+1	2.154E+1
-5.187E-2	1.045E+1	2.163E+1
-5.349E-2	1.055E+1	2.147E+1
-5.511E-2	1.047E+1	2.154E+1
-5.187E-2	1.039E+1	2.165E+1
-5.187E-2	1.046E+1	2.155E+1
-5.349E-2	1.047E+1	2.172E+1
-5.349E-2	1.051E+1	2.146E+1
-5.187E-2	1.042E+1	2.160E+1
-5.349E-2	1.042E+1	2.158E+1
-5.349E-2	1.048E+1	2.160E+1
-5.511E-2	1.051E+1	2.152E+1
-5.349E-2	1.035E+1	2.136E+1
-5.349E-2	1.050E+1	2.150E+1
-5.349E-2	1.037E+1	2.157E+1
-5.187E-2	1.045E+1	2.166E+1
-5.025E-2	1.041E+1	2.157E+1
-5.187E-2	1.055E+1	2.149E+1
-5.349E-2	1.040E+1	2.147E+1
-5.187E-2	1.040E+1	2.145E+1
-5.187E-2	1.046E+1	2.148E+1
-5.673E-2	1.055E+1	2.148E+1
-5.349E-2	1.053E+1	2.161E+1
-5.349E-2	1.047E+1	2.157E+1
-5.349E-2	1.056E+1	2.149E+1
-5.187E-2	1.038E+1	2.142E+1
-5.349E-2	1.043E+1	2.151E+1
-5.511E-2	1.045E+1	2.160E+1
-5.187E-2	1.052E+1	2.150E+1
-5.025E-2	1.048E+1	2.151E+1
-5.349E-2	1.053E+1	2.152E+1
-5.511E-2	1.058E+1	2.136E+1
-5.025E-2	1.043E+1	2.163E+1
-5.511E-2	1.045E+1	2.146E+1
-5.511E-2	1.055E+1	2.139E+1
-5.349E-2	1.040E+1	2.146E+1
-5.349E-2	1.039E+1	2.163E+1
-5.349E-2	1.044E+1	2.148E+1
-5.349E-2	1.053E+1	2.145E+1
-5.511E-2	1.052E+1	2.143E+1
-5.349E-2	1.054E+1	2.149E+1
-5.349E-2	1.029E+1	2.155E+1
-5.349E-2	1.042E+1	2.149E+1
-5.349E-2	1.054E+1	2.149E+1
-5.025E-2	1.054E+1	2.153E+1
-5.673E-2	1.055E+1	2.158E+1
-5.187E-2	1.035E+1	2.153E+1
-5.511E-2	1.026E+1	2.152E+1
-5.187E-2	1.059E+1	2.146E+1
-5.673E-2	1.046E+1	2.156E+1
-5.511E-2	1.042E+1	2.155E+1
-5.349E-2	1.056E+1	2.144E+1
-5.349E-2	1.057E+1	2.144E+1
-5.349E-2	1.037E+1	2.160E+1
-5.511E-2	1.048E+1	2.159E+1
-5.511E-2	1.048E+1	2.135E+1
-5.349E-2	1.040E+1	2.157E+1
-5.673E-2	1.043E+1	2.171E+1
-5.187E-2	1.048E+1	2.152E+1
-5.511E-2	1.034E+1	2.138E+1
-5.349E-2	1.052E+1	2.147E+1
-5.025E-2	1.038E+1	2.174E+1
-5.349E-2	1.048E+1	2.160E+1
-5.511E-2	1.042E+1	2.155E+1
-5.187E-2	1.058E+1	2.160E+1
-5.187E-2	1.052E+1	2.156E+1
-5.673E-2	1.030E+1	2.145E+1
-5.511E-2	1.038E+1	2.147E+1
-5.187E-2	1.041E+1	2.144E+1
-5.349E-2	1.054E+1	2.166E+1
-5.187E-2	1.038E+1	2.140E+1
-5.511E-2	1.050E+1	2.143E+1
-5.349E-2	1.044E+1	2.153E+1
-5.511E-2	1.040E+1	2.155E+1
-5.349E-2	1.052E+1	2.145E+1
-5.511E-2	1.054E+1	2.155E+1
-5.187E-2	1.047E+1	2.165E+1
-5.511E-2	1.042E+1	2.145E+1
-5.511E-2	1.055E+1	2.127E+1
-5.511E-2	1.059E+1	2.147E+1
-5.187E-2	1.048E+1	2.147E+1
-5.187E-2	1.035E+1	2.156E+1
-5.673E-2	1.046E+1	2.165E+1
-5.511E-2	1.054E+1	2.147E+1
-5.349E-2	1.052E+1	2.143E+1
-5.511E-2	1.041E+1	2.150E+1
-5.349E-2	1.063E+1	2.162E+1
-5.511E-2	1.049E+1	2.155E+1
-5.025E-2	1.045E+1	2.158E+1
-5.349E-2	1.042E+1	2.163E+1
-5.187E-2	1.043E+1	2.142E+1
-5.673E-2	1.059E+1	2.137E+1
-5.349E-2	1.043E+1	2.143E+1
-5.349E-2	1.048E+1	2.146E+1
-5.187E-2	1.046E+1	2.156E+1
-5.511E-2	1.054E+1	2.163E+1
-5.349E-2	1.040E+1	2.148E+1
-5.187E-2	1.035E+1	2.135E+1
-5.349E-2	1.046E+1	2.153E+1
-5.673E-2	1.043E+1	2.152E+1
-5.187E-2	1.042E+1	2.143E+1
-5.187E-2	1.049E+1	2.135E+1
-5.349E-2	1.044E+1	2.145E+1
-5.511E-2	1.050E+1	2.162E+1
-5.025E-2	1.048E+1	2.160E+1
-5.349E-2	1.049E+1	2.148E+1
-5.187E-2	1.040E+1	2.149E+1
-5.673E-2	1.056E+1	2.150E+1
-5.349E-2	1.044E+1	2.152E+1
-5.349E-2	1.037E+1	2.161E+1
-5.187E-2	1.050E+1	2.147E+1
-5.349E-2	1.053E+1	2.149E+1
-5.187E-2	1.057E+1	2.163E+1
-5.349E-2	1.054E+1	2.160E+1
-5.673E-2	1.045E+1	2.158E+1
-5.349E-2	1.052E+1	2.144E+1
-5.349E-2	1.036E+1	2.168E+1
-5.025E-2	1.047E+1	2.173E+1
-5.673E-2	1.054E+1	2.163E+1
-5.187E-2	1.042E+1	2.156E+1
-5.349E-2	1.052E+1	2.147E+1
-5.187E-2	1.034E+1	2.150E+1
-5.511E-2	1.045E+1	2.161E+1
-5.349E-2	1.038E+1	2.143E+1
-5.349E-2	1.045E+1	2.164E+1
-5.349E-2	1.040E+1	2.128E+1
-5.673E-2	1.044E+1	2.154E+1
-5.673E-2	1.043E+1	2.148E+1
-5.673E-2	1.043E+1	2.152E+1
-5.187E-2	1.037E+1	2.164E+1
-5.349E-2	1.050E+1	2.140E+1
-5.349E-2	1.037E+1	2.149E+1
-5.025E-2	1.046E+1	2.135E+1
-5.349E-2	1.055E+1	2.152E+1
-5.673E-2	1.040E+1	2.131E+1
-5.187E-2	1.049E+1	2.155E+1
-5.187E-2	1.038E+1	2.146E+1
-5.349E-2	1.047E+1	2.142E+1
-5.349E-2	1.037E+1	2.169E+1
-5.511E-2	1.041E+1	2.161E+1
-5.187E-2	1.035E+1	2.155E+1
-5.349E-2	1.042E+1	2.156E+1
-5.349E-2	1.055E+1	2.164E+1
-5.511E-2	1.049E+1	2.141E+1
-5.349E-2	1.052E+1	2.146E+1
-5.349E-2	1.042E+1	2.153E+1
-5.673E-2	1.037E+1	2.159E+1
-5.025E-2	1.045E+1	2.153E+1
-5.187E-2	1.054E+1	2.151E+1
-5.349E-2	1.043E+1	2.155E+1
-5.349E-2	1.035E+1	2.172E+1
-5.511E-2	1.051E+1	2.155E+1
-5.187E-2	1.051E+1	2.162E+1
-5.511E-2	1.043E+1	2.151E+1
-5.673E-2	1.040E+1	2.159E+1
-5.511E-2	1.042E+1	2.144E+1
-5.025E-2	1.055E+1	2.147E+1
-5.511E-2	1.038E+1	2.142E+1
-5.187E-2	1.037E+1	2.151E+1
-5.349E-2	1.049E+1	2.156E+1
-5.025E-2	1.034E+1	2.162E+1
-5.187E-2	1.046E+1	2.139E+1
-5.349E-2	1.045E+1	2.137E+1
-5.349E-2	1.053E+1	2.161E+1
-5.187E-2	1.043E+1	2.152E+1
-5.187E-2	1.034E+1	2.152E+1
-5.349E-2	1.033E+1	2.147E+1
-5.673E-2	1.041E+1	2.146E+1
-5.349E-2	1.047E+1	2.143E+1
-5.187E-2	1.044E+1	2.147E+1
-5.511E-2	1.029E+1	2.148E+1
-5.511E-2	1.054E+1	2.142E+1
-5.025E-2	1.046E+1	2.151E+1
-5.187E-2	1.047E+1	2.159E+1
-5.511E-2	1.046E+1	2.158E+1
-5.511E-2	1.047E+1	2.152E+1
-5.511E-2	1.059E+1	2.149E+1
-5.349E-2	1.058E+1	2.149E+1
-5.349E-2	1.058E+1	2.135E+1
-5.673E-2	1.031E+1	2.142E+1
-5.511E-2	1.044E+1	2.161E+1
-5.511E-2	1.057E+1	2.156E+1
-5.511E-2	1.037E+1	2.157E+1
-5.349E-2	1.042E+1	2.159E+1
-5.349E-2	1.054E+1	2.153E+1
-5.025E-2	1.040E+1	2.144E+1
-5.349E-2	1.043E+1	2.159E+1
-5.673E-2	1.043E+1	2.167E+1
-5.349E-2	1.047E+1	2.142E+1
-5.349E-2	1.050E+1	2.147E+1
-5.511E-2	1.058E+1	2.150E+1
-5.511E-2	1.043E+1	2.153E+1
-5.025E-2	1.045E+1	2.149E+1
-5.349E-2	1.043E+1	2.170E+1
-5.511E-2	1.052E+1	2.133E+1
-5.673E-2	1.052E+1	2.160E+1
-5.025E-2	1.048E+1	2.140E+1
-5.187E-2	1.039E+1	2.149E+1
-5.511E-2	1.039E+1	2.151E+1
-5.673E-2	1.042E+1	2.139E+1
-5.187E-2	1.044E+1	2.149E+1
-5.349E-2	1.042E+1	2.144E+1
-5.187E-2	1.046E+1	2.155E+1
-5.511E-2	1.054E+1	2.146E+1
-5.349E-2	1.047E+1	2.160E+1
-5.187E-2	1.035E+1	2.166E+1
-5.511E-2	1.043E+1	2.152E+1
-5.673E-2	1.055E+1	2.132E+1
-5.187E-2	1.037E+1	2.134E+1
-5.349E-2	1.049E+1	2.156E+1
-5.511E-2	1.044E+1	2.146E+1
-5.673E-2	1.057E+1	2.159E+1
-5.349E-2	1.040E+1	2.133E+1
-5.025E-2	1.056E+1	2.131E+1
-5.511E-2	1.047E+1	2.166E+1
-5.349E-2	1.046E+1	2.160E+1
-5.349E-2	1.041E+1	2.170E+1
-5.187E-2	1.035E+1	2.141E+1
-5.511E-2	1.043E+1	2.156E+1
-5.511E-2	1.040E+1	2.152E+1
-5.187E-2	1.051E+1	2.148E+1
-5.349E-2	1.032E+1	2.166E+1
-5.349E-2	1.041E+1	2.155E+1
-5.349E-2	1.043E+1	2.159E+1
-5.187E-2	1.043E+1	2.153E+1
-5.187E-2	1.037E+1	2.136E+1
-5.511E-2	1.042E+1	2.149E+1
-5.349E-2	1.044E+1	2.154E+1
-5.349E-2	1.047E+1	2.137E+1
-5.187E-2	1.051E+1	2.136E+1
-5.511E-2	1.046E+1	2.147E+1
-5.673E-2	1.039E+1	2.141E+1
-5.349E-2	1.049E+1	2.169E+1
-5.187E-2	1.054E+1	2.153E+1
-5.511E-2	1.058E+1	2.142E+1
-5.511E-2	1.046E+1	2.163E+1
-5.187E-2	1.042E+1	2.144E+1
-5.025E-2	1.055E+1	2.166E+1
-5.835E-2	1.039E+1	2.155E+1
-5.673E-2	1.039E+1	2.149E+1
-5.349E-2	1.047E+1	2.158E+1
-5.187E-2	1.053E+1	2.158E+1
-5.349E-2	1.045E+1	2.153E+1
-5.187E-2	1.050E+1	2.158E+1
-5.187E-2	1.047E+1	2.160E+1
-5.511E-2	1.044E+1	2.149E+1
-5.025E-2	1.044E+1	2.151E+1
-5.673E-2	1.055E+1	2.148E+1
-5.349E-2	1.048E+1	2.160E+1
-5.511E-2	1.059E+1	2.142E+1
-5.349E-2	1.049E+1	2.137E+1
-5.511E-2	1.040E+1	2.156E+1
-5.349E-2	1.035E+1	2.154E+1
-5.511E-2	1.048E+1	2.163E+1
-5.511E-2	1.053E+1	2.142E+1
-5.835E-2	1.049E+1	2.154E+1
-5.187E-2	1.040E+1	2.153E+1
-5.349E-2	1.047E+1	2.147E+1
-5.511E-2	1.041E+1	2.140E+1
-5.349E-2	1.047E+1	2.138E+1
-5.349E-2	1.058E+1	2.145E+1
-5.349E-2	1.051E+1	2.139E+1
-5.349E-2	1.057E+1	2.152E+1
-5.187E-2	1.056E+1	2.144E+1
-5.349E-2	1.049E+1	2.159E+1
-5.349E-2	1.043E+1	2.158E+1
-5.511E-2	1.042E+1	2.156E+1
-5.349E-2	1.045E+1	2.143E+1
-5.025E-2	1.046E+1	2.146E+1
-5.187E-2	1.039E+1	2.155E+1
-5.349E-2	1.040E+1	2.154E+1
-5.511E-2	1.050E+1	2.149E+1
-5.349E-2	1.029E+1	2.159E+1
-5.187E-2	1.044E+1	2.150E+1
-5.673E-2	1.043E+1	2.131E+1
-5.349E-2	1.044E+1	2.156E+1
-5.349E-2	1.064E+1	2.162E+1
-5.349E-2	1.049E+1	2.153E+1
-5.349E-2	1.039E+1	2.154E+1
-5.349E-2	1.050E+1	2.143E+1
-5.349E-2	1.059E+1	2.133E+1
-5.349E-2	1.046E+1	2.151E+1
-5.349E-2	1.052E+1	2.146E+1
-5.349E-2	1.040E+1	2.154E+1
-5.025E-2	1.032E+1	2.136E+1
-5.511E-2	1.038E+1	2.159E+1
-5.349E-2	1.051E+1	2.161E+1
-5.349E-2	1.052E+1	2.148E+1
-5.187E-2	1.047E+1	2.149E+1
-5.025E-2	1.040E+1	2.147E+1
-5.511E-2	1.041E+1	2.147E+1
-5.511E-2	1.051E+1	2.153E+1
-5.187E-2	1.039E+1	2.158E+1
-5.349E-2	1.048E+1	2.148E+1
-5.187E-2	1.041E+1	2.145E+1
-5.673E-2	1.055E+1	2.158E+1
-5.187E-2	1.051E+1	2.147E+1
-5.349E-2	1.047E+1	2.137E+1
-5.349E-2	1.057E+1	2.161E+1
-5.835E-2	1.036E+1	2.150E+1
-5.349E-2	1.048E+1	2.136E+1
-5.187E-2	1.048E+1	2.145E+1
-5.187E-2	1.038E+1	2.158E+1
-5.511E-2	1.043E+1	2.143E+1
-5.511E-2	1.041E+1	2.149E+1
-5.349E-2	1.043E+1	2.149E+1
-5.349E-2	1.046E+1	2.141E+1
-5.187E-2	1.052E+1	2.146E+1
-5.673E-2	1.047E+1	2.147E+1
-5.349E-2	1.046E+1	2.152E+1
-5.511E-2	1.039E+1	2.132E+1
-5.511E-2	1.038E+1	2.144E+1
-5.187E-2	1.054E+1	2.149E+1
-5.025E-2	1.037E+1	2.139E+1
-5.673E-2	1.042E+1	2.157E+1
-5.511E-2	1.047E+1	2.156E+1
-5.349E-2	1.041E+1	2.133E+1
-5.349E-2	1.035E+1	2.153E+1
-5.349E-2	1.057E+1	2.161E+1
-5.349E-2	1.038E+1	2.142E+1
-5.349E-2	1.045E+1	2.155E+1
-5.187E-2	1.042E+1	2.132E+1
-5.511E-2	1.057E+1	2.146E+1
-5.187E-2	1.049E+1	2.138E+1
-5.349E-2	1.041E+1	2.154E+1
-5.673E-2	1.041E+1	2.147E+1
-5.349E-2	1.044E+1	2.143E+1
-5.511E-2	1.052E+1	2.154E+1
-5.349E-2	1.043E+1	2.151E+1
-5.025E-2	1.055E+1	2.168E+1
-5.349E-2	1.058E+1	2.153E+1
-5.349E-2	1.044E+1	2.160E+1
-5.511E-2	1.043E+1	2.159E+1
-5.511E-2	1.050E+1	2.159E+1
-5.187E-2	1.046E+1	2.134E+1
-5.511E-2	1.038E+1	2.146E+1
-5.349E-2	1.048E+1	2.162E+1
-5.511E-2	1.051E+1	2.140E+1
-5.511E-2	1.039E+1	2.160E+1
-5.349E-2	1.040E+1	2.148E+1
-5.187E-2	1.038E+1	2.153E+1
-5.511E-2	1.047E+1	2.149E+1
-5.511E-2	1.042E+1	2.138E+1
-5.511E-2	1.049E+1	2.142E+1
-5.187E-2	1.047E+1	2.148E+1
-5.187E-2	1.047E+1	2.148E+1
-5.511E-2	1.059E+1	2.123E+1
-5.511E-2	1.063E+1	2.162E+1
-5.349E-2	1.061E+1	2.172E+1
-5.187E-2	1.044E+1	2.121E+1
-5.349E-2	1.048E+1	2.147E+1
-5.511E-2	1.053E+1	2.155E+1
-5.187E-2	1.047E+1	2.152E+1
-5.349E-2	1.049E+1	2.161E+1
-5.673E-2	1.036E+1	2.147E+1
-5.511E-2	1.054E+1	2.155E+1
-5.349E-2	1.041E+1	2.151E+1
-5.187E-2	1.055E+1	2.149E+1
-5.349E-2	1.052E+1	2.148E+1
-5.349E-2	1.042E+1	2.162E+1
-5.511E-2	1.038E+1	2.152E+1
-5.349E-2	1.059E+1	2.160E+1
-5.511E-2	1.046E+1	2.162E+1
-5.673E-2	1.050E+1	2.148E+1
-5.511E-2	1.052E+1	2.149E+1
-5.349E-2	1.055E+1	2.144E+1
-5.511E-2	1.036E+1	2.151E+1
-5.511E-2	1.049E+1	2.148E+1
-5.187E-2	1.037E+1	2.149E+1
-5.511E-2	1.043E+1	2.161E+1
-5.187E-2	1.042E+1	2.146E+1
-5.349E-2	1.049E+1	2.146E+1
-5.187E-2	1.044E+1	2.128E+1
-5.511E-2	1.045E+1	2.170E+1
-5.673E-2	1.052E+1	2.145E+1
-5.673E-2	1.056E+1	2.151E+1
-5.349E-2	1.042E+1	2.163E+1
-5.187E-2	1.060E+1	2.155E+1
-5.511E-2	1.050E+1	2.145E+1
-5.349E-2	1.049E+1	2.137E+1
-5.349E-2	1.049E+1	2.154E+1
-5.673E-2	1.046E+1	2.150E+1
-5.349E-2	1.051E+1	2.127E+1
-5.673E-2	1.049E+1	2.159E+1
-5.187E-2	1.043E+1	2.166E+1
-5.349E-2	1.046E+1	2.154E+1
-5.187E-2	1.033E+1	2.136E+1
-5.349E-2	1.049E+1	2.144E+1
-5.349E-2	1.031E+1	2.138E+1
-5.187E-2	1.050E+1	2.147E+1
-5.349E-2	1.042E+1	2.169E+1
-5.673E-2	1.053E+1	2.139E+1
-5.349E-2	1.050E+1	2.153E+1
-5.349E-2	1.043E+1	2.161E+1
-5.511E-2	1.049E+1	2.157E+1
-5.673E-2	1.040E+1	2.143E+1
-5.511E-2	1.041E+1	2.145E+1
-5.349E-2	1.039E+1	2.134E+1
-5.349E-2	1.050E+1	2.125E+1
-5.511E-2	1.039E+1	2.148E+1
-5.187E-2	1.057E+1	2.150E+1
-5.511E-2	1.042E+1	2.147E+1
-5.511E-2	1.038E+1	2.141E+1
-5.835E-2	1.035E+1	2.159E+1
-5.511E-2	1.044E+1	2.150E+1
-5.511E-2	1.046E+1	2.152E+1
-5.349E-2	1.048E+1	2.167E+1
-5.511E-2	1.065E+1	2.140E+1
-5.025E-2	1.060E+1	2.152E+1
-5.187E-2	1.047E+1	2.142E+1
-5.511E-2	1.052E+1	2.150E+1
-5.511E-2	1.045E+1	2.157E+1
-5.511E-2	1.047E+1	2.152E+1
-5.349E-2	1.061E+1	2.146E+1
-5.511E-2	1.052E+1	2.161E+1
-5.673E-2	1.049E+1	2.136E+1
-5.511E-2	1.043E+1	2.154E+1
-5.511E-2	1.047E+1	2.152E+1
-5.673E-2	1.039E+1	2.145E+1
-5.349E-2	1.047E+1	2.154E+1
-5.187E-2	1.040E+1	2.141E+1
-5.349E-2	1.047E+1	2.148E+1
-5.511E-2	1.048E+1	2.139E+1
-5.835E-2	1.050E+1	2.155E+1
-5.187E-2	1.041E+1	2.135E+1
-5.187E-2	1.047E+1	2.141E+1
-5.673E-2	1.036E+1	2.148E+1
-5.511E-2	1.054E+1	2.146E+1
-5.349E-2	1.060E+1	2.136E+1
-5.511E-2	1.056E+1	2.156E+1
-5.998E-2	1.035E+1	2.152E+1
-5.673E-2	1.044E+1	2.148E+1
-5.187E-2	1.039E+1	2.159E+1
-5.511E-2	1.047E+1	2.152E+1
-5.349E-2	1.054E+1	2.158E+1
-5.511E-2	1.043E+1	2.144E+1
-5.349E-2	1.045E+1	2.149E+1
-5.349E-2	1.043E+1	2.156E+1
-5.349E-2	1.043E+1	2.133E+1
-5.349E-2	1.040E+1	2.146E+1
-5.349E-2	1.045E+1	2.139E+1
-5.025E-2	1.059E+1	2.133E+1
-5.835E-2	1.045E+1	2.141E+1
-5.349E-2	1.054E+1	2.153E+1
-5.511E-2	1.058E+1	2.150E+1
-5.187E-2	1.052E+1	2.133E+1
-5.511E-2	1.060E+1	2.156E+1
-5.511E-2	1.047E+1	2.145E+1
-5.187E-2	1.051E+1	2.148E+1
-5.511E-2	1.053E+1	2.145E+1
-5.511E-2	1.047E+1	2.129E+1
-5.511E-2	1.038E+1	2.145E+1
-5.511E-2	1.052E+1	2.133E+1
-5.187E-2	1.030E+1	2.159E+1
-5.673E-2	1.055E+1	2.138E+1
-5.673E-2	1.047E+1	2.144E+1
-5.187E-2	1.039E+1	2.149E+1
-5.511E-2	1.043E+1	2.156E+1
-5.673E-2	1.041E+1	2.140E+1
-5.187E-2	1.057E+1	2.157E+1
-5.349E-2	1.060E+1	2.142E+1
-5.511E-2	1.049E+1	2.137E+1
-5.349E-2	1.043E+1	2.143E+1
-5.349E-2	1.050E+1	2.143E+1
-5.187E-2	1.045E+1	2.139E+1
-5.349E-2	1.042E+1	2.152E+1
-5.511E-2	1.059E+1	2.143E+1
-5.349E-2	1.041E+1	2.151E+1
-5.673E-2	1.045E+1	2.162E+1
-5.349E-2	1.039E+1	2.147E+1
-5.349E-2	1.047E+1	2.162E+1
-5.511E-2	1.043E+1	2.133E+1
-5.349E-2	1.047E+1	2.160E+1
-5.349E-2	1.054E+1	2.133E+1
-5.349E-2	1.041E+1	2.152E+1
-5.673E-2	1.048E+1	2.147E+1
-5.511E-2	1.044E+1	2.156E+1
-5.349E-2	1.038E+1	2.136E+1
-5.511E-2	1.059E+1	2.152E+1
-5.349E-2	1.044E+1	2.160E+1
-5.673E-2	1.047E+1	2.139E+1
-5.187E-2	1.048E+1	2.135E+1
-5.511E-2	1.040E+1	2.147E+1
-5.673E-2	1.040E+1	2.137E+1
-5.349E-2	1.054E+1	2.144E+1
-5.511E-2	1.040E+1	2.144E+1
-5.511E-2	1.055E+1	2.151E+1
-5.673E-2	1.036E+1	2.166E+1
-5.673E-2	1.045E+1	2.153E+1
-5.511E-2	1.046E+1	2.136E+1
-5.349E-2	1.048E+1	2.133E+1
-5.511E-2	1.047E+1	2.136E+1
-5.187E-2	1.039E+1	2.142E+1
-5.349E-2	1.048E+1	2.136E+1
-5.187E-2	1.049E+1	2.137E+1
-5.349E-2	1.040E+1	2.140E+1
-5.187E-2	1.047E+1	2.157E+1
-5.511E-2	1.065E+1	2.146E+1
-5.187E-2	1.052E+1	2.137E+1
-5.349E-2	1.055E+1	2.145E+1
-5.349E-2	1.050E+1	2.153E+1
-5.349E-2	1.047E+1	2.133E+1
-5.349E-2	1.047E+1	2.133E+1
-5.673E-2	1.053E+1	2.137E+1
-5.673E-2	1.035E+1	2.147E+1
-5.349E-2	1.042E+1	2.149E+1
-5.511E-2	1.040E+1	2.146E+1
-5.511E-2	1.047E+1	2.149E+1
-5.511E-2	1.040E+1	2.142E+1
-5.187E-2	1.041E+1	2.145E+1
-5.187E-2	1.047E+1	2.162E+1
-5.673E-2	1.043E+1	2.160E+1
-5.349E-2	1.059E+1	2.127E+1
-5.349E-2	1.032E+1	2.141E+1
-5.349E-2	1.042E+1	2.149E+1
-5.511E-2	1.034E+1	2.145E+1
-5.187E-2	1.045E+1	2.134E+1
-5.673E-2	1.052E+1	2.147E+1
-5.511E-2	1.056E+1	2.166E+1
-5.511E-2	1.041E+1	2.160E+1
-5.673E-2	1.045E+1	2.156E+1
-5.187E-2	1.036E+1	2.130E+1
-5.673E-2	1.041E+1	2.154E+1
-5.511E-2	1.046E+1	2.154E+1
-5.835E-2	1.056E+1	2.149E+1
-5.511E-2	1.053E+1	2.128E+1
-5.349E-2	1.038E+1	2.126E+1
-5.349E-2	1.041E+1	2.139E+1
-5.511E-2	1.043E+1	2.158E+1
-5.511E-2	1.052E+1	2.134E+1
-5.187E-2	1.049E+1	2.135E+1
-5.511E-2	1.059E+1	2.141E+1
-5.511E-2	1.047E+1	2.145E+1
-5.349E-2	1.051E+1	2.160E+1
-5.349E-2	1.042E+1	2.144E+1
-5.349E-2	1.036E+1	2.146E+1
-5.349E-2	1.031E+1	2.131E+1
-5.673E-2	1.037E+1	2.160E+1
-5.835E-2	1.051E+1	2.136E+1
-5.511E-2	1.047E+1	2.131E+1
-5.511E-2	1.043E+1	2.167E+1
-5.187E-2	1.051E+1	2.135E+1
-5.349E-2	1.049E+1	2.154E+1
-5.511E-2	1.046E+1	2.144E+1
-5.511E-2	1.048E+1	2.160E+1
-5.349E-2	1.040E+1	2.144E+1
-5.187E-2	1.048E+1	2.156E+1
-5.835E-2	1.038E+1	2.124E+1
-5.187E-2	1.042E+1	2.148E+1
-5.187E-2	1.044E+1	2.148E+1
-5.349E-2	1.045E+1	2.151E+1
-5.673E-2	1.039E+1	2.141E+1
-5.349E-2	1.047E+1	2.158E+1
-5.349E-2	1.044E+1	2.128E+1
-5.349E-2	1.063E+1	2.149E+1
-5.349E-2	1.046E+1	2.155E+1
-5.187E-2	1.041E+1	2.141E+1
-5.349E-2	1.038E+1	2.131E+1
-5.673E-2	1.045E+1	2.153E+1
-5.187E-2	1.036E+1	2.140E+1
-5.349E-2	1.040E+1	2.147E+1
-5.673E-2	1.050E+1	2.172E+1
-5.349E-2	1.048E+1	2.135E+1
-5.511E-2	1.044E+1	2.147E+1
-5.511E-2	1.042E+1	2.151E+1
-5.835E-2	1.045E+1	2.132E+1
-5.349E-2	1.043E+1	2.137E+1
-5.673E-2	1.036E+1	2.163E+1
-5.511E-2	1.040E+1	2.148E+1
-5.187E-2	1.043E+1	2.145E+1
-5.511E-2	1.051E+1	2.152E+1
-5.349E-2	1.043E+1	2.167E+1
-5.511E-2	1.055E+1	2.121E+1
-5.349E-2	1.051E+1	2.140E+1
-5.349E-2	1.050E+1	2.142E+1
-5.673E-2	1.048E+1	2.140E+1
-5.187E-2	1.042E+1	2.158E+1
-5.349E-2	1.052E+1	2.158E+1
-5.673E-2	1.050E+1	2.141E+1
-5.673E-2	1.044E+1	2.169E+1
-5.511E-2	1.046E+1	2.156E+1
-5.511E-2	1.046E+1	2.143E+1
-5.349E-2	1.042E+1	2.150E+1
-5.673E-2	1.033E+1	2.162E+1
-5.511E-2	1.044E+1	2.154E+1
-5.349E-2	1.052E+1	2.156E+1
-5.511E-2	1.044E+1	2.146E+1
-5.511E-2	1.045E+1	2.139E+1
-5.187E-2	1.048E+1	2.147E+1
-5.349E-2	1.035E+1	2.140E+1
-5.511E-2	1.046E+1	2.150E+1
-5.187E-2	1.044E+1	2.137E+1
-5.511E-2	1.050E+1	2.147E+1
-5.025E-2	1.061E+1	2.150E+1
-5.349E-2	1.053E+1	2.162E+1
-5.673E-2	1.039E+1	2.147E+1
-5.511E-2	1.042E+1	2.158E+1
-5.187E-2	1.059E+1	2.148E+1
-5.511E-2	1.060E+1	2.149E+1
-5.511E-2	1.041E+1	2.160E+1
-5.349E-2	1.043E+1	2.134E+1
-5.349E-2	1.048E+1	2.141E+1
-5.349E-2	1.047E+1	2.142E+1
-5.349E-2	1.052E+1	2.149E+1
-5.187E-2	1.051E+1	2.155E+1
-5.349E-2	1.056E+1	2.149E+1
-5.187E-2	1.035E+1	2.154E+1
-5.511E-2	1.036E+1	2.142E+1
-5.511E-2	1.044E+1	2.150E+1
-5.511E-2	1.048E+1	2.142E+1
-5.511E-2	1.046E+1	2.127E+1
-5.349E-2	1.036E+1	2.154E+1
-5.511E-2	1.042E+1	2.145E+1
-5.025E-2	1.045E+1	2.152E+1
-5.511E-2	1.044E+1	2.142E+1
-5.349E-2	1.040E+1	2.123E+1
-5.349E-2	1.052E+1	2.135E+1
-5.349E-2	1.050E+1	2.150E+1
-5.349E-2	1.048E+1	2.149E+1
-5.349E-2	1.038E+1	2.129E+1
-5.349E-2	1.049E+1	2.141E+1
-5.511E-2	1.051E+1	2.137E+1
-5.025E-2	1.044E+1	2.156E+1
-5.349E-2	1.040E+1	2.154E+1
-5.349E-2	1.059E+1	2.150E+1
-5.511E-2	1.055E+1	2.145E+1
-5.187E-2	1.053E+1	2.150E+1
-5.511E-2	1.038E+1	2.169E+1
-5.511E-2	1.043E+1	2.152E+1
-5.349E-2	1.046E+1	2.133E+1
-5.349E-2	1.032E+1	2.145E+1
-5.511E-2	1.055E+1	2.144E+1
-5.349E-2	1.044E+1	2.146E+1
-5.025E-2	1.044E+1	2.151E+1
-5.349E-2	1.060E+1	2.156E+1
-5.511E-2	1.052E+1	2.138E+1
-5.349E-2	1.040E+1	2.147E+1
-5.349E-2	1.049E+1	2.136E+1
-5.349E-2	1.055E+1	2.141E+1
-5.673E-2	1.055E+1	2.152E+1
-5.511E-2	1.051E+1	2.139E+1
-5.511E-2	1.045E+1	2.143E+1
-5.511E-2	1.044E+1	2.125E+1
-5.511E-2	1.055E+1	2.143E+1
-5.511E-2	1.054E+1	2.141E+1
-5.349E-2	1.038E+1	2.145E+1
-5.511E-2	1.032E+1	2.143E+1
-5.673E-2	1.038E+1	2.138E+1
-5.511E-2	1.053E+1	2.145E+1
-5.511E-2	1.044E+1	2.180E+1
-5.187E-2	1.038E+1	2.150E+1
-5.835E-2	1.044E+1	2.152E+1
-5.187E-2	1.049E+1	2.146E+1
-5.511E-2	1.036E+1	2.140E+1
-5.349E-2	1.052E+1	2.156E+1
-5.673E-2	1.047E+1	2.124E+1
-5.511E-2	1.050E+1	2.148E+1
-5.349E-2	1.049E+1	2.143E+1
-5.511E-2	1.045E+1	2.155E+1
-5.511E-2	1.047E+1	2.148E+1
-5.349E-2	1.045E+1	2.147E+1
-5.349E-2	1.049E+1	2.158E+1
-5.511E-2	1.063E+1	2.156E+1
-5.511E-2	1.032E+1	2.152E+1
-5.511E-2	1.044E+1	2.161E+1
-5.349E-2	1.053E+1	2.149E+1
-5.511E-2	1.047E+1	2.138E+1
-5.511E-2	1.058E+1	2.163E+1
-5.349E-2	1.047E+1	2.144E+1
-5.349E-2	1.043E+1	2.147E+1
-5.349E-2	1.030E+1	2.141E+1
-5.187E-2	1.034E+1	2.161E+1
-5.025E-2	1.047E+1	2.144E+1
-5.349E-2	1.049E+1	2.133E+1
-5.187E-2	1.044E+1	2.160E+1
-5.511E-2	1.048E+1	2.152E+1
-5.511E-2	1.036E+1	2.158E+1
-5.673E-2	1.039E+1	2.148E+1
-5.349E-2	1.052E+1	2.141E+1
-5.511E-2	1.053E+1	2.142E+1
-5.349E-2	1.039E+1	2.153E+1
-5.511E-2	1.045E+1	2.146E+1
-5.511E-2	1.047E+1	2.123E+1
-5.511E-2	1.040E+1	2.127E+1
-5.511E-2	1.047E+1	2.142E+1
-5.187E-2	1.064E+1	2.144E+1
-5.349E-2	1.058E+1	2.140E+1
-5.673E-2	1.034E+1	2.155E+1
-5.511E-2	1.055E+1	2.134E+1
-5.511E-2	1.052E+1	2.146E+1
-5.673E-2	1.041E+1	2.141E+1
-5.673E-2	1.061E+1	2.138E+1
-5.187E-2	1.046E+1	2.140E+1
-5.511E-2	1.051E+1	2.136E+1
-5.349E-2	1.023E+1	2.129E+1
-5.511E-2	1.050E+1	2.157E+1
-5.349E-2	1.043E+1	2.147E+1
-5.349E-2	1.054E+1	2.149E+1
-5.349E-2	1.047E+1	2.144E+1
-5.673E-2	1.035E+1	2.150E+1
-5.835E-2	1.035E+1	2.149E+1
-5.349E-2	1.048E+1	2.137E+1
-5.349E-2	1.046E+1	2.137E+1
-5.511E-2	1.044E+1	2.150E+1
-5.187E-2	1.057E+1	2.145E+1
-5.187E-2	1.042E+1	2.137E+1
-5.511E-2	1.043E+1	2.138E+1
-5.998E-2	1.053E+1	2.151E+1
-5.349E-2	1.039E+1	2.156E+1
-5.511E-2	1.049E+1	2.133E+1
-5.349E-2	1.041E+1	2.152E+1
-5.511E-2	1.041E+1	2.167E+1
-5.349E-2	1.041E+1	2.147E+1
-5.187E-2	1.049E+1	2.139E+1
-5.673E-2	1.050E+1	2.142E+1
-5.673E-2	1.046E+1	2.141E+1
-5.187E-2	1.047E+1	2.146E+1
-5.673E-2	1.059E+1	2.147E+1
-5.187E-2	1.055E+1	2.161E+1
-5.673E-2	1.050E+1	2.152E+1
-5.349E-2	1.052E+1	2.137E+1
-4.862E-2	1.048E+1	2.129E+1
-5.511E-2	1.028E+1	2.142E+1
-5.511E-2	1.047E+1	2.147E+1
-5.349E-2	1.054E+1	2.123E+1
-5.187E-2	1.043E+1	2.149E+1
-5.511E-2	1.046E+1	2.142E+1
-5.511E-2	1.053E+1	2.140E+1
-5.187E-2	1.049E+1	2.155E+1
-5.187E-2	1.048E+1	2.126E+1
-5.187E-2	1.047E+1	2.161E+1
-5.673E-2	1.058E+1	2.152E+1
-5.511E-2	1.048E+1	2.161E+1
-5.187E-2	1.041E+1	2.159E+1
-5.511E-2	1.055E+1	2.142E+1
-5.511E-2	1.029E+1	2.146E+1
-5.187E-2	1.041E+1	2.129E+1
-5.349E-2	1.046E+1	2.149E+1
-5.349E-2	1.048E+1	2.153E+1
-5.511E-2	1.047E+1	2.150E+1
-5.673E-2	1.031E+1	2.148E+1
-5.511E-2	1.038E+1	2.145E+1
-5.673E-2	1.054E+1	2.141E+1
-5.025E-2	1.041E+1	2.134E+1
-5.349E-2	1.036E+1	2.158E+1
-5.025E-2	1.054E+1	2.156E+1
-5.025E-2	1.039E+1	2.149E+1
-5.511E-2	1.047E+1	2.154E+1
-5.187E-2	1.045E+1	2.153E+1
-5.187E-2	1.049E+1	2.151E+1
-5.673E-2	1.044E+1	2.159E+1
-5.673E-2	1.040E+1	2.135E+1
-5.511E-2	1.043E+1	2.148E+1
-5.349E-2	1.043E+1	2.156E+1
-5.511E-2	1.054E+1	2.139E+1
-5.511E-2	1.066E+1	2.138E+1
-5.187E-2	1.039E+1	2.146E+1
-5.025E-2	1.045E+1	2.172E+1
-5.511E-2	1.052E+1	2.135E+1
-5.673E-2	1.042E+1	2.149E+1
-5.187E-2	1.048E+1	2.145E+1
-5.187E-2	1.063E+1	2.138E+1
-5.187E-2	1.050E+1	2.134E+1
-5.349E-2	1.050E+1	2.139E+1
-5.673E-2	1.042E+1	2.155E+1
-5.349E-2	1.034E+1	2.136E+1
-5.349E-2	1.045E+1	2.143E+1
-5.673E-2	1.042E+1	2.158E+1
-5.187E-2	1.047E+1	2.165E+1
-5.349E-2	1.039E+1	2.148E+1
-5.349E-2	1.042E+1	2.148E+1
-5.349E-2	1.046E+1	2.147E+1
-5.673E-2	1.048E+1	2.146E+1
-5.187E-2	1.038E+1	2.147E+1
-5.187E-2	1.046E+1	2.148E+1
-5.511E-2	1.042E+1	2.154E+1
-5.349E-2	1.062E+1	2.156E+1
-5.025E-2	1.057E+1	2.131E+1
-5.349E-2	1.047E+1	2.162E+1
-5.835E-2	1.049E+1	2.129E+1
-5.349E-2	1.050E+1	2.150E+1
-5.349E-2	1.044E+1	2.151E+1
-5.349E-2	1.047E+1	2.149E+1
-5.673E-2	1.045E+1	2.157E+1
-5.835E-2	1.032E+1	2.154E+1
-5.187E-2	1.050E+1	2.140E+1
-5.511E-2	1.051E+1	2.149E+1
-5.511E-2	1.040E+1	2.154E+1
-5.349E-2	1.050E+1	2.160E+1
-5.187E-2	1.050E+1	2.134E+1
-5.511E-2	1.049E+1	2.154E+1
-5.511E-2	1.048E+1	2.148E+1
-5.349E-2	1.046E+1	2.145E+1
-5.187E-2	1.050E+1	2.153E+1
-5.349E-2	1.034E+1	2.144E+1
-5.673E-2	1.044E+1	2.139E+1
-5.349E-2	1.048E+1	2.160E+1
-5.511E-2	1.042E+1	2.149E+1
-5.187E-2	1.038E+1	2.145E+1
-5.673E-2	1.022E+1	2.158E+1
-5.349E-2	1.035E+1	2.146E+1
-5.349E-2	1.029E+1	2.175E+1
-5.187E-2	1.059E+1	2.136E+1
-5.511E-2	1.044E+1	2.149E+1
-5.673E-2	1.052E+1	2.153E+1
-5.511E-2	1.050E+1	2.152E+1
-5.349E-2	1.034E+1	2.145E+1
-5.511E-2	1.044E+1	2.148E+1
-5.349E-2	1.059E+1	2.135E+1
-5.349E-2	1.055E+1	2.162E+1
-5.511E-2	1.046E+1	2.155E+1
-5.349E-2	1.046E+1	2.129E+1
-5.025E-2	1.061E+1	2.139E+1
-5.349E-2	1.038E+1	2.154E+1
-5.511E-2	1.045E+1	2.156E+1
-5.673E-2	1.039E+1	2.177E+1
-5.511E-2	1.046E+1	2.144E+1
-5.187E-2	1.055E+1	2.149E+1
-5.025E-2	1.029E+1	2.124E+1
-5.673E-2	1.044E+1	2.152E+1
-5.349E-2	1.048E+1	2.136E+1
-5.187E-2	1.039E+1	2.147E+1
-5.349E-2	1.043E+1	2.140E+1
-5.511E-2	1.042E+1	2.135E+1
-5.835E-2	1.052E+1	2.145E+1
-5.025E-2	1.057E+1	2.146E+1
-5.349E-2	1.043E+1	2.151E+1
-5.511E-2	1.050E+1	2.126E+1
-5.511E-2	1.055E+1	2.148E+1
-5.511E-2	1.052E+1	2.147E+1
-5.349E-2	1.055E+1	2.138E+1
-5.349E-2	1.044E+1	2.158E+1
-5.673E-2	1.059E+1	2.167E+1
-5.511E-2	1.048E+1	2.154E+1
-5.349E-2	1.052E+1	2.149E+1
-5.349E-2	1.045E+1	2.135E+1
-5.187E-2	1.051E+1	2.140E+1
-5.349E-2	1.046E+1	2.155E+1
-5.349E-2	1.038E+1	2.158E+1
-5.349E-2	1.054E+1	2.134E+1
-5.673E-2	1.056E+1	2.140E+1
-5.349E-2	1.039E+1	2.147E+1
-5.349E-2	1.047E+1	2.168E+1
-5.673E-2	1.048E+1	2.149E+1
-5.349E-2	1.046E+1	2.149E+1
-5.187E-2	1.040E+1	2.148E+1
-5.673E-2	1.044E+1	2.151E+1
-5.187E-2	1.050E+1	2.144E+1
-5.511E-2	1.046E+1	2.153E+1
-5.349E-2	1.046E+1	2.148E+1
-5.187E-2	1.052E+1	2.148E+1
-5.673E-2	1.048E+1	2.166E+1
-5.187E-2	1.052E+1	2.158E+1
-5.187E-2	1.056E+1	2.147E+1
-5.187E-2	1.040E+1	2.159E+1
-5.349E-2	1.045E+1	2.135E+1
-5.349E-2	1.048E+1	2.151E+1
-5.187E-2	1.046E+1	2.127E+1
-5.349E-2	1.044E+1	2.142E+1
-5.511E-2	1.060E+1	2.145E+1
-5.349E-2	1.040E+1	2.144E+1
-5.673E-2	1.055E+1	2.147E+1
-5.349E-2	1.046E+1	2.150E+1
-5.673E-2	1.041E+1	2.158E+1
-5.349E-2	1.046E+1	2.142E+1
-5.349E-2	1.040E+1	2.130E+1
-5.349E-2	1.041E+1	2.149E+1
-5.511E-2	1.036E+1	2.150E+1
-5.511E-2	1.038E+1	2.136E+1
-5.349E-2	1.036E+1	2.167E+1
-5.025E-2	1.043E+1	2.144E+1
-5.511E-2	1.036E+1	2.172E+1
-5.511E-2	1.053E+1	2.148E+1
-5.349E-2	1.042E+1	2.144E+1
-5.511E-2	1.046E+1	2.153E+1
-5.349E-2	1.046E+1	2.152E+1
-5.511E-2	1.050E+1	2.177E+1
-5.187E-2	1.042E+1	2.154E+1
-5.511E-2	1.041E+1	2.160E+1
-5.511E-2	1.042E+1	2.146E+1
-5.025E-2	1.065E+1	2.141E+1
-5.349E-2	1.052E+1	2.143E+1
-5.349E-2	1.051E+1	2.150E+1
-5.511E-2	1.040E+1	2.132E+1
-5.349E-2	1.052E+1	2.141E+1
-5.349E-2	1.047E+1	2.145E+1
-5.349E-2	1.044E+1	2.167E+1
-5.835E-2	1.047E+1	2.147E+1
-5.187E-2	1.048E+1	2.148E+1
-5.349E-2	1.055E+1	2.152E+1
-5.187E-2	1.049E+1	2.140E+1
-5.673E-2	1.043E+1	2.148E+1
-5.349E-2	1.045E+1	2.133E+1
-5.187E-2	1.050E+1	2.150E+1
-5.349E-2	1.044E+1	2.159E+1
-5.349E-2	1.063E+1	2.159E+1
-5.349E-2	1.047E+1	2.146E+1
-5.349E-2	1.047E+1	2.132E+1
-5.673E-2	1.046E+1	2.132E+1
-5.349E-2	1.037E+1	2.153E+1
-5.511E-2	1.040E+1	2.143E+1
-5.511E-2	1.039E+1	2.122E+1
-5.511E-2	1.039E+1	2.140E+1
-5.511E-2	1.044E+1	2.147E+1
-5.349E-2	1.039E+1	2.147E+1
-5.187E-2	1.045E+1	2.155E+1
-5.187E-2	1.054E+1	2.153E+1
-5.673E-2	1.054E+1	2.149E+1
-5.187E-2	1.046E+1	2.133E+1
-5.673E-2	1.044E+1	2.152E+1
-5.187E-2	1.054E+1	2.151E+1
-5.511E-2	1.047E+1	2.138E+1
-5.511E-2	1.050E+1	2.149E+1
-5.187E-2	1.045E+1	2.130E+1
-5.187E-2	1.038E+1	2.151E+1
-5.511E-2	1.043E+1	2.149E+1
-5.187E-2	1.050E+1	2.159E+1
-5.349E-2	1.046E+1	2.142E+1
-5.349E-2	1.043E+1	2.151E+1
-5.511E-2	1.047E+1	2.131E+1
-5.511E-2	1.043E+1	2.125E+1
-5.349E-2	1.054E+1	2.157E+1
-5.511E-2	1.047E+1	2.148E+1
-5.511E-2	1.047E+1	2.153E+1
-5.349E-2	1.048E+1	2.155E+1
-5.673E-2	1.055E+1	2.153E+1
-5.511E-2	1.043E+1	2.169E+1
-5.511E-2	1.046E+1	2.136E+1
-5.349E-2	1.053E+1	2.146E+1
-5.349E-2	1.053E+1	2.133E+1
-5.349E-2	1.052E+1	2.147E+1
-5.349E-2	1.046E+1	2.137E+1
-5.511E-2	1.042E+1	2.144E+1
-5.187E-2	1.038E+1	2.142E+1
-5.349E-2	1.059E+1	2.141E+1
-5.511E-2	1.053E+1	2.130E+1
-5.349E-2	1.041E+1	2.144E+1
-5.349E-2	1.050E+1	2.142E+1
-5.349E-2	1.038E+1	2.128E+1
-5.835E-2	1.051E+1	2.155E+1
-5.511E-2	1.057E+1	2.147E+1
-5.511E-2	1.042E+1	2.130E+1
-5.511E-2	1.050E+1	2.135E+1
-5.673E-2	1.046E+1	2.145E+1
-5.349E-2	1.043E+1	2.146E+1
-5.187E-2	1.047E+1	2.129E+1
-5.673E-2	1.043E+1	2.149E+1
-5.673E-2	1.047E+1	2.143E+1
-5.511E-2	1.043E+1	2.147E+1
-5.025E-2	1.049E+1	2.158E+1
-5.187E-2	1.046E+1	2.156E+1
-5.673E-2	1.047E+1	2.164E+1
-5.835E-2	1.039E+1	2.168E+1
-5.349E-2	1.033E+1	2.139E+1
-5.349E-2	1.047E+1	2.143E+1
-5.511E-2	1.046E+1	2.148E+1
-5.349E-2	1.061E+1	2.141E+1
-5.349E-2	1.046E+1	2.157E+1
-5.511E-2	1.031E+1	2.151E+1
-5.511E-2	1.051E+1	2.130E+1
-5.511E-2	1.046E+1	2.152E+1
-5.187E-2	1.043E+1	2.151E+1
-5.187E-2	1.037E+1	2.157E+1
-5.673E-2	1.048E+1	2.146E+1
-5.349E-2	1.048E+1	2.161E+1
-5.187E-2	1.036E+1	2.148E+1
-5.349E-2	1.042E+1	2.153E+1
-5.349E-2	1.047E+1	2.145E+1
-5.349E-2	1.050E+1	2.176E+1
-5.349E-2	1.055E+1	2.143E+1
-5.673E-2	1.058E+1	2.151E+1
-5.349E-2	1.047E+1	2.143E+1
-5.673E-2	1.049E+1	2.146E+1
-5.349E-2	1.042E+1	2.135E+1
-5.511E-2	1.049E+1	2.142E+1
-5.511E-2	1.041E+1	2.135E+1
-5.349E-2	1.049E+1	2.135E+1
-5.187E-2	1.037E+1	2.152E+1
-5.349E-2	1.045E+1	2.146E+1
-5.673E-2	1.067E+1	2.160E+1
-5.673E-2	1.050E+1	2.151E+1
-5.511E-2	1.040E+1	2.148E+1
-5.349E-2	1.058E+1	2.141E+1
-5.511E-2	1.043E+1	2.150E+1
-5.511E-2	1.048E+1	2.152E+1
-5.187E-2	1.051E+1	2.131E+1
-5.349E-2	1.045E+1	2.137E+1
-5.511E-2	1.047E+1	2.148E+1
-5.187E-2	1.038E+1	2.137E+1
-5.187E-2	1.040E+1	2.148E+1
-5.349E-2	1.055E+1	2.151E+1
-5.511E-2	1.025E+1	2.120E+1
-5.511E-2	1.049E+1	2.144E+1
-5.349E-2	1.040E+1	2.155E+1
-5.511E-2	1.044E+1	2.135E+1
-5.511E-2	1.059E+1	2.159E+1
-5.025E-2	1.047E+1	2.136E+1
-5.187E-2	1.035E+1	2.157E+1
-5.511E-2	1.047E+1	2.163E+1
-5.349E-2	1.050E+1	2.146E+1
-5.673E-2	1.043E+1	2.149E+1
-5.349E-2	1.041E+1	2.142E+1
-5.511E-2	1.057E+1	2.153E+1
-5.673E-2	1.048E+1	2.124E+1
-5.511E-2	1.041E+1	2.138E+1
-5.511E-2	1.043E+1	2.155E+1
-5.349E-2	1.040E+1	2.145E+1
-5.673E-2	1.036E+1	2.153E+1
-5.349E-2	1.054E+1	2.159E+1
-5.349E-2	1.048E+1	2.155E+1
-5.511E-2	1.047E+1	2.150E+1
-5.511E-2	1.058E+1	2.135E+1
-5.673E-2	1.048E+1	2.157E+1
-5.349E-2	1.047E+1	2.131E+1
-5.511E-2	1.041E+1	2.134E+1
-5.349E-2	1.055E+1	2.166E+1
-5.511E-2	1.053E+1	2.162E+1
-5.187E-2	1.035E+1	2.137E+1
-5.349E-2	1.046E+1	2.129E+1
-5.511E-2	1.050E+1	2.150E+1
-5.511E-2	1.046E+1	2.135E+1
-5.187E-2	1.052E+1	2.154E+1
-5.187E-2	1.047E+1	2.136E+1
-5.511E-2	1.052E+1	2.144E+1
-5.511E-2	1.052E+1	2.147E+1
-5.349E-2	1.039E+1	2.155E+1
-5.349E-2	1.047E+1	2.146E+1
-5.511E-2	1.058E+1	2.140E+1
-5.349E-2	1.043E+1	2.140E+1
-5.187E-2	1.044E+1	2.149E+1
-5.187E-2	1.037E+1	2.149E+1
-5.511E-2	1.044E+1	2.145E+1
-5.511E-2	1.029E+1	2.125E+1
-5.025E-2	1.040E+1	2.167E+1
-5.187E-2	1.034E+1	2.144E+1
-5.673E-2	1.044E+1	2.153E+1
-5.349E-2	1.034E+1	2.150E+1
-5.187E-2	1.037E+1	2.144E+1
-5.511E-2	1.056E+1	2.132E+1
-5.349E-2	1.039E+1	2.134E+1
-5.187E-2	1.055E+1	2.142E+1
-5.511E-2	1.048E+1	2.160E+1
-5.349E-2	1.038E+1	2.134E+1
-5.349E-2	1.048E+1	2.145E+1
-5.349E-2	1.034E+1	2.150E+1
-5.349E-2	1.049E+1	2.151E+1
-5.511E-2	1.047E+1	2.146E+1
-5.511E-2	1.038E+1	2.169E+1
-5.511E-2	1.039E+1	2.143E+1
-5.187E-2	1.050E+1	2.142E+1
-5.187E-2	1.045E+1	2.134E+1
-5.511E-2	1.043E+1	2.157E+1
-5.349E-2	1.044E+1	2.157E+1
-5.349E-2	1.042E+1	2.149E+1
-5.187E-2	1.043E+1	2.165E+1
-5.673E-2	1.055E+1	2.126E+1
-5.349E-2	1.043E+1	2.153E+1
-5.025E-2	1.037E+1	2.169E+1
-5.187E-2	1.059E+1	2.151E+1
-5.673E-2	1.045E+1	2.128E+1
-5.511E-2	1.057E+1	2.136E+1
-5.349E-2	1.056E+1	2.146E+1
-5.511E-2	1.042E+1	2.136E+1
-5.349E-2	1.047E+1	2.141E+1
-5.511E-2	1.048E+1	2.129E+1
-5.349E-2	1.046E+1	2.160E+1
-5.349E-2	1.049E+1	2.140E+1
-5.511E-2	1.049E+1	2.161E+1
-5.511E-2	1.042E+1	2.142E+1
-5.187E-2	1.048E+1	2.136E+1
-5.025E-2	1.047E+1	2.166E+1
-5.673E-2	1.042E+1	2.152E+1
-5.187E-2	1.055E+1	2.167E+1
-5.511E-2	1.038E+1	2.155E+1
-5.025E-2	1.047E+1	2.144E+1
-5.511E-2	1.049E+1	2.153E+1
-5.349E-2	1.043E+1	2.140E+1
-5.349E-2	1.045E+1	2.151E+1
-5.187E-2	1.040E+1	2.146E+1
-5.511E-2	1.052E+1	2.149E+1
-5.349E-2	1.058E+1	2.140E+1
-5.187E-2	1.057E+1	2.145E+1
-5.349E-2	1.041E+1	2.137E+1
-5.187E-2	1.047E+1	2.154E+1
-5.673E-2	1.047E+1	2.146E+1
-5.511E-2	1.047E+1	2.140E+1
-5.349E-2	1.051E+1	2.144E+1
-5.511E-2	1.046E+1	2.153E+1
-5.349E-2	1.043E+1	2.148E+1
-5.349E-2	1.047E+1	2.140E+1
-5.187E-2	1.049E+1	2.151E+1
-5.511E-2	1.042E+1	2.126E+1
-5.349E-2	1.052E+1	2.147E+1
-5.511E-2	1.052E+1	2.147E+1
-5.349E-2	1.043E+1	2.136E+1
-5.673E-2	1.056E+1	2.139E+1
-5.349E-2	1.047E+1	2.179E+1
-5.511E-2	1.056E+1	2.145E+1
-5.511E-2	1.062E+1	2.137E+1
-5.673E-2	1.040E+1	2.144E+1
-5.673E-2	1.046E+1	2.137E+1
-5.187E-2	1.046E+1	2.161E+1
-5.511E-2	1.049E+1	2.151E+1
-5.511E-2	1.040E+1	2.143E+1
-5.349E-2	1.055E+1	2.156E+1
-5.187E-2	1.035E+1	2.152E+1
-5.349E-2	1.040E+1	2.138E+1
-5.349E-2	1.046E+1	2.148E+1
-5.673E-2	1.050E+1	2.158E+1
-5.349E-2	1.047E+1	2.137E+1
-4.862E-2	1.042E+1	2.146E+1
-5.673E-2	1.052E+1	2.154E+1
-5.349E-2	1.038E+1	2.139E+1
-4.862E-2	1.048E+1	2.135E+1
-5.025E-2	1.049E+1	2.150E+1
-5.349E-2	1.048E+1	2.160E+1
-5.673E-2	1.040E+1	2.146E+1
-5.349E-2	1.037E+1	2.136E+1
-5.349E-2	1.035E+1	2.139E+1
-5.511E-2	1.049E+1	2.156E+1
-5.673E-2	1.053E+1	2.153E+1
-5.349E-2	1.034E+1	2.135E+1
-5.511E-2	1.044E+1	2.130E+1
-5.349E-2	1.049E+1	2.150E+1
-5.511E-2	1.028E+1	2.136E+1
-5.349E-2	1.039E+1	2.140E+1
-5.349E-2	1.037E+1	2.139E+1
-5.349E-2	1.031E+1	2.164E+1
-5.673E-2	1.045E+1	2.154E+1
-5.187E-2	1.053E+1	2.132E+1
-5.349E-2	1.049E+1	2.143E+1
-5.187E-2	1.056E+1	2.152E+1
-5.673E-2	1.043E+1	2.156E+1
-5.349E-2	1.051E+1	2.135E+1
-5.187E-2	1.042E+1	2.146E+1
-5.511E-2	1.042E+1	2.133E+1
-5.511E-2	1.043E+1	2.153E+1
-5.349E-2	1.037E+1	2.141E+1
-5.187E-2	1.046E+1	2.159E+1
-5.511E-2	1.052E+1	2.142E+1
-5.349E-2	1.038E+1	2.140E+1
-5.349E-2	1.052E+1	2.154E+1
-5.187E-2	1.048E+1	2.169E+1
-5.511E-2	1.054E+1	2.136E+1
-5.349E-2	1.045E+1	2.160E+1
-5.187E-2	1.045E+1	2.143E+1
-5.511E-2	1.054E+1	2.132E+1
-5.511E-2	1.041E+1	2.157E+1
-5.673E-2	1.051E+1	2.156E+1
-5.187E-2	1.051E+1	2.152E+1
-5.511E-2	1.067E+1	2.140E+1
-5.673E-2	1.050E+1	2.146E+1
-5.673E-2	1.047E+1	2.149E+1
-5.187E-2	1.040E+1	2.135E+1
-5.349E-2	1.041E+1	2.151E+1
-5.349E-2	1.042E+1	2.160E+1
-5.511E-2	1.051E+1	2.136E+1
-5.511E-2	1.049E+1	2.131E+1
-5.349E-2	1.044E+1	2.138E+1
-5.511E-2	1.051E+1	2.152E+1
-5.511E-2	1.050E+1	2.144E+1
-5.349E-2	1.045E+1	2.141E+1
-5.511E-2	1.034E+1	2.133E+1
-5.673E-2	1.045E+1	2.149E+1
-5.511E-2	1.039E+1	2.149E+1
-5.349E-2	1.042E+1	2.151E+1
-5.349E-2	1.059E+1	2.152E+1
-5.349E-2	1.054E+1	2.134E+1
-5.349E-2	1.040E+1	2.133E+1
-5.349E-2	1.057E+1	2.137E+1
-5.349E-2	1.033E+1	2.151E+1
-5.511E-2	1.049E+1	2.150E+1
-5.673E-2	1.046E+1	2.138E+1
-5.349E-2	1.051E+1	2.143E+1
-5.349E-2	1.043E+1	2.148E+1
-5.673E-2	1.038E+1	2.147E+1
-5.025E-2	1.049E+1	2.125E+1
-5.349E-2	1.056E+1	2.154E+1
-5.511E-2	1.058E+1	2.132E+1
-5.673E-2	1.042E+1	2.158E+1
-5.511E-2	1.051E+1	2.149E+1
-5.187E-2	1.056E+1	2.145E+1
-5.187E-2	1.041E+1	2.139E+1
-5.349E-2	1.061E+1	2.144E+1
-5.349E-2	1.054E+1	2.132E+1
-5.511E-2	1.035E+1	2.156E+1
-5.511E-2	1.051E+1	2.165E+1
-5.673E-2	1.060E+1	2.158E+1
-5.673E-2	1.041E+1	2.143E+1
-5.349E-2	1.055E+1	2.146E+1
-5.187E-2	1.047E+1	2.133E+1
-5.673E-2	1.047E+1	2.151E+1
-5.673E-2	1.041E+1	2.161E+1
-5.511E-2	1.041E+1	2.139E+1
-5.511E-2	1.047E+1	2.147E+1
-5.349E-2	1.044E+1	2.147E+1
-5.349E-2	1.054E+1	2.149E+1
-5.187E-2	1.045E+1	2.146E+1
-5.025E-2	1.050E+1	2.144E+1
-5.349E-2	1.047E+1	2.158E+1
-5.187E-2	1.034E+1	2.158E+1
-5.511E-2	1.039E+1	2.168E+1
-5.349E-2	1.053E+1	2.150E+1
-5.673E-2	1.039E+1	2.139E+1
-5.349E-2	1.039E+1	2.151E+1
-5.349E-2	1.046E+1	2.140E+1
-5.187E-2	1.048E+1	2.151E+1
-5.511E-2	1.046E+1	2.137E+1
-5.511E-2	1.044E+1	2.158E+1
-5.187E-2	1.048E+1	2.160E+1
-5.349E-2	1.052E+1	2.153E+1
-5.511E-2	1.047E+1	2.144E+1
-5.673E-2	1.043E+1	2.135E+1
-5.349E-2	1.046E+1	2.152E+1
-5.349E-2	1.038E+1	2.147E+1
-5.511E-2	1.062E+1	2.144E+1
-5.511E-2	1.044E+1	2.152E+1
-5.349E-2	1.036E+1	2.169E+1
-5.187E-2	1.049E+1	2.144E+1
-5.673E-2	1.041E+1	2.155E+1
-5.511E-2	1.055E+1	2.135E+1
-5.349E-2	1.045E+1	2.156E+1
-5.349E-2	1.051E+1	2.144E+1
-5.511E-2	1.042E+1	2.148E+1
-5.673E-2	1.036E+1	2.150E+1
-5.025E-2	1.036E+1	2.147E+1
-5.349E-2	1.053E+1	2.141E+1
-5.349E-2	1.040E+1	2.160E+1
-5.511E-2	1.037E+1	2.148E+1
-5.187E-2	1.052E+1	2.151E+1
-5.187E-2	1.050E+1	2.143E+1
-5.835E-2	1.054E+1	2.130E+1
-5.349E-2	1.045E+1	2.146E+1
-5.349E-2	1.058E+1	2.153E+1
-5.511E-2	1.030E+1	2.142E+1
-5.511E-2	1.031E+1	2.153E+1
-5.187E-2	1.053E+1	2.147E+1
-5.349E-2	1.049E+1	2.145E+1
-5.187E-2	1.043E+1	2.137E+1
-5.511E-2	1.054E+1	2.134E+1
-5.349E-2	1.040E+1	2.123E+1
-5.511E-2	1.060E+1	2.152E+1
-5.511E-2	1.052E+1	2.145E+1
-5.349E-2	1.045E+1	2.142E+1
-5.349E-2	1.049E+1	2.160E+1
-5.349E-2	1.050E+1	2.143E+1
-5.511E-2	1.056E+1	2.159E+1
-5.511E-2	1.047E+1	2.134E+1
-5.349E-2	1.047E+1	2.170E+1
-5.835E-2	1.052E+1	2.154E+1
-5.511E-2	1.049E+1	2.147E+1
-5.025E-2	1.044E+1	2.132E+1
-5.511E-2	1.043E+1	2.142E+1
-5.025E-2	1.057E+1	2.153E+1
-5.511E-2	1.046E+1	2.140E+1
-5.349E-2	1.043E+1	2.146E+1
-5.511E-2	1.043E+1	2.144E+1
-5.349E-2	1.066E+1	2.130E+1
-5.349E-2	1.052E+1	2.161E+1
-5.511E-2	1.051E+1	2.141E+1
-5.511E-2	1.059E+1	2.147E+1
-5.187E-2	1.047E+1	2.164E+1
-5.349E-2	1.048E+1	2.159E+1
-5.511E-2	1.050E+1	2.150E+1
-5.511E-2	1.046E+1	2.144E+1
-5.187E-2	1.053E+1	2.135E+1
-5.187E-2	1.044E+1	2.160E+1
-5.673E-2	1.043E+1	2.140E+1
-5.673E-2	1.057E+1	2.157E+1
-5.349E-2	1.051E+1	2.137E+1
-5.511E-2	1.042E+1	2.151E+1
-5.511E-2	1.054E+1	2.129E+1
-5.673E-2	1.057E+1	2.149E+1
-5.187E-2	1.047E+1	2.145E+1
-5.511E-2	1.035E+1	2.145E+1
-5.511E-2	1.050E+1	2.138E+1
-5.187E-2	1.044E+1	2.154E+1
-5.349E-2	1.043E+1	2.137E+1
-5.349E-2	1.043E+1	2.167E+1
-5.511E-2	1.041E+1	2.130E+1
-5.187E-2	1.057E+1	2.135E+1
-5.349E-2	1.044E+1	2.141E+1
-5.187E-2	1.035E+1	2.156E+1
-5.511E-2	1.053E+1	2.138E+1
-5.511E-2	1.049E+1	2.148E+1
-5.187E-2	1.058E+1	2.161E+1
-5.511E-2	1.047E+1	2.143E+1
-5.511E-2	1.055E+1	2.146E+1
-5.187E-2	1.049E+1	2.151E+1
-5.349E-2	1.061E+1	2.151E+1
-5.025E-2	1.044E+1	2.140E+1
-5.673E-2	1.049E+1	2.146E+1
-5.349E-2	1.060E+1	2.148E+1
-5.025E-2	1.048E+1	2.134E+1
-5.511E-2	1.054E+1	2.153E+1
-5.673E-2	1.047E+1	2.137E+1
-5.673E-2	1.040E+1	2.151E+1
-5.349E-2	1.046E+1	2.129E+1
-5.511E-2	1.043E+1	2.141E+1
-5.511E-2	1.043E+1	2.151E+1
-5.025E-2	1.037E+1	2.139E+1
-5.025E-2	1.047E+1	2.131E+1
-5.349E-2	1.036E+1	2.133E+1
-5.511E-2	1.061E+1	2.153E+1
-5.511E-2	1.040E+1	2.142E+1
-5.349E-2	1.053E+1	2.151E+1
-5.349E-2	1.050E+1	2.151E+1
-5.511E-2	1.045E+1	2.144E+1
-5.349E-2	1.046E+1	2.155E+1
-5.025E-2	1.052E+1	2.155E+1
-5.187E-2	1.047E+1	2.150E+1
-5.673E-2	1.050E+1	2.155E+1
-5.998E-2	1.042E+1	2.133E+1
[truncated: 93,947 more rows]
