# Supplementary material for: Improved ANAP incorporation and VCF analysis reveal details of P2X7 current facilitation and a limited conformational interplay between ATP binding and the intracellular ballast domain
Source: eLife. 2023 Jan 4;12:e82479. doi: 10.7554/eLife.82479 (PMC9859053; doi:10.7554/eLife.82479)
Supplement: Figure 5—source data 1. [file elife-82479-fig5-data1.zip › Figure-5_Source-data-1/F11_m09#22.csv]

-3.195E-1	5.537E+0	1.145E+1
-3.211E-1	5.486E+0	1.156E+1
-3.211E-1	5.362E+0	1.165E+1
-3.179E-1	5.447E+0	1.154E+1
-3.195E-1	5.515E+0	1.147E+1
-3.211E-1	5.534E+0	1.146E+1
-3.179E-1	5.469E+0	1.151E+1
-3.195E-1	5.392E+0	1.154E+1
-3.179E-1	5.499E+0	1.139E+1
-3.211E-1	5.534E+0	1.152E+1
-3.211E-1	5.534E+0	1.158E+1
-3.195E-1	5.450E+0	1.157E+1
-3.211E-1	5.443E+0	1.138E+1
-3.195E-1	5.450E+0	1.144E+1
-3.244E-1	5.554E+0	1.151E+1
-3.179E-1	5.482E+0	1.156E+1
-3.211E-1	5.508E+0	1.134E+1
-3.227E-1	5.450E+0	1.155E+1
-3.195E-1	5.537E+0	1.141E+1
-3.179E-1	5.456E+0	1.151E+1
-3.179E-1	5.502E+0	1.141E+1
-3.211E-1	5.502E+0	1.143E+1
-3.179E-1	5.502E+0	1.152E+1
-3.179E-1	5.414E+0	1.147E+1
-3.227E-1	5.456E+0	1.160E+1
-3.244E-1	5.508E+0	1.150E+1
-3.195E-1	5.460E+0	1.145E+1
-3.211E-1	5.395E+0	1.159E+1
-3.227E-1	5.557E+0	1.162E+1
-3.260E-1	5.531E+0	1.159E+1
-3.211E-1	5.369E+0	1.163E+1
-3.179E-1	5.379E+0	1.147E+1
-3.195E-1	5.508E+0	1.155E+1
-3.227E-1	5.515E+0	1.157E+1
-3.179E-1	5.541E+0	1.156E+1
-3.195E-1	5.473E+0	1.153E+1
-3.211E-1	5.505E+0	1.150E+1
-3.211E-1	5.576E+0	1.151E+1
-3.195E-1	5.408E+0	1.157E+1
-3.195E-1	5.443E+0	1.155E+1
-3.211E-1	5.505E+0	1.145E+1
-3.211E-1	5.466E+0	1.142E+1
-3.211E-1	5.408E+0	1.142E+1
-3.179E-1	5.602E+0	1.150E+1
-3.179E-1	5.460E+0	1.154E+1
-3.227E-1	5.440E+0	1.140E+1
-3.211E-1	5.424E+0	1.156E+1
-3.211E-1	5.479E+0	1.143E+1
-3.195E-1	5.505E+0	1.145E+1
-3.227E-1	5.489E+0	1.143E+1
-3.211E-1	5.528E+0	1.146E+1
-3.179E-1	5.456E+0	1.161E+1
-3.195E-1	5.482E+0	1.155E+1
-3.227E-1	5.460E+0	1.160E+1
-3.227E-1	5.495E+0	1.157E+1
-3.162E-1	5.547E+0	1.148E+1
-3.211E-1	5.460E+0	1.145E+1
-3.227E-1	5.580E+0	1.142E+1
-3.227E-1	5.379E+0	1.155E+1
-3.179E-1	5.573E+0	1.152E+1
-3.211E-1	5.505E+0	1.164E+1
-3.227E-1	5.456E+0	1.158E+1
-3.211E-1	5.434E+0	1.147E+1
-3.179E-1	5.424E+0	1.152E+1
-3.227E-1	5.473E+0	1.164E+1
-3.227E-1	5.408E+0	1.147E+1
-3.211E-1	5.518E+0	1.160E+1
-3.162E-1	5.411E+0	1.151E+1
-3.211E-1	5.515E+0	1.156E+1
-3.227E-1	5.486E+0	1.144E+1
-3.211E-1	5.427E+0	1.157E+1
-3.146E-1	5.521E+0	1.156E+1
-3.195E-1	5.567E+0	1.155E+1
-3.244E-1	5.570E+0	1.159E+1
-3.227E-1	5.482E+0	1.154E+1
-3.179E-1	5.392E+0	1.153E+1
-3.211E-1	5.541E+0	1.154E+1
-3.244E-1	5.512E+0	1.153E+1
-3.195E-1	5.447E+0	1.143E+1
-3.179E-1	5.489E+0	1.167E+1
-3.195E-1	5.508E+0	1.149E+1
-3.227E-1	5.440E+0	1.149E+1
-3.211E-1	5.554E+0	1.147E+1
-3.179E-1	5.469E+0	1.161E+1
-3.195E-1	5.443E+0	1.164E+1
-3.227E-1	5.512E+0	1.166E+1
-3.211E-1	5.486E+0	1.158E+1
-3.162E-1	5.518E+0	1.150E+1
-3.179E-1	5.430E+0	1.146E+1
-3.244E-1	5.469E+0	1.141E+1
-3.162E-1	5.482E+0	1.160E+1
-3.162E-1	5.554E+0	1.165E+1
-3.227E-1	5.424E+0	1.158E+1
-3.244E-1	5.492E+0	1.169E+1
-3.244E-1	5.544E+0	1.158E+1
-3.179E-1	5.482E+0	1.160E+1
-3.211E-1	5.563E+0	1.155E+1
-3.211E-1	5.447E+0	1.159E+1
-3.195E-1	5.512E+0	1.160E+1
-3.179E-1	5.544E+0	1.157E+1
-3.195E-1	5.505E+0	1.156E+1
-3.211E-1	5.495E+0	1.156E+1
-3.211E-1	5.515E+0	1.154E+1
-3.146E-1	5.456E+0	1.147E+1
-3.195E-1	5.499E+0	1.162E+1
-3.211E-1	5.557E+0	1.168E+1
-3.195E-1	5.512E+0	1.139E+1
-3.179E-1	5.537E+0	1.158E+1
-3.195E-1	5.499E+0	1.145E+1
-3.211E-1	5.476E+0	1.164E+1
-3.211E-1	5.531E+0	1.155E+1
-3.179E-1	5.541E+0	1.157E+1
-3.211E-1	5.453E+0	1.153E+1
-3.244E-1	5.411E+0	1.161E+1
-3.211E-1	5.411E+0	1.162E+1
-3.179E-1	5.508E+0	1.157E+1
-3.244E-1	5.537E+0	1.153E+1
-3.211E-1	5.463E+0	1.152E+1
-3.195E-1	5.557E+0	1.157E+1
-3.179E-1	5.596E+0	1.163E+1
-3.195E-1	5.424E+0	1.166E+1
-3.260E-1	5.473E+0	1.158E+1
-3.179E-1	5.473E+0	1.165E+1
-3.179E-1	5.447E+0	1.152E+1
-3.179E-1	5.550E+0	1.155E+1
-3.227E-1	5.521E+0	1.154E+1
-3.195E-1	5.421E+0	1.139E+1
-3.211E-1	5.421E+0	1.139E+1
-3.195E-1	5.424E+0	1.158E+1
-3.211E-1	5.492E+0	1.147E+1
-3.195E-1	5.486E+0	1.156E+1
-3.162E-1	5.456E+0	1.149E+1
-3.195E-1	5.395E+0	1.152E+1
-3.211E-1	5.515E+0	1.164E+1
-3.195E-1	5.528E+0	1.160E+1
-3.179E-1	5.499E+0	1.163E+1
-3.195E-1	5.534E+0	1.150E+1
-3.227E-1	5.447E+0	1.154E+1
-3.211E-1	5.560E+0	1.161E+1
-3.179E-1	5.456E+0	1.153E+1
-3.195E-1	5.450E+0	1.152E+1
-3.227E-1	5.586E+0	1.148E+1
-3.211E-1	5.427E+0	1.158E+1
-3.179E-1	5.443E+0	1.149E+1
-3.195E-1	5.466E+0	1.156E+1
-3.244E-1	5.495E+0	1.156E+1
-3.195E-1	5.476E+0	1.163E+1
-3.195E-1	5.482E+0	1.156E+1
-3.179E-1	5.411E+0	1.157E+1
-3.227E-1	5.515E+0	1.167E+1
-3.195E-1	5.515E+0	1.144E+1
-3.179E-1	5.521E+0	1.155E+1
-3.179E-1	5.473E+0	1.156E+1
-3.244E-1	5.534E+0	1.152E+1
-3.179E-1	5.479E+0	1.139E+1
-3.195E-1	5.404E+0	1.152E+1
-3.179E-1	5.482E+0	1.152E+1
-3.211E-1	5.593E+0	1.160E+1
-3.211E-1	5.479E+0	1.141E+1
-3.195E-1	5.473E+0	1.147E+1
-3.195E-1	5.427E+0	1.149E+1
-3.211E-1	5.528E+0	1.152E+1
-3.211E-1	5.502E+0	1.149E+1
-3.195E-1	5.489E+0	1.166E+1
-3.195E-1	5.554E+0	1.144E+1
-3.244E-1	5.534E+0	1.150E+1
-3.244E-1	5.463E+0	1.170E+1
-3.162E-1	5.531E+0	1.156E+1
-3.227E-1	5.508E+0	1.144E+1
-3.211E-1	5.463E+0	1.150E+1
-3.211E-1	5.411E+0	1.157E+1
-3.179E-1	5.525E+0	1.143E+1
-3.195E-1	5.518E+0	1.152E+1
-3.244E-1	5.492E+0	1.152E+1
-3.211E-1	5.430E+0	1.145E+1
-3.195E-1	5.518E+0	1.142E+1
-3.195E-1	5.463E+0	1.153E+1
-3.211E-1	5.570E+0	1.147E+1
-3.211E-1	5.609E+0	1.161E+1
-3.179E-1	5.460E+0	1.160E+1
-3.179E-1	5.486E+0	1.157E+1
-3.227E-1	5.525E+0	1.151E+1
-3.195E-1	5.557E+0	1.157E+1
-3.179E-1	5.447E+0	1.168E+1
-3.211E-1	5.651E+0	1.157E+1
-3.260E-1	5.447E+0	1.154E+1
-3.179E-1	5.505E+0	1.163E+1
-3.195E-1	5.479E+0	1.155E+1
-3.195E-1	5.512E+0	1.159E+1
-3.211E-1	5.447E+0	1.156E+1
-3.211E-1	5.512E+0	1.161E+1
-3.162E-1	5.528E+0	1.149E+1
-3.211E-1	5.583E+0	1.159E+1
-3.211E-1	5.466E+0	1.164E+1
-3.179E-1	5.528E+0	1.154E+1
-3.179E-1	5.369E+0	1.153E+1
-3.211E-1	5.469E+0	1.148E+1
-3.211E-1	5.469E+0	1.167E+1
-3.211E-1	5.521E+0	1.168E+1
-3.179E-1	5.505E+0	1.156E+1
-3.179E-1	5.515E+0	1.161E+1
-3.211E-1	5.521E+0	1.165E+1
-3.195E-1	5.427E+0	1.149E+1
-3.179E-1	5.424E+0	1.135E+1
-3.211E-1	5.482E+0	1.151E+1
-3.244E-1	5.495E+0	1.166E+1
-3.211E-1	5.453E+0	1.153E+1
-3.146E-1	5.437E+0	1.149E+1
-3.211E-1	5.469E+0	1.152E+1
-3.211E-1	5.489E+0	1.163E+1
-3.211E-1	5.563E+0	1.160E+1
-3.179E-1	5.534E+0	1.157E+1
-3.211E-1	5.495E+0	1.157E+1
-3.260E-1	5.476E+0	1.158E+1
-3.211E-1	5.560E+0	1.150E+1
-3.179E-1	5.492E+0	1.155E+1
-3.211E-1	5.473E+0	1.163E+1
-3.211E-1	5.505E+0	1.155E+1
-3.227E-1	5.576E+0	1.156E+1
-3.162E-1	5.547E+0	1.151E+1
-3.211E-1	5.541E+0	1.167E+1
-3.211E-1	5.421E+0	1.166E+1
-3.211E-1	5.495E+0	1.158E+1
-3.179E-1	5.521E+0	1.164E+1
-3.195E-1	5.398E+0	1.158E+1
-3.227E-1	5.489E+0	1.156E+1
-3.211E-1	5.550E+0	1.149E+1
-3.162E-1	5.537E+0	1.146E+1
-3.211E-1	5.531E+0	1.157E+1
-3.244E-1	5.515E+0	1.160E+1
-3.211E-1	5.434E+0	1.152E+1
-3.162E-1	5.593E+0	1.151E+1
-3.195E-1	5.489E+0	1.163E+1
-3.211E-1	5.495E+0	1.144E+1
-3.227E-1	5.430E+0	1.161E+1
-3.195E-1	5.541E+0	1.153E+1
-3.227E-1	5.469E+0	1.164E+1
-3.195E-1	5.453E+0	1.160E+1
-3.211E-1	5.379E+0	1.144E+1
-3.162E-1	5.515E+0	1.154E+1
-3.195E-1	5.456E+0	1.161E+1
-3.211E-1	5.482E+0	1.151E+1
-3.211E-1	5.460E+0	1.156E+1
-3.162E-1	5.583E+0	1.152E+1
-3.195E-1	5.580E+0	1.159E+1
-3.227E-1	5.554E+0	1.144E+1
-3.195E-1	5.521E+0	1.163E+1
-3.162E-1	5.528E+0	1.153E+1
-3.211E-1	5.499E+0	1.143E+1
-3.227E-1	5.570E+0	1.154E+1
-3.211E-1	5.505E+0	1.160E+1
-3.162E-1	5.417E+0	1.155E+1
-3.211E-1	5.421E+0	1.153E+1
-3.211E-1	5.499E+0	1.146E+1
-3.179E-1	5.534E+0	1.145E+1
-3.162E-1	5.476E+0	1.135E+1
-3.211E-1	5.482E+0	1.150E+1
-3.227E-1	5.525E+0	1.151E+1
-3.195E-1	5.563E+0	1.165E+1
-3.227E-1	5.534E+0	1.149E+1
-3.195E-1	5.547E+0	1.146E+1
-3.211E-1	5.547E+0	1.170E+1
-3.195E-1	5.466E+0	1.155E+1
-3.162E-1	5.333E+0	1.160E+1
-3.211E-1	5.489E+0	1.169E+1
-3.227E-1	5.531E+0	1.168E+1
-3.179E-1	5.453E+0	1.151E+1
-3.162E-1	5.521E+0	1.145E+1
-3.211E-1	5.473E+0	1.154E+1
-3.195E-1	5.486E+0	1.160E+1
-3.195E-1	5.408E+0	1.156E+1
-3.146E-1	5.424E+0	1.155E+1
-3.211E-1	5.411E+0	1.149E+1
-3.195E-1	5.567E+0	1.164E+1
-3.195E-1	5.505E+0	1.160E+1
-3.179E-1	5.466E+0	1.160E+1
-3.195E-1	5.460E+0	1.175E+1
-3.195E-1	5.554E+0	1.157E+1
-3.162E-1	5.479E+0	1.142E+1
-3.179E-1	5.482E+0	1.172E+1
-3.195E-1	5.479E+0	1.153E+1
-3.211E-1	5.508E+0	1.153E+1
-3.195E-1	5.440E+0	1.150E+1
-3.162E-1	5.554E+0	1.169E+1
-3.195E-1	5.531E+0	1.152E+1
-3.227E-1	5.479E+0	1.149E+1
-3.195E-1	5.417E+0	1.158E+1
-3.179E-1	5.576E+0	1.146E+1
-3.179E-1	5.502E+0	1.155E+1
-3.244E-1	5.508E+0	1.147E+1
-3.211E-1	5.525E+0	1.147E+1
-3.179E-1	5.512E+0	1.166E+1
-3.195E-1	5.411E+0	1.160E+1
-3.211E-1	5.479E+0	1.152E+1
-3.211E-1	5.460E+0	1.152E+1
-3.162E-1	5.460E+0	1.154E+1
-3.195E-1	5.489E+0	1.140E+1
-3.244E-1	5.528E+0	1.146E+1
-3.179E-1	5.547E+0	1.148E+1
-3.179E-1	5.437E+0	1.160E+1
-3.211E-1	5.508E+0	1.157E+1
-3.195E-1	5.421E+0	1.149E+1
-3.179E-1	5.443E+0	1.148E+1
-3.179E-1	5.508E+0	1.144E+1
-3.179E-1	5.443E+0	1.162E+1
-3.227E-1	5.482E+0	1.173E+1
-3.211E-1	5.443E+0	1.160E+1
-3.195E-1	5.453E+0	1.165E+1
-3.195E-1	5.505E+0	1.159E+1
-3.211E-1	5.508E+0	1.156E+1
-3.146E-1	5.589E+0	1.155E+1
-3.179E-1	5.557E+0	1.158E+1
-3.195E-1	5.450E+0	1.160E+1
-3.211E-1	5.437E+0	1.155E+1
-3.195E-1	5.392E+0	1.156E+1
-3.162E-1	5.427E+0	1.157E+1
-3.211E-1	5.440E+0	1.158E+1
-3.244E-1	5.482E+0	1.154E+1
-3.211E-1	5.576E+0	1.168E+1
-3.195E-1	5.456E+0	1.152E+1
-3.211E-1	5.473E+0	1.157E+1
-3.227E-1	5.541E+0	1.152E+1
-3.179E-1	5.512E+0	1.150E+1
-3.179E-1	5.463E+0	1.159E+1
-3.162E-1	5.447E+0	1.145E+1
-3.227E-1	5.450E+0	1.155E+1
-3.211E-1	5.469E+0	1.167E+1
-3.162E-1	5.427E+0	1.156E+1
-3.195E-1	5.440E+0	1.162E+1
-3.227E-1	5.515E+0	1.146E+1
-3.211E-1	5.563E+0	1.142E+1
-3.162E-1	5.447E+0	1.164E+1
-3.195E-1	5.424E+0	1.157E+1
-3.211E-1	5.392E+0	1.154E+1
-3.195E-1	5.502E+0	1.164E+1
-3.179E-1	5.554E+0	1.152E+1
-3.211E-1	5.508E+0	1.150E+1
-3.244E-1	5.486E+0	1.174E+1
-3.211E-1	5.414E+0	1.161E+1
-3.195E-1	5.528E+0	1.168E+1
-3.211E-1	5.534E+0	1.148E+1
-3.211E-1	5.525E+0	1.152E+1
-3.179E-1	5.576E+0	1.157E+1
-3.162E-1	5.411E+0	1.153E+1
-3.179E-1	5.531E+0	1.162E+1
-3.227E-1	5.515E+0	1.153E+1
-3.179E-1	5.469E+0	1.156E+1
-3.179E-1	5.508E+0	1.157E+1
-3.195E-1	5.443E+0	1.157E+1
-3.227E-1	5.408E+0	1.151E+1
-3.195E-1	5.466E+0	1.151E+1
-3.162E-1	5.479E+0	1.147E+1
-3.211E-1	5.453E+0	1.145E+1
-3.244E-1	5.495E+0	1.159E+1
-3.179E-1	5.495E+0	1.156E+1
-3.179E-1	5.492E+0	1.152E+1
-3.211E-1	5.466E+0	1.147E+1
-3.244E-1	5.443E+0	1.155E+1
-3.195E-1	5.525E+0	1.151E+1
-3.162E-1	5.528E+0	1.149E+1
-3.195E-1	5.482E+0	1.155E+1
-3.195E-1	5.499E+0	1.147E+1
-3.195E-1	5.476E+0	1.161E+1
-3.179E-1	5.550E+0	1.149E+1
-3.195E-1	5.531E+0	1.163E+1
-3.227E-1	5.534E+0	1.150E+1
-3.227E-1	5.466E+0	1.170E+1
-3.195E-1	5.557E+0	1.150E+1
-3.211E-1	5.450E+0	1.139E+1
-3.211E-1	5.456E+0	1.157E+1
-3.211E-1	5.486E+0	1.154E+1
-3.195E-1	5.508E+0	1.171E+1
-3.211E-1	5.469E+0	1.160E+1
-3.195E-1	5.476E+0	1.137E+1
-3.211E-1	5.547E+0	1.152E+1
-3.162E-1	5.544E+0	1.165E+1
-3.211E-1	5.411E+0	1.139E+1
-3.227E-1	5.492E+0	1.150E+1
-3.179E-1	5.395E+0	1.160E+1
-3.162E-1	5.388E+0	1.161E+1
-3.211E-1	5.586E+0	1.152E+1
-3.211E-1	5.476E+0	1.163E+1
-3.211E-1	5.414E+0	1.165E+1
-3.179E-1	5.489E+0	1.163E+1
-3.195E-1	5.411E+0	1.156E+1
-3.211E-1	5.473E+0	1.153E+1
-3.244E-1	5.440E+0	1.154E+1
-3.195E-1	5.512E+0	1.156E+1
-3.195E-1	5.554E+0	1.163E+1
-3.227E-1	5.492E+0	1.159E+1
-3.211E-1	5.495E+0	1.146E+1
-3.195E-1	5.486E+0	1.156E+1
-3.195E-1	5.537E+0	1.153E+1
-3.227E-1	5.492E+0	1.165E+1
-3.179E-1	5.544E+0	1.158E+1
-3.179E-1	5.486E+0	1.150E+1
-3.211E-1	5.495E+0	1.146E+1
-3.211E-1	5.482E+0	1.160E+1
-3.211E-1	5.508E+0	1.156E+1
-3.162E-1	5.534E+0	1.156E+1
-3.195E-1	5.528E+0	1.149E+1
-3.195E-1	5.531E+0	1.146E+1
-3.227E-1	5.499E+0	1.160E+1
-3.195E-1	5.499E+0	1.155E+1
-3.195E-1	5.528E+0	1.154E+1
-3.244E-1	5.547E+0	1.149E+1
-3.211E-1	5.521E+0	1.156E+1
-3.130E-1	5.531E+0	1.156E+1
-3.211E-1	5.466E+0	1.153E+1
-3.227E-1	5.447E+0	1.152E+1
-3.179E-1	5.508E+0	1.155E+1
-3.162E-1	5.456E+0	1.156E+1
-3.211E-1	5.450E+0	1.153E+1
-3.211E-1	5.469E+0	1.166E+1
-3.211E-1	5.486E+0	1.155E+1
-3.195E-1	5.453E+0	1.158E+1
-3.211E-1	5.495E+0	1.159E+1
-3.195E-1	5.547E+0	1.155E+1
-3.227E-1	5.537E+0	1.164E+1
-3.211E-1	5.453E+0	1.143E+1
-3.195E-1	5.460E+0	1.151E+1
-3.227E-1	5.408E+0	1.158E+1
-3.195E-1	5.528E+0	1.155E+1
-3.162E-1	5.508E+0	1.141E+1
-3.211E-1	5.440E+0	1.148E+1
-3.195E-1	5.505E+0	1.152E+1
-3.211E-1	5.515E+0	1.161E+1
-3.195E-1	5.460E+0	1.160E+1
-3.195E-1	5.512E+0	1.156E+1
-3.227E-1	5.392E+0	1.161E+1
-3.179E-1	5.563E+0	1.154E+1
-3.179E-1	5.550E+0	1.164E+1
-3.195E-1	5.430E+0	1.146E+1
-3.211E-1	5.473E+0	1.147E+1
-3.211E-1	5.417E+0	1.166E+1
-3.179E-1	5.505E+0	1.156E+1
-3.211E-1	5.492E+0	1.157E+1
-3.227E-1	5.460E+0	1.168E+1
-3.211E-1	5.466E+0	1.166E+1
-3.179E-1	5.499E+0	1.158E+1
-3.179E-1	5.531E+0	1.151E+1
-3.211E-1	5.528E+0	1.141E+1
-3.195E-1	5.460E+0	1.158E+1
-3.179E-1	5.430E+0	1.166E+1
-3.179E-1	5.447E+0	1.141E+1
-3.260E-1	5.583E+0	1.151E+1
-3.227E-1	5.392E+0	1.152E+1
-3.179E-1	5.427E+0	1.150E+1
-3.211E-1	5.486E+0	1.138E+1
-3.227E-1	5.508E+0	1.151E+1
-3.211E-1	5.495E+0	1.155E+1
-3.195E-1	5.515E+0	1.147E+1
-3.211E-1	5.473E+0	1.157E+1
-3.211E-1	5.453E+0	1.146E+1
-3.227E-1	5.440E+0	1.145E+1
-3.162E-1	5.456E+0	1.168E+1
-3.179E-1	5.537E+0	1.163E+1
-3.227E-1	5.508E+0	1.164E+1
-3.195E-1	5.534E+0	1.152E+1
-3.179E-1	5.482E+0	1.155E+1
-3.195E-1	5.508E+0	1.148E+1
-3.195E-1	5.482E+0	1.155E+1
-3.195E-1	5.476E+0	1.161E+1
-3.162E-1	5.414E+0	1.156E+1
-3.211E-1	5.495E+0	1.147E+1
-3.227E-1	5.515E+0	1.164E+1
-3.211E-1	5.489E+0	1.152E+1
-3.195E-1	5.502E+0	1.155E+1
-3.179E-1	5.479E+0	1.159E+1
-3.244E-1	5.612E+0	1.144E+1
-3.195E-1	5.541E+0	1.149E+1
-3.179E-1	5.495E+0	1.142E+1
-3.195E-1	5.606E+0	1.160E+1
-3.260E-1	5.583E+0	1.155E+1
-3.211E-1	5.525E+0	1.157E+1
-3.195E-1	5.560E+0	1.148E+1
-3.211E-1	5.505E+0	1.148E+1
-3.244E-1	5.628E+0	1.155E+1
-3.195E-1	5.447E+0	1.164E+1
-3.211E-1	5.495E+0	1.151E+1
-3.162E-1	5.547E+0	1.157E+1
-3.244E-1	5.486E+0	1.151E+1
-3.195E-1	5.499E+0	1.158E+1
-3.179E-1	5.421E+0	1.151E+1
-3.179E-1	5.544E+0	1.148E+1
-3.195E-1	5.495E+0	1.155E+1
-3.179E-1	5.492E+0	1.164E+1
-3.179E-1	5.460E+0	1.155E+1
-3.195E-1	5.515E+0	1.138E+1
-3.227E-1	5.479E+0	1.154E+1
-3.195E-1	5.463E+0	1.151E+1
-3.179E-1	5.541E+0	1.159E+1
-3.195E-1	5.550E+0	1.151E+1
-3.211E-1	5.495E+0	1.153E+1
-3.195E-1	5.515E+0	1.155E+1
-3.195E-1	5.537E+0	1.149E+1
-3.195E-1	5.518E+0	1.158E+1
-3.227E-1	5.534E+0	1.149E+1
-3.195E-1	5.586E+0	1.170E+1
-3.162E-1	5.525E+0	1.156E+1
-3.195E-1	5.531E+0	1.161E+1
-3.195E-1	5.580E+0	1.155E+1
-3.162E-1	5.557E+0	1.151E+1
-3.195E-1	5.518E+0	1.164E+1
-3.195E-1	5.502E+0	1.157E+1
-3.244E-1	5.560E+0	1.157E+1
-3.179E-1	5.537E+0	1.165E+1
-3.195E-1	5.528E+0	1.151E+1
-3.195E-1	5.463E+0	1.159E+1
-3.227E-1	5.460E+0	1.159E+1
-3.211E-1	5.463E+0	1.150E+1
-3.179E-1	5.414E+0	1.162E+1
-3.179E-1	5.525E+0	1.145E+1
-3.211E-1	5.622E+0	1.156E+1
-3.179E-1	5.440E+0	1.147E+1
-3.179E-1	5.486E+0	1.160E+1
-3.195E-1	5.518E+0	1.150E+1
-3.227E-1	5.466E+0	1.167E+1
-3.211E-1	5.547E+0	1.158E+1
-3.195E-1	5.456E+0	1.143E+1
-3.179E-1	5.450E+0	1.160E+1
-3.244E-1	5.469E+0	1.147E+1
-3.195E-1	5.453E+0	1.161E+1
-3.195E-1	5.476E+0	1.153E+1
-3.195E-1	5.482E+0	1.161E+1
-3.227E-1	5.453E+0	1.167E+1
-3.179E-1	5.492E+0	1.155E+1
-3.179E-1	5.473E+0	1.148E+1
-3.211E-1	5.469E+0	1.154E+1
-3.227E-1	5.408E+0	1.145E+1
-3.179E-1	5.456E+0	1.154E+1
-3.195E-1	5.434E+0	1.149E+1
-3.179E-1	5.567E+0	1.143E+1
-3.195E-1	5.447E+0	1.154E+1
-3.211E-1	5.525E+0	1.153E+1
-3.162E-1	5.550E+0	1.151E+1
-3.162E-1	5.463E+0	1.152E+1
-3.195E-1	5.463E+0	1.143E+1
-3.195E-1	5.557E+0	1.151E+1
-3.195E-1	5.482E+0	1.157E+1
-3.179E-1	5.466E+0	1.160E+1
-3.211E-1	5.463E+0	1.156E+1
-3.211E-1	5.456E+0	1.167E+1
-3.195E-1	5.466E+0	1.159E+1
-3.195E-1	5.531E+0	1.145E+1
-3.227E-1	5.417E+0	1.140E+1
-3.195E-1	5.567E+0	1.154E+1
-3.162E-1	5.469E+0	1.165E+1
-3.195E-1	5.447E+0	1.159E+1
-3.227E-1	5.583E+0	1.162E+1
-3.227E-1	5.537E+0	1.151E+1
-3.195E-1	5.479E+0	1.153E+1
-3.195E-1	5.392E+0	1.159E+1
-3.211E-1	5.567E+0	1.149E+1
-3.211E-1	5.570E+0	1.161E+1
-3.195E-1	5.521E+0	1.162E+1
-3.195E-1	5.531E+0	1.150E+1
-3.211E-1	5.615E+0	1.163E+1
-3.179E-1	5.528E+0	1.159E+1
-3.179E-1	5.534E+0	1.160E+1
-3.179E-1	5.515E+0	1.155E+1
-3.244E-1	5.479E+0	1.144E+1
-3.227E-1	5.456E+0	1.157E+1
-3.162E-1	5.437E+0	1.169E+1
-3.211E-1	5.443E+0	1.147E+1
-3.211E-1	5.609E+0	1.172E+1
-3.227E-1	5.408E+0	1.147E+1
-3.179E-1	5.482E+0	1.153E+1
-3.179E-1	5.408E+0	1.164E+1
-3.211E-1	5.495E+0	1.167E+1
-3.211E-1	5.502E+0	1.140E+1
-3.211E-1	5.466E+0	1.149E+1
-3.195E-1	5.479E+0	1.150E+1
-3.211E-1	5.518E+0	1.143E+1
-3.195E-1	5.434E+0	1.167E+1
-3.162E-1	5.476E+0	1.149E+1
-3.179E-1	5.547E+0	1.160E+1
-3.260E-1	5.499E+0	1.148E+1
-3.195E-1	5.528E+0	1.153E+1
-3.195E-1	5.408E+0	1.160E+1
-3.179E-1	5.495E+0	1.153E+1
-3.211E-1	5.473E+0	1.161E+1
-3.195E-1	5.557E+0	1.160E+1
-3.179E-1	5.499E+0	1.149E+1
-3.211E-1	5.531E+0	1.162E+1
-3.244E-1	5.456E+0	1.149E+1
-3.227E-1	5.434E+0	1.163E+1
-3.179E-1	5.447E+0	1.155E+1
-3.195E-1	5.414E+0	1.149E+1
-3.211E-1	5.456E+0	1.158E+1
-3.179E-1	5.495E+0	1.150E+1
-3.179E-1	5.619E+0	1.161E+1
-3.195E-1	5.508E+0	1.161E+1
-3.211E-1	5.450E+0	1.146E+1
-3.211E-1	5.479E+0	1.167E+1
-3.179E-1	5.499E+0	1.159E+1
-3.195E-1	5.456E+0	1.156E+1
-3.227E-1	5.531E+0	1.165E+1
-3.211E-1	5.531E+0	1.154E+1
-3.179E-1	5.463E+0	1.153E+1
-3.195E-1	5.430E+0	1.152E+1
-3.195E-1	5.437E+0	1.151E+1
-3.195E-1	5.492E+0	1.161E+1
-3.162E-1	5.515E+0	1.159E+1
-3.195E-1	5.463E+0	1.144E+1
-3.244E-1	5.499E+0	1.151E+1
-3.211E-1	5.534E+0	1.165E+1
-3.179E-1	5.473E+0	1.137E+1
-3.211E-1	5.411E+0	1.161E+1
-3.227E-1	5.512E+0	1.162E+1
-3.195E-1	5.443E+0	1.144E+1
-3.195E-1	5.521E+0	1.161E+1
-3.179E-1	5.453E+0	1.156E+1
-3.195E-1	5.486E+0	1.164E+1
-3.195E-1	5.499E+0	1.153E+1
-3.162E-1	5.440E+0	1.158E+1
-3.195E-1	5.495E+0	1.162E+1
-3.244E-1	5.456E+0	1.151E+1
-3.195E-1	5.518E+0	1.156E+1
-3.195E-1	5.573E+0	1.167E+1
-3.195E-1	5.434E+0	1.150E+1
-3.195E-1	5.463E+0	1.148E+1
-3.195E-1	5.525E+0	1.163E+1
-3.179E-1	5.648E+0	1.162E+1
-3.162E-1	5.521E+0	1.168E+1
-3.227E-1	5.408E+0	1.145E+1
-3.195E-1	5.437E+0	1.167E+1
-3.179E-1	5.492E+0	1.146E+1
-3.146E-1	5.479E+0	1.149E+1
-3.227E-1	5.450E+0	1.143E+1
-3.211E-1	5.560E+0	1.156E+1
-3.195E-1	5.479E+0	1.163E+1
-3.179E-1	5.508E+0	1.153E+1
-3.195E-1	5.531E+0	1.150E+1
-3.211E-1	5.427E+0	1.151E+1
-3.211E-1	5.482E+0	1.170E+1
-3.179E-1	5.550E+0	1.155E+1
-3.244E-1	5.489E+0	1.157E+1
-3.179E-1	5.563E+0	1.150E+1
-3.146E-1	5.492E+0	1.159E+1
-3.179E-1	5.460E+0	1.155E+1
-3.195E-1	5.518E+0	1.168E+1
-3.211E-1	5.596E+0	1.167E+1
-3.195E-1	5.518E+0	1.154E+1
-3.195E-1	5.417E+0	1.161E+1
-3.211E-1	5.437E+0	1.148E+1
-3.179E-1	5.550E+0	1.158E+1
-3.162E-1	5.372E+0	1.158E+1
-3.179E-1	5.450E+0	1.161E+1
-3.227E-1	5.450E+0	1.145E+1
-3.227E-1	5.460E+0	1.156E+1
-3.179E-1	5.486E+0	1.154E+1
-3.162E-1	5.479E+0	1.155E+1
-3.211E-1	5.576E+0	1.154E+1
-3.195E-1	5.453E+0	1.142E+1
-3.179E-1	5.447E+0	1.144E+1
-3.211E-1	5.531E+0	1.167E+1
-3.211E-1	5.521E+0	1.153E+1
-3.211E-1	5.443E+0	1.155E+1
-3.195E-1	5.486E+0	1.164E+1
-3.211E-1	5.486E+0	1.161E+1
-3.195E-1	5.463E+0	1.153E+1
-3.211E-1	5.518E+0	1.154E+1
-3.195E-1	5.499E+0	1.159E+1
-3.162E-1	5.469E+0	1.156E+1
-3.211E-1	5.515E+0	1.148E+1
-3.195E-1	5.482E+0	1.151E+1
-3.179E-1	5.476E+0	1.155E+1
-3.195E-1	5.544E+0	1.152E+1
-3.244E-1	5.560E+0	1.155E+1
-3.211E-1	5.456E+0	1.140E+1
-3.146E-1	5.466E+0	1.146E+1
-3.179E-1	5.547E+0	1.162E+1
-3.211E-1	5.528E+0	1.147E+1
-3.179E-1	5.512E+0	1.155E+1
-3.162E-1	5.476E+0	1.165E+1
-3.179E-1	5.550E+0	1.162E+1
-3.227E-1	5.482E+0	1.160E+1
-3.179E-1	5.606E+0	1.159E+1
-3.195E-1	5.427E+0	1.158E+1
-3.162E-1	5.560E+0	1.152E+1
-3.244E-1	5.567E+0	1.162E+1
-3.211E-1	5.424E+0	1.165E+1
-3.146E-1	5.353E+0	1.158E+1
-3.195E-1	5.521E+0	1.161E+1
-3.227E-1	5.460E+0	1.147E+1
-3.195E-1	5.632E+0	1.156E+1
-3.162E-1	5.512E+0	1.157E+1
-3.179E-1	5.456E+0	1.157E+1
-3.244E-1	5.492E+0	1.158E+1
-3.195E-1	5.443E+0	1.155E+1
-3.162E-1	5.473E+0	1.153E+1
-3.211E-1	5.447E+0	1.155E+1
-3.195E-1	5.466E+0	1.161E+1
-3.211E-1	5.476E+0	1.158E+1
-3.195E-1	5.502E+0	1.160E+1
-3.179E-1	5.518E+0	1.148E+1
-3.244E-1	5.489E+0	1.155E+1
-3.211E-1	5.521E+0	1.153E+1
-3.179E-1	5.570E+0	1.145E+1
-3.179E-1	5.482E+0	1.143E+1
-3.227E-1	5.495E+0	1.163E+1
-3.211E-1	5.537E+0	1.147E+1
-3.162E-1	5.437E+0	1.151E+1
-3.162E-1	5.479E+0	1.157E+1
-3.195E-1	5.489E+0	1.156E+1
-3.162E-1	5.443E+0	1.163E+1
-3.179E-1	5.508E+0	1.151E+1
-3.162E-1	5.495E+0	1.156E+1
-3.211E-1	5.473E+0	1.152E+1
-3.211E-1	5.560E+0	1.164E+1
-3.179E-1	5.521E+0	1.159E+1
-3.211E-1	5.531E+0	1.150E+1
-3.211E-1	5.525E+0	1.147E+1
-3.211E-1	5.525E+0	1.150E+1
-3.179E-1	5.430E+0	1.169E+1
-3.211E-1	5.411E+0	1.153E+1
-3.211E-1	5.502E+0	1.140E+1
-3.195E-1	5.437E+0	1.156E+1
-3.195E-1	5.573E+0	1.154E+1
-3.179E-1	5.453E+0	1.144E+1
-3.195E-1	5.495E+0	1.150E+1
-3.179E-1	5.421E+0	1.147E+1
-3.195E-1	5.421E+0	1.166E+1
-3.195E-1	5.489E+0	1.150E+1
-3.211E-1	5.427E+0	1.154E+1
-3.179E-1	5.447E+0	1.157E+1
-3.179E-1	5.453E+0	1.156E+1
-3.211E-1	5.489E+0	1.147E+1
-3.211E-1	5.440E+0	1.158E+1
-3.211E-1	5.515E+0	1.154E+1
-3.179E-1	5.495E+0	1.161E+1
-3.195E-1	5.528E+0	1.159E+1
-3.211E-1	5.437E+0	1.152E+1
-3.195E-1	5.512E+0	1.148E+1
-3.162E-1	5.518E+0	1.161E+1
-3.179E-1	5.447E+0	1.154E+1
-3.195E-1	5.518E+0	1.146E+1
-3.195E-1	5.550E+0	1.161E+1
-3.179E-1	5.521E+0	1.150E+1
-3.162E-1	5.563E+0	1.167E+1
-3.211E-1	5.447E+0	1.167E+1
-3.211E-1	5.460E+0	1.155E+1
-3.162E-1	5.456E+0	1.161E+1
-3.162E-1	5.417E+0	1.154E+1
-3.211E-1	5.547E+0	1.148E+1
-3.211E-1	5.521E+0	1.151E+1
-3.195E-1	5.489E+0	1.152E+1
-3.179E-1	5.567E+0	1.156E+1
-3.227E-1	5.515E+0	1.157E+1
-3.195E-1	5.560E+0	1.167E+1
-3.179E-1	5.648E+0	1.150E+1
-3.195E-1	5.489E+0	1.153E+1
-3.211E-1	5.460E+0	1.151E+1
-3.211E-1	5.486E+0	1.158E+1
-3.179E-1	5.508E+0	1.159E+1
-3.195E-1	5.495E+0	1.156E+1
-3.211E-1	5.486E+0	1.155E+1
-3.195E-1	5.411E+0	1.152E+1
-3.179E-1	5.596E+0	1.144E+1
-3.195E-1	5.495E+0	1.154E+1
-3.211E-1	5.466E+0	1.156E+1
-3.195E-1	5.463E+0	1.156E+1
-3.162E-1	5.492E+0	1.157E+1
-3.195E-1	5.385E+0	1.152E+1
-3.211E-1	5.404E+0	1.141E+1
-3.179E-1	5.482E+0	1.159E+1
-3.179E-1	5.495E+0	1.148E+1
-3.195E-1	5.508E+0	1.169E+1
-3.211E-1	5.495E+0	1.165E+1
-3.195E-1	5.466E+0	1.147E+1
-3.162E-1	5.537E+0	1.153E+1
-3.211E-1	5.427E+0	1.146E+1
-3.227E-1	5.476E+0	1.167E+1
-3.211E-1	5.466E+0	1.160E+1
-3.162E-1	5.437E+0	1.164E+1
-3.179E-1	5.434E+0	1.162E+1
-3.195E-1	5.424E+0	1.154E+1
-3.195E-1	5.486E+0	1.146E+1
-3.146E-1	5.521E+0	1.159E+1
-3.211E-1	5.567E+0	1.147E+1
-3.244E-1	5.369E+0	1.147E+1
-3.211E-1	5.619E+0	1.152E+1
-3.162E-1	5.505E+0	1.141E+1
-3.195E-1	5.463E+0	1.164E+1
-3.260E-1	5.583E+0	1.160E+1
-3.195E-1	5.508E+0	1.163E+1
-3.179E-1	5.482E+0	1.163E+1
-3.179E-1	5.492E+0	1.155E+1
-3.211E-1	5.447E+0	1.159E+1
-3.195E-1	5.515E+0	1.148E+1
-3.162E-1	5.518E+0	1.157E+1
-3.195E-1	5.499E+0	1.151E+1
-3.211E-1	5.537E+0	1.151E+1
-3.195E-1	5.622E+0	1.156E+1
-3.146E-1	5.544E+0	1.163E+1
-3.179E-1	5.550E+0	1.162E+1
-3.211E-1	5.404E+0	1.155E+1
-3.179E-1	5.486E+0	1.164E+1
-3.162E-1	5.518E+0	1.156E+1
-3.195E-1	5.421E+0	1.164E+1
-3.195E-1	5.460E+0	1.136E+1
-3.227E-1	5.489E+0	1.156E+1
-3.195E-1	5.398E+0	1.139E+1
-3.179E-1	5.482E+0	1.158E+1
-3.227E-1	5.583E+0	1.154E+1
-3.179E-1	5.476E+0	1.163E+1
-3.179E-1	5.486E+0	1.153E+1
-3.162E-1	5.512E+0	1.159E+1
-3.211E-1	5.466E+0	1.154E+1
-3.195E-1	5.547E+0	1.158E+1
-3.195E-1	5.505E+0	1.152E+1
-3.179E-1	5.411E+0	1.170E+1
-3.244E-1	5.456E+0	1.156E+1
-3.227E-1	5.505E+0	1.152E+1
-3.162E-1	5.550E+0	1.161E+1
-3.179E-1	5.460E+0	1.154E+1
-3.227E-1	5.469E+0	1.149E+1
-3.179E-1	5.385E+0	1.159E+1
-3.195E-1	5.473E+0	1.155E+1
-3.179E-1	5.534E+0	1.152E+1
-3.227E-1	5.534E+0	1.141E+1
-3.162E-1	5.486E+0	1.152E+1
-3.195E-1	5.515E+0	1.153E+1
-3.179E-1	5.544E+0	1.155E+1
-3.211E-1	5.476E+0	1.152E+1
-3.211E-1	5.544E+0	1.158E+1
-3.195E-1	5.476E+0	1.159E+1
-3.179E-1	5.515E+0	1.147E+1
-3.227E-1	5.499E+0	1.160E+1
-3.195E-1	5.417E+0	1.169E+1
-3.179E-1	5.463E+0	1.141E+1
-3.146E-1	5.512E+0	1.150E+1
-3.211E-1	5.537E+0	1.162E+1
-3.227E-1	5.486E+0	1.147E+1
-3.162E-1	5.508E+0	1.154E+1
-3.195E-1	5.505E+0	1.144E+1
-3.211E-1	5.502E+0	1.149E+1
-3.195E-1	5.528E+0	1.158E+1
-3.162E-1	5.492E+0	1.156E+1
-3.179E-1	5.469E+0	1.142E+1
-3.195E-1	5.512E+0	1.159E+1
-3.211E-1	5.567E+0	1.164E+1
-3.179E-1	5.492E+0	1.157E+1
-3.179E-1	5.534E+0	1.150E+1
-3.211E-1	5.557E+0	1.162E+1
-3.211E-1	5.512E+0	1.146E+1
-3.179E-1	5.430E+0	1.156E+1
-3.162E-1	5.421E+0	1.157E+1
-3.195E-1	5.453E+0	1.150E+1
-3.195E-1	5.534E+0	1.151E+1
-3.195E-1	5.479E+0	1.160E+1
-3.146E-1	5.544E+0	1.149E+1
-3.227E-1	5.482E+0	1.150E+1
-3.211E-1	5.495E+0	1.153E+1
-3.130E-1	5.528E+0	1.162E+1
-3.195E-1	5.430E+0	1.155E+1
-3.195E-1	5.398E+0	1.158E+1
-3.211E-1	5.576E+0	1.157E+1
-3.195E-1	5.388E+0	1.156E+1
-3.162E-1	5.447E+0	1.157E+1
-3.227E-1	5.427E+0	1.161E+1
-3.195E-1	5.440E+0	1.162E+1
-3.162E-1	5.408E+0	1.153E+1
-3.179E-1	5.476E+0	1.154E+1
-3.195E-1	5.554E+0	1.153E+1
-3.195E-1	5.550E+0	1.158E+1
-3.195E-1	5.525E+0	1.143E+1
-3.179E-1	5.557E+0	1.153E+1
-3.227E-1	5.499E+0	1.152E+1
-3.179E-1	5.382E+0	1.164E+1
-3.162E-1	5.508E+0	1.150E+1
-3.162E-1	5.463E+0	1.159E+1
-3.211E-1	5.573E+0	1.149E+1
-3.195E-1	5.434E+0	1.157E+1
-3.162E-1	5.495E+0	1.151E+1
-3.179E-1	5.424E+0	1.156E+1
-3.227E-1	5.424E+0	1.154E+1
-3.195E-1	5.492E+0	1.161E+1
-3.179E-1	5.599E+0	1.162E+1
-3.179E-1	5.495E+0	1.162E+1
-3.244E-1	5.515E+0	1.152E+1
-3.195E-1	5.512E+0	1.150E+1
-3.195E-1	5.628E+0	1.156E+1
-3.162E-1	5.563E+0	1.149E+1
-3.195E-1	5.505E+0	1.158E+1
-3.162E-1	5.460E+0	1.155E+1
-3.162E-1	5.602E+0	1.158E+1
-3.179E-1	5.521E+0	1.159E+1
-3.195E-1	5.518E+0	1.150E+1
-3.179E-1	5.437E+0	1.151E+1
-3.146E-1	5.482E+0	1.148E+1
-3.162E-1	5.414E+0	1.145E+1
-3.211E-1	5.499E+0	1.160E+1
-3.195E-1	5.469E+0	1.148E+1
-3.162E-1	5.583E+0	1.148E+1
-3.179E-1	5.417E+0	1.149E+1
-3.227E-1	5.463E+0	1.153E+1
-3.195E-1	5.528E+0	1.155E+1
-3.195E-1	5.547E+0	1.163E+1
-3.179E-1	5.531E+0	1.153E+1
-3.227E-1	5.489E+0	1.146E+1
-3.195E-1	5.437E+0	1.180E+1
-3.146E-1	5.443E+0	1.157E+1
-3.179E-1	5.466E+0	1.151E+1
-3.195E-1	5.482E+0	1.154E+1
-3.195E-1	5.638E+0	1.159E+1
-3.162E-1	5.521E+0	1.150E+1
-3.195E-1	5.525E+0	1.172E+1
-3.227E-1	5.531E+0	1.154E+1
-3.179E-1	5.515E+0	1.171E+1
-3.179E-1	5.456E+0	1.160E+1
-3.195E-1	5.440E+0	1.163E+1
-3.195E-1	5.489E+0	1.169E+1
-3.195E-1	5.499E+0	1.164E+1
-3.162E-1	5.424E+0	1.153E+1
-3.179E-1	5.505E+0	1.155E+1
-3.211E-1	5.460E+0	1.161E+1
-3.195E-1	5.586E+0	1.148E+1
-3.162E-1	5.505E+0	1.166E+1
-3.195E-1	5.508E+0	1.166E+1
-3.211E-1	5.489E+0	1.155E+1
-3.195E-1	5.570E+0	1.169E+1
-3.179E-1	5.537E+0	1.158E+1
-3.195E-1	5.421E+0	1.150E+1
-3.179E-1	5.550E+0	1.151E+1
-3.211E-1	5.353E+0	1.168E+1
-3.162E-1	5.534E+0	1.155E+1
-3.211E-1	5.499E+0	1.160E+1
-3.227E-1	5.508E+0	1.164E+1
-3.195E-1	5.499E+0	1.149E+1
-3.162E-1	5.502E+0	1.161E+1
-3.162E-1	5.573E+0	1.148E+1
-3.227E-1	5.534E+0	1.148E+1
-3.195E-1	5.388E+0	1.146E+1
-3.146E-1	5.489E+0	1.151E+1
-3.179E-1	5.508E+0	1.160E+1
-3.211E-1	5.505E+0	1.144E+1
-3.179E-1	5.544E+0	1.149E+1
-3.179E-1	5.495E+0	1.151E+1
-3.195E-1	5.521E+0	1.155E+1
-3.211E-1	5.463E+0	1.153E+1
-3.195E-1	5.512E+0	1.163E+1
-3.162E-1	5.469E+0	1.170E+1
-3.162E-1	5.537E+0	1.149E+1
-3.227E-1	5.537E+0	1.155E+1
-3.195E-1	5.521E+0	1.144E+1
-3.162E-1	5.466E+0	1.152E+1
-3.179E-1	5.518E+0	1.150E+1
-3.195E-1	5.479E+0	1.150E+1
-3.179E-1	5.492E+0	1.153E+1
-3.146E-1	5.443E+0	1.155E+1
-3.162E-1	5.560E+0	1.148E+1
-3.227E-1	5.495E+0	1.161E+1
-3.211E-1	5.460E+0	1.162E+1
-3.162E-1	5.499E+0	1.147E+1
-3.162E-1	5.473E+0	1.149E+1
-3.179E-1	5.495E+0	1.152E+1
-3.211E-1	5.430E+0	1.145E+1
-3.195E-1	5.453E+0	1.142E+1
-3.179E-1	5.609E+0	1.148E+1
-3.211E-1	5.505E+0	1.153E+1
-3.211E-1	5.473E+0	1.155E+1
-3.179E-1	5.544E+0	1.163E+1
-3.162E-1	5.528E+0	1.158E+1
-3.195E-1	5.473E+0	1.153E+1
-3.179E-1	5.528E+0	1.161E+1
-3.179E-1	5.430E+0	1.161E+1
-3.179E-1	5.466E+0	1.155E+1
-3.211E-1	5.469E+0	1.148E+1
-3.195E-1	5.521E+0	1.149E+1
-3.162E-1	5.537E+0	1.160E+1
-3.195E-1	5.495E+0	1.151E+1
-3.211E-1	5.353E+0	1.159E+1
-3.195E-1	5.469E+0	1.157E+1
-3.179E-1	5.486E+0	1.154E+1
-3.179E-1	5.486E+0	1.151E+1
-3.195E-1	5.411E+0	1.145E+1
-3.211E-1	5.531E+0	1.153E+1
-3.162E-1	5.563E+0	1.157E+1
-3.179E-1	5.550E+0	1.162E+1
-3.195E-1	5.495E+0	1.143E+1
-3.195E-1	5.541E+0	1.155E+1
-3.179E-1	5.473E+0	1.159E+1
-3.179E-1	5.456E+0	1.150E+1
-3.195E-1	5.486E+0	1.140E+1
-3.195E-1	5.508E+0	1.174E+1
-3.162E-1	5.443E+0	1.159E+1
-3.179E-1	5.379E+0	1.165E+1
-3.227E-1	5.541E+0	1.156E+1
-3.195E-1	5.453E+0	1.156E+1
-3.162E-1	5.557E+0	1.154E+1
-3.227E-1	5.401E+0	1.146E+1
-3.211E-1	5.563E+0	1.161E+1
-3.195E-1	5.541E+0	1.164E+1
-3.162E-1	5.443E+0	1.148E+1
-3.179E-1	5.521E+0	1.142E+1
-3.211E-1	5.460E+0	1.156E+1
-3.227E-1	5.544E+0	1.159E+1
-3.162E-1	5.443E+0	1.148E+1
-3.179E-1	5.589E+0	1.161E+1
-3.211E-1	5.544E+0	1.160E+1
-3.211E-1	5.499E+0	1.156E+1
-3.162E-1	5.495E+0	1.151E+1
-3.179E-1	5.560E+0	1.155E+1
-3.211E-1	5.502E+0	1.152E+1
-3.195E-1	5.482E+0	1.144E+1
-3.179E-1	5.453E+0	1.155E+1
-3.211E-1	5.518E+0	1.163E+1
-3.211E-1	5.440E+0	1.148E+1
-3.195E-1	5.346E+0	1.142E+1
-3.146E-1	5.521E+0	1.147E+1
-3.195E-1	5.528E+0	1.159E+1
-3.211E-1	5.453E+0	1.147E+1
-3.195E-1	5.508E+0	1.154E+1
-3.162E-1	5.580E+0	1.148E+1
-3.179E-1	5.531E+0	1.156E+1
-3.244E-1	5.606E+0	1.156E+1
-3.195E-1	5.583E+0	1.160E+1
-3.146E-1	5.372E+0	1.154E+1
-3.162E-1	5.479E+0	1.145E+1
-3.227E-1	5.476E+0	1.142E+1
-3.179E-1	5.541E+0	1.151E+1
-3.211E-1	5.525E+0	1.169E+1
-3.179E-1	5.417E+0	1.150E+1
-3.195E-1	5.453E+0	1.159E+1
-3.162E-1	5.463E+0	1.159E+1
-3.179E-1	5.473E+0	1.155E+1
-3.146E-1	5.456E+0	1.153E+1
-3.195E-1	5.528E+0	1.149E+1
-3.195E-1	5.489E+0	1.154E+1
-3.146E-1	5.580E+0	1.153E+1
-3.195E-1	5.466E+0	1.164E+1
-3.211E-1	5.635E+0	1.150E+1
-3.195E-1	5.576E+0	1.160E+1
-3.162E-1	5.525E+0	1.161E+1
-3.195E-1	5.469E+0	1.145E+1
-3.211E-1	5.473E+0	1.147E+1
-3.195E-1	5.489E+0	1.159E+1
-3.162E-1	5.518E+0	1.153E+1
-3.162E-1	5.602E+0	1.155E+1
-3.195E-1	5.456E+0	1.152E+1
-3.195E-1	5.421E+0	1.152E+1
-3.195E-1	5.554E+0	1.159E+1
-3.162E-1	5.515E+0	1.149E+1
-3.211E-1	5.492E+0	1.163E+1
-3.179E-1	5.505E+0	1.153E+1
-3.179E-1	5.560E+0	1.152E+1
-3.179E-1	5.544E+0	1.154E+1
-3.211E-1	5.525E+0	1.165E+1
-3.211E-1	5.495E+0	1.148E+1
-3.179E-1	5.537E+0	1.155E+1
-3.162E-1	5.414E+0	1.156E+1
-3.211E-1	5.466E+0	1.162E+1
-3.195E-1	5.473E+0	1.168E+1
-3.179E-1	5.379E+0	1.154E+1
-3.162E-1	5.453E+0	1.146E+1
-3.211E-1	5.512E+0	1.158E+1
-3.211E-1	5.550E+0	1.165E+1
-3.162E-1	5.534E+0	1.154E+1
-3.162E-1	5.473E+0	1.151E+1
-3.179E-1	5.463E+0	1.153E+1
-3.211E-1	5.525E+0	1.143E+1
-3.179E-1	5.499E+0	1.153E+1
-3.179E-1	5.570E+0	1.159E+1
-3.195E-1	5.453E+0	1.166E+1
-3.179E-1	5.531E+0	1.147E+1
-3.195E-1	5.453E+0	1.150E+1
-3.179E-1	5.518E+0	1.155E+1
-3.179E-1	5.450E+0	1.156E+1
-3.179E-1	5.453E+0	1.148E+1
-3.179E-1	5.495E+0	1.158E+1
-3.179E-1	5.482E+0	1.158E+1
-3.227E-1	5.453E+0	1.155E+1
-3.227E-1	5.434E+0	1.145E+1
-3.162E-1	5.602E+0	1.149E+1
-3.195E-1	5.521E+0	1.151E+1
-3.179E-1	5.560E+0	1.145E+1
-3.195E-1	5.479E+0	1.163E+1
-3.146E-1	5.469E+0	1.159E+1
-3.162E-1	5.453E+0	1.154E+1
-3.179E-1	5.482E+0	1.142E+1
-3.211E-1	5.489E+0	1.157E+1
-3.179E-1	5.508E+0	1.152E+1
-3.162E-1	5.525E+0	1.144E+1
-3.195E-1	5.404E+0	1.167E+1
-3.195E-1	5.505E+0	1.155E+1
-3.162E-1	5.602E+0	1.150E+1
-3.146E-1	5.463E+0	1.162E+1
-3.195E-1	5.411E+0	1.158E+1
-3.195E-1	5.525E+0	1.153E+1
-3.179E-1	5.512E+0	1.161E+1
-3.162E-1	5.492E+0	1.154E+1
-3.195E-1	5.437E+0	1.157E+1
-3.195E-1	5.531E+0	1.154E+1
-3.195E-1	5.515E+0	1.152E+1
-3.195E-1	5.424E+0	1.168E+1
-3.211E-1	5.505E+0	1.144E+1
-3.179E-1	5.515E+0	1.155E+1
-3.179E-1	5.512E+0	1.164E+1
-3.211E-1	5.492E+0	1.160E+1
-3.211E-1	5.486E+0	1.147E+1
-3.211E-1	5.499E+0	1.156E+1
-3.179E-1	5.456E+0	1.149E+1
-3.162E-1	5.541E+0	1.155E+1
-3.195E-1	5.492E+0	1.148E+1
-3.195E-1	5.401E+0	1.157E+1
-3.162E-1	5.476E+0	1.157E+1
-3.179E-1	5.518E+0	1.165E+1
-3.211E-1	5.486E+0	1.163E+1
-3.227E-1	5.447E+0	1.137E+1
-3.179E-1	5.479E+0	1.152E+1
-3.162E-1	5.447E+0	1.146E+1
-3.211E-1	5.580E+0	1.158E+1
-3.195E-1	5.486E+0	1.162E+1
-3.162E-1	5.476E+0	1.150E+1
-3.211E-1	5.450E+0	1.153E+1
-3.179E-1	5.541E+0	1.150E+1
-3.211E-1	5.515E+0	1.140E+1
-3.162E-1	5.430E+0	1.148E+1
-3.179E-1	5.349E+0	1.154E+1
-3.244E-1	5.576E+0	1.148E+1
-3.179E-1	5.528E+0	1.139E+1
-3.162E-1	5.499E+0	1.156E+1
-3.162E-1	5.450E+0	1.145E+1
-3.244E-1	5.489E+0	1.158E+1
-3.195E-1	5.502E+0	1.157E+1
-3.195E-1	5.547E+0	1.168E+1
-3.162E-1	5.424E+0	1.156E+1
-3.227E-1	5.460E+0	1.162E+1
-3.211E-1	5.499E+0	1.151E+1
-3.162E-1	5.473E+0	1.148E+1
-3.146E-1	5.408E+0	1.159E+1
-3.211E-1	5.479E+0	1.152E+1
-3.179E-1	5.505E+0	1.147E+1
-3.179E-1	5.515E+0	1.149E+1
-3.162E-1	5.544E+0	1.167E+1
-3.195E-1	5.486E+0	1.155E+1
-3.211E-1	5.560E+0	1.150E+1
-3.162E-1	5.469E+0	1.157E+1
-3.179E-1	5.456E+0	1.152E+1
-3.195E-1	5.492E+0	1.154E+1
-3.195E-1	5.602E+0	1.148E+1
-3.146E-1	5.499E+0	1.149E+1
-3.162E-1	5.466E+0	1.158E+1
-3.211E-1	5.554E+0	1.145E+1
-3.211E-1	5.469E+0	1.147E+1
-3.146E-1	5.554E+0	1.153E+1
-3.130E-1	5.528E+0	1.166E+1
-3.195E-1	5.502E+0	1.147E+1
-3.195E-1	5.437E+0	1.160E+1
-3.179E-1	5.437E+0	1.155E+1
-3.162E-1	5.502E+0	1.161E+1
-3.211E-1	5.625E+0	1.163E+1
-3.179E-1	5.534E+0	1.148E+1
-3.195E-1	5.525E+0	1.162E+1
-3.179E-1	5.473E+0	1.159E+1
-3.211E-1	5.427E+0	1.142E+1
-3.227E-1	5.460E+0	1.158E+1
-3.179E-1	5.550E+0	1.153E+1
-3.162E-1	5.602E+0	1.153E+1
-3.195E-1	5.434E+0	1.148E+1
-3.179E-1	5.482E+0	1.152E+1
-3.162E-1	5.434E+0	1.156E+1
-3.195E-1	5.421E+0	1.160E+1
-3.211E-1	5.392E+0	1.149E+1
-3.211E-1	5.453E+0	1.156E+1
-3.146E-1	5.521E+0	1.173E+1
-3.162E-1	5.534E+0	1.154E+1
-3.195E-1	5.560E+0	1.160E+1
-3.211E-1	5.589E+0	1.163E+1
-3.130E-1	5.430E+0	1.151E+1
-3.146E-1	5.482E+0	1.159E+1
-3.211E-1	5.473E+0	1.138E+1
-3.211E-1	5.599E+0	1.150E+1
-3.146E-1	5.401E+0	1.161E+1
-3.179E-1	5.411E+0	1.163E+1
-3.179E-1	5.512E+0	1.147E+1
-3.195E-1	5.492E+0	1.159E+1
-3.179E-1	5.544E+0	1.165E+1
-3.146E-1	5.408E+0	1.145E+1
-3.195E-1	5.447E+0	1.145E+1
-3.195E-1	5.512E+0	1.157E+1
-3.179E-1	5.437E+0	1.148E+1
-3.195E-1	5.447E+0	1.161E+1
-3.227E-1	5.414E+0	1.145E+1
-3.211E-1	5.375E+0	1.149E+1
-3.179E-1	5.563E+0	1.157E+1
-3.162E-1	5.563E+0	1.161E+1
-3.211E-1	5.541E+0	1.155E+1
-3.195E-1	5.427E+0	1.141E+1
-3.195E-1	5.518E+0	1.145E+1
-3.162E-1	5.460E+0	1.159E+1
-3.227E-1	5.508E+0	1.155E+1
-3.211E-1	5.450E+0	1.145E+1
-3.162E-1	5.596E+0	1.148E+1
-3.162E-1	5.651E+0	1.161E+1
-3.227E-1	5.593E+0	1.156E+1
-3.227E-1	5.502E+0	1.178E+1
-3.195E-1	5.505E+0	1.160E+1
-3.195E-1	5.505E+0	1.156E+1
-3.211E-1	5.502E+0	1.149E+1
-3.211E-1	5.512E+0	1.155E+1
-3.179E-1	5.567E+0	1.161E+1
-3.162E-1	5.502E+0	1.158E+1
-3.211E-1	5.541E+0	1.162E+1
-3.195E-1	5.495E+0	1.144E+1
-3.162E-1	5.531E+0	1.157E+1
-3.162E-1	5.473E+0	1.149E+1
-3.211E-1	5.521E+0	1.148E+1
-3.195E-1	5.466E+0	1.147E+1
-3.179E-1	5.502E+0	1.159E+1
-3.179E-1	5.437E+0	1.147E+1
-3.195E-1	5.502E+0	1.164E+1
-3.211E-1	5.554E+0	1.153E+1
-3.179E-1	5.473E+0	1.164E+1
-3.162E-1	5.531E+0	1.149E+1
-3.179E-1	5.453E+0	1.152E+1
-3.195E-1	5.580E+0	1.145E+1
-3.130E-1	5.505E+0	1.156E+1
-3.162E-1	5.505E+0	1.166E+1
-3.179E-1	5.408E+0	1.140E+1
-3.195E-1	5.437E+0	1.168E+1
-3.146E-1	5.460E+0	1.151E+1
-3.179E-1	5.417E+0	1.155E+1
-3.211E-1	5.528E+0	1.146E+1
-3.195E-1	5.554E+0	1.159E+1
-3.146E-1	5.512E+0	1.162E+1
-3.162E-1	5.492E+0	1.155E+1
-3.227E-1	5.492E+0	1.156E+1
-3.211E-1	5.567E+0	1.162E+1
-3.146E-1	5.473E+0	1.143E+1
-3.162E-1	5.469E+0	1.165E+1
-3.227E-1	5.573E+0	1.160E+1
-3.179E-1	5.508E+0	1.166E+1
-3.179E-1	5.486E+0	1.168E+1
-3.146E-1	5.421E+0	1.156E+1
-3.211E-1	5.453E+0	1.142E+1
-3.179E-1	5.495E+0	1.163E+1
-3.162E-1	5.482E+0	1.148E+1
-3.179E-1	5.437E+0	1.149E+1
-3.195E-1	5.505E+0	1.147E+1
-3.211E-1	5.476E+0	1.154E+1
-3.162E-1	5.495E+0	1.153E+1
-3.162E-1	5.554E+0	1.149E+1
-3.195E-1	5.567E+0	1.153E+1
-3.211E-1	5.482E+0	1.156E+1
-3.146E-1	5.417E+0	1.146E+1
-3.162E-1	5.430E+0	1.167E+1
-3.195E-1	5.476E+0	1.151E+1
-3.162E-1	5.479E+0	1.144E+1
-3.146E-1	5.534E+0	1.148E+1
-3.179E-1	5.560E+0	1.150E+1
-3.179E-1	5.505E+0	1.157E+1
-3.195E-1	5.486E+0	1.143E+1
-3.146E-1	5.430E+0	1.151E+1
-3.195E-1	5.505E+0	1.163E+1
-3.211E-1	5.469E+0	1.174E+1
-3.179E-1	5.473E+0	1.153E+1
-3.130E-1	5.437E+0	1.159E+1
-3.162E-1	5.508E+0	1.155E+1
-3.227E-1	5.508E+0	1.147E+1
-3.195E-1	5.512E+0	1.145E+1
-3.162E-1	5.593E+0	1.160E+1
-3.162E-1	5.469E+0	1.166E+1
-3.179E-1	5.541E+0	1.162E+1
-3.195E-1	5.492E+0	1.151E+1
-3.146E-1	5.586E+0	1.166E+1
-3.162E-1	5.463E+0	1.153E+1
-3.195E-1	5.521E+0	1.160E+1
-3.195E-1	5.486E+0	1.166E+1
-3.179E-1	5.460E+0	1.156E+1
-3.146E-1	5.492E+0	1.152E+1
-3.179E-1	5.486E+0	1.157E+1
-3.227E-1	5.528E+0	1.163E+1
-3.162E-1	5.450E+0	1.143E+1
-3.162E-1	5.544E+0	1.159E+1
-3.227E-1	5.499E+0	1.153E+1
-3.195E-1	5.515E+0	1.164E+1
-3.146E-1	5.541E+0	1.166E+1
-3.179E-1	5.586E+0	1.163E+1
-3.211E-1	5.486E+0	1.171E+1
-3.179E-1	5.466E+0	1.163E+1
-3.162E-1	5.473E+0	1.167E+1
-3.179E-1	5.499E+0	1.151E+1
-3.211E-1	5.482E+0	1.146E+1
-3.211E-1	5.518E+0	1.155E+1
-3.162E-1	5.515E+0	1.142E+1
-3.146E-1	5.612E+0	1.152E+1
-3.211E-1	5.567E+0	1.164E+1
-3.195E-1	5.609E+0	1.151E+1
-3.162E-1	5.502E+0	1.143E+1
-3.179E-1	5.521E+0	1.168E+1
-3.211E-1	5.489E+0	1.167E+1
-3.179E-1	5.544E+0	1.164E+1
-3.162E-1	5.521E+0	1.148E+1
-3.195E-1	5.408E+0	1.167E+1
-3.195E-1	5.625E+0	1.161E+1
-3.195E-1	5.537E+0	1.156E+1
-3.146E-1	5.427E+0	1.155E+1
-3.162E-1	5.473E+0	1.162E+1
-3.211E-1	5.502E+0	1.163E+1
-3.179E-1	5.489E+0	1.161E+1
-3.146E-1	5.476E+0	1.154E+1
-3.146E-1	5.388E+0	1.149E+1
-3.211E-1	5.502E+0	1.151E+1
-3.227E-1	5.499E+0	1.139E+1
-3.195E-1	5.495E+0	1.158E+1
-3.179E-1	5.450E+0	1.157E+1
-3.195E-1	5.479E+0	1.145E+1
-3.211E-1	5.440E+0	1.149E+1
-3.130E-1	5.508E+0	1.154E+1
-3.146E-1	5.469E+0	1.158E+1
-3.195E-1	5.489E+0	1.158E+1
-3.227E-1	5.460E+0	1.167E+1
-3.162E-1	5.550E+0	1.156E+1
-3.195E-1	5.599E+0	1.154E+1
-3.227E-1	5.508E+0	1.175E+1
-3.179E-1	5.537E+0	1.164E+1
-3.179E-1	5.424E+0	1.159E+1
-3.179E-1	5.479E+0	1.167E+1
-3.195E-1	5.492E+0	1.166E+1
-3.211E-1	5.567E+0	1.166E+1
-3.162E-1	5.583E+0	1.158E+1
-3.195E-1	5.476E+0	1.157E+1
-3.179E-1	5.525E+0	1.155E+1
-3.211E-1	5.482E+0	1.158E+1
-3.162E-1	5.541E+0	1.147E+1
-3.162E-1	5.473E+0	1.166E+1
-3.195E-1	5.424E+0	1.160E+1
-3.179E-1	5.495E+0	1.167E+1
-3.162E-1	5.508E+0	1.161E+1
-3.162E-1	5.515E+0	1.168E+1
-3.195E-1	5.482E+0	1.156E+1
-3.227E-1	5.606E+0	1.178E+1
-3.146E-1	5.531E+0	1.154E+1
-3.162E-1	5.573E+0	1.158E+1
-3.195E-1	5.525E+0	1.156E+1
-3.211E-1	5.466E+0	1.169E+1
-3.195E-1	5.427E+0	1.154E+1
-3.179E-1	5.531E+0	1.159E+1
-3.211E-1	5.424E+0	1.138E+1
-3.179E-1	5.547E+0	1.160E+1
-3.146E-1	5.525E+0	1.156E+1
-3.179E-1	5.447E+0	1.161E+1
-3.227E-1	5.573E+0	1.168E+1
-3.227E-1	5.570E+0	1.144E+1
-3.162E-1	5.473E+0	1.150E+1
-3.162E-1	5.499E+0	1.170E+1
-3.195E-1	5.482E+0	1.151E+1
-3.211E-1	5.606E+0	1.141E+1
-3.162E-1	5.525E+0	1.152E+1
-3.179E-1	5.489E+0	1.161E+1
-3.227E-1	5.473E+0	1.154E+1
-3.195E-1	5.443E+0	1.163E+1
-3.179E-1	5.450E+0	1.163E+1
-3.162E-1	5.447E+0	1.141E+1
-3.211E-1	5.521E+0	1.147E+1
-3.162E-1	5.476E+0	1.161E+1
-3.146E-1	5.486E+0	1.147E+1
-3.162E-1	5.492E+0	1.162E+1
-3.211E-1	5.476E+0	1.150E+1
-3.211E-1	5.447E+0	1.152E+1
-3.162E-1	5.499E+0	1.154E+1
-3.195E-1	5.563E+0	1.154E+1
-3.227E-1	5.424E+0	1.163E+1
-3.179E-1	5.534E+0	1.157E+1
-3.162E-1	5.434E+0	1.159E+1
-3.146E-1	5.515E+0	1.147E+1
-3.179E-1	5.515E+0	1.155E+1
-3.195E-1	5.541E+0	1.147E+1
-3.179E-1	5.534E+0	1.149E+1
-3.162E-1	5.528E+0	1.154E+1
-3.195E-1	5.404E+0	1.156E+1
-3.179E-1	5.469E+0	1.167E+1
-3.179E-1	5.434E+0	1.146E+1
-3.162E-1	5.518E+0	1.165E+1
-3.227E-1	5.505E+0	1.148E+1
-3.195E-1	5.534E+0	1.165E+1
-3.162E-1	5.534E+0	1.149E+1
-3.146E-1	5.414E+0	1.161E+1
-3.195E-1	5.450E+0	1.144E+1
-3.195E-1	5.534E+0	1.145E+1
-3.162E-1	5.476E+0	1.160E+1
-3.146E-1	5.518E+0	1.166E+1
-3.195E-1	5.550E+0	1.153E+1
-3.195E-1	5.469E+0	1.156E+1
-3.146E-1	5.466E+0	1.147E+1
-3.162E-1	5.479E+0	1.152E+1
-3.195E-1	5.563E+0	1.156E+1
-3.211E-1	5.421E+0	1.162E+1
-3.179E-1	5.392E+0	1.145E+1
-3.146E-1	5.456E+0	1.156E+1
-3.195E-1	5.531E+0	1.168E+1
-3.195E-1	5.460E+0	1.157E+1
-3.179E-1	5.489E+0	1.149E+1
-3.130E-1	5.430E+0	1.153E+1
-3.195E-1	5.541E+0	1.163E+1
-3.195E-1	5.596E+0	1.168E+1
-3.146E-1	5.427E+0	1.146E+1
-3.162E-1	5.499E+0	1.154E+1
-3.195E-1	5.443E+0	1.142E+1
-3.211E-1	5.473E+0	1.158E+1
-3.179E-1	5.499E+0	1.167E+1
-3.146E-1	5.495E+0	1.151E+1
-3.211E-1	5.625E+0	1.154E+1
-3.195E-1	5.424E+0	1.155E+1
-3.179E-1	5.482E+0	1.160E+1
-3.162E-1	5.443E+0	1.149E+1
-3.195E-1	5.505E+0	1.151E+1
-3.195E-1	5.547E+0	1.166E+1
-3.130E-1	5.427E+0	1.165E+1
-3.162E-1	5.502E+0	1.159E+1
-3.195E-1	5.534E+0	1.145E+1
-3.195E-1	5.508E+0	1.150E+1
-3.162E-1	5.521E+0	1.138E+1
-3.179E-1	5.473E+0	1.163E+1
-3.227E-1	5.537E+0	1.151E+1
-3.195E-1	5.550E+0	1.167E+1
-3.162E-1	5.486E+0	1.169E+1
-3.179E-1	5.541E+0	1.154E+1
-3.195E-1	5.486E+0	1.155E+1
-3.211E-1	5.528E+0	1.156E+1
-3.162E-1	5.414E+0	1.150E+1
-3.146E-1	5.486E+0	1.157E+1
-3.211E-1	5.502E+0	1.167E+1
-3.195E-1	5.528E+0	1.154E+1
-3.162E-1	5.547E+0	1.153E+1
-3.195E-1	5.544E+0	1.162E+1
-3.195E-1	5.443E+0	1.171E+1
-3.211E-1	5.489E+0	1.156E+1
-3.162E-1	5.593E+0	1.156E+1
-3.146E-1	5.489E+0	1.157E+1
-3.195E-1	5.411E+0	1.147E+1
-3.179E-1	5.395E+0	1.145E+1
-3.162E-1	5.492E+0	1.151E+1
-3.162E-1	5.544E+0	1.151E+1
-3.195E-1	5.560E+0	1.159E+1
-3.179E-1	5.466E+0	1.149E+1
-3.146E-1	5.515E+0	1.164E+1
-3.179E-1	5.466E+0	1.137E+1
-3.227E-1	5.537E+0	1.155E+1
-3.179E-1	5.525E+0	1.145E+1
-3.146E-1	5.602E+0	1.163E+1
-3.146E-1	5.456E+0	1.145E+1
-3.211E-1	5.508E+0	1.158E+1
-3.195E-1	5.554E+0	1.164E+1
-3.146E-1	5.521E+0	1.144E+1
-3.162E-1	5.508E+0	1.156E+1
-3.179E-1	5.596E+0	1.162E+1
-3.179E-1	5.544E+0	1.159E+1
-3.146E-1	5.525E+0	1.153E+1
-3.146E-1	5.531E+0	1.144E+1
-3.195E-1	5.512E+0	1.141E+1
-3.179E-1	5.518E+0	1.163E+1
-3.162E-1	5.440E+0	1.164E+1
-3.146E-1	5.466E+0	1.155E+1
-3.211E-1	5.515E+0	1.146E+1
-3.211E-1	5.622E+0	1.147E+1
-3.146E-1	5.541E+0	1.157E+1
-3.146E-1	5.489E+0	1.143E+1
-3.179E-1	5.479E+0	1.155E+1
-3.179E-1	5.550E+0	1.153E+1
-3.162E-1	5.417E+0	1.157E+1
-3.195E-1	5.534E+0	1.151E+1
-3.195E-1	5.512E+0	1.157E+1
-3.195E-1	5.434E+0	1.141E+1
-3.162E-1	5.382E+0	1.138E+1
-3.179E-1	5.534E+0	1.150E+1
-3.162E-1	5.489E+0	1.153E+1
-3.179E-1	5.580E+0	1.163E+1
-3.162E-1	5.505E+0	1.154E+1
-3.195E-1	5.460E+0	1.160E+1
-3.211E-1	5.443E+0	1.157E+1
-3.179E-1	5.525E+0	1.158E+1
-3.162E-1	5.411E+0	1.159E+1
-3.162E-1	5.388E+0	1.153E+1
-3.195E-1	5.499E+0	1.151E+1
-3.195E-1	5.612E+0	1.148E+1
-3.162E-1	5.541E+0	1.158E+1
-3.162E-1	5.456E+0	1.153E+1
-3.179E-1	5.544E+0	1.153E+1
-3.211E-1	5.518E+0	1.149E+1
-3.162E-1	5.537E+0	1.160E+1
-3.146E-1	5.583E+0	1.148E+1
-3.179E-1	5.573E+0	1.158E+1
-3.179E-1	5.544E+0	1.157E+1
-3.162E-1	5.482E+0	1.152E+1
-3.162E-1	5.460E+0	1.152E+1
-3.195E-1	5.560E+0	1.151E+1
-3.179E-1	5.469E+0	1.150E+1
-3.162E-1	5.476E+0	1.159E+1
-3.146E-1	5.385E+0	1.158E+1
-3.195E-1	5.492E+0	1.150E+1
-3.195E-1	5.560E+0	1.158E+1
-3.162E-1	5.469E+0	1.151E+1
-3.146E-1	5.479E+0	1.164E+1
-3.211E-1	5.489E+0	1.166E+1
-3.195E-1	5.489E+0	1.154E+1
-3.179E-1	5.528E+0	1.155E+1
-3.162E-1	5.541E+0	1.142E+1
-3.195E-1	5.479E+0	1.139E+1
-3.227E-1	5.521E+0	1.160E+1
-3.146E-1	5.482E+0	1.160E+1
-3.146E-1	5.460E+0	1.155E+1
-3.195E-1	5.456E+0	1.166E+1
-3.179E-1	5.369E+0	1.143E+1
-3.162E-1	5.466E+0	1.147E+1
-3.179E-1	5.573E+0	1.161E+1
-3.227E-1	5.473E+0	1.173E+1
-3.162E-1	5.489E+0	1.155E+1
-3.162E-1	5.482E+0	1.149E+1
-3.162E-1	5.521E+0	1.151E+1
-3.195E-1	5.421E+0	1.146E+1
-3.211E-1	5.385E+0	1.153E+1
-3.146E-1	5.502E+0	1.157E+1
-3.162E-1	5.567E+0	1.154E+1
-3.211E-1	5.570E+0	1.161E+1
-3.195E-1	5.486E+0	1.163E+1
-3.146E-1	5.476E+0	1.151E+1
-3.146E-1	5.495E+0	1.139E+1
-3.179E-1	5.486E+0	1.154E+1
-3.162E-1	5.430E+0	1.166E+1
-3.146E-1	5.554E+0	1.152E+1
-3.195E-1	5.534E+0	1.158E+1
-3.195E-1	5.534E+0	1.161E+1
-3.162E-1	5.440E+0	1.155E+1
-3.179E-1	5.502E+0	1.158E+1
-3.179E-1	5.560E+0	1.146E+1
-3.211E-1	5.537E+0	1.162E+1
-3.211E-1	5.528E+0	1.159E+1
-3.162E-1	5.450E+0	1.167E+1
-3.146E-1	5.443E+0	1.153E+1
-3.211E-1	5.531E+0	1.152E+1
-3.179E-1	5.427E+0	1.160E+1
-3.146E-1	5.515E+0	1.154E+1
-3.195E-1	5.492E+0	1.169E+1
-3.179E-1	5.508E+0	1.164E+1
-3.195E-1	5.508E+0	1.154E+1
-3.179E-1	5.541E+0	1.154E+1
-3.146E-1	5.550E+0	1.152E+1
-3.227E-1	5.486E+0	1.155E+1
-3.162E-1	5.486E+0	1.166E+1
-3.146E-1	5.508E+0	1.155E+1
-3.195E-1	5.427E+0	1.154E+1
-3.179E-1	5.392E+0	1.147E+1
-3.179E-1	5.537E+0	1.159E+1
-3.114E-1	5.466E+0	1.152E+1
-3.162E-1	5.544E+0	1.149E+1
-3.211E-1	5.554E+0	1.160E+1
-3.162E-1	5.550E+0	1.138E+1
-3.146E-1	5.499E+0	1.162E+1
-3.162E-1	5.550E+0	1.161E+1
-3.211E-1	5.550E+0	1.144E+1
-3.211E-1	5.456E+0	1.158E+1
-3.179E-1	5.479E+0	1.155E+1
-3.195E-1	5.473E+0	1.166E+1
-3.195E-1	5.512E+0	1.151E+1
-3.179E-1	5.463E+0	1.157E+1
-3.162E-1	5.508E+0	1.147E+1
-3.162E-1	5.495E+0	1.159E+1
-3.179E-1	5.528E+0	1.153E+1
-3.179E-1	5.619E+0	1.161E+1
-3.146E-1	5.508E+0	1.149E+1
-3.179E-1	5.563E+0	1.162E+1
-3.179E-1	5.482E+0	1.150E+1
-3.211E-1	5.606E+0	1.166E+1
-3.179E-1	5.421E+0	1.170E+1
-3.179E-1	5.502E+0	1.141E+1
-3.195E-1	5.573E+0	1.149E+1
-3.179E-1	5.499E+0	1.161E+1
-3.162E-1	5.502E+0	1.164E+1
-3.179E-1	5.567E+0	1.151E+1
-3.195E-1	5.447E+0	1.164E+1
-3.146E-1	5.547E+0	1.161E+1
-3.162E-1	5.537E+0	1.166E+1
-3.162E-1	5.531E+0	1.158E+1
-3.179E-1	5.512E+0	1.159E+1
-3.179E-1	5.508E+0	1.150E+1
-3.162E-1	5.619E+0	1.152E+1
-3.179E-1	5.450E+0	1.159E+1
-3.195E-1	5.492E+0	1.161E+1
-3.195E-1	5.443E+0	1.144E+1
-3.162E-1	5.537E+0	1.156E+1
-3.162E-1	5.411E+0	1.148E+1
-3.195E-1	5.447E+0	1.153E+1
-3.162E-1	5.541E+0	1.159E+1
-3.162E-1	5.440E+0	1.167E+1
-3.162E-1	5.521E+0	1.171E+1
-3.244E-1	5.525E+0	1.156E+1
-3.195E-1	5.515E+0	1.149E+1
-3.162E-1	5.486E+0	1.163E+1
-3.162E-1	5.502E+0	1.168E+1
-3.211E-1	5.437E+0	1.154E+1
-3.162E-1	5.430E+0	1.165E+1
-3.162E-1	5.408E+0	1.146E+1
-3.162E-1	5.499E+0	1.162E+1
-3.211E-1	5.537E+0	1.170E+1
-3.179E-1	5.531E+0	1.166E+1
-3.146E-1	5.508E+0	1.164E+1
-3.146E-1	5.602E+0	1.165E+1
-3.179E-1	5.453E+0	1.168E+1
-3.179E-1	5.447E+0	1.161E+1
-3.130E-1	5.583E+0	1.163E+1
-3.162E-1	5.466E+0	1.147E+1
-3.179E-1	5.505E+0	1.156E+1
-3.195E-1	5.505E+0	1.158E+1
-3.130E-1	5.502E+0	1.147E+1
-3.130E-1	5.499E+0	1.165E+1
-3.195E-1	5.427E+0	1.142E+1
-3.179E-1	5.563E+0	1.152E+1
-3.179E-1	5.518E+0	1.153E+1
-3.146E-1	5.408E+0	1.170E+1
-3.211E-1	5.512E+0	1.151E+1
-3.162E-1	5.482E+0	1.162E+1
-3.162E-1	5.479E+0	1.153E+1
-3.146E-1	5.440E+0	1.153E+1
-3.195E-1	5.632E+0	1.162E+1
-3.179E-1	5.518E+0	1.147E+1
-3.162E-1	5.486E+0	1.156E+1
-3.162E-1	5.544E+0	1.163E+1
-3.179E-1	5.557E+0	1.167E+1
-3.195E-1	5.440E+0	1.165E+1
-3.162E-1	5.537E+0	1.163E+1
-3.162E-1	5.411E+0	1.160E+1
-3.211E-1	5.531E+0	1.168E+1
-3.195E-1	5.515E+0	1.155E+1
-3.146E-1	5.537E+0	1.165E+1
-3.130E-1	5.541E+0	1.154E+1
-3.179E-1	5.502E+0	1.162E+1
-3.195E-1	5.508E+0	1.155E+1
-3.179E-1	5.505E+0	1.160E+1
-3.162E-1	5.450E+0	1.162E+1
-3.179E-1	5.479E+0	1.160E+1
-3.179E-1	5.479E+0	1.147E+1
-3.162E-1	5.398E+0	1.161E+1
-3.179E-1	5.434E+0	1.158E+1
-3.195E-1	5.492E+0	1.173E+1
-3.227E-1	5.512E+0	1.153E+1
-3.146E-1	5.460E+0	1.169E+1
-3.179E-1	5.515E+0	1.164E+1
-3.195E-1	5.469E+0	1.157E+1
-3.179E-1	5.492E+0	1.166E+1
-3.162E-1	5.492E+0	1.147E+1
-3.146E-1	5.534E+0	1.144E+1
-3.195E-1	5.518E+0	1.164E+1
-3.162E-1	5.430E+0	1.161E+1
-3.130E-1	5.482E+0	1.157E+1
-3.179E-1	5.447E+0	1.150E+1
-3.195E-1	5.512E+0	1.156E+1
-3.211E-1	5.456E+0	1.151E+1
-3.179E-1	5.521E+0	1.165E+1
-3.162E-1	5.576E+0	1.149E+1
-3.195E-1	5.460E+0	1.164E+1
-3.211E-1	5.495E+0	1.158E+1
-3.146E-1	5.492E+0	1.152E+1
-3.195E-1	5.479E+0	1.146E+1
-3.179E-1	5.528E+0	1.152E+1
-3.195E-1	5.518E+0	1.154E+1
-3.130E-1	5.398E+0	1.142E+1
-3.130E-1	5.453E+0	1.157E+1
-3.162E-1	5.482E+0	1.157E+1
-3.211E-1	5.563E+0	1.151E+1
-3.130E-1	5.492E+0	1.157E+1
-3.195E-1	5.563E+0	1.156E+1
-3.211E-1	5.466E+0	1.160E+1
-3.179E-1	5.356E+0	1.160E+1
-3.146E-1	5.541E+0	1.151E+1
-3.179E-1	5.434E+0	1.148E+1
-3.211E-1	5.544E+0	1.145E+1
-3.179E-1	5.469E+0	1.168E+1
-3.179E-1	5.518E+0	1.161E+1
-3.162E-1	5.479E+0	1.170E+1
-3.195E-1	5.528E+0	1.156E+1
-3.179E-1	5.534E+0	1.161E+1
-3.146E-1	5.502E+0	1.157E+1
-3.179E-1	5.473E+0	1.162E+1
-3.195E-1	5.456E+0	1.160E+1
-3.179E-1	5.525E+0	1.152E+1
-3.130E-1	5.482E+0	1.150E+1
-3.162E-1	5.541E+0	1.151E+1
-3.211E-1	5.492E+0	1.142E+1
-3.179E-1	5.486E+0	1.172E+1
-3.162E-1	5.456E+0	1.148E+1
-3.179E-1	5.521E+0	1.164E+1
-3.211E-1	5.398E+0	1.147E+1
-3.195E-1	5.495E+0	1.155E+1
-3.179E-1	5.466E+0	1.155E+1
-3.179E-1	5.534E+0	1.159E+1
-3.195E-1	5.580E+0	1.152E+1
-3.195E-1	5.469E+0	1.147E+1
-3.179E-1	5.398E+0	1.155E+1
-3.162E-1	5.486E+0	1.155E+1
-3.227E-1	5.512E+0	1.148E+1
-3.211E-1	5.518E+0	1.163E+1
-3.162E-1	5.521E+0	1.166E+1
-3.162E-1	5.466E+0	1.152E+1
-3.162E-1	5.560E+0	1.165E+1
-3.195E-1	5.447E+0	1.161E+1
-3.211E-1	5.554E+0	1.161E+1
-3.162E-1	5.456E+0	1.152E+1
-3.195E-1	5.557E+0	1.154E+1
-3.179E-1	5.486E+0	1.161E+1
-3.162E-1	5.531E+0	1.157E+1
-3.162E-1	5.534E+0	1.155E+1
-3.211E-1	5.476E+0	1.154E+1
-3.179E-1	5.557E+0	1.162E+1
-3.162E-1	5.489E+0	1.159E+1
-3.162E-1	5.489E+0	1.151E+1
-3.195E-1	5.443E+0	1.155E+1
-3.195E-1	5.557E+0	1.166E+1
-3.179E-1	5.476E+0	1.158E+1
-3.146E-1	5.434E+0	1.151E+1
-3.211E-1	5.531E+0	1.171E+1
-3.211E-1	5.596E+0	1.161E+1
-3.162E-1	5.421E+0	1.136E+1
-3.130E-1	5.528E+0	1.164E+1
-3.227E-1	5.508E+0	1.169E+1
-3.227E-1	5.495E+0	1.152E+1
-3.195E-1	5.508E+0	1.149E+1
-3.146E-1	5.366E+0	1.154E+1
-3.195E-1	5.531E+0	1.158E+1
-3.179E-1	5.489E+0	1.145E+1
-3.162E-1	5.495E+0	1.152E+1
-3.162E-1	5.525E+0	1.157E+1
-3.211E-1	5.596E+0	1.149E+1
-3.195E-1	5.521E+0	1.153E+1
-3.179E-1	5.502E+0	1.155E+1
-3.179E-1	5.443E+0	1.157E+1
-3.211E-1	5.495E+0	1.155E+1
-3.211E-1	5.421E+0	1.151E+1
-3.162E-1	5.492E+0	1.163E+1
-3.195E-1	5.554E+0	1.165E+1
-3.179E-1	5.580E+0	1.164E+1
-3.211E-1	5.479E+0	1.154E+1
-3.179E-1	5.502E+0	1.146E+1
-3.195E-1	5.476E+0	1.159E+1
-3.162E-1	5.502E+0	1.159E+1
-3.179E-1	5.531E+0	1.159E+1
-3.162E-1	5.479E+0	1.164E+1
-3.179E-1	5.447E+0	1.154E+1
-3.195E-1	5.625E+0	1.160E+1
-3.179E-1	5.515E+0	1.158E+1
-3.195E-1	5.466E+0	1.162E+1
-3.146E-1	5.450E+0	1.156E+1
-3.211E-1	5.430E+0	1.153E+1
-3.211E-1	5.534E+0	1.164E+1
-3.179E-1	5.486E+0	1.164E+1
-3.195E-1	5.515E+0	1.164E+1
-3.195E-1	5.476E+0	1.157E+1
-3.227E-1	5.554E+0	1.159E+1
-3.179E-1	5.492E+0	1.153E+1
-3.162E-1	5.499E+0	1.157E+1
-3.195E-1	5.414E+0	1.158E+1
-3.179E-1	5.512E+0	1.157E+1
-3.179E-1	5.541E+0	1.155E+1
-3.146E-1	5.589E+0	1.160E+1
-3.211E-1	5.430E+0	1.161E+1
-3.195E-1	5.560E+0	1.166E+1
-3.162E-1	5.489E+0	1.153E+1
-3.179E-1	5.544E+0	1.152E+1
-3.227E-1	5.395E+0	1.147E+1
-3.195E-1	5.476E+0	1.150E+1
-3.195E-1	5.550E+0	1.170E+1
-3.195E-1	5.508E+0	1.164E+1
-3.179E-1	5.482E+0	1.163E+1
-3.211E-1	5.521E+0	1.160E+1
-3.179E-1	5.537E+0	1.145E+1
-3.179E-1	5.508E+0	1.155E+1
-3.195E-1	5.492E+0	1.172E+1
-3.227E-1	5.518E+0	1.159E+1
-3.162E-1	5.525E+0	1.155E+1
-3.162E-1	5.414E+0	1.153E+1
-3.195E-1	5.473E+0	1.145E+1
-3.195E-1	5.570E+0	1.156E+1
-3.146E-1	5.476E+0	1.168E+1
-3.162E-1	5.550E+0	1.154E+1
-3.179E-1	5.495E+0	1.156E+1
-3.195E-1	5.576E+0	1.151E+1
-3.179E-1	5.473E+0	1.151E+1
-3.179E-1	5.515E+0	1.164E+1
-3.211E-1	5.476E+0	1.157E+1
-3.195E-1	5.440E+0	1.168E+1
-3.162E-1	5.492E+0	1.164E+1
-3.179E-1	5.508E+0	1.168E+1
-3.211E-1	5.521E+0	1.155E+1
-3.211E-1	5.486E+0	1.151E+1
-3.179E-1	5.421E+0	1.162E+1
-3.195E-1	5.502E+0	1.148E+1
-3.195E-1	5.518E+0	1.160E+1
-3.195E-1	5.479E+0	1.163E+1
-3.162E-1	5.525E+0	1.156E+1
-3.179E-1	5.486E+0	1.152E+1
-3.179E-1	5.388E+0	1.154E+1
-3.227E-1	5.476E+0	1.153E+1
-3.179E-1	5.534E+0	1.166E+1
-3.195E-1	5.479E+0	1.165E+1
-3.179E-1	5.463E+0	1.159E+1
-3.179E-1	5.398E+0	1.152E+1
-3.195E-1	5.515E+0	1.158E+1
-3.162E-1	5.460E+0	1.160E+1
-3.211E-1	5.466E+0	1.166E+1
-3.211E-1	5.482E+0	1.162E+1
-3.179E-1	5.554E+0	1.157E+1
-3.179E-1	5.424E+0	1.149E+1
-3.211E-1	5.466E+0	1.144E+1
-3.227E-1	5.482E+0	1.150E+1
-3.162E-1	5.508E+0	1.143E+1
-3.146E-1	5.525E+0	1.159E+1
-3.227E-1	5.492E+0	1.160E+1
-3.211E-1	5.486E+0	1.147E+1
-3.179E-1	5.417E+0	1.156E+1
-3.195E-1	5.437E+0	1.162E+1
-3.179E-1	5.557E+0	1.145E+1
-3.227E-1	5.453E+0	1.160E+1
-3.162E-1	5.518E+0	1.153E+1
-3.162E-1	5.521E+0	1.161E+1
-3.211E-1	5.466E+0	1.150E+1
-3.211E-1	5.528E+0	1.149E+1
-3.179E-1	5.512E+0	1.153E+1
-3.179E-1	5.424E+0	1.152E+1
-3.195E-1	5.482E+0	1.159E+1
-3.195E-1	5.525E+0	1.139E+1
-3.146E-1	5.541E+0	1.138E+1
-3.162E-1	5.521E+0	1.154E+1
-3.211E-1	5.492E+0	1.166E+1
-3.162E-1	5.489E+0	1.169E+1
-3.162E-1	5.453E+0	1.141E+1
-3.146E-1	5.570E+0	1.163E+1
-3.195E-1	5.521E+0	1.163E+1
-3.195E-1	5.482E+0	1.164E+1
-3.195E-1	5.392E+0	1.157E+1
-3.179E-1	5.499E+0	1.148E+1
-3.211E-1	5.460E+0	1.151E+1
-3.211E-1	5.573E+0	1.162E+1
-3.179E-1	5.622E+0	1.152E+1
-3.162E-1	5.408E+0	1.157E+1
-3.195E-1	5.554E+0	1.146E+1
-3.179E-1	5.512E+0	1.154E+1
-3.146E-1	5.508E+0	1.162E+1
-3.162E-1	5.489E+0	1.153E+1
-3.227E-1	5.525E+0	1.159E+1
-3.211E-1	5.515E+0	1.168E+1
-3.179E-1	5.460E+0	1.171E+1
-3.162E-1	5.408E+0	1.155E+1
-3.195E-1	5.557E+0	1.162E+1
-3.195E-1	5.550E+0	1.150E+1
-3.146E-1	5.602E+0	1.147E+1
-3.146E-1	5.512E+0	1.159E+1
-3.195E-1	5.525E+0	1.160E+1
-3.211E-1	5.469E+0	1.162E+1
-3.162E-1	5.547E+0	1.154E+1
-3.162E-1	5.567E+0	1.141E+1
-3.195E-1	5.447E+0	1.158E+1
-3.195E-1	5.576E+0	1.147E+1
-3.211E-1	5.460E+0	1.148E+1
-3.146E-1	5.473E+0	1.161E+1
-3.195E-1	5.586E+0	1.152E+1
-3.227E-1	5.573E+0	1.161E+1
-3.162E-1	5.599E+0	1.153E+1
-3.195E-1	5.502E+0	1.155E+1
-3.211E-1	5.508E+0	1.159E+1
-3.195E-1	5.622E+0	1.182E+1
-3.179E-1	5.404E+0	1.163E+1
-3.162E-1	5.502E+0	1.148E+1
-3.211E-1	5.554E+0	1.141E+1
-3.179E-1	5.563E+0	1.180E+1
-3.162E-1	5.427E+0	1.150E+1
-3.146E-1	5.486E+0	1.146E+1
-3.179E-1	5.492E+0	1.160E+1
-3.211E-1	5.469E+0	1.165E+1
-3.179E-1	5.508E+0	1.152E+1
-3.130E-1	5.502E+0	1.159E+1
-3.179E-1	5.541E+0	1.157E+1
-3.195E-1	5.615E+0	1.161E+1
-3.146E-1	5.443E+0	1.157E+1
-3.146E-1	5.486E+0	1.159E+1
-3.211E-1	5.583E+0	1.155E+1
-3.195E-1	5.521E+0	1.153E+1
-3.146E-1	5.537E+0	1.159E+1
-3.162E-1	5.460E+0	1.147E+1
-3.211E-1	5.505E+0	1.156E+1
-3.211E-1	5.573E+0	1.163E+1
-3.162E-1	5.560E+0	1.166E+1
-3.195E-1	5.563E+0	1.165E+1
-3.211E-1	5.430E+0	1.147E+1
-3.211E-1	5.456E+0	1.150E+1
-3.179E-1	5.476E+0	1.139E+1
-3.162E-1	5.541E+0	1.164E+1
-3.211E-1	5.505E+0	1.159E+1
-3.195E-1	5.476E+0	1.139E+1
-3.162E-1	5.453E+0	1.157E+1
-3.162E-1	5.473E+0	1.167E+1
-3.179E-1	5.437E+0	1.144E+1
-3.211E-1	5.466E+0	1.162E+1
-3.195E-1	5.632E+0	1.153E+1
-3.179E-1	5.680E+0	1.160E+1
-3.195E-1	5.567E+0	1.158E+1
-3.195E-1	5.398E+0	1.153E+1
-3.179E-1	5.541E+0	1.157E+1
-3.179E-1	5.489E+0	1.152E+1
-3.195E-1	5.489E+0	1.152E+1
-3.211E-1	5.515E+0	1.161E+1
-3.179E-1	5.463E+0	1.150E+1
-3.162E-1	5.489E+0	1.148E+1
-3.195E-1	5.609E+0	1.158E+1
-3.179E-1	5.534E+0	1.163E+1
-3.179E-1	5.489E+0	1.149E+1
-3.146E-1	5.528E+0	1.160E+1
-3.195E-1	5.583E+0	1.158E+1
-3.211E-1	5.512E+0	1.157E+1
-3.162E-1	5.541E+0	1.149E+1
-3.146E-1	5.550E+0	1.150E+1
-3.227E-1	5.499E+0	1.154E+1
-3.195E-1	5.512E+0	1.154E+1
-3.162E-1	5.434E+0	1.159E+1
-3.195E-1	5.479E+0	1.151E+1
-3.195E-1	5.505E+0	1.155E+1
-3.211E-1	5.502E+0	1.157E+1
-3.146E-1	5.515E+0	1.169E+1
-3.179E-1	5.512E+0	1.152E+1
-3.195E-1	5.606E+0	1.172E+1
-3.179E-1	5.531E+0	1.145E+1
-3.195E-1	5.430E+0	1.152E+1
-3.179E-1	5.495E+0	1.164E+1
-3.211E-1	5.482E+0	1.165E+1
-3.179E-1	5.521E+0	1.152E+1
-3.162E-1	5.414E+0	1.157E+1
-3.162E-1	5.421E+0	1.153E+1
-3.211E-1	5.531E+0	1.164E+1
-3.195E-1	5.521E+0	1.159E+1
-3.162E-1	5.528E+0	1.141E+1
-3.195E-1	5.466E+0	1.159E+1
-3.211E-1	5.489E+0	1.146E+1
-3.195E-1	5.518E+0	1.159E+1
-3.162E-1	5.525E+0	1.150E+1
-3.162E-1	5.489E+0	1.150E+1
-3.211E-1	5.544E+0	1.155E+1
-3.195E-1	5.573E+0	1.156E+1
-3.146E-1	5.421E+0	1.155E+1
-3.179E-1	5.401E+0	1.153E+1
-3.211E-1	5.534E+0	1.157E+1
-3.179E-1	5.473E+0	1.152E+1
-3.179E-1	5.443E+0	1.160E+1
-3.162E-1	5.479E+0	1.158E+1
-3.227E-1	5.560E+0	1.169E+1
-3.195E-1	5.554E+0	1.163E+1
-3.195E-1	5.499E+0	1.155E+1
-3.162E-1	5.557E+0	1.154E+1
-3.211E-1	5.353E+0	1.164E+1
-3.211E-1	5.489E+0	1.162E+1
-3.179E-1	5.550E+0	1.156E+1
-3.179E-1	5.479E+0	1.159E+1
-3.195E-1	5.505E+0	1.160E+1
-3.195E-1	5.469E+0	1.159E+1
-3.162E-1	5.518E+0	1.168E+1
-3.162E-1	5.479E+0	1.153E+1
-3.195E-1	5.434E+0	1.157E+1
-3.195E-1	5.550E+0	1.152E+1
-3.162E-1	5.586E+0	1.145E+1
-3.162E-1	5.502E+0	1.162E+1
-3.195E-1	5.628E+0	1.156E+1
-3.211E-1	5.486E+0	1.168E+1
-3.162E-1	5.547E+0	1.144E+1
-3.179E-1	5.586E+0	1.148E+1
-3.179E-1	5.534E+0	1.165E+1
-3.195E-1	5.430E+0	1.154E+1
-3.179E-1	5.544E+0	1.154E+1
-3.162E-1	5.576E+0	1.158E+1
-3.195E-1	5.450E+0	1.139E+1
-3.211E-1	5.560E+0	1.150E+1
-3.179E-1	5.521E+0	1.149E+1
-3.162E-1	5.525E+0	1.147E+1
-3.195E-1	5.473E+0	1.164E+1
-3.179E-1	5.537E+0	1.156E+1
-3.146E-1	5.505E+0	1.150E+1
-3.179E-1	5.544E+0	1.157E+1
-3.195E-1	5.547E+0	1.159E+1
-3.211E-1	5.512E+0	1.152E+1
-3.162E-1	5.518E+0	1.157E+1
-3.179E-1	5.473E+0	1.162E+1
-3.195E-1	5.515E+0	1.158E+1
-3.195E-1	5.563E+0	1.163E+1
-3.162E-1	5.502E+0	1.144E+1
-3.162E-1	5.479E+0	1.158E+1
-3.211E-1	5.521E+0	1.151E+1
-3.179E-1	5.576E+0	1.163E+1
-3.179E-1	5.609E+0	1.155E+1
-3.162E-1	5.372E+0	1.167E+1
-3.179E-1	5.505E+0	1.144E+1
-3.179E-1	5.479E+0	1.165E+1
-3.179E-1	5.560E+0	1.150E+1
-3.179E-1	5.437E+0	1.152E+1
-3.211E-1	5.512E+0	1.155E+1
-3.211E-1	5.424E+0	1.159E+1
-3.162E-1	5.447E+0	1.149E+1
-3.179E-1	5.476E+0	1.157E+1
-3.211E-1	5.414E+0	1.165E+1
-3.244E-1	5.505E+0	1.140E+1
-3.130E-1	5.473E+0	1.152E+1
[truncated: 93,963 more rows]
