# Supplementary material for: Improved ANAP incorporation and VCF analysis reveal details of P2X7 current facilitation and a limited conformational interplay between ATP binding and the intracellular ballast domain
Source: eLife. 2023 Jan 4;12:e82479. doi: 10.7554/eLife.82479 (PMC9859053; doi:10.7554/eLife.82479)
Supplement: Figure 5—source data 1. [file elife-82479-fig5-data1.zip › Figure-5_Source-data-1/T361_j10#11.csv]

-2.935E-1	5.803E+0	1.336E+1
-3.000E-1	5.722E+0	1.325E+1
-2.984E-1	5.872E+0	1.343E+1
-2.935E-1	5.761E+0	1.334E+1
-2.984E-1	5.732E+0	1.339E+1
-3.000E-1	5.791E+0	1.330E+1
-2.984E-1	5.748E+0	1.337E+1
-2.952E-1	5.645E+0	1.332E+1
-2.968E-1	5.706E+0	1.344E+1
-2.984E-1	5.914E+0	1.338E+1
-2.968E-1	5.761E+0	1.346E+1
-2.919E-1	5.765E+0	1.342E+1
-2.968E-1	5.735E+0	1.337E+1
-3.000E-1	5.632E+0	1.327E+1
-2.935E-1	5.739E+0	1.352E+1
-2.935E-1	5.758E+0	1.341E+1
-2.952E-1	5.820E+0	1.335E+1
-3.033E-1	5.820E+0	1.335E+1
-2.968E-1	5.645E+0	1.333E+1
-2.968E-1	5.807E+0	1.339E+1
-2.968E-1	5.726E+0	1.330E+1
-2.968E-1	5.771E+0	1.341E+1
-2.984E-1	5.807E+0	1.343E+1
-2.935E-1	5.803E+0	1.331E+1
-2.952E-1	5.836E+0	1.349E+1
-2.935E-1	5.745E+0	1.339E+1
-2.952E-1	5.829E+0	1.348E+1
-2.968E-1	5.839E+0	1.342E+1
-2.935E-1	5.722E+0	1.339E+1
-2.984E-1	5.800E+0	1.342E+1
-2.968E-1	5.755E+0	1.327E+1
-2.935E-1	5.726E+0	1.336E+1
-2.968E-1	5.842E+0	1.337E+1
-3.000E-1	5.781E+0	1.340E+1
-2.984E-1	5.839E+0	1.336E+1
-2.935E-1	5.794E+0	1.328E+1
-2.935E-1	5.713E+0	1.329E+1
-3.000E-1	5.774E+0	1.343E+1
-2.984E-1	5.800E+0	1.340E+1
-2.952E-1	5.787E+0	1.339E+1
-2.935E-1	5.791E+0	1.339E+1
-2.968E-1	5.820E+0	1.351E+1
-3.000E-1	5.787E+0	1.335E+1
-2.952E-1	5.664E+0	1.335E+1
-2.968E-1	5.732E+0	1.344E+1
-3.000E-1	5.713E+0	1.328E+1
-2.984E-1	5.729E+0	1.338E+1
-2.968E-1	5.807E+0	1.345E+1
-2.952E-1	5.820E+0	1.331E+1
-3.000E-1	5.778E+0	1.322E+1
-2.952E-1	5.787E+0	1.347E+1
-2.952E-1	5.700E+0	1.348E+1
-2.952E-1	5.797E+0	1.327E+1
-2.968E-1	5.632E+0	1.337E+1
-2.968E-1	5.885E+0	1.336E+1
-2.984E-1	5.787E+0	1.330E+1
-2.968E-1	5.803E+0	1.337E+1
-2.968E-1	5.761E+0	1.327E+1
-2.952E-1	5.820E+0	1.330E+1
-2.935E-1	5.761E+0	1.334E+1
-2.968E-1	5.742E+0	1.332E+1
-3.000E-1	5.729E+0	1.337E+1
-2.984E-1	5.839E+0	1.338E+1
-2.935E-1	5.726E+0	1.339E+1
-2.919E-1	5.787E+0	1.347E+1
-2.968E-1	5.781E+0	1.340E+1
-2.984E-1	5.752E+0	1.339E+1
-2.952E-1	5.752E+0	1.345E+1
-2.952E-1	5.745E+0	1.339E+1
-3.000E-1	5.703E+0	1.335E+1
-2.952E-1	5.748E+0	1.337E+1
-2.935E-1	5.829E+0	1.335E+1
-2.968E-1	5.664E+0	1.343E+1
-2.952E-1	5.803E+0	1.337E+1
-2.984E-1	5.774E+0	1.327E+1
-2.968E-1	5.833E+0	1.352E+1
-2.952E-1	5.722E+0	1.337E+1
-3.000E-1	5.765E+0	1.326E+1
-2.952E-1	5.839E+0	1.334E+1
-2.935E-1	5.706E+0	1.335E+1
-2.952E-1	5.859E+0	1.324E+1
-2.984E-1	5.765E+0	1.337E+1
-2.968E-1	5.742E+0	1.337E+1
-2.903E-1	5.745E+0	1.324E+1
-2.952E-1	5.813E+0	1.333E+1
-3.017E-1	5.706E+0	1.330E+1
-2.968E-1	5.768E+0	1.336E+1
-2.935E-1	5.872E+0	1.333E+1
-2.952E-1	5.778E+0	1.338E+1
-3.000E-1	5.745E+0	1.341E+1
-2.952E-1	5.803E+0	1.346E+1
-2.919E-1	5.761E+0	1.338E+1
-2.968E-1	5.758E+0	1.335E+1
-2.968E-1	5.755E+0	1.357E+1
-2.968E-1	5.836E+0	1.347E+1
-2.968E-1	5.758E+0	1.345E+1
-2.935E-1	5.765E+0	1.347E+1
-2.984E-1	5.713E+0	1.341E+1
-2.952E-1	5.752E+0	1.355E+1
-2.935E-1	5.784E+0	1.352E+1
-2.935E-1	5.794E+0	1.336E+1
-2.984E-1	5.794E+0	1.339E+1
-3.000E-1	5.846E+0	1.338E+1
-2.919E-1	5.758E+0	1.340E+1
-2.952E-1	5.797E+0	1.345E+1
-2.984E-1	5.761E+0	1.331E+1
-2.984E-1	5.859E+0	1.332E+1
-2.903E-1	5.791E+0	1.347E+1
-2.952E-1	5.862E+0	1.339E+1
-2.952E-1	5.797E+0	1.345E+1
-2.968E-1	5.761E+0	1.348E+1
-2.919E-1	5.713E+0	1.339E+1
-2.935E-1	5.839E+0	1.338E+1
-2.984E-1	5.732E+0	1.334E+1
-2.984E-1	5.784E+0	1.336E+1
-2.919E-1	5.833E+0	1.352E+1
-3.000E-1	5.752E+0	1.340E+1
-2.968E-1	5.722E+0	1.349E+1
-2.935E-1	5.823E+0	1.341E+1
-2.903E-1	5.784E+0	1.342E+1
-2.968E-1	5.781E+0	1.345E+1
-3.017E-1	5.768E+0	1.336E+1
-2.952E-1	5.807E+0	1.348E+1
-2.919E-1	5.761E+0	1.339E+1
-2.968E-1	5.836E+0	1.336E+1
-3.017E-1	5.852E+0	1.356E+1
-2.952E-1	5.797E+0	1.340E+1
-2.919E-1	5.810E+0	1.342E+1
-2.952E-1	5.803E+0	1.338E+1
-3.000E-1	5.771E+0	1.328E+1
-2.968E-1	5.774E+0	1.347E+1
-2.935E-1	5.810E+0	1.334E+1
-2.968E-1	5.774E+0	1.337E+1
-2.968E-1	5.816E+0	1.335E+1
-2.952E-1	5.739E+0	1.343E+1
-2.919E-1	5.826E+0	1.338E+1
-2.935E-1	5.836E+0	1.326E+1
-3.000E-1	5.713E+0	1.333E+1
-2.968E-1	5.719E+0	1.341E+1
-2.919E-1	5.868E+0	1.335E+1
-2.919E-1	5.839E+0	1.338E+1
-2.968E-1	5.784E+0	1.344E+1
-2.952E-1	5.709E+0	1.336E+1
-2.903E-1	5.813E+0	1.364E+1
-2.968E-1	5.803E+0	1.332E+1
-3.017E-1	5.706E+0	1.326E+1
-2.968E-1	5.742E+0	1.344E+1
-2.919E-1	5.813E+0	1.350E+1
-2.935E-1	5.648E+0	1.347E+1
-2.984E-1	5.829E+0	1.333E+1
-2.952E-1	5.670E+0	1.337E+1
-2.935E-1	5.810E+0	1.341E+1
-2.968E-1	5.794E+0	1.330E+1
-2.968E-1	5.709E+0	1.347E+1
-3.017E-1	5.823E+0	1.338E+1
-2.919E-1	5.885E+0	1.337E+1
-2.952E-1	5.813E+0	1.339E+1
-2.968E-1	5.735E+0	1.347E+1
-2.968E-1	5.729E+0	1.335E+1
-2.935E-1	5.787E+0	1.353E+1
-2.935E-1	5.810E+0	1.340E+1
-2.984E-1	5.761E+0	1.342E+1
-2.984E-1	5.784E+0	1.345E+1
-2.935E-1	5.797E+0	1.337E+1
-2.935E-1	5.722E+0	1.347E+1
-3.000E-1	5.667E+0	1.331E+1
-2.952E-1	5.816E+0	1.331E+1
-2.919E-1	5.778E+0	1.341E+1
-2.935E-1	5.852E+0	1.334E+1
-2.968E-1	5.872E+0	1.342E+1
-2.968E-1	5.784E+0	1.339E+1
-2.935E-1	5.810E+0	1.341E+1
-2.968E-1	5.774E+0	1.339E+1
-2.968E-1	5.761E+0	1.346E+1
-2.968E-1	5.693E+0	1.342E+1
-2.903E-1	5.690E+0	1.347E+1
-2.968E-1	5.781E+0	1.345E+1
-3.000E-1	5.771E+0	1.337E+1
-2.968E-1	5.816E+0	1.334E+1
-2.919E-1	5.774E+0	1.348E+1
-2.968E-1	5.735E+0	1.343E+1
-3.000E-1	5.752E+0	1.339E+1
-2.935E-1	5.862E+0	1.333E+1
-2.952E-1	5.771E+0	1.333E+1
-2.968E-1	5.735E+0	1.331E+1
-2.968E-1	5.690E+0	1.341E+1
-2.968E-1	5.761E+0	1.344E+1
-2.935E-1	5.745E+0	1.342E+1
-2.952E-1	5.855E+0	1.343E+1
-2.968E-1	5.771E+0	1.334E+1
-2.968E-1	5.739E+0	1.346E+1
-2.952E-1	5.745E+0	1.346E+1
-2.919E-1	5.722E+0	1.349E+1
-3.000E-1	5.748E+0	1.344E+1
-2.968E-1	5.807E+0	1.339E+1
-2.952E-1	5.807E+0	1.330E+1
-2.952E-1	5.797E+0	1.333E+1
-2.952E-1	5.719E+0	1.349E+1
-2.952E-1	5.674E+0	1.318E+1
-2.935E-1	5.735E+0	1.348E+1
-2.968E-1	5.784E+0	1.338E+1
-3.000E-1	5.787E+0	1.337E+1
-2.968E-1	5.816E+0	1.344E+1
-2.935E-1	5.677E+0	1.349E+1
-2.952E-1	5.716E+0	1.339E+1
-2.984E-1	5.781E+0	1.333E+1
-2.968E-1	5.745E+0	1.327E+1
-2.935E-1	5.674E+0	1.336E+1
-2.952E-1	5.820E+0	1.346E+1
-3.000E-1	5.758E+0	1.341E+1
-2.952E-1	5.800E+0	1.344E+1
-2.935E-1	5.836E+0	1.334E+1
-2.935E-1	5.781E+0	1.326E+1
-3.017E-1	5.833E+0	1.341E+1
-2.952E-1	5.894E+0	1.333E+1
-2.903E-1	5.713E+0	1.341E+1
-2.935E-1	5.752E+0	1.345E+1
-2.984E-1	5.911E+0	1.334E+1
-2.968E-1	5.706E+0	1.337E+1
-2.935E-1	5.771E+0	1.344E+1
-2.919E-1	5.781E+0	1.328E+1
-2.968E-1	5.778E+0	1.333E+1
-2.984E-1	5.803E+0	1.349E+1
-2.919E-1	5.803E+0	1.351E+1
-2.935E-1	5.761E+0	1.331E+1
-2.968E-1	5.836E+0	1.334E+1
-2.968E-1	5.881E+0	1.346E+1
-2.919E-1	5.696E+0	1.333E+1
-2.968E-1	5.953E+0	1.329E+1
-2.968E-1	5.765E+0	1.330E+1
-2.984E-1	5.745E+0	1.345E+1
-2.935E-1	5.729E+0	1.329E+1
-2.968E-1	5.732E+0	1.340E+1
-2.952E-1	5.800E+0	1.335E+1
-2.952E-1	5.774E+0	1.343E+1
-2.935E-1	5.842E+0	1.351E+1
-2.903E-1	5.674E+0	1.331E+1
-2.968E-1	5.787E+0	1.342E+1
-2.984E-1	5.758E+0	1.329E+1
-2.935E-1	5.778E+0	1.340E+1
-2.968E-1	5.758E+0	1.338E+1
-2.984E-1	5.765E+0	1.331E+1
-2.952E-1	5.722E+0	1.326E+1
-2.952E-1	5.719E+0	1.333E+1
-2.935E-1	5.816E+0	1.352E+1
-2.968E-1	5.687E+0	1.329E+1
-2.984E-1	5.716E+0	1.338E+1
-2.935E-1	5.771E+0	1.349E+1
-2.935E-1	5.765E+0	1.330E+1
-2.968E-1	5.758E+0	1.333E+1
-2.952E-1	5.791E+0	1.334E+1
-2.935E-1	5.842E+0	1.331E+1
-2.935E-1	5.787E+0	1.336E+1
-2.968E-1	5.748E+0	1.356E+1
-2.968E-1	5.842E+0	1.348E+1
-2.952E-1	5.865E+0	1.346E+1
-2.919E-1	5.700E+0	1.335E+1
-2.968E-1	5.670E+0	1.347E+1
-2.952E-1	5.771E+0	1.336E+1
-2.935E-1	5.778E+0	1.332E+1
-2.952E-1	5.774E+0	1.341E+1
-2.968E-1	5.703E+0	1.340E+1
-2.984E-1	5.768E+0	1.330E+1
-2.952E-1	5.739E+0	1.334E+1
-2.919E-1	5.732E+0	1.338E+1
-2.984E-1	5.722E+0	1.328E+1
-2.984E-1	5.771E+0	1.343E+1
-2.952E-1	5.683E+0	1.347E+1
-2.968E-1	5.752E+0	1.336E+1
-2.984E-1	5.791E+0	1.327E+1
-2.968E-1	5.729E+0	1.341E+1
-2.935E-1	5.761E+0	1.346E+1
-2.952E-1	5.745E+0	1.331E+1
-2.968E-1	5.810E+0	1.339E+1
-2.935E-1	5.891E+0	1.343E+1
-2.903E-1	5.726E+0	1.342E+1
-2.952E-1	5.722E+0	1.335E+1
-2.952E-1	5.794E+0	1.338E+1
-2.968E-1	5.761E+0	1.350E+1
-2.935E-1	5.820E+0	1.341E+1
-2.952E-1	5.716E+0	1.350E+1
-3.000E-1	5.706E+0	1.331E+1
-2.952E-1	5.820E+0	1.351E+1
-2.935E-1	5.768E+0	1.344E+1
-2.952E-1	5.758E+0	1.327E+1
-2.984E-1	5.768E+0	1.347E+1
-2.952E-1	5.774E+0	1.343E+1
-2.952E-1	5.758E+0	1.335E+1
-2.952E-1	5.739E+0	1.332E+1
-2.968E-1	5.781E+0	1.331E+1
-2.968E-1	5.810E+0	1.346E+1
-2.919E-1	5.742E+0	1.343E+1
-2.968E-1	5.794E+0	1.342E+1
-2.984E-1	5.632E+0	1.319E+1
-2.968E-1	5.771E+0	1.342E+1
-2.919E-1	5.722E+0	1.341E+1
-2.952E-1	5.797E+0	1.345E+1
-2.984E-1	5.781E+0	1.345E+1
-2.952E-1	5.716E+0	1.341E+1
-2.919E-1	5.774E+0	1.341E+1
-2.968E-1	5.791E+0	1.351E+1
-2.984E-1	5.791E+0	1.327E+1
-2.968E-1	5.823E+0	1.342E+1
-2.903E-1	5.739E+0	1.345E+1
-2.919E-1	5.709E+0	1.329E+1
-3.000E-1	5.784E+0	1.336E+1
-2.952E-1	5.797E+0	1.345E+1
-2.919E-1	5.787E+0	1.334E+1
-2.952E-1	5.758E+0	1.339E+1
-2.968E-1	5.768E+0	1.337E+1
-2.952E-1	5.745E+0	1.342E+1
-2.903E-1	5.761E+0	1.338E+1
-2.935E-1	5.745E+0	1.341E+1
-3.000E-1	5.794E+0	1.345E+1
-2.952E-1	5.761E+0	1.337E+1
-2.935E-1	5.836E+0	1.324E+1
-2.952E-1	5.768E+0	1.331E+1
-3.000E-1	5.778E+0	1.331E+1
-2.919E-1	5.778E+0	1.351E+1
-2.903E-1	5.706E+0	1.330E+1
-2.935E-1	5.726E+0	1.322E+1
-2.984E-1	5.797E+0	1.329E+1
-2.968E-1	5.803E+0	1.336E+1
-2.935E-1	5.791E+0	1.324E+1
-2.952E-1	5.813E+0	1.333E+1
-2.984E-1	5.807E+0	1.326E+1
-2.984E-1	5.791E+0	1.342E+1
-2.935E-1	5.791E+0	1.327E+1
-2.952E-1	5.781E+0	1.334E+1
-2.968E-1	5.709E+0	1.332E+1
-2.952E-1	5.742E+0	1.339E+1
-2.919E-1	5.755E+0	1.335E+1
-2.952E-1	5.833E+0	1.334E+1
-2.984E-1	5.742E+0	1.339E+1
-2.935E-1	5.742E+0	1.342E+1
-2.919E-1	5.810E+0	1.349E+1
-2.935E-1	5.778E+0	1.329E+1
-3.000E-1	5.729E+0	1.334E+1
-2.952E-1	5.787E+0	1.337E+1
-2.919E-1	5.771E+0	1.339E+1
-2.952E-1	5.748E+0	1.341E+1
-3.000E-1	5.826E+0	1.345E+1
-2.968E-1	5.771E+0	1.331E+1
-2.935E-1	5.693E+0	1.350E+1
-2.935E-1	5.787E+0	1.323E+1
-2.984E-1	5.658E+0	1.341E+1
-2.952E-1	5.807E+0	1.322E+1
-2.903E-1	5.787E+0	1.336E+1
-2.952E-1	5.823E+0	1.339E+1
-3.000E-1	5.778E+0	1.327E+1
-2.952E-1	5.726E+0	1.337E+1
-2.919E-1	5.709E+0	1.318E+1
-2.919E-1	5.739E+0	1.338E+1
-2.968E-1	5.826E+0	1.349E+1
-2.968E-1	5.836E+0	1.337E+1
-2.903E-1	5.774E+0	1.349E+1
-2.952E-1	5.732E+0	1.323E+1
-2.968E-1	5.739E+0	1.332E+1
-2.952E-1	5.823E+0	1.346E+1
-2.968E-1	5.807E+0	1.335E+1
-2.935E-1	5.829E+0	1.324E+1
-2.984E-1	5.745E+0	1.337E+1
-2.935E-1	5.810E+0	1.332E+1
-2.935E-1	5.758E+0	1.341E+1
-2.968E-1	5.690E+0	1.337E+1
-3.000E-1	5.683E+0	1.341E+1
-2.968E-1	5.778E+0	1.344E+1
-2.935E-1	5.829E+0	1.337E+1
-2.968E-1	5.768E+0	1.354E+1
-2.984E-1	5.755E+0	1.331E+1
-2.952E-1	5.787E+0	1.341E+1
-2.919E-1	5.781E+0	1.340E+1
-2.919E-1	5.758E+0	1.326E+1
-2.968E-1	5.833E+0	1.318E+1
-2.935E-1	5.846E+0	1.333E+1
-2.903E-1	5.768E+0	1.340E+1
-2.919E-1	5.752E+0	1.336E+1
-3.000E-1	5.722E+0	1.343E+1
-2.935E-1	5.768E+0	1.331E+1
-2.952E-1	5.829E+0	1.347E+1
-2.903E-1	5.729E+0	1.323E+1
-2.984E-1	5.872E+0	1.334E+1
-2.968E-1	5.852E+0	1.334E+1
-2.903E-1	5.700E+0	1.343E+1
-2.919E-1	5.800E+0	1.327E+1
-2.968E-1	5.768E+0	1.339E+1
-2.952E-1	5.797E+0	1.332E+1
-2.919E-1	5.774E+0	1.336E+1
-2.952E-1	5.765E+0	1.337E+1
-2.952E-1	5.735E+0	1.329E+1
-2.968E-1	5.706E+0	1.337E+1
-2.919E-1	5.739E+0	1.337E+1
-2.919E-1	5.693E+0	1.340E+1
-2.968E-1	5.719E+0	1.332E+1
-2.952E-1	5.810E+0	1.323E+1
-2.935E-1	5.820E+0	1.326E+1
-2.968E-1	5.794E+0	1.327E+1
-2.968E-1	5.761E+0	1.330E+1
-2.952E-1	5.700E+0	1.356E+1
-2.935E-1	5.742E+0	1.341E+1
-2.952E-1	5.706E+0	1.327E+1
-2.984E-1	5.803E+0	1.342E+1
-2.935E-1	5.836E+0	1.351E+1
-2.952E-1	5.813E+0	1.337E+1
-2.935E-1	5.658E+0	1.335E+1
-2.984E-1	5.803E+0	1.338E+1
-2.952E-1	5.739E+0	1.322E+1
-2.887E-1	5.833E+0	1.343E+1
-2.935E-1	5.781E+0	1.341E+1
-2.968E-1	5.680E+0	1.331E+1
-2.952E-1	5.803E+0	1.333E+1
-2.903E-1	5.755E+0	1.335E+1
-2.935E-1	5.807E+0	1.343E+1
-2.984E-1	5.800E+0	1.330E+1
-2.968E-1	5.719E+0	1.341E+1
-2.919E-1	5.706E+0	1.334E+1
-2.935E-1	5.787E+0	1.340E+1
-2.968E-1	5.732E+0	1.339E+1
-2.968E-1	5.791E+0	1.341E+1
-2.919E-1	5.774E+0	1.343E+1
-2.935E-1	5.781E+0	1.332E+1
-3.000E-1	5.748E+0	1.329E+1
-2.935E-1	5.774E+0	1.324E+1
-2.903E-1	5.713E+0	1.345E+1
-2.935E-1	5.739E+0	1.335E+1
-2.984E-1	5.755E+0	1.331E+1
-2.935E-1	5.778E+0	1.338E+1
-2.919E-1	5.745E+0	1.328E+1
-2.952E-1	5.752E+0	1.338E+1
-2.952E-1	5.807E+0	1.343E+1
-2.935E-1	5.752E+0	1.321E+1
-2.935E-1	5.700E+0	1.343E+1
-2.935E-1	5.907E+0	1.330E+1
-2.968E-1	5.820E+0	1.343E+1
-2.968E-1	5.781E+0	1.360E+1
-2.903E-1	5.778E+0	1.327E+1
-2.919E-1	5.735E+0	1.333E+1
-2.968E-1	5.768E+0	1.339E+1
-2.935E-1	5.803E+0	1.332E+1
-2.919E-1	5.810E+0	1.328E+1
-2.952E-1	5.732E+0	1.330E+1
-2.968E-1	5.648E+0	1.333E+1
-2.935E-1	5.803E+0	1.338E+1
-2.919E-1	5.765E+0	1.339E+1
-2.935E-1	5.726E+0	1.344E+1
-2.952E-1	5.774E+0	1.333E+1
-2.952E-1	5.891E+0	1.342E+1
-2.935E-1	5.761E+0	1.331E+1
-2.919E-1	5.726E+0	1.338E+1
-2.968E-1	5.791E+0	1.335E+1
-2.919E-1	5.791E+0	1.337E+1
-2.903E-1	5.826E+0	1.340E+1
-2.952E-1	5.816E+0	1.327E+1
-2.984E-1	5.787E+0	1.346E+1
-2.935E-1	5.771E+0	1.339E+1
-2.919E-1	5.758E+0	1.335E+1
-2.919E-1	5.748E+0	1.332E+1
-2.968E-1	5.758E+0	1.337E+1
-2.935E-1	5.774E+0	1.331E+1
-2.903E-1	5.719E+0	1.337E+1
-2.935E-1	5.755E+0	1.336E+1
-2.968E-1	5.781E+0	1.339E+1
-2.952E-1	5.826E+0	1.345E+1
-2.903E-1	5.635E+0	1.321E+1
-2.935E-1	5.745E+0	1.341E+1
-2.968E-1	5.794E+0	1.321E+1
-2.935E-1	5.781E+0	1.340E+1
-2.952E-1	5.739E+0	1.341E+1
-2.952E-1	5.797E+0	1.329E+1
-2.968E-1	5.696E+0	1.335E+1
-2.935E-1	5.670E+0	1.335E+1
-2.935E-1	5.703E+0	1.336E+1
-2.952E-1	5.865E+0	1.327E+1
-2.968E-1	5.803E+0	1.323E+1
-2.935E-1	5.670E+0	1.327E+1
-2.919E-1	5.693E+0	1.348E+1
-2.935E-1	5.765E+0	1.337E+1
-2.968E-1	5.855E+0	1.327E+1
-2.935E-1	5.816E+0	1.326E+1
-2.903E-1	5.632E+0	1.343E+1
-2.935E-1	5.726E+0	1.359E+1
-2.984E-1	5.683E+0	1.334E+1
-2.968E-1	5.732E+0	1.337E+1
-2.903E-1	5.781E+0	1.333E+1
-2.952E-1	5.849E+0	1.348E+1
-2.968E-1	5.638E+0	1.337E+1
-2.903E-1	5.703E+0	1.334E+1
-2.903E-1	5.735E+0	1.333E+1
-2.952E-1	5.709E+0	1.337E+1
-2.952E-1	5.732E+0	1.335E+1
-2.935E-1	5.729E+0	1.337E+1
-2.919E-1	5.807E+0	1.346E+1
-2.968E-1	5.716E+0	1.337E+1
-2.968E-1	5.755E+0	1.330E+1
-2.968E-1	5.823E+0	1.329E+1
-2.919E-1	5.794E+0	1.321E+1
-2.935E-1	5.651E+0	1.328E+1
-2.952E-1	5.765E+0	1.326E+1
-2.952E-1	5.716E+0	1.330E+1
-2.919E-1	5.768E+0	1.335E+1
-2.935E-1	5.807E+0	1.343E+1
-2.935E-1	5.810E+0	1.333E+1
-2.919E-1	5.703E+0	1.337E+1
-2.903E-1	5.833E+0	1.336E+1
-2.935E-1	5.732E+0	1.339E+1
-2.935E-1	5.768E+0	1.347E+1
-2.935E-1	5.862E+0	1.351E+1
-2.903E-1	5.768E+0	1.330E+1
-2.935E-1	5.755E+0	1.338E+1
-2.968E-1	5.778E+0	1.341E+1
-2.952E-1	5.800E+0	1.333E+1
-2.935E-1	5.674E+0	1.342E+1
-2.935E-1	5.781E+0	1.344E+1
-3.000E-1	5.820E+0	1.330E+1
-2.968E-1	5.628E+0	1.337E+1
-2.903E-1	5.703E+0	1.335E+1
-2.952E-1	5.703E+0	1.334E+1
-2.968E-1	5.774E+0	1.327E+1
-2.935E-1	5.794E+0	1.343E+1
-2.935E-1	5.632E+0	1.324E+1
-2.919E-1	5.794E+0	1.326E+1
-2.935E-1	5.709E+0	1.334E+1
-2.952E-1	5.748E+0	1.331E+1
-2.919E-1	5.729E+0	1.334E+1
-2.919E-1	5.732E+0	1.331E+1
-2.968E-1	5.713E+0	1.332E+1
-2.952E-1	5.742E+0	1.333E+1
-2.903E-1	5.849E+0	1.322E+1
-2.984E-1	5.761E+0	1.323E+1
-2.952E-1	5.797E+0	1.332E+1
-2.952E-1	5.803E+0	1.332E+1
-2.903E-1	5.810E+0	1.328E+1
-2.919E-1	5.713E+0	1.330E+1
-2.968E-1	5.739E+0	1.329E+1
-2.968E-1	5.758E+0	1.344E+1
-2.919E-1	5.732E+0	1.326E+1
-2.919E-1	5.849E+0	1.328E+1
-2.952E-1	5.823E+0	1.337E+1
-2.952E-1	5.726E+0	1.328E+1
-2.887E-1	5.787E+0	1.329E+1
-2.919E-1	5.739E+0	1.333E+1
-2.968E-1	5.800E+0	1.325E+1
-2.935E-1	5.823E+0	1.335E+1
-2.919E-1	5.784E+0	1.335E+1
-2.919E-1	5.862E+0	1.341E+1
-2.968E-1	5.820E+0	1.337E+1
-2.935E-1	5.787E+0	1.333E+1
-2.919E-1	5.833E+0	1.339E+1
-2.952E-1	5.713E+0	1.329E+1
-2.968E-1	5.648E+0	1.321E+1
-2.952E-1	5.771E+0	1.328E+1
-2.903E-1	5.713E+0	1.336E+1
-2.952E-1	5.774E+0	1.333E+1
-2.952E-1	5.803E+0	1.337E+1
-2.968E-1	5.745E+0	1.334E+1
-2.919E-1	5.683E+0	1.334E+1
-2.935E-1	5.826E+0	1.340E+1
-2.968E-1	5.800E+0	1.331E+1
-2.952E-1	5.836E+0	1.327E+1
-2.903E-1	5.745E+0	1.345E+1
-2.952E-1	5.742E+0	1.345E+1
-2.968E-1	5.758E+0	1.327E+1
-2.919E-1	5.742E+0	1.332E+1
-2.935E-1	5.745E+0	1.324E+1
-2.919E-1	5.748E+0	1.331E+1
-2.984E-1	5.820E+0	1.335E+1
-2.952E-1	5.748E+0	1.335E+1
-2.935E-1	5.726E+0	1.333E+1
-2.935E-1	5.758E+0	1.320E+1
-2.968E-1	5.651E+0	1.337E+1
-2.935E-1	5.748E+0	1.334E+1
-2.935E-1	5.787E+0	1.332E+1
-2.919E-1	5.829E+0	1.329E+1
-2.984E-1	5.774E+0	1.327E+1
-2.952E-1	5.716E+0	1.339E+1
-2.935E-1	5.732E+0	1.338E+1
-2.952E-1	5.713E+0	1.327E+1
-2.952E-1	5.758E+0	1.335E+1
-2.952E-1	5.729E+0	1.337E+1
-2.919E-1	5.722E+0	1.327E+1
-2.952E-1	5.661E+0	1.340E+1
-2.968E-1	5.745E+0	1.333E+1
-2.968E-1	5.794E+0	1.332E+1
-2.919E-1	5.820E+0	1.339E+1
-2.935E-1	5.829E+0	1.330E+1
-2.952E-1	5.813E+0	1.341E+1
-2.968E-1	5.735E+0	1.333E+1
-2.903E-1	5.687E+0	1.333E+1
-2.935E-1	5.774E+0	1.336E+1
-3.000E-1	5.713E+0	1.320E+1
-2.903E-1	5.726E+0	1.335E+1
-2.887E-1	5.677E+0	1.330E+1
-2.952E-1	5.709E+0	1.338E+1
-2.984E-1	5.771E+0	1.336E+1
-2.952E-1	5.846E+0	1.351E+1
-2.887E-1	5.622E+0	1.334E+1
-2.952E-1	5.784E+0	1.341E+1
-2.952E-1	5.758E+0	1.334E+1
-2.968E-1	5.748E+0	1.328E+1
-2.903E-1	5.794E+0	1.340E+1
-2.952E-1	5.826E+0	1.333E+1
-3.000E-1	5.781E+0	1.336E+1
-2.952E-1	5.800E+0	1.335E+1
-2.903E-1	5.755E+0	1.331E+1
-2.935E-1	5.813E+0	1.327E+1
-2.952E-1	5.855E+0	1.322E+1
-2.919E-1	5.658E+0	1.337E+1
-2.935E-1	5.748E+0	1.351E+1
-2.952E-1	5.745E+0	1.340E+1
-2.968E-1	5.787E+0	1.334E+1
-2.952E-1	5.791E+0	1.326E+1
-2.903E-1	5.683E+0	1.337E+1
-2.935E-1	5.765E+0	1.320E+1
-2.952E-1	5.862E+0	1.332E+1
-2.952E-1	5.859E+0	1.334E+1
-2.919E-1	5.829E+0	1.340E+1
-2.935E-1	5.735E+0	1.328E+1
-2.968E-1	5.758E+0	1.345E+1
-2.919E-1	5.904E+0	1.334E+1
-2.919E-1	5.803E+0	1.353E+1
-2.952E-1	5.645E+0	1.324E+1
-2.968E-1	5.706E+0	1.333E+1
-2.968E-1	5.713E+0	1.332E+1
-2.919E-1	5.810E+0	1.330E+1
-2.952E-1	5.683E+0	1.339E+1
-3.000E-1	5.768E+0	1.339E+1
-2.952E-1	5.758E+0	1.332E+1
-2.935E-1	5.726E+0	1.334E+1
-2.952E-1	5.674E+0	1.331E+1
-2.984E-1	5.794E+0	1.342E+1
-2.952E-1	5.768E+0	1.312E+1
-2.935E-1	5.722E+0	1.329E+1
-2.952E-1	5.719E+0	1.339E+1
-2.952E-1	5.813E+0	1.323E+1
-2.952E-1	5.703E+0	1.326E+1
-2.919E-1	5.716E+0	1.316E+1
-2.952E-1	5.761E+0	1.329E+1
-2.968E-1	5.833E+0	1.334E+1
-2.952E-1	5.774E+0	1.340E+1
-2.887E-1	5.742E+0	1.341E+1
-2.952E-1	5.787E+0	1.317E+1
-2.984E-1	5.771E+0	1.347E+1
-2.935E-1	5.693E+0	1.329E+1
-2.935E-1	5.784E+0	1.345E+1
-2.952E-1	5.713E+0	1.338E+1
-2.968E-1	5.781E+0	1.327E+1
-2.935E-1	5.706E+0	1.346E+1
-2.919E-1	5.820E+0	1.338E+1
-2.935E-1	5.803E+0	1.337E+1
-2.984E-1	5.641E+0	1.334E+1
-2.968E-1	5.829E+0	1.337E+1
-2.887E-1	5.810E+0	1.333E+1
-2.952E-1	5.810E+0	1.348E+1
-2.968E-1	5.794E+0	1.317E+1
-2.903E-1	5.690E+0	1.346E+1
-2.919E-1	5.755E+0	1.344E+1
-2.935E-1	5.755E+0	1.333E+1
-2.968E-1	5.803E+0	1.331E+1
-2.952E-1	5.735E+0	1.349E+1
-2.919E-1	5.735E+0	1.340E+1
-2.952E-1	5.703E+0	1.329E+1
-2.984E-1	5.748E+0	1.328E+1
-2.919E-1	5.859E+0	1.346E+1
-2.935E-1	5.781E+0	1.332E+1
-2.935E-1	5.667E+0	1.335E+1
-2.984E-1	5.813E+0	1.336E+1
-2.935E-1	5.842E+0	1.323E+1
-2.903E-1	5.700E+0	1.345E+1
-2.935E-1	5.732E+0	1.349E+1
-3.000E-1	5.781E+0	1.345E+1
-2.952E-1	5.768E+0	1.326E+1
-2.887E-1	5.787E+0	1.341E+1
-2.919E-1	5.742E+0	1.336E+1
-3.000E-1	5.810E+0	1.321E+1
-2.952E-1	5.758E+0	1.321E+1
-2.903E-1	5.752E+0	1.342E+1
-2.952E-1	5.693E+0	1.332E+1
-2.952E-1	5.768E+0	1.334E+1
-2.935E-1	5.823E+0	1.336E+1
-2.919E-1	5.794E+0	1.335E+1
-2.935E-1	5.732E+0	1.318E+1
-2.968E-1	5.726E+0	1.321E+1
-2.952E-1	5.732E+0	1.319E+1
-2.935E-1	5.803E+0	1.342E+1
-2.935E-1	5.722E+0	1.322E+1
-2.968E-1	5.807E+0	1.332E+1
-2.952E-1	5.839E+0	1.342E+1
-2.887E-1	5.758E+0	1.332E+1
-2.952E-1	5.680E+0	1.337E+1
-2.984E-1	5.752E+0	1.341E+1
-2.935E-1	5.778E+0	1.328E+1
-2.919E-1	5.852E+0	1.341E+1
-2.935E-1	5.803E+0	1.340E+1
-2.952E-1	5.787E+0	1.336E+1
-2.968E-1	5.774E+0	1.343E+1
-2.919E-1	5.706E+0	1.338E+1
-2.935E-1	5.693E+0	1.341E+1
-2.984E-1	5.842E+0	1.340E+1
-2.968E-1	5.791E+0	1.331E+1
-2.919E-1	5.709E+0	1.328E+1
-2.935E-1	5.765E+0	1.329E+1
-2.935E-1	5.696E+0	1.326E+1
-2.935E-1	5.787E+0	1.336E+1
-2.935E-1	5.758E+0	1.329E+1
-2.935E-1	5.758E+0	1.323E+1
-2.984E-1	5.735E+0	1.343E+1
-2.935E-1	5.745E+0	1.333E+1
-2.935E-1	5.761E+0	1.336E+1
-2.903E-1	5.755E+0	1.332E+1
-2.984E-1	5.774E+0	1.328E+1
-2.935E-1	5.784E+0	1.332E+1
-2.935E-1	5.778E+0	1.334E+1
-2.952E-1	5.713E+0	1.332E+1
-2.952E-1	5.810E+0	1.324E+1
-2.952E-1	5.768E+0	1.343E+1
-2.919E-1	5.752E+0	1.318E+1
-2.919E-1	5.755E+0	1.336E+1
-2.984E-1	5.771E+0	1.324E+1
-2.919E-1	5.700E+0	1.322E+1
-2.919E-1	5.820E+0	1.329E+1
-2.968E-1	5.765E+0	1.324E+1
-2.952E-1	5.758E+0	1.333E+1
-2.919E-1	5.823E+0	1.335E+1
-2.935E-1	5.690E+0	1.319E+1
-2.919E-1	5.719E+0	1.326E+1
-2.968E-1	5.726E+0	1.339E+1
-2.935E-1	5.677E+0	1.334E+1
-2.919E-1	5.748E+0	1.335E+1
-2.903E-1	5.774E+0	1.330E+1
-2.935E-1	5.690E+0	1.323E+1
-2.935E-1	5.810E+0	1.321E+1
-2.903E-1	5.794E+0	1.336E+1
-2.919E-1	5.758E+0	1.335E+1
-2.984E-1	5.839E+0	1.335E+1
-2.952E-1	5.748E+0	1.329E+1
-2.919E-1	5.787E+0	1.326E+1
-2.952E-1	5.774E+0	1.337E+1
-3.000E-1	5.758E+0	1.329E+1
-2.952E-1	5.726E+0	1.330E+1
-2.919E-1	5.706E+0	1.321E+1
-2.952E-1	5.745E+0	1.338E+1
-2.968E-1	5.645E+0	1.328E+1
-2.952E-1	5.654E+0	1.337E+1
-2.919E-1	5.706E+0	1.333E+1
-2.952E-1	5.693E+0	1.331E+1
-3.000E-1	5.719E+0	1.336E+1
-2.903E-1	5.745E+0	1.336E+1
-2.935E-1	5.862E+0	1.337E+1
-2.919E-1	5.713E+0	1.336E+1
-2.968E-1	5.787E+0	1.338E+1
-2.935E-1	5.742E+0	1.338E+1
-2.903E-1	5.758E+0	1.329E+1
-2.919E-1	5.791E+0	1.324E+1
-2.952E-1	5.768E+0	1.315E+1
-2.935E-1	5.726E+0	1.319E+1
-2.903E-1	5.735E+0	1.328E+1
-2.919E-1	5.807E+0	1.343E+1
-3.000E-1	5.781E+0	1.334E+1
-2.952E-1	5.807E+0	1.326E+1
-2.935E-1	5.735E+0	1.339E+1
-2.952E-1	5.696E+0	1.332E+1
-2.968E-1	5.758E+0	1.341E+1
-2.935E-1	5.846E+0	1.332E+1
-2.935E-1	5.803E+0	1.345E+1
-2.952E-1	5.748E+0	1.332E+1
-3.000E-1	5.742E+0	1.324E+1
-2.935E-1	5.778E+0	1.331E+1
-2.935E-1	5.661E+0	1.323E+1
-2.935E-1	5.713E+0	1.336E+1
-2.968E-1	5.829E+0	1.329E+1
-2.919E-1	5.651E+0	1.336E+1
-2.919E-1	5.768E+0	1.320E+1
-2.935E-1	5.693E+0	1.342E+1
-2.952E-1	5.719E+0	1.324E+1
-2.919E-1	5.787E+0	1.326E+1
-2.935E-1	5.696E+0	1.333E+1
-2.919E-1	5.813E+0	1.338E+1
-2.952E-1	5.739E+0	1.328E+1
-2.952E-1	5.667E+0	1.334E+1
-2.919E-1	5.797E+0	1.345E+1
-2.935E-1	5.778E+0	1.323E+1
-2.952E-1	5.735E+0	1.341E+1
-2.935E-1	5.735E+0	1.337E+1
-2.935E-1	5.745E+0	1.335E+1
-2.935E-1	5.761E+0	1.340E+1
-2.968E-1	5.765E+0	1.323E+1
-2.919E-1	5.729E+0	1.349E+1
-2.919E-1	5.774E+0	1.339E+1
-2.952E-1	5.833E+0	1.325E+1
-2.968E-1	5.748E+0	1.330E+1
-2.952E-1	5.758E+0	1.326E+1
-2.919E-1	5.745E+0	1.344E+1
-2.952E-1	5.820E+0	1.330E+1
-2.968E-1	5.687E+0	1.359E+1
-2.952E-1	5.771E+0	1.327E+1
-2.919E-1	5.706E+0	1.346E+1
-2.935E-1	5.690E+0	1.322E+1
-2.984E-1	5.726E+0	1.333E+1
-2.935E-1	5.787E+0	1.342E+1
-2.919E-1	5.726E+0	1.337E+1
-2.935E-1	5.690E+0	1.316E+1
-2.952E-1	5.716E+0	1.324E+1
-2.919E-1	5.722E+0	1.332E+1
-2.887E-1	5.771E+0	1.329E+1
-2.952E-1	5.716E+0	1.327E+1
-2.935E-1	5.706E+0	1.317E+1
-2.952E-1	5.726E+0	1.331E+1
-2.903E-1	5.687E+0	1.327E+1
-2.935E-1	5.742E+0	1.318E+1
-2.984E-1	5.693E+0	1.331E+1
-2.952E-1	5.771E+0	1.340E+1
-2.952E-1	5.829E+0	1.331E+1
-2.952E-1	5.787E+0	1.339E+1
-2.984E-1	5.810E+0	1.329E+1
-2.919E-1	5.674E+0	1.333E+1
-2.935E-1	5.784E+0	1.343E+1
-2.952E-1	5.791E+0	1.325E+1
-2.984E-1	5.739E+0	1.338E+1
-2.935E-1	5.716E+0	1.330E+1
-2.919E-1	5.849E+0	1.334E+1
-2.935E-1	5.800E+0	1.320E+1
-2.968E-1	5.700E+0	1.332E+1
-2.919E-1	5.842E+0	1.324E+1
-2.919E-1	5.797E+0	1.324E+1
-2.935E-1	5.719E+0	1.326E+1
-2.935E-1	5.846E+0	1.330E+1
-2.935E-1	5.791E+0	1.327E+1
-2.903E-1	5.748E+0	1.332E+1
-2.935E-1	5.706E+0	1.332E+1
-2.952E-1	5.771E+0	1.339E+1
-2.935E-1	5.787E+0	1.319E+1
-2.919E-1	5.664E+0	1.324E+1
-2.935E-1	5.719E+0	1.333E+1
-2.968E-1	5.742E+0	1.341E+1
-2.903E-1	5.719E+0	1.322E+1
-2.903E-1	5.872E+0	1.336E+1
-2.968E-1	5.803E+0	1.350E+1
-2.935E-1	5.797E+0	1.340E+1
-2.935E-1	5.781E+0	1.327E+1
-2.919E-1	5.781E+0	1.333E+1
-2.935E-1	5.797E+0	1.328E+1
-2.968E-1	5.755E+0	1.341E+1
-2.952E-1	5.778E+0	1.328E+1
-2.919E-1	5.794E+0	1.325E+1
-2.952E-1	5.755E+0	1.332E+1
-2.952E-1	5.693E+0	1.330E+1
-2.935E-1	5.765E+0	1.341E+1
-2.887E-1	5.778E+0	1.315E+1
-2.935E-1	5.771E+0	1.335E+1
-2.968E-1	5.745E+0	1.328E+1
-2.952E-1	5.690E+0	1.328E+1
-2.935E-1	5.729E+0	1.337E+1
-2.935E-1	5.807E+0	1.322E+1
-2.968E-1	5.878E+0	1.333E+1
-2.952E-1	5.742E+0	1.323E+1
-2.903E-1	5.820E+0	1.329E+1
-2.952E-1	5.810E+0	1.332E+1
-2.952E-1	5.745E+0	1.318E+1
-2.935E-1	5.748E+0	1.327E+1
-2.887E-1	5.722E+0	1.329E+1
-2.919E-1	5.752E+0	1.331E+1
-2.968E-1	5.768E+0	1.331E+1
-2.935E-1	5.739E+0	1.344E+1
-2.919E-1	5.719E+0	1.331E+1
-2.968E-1	5.719E+0	1.322E+1
-2.952E-1	5.713E+0	1.335E+1
-2.935E-1	5.797E+0	1.345E+1
-2.903E-1	5.758E+0	1.334E+1
-2.952E-1	5.781E+0	1.322E+1
-2.968E-1	5.765E+0	1.333E+1
-2.952E-1	5.781E+0	1.317E+1
-2.935E-1	5.732E+0	1.334E+1
-2.935E-1	5.826E+0	1.329E+1
-2.968E-1	5.868E+0	1.345E+1
-2.968E-1	5.680E+0	1.321E+1
-2.887E-1	5.784E+0	1.327E+1
-2.952E-1	5.709E+0	1.346E+1
-2.984E-1	5.735E+0	1.329E+1
-2.935E-1	5.774E+0	1.328E+1
-2.887E-1	5.709E+0	1.339E+1
-2.968E-1	5.765E+0	1.320E+1
-2.968E-1	5.758E+0	1.337E+1
-2.935E-1	5.716E+0	1.338E+1
-2.935E-1	5.722E+0	1.330E+1
-2.935E-1	5.732E+0	1.322E+1
-2.968E-1	5.803E+0	1.329E+1
-2.935E-1	5.713E+0	1.332E+1
-2.919E-1	5.800E+0	1.341E+1
-2.952E-1	5.768E+0	1.318E+1
-2.952E-1	5.755E+0	1.337E+1
-2.935E-1	5.781E+0	1.334E+1
-2.919E-1	5.797E+0	1.333E+1
-2.952E-1	5.709E+0	1.332E+1
-2.952E-1	5.683E+0	1.346E+1
-2.919E-1	5.677E+0	1.326E+1
-2.919E-1	5.696E+0	1.333E+1
-2.919E-1	5.683E+0	1.336E+1
-2.952E-1	5.774E+0	1.332E+1
-2.919E-1	5.693E+0	1.329E+1
-2.887E-1	5.687E+0	1.341E+1
-2.935E-1	5.745E+0	1.336E+1
-2.968E-1	5.774E+0	1.329E+1
-2.984E-1	5.784E+0	1.334E+1
-2.919E-1	5.722E+0	1.317E+1
-2.952E-1	5.755E+0	1.326E+1
-2.984E-1	5.690E+0	1.335E+1
-2.935E-1	5.862E+0	1.328E+1
-2.887E-1	5.765E+0	1.344E+1
-2.952E-1	5.771E+0	1.322E+1
-2.935E-1	5.752E+0	1.321E+1
-2.952E-1	5.677E+0	1.330E+1
-2.903E-1	5.690E+0	1.335E+1
-2.919E-1	5.778E+0	1.331E+1
-2.968E-1	5.820E+0	1.334E+1
-2.919E-1	5.849E+0	1.318E+1
-2.919E-1	5.765E+0	1.340E+1
-2.903E-1	5.859E+0	1.319E+1
-2.984E-1	5.700E+0	1.323E+1
-2.935E-1	5.797E+0	1.337E+1
-2.903E-1	5.713E+0	1.331E+1
-2.952E-1	5.690E+0	1.333E+1
-2.968E-1	5.745E+0	1.335E+1
-2.935E-1	5.664E+0	1.328E+1
-2.919E-1	5.709E+0	1.347E+1
-2.952E-1	5.791E+0	1.336E+1
-2.952E-1	5.732E+0	1.339E+1
-2.935E-1	5.752E+0	1.328E+1
-2.919E-1	5.690E+0	1.347E+1
-2.919E-1	5.771E+0	1.324E+1
-2.952E-1	5.735E+0	1.317E+1
-2.935E-1	5.726E+0	1.342E+1
-2.919E-1	5.771E+0	1.327E+1
-2.935E-1	5.716E+0	1.335E+1
-2.984E-1	5.664E+0	1.330E+1
-2.935E-1	5.748E+0	1.315E+1
-2.935E-1	5.670E+0	1.337E+1
-2.935E-1	5.735E+0	1.325E+1
-2.952E-1	5.791E+0	1.325E+1
-2.935E-1	5.781E+0	1.331E+1
-2.919E-1	5.745E+0	1.338E+1
-2.919E-1	5.732E+0	1.333E+1
-2.968E-1	5.771E+0	1.320E+1
-2.919E-1	5.658E+0	1.334E+1
-2.935E-1	5.761E+0	1.329E+1
-2.952E-1	5.810E+0	1.324E+1
-2.984E-1	5.735E+0	1.335E+1
-2.952E-1	5.758E+0	1.329E+1
-2.903E-1	5.761E+0	1.321E+1
-2.935E-1	5.654E+0	1.339E+1
-2.919E-1	5.745E+0	1.325E+1
-2.919E-1	5.765E+0	1.318E+1
-2.935E-1	5.778E+0	1.337E+1
-2.919E-1	5.690E+0	1.327E+1
-2.968E-1	5.745E+0	1.330E+1
-2.952E-1	5.758E+0	1.330E+1
-2.903E-1	5.752E+0	1.319E+1
-2.935E-1	5.816E+0	1.335E+1
-2.952E-1	5.752E+0	1.334E+1
-2.919E-1	5.716E+0	1.337E+1
-2.919E-1	5.768E+0	1.328E+1
-2.952E-1	5.836E+0	1.338E+1
-2.984E-1	5.836E+0	1.329E+1
-2.935E-1	5.687E+0	1.324E+1
-2.919E-1	5.768E+0	1.325E+1
-2.919E-1	5.719E+0	1.330E+1
-2.968E-1	5.833E+0	1.326E+1
-2.935E-1	5.791E+0	1.333E+1
-2.919E-1	5.878E+0	1.326E+1
-2.935E-1	5.709E+0	1.327E+1
-2.952E-1	5.713E+0	1.327E+1
-2.919E-1	5.765E+0	1.340E+1
-2.887E-1	5.645E+0	1.329E+1
-2.952E-1	5.758E+0	1.326E+1
-2.968E-1	5.761E+0	1.330E+1
-2.903E-1	5.758E+0	1.326E+1
-2.919E-1	5.752E+0	1.341E+1
-2.919E-1	5.742E+0	1.315E+1
-2.935E-1	5.758E+0	1.326E+1
-2.935E-1	5.813E+0	1.318E+1
-2.903E-1	5.765E+0	1.334E+1
-2.887E-1	5.641E+0	1.328E+1
-2.935E-1	5.648E+0	1.327E+1
-2.935E-1	5.752E+0	1.326E+1
-2.935E-1	5.768E+0	1.330E+1
-2.919E-1	5.778E+0	1.311E+1
-2.968E-1	5.768E+0	1.336E+1
-2.903E-1	5.765E+0	1.332E+1
-2.919E-1	5.748E+0	1.334E+1
-2.919E-1	5.752E+0	1.339E+1
-2.952E-1	5.703E+0	1.323E+1
-2.919E-1	5.719E+0	1.332E+1
-2.919E-1	5.726E+0	1.325E+1
-2.903E-1	5.807E+0	1.318E+1
-2.935E-1	5.829E+0	1.334E+1
-2.919E-1	5.855E+0	1.329E+1
-2.887E-1	5.709E+0	1.328E+1
-2.935E-1	5.729E+0	1.325E+1
-2.952E-1	5.774E+0	1.337E+1
-2.903E-1	5.794E+0	1.330E+1
-2.903E-1	5.713E+0	1.324E+1
-2.935E-1	5.791E+0	1.316E+1
-2.935E-1	5.745E+0	1.341E+1
-2.903E-1	5.726E+0	1.310E+1
-2.903E-1	5.833E+0	1.328E+1
-2.919E-1	5.791E+0	1.330E+1
-2.952E-1	5.820E+0	1.322E+1
-2.919E-1	5.768E+0	1.336E+1
-2.919E-1	5.680E+0	1.331E+1
-2.935E-1	5.826E+0	1.321E+1
-2.952E-1	5.748E+0	1.321E+1
-2.935E-1	5.742E+0	1.336E+1
-2.903E-1	5.778E+0	1.328E+1
-2.935E-1	5.816E+0	1.322E+1
-2.968E-1	5.807E+0	1.323E+1
-2.919E-1	5.735E+0	1.312E+1
-2.903E-1	5.687E+0	1.325E+1
-2.919E-1	5.787E+0	1.335E+1
-2.952E-1	5.745E+0	1.343E+1
-2.903E-1	5.716E+0	1.313E+1
-2.887E-1	5.794E+0	1.348E+1
-2.935E-1	5.615E+0	1.327E+1
-2.952E-1	5.732E+0	1.325E+1
-2.919E-1	5.784E+0	1.341E+1
-2.871E-1	5.703E+0	1.341E+1
-2.903E-1	5.774E+0	1.323E+1
-2.919E-1	5.833E+0	1.332E+1
-2.903E-1	5.826E+0	1.330E+1
-2.903E-1	5.716E+0	1.324E+1
-2.935E-1	5.752E+0	1.333E+1
-2.968E-1	5.758E+0	1.333E+1
-2.919E-1	5.791E+0	1.323E+1
-2.935E-1	5.911E+0	1.331E+1
-2.919E-1	5.787E+0	1.316E+1
-2.952E-1	5.742E+0	1.337E+1
-2.903E-1	5.716E+0	1.321E+1
-2.887E-1	5.794E+0	1.327E+1
-2.952E-1	5.836E+0	1.321E+1
-2.935E-1	5.709E+0	1.317E+1
-2.919E-1	5.719E+0	1.328E+1
-2.919E-1	5.716E+0	1.329E+1
-2.919E-1	5.719E+0	1.332E+1
-2.952E-1	5.703E+0	1.334E+1
-2.919E-1	5.726E+0	1.321E+1
-2.887E-1	5.816E+0	1.323E+1
-2.935E-1	5.768E+0	1.338E+1
-2.952E-1	5.787E+0	1.326E+1
-2.903E-1	5.781E+0	1.320E+1
-2.887E-1	5.742E+0	1.324E+1
-2.919E-1	5.781E+0	1.325E+1
-2.952E-1	5.722E+0	1.334E+1
-2.935E-1	5.794E+0	1.340E+1
-2.919E-1	5.716E+0	1.337E+1
-2.935E-1	5.713E+0	1.332E+1
-2.952E-1	5.706E+0	1.328E+1
-2.887E-1	5.807E+0	1.343E+1
-2.903E-1	5.768E+0	1.331E+1
-2.903E-1	5.888E+0	1.329E+1
-2.952E-1	5.735E+0	1.337E+1
-2.903E-1	5.765E+0	1.325E+1
-2.903E-1	5.765E+0	1.329E+1
-2.935E-1	5.739E+0	1.313E+1
-2.935E-1	5.726E+0	1.337E+1
-2.935E-1	5.755E+0	1.334E+1
-2.903E-1	5.774E+0	1.324E+1
-2.903E-1	5.748E+0	1.337E+1
-2.952E-1	5.829E+0	1.333E+1
-2.919E-1	5.816E+0	1.342E+1
-2.919E-1	5.768E+0	1.343E+1
-2.935E-1	5.687E+0	1.328E+1
-2.919E-1	5.742E+0	1.325E+1
-2.903E-1	5.781E+0	1.337E+1
-2.919E-1	5.768E+0	1.325E+1
-2.919E-1	5.735E+0	1.338E+1
-2.935E-1	5.732E+0	1.335E+1
-2.919E-1	5.868E+0	1.322E+1
-2.903E-1	5.761E+0	1.325E+1
-2.935E-1	5.729E+0	1.338E+1
-2.952E-1	5.765E+0	1.335E+1
-2.935E-1	5.745E+0	1.330E+1
-2.903E-1	5.693E+0	1.328E+1
-2.903E-1	5.816E+0	1.320E+1
-2.935E-1	5.826E+0	1.319E+1
-2.935E-1	5.706E+0	1.323E+1
-2.935E-1	5.765E+0	1.325E+1
-2.919E-1	5.700E+0	1.330E+1
-2.968E-1	5.761E+0	1.315E+1
-2.919E-1	5.774E+0	1.331E+1
-2.887E-1	5.748E+0	1.334E+1
-2.952E-1	5.677E+0	1.332E+1
-2.935E-1	5.677E+0	1.315E+1
-2.903E-1	5.709E+0	1.330E+1
-2.903E-1	5.677E+0	1.338E+1
-2.952E-1	5.729E+0	1.340E+1
-2.935E-1	5.690E+0	1.322E+1
-2.903E-1	5.803E+0	1.320E+1
-2.903E-1	5.700E+0	1.334E+1
-2.935E-1	5.758E+0	1.334E+1
-2.968E-1	5.722E+0	1.329E+1
-2.903E-1	5.645E+0	1.329E+1
-2.903E-1	5.774E+0	1.331E+1
-2.952E-1	5.791E+0	1.331E+1
-2.935E-1	5.745E+0	1.339E+1
-2.903E-1	5.726E+0	1.309E+1
-2.903E-1	5.677E+0	1.318E+1
-2.919E-1	5.794E+0	1.334E+1
-2.952E-1	5.768E+0	1.320E+1
-2.952E-1	5.690E+0	1.323E+1
-2.887E-1	5.716E+0	1.324E+1
-2.935E-1	5.803E+0	1.328E+1
-2.968E-1	5.664E+0	1.335E+1
-2.935E-1	5.761E+0	1.326E+1
-2.919E-1	5.794E+0	1.326E+1
-2.935E-1	5.774E+0	1.323E+1
-2.935E-1	5.683E+0	1.310E+1
-2.935E-1	5.852E+0	1.326E+1
-2.903E-1	5.713E+0	1.322E+1
-2.968E-1	5.719E+0	1.333E+1
-2.952E-1	5.709E+0	1.328E+1
-2.903E-1	5.726E+0	1.320E+1
-2.903E-1	5.716E+0	1.316E+1
-2.935E-1	5.716E+0	1.327E+1
-2.984E-1	5.732E+0	1.328E+1
-2.935E-1	5.619E+0	1.330E+1
-2.919E-1	5.829E+0	1.339E+1
-2.952E-1	5.794E+0	1.321E+1
-2.935E-1	5.706E+0	1.332E+1
-2.935E-1	5.868E+0	1.325E+1
-2.935E-1	5.693E+0	1.328E+1
-2.887E-1	5.781E+0	1.336E+1
-2.935E-1	5.726E+0	1.325E+1
-2.919E-1	5.800E+0	1.341E+1
-2.887E-1	5.696E+0	1.338E+1
-2.919E-1	5.739E+0	1.325E+1
-2.968E-1	5.745E+0	1.327E+1
-2.919E-1	5.755E+0	1.332E+1
-2.871E-1	5.800E+0	1.339E+1
-2.935E-1	5.726E+0	1.342E+1
-2.952E-1	5.781E+0	1.322E+1
-2.903E-1	5.745E+0	1.333E+1
-2.903E-1	5.722E+0	1.329E+1
-2.952E-1	5.797E+0	1.324E+1
-2.952E-1	5.758E+0	1.321E+1
-2.919E-1	5.696E+0	1.325E+1
-2.887E-1	5.713E+0	1.322E+1
-2.935E-1	5.878E+0	1.336E+1
-2.935E-1	5.622E+0	1.330E+1
-2.935E-1	5.778E+0	1.327E+1
-2.919E-1	5.716E+0	1.332E+1
-2.968E-1	5.771E+0	1.341E+1
-2.952E-1	5.752E+0	1.334E+1
-2.935E-1	5.758E+0	1.328E+1
-2.919E-1	5.758E+0	1.322E+1
-2.952E-1	5.700E+0	1.338E+1
-2.952E-1	5.849E+0	1.335E+1
-2.903E-1	5.816E+0	1.322E+1
-2.903E-1	5.709E+0	1.324E+1
-2.952E-1	5.778E+0	1.333E+1
-2.952E-1	5.813E+0	1.325E+1
-2.935E-1	5.885E+0	1.340E+1
-2.919E-1	5.739E+0	1.331E+1
-2.903E-1	5.739E+0	1.326E+1
-2.968E-1	5.761E+0	1.337E+1
-2.919E-1	5.755E+0	1.325E+1
-2.919E-1	5.839E+0	1.324E+1
-2.952E-1	5.800E+0	1.334E+1
-2.935E-1	5.716E+0	1.321E+1
-2.919E-1	5.787E+0	1.325E+1
-2.903E-1	5.719E+0	1.339E+1
-2.919E-1	5.768E+0	1.320E+1
-2.952E-1	5.677E+0	1.325E+1
-2.903E-1	5.752E+0	1.320E+1
-2.919E-1	5.729E+0	1.329E+1
-2.919E-1	5.765E+0	1.340E+1
-2.984E-1	5.807E+0	1.315E+1
-2.919E-1	5.797E+0	1.331E+1
-2.903E-1	5.842E+0	1.321E+1
-2.919E-1	5.742E+0	1.337E+1
-2.968E-1	5.755E+0	1.334E+1
-2.935E-1	5.826E+0	1.328E+1
-2.903E-1	5.674E+0	1.329E+1
-2.952E-1	5.670E+0	1.327E+1
-2.968E-1	5.787E+0	1.331E+1
-2.903E-1	5.787E+0	1.331E+1
-2.919E-1	5.784E+0	1.336E+1
-2.952E-1	5.706E+0	1.333E+1
-2.968E-1	5.755E+0	1.323E+1
-2.919E-1	5.641E+0	1.316E+1
-2.903E-1	5.794E+0	1.325E+1
-2.935E-1	5.778E+0	1.335E+1
-2.952E-1	5.732E+0	1.329E+1
-2.919E-1	5.742E+0	1.327E+1
-2.903E-1	5.732E+0	1.329E+1
-2.935E-1	5.709E+0	1.325E+1
-2.935E-1	5.852E+0	1.337E+1
-2.952E-1	5.687E+0	1.336E+1
-2.903E-1	5.722E+0	1.333E+1
-2.935E-1	5.755E+0	1.322E+1
-2.968E-1	5.761E+0	1.336E+1
-2.903E-1	5.807E+0	1.326E+1
-2.903E-1	5.810E+0	1.324E+1
-2.935E-1	5.722E+0	1.322E+1
-2.984E-1	5.729E+0	1.339E+1
-2.952E-1	5.706E+0	1.338E+1
-2.935E-1	5.836E+0	1.338E+1
-2.968E-1	5.722E+0	1.337E+1
-2.984E-1	5.791E+0	1.331E+1
-2.935E-1	5.836E+0	1.332E+1
-2.919E-1	5.722E+0	1.341E+1
-2.952E-1	5.758E+0	1.336E+1
-2.968E-1	5.690E+0	1.325E+1
-2.952E-1	5.765E+0	1.333E+1
-2.903E-1	5.700E+0	1.336E+1
-2.935E-1	5.735E+0	1.330E+1
-2.952E-1	5.680E+0	1.321E+1
-2.903E-1	5.768E+0	1.339E+1
-2.903E-1	5.839E+0	1.332E+1
-2.968E-1	5.761E+0	1.321E+1
-2.968E-1	5.787E+0	1.340E+1
-2.919E-1	5.726E+0	1.308E+1
-2.903E-1	5.836E+0	1.317E+1
-2.952E-1	5.690E+0	1.340E+1
-2.952E-1	5.787E+0	1.327E+1
-2.935E-1	5.755E+0	1.325E+1
-2.919E-1	5.739E+0	1.327E+1
-2.919E-1	5.719E+0	1.334E+1
-2.984E-1	5.670E+0	1.327E+1
-2.952E-1	5.706E+0	1.329E+1
-2.919E-1	5.745E+0	1.324E+1
-2.968E-1	5.716E+0	1.324E+1
-2.984E-1	5.771E+0	1.329E+1
-2.935E-1	5.771E+0	1.330E+1
-2.919E-1	5.787E+0	1.323E+1
-2.968E-1	5.784E+0	1.340E+1
-2.984E-1	5.735E+0	1.319E+1
-2.952E-1	5.696E+0	1.334E+1
-2.935E-1	5.670E+0	1.325E+1
-2.968E-1	5.683E+0	1.320E+1
-2.984E-1	5.735E+0	1.321E+1
-2.952E-1	5.765E+0	1.321E+1
-2.935E-1	5.719E+0	1.336E+1
-2.968E-1	5.820E+0	1.333E+1
-3.000E-1	5.755E+0	1.327E+1
-2.952E-1	5.800E+0	1.332E+1
-2.935E-1	5.742E+0	1.343E+1
-2.968E-1	5.761E+0	1.324E+1
-2.968E-1	5.752E+0	1.320E+1
-2.968E-1	5.729E+0	1.312E+1
-2.935E-1	5.700E+0	1.328E+1
-2.952E-1	5.703E+0	1.337E+1
-2.984E-1	5.752E+0	1.333E+1
-2.935E-1	5.768E+0	1.332E+1
-2.903E-1	5.745E+0	1.329E+1
-2.952E-1	5.829E+0	1.340E+1
-2.952E-1	5.791E+0	1.329E+1
-2.903E-1	5.706E+0	1.312E+1
-2.919E-1	5.735E+0	1.332E+1
-2.935E-1	5.774E+0	1.330E+1
-3.000E-1	5.761E+0	1.336E+1
-2.919E-1	5.781E+0	1.342E+1
-2.935E-1	5.700E+0	1.332E+1
-2.952E-1	5.803E+0	1.336E+1
-3.000E-1	5.826E+0	1.334E+1
-2.952E-1	5.690E+0	1.314E+1
-2.919E-1	5.800E+0	1.311E+1
-2.952E-1	5.823E+0	1.331E+1
-2.968E-1	5.791E+0	1.339E+1
-2.935E-1	5.670E+0	1.338E+1
-2.935E-1	5.716E+0	1.331E+1
-2.968E-1	5.800E+0	1.314E+1
-2.952E-1	5.755E+0	1.331E+1
-2.919E-1	5.855E+0	1.333E+1
-2.903E-1	5.693E+0	1.322E+1
-2.952E-1	5.807E+0	1.331E+1
-2.968E-1	5.748E+0	1.346E+1
-2.919E-1	5.713E+0	1.340E+1
-2.887E-1	5.794E+0	1.333E+1
-2.968E-1	5.781E+0	1.335E+1
-2.984E-1	5.716E+0	1.336E+1
-2.935E-1	5.716E+0	1.325E+1
-2.903E-1	5.839E+0	1.322E+1
-2.919E-1	5.774E+0	1.334E+1
-2.968E-1	5.761E+0	1.327E+1
-2.919E-1	5.722E+0	1.329E+1
-2.919E-1	5.726E+0	1.321E+1
-2.952E-1	5.693E+0	1.318E+1
-2.952E-1	5.803E+0	1.330E+1
-2.903E-1	5.787E+0	1.326E+1
-2.935E-1	5.823E+0	1.332E+1
-2.968E-1	5.797E+0	1.318E+1
-2.968E-1	5.791E+0	1.323E+1
-2.903E-1	5.842E+0	1.334E+1
-2.935E-1	5.742E+0	1.335E+1
-2.952E-1	5.791E+0	1.320E+1
-2.968E-1	5.791E+0	1.329E+1
-2.919E-1	5.787E+0	1.312E+1
-2.919E-1	5.713E+0	1.322E+1
-2.935E-1	5.745E+0	1.318E+1
-2.968E-1	5.696E+0	1.324E+1
-2.935E-1	5.833E+0	1.337E+1
-2.903E-1	5.739E+0	1.330E+1
-2.952E-1	5.833E+0	1.320E+1
-2.968E-1	5.829E+0	1.329E+1
-2.935E-1	5.807E+0	1.324E+1
-2.935E-1	5.732E+0	1.322E+1
-2.968E-1	5.706E+0	1.325E+1
-2.968E-1	5.638E+0	1.328E+1
-2.935E-1	5.739E+0	1.319E+1
-2.919E-1	5.791E+0	1.331E+1
-2.984E-1	5.693E+0	1.321E+1
-2.968E-1	5.813E+0	1.336E+1
-2.935E-1	5.661E+0	1.324E+1
-2.903E-1	5.755E+0	1.344E+1
-2.952E-1	5.787E+0	1.328E+1
-2.968E-1	5.768E+0	1.348E+1
-2.935E-1	5.677E+0	1.336E+1
-2.919E-1	5.803E+0	1.326E+1
-2.984E-1	5.781E+0	1.322E+1
-2.919E-1	5.706E+0	1.340E+1
-2.935E-1	5.823E+0	1.325E+1
-2.935E-1	5.774E+0	1.313E+1
-2.968E-1	5.664E+0	1.330E+1
-2.968E-1	5.683E+0	1.327E+1
-2.935E-1	5.752E+0	1.323E+1
-2.919E-1	5.648E+0	1.330E+1
-2.935E-1	5.739E+0	1.332E+1
-2.984E-1	5.752E+0	1.328E+1
-2.935E-1	5.683E+0	1.320E+1
-2.935E-1	5.771E+0	1.318E+1
-2.952E-1	5.787E+0	1.330E+1
-2.968E-1	5.752E+0	1.340E+1
-2.935E-1	5.641E+0	1.324E+1
-2.903E-1	5.709E+0	1.329E+1
-2.935E-1	5.794E+0	1.329E+1
-2.984E-1	5.670E+0	1.323E+1
-2.919E-1	5.667E+0	1.326E+1
-2.919E-1	5.778E+0	1.318E+1
-2.952E-1	5.758E+0	1.322E+1
-2.935E-1	5.771E+0	1.316E+1
-2.887E-1	5.823E+0	1.331E+1
-2.935E-1	5.774E+0	1.323E+1
-2.952E-1	5.729E+0	1.326E+1
-2.952E-1	5.774E+0	1.323E+1
-2.935E-1	5.761E+0	1.323E+1
-2.919E-1	5.761E+0	1.320E+1
-2.968E-1	5.693E+0	1.333E+1
-2.968E-1	5.810E+0	1.324E+1
-2.935E-1	5.735E+0	1.317E+1
-2.952E-1	5.868E+0	1.317E+1
-2.968E-1	5.683E+0	1.329E+1
-2.968E-1	5.687E+0	1.315E+1
-2.919E-1	5.719E+0	1.334E+1
-2.935E-1	5.933E+0	1.326E+1
-2.968E-1	5.683E+0	1.329E+1
-2.984E-1	5.703E+0	1.333E+1
-2.887E-1	5.791E+0	1.328E+1
-2.919E-1	5.719E+0	1.325E+1
-2.952E-1	5.693E+0	1.326E+1
-2.968E-1	5.716E+0	1.312E+1
-2.952E-1	5.778E+0	1.326E+1
-2.919E-1	5.739E+0	1.330E+1
-2.952E-1	5.748E+0	1.333E+1
-2.984E-1	5.713E+0	1.342E+1
-2.935E-1	5.625E+0	1.325E+1
-2.935E-1	5.803E+0	1.318E+1
-2.968E-1	5.784E+0	1.325E+1
-2.984E-1	5.748E+0	1.315E+1
-2.935E-1	5.726E+0	1.344E+1
-2.935E-1	5.719E+0	1.332E+1
-2.952E-1	5.745E+0	1.328E+1
-2.968E-1	5.852E+0	1.326E+1
-2.952E-1	5.706E+0	1.330E+1
-2.919E-1	5.696E+0	1.334E+1
-2.968E-1	5.729E+0	1.329E+1
-2.968E-1	5.768E+0	1.325E+1
-2.952E-1	5.693E+0	1.335E+1
-2.935E-1	5.745E+0	1.326E+1
-2.984E-1	5.696E+0	1.328E+1
-2.984E-1	5.667E+0	1.323E+1
-2.935E-1	5.713E+0	1.335E+1
-2.919E-1	5.693E+0	1.325E+1
-2.968E-1	5.719E+0	1.330E+1
-2.984E-1	5.703E+0	1.321E+1
-2.935E-1	5.794E+0	1.331E+1
-2.935E-1	5.755E+0	1.324E+1
-2.968E-1	5.739E+0	1.325E+1
-2.935E-1	5.745E+0	1.327E+1
-2.935E-1	5.690E+0	1.342E+1
-2.919E-1	5.768E+0	1.316E+1
-2.984E-1	5.791E+0	1.333E+1
-2.968E-1	5.674E+0	1.337E+1
-2.919E-1	5.758E+0	1.321E+1
-2.968E-1	5.748E+0	1.350E+1
-2.984E-1	5.803E+0	1.334E+1
-2.968E-1	5.758E+0	1.317E+1
-2.919E-1	5.696E+0	1.319E+1
-2.952E-1	5.784E+0	1.326E+1
-2.968E-1	5.674E+0	1.313E+1
-2.968E-1	5.807E+0	1.325E+1
-2.903E-1	5.745E+0	1.337E+1
-2.919E-1	5.774E+0	1.330E+1
-2.952E-1	5.768E+0	1.332E+1
-2.968E-1	5.696E+0	1.326E+1
-2.935E-1	5.709E+0	1.331E+1
-2.935E-1	5.778E+0	1.321E+1
-2.968E-1	5.758E+0	1.328E+1
-2.952E-1	5.784E+0	1.326E+1
-2.952E-1	5.748E+0	1.304E+1
-2.919E-1	5.807E+0	1.329E+1
-2.935E-1	5.674E+0	1.340E+1
-2.984E-1	5.781E+0	1.330E+1
-2.919E-1	5.771E+0	1.341E+1
-2.952E-1	5.768E+0	1.325E+1
-2.984E-1	5.794E+0	1.320E+1
-2.952E-1	5.735E+0	1.334E+1
-2.952E-1	5.842E+0	1.338E+1
-2.935E-1	5.739E+0	1.326E+1
-2.935E-1	5.807E+0	1.330E+1
-3.000E-1	5.677E+0	1.319E+1
-2.919E-1	5.842E+0	1.339E+1
-2.919E-1	5.752E+0	1.329E+1
-2.968E-1	5.784E+0	1.325E+1
-3.000E-1	5.654E+0	1.325E+1
-2.935E-1	5.703E+0	1.337E+1
-2.935E-1	5.709E+0	1.337E+1
-2.984E-1	5.683E+0	1.330E+1
-3.017E-1	5.820E+0	1.331E+1
-2.968E-1	5.846E+0	1.324E+1
-2.952E-1	5.739E+0	1.333E+1
-2.952E-1	5.729E+0	1.319E+1
-2.984E-1	5.703E+0	1.323E+1
-2.935E-1	5.797E+0	1.341E+1
-2.935E-1	5.752E+0	1.323E+1
-2.984E-1	5.661E+0	1.327E+1
-2.984E-1	5.696E+0	1.336E+1
-2.935E-1	5.784E+0	1.324E+1
-2.952E-1	5.674E+0	1.338E+1
-2.968E-1	5.820E+0	1.338E+1
-2.984E-1	5.739E+0	1.309E+1
-2.952E-1	5.709E+0	1.333E+1
-2.919E-1	5.855E+0	1.322E+1
-2.984E-1	5.674E+0	1.323E+1
-3.000E-1	5.670E+0	1.328E+1
-2.935E-1	5.813E+0	1.341E+1
-2.935E-1	5.803E+0	1.320E+1
-2.968E-1	5.810E+0	1.332E+1
-2.952E-1	5.687E+0	1.335E+1
-2.968E-1	5.735E+0	1.321E+1
-2.919E-1	5.739E+0	1.317E+1
-2.984E-1	5.742E+0	1.325E+1
-2.952E-1	5.755E+0	1.336E+1
-2.952E-1	5.667E+0	1.324E+1
-2.935E-1	5.735E+0	1.327E+1
-2.968E-1	5.761E+0	1.328E+1
-2.984E-1	5.716E+0	1.331E+1
-2.919E-1	5.716E+0	1.335E+1
-2.952E-1	5.761E+0	1.324E+1
-2.984E-1	5.693E+0	1.332E+1
-2.952E-1	5.774E+0	1.311E+1
-2.935E-1	5.761E+0	1.334E+1
-2.952E-1	5.803E+0	1.322E+1
-2.984E-1	5.758E+0	1.324E+1
-3.000E-1	5.742E+0	1.334E+1
-2.919E-1	5.726E+0	1.323E+1
-2.935E-1	5.836E+0	1.338E+1
-3.000E-1	5.722E+0	1.326E+1
-3.000E-1	5.833E+0	1.337E+1
-2.919E-1	5.726E+0	1.324E+1
-2.952E-1	5.748E+0	1.327E+1
-2.968E-1	5.706E+0	1.347E+1
-3.000E-1	5.602E+0	1.321E+1
-2.952E-1	5.680E+0	1.326E+1
-2.968E-1	5.836E+0	1.329E+1
-2.968E-1	5.752E+0	1.341E+1
-2.984E-1	5.739E+0	1.316E+1
-2.935E-1	5.765E+0	1.342E+1
-2.935E-1	5.690E+0	1.328E+1
-3.000E-1	5.709E+0	1.334E+1
-2.952E-1	5.758E+0	1.332E+1
-2.968E-1	5.703E+0	1.321E+1
-2.952E-1	5.716E+0	1.333E+1
-3.000E-1	5.664E+0	1.332E+1
-2.984E-1	5.735E+0	1.317E+1
-2.935E-1	5.761E+0	1.314E+1
-2.919E-1	5.739E+0	1.326E+1
-2.984E-1	5.690E+0	1.324E+1
-3.000E-1	5.758E+0	1.321E+1
-2.952E-1	5.729E+0	1.338E+1
-2.952E-1	5.739E+0	1.329E+1
-3.000E-1	5.833E+0	1.328E+1
-2.984E-1	5.745E+0	1.333E+1
-2.919E-1	5.739E+0	1.337E+1
-2.952E-1	5.706E+0	1.321E+1
-2.984E-1	5.722E+0	1.332E+1
-2.984E-1	5.803E+0	1.307E+1
-2.935E-1	5.807E+0	1.322E+1
-2.952E-1	5.732E+0	1.333E+1
-2.968E-1	5.739E+0	1.333E+1
-2.968E-1	5.755E+0	1.325E+1
-2.952E-1	5.622E+0	1.329E+1
-2.935E-1	5.729E+0	1.322E+1
-2.952E-1	5.755E+0	1.320E+1
-3.000E-1	5.765E+0	1.333E+1
-2.968E-1	5.761E+0	1.316E+1
-2.952E-1	5.781E+0	1.325E+1
-2.968E-1	5.735E+0	1.313E+1
-3.000E-1	5.778E+0	1.324E+1
-2.952E-1	5.719E+0	1.336E+1
-2.952E-1	5.709E+0	1.337E+1
-2.952E-1	5.693E+0	1.317E+1
-2.984E-1	5.735E+0	1.339E+1
-2.919E-1	5.765E+0	1.331E+1
-2.952E-1	5.781E+0	1.332E+1
-3.000E-1	5.823E+0	1.316E+1
-2.984E-1	5.823E+0	1.335E+1
-2.919E-1	5.771E+0	1.326E+1
-2.952E-1	5.732E+0	1.328E+1
-2.984E-1	5.800E+0	1.332E+1
-2.984E-1	5.729E+0	1.335E+1
-2.968E-1	5.739E+0	1.337E+1
-2.935E-1	5.794E+0	1.315E+1
-2.984E-1	5.774E+0	1.329E+1
-3.000E-1	5.726E+0	1.339E+1
-2.968E-1	5.690E+0	1.332E+1
-2.935E-1	5.696E+0	1.337E+1
-2.984E-1	5.726E+0	1.332E+1
-2.984E-1	5.716E+0	1.327E+1
-2.952E-1	5.739E+0	1.325E+1
-2.935E-1	5.745E+0	1.318E+1
-2.968E-1	5.719E+0	1.320E+1
-3.000E-1	5.674E+0	1.336E+1
-2.968E-1	5.745E+0	1.310E+1
-2.984E-1	5.716E+0	1.329E+1
-3.000E-1	5.732E+0	1.325E+1
-3.017E-1	5.729E+0	1.333E+1
-3.000E-1	5.771E+0	1.320E+1
-2.984E-1	5.674E+0	1.340E+1
-3.049E-1	5.878E+0	1.339E+1
-3.017E-1	5.797E+0	1.318E+1
-3.000E-1	5.680E+0	1.330E+1
-3.000E-1	5.674E+0	1.344E+1
-3.033E-1	5.732E+0	1.324E+1
-3.033E-1	5.791E+0	1.331E+1
-3.000E-1	5.755E+0	1.335E+1
-2.984E-1	5.807E+0	1.334E+1
-3.049E-1	5.839E+0	1.329E+1
-3.049E-1	5.768E+0	1.320E+1
-3.000E-1	5.826E+0	1.331E+1
-3.017E-1	5.732E+0	1.327E+1
-3.033E-1	5.758E+0	1.322E+1
-3.049E-1	5.758E+0	1.334E+1
-3.033E-1	5.687E+0	1.325E+1
-3.033E-1	5.761E+0	1.324E+1
-3.049E-1	5.768E+0	1.325E+1
-3.098E-1	5.732E+0	1.343E+1
-3.017E-1	5.638E+0	1.315E+1
-3.017E-1	5.758E+0	1.317E+1
-3.065E-1	5.794E+0	1.330E+1
-3.065E-1	5.709E+0	1.323E+1
-3.017E-1	5.771E+0	1.340E+1
-3.017E-1	5.781E+0	1.331E+1
-3.049E-1	5.726E+0	1.335E+1
-3.049E-1	5.703E+0	1.320E+1
-3.033E-1	5.833E+0	1.328E+1
-3.017E-1	5.797E+0	1.318E+1
-3.033E-1	5.755E+0	1.327E+1
-3.065E-1	5.807E+0	1.321E+1
-3.033E-1	5.768E+0	1.321E+1
-3.017E-1	5.693E+0	1.334E+1
-3.049E-1	5.742E+0	1.320E+1
-3.081E-1	5.823E+0	1.333E+1
-3.017E-1	5.745E+0	1.325E+1
-3.000E-1	5.784E+0	1.318E+1
-3.065E-1	5.774E+0	1.326E+1
-3.098E-1	5.680E+0	1.329E+1
-3.033E-1	5.752E+0	1.332E+1
-3.049E-1	5.677E+0	1.341E+1
-3.081E-1	5.716E+0	1.334E+1
-3.065E-1	5.752E+0	1.332E+1
-3.033E-1	5.638E+0	1.321E+1
-3.033E-1	5.693E+0	1.321E+1
-3.065E-1	5.800E+0	1.338E+1
-3.081E-1	5.888E+0	1.319E+1
-3.033E-1	5.648E+0	1.332E+1
-3.033E-1	5.774E+0	1.334E+1
-3.081E-1	5.670E+0	1.325E+1
-3.081E-1	5.758E+0	1.335E+1
-3.033E-1	5.706E+0	1.338E+1
-3.017E-1	5.726E+0	1.341E+1
-3.065E-1	5.797E+0	1.326E+1
-3.081E-1	5.761E+0	1.329E+1
-3.017E-1	5.755E+0	1.334E+1
-3.000E-1	5.742E+0	1.325E+1
-3.049E-1	5.800E+0	1.314E+1
-3.065E-1	5.739E+0	1.334E+1
-3.017E-1	5.816E+0	1.334E+1
-3.000E-1	5.794E+0	1.327E+1
-3.033E-1	5.745E+0	1.327E+1
-3.049E-1	5.716E+0	1.326E+1
-3.049E-1	5.778E+0	1.338E+1
-3.000E-1	5.781E+0	1.316E+1
-3.049E-1	5.774E+0	1.333E+1
-3.065E-1	5.784E+0	1.325E+1
-3.049E-1	5.839E+0	1.332E+1
-3.017E-1	5.667E+0	1.330E+1
-3.065E-1	5.719E+0	1.328E+1
-3.065E-1	5.716E+0	1.328E+1
-3.000E-1	5.852E+0	1.331E+1
-3.000E-1	5.635E+0	1.324E+1
-3.049E-1	5.797E+0	1.327E+1
-3.065E-1	5.771E+0	1.329E+1
-3.017E-1	5.765E+0	1.318E+1
-3.000E-1	5.696E+0	1.342E+1
-3.049E-1	5.755E+0	1.335E+1
-3.049E-1	5.885E+0	1.332E+1
-3.000E-1	5.735E+0	1.322E+1
-2.984E-1	5.716E+0	1.332E+1
-3.033E-1	5.716E+0	1.307E+1
-3.000E-1	5.826E+0	1.329E+1
-3.017E-1	5.768E+0	1.317E+1
-3.000E-1	5.797E+0	1.327E+1
-3.033E-1	5.732E+0	1.338E+1
-3.033E-1	5.696E+0	1.316E+1
-2.984E-1	5.787E+0	1.324E+1
-2.984E-1	5.719E+0	1.330E+1
-3.033E-1	5.648E+0	1.339E+1
-3.049E-1	5.774E+0	1.318E+1
-3.033E-1	5.645E+0	1.320E+1
-2.984E-1	5.807E+0	1.323E+1
-3.017E-1	5.748E+0	1.330E+1
-3.017E-1	5.755E+0	1.331E+1
-3.000E-1	5.729E+0	1.322E+1
-3.017E-1	5.693E+0	1.315E+1
-3.017E-1	5.768E+0	1.325E+1
-3.049E-1	5.690E+0	1.341E+1
-2.984E-1	5.729E+0	1.327E+1
-3.000E-1	5.784E+0	1.330E+1
-3.017E-1	5.787E+0	1.327E+1
-3.033E-1	5.748E+0	1.317E+1
-2.984E-1	5.696E+0	1.336E+1
-2.952E-1	5.709E+0	1.342E+1
-3.033E-1	5.739E+0	1.332E+1
-2.952E-1	5.703E+0	1.335E+1
-2.919E-1	5.794E+0	1.347E+1
-2.968E-1	5.742E+0	1.337E+1
-3.000E-1	5.774E+0	1.326E+1
-3.017E-1	5.748E+0	1.329E+1
-2.952E-1	5.778E+0	1.330E+1
-2.935E-1	5.732E+0	1.321E+1
-3.017E-1	5.768E+0	1.328E+1
-3.000E-1	5.742E+0	1.321E+1
-2.952E-1	5.641E+0	1.335E+1
-2.952E-1	5.696E+0	1.330E+1
-2.984E-1	5.852E+0	1.326E+1
-2.968E-1	5.758E+0	1.309E+1
-2.952E-1	5.781E+0	1.331E+1
-2.968E-1	5.774E+0	1.346E+1
-2.984E-1	5.729E+0	1.330E+1
-3.000E-1	5.748E+0	1.323E+1
-2.952E-1	5.722E+0	1.329E+1
-2.919E-1	5.687E+0	1.340E+1
-2.952E-1	5.826E+0	1.315E+1
-3.000E-1	5.891E+0	1.331E+1
-2.952E-1	5.722E+0	1.328E+1
-2.919E-1	5.774E+0	1.331E+1
-2.935E-1	5.784E+0	1.327E+1
-2.984E-1	5.842E+0	1.334E+1
-2.952E-1	5.781E+0	1.324E+1
-2.935E-1	5.768E+0	1.327E+1
-3.000E-1	5.703E+0	1.324E+1
-2.984E-1	5.719E+0	1.322E+1
-2.919E-1	5.700E+0	1.321E+1
-2.952E-1	5.716E+0	1.333E+1
-2.984E-1	5.729E+0	1.325E+1
-2.984E-1	5.696E+0	1.320E+1
-3.000E-1	5.722E+0	1.337E+1
-2.952E-1	5.800E+0	1.327E+1
-3.000E-1	5.729E+0	1.326E+1
-2.984E-1	5.765E+0	1.334E+1
-2.935E-1	5.732E+0	1.334E+1
-2.952E-1	5.784E+0	1.322E+1
-2.984E-1	5.797E+0	1.315E+1
-2.984E-1	5.677E+0	1.320E+1
-2.968E-1	5.726E+0	1.321E+1
-2.935E-1	5.794E+0	1.331E+1
-3.017E-1	5.807E+0	1.333E+1
-3.000E-1	5.742E+0	1.331E+1
-2.952E-1	5.722E+0	1.331E+1
-2.968E-1	5.706E+0	1.337E+1
-3.033E-1	5.739E+0	1.339E+1
-3.000E-1	5.774E+0	1.329E+1
-2.935E-1	5.722E+0	1.339E+1
-2.935E-1	5.709E+0	1.326E+1
-3.000E-1	5.732E+0	1.342E+1
-3.017E-1	5.674E+0	1.340E+1
-2.968E-1	5.771E+0	1.327E+1
-2.952E-1	5.771E+0	1.323E+1
-3.017E-1	5.726E+0	1.326E+1
-2.984E-1	5.706E+0	1.339E+1
-2.984E-1	5.794E+0	1.321E+1
-2.984E-1	5.794E+0	1.310E+1
-3.033E-1	5.726E+0	1.324E+1
-3.017E-1	5.742E+0	1.323E+1
-2.968E-1	5.781E+0	1.327E+1
-3.017E-1	5.700E+0	1.334E+1
-3.017E-1	5.862E+0	1.340E+1
-3.000E-1	5.794E+0	1.330E+1
-2.984E-1	5.709E+0	1.337E+1
-2.968E-1	5.664E+0	1.327E+1
-3.000E-1	5.758E+0	1.322E+1
-3.000E-1	5.722E+0	1.333E+1
-2.984E-1	5.771E+0	1.331E+1
-2.952E-1	5.690E+0	1.313E+1
-3.000E-1	5.784E+0	1.336E+1
-3.000E-1	5.758E+0	1.338E+1
-2.968E-1	5.703E+0	1.321E+1
-2.968E-1	5.726E+0	1.327E+1
-2.984E-1	5.739E+0	1.308E+1
-3.017E-1	5.761E+0	1.329E+1
-2.984E-1	5.755E+0	1.328E+1
-2.968E-1	5.739E+0	1.336E+1
-3.017E-1	5.732E+0	1.325E+1
-2.968E-1	5.729E+0	1.325E+1
-2.952E-1	5.680E+0	1.319E+1
-2.968E-1	5.807E+0	1.318E+1
-3.000E-1	5.784E+0	1.329E+1
-2.984E-1	5.722E+0	1.318E+1
-2.968E-1	5.758E+0	1.329E+1
-2.952E-1	5.774E+0	1.329E+1
-2.984E-1	5.726E+0	1.331E+1
-3.000E-1	5.765E+0	1.318E+1
-2.968E-1	5.690E+0	1.328E+1
-2.984E-1	5.700E+0	1.324E+1
-2.984E-1	5.693E+0	1.330E+1
-2.968E-1	5.774E+0	1.329E+1
-2.984E-1	5.758E+0	1.339E+1
-2.968E-1	5.722E+0	1.308E+1
-2.984E-1	5.794E+0	1.323E+1
-3.017E-1	5.709E+0	1.327E+1
-2.984E-1	5.758E+0	1.325E+1
-2.952E-1	5.846E+0	1.322E+1
-3.000E-1	5.674E+0	1.318E+1
-3.017E-1	5.813E+0	1.329E+1
-2.968E-1	5.807E+0	1.324E+1
-2.968E-1	5.752E+0	1.336E+1
-3.033E-1	5.768E+0	1.315E+1
-3.017E-1	5.765E+0	1.322E+1
-2.952E-1	5.761E+0	1.314E+1
-2.984E-1	5.781E+0	1.321E+1
-2.984E-1	5.781E+0	1.321E+1
-3.033E-1	5.641E+0	1.324E+1
-2.952E-1	5.800E+0	1.319E+1
-2.952E-1	5.674E+0	1.318E+1
-3.000E-1	5.800E+0	1.330E+1
-3.000E-1	5.661E+0	1.321E+1
-2.984E-1	5.745E+0	1.323E+1
-2.952E-1	5.732E+0	1.312E+1
-3.000E-1	5.719E+0	1.333E+1
-3.000E-1	5.800E+0	1.333E+1
-2.952E-1	5.703E+0	1.330E+1
-2.952E-1	5.803E+0	1.323E+1
-2.984E-1	5.722E+0	1.317E+1
-3.000E-1	5.719E+0	1.333E+1
-2.952E-1	5.755E+0	1.331E+1
-2.984E-1	5.765E+0	1.324E+1
-3.000E-1	5.752E+0	1.315E+1
-3.017E-1	5.722E+0	1.311E+1
-2.968E-1	5.661E+0	1.322E+1
-2.935E-1	5.745E+0	1.322E+1
-3.000E-1	5.771E+0	1.318E+1
-3.000E-1	5.774E+0	1.333E+1
-2.968E-1	5.836E+0	1.326E+1
-2.935E-1	5.758E+0	1.332E+1
-2.952E-1	5.709E+0	1.343E+1
-3.017E-1	5.729E+0	1.341E+1
-2.984E-1	5.836E+0	1.338E+1
-2.984E-1	5.732E+0	1.333E+1
-3.000E-1	5.713E+0	1.322E+1
-3.000E-1	5.706E+0	1.337E+1
-2.935E-1	5.781E+0	1.330E+1
-2.935E-1	5.755E+0	1.319E+1
-2.984E-1	5.745E+0	1.326E+1
-3.000E-1	5.713E+0	1.315E+1
-3.000E-1	5.784E+0	1.329E+1
-2.968E-1	5.700E+0	1.318E+1
-3.000E-1	5.716E+0	1.339E+1
-3.017E-1	5.771E+0	1.338E+1
-2.952E-1	5.794E+0	1.319E+1
-2.968E-1	5.739E+0	1.331E+1
-3.000E-1	5.742E+0	1.338E+1
-2.968E-1	5.765E+0	1.313E+1
-2.952E-1	5.791E+0	1.339E+1
-2.968E-1	5.791E+0	1.323E+1
-2.968E-1	5.842E+0	1.335E+1
-3.000E-1	5.846E+0	1.333E+1
-2.952E-1	5.719E+0	1.326E+1
-2.952E-1	5.778E+0	1.315E+1
-3.017E-1	5.803E+0	1.339E+1
-3.033E-1	5.768E+0	1.325E+1
-2.968E-1	5.761E+0	1.319E+1
-2.968E-1	5.726E+0	1.325E+1
-2.984E-1	5.700E+0	1.324E+1
-2.968E-1	5.732E+0	1.327E+1
-2.968E-1	5.813E+0	1.327E+1
-2.952E-1	5.768E+0	1.319E+1
-2.984E-1	5.729E+0	1.325E+1
-2.984E-1	5.787E+0	1.348E+1
-2.935E-1	5.787E+0	1.334E+1
-2.968E-1	5.732E+0	1.323E+1
-2.968E-1	5.761E+0	1.317E+1
-3.000E-1	5.745E+0	1.333E+1
-2.919E-1	5.781E+0	1.332E+1
-2.984E-1	5.752E+0	1.318E+1
-2.984E-1	5.787E+0	1.332E+1
-3.000E-1	5.794E+0	1.317E+1
-2.968E-1	5.758E+0	1.333E+1
-2.968E-1	5.703E+0	1.325E+1
-2.984E-1	5.667E+0	1.337E+1
-3.000E-1	5.722E+0	1.330E+1
-2.952E-1	5.859E+0	1.328E+1
-2.968E-1	5.794E+0	1.328E+1
-3.017E-1	5.823E+0	1.319E+1
-3.017E-1	5.722E+0	1.331E+1
-2.952E-1	5.690E+0	1.328E+1
-2.952E-1	5.778E+0	1.336E+1
-3.000E-1	5.742E+0	1.324E+1
-3.000E-1	5.667E+0	1.322E+1
-2.952E-1	5.787E+0	1.325E+1
-2.952E-1	5.680E+0	1.334E+1
-3.000E-1	5.706E+0	1.317E+1
-3.000E-1	5.797E+0	1.319E+1
-2.968E-1	5.735E+0	1.324E+1
-2.935E-1	5.768E+0	1.329E+1
-3.000E-1	5.797E+0	1.326E+1
-3.017E-1	5.713E+0	1.331E+1
-3.000E-1	5.693E+0	1.323E+1
-2.984E-1	5.745E+0	1.325E+1
-3.000E-1	5.800E+0	1.324E+1
-3.000E-1	5.781E+0	1.322E+1
-2.952E-1	5.742E+0	1.334E+1
-3.000E-1	5.813E+0	1.339E+1
-3.017E-1	5.810E+0	1.321E+1
-2.968E-1	5.771E+0	1.334E+1
-2.935E-1	5.761E+0	1.317E+1
-2.952E-1	5.765E+0	1.323E+1
-3.000E-1	5.716E+0	1.327E+1
-3.000E-1	5.654E+0	1.325E+1
-2.952E-1	5.739E+0	1.324E+1
-2.968E-1	5.761E+0	1.334E+1
-2.984E-1	5.722E+0	1.322E+1
-3.000E-1	5.829E+0	1.319E+1
-2.935E-1	5.784E+0	1.336E+1
-2.968E-1	5.638E+0	1.332E+1
-3.017E-1	5.778E+0	1.326E+1
-2.984E-1	5.729E+0	1.329E+1
-2.968E-1	5.703E+0	1.316E+1
-2.935E-1	5.794E+0	1.333E+1
-3.017E-1	5.781E+0	1.341E+1
-3.000E-1	5.833E+0	1.317E+1
-2.984E-1	5.687E+0	1.332E+1
-2.968E-1	5.768E+0	1.330E+1
-2.984E-1	5.706E+0	1.328E+1
-3.000E-1	5.803E+0	1.330E+1
-2.968E-1	5.745E+0	1.340E+1
-2.968E-1	5.761E+0	1.321E+1
-3.000E-1	5.755E+0	1.332E+1
-2.984E-1	5.732E+0	1.315E+1
-2.952E-1	5.849E+0	1.325E+1
-2.952E-1	5.807E+0	1.337E+1
-3.000E-1	5.651E+0	1.331E+1
-3.000E-1	5.771E+0	1.324E+1
-2.952E-1	5.735E+0	1.334E+1
-2.968E-1	5.794E+0	1.323E+1
-3.000E-1	5.722E+0	1.328E+1
-2.968E-1	5.722E+0	1.327E+1
-2.952E-1	5.745E+0	1.339E+1
-2.968E-1	5.755E+0	1.330E+1
-3.000E-1	5.658E+0	1.323E+1
-3.000E-1	5.800E+0	1.324E+1
-2.952E-1	5.765E+0	1.323E+1
-2.968E-1	5.732E+0	1.326E+1
-2.984E-1	5.674E+0	1.339E+1
-3.000E-1	5.729E+0	1.323E+1
-2.952E-1	5.703E+0	1.314E+1
-2.935E-1	5.794E+0	1.332E+1
-3.017E-1	5.826E+0	1.326E+1
-2.984E-1	5.787E+0	1.328E+1
-2.952E-1	5.716E+0	1.329E+1
-2.968E-1	5.803E+0	1.324E+1
-2.984E-1	5.826E+0	1.311E+1
-2.984E-1	5.748E+0	1.334E+1
-2.952E-1	5.716E+0	1.306E+1
-2.968E-1	5.791E+0	1.317E+1
-2.984E-1	5.661E+0	1.330E+1
-3.017E-1	5.742E+0	1.320E+1
-2.984E-1	5.732E+0	1.315E+1
-2.968E-1	5.693E+0	1.336E+1
-3.017E-1	5.690E+0	1.334E+1
-3.000E-1	5.739E+0	1.338E+1
-2.952E-1	5.732E+0	1.324E+1
-2.952E-1	5.709E+0	1.326E+1
-3.000E-1	5.755E+0	1.314E+1
-2.984E-1	5.713E+0	1.323E+1
-2.984E-1	5.752E+0	1.331E+1
-2.984E-1	5.755E+0	1.333E+1
-3.000E-1	5.719E+0	1.336E+1
-2.984E-1	5.800E+0	1.329E+1
-2.968E-1	5.810E+0	1.313E+1
-2.968E-1	5.791E+0	1.335E+1
-2.984E-1	5.778E+0	1.325E+1
-2.952E-1	5.800E+0	1.324E+1
-2.984E-1	5.778E+0	1.328E+1
-2.968E-1	5.735E+0	1.334E+1
-3.017E-1	5.768E+0	1.338E+1
-3.000E-1	5.791E+0	1.327E+1
-2.968E-1	5.774E+0	1.333E+1
-2.952E-1	5.800E+0	1.331E+1
-3.000E-1	5.748E+0	1.328E+1
-3.000E-1	5.696E+0	1.318E+1
-2.984E-1	5.791E+0	1.325E+1
-2.968E-1	5.735E+0	1.320E+1
-2.984E-1	5.784E+0	1.324E+1
-3.000E-1	5.719E+0	1.313E+1
-2.952E-1	5.722E+0	1.314E+1
-2.984E-1	5.619E+0	1.325E+1
-2.984E-1	5.781E+0	1.334E+1
-3.017E-1	5.722E+0	1.334E+1
-2.935E-1	5.800E+0	1.316E+1
-2.968E-1	5.755E+0	1.304E+1
-3.017E-1	5.687E+0	1.322E+1
-2.968E-1	5.836E+0	1.330E+1
-2.952E-1	5.729E+0	1.317E+1
-2.984E-1	5.719E+0	1.321E+1
-3.000E-1	5.670E+0	1.343E+1
-2.984E-1	5.748E+0	1.316E+1
-2.952E-1	5.722E+0	1.332E+1
-2.984E-1	5.794E+0	1.324E+1
-3.000E-1	5.690E+0	1.332E+1
-3.000E-1	5.761E+0	1.328E+1
-2.984E-1	5.816E+0	1.325E+1
-2.952E-1	5.807E+0	1.324E+1
-3.000E-1	5.722E+0	1.325E+1
-3.017E-1	5.719E+0	1.319E+1
-2.968E-1	5.761E+0	1.326E+1
-3.000E-1	5.726E+0	1.327E+1
-2.984E-1	5.761E+0	1.322E+1
-3.000E-1	5.781E+0	1.336E+1
-2.935E-1	5.803E+0	1.309E+1
-2.952E-1	5.859E+0	1.327E+1
-3.017E-1	5.761E+0	1.327E+1
-3.017E-1	5.787E+0	1.333E+1
-2.968E-1	5.703E+0	1.334E+1
-2.952E-1	5.787E+0	1.314E+1
-3.000E-1	5.859E+0	1.327E+1
-2.984E-1	5.703E+0	1.333E+1
-2.952E-1	5.648E+0	1.333E+1
-2.952E-1	5.745E+0	1.327E+1
-3.000E-1	5.742E+0	1.326E+1
-3.000E-1	5.755E+0	1.320E+1
-2.952E-1	5.732E+0	1.320E+1
-2.984E-1	5.813E+0	1.308E+1
-2.984E-1	5.807E+0	1.325E+1
-3.017E-1	5.706E+0	1.317E+1
-2.952E-1	5.693E+0	1.329E+1
-2.984E-1	5.784E+0	1.336E+1
-2.984E-1	5.690E+0	1.337E+1
-2.968E-1	5.748E+0	1.332E+1
-2.952E-1	5.722E+0	1.330E+1
-2.984E-1	5.732E+0	1.343E+1
-3.000E-1	5.742E+0	1.336E+1
-2.984E-1	5.807E+0	1.325E+1
-2.984E-1	5.800E+0	1.330E+1
-2.952E-1	5.755E+0	1.322E+1
-3.000E-1	5.703E+0	1.332E+1
-3.000E-1	5.748E+0	1.332E+1
-2.952E-1	5.878E+0	1.339E+1
-2.984E-1	5.683E+0	1.328E+1
-3.033E-1	5.755E+0	1.325E+1
-3.017E-1	5.807E+0	1.323E+1
-2.968E-1	5.813E+0	1.318E+1
-2.968E-1	5.735E+0	1.335E+1
-3.017E-1	5.898E+0	1.335E+1
-3.017E-1	5.898E+0	1.328E+1
-2.952E-1	5.687E+0	1.324E+1
-2.952E-1	5.758E+0	1.325E+1
-3.017E-1	5.761E+0	1.330E+1
-2.984E-1	5.768E+0	1.325E+1
-2.952E-1	5.761E+0	1.320E+1
-2.984E-1	5.700E+0	1.317E+1
-3.000E-1	5.826E+0	1.333E+1
-2.984E-1	5.752E+0	1.322E+1
-2.968E-1	5.813E+0	1.323E+1
-2.968E-1	5.742E+0	1.337E+1
-3.000E-1	5.774E+0	1.316E+1
-3.017E-1	5.765E+0	1.330E+1
-2.952E-1	5.761E+0	1.327E+1
-2.968E-1	5.784E+0	1.331E+1
-2.984E-1	5.771E+0	1.314E+1
-2.984E-1	5.816E+0	1.320E+1
-2.952E-1	5.813E+0	1.351E+1
-2.968E-1	5.726E+0	1.326E+1
[truncated: 93,963 more rows]
