# Supplementary material for: Improved ANAP incorporation and VCF analysis reveal details of P2X7 current facilitation and a limited conformational interplay between ATP binding and the intracellular ballast domain
Source: eLife. 2023 Jan 4;12:e82479. doi: 10.7554/eLife.82479 (PMC9859053; doi:10.7554/eLife.82479)
Supplement: Figure 5—source data 1. [file elife-82479-fig5-data1.zip › Figure-5_Source-data-1/W7_h24#27.csv]

-1.627E+0	3.468E+0	7.850E+0
-1.624E+0	3.309E+0	7.737E+0
-1.619E+0	3.341E+0	7.867E+0
-1.627E+0	3.345E+0	7.850E+0
-1.627E+0	3.319E+0	7.886E+0
-1.624E+0	3.319E+0	7.753E+0
-1.624E+0	3.338E+0	7.954E+0
-1.625E+0	3.322E+0	7.760E+0
-1.627E+0	3.358E+0	7.850E+0
-1.624E+0	3.306E+0	7.756E+0
-1.622E+0	3.358E+0	7.811E+0
-1.628E+0	3.361E+0	7.786E+0
-1.625E+0	3.286E+0	7.776E+0
-1.624E+0	3.364E+0	7.802E+0
-1.625E+0	3.371E+0	7.769E+0
-1.627E+0	3.351E+0	7.789E+0
-1.628E+0	3.364E+0	7.763E+0
-1.624E+0	3.393E+0	7.669E+0
-1.624E+0	3.345E+0	7.766E+0
-1.628E+0	3.322E+0	7.821E+0
-1.627E+0	3.328E+0	7.740E+0
-1.624E+0	3.312E+0	7.863E+0
-1.624E+0	3.367E+0	7.737E+0
-1.630E+0	3.348E+0	7.821E+0
-1.627E+0	3.338E+0	7.834E+0
-1.622E+0	3.332E+0	7.763E+0
-1.624E+0	3.367E+0	7.815E+0
-1.628E+0	3.309E+0	7.802E+0
-1.627E+0	3.293E+0	7.756E+0
-1.625E+0	3.361E+0	7.854E+0
-1.622E+0	3.315E+0	7.922E+0
-1.628E+0	3.390E+0	7.747E+0
-1.632E+0	3.380E+0	7.727E+0
-1.627E+0	3.338E+0	7.795E+0
-1.625E+0	3.332E+0	7.802E+0
-1.628E+0	3.371E+0	7.821E+0
-1.627E+0	3.348E+0	7.675E+0
-1.625E+0	3.374E+0	7.656E+0
-1.625E+0	3.348E+0	7.919E+0
-1.625E+0	3.432E+0	7.850E+0
-1.628E+0	3.380E+0	7.776E+0
-1.625E+0	3.328E+0	7.789E+0
-1.627E+0	3.432E+0	7.773E+0
-1.627E+0	3.338E+0	7.857E+0
-1.630E+0	3.315E+0	7.691E+0
-1.622E+0	3.377E+0	7.834E+0
-1.624E+0	3.380E+0	7.795E+0
-1.628E+0	3.319E+0	7.756E+0
-1.628E+0	3.351E+0	7.601E+0
-1.627E+0	3.335E+0	7.821E+0
-1.625E+0	3.348E+0	7.860E+0
-1.628E+0	3.426E+0	7.769E+0
-1.630E+0	3.348E+0	7.828E+0
-1.627E+0	3.341E+0	7.717E+0
-1.625E+0	3.328E+0	7.646E+0
-1.628E+0	3.338E+0	7.789E+0
-1.630E+0	3.374E+0	7.844E+0
-1.625E+0	3.328E+0	7.854E+0
-1.624E+0	3.406E+0	7.766E+0
-1.628E+0	3.455E+0	7.906E+0
-1.628E+0	3.322E+0	7.786E+0
-1.627E+0	3.306E+0	7.782E+0
-1.624E+0	3.406E+0	7.795E+0
-1.630E+0	3.361E+0	7.805E+0
-1.632E+0	3.328E+0	7.753E+0
-1.627E+0	3.296E+0	7.756E+0
-1.624E+0	3.312E+0	7.880E+0
-1.628E+0	3.403E+0	7.824E+0
-1.630E+0	3.302E+0	7.808E+0
-1.628E+0	3.367E+0	7.799E+0
-1.625E+0	3.351E+0	7.870E+0
-1.628E+0	3.328E+0	7.889E+0
-1.632E+0	3.426E+0	7.691E+0
-1.625E+0	3.358E+0	7.753E+0
-1.625E+0	3.351E+0	7.867E+0
-1.633E+0	3.380E+0	7.776E+0
-1.628E+0	3.345E+0	7.799E+0
-1.627E+0	3.377E+0	7.867E+0
-1.628E+0	3.341E+0	7.766E+0
-1.633E+0	3.338E+0	7.659E+0
-1.628E+0	3.328E+0	7.876E+0
-1.625E+0	3.312E+0	7.769E+0
-1.627E+0	3.283E+0	7.799E+0
-1.632E+0	3.416E+0	7.886E+0
-1.628E+0	3.332E+0	7.773E+0
-1.627E+0	3.380E+0	7.766E+0
-1.627E+0	3.325E+0	7.805E+0
-1.628E+0	3.484E+0	7.789E+0
-1.630E+0	3.367E+0	7.769E+0
-1.627E+0	3.354E+0	7.893E+0
-1.624E+0	3.312E+0	7.850E+0
-1.630E+0	3.364E+0	7.815E+0
-1.632E+0	3.325E+0	7.760E+0
-1.628E+0	3.396E+0	7.756E+0
-1.627E+0	3.367E+0	7.698E+0
-1.628E+0	3.289E+0	7.834E+0
-1.628E+0	3.312E+0	7.834E+0
-1.625E+0	3.374E+0	7.818E+0
-1.627E+0	3.335E+0	7.847E+0
-1.630E+0	3.455E+0	7.782E+0
-1.630E+0	3.299E+0	7.925E+0
-1.627E+0	3.302E+0	7.763E+0
-1.627E+0	3.377E+0	7.850E+0
-1.630E+0	3.426E+0	7.870E+0
-1.628E+0	3.348E+0	7.740E+0
-1.627E+0	3.309E+0	7.834E+0
-1.625E+0	3.413E+0	7.828E+0
-1.630E+0	3.328E+0	7.701E+0
-1.632E+0	3.361E+0	7.792E+0
-1.627E+0	3.302E+0	7.854E+0
-1.625E+0	3.384E+0	7.818E+0
-1.632E+0	3.409E+0	7.747E+0
-1.630E+0	3.348E+0	7.899E+0
-1.628E+0	3.273E+0	7.769E+0
-1.628E+0	3.422E+0	7.893E+0
-1.632E+0	3.374E+0	7.857E+0
-1.633E+0	3.332E+0	7.769E+0
-1.632E+0	3.280E+0	7.659E+0
-1.627E+0	3.374E+0	7.799E+0
-1.632E+0	3.302E+0	7.824E+0
-1.630E+0	3.351E+0	7.802E+0
-1.630E+0	3.345E+0	7.889E+0
-1.625E+0	3.306E+0	7.766E+0
-1.633E+0	3.393E+0	7.792E+0
-1.633E+0	3.426E+0	7.792E+0
-1.630E+0	3.348E+0	7.750E+0
-1.628E+0	3.432E+0	7.828E+0
-1.628E+0	3.315E+0	7.782E+0
-1.632E+0	3.387E+0	7.902E+0
-1.627E+0	3.364E+0	7.880E+0
-1.627E+0	3.351E+0	7.666E+0
-1.630E+0	3.406E+0	7.795E+0
-1.633E+0	3.341E+0	7.776E+0
-1.627E+0	3.315E+0	7.828E+0
-1.628E+0	3.377E+0	7.799E+0
-1.632E+0	3.338E+0	7.831E+0
-1.633E+0	3.400E+0	7.811E+0
-1.630E+0	3.332E+0	7.662E+0
-1.628E+0	3.406E+0	7.805E+0
-1.633E+0	3.358E+0	7.724E+0
-1.633E+0	3.461E+0	7.776E+0
-1.628E+0	3.409E+0	7.763E+0
-1.628E+0	3.367E+0	7.717E+0
-1.632E+0	3.377E+0	7.747E+0
-1.632E+0	3.328E+0	7.808E+0
-1.627E+0	3.299E+0	7.769E+0
-1.628E+0	3.387E+0	7.815E+0
-1.632E+0	3.371E+0	7.805E+0
-1.632E+0	3.315E+0	7.756E+0
-1.630E+0	3.358E+0	7.711E+0
-1.627E+0	3.367E+0	7.808E+0
-1.635E+0	3.354E+0	7.808E+0
-1.635E+0	3.273E+0	7.786E+0
-1.628E+0	3.380E+0	7.698E+0
-1.628E+0	3.380E+0	7.802E+0
-1.632E+0	3.228E+0	7.750E+0
-1.633E+0	3.416E+0	7.811E+0
-1.630E+0	3.426E+0	7.734E+0
-1.628E+0	3.345E+0	7.802E+0
-1.633E+0	3.387E+0	7.717E+0
-1.633E+0	3.322E+0	7.786E+0
-1.628E+0	3.377E+0	7.821E+0
-1.630E+0	3.315E+0	7.756E+0
-1.633E+0	3.380E+0	7.779E+0
-1.633E+0	3.351E+0	7.792E+0
-1.630E+0	3.345E+0	7.714E+0
-1.628E+0	3.338E+0	7.782E+0
-1.633E+0	3.393E+0	7.818E+0
-1.633E+0	3.371E+0	7.750E+0
-1.632E+0	3.345E+0	7.837E+0
-1.630E+0	3.374E+0	7.828E+0
-1.633E+0	3.299E+0	7.678E+0
-1.635E+0	3.257E+0	7.811E+0
-1.628E+0	3.309E+0	7.753E+0
-1.627E+0	3.377E+0	7.828E+0
-1.630E+0	3.400E+0	7.769E+0
-1.632E+0	3.390E+0	7.734E+0
-1.630E+0	3.338E+0	7.666E+0
-1.633E+0	3.322E+0	7.802E+0
-1.632E+0	3.338E+0	7.782E+0
-1.635E+0	3.419E+0	7.818E+0
-1.628E+0	3.361E+0	7.834E+0
-1.628E+0	3.322E+0	7.721E+0
-1.635E+0	3.283E+0	7.766E+0
-1.633E+0	3.358E+0	7.760E+0
-1.630E+0	3.257E+0	7.727E+0
-1.628E+0	3.348E+0	7.811E+0
-1.635E+0	3.367E+0	7.701E+0
-1.633E+0	3.364E+0	7.717E+0
-1.630E+0	3.374E+0	7.902E+0
-1.632E+0	3.302E+0	7.880E+0
-1.633E+0	3.348E+0	7.782E+0
-1.635E+0	3.302E+0	7.854E+0
-1.630E+0	3.367E+0	7.831E+0
-1.628E+0	3.406E+0	7.763E+0
-1.632E+0	3.400E+0	7.828E+0
-1.633E+0	3.335E+0	7.802E+0
-1.633E+0	3.335E+0	7.850E+0
-1.635E+0	3.332E+0	7.666E+0
-1.635E+0	3.371E+0	7.834E+0
-1.633E+0	3.400E+0	7.727E+0
-1.632E+0	3.319E+0	7.893E+0
-1.628E+0	3.371E+0	7.802E+0
-1.637E+0	3.361E+0	7.691E+0
-1.635E+0	3.325E+0	7.756E+0
-1.632E+0	3.325E+0	7.831E+0
-1.630E+0	3.247E+0	7.747E+0
-1.633E+0	3.358E+0	7.714E+0
-1.637E+0	3.328E+0	7.724E+0
-1.630E+0	3.254E+0	7.756E+0
-1.632E+0	3.426E+0	7.786E+0
-1.637E+0	3.403E+0	7.730E+0
-1.633E+0	3.419E+0	7.737E+0
-1.630E+0	3.406E+0	7.769E+0
-1.632E+0	3.299E+0	7.818E+0
-1.635E+0	3.306E+0	7.886E+0
-1.632E+0	3.302E+0	7.779E+0
-1.630E+0	3.361E+0	7.828E+0
-1.633E+0	3.335E+0	7.724E+0
-1.637E+0	3.351E+0	7.766E+0
-1.630E+0	3.416E+0	7.779E+0
-1.632E+0	3.380E+0	7.769E+0
-1.628E+0	3.393E+0	7.740E+0
-1.638E+0	3.361E+0	7.860E+0
-1.635E+0	3.354E+0	7.799E+0
-1.633E+0	3.325E+0	7.695E+0
-1.630E+0	3.390E+0	7.883E+0
-1.635E+0	3.400E+0	7.909E+0
-1.632E+0	3.345E+0	7.821E+0
-1.633E+0	3.328E+0	7.685E+0
-1.632E+0	3.367E+0	7.717E+0
-1.633E+0	3.280E+0	7.776E+0
-1.635E+0	3.403E+0	7.834E+0
-1.630E+0	3.361E+0	7.691E+0
-1.628E+0	3.335E+0	7.824E+0
-1.637E+0	3.403E+0	7.753E+0
-1.637E+0	3.361E+0	7.747E+0
-1.630E+0	3.377E+0	7.860E+0
-1.630E+0	3.367E+0	7.695E+0
-1.635E+0	3.328E+0	7.750E+0
-1.635E+0	3.345E+0	7.818E+0
-1.632E+0	3.335E+0	7.730E+0
-1.628E+0	3.315E+0	7.818E+0
-1.637E+0	3.358E+0	7.734E+0
-1.635E+0	3.335E+0	7.841E+0
-1.632E+0	3.371E+0	7.737E+0
-1.630E+0	3.338E+0	7.847E+0
-1.637E+0	3.306E+0	7.870E+0
-1.635E+0	3.315E+0	7.828E+0
-1.632E+0	3.299E+0	7.844E+0
-1.632E+0	3.351E+0	7.766E+0
-1.637E+0	3.312E+0	7.724E+0
-1.637E+0	3.426E+0	7.815E+0
-1.637E+0	3.341E+0	7.724E+0
-1.632E+0	3.299E+0	7.773E+0
-1.633E+0	3.416E+0	7.928E+0
-1.637E+0	3.293E+0	7.763E+0
-1.632E+0	3.364E+0	7.756E+0
-1.630E+0	3.361E+0	7.743E+0
-1.638E+0	3.387E+0	7.691E+0
-1.637E+0	3.387E+0	7.799E+0
-1.633E+0	3.315E+0	7.837E+0
-1.632E+0	3.312E+0	7.831E+0
-1.635E+0	3.338E+0	7.815E+0
-1.637E+0	3.371E+0	7.811E+0
-1.633E+0	3.403E+0	7.906E+0
-1.633E+0	3.367E+0	7.799E+0
-1.637E+0	3.377E+0	7.769E+0
-1.637E+0	3.325E+0	7.779E+0
-1.632E+0	3.390E+0	7.815E+0
-1.633E+0	3.358E+0	7.941E+0
-1.637E+0	3.302E+0	7.734E+0
-1.637E+0	3.351E+0	7.786E+0
-1.633E+0	3.384E+0	7.847E+0
-1.635E+0	3.302E+0	7.831E+0
-1.635E+0	3.419E+0	7.808E+0
-1.637E+0	3.413E+0	7.717E+0
-1.635E+0	3.387E+0	7.685E+0
-1.633E+0	3.361E+0	7.808E+0
-1.637E+0	3.358E+0	7.730E+0
-1.637E+0	3.426E+0	7.727E+0
-1.633E+0	3.413E+0	7.766E+0
-1.630E+0	3.345E+0	7.886E+0
-1.637E+0	3.354E+0	7.799E+0
-1.638E+0	3.354E+0	7.902E+0
-1.633E+0	3.328E+0	7.802E+0
-1.635E+0	3.367E+0	7.763E+0
-1.637E+0	3.335E+0	7.753E+0
-1.638E+0	3.371E+0	7.792E+0
-1.632E+0	3.341E+0	7.873E+0
-1.633E+0	3.448E+0	7.773E+0
-1.638E+0	3.384E+0	7.815E+0
-1.638E+0	3.312E+0	7.828E+0
-1.633E+0	3.367E+0	7.805E+0
-1.635E+0	3.312E+0	7.850E+0
-1.633E+0	3.335E+0	7.799E+0
-1.637E+0	3.403E+0	7.841E+0
-1.635E+0	3.371E+0	7.860E+0
-1.633E+0	3.358E+0	7.714E+0
-1.638E+0	3.302E+0	7.786E+0
-1.635E+0	3.377E+0	7.805E+0
-1.632E+0	3.361E+0	7.753E+0
-1.635E+0	3.439E+0	7.753E+0
-1.638E+0	3.432E+0	7.721E+0
-1.635E+0	3.390E+0	7.630E+0
-1.632E+0	3.319E+0	7.734E+0
-1.633E+0	3.377E+0	7.630E+0
-1.637E+0	3.364E+0	7.883E+0
-1.638E+0	3.332E+0	7.760E+0
-1.635E+0	3.413E+0	7.782E+0
-1.633E+0	3.361E+0	7.802E+0
-1.638E+0	3.319E+0	7.821E+0
-1.638E+0	3.354E+0	7.811E+0
-1.632E+0	3.348E+0	7.876E+0
-1.637E+0	3.302E+0	7.824E+0
-1.640E+0	3.341E+0	7.730E+0
-1.637E+0	3.306E+0	7.818E+0
-1.633E+0	3.387E+0	7.773E+0
-1.635E+0	3.351E+0	7.824E+0
-1.637E+0	3.319E+0	7.711E+0
-1.638E+0	3.426E+0	7.912E+0
-1.638E+0	3.306E+0	7.815E+0
-1.632E+0	3.358E+0	7.854E+0
-1.635E+0	3.396E+0	7.818E+0
-1.640E+0	3.328E+0	7.850E+0
-1.632E+0	3.354E+0	7.756E+0
-1.633E+0	3.367E+0	7.740E+0
-1.640E+0	3.406E+0	7.844E+0
-1.640E+0	3.341E+0	7.760E+0
-1.637E+0	3.328E+0	7.818E+0
-1.635E+0	3.345E+0	7.753E+0
-1.640E+0	3.393E+0	7.876E+0
-1.638E+0	3.351E+0	7.906E+0
-1.635E+0	3.289E+0	7.740E+0
-1.637E+0	3.348E+0	7.717E+0
-1.641E+0	3.442E+0	7.717E+0
-1.638E+0	3.351E+0	7.779E+0
-1.635E+0	3.322E+0	7.805E+0
-1.635E+0	3.270E+0	7.831E+0
-1.637E+0	3.351E+0	7.786E+0
-1.638E+0	3.387E+0	7.789E+0
-1.632E+0	3.325E+0	7.776E+0
-1.635E+0	3.267E+0	7.773E+0
-1.638E+0	3.358E+0	7.792E+0
-1.640E+0	3.345E+0	7.708E+0
-1.635E+0	3.396E+0	7.737E+0
-1.635E+0	3.409E+0	7.776E+0
-1.637E+0	3.400E+0	7.740E+0
-1.638E+0	3.364E+0	7.766E+0
-1.633E+0	3.338E+0	7.824E+0
-1.633E+0	3.332E+0	7.799E+0
-1.638E+0	3.380E+0	7.880E+0
-1.637E+0	3.322E+0	7.886E+0
-1.635E+0	3.400E+0	7.805E+0
-1.635E+0	3.361E+0	7.831E+0
-1.640E+0	3.332E+0	7.828E+0
-1.640E+0	3.322E+0	7.730E+0
-1.635E+0	3.332E+0	7.837E+0
-1.635E+0	3.325E+0	7.860E+0
-1.640E+0	3.309E+0	7.614E+0
-1.638E+0	3.364E+0	7.769E+0
-1.635E+0	3.338E+0	7.828E+0
-1.635E+0	3.345E+0	7.805E+0
-1.640E+0	3.328E+0	7.821E+0
-1.643E+0	3.409E+0	7.802E+0
-1.637E+0	3.380E+0	7.743E+0
-1.635E+0	3.312E+0	7.808E+0
-1.640E+0	3.403E+0	7.776E+0
-1.640E+0	3.328E+0	7.831E+0
-1.633E+0	3.354E+0	7.870E+0
-1.637E+0	3.409E+0	7.753E+0
-1.637E+0	3.354E+0	7.828E+0
-1.640E+0	3.380E+0	7.779E+0
-1.635E+0	3.345E+0	7.727E+0
-1.635E+0	3.377E+0	7.646E+0
-1.638E+0	3.377E+0	7.808E+0
-1.640E+0	3.390E+0	7.821E+0
-1.635E+0	3.338E+0	7.831E+0
-1.633E+0	3.377E+0	7.766E+0
-1.638E+0	3.341E+0	7.701E+0
-1.641E+0	3.465E+0	7.782E+0
-1.635E+0	3.403E+0	7.802E+0
-1.635E+0	3.335E+0	7.821E+0
-1.640E+0	3.384E+0	7.766E+0
-1.641E+0	3.345E+0	7.714E+0
-1.635E+0	3.419E+0	7.682E+0
-1.638E+0	3.299E+0	7.799E+0
-1.643E+0	3.400E+0	7.828E+0
-1.640E+0	3.315E+0	7.779E+0
-1.638E+0	3.422E+0	7.922E+0
-1.637E+0	3.426E+0	7.824E+0
-1.641E+0	3.358E+0	7.925E+0
-1.640E+0	3.325E+0	7.669E+0
-1.635E+0	3.335E+0	7.811E+0
-1.637E+0	3.332E+0	7.662E+0
-1.641E+0	3.338E+0	7.682E+0
-1.643E+0	3.429E+0	7.802E+0
-1.637E+0	3.345E+0	7.824E+0
-1.637E+0	3.299E+0	7.747E+0
-1.640E+0	3.319E+0	7.883E+0
-1.638E+0	3.302E+0	7.776E+0
-1.640E+0	3.380E+0	7.760E+0
-1.640E+0	3.345E+0	7.811E+0
-1.640E+0	3.322E+0	7.831E+0
-1.641E+0	3.335E+0	7.863E+0
-1.637E+0	3.374E+0	7.815E+0
-1.638E+0	3.332E+0	7.834E+0
-1.643E+0	3.328E+0	7.876E+0
-1.638E+0	3.267E+0	7.850E+0
-1.635E+0	3.322E+0	7.789E+0
-1.638E+0	3.371E+0	7.860E+0
-1.641E+0	3.306E+0	7.792E+0
-1.641E+0	3.377E+0	7.789E+0
-1.637E+0	3.244E+0	7.850E+0
-1.635E+0	3.345E+0	7.863E+0
-1.640E+0	3.348E+0	7.854E+0
-1.641E+0	3.345E+0	7.776E+0
-1.637E+0	3.367E+0	7.740E+0
-1.637E+0	3.380E+0	7.867E+0
-1.640E+0	3.312E+0	7.831E+0
-1.641E+0	3.387E+0	7.860E+0
-1.637E+0	3.390E+0	7.753E+0
-1.635E+0	3.361E+0	7.666E+0
-1.645E+0	3.315E+0	7.805E+0
-1.645E+0	3.358E+0	7.818E+0
-1.635E+0	3.293E+0	7.815E+0
-1.638E+0	3.406E+0	7.769E+0
-1.643E+0	3.293E+0	7.818E+0
-1.643E+0	3.345E+0	7.773E+0
-1.637E+0	3.299E+0	7.653E+0
-1.638E+0	3.364E+0	7.763E+0
-1.643E+0	3.403E+0	7.818E+0
-1.641E+0	3.371E+0	7.860E+0
-1.640E+0	3.299E+0	7.870E+0
-1.637E+0	3.341E+0	7.870E+0
-1.640E+0	3.338E+0	7.763E+0
-1.641E+0	3.371E+0	7.779E+0
-1.638E+0	3.377E+0	7.795E+0
-1.640E+0	3.338E+0	7.815E+0
-1.643E+0	3.335E+0	7.669E+0
-1.641E+0	3.354E+0	7.847E+0
-1.640E+0	3.328E+0	7.857E+0
-1.637E+0	3.377E+0	7.906E+0
-1.645E+0	3.315E+0	7.711E+0
-1.643E+0	3.354E+0	7.760E+0
-1.641E+0	3.371E+0	7.714E+0
-1.640E+0	3.393E+0	7.760E+0
-1.641E+0	3.364E+0	7.818E+0
-1.640E+0	3.348E+0	7.760E+0
-1.641E+0	3.319E+0	7.714E+0
-1.640E+0	3.302E+0	7.766E+0
-1.643E+0	3.367E+0	7.944E+0
-1.643E+0	3.325E+0	7.815E+0
-1.640E+0	3.338E+0	7.721E+0
-1.640E+0	3.332E+0	7.737E+0
-1.641E+0	3.400E+0	7.688E+0
-1.643E+0	3.384E+0	7.896E+0
-1.640E+0	3.377E+0	7.756E+0
-1.640E+0	3.426E+0	7.789E+0
-1.641E+0	3.306E+0	7.763E+0
-1.643E+0	3.286E+0	7.776E+0
-1.640E+0	3.377E+0	7.763E+0
-1.640E+0	3.380E+0	7.808E+0
-1.643E+0	3.367E+0	7.782E+0
-1.641E+0	3.332E+0	7.786E+0
-1.640E+0	3.409E+0	7.695E+0
-1.640E+0	3.325E+0	7.769E+0
-1.643E+0	3.358E+0	7.760E+0
-1.646E+0	3.393E+0	7.854E+0
-1.640E+0	3.306E+0	7.850E+0
-1.637E+0	3.322E+0	7.753E+0
-1.641E+0	3.348E+0	7.776E+0
-1.643E+0	3.348E+0	7.766E+0
-1.640E+0	3.403E+0	7.727E+0
-1.640E+0	3.406E+0	7.714E+0
-1.643E+0	3.345E+0	7.672E+0
-1.643E+0	3.351E+0	7.769E+0
-1.640E+0	3.390E+0	7.782E+0
-1.641E+0	3.380E+0	7.782E+0
-1.641E+0	3.371E+0	7.750E+0
-1.643E+0	3.322E+0	7.831E+0
-1.640E+0	3.416E+0	7.789E+0
-1.643E+0	3.393E+0	7.776E+0
-1.645E+0	3.380E+0	7.688E+0
-1.646E+0	3.364E+0	7.753E+0
-1.640E+0	3.335E+0	7.740E+0
-1.640E+0	3.400E+0	7.685E+0
-1.640E+0	3.367E+0	7.695E+0
-1.645E+0	3.319E+0	7.863E+0
-1.640E+0	3.406E+0	7.970E+0
-1.640E+0	3.413E+0	7.691E+0
-1.643E+0	3.332E+0	7.714E+0
-1.646E+0	3.452E+0	7.627E+0
-1.637E+0	3.400E+0	7.831E+0
-1.641E+0	3.367E+0	7.854E+0
-1.641E+0	3.384E+0	7.844E+0
-1.641E+0	3.403E+0	7.769E+0
-1.641E+0	3.384E+0	7.870E+0
-1.643E+0	3.361E+0	7.863E+0
-1.643E+0	3.367E+0	7.763E+0
-1.648E+0	3.296E+0	7.769E+0
-1.643E+0	3.309E+0	7.756E+0
-1.640E+0	3.393E+0	7.773E+0
-1.645E+0	3.338E+0	7.795E+0
-1.646E+0	3.361E+0	7.750E+0
-1.641E+0	3.406E+0	7.753E+0
-1.641E+0	3.338E+0	7.889E+0
-1.646E+0	3.338E+0	7.863E+0
-1.643E+0	3.400E+0	7.906E+0
-1.641E+0	3.341E+0	7.675E+0
-1.640E+0	3.354E+0	7.646E+0
-1.646E+0	3.299E+0	7.844E+0
-1.645E+0	3.338E+0	7.808E+0
-1.640E+0	3.335E+0	7.730E+0
-1.641E+0	3.296E+0	7.860E+0
-1.645E+0	3.371E+0	7.818E+0
-1.646E+0	3.364E+0	7.860E+0
-1.641E+0	3.306E+0	7.799E+0
-1.645E+0	3.413E+0	7.818E+0
-1.643E+0	3.345E+0	7.740E+0
-1.645E+0	3.338E+0	7.860E+0
-1.641E+0	3.283E+0	7.857E+0
-1.641E+0	3.422E+0	7.704E+0
-1.645E+0	3.319E+0	7.799E+0
-1.646E+0	3.319E+0	7.695E+0
-1.643E+0	3.380E+0	7.792E+0
-1.643E+0	3.364E+0	7.675E+0
-1.645E+0	3.293E+0	7.799E+0
-1.646E+0	3.387E+0	7.854E+0
-1.643E+0	3.309E+0	7.902E+0
-1.641E+0	3.351E+0	7.828E+0
-1.643E+0	3.276E+0	7.711E+0
-1.645E+0	3.380E+0	7.799E+0
-1.641E+0	3.354E+0	7.714E+0
-1.640E+0	3.354E+0	7.808E+0
-1.648E+0	3.364E+0	7.815E+0
-1.645E+0	3.338E+0	7.889E+0
-1.643E+0	3.413E+0	7.743E+0
-1.641E+0	3.335E+0	7.850E+0
-1.645E+0	3.351E+0	7.789E+0
-1.643E+0	3.380E+0	7.753E+0
-1.643E+0	3.315E+0	7.824E+0
-1.640E+0	3.325E+0	7.779E+0
-1.648E+0	3.338E+0	7.990E+0
-1.648E+0	3.276E+0	7.883E+0
-1.640E+0	3.351E+0	7.802E+0
-1.641E+0	3.400E+0	7.860E+0
-1.650E+0	3.335E+0	7.760E+0
-1.645E+0	3.367E+0	7.805E+0
-1.641E+0	3.406E+0	7.740E+0
-1.641E+0	3.348E+0	7.769E+0
-1.651E+0	3.364E+0	7.831E+0
-1.645E+0	3.371E+0	7.815E+0
-1.640E+0	3.377E+0	7.740E+0
-1.643E+0	3.439E+0	7.886E+0
-1.651E+0	3.374E+0	7.802E+0
-1.646E+0	3.461E+0	7.795E+0
-1.641E+0	3.416E+0	7.792E+0
-1.641E+0	3.309E+0	7.672E+0
-1.646E+0	3.377E+0	7.766E+0
-1.648E+0	3.396E+0	7.824E+0
-1.645E+0	3.270E+0	7.695E+0
-1.640E+0	3.371E+0	7.828E+0
-1.648E+0	3.325E+0	7.786E+0
-1.648E+0	3.364E+0	7.782E+0
-1.645E+0	3.361E+0	7.802E+0
-1.643E+0	3.345E+0	7.909E+0
-1.646E+0	3.361E+0	7.795E+0
-1.645E+0	3.367E+0	7.721E+0
-1.645E+0	3.309E+0	7.834E+0
-1.643E+0	3.296E+0	7.821E+0
-1.646E+0	3.289E+0	7.876E+0
-1.648E+0	3.348E+0	7.954E+0
-1.643E+0	3.367E+0	7.802E+0
-1.643E+0	3.289E+0	7.902E+0
-1.648E+0	3.319E+0	7.850E+0
-1.646E+0	3.289E+0	7.782E+0
-1.641E+0	3.332E+0	7.831E+0
-1.640E+0	3.345E+0	7.802E+0
-1.648E+0	3.296E+0	7.763E+0
-1.645E+0	3.367E+0	7.802E+0
-1.643E+0	3.325E+0	7.773E+0
-1.643E+0	3.390E+0	7.915E+0
-1.650E+0	3.332E+0	7.854E+0
-1.645E+0	3.403E+0	7.678E+0
-1.645E+0	3.306E+0	7.841E+0
-1.641E+0	3.390E+0	7.776E+0
-1.648E+0	3.322E+0	7.786E+0
-1.645E+0	3.335E+0	7.701E+0
-1.641E+0	3.270E+0	7.889E+0
-1.643E+0	3.416E+0	7.763E+0
-1.650E+0	3.396E+0	7.889E+0
-1.650E+0	3.377E+0	7.789E+0
-1.646E+0	3.338E+0	7.815E+0
-1.643E+0	3.296E+0	7.773E+0
-1.648E+0	3.267E+0	7.802E+0
-1.648E+0	3.400E+0	7.747E+0
-1.645E+0	3.283E+0	7.792E+0
-1.643E+0	3.371E+0	7.828E+0
-1.645E+0	3.338E+0	7.773E+0
-1.646E+0	3.315E+0	7.721E+0
-1.643E+0	3.361E+0	7.850E+0
-1.643E+0	3.354E+0	7.795E+0
-1.648E+0	3.452E+0	7.776E+0
-1.648E+0	3.435E+0	7.870E+0
-1.645E+0	3.309E+0	7.831E+0
-1.645E+0	3.371E+0	7.811E+0
-1.648E+0	3.273E+0	7.763E+0
-1.650E+0	3.302E+0	7.763E+0
-1.643E+0	3.422E+0	7.779E+0
-1.643E+0	3.377E+0	7.837E+0
-1.646E+0	3.416E+0	7.727E+0
-1.646E+0	3.393E+0	7.763E+0
-1.643E+0	3.367E+0	7.773E+0
-1.645E+0	3.406E+0	7.799E+0
-1.646E+0	3.315E+0	7.779E+0
-1.646E+0	3.409E+0	7.834E+0
-1.643E+0	3.361E+0	7.805E+0
-1.643E+0	3.448E+0	7.863E+0
-1.650E+0	3.306E+0	7.850E+0
-1.646E+0	3.377E+0	7.850E+0
-1.641E+0	3.390E+0	7.880E+0
-1.645E+0	3.384E+0	7.795E+0
-1.650E+0	3.358E+0	7.789E+0
-1.648E+0	3.341E+0	7.717E+0
-1.645E+0	3.432E+0	7.721E+0
-1.645E+0	3.367E+0	7.915E+0
-1.650E+0	3.377E+0	7.850E+0
-1.646E+0	3.345E+0	7.824E+0
-1.645E+0	3.335E+0	7.857E+0
-1.646E+0	3.393E+0	7.873E+0
-1.648E+0	3.380E+0	7.782E+0
-1.651E+0	3.374E+0	7.828E+0
-1.645E+0	3.325E+0	7.792E+0
-1.645E+0	3.390E+0	7.896E+0
-1.648E+0	3.309E+0	7.789E+0
-1.648E+0	3.384E+0	7.786E+0
-1.645E+0	3.309E+0	7.844E+0
-1.645E+0	3.354E+0	7.799E+0
-1.651E+0	3.387E+0	7.919E+0
-1.648E+0	3.468E+0	7.721E+0
-1.646E+0	3.387E+0	7.688E+0
-1.648E+0	3.387E+0	7.889E+0
-1.650E+0	3.358E+0	7.786E+0
-1.650E+0	3.409E+0	7.766E+0
-1.646E+0	3.390E+0	7.857E+0
-1.645E+0	3.283E+0	7.688E+0
-1.650E+0	3.341E+0	7.857E+0
-1.651E+0	3.364E+0	7.899E+0
-1.648E+0	3.332E+0	7.880E+0
-1.645E+0	3.371E+0	7.763E+0
-1.646E+0	3.341E+0	7.678E+0
-1.650E+0	3.267E+0	7.773E+0
-1.648E+0	3.299E+0	7.870E+0
-1.646E+0	3.396E+0	7.750E+0
-1.650E+0	3.419E+0	7.802E+0
-1.650E+0	3.306E+0	7.902E+0
-1.645E+0	3.348E+0	7.773E+0
-1.648E+0	3.289E+0	7.734E+0
-1.650E+0	3.319E+0	7.824E+0
-1.651E+0	3.422E+0	7.805E+0
-1.643E+0	3.364E+0	7.773E+0
-1.646E+0	3.403E+0	7.789E+0
-1.651E+0	3.325E+0	7.860E+0
-1.651E+0	3.309E+0	7.870E+0
-1.643E+0	3.393E+0	7.760E+0
-1.646E+0	3.345E+0	7.701E+0
-1.650E+0	3.364E+0	7.659E+0
-1.646E+0	3.341E+0	7.776E+0
-1.648E+0	3.374E+0	7.795E+0
-1.646E+0	3.371E+0	7.760E+0
-1.651E+0	3.374E+0	7.727E+0
-1.651E+0	3.364E+0	7.811E+0
-1.645E+0	3.413E+0	7.805E+0
-1.645E+0	3.409E+0	7.730E+0
-1.648E+0	3.390E+0	7.906E+0
-1.648E+0	3.328E+0	7.721E+0
-1.645E+0	3.289E+0	7.792E+0
-1.648E+0	3.312E+0	7.737E+0
-1.651E+0	3.354E+0	7.786E+0
-1.650E+0	3.354E+0	7.669E+0
-1.646E+0	3.354E+0	7.811E+0
-1.646E+0	3.341E+0	7.734E+0
-1.650E+0	3.338E+0	7.837E+0
-1.650E+0	3.377E+0	7.805E+0
-1.646E+0	3.377E+0	7.646E+0
-1.646E+0	3.367E+0	7.653E+0
-1.651E+0	3.390E+0	7.821E+0
-1.651E+0	3.257E+0	7.902E+0
-1.648E+0	3.328E+0	7.737E+0
-1.648E+0	3.273E+0	7.799E+0
-1.651E+0	3.354E+0	7.808E+0
-1.650E+0	3.302E+0	7.763E+0
-1.646E+0	3.422E+0	7.763E+0
-1.645E+0	3.377E+0	7.789E+0
-1.651E+0	3.302E+0	7.730E+0
-1.651E+0	3.387E+0	7.779E+0
-1.650E+0	3.390E+0	7.786E+0
-1.648E+0	3.289E+0	7.662E+0
-1.651E+0	3.296E+0	7.799E+0
-1.653E+0	3.371E+0	7.805E+0
-1.648E+0	3.254E+0	7.763E+0
-1.648E+0	3.325E+0	7.831E+0
-1.651E+0	3.380E+0	7.730E+0
-1.650E+0	3.377E+0	7.669E+0
-1.648E+0	3.351E+0	7.727E+0
-1.646E+0	3.345E+0	7.747E+0
-1.650E+0	3.422E+0	7.844E+0
-1.651E+0	3.416E+0	7.847E+0
-1.646E+0	3.374E+0	7.815E+0
-1.648E+0	3.332E+0	7.818E+0
-1.650E+0	3.465E+0	7.899E+0
-1.651E+0	3.276E+0	7.883E+0
-1.648E+0	3.332E+0	7.906E+0
-1.648E+0	3.377E+0	7.737E+0
-1.653E+0	3.302E+0	7.841E+0
-1.650E+0	3.348E+0	7.802E+0
-1.646E+0	3.426E+0	7.782E+0
-1.645E+0	3.341E+0	7.828E+0
-1.651E+0	3.432E+0	7.773E+0
-1.651E+0	3.302E+0	7.811E+0
-1.646E+0	3.335E+0	7.805E+0
-1.648E+0	3.445E+0	7.682E+0
-1.653E+0	3.416E+0	7.886E+0
-1.654E+0	3.338E+0	7.844E+0
-1.648E+0	3.319E+0	7.799E+0
-1.650E+0	3.325E+0	7.766E+0
-1.651E+0	3.364E+0	7.782E+0
-1.650E+0	3.374E+0	7.867E+0
-1.648E+0	3.371E+0	7.776E+0
-1.648E+0	3.396E+0	7.935E+0
-1.651E+0	3.396E+0	7.818E+0
-1.654E+0	3.341E+0	7.776E+0
-1.648E+0	3.393E+0	7.821E+0
-1.648E+0	3.251E+0	7.802E+0
-1.651E+0	3.332E+0	7.734E+0
-1.653E+0	3.358E+0	7.753E+0
-1.648E+0	3.315E+0	7.880E+0
-1.648E+0	3.325E+0	7.789E+0
-1.654E+0	3.332E+0	7.805E+0
-1.653E+0	3.364E+0	7.824E+0
-1.646E+0	3.328E+0	7.870E+0
-1.650E+0	3.302E+0	7.763E+0
-1.651E+0	3.461E+0	7.685E+0
-1.653E+0	3.296E+0	7.701E+0
-1.650E+0	3.345E+0	7.799E+0
-1.650E+0	3.409E+0	7.760E+0
-1.650E+0	3.354E+0	7.876E+0
-1.653E+0	3.351E+0	7.773E+0
-1.650E+0	3.374E+0	7.773E+0
-1.650E+0	3.351E+0	7.844E+0
-1.651E+0	3.380E+0	7.821E+0
-1.651E+0	3.338E+0	7.760E+0
-1.650E+0	3.384E+0	7.818E+0
-1.650E+0	3.280E+0	7.831E+0
-1.653E+0	3.296E+0	7.747E+0
-1.653E+0	3.315E+0	7.824E+0
-1.648E+0	3.348E+0	7.675E+0
-1.648E+0	3.384E+0	7.811E+0
-1.654E+0	3.371E+0	7.867E+0
-1.653E+0	3.358E+0	7.769E+0
-1.650E+0	3.380E+0	7.737E+0
-1.648E+0	3.332E+0	7.685E+0
-1.654E+0	3.335E+0	7.773E+0
-1.653E+0	3.354E+0	7.847E+0
-1.650E+0	3.406E+0	7.876E+0
-1.648E+0	3.406E+0	7.756E+0
-1.653E+0	3.358E+0	7.795E+0
-1.651E+0	3.338E+0	7.786E+0
-1.650E+0	3.403E+0	7.773E+0
-1.646E+0	3.435E+0	7.714E+0
-1.651E+0	3.380E+0	7.740E+0
-1.651E+0	3.396E+0	7.799E+0
-1.650E+0	3.358E+0	7.844E+0
-1.648E+0	3.341E+0	7.766E+0
-1.656E+0	3.419E+0	7.743E+0
-1.653E+0	3.387E+0	7.857E+0
-1.648E+0	3.364E+0	7.899E+0
-1.651E+0	3.351E+0	7.730E+0
-1.654E+0	3.328E+0	7.828E+0
-1.651E+0	3.390E+0	7.860E+0
-1.650E+0	3.328E+0	7.724E+0
-1.650E+0	3.328E+0	7.876E+0
-1.656E+0	3.374E+0	7.802E+0
-1.653E+0	3.393E+0	7.769E+0
-1.651E+0	3.283E+0	7.782E+0
-1.650E+0	3.348E+0	7.880E+0
-1.653E+0	3.377E+0	7.786E+0
-1.651E+0	3.387E+0	7.756E+0
-1.650E+0	3.416E+0	7.928E+0
-1.651E+0	3.396E+0	7.747E+0
-1.654E+0	3.409E+0	7.844E+0
-1.653E+0	3.315E+0	7.782E+0
-1.648E+0	3.351E+0	7.769E+0
-1.650E+0	3.325E+0	7.666E+0
-1.654E+0	3.384E+0	7.844E+0
-1.653E+0	3.315E+0	7.750E+0
-1.651E+0	3.280E+0	7.766E+0
-1.650E+0	3.345E+0	7.721E+0
-1.653E+0	3.322E+0	7.769E+0
-1.651E+0	3.348E+0	7.854E+0
-1.648E+0	3.419E+0	7.912E+0
-1.651E+0	3.432E+0	7.802E+0
-1.654E+0	3.361E+0	7.763E+0
-1.654E+0	3.364E+0	7.824E+0
-1.648E+0	3.354E+0	7.821E+0
-1.650E+0	3.403E+0	7.799E+0
-1.654E+0	3.371E+0	7.850E+0
-1.651E+0	3.358E+0	7.711E+0
-1.651E+0	3.345E+0	7.906E+0
-1.653E+0	3.367E+0	7.837E+0
-1.656E+0	3.380E+0	7.678E+0
-1.656E+0	3.299E+0	7.837E+0
-1.651E+0	3.387E+0	7.695E+0
-1.651E+0	3.332E+0	7.756E+0
-1.654E+0	3.306E+0	7.756E+0
-1.653E+0	3.260E+0	7.844E+0
-1.651E+0	3.416E+0	7.760E+0
-1.654E+0	3.351E+0	7.815E+0
-1.656E+0	3.358E+0	7.766E+0
-1.653E+0	3.315E+0	7.909E+0
-1.651E+0	3.351E+0	7.659E+0
-1.650E+0	3.341E+0	7.675E+0
-1.656E+0	3.419E+0	7.760E+0
-1.654E+0	3.296E+0	7.815E+0
-1.650E+0	3.367E+0	7.805E+0
-1.653E+0	3.345E+0	7.756E+0
-1.654E+0	3.354E+0	7.811E+0
-1.653E+0	3.244E+0	7.935E+0
-1.651E+0	3.354E+0	7.779E+0
-1.650E+0	3.387E+0	7.857E+0
-1.656E+0	3.351E+0	7.857E+0
-1.651E+0	3.345E+0	7.889E+0
-1.653E+0	3.345E+0	7.808E+0
-1.654E+0	3.354E+0	7.721E+0
-1.656E+0	3.325E+0	7.860E+0
-1.656E+0	3.345E+0	7.779E+0
-1.651E+0	3.422E+0	7.776E+0
-1.651E+0	3.384E+0	7.779E+0
-1.659E+0	3.361E+0	7.815E+0
-1.656E+0	3.364E+0	7.893E+0
-1.651E+0	3.332E+0	7.786E+0
-1.653E+0	3.377E+0	7.834E+0
-1.658E+0	3.390E+0	7.808E+0
-1.654E+0	3.380E+0	7.867E+0
-1.653E+0	3.396E+0	7.873E+0
-1.651E+0	3.286E+0	7.821E+0
-1.653E+0	3.452E+0	7.743E+0
-1.658E+0	3.348E+0	7.763E+0
-1.653E+0	3.351E+0	7.889E+0
-1.653E+0	3.390E+0	7.756E+0
-1.656E+0	3.322E+0	7.886E+0
-1.656E+0	3.306E+0	7.873E+0
-1.653E+0	3.345E+0	7.786E+0
-1.653E+0	3.364E+0	7.695E+0
-1.656E+0	3.361E+0	7.734E+0
-1.659E+0	3.396E+0	7.847E+0
-1.651E+0	3.319E+0	7.880E+0
-1.654E+0	3.371E+0	7.711E+0
-1.658E+0	3.406E+0	7.844E+0
-1.658E+0	3.325E+0	7.627E+0
-1.653E+0	3.354E+0	7.880E+0
-1.653E+0	3.354E+0	7.721E+0
-1.654E+0	3.328E+0	7.779E+0
-1.659E+0	3.338E+0	7.844E+0
-1.650E+0	3.348E+0	7.727E+0
-1.653E+0	3.257E+0	7.857E+0
-1.659E+0	3.328E+0	7.740E+0
-1.656E+0	3.319E+0	7.847E+0
-1.653E+0	3.361E+0	7.818E+0
-1.656E+0	3.380E+0	7.805E+0
-1.656E+0	3.315E+0	7.795E+0
-1.656E+0	3.371E+0	7.782E+0
-1.656E+0	3.380E+0	7.753E+0
-1.653E+0	3.384E+0	7.847E+0
-1.658E+0	3.400E+0	7.766E+0
-1.659E+0	3.426E+0	7.883E+0
-1.651E+0	3.345E+0	7.769E+0
-1.656E+0	3.322E+0	7.708E+0
-1.658E+0	3.387E+0	7.789E+0
-1.658E+0	3.345E+0	7.769E+0
-1.653E+0	3.338E+0	7.834E+0
-1.656E+0	3.289E+0	7.912E+0
-1.659E+0	3.364E+0	7.691E+0
-1.658E+0	3.338E+0	7.766E+0
-1.654E+0	3.276E+0	7.714E+0
-1.654E+0	3.345E+0	7.753E+0
-1.654E+0	3.409E+0	7.850E+0
-1.658E+0	3.406E+0	7.841E+0
-1.653E+0	3.351E+0	7.727E+0
-1.654E+0	3.306E+0	7.721E+0
-1.659E+0	3.364E+0	7.821E+0
-1.654E+0	3.377E+0	7.837E+0
-1.654E+0	3.387E+0	7.779E+0
-1.654E+0	3.299E+0	7.854E+0
-1.659E+0	3.358E+0	7.649E+0
-1.656E+0	3.306E+0	7.847E+0
-1.654E+0	3.312E+0	7.721E+0
-1.651E+0	3.439E+0	7.779E+0
-1.658E+0	3.358E+0	7.747E+0
-1.656E+0	3.312E+0	7.834E+0
-1.651E+0	3.338E+0	7.743E+0
-1.653E+0	3.354E+0	7.860E+0
-1.662E+0	3.341E+0	7.837E+0
-1.658E+0	3.286E+0	7.811E+0
-1.654E+0	3.348E+0	7.737E+0
-1.654E+0	3.432E+0	7.860E+0
-1.659E+0	3.364E+0	7.698E+0
-1.658E+0	3.380E+0	7.821E+0
-1.653E+0	3.400E+0	7.714E+0
-1.656E+0	3.358E+0	7.847E+0
-1.659E+0	3.377E+0	7.880E+0
-1.658E+0	3.422E+0	7.802E+0
-1.653E+0	3.338E+0	7.740E+0
-1.653E+0	3.309E+0	7.789E+0
-1.656E+0	3.374E+0	7.704E+0
-1.659E+0	3.380E+0	7.876E+0
-1.654E+0	3.341E+0	7.779E+0
-1.654E+0	3.374E+0	7.828E+0
-1.659E+0	3.413E+0	7.763E+0
-1.656E+0	3.374E+0	7.831E+0
-1.654E+0	3.335E+0	7.747E+0
-1.654E+0	3.393E+0	7.828E+0
-1.659E+0	3.322E+0	7.854E+0
-1.658E+0	3.276E+0	7.662E+0
-1.656E+0	3.289E+0	7.893E+0
-1.656E+0	3.322E+0	7.841E+0
-1.658E+0	3.338E+0	7.766E+0
-1.656E+0	3.377E+0	7.786E+0
-1.654E+0	3.358E+0	7.769E+0
-1.654E+0	3.367E+0	7.737E+0
-1.659E+0	3.309E+0	7.795E+0
-1.659E+0	3.380E+0	7.850E+0
-1.656E+0	3.377E+0	7.666E+0
-1.654E+0	3.332E+0	7.824E+0
-1.658E+0	3.328E+0	7.815E+0
-1.659E+0	3.371E+0	7.795E+0
-1.656E+0	3.358E+0	7.854E+0
-1.656E+0	3.435E+0	7.747E+0
-1.658E+0	3.384E+0	7.789E+0
-1.656E+0	3.354E+0	7.854E+0
-1.656E+0	3.306E+0	7.792E+0
-1.658E+0	3.325E+0	7.750E+0
-1.659E+0	3.332E+0	7.873E+0
-1.661E+0	3.312E+0	7.795E+0
-1.654E+0	3.286E+0	7.837E+0
-1.656E+0	3.367E+0	7.847E+0
-1.659E+0	3.406E+0	7.734E+0
-1.661E+0	3.306E+0	7.808E+0
-1.656E+0	3.361E+0	7.876E+0
-1.656E+0	3.364E+0	7.747E+0
-1.661E+0	3.306E+0	7.886E+0
-1.659E+0	3.497E+0	7.802E+0
-1.658E+0	3.419E+0	7.831E+0
-1.654E+0	3.377E+0	7.824E+0
-1.662E+0	3.426E+0	7.919E+0
-1.661E+0	3.380E+0	7.747E+0
-1.654E+0	3.309E+0	7.828E+0
-1.658E+0	3.377E+0	7.899E+0
-1.659E+0	3.348E+0	7.779E+0
-1.658E+0	3.341E+0	7.795E+0
-1.656E+0	3.364E+0	7.695E+0
-1.654E+0	3.315E+0	7.737E+0
-1.659E+0	3.367E+0	7.854E+0
-1.659E+0	3.358E+0	7.824E+0
-1.658E+0	3.322E+0	7.756E+0
-1.653E+0	3.393E+0	7.675E+0
-1.659E+0	3.348E+0	7.743E+0
-1.658E+0	3.283E+0	7.834E+0
-1.656E+0	3.371E+0	7.753E+0
-1.656E+0	3.387E+0	7.837E+0
-1.661E+0	3.400E+0	7.883E+0
-1.659E+0	3.371E+0	7.863E+0
-1.656E+0	3.306E+0	7.831E+0
-1.656E+0	3.289E+0	7.776E+0
-1.662E+0	3.393E+0	7.847E+0
-1.661E+0	3.426E+0	7.821E+0
-1.659E+0	3.348E+0	7.805E+0
-1.654E+0	3.422E+0	7.756E+0
-1.661E+0	3.419E+0	7.769E+0
-1.661E+0	3.419E+0	7.889E+0
-1.656E+0	3.325E+0	7.717E+0
-1.656E+0	3.393E+0	7.889E+0
-1.662E+0	3.354E+0	7.873E+0
-1.658E+0	3.393E+0	7.753E+0
-1.656E+0	3.380E+0	7.786E+0
-1.658E+0	3.354E+0	7.760E+0
-1.661E+0	3.364E+0	7.740E+0
-1.659E+0	3.328E+0	7.883E+0
-1.656E+0	3.387E+0	7.808E+0
-1.656E+0	3.377E+0	7.896E+0
-1.662E+0	3.364E+0	7.854E+0
-1.659E+0	3.312E+0	7.730E+0
-1.658E+0	3.374E+0	7.880E+0
-1.656E+0	3.322E+0	7.782E+0
-1.662E+0	3.286E+0	7.753E+0
-1.659E+0	3.351E+0	7.760E+0
-1.656E+0	3.374E+0	7.805E+0
-1.656E+0	3.341E+0	7.734E+0
-1.659E+0	3.361E+0	7.760E+0
-1.661E+0	3.371E+0	7.786E+0
-1.654E+0	3.364E+0	7.786E+0
-1.656E+0	3.371E+0	7.928E+0
-1.661E+0	3.471E+0	7.828E+0
-1.659E+0	3.315E+0	7.821E+0
-1.658E+0	3.328E+0	7.873E+0
-1.654E+0	3.439E+0	7.831E+0
-1.661E+0	3.380E+0	7.802E+0
-1.661E+0	3.406E+0	7.821E+0
-1.656E+0	3.393E+0	7.828E+0
-1.659E+0	3.426E+0	7.766E+0
-1.664E+0	3.228E+0	7.672E+0
-1.658E+0	3.426E+0	7.821E+0
-1.656E+0	3.380E+0	7.786E+0
-1.659E+0	3.348E+0	7.769E+0
-1.662E+0	3.367E+0	7.802E+0
-1.662E+0	3.403E+0	7.802E+0
-1.658E+0	3.302E+0	7.889E+0
-1.659E+0	3.335E+0	7.808E+0
-1.661E+0	3.338E+0	7.799E+0
-1.664E+0	3.312E+0	7.763E+0
-1.658E+0	3.341E+0	7.792E+0
-1.659E+0	3.406E+0	7.824E+0
-1.661E+0	3.309E+0	7.847E+0
-1.662E+0	3.319E+0	7.730E+0
-1.656E+0	3.364E+0	7.867E+0
-1.658E+0	3.325E+0	7.724E+0
-1.662E+0	3.377E+0	7.828E+0
-1.666E+0	3.371E+0	7.795E+0
-1.656E+0	3.345E+0	7.821E+0
-1.656E+0	3.354E+0	7.721E+0
-1.662E+0	3.348E+0	7.815E+0
-1.664E+0	3.413E+0	7.831E+0
-1.659E+0	3.354E+0	7.844E+0
-1.658E+0	3.351E+0	7.756E+0
-1.664E+0	3.409E+0	7.815E+0
-1.661E+0	3.358E+0	7.792E+0
-1.659E+0	3.400E+0	7.824E+0
-1.661E+0	3.351E+0	7.808E+0
-1.661E+0	3.306E+0	7.763E+0
-1.661E+0	3.367E+0	7.730E+0
-1.654E+0	3.380E+0	7.740E+0
-1.658E+0	3.400E+0	7.824E+0
-1.662E+0	3.387E+0	7.857E+0
-1.664E+0	3.332E+0	7.834E+0
-1.659E+0	3.322E+0	7.724E+0
-1.659E+0	3.435E+0	7.841E+0
-1.661E+0	3.351E+0	7.886E+0
-1.664E+0	3.409E+0	7.834E+0
-1.661E+0	3.348E+0	7.863E+0
-1.658E+0	3.335E+0	7.740E+0
-1.664E+0	3.377E+0	7.753E+0
-1.664E+0	3.315E+0	7.776E+0
-1.659E+0	3.338E+0	7.844E+0
-1.661E+0	3.354E+0	7.883E+0
-1.664E+0	3.413E+0	7.837E+0
-1.664E+0	3.396E+0	7.922E+0
-1.659E+0	3.335E+0	7.786E+0
-1.659E+0	3.273E+0	7.828E+0
-1.664E+0	3.338E+0	7.789E+0
-1.662E+0	3.422E+0	7.844E+0
-1.658E+0	3.419E+0	7.867E+0
-1.658E+0	3.384E+0	7.743E+0
-1.664E+0	3.345E+0	7.763E+0
-1.662E+0	3.348E+0	7.763E+0
-1.658E+0	3.315E+0	7.773E+0
-1.662E+0	3.384E+0	7.824E+0
-1.664E+0	3.364E+0	7.786E+0
-1.662E+0	3.332E+0	7.805E+0
-1.658E+0	3.348E+0	7.773E+0
-1.656E+0	3.315E+0	7.773E+0
-1.662E+0	3.332E+0	7.789E+0
-1.662E+0	3.354E+0	7.815E+0
-1.659E+0	3.345E+0	7.847E+0
-1.659E+0	3.319E+0	7.821E+0
-1.662E+0	3.315E+0	7.685E+0
-1.662E+0	3.396E+0	7.805E+0
-1.658E+0	3.335E+0	7.743E+0
-1.656E+0	3.257E+0	7.760E+0
-1.664E+0	3.335E+0	7.811E+0
-1.664E+0	3.354E+0	7.789E+0
-1.661E+0	3.332E+0	7.802E+0
-1.658E+0	3.361E+0	7.734E+0
-1.666E+0	3.354E+0	7.919E+0
-1.664E+0	3.442E+0	7.786E+0
-1.659E+0	3.384E+0	7.773E+0
-1.658E+0	3.322E+0	7.837E+0
-1.662E+0	3.276E+0	7.792E+0
-1.664E+0	3.319E+0	7.675E+0
-1.659E+0	3.409E+0	7.714E+0
-1.664E+0	3.367E+0	7.873E+0
-1.662E+0	3.335E+0	7.847E+0
-1.666E+0	3.302E+0	7.860E+0
-1.659E+0	3.374E+0	7.860E+0
-1.659E+0	3.393E+0	7.802E+0
-1.664E+0	3.406E+0	7.695E+0
-1.662E+0	3.367E+0	7.727E+0
-1.659E+0	3.312E+0	7.747E+0
-1.661E+0	3.403E+0	7.688E+0
-1.664E+0	3.289E+0	7.876E+0
-1.662E+0	3.406E+0	7.773E+0
-1.659E+0	3.270E+0	7.893E+0
-1.659E+0	3.409E+0	7.789E+0
-1.664E+0	3.328E+0	7.737E+0
-1.662E+0	3.335E+0	7.906E+0
-1.661E+0	3.335E+0	7.847E+0
-1.659E+0	3.374E+0	7.883E+0
-1.664E+0	3.302E+0	7.769E+0
-1.666E+0	3.435E+0	7.724E+0
-1.662E+0	3.364E+0	7.753E+0
-1.659E+0	3.315E+0	7.854E+0
-1.664E+0	3.393E+0	7.873E+0
-1.664E+0	3.328E+0	7.799E+0
-1.662E+0	3.335E+0	7.925E+0
-1.661E+0	3.432E+0	7.760E+0
-1.666E+0	3.380E+0	7.724E+0
-1.661E+0	3.341E+0	7.789E+0
-1.659E+0	3.345E+0	7.734E+0
-1.662E+0	3.384E+0	7.889E+0
-1.664E+0	3.400E+0	7.730E+0
-1.662E+0	3.406E+0	7.886E+0
-1.656E+0	3.396E+0	7.815E+0
-1.661E+0	3.367E+0	7.818E+0
-1.666E+0	3.380E+0	7.737E+0
-1.662E+0	3.351E+0	7.854E+0
-1.661E+0	3.377E+0	7.831E+0
-1.661E+0	3.387E+0	7.730E+0
-1.664E+0	3.390E+0	7.766E+0
-1.666E+0	3.387E+0	7.711E+0
-1.661E+0	3.328E+0	7.815E+0
-1.662E+0	3.387E+0	7.743E+0
-1.666E+0	3.335E+0	7.789E+0
-1.667E+0	3.335E+0	7.776E+0
-1.662E+0	3.377E+0	7.863E+0
-1.661E+0	3.293E+0	7.889E+0
-1.664E+0	3.377E+0	7.776E+0
-1.666E+0	3.393E+0	7.769E+0
-1.662E+0	3.338E+0	7.721E+0
-1.662E+0	3.351E+0	7.769E+0
-1.667E+0	3.312E+0	7.792E+0
-1.666E+0	3.348E+0	7.769E+0
-1.662E+0	3.380E+0	7.799E+0
-1.664E+0	3.338E+0	7.860E+0
-1.666E+0	3.390E+0	7.915E+0
-1.664E+0	3.380E+0	7.766E+0
-1.661E+0	3.358E+0	7.740E+0
-1.662E+0	3.280E+0	7.808E+0
-1.666E+0	3.422E+0	7.789E+0
-1.662E+0	3.322E+0	7.756E+0
-1.661E+0	3.364E+0	7.857E+0
-1.662E+0	3.309E+0	7.828E+0
-1.666E+0	3.273E+0	7.769E+0
-1.664E+0	3.374E+0	7.756E+0
-1.662E+0	3.293E+0	7.753E+0
-1.664E+0	3.335E+0	7.782E+0
-1.666E+0	3.345E+0	7.714E+0
-1.666E+0	3.371E+0	7.763E+0
-1.662E+0	3.429E+0	7.857E+0
-1.662E+0	3.367E+0	7.747E+0
-1.666E+0	3.289E+0	7.860E+0
-1.666E+0	3.387E+0	7.847E+0
-1.661E+0	3.341E+0	7.776E+0
-1.662E+0	3.302E+0	7.789E+0
-1.669E+0	3.341E+0	7.795E+0
-1.669E+0	3.400E+0	7.876E+0
-1.662E+0	3.406E+0	7.860E+0
-1.661E+0	3.400E+0	7.756E+0
-1.672E+0	3.286E+0	7.766E+0
-1.667E+0	3.354E+0	7.844E+0
-1.662E+0	3.345E+0	7.828E+0
-1.664E+0	3.406E+0	7.737E+0
-1.667E+0	3.306E+0	7.799E+0
-1.664E+0	3.358E+0	7.811E+0
-1.662E+0	3.312E+0	7.734E+0
-1.661E+0	3.371E+0	7.880E+0
-1.669E+0	3.322E+0	7.821E+0
-1.664E+0	3.393E+0	7.802E+0
-1.661E+0	3.286E+0	7.880E+0
-1.664E+0	3.351E+0	7.756E+0
-1.669E+0	3.445E+0	7.717E+0
-1.667E+0	3.345E+0	7.799E+0
-1.666E+0	3.364E+0	7.766E+0
-1.662E+0	3.442E+0	7.850E+0
-1.667E+0	3.322E+0	7.824E+0
-1.667E+0	3.312E+0	7.792E+0
-1.661E+0	3.351E+0	7.795E+0
-1.662E+0	3.422E+0	7.714E+0
-1.669E+0	3.377E+0	7.915E+0
-1.667E+0	3.260E+0	7.867E+0
-1.661E+0	3.403E+0	7.766E+0
-1.662E+0	3.306E+0	7.756E+0
-1.667E+0	3.371E+0	7.678E+0
-1.666E+0	3.348E+0	7.821E+0
-1.664E+0	3.328E+0	7.841E+0
-1.662E+0	3.465E+0	7.750E+0
-1.667E+0	3.322E+0	7.743E+0
-1.666E+0	3.364E+0	7.743E+0
-1.662E+0	3.315E+0	7.841E+0
-1.664E+0	3.309E+0	7.708E+0
-1.664E+0	3.380E+0	7.850E+0
-1.664E+0	3.396E+0	7.737E+0
-1.664E+0	3.396E+0	7.844E+0
-1.666E+0	3.312E+0	7.795E+0
-1.669E+0	3.328E+0	7.870E+0
-1.666E+0	3.299E+0	7.763E+0
-1.666E+0	3.325E+0	7.941E+0
-1.666E+0	3.380E+0	7.821E+0
-1.667E+0	3.390E+0	7.828E+0
-1.667E+0	3.322E+0	7.980E+0
-1.664E+0	3.325E+0	7.730E+0
-1.664E+0	3.289E+0	7.831E+0
-1.671E+0	3.374E+0	7.824E+0
-1.667E+0	3.367E+0	7.766E+0
-1.664E+0	3.432E+0	7.932E+0
-1.666E+0	3.322E+0	7.815E+0
-1.669E+0	3.384E+0	7.776E+0
-1.671E+0	3.351E+0	7.776E+0
-1.662E+0	3.374E+0	7.880E+0
-1.666E+0	3.448E+0	7.740E+0
-1.669E+0	3.371E+0	7.850E+0
-1.669E+0	3.351E+0	7.818E+0
-1.664E+0	3.332E+0	7.854E+0
-1.667E+0	3.289E+0	7.782E+0
-1.669E+0	3.312E+0	7.847E+0
-1.666E+0	3.390E+0	7.808E+0
-1.661E+0	3.396E+0	7.727E+0
-1.667E+0	3.345E+0	7.756E+0
-1.669E+0	3.348E+0	7.844E+0
-1.667E+0	3.374E+0	7.867E+0
-1.662E+0	3.426E+0	7.756E+0
-1.666E+0	3.416E+0	7.789E+0
-1.671E+0	3.400E+0	7.711E+0
-1.667E+0	3.289E+0	7.789E+0
-1.666E+0	3.364E+0	7.737E+0
-1.666E+0	3.299E+0	7.792E+0
-1.671E+0	3.348E+0	7.714E+0
-1.667E+0	3.380E+0	7.847E+0
-1.664E+0	3.354E+0	7.837E+0
-1.666E+0	3.371E+0	7.893E+0
-1.669E+0	3.351E+0	7.724E+0
-1.669E+0	3.416E+0	7.743E+0
-1.662E+0	3.299E+0	7.876E+0
-1.664E+0	3.390E+0	7.724E+0
-1.671E+0	3.374E+0	7.747E+0
-1.671E+0	3.345E+0	7.799E+0
-1.664E+0	3.380E+0	7.847E+0
-1.667E+0	3.341E+0	7.685E+0
-1.671E+0	3.325E+0	7.766E+0
-1.667E+0	3.322E+0	7.828E+0
-1.662E+0	3.374E+0	7.776E+0
-1.666E+0	3.393E+0	7.786E+0
-1.671E+0	3.299E+0	7.734E+0
-1.671E+0	3.358E+0	7.821E+0
-1.666E+0	3.384E+0	7.724E+0
-1.667E+0	3.345E+0	7.886E+0
-1.669E+0	3.348E+0	7.811E+0
-1.669E+0	3.319E+0	7.717E+0
-1.666E+0	3.296E+0	7.915E+0
-1.664E+0	3.354E+0	7.854E+0
-1.671E+0	3.429E+0	7.779E+0
-1.666E+0	3.374E+0	7.834E+0
-1.666E+0	3.332E+0	7.724E+0
-1.664E+0	3.361E+0	7.792E+0
-1.672E+0	3.400E+0	7.750E+0
-1.672E+0	3.319E+0	7.786E+0
-1.666E+0	3.390E+0	7.805E+0
-1.662E+0	3.364E+0	7.769E+0
-1.671E+0	3.384E+0	7.786E+0
-1.667E+0	3.377E+0	7.743E+0
-1.666E+0	3.419E+0	7.730E+0
-1.667E+0	3.413E+0	7.789E+0
-1.672E+0	3.364E+0	7.695E+0
-1.667E+0	3.361E+0	7.750E+0
-1.666E+0	3.338E+0	7.792E+0
-1.666E+0	3.338E+0	7.753E+0
-1.669E+0	3.325E+0	7.786E+0
-1.669E+0	3.348E+0	7.789E+0
-1.667E+0	3.455E+0	7.896E+0
-1.666E+0	3.341E+0	7.792E+0
-1.672E+0	3.390E+0	7.867E+0
-1.671E+0	3.429E+0	7.815E+0
-1.666E+0	3.380E+0	7.769E+0
-1.666E+0	3.309E+0	7.769E+0
-1.672E+0	3.351E+0	7.912E+0
-1.669E+0	3.361E+0	7.870E+0
-1.666E+0	3.341E+0	7.863E+0
-1.667E+0	3.345E+0	7.740E+0
-1.671E+0	3.374E+0	7.925E+0
-1.669E+0	3.325E+0	7.850E+0
-1.669E+0	3.374E+0	7.883E+0
-1.664E+0	3.338E+0	7.844E+0
-1.669E+0	3.416E+0	7.766E+0
-1.671E+0	3.319E+0	7.799E+0
-1.667E+0	3.432E+0	7.773E+0
-1.666E+0	3.358E+0	7.750E+0
-1.671E+0	3.426E+0	7.769E+0
-1.669E+0	3.325E+0	7.776E+0
-1.667E+0	3.341E+0	7.727E+0
-1.666E+0	3.390E+0	7.925E+0
-1.674E+0	3.403E+0	7.782E+0
-1.667E+0	3.371E+0	7.854E+0
-1.666E+0	3.409E+0	7.766E+0
-1.667E+0	3.354E+0	7.889E+0
-1.671E+0	3.364E+0	7.850E+0
-1.671E+0	3.371E+0	7.841E+0
-1.666E+0	3.338E+0	7.837E+0
-1.669E+0	3.332E+0	7.860E+0
-1.672E+0	3.371E+0	7.691E+0
-1.671E+0	3.276E+0	7.795E+0
-1.667E+0	3.458E+0	7.675E+0
-1.667E+0	3.348E+0	7.640E+0
-1.672E+0	3.325E+0	7.857E+0
-1.675E+0	3.348E+0	7.769E+0
-1.666E+0	3.361E+0	7.967E+0
-1.669E+0	3.429E+0	7.857E+0
-1.671E+0	3.396E+0	7.854E+0
-1.672E+0	3.302E+0	7.828E+0
-1.667E+0	3.367E+0	7.698E+0
-1.669E+0	3.413E+0	7.899E+0
-1.672E+0	3.354E+0	7.889E+0
-1.672E+0	3.354E+0	7.824E+0
-1.667E+0	3.364E+0	7.698E+0
-1.669E+0	3.341E+0	7.756E+0
-1.674E+0	3.312E+0	7.824E+0
-1.672E+0	3.354E+0	7.873E+0
-1.669E+0	3.328E+0	7.717E+0
-1.667E+0	3.358E+0	7.786E+0
-1.671E+0	3.328E+0	7.714E+0
-1.672E+0	3.374E+0	7.795E+0
-1.666E+0	3.306E+0	7.763E+0
-1.664E+0	3.309E+0	7.841E+0
-1.669E+0	3.354E+0	7.899E+0
-1.672E+0	3.338E+0	7.883E+0
-1.667E+0	3.374E+0	7.620E+0
-1.667E+0	3.377E+0	7.925E+0
-1.672E+0	3.367E+0	7.834E+0
-1.671E+0	3.341E+0	7.789E+0
-1.667E+0	3.390E+0	7.750E+0
-1.667E+0	3.338E+0	7.737E+0
-1.674E+0	3.325E+0	7.766E+0
-1.672E+0	3.338E+0	7.899E+0
-1.669E+0	3.267E+0	7.860E+0
-1.669E+0	3.319E+0	7.747E+0
-1.671E+0	3.374E+0	7.873E+0
-1.672E+0	3.390E+0	7.779E+0
-1.666E+0	3.358E+0	7.828E+0
-1.671E+0	3.312E+0	7.724E+0
-1.672E+0	3.322E+0	7.834E+0
-1.672E+0	3.354E+0	7.724E+0
-1.667E+0	3.377E+0	7.760E+0
-1.669E+0	3.332E+0	7.792E+0
-1.675E+0	3.442E+0	7.782E+0
-1.672E+0	3.403E+0	7.799E+0
-1.667E+0	3.361E+0	7.889E+0
-1.667E+0	3.416E+0	7.779E+0
-1.674E+0	3.380E+0	7.815E+0
-1.672E+0	3.348E+0	7.782E+0
-1.669E+0	3.332E+0	7.811E+0
-1.669E+0	3.358E+0	7.944E+0
-1.674E+0	3.384E+0	7.786E+0
-1.669E+0	3.380E+0	7.766E+0
-1.671E+0	3.351E+0	7.766E+0
-1.669E+0	3.377E+0	7.789E+0
-1.675E+0	3.416E+0	7.815E+0
-1.675E+0	3.384E+0	7.727E+0
-1.669E+0	3.413E+0	7.951E+0
-1.669E+0	3.348E+0	7.902E+0
-1.674E+0	3.435E+0	7.698E+0
-1.671E+0	3.377E+0	7.766E+0
-1.667E+0	3.390E+0	7.792E+0
-1.671E+0	3.299E+0	7.880E+0
-1.671E+0	3.315E+0	7.815E+0
-1.669E+0	3.374E+0	7.773E+0
-1.669E+0	3.341E+0	7.740E+0
-1.671E+0	3.367E+0	7.863E+0
-1.674E+0	3.384E+0	7.743E+0
-1.672E+0	3.384E+0	7.795E+0
-1.667E+0	3.364E+0	7.896E+0
-1.669E+0	3.400E+0	7.799E+0
-1.672E+0	3.448E+0	7.932E+0
-1.674E+0	3.371E+0	7.847E+0
-1.671E+0	3.354E+0	7.805E+0
-1.669E+0	3.351E+0	7.857E+0
-1.674E+0	3.377E+0	7.821E+0
-1.671E+0	3.351E+0	7.753E+0
-1.672E+0	3.465E+0	7.747E+0
-1.671E+0	3.371E+0	7.828E+0
-1.675E+0	3.384E+0	7.730E+0
-1.674E+0	3.390E+0	7.682E+0
-1.671E+0	3.384E+0	7.760E+0
-1.672E+0	3.371E+0	7.773E+0
-1.674E+0	3.361E+0	7.844E+0
-1.672E+0	3.338E+0	7.834E+0
-1.671E+0	3.416E+0	7.740E+0
-1.671E+0	3.289E+0	7.811E+0
-1.672E+0	3.390E+0	7.802E+0
-1.669E+0	3.416E+0	7.815E+0
-1.672E+0	3.384E+0	7.769E+0
-1.672E+0	3.393E+0	7.951E+0
-1.675E+0	3.351E+0	7.795E+0
-1.672E+0	3.328E+0	7.857E+0
-1.666E+0	3.396E+0	7.753E+0
-1.672E+0	3.367E+0	7.773E+0
-1.674E+0	3.416E+0	7.870E+0
-1.674E+0	3.396E+0	7.925E+0
-1.672E+0	3.306E+0	7.824E+0
-1.669E+0	3.358E+0	7.750E+0
-1.674E+0	3.393E+0	7.805E+0
-1.672E+0	3.351E+0	7.824E+0
-1.672E+0	3.367E+0	7.857E+0
-1.671E+0	3.338E+0	7.821E+0
-1.671E+0	3.354E+0	7.747E+0
-1.671E+0	3.309E+0	7.863E+0
-1.669E+0	3.302E+0	7.870E+0
-1.672E+0	3.426E+0	7.802E+0
-1.675E+0	3.390E+0	7.815E+0
-1.672E+0	3.338E+0	7.870E+0
-1.669E+0	3.367E+0	7.799E+0
-1.671E+0	3.270E+0	7.854E+0
-1.675E+0	3.406E+0	7.841E+0
-1.672E+0	3.361E+0	7.824E+0
-1.671E+0	3.448E+0	7.844E+0
-1.669E+0	3.289E+0	7.847E+0
-1.675E+0	3.341E+0	7.792E+0
-1.672E+0	3.416E+0	7.857E+0
-1.672E+0	3.390E+0	7.737E+0
-1.672E+0	3.335E+0	7.721E+0
-1.677E+0	3.315E+0	7.672E+0
-1.674E+0	3.341E+0	7.756E+0
-1.674E+0	3.384E+0	7.831E+0
-1.671E+0	3.302E+0	7.782E+0
-1.677E+0	3.319E+0	7.789E+0
-1.675E+0	3.377E+0	7.850E+0
-1.672E+0	3.426E+0	7.714E+0
-1.672E+0	3.332E+0	7.805E+0
-1.677E+0	3.302E+0	7.854E+0
-1.677E+0	3.341E+0	7.724E+0
-1.672E+0	3.384E+0	7.896E+0
-1.671E+0	3.396E+0	7.811E+0
-1.679E+0	3.351E+0	7.844E+0
-1.674E+0	3.354E+0	7.922E+0
-1.671E+0	3.348E+0	7.799E+0
-1.672E+0	3.315E+0	7.860E+0
-1.674E+0	3.406E+0	8.003E+0
-1.671E+0	3.364E+0	7.821E+0
-1.672E+0	3.315E+0	7.854E+0
-1.674E+0	3.319E+0	7.802E+0
-1.677E+0	3.364E+0	7.815E+0
-1.675E+0	3.306E+0	7.818E+0
-1.672E+0	3.364E+0	7.844E+0
-1.675E+0	3.354E+0	7.773E+0
-1.675E+0	3.267E+0	7.734E+0
-1.675E+0	3.445E+0	7.837E+0
-1.671E+0	3.299E+0	7.737E+0
-1.672E+0	3.280E+0	7.724E+0
-1.674E+0	3.380E+0	7.776E+0
-1.672E+0	3.322E+0	7.786E+0
-1.672E+0	3.325E+0	7.834E+0
-1.672E+0	3.371E+0	7.850E+0
-1.679E+0	3.413E+0	7.805E+0
-1.675E+0	3.296E+0	7.805E+0
-1.672E+0	3.422E+0	7.750E+0
-1.672E+0	3.403E+0	7.886E+0
-1.677E+0	3.396E+0	7.815E+0
-1.674E+0	3.315E+0	7.831E+0
-1.672E+0	3.319E+0	7.902E+0
-1.677E+0	3.348E+0	7.948E+0
-1.677E+0	3.338E+0	7.847E+0
-1.674E+0	3.325E+0	7.870E+0
-1.671E+0	3.384E+0	7.737E+0
-1.672E+0	3.413E+0	7.867E+0
-1.679E+0	3.374E+0	7.773E+0
-1.674E+0	3.374E+0	7.792E+0
-1.671E+0	3.348E+0	7.948E+0
-1.672E+0	3.413E+0	7.889E+0
-1.675E+0	3.448E+0	7.799E+0
-1.674E+0	3.393E+0	7.854E+0
-1.672E+0	3.403E+0	7.863E+0
-1.669E+0	3.409E+0	7.769E+0
-1.677E+0	3.351E+0	7.792E+0
-1.674E+0	3.371E+0	7.795E+0
-1.671E+0	3.380E+0	7.714E+0
-1.674E+0	3.332E+0	7.811E+0
-1.679E+0	3.371E+0	7.867E+0
-1.677E+0	3.387E+0	7.873E+0
-1.674E+0	3.364E+0	7.802E+0
-1.675E+0	3.361E+0	7.815E+0
-1.679E+0	3.387E+0	7.867E+0
-1.674E+0	3.387E+0	7.808E+0
-1.672E+0	3.429E+0	7.834E+0
-1.672E+0	3.409E+0	7.824E+0
-1.680E+0	3.458E+0	7.730E+0
-1.675E+0	3.351E+0	7.831E+0
-1.675E+0	3.380E+0	7.799E+0
-1.672E+0	3.390E+0	7.870E+0
-1.677E+0	3.371E+0	7.909E+0
-1.677E+0	3.270E+0	7.919E+0
-1.674E+0	3.358E+0	7.795E+0
-1.674E+0	3.364E+0	7.799E+0
-1.679E+0	3.309E+0	7.837E+0
-1.677E+0	3.377E+0	7.708E+0
-1.675E+0	3.364E+0	7.818E+0
-1.671E+0	3.358E+0	7.811E+0
-1.679E+0	3.348E+0	7.880E+0
-1.675E+0	3.319E+0	7.779E+0
-1.672E+0	3.338E+0	7.834E+0
-1.672E+0	3.400E+0	7.870E+0
-1.675E+0	3.384E+0	7.776E+0
-1.680E+0	3.400E+0	7.795E+0
-1.672E+0	3.348E+0	7.792E+0
-1.675E+0	3.387E+0	7.799E+0
-1.680E+0	3.371E+0	7.717E+0
-1.675E+0	3.351E+0	7.747E+0
-1.672E+0	3.348E+0	7.740E+0
-1.675E+0	3.384E+0	7.896E+0
-1.680E+0	3.276E+0	7.773E+0
-1.674E+0	3.400E+0	7.847E+0
-1.674E+0	3.276E+0	7.802E+0
-1.674E+0	3.338E+0	7.740E+0
-1.679E+0	3.387E+0	7.763E+0
-1.677E+0	3.393E+0	7.691E+0
-1.675E+0	3.348E+0	7.792E+0
-1.674E+0	3.348E+0	7.831E+0
-1.679E+0	3.387E+0	7.847E+0
-1.679E+0	3.413E+0	7.747E+0
-1.675E+0	3.371E+0	7.844E+0
-1.675E+0	3.335E+0	7.818E+0
-1.677E+0	3.341E+0	7.815E+0
-1.677E+0	3.409E+0	7.847E+0
-1.672E+0	3.400E+0	7.779E+0
-1.675E+0	3.396E+0	7.776E+0
-1.680E+0	3.345E+0	7.912E+0
-1.679E+0	3.361E+0	7.870E+0
-1.675E+0	3.354E+0	7.756E+0
-1.675E+0	3.400E+0	7.824E+0
-1.682E+0	3.413E+0	7.876E+0
-1.677E+0	3.426E+0	7.747E+0
-1.675E+0	3.384E+0	7.847E+0
-1.674E+0	3.403E+0	7.753E+0
-1.679E+0	3.322E+0	7.743E+0
-1.677E+0	3.403E+0	7.747E+0
-1.674E+0	3.380E+0	7.704E+0
-1.677E+0	3.396E+0	7.824E+0
-1.679E+0	3.286E+0	7.737E+0
-1.677E+0	3.358E+0	7.763E+0
-1.675E+0	3.396E+0	7.837E+0
-1.675E+0	3.384E+0	7.805E+0
-1.682E+0	3.345E+0	7.889E+0
-1.679E+0	3.400E+0	7.782E+0
-1.674E+0	3.358E+0	7.863E+0
-1.674E+0	3.296E+0	7.847E+0
-1.680E+0	3.280E+0	7.760E+0
-1.675E+0	3.345E+0	7.782E+0
-1.675E+0	3.348E+0	7.876E+0
-1.675E+0	3.354E+0	7.747E+0
-1.679E+0	3.413E+0	7.876E+0
-1.680E+0	3.413E+0	7.834E+0
-1.675E+0	3.299E+0	7.802E+0
-1.677E+0	3.325E+0	7.850E+0
-1.679E+0	3.377E+0	7.870E+0
-1.677E+0	3.361E+0	7.795E+0
-1.672E+0	3.403E+0	7.873E+0
-1.675E+0	3.367E+0	7.909E+0
-1.679E+0	3.254E+0	7.863E+0
-1.677E+0	3.319E+0	7.850E+0
-1.674E+0	3.371E+0	7.747E+0
-1.672E+0	3.393E+0	7.860E+0
-1.680E+0	3.374E+0	7.815E+0
-1.677E+0	3.345E+0	7.763E+0
-1.674E+0	3.393E+0	7.786E+0
-1.679E+0	3.312E+0	7.756E+0
-1.680E+0	3.351E+0	7.776E+0
-1.677E+0	3.361E+0	7.773E+0
-1.674E+0	3.338E+0	7.782E+0
-1.679E+0	3.400E+0	7.805E+0
-1.679E+0	3.387E+0	7.850E+0
-1.680E+0	3.306E+0	7.763E+0
-1.672E+0	3.409E+0	7.799E+0
-1.674E+0	3.358E+0	7.721E+0
-1.679E+0	3.319E+0	7.889E+0
-1.680E+0	3.419E+0	7.841E+0
-1.674E+0	3.400E+0	7.740E+0
-1.677E+0	3.341E+0	7.766E+0
-1.682E+0	3.374E+0	7.896E+0
-1.680E+0	3.280E+0	7.808E+0
-1.674E+0	3.354E+0	7.850E+0
-1.679E+0	3.419E+0	7.682E+0
-1.682E+0	3.387E+0	7.786E+0
-1.677E+0	3.396E+0	7.841E+0
-1.674E+0	3.306E+0	7.808E+0
-1.677E+0	3.364E+0	7.847E+0
-1.684E+0	3.270E+0	7.834E+0
-1.677E+0	3.416E+0	7.863E+0
-1.674E+0	3.328E+0	7.850E+0
-1.675E+0	3.380E+0	7.837E+0
-1.680E+0	3.341E+0	7.740E+0
-1.679E+0	3.396E+0	7.766E+0
-1.675E+0	3.345E+0	7.747E+0
-1.677E+0	3.325E+0	7.867E+0
-1.679E+0	3.390E+0	7.773E+0
-1.680E+0	3.319E+0	7.782E+0
-1.677E+0	3.315E+0	7.844E+0
-1.677E+0	3.341E+0	7.799E+0
-1.680E+0	3.367E+0	7.756E+0
-1.679E+0	3.374E+0	7.795E+0
-1.675E+0	3.426E+0	7.727E+0
-1.677E+0	3.380E+0	7.766E+0
-1.684E+0	3.374E+0	7.811E+0
-1.677E+0	3.358E+0	7.850E+0
-1.677E+0	3.413E+0	7.863E+0
-1.680E+0	3.345E+0	7.831E+0
-1.682E+0	3.319E+0	7.909E+0
-1.680E+0	3.364E+0	7.734E+0
-1.677E+0	3.364E+0	7.824E+0
-1.679E+0	3.371E+0	7.727E+0
-1.680E+0	3.312E+0	7.789E+0
-1.682E+0	3.364E+0	7.753E+0
-1.675E+0	3.322E+0	7.873E+0
-1.675E+0	3.293E+0	7.792E+0
-1.684E+0	3.332E+0	7.824E+0
-1.680E+0	3.315E+0	7.834E+0
-1.680E+0	3.358E+0	7.915E+0
-1.677E+0	3.358E+0	7.899E+0
-1.685E+0	3.422E+0	7.737E+0
-1.680E+0	3.364E+0	7.734E+0
-1.677E+0	3.335E+0	7.795E+0
-1.677E+0	3.348E+0	7.818E+0
-1.684E+0	3.289E+0	7.747E+0
-1.679E+0	3.374E+0	7.789E+0
-1.677E+0	3.380E+0	7.779E+0
-1.677E+0	3.358E+0	7.763E+0
-1.680E+0	3.296E+0	7.756E+0
-1.680E+0	3.403E+0	7.909E+0
-1.677E+0	3.416E+0	7.779E+0
-1.682E+0	3.390E+0	7.860E+0
-1.682E+0	3.315E+0	7.721E+0
-1.680E+0	3.416E+0	7.844E+0
-1.677E+0	3.416E+0	7.850E+0
-1.677E+0	3.484E+0	7.828E+0
-1.684E+0	3.387E+0	7.821E+0
-1.680E+0	3.345E+0	7.734E+0
-1.679E+0	3.325E+0	7.811E+0
-1.677E+0	3.322E+0	7.698E+0
-1.682E+0	3.351E+0	7.811E+0
-1.682E+0	3.354E+0	7.808E+0
-1.677E+0	3.276E+0	7.863E+0
-1.679E+0	3.371E+0	7.766E+0
-1.684E+0	3.400E+0	7.883E+0
-1.682E+0	3.312E+0	7.828E+0
-1.677E+0	3.351E+0	7.811E+0
-1.677E+0	3.371E+0	7.717E+0
-1.682E+0	3.348E+0	7.769E+0
-1.680E+0	3.396E+0	7.922E+0
-1.677E+0	3.422E+0	7.811E+0
-1.680E+0	3.374E+0	7.795E+0
-1.682E+0	3.299E+0	7.799E+0
-1.680E+0	3.358E+0	7.899E+0
-1.679E+0	3.416E+0	7.951E+0
-1.677E+0	3.306E+0	7.643E+0
-1.684E+0	3.387E+0	7.779E+0
-1.680E+0	3.439E+0	7.704E+0
-1.679E+0	3.325E+0	7.779E+0
-1.679E+0	3.341E+0	7.704E+0
-1.685E+0	3.384E+0	7.763E+0
-1.679E+0	3.396E+0	7.766E+0
-1.679E+0	3.302E+0	7.880E+0
-1.677E+0	3.461E+0	7.834E+0
-1.685E+0	3.377E+0	7.870E+0
-1.682E+0	3.338E+0	7.821E+0
-1.677E+0	3.377E+0	7.740E+0
-1.680E+0	3.452E+0	7.912E+0
-1.685E+0	3.390E+0	7.760E+0
-1.680E+0	3.380E+0	7.792E+0
-1.679E+0	3.286E+0	7.750E+0
-1.679E+0	3.338E+0	7.786E+0
-1.684E+0	3.367E+0	7.808E+0
-1.682E+0	3.332E+0	7.740E+0
-1.677E+0	3.403E+0	7.828E+0
-1.680E+0	3.348E+0	7.860E+0
-1.687E+0	3.345E+0	7.821E+0
-1.684E+0	3.293E+0	7.737E+0
-1.679E+0	3.403E+0	7.828E+0
-1.679E+0	3.384E+0	7.808E+0
-1.685E+0	3.393E+0	7.799E+0
-1.687E+0	3.296E+0	7.802E+0
-1.680E+0	3.361E+0	7.880E+0
-1.679E+0	3.390E+0	7.743E+0
-1.682E+0	3.345E+0	7.760E+0
-1.684E+0	3.335E+0	7.666E+0
-1.682E+0	3.332E+0	7.818E+0
-1.682E+0	3.309E+0	7.808E+0
-1.684E+0	3.348E+0	7.824E+0
-1.682E+0	3.354E+0	7.789E+0
-1.680E+0	3.377E+0	7.902E+0
-1.679E+0	3.345E+0	7.886E+0
-1.685E+0	3.361E+0	7.782E+0
-1.682E+0	3.286E+0	7.961E+0
-1.679E+0	3.413E+0	7.789E+0
-1.682E+0	3.351E+0	7.666E+0
-1.682E+0	3.413E+0	7.863E+0
-1.682E+0	3.354E+0	7.850E+0
-1.679E+0	3.358E+0	7.837E+0
-1.682E+0	3.332E+0	7.815E+0
-1.684E+0	3.400E+0	7.792E+0
-1.682E+0	3.322E+0	7.773E+0
-1.682E+0	3.448E+0	7.889E+0
-1.679E+0	3.384E+0	7.850E+0
-1.684E+0	3.367E+0	7.837E+0
-1.684E+0	3.380E+0	7.873E+0
-1.680E+0	3.260E+0	7.743E+0
-1.680E+0	3.374E+0	7.870E+0
-1.685E+0	3.384E+0	7.863E+0
-1.680E+0	3.270E+0	7.760E+0
-1.679E+0	3.335E+0	7.789E+0
-1.682E+0	3.312E+0	7.811E+0
-1.685E+0	3.387E+0	7.854E+0
-1.682E+0	3.367E+0	7.824E+0
-1.679E+0	3.390E+0	7.776E+0
-1.680E+0	3.351E+0	7.799E+0
-1.687E+0	3.419E+0	7.789E+0
-1.684E+0	3.364E+0	7.815E+0
-1.680E+0	3.403E+0	7.828E+0
-1.680E+0	3.429E+0	7.876E+0
-1.685E+0	3.380E+0	7.701E+0
-1.684E+0	3.345E+0	7.786E+0
-1.682E+0	3.289E+0	7.756E+0
-1.684E+0	3.332E+0	7.837E+0
-1.685E+0	3.367E+0	7.883E+0
-1.684E+0	3.384E+0	7.786E+0
-1.682E+0	3.371E+0	7.792E+0
-1.682E+0	3.377E+0	7.932E+0
-1.682E+0	3.403E+0	7.821E+0
-1.684E+0	3.319E+0	7.818E+0
-1.680E+0	3.338E+0	7.786E+0
-1.680E+0	3.302E+0	7.922E+0
-1.687E+0	3.312E+0	7.854E+0
-1.685E+0	3.335E+0	7.760E+0
-1.680E+0	3.377E+0	7.740E+0
-1.680E+0	3.390E+0	7.893E+0
-1.685E+0	3.338E+0	7.773E+0
-1.685E+0	3.354E+0	7.834E+0
-1.679E+0	3.371E+0	7.831E+0
-1.684E+0	3.325E+0	7.857E+0
-1.687E+0	3.380E+0	7.815E+0
-1.685E+0	3.374E+0	7.789E+0
-1.679E+0	3.348E+0	7.850E+0
-1.684E+0	3.322E+0	7.721E+0
-1.685E+0	3.351E+0	7.889E+0
-1.684E+0	3.293E+0	7.837E+0
-1.680E+0	3.377E+0	7.870E+0
-1.682E+0	3.315E+0	7.721E+0
-1.684E+0	3.322E+0	7.760E+0
-1.685E+0	3.335E+0	7.834E+0
-1.680E+0	3.377E+0	7.896E+0
-1.685E+0	3.361E+0	7.795E+0
-1.685E+0	3.296E+0	7.841E+0
-1.684E+0	3.345E+0	7.841E+0
-1.682E+0	3.384E+0	7.828E+0
-1.682E+0	3.345E+0	7.889E+0
-1.687E+0	3.338E+0	7.799E+0
-1.684E+0	3.364E+0	7.808E+0
-1.679E+0	3.319E+0	7.815E+0
-1.682E+0	3.361E+0	7.711E+0
-1.685E+0	3.422E+0	7.824E+0
-1.687E+0	3.361E+0	7.834E+0
-1.684E+0	3.371E+0	7.769E+0
-1.682E+0	3.409E+0	7.711E+0
-1.688E+0	3.429E+0	7.756E+0
-1.685E+0	3.371E+0	7.863E+0
-1.682E+0	3.384E+0	7.841E+0
-1.684E+0	3.335E+0	7.831E+0
-1.685E+0	3.335E+0	7.786E+0
-1.687E+0	3.358E+0	7.750E+0
-1.682E+0	3.328E+0	7.837E+0
-1.684E+0	3.419E+0	7.737E+0
-1.685E+0	3.371E+0	7.828E+0
-1.685E+0	3.293E+0	7.935E+0
-1.680E+0	3.364E+0	7.824E+0
-1.684E+0	3.348E+0	7.957E+0
-1.685E+0	3.393E+0	7.802E+0
-1.684E+0	3.364E+0	7.808E+0
-1.682E+0	3.361E+0	7.769E+0
-1.685E+0	3.461E+0	7.831E+0
-1.684E+0	3.416E+0	7.863E+0
-1.687E+0	3.351E+0	7.698E+0
-1.682E+0	3.358E+0	7.821E+0
-1.685E+0	3.419E+0	7.760E+0
-1.688E+0	3.348E+0	7.799E+0
-1.684E+0	3.409E+0	7.837E+0
-1.684E+0	3.413E+0	7.792E+0
-1.682E+0	3.400E+0	7.763E+0
-1.688E+0	3.380E+0	7.727E+0
-1.685E+0	3.319E+0	7.795E+0
-1.682E+0	3.377E+0	7.747E+0
-1.684E+0	3.332E+0	7.837E+0
-1.688E+0	3.299E+0	7.824E+0
-1.684E+0	3.260E+0	7.860E+0
-1.685E+0	3.371E+0	7.837E+0
-1.684E+0	3.426E+0	7.850E+0
-1.688E+0	3.422E+0	7.756E+0
-1.685E+0	3.345E+0	7.678E+0
-1.685E+0	3.354E+0	7.841E+0
-1.684E+0	3.367E+0	7.876E+0
-1.687E+0	3.387E+0	7.769E+0
-1.688E+0	3.400E+0	7.889E+0
-1.682E+0	3.322E+0	7.776E+0
-1.684E+0	3.384E+0	7.902E+0
-1.687E+0	3.341E+0	7.769E+0
-1.687E+0	3.332E+0	7.786E+0
-1.685E+0	3.319E+0	7.860E+0
-1.684E+0	3.332E+0	7.805E+0
-1.687E+0	3.289E+0	7.802E+0
-1.684E+0	3.390E+0	7.834E+0
-1.684E+0	3.361E+0	7.799E+0
-1.682E+0	3.387E+0	7.773E+0
-1.688E+0	3.338E+0	7.893E+0
-1.685E+0	3.315E+0	7.601E+0
-1.684E+0	3.406E+0	7.834E+0
-1.684E+0	3.319E+0	7.795E+0
-1.687E+0	3.390E+0	7.831E+0
-1.685E+0	3.390E+0	7.779E+0
-1.682E+0	3.413E+0	7.769E+0
-1.684E+0	3.345E+0	7.922E+0
-1.690E+0	3.380E+0	7.815E+0
-1.685E+0	3.296E+0	7.896E+0
-1.682E+0	3.306E+0	7.938E+0
-1.684E+0	3.351E+0	7.893E+0
-1.687E+0	3.354E+0	7.773E+0
-1.687E+0	3.364E+0	7.828E+0
-1.685E+0	3.361E+0	7.880E+0
-1.684E+0	3.367E+0	7.818E+0
-1.688E+0	3.384E+0	7.724E+0
-1.687E+0	3.400E+0	7.821E+0
-1.682E+0	3.400E+0	7.782E+0
-1.685E+0	3.354E+0	7.792E+0
-1.690E+0	3.364E+0	7.740E+0
-1.688E+0	3.367E+0	7.724E+0
-1.684E+0	3.390E+0	7.799E+0
-1.687E+0	3.319E+0	7.880E+0
-1.692E+0	3.384E+0	7.821E+0
-1.688E+0	3.354E+0	7.837E+0
-1.684E+0	3.367E+0	7.795E+0
-1.685E+0	3.354E+0	7.766E+0
-1.690E+0	3.371E+0	7.824E+0
-1.687E+0	3.358E+0	7.821E+0
-1.687E+0	3.422E+0	7.854E+0
-1.684E+0	3.387E+0	7.867E+0
-1.690E+0	3.335E+0	7.824E+0
-1.687E+0	3.309E+0	7.811E+0
-1.680E+0	3.384E+0	7.834E+0
-1.682E+0	3.296E+0	7.873E+0
-1.688E+0	3.377E+0	7.902E+0
-1.688E+0	3.354E+0	7.737E+0
-1.682E+0	3.364E+0	7.854E+0
-1.684E+0	3.387E+0	7.808E+0
-1.688E+0	3.400E+0	7.782E+0
-1.688E+0	3.338E+0	7.815E+0
-1.688E+0	3.364E+0	7.824E+0
-1.684E+0	3.335E+0	7.876E+0
-1.688E+0	3.332E+0	7.805E+0
-1.685E+0	3.341E+0	7.776E+0
-1.684E+0	3.387E+0	7.867E+0
-1.688E+0	3.367E+0	7.828E+0
-1.690E+0	3.416E+0	7.837E+0
-1.687E+0	3.393E+0	7.886E+0
-1.682E+0	3.345E+0	7.837E+0
-1.687E+0	3.338E+0	7.847E+0
-1.687E+0	3.374E+0	7.763E+0
-1.687E+0	3.426E+0	7.867E+0
-1.687E+0	3.315E+0	7.786E+0
-1.685E+0	3.351E+0	7.824E+0
-1.685E+0	3.309E+0	7.740E+0
-1.688E+0	3.367E+0	7.727E+0
-1.685E+0	3.364E+0	7.711E+0
-1.685E+0	3.380E+0	7.841E+0
-1.685E+0	3.371E+0	7.850E+0
-1.687E+0	3.419E+0	7.847E+0
-1.684E+0	3.400E+0	7.828E+0
-1.688E+0	3.296E+0	7.841E+0
-1.690E+0	3.325E+0	7.909E+0
-1.687E+0	3.335E+0	7.789E+0
-1.684E+0	3.390E+0	7.828E+0
-1.687E+0	3.358E+0	7.844E+0
-1.687E+0	3.400E+0	7.831E+0
-1.687E+0	3.328E+0	7.837E+0
-1.685E+0	3.354E+0	7.750E+0
-1.688E+0	3.371E+0	7.824E+0
-1.690E+0	3.319E+0	7.805E+0
-1.690E+0	3.354E+0	7.691E+0
-1.685E+0	3.400E+0	7.808E+0
-1.685E+0	3.455E+0	7.831E+0
-1.692E+0	3.380E+0	7.802E+0
-1.690E+0	3.384E+0	7.753E+0
-1.685E+0	3.315E+0	7.841E+0
-1.685E+0	3.429E+0	7.863E+0
-1.688E+0	3.387E+0	7.776E+0
-1.688E+0	3.396E+0	7.883E+0
-1.685E+0	3.354E+0	7.750E+0
-1.690E+0	3.309E+0	7.828E+0
-1.690E+0	3.338E+0	7.727E+0
-1.687E+0	3.390E+0	7.915E+0
-1.684E+0	3.351E+0	7.750E+0
-1.687E+0	3.338E+0	7.896E+0
-1.690E+0	3.377E+0	7.799E+0
-1.690E+0	3.364E+0	7.860E+0
-1.684E+0	3.409E+0	7.776E+0
-1.688E+0	3.354E+0	7.889E+0
-1.690E+0	3.338E+0	7.714E+0
-1.690E+0	3.351E+0	7.857E+0
-1.684E+0	3.267E+0	7.782E+0
-1.687E+0	3.332E+0	7.880E+0
-1.692E+0	3.354E+0	7.818E+0
-1.688E+0	3.380E+0	7.889E+0
-1.685E+0	3.429E+0	7.795E+0
-1.687E+0	3.387E+0	7.766E+0
-1.690E+0	3.338E+0	7.854E+0
-1.688E+0	3.367E+0	7.821E+0
-1.687E+0	3.371E+0	7.893E+0
-1.685E+0	3.432E+0	7.743E+0
-1.690E+0	3.367E+0	7.776E+0
-1.687E+0	3.413E+0	7.727E+0
-1.688E+0	3.371E+0	7.795E+0
-1.688E+0	3.358E+0	7.847E+0
-1.688E+0	3.387E+0	7.760E+0
-1.688E+0	3.403E+0	7.737E+0
-1.687E+0	3.354E+0	7.831E+0
-1.688E+0	3.377E+0	7.717E+0
-1.690E+0	3.413E+0	7.701E+0
-1.688E+0	3.371E+0	7.847E+0
-1.687E+0	3.348E+0	7.818E+0
-1.690E+0	3.403E+0	7.844E+0
-1.693E+0	3.458E+0	7.860E+0
-1.690E+0	3.328E+0	7.769E+0
-1.687E+0	3.367E+0	7.912E+0
-1.688E+0	3.335E+0	7.760E+0
-1.688E+0	3.374E+0	7.786E+0
-1.690E+0	3.351E+0	7.873E+0
-1.685E+0	3.426E+0	7.711E+0
-1.688E+0	3.371E+0	7.837E+0
-1.692E+0	3.384E+0	7.854E+0
-1.692E+0	3.429E+0	7.893E+0
-1.687E+0	3.367E+0	7.773E+0
-1.688E+0	3.364E+0	7.789E+0
-1.690E+0	3.442E+0	7.850E+0
-1.693E+0	3.293E+0	7.763E+0
-1.687E+0	3.332E+0	7.828E+0
-1.688E+0	3.348E+0	7.834E+0
-1.692E+0	3.319E+0	7.818E+0
-1.692E+0	3.302E+0	7.837E+0
-1.687E+0	3.371E+0	7.847E+0
-1.690E+0	3.354E+0	7.734E+0
-1.690E+0	3.361E+0	7.876E+0
-1.692E+0	3.367E+0	7.889E+0
-1.688E+0	3.338E+0	7.811E+0
-1.688E+0	3.319E+0	7.834E+0
-1.692E+0	3.299E+0	7.799E+0
-1.690E+0	3.384E+0	7.870E+0
-1.687E+0	3.345E+0	7.863E+0
-1.690E+0	3.361E+0	7.850E+0
-1.693E+0	3.367E+0	7.886E+0
-1.688E+0	3.377E+0	7.834E+0
-1.688E+0	3.341E+0	7.734E+0
-1.688E+0	3.332E+0	7.821E+0
-1.692E+0	3.380E+0	7.906E+0
-1.688E+0	3.351E+0	7.938E+0
-1.688E+0	3.364E+0	7.727E+0
-1.688E+0	3.341E+0	7.876E+0
-1.693E+0	3.351E+0	7.824E+0
-1.690E+0	3.432E+0	7.847E+0
-1.687E+0	3.409E+0	7.789E+0
-1.688E+0	3.380E+0	7.844E+0
-1.690E+0	3.406E+0	7.870E+0
-1.693E+0	3.335E+0	7.747E+0
-1.688E+0	3.345E+0	7.841E+0
-1.690E+0	3.400E+0	7.756E+0
-1.690E+0	3.416E+0	7.792E+0
-1.690E+0	3.335E+0	7.837E+0
-1.688E+0	3.341E+0	7.695E+0
-1.687E+0	3.364E+0	7.730E+0
-1.693E+0	3.358E+0	7.786E+0
-1.692E+0	3.390E+0	7.815E+0
-1.687E+0	3.351E+0	7.954E+0
-1.687E+0	3.367E+0	7.860E+0
-1.695E+0	3.390E+0	7.906E+0
-1.690E+0	3.471E+0	7.691E+0
-1.687E+0	3.289E+0	7.899E+0
-1.687E+0	3.319E+0	7.834E+0
-1.693E+0	3.377E+0	7.776E+0
-1.692E+0	3.390E+0	7.805E+0
-1.688E+0	3.358E+0	7.698E+0
-1.688E+0	3.348E+0	7.773E+0
-1.692E+0	3.358E+0	7.821E+0
-1.693E+0	3.380E+0	7.909E+0
-1.688E+0	3.416E+0	7.802E+0
-1.688E+0	3.371E+0	7.756E+0
-1.692E+0	3.341E+0	7.734E+0
-1.692E+0	3.302E+0	7.760E+0
-1.688E+0	3.296E+0	7.808E+0
-1.690E+0	3.367E+0	7.919E+0
-1.693E+0	3.400E+0	7.782E+0
[truncated: 93,958 more rows]
