# Supplementary material for: Improved ANAP incorporation and VCF analysis reveal details of P2X7 current facilitation and a limited conformational interplay between ATP binding and the intracellular ballast domain
Source: eLife. 2023 Jan 4;12:e82479. doi: 10.7554/eLife.82479 (PMC9859053; doi:10.7554/eLife.82479)
Supplement: Figure 5—figure supplement 1—source data 2. [file elife-82479-fig5-figsupp1-data2.zip]

Archive with 22 entries (21 files):
- Figure-5_figure-supplement-1_source-data-2/
- Figure-5_figure-supplement-1_source-data-2/F11_h25#30.csv
- Figure-5_figure-supplement-1_source-data-2/F11_h25#31.csv
- Figure-5_figure-supplement-1_source-data-2/F11_h25#33.csv
- Figure-5_figure-supplement-1_source-data-2/F11_h26#14.csv
- Figure-5_figure-supplement-1_source-data-2/F11_h26#15.csv
- Figure-5_figure-supplement-1_source-data-2/F11_h26#42.csv
- Figure-5_figure-supplement-1_source-data-2/F11_j09#19.csv
- Figure-5_figure-supplement-1_source-data-2/F11_j09#30.csv
- Figure-5_figure-supplement-1_source-data-2/F11_j10#04.csv
- Figure-5_figure-supplement-1_source-data-2/F11_j10#09.csv
- Figure-5_figure-supplement-1_source-data-2/F11_k02#09.csv
- Figure-5_figure-supplement-1_source-data-2/F11_k06#30.csv
- Figure-5_figure-supplement-1_source-data-2/F11_k08#36.csv
- Figure-5_figure-supplement-1_source-data-2/F11_m09#22.csv
- Figure-5_figure-supplement-1_source-data-2/W7A-F11_k08#28.csv
- Figure-5_figure-supplement-1_source-data-2/W7A-F11_k08#35.csv
- Figure-5_figure-supplement-1_source-data-2/W7A-F11_m09#33.csv
- Figure-5_figure-supplement-1_source-data-2/W7A-F11_m09#34.csv
- Figure-5_figure-supplement-1_source-data-2/W7A-F11_m09#35.csv
- Figure-5_figure-supplement-1_source-data-2/W7A_k06#19.csv
- Figure-5_figure-supplement-1_source-data-2/Wt_j08#36.csv
