# Supplementary material for: Improved ANAP incorporation and VCF analysis reveal details of P2X7 current facilitation and a limited conformational interplay between ATP binding and the intracellular ballast domain
Source: eLife. 2023 Jan 4;12:e82479. doi: 10.7554/eLife.82479 (PMC9859053; doi:10.7554/eLife.82479)
Supplement: Figure 5—figure supplement 1—source data 2. [file elife-82479-fig5-figsupp1-data2.zip › Figure-5_figure-supplement-1_source-data-2/F11_k08#36.csv]

-4.590E-1	3.773E+0	7.607E+0
-4.606E-1	3.757E+0	7.695E+0
-4.557E-1	3.711E+0	7.630E+0
-4.557E-1	3.763E+0	7.766E+0
-4.606E-1	3.779E+0	7.672E+0
-4.590E-1	3.821E+0	7.730E+0
-4.590E-1	3.786E+0	7.675E+0
-4.541E-1	3.721E+0	7.721E+0
-4.606E-1	3.731E+0	7.591E+0
-4.590E-1	3.760E+0	7.701E+0
-4.590E-1	3.740E+0	7.704E+0
-4.541E-1	3.744E+0	7.685E+0
-4.574E-1	3.906E+0	7.691E+0
-4.557E-1	3.776E+0	7.727E+0
-4.557E-1	3.789E+0	7.711E+0
-4.541E-1	3.841E+0	7.766E+0
-4.606E-1	3.744E+0	7.756E+0
-4.638E-1	3.818E+0	7.734E+0
-4.557E-1	3.828E+0	7.691E+0
-4.541E-1	3.685E+0	7.669E+0
-4.606E-1	3.734E+0	7.714E+0
-4.590E-1	3.770E+0	7.711E+0
-4.557E-1	3.757E+0	7.727E+0
-4.557E-1	3.831E+0	7.698E+0
-4.557E-1	3.792E+0	7.678E+0
-4.574E-1	3.763E+0	7.695E+0
-4.574E-1	3.812E+0	7.691E+0
-4.525E-1	3.776E+0	7.627E+0
-4.574E-1	3.776E+0	7.685E+0
-4.606E-1	3.760E+0	7.766E+0
-4.574E-1	3.760E+0	7.815E+0
-4.541E-1	3.753E+0	7.708E+0
-4.606E-1	3.812E+0	7.682E+0
-4.590E-1	3.770E+0	7.688E+0
-4.574E-1	3.766E+0	7.734E+0
-4.541E-1	3.770E+0	7.721E+0
-4.590E-1	3.727E+0	7.734E+0
-4.574E-1	3.724E+0	7.704E+0
-4.557E-1	3.795E+0	7.727E+0
-4.525E-1	3.841E+0	7.672E+0
-4.622E-1	3.701E+0	7.743E+0
-4.590E-1	3.779E+0	7.711E+0
-4.557E-1	3.737E+0	7.779E+0
-4.557E-1	3.786E+0	7.666E+0
-4.574E-1	3.766E+0	7.659E+0
-4.590E-1	3.789E+0	7.662E+0
-4.541E-1	3.737E+0	7.662E+0
-4.541E-1	3.662E+0	7.640E+0
-4.590E-1	3.724E+0	7.708E+0
-4.606E-1	3.766E+0	7.584E+0
-4.557E-1	3.753E+0	7.659E+0
-4.541E-1	3.786E+0	7.717E+0
-4.590E-1	3.701E+0	7.588E+0
-4.606E-1	3.714E+0	7.782E+0
-4.525E-1	3.776E+0	7.708E+0
-4.557E-1	3.760E+0	7.789E+0
-4.574E-1	3.747E+0	7.708E+0
-4.606E-1	3.779E+0	7.610E+0
-4.557E-1	3.857E+0	7.698E+0
-4.557E-1	3.740E+0	7.643E+0
-4.606E-1	3.744E+0	7.704E+0
-4.590E-1	3.783E+0	7.695E+0
-4.525E-1	3.802E+0	7.769E+0
-4.525E-1	3.760E+0	7.730E+0
-4.574E-1	3.783E+0	7.601E+0
-4.606E-1	3.708E+0	7.646E+0
-4.541E-1	3.757E+0	7.701E+0
-4.541E-1	3.737E+0	7.776E+0
-4.590E-1	3.766E+0	7.740E+0
-4.574E-1	3.734E+0	7.672E+0
-4.541E-1	3.783E+0	7.737E+0
-4.557E-1	3.805E+0	7.695E+0
-4.574E-1	3.760E+0	7.646E+0
-4.590E-1	3.795E+0	7.721E+0
-4.525E-1	3.779E+0	7.633E+0
-4.541E-1	3.727E+0	7.837E+0
-4.574E-1	3.783E+0	7.607E+0
-4.606E-1	3.786E+0	7.753E+0
-4.557E-1	3.792E+0	7.581E+0
-4.557E-1	3.805E+0	7.847E+0
-4.606E-1	3.773E+0	7.682E+0
-4.590E-1	3.757E+0	7.633E+0
-4.574E-1	3.753E+0	7.604E+0
-4.509E-1	3.750E+0	7.782E+0
-4.574E-1	3.643E+0	7.714E+0
-4.606E-1	3.795E+0	7.740E+0
-4.590E-1	3.766E+0	7.730E+0
-4.557E-1	3.763E+0	7.701E+0
-4.590E-1	3.770E+0	7.704E+0
-4.622E-1	3.805E+0	7.776E+0
-4.557E-1	3.731E+0	7.795E+0
-4.541E-1	3.825E+0	7.633E+0
-4.622E-1	3.744E+0	7.730E+0
-4.590E-1	3.675E+0	7.633E+0
-4.541E-1	3.760E+0	7.701E+0
-4.541E-1	3.734E+0	7.691E+0
-4.574E-1	3.776E+0	7.815E+0
-4.590E-1	3.883E+0	7.766E+0
-4.557E-1	3.744E+0	7.779E+0
-4.557E-1	3.737E+0	7.766E+0
-4.574E-1	3.799E+0	7.691E+0
-4.606E-1	3.812E+0	7.714E+0
-4.557E-1	3.805E+0	7.688E+0
-4.541E-1	3.740E+0	7.695E+0
-4.606E-1	3.740E+0	7.581E+0
-4.590E-1	3.825E+0	7.730E+0
-4.590E-1	3.747E+0	7.704E+0
-4.557E-1	3.753E+0	7.691E+0
-4.557E-1	3.727E+0	7.678E+0
-4.590E-1	3.808E+0	7.643E+0
-4.557E-1	3.770E+0	7.821E+0
-4.525E-1	3.760E+0	7.678E+0
-4.590E-1	3.734E+0	7.672E+0
-4.606E-1	3.786E+0	7.688E+0
-4.557E-1	3.776E+0	7.753E+0
-4.574E-1	3.792E+0	7.666E+0
-4.590E-1	3.779E+0	7.792E+0
-4.590E-1	3.795E+0	7.578E+0
-4.574E-1	3.747E+0	7.808E+0
-4.541E-1	3.773E+0	7.831E+0
-4.590E-1	3.724E+0	7.662E+0
-4.590E-1	3.760E+0	7.711E+0
-4.557E-1	3.795E+0	7.646E+0
-4.557E-1	3.805E+0	7.581E+0
-4.574E-1	3.679E+0	7.763E+0
-4.590E-1	3.692E+0	7.539E+0
-4.590E-1	3.773E+0	7.682E+0
-4.541E-1	3.786E+0	7.776E+0
-4.557E-1	3.799E+0	7.740E+0
-4.590E-1	3.828E+0	7.623E+0
-4.557E-1	3.776E+0	7.536E+0
-4.557E-1	3.786E+0	7.666E+0
-4.574E-1	3.890E+0	7.714E+0
-4.606E-1	3.805E+0	7.701E+0
-4.557E-1	3.718E+0	7.698E+0
-4.541E-1	3.734E+0	7.558E+0
-4.574E-1	3.776E+0	7.824E+0
-4.574E-1	3.666E+0	7.730E+0
-4.541E-1	3.763E+0	7.649E+0
-4.541E-1	3.753E+0	7.682E+0
-4.557E-1	3.795E+0	7.695E+0
-4.606E-1	3.731E+0	7.526E+0
-4.557E-1	3.757E+0	7.756E+0
-4.541E-1	3.766E+0	7.737E+0
-4.590E-1	3.737E+0	7.682E+0
-4.557E-1	3.844E+0	7.704E+0
-4.541E-1	3.721E+0	7.818E+0
-4.525E-1	3.721E+0	7.643E+0
-4.557E-1	3.750E+0	7.633E+0
-4.557E-1	3.818E+0	7.737E+0
-4.557E-1	3.740E+0	7.724E+0
-4.541E-1	3.802E+0	7.698E+0
-4.590E-1	3.792E+0	7.727E+0
-4.590E-1	3.724E+0	7.588E+0
-4.574E-1	3.789E+0	7.766E+0
-4.541E-1	3.682E+0	7.588E+0
-4.590E-1	3.766E+0	7.714E+0
-4.590E-1	3.731E+0	7.698E+0
-4.557E-1	3.734E+0	7.685E+0
-4.541E-1	3.757E+0	7.666E+0
-4.622E-1	3.753E+0	7.678E+0
-4.574E-1	3.731E+0	7.711E+0
-4.574E-1	3.773E+0	7.627E+0
-4.574E-1	3.776E+0	7.614E+0
-4.606E-1	3.747E+0	7.653E+0
-4.574E-1	3.740E+0	7.682E+0
-4.541E-1	3.783E+0	7.627E+0
-4.574E-1	3.737E+0	7.711E+0
-4.574E-1	3.757E+0	7.640E+0
-4.574E-1	3.734E+0	7.701E+0
-4.557E-1	3.763E+0	7.597E+0
-4.541E-1	3.747E+0	7.581E+0
-4.590E-1	3.740E+0	7.717E+0
-4.590E-1	3.825E+0	7.740E+0
-4.525E-1	3.757E+0	7.789E+0
-4.541E-1	3.737E+0	7.750E+0
-4.557E-1	3.770E+0	7.688E+0
-4.590E-1	3.776E+0	7.682E+0
-4.525E-1	3.763E+0	7.669E+0
-4.557E-1	3.831E+0	7.763E+0
-4.541E-1	3.714E+0	7.691E+0
-4.574E-1	3.789E+0	7.549E+0
-4.525E-1	3.708E+0	7.643E+0
-4.557E-1	3.705E+0	7.711E+0
-4.557E-1	3.763E+0	7.555E+0
-4.606E-1	3.834E+0	7.662E+0
-4.541E-1	3.747E+0	7.721E+0
-4.541E-1	3.753E+0	7.623E+0
-4.557E-1	3.805E+0	7.653E+0
-4.590E-1	3.815E+0	7.717E+0
-4.541E-1	3.744E+0	7.805E+0
-4.541E-1	3.808E+0	7.568E+0
-4.557E-1	3.766E+0	7.643E+0
-4.574E-1	3.773E+0	7.747E+0
-4.525E-1	3.718E+0	7.584E+0
-4.541E-1	3.708E+0	7.620E+0
-4.557E-1	3.701E+0	7.601E+0
-4.557E-1	3.773E+0	7.714E+0
-4.541E-1	3.692E+0	7.623E+0
-4.541E-1	3.711E+0	7.776E+0
-4.574E-1	3.731E+0	7.562E+0
-4.574E-1	3.682E+0	7.662E+0
-4.525E-1	3.705E+0	7.575E+0
-4.541E-1	3.757E+0	7.714E+0
-4.574E-1	3.799E+0	7.614E+0
-4.590E-1	3.708E+0	7.646E+0
-4.557E-1	3.669E+0	7.669E+0
-4.557E-1	3.815E+0	7.666E+0
-4.541E-1	3.672E+0	7.575E+0
-4.590E-1	3.675E+0	7.747E+0
-4.541E-1	3.734E+0	7.653E+0
-4.541E-1	3.724E+0	7.704E+0
-4.574E-1	3.724E+0	7.656E+0
-4.557E-1	3.776E+0	7.555E+0
-4.541E-1	3.773E+0	7.682E+0
-4.509E-1	3.766E+0	7.682E+0
-4.557E-1	3.672E+0	7.575E+0
-4.557E-1	3.731E+0	7.704E+0
-4.541E-1	3.701E+0	7.740E+0
-4.509E-1	3.747E+0	7.740E+0
-4.557E-1	3.695E+0	7.695E+0
-4.590E-1	3.766E+0	7.659E+0
-4.525E-1	3.714E+0	7.666E+0
-4.492E-1	3.734E+0	7.656E+0
-4.557E-1	3.672E+0	7.614E+0
-4.574E-1	3.711E+0	7.461E+0
-4.525E-1	3.718E+0	7.601E+0
-4.557E-1	3.705E+0	7.594E+0
-4.541E-1	3.721E+0	7.575E+0
-4.590E-1	3.763E+0	7.659E+0
-4.541E-1	3.750E+0	7.604E+0
-4.541E-1	3.779E+0	7.649E+0
-4.574E-1	3.740E+0	7.653E+0
-4.557E-1	3.753E+0	7.584E+0
-4.525E-1	3.808E+0	7.662E+0
-4.557E-1	3.750E+0	7.672E+0
-4.590E-1	3.789E+0	7.708E+0
-4.557E-1	3.708E+0	7.643E+0
-4.557E-1	3.737E+0	7.724E+0
-4.525E-1	3.718E+0	7.627E+0
-4.574E-1	3.763E+0	7.633E+0
-4.574E-1	3.747E+0	7.597E+0
-4.541E-1	3.708E+0	7.575E+0
-4.557E-1	3.744E+0	7.636E+0
-4.590E-1	3.773E+0	7.610E+0
-4.557E-1	3.776E+0	7.588E+0
-4.557E-1	3.757E+0	7.691E+0
-4.541E-1	3.731E+0	7.730E+0
-4.574E-1	3.705E+0	7.662E+0
-4.590E-1	3.783E+0	7.701E+0
-4.541E-1	3.721E+0	7.597E+0
-4.541E-1	3.763E+0	7.575E+0
-4.590E-1	3.760E+0	7.520E+0
-4.574E-1	3.779E+0	7.597E+0
-4.525E-1	3.760E+0	7.734E+0
-4.525E-1	3.705E+0	7.627E+0
-4.590E-1	3.766E+0	7.753E+0
-4.557E-1	3.682E+0	7.627E+0
-4.541E-1	3.802E+0	7.743E+0
-4.509E-1	3.757E+0	7.711E+0
-4.541E-1	3.708E+0	7.646E+0
-4.574E-1	3.737E+0	7.688E+0
-4.525E-1	3.659E+0	7.607E+0
-4.541E-1	3.757E+0	7.666E+0
-4.557E-1	3.744E+0	7.601E+0
-4.557E-1	3.718E+0	7.678E+0
-4.557E-1	3.692E+0	7.717E+0
-4.557E-1	3.747E+0	7.526E+0
-4.557E-1	3.750E+0	7.740E+0
-4.557E-1	3.750E+0	7.685E+0
-4.525E-1	3.679E+0	7.669E+0
-4.525E-1	3.737E+0	7.620E+0
-4.557E-1	3.705E+0	7.766E+0
-4.590E-1	3.734E+0	7.672E+0
-4.541E-1	3.701E+0	7.691E+0
-4.525E-1	3.731E+0	7.711E+0
-4.574E-1	3.731E+0	7.607E+0
-4.590E-1	3.786E+0	7.666E+0
-4.492E-1	3.841E+0	7.688E+0
-4.557E-1	3.760E+0	7.601E+0
-4.574E-1	3.724E+0	7.604E+0
-4.557E-1	3.747E+0	7.708E+0
-4.525E-1	3.727E+0	7.640E+0
-4.541E-1	3.779E+0	7.617E+0
-4.574E-1	3.753E+0	7.698E+0
-4.574E-1	3.760E+0	7.682E+0
-4.509E-1	3.766E+0	7.666E+0
-4.541E-1	3.789E+0	7.691E+0
-4.590E-1	3.685E+0	7.685E+0
-4.574E-1	3.682E+0	7.695E+0
-4.541E-1	3.744E+0	7.623E+0
-4.541E-1	3.766E+0	7.646E+0
-4.574E-1	3.708E+0	7.565E+0
-4.541E-1	3.747E+0	7.649E+0
-4.525E-1	3.714E+0	7.766E+0
-4.525E-1	3.799E+0	7.623E+0
-4.525E-1	3.770E+0	7.513E+0
-4.590E-1	3.711E+0	7.607E+0
-4.509E-1	3.708E+0	7.708E+0
-4.541E-1	3.776E+0	7.578E+0
-4.574E-1	3.705E+0	7.691E+0
-4.590E-1	3.760E+0	7.588E+0
-4.525E-1	3.757E+0	7.604E+0
-4.509E-1	3.675E+0	7.636E+0
-4.574E-1	3.815E+0	7.617E+0
-4.557E-1	3.734E+0	7.597E+0
-4.509E-1	3.786E+0	7.714E+0
-4.541E-1	3.685E+0	7.672E+0
-4.606E-1	3.698E+0	7.549E+0
-4.574E-1	3.711E+0	7.623E+0
-4.525E-1	3.688E+0	7.636E+0
-4.557E-1	3.799E+0	7.604E+0
-4.541E-1	3.731E+0	7.623E+0
-4.590E-1	3.708E+0	7.568E+0
-4.525E-1	3.744E+0	7.601E+0
-4.541E-1	3.734E+0	7.724E+0
-4.525E-1	3.734E+0	7.708E+0
-4.541E-1	3.841E+0	7.614E+0
-4.525E-1	3.770E+0	7.656E+0
-4.509E-1	3.708E+0	7.591E+0
-4.574E-1	3.705E+0	7.494E+0
-4.574E-1	3.627E+0	7.607E+0
-4.541E-1	3.682E+0	7.698E+0
-4.525E-1	3.718E+0	7.578E+0
-4.574E-1	3.698E+0	7.620E+0
-4.590E-1	3.734E+0	7.610E+0
-4.509E-1	3.744E+0	7.578E+0
-4.509E-1	3.731E+0	7.533E+0
-4.574E-1	3.695E+0	7.562E+0
-4.574E-1	3.740E+0	7.659E+0
-4.525E-1	3.711E+0	7.662E+0
-4.509E-1	3.753E+0	7.653E+0
-4.541E-1	3.779E+0	7.549E+0
-4.541E-1	3.734E+0	7.643E+0
-4.509E-1	3.786E+0	7.630E+0
-4.525E-1	3.750E+0	7.607E+0
-4.557E-1	3.747E+0	7.597E+0
-4.557E-1	3.750E+0	7.649E+0
-4.541E-1	3.747E+0	7.581E+0
-4.525E-1	3.783E+0	7.623E+0
-4.574E-1	3.763E+0	7.552E+0
-4.541E-1	3.598E+0	7.698E+0
-4.492E-1	3.753E+0	7.494E+0
-4.541E-1	3.753E+0	7.627E+0
-4.590E-1	3.672E+0	7.588E+0
-4.557E-1	3.692E+0	7.604E+0
-4.525E-1	3.701E+0	7.555E+0
-4.525E-1	3.724E+0	7.601E+0
-4.557E-1	3.682E+0	7.584E+0
-4.590E-1	3.701E+0	7.607E+0
-4.509E-1	3.737E+0	7.523E+0
-4.525E-1	3.753E+0	7.643E+0
-4.557E-1	3.766E+0	7.627E+0
-4.557E-1	3.737E+0	7.659E+0
-4.509E-1	3.714E+0	7.666E+0
-4.541E-1	3.763E+0	7.669E+0
-4.574E-1	3.627E+0	7.688E+0
-4.590E-1	3.708E+0	7.666E+0
-4.525E-1	3.766E+0	7.601E+0
-4.525E-1	3.692E+0	7.685E+0
-4.574E-1	3.708E+0	7.607E+0
-4.557E-1	3.727E+0	7.630E+0
-4.541E-1	3.744E+0	7.672E+0
-4.525E-1	3.695E+0	7.584E+0
-4.557E-1	3.695E+0	7.565E+0
-4.525E-1	3.744E+0	7.669E+0
-4.509E-1	3.776E+0	7.633E+0
-4.525E-1	3.701E+0	7.633E+0
-4.574E-1	3.763E+0	7.659E+0
-4.557E-1	3.744E+0	7.607E+0
-4.525E-1	3.770E+0	7.584E+0
-4.509E-1	3.727E+0	7.698E+0
-4.557E-1	3.688E+0	7.487E+0
-4.557E-1	3.773E+0	7.627E+0
-4.541E-1	3.734E+0	7.533E+0
-4.492E-1	3.724E+0	7.526E+0
-4.541E-1	3.685E+0	7.588E+0
-4.557E-1	3.753E+0	7.523E+0
-4.525E-1	3.672E+0	7.591E+0
-4.509E-1	3.724E+0	7.584E+0
-4.557E-1	3.698E+0	7.649E+0
-4.525E-1	3.770E+0	7.571E+0
-4.525E-1	3.737E+0	7.565E+0
-4.509E-1	3.773E+0	7.724E+0
-4.574E-1	3.766E+0	7.549E+0
-4.557E-1	3.834E+0	7.604E+0
-4.509E-1	3.760E+0	7.581E+0
-4.509E-1	3.753E+0	7.581E+0
-4.574E-1	3.711E+0	7.575E+0
-4.590E-1	3.766E+0	7.568E+0
-4.525E-1	3.721E+0	7.591E+0
-4.525E-1	3.731E+0	7.542E+0
-4.541E-1	3.760E+0	7.640E+0
-4.541E-1	3.695E+0	7.643E+0
-4.525E-1	3.734E+0	7.523E+0
-4.525E-1	3.679E+0	7.607E+0
-4.541E-1	3.740E+0	7.636E+0
-4.574E-1	3.812E+0	7.630E+0
-4.525E-1	3.770E+0	7.536E+0
-4.509E-1	3.792E+0	7.649E+0
-4.557E-1	3.734E+0	7.523E+0
-4.541E-1	3.724E+0	7.708E+0
-4.541E-1	3.727E+0	7.653E+0
-4.525E-1	3.685E+0	7.646E+0
-4.557E-1	3.656E+0	7.610E+0
-4.541E-1	3.789E+0	7.584E+0
-4.525E-1	3.760E+0	7.601E+0
-4.509E-1	3.760E+0	7.640E+0
-4.525E-1	3.708E+0	7.688E+0
-4.541E-1	3.695E+0	7.643E+0
-4.509E-1	3.662E+0	7.591E+0
-4.492E-1	3.760E+0	7.669E+0
-4.557E-1	3.773E+0	7.568E+0
-4.525E-1	3.679E+0	7.640E+0
-4.525E-1	3.682E+0	7.539E+0
-4.476E-1	3.714E+0	7.591E+0
-4.541E-1	3.701E+0	7.653E+0
-4.574E-1	3.786E+0	7.520E+0
-4.525E-1	3.834E+0	7.659E+0
-4.525E-1	3.724E+0	7.520E+0
-4.541E-1	3.734E+0	7.640E+0
-4.541E-1	3.744E+0	7.666E+0
-4.525E-1	3.776E+0	7.477E+0
-4.525E-1	3.711E+0	7.584E+0
-4.574E-1	3.701E+0	7.523E+0
-4.541E-1	3.750E+0	7.575E+0
-4.492E-1	3.679E+0	7.591E+0
-4.492E-1	3.708E+0	7.536E+0
-4.541E-1	3.779E+0	7.591E+0
-4.525E-1	3.662E+0	7.542E+0
-4.509E-1	3.747E+0	7.597E+0
-4.509E-1	3.744E+0	7.646E+0
-4.541E-1	3.773E+0	7.627E+0
-4.525E-1	3.679E+0	7.656E+0
-4.525E-1	3.656E+0	7.614E+0
-4.509E-1	3.721E+0	7.529E+0
-4.541E-1	3.724E+0	7.666E+0
-4.525E-1	3.692E+0	7.704E+0
-4.509E-1	3.688E+0	7.581E+0
-4.509E-1	3.740E+0	7.643E+0
-4.541E-1	3.744E+0	7.643E+0
-4.557E-1	3.724E+0	7.617E+0
-4.509E-1	3.698E+0	7.568E+0
-4.525E-1	3.640E+0	7.562E+0
-4.557E-1	3.750E+0	7.545E+0
-4.557E-1	3.757E+0	7.539E+0
-4.492E-1	3.747E+0	7.520E+0
-4.509E-1	3.653E+0	7.614E+0
-4.525E-1	3.714E+0	7.614E+0
-4.557E-1	3.744E+0	7.666E+0
-4.492E-1	3.727E+0	7.500E+0
-4.492E-1	3.731E+0	7.520E+0
-4.541E-1	3.721E+0	7.533E+0
-4.557E-1	3.708E+0	7.568E+0
-4.557E-1	3.731E+0	7.656E+0
-4.509E-1	3.763E+0	7.610E+0
-4.557E-1	3.818E+0	7.656E+0
-4.557E-1	3.779E+0	7.429E+0
-4.509E-1	3.731E+0	7.630E+0
-4.492E-1	3.773E+0	7.653E+0
-4.541E-1	3.731E+0	7.558E+0
-4.541E-1	3.666E+0	7.568E+0
-4.525E-1	3.688E+0	7.675E+0
-4.492E-1	3.763E+0	7.565E+0
-4.541E-1	3.692E+0	7.562E+0
-4.541E-1	3.727E+0	7.617E+0
-4.525E-1	3.708E+0	7.701E+0
-4.509E-1	3.679E+0	7.649E+0
-4.541E-1	3.805E+0	7.513E+0
-4.574E-1	3.786E+0	7.539E+0
-4.525E-1	3.760E+0	7.610E+0
-4.509E-1	3.656E+0	7.549E+0
-4.525E-1	3.799E+0	7.571E+0
-4.541E-1	3.721E+0	7.539E+0
-4.492E-1	3.740E+0	7.610E+0
-4.492E-1	3.666E+0	7.549E+0
-4.557E-1	3.740E+0	7.610E+0
-4.557E-1	3.760E+0	7.601E+0
-4.509E-1	3.705E+0	7.507E+0
-4.509E-1	3.688E+0	7.484E+0
-4.525E-1	3.857E+0	7.549E+0
-4.557E-1	3.744E+0	7.555E+0
-4.509E-1	3.714E+0	7.760E+0
-4.525E-1	3.776E+0	7.627E+0
-4.525E-1	3.753E+0	7.627E+0
-4.541E-1	3.656E+0	7.529E+0
-4.525E-1	3.731E+0	7.643E+0
-4.509E-1	3.721E+0	7.594E+0
-4.525E-1	3.750E+0	7.630E+0
-4.541E-1	3.753E+0	7.604E+0
-4.509E-1	3.688E+0	7.594E+0
-4.492E-1	3.770E+0	7.549E+0
-4.525E-1	3.727E+0	7.682E+0
-4.525E-1	3.698E+0	7.597E+0
-4.509E-1	3.688E+0	7.542E+0
-4.509E-1	3.753E+0	7.568E+0
-4.525E-1	3.760E+0	7.510E+0
-4.509E-1	3.682E+0	7.614E+0
-4.525E-1	3.708E+0	7.523E+0
-4.509E-1	3.692E+0	7.701E+0
-4.541E-1	3.747E+0	7.640E+0
-4.557E-1	3.721E+0	7.571E+0
-4.492E-1	3.721E+0	7.568E+0
-4.525E-1	3.711E+0	7.581E+0
-4.541E-1	3.783E+0	7.604E+0
-4.541E-1	3.731E+0	7.588E+0
-4.525E-1	3.753E+0	7.630E+0
-4.492E-1	3.731E+0	7.468E+0
-4.525E-1	3.731E+0	7.526E+0
-4.541E-1	3.698E+0	7.617E+0
-4.492E-1	3.721E+0	7.536E+0
-4.525E-1	3.721E+0	7.558E+0
-4.509E-1	3.773E+0	7.643E+0
-4.557E-1	3.731E+0	7.607E+0
-4.509E-1	3.731E+0	7.581E+0
-4.492E-1	3.740E+0	7.503E+0
-4.541E-1	3.701E+0	7.536E+0
-4.541E-1	3.682E+0	7.507E+0
-4.509E-1	3.747E+0	7.558E+0
-4.509E-1	3.637E+0	7.442E+0
-4.509E-1	3.698E+0	7.552E+0
-4.557E-1	3.698E+0	7.481E+0
-4.492E-1	3.695E+0	7.578E+0
-4.509E-1	3.682E+0	7.607E+0
-4.541E-1	3.685E+0	7.623E+0
-4.557E-1	3.744E+0	7.627E+0
-4.509E-1	3.698E+0	7.549E+0
-4.492E-1	3.711E+0	7.503E+0
-4.557E-1	3.731E+0	7.584E+0
-4.557E-1	3.721E+0	7.581E+0
-4.492E-1	3.718E+0	7.510E+0
-4.492E-1	3.718E+0	7.529E+0
-4.525E-1	3.724E+0	7.643E+0
-4.557E-1	3.695E+0	7.643E+0
-4.509E-1	3.711E+0	7.526E+0
-4.509E-1	3.779E+0	7.533E+0
-4.525E-1	3.685E+0	7.578E+0
-4.557E-1	3.747E+0	7.578E+0
-4.509E-1	3.727E+0	7.620E+0
-4.525E-1	3.753E+0	7.607E+0
-4.557E-1	3.692E+0	7.672E+0
-4.574E-1	3.773E+0	7.695E+0
-4.509E-1	3.669E+0	7.571E+0
-4.476E-1	3.828E+0	7.571E+0
-4.525E-1	3.724E+0	7.552E+0
-4.557E-1	3.757E+0	7.571E+0
-4.509E-1	3.731E+0	7.646E+0
-4.509E-1	3.737E+0	7.568E+0
-4.557E-1	3.747E+0	7.594E+0
-4.541E-1	3.818E+0	7.653E+0
-4.541E-1	3.708E+0	7.578E+0
-4.492E-1	3.714E+0	7.653E+0
-4.557E-1	3.705E+0	7.578E+0
-4.525E-1	3.795E+0	7.549E+0
-4.525E-1	3.701E+0	7.653E+0
-4.476E-1	3.760E+0	7.594E+0
-4.525E-1	3.766E+0	7.571E+0
-4.525E-1	3.757E+0	7.662E+0
-4.476E-1	3.718E+0	7.636E+0
-4.444E-1	3.714E+0	7.630E+0
-4.557E-1	3.731E+0	7.591E+0
-4.557E-1	3.708E+0	7.539E+0
-4.509E-1	3.679E+0	7.607E+0
-4.492E-1	3.747E+0	7.584E+0
-4.525E-1	3.737E+0	7.507E+0
-4.525E-1	3.708E+0	7.497E+0
-4.509E-1	3.821E+0	7.653E+0
-4.525E-1	3.705E+0	7.503E+0
-4.509E-1	3.695E+0	7.565E+0
-4.525E-1	3.779E+0	7.549E+0
-4.492E-1	3.653E+0	7.617E+0
-4.509E-1	3.727E+0	7.481E+0
-4.525E-1	3.727E+0	7.666E+0
-4.525E-1	3.688E+0	7.659E+0
-4.509E-1	3.744E+0	7.549E+0
-4.476E-1	3.734E+0	7.581E+0
-4.525E-1	3.750E+0	7.646E+0
-4.557E-1	3.763E+0	7.529E+0
-4.492E-1	3.666E+0	7.594E+0
-4.509E-1	3.672E+0	7.601E+0
-4.509E-1	3.773E+0	7.520E+0
-4.525E-1	3.760E+0	7.451E+0
-4.509E-1	3.685E+0	7.597E+0
-4.460E-1	3.714E+0	7.581E+0
-4.525E-1	3.737E+0	7.604E+0
-4.541E-1	3.672E+0	7.542E+0
-4.509E-1	3.766E+0	7.464E+0
-4.476E-1	3.750E+0	7.451E+0
-4.541E-1	3.860E+0	7.669E+0
-4.492E-1	3.714E+0	7.552E+0
-4.492E-1	3.766E+0	7.552E+0
-4.492E-1	3.770E+0	7.591E+0
-4.541E-1	3.779E+0	7.594E+0
-4.557E-1	3.734E+0	7.601E+0
-4.525E-1	3.679E+0	7.571E+0
-4.525E-1	3.727E+0	7.497E+0
-4.525E-1	3.747E+0	7.633E+0
-4.541E-1	3.766E+0	7.669E+0
-4.509E-1	3.795E+0	7.591E+0
-4.509E-1	3.747E+0	7.623E+0
-4.492E-1	3.705E+0	7.646E+0
-4.525E-1	3.786E+0	7.714E+0
-4.460E-1	3.692E+0	7.636E+0
-4.444E-1	3.721E+0	7.545E+0
-4.509E-1	3.724E+0	7.549E+0
-4.525E-1	3.675E+0	7.575E+0
-4.509E-1	3.773E+0	7.594E+0
-4.476E-1	3.753E+0	7.672E+0
-4.492E-1	3.760E+0	7.510E+0
-4.525E-1	3.792E+0	7.604E+0
-4.476E-1	3.714E+0	7.588E+0
-4.444E-1	3.731E+0	7.659E+0
-4.492E-1	3.731E+0	7.630E+0
-4.525E-1	3.724E+0	7.520E+0
-4.509E-1	3.789E+0	7.636E+0
-4.492E-1	3.711E+0	7.575E+0
-4.509E-1	3.721E+0	7.666E+0
-4.525E-1	3.773E+0	7.500E+0
-4.476E-1	3.650E+0	7.678E+0
-4.460E-1	3.617E+0	7.623E+0
-4.509E-1	3.675E+0	7.584E+0
-4.541E-1	3.685E+0	7.581E+0
-4.476E-1	3.711E+0	7.623E+0
-4.492E-1	3.737E+0	7.510E+0
-4.525E-1	3.812E+0	7.614E+0
-4.557E-1	3.757E+0	7.656E+0
-4.492E-1	3.776E+0	7.558E+0
-4.509E-1	3.844E+0	7.539E+0
-4.509E-1	3.734E+0	7.461E+0
-4.525E-1	3.701E+0	7.555E+0
-4.492E-1	3.773E+0	7.516E+0
-4.460E-1	3.714E+0	7.610E+0
-4.509E-1	3.740E+0	7.581E+0
-4.525E-1	3.698E+0	7.740E+0
-4.509E-1	3.640E+0	7.523E+0
-4.460E-1	3.740E+0	7.568E+0
-4.525E-1	3.646E+0	7.630E+0
-4.525E-1	3.757E+0	7.584E+0
-4.492E-1	3.721E+0	7.588E+0
-4.476E-1	3.776E+0	7.601E+0
-4.509E-1	3.675E+0	7.575E+0
-4.525E-1	3.721E+0	7.614E+0
-4.492E-1	3.744E+0	7.558E+0
-4.476E-1	3.708E+0	7.623E+0
-4.492E-1	3.701E+0	7.497E+0
-4.525E-1	3.695E+0	7.675E+0
-4.460E-1	3.675E+0	7.597E+0
-4.460E-1	3.731E+0	7.675E+0
-4.541E-1	3.650E+0	7.610E+0
-4.541E-1	3.708E+0	7.481E+0
-4.492E-1	3.763E+0	7.623E+0
-4.460E-1	3.653E+0	7.568E+0
-4.525E-1	3.705E+0	7.487E+0
-4.525E-1	3.679E+0	7.610E+0
-4.525E-1	3.747E+0	7.584E+0
-4.476E-1	3.695E+0	7.623E+0
-4.525E-1	3.757E+0	7.627E+0
-4.541E-1	3.740E+0	7.695E+0
-4.476E-1	3.714E+0	7.695E+0
-4.476E-1	3.779E+0	7.510E+0
-4.509E-1	3.766E+0	7.588E+0
-4.557E-1	3.662E+0	7.601E+0
-4.509E-1	3.744E+0	7.597E+0
-4.492E-1	3.724E+0	7.526E+0
-4.509E-1	3.701E+0	7.536E+0
-4.525E-1	3.721E+0	7.568E+0
-4.492E-1	3.744E+0	7.552E+0
-4.509E-1	3.672E+0	7.578E+0
-4.492E-1	3.747E+0	7.640E+0
-4.541E-1	3.760E+0	7.620E+0
-4.476E-1	3.750E+0	7.520E+0
-4.492E-1	3.653E+0	7.594E+0
-4.492E-1	3.701E+0	7.571E+0
-4.541E-1	3.805E+0	7.500E+0
-4.492E-1	3.757E+0	7.568E+0
-4.476E-1	3.734E+0	7.594E+0
-4.509E-1	3.633E+0	7.656E+0
-4.509E-1	3.575E+0	7.526E+0
-4.492E-1	3.763E+0	7.539E+0
-4.509E-1	3.698E+0	7.656E+0
-4.509E-1	3.718E+0	7.490E+0
-4.525E-1	3.760E+0	7.568E+0
-4.476E-1	3.747E+0	7.656E+0
-4.476E-1	3.786E+0	7.627E+0
-4.509E-1	3.776E+0	7.698E+0
-4.541E-1	3.740E+0	7.575E+0
-4.492E-1	3.750E+0	7.584E+0
-4.476E-1	3.685E+0	7.633E+0
-4.525E-1	3.701E+0	7.649E+0
-4.557E-1	3.659E+0	7.578E+0
-4.525E-1	3.692E+0	7.610E+0
-4.476E-1	3.770E+0	7.601E+0
-4.525E-1	3.789E+0	7.594E+0
-4.525E-1	3.760E+0	7.714E+0
-4.492E-1	3.711E+0	7.497E+0
-4.492E-1	3.721E+0	7.575E+0
-4.541E-1	3.695E+0	7.503E+0
-4.525E-1	3.701E+0	7.581E+0
-4.509E-1	3.698E+0	7.490E+0
-4.444E-1	3.650E+0	7.607E+0
-4.492E-1	3.708E+0	7.623E+0
-4.525E-1	3.773E+0	7.549E+0
-4.476E-1	3.753E+0	7.539E+0
-4.460E-1	3.744E+0	7.627E+0
-4.509E-1	3.659E+0	7.526E+0
-4.525E-1	3.669E+0	7.588E+0
-4.509E-1	3.783E+0	7.487E+0
-4.476E-1	3.724E+0	7.704E+0
-4.525E-1	3.727E+0	7.601E+0
-4.525E-1	3.721E+0	7.633E+0
-4.460E-1	3.695E+0	7.620E+0
-4.492E-1	3.685E+0	7.448E+0
-4.492E-1	3.760E+0	7.588E+0
-4.541E-1	3.724E+0	7.526E+0
-4.476E-1	3.714E+0	7.614E+0
-4.492E-1	3.675E+0	7.584E+0
-4.509E-1	3.627E+0	7.646E+0
-4.509E-1	3.708E+0	7.601E+0
-4.492E-1	3.727E+0	7.627E+0
-4.460E-1	3.734E+0	7.659E+0
-4.541E-1	3.776E+0	7.623E+0
-4.509E-1	3.640E+0	7.653E+0
-4.492E-1	3.692E+0	7.636E+0
-4.476E-1	3.744E+0	7.584E+0
-4.525E-1	3.750E+0	7.549E+0
-4.525E-1	3.786E+0	7.529E+0
-4.492E-1	3.714E+0	7.571E+0
-4.509E-1	3.685E+0	7.520E+0
-4.509E-1	3.724E+0	7.536E+0
-4.525E-1	3.721E+0	7.701E+0
-4.476E-1	3.698E+0	7.578E+0
-4.460E-1	3.688E+0	7.536E+0
-4.525E-1	3.727E+0	7.568E+0
-4.509E-1	3.705E+0	7.533E+0
-4.509E-1	3.750E+0	7.594E+0
-4.476E-1	3.763E+0	7.539E+0
-4.525E-1	3.724E+0	7.620E+0
-4.541E-1	3.786E+0	7.464E+0
-4.460E-1	3.757E+0	7.552E+0
-4.476E-1	3.591E+0	7.604E+0
-4.509E-1	3.818E+0	7.662E+0
-4.492E-1	3.740E+0	7.630E+0
-4.476E-1	3.766E+0	7.617E+0
-4.476E-1	3.750E+0	7.607E+0
-4.509E-1	3.750E+0	7.497E+0
-4.509E-1	3.682E+0	7.604E+0
-4.509E-1	3.805E+0	7.669E+0
-4.509E-1	3.698E+0	7.640E+0
-4.492E-1	3.747E+0	7.555E+0
-4.557E-1	3.867E+0	7.640E+0
-4.492E-1	3.682E+0	7.617E+0
-4.476E-1	3.711E+0	7.617E+0
-4.492E-1	3.659E+0	7.490E+0
-4.525E-1	3.789E+0	7.646E+0
-4.492E-1	3.750E+0	7.581E+0
-4.476E-1	3.698E+0	7.597E+0
-4.492E-1	3.783E+0	7.536E+0
-4.541E-1	3.679E+0	7.529E+0
-4.509E-1	3.685E+0	7.565E+0
-4.460E-1	3.750E+0	7.591E+0
-4.492E-1	3.737E+0	7.494E+0
-4.509E-1	3.721E+0	7.591E+0
-4.476E-1	3.711E+0	7.549E+0
-4.492E-1	3.675E+0	7.533E+0
-4.525E-1	3.740E+0	7.565E+0
-4.525E-1	3.640E+0	7.562E+0
-4.525E-1	3.737E+0	7.542E+0
-4.476E-1	3.708E+0	7.610E+0
-4.525E-1	3.692E+0	7.533E+0
-4.525E-1	3.711E+0	7.617E+0
-4.492E-1	3.750E+0	7.555E+0
-4.476E-1	3.724E+0	7.659E+0
-4.492E-1	3.646E+0	7.601E+0
-4.541E-1	3.737E+0	7.571E+0
-4.492E-1	3.698E+0	7.526E+0
-4.460E-1	3.711E+0	7.552E+0
-4.476E-1	3.802E+0	7.539E+0
-4.557E-1	3.802E+0	7.601E+0
-4.492E-1	3.705E+0	7.614E+0
-4.460E-1	3.795E+0	7.578E+0
-4.525E-1	3.731E+0	7.516E+0
-4.525E-1	3.770E+0	7.448E+0
-4.460E-1	3.799E+0	7.578E+0
-4.492E-1	3.821E+0	7.666E+0
-4.525E-1	3.721E+0	7.591E+0
-4.492E-1	3.760E+0	7.497E+0
-4.476E-1	3.779E+0	7.584E+0
-4.476E-1	3.685E+0	7.552E+0
-4.476E-1	3.727E+0	7.487E+0
-4.525E-1	3.679E+0	7.584E+0
-4.509E-1	3.617E+0	7.656E+0
-4.492E-1	3.711E+0	7.656E+0
-4.525E-1	3.701E+0	7.552E+0
-4.557E-1	3.714E+0	7.571E+0
-4.476E-1	3.786E+0	7.610E+0
-4.476E-1	3.734E+0	7.604E+0
-4.525E-1	3.763E+0	7.607E+0
-4.541E-1	3.763E+0	7.614E+0
-4.460E-1	3.744E+0	7.575E+0
-4.509E-1	3.727E+0	7.627E+0
-4.492E-1	3.718E+0	7.555E+0
-4.525E-1	3.757E+0	7.643E+0
-4.476E-1	3.744E+0	7.617E+0
-4.460E-1	3.708E+0	7.597E+0
-4.492E-1	3.666E+0	7.672E+0
-4.525E-1	3.708E+0	7.640E+0
-4.509E-1	3.760E+0	7.529E+0
-4.476E-1	3.721E+0	7.584E+0
-4.509E-1	3.783E+0	7.571E+0
-4.509E-1	3.666E+0	7.636E+0
-4.492E-1	3.766E+0	7.682E+0
-4.444E-1	3.731E+0	7.562E+0
-4.509E-1	3.714E+0	7.510E+0
-4.509E-1	3.750E+0	7.636E+0
-4.460E-1	3.721E+0	7.614E+0
-4.460E-1	3.679E+0	7.477E+0
-4.509E-1	3.705E+0	7.721E+0
-4.541E-1	3.740E+0	7.672E+0
-4.492E-1	3.825E+0	7.526E+0
-4.476E-1	3.695E+0	7.568E+0
-4.509E-1	3.750E+0	7.604E+0
-4.492E-1	3.682E+0	7.549E+0
-4.492E-1	3.731E+0	7.643E+0
-4.460E-1	3.789E+0	7.497E+0
-4.492E-1	3.727E+0	7.558E+0
-4.541E-1	3.740E+0	7.536E+0
-4.492E-1	3.721E+0	7.484E+0
-4.444E-1	3.679E+0	7.636E+0
-4.509E-1	3.753E+0	7.539E+0
-4.541E-1	3.786E+0	7.516E+0
-4.460E-1	3.705E+0	7.743E+0
-4.476E-1	3.818E+0	7.640E+0
-4.476E-1	3.779E+0	7.578E+0
-4.525E-1	3.688E+0	7.643E+0
-4.476E-1	3.737E+0	7.536E+0
-4.460E-1	3.731E+0	7.565E+0
-4.492E-1	3.766E+0	7.471E+0
-4.509E-1	3.708E+0	7.536E+0
-4.509E-1	3.724E+0	7.549E+0
-4.460E-1	3.672E+0	7.549E+0
-4.509E-1	3.753E+0	7.565E+0
-4.509E-1	3.672E+0	7.708E+0
-4.476E-1	3.692E+0	7.623E+0
-4.476E-1	3.727E+0	7.607E+0
-4.492E-1	3.763E+0	7.503E+0
-4.492E-1	3.753E+0	7.588E+0
-4.492E-1	3.760E+0	7.607E+0
-4.476E-1	3.779E+0	7.477E+0
-4.525E-1	3.773E+0	7.558E+0
-4.509E-1	3.763E+0	7.669E+0
-4.476E-1	3.740E+0	7.497E+0
-4.460E-1	3.675E+0	7.520E+0
-4.492E-1	3.714E+0	7.552E+0
-4.541E-1	3.731E+0	7.620E+0
-4.460E-1	3.734E+0	7.549E+0
-4.460E-1	3.708E+0	7.552E+0
-4.509E-1	3.672E+0	7.646E+0
-4.492E-1	3.672E+0	7.627E+0
-4.476E-1	3.721E+0	7.520E+0
-4.444E-1	3.779E+0	7.510E+0
-4.492E-1	3.766E+0	7.536E+0
-4.509E-1	3.721E+0	7.662E+0
-4.476E-1	3.763E+0	7.662E+0
-4.444E-1	3.792E+0	7.607E+0
-4.525E-1	3.679E+0	7.659E+0
-4.509E-1	3.737E+0	7.497E+0
-4.476E-1	3.786E+0	7.601E+0
-4.476E-1	3.770E+0	7.516E+0
-4.492E-1	3.815E+0	7.597E+0
-4.525E-1	3.685E+0	7.516E+0
-4.460E-1	3.721E+0	7.539E+0
-4.460E-1	3.773E+0	7.669E+0
-4.492E-1	3.711E+0	7.558E+0
-4.525E-1	3.705E+0	7.597E+0
-4.444E-1	3.747E+0	7.591E+0
-4.476E-1	3.770E+0	7.656E+0
-4.492E-1	3.795E+0	7.555E+0
-4.509E-1	3.731E+0	7.656E+0
-4.509E-1	3.734E+0	7.601E+0
-4.492E-1	3.630E+0	7.549E+0
-4.492E-1	3.692E+0	7.565E+0
-4.509E-1	3.760E+0	7.614E+0
-4.492E-1	3.734E+0	7.666E+0
-4.492E-1	3.737E+0	7.571E+0
-4.525E-1	3.711E+0	7.529E+0
-4.492E-1	3.753E+0	7.549E+0
-4.460E-1	3.779E+0	7.675E+0
-4.444E-1	3.734E+0	7.571E+0
-4.492E-1	3.672E+0	7.549E+0
-4.509E-1	3.692E+0	7.601E+0
-4.492E-1	3.714E+0	7.630E+0
-4.460E-1	3.789E+0	7.565E+0
-4.492E-1	3.659E+0	7.477E+0
-4.492E-1	3.708E+0	7.578E+0
-4.476E-1	3.757E+0	7.711E+0
-4.460E-1	3.753E+0	7.507E+0
-4.476E-1	3.695E+0	7.597E+0
-4.509E-1	3.731E+0	7.614E+0
-4.460E-1	3.789E+0	7.520E+0
-4.476E-1	3.737E+0	7.503E+0
-4.492E-1	3.714E+0	7.620E+0
-4.509E-1	3.724E+0	7.666E+0
-4.444E-1	3.760E+0	7.474E+0
-4.460E-1	3.721E+0	7.516E+0
-4.492E-1	3.662E+0	7.568E+0
-4.509E-1	3.708E+0	7.604E+0
-4.476E-1	3.721E+0	7.545E+0
-4.460E-1	3.770E+0	7.520E+0
-4.509E-1	3.763E+0	7.558E+0
-4.525E-1	3.701E+0	7.760E+0
-4.444E-1	3.701E+0	7.578E+0
-4.460E-1	3.721E+0	7.526E+0
-4.525E-1	3.721E+0	7.617E+0
-4.476E-1	3.662E+0	7.500E+0
-4.476E-1	3.763E+0	7.601E+0
-4.444E-1	3.773E+0	7.571E+0
-4.509E-1	3.708E+0	7.649E+0
-4.492E-1	3.766E+0	7.503E+0
-4.476E-1	3.731E+0	7.610E+0
-4.428E-1	3.779E+0	7.539E+0
-4.492E-1	3.747E+0	7.614E+0
-4.509E-1	3.763E+0	7.510E+0
-4.492E-1	3.734E+0	7.536E+0
-4.476E-1	3.750E+0	7.620E+0
-4.509E-1	3.679E+0	7.575E+0
-4.509E-1	3.740E+0	7.571E+0
-4.460E-1	3.773E+0	7.562E+0
-4.460E-1	3.708E+0	7.597E+0
-4.492E-1	3.701E+0	7.604E+0
-4.509E-1	3.779E+0	7.461E+0
-4.492E-1	3.737E+0	7.656E+0
-4.428E-1	3.766E+0	7.636E+0
-4.509E-1	3.669E+0	7.698E+0
-4.492E-1	3.770E+0	7.529E+0
-4.444E-1	3.821E+0	7.464E+0
-4.460E-1	3.714E+0	7.516E+0
-4.492E-1	3.750E+0	7.565E+0
-4.509E-1	3.783E+0	7.516E+0
-4.476E-1	3.763E+0	7.607E+0
-4.476E-1	3.708E+0	7.568E+0
-4.492E-1	3.776E+0	7.617E+0
-4.509E-1	3.653E+0	7.649E+0
-4.476E-1	3.760E+0	7.552E+0
-4.444E-1	3.675E+0	7.627E+0
-4.525E-1	3.630E+0	7.691E+0
-4.509E-1	3.675E+0	7.601E+0
-4.476E-1	3.747E+0	7.477E+0
-4.476E-1	3.747E+0	7.643E+0
-4.476E-1	3.708E+0	7.536E+0
-4.509E-1	3.679E+0	7.529E+0
-4.476E-1	3.770E+0	7.575E+0
-4.460E-1	3.760E+0	7.438E+0
-4.476E-1	3.737E+0	7.636E+0
-4.460E-1	3.773E+0	7.575E+0
-4.460E-1	3.766E+0	7.588E+0
-4.444E-1	3.776E+0	7.646E+0
-4.492E-1	3.731E+0	7.458E+0
-4.509E-1	3.753E+0	7.523E+0
-4.476E-1	3.740E+0	7.669E+0
-4.460E-1	3.766E+0	7.597E+0
-4.492E-1	3.750E+0	7.594E+0
-4.541E-1	3.711E+0	7.562E+0
-4.476E-1	3.688E+0	7.627E+0
-4.428E-1	3.731E+0	7.578E+0
-4.509E-1	3.718E+0	7.481E+0
-4.476E-1	3.747E+0	7.640E+0
-4.460E-1	3.711E+0	7.581E+0
-4.460E-1	3.841E+0	7.620E+0
-4.476E-1	3.792E+0	7.640E+0
-4.476E-1	3.740E+0	7.669E+0
-4.460E-1	3.659E+0	7.571E+0
-4.444E-1	3.783E+0	7.601E+0
-4.509E-1	3.744E+0	7.607E+0
-4.492E-1	3.731E+0	7.649E+0
-4.460E-1	3.747E+0	7.542E+0
-4.460E-1	3.701E+0	7.555E+0
-4.460E-1	3.708E+0	7.656E+0
-4.492E-1	3.724E+0	7.555E+0
-4.444E-1	3.705E+0	7.656E+0
-4.460E-1	3.724E+0	7.571E+0
-4.492E-1	3.792E+0	7.604E+0
-4.509E-1	3.727E+0	7.717E+0
-4.476E-1	3.825E+0	7.682E+0
-4.444E-1	3.705E+0	7.497E+0
-4.460E-1	3.708E+0	7.614E+0
-4.492E-1	3.721E+0	7.552E+0
-4.444E-1	3.656E+0	7.523E+0
-4.428E-1	3.734E+0	7.675E+0
-4.476E-1	3.750E+0	7.578E+0
-4.444E-1	3.718E+0	7.627E+0
-4.460E-1	3.714E+0	7.614E+0
-4.428E-1	3.763E+0	7.520E+0
-4.509E-1	3.718E+0	7.568E+0
-4.492E-1	3.747E+0	7.601E+0
-4.492E-1	3.753E+0	7.636E+0
-4.444E-1	3.679E+0	7.614E+0
-4.492E-1	3.753E+0	7.578E+0
-4.492E-1	3.701E+0	7.620E+0
-4.460E-1	3.744E+0	7.562E+0
-4.444E-1	3.763E+0	7.627E+0
-4.476E-1	3.740E+0	7.571E+0
-4.509E-1	3.744E+0	7.497E+0
-4.476E-1	3.757E+0	7.510E+0
-4.444E-1	3.611E+0	7.490E+0
-4.492E-1	3.763E+0	7.623E+0
-4.492E-1	3.721E+0	7.578E+0
-4.444E-1	3.773E+0	7.610E+0
-4.411E-1	3.685E+0	7.461E+0
-4.509E-1	3.682E+0	7.558E+0
-4.509E-1	3.708E+0	7.468E+0
-4.444E-1	3.731E+0	7.630E+0
-4.476E-1	3.669E+0	7.558E+0
-4.492E-1	3.776E+0	7.627E+0
-4.492E-1	3.731E+0	7.520E+0
-4.460E-1	3.701E+0	7.646E+0
-4.428E-1	3.747E+0	7.552E+0
-4.476E-1	3.718E+0	7.610E+0
-4.492E-1	3.675E+0	7.623E+0
-4.444E-1	3.740E+0	7.471E+0
-4.444E-1	3.672E+0	7.701E+0
-4.476E-1	3.783E+0	7.409E+0
-4.460E-1	3.724E+0	7.578E+0
-4.444E-1	3.750E+0	7.536E+0
-4.460E-1	3.731E+0	7.620E+0
-4.476E-1	3.705E+0	7.520E+0
-4.476E-1	3.718E+0	7.536E+0
-4.460E-1	3.701E+0	7.526E+0
-4.476E-1	3.763E+0	7.659E+0
-4.476E-1	3.744E+0	7.471E+0
-4.460E-1	3.705E+0	7.649E+0
-4.476E-1	3.721E+0	7.539E+0
-4.460E-1	3.724E+0	7.636E+0
-4.476E-1	3.753E+0	7.552E+0
-4.492E-1	3.747E+0	7.578E+0
-4.444E-1	3.805E+0	7.542E+0
-4.460E-1	3.773E+0	7.578E+0
-4.476E-1	3.692E+0	7.633E+0
-4.476E-1	3.705E+0	7.620E+0
-4.460E-1	3.737E+0	7.568E+0
-4.428E-1	3.701E+0	7.533E+0
-4.476E-1	3.721E+0	7.520E+0
-4.492E-1	3.766E+0	7.630E+0
-4.428E-1	3.773E+0	7.623E+0
-4.444E-1	3.747E+0	7.588E+0
-4.460E-1	3.650E+0	7.455E+0
-4.476E-1	3.701E+0	7.584E+0
-4.411E-1	3.750E+0	7.591E+0
-4.428E-1	3.747E+0	7.633E+0
-4.460E-1	3.698E+0	7.601E+0
-4.492E-1	3.792E+0	7.627E+0
-4.444E-1	3.757E+0	7.604E+0
-4.476E-1	3.760E+0	7.594E+0
-4.444E-1	3.727E+0	7.688E+0
-4.492E-1	3.721E+0	7.568E+0
-4.476E-1	3.740E+0	7.500E+0
-4.444E-1	3.786E+0	7.627E+0
-4.476E-1	3.675E+0	7.591E+0
-4.509E-1	3.760E+0	7.617E+0
-4.460E-1	3.685E+0	7.604E+0
-4.428E-1	3.740E+0	7.649E+0
-4.476E-1	3.708E+0	7.643E+0
-4.492E-1	3.724E+0	7.536E+0
-4.460E-1	3.662E+0	7.614E+0
-4.444E-1	3.737E+0	7.604E+0
-4.476E-1	3.731E+0	7.533E+0
-4.525E-1	3.685E+0	7.490E+0
-4.428E-1	3.708E+0	7.581E+0
-4.428E-1	3.701E+0	7.607E+0
-4.460E-1	3.744E+0	7.484E+0
-4.476E-1	3.750E+0	7.601E+0
-4.460E-1	3.812E+0	7.558E+0
-4.460E-1	3.731E+0	7.510E+0
-4.476E-1	3.744E+0	7.617E+0
-4.509E-1	3.727E+0	7.669E+0
-4.444E-1	3.682E+0	7.630E+0
-4.444E-1	3.711E+0	7.571E+0
-4.476E-1	3.760E+0	7.688E+0
-4.476E-1	3.744E+0	7.620E+0
-4.444E-1	3.682E+0	7.633E+0
-4.444E-1	3.750E+0	7.594E+0
-4.460E-1	3.747E+0	7.578E+0
-4.476E-1	3.737E+0	7.695E+0
-4.444E-1	3.799E+0	7.604E+0
-4.428E-1	3.766E+0	7.662E+0
-4.460E-1	3.669E+0	7.688E+0
-4.492E-1	3.825E+0	7.584E+0
-4.460E-1	3.750E+0	7.672E+0
-4.444E-1	3.685E+0	7.562E+0
-4.428E-1	3.815E+0	7.545E+0
-4.476E-1	3.718E+0	7.627E+0
-4.444E-1	3.766E+0	7.610E+0
-4.444E-1	3.789E+0	7.562E+0
-4.460E-1	3.675E+0	7.555E+0
-4.476E-1	3.744E+0	7.594E+0
-4.444E-1	3.799E+0	7.558E+0
-4.460E-1	3.789E+0	7.646E+0
-4.444E-1	3.734E+0	7.734E+0
-4.492E-1	3.740E+0	7.627E+0
-4.444E-1	3.666E+0	7.536E+0
-4.411E-1	3.747E+0	7.604E+0
-4.492E-1	3.688E+0	7.594E+0
-4.476E-1	3.711E+0	7.507E+0
-4.444E-1	3.753E+0	7.659E+0
-4.428E-1	3.734E+0	7.481E+0
-4.460E-1	3.701E+0	7.591E+0
-4.476E-1	3.653E+0	7.649E+0
-4.444E-1	3.747E+0	7.568E+0
-4.428E-1	3.783E+0	7.614E+0
-4.476E-1	3.688E+0	7.568E+0
-4.476E-1	3.675E+0	7.494E+0
-4.428E-1	3.747E+0	7.604E+0
-4.428E-1	3.711E+0	7.594E+0
-4.460E-1	3.724E+0	7.653E+0
-4.509E-1	3.773E+0	7.552E+0
-4.444E-1	3.744E+0	7.477E+0
-4.411E-1	3.792E+0	7.607E+0
-4.460E-1	3.750E+0	7.588E+0
-4.492E-1	3.711E+0	7.500E+0
-4.428E-1	3.779E+0	7.627E+0
-4.428E-1	3.711E+0	7.568E+0
-4.460E-1	3.744E+0	7.523E+0
-4.460E-1	3.675E+0	7.649E+0
-4.444E-1	3.727E+0	7.627E+0
-4.411E-1	3.711E+0	7.581E+0
-4.444E-1	3.740E+0	7.578E+0
-4.460E-1	3.724E+0	7.555E+0
-4.428E-1	3.708E+0	7.698E+0
-4.444E-1	3.760E+0	7.520E+0
-4.460E-1	3.692E+0	7.610E+0
-4.492E-1	3.773E+0	7.545E+0
-4.444E-1	3.792E+0	7.542E+0
-4.428E-1	3.727E+0	7.591E+0
-4.460E-1	3.718E+0	7.545E+0
-4.476E-1	3.718E+0	7.662E+0
-4.460E-1	3.766E+0	7.594E+0
-4.428E-1	3.770E+0	7.542E+0
-4.444E-1	3.760E+0	7.623E+0
-4.476E-1	3.776E+0	7.562E+0
-4.460E-1	3.727E+0	7.575E+0
-4.428E-1	3.692E+0	7.523E+0
-4.460E-1	3.695E+0	7.682E+0
-4.492E-1	3.714E+0	7.484E+0
-4.444E-1	3.701E+0	7.529E+0
-4.411E-1	3.724E+0	7.442E+0
-4.444E-1	3.744E+0	7.594E+0
-4.509E-1	3.786E+0	7.464E+0
-4.460E-1	3.789E+0	7.675E+0
-4.428E-1	3.669E+0	7.484E+0
-4.460E-1	3.786E+0	7.539E+0
-4.492E-1	3.731E+0	7.617E+0
-4.444E-1	3.682E+0	7.539E+0
-4.444E-1	3.802E+0	7.604E+0
-4.476E-1	3.740E+0	7.516E+0
-4.476E-1	3.724E+0	7.571E+0
-4.411E-1	3.682E+0	7.526E+0
-4.444E-1	3.731E+0	7.503E+0
-4.460E-1	3.721E+0	7.610E+0
-4.476E-1	3.802E+0	7.533E+0
-4.428E-1	3.789E+0	7.539E+0
-4.428E-1	3.731E+0	7.633E+0
-4.492E-1	3.789E+0	7.594E+0
-4.460E-1	3.679E+0	7.727E+0
-4.460E-1	3.766E+0	7.597E+0
-4.411E-1	3.721E+0	7.513E+0
-4.460E-1	3.701E+0	7.588E+0
-4.460E-1	3.737E+0	7.526E+0
-4.460E-1	3.776E+0	7.620E+0
-4.428E-1	3.776E+0	7.558E+0
-4.476E-1	3.760E+0	7.520E+0
-4.476E-1	3.776E+0	7.549E+0
-4.411E-1	3.721E+0	7.708E+0
-4.411E-1	3.789E+0	7.597E+0
-4.444E-1	3.740E+0	7.500E+0
-4.492E-1	3.685E+0	7.672E+0
-4.411E-1	3.786E+0	7.562E+0
-4.444E-1	3.692E+0	7.698E+0
-4.460E-1	3.783E+0	7.627E+0
-4.476E-1	3.731E+0	7.581E+0
-4.444E-1	3.750E+0	7.477E+0
-4.428E-1	3.766E+0	7.571E+0
-4.460E-1	3.766E+0	7.571E+0
-4.492E-1	3.734E+0	7.649E+0
-4.428E-1	3.695E+0	7.636E+0
-4.428E-1	3.737E+0	7.666E+0
-4.444E-1	3.682E+0	7.555E+0
-4.460E-1	3.805E+0	7.581E+0
-4.428E-1	3.737E+0	7.500E+0
-4.444E-1	3.779E+0	7.607E+0
-4.492E-1	3.740E+0	7.591E+0
-4.460E-1	3.766E+0	7.507E+0
-4.428E-1	3.757E+0	7.533E+0
-4.444E-1	3.731E+0	7.516E+0
-4.444E-1	3.737E+0	7.503E+0
-4.476E-1	3.753E+0	7.490E+0
-4.411E-1	3.760E+0	7.614E+0
-4.379E-1	3.721E+0	7.646E+0
-4.444E-1	3.679E+0	7.529E+0
-4.492E-1	3.776E+0	7.575E+0
-4.428E-1	3.744E+0	7.581E+0
-4.411E-1	3.692E+0	7.591E+0
-4.428E-1	3.776E+0	7.685E+0
-4.492E-1	3.783E+0	7.588E+0
-4.444E-1	3.666E+0	7.562E+0
-4.428E-1	3.750E+0	7.552E+0
-4.460E-1	3.799E+0	7.601E+0
-4.476E-1	3.718E+0	7.601E+0
-4.395E-1	3.763E+0	7.584E+0
-4.428E-1	3.701E+0	7.558E+0
-4.444E-1	3.763E+0	7.588E+0
-4.492E-1	3.786E+0	7.653E+0
-4.411E-1	3.701E+0	7.594E+0
-4.428E-1	3.701E+0	7.669E+0
-4.460E-1	3.705E+0	7.711E+0
-4.460E-1	3.760E+0	7.601E+0
-4.444E-1	3.679E+0	7.610E+0
-4.411E-1	3.698E+0	7.558E+0
-4.460E-1	3.630E+0	7.669E+0
-4.476E-1	3.685E+0	7.533E+0
-4.411E-1	3.688E+0	7.542E+0
-4.395E-1	3.640E+0	7.614E+0
-4.444E-1	3.695E+0	7.523E+0
-4.476E-1	3.773E+0	7.500E+0
-4.428E-1	3.688E+0	7.604E+0
-4.428E-1	3.734E+0	7.698E+0
-4.428E-1	3.766E+0	7.604E+0
-4.476E-1	3.653E+0	7.555E+0
-4.444E-1	3.675E+0	7.484E+0
-4.460E-1	3.705E+0	7.510E+0
-4.428E-1	3.721E+0	7.562E+0
-4.476E-1	3.688E+0	7.578E+0
-4.460E-1	3.747E+0	7.659E+0
-4.444E-1	3.727E+0	7.675E+0
-4.476E-1	3.760E+0	7.588E+0
-4.460E-1	3.766E+0	7.633E+0
-4.428E-1	3.721E+0	7.591E+0
-4.411E-1	3.737E+0	7.562E+0
-4.460E-1	3.698E+0	7.610E+0
-4.476E-1	3.724E+0	7.604E+0
-4.428E-1	3.695E+0	7.604E+0
-4.428E-1	3.757E+0	7.630E+0
-4.428E-1	3.792E+0	7.617E+0
-4.509E-1	3.766E+0	7.558E+0
-4.428E-1	3.757E+0	7.562E+0
-4.428E-1	3.718E+0	7.520E+0
-4.460E-1	3.805E+0	7.672E+0
-4.460E-1	3.734E+0	7.640E+0
-4.411E-1	3.744E+0	7.623E+0
-4.379E-1	3.757E+0	7.558E+0
-4.411E-1	3.705E+0	7.507E+0
-4.428E-1	3.763E+0	7.610E+0
-4.411E-1	3.763E+0	7.708E+0
-4.444E-1	3.802E+0	7.662E+0
-4.444E-1	3.763E+0	7.597E+0
-4.492E-1	3.737E+0	7.552E+0
-4.395E-1	3.766E+0	7.555E+0
-4.411E-1	3.773E+0	7.597E+0
-4.460E-1	3.737E+0	7.653E+0
-4.444E-1	3.834E+0	7.643E+0
-4.428E-1	3.789E+0	7.594E+0
-4.411E-1	3.718E+0	7.487E+0
-4.444E-1	3.711E+0	7.688E+0
-4.460E-1	3.734E+0	7.588E+0
-4.428E-1	3.766E+0	7.584E+0
-4.428E-1	3.724E+0	7.545E+0
-4.428E-1	3.698E+0	7.523E+0
-4.444E-1	3.724E+0	7.539E+0
-4.428E-1	3.818E+0	7.568E+0
-4.411E-1	3.718E+0	7.471E+0
-4.460E-1	3.753E+0	7.571E+0
-4.476E-1	3.753E+0	7.601E+0
-4.428E-1	3.867E+0	7.591E+0
-4.444E-1	3.718E+0	7.614E+0
-4.444E-1	3.682E+0	7.529E+0
-4.460E-1	3.757E+0	7.610E+0
-4.428E-1	3.718E+0	7.584E+0
-4.428E-1	3.711E+0	7.516E+0
-4.476E-1	3.812E+0	7.640E+0
-4.476E-1	3.701E+0	7.617E+0
-4.411E-1	3.714E+0	7.620E+0
-4.444E-1	3.731E+0	7.588E+0
-4.428E-1	3.750E+0	7.607E+0
-4.476E-1	3.718E+0	7.425E+0
-4.444E-1	3.779E+0	7.691E+0
-4.395E-1	3.841E+0	7.533E+0
-4.444E-1	3.760E+0	7.555E+0
-4.460E-1	3.714E+0	7.597E+0
-4.411E-1	3.727E+0	7.584E+0
-4.444E-1	3.737E+0	7.617E+0
-4.444E-1	3.792E+0	7.526E+0
-4.460E-1	3.675E+0	7.594E+0
-4.444E-1	3.740E+0	7.601E+0
-4.444E-1	3.718E+0	7.536E+0
-4.444E-1	3.789E+0	7.575E+0
-4.444E-1	3.705E+0	7.597E+0
-4.428E-1	3.688E+0	7.610E+0
-4.379E-1	3.734E+0	7.688E+0
-4.476E-1	3.779E+0	7.607E+0
-4.444E-1	3.770E+0	7.607E+0
-4.428E-1	3.773E+0	7.620E+0
-4.411E-1	3.659E+0	7.558E+0
-4.444E-1	3.760E+0	7.594E+0
-4.444E-1	3.708E+0	7.558E+0
-4.444E-1	3.799E+0	7.529E+0
-4.411E-1	3.805E+0	7.601E+0
-4.460E-1	3.679E+0	7.588E+0
-4.460E-1	3.724E+0	7.633E+0
-4.428E-1	3.812E+0	7.653E+0
-4.411E-1	3.766E+0	7.584E+0
-4.460E-1	3.818E+0	7.620E+0
-4.444E-1	3.753E+0	7.555E+0
-4.444E-1	3.708E+0	7.536E+0
-4.428E-1	3.841E+0	7.666E+0
-4.411E-1	3.737E+0	7.575E+0
-4.476E-1	3.760E+0	7.536E+0
-4.444E-1	3.737E+0	7.597E+0
-4.411E-1	3.821E+0	7.552E+0
-4.476E-1	3.711E+0	7.610E+0
-4.444E-1	3.757E+0	7.623E+0
-4.428E-1	3.750E+0	7.539E+0
-4.428E-1	3.744E+0	7.617E+0
-4.428E-1	3.753E+0	7.545E+0
-4.460E-1	3.662E+0	7.721E+0
-4.428E-1	3.737E+0	7.520E+0
-4.428E-1	3.734E+0	7.649E+0
-4.411E-1	3.763E+0	7.633E+0
-4.476E-1	3.802E+0	7.597E+0
-4.444E-1	3.731E+0	7.675E+0
-4.428E-1	3.727E+0	7.640E+0
-4.428E-1	3.714E+0	7.594E+0
-4.444E-1	3.708E+0	7.575E+0
-4.444E-1	3.740E+0	7.623E+0
-4.411E-1	3.802E+0	7.526E+0
-4.428E-1	3.818E+0	7.558E+0
-4.476E-1	3.757E+0	7.653E+0
-4.395E-1	3.750E+0	7.747E+0
-4.395E-1	3.757E+0	7.620E+0
-4.428E-1	3.685E+0	7.494E+0
-4.460E-1	3.734E+0	7.591E+0
-4.411E-1	3.679E+0	7.633E+0
-4.379E-1	3.705E+0	7.708E+0
-4.411E-1	3.812E+0	7.678E+0
-4.444E-1	3.701E+0	7.549E+0
-4.428E-1	3.640E+0	7.588E+0
-4.411E-1	3.818E+0	7.529E+0
-4.444E-1	3.747E+0	7.581E+0
-4.476E-1	3.750E+0	7.604E+0
-4.428E-1	3.734E+0	7.497E+0
-4.411E-1	3.705E+0	7.533E+0
-4.428E-1	3.750E+0	7.562E+0
-4.476E-1	3.737E+0	7.581E+0
-4.428E-1	3.731E+0	7.539E+0
-4.411E-1	3.737E+0	7.717E+0
-4.428E-1	3.672E+0	7.594E+0
-4.444E-1	3.805E+0	7.656E+0
-4.428E-1	3.731E+0	7.649E+0
-4.395E-1	3.740E+0	7.575E+0
-4.444E-1	3.757E+0	7.685E+0
-4.460E-1	3.740E+0	7.552E+0
-4.428E-1	3.692E+0	7.630E+0
-4.395E-1	3.737E+0	7.487E+0
-4.411E-1	3.679E+0	7.565E+0
-4.476E-1	3.708E+0	7.552E+0
-4.411E-1	3.692E+0	7.633E+0
-4.411E-1	3.744E+0	7.610E+0
-4.428E-1	3.763E+0	7.653E+0
-4.428E-1	3.669E+0	7.604E+0
-4.428E-1	3.695E+0	7.552E+0
-4.395E-1	3.692E+0	7.562E+0
-4.444E-1	3.776E+0	7.513E+0
-4.428E-1	3.727E+0	7.656E+0
-4.428E-1	3.795E+0	7.649E+0
-4.411E-1	3.698E+0	7.571E+0
-4.411E-1	3.721E+0	7.640E+0
-4.460E-1	3.675E+0	7.549E+0
-4.411E-1	3.792E+0	7.529E+0
-4.428E-1	3.786E+0	7.594E+0
-4.460E-1	3.734E+0	7.510E+0
-4.428E-1	3.740E+0	7.643E+0
-4.395E-1	3.802E+0	7.507E+0
-4.395E-1	3.679E+0	7.640E+0
-4.444E-1	3.727E+0	7.623E+0
-4.444E-1	3.757E+0	7.552E+0
-4.395E-1	3.763E+0	7.649E+0
-4.411E-1	3.688E+0	7.685E+0
-4.444E-1	3.666E+0	7.614E+0
-4.444E-1	3.779E+0	7.666E+0
-4.428E-1	3.795E+0	7.623E+0
-4.411E-1	3.766E+0	7.633E+0
-4.411E-1	3.669E+0	7.717E+0
-4.460E-1	3.766E+0	7.588E+0
-4.411E-1	3.744E+0	7.614E+0
-4.395E-1	3.770E+0	7.607E+0
-4.444E-1	3.675E+0	7.584E+0
-4.444E-1	3.695E+0	7.539E+0
-4.411E-1	3.838E+0	7.549E+0
-4.411E-1	3.731E+0	7.588E+0
-4.460E-1	3.656E+0	7.591E+0
-4.460E-1	3.734E+0	7.669E+0
-4.428E-1	3.786E+0	7.565E+0
-4.411E-1	3.808E+0	7.627E+0
-4.411E-1	3.795E+0	7.542E+0
-4.444E-1	3.718E+0	7.575E+0
-4.428E-1	3.815E+0	7.594E+0
-4.395E-1	3.753E+0	7.562E+0
-4.428E-1	3.766E+0	7.571E+0
-4.460E-1	3.744E+0	7.516E+0
-4.395E-1	3.708E+0	7.412E+0
-4.379E-1	3.692E+0	7.588E+0
-4.444E-1	3.740E+0	7.653E+0
-4.460E-1	3.701E+0	7.568E+0
-4.444E-1	3.792E+0	7.627E+0
-4.395E-1	3.802E+0	7.523E+0
-4.444E-1	3.753E+0	7.571E+0
-4.476E-1	3.734E+0	7.520E+0
-4.411E-1	3.760E+0	7.594E+0
-4.411E-1	3.834E+0	7.698E+0
-4.460E-1	3.747E+0	7.623E+0
-4.460E-1	3.737E+0	7.685E+0
-4.428E-1	3.653E+0	7.633E+0
-4.411E-1	3.750E+0	7.571E+0
-4.428E-1	3.740E+0	7.653E+0
-4.460E-1	3.776E+0	7.604E+0
-4.411E-1	3.786E+0	7.588E+0
-4.411E-1	3.721E+0	7.640E+0
-4.444E-1	3.747E+0	7.578E+0
-4.444E-1	3.757E+0	7.503E+0
-4.411E-1	3.705E+0	7.763E+0
-4.411E-1	3.672E+0	7.623E+0
-4.444E-1	3.727E+0	7.633E+0
-4.460E-1	3.821E+0	7.536E+0
-4.395E-1	3.760E+0	7.490E+0
-4.395E-1	3.718E+0	7.604E+0
-4.411E-1	3.753E+0	7.481E+0
-4.460E-1	3.773E+0	7.643E+0
-4.444E-1	3.672E+0	7.523E+0
-4.395E-1	3.731E+0	7.666E+0
-4.411E-1	3.750E+0	7.636E+0
-4.428E-1	3.653E+0	7.526E+0
-4.428E-1	3.705E+0	7.591E+0
-4.428E-1	3.760E+0	7.601E+0
-4.411E-1	3.744E+0	7.610E+0
-4.428E-1	3.770E+0	7.520E+0
-4.444E-1	3.799E+0	7.552E+0
-4.411E-1	3.750E+0	7.584E+0
-4.444E-1	3.753E+0	7.490E+0
-4.460E-1	3.724E+0	7.662E+0
-4.411E-1	3.750E+0	7.529E+0
-4.395E-1	3.766E+0	7.523E+0
-4.444E-1	3.656E+0	7.435E+0
-4.460E-1	3.705E+0	7.471E+0
-4.411E-1	3.731E+0	7.614E+0
-4.411E-1	3.750E+0	7.597E+0
-4.428E-1	3.731E+0	7.617E+0
-4.460E-1	3.779E+0	7.565E+0
-4.444E-1	3.763E+0	7.669E+0
-4.379E-1	3.679E+0	7.520E+0
-4.428E-1	3.695E+0	7.533E+0
-4.492E-1	3.766E+0	7.617E+0
-4.428E-1	3.718E+0	7.633E+0
-4.395E-1	3.799E+0	7.575E+0
-4.411E-1	3.753E+0	7.494E+0
-4.460E-1	3.783E+0	7.640E+0
-4.395E-1	3.727E+0	7.581E+0
-4.395E-1	3.731E+0	7.503E+0
-4.444E-1	3.659E+0	7.649E+0
-4.460E-1	3.776E+0	7.640E+0
-4.395E-1	3.815E+0	7.656E+0
-4.363E-1	3.656E+0	7.607E+0
-4.411E-1	3.747E+0	7.627E+0
-4.460E-1	3.763E+0	7.578E+0
-4.395E-1	3.737E+0	7.614E+0
-4.411E-1	3.675E+0	7.523E+0
-4.460E-1	3.637E+0	7.607E+0
-4.428E-1	3.770E+0	7.610E+0
-4.411E-1	3.721E+0	7.646E+0
-4.379E-1	3.705E+0	7.698E+0
-4.395E-1	3.740E+0	7.578E+0
-4.460E-1	3.698E+0	7.636E+0
-4.411E-1	3.714E+0	7.607E+0
-4.411E-1	3.718E+0	7.552E+0
-4.428E-1	3.695E+0	7.704E+0
-4.428E-1	3.734E+0	7.581E+0
-4.411E-1	3.675E+0	7.571E+0
-4.395E-1	3.812E+0	7.601E+0
-4.428E-1	3.786E+0	7.701E+0
-4.460E-1	3.724E+0	7.523E+0
-4.428E-1	3.727E+0	7.597E+0
-4.411E-1	3.714E+0	7.552E+0
-4.428E-1	3.786E+0	7.643E+0
-4.428E-1	3.773E+0	7.653E+0
-4.379E-1	3.747E+0	7.653E+0
-4.411E-1	3.750E+0	7.607E+0
-4.411E-1	3.675E+0	7.536E+0
-4.460E-1	3.737E+0	7.688E+0
-4.428E-1	3.724E+0	7.578E+0
-4.395E-1	3.711E+0	7.581E+0
-4.428E-1	3.740E+0	7.601E+0
-4.428E-1	3.744E+0	7.678E+0
-4.395E-1	3.744E+0	7.594E+0
-4.363E-1	3.786E+0	7.627E+0
-4.411E-1	3.757E+0	7.500E+0
-4.476E-1	3.792E+0	7.578E+0
-4.411E-1	3.753E+0	7.497E+0
-4.395E-1	3.753E+0	7.653E+0
-4.428E-1	3.731E+0	7.526E+0
-4.444E-1	3.682E+0	7.552E+0
-4.395E-1	3.714E+0	7.614E+0
-4.411E-1	3.750E+0	7.533E+0
-4.444E-1	3.789E+0	7.594E+0
-4.428E-1	3.685E+0	7.604E+0
-4.428E-1	3.695E+0	7.584E+0
-4.411E-1	3.714E+0	7.588E+0
-4.428E-1	3.744E+0	7.672E+0
-4.460E-1	3.721E+0	7.565E+0
-4.428E-1	3.740E+0	7.656E+0
-4.395E-1	3.744E+0	7.669E+0
-4.411E-1	3.708E+0	7.685E+0
-4.428E-1	3.792E+0	7.500E+0
-4.411E-1	3.734E+0	7.623E+0
-4.411E-1	3.847E+0	7.636E+0
-4.411E-1	3.744E+0	7.711E+0
-4.460E-1	3.705E+0	7.627E+0
-4.379E-1	3.711E+0	7.558E+0
-4.411E-1	3.750E+0	7.571E+0
-4.428E-1	3.653E+0	7.653E+0
-4.444E-1	3.744E+0	7.698E+0
-4.411E-1	3.740E+0	7.688E+0
-4.379E-1	3.740E+0	7.627E+0
-4.428E-1	3.688E+0	7.555E+0
-4.444E-1	3.740E+0	7.640E+0
-4.395E-1	3.750E+0	7.536E+0
-4.379E-1	3.688E+0	7.669E+0
-4.428E-1	3.731E+0	7.714E+0
-4.444E-1	3.711E+0	7.533E+0
-4.395E-1	3.737E+0	7.526E+0
-4.363E-1	3.750E+0	7.523E+0
-4.428E-1	3.779E+0	7.539E+0
-4.460E-1	3.721E+0	7.562E+0
-4.395E-1	3.779E+0	7.627E+0
-4.379E-1	3.789E+0	7.545E+0
-4.379E-1	3.721E+0	7.565E+0
-4.444E-1	3.734E+0	7.717E+0
-4.395E-1	3.672E+0	7.507E+0
-4.395E-1	3.873E+0	7.607E+0
-4.411E-1	3.786E+0	7.584E+0
-4.444E-1	3.792E+0	7.604E+0
-4.428E-1	3.688E+0	7.568E+0
-4.411E-1	3.795E+0	7.623E+0
-4.428E-1	3.763E+0	7.623E+0
-4.444E-1	3.763E+0	7.539E+0
-4.444E-1	3.802E+0	7.591E+0
-4.379E-1	3.766E+0	7.630E+0
-4.411E-1	3.734E+0	7.552E+0
-4.444E-1	3.808E+0	7.533E+0
-4.428E-1	3.750E+0	7.588E+0
-4.411E-1	3.718E+0	7.643E+0
-4.411E-1	3.698E+0	7.653E+0
-4.428E-1	3.714E+0	7.591E+0
-4.395E-1	3.744E+0	7.623E+0
-4.363E-1	3.701E+0	7.597E+0
-4.428E-1	3.747E+0	7.526E+0
-4.444E-1	3.740E+0	7.549E+0
-4.411E-1	3.815E+0	7.588E+0
-4.411E-1	3.795E+0	7.594E+0
-4.411E-1	3.828E+0	7.636E+0
-4.444E-1	3.773E+0	7.704E+0
-4.379E-1	3.750E+0	7.607E+0
-4.395E-1	3.731E+0	7.588E+0
-4.411E-1	3.744E+0	7.513E+0
-4.444E-1	3.740E+0	7.545E+0
-4.379E-1	3.776E+0	7.542E+0
-4.379E-1	3.737E+0	7.630E+0
-4.411E-1	3.714E+0	7.523E+0
-4.428E-1	3.737E+0	7.682E+0
-4.395E-1	3.734E+0	7.669E+0
-4.379E-1	3.744E+0	7.558E+0
-4.411E-1	3.750E+0	7.571E+0
-4.444E-1	3.708E+0	7.636E+0
-4.379E-1	3.731E+0	7.565E+0
-4.395E-1	3.698E+0	7.558E+0
-4.411E-1	3.679E+0	7.594E+0
-4.428E-1	3.789E+0	7.614E+0
-4.395E-1	3.747E+0	7.409E+0
-4.363E-1	3.770E+0	7.581E+0
-4.395E-1	3.701E+0	7.516E+0
-4.428E-1	3.731E+0	7.640E+0
-4.411E-1	3.731E+0	7.526E+0
-4.395E-1	3.779E+0	7.698E+0
-4.395E-1	3.760E+0	7.691E+0
-4.428E-1	3.795E+0	7.614E+0
-4.395E-1	3.692E+0	7.584E+0
-4.395E-1	3.724E+0	7.584E+0
-4.395E-1	3.789E+0	7.588E+0
-4.395E-1	3.789E+0	7.704E+0
-4.411E-1	3.705E+0	7.500E+0
-4.379E-1	3.718E+0	7.737E+0
-4.428E-1	3.659E+0	7.601E+0
-4.411E-1	3.724E+0	7.545E+0
-4.395E-1	3.740E+0	7.614E+0
-4.379E-1	3.721E+0	7.562E+0
-4.395E-1	3.688E+0	7.614E+0
-4.428E-1	3.753E+0	7.640E+0
-4.411E-1	3.734E+0	7.662E+0
-4.395E-1	3.831E+0	7.565E+0
-4.411E-1	3.753E+0	7.646E+0
-4.444E-1	3.718E+0	7.575E+0
-4.379E-1	3.834E+0	7.691E+0
-4.347E-1	3.724E+0	7.591E+0
-4.411E-1	3.812E+0	7.636E+0
-4.428E-1	3.701E+0	7.584E+0
-4.395E-1	3.795E+0	7.565E+0
-4.379E-1	3.711E+0	7.578E+0
-4.428E-1	3.779E+0	7.584E+0
-4.428E-1	3.760E+0	7.555E+0
-4.395E-1	3.701E+0	7.571E+0
-4.379E-1	3.718E+0	7.558E+0
-4.411E-1	3.692E+0	7.682E+0
-4.428E-1	3.766E+0	7.604E+0
-4.395E-1	3.724E+0	7.581E+0
-4.363E-1	3.721E+0	7.526E+0
-4.395E-1	3.646E+0	7.649E+0
-4.460E-1	3.653E+0	7.617E+0
-4.395E-1	3.808E+0	7.516E+0
-4.379E-1	3.711E+0	7.675E+0
-4.395E-1	3.646E+0	7.575E+0
-4.444E-1	3.770E+0	7.571E+0
-4.428E-1	3.808E+0	7.500E+0
-4.395E-1	3.617E+0	7.659E+0
-4.411E-1	3.776E+0	7.643E+0
-4.428E-1	3.763E+0	7.539E+0
-4.395E-1	3.740E+0	7.533E+0
-4.379E-1	3.773E+0	7.698E+0
-4.395E-1	3.685E+0	7.533E+0
-4.444E-1	3.744E+0	7.575E+0
-4.395E-1	3.656E+0	7.565E+0
-4.363E-1	3.757E+0	7.630E+0
-4.428E-1	3.747E+0	7.425E+0
-4.444E-1	3.744E+0	7.643E+0
-4.379E-1	3.753E+0	7.636E+0
-4.347E-1	3.734E+0	7.688E+0
-4.428E-1	3.740E+0	7.649E+0
-4.395E-1	3.825E+0	7.571E+0
-4.444E-1	3.753E+0	7.623E+0
-4.379E-1	3.705E+0	7.584E+0
-4.395E-1	3.701E+0	7.607E+0
-4.444E-1	3.646E+0	7.568E+0
-4.379E-1	3.760E+0	7.562E+0
-4.395E-1	3.757E+0	7.607E+0
-4.395E-1	3.783E+0	7.523E+0
-4.411E-1	3.750E+0	7.575E+0
-4.395E-1	3.695E+0	7.623E+0
-4.411E-1	3.808E+0	7.659E+0
-4.411E-1	3.753E+0	7.636E+0
-4.428E-1	3.831E+0	7.542E+0
-4.395E-1	3.734E+0	7.568E+0
-4.347E-1	3.721E+0	7.721E+0
-4.395E-1	3.818E+0	7.643E+0
-4.444E-1	3.656E+0	7.578E+0
-4.395E-1	3.818E+0	7.610E+0
-4.363E-1	3.724E+0	7.698E+0
-4.379E-1	3.779E+0	7.636E+0
-4.411E-1	3.831E+0	7.526E+0
-4.395E-1	3.701E+0	7.520E+0
-4.347E-1	3.825E+0	7.740E+0
-4.379E-1	3.675E+0	7.526E+0
-4.395E-1	3.760E+0	7.640E+0
-4.395E-1	3.669E+0	7.691E+0
-4.363E-1	3.757E+0	7.649E+0
-4.379E-1	3.760E+0	7.542E+0
-4.411E-1	3.779E+0	7.675E+0
-4.395E-1	3.740E+0	7.691E+0
-4.379E-1	3.666E+0	7.666E+0
-4.411E-1	3.740E+0	7.588E+0
-4.428E-1	3.714E+0	7.542E+0
-4.379E-1	3.685E+0	7.646E+0
-4.347E-1	3.727E+0	7.500E+0
-4.395E-1	3.766E+0	7.717E+0
-4.444E-1	3.812E+0	7.503E+0
-4.395E-1	3.792E+0	7.617E+0
-4.379E-1	3.737E+0	7.588E+0
-4.395E-1	3.760E+0	7.549E+0
-4.411E-1	3.685E+0	7.536E+0
-4.395E-1	3.776E+0	7.568E+0
-4.379E-1	3.727E+0	7.555E+0
-4.411E-1	3.701E+0	7.704E+0
-4.428E-1	3.753E+0	7.620E+0
-4.379E-1	3.695E+0	7.464E+0
-4.379E-1	3.708E+0	7.594E+0
-4.395E-1	3.714E+0	7.666E+0
-4.428E-1	3.799E+0	7.678E+0
-4.428E-1	3.789E+0	7.588E+0
-4.363E-1	3.679E+0	7.601E+0
-4.395E-1	3.705E+0	7.653E+0
-4.428E-1	3.718E+0	7.471E+0
-4.379E-1	3.760E+0	7.766E+0
-4.347E-1	3.714E+0	7.549E+0
-4.395E-1	3.747E+0	7.571E+0
-4.428E-1	3.708E+0	7.597E+0
-4.395E-1	3.740E+0	7.653E+0
-4.379E-1	3.779E+0	7.669E+0
-4.379E-1	3.711E+0	7.714E+0
-4.395E-1	3.757E+0	7.597E+0
-4.411E-1	3.708E+0	7.649E+0
-4.363E-1	3.708E+0	7.533E+0
-4.379E-1	3.770E+0	7.555E+0
-4.428E-1	3.786E+0	7.597E+0
-4.395E-1	3.744E+0	7.649E+0
-4.395E-1	3.682E+0	7.549E+0
-4.395E-1	3.669E+0	7.666E+0
-4.428E-1	3.701E+0	7.646E+0
-4.379E-1	3.744E+0	7.565E+0
-4.363E-1	3.701E+0	7.698E+0
-4.379E-1	3.688E+0	7.614E+0
-4.428E-1	3.727E+0	7.614E+0
-4.411E-1	3.818E+0	7.536E+0
-4.395E-1	3.737E+0	7.662E+0
-4.379E-1	3.711E+0	7.636E+0
-4.428E-1	3.757E+0	7.578E+0
-4.363E-1	3.727E+0	7.594E+0
-4.395E-1	3.760E+0	7.555E+0
-4.379E-1	3.744E+0	7.601E+0
-4.411E-1	3.708E+0	7.649E+0
-4.363E-1	3.786E+0	7.646E+0
-4.363E-1	3.718E+0	7.623E+0
-4.395E-1	3.838E+0	7.669E+0
-4.411E-1	3.766E+0	7.620E+0
-4.363E-1	3.753E+0	7.545E+0
-4.363E-1	3.750E+0	7.500E+0
-4.363E-1	3.864E+0	7.633E+0
-4.411E-1	3.692E+0	7.597E+0
-4.363E-1	3.750E+0	7.740E+0
-4.363E-1	3.757E+0	7.630E+0
-4.379E-1	3.682E+0	7.666E+0
-4.444E-1	3.646E+0	7.568E+0
-4.411E-1	3.731E+0	7.542E+0
-4.395E-1	3.695E+0	7.653E+0
-4.428E-1	3.731E+0	7.636E+0
-4.411E-1	3.786E+0	7.549E+0
-4.379E-1	3.698E+0	7.617E+0
-4.379E-1	3.744E+0	7.571E+0
-4.379E-1	3.838E+0	7.640E+0
-4.411E-1	3.779E+0	7.633E+0
-4.363E-1	3.727E+0	7.578E+0
-4.395E-1	3.731E+0	7.604E+0
-4.379E-1	3.666E+0	7.656E+0
-4.395E-1	3.789E+0	7.539E+0
-4.411E-1	3.705E+0	7.575E+0
-4.363E-1	3.773E+0	7.529E+0
-4.411E-1	3.770E+0	7.562E+0
-4.444E-1	3.750E+0	7.539E+0
-4.395E-1	3.779E+0	7.678E+0
-4.379E-1	3.821E+0	7.727E+0
-4.379E-1	3.731E+0	7.555E+0
-4.395E-1	3.828E+0	7.594E+0
-4.379E-1	3.740E+0	7.604E+0
-4.379E-1	3.727E+0	7.588E+0
-4.347E-1	3.698E+0	7.588E+0
-4.411E-1	3.802E+0	7.568E+0
-4.379E-1	3.783E+0	7.497E+0
-4.379E-1	3.783E+0	7.649E+0
-4.363E-1	3.747E+0	7.549E+0
-4.411E-1	3.776E+0	7.555E+0
-4.363E-1	3.718E+0	7.666E+0
-4.379E-1	3.766E+0	7.724E+0
-4.411E-1	3.773E+0	7.649E+0
-4.411E-1	3.783E+0	7.448E+0
-4.363E-1	3.688E+0	7.688E+0
-4.330E-1	3.802E+0	7.610E+0
-4.379E-1	3.740E+0	7.672E+0
-4.428E-1	3.773E+0	7.575E+0
-4.379E-1	3.727E+0	7.620E+0
-4.347E-1	3.708E+0	7.601E+0
-4.395E-1	3.757E+0	7.565E+0
-4.411E-1	3.718E+0	7.636E+0
-4.395E-1	3.750E+0	7.653E+0
-4.347E-1	3.815E+0	7.516E+0
-4.395E-1	3.838E+0	7.542E+0
-4.411E-1	3.750E+0	7.565E+0
-4.379E-1	3.770E+0	7.682E+0
-4.347E-1	3.714E+0	7.649E+0
-4.379E-1	3.659E+0	7.558E+0
-4.428E-1	3.753E+0	7.568E+0
-4.363E-1	3.792E+0	7.607E+0
-4.379E-1	3.692E+0	7.581E+0
-4.347E-1	3.724E+0	7.571E+0
-4.444E-1	3.721E+0	7.568E+0
-4.379E-1	3.795E+0	7.649E+0
-4.363E-1	3.792E+0	7.601E+0
-4.395E-1	3.792E+0	7.617E+0
-4.395E-1	3.737E+0	7.685E+0
-4.363E-1	3.773E+0	7.529E+0
-4.347E-1	3.705E+0	7.675E+0
-4.363E-1	3.705E+0	7.701E+0
-4.395E-1	3.750E+0	7.643E+0
-4.379E-1	3.695E+0	7.575E+0
-4.379E-1	3.802E+0	7.558E+0
-4.379E-1	3.821E+0	7.698E+0
-4.428E-1	3.744E+0	7.614E+0
-4.395E-1	3.789E+0	7.633E+0
-4.379E-1	3.714E+0	7.620E+0
-4.379E-1	3.744E+0	7.581E+0
-4.411E-1	3.721E+0	7.555E+0
-4.395E-1	3.675E+0	7.633E+0
-4.330E-1	3.711E+0	7.610E+0
-4.379E-1	3.773E+0	7.568E+0
-4.411E-1	3.847E+0	7.662E+0
-4.395E-1	3.627E+0	7.633E+0
-4.347E-1	3.799E+0	7.555E+0
-4.379E-1	3.718E+0	7.549E+0
-4.395E-1	3.783E+0	7.708E+0
-4.395E-1	3.714E+0	7.627E+0
-4.379E-1	3.698E+0	7.578E+0
-4.395E-1	3.692E+0	7.643E+0
-4.395E-1	3.721E+0	7.610E+0
-4.363E-1	3.718E+0	7.623E+0
-4.363E-1	3.737E+0	7.623E+0
-4.379E-1	3.734E+0	7.555E+0
-4.379E-1	3.789E+0	7.617E+0
-4.395E-1	3.672E+0	7.646E+0
-4.379E-1	3.766E+0	7.623E+0
-4.363E-1	3.795E+0	7.656E+0
-4.411E-1	3.750E+0	7.646E+0
-4.363E-1	3.770E+0	7.594E+0
-4.347E-1	3.734E+0	7.513E+0
-4.395E-1	3.731E+0	7.678E+0
-4.428E-1	3.727E+0	7.588E+0
-4.395E-1	3.763E+0	7.698E+0
-4.363E-1	3.705E+0	7.714E+0
-4.411E-1	3.669E+0	7.601E+0
-4.411E-1	3.744E+0	7.617E+0
-4.411E-1	3.724E+0	7.581E+0
-4.363E-1	3.763E+0	7.558E+0
-4.363E-1	3.701E+0	7.682E+0
-4.411E-1	3.760E+0	7.623E+0
-4.379E-1	3.734E+0	7.695E+0
-4.347E-1	3.624E+0	7.529E+0
-4.428E-1	3.731E+0	7.666E+0
-4.428E-1	3.757E+0	7.607E+0
-4.379E-1	3.783E+0	7.672E+0
-4.379E-1	3.724E+0	7.610E+0
-4.395E-1	3.724E+0	7.581E+0
-4.411E-1	3.731E+0	7.653E+0
-4.395E-1	3.695E+0	7.643E+0
-4.363E-1	3.744E+0	7.669E+0
-4.379E-1	3.731E+0	7.610E+0
-4.411E-1	3.692E+0	7.627E+0
-4.363E-1	3.714E+0	7.575E+0
-4.347E-1	3.757E+0	7.672E+0
-4.379E-1	3.757E+0	7.591E+0
-4.411E-1	3.750E+0	7.691E+0
-4.363E-1	3.828E+0	7.666E+0
-4.363E-1	3.721E+0	7.717E+0
-4.395E-1	3.860E+0	7.643E+0
-4.395E-1	3.812E+0	7.614E+0
-4.395E-1	3.695E+0	7.717E+0
-4.347E-1	3.799E+0	7.555E+0
-4.395E-1	3.789E+0	7.601E+0
-4.444E-1	3.711E+0	7.597E+0
-4.363E-1	3.786E+0	7.691E+0
-4.347E-1	3.773E+0	7.516E+0
-4.363E-1	3.718E+0	7.594E+0
-4.411E-1	3.770E+0	7.533E+0
-4.379E-1	3.744E+0	7.568E+0
-4.347E-1	3.692E+0	7.536E+0
-4.395E-1	3.727E+0	7.578E+0
-4.411E-1	3.737E+0	7.607E+0
-4.363E-1	3.750E+0	7.678E+0
-4.379E-1	3.851E+0	7.558E+0
-4.363E-1	3.711E+0	7.529E+0
-4.395E-1	3.750E+0	7.666E+0
-4.347E-1	3.718E+0	7.610E+0
-4.330E-1	3.718E+0	7.630E+0
-4.395E-1	3.770E+0	7.633E+0
-4.395E-1	3.643E+0	7.636E+0
-4.411E-1	3.734E+0	7.646E+0
-4.347E-1	3.766E+0	7.571E+0
-4.395E-1	3.795E+0	7.562E+0
-4.411E-1	3.721E+0	7.578E+0
-4.379E-1	3.812E+0	7.555E+0
-4.363E-1	3.695E+0	7.549E+0
-4.379E-1	3.773E+0	7.691E+0
-4.411E-1	3.783E+0	7.558E+0
-4.379E-1	3.734E+0	7.565E+0
-4.347E-1	3.763E+0	7.533E+0
-4.379E-1	3.718E+0	7.607E+0
-4.428E-1	3.766E+0	7.597E+0
-4.379E-1	3.766E+0	7.471E+0
-4.347E-1	3.705E+0	7.555E+0
-4.379E-1	3.776E+0	7.539E+0
-4.411E-1	3.734E+0	7.494E+0
-4.379E-1	3.701E+0	7.461E+0
-4.363E-1	3.721E+0	7.653E+0
-4.379E-1	3.685E+0	7.698E+0
-4.444E-1	3.714E+0	7.594E+0
-4.363E-1	3.734E+0	7.533E+0
-4.363E-1	3.731E+0	7.584E+0
-4.363E-1	3.815E+0	7.601E+0
-4.411E-1	3.795E+0	7.588E+0
-4.363E-1	3.701E+0	7.549E+0
-4.347E-1	3.825E+0	7.471E+0
-4.379E-1	3.701E+0	7.604E+0
-4.395E-1	3.698E+0	7.545E+0
-4.379E-1	3.731E+0	7.597E+0
-4.379E-1	3.799E+0	7.555E+0
-4.363E-1	3.724E+0	7.575E+0
-4.379E-1	3.701E+0	7.607E+0
-4.363E-1	3.714E+0	7.565E+0
-4.347E-1	3.692E+0	7.601E+0
-4.363E-1	3.763E+0	7.555E+0
-4.411E-1	3.757E+0	7.666E+0
-4.395E-1	3.692E+0	7.607E+0
-4.347E-1	3.711E+0	7.643E+0
-4.363E-1	3.825E+0	7.610E+0
-4.363E-1	3.773E+0	7.815E+0
-4.379E-1	3.783E+0	7.487E+0
-4.347E-1	3.760E+0	7.568E+0
-4.347E-1	3.773E+0	7.640E+0
-4.395E-1	3.724E+0	7.649E+0
-4.395E-1	3.727E+0	7.653E+0
-4.363E-1	3.753E+0	7.542E+0
-4.379E-1	3.734E+0	7.584E+0
-4.428E-1	3.763E+0	7.471E+0
-4.379E-1	3.763E+0	7.601E+0
-4.363E-1	3.757E+0	7.578E+0
-4.379E-1	3.747E+0	7.646E+0
-4.395E-1	3.705E+0	7.597E+0
-4.363E-1	3.698E+0	7.526E+0
-4.363E-1	3.821E+0	7.533E+0
-4.379E-1	3.802E+0	7.662E+0
-4.411E-1	3.724E+0	7.607E+0
-4.379E-1	3.802E+0	7.620E+0
-4.379E-1	3.770E+0	7.597E+0
-4.363E-1	3.734E+0	7.549E+0
-4.395E-1	3.753E+0	7.633E+0
-4.395E-1	3.675E+0	7.662E+0
-4.347E-1	3.766E+0	7.643E+0
-4.395E-1	3.731E+0	7.610E+0
-4.395E-1	3.753E+0	7.653E+0
-4.363E-1	3.783E+0	7.614E+0
-4.363E-1	3.669E+0	7.584E+0
-4.379E-1	3.757E+0	7.662E+0
-4.395E-1	3.750E+0	7.659E+0
-4.379E-1	3.757E+0	7.584E+0
-4.347E-1	3.753E+0	7.646E+0
-4.379E-1	3.744E+0	7.588E+0
-4.395E-1	3.857E+0	7.601E+0
-4.379E-1	3.737E+0	7.533E+0
-4.347E-1	3.734E+0	7.601E+0
-4.363E-1	3.675E+0	7.636E+0
-4.411E-1	3.747E+0	7.575E+0
-4.363E-1	3.770E+0	7.604E+0
-4.347E-1	3.718E+0	7.549E+0
-4.347E-1	3.763E+0	7.558E+0
-4.363E-1	3.776E+0	7.601E+0
-4.347E-1	3.640E+0	7.633E+0
-4.363E-1	3.779E+0	7.721E+0
-4.379E-1	3.750E+0	7.500E+0
-4.395E-1	3.766E+0	7.539E+0
-4.379E-1	3.760E+0	7.630E+0
-4.330E-1	3.757E+0	7.555E+0
-4.379E-1	3.714E+0	7.646E+0
-4.444E-1	3.766E+0	7.630E+0
-4.379E-1	3.734E+0	7.672E+0
-4.379E-1	3.773E+0	7.539E+0
-4.379E-1	3.753E+0	7.698E+0
-4.395E-1	3.802E+0	7.542E+0
-4.363E-1	3.740E+0	7.584E+0
-4.347E-1	3.679E+0	7.571E+0
-4.363E-1	3.770E+0	7.724E+0
-4.395E-1	3.747E+0	7.640E+0
-4.363E-1	3.721E+0	7.594E+0
-4.347E-1	3.731E+0	7.714E+0
-4.363E-1	3.740E+0	7.688E+0
-4.395E-1	3.783E+0	7.630E+0
-4.379E-1	3.740E+0	7.662E+0
-4.330E-1	3.718E+0	7.640E+0
-4.379E-1	3.734E+0	7.588E+0
-4.395E-1	3.747E+0	7.656E+0
-4.363E-1	3.747E+0	7.691E+0
-4.363E-1	3.711E+0	7.591E+0
-4.363E-1	3.786E+0	7.649E+0
-4.395E-1	3.757E+0	7.565E+0
-4.363E-1	3.672E+0	7.643E+0
-4.363E-1	3.770E+0	7.640E+0
-4.347E-1	3.812E+0	7.542E+0
-4.395E-1	3.750E+0	7.575E+0
-4.379E-1	3.740E+0	7.571E+0
-4.363E-1	3.770E+0	7.578E+0
-4.379E-1	3.776E+0	7.698E+0
-4.379E-1	3.757E+0	7.552E+0
-4.363E-1	3.643E+0	7.555E+0
-4.314E-1	3.734E+0	7.591E+0
-4.363E-1	3.821E+0	7.558E+0
-4.379E-1	3.734E+0	7.714E+0
-4.379E-1	3.714E+0	7.588E+0
-4.330E-1	3.792E+0	7.607E+0
-4.363E-1	3.714E+0	7.558E+0
-4.411E-1	3.760E+0	7.688E+0
-4.347E-1	3.763E+0	7.756E+0
-4.347E-1	3.724E+0	7.601E+0
[truncated: 27,981 more rows]
