# Supplementary material for: Improved ANAP incorporation and VCF analysis reveal details of P2X7 current facilitation and a limited conformational interplay between ATP binding and the intracellular ballast domain
Source: eLife. 2023 Jan 4;12:e82479. doi: 10.7554/eLife.82479 (PMC9859053; doi:10.7554/eLife.82479)
Supplement: Figure 5—figure supplement 1—source data 2. [file elife-82479-fig5-figsupp1-data2.zip › Figure-5_figure-supplement-1_source-data-2/W7A-F11_k08#35.csv]

-2.124E-1	8.470E+0	1.604E+1
-2.076E-1	8.340E+0	1.620E+1
-2.076E-1	8.418E+0	1.615E+1
-2.060E-1	8.428E+0	1.642E+1
-2.108E-1	8.480E+0	1.611E+1
-2.076E-1	8.350E+0	1.620E+1
-2.060E-1	8.431E+0	1.628E+1
-2.076E-1	8.360E+0	1.606E+1
-2.108E-1	8.373E+0	1.618E+1
-2.124E-1	8.363E+0	1.616E+1
-2.076E-1	8.486E+0	1.619E+1
-2.043E-1	8.334E+0	1.611E+1
-2.108E-1	8.428E+0	1.619E+1
-2.108E-1	8.438E+0	1.629E+1
-2.060E-1	8.444E+0	1.625E+1
-2.092E-1	8.272E+0	1.613E+1
-2.092E-1	8.460E+0	1.627E+1
-2.108E-1	8.402E+0	1.614E+1
-2.060E-1	8.353E+0	1.611E+1
-2.060E-1	8.418E+0	1.612E+1
-2.108E-1	8.288E+0	1.610E+1
-2.092E-1	8.454E+0	1.625E+1
-2.092E-1	8.499E+0	1.612E+1
-2.043E-1	8.402E+0	1.618E+1
-2.092E-1	8.483E+0	1.605E+1
-2.092E-1	8.369E+0	1.630E+1
-2.060E-1	8.402E+0	1.605E+1
-2.108E-1	8.340E+0	1.610E+1
-2.108E-1	8.408E+0	1.609E+1
-2.092E-1	8.428E+0	1.631E+1
-2.060E-1	8.376E+0	1.625E+1
-2.060E-1	8.447E+0	1.614E+1
-2.092E-1	8.373E+0	1.620E+1
-2.108E-1	8.447E+0	1.622E+1
-2.076E-1	8.356E+0	1.597E+1
-2.060E-1	8.447E+0	1.605E+1
-2.092E-1	8.519E+0	1.619E+1
-2.076E-1	8.425E+0	1.621E+1
-2.060E-1	8.360E+0	1.619E+1
-2.043E-1	8.353E+0	1.619E+1
-2.124E-1	8.447E+0	1.618E+1
-2.092E-1	8.369E+0	1.598E+1
-2.076E-1	8.441E+0	1.625E+1
-2.076E-1	8.434E+0	1.605E+1
-2.092E-1	8.382E+0	1.617E+1
-2.092E-1	8.350E+0	1.613E+1
-2.060E-1	8.431E+0	1.600E+1
-2.076E-1	8.392E+0	1.608E+1
-2.092E-1	8.292E+0	1.628E+1
-2.092E-1	8.324E+0	1.620E+1
-2.060E-1	8.415E+0	1.601E+1
-2.076E-1	8.363E+0	1.636E+1
-2.108E-1	8.408E+0	1.624E+1
-2.092E-1	8.451E+0	1.629E+1
-2.060E-1	8.373E+0	1.618E+1
-2.043E-1	8.363E+0	1.619E+1
-2.124E-1	8.379E+0	1.620E+1
-2.108E-1	8.438E+0	1.614E+1
-2.076E-1	8.425E+0	1.627E+1
-2.060E-1	8.428E+0	1.615E+1
-2.108E-1	8.395E+0	1.607E+1
-2.076E-1	8.405E+0	1.622E+1
-2.076E-1	8.431E+0	1.610E+1
-2.043E-1	8.395E+0	1.611E+1
-2.124E-1	8.558E+0	1.630E+1
-2.076E-1	8.473E+0	1.639E+1
-2.043E-1	8.412E+0	1.617E+1
-2.076E-1	8.376E+0	1.604E+1
-2.076E-1	8.366E+0	1.616E+1
-2.076E-1	8.353E+0	1.618E+1
-2.076E-1	8.399E+0	1.598E+1
-2.076E-1	8.331E+0	1.619E+1
-2.108E-1	8.454E+0	1.606E+1
-2.092E-1	8.366E+0	1.631E+1
-2.060E-1	8.577E+0	1.610E+1
-2.060E-1	8.395E+0	1.607E+1
-2.124E-1	8.473E+0	1.609E+1
-2.092E-1	8.318E+0	1.621E+1
-2.092E-1	8.321E+0	1.630E+1
-2.092E-1	8.223E+0	1.611E+1
-2.092E-1	8.421E+0	1.612E+1
-2.076E-1	8.366E+0	1.617E+1
-2.043E-1	8.382E+0	1.623E+1
-2.060E-1	8.431E+0	1.616E+1
-2.108E-1	8.321E+0	1.630E+1
-2.108E-1	8.249E+0	1.617E+1
-2.092E-1	8.356E+0	1.621E+1
-2.060E-1	8.499E+0	1.615E+1
-2.108E-1	8.431E+0	1.629E+1
-2.092E-1	8.434E+0	1.625E+1
-2.108E-1	8.311E+0	1.621E+1
-2.092E-1	8.473E+0	1.614E+1
-2.108E-1	8.473E+0	1.634E+1
-2.092E-1	8.347E+0	1.636E+1
-2.076E-1	8.379E+0	1.616E+1
-2.060E-1	8.386E+0	1.619E+1
-2.108E-1	8.389E+0	1.617E+1
-2.060E-1	8.405E+0	1.613E+1
-2.076E-1	8.389E+0	1.615E+1
-2.076E-1	8.434E+0	1.614E+1
-2.108E-1	8.392E+0	1.628E+1
-2.092E-1	8.428E+0	1.627E+1
-2.076E-1	8.464E+0	1.614E+1
-2.076E-1	8.386E+0	1.606E+1
-2.108E-1	8.402E+0	1.623E+1
-2.124E-1	8.428E+0	1.620E+1
-2.043E-1	8.376E+0	1.620E+1
-2.092E-1	8.551E+0	1.615E+1
-2.108E-1	8.434E+0	1.627E+1
-2.108E-1	8.434E+0	1.612E+1
-2.060E-1	8.386E+0	1.613E+1
-2.060E-1	8.321E+0	1.618E+1
-2.108E-1	8.386E+0	1.635E+1
-2.092E-1	8.415E+0	1.611E+1
-2.076E-1	8.480E+0	1.630E+1
-2.060E-1	8.473E+0	1.612E+1
-2.092E-1	8.522E+0	1.628E+1
-2.124E-1	8.308E+0	1.609E+1
-2.043E-1	8.382E+0	1.640E+1
-2.043E-1	8.460E+0	1.613E+1
-2.108E-1	8.434E+0	1.623E+1
-2.092E-1	8.379E+0	1.628E+1
-2.043E-1	8.350E+0	1.618E+1
-2.092E-1	8.382E+0	1.627E+1
-2.092E-1	8.509E+0	1.617E+1
-2.092E-1	8.548E+0	1.609E+1
-2.043E-1	8.467E+0	1.625E+1
-2.092E-1	8.347E+0	1.620E+1
-2.108E-1	8.386E+0	1.632E+1
-2.092E-1	8.451E+0	1.625E+1
-2.092E-1	8.395E+0	1.630E+1
-2.060E-1	8.373E+0	1.619E+1
-2.108E-1	8.444E+0	1.611E+1
-2.108E-1	8.369E+0	1.643E+1
-2.076E-1	8.499E+0	1.610E+1
-2.060E-1	8.334E+0	1.612E+1
-2.092E-1	8.305E+0	1.631E+1
-2.076E-1	8.464E+0	1.611E+1
-2.076E-1	8.470E+0	1.610E+1
-2.060E-1	8.428E+0	1.631E+1
-2.124E-1	8.467E+0	1.617E+1
-2.108E-1	8.438E+0	1.610E+1
-2.060E-1	8.571E+0	1.624E+1
-2.060E-1	8.441E+0	1.618E+1
-2.092E-1	8.434E+0	1.612E+1
-2.108E-1	8.457E+0	1.620E+1
-2.060E-1	8.554E+0	1.629E+1
-2.076E-1	8.366E+0	1.618E+1
-2.124E-1	8.496E+0	1.620E+1
-2.076E-1	8.522E+0	1.613E+1
-2.043E-1	8.366E+0	1.611E+1
-2.060E-1	8.331E+0	1.621E+1
-2.108E-1	8.405E+0	1.618E+1
-2.092E-1	8.451E+0	1.623E+1
-2.076E-1	8.373E+0	1.628E+1
-2.076E-1	8.379E+0	1.623E+1
-2.124E-1	8.464E+0	1.626E+1
-2.092E-1	8.470E+0	1.623E+1
-2.043E-1	8.360E+0	1.619E+1
-2.011E-1	8.331E+0	1.615E+1
-2.124E-1	8.314E+0	1.616E+1
-2.092E-1	8.389E+0	1.623E+1
-2.060E-1	8.412E+0	1.608E+1
-2.076E-1	8.473E+0	1.612E+1
-2.076E-1	8.571E+0	1.632E+1
-2.108E-1	8.369E+0	1.629E+1
-2.092E-1	8.350E+0	1.619E+1
-2.060E-1	8.460E+0	1.622E+1
-2.124E-1	8.600E+0	1.619E+1
-2.108E-1	8.438E+0	1.627E+1
-2.060E-1	8.454E+0	1.628E+1
-2.076E-1	8.395E+0	1.628E+1
-2.108E-1	8.457E+0	1.612E+1
-2.092E-1	8.334E+0	1.612E+1
-2.060E-1	8.259E+0	1.624E+1
-2.043E-1	8.444E+0	1.621E+1
-2.124E-1	8.444E+0	1.629E+1
-2.092E-1	8.327E+0	1.627E+1
-2.060E-1	8.415E+0	1.615E+1
-2.076E-1	8.525E+0	1.624E+1
-2.108E-1	8.311E+0	1.622E+1
-2.076E-1	8.467E+0	1.624E+1
-2.027E-1	8.431E+0	1.610E+1
-2.092E-1	8.292E+0	1.599E+1
-2.108E-1	8.402E+0	1.618E+1
-2.108E-1	8.496E+0	1.626E+1
-2.043E-1	8.574E+0	1.609E+1
-2.092E-1	8.399E+0	1.643E+1
-2.076E-1	8.444E+0	1.617E+1
-2.108E-1	8.421E+0	1.622E+1
-2.060E-1	8.428E+0	1.629E+1
-2.060E-1	8.548E+0	1.615E+1
-2.124E-1	8.356E+0	1.619E+1
-2.108E-1	8.561E+0	1.612E+1
-2.060E-1	8.405E+0	1.629E+1
-2.060E-1	8.425E+0	1.618E+1
-2.076E-1	8.395E+0	1.625E+1
-2.092E-1	8.386E+0	1.621E+1
-2.092E-1	8.509E+0	1.630E+1
-2.076E-1	8.343E+0	1.622E+1
-2.092E-1	8.363E+0	1.627E+1
-2.092E-1	8.347E+0	1.627E+1
-2.060E-1	8.470E+0	1.614E+1
-2.076E-1	8.275E+0	1.618E+1
-2.124E-1	8.467E+0	1.606E+1
-2.092E-1	8.457E+0	1.622E+1
-2.060E-1	8.379E+0	1.622E+1
-2.076E-1	8.353E+0	1.627E+1
-2.141E-1	8.506E+0	1.618E+1
-2.108E-1	8.399E+0	1.623E+1
-2.060E-1	8.392E+0	1.632E+1
-2.076E-1	8.438E+0	1.626E+1
-2.092E-1	8.519E+0	1.616E+1
-2.076E-1	8.363E+0	1.620E+1
-2.043E-1	8.369E+0	1.605E+1
-2.060E-1	8.408E+0	1.609E+1
-2.141E-1	8.425E+0	1.620E+1
-2.108E-1	8.399E+0	1.634E+1
-2.060E-1	8.340E+0	1.619E+1
-2.092E-1	8.519E+0	1.622E+1
-2.092E-1	8.389E+0	1.615E+1
-2.092E-1	8.457E+0	1.624E+1
-2.076E-1	8.392E+0	1.623E+1
-2.076E-1	8.343E+0	1.616E+1
-2.141E-1	8.480E+0	1.636E+1
-2.092E-1	8.366E+0	1.621E+1
-2.060E-1	8.460E+0	1.624E+1
-2.043E-1	8.541E+0	1.606E+1
-2.108E-1	8.431E+0	1.633E+1
-2.092E-1	8.356E+0	1.614E+1
-2.060E-1	8.434E+0	1.619E+1
-2.060E-1	8.502E+0	1.622E+1
-2.124E-1	8.421E+0	1.616E+1
-2.092E-1	8.464E+0	1.624E+1
-2.060E-1	8.366E+0	1.614E+1
-2.060E-1	8.451E+0	1.619E+1
-2.108E-1	8.405E+0	1.613E+1
-2.092E-1	8.428E+0	1.630E+1
-2.060E-1	8.373E+0	1.626E+1
-2.027E-1	8.356E+0	1.607E+1
-2.076E-1	8.415E+0	1.620E+1
-2.108E-1	8.425E+0	1.618E+1
-2.043E-1	8.421E+0	1.619E+1
-2.060E-1	8.447E+0	1.614E+1
-2.108E-1	8.269E+0	1.625E+1
-2.092E-1	8.343E+0	1.620E+1
-2.076E-1	8.408E+0	1.608E+1
-2.043E-1	8.451E+0	1.635E+1
-2.108E-1	8.512E+0	1.602E+1
-2.108E-1	8.493E+0	1.618E+1
-2.060E-1	8.272E+0	1.631E+1
-2.076E-1	8.331E+0	1.632E+1
-2.092E-1	8.431E+0	1.608E+1
-2.124E-1	8.428E+0	1.620E+1
-2.060E-1	8.480E+0	1.639E+1
-2.076E-1	8.415E+0	1.606E+1
-2.076E-1	8.360E+0	1.617E+1
-2.124E-1	8.311E+0	1.618E+1
-2.076E-1	8.386E+0	1.618E+1
-2.076E-1	8.408E+0	1.601E+1
-2.108E-1	8.389E+0	1.610E+1
-2.092E-1	8.272E+0	1.628E+1
-2.092E-1	8.353E+0	1.623E+1
-2.060E-1	8.434E+0	1.612E+1
-2.124E-1	8.415E+0	1.612E+1
-2.108E-1	8.379E+0	1.608E+1
-2.060E-1	8.473E+0	1.627E+1
-2.076E-1	8.386E+0	1.620E+1
-2.108E-1	8.512E+0	1.620E+1
-2.108E-1	8.379E+0	1.639E+1
-2.076E-1	8.379E+0	1.617E+1
-2.060E-1	8.425E+0	1.611E+1
-2.092E-1	8.467E+0	1.628E+1
-2.092E-1	8.402E+0	1.616E+1
-2.076E-1	8.402E+0	1.618E+1
-2.060E-1	8.308E+0	1.613E+1
-2.141E-1	8.415E+0	1.619E+1
-2.108E-1	8.428E+0	1.634E+1
-2.060E-1	8.369E+0	1.635E+1
-2.092E-1	8.395E+0	1.622E+1
-2.124E-1	8.395E+0	1.625E+1
-2.092E-1	8.512E+0	1.626E+1
-2.043E-1	8.405E+0	1.627E+1
-2.076E-1	8.496E+0	1.624E+1
-2.124E-1	8.321E+0	1.611E+1
-2.092E-1	8.347E+0	1.616E+1
-2.060E-1	8.528E+0	1.626E+1
-2.060E-1	8.308E+0	1.624E+1
-2.124E-1	8.412E+0	1.627E+1
-2.043E-1	8.376E+0	1.612E+1
-2.060E-1	8.470E+0	1.630E+1
-2.060E-1	8.402E+0	1.623E+1
-2.108E-1	8.496E+0	1.635E+1
-2.092E-1	8.551E+0	1.630E+1
-2.076E-1	8.434E+0	1.620E+1
-2.060E-1	8.331E+0	1.627E+1
-2.124E-1	8.412E+0	1.623E+1
-2.124E-1	8.584E+0	1.626E+1
-2.043E-1	8.402E+0	1.622E+1
-2.108E-1	8.392E+0	1.621E+1
-2.092E-1	8.496E+0	1.624E+1
-2.092E-1	8.408E+0	1.614E+1
-2.076E-1	8.496E+0	1.613E+1
-2.092E-1	8.551E+0	1.617E+1
-2.108E-1	8.457E+0	1.629E+1
-2.108E-1	8.334E+0	1.624E+1
-2.060E-1	8.376E+0	1.629E+1
-2.076E-1	8.321E+0	1.636E+1
-2.108E-1	8.343E+0	1.636E+1
-2.108E-1	8.460E+0	1.627E+1
-2.076E-1	8.395E+0	1.615E+1
-2.076E-1	8.512E+0	1.624E+1
-2.124E-1	8.363E+0	1.617E+1
-2.092E-1	8.363E+0	1.621E+1
-2.076E-1	8.421E+0	1.610E+1
-2.076E-1	8.460E+0	1.630E+1
-2.076E-1	8.541E+0	1.642E+1
-2.108E-1	8.382E+0	1.613E+1
-2.076E-1	8.476E+0	1.626E+1
-2.092E-1	8.470E+0	1.617E+1
-2.108E-1	8.499E+0	1.630E+1
-2.092E-1	8.412E+0	1.619E+1
-2.043E-1	8.408E+0	1.630E+1
-2.027E-1	8.454E+0	1.615E+1
-2.060E-1	8.470E+0	1.619E+1
-2.076E-1	8.376E+0	1.620E+1
-2.092E-1	8.356E+0	1.625E+1
-2.092E-1	8.506E+0	1.619E+1
-2.076E-1	8.431E+0	1.637E+1
-2.076E-1	8.447E+0	1.641E+1
-2.060E-1	8.334E+0	1.618E+1
-2.092E-1	8.476E+0	1.626E+1
-2.092E-1	8.438E+0	1.610E+1
-2.092E-1	8.447E+0	1.622E+1
-2.060E-1	8.402E+0	1.624E+1
-2.060E-1	8.421E+0	1.625E+1
-2.108E-1	8.418E+0	1.619E+1
-2.092E-1	8.464E+0	1.623E+1
-2.060E-1	8.554E+0	1.615E+1
-2.060E-1	8.382E+0	1.616E+1
-2.092E-1	8.444E+0	1.636E+1
-2.092E-1	8.379E+0	1.623E+1
-2.060E-1	8.483E+0	1.618E+1
-2.060E-1	8.347E+0	1.626E+1
-2.092E-1	8.441E+0	1.626E+1
-2.092E-1	8.327E+0	1.610E+1
-2.092E-1	8.489E+0	1.631E+1
-2.076E-1	8.353E+0	1.628E+1
-2.108E-1	8.493E+0	1.621E+1
-2.092E-1	8.554E+0	1.620E+1
-2.043E-1	8.538E+0	1.615E+1
-2.076E-1	8.509E+0	1.623E+1
-2.076E-1	8.512E+0	1.604E+1
-2.092E-1	8.532E+0	1.624E+1
-2.043E-1	8.262E+0	1.618E+1
-2.076E-1	8.418E+0	1.623E+1
-2.108E-1	8.502E+0	1.607E+1
-2.124E-1	8.399E+0	1.626E+1
-2.092E-1	8.567E+0	1.625E+1
-2.043E-1	8.308E+0	1.626E+1
-2.108E-1	8.373E+0	1.647E+1
-2.092E-1	8.415E+0	1.630E+1
-2.076E-1	8.288E+0	1.622E+1
-2.092E-1	8.502E+0	1.619E+1
-2.092E-1	8.438E+0	1.609E+1
-2.076E-1	8.275E+0	1.619E+1
-2.092E-1	8.512E+0	1.639E+1
-2.092E-1	8.395E+0	1.608E+1
-2.092E-1	8.373E+0	1.616E+1
-2.076E-1	8.519E+0	1.612E+1
-2.076E-1	8.431E+0	1.619E+1
-2.043E-1	8.464E+0	1.604E+1
-2.124E-1	8.483E+0	1.610E+1
-2.108E-1	8.415E+0	1.616E+1
-2.060E-1	8.509E+0	1.603E+1
-2.092E-1	8.467E+0	1.628E+1
-2.076E-1	8.451E+0	1.623E+1
-2.092E-1	8.369E+0	1.615E+1
-2.060E-1	8.421E+0	1.608E+1
-2.076E-1	8.441E+0	1.627E+1
-2.108E-1	8.382E+0	1.618E+1
-2.092E-1	8.402E+0	1.619E+1
-2.092E-1	8.515E+0	1.625E+1
-2.060E-1	8.373E+0	1.627E+1
-2.124E-1	8.434E+0	1.616E+1
-2.092E-1	8.353E+0	1.626E+1
-2.076E-1	8.428E+0	1.640E+1
-2.076E-1	8.399E+0	1.627E+1
-2.092E-1	8.438E+0	1.614E+1
-2.092E-1	8.421E+0	1.614E+1
-2.043E-1	8.486E+0	1.612E+1
-2.076E-1	8.451E+0	1.631E+1
-2.092E-1	8.421E+0	1.620E+1
-2.124E-1	8.395E+0	1.616E+1
-2.060E-1	8.392E+0	1.620E+1
-2.076E-1	8.408E+0	1.613E+1
-2.092E-1	8.525E+0	1.633E+1
-2.076E-1	8.441E+0	1.629E+1
-2.060E-1	8.389E+0	1.612E+1
-2.076E-1	8.415E+0	1.622E+1
-2.108E-1	8.438E+0	1.619E+1
-2.092E-1	8.395E+0	1.612E+1
-2.060E-1	8.467E+0	1.621E+1
-2.076E-1	8.447E+0	1.619E+1
-2.124E-1	8.499E+0	1.623E+1
-2.092E-1	8.412E+0	1.641E+1
-2.043E-1	8.506E+0	1.630E+1
-2.060E-1	8.428E+0	1.625E+1
-2.124E-1	8.460E+0	1.621E+1
-2.108E-1	8.408E+0	1.624E+1
-2.060E-1	8.343E+0	1.616E+1
-2.043E-1	8.438E+0	1.616E+1
-2.092E-1	8.457E+0	1.622E+1
-2.108E-1	8.489E+0	1.610E+1
-2.076E-1	8.324E+0	1.616E+1
-2.076E-1	8.347E+0	1.629E+1
-2.108E-1	8.376E+0	1.623E+1
-2.108E-1	8.389E+0	1.624E+1
-2.060E-1	8.464E+0	1.613E+1
-2.060E-1	8.366E+0	1.619E+1
-2.108E-1	8.522E+0	1.613E+1
-2.076E-1	8.457E+0	1.609E+1
-2.043E-1	8.402E+0	1.615E+1
-2.043E-1	8.457E+0	1.622E+1
-2.124E-1	8.522E+0	1.618E+1
-2.092E-1	8.308E+0	1.607E+1
-2.060E-1	8.331E+0	1.627E+1
-2.076E-1	8.389E+0	1.623E+1
-2.092E-1	8.421E+0	1.628E+1
-2.076E-1	8.376E+0	1.623E+1
-2.043E-1	8.298E+0	1.629E+1
-2.060E-1	8.489E+0	1.617E+1
-2.092E-1	8.554E+0	1.619E+1
-2.076E-1	8.412E+0	1.623E+1
-2.076E-1	8.567E+0	1.619E+1
-2.076E-1	8.382E+0	1.628E+1
-2.141E-1	8.331E+0	1.608E+1
-2.108E-1	8.515E+0	1.623E+1
-2.043E-1	8.515E+0	1.628E+1
-2.076E-1	8.447E+0	1.620E+1
-2.108E-1	8.337E+0	1.627E+1
-2.076E-1	8.412E+0	1.622E+1
-2.060E-1	8.460E+0	1.617E+1
-2.060E-1	8.363E+0	1.630E+1
-2.092E-1	8.421E+0	1.617E+1
-2.076E-1	8.308E+0	1.618E+1
-2.043E-1	8.434E+0	1.628E+1
-2.076E-1	8.493E+0	1.613E+1
-2.141E-1	8.428E+0	1.626E+1
-2.092E-1	8.360E+0	1.615E+1
-2.060E-1	8.412E+0	1.632E+1
-2.092E-1	8.376E+0	1.633E+1
-2.108E-1	8.379E+0	1.616E+1
-2.124E-1	8.412E+0	1.627E+1
-2.060E-1	8.460E+0	1.625E+1
-2.108E-1	8.392E+0	1.633E+1
-2.124E-1	8.441E+0	1.602E+1
-2.092E-1	8.428E+0	1.623E+1
-2.060E-1	8.421E+0	1.612E+1
-2.060E-1	8.425E+0	1.632E+1
-2.108E-1	8.373E+0	1.625E+1
-2.108E-1	8.382E+0	1.622E+1
-2.060E-1	8.373E+0	1.618E+1
-2.108E-1	8.434E+0	1.613E+1
-2.108E-1	8.379E+0	1.611E+1
-2.076E-1	8.480E+0	1.629E+1
-2.060E-1	8.405E+0	1.617E+1
-2.043E-1	8.428E+0	1.621E+1
-2.092E-1	8.399E+0	1.620E+1
-2.108E-1	8.502E+0	1.631E+1
-2.092E-1	8.343E+0	1.620E+1
-2.092E-1	8.438E+0	1.606E+1
-2.124E-1	8.509E+0	1.643E+1
-2.092E-1	8.496E+0	1.645E+1
-2.076E-1	8.334E+0	1.625E+1
-2.060E-1	8.321E+0	1.622E+1
-2.092E-1	8.447E+0	1.623E+1
-2.092E-1	8.369E+0	1.629E+1
-2.060E-1	8.405E+0	1.626E+1
-2.076E-1	8.470E+0	1.627E+1
-2.076E-1	8.412E+0	1.624E+1
-2.076E-1	8.444E+0	1.607E+1
-2.092E-1	8.454E+0	1.630E+1
-2.092E-1	8.373E+0	1.614E+1
-2.141E-1	8.457E+0	1.617E+1
-2.076E-1	8.415E+0	1.622E+1
-2.076E-1	8.451E+0	1.621E+1
-2.076E-1	8.350E+0	1.623E+1
-2.108E-1	8.343E+0	1.621E+1
-2.092E-1	8.360E+0	1.628E+1
-2.060E-1	8.451E+0	1.635E+1
-2.076E-1	8.314E+0	1.628E+1
-2.108E-1	8.408E+0	1.620E+1
-2.092E-1	8.493E+0	1.628E+1
-2.076E-1	8.438E+0	1.618E+1
-2.060E-1	8.447E+0	1.627E+1
-2.092E-1	8.457E+0	1.624E+1
-2.108E-1	8.464E+0	1.624E+1
-2.043E-1	8.473E+0	1.625E+1
-2.092E-1	8.321E+0	1.623E+1
-2.141E-1	8.334E+0	1.622E+1
-2.108E-1	8.441E+0	1.614E+1
-2.060E-1	8.434E+0	1.621E+1
-2.076E-1	8.379E+0	1.616E+1
-2.108E-1	8.379E+0	1.629E+1
-2.092E-1	8.356E+0	1.615E+1
-2.092E-1	8.548E+0	1.626E+1
-2.076E-1	8.551E+0	1.641E+1
-2.124E-1	8.480E+0	1.622E+1
-2.076E-1	8.399E+0	1.630E+1
-2.092E-1	8.473E+0	1.630E+1
-2.092E-1	8.405E+0	1.628E+1
-2.076E-1	8.421E+0	1.621E+1
-2.108E-1	8.363E+0	1.620E+1
-2.076E-1	8.451E+0	1.629E+1
-2.092E-1	8.558E+0	1.621E+1
-2.076E-1	8.441E+0	1.608E+1
-2.092E-1	8.541E+0	1.617E+1
-2.060E-1	8.502E+0	1.616E+1
-2.092E-1	8.499E+0	1.628E+1
-2.108E-1	8.512E+0	1.620E+1
-2.108E-1	8.499E+0	1.622E+1
-2.076E-1	8.434E+0	1.622E+1
-2.092E-1	8.369E+0	1.604E+1
-2.108E-1	8.386E+0	1.610E+1
-2.060E-1	8.428E+0	1.615E+1
-2.043E-1	8.434E+0	1.624E+1
-2.076E-1	8.379E+0	1.622E+1
-2.092E-1	8.421E+0	1.597E+1
-2.108E-1	8.389E+0	1.615E+1
-2.060E-1	8.489E+0	1.627E+1
-2.076E-1	8.467E+0	1.619E+1
-2.108E-1	8.451E+0	1.613E+1
-2.092E-1	8.600E+0	1.627E+1
-2.076E-1	8.431E+0	1.635E+1
-2.060E-1	8.457E+0	1.642E+1
-2.124E-1	8.447E+0	1.623E+1
-2.076E-1	8.441E+0	1.621E+1
-2.076E-1	8.405E+0	1.619E+1
-2.076E-1	8.421E+0	1.627E+1
-2.076E-1	8.360E+0	1.611E+1
-2.076E-1	8.457E+0	1.617E+1
-2.060E-1	8.412E+0	1.625E+1
-2.060E-1	8.405E+0	1.631E+1
-2.076E-1	8.331E+0	1.627E+1
-2.092E-1	8.389E+0	1.620E+1
-2.076E-1	8.538E+0	1.621E+1
-2.076E-1	8.548E+0	1.621E+1
-2.108E-1	8.399E+0	1.631E+1
-2.076E-1	8.285E+0	1.629E+1
-2.060E-1	8.421E+0	1.628E+1
-2.043E-1	8.480E+0	1.620E+1
-2.124E-1	8.509E+0	1.637E+1
-2.108E-1	8.415E+0	1.637E+1
-2.060E-1	8.360E+0	1.615E+1
-2.092E-1	8.356E+0	1.626E+1
-2.108E-1	8.489E+0	1.618E+1
-2.092E-1	8.408E+0	1.626E+1
-2.060E-1	8.425E+0	1.622E+1
-2.092E-1	8.392E+0	1.632E+1
-2.092E-1	8.509E+0	1.626E+1
-2.092E-1	8.275E+0	1.639E+1
-2.043E-1	8.532E+0	1.631E+1
-2.108E-1	8.483E+0	1.629E+1
-2.108E-1	8.369E+0	1.638E+1
-2.092E-1	8.460E+0	1.620E+1
-2.076E-1	8.324E+0	1.613E+1
-2.060E-1	8.470E+0	1.634E+1
-2.076E-1	8.567E+0	1.621E+1
-2.076E-1	8.528E+0	1.627E+1
-2.076E-1	8.512E+0	1.631E+1
-2.092E-1	8.279E+0	1.628E+1
-2.108E-1	8.418E+0	1.619E+1
-2.076E-1	8.412E+0	1.617E+1
-2.043E-1	8.408E+0	1.626E+1
-2.092E-1	8.343E+0	1.638E+1
-2.124E-1	8.496E+0	1.624E+1
-2.076E-1	8.480E+0	1.610E+1
-2.060E-1	8.473E+0	1.628E+1
-2.092E-1	8.353E+0	1.625E+1
-2.076E-1	8.561E+0	1.633E+1
-2.076E-1	8.467E+0	1.614E+1
-2.076E-1	8.486E+0	1.625E+1
-2.060E-1	8.395E+0	1.617E+1
-2.108E-1	8.392E+0	1.619E+1
-2.108E-1	8.464E+0	1.615E+1
-2.060E-1	8.480E+0	1.620E+1
-2.076E-1	8.457E+0	1.626E+1
-2.108E-1	8.447E+0	1.623E+1
-2.092E-1	8.451E+0	1.619E+1
-2.092E-1	8.502E+0	1.622E+1
-2.060E-1	8.405E+0	1.628E+1
-2.108E-1	8.483E+0	1.630E+1
-2.092E-1	8.444E+0	1.617E+1
-2.076E-1	8.314E+0	1.623E+1
-2.076E-1	8.431E+0	1.612E+1
-2.108E-1	8.353E+0	1.607E+1
-2.076E-1	8.386E+0	1.626E+1
-2.092E-1	8.431E+0	1.622E+1
-2.092E-1	8.434E+0	1.631E+1
-2.108E-1	8.379E+0	1.619E+1
-2.092E-1	8.363E+0	1.625E+1
-2.060E-1	8.467E+0	1.625E+1
-2.076E-1	8.369E+0	1.624E+1
-2.092E-1	8.331E+0	1.627E+1
-2.092E-1	8.467E+0	1.621E+1
-2.060E-1	8.418E+0	1.627E+1
-2.108E-1	8.512E+0	1.627E+1
-2.124E-1	8.421E+0	1.618E+1
-2.076E-1	8.243E+0	1.628E+1
-2.076E-1	8.444E+0	1.619E+1
-2.092E-1	8.502E+0	1.620E+1
-2.124E-1	8.321E+0	1.607E+1
-2.076E-1	8.444E+0	1.611E+1
-2.092E-1	8.496E+0	1.624E+1
-2.060E-1	8.438E+0	1.631E+1
-2.124E-1	8.519E+0	1.624E+1
-2.124E-1	8.551E+0	1.621E+1
-2.076E-1	8.473E+0	1.621E+1
-2.060E-1	8.467E+0	1.616E+1
-2.108E-1	8.369E+0	1.621E+1
-2.092E-1	8.425E+0	1.626E+1
-2.060E-1	8.408E+0	1.614E+1
-2.092E-1	8.431E+0	1.629E+1
-2.108E-1	8.412E+0	1.629E+1
-2.092E-1	8.493E+0	1.623E+1
-2.043E-1	8.425E+0	1.623E+1
-2.076E-1	8.366E+0	1.625E+1
-2.108E-1	8.408E+0	1.628E+1
-2.092E-1	8.489E+0	1.643E+1
-2.076E-1	8.421E+0	1.629E+1
-2.060E-1	8.584E+0	1.643E+1
-2.092E-1	8.441E+0	1.618E+1
-2.108E-1	8.499E+0	1.623E+1
-2.076E-1	8.324E+0	1.632E+1
-2.060E-1	8.496E+0	1.623E+1
-2.108E-1	8.467E+0	1.619E+1
-2.124E-1	8.483E+0	1.628E+1
-2.060E-1	8.460E+0	1.623E+1
-2.076E-1	8.386E+0	1.620E+1
-2.108E-1	8.460E+0	1.621E+1
-2.076E-1	8.408E+0	1.620E+1
-2.011E-1	8.412E+0	1.619E+1
-2.060E-1	8.496E+0	1.631E+1
-2.108E-1	8.483E+0	1.613E+1
-2.092E-1	8.444E+0	1.638E+1
-2.092E-1	8.428E+0	1.611E+1
-2.076E-1	8.512E+0	1.619E+1
-2.076E-1	8.571E+0	1.611E+1
-2.108E-1	8.561E+0	1.615E+1
-2.060E-1	8.541E+0	1.622E+1
-2.108E-1	8.418E+0	1.621E+1
-2.076E-1	8.399E+0	1.622E+1
-2.092E-1	8.395E+0	1.616E+1
-2.060E-1	8.486E+0	1.631E+1
-2.060E-1	8.515E+0	1.626E+1
-2.124E-1	8.457E+0	1.629E+1
-2.060E-1	8.528E+0	1.629E+1
-2.076E-1	8.476E+0	1.632E+1
-2.027E-1	8.480E+0	1.620E+1
-2.076E-1	8.496E+0	1.620E+1
-2.076E-1	8.551E+0	1.634E+1
-2.060E-1	8.447E+0	1.643E+1
-2.076E-1	8.460E+0	1.637E+1
-2.092E-1	8.431E+0	1.617E+1
-2.124E-1	8.554E+0	1.627E+1
-2.076E-1	8.425E+0	1.619E+1
-2.060E-1	8.528E+0	1.630E+1
-2.108E-1	8.434E+0	1.626E+1
-2.076E-1	8.499E+0	1.615E+1
-2.060E-1	8.532E+0	1.625E+1
-2.076E-1	8.532E+0	1.633E+1
-2.141E-1	8.512E+0	1.614E+1
-2.076E-1	8.496E+0	1.625E+1
-2.060E-1	8.366E+0	1.628E+1
-2.043E-1	8.512E+0	1.631E+1
-2.092E-1	8.545E+0	1.625E+1
-2.060E-1	8.515E+0	1.619E+1
-2.060E-1	8.509E+0	1.630E+1
-2.092E-1	8.470E+0	1.624E+1
-2.108E-1	8.587E+0	1.634E+1
-2.076E-1	8.580E+0	1.632E+1
-2.076E-1	8.567E+0	1.627E+1
-2.043E-1	8.454E+0	1.629E+1
-2.108E-1	8.512E+0	1.625E+1
-2.092E-1	8.480E+0	1.617E+1
-2.027E-1	8.376E+0	1.629E+1
-2.076E-1	8.431E+0	1.622E+1
-2.092E-1	8.434E+0	1.634E+1
-2.076E-1	8.399E+0	1.625E+1
-2.043E-1	8.350E+0	1.605E+1
-2.076E-1	8.441E+0	1.609E+1
-2.076E-1	8.525E+0	1.622E+1
-2.092E-1	8.363E+0	1.624E+1
-2.043E-1	8.476E+0	1.627E+1
-2.076E-1	8.434E+0	1.636E+1
-2.108E-1	8.464E+0	1.611E+1
-2.076E-1	8.522E+0	1.629E+1
-2.060E-1	8.480E+0	1.620E+1
-2.092E-1	8.415E+0	1.629E+1
-2.108E-1	8.464E+0	1.629E+1
-2.092E-1	8.515E+0	1.619E+1
-2.060E-1	8.386E+0	1.635E+1
-2.060E-1	8.528E+0	1.624E+1
-2.076E-1	8.499E+0	1.636E+1
-2.092E-1	8.444E+0	1.633E+1
-2.060E-1	8.499E+0	1.618E+1
-2.060E-1	8.580E+0	1.644E+1
-2.076E-1	8.541E+0	1.638E+1
-2.124E-1	8.548E+0	1.619E+1
-2.027E-1	8.554E+0	1.625E+1
-2.076E-1	8.444E+0	1.627E+1
-2.124E-1	8.418E+0	1.622E+1
-2.092E-1	8.425E+0	1.627E+1
-2.060E-1	8.480E+0	1.630E+1
-2.076E-1	8.408E+0	1.620E+1
-2.092E-1	8.382E+0	1.622E+1
-2.076E-1	8.415E+0	1.628E+1
-2.060E-1	8.369E+0	1.616E+1
-2.060E-1	8.314E+0	1.616E+1
-2.092E-1	8.421E+0	1.618E+1
-2.092E-1	8.412E+0	1.629E+1
-2.076E-1	8.473E+0	1.636E+1
-2.092E-1	8.451E+0	1.624E+1
-2.108E-1	8.496E+0	1.634E+1
-2.092E-1	8.412E+0	1.635E+1
-2.060E-1	8.522E+0	1.627E+1
-2.108E-1	8.457E+0	1.637E+1
-2.092E-1	8.486E+0	1.635E+1
-2.092E-1	8.493E+0	1.628E+1
-2.060E-1	8.473E+0	1.619E+1
-2.076E-1	8.347E+0	1.617E+1
-2.108E-1	8.483E+0	1.607E+1
-2.076E-1	8.467E+0	1.602E+1
-2.043E-1	8.334E+0	1.632E+1
-2.076E-1	8.496E+0	1.618E+1
-2.092E-1	8.285E+0	1.627E+1
-2.092E-1	8.389E+0	1.630E+1
-2.027E-1	8.635E+0	1.612E+1
-2.076E-1	8.350E+0	1.621E+1
-2.108E-1	8.512E+0	1.632E+1
-2.092E-1	8.470E+0	1.623E+1
-2.076E-1	8.457E+0	1.625E+1
-2.076E-1	8.535E+0	1.630E+1
-2.092E-1	8.438E+0	1.634E+1
-2.092E-1	8.532E+0	1.630E+1
-2.060E-1	8.483E+0	1.642E+1
-2.076E-1	8.470E+0	1.640E+1
-2.141E-1	8.496E+0	1.621E+1
-2.092E-1	8.272E+0	1.634E+1
-2.060E-1	8.418E+0	1.625E+1
-2.092E-1	8.476E+0	1.639E+1
-2.108E-1	8.512E+0	1.648E+1
-2.108E-1	8.493E+0	1.623E+1
-2.027E-1	8.408E+0	1.621E+1
-2.092E-1	8.421E+0	1.616E+1
-2.108E-1	8.447E+0	1.637E+1
-2.092E-1	8.467E+0	1.639E+1
-2.076E-1	8.392E+0	1.621E+1
-2.092E-1	8.454E+0	1.602E+1
-2.092E-1	8.486E+0	1.611E+1
-2.092E-1	8.476E+0	1.632E+1
-2.076E-1	8.447E+0	1.622E+1
-2.092E-1	8.369E+0	1.626E+1
-2.060E-1	8.464E+0	1.641E+1
-2.076E-1	8.447E+0	1.632E+1
-2.060E-1	8.376E+0	1.625E+1
-2.060E-1	8.554E+0	1.627E+1
-2.141E-1	8.597E+0	1.636E+1
-2.124E-1	8.438E+0	1.618E+1
-2.076E-1	8.454E+0	1.627E+1
-2.060E-1	8.447E+0	1.627E+1
-2.076E-1	8.405E+0	1.611E+1
-2.092E-1	8.356E+0	1.621E+1
-2.060E-1	8.486E+0	1.639E+1
-2.043E-1	8.551E+0	1.622E+1
-2.076E-1	8.486E+0	1.627E+1
-2.076E-1	8.476E+0	1.637E+1
-2.027E-1	8.373E+0	1.622E+1
-2.092E-1	8.441E+0	1.623E+1
-2.124E-1	8.587E+0	1.628E+1
-2.092E-1	8.324E+0	1.638E+1
-2.043E-1	8.428E+0	1.638E+1
-2.043E-1	8.415E+0	1.642E+1
-2.124E-1	8.522E+0	1.629E+1
-2.108E-1	8.577E+0	1.631E+1
-2.060E-1	8.451E+0	1.632E+1
-2.060E-1	8.421E+0	1.623E+1
-2.108E-1	8.473E+0	1.635E+1
-2.076E-1	8.431E+0	1.636E+1
-2.060E-1	8.379E+0	1.633E+1
-2.076E-1	8.512E+0	1.621E+1
-2.108E-1	8.408E+0	1.637E+1
-2.092E-1	8.590E+0	1.625E+1
-2.060E-1	8.606E+0	1.628E+1
-2.043E-1	8.454E+0	1.639E+1
-2.108E-1	8.457E+0	1.623E+1
-2.108E-1	8.502E+0	1.635E+1
-2.076E-1	8.483E+0	1.630E+1
-2.060E-1	8.408E+0	1.638E+1
-2.092E-1	8.515E+0	1.630E+1
-2.124E-1	8.519E+0	1.633E+1
-2.060E-1	8.571E+0	1.621E+1
-2.076E-1	8.402E+0	1.634E+1
-2.092E-1	8.412E+0	1.634E+1
-2.092E-1	8.421E+0	1.607E+1
-2.043E-1	8.366E+0	1.639E+1
-2.076E-1	8.379E+0	1.637E+1
-2.124E-1	8.408E+0	1.624E+1
-2.076E-1	8.480E+0	1.634E+1
-2.076E-1	8.454E+0	1.634E+1
-2.108E-1	8.460E+0	1.617E+1
-2.092E-1	8.528E+0	1.638E+1
-2.076E-1	8.457E+0	1.628E+1
-2.076E-1	8.386E+0	1.618E+1
-2.076E-1	8.454E+0	1.627E+1
-2.076E-1	8.363E+0	1.623E+1
-2.076E-1	8.425E+0	1.620E+1
-2.043E-1	8.558E+0	1.621E+1
-2.076E-1	8.366E+0	1.627E+1
-2.092E-1	8.499E+0	1.631E+1
-2.076E-1	8.402E+0	1.642E+1
-2.027E-1	8.405E+0	1.628E+1
-2.043E-1	8.538E+0	1.637E+1
-2.092E-1	8.515E+0	1.637E+1
-2.108E-1	8.467E+0	1.626E+1
-2.060E-1	8.428E+0	1.624E+1
-2.060E-1	8.558E+0	1.627E+1
-2.092E-1	8.454E+0	1.615E+1
-2.108E-1	8.483E+0	1.632E+1
-2.043E-1	8.493E+0	1.625E+1
-2.043E-1	8.392E+0	1.620E+1
-2.108E-1	8.412E+0	1.630E+1
-2.092E-1	8.441E+0	1.629E+1
-2.076E-1	8.486E+0	1.618E+1
-2.092E-1	8.444E+0	1.626E+1
-2.092E-1	8.493E+0	1.617E+1
-2.092E-1	8.460E+0	1.619E+1
-2.076E-1	8.597E+0	1.638E+1
-2.076E-1	8.512E+0	1.620E+1
-2.108E-1	8.551E+0	1.629E+1
-2.092E-1	8.486E+0	1.625E+1
-2.092E-1	8.412E+0	1.623E+1
-2.060E-1	8.509E+0	1.639E+1
-2.092E-1	8.360E+0	1.619E+1
-2.108E-1	8.379E+0	1.637E+1
-2.076E-1	8.496E+0	1.620E+1
-2.043E-1	8.538E+0	1.633E+1
-2.124E-1	8.486E+0	1.636E+1
-2.076E-1	8.408E+0	1.639E+1
-2.027E-1	8.532E+0	1.635E+1
-2.060E-1	8.379E+0	1.623E+1
-2.092E-1	8.431E+0	1.628E+1
-2.092E-1	8.382E+0	1.627E+1
-2.043E-1	8.571E+0	1.623E+1
-2.043E-1	8.418E+0	1.629E+1
-2.092E-1	8.551E+0	1.634E+1
-2.092E-1	8.564E+0	1.642E+1
-2.092E-1	8.567E+0	1.627E+1
-2.076E-1	8.545E+0	1.622E+1
-2.076E-1	8.577E+0	1.630E+1
-2.076E-1	8.502E+0	1.617E+1
-2.060E-1	8.545E+0	1.625E+1
-2.076E-1	8.464E+0	1.639E+1
-2.124E-1	8.460E+0	1.628E+1
-2.108E-1	8.528E+0	1.637E+1
-2.043E-1	8.545E+0	1.621E+1
-2.076E-1	8.554E+0	1.610E+1
-2.108E-1	8.431E+0	1.621E+1
-2.092E-1	8.593E+0	1.631E+1
-2.043E-1	8.502E+0	1.629E+1
-2.060E-1	8.541E+0	1.616E+1
-2.108E-1	8.499E+0	1.625E+1
-2.076E-1	8.694E+0	1.620E+1
-2.043E-1	8.496E+0	1.622E+1
-2.060E-1	8.464E+0	1.621E+1
-2.108E-1	8.366E+0	1.623E+1
-2.108E-1	8.538E+0	1.633E+1
-2.043E-1	8.493E+0	1.612E+1
-2.076E-1	8.470E+0	1.634E+1
-2.092E-1	8.464E+0	1.640E+1
-2.092E-1	8.545E+0	1.628E+1
-2.092E-1	8.470E+0	1.634E+1
-2.092E-1	8.493E+0	1.638E+1
-2.076E-1	8.386E+0	1.634E+1
-2.124E-1	8.457E+0	1.626E+1
-2.043E-1	8.476E+0	1.632E+1
-2.076E-1	8.331E+0	1.634E+1
-2.124E-1	8.467E+0	1.626E+1
-2.092E-1	8.376E+0	1.627E+1
-2.076E-1	8.528E+0	1.634E+1
-2.060E-1	8.451E+0	1.618E+1
-2.092E-1	8.512E+0	1.628E+1
-2.092E-1	8.593E+0	1.620E+1
-2.060E-1	8.444E+0	1.642E+1
-2.060E-1	8.392E+0	1.630E+1
-2.076E-1	8.554E+0	1.625E+1
-2.108E-1	8.395E+0	1.639E+1
-2.060E-1	8.360E+0	1.639E+1
-2.076E-1	8.373E+0	1.627E+1
-2.092E-1	8.444E+0	1.615E+1
-2.108E-1	8.519E+0	1.622E+1
-2.092E-1	8.447E+0	1.627E+1
-2.092E-1	8.502E+0	1.629E+1
-2.092E-1	8.486E+0	1.627E+1
-2.108E-1	8.431E+0	1.625E+1
-2.060E-1	8.382E+0	1.627E+1
-2.060E-1	8.454E+0	1.638E+1
-2.092E-1	8.473E+0	1.616E+1
-2.124E-1	8.541E+0	1.627E+1
-2.060E-1	8.493E+0	1.632E+1
-2.060E-1	8.483E+0	1.627E+1
-2.124E-1	8.399E+0	1.626E+1
-2.076E-1	8.489E+0	1.619E+1
-2.027E-1	8.444E+0	1.630E+1
-2.060E-1	8.425E+0	1.610E+1
-2.092E-1	8.528E+0	1.632E+1
-2.092E-1	8.548E+0	1.635E+1
-2.076E-1	8.447E+0	1.640E+1
-2.060E-1	8.395E+0	1.621E+1
-2.124E-1	8.457E+0	1.623E+1
-2.092E-1	8.431E+0	1.634E+1
-2.076E-1	8.451E+0	1.642E+1
-2.076E-1	8.421E+0	1.621E+1
-2.092E-1	8.486E+0	1.626E+1
-2.092E-1	8.528E+0	1.632E+1
-2.076E-1	8.489E+0	1.640E+1
-2.076E-1	8.434E+0	1.631E+1
-2.108E-1	8.603E+0	1.642E+1
-2.092E-1	8.522E+0	1.645E+1
-2.076E-1	8.425E+0	1.633E+1
-2.076E-1	8.493E+0	1.636E+1
-2.108E-1	8.431E+0	1.637E+1
-2.124E-1	8.421E+0	1.619E+1
-2.060E-1	8.386E+0	1.620E+1
-2.076E-1	8.525E+0	1.607E+1
-2.124E-1	8.405E+0	1.631E+1
-2.092E-1	8.593E+0	1.612E+1
-2.043E-1	8.483E+0	1.626E+1
-2.076E-1	8.515E+0	1.622E+1
-2.108E-1	8.574E+0	1.624E+1
-2.092E-1	8.506E+0	1.630E+1
-2.060E-1	8.476E+0	1.630E+1
-2.060E-1	8.467E+0	1.622E+1
-2.124E-1	8.441E+0	1.622E+1
-2.076E-1	8.399E+0	1.627E+1
-2.043E-1	8.447E+0	1.637E+1
-2.108E-1	8.467E+0	1.634E+1
-2.092E-1	8.587E+0	1.628E+1
-2.076E-1	8.584E+0	1.629E+1
-2.060E-1	8.509E+0	1.627E+1
-2.060E-1	8.389E+0	1.639E+1
-2.108E-1	8.561E+0	1.624E+1
-2.076E-1	8.519E+0	1.625E+1
-2.076E-1	8.512E+0	1.627E+1
-2.060E-1	8.392E+0	1.638E+1
-2.124E-1	8.454E+0	1.630E+1
-2.076E-1	8.512E+0	1.634E+1
-2.060E-1	8.509E+0	1.619E+1
-2.060E-1	8.431E+0	1.634E+1
-2.124E-1	8.564E+0	1.622E+1
-2.108E-1	8.425E+0	1.624E+1
-2.027E-1	8.496E+0	1.618E+1
-2.060E-1	8.493E+0	1.628E+1
-2.092E-1	8.421E+0	1.617E+1
-2.076E-1	8.535E+0	1.627E+1
-2.043E-1	8.447E+0	1.640E+1
-2.076E-1	8.438E+0	1.634E+1
-2.108E-1	8.564E+0	1.627E+1
-2.060E-1	8.502E+0	1.639E+1
-2.060E-1	8.483E+0	1.624E+1
-2.092E-1	8.434E+0	1.625E+1
-2.092E-1	8.467E+0	1.629E+1
-2.076E-1	8.528E+0	1.639E+1
-2.043E-1	8.457E+0	1.622E+1
-2.027E-1	8.493E+0	1.628E+1
-2.092E-1	8.415E+0	1.647E+1
-2.076E-1	8.470E+0	1.637E+1
-2.060E-1	8.554E+0	1.624E+1
-2.060E-1	8.480E+0	1.637E+1
-2.141E-1	8.476E+0	1.616E+1
-2.076E-1	8.460E+0	1.640E+1
-2.060E-1	8.512E+0	1.627E+1
-2.092E-1	8.418E+0	1.641E+1
-2.108E-1	8.483E+0	1.623E+1
-2.076E-1	8.480E+0	1.640E+1
-2.060E-1	8.483E+0	1.630E+1
-2.043E-1	8.402E+0	1.636E+1
-2.124E-1	8.668E+0	1.631E+1
-2.092E-1	8.502E+0	1.620E+1
-2.060E-1	8.554E+0	1.635E+1
-2.060E-1	8.451E+0	1.635E+1
-2.092E-1	8.399E+0	1.618E+1
-2.060E-1	8.496E+0	1.625E+1
-2.060E-1	8.382E+0	1.626E+1
-2.076E-1	8.473E+0	1.628E+1
-2.108E-1	8.525E+0	1.634E+1
-2.076E-1	8.551E+0	1.643E+1
-2.060E-1	8.464E+0	1.631E+1
-2.043E-1	8.476E+0	1.628E+1
-2.124E-1	8.347E+0	1.609E+1
-2.108E-1	8.447E+0	1.631E+1
-2.060E-1	8.512E+0	1.623E+1
-2.060E-1	8.454E+0	1.629E+1
-2.076E-1	8.619E+0	1.627E+1
-2.076E-1	8.483E+0	1.628E+1
-2.043E-1	8.502E+0	1.636E+1
-2.076E-1	8.438E+0	1.646E+1
-2.076E-1	8.275E+0	1.647E+1
-2.076E-1	8.496E+0	1.623E+1
-2.043E-1	8.584E+0	1.632E+1
-2.076E-1	8.515E+0	1.637E+1
-2.092E-1	8.451E+0	1.629E+1
-2.092E-1	8.512E+0	1.639E+1
-2.043E-1	8.509E+0	1.632E+1
-2.060E-1	8.606E+0	1.633E+1
-2.108E-1	8.502E+0	1.635E+1
-2.108E-1	8.577E+0	1.620E+1
-2.043E-1	8.528E+0	1.635E+1
-2.060E-1	8.528E+0	1.624E+1
-2.108E-1	8.441E+0	1.623E+1
-2.092E-1	8.499E+0	1.634E+1
-2.076E-1	8.470E+0	1.625E+1
-2.076E-1	8.535E+0	1.630E+1
-2.124E-1	8.564E+0	1.633E+1
-2.092E-1	8.548E+0	1.619E+1
-2.060E-1	8.489E+0	1.635E+1
-2.060E-1	8.509E+0	1.633E+1
-2.108E-1	8.473E+0	1.636E+1
-2.076E-1	8.564E+0	1.622E+1
-2.043E-1	8.460E+0	1.634E+1
-2.092E-1	8.382E+0	1.629E+1
-2.092E-1	8.454E+0	1.634E+1
-2.076E-1	8.493E+0	1.634E+1
-2.043E-1	8.496E+0	1.628E+1
-2.043E-1	8.447E+0	1.617E+1
-2.124E-1	8.499E+0	1.630E+1
-2.060E-1	8.399E+0	1.639E+1
-2.043E-1	8.444E+0	1.630E+1
-2.060E-1	8.395E+0	1.623E+1
-2.108E-1	8.480E+0	1.630E+1
-2.076E-1	8.431E+0	1.636E+1
-2.060E-1	8.441E+0	1.630E+1
-2.060E-1	8.438E+0	1.637E+1
-2.092E-1	8.454E+0	1.626E+1
-2.092E-1	8.447E+0	1.622E+1
-2.060E-1	8.522E+0	1.619E+1
-2.076E-1	8.451E+0	1.627E+1
-2.124E-1	8.431E+0	1.625E+1
-2.092E-1	8.480E+0	1.615E+1
-2.060E-1	8.551E+0	1.626E+1
-2.108E-1	8.587E+0	1.642E+1
-2.092E-1	8.441E+0	1.629E+1
-2.092E-1	8.525E+0	1.637E+1
-2.043E-1	8.464E+0	1.626E+1
-2.092E-1	8.519E+0	1.626E+1
-2.108E-1	8.506E+0	1.639E+1
-2.108E-1	8.415E+0	1.621E+1
-2.060E-1	8.532E+0	1.627E+1
-2.043E-1	8.408E+0	1.627E+1
-2.124E-1	8.428E+0	1.616E+1
-2.076E-1	8.392E+0	1.634E+1
-2.060E-1	8.386E+0	1.630E+1
-2.060E-1	8.434E+0	1.630E+1
-2.092E-1	8.493E+0	1.604E+1
-2.092E-1	8.464E+0	1.613E+1
-2.043E-1	8.512E+0	1.628E+1
-2.092E-1	8.502E+0	1.628E+1
-2.108E-1	8.447E+0	1.624E+1
-2.108E-1	8.470E+0	1.614E+1
-2.043E-1	8.541E+0	1.627E+1
-2.076E-1	8.363E+0	1.648E+1
-2.124E-1	8.389E+0	1.623E+1
-2.076E-1	8.418E+0	1.631E+1
-2.043E-1	8.571E+0	1.628E+1
-2.076E-1	8.509E+0	1.633E+1
-2.092E-1	8.512E+0	1.625E+1
-2.108E-1	8.577E+0	1.643E+1
-2.076E-1	8.564E+0	1.640E+1
-2.076E-1	8.473E+0	1.620E+1
-2.060E-1	8.551E+0	1.628E+1
-2.108E-1	8.431E+0	1.617E+1
-2.060E-1	8.441E+0	1.636E+1
-2.076E-1	8.496E+0	1.630E+1
-2.092E-1	8.486E+0	1.639E+1
-2.092E-1	8.473E+0	1.628E+1
-2.043E-1	8.473E+0	1.628E+1
-2.092E-1	8.438E+0	1.632E+1
-2.092E-1	8.483E+0	1.619E+1
-2.124E-1	8.619E+0	1.625E+1
-2.060E-1	8.412E+0	1.628E+1
-2.060E-1	8.571E+0	1.631E+1
-2.092E-1	8.395E+0	1.627E+1
-2.092E-1	8.509E+0	1.637E+1
-2.060E-1	8.567E+0	1.650E+1
-2.060E-1	8.434E+0	1.632E+1
-2.108E-1	8.496E+0	1.623E+1
-2.092E-1	8.480E+0	1.652E+1
-2.092E-1	8.425E+0	1.631E+1
-2.076E-1	8.421E+0	1.632E+1
-2.108E-1	8.431E+0	1.631E+1
-2.076E-1	8.464E+0	1.632E+1
-2.076E-1	8.558E+0	1.614E+1
-2.076E-1	8.483E+0	1.620E+1
-2.108E-1	8.554E+0	1.630E+1
-2.092E-1	8.548E+0	1.626E+1
-2.043E-1	8.438E+0	1.633E+1
-2.076E-1	8.454E+0	1.641E+1
-2.108E-1	8.554E+0	1.615E+1
-2.108E-1	8.389E+0	1.625E+1
-2.060E-1	8.541E+0	1.651E+1
-2.076E-1	8.343E+0	1.629E+1
-2.092E-1	8.580E+0	1.630E+1
-2.060E-1	8.532E+0	1.644E+1
-2.060E-1	8.489E+0	1.623E+1
-2.076E-1	8.431E+0	1.630E+1
-2.092E-1	8.538E+0	1.628E+1
-2.076E-1	8.493E+0	1.628E+1
-2.060E-1	8.489E+0	1.629E+1
-2.060E-1	8.493E+0	1.622E+1
-2.092E-1	8.486E+0	1.623E+1
-2.108E-1	8.434E+0	1.630E+1
-2.076E-1	8.519E+0	1.628E+1
-2.076E-1	8.528E+0	1.645E+1
-2.108E-1	8.457E+0	1.641E+1
-2.092E-1	8.525E+0	1.621E+1
-2.060E-1	8.486E+0	1.634E+1
-2.027E-1	8.395E+0	1.616E+1
-2.108E-1	8.609E+0	1.626E+1
-2.060E-1	8.558E+0	1.635E+1
-2.060E-1	8.541E+0	1.627E+1
-2.043E-1	8.496E+0	1.625E+1
-2.108E-1	8.525E+0	1.634E+1
-2.060E-1	8.515E+0	1.650E+1
-2.076E-1	8.506E+0	1.651E+1
-2.092E-1	8.486E+0	1.631E+1
-2.108E-1	8.506E+0	1.632E+1
-2.076E-1	8.408E+0	1.624E+1
-2.011E-1	8.363E+0	1.625E+1
-2.060E-1	8.587E+0	1.614E+1
-2.092E-1	8.451E+0	1.624E+1
-2.076E-1	8.590E+0	1.638E+1
-2.060E-1	8.499E+0	1.623E+1
-2.060E-1	8.567E+0	1.620E+1
-2.092E-1	8.512E+0	1.635E+1
-2.076E-1	8.522E+0	1.620E+1
-2.076E-1	8.506E+0	1.637E+1
-2.092E-1	8.480E+0	1.615E+1
-2.108E-1	8.577E+0	1.639E+1
-2.060E-1	8.577E+0	1.621E+1
-2.060E-1	8.597E+0	1.635E+1
-2.076E-1	8.483E+0	1.628E+1
-2.092E-1	8.480E+0	1.636E+1
-2.076E-1	8.470E+0	1.633E+1
-2.060E-1	8.473E+0	1.629E+1
-2.060E-1	8.457E+0	1.637E+1
-2.092E-1	8.616E+0	1.631E+1
-2.092E-1	8.609E+0	1.631E+1
-2.060E-1	8.438E+0	1.643E+1
-2.076E-1	8.415E+0	1.639E+1
-2.108E-1	8.528E+0	1.627E+1
-2.108E-1	8.480E+0	1.639E+1
-2.076E-1	8.548E+0	1.639E+1
-2.043E-1	8.528E+0	1.636E+1
-2.108E-1	8.405E+0	1.633E+1
-2.092E-1	8.567E+0	1.619E+1
-2.043E-1	8.532E+0	1.627E+1
-2.060E-1	8.489E+0	1.629E+1
-2.108E-1	8.635E+0	1.648E+1
-2.076E-1	8.476E+0	1.633E+1
-2.060E-1	8.496E+0	1.631E+1
-2.060E-1	8.480E+0	1.635E+1
-2.092E-1	8.496E+0	1.629E+1
-2.124E-1	8.292E+0	1.633E+1
-2.060E-1	8.467E+0	1.646E+1
-2.076E-1	8.522E+0	1.628E+1
-2.092E-1	8.525E+0	1.637E+1
-2.076E-1	8.535E+0	1.632E+1
-2.060E-1	8.519E+0	1.634E+1
-2.060E-1	8.499E+0	1.650E+1
-2.141E-1	8.415E+0	1.619E+1
-2.060E-1	8.528E+0	1.636E+1
-2.060E-1	8.593E+0	1.626E+1
-2.060E-1	8.519E+0	1.637E+1
-2.092E-1	8.577E+0	1.641E+1
-2.043E-1	8.480E+0	1.632E+1
-2.043E-1	8.600E+0	1.633E+1
-2.043E-1	8.493E+0	1.639E+1
-2.092E-1	8.512E+0	1.631E+1
-2.076E-1	8.340E+0	1.637E+1
-2.060E-1	8.489E+0	1.636E+1
-2.076E-1	8.580E+0	1.646E+1
-2.092E-1	8.489E+0	1.638E+1
-2.060E-1	8.438E+0	1.630E+1
-2.060E-1	8.548E+0	1.625E+1
-2.060E-1	8.541E+0	1.629E+1
-2.076E-1	8.629E+0	1.634E+1
-2.076E-1	8.580E+0	1.627E+1
-2.076E-1	8.480E+0	1.639E+1
-2.076E-1	8.441E+0	1.639E+1
-2.092E-1	8.464E+0	1.625E+1
-2.092E-1	8.587E+0	1.637E+1
-2.043E-1	8.515E+0	1.608E+1
-2.076E-1	8.405E+0	1.631E+1
-2.108E-1	8.392E+0	1.630E+1
-2.076E-1	8.408E+0	1.627E+1
-2.076E-1	8.587E+0	1.648E+1
-2.060E-1	8.496E+0	1.625E+1
-2.092E-1	8.532E+0	1.623E+1
-2.076E-1	8.554E+0	1.642E+1
-2.076E-1	8.558E+0	1.649E+1
-2.060E-1	8.645E+0	1.634E+1
-2.076E-1	8.558E+0	1.636E+1
-2.092E-1	8.350E+0	1.634E+1
-2.043E-1	8.509E+0	1.620E+1
-2.060E-1	8.515E+0	1.646E+1
-2.076E-1	8.554E+0	1.622E+1
-2.060E-1	8.451E+0	1.636E+1
-2.060E-1	8.434E+0	1.619E+1
-2.060E-1	8.376E+0	1.625E+1
-2.076E-1	8.480E+0	1.634E+1
-2.092E-1	8.464E+0	1.628E+1
-2.060E-1	8.652E+0	1.634E+1
-2.076E-1	8.509E+0	1.639E+1
-2.092E-1	8.584E+0	1.649E+1
-2.092E-1	8.593E+0	1.629E+1
-2.043E-1	8.464E+0	1.637E+1
-2.043E-1	8.512E+0	1.634E+1
-2.108E-1	8.502E+0	1.622E+1
-2.060E-1	8.467E+0	1.647E+1
-2.076E-1	8.528E+0	1.632E+1
-2.060E-1	8.496E+0	1.628E+1
-2.076E-1	8.470E+0	1.631E+1
-2.076E-1	8.551E+0	1.624E+1
-2.043E-1	8.464E+0	1.626E+1
-2.076E-1	8.412E+0	1.638E+1
-2.092E-1	8.467E+0	1.637E+1
-2.092E-1	8.548E+0	1.620E+1
-2.043E-1	8.272E+0	1.629E+1
-2.092E-1	8.486E+0	1.624E+1
-2.076E-1	8.564E+0	1.630E+1
-2.076E-1	8.496E+0	1.643E+1
-2.060E-1	8.519E+0	1.629E+1
-2.060E-1	8.444E+0	1.661E+1
-2.076E-1	8.567E+0	1.629E+1
-2.060E-1	8.691E+0	1.618E+1
-2.043E-1	8.515E+0	1.647E+1
-2.043E-1	8.515E+0	1.620E+1
-2.108E-1	8.389E+0	1.628E+1
-2.043E-1	8.629E+0	1.629E+1
-2.043E-1	8.441E+0	1.640E+1
-2.076E-1	8.460E+0	1.639E+1
-2.076E-1	8.525E+0	1.641E+1
-2.092E-1	8.512E+0	1.637E+1
-2.043E-1	8.548E+0	1.625E+1
-2.060E-1	8.444E+0	1.640E+1
-2.108E-1	8.460E+0	1.643E+1
-2.092E-1	8.493E+0	1.634E+1
-2.043E-1	8.425E+0	1.649E+1
-2.043E-1	8.548E+0	1.631E+1
-2.076E-1	8.522E+0	1.636E+1
-2.076E-1	8.645E+0	1.654E+1
-2.076E-1	8.590E+0	1.633E+1
-2.060E-1	8.561E+0	1.638E+1
-2.108E-1	8.528E+0	1.618E+1
-2.092E-1	8.486E+0	1.628E+1
-2.043E-1	8.522E+0	1.618E+1
-2.060E-1	8.434E+0	1.622E+1
-2.076E-1	8.493E+0	1.640E+1
-2.076E-1	8.519E+0	1.631E+1
-2.060E-1	8.541E+0	1.633E+1
-2.076E-1	8.545E+0	1.633E+1
-2.092E-1	8.428E+0	1.631E+1
-2.076E-1	8.496E+0	1.637E+1
-2.043E-1	8.512E+0	1.652E+1
-2.060E-1	8.470E+0	1.628E+1
-2.092E-1	8.509E+0	1.634E+1
-2.043E-1	8.512E+0	1.625E+1
-2.043E-1	8.613E+0	1.624E+1
-2.076E-1	8.535E+0	1.622E+1
-2.092E-1	8.655E+0	1.619E+1
-2.076E-1	8.389E+0	1.630E+1
-2.076E-1	8.496E+0	1.636E+1
-2.060E-1	8.551E+0	1.624E+1
-2.108E-1	8.512E+0	1.620E+1
-2.092E-1	8.438E+0	1.634E+1
-2.027E-1	8.538E+0	1.634E+1
-2.076E-1	8.470E+0	1.639E+1
-2.108E-1	8.389E+0	1.628E+1
-2.108E-1	8.532E+0	1.627E+1
-2.060E-1	8.499E+0	1.630E+1
-2.076E-1	8.438E+0	1.622E+1
-2.108E-1	8.425E+0	1.636E+1
-2.076E-1	8.525E+0	1.625E+1
-2.027E-1	8.574E+0	1.630E+1
-2.060E-1	8.447E+0	1.618E+1
-2.124E-1	8.509E+0	1.636E+1
-2.076E-1	8.464E+0	1.647E+1
-2.027E-1	8.535E+0	1.629E+1
-2.027E-1	8.457E+0	1.631E+1
-2.076E-1	8.561E+0	1.635E+1
-2.076E-1	8.551E+0	1.640E+1
-2.043E-1	8.425E+0	1.645E+1
-2.043E-1	8.460E+0	1.620E+1
-2.076E-1	8.564E+0	1.630E+1
-2.108E-1	8.460E+0	1.628E+1
-2.043E-1	8.496E+0	1.635E+1
-2.108E-1	8.577E+0	1.646E+1
-2.124E-1	8.405E+0	1.636E+1
-2.076E-1	8.519E+0	1.645E+1
-2.043E-1	8.502E+0	1.642E+1
-2.076E-1	8.425E+0	1.634E+1
-2.092E-1	8.386E+0	1.641E+1
-2.092E-1	8.558E+0	1.639E+1
-2.027E-1	8.577E+0	1.636E+1
-2.060E-1	8.499E+0	1.640E+1
-2.092E-1	8.476E+0	1.637E+1
-2.060E-1	8.554E+0	1.628E+1
-2.060E-1	8.493E+0	1.627E+1
-2.043E-1	8.600E+0	1.649E+1
-2.092E-1	8.509E+0	1.643E+1
-2.092E-1	8.561E+0	1.632E+1
-2.060E-1	8.506E+0	1.631E+1
-2.076E-1	8.493E+0	1.615E+1
-2.092E-1	8.590E+0	1.629E+1
-2.076E-1	8.493E+0	1.629E+1
-2.027E-1	8.489E+0	1.638E+1
-2.043E-1	8.493E+0	1.635E+1
-2.108E-1	8.619E+0	1.643E+1
-2.060E-1	8.506E+0	1.623E+1
-2.043E-1	8.483E+0	1.640E+1
-2.076E-1	8.483E+0	1.646E+1
-2.124E-1	8.360E+0	1.640E+1
-2.092E-1	8.473E+0	1.635E+1
-2.060E-1	8.499E+0	1.640E+1
-2.060E-1	8.473E+0	1.632E+1
-2.092E-1	8.645E+0	1.652E+1
-2.108E-1	8.470E+0	1.632E+1
-2.043E-1	8.655E+0	1.636E+1
-2.076E-1	8.548E+0	1.646E+1
-2.076E-1	8.545E+0	1.619E+1
-2.092E-1	8.460E+0	1.633E+1
-2.043E-1	8.616E+0	1.642E+1
-2.060E-1	8.366E+0	1.642E+1
-2.092E-1	8.493E+0	1.619E+1
-2.076E-1	8.386E+0	1.627E+1
-2.060E-1	8.373E+0	1.627E+1
-2.076E-1	8.558E+0	1.644E+1
-2.108E-1	8.366E+0	1.651E+1
-2.108E-1	8.502E+0	1.637E+1
-2.076E-1	8.493E+0	1.647E+1
-2.060E-1	8.567E+0	1.638E+1
-2.108E-1	8.470E+0	1.618E+1
-2.076E-1	8.431E+0	1.636E+1
-2.043E-1	8.519E+0	1.637E+1
-2.060E-1	8.483E+0	1.635E+1
-2.092E-1	8.558E+0	1.640E+1
-2.060E-1	8.532E+0	1.645E+1
-2.043E-1	8.545E+0	1.631E+1
-2.060E-1	8.655E+0	1.640E+1
-2.076E-1	8.447E+0	1.629E+1
-2.060E-1	8.496E+0	1.634E+1
-2.060E-1	8.434E+0	1.636E+1
-2.043E-1	8.441E+0	1.638E+1
-2.108E-1	8.489E+0	1.650E+1
-2.092E-1	8.551E+0	1.628E+1
-2.060E-1	8.515E+0	1.634E+1
-2.027E-1	8.509E+0	1.642E+1
-2.124E-1	8.597E+0	1.630E+1
-2.060E-1	8.558E+0	1.638E+1
-2.027E-1	8.571E+0	1.645E+1
-2.060E-1	8.434E+0	1.636E+1
-2.092E-1	8.538E+0	1.634E+1
-2.092E-1	8.496E+0	1.620E+1
-2.060E-1	8.483E+0	1.616E+1
-2.027E-1	8.525E+0	1.648E+1
-2.092E-1	8.551E+0	1.627E+1
-2.060E-1	8.447E+0	1.642E+1
-2.027E-1	8.476E+0	1.635E+1
-2.076E-1	8.613E+0	1.638E+1
-2.076E-1	8.535E+0	1.638E+1
-2.076E-1	8.639E+0	1.639E+1
-2.060E-1	8.522E+0	1.608E+1
-2.043E-1	8.512E+0	1.627E+1
-2.108E-1	8.532E+0	1.633E+1
-2.076E-1	8.447E+0	1.643E+1
-2.060E-1	8.454E+0	1.619E+1
-2.043E-1	8.415E+0	1.636E+1
-2.092E-1	8.522E+0	1.645E+1
-2.060E-1	8.593E+0	1.623E+1
-2.043E-1	8.606E+0	1.630E+1
-2.060E-1	8.506E+0	1.624E+1
-2.092E-1	8.476E+0	1.648E+1
-2.092E-1	8.538E+0	1.634E+1
-2.043E-1	8.496E+0	1.642E+1
-2.060E-1	8.564E+0	1.648E+1
-2.076E-1	8.587E+0	1.623E+1
-2.092E-1	8.580E+0	1.648E+1
-2.060E-1	8.622E+0	1.633E+1
-2.076E-1	8.467E+0	1.633E+1
-2.092E-1	8.522E+0	1.617E+1
-2.060E-1	8.476E+0	1.630E+1
-2.027E-1	8.499E+0	1.628E+1
-2.060E-1	8.464E+0	1.641E+1
-2.076E-1	8.509E+0	1.628E+1
-2.092E-1	8.567E+0	1.627E+1
-2.060E-1	8.590E+0	1.638E+1
-2.092E-1	8.502E+0	1.635E+1
-2.092E-1	8.545E+0	1.640E+1
-2.076E-1	8.545E+0	1.644E+1
-2.027E-1	8.464E+0	1.626E+1
-2.076E-1	8.457E+0	1.637E+1
-2.108E-1	8.509E+0	1.637E+1
-2.076E-1	8.574E+0	1.645E+1
-2.043E-1	8.554E+0	1.647E+1
-2.060E-1	8.480E+0	1.641E+1
-2.092E-1	8.444E+0	1.640E+1
-2.060E-1	8.470E+0	1.641E+1
-2.043E-1	8.593E+0	1.629E+1
-2.060E-1	8.522E+0	1.629E+1
-2.124E-1	8.652E+0	1.615E+1
-2.076E-1	8.541E+0	1.636E+1
-2.043E-1	8.548E+0	1.627E+1
-2.060E-1	8.447E+0	1.633E+1
-2.092E-1	8.548E+0	1.627E+1
-2.060E-1	8.395E+0	1.644E+1
-2.076E-1	8.509E+0	1.638E+1
-2.043E-1	8.606E+0	1.651E+1
-2.108E-1	8.480E+0	1.618E+1
-2.092E-1	8.415E+0	1.635E+1
-2.060E-1	8.496E+0	1.637E+1
-2.060E-1	8.535E+0	1.645E+1
-2.108E-1	8.467E+0	1.624E+1
-2.092E-1	8.532E+0	1.619E+1
-2.060E-1	8.548E+0	1.637E+1
-2.043E-1	8.532E+0	1.633E+1
-2.108E-1	8.515E+0	1.625E+1
-2.092E-1	8.554E+0	1.640E+1
-2.043E-1	8.554E+0	1.636E+1
-2.043E-1	8.597E+0	1.643E+1
-2.108E-1	8.470E+0	1.619E+1
-2.043E-1	8.532E+0	1.632E+1
-2.060E-1	8.451E+0	1.638E+1
-2.043E-1	8.493E+0	1.644E+1
-2.076E-1	8.571E+0	1.646E+1
-2.092E-1	8.635E+0	1.630E+1
-2.027E-1	8.457E+0	1.640E+1
-2.076E-1	8.496E+0	1.628E+1
-2.108E-1	8.626E+0	1.632E+1
-2.076E-1	8.603E+0	1.634E+1
-2.027E-1	8.441E+0	1.636E+1
-2.076E-1	8.541E+0	1.624E+1
-2.092E-1	8.629E+0	1.628E+1
-2.076E-1	8.541E+0	1.649E+1
-2.060E-1	8.587E+0	1.630E+1
-2.076E-1	8.597E+0	1.639E+1
-2.092E-1	8.489E+0	1.640E+1
-2.060E-1	8.506E+0	1.651E+1
-2.060E-1	8.639E+0	1.631E+1
-2.108E-1	8.509E+0	1.657E+1
-2.108E-1	8.538E+0	1.627E+1
-2.092E-1	8.438E+0	1.656E+1
-2.027E-1	8.431E+0	1.647E+1
-2.060E-1	8.451E+0	1.629E+1
-2.108E-1	8.525E+0	1.636E+1
-2.076E-1	8.438E+0	1.636E+1
-2.027E-1	8.548E+0	1.628E+1
-2.060E-1	8.545E+0	1.624E+1
-2.124E-1	8.408E+0	1.631E+1
-2.060E-1	8.447E+0	1.621E+1
-2.060E-1	8.558E+0	1.623E+1
-2.060E-1	8.438E+0	1.647E+1
-2.108E-1	8.554E+0	1.641E+1
-2.076E-1	8.525E+0	1.636E+1
-2.027E-1	8.622E+0	1.637E+1
-2.060E-1	8.600E+0	1.630E+1
-2.092E-1	8.431E+0	1.637E+1
-2.043E-1	8.483E+0	1.619E+1
-2.043E-1	8.626E+0	1.647E+1
-2.060E-1	8.412E+0	1.636E+1
-2.108E-1	8.464E+0	1.632E+1
-2.076E-1	8.551E+0	1.628E+1
-2.076E-1	8.451E+0	1.643E+1
-2.076E-1	8.418E+0	1.613E+1
-2.092E-1	8.525E+0	1.623E+1
-2.076E-1	8.580E+0	1.629E+1
-2.027E-1	8.655E+0	1.629E+1
-2.092E-1	8.574E+0	1.643E+1
-2.092E-1	8.561E+0	1.635E+1
-2.092E-1	8.551E+0	1.643E+1
-2.043E-1	8.584E+0	1.644E+1
-2.027E-1	8.519E+0	1.630E+1
-2.108E-1	8.399E+0	1.640E+1
-2.092E-1	8.535E+0	1.634E+1
-2.060E-1	8.515E+0	1.633E+1
-2.043E-1	8.626E+0	1.629E+1
-2.108E-1	8.476E+0	1.631E+1
-2.076E-1	8.502E+0	1.626E+1
-2.076E-1	8.480E+0	1.628E+1
-2.043E-1	8.415E+0	1.625E+1
-2.092E-1	8.285E+0	1.642E+1
-2.060E-1	8.480E+0	1.628E+1
-2.043E-1	8.532E+0	1.657E+1
-2.076E-1	8.567E+0	1.643E+1
-2.124E-1	8.486E+0	1.647E+1
-2.076E-1	8.473E+0	1.639E+1
-2.060E-1	8.561E+0	1.631E+1
-2.060E-1	8.421E+0	1.636E+1
-2.108E-1	8.489E+0	1.615E+1
-2.076E-1	8.528E+0	1.638E+1
-2.043E-1	8.457E+0	1.627E+1
-2.076E-1	8.343E+0	1.633E+1
-2.108E-1	8.434E+0	1.646E+1
-2.076E-1	8.476E+0	1.627E+1
-2.043E-1	8.554E+0	1.618E+1
-2.060E-1	8.551E+0	1.640E+1
-2.124E-1	8.444E+0	1.635E+1
-2.076E-1	8.418E+0	1.635E+1
-2.060E-1	8.577E+0	1.629E+1
-2.027E-1	8.438E+0	1.642E+1
-2.092E-1	8.545E+0	1.626E+1
-2.076E-1	8.564E+0	1.627E+1
-2.060E-1	8.574E+0	1.636E+1
-2.043E-1	8.558E+0	1.634E+1
-2.108E-1	8.502E+0	1.632E+1
-2.060E-1	8.483E+0	1.627E+1
-2.027E-1	8.470E+0	1.652E+1
-2.043E-1	8.483E+0	1.633E+1
-2.108E-1	8.470E+0	1.661E+1
-2.060E-1	8.499E+0	1.638E+1
-2.027E-1	8.476E+0	1.619E+1
-2.076E-1	8.464E+0	1.625E+1
-2.076E-1	8.421E+0	1.641E+1
-2.092E-1	8.438E+0	1.634E+1
-2.060E-1	8.545E+0	1.649E+1
-2.092E-1	8.457E+0	1.635E+1
-2.108E-1	8.502E+0	1.635E+1
-2.076E-1	8.493E+0	1.621E+1
-2.027E-1	8.548E+0	1.608E+1
-2.076E-1	8.567E+0	1.634E+1
-2.092E-1	8.476E+0	1.645E+1
-2.076E-1	8.493E+0	1.629E+1
-2.043E-1	8.528E+0	1.644E+1
-2.092E-1	8.486E+0	1.643E+1
-2.108E-1	8.502E+0	1.632E+1
-2.076E-1	8.363E+0	1.631E+1
-2.060E-1	8.548E+0	1.630E+1
-2.043E-1	8.483E+0	1.640E+1
-2.108E-1	8.519E+0	1.642E+1
-2.043E-1	8.470E+0	1.633E+1
-2.043E-1	8.571E+0	1.639E+1
-2.076E-1	8.567E+0	1.622E+1
-2.108E-1	8.541E+0	1.647E+1
-2.108E-1	8.425E+0	1.630E+1
-2.043E-1	8.438E+0	1.617E+1
-2.043E-1	8.626E+0	1.632E+1
-2.092E-1	8.502E+0	1.642E+1
-2.060E-1	8.567E+0	1.615E+1
-2.060E-1	8.574E+0	1.631E+1
-2.076E-1	8.548E+0	1.636E+1
-2.076E-1	8.577E+0	1.624E+1
-2.076E-1	8.600E+0	1.627E+1
-2.043E-1	8.405E+0	1.631E+1
-2.076E-1	8.580E+0	1.629E+1
-2.092E-1	8.603E+0	1.638E+1
-2.043E-1	8.551E+0	1.633E+1
-2.043E-1	8.499E+0	1.632E+1
-2.060E-1	8.525E+0	1.636E+1
-2.092E-1	8.467E+0	1.628E+1
-2.076E-1	8.545E+0	1.655E+1
-2.060E-1	8.493E+0	1.635E+1
-2.043E-1	8.532E+0	1.621E+1
-2.092E-1	8.489E+0	1.620E+1
-2.060E-1	8.444E+0	1.637E+1
-2.043E-1	8.519E+0	1.632E+1
-2.043E-1	8.558E+0	1.641E+1
-2.076E-1	8.587E+0	1.644E+1
-2.092E-1	8.502E+0	1.626E+1
-2.043E-1	8.502E+0	1.623E+1
-2.076E-1	8.554E+0	1.627E+1
-2.076E-1	8.493E+0	1.635E+1
-2.043E-1	8.425E+0	1.629E+1
-2.043E-1	8.464E+0	1.637E+1
-2.060E-1	8.405E+0	1.636E+1
-2.092E-1	8.451E+0	1.626E+1
-2.060E-1	8.428E+0	1.631E+1
-2.043E-1	8.519E+0	1.616E+1
-2.043E-1	8.496E+0	1.629E+1
-2.092E-1	8.622E+0	1.627E+1
-2.092E-1	8.564E+0	1.626E+1
-2.060E-1	8.567E+0	1.630E+1
-2.060E-1	8.399E+0	1.632E+1
-2.076E-1	8.457E+0	1.624E+1
-2.060E-1	8.353E+0	1.629E+1
-2.060E-1	8.402E+0	1.642E+1
-2.043E-1	8.515E+0	1.614E+1
-2.076E-1	8.493E+0	1.620E+1
-2.076E-1	8.421E+0	1.638E+1
-2.043E-1	8.525E+0	1.621E+1
-2.076E-1	8.363E+0	1.631E+1
-2.076E-1	8.460E+0	1.642E+1
-2.076E-1	8.506E+0	1.652E+1
-2.060E-1	8.528E+0	1.619E+1
-2.060E-1	8.525E+0	1.638E+1
-2.108E-1	8.441E+0	1.632E+1
-2.092E-1	8.438E+0	1.634E+1
-2.043E-1	8.502E+0	1.654E+1
-2.076E-1	8.395E+0	1.630E+1
-2.092E-1	8.473E+0	1.630E+1
-2.076E-1	8.574E+0	1.650E+1
-2.027E-1	8.519E+0	1.640E+1
-2.060E-1	8.548E+0	1.637E+1
-2.092E-1	8.532E+0	1.624E+1
-2.060E-1	8.502E+0	1.641E+1
-2.043E-1	8.499E+0	1.633E+1
-2.060E-1	8.473E+0	1.643E+1
-2.092E-1	8.428E+0	1.623E+1
-2.060E-1	8.558E+0	1.632E+1
-2.060E-1	8.506E+0	1.629E+1
-2.060E-1	8.389E+0	1.650E+1
-2.092E-1	8.460E+0	1.629E+1
-2.076E-1	8.447E+0	1.628E+1
-2.011E-1	8.480E+0	1.617E+1
-2.043E-1	8.467E+0	1.631E+1
-2.076E-1	8.467E+0	1.619E+1
-2.092E-1	8.515E+0	1.612E+1
-2.043E-1	8.415E+0	1.643E+1
-2.060E-1	8.538E+0	1.647E+1
-2.076E-1	8.467E+0	1.637E+1
-2.060E-1	8.441E+0	1.626E+1
-2.043E-1	8.535E+0	1.621E+1
-2.043E-1	8.554E+0	1.639E+1
-2.076E-1	8.493E+0	1.625E+1
-2.060E-1	8.454E+0	1.642E+1
-2.043E-1	8.425E+0	1.646E+1
-2.043E-1	8.454E+0	1.633E+1
-2.108E-1	8.538E+0	1.639E+1
-2.060E-1	8.285E+0	1.625E+1
-2.043E-1	8.467E+0	1.631E+1
-2.043E-1	8.535E+0	1.634E+1
-2.076E-1	8.493E+0	1.645E+1
-2.076E-1	8.525E+0	1.632E+1
-2.027E-1	8.415E+0	1.628E+1
-2.043E-1	8.476E+0	1.623E+1
-2.076E-1	8.525E+0	1.632E+1
-2.060E-1	8.532E+0	1.624E+1
-2.060E-1	8.515E+0	1.634E+1
-2.043E-1	8.476E+0	1.616E+1
-2.108E-1	8.353E+0	1.631E+1
-2.092E-1	8.464E+0	1.636E+1
-2.060E-1	8.460E+0	1.636E+1
-2.060E-1	8.428E+0	1.638E+1
-2.092E-1	8.506E+0	1.631E+1
-2.060E-1	8.522E+0	1.633E+1
-2.060E-1	8.493E+0	1.636E+1
-2.060E-1	8.564E+0	1.621E+1
-2.092E-1	8.460E+0	1.632E+1
-2.076E-1	8.548E+0	1.618E+1
-2.060E-1	8.460E+0	1.632E+1
-2.043E-1	8.512E+0	1.642E+1
-2.076E-1	8.470E+0	1.615E+1
-2.092E-1	8.369E+0	1.631E+1
-2.060E-1	8.590E+0	1.627E+1
-2.076E-1	8.447E+0	1.618E+1
-2.092E-1	8.525E+0	1.627E+1
-2.076E-1	8.493E+0	1.638E+1
-2.043E-1	8.382E+0	1.646E+1
-2.076E-1	8.480E+0	1.636E+1
-2.076E-1	8.405E+0	1.629E+1
-2.108E-1	8.343E+0	1.628E+1
-2.043E-1	8.447E+0	1.633E+1
-2.076E-1	8.434E+0	1.639E+1
-2.092E-1	8.496E+0	1.638E+1
-2.060E-1	8.467E+0	1.641E+1
-2.027E-1	8.584E+0	1.634E+1
-2.043E-1	8.493E+0	1.630E+1
-2.076E-1	8.425E+0	1.618E+1
-2.043E-1	8.438E+0	1.627E+1
-2.060E-1	8.415E+0	1.643E+1
-2.060E-1	8.558E+0	1.626E+1
-2.108E-1	8.470E+0	1.633E+1
-2.060E-1	8.603E+0	1.635E+1
-2.060E-1	8.499E+0	1.651E+1
-2.092E-1	8.451E+0	1.616E+1
-2.092E-1	8.571E+0	1.633E+1
-2.076E-1	8.606E+0	1.619E+1
-2.027E-1	8.434E+0	1.638E+1
-2.060E-1	8.457E+0	1.634E+1
-2.076E-1	8.522E+0	1.624E+1
-2.060E-1	8.386E+0	1.642E+1
-2.043E-1	8.584E+0	1.641E+1
-2.043E-1	8.476E+0	1.634E+1
-2.092E-1	8.467E+0	1.626E+1
-2.076E-1	8.567E+0	1.615E+1
-2.027E-1	8.460E+0	1.636E+1
-2.076E-1	8.444E+0	1.642E+1
-2.092E-1	8.493E+0	1.626E+1
-2.076E-1	8.509E+0	1.622E+1
-2.043E-1	8.580E+0	1.654E+1
-2.011E-1	8.528E+0	1.647E+1
-2.092E-1	8.412E+0	1.625E+1
-2.076E-1	8.454E+0	1.619E+1
-2.060E-1	8.402E+0	1.642E+1
-2.060E-1	8.447E+0	1.640E+1
-2.092E-1	8.415E+0	1.638E+1
-2.060E-1	8.548E+0	1.624E+1
-2.011E-1	8.499E+0	1.619E+1
-2.060E-1	8.502E+0	1.627E+1
-2.124E-1	8.389E+0	1.622E+1
-2.076E-1	8.415E+0	1.640E+1
-2.043E-1	8.587E+0	1.636E+1
-2.043E-1	8.460E+0	1.634E+1
-2.076E-1	8.499E+0	1.634E+1
-2.092E-1	8.444E+0	1.624E+1
-2.043E-1	8.522E+0	1.641E+1
-2.092E-1	8.499E+0	1.637E+1
-2.092E-1	8.515E+0	1.640E+1
-2.043E-1	8.515E+0	1.648E+1
-2.060E-1	8.399E+0	1.646E+1
-2.060E-1	8.451E+0	1.627E+1
-2.076E-1	8.551E+0	1.636E+1
-2.076E-1	8.476E+0	1.639E+1
-2.060E-1	8.616E+0	1.617E+1
-2.076E-1	8.470E+0	1.632E+1
-2.108E-1	8.509E+0	1.631E+1
-2.076E-1	8.425E+0	1.638E+1
-2.060E-1	8.506E+0	1.628E+1
-2.043E-1	8.528E+0	1.636E+1
-2.092E-1	8.402E+0	1.636E+1
-2.043E-1	8.428E+0	1.637E+1
-2.060E-1	8.447E+0	1.635E+1
-2.043E-1	8.515E+0	1.644E+1
-2.076E-1	8.460E+0	1.627E+1
-2.060E-1	8.512E+0	1.637E+1
-2.043E-1	8.606E+0	1.626E+1
-2.060E-1	8.408E+0	1.633E+1
-2.060E-1	8.476E+0	1.633E+1
-2.076E-1	8.600E+0	1.628E+1
-2.027E-1	8.386E+0	1.639E+1
-2.076E-1	8.532E+0	1.635E+1
-2.092E-1	8.389E+0	1.642E+1
-2.060E-1	8.551E+0	1.631E+1
-2.043E-1	8.519E+0	1.629E+1
-2.076E-1	8.512E+0	1.640E+1
-2.060E-1	8.483E+0	1.635E+1
-2.076E-1	8.609E+0	1.637E+1
-2.027E-1	8.460E+0	1.637E+1
-2.043E-1	8.496E+0	1.637E+1
-2.108E-1	8.538E+0	1.624E+1
-2.043E-1	8.473E+0	1.626E+1
-2.060E-1	8.476E+0	1.645E+1
-2.076E-1	8.532E+0	1.644E+1
-2.060E-1	8.402E+0	1.647E+1
-2.060E-1	8.473E+0	1.639E+1
-2.043E-1	8.457E+0	1.622E+1
-2.043E-1	8.525E+0	1.634E+1
-2.092E-1	8.470E+0	1.634E+1
-2.043E-1	8.389E+0	1.629E+1
-2.027E-1	8.444E+0	1.629E+1
-2.043E-1	8.438E+0	1.619E+1
-2.092E-1	8.470E+0	1.626E+1
-2.092E-1	8.567E+0	1.616E+1
-2.060E-1	8.408E+0	1.630E+1
-2.043E-1	8.499E+0	1.624E+1
-2.076E-1	8.499E+0	1.628E+1
-2.092E-1	8.528E+0	1.632E+1
-2.060E-1	8.558E+0	1.645E+1
-2.076E-1	8.473E+0	1.641E+1
-2.092E-1	8.515E+0	1.634E+1
-2.092E-1	8.597E+0	1.632E+1
-2.027E-1	8.532E+0	1.638E+1
-2.060E-1	8.532E+0	1.614E+1
-2.076E-1	8.577E+0	1.635E+1
-2.060E-1	8.509E+0	1.627E+1
-2.027E-1	8.480E+0	1.640E+1
-2.060E-1	8.541E+0	1.637E+1
-2.092E-1	8.554E+0	1.622E+1
-2.092E-1	8.548E+0	1.631E+1
-2.043E-1	8.454E+0	1.643E+1
-2.076E-1	8.467E+0	1.651E+1
-2.076E-1	8.515E+0	1.630E+1
-2.060E-1	8.580E+0	1.639E+1
-2.043E-1	8.386E+0	1.622E+1
-2.043E-1	8.496E+0	1.623E+1
-2.092E-1	8.447E+0	1.629E+1
-2.076E-1	8.405E+0	1.614E+1
-2.043E-1	8.451E+0	1.612E+1
-2.060E-1	8.421E+0	1.629E+1
-2.092E-1	8.577E+0	1.611E+1
-2.060E-1	8.486E+0	1.646E+1
-2.027E-1	8.525E+0	1.645E+1
-2.060E-1	8.399E+0	1.640E+1
-2.092E-1	8.632E+0	1.621E+1
-2.060E-1	8.389E+0	1.637E+1
-2.011E-1	8.528E+0	1.630E+1
-2.043E-1	8.483E+0	1.615E+1
-2.092E-1	8.538E+0	1.638E+1
-2.076E-1	8.460E+0	1.623E+1
-2.043E-1	8.564E+0	1.626E+1
-2.092E-1	8.561E+0	1.641E+1
-2.076E-1	8.460E+0	1.614E+1
-2.076E-1	8.457E+0	1.633E+1
-2.027E-1	8.522E+0	1.615E+1
-2.060E-1	8.541E+0	1.637E+1
-2.060E-1	8.571E+0	1.638E+1
-2.092E-1	8.558E+0	1.640E+1
-2.027E-1	8.425E+0	1.630E+1
-2.060E-1	8.489E+0	1.633E+1
-2.060E-1	8.532E+0	1.639E+1
-2.043E-1	8.590E+0	1.621E+1
-2.060E-1	8.493E+0	1.629E+1
-2.076E-1	8.502E+0	1.642E+1
-2.076E-1	8.587E+0	1.624E+1
-2.076E-1	8.506E+0	1.640E+1
-2.043E-1	8.499E+0	1.623E+1
-2.043E-1	8.571E+0	1.627E+1
-2.092E-1	8.571E+0	1.640E+1
-2.076E-1	8.564E+0	1.614E+1
-2.076E-1	8.577E+0	1.635E+1
-2.060E-1	8.395E+0	1.625E+1
-2.060E-1	8.571E+0	1.627E+1
-2.076E-1	8.509E+0	1.625E+1
-2.043E-1	8.415E+0	1.639E+1
-2.043E-1	8.532E+0	1.632E+1
-2.060E-1	8.441E+0	1.632E+1
-2.076E-1	8.512E+0	1.631E+1
-2.076E-1	8.454E+0	1.637E+1
-2.043E-1	8.444E+0	1.631E+1
-2.076E-1	8.577E+0	1.644E+1
-2.060E-1	8.428E+0	1.627E+1
-2.043E-1	8.528E+0	1.622E+1
-2.060E-1	8.541E+0	1.638E+1
-2.076E-1	8.395E+0	1.627E+1
-2.076E-1	8.622E+0	1.635E+1
-2.043E-1	8.580E+0	1.623E+1
-2.060E-1	8.619E+0	1.627E+1
-2.092E-1	8.558E+0	1.628E+1
-2.092E-1	8.551E+0	1.634E+1
-2.027E-1	8.580E+0	1.636E+1
-2.011E-1	8.499E+0	1.619E+1
-2.076E-1	8.486E+0	1.631E+1
-2.076E-1	8.541E+0	1.640E+1
-2.060E-1	8.425E+0	1.635E+1
-2.011E-1	8.525E+0	1.624E+1
-2.092E-1	8.464E+0	1.634E+1
-2.043E-1	8.476E+0	1.644E+1
-2.027E-1	8.567E+0	1.625E+1
-2.060E-1	8.528E+0	1.617E+1
-2.092E-1	8.541E+0	1.615E+1
-2.076E-1	8.467E+0	1.638E+1
-2.043E-1	8.408E+0	1.650E+1
-2.060E-1	8.499E+0	1.616E+1
-2.092E-1	8.412E+0	1.631E+1
-2.076E-1	8.447E+0	1.627E+1
-2.027E-1	8.454E+0	1.636E+1
-2.060E-1	8.512E+0	1.635E+1
-2.076E-1	8.502E+0	1.620E+1
-2.060E-1	8.447E+0	1.624E+1
-2.027E-1	8.502E+0	1.646E+1
-2.027E-1	8.519E+0	1.635E+1
-2.076E-1	8.506E+0	1.636E+1
-2.043E-1	8.421E+0	1.642E+1
-2.043E-1	8.532E+0	1.624E+1
-2.060E-1	8.489E+0	1.633E+1
-2.076E-1	8.470E+0	1.621E+1
-2.092E-1	8.470E+0	1.631E+1
-2.011E-1	8.538E+0	1.626E+1
-2.076E-1	8.451E+0	1.637E+1
-2.092E-1	8.464E+0	1.627E+1
-2.060E-1	8.564E+0	1.630E+1
-2.076E-1	8.606E+0	1.617E+1
-2.043E-1	8.558E+0	1.643E+1
-2.076E-1	8.457E+0	1.628E+1
-2.076E-1	8.558E+0	1.633E+1
-2.027E-1	8.545E+0	1.636E+1
-2.060E-1	8.515E+0	1.636E+1
-2.092E-1	8.418E+0	1.618E+1
-2.043E-1	8.457E+0	1.631E+1
-2.060E-1	8.460E+0	1.638E+1
-2.060E-1	8.535E+0	1.612E+1
-2.076E-1	8.473E+0	1.626E+1
-2.060E-1	8.528E+0	1.641E+1
-2.043E-1	8.522E+0	1.632E+1
-2.076E-1	8.460E+0	1.631E+1
-2.076E-1	8.467E+0	1.625E+1
-2.060E-1	8.593E+0	1.625E+1
-2.060E-1	8.405E+0	1.638E+1
-2.043E-1	8.464E+0	1.641E+1
-2.076E-1	8.493E+0	1.622E+1
-2.108E-1	8.412E+0	1.633E+1
-2.043E-1	8.567E+0	1.645E+1
-2.060E-1	8.483E+0	1.626E+1
-2.108E-1	8.590E+0	1.639E+1
-2.076E-1	8.425E+0	1.634E+1
-2.011E-1	8.545E+0	1.635E+1
-2.043E-1	8.548E+0	1.627E+1
-2.108E-1	8.551E+0	1.625E+1
-2.043E-1	8.434E+0	1.640E+1
-2.043E-1	8.564E+0	1.632E+1
-2.060E-1	8.522E+0	1.643E+1
-2.092E-1	8.415E+0	1.627E+1
-2.076E-1	8.470E+0	1.645E+1
-2.043E-1	8.567E+0	1.628E+1
-2.060E-1	8.405E+0	1.617E+1
-2.060E-1	8.613E+0	1.632E+1
-2.076E-1	8.408E+0	1.636E+1
-2.043E-1	8.483E+0	1.631E+1
-2.043E-1	8.464E+0	1.624E+1
-2.108E-1	8.464E+0	1.627E+1
-2.060E-1	8.554E+0	1.633E+1
-2.027E-1	8.515E+0	1.654E+1
-2.027E-1	8.561E+0	1.631E+1
-2.092E-1	8.454E+0	1.633E+1
-2.060E-1	8.603E+0	1.632E+1
-2.043E-1	8.493E+0	1.620E+1
-2.043E-1	8.444E+0	1.631E+1
-2.076E-1	8.493E+0	1.622E+1
-2.124E-1	8.431E+0	1.646E+1
-2.076E-1	8.483E+0	1.631E+1
-2.060E-1	8.470E+0	1.630E+1
-2.092E-1	8.399E+0	1.627E+1
-2.076E-1	8.619E+0	1.633E+1
-2.060E-1	8.551E+0	1.623E+1
-2.043E-1	8.444E+0	1.639E+1
-2.076E-1	8.470E+0	1.639E+1
-2.043E-1	8.454E+0	1.634E+1
-2.027E-1	8.493E+0	1.648E+1
-2.060E-1	8.567E+0	1.646E+1
-2.076E-1	8.457E+0	1.650E+1
-2.060E-1	8.619E+0	1.643E+1
-2.043E-1	8.369E+0	1.622E+1
-2.076E-1	8.639E+0	1.639E+1
-2.092E-1	8.431E+0	1.628E+1
-2.060E-1	8.493E+0	1.641E+1
-2.043E-1	8.399E+0	1.631E+1
-2.011E-1	8.545E+0	1.638E+1
-2.092E-1	8.369E+0	1.629E+1
-2.060E-1	8.418E+0	1.642E+1
-2.027E-1	8.493E+0	1.637E+1
-2.060E-1	8.554E+0	1.636E+1
-2.092E-1	8.587E+0	1.628E+1
-2.043E-1	8.532E+0	1.625E+1
-2.027E-1	8.486E+0	1.630E+1
-2.011E-1	8.460E+0	1.644E+1
-2.076E-1	8.574E+0	1.652E+1
-2.060E-1	8.451E+0	1.639E+1
-2.027E-1	8.561E+0	1.623E+1
-2.027E-1	8.535E+0	1.635E+1
-2.076E-1	8.476E+0	1.639E+1
-2.060E-1	8.506E+0	1.642E+1
-2.011E-1	8.496E+0	1.641E+1
-2.060E-1	8.528E+0	1.631E+1
-2.060E-1	8.522E+0	1.636E+1
-2.060E-1	8.502E+0	1.632E+1
-2.043E-1	8.438E+0	1.646E+1
-2.027E-1	8.496E+0	1.627E+1
-2.076E-1	8.392E+0	1.642E+1
-2.060E-1	8.476E+0	1.634E+1
-2.043E-1	8.502E+0	1.634E+1
-2.076E-1	8.402E+0	1.633E+1
-2.092E-1	8.476E+0	1.619E+1
-2.076E-1	8.584E+0	1.637E+1
-2.043E-1	8.412E+0	1.643E+1
-2.060E-1	8.447E+0	1.639E+1
-2.076E-1	8.506E+0	1.629E+1
-2.043E-1	8.418E+0	1.630E+1
-2.060E-1	8.499E+0	1.649E+1
-2.092E-1	8.616E+0	1.631E+1
-2.076E-1	8.593E+0	1.627E+1
-2.076E-1	8.480E+0	1.633E+1
-2.027E-1	8.457E+0	1.623E+1
-2.060E-1	8.538E+0	1.639E+1
-2.092E-1	8.470E+0	1.632E+1
-2.043E-1	8.584E+0	1.645E+1
-2.060E-1	8.554E+0	1.625E+1
-2.043E-1	8.528E+0	1.638E+1
-2.076E-1	8.584E+0	1.651E+1
-2.060E-1	8.464E+0	1.625E+1
-2.027E-1	8.493E+0	1.630E+1
-2.076E-1	8.457E+0	1.634E+1
-2.092E-1	8.551E+0	1.638E+1
-2.092E-1	8.366E+0	1.621E+1
-2.043E-1	8.454E+0	1.634E+1
-2.060E-1	8.425E+0	1.621E+1
-2.092E-1	8.522E+0	1.637E+1
-2.060E-1	8.519E+0	1.646E+1
-2.060E-1	8.509E+0	1.625E+1
-2.076E-1	8.441E+0	1.637E+1
-2.076E-1	8.545E+0	1.648E+1
-2.060E-1	8.561E+0	1.640E+1
-2.043E-1	8.506E+0	1.622E+1
-2.060E-1	8.464E+0	1.627E+1
-2.092E-1	8.551E+0	1.639E+1
-2.092E-1	8.580E+0	1.636E+1
-2.027E-1	8.613E+0	1.633E+1
-2.060E-1	8.470E+0	1.645E+1
-2.076E-1	8.535E+0	1.618E+1
-2.092E-1	8.402E+0	1.645E+1
-2.043E-1	8.402E+0	1.630E+1
-2.043E-1	8.457E+0	1.630E+1
[truncated: 93,973 more rows]
