# Supplementary material for: Improved ANAP incorporation and VCF analysis reveal details of P2X7 current facilitation and a limited conformational interplay between ATP binding and the intracellular ballast domain
Source: eLife. 2023 Jan 4;12:e82479. doi: 10.7554/eLife.82479 (PMC9859053; doi:10.7554/eLife.82479)
Supplement: Figure 5—figure supplement 1—source data 2. [file elife-82479-fig5-figsupp1-data2.zip › Figure-5_figure-supplement-1_source-data-2/W7A-F11_m09#33.csv]

-1.411E-1	5.619E+0	1.512E+1
-1.508E-1	5.670E+0	1.509E+1
-1.492E-1	5.602E+0	1.489E+1
-1.443E-1	5.615E+0	1.516E+1
-1.443E-1	5.615E+0	1.503E+1
-1.508E-1	5.619E+0	1.519E+1
-1.476E-1	5.638E+0	1.496E+1
-1.459E-1	5.748E+0	1.488E+1
-1.443E-1	5.674E+0	1.492E+1
-1.524E-1	5.670E+0	1.494E+1
-1.492E-1	5.700E+0	1.512E+1
-1.427E-1	5.658E+0	1.490E+1
-1.459E-1	5.794E+0	1.501E+1
-1.459E-1	5.638E+0	1.504E+1
-1.508E-1	5.696E+0	1.503E+1
-1.443E-1	5.700E+0	1.505E+1
-1.443E-1	5.615E+0	1.493E+1
-1.476E-1	5.615E+0	1.507E+1
-1.508E-1	5.651E+0	1.498E+1
-1.443E-1	5.709E+0	1.506E+1
-1.443E-1	5.560E+0	1.493E+1
-1.508E-1	5.570E+0	1.494E+1
-1.476E-1	5.654E+0	1.506E+1
-1.427E-1	5.729E+0	1.494E+1
-1.476E-1	5.690E+0	1.498E+1
-1.492E-1	5.667E+0	1.492E+1
-1.492E-1	5.696E+0	1.508E+1
-1.443E-1	5.667E+0	1.499E+1
-1.459E-1	5.606E+0	1.502E+1
-1.459E-1	5.648E+0	1.487E+1
-1.492E-1	5.658E+0	1.507E+1
-1.459E-1	5.690E+0	1.510E+1
-1.459E-1	5.628E+0	1.511E+1
-1.476E-1	5.687E+0	1.508E+1
-1.476E-1	5.573E+0	1.509E+1
-1.459E-1	5.726E+0	1.505E+1
-1.411E-1	5.706E+0	1.511E+1
-1.492E-1	5.583E+0	1.501E+1
-1.492E-1	5.680E+0	1.506E+1
-1.427E-1	5.645E+0	1.511E+1
-1.476E-1	5.609E+0	1.499E+1
-1.492E-1	5.690E+0	1.479E+1
-1.476E-1	5.664E+0	1.507E+1
-1.459E-1	5.632E+0	1.502E+1
-1.459E-1	5.670E+0	1.505E+1
-1.492E-1	5.683E+0	1.499E+1
-1.508E-1	5.700E+0	1.507E+1
-1.443E-1	5.583E+0	1.529E+1
-1.427E-1	5.602E+0	1.500E+1
-1.476E-1	5.709E+0	1.497E+1
-1.476E-1	5.680E+0	1.496E+1
-1.427E-1	5.544E+0	1.494E+1
-1.459E-1	5.635E+0	1.492E+1
-1.492E-1	5.606E+0	1.498E+1
-1.492E-1	5.619E+0	1.510E+1
-1.411E-1	5.667E+0	1.506E+1
-1.411E-1	5.667E+0	1.505E+1
-1.508E-1	5.619E+0	1.509E+1
-1.508E-1	5.641E+0	1.494E+1
-1.427E-1	5.654E+0	1.508E+1
-1.427E-1	5.596E+0	1.499E+1
-1.492E-1	5.625E+0	1.492E+1
-1.492E-1	5.661E+0	1.510E+1
-1.459E-1	5.534E+0	1.499E+1
-1.427E-1	5.677E+0	1.516E+1
-1.492E-1	5.602E+0	1.498E+1
-1.492E-1	5.525E+0	1.498E+1
-1.443E-1	5.628E+0	1.511E+1
-1.459E-1	5.719E+0	1.493E+1
-1.476E-1	5.593E+0	1.508E+1
-1.508E-1	5.700E+0	1.512E+1
-1.459E-1	5.619E+0	1.517E+1
-1.443E-1	5.612E+0	1.494E+1
-1.508E-1	5.677E+0	1.501E+1
-1.492E-1	5.537E+0	1.501E+1
-1.443E-1	5.586E+0	1.505E+1
-1.459E-1	5.687E+0	1.496E+1
-1.492E-1	5.690E+0	1.512E+1
-1.476E-1	5.606E+0	1.492E+1
-1.427E-1	5.661E+0	1.504E+1
-1.443E-1	5.619E+0	1.497E+1
-1.508E-1	5.693E+0	1.509E+1
-1.476E-1	5.807E+0	1.494E+1
-1.443E-1	5.654E+0	1.514E+1
-1.476E-1	5.609E+0	1.502E+1
-1.508E-1	5.544E+0	1.490E+1
-1.492E-1	5.615E+0	1.502E+1
-1.476E-1	5.550E+0	1.508E+1
-1.427E-1	5.654E+0	1.503E+1
-1.524E-1	5.586E+0	1.519E+1
-1.492E-1	5.719E+0	1.511E+1
-1.443E-1	5.554E+0	1.496E+1
-1.443E-1	5.696E+0	1.488E+1
-1.492E-1	5.651E+0	1.498E+1
-1.476E-1	5.645E+0	1.503E+1
-1.459E-1	5.687E+0	1.499E+1
-1.443E-1	5.667E+0	1.509E+1
-1.524E-1	5.619E+0	1.490E+1
-1.476E-1	5.576E+0	1.506E+1
-1.427E-1	5.696E+0	1.504E+1
-1.411E-1	5.703E+0	1.522E+1
-1.524E-1	5.622E+0	1.495E+1
-1.476E-1	5.638E+0	1.503E+1
-1.411E-1	5.700E+0	1.501E+1
-1.459E-1	5.602E+0	1.496E+1
-1.492E-1	5.628E+0	1.492E+1
-1.492E-1	5.648E+0	1.501E+1
-1.427E-1	5.586E+0	1.497E+1
-1.443E-1	5.638E+0	1.495E+1
-1.508E-1	5.658E+0	1.509E+1
-1.476E-1	5.593E+0	1.501E+1
-1.459E-1	5.622E+0	1.497E+1
-1.443E-1	5.619E+0	1.503E+1
-1.508E-1	5.619E+0	1.502E+1
-1.492E-1	5.557E+0	1.503E+1
-1.427E-1	5.589E+0	1.497E+1
-1.443E-1	5.667E+0	1.502E+1
-1.508E-1	5.648E+0	1.506E+1
-1.476E-1	5.576E+0	1.507E+1
-1.459E-1	5.651E+0	1.506E+1
-1.443E-1	5.670E+0	1.514E+1
-1.508E-1	5.645E+0	1.498E+1
-1.476E-1	5.683E+0	1.510E+1
-1.459E-1	5.612E+0	1.495E+1
-1.443E-1	5.606E+0	1.512E+1
-1.492E-1	5.615E+0	1.500E+1
-1.492E-1	5.648E+0	1.491E+1
-1.459E-1	5.567E+0	1.497E+1
-1.443E-1	5.661E+0	1.500E+1
-1.508E-1	5.683E+0	1.506E+1
-1.492E-1	5.602E+0	1.504E+1
-1.459E-1	5.664E+0	1.493E+1
-1.443E-1	5.576E+0	1.511E+1
-1.508E-1	5.693E+0	1.513E+1
-1.508E-1	5.700E+0	1.514E+1
-1.427E-1	5.667E+0	1.508E+1
-1.459E-1	5.696E+0	1.490E+1
-1.508E-1	5.651E+0	1.501E+1
-1.492E-1	5.602E+0	1.495E+1
-1.443E-1	5.609E+0	1.516E+1
-1.459E-1	5.625E+0	1.506E+1
-1.492E-1	5.742E+0	1.501E+1
-1.508E-1	5.609E+0	1.486E+1
-1.427E-1	5.593E+0	1.514E+1
-1.459E-1	5.687E+0	1.514E+1
-1.524E-1	5.719E+0	1.503E+1
-1.476E-1	5.612E+0	1.512E+1
-1.411E-1	5.615E+0	1.508E+1
-1.443E-1	5.580E+0	1.502E+1
-1.508E-1	5.651E+0	1.494E+1
-1.476E-1	5.606E+0	1.508E+1
-1.459E-1	5.645E+0	1.500E+1
-1.427E-1	5.557E+0	1.499E+1
-1.508E-1	5.563E+0	1.494E+1
-1.492E-1	5.593E+0	1.499E+1
-1.427E-1	5.651E+0	1.506E+1
-1.427E-1	5.716E+0	1.503E+1
-1.492E-1	5.641E+0	1.497E+1
-1.508E-1	5.625E+0	1.509E+1
-1.443E-1	5.628E+0	1.497E+1
-1.443E-1	5.726E+0	1.503E+1
-1.524E-1	5.703E+0	1.482E+1
-1.492E-1	5.693E+0	1.507E+1
-1.443E-1	5.576E+0	1.522E+1
-1.476E-1	5.576E+0	1.499E+1
-1.508E-1	5.576E+0	1.496E+1
-1.476E-1	5.670E+0	1.493E+1
-1.427E-1	5.580E+0	1.501E+1
-1.427E-1	5.648E+0	1.497E+1
-1.508E-1	5.599E+0	1.511E+1
-1.476E-1	5.690E+0	1.489E+1
-1.427E-1	5.651E+0	1.510E+1
-1.443E-1	5.583E+0	1.503E+1
-1.492E-1	5.661E+0	1.509E+1
-1.508E-1	5.625E+0	1.503E+1
-1.427E-1	5.651E+0	1.502E+1
-1.476E-1	5.576E+0	1.519E+1
-1.492E-1	5.752E+0	1.509E+1
-1.476E-1	5.648E+0	1.508E+1
-1.427E-1	5.628E+0	1.505E+1
-1.459E-1	5.667E+0	1.504E+1
-1.492E-1	5.693E+0	1.497E+1
-1.492E-1	5.615E+0	1.488E+1
-1.395E-1	5.628E+0	1.516E+1
-1.476E-1	5.596E+0	1.505E+1
-1.492E-1	5.606E+0	1.513E+1
-1.476E-1	5.638E+0	1.509E+1
-1.427E-1	5.609E+0	1.489E+1
-1.411E-1	5.632E+0	1.495E+1
-1.476E-1	5.732E+0	1.491E+1
-1.492E-1	5.687E+0	1.508E+1
-1.411E-1	5.547E+0	1.505E+1
-1.459E-1	5.612E+0	1.500E+1
-1.508E-1	5.654E+0	1.495E+1
-1.492E-1	5.583E+0	1.498E+1
-1.459E-1	5.648E+0	1.512E+1
-1.459E-1	5.615E+0	1.507E+1
-1.476E-1	5.755E+0	1.499E+1
-1.492E-1	5.732E+0	1.512E+1
-1.427E-1	5.619E+0	1.512E+1
-1.459E-1	5.632E+0	1.490E+1
-1.476E-1	5.645E+0	1.510E+1
-1.476E-1	5.703E+0	1.494E+1
-1.427E-1	5.625E+0	1.498E+1
-1.443E-1	5.667E+0	1.508E+1
-1.492E-1	5.645E+0	1.514E+1
-1.524E-1	5.700E+0	1.499E+1
-1.395E-1	5.525E+0	1.498E+1
-1.459E-1	5.602E+0	1.510E+1
-1.476E-1	5.677E+0	1.494E+1
-1.492E-1	5.632E+0	1.497E+1
-1.443E-1	5.632E+0	1.495E+1
-1.476E-1	5.602E+0	1.498E+1
-1.476E-1	5.583E+0	1.502E+1
-1.476E-1	5.525E+0	1.502E+1
-1.427E-1	5.774E+0	1.498E+1
-1.443E-1	5.648E+0	1.503E+1
-1.476E-1	5.690E+0	1.496E+1
-1.492E-1	5.625E+0	1.497E+1
-1.411E-1	5.745E+0	1.492E+1
-1.443E-1	5.693E+0	1.489E+1
-1.476E-1	5.719E+0	1.493E+1
-1.476E-1	5.541E+0	1.504E+1
-1.443E-1	5.667E+0	1.489E+1
-1.459E-1	5.560E+0	1.489E+1
-1.492E-1	5.567E+0	1.506E+1
-1.508E-1	5.612E+0	1.504E+1
-1.427E-1	5.696E+0	1.499E+1
-1.459E-1	5.690E+0	1.492E+1
-1.476E-1	5.765E+0	1.507E+1
-1.524E-1	5.667E+0	1.519E+1
-1.427E-1	5.550E+0	1.502E+1
-1.443E-1	5.716E+0	1.515E+1
-1.476E-1	5.622E+0	1.490E+1
-1.508E-1	5.726E+0	1.513E+1
-1.443E-1	5.735E+0	1.492E+1
-1.459E-1	5.664E+0	1.507E+1
-1.492E-1	5.645E+0	1.513E+1
-1.492E-1	5.615E+0	1.496E+1
-1.443E-1	5.586E+0	1.511E+1
-1.443E-1	5.674E+0	1.506E+1
-1.508E-1	5.696E+0	1.487E+1
-1.524E-1	5.622E+0	1.497E+1
-1.443E-1	5.716E+0	1.505E+1
-1.459E-1	5.586E+0	1.504E+1
-1.508E-1	5.670E+0	1.490E+1
-1.492E-1	5.683E+0	1.510E+1
-1.443E-1	5.674E+0	1.486E+1
-1.459E-1	5.680E+0	1.508E+1
-1.508E-1	5.589E+0	1.501E+1
-1.492E-1	5.641E+0	1.498E+1
-1.411E-1	5.700E+0	1.510E+1
-1.427E-1	5.700E+0	1.505E+1
-1.492E-1	5.599E+0	1.499E+1
-1.492E-1	5.674E+0	1.498E+1
-1.459E-1	5.661E+0	1.497E+1
-1.459E-1	5.628E+0	1.516E+1
-1.492E-1	5.602E+0	1.484E+1
-1.508E-1	5.706E+0	1.502E+1
-1.427E-1	5.635E+0	1.502E+1
-1.427E-1	5.687E+0	1.496E+1
-1.476E-1	5.658E+0	1.501E+1
-1.476E-1	5.567E+0	1.493E+1
-1.443E-1	5.589E+0	1.503E+1
-1.459E-1	5.696E+0	1.493E+1
-1.541E-1	5.706E+0	1.500E+1
-1.476E-1	5.628E+0	1.510E+1
-1.443E-1	5.680E+0	1.502E+1
-1.443E-1	5.567E+0	1.496E+1
-1.476E-1	5.654E+0	1.487E+1
-1.492E-1	5.596E+0	1.511E+1
-1.411E-1	5.641E+0	1.500E+1
-1.427E-1	5.632E+0	1.500E+1
-1.524E-1	5.661E+0	1.507E+1
-1.492E-1	5.654E+0	1.504E+1
-1.427E-1	5.609E+0	1.498E+1
-1.459E-1	5.638E+0	1.508E+1
-1.508E-1	5.586E+0	1.506E+1
-1.492E-1	5.606E+0	1.499E+1
-1.443E-1	5.648E+0	1.509E+1
-1.443E-1	5.703E+0	1.514E+1
-1.524E-1	5.758E+0	1.498E+1
-1.508E-1	5.567E+0	1.503E+1
-1.443E-1	5.797E+0	1.499E+1
-1.459E-1	5.664E+0	1.504E+1
-1.492E-1	5.596E+0	1.516E+1
-1.476E-1	5.596E+0	1.504E+1
-1.427E-1	5.687E+0	1.503E+1
-1.443E-1	5.696E+0	1.514E+1
-1.508E-1	5.683E+0	1.499E+1
-1.476E-1	5.651E+0	1.493E+1
-1.443E-1	5.641E+0	1.513E+1
-1.459E-1	5.709E+0	1.514E+1
-1.476E-1	5.589E+0	1.517E+1
-1.476E-1	5.674E+0	1.501E+1
-1.476E-1	5.654E+0	1.494E+1
-1.476E-1	5.625E+0	1.500E+1
-1.459E-1	5.651E+0	1.507E+1
-1.492E-1	5.713E+0	1.502E+1
-1.411E-1	5.599E+0	1.502E+1
-1.443E-1	5.726E+0	1.497E+1
-1.508E-1	5.658E+0	1.500E+1
-1.508E-1	5.709E+0	1.503E+1
-1.443E-1	5.625E+0	1.497E+1
-1.459E-1	5.670E+0	1.498E+1
-1.508E-1	5.677E+0	1.512E+1
-1.476E-1	5.619E+0	1.508E+1
-1.443E-1	5.638E+0	1.506E+1
-1.459E-1	5.664E+0	1.497E+1
-1.492E-1	5.589E+0	1.512E+1
-1.459E-1	5.677E+0	1.512E+1
-1.443E-1	5.619E+0	1.504E+1
-1.427E-1	5.606E+0	1.494E+1
-1.508E-1	5.641E+0	1.501E+1
-1.476E-1	5.735E+0	1.492E+1
-1.443E-1	5.693E+0	1.487E+1
-1.476E-1	5.645E+0	1.494E+1
-1.476E-1	5.784E+0	1.489E+1
-1.492E-1	5.615E+0	1.511E+1
-1.459E-1	5.732E+0	1.490E+1
-1.427E-1	5.664E+0	1.497E+1
-1.492E-1	5.625E+0	1.497E+1
-1.476E-1	5.560E+0	1.497E+1
-1.443E-1	5.567E+0	1.516E+1
-1.459E-1	5.661E+0	1.506E+1
-1.492E-1	5.602E+0	1.488E+1
-1.476E-1	5.680E+0	1.505E+1
-1.427E-1	5.709E+0	1.487E+1
-1.443E-1	5.670E+0	1.513E+1
-1.492E-1	5.755E+0	1.499E+1
-1.459E-1	5.648E+0	1.497E+1
-1.427E-1	5.641E+0	1.500E+1
-1.443E-1	5.700E+0	1.508E+1
-1.492E-1	5.632E+0	1.506E+1
-1.492E-1	5.687E+0	1.504E+1
-1.459E-1	5.677E+0	1.490E+1
-1.459E-1	5.690E+0	1.492E+1
-1.508E-1	5.554E+0	1.497E+1
-1.492E-1	5.664E+0	1.495E+1
-1.443E-1	5.606E+0	1.506E+1
-1.411E-1	5.573E+0	1.500E+1
-1.459E-1	5.661E+0	1.500E+1
-1.492E-1	5.654E+0	1.494E+1
-1.443E-1	5.794E+0	1.497E+1
-1.459E-1	5.602E+0	1.508E+1
-1.492E-1	5.703E+0	1.499E+1
-1.492E-1	5.580E+0	1.503E+1
-1.427E-1	5.654E+0	1.515E+1
-1.443E-1	5.709E+0	1.497E+1
-1.476E-1	5.625E+0	1.491E+1
-1.492E-1	5.645E+0	1.516E+1
-1.411E-1	5.667E+0	1.482E+1
-1.427E-1	5.661E+0	1.501E+1
-1.492E-1	5.661E+0	1.512E+1
-1.492E-1	5.648E+0	1.506E+1
-1.427E-1	5.683E+0	1.500E+1
-1.459E-1	5.625E+0	1.510E+1
-1.492E-1	5.674E+0	1.506E+1
-1.492E-1	5.706E+0	1.506E+1
-1.427E-1	5.680E+0	1.506E+1
-1.427E-1	5.550E+0	1.525E+1
-1.459E-1	5.641E+0	1.507E+1
-1.492E-1	5.619E+0	1.490E+1
-1.443E-1	5.576E+0	1.504E+1
-1.459E-1	5.622E+0	1.494E+1
-1.492E-1	5.645E+0	1.499E+1
-1.508E-1	5.664E+0	1.494E+1
-1.443E-1	5.599E+0	1.504E+1
-1.476E-1	5.654E+0	1.495E+1
-1.476E-1	5.664E+0	1.497E+1
-1.508E-1	5.612E+0	1.508E+1
-1.443E-1	5.645E+0	1.506E+1
-1.427E-1	5.683E+0	1.500E+1
-1.492E-1	5.677E+0	1.514E+1
-1.459E-1	5.599E+0	1.499E+1
-1.427E-1	5.687E+0	1.499E+1
-1.443E-1	5.654E+0	1.513E+1
-1.492E-1	5.534E+0	1.497E+1
-1.524E-1	5.670E+0	1.497E+1
-1.411E-1	5.622E+0	1.491E+1
-1.443E-1	5.580E+0	1.497E+1
-1.492E-1	5.622E+0	1.488E+1
-1.508E-1	5.722E+0	1.505E+1
-1.411E-1	5.661E+0	1.509E+1
-1.459E-1	5.645E+0	1.506E+1
-1.492E-1	5.612E+0	1.505E+1
-1.476E-1	5.635E+0	1.506E+1
-1.443E-1	5.719E+0	1.501E+1
-1.443E-1	5.696E+0	1.501E+1
-1.508E-1	5.661E+0	1.495E+1
-1.492E-1	5.696E+0	1.494E+1
-1.427E-1	5.716E+0	1.519E+1
-1.459E-1	5.632E+0	1.494E+1
-1.492E-1	5.661E+0	1.498E+1
-1.476E-1	5.683E+0	1.501E+1
-1.427E-1	5.638E+0	1.496E+1
-1.443E-1	5.602E+0	1.490E+1
-1.492E-1	5.667E+0	1.503E+1
-1.476E-1	5.709E+0	1.512E+1
-1.427E-1	5.683E+0	1.491E+1
-1.427E-1	5.570E+0	1.513E+1
-1.476E-1	5.632E+0	1.480E+1
-1.476E-1	5.606E+0	1.502E+1
-1.443E-1	5.670E+0	1.515E+1
-1.459E-1	5.709E+0	1.492E+1
-1.476E-1	5.645E+0	1.502E+1
-1.492E-1	5.690E+0	1.498E+1
-1.443E-1	5.683E+0	1.498E+1
-1.459E-1	5.677E+0	1.518E+1
-1.492E-1	5.606E+0	1.502E+1
-1.492E-1	5.599E+0	1.497E+1
-1.443E-1	5.719E+0	1.501E+1
-1.492E-1	5.687E+0	1.514E+1
-1.476E-1	5.580E+0	1.506E+1
-1.476E-1	5.654E+0	1.510E+1
-1.443E-1	5.748E+0	1.495E+1
-1.427E-1	5.700E+0	1.492E+1
-1.476E-1	5.667E+0	1.504E+1
-1.492E-1	5.651E+0	1.496E+1
-1.411E-1	5.709E+0	1.512E+1
-1.443E-1	5.661E+0	1.512E+1
-1.476E-1	5.735E+0	1.504E+1
-1.476E-1	5.654E+0	1.501E+1
-1.427E-1	5.690E+0	1.498E+1
-1.427E-1	5.654E+0	1.512E+1
-1.459E-1	5.638E+0	1.495E+1
-1.508E-1	5.658E+0	1.512E+1
-1.427E-1	5.709E+0	1.501E+1
-1.443E-1	5.670E+0	1.495E+1
-1.476E-1	5.709E+0	1.503E+1
-1.508E-1	5.677E+0	1.512E+1
-1.443E-1	5.625E+0	1.501E+1
-1.443E-1	5.641E+0	1.513E+1
-1.508E-1	5.658E+0	1.517E+1
-1.476E-1	5.677E+0	1.497E+1
-1.443E-1	5.654E+0	1.504E+1
-1.459E-1	5.596E+0	1.514E+1
-1.524E-1	5.638E+0	1.482E+1
-1.476E-1	5.787E+0	1.494E+1
-1.443E-1	5.658E+0	1.497E+1
-1.459E-1	5.580E+0	1.493E+1
-1.492E-1	5.748E+0	1.498E+1
-1.459E-1	5.641E+0	1.493E+1
-1.427E-1	5.632E+0	1.493E+1
-1.459E-1	5.683E+0	1.506E+1
-1.524E-1	5.625E+0	1.502E+1
-1.476E-1	5.654E+0	1.514E+1
-1.427E-1	5.667E+0	1.498E+1
-1.443E-1	5.612E+0	1.502E+1
-1.476E-1	5.661E+0	1.501E+1
-1.476E-1	5.661E+0	1.506E+1
-1.443E-1	5.745E+0	1.502E+1
-1.443E-1	5.667E+0	1.518E+1
-1.492E-1	5.599E+0	1.506E+1
-1.476E-1	5.690E+0	1.505E+1
-1.443E-1	5.596E+0	1.507E+1
-1.443E-1	5.651E+0	1.508E+1
-1.492E-1	5.661E+0	1.510E+1
-1.476E-1	5.729E+0	1.490E+1
-1.427E-1	5.661E+0	1.506E+1
-1.459E-1	5.732E+0	1.487E+1
-1.508E-1	5.622E+0	1.513E+1
-1.476E-1	5.680E+0	1.504E+1
-1.443E-1	5.680E+0	1.484E+1
-1.459E-1	5.713E+0	1.498E+1
-1.508E-1	5.641E+0	1.502E+1
-1.492E-1	5.752E+0	1.485E+1
-1.427E-1	5.648E+0	1.497E+1
-1.443E-1	5.628E+0	1.488E+1
-1.508E-1	5.670E+0	1.503E+1
-1.427E-1	5.651E+0	1.511E+1
-1.411E-1	5.541E+0	1.502E+1
-1.443E-1	5.729E+0	1.502E+1
-1.492E-1	5.677E+0	1.502E+1
-1.476E-1	5.648E+0	1.490E+1
-1.443E-1	5.606E+0	1.493E+1
-1.459E-1	5.687E+0	1.510E+1
-1.492E-1	5.651E+0	1.502E+1
-1.492E-1	5.602E+0	1.492E+1
-1.443E-1	5.680E+0	1.500E+1
-1.443E-1	5.739E+0	1.489E+1
-1.492E-1	5.541E+0	1.506E+1
-1.459E-1	5.567E+0	1.495E+1
-1.459E-1	5.703E+0	1.501E+1
-1.443E-1	5.696E+0	1.490E+1
-1.508E-1	5.547E+0	1.502E+1
-1.492E-1	5.677E+0	1.500E+1
-1.411E-1	5.625E+0	1.503E+1
-1.427E-1	5.531E+0	1.510E+1
-1.508E-1	5.554E+0	1.508E+1
-1.459E-1	5.690E+0	1.505E+1
-1.459E-1	5.615E+0	1.495E+1
-1.459E-1	5.755E+0	1.499E+1
-1.508E-1	5.625E+0	1.503E+1
-1.459E-1	5.726E+0	1.507E+1
-1.427E-1	5.664E+0	1.520E+1
-1.443E-1	5.683E+0	1.498E+1
-1.492E-1	5.632E+0	1.499E+1
-1.476E-1	5.693E+0	1.506E+1
-1.427E-1	5.674E+0	1.500E+1
-1.492E-1	5.716E+0	1.510E+1
-1.508E-1	5.654E+0	1.497E+1
-1.459E-1	5.680E+0	1.491E+1
-1.443E-1	5.625E+0	1.513E+1
-1.411E-1	5.674E+0	1.488E+1
-1.508E-1	5.658E+0	1.495E+1
-1.459E-1	5.619E+0	1.495E+1
-1.443E-1	5.696E+0	1.496E+1
-1.443E-1	5.635E+0	1.496E+1
-1.492E-1	5.758E+0	1.498E+1
-1.443E-1	5.602E+0	1.492E+1
-1.411E-1	5.567E+0	1.498E+1
-1.492E-1	5.654E+0	1.493E+1
-1.508E-1	5.628E+0	1.495E+1
-1.443E-1	5.670E+0	1.486E+1
-1.427E-1	5.645E+0	1.513E+1
-1.459E-1	5.667E+0	1.499E+1
-1.508E-1	5.674E+0	1.517E+1
-1.492E-1	5.602E+0	1.508E+1
-1.443E-1	5.554E+0	1.496E+1
-1.476E-1	5.635E+0	1.503E+1
-1.508E-1	5.641E+0	1.501E+1
-1.443E-1	5.619E+0	1.502E+1
-1.411E-1	5.638E+0	1.506E+1
-1.443E-1	5.580E+0	1.495E+1
-1.492E-1	5.693E+0	1.498E+1
-1.476E-1	5.693E+0	1.506E+1
-1.411E-1	5.774E+0	1.500E+1
-1.459E-1	5.602E+0	1.494E+1
-1.524E-1	5.664E+0	1.491E+1
-1.492E-1	5.680E+0	1.496E+1
-1.459E-1	5.645E+0	1.506E+1
-1.443E-1	5.680E+0	1.507E+1
-1.524E-1	5.654E+0	1.498E+1
-1.443E-1	5.654E+0	1.502E+1
-1.443E-1	5.645E+0	1.494E+1
-1.476E-1	5.693E+0	1.497E+1
-1.508E-1	5.658E+0	1.497E+1
-1.459E-1	5.593E+0	1.491E+1
-1.427E-1	5.654E+0	1.503E+1
-1.427E-1	5.703E+0	1.513E+1
-1.508E-1	5.615E+0	1.505E+1
-1.476E-1	5.661E+0	1.513E+1
-1.411E-1	5.700E+0	1.504E+1
-1.476E-1	5.693E+0	1.500E+1
-1.508E-1	5.641E+0	1.501E+1
-1.476E-1	5.693E+0	1.502E+1
-1.427E-1	5.635E+0	1.507E+1
-1.459E-1	5.664E+0	1.497E+1
-1.492E-1	5.677E+0	1.501E+1
-1.476E-1	5.606E+0	1.497E+1
-1.427E-1	5.739E+0	1.495E+1
-1.459E-1	5.632E+0	1.494E+1
-1.492E-1	5.693E+0	1.511E+1
-1.459E-1	5.615E+0	1.499E+1
-1.411E-1	5.583E+0	1.508E+1
-1.443E-1	5.670E+0	1.501E+1
-1.508E-1	5.651E+0	1.499E+1
-1.459E-1	5.609E+0	1.503E+1
-1.427E-1	5.625E+0	1.500E+1
-1.443E-1	5.612E+0	1.513E+1
-1.524E-1	5.690E+0	1.502E+1
-1.476E-1	5.661E+0	1.507E+1
-1.443E-1	5.696E+0	1.510E+1
-1.459E-1	5.628E+0	1.511E+1
-1.508E-1	5.726E+0	1.516E+1
-1.459E-1	5.677E+0	1.504E+1
-1.443E-1	5.641E+0	1.510E+1
-1.443E-1	5.589E+0	1.494E+1
-1.492E-1	5.661E+0	1.508E+1
-1.459E-1	5.690E+0	1.495E+1
-1.411E-1	5.670E+0	1.506E+1
-1.443E-1	5.641E+0	1.496E+1
-1.508E-1	5.677E+0	1.501E+1
-1.459E-1	5.615E+0	1.500E+1
-1.443E-1	5.739E+0	1.487E+1
-1.459E-1	5.586E+0	1.494E+1
-1.476E-1	5.615E+0	1.490E+1
-1.443E-1	5.602E+0	1.509E+1
-1.427E-1	5.625E+0	1.503E+1
-1.476E-1	5.661E+0	1.515E+1
-1.492E-1	5.586E+0	1.515E+1
-1.459E-1	5.645E+0	1.501E+1
-1.427E-1	5.602E+0	1.516E+1
-1.443E-1	5.690E+0	1.502E+1
-1.476E-1	5.661E+0	1.495E+1
-1.476E-1	5.547E+0	1.492E+1
-1.427E-1	5.573E+0	1.489E+1
-1.476E-1	5.635E+0	1.499E+1
-1.508E-1	5.680E+0	1.502E+1
-1.476E-1	5.726E+0	1.497E+1
-1.443E-1	5.557E+0	1.495E+1
-1.476E-1	5.632E+0	1.500E+1
-1.459E-1	5.619E+0	1.496E+1
-1.492E-1	5.687E+0	1.502E+1
-1.395E-1	5.589E+0	1.509E+1
-1.476E-1	5.700E+0	1.494E+1
-1.476E-1	5.664E+0	1.504E+1
-1.476E-1	5.638E+0	1.492E+1
-1.411E-1	5.586E+0	1.493E+1
-1.459E-1	5.670E+0	1.498E+1
-1.476E-1	5.690E+0	1.508E+1
-1.476E-1	5.680E+0	1.496E+1
-1.443E-1	5.722E+0	1.497E+1
-1.476E-1	5.583E+0	1.495E+1
-1.476E-1	5.573E+0	1.502E+1
-1.492E-1	5.670E+0	1.511E+1
-1.427E-1	5.651E+0	1.503E+1
-1.443E-1	5.576E+0	1.490E+1
-1.508E-1	5.696E+0	1.513E+1
-1.476E-1	5.589E+0	1.498E+1
-1.443E-1	5.645E+0	1.508E+1
-1.476E-1	5.661E+0	1.496E+1
-1.492E-1	5.622E+0	1.506E+1
-1.492E-1	5.670E+0	1.493E+1
-1.411E-1	5.729E+0	1.506E+1
-1.443E-1	5.677E+0	1.501E+1
-1.508E-1	5.778E+0	1.502E+1
-1.476E-1	5.619E+0	1.501E+1
-1.427E-1	5.716E+0	1.506E+1
-1.459E-1	5.658E+0	1.482E+1
-1.476E-1	5.709E+0	1.499E+1
-1.476E-1	5.638E+0	1.500E+1
-1.411E-1	5.612E+0	1.507E+1
-1.459E-1	5.586E+0	1.506E+1
-1.508E-1	5.625E+0	1.510E+1
-1.476E-1	5.670E+0	1.503E+1
-1.443E-1	5.651E+0	1.493E+1
-1.476E-1	5.518E+0	1.499E+1
-1.492E-1	5.670E+0	1.497E+1
-1.492E-1	5.667E+0	1.496E+1
-1.443E-1	5.706E+0	1.511E+1
-1.443E-1	5.615E+0	1.505E+1
-1.492E-1	5.586E+0	1.509E+1
-1.459E-1	5.635E+0	1.509E+1
-1.443E-1	5.606E+0	1.510E+1
-1.427E-1	5.651E+0	1.503E+1
-1.492E-1	5.648E+0	1.493E+1
-1.459E-1	5.774E+0	1.503E+1
-1.459E-1	5.625E+0	1.507E+1
-1.476E-1	5.645E+0	1.501E+1
-1.476E-1	5.739E+0	1.499E+1
-1.459E-1	5.778E+0	1.498E+1
-1.443E-1	5.609E+0	1.517E+1
-1.476E-1	5.703E+0	1.499E+1
-1.476E-1	5.599E+0	1.492E+1
-1.443E-1	5.687E+0	1.491E+1
-1.443E-1	5.683E+0	1.502E+1
-1.459E-1	5.628E+0	1.500E+1
-1.508E-1	5.683E+0	1.490E+1
-1.476E-1	5.658E+0	1.508E+1
-1.459E-1	5.632E+0	1.497E+1
-1.443E-1	5.661E+0	1.493E+1
-1.476E-1	5.690E+0	1.498E+1
-1.476E-1	5.550E+0	1.505E+1
-1.443E-1	5.638E+0	1.505E+1
-1.427E-1	5.661E+0	1.505E+1
-1.476E-1	5.622E+0	1.513E+1
-1.443E-1	5.690E+0	1.503E+1
-1.443E-1	5.674E+0	1.496E+1
-1.459E-1	5.645E+0	1.501E+1
-1.459E-1	5.609E+0	1.500E+1
-1.443E-1	5.654E+0	1.502E+1
-1.443E-1	5.703E+0	1.506E+1
-1.427E-1	5.706E+0	1.502E+1
-1.492E-1	5.703E+0	1.506E+1
-1.476E-1	5.622E+0	1.517E+1
-1.427E-1	5.576E+0	1.498E+1
-1.443E-1	5.554E+0	1.500E+1
-1.492E-1	5.713E+0	1.498E+1
-1.459E-1	5.654E+0	1.492E+1
-1.395E-1	5.641E+0	1.495E+1
-1.443E-1	5.641E+0	1.501E+1
-1.492E-1	5.765E+0	1.508E+1
-1.459E-1	5.606E+0	1.501E+1
-1.411E-1	5.638E+0	1.490E+1
-1.459E-1	5.670E+0	1.496E+1
-1.476E-1	5.606E+0	1.505E+1
-1.508E-1	5.683E+0	1.502E+1
-1.427E-1	5.687E+0	1.512E+1
-1.427E-1	5.719E+0	1.519E+1
-1.492E-1	5.570E+0	1.487E+1
-1.459E-1	5.648E+0	1.505E+1
-1.443E-1	5.609E+0	1.488E+1
-1.427E-1	5.696E+0	1.485E+1
-1.492E-1	5.661E+0	1.490E+1
-1.459E-1	5.758E+0	1.505E+1
-1.443E-1	5.651E+0	1.513E+1
-1.427E-1	5.628E+0	1.499E+1
-1.492E-1	5.625E+0	1.489E+1
-1.476E-1	5.628E+0	1.503E+1
-1.411E-1	5.615E+0	1.505E+1
-1.459E-1	5.658E+0	1.502E+1
-1.476E-1	5.661E+0	1.496E+1
-1.476E-1	5.654E+0	1.500E+1
-1.411E-1	5.677E+0	1.494E+1
-1.427E-1	5.599E+0	1.488E+1
-1.508E-1	5.619E+0	1.520E+1
-1.443E-1	5.670E+0	1.500E+1
-1.427E-1	5.654E+0	1.508E+1
-1.459E-1	5.670E+0	1.495E+1
-1.476E-1	5.716E+0	1.498E+1
-1.476E-1	5.670E+0	1.497E+1
-1.411E-1	5.593E+0	1.493E+1
-1.459E-1	5.667E+0	1.502E+1
-1.492E-1	5.563E+0	1.505E+1
-1.476E-1	5.635E+0	1.476E+1
-1.427E-1	5.680E+0	1.509E+1
-1.411E-1	5.687E+0	1.521E+1
-1.492E-1	5.683E+0	1.517E+1
-1.459E-1	5.658E+0	1.506E+1
-1.443E-1	5.693E+0	1.506E+1
-1.427E-1	5.706E+0	1.508E+1
-1.492E-1	5.596E+0	1.504E+1
-1.459E-1	5.696E+0	1.498E+1
-1.427E-1	5.589E+0	1.509E+1
-1.443E-1	5.661E+0	1.495E+1
-1.492E-1	5.641E+0	1.493E+1
-1.443E-1	5.670E+0	1.499E+1
-1.411E-1	5.729E+0	1.517E+1
-1.459E-1	5.593E+0	1.514E+1
-1.508E-1	5.622E+0	1.499E+1
-1.476E-1	5.664E+0	1.503E+1
-1.411E-1	5.632E+0	1.508E+1
-1.459E-1	5.641E+0	1.487E+1
-1.492E-1	5.677E+0	1.486E+1
-1.443E-1	5.557E+0	1.512E+1
-1.443E-1	5.739E+0	1.499E+1
-1.459E-1	5.635E+0	1.499E+1
-1.476E-1	5.544E+0	1.501E+1
-1.476E-1	5.602E+0	1.495E+1
-1.459E-1	5.622E+0	1.509E+1
-1.476E-1	5.570E+0	1.503E+1
-1.492E-1	5.709E+0	1.498E+1
-1.459E-1	5.576E+0	1.506E+1
-1.443E-1	5.648E+0	1.509E+1
-1.476E-1	5.645E+0	1.502E+1
-1.492E-1	5.651E+0	1.494E+1
-1.459E-1	5.651E+0	1.503E+1
-1.427E-1	5.609E+0	1.508E+1
-1.443E-1	5.645E+0	1.509E+1
-1.492E-1	5.700E+0	1.508E+1
-1.476E-1	5.531E+0	1.491E+1
-1.411E-1	5.632E+0	1.493E+1
-1.443E-1	5.563E+0	1.499E+1
-1.476E-1	5.596E+0	1.510E+1
-1.459E-1	5.735E+0	1.512E+1
-1.443E-1	5.661E+0	1.512E+1
-1.443E-1	5.664E+0	1.503E+1
-1.476E-1	5.648E+0	1.515E+1
-1.492E-1	5.638E+0	1.508E+1
-1.427E-1	5.680E+0	1.494E+1
-1.443E-1	5.586E+0	1.493E+1
-1.492E-1	5.700E+0	1.498E+1
-1.459E-1	5.550E+0	1.495E+1
-1.443E-1	5.576E+0	1.503E+1
-1.459E-1	5.645E+0	1.496E+1
-1.476E-1	5.654E+0	1.507E+1
-1.427E-1	5.612E+0	1.501E+1
-1.443E-1	5.664E+0	1.502E+1
-1.459E-1	5.700E+0	1.502E+1
-1.508E-1	5.599E+0	1.508E+1
-1.459E-1	5.628E+0	1.501E+1
-1.395E-1	5.752E+0	1.493E+1
-1.476E-1	5.700E+0	1.502E+1
-1.476E-1	5.664E+0	1.493E+1
-1.459E-1	5.654E+0	1.498E+1
-1.427E-1	5.606E+0	1.501E+1
-1.459E-1	5.599E+0	1.519E+1
-1.476E-1	5.560E+0	1.506E+1
-1.476E-1	5.615E+0	1.504E+1
-1.427E-1	5.648E+0	1.505E+1
-1.459E-1	5.670E+0	1.493E+1
-1.476E-1	5.583E+0	1.510E+1
-1.459E-1	5.693E+0	1.509E+1
-1.443E-1	5.693E+0	1.496E+1
-1.476E-1	5.567E+0	1.516E+1
-1.476E-1	5.547E+0	1.503E+1
-1.459E-1	5.703E+0	1.512E+1
-1.443E-1	5.651E+0	1.488E+1
-1.459E-1	5.693E+0	1.494E+1
-1.492E-1	5.596E+0	1.503E+1
-1.443E-1	5.683E+0	1.489E+1
-1.427E-1	5.648E+0	1.497E+1
-1.443E-1	5.670E+0	1.502E+1
-1.508E-1	5.677E+0	1.508E+1
-1.459E-1	5.729E+0	1.505E+1
-1.395E-1	5.667E+0	1.523E+1
-1.459E-1	5.670E+0	1.503E+1
-1.476E-1	5.654E+0	1.517E+1
-1.459E-1	5.654E+0	1.506E+1
-1.411E-1	5.554E+0	1.503E+1
-1.459E-1	5.589E+0	1.507E+1
-1.443E-1	5.696E+0	1.520E+1
-1.459E-1	5.596E+0	1.489E+1
-1.411E-1	5.726E+0	1.501E+1
-1.476E-1	5.667E+0	1.503E+1
-1.476E-1	5.674E+0	1.524E+1
-1.476E-1	5.683E+0	1.497E+1
-1.411E-1	5.687E+0	1.501E+1
-1.459E-1	5.628E+0	1.501E+1
-1.492E-1	5.703E+0	1.501E+1
-1.443E-1	5.664E+0	1.498E+1
-1.427E-1	5.700E+0	1.490E+1
-1.492E-1	5.622E+0	1.495E+1
-1.459E-1	5.674E+0	1.504E+1
-1.443E-1	5.677E+0	1.511E+1
-1.427E-1	5.654E+0	1.490E+1
-1.443E-1	5.658E+0	1.506E+1
-1.476E-1	5.716E+0	1.491E+1
-1.443E-1	5.693E+0	1.511E+1
-1.427E-1	5.703E+0	1.501E+1
-1.459E-1	5.667E+0	1.503E+1
-1.459E-1	5.645E+0	1.497E+1
-1.459E-1	5.583E+0	1.498E+1
-1.427E-1	5.683E+0	1.507E+1
-1.459E-1	5.709E+0	1.518E+1
-1.492E-1	5.609E+0	1.491E+1
-1.443E-1	5.674E+0	1.498E+1
-1.443E-1	5.638E+0	1.501E+1
-1.443E-1	5.651E+0	1.490E+1
-1.492E-1	5.622E+0	1.501E+1
-1.476E-1	5.648E+0	1.501E+1
-1.395E-1	5.615E+0	1.484E+1
-1.459E-1	5.534E+0	1.499E+1
-1.492E-1	5.583E+0	1.484E+1
-1.459E-1	5.628E+0	1.512E+1
-1.443E-1	5.700E+0	1.511E+1
-1.427E-1	5.619E+0	1.496E+1
-1.492E-1	5.641E+0	1.486E+1
-1.443E-1	5.719E+0	1.496E+1
-1.411E-1	5.709E+0	1.506E+1
-1.459E-1	5.576E+0	1.491E+1
-1.492E-1	5.632E+0	1.494E+1
-1.476E-1	5.687E+0	1.499E+1
-1.443E-1	5.709E+0	1.520E+1
-1.443E-1	5.628E+0	1.497E+1
-1.508E-1	5.654E+0	1.493E+1
-1.476E-1	5.628E+0	1.498E+1
-1.427E-1	5.706E+0	1.478E+1
-1.443E-1	5.658E+0	1.490E+1
-1.524E-1	5.654E+0	1.496E+1
-1.476E-1	5.632E+0	1.499E+1
-1.411E-1	5.596E+0	1.499E+1
-1.459E-1	5.651E+0	1.509E+1
-1.492E-1	5.596E+0	1.510E+1
-1.476E-1	5.645E+0	1.512E+1
-1.411E-1	5.632E+0	1.499E+1
-1.443E-1	5.606E+0	1.510E+1
-1.492E-1	5.589E+0	1.502E+1
-1.459E-1	5.635E+0	1.496E+1
-1.427E-1	5.771E+0	1.506E+1
-1.427E-1	5.563E+0	1.499E+1
-1.492E-1	5.583E+0	1.506E+1
-1.459E-1	5.667E+0	1.496E+1
-1.443E-1	5.713E+0	1.497E+1
-1.476E-1	5.622E+0	1.499E+1
-1.492E-1	5.745E+0	1.502E+1
-1.459E-1	5.677E+0	1.491E+1
-1.443E-1	5.742E+0	1.493E+1
-1.443E-1	5.609E+0	1.498E+1
-1.476E-1	5.586E+0	1.508E+1
-1.459E-1	5.680E+0	1.508E+1
-1.443E-1	5.602E+0	1.512E+1
-1.459E-1	5.735E+0	1.502E+1
-1.476E-1	5.765E+0	1.491E+1
-1.427E-1	5.745E+0	1.494E+1
-1.443E-1	5.732E+0	1.498E+1
-1.459E-1	5.709E+0	1.516E+1
-1.492E-1	5.674E+0	1.500E+1
-1.476E-1	5.693E+0	1.508E+1
-1.459E-1	5.722E+0	1.506E+1
-1.459E-1	5.683E+0	1.515E+1
-1.476E-1	5.606E+0	1.506E+1
-1.476E-1	5.674E+0	1.508E+1
-1.427E-1	5.625E+0	1.502E+1
-1.459E-1	5.615E+0	1.501E+1
-1.508E-1	5.641E+0	1.509E+1
-1.443E-1	5.554E+0	1.499E+1
-1.459E-1	5.729E+0	1.503E+1
-1.459E-1	5.674E+0	1.491E+1
-1.476E-1	5.693E+0	1.493E+1
-1.459E-1	5.541E+0	1.491E+1
-1.411E-1	5.557E+0	1.506E+1
-1.476E-1	5.638E+0	1.495E+1
-1.476E-1	5.576E+0	1.496E+1
-1.427E-1	5.635E+0	1.508E+1
-1.443E-1	5.667E+0	1.506E+1
-1.476E-1	5.677E+0	1.503E+1
-1.443E-1	5.680E+0	1.497E+1
-1.476E-1	5.700E+0	1.494E+1
-1.427E-1	5.632E+0	1.502E+1
-1.443E-1	5.638E+0	1.497E+1
-1.492E-1	5.693E+0	1.498E+1
-1.459E-1	5.635E+0	1.496E+1
-1.427E-1	5.664E+0	1.516E+1
-1.459E-1	5.632E+0	1.512E+1
-1.492E-1	5.615E+0	1.501E+1
-1.443E-1	5.651E+0	1.483E+1
-1.411E-1	5.625E+0	1.502E+1
-1.459E-1	5.635E+0	1.484E+1
-1.476E-1	5.645E+0	1.496E+1
-1.443E-1	5.599E+0	1.517E+1
-1.411E-1	5.661E+0	1.506E+1
-1.443E-1	5.625E+0	1.513E+1
-1.476E-1	5.645E+0	1.496E+1
-1.443E-1	5.615E+0	1.497E+1
-1.411E-1	5.654E+0	1.500E+1
-1.459E-1	5.719E+0	1.506E+1
-1.492E-1	5.726E+0	1.500E+1
-1.427E-1	5.651E+0	1.499E+1
-1.443E-1	5.703E+0	1.509E+1
-1.427E-1	5.615E+0	1.508E+1
-1.476E-1	5.826E+0	1.516E+1
-1.443E-1	5.635E+0	1.503E+1
-1.411E-1	5.706E+0	1.498E+1
-1.411E-1	5.654E+0	1.510E+1
-1.492E-1	5.635E+0	1.506E+1
-1.427E-1	5.661E+0	1.497E+1
-1.411E-1	5.602E+0	1.503E+1
-1.443E-1	5.654E+0	1.502E+1
-1.476E-1	5.670E+0	1.489E+1
-1.427E-1	5.709E+0	1.502E+1
-1.411E-1	5.619E+0	1.497E+1
-1.427E-1	5.729E+0	1.518E+1
-1.492E-1	5.654E+0	1.493E+1
-1.459E-1	5.619E+0	1.499E+1
-1.411E-1	5.632E+0	1.481E+1
-1.443E-1	5.586E+0	1.483E+1
-1.459E-1	5.703E+0	1.505E+1
-1.443E-1	5.628E+0	1.505E+1
-1.411E-1	5.658E+0	1.499E+1
-1.459E-1	5.687E+0	1.503E+1
-1.476E-1	5.628E+0	1.506E+1
-1.443E-1	5.580E+0	1.499E+1
-1.427E-1	5.628E+0	1.495E+1
-1.459E-1	5.674E+0	1.489E+1
-1.492E-1	5.580E+0	1.497E+1
-1.443E-1	5.693E+0	1.504E+1
-1.427E-1	5.703E+0	1.492E+1
-1.443E-1	5.609E+0	1.503E+1
-1.459E-1	5.615E+0	1.501E+1
-1.459E-1	5.687E+0	1.503E+1
-1.411E-1	5.609E+0	1.503E+1
-1.443E-1	5.622E+0	1.502E+1
-1.459E-1	5.722E+0	1.485E+1
-1.443E-1	5.567E+0	1.498E+1
-1.427E-1	5.609E+0	1.501E+1
-1.443E-1	5.619E+0	1.510E+1
-1.508E-1	5.609E+0	1.497E+1
-1.443E-1	5.593E+0	1.505E+1
-1.395E-1	5.651E+0	1.499E+1
-1.459E-1	5.628E+0	1.508E+1
-1.476E-1	5.612E+0	1.498E+1
-1.443E-1	5.635E+0	1.497E+1
-1.443E-1	5.625E+0	1.506E+1
-1.459E-1	5.544E+0	1.498E+1
-1.476E-1	5.670E+0	1.499E+1
-1.476E-1	5.586E+0	1.504E+1
-1.411E-1	5.703E+0	1.505E+1
-1.459E-1	5.645E+0	1.497E+1
-1.476E-1	5.606E+0	1.499E+1
-1.459E-1	5.683E+0	1.512E+1
-1.411E-1	5.716E+0	1.519E+1
-1.459E-1	5.693E+0	1.483E+1
-1.492E-1	5.648E+0	1.488E+1
-1.459E-1	5.752E+0	1.500E+1
-1.411E-1	5.573E+0	1.484E+1
-1.459E-1	5.596E+0	1.496E+1
-1.492E-1	5.615E+0	1.501E+1
-1.459E-1	5.589E+0	1.495E+1
-1.411E-1	5.677E+0	1.505E+1
-1.476E-1	5.612E+0	1.481E+1
-1.476E-1	5.619E+0	1.492E+1
-1.476E-1	5.719E+0	1.513E+1
-1.427E-1	5.512E+0	1.505E+1
-1.427E-1	5.583E+0	1.491E+1
-1.508E-1	5.563E+0	1.518E+1
-1.459E-1	5.664E+0	1.497E+1
-1.427E-1	5.563E+0	1.500E+1
-1.443E-1	5.674E+0	1.503E+1
-1.492E-1	5.599E+0	1.488E+1
-1.459E-1	5.619E+0	1.498E+1
-1.411E-1	5.619E+0	1.505E+1
-1.443E-1	5.615E+0	1.500E+1
-1.476E-1	5.667E+0	1.499E+1
-1.476E-1	5.651E+0	1.485E+1
-1.427E-1	5.726E+0	1.494E+1
-1.443E-1	5.658E+0	1.503E+1
-1.476E-1	5.589E+0	1.493E+1
-1.459E-1	5.690E+0	1.488E+1
-1.443E-1	5.635E+0	1.499E+1
-1.459E-1	5.752E+0	1.501E+1
-1.492E-1	5.625E+0	1.494E+1
-1.459E-1	5.797E+0	1.506E+1
-1.427E-1	5.661E+0	1.493E+1
-1.476E-1	5.567E+0	1.504E+1
-1.476E-1	5.580E+0	1.523E+1
-1.443E-1	5.635E+0	1.503E+1
-1.411E-1	5.667E+0	1.509E+1
-1.459E-1	5.670E+0	1.518E+1
-1.476E-1	5.693E+0	1.502E+1
-1.476E-1	5.703E+0	1.488E+1
-1.427E-1	5.703E+0	1.517E+1
-1.459E-1	5.654E+0	1.498E+1
-1.476E-1	5.599E+0	1.498E+1
-1.427E-1	5.580E+0	1.497E+1
-1.411E-1	5.661E+0	1.498E+1
-1.443E-1	5.641E+0	1.501E+1
-1.492E-1	5.625E+0	1.504E+1
-1.411E-1	5.680E+0	1.515E+1
-1.427E-1	5.651E+0	1.508E+1
-1.476E-1	5.648E+0	1.502E+1
-1.508E-1	5.687E+0	1.508E+1
-1.443E-1	5.719E+0	1.499E+1
-1.395E-1	5.719E+0	1.509E+1
-1.459E-1	5.622E+0	1.486E+1
-1.476E-1	5.567E+0	1.495E+1
-1.443E-1	5.638E+0	1.486E+1
-1.411E-1	5.703E+0	1.495E+1
-1.459E-1	5.580E+0	1.509E+1
-1.492E-1	5.696E+0	1.511E+1
-1.427E-1	5.700E+0	1.503E+1
-1.411E-1	5.628E+0	1.509E+1
-1.459E-1	5.670E+0	1.514E+1
-1.476E-1	5.635E+0	1.504E+1
-1.443E-1	5.706E+0	1.485E+1
-1.427E-1	5.641E+0	1.516E+1
-1.443E-1	5.606E+0	1.497E+1
-1.492E-1	5.690E+0	1.502E+1
-1.443E-1	5.651E+0	1.496E+1
-1.427E-1	5.525E+0	1.504E+1
-1.459E-1	5.648E+0	1.519E+1
-1.492E-1	5.638E+0	1.506E+1
-1.427E-1	5.635E+0	1.502E+1
-1.427E-1	5.638E+0	1.491E+1
-1.459E-1	5.635E+0	1.498E+1
-1.508E-1	5.547E+0	1.500E+1
-1.459E-1	5.765E+0	1.506E+1
-1.427E-1	5.674E+0	1.511E+1
-1.492E-1	5.726E+0	1.488E+1
-1.492E-1	5.635E+0	1.474E+1
-1.443E-1	5.693E+0	1.506E+1
-1.411E-1	5.661E+0	1.511E+1
-1.443E-1	5.541E+0	1.502E+1
-1.476E-1	5.641E+0	1.511E+1
-1.411E-1	5.628E+0	1.512E+1
-1.411E-1	5.622E+0	1.514E+1
-1.459E-1	5.658E+0	1.506E+1
-1.524E-1	5.622E+0	1.497E+1
-1.459E-1	5.719E+0	1.490E+1
-1.427E-1	5.638E+0	1.503E+1
-1.476E-1	5.703E+0	1.496E+1
-1.492E-1	5.645E+0	1.493E+1
-1.443E-1	5.670E+0	1.501E+1
-1.443E-1	5.648E+0	1.494E+1
-1.427E-1	5.677E+0	1.499E+1
-1.492E-1	5.648E+0	1.500E+1
-1.459E-1	5.641E+0	1.495E+1
-1.411E-1	5.670E+0	1.507E+1
-1.411E-1	5.693E+0	1.501E+1
-1.476E-1	5.619E+0	1.490E+1
-1.443E-1	5.596E+0	1.501E+1
-1.395E-1	5.609E+0	1.514E+1
-1.459E-1	5.641E+0	1.499E+1
-1.459E-1	5.745E+0	1.497E+1
-1.459E-1	5.632E+0	1.502E+1
-1.427E-1	5.732E+0	1.505E+1
-1.443E-1	5.687E+0	1.492E+1
-1.476E-1	5.674E+0	1.501E+1
-1.459E-1	5.654E+0	1.508E+1
-1.411E-1	5.547E+0	1.493E+1
-1.459E-1	5.667E+0	1.507E+1
-1.476E-1	5.632E+0	1.478E+1
-1.459E-1	5.677E+0	1.502E+1
-1.411E-1	5.625E+0	1.519E+1
-1.443E-1	5.612E+0	1.508E+1
-1.508E-1	5.583E+0	1.485E+1
-1.459E-1	5.544E+0	1.500E+1
-1.378E-1	5.525E+0	1.502E+1
-1.411E-1	5.703E+0	1.508E+1
-1.492E-1	5.641E+0	1.497E+1
-1.427E-1	5.696E+0	1.495E+1
-1.395E-1	5.612E+0	1.503E+1
-1.459E-1	5.667E+0	1.492E+1
-1.492E-1	5.645E+0	1.502E+1
-1.443E-1	5.628E+0	1.486E+1
-1.427E-1	5.632E+0	1.501E+1
-1.476E-1	5.683E+0	1.508E+1
-1.476E-1	5.615E+0	1.498E+1
-1.427E-1	5.628E+0	1.499E+1
-1.411E-1	5.638E+0	1.506E+1
-1.459E-1	5.667E+0	1.496E+1
-1.508E-1	5.619E+0	1.497E+1
-1.411E-1	5.677E+0	1.490E+1
-1.411E-1	5.619E+0	1.488E+1
-1.459E-1	5.680E+0	1.506E+1
-1.476E-1	5.606E+0	1.515E+1
-1.459E-1	5.719E+0	1.506E+1
-1.427E-1	5.619E+0	1.496E+1
-1.476E-1	5.557E+0	1.501E+1
-1.459E-1	5.687E+0	1.506E+1
-1.427E-1	5.683E+0	1.503E+1
-1.427E-1	5.648E+0	1.508E+1
-1.459E-1	5.680E+0	1.494E+1
-1.492E-1	5.703E+0	1.494E+1
-1.443E-1	5.602E+0	1.489E+1
-1.411E-1	5.667E+0	1.502E+1
-1.459E-1	5.700E+0	1.520E+1
-1.492E-1	5.628E+0	1.511E+1
-1.443E-1	5.677E+0	1.510E+1
-1.411E-1	5.635E+0	1.504E+1
-1.443E-1	5.700E+0	1.496E+1
-1.508E-1	5.726E+0	1.503E+1
-1.443E-1	5.677E+0	1.495E+1
-1.427E-1	5.645E+0	1.503E+1
-1.427E-1	5.713E+0	1.511E+1
-1.524E-1	5.641E+0	1.494E+1
-1.443E-1	5.680E+0	1.499E+1
-1.443E-1	5.713E+0	1.500E+1
-1.427E-1	5.609E+0	1.499E+1
-1.476E-1	5.670E+0	1.508E+1
-1.459E-1	5.755E+0	1.512E+1
-1.427E-1	5.648E+0	1.506E+1
-1.443E-1	5.635E+0	1.493E+1
-1.476E-1	5.706E+0	1.495E+1
-1.443E-1	5.670E+0	1.510E+1
-1.411E-1	5.596E+0	1.494E+1
-1.459E-1	5.619E+0	1.503E+1
-1.476E-1	5.683E+0	1.488E+1
-1.459E-1	5.677E+0	1.489E+1
-1.411E-1	5.583E+0	1.497E+1
-1.443E-1	5.709E+0	1.496E+1
-1.492E-1	5.680E+0	1.488E+1
-1.443E-1	5.602E+0	1.510E+1
-1.411E-1	5.703E+0	1.500E+1
-1.508E-1	5.628E+0	1.490E+1
-1.459E-1	5.677E+0	1.487E+1
-1.459E-1	5.693E+0	1.503E+1
-1.411E-1	5.638E+0	1.501E+1
-1.459E-1	5.752E+0	1.494E+1
-1.492E-1	5.696E+0	1.518E+1
-1.443E-1	5.554E+0	1.498E+1
-1.427E-1	5.648E+0	1.495E+1
-1.427E-1	5.658E+0	1.500E+1
-1.492E-1	5.635E+0	1.503E+1
-1.443E-1	5.537E+0	1.505E+1
-1.411E-1	5.645E+0	1.501E+1
-1.443E-1	5.609E+0	1.525E+1
-1.443E-1	5.651E+0	1.489E+1
-1.427E-1	5.677E+0	1.502E+1
-1.395E-1	5.683E+0	1.504E+1
-1.476E-1	5.609E+0	1.492E+1
-1.476E-1	5.599E+0	1.505E+1
-1.427E-1	5.667E+0	1.505E+1
-1.411E-1	5.658E+0	1.514E+1
-1.443E-1	5.554E+0	1.500E+1
-1.492E-1	5.758E+0	1.504E+1
-1.443E-1	5.719E+0	1.506E+1
-1.443E-1	5.677E+0	1.498E+1
-1.443E-1	5.658E+0	1.512E+1
-1.492E-1	5.638E+0	1.511E+1
-1.476E-1	5.735E+0	1.514E+1
-1.411E-1	5.654E+0	1.501E+1
-1.459E-1	5.606E+0	1.490E+1
-1.492E-1	5.667E+0	1.501E+1
-1.427E-1	5.683E+0	1.503E+1
-1.411E-1	5.544E+0	1.488E+1
-1.443E-1	5.661E+0	1.504E+1
-1.459E-1	5.557E+0	1.503E+1
-1.443E-1	5.690E+0	1.480E+1
-1.395E-1	5.674E+0	1.516E+1
-1.459E-1	5.612E+0	1.501E+1
-1.459E-1	5.732E+0	1.497E+1
-1.443E-1	5.703E+0	1.492E+1
-1.427E-1	5.748E+0	1.492E+1
-1.459E-1	5.576E+0	1.495E+1
-1.476E-1	5.654E+0	1.516E+1
-1.443E-1	5.635E+0	1.500E+1
-1.411E-1	5.615E+0	1.489E+1
-1.459E-1	5.632E+0	1.492E+1
-1.459E-1	5.625E+0	1.494E+1
-1.443E-1	5.654E+0	1.482E+1
-1.411E-1	5.706E+0	1.485E+1
-1.459E-1	5.547E+0	1.514E+1
-1.476E-1	5.713E+0	1.505E+1
-1.427E-1	5.567E+0	1.510E+1
-1.411E-1	5.612E+0	1.502E+1
-1.476E-1	5.645E+0	1.492E+1
-1.476E-1	5.635E+0	1.506E+1
-1.411E-1	5.602E+0	1.508E+1
-1.427E-1	5.781E+0	1.517E+1
-1.476E-1	5.683E+0	1.498E+1
-1.476E-1	5.583E+0	1.499E+1
-1.443E-1	5.670E+0	1.505E+1
-1.427E-1	5.768E+0	1.510E+1
-1.443E-1	5.625E+0	1.506E+1
-1.476E-1	5.602E+0	1.495E+1
-1.427E-1	5.619E+0	1.502E+1
-1.427E-1	5.693E+0	1.496E+1
-1.476E-1	5.645E+0	1.509E+1
-1.492E-1	5.576E+0	1.503E+1
-1.443E-1	5.680E+0	1.510E+1
-1.411E-1	5.648E+0	1.494E+1
-1.443E-1	5.680E+0	1.493E+1
-1.476E-1	5.667E+0	1.511E+1
-1.443E-1	5.625E+0	1.487E+1
-1.411E-1	5.674E+0	1.507E+1
-1.443E-1	5.602E+0	1.504E+1
-1.476E-1	5.645E+0	1.523E+1
-1.459E-1	5.706E+0	1.498E+1
-1.427E-1	5.612E+0	1.502E+1
-1.476E-1	5.622E+0	1.504E+1
-1.492E-1	5.606E+0	1.492E+1
-1.427E-1	5.615E+0	1.492E+1
-1.411E-1	5.589E+0	1.511E+1
-1.476E-1	5.648E+0	1.513E+1
-1.459E-1	5.726E+0	1.507E+1
-1.427E-1	5.583E+0	1.495E+1
-1.395E-1	5.658E+0	1.505E+1
-1.443E-1	5.713E+0	1.486E+1
-1.492E-1	5.664E+0	1.497E+1
-1.411E-1	5.645E+0	1.508E+1
-1.411E-1	5.687E+0	1.485E+1
-1.459E-1	5.729E+0	1.499E+1
-1.459E-1	5.619E+0	1.504E+1
-1.427E-1	5.583E+0	1.502E+1
-1.411E-1	5.690E+0	1.484E+1
-1.443E-1	5.716E+0	1.517E+1
-1.492E-1	5.677E+0	1.510E+1
-1.427E-1	5.664E+0	1.501E+1
-1.427E-1	5.602E+0	1.510E+1
-1.459E-1	5.680E+0	1.481E+1
-1.459E-1	5.615E+0	1.505E+1
-1.427E-1	5.641E+0	1.497E+1
-1.411E-1	5.641E+0	1.492E+1
-1.459E-1	5.716E+0	1.492E+1
-1.508E-1	5.615E+0	1.498E+1
-1.443E-1	5.661E+0	1.506E+1
-1.395E-1	5.641E+0	1.498E+1
-1.443E-1	5.664E+0	1.500E+1
-1.476E-1	5.670E+0	1.497E+1
-1.427E-1	5.606E+0	1.502E+1
-1.427E-1	5.625E+0	1.511E+1
-1.459E-1	5.703E+0	1.496E+1
-1.492E-1	5.632E+0	1.493E+1
-1.443E-1	5.703E+0	1.492E+1
-1.427E-1	5.554E+0	1.515E+1
-1.427E-1	5.778E+0	1.494E+1
-1.508E-1	5.664E+0	1.508E+1
-1.411E-1	5.638E+0	1.494E+1
-1.378E-1	5.567E+0	1.501E+1
-1.443E-1	5.709E+0	1.502E+1
-1.476E-1	5.531E+0	1.510E+1
-1.427E-1	5.690E+0	1.495E+1
-1.427E-1	5.667E+0	1.516E+1
-1.459E-1	5.619E+0	1.503E+1
-1.443E-1	5.690E+0	1.509E+1
-1.427E-1	5.612E+0	1.513E+1
-1.411E-1	5.609E+0	1.506E+1
-1.443E-1	5.664E+0	1.491E+1
-1.476E-1	5.745E+0	1.508E+1
-1.443E-1	5.599E+0	1.513E+1
-1.427E-1	5.641E+0	1.495E+1
-1.443E-1	5.638E+0	1.500E+1
-1.476E-1	5.583E+0	1.505E+1
-1.395E-1	5.641E+0	1.491E+1
-1.411E-1	5.690E+0	1.508E+1
-1.476E-1	5.606E+0	1.493E+1
-1.492E-1	5.648E+0	1.521E+1
-1.459E-1	5.677E+0	1.509E+1
-1.427E-1	5.700E+0	1.505E+1
-1.443E-1	5.696E+0	1.488E+1
-1.508E-1	5.722E+0	1.506E+1
-1.427E-1	5.722E+0	1.511E+1
-1.378E-1	5.612E+0	1.505E+1
-1.459E-1	5.606E+0	1.513E+1
-1.492E-1	5.609E+0	1.497E+1
-1.427E-1	5.625E+0	1.517E+1
-1.459E-1	5.645E+0	1.499E+1
-1.459E-1	5.615E+0	1.509E+1
-1.492E-1	5.583E+0	1.502E+1
-1.443E-1	5.586E+0	1.506E+1
-1.411E-1	5.687E+0	1.506E+1
-1.459E-1	5.703E+0	1.501E+1
-1.476E-1	5.677E+0	1.515E+1
-1.411E-1	5.606E+0	1.512E+1
-1.395E-1	5.687E+0	1.492E+1
-1.459E-1	5.606E+0	1.498E+1
-1.476E-1	5.638E+0	1.497E+1
-1.427E-1	5.583E+0	1.505E+1
-1.427E-1	5.696E+0	1.506E+1
-1.459E-1	5.661E+0	1.507E+1
-1.459E-1	5.745E+0	1.493E+1
-1.427E-1	5.700E+0	1.487E+1
-1.411E-1	5.654E+0	1.498E+1
-1.443E-1	5.680E+0	1.497E+1
-1.459E-1	5.648E+0	1.495E+1
-1.443E-1	5.674E+0	1.492E+1
-1.411E-1	5.700E+0	1.488E+1
-1.459E-1	5.670E+0	1.499E+1
-1.476E-1	5.667E+0	1.502E+1
-1.427E-1	5.703E+0	1.505E+1
-1.411E-1	5.683E+0	1.504E+1
-1.459E-1	5.664E+0	1.490E+1
-1.476E-1	5.713E+0	1.516E+1
-1.427E-1	5.570E+0	1.508E+1
-1.411E-1	5.547E+0	1.501E+1
-1.476E-1	5.619E+0	1.508E+1
-1.443E-1	5.622E+0	1.495E+1
-1.443E-1	5.680E+0	1.491E+1
-1.427E-1	5.683E+0	1.494E+1
-1.443E-1	5.658E+0	1.506E+1
-1.476E-1	5.586E+0	1.506E+1
-1.459E-1	5.596E+0	1.504E+1
-1.427E-1	5.602E+0	1.509E+1
-1.443E-1	5.563E+0	1.509E+1
-1.459E-1	5.593E+0	1.499E+1
-1.427E-1	5.696E+0	1.506E+1
-1.427E-1	5.677E+0	1.501E+1
-1.459E-1	5.687E+0	1.501E+1
-1.492E-1	5.645E+0	1.514E+1
-1.427E-1	5.609E+0	1.508E+1
-1.395E-1	5.687E+0	1.489E+1
-1.459E-1	5.670E+0	1.495E+1
-1.459E-1	5.690E+0	1.499E+1
-1.427E-1	5.615E+0	1.515E+1
-1.378E-1	5.677E+0	1.513E+1
-1.459E-1	5.651E+0	1.500E+1
-1.476E-1	5.567E+0	1.500E+1
-1.427E-1	5.619E+0	1.505E+1
-1.411E-1	5.609E+0	1.491E+1
-1.459E-1	5.550E+0	1.496E+1
-1.443E-1	5.544E+0	1.492E+1
-1.443E-1	5.534E+0	1.502E+1
-1.395E-1	5.661E+0	1.494E+1
-1.443E-1	5.683E+0	1.509E+1
-1.492E-1	5.658E+0	1.493E+1
-1.459E-1	5.622E+0	1.498E+1
-1.427E-1	5.586E+0	1.505E+1
-1.476E-1	5.742E+0	1.489E+1
-1.459E-1	5.758E+0	1.504E+1
-1.459E-1	5.706E+0	1.512E+1
-1.443E-1	5.713E+0	1.512E+1
-1.476E-1	5.703E+0	1.500E+1
-1.459E-1	5.638E+0	1.514E+1
-1.411E-1	5.554E+0	1.513E+1
-1.395E-1	5.667E+0	1.503E+1
-1.443E-1	5.638E+0	1.495E+1
-1.492E-1	5.641E+0	1.498E+1
-1.427E-1	5.625E+0	1.504E+1
-1.411E-1	5.687E+0	1.507E+1
-1.443E-1	5.700E+0	1.505E+1
-1.459E-1	5.703E+0	1.500E+1
-1.443E-1	5.615E+0	1.492E+1
-1.443E-1	5.586E+0	1.506E+1
-1.492E-1	5.589E+0	1.484E+1
-1.476E-1	5.706E+0	1.501E+1
-1.443E-1	5.596E+0	1.487E+1
-1.427E-1	5.683E+0	1.512E+1
-1.443E-1	5.576E+0	1.509E+1
-1.459E-1	5.664E+0	1.494E+1
-1.411E-1	5.658E+0	1.486E+1
-1.427E-1	5.645E+0	1.500E+1
-1.476E-1	5.586E+0	1.500E+1
-1.492E-1	5.677E+0	1.499E+1
-1.459E-1	5.612E+0	1.496E+1
-1.427E-1	5.619E+0	1.497E+1
-1.476E-1	5.661E+0	1.508E+1
-1.492E-1	5.696E+0	1.498E+1
-1.443E-1	5.625E+0	1.495E+1
-1.427E-1	5.606E+0	1.493E+1
-1.476E-1	5.810E+0	1.493E+1
-1.459E-1	5.573E+0	1.495E+1
-1.443E-1	5.664E+0	1.511E+1
-1.395E-1	5.654E+0	1.507E+1
-1.476E-1	5.658E+0	1.519E+1
-1.459E-1	5.700E+0	1.512E+1
-1.411E-1	5.635E+0	1.494E+1
-1.427E-1	5.615E+0	1.498E+1
-1.476E-1	5.696E+0	1.493E+1
-1.476E-1	5.732E+0	1.503E+1
-1.427E-1	5.735E+0	1.496E+1
-1.395E-1	5.628E+0	1.498E+1
-1.443E-1	5.612E+0	1.484E+1
-1.476E-1	5.612E+0	1.509E+1
-1.443E-1	5.670E+0	1.490E+1
-1.411E-1	5.713E+0	1.511E+1
-1.427E-1	5.687E+0	1.504E+1
-1.476E-1	5.632E+0	1.493E+1
-1.427E-1	5.677E+0	1.483E+1
-1.443E-1	5.683E+0	1.482E+1
-1.443E-1	5.677E+0	1.512E+1
-1.492E-1	5.638E+0	1.488E+1
-1.427E-1	5.696E+0	1.494E+1
-1.427E-1	5.635E+0	1.507E+1
-1.476E-1	5.638E+0	1.493E+1
-1.459E-1	5.612E+0	1.486E+1
-1.443E-1	5.687E+0	1.499E+1
-1.411E-1	5.670E+0	1.503E+1
-1.443E-1	5.667E+0	1.512E+1
-1.459E-1	5.742E+0	1.506E+1
-1.395E-1	5.632E+0	1.505E+1
-1.427E-1	5.674E+0	1.496E+1
-1.459E-1	5.573E+0	1.496E+1
-1.443E-1	5.683E+0	1.501E+1
-1.427E-1	5.583E+0	1.511E+1
-1.443E-1	5.735E+0	1.502E+1
-1.459E-1	5.696E+0	1.494E+1
-1.459E-1	5.606E+0	1.498E+1
-1.427E-1	5.687E+0	1.509E+1
-1.411E-1	5.654E+0	1.505E+1
-1.459E-1	5.693E+0	1.498E+1
-1.476E-1	5.700E+0	1.511E+1
-1.427E-1	5.593E+0	1.506E+1
-1.427E-1	5.635E+0	1.497E+1
-1.459E-1	5.638E+0	1.500E+1
-1.492E-1	5.739E+0	1.523E+1
-1.427E-1	5.687E+0	1.503E+1
-1.411E-1	5.709E+0	1.484E+1
-1.443E-1	5.729E+0	1.494E+1
-1.459E-1	5.563E+0	1.496E+1
-1.411E-1	5.554E+0	1.505E+1
-1.411E-1	5.677E+0	1.484E+1
-1.427E-1	5.619E+0	1.504E+1
-1.459E-1	5.758E+0	1.507E+1
-1.427E-1	5.658E+0	1.486E+1
-1.411E-1	5.541E+0	1.509E+1
-1.459E-1	5.641E+0	1.518E+1
-1.476E-1	5.683E+0	1.506E+1
-1.411E-1	5.596E+0	1.491E+1
-1.395E-1	5.599E+0	1.486E+1
-1.459E-1	5.674E+0	1.505E+1
-1.492E-1	5.654E+0	1.497E+1
-1.411E-1	5.648E+0	1.513E+1
-1.443E-1	5.593E+0	1.510E+1
-1.459E-1	5.602E+0	1.498E+1
-1.492E-1	5.654E+0	1.502E+1
-1.427E-1	5.683E+0	1.496E+1
-1.411E-1	5.654E+0	1.507E+1
-1.443E-1	5.677E+0	1.504E+1
-1.476E-1	5.664E+0	1.488E+1
-1.411E-1	5.586E+0	1.500E+1
-1.427E-1	5.700E+0	1.502E+1
-1.443E-1	5.573E+0	1.504E+1
-1.492E-1	5.690E+0	1.492E+1
-1.427E-1	5.677E+0	1.505E+1
-1.427E-1	5.670E+0	1.505E+1
-1.476E-1	5.567E+0	1.498E+1
-1.476E-1	5.722E+0	1.482E+1
-1.443E-1	5.599E+0	1.490E+1
-1.411E-1	5.709E+0	1.505E+1
-1.459E-1	5.599E+0	1.483E+1
-1.476E-1	5.651E+0	1.495E+1
-1.411E-1	5.661E+0	1.517E+1
-1.427E-1	5.612E+0	1.496E+1
-1.427E-1	5.680E+0	1.508E+1
-1.476E-1	5.619E+0	1.494E+1
-1.427E-1	5.602E+0	1.510E+1
-1.411E-1	5.638E+0	1.486E+1
-1.476E-1	5.586E+0	1.499E+1
-1.459E-1	5.654E+0	1.501E+1
-1.427E-1	5.690E+0	1.496E+1
-1.411E-1	5.635E+0	1.509E+1
-1.476E-1	5.606E+0	1.507E+1
-1.476E-1	5.632E+0	1.494E+1
-1.411E-1	5.742E+0	1.505E+1
-1.427E-1	5.586E+0	1.515E+1
-1.476E-1	5.554E+0	1.505E+1
-1.476E-1	5.619E+0	1.499E+1
-1.427E-1	5.625E+0	1.504E+1
-1.427E-1	5.641E+0	1.504E+1
-1.459E-1	5.602E+0	1.499E+1
-1.443E-1	5.667E+0	1.484E+1
-1.395E-1	5.687E+0	1.506E+1
-1.427E-1	5.586E+0	1.499E+1
-1.459E-1	5.602E+0	1.495E+1
-1.476E-1	5.628E+0	1.485E+1
-1.443E-1	5.619E+0	1.517E+1
-1.427E-1	5.645E+0	1.521E+1
-1.427E-1	5.687E+0	1.498E+1
-1.459E-1	5.729E+0	1.499E+1
-1.427E-1	5.661E+0	1.501E+1
-1.411E-1	5.586E+0	1.494E+1
-1.443E-1	5.570E+0	1.517E+1
-1.476E-1	5.635E+0	1.510E+1
-1.427E-1	5.674E+0	1.493E+1
-1.411E-1	5.683E+0	1.484E+1
-1.492E-1	5.567E+0	1.503E+1
-1.476E-1	5.735E+0	1.493E+1
-1.411E-1	5.602E+0	1.506E+1
-1.427E-1	5.693E+0	1.508E+1
-1.476E-1	5.586E+0	1.516E+1
-1.459E-1	5.606E+0	1.497E+1
-1.411E-1	5.599E+0	1.508E+1
-1.427E-1	5.550E+0	1.499E+1
-1.443E-1	5.502E+0	1.508E+1
-1.492E-1	5.606E+0	1.513E+1
-1.427E-1	5.638E+0	1.502E+1
-1.395E-1	5.667E+0	1.506E+1
-1.459E-1	5.729E+0	1.497E+1
-1.443E-1	5.602E+0	1.490E+1
-1.395E-1	5.742E+0	1.500E+1
-1.411E-1	5.576E+0	1.495E+1
-1.476E-1	5.658E+0	1.481E+1
-1.476E-1	5.632E+0	1.503E+1
-1.427E-1	5.696E+0	1.496E+1
-1.427E-1	5.557E+0	1.506E+1
-1.492E-1	5.739E+0	1.491E+1
-1.443E-1	5.505E+0	1.511E+1
-1.427E-1	5.622E+0	1.502E+1
-1.411E-1	5.521E+0	1.504E+1
-1.443E-1	5.661E+0	1.500E+1
-1.459E-1	5.674E+0	1.505E+1
-1.459E-1	5.683E+0	1.501E+1
-1.427E-1	5.722E+0	1.512E+1
-1.411E-1	5.677E+0	1.502E+1
-1.459E-1	5.726E+0	1.485E+1
-1.427E-1	5.615E+0	1.502E+1
-1.395E-1	5.641E+0	1.509E+1
-1.443E-1	5.648E+0	1.502E+1
-1.476E-1	5.661E+0	1.494E+1
-1.411E-1	5.622E+0	1.501E+1
-1.411E-1	5.596E+0	1.509E+1
-1.476E-1	5.606E+0	1.494E+1
-1.459E-1	5.716E+0	1.488E+1
-1.427E-1	5.690E+0	1.500E+1
-1.443E-1	5.628E+0	1.517E+1
-1.459E-1	5.554E+0	1.501E+1
-1.459E-1	5.638E+0	1.493E+1
-1.395E-1	5.670E+0	1.496E+1
-1.411E-1	5.726E+0	1.505E+1
-1.459E-1	5.658E+0	1.500E+1
-1.492E-1	5.677E+0	1.505E+1
-1.411E-1	5.645E+0	1.509E+1
-1.395E-1	5.612E+0	1.494E+1
-1.443E-1	5.589E+0	1.512E+1
-1.476E-1	5.570E+0	1.491E+1
-1.443E-1	5.589E+0	1.490E+1
-1.443E-1	5.635E+0	1.503E+1
-1.476E-1	5.580E+0	1.503E+1
-1.492E-1	5.619E+0	1.498E+1
-1.443E-1	5.661E+0	1.511E+1
-1.395E-1	5.635E+0	1.504E+1
-1.459E-1	5.651E+0	1.512E+1
-1.476E-1	5.586E+0	1.505E+1
-1.411E-1	5.602E+0	1.502E+1
-1.411E-1	5.742E+0	1.499E+1
-1.443E-1	5.674E+0	1.515E+1
-1.476E-1	5.755E+0	1.512E+1
-1.443E-1	5.635E+0	1.512E+1
-1.427E-1	5.625E+0	1.496E+1
-1.443E-1	5.609E+0	1.486E+1
-1.476E-1	5.709E+0	1.513E+1
-1.411E-1	5.680E+0	1.497E+1
-1.411E-1	5.635E+0	1.497E+1
-1.459E-1	5.654E+0	1.505E+1
-1.459E-1	5.683E+0	1.497E+1
-1.427E-1	5.628E+0	1.504E+1
-1.411E-1	5.638E+0	1.509E+1
-1.476E-1	5.661E+0	1.494E+1
-1.459E-1	5.651E+0	1.490E+1
-1.411E-1	5.645E+0	1.503E+1
-1.443E-1	5.683E+0	1.502E+1
-1.476E-1	5.654E+0	1.495E+1
-1.476E-1	5.589E+0	1.501E+1
-1.427E-1	5.619E+0	1.489E+1
-1.395E-1	5.667E+0	1.506E+1
-1.443E-1	5.625E+0	1.498E+1
-1.459E-1	5.625E+0	1.500E+1
-1.411E-1	5.628E+0	1.509E+1
-1.395E-1	5.619E+0	1.495E+1
-1.476E-1	5.667E+0	1.494E+1
-1.476E-1	5.677E+0	1.489E+1
-1.443E-1	5.573E+0	1.503E+1
-1.411E-1	5.615E+0	1.489E+1
-1.476E-1	5.667E+0	1.504E+1
-1.459E-1	5.651E+0	1.503E+1
-1.411E-1	5.683E+0	1.503E+1
-1.395E-1	5.680E+0	1.495E+1
-1.476E-1	5.586E+0	1.502E+1
-1.443E-1	5.703E+0	1.508E+1
-1.476E-1	5.596E+0	1.498E+1
-1.395E-1	5.670E+0	1.499E+1
-1.459E-1	5.638E+0	1.505E+1
-1.476E-1	5.635E+0	1.507E+1
-1.411E-1	5.602E+0	1.501E+1
-1.443E-1	5.645E+0	1.503E+1
-1.476E-1	5.612E+0	1.493E+1
-1.476E-1	5.658E+0	1.501E+1
-1.459E-1	5.674E+0	1.483E+1
-1.427E-1	5.651E+0	1.510E+1
-1.459E-1	5.645E+0	1.499E+1
-1.459E-1	5.612E+0	1.486E+1
-1.411E-1	5.619E+0	1.506E+1
-1.395E-1	5.661E+0	1.497E+1
-1.492E-1	5.700E+0	1.494E+1
-1.443E-1	5.641E+0	1.482E+1
-1.427E-1	5.709E+0	1.506E+1
-1.411E-1	5.599E+0	1.498E+1
-1.459E-1	5.622E+0	1.495E+1
-1.492E-1	5.690E+0	1.491E+1
-1.427E-1	5.645E+0	1.500E+1
-1.443E-1	5.690E+0	1.499E+1
-1.443E-1	5.677E+0	1.504E+1
-1.459E-1	5.599E+0	1.508E+1
-1.411E-1	5.635E+0	1.507E+1
-1.411E-1	5.752E+0	1.507E+1
-1.443E-1	5.645E+0	1.499E+1
-1.443E-1	5.583E+0	1.500E+1
-1.427E-1	5.661E+0	1.513E+1
-1.411E-1	5.619E+0	1.489E+1
-1.476E-1	5.625E+0	1.491E+1
-1.492E-1	5.638E+0	1.499E+1
-1.411E-1	5.615E+0	1.498E+1
-1.443E-1	5.706E+0	1.502E+1
-1.476E-1	5.628E+0	1.501E+1
-1.476E-1	5.654E+0	1.503E+1
-1.443E-1	5.628E+0	1.512E+1
-1.443E-1	5.664E+0	1.504E+1
-1.476E-1	5.560E+0	1.492E+1
-1.459E-1	5.586E+0	1.498E+1
-1.411E-1	5.713E+0	1.497E+1
-1.395E-1	5.700E+0	1.494E+1
-1.476E-1	5.632E+0	1.506E+1
-1.443E-1	5.638E+0	1.515E+1
-1.427E-1	5.576E+0	1.488E+1
-1.427E-1	5.645E+0	1.522E+1
-1.459E-1	5.586E+0	1.509E+1
-1.459E-1	5.602E+0	1.502E+1
-1.395E-1	5.606E+0	1.485E+1
-1.411E-1	5.700E+0	1.490E+1
-1.476E-1	5.596E+0	1.500E+1
-1.459E-1	5.709E+0	1.518E+1
-1.443E-1	5.593E+0	1.498E+1
-1.427E-1	5.615E+0	1.498E+1
-1.427E-1	5.690E+0	1.510E+1
-1.459E-1	5.683E+0	1.502E+1
-1.411E-1	5.638E+0	1.501E+1
-1.411E-1	5.619E+0	1.509E+1
-1.427E-1	5.732E+0	1.488E+1
-1.443E-1	5.658E+0	1.494E+1
-1.411E-1	5.554E+0	1.490E+1
-1.411E-1	5.628E+0	1.503E+1
-1.459E-1	5.706E+0	1.516E+1
-1.459E-1	5.696E+0	1.495E+1
-1.411E-1	5.625E+0	1.500E+1
-1.427E-1	5.677E+0	1.502E+1
-1.459E-1	5.645E+0	1.500E+1
-1.476E-1	5.609E+0	1.509E+1
-1.411E-1	5.599E+0	1.502E+1
-1.427E-1	5.670E+0	1.506E+1
-1.459E-1	5.567E+0	1.497E+1
-1.476E-1	5.664E+0	1.499E+1
-1.395E-1	5.645E+0	1.487E+1
-1.411E-1	5.654E+0	1.502E+1
-1.459E-1	5.732E+0	1.491E+1
-1.459E-1	5.632E+0	1.490E+1
-1.395E-1	5.635E+0	1.498E+1
-1.443E-1	5.713E+0	1.494E+1
-1.459E-1	5.570E+0	1.496E+1
-1.492E-1	5.709E+0	1.500E+1
-1.427E-1	5.537E+0	1.500E+1
-1.427E-1	5.677E+0	1.509E+1
-1.443E-1	5.612E+0	1.509E+1
-1.476E-1	5.680E+0	1.512E+1
-1.427E-1	5.599E+0	1.518E+1
-1.427E-1	5.768E+0	1.502E+1
-1.459E-1	5.700E+0	1.501E+1
-1.459E-1	5.658E+0	1.503E+1
-1.427E-1	5.625E+0	1.495E+1
-1.395E-1	5.632E+0	1.488E+1
-1.459E-1	5.654E+0	1.493E+1
-1.476E-1	5.537E+0	1.503E+1
-1.427E-1	5.567E+0	1.498E+1
-1.427E-1	5.609E+0	1.486E+1
-1.443E-1	5.583E+0	1.495E+1
-1.443E-1	5.609E+0	1.498E+1
-1.395E-1	5.596E+0	1.515E+1
-1.411E-1	5.567E+0	1.500E+1
-1.427E-1	5.755E+0	1.493E+1
-1.476E-1	5.677E+0	1.515E+1
-1.427E-1	5.645E+0	1.505E+1
-1.427E-1	5.661E+0	1.497E+1
-1.459E-1	5.651E+0	1.514E+1
-1.476E-1	5.632E+0	1.493E+1
-1.411E-1	5.771E+0	1.499E+1
-1.395E-1	5.726E+0	1.520E+1
-1.443E-1	5.632E+0	1.492E+1
-1.459E-1	5.654E+0	1.502E+1
-1.411E-1	5.576E+0	1.499E+1
-1.443E-1	5.612E+0	1.498E+1
-1.492E-1	5.580E+0	1.496E+1
-1.476E-1	5.589E+0	1.496E+1
-1.427E-1	5.677E+0	1.509E+1
-1.427E-1	5.641E+0	1.500E+1
-1.443E-1	5.716E+0	1.498E+1
-1.443E-1	5.700E+0	1.507E+1
-1.378E-1	5.709E+0	1.509E+1
-1.411E-1	5.690E+0	1.498E+1
-1.459E-1	5.651E+0	1.492E+1
-1.443E-1	5.664E+0	1.498E+1
-1.427E-1	5.632E+0	1.499E+1
-1.411E-1	5.706E+0	1.490E+1
-1.476E-1	5.586E+0	1.501E+1
-1.443E-1	5.693E+0	1.504E+1
-1.411E-1	5.638E+0	1.508E+1
-1.411E-1	5.703E+0	1.503E+1
-1.459E-1	5.658E+0	1.488E+1
-1.492E-1	5.654E+0	1.505E+1
-1.411E-1	5.599E+0	1.485E+1
-1.411E-1	5.596E+0	1.492E+1
-1.492E-1	5.602E+0	1.510E+1
-1.443E-1	5.670E+0	1.488E+1
-1.411E-1	5.641E+0	1.495E+1
-1.395E-1	5.680E+0	1.486E+1
-1.476E-1	5.719E+0	1.501E+1
-1.476E-1	5.680E+0	1.518E+1
-1.427E-1	5.680E+0	1.513E+1
-1.411E-1	5.677E+0	1.497E+1
-1.476E-1	5.625E+0	1.493E+1
-1.476E-1	5.606E+0	1.501E+1
-1.459E-1	5.641E+0	1.518E+1
-1.395E-1	5.589E+0	1.498E+1
-1.476E-1	5.635E+0	1.487E+1
-1.459E-1	5.664E+0	1.499E+1
-1.395E-1	5.599E+0	1.496E+1
-1.411E-1	5.580E+0	1.501E+1
-1.459E-1	5.696E+0	1.498E+1
-1.459E-1	5.726E+0	1.495E+1
-1.411E-1	5.748E+0	1.489E+1
-1.443E-1	5.713E+0	1.500E+1
-1.476E-1	5.687E+0	1.514E+1
-1.459E-1	5.596E+0	1.497E+1
-1.427E-1	5.732E+0	1.498E+1
-1.411E-1	5.670E+0	1.481E+1
-1.443E-1	5.586E+0	1.490E+1
-1.443E-1	5.661E+0	1.491E+1
-1.427E-1	5.739E+0	1.510E+1
-1.427E-1	5.722E+0	1.500E+1
-1.476E-1	5.602E+0	1.498E+1
-1.443E-1	5.658E+0	1.493E+1
-1.411E-1	5.661E+0	1.496E+1
-1.411E-1	5.722E+0	1.511E+1
-1.476E-1	5.677E+0	1.497E+1
-1.443E-1	5.696E+0	1.495E+1
-1.395E-1	5.690E+0	1.503E+1
-1.427E-1	5.596E+0	1.505E+1
-1.476E-1	5.667E+0	1.505E+1
-1.443E-1	5.771E+0	1.510E+1
-1.411E-1	5.690E+0	1.506E+1
-1.411E-1	5.696E+0	1.495E+1
-1.443E-1	5.615E+0	1.499E+1
-1.476E-1	5.680E+0	1.508E+1
-1.411E-1	5.654E+0	1.498E+1
-1.411E-1	5.570E+0	1.487E+1
-1.476E-1	5.599E+0	1.501E+1
-1.411E-1	5.615E+0	1.501E+1
-1.427E-1	5.593E+0	1.508E+1
-1.411E-1	5.732E+0	1.501E+1
-1.443E-1	5.619E+0	1.489E+1
-1.443E-1	5.658E+0	1.507E+1
-1.427E-1	5.612E+0	1.491E+1
-1.411E-1	5.606E+0	1.510E+1
-1.459E-1	5.781E+0	1.494E+1
-1.443E-1	5.622E+0	1.489E+1
-1.443E-1	5.589E+0	1.504E+1
-1.411E-1	5.638E+0	1.493E+1
-1.459E-1	5.632E+0	1.527E+1
-1.476E-1	5.625E+0	1.499E+1
-1.427E-1	5.632E+0	1.492E+1
-1.395E-1	5.680E+0	1.494E+1
-1.476E-1	5.674E+0	1.496E+1
-1.459E-1	5.612E+0	1.507E+1
-1.411E-1	5.664E+0	1.499E+1
-1.411E-1	5.661E+0	1.498E+1
-1.459E-1	5.683E+0	1.502E+1
-1.427E-1	5.583E+0	1.499E+1
-1.411E-1	5.693E+0	1.495E+1
-1.427E-1	5.683E+0	1.484E+1
-1.459E-1	5.628E+0	1.509E+1
-1.459E-1	5.661E+0	1.502E+1
-1.427E-1	5.628E+0	1.499E+1
-1.395E-1	5.683E+0	1.504E+1
-1.476E-1	5.641E+0	1.507E+1
-1.443E-1	5.609E+0	1.490E+1
-1.411E-1	5.632E+0	1.503E+1
-1.411E-1	5.664E+0	1.501E+1
-1.476E-1	5.781E+0	1.491E+1
-1.459E-1	5.658E+0	1.499E+1
-1.427E-1	5.583E+0	1.495E+1
-1.427E-1	5.563E+0	1.482E+1
-1.476E-1	5.593E+0	1.500E+1
-1.476E-1	5.576E+0	1.503E+1
-1.395E-1	5.651E+0	1.490E+1
-1.411E-1	5.648E+0	1.496E+1
-1.459E-1	5.602E+0	1.491E+1
-1.476E-1	5.648E+0	1.495E+1
-1.411E-1	5.547E+0	1.493E+1
-1.427E-1	5.645E+0	1.497E+1
-1.459E-1	5.690E+0	1.499E+1
-1.443E-1	5.641E+0	1.504E+1
-1.395E-1	5.612E+0	1.488E+1
-1.443E-1	5.670E+0	1.492E+1
-1.443E-1	5.703E+0	1.495E+1
-1.476E-1	5.654E+0	1.495E+1
-1.427E-1	5.664E+0	1.499E+1
-1.395E-1	5.658E+0	1.502E+1
-1.427E-1	5.706E+0	1.508E+1
-1.459E-1	5.687E+0	1.504E+1
-1.395E-1	5.680E+0	1.507E+1
-1.443E-1	5.628E+0	1.519E+1
-1.476E-1	5.680E+0	1.507E+1
-1.492E-1	5.700E+0	1.494E+1
-1.395E-1	5.645E+0	1.494E+1
-1.411E-1	5.696E+0	1.506E+1
-1.443E-1	5.508E+0	1.501E+1
-1.459E-1	5.596E+0	1.500E+1
-1.395E-1	5.619E+0	1.493E+1
-1.427E-1	5.612E+0	1.492E+1
-1.459E-1	5.645E+0	1.518E+1
-1.459E-1	5.693E+0	1.506E+1
-1.411E-1	5.735E+0	1.506E+1
-1.427E-1	5.638E+0	1.502E+1
-1.443E-1	5.654E+0	1.494E+1
-1.459E-1	5.664E+0	1.504E+1
-1.427E-1	5.706E+0	1.491E+1
-1.395E-1	5.619E+0	1.505E+1
-1.443E-1	5.641E+0	1.498E+1
-1.476E-1	5.570E+0	1.501E+1
-1.427E-1	5.648E+0	1.493E+1
-1.411E-1	5.645E+0	1.502E+1
-1.443E-1	5.683E+0	1.513E+1
-1.459E-1	5.745E+0	1.494E+1
-1.427E-1	5.606E+0	1.509E+1
-1.411E-1	5.742E+0	1.494E+1
-1.443E-1	5.742E+0	1.504E+1
-1.459E-1	5.706E+0	1.485E+1
-1.411E-1	5.658E+0	1.501E+1
-1.427E-1	5.599E+0	1.494E+1
-1.459E-1	5.625E+0	1.499E+1
-1.476E-1	5.687E+0	1.505E+1
-1.411E-1	5.635E+0	1.510E+1
-1.443E-1	5.748E+0	1.479E+1
-1.427E-1	5.641E+0	1.493E+1
-1.476E-1	5.680E+0	1.513E+1
-1.378E-1	5.606E+0	1.497E+1
-1.411E-1	5.719E+0	1.487E+1
-1.476E-1	5.628E+0	1.503E+1
-1.459E-1	5.537E+0	1.513E+1
-1.395E-1	5.732E+0	1.490E+1
-1.427E-1	5.583E+0	1.483E+1
-1.427E-1	5.651E+0	1.487E+1
-1.443E-1	5.599E+0	1.491E+1
-1.395E-1	5.667E+0	1.502E+1
-1.411E-1	5.638E+0	1.504E+1
-1.476E-1	5.599E+0	1.498E+1
-1.459E-1	5.625E+0	1.491E+1
-1.395E-1	5.593E+0	1.493E+1
-1.443E-1	5.680E+0	1.504E+1
-1.443E-1	5.752E+0	1.498E+1
-1.427E-1	5.635E+0	1.504E+1
-1.427E-1	5.693E+0	1.500E+1
-1.443E-1	5.664E+0	1.514E+1
-1.427E-1	5.593E+0	1.489E+1
-1.411E-1	5.654E+0	1.495E+1
-1.395E-1	5.706E+0	1.508E+1
-1.395E-1	5.625E+0	1.495E+1
-1.443E-1	5.648E+0	1.513E+1
-1.459E-1	5.667E+0	1.482E+1
-1.395E-1	5.625E+0	1.502E+1
-1.395E-1	5.512E+0	1.508E+1
-1.443E-1	5.563E+0	1.489E+1
-1.459E-1	5.677E+0	1.486E+1
-1.395E-1	5.547E+0	1.480E+1
-1.395E-1	5.576E+0	1.491E+1
-1.476E-1	5.619E+0	1.504E+1
-1.459E-1	5.641E+0	1.487E+1
-1.411E-1	5.703E+0	1.501E+1
-1.411E-1	5.680E+0	1.486E+1
-1.459E-1	5.677E+0	1.502E+1
-1.459E-1	5.661E+0	1.493E+1
-1.411E-1	5.667E+0	1.508E+1
-1.411E-1	5.648E+0	1.482E+1
-1.459E-1	5.677E+0	1.520E+1
-1.443E-1	5.677E+0	1.500E+1
-1.411E-1	5.573E+0	1.493E+1
-1.378E-1	5.638E+0	1.492E+1
-1.427E-1	5.683E+0	1.496E+1
-1.459E-1	5.693E+0	1.489E+1
-1.411E-1	5.576E+0	1.513E+1
-1.427E-1	5.658E+0	1.502E+1
-1.459E-1	5.638E+0	1.515E+1
-1.427E-1	5.593E+0	1.499E+1
-1.411E-1	5.703E+0	1.500E+1
-1.395E-1	5.654E+0	1.504E+1
-1.427E-1	5.625E+0	1.502E+1
-1.443E-1	5.651E+0	1.494E+1
-1.395E-1	5.661E+0	1.491E+1
-1.411E-1	5.729E+0	1.503E+1
-1.443E-1	5.680E+0	1.499E+1
-1.443E-1	5.742E+0	1.501E+1
-1.427E-1	5.648E+0	1.519E+1
-1.395E-1	5.716E+0	1.483E+1
-1.459E-1	5.580E+0	1.503E+1
-1.459E-1	5.628E+0	1.490E+1
-1.411E-1	5.563E+0	1.498E+1
-1.395E-1	5.674E+0	1.504E+1
-1.459E-1	5.654E+0	1.491E+1
-1.427E-1	5.703E+0	1.499E+1
-1.427E-1	5.719E+0	1.496E+1
-1.427E-1	5.658E+0	1.506E+1
-1.459E-1	5.687E+0	1.506E+1
-1.443E-1	5.654E+0	1.492E+1
-1.411E-1	5.544E+0	1.511E+1
-1.411E-1	5.696E+0	1.508E+1
-1.459E-1	5.735E+0	1.500E+1
-1.443E-1	5.658E+0	1.479E+1
-1.395E-1	5.664E+0	1.489E+1
-1.427E-1	5.645E+0	1.521E+1
-1.459E-1	5.615E+0	1.505E+1
-1.459E-1	5.706E+0	1.504E+1
-1.411E-1	5.625E+0	1.496E+1
-1.395E-1	5.674E+0	1.504E+1
-1.443E-1	5.625E+0	1.501E+1
-1.427E-1	5.674E+0	1.509E+1
-1.378E-1	5.609E+0	1.496E+1
-1.427E-1	5.612E+0	1.497E+1
-1.443E-1	5.696E+0	1.495E+1
-1.459E-1	5.645E+0	1.502E+1
-1.427E-1	5.586E+0	1.504E+1
-1.411E-1	5.674E+0	1.505E+1
-1.459E-1	5.641E+0	1.511E+1
-1.411E-1	5.706E+0	1.500E+1
-1.427E-1	5.677E+0	1.496E+1
-1.378E-1	5.602E+0	1.499E+1
-1.459E-1	5.619E+0	1.496E+1
-1.459E-1	5.645E+0	1.505E+1
-1.411E-1	5.648E+0	1.507E+1
-1.395E-1	5.654E+0	1.493E+1
-1.459E-1	5.687E+0	1.514E+1
-1.443E-1	5.628E+0	1.503E+1
-1.427E-1	5.606E+0	1.508E+1
-1.395E-1	5.722E+0	1.500E+1
-1.459E-1	5.667E+0	1.491E+1
-1.443E-1	5.661E+0	1.495E+1
-1.411E-1	5.677E+0	1.496E+1
-1.411E-1	5.709E+0	1.504E+1
-1.476E-1	5.677E+0	1.493E+1
-1.459E-1	5.722E+0	1.491E+1
-1.411E-1	5.739E+0	1.503E+1
-1.411E-1	5.658E+0	1.507E+1
-1.427E-1	5.615E+0	1.503E+1
-1.443E-1	5.664E+0	1.513E+1
-1.411E-1	5.658E+0	1.498E+1
-1.427E-1	5.583E+0	1.482E+1
-1.443E-1	5.667E+0	1.498E+1
-1.459E-1	5.489E+0	1.498E+1
-1.378E-1	5.638E+0	1.501E+1
-1.411E-1	5.664E+0	1.500E+1
-1.476E-1	5.606E+0	1.496E+1
-1.427E-1	5.690E+0	1.501E+1
-1.411E-1	5.619E+0	1.501E+1
-1.411E-1	5.664E+0	1.500E+1
-1.459E-1	5.696E+0	1.501E+1
-1.443E-1	5.658E+0	1.503E+1
-1.411E-1	5.560E+0	1.513E+1
-1.443E-1	5.683E+0	1.493E+1
-1.459E-1	5.606E+0	1.496E+1
-1.443E-1	5.641E+0	1.504E+1
-1.411E-1	5.674E+0	1.484E+1
-1.395E-1	5.742E+0	1.510E+1
-1.459E-1	5.722E+0	1.520E+1
-1.476E-1	5.667E+0	1.485E+1
-1.395E-1	5.599E+0	1.491E+1
-1.411E-1	5.641E+0	1.493E+1
-1.443E-1	5.619E+0	1.496E+1
-1.459E-1	5.612E+0	1.500E+1
-1.395E-1	5.648E+0	1.507E+1
-1.411E-1	5.625E+0	1.491E+1
-1.443E-1	5.648E+0	1.493E+1
-1.459E-1	5.674E+0	1.494E+1
-1.378E-1	5.596E+0	1.500E+1
-1.395E-1	5.632E+0	1.499E+1
-1.459E-1	5.651E+0	1.503E+1
-1.459E-1	5.667E+0	1.508E+1
-1.378E-1	5.632E+0	1.509E+1
-1.395E-1	5.589E+0	1.503E+1
-1.459E-1	5.683E+0	1.506E+1
-1.443E-1	5.778E+0	1.505E+1
-1.427E-1	5.648E+0	1.512E+1
-1.427E-1	5.638E+0	1.484E+1
-1.427E-1	5.645E+0	1.499E+1
-1.459E-1	5.622E+0	1.498E+1
-1.395E-1	5.528E+0	1.494E+1
-1.427E-1	5.706E+0	1.480E+1
-1.476E-1	5.661E+0	1.498E+1
-1.459E-1	5.661E+0	1.510E+1
-1.395E-1	5.573E+0	1.502E+1
-1.411E-1	5.567E+0	1.488E+1
[truncated: 93,952 more rows]
