# Supplementary material for: Improved ANAP incorporation and VCF analysis reveal details of P2X7 current facilitation and a limited conformational interplay between ATP binding and the intracellular ballast domain
Source: eLife. 2023 Jan 4;12:e82479. doi: 10.7554/eLife.82479 (PMC9859053; doi:10.7554/eLife.82479)
Supplement: Figure 5—figure supplement 1—source data 2. [file elife-82479-fig5-figsupp1-data2.zip › Figure-5_figure-supplement-1_source-data-2/W7A-F11_m09#34.csv]

-2.546E-1	3.727E+0	9.570E+0
-2.497E-1	3.685E+0	9.615E+0
-2.465E-1	3.679E+0	9.589E+0
-2.465E-1	3.779E+0	9.596E+0
-2.546E-1	3.688E+0	9.492E+0
-2.481E-1	3.750E+0	9.541E+0
-2.465E-1	3.737E+0	9.612E+0
-2.449E-1	3.734E+0	9.414E+0
-2.579E-1	3.773E+0	9.518E+0
-2.465E-1	3.692E+0	9.489E+0
-2.481E-1	3.698E+0	9.524E+0
-2.465E-1	3.698E+0	9.576E+0
-2.579E-1	3.727E+0	9.618E+0
-2.514E-1	3.737E+0	9.716E+0
-2.465E-1	3.711E+0	9.699E+0
-2.465E-1	3.792E+0	9.592E+0
-2.562E-1	3.666E+0	9.566E+0
-2.497E-1	3.698E+0	9.560E+0
-2.449E-1	3.650E+0	9.521E+0
-2.497E-1	3.727E+0	9.476E+0
-2.546E-1	3.744E+0	9.492E+0
-2.481E-1	3.643E+0	9.511E+0
-2.465E-1	3.708E+0	9.547E+0
-2.465E-1	3.711E+0	9.450E+0
-2.530E-1	3.747E+0	9.576E+0
-2.497E-1	3.711E+0	9.625E+0
-2.481E-1	3.734E+0	9.644E+0
-2.465E-1	3.695E+0	9.579E+0
-2.530E-1	3.650E+0	9.563E+0
-2.481E-1	3.662E+0	9.557E+0
-2.465E-1	3.692E+0	9.524E+0
-2.481E-1	3.714E+0	9.599E+0
-2.546E-1	3.682E+0	9.398E+0
-2.481E-1	3.714E+0	9.667E+0
-2.449E-1	3.666E+0	9.550E+0
-2.481E-1	3.747E+0	9.479E+0
-2.546E-1	3.711E+0	9.505E+0
-2.514E-1	3.617E+0	9.541E+0
-2.481E-1	3.669E+0	9.528E+0
-2.514E-1	3.672E+0	9.495E+0
-2.530E-1	3.688E+0	9.547E+0
-2.514E-1	3.643E+0	9.553E+0
-2.416E-1	3.737E+0	9.609E+0
-2.481E-1	3.744E+0	9.716E+0
-2.546E-1	3.734E+0	9.537E+0
-2.546E-1	3.669E+0	9.485E+0
-2.465E-1	3.705E+0	9.644E+0
-2.481E-1	3.695E+0	9.502E+0
-2.497E-1	3.637E+0	9.485E+0
-2.497E-1	3.760E+0	9.537E+0
-2.449E-1	3.708E+0	9.566E+0
-2.530E-1	3.727E+0	9.508E+0
-2.530E-1	3.643E+0	9.502E+0
-2.481E-1	3.650E+0	9.641E+0
-2.465E-1	3.763E+0	9.631E+0
-2.530E-1	3.747E+0	9.521E+0
-2.530E-1	3.675E+0	9.592E+0
-2.497E-1	3.773E+0	9.528E+0
-2.433E-1	3.711E+0	9.670E+0
-2.481E-1	3.737E+0	9.550E+0
-2.530E-1	3.711E+0	9.485E+0
-2.562E-1	3.744E+0	9.602E+0
-2.465E-1	3.724E+0	9.602E+0
-2.514E-1	3.714E+0	9.511E+0
-2.530E-1	3.611E+0	9.524E+0
-2.497E-1	3.666E+0	9.472E+0
-2.465E-1	3.708E+0	9.596E+0
-2.465E-1	3.724E+0	9.602E+0
-2.514E-1	3.643E+0	9.576E+0
-2.497E-1	3.701E+0	9.674E+0
-2.449E-1	3.688E+0	9.576E+0
-2.481E-1	3.701E+0	9.528E+0
-2.530E-1	3.708E+0	9.563E+0
-2.481E-1	3.633E+0	9.680E+0
-2.449E-1	3.721E+0	9.592E+0
-2.465E-1	3.711E+0	9.521E+0
-2.546E-1	3.669E+0	9.508E+0
-2.497E-1	3.672E+0	9.524E+0
-2.449E-1	3.643E+0	9.631E+0
-2.481E-1	3.685E+0	9.583E+0
-2.530E-1	3.698E+0	9.508E+0
-2.497E-1	3.718E+0	9.589E+0
-2.433E-1	3.705E+0	9.544E+0
-2.514E-1	3.708E+0	9.550E+0
-2.514E-1	3.757E+0	9.515E+0
-2.481E-1	3.672E+0	9.612E+0
-2.416E-1	3.666E+0	9.528E+0
-2.481E-1	3.692E+0	9.511E+0
-2.514E-1	3.666E+0	9.541E+0
-2.514E-1	3.740E+0	9.596E+0
-2.465E-1	3.708E+0	9.511E+0
-2.481E-1	3.679E+0	9.566E+0
-2.546E-1	3.708E+0	9.622E+0
-2.481E-1	3.685E+0	9.651E+0
-2.449E-1	3.688E+0	9.716E+0
-2.497E-1	3.714E+0	9.537E+0
-2.497E-1	3.692E+0	9.489E+0
-2.497E-1	3.685E+0	9.589E+0
-2.481E-1	3.705E+0	9.566E+0
-2.481E-1	3.695E+0	9.576E+0
-2.530E-1	3.578E+0	9.534E+0
-2.514E-1	3.718E+0	9.521E+0
-2.481E-1	3.685E+0	9.618E+0
-2.481E-1	3.698E+0	9.459E+0
-2.530E-1	3.727E+0	9.638E+0
-2.514E-1	3.753E+0	9.537E+0
-2.497E-1	3.727E+0	9.622E+0
-2.497E-1	3.721E+0	9.505E+0
-2.514E-1	3.666E+0	9.492E+0
-2.530E-1	3.695E+0	9.472E+0
-2.465E-1	3.701E+0	9.661E+0
-2.497E-1	3.692E+0	9.609E+0
-2.546E-1	3.724E+0	9.547E+0
-2.497E-1	3.662E+0	9.638E+0
-2.449E-1	3.659E+0	9.628E+0
-2.497E-1	3.698E+0	9.537E+0
-2.530E-1	3.637E+0	9.476E+0
-2.514E-1	3.669E+0	9.690E+0
-2.433E-1	3.705E+0	9.683E+0
-2.514E-1	3.675E+0	9.479E+0
-2.530E-1	3.656E+0	9.631E+0
-2.497E-1	3.666E+0	9.427E+0
-2.449E-1	3.753E+0	9.576E+0
-2.465E-1	3.695E+0	9.485E+0
-2.514E-1	3.705E+0	9.456E+0
-2.497E-1	3.705E+0	9.605E+0
-2.449E-1	3.591E+0	9.570E+0
-2.481E-1	3.763E+0	9.498E+0
-2.514E-1	3.708E+0	9.537E+0
-2.514E-1	3.734E+0	9.618E+0
-2.433E-1	3.734E+0	9.541E+0
-2.497E-1	3.685E+0	9.502E+0
-2.497E-1	3.675E+0	9.566E+0
-2.497E-1	3.711E+0	9.482E+0
-2.449E-1	3.766E+0	9.599E+0
-2.481E-1	3.643E+0	9.492E+0
-2.514E-1	3.721E+0	9.553E+0
-2.514E-1	3.747E+0	9.576E+0
-2.449E-1	3.675E+0	9.667E+0
-2.497E-1	3.731E+0	9.492E+0
-2.546E-1	3.650E+0	9.505E+0
-2.497E-1	3.698E+0	9.667E+0
-2.449E-1	3.731E+0	9.641E+0
-2.514E-1	3.698E+0	9.566E+0
-2.514E-1	3.656E+0	9.560E+0
-2.497E-1	3.675E+0	9.699E+0
-2.449E-1	3.708E+0	9.502E+0
-2.481E-1	3.711E+0	9.612E+0
-2.514E-1	3.718E+0	9.547E+0
-2.497E-1	3.672E+0	9.453E+0
-2.449E-1	3.747E+0	9.495E+0
-2.514E-1	3.763E+0	9.602E+0
-2.497E-1	3.653E+0	9.576E+0
-2.497E-1	3.698E+0	9.531E+0
-2.465E-1	3.763E+0	9.748E+0
-2.465E-1	3.653E+0	9.596E+0
-2.497E-1	3.757E+0	9.570E+0
-2.497E-1	3.750E+0	9.599E+0
-2.465E-1	3.705E+0	9.453E+0
-2.497E-1	3.708E+0	9.696E+0
-2.514E-1	3.705E+0	9.573E+0
-2.481E-1	3.637E+0	9.485E+0
-2.449E-1	3.692E+0	9.638E+0
-2.497E-1	3.731E+0	9.599E+0
-2.530E-1	3.721E+0	9.599E+0
-2.497E-1	3.711E+0	9.502E+0
-2.465E-1	3.731E+0	9.492E+0
-2.481E-1	3.714E+0	9.592E+0
-2.530E-1	3.740E+0	9.541E+0
-2.465E-1	3.653E+0	9.648E+0
-2.497E-1	3.714E+0	9.631E+0
-2.449E-1	3.695E+0	9.563E+0
-2.546E-1	3.763E+0	9.531E+0
-2.465E-1	3.711E+0	9.515E+0
-2.465E-1	3.783E+0	9.583E+0
-2.449E-1	3.705E+0	9.508E+0
-2.530E-1	3.701E+0	9.485E+0
-2.481E-1	3.695E+0	9.693E+0
-2.497E-1	3.653E+0	9.615E+0
-2.449E-1	3.617E+0	9.683E+0
-2.530E-1	3.714E+0	9.599E+0
-2.481E-1	3.731E+0	9.709E+0
-2.497E-1	3.659E+0	9.609E+0
-2.465E-1	3.679E+0	9.670E+0
-2.546E-1	3.766E+0	9.560E+0
-2.449E-1	3.662E+0	9.609E+0
-2.449E-1	3.701E+0	9.615E+0
-2.465E-1	3.672E+0	9.602E+0
-2.562E-1	3.627E+0	9.579E+0
-2.497E-1	3.773E+0	9.547E+0
-2.465E-1	3.792E+0	9.609E+0
-2.497E-1	3.630E+0	9.622E+0
-2.530E-1	3.666E+0	9.592E+0
-2.497E-1	3.698E+0	9.515E+0
-2.465E-1	3.662E+0	9.618E+0
-2.449E-1	3.656E+0	9.612E+0
-2.562E-1	3.637E+0	9.563E+0
-2.497E-1	3.714E+0	9.592E+0
-2.465E-1	3.776E+0	9.654E+0
-2.465E-1	3.701E+0	9.667E+0
-2.546E-1	3.705E+0	9.492E+0
-2.481E-1	3.737E+0	9.550E+0
-2.497E-1	3.731E+0	9.570E+0
-2.465E-1	3.685E+0	9.560E+0
-2.562E-1	3.718E+0	9.615E+0
-2.481E-1	3.779E+0	9.635E+0
-2.465E-1	3.672E+0	9.502E+0
-2.433E-1	3.724E+0	9.677E+0
-2.562E-1	3.695E+0	9.615E+0
-2.497E-1	3.701E+0	9.557E+0
-2.465E-1	3.698E+0	9.576E+0
-2.465E-1	3.734E+0	9.592E+0
-2.530E-1	3.666E+0	9.469E+0
-2.481E-1	3.737E+0	9.618E+0
-2.465E-1	3.669E+0	9.670E+0
-2.481E-1	3.750E+0	9.618E+0
-2.562E-1	3.650E+0	9.453E+0
-2.481E-1	3.773E+0	9.498E+0
-2.449E-1	3.682E+0	9.528E+0
-2.481E-1	3.740E+0	9.531E+0
-2.530E-1	3.705E+0	9.528E+0
-2.481E-1	3.666E+0	9.592E+0
-2.465E-1	3.711E+0	9.674E+0
-2.465E-1	3.718E+0	9.599E+0
-2.546E-1	3.708E+0	9.560E+0
-2.497E-1	3.753E+0	9.683E+0
-2.449E-1	3.646E+0	9.583E+0
-2.465E-1	3.763E+0	9.576E+0
-2.514E-1	3.659E+0	9.528E+0
-2.497E-1	3.734E+0	9.541E+0
-2.433E-1	3.682E+0	9.453E+0
-2.497E-1	3.666E+0	9.602E+0
-2.514E-1	3.711E+0	9.635E+0
-2.497E-1	3.760E+0	9.573E+0
-2.433E-1	3.682E+0	9.596E+0
-2.497E-1	3.776E+0	9.553E+0
-2.514E-1	3.714E+0	9.661E+0
-2.514E-1	3.799E+0	9.622E+0
-2.433E-1	3.705E+0	9.528E+0
-2.481E-1	3.682E+0	9.521E+0
-2.530E-1	3.714E+0	9.654E+0
-2.514E-1	3.662E+0	9.683E+0
-2.449E-1	3.688E+0	9.589E+0
-2.481E-1	3.750E+0	9.495E+0
-2.530E-1	3.776E+0	9.635E+0
-2.497E-1	3.747E+0	9.459E+0
-2.433E-1	3.701E+0	9.433E+0
-2.465E-1	3.675E+0	9.550E+0
-2.514E-1	3.692E+0	9.596E+0
-2.497E-1	3.685E+0	9.566E+0
-2.449E-1	3.701E+0	9.515E+0
-2.497E-1	3.682E+0	9.709E+0
-2.497E-1	3.789E+0	9.508E+0
-2.481E-1	3.708E+0	9.453E+0
-2.465E-1	3.763E+0	9.583E+0
-2.465E-1	3.666E+0	9.437E+0
-2.497E-1	3.675E+0	9.706E+0
-2.497E-1	3.734E+0	9.557E+0
-2.465E-1	3.737E+0	9.605E+0
-2.465E-1	3.760E+0	9.537E+0
-2.530E-1	3.643E+0	9.674E+0
-2.514E-1	3.701E+0	9.596E+0
-2.433E-1	3.640E+0	9.576E+0
-2.497E-1	3.737E+0	9.570E+0
-2.546E-1	3.659E+0	9.482E+0
-2.481E-1	3.721E+0	9.563E+0
-2.449E-1	3.675E+0	9.456E+0
-2.481E-1	3.633E+0	9.599E+0
-2.530E-1	3.760E+0	9.547E+0
-2.497E-1	3.698E+0	9.553E+0
-2.449E-1	3.724E+0	9.605E+0
-2.481E-1	3.666E+0	9.579E+0
-2.530E-1	3.656E+0	9.563E+0
-2.449E-1	3.705E+0	9.453E+0
-2.465E-1	3.711E+0	9.534E+0
-2.465E-1	3.727E+0	9.524E+0
-2.530E-1	3.672E+0	9.560E+0
-2.497E-1	3.714E+0	9.553E+0
-2.449E-1	3.737E+0	9.657E+0
-2.465E-1	3.669E+0	9.534E+0
-2.546E-1	3.682E+0	9.563E+0
-2.497E-1	3.799E+0	9.553E+0
-2.433E-1	3.731E+0	9.605E+0
-2.465E-1	3.685E+0	9.641E+0
-2.530E-1	3.714E+0	9.625E+0
-2.497E-1	3.753E+0	9.537E+0
-2.433E-1	3.747E+0	9.641E+0
-2.465E-1	3.757E+0	9.618E+0
-2.546E-1	3.675E+0	9.521E+0
-2.497E-1	3.708E+0	9.557E+0
-2.465E-1	3.718E+0	9.550E+0
-2.497E-1	3.692E+0	9.553E+0
-2.530E-1	3.763E+0	9.576E+0
-2.497E-1	3.760E+0	9.541E+0
-2.416E-1	3.737E+0	9.511E+0
-2.481E-1	3.737E+0	9.511E+0
-2.514E-1	3.744E+0	9.515E+0
-2.481E-1	3.714E+0	9.453E+0
-2.449E-1	3.669E+0	9.641E+0
-2.481E-1	3.740E+0	9.677E+0
-2.530E-1	3.792E+0	9.609E+0
-2.514E-1	3.705E+0	9.541E+0
-2.433E-1	3.662E+0	9.511E+0
-2.481E-1	3.666E+0	9.570E+0
-2.530E-1	3.714E+0	9.703E+0
-2.514E-1	3.692E+0	9.566E+0
-2.449E-1	3.682E+0	9.589E+0
-2.497E-1	3.666E+0	9.502E+0
-2.530E-1	3.753E+0	9.586E+0
-2.514E-1	3.607E+0	9.641E+0
-2.433E-1	3.714E+0	9.622E+0
-2.530E-1	3.688E+0	9.560E+0
-2.514E-1	3.721E+0	9.602E+0
-2.530E-1	3.650E+0	9.521E+0
-2.433E-1	3.708E+0	9.541E+0
-2.514E-1	3.760E+0	9.602E+0
-2.514E-1	3.724E+0	9.599E+0
-2.514E-1	3.724E+0	9.612E+0
-2.433E-1	3.705E+0	9.579E+0
-2.497E-1	3.705E+0	9.505E+0
-2.514E-1	3.753E+0	9.579E+0
-2.481E-1	3.740E+0	9.596E+0
-2.433E-1	3.731E+0	9.404E+0
-2.514E-1	3.695E+0	9.589E+0
-2.530E-1	3.653E+0	9.602E+0
-2.497E-1	3.718E+0	9.615E+0
-2.449E-1	3.682E+0	9.566E+0
-2.481E-1	3.721E+0	9.524E+0
-2.530E-1	3.679E+0	9.463E+0
-2.514E-1	3.675E+0	9.628E+0
-2.433E-1	3.679E+0	9.609E+0
-2.514E-1	3.653E+0	9.706E+0
-2.514E-1	3.688E+0	9.592E+0
-2.514E-1	3.724E+0	9.609E+0
-2.449E-1	3.727E+0	9.502E+0
-2.481E-1	3.740E+0	9.586E+0
-2.546E-1	3.662E+0	9.641E+0
-2.514E-1	3.753E+0	9.566E+0
-2.433E-1	3.650E+0	9.570E+0
-2.514E-1	3.731E+0	9.576E+0
-2.530E-1	3.724E+0	9.433E+0
-2.514E-1	3.766E+0	9.466E+0
-2.433E-1	3.737E+0	9.531E+0
-2.497E-1	3.607E+0	9.641E+0
-2.530E-1	3.705E+0	9.518E+0
-2.514E-1	3.705E+0	9.472E+0
-2.481E-1	3.779E+0	9.528E+0
-2.497E-1	3.766E+0	9.628E+0
-2.546E-1	3.698E+0	9.670E+0
-2.514E-1	3.734E+0	9.557E+0
-2.449E-1	3.773E+0	9.592E+0
-2.465E-1	3.792E+0	9.573E+0
-2.514E-1	3.744E+0	9.524E+0
-2.481E-1	3.734E+0	9.589E+0
-2.449E-1	3.770E+0	9.612E+0
-2.449E-1	3.750E+0	9.586E+0
-2.514E-1	3.646E+0	9.463E+0
-2.465E-1	3.650E+0	9.531E+0
-2.497E-1	3.770E+0	9.674E+0
-2.465E-1	3.750E+0	9.589E+0
-2.562E-1	3.679E+0	9.625E+0
-2.481E-1	3.708E+0	9.576E+0
-2.449E-1	3.792E+0	9.722E+0
-2.481E-1	3.688E+0	9.547E+0
-2.530E-1	3.682E+0	9.560E+0
-2.497E-1	3.701E+0	9.683E+0
-2.481E-1	3.744E+0	9.635E+0
-2.481E-1	3.747E+0	9.644E+0
-2.562E-1	3.698E+0	9.521E+0
-2.465E-1	3.598E+0	9.677E+0
-2.449E-1	3.688E+0	9.521E+0
-2.465E-1	3.718E+0	9.612E+0
-2.562E-1	3.747E+0	9.609E+0
-2.497E-1	3.643E+0	9.553E+0
-2.481E-1	3.792E+0	9.674E+0
-2.481E-1	3.662E+0	9.592E+0
-2.546E-1	3.770E+0	9.612E+0
-2.465E-1	3.627E+0	9.511E+0
-2.497E-1	3.783E+0	9.573E+0
-2.465E-1	3.799E+0	9.417E+0
-2.546E-1	3.747E+0	9.628E+0
-2.481E-1	3.682E+0	9.693E+0
-2.465E-1	3.701E+0	9.573E+0
-2.465E-1	3.662E+0	9.492E+0
-2.530E-1	3.705E+0	9.635E+0
-2.465E-1	3.766E+0	9.563E+0
-2.449E-1	3.714E+0	9.515E+0
-2.481E-1	3.705E+0	9.550E+0
-2.546E-1	3.688E+0	9.596E+0
-2.481E-1	3.611E+0	9.703E+0
-2.449E-1	3.786E+0	9.683E+0
-2.465E-1	3.763E+0	9.515E+0
-2.546E-1	3.643E+0	9.576E+0
-2.497E-1	3.770E+0	9.456E+0
-2.481E-1	3.776E+0	9.583E+0
-2.497E-1	3.607E+0	9.528E+0
-2.546E-1	3.757E+0	9.541E+0
-2.481E-1	3.675E+0	9.628E+0
-2.481E-1	3.711E+0	9.706E+0
-2.481E-1	3.695E+0	9.706E+0
-2.546E-1	3.770E+0	9.605E+0
-2.514E-1	3.711E+0	9.573E+0
-2.433E-1	3.698E+0	9.589E+0
-2.465E-1	3.640E+0	9.592E+0
-2.546E-1	3.640E+0	9.576E+0
-2.514E-1	3.718E+0	9.622E+0
-2.449E-1	3.734E+0	9.560E+0
-2.514E-1	3.672E+0	9.599E+0
-2.514E-1	3.682E+0	9.628E+0
-2.465E-1	3.672E+0	9.628E+0
-2.481E-1	3.740E+0	9.683E+0
-2.497E-1	3.662E+0	9.716E+0
-2.530E-1	3.675E+0	9.583E+0
-2.497E-1	3.620E+0	9.599E+0
-2.449E-1	3.724E+0	9.615E+0
-2.497E-1	3.792E+0	9.482E+0
-2.530E-1	3.692E+0	9.680E+0
-2.497E-1	3.698E+0	9.573E+0
-2.449E-1	3.688E+0	9.664E+0
-2.481E-1	3.708E+0	9.505E+0
-2.546E-1	3.675E+0	9.670E+0
-2.481E-1	3.698E+0	9.557E+0
-2.465E-1	3.701E+0	9.531E+0
-2.497E-1	3.708E+0	9.625E+0
-2.530E-1	3.737E+0	9.602E+0
-2.497E-1	3.766E+0	9.628E+0
-2.465E-1	3.721E+0	9.476E+0
-2.481E-1	3.669E+0	9.628E+0
-2.530E-1	3.727E+0	9.430E+0
-2.497E-1	3.662E+0	9.521E+0
-2.449E-1	3.695E+0	9.644E+0
-2.497E-1	3.744E+0	9.420E+0
-2.497E-1	3.692E+0	9.537E+0
-2.481E-1	3.698E+0	9.622E+0
-2.465E-1	3.695E+0	9.605E+0
-2.481E-1	3.766E+0	9.609E+0
-2.497E-1	3.721E+0	9.508E+0
-2.481E-1	3.698E+0	9.537E+0
-2.433E-1	3.757E+0	9.605E+0
-2.530E-1	3.760E+0	9.667E+0
-2.514E-1	3.620E+0	9.612E+0
-2.530E-1	3.662E+0	9.531E+0
-2.433E-1	3.701E+0	9.553E+0
-2.497E-1	3.698E+0	9.544E+0
-2.530E-1	3.682E+0	9.696E+0
-2.497E-1	3.708E+0	9.547E+0
-2.433E-1	3.776E+0	9.699E+0
-2.481E-1	3.770E+0	9.498E+0
-2.530E-1	3.757E+0	9.635E+0
-2.481E-1	3.692E+0	9.638E+0
-2.449E-1	3.760E+0	9.541E+0
-2.465E-1	3.744E+0	9.602E+0
-2.530E-1	3.692E+0	9.566E+0
-2.497E-1	3.724E+0	9.625E+0
-2.449E-1	3.724E+0	9.648E+0
-2.465E-1	3.721E+0	9.648E+0
-2.530E-1	3.662E+0	9.625E+0
-2.481E-1	3.666E+0	9.661E+0
-2.449E-1	3.753E+0	9.482E+0
-2.481E-1	3.727E+0	9.521E+0
-2.514E-1	3.757E+0	9.641E+0
-2.481E-1	3.688E+0	9.641E+0
-2.465E-1	3.766E+0	9.667E+0
-2.481E-1	3.786E+0	9.696E+0
-2.546E-1	3.679E+0	9.609E+0
-2.481E-1	3.656E+0	9.648E+0
-2.433E-1	3.662E+0	9.719E+0
-2.465E-1	3.679E+0	9.427E+0
-2.546E-1	3.614E+0	9.557E+0
-2.514E-1	3.753E+0	9.696E+0
-2.465E-1	3.708E+0	9.644E+0
-2.481E-1	3.734E+0	9.625E+0
-2.530E-1	3.669E+0	9.537E+0
-2.497E-1	3.770E+0	9.599E+0
-2.465E-1	3.705E+0	9.485E+0
-2.497E-1	3.701E+0	9.576E+0
-2.579E-1	3.718E+0	9.625E+0
-2.497E-1	3.711E+0	9.550E+0
-2.465E-1	3.685E+0	9.531E+0
-2.481E-1	3.740E+0	9.602E+0
-2.514E-1	3.727E+0	9.547E+0
-2.514E-1	3.695E+0	9.686E+0
-2.465E-1	3.692E+0	9.638E+0
-2.481E-1	3.698E+0	9.563E+0
-2.514E-1	3.669E+0	9.579E+0
-2.497E-1	3.737E+0	9.592E+0
-2.449E-1	3.724E+0	9.618E+0
-2.497E-1	3.734E+0	9.605E+0
-2.530E-1	3.682E+0	9.635E+0
-2.497E-1	3.669E+0	9.670E+0
-2.449E-1	3.630E+0	9.446E+0
-2.497E-1	3.662E+0	9.579E+0
-2.497E-1	3.711E+0	9.602E+0
-2.514E-1	3.731E+0	9.511E+0
-2.433E-1	3.750E+0	9.648E+0
-2.497E-1	3.705E+0	9.521E+0
-2.546E-1	3.721E+0	9.498E+0
-2.465E-1	3.708E+0	9.719E+0
-2.433E-1	3.727E+0	9.654E+0
-2.514E-1	3.747E+0	9.599E+0
-2.530E-1	3.701E+0	9.560E+0
-2.497E-1	3.695E+0	9.667E+0
-2.433E-1	3.708E+0	9.612E+0
-2.497E-1	3.721E+0	9.553E+0
-2.497E-1	3.650E+0	9.683E+0
-2.497E-1	3.766E+0	9.547E+0
-2.465E-1	3.773E+0	9.508E+0
-2.497E-1	3.770E+0	9.605E+0
-2.530E-1	3.656E+0	9.605E+0
-2.497E-1	3.679E+0	9.596E+0
-2.449E-1	3.708E+0	9.466E+0
-2.514E-1	3.711E+0	9.589E+0
-2.546E-1	3.737E+0	9.492E+0
-2.497E-1	3.685E+0	9.599E+0
-2.449E-1	3.770E+0	9.570E+0
-2.481E-1	3.662E+0	9.651E+0
-2.514E-1	3.799E+0	9.612E+0
-2.497E-1	3.708E+0	9.589E+0
-2.449E-1	3.740E+0	9.515E+0
-2.481E-1	3.747E+0	9.696E+0
-2.530E-1	3.779E+0	9.615E+0
-2.497E-1	3.701E+0	9.670E+0
-2.449E-1	3.598E+0	9.544E+0
-2.481E-1	3.766E+0	9.628E+0
-2.514E-1	3.692E+0	9.573E+0
-2.497E-1	3.783E+0	9.557E+0
-2.449E-1	3.760E+0	9.573E+0
-2.481E-1	3.724E+0	9.654E+0
-2.530E-1	3.695E+0	9.596E+0
-2.465E-1	3.624E+0	9.628E+0
-2.416E-1	3.760E+0	9.557E+0
-2.481E-1	3.727E+0	9.524E+0
-2.514E-1	3.718E+0	9.638E+0
-2.514E-1	3.760E+0	9.521E+0
-2.449E-1	3.727E+0	9.576E+0
-2.481E-1	3.662E+0	9.521E+0
-2.514E-1	3.731E+0	9.563E+0
-2.497E-1	3.682E+0	9.531E+0
-2.449E-1	3.653E+0	9.579E+0
-2.497E-1	3.718E+0	9.657E+0
-2.530E-1	3.701E+0	9.686E+0
-2.465E-1	3.740E+0	9.589E+0
-2.465E-1	3.721E+0	9.541E+0
-2.481E-1	3.744E+0	9.680E+0
-2.514E-1	3.789E+0	9.579E+0
-2.514E-1	3.747E+0	9.560E+0
-2.449E-1	3.705E+0	9.661E+0
-2.481E-1	3.695E+0	9.622E+0
-2.546E-1	3.766E+0	9.670E+0
-2.481E-1	3.753E+0	9.686E+0
-2.465E-1	3.773E+0	9.719E+0
-2.465E-1	3.763E+0	9.612E+0
-2.530E-1	3.711E+0	9.541E+0
-2.481E-1	3.721E+0	9.518E+0
-2.449E-1	3.705E+0	9.531E+0
-2.481E-1	3.718E+0	9.576E+0
-2.546E-1	3.682E+0	9.674E+0
-2.481E-1	3.692E+0	9.534E+0
-2.465E-1	3.669E+0	9.625E+0
-2.481E-1	3.721E+0	9.537E+0
-2.530E-1	3.672E+0	9.443E+0
-2.465E-1	3.789E+0	9.631E+0
-2.465E-1	3.659E+0	9.541E+0
-2.481E-1	3.724E+0	9.612E+0
-2.546E-1	3.695E+0	9.576E+0
-2.497E-1	3.688E+0	9.531E+0
-2.481E-1	3.692E+0	9.615E+0
-2.481E-1	3.724E+0	9.615E+0
-2.514E-1	3.812E+0	9.576E+0
-2.481E-1	3.688E+0	9.696E+0
-2.465E-1	3.763E+0	9.589E+0
-2.449E-1	3.718E+0	9.755E+0
-2.530E-1	3.640E+0	9.657E+0
-2.481E-1	3.808E+0	9.771E+0
-2.465E-1	3.734E+0	9.433E+0
-2.465E-1	3.718E+0	9.674E+0
-2.546E-1	3.727E+0	9.511E+0
-2.481E-1	3.685E+0	9.618E+0
-2.481E-1	3.705E+0	9.592E+0
-2.481E-1	3.727E+0	9.680E+0
-2.530E-1	3.747E+0	9.738E+0
-2.465E-1	3.753E+0	9.592E+0
-2.449E-1	3.763E+0	9.579E+0
-2.449E-1	3.701E+0	9.690E+0
-2.562E-1	3.750E+0	9.596E+0
-2.465E-1	3.724E+0	9.625E+0
-2.449E-1	3.662E+0	9.589E+0
-2.497E-1	3.708E+0	9.618E+0
-2.546E-1	3.731E+0	9.515E+0
-2.497E-1	3.757E+0	9.644E+0
-2.465E-1	3.750E+0	9.638E+0
-2.481E-1	3.740E+0	9.489E+0
-2.546E-1	3.698E+0	9.602E+0
-2.481E-1	3.737E+0	9.576E+0
-2.481E-1	3.753E+0	9.492E+0
-2.481E-1	3.662E+0	9.712E+0
-2.530E-1	3.718E+0	9.566E+0
-2.497E-1	3.714E+0	9.596E+0
-2.433E-1	3.740E+0	9.609E+0
-2.481E-1	3.779E+0	9.693E+0
-2.530E-1	3.701E+0	9.664E+0
-2.465E-1	3.662E+0	9.628E+0
-2.433E-1	3.750E+0	9.651E+0
-2.481E-1	3.672E+0	9.579E+0
-2.546E-1	3.737E+0	9.651E+0
-2.497E-1	3.705E+0	9.602E+0
-2.449E-1	3.685E+0	9.628E+0
-2.465E-1	3.724E+0	9.592E+0
-2.514E-1	3.766E+0	9.683E+0
-2.497E-1	3.662E+0	9.531E+0
-2.416E-1	3.679E+0	9.635E+0
-2.497E-1	3.630E+0	9.677E+0
-2.514E-1	3.607E+0	9.641E+0
-2.481E-1	3.766E+0	9.651E+0
-2.465E-1	3.714E+0	9.725E+0
-2.465E-1	3.718E+0	9.635E+0
-2.514E-1	3.714E+0	9.622E+0
-2.481E-1	3.685E+0	9.541E+0
-2.449E-1	3.747E+0	9.709E+0
-2.497E-1	3.740E+0	9.706E+0
-2.530E-1	3.740E+0	9.505E+0
-2.481E-1	3.734E+0	9.537E+0
-2.433E-1	3.637E+0	9.657E+0
-2.449E-1	3.734E+0	9.651E+0
-2.530E-1	3.718E+0	9.589E+0
-2.465E-1	3.679E+0	9.696E+0
-2.433E-1	3.662E+0	9.469E+0
-2.481E-1	3.672E+0	9.553E+0
-2.514E-1	3.666E+0	9.560E+0
-2.481E-1	3.662E+0	9.592E+0
-2.449E-1	3.734E+0	9.615E+0
-2.514E-1	3.705E+0	9.644E+0
-2.562E-1	3.724E+0	9.557E+0
-2.481E-1	3.666E+0	9.625E+0
-2.465E-1	3.659E+0	9.531E+0
-2.465E-1	3.656E+0	9.557E+0
-2.514E-1	3.721E+0	9.709E+0
-2.449E-1	3.692E+0	9.781E+0
-2.449E-1	3.718E+0	9.628E+0
-2.497E-1	3.818E+0	9.541E+0
-2.514E-1	3.701E+0	9.521E+0
-2.497E-1	3.627E+0	9.605E+0
-2.433E-1	3.773E+0	9.531E+0
-2.481E-1	3.614E+0	9.625E+0
-2.530E-1	3.763E+0	9.641E+0
-2.465E-1	3.727E+0	9.628E+0
-2.449E-1	3.653E+0	9.657E+0
-2.481E-1	3.727E+0	9.670E+0
-2.546E-1	3.727E+0	9.657E+0
-2.465E-1	3.770E+0	9.615E+0
-2.481E-1	3.672E+0	9.531E+0
-2.465E-1	3.714E+0	9.550E+0
-2.530E-1	3.705E+0	9.446E+0
-2.481E-1	3.672E+0	9.515E+0
-2.449E-1	3.679E+0	9.654E+0
-2.481E-1	3.740E+0	9.644E+0
-2.514E-1	3.724E+0	9.583E+0
-2.481E-1	3.724E+0	9.544E+0
-2.449E-1	3.731E+0	9.686E+0
-2.481E-1	3.721E+0	9.560E+0
-2.497E-1	3.685E+0	9.583E+0
-2.481E-1	3.750E+0	9.544E+0
-2.433E-1	3.799E+0	9.696E+0
-2.481E-1	3.695E+0	9.612E+0
-2.546E-1	3.731E+0	9.625E+0
-2.465E-1	3.714E+0	9.579E+0
-2.449E-1	3.695E+0	9.651E+0
-2.497E-1	3.744E+0	9.622E+0
-2.514E-1	3.734E+0	9.566E+0
-2.497E-1	3.688E+0	9.583E+0
-2.449E-1	3.688E+0	9.508E+0
-2.497E-1	3.805E+0	9.550E+0
-2.481E-1	3.662E+0	9.641E+0
-2.514E-1	3.721E+0	9.469E+0
-2.449E-1	3.620E+0	9.550E+0
-2.481E-1	3.672E+0	9.566E+0
-2.514E-1	3.724E+0	9.599E+0
-2.481E-1	3.714E+0	9.586E+0
-2.433E-1	3.744E+0	9.576E+0
-2.481E-1	3.757E+0	9.605E+0
-2.530E-1	3.695E+0	9.560E+0
-2.530E-1	3.714E+0	9.638E+0
-2.449E-1	3.692E+0	9.651E+0
-2.481E-1	3.834E+0	9.618E+0
-2.530E-1	3.792E+0	9.615E+0
-2.497E-1	3.624E+0	9.609E+0
-2.433E-1	3.779E+0	9.667E+0
-2.514E-1	3.695E+0	9.719E+0
-2.497E-1	3.750E+0	9.618E+0
-2.497E-1	3.721E+0	9.605E+0
-2.416E-1	3.744E+0	9.644E+0
-2.514E-1	3.757E+0	9.628E+0
-2.497E-1	3.633E+0	9.677E+0
-2.514E-1	3.698E+0	9.579E+0
-2.465E-1	3.653E+0	9.560E+0
-2.514E-1	3.666E+0	9.628E+0
-2.514E-1	3.714E+0	9.579E+0
-2.481E-1	3.679E+0	9.638E+0
-2.449E-1	3.708E+0	9.748E+0
-2.497E-1	3.740E+0	9.518E+0
-2.514E-1	3.666E+0	9.583E+0
-2.497E-1	3.666E+0	9.583E+0
-2.449E-1	3.695E+0	9.485E+0
-2.481E-1	3.721E+0	9.709E+0
-2.481E-1	3.662E+0	9.566E+0
-2.497E-1	3.701E+0	9.641E+0
-2.449E-1	3.750E+0	9.609E+0
-2.514E-1	3.757E+0	9.667E+0
-2.497E-1	3.714E+0	9.722E+0
-2.497E-1	3.740E+0	9.612E+0
-2.433E-1	3.766E+0	9.592E+0
-2.497E-1	3.698E+0	9.625E+0
-2.514E-1	3.737E+0	9.566E+0
-2.497E-1	3.724E+0	9.641E+0
-2.449E-1	3.701E+0	9.528E+0
-2.497E-1	3.708E+0	9.709E+0
-2.530E-1	3.714E+0	9.605E+0
-2.465E-1	3.766E+0	9.644E+0
-2.465E-1	3.721E+0	9.670E+0
-2.481E-1	3.737E+0	9.511E+0
-2.514E-1	3.711E+0	9.592E+0
-2.465E-1	3.721E+0	9.570E+0
-2.449E-1	3.718E+0	9.615E+0
-2.497E-1	3.637E+0	9.680E+0
-2.530E-1	3.679E+0	9.674E+0
-2.465E-1	3.656E+0	9.654E+0
-2.433E-1	3.662E+0	9.583E+0
-2.497E-1	3.779E+0	9.589E+0
-2.530E-1	3.711E+0	9.602E+0
-2.465E-1	3.666E+0	9.712E+0
-2.449E-1	3.721E+0	9.661E+0
-2.497E-1	3.705E+0	9.443E+0
-2.530E-1	3.672E+0	9.631E+0
-2.465E-1	3.789E+0	9.589E+0
-2.465E-1	3.714E+0	9.693E+0
-2.465E-1	3.666E+0	9.644E+0
-2.530E-1	3.724E+0	9.674E+0
-2.481E-1	3.779E+0	9.583E+0
-2.497E-1	3.672E+0	9.547E+0
-2.449E-1	3.682E+0	9.690E+0
-2.530E-1	3.731E+0	9.654E+0
-2.449E-1	3.705E+0	9.563E+0
-2.497E-1	3.786E+0	9.505E+0
-2.449E-1	3.701E+0	9.609E+0
-2.514E-1	3.701E+0	9.537E+0
-2.481E-1	3.711E+0	9.644E+0
-2.465E-1	3.721E+0	9.625E+0
-2.465E-1	3.757E+0	9.450E+0
-2.530E-1	3.786E+0	9.648E+0
-2.465E-1	3.659E+0	9.628E+0
-2.481E-1	3.698E+0	9.583E+0
-2.481E-1	3.685E+0	9.719E+0
-2.546E-1	3.731E+0	9.696E+0
-2.433E-1	3.675E+0	9.570E+0
-2.449E-1	3.672E+0	9.651E+0
-2.465E-1	3.650E+0	9.579E+0
-2.546E-1	3.747E+0	9.583E+0
-2.449E-1	3.672E+0	9.641E+0
-2.481E-1	3.682E+0	9.592E+0
-2.465E-1	3.630E+0	9.622E+0
-2.530E-1	3.708E+0	9.654E+0
-2.465E-1	3.740E+0	9.644E+0
-2.449E-1	3.695E+0	9.635E+0
-2.497E-1	3.675E+0	9.683E+0
-2.530E-1	3.614E+0	9.469E+0
-2.465E-1	3.744E+0	9.618E+0
-2.449E-1	3.750E+0	9.693E+0
-2.481E-1	3.753E+0	9.761E+0
-2.546E-1	3.675E+0	9.515E+0
-2.433E-1	3.724E+0	9.576E+0
-2.449E-1	3.688E+0	9.579E+0
-2.497E-1	3.692E+0	9.573E+0
-2.514E-1	3.679E+0	9.631E+0
-2.465E-1	3.757E+0	9.599E+0
-2.465E-1	3.666E+0	9.648E+0
-2.497E-1	3.760E+0	9.579E+0
-2.546E-1	3.666E+0	9.495E+0
-2.481E-1	3.698E+0	9.674E+0
-2.433E-1	3.692E+0	9.638E+0
-2.497E-1	3.666E+0	9.592E+0
-2.530E-1	3.724E+0	9.550E+0
-2.449E-1	3.763E+0	9.563E+0
-2.433E-1	3.731E+0	9.638E+0
-2.481E-1	3.724E+0	9.485E+0
-2.497E-1	3.688E+0	9.586E+0
-2.465E-1	3.750E+0	9.579E+0
-2.449E-1	3.744E+0	9.615E+0
-2.530E-1	3.617E+0	9.602E+0
-2.546E-1	3.588E+0	9.528E+0
-2.497E-1	3.747E+0	9.618E+0
-2.433E-1	3.724E+0	9.680E+0
-2.514E-1	3.776E+0	9.696E+0
-2.514E-1	3.643E+0	9.609E+0
-2.449E-1	3.630E+0	9.508E+0
-2.433E-1	3.747E+0	9.677E+0
-2.497E-1	3.747E+0	9.511E+0
-2.530E-1	3.854E+0	9.667E+0
-2.481E-1	3.727E+0	9.622E+0
-2.433E-1	3.731E+0	9.557E+0
-2.481E-1	3.718E+0	9.657E+0
-2.514E-1	3.744E+0	9.674E+0
-2.465E-1	3.701E+0	9.648E+0
-2.449E-1	3.701E+0	9.703E+0
-2.497E-1	3.685E+0	9.777E+0
-2.497E-1	3.734E+0	9.677E+0
-2.465E-1	3.650E+0	9.596E+0
-2.481E-1	3.724E+0	9.683E+0
-2.497E-1	3.714E+0	9.709E+0
-2.530E-1	3.718E+0	9.722E+0
-2.497E-1	3.721E+0	9.612E+0
-2.449E-1	3.682E+0	9.489E+0
-2.481E-1	3.740E+0	9.456E+0
-2.562E-1	3.692E+0	9.674E+0
-2.481E-1	3.740E+0	9.602E+0
-2.433E-1	3.682E+0	9.612E+0
-2.481E-1	3.727E+0	9.576E+0
-2.514E-1	3.666E+0	9.531E+0
-2.497E-1	3.757E+0	9.693E+0
-2.449E-1	3.640E+0	9.453E+0
-2.481E-1	3.737E+0	9.518E+0
-2.514E-1	3.737E+0	9.618E+0
-2.465E-1	3.763E+0	9.599E+0
-2.465E-1	3.770E+0	9.592E+0
-2.433E-1	3.679E+0	9.674E+0
-2.514E-1	3.698E+0	9.599E+0
-2.465E-1	3.731E+0	9.674E+0
-2.449E-1	3.711E+0	9.524E+0
-2.514E-1	3.705E+0	9.528E+0
-2.530E-1	3.666E+0	9.622E+0
-2.465E-1	3.750E+0	9.664E+0
-2.433E-1	3.744E+0	9.570E+0
-2.514E-1	3.650E+0	9.648E+0
-2.546E-1	3.708E+0	9.605E+0
-2.433E-1	3.675E+0	9.654E+0
-2.465E-1	3.672E+0	9.544E+0
-2.481E-1	3.659E+0	9.670E+0
-2.514E-1	3.747E+0	9.664E+0
-2.465E-1	3.708E+0	9.589E+0
-2.449E-1	3.624E+0	9.628E+0
-2.514E-1	3.724E+0	9.625E+0
-2.514E-1	3.646E+0	9.794E+0
-2.497E-1	3.783E+0	9.576E+0
-2.465E-1	3.698E+0	9.583E+0
-2.481E-1	3.669E+0	9.602E+0
-2.530E-1	3.698E+0	9.495E+0
-2.449E-1	3.672E+0	9.618E+0
-2.433E-1	3.753E+0	9.573E+0
-2.481E-1	3.692E+0	9.641E+0
-2.497E-1	3.679E+0	9.670E+0
-2.481E-1	3.740E+0	9.576E+0
-2.416E-1	3.688E+0	9.696E+0
-2.514E-1	3.760E+0	9.469E+0
-2.530E-1	3.757E+0	9.628E+0
-2.514E-1	3.679E+0	9.511E+0
-2.416E-1	3.721E+0	9.570E+0
-2.497E-1	3.708E+0	9.586E+0
-2.530E-1	3.714E+0	9.638E+0
-2.465E-1	3.679E+0	9.609E+0
-2.400E-1	3.659E+0	9.674E+0
-2.497E-1	3.711E+0	9.664E+0
-2.514E-1	3.825E+0	9.657E+0
-2.481E-1	3.705E+0	9.605E+0
-2.449E-1	3.659E+0	9.550E+0
-2.530E-1	3.760E+0	9.605E+0
-2.546E-1	3.701E+0	9.547E+0
-2.497E-1	3.705E+0	9.553E+0
-2.433E-1	3.620E+0	9.719E+0
-2.514E-1	3.763E+0	9.570E+0
-2.481E-1	3.779E+0	9.534E+0
-2.465E-1	3.776E+0	9.505E+0
-2.465E-1	3.656E+0	9.742E+0
-2.530E-1	3.705E+0	9.492E+0
-2.514E-1	3.714E+0	9.563E+0
-2.497E-1	3.727E+0	9.641E+0
-2.449E-1	3.675E+0	9.560E+0
-2.481E-1	3.653E+0	9.443E+0
-2.481E-1	3.705E+0	9.589E+0
-2.497E-1	3.695E+0	9.443E+0
-2.433E-1	3.763E+0	9.641E+0
-2.514E-1	3.799E+0	9.537E+0
-2.465E-1	3.757E+0	9.657E+0
-2.465E-1	3.731E+0	9.729E+0
-2.433E-1	3.682E+0	9.570E+0
-2.497E-1	3.682E+0	9.651E+0
-2.514E-1	3.643E+0	9.667E+0
-2.514E-1	3.750E+0	9.648E+0
-2.416E-1	3.770E+0	9.579E+0
-2.497E-1	3.734E+0	9.437E+0
-2.514E-1	3.727E+0	9.670E+0
-2.465E-1	3.692E+0	9.592E+0
-2.433E-1	3.805E+0	9.459E+0
-2.497E-1	3.773E+0	9.758E+0
-2.497E-1	3.666E+0	9.644E+0
-2.481E-1	3.679E+0	9.670E+0
-2.433E-1	3.727E+0	9.592E+0
-2.514E-1	3.747E+0	9.654E+0
-2.497E-1	3.724E+0	9.550E+0
-2.481E-1	3.701E+0	9.563E+0
-2.433E-1	3.812E+0	9.635E+0
-2.497E-1	3.685E+0	9.732E+0
-2.546E-1	3.737E+0	9.664E+0
-2.481E-1	3.711E+0	9.612E+0
-2.449E-1	3.773E+0	9.703E+0
-2.497E-1	3.675E+0	9.661E+0
-2.530E-1	3.783E+0	9.654E+0
-2.465E-1	3.656E+0	9.709E+0
-2.465E-1	3.750E+0	9.706E+0
-2.497E-1	3.779E+0	9.709E+0
-2.546E-1	3.763E+0	9.618E+0
-2.497E-1	3.731E+0	9.596E+0
-2.465E-1	3.763E+0	9.712E+0
-2.497E-1	3.685E+0	9.544E+0
-2.546E-1	3.685E+0	9.657E+0
-2.465E-1	3.789E+0	9.644E+0
-2.433E-1	3.701E+0	9.592E+0
-2.497E-1	3.701E+0	9.566E+0
-2.530E-1	3.708E+0	9.725E+0
-2.465E-1	3.705E+0	9.677E+0
-2.465E-1	3.734E+0	9.664E+0
-2.481E-1	3.744E+0	9.550E+0
-2.530E-1	3.698E+0	9.557E+0
-2.465E-1	3.701E+0	9.609E+0
-2.465E-1	3.724E+0	9.654E+0
-2.497E-1	3.731E+0	9.544E+0
-2.530E-1	3.630E+0	9.544E+0
-2.449E-1	3.711E+0	9.573E+0
-2.449E-1	3.650E+0	9.602E+0
-2.449E-1	3.701E+0	9.566E+0
-2.530E-1	3.708E+0	9.667E+0
-2.465E-1	3.617E+0	9.670E+0
-2.465E-1	3.760E+0	9.764E+0
-2.465E-1	3.779E+0	9.505E+0
-2.546E-1	3.779E+0	9.599E+0
-2.449E-1	3.659E+0	9.683E+0
-2.449E-1	3.737E+0	9.712E+0
-2.481E-1	3.737E+0	9.589E+0
-2.530E-1	3.705E+0	9.443E+0
-2.465E-1	3.753E+0	9.622E+0
-2.449E-1	3.753E+0	9.560E+0
-2.481E-1	3.708E+0	9.502E+0
-2.530E-1	3.737E+0	9.612E+0
-2.433E-1	3.727E+0	9.644E+0
-2.449E-1	3.701E+0	9.576E+0
-2.497E-1	3.682E+0	9.544E+0
-2.562E-1	3.708E+0	9.661E+0
-2.449E-1	3.682E+0	9.635E+0
-2.465E-1	3.744E+0	9.625E+0
-2.449E-1	3.770E+0	9.573E+0
-2.514E-1	3.627E+0	9.612E+0
-2.433E-1	3.740E+0	9.557E+0
-2.465E-1	3.734E+0	9.644E+0
-2.465E-1	3.773E+0	9.686E+0
-2.546E-1	3.714E+0	9.670E+0
-2.481E-1	3.711E+0	9.583E+0
-2.433E-1	3.750E+0	9.592E+0
-2.465E-1	3.766E+0	9.515E+0
-2.546E-1	3.692E+0	9.599E+0
-2.465E-1	3.711E+0	9.618E+0
-2.449E-1	3.734E+0	9.602E+0
-2.465E-1	3.643E+0	9.625E+0
-2.514E-1	3.698E+0	9.576E+0
-2.449E-1	3.653E+0	9.576E+0
-2.449E-1	3.679E+0	9.680E+0
-2.481E-1	3.734E+0	9.644E+0
-2.514E-1	3.695E+0	9.631E+0
-2.481E-1	3.721E+0	9.573E+0
-2.481E-1	3.744E+0	9.716E+0
-2.465E-1	3.747E+0	9.544E+0
-2.497E-1	3.795E+0	9.690E+0
-2.449E-1	3.734E+0	9.573E+0
-2.449E-1	3.656E+0	9.644E+0
-2.481E-1	3.701E+0	9.456E+0
-2.546E-1	3.708E+0	9.690E+0
-2.514E-1	3.731E+0	9.609E+0
-2.433E-1	3.714E+0	9.732E+0
-2.497E-1	3.734E+0	9.609E+0
-2.481E-1	3.656E+0	9.531E+0
-2.497E-1	3.724E+0	9.563E+0
-2.433E-1	3.695E+0	9.508E+0
-2.514E-1	3.669E+0	9.625E+0
-2.514E-1	3.662E+0	9.667E+0
-2.481E-1	3.766E+0	9.528E+0
-2.465E-1	3.698E+0	9.508E+0
-2.497E-1	3.695E+0	9.709E+0
-2.514E-1	3.802E+0	9.592E+0
-2.481E-1	3.711E+0	9.573E+0
-2.465E-1	3.776E+0	9.622E+0
-2.465E-1	3.718E+0	9.729E+0
-2.497E-1	3.783E+0	9.622E+0
-2.465E-1	3.662E+0	9.657E+0
-2.433E-1	3.737E+0	9.596E+0
-2.514E-1	3.711E+0	9.566E+0
-2.546E-1	3.701E+0	9.586E+0
-2.449E-1	3.643E+0	9.560E+0
-2.433E-1	3.783E+0	9.515E+0
-2.497E-1	3.744E+0	9.693E+0
-2.514E-1	3.734E+0	9.596E+0
-2.449E-1	3.740E+0	9.625E+0
-2.465E-1	3.737E+0	9.654E+0
-2.514E-1	3.695E+0	9.599E+0
-2.514E-1	3.705E+0	9.596E+0
-2.481E-1	3.679E+0	9.605E+0
-2.449E-1	3.637E+0	9.651E+0
-2.497E-1	3.698E+0	9.609E+0
-2.530E-1	3.685E+0	9.661E+0
-2.481E-1	3.731E+0	9.674E+0
-2.416E-1	3.760E+0	9.498E+0
-2.497E-1	3.763E+0	9.482E+0
-2.530E-1	3.711E+0	9.661E+0
-2.433E-1	3.753E+0	9.557E+0
-2.465E-1	3.701E+0	9.755E+0
-2.481E-1	3.620E+0	9.589E+0
-2.514E-1	3.701E+0	9.547E+0
-2.433E-1	3.679E+0	9.469E+0
-2.433E-1	3.783E+0	9.683E+0
-2.497E-1	3.714E+0	9.661E+0
-2.530E-1	3.698E+0	9.544E+0
-2.481E-1	3.805E+0	9.502E+0
-2.481E-1	3.711E+0	9.732E+0
-2.514E-1	3.701E+0	9.615E+0
-2.530E-1	3.672E+0	9.615E+0
-2.449E-1	3.734E+0	9.716E+0
-2.465E-1	3.747E+0	9.641E+0
-2.481E-1	3.744E+0	9.641E+0
-2.546E-1	3.763E+0	9.674E+0
-2.481E-1	3.731E+0	9.505E+0
-2.465E-1	3.701E+0	9.651E+0
-2.481E-1	3.698E+0	9.693E+0
-2.530E-1	3.711E+0	9.683E+0
-2.465E-1	3.776E+0	9.622E+0
-2.449E-1	3.701E+0	9.570E+0
-2.481E-1	3.718E+0	9.680E+0
-2.497E-1	3.714E+0	9.661E+0
-2.465E-1	3.718E+0	9.657E+0
-2.416E-1	3.718E+0	9.706E+0
-2.481E-1	3.737E+0	9.579E+0
-2.497E-1	3.747E+0	9.735E+0
-2.481E-1	3.701E+0	9.531E+0
-2.465E-1	3.747E+0	9.602E+0
-2.481E-1	3.799E+0	9.576E+0
-2.514E-1	3.763E+0	9.609E+0
-2.449E-1	3.763E+0	9.706E+0
-2.433E-1	3.760E+0	9.573E+0
-2.481E-1	3.666E+0	9.677E+0
-2.481E-1	3.708E+0	9.550E+0
-2.465E-1	3.783E+0	9.667E+0
-2.416E-1	3.633E+0	9.667E+0
-2.497E-1	3.753E+0	9.605E+0
-2.514E-1	3.773E+0	9.742E+0
-2.465E-1	3.727E+0	9.683E+0
-2.449E-1	3.734E+0	9.605E+0
-2.514E-1	3.705E+0	9.644E+0
-2.530E-1	3.714E+0	9.677E+0
-2.481E-1	3.705E+0	9.609E+0
-2.433E-1	3.688E+0	9.583E+0
-2.497E-1	3.734E+0	9.683E+0
-2.497E-1	3.740E+0	9.641E+0
-2.497E-1	3.701E+0	9.631E+0
-2.416E-1	3.669E+0	9.557E+0
-2.514E-1	3.682E+0	9.524E+0
-2.514E-1	3.714E+0	9.664E+0
-2.465E-1	3.688E+0	9.596E+0
-2.416E-1	3.701E+0	9.592E+0
-2.497E-1	3.688E+0	9.628E+0
-2.514E-1	3.779E+0	9.657E+0
-2.497E-1	3.724E+0	9.742E+0
-2.416E-1	3.744E+0	9.654E+0
-2.514E-1	3.688E+0	9.521E+0
-2.497E-1	3.711E+0	9.706E+0
-2.481E-1	3.721E+0	9.651E+0
-2.433E-1	3.727E+0	9.599E+0
-2.530E-1	3.666E+0	9.800E+0
-2.481E-1	3.685E+0	9.560E+0
-2.481E-1	3.718E+0	9.667E+0
-2.449E-1	3.685E+0	9.576E+0
-2.497E-1	3.750E+0	9.625E+0
-2.481E-1	3.731E+0	9.674E+0
-2.481E-1	3.786E+0	9.716E+0
-2.433E-1	3.731E+0	9.670E+0
-2.514E-1	3.724E+0	9.476E+0
-2.530E-1	3.714E+0	9.699E+0
-2.465E-1	3.675E+0	9.605E+0
-2.449E-1	3.685E+0	9.686E+0
-2.530E-1	3.708E+0	9.605E+0
-2.497E-1	3.737E+0	9.541E+0
-2.433E-1	3.721E+0	9.699E+0
-2.465E-1	3.747E+0	9.635E+0
-2.481E-1	3.672E+0	9.566E+0
-2.497E-1	3.711E+0	9.651E+0
-2.449E-1	3.675E+0	9.563E+0
-2.481E-1	3.776E+0	9.609E+0
-2.497E-1	3.744E+0	9.605E+0
-2.514E-1	3.679E+0	9.550E+0
-2.465E-1	3.630E+0	9.508E+0
-2.449E-1	3.711E+0	9.631E+0
-2.481E-1	3.737E+0	9.602E+0
-2.530E-1	3.760E+0	9.609E+0
-2.465E-1	3.682E+0	9.693E+0
-2.433E-1	3.695E+0	9.618E+0
-2.481E-1	3.727E+0	9.680E+0
-2.497E-1	3.731E+0	9.515E+0
-2.481E-1	3.659E+0	9.599E+0
-2.449E-1	3.682E+0	9.602E+0
-2.481E-1	3.685E+0	9.667E+0
-2.546E-1	3.688E+0	9.703E+0
-2.465E-1	3.701E+0	9.612E+0
-2.449E-1	3.698E+0	9.680E+0
-2.514E-1	3.747E+0	9.557E+0
-2.562E-1	3.721E+0	9.686E+0
-2.449E-1	3.698E+0	9.641E+0
-2.465E-1	3.705E+0	9.638E+0
-2.481E-1	3.747E+0	9.508E+0
-2.514E-1	3.682E+0	9.699E+0
-2.433E-1	3.786E+0	9.524E+0
-2.449E-1	3.721E+0	9.696E+0
-2.481E-1	3.760E+0	9.686E+0
-2.530E-1	3.770E+0	9.589E+0
-2.481E-1	3.770E+0	9.586E+0
-2.481E-1	3.721E+0	9.787E+0
-2.465E-1	3.808E+0	9.541E+0
-2.530E-1	3.718E+0	9.683E+0
-2.449E-1	3.750E+0	9.579E+0
-2.481E-1	3.834E+0	9.563E+0
-2.465E-1	3.714E+0	9.648E+0
-2.530E-1	3.724E+0	9.667E+0
-2.449E-1	3.734E+0	9.644E+0
-2.465E-1	3.731E+0	9.537E+0
-2.497E-1	3.688E+0	9.664E+0
-2.546E-1	3.688E+0	9.677E+0
-2.433E-1	3.724E+0	9.618E+0
-2.465E-1	3.679E+0	9.618E+0
-2.481E-1	3.698E+0	9.699E+0
-2.514E-1	3.701E+0	9.511E+0
-2.433E-1	3.734E+0	9.635E+0
-2.449E-1	3.737E+0	9.709E+0
-2.481E-1	3.766E+0	9.635E+0
-2.530E-1	3.708E+0	9.570E+0
-2.449E-1	3.718E+0	9.729E+0
-2.465E-1	3.760E+0	9.596E+0
-2.497E-1	3.721E+0	9.641E+0
-2.530E-1	3.672E+0	9.686E+0
-2.465E-1	3.744E+0	9.654E+0
-2.465E-1	3.682E+0	9.677E+0
-2.481E-1	3.701E+0	9.586E+0
-2.514E-1	3.672E+0	9.654E+0
-2.465E-1	3.714E+0	9.596E+0
-2.465E-1	3.698E+0	9.635E+0
-2.497E-1	3.763E+0	9.495E+0
-2.514E-1	3.763E+0	9.628E+0
-2.433E-1	3.825E+0	9.570E+0
-2.449E-1	3.672E+0	9.683E+0
-2.497E-1	3.789E+0	9.599E+0
-2.497E-1	3.714E+0	9.729E+0
-2.465E-1	3.692E+0	9.609E+0
-2.449E-1	3.760E+0	9.599E+0
-2.514E-1	3.695E+0	9.563E+0
-2.546E-1	3.721E+0	9.602E+0
-2.449E-1	3.724E+0	9.576E+0
-2.465E-1	3.688E+0	9.664E+0
-2.530E-1	3.637E+0	9.680E+0
-2.497E-1	3.662E+0	9.638E+0
-2.433E-1	3.789E+0	9.596E+0
-2.449E-1	3.653E+0	9.573E+0
-2.465E-1	3.776E+0	9.667E+0
-2.530E-1	3.750E+0	9.641E+0
-2.433E-1	3.705E+0	9.764E+0
-2.465E-1	3.740E+0	9.618E+0
-2.514E-1	3.740E+0	9.622E+0
-2.497E-1	3.692E+0	9.667E+0
-2.465E-1	3.750E+0	9.589E+0
-2.465E-1	3.779E+0	9.657E+0
-2.481E-1	3.753E+0	9.699E+0
-2.514E-1	3.718E+0	9.518E+0
-2.481E-1	3.688E+0	9.596E+0
-2.449E-1	3.695E+0	9.605E+0
-2.481E-1	3.757E+0	9.583E+0
-2.497E-1	3.682E+0	9.553E+0
-2.481E-1	3.714E+0	9.628E+0
-2.433E-1	3.747E+0	9.547E+0
-2.481E-1	3.779E+0	9.541E+0
-2.530E-1	3.646E+0	9.680E+0
-2.481E-1	3.812E+0	9.628E+0
-2.433E-1	3.779E+0	9.534E+0
-2.497E-1	3.737E+0	9.657E+0
-2.514E-1	3.731E+0	9.479E+0
-2.465E-1	3.731E+0	9.573E+0
-2.433E-1	3.763E+0	9.579E+0
-2.481E-1	3.692E+0	9.592E+0
-2.530E-1	3.672E+0	9.644E+0
-2.449E-1	3.773E+0	9.609E+0
-2.465E-1	3.792E+0	9.592E+0
-2.514E-1	3.763E+0	9.508E+0
-2.530E-1	3.744E+0	9.661E+0
-2.481E-1	3.656E+0	9.674E+0
-2.481E-1	3.721E+0	9.583E+0
-2.481E-1	3.688E+0	9.635E+0
-2.530E-1	3.744E+0	9.680E+0
-2.449E-1	3.666E+0	9.696E+0
-2.465E-1	3.786E+0	9.683E+0
-2.514E-1	3.688E+0	9.729E+0
-2.514E-1	3.776E+0	9.680E+0
-2.449E-1	3.701E+0	9.703E+0
-2.449E-1	3.692E+0	9.693E+0
-2.465E-1	3.695E+0	9.557E+0
-2.546E-1	3.747E+0	9.602E+0
-2.481E-1	3.685E+0	9.625E+0
-2.449E-1	3.766E+0	9.576E+0
-2.465E-1	3.737E+0	9.589E+0
-2.514E-1	3.737E+0	9.719E+0
-2.465E-1	3.688E+0	9.547E+0
-2.416E-1	3.734E+0	9.667E+0
-2.497E-1	3.766E+0	9.667E+0
-2.530E-1	3.731E+0	9.661E+0
-2.449E-1	3.662E+0	9.748E+0
-2.465E-1	3.721E+0	9.560E+0
-2.481E-1	3.698E+0	9.605E+0
-2.546E-1	3.753E+0	9.670E+0
-2.465E-1	3.744E+0	9.599E+0
-2.433E-1	3.724E+0	9.550E+0
-2.514E-1	3.718E+0	9.651E+0
-2.530E-1	3.737E+0	9.573E+0
-2.465E-1	3.672E+0	9.586E+0
-2.449E-1	3.711E+0	9.641E+0
-2.514E-1	3.731E+0	9.622E+0
-2.530E-1	3.724E+0	9.648E+0
-2.481E-1	3.682E+0	9.654E+0
-2.433E-1	3.753E+0	9.596E+0
-2.481E-1	3.685E+0	9.625E+0
-2.481E-1	3.688E+0	9.618E+0
-2.465E-1	3.760E+0	9.641E+0
-2.449E-1	3.711E+0	9.703E+0
-2.497E-1	3.792E+0	9.563E+0
-2.514E-1	3.705E+0	9.612E+0
-2.481E-1	3.633E+0	9.589E+0
-2.433E-1	3.757E+0	9.693E+0
-2.497E-1	3.672E+0	9.618E+0
-2.514E-1	3.682E+0	9.573E+0
-2.465E-1	3.753E+0	9.550E+0
-2.449E-1	3.692E+0	9.521E+0
-2.530E-1	3.672E+0	9.699E+0
-2.481E-1	3.705E+0	9.609E+0
-2.497E-1	3.653E+0	9.664E+0
-2.384E-1	3.705E+0	9.644E+0
-2.530E-1	3.633E+0	9.631E+0
-2.514E-1	3.770E+0	9.729E+0
-2.481E-1	3.714E+0	9.609E+0
-2.433E-1	3.672E+0	9.589E+0
-2.514E-1	3.718E+0	9.596E+0
-2.530E-1	3.666E+0	9.518E+0
-2.497E-1	3.731E+0	9.586E+0
-2.465E-1	3.714E+0	9.661E+0
-2.514E-1	3.643E+0	9.683E+0
-2.497E-1	3.718E+0	9.553E+0
-2.497E-1	3.731E+0	9.553E+0
-2.433E-1	3.705E+0	9.573E+0
-2.514E-1	3.747E+0	9.638E+0
-2.497E-1	3.698E+0	9.651E+0
-2.449E-1	3.757E+0	9.631E+0
-2.449E-1	3.731E+0	9.648E+0
-2.497E-1	3.740E+0	9.537E+0
-2.514E-1	3.701E+0	9.670E+0
-2.481E-1	3.698E+0	9.641E+0
-2.400E-1	3.821E+0	9.680E+0
-2.514E-1	3.773E+0	9.703E+0
-2.514E-1	3.734E+0	9.547E+0
-2.481E-1	3.747E+0	9.596E+0
-2.433E-1	3.744E+0	9.579E+0
-2.497E-1	3.740E+0	9.576E+0
-2.514E-1	3.763E+0	9.443E+0
-2.481E-1	3.757E+0	9.576E+0
-2.449E-1	3.731E+0	9.651E+0
-2.514E-1	3.711E+0	9.609E+0
-2.514E-1	3.734E+0	9.589E+0
-2.465E-1	3.675E+0	9.716E+0
-2.433E-1	3.711E+0	9.703E+0
-2.497E-1	3.624E+0	9.716E+0
-2.481E-1	3.760E+0	9.557E+0
-2.465E-1	3.617E+0	9.742E+0
-2.449E-1	3.675E+0	9.648E+0
-2.497E-1	3.747E+0	9.677E+0
-2.514E-1	3.731E+0	9.677E+0
-2.449E-1	3.711E+0	9.505E+0
-2.481E-1	3.627E+0	9.732E+0
-2.481E-1	3.727E+0	9.586E+0
-2.530E-1	3.744E+0	9.524E+0
-2.449E-1	3.708E+0	9.661E+0
-2.449E-1	3.669E+0	9.648E+0
-2.481E-1	3.792E+0	9.618E+0
-2.514E-1	3.705E+0	9.755E+0
-2.449E-1	3.737E+0	9.563E+0
-2.449E-1	3.685E+0	9.735E+0
-2.514E-1	3.766E+0	9.751E+0
-2.562E-1	3.718E+0	9.654E+0
-2.449E-1	3.734E+0	9.550E+0
-2.433E-1	3.821E+0	9.618E+0
-2.514E-1	3.656E+0	9.667E+0
-2.546E-1	3.786E+0	9.628E+0
-2.465E-1	3.721E+0	9.602E+0
-2.449E-1	3.714E+0	9.560E+0
-2.481E-1	3.714E+0	9.677E+0
-2.514E-1	3.734E+0	9.466E+0
-2.449E-1	3.734E+0	9.628E+0
-2.465E-1	3.731E+0	9.683E+0
-2.481E-1	3.770E+0	9.472E+0
-2.546E-1	3.711E+0	9.651E+0
-2.433E-1	3.640E+0	9.599E+0
-2.465E-1	3.731E+0	9.469E+0
-2.481E-1	3.705E+0	9.709E+0
-2.546E-1	3.753E+0	9.625E+0
-2.449E-1	3.727E+0	9.615E+0
-2.433E-1	3.640E+0	9.729E+0
-2.481E-1	3.692E+0	9.612E+0
-2.530E-1	3.744E+0	9.631E+0
-2.433E-1	3.695E+0	9.573E+0
-2.481E-1	3.750E+0	9.573E+0
-2.497E-1	3.795E+0	9.816E+0
-2.514E-1	3.718E+0	9.651E+0
-2.449E-1	3.682E+0	9.541E+0
-2.449E-1	3.744E+0	9.628E+0
-2.481E-1	3.740E+0	9.674E+0
-2.514E-1	3.727E+0	9.570E+0
-2.449E-1	3.666E+0	9.521E+0
-2.481E-1	3.695E+0	9.657E+0
-2.481E-1	3.740E+0	9.635E+0
-2.546E-1	3.734E+0	9.651E+0
-2.465E-1	3.753E+0	9.732E+0
-2.465E-1	3.711E+0	9.589E+0
-2.481E-1	3.731E+0	9.693E+0
-2.546E-1	3.779E+0	9.576E+0
-2.481E-1	3.724E+0	9.725E+0
-2.433E-1	3.770E+0	9.712E+0
-2.481E-1	3.682E+0	9.709E+0
-2.530E-1	3.679E+0	9.541E+0
-2.433E-1	3.688E+0	9.515E+0
-2.449E-1	3.666E+0	9.661E+0
-2.530E-1	3.682E+0	9.511E+0
-2.497E-1	3.682E+0	9.670E+0
-2.465E-1	3.727E+0	9.648E+0
-2.465E-1	3.731E+0	9.599E+0
-2.481E-1	3.799E+0	9.641E+0
-2.530E-1	3.643E+0	9.648E+0
-2.449E-1	3.724E+0	9.690E+0
-2.465E-1	3.792E+0	9.579E+0
-2.497E-1	3.718E+0	9.706E+0
-2.530E-1	3.643E+0	9.618E+0
-2.433E-1	3.640E+0	9.638E+0
-2.481E-1	3.698E+0	9.605E+0
-2.514E-1	3.659E+0	9.699E+0
-2.497E-1	3.630E+0	9.696E+0
-2.465E-1	3.750E+0	9.495E+0
-2.465E-1	3.637E+0	9.592E+0
-2.530E-1	3.737E+0	9.648E+0
-2.514E-1	3.679E+0	9.641E+0
-2.433E-1	3.770E+0	9.579E+0
-2.433E-1	3.740E+0	9.570E+0
-2.497E-1	3.646E+0	9.618E+0
-2.514E-1	3.737E+0	9.699E+0
-2.465E-1	3.760E+0	9.599E+0
-2.465E-1	3.675E+0	9.725E+0
-2.481E-1	3.679E+0	9.570E+0
-2.497E-1	3.695E+0	9.622E+0
-2.449E-1	3.718E+0	9.524E+0
-2.449E-1	3.705E+0	9.602E+0
-2.497E-1	3.701E+0	9.725E+0
-2.514E-1	3.659E+0	9.583E+0
-2.481E-1	3.692E+0	9.521E+0
-2.465E-1	3.734E+0	9.732E+0
-2.465E-1	3.753E+0	9.699E+0
-2.514E-1	3.620E+0	9.586E+0
-2.449E-1	3.724E+0	9.706E+0
-2.449E-1	3.692E+0	9.654E+0
-2.497E-1	3.753E+0	9.716E+0
-2.530E-1	3.744E+0	9.618E+0
-2.481E-1	3.799E+0	9.618E+0
-2.449E-1	3.682E+0	9.738E+0
-2.481E-1	3.685E+0	9.625E+0
-2.546E-1	3.695E+0	9.631E+0
-2.465E-1	3.773E+0	9.592E+0
-2.449E-1	3.757E+0	9.518E+0
-2.497E-1	3.714E+0	9.635E+0
-2.530E-1	3.718E+0	9.498E+0
-2.449E-1	3.753E+0	9.648E+0
-2.465E-1	3.724E+0	9.686E+0
-2.481E-1	3.757E+0	9.547E+0
-2.530E-1	3.682E+0	9.742E+0
-2.465E-1	3.682E+0	9.667E+0
-2.449E-1	3.744E+0	9.605E+0
-2.481E-1	3.737E+0	9.579E+0
-2.514E-1	3.607E+0	9.498E+0
-2.481E-1	3.734E+0	9.628E+0
-2.449E-1	3.734E+0	9.677E+0
-2.465E-1	3.695E+0	9.677E+0
-2.530E-1	3.786E+0	9.586E+0
-2.465E-1	3.701E+0	9.570E+0
-2.449E-1	3.744E+0	9.589E+0
-2.465E-1	3.675E+0	9.781E+0
-2.497E-1	3.672E+0	9.505E+0
-2.465E-1	3.750E+0	9.541E+0
-2.481E-1	3.679E+0	9.690E+0
-2.497E-1	3.750E+0	9.654E+0
-2.514E-1	3.737E+0	9.515E+0
-2.449E-1	3.766E+0	9.609E+0
-2.465E-1	3.727E+0	9.592E+0
-2.497E-1	3.679E+0	9.712E+0
-2.497E-1	3.744E+0	9.670E+0
-2.465E-1	3.792E+0	9.586E+0
-2.449E-1	3.685E+0	9.761E+0
-2.497E-1	3.705E+0	9.641E+0
-2.546E-1	3.776E+0	9.557E+0
-2.481E-1	3.701E+0	9.651E+0
-2.433E-1	3.698E+0	9.751E+0
-2.481E-1	3.637E+0	9.589E+0
-2.514E-1	3.718E+0	9.703E+0
-2.465E-1	3.786E+0	9.599E+0
-2.449E-1	3.695E+0	9.641E+0
-2.481E-1	3.718E+0	9.683E+0
-2.465E-1	3.744E+0	9.719E+0
-2.465E-1	3.611E+0	9.541E+0
-2.433E-1	3.783E+0	9.625E+0
-2.514E-1	3.776E+0	9.667E+0
-2.514E-1	3.701E+0	9.690E+0
-2.465E-1	3.675E+0	9.674E+0
-2.416E-1	3.692E+0	9.534E+0
-2.497E-1	3.698E+0	9.541E+0
-2.514E-1	3.617E+0	9.696E+0
-2.465E-1	3.698E+0	9.670E+0
-2.433E-1	3.792E+0	9.625E+0
-2.497E-1	3.672E+0	9.589E+0
-2.481E-1	3.795E+0	9.641E+0
-2.497E-1	3.727E+0	9.664E+0
-2.433E-1	3.731E+0	9.657E+0
-2.514E-1	3.731E+0	9.699E+0
-2.497E-1	3.675E+0	9.612E+0
-2.465E-1	3.708E+0	9.699E+0
-2.433E-1	3.750E+0	9.482E+0
-2.514E-1	3.711E+0	9.599E+0
-2.514E-1	3.708E+0	9.599E+0
-2.465E-1	3.779E+0	9.531E+0
-2.433E-1	3.750E+0	9.618E+0
-2.514E-1	3.721E+0	9.505E+0
-2.530E-1	3.695E+0	9.485E+0
-2.449E-1	3.753E+0	9.641E+0
-2.465E-1	3.692E+0	9.599E+0
-2.514E-1	3.695E+0	9.625E+0
-2.530E-1	3.753E+0	9.576E+0
-2.481E-1	3.701E+0	9.748E+0
-2.449E-1	3.701E+0	9.622E+0
-2.514E-1	3.646E+0	9.644E+0
-2.530E-1	3.701E+0	9.725E+0
-2.465E-1	3.646E+0	9.651E+0
-2.449E-1	3.714E+0	9.579E+0
-2.514E-1	3.727E+0	9.638E+0
-2.497E-1	3.679E+0	9.680E+0
-2.481E-1	3.724E+0	9.738E+0
-2.433E-1	3.708E+0	9.622E+0
-2.481E-1	3.721E+0	9.553E+0
-2.497E-1	3.701E+0	9.664E+0
-2.465E-1	3.724E+0	9.699E+0
-2.449E-1	3.672E+0	9.654E+0
-2.497E-1	3.708E+0	9.599E+0
-2.514E-1	3.692E+0	9.557E+0
-2.449E-1	3.740E+0	9.755E+0
-2.433E-1	3.633E+0	9.712E+0
-2.497E-1	3.737E+0	9.570E+0
-2.514E-1	3.805E+0	9.648E+0
-2.481E-1	3.705E+0	9.592E+0
-2.433E-1	3.747E+0	9.771E+0
-2.497E-1	3.740E+0	9.667E+0
-2.514E-1	3.685E+0	9.573E+0
-2.465E-1	3.695E+0	9.605E+0
-2.465E-1	3.701E+0	9.703E+0
-2.481E-1	3.662E+0	9.661E+0
-2.514E-1	3.766E+0	9.592E+0
-2.481E-1	3.825E+0	9.605E+0
-2.465E-1	3.698E+0	9.751E+0
-2.514E-1	3.724E+0	9.602E+0
-2.530E-1	3.812E+0	9.625E+0
-2.416E-1	3.705E+0	9.664E+0
-2.449E-1	3.692E+0	9.618E+0
-2.481E-1	3.721E+0	9.563E+0
-2.546E-1	3.737E+0	9.680E+0
-2.465E-1	3.701E+0	9.563E+0
-2.465E-1	3.714E+0	9.635E+0
-2.497E-1	3.744E+0	9.502E+0
-2.530E-1	3.701E+0	9.599E+0
-2.449E-1	3.737E+0	9.583E+0
-2.449E-1	3.672E+0	9.696E+0
-2.481E-1	3.783E+0	9.635E+0
-2.497E-1	3.773E+0	9.537E+0
-2.465E-1	3.630E+0	9.622E+0
-2.433E-1	3.708E+0	9.768E+0
-2.497E-1	3.795E+0	9.599E+0
-2.514E-1	3.711E+0	9.589E+0
-2.449E-1	3.711E+0	9.699E+0
-2.416E-1	3.688E+0	9.589E+0
-2.481E-1	3.734E+0	9.674E+0
-2.530E-1	3.701E+0	9.735E+0
-2.449E-1	3.744E+0	9.790E+0
-2.465E-1	3.773E+0	9.589E+0
-2.497E-1	3.724E+0	9.531E+0
-2.514E-1	3.698E+0	9.635E+0
-2.449E-1	3.747E+0	9.641E+0
-2.449E-1	3.766E+0	9.476E+0
-2.497E-1	3.650E+0	9.690E+0
-2.514E-1	3.760E+0	9.628E+0
-2.449E-1	3.750E+0	9.618E+0
-2.465E-1	3.757E+0	9.602E+0
-2.465E-1	3.727E+0	9.560E+0
-2.530E-1	3.721E+0	9.599E+0
-2.465E-1	3.692E+0	9.511E+0
-2.449E-1	3.666E+0	9.690E+0
-2.481E-1	3.669E+0	9.657E+0
-2.530E-1	3.727E+0	9.618E+0
-2.433E-1	3.724E+0	9.635E+0
-2.433E-1	3.708E+0	9.719E+0
-2.497E-1	3.666E+0	9.648E+0
-2.497E-1	3.734E+0	9.612E+0
-2.465E-1	3.711E+0	9.437E+0
-2.497E-1	3.692E+0	9.638E+0
-2.497E-1	3.763E+0	9.547E+0
-2.514E-1	3.744E+0	9.563E+0
-2.449E-1	3.701E+0	9.550E+0
-2.449E-1	3.753E+0	9.781E+0
-2.514E-1	3.753E+0	9.667E+0
-2.497E-1	3.708E+0	9.654E+0
-2.465E-1	3.737E+0	9.631E+0
-2.449E-1	3.714E+0	9.699E+0
-2.497E-1	3.659E+0	9.596E+0
-2.465E-1	3.675E+0	9.651E+0
-2.433E-1	3.688E+0	9.589E+0
-2.433E-1	3.685E+0	9.553E+0
-2.497E-1	3.731E+0	9.709E+0
-2.530E-1	3.727E+0	9.602E+0
-2.433E-1	3.692E+0	9.703E+0
-2.449E-1	3.692E+0	9.576E+0
-2.497E-1	3.688E+0	9.699E+0
-2.514E-1	3.815E+0	9.631E+0
-2.449E-1	3.731E+0	9.719E+0
-2.465E-1	3.737E+0	9.712E+0
-2.497E-1	3.750E+0	9.680E+0
-2.497E-1	3.721E+0	9.657E+0
-2.433E-1	3.698E+0	9.719E+0
-2.465E-1	3.666E+0	9.651E+0
-2.497E-1	3.682E+0	9.612E+0
-2.514E-1	3.750E+0	9.683E+0
-2.433E-1	3.763E+0	9.683E+0
-2.449E-1	3.757E+0	9.492E+0
-2.530E-1	3.744E+0	9.651E+0
-2.514E-1	3.776E+0	9.680E+0
-2.449E-1	3.685E+0	9.664E+0
-2.449E-1	3.750E+0	9.635E+0
-2.481E-1	3.783E+0	9.625E+0
-2.497E-1	3.734E+0	9.599E+0
-2.449E-1	3.766E+0	9.641E+0
-2.416E-1	3.701E+0	9.589E+0
-2.514E-1	3.789E+0	9.498E+0
-2.497E-1	3.724E+0	9.547E+0
-2.433E-1	3.776E+0	9.703E+0
-2.465E-1	3.727E+0	9.628E+0
-2.481E-1	3.708E+0	9.576E+0
-2.530E-1	3.740E+0	9.599E+0
-2.433E-1	3.695E+0	9.622E+0
-2.449E-1	3.675E+0	9.706E+0
-2.530E-1	3.766E+0	9.528E+0
-2.530E-1	3.789E+0	9.531E+0
-2.433E-1	3.731E+0	9.709E+0
-2.449E-1	3.679E+0	9.586E+0
-2.465E-1	3.718E+0	9.661E+0
-2.497E-1	3.727E+0	9.495E+0
-2.433E-1	3.682E+0	9.635E+0
-2.433E-1	3.692E+0	9.651E+0
-2.481E-1	3.750E+0	9.563E+0
-2.514E-1	3.750E+0	9.518E+0
-2.465E-1	3.682E+0	9.557E+0
-2.514E-1	3.750E+0	9.537E+0
-2.497E-1	3.650E+0	9.738E+0
-2.514E-1	3.718E+0	9.696E+0
-2.449E-1	3.753E+0	9.560E+0
-2.465E-1	3.724E+0	9.625E+0
-2.497E-1	3.724E+0	9.573E+0
-2.514E-1	3.734E+0	9.651E+0
-2.465E-1	3.662E+0	9.628E+0
-2.449E-1	3.799E+0	9.586E+0
-2.481E-1	3.666E+0	9.651E+0
-2.530E-1	3.711E+0	9.622E+0
-2.433E-1	3.750E+0	9.592E+0
-2.465E-1	3.669E+0	9.745E+0
-2.514E-1	3.701E+0	9.651E+0
-2.497E-1	3.786E+0	9.589E+0
-2.433E-1	3.740E+0	9.560E+0
-2.449E-1	3.669E+0	9.579E+0
-2.514E-1	3.737E+0	9.495E+0
-2.514E-1	3.724E+0	9.553E+0
-2.449E-1	3.708E+0	9.612E+0
-2.465E-1	3.718E+0	9.699E+0
-2.497E-1	3.666E+0	9.674E+0
-2.514E-1	3.685E+0	9.706E+0
-2.449E-1	3.744E+0	9.618E+0
-2.433E-1	3.692E+0	9.732E+0
-2.514E-1	3.753E+0	9.631E+0
-2.497E-1	3.666E+0	9.622E+0
-2.465E-1	3.701E+0	9.566E+0
-2.433E-1	3.757E+0	9.648E+0
-2.481E-1	3.731E+0	9.618E+0
-2.497E-1	3.708E+0	9.576E+0
-2.449E-1	3.672E+0	9.670E+0
-2.465E-1	3.705E+0	9.644E+0
-2.497E-1	3.760E+0	9.758E+0
-2.530E-1	3.724E+0	9.738E+0
-2.465E-1	3.662E+0	9.612E+0
-2.433E-1	3.734E+0	9.699E+0
-2.497E-1	3.679E+0	9.774E+0
-2.497E-1	3.698E+0	9.781E+0
-2.449E-1	3.766E+0	9.729E+0
-2.449E-1	3.753E+0	9.703E+0
-2.530E-1	3.838E+0	9.602E+0
-2.514E-1	3.701E+0	9.566E+0
-2.449E-1	3.828E+0	9.631E+0
-2.400E-1	3.802E+0	9.586E+0
-2.497E-1	3.770E+0	9.579E+0
-2.497E-1	3.750E+0	9.810E+0
-2.465E-1	3.731E+0	9.661E+0
-2.433E-1	3.708E+0	9.602E+0
-2.514E-1	3.734E+0	9.648E+0
-2.497E-1	3.711E+0	9.609E+0
-2.449E-1	3.675E+0	9.635E+0
-2.416E-1	3.750E+0	9.693E+0
-2.481E-1	3.656E+0	9.674E+0
-2.514E-1	3.747E+0	9.635E+0
-2.465E-1	3.783E+0	9.712E+0
-2.449E-1	3.692E+0	9.680E+0
-2.530E-1	3.734E+0	9.596E+0
-2.514E-1	3.763E+0	9.573E+0
-2.433E-1	3.688E+0	9.625E+0
-2.416E-1	3.682E+0	9.709E+0
-2.514E-1	3.653E+0	9.612E+0
-2.481E-1	3.734E+0	9.641E+0
-2.433E-1	3.792E+0	9.674E+0
-2.449E-1	3.760E+0	9.414E+0
-2.481E-1	3.675E+0	9.745E+0
-2.497E-1	3.705E+0	9.745E+0
-2.465E-1	3.692E+0	9.609E+0
-2.433E-1	3.698E+0	9.596E+0
-2.497E-1	3.692E+0	9.648E+0
-2.481E-1	3.643E+0	9.725E+0
-2.465E-1	3.714E+0	9.657E+0
-2.449E-1	3.783E+0	9.625E+0
-2.497E-1	3.734E+0	9.777E+0
-2.497E-1	3.714E+0	9.667E+0
-2.449E-1	3.731E+0	9.537E+0
-2.433E-1	3.656E+0	9.735E+0
-2.514E-1	3.760E+0	9.625E+0
-2.481E-1	3.708E+0	9.596E+0
-2.465E-1	3.734E+0	9.576E+0
-2.481E-1	3.757E+0	9.628E+0
-2.514E-1	3.701E+0	9.635E+0
-2.514E-1	3.766E+0	9.680E+0
-2.449E-1	3.727E+0	9.528E+0
-2.433E-1	3.659E+0	9.657E+0
-2.497E-1	3.766E+0	9.667E+0
-2.481E-1	3.766E+0	9.654E+0
-2.449E-1	3.724E+0	9.751E+0
-2.433E-1	3.714E+0	9.622E+0
-2.481E-1	3.627E+0	9.670E+0
-2.497E-1	3.714E+0	9.716E+0
-2.449E-1	3.779E+0	9.648E+0
-2.433E-1	3.659E+0	9.661E+0
-2.465E-1	3.669E+0	9.589E+0
-2.530E-1	3.714E+0	9.661E+0
-2.433E-1	3.695E+0	9.579E+0
-2.465E-1	3.708E+0	9.651E+0
-2.514E-1	3.682E+0	9.648E+0
-2.497E-1	3.802E+0	9.625E+0
-2.465E-1	3.750E+0	9.553E+0
-2.449E-1	3.695E+0	9.625E+0
-2.481E-1	3.708E+0	9.664E+0
-2.530E-1	3.708E+0	9.703E+0
-2.433E-1	3.679E+0	9.654E+0
-2.433E-1	3.708E+0	9.576E+0
-2.497E-1	3.779E+0	9.602E+0
-2.530E-1	3.666E+0	9.729E+0
-2.433E-1	3.672E+0	9.625E+0
-2.433E-1	3.718E+0	9.612E+0
-2.497E-1	3.727E+0	9.751E+0
-2.497E-1	3.701E+0	9.570E+0
-2.433E-1	3.747E+0	9.602E+0
-2.433E-1	3.747E+0	9.563E+0
-2.497E-1	3.698E+0	9.661E+0
-2.514E-1	3.744E+0	9.716E+0
-2.497E-1	3.724E+0	9.576E+0
-2.449E-1	3.705E+0	9.560E+0
-2.497E-1	3.669E+0	9.816E+0
-2.481E-1	3.701E+0	9.794E+0
-2.416E-1	3.731E+0	9.592E+0
-2.433E-1	3.776E+0	9.706E+0
-2.497E-1	3.750E+0	9.615E+0
-2.497E-1	3.760E+0	9.732E+0
-2.449E-1	3.724E+0	9.654E+0
-2.449E-1	3.770E+0	9.677E+0
-2.497E-1	3.695E+0	9.521E+0
-2.497E-1	3.708E+0	9.729E+0
-2.449E-1	3.682E+0	9.651E+0
-2.449E-1	3.666E+0	9.609E+0
-2.465E-1	3.718E+0	9.764E+0
-2.497E-1	3.770E+0	9.768E+0
-2.433E-1	3.688E+0	9.573E+0
-2.433E-1	3.727E+0	9.699E+0
-2.514E-1	3.753E+0	9.683E+0
-2.497E-1	3.695E+0	9.738E+0
-2.449E-1	3.734E+0	9.492E+0
-2.449E-1	3.747E+0	9.774E+0
-2.481E-1	3.692E+0	9.495E+0
-2.497E-1	3.701E+0	9.748E+0
-2.449E-1	3.708E+0	9.625E+0
-2.433E-1	3.695E+0	9.706E+0
-2.465E-1	3.708E+0	9.560E+0
-2.514E-1	3.750E+0	9.615E+0
-2.449E-1	3.714E+0	9.729E+0
-2.433E-1	3.672E+0	9.541E+0
-2.481E-1	3.750E+0	9.508E+0
-2.465E-1	3.740E+0	9.686E+0
-2.433E-1	3.795E+0	9.631E+0
-2.465E-1	3.666E+0	9.725E+0
-2.481E-1	3.675E+0	9.644E+0
-2.497E-1	3.666E+0	9.661E+0
-2.465E-1	3.698E+0	9.722E+0
-2.465E-1	3.760E+0	9.609E+0
-2.481E-1	3.740E+0	9.716E+0
-2.497E-1	3.789E+0	9.615E+0
-2.433E-1	3.688E+0	9.596E+0
-2.416E-1	3.688E+0	9.732E+0
-2.497E-1	3.740E+0	9.836E+0
-2.497E-1	3.698E+0	9.729E+0
-2.465E-1	3.779E+0	9.661E+0
-2.449E-1	3.711E+0	9.638E+0
-2.481E-1	3.737E+0	9.664E+0
-2.497E-1	3.724E+0	9.651E+0
-2.433E-1	3.740E+0	9.797E+0
-2.449E-1	3.750E+0	9.648E+0
-2.497E-1	3.682E+0	9.531E+0
-2.497E-1	3.692E+0	9.609E+0
-2.433E-1	3.675E+0	9.690E+0
-2.465E-1	3.744E+0	9.638E+0
-2.497E-1	3.724E+0	9.631E+0
-2.497E-1	3.675E+0	9.758E+0
-2.449E-1	3.737E+0	9.670E+0
-2.449E-1	3.708E+0	9.674E+0
-2.465E-1	3.808E+0	9.790E+0
-2.497E-1	3.708E+0	9.751E+0
-2.416E-1	3.705E+0	9.557E+0
-2.449E-1	3.750E+0	9.699E+0
-2.514E-1	3.672E+0	9.690E+0
-2.497E-1	3.721E+0	9.605E+0
-2.433E-1	3.753E+0	9.508E+0
-2.449E-1	3.753E+0	9.644E+0
-2.497E-1	3.744E+0	9.648E+0
-2.514E-1	3.692E+0	9.683E+0
-2.449E-1	3.727E+0	9.732E+0
-2.449E-1	3.718E+0	9.738E+0
-2.514E-1	3.695E+0	9.683E+0
-2.497E-1	3.714E+0	9.709E+0
-2.416E-1	3.669E+0	9.553E+0
-2.449E-1	3.750E+0	9.725E+0
-2.497E-1	3.786E+0	9.528E+0
-2.497E-1	3.776E+0	9.686E+0
-2.433E-1	3.734E+0	9.625E+0
-2.449E-1	3.721E+0	9.732E+0
-2.481E-1	3.721E+0	9.583E+0
-2.497E-1	3.747E+0	9.648E+0
-2.433E-1	3.744E+0	9.781E+0
-2.465E-1	3.734E+0	9.602E+0
-2.497E-1	3.721E+0	9.699E+0
-2.497E-1	3.770E+0	9.732E+0
-2.449E-1	3.705E+0	9.596E+0
-2.465E-1	3.714E+0	9.651E+0
-2.497E-1	3.711E+0	9.661E+0
-2.514E-1	3.714E+0	9.628E+0
-2.433E-1	3.672E+0	9.566E+0
-2.449E-1	3.744E+0	9.628E+0
-2.481E-1	3.750E+0	9.729E+0
-2.481E-1	3.685E+0	9.774E+0
-2.481E-1	3.708E+0	9.622E+0
-2.465E-1	3.727E+0	9.625E+0
-2.481E-1	3.692E+0	9.654E+0
-2.481E-1	3.750E+0	9.664E+0
-2.433E-1	3.789E+0	9.531E+0
-2.416E-1	3.695E+0	9.570E+0
-2.481E-1	3.783E+0	9.635E+0
-2.481E-1	3.666E+0	9.544E+0
-2.433E-1	3.714E+0	9.615E+0
-2.449E-1	3.675E+0	9.566E+0
-2.514E-1	3.688E+0	9.648E+0
-2.497E-1	3.786E+0	9.596E+0
-2.449E-1	3.711E+0	9.492E+0
-2.433E-1	3.708E+0	9.661E+0
-2.481E-1	3.714E+0	9.742E+0
-2.481E-1	3.708E+0	9.596E+0
-2.465E-1	3.669E+0	9.693E+0
-2.433E-1	3.692E+0	9.605E+0
-2.497E-1	3.708E+0	9.725E+0
-2.465E-1	3.763E+0	9.651E+0
-2.465E-1	3.747E+0	9.677E+0
-2.465E-1	3.770E+0	9.667E+0
-2.497E-1	3.724E+0	9.670E+0
-2.481E-1	3.753E+0	9.615E+0
-2.465E-1	3.727E+0	9.735E+0
-2.449E-1	3.786E+0	9.654E+0
-2.530E-1	3.795E+0	9.602E+0
-2.481E-1	3.637E+0	9.683E+0
-2.449E-1	3.721E+0	9.602E+0
-2.449E-1	3.695E+0	9.583E+0
-2.481E-1	3.721E+0	9.751E+0
-2.481E-1	3.750E+0	9.667E+0
-2.465E-1	3.718E+0	9.661E+0
-2.449E-1	3.792E+0	9.628E+0
-2.530E-1	3.734E+0	9.618E+0
-2.497E-1	3.744E+0	9.774E+0
-2.465E-1	3.721E+0	9.667E+0
-2.449E-1	3.779E+0	9.534E+0
-2.481E-1	3.724E+0	9.719E+0
-2.481E-1	3.763E+0	9.641E+0
-2.465E-1	3.653E+0	9.589E+0
-2.433E-1	3.779E+0	9.579E+0
-2.514E-1	3.744E+0	9.576E+0
-2.497E-1	3.760E+0	9.635E+0
-2.433E-1	3.718E+0	9.764E+0
-2.433E-1	3.701E+0	9.696E+0
-2.497E-1	3.750E+0	9.635E+0
-2.497E-1	3.740E+0	9.686E+0
-2.449E-1	3.701E+0	9.781E+0
-2.449E-1	3.740E+0	9.693E+0
-2.497E-1	3.721E+0	9.781E+0
-2.514E-1	3.747E+0	9.553E+0
-2.449E-1	3.750E+0	9.751E+0
-2.449E-1	3.744E+0	9.592E+0
-2.514E-1	3.766E+0	9.729E+0
-2.497E-1	3.627E+0	9.602E+0
-2.449E-1	3.685E+0	9.644E+0
-2.433E-1	3.721E+0	9.826E+0
-2.481E-1	3.666E+0	9.661E+0
-2.530E-1	3.763E+0	9.602E+0
-2.449E-1	3.679E+0	9.628E+0
-2.465E-1	3.757E+0	9.615E+0
-2.514E-1	3.731E+0	9.674E+0
-2.514E-1	3.753E+0	9.680E+0
-2.433E-1	3.753E+0	9.641E+0
-2.481E-1	3.669E+0	9.544E+0
-2.514E-1	3.757E+0	9.664E+0
-2.497E-1	3.692E+0	9.557E+0
-2.449E-1	3.685E+0	9.696E+0
-2.465E-1	3.711E+0	9.722E+0
-2.481E-1	3.701E+0	9.755E+0
-2.497E-1	3.727E+0	9.638E+0
-2.449E-1	3.805E+0	9.657E+0
-2.481E-1	3.821E+0	9.693E+0
-2.465E-1	3.718E+0	9.592E+0
-2.530E-1	3.737E+0	9.784E+0
-2.449E-1	3.724E+0	9.816E+0
-2.465E-1	3.828E+0	9.696E+0
-2.497E-1	3.750E+0	9.641E+0
-2.546E-1	3.714E+0	9.615E+0
-2.465E-1	3.740E+0	9.599E+0
-2.433E-1	3.740E+0	9.690E+0
-2.497E-1	3.792E+0	9.638E+0
-2.514E-1	3.783E+0	9.803E+0
-2.449E-1	3.773E+0	9.764E+0
-2.416E-1	3.760E+0	9.686E+0
-2.497E-1	3.721E+0	9.576E+0
-2.514E-1	3.711E+0	9.748E+0
-2.433E-1	3.721E+0	9.615E+0
-2.433E-1	3.705E+0	9.528E+0
-2.497E-1	3.701E+0	9.712E+0
-2.497E-1	3.763E+0	9.781E+0
-2.449E-1	3.640E+0	9.583E+0
-2.416E-1	3.708E+0	9.648E+0
-2.497E-1	3.779E+0	9.755E+0
-2.514E-1	3.737E+0	9.550E+0
-2.433E-1	3.744E+0	9.729E+0
-2.433E-1	3.685E+0	9.615E+0
-2.497E-1	3.662E+0	9.657E+0
-2.481E-1	3.786E+0	9.622E+0
-2.449E-1	3.688E+0	9.690E+0
-2.449E-1	3.705E+0	9.641E+0
-2.514E-1	3.740E+0	9.725E+0
-2.497E-1	3.672E+0	9.686E+0
-2.449E-1	3.604E+0	9.635E+0
-2.433E-1	3.740E+0	9.732E+0
-2.514E-1	3.721E+0	9.544E+0
-2.497E-1	3.747E+0	9.683E+0
-2.449E-1	3.724E+0	9.635E+0
-2.449E-1	3.753E+0	9.670E+0
-2.497E-1	3.731E+0	9.674E+0
-2.497E-1	3.753E+0	9.566E+0
-2.416E-1	3.705E+0	9.735E+0
-2.449E-1	3.705E+0	9.670E+0
-2.497E-1	3.753E+0	9.657E+0
-2.497E-1	3.776E+0	9.605E+0
-2.400E-1	3.695E+0	9.729E+0
-2.465E-1	3.786E+0	9.716E+0
-2.530E-1	3.779E+0	9.599E+0
-2.497E-1	3.718E+0	9.699E+0
-2.465E-1	3.753E+0	9.654E+0
-2.433E-1	3.773E+0	9.719E+0
-2.497E-1	3.770E+0	9.674E+0
-2.497E-1	3.812E+0	9.706E+0
-2.400E-1	3.698E+0	9.618E+0
-2.449E-1	3.734E+0	9.709E+0
-2.546E-1	3.766E+0	9.625E+0
-2.514E-1	3.695E+0	9.683E+0
-2.465E-1	3.857E+0	9.644E+0
-2.497E-1	3.724E+0	9.683E+0
-2.497E-1	3.727E+0	9.631E+0
-2.530E-1	3.714E+0	9.609E+0
-2.416E-1	3.711E+0	9.742E+0
-2.481E-1	3.688E+0	9.654E+0
-2.514E-1	3.744E+0	9.706E+0
-2.530E-1	3.786E+0	9.521E+0
-2.449E-1	3.718E+0	9.612E+0
-2.449E-1	3.721E+0	9.618E+0
-2.514E-1	3.718E+0	9.534E+0
-2.497E-1	3.786E+0	9.716E+0
-2.416E-1	3.734E+0	9.686E+0
-2.465E-1	3.701E+0	9.531E+0
-2.465E-1	3.724E+0	9.635E+0
-2.514E-1	3.740E+0	9.699E+0
-2.433E-1	3.646E+0	9.592E+0
-2.465E-1	3.757E+0	9.674E+0
-2.481E-1	3.744E+0	9.563E+0
-2.497E-1	3.770E+0	9.657E+0
-2.433E-1	3.711E+0	9.547E+0
-2.449E-1	3.724E+0	9.498E+0
-2.514E-1	3.760E+0	9.706E+0
-2.514E-1	3.763E+0	9.654E+0
-2.416E-1	3.688E+0	9.670E+0
-2.465E-1	3.727E+0	9.661E+0
-2.497E-1	3.721E+0	9.576E+0
-2.530E-1	3.744E+0	9.742E+0
-2.449E-1	3.770E+0	9.735E+0
-2.481E-1	3.792E+0	9.570E+0
-2.481E-1	3.692E+0	9.777E+0
-2.481E-1	3.773E+0	9.686E+0
-2.433E-1	3.760E+0	9.644E+0
-2.481E-1	3.708E+0	9.635E+0
-2.481E-1	3.783E+0	9.631E+0
-2.497E-1	3.763E+0	9.680E+0
-2.416E-1	3.672E+0	9.686E+0
-2.481E-1	3.711E+0	9.654E+0
-2.514E-1	3.792E+0	9.712E+0
-2.514E-1	3.731E+0	9.716E+0
-2.449E-1	3.808E+0	9.680E+0
-2.449E-1	3.688E+0	9.589E+0
-2.514E-1	3.779E+0	9.735E+0
-2.481E-1	3.701E+0	9.563E+0
-2.433E-1	3.757E+0	9.589E+0
-2.449E-1	3.701E+0	9.657E+0
-2.481E-1	3.799E+0	9.612E+0
-2.514E-1	3.727E+0	9.677E+0
-2.433E-1	3.672E+0	9.823E+0
-2.465E-1	3.679E+0	9.641E+0
-2.497E-1	3.757E+0	9.605E+0
-2.481E-1	3.731E+0	9.657E+0
-2.481E-1	3.766E+0	9.693E+0
-2.433E-1	3.711E+0	9.712E+0
-2.497E-1	3.789E+0	9.693E+0
-2.497E-1	3.685E+0	9.648E+0
-2.465E-1	3.789E+0	9.648E+0
-2.416E-1	3.675E+0	9.609E+0
-2.530E-1	3.795E+0	9.566E+0
-2.497E-1	3.740E+0	9.599E+0
-2.449E-1	3.714E+0	9.618E+0
-2.449E-1	3.666E+0	9.654E+0
-2.497E-1	3.750E+0	9.651E+0
-2.497E-1	3.662E+0	9.605E+0
-2.433E-1	3.727E+0	9.761E+0
-2.465E-1	3.714E+0	9.592E+0
-2.497E-1	3.701E+0	9.605E+0
-2.514E-1	3.802E+0	9.631E+0
-2.433E-1	3.701E+0	9.674E+0
-2.416E-1	3.747E+0	9.719E+0
-2.514E-1	3.789E+0	9.560E+0
-2.514E-1	3.685E+0	9.638E+0
-2.449E-1	3.724E+0	9.709E+0
-2.449E-1	3.675E+0	9.625E+0
-2.514E-1	3.779E+0	9.586E+0
-2.449E-1	3.744E+0	9.677E+0
-2.449E-1	3.656E+0	9.570E+0
-2.449E-1	3.701E+0	9.664E+0
-2.514E-1	3.744E+0	9.605E+0
-2.481E-1	3.753E+0	9.605E+0
-2.449E-1	3.711E+0	9.670E+0
-2.449E-1	3.643E+0	9.612E+0
-2.514E-1	3.620E+0	9.732E+0
-2.465E-1	3.737E+0	9.696E+0
-2.465E-1	3.714E+0	9.628E+0
-2.449E-1	3.773E+0	9.761E+0
-2.514E-1	3.766E+0	9.690E+0
-2.465E-1	3.711E+0	9.560E+0
-2.433E-1	3.808E+0	9.641E+0
-2.449E-1	3.818E+0	9.674E+0
-2.514E-1	3.711E+0	9.651E+0
[truncated: 93,981 more rows]
