# Supplementary material for: Improved ANAP incorporation and VCF analysis reveal details of P2X7 current facilitation and a limited conformational interplay between ATP binding and the intracellular ballast domain
Source: eLife. 2023 Jan 4;12:e82479. doi: 10.7554/eLife.82479 (PMC9859053; doi:10.7554/eLife.82479)
Supplement: Figure 5—figure supplement 1—source data 2. [file elife-82479-fig5-figsupp1-data2.zip › Figure-5_figure-supplement-1_source-data-2/W7A-F11_m09#35.csv]

-1.167E-1	6.400E+0	1.558E+1
-1.119E-1	6.355E+0	1.533E+1
-1.119E-1	6.280E+0	1.529E+1
-1.167E-1	6.420E+0	1.541E+1
-1.167E-1	6.183E+0	1.550E+1
-1.135E-1	6.248E+0	1.544E+1
-1.103E-1	6.417E+0	1.546E+1
-1.135E-1	6.335E+0	1.534E+1
-1.151E-1	6.339E+0	1.556E+1
-1.135E-1	6.472E+0	1.541E+1
-1.103E-1	6.430E+0	1.539E+1
-1.151E-1	6.400E+0	1.534E+1
-1.135E-1	6.475E+0	1.539E+1
-1.119E-1	6.293E+0	1.551E+1
-1.119E-1	6.365E+0	1.549E+1
-1.151E-1	6.378E+0	1.537E+1
-1.167E-1	6.400E+0	1.545E+1
-1.119E-1	6.413E+0	1.536E+1
-1.103E-1	6.391E+0	1.532E+1
-1.135E-1	6.348E+0	1.555E+1
-1.167E-1	6.329E+0	1.539E+1
-1.103E-1	6.404E+0	1.525E+1
-1.086E-1	6.352E+0	1.549E+1
-1.200E-1	6.345E+0	1.537E+1
-1.135E-1	6.397E+0	1.547E+1
-1.103E-1	6.326E+0	1.551E+1
-1.103E-1	6.410E+0	1.549E+1
-1.135E-1	6.446E+0	1.519E+1
-1.151E-1	6.310E+0	1.534E+1
-1.103E-1	6.310E+0	1.543E+1
-1.103E-1	6.348E+0	1.538E+1
-1.151E-1	6.381E+0	1.554E+1
-1.167E-1	6.423E+0	1.546E+1
-1.119E-1	6.387E+0	1.548E+1
-1.103E-1	6.345E+0	1.554E+1
-1.119E-1	6.306E+0	1.531E+1
-1.135E-1	6.310E+0	1.551E+1
-1.119E-1	6.306E+0	1.538E+1
-1.103E-1	6.274E+0	1.535E+1
-1.184E-1	6.355E+0	1.543E+1
-1.151E-1	6.316E+0	1.549E+1
-1.103E-1	6.426E+0	1.542E+1
-1.103E-1	6.371E+0	1.552E+1
-1.167E-1	6.439E+0	1.553E+1
-1.167E-1	6.378E+0	1.545E+1
-1.119E-1	6.368E+0	1.553E+1
-1.103E-1	6.280E+0	1.547E+1
-1.167E-1	6.290E+0	1.541E+1
-1.151E-1	6.300E+0	1.537E+1
-1.119E-1	6.329E+0	1.533E+1
-1.119E-1	6.313E+0	1.562E+1
-1.167E-1	6.300E+0	1.533E+1
-1.151E-1	6.339E+0	1.551E+1
-1.086E-1	6.326E+0	1.543E+1
-1.119E-1	6.313E+0	1.530E+1
-1.135E-1	6.368E+0	1.540E+1
-1.184E-1	6.345E+0	1.542E+1
-1.119E-1	6.361E+0	1.543E+1
-1.103E-1	6.436E+0	1.545E+1
-1.135E-1	6.358E+0	1.546E+1
-1.184E-1	6.417E+0	1.550E+1
-1.119E-1	6.407E+0	1.543E+1
-1.070E-1	6.316E+0	1.526E+1
-1.135E-1	6.400E+0	1.548E+1
-1.200E-1	6.306E+0	1.539E+1
-1.103E-1	6.430E+0	1.536E+1
-1.086E-1	6.397E+0	1.542E+1
-1.184E-1	6.394E+0	1.544E+1
-1.151E-1	6.397E+0	1.550E+1
-1.119E-1	6.387E+0	1.541E+1
-1.103E-1	6.297E+0	1.557E+1
-1.135E-1	6.381E+0	1.547E+1
-1.167E-1	6.348E+0	1.555E+1
-1.135E-1	6.358E+0	1.537E+1
-1.086E-1	6.417E+0	1.542E+1
-1.184E-1	6.323E+0	1.533E+1
-1.184E-1	6.293E+0	1.543E+1
-1.119E-1	6.339E+0	1.552E+1
-1.103E-1	6.313E+0	1.533E+1
-1.135E-1	6.443E+0	1.542E+1
-1.167E-1	6.365E+0	1.550E+1
-1.086E-1	6.404E+0	1.549E+1
-1.103E-1	6.319E+0	1.555E+1
-1.135E-1	6.472E+0	1.534E+1
-1.184E-1	6.323E+0	1.529E+1
-1.086E-1	6.365E+0	1.548E+1
-1.119E-1	6.361E+0	1.540E+1
-1.151E-1	6.323E+0	1.544E+1
-1.167E-1	6.410E+0	1.537E+1
-1.103E-1	6.449E+0	1.553E+1
-1.119E-1	6.394E+0	1.535E+1
-1.184E-1	6.394E+0	1.550E+1
-1.167E-1	6.323E+0	1.548E+1
-1.119E-1	6.326E+0	1.534E+1
-1.103E-1	6.413E+0	1.548E+1
-1.135E-1	6.374E+0	1.539E+1
-1.184E-1	6.342E+0	1.551E+1
-1.103E-1	6.378E+0	1.551E+1
-1.135E-1	6.361E+0	1.545E+1
-1.135E-1	6.264E+0	1.535E+1
-1.167E-1	6.413E+0	1.533E+1
-1.135E-1	6.417E+0	1.552E+1
-1.103E-1	6.387E+0	1.548E+1
-1.151E-1	6.436E+0	1.552E+1
-1.167E-1	6.251E+0	1.548E+1
-1.135E-1	6.540E+0	1.543E+1
-1.103E-1	6.400E+0	1.542E+1
-1.135E-1	6.329E+0	1.526E+1
-1.151E-1	6.358E+0	1.542E+1
-1.135E-1	6.348E+0	1.542E+1
-1.119E-1	6.378E+0	1.544E+1
-1.151E-1	6.374E+0	1.541E+1
-1.167E-1	6.271E+0	1.550E+1
-1.135E-1	6.329E+0	1.543E+1
-1.103E-1	6.410E+0	1.544E+1
-1.151E-1	6.407E+0	1.549E+1
-1.167E-1	6.358E+0	1.541E+1
-1.119E-1	6.449E+0	1.551E+1
-1.103E-1	6.371E+0	1.530E+1
-1.167E-1	6.316E+0	1.535E+1
-1.184E-1	6.365E+0	1.550E+1
-1.086E-1	6.417E+0	1.536E+1
-1.119E-1	6.394E+0	1.553E+1
-1.119E-1	6.310E+0	1.540E+1
-1.184E-1	6.313E+0	1.533E+1
-1.103E-1	6.417E+0	1.534E+1
-1.119E-1	6.313E+0	1.542E+1
-1.167E-1	6.323E+0	1.539E+1
-1.184E-1	6.417E+0	1.544E+1
-1.103E-1	6.306E+0	1.541E+1
-1.103E-1	6.280E+0	1.555E+1
-1.167E-1	6.326E+0	1.548E+1
-1.167E-1	6.329E+0	1.546E+1
-1.119E-1	6.316E+0	1.546E+1
-1.103E-1	6.361E+0	1.544E+1
-1.184E-1	6.358E+0	1.540E+1
-1.151E-1	6.452E+0	1.537E+1
-1.103E-1	6.426E+0	1.551E+1
-1.135E-1	6.303E+0	1.555E+1
-1.151E-1	6.381E+0	1.529E+1
-1.167E-1	6.381E+0	1.548E+1
-1.119E-1	6.319E+0	1.546E+1
-1.103E-1	6.335E+0	1.536E+1
-1.135E-1	6.430E+0	1.549E+1
-1.167E-1	6.316E+0	1.536E+1
-1.086E-1	6.348E+0	1.543E+1
-1.086E-1	6.423E+0	1.539E+1
-1.135E-1	6.361E+0	1.548E+1
-1.216E-1	6.345E+0	1.546E+1
-1.119E-1	6.423E+0	1.543E+1
-1.086E-1	6.319E+0	1.534E+1
-1.151E-1	6.264E+0	1.532E+1
-1.151E-1	6.332E+0	1.537E+1
-1.103E-1	6.316E+0	1.546E+1
-1.103E-1	6.355E+0	1.549E+1
-1.151E-1	6.329E+0	1.561E+1
-1.167E-1	6.423E+0	1.536E+1
-1.135E-1	6.433E+0	1.558E+1
-1.086E-1	6.417E+0	1.550E+1
-1.135E-1	6.374E+0	1.536E+1
-1.167E-1	6.374E+0	1.551E+1
-1.103E-1	6.332E+0	1.542E+1
-1.070E-1	6.365E+0	1.539E+1
-1.167E-1	6.335E+0	1.537E+1
-1.167E-1	6.361E+0	1.530E+1
-1.086E-1	6.345E+0	1.549E+1
-1.135E-1	6.290E+0	1.537E+1
-1.151E-1	6.332E+0	1.538E+1
-1.151E-1	6.352E+0	1.540E+1
-1.103E-1	6.400E+0	1.550E+1
-1.119E-1	6.381E+0	1.538E+1
-1.151E-1	6.368E+0	1.536E+1
-1.151E-1	6.391E+0	1.536E+1
-1.103E-1	6.452E+0	1.545E+1
-1.119E-1	6.339E+0	1.556E+1
-1.151E-1	6.306E+0	1.534E+1
-1.135E-1	6.290E+0	1.545E+1
-1.135E-1	6.397E+0	1.530E+1
-1.119E-1	6.245E+0	1.539E+1
-1.151E-1	6.420E+0	1.552E+1
-1.135E-1	6.332E+0	1.556E+1
-1.119E-1	6.284E+0	1.533E+1
-1.086E-1	6.381E+0	1.552E+1
-1.151E-1	6.365E+0	1.537E+1
-1.151E-1	6.274E+0	1.540E+1
-1.103E-1	6.326E+0	1.546E+1
-1.119E-1	6.407E+0	1.537E+1
-1.135E-1	6.348E+0	1.539E+1
-1.151E-1	6.462E+0	1.533E+1
-1.103E-1	6.258E+0	1.537E+1
-1.103E-1	6.339E+0	1.541E+1
-1.151E-1	6.339E+0	1.549E+1
-1.135E-1	6.342E+0	1.535E+1
-1.103E-1	6.348E+0	1.545E+1
-1.103E-1	6.335E+0	1.556E+1
-1.184E-1	6.436E+0	1.543E+1
-1.151E-1	6.352E+0	1.539E+1
-1.119E-1	6.284E+0	1.540E+1
-1.119E-1	6.319E+0	1.531E+1
-1.151E-1	6.371E+0	1.554E+1
-1.167E-1	6.407E+0	1.532E+1
-1.119E-1	6.326E+0	1.540E+1
-1.103E-1	6.335E+0	1.528E+1
-1.151E-1	6.303E+0	1.531E+1
-1.184E-1	6.468E+0	1.545E+1
-1.103E-1	6.345E+0	1.537E+1
-1.103E-1	6.384E+0	1.540E+1
-1.151E-1	6.339E+0	1.546E+1
-1.167E-1	6.280E+0	1.548E+1
-1.119E-1	6.439E+0	1.543E+1
-1.103E-1	6.468E+0	1.530E+1
-1.151E-1	6.365E+0	1.552E+1
-1.167E-1	6.339E+0	1.540E+1
-1.135E-1	6.335E+0	1.551E+1
-1.103E-1	6.310E+0	1.551E+1
-1.135E-1	6.365E+0	1.547E+1
-1.135E-1	6.378E+0	1.542E+1
-1.119E-1	6.368E+0	1.548E+1
-1.086E-1	6.342E+0	1.539E+1
-1.167E-1	6.413E+0	1.541E+1
-1.151E-1	6.371E+0	1.534E+1
-1.103E-1	6.374E+0	1.541E+1
-1.103E-1	6.475E+0	1.539E+1
-1.151E-1	6.358E+0	1.543E+1
-1.135E-1	6.397E+0	1.551E+1
-1.119E-1	6.310E+0	1.541E+1
-1.103E-1	6.277E+0	1.541E+1
-1.151E-1	6.371E+0	1.557E+1
-1.167E-1	6.462E+0	1.542E+1
-1.103E-1	6.271E+0	1.543E+1
-1.119E-1	6.335E+0	1.539E+1
-1.151E-1	6.417E+0	1.535E+1
-1.167E-1	6.361E+0	1.543E+1
-1.086E-1	6.391E+0	1.545E+1
-1.086E-1	6.394E+0	1.539E+1
-1.184E-1	6.306E+0	1.542E+1
-1.151E-1	6.391E+0	1.554E+1
-1.086E-1	6.368E+0	1.536E+1
-1.119E-1	6.410E+0	1.542E+1
-1.135E-1	6.361E+0	1.531E+1
-1.167E-1	6.404E+0	1.535E+1
-1.119E-1	6.271E+0	1.542E+1
-1.103E-1	6.248E+0	1.541E+1
-1.167E-1	6.436E+0	1.554E+1
-1.151E-1	6.426E+0	1.569E+1
-1.103E-1	6.342E+0	1.543E+1
-1.119E-1	6.378E+0	1.553E+1
-1.167E-1	6.374E+0	1.541E+1
-1.167E-1	6.326E+0	1.538E+1
-1.135E-1	6.400E+0	1.538E+1
-1.103E-1	6.404E+0	1.544E+1
-1.135E-1	6.378E+0	1.540E+1
-1.135E-1	6.426E+0	1.533E+1
-1.103E-1	6.329E+0	1.530E+1
-1.103E-1	6.303E+0	1.540E+1
-1.167E-1	6.352E+0	1.530E+1
-1.151E-1	6.358E+0	1.538E+1
-1.151E-1	6.306E+0	1.538E+1
-1.119E-1	6.365E+0	1.524E+1
-1.151E-1	6.267E+0	1.537E+1
-1.167E-1	6.319E+0	1.548E+1
-1.119E-1	6.303E+0	1.531E+1
-1.103E-1	6.352E+0	1.534E+1
-1.151E-1	6.228E+0	1.539E+1
-1.167E-1	6.352E+0	1.523E+1
-1.070E-1	6.456E+0	1.546E+1
-1.103E-1	6.297E+0	1.553E+1
-1.167E-1	6.352E+0	1.534E+1
-1.167E-1	6.358E+0	1.543E+1
-1.086E-1	6.287E+0	1.542E+1
-1.135E-1	6.342E+0	1.534E+1
-1.151E-1	6.306E+0	1.538E+1
-1.151E-1	6.329E+0	1.532E+1
-1.103E-1	6.371E+0	1.545E+1
-1.103E-1	6.394E+0	1.531E+1
-1.184E-1	6.326E+0	1.538E+1
-1.167E-1	6.456E+0	1.540E+1
-1.086E-1	6.368E+0	1.523E+1
-1.070E-1	6.316E+0	1.541E+1
-1.151E-1	6.342E+0	1.537E+1
-1.184E-1	6.303E+0	1.527E+1
-1.086E-1	6.465E+0	1.533E+1
-1.086E-1	6.433E+0	1.527E+1
-1.167E-1	6.313E+0	1.527E+1
-1.167E-1	6.371E+0	1.542E+1
-1.119E-1	6.345E+0	1.545E+1
-1.103E-1	6.323E+0	1.532E+1
-1.151E-1	6.352E+0	1.551E+1
-1.151E-1	6.345E+0	1.545E+1
-1.103E-1	6.368E+0	1.540E+1
-1.119E-1	6.293E+0	1.541E+1
-1.151E-1	6.274E+0	1.546E+1
-1.167E-1	6.410E+0	1.519E+1
-1.086E-1	6.407E+0	1.544E+1
-1.103E-1	6.313E+0	1.529E+1
-1.135E-1	6.355E+0	1.537E+1
-1.135E-1	6.306E+0	1.537E+1
-1.086E-1	6.378E+0	1.536E+1
-1.103E-1	6.397E+0	1.538E+1
-1.167E-1	6.348E+0	1.531E+1
-1.151E-1	6.342E+0	1.541E+1
-1.086E-1	6.335E+0	1.545E+1
-1.103E-1	6.355E+0	1.537E+1
-1.167E-1	6.378E+0	1.546E+1
-1.135E-1	6.371E+0	1.535E+1
-1.086E-1	6.465E+0	1.545E+1
-1.119E-1	6.410E+0	1.547E+1
-1.135E-1	6.417E+0	1.545E+1
-1.103E-1	6.361E+0	1.538E+1
-1.086E-1	6.219E+0	1.538E+1
-1.119E-1	6.374E+0	1.555E+1
-1.167E-1	6.300E+0	1.552E+1
-1.167E-1	6.348E+0	1.531E+1
-1.119E-1	6.407E+0	1.520E+1
-1.119E-1	6.277E+0	1.538E+1
-1.184E-1	6.371E+0	1.535E+1
-1.135E-1	6.355E+0	1.538E+1
-1.070E-1	6.310E+0	1.544E+1
-1.119E-1	6.358E+0	1.528E+1
-1.135E-1	6.397E+0	1.527E+1
-1.184E-1	6.365E+0	1.538E+1
-1.103E-1	6.404E+0	1.534E+1
-1.119E-1	6.407E+0	1.535E+1
-1.167E-1	6.274E+0	1.533E+1
-1.167E-1	6.306E+0	1.527E+1
-1.103E-1	6.381E+0	1.539E+1
-1.103E-1	6.374E+0	1.560E+1
-1.167E-1	6.384E+0	1.540E+1
-1.167E-1	6.449E+0	1.546E+1
-1.119E-1	6.345E+0	1.547E+1
-1.119E-1	6.280E+0	1.549E+1
-1.167E-1	6.319E+0	1.542E+1
-1.151E-1	6.339E+0	1.527E+1
-1.086E-1	6.326E+0	1.537E+1
-1.119E-1	6.348E+0	1.539E+1
-1.167E-1	6.397E+0	1.527E+1
-1.167E-1	6.368E+0	1.536E+1
-1.103E-1	6.413E+0	1.547E+1
-1.103E-1	6.384E+0	1.540E+1
-1.151E-1	6.410E+0	1.534E+1
-1.135E-1	6.352E+0	1.539E+1
-1.086E-1	6.436E+0	1.543E+1
-1.119E-1	6.297E+0	1.526E+1
-1.167E-1	6.413E+0	1.543E+1
-1.135E-1	6.361E+0	1.536E+1
-1.119E-1	6.465E+0	1.540E+1
-1.119E-1	6.374E+0	1.540E+1
-1.167E-1	6.387E+0	1.545E+1
-1.151E-1	6.404E+0	1.546E+1
-1.119E-1	6.423E+0	1.532E+1
-1.135E-1	6.407E+0	1.559E+1
-1.151E-1	6.352E+0	1.543E+1
-1.103E-1	6.381E+0	1.527E+1
-1.119E-1	6.420E+0	1.534E+1
-1.103E-1	6.381E+0	1.542E+1
-1.135E-1	6.215E+0	1.548E+1
-1.151E-1	6.342E+0	1.546E+1
-1.119E-1	6.420E+0	1.535E+1
-1.135E-1	6.459E+0	1.540E+1
-1.167E-1	6.368E+0	1.536E+1
-1.151E-1	6.348E+0	1.560E+1
-1.135E-1	6.381E+0	1.533E+1
-1.103E-1	6.303E+0	1.542E+1
-1.151E-1	6.420E+0	1.523E+1
-1.167E-1	6.381E+0	1.540E+1
-1.103E-1	6.290E+0	1.531E+1
-1.119E-1	6.374E+0	1.553E+1
-1.151E-1	6.400E+0	1.532E+1
-1.103E-1	6.488E+0	1.540E+1
-1.119E-1	6.329E+0	1.548E+1
-1.135E-1	6.300E+0	1.539E+1
-1.167E-1	6.452E+0	1.538E+1
-1.167E-1	6.348E+0	1.546E+1
-1.119E-1	6.449E+0	1.550E+1
-1.103E-1	6.391E+0	1.531E+1
-1.167E-1	6.433E+0	1.553E+1
-1.167E-1	6.345E+0	1.535E+1
-1.086E-1	6.293E+0	1.545E+1
-1.103E-1	6.329E+0	1.544E+1
-1.167E-1	6.313E+0	1.533E+1
-1.135E-1	6.287E+0	1.537E+1
-1.086E-1	6.329E+0	1.536E+1
-1.119E-1	6.313E+0	1.530E+1
-1.151E-1	6.306E+0	1.537E+1
-1.184E-1	6.300E+0	1.555E+1
-1.119E-1	6.335E+0	1.558E+1
-1.086E-1	6.267E+0	1.549E+1
-1.151E-1	6.310E+0	1.532E+1
-1.151E-1	6.186E+0	1.552E+1
-1.119E-1	6.293E+0	1.553E+1
-1.103E-1	6.342E+0	1.532E+1
-1.184E-1	6.384E+0	1.539E+1
-1.135E-1	6.407E+0	1.547E+1
-1.103E-1	6.374E+0	1.542E+1
-1.103E-1	6.348E+0	1.534E+1
-1.151E-1	6.326E+0	1.541E+1
-1.151E-1	6.313E+0	1.530E+1
-1.070E-1	6.345E+0	1.538E+1
-1.070E-1	6.332E+0	1.544E+1
-1.167E-1	6.326E+0	1.526E+1
-1.135E-1	6.306E+0	1.536E+1
-1.151E-1	6.348E+0	1.541E+1
-1.086E-1	6.391E+0	1.540E+1
-1.151E-1	6.404E+0	1.532E+1
-1.151E-1	6.394E+0	1.557E+1
-1.119E-1	6.319E+0	1.540E+1
-1.086E-1	6.355E+0	1.539E+1
-1.184E-1	6.319E+0	1.529E+1
-1.151E-1	6.271E+0	1.535E+1
-1.103E-1	6.413E+0	1.542E+1
-1.103E-1	6.371E+0	1.536E+1
-1.135E-1	6.417E+0	1.533E+1
-1.135E-1	6.394E+0	1.531E+1
-1.086E-1	6.361E+0	1.553E+1
-1.103E-1	6.387E+0	1.558E+1
-1.167E-1	6.313E+0	1.545E+1
-1.167E-1	6.381E+0	1.537E+1
-1.103E-1	6.306E+0	1.541E+1
-1.103E-1	6.371E+0	1.546E+1
-1.151E-1	6.248E+0	1.534E+1
-1.167E-1	6.297E+0	1.546E+1
-1.135E-1	6.274E+0	1.539E+1
-1.103E-1	6.446E+0	1.535E+1
-1.167E-1	6.348E+0	1.533E+1
-1.135E-1	6.326E+0	1.544E+1
-1.103E-1	6.374E+0	1.541E+1
-1.086E-1	6.355E+0	1.529E+1
-1.167E-1	6.287E+0	1.534E+1
-1.167E-1	6.323E+0	1.542E+1
-1.119E-1	6.381E+0	1.538E+1
-1.135E-1	6.345E+0	1.526E+1
-1.167E-1	6.439E+0	1.527E+1
-1.167E-1	6.310E+0	1.543E+1
-1.119E-1	6.361E+0	1.545E+1
-1.151E-1	6.306E+0	1.524E+1
-1.135E-1	6.439E+0	1.532E+1
-1.135E-1	6.371E+0	1.545E+1
-1.103E-1	6.348E+0	1.535E+1
-1.119E-1	6.358E+0	1.533E+1
-1.151E-1	6.319E+0	1.543E+1
-1.119E-1	6.417E+0	1.547E+1
-1.119E-1	6.361E+0	1.549E+1
-1.086E-1	6.397E+0	1.539E+1
-1.167E-1	6.413E+0	1.546E+1
-1.151E-1	6.335E+0	1.549E+1
-1.103E-1	6.342E+0	1.564E+1
-1.086E-1	6.310E+0	1.539E+1
-1.167E-1	6.436E+0	1.523E+1
-1.151E-1	6.407E+0	1.534E+1
-1.119E-1	6.326E+0	1.543E+1
-1.119E-1	6.391E+0	1.548E+1
-1.167E-1	6.384E+0	1.548E+1
-1.167E-1	6.358E+0	1.539E+1
-1.103E-1	6.287E+0	1.546E+1
-1.103E-1	6.348E+0	1.542E+1
-1.167E-1	6.332E+0	1.547E+1
-1.167E-1	6.352E+0	1.545E+1
-1.103E-1	6.381E+0	1.542E+1
-1.135E-1	6.280E+0	1.543E+1
-1.151E-1	6.245E+0	1.530E+1
-1.103E-1	6.400E+0	1.540E+1
-1.119E-1	6.358E+0	1.533E+1
-1.103E-1	6.222E+0	1.535E+1
-1.151E-1	6.384E+0	1.540E+1
-1.151E-1	6.326E+0	1.541E+1
-1.086E-1	6.423E+0	1.547E+1
-1.086E-1	6.303E+0	1.562E+1
-1.119E-1	6.310E+0	1.541E+1
-1.151E-1	6.280E+0	1.544E+1
-1.135E-1	6.264E+0	1.536E+1
-1.119E-1	6.404E+0	1.531E+1
-1.167E-1	6.371E+0	1.536E+1
-1.151E-1	6.394E+0	1.547E+1
-1.119E-1	6.348E+0	1.540E+1
-1.135E-1	6.290E+0	1.550E+1
-1.119E-1	6.352E+0	1.537E+1
-1.184E-1	6.280E+0	1.532E+1
-1.086E-1	6.394E+0	1.524E+1
-1.103E-1	6.297E+0	1.541E+1
-1.167E-1	6.371E+0	1.531E+1
-1.167E-1	6.277E+0	1.531E+1
-1.086E-1	6.310E+0	1.551E+1
-1.086E-1	6.342E+0	1.548E+1
-1.135E-1	6.381E+0	1.515E+1
-1.119E-1	6.280E+0	1.521E+1
-1.119E-1	6.352E+0	1.542E+1
-1.135E-1	6.332E+0	1.529E+1
-1.167E-1	6.348E+0	1.543E+1
-1.151E-1	6.371E+0	1.529E+1
-1.086E-1	6.449E+0	1.538E+1
-1.119E-1	6.300E+0	1.530E+1
-1.151E-1	6.371E+0	1.523E+1
-1.135E-1	6.430E+0	1.539E+1
-1.119E-1	6.303E+0	1.538E+1
-1.103E-1	6.306E+0	1.546E+1
-1.167E-1	6.430E+0	1.531E+1
-1.167E-1	6.323E+0	1.555E+1
-1.103E-1	6.355E+0	1.538E+1
-1.119E-1	6.342E+0	1.557E+1
-1.167E-1	6.335E+0	1.554E+1
-1.167E-1	6.368E+0	1.545E+1
-1.086E-1	6.446E+0	1.526E+1
-1.135E-1	6.332E+0	1.533E+1
-1.151E-1	6.326E+0	1.552E+1
-1.151E-1	6.355E+0	1.547E+1
-1.103E-1	6.358E+0	1.545E+1
-1.135E-1	6.339E+0	1.544E+1
-1.135E-1	6.345E+0	1.528E+1
-1.151E-1	6.446E+0	1.527E+1
-1.086E-1	6.426E+0	1.527E+1
-1.103E-1	6.371E+0	1.532E+1
-1.151E-1	6.310E+0	1.554E+1
-1.135E-1	6.374E+0	1.554E+1
-1.119E-1	6.222E+0	1.549E+1
-1.103E-1	6.400E+0	1.535E+1
-1.167E-1	6.303E+0	1.543E+1
-1.167E-1	6.365E+0	1.530E+1
-1.119E-1	6.365E+0	1.526E+1
-1.119E-1	6.430E+0	1.542E+1
-1.167E-1	6.361E+0	1.525E+1
-1.167E-1	6.384E+0	1.547E+1
-1.103E-1	6.355E+0	1.536E+1
-1.119E-1	6.384E+0	1.541E+1
-1.151E-1	6.319E+0	1.546E+1
-1.135E-1	6.345E+0	1.538E+1
-1.086E-1	6.374E+0	1.552E+1
-1.119E-1	6.462E+0	1.537E+1
-1.167E-1	6.332E+0	1.542E+1
-1.135E-1	6.371E+0	1.540E+1
-1.119E-1	6.426E+0	1.528E+1
-1.103E-1	6.254E+0	1.536E+1
-1.167E-1	6.443E+0	1.530E+1
-1.151E-1	6.290E+0	1.547E+1
-1.103E-1	6.329E+0	1.530E+1
-1.103E-1	6.371E+0	1.539E+1
-1.167E-1	6.387E+0	1.534E+1
-1.151E-1	6.342E+0	1.537E+1
-1.086E-1	6.335E+0	1.541E+1
-1.135E-1	6.339E+0	1.545E+1
-1.184E-1	6.303E+0	1.533E+1
-1.184E-1	6.459E+0	1.546E+1
-1.103E-1	6.361E+0	1.527E+1
-1.119E-1	6.271E+0	1.538E+1
-1.151E-1	6.430E+0	1.543E+1
-1.151E-1	6.280E+0	1.542E+1
-1.103E-1	6.348E+0	1.535E+1
-1.086E-1	6.293E+0	1.533E+1
-1.151E-1	6.494E+0	1.539E+1
-1.151E-1	6.280E+0	1.541E+1
-1.103E-1	6.277E+0	1.531E+1
-1.119E-1	6.417E+0	1.543E+1
-1.151E-1	6.293E+0	1.533E+1
-1.167E-1	6.407E+0	1.524E+1
-1.103E-1	6.313E+0	1.545E+1
-1.086E-1	6.352E+0	1.540E+1
-1.167E-1	6.426E+0	1.525E+1
-1.135E-1	6.365E+0	1.535E+1
-1.086E-1	6.271E+0	1.536E+1
-1.119E-1	6.348E+0	1.538E+1
-1.135E-1	6.332E+0	1.539E+1
-1.151E-1	6.180E+0	1.554E+1
-1.103E-1	6.433E+0	1.546E+1
-1.103E-1	6.413E+0	1.546E+1
-1.151E-1	6.271E+0	1.532E+1
-1.151E-1	6.452E+0	1.538E+1
-1.119E-1	6.297E+0	1.545E+1
-1.119E-1	6.306E+0	1.541E+1
-1.184E-1	6.391E+0	1.541E+1
-1.119E-1	6.387E+0	1.524E+1
-1.103E-1	6.319E+0	1.522E+1
-1.119E-1	6.387E+0	1.540E+1
-1.151E-1	6.254E+0	1.554E+1
-1.151E-1	6.297E+0	1.537E+1
-1.086E-1	6.293E+0	1.534E+1
-1.135E-1	6.436E+0	1.539E+1
-1.167E-1	6.319E+0	1.569E+1
-1.151E-1	6.323E+0	1.540E+1
-1.119E-1	6.323E+0	1.533E+1
-1.119E-1	6.378E+0	1.545E+1
-1.167E-1	6.264E+0	1.537E+1
-1.167E-1	6.387E+0	1.540E+1
-1.086E-1	6.417E+0	1.541E+1
-1.103E-1	6.332E+0	1.530E+1
-1.167E-1	6.339E+0	1.528E+1
-1.151E-1	6.293E+0	1.538E+1
-1.119E-1	6.290E+0	1.537E+1
-1.086E-1	6.355E+0	1.530E+1
-1.151E-1	6.365E+0	1.554E+1
-1.135E-1	6.323E+0	1.528E+1
-1.103E-1	6.313E+0	1.541E+1
-1.103E-1	6.277E+0	1.535E+1
-1.184E-1	6.323E+0	1.550E+1
-1.151E-1	6.358E+0	1.533E+1
-1.103E-1	6.323E+0	1.543E+1
-1.086E-1	6.365E+0	1.543E+1
-1.151E-1	6.316E+0	1.549E+1
-1.167E-1	6.345E+0	1.536E+1
-1.103E-1	6.251E+0	1.534E+1
-1.135E-1	6.381E+0	1.537E+1
-1.167E-1	6.439E+0	1.534E+1
-1.151E-1	6.332E+0	1.552E+1
-1.103E-1	6.319E+0	1.534E+1
-1.119E-1	6.355E+0	1.538E+1
-1.135E-1	6.410E+0	1.547E+1
-1.151E-1	6.423E+0	1.530E+1
-1.103E-1	6.404E+0	1.540E+1
-1.103E-1	6.271E+0	1.549E+1
-1.167E-1	6.274E+0	1.536E+1
-1.135E-1	6.391E+0	1.534E+1
-1.086E-1	6.397E+0	1.534E+1
-1.103E-1	6.368E+0	1.551E+1
-1.184E-1	6.361E+0	1.545E+1
-1.103E-1	6.365E+0	1.535E+1
-1.103E-1	6.310E+0	1.537E+1
-1.119E-1	6.319E+0	1.529E+1
-1.167E-1	6.319E+0	1.546E+1
-1.135E-1	6.326E+0	1.529E+1
-1.086E-1	6.352E+0	1.540E+1
-1.119E-1	6.381E+0	1.538E+1
-1.167E-1	6.300E+0	1.543E+1
-1.151E-1	6.397E+0	1.532E+1
-1.103E-1	6.352E+0	1.538E+1
-1.135E-1	6.365E+0	1.529E+1
-1.135E-1	6.335E+0	1.538E+1
-1.135E-1	6.284E+0	1.547E+1
-1.119E-1	6.361E+0	1.530E+1
-1.119E-1	6.241E+0	1.538E+1
-1.151E-1	6.345E+0	1.531E+1
-1.151E-1	6.433E+0	1.534E+1
-1.119E-1	6.384E+0	1.535E+1
-1.135E-1	6.374E+0	1.536E+1
-1.167E-1	6.374E+0	1.532E+1
-1.151E-1	6.323E+0	1.532E+1
-1.103E-1	6.381E+0	1.563E+1
-1.103E-1	6.271E+0	1.537E+1
-1.167E-1	6.417E+0	1.534E+1
-1.167E-1	6.241E+0	1.536E+1
-1.086E-1	6.374E+0	1.539E+1
-1.119E-1	6.323E+0	1.524E+1
-1.167E-1	6.400E+0	1.527E+1
-1.151E-1	6.342E+0	1.545E+1
-1.086E-1	6.361E+0	1.542E+1
-1.135E-1	6.387E+0	1.526E+1
-1.135E-1	6.323E+0	1.520E+1
-1.151E-1	6.352E+0	1.544E+1
-1.086E-1	6.387E+0	1.530E+1
-1.119E-1	6.358E+0	1.550E+1
-1.151E-1	6.371E+0	1.534E+1
-1.151E-1	6.481E+0	1.549E+1
-1.119E-1	6.394E+0	1.542E+1
-1.119E-1	6.323E+0	1.536E+1
-1.151E-1	6.173E+0	1.526E+1
-1.151E-1	6.381E+0	1.530E+1
-1.086E-1	6.329E+0	1.528E+1
-1.086E-1	6.384E+0	1.543E+1
-1.151E-1	6.413E+0	1.545E+1
-1.151E-1	6.284E+0	1.522E+1
-1.086E-1	6.335E+0	1.554E+1
-1.119E-1	6.417E+0	1.533E+1
-1.135E-1	6.378E+0	1.542E+1
-1.151E-1	6.306E+0	1.550E+1
-1.103E-1	6.316E+0	1.532E+1
-1.135E-1	6.248E+0	1.542E+1
-1.167E-1	6.323E+0	1.549E+1
-1.151E-1	6.358E+0	1.535E+1
-1.103E-1	6.342E+0	1.531E+1
-1.119E-1	6.316E+0	1.525E+1
-1.151E-1	6.345E+0	1.519E+1
-1.119E-1	6.436E+0	1.529E+1
-1.119E-1	6.329E+0	1.545E+1
-1.135E-1	6.417E+0	1.538E+1
-1.151E-1	6.241E+0	1.549E+1
-1.119E-1	6.348E+0	1.535E+1
-1.086E-1	6.387E+0	1.528E+1
-1.103E-1	6.368E+0	1.539E+1
-1.151E-1	6.384E+0	1.535E+1
-1.119E-1	6.361E+0	1.543E+1
-1.086E-1	6.316E+0	1.544E+1
-1.119E-1	6.323E+0	1.548E+1
-1.151E-1	6.280E+0	1.539E+1
-1.151E-1	6.293E+0	1.540E+1
-1.070E-1	6.355E+0	1.533E+1
-1.135E-1	6.310E+0	1.541E+1
-1.167E-1	6.410E+0	1.540E+1
-1.151E-1	6.326E+0	1.557E+1
-1.070E-1	6.342E+0	1.545E+1
-1.119E-1	6.303E+0	1.535E+1
-1.167E-1	6.293E+0	1.538E+1
-1.135E-1	6.387E+0	1.538E+1
-1.070E-1	6.446E+0	1.542E+1
-1.119E-1	6.387E+0	1.535E+1
-1.167E-1	6.387E+0	1.523E+1
-1.151E-1	6.443E+0	1.530E+1
-1.103E-1	6.365E+0	1.536E+1
-1.086E-1	6.238E+0	1.536E+1
-1.151E-1	6.342E+0	1.535E+1
-1.151E-1	6.456E+0	1.520E+1
-1.119E-1	6.374E+0	1.542E+1
-1.070E-1	6.313E+0	1.535E+1
-1.151E-1	6.222E+0	1.532E+1
-1.151E-1	6.358E+0	1.530E+1
-1.103E-1	6.287E+0	1.531E+1
-1.086E-1	6.290E+0	1.553E+1
-1.151E-1	6.238E+0	1.537E+1
-1.151E-1	6.404E+0	1.532E+1
-1.103E-1	6.371E+0	1.543E+1
-1.119E-1	6.326E+0	1.531E+1
-1.167E-1	6.365E+0	1.538E+1
-1.135E-1	6.219E+0	1.535E+1
-1.086E-1	6.241E+0	1.531E+1
-1.103E-1	6.348E+0	1.548E+1
-1.167E-1	6.306E+0	1.544E+1
-1.135E-1	6.345E+0	1.517E+1
-1.103E-1	6.319E+0	1.516E+1
-1.135E-1	6.300E+0	1.551E+1
-1.151E-1	6.339E+0	1.542E+1
-1.135E-1	6.300E+0	1.537E+1
-1.103E-1	6.342E+0	1.551E+1
-1.103E-1	6.310E+0	1.533E+1
-1.151E-1	6.426E+0	1.518E+1
-1.119E-1	6.358E+0	1.536E+1
-1.103E-1	6.365E+0	1.534E+1
-1.135E-1	6.345E+0	1.527E+1
-1.135E-1	6.332E+0	1.528E+1
-1.151E-1	6.378E+0	1.542E+1
-1.103E-1	6.323E+0	1.531E+1
-1.119E-1	6.232E+0	1.534E+1
-1.184E-1	6.238E+0	1.534E+1
-1.119E-1	6.374E+0	1.523E+1
-1.103E-1	6.345E+0	1.533E+1
-1.135E-1	6.287E+0	1.530E+1
-1.167E-1	6.404E+0	1.541E+1
-1.167E-1	6.433E+0	1.527E+1
-1.103E-1	6.358E+0	1.542E+1
-1.119E-1	6.342E+0	1.529E+1
-1.151E-1	6.352E+0	1.525E+1
-1.135E-1	6.384E+0	1.514E+1
-1.119E-1	6.404E+0	1.520E+1
-1.086E-1	6.384E+0	1.539E+1
-1.167E-1	6.238E+0	1.546E+1
-1.167E-1	6.413E+0	1.542E+1
-1.135E-1	6.361E+0	1.533E+1
-1.119E-1	6.323E+0	1.543E+1
-1.151E-1	6.387E+0	1.540E+1
-1.103E-1	6.345E+0	1.542E+1
-1.086E-1	6.310E+0	1.525E+1
-1.119E-1	6.345E+0	1.531E+1
-1.151E-1	6.335E+0	1.544E+1
-1.151E-1	6.313E+0	1.536E+1
-1.103E-1	6.433E+0	1.531E+1
-1.135E-1	6.329E+0	1.537E+1
-1.151E-1	6.345E+0	1.557E+1
-1.184E-1	6.316E+0	1.536E+1
-1.086E-1	6.358E+0	1.530E+1
-1.103E-1	6.384E+0	1.551E+1
-1.151E-1	6.433E+0	1.546E+1
-1.135E-1	6.342E+0	1.527E+1
-1.103E-1	6.368E+0	1.538E+1
-1.119E-1	6.368E+0	1.552E+1
-1.184E-1	6.300E+0	1.549E+1
-1.184E-1	6.361E+0	1.545E+1
-1.103E-1	6.378E+0	1.543E+1
-1.119E-1	6.261E+0	1.543E+1
-1.167E-1	6.368E+0	1.532E+1
-1.119E-1	6.313E+0	1.546E+1
-1.119E-1	6.297E+0	1.530E+1
-1.119E-1	6.238E+0	1.541E+1
-1.151E-1	6.319E+0	1.528E+1
-1.151E-1	6.284E+0	1.548E+1
-1.119E-1	6.404E+0	1.533E+1
-1.119E-1	6.365E+0	1.535E+1
-1.167E-1	6.339E+0	1.534E+1
-1.151E-1	6.358E+0	1.539E+1
-1.119E-1	6.290E+0	1.542E+1
-1.119E-1	6.271E+0	1.541E+1
-1.167E-1	6.335E+0	1.527E+1
-1.184E-1	6.316E+0	1.534E+1
-1.119E-1	6.387E+0	1.527E+1
-1.119E-1	6.352E+0	1.530E+1
-1.135E-1	6.280E+0	1.525E+1
-1.167E-1	6.300E+0	1.534E+1
-1.086E-1	6.387E+0	1.533E+1
-1.103E-1	6.306E+0	1.537E+1
-1.184E-1	6.310E+0	1.544E+1
-1.135E-1	6.430E+0	1.546E+1
-1.119E-1	6.407E+0	1.533E+1
-1.135E-1	6.358E+0	1.544E+1
-1.135E-1	6.323E+0	1.544E+1
-1.167E-1	6.420E+0	1.533E+1
-1.103E-1	6.310E+0	1.531E+1
-1.135E-1	6.387E+0	1.540E+1
-1.184E-1	6.365E+0	1.540E+1
-1.151E-1	6.290E+0	1.531E+1
-1.103E-1	6.313E+0	1.526E+1
-1.103E-1	6.219E+0	1.531E+1
-1.151E-1	6.254E+0	1.527E+1
-1.119E-1	6.361E+0	1.537E+1
-1.086E-1	6.316E+0	1.539E+1
-1.103E-1	6.245E+0	1.527E+1
-1.167E-1	6.326E+0	1.535E+1
-1.135E-1	6.280E+0	1.545E+1
-1.086E-1	6.254E+0	1.534E+1
-1.119E-1	6.355E+0	1.532E+1
-1.167E-1	6.378E+0	1.546E+1
-1.135E-1	6.391E+0	1.549E+1
-1.086E-1	6.365E+0	1.539E+1
-1.135E-1	6.400E+0	1.529E+1
-1.167E-1	6.335E+0	1.539E+1
-1.151E-1	6.345E+0	1.533E+1
-1.103E-1	6.329E+0	1.534E+1
-1.086E-1	6.271E+0	1.533E+1
-1.167E-1	6.504E+0	1.532E+1
-1.151E-1	6.300E+0	1.540E+1
-1.086E-1	6.248E+0	1.537E+1
-1.119E-1	6.332E+0	1.535E+1
-1.167E-1	6.254E+0	1.540E+1
-1.135E-1	6.365E+0	1.534E+1
-1.119E-1	6.261E+0	1.521E+1
-1.119E-1	6.329E+0	1.551E+1
-1.151E-1	6.345E+0	1.530E+1
-1.135E-1	6.368E+0	1.539E+1
-1.103E-1	6.342E+0	1.527E+1
-1.135E-1	6.355E+0	1.535E+1
-1.200E-1	6.352E+0	1.538E+1
-1.184E-1	6.310E+0	1.538E+1
-1.086E-1	6.394E+0	1.530E+1
-1.135E-1	6.361E+0	1.532E+1
-1.167E-1	6.225E+0	1.532E+1
-1.151E-1	6.212E+0	1.544E+1
-1.119E-1	6.290E+0	1.540E+1
-1.135E-1	6.310E+0	1.517E+1
-1.167E-1	6.335E+0	1.544E+1
-1.119E-1	6.365E+0	1.529E+1
-1.103E-1	6.378E+0	1.533E+1
-1.119E-1	6.319E+0	1.547E+1
-1.167E-1	6.316E+0	1.548E+1
-1.151E-1	6.368E+0	1.539E+1
-1.103E-1	6.378E+0	1.544E+1
-1.103E-1	6.449E+0	1.543E+1
-1.135E-1	6.355E+0	1.538E+1
-1.151E-1	6.407E+0	1.530E+1
-1.086E-1	6.335E+0	1.541E+1
-1.119E-1	6.378E+0	1.547E+1
-1.184E-1	6.335E+0	1.538E+1
-1.135E-1	6.352E+0	1.544E+1
-1.103E-1	6.284E+0	1.544E+1
-1.086E-1	6.368E+0	1.535E+1
-1.151E-1	6.404E+0	1.536E+1
-1.151E-1	6.394E+0	1.531E+1
-1.103E-1	6.326E+0	1.531E+1
-1.103E-1	6.329E+0	1.535E+1
-1.167E-1	6.378E+0	1.552E+1
-1.135E-1	6.420E+0	1.543E+1
-1.086E-1	6.391E+0	1.529E+1
-1.119E-1	6.371E+0	1.523E+1
-1.151E-1	6.361E+0	1.546E+1
-1.135E-1	6.297E+0	1.536E+1
-1.119E-1	6.316E+0	1.552E+1
-1.119E-1	6.443E+0	1.550E+1
-1.184E-1	6.293E+0	1.529E+1
-1.135E-1	6.280E+0	1.556E+1
-1.119E-1	6.368E+0	1.537E+1
-1.103E-1	6.261E+0	1.518E+1
-1.167E-1	6.290E+0	1.535E+1
-1.135E-1	6.313E+0	1.537E+1
-1.103E-1	6.306E+0	1.532E+1
-1.119E-1	6.456E+0	1.513E+1
-1.167E-1	6.274E+0	1.548E+1
-1.135E-1	6.378E+0	1.542E+1
-1.086E-1	6.368E+0	1.538E+1
-1.119E-1	6.381E+0	1.540E+1
-1.151E-1	6.394E+0	1.541E+1
-1.151E-1	6.329E+0	1.536E+1
-1.103E-1	6.407E+0	1.525E+1
-1.103E-1	6.368E+0	1.519E+1
-1.151E-1	6.394E+0	1.542E+1
-1.135E-1	6.290E+0	1.531E+1
-1.103E-1	6.228E+0	1.520E+1
-1.119E-1	6.329E+0	1.538E+1
-1.167E-1	6.342E+0	1.532E+1
-1.151E-1	6.290E+0	1.532E+1
-1.086E-1	6.323E+0	1.531E+1
-1.103E-1	6.323E+0	1.523E+1
-1.151E-1	6.452E+0	1.540E+1
-1.167E-1	6.361E+0	1.543E+1
-1.086E-1	6.345E+0	1.537E+1
-1.119E-1	6.277E+0	1.544E+1
-1.167E-1	6.323E+0	1.540E+1
-1.135E-1	6.355E+0	1.531E+1
-1.103E-1	6.310E+0	1.548E+1
-1.135E-1	6.358E+0	1.530E+1
-1.151E-1	6.397E+0	1.543E+1
-1.135E-1	6.384E+0	1.539E+1
-1.103E-1	6.374E+0	1.518E+1
-1.103E-1	6.261E+0	1.541E+1
-1.151E-1	6.335E+0	1.551E+1
-1.151E-1	6.326E+0	1.525E+1
-1.070E-1	6.352E+0	1.534E+1
-1.103E-1	6.290E+0	1.536E+1
-1.151E-1	6.306E+0	1.529E+1
-1.151E-1	6.426E+0	1.530E+1
-1.103E-1	6.342E+0	1.536E+1
-1.119E-1	6.313E+0	1.530E+1
-1.167E-1	6.319E+0	1.533E+1
-1.135E-1	6.400E+0	1.530E+1
-1.103E-1	6.310E+0	1.536E+1
-1.103E-1	6.348E+0	1.532E+1
-1.151E-1	6.365E+0	1.524E+1
-1.151E-1	6.342E+0	1.531E+1
-1.119E-1	6.371E+0	1.520E+1
-1.119E-1	6.222E+0	1.530E+1
-1.184E-1	6.284E+0	1.535E+1
-1.151E-1	6.423E+0	1.540E+1
-1.103E-1	6.306E+0	1.523E+1
-1.135E-1	6.303E+0	1.542E+1
-1.184E-1	6.378E+0	1.541E+1
-1.151E-1	6.326E+0	1.537E+1
-1.070E-1	6.378E+0	1.533E+1
-1.119E-1	6.404E+0	1.541E+1
-1.135E-1	6.306E+0	1.536E+1
-1.167E-1	6.290E+0	1.551E+1
-1.070E-1	6.277E+0	1.533E+1
-1.103E-1	6.361E+0	1.525E+1
-1.184E-1	6.361E+0	1.530E+1
-1.135E-1	6.423E+0	1.536E+1
-1.086E-1	6.374E+0	1.523E+1
-1.103E-1	6.374E+0	1.538E+1
-1.151E-1	6.287E+0	1.531E+1
-1.135E-1	6.332E+0	1.551E+1
-1.119E-1	6.326E+0	1.535E+1
-1.119E-1	6.303E+0	1.537E+1
-1.184E-1	6.290E+0	1.548E+1
-1.167E-1	6.258E+0	1.531E+1
-1.103E-1	6.358E+0	1.536E+1
-1.119E-1	6.248E+0	1.534E+1
-1.135E-1	6.300E+0	1.541E+1
-1.119E-1	6.430E+0	1.530E+1
-1.103E-1	6.284E+0	1.531E+1
-1.103E-1	6.319E+0	1.525E+1
-1.184E-1	6.355E+0	1.523E+1
-1.119E-1	6.374E+0	1.541E+1
-1.086E-1	6.316E+0	1.546E+1
-1.119E-1	6.417E+0	1.541E+1
-1.184E-1	6.310E+0	1.525E+1
-1.151E-1	6.332E+0	1.546E+1
-1.135E-1	6.345E+0	1.537E+1
-1.119E-1	6.202E+0	1.530E+1
-1.151E-1	6.371E+0	1.552E+1
-1.135E-1	6.374E+0	1.530E+1
-1.086E-1	6.358E+0	1.530E+1
-1.119E-1	6.335E+0	1.541E+1
-1.151E-1	6.332E+0	1.540E+1
-1.135E-1	6.235E+0	1.533E+1
-1.086E-1	6.374E+0	1.542E+1
-1.119E-1	6.352E+0	1.527E+1
-1.151E-1	6.267E+0	1.546E+1
-1.135E-1	6.313E+0	1.547E+1
-1.103E-1	6.352E+0	1.544E+1
-1.119E-1	6.303E+0	1.527E+1
-1.167E-1	6.277E+0	1.542E+1
-1.151E-1	6.368E+0	1.530E+1
-1.086E-1	6.371E+0	1.541E+1
-1.119E-1	6.361E+0	1.547E+1
-1.151E-1	6.355E+0	1.537E+1
-1.135E-1	6.316E+0	1.540E+1
-1.103E-1	6.261E+0	1.539E+1
-1.103E-1	6.274E+0	1.537E+1
-1.119E-1	6.361E+0	1.542E+1
-1.135E-1	6.261E+0	1.541E+1
-1.070E-1	6.433E+0	1.542E+1
-1.103E-1	6.212E+0	1.542E+1
-1.151E-1	6.219E+0	1.533E+1
-1.135E-1	6.293E+0	1.533E+1
-1.086E-1	6.365E+0	1.537E+1
-1.103E-1	6.277E+0	1.528E+1
-1.119E-1	6.303E+0	1.536E+1
-1.151E-1	6.342E+0	1.524E+1
-1.086E-1	6.303E+0	1.520E+1
-1.119E-1	6.225E+0	1.543E+1
-1.167E-1	6.439E+0	1.538E+1
-1.167E-1	6.287E+0	1.517E+1
-1.119E-1	6.271E+0	1.536E+1
-1.135E-1	6.280E+0	1.535E+1
-1.151E-1	6.352E+0	1.530E+1
-1.119E-1	6.358E+0	1.540E+1
-1.086E-1	6.361E+0	1.550E+1
-1.119E-1	6.342E+0	1.532E+1
-1.167E-1	6.358E+0	1.537E+1
-1.151E-1	6.378E+0	1.541E+1
-1.086E-1	6.313E+0	1.550E+1
-1.119E-1	6.300E+0	1.555E+1
-1.200E-1	6.271E+0	1.526E+1
-1.135E-1	6.300E+0	1.533E+1
-1.119E-1	6.381E+0	1.534E+1
-1.119E-1	6.332E+0	1.541E+1
-1.151E-1	6.313E+0	1.524E+1
-1.151E-1	6.371E+0	1.536E+1
-1.119E-1	6.332E+0	1.535E+1
-1.119E-1	6.323E+0	1.538E+1
-1.167E-1	6.313E+0	1.539E+1
-1.167E-1	6.319E+0	1.541E+1
-1.103E-1	6.319E+0	1.539E+1
-1.135E-1	6.326E+0	1.541E+1
-1.151E-1	6.329E+0	1.531E+1
-1.135E-1	6.290E+0	1.553E+1
-1.070E-1	6.348E+0	1.536E+1
-1.119E-1	6.378E+0	1.555E+1
-1.151E-1	6.404E+0	1.544E+1
-1.151E-1	6.277E+0	1.529E+1
-1.070E-1	6.342E+0	1.530E+1
-1.119E-1	6.335E+0	1.538E+1
-1.151E-1	6.329E+0	1.543E+1
-1.151E-1	6.303E+0	1.541E+1
-1.119E-1	6.358E+0	1.535E+1
-1.119E-1	6.306E+0	1.550E+1
-1.167E-1	6.348E+0	1.543E+1
-1.151E-1	6.326E+0	1.546E+1
-1.086E-1	6.290E+0	1.520E+1
-1.119E-1	6.494E+0	1.550E+1
-1.167E-1	6.371E+0	1.534E+1
-1.151E-1	6.329E+0	1.530E+1
-1.103E-1	6.316E+0	1.541E+1
-1.103E-1	6.293E+0	1.522E+1
-1.151E-1	6.345E+0	1.546E+1
-1.135E-1	6.245E+0	1.543E+1
-1.135E-1	6.400E+0	1.545E+1
-1.119E-1	6.361E+0	1.522E+1
-1.184E-1	6.426E+0	1.525E+1
-1.119E-1	6.361E+0	1.548E+1
-1.103E-1	6.365E+0	1.541E+1
-1.119E-1	6.303E+0	1.538E+1
-1.151E-1	6.365E+0	1.534E+1
-1.103E-1	6.319E+0	1.544E+1
-1.070E-1	6.355E+0	1.559E+1
-1.135E-1	6.303E+0	1.535E+1
-1.151E-1	6.267E+0	1.530E+1
-1.135E-1	6.303E+0	1.546E+1
-1.103E-1	6.313E+0	1.522E+1
-1.119E-1	6.332E+0	1.521E+1
-1.167E-1	6.287E+0	1.538E+1
-1.135E-1	6.319E+0	1.544E+1
-1.086E-1	6.355E+0	1.538E+1
-1.119E-1	6.407E+0	1.536E+1
-1.151E-1	6.219E+0	1.536E+1
-1.119E-1	6.303E+0	1.531E+1
-1.119E-1	6.277E+0	1.530E+1
-1.119E-1	6.274E+0	1.536E+1
-1.151E-1	6.335E+0	1.531E+1
-1.151E-1	6.348E+0	1.549E+1
-1.135E-1	6.303E+0	1.539E+1
-1.119E-1	6.339E+0	1.546E+1
-1.151E-1	6.316E+0	1.523E+1
-1.103E-1	6.303E+0	1.525E+1
-1.103E-1	6.293E+0	1.543E+1
-1.119E-1	6.345E+0	1.541E+1
-1.151E-1	6.267E+0	1.526E+1
-1.119E-1	6.323E+0	1.534E+1
-1.135E-1	6.355E+0	1.536E+1
-1.086E-1	6.355E+0	1.530E+1
-1.151E-1	6.254E+0	1.527E+1
-1.119E-1	6.271E+0	1.547E+1
-1.086E-1	6.290E+0	1.522E+1
-1.119E-1	6.271E+0	1.542E+1
-1.151E-1	6.335E+0	1.555E+1
-1.135E-1	6.290E+0	1.546E+1
-1.103E-1	6.306E+0	1.527E+1
-1.103E-1	6.348E+0	1.535E+1
-1.167E-1	6.222E+0	1.526E+1
-1.135E-1	6.306E+0	1.537E+1
-1.086E-1	6.410E+0	1.527E+1
-1.103E-1	6.339E+0	1.533E+1
-1.167E-1	6.378E+0	1.535E+1
-1.151E-1	6.280E+0	1.538E+1
-1.086E-1	6.271E+0	1.545E+1
-1.103E-1	6.365E+0	1.531E+1
-1.167E-1	6.335E+0	1.533E+1
-1.135E-1	6.310E+0	1.538E+1
-1.103E-1	6.232E+0	1.531E+1
-1.119E-1	6.196E+0	1.531E+1
-1.167E-1	6.384E+0	1.528E+1
-1.151E-1	6.284E+0	1.523E+1
-1.086E-1	6.355E+0	1.533E+1
-1.103E-1	6.297E+0	1.522E+1
-1.167E-1	6.313E+0	1.543E+1
-1.119E-1	6.303E+0	1.535E+1
-1.070E-1	6.384E+0	1.536E+1
-1.086E-1	6.303E+0	1.550E+1
-1.151E-1	6.254E+0	1.546E+1
-1.167E-1	6.446E+0	1.519E+1
-1.086E-1	6.339E+0	1.534E+1
-1.119E-1	6.326E+0	1.536E+1
-1.167E-1	6.306E+0	1.532E+1
-1.151E-1	6.303E+0	1.528E+1
-1.103E-1	6.352E+0	1.522E+1
-1.135E-1	6.258E+0	1.522E+1
-1.135E-1	6.355E+0	1.523E+1
-1.135E-1	6.251E+0	1.539E+1
-1.119E-1	6.202E+0	1.537E+1
-1.151E-1	6.329E+0	1.539E+1
-1.184E-1	6.306E+0	1.539E+1
-1.103E-1	6.417E+0	1.528E+1
-1.086E-1	6.342E+0	1.535E+1
-1.151E-1	6.248E+0	1.536E+1
-1.167E-1	6.352E+0	1.535E+1
-1.103E-1	6.407E+0	1.537E+1
-1.103E-1	6.280E+0	1.536E+1
-1.135E-1	6.381E+0	1.526E+1
-1.151E-1	6.329E+0	1.540E+1
-1.103E-1	6.332E+0	1.544E+1
-1.103E-1	6.287E+0	1.549E+1
-1.103E-1	6.300E+0	1.532E+1
-1.167E-1	6.319E+0	1.540E+1
-1.135E-1	6.413E+0	1.542E+1
-1.086E-1	6.293E+0	1.542E+1
-1.135E-1	6.345E+0	1.550E+1
-1.184E-1	6.228E+0	1.535E+1
-1.135E-1	6.284E+0	1.549E+1
-1.119E-1	6.335E+0	1.525E+1
-1.119E-1	6.339E+0	1.537E+1
-1.135E-1	6.348E+0	1.531E+1
-1.135E-1	6.300E+0	1.527E+1
-1.119E-1	6.254E+0	1.527E+1
-1.151E-1	6.332E+0	1.537E+1
-1.167E-1	6.319E+0	1.544E+1
-1.135E-1	6.374E+0	1.528E+1
-1.103E-1	6.339E+0	1.535E+1
-1.103E-1	6.384E+0	1.542E+1
-1.135E-1	6.254E+0	1.527E+1
-1.103E-1	6.235E+0	1.516E+1
-1.103E-1	6.261E+0	1.522E+1
-1.119E-1	6.267E+0	1.533E+1
-1.135E-1	6.397E+0	1.539E+1
-1.119E-1	6.287E+0	1.530E+1
-1.054E-1	6.300E+0	1.543E+1
-1.135E-1	6.267E+0	1.539E+1
-1.167E-1	6.342E+0	1.543E+1
-1.135E-1	6.323E+0	1.528E+1
-1.070E-1	6.300E+0	1.539E+1
-1.119E-1	6.264E+0	1.530E+1
-1.167E-1	6.306E+0	1.534E+1
-1.135E-1	6.361E+0	1.536E+1
-1.103E-1	6.404E+0	1.541E+1
-1.151E-1	6.293E+0	1.545E+1
-1.151E-1	6.290E+0	1.538E+1
-1.119E-1	6.261E+0	1.533E+1
-1.103E-1	6.355E+0	1.528E+1
-1.103E-1	6.303E+0	1.532E+1
-1.135E-1	6.316E+0	1.550E+1
-1.103E-1	6.316E+0	1.540E+1
-1.103E-1	6.323E+0	1.519E+1
-1.151E-1	6.313E+0	1.546E+1
-1.151E-1	6.319E+0	1.521E+1
-1.151E-1	6.410E+0	1.545E+1
-1.086E-1	6.313E+0	1.533E+1
-1.135E-1	6.348E+0	1.557E+1
-1.167E-1	6.339E+0	1.540E+1
-1.151E-1	6.267E+0	1.534E+1
-1.119E-1	6.326E+0	1.529E+1
-1.135E-1	6.329E+0	1.530E+1
-1.135E-1	6.222E+0	1.542E+1
-1.151E-1	6.374E+0	1.527E+1
-1.086E-1	6.225E+0	1.537E+1
-1.119E-1	6.303E+0	1.532E+1
-1.151E-1	6.316E+0	1.537E+1
-1.151E-1	6.157E+0	1.522E+1
-1.086E-1	6.303E+0	1.527E+1
-1.135E-1	6.267E+0	1.536E+1
-1.119E-1	6.177E+0	1.536E+1
-1.119E-1	6.300E+0	1.537E+1
-1.070E-1	6.316E+0	1.535E+1
-1.135E-1	6.365E+0	1.549E+1
-1.184E-1	6.254E+0	1.525E+1
-1.103E-1	6.219E+0	1.547E+1
-1.119E-1	6.387E+0	1.534E+1
-1.135E-1	6.297E+0	1.528E+1
-1.151E-1	6.371E+0	1.543E+1
-1.135E-1	6.342E+0	1.526E+1
-1.086E-1	6.313E+0	1.542E+1
-1.135E-1	6.313E+0	1.539E+1
-1.167E-1	6.303E+0	1.545E+1
-1.119E-1	6.287E+0	1.551E+1
-1.119E-1	6.206E+0	1.532E+1
-1.103E-1	6.287E+0	1.548E+1
-1.135E-1	6.374E+0	1.536E+1
-1.119E-1	6.277E+0	1.539E+1
-1.070E-1	6.313E+0	1.544E+1
-1.151E-1	6.374E+0	1.557E+1
-1.135E-1	6.446E+0	1.528E+1
-1.119E-1	6.310E+0	1.531E+1
-1.119E-1	6.271E+0	1.534E+1
-1.103E-1	6.342E+0	1.535E+1
-1.151E-1	6.313E+0	1.541E+1
-1.135E-1	6.258E+0	1.533E+1
-1.086E-1	6.335E+0	1.548E+1
-1.103E-1	6.306E+0	1.534E+1
-1.151E-1	6.316E+0	1.522E+1
-1.135E-1	6.384E+0	1.540E+1
-1.119E-1	6.355E+0	1.532E+1
-1.135E-1	6.410E+0	1.563E+1
-1.167E-1	6.303E+0	1.539E+1
-1.119E-1	6.280E+0	1.525E+1
-1.103E-1	6.300E+0	1.531E+1
-1.135E-1	6.316E+0	1.546E+1
-1.135E-1	6.313E+0	1.542E+1
-1.135E-1	6.335E+0	1.542E+1
-1.119E-1	6.339E+0	1.524E+1
-1.135E-1	6.339E+0	1.536E+1
-1.151E-1	6.313E+0	1.537E+1
-1.119E-1	6.284E+0	1.540E+1
-1.119E-1	6.316E+0	1.527E+1
-1.103E-1	6.284E+0	1.526E+1
-1.151E-1	6.368E+0	1.529E+1
-1.135E-1	6.361E+0	1.517E+1
-1.086E-1	6.228E+0	1.517E+1
-1.119E-1	6.297E+0	1.541E+1
-1.167E-1	6.410E+0	1.532E+1
-1.151E-1	6.280E+0	1.531E+1
-1.103E-1	6.374E+0	1.543E+1
-1.135E-1	6.274E+0	1.533E+1
-1.167E-1	6.310E+0	1.546E+1
-1.135E-1	6.361E+0	1.535E+1
-1.103E-1	6.300E+0	1.545E+1
-1.135E-1	6.323E+0	1.530E+1
-1.184E-1	6.426E+0	1.539E+1
-1.119E-1	6.274E+0	1.552E+1
-1.103E-1	6.225E+0	1.546E+1
-1.103E-1	6.374E+0	1.525E+1
-1.151E-1	6.319E+0	1.549E+1
-1.151E-1	6.358E+0	1.519E+1
-1.119E-1	6.212E+0	1.543E+1
-1.119E-1	6.306E+0	1.533E+1
-1.167E-1	6.313E+0	1.544E+1
-1.119E-1	6.335E+0	1.530E+1
-1.103E-1	6.293E+0	1.540E+1
-1.119E-1	6.335E+0	1.540E+1
-1.151E-1	6.222E+0	1.527E+1
-1.151E-1	6.248E+0	1.528E+1
-1.103E-1	6.374E+0	1.536E+1
-1.135E-1	6.293E+0	1.525E+1
-1.184E-1	6.456E+0	1.545E+1
-1.119E-1	6.335E+0	1.529E+1
-1.086E-1	6.293E+0	1.547E+1
-1.135E-1	6.284E+0	1.544E+1
-1.167E-1	6.391E+0	1.525E+1
-1.103E-1	6.361E+0	1.537E+1
-1.119E-1	6.277E+0	1.538E+1
-1.103E-1	6.280E+0	1.534E+1
-1.135E-1	6.310E+0	1.535E+1
-1.119E-1	6.284E+0	1.523E+1
-1.119E-1	6.284E+0	1.521E+1
-1.119E-1	6.280E+0	1.543E+1
-1.167E-1	6.261E+0	1.554E+1
-1.119E-1	6.306E+0	1.541E+1
-1.119E-1	6.323E+0	1.550E+1
-1.119E-1	6.394E+0	1.522E+1
-1.167E-1	6.352E+0	1.530E+1
-1.119E-1	6.306E+0	1.534E+1
-1.086E-1	6.326E+0	1.523E+1
-1.135E-1	6.339E+0	1.543E+1
-1.151E-1	6.267E+0	1.528E+1
-1.119E-1	6.303E+0	1.530E+1
-1.103E-1	6.245E+0	1.530E+1
-1.119E-1	6.400E+0	1.538E+1
-1.184E-1	6.361E+0	1.528E+1
-1.103E-1	6.267E+0	1.526E+1
-1.119E-1	6.404E+0	1.539E+1
-1.119E-1	6.300E+0	1.534E+1
-1.151E-1	6.439E+0	1.538E+1
-1.119E-1	6.251E+0	1.540E+1
-1.070E-1	6.407E+0	1.547E+1
-1.119E-1	6.297E+0	1.566E+1
-1.151E-1	6.355E+0	1.544E+1
-1.119E-1	6.323E+0	1.538E+1
-1.086E-1	6.267E+0	1.527E+1
-1.135E-1	6.271E+0	1.538E+1
-1.135E-1	6.391E+0	1.537E+1
-1.135E-1	6.410E+0	1.528E+1
-1.103E-1	6.345E+0	1.529E+1
-1.135E-1	6.264E+0	1.539E+1
-1.151E-1	6.254E+0	1.531E+1
-1.167E-1	6.345E+0	1.541E+1
-1.086E-1	6.323E+0	1.520E+1
-1.119E-1	6.348E+0	1.534E+1
-1.184E-1	6.374E+0	1.540E+1
-1.103E-1	6.274E+0	1.554E+1
-1.070E-1	6.297E+0	1.532E+1
-1.135E-1	6.300E+0	1.543E+1
-1.151E-1	6.241E+0	1.536E+1
-1.119E-1	6.394E+0	1.563E+1
-1.119E-1	6.300E+0	1.542E+1
-1.135E-1	6.326E+0	1.531E+1
-1.167E-1	6.280E+0	1.551E+1
-1.119E-1	6.348E+0	1.545E+1
-1.103E-1	6.280E+0	1.542E+1
-1.103E-1	6.264E+0	1.521E+1
-1.167E-1	6.297E+0	1.535E+1
-1.167E-1	6.297E+0	1.531E+1
-1.086E-1	6.361E+0	1.526E+1
-1.135E-1	6.387E+0	1.528E+1
-1.167E-1	6.310E+0	1.521E+1
-1.119E-1	6.326E+0	1.542E+1
-1.103E-1	6.365E+0	1.534E+1
-1.119E-1	6.245E+0	1.542E+1
-1.151E-1	6.297E+0	1.529E+1
-1.135E-1	6.258E+0	1.533E+1
-1.070E-1	6.397E+0	1.535E+1
-1.103E-1	6.384E+0	1.542E+1
-1.167E-1	6.232E+0	1.533E+1
-1.151E-1	6.345E+0	1.544E+1
-1.070E-1	6.368E+0	1.539E+1
-1.151E-1	6.251E+0	1.539E+1
-1.167E-1	6.248E+0	1.514E+1
-1.151E-1	6.284E+0	1.548E+1
-1.086E-1	6.293E+0	1.530E+1
-1.119E-1	6.303E+0	1.543E+1
-1.151E-1	6.241E+0	1.532E+1
-1.151E-1	6.258E+0	1.535E+1
-1.103E-1	6.290E+0	1.532E+1
-1.151E-1	6.404E+0	1.538E+1
-1.151E-1	6.290E+0	1.527E+1
-1.151E-1	6.410E+0	1.540E+1
-1.103E-1	6.345E+0	1.528E+1
-1.167E-1	6.245E+0	1.525E+1
-1.151E-1	6.303E+0	1.526E+1
-1.135E-1	6.332E+0	1.530E+1
-1.054E-1	6.348E+0	1.539E+1
-1.103E-1	6.290E+0	1.535E+1
-1.184E-1	6.439E+0	1.547E+1
-1.151E-1	6.248E+0	1.544E+1
-1.086E-1	6.365E+0	1.530E+1
-1.135E-1	6.196E+0	1.531E+1
-1.135E-1	6.358E+0	1.536E+1
-1.135E-1	6.280E+0	1.547E+1
-1.086E-1	6.306E+0	1.547E+1
-1.119E-1	6.303E+0	1.526E+1
-1.135E-1	6.433E+0	1.540E+1
-1.167E-1	6.241E+0	1.534E+1
-1.086E-1	6.274E+0	1.537E+1
-1.103E-1	6.342E+0	1.538E+1
-1.151E-1	6.293E+0	1.542E+1
-1.135E-1	6.326E+0	1.534E+1
-1.119E-1	6.261E+0	1.554E+1
-1.135E-1	6.313E+0	1.538E+1
-1.167E-1	6.345E+0	1.529E+1
-1.151E-1	6.358E+0	1.548E+1
-1.070E-1	6.248E+0	1.543E+1
-1.119E-1	6.355E+0	1.532E+1
-1.151E-1	6.374E+0	1.540E+1
-1.119E-1	6.348E+0	1.537E+1
-1.070E-1	6.277E+0	1.533E+1
-1.151E-1	6.280E+0	1.518E+1
-1.151E-1	6.329E+0	1.524E+1
-1.119E-1	6.339E+0	1.526E+1
-1.103E-1	6.225E+0	1.531E+1
-1.103E-1	6.329E+0	1.535E+1
-1.151E-1	6.238E+0	1.532E+1
-1.119E-1	6.391E+0	1.525E+1
-1.086E-1	6.365E+0	1.542E+1
-1.135E-1	6.160E+0	1.523E+1
-1.151E-1	6.345E+0	1.538E+1
-1.119E-1	6.280E+0	1.522E+1
-1.103E-1	6.361E+0	1.525E+1
-1.135E-1	6.358E+0	1.533E+1
-1.151E-1	6.310E+0	1.551E+1
-1.119E-1	6.264E+0	1.540E+1
-1.103E-1	6.316E+0	1.534E+1
-1.103E-1	6.355E+0	1.537E+1
-1.151E-1	6.342E+0	1.527E+1
-1.103E-1	6.397E+0	1.534E+1
-1.070E-1	6.303E+0	1.546E+1
-1.119E-1	6.323E+0	1.526E+1
-1.135E-1	6.365E+0	1.541E+1
-1.151E-1	6.335E+0	1.550E+1
-1.070E-1	6.371E+0	1.535E+1
-1.135E-1	6.332E+0	1.547E+1
-1.151E-1	6.358E+0	1.536E+1
-1.119E-1	6.219E+0	1.550E+1
-1.086E-1	6.384E+0	1.539E+1
-1.135E-1	6.235E+0	1.542E+1
-1.151E-1	6.284E+0	1.538E+1
-1.135E-1	6.258E+0	1.530E+1
-1.086E-1	6.400E+0	1.526E+1
-1.135E-1	6.475E+0	1.529E+1
-1.151E-1	6.313E+0	1.530E+1
-1.119E-1	6.267E+0	1.544E+1
-1.086E-1	6.267E+0	1.538E+1
-1.151E-1	6.342E+0	1.543E+1
-1.151E-1	6.264E+0	1.526E+1
-1.119E-1	6.436E+0	1.543E+1
-1.119E-1	6.323E+0	1.529E+1
-1.135E-1	6.316E+0	1.530E+1
-1.167E-1	6.290E+0	1.531E+1
-1.151E-1	6.235E+0	1.533E+1
-1.119E-1	6.374E+0	1.537E+1
-1.167E-1	6.323E+0	1.536E+1
-1.151E-1	6.316E+0	1.533E+1
-1.119E-1	6.374E+0	1.544E+1
-1.070E-1	6.400E+0	1.527E+1
-1.103E-1	6.374E+0	1.528E+1
-1.184E-1	6.332E+0	1.546E+1
-1.135E-1	6.306E+0	1.531E+1
-1.070E-1	6.342E+0	1.538E+1
-1.151E-1	6.326E+0	1.539E+1
-1.151E-1	6.329E+0	1.529E+1
-1.103E-1	6.225E+0	1.522E+1
-1.103E-1	6.293E+0	1.525E+1
-1.119E-1	6.274E+0	1.546E+1
-1.167E-1	6.284E+0	1.522E+1
-1.103E-1	6.342E+0	1.530E+1
-1.086E-1	6.258E+0	1.532E+1
-1.119E-1	6.391E+0	1.541E+1
-1.151E-1	6.319E+0	1.517E+1
-1.086E-1	6.332E+0	1.534E+1
-1.086E-1	6.222E+0	1.543E+1
-1.119E-1	6.397E+0	1.517E+1
-1.184E-1	6.323E+0	1.526E+1
-1.119E-1	6.358E+0	1.529E+1
-1.103E-1	6.297E+0	1.529E+1
-1.119E-1	6.251E+0	1.535E+1
-1.151E-1	6.313E+0	1.533E+1
-1.119E-1	6.303E+0	1.546E+1
-1.086E-1	6.313E+0	1.538E+1
-1.119E-1	6.355E+0	1.529E+1
-1.135E-1	6.264E+0	1.530E+1
-1.135E-1	6.384E+0	1.525E+1
-1.135E-1	6.352E+0	1.525E+1
-1.103E-1	6.355E+0	1.529E+1
-1.151E-1	6.339E+0	1.529E+1
-1.103E-1	6.329E+0	1.522E+1
-1.086E-1	6.323E+0	1.542E+1
-1.119E-1	6.329E+0	1.544E+1
-1.151E-1	6.316E+0	1.528E+1
-1.119E-1	6.303E+0	1.535E+1
-1.086E-1	6.323E+0	1.539E+1
-1.135E-1	6.361E+0	1.527E+1
-1.184E-1	6.316E+0	1.534E+1
-1.103E-1	6.335E+0	1.530E+1
-1.135E-1	6.306E+0	1.528E+1
-1.135E-1	6.326E+0	1.546E+1
-1.167E-1	6.290E+0	1.540E+1
-1.103E-1	6.352E+0	1.531E+1
-1.103E-1	6.358E+0	1.533E+1
-1.135E-1	6.335E+0	1.535E+1
-1.167E-1	6.371E+0	1.534E+1
-1.103E-1	6.342E+0	1.535E+1
-1.103E-1	6.371E+0	1.544E+1
-1.135E-1	6.326E+0	1.526E+1
-1.151E-1	6.219E+0	1.516E+1
-1.086E-1	6.342E+0	1.531E+1
-1.103E-1	6.326E+0	1.541E+1
-1.151E-1	6.254E+0	1.527E+1
-1.135E-1	6.306E+0	1.537E+1
-1.119E-1	6.313E+0	1.538E+1
-1.103E-1	6.306E+0	1.530E+1
-1.119E-1	6.361E+0	1.541E+1
-1.151E-1	6.352E+0	1.546E+1
-1.135E-1	6.280E+0	1.522E+1
-1.103E-1	6.355E+0	1.537E+1
-1.119E-1	6.384E+0	1.538E+1
-1.184E-1	6.348E+0	1.535E+1
-1.135E-1	6.290E+0	1.540E+1
-1.103E-1	6.371E+0	1.535E+1
-1.119E-1	6.300E+0	1.522E+1
-1.119E-1	6.329E+0	1.535E+1
-1.135E-1	6.313E+0	1.542E+1
-1.086E-1	6.267E+0	1.520E+1
-1.151E-1	6.297E+0	1.538E+1
-1.135E-1	6.303E+0	1.530E+1
-1.119E-1	6.326E+0	1.533E+1
-1.086E-1	6.332E+0	1.539E+1
-1.119E-1	6.332E+0	1.522E+1
-1.151E-1	6.329E+0	1.542E+1
-1.119E-1	6.235E+0	1.528E+1
-1.086E-1	6.433E+0	1.529E+1
-1.119E-1	6.371E+0	1.529E+1
-1.184E-1	6.284E+0	1.553E+1
-1.119E-1	6.258E+0	1.532E+1
-1.103E-1	6.420E+0	1.527E+1
-1.103E-1	6.345E+0	1.516E+1
-1.151E-1	6.462E+0	1.536E+1
-1.119E-1	6.310E+0	1.537E+1
-1.086E-1	6.332E+0	1.544E+1
-1.119E-1	6.261E+0	1.536E+1
-1.167E-1	6.358E+0	1.527E+1
-1.135E-1	6.381E+0	1.525E+1
-1.103E-1	6.232E+0	1.538E+1
-1.135E-1	6.313E+0	1.530E+1
-1.167E-1	6.358E+0	1.530E+1
-1.119E-1	6.313E+0	1.519E+1
-1.103E-1	6.290E+0	1.530E+1
-1.119E-1	6.274E+0	1.543E+1
-1.167E-1	6.293E+0	1.548E+1
-1.135E-1	6.280E+0	1.554E+1
-1.103E-1	6.348E+0	1.541E+1
-1.103E-1	6.287E+0	1.533E+1
-1.135E-1	6.202E+0	1.540E+1
-1.151E-1	6.313E+0	1.541E+1
-1.103E-1	6.355E+0	1.533E+1
-1.119E-1	6.232E+0	1.527E+1
-1.151E-1	6.381E+0	1.533E+1
-1.119E-1	6.355E+0	1.543E+1
-1.119E-1	6.235E+0	1.543E+1
-1.151E-1	6.300E+0	1.553E+1
-1.167E-1	6.310E+0	1.534E+1
-1.119E-1	6.290E+0	1.532E+1
-1.103E-1	6.310E+0	1.529E+1
-1.103E-1	6.193E+0	1.535E+1
-1.151E-1	6.361E+0	1.519E+1
-1.103E-1	6.381E+0	1.547E+1
-1.103E-1	6.352E+0	1.539E+1
-1.119E-1	6.368E+0	1.528E+1
-1.151E-1	6.212E+0	1.544E+1
-1.119E-1	6.335E+0	1.537E+1
-1.103E-1	6.361E+0	1.547E+1
-1.119E-1	6.348E+0	1.518E+1
-1.167E-1	6.326E+0	1.537E+1
-1.103E-1	6.339E+0	1.528E+1
-1.119E-1	6.358E+0	1.527E+1
-1.119E-1	6.365E+0	1.538E+1
-1.184E-1	6.355E+0	1.534E+1
-1.119E-1	6.410E+0	1.531E+1
-1.054E-1	6.313E+0	1.535E+1
-1.135E-1	6.345E+0	1.538E+1
-1.151E-1	6.310E+0	1.540E+1
-1.119E-1	6.371E+0	1.539E+1
-1.086E-1	6.355E+0	1.526E+1
-1.135E-1	6.342E+0	1.526E+1
-1.135E-1	6.300E+0	1.538E+1
-1.103E-1	6.300E+0	1.518E+1
-1.119E-1	6.339E+0	1.550E+1
-1.119E-1	6.374E+0	1.550E+1
-1.167E-1	6.319E+0	1.534E+1
-1.135E-1	6.423E+0	1.531E+1
-1.103E-1	6.355E+0	1.523E+1
-1.103E-1	6.319E+0	1.536E+1
-1.167E-1	6.271E+0	1.546E+1
-1.119E-1	6.316E+0	1.534E+1
-1.086E-1	6.391E+0	1.538E+1
-1.151E-1	6.303E+0	1.543E+1
-1.151E-1	6.313E+0	1.534E+1
-1.119E-1	6.332E+0	1.545E+1
-1.086E-1	6.284E+0	1.530E+1
-1.119E-1	6.313E+0	1.535E+1
-1.167E-1	6.368E+0	1.542E+1
-1.119E-1	6.465E+0	1.539E+1
-1.119E-1	6.365E+0	1.530E+1
-1.086E-1	6.293E+0	1.521E+1
-1.167E-1	6.329E+0	1.535E+1
-1.135E-1	6.319E+0	1.541E+1
-1.119E-1	6.319E+0	1.538E+1
-1.151E-1	6.297E+0	1.526E+1
-1.167E-1	6.310E+0	1.552E+1
-1.119E-1	6.348E+0	1.527E+1
-1.086E-1	6.335E+0	1.539E+1
-1.151E-1	6.300E+0	1.532E+1
-1.151E-1	6.267E+0	1.530E+1
-1.119E-1	6.426E+0	1.545E+1
-1.119E-1	6.358E+0	1.535E+1
-1.135E-1	6.225E+0	1.544E+1
-1.151E-1	6.232E+0	1.525E+1
-1.103E-1	6.326E+0	1.534E+1
-1.038E-1	6.254E+0	1.535E+1
-1.119E-1	6.397E+0	1.542E+1
-1.151E-1	6.277E+0	1.546E+1
-1.119E-1	6.258E+0	1.540E+1
-1.103E-1	6.232E+0	1.529E+1
-1.151E-1	6.277E+0	1.537E+1
-1.135E-1	6.339E+0	1.521E+1
-1.103E-1	6.284E+0	1.537E+1
-1.103E-1	6.400E+0	1.543E+1
-1.151E-1	6.319E+0	1.524E+1
-1.135E-1	6.404E+0	1.535E+1
-1.135E-1	6.219E+0	1.521E+1
-1.086E-1	6.400E+0	1.534E+1
-1.103E-1	6.199E+0	1.536E+1
-1.184E-1	6.358E+0	1.539E+1
-1.103E-1	6.348E+0	1.544E+1
-1.070E-1	6.436E+0	1.533E+1
-1.119E-1	6.339E+0	1.529E+1
-1.135E-1	6.297E+0	1.543E+1
-1.151E-1	6.323E+0	1.543E+1
-1.103E-1	6.319E+0	1.530E+1
-1.119E-1	6.277E+0	1.542E+1
-1.135E-1	6.371E+0	1.542E+1
-1.103E-1	6.241E+0	1.535E+1
-1.086E-1	6.310E+0	1.552E+1
-1.119E-1	6.274E+0	1.530E+1
-1.151E-1	6.306E+0	1.534E+1
-1.119E-1	6.225E+0	1.544E+1
-1.103E-1	6.355E+0	1.526E+1
-1.119E-1	6.417E+0	1.552E+1
-1.151E-1	6.310E+0	1.535E+1
-1.151E-1	6.326E+0	1.552E+1
-1.086E-1	6.384E+0	1.530E+1
-1.119E-1	6.335E+0	1.533E+1
-1.135E-1	6.394E+0	1.540E+1
-1.135E-1	6.348E+0	1.547E+1
-1.103E-1	6.413E+0	1.541E+1
-1.151E-1	6.420E+0	1.528E+1
-1.167E-1	6.232E+0	1.530E+1
-1.103E-1	6.342E+0	1.527E+1
-1.103E-1	6.365E+0	1.546E+1
-1.135E-1	6.423E+0	1.535E+1
-1.151E-1	6.267E+0	1.534E+1
-1.119E-1	6.186E+0	1.529E+1
-1.086E-1	6.267E+0	1.538E+1
-1.119E-1	6.329E+0	1.525E+1
-1.135E-1	6.355E+0	1.542E+1
-1.135E-1	6.319E+0	1.526E+1
-1.103E-1	6.235E+0	1.539E+1
-1.151E-1	6.332E+0	1.543E+1
-1.184E-1	6.267E+0	1.541E+1
-1.119E-1	6.374E+0	1.540E+1
-1.119E-1	6.284E+0	1.543E+1
-1.119E-1	6.358E+0	1.549E+1
-1.167E-1	6.436E+0	1.519E+1
-1.103E-1	6.254E+0	1.531E+1
-1.086E-1	6.310E+0	1.539E+1
-1.151E-1	6.400E+0	1.533E+1
-1.151E-1	6.439E+0	1.544E+1
-1.119E-1	6.342E+0	1.545E+1
-1.119E-1	6.329E+0	1.534E+1
-1.119E-1	6.306E+0	1.537E+1
-1.135E-1	6.391E+0	1.535E+1
-1.135E-1	6.345E+0	1.529E+1
-1.103E-1	6.368E+0	1.534E+1
-1.135E-1	6.378E+0	1.540E+1
-1.167E-1	6.254E+0	1.541E+1
-1.103E-1	6.339E+0	1.532E+1
-1.103E-1	6.254E+0	1.540E+1
-1.119E-1	6.400E+0	1.531E+1
-1.151E-1	6.381E+0	1.548E+1
-1.103E-1	6.310E+0	1.554E+1
-1.103E-1	6.335E+0	1.537E+1
-1.119E-1	6.472E+0	1.532E+1
-1.119E-1	6.232E+0	1.531E+1
-1.119E-1	6.326E+0	1.534E+1
-1.086E-1	6.284E+0	1.512E+1
-1.135E-1	6.306E+0	1.545E+1
-1.151E-1	6.384E+0	1.542E+1
-1.103E-1	6.404E+0	1.534E+1
-1.103E-1	6.335E+0	1.540E+1
-1.103E-1	6.365E+0	1.540E+1
-1.151E-1	6.407E+0	1.551E+1
-1.119E-1	6.326E+0	1.540E+1
-1.119E-1	6.332E+0	1.535E+1
-1.119E-1	6.368E+0	1.526E+1
-1.167E-1	6.397E+0	1.529E+1
-1.103E-1	6.433E+0	1.520E+1
-1.086E-1	6.313E+0	1.530E+1
-1.119E-1	6.313E+0	1.531E+1
-1.151E-1	6.316E+0	1.538E+1
-1.119E-1	6.368E+0	1.540E+1
-1.070E-1	6.293E+0	1.527E+1
-1.135E-1	6.326E+0	1.536E+1
-1.151E-1	6.300E+0	1.525E+1
-1.103E-1	6.400E+0	1.551E+1
-1.119E-1	6.410E+0	1.549E+1
-1.119E-1	6.293E+0	1.537E+1
-1.184E-1	6.326E+0	1.556E+1
-1.119E-1	6.313E+0	1.528E+1
-1.086E-1	6.378E+0	1.547E+1
-1.135E-1	6.248E+0	1.524E+1
-1.151E-1	6.394E+0	1.537E+1
-1.103E-1	6.316E+0	1.537E+1
-1.103E-1	6.300E+0	1.526E+1
-1.135E-1	6.352E+0	1.535E+1
-1.151E-1	6.293E+0	1.543E+1
-1.119E-1	6.407E+0	1.546E+1
-1.103E-1	6.368E+0	1.531E+1
-1.135E-1	6.212E+0	1.542E+1
-1.151E-1	6.329E+0	1.537E+1
-1.119E-1	6.387E+0	1.529E+1
-1.119E-1	6.365E+0	1.531E+1
-1.119E-1	6.316E+0	1.549E+1
-1.135E-1	6.248E+0	1.528E+1
-1.119E-1	6.290E+0	1.533E+1
-1.119E-1	6.329E+0	1.531E+1
-1.151E-1	6.238E+0	1.522E+1
-1.167E-1	6.345E+0	1.540E+1
-1.135E-1	6.332E+0	1.543E+1
-1.070E-1	6.420E+0	1.540E+1
-1.135E-1	6.339E+0	1.547E+1
-1.167E-1	6.339E+0	1.540E+1
-1.103E-1	6.290E+0	1.532E+1
-1.119E-1	6.300E+0	1.540E+1
-1.103E-1	6.258E+0	1.537E+1
-1.167E-1	6.420E+0	1.533E+1
-1.119E-1	6.303E+0	1.544E+1
-1.086E-1	6.293E+0	1.535E+1
-1.135E-1	6.378E+0	1.517E+1
-1.151E-1	6.329E+0	1.539E+1
-1.119E-1	6.368E+0	1.538E+1
-1.086E-1	6.365E+0	1.533E+1
-1.135E-1	6.300E+0	1.540E+1
-1.151E-1	6.293E+0	1.541E+1
-1.119E-1	6.368E+0	1.531E+1
-1.086E-1	6.400E+0	1.529E+1
-1.119E-1	6.345E+0	1.509E+1
-1.151E-1	6.371E+0	1.518E+1
-1.119E-1	6.254E+0	1.535E+1
-1.103E-1	6.222E+0	1.532E+1
-1.119E-1	6.300E+0	1.543E+1
-1.167E-1	6.355E+0	1.539E+1
-1.103E-1	6.183E+0	1.527E+1
-1.070E-1	6.329E+0	1.539E+1
-1.135E-1	6.245E+0	1.530E+1
-1.151E-1	6.391E+0	1.538E+1
-1.119E-1	6.280E+0	1.540E+1
-1.086E-1	6.274E+0	1.530E+1
-1.135E-1	6.329E+0	1.532E+1
-1.151E-1	6.394E+0	1.536E+1
-1.119E-1	6.329E+0	1.545E+1
-1.103E-1	6.258E+0	1.537E+1
-1.151E-1	6.329E+0	1.535E+1
-1.151E-1	6.274E+0	1.539E+1
-1.103E-1	6.300E+0	1.519E+1
-1.103E-1	6.248E+0	1.518E+1
-1.103E-1	6.310E+0	1.535E+1
-1.135E-1	6.352E+0	1.525E+1
-1.103E-1	6.335E+0	1.539E+1
-1.119E-1	6.183E+0	1.538E+1
-1.119E-1	6.335E+0	1.524E+1
-1.135E-1	6.316E+0	1.533E+1
-1.119E-1	6.371E+0	1.548E+1
-1.086E-1	6.339E+0	1.533E+1
-1.119E-1	6.365E+0	1.533E+1
-1.151E-1	6.361E+0	1.522E+1
-1.119E-1	6.329E+0	1.538E+1
-1.086E-1	6.183E+0	1.518E+1
-1.119E-1	6.284E+0	1.530E+1
-1.167E-1	6.293E+0	1.541E+1
-1.135E-1	6.319E+0	1.529E+1
-1.103E-1	6.352E+0	1.536E+1
-1.151E-1	6.271E+0	1.532E+1
-1.135E-1	6.361E+0	1.548E+1
-1.103E-1	6.300E+0	1.537E+1
-1.086E-1	6.361E+0	1.536E+1
-1.119E-1	6.374E+0	1.538E+1
-1.135E-1	6.329E+0	1.537E+1
-1.103E-1	6.326E+0	1.555E+1
-1.119E-1	6.245E+0	1.546E+1
-1.135E-1	6.290E+0	1.537E+1
-1.151E-1	6.365E+0	1.539E+1
-1.070E-1	6.267E+0	1.545E+1
-1.086E-1	6.345E+0	1.531E+1
-1.119E-1	6.365E+0	1.552E+1
-1.184E-1	6.355E+0	1.537E+1
-1.119E-1	6.316E+0	1.529E+1
-1.119E-1	6.446E+0	1.536E+1
-1.135E-1	6.300E+0	1.537E+1
-1.151E-1	6.297E+0	1.527E+1
-1.135E-1	6.319E+0	1.526E+1
-1.103E-1	6.300E+0	1.544E+1
-1.151E-1	6.251E+0	1.534E+1
-1.167E-1	6.316E+0	1.535E+1
-1.119E-1	6.319E+0	1.527E+1
-1.070E-1	6.365E+0	1.548E+1
-1.135E-1	6.319E+0	1.517E+1
-1.167E-1	6.339E+0	1.528E+1
-1.103E-1	6.258E+0	1.552E+1
-1.086E-1	6.420E+0	1.531E+1
-1.135E-1	6.274E+0	1.526E+1
-1.167E-1	6.274E+0	1.536E+1
-1.086E-1	6.245E+0	1.535E+1
-1.103E-1	6.271E+0	1.540E+1
-1.135E-1	6.371E+0	1.537E+1
-1.151E-1	6.297E+0	1.535E+1
-1.151E-1	6.335E+0	1.539E+1
-1.135E-1	6.404E+0	1.548E+1
-1.151E-1	6.251E+0	1.537E+1
-1.184E-1	6.345E+0	1.541E+1
-1.086E-1	6.342E+0	1.538E+1
-1.103E-1	6.248E+0	1.519E+1
-1.103E-1	6.342E+0	1.543E+1
-1.167E-1	6.254E+0	1.534E+1
-1.119E-1	6.303E+0	1.526E+1
-1.086E-1	6.222E+0	1.534E+1
-1.151E-1	6.368E+0	1.535E+1
-1.135E-1	6.352E+0	1.536E+1
-1.135E-1	6.332E+0	1.530E+1
-1.070E-1	6.329E+0	1.537E+1
-1.135E-1	6.323E+0	1.535E+1
-1.167E-1	6.374E+0	1.541E+1
-1.103E-1	6.342E+0	1.513E+1
-1.086E-1	6.293E+0	1.531E+1
-1.151E-1	6.326E+0	1.533E+1
-1.184E-1	6.407E+0	1.536E+1
-1.103E-1	6.306E+0	1.530E+1
-1.086E-1	6.342E+0	1.542E+1
-1.119E-1	6.209E+0	1.528E+1
-1.151E-1	6.339E+0	1.524E+1
-1.103E-1	6.254E+0	1.536E+1
-1.103E-1	6.378E+0	1.530E+1
-1.119E-1	6.284E+0	1.534E+1
-1.167E-1	6.232E+0	1.512E+1
-1.119E-1	6.238E+0	1.536E+1
-1.103E-1	6.310E+0	1.523E+1
-1.135E-1	6.313E+0	1.532E+1
-1.135E-1	6.387E+0	1.536E+1
-1.086E-1	6.400E+0	1.521E+1
-1.103E-1	6.345E+0	1.530E+1
-1.135E-1	6.410E+0	1.535E+1
-1.184E-1	6.274E+0	1.528E+1
-1.135E-1	6.426E+0	1.526E+1
-1.103E-1	6.316E+0	1.542E+1
-1.119E-1	6.267E+0	1.538E+1
-1.151E-1	6.361E+0	1.535E+1
-1.086E-1	6.248E+0	1.538E+1
-1.086E-1	6.417E+0	1.533E+1
-1.151E-1	6.300E+0	1.526E+1
-1.151E-1	6.335E+0	1.528E+1
-1.103E-1	6.319E+0	1.543E+1
-1.086E-1	6.339E+0	1.533E+1
-1.119E-1	6.352E+0	1.520E+1
-1.135E-1	6.261E+0	1.529E+1
-1.086E-1	6.284E+0	1.541E+1
-1.086E-1	6.397E+0	1.534E+1
-1.135E-1	6.365E+0	1.536E+1
-1.167E-1	6.287E+0	1.537E+1
-1.119E-1	6.277E+0	1.530E+1
-1.086E-1	6.232E+0	1.526E+1
-1.135E-1	6.293E+0	1.535E+1
-1.184E-1	6.391E+0	1.533E+1
-1.103E-1	6.196E+0	1.536E+1
-1.086E-1	6.297E+0	1.536E+1
-1.119E-1	6.355E+0	1.518E+1
-1.167E-1	6.280E+0	1.534E+1
-1.119E-1	6.264E+0	1.535E+1
-1.086E-1	6.417E+0	1.550E+1
-1.135E-1	6.361E+0	1.536E+1
-1.151E-1	6.413E+0	1.536E+1
-1.119E-1	6.313E+0	1.545E+1
-1.086E-1	6.232E+0	1.547E+1
-1.135E-1	6.300E+0	1.530E+1
-1.151E-1	6.271E+0	1.538E+1
-1.119E-1	6.297E+0	1.536E+1
-1.103E-1	6.358E+0	1.539E+1
-1.119E-1	6.287E+0	1.536E+1
-1.184E-1	6.332E+0	1.545E+1
-1.135E-1	6.335E+0	1.538E+1
-1.103E-1	6.319E+0	1.529E+1
-1.135E-1	6.316E+0	1.530E+1
-1.167E-1	6.332E+0	1.540E+1
-1.103E-1	6.232E+0	1.530E+1
-1.086E-1	6.397E+0	1.534E+1
-1.103E-1	6.306E+0	1.523E+1
-1.184E-1	6.297E+0	1.540E+1
-1.103E-1	6.277E+0	1.534E+1
-1.103E-1	6.293E+0	1.533E+1
-1.135E-1	6.193E+0	1.533E+1
-1.151E-1	6.368E+0	1.517E+1
-1.119E-1	6.254E+0	1.532E+1
-1.119E-1	6.371E+0	1.530E+1
-1.135E-1	6.329E+0	1.543E+1
-1.151E-1	6.280E+0	1.536E+1
-1.070E-1	6.352E+0	1.538E+1
-1.103E-1	6.235E+0	1.543E+1
-1.135E-1	6.248E+0	1.525E+1
-1.167E-1	6.264E+0	1.543E+1
-1.119E-1	6.319E+0	1.541E+1
-1.103E-1	6.267E+0	1.529E+1
-1.135E-1	6.410E+0	1.513E+1
-1.135E-1	6.430E+0	1.533E+1
-1.119E-1	6.381E+0	1.539E+1
-1.103E-1	6.241E+0	1.529E+1
-1.151E-1	6.290E+0	1.544E+1
-1.135E-1	6.355E+0	1.537E+1
-1.119E-1	6.267E+0	1.533E+1
-1.119E-1	6.319E+0	1.535E+1
-1.135E-1	6.235E+0	1.531E+1
-1.167E-1	6.329E+0	1.537E+1
-1.086E-1	6.241E+0	1.540E+1
-1.086E-1	6.368E+0	1.528E+1
-1.103E-1	6.378E+0	1.540E+1
-1.151E-1	6.303E+0	1.528E+1
-1.135E-1	6.284E+0	1.541E+1
-1.103E-1	6.465E+0	1.535E+1
-1.119E-1	6.342E+0	1.526E+1
-1.151E-1	6.199E+0	1.534E+1
-1.086E-1	6.264E+0	1.535E+1
-1.086E-1	6.277E+0	1.543E+1
-1.167E-1	6.326E+0	1.541E+1
-1.151E-1	6.293E+0	1.546E+1
-1.119E-1	6.284E+0	1.531E+1
-1.086E-1	6.241E+0	1.540E+1
-1.151E-1	6.397E+0	1.529E+1
-1.167E-1	6.326E+0	1.530E+1
-1.119E-1	6.303E+0	1.538E+1
-1.103E-1	6.332E+0	1.525E+1
-1.151E-1	6.310E+0	1.545E+1
-1.151E-1	6.323E+0	1.524E+1
-1.086E-1	6.348E+0	1.540E+1
-1.086E-1	6.387E+0	1.544E+1
-1.135E-1	6.267E+0	1.546E+1
-1.167E-1	6.371E+0	1.539E+1
-1.086E-1	6.274E+0	1.532E+1
-1.070E-1	6.319E+0	1.544E+1
-1.135E-1	6.303E+0	1.551E+1
-1.151E-1	6.446E+0	1.536E+1
-1.119E-1	6.287E+0	1.540E+1
-1.103E-1	6.400E+0	1.531E+1
-1.151E-1	6.258E+0	1.542E+1
-1.167E-1	6.297E+0	1.542E+1
-1.135E-1	6.378E+0	1.547E+1
-1.086E-1	6.329E+0	1.535E+1
-1.151E-1	6.297E+0	1.534E+1
-1.135E-1	6.339E+0	1.535E+1
-1.086E-1	6.335E+0	1.540E+1
-1.103E-1	6.404E+0	1.530E+1
-1.135E-1	6.287E+0	1.535E+1
-1.135E-1	6.397E+0	1.543E+1
-1.119E-1	6.391E+0	1.533E+1
-1.119E-1	6.323E+0	1.527E+1
-1.119E-1	6.365E+0	1.542E+1
-1.184E-1	6.287E+0	1.555E+1
-1.086E-1	6.365E+0	1.533E+1
-1.103E-1	6.397E+0	1.527E+1
-1.135E-1	6.394E+0	1.527E+1
-1.135E-1	6.365E+0	1.535E+1
-1.103E-1	6.280E+0	1.526E+1
-1.070E-1	6.355E+0	1.540E+1
-1.151E-1	6.248E+0	1.541E+1
-1.151E-1	6.280E+0	1.540E+1
-1.119E-1	6.316E+0	1.537E+1
-1.086E-1	6.277E+0	1.537E+1
-1.167E-1	6.241E+0	1.540E+1
-1.135E-1	6.326E+0	1.544E+1
-1.119E-1	6.397E+0	1.535E+1
-1.119E-1	6.319E+0	1.524E+1
-1.119E-1	6.329E+0	1.535E+1
-1.151E-1	6.371E+0	1.534E+1
-1.086E-1	6.297E+0	1.537E+1
-1.070E-1	6.339E+0	1.526E+1
-1.135E-1	6.387E+0	1.548E+1
-1.135E-1	6.368E+0	1.538E+1
-1.103E-1	6.329E+0	1.539E+1
-1.103E-1	6.345E+0	1.537E+1
-1.151E-1	6.378E+0	1.532E+1
-1.151E-1	6.261E+0	1.528E+1
-1.103E-1	6.348E+0	1.529E+1
-1.103E-1	6.222E+0	1.542E+1
-1.135E-1	6.326E+0	1.527E+1
-1.184E-1	6.323E+0	1.521E+1
-1.103E-1	6.352E+0	1.528E+1
-1.086E-1	6.365E+0	1.527E+1
-1.119E-1	6.352E+0	1.535E+1
-1.151E-1	6.368E+0	1.531E+1
-1.103E-1	6.358E+0	1.526E+1
-1.103E-1	6.378E+0	1.532E+1
-1.167E-1	6.352E+0	1.525E+1
-1.135E-1	6.413E+0	1.536E+1
-1.119E-1	6.241E+0	1.535E+1
-1.103E-1	6.274E+0	1.546E+1
-1.135E-1	6.365E+0	1.546E+1
-1.151E-1	6.326E+0	1.531E+1
-1.119E-1	6.326E+0	1.535E+1
-1.070E-1	6.342E+0	1.542E+1
-1.135E-1	6.277E+0	1.536E+1
-1.167E-1	6.297E+0	1.529E+1
-1.119E-1	6.225E+0	1.551E+1
-1.119E-1	6.332E+0	1.544E+1
-1.151E-1	6.371E+0	1.544E+1
-1.151E-1	6.348E+0	1.542E+1
-1.119E-1	6.407E+0	1.534E+1
-1.103E-1	6.293E+0	1.543E+1
-1.135E-1	6.310E+0	1.524E+1
-1.135E-1	6.323E+0	1.545E+1
-1.086E-1	6.339E+0	1.534E+1
-1.103E-1	6.300E+0	1.535E+1
-1.135E-1	6.245E+0	1.532E+1
-1.151E-1	6.358E+0	1.534E+1
-1.103E-1	6.264E+0	1.536E+1
-1.119E-1	6.394E+0	1.536E+1
-1.135E-1	6.254E+0	1.537E+1
-1.167E-1	6.342E+0	1.534E+1
-1.103E-1	6.404E+0	1.527E+1
-1.103E-1	6.423E+0	1.537E+1
-1.119E-1	6.225E+0	1.533E+1
-1.135E-1	6.387E+0	1.551E+1
-1.086E-1	6.342E+0	1.537E+1
-1.103E-1	6.355E+0	1.536E+1
-1.119E-1	6.235E+0	1.535E+1
-1.151E-1	6.274E+0	1.549E+1
-1.119E-1	6.410E+0	1.543E+1
-1.103E-1	6.290E+0	1.534E+1
-1.135E-1	6.329E+0	1.540E+1
-1.200E-1	6.332E+0	1.527E+1
-1.070E-1	6.368E+0	1.539E+1
-1.054E-1	6.407E+0	1.545E+1
-1.151E-1	6.235E+0	1.540E+1
-1.151E-1	6.310E+0	1.534E+1
-1.119E-1	6.384E+0	1.533E+1
-1.119E-1	6.329E+0	1.541E+1
-1.135E-1	6.293E+0	1.531E+1
-1.135E-1	6.342E+0	1.530E+1
-1.086E-1	6.352E+0	1.541E+1
-1.103E-1	6.310E+0	1.537E+1
-1.167E-1	6.319E+0	1.523E+1
-1.167E-1	6.254E+0	1.532E+1
[truncated: 93,973 more rows]
