# Supplementary material for: Improved ANAP incorporation and VCF analysis reveal details of P2X7 current facilitation and a limited conformational interplay between ATP binding and the intracellular ballast domain
Source: eLife. 2023 Jan 4;12:e82479. doi: 10.7554/eLife.82479 (PMC9859053; doi:10.7554/eLife.82479)
Supplement: Figure 5—figure supplement 1—source data 2. [file elife-82479-fig5-figsupp1-data2.zip › Figure-5_figure-supplement-1_source-data-2/W7A_k06#19.csv]

-1.541E-1	6.352E+0	1.377E+1
-1.524E-1	6.228E+0	1.375E+1
-1.508E-1	6.183E+0	1.386E+1
-1.508E-1	6.355E+0	1.384E+1
-1.541E-1	6.348E+0	1.382E+1
-1.524E-1	6.339E+0	1.400E+1
-1.508E-1	6.258E+0	1.387E+1
-1.508E-1	6.313E+0	1.389E+1
-1.492E-1	6.310E+0	1.374E+1
-1.557E-1	6.222E+0	1.384E+1
-1.524E-1	6.222E+0	1.370E+1
-1.508E-1	6.267E+0	1.390E+1
-1.541E-1	6.306E+0	1.391E+1
-1.524E-1	6.209E+0	1.382E+1
-1.492E-1	6.267E+0	1.380E+1
-1.508E-1	6.280E+0	1.391E+1
-1.573E-1	6.248E+0	1.386E+1
-1.524E-1	6.248E+0	1.377E+1
-1.492E-1	6.342E+0	1.358E+1
-1.492E-1	6.306E+0	1.372E+1
-1.557E-1	6.138E+0	1.381E+1
-1.508E-1	6.361E+0	1.387E+1
-1.492E-1	6.326E+0	1.374E+1
-1.508E-1	6.225E+0	1.380E+1
-1.508E-1	6.329E+0	1.384E+1
-1.541E-1	6.313E+0	1.372E+1
-1.524E-1	6.202E+0	1.374E+1
-1.508E-1	6.280E+0	1.374E+1
-1.508E-1	6.235E+0	1.375E+1
-1.557E-1	6.241E+0	1.380E+1
-1.476E-1	6.173E+0	1.381E+1
-1.508E-1	6.212E+0	1.379E+1
-1.541E-1	6.335E+0	1.380E+1
-1.492E-1	6.280E+0	1.379E+1
-1.508E-1	6.190E+0	1.384E+1
-1.492E-1	6.238E+0	1.376E+1
-1.557E-1	6.235E+0	1.374E+1
-1.557E-1	6.319E+0	1.378E+1
-1.508E-1	6.287E+0	1.375E+1
-1.492E-1	6.212E+0	1.395E+1
-1.557E-1	6.261E+0	1.370E+1
-1.524E-1	6.290E+0	1.374E+1
-1.508E-1	6.271E+0	1.379E+1
-1.508E-1	6.339E+0	1.376E+1
-1.508E-1	6.235E+0	1.394E+1
-1.557E-1	6.225E+0	1.390E+1
-1.508E-1	6.199E+0	1.373E+1
-1.508E-1	6.449E+0	1.389E+1
-1.508E-1	6.238E+0	1.375E+1
-1.541E-1	6.300E+0	1.383E+1
-1.492E-1	6.319E+0	1.387E+1
-1.492E-1	6.348E+0	1.389E+1
-1.541E-1	6.329E+0	1.380E+1
-1.508E-1	6.212E+0	1.385E+1
-1.476E-1	6.284E+0	1.387E+1
-1.508E-1	6.280E+0	1.389E+1
-1.541E-1	6.365E+0	1.385E+1
-1.524E-1	6.202E+0	1.373E+1
-1.492E-1	6.284E+0	1.376E+1
-1.492E-1	6.313E+0	1.375E+1
-1.541E-1	6.271E+0	1.376E+1
-1.541E-1	6.358E+0	1.393E+1
-1.492E-1	6.326E+0	1.372E+1
-1.508E-1	6.361E+0	1.377E+1
-1.508E-1	6.274E+0	1.374E+1
-1.492E-1	6.170E+0	1.379E+1
-1.459E-1	6.261E+0	1.377E+1
-1.541E-1	6.310E+0	1.382E+1
-1.524E-1	6.245E+0	1.395E+1
-1.541E-1	6.342E+0	1.372E+1
-1.508E-1	6.245E+0	1.387E+1
-1.492E-1	6.413E+0	1.371E+1
-1.541E-1	6.212E+0	1.375E+1
-1.541E-1	6.261E+0	1.387E+1
-1.492E-1	6.261E+0	1.382E+1
-1.459E-1	6.196E+0	1.386E+1
-1.524E-1	6.274E+0	1.375E+1
-1.541E-1	6.293E+0	1.371E+1
-1.492E-1	6.293E+0	1.388E+1
-1.508E-1	6.254E+0	1.402E+1
-1.557E-1	6.274E+0	1.394E+1
-1.541E-1	6.206E+0	1.374E+1
-1.508E-1	6.254E+0	1.373E+1
-1.492E-1	6.358E+0	1.373E+1
-1.541E-1	6.280E+0	1.378E+1
-1.524E-1	6.274E+0	1.390E+1
-1.492E-1	6.258E+0	1.398E+1
-1.524E-1	6.300E+0	1.387E+1
-1.508E-1	6.310E+0	1.384E+1
-1.541E-1	6.222E+0	1.374E+1
-1.524E-1	6.329E+0	1.379E+1
-1.476E-1	6.232E+0	1.384E+1
-1.541E-1	6.284E+0	1.379E+1
-1.541E-1	6.300E+0	1.382E+1
-1.492E-1	6.248E+0	1.393E+1
-1.508E-1	6.300E+0	1.377E+1
-1.524E-1	6.232E+0	1.380E+1
-1.524E-1	6.297E+0	1.372E+1
-1.508E-1	6.277E+0	1.396E+1
-1.476E-1	6.277E+0	1.379E+1
-1.557E-1	6.225E+0	1.368E+1
-1.524E-1	6.329E+0	1.375E+1
-1.508E-1	6.306E+0	1.391E+1
-1.492E-1	6.245E+0	1.372E+1
-1.557E-1	6.293E+0	1.374E+1
-1.541E-1	6.238E+0	1.391E+1
-1.508E-1	6.241E+0	1.370E+1
-1.492E-1	6.371E+0	1.371E+1
-1.508E-1	6.310E+0	1.365E+1
-1.541E-1	6.316E+0	1.383E+1
-1.508E-1	6.297E+0	1.390E+1
-1.524E-1	6.264E+0	1.382E+1
-1.508E-1	6.206E+0	1.384E+1
-1.508E-1	6.261E+0	1.380E+1
-1.508E-1	6.306E+0	1.381E+1
-1.476E-1	6.287E+0	1.369E+1
-1.524E-1	6.287E+0	1.376E+1
-1.541E-1	6.251E+0	1.392E+1
-1.492E-1	6.342E+0	1.371E+1
-1.492E-1	6.290E+0	1.385E+1
-1.508E-1	6.177E+0	1.385E+1
-1.541E-1	6.290E+0	1.396E+1
-1.508E-1	6.274E+0	1.393E+1
-1.508E-1	6.254E+0	1.390E+1
-1.541E-1	6.248E+0	1.372E+1
-1.524E-1	6.284E+0	1.383E+1
-1.476E-1	6.303E+0	1.387E+1
-1.492E-1	6.248E+0	1.388E+1
-1.541E-1	6.293E+0	1.389E+1
-1.541E-1	6.271E+0	1.371E+1
-1.524E-1	6.245E+0	1.384E+1
-1.476E-1	6.310E+0	1.375E+1
-1.508E-1	6.196E+0	1.386E+1
-1.492E-1	6.326E+0	1.388E+1
-1.476E-1	6.209E+0	1.370E+1
-1.476E-1	6.306E+0	1.384E+1
-1.508E-1	6.335E+0	1.377E+1
-1.541E-1	6.232E+0	1.378E+1
-1.476E-1	6.206E+0	1.388E+1
-1.476E-1	6.310E+0	1.382E+1
-1.524E-1	6.293E+0	1.388E+1
-1.541E-1	6.326E+0	1.389E+1
-1.476E-1	6.271E+0	1.381E+1
-1.508E-1	6.238E+0	1.383E+1
-1.508E-1	6.186E+0	1.377E+1
-1.541E-1	6.238E+0	1.387E+1
-1.524E-1	6.284E+0	1.378E+1
-1.459E-1	6.196E+0	1.377E+1
-1.508E-1	6.157E+0	1.380E+1
-1.524E-1	6.332E+0	1.366E+1
-1.492E-1	6.310E+0	1.388E+1
-1.492E-1	6.245E+0	1.375E+1
-1.524E-1	6.209E+0	1.375E+1
-1.541E-1	6.303E+0	1.373E+1
-1.492E-1	6.329E+0	1.373E+1
-1.508E-1	6.202E+0	1.382E+1
-1.524E-1	6.355E+0	1.377E+1
-1.541E-1	6.193E+0	1.373E+1
-1.492E-1	6.228E+0	1.369E+1
-1.492E-1	6.297E+0	1.388E+1
-1.508E-1	6.306E+0	1.392E+1
-1.557E-1	6.238E+0	1.376E+1
-1.524E-1	6.280E+0	1.389E+1
-1.492E-1	6.264E+0	1.388E+1
-1.557E-1	6.215E+0	1.382E+1
-1.541E-1	6.215E+0	1.387E+1
-1.443E-1	6.264E+0	1.384E+1
-1.508E-1	6.212E+0	1.390E+1
-1.524E-1	6.277E+0	1.385E+1
-1.524E-1	6.264E+0	1.388E+1
-1.492E-1	6.313E+0	1.369E+1
-1.492E-1	6.297E+0	1.371E+1
-1.508E-1	6.271E+0	1.379E+1
-1.541E-1	6.306E+0	1.374E+1
-1.476E-1	6.228E+0	1.381E+1
-1.492E-1	6.297E+0	1.360E+1
-1.524E-1	6.232E+0	1.380E+1
-1.573E-1	6.297E+0	1.363E+1
-1.524E-1	6.290E+0	1.374E+1
-1.476E-1	6.228E+0	1.376E+1
-1.524E-1	6.241E+0	1.381E+1
-1.541E-1	6.215E+0	1.380E+1
-1.508E-1	6.238E+0	1.382E+1
-1.492E-1	6.228E+0	1.386E+1
-1.508E-1	6.267E+0	1.377E+1
-1.557E-1	6.300E+0	1.380E+1
-1.508E-1	6.306E+0	1.384E+1
-1.508E-1	6.199E+0	1.381E+1
-1.508E-1	6.303E+0	1.370E+1
-1.508E-1	6.310E+0	1.377E+1
-1.492E-1	6.316E+0	1.380E+1
-1.492E-1	6.287E+0	1.371E+1
-1.524E-1	6.297E+0	1.380E+1
-1.541E-1	6.222E+0	1.403E+1
-1.508E-1	6.248E+0	1.385E+1
-1.492E-1	6.277E+0	1.377E+1
-1.508E-1	6.400E+0	1.360E+1
-1.541E-1	6.238E+0	1.379E+1
-1.492E-1	6.271E+0	1.386E+1
-1.508E-1	6.144E+0	1.388E+1
-1.524E-1	6.404E+0	1.383E+1
-1.524E-1	6.170E+0	1.388E+1
-1.492E-1	6.339E+0	1.376E+1
-1.476E-1	6.378E+0	1.393E+1
-1.541E-1	6.323E+0	1.368E+1
-1.541E-1	6.290E+0	1.378E+1
-1.492E-1	6.241E+0	1.368E+1
-1.476E-1	6.280E+0	1.374E+1
-1.541E-1	6.319E+0	1.379E+1
-1.573E-1	6.284E+0	1.389E+1
-1.508E-1	6.228E+0	1.387E+1
-1.476E-1	6.144E+0	1.375E+1
-1.508E-1	6.154E+0	1.375E+1
-1.524E-1	6.154E+0	1.370E+1
-1.492E-1	6.280E+0	1.377E+1
-1.476E-1	6.251E+0	1.386E+1
-1.541E-1	6.254E+0	1.375E+1
-1.541E-1	6.310E+0	1.375E+1
-1.492E-1	6.186E+0	1.376E+1
-1.492E-1	6.287E+0	1.387E+1
-1.492E-1	6.290E+0	1.375E+1
-1.524E-1	6.251E+0	1.362E+1
-1.492E-1	6.225E+0	1.371E+1
-1.508E-1	6.228E+0	1.380E+1
-1.524E-1	6.277E+0	1.382E+1
-1.524E-1	6.326E+0	1.377E+1
-1.508E-1	6.125E+0	1.377E+1
-1.492E-1	6.160E+0	1.385E+1
-1.508E-1	6.264E+0	1.376E+1
-1.524E-1	6.206E+0	1.372E+1
-1.508E-1	6.254E+0	1.384E+1
-1.492E-1	6.261E+0	1.387E+1
-1.524E-1	6.261E+0	1.376E+1
-1.524E-1	6.316E+0	1.370E+1
-1.508E-1	6.413E+0	1.381E+1
-1.492E-1	6.348E+0	1.380E+1
-1.508E-1	6.134E+0	1.377E+1
-1.541E-1	6.284E+0	1.373E+1
-1.476E-1	6.423E+0	1.374E+1
-1.524E-1	6.258E+0	1.389E+1
-1.524E-1	6.199E+0	1.380E+1
-1.524E-1	6.290E+0	1.384E+1
-1.524E-1	6.323E+0	1.383E+1
-1.508E-1	6.248E+0	1.386E+1
-1.508E-1	6.160E+0	1.385E+1
-1.524E-1	6.329E+0	1.389E+1
-1.492E-1	6.313E+0	1.372E+1
-1.508E-1	6.196E+0	1.389E+1
-1.508E-1	6.196E+0	1.385E+1
-1.557E-1	6.225E+0	1.383E+1
-1.492E-1	6.274E+0	1.359E+1
-1.508E-1	6.287E+0	1.368E+1
-1.541E-1	6.251E+0	1.379E+1
-1.524E-1	6.228E+0	1.380E+1
-1.508E-1	6.180E+0	1.388E+1
-1.492E-1	6.335E+0	1.382E+1
-1.492E-1	6.222E+0	1.385E+1
-1.541E-1	6.245E+0	1.389E+1
-1.492E-1	6.293E+0	1.375E+1
-1.508E-1	6.267E+0	1.374E+1
-1.541E-1	6.248E+0	1.376E+1
-1.524E-1	6.303E+0	1.384E+1
-1.492E-1	6.303E+0	1.385E+1
-1.476E-1	6.264E+0	1.401E+1
-1.524E-1	6.264E+0	1.379E+1
-1.524E-1	6.313E+0	1.376E+1
-1.492E-1	6.202E+0	1.372E+1
-1.508E-1	6.232E+0	1.377E+1
-1.541E-1	6.339E+0	1.376E+1
-1.524E-1	6.280E+0	1.365E+1
-1.476E-1	6.280E+0	1.386E+1
-1.492E-1	6.300E+0	1.378E+1
-1.541E-1	6.235E+0	1.395E+1
-1.492E-1	6.180E+0	1.377E+1
-1.492E-1	6.361E+0	1.370E+1
-1.492E-1	6.215E+0	1.380E+1
-1.524E-1	6.125E+0	1.394E+1
-1.524E-1	6.371E+0	1.379E+1
-1.492E-1	6.329E+0	1.385E+1
-1.476E-1	6.287E+0	1.377E+1
-1.557E-1	6.339E+0	1.388E+1
-1.557E-1	6.313E+0	1.372E+1
-1.443E-1	6.215E+0	1.381E+1
-1.508E-1	6.290E+0	1.371E+1
-1.508E-1	6.219E+0	1.373E+1
-1.557E-1	6.264E+0	1.354E+1
-1.492E-1	6.206E+0	1.379E+1
-1.476E-1	6.310E+0	1.389E+1
-1.541E-1	6.212E+0	1.377E+1
-1.524E-1	6.235E+0	1.375E+1
-1.508E-1	6.225E+0	1.375E+1
-1.492E-1	6.264E+0	1.356E+1
-1.557E-1	6.329E+0	1.379E+1
-1.541E-1	6.284E+0	1.385E+1
-1.492E-1	6.319E+0	1.374E+1
-1.459E-1	6.261E+0	1.367E+1
-1.541E-1	6.297E+0	1.389E+1
-1.541E-1	6.138E+0	1.382E+1
-1.492E-1	6.212E+0	1.371E+1
-1.492E-1	6.215E+0	1.372E+1
-1.508E-1	6.297E+0	1.371E+1
-1.541E-1	6.209E+0	1.377E+1
-1.492E-1	6.310E+0	1.380E+1
-1.476E-1	6.248E+0	1.378E+1
-1.524E-1	6.134E+0	1.370E+1
-1.508E-1	6.254E+0	1.385E+1
-1.524E-1	6.222E+0	1.375E+1
-1.492E-1	6.186E+0	1.389E+1
-1.524E-1	6.271E+0	1.379E+1
-1.524E-1	6.232E+0	1.372E+1
-1.492E-1	6.284E+0	1.390E+1
-1.476E-1	6.235E+0	1.379E+1
-1.541E-1	6.228E+0	1.373E+1
-1.508E-1	6.258E+0	1.371E+1
-1.492E-1	6.254E+0	1.379E+1
-1.476E-1	6.293E+0	1.389E+1
-1.524E-1	6.164E+0	1.374E+1
-1.541E-1	6.300E+0	1.373E+1
-1.508E-1	6.251E+0	1.380E+1
-1.524E-1	6.274E+0	1.363E+1
-1.524E-1	6.310E+0	1.390E+1
-1.541E-1	6.190E+0	1.387E+1
-1.492E-1	6.339E+0	1.380E+1
-1.476E-1	6.180E+0	1.382E+1
-1.524E-1	6.177E+0	1.383E+1
-1.541E-1	6.219E+0	1.377E+1
-1.492E-1	6.170E+0	1.384E+1
-1.476E-1	6.280E+0	1.382E+1
-1.557E-1	6.284E+0	1.382E+1
-1.541E-1	6.345E+0	1.389E+1
-1.508E-1	6.319E+0	1.377E+1
-1.508E-1	6.241E+0	1.376E+1
-1.508E-1	6.300E+0	1.366E+1
-1.541E-1	6.225E+0	1.388E+1
-1.508E-1	6.248E+0	1.384E+1
-1.459E-1	6.297E+0	1.377E+1
-1.524E-1	6.306E+0	1.380E+1
-1.524E-1	6.277E+0	1.357E+1
-1.476E-1	6.323E+0	1.368E+1
-1.492E-1	6.202E+0	1.369E+1
-1.524E-1	6.235E+0	1.379E+1
-1.557E-1	6.245E+0	1.384E+1
-1.476E-1	6.228E+0	1.377E+1
-1.476E-1	6.303E+0	1.380E+1
-1.541E-1	6.199E+0	1.381E+1
-1.541E-1	6.212E+0	1.377E+1
-1.508E-1	6.355E+0	1.364E+1
-1.476E-1	6.261E+0	1.370E+1
-1.541E-1	6.323E+0	1.362E+1
-1.524E-1	6.339E+0	1.377E+1
-1.476E-1	6.202E+0	1.377E+1
-1.492E-1	6.177E+0	1.386E+1
-1.573E-1	6.209E+0	1.374E+1
-1.508E-1	6.326E+0	1.368E+1
-1.459E-1	6.319E+0	1.374E+1
-1.492E-1	6.215E+0	1.391E+1
-1.524E-1	6.280E+0	1.386E+1
-1.541E-1	6.225E+0	1.386E+1
-1.508E-1	6.303E+0	1.372E+1
-1.476E-1	6.180E+0	1.373E+1
-1.541E-1	6.251E+0	1.357E+1
-1.492E-1	6.267E+0	1.383E+1
-1.492E-1	6.202E+0	1.379E+1
-1.476E-1	6.196E+0	1.370E+1
-1.524E-1	6.157E+0	1.373E+1
-1.524E-1	6.274E+0	1.370E+1
-1.492E-1	6.215E+0	1.373E+1
-1.492E-1	6.206E+0	1.381E+1
-1.508E-1	6.173E+0	1.369E+1
-1.541E-1	6.183E+0	1.369E+1
-1.492E-1	6.160E+0	1.374E+1
-1.443E-1	6.235E+0	1.372E+1
-1.541E-1	6.310E+0	1.377E+1
-1.524E-1	6.280E+0	1.363E+1
-1.492E-1	6.306E+0	1.377E+1
-1.508E-1	6.251E+0	1.383E+1
-1.541E-1	6.241E+0	1.372E+1
-1.524E-1	6.241E+0	1.384E+1
-1.508E-1	6.284E+0	1.375E+1
-1.492E-1	6.310E+0	1.376E+1
-1.508E-1	6.264E+0	1.364E+1
-1.541E-1	6.254E+0	1.387E+1
-1.524E-1	6.228E+0	1.387E+1
-1.492E-1	6.287E+0	1.389E+1
-1.524E-1	6.365E+0	1.359E+1
-1.541E-1	6.293E+0	1.383E+1
-1.492E-1	6.361E+0	1.385E+1
-1.476E-1	6.241E+0	1.365E+1
-1.508E-1	6.287E+0	1.379E+1
-1.524E-1	6.219E+0	1.401E+1
-1.492E-1	6.267E+0	1.362E+1
-1.492E-1	6.248E+0	1.392E+1
-1.524E-1	6.400E+0	1.370E+1
-1.541E-1	6.177E+0	1.376E+1
-1.492E-1	6.241E+0	1.370E+1
-1.492E-1	6.313E+0	1.374E+1
-1.524E-1	6.219E+0	1.376E+1
-1.524E-1	6.251E+0	1.359E+1
-1.492E-1	6.164E+0	1.370E+1
-1.492E-1	6.235E+0	1.374E+1
-1.557E-1	6.228E+0	1.366E+1
-1.508E-1	6.303E+0	1.383E+1
-1.459E-1	6.335E+0	1.370E+1
-1.492E-1	6.271E+0	1.371E+1
-1.524E-1	6.254E+0	1.385E+1
-1.541E-1	6.345E+0	1.381E+1
-1.492E-1	6.238E+0	1.386E+1
-1.492E-1	6.225E+0	1.378E+1
-1.524E-1	6.280E+0	1.366E+1
-1.541E-1	6.258E+0	1.377E+1
-1.476E-1	6.277E+0	1.365E+1
-1.459E-1	6.228E+0	1.378E+1
-1.541E-1	6.267E+0	1.378E+1
-1.557E-1	6.212E+0	1.375E+1
-1.492E-1	6.251E+0	1.361E+1
-1.459E-1	6.238E+0	1.367E+1
-1.508E-1	6.215E+0	1.366E+1
-1.524E-1	6.261E+0	1.368E+1
-1.476E-1	6.254E+0	1.382E+1
-1.476E-1	6.306E+0	1.364E+1
-1.524E-1	6.319E+0	1.364E+1
-1.557E-1	6.248E+0	1.372E+1
-1.492E-1	6.183E+0	1.371E+1
-1.508E-1	6.222E+0	1.371E+1
-1.541E-1	6.271E+0	1.377E+1
-1.524E-1	6.293E+0	1.376E+1
-1.492E-1	6.303E+0	1.377E+1
-1.508E-1	6.261E+0	1.378E+1
-1.524E-1	6.258E+0	1.376E+1
-1.541E-1	6.251E+0	1.370E+1
-1.476E-1	6.212E+0	1.360E+1
-1.476E-1	6.397E+0	1.383E+1
-1.492E-1	6.241E+0	1.372E+1
-1.557E-1	6.177E+0	1.363E+1
-1.492E-1	6.280E+0	1.371E+1
-1.476E-1	6.352E+0	1.366E+1
-1.508E-1	6.290E+0	1.375E+1
-1.508E-1	6.310E+0	1.385E+1
-1.508E-1	6.232E+0	1.372E+1
-1.492E-1	6.277E+0	1.385E+1
-1.541E-1	6.177E+0	1.377E+1
-1.541E-1	6.293E+0	1.377E+1
-1.508E-1	6.190E+0	1.370E+1
-1.492E-1	6.202E+0	1.362E+1
-1.524E-1	6.248E+0	1.365E+1
-1.508E-1	6.271E+0	1.357E+1
-1.508E-1	6.248E+0	1.378E+1
-1.492E-1	6.180E+0	1.362E+1
-1.508E-1	6.267E+0	1.376E+1
-1.541E-1	6.423E+0	1.379E+1
-1.508E-1	6.228E+0	1.363E+1
-1.476E-1	6.134E+0	1.368E+1
-1.541E-1	6.274E+0	1.371E+1
-1.541E-1	6.267E+0	1.375E+1
-1.508E-1	6.190E+0	1.376E+1
-1.459E-1	6.290E+0	1.369E+1
-1.524E-1	6.186E+0	1.365E+1
-1.524E-1	6.141E+0	1.371E+1
-1.492E-1	6.258E+0	1.380E+1
-1.492E-1	6.313E+0	1.380E+1
-1.524E-1	6.190E+0	1.374E+1
-1.541E-1	6.105E+0	1.361E+1
-1.508E-1	6.348E+0	1.364E+1
-1.476E-1	6.300E+0	1.377E+1
-1.541E-1	6.254E+0	1.381E+1
-1.541E-1	6.177E+0	1.367E+1
-1.492E-1	6.225E+0	1.390E+1
-1.508E-1	6.323E+0	1.373E+1
-1.524E-1	6.368E+0	1.370E+1
-1.557E-1	6.212E+0	1.366E+1
-1.508E-1	6.245E+0	1.384E+1
-1.492E-1	6.280E+0	1.373E+1
-1.524E-1	6.345E+0	1.371E+1
-1.524E-1	6.235E+0	1.366E+1
-1.508E-1	6.293E+0	1.358E+1
-1.541E-1	6.254E+0	1.377E+1
-1.508E-1	6.222E+0	1.378E+1
-1.524E-1	6.238E+0	1.379E+1
-1.508E-1	6.151E+0	1.364E+1
-1.492E-1	6.193E+0	1.373E+1
-1.524E-1	6.277E+0	1.378E+1
-1.524E-1	6.313E+0	1.377E+1
-1.492E-1	6.190E+0	1.373E+1
-1.459E-1	6.235E+0	1.373E+1
-1.508E-1	6.345E+0	1.374E+1
-1.541E-1	6.287E+0	1.380E+1
-1.476E-1	6.261E+0	1.370E+1
-1.492E-1	6.251E+0	1.382E+1
-1.508E-1	6.254E+0	1.372E+1
-1.541E-1	6.238E+0	1.380E+1
-1.492E-1	6.264E+0	1.372E+1
-1.476E-1	6.290E+0	1.368E+1
-1.541E-1	6.245E+0	1.369E+1
-1.557E-1	6.225E+0	1.375E+1
-1.492E-1	6.313E+0	1.368E+1
-1.476E-1	6.131E+0	1.380E+1
-1.508E-1	6.254E+0	1.382E+1
-1.524E-1	6.225E+0	1.367E+1
-1.508E-1	6.228E+0	1.370E+1
-1.508E-1	6.193E+0	1.370E+1
-1.508E-1	6.290E+0	1.367E+1
-1.541E-1	6.222E+0	1.373E+1
-1.476E-1	6.319E+0	1.370E+1
-1.524E-1	6.297E+0	1.363E+1
-1.541E-1	6.186E+0	1.365E+1
-1.508E-1	6.241E+0	1.365E+1
-1.508E-1	6.284E+0	1.376E+1
-1.492E-1	6.261E+0	1.381E+1
-1.524E-1	6.316E+0	1.356E+1
-1.541E-1	6.173E+0	1.366E+1
-1.476E-1	6.254E+0	1.374E+1
-1.492E-1	6.290E+0	1.371E+1
-1.524E-1	6.329E+0	1.371E+1
-1.508E-1	6.300E+0	1.372E+1
-1.508E-1	6.196E+0	1.385E+1
-1.459E-1	6.284E+0	1.369E+1
-1.541E-1	6.199E+0	1.364E+1
-1.557E-1	6.228E+0	1.360E+1
-1.524E-1	6.209E+0	1.371E+1
-1.492E-1	6.316E+0	1.367E+1
-1.524E-1	6.306E+0	1.362E+1
-1.541E-1	6.251E+0	1.367E+1
-1.492E-1	6.258E+0	1.357E+1
-1.492E-1	6.293E+0	1.370E+1
-1.524E-1	6.238E+0	1.378E+1
-1.541E-1	6.251E+0	1.361E+1
-1.524E-1	6.232E+0	1.366E+1
-1.476E-1	6.209E+0	1.364E+1
-1.508E-1	6.293E+0	1.373E+1
-1.541E-1	6.196E+0	1.384E+1
-1.492E-1	6.274E+0	1.379E+1
-1.476E-1	6.232E+0	1.385E+1
-1.492E-1	6.196E+0	1.374E+1
-1.557E-1	6.215E+0	1.359E+1
-1.508E-1	6.241E+0	1.381E+1
-1.492E-1	6.277E+0	1.389E+1
-1.541E-1	6.186E+0	1.376E+1
-1.524E-1	6.128E+0	1.369E+1
-1.492E-1	6.173E+0	1.372E+1
-1.476E-1	6.245E+0	1.361E+1
-1.508E-1	6.241E+0	1.376E+1
-1.524E-1	6.170E+0	1.369E+1
-1.492E-1	6.251E+0	1.377E+1
-1.508E-1	6.167E+0	1.363E+1
-1.508E-1	6.170E+0	1.363E+1
-1.524E-1	6.228E+0	1.359E+1
-1.476E-1	6.177E+0	1.368E+1
-1.492E-1	6.335E+0	1.375E+1
-1.508E-1	6.190E+0	1.366E+1
-1.557E-1	6.245E+0	1.369E+1
-1.459E-1	6.280E+0	1.377E+1
-1.492E-1	6.241E+0	1.373E+1
-1.524E-1	6.284E+0	1.369E+1
-1.524E-1	6.177E+0	1.375E+1
-1.492E-1	6.261E+0	1.378E+1
-1.524E-1	6.271E+0	1.358E+1
-1.508E-1	6.225E+0	1.365E+1
-1.508E-1	6.271E+0	1.375E+1
-1.492E-1	6.274E+0	1.368E+1
-1.459E-1	6.199E+0	1.361E+1
-1.508E-1	6.339E+0	1.363E+1
-1.524E-1	6.365E+0	1.361E+1
-1.492E-1	6.274E+0	1.370E+1
-1.476E-1	6.228E+0	1.371E+1
-1.524E-1	6.254E+0	1.367E+1
-1.524E-1	6.335E+0	1.364E+1
-1.508E-1	6.293E+0	1.374E+1
-1.508E-1	6.199E+0	1.369E+1
-1.492E-1	6.138E+0	1.356E+1
-1.541E-1	6.277E+0	1.377E+1
-1.508E-1	6.251E+0	1.366E+1
-1.492E-1	6.267E+0	1.371E+1
-1.508E-1	6.251E+0	1.363E+1
-1.508E-1	6.303E+0	1.372E+1
-1.476E-1	6.261E+0	1.375E+1
-1.476E-1	6.264E+0	1.376E+1
-1.524E-1	6.138E+0	1.364E+1
-1.541E-1	6.352E+0	1.386E+1
-1.492E-1	6.180E+0	1.362E+1
-1.492E-1	6.303E+0	1.379E+1
-1.508E-1	6.339E+0	1.362E+1
-1.524E-1	6.235E+0	1.364E+1
-1.492E-1	6.297E+0	1.361E+1
-1.476E-1	6.190E+0	1.376E+1
-1.508E-1	6.215E+0	1.372E+1
-1.524E-1	6.358E+0	1.370E+1
-1.459E-1	6.271E+0	1.373E+1
-1.492E-1	6.147E+0	1.382E+1
-1.508E-1	6.300E+0	1.378E+1
-1.541E-1	6.280E+0	1.381E+1
-1.508E-1	6.134E+0	1.367E+1
-1.492E-1	6.186E+0	1.380E+1
-1.508E-1	6.290E+0	1.373E+1
-1.524E-1	6.287E+0	1.376E+1
-1.508E-1	6.254E+0	1.372E+1
-1.476E-1	6.254E+0	1.375E+1
-1.524E-1	6.335E+0	1.378E+1
-1.508E-1	6.264E+0	1.369E+1
-1.476E-1	6.115E+0	1.368E+1
-1.492E-1	6.254E+0	1.372E+1
-1.524E-1	6.190E+0	1.364E+1
-1.524E-1	6.225E+0	1.376E+1
-1.524E-1	6.280E+0	1.372E+1
-1.492E-1	6.251E+0	1.375E+1
-1.508E-1	6.264E+0	1.364E+1
-1.524E-1	6.284E+0	1.367E+1
-1.492E-1	6.241E+0	1.370E+1
-1.492E-1	6.241E+0	1.373E+1
-1.524E-1	6.264E+0	1.363E+1
-1.541E-1	6.222E+0	1.379E+1
-1.508E-1	6.167E+0	1.364E+1
-1.476E-1	6.183E+0	1.361E+1
-1.508E-1	6.254E+0	1.369E+1
-1.524E-1	6.011E+0	1.364E+1
-1.492E-1	6.271E+0	1.360E+1
-1.492E-1	6.141E+0	1.379E+1
-1.492E-1	6.212E+0	1.378E+1
-1.524E-1	6.258E+0	1.364E+1
-1.492E-1	6.238E+0	1.376E+1
-1.492E-1	6.264E+0	1.373E+1
-1.492E-1	6.264E+0	1.364E+1
-1.524E-1	6.209E+0	1.361E+1
-1.476E-1	6.151E+0	1.379E+1
-1.492E-1	6.316E+0	1.362E+1
-1.508E-1	6.157E+0	1.369E+1
-1.524E-1	6.173E+0	1.364E+1
-1.492E-1	6.332E+0	1.373E+1
-1.443E-1	6.264E+0	1.376E+1
-1.541E-1	6.180E+0	1.377E+1
-1.557E-1	6.222E+0	1.367E+1
-1.476E-1	6.277E+0	1.377E+1
-1.476E-1	6.212E+0	1.383E+1
-1.524E-1	6.225E+0	1.370E+1
-1.541E-1	6.222E+0	1.368E+1
-1.476E-1	6.264E+0	1.372E+1
-1.476E-1	6.261E+0	1.357E+1
-1.508E-1	6.219E+0	1.348E+1
-1.524E-1	6.222E+0	1.373E+1
-1.508E-1	6.251E+0	1.368E+1
-1.476E-1	6.271E+0	1.371E+1
-1.508E-1	6.254E+0	1.373E+1
-1.524E-1	6.297E+0	1.369E+1
-1.459E-1	6.254E+0	1.372E+1
-1.492E-1	6.215E+0	1.377E+1
-1.524E-1	6.271E+0	1.368E+1
-1.541E-1	6.300E+0	1.367E+1
-1.492E-1	6.215E+0	1.375E+1
-1.492E-1	6.258E+0	1.369E+1
-1.508E-1	6.290E+0	1.375E+1
-1.492E-1	6.274E+0	1.387E+1
-1.492E-1	6.193E+0	1.373E+1
-1.492E-1	6.222E+0	1.380E+1
-1.524E-1	6.209E+0	1.367E+1
-1.541E-1	6.144E+0	1.363E+1
-1.492E-1	6.222E+0	1.369E+1
-1.492E-1	6.300E+0	1.374E+1
-1.508E-1	6.128E+0	1.368E+1
-1.541E-1	6.290E+0	1.351E+1
-1.508E-1	6.202E+0	1.366E+1
-1.492E-1	6.212E+0	1.386E+1
-1.492E-1	6.202E+0	1.361E+1
-1.557E-1	6.212E+0	1.374E+1
-1.476E-1	6.284E+0	1.387E+1
-1.492E-1	6.238E+0	1.357E+1
-1.492E-1	6.228E+0	1.378E+1
-1.524E-1	6.196E+0	1.375E+1
-1.492E-1	6.209E+0	1.361E+1
-1.492E-1	6.118E+0	1.369E+1
-1.476E-1	6.332E+0	1.384E+1
-1.541E-1	6.254E+0	1.382E+1
-1.492E-1	6.206E+0	1.373E+1
-1.476E-1	6.177E+0	1.365E+1
-1.524E-1	6.323E+0	1.360E+1
-1.541E-1	6.245E+0	1.368E+1
-1.508E-1	6.251E+0	1.373E+1
-1.476E-1	6.232E+0	1.378E+1
-1.492E-1	6.277E+0	1.371E+1
-1.524E-1	6.303E+0	1.373E+1
-1.492E-1	6.248E+0	1.371E+1
-1.508E-1	6.241E+0	1.372E+1
-1.508E-1	6.219E+0	1.382E+1
-1.541E-1	6.326E+0	1.368E+1
-1.459E-1	6.261E+0	1.370E+1
-1.459E-1	6.290E+0	1.362E+1
-1.508E-1	6.303E+0	1.355E+1
-1.557E-1	6.241E+0	1.363E+1
-1.476E-1	6.202E+0	1.381E+1
-1.476E-1	6.219E+0	1.383E+1
-1.541E-1	6.183E+0	1.378E+1
-1.541E-1	6.274E+0	1.365E+1
-1.476E-1	6.258E+0	1.373E+1
-1.476E-1	6.141E+0	1.375E+1
-1.508E-1	6.164E+0	1.353E+1
-1.524E-1	6.258E+0	1.366E+1
-1.492E-1	6.280E+0	1.368E+1
-1.492E-1	6.280E+0	1.368E+1
-1.508E-1	6.264E+0	1.357E+1
-1.524E-1	6.284E+0	1.362E+1
-1.508E-1	6.215E+0	1.357E+1
-1.476E-1	6.170E+0	1.369E+1
-1.557E-1	6.277E+0	1.373E+1
-1.524E-1	6.248E+0	1.375E+1
-1.492E-1	6.271E+0	1.366E+1
-1.476E-1	6.202E+0	1.376E+1
-1.508E-1	6.202E+0	1.356E+1
-1.541E-1	6.076E+0	1.380E+1
-1.524E-1	6.293E+0	1.380E+1
-1.492E-1	6.267E+0	1.371E+1
-1.541E-1	6.102E+0	1.379E+1
-1.541E-1	6.225E+0	1.356E+1
-1.508E-1	6.212E+0	1.359E+1
-1.459E-1	6.186E+0	1.354E+1
-1.508E-1	6.215E+0	1.376E+1
-1.508E-1	6.209E+0	1.363E+1
-1.492E-1	6.225E+0	1.372E+1
-1.476E-1	6.228E+0	1.367E+1
-1.524E-1	6.251E+0	1.370E+1
-1.524E-1	6.297E+0	1.363E+1
-1.508E-1	6.235E+0	1.372E+1
-1.508E-1	6.190E+0	1.366E+1
-1.524E-1	6.248E+0	1.361E+1
-1.557E-1	6.290E+0	1.354E+1
-1.492E-1	6.290E+0	1.374E+1
-1.492E-1	6.280E+0	1.372E+1
-1.492E-1	6.228E+0	1.375E+1
-1.557E-1	6.290E+0	1.359E+1
-1.459E-1	6.319E+0	1.364E+1
-1.492E-1	6.206E+0	1.365E+1
-1.476E-1	6.284E+0	1.382E+1
-1.508E-1	6.297E+0	1.378E+1
-1.459E-1	6.215E+0	1.371E+1
-1.492E-1	6.199E+0	1.362E+1
-1.508E-1	6.215E+0	1.367E+1
-1.557E-1	6.290E+0	1.371E+1
-1.492E-1	6.196E+0	1.362E+1
-1.492E-1	6.264E+0	1.371E+1
-1.524E-1	6.258E+0	1.371E+1
-1.541E-1	6.118E+0	1.371E+1
-1.476E-1	6.228E+0	1.369E+1
-1.476E-1	6.177E+0	1.370E+1
-1.524E-1	6.274E+0	1.377E+1
-1.524E-1	6.199E+0	1.384E+1
-1.492E-1	6.232E+0	1.373E+1
-1.508E-1	6.209E+0	1.372E+1
-1.508E-1	6.170E+0	1.372E+1
-1.524E-1	6.306E+0	1.374E+1
-1.476E-1	6.245E+0	1.356E+1
-1.492E-1	6.310E+0	1.380E+1
-1.524E-1	6.303E+0	1.375E+1
-1.541E-1	6.271E+0	1.371E+1
-1.476E-1	6.274E+0	1.371E+1
-1.492E-1	6.316E+0	1.373E+1
-1.508E-1	6.173E+0	1.376E+1
-1.508E-1	6.183E+0	1.369E+1
-1.492E-1	6.232E+0	1.373E+1
-1.476E-1	6.277E+0	1.379E+1
-1.541E-1	6.293E+0	1.358E+1
-1.541E-1	6.190E+0	1.373E+1
-1.508E-1	6.310E+0	1.370E+1
-1.492E-1	6.196E+0	1.367E+1
-1.492E-1	6.157E+0	1.367E+1
-1.524E-1	6.206E+0	1.366E+1
-1.492E-1	6.251E+0	1.365E+1
-1.492E-1	6.232E+0	1.356E+1
-1.492E-1	6.297E+0	1.365E+1
-1.524E-1	6.235E+0	1.365E+1
-1.492E-1	6.173E+0	1.380E+1
-1.508E-1	6.238E+0	1.358E+1
-1.508E-1	6.274E+0	1.359E+1
-1.524E-1	6.271E+0	1.372E+1
-1.492E-1	6.313E+0	1.360E+1
-1.492E-1	6.261E+0	1.366E+1
-1.508E-1	6.332E+0	1.375E+1
-1.541E-1	6.258E+0	1.372E+1
-1.476E-1	6.261E+0	1.371E+1
-1.476E-1	6.173E+0	1.361E+1
-1.492E-1	6.190E+0	1.380E+1
-1.524E-1	6.215E+0	1.368E+1
-1.476E-1	6.235E+0	1.372E+1
-1.492E-1	6.160E+0	1.376E+1
-1.524E-1	6.215E+0	1.373E+1
-1.541E-1	6.274E+0	1.371E+1
-1.492E-1	6.245E+0	1.363E+1
-1.492E-1	6.215E+0	1.374E+1
-1.524E-1	6.267E+0	1.369E+1
-1.557E-1	6.241E+0	1.382E+1
-1.508E-1	6.274E+0	1.363E+1
-1.476E-1	6.186E+0	1.368E+1
-1.524E-1	6.238E+0	1.368E+1
-1.524E-1	6.297E+0	1.362E+1
-1.508E-1	6.235E+0	1.367E+1
-1.508E-1	6.173E+0	1.359E+1
-1.557E-1	6.238E+0	1.356E+1
-1.524E-1	6.183E+0	1.383E+1
-1.492E-1	6.164E+0	1.357E+1
-1.476E-1	6.157E+0	1.374E+1
-1.508E-1	6.274E+0	1.366E+1
-1.508E-1	6.202E+0	1.362E+1
-1.524E-1	6.209E+0	1.373E+1
-1.492E-1	6.212E+0	1.370E+1
-1.508E-1	6.297E+0	1.365E+1
-1.508E-1	6.180E+0	1.370E+1
-1.508E-1	6.157E+0	1.368E+1
-1.476E-1	6.212E+0	1.368E+1
-1.508E-1	6.238E+0	1.373E+1
-1.508E-1	6.329E+0	1.365E+1
-1.492E-1	6.306E+0	1.364E+1
-1.492E-1	6.157E+0	1.363E+1
-1.524E-1	6.251E+0	1.365E+1
-1.508E-1	6.284E+0	1.362E+1
-1.524E-1	6.258E+0	1.353E+1
-1.443E-1	6.277E+0	1.375E+1
-1.492E-1	6.206E+0	1.368E+1
-1.524E-1	6.199E+0	1.365E+1
-1.459E-1	6.177E+0	1.372E+1
-1.508E-1	6.228E+0	1.363E+1
-1.541E-1	6.219E+0	1.365E+1
-1.524E-1	6.154E+0	1.363E+1
-1.492E-1	6.297E+0	1.373E+1
-1.492E-1	6.206E+0	1.356E+1
-1.492E-1	6.151E+0	1.366E+1
-1.524E-1	6.183E+0	1.368E+1
-1.492E-1	6.215E+0	1.370E+1
-1.508E-1	6.128E+0	1.366E+1
-1.524E-1	6.167E+0	1.374E+1
-1.524E-1	6.209E+0	1.353E+1
-1.524E-1	6.293E+0	1.369E+1
-1.476E-1	6.144E+0	1.352E+1
-1.508E-1	6.313E+0	1.364E+1
-1.557E-1	6.206E+0	1.380E+1
-1.492E-1	6.151E+0	1.371E+1
-1.492E-1	6.183E+0	1.369E+1
-1.508E-1	6.225E+0	1.373E+1
-1.524E-1	6.254E+0	1.368E+1
-1.476E-1	6.293E+0	1.355E+1
-1.492E-1	6.287E+0	1.353E+1
-1.541E-1	6.329E+0	1.363E+1
-1.508E-1	6.245E+0	1.370E+1
-1.459E-1	6.170E+0	1.350E+1
-1.476E-1	6.232E+0	1.372E+1
-1.524E-1	6.238E+0	1.372E+1
-1.524E-1	6.245E+0	1.371E+1
-1.492E-1	6.190E+0	1.365E+1
-1.492E-1	6.138E+0	1.370E+1
-1.492E-1	6.186E+0	1.370E+1
-1.524E-1	6.160E+0	1.365E+1
-1.492E-1	6.147E+0	1.367E+1
-1.476E-1	6.141E+0	1.359E+1
-1.492E-1	6.319E+0	1.370E+1
-1.557E-1	6.219E+0	1.354E+1
-1.492E-1	6.228E+0	1.376E+1
-1.492E-1	6.261E+0	1.372E+1
-1.492E-1	6.112E+0	1.368E+1
-1.524E-1	6.241E+0	1.357E+1
-1.492E-1	6.280E+0	1.366E+1
-1.476E-1	6.280E+0	1.366E+1
-1.508E-1	6.228E+0	1.361E+1
-1.524E-1	6.160E+0	1.356E+1
-1.508E-1	6.215E+0	1.376E+1
-1.476E-1	6.238E+0	1.375E+1
-1.524E-1	6.225E+0	1.362E+1
-1.508E-1	6.118E+0	1.371E+1
-1.476E-1	6.277E+0	1.375E+1
-1.476E-1	6.258E+0	1.364E+1
-1.524E-1	6.306E+0	1.360E+1
-1.524E-1	6.212E+0	1.351E+1
-1.476E-1	6.254E+0	1.367E+1
-1.492E-1	6.225E+0	1.374E+1
-1.492E-1	6.108E+0	1.353E+1
-1.541E-1	6.212E+0	1.371E+1
-1.476E-1	6.271E+0	1.384E+1
-1.492E-1	6.274E+0	1.371E+1
-1.508E-1	6.345E+0	1.362E+1
-1.541E-1	6.219E+0	1.361E+1
-1.492E-1	6.280E+0	1.367E+1
-1.508E-1	6.131E+0	1.359E+1
-1.524E-1	6.180E+0	1.371E+1
-1.524E-1	6.180E+0	1.362E+1
-1.524E-1	6.183E+0	1.359E+1
-1.459E-1	6.151E+0	1.369E+1
-1.492E-1	6.219E+0	1.375E+1
-1.508E-1	6.138E+0	1.361E+1
-1.476E-1	6.215E+0	1.361E+1
-1.459E-1	6.202E+0	1.375E+1
-1.524E-1	6.209E+0	1.369E+1
-1.508E-1	6.199E+0	1.360E+1
-1.459E-1	6.186E+0	1.366E+1
-1.459E-1	6.274E+0	1.361E+1
-1.508E-1	6.245E+0	1.372E+1
-1.524E-1	6.241E+0	1.359E+1
-1.476E-1	6.326E+0	1.362E+1
-1.476E-1	6.274E+0	1.366E+1
-1.508E-1	6.238E+0	1.383E+1
-1.524E-1	6.199E+0	1.366E+1
-1.492E-1	6.222E+0	1.371E+1
-1.492E-1	6.202E+0	1.361E+1
-1.524E-1	6.215E+0	1.361E+1
-1.541E-1	6.125E+0	1.369E+1
-1.476E-1	6.164E+0	1.364E+1
-1.459E-1	6.160E+0	1.359E+1
-1.492E-1	6.232E+0	1.347E+1
-1.508E-1	6.235E+0	1.370E+1
-1.476E-1	6.297E+0	1.365E+1
-1.492E-1	6.339E+0	1.371E+1
-1.508E-1	6.177E+0	1.385E+1
-1.541E-1	6.238E+0	1.352E+1
-1.492E-1	6.267E+0	1.362E+1
-1.476E-1	6.271E+0	1.368E+1
-1.508E-1	6.316E+0	1.370E+1
-1.541E-1	6.261E+0	1.356E+1
-1.508E-1	6.173E+0	1.368E+1
-1.476E-1	6.245E+0	1.385E+1
-1.476E-1	6.235E+0	1.358E+1
-1.541E-1	6.219E+0	1.361E+1
-1.476E-1	6.186E+0	1.355E+1
-1.476E-1	6.170E+0	1.365E+1
-1.524E-1	6.144E+0	1.364E+1
-1.508E-1	6.284E+0	1.376E+1
-1.476E-1	6.206E+0	1.363E+1
-1.492E-1	6.209E+0	1.367E+1
-1.508E-1	6.316E+0	1.368E+1
-1.541E-1	6.160E+0	1.362E+1
-1.476E-1	6.241E+0	1.370E+1
-1.459E-1	6.232E+0	1.370E+1
-1.508E-1	6.154E+0	1.353E+1
-1.508E-1	6.258E+0	1.355E+1
-1.541E-1	6.183E+0	1.362E+1
-1.492E-1	6.193E+0	1.365E+1
-1.508E-1	6.215E+0	1.365E+1
-1.524E-1	6.228E+0	1.357E+1
-1.508E-1	6.284E+0	1.375E+1
-1.476E-1	6.193E+0	1.354E+1
-1.524E-1	6.186E+0	1.349E+1
-1.541E-1	6.225E+0	1.374E+1
-1.508E-1	6.196E+0	1.370E+1
-1.476E-1	6.212E+0	1.352E+1
-1.541E-1	6.261E+0	1.370E+1
-1.541E-1	6.186E+0	1.370E+1
-1.508E-1	6.212E+0	1.368E+1
-1.476E-1	6.248E+0	1.365E+1
-1.524E-1	6.199E+0	1.371E+1
-1.541E-1	6.264E+0	1.357E+1
-1.492E-1	6.261E+0	1.376E+1
-1.459E-1	6.238E+0	1.373E+1
-1.492E-1	6.180E+0	1.355E+1
-1.508E-1	6.212E+0	1.364E+1
-1.459E-1	6.258E+0	1.359E+1
-1.508E-1	6.164E+0	1.372E+1
-1.508E-1	6.121E+0	1.355E+1
-1.541E-1	6.219E+0	1.367E+1
-1.476E-1	6.206E+0	1.349E+1
-1.459E-1	6.245E+0	1.372E+1
-1.524E-1	6.280E+0	1.356E+1
-1.524E-1	6.241E+0	1.364E+1
-1.492E-1	6.186E+0	1.371E+1
-1.508E-1	6.310E+0	1.362E+1
-1.492E-1	6.219E+0	1.380E+1
-1.508E-1	6.277E+0	1.355E+1
-1.492E-1	6.202E+0	1.358E+1
-1.508E-1	6.173E+0	1.367E+1
-1.541E-1	6.125E+0	1.361E+1
-1.524E-1	6.173E+0	1.354E+1
-1.476E-1	6.258E+0	1.376E+1
-1.492E-1	6.202E+0	1.368E+1
-1.541E-1	6.277E+0	1.367E+1
-1.524E-1	6.228E+0	1.371E+1
-1.524E-1	6.215E+0	1.358E+1
-1.508E-1	6.274E+0	1.369E+1
-1.492E-1	6.173E+0	1.369E+1
-1.524E-1	6.209E+0	1.366E+1
-1.492E-1	6.284E+0	1.359E+1
-1.459E-1	6.245E+0	1.371E+1
-1.492E-1	6.154E+0	1.366E+1
-1.524E-1	6.232E+0	1.374E+1
-1.476E-1	6.267E+0	1.384E+1
-1.492E-1	6.167E+0	1.363E+1
-1.508E-1	6.258E+0	1.361E+1
-1.541E-1	6.167E+0	1.351E+1
-1.492E-1	6.267E+0	1.395E+1
-1.492E-1	6.151E+0	1.362E+1
-1.492E-1	6.290E+0	1.363E+1
-1.524E-1	6.316E+0	1.384E+1
-1.492E-1	6.310E+0	1.353E+1
-1.459E-1	6.186E+0	1.362E+1
-1.524E-1	6.235E+0	1.368E+1
-1.524E-1	6.326E+0	1.357E+1
-1.492E-1	6.151E+0	1.368E+1
-1.476E-1	6.212E+0	1.376E+1
-1.524E-1	6.134E+0	1.369E+1
-1.541E-1	6.284E+0	1.361E+1
-1.476E-1	6.293E+0	1.375E+1
-1.476E-1	6.173E+0	1.367E+1
-1.476E-1	6.258E+0	1.351E+1
-1.492E-1	6.258E+0	1.376E+1
-1.492E-1	6.232E+0	1.366E+1
-1.476E-1	6.310E+0	1.362E+1
-1.508E-1	6.180E+0	1.364E+1
-1.524E-1	6.254E+0	1.373E+1
-1.524E-1	6.258E+0	1.361E+1
-1.459E-1	6.202E+0	1.367E+1
-1.508E-1	6.160E+0	1.375E+1
-1.557E-1	6.154E+0	1.381E+1
-1.476E-1	6.306E+0	1.374E+1
-1.508E-1	6.199E+0	1.364E+1
-1.508E-1	6.313E+0	1.348E+1
-1.541E-1	6.167E+0	1.364E+1
-1.476E-1	6.225E+0	1.360E+1
-1.492E-1	6.196E+0	1.357E+1
-1.524E-1	6.177E+0	1.367E+1
-1.508E-1	6.069E+0	1.358E+1
-1.492E-1	6.316E+0	1.358E+1
-1.492E-1	6.235E+0	1.370E+1
-1.492E-1	6.196E+0	1.351E+1
-1.524E-1	6.264E+0	1.367E+1
-1.508E-1	6.319E+0	1.357E+1
-1.476E-1	6.186E+0	1.372E+1
-1.508E-1	6.245E+0	1.364E+1
-1.508E-1	6.138E+0	1.366E+1
-1.492E-1	6.177E+0	1.353E+1
-1.476E-1	6.219E+0	1.376E+1
-1.524E-1	6.196E+0	1.346E+1
-1.541E-1	6.258E+0	1.367E+1
-1.476E-1	6.258E+0	1.362E+1
-1.476E-1	6.290E+0	1.369E+1
-1.508E-1	6.219E+0	1.366E+1
-1.508E-1	6.235E+0	1.369E+1
-1.508E-1	6.225E+0	1.357E+1
-1.476E-1	6.225E+0	1.361E+1
-1.524E-1	6.215E+0	1.368E+1
-1.524E-1	6.206E+0	1.364E+1
-1.476E-1	6.287E+0	1.362E+1
-1.476E-1	6.254E+0	1.358E+1
-1.508E-1	6.134E+0	1.368E+1
-1.508E-1	6.241E+0	1.367E+1
-1.476E-1	6.306E+0	1.362E+1
-1.492E-1	6.261E+0	1.364E+1
-1.508E-1	6.271E+0	1.354E+1
-1.524E-1	6.248E+0	1.363E+1
-1.492E-1	6.335E+0	1.358E+1
-1.476E-1	6.202E+0	1.368E+1
-1.508E-1	6.164E+0	1.358E+1
-1.524E-1	6.196E+0	1.369E+1
-1.492E-1	6.186E+0	1.358E+1
-1.459E-1	6.183E+0	1.369E+1
-1.492E-1	6.147E+0	1.361E+1
-1.541E-1	6.248E+0	1.360E+1
-1.492E-1	6.190E+0	1.363E+1
-1.492E-1	6.222E+0	1.358E+1
-1.524E-1	6.264E+0	1.366E+1
-1.541E-1	6.180E+0	1.363E+1
-1.492E-1	6.245E+0	1.352E+1
-1.476E-1	6.297E+0	1.362E+1
-1.508E-1	6.228E+0	1.373E+1
-1.524E-1	6.151E+0	1.362E+1
-1.492E-1	6.199E+0	1.367E+1
-1.476E-1	6.238E+0	1.351E+1
-1.508E-1	6.167E+0	1.363E+1
-1.541E-1	6.228E+0	1.372E+1
-1.476E-1	6.254E+0	1.363E+1
-1.524E-1	6.193E+0	1.361E+1
-1.508E-1	6.235E+0	1.355E+1
-1.492E-1	6.167E+0	1.364E+1
-1.459E-1	6.310E+0	1.361E+1
-1.459E-1	6.202E+0	1.375E+1
-1.541E-1	6.261E+0	1.373E+1
-1.541E-1	6.251E+0	1.357E+1
-1.508E-1	6.219E+0	1.367E+1
-1.476E-1	6.251E+0	1.358E+1
-1.508E-1	6.196E+0	1.372E+1
-1.541E-1	6.222E+0	1.352E+1
-1.476E-1	6.196E+0	1.368E+1
-1.476E-1	6.306E+0	1.357E+1
-1.524E-1	6.238E+0	1.350E+1
-1.524E-1	6.274E+0	1.372E+1
-1.492E-1	6.186E+0	1.380E+1
-1.492E-1	6.326E+0	1.373E+1
-1.508E-1	6.280E+0	1.373E+1
-1.524E-1	6.151E+0	1.369E+1
-1.476E-1	6.215E+0	1.365E+1
-1.476E-1	6.125E+0	1.359E+1
-1.492E-1	6.248E+0	1.364E+1
-1.541E-1	6.225E+0	1.380E+1
-1.492E-1	6.248E+0	1.372E+1
-1.476E-1	6.245E+0	1.350E+1
-1.524E-1	6.245E+0	1.368E+1
-1.524E-1	6.177E+0	1.377E+1
-1.492E-1	6.232E+0	1.368E+1
-1.476E-1	6.212E+0	1.360E+1
-1.524E-1	6.241E+0	1.371E+1
-1.541E-1	6.206E+0	1.375E+1
-1.476E-1	6.215E+0	1.351E+1
-1.459E-1	6.245E+0	1.361E+1
-1.508E-1	6.219E+0	1.364E+1
-1.524E-1	6.164E+0	1.358E+1
-1.492E-1	6.264E+0	1.366E+1
-1.492E-1	6.151E+0	1.361E+1
-1.508E-1	6.271E+0	1.365E+1
-1.508E-1	6.232E+0	1.354E+1
-1.492E-1	6.186E+0	1.373E+1
-1.476E-1	6.215E+0	1.360E+1
-1.524E-1	6.190E+0	1.371E+1
-1.524E-1	6.125E+0	1.372E+1
-1.508E-1	6.219E+0	1.382E+1
-1.476E-1	6.293E+0	1.381E+1
-1.524E-1	6.212E+0	1.372E+1
-1.524E-1	6.186E+0	1.370E+1
-1.492E-1	6.267E+0	1.359E+1
-1.476E-1	6.206E+0	1.366E+1
-1.508E-1	6.238E+0	1.360E+1
-1.524E-1	6.277E+0	1.368E+1
-1.476E-1	6.274E+0	1.365E+1
-1.476E-1	6.297E+0	1.371E+1
-1.508E-1	6.225E+0	1.372E+1
-1.508E-1	6.190E+0	1.364E+1
-1.492E-1	6.261E+0	1.372E+1
-1.492E-1	6.264E+0	1.375E+1
-1.508E-1	6.251E+0	1.365E+1
-1.508E-1	6.167E+0	1.362E+1
-1.492E-1	6.206E+0	1.363E+1
-1.476E-1	6.225E+0	1.362E+1
-1.508E-1	6.254E+0	1.368E+1
-1.508E-1	6.271E+0	1.368E+1
-1.492E-1	6.170E+0	1.360E+1
-1.492E-1	6.212E+0	1.364E+1
-1.524E-1	6.157E+0	1.367E+1
-1.524E-1	6.280E+0	1.355E+1
-1.476E-1	6.180E+0	1.361E+1
-1.476E-1	6.228E+0	1.356E+1
-1.508E-1	6.274E+0	1.373E+1
-1.541E-1	6.261E+0	1.360E+1
-1.492E-1	6.225E+0	1.372E+1
-1.476E-1	6.261E+0	1.358E+1
-1.492E-1	6.151E+0	1.365E+1
-1.508E-1	6.238E+0	1.356E+1
-1.524E-1	6.160E+0	1.356E+1
-1.443E-1	6.228E+0	1.370E+1
-1.541E-1	6.193E+0	1.369E+1
-1.508E-1	6.222E+0	1.363E+1
-1.476E-1	6.228E+0	1.369E+1
-1.459E-1	6.232E+0	1.364E+1
-1.492E-1	6.232E+0	1.356E+1
-1.524E-1	6.157E+0	1.371E+1
-1.524E-1	6.238E+0	1.370E+1
-1.476E-1	6.125E+0	1.355E+1
-1.492E-1	6.190E+0	1.350E+1
-1.541E-1	6.245E+0	1.359E+1
-1.492E-1	6.190E+0	1.352E+1
-1.476E-1	6.173E+0	1.369E+1
-1.508E-1	6.199E+0	1.372E+1
-1.508E-1	6.219E+0	1.358E+1
-1.508E-1	6.228E+0	1.363E+1
-1.476E-1	6.206E+0	1.362E+1
-1.508E-1	6.235E+0	1.371E+1
-1.508E-1	6.284E+0	1.368E+1
-1.476E-1	6.378E+0	1.344E+1
-1.492E-1	6.287E+0	1.381E+1
-1.508E-1	6.241E+0	1.366E+1
-1.524E-1	6.251E+0	1.371E+1
-1.524E-1	6.164E+0	1.379E+1
-1.492E-1	6.196E+0	1.372E+1
-1.492E-1	6.193E+0	1.357E+1
-1.524E-1	6.138E+0	1.364E+1
-1.476E-1	6.290E+0	1.361E+1
-1.524E-1	6.193E+0	1.362E+1
-1.492E-1	6.280E+0	1.366E+1
-1.524E-1	6.212E+0	1.365E+1
-1.492E-1	6.193E+0	1.367E+1
-1.508E-1	6.202E+0	1.358E+1
-1.524E-1	6.167E+0	1.366E+1
-1.508E-1	6.134E+0	1.356E+1
-1.508E-1	6.261E+0	1.372E+1
-1.459E-1	6.310E+0	1.338E+1
-1.508E-1	6.280E+0	1.363E+1
-1.492E-1	6.235E+0	1.360E+1
-1.476E-1	6.170E+0	1.359E+1
-1.443E-1	6.241E+0	1.366E+1
-1.524E-1	6.183E+0	1.376E+1
-1.541E-1	6.193E+0	1.357E+1
-1.492E-1	6.154E+0	1.364E+1
-1.492E-1	6.245E+0	1.383E+1
-1.524E-1	6.241E+0	1.358E+1
-1.508E-1	6.290E+0	1.354E+1
-1.492E-1	6.173E+0	1.362E+1
-1.459E-1	6.199E+0	1.362E+1
-1.492E-1	6.167E+0	1.369E+1
-1.524E-1	6.225E+0	1.365E+1
-1.524E-1	6.319E+0	1.358E+1
-1.492E-1	6.316E+0	1.367E+1
-1.492E-1	6.241E+0	1.365E+1
-1.541E-1	6.297E+0	1.366E+1
-1.508E-1	6.235E+0	1.370E+1
-1.476E-1	6.235E+0	1.359E+1
-1.492E-1	6.274E+0	1.349E+1
-1.557E-1	6.290E+0	1.353E+1
-1.492E-1	6.219E+0	1.370E+1
-1.492E-1	6.277E+0	1.365E+1
-1.492E-1	6.099E+0	1.375E+1
-1.541E-1	6.215E+0	1.349E+1
-1.492E-1	6.212E+0	1.373E+1
-1.492E-1	6.241E+0	1.365E+1
-1.508E-1	6.274E+0	1.366E+1
-1.524E-1	6.323E+0	1.361E+1
-1.476E-1	6.271E+0	1.360E+1
-1.492E-1	6.332E+0	1.364E+1
-1.524E-1	6.199E+0	1.371E+1
-1.524E-1	6.235E+0	1.368E+1
-1.476E-1	6.264E+0	1.371E+1
-1.476E-1	6.245E+0	1.348E+1
-1.492E-1	6.053E+0	1.362E+1
-1.541E-1	6.290E+0	1.369E+1
-1.459E-1	6.199E+0	1.362E+1
-1.476E-1	6.238E+0	1.357E+1
-1.492E-1	6.202E+0	1.367E+1
-1.541E-1	6.147E+0	1.362E+1
-1.476E-1	6.183E+0	1.370E+1
-1.492E-1	6.326E+0	1.374E+1
-1.508E-1	6.293E+0	1.363E+1
-1.508E-1	6.277E+0	1.358E+1
-1.508E-1	6.228E+0	1.369E+1
-1.476E-1	6.160E+0	1.364E+1
-1.524E-1	6.284E+0	1.367E+1
-1.541E-1	6.274E+0	1.373E+1
-1.508E-1	6.238E+0	1.379E+1
-1.459E-1	6.267E+0	1.361E+1
-1.508E-1	6.183E+0	1.354E+1
-1.524E-1	6.212E+0	1.363E+1
-1.459E-1	6.235E+0	1.371E+1
-1.476E-1	6.241E+0	1.367E+1
-1.541E-1	6.241E+0	1.353E+1
-1.508E-1	6.284E+0	1.370E+1
-1.492E-1	6.196E+0	1.367E+1
-1.476E-1	6.170E+0	1.361E+1
-1.492E-1	6.251E+0	1.355E+1
-1.524E-1	6.202E+0	1.356E+1
-1.492E-1	6.209E+0	1.379E+1
-1.476E-1	6.264E+0	1.370E+1
-1.492E-1	6.287E+0	1.367E+1
-1.508E-1	6.167E+0	1.373E+1
-1.492E-1	6.280E+0	1.360E+1
-1.459E-1	6.183E+0	1.354E+1
-1.508E-1	6.196E+0	1.368E+1
-1.508E-1	6.271E+0	1.361E+1
-1.508E-1	6.209E+0	1.361E+1
-1.492E-1	6.193E+0	1.377E+1
-1.524E-1	6.141E+0	1.354E+1
-1.524E-1	6.368E+0	1.366E+1
-1.508E-1	6.284E+0	1.363E+1
-1.476E-1	6.280E+0	1.373E+1
-1.524E-1	6.232E+0	1.359E+1
-1.524E-1	6.183E+0	1.362E+1
-1.476E-1	6.248E+0	1.365E+1
-1.492E-1	6.186E+0	1.357E+1
-1.492E-1	6.215E+0	1.359E+1
-1.524E-1	6.280E+0	1.361E+1
-1.476E-1	6.183E+0	1.355E+1
-1.459E-1	6.157E+0	1.366E+1
-1.524E-1	6.193E+0	1.348E+1
-1.541E-1	6.228E+0	1.359E+1
-1.476E-1	6.225E+0	1.370E+1
-1.476E-1	6.297E+0	1.365E+1
-1.508E-1	6.212E+0	1.362E+1
-1.541E-1	6.196E+0	1.363E+1
-1.492E-1	6.267E+0	1.371E+1
-1.476E-1	6.212E+0	1.351E+1
-1.508E-1	6.164E+0	1.358E+1
-1.508E-1	6.254E+0	1.354E+1
-1.492E-1	6.144E+0	1.363E+1
-1.476E-1	6.177E+0	1.364E+1
-1.492E-1	6.222E+0	1.372E+1
-1.524E-1	6.215E+0	1.364E+1
-1.492E-1	6.160E+0	1.361E+1
-1.459E-1	6.342E+0	1.371E+1
-1.492E-1	6.212E+0	1.358E+1
-1.524E-1	6.261E+0	1.383E+1
-1.492E-1	6.284E+0	1.372E+1
-1.459E-1	6.241E+0	1.356E+1
-1.524E-1	6.251E+0	1.361E+1
-1.524E-1	6.251E+0	1.368E+1
-1.476E-1	6.215E+0	1.363E+1
-1.492E-1	6.329E+0	1.360E+1
-1.508E-1	6.258E+0	1.369E+1
-1.508E-1	6.258E+0	1.354E+1
-1.476E-1	6.232E+0	1.367E+1
-1.508E-1	6.215E+0	1.354E+1
-1.492E-1	6.329E+0	1.348E+1
-1.492E-1	6.371E+0	1.381E+1
-1.508E-1	6.209E+0	1.363E+1
-1.492E-1	6.300E+0	1.351E+1
-1.492E-1	6.232E+0	1.382E+1
-1.524E-1	6.180E+0	1.355E+1
-1.476E-1	6.313E+0	1.366E+1
-1.476E-1	6.274E+0	1.351E+1
-1.492E-1	6.232E+0	1.366E+1
-1.508E-1	6.248E+0	1.364E+1
-1.476E-1	6.138E+0	1.365E+1
-1.476E-1	6.277E+0	1.368E+1
-1.524E-1	6.151E+0	1.363E+1
-1.508E-1	6.160E+0	1.368E+1
-1.524E-1	6.202E+0	1.361E+1
-1.476E-1	6.180E+0	1.365E+1
-1.476E-1	6.190E+0	1.380E+1
-1.524E-1	6.228E+0	1.360E+1
-1.476E-1	6.089E+0	1.366E+1
-1.476E-1	6.316E+0	1.368E+1
-1.508E-1	6.264E+0	1.369E+1
-1.541E-1	6.209E+0	1.375E+1
-1.476E-1	6.306E+0	1.373E+1
-1.459E-1	6.222E+0	1.351E+1
-1.476E-1	6.261E+0	1.359E+1
-1.541E-1	6.206E+0	1.361E+1
-1.508E-1	6.186E+0	1.363E+1
-1.476E-1	6.173E+0	1.378E+1
-1.492E-1	6.186E+0	1.374E+1
-1.524E-1	6.157E+0	1.363E+1
-1.476E-1	6.297E+0	1.364E+1
-1.476E-1	6.293E+0	1.373E+1
-1.508E-1	6.274E+0	1.360E+1
-1.524E-1	6.180E+0	1.367E+1
-1.492E-1	6.147E+0	1.345E+1
-1.459E-1	6.284E+0	1.366E+1
-1.492E-1	6.193E+0	1.361E+1
-1.524E-1	6.190E+0	1.370E+1
-1.476E-1	6.235E+0	1.349E+1
-1.459E-1	6.196E+0	1.388E+1
-1.508E-1	6.251E+0	1.362E+1
-1.508E-1	6.303E+0	1.362E+1
-1.492E-1	6.284E+0	1.358E+1
-1.459E-1	6.212E+0	1.358E+1
-1.524E-1	6.232E+0	1.372E+1
-1.524E-1	6.196E+0	1.375E+1
-1.492E-1	6.258E+0	1.353E+1
-1.459E-1	6.222E+0	1.351E+1
-1.524E-1	6.219E+0	1.349E+1
-1.508E-1	6.128E+0	1.372E+1
-1.492E-1	6.228E+0	1.376E+1
-1.492E-1	6.215E+0	1.352E+1
-1.476E-1	6.177E+0	1.357E+1
-1.524E-1	6.297E+0	1.361E+1
-1.492E-1	6.245E+0	1.363E+1
-1.476E-1	6.147E+0	1.351E+1
-1.492E-1	6.251E+0	1.354E+1
-1.541E-1	6.151E+0	1.374E+1
-1.476E-1	6.183E+0	1.357E+1
-1.492E-1	6.199E+0	1.365E+1
-1.508E-1	6.274E+0	1.361E+1
-1.524E-1	6.177E+0	1.364E+1
-1.508E-1	6.277E+0	1.361E+1
-1.476E-1	6.335E+0	1.365E+1
-1.492E-1	6.284E+0	1.365E+1
-1.508E-1	6.297E+0	1.352E+1
-1.476E-1	6.261E+0	1.359E+1
-1.459E-1	6.251E+0	1.363E+1
-1.508E-1	6.235E+0	1.362E+1
-1.508E-1	6.293E+0	1.360E+1
-1.492E-1	6.248E+0	1.355E+1
-1.459E-1	6.277E+0	1.376E+1
-1.524E-1	6.170E+0	1.368E+1
-1.524E-1	6.310E+0	1.370E+1
-1.508E-1	6.287E+0	1.364E+1
-1.476E-1	6.170E+0	1.376E+1
-1.492E-1	6.228E+0	1.365E+1
-1.508E-1	6.151E+0	1.361E+1
-1.476E-1	6.173E+0	1.371E+1
-1.459E-1	6.206E+0	1.377E+1
-1.508E-1	6.154E+0	1.365E+1
-1.541E-1	6.193E+0	1.365E+1
-1.459E-1	6.284E+0	1.359E+1
-1.459E-1	6.277E+0	1.367E+1
-1.476E-1	6.326E+0	1.371E+1
-1.508E-1	6.151E+0	1.362E+1
-1.541E-1	6.332E+0	1.365E+1
-1.476E-1	6.167E+0	1.370E+1
-1.524E-1	6.177E+0	1.366E+1
-1.541E-1	6.342E+0	1.361E+1
-1.492E-1	6.183E+0	1.355E+1
-1.476E-1	6.261E+0	1.357E+1
-1.508E-1	6.206E+0	1.351E+1
-1.524E-1	6.303E+0	1.361E+1
-1.476E-1	6.235E+0	1.386E+1
-1.459E-1	6.254E+0	1.353E+1
-1.508E-1	6.251E+0	1.368E+1
-1.557E-1	6.157E+0	1.362E+1
-1.492E-1	6.232E+0	1.367E+1
-1.476E-1	6.190E+0	1.343E+1
-1.508E-1	6.235E+0	1.357E+1
-1.541E-1	6.131E+0	1.358E+1
-1.476E-1	6.248E+0	1.361E+1
-1.492E-1	6.102E+0	1.357E+1
-1.508E-1	6.186E+0	1.364E+1
-1.524E-1	6.254E+0	1.372E+1
-1.492E-1	6.241E+0	1.363E+1
-1.492E-1	6.251E+0	1.361E+1
-1.508E-1	6.196E+0	1.377E+1
-1.524E-1	6.144E+0	1.365E+1
-1.476E-1	6.254E+0	1.372E+1
-1.476E-1	6.099E+0	1.358E+1
-1.492E-1	6.310E+0	1.351E+1
-1.541E-1	6.254E+0	1.380E+1
-1.508E-1	6.232E+0	1.367E+1
-1.459E-1	6.290E+0	1.365E+1
-1.476E-1	6.277E+0	1.364E+1
-1.524E-1	6.138E+0	1.361E+1
-1.459E-1	6.215E+0	1.354E+1
-1.492E-1	6.293E+0	1.373E+1
-1.476E-1	6.271E+0	1.352E+1
-1.524E-1	6.228E+0	1.380E+1
-1.492E-1	6.245E+0	1.375E+1
-1.459E-1	6.118E+0	1.360E+1
-1.524E-1	6.199E+0	1.361E+1
-1.524E-1	6.164E+0	1.359E+1
-1.492E-1	6.228E+0	1.371E+1
-1.476E-1	6.235E+0	1.344E+1
-1.476E-1	6.323E+0	1.375E+1
-1.492E-1	6.183E+0	1.370E+1
-1.443E-1	6.183E+0	1.367E+1
-1.476E-1	6.274E+0	1.354E+1
-1.492E-1	6.335E+0	1.367E+1
-1.524E-1	6.319E+0	1.354E+1
-1.492E-1	6.245E+0	1.366E+1
-1.459E-1	6.310E+0	1.356E+1
-1.492E-1	6.173E+0	1.363E+1
-1.524E-1	6.086E+0	1.374E+1
-1.492E-1	6.277E+0	1.356E+1
-1.443E-1	6.212E+0	1.357E+1
-1.524E-1	6.258E+0	1.366E+1
-1.541E-1	6.167E+0	1.373E+1
-1.492E-1	6.274E+0	1.359E+1
-1.476E-1	6.235E+0	1.368E+1
-1.508E-1	6.164E+0	1.368E+1
-1.524E-1	6.222E+0	1.360E+1
-1.508E-1	6.199E+0	1.373E+1
-1.476E-1	6.206E+0	1.356E+1
-1.492E-1	6.209E+0	1.364E+1
-1.524E-1	6.186E+0	1.360E+1
-1.476E-1	6.222E+0	1.380E+1
-1.476E-1	6.245E+0	1.372E+1
-1.492E-1	6.219E+0	1.371E+1
-1.541E-1	6.193E+0	1.376E+1
-1.476E-1	6.228E+0	1.361E+1
-1.476E-1	6.206E+0	1.365E+1
-1.508E-1	6.280E+0	1.359E+1
-1.492E-1	6.199E+0	1.366E+1
-1.524E-1	6.222E+0	1.366E+1
-1.459E-1	6.284E+0	1.362E+1
-1.524E-1	6.193E+0	1.355E+1
-1.541E-1	6.144E+0	1.361E+1
-1.492E-1	6.258E+0	1.381E+1
-1.476E-1	6.199E+0	1.358E+1
-1.508E-1	6.108E+0	1.368E+1
-1.524E-1	6.241E+0	1.368E+1
-1.492E-1	6.284E+0	1.366E+1
-1.476E-1	6.202E+0	1.358E+1
-1.492E-1	6.193E+0	1.365E+1
-1.492E-1	6.215E+0	1.358E+1
-1.476E-1	6.254E+0	1.365E+1
-1.476E-1	6.358E+0	1.368E+1
-1.508E-1	6.306E+0	1.355E+1
-1.508E-1	6.222E+0	1.359E+1
-1.492E-1	6.241E+0	1.366E+1
-1.476E-1	6.095E+0	1.361E+1
-1.524E-1	6.209E+0	1.374E+1
-1.492E-1	6.219E+0	1.365E+1
-1.524E-1	6.310E+0	1.380E+1
-1.492E-1	6.151E+0	1.368E+1
-1.508E-1	6.232E+0	1.359E+1
-1.524E-1	6.228E+0	1.369E+1
-1.492E-1	6.219E+0	1.376E+1
-1.492E-1	6.290E+0	1.352E+1
-1.508E-1	6.300E+0	1.357E+1
-1.524E-1	6.258E+0	1.362E+1
-1.459E-1	6.138E+0	1.359E+1
-1.508E-1	6.199E+0	1.366E+1
-1.508E-1	6.365E+0	1.366E+1
-1.508E-1	6.222E+0	1.370E+1
-1.492E-1	6.319E+0	1.362E+1
-1.476E-1	6.267E+0	1.372E+1
-1.508E-1	6.280E+0	1.354E+1
-1.476E-1	6.228E+0	1.356E+1
-1.508E-1	6.245E+0	1.375E+1
-1.476E-1	6.151E+0	1.377E+1
-1.524E-1	6.228E+0	1.362E+1
-1.508E-1	6.186E+0	1.362E+1
-1.508E-1	6.222E+0	1.357E+1
-1.476E-1	6.199E+0	1.369E+1
-1.508E-1	6.303E+0	1.366E+1
-1.541E-1	6.280E+0	1.361E+1
-1.492E-1	6.219E+0	1.357E+1
-1.476E-1	6.212E+0	1.363E+1
-1.476E-1	6.222E+0	1.361E+1
-1.476E-1	6.186E+0	1.362E+1
-1.476E-1	6.215E+0	1.357E+1
-1.492E-1	6.177E+0	1.368E+1
-1.492E-1	6.206E+0	1.373E+1
-1.492E-1	6.232E+0	1.370E+1
-1.492E-1	6.277E+0	1.363E+1
-1.492E-1	6.212E+0	1.368E+1
-1.492E-1	6.277E+0	1.369E+1
-1.508E-1	6.167E+0	1.378E+1
-1.459E-1	6.241E+0	1.378E+1
-1.492E-1	6.254E+0	1.359E+1
-1.508E-1	6.209E+0	1.352E+1
-1.508E-1	6.251E+0	1.367E+1
-1.459E-1	6.193E+0	1.354E+1
-1.459E-1	6.258E+0	1.379E+1
-1.492E-1	6.277E+0	1.366E+1
-1.557E-1	6.219E+0	1.375E+1
-1.492E-1	6.293E+0	1.356E+1
-1.492E-1	6.183E+0	1.369E+1
-1.476E-1	6.199E+0	1.355E+1
-1.541E-1	6.128E+0	1.346E+1
-1.508E-1	6.264E+0	1.349E+1
-1.459E-1	6.245E+0	1.365E+1
-1.476E-1	6.167E+0	1.367E+1
-1.524E-1	6.267E+0	1.368E+1
-1.508E-1	6.287E+0	1.364E+1
-1.459E-1	6.297E+0	1.365E+1
-1.508E-1	6.241E+0	1.371E+1
-1.541E-1	6.254E+0	1.380E+1
-1.476E-1	6.280E+0	1.360E+1
-1.476E-1	6.293E+0	1.369E+1
-1.524E-1	6.241E+0	1.362E+1
-1.492E-1	6.180E+0	1.359E+1
-1.492E-1	6.248E+0	1.357E+1
-1.492E-1	6.313E+0	1.373E+1
-1.492E-1	6.329E+0	1.369E+1
-1.508E-1	6.306E+0	1.378E+1
-1.492E-1	6.167E+0	1.358E+1
-1.459E-1	6.254E+0	1.366E+1
-1.508E-1	6.264E+0	1.366E+1
-1.524E-1	6.264E+0	1.372E+1
-1.492E-1	6.352E+0	1.380E+1
-1.476E-1	6.225E+0	1.354E+1
-1.524E-1	6.167E+0	1.367E+1
-1.524E-1	6.193E+0	1.363E+1
-1.476E-1	6.326E+0	1.365E+1
-1.459E-1	6.193E+0	1.357E+1
-1.492E-1	6.225E+0	1.346E+1
-1.541E-1	6.284E+0	1.356E+1
-1.508E-1	6.245E+0	1.362E+1
-1.459E-1	6.157E+0	1.363E+1
-1.508E-1	6.186E+0	1.370E+1
-1.557E-1	6.222E+0	1.358E+1
-1.459E-1	6.248E+0	1.360E+1
-1.492E-1	6.222E+0	1.365E+1
-1.492E-1	6.212E+0	1.365E+1
-1.557E-1	6.293E+0	1.360E+1
-1.508E-1	6.173E+0	1.364E+1
-1.476E-1	6.306E+0	1.361E+1
-1.492E-1	6.222E+0	1.365E+1
-1.524E-1	6.206E+0	1.350E+1
-1.492E-1	6.190E+0	1.368E+1
-1.508E-1	6.280E+0	1.367E+1
-1.492E-1	6.254E+0	1.371E+1
-1.541E-1	6.258E+0	1.366E+1
-1.524E-1	6.248E+0	1.357E+1
-1.476E-1	6.248E+0	1.369E+1
-1.492E-1	6.190E+0	1.359E+1
-1.524E-1	6.147E+0	1.360E+1
-1.476E-1	6.219E+0	1.359E+1
-1.508E-1	6.095E+0	1.382E+1
-1.492E-1	6.248E+0	1.357E+1
-1.541E-1	6.241E+0	1.358E+1
-1.476E-1	6.222E+0	1.379E+1
-1.492E-1	6.193E+0	1.357E+1
-1.508E-1	6.352E+0	1.365E+1
-1.508E-1	6.287E+0	1.344E+1
-1.508E-1	6.238E+0	1.361E+1
-1.443E-1	6.173E+0	1.361E+1
-1.492E-1	6.251E+0	1.369E+1
-1.541E-1	6.293E+0	1.375E+1
-1.476E-1	6.306E+0	1.358E+1
-1.492E-1	6.173E+0	1.360E+1
-1.524E-1	6.274E+0	1.366E+1
-1.524E-1	6.212E+0	1.367E+1
-1.492E-1	6.186E+0	1.365E+1
-1.492E-1	6.209E+0	1.355E+1
-1.508E-1	6.219E+0	1.359E+1
-1.508E-1	6.180E+0	1.343E+1
-1.476E-1	6.258E+0	1.361E+1
-1.459E-1	6.352E+0	1.361E+1
-1.476E-1	6.248E+0	1.356E+1
-1.541E-1	6.190E+0	1.366E+1
-1.492E-1	6.267E+0	1.369E+1
-1.492E-1	6.267E+0	1.363E+1
-1.492E-1	6.297E+0	1.363E+1
-1.524E-1	6.225E+0	1.358E+1
-1.492E-1	6.258E+0	1.368E+1
-1.476E-1	6.147E+0	1.361E+1
-1.492E-1	6.151E+0	1.378E+1
-1.541E-1	6.329E+0	1.350E+1
-1.492E-1	6.238E+0	1.372E+1
-1.492E-1	6.209E+0	1.362E+1
-1.524E-1	6.241E+0	1.363E+1
-1.557E-1	6.248E+0	1.356E+1
-1.508E-1	6.306E+0	1.373E+1
-1.459E-1	6.199E+0	1.375E+1
-1.492E-1	6.115E+0	1.368E+1
-1.524E-1	6.186E+0	1.366E+1
-1.492E-1	6.215E+0	1.368E+1
-1.476E-1	6.193E+0	1.373E+1
-1.508E-1	6.180E+0	1.360E+1
-1.541E-1	6.167E+0	1.367E+1
-1.508E-1	6.303E+0	1.371E+1
-1.476E-1	6.335E+0	1.371E+1
-1.492E-1	6.177E+0	1.364E+1
-1.508E-1	6.225E+0	1.363E+1
-1.492E-1	6.254E+0	1.369E+1
-1.492E-1	6.215E+0	1.373E+1
-1.476E-1	6.222E+0	1.365E+1
-1.524E-1	6.261E+0	1.373E+1
-1.476E-1	6.225E+0	1.366E+1
-1.492E-1	6.254E+0	1.360E+1
-1.492E-1	6.264E+0	1.366E+1
-1.541E-1	6.355E+0	1.357E+1
-1.476E-1	6.222E+0	1.357E+1
-1.459E-1	6.238E+0	1.361E+1
-1.492E-1	6.290E+0	1.366E+1
-1.524E-1	6.248E+0	1.352E+1
-1.492E-1	6.235E+0	1.357E+1
-1.459E-1	6.361E+0	1.361E+1
-1.476E-1	6.193E+0	1.364E+1
-1.508E-1	6.173E+0	1.376E+1
-1.492E-1	6.199E+0	1.354E+1
-1.492E-1	6.147E+0	1.359E+1
-1.492E-1	6.225E+0	1.374E+1
-1.524E-1	6.254E+0	1.362E+1
-1.459E-1	6.303E+0	1.361E+1
-1.476E-1	6.228E+0	1.361E+1
-1.476E-1	6.319E+0	1.374E+1
-1.492E-1	6.206E+0	1.361E+1
-1.476E-1	6.287E+0	1.375E+1
-1.492E-1	6.228E+0	1.368E+1
-1.492E-1	6.290E+0	1.359E+1
-1.524E-1	6.384E+0	1.369E+1
-1.476E-1	6.209E+0	1.358E+1
-1.492E-1	6.183E+0	1.367E+1
-1.492E-1	6.274E+0	1.365E+1
-1.541E-1	6.313E+0	1.368E+1
-1.492E-1	6.274E+0	1.342E+1
-1.459E-1	6.190E+0	1.364E+1
-1.476E-1	6.287E+0	1.363E+1
-1.508E-1	6.274E+0	1.358E+1
-1.508E-1	6.313E+0	1.362E+1
-1.427E-1	6.164E+0	1.365E+1
-1.508E-1	6.277E+0	1.368E+1
-1.508E-1	6.199E+0	1.358E+1
-1.476E-1	6.293E+0	1.382E+1
-1.476E-1	6.251E+0	1.358E+1
-1.492E-1	6.157E+0	1.357E+1
-1.524E-1	6.287E+0	1.363E+1
-1.492E-1	6.183E+0	1.353E+1
-1.492E-1	6.310E+0	1.366E+1
-1.508E-1	6.235E+0	1.356E+1
-1.508E-1	6.157E+0	1.376E+1
-1.492E-1	6.196E+0	1.369E+1
-1.459E-1	6.183E+0	1.365E+1
-1.492E-1	6.219E+0	1.358E+1
-1.524E-1	6.202E+0	1.369E+1
-1.492E-1	6.238E+0	1.378E+1
-1.459E-1	6.079E+0	1.361E+1
-1.508E-1	6.251E+0	1.366E+1
-1.541E-1	6.238E+0	1.366E+1
-1.476E-1	6.238E+0	1.381E+1
-1.459E-1	6.323E+0	1.355E+1
-1.492E-1	6.306E+0	1.368E+1
-1.508E-1	6.235E+0	1.373E+1
-1.476E-1	6.258E+0	1.374E+1
-1.492E-1	6.293E+0	1.372E+1
-1.508E-1	6.254E+0	1.368E+1
-1.524E-1	6.280E+0	1.373E+1
-1.476E-1	6.219E+0	1.362E+1
-1.459E-1	6.348E+0	1.369E+1
-1.492E-1	6.147E+0	1.368E+1
-1.508E-1	6.228E+0	1.360E+1
-1.492E-1	6.261E+0	1.366E+1
-1.476E-1	6.222E+0	1.371E+1
-1.524E-1	6.297E+0	1.366E+1
-1.508E-1	6.287E+0	1.386E+1
-1.492E-1	6.319E+0	1.361E+1
-1.476E-1	6.164E+0	1.359E+1
-1.524E-1	6.261E+0	1.353E+1
-1.508E-1	6.248E+0	1.370E+1
-1.492E-1	6.271E+0	1.351E+1
-1.476E-1	6.248E+0	1.366E+1
-1.492E-1	6.232E+0	1.367E+1
-1.541E-1	6.274E+0	1.363E+1
-1.443E-1	6.209E+0	1.358E+1
-1.459E-1	6.228E+0	1.350E+1
-1.492E-1	6.196E+0	1.364E+1
-1.541E-1	6.121E+0	1.370E+1
-1.492E-1	6.225E+0	1.369E+1
-1.476E-1	6.212E+0	1.382E+1
-1.508E-1	6.180E+0	1.369E+1
-1.492E-1	6.219E+0	1.366E+1
-1.476E-1	6.313E+0	1.376E+1
-1.476E-1	6.235E+0	1.371E+1
-1.524E-1	6.271E+0	1.362E+1
-1.508E-1	6.193E+0	1.365E+1
-1.508E-1	6.251E+0	1.356E+1
-1.508E-1	6.251E+0	1.362E+1
-1.508E-1	6.342E+0	1.356E+1
-1.524E-1	6.219E+0	1.354E+1
-1.492E-1	6.202E+0	1.372E+1
-1.476E-1	6.280E+0	1.373E+1
-1.492E-1	6.323E+0	1.377E+1
-1.541E-1	6.215E+0	1.358E+1
-1.492E-1	6.202E+0	1.363E+1
-1.492E-1	6.251E+0	1.372E+1
-1.492E-1	6.248E+0	1.357E+1
-1.524E-1	6.245E+0	1.368E+1
-1.492E-1	6.215E+0	1.376E+1
-1.492E-1	6.069E+0	1.364E+1
-1.492E-1	6.215E+0	1.358E+1
-1.524E-1	6.235E+0	1.363E+1
-1.492E-1	6.170E+0	1.369E+1
-1.476E-1	6.280E+0	1.361E+1
-1.476E-1	6.128E+0	1.361E+1
-1.524E-1	6.180E+0	1.363E+1
-1.476E-1	6.254E+0	1.361E+1
-1.443E-1	6.173E+0	1.364E+1
-1.508E-1	6.183E+0	1.354E+1
-1.508E-1	6.245E+0	1.374E+1
-1.492E-1	6.303E+0	1.361E+1
-1.476E-1	6.199E+0	1.356E+1
-1.492E-1	6.342E+0	1.361E+1
-1.524E-1	6.248E+0	1.369E+1
-1.492E-1	6.303E+0	1.357E+1
-1.443E-1	6.196E+0	1.353E+1
-1.476E-1	6.316E+0	1.364E+1
-1.524E-1	6.284E+0	1.351E+1
-1.492E-1	6.245E+0	1.354E+1
-1.476E-1	6.202E+0	1.376E+1
-1.492E-1	6.280E+0	1.366E+1
-1.508E-1	6.271E+0	1.361E+1
-1.508E-1	6.206E+0	1.368E+1
-1.459E-1	6.225E+0	1.367E+1
-1.476E-1	6.238E+0	1.381E+1
-1.524E-1	6.212E+0	1.363E+1
-1.459E-1	6.271E+0	1.364E+1
-1.476E-1	6.199E+0	1.362E+1
-1.492E-1	6.193E+0	1.370E+1
-1.508E-1	6.306E+0	1.381E+1
-1.459E-1	6.261E+0	1.373E+1
-1.459E-1	6.313E+0	1.350E+1
-1.476E-1	6.222E+0	1.371E+1
-1.508E-1	6.190E+0	1.371E+1
-1.508E-1	6.271E+0	1.386E+1
-1.459E-1	6.225E+0	1.353E+1
-1.492E-1	6.167E+0	1.347E+1
-1.524E-1	6.115E+0	1.359E+1
-1.492E-1	6.151E+0	1.363E+1
-1.492E-1	6.284E+0	1.371E+1
-1.492E-1	6.251E+0	1.370E+1
-1.541E-1	6.209E+0	1.353E+1
-1.476E-1	6.306E+0	1.350E+1
-1.492E-1	6.215E+0	1.355E+1
-1.476E-1	6.248E+0	1.355E+1
-1.524E-1	6.196E+0	1.370E+1
-1.459E-1	6.284E+0	1.363E+1
-1.492E-1	6.212E+0	1.364E+1
-1.524E-1	6.329E+0	1.368E+1
-1.524E-1	6.339E+0	1.362E+1
-1.492E-1	6.290E+0	1.365E+1
-1.459E-1	6.212E+0	1.364E+1
-1.508E-1	6.277E+0	1.366E+1
-1.524E-1	6.284E+0	1.364E+1
-1.476E-1	6.290E+0	1.357E+1
-1.459E-1	6.202E+0	1.367E+1
-1.524E-1	6.303E+0	1.360E+1
-1.508E-1	6.206E+0	1.379E+1
-1.524E-1	6.170E+0	1.365E+1
-1.476E-1	6.151E+0	1.370E+1
-1.492E-1	6.219E+0	1.376E+1
-1.492E-1	6.180E+0	1.370E+1
-1.492E-1	6.147E+0	1.363E+1
-1.492E-1	6.310E+0	1.359E+1
-1.524E-1	6.235E+0	1.363E+1
-1.508E-1	6.160E+0	1.357E+1
-1.476E-1	6.228E+0	1.373E+1
-1.459E-1	6.186E+0	1.375E+1
-1.508E-1	6.384E+0	1.358E+1
-1.541E-1	6.251E+0	1.360E+1
-1.492E-1	6.202E+0	1.361E+1
-1.508E-1	6.306E+0	1.356E+1
-1.508E-1	6.202E+0	1.355E+1
-1.524E-1	6.147E+0	1.396E+1
-1.459E-1	6.219E+0	1.367E+1
-1.459E-1	6.238E+0	1.363E+1
-1.524E-1	6.131E+0	1.362E+1
-1.524E-1	6.199E+0	1.371E+1
-1.492E-1	6.186E+0	1.364E+1
-1.492E-1	6.297E+0	1.355E+1
-1.476E-1	6.199E+0	1.365E+1
-1.508E-1	6.222E+0	1.360E+1
-1.492E-1	6.306E+0	1.351E+1
-1.443E-1	6.238E+0	1.368E+1
-1.508E-1	6.254E+0	1.386E+1
-1.524E-1	6.313E+0	1.367E+1
-1.476E-1	6.371E+0	1.362E+1
-1.476E-1	6.280E+0	1.359E+1
-1.492E-1	6.248E+0	1.368E+1
-1.524E-1	6.228E+0	1.358E+1
-1.492E-1	6.170E+0	1.365E+1
-1.459E-1	6.183E+0	1.369E+1
-1.508E-1	6.209E+0	1.354E+1
-1.524E-1	6.167E+0	1.353E+1
-1.459E-1	6.170E+0	1.373E+1
-1.459E-1	6.167E+0	1.348E+1
-1.541E-1	6.245E+0	1.372E+1
-1.508E-1	6.241E+0	1.366E+1
-1.492E-1	6.157E+0	1.369E+1
-1.492E-1	6.225E+0	1.370E+1
-1.492E-1	6.271E+0	1.362E+1
-1.524E-1	6.251E+0	1.390E+1
-1.476E-1	6.173E+0	1.361E+1
-1.476E-1	6.310E+0	1.368E+1
-1.524E-1	6.254E+0	1.375E+1
-1.508E-1	6.219E+0	1.363E+1
-1.459E-1	6.167E+0	1.359E+1
-1.459E-1	6.323E+0	1.359E+1
-1.492E-1	6.212E+0	1.354E+1
-1.541E-1	6.267E+0	1.349E+1
-1.492E-1	6.121E+0	1.353E+1
-1.476E-1	6.258E+0	1.361E+1
-1.524E-1	6.277E+0	1.350E+1
-1.508E-1	6.193E+0	1.384E+1
-1.492E-1	6.206E+0	1.353E+1
-1.443E-1	6.154E+0	1.370E+1
-1.492E-1	6.290E+0	1.363E+1
-1.524E-1	6.212E+0	1.361E+1
-1.476E-1	6.316E+0	1.362E+1
-1.459E-1	6.193E+0	1.360E+1
-1.508E-1	6.297E+0	1.366E+1
-1.508E-1	6.235E+0	1.369E+1
-1.492E-1	6.206E+0	1.369E+1
-1.476E-1	6.225E+0	1.380E+1
-1.492E-1	6.245E+0	1.364E+1
-1.524E-1	6.248E+0	1.375E+1
-1.476E-1	6.310E+0	1.358E+1
-1.492E-1	6.193E+0	1.358E+1
-1.492E-1	6.196E+0	1.365E+1
-1.508E-1	6.183E+0	1.370E+1
-1.492E-1	6.228E+0	1.352E+1
-1.459E-1	6.264E+0	1.365E+1
-1.476E-1	6.310E+0	1.364E+1
-1.508E-1	6.202E+0	1.371E+1
-1.476E-1	6.151E+0	1.362E+1
-1.476E-1	6.238E+0	1.369E+1
-1.476E-1	6.232E+0	1.364E+1
-1.524E-1	6.303E+0	1.355E+1
-1.476E-1	6.241E+0	1.368E+1
-1.476E-1	6.193E+0	1.369E+1
-1.492E-1	6.177E+0	1.373E+1
-1.492E-1	6.303E+0	1.366E+1
-1.508E-1	6.196E+0	1.367E+1
-1.459E-1	6.225E+0	1.363E+1
-1.492E-1	6.154E+0	1.358E+1
-1.508E-1	6.280E+0	1.373E+1
-1.476E-1	6.238E+0	1.360E+1
-1.476E-1	6.228E+0	1.364E+1
-1.492E-1	6.164E+0	1.363E+1
-1.524E-1	6.147E+0	1.359E+1
-1.476E-1	6.173E+0	1.381E+1
-1.443E-1	6.134E+0	1.363E+1
-1.476E-1	6.232E+0	1.355E+1
-1.557E-1	6.297E+0	1.371E+1
-1.476E-1	6.241E+0	1.377E+1
-1.459E-1	6.222E+0	1.361E+1
-1.492E-1	6.173E+0	1.364E+1
-1.508E-1	6.254E+0	1.361E+1
-1.459E-1	6.219E+0	1.354E+1
-1.476E-1	6.258E+0	1.375E+1
-1.492E-1	6.186E+0	1.357E+1
-1.524E-1	6.225E+0	1.352E+1
-1.508E-1	6.215E+0	1.372E+1
-1.459E-1	6.177E+0	1.370E+1
-1.492E-1	6.219E+0	1.361E+1
-1.508E-1	6.147E+0	1.364E+1
-1.492E-1	6.277E+0	1.370E+1
-1.476E-1	6.206E+0	1.374E+1
-1.492E-1	6.186E+0	1.352E+1
-1.508E-1	6.164E+0	1.353E+1
-1.492E-1	6.245E+0	1.357E+1
-1.459E-1	6.141E+0	1.370E+1
-1.459E-1	6.157E+0	1.367E+1
-1.541E-1	6.248E+0	1.366E+1
-1.492E-1	6.277E+0	1.366E+1
-1.492E-1	6.254E+0	1.361E+1
-1.508E-1	6.238E+0	1.369E+1
-1.524E-1	6.274E+0	1.363E+1
-1.492E-1	6.306E+0	1.362E+1
-1.476E-1	6.196E+0	1.368E+1
-1.459E-1	6.261E+0	1.343E+1
-1.573E-1	6.131E+0	1.366E+1
-1.476E-1	6.293E+0	1.350E+1
-1.476E-1	6.274E+0	1.357E+1
-1.492E-1	6.251E+0	1.361E+1
-1.524E-1	6.251E+0	1.367E+1
-1.459E-1	6.199E+0	1.372E+1
-1.459E-1	6.254E+0	1.364E+1
-1.508E-1	6.199E+0	1.361E+1
-1.508E-1	6.222E+0	1.375E+1
-1.492E-1	6.225E+0	1.360E+1
-1.492E-1	6.235E+0	1.370E+1
-1.492E-1	6.235E+0	1.364E+1
-1.508E-1	6.277E+0	1.348E+1
-1.492E-1	6.121E+0	1.375E+1
-1.476E-1	6.225E+0	1.361E+1
-1.508E-1	6.193E+0	1.360E+1
-1.508E-1	6.335E+0	1.364E+1
-1.476E-1	6.277E+0	1.364E+1
-1.476E-1	6.235E+0	1.363E+1
-1.492E-1	6.261E+0	1.371E+1
-1.524E-1	6.167E+0	1.364E+1
-1.492E-1	6.248E+0	1.368E+1
-1.459E-1	6.235E+0	1.374E+1
-1.492E-1	6.280E+0	1.362E+1
-1.524E-1	6.190E+0	1.364E+1
-1.508E-1	6.329E+0	1.354E+1
-1.476E-1	6.293E+0	1.365E+1
-1.492E-1	6.219E+0	1.366E+1
-1.508E-1	6.235E+0	1.356E+1
-1.508E-1	6.345E+0	1.358E+1
-1.459E-1	6.206E+0	1.360E+1
-1.508E-1	6.287E+0	1.364E+1
-1.524E-1	6.173E+0	1.366E+1
-1.476E-1	6.141E+0	1.361E+1
-1.476E-1	6.280E+0	1.374E+1
-1.508E-1	6.167E+0	1.364E+1
-1.492E-1	6.306E+0	1.355E+1
-1.476E-1	6.222E+0	1.368E+1
-1.476E-1	6.238E+0	1.359E+1
-1.476E-1	6.277E+0	1.377E+1
-1.492E-1	6.209E+0	1.361E+1
-1.492E-1	6.212E+0	1.360E+1
-1.476E-1	6.202E+0	1.372E+1
-1.508E-1	6.355E+0	1.355E+1
-1.508E-1	6.271E+0	1.362E+1
-1.476E-1	6.190E+0	1.368E+1
-1.476E-1	6.206E+0	1.365E+1
-1.476E-1	6.254E+0	1.361E+1
-1.524E-1	6.225E+0	1.368E+1
-1.476E-1	6.167E+0	1.365E+1
-1.492E-1	6.271E+0	1.364E+1
-1.524E-1	6.202E+0	1.377E+1
-1.508E-1	6.277E+0	1.364E+1
-1.459E-1	6.235E+0	1.359E+1
-1.476E-1	6.164E+0	1.364E+1
-1.508E-1	6.264E+0	1.371E+1
-1.492E-1	6.138E+0	1.353E+1
-1.476E-1	6.310E+0	1.373E+1
-1.443E-1	6.225E+0	1.362E+1
-1.476E-1	6.164E+0	1.360E+1
-1.508E-1	6.251E+0	1.370E+1
-1.508E-1	6.280E+0	1.365E+1
-1.459E-1	6.118E+0	1.367E+1
-1.476E-1	6.151E+0	1.377E+1
-1.541E-1	6.277E+0	1.367E+1
-1.492E-1	6.310E+0	1.376E+1
-1.459E-1	6.134E+0	1.366E+1
-1.492E-1	6.154E+0	1.374E+1
-1.524E-1	6.186E+0	1.364E+1
-1.476E-1	6.274E+0	1.372E+1
-1.476E-1	6.160E+0	1.361E+1
-1.459E-1	6.228E+0	1.354E+1
-1.524E-1	6.209E+0	1.369E+1
-1.492E-1	6.190E+0	1.385E+1
-1.427E-1	6.222E+0	1.349E+1
-1.492E-1	6.300E+0	1.379E+1
-1.524E-1	6.258E+0	1.367E+1
-1.476E-1	6.222E+0	1.359E+1
-1.476E-1	6.258E+0	1.366E+1
-1.508E-1	6.199E+0	1.366E+1
-1.524E-1	6.271E+0	1.360E+1
-1.459E-1	6.329E+0	1.363E+1
-1.459E-1	6.190E+0	1.371E+1
-1.492E-1	6.287E+0	1.368E+1
-1.492E-1	6.284E+0	1.365E+1
-1.459E-1	6.199E+0	1.361E+1
-1.459E-1	6.186E+0	1.372E+1
-1.492E-1	6.326E+0	1.367E+1
-1.508E-1	6.183E+0	1.364E+1
-1.476E-1	6.215E+0	1.363E+1
-1.459E-1	6.141E+0	1.363E+1
-1.459E-1	6.245E+0	1.381E+1
-1.508E-1	6.199E+0	1.371E+1
-1.476E-1	6.141E+0	1.371E+1
-1.492E-1	6.079E+0	1.363E+1
-1.492E-1	6.225E+0	1.370E+1
-1.508E-1	6.164E+0	1.364E+1
-1.492E-1	6.190E+0	1.363E+1
-1.492E-1	6.180E+0	1.376E+1
-1.492E-1	6.157E+0	1.366E+1
-1.508E-1	6.222E+0	1.358E+1
-1.492E-1	6.267E+0	1.367E+1
-1.443E-1	6.284E+0	1.370E+1
-1.508E-1	6.316E+0	1.356E+1
-1.557E-1	6.310E+0	1.353E+1
-1.508E-1	6.287E+0	1.374E+1
-1.476E-1	6.264E+0	1.348E+1
[truncated: 93,954 more rows]
