# Supplementary material for: Improved ANAP incorporation and VCF analysis reveal details of P2X7 current facilitation and a limited conformational interplay between ATP binding and the intracellular ballast domain
Source: eLife. 2023 Jan 4;12:e82479. doi: 10.7554/eLife.82479 (PMC9859053; doi:10.7554/eLife.82479)
Supplement: Figure 5—figure supplement 2—source data 1. [file elife-82479-fig5-figsupp2-data1.zip]

Archive with 36 entries (33 files):
- Figure-5_figure-supplement-2_source-data-1/22m05/
- Figure-5_figure-supplement-2_source-data-1/22m05/10.csv
- Figure-5_figure-supplement-2_source-data-1/22m05/11.csv
- Figure-5_figure-supplement-2_source-data-1/22m05/12.csv
- Figure-5_figure-supplement-2_source-data-1/22m05/14.csv
- Figure-5_figure-supplement-2_source-data-1/22m05/15.csv
- Figure-5_figure-supplement-2_source-data-1/22m05/16.csv
- Figure-5_figure-supplement-2_source-data-1/22m06/
- Figure-5_figure-supplement-2_source-data-1/22m06/06.csv
- Figure-5_figure-supplement-2_source-data-1/22m06/07.csv
- Figure-5_figure-supplement-2_source-data-1/22m06/08.csv
- Figure-5_figure-supplement-2_source-data-1/22m06/09.csv
- Figure-5_figure-supplement-2_source-data-1/22m06/11.csv
- Figure-5_figure-supplement-2_source-data-1/22m06/12.csv
- Figure-5_figure-supplement-2_source-data-1/22m06/13.csv
- Figure-5_figure-supplement-2_source-data-1/22m06/14.csv
- Figure-5_figure-supplement-2_source-data-1/22m06/15.csv
- Figure-5_figure-supplement-2_source-data-1/22m06/16.csv
- Figure-5_figure-supplement-2_source-data-1/22m06/17.csv
- Figure-5_figure-supplement-2_source-data-1/22m06/18.csv
- Figure-5_figure-supplement-2_source-data-1/22m06/19.csv
- Figure-5_figure-supplement-2_source-data-1/22m06/20.csv
- Figure-5_figure-supplement-2_source-data-1/22m06/26.csv
- Figure-5_figure-supplement-2_source-data-1/22m06/27.csv
- Figure-5_figure-supplement-2_source-data-1/22m06/28.csv
- Figure-5_figure-supplement-2_source-data-1/22m06/29.csv
- Figure-5_figure-supplement-2_source-data-1/22m06/30.csv
- Figure-5_figure-supplement-2_source-data-1/22m06/31.csv
- Figure-5_figure-supplement-2_source-data-1/22m06/32.csv
- Figure-5_figure-supplement-2_source-data-1/22m07/
- Figure-5_figure-supplement-2_source-data-1/22m07/07.csv
- Figure-5_figure-supplement-2_source-data-1/22m07/08.csv
- Figure-5_figure-supplement-2_source-data-1/22m07/09.csv
- Figure-5_figure-supplement-2_source-data-1/22m07/10.csv
- Figure-5_figure-supplement-2_source-data-1/22m07/11.csv
- Figure-5_figure-supplement-2_source-data-1/22m07/12.csv
