# Supplementary material for: Improved ANAP incorporation and VCF analysis reveal details of P2X7 current facilitation and a limited conformational interplay between ATP binding and the intracellular ballast domain
Source: eLife. 2023 Jan 4;12:e82479. doi: 10.7554/eLife.82479 (PMC9859053; doi:10.7554/eLife.82479)
Supplement: Figure 5—figure supplement 2—source data 1. [file elife-82479-fig5-figsupp2-data1.zip › Figure-5_figure-supplement-2_source-data-1/22m05/10.csv]

-9.079E-2	2.770E+0	5.962E+0
-8.917E-2	2.777E+0	6.102E+0
-9.079E-2	2.754E+0	6.040E+0
-8.917E-2	2.777E+0	6.037E+0
-8.755E-2	2.803E+0	6.040E+0
-8.917E-2	2.809E+0	6.027E+0
-9.242E-2	2.835E+0	6.008E+0
-8.917E-2	2.731E+0	6.066E+0
-8.917E-2	2.748E+0	6.082E+0
-9.079E-2	2.774E+0	6.086E+0
-9.242E-2	2.803E+0	6.001E+0
-9.079E-2	2.718E+0	6.053E+0
-8.917E-2	2.780E+0	6.027E+0
-9.242E-2	2.783E+0	5.992E+0
-9.079E-2	2.712E+0	5.995E+0
-8.755E-2	2.777E+0	5.985E+0
-8.755E-2	2.819E+0	5.995E+0
-9.079E-2	2.800E+0	5.975E+0
-9.079E-2	2.777E+0	5.966E+0
-9.079E-2	2.819E+0	5.998E+0
-8.917E-2	2.754E+0	5.972E+0
-9.079E-2	2.738E+0	6.037E+0
-9.242E-2	2.761E+0	5.953E+0
-9.242E-2	2.780E+0	6.121E+0
-9.079E-2	2.809E+0	6.034E+0
-9.079E-2	2.738E+0	6.031E+0
-9.242E-2	2.793E+0	6.082E+0
-9.242E-2	2.731E+0	6.021E+0
-8.917E-2	2.793E+0	6.040E+0
-9.079E-2	2.800E+0	5.972E+0
-9.242E-2	2.809E+0	5.975E+0
-9.404E-2	2.754E+0	6.112E+0
-9.079E-2	2.751E+0	6.011E+0
-9.404E-2	2.819E+0	6.047E+0
-9.242E-2	2.761E+0	5.875E+0
-9.079E-2	2.774E+0	6.099E+0
-8.917E-2	2.757E+0	6.063E+0
-8.917E-2	2.813E+0	5.888E+0
-9.242E-2	2.813E+0	6.027E+0
-8.917E-2	2.813E+0	6.005E+0
-9.242E-2	2.806E+0	6.018E+0
-9.079E-2	2.787E+0	6.050E+0
-9.079E-2	2.722E+0	6.063E+0
-9.079E-2	2.803E+0	6.018E+0
-8.755E-2	2.796E+0	6.024E+0
-8.917E-2	2.783E+0	6.118E+0
-9.404E-2	2.777E+0	5.982E+0
-9.079E-2	2.806E+0	6.018E+0
-9.079E-2	2.790E+0	6.086E+0
-9.242E-2	2.796E+0	5.975E+0
-9.404E-2	2.751E+0	5.979E+0
-9.079E-2	2.787E+0	5.972E+0
-9.079E-2	2.731E+0	6.031E+0
-9.079E-2	2.813E+0	6.027E+0
-9.566E-2	2.826E+0	5.975E+0
-9.242E-2	2.842E+0	5.966E+0
-9.079E-2	2.819E+0	5.940E+0
-8.917E-2	2.712E+0	6.105E+0
-9.242E-2	2.715E+0	6.027E+0
-9.079E-2	2.764E+0	5.966E+0
-9.079E-2	2.790E+0	6.057E+0
-9.079E-2	2.839E+0	5.998E+0
-9.242E-2	2.803E+0	6.047E+0
-9.079E-2	2.680E+0	6.086E+0
-8.755E-2	2.725E+0	6.018E+0
-9.079E-2	2.725E+0	5.992E+0
-9.079E-2	2.744E+0	5.956E+0
-9.079E-2	2.842E+0	6.089E+0
-9.079E-2	2.829E+0	6.040E+0
-9.242E-2	2.780E+0	6.008E+0
-9.079E-2	2.761E+0	6.057E+0
-9.242E-2	2.722E+0	6.014E+0
-8.917E-2	2.816E+0	5.995E+0
-9.079E-2	2.780E+0	6.053E+0
-9.242E-2	2.764E+0	6.089E+0
-9.242E-2	2.813E+0	5.972E+0
-9.079E-2	2.757E+0	5.988E+0
-9.242E-2	2.839E+0	5.936E+0
-9.242E-2	2.718E+0	6.027E+0
-8.917E-2	2.816E+0	5.982E+0
-8.917E-2	2.770E+0	5.953E+0
-8.917E-2	2.770E+0	6.001E+0
-9.404E-2	2.787E+0	5.920E+0
-9.079E-2	2.757E+0	6.018E+0
-8.755E-2	2.757E+0	6.034E+0
-8.917E-2	2.826E+0	6.099E+0
-9.079E-2	2.806E+0	5.985E+0
-9.079E-2	2.813E+0	6.079E+0
-9.079E-2	2.777E+0	5.979E+0
-8.917E-2	2.851E+0	6.092E+0
-9.242E-2	2.800E+0	6.040E+0
-9.079E-2	2.738E+0	6.069E+0
-8.917E-2	2.722E+0	6.037E+0
-9.242E-2	2.819E+0	6.040E+0
-9.079E-2	2.800E+0	6.082E+0
-9.079E-2	2.793E+0	6.027E+0
-8.917E-2	2.718E+0	6.044E+0
-8.917E-2	2.699E+0	6.034E+0
-9.242E-2	2.754E+0	6.005E+0
-9.079E-2	2.761E+0	5.930E+0
-9.079E-2	2.813E+0	5.988E+0
-9.242E-2	2.793E+0	6.047E+0
-9.242E-2	2.735E+0	6.079E+0
-9.079E-2	2.851E+0	5.995E+0
-8.917E-2	2.832E+0	6.034E+0
-9.079E-2	2.744E+0	5.982E+0
-9.242E-2	2.790E+0	6.021E+0
-8.917E-2	2.783E+0	6.011E+0
-8.755E-2	2.842E+0	5.992E+0
-9.079E-2	2.800E+0	6.050E+0
-9.079E-2	2.702E+0	6.018E+0
-9.242E-2	2.735E+0	5.823E+0
-9.079E-2	2.718E+0	5.966E+0
-9.079E-2	2.770E+0	6.050E+0
-9.242E-2	2.751E+0	5.946E+0
-9.242E-2	2.738E+0	6.105E+0
-8.917E-2	2.787E+0	6.001E+0
-9.242E-2	2.793E+0	6.073E+0
-9.404E-2	2.803E+0	5.995E+0
-8.917E-2	2.780E+0	5.930E+0
-8.755E-2	2.744E+0	6.073E+0
-9.079E-2	2.722E+0	6.034E+0
-9.079E-2	2.757E+0	5.956E+0
-9.079E-2	2.796E+0	6.005E+0
-9.079E-2	2.748E+0	5.949E+0
-9.242E-2	2.790E+0	6.118E+0
-9.566E-2	2.757E+0	5.972E+0
-9.242E-2	2.806E+0	6.024E+0
-8.755E-2	2.809E+0	5.985E+0
-8.917E-2	2.777E+0	6.018E+0
-9.404E-2	2.783E+0	6.034E+0
-9.079E-2	2.783E+0	5.992E+0
-9.079E-2	2.718E+0	6.057E+0
-9.404E-2	2.787E+0	6.047E+0
-9.404E-2	2.848E+0	6.063E+0
-9.242E-2	2.764E+0	5.972E+0
-9.079E-2	2.855E+0	6.034E+0
-9.242E-2	2.774E+0	6.037E+0
-9.404E-2	2.800E+0	6.037E+0
-9.079E-2	2.741E+0	5.998E+0
-8.917E-2	2.767E+0	5.966E+0
-9.242E-2	2.767E+0	6.021E+0
-9.404E-2	2.751E+0	5.966E+0
-9.079E-2	2.754E+0	6.060E+0
-8.917E-2	2.728E+0	6.034E+0
-9.079E-2	2.744E+0	6.066E+0
-9.242E-2	2.696E+0	6.069E+0
-9.079E-2	2.790E+0	5.995E+0
-8.917E-2	2.816E+0	6.112E+0
-9.079E-2	2.793E+0	6.008E+0
-9.242E-2	2.770E+0	5.979E+0
-9.079E-2	2.793E+0	6.040E+0
-8.917E-2	2.764E+0	6.057E+0
-9.404E-2	2.787E+0	6.076E+0
-9.242E-2	2.819E+0	6.027E+0
-8.755E-2	2.783E+0	6.060E+0
-9.079E-2	2.822E+0	6.044E+0
-9.242E-2	2.738E+0	6.031E+0
-9.242E-2	2.780E+0	6.073E+0
-8.917E-2	2.803E+0	5.975E+0
-9.079E-2	2.754E+0	6.011E+0
-8.917E-2	2.813E+0	5.969E+0
-9.079E-2	2.806E+0	6.044E+0
-9.242E-2	2.725E+0	6.050E+0
-9.242E-2	2.780E+0	6.073E+0
-9.079E-2	2.744E+0	6.138E+0
-9.242E-2	2.826E+0	6.066E+0
-8.917E-2	2.725E+0	6.099E+0
-8.917E-2	2.767E+0	5.992E+0
-9.404E-2	2.858E+0	5.982E+0
-9.079E-2	2.800E+0	6.040E+0
-8.917E-2	2.793E+0	6.082E+0
-8.917E-2	2.780E+0	5.969E+0
-9.404E-2	2.803E+0	6.044E+0
-9.242E-2	2.764E+0	5.982E+0
-9.079E-2	2.800E+0	6.031E+0
-8.755E-2	2.806E+0	6.066E+0
-9.242E-2	2.790E+0	6.066E+0
-9.242E-2	2.744E+0	5.917E+0
-9.242E-2	2.787E+0	6.018E+0
-8.917E-2	2.706E+0	6.063E+0
-8.917E-2	2.793E+0	6.131E+0
-9.079E-2	2.764E+0	6.050E+0
-9.079E-2	2.796E+0	6.089E+0
-8.917E-2	2.764E+0	6.073E+0
-9.079E-2	2.783E+0	6.060E+0
-9.242E-2	2.780E+0	6.047E+0
-9.079E-2	2.793E+0	6.128E+0
-9.079E-2	2.800E+0	6.011E+0
-8.917E-2	2.829E+0	5.985E+0
-9.242E-2	2.787E+0	5.985E+0
-8.917E-2	2.767E+0	6.005E+0
-9.079E-2	2.777E+0	6.069E+0
-8.917E-2	2.712E+0	5.924E+0
-9.404E-2	2.819E+0	5.985E+0
-9.079E-2	2.774E+0	6.069E+0
-8.917E-2	2.800E+0	5.988E+0
-9.079E-2	2.790E+0	6.144E+0
-9.242E-2	2.793E+0	5.946E+0
-9.079E-2	2.800E+0	6.047E+0
-8.755E-2	2.770E+0	6.060E+0
-9.079E-2	2.761E+0	6.086E+0
-9.079E-2	2.816E+0	5.982E+0
-9.079E-2	2.793E+0	6.037E+0
-8.917E-2	2.712E+0	6.202E+0
-9.242E-2	2.787E+0	6.034E+0
-9.242E-2	2.809E+0	6.099E+0
-9.079E-2	2.803E+0	5.982E+0
-9.079E-2	2.767E+0	5.933E+0
-9.242E-2	2.751E+0	5.920E+0
-9.079E-2	2.774E+0	6.063E+0
-8.755E-2	2.770E+0	6.024E+0
-8.917E-2	2.725E+0	5.972E+0
-8.917E-2	2.774E+0	6.138E+0
-9.079E-2	2.800E+0	5.943E+0
-9.079E-2	2.748E+0	5.985E+0
-8.917E-2	2.748E+0	6.073E+0
-9.079E-2	2.783E+0	6.095E+0
-9.242E-2	2.871E+0	5.985E+0
-8.755E-2	2.822E+0	6.034E+0
-8.917E-2	2.741E+0	6.102E+0
-8.917E-2	2.813E+0	6.108E+0
-9.404E-2	2.780E+0	5.920E+0
-9.242E-2	2.783E+0	6.079E+0
-8.755E-2	2.796E+0	5.943E+0
-9.242E-2	2.735E+0	5.940E+0
-9.079E-2	2.806E+0	5.975E+0
-9.079E-2	2.777E+0	5.943E+0
-9.079E-2	2.744E+0	6.115E+0
-8.917E-2	2.822E+0	6.069E+0
-8.917E-2	2.780E+0	5.995E+0
-8.917E-2	2.832E+0	5.995E+0
-9.079E-2	2.783E+0	5.992E+0
-9.242E-2	2.816E+0	6.076E+0
-9.242E-2	2.748E+0	6.118E+0
-9.242E-2	2.796E+0	6.001E+0
-8.917E-2	2.826E+0	6.102E+0
-9.242E-2	2.767E+0	6.069E+0
-9.242E-2	2.803E+0	5.988E+0
-8.917E-2	2.748E+0	5.979E+0
-8.755E-2	2.783E+0	6.014E+0
-9.404E-2	2.757E+0	5.927E+0
-9.242E-2	2.780E+0	6.073E+0
-9.242E-2	2.783E+0	6.024E+0
-8.917E-2	2.770E+0	5.898E+0
-8.917E-2	2.722E+0	5.992E+0
-9.242E-2	2.770E+0	5.969E+0
-8.917E-2	2.725E+0	6.069E+0
-8.917E-2	2.783E+0	5.995E+0
-9.079E-2	2.738E+0	6.040E+0
-8.917E-2	2.809E+0	6.076E+0
-9.242E-2	2.751E+0	5.969E+0
-9.079E-2	2.822E+0	6.057E+0
-9.242E-2	2.793E+0	5.992E+0
-9.242E-2	2.754E+0	5.979E+0
-9.079E-2	2.757E+0	5.975E+0
-9.079E-2	2.813E+0	6.108E+0
-9.404E-2	2.780E+0	5.972E+0
-9.404E-2	2.780E+0	6.138E+0
-9.079E-2	2.783E+0	6.014E+0
-9.242E-2	2.783E+0	5.982E+0
-9.079E-2	2.744E+0	6.018E+0
-9.242E-2	2.793E+0	5.949E+0
-9.404E-2	2.839E+0	5.946E+0
-9.079E-2	2.764E+0	6.082E+0
-9.079E-2	2.767E+0	6.001E+0
-9.404E-2	2.816E+0	5.975E+0
-8.755E-2	2.780E+0	6.092E+0
-8.755E-2	2.748E+0	6.001E+0
-8.917E-2	2.806E+0	5.998E+0
-9.242E-2	2.871E+0	6.021E+0
-9.404E-2	2.806E+0	6.008E+0
-8.917E-2	2.712E+0	6.089E+0
-9.079E-2	2.790E+0	6.095E+0
-9.242E-2	2.822E+0	6.118E+0
-9.079E-2	2.855E+0	6.050E+0
-8.917E-2	2.796E+0	6.121E+0
-9.079E-2	2.803E+0	6.005E+0
-9.079E-2	2.806E+0	6.099E+0
-8.917E-2	2.858E+0	5.988E+0
-8.917E-2	2.767E+0	6.031E+0
-8.755E-2	2.728E+0	6.050E+0
-9.404E-2	2.757E+0	6.099E+0
-8.917E-2	2.835E+0	6.031E+0
-8.593E-2	2.751E+0	6.047E+0
-9.242E-2	2.770E+0	6.024E+0
-9.242E-2	2.832E+0	6.031E+0
-9.242E-2	2.809E+0	6.024E+0
-9.242E-2	2.829E+0	6.131E+0
-9.242E-2	2.738E+0	6.014E+0
-9.079E-2	2.832E+0	6.018E+0
-9.242E-2	2.793E+0	6.095E+0
-8.917E-2	2.826E+0	6.031E+0
-9.242E-2	2.754E+0	6.089E+0
-9.079E-2	2.832E+0	6.057E+0
-8.917E-2	2.757E+0	6.076E+0
-9.079E-2	2.718E+0	5.979E+0
-9.079E-2	2.735E+0	6.057E+0
-9.242E-2	2.780E+0	6.047E+0
-9.079E-2	2.780E+0	6.008E+0
-9.079E-2	2.793E+0	5.982E+0
-9.079E-2	2.722E+0	6.037E+0
-9.242E-2	2.813E+0	5.956E+0
-8.917E-2	2.809E+0	6.014E+0
-8.755E-2	2.738E+0	5.956E+0
-9.079E-2	2.767E+0	6.073E+0
-9.566E-2	2.764E+0	6.060E+0
-9.079E-2	2.790E+0	6.060E+0
-8.917E-2	2.748E+0	6.031E+0
-9.242E-2	2.777E+0	6.001E+0
-9.404E-2	2.725E+0	5.975E+0
-8.917E-2	2.845E+0	5.998E+0
-8.917E-2	2.706E+0	6.037E+0
-9.404E-2	2.741E+0	6.037E+0
-9.079E-2	2.809E+0	5.907E+0
-9.079E-2	2.800E+0	6.040E+0
-8.755E-2	2.803E+0	6.014E+0
-9.242E-2	2.761E+0	5.998E+0
-9.404E-2	2.816E+0	6.024E+0
-9.079E-2	2.845E+0	6.047E+0
-8.755E-2	2.839E+0	6.040E+0
-9.079E-2	2.780E+0	6.069E+0
-9.242E-2	2.774E+0	6.018E+0
-8.917E-2	2.761E+0	6.037E+0
-9.079E-2	2.864E+0	5.988E+0
-9.242E-2	2.764E+0	6.073E+0
-8.917E-2	2.728E+0	5.927E+0
-9.079E-2	2.718E+0	6.066E+0
-8.755E-2	2.731E+0	5.998E+0
-9.079E-2	2.744E+0	6.066E+0
-9.079E-2	2.774E+0	5.969E+0
-9.079E-2	2.829E+0	6.005E+0
-8.917E-2	2.751E+0	6.024E+0
-9.079E-2	2.725E+0	5.992E+0
-9.242E-2	2.793E+0	6.027E+0
-9.079E-2	2.741E+0	6.044E+0
-8.917E-2	2.728E+0	6.018E+0
-9.242E-2	2.712E+0	6.001E+0
-9.566E-2	2.764E+0	6.005E+0
-8.917E-2	2.783E+0	6.021E+0
-8.755E-2	2.832E+0	6.047E+0
-9.566E-2	2.809E+0	6.005E+0
-9.242E-2	2.757E+0	6.014E+0
-9.242E-2	2.761E+0	6.057E+0
-9.079E-2	2.728E+0	6.086E+0
-9.079E-2	2.822E+0	6.102E+0
-9.242E-2	2.689E+0	6.076E+0
-8.917E-2	2.832E+0	5.995E+0
-9.404E-2	2.787E+0	6.021E+0
-9.079E-2	2.809E+0	5.992E+0
-9.242E-2	2.757E+0	5.959E+0
-9.079E-2	2.761E+0	6.027E+0
-8.917E-2	2.683E+0	6.021E+0
-9.242E-2	2.793E+0	6.024E+0
-9.566E-2	2.728E+0	6.018E+0
-8.917E-2	2.813E+0	6.125E+0
-8.917E-2	2.770E+0	6.027E+0
-8.755E-2	2.777E+0	6.037E+0
-9.079E-2	2.706E+0	6.076E+0
-9.242E-2	2.819E+0	5.988E+0
-9.079E-2	2.754E+0	6.066E+0
-9.242E-2	2.790E+0	6.057E+0
-9.079E-2	2.780E+0	6.037E+0
-9.242E-2	2.706E+0	6.167E+0
-9.242E-2	2.767E+0	6.095E+0
-9.242E-2	2.754E+0	6.073E+0
-9.242E-2	2.774E+0	6.044E+0
-9.242E-2	2.757E+0	6.001E+0
-9.079E-2	2.790E+0	6.057E+0
-9.404E-2	2.761E+0	5.959E+0
-9.079E-2	2.744E+0	6.011E+0
-8.917E-2	2.731E+0	5.998E+0
-9.242E-2	2.793E+0	5.995E+0
-9.079E-2	2.800E+0	6.102E+0
-9.242E-2	2.751E+0	5.988E+0
-8.917E-2	2.764E+0	6.102E+0
-8.917E-2	2.790E+0	6.040E+0
-9.242E-2	2.790E+0	5.972E+0
-9.079E-2	2.813E+0	5.982E+0
-9.079E-2	2.803E+0	5.966E+0
-8.917E-2	2.787E+0	5.940E+0
-9.079E-2	2.806E+0	5.962E+0
-9.404E-2	2.780E+0	6.008E+0
-8.755E-2	2.790E+0	6.018E+0
-8.917E-2	2.822E+0	5.966E+0
-8.917E-2	2.816E+0	6.011E+0
-9.079E-2	2.835E+0	5.982E+0
-9.242E-2	2.787E+0	6.005E+0
-9.079E-2	2.709E+0	5.953E+0
-9.079E-2	2.777E+0	5.966E+0
-9.404E-2	2.855E+0	5.927E+0
-9.079E-2	2.735E+0	5.917E+0
-8.917E-2	2.819E+0	6.024E+0
-9.079E-2	2.774E+0	5.995E+0
-9.404E-2	2.680E+0	6.018E+0
-9.079E-2	2.735E+0	5.998E+0
-8.917E-2	2.813E+0	6.147E+0
-8.755E-2	2.757E+0	5.966E+0
-9.404E-2	2.744E+0	6.063E+0
-8.917E-2	2.761E+0	6.144E+0
-8.755E-2	2.783E+0	6.031E+0
-9.079E-2	2.816E+0	5.943E+0
-8.917E-2	2.803E+0	6.134E+0
-9.079E-2	2.754E+0	6.034E+0
-9.079E-2	2.774E+0	6.021E+0
-8.917E-2	2.835E+0	5.969E+0
-9.404E-2	2.780E+0	6.125E+0
-9.079E-2	2.748E+0	5.927E+0
-8.917E-2	2.777E+0	6.011E+0
-8.755E-2	2.809E+0	6.037E+0
-9.079E-2	2.806E+0	6.092E+0
-8.755E-2	2.774E+0	6.001E+0
-9.242E-2	2.748E+0	6.005E+0
-9.079E-2	2.787E+0	5.985E+0
-9.404E-2	2.637E+0	6.095E+0
-9.079E-2	2.783E+0	5.998E+0
-9.079E-2	2.839E+0	6.044E+0
-9.079E-2	2.809E+0	6.089E+0
-9.242E-2	2.855E+0	5.962E+0
-9.079E-2	2.848E+0	6.024E+0
-8.917E-2	2.800E+0	6.092E+0
-9.079E-2	2.816E+0	6.021E+0
-8.917E-2	2.780E+0	5.956E+0
-9.079E-2	2.796E+0	6.008E+0
-9.079E-2	2.761E+0	6.057E+0
-9.242E-2	2.796E+0	6.014E+0
-9.404E-2	2.774E+0	5.911E+0
-9.079E-2	2.777E+0	6.001E+0
-9.079E-2	2.790E+0	6.040E+0
-9.242E-2	2.764E+0	6.079E+0
-9.566E-2	2.728E+0	6.112E+0
-8.917E-2	2.731E+0	5.956E+0
-9.079E-2	2.809E+0	5.940E+0
-8.917E-2	2.741E+0	6.008E+0
-9.079E-2	2.816E+0	6.040E+0
-9.242E-2	2.806E+0	6.008E+0
-8.755E-2	2.757E+0	6.057E+0
-9.079E-2	2.800E+0	6.034E+0
-9.242E-2	2.813E+0	5.940E+0
-8.755E-2	2.790E+0	6.027E+0
-9.079E-2	2.826E+0	6.011E+0
-9.079E-2	2.783E+0	6.018E+0
-9.242E-2	2.748E+0	5.949E+0
-8.917E-2	2.767E+0	6.008E+0
-8.917E-2	2.803E+0	6.079E+0
-8.917E-2	2.822E+0	6.011E+0
-9.242E-2	2.761E+0	6.018E+0
-9.404E-2	2.839E+0	5.985E+0
-8.917E-2	2.809E+0	5.920E+0
-9.242E-2	2.822E+0	5.995E+0
-9.404E-2	2.767E+0	5.985E+0
-9.079E-2	2.767E+0	5.959E+0
-8.917E-2	2.780E+0	6.082E+0
-9.079E-2	2.832E+0	6.095E+0
-9.079E-2	2.783E+0	6.057E+0
-8.917E-2	2.764E+0	6.047E+0
-8.755E-2	2.793E+0	5.966E+0
-9.242E-2	2.738E+0	6.011E+0
-9.404E-2	2.793E+0	5.972E+0
-9.242E-2	2.754E+0	5.969E+0
-8.917E-2	2.770E+0	6.089E+0
-9.242E-2	2.764E+0	6.014E+0
-9.566E-2	2.845E+0	5.988E+0
-9.242E-2	2.800E+0	6.053E+0
-8.593E-2	2.770E+0	5.962E+0
-9.242E-2	2.774E+0	5.985E+0
-9.242E-2	2.790E+0	6.037E+0
-9.079E-2	2.783E+0	6.128E+0
-8.755E-2	2.826E+0	6.079E+0
-9.079E-2	2.738E+0	6.073E+0
-9.242E-2	2.761E+0	6.008E+0
-9.242E-2	2.793E+0	6.060E+0
-8.917E-2	2.835E+0	6.092E+0
-9.079E-2	2.793E+0	6.040E+0
-9.404E-2	2.816E+0	6.089E+0
-9.242E-2	2.757E+0	6.047E+0
-9.079E-2	2.731E+0	6.073E+0
-9.079E-2	2.809E+0	6.018E+0
-9.404E-2	2.809E+0	5.959E+0
-9.242E-2	2.819E+0	5.949E+0
-8.917E-2	2.725E+0	5.985E+0
-9.079E-2	2.725E+0	6.092E+0
-9.079E-2	2.751E+0	6.024E+0
-9.242E-2	2.783E+0	6.008E+0
-9.079E-2	2.722E+0	6.057E+0
-9.404E-2	2.748E+0	6.034E+0
-9.242E-2	2.731E+0	6.044E+0
-9.079E-2	2.744E+0	6.060E+0
-8.755E-2	2.783E+0	6.021E+0
-9.079E-2	2.731E+0	6.037E+0
-9.242E-2	2.774E+0	6.086E+0
-9.242E-2	2.793E+0	6.057E+0
-9.242E-2	2.809E+0	6.047E+0
-9.242E-2	2.796E+0	6.105E+0
-9.242E-2	2.731E+0	6.001E+0
-9.079E-2	2.741E+0	6.057E+0
-9.079E-2	2.767E+0	6.060E+0
-9.242E-2	2.793E+0	6.031E+0
-9.242E-2	2.774E+0	5.956E+0
-9.242E-2	2.754E+0	5.969E+0
-9.404E-2	2.735E+0	6.001E+0
-9.079E-2	2.813E+0	6.011E+0
-8.755E-2	2.757E+0	6.076E+0
-9.079E-2	2.790E+0	6.099E+0
-8.917E-2	2.770E+0	6.027E+0
-9.079E-2	2.819E+0	6.053E+0
-9.242E-2	2.761E+0	6.053E+0
-9.242E-2	2.783E+0	5.956E+0
-8.917E-2	2.754E+0	6.050E+0
-9.242E-2	2.774E+0	6.164E+0
-9.404E-2	2.722E+0	5.975E+0
-9.079E-2	2.835E+0	5.972E+0
-9.242E-2	2.718E+0	5.953E+0
-9.079E-2	2.722E+0	6.131E+0
-9.242E-2	2.809E+0	5.995E+0
-9.242E-2	2.793E+0	6.066E+0
-9.404E-2	2.796E+0	6.044E+0
-8.755E-2	2.806E+0	6.014E+0
-9.242E-2	2.754E+0	6.108E+0
-9.079E-2	2.806E+0	5.927E+0
-9.404E-2	2.712E+0	6.011E+0
-8.917E-2	2.806E+0	5.953E+0
-9.242E-2	2.793E+0	5.982E+0
-8.917E-2	2.790E+0	6.105E+0
-8.917E-2	2.803E+0	6.102E+0
-9.242E-2	2.783E+0	6.160E+0
-9.242E-2	2.731E+0	5.969E+0
-9.242E-2	2.783E+0	6.108E+0
-8.917E-2	2.783E+0	6.066E+0
-8.917E-2	2.744E+0	6.050E+0
-9.404E-2	2.757E+0	6.040E+0
-9.079E-2	2.761E+0	6.011E+0
-8.917E-2	2.809E+0	6.001E+0
-9.404E-2	2.813E+0	5.966E+0
-9.404E-2	2.754E+0	6.021E+0
-9.242E-2	2.741E+0	6.024E+0
-9.079E-2	2.770E+0	6.021E+0
-9.079E-2	2.783E+0	5.901E+0
-9.242E-2	2.774E+0	5.992E+0
-9.079E-2	2.748E+0	6.005E+0
-9.079E-2	2.754E+0	6.063E+0
-9.242E-2	2.722E+0	6.082E+0
-8.917E-2	2.800E+0	6.073E+0
-9.079E-2	2.718E+0	5.982E+0
-9.079E-2	2.770E+0	6.073E+0
-9.079E-2	2.699E+0	6.092E+0
-9.404E-2	2.868E+0	5.959E+0
-9.242E-2	2.787E+0	6.057E+0
-8.917E-2	2.770E+0	6.034E+0
-8.917E-2	2.770E+0	6.031E+0
-9.079E-2	2.767E+0	6.021E+0
-8.917E-2	2.826E+0	5.962E+0
-9.079E-2	2.751E+0	6.047E+0
-9.079E-2	2.731E+0	6.008E+0
-9.242E-2	2.764E+0	5.949E+0
-9.242E-2	2.767E+0	6.076E+0
-9.079E-2	2.780E+0	6.050E+0
-9.404E-2	2.780E+0	5.988E+0
-9.404E-2	2.767E+0	6.008E+0
-9.242E-2	2.780E+0	5.956E+0
-9.242E-2	2.790E+0	6.044E+0
-8.917E-2	2.793E+0	5.972E+0
-9.242E-2	2.754E+0	5.962E+0
-9.566E-2	2.806E+0	6.121E+0
-8.917E-2	2.731E+0	5.940E+0
-9.079E-2	2.800E+0	5.985E+0
-9.404E-2	2.744E+0	6.008E+0
-9.242E-2	2.793E+0	5.875E+0
-8.917E-2	2.735E+0	5.975E+0
-9.242E-2	2.774E+0	6.079E+0
-9.242E-2	2.783E+0	6.082E+0
-9.079E-2	2.718E+0	5.988E+0
-9.242E-2	2.813E+0	6.021E+0
-9.079E-2	2.731E+0	6.105E+0
-9.242E-2	2.774E+0	6.037E+0
-9.404E-2	2.770E+0	6.157E+0
-8.917E-2	2.874E+0	6.050E+0
-9.242E-2	2.702E+0	6.047E+0
-9.079E-2	2.728E+0	5.933E+0
-9.566E-2	2.822E+0	6.014E+0
-8.755E-2	2.822E+0	5.946E+0
-9.404E-2	2.809E+0	6.160E+0
-9.079E-2	2.764E+0	6.037E+0
-9.242E-2	2.770E+0	5.959E+0
-9.242E-2	2.741E+0	5.982E+0
-8.917E-2	2.761E+0	6.099E+0
-9.079E-2	2.777E+0	5.969E+0
-9.242E-2	2.751E+0	6.099E+0
-8.917E-2	2.767E+0	6.053E+0
-9.079E-2	2.839E+0	5.901E+0
-9.079E-2	2.796E+0	6.076E+0
-9.242E-2	2.764E+0	6.018E+0
-9.242E-2	2.767E+0	6.034E+0
-8.917E-2	2.780E+0	5.943E+0
-9.404E-2	2.787E+0	6.115E+0
-9.079E-2	2.787E+0	5.946E+0
-8.917E-2	2.767E+0	5.975E+0
-9.242E-2	2.744E+0	5.995E+0
-9.242E-2	2.816E+0	6.069E+0
-9.404E-2	2.770E+0	5.907E+0
-9.079E-2	2.751E+0	6.005E+0
-9.079E-2	2.735E+0	5.975E+0
-9.404E-2	2.780E+0	5.872E+0
-9.404E-2	2.787E+0	6.050E+0
-9.079E-2	2.780E+0	6.108E+0
-9.079E-2	2.803E+0	6.066E+0
-9.242E-2	2.722E+0	6.011E+0
-9.242E-2	2.748E+0	6.053E+0
-8.917E-2	2.826E+0	6.008E+0
-8.917E-2	2.741E+0	6.125E+0
-9.404E-2	2.751E+0	5.949E+0
-9.079E-2	2.793E+0	6.034E+0
-8.917E-2	2.816E+0	6.092E+0
-9.242E-2	2.764E+0	6.095E+0
-9.079E-2	2.774E+0	6.044E+0
-9.079E-2	2.764E+0	6.105E+0
-9.079E-2	2.780E+0	5.988E+0
-9.079E-2	2.855E+0	6.021E+0
-9.404E-2	2.751E+0	6.050E+0
-8.755E-2	2.868E+0	6.014E+0
-9.079E-2	2.787E+0	6.076E+0
-9.079E-2	2.712E+0	6.144E+0
-9.566E-2	2.819E+0	6.082E+0
-9.079E-2	2.709E+0	6.024E+0
-9.079E-2	2.777E+0	5.949E+0
-8.917E-2	2.787E+0	6.014E+0
-9.242E-2	2.754E+0	5.959E+0
-9.079E-2	2.744E+0	5.995E+0
-8.917E-2	2.780E+0	6.066E+0
-9.242E-2	2.848E+0	6.082E+0
-9.242E-2	2.787E+0	6.144E+0
-9.079E-2	2.816E+0	6.050E+0
-9.079E-2	2.787E+0	6.170E+0
-9.079E-2	2.835E+0	6.069E+0
-9.242E-2	2.702E+0	5.920E+0
-9.404E-2	2.845E+0	6.040E+0
-8.917E-2	2.767E+0	5.975E+0
-9.242E-2	2.751E+0	6.141E+0
-9.079E-2	2.829E+0	6.034E+0
-9.242E-2	2.731E+0	6.008E+0
-8.917E-2	2.741E+0	5.904E+0
-8.917E-2	2.803E+0	6.063E+0
-9.404E-2	2.783E+0	6.092E+0
-9.242E-2	2.728E+0	6.044E+0
-9.079E-2	2.686E+0	6.069E+0
-9.079E-2	2.744E+0	6.086E+0
-9.242E-2	2.790E+0	6.089E+0
-9.242E-2	2.767E+0	5.962E+0
-9.079E-2	2.809E+0	5.995E+0
-8.917E-2	2.735E+0	5.966E+0
-9.079E-2	2.744E+0	5.956E+0
-9.242E-2	2.806E+0	5.933E+0
-8.755E-2	2.751E+0	6.118E+0
-9.404E-2	2.783E+0	5.898E+0
-9.242E-2	2.693E+0	6.053E+0
-9.079E-2	2.693E+0	5.927E+0
-9.079E-2	2.780E+0	5.949E+0
-9.242E-2	2.744E+0	6.034E+0
-9.242E-2	2.761E+0	5.992E+0
-9.079E-2	2.764E+0	6.031E+0
-8.917E-2	2.735E+0	5.972E+0
-9.079E-2	2.767E+0	6.128E+0
-9.079E-2	2.783E+0	6.040E+0
-9.242E-2	2.741E+0	5.975E+0
-9.242E-2	2.790E+0	5.982E+0
-9.404E-2	2.816E+0	6.105E+0
-9.242E-2	2.767E+0	6.031E+0
-9.079E-2	2.884E+0	6.047E+0
-9.079E-2	2.770E+0	6.082E+0
-9.242E-2	2.822E+0	5.966E+0
-9.242E-2	2.800E+0	6.066E+0
-9.079E-2	2.787E+0	5.969E+0
-8.917E-2	2.796E+0	6.053E+0
-9.079E-2	2.751E+0	6.027E+0
-9.242E-2	2.829E+0	5.998E+0
-9.242E-2	2.699E+0	6.108E+0
-8.755E-2	2.774E+0	5.985E+0
-8.755E-2	2.735E+0	6.079E+0
-9.242E-2	2.735E+0	5.920E+0
-9.404E-2	2.809E+0	5.995E+0
-9.079E-2	2.783E+0	5.936E+0
-9.242E-2	2.793E+0	6.099E+0
-9.242E-2	2.803E+0	6.027E+0
-9.079E-2	2.790E+0	6.076E+0
-9.079E-2	2.819E+0	6.063E+0
-9.079E-2	2.787E+0	6.014E+0
-9.242E-2	2.796E+0	6.027E+0
-9.242E-2	2.754E+0	6.031E+0
-9.079E-2	2.741E+0	6.037E+0
-9.242E-2	2.787E+0	5.975E+0
-9.079E-2	2.738E+0	6.053E+0
-9.242E-2	2.839E+0	6.018E+0
-9.079E-2	2.754E+0	5.956E+0
-8.917E-2	2.842E+0	5.940E+0
-9.079E-2	2.757E+0	6.034E+0
-9.079E-2	2.774E+0	6.037E+0
-8.755E-2	2.751E+0	6.057E+0
-9.079E-2	2.790E+0	6.047E+0
-9.242E-2	2.764E+0	6.099E+0
-9.242E-2	2.744E+0	6.034E+0
-8.917E-2	2.767E+0	6.040E+0
-9.079E-2	2.777E+0	6.050E+0
-9.242E-2	2.822E+0	6.037E+0
-9.404E-2	2.806E+0	6.047E+0
-8.917E-2	2.796E+0	5.992E+0
-9.242E-2	2.803E+0	5.992E+0
-9.242E-2	2.800E+0	5.936E+0
-9.404E-2	2.826E+0	5.972E+0
-9.079E-2	2.813E+0	5.995E+0
-9.242E-2	2.787E+0	6.040E+0
-9.079E-2	2.796E+0	6.102E+0
-9.242E-2	2.787E+0	6.050E+0
-9.079E-2	2.757E+0	6.005E+0
-9.079E-2	2.835E+0	5.979E+0
-9.242E-2	2.822E+0	5.914E+0
-9.079E-2	2.764E+0	6.021E+0
-8.755E-2	2.813E+0	6.053E+0
-8.917E-2	2.712E+0	6.079E+0
-9.242E-2	2.796E+0	5.972E+0
-9.242E-2	2.770E+0	6.005E+0
-9.242E-2	2.757E+0	6.040E+0
-8.917E-2	2.754E+0	6.053E+0
-9.404E-2	2.829E+0	6.057E+0
-9.404E-2	2.793E+0	6.044E+0
-9.079E-2	2.800E+0	5.933E+0
-9.242E-2	2.774E+0	5.972E+0
-9.079E-2	2.832E+0	5.962E+0
-9.404E-2	2.822E+0	6.050E+0
-9.079E-2	2.706E+0	6.011E+0
-9.079E-2	2.816E+0	6.034E+0
-9.242E-2	2.780E+0	6.001E+0
-9.242E-2	2.832E+0	5.998E+0
-9.079E-2	2.787E+0	6.034E+0
-9.079E-2	2.738E+0	5.959E+0
-9.079E-2	2.813E+0	5.962E+0
-9.242E-2	2.715E+0	5.988E+0
-9.079E-2	2.796E+0	6.018E+0
-9.242E-2	2.751E+0	6.027E+0
-9.404E-2	2.774E+0	5.924E+0
-8.917E-2	2.790E+0	6.031E+0
-9.242E-2	2.829E+0	6.151E+0
-9.079E-2	2.800E+0	5.940E+0
-9.404E-2	2.826E+0	6.073E+0
-9.242E-2	2.783E+0	6.092E+0
-9.079E-2	2.780E+0	6.008E+0
-9.242E-2	2.748E+0	6.134E+0
-9.242E-2	2.767E+0	6.008E+0
-9.242E-2	2.806E+0	5.966E+0
-8.917E-2	2.764E+0	6.066E+0
-9.079E-2	2.725E+0	5.966E+0
-9.728E-2	2.787E+0	6.031E+0
-9.404E-2	2.787E+0	5.998E+0
-8.917E-2	2.793E+0	5.933E+0
-9.242E-2	2.835E+0	6.018E+0
-9.242E-2	2.770E+0	6.008E+0
-9.404E-2	2.793E+0	6.040E+0
-8.917E-2	2.800E+0	6.018E+0
-9.079E-2	2.903E+0	6.024E+0
-9.404E-2	2.790E+0	6.102E+0
-9.404E-2	2.748E+0	6.125E+0
-9.079E-2	2.790E+0	6.069E+0
-9.404E-2	2.761E+0	6.069E+0
-9.242E-2	2.744E+0	5.956E+0
-9.079E-2	2.699E+0	6.105E+0
-8.755E-2	2.826E+0	6.001E+0
-9.079E-2	2.757E+0	5.979E+0
-9.404E-2	2.744E+0	5.959E+0
-9.404E-2	2.767E+0	6.128E+0
-9.079E-2	2.751E+0	6.034E+0
-8.917E-2	2.764E+0	6.027E+0
-9.242E-2	2.796E+0	6.063E+0
-9.242E-2	2.790E+0	5.988E+0
-9.242E-2	2.774E+0	6.125E+0
-9.242E-2	2.777E+0	6.014E+0
-9.404E-2	2.738E+0	6.066E+0
-9.566E-2	2.725E+0	5.924E+0
-9.079E-2	2.744E+0	6.008E+0
-9.079E-2	2.787E+0	6.021E+0
-9.242E-2	2.813E+0	6.014E+0
-9.079E-2	2.764E+0	5.936E+0
-9.079E-2	2.796E+0	6.073E+0
-9.079E-2	2.796E+0	5.988E+0
-9.242E-2	2.780E+0	6.073E+0
-9.242E-2	2.829E+0	6.060E+0
-9.242E-2	2.712E+0	5.985E+0
-9.079E-2	2.774E+0	6.021E+0
-9.242E-2	2.725E+0	6.105E+0
-9.079E-2	2.757E+0	6.001E+0
-9.079E-2	2.748E+0	6.044E+0
-9.242E-2	2.780E+0	5.979E+0
-9.079E-2	2.722E+0	6.108E+0
-9.242E-2	2.774E+0	6.040E+0
-9.079E-2	2.800E+0	5.914E+0
-8.917E-2	2.767E+0	6.050E+0
-9.242E-2	2.832E+0	6.031E+0
-9.079E-2	2.738E+0	6.044E+0
-8.917E-2	2.816E+0	5.995E+0
-9.079E-2	2.767E+0	6.037E+0
-9.242E-2	2.793E+0	5.959E+0
-9.242E-2	2.787E+0	6.102E+0
-8.917E-2	2.809E+0	6.008E+0
-9.079E-2	2.800E+0	5.966E+0
-9.079E-2	2.728E+0	5.992E+0
-9.242E-2	2.761E+0	6.011E+0
-8.917E-2	2.735E+0	6.118E+0
-8.917E-2	2.800E+0	6.001E+0
-9.242E-2	2.754E+0	6.079E+0
-9.404E-2	2.741E+0	6.040E+0
-9.079E-2	2.715E+0	5.985E+0
-9.079E-2	2.738E+0	6.024E+0
-9.079E-2	2.780E+0	6.066E+0
-9.079E-2	2.796E+0	5.946E+0
-9.242E-2	2.806E+0	6.073E+0
-9.079E-2	2.813E+0	6.144E+0
-9.404E-2	2.787E+0	5.998E+0
-9.242E-2	2.787E+0	5.998E+0
-9.079E-2	2.780E+0	6.001E+0
-9.242E-2	2.780E+0	6.021E+0
-9.404E-2	2.819E+0	6.050E+0
-9.242E-2	2.800E+0	6.031E+0
-8.917E-2	2.767E+0	5.927E+0
-9.242E-2	2.790E+0	6.121E+0
-9.079E-2	2.839E+0	6.047E+0
-9.079E-2	2.806E+0	5.982E+0
-9.079E-2	2.832E+0	5.995E+0
-9.404E-2	2.796E+0	6.057E+0
-9.242E-2	2.829E+0	6.037E+0
-9.404E-2	2.803E+0	6.102E+0
-8.917E-2	2.754E+0	5.940E+0
-9.079E-2	2.748E+0	6.079E+0
-9.242E-2	2.728E+0	6.102E+0
-9.079E-2	2.806E+0	6.121E+0
-9.242E-2	2.761E+0	6.177E+0
-9.242E-2	2.757E+0	5.982E+0
-9.242E-2	2.822E+0	5.940E+0
-9.242E-2	2.728E+0	5.969E+0
-8.755E-2	2.731E+0	6.040E+0
-9.079E-2	2.796E+0	6.021E+0
-9.242E-2	2.757E+0	6.105E+0
-9.242E-2	2.751E+0	6.037E+0
-9.242E-2	2.835E+0	6.134E+0
-9.242E-2	2.741E+0	6.024E+0
-9.404E-2	2.790E+0	6.005E+0
-8.917E-2	2.800E+0	6.053E+0
-9.566E-2	2.813E+0	6.060E+0
-9.079E-2	2.774E+0	5.949E+0
-9.079E-2	2.822E+0	6.014E+0
-9.242E-2	2.809E+0	5.966E+0
-9.079E-2	2.728E+0	6.018E+0
-9.242E-2	2.774E+0	6.112E+0
-9.242E-2	2.748E+0	6.021E+0
-9.404E-2	2.790E+0	6.018E+0
-9.079E-2	2.787E+0	5.940E+0
-9.079E-2	2.855E+0	6.001E+0
-9.079E-2	2.829E+0	5.975E+0
-9.242E-2	2.744E+0	5.985E+0
-8.917E-2	2.803E+0	6.069E+0
-9.079E-2	2.826E+0	6.037E+0
-9.242E-2	2.845E+0	5.972E+0
-8.917E-2	2.738E+0	6.079E+0
-8.917E-2	2.702E+0	5.982E+0
-9.242E-2	2.800E+0	6.047E+0
-9.404E-2	2.813E+0	6.037E+0
-8.917E-2	2.761E+0	5.959E+0
-8.917E-2	2.796E+0	5.904E+0
-9.079E-2	2.725E+0	6.014E+0
-9.242E-2	2.774E+0	6.037E+0
-9.404E-2	2.757E+0	6.050E+0
-9.079E-2	2.832E+0	5.979E+0
-9.079E-2	2.774E+0	5.966E+0
-9.404E-2	2.744E+0	6.005E+0
-9.242E-2	2.787E+0	5.998E+0
-8.917E-2	2.783E+0	6.108E+0
-9.242E-2	2.731E+0	6.034E+0
-9.079E-2	2.718E+0	6.053E+0
-9.079E-2	2.832E+0	5.975E+0
-8.917E-2	2.751E+0	5.985E+0
-9.404E-2	2.757E+0	6.050E+0
-9.242E-2	2.764E+0	6.066E+0
-9.242E-2	2.826E+0	6.034E+0
-9.079E-2	2.787E+0	5.914E+0
-9.079E-2	2.793E+0	6.076E+0
-9.404E-2	2.780E+0	6.005E+0
-9.242E-2	2.787E+0	5.988E+0
-9.079E-2	2.796E+0	6.031E+0
-8.917E-2	2.735E+0	6.014E+0
-9.404E-2	2.816E+0	5.881E+0
-9.404E-2	2.780E+0	6.053E+0
-9.079E-2	2.826E+0	6.082E+0
-9.079E-2	2.790E+0	6.008E+0
-9.404E-2	2.839E+0	6.018E+0
-9.242E-2	2.764E+0	5.949E+0
-8.917E-2	2.735E+0	6.021E+0
-9.079E-2	2.783E+0	6.024E+0
-9.079E-2	2.845E+0	6.099E+0
-9.404E-2	2.757E+0	5.995E+0
-9.079E-2	2.845E+0	6.115E+0
-9.242E-2	2.757E+0	6.095E+0
-9.404E-2	2.777E+0	6.069E+0
-9.404E-2	2.796E+0	6.060E+0
-9.404E-2	2.741E+0	5.881E+0
-9.242E-2	2.816E+0	5.979E+0
-8.917E-2	2.816E+0	6.018E+0
-9.079E-2	2.709E+0	6.008E+0
-9.079E-2	2.741E+0	6.021E+0
-8.755E-2	2.806E+0	5.995E+0
-9.079E-2	2.777E+0	5.956E+0
-9.079E-2	2.806E+0	6.011E+0
-9.079E-2	2.806E+0	5.969E+0
-9.242E-2	2.764E+0	5.992E+0
-9.404E-2	2.774E+0	6.057E+0
-9.242E-2	2.770E+0	5.956E+0
-9.079E-2	2.845E+0	6.014E+0
-8.917E-2	2.822E+0	6.044E+0
-9.079E-2	2.858E+0	6.069E+0
-9.079E-2	2.790E+0	6.076E+0
-9.079E-2	2.728E+0	6.089E+0
-9.404E-2	2.790E+0	5.992E+0
-9.566E-2	2.774E+0	6.011E+0
-9.242E-2	2.774E+0	6.047E+0
-9.079E-2	2.748E+0	6.115E+0
-8.917E-2	2.777E+0	5.985E+0
-9.404E-2	2.816E+0	6.014E+0
-9.404E-2	2.770E+0	6.027E+0
-9.079E-2	2.783E+0	6.031E+0
-8.917E-2	2.777E+0	6.057E+0
-9.079E-2	2.842E+0	6.066E+0
-9.242E-2	2.816E+0	6.044E+0
-9.079E-2	2.803E+0	6.008E+0
-9.242E-2	2.770E+0	6.024E+0
-9.079E-2	2.816E+0	6.024E+0
-9.242E-2	2.848E+0	6.008E+0
-9.079E-2	2.800E+0	6.089E+0
-9.242E-2	2.735E+0	6.044E+0
-9.242E-2	2.783E+0	5.946E+0
-9.242E-2	2.793E+0	6.131E+0
-9.079E-2	2.829E+0	5.982E+0
-9.079E-2	2.774E+0	5.982E+0
-9.242E-2	2.777E+0	5.995E+0
-8.917E-2	2.751E+0	6.057E+0
-8.755E-2	2.689E+0	5.985E+0
-9.242E-2	2.790E+0	5.959E+0
-9.242E-2	2.744E+0	5.940E+0
-9.242E-2	2.764E+0	6.040E+0
-9.242E-2	2.780E+0	6.144E+0
-9.404E-2	2.767E+0	6.040E+0
-9.242E-2	2.826E+0	6.024E+0
-9.404E-2	2.767E+0	5.985E+0
-9.242E-2	2.787E+0	5.988E+0
-9.079E-2	2.735E+0	6.060E+0
-9.566E-2	2.770E+0	6.034E+0
-9.242E-2	2.767E+0	5.998E+0
-8.917E-2	2.803E+0	6.008E+0
-9.079E-2	2.767E+0	6.063E+0
-9.404E-2	2.800E+0	6.018E+0
-9.242E-2	2.751E+0	6.076E+0
-9.079E-2	2.858E+0	6.027E+0
-9.079E-2	2.783E+0	5.924E+0
-9.242E-2	2.809E+0	5.946E+0
-9.404E-2	2.809E+0	6.008E+0
-9.242E-2	2.722E+0	6.034E+0
-9.242E-2	2.800E+0	5.998E+0
-9.079E-2	2.884E+0	5.956E+0
-9.242E-2	2.718E+0	6.011E+0
-9.079E-2	2.806E+0	6.057E+0
-9.242E-2	2.722E+0	5.940E+0
-9.404E-2	2.842E+0	5.962E+0
-9.404E-2	2.754E+0	6.031E+0
-9.079E-2	2.744E+0	5.962E+0
-9.079E-2	2.787E+0	6.037E+0
-9.404E-2	2.757E+0	5.975E+0
-9.566E-2	2.816E+0	5.992E+0
-9.079E-2	2.806E+0	6.008E+0
-9.404E-2	2.757E+0	6.031E+0
-9.242E-2	2.741E+0	5.998E+0
-9.079E-2	2.764E+0	5.988E+0
-9.079E-2	2.761E+0	6.060E+0
-9.079E-2	2.787E+0	6.047E+0
-9.242E-2	2.770E+0	6.021E+0
-9.242E-2	2.855E+0	6.014E+0
-8.755E-2	2.787E+0	5.920E+0
-8.755E-2	2.761E+0	6.151E+0
-9.079E-2	2.787E+0	5.972E+0
-9.242E-2	2.803E+0	6.014E+0
-9.242E-2	2.793E+0	5.966E+0
-9.242E-2	2.764E+0	6.024E+0
-9.242E-2	2.816E+0	6.011E+0
-9.404E-2	2.790E+0	6.131E+0
-8.917E-2	2.783E+0	6.063E+0
-8.917E-2	2.767E+0	5.920E+0
-9.404E-2	2.787E+0	5.959E+0
-9.079E-2	2.751E+0	6.050E+0
-9.404E-2	2.783E+0	5.949E+0
-9.404E-2	2.764E+0	5.995E+0
-9.404E-2	2.777E+0	6.031E+0
-8.917E-2	2.764E+0	5.979E+0
-9.079E-2	2.790E+0	5.927E+0
-9.079E-2	2.806E+0	6.079E+0
-8.755E-2	2.764E+0	6.044E+0
-9.404E-2	2.851E+0	5.940E+0
-9.079E-2	2.787E+0	5.969E+0
-9.079E-2	2.806E+0	6.073E+0
-9.404E-2	2.709E+0	6.066E+0
-9.079E-2	2.787E+0	6.018E+0
-8.917E-2	2.757E+0	5.992E+0
-9.079E-2	2.787E+0	6.057E+0
-9.404E-2	2.790E+0	6.063E+0
-9.079E-2	2.787E+0	6.005E+0
-9.242E-2	2.764E+0	6.021E+0
-9.079E-2	2.822E+0	5.995E+0
-9.404E-2	2.829E+0	5.975E+0
-9.242E-2	2.777E+0	6.001E+0
-9.079E-2	2.767E+0	5.956E+0
-9.242E-2	2.790E+0	6.008E+0
-9.404E-2	2.790E+0	6.027E+0
-9.242E-2	2.764E+0	6.008E+0
-9.242E-2	2.780E+0	5.872E+0
-9.242E-2	2.712E+0	6.008E+0
-9.404E-2	2.839E+0	6.047E+0
-9.079E-2	2.680E+0	6.079E+0
-9.242E-2	2.790E+0	5.985E+0
-9.079E-2	2.751E+0	6.089E+0
-9.079E-2	2.790E+0	6.082E+0
-9.404E-2	2.793E+0	6.053E+0
-8.917E-2	2.777E+0	5.995E+0
-8.917E-2	2.816E+0	6.031E+0
-9.404E-2	2.731E+0	6.014E+0
-9.242E-2	2.735E+0	5.953E+0
-9.079E-2	2.806E+0	5.998E+0
-9.079E-2	2.800E+0	6.076E+0
-9.404E-2	2.777E+0	5.982E+0
-9.079E-2	2.735E+0	5.992E+0
-8.917E-2	2.780E+0	5.959E+0
-9.079E-2	2.839E+0	6.125E+0
-9.242E-2	2.790E+0	6.031E+0
-9.242E-2	2.803E+0	5.985E+0
-8.917E-2	2.796E+0	6.021E+0
-9.242E-2	2.822E+0	6.031E+0
-9.079E-2	2.809E+0	6.008E+0
-9.079E-2	2.796E+0	5.959E+0
-9.242E-2	2.744E+0	6.044E+0
-9.079E-2	2.777E+0	5.953E+0
-9.242E-2	2.787E+0	6.024E+0
-9.404E-2	2.731E+0	6.095E+0
-9.079E-2	2.800E+0	6.011E+0
-9.079E-2	2.770E+0	6.014E+0
-9.404E-2	2.754E+0	5.988E+0
-9.404E-2	2.761E+0	5.982E+0
-9.079E-2	2.800E+0	5.998E+0
-9.079E-2	2.796E+0	5.992E+0
-9.404E-2	2.783E+0	6.105E+0
-9.079E-2	2.809E+0	6.011E+0
-9.079E-2	2.715E+0	6.021E+0
-9.079E-2	2.722E+0	5.985E+0
-9.404E-2	2.780E+0	5.982E+0
-9.079E-2	2.793E+0	6.053E+0
-9.079E-2	2.767E+0	5.979E+0
-9.242E-2	2.822E+0	6.024E+0
-9.404E-2	2.803E+0	6.031E+0
-9.242E-2	2.793E+0	5.982E+0
-9.242E-2	2.754E+0	6.160E+0
-9.242E-2	2.787E+0	6.018E+0
-9.242E-2	2.764E+0	5.995E+0
-9.566E-2	2.842E+0	5.975E+0
-9.242E-2	2.735E+0	6.011E+0
-9.079E-2	2.757E+0	6.044E+0
-9.079E-2	2.780E+0	5.862E+0
-9.404E-2	2.741E+0	6.063E+0
-9.079E-2	2.757E+0	6.069E+0
-9.242E-2	2.748E+0	5.988E+0
-9.079E-2	2.787E+0	5.979E+0
-9.566E-2	2.800E+0	6.014E+0
-9.242E-2	2.748E+0	5.949E+0
-9.242E-2	2.767E+0	5.995E+0
-8.917E-2	2.787E+0	6.060E+0
-8.917E-2	2.751E+0	6.053E+0
-9.079E-2	2.809E+0	6.092E+0
-8.917E-2	2.793E+0	6.027E+0
-9.566E-2	2.790E+0	6.014E+0
-9.404E-2	2.741E+0	5.985E+0
-9.079E-2	2.780E+0	5.998E+0
-9.079E-2	2.735E+0	6.044E+0
-9.404E-2	2.813E+0	5.907E+0
-9.242E-2	2.751E+0	5.927E+0
-9.242E-2	2.767E+0	5.995E+0
-8.917E-2	2.822E+0	6.027E+0
-9.404E-2	2.764E+0	6.027E+0
-9.079E-2	2.822E+0	6.063E+0
-8.917E-2	2.803E+0	6.112E+0
-9.404E-2	2.806E+0	5.953E+0
-9.079E-2	2.748E+0	6.047E+0
-9.242E-2	2.735E+0	5.985E+0
-9.242E-2	2.754E+0	6.014E+0
-9.242E-2	2.777E+0	6.027E+0
-9.242E-2	2.774E+0	6.037E+0
-9.404E-2	2.728E+0	6.063E+0
-9.404E-2	2.741E+0	6.063E+0
-9.404E-2	2.803E+0	6.053E+0
-9.242E-2	2.767E+0	5.878E+0
-9.242E-2	2.706E+0	5.946E+0
-9.079E-2	2.809E+0	6.024E+0
-8.917E-2	2.741E+0	5.998E+0
-9.242E-2	2.637E+0	5.982E+0
-9.728E-2	2.790E+0	6.095E+0
-9.242E-2	2.725E+0	5.982E+0
-9.404E-2	2.780E+0	6.031E+0
-9.242E-2	2.835E+0	5.820E+0
-9.404E-2	2.757E+0	6.057E+0
-9.242E-2	2.764E+0	5.992E+0
-8.917E-2	2.806E+0	6.066E+0
-9.242E-2	2.783E+0	6.011E+0
-9.079E-2	2.787E+0	6.008E+0
-9.242E-2	2.806E+0	5.975E+0
-9.079E-2	2.777E+0	5.975E+0
-9.404E-2	2.764E+0	6.031E+0
-9.242E-2	2.754E+0	6.001E+0
-9.566E-2	2.777E+0	5.959E+0
-9.079E-2	2.826E+0	6.082E+0
-9.404E-2	2.790E+0	6.076E+0
-9.566E-2	2.806E+0	5.953E+0
-9.566E-2	2.826E+0	6.057E+0
-9.079E-2	2.806E+0	6.160E+0
-9.079E-2	2.731E+0	6.095E+0
-9.404E-2	2.780E+0	6.014E+0
-9.079E-2	2.770E+0	6.057E+0
-8.917E-2	2.754E+0	6.011E+0
-9.242E-2	2.813E+0	6.069E+0
-9.404E-2	2.761E+0	5.972E+0
-9.242E-2	2.754E+0	6.066E+0
-9.079E-2	2.712E+0	6.057E+0
-9.404E-2	2.780E+0	6.034E+0
-8.917E-2	2.757E+0	6.102E+0
-9.079E-2	2.770E+0	5.985E+0
-9.079E-2	2.744E+0	6.018E+0
-9.404E-2	2.787E+0	6.066E+0
-9.404E-2	2.774E+0	5.946E+0
-8.917E-2	2.751E+0	5.956E+0
-9.079E-2	2.829E+0	6.118E+0
-9.404E-2	2.813E+0	6.079E+0
-9.079E-2	2.829E+0	5.962E+0
-9.404E-2	2.800E+0	6.069E+0
-9.566E-2	2.793E+0	6.047E+0
-9.404E-2	2.741E+0	5.924E+0
-9.404E-2	2.796E+0	5.975E+0
-9.242E-2	2.748E+0	5.959E+0
-9.079E-2	2.761E+0	6.021E+0
-9.242E-2	2.774E+0	5.917E+0
-9.079E-2	2.735E+0	6.044E+0
-9.079E-2	2.751E+0	6.005E+0
-9.079E-2	2.822E+0	6.060E+0
-9.079E-2	2.728E+0	5.988E+0
-9.404E-2	2.806E+0	5.985E+0
-9.242E-2	2.793E+0	6.086E+0
-9.242E-2	2.796E+0	6.099E+0
-9.242E-2	2.780E+0	6.060E+0
-9.242E-2	2.715E+0	5.982E+0
-9.079E-2	2.728E+0	6.057E+0
-9.079E-2	2.735E+0	6.073E+0
-9.242E-2	2.738E+0	6.031E+0
-9.404E-2	2.826E+0	6.005E+0
-9.079E-2	2.819E+0	6.092E+0
-9.079E-2	2.774E+0	6.102E+0
-9.242E-2	2.774E+0	6.125E+0
-9.404E-2	2.767E+0	6.024E+0
-9.242E-2	2.764E+0	6.066E+0
-8.917E-2	2.800E+0	5.969E+0
-9.404E-2	2.754E+0	5.979E+0
-8.917E-2	2.842E+0	6.063E+0
-9.242E-2	2.809E+0	6.011E+0
-8.917E-2	2.767E+0	6.057E+0
-9.242E-2	2.774E+0	5.936E+0
-9.242E-2	2.780E+0	6.001E+0
-9.242E-2	2.826E+0	5.917E+0
-9.242E-2	2.819E+0	6.076E+0
-9.242E-2	2.725E+0	6.044E+0
-9.404E-2	2.835E+0	6.027E+0
-9.242E-2	2.780E+0	5.985E+0
-9.242E-2	2.800E+0	6.073E+0
-9.242E-2	2.780E+0	6.063E+0
-9.728E-2	2.748E+0	5.995E+0
-8.917E-2	2.787E+0	5.982E+0
-9.079E-2	2.757E+0	6.050E+0
-9.242E-2	2.751E+0	5.972E+0
-9.404E-2	2.796E+0	6.027E+0
-9.566E-2	2.819E+0	6.047E+0
-9.079E-2	2.848E+0	6.024E+0
-9.079E-2	2.783E+0	6.050E+0
-9.242E-2	2.813E+0	6.073E+0
-9.079E-2	2.770E+0	6.011E+0
-9.079E-2	2.803E+0	6.024E+0
-9.404E-2	2.774E+0	5.959E+0
-9.566E-2	2.761E+0	6.057E+0
-9.079E-2	2.718E+0	5.992E+0
-9.242E-2	2.822E+0	6.014E+0
-9.404E-2	2.855E+0	6.082E+0
-9.242E-2	2.761E+0	5.972E+0
-9.242E-2	2.728E+0	5.917E+0
-9.242E-2	2.770E+0	6.008E+0
-9.404E-2	2.757E+0	6.047E+0
-9.404E-2	2.835E+0	6.108E+0
-8.917E-2	2.822E+0	6.031E+0
-9.079E-2	2.731E+0	6.024E+0
-9.242E-2	2.793E+0	5.953E+0
-9.404E-2	2.851E+0	6.001E+0
-9.079E-2	2.800E+0	6.057E+0
-9.079E-2	2.780E+0	5.975E+0
-9.242E-2	2.787E+0	6.073E+0
-9.242E-2	2.712E+0	6.066E+0
-9.079E-2	2.754E+0	6.086E+0
-9.079E-2	2.845E+0	6.063E+0
-9.404E-2	2.793E+0	6.011E+0
-9.728E-2	2.767E+0	6.040E+0
-8.917E-2	2.774E+0	5.924E+0
-9.242E-2	2.738E+0	6.005E+0
-9.242E-2	2.777E+0	6.024E+0
-9.242E-2	2.780E+0	5.988E+0
-9.242E-2	2.829E+0	6.086E+0
-9.242E-2	2.770E+0	5.979E+0
-9.404E-2	2.793E+0	6.079E+0
-9.242E-2	2.783E+0	6.044E+0
-9.242E-2	2.777E+0	5.985E+0
-9.242E-2	2.738E+0	5.943E+0
-9.242E-2	2.757E+0	5.998E+0
-9.404E-2	2.751E+0	6.060E+0
-9.404E-2	2.803E+0	5.988E+0
-9.079E-2	2.764E+0	5.898E+0
-9.404E-2	2.793E+0	5.943E+0
-9.404E-2	2.777E+0	6.027E+0
-9.079E-2	2.822E+0	6.102E+0
-8.917E-2	2.770E+0	6.138E+0
-9.404E-2	2.777E+0	6.076E+0
-9.079E-2	2.673E+0	5.953E+0
-8.917E-2	2.783E+0	5.979E+0
-9.242E-2	2.764E+0	6.047E+0
-9.404E-2	2.819E+0	6.018E+0
-9.242E-2	2.826E+0	5.985E+0
-9.079E-2	2.738E+0	5.904E+0
-9.079E-2	2.751E+0	5.985E+0
-9.404E-2	2.816E+0	5.995E+0
-9.242E-2	2.751E+0	5.979E+0
-9.242E-2	2.800E+0	6.057E+0
-9.566E-2	2.793E+0	6.037E+0
-9.242E-2	2.787E+0	6.082E+0
-9.242E-2	2.744E+0	6.053E+0
-8.917E-2	2.761E+0	6.082E+0
-9.242E-2	2.842E+0	5.982E+0
-9.079E-2	2.777E+0	6.069E+0
-9.404E-2	2.780E+0	5.998E+0
-9.079E-2	2.751E+0	5.995E+0
-9.079E-2	2.826E+0	6.005E+0
-9.242E-2	2.761E+0	5.988E+0
-9.079E-2	2.748E+0	5.904E+0
-9.079E-2	2.751E+0	6.027E+0
-9.079E-2	2.686E+0	6.066E+0
-9.079E-2	2.822E+0	5.940E+0
-9.242E-2	2.777E+0	6.024E+0
-9.404E-2	2.835E+0	6.057E+0
-8.917E-2	2.800E+0	6.021E+0
-9.242E-2	2.780E+0	6.011E+0
-9.079E-2	2.793E+0	6.063E+0
-9.079E-2	2.790E+0	5.933E+0
-9.079E-2	2.803E+0	6.031E+0
-9.242E-2	2.787E+0	6.037E+0
-9.566E-2	2.783E+0	5.998E+0
-9.404E-2	2.819E+0	6.063E+0
-9.404E-2	2.790E+0	6.154E+0
-9.404E-2	2.748E+0	6.001E+0
-9.404E-2	2.757E+0	5.972E+0
-9.079E-2	2.780E+0	6.001E+0
-8.917E-2	2.770E+0	6.053E+0
-9.079E-2	2.757E+0	6.053E+0
-9.242E-2	2.809E+0	6.108E+0
-9.242E-2	2.757E+0	5.943E+0
-9.242E-2	2.816E+0	6.060E+0
-9.404E-2	2.783E+0	6.021E+0
-9.242E-2	2.770E+0	5.962E+0
-9.404E-2	2.839E+0	6.027E+0
-9.079E-2	2.787E+0	5.982E+0
-9.079E-2	2.761E+0	5.920E+0
-9.079E-2	2.819E+0	6.031E+0
-9.079E-2	2.751E+0	6.001E+0
-9.079E-2	2.819E+0	6.034E+0
-9.079E-2	2.722E+0	5.969E+0
-9.404E-2	2.796E+0	6.047E+0
-8.917E-2	2.809E+0	6.053E+0
-9.242E-2	2.832E+0	6.076E+0
-9.242E-2	2.770E+0	6.082E+0
-9.404E-2	2.787E+0	6.060E+0
-9.242E-2	2.787E+0	5.911E+0
-9.079E-2	2.709E+0	5.924E+0
-9.242E-2	2.767E+0	6.011E+0
-9.242E-2	2.748E+0	6.073E+0
-9.242E-2	2.751E+0	6.011E+0
-9.242E-2	2.741E+0	6.031E+0
-9.404E-2	2.764E+0	5.969E+0
-9.242E-2	2.764E+0	6.018E+0
-9.242E-2	2.709E+0	5.956E+0
-8.917E-2	2.800E+0	6.001E+0
-9.079E-2	2.780E+0	6.053E+0
-9.566E-2	2.764E+0	6.082E+0
-8.917E-2	2.780E+0	5.998E+0
-9.079E-2	2.725E+0	5.975E+0
-9.404E-2	2.813E+0	6.001E+0
-9.566E-2	2.813E+0	6.018E+0
-9.079E-2	2.813E+0	6.060E+0
-9.242E-2	2.835E+0	5.924E+0
-9.728E-2	2.874E+0	6.040E+0
-9.242E-2	2.728E+0	6.005E+0
-9.242E-2	2.783E+0	6.092E+0
-9.079E-2	2.770E+0	5.959E+0
-9.404E-2	2.819E+0	5.992E+0
-9.566E-2	2.777E+0	5.975E+0
-9.242E-2	2.764E+0	6.180E+0
-9.079E-2	2.809E+0	6.011E+0
-9.404E-2	2.783E+0	6.018E+0
-9.566E-2	2.783E+0	6.060E+0
-9.079E-2	2.774E+0	6.076E+0
-9.404E-2	2.777E+0	6.018E+0
-9.242E-2	2.738E+0	6.044E+0
-9.566E-2	2.770E+0	6.027E+0
-8.917E-2	2.848E+0	5.969E+0
-9.079E-2	2.835E+0	5.988E+0
-9.079E-2	2.780E+0	6.057E+0
-9.728E-2	2.780E+0	5.972E+0
-9.404E-2	2.790E+0	6.131E+0
-9.079E-2	2.796E+0	6.005E+0
-9.079E-2	2.774E+0	6.031E+0
-9.242E-2	2.731E+0	6.008E+0
-9.079E-2	2.777E+0	6.069E+0
-9.079E-2	2.848E+0	6.037E+0
-9.404E-2	2.826E+0	6.050E+0
-9.566E-2	2.777E+0	6.024E+0
-9.242E-2	2.741E+0	6.105E+0
-9.079E-2	2.741E+0	6.057E+0
-9.079E-2	2.813E+0	6.144E+0
-9.566E-2	2.757E+0	5.962E+0
-8.917E-2	2.744E+0	5.995E+0
-9.242E-2	2.770E+0	5.962E+0
-9.079E-2	2.809E+0	5.953E+0
-9.566E-2	2.790E+0	5.988E+0
-8.917E-2	2.770E+0	5.966E+0
-9.079E-2	2.751E+0	6.008E+0
-9.404E-2	2.813E+0	5.904E+0
-8.917E-2	2.767E+0	6.092E+0
-9.079E-2	2.796E+0	6.044E+0
-9.566E-2	2.767E+0	6.105E+0
-9.242E-2	2.735E+0	6.031E+0
-9.404E-2	2.790E+0	5.985E+0
-9.404E-2	2.796E+0	5.946E+0
-9.242E-2	2.767E+0	5.992E+0
-9.079E-2	2.790E+0	5.943E+0
-9.242E-2	2.764E+0	6.063E+0
-9.079E-2	2.790E+0	6.063E+0
-9.242E-2	2.829E+0	6.053E+0
-9.079E-2	2.767E+0	6.027E+0
-9.566E-2	2.793E+0	6.082E+0
-9.404E-2	2.770E+0	6.005E+0
-8.917E-2	2.764E+0	5.969E+0
-9.404E-2	2.819E+0	6.005E+0
-9.566E-2	2.816E+0	6.134E+0
-9.404E-2	2.796E+0	5.998E+0
-8.917E-2	2.816E+0	6.018E+0
-9.242E-2	2.761E+0	6.014E+0
-9.404E-2	2.748E+0	6.034E+0
-9.242E-2	2.738E+0	6.001E+0
-9.079E-2	2.718E+0	6.011E+0
-9.242E-2	2.803E+0	6.018E+0
-9.404E-2	2.826E+0	5.975E+0
-9.079E-2	2.738E+0	6.115E+0
-9.079E-2	2.770E+0	5.959E+0
-9.242E-2	2.809E+0	6.008E+0
-9.242E-2	2.761E+0	5.995E+0
-9.242E-2	2.754E+0	6.018E+0
-9.242E-2	2.757E+0	6.037E+0
-9.079E-2	2.741E+0	6.157E+0
-9.404E-2	2.800E+0	5.995E+0
-9.242E-2	2.709E+0	6.037E+0
-9.242E-2	2.748E+0	5.946E+0
-9.079E-2	2.767E+0	5.995E+0
-9.404E-2	2.796E+0	6.073E+0
-9.079E-2	2.757E+0	5.992E+0
-8.917E-2	2.787E+0	5.998E+0
-9.566E-2	2.790E+0	6.105E+0
-9.404E-2	2.809E+0	6.099E+0
-9.242E-2	2.725E+0	5.972E+0
-9.242E-2	2.767E+0	5.992E+0
-9.242E-2	2.835E+0	5.985E+0
-9.566E-2	2.744E+0	6.014E+0
-9.404E-2	2.764E+0	6.115E+0
-9.404E-2	2.793E+0	6.018E+0
-9.079E-2	2.748E+0	5.972E+0
-9.404E-2	2.774E+0	6.018E+0
-9.566E-2	2.706E+0	5.992E+0
-9.079E-2	2.764E+0	6.118E+0
-9.242E-2	2.777E+0	6.034E+0
-9.404E-2	2.748E+0	5.911E+0
-9.242E-2	2.744E+0	6.060E+0
-9.079E-2	2.774E+0	6.076E+0
-9.242E-2	2.774E+0	6.047E+0
-9.404E-2	2.725E+0	5.975E+0
-9.404E-2	2.800E+0	5.979E+0
-9.079E-2	2.783E+0	6.021E+0
-8.917E-2	2.806E+0	6.018E+0
-9.404E-2	2.800E+0	5.907E+0
-9.404E-2	2.826E+0	5.985E+0
-9.242E-2	2.754E+0	6.037E+0
-9.404E-2	2.809E+0	6.128E+0
-9.242E-2	2.780E+0	6.147E+0
-9.242E-2	2.738E+0	6.011E+0
-9.079E-2	2.780E+0	6.018E+0
-9.242E-2	2.754E+0	6.079E+0
-9.566E-2	2.803E+0	5.959E+0
-9.079E-2	2.787E+0	6.034E+0
-9.566E-2	2.725E+0	6.151E+0
-9.242E-2	2.783E+0	5.992E+0
-9.566E-2	2.829E+0	6.047E+0
-9.079E-2	2.822E+0	6.018E+0
-8.917E-2	2.796E+0	6.050E+0
-9.404E-2	2.780E+0	6.001E+0
-9.242E-2	2.809E+0	5.949E+0
-9.242E-2	2.780E+0	6.050E+0
-9.079E-2	2.748E+0	6.092E+0
-9.404E-2	2.725E+0	6.014E+0
-9.404E-2	2.803E+0	5.988E+0
-9.404E-2	2.777E+0	6.014E+0
-9.242E-2	2.790E+0	5.920E+0
-9.079E-2	2.793E+0	6.021E+0
-9.242E-2	2.809E+0	6.089E+0
-9.079E-2	2.819E+0	6.057E+0
-9.079E-2	2.777E+0	5.962E+0
-9.404E-2	2.702E+0	6.047E+0
-9.566E-2	2.783E+0	5.992E+0
-8.917E-2	2.796E+0	6.167E+0
-9.404E-2	2.803E+0	5.972E+0
-9.404E-2	2.783E+0	6.063E+0
-9.404E-2	2.783E+0	6.027E+0
-9.404E-2	2.770E+0	6.027E+0
-9.242E-2	2.728E+0	6.034E+0
-9.242E-2	2.774E+0	6.018E+0
-9.404E-2	2.741E+0	6.073E+0
-9.404E-2	2.793E+0	6.118E+0
-8.917E-2	2.761E+0	6.001E+0
-9.242E-2	2.731E+0	6.008E+0
-9.404E-2	2.777E+0	6.011E+0
-8.917E-2	2.722E+0	5.992E+0
-9.079E-2	2.793E+0	5.982E+0
-9.404E-2	2.777E+0	5.995E+0
-9.404E-2	2.816E+0	6.060E+0
-8.917E-2	2.767E+0	6.069E+0
-9.079E-2	2.757E+0	6.031E+0
-9.242E-2	2.728E+0	6.076E+0
-9.242E-2	2.816E+0	6.008E+0
-9.566E-2	2.744E+0	6.076E+0
-9.079E-2	2.832E+0	6.024E+0
-9.079E-2	2.767E+0	6.024E+0
-9.404E-2	2.722E+0	5.914E+0
-9.242E-2	2.683E+0	5.972E+0
-8.917E-2	2.787E+0	6.044E+0
-9.242E-2	2.800E+0	6.089E+0
-9.079E-2	2.754E+0	5.988E+0
-9.242E-2	2.764E+0	6.073E+0
-9.242E-2	2.744E+0	6.154E+0
-9.242E-2	2.761E+0	6.057E+0
-9.404E-2	2.796E+0	6.027E+0
-9.404E-2	2.757E+0	6.034E+0
-8.917E-2	2.764E+0	5.982E+0
-9.566E-2	2.761E+0	5.946E+0
-9.079E-2	2.806E+0	5.927E+0
-9.242E-2	2.842E+0	6.125E+0
-9.242E-2	2.800E+0	5.940E+0
-9.242E-2	2.793E+0	6.099E+0
-9.242E-2	2.748E+0	6.021E+0
-9.404E-2	2.767E+0	6.063E+0
-8.917E-2	2.715E+0	5.969E+0
-9.242E-2	2.777E+0	6.050E+0
-9.404E-2	2.754E+0	6.167E+0
-9.079E-2	2.800E+0	5.998E+0
-9.079E-2	2.757E+0	6.073E+0
-9.404E-2	2.774E+0	5.969E+0
-9.079E-2	2.822E+0	6.037E+0
-9.079E-2	2.832E+0	5.979E+0
-9.079E-2	2.741E+0	5.953E+0
-9.404E-2	2.822E+0	6.008E+0
-9.404E-2	2.787E+0	6.021E+0
-9.404E-2	2.761E+0	6.024E+0
-9.404E-2	2.787E+0	6.027E+0
-9.404E-2	2.813E+0	6.024E+0
-9.404E-2	2.826E+0	6.001E+0
-9.242E-2	2.783E+0	6.014E+0
-9.242E-2	2.803E+0	6.031E+0
-9.404E-2	2.777E+0	6.102E+0
-9.404E-2	2.790E+0	6.099E+0
-9.566E-2	2.770E+0	5.998E+0
-9.079E-2	2.842E+0	5.982E+0
-9.242E-2	2.787E+0	6.031E+0
-9.566E-2	2.751E+0	5.982E+0
-9.404E-2	2.793E+0	6.034E+0
-9.242E-2	2.735E+0	6.018E+0
-9.404E-2	2.718E+0	6.112E+0
-9.242E-2	2.803E+0	6.047E+0
-9.242E-2	2.761E+0	6.076E+0
-9.079E-2	2.770E+0	5.985E+0
-9.404E-2	2.780E+0	6.040E+0
-9.242E-2	2.780E+0	6.089E+0
-9.242E-2	2.826E+0	6.115E+0
-9.404E-2	2.800E+0	5.988E+0
-9.242E-2	2.751E+0	5.966E+0
-9.566E-2	2.822E+0	6.053E+0
-9.242E-2	2.839E+0	5.969E+0
-9.079E-2	2.839E+0	6.008E+0
-9.404E-2	2.813E+0	5.982E+0
-9.566E-2	2.783E+0	6.063E+0
-9.404E-2	2.809E+0	6.069E+0
-9.079E-2	2.796E+0	6.018E+0
-9.079E-2	2.748E+0	5.985E+0
-9.404E-2	2.790E+0	6.047E+0
-9.079E-2	2.813E+0	6.005E+0
-9.079E-2	2.813E+0	6.031E+0
-9.079E-2	2.809E+0	6.073E+0
-9.404E-2	2.829E+0	6.037E+0
-9.079E-2	2.777E+0	6.108E+0
-8.917E-2	2.793E+0	5.992E+0
-9.079E-2	2.790E+0	6.079E+0
-9.404E-2	2.754E+0	6.027E+0
-9.079E-2	2.764E+0	6.095E+0
-9.242E-2	2.790E+0	6.082E+0
-9.242E-2	2.787E+0	6.079E+0
-9.242E-2	2.793E+0	6.014E+0
-9.404E-2	2.809E+0	6.031E+0
-9.404E-2	2.770E+0	5.956E+0
-9.566E-2	2.722E+0	6.053E+0
-9.404E-2	2.822E+0	5.975E+0
-9.242E-2	2.741E+0	6.001E+0
-9.079E-2	2.764E+0	6.037E+0
-9.404E-2	2.774E+0	6.031E+0
-9.404E-2	2.741E+0	6.008E+0
-9.242E-2	2.754E+0	6.063E+0
-9.242E-2	2.783E+0	5.920E+0
-9.242E-2	2.767E+0	6.069E+0
-9.728E-2	2.731E+0	6.050E+0
-9.404E-2	2.787E+0	6.082E+0
-9.404E-2	2.751E+0	6.001E+0
-9.242E-2	2.800E+0	5.953E+0
-9.404E-2	2.754E+0	6.037E+0
-9.404E-2	2.751E+0	6.134E+0
-9.079E-2	2.780E+0	5.975E+0
-9.242E-2	2.787E+0	6.021E+0
-9.404E-2	2.709E+0	6.044E+0
-9.404E-2	2.744E+0	6.031E+0
-8.917E-2	2.754E+0	5.943E+0
-9.079E-2	2.761E+0	6.005E+0
-9.404E-2	2.731E+0	5.891E+0
-9.079E-2	2.754E+0	6.108E+0
-9.404E-2	2.774E+0	6.001E+0
-9.242E-2	2.787E+0	6.018E+0
-9.404E-2	2.735E+0	6.001E+0
-9.242E-2	2.751E+0	6.018E+0
-9.079E-2	2.819E+0	6.047E+0
-9.404E-2	2.813E+0	6.014E+0
-9.404E-2	2.793E+0	6.031E+0
-9.242E-2	2.751E+0	5.995E+0
-9.242E-2	2.787E+0	6.092E+0
-9.566E-2	2.783E+0	5.995E+0
-9.404E-2	2.806E+0	6.092E+0
-9.242E-2	2.738E+0	5.875E+0
-9.079E-2	2.767E+0	6.044E+0
-8.917E-2	2.770E+0	5.940E+0
-9.242E-2	2.793E+0	6.069E+0
-9.079E-2	2.757E+0	5.992E+0
-9.079E-2	2.735E+0	5.959E+0
-9.404E-2	2.790E+0	6.082E+0
-9.566E-2	2.744E+0	6.102E+0
-9.404E-2	2.744E+0	6.031E+0
-9.242E-2	2.715E+0	6.092E+0
-9.242E-2	2.787E+0	6.053E+0
-9.566E-2	2.748E+0	6.027E+0
-9.242E-2	2.657E+0	5.979E+0
-9.242E-2	2.774E+0	5.959E+0
-9.404E-2	2.783E+0	6.086E+0
-9.566E-2	2.767E+0	5.946E+0
-9.242E-2	2.774E+0	5.920E+0
-9.404E-2	2.748E+0	5.988E+0
-9.404E-2	2.748E+0	6.076E+0
-9.242E-2	2.845E+0	6.024E+0
-8.917E-2	2.722E+0	6.001E+0
-9.079E-2	2.761E+0	6.031E+0
-9.079E-2	2.770E+0	6.031E+0
-9.404E-2	2.751E+0	6.021E+0
-8.917E-2	2.764E+0	5.885E+0
-9.242E-2	2.835E+0	6.108E+0
-9.404E-2	2.780E+0	6.034E+0
-9.404E-2	2.777E+0	6.027E+0
-9.079E-2	2.829E+0	5.995E+0
-9.242E-2	2.829E+0	6.011E+0
-9.242E-2	2.806E+0	5.956E+0
-9.566E-2	2.809E+0	6.024E+0
-9.404E-2	2.780E+0	6.086E+0
-9.079E-2	2.751E+0	6.044E+0
-9.242E-2	2.803E+0	6.037E+0
-9.566E-2	2.790E+0	6.008E+0
-9.242E-2	2.777E+0	6.031E+0
-9.079E-2	2.741E+0	6.076E+0
-9.242E-2	2.835E+0	6.018E+0
-9.404E-2	2.761E+0	5.946E+0
-9.404E-2	2.806E+0	6.011E+0
-9.079E-2	2.800E+0	6.011E+0
-9.242E-2	2.816E+0	6.031E+0
-9.242E-2	2.780E+0	5.898E+0
-9.242E-2	2.748E+0	6.011E+0
-9.242E-2	2.806E+0	5.949E+0
-9.566E-2	2.787E+0	5.972E+0
-9.566E-2	2.868E+0	6.105E+0
-9.404E-2	2.777E+0	5.992E+0
-9.242E-2	2.722E+0	6.050E+0
-9.242E-2	2.706E+0	5.985E+0
-9.242E-2	2.748E+0	6.047E+0
-9.079E-2	2.709E+0	6.014E+0
-9.079E-2	2.774E+0	5.940E+0
-9.404E-2	2.770E+0	6.044E+0
-9.242E-2	2.774E+0	6.069E+0
-9.242E-2	2.748E+0	6.082E+0
-9.079E-2	2.709E+0	6.060E+0
-9.404E-2	2.770E+0	5.969E+0
-9.404E-2	2.764E+0	6.063E+0
-8.917E-2	2.770E+0	6.057E+0
-9.079E-2	2.780E+0	5.988E+0
-9.242E-2	2.819E+0	6.063E+0
-9.242E-2	2.793E+0	5.979E+0
-9.404E-2	2.806E+0	6.011E+0
-9.242E-2	2.774E+0	6.086E+0
-9.728E-2	2.839E+0	5.992E+0
-9.728E-2	2.803E+0	6.024E+0
-9.566E-2	2.712E+0	6.011E+0
-8.917E-2	2.783E+0	6.014E+0
-9.404E-2	2.738E+0	6.034E+0
-9.404E-2	2.839E+0	6.027E+0
-9.079E-2	2.780E+0	6.076E+0
-9.079E-2	2.819E+0	6.050E+0
-9.242E-2	2.712E+0	6.102E+0
-9.079E-2	2.819E+0	5.985E+0
-9.404E-2	2.829E+0	6.040E+0
-9.079E-2	2.780E+0	6.037E+0
-8.917E-2	2.748E+0	5.988E+0
-9.404E-2	2.790E+0	5.975E+0
-9.242E-2	2.757E+0	6.040E+0
-9.242E-2	2.826E+0	6.005E+0
-9.242E-2	2.751E+0	6.057E+0
-9.566E-2	2.800E+0	6.108E+0
-9.242E-2	2.702E+0	5.975E+0
-9.242E-2	2.809E+0	5.924E+0
-9.404E-2	2.826E+0	6.044E+0
-9.404E-2	2.796E+0	6.031E+0
-9.404E-2	2.796E+0	6.021E+0
-9.079E-2	2.800E+0	6.001E+0
-9.566E-2	2.731E+0	5.966E+0
-9.404E-2	2.803E+0	6.005E+0
-9.404E-2	2.839E+0	6.027E+0
-9.242E-2	2.822E+0	5.975E+0
-9.079E-2	2.858E+0	6.063E+0
-9.404E-2	2.796E+0	5.927E+0
-9.242E-2	2.790E+0	5.988E+0
-9.242E-2	2.803E+0	6.027E+0
-9.404E-2	2.761E+0	5.969E+0
-9.404E-2	2.744E+0	6.053E+0
-9.242E-2	2.819E+0	6.063E+0
-9.079E-2	2.725E+0	5.959E+0
-9.404E-2	2.796E+0	5.959E+0
-9.404E-2	2.800E+0	6.050E+0
-8.917E-2	2.728E+0	6.118E+0
-9.242E-2	2.595E+0	6.011E+0
-9.566E-2	2.774E+0	6.044E+0
-9.404E-2	2.774E+0	5.933E+0
-9.242E-2	2.793E+0	5.985E+0
-9.404E-2	2.790E+0	6.063E+0
-9.079E-2	2.780E+0	5.982E+0
-8.917E-2	2.673E+0	6.050E+0
-9.242E-2	2.803E+0	5.966E+0
-9.404E-2	2.796E+0	5.985E+0
-9.079E-2	2.780E+0	6.037E+0
-9.404E-2	2.803E+0	6.121E+0
-9.242E-2	2.813E+0	5.975E+0
-9.079E-2	2.764E+0	5.901E+0
-9.404E-2	2.774E+0	5.982E+0
-9.242E-2	2.754E+0	5.988E+0
-9.404E-2	2.725E+0	6.060E+0
-9.242E-2	2.748E+0	6.005E+0
-9.566E-2	2.751E+0	6.173E+0
-9.728E-2	2.738E+0	6.069E+0
-9.404E-2	2.777E+0	6.005E+0
-9.079E-2	2.731E+0	6.053E+0
-9.404E-2	2.770E+0	5.998E+0
-9.242E-2	2.829E+0	5.992E+0
-9.404E-2	2.780E+0	6.014E+0
-9.242E-2	2.790E+0	6.037E+0
-9.404E-2	2.819E+0	6.147E+0
-9.242E-2	2.780E+0	5.959E+0
-9.242E-2	2.793E+0	6.069E+0
-9.242E-2	2.787E+0	5.972E+0
-9.242E-2	2.722E+0	6.057E+0
-9.404E-2	2.774E+0	6.021E+0
-9.242E-2	2.738E+0	6.047E+0
-9.566E-2	2.751E+0	5.898E+0
-9.404E-2	2.809E+0	6.037E+0
-9.242E-2	2.877E+0	5.995E+0
-9.242E-2	2.839E+0	6.047E+0
-9.242E-2	2.877E+0	6.005E+0
-9.404E-2	2.796E+0	5.936E+0
-9.404E-2	2.738E+0	6.050E+0
-9.242E-2	2.796E+0	6.151E+0
-9.079E-2	2.848E+0	5.936E+0
-9.404E-2	2.757E+0	5.966E+0
-9.566E-2	2.793E+0	6.031E+0
-9.404E-2	2.748E+0	6.040E+0
-9.079E-2	2.783E+0	6.037E+0
-9.242E-2	2.757E+0	6.167E+0
-9.242E-2	2.793E+0	5.894E+0
-9.404E-2	2.754E+0	6.034E+0
-9.404E-2	2.774E+0	6.063E+0
-9.242E-2	2.754E+0	6.069E+0
-9.404E-2	2.751E+0	6.099E+0
-9.404E-2	2.822E+0	5.992E+0
-9.404E-2	2.793E+0	5.975E+0
-9.566E-2	2.842E+0	6.008E+0
-9.728E-2	2.683E+0	6.040E+0
-9.404E-2	2.761E+0	6.047E+0
-9.079E-2	2.783E+0	5.966E+0
-9.404E-2	2.696E+0	5.946E+0
-9.404E-2	2.738E+0	5.998E+0
-9.242E-2	2.777E+0	5.962E+0
-9.242E-2	2.706E+0	6.099E+0
-9.242E-2	2.744E+0	5.995E+0
-9.079E-2	2.738E+0	6.102E+0
-9.404E-2	2.735E+0	6.011E+0
-9.242E-2	2.813E+0	6.118E+0
-9.404E-2	2.851E+0	6.024E+0
-9.404E-2	2.806E+0	5.995E+0
-9.242E-2	2.770E+0	6.050E+0
-9.242E-2	2.751E+0	6.053E+0
-9.242E-2	2.793E+0	6.024E+0
-9.404E-2	2.809E+0	6.053E+0
-9.242E-2	2.783E+0	6.037E+0
-9.079E-2	2.725E+0	5.998E+0
-9.242E-2	2.761E+0	6.076E+0
-9.404E-2	2.816E+0	5.962E+0
-9.404E-2	2.809E+0	6.057E+0
-9.242E-2	2.809E+0	6.021E+0
-9.079E-2	2.829E+0	5.992E+0
-9.404E-2	2.803E+0	5.982E+0
-9.242E-2	2.832E+0	6.082E+0
-9.242E-2	2.822E+0	6.027E+0
-9.404E-2	2.842E+0	5.992E+0
-9.404E-2	2.783E+0	5.992E+0
-9.242E-2	2.819E+0	6.082E+0
-9.242E-2	2.754E+0	5.975E+0
-9.242E-2	2.826E+0	5.995E+0
-9.242E-2	2.709E+0	6.053E+0
-9.079E-2	2.731E+0	5.949E+0
-9.079E-2	2.787E+0	6.073E+0
-9.242E-2	2.806E+0	5.988E+0
-9.079E-2	2.806E+0	5.979E+0
-9.404E-2	2.735E+0	6.073E+0
-8.917E-2	2.774E+0	6.031E+0
-8.917E-2	2.767E+0	6.092E+0
-9.404E-2	2.816E+0	5.992E+0
-9.079E-2	2.796E+0	6.037E+0
-9.079E-2	2.731E+0	6.057E+0
-9.079E-2	2.842E+0	6.076E+0
-9.242E-2	2.816E+0	6.053E+0
-9.404E-2	2.764E+0	6.095E+0
-9.079E-2	2.816E+0	6.011E+0
-9.242E-2	2.793E+0	5.995E+0
-9.566E-2	2.722E+0	6.008E+0
-9.404E-2	2.731E+0	6.040E+0
-9.404E-2	2.715E+0	6.021E+0
-9.242E-2	2.770E+0	6.147E+0
-9.404E-2	2.800E+0	5.956E+0
-9.404E-2	2.741E+0	6.066E+0
-8.917E-2	2.790E+0	6.060E+0
-9.404E-2	2.790E+0	6.069E+0
-9.079E-2	2.813E+0	5.972E+0
-9.079E-2	2.757E+0	6.073E+0
-9.566E-2	2.848E+0	5.992E+0
-9.242E-2	2.731E+0	6.079E+0
-9.404E-2	2.764E+0	6.079E+0
-9.079E-2	2.783E+0	6.069E+0
-9.079E-2	2.803E+0	6.044E+0
-9.242E-2	2.819E+0	6.034E+0
-9.566E-2	2.777E+0	5.975E+0
-9.242E-2	2.826E+0	6.040E+0
-9.242E-2	2.774E+0	5.985E+0
-9.242E-2	2.809E+0	6.115E+0
-9.242E-2	2.796E+0	6.018E+0
-9.566E-2	2.748E+0	6.008E+0
-9.079E-2	2.722E+0	6.047E+0
-9.242E-2	2.718E+0	6.005E+0
-9.079E-2	2.787E+0	6.105E+0
-9.404E-2	2.738E+0	6.001E+0
-8.917E-2	2.800E+0	6.024E+0
-9.404E-2	2.709E+0	5.982E+0
-9.728E-2	2.809E+0	6.066E+0
-9.404E-2	2.757E+0	5.975E+0
-9.404E-2	2.783E+0	5.940E+0
-9.566E-2	2.783E+0	6.001E+0
-9.404E-2	2.839E+0	6.040E+0
-9.079E-2	2.822E+0	6.014E+0
-9.079E-2	2.800E+0	5.924E+0
-9.242E-2	2.842E+0	6.024E+0
-9.404E-2	2.826E+0	5.982E+0
-9.404E-2	2.754E+0	5.992E+0
-9.079E-2	2.829E+0	5.972E+0
-9.404E-2	2.744E+0	5.985E+0
-9.404E-2	2.839E+0	6.069E+0
-9.079E-2	2.767E+0	5.995E+0
-9.079E-2	2.822E+0	6.066E+0
-9.242E-2	2.790E+0	6.024E+0
-9.404E-2	2.783E+0	5.969E+0
-9.242E-2	2.770E+0	6.050E+0
-9.242E-2	2.754E+0	6.024E+0
-9.566E-2	2.809E+0	6.037E+0
-9.728E-2	2.780E+0	6.018E+0
-9.404E-2	2.783E+0	6.053E+0
-8.917E-2	2.826E+0	6.021E+0
-9.404E-2	2.796E+0	6.027E+0
-9.242E-2	2.826E+0	6.050E+0
-9.242E-2	2.751E+0	6.053E+0
-9.079E-2	2.751E+0	6.021E+0
-9.079E-2	2.731E+0	6.144E+0
-9.404E-2	2.777E+0	6.057E+0
-9.404E-2	2.738E+0	6.063E+0
-9.079E-2	2.864E+0	5.975E+0
-8.917E-2	2.770E+0	6.086E+0
-9.404E-2	2.813E+0	6.027E+0
-9.242E-2	2.761E+0	5.985E+0
-9.566E-2	2.767E+0	6.125E+0
-9.404E-2	2.803E+0	5.979E+0
-9.566E-2	2.790E+0	6.027E+0
-9.404E-2	2.741E+0	6.018E+0
-9.404E-2	2.783E+0	6.011E+0
-9.079E-2	2.728E+0	6.099E+0
-9.242E-2	2.845E+0	6.060E+0
-9.242E-2	2.754E+0	5.959E+0
-9.404E-2	2.787E+0	6.060E+0
-9.242E-2	2.832E+0	6.031E+0
-9.404E-2	2.832E+0	6.001E+0
-9.242E-2	2.780E+0	5.949E+0
-8.917E-2	2.787E+0	5.936E+0
-9.079E-2	2.832E+0	6.086E+0
-9.404E-2	2.761E+0	5.953E+0
-9.079E-2	2.793E+0	6.092E+0
-9.079E-2	2.813E+0	5.966E+0
-9.079E-2	2.819E+0	6.319E+0
-9.404E-2	2.809E+0	6.066E+0
-9.404E-2	2.757E+0	6.180E+0
-9.242E-2	2.770E+0	6.018E+0
-9.404E-2	2.744E+0	5.985E+0
-9.242E-2	2.790E+0	6.066E+0
-9.404E-2	2.845E+0	6.060E+0
-8.917E-2	2.741E+0	6.073E+0
-9.242E-2	2.748E+0	6.050E+0
-9.404E-2	2.715E+0	6.034E+0
-9.566E-2	2.754E+0	6.037E+0
-8.917E-2	2.819E+0	5.992E+0
-9.242E-2	2.780E+0	5.969E+0
-9.242E-2	2.806E+0	6.021E+0
-9.404E-2	2.731E+0	6.073E+0
-9.404E-2	2.777E+0	6.079E+0
-9.242E-2	2.806E+0	6.005E+0
-9.566E-2	2.848E+0	5.920E+0
-9.404E-2	2.777E+0	5.956E+0
-9.404E-2	2.741E+0	6.053E+0
-9.404E-2	2.790E+0	5.962E+0
-9.728E-2	2.718E+0	6.095E+0
-9.242E-2	2.764E+0	6.060E+0
-9.079E-2	2.800E+0	6.021E+0
-9.079E-2	2.783E+0	6.040E+0
-9.404E-2	2.796E+0	5.936E+0
-9.566E-2	2.780E+0	6.021E+0
-9.404E-2	2.735E+0	6.131E+0
-9.404E-2	2.767E+0	5.927E+0
-9.242E-2	2.767E+0	6.011E+0
-9.404E-2	2.787E+0	6.027E+0
-9.079E-2	2.722E+0	6.057E+0
-9.242E-2	2.783E+0	6.066E+0
-9.566E-2	2.803E+0	6.053E+0
-9.242E-2	2.790E+0	5.953E+0
-9.242E-2	2.793E+0	6.005E+0
-9.242E-2	3.033E+0	7.455E+0
-9.404E-2	2.744E+0	5.962E+0
-9.242E-2	2.796E+0	5.988E+0
-9.079E-2	2.777E+0	6.027E+0
-9.404E-2	2.770E+0	5.959E+0
-9.404E-2	2.777E+0	6.076E+0
-9.404E-2	2.725E+0	6.005E+0
-9.404E-2	2.780E+0	6.060E+0
-9.079E-2	2.783E+0	6.034E+0
-9.728E-2	2.748E+0	6.047E+0
-9.404E-2	2.770E+0	5.959E+0
-9.404E-2	2.731E+0	6.037E+0
-9.242E-2	2.744E+0	6.066E+0
-9.404E-2	2.842E+0	5.982E+0
-9.404E-2	2.764E+0	5.956E+0
-9.079E-2	2.741E+0	6.005E+0
-9.404E-2	2.751E+0	6.040E+0
-9.404E-2	2.754E+0	6.031E+0
-9.566E-2	2.816E+0	6.008E+0
-9.404E-2	2.748E+0	5.998E+0
-9.404E-2	2.793E+0	6.008E+0
-9.404E-2	2.738E+0	6.057E+0
-9.242E-2	2.731E+0	5.975E+0
-9.242E-2	2.751E+0	5.936E+0
-9.242E-2	2.654E+0	5.972E+0
-9.566E-2	2.813E+0	6.076E+0
-9.242E-2	2.725E+0	6.063E+0
-9.079E-2	2.822E+0	6.011E+0
-9.079E-2	2.774E+0	5.995E+0
-9.242E-2	2.826E+0	6.044E+0
-9.079E-2	2.783E+0	6.047E+0
-9.404E-2	2.757E+0	6.047E+0
-9.404E-2	2.826E+0	6.131E+0
-9.242E-2	2.780E+0	6.082E+0
-9.242E-2	2.774E+0	6.063E+0
-8.917E-2	2.715E+0	5.949E+0
-9.242E-2	2.793E+0	6.044E+0
-9.728E-2	2.822E+0	5.992E+0
-9.079E-2	2.751E+0	5.972E+0
-9.079E-2	2.829E+0	6.086E+0
-9.242E-2	2.787E+0	6.031E+0
-9.404E-2	2.829E+0	5.982E+0
-9.404E-2	2.718E+0	6.102E+0
-9.404E-2	2.728E+0	6.005E+0
-9.404E-2	2.790E+0	6.021E+0
-9.566E-2	2.813E+0	5.982E+0
-9.079E-2	2.803E+0	6.079E+0
-9.404E-2	2.731E+0	6.008E+0
-9.404E-2	2.787E+0	5.982E+0
-9.242E-2	2.800E+0	5.940E+0
-9.404E-2	2.790E+0	5.959E+0
-8.917E-2	2.777E+0	6.037E+0
-9.242E-2	2.757E+0	6.069E+0
-9.242E-2	2.783E+0	6.057E+0
-9.404E-2	2.754E+0	5.982E+0
-9.079E-2	2.809E+0	6.021E+0
-9.242E-2	2.793E+0	6.063E+0
-9.404E-2	2.790E+0	6.040E+0
-9.079E-2	2.780E+0	6.073E+0
-9.079E-2	2.800E+0	6.024E+0
-9.404E-2	2.774E+0	5.972E+0
-9.404E-2	2.822E+0	5.998E+0
-9.242E-2	2.816E+0	6.082E+0
-9.242E-2	2.715E+0	6.053E+0
-9.404E-2	2.851E+0	6.060E+0
-9.242E-2	2.744E+0	6.079E+0
-9.566E-2	2.741E+0	5.946E+0
-9.242E-2	2.764E+0	6.095E+0
-9.242E-2	2.793E+0	6.040E+0
-9.566E-2	2.832E+0	6.008E+0
-9.242E-2	2.816E+0	6.018E+0
-9.404E-2	2.777E+0	5.894E+0
-9.566E-2	2.757E+0	6.102E+0
-9.242E-2	2.800E+0	6.008E+0
-9.566E-2	2.770E+0	6.044E+0
-9.079E-2	2.738E+0	6.125E+0
-9.404E-2	2.793E+0	5.953E+0
-9.404E-2	2.780E+0	6.001E+0
-9.242E-2	2.809E+0	6.008E+0
-9.242E-2	2.783E+0	5.924E+0
-9.404E-2	2.777E+0	6.050E+0
-9.404E-2	2.839E+0	5.988E+0
-9.404E-2	2.774E+0	5.992E+0
-9.242E-2	2.770E+0	5.936E+0
-9.404E-2	2.819E+0	6.073E+0
-9.242E-2	2.780E+0	5.940E+0
-9.242E-2	2.819E+0	5.946E+0
-9.079E-2	2.783E+0	5.979E+0
-9.242E-2	2.780E+0	6.141E+0
-9.079E-2	2.741E+0	6.031E+0
-9.404E-2	2.793E+0	6.040E+0
-9.242E-2	2.787E+0	5.982E+0
-9.242E-2	2.826E+0	6.040E+0
-9.566E-2	2.783E+0	5.972E+0
-9.404E-2	2.813E+0	6.134E+0
-9.242E-2	2.796E+0	6.050E+0
-9.566E-2	2.689E+0	6.047E+0
-9.566E-2	2.738E+0	5.995E+0
-9.404E-2	2.764E+0	6.076E+0
-9.404E-2	2.712E+0	6.011E+0
-9.242E-2	2.806E+0	6.053E+0
-9.242E-2	2.822E+0	6.079E+0
-9.242E-2	2.693E+0	5.979E+0
-9.242E-2	2.848E+0	6.138E+0
-9.242E-2	2.731E+0	5.962E+0
-9.242E-2	2.816E+0	5.933E+0
-9.404E-2	2.842E+0	6.001E+0
-9.242E-2	2.738E+0	6.092E+0
-9.404E-2	2.761E+0	6.125E+0
-9.242E-2	2.774E+0	5.988E+0
-9.566E-2	2.757E+0	6.069E+0
-9.404E-2	2.744E+0	5.966E+0
-9.242E-2	2.813E+0	6.044E+0
-9.566E-2	2.829E+0	5.917E+0
[truncated: 83,135 more rows]
