# Supplementary material for: Improved ANAP incorporation and VCF analysis reveal details of P2X7 current facilitation and a limited conformational interplay between ATP binding and the intracellular ballast domain
Source: eLife. 2023 Jan 4;12:e82479. doi: 10.7554/eLife.82479 (PMC9859053; doi:10.7554/eLife.82479)
Supplement: Figure 5—figure supplement 2—source data 1. [file elife-82479-fig5-figsupp2-data1.zip › Figure-5_figure-supplement-2_source-data-1/22m05/11.csv]

-1.167E-1	2.462E+0	5.443E+0
-1.184E-1	2.537E+0	5.531E+0
-1.184E-1	2.550E+0	5.544E+0
-1.151E-1	2.482E+0	5.512E+0
-1.184E-1	2.540E+0	5.547E+0
-1.200E-1	2.537E+0	5.589E+0
-1.167E-1	2.553E+0	5.518E+0
-1.184E-1	2.534E+0	5.499E+0
-1.184E-1	2.501E+0	5.612E+0
-1.167E-1	2.543E+0	5.567E+0
-1.184E-1	2.527E+0	5.482E+0
-1.151E-1	2.550E+0	5.547E+0
-1.167E-1	2.547E+0	5.512E+0
-1.184E-1	2.543E+0	5.544E+0
-1.167E-1	2.501E+0	5.476E+0
-1.184E-1	2.560E+0	5.580E+0
-1.200E-1	2.537E+0	5.453E+0
-1.216E-1	2.573E+0	5.486E+0
-1.232E-1	2.504E+0	5.521E+0
-1.167E-1	2.527E+0	5.482E+0
-1.167E-1	2.547E+0	5.528E+0
-1.184E-1	2.443E+0	5.583E+0
-1.167E-1	2.540E+0	5.495E+0
-1.151E-1	2.501E+0	5.547E+0
-1.167E-1	2.547E+0	5.466E+0
-1.184E-1	2.534E+0	5.560E+0
-1.184E-1	2.440E+0	5.550E+0
-1.184E-1	2.521E+0	5.547E+0
-1.167E-1	2.517E+0	5.554E+0
-1.184E-1	2.498E+0	5.518E+0
-1.200E-1	2.462E+0	5.489E+0
-1.167E-1	2.537E+0	5.547E+0
-1.184E-1	2.556E+0	5.573E+0
-1.232E-1	2.550E+0	5.596E+0
-1.184E-1	2.563E+0	5.411E+0
-1.184E-1	2.514E+0	5.567E+0
-1.184E-1	2.501E+0	5.512E+0
-1.200E-1	2.595E+0	5.628E+0
-1.184E-1	2.491E+0	5.615E+0
-1.184E-1	2.582E+0	5.518E+0
-1.151E-1	2.573E+0	5.525E+0
-1.151E-1	2.563E+0	5.528E+0
-1.216E-1	2.589E+0	5.473E+0
-1.167E-1	2.576E+0	5.512E+0
-1.184E-1	2.563E+0	5.508E+0
-1.216E-1	2.598E+0	5.544E+0
-1.184E-1	2.566E+0	5.469E+0
-1.151E-1	2.501E+0	5.518E+0
-1.184E-1	2.521E+0	5.521E+0
-1.184E-1	2.485E+0	5.619E+0
-1.200E-1	2.534E+0	5.576E+0
-1.167E-1	2.534E+0	5.547E+0
-1.184E-1	2.553E+0	5.395E+0
-1.184E-1	2.485E+0	5.563E+0
-1.167E-1	2.527E+0	5.573E+0
-1.167E-1	2.550E+0	5.456E+0
-1.200E-1	2.517E+0	5.615E+0
-1.200E-1	2.543E+0	5.460E+0
-1.184E-1	2.540E+0	5.476E+0
-1.184E-1	2.508E+0	5.499E+0
-1.200E-1	2.579E+0	5.602E+0
-1.200E-1	2.534E+0	5.476E+0
-1.200E-1	2.579E+0	5.521E+0
-1.200E-1	2.521E+0	5.632E+0
-1.167E-1	2.527E+0	5.469E+0
-1.200E-1	2.537E+0	5.463E+0
-1.167E-1	2.540E+0	5.609E+0
-1.167E-1	2.563E+0	5.602E+0
-1.184E-1	2.563E+0	5.589E+0
-1.200E-1	2.524E+0	5.557E+0
-1.200E-1	2.550E+0	5.528E+0
-1.184E-1	2.547E+0	5.554E+0
-1.184E-1	2.534E+0	5.541E+0
-1.200E-1	2.566E+0	5.560E+0
-1.200E-1	2.576E+0	5.664E+0
-1.151E-1	2.543E+0	5.499E+0
-1.184E-1	2.589E+0	5.602E+0
-1.200E-1	2.530E+0	5.544E+0
-1.200E-1	2.524E+0	5.541E+0
-1.184E-1	2.530E+0	5.525E+0
-1.200E-1	2.560E+0	5.515E+0
-1.200E-1	2.514E+0	5.570E+0
-1.184E-1	2.582E+0	5.573E+0
-1.184E-1	2.566E+0	5.570E+0
-1.167E-1	2.517E+0	5.453E+0
-1.200E-1	2.475E+0	5.541E+0
-1.232E-1	2.521E+0	5.622E+0
-1.167E-1	2.566E+0	5.554E+0
-1.167E-1	2.547E+0	5.508E+0
-1.184E-1	2.589E+0	5.508E+0
-1.184E-1	2.488E+0	5.492E+0
-1.184E-1	2.514E+0	5.599E+0
-1.184E-1	2.563E+0	5.495E+0
-1.184E-1	2.589E+0	5.486E+0
-1.200E-1	2.501E+0	5.492E+0
-1.184E-1	2.618E+0	5.554E+0
-1.184E-1	2.491E+0	5.567E+0
-1.216E-1	2.576E+0	5.576E+0
-1.151E-1	2.556E+0	5.427E+0
-1.216E-1	2.611E+0	5.502E+0
-1.184E-1	2.527E+0	5.589E+0
-1.216E-1	2.534E+0	5.534E+0
-1.184E-1	2.488E+0	5.528E+0
-1.167E-1	2.553E+0	5.541E+0
-1.184E-1	2.563E+0	5.508E+0
-1.200E-1	2.514E+0	5.437E+0
-1.184E-1	2.543E+0	5.554E+0
-1.167E-1	2.589E+0	5.450E+0
-1.119E-1	2.524E+0	5.573E+0
-1.184E-1	2.534E+0	5.544E+0
-1.184E-1	2.543E+0	5.521E+0
-1.151E-1	2.530E+0	5.443E+0
-1.167E-1	2.501E+0	5.580E+0
-1.216E-1	2.556E+0	5.567E+0
-1.151E-1	2.592E+0	5.512E+0
-1.184E-1	2.485E+0	5.544E+0
-1.167E-1	2.560E+0	5.340E+0
-1.200E-1	2.534E+0	5.512E+0
-1.184E-1	2.553E+0	5.492E+0
-1.184E-1	2.530E+0	5.515E+0
-1.184E-1	2.537E+0	5.583E+0
-1.232E-1	2.560E+0	5.547E+0
-1.184E-1	2.556E+0	5.489E+0
-1.184E-1	2.560E+0	5.417E+0
-1.200E-1	2.537E+0	5.544E+0
-1.216E-1	2.576E+0	5.602E+0
-1.184E-1	2.485E+0	5.505E+0
-1.184E-1	2.566E+0	5.544E+0
-1.184E-1	2.576E+0	5.550E+0
-1.200E-1	2.563E+0	5.534E+0
-1.167E-1	2.524E+0	5.606E+0
-1.151E-1	2.576E+0	5.473E+0
-1.216E-1	2.527E+0	5.563E+0
-1.216E-1	2.560E+0	5.528E+0
-1.200E-1	2.534E+0	5.528E+0
-1.184E-1	2.547E+0	5.525E+0
-1.184E-1	2.537E+0	5.486E+0
-1.200E-1	2.488E+0	5.492E+0
-1.184E-1	2.472E+0	5.515E+0
-1.167E-1	2.602E+0	5.450E+0
-1.184E-1	2.517E+0	5.589E+0
-1.184E-1	2.556E+0	5.534E+0
-1.184E-1	2.602E+0	5.505E+0
-1.167E-1	2.573E+0	5.547E+0
-1.200E-1	2.540E+0	5.525E+0
-1.200E-1	2.530E+0	5.560E+0
-1.184E-1	2.576E+0	5.596E+0
-1.216E-1	2.585E+0	5.515E+0
-1.200E-1	2.530E+0	5.567E+0
-1.184E-1	2.495E+0	5.612E+0
-1.184E-1	2.585E+0	5.583E+0
-1.184E-1	2.585E+0	5.583E+0
-1.184E-1	2.569E+0	5.563E+0
-1.216E-1	2.621E+0	5.512E+0
-1.184E-1	2.530E+0	5.482E+0
-1.200E-1	2.508E+0	5.547E+0
-1.167E-1	2.488E+0	5.573E+0
-1.216E-1	2.530E+0	5.518E+0
-1.200E-1	2.540E+0	5.476E+0
-1.184E-1	2.527E+0	5.537E+0
-1.216E-1	2.511E+0	5.534E+0
-1.184E-1	2.579E+0	5.492E+0
-1.184E-1	2.569E+0	5.531E+0
-1.151E-1	2.595E+0	5.495E+0
-1.200E-1	2.527E+0	5.554E+0
-1.200E-1	2.573E+0	5.537E+0
-1.216E-1	2.579E+0	5.456E+0
-1.151E-1	2.547E+0	5.427E+0
-1.167E-1	2.478E+0	5.602E+0
-1.184E-1	2.543E+0	5.554E+0
-1.184E-1	2.573E+0	5.515E+0
-1.167E-1	2.530E+0	5.469E+0
-1.184E-1	2.573E+0	5.544E+0
-1.216E-1	2.488E+0	5.489E+0
-1.184E-1	2.553E+0	5.505E+0
-1.184E-1	2.598E+0	5.554E+0
-1.184E-1	2.540E+0	5.502E+0
-1.200E-1	2.641E+0	5.450E+0
-1.184E-1	2.547E+0	5.599E+0
-1.151E-1	2.501E+0	5.505E+0
-1.167E-1	2.511E+0	5.479E+0
-1.216E-1	2.469E+0	5.508E+0
-1.167E-1	2.592E+0	5.499E+0
-1.200E-1	2.573E+0	5.502E+0
-1.184E-1	2.530E+0	5.515E+0
-1.184E-1	2.657E+0	5.525E+0
-1.184E-1	2.530E+0	5.573E+0
-1.200E-1	2.553E+0	5.570E+0
-1.184E-1	2.553E+0	5.560E+0
-1.200E-1	2.611E+0	5.583E+0
-1.184E-1	2.530E+0	5.534E+0
-1.184E-1	2.504E+0	5.593E+0
-1.200E-1	2.550E+0	5.463E+0
-1.151E-1	2.573E+0	5.440E+0
-1.184E-1	2.589E+0	5.544E+0
-1.200E-1	2.556E+0	5.544E+0
-1.216E-1	2.495E+0	5.534E+0
-1.216E-1	2.508E+0	5.580E+0
-1.184E-1	2.488E+0	5.486E+0
-1.200E-1	2.517E+0	5.612E+0
-1.184E-1	2.550E+0	5.505E+0
-1.184E-1	2.563E+0	5.515E+0
-1.200E-1	2.566E+0	5.554E+0
-1.200E-1	2.524E+0	5.544E+0
-1.167E-1	2.508E+0	5.576E+0
-1.200E-1	2.582E+0	5.534E+0
-1.184E-1	2.589E+0	5.482E+0
-1.184E-1	2.517E+0	5.576E+0
-1.184E-1	2.543E+0	5.534E+0
-1.200E-1	2.566E+0	5.537E+0
-1.184E-1	2.511E+0	5.469E+0
-1.167E-1	2.582E+0	5.440E+0
-1.184E-1	2.485E+0	5.531E+0
-1.184E-1	2.534E+0	5.580E+0
-1.184E-1	2.573E+0	5.473E+0
-1.184E-1	2.527E+0	5.606E+0
-1.167E-1	2.550E+0	5.486E+0
-1.151E-1	2.534E+0	5.550E+0
-1.184E-1	2.517E+0	5.499E+0
-1.167E-1	2.569E+0	5.502E+0
-1.200E-1	2.537E+0	5.560E+0
-1.200E-1	2.585E+0	5.476E+0
-1.200E-1	2.504E+0	5.606E+0
-1.167E-1	2.498E+0	5.518E+0
-1.184E-1	2.595E+0	5.547E+0
-1.184E-1	2.547E+0	5.554E+0
-1.216E-1	2.537E+0	5.570E+0
-1.200E-1	2.469E+0	5.492E+0
-1.200E-1	2.595E+0	5.531E+0
-1.167E-1	2.524E+0	5.476E+0
-1.167E-1	2.550E+0	5.583E+0
-1.200E-1	2.547E+0	5.560E+0
-1.200E-1	2.602E+0	5.469E+0
-1.216E-1	2.530E+0	5.525E+0
-1.200E-1	2.485E+0	5.492E+0
-1.167E-1	2.553E+0	5.541E+0
-1.167E-1	2.472E+0	5.502E+0
-1.200E-1	2.534E+0	5.576E+0
-1.184E-1	2.608E+0	5.531E+0
-1.167E-1	2.550E+0	5.482E+0
-1.167E-1	2.537E+0	5.528E+0
-1.200E-1	2.475E+0	5.525E+0
-1.167E-1	2.511E+0	5.593E+0
-1.184E-1	2.576E+0	5.495E+0
-1.184E-1	2.517E+0	5.518E+0
-1.184E-1	2.514E+0	5.502E+0
-1.200E-1	2.556E+0	5.495E+0
-1.135E-1	2.537E+0	5.489E+0
-1.216E-1	2.508E+0	5.547E+0
-1.167E-1	2.472E+0	5.541E+0
-1.151E-1	2.491E+0	5.537E+0
-1.184E-1	2.524E+0	5.563E+0
-1.200E-1	2.524E+0	5.473E+0
-1.184E-1	2.488E+0	5.534E+0
-1.184E-1	2.540E+0	5.512E+0
-1.184E-1	2.540E+0	5.525E+0
-1.200E-1	2.508E+0	5.521E+0
-1.184E-1	2.560E+0	5.534E+0
-1.151E-1	2.514E+0	5.466E+0
-1.151E-1	2.498E+0	5.531E+0
-1.200E-1	2.482E+0	5.625E+0
-1.200E-1	2.504E+0	5.628E+0
-1.200E-1	2.556E+0	5.512E+0
-1.167E-1	2.592E+0	5.505E+0
-1.216E-1	2.504E+0	5.589E+0
-1.216E-1	2.524E+0	5.469E+0
-1.200E-1	2.573E+0	5.576E+0
-1.184E-1	2.501E+0	5.479E+0
-1.200E-1	2.485E+0	5.456E+0
-1.200E-1	2.550E+0	5.528E+0
-1.184E-1	2.517E+0	5.557E+0
-1.200E-1	2.540E+0	5.599E+0
-1.184E-1	2.550E+0	5.537E+0
-1.200E-1	2.527E+0	5.521E+0
-1.184E-1	2.511E+0	5.515E+0
-1.167E-1	2.550E+0	5.615E+0
-1.184E-1	2.563E+0	5.476E+0
-1.184E-1	2.527E+0	5.560E+0
-1.184E-1	2.592E+0	5.589E+0
-1.167E-1	2.534E+0	5.512E+0
-1.167E-1	2.521E+0	5.508E+0
-1.200E-1	2.550E+0	5.385E+0
-1.184E-1	2.576E+0	5.528E+0
-1.200E-1	2.556E+0	5.547E+0
-1.184E-1	2.527E+0	5.424E+0
-1.200E-1	2.553E+0	5.473E+0
-1.151E-1	2.511E+0	5.541E+0
-1.184E-1	2.511E+0	5.537E+0
-1.200E-1	2.585E+0	5.580E+0
-1.232E-1	2.501E+0	5.492E+0
-1.184E-1	2.498E+0	5.609E+0
-1.167E-1	2.524E+0	5.495E+0
-1.200E-1	2.537E+0	5.482E+0
-1.184E-1	2.514E+0	5.576E+0
-1.184E-1	2.530E+0	5.528E+0
-1.184E-1	2.488E+0	5.505E+0
-1.167E-1	2.537E+0	5.473E+0
-1.200E-1	2.465E+0	5.508E+0
-1.200E-1	2.553E+0	5.518E+0
-1.151E-1	2.495E+0	5.369E+0
-1.200E-1	2.563E+0	5.537E+0
-1.200E-1	2.576E+0	5.476E+0
-1.184E-1	2.569E+0	5.489E+0
-1.184E-1	2.521E+0	5.434E+0
-1.151E-1	2.598E+0	5.609E+0
-1.216E-1	2.569E+0	5.544E+0
-1.216E-1	2.527E+0	5.531E+0
-1.167E-1	2.553E+0	5.641E+0
-1.216E-1	2.550E+0	5.557E+0
-1.216E-1	2.540E+0	5.573E+0
-1.216E-1	2.534E+0	5.476E+0
-1.151E-1	2.566E+0	5.550E+0
-1.216E-1	2.537E+0	5.512E+0
-1.167E-1	2.563E+0	5.573E+0
-1.200E-1	2.543E+0	5.495E+0
-1.184E-1	2.521E+0	5.557E+0
-1.184E-1	2.537E+0	5.544E+0
-1.232E-1	2.621E+0	5.547E+0
-1.167E-1	2.456E+0	5.505E+0
-1.200E-1	2.547E+0	5.502E+0
-1.200E-1	2.514E+0	5.453E+0
-1.216E-1	2.475E+0	5.466E+0
-1.216E-1	2.628E+0	5.440E+0
-1.200E-1	2.573E+0	5.476E+0
-1.184E-1	2.495E+0	5.486E+0
-1.184E-1	2.543E+0	5.447E+0
-1.200E-1	2.524E+0	5.528E+0
-1.167E-1	2.527E+0	5.492E+0
-1.184E-1	2.628E+0	5.515E+0
-1.200E-1	2.537E+0	5.531E+0
-1.216E-1	2.517E+0	5.557E+0
-1.184E-1	2.560E+0	5.440E+0
-1.167E-1	2.569E+0	5.463E+0
-1.200E-1	2.579E+0	5.505E+0
-1.200E-1	2.553E+0	5.547E+0
-1.167E-1	2.547E+0	5.489E+0
-1.167E-1	2.475E+0	5.492E+0
-1.200E-1	2.547E+0	5.489E+0
-1.200E-1	2.530E+0	5.537E+0
-1.200E-1	2.530E+0	5.460E+0
-1.184E-1	2.576E+0	5.550E+0
-1.216E-1	2.556E+0	5.411E+0
-1.184E-1	2.511E+0	5.622E+0
-1.184E-1	2.595E+0	5.502E+0
-1.184E-1	2.514E+0	5.609E+0
-1.200E-1	2.553E+0	5.476E+0
-1.184E-1	2.550E+0	5.463E+0
-1.184E-1	2.585E+0	5.570E+0
-1.216E-1	2.560E+0	5.512E+0
-1.184E-1	2.573E+0	5.534E+0
-1.216E-1	2.511E+0	5.567E+0
-1.184E-1	2.537E+0	5.489E+0
-1.184E-1	2.589E+0	5.499E+0
-1.184E-1	2.537E+0	5.544E+0
-1.184E-1	2.585E+0	5.534E+0
-1.200E-1	2.540E+0	5.525E+0
-1.200E-1	2.517E+0	5.456E+0
-1.200E-1	2.556E+0	5.525E+0
-1.167E-1	2.517E+0	5.447E+0
-1.184E-1	2.569E+0	5.557E+0
-1.200E-1	2.527E+0	5.414E+0
-1.200E-1	2.537E+0	5.473E+0
-1.167E-1	2.514E+0	5.550E+0
-1.167E-1	2.534E+0	5.541E+0
-1.216E-1	2.569E+0	5.528E+0
-1.167E-1	2.527E+0	5.531E+0
-1.184E-1	2.498E+0	5.567E+0
-1.184E-1	2.465E+0	5.580E+0
-1.200E-1	2.543E+0	5.537E+0
-1.232E-1	2.488E+0	5.508E+0
-1.184E-1	2.478E+0	5.567E+0
-1.184E-1	2.563E+0	5.479E+0
-1.200E-1	2.485E+0	5.476E+0
-1.216E-1	2.540E+0	5.512E+0
-1.184E-1	2.530E+0	5.544E+0
-1.184E-1	2.573E+0	5.547E+0
-1.184E-1	2.543E+0	5.599E+0
-1.216E-1	2.495E+0	5.521E+0
-1.184E-1	2.436E+0	5.534E+0
-1.184E-1	2.560E+0	5.499E+0
-1.216E-1	2.530E+0	5.541E+0
-1.216E-1	2.504E+0	5.589E+0
-1.200E-1	2.556E+0	5.544E+0
-1.151E-1	2.569E+0	5.609E+0
-1.167E-1	2.482E+0	5.453E+0
-1.216E-1	2.511E+0	5.550E+0
-1.200E-1	2.547E+0	5.528E+0
-1.167E-1	2.573E+0	5.476E+0
-1.200E-1	2.511E+0	5.492E+0
-1.200E-1	2.508E+0	5.560E+0
-1.184E-1	2.547E+0	5.479E+0
-1.167E-1	2.530E+0	5.456E+0
-1.184E-1	2.543E+0	5.576E+0
-1.200E-1	2.569E+0	5.583E+0
-1.184E-1	2.462E+0	5.502E+0
-1.167E-1	2.563E+0	5.495E+0
-1.184E-1	2.478E+0	5.537E+0
-1.216E-1	2.521E+0	5.473E+0
-1.200E-1	2.511E+0	5.528E+0
-1.167E-1	2.579E+0	5.525E+0
-1.167E-1	2.527E+0	5.460E+0
-1.216E-1	2.501E+0	5.567E+0
-1.216E-1	2.569E+0	5.499E+0
-1.167E-1	2.521E+0	5.544E+0
-1.200E-1	2.556E+0	5.495E+0
-1.232E-1	2.589E+0	5.499E+0
-1.184E-1	2.524E+0	5.525E+0
-1.167E-1	2.527E+0	5.550E+0
-1.200E-1	2.521E+0	5.404E+0
-1.216E-1	2.547E+0	5.421E+0
-1.200E-1	2.530E+0	5.482E+0
-1.184E-1	2.508E+0	5.544E+0
-1.184E-1	2.543E+0	5.563E+0
-1.200E-1	2.530E+0	5.528E+0
-1.167E-1	2.543E+0	5.440E+0
-1.151E-1	2.491E+0	5.447E+0
-1.167E-1	2.537E+0	5.476E+0
-1.200E-1	2.521E+0	5.447E+0
-1.184E-1	2.517E+0	5.521E+0
-1.167E-1	2.469E+0	5.554E+0
-1.167E-1	2.592E+0	5.495E+0
-1.200E-1	2.553E+0	5.541E+0
-1.184E-1	2.459E+0	5.482E+0
-1.200E-1	2.582E+0	5.567E+0
-1.167E-1	2.573E+0	5.512E+0
-1.200E-1	2.543E+0	5.583E+0
-1.184E-1	2.598E+0	5.469E+0
-1.151E-1	2.537E+0	5.473E+0
-1.167E-1	2.553E+0	5.609E+0
-1.167E-1	2.553E+0	5.499E+0
-1.216E-1	2.534E+0	5.476E+0
-1.200E-1	2.514E+0	5.499E+0
-1.184E-1	2.504E+0	5.492E+0
-1.184E-1	2.462E+0	5.525E+0
-1.184E-1	2.553E+0	5.473E+0
-1.184E-1	2.628E+0	5.395E+0
-1.167E-1	2.618E+0	5.492E+0
-1.216E-1	2.475E+0	5.466E+0
-1.184E-1	2.589E+0	5.447E+0
-1.184E-1	2.521E+0	5.482E+0
-1.200E-1	2.446E+0	5.560E+0
-1.184E-1	2.550E+0	5.414E+0
-1.200E-1	2.550E+0	5.486E+0
-1.167E-1	2.524E+0	5.450E+0
-1.167E-1	2.534E+0	5.479E+0
-1.200E-1	2.524E+0	5.424E+0
-1.184E-1	2.550E+0	5.502E+0
-1.200E-1	2.504E+0	5.479E+0
-1.184E-1	2.524E+0	5.560E+0
-1.200E-1	2.530E+0	5.473E+0
-1.200E-1	2.553E+0	5.495E+0
-1.151E-1	2.553E+0	5.567E+0
-1.184E-1	2.576E+0	5.508E+0
-1.216E-1	2.611E+0	5.440E+0
-1.184E-1	2.563E+0	5.417E+0
-1.184E-1	2.573E+0	5.502E+0
-1.167E-1	2.521E+0	5.534E+0
-1.184E-1	2.537E+0	5.505E+0
-1.200E-1	2.540E+0	5.456E+0
-1.167E-1	2.491E+0	5.528E+0
-1.232E-1	2.592E+0	5.570E+0
-1.200E-1	2.517E+0	5.515E+0
-1.184E-1	2.566E+0	5.430E+0
-1.167E-1	2.527E+0	5.563E+0
-1.151E-1	2.540E+0	5.430E+0
-1.216E-1	2.534E+0	5.508E+0
-1.200E-1	2.543E+0	5.492E+0
-1.167E-1	2.560E+0	5.421E+0
-1.167E-1	2.563E+0	5.489E+0
-1.184E-1	2.540E+0	5.541E+0
-1.216E-1	2.521E+0	5.414E+0
-1.167E-1	2.605E+0	5.460E+0
-1.167E-1	2.569E+0	5.563E+0
-1.200E-1	2.524E+0	5.482E+0
-1.200E-1	2.514E+0	5.486E+0
-1.167E-1	2.553E+0	5.482E+0
-1.167E-1	2.553E+0	5.456E+0
-1.200E-1	2.537E+0	5.505E+0
-1.184E-1	2.550E+0	5.469E+0
-1.167E-1	2.556E+0	5.515E+0
-1.167E-1	2.501E+0	5.557E+0
-1.200E-1	2.530E+0	5.440E+0
-1.200E-1	2.553E+0	5.518E+0
-1.151E-1	2.491E+0	5.518E+0
-1.184E-1	2.521E+0	5.560E+0
-1.184E-1	2.540E+0	5.609E+0
-1.184E-1	2.462E+0	5.537E+0
-1.184E-1	2.498E+0	5.473E+0
-1.167E-1	2.511E+0	5.541E+0
-1.151E-1	2.517E+0	5.392E+0
-1.216E-1	2.550E+0	5.469E+0
-1.184E-1	2.491E+0	5.421E+0
-1.184E-1	2.511E+0	5.482E+0
-1.200E-1	2.472E+0	5.443E+0
-1.216E-1	2.585E+0	5.554E+0
-1.200E-1	2.595E+0	5.547E+0
-1.184E-1	2.530E+0	5.476E+0
-1.216E-1	2.543E+0	5.486E+0
-1.184E-1	2.573E+0	5.476E+0
-1.167E-1	2.553E+0	5.508E+0
-1.216E-1	2.585E+0	5.554E+0
-1.200E-1	2.498E+0	5.544E+0
-1.184E-1	2.563E+0	5.541E+0
-1.135E-1	2.524E+0	5.456E+0
-1.200E-1	2.534E+0	5.440E+0
-1.184E-1	2.524E+0	5.554E+0
-1.184E-1	2.508E+0	5.482E+0
-1.184E-1	2.595E+0	5.602E+0
-1.200E-1	2.553E+0	5.463E+0
-1.167E-1	2.595E+0	5.505E+0
-1.216E-1	2.547E+0	5.537E+0
-1.167E-1	2.540E+0	5.499E+0
-1.184E-1	2.501E+0	5.486E+0
-1.200E-1	2.540E+0	5.499E+0
-1.200E-1	2.456E+0	5.492E+0
-1.167E-1	2.540E+0	5.512E+0
-1.184E-1	2.508E+0	5.456E+0
-1.184E-1	2.498E+0	5.602E+0
-1.184E-1	2.530E+0	5.486E+0
-1.200E-1	2.511E+0	5.479E+0
-1.167E-1	2.540E+0	5.625E+0
-1.184E-1	2.514E+0	5.512E+0
-1.200E-1	2.579E+0	5.443E+0
-1.184E-1	2.540E+0	5.534E+0
-1.184E-1	2.543E+0	5.479E+0
-1.200E-1	2.488E+0	5.502E+0
-1.184E-1	2.521E+0	5.450E+0
-1.184E-1	2.537E+0	5.525E+0
-1.184E-1	2.556E+0	5.486E+0
-1.200E-1	2.472E+0	5.388E+0
-1.200E-1	2.501E+0	5.443E+0
-1.167E-1	2.553E+0	5.512E+0
-1.200E-1	2.530E+0	5.495E+0
-1.216E-1	2.534E+0	5.544E+0
-1.200E-1	2.537E+0	5.573E+0
-1.184E-1	2.527E+0	5.518E+0
-1.151E-1	2.631E+0	5.489E+0
-1.200E-1	2.527E+0	5.525E+0
-1.184E-1	2.560E+0	5.450E+0
-1.184E-1	2.465E+0	5.521E+0
-1.167E-1	2.527E+0	5.537E+0
-1.216E-1	2.456E+0	5.453E+0
-1.200E-1	2.550E+0	5.499E+0
-1.167E-1	2.579E+0	5.489E+0
-1.200E-1	2.504E+0	5.476E+0
-1.200E-1	2.556E+0	5.479E+0
-1.200E-1	2.527E+0	5.437E+0
-1.184E-1	2.563E+0	5.489E+0
-1.216E-1	2.573E+0	5.408E+0
-1.184E-1	2.560E+0	5.395E+0
-1.167E-1	2.563E+0	5.499E+0
-1.167E-1	2.585E+0	5.589E+0
-1.184E-1	2.508E+0	5.567E+0
-1.200E-1	2.514E+0	5.463E+0
-1.216E-1	2.537E+0	5.593E+0
-1.151E-1	2.521E+0	5.489E+0
-1.200E-1	2.569E+0	5.580E+0
-1.184E-1	2.527E+0	5.547E+0
-1.200E-1	2.501E+0	5.560E+0
-1.167E-1	2.534E+0	5.463E+0
-1.151E-1	2.550E+0	5.525E+0
-1.232E-1	2.547E+0	5.570E+0
-1.184E-1	2.530E+0	5.495E+0
-1.184E-1	2.534E+0	5.525E+0
-1.151E-1	2.573E+0	5.414E+0
-1.200E-1	2.553E+0	5.398E+0
-1.216E-1	2.563E+0	5.625E+0
-1.151E-1	2.472E+0	5.557E+0
-1.184E-1	2.621E+0	5.525E+0
-1.200E-1	2.527E+0	5.486E+0
-1.184E-1	2.560E+0	5.473E+0
-1.167E-1	2.547E+0	5.534E+0
-1.167E-1	2.589E+0	5.466E+0
-1.200E-1	2.550E+0	5.492E+0
-1.184E-1	2.495E+0	5.476E+0
-1.167E-1	2.589E+0	5.375E+0
-1.200E-1	2.478E+0	5.528E+0
-1.167E-1	2.527E+0	5.505E+0
-1.200E-1	2.443E+0	5.508E+0
-1.184E-1	2.553E+0	5.570E+0
-1.184E-1	2.563E+0	5.495E+0
-1.200E-1	2.530E+0	5.463E+0
-1.167E-1	2.501E+0	5.554E+0
-1.167E-1	2.537E+0	5.508E+0
-1.184E-1	2.566E+0	5.469E+0
-1.200E-1	2.488E+0	5.518E+0
-1.184E-1	2.508E+0	5.447E+0
-1.184E-1	2.530E+0	5.479E+0
-1.200E-1	2.560E+0	5.495E+0
-1.216E-1	2.485E+0	5.567E+0
-1.184E-1	2.504E+0	5.534E+0
-1.167E-1	2.585E+0	5.430E+0
-1.200E-1	2.524E+0	5.531E+0
-1.200E-1	2.514E+0	5.606E+0
-1.200E-1	2.537E+0	5.447E+0
-1.151E-1	2.485E+0	5.547E+0
-1.167E-1	2.540E+0	5.486E+0
-1.200E-1	2.537E+0	5.573E+0
-1.200E-1	2.560E+0	5.499E+0
-1.184E-1	2.534E+0	5.502E+0
-1.200E-1	2.543E+0	5.554E+0
-1.216E-1	2.478E+0	5.499E+0
-1.184E-1	2.560E+0	5.521E+0
-1.184E-1	2.566E+0	5.489E+0
-1.184E-1	2.491E+0	5.440E+0
-1.216E-1	2.514E+0	5.499E+0
-1.200E-1	2.602E+0	5.499E+0
-1.184E-1	2.547E+0	5.508E+0
-1.167E-1	2.504E+0	5.547E+0
-1.184E-1	2.579E+0	5.547E+0
-1.200E-1	2.576E+0	5.437E+0
-1.200E-1	2.537E+0	5.499E+0
-1.167E-1	2.517E+0	5.499E+0
-1.200E-1	2.547E+0	5.408E+0
-1.200E-1	2.573E+0	5.492E+0
-1.167E-1	2.624E+0	5.502E+0
-1.200E-1	2.501E+0	5.473E+0
-1.200E-1	2.495E+0	5.456E+0
-1.184E-1	2.504E+0	5.469E+0
-1.184E-1	2.527E+0	5.456E+0
-1.200E-1	2.511E+0	5.450E+0
-1.216E-1	2.527E+0	5.505E+0
-1.200E-1	2.576E+0	5.521E+0
-1.184E-1	2.553E+0	5.447E+0
-1.200E-1	2.566E+0	5.476E+0
-1.200E-1	2.521E+0	5.417E+0
-1.184E-1	2.560E+0	5.521E+0
-1.184E-1	2.595E+0	5.421E+0
-1.200E-1	2.569E+0	5.469E+0
-1.200E-1	2.534E+0	5.505E+0
-1.200E-1	2.504E+0	5.479E+0
-1.184E-1	2.508E+0	5.414E+0
-1.184E-1	2.508E+0	5.602E+0
-1.216E-1	2.553E+0	5.456E+0
-1.216E-1	2.491E+0	5.440E+0
-1.184E-1	2.495E+0	5.525E+0
-1.216E-1	2.537E+0	5.521E+0
-1.200E-1	2.579E+0	5.447E+0
-1.184E-1	2.524E+0	5.495E+0
-1.167E-1	2.566E+0	5.573E+0
-1.216E-1	2.560E+0	5.353E+0
-1.200E-1	2.534E+0	5.430E+0
-1.184E-1	2.517E+0	5.469E+0
-1.216E-1	2.553E+0	5.369E+0
-1.184E-1	2.482E+0	5.537E+0
-1.200E-1	2.508E+0	5.580E+0
-1.184E-1	2.569E+0	5.482E+0
-1.200E-1	2.524E+0	5.427E+0
-1.167E-1	2.527E+0	5.466E+0
-1.184E-1	2.524E+0	5.398E+0
-1.216E-1	2.495E+0	5.369E+0
-1.184E-1	2.521E+0	5.596E+0
-1.184E-1	2.576E+0	5.489E+0
-1.216E-1	2.485E+0	5.469E+0
-1.216E-1	2.589E+0	5.482E+0
-1.200E-1	2.553E+0	5.531E+0
-1.184E-1	2.521E+0	5.463E+0
-1.200E-1	2.521E+0	5.518E+0
-1.184E-1	2.540E+0	5.531E+0
-1.167E-1	2.478E+0	5.521E+0
-1.200E-1	2.553E+0	5.554E+0
-1.216E-1	2.491E+0	5.447E+0
-1.184E-1	2.589E+0	5.505E+0
-1.151E-1	2.521E+0	5.525E+0
-1.200E-1	2.550E+0	5.440E+0
-1.216E-1	2.511E+0	5.541E+0
-1.184E-1	2.547E+0	5.599E+0
-1.184E-1	2.527E+0	5.447E+0
-1.184E-1	2.514E+0	5.443E+0
-1.200E-1	2.563E+0	5.392E+0
-1.184E-1	2.592E+0	5.450E+0
-1.184E-1	2.560E+0	5.489E+0
-1.184E-1	2.543E+0	5.395E+0
-1.216E-1	2.547E+0	5.534E+0
-1.216E-1	2.521E+0	5.589E+0
-1.184E-1	2.608E+0	5.453E+0
-1.216E-1	2.537E+0	5.495E+0
-1.200E-1	2.517E+0	5.489E+0
-1.232E-1	2.579E+0	5.502E+0
-1.167E-1	2.495E+0	5.473E+0
-1.184E-1	2.569E+0	5.505E+0
-1.184E-1	2.566E+0	5.541E+0
-1.184E-1	2.521E+0	5.479E+0
-1.184E-1	2.534E+0	5.450E+0
-1.200E-1	2.530E+0	5.505E+0
-1.232E-1	2.511E+0	5.482E+0
-1.232E-1	2.462E+0	5.466E+0
-1.184E-1	2.589E+0	5.502E+0
-1.200E-1	2.508E+0	5.525E+0
-1.232E-1	2.550E+0	5.482E+0
-1.200E-1	2.569E+0	5.447E+0
-1.200E-1	2.560E+0	5.450E+0
-1.184E-1	2.579E+0	5.434E+0
-1.200E-1	2.530E+0	5.476E+0
-1.216E-1	2.495E+0	5.411E+0
-1.216E-1	2.543E+0	5.580E+0
-1.184E-1	2.517E+0	5.443E+0
-1.167E-1	2.521E+0	5.563E+0
-1.200E-1	2.498E+0	5.447E+0
-1.200E-1	2.514E+0	5.456E+0
-1.184E-1	2.573E+0	5.473E+0
-1.232E-1	2.550E+0	5.531E+0
-1.184E-1	2.498E+0	5.369E+0
-1.151E-1	2.504E+0	5.586E+0
-1.167E-1	2.527E+0	5.392E+0
-1.184E-1	2.534E+0	5.541E+0
-1.200E-1	2.517E+0	5.434E+0
-1.184E-1	2.501E+0	5.476E+0
-1.184E-1	2.556E+0	5.593E+0
-1.184E-1	2.563E+0	5.554E+0
-1.200E-1	2.495E+0	5.525E+0
-1.167E-1	2.563E+0	5.486E+0
-1.184E-1	2.527E+0	5.382E+0
-1.200E-1	2.563E+0	5.499E+0
-1.216E-1	2.595E+0	5.482E+0
-1.184E-1	2.550E+0	5.521E+0
-1.151E-1	2.508E+0	5.544E+0
-1.167E-1	2.530E+0	5.460E+0
-1.200E-1	2.530E+0	5.537E+0
-1.184E-1	2.517E+0	5.440E+0
-1.200E-1	2.465E+0	5.473E+0
-1.200E-1	2.469E+0	5.414E+0
-1.216E-1	2.508E+0	5.528E+0
-1.184E-1	2.566E+0	5.528E+0
-1.184E-1	2.534E+0	5.421E+0
-1.184E-1	2.543E+0	5.499E+0
-1.216E-1	2.530E+0	5.466E+0
-1.184E-1	2.495E+0	5.502E+0
-1.184E-1	2.566E+0	5.434E+0
-1.232E-1	2.579E+0	5.515E+0
-1.184E-1	2.579E+0	5.379E+0
-1.151E-1	2.624E+0	5.395E+0
-1.200E-1	2.517E+0	5.576E+0
-1.184E-1	2.524E+0	5.531E+0
-1.200E-1	2.579E+0	5.466E+0
-1.184E-1	2.566E+0	5.466E+0
-1.167E-1	2.534E+0	5.372E+0
-1.184E-1	2.524E+0	5.388E+0
-1.200E-1	2.478E+0	5.476E+0
-1.151E-1	2.524E+0	5.456E+0
-1.167E-1	2.514E+0	5.550E+0
-1.216E-1	2.582E+0	5.482E+0
-1.200E-1	2.501E+0	5.392E+0
-1.184E-1	2.524E+0	5.486E+0
-1.200E-1	2.556E+0	5.427E+0
-1.184E-1	2.553E+0	5.479E+0
-1.200E-1	2.524E+0	5.463E+0
-1.167E-1	2.521E+0	5.570E+0
-1.200E-1	2.553E+0	5.430E+0
-1.184E-1	2.534E+0	5.479E+0
-1.216E-1	2.501E+0	5.460E+0
-1.184E-1	2.550E+0	5.417E+0
-1.200E-1	2.504E+0	5.440E+0
-1.216E-1	2.608E+0	5.512E+0
-1.167E-1	2.550E+0	5.505E+0
-1.167E-1	2.553E+0	5.537E+0
-1.200E-1	2.566E+0	5.512E+0
-1.184E-1	2.540E+0	5.414E+0
-1.216E-1	2.491E+0	5.417E+0
-1.184E-1	2.498E+0	5.492E+0
-1.167E-1	2.537E+0	5.547E+0
-1.184E-1	2.534E+0	5.531E+0
-1.200E-1	2.569E+0	5.476E+0
-1.184E-1	2.527E+0	5.563E+0
-1.200E-1	2.550E+0	5.492E+0
-1.216E-1	2.553E+0	5.547E+0
-1.200E-1	2.475E+0	5.512E+0
-1.184E-1	2.556E+0	5.379E+0
-1.200E-1	2.524E+0	5.508E+0
-1.216E-1	2.560E+0	5.476E+0
-1.184E-1	2.534E+0	5.473E+0
-1.184E-1	2.527E+0	5.486E+0
-1.184E-1	2.540E+0	5.547E+0
-1.184E-1	2.485E+0	5.434E+0
-1.216E-1	2.465E+0	5.479E+0
-1.151E-1	2.534E+0	5.437E+0
-1.184E-1	2.534E+0	5.401E+0
-1.200E-1	2.569E+0	5.476E+0
-1.184E-1	2.504E+0	5.473E+0
-1.200E-1	2.621E+0	5.589E+0
-1.167E-1	2.524E+0	5.537E+0
-1.200E-1	2.511E+0	5.505E+0
-1.200E-1	2.540E+0	5.521E+0
-1.167E-1	2.534E+0	5.398E+0
-1.167E-1	2.550E+0	5.473E+0
-1.200E-1	2.540E+0	5.482E+0
-1.200E-1	2.521E+0	5.469E+0
-1.184E-1	2.511E+0	5.482E+0
-1.232E-1	2.462E+0	5.531E+0
-1.216E-1	2.456E+0	5.525E+0
-1.200E-1	2.530E+0	5.589E+0
-1.184E-1	2.527E+0	5.473E+0
-1.184E-1	2.540E+0	5.531E+0
-1.200E-1	2.543E+0	5.336E+0
-1.232E-1	2.517E+0	5.492E+0
-1.216E-1	2.508E+0	5.424E+0
-1.184E-1	2.530E+0	5.547E+0
-1.184E-1	2.537E+0	5.482E+0
-1.184E-1	2.498E+0	5.450E+0
-1.151E-1	2.556E+0	5.460E+0
-1.200E-1	2.608E+0	5.476E+0
-1.184E-1	2.543E+0	5.512E+0
-1.184E-1	2.579E+0	5.437E+0
-1.216E-1	2.556E+0	5.463E+0
-1.151E-1	2.553E+0	5.476E+0
-1.216E-1	2.514E+0	5.479E+0
-1.200E-1	2.491E+0	5.518E+0
-1.184E-1	2.517E+0	5.489E+0
-1.200E-1	2.462E+0	5.515E+0
-1.216E-1	2.553E+0	5.550E+0
-1.167E-1	2.537E+0	5.541E+0
-1.184E-1	2.553E+0	5.437E+0
-1.200E-1	2.514E+0	5.544E+0
-1.151E-1	2.517E+0	5.537E+0
-1.167E-1	2.475E+0	5.440E+0
-1.184E-1	2.537E+0	5.434E+0
-1.184E-1	2.501E+0	5.502E+0
-1.216E-1	2.521E+0	5.395E+0
-1.184E-1	2.579E+0	5.550E+0
-1.151E-1	2.553E+0	5.427E+0
-1.184E-1	2.560E+0	5.502E+0
-1.216E-1	2.608E+0	5.479E+0
-1.200E-1	2.537E+0	5.476E+0
-1.167E-1	2.563E+0	5.580E+0
-1.200E-1	2.602E+0	5.460E+0
-1.216E-1	2.563E+0	5.437E+0
-1.184E-1	2.530E+0	5.495E+0
-1.200E-1	2.524E+0	5.411E+0
-1.184E-1	2.498E+0	5.479E+0
-1.200E-1	2.511E+0	5.567E+0
-1.167E-1	2.524E+0	5.460E+0
-1.167E-1	2.527E+0	5.534E+0
-1.200E-1	2.543E+0	5.476E+0
-1.200E-1	2.556E+0	5.486E+0
-1.184E-1	2.485E+0	5.427E+0
-1.184E-1	2.534E+0	5.443E+0
-1.184E-1	2.530E+0	5.456E+0
-1.184E-1	2.540E+0	5.463E+0
-1.200E-1	2.521E+0	5.382E+0
-1.167E-1	2.534E+0	5.576E+0
-1.200E-1	2.488E+0	5.450E+0
-1.216E-1	2.534E+0	5.573E+0
-1.200E-1	2.560E+0	5.583E+0
-1.167E-1	2.534E+0	5.528E+0
-1.184E-1	2.582E+0	5.547E+0
-1.216E-1	2.495E+0	5.340E+0
-1.184E-1	2.527E+0	5.466E+0
-1.184E-1	2.498E+0	5.505E+0
-1.184E-1	2.495E+0	5.544E+0
-1.200E-1	2.514E+0	5.492E+0
-1.184E-1	2.602E+0	5.518E+0
-1.184E-1	2.530E+0	5.599E+0
-1.184E-1	2.508E+0	5.550E+0
-1.232E-1	2.508E+0	5.473E+0
-1.200E-1	2.511E+0	5.479E+0
-1.200E-1	2.498E+0	5.453E+0
-1.167E-1	2.566E+0	5.541E+0
-1.216E-1	2.508E+0	5.489E+0
-1.184E-1	2.534E+0	5.492E+0
-1.216E-1	2.547E+0	5.453E+0
-1.216E-1	2.524E+0	5.430E+0
-1.200E-1	2.501E+0	5.456E+0
-1.216E-1	2.560E+0	5.460E+0
-1.167E-1	2.585E+0	5.528E+0
-1.216E-1	2.521E+0	5.443E+0
-1.216E-1	2.585E+0	5.430E+0
-1.200E-1	2.576E+0	5.388E+0
-1.184E-1	2.537E+0	5.430E+0
-1.167E-1	2.556E+0	5.434E+0
-1.216E-1	2.579E+0	5.632E+0
-1.200E-1	2.573E+0	5.460E+0
-1.184E-1	2.553E+0	5.537E+0
-1.184E-1	2.598E+0	5.499E+0
-1.216E-1	2.530E+0	5.398E+0
-1.216E-1	2.563E+0	5.460E+0
-1.184E-1	2.514E+0	5.499E+0
-1.216E-1	2.504E+0	5.528E+0
-1.184E-1	2.556E+0	5.453E+0
-1.216E-1	2.521E+0	5.473E+0
-1.167E-1	2.573E+0	5.528E+0
-1.184E-1	2.537E+0	5.486E+0
-1.184E-1	2.495E+0	5.505E+0
-1.216E-1	2.550E+0	5.440E+0
-1.216E-1	2.611E+0	5.495E+0
-1.200E-1	2.547E+0	5.489E+0
-1.216E-1	2.511E+0	5.512E+0
-1.184E-1	2.524E+0	5.379E+0
-1.184E-1	2.563E+0	5.476E+0
-1.200E-1	2.511E+0	5.495E+0
-1.216E-1	2.511E+0	5.580E+0
-1.216E-1	2.553E+0	5.482E+0
-1.200E-1	2.524E+0	5.447E+0
-1.200E-1	2.550E+0	5.404E+0
-1.232E-1	2.547E+0	5.508E+0
-1.184E-1	2.491E+0	5.625E+0
-1.200E-1	2.495E+0	5.427E+0
-1.200E-1	2.514E+0	5.534E+0
-1.216E-1	2.550E+0	5.382E+0
-1.232E-1	2.495E+0	5.528E+0
-1.200E-1	2.501E+0	5.482E+0
-1.200E-1	2.547E+0	5.463E+0
-1.200E-1	2.547E+0	5.401E+0
-1.216E-1	2.628E+0	5.443E+0
-1.200E-1	2.569E+0	5.447E+0
-1.184E-1	2.517E+0	5.515E+0
-1.167E-1	2.530E+0	5.479E+0
-1.200E-1	2.569E+0	5.502E+0
-1.200E-1	2.517E+0	5.466E+0
-1.200E-1	2.579E+0	5.502E+0
-1.216E-1	2.537E+0	5.512E+0
-1.216E-1	2.488E+0	5.443E+0
-1.167E-1	2.569E+0	5.443E+0
-1.200E-1	2.540E+0	5.528E+0
-1.216E-1	2.530E+0	5.463E+0
-1.216E-1	2.553E+0	5.541E+0
-1.167E-1	2.495E+0	5.499E+0
-1.216E-1	2.537E+0	5.460E+0
-1.216E-1	2.521E+0	5.482E+0
-1.200E-1	2.501E+0	5.430E+0
-1.184E-1	2.530E+0	5.427E+0
-1.167E-1	2.547E+0	5.544E+0
-1.184E-1	2.579E+0	5.447E+0
-1.200E-1	2.475E+0	5.417E+0
-1.200E-1	2.456E+0	5.554E+0
-1.184E-1	2.524E+0	5.453E+0
-1.216E-1	2.576E+0	5.443E+0
-1.216E-1	2.514E+0	5.443E+0
-1.184E-1	2.585E+0	5.489E+0
-1.200E-1	2.475E+0	5.482E+0
-1.200E-1	2.592E+0	5.518E+0
-1.200E-1	2.465E+0	5.427E+0
-1.200E-1	2.511E+0	5.453E+0
-1.216E-1	2.472E+0	5.502E+0
-1.216E-1	2.547E+0	5.460E+0
-1.200E-1	2.475E+0	5.434E+0
-1.184E-1	2.550E+0	5.525E+0
-1.200E-1	2.589E+0	5.525E+0
-1.200E-1	2.550E+0	5.541E+0
-1.200E-1	2.508E+0	5.560E+0
-1.184E-1	2.517E+0	5.489E+0
-1.200E-1	2.550E+0	5.434E+0
-1.200E-1	2.488E+0	5.437E+0
-1.232E-1	2.540E+0	5.463E+0
-1.216E-1	2.521E+0	5.505E+0
-1.184E-1	2.508E+0	5.466E+0
-1.216E-1	2.530E+0	5.521E+0
-1.151E-1	2.491E+0	5.460E+0
-1.167E-1	2.527E+0	5.395E+0
-1.184E-1	2.573E+0	5.437E+0
-1.184E-1	2.472E+0	5.437E+0
-1.232E-1	2.615E+0	5.430E+0
-1.184E-1	2.547E+0	5.430E+0
-1.184E-1	2.482E+0	5.499E+0
-1.200E-1	2.540E+0	5.486E+0
-1.200E-1	2.550E+0	5.534E+0
-1.184E-1	2.556E+0	5.411E+0
-1.184E-1	2.576E+0	5.492E+0
-1.216E-1	2.589E+0	5.473E+0
-1.216E-1	2.569E+0	5.505E+0
-1.184E-1	2.573E+0	5.502E+0
-1.167E-1	2.530E+0	5.473E+0
-1.200E-1	2.501E+0	5.398E+0
-1.200E-1	2.547E+0	5.430E+0
-1.184E-1	2.550E+0	5.486E+0
-1.167E-1	2.543E+0	5.473E+0
-1.184E-1	2.605E+0	5.570E+0
-1.167E-1	2.569E+0	5.437E+0
-1.167E-1	2.459E+0	5.424E+0
-1.200E-1	2.530E+0	5.573E+0
-1.200E-1	2.573E+0	5.508E+0
-1.216E-1	2.553E+0	5.563E+0
-1.184E-1	2.582E+0	5.492E+0
-1.184E-1	2.537E+0	5.469E+0
-1.200E-1	2.511E+0	5.528E+0
-1.184E-1	2.530E+0	5.453E+0
-1.167E-1	2.540E+0	5.531E+0
-1.200E-1	2.495E+0	5.434E+0
-1.216E-1	2.475E+0	5.606E+0
-1.216E-1	2.537E+0	5.479E+0
-1.167E-1	2.482E+0	5.560E+0
-1.200E-1	2.543E+0	5.518E+0
-1.232E-1	2.524E+0	5.550E+0
-1.232E-1	2.595E+0	5.560E+0
-1.200E-1	2.508E+0	5.486E+0
-1.184E-1	2.530E+0	5.401E+0
-1.200E-1	2.543E+0	5.508E+0
-1.216E-1	2.534E+0	5.476E+0
-1.167E-1	2.459E+0	5.492E+0
-1.200E-1	2.517E+0	5.593E+0
-1.216E-1	2.504E+0	5.544E+0
-1.200E-1	2.517E+0	5.385E+0
-1.167E-1	2.540E+0	5.550E+0
-1.184E-1	2.508E+0	5.392E+0
-1.200E-1	2.556E+0	5.430E+0
-1.184E-1	2.501E+0	5.382E+0
-1.200E-1	2.511E+0	5.456E+0
-1.184E-1	2.495E+0	5.421E+0
-1.184E-1	2.595E+0	5.499E+0
-1.184E-1	2.508E+0	5.482E+0
-1.184E-1	2.475E+0	5.486E+0
-1.200E-1	2.556E+0	5.463E+0
-1.200E-1	2.508E+0	5.512E+0
-1.216E-1	2.459E+0	5.469E+0
-1.184E-1	2.569E+0	5.362E+0
-1.167E-1	2.534E+0	5.495E+0
-1.216E-1	2.527E+0	5.424E+0
-1.184E-1	2.579E+0	5.521E+0
-1.184E-1	2.547E+0	5.414E+0
-1.184E-1	2.537E+0	5.544E+0
-1.232E-1	2.534E+0	5.443E+0
-1.200E-1	2.589E+0	5.414E+0
-1.200E-1	2.543E+0	5.502E+0
-1.184E-1	2.482E+0	5.385E+0
-1.200E-1	2.534E+0	5.492E+0
-1.200E-1	2.508E+0	5.541E+0
-1.200E-1	2.553E+0	5.482E+0
-1.184E-1	2.504E+0	5.521E+0
-1.200E-1	2.504E+0	5.469E+0
-1.216E-1	2.495E+0	5.609E+0
-1.200E-1	2.569E+0	5.521E+0
-1.184E-1	2.527E+0	5.392E+0
-1.200E-1	2.482E+0	5.489E+0
-1.184E-1	2.537E+0	5.492E+0
-1.167E-1	2.517E+0	5.443E+0
-1.167E-1	2.491E+0	5.525E+0
-1.232E-1	2.508E+0	5.463E+0
-1.200E-1	2.478E+0	5.447E+0
-1.167E-1	2.540E+0	5.580E+0
-1.200E-1	2.504E+0	5.512E+0
-1.184E-1	2.556E+0	5.443E+0
-1.200E-1	2.579E+0	5.466E+0
-1.167E-1	2.501E+0	5.411E+0
-1.200E-1	2.521E+0	5.525E+0
-1.200E-1	2.530E+0	5.427E+0
-1.216E-1	2.524E+0	5.482E+0
-1.184E-1	2.524E+0	5.505E+0
-1.167E-1	2.491E+0	5.521E+0
-1.232E-1	2.563E+0	5.499E+0
-1.184E-1	2.527E+0	5.447E+0
-1.167E-1	2.504E+0	5.492E+0
-1.216E-1	2.524E+0	5.424E+0
-1.200E-1	2.469E+0	5.456E+0
-1.216E-1	2.517E+0	5.437E+0
-1.184E-1	2.504E+0	5.563E+0
-1.200E-1	2.543E+0	5.521E+0
-1.184E-1	2.504E+0	5.479E+0
-1.200E-1	2.560E+0	5.512E+0
-1.167E-1	2.485E+0	5.528E+0
-1.200E-1	2.553E+0	5.476E+0
-1.200E-1	2.540E+0	5.414E+0
-1.151E-1	2.566E+0	5.434E+0
-1.200E-1	2.469E+0	5.408E+0
-1.200E-1	2.563E+0	5.589E+0
-1.184E-1	2.498E+0	5.518E+0
-1.200E-1	2.482E+0	5.541E+0
-1.232E-1	2.576E+0	5.628E+0
-1.200E-1	2.527E+0	5.502E+0
-1.216E-1	2.585E+0	5.476E+0
-1.249E-1	2.537E+0	5.502E+0
-1.184E-1	2.543E+0	5.447E+0
-1.184E-1	2.543E+0	5.430E+0
-1.184E-1	2.511E+0	5.560E+0
-1.167E-1	2.521E+0	5.502E+0
-1.167E-1	2.543E+0	5.525E+0
-1.216E-1	2.585E+0	5.492E+0
-1.200E-1	2.482E+0	5.482E+0
-1.232E-1	2.485E+0	5.531E+0
-1.184E-1	2.514E+0	5.505E+0
-1.200E-1	2.592E+0	5.379E+0
-1.216E-1	2.527E+0	5.437E+0
-1.184E-1	2.540E+0	5.583E+0
-1.184E-1	2.517E+0	5.505E+0
-1.200E-1	2.508E+0	5.473E+0
-1.200E-1	2.534E+0	5.476E+0
-1.216E-1	2.530E+0	5.440E+0
-1.184E-1	2.576E+0	5.479E+0
-1.216E-1	2.553E+0	5.473E+0
-1.232E-1	2.537E+0	5.414E+0
-1.200E-1	2.550E+0	5.473E+0
-1.184E-1	2.488E+0	5.495E+0
-1.184E-1	2.628E+0	5.541E+0
-1.216E-1	2.563E+0	5.476E+0
-1.184E-1	2.465E+0	5.473E+0
-1.184E-1	2.540E+0	5.476E+0
-1.184E-1	2.517E+0	5.440E+0
-1.232E-1	2.462E+0	5.388E+0
-1.200E-1	2.495E+0	5.447E+0
-1.151E-1	2.504E+0	5.518E+0
-1.200E-1	2.569E+0	5.434E+0
-1.200E-1	2.478E+0	5.534E+0
-1.200E-1	2.472E+0	5.541E+0
-1.200E-1	2.488E+0	5.492E+0
-1.216E-1	2.540E+0	5.379E+0
-1.184E-1	2.527E+0	5.502E+0
-1.200E-1	2.514E+0	5.492E+0
-1.151E-1	2.527E+0	5.492E+0
-1.216E-1	2.573E+0	5.518E+0
-1.200E-1	2.550E+0	5.450E+0
-1.200E-1	2.508E+0	5.473E+0
-1.167E-1	2.563E+0	5.537E+0
-1.200E-1	2.566E+0	5.466E+0
-1.184E-1	2.563E+0	5.544E+0
-1.200E-1	2.521E+0	5.469E+0
-1.184E-1	2.498E+0	5.447E+0
-1.200E-1	2.618E+0	5.379E+0
-1.216E-1	2.595E+0	5.486E+0
-1.200E-1	2.589E+0	5.460E+0
-1.184E-1	2.514E+0	5.456E+0
-1.167E-1	2.534E+0	5.502E+0
-1.184E-1	2.547E+0	5.453E+0
-1.200E-1	2.573E+0	5.427E+0
-1.200E-1	2.514E+0	5.456E+0
-1.200E-1	2.585E+0	5.554E+0
-1.216E-1	2.553E+0	5.469E+0
-1.216E-1	2.491E+0	5.512E+0
-1.200E-1	2.521E+0	5.469E+0
-1.200E-1	2.521E+0	5.388E+0
-1.200E-1	2.530E+0	5.463E+0
-1.200E-1	2.501E+0	5.417E+0
-1.151E-1	2.560E+0	5.417E+0
-1.184E-1	2.456E+0	5.427E+0
-1.232E-1	2.560E+0	5.473E+0
-1.200E-1	2.553E+0	5.404E+0
-1.200E-1	2.560E+0	5.395E+0
-1.184E-1	2.485E+0	5.521E+0
-1.184E-1	2.475E+0	5.421E+0
-1.200E-1	2.579E+0	5.460E+0
-1.200E-1	2.573E+0	5.544E+0
-1.184E-1	2.556E+0	5.518E+0
-1.200E-1	2.540E+0	5.531E+0
-1.200E-1	2.534E+0	5.489E+0
-1.184E-1	2.504E+0	5.408E+0
-1.200E-1	2.537E+0	5.502E+0
-1.184E-1	2.501E+0	5.385E+0
-1.200E-1	2.550E+0	5.537E+0
-1.216E-1	2.521E+0	5.450E+0
-1.184E-1	2.501E+0	5.463E+0
-1.200E-1	2.543E+0	5.482E+0
-1.184E-1	2.517E+0	5.398E+0
-1.216E-1	2.521E+0	5.440E+0
-1.151E-1	2.585E+0	5.547E+0
-1.216E-1	2.582E+0	5.521E+0
-1.200E-1	2.566E+0	5.417E+0
-1.216E-1	2.524E+0	5.453E+0
-1.200E-1	2.478E+0	5.385E+0
-1.200E-1	2.573E+0	5.476E+0
-1.200E-1	2.495E+0	5.440E+0
-1.200E-1	2.504E+0	5.534E+0
-1.200E-1	2.553E+0	5.450E+0
-1.249E-1	2.543E+0	5.515E+0
-1.216E-1	2.582E+0	5.453E+0
-1.200E-1	2.573E+0	5.437E+0
-1.184E-1	2.524E+0	5.534E+0
-1.200E-1	2.569E+0	5.544E+0
-1.216E-1	2.560E+0	5.495E+0
-1.151E-1	2.537E+0	5.443E+0
-1.232E-1	2.534E+0	5.443E+0
-1.184E-1	2.524E+0	5.434E+0
-1.216E-1	2.456E+0	5.544E+0
-1.184E-1	2.569E+0	5.505E+0
-1.200E-1	2.592E+0	5.450E+0
-1.200E-1	2.540E+0	5.353E+0
-1.184E-1	2.556E+0	5.505E+0
-1.200E-1	2.569E+0	5.421E+0
-1.151E-1	2.534E+0	5.486E+0
-1.200E-1	2.566E+0	5.499E+0
-1.184E-1	2.550E+0	5.456E+0
-1.184E-1	2.534E+0	5.392E+0
-1.200E-1	2.540E+0	5.473E+0
-1.232E-1	2.495E+0	5.430E+0
-1.200E-1	2.534E+0	5.492E+0
-1.184E-1	2.540E+0	5.554E+0
-1.232E-1	2.459E+0	5.479E+0
-1.216E-1	2.585E+0	5.512E+0
-1.200E-1	2.547E+0	5.489E+0
-1.184E-1	2.498E+0	5.489E+0
-1.216E-1	2.517E+0	5.563E+0
-1.200E-1	2.514E+0	5.447E+0
-1.200E-1	2.472E+0	5.495E+0
-1.200E-1	2.605E+0	5.534E+0
-1.200E-1	2.485E+0	5.437E+0
-1.216E-1	2.530E+0	5.388E+0
-1.184E-1	2.498E+0	5.424E+0
-1.151E-1	2.556E+0	5.482E+0
-1.184E-1	2.537E+0	5.398E+0
-1.200E-1	2.524E+0	5.499E+0
-1.216E-1	2.537E+0	5.512E+0
-1.167E-1	2.537E+0	5.628E+0
-1.200E-1	2.475E+0	5.450E+0
-1.249E-1	2.482E+0	5.534E+0
-1.200E-1	2.488E+0	5.469E+0
-1.167E-1	2.540E+0	5.460E+0
-1.200E-1	2.517E+0	5.482E+0
-1.232E-1	2.508E+0	5.456E+0
-1.216E-1	2.563E+0	5.424E+0
-1.200E-1	2.521E+0	5.502E+0
-1.184E-1	2.556E+0	5.502E+0
-1.184E-1	2.537E+0	5.460E+0
-1.200E-1	2.579E+0	5.434E+0
-1.184E-1	2.540E+0	5.479E+0
-1.216E-1	2.563E+0	5.466E+0
-1.184E-1	2.521E+0	5.466E+0
-1.249E-1	2.527E+0	5.440E+0
-1.200E-1	2.537E+0	5.531E+0
-1.216E-1	2.459E+0	5.437E+0
-1.200E-1	2.527E+0	5.473E+0
-1.216E-1	2.511E+0	5.460E+0
-1.216E-1	2.579E+0	5.502E+0
-1.200E-1	2.540E+0	5.453E+0
-1.200E-1	2.524E+0	5.443E+0
-1.200E-1	2.560E+0	5.550E+0
-1.216E-1	2.563E+0	5.395E+0
-1.200E-1	2.472E+0	5.502E+0
-1.200E-1	2.527E+0	5.469E+0
-1.216E-1	2.482E+0	5.430E+0
-1.184E-1	2.504E+0	5.502E+0
-1.200E-1	2.511E+0	5.502E+0
-1.216E-1	2.521E+0	5.495E+0
-1.216E-1	2.579E+0	5.460E+0
-1.200E-1	2.563E+0	5.544E+0
-1.184E-1	2.576E+0	5.495E+0
-1.216E-1	2.521E+0	5.414E+0
-1.184E-1	2.498E+0	5.515E+0
-1.167E-1	2.530E+0	5.482E+0
-1.200E-1	2.566E+0	5.508E+0
-1.184E-1	2.498E+0	5.456E+0
-1.200E-1	2.537E+0	5.453E+0
-1.184E-1	2.537E+0	5.537E+0
-1.167E-1	2.582E+0	5.495E+0
-1.216E-1	2.547E+0	5.492E+0
-1.184E-1	2.498E+0	5.421E+0
-1.184E-1	2.524E+0	5.411E+0
-1.200E-1	2.423E+0	5.466E+0
-1.200E-1	2.524E+0	5.443E+0
-1.184E-1	2.517E+0	5.518E+0
-1.184E-1	2.446E+0	5.469E+0
-1.200E-1	2.517E+0	5.450E+0
-1.216E-1	2.524E+0	5.541E+0
-1.200E-1	2.576E+0	5.473E+0
-1.184E-1	2.530E+0	5.505E+0
-1.167E-1	2.530E+0	5.476E+0
-1.184E-1	2.540E+0	5.505E+0
-1.200E-1	2.582E+0	5.427E+0
-1.184E-1	2.530E+0	5.505E+0
-1.184E-1	2.433E+0	5.424E+0
-1.200E-1	2.566E+0	5.528E+0
-1.232E-1	2.504E+0	5.525E+0
-1.200E-1	2.440E+0	5.434E+0
-1.167E-1	2.527E+0	5.382E+0
-1.184E-1	2.566E+0	5.528E+0
-1.184E-1	2.556E+0	5.473E+0
-1.200E-1	2.550E+0	5.430E+0
-1.200E-1	2.560E+0	5.508E+0
-1.184E-1	2.543E+0	5.512E+0
-1.216E-1	2.472E+0	5.463E+0
-1.184E-1	2.478E+0	5.495E+0
-1.200E-1	2.540E+0	5.453E+0
-1.200E-1	2.488E+0	5.495E+0
-1.216E-1	2.563E+0	5.528E+0
-1.184E-1	2.547E+0	5.434E+0
-1.200E-1	2.553E+0	5.482E+0
-1.200E-1	2.534E+0	5.557E+0
-1.200E-1	2.524E+0	5.404E+0
-1.200E-1	2.540E+0	5.473E+0
-1.216E-1	2.514E+0	5.372E+0
-1.184E-1	2.556E+0	5.489E+0
-1.200E-1	2.511E+0	5.375E+0
-1.184E-1	2.517E+0	5.521E+0
-1.184E-1	2.543E+0	5.486E+0
-1.216E-1	2.524E+0	5.440E+0
-1.200E-1	2.589E+0	5.505E+0
-1.200E-1	2.472E+0	5.434E+0
-1.200E-1	2.543E+0	5.453E+0
-1.200E-1	2.560E+0	5.450E+0
-1.200E-1	2.527E+0	5.495E+0
-1.167E-1	2.550E+0	5.492E+0
-1.184E-1	2.540E+0	5.450E+0
-1.216E-1	2.553E+0	5.463E+0
-1.184E-1	2.527E+0	5.424E+0
-1.216E-1	2.514E+0	5.466E+0
-1.184E-1	2.514E+0	5.508E+0
-1.216E-1	2.524E+0	5.450E+0
-1.216E-1	2.547E+0	5.525E+0
-1.184E-1	2.534E+0	5.466E+0
-1.200E-1	2.547E+0	5.499E+0
-1.200E-1	2.514E+0	5.401E+0
-1.216E-1	2.527E+0	5.502E+0
-1.184E-1	2.547E+0	5.443E+0
-1.200E-1	2.582E+0	5.495E+0
-1.200E-1	2.491E+0	5.495E+0
-1.184E-1	2.488E+0	5.525E+0
-1.200E-1	2.511E+0	5.502E+0
-1.200E-1	2.524E+0	5.424E+0
-1.184E-1	2.495E+0	5.508E+0
-1.184E-1	2.511E+0	5.453E+0
-1.167E-1	2.488E+0	5.547E+0
-1.200E-1	2.527E+0	5.430E+0
-1.184E-1	2.576E+0	5.528E+0
-1.216E-1	2.517E+0	5.499E+0
-1.184E-1	2.534E+0	5.430E+0
-1.184E-1	2.573E+0	5.476E+0
-1.200E-1	2.563E+0	5.508E+0
-1.200E-1	2.598E+0	5.453E+0
-1.200E-1	2.495E+0	5.379E+0
-1.200E-1	2.560E+0	5.421E+0
-1.200E-1	2.585E+0	5.544E+0
-1.200E-1	2.547E+0	5.398E+0
-1.184E-1	2.569E+0	5.453E+0
-1.200E-1	2.556E+0	5.602E+0
-1.216E-1	2.543E+0	5.505E+0
-1.216E-1	2.543E+0	5.512E+0
-1.184E-1	2.598E+0	5.531E+0
-1.200E-1	2.615E+0	5.388E+0
-1.216E-1	2.537E+0	5.534E+0
-1.232E-1	2.566E+0	5.473E+0
-1.200E-1	2.504E+0	5.515E+0
-1.167E-1	2.534E+0	5.482E+0
-1.200E-1	2.589E+0	5.560E+0
-1.200E-1	2.452E+0	5.437E+0
-1.216E-1	2.534E+0	5.518E+0
-1.200E-1	2.553E+0	5.508E+0
-1.216E-1	2.443E+0	5.499E+0
-1.232E-1	2.534E+0	5.521E+0
-1.184E-1	2.573E+0	5.466E+0
-1.184E-1	2.517E+0	5.479E+0
-1.216E-1	2.573E+0	5.499E+0
-1.216E-1	2.527E+0	5.408E+0
-1.216E-1	2.602E+0	5.476E+0
-1.184E-1	2.556E+0	5.515E+0
-1.184E-1	2.475E+0	5.379E+0
-1.200E-1	2.534E+0	5.512E+0
-1.200E-1	2.498E+0	5.398E+0
-1.184E-1	2.527E+0	5.534E+0
-1.200E-1	2.521E+0	5.531E+0
-1.200E-1	2.485E+0	5.492E+0
-1.200E-1	2.517E+0	5.479E+0
-1.200E-1	2.511E+0	5.466E+0
-1.216E-1	2.504E+0	5.544E+0
-1.184E-1	2.488E+0	5.437E+0
-1.184E-1	2.585E+0	5.466E+0
-1.200E-1	2.566E+0	5.541E+0
-1.216E-1	2.537E+0	5.456E+0
-1.184E-1	2.498E+0	5.443E+0
-1.200E-1	2.504E+0	5.440E+0
-1.200E-1	2.550E+0	5.482E+0
-1.167E-1	2.550E+0	5.557E+0
-1.232E-1	2.524E+0	5.547E+0
-1.200E-1	2.478E+0	5.515E+0
-1.200E-1	2.488E+0	5.388E+0
-1.200E-1	2.611E+0	5.586E+0
-1.216E-1	2.540E+0	5.443E+0
-1.167E-1	2.550E+0	5.366E+0
-1.216E-1	2.482E+0	5.486E+0
-1.200E-1	2.569E+0	5.443E+0
-1.216E-1	2.592E+0	5.486E+0
-1.184E-1	2.534E+0	5.440E+0
-1.200E-1	2.530E+0	5.528E+0
-1.216E-1	2.469E+0	5.401E+0
-1.200E-1	2.527E+0	5.417E+0
-1.184E-1	2.579E+0	5.515E+0
-1.167E-1	2.436E+0	5.489E+0
-1.200E-1	2.547E+0	5.456E+0
-1.167E-1	2.582E+0	5.460E+0
-1.216E-1	2.530E+0	5.434E+0
-1.200E-1	2.465E+0	5.570E+0
-1.200E-1	2.495E+0	5.382E+0
-1.184E-1	2.462E+0	5.414E+0
-1.200E-1	2.521E+0	5.508E+0
-1.200E-1	2.592E+0	5.492E+0
-1.249E-1	2.579E+0	5.424E+0
-1.216E-1	2.527E+0	5.476E+0
-1.216E-1	2.579E+0	5.443E+0
-1.200E-1	2.475E+0	5.434E+0
-1.232E-1	2.537E+0	5.440E+0
-1.216E-1	2.495E+0	5.518E+0
-1.216E-1	2.527E+0	5.502E+0
-1.200E-1	2.556E+0	5.404E+0
-1.216E-1	2.540E+0	5.550E+0
-1.216E-1	2.534E+0	5.460E+0
-1.216E-1	2.501E+0	5.460E+0
-1.200E-1	2.517E+0	5.502E+0
-1.184E-1	2.495E+0	5.466E+0
-1.200E-1	2.560E+0	5.482E+0
-1.200E-1	2.498E+0	5.502E+0
-1.200E-1	2.514E+0	5.443E+0
-1.216E-1	2.569E+0	5.482E+0
-1.200E-1	2.498E+0	5.473E+0
-1.200E-1	2.550E+0	5.456E+0
-1.216E-1	2.530E+0	5.486E+0
-1.232E-1	2.540E+0	5.450E+0
-1.200E-1	2.543E+0	5.404E+0
-1.184E-1	2.553E+0	5.482E+0
-1.167E-1	2.534E+0	5.463E+0
-1.200E-1	2.589E+0	5.382E+0
-1.200E-1	2.602E+0	5.437E+0
-1.200E-1	2.540E+0	5.521E+0
-1.200E-1	2.543E+0	5.453E+0
-1.200E-1	2.553E+0	5.460E+0
-1.200E-1	2.560E+0	5.508E+0
-1.167E-1	2.537E+0	5.499E+0
-1.200E-1	2.563E+0	5.505E+0
-1.200E-1	2.563E+0	5.450E+0
-1.232E-1	2.527E+0	5.437E+0
-1.184E-1	2.504E+0	5.521E+0
-1.200E-1	2.534E+0	5.437E+0
-1.200E-1	2.498E+0	5.466E+0
-1.200E-1	2.573E+0	5.456E+0
-1.184E-1	2.602E+0	5.505E+0
-1.184E-1	2.573E+0	5.482E+0
-1.200E-1	2.501E+0	5.502E+0
-1.216E-1	2.527E+0	5.434E+0
-1.184E-1	2.573E+0	5.583E+0
-1.184E-1	2.589E+0	5.525E+0
-1.200E-1	2.553E+0	5.417E+0
-1.216E-1	2.579E+0	5.499E+0
-1.184E-1	2.611E+0	5.466E+0
-1.216E-1	2.618E+0	5.550E+0
-1.200E-1	2.452E+0	5.414E+0
-1.200E-1	2.543E+0	5.521E+0
-1.200E-1	2.589E+0	5.404E+0
-1.200E-1	2.495E+0	5.453E+0
-1.200E-1	2.517E+0	5.492E+0
-1.216E-1	2.569E+0	5.499E+0
-1.151E-1	2.495E+0	5.512E+0
-1.200E-1	2.534E+0	5.463E+0
-1.200E-1	2.566E+0	5.456E+0
-1.200E-1	2.504E+0	5.463E+0
-1.184E-1	2.579E+0	5.518E+0
-1.184E-1	2.530E+0	5.463E+0
-1.232E-1	2.527E+0	5.515E+0
-1.216E-1	2.511E+0	5.541E+0
-1.184E-1	2.521E+0	5.502E+0
-1.200E-1	2.553E+0	5.453E+0
-1.184E-1	2.530E+0	5.466E+0
-1.216E-1	2.482E+0	5.508E+0
-1.200E-1	2.527E+0	5.450E+0
-1.184E-1	2.527E+0	5.531E+0
-1.184E-1	2.482E+0	5.460E+0
-1.184E-1	2.521E+0	5.586E+0
-1.216E-1	2.475E+0	5.447E+0
-1.184E-1	2.472E+0	5.388E+0
-1.184E-1	2.566E+0	5.421E+0
-1.216E-1	2.540E+0	5.437E+0
-1.167E-1	2.508E+0	5.437E+0
-1.184E-1	2.547E+0	5.541E+0
-1.184E-1	2.569E+0	5.518E+0
-1.216E-1	2.566E+0	5.576E+0
-1.200E-1	2.534E+0	5.492E+0
-1.184E-1	2.540E+0	5.528E+0
-1.216E-1	2.553E+0	5.473E+0
-1.232E-1	2.508E+0	5.466E+0
-1.184E-1	2.491E+0	5.547E+0
-1.200E-1	2.560E+0	5.495E+0
-1.216E-1	2.573E+0	5.576E+0
-1.232E-1	2.504E+0	5.505E+0
-1.184E-1	2.517E+0	5.450E+0
-1.200E-1	2.446E+0	5.544E+0
-1.184E-1	2.524E+0	5.437E+0
-1.216E-1	2.514E+0	5.417E+0
-1.200E-1	2.579E+0	5.512E+0
-1.184E-1	2.547E+0	5.417E+0
-1.184E-1	2.563E+0	5.460E+0
-1.216E-1	2.589E+0	5.599E+0
-1.216E-1	2.563E+0	5.525E+0
-1.200E-1	2.517E+0	5.560E+0
-1.200E-1	2.543E+0	5.450E+0
-1.216E-1	2.521E+0	5.473E+0
-1.200E-1	2.521E+0	5.466E+0
-1.184E-1	2.540E+0	5.450E+0
-1.216E-1	2.582E+0	5.508E+0
-1.200E-1	2.524E+0	5.495E+0
-1.167E-1	2.530E+0	5.437E+0
-1.167E-1	2.530E+0	5.430E+0
-1.216E-1	2.530E+0	5.473E+0
-1.200E-1	2.485E+0	5.473E+0
-1.184E-1	2.530E+0	5.453E+0
-1.200E-1	2.537E+0	5.421E+0
-1.200E-1	2.553E+0	5.453E+0
-1.200E-1	2.563E+0	5.479E+0
-1.167E-1	2.511E+0	5.469E+0
-1.200E-1	2.514E+0	5.443E+0
-1.200E-1	2.608E+0	5.499E+0
-1.184E-1	2.485E+0	5.453E+0
-1.232E-1	2.537E+0	5.437E+0
-1.232E-1	2.491E+0	5.521E+0
-1.167E-1	2.472E+0	5.463E+0
-1.200E-1	2.472E+0	5.443E+0
-1.184E-1	2.573E+0	5.512E+0
-1.216E-1	2.517E+0	5.479E+0
-1.200E-1	2.540E+0	5.492E+0
-1.200E-1	2.534E+0	5.414E+0
-1.184E-1	2.556E+0	5.479E+0
-1.200E-1	2.514E+0	5.547E+0
-1.200E-1	2.504E+0	5.521E+0
-1.167E-1	2.553E+0	5.453E+0
-1.216E-1	2.521E+0	5.557E+0
-1.216E-1	2.592E+0	5.479E+0
-1.200E-1	2.521E+0	5.382E+0
-1.232E-1	2.540E+0	5.563E+0
-1.200E-1	2.501E+0	5.508E+0
-1.184E-1	2.579E+0	5.427E+0
-1.200E-1	2.553E+0	5.411E+0
-1.232E-1	2.547E+0	5.427E+0
-1.216E-1	2.550E+0	5.430E+0
-1.200E-1	2.563E+0	5.486E+0
-1.200E-1	2.521E+0	5.489E+0
-1.232E-1	2.495E+0	5.456E+0
-1.184E-1	2.560E+0	5.563E+0
-1.216E-1	2.501E+0	5.411E+0
-1.200E-1	2.566E+0	5.557E+0
-1.200E-1	2.449E+0	5.486E+0
-1.200E-1	2.478E+0	5.440E+0
-1.167E-1	2.521E+0	5.414E+0
-1.216E-1	2.537E+0	5.447E+0
-1.216E-1	2.553E+0	5.486E+0
-1.200E-1	2.511E+0	5.528E+0
-1.167E-1	2.579E+0	5.440E+0
-1.200E-1	2.488E+0	5.580E+0
-1.200E-1	2.530E+0	5.469E+0
-1.200E-1	2.517E+0	5.460E+0
-1.200E-1	2.485E+0	5.534E+0
-1.184E-1	2.527E+0	5.437E+0
-1.216E-1	2.537E+0	5.482E+0
-1.184E-1	2.508E+0	5.525E+0
-1.184E-1	2.514E+0	5.466E+0
-1.216E-1	2.534E+0	5.427E+0
-1.216E-1	2.508E+0	5.430E+0
-1.184E-1	2.553E+0	5.495E+0
-1.200E-1	2.511E+0	5.547E+0
-1.232E-1	2.517E+0	5.521E+0
-1.184E-1	2.511E+0	5.430E+0
-1.200E-1	2.495E+0	5.453E+0
-1.200E-1	2.527E+0	5.388E+0
-1.216E-1	2.530E+0	5.489E+0
-1.200E-1	2.524E+0	5.443E+0
-1.200E-1	2.553E+0	5.463E+0
-1.184E-1	2.501E+0	5.453E+0
-1.216E-1	2.524E+0	5.469E+0
-1.216E-1	2.478E+0	5.437E+0
-1.151E-1	2.524E+0	5.505E+0
-1.200E-1	2.449E+0	5.460E+0
-1.216E-1	2.569E+0	5.554E+0
-1.200E-1	2.498E+0	5.379E+0
-1.200E-1	2.605E+0	5.492E+0
-1.167E-1	2.628E+0	5.560E+0
-1.200E-1	2.585E+0	5.550E+0
-1.200E-1	2.469E+0	5.473E+0
-1.184E-1	2.540E+0	5.544E+0
-1.232E-1	2.488E+0	5.411E+0
-1.200E-1	2.534E+0	5.421E+0
-1.216E-1	2.491E+0	5.372E+0
-1.184E-1	2.524E+0	5.508E+0
-1.184E-1	2.556E+0	5.534E+0
-1.200E-1	2.524E+0	5.430E+0
-1.249E-1	2.534E+0	5.473E+0
-1.200E-1	2.576E+0	5.476E+0
-1.184E-1	2.521E+0	5.482E+0
-1.216E-1	2.511E+0	5.434E+0
-1.216E-1	2.543E+0	5.531E+0
-1.151E-1	2.514E+0	5.369E+0
-1.184E-1	2.553E+0	5.482E+0
-1.216E-1	2.543E+0	5.499E+0
-1.200E-1	2.534E+0	5.537E+0
-1.200E-1	2.501E+0	5.515E+0
-1.232E-1	2.498E+0	5.499E+0
-1.216E-1	2.527E+0	5.473E+0
-1.200E-1	2.530E+0	5.479E+0
-1.184E-1	2.566E+0	5.463E+0
-1.200E-1	2.543E+0	5.570E+0
-1.216E-1	2.534E+0	5.456E+0
-1.200E-1	2.485E+0	5.534E+0
-1.200E-1	2.508E+0	5.437E+0
-1.184E-1	2.537E+0	5.499E+0
-1.184E-1	2.517E+0	5.492E+0
-1.232E-1	2.530E+0	5.447E+0
-1.184E-1	2.456E+0	5.563E+0
-1.200E-1	2.556E+0	5.479E+0
-1.232E-1	2.566E+0	5.440E+0
-1.200E-1	2.611E+0	5.463E+0
-1.216E-1	2.553E+0	5.430E+0
-1.216E-1	2.524E+0	5.443E+0
-1.200E-1	2.521E+0	5.479E+0
-1.200E-1	2.498E+0	5.473E+0
-1.167E-1	2.504E+0	5.486E+0
-1.184E-1	2.517E+0	5.482E+0
-1.216E-1	2.547E+0	5.450E+0
-1.200E-1	2.498E+0	5.515E+0
-1.167E-1	2.501E+0	5.492E+0
-1.216E-1	2.550E+0	5.450E+0
-1.200E-1	2.501E+0	5.512E+0
-1.184E-1	2.498E+0	5.421E+0
-1.200E-1	2.517E+0	5.531E+0
-1.200E-1	2.498E+0	5.460E+0
-1.200E-1	2.556E+0	5.463E+0
-1.232E-1	2.595E+0	5.554E+0
-1.184E-1	2.644E+0	5.525E+0
-1.200E-1	2.530E+0	5.521E+0
-1.216E-1	2.537E+0	5.469E+0
-1.200E-1	2.573E+0	5.424E+0
-1.184E-1	2.550E+0	5.473E+0
-1.184E-1	2.579E+0	5.437E+0
-1.184E-1	2.521E+0	5.486E+0
-1.200E-1	2.543E+0	5.479E+0
-1.200E-1	2.537E+0	5.586E+0
-1.200E-1	2.482E+0	5.466E+0
-1.200E-1	2.592E+0	5.502E+0
-1.232E-1	2.524E+0	5.518E+0
-1.184E-1	2.508E+0	5.495E+0
-1.200E-1	2.498E+0	5.554E+0
-1.200E-1	2.524E+0	5.398E+0
-1.232E-1	2.517E+0	5.466E+0
-1.167E-1	2.595E+0	5.430E+0
-1.184E-1	2.589E+0	5.375E+0
-1.216E-1	2.511E+0	5.424E+0
-1.216E-1	2.517E+0	5.427E+0
-1.184E-1	2.478E+0	5.502E+0
-1.200E-1	2.514E+0	5.518E+0
-1.216E-1	2.566E+0	5.349E+0
-1.232E-1	2.560E+0	5.489E+0
-1.184E-1	2.598E+0	5.463E+0
-1.200E-1	2.459E+0	5.476E+0
-1.200E-1	2.511E+0	5.537E+0
-1.200E-1	2.589E+0	5.443E+0
-1.216E-1	2.547E+0	5.437E+0
-1.200E-1	2.485E+0	5.408E+0
-1.216E-1	2.563E+0	5.515E+0
-1.216E-1	2.543E+0	5.528E+0
-1.200E-1	2.534E+0	5.479E+0
-1.200E-1	2.465E+0	5.479E+0
-1.200E-1	2.550E+0	5.479E+0
-1.200E-1	2.504E+0	5.554E+0
-1.200E-1	2.485E+0	5.453E+0
-1.200E-1	2.547E+0	5.460E+0
-1.200E-1	2.524E+0	5.408E+0
-1.200E-1	2.472E+0	5.417E+0
-1.200E-1	2.534E+0	5.495E+0
-1.184E-1	2.514E+0	5.512E+0
-1.200E-1	2.504E+0	5.463E+0
-1.216E-1	2.495E+0	5.460E+0
-1.200E-1	2.576E+0	5.505E+0
-1.184E-1	2.456E+0	5.547E+0
-1.184E-1	2.553E+0	5.408E+0
-1.216E-1	2.517E+0	5.463E+0
-1.167E-1	2.560E+0	5.421E+0
-1.184E-1	2.521E+0	5.460E+0
-1.200E-1	2.579E+0	5.453E+0
-1.216E-1	2.534E+0	5.502E+0
-1.200E-1	2.462E+0	5.518E+0
-1.200E-1	2.540E+0	5.453E+0
-1.184E-1	2.504E+0	5.453E+0
-1.216E-1	2.517E+0	5.473E+0
-1.200E-1	2.576E+0	5.576E+0
-1.200E-1	2.504E+0	5.482E+0
-1.216E-1	2.521E+0	5.554E+0
-1.184E-1	2.521E+0	5.427E+0
-1.184E-1	2.527E+0	5.430E+0
-1.200E-1	2.550E+0	5.427E+0
-1.200E-1	2.501E+0	5.495E+0
-1.232E-1	2.514E+0	5.411E+0
-1.184E-1	2.498E+0	5.518E+0
-1.184E-1	2.547E+0	5.424E+0
-1.216E-1	2.517E+0	5.547E+0
-1.216E-1	2.495E+0	5.427E+0
-1.167E-1	2.491E+0	5.456E+0
-1.200E-1	2.508E+0	5.408E+0
-1.216E-1	2.556E+0	5.583E+0
-1.200E-1	2.621E+0	5.463E+0
-1.184E-1	2.498E+0	5.421E+0
-1.232E-1	2.556E+0	5.476E+0
-1.216E-1	2.527E+0	5.443E+0
-1.216E-1	2.576E+0	5.427E+0
-1.184E-1	2.511E+0	5.379E+0
-1.167E-1	2.440E+0	5.434E+0
-1.184E-1	2.560E+0	5.466E+0
-1.232E-1	2.553E+0	5.482E+0
-1.200E-1	2.511E+0	5.336E+0
-1.200E-1	2.569E+0	5.456E+0
-1.216E-1	2.530E+0	5.499E+0
-1.232E-1	2.566E+0	5.554E+0
-1.167E-1	2.462E+0	5.320E+0
-1.184E-1	2.498E+0	5.515E+0
-1.232E-1	2.478E+0	5.534E+0
-1.216E-1	2.498E+0	5.349E+0
-1.184E-1	2.521E+0	5.512E+0
-1.184E-1	2.508E+0	5.424E+0
-1.200E-1	2.534E+0	5.508E+0
-1.216E-1	2.491E+0	5.447E+0
-1.200E-1	2.563E+0	5.528E+0
-1.216E-1	2.553E+0	5.521E+0
-1.216E-1	2.475E+0	5.521E+0
-1.200E-1	2.508E+0	5.430E+0
-1.184E-1	2.543E+0	5.518E+0
-1.216E-1	2.488E+0	5.518E+0
-1.216E-1	2.534E+0	5.550E+0
-1.200E-1	2.527E+0	5.560E+0
-1.200E-1	2.537E+0	5.528E+0
-1.184E-1	2.553E+0	5.563E+0
-1.232E-1	2.530E+0	5.417E+0
-1.232E-1	2.579E+0	5.528E+0
-1.200E-1	2.563E+0	5.580E+0
-1.216E-1	2.514E+0	5.456E+0
-1.216E-1	2.573E+0	5.567E+0
-1.232E-1	2.488E+0	5.518E+0
-1.184E-1	2.524E+0	5.430E+0
-1.184E-1	2.485E+0	5.473E+0
-1.200E-1	2.547E+0	5.427E+0
-1.232E-1	2.566E+0	5.463E+0
-1.184E-1	2.491E+0	5.437E+0
-1.200E-1	2.508E+0	5.547E+0
-1.232E-1	2.452E+0	5.515E+0
-1.200E-1	2.511E+0	5.424E+0
-1.216E-1	2.534E+0	5.492E+0
-1.200E-1	2.517E+0	5.541E+0
-1.200E-1	2.537E+0	5.567E+0
-1.216E-1	2.498E+0	5.447E+0
-1.216E-1	2.511E+0	5.486E+0
-1.184E-1	2.534E+0	5.456E+0
-1.200E-1	2.501E+0	5.550E+0
-1.216E-1	2.495E+0	5.486E+0
-1.200E-1	2.560E+0	5.456E+0
-1.200E-1	2.504E+0	5.563E+0
-1.184E-1	2.537E+0	5.508E+0
-1.200E-1	2.517E+0	5.492E+0
-1.200E-1	2.563E+0	5.593E+0
-1.216E-1	2.540E+0	5.512E+0
-1.216E-1	2.495E+0	5.495E+0
-1.200E-1	2.534E+0	5.460E+0
-1.184E-1	2.485E+0	5.372E+0
-1.184E-1	2.491E+0	5.414E+0
-1.184E-1	2.569E+0	5.489E+0
-1.200E-1	2.504E+0	5.544E+0
-1.200E-1	2.514E+0	5.573E+0
-1.184E-1	2.530E+0	5.560E+0
-1.200E-1	2.598E+0	5.421E+0
-1.184E-1	2.475E+0	5.525E+0
-1.216E-1	2.537E+0	5.469E+0
-1.167E-1	2.566E+0	5.560E+0
-1.200E-1	2.543E+0	5.379E+0
-1.200E-1	2.534E+0	5.512E+0
-1.184E-1	2.521E+0	5.505E+0
-1.184E-1	2.495E+0	5.469E+0
-1.184E-1	2.469E+0	5.492E+0
-1.216E-1	2.527E+0	5.443E+0
-1.184E-1	2.543E+0	5.437E+0
-1.216E-1	2.553E+0	5.469E+0
-1.216E-1	2.576E+0	5.567E+0
-1.232E-1	2.517E+0	5.515E+0
-1.167E-1	2.556E+0	5.430E+0
-1.184E-1	2.459E+0	5.408E+0
-1.200E-1	2.560E+0	5.356E+0
-1.200E-1	2.517E+0	5.430E+0
-1.184E-1	2.569E+0	5.408E+0
-1.216E-1	2.488E+0	5.476E+0
-1.216E-1	2.556E+0	5.567E+0
-1.200E-1	2.504E+0	5.385E+0
-1.184E-1	2.488E+0	5.528E+0
-1.184E-1	2.517E+0	5.476E+0
-1.216E-1	2.530E+0	5.570E+0
-1.216E-1	2.553E+0	5.427E+0
-1.200E-1	2.508E+0	5.479E+0
-1.216E-1	2.488E+0	5.541E+0
-1.216E-1	2.537E+0	5.434E+0
-1.216E-1	2.582E+0	5.434E+0
-1.184E-1	2.550E+0	5.440E+0
-1.216E-1	2.508E+0	5.450E+0
-1.216E-1	2.524E+0	5.518E+0
-1.216E-1	2.537E+0	5.570E+0
-1.200E-1	2.495E+0	5.486E+0
-1.200E-1	2.540E+0	5.560E+0
-1.200E-1	2.511E+0	5.450E+0
-1.200E-1	2.517E+0	5.382E+0
-1.167E-1	2.560E+0	5.479E+0
-1.167E-1	2.550E+0	5.460E+0
-1.232E-1	2.563E+0	5.411E+0
-1.184E-1	2.491E+0	5.560E+0
-1.216E-1	2.553E+0	5.375E+0
-1.184E-1	2.504E+0	5.456E+0
-1.216E-1	2.511E+0	5.518E+0
-1.200E-1	2.508E+0	5.528E+0
-1.184E-1	2.540E+0	5.473E+0
-1.167E-1	2.598E+0	5.512E+0
-1.167E-1	2.534E+0	5.437E+0
-1.200E-1	2.553E+0	5.499E+0
-1.184E-1	2.485E+0	5.486E+0
-1.184E-1	2.534E+0	5.447E+0
-1.184E-1	2.495E+0	5.437E+0
-1.200E-1	2.530E+0	5.460E+0
-1.216E-1	2.547E+0	5.492E+0
-1.200E-1	2.569E+0	5.456E+0
-1.200E-1	2.524E+0	5.437E+0
-1.200E-1	2.547E+0	5.314E+0
-1.216E-1	2.491E+0	5.453E+0
-1.200E-1	2.573E+0	5.366E+0
-1.200E-1	2.543E+0	5.443E+0
-1.200E-1	2.553E+0	5.404E+0
-1.216E-1	2.508E+0	5.521E+0
-1.200E-1	2.556E+0	5.537E+0
-1.216E-1	2.530E+0	5.424E+0
-1.200E-1	2.524E+0	5.398E+0
-1.200E-1	2.543E+0	5.521E+0
-1.184E-1	2.566E+0	5.469E+0
-1.184E-1	2.514E+0	5.492E+0
-1.184E-1	2.553E+0	5.463E+0
-1.184E-1	2.475E+0	5.460E+0
-1.184E-1	2.508E+0	5.531E+0
-1.184E-1	2.550E+0	5.460E+0
-1.232E-1	2.527E+0	5.492E+0
-1.216E-1	2.521E+0	5.541E+0
-1.167E-1	2.543E+0	5.456E+0
-1.216E-1	2.482E+0	5.495E+0
-1.216E-1	2.524E+0	5.531E+0
-1.216E-1	2.504E+0	5.456E+0
-1.216E-1	2.543E+0	5.392E+0
-1.216E-1	2.543E+0	5.515E+0
-1.216E-1	2.504E+0	5.421E+0
-1.200E-1	2.566E+0	5.525E+0
-1.200E-1	2.563E+0	5.479E+0
-1.216E-1	2.530E+0	5.489E+0
-1.216E-1	2.595E+0	5.463E+0
-1.167E-1	2.550E+0	5.505E+0
-1.184E-1	2.563E+0	5.550E+0
-1.200E-1	2.563E+0	5.505E+0
-1.249E-1	2.569E+0	5.424E+0
-1.200E-1	2.553E+0	5.443E+0
-1.184E-1	2.521E+0	5.492E+0
-1.200E-1	2.540E+0	5.554E+0
-1.232E-1	2.485E+0	5.518E+0
-1.200E-1	2.517E+0	5.388E+0
-1.184E-1	2.524E+0	5.408E+0
-1.200E-1	2.514E+0	5.411E+0
-1.249E-1	2.504E+0	5.430E+0
-1.200E-1	2.547E+0	5.499E+0
-1.200E-1	2.560E+0	5.430E+0
-1.216E-1	2.563E+0	5.414E+0
-1.232E-1	2.547E+0	5.502E+0
-1.184E-1	2.498E+0	5.606E+0
-1.184E-1	2.534E+0	5.599E+0
-1.200E-1	2.524E+0	5.476E+0
-1.216E-1	2.508E+0	5.434E+0
-1.200E-1	2.547E+0	5.525E+0
-1.200E-1	2.637E+0	5.404E+0
-1.232E-1	2.550E+0	5.408E+0
-1.232E-1	2.543E+0	5.408E+0
-1.200E-1	2.527E+0	5.453E+0
-1.200E-1	2.553E+0	5.417E+0
-1.200E-1	2.534E+0	5.547E+0
-1.216E-1	2.553E+0	5.440E+0
-1.232E-1	2.521E+0	5.492E+0
-1.184E-1	2.573E+0	5.417E+0
-1.232E-1	2.560E+0	5.430E+0
-1.200E-1	2.543E+0	5.486E+0
-1.184E-1	2.553E+0	5.443E+0
-1.184E-1	2.508E+0	5.518E+0
-1.216E-1	2.521E+0	5.450E+0
-1.200E-1	2.485E+0	5.567E+0
-1.184E-1	2.514E+0	5.395E+0
-1.184E-1	2.530E+0	5.466E+0
-1.200E-1	2.511E+0	5.456E+0
-1.232E-1	2.491E+0	5.437E+0
-1.200E-1	2.530E+0	5.479E+0
-1.167E-1	2.560E+0	5.479E+0
-1.200E-1	2.511E+0	5.453E+0
-1.216E-1	2.485E+0	5.512E+0
-1.184E-1	2.488E+0	5.518E+0
-1.200E-1	2.524E+0	5.463E+0
-1.249E-1	2.530E+0	5.469E+0
-1.216E-1	2.530E+0	5.508E+0
-1.200E-1	2.465E+0	5.567E+0
-1.184E-1	2.560E+0	5.508E+0
-1.200E-1	2.527E+0	5.434E+0
-1.216E-1	2.547E+0	5.479E+0
-1.216E-1	2.540E+0	5.466E+0
-1.167E-1	2.569E+0	5.489E+0
-1.200E-1	2.524E+0	5.499E+0
-1.216E-1	2.543E+0	5.473E+0
-1.184E-1	2.498E+0	5.544E+0
-1.200E-1	2.560E+0	5.521E+0
-1.200E-1	2.543E+0	5.489E+0
-1.216E-1	2.530E+0	5.473E+0
-1.232E-1	2.504E+0	5.369E+0
-1.184E-1	2.498E+0	5.460E+0
-1.232E-1	2.576E+0	5.502E+0
-1.200E-1	2.517E+0	5.479E+0
-1.184E-1	2.563E+0	5.560E+0
-1.184E-1	2.504E+0	5.395E+0
-1.216E-1	2.598E+0	5.456E+0
-1.232E-1	2.550E+0	5.375E+0
-1.200E-1	2.530E+0	5.528E+0
-1.200E-1	2.553E+0	5.430E+0
-1.216E-1	2.534E+0	5.456E+0
-1.216E-1	2.605E+0	5.408E+0
-1.200E-1	2.495E+0	5.447E+0
-1.200E-1	2.482E+0	5.499E+0
-1.167E-1	2.563E+0	5.447E+0
-1.200E-1	2.602E+0	5.486E+0
-1.216E-1	2.582E+0	5.388E+0
-1.200E-1	2.498E+0	5.495E+0
-1.216E-1	2.566E+0	5.382E+0
-1.249E-1	2.459E+0	5.541E+0
-1.200E-1	2.537E+0	5.499E+0
-1.232E-1	2.563E+0	5.515E+0
-1.200E-1	2.585E+0	5.443E+0
-1.232E-1	2.524E+0	5.528E+0
-1.200E-1	2.504E+0	5.466E+0
-1.200E-1	2.550E+0	5.469E+0
-1.200E-1	2.582E+0	5.482E+0
-1.184E-1	2.514E+0	5.424E+0
-1.200E-1	2.585E+0	5.541E+0
-1.200E-1	2.556E+0	5.518E+0
-1.216E-1	2.514E+0	5.463E+0
-1.200E-1	2.491E+0	5.563E+0
-1.232E-1	2.511E+0	5.434E+0
-1.184E-1	2.495E+0	5.521E+0
-1.200E-1	2.540E+0	5.466E+0
-1.216E-1	2.566E+0	5.466E+0
-1.200E-1	2.511E+0	5.528E+0
-1.200E-1	2.605E+0	5.518E+0
-1.200E-1	2.543E+0	5.382E+0
-1.216E-1	2.508E+0	5.473E+0
-1.184E-1	2.556E+0	5.583E+0
-1.184E-1	2.521E+0	5.411E+0
-1.216E-1	2.560E+0	5.531E+0
-1.200E-1	2.589E+0	5.502E+0
-1.200E-1	2.569E+0	5.434E+0
-1.200E-1	2.569E+0	5.427E+0
-1.184E-1	2.488E+0	5.502E+0
-1.216E-1	2.560E+0	5.456E+0
-1.216E-1	2.475E+0	5.599E+0
-1.184E-1	2.579E+0	5.443E+0
-1.232E-1	2.589E+0	5.362E+0
-1.216E-1	2.514E+0	5.512E+0
-1.184E-1	2.563E+0	5.492E+0
-1.200E-1	2.534E+0	5.567E+0
-1.184E-1	2.560E+0	5.408E+0
-1.232E-1	2.488E+0	5.534E+0
-1.200E-1	2.543E+0	5.443E+0
-1.232E-1	2.527E+0	5.456E+0
-1.216E-1	2.621E+0	5.414E+0
-1.249E-1	2.543E+0	5.489E+0
-1.184E-1	2.560E+0	5.486E+0
-1.216E-1	2.514E+0	5.450E+0
-1.200E-1	2.517E+0	5.414E+0
-1.216E-1	2.491E+0	5.541E+0
-1.200E-1	2.579E+0	5.430E+0
-1.167E-1	2.553E+0	5.586E+0
-1.216E-1	2.573E+0	5.427E+0
-1.184E-1	2.547E+0	5.525E+0
-1.200E-1	2.491E+0	5.440E+0
-1.200E-1	2.560E+0	5.456E+0
-1.200E-1	2.524E+0	5.414E+0
-1.216E-1	2.537E+0	5.456E+0
-1.216E-1	2.534E+0	5.486E+0
-1.216E-1	2.566E+0	5.486E+0
-1.216E-1	2.602E+0	5.528E+0
-1.265E-1	2.534E+0	5.521E+0
-1.167E-1	2.537E+0	5.453E+0
-1.232E-1	2.602E+0	5.434E+0
-1.200E-1	2.540E+0	5.466E+0
-1.200E-1	2.478E+0	5.534E+0
-1.184E-1	2.592E+0	5.395E+0
-1.200E-1	2.576E+0	5.486E+0
-1.167E-1	2.547E+0	5.534E+0
-1.200E-1	2.485E+0	5.515E+0
-1.184E-1	2.491E+0	5.518E+0
-1.184E-1	2.595E+0	5.499E+0
-1.184E-1	2.491E+0	5.479E+0
-1.216E-1	2.598E+0	5.408E+0
-1.216E-1	2.469E+0	5.479E+0
-1.184E-1	2.517E+0	5.479E+0
-1.200E-1	2.517E+0	5.440E+0
-1.216E-1	2.537E+0	5.505E+0
-1.200E-1	2.514E+0	5.440E+0
-1.184E-1	2.566E+0	5.635E+0
-1.200E-1	2.530E+0	5.528E+0
-1.216E-1	2.488E+0	5.541E+0
-1.216E-1	2.527E+0	5.534E+0
-1.216E-1	2.527E+0	5.460E+0
-1.216E-1	2.511E+0	5.479E+0
-1.200E-1	2.524E+0	5.434E+0
-1.216E-1	2.543E+0	5.443E+0
-1.216E-1	2.475E+0	5.463E+0
-1.232E-1	2.527E+0	5.382E+0
-1.216E-1	2.521E+0	5.456E+0
-1.184E-1	2.547E+0	5.463E+0
-1.216E-1	2.504E+0	5.427E+0
-1.216E-1	2.556E+0	5.563E+0
-1.200E-1	2.534E+0	5.473E+0
-1.200E-1	2.602E+0	5.443E+0
-1.184E-1	2.498E+0	5.421E+0
-1.200E-1	2.550E+0	5.495E+0
-1.232E-1	2.475E+0	5.547E+0
-1.184E-1	2.456E+0	5.502E+0
-1.184E-1	2.524E+0	5.489E+0
-1.200E-1	2.563E+0	5.421E+0
-1.216E-1	2.517E+0	5.424E+0
-1.200E-1	2.482E+0	5.489E+0
-1.216E-1	2.569E+0	5.615E+0
-1.216E-1	2.459E+0	5.499E+0
-1.216E-1	2.524E+0	5.460E+0
-1.167E-1	2.537E+0	5.385E+0
[truncated: 28,683 more rows]
