# Supplementary material for: Improved ANAP incorporation and VCF analysis reveal details of P2X7 current facilitation and a limited conformational interplay between ATP binding and the intracellular ballast domain
Source: eLife. 2023 Jan 4;12:e82479. doi: 10.7554/eLife.82479 (PMC9859053; doi:10.7554/eLife.82479)
Supplement: Figure 5—figure supplement 2—source data 1. [file elife-82479-fig5-figsupp2-data1.zip › Figure-5_figure-supplement-2_source-data-1/22m05/12.csv]

-2.449E-1	3.380E+0	7.130E+0
-2.400E-1	3.387E+0	7.117E+0
-2.433E-1	3.416E+0	7.111E+0
-2.481E-1	3.426E+0	7.211E+0
-2.433E-1	3.432E+0	7.121E+0
-2.433E-1	3.384E+0	7.082E+0
-2.433E-1	3.445E+0	7.153E+0
-2.433E-1	3.429E+0	7.218E+0
-2.449E-1	3.374E+0	7.114E+0
-2.449E-1	3.426E+0	7.179E+0
-2.416E-1	3.491E+0	7.156E+0
-2.465E-1	3.422E+0	7.185E+0
-2.449E-1	3.497E+0	7.205E+0
-2.400E-1	3.429E+0	7.179E+0
-2.416E-1	3.403E+0	7.127E+0
-2.449E-1	3.393E+0	7.130E+0
-2.449E-1	3.390E+0	7.305E+0
-2.416E-1	3.448E+0	7.182E+0
-2.400E-1	3.445E+0	7.104E+0
-2.433E-1	3.426E+0	7.159E+0
-2.433E-1	3.403E+0	7.062E+0
-2.416E-1	3.396E+0	7.062E+0
-2.433E-1	3.380E+0	7.013E+0
-2.433E-1	3.406E+0	7.202E+0
-2.449E-1	3.487E+0	7.121E+0
-2.433E-1	3.465E+0	7.198E+0
-2.400E-1	3.481E+0	7.241E+0
-2.416E-1	3.393E+0	7.315E+0
-2.449E-1	3.406E+0	7.108E+0
-2.416E-1	3.442E+0	7.056E+0
-2.433E-1	3.487E+0	7.043E+0
-2.449E-1	3.422E+0	7.134E+0
-2.449E-1	3.387E+0	7.046E+0
-2.400E-1	3.461E+0	7.124E+0
-2.416E-1	3.358E+0	7.276E+0
-2.433E-1	3.426E+0	7.215E+0
-2.416E-1	3.442E+0	7.208E+0
-2.416E-1	3.439E+0	7.121E+0
-2.433E-1	3.458E+0	7.176E+0
-2.449E-1	3.458E+0	7.088E+0
-2.433E-1	3.426E+0	7.267E+0
-2.416E-1	3.422E+0	7.111E+0
-2.465E-1	3.419E+0	7.169E+0
-2.449E-1	3.474E+0	7.124E+0
-2.433E-1	3.435E+0	7.215E+0
-2.400E-1	3.513E+0	7.101E+0
-2.416E-1	3.400E+0	7.198E+0
-2.433E-1	3.455E+0	7.166E+0
-2.449E-1	3.422E+0	7.134E+0
-2.416E-1	3.390E+0	7.130E+0
-2.449E-1	3.468E+0	7.036E+0
-2.449E-1	3.416E+0	7.101E+0
-2.449E-1	3.426E+0	7.189E+0
-2.400E-1	3.455E+0	7.134E+0
-2.416E-1	3.400E+0	7.101E+0
-2.433E-1	3.393E+0	7.169E+0
-2.449E-1	3.429E+0	7.179E+0
-2.449E-1	3.426E+0	7.088E+0
-2.416E-1	3.377E+0	7.224E+0
-2.433E-1	3.406E+0	7.215E+0
-2.449E-1	3.432E+0	7.211E+0
-2.433E-1	3.445E+0	7.140E+0
-2.433E-1	3.442E+0	7.211E+0
-2.433E-1	3.468E+0	7.189E+0
-2.449E-1	3.442E+0	7.104E+0
-2.433E-1	3.416E+0	7.143E+0
-2.416E-1	3.426E+0	7.260E+0
-2.449E-1	3.429E+0	7.267E+0
-2.449E-1	3.471E+0	7.095E+0
-2.416E-1	3.419E+0	7.192E+0
-2.449E-1	3.478E+0	7.130E+0
-2.433E-1	3.442E+0	7.166E+0
-2.449E-1	3.426E+0	7.257E+0
-2.433E-1	3.419E+0	7.134E+0
-2.433E-1	3.419E+0	7.059E+0
-2.465E-1	3.387E+0	7.198E+0
-2.449E-1	3.442E+0	7.156E+0
-2.400E-1	3.380E+0	7.091E+0
-2.400E-1	3.474E+0	7.241E+0
-2.433E-1	3.422E+0	7.114E+0
-2.449E-1	3.400E+0	7.182E+0
-2.433E-1	3.422E+0	7.159E+0
-2.416E-1	3.406E+0	7.069E+0
-2.481E-1	3.481E+0	7.159E+0
-2.449E-1	3.400E+0	7.237E+0
-2.416E-1	3.526E+0	7.195E+0
-2.416E-1	3.377E+0	7.172E+0
-2.433E-1	3.377E+0	7.143E+0
-2.465E-1	3.468E+0	7.153E+0
-2.449E-1	3.396E+0	7.237E+0
-2.433E-1	3.419E+0	7.101E+0
-2.449E-1	3.409E+0	7.163E+0
-2.433E-1	3.400E+0	7.195E+0
-2.449E-1	3.455E+0	7.202E+0
-2.433E-1	3.380E+0	7.224E+0
-2.416E-1	3.432E+0	7.176E+0
-2.449E-1	3.474E+0	7.185E+0
-2.465E-1	3.429E+0	7.260E+0
-2.433E-1	3.335E+0	7.140E+0
-2.433E-1	3.497E+0	7.231E+0
-2.449E-1	3.377E+0	7.218E+0
-2.449E-1	3.358E+0	7.205E+0
-2.416E-1	3.478E+0	7.189E+0
-2.433E-1	3.504E+0	7.195E+0
-2.465E-1	3.387E+0	7.153E+0
-2.416E-1	3.491E+0	7.195E+0
-2.449E-1	3.361E+0	7.185E+0
-2.465E-1	3.393E+0	7.267E+0
-2.433E-1	3.468E+0	7.146E+0
-2.433E-1	3.396E+0	7.163E+0
-2.433E-1	3.396E+0	7.189E+0
-2.416E-1	3.439E+0	7.244E+0
-2.449E-1	3.432E+0	7.224E+0
-2.433E-1	3.458E+0	7.082E+0
-2.433E-1	3.403E+0	7.237E+0
-2.433E-1	3.435E+0	7.065E+0
-2.449E-1	3.396E+0	7.185E+0
-2.416E-1	3.465E+0	7.211E+0
-2.433E-1	3.403E+0	7.114E+0
-2.416E-1	3.442E+0	7.176E+0
-2.449E-1	3.458E+0	7.166E+0
-2.449E-1	3.445E+0	7.153E+0
-2.416E-1	3.390E+0	7.247E+0
-2.465E-1	3.387E+0	7.166E+0
-2.449E-1	3.406E+0	7.159E+0
-2.416E-1	3.338E+0	7.218E+0
-2.449E-1	3.377E+0	7.085E+0
-2.465E-1	3.484E+0	7.166E+0
-2.433E-1	3.422E+0	7.257E+0
-2.416E-1	3.471E+0	7.224E+0
-2.433E-1	3.452E+0	7.198E+0
-2.433E-1	3.471E+0	7.234E+0
-2.433E-1	3.387E+0	7.146E+0
-2.433E-1	3.442E+0	7.234E+0
-2.416E-1	3.413E+0	7.169E+0
-2.449E-1	3.380E+0	7.140E+0
-2.449E-1	3.396E+0	7.153E+0
-2.416E-1	3.491E+0	7.176E+0
-2.416E-1	3.384E+0	7.150E+0
-2.433E-1	3.435E+0	7.205E+0
-2.449E-1	3.500E+0	7.221E+0
-2.400E-1	3.400E+0	7.198E+0
-2.416E-1	3.384E+0	7.159E+0
-2.449E-1	3.403E+0	7.111E+0
-2.465E-1	3.393E+0	7.195E+0
-2.400E-1	3.419E+0	7.234E+0
-2.400E-1	3.422E+0	7.052E+0
-2.433E-1	3.471E+0	7.163E+0
-2.433E-1	3.416E+0	7.134E+0
-2.449E-1	3.390E+0	7.202E+0
-2.449E-1	3.442E+0	7.195E+0
-2.465E-1	3.474E+0	7.085E+0
-2.433E-1	3.416E+0	7.130E+0
-2.416E-1	3.371E+0	7.146E+0
-2.449E-1	3.455E+0	7.244E+0
-2.449E-1	3.377E+0	7.163E+0
-2.465E-1	3.361E+0	7.137E+0
-2.433E-1	3.390E+0	7.150E+0
-2.433E-1	3.377E+0	7.095E+0
-2.481E-1	3.384E+0	7.176E+0
-2.433E-1	3.445E+0	7.163E+0
-2.416E-1	3.396E+0	7.137E+0
-2.433E-1	3.351E+0	7.124E+0
-2.400E-1	3.497E+0	7.192E+0
-2.433E-1	3.396E+0	7.208E+0
-2.449E-1	3.439E+0	7.179E+0
-2.433E-1	3.442E+0	7.169E+0
-2.416E-1	3.400E+0	7.091E+0
-2.433E-1	3.413E+0	7.111E+0
-2.416E-1	3.507E+0	7.228E+0
-2.433E-1	3.484E+0	7.195E+0
-2.433E-1	3.403E+0	7.150E+0
-2.449E-1	3.426E+0	7.172E+0
-2.449E-1	3.439E+0	7.082E+0
-2.416E-1	3.419E+0	7.146E+0
-2.465E-1	3.435E+0	7.189E+0
-2.433E-1	3.432E+0	7.095E+0
-2.433E-1	3.413E+0	7.172E+0
-2.433E-1	3.439E+0	7.179E+0
-2.449E-1	3.380E+0	7.185E+0
-2.449E-1	3.371E+0	7.211E+0
-2.433E-1	3.409E+0	7.305E+0
-2.449E-1	3.478E+0	7.176E+0
-2.449E-1	3.435E+0	7.091E+0
-2.449E-1	3.387E+0	7.134E+0
-2.400E-1	3.419E+0	7.202E+0
-2.433E-1	3.393E+0	7.185E+0
-2.416E-1	3.377E+0	7.254E+0
-2.449E-1	3.491E+0	7.117E+0
-2.433E-1	3.400E+0	7.286E+0
-2.433E-1	3.387E+0	7.078E+0
-2.465E-1	3.422E+0	7.104E+0
-2.465E-1	3.468E+0	7.224E+0
-2.400E-1	3.384E+0	7.143E+0
-2.433E-1	3.426E+0	7.205E+0
-2.449E-1	3.400E+0	7.348E+0
-2.433E-1	3.448E+0	7.179E+0
-2.433E-1	3.419E+0	7.228E+0
-2.433E-1	3.351E+0	7.117E+0
-2.433E-1	3.445E+0	7.117E+0
-2.465E-1	3.400E+0	7.150E+0
-2.433E-1	3.461E+0	7.153E+0
-2.416E-1	3.435E+0	7.111E+0
-2.465E-1	3.354E+0	7.244E+0
-2.449E-1	3.455E+0	7.198E+0
-2.416E-1	3.409E+0	7.234E+0
-2.416E-1	3.374E+0	7.189E+0
-2.449E-1	3.435E+0	7.228E+0
-2.449E-1	3.458E+0	7.234E+0
-2.449E-1	3.409E+0	7.069E+0
-2.400E-1	3.377E+0	7.085E+0
-2.449E-1	3.400E+0	7.134E+0
-2.465E-1	3.429E+0	7.279E+0
-2.433E-1	3.419E+0	7.263E+0
-2.416E-1	3.445E+0	7.176E+0
-2.465E-1	3.439E+0	7.176E+0
-2.465E-1	3.406E+0	7.218E+0
-2.384E-1	3.367E+0	7.289E+0
-2.416E-1	3.481E+0	7.241E+0
-2.433E-1	3.387E+0	7.101E+0
-2.449E-1	3.429E+0	7.082E+0
-2.433E-1	3.390E+0	7.241E+0
-2.433E-1	3.497E+0	7.198E+0
-2.449E-1	3.439E+0	7.198E+0
-2.465E-1	3.474E+0	7.247E+0
-2.400E-1	3.448E+0	7.143E+0
-2.416E-1	3.409E+0	7.254E+0
-2.416E-1	3.406E+0	7.263E+0
-2.465E-1	3.403E+0	7.082E+0
-2.416E-1	3.422E+0	7.224E+0
-2.416E-1	3.393E+0	7.218E+0
-2.416E-1	3.416E+0	7.104E+0
-2.449E-1	3.458E+0	7.163E+0
-2.416E-1	3.406E+0	7.244E+0
-2.433E-1	3.458E+0	7.241E+0
-2.449E-1	3.413E+0	7.104E+0
-2.449E-1	3.429E+0	7.159E+0
-2.416E-1	3.361E+0	7.198E+0
-2.433E-1	3.393E+0	7.156E+0
-2.465E-1	3.367E+0	7.111E+0
-2.449E-1	3.439E+0	7.108E+0
-2.433E-1	3.426E+0	7.172E+0
-2.433E-1	3.419E+0	7.163E+0
-2.449E-1	3.455E+0	7.195E+0
-2.433E-1	3.396E+0	7.276E+0
-2.416E-1	3.374E+0	7.143E+0
-2.433E-1	3.520E+0	7.091E+0
-2.416E-1	3.400E+0	7.130E+0
-2.465E-1	3.432E+0	7.198E+0
-2.433E-1	3.452E+0	7.156E+0
-2.449E-1	3.403E+0	7.059E+0
-2.449E-1	3.416E+0	7.159E+0
-2.449E-1	3.348E+0	7.091E+0
-2.400E-1	3.471E+0	7.069E+0
-2.449E-1	3.416E+0	7.228E+0
-2.465E-1	3.432E+0	7.228E+0
-2.449E-1	3.403E+0	7.075E+0
-2.416E-1	3.504E+0	7.182E+0
-2.449E-1	3.442E+0	7.176E+0
-2.416E-1	3.442E+0	7.039E+0
-2.465E-1	3.400E+0	7.205E+0
-2.449E-1	3.494E+0	7.130E+0
-2.416E-1	3.458E+0	7.134E+0
-2.416E-1	3.523E+0	7.127E+0
-2.449E-1	3.491E+0	7.176E+0
-2.433E-1	3.452E+0	7.101E+0
-2.400E-1	3.465E+0	7.111E+0
-2.433E-1	3.393E+0	7.085E+0
-2.449E-1	3.384E+0	7.095E+0
-2.416E-1	3.435E+0	7.305E+0
-2.433E-1	3.526E+0	7.176E+0
-2.433E-1	3.409E+0	7.185E+0
-2.449E-1	3.448E+0	7.208E+0
-2.433E-1	3.432E+0	7.121E+0
-2.449E-1	3.416E+0	7.250E+0
-2.449E-1	3.471E+0	7.169E+0
-2.449E-1	3.393E+0	7.143E+0
-2.433E-1	3.474E+0	7.069E+0
-2.416E-1	3.400E+0	7.192E+0
-2.433E-1	3.432E+0	7.114E+0
-2.449E-1	3.426E+0	7.137E+0
-2.400E-1	3.361E+0	7.143E+0
-2.400E-1	3.465E+0	7.169E+0
-2.433E-1	3.435E+0	7.202E+0
-2.449E-1	3.387E+0	7.176E+0
-2.433E-1	3.452E+0	7.043E+0
-2.433E-1	3.367E+0	7.172E+0
-2.433E-1	3.403E+0	7.101E+0
-2.465E-1	3.409E+0	7.215E+0
-2.400E-1	3.432E+0	7.202E+0
-2.416E-1	3.377E+0	7.195E+0
-2.449E-1	3.400E+0	7.192E+0
-2.433E-1	3.491E+0	7.156E+0
-2.416E-1	3.390E+0	7.218E+0
-2.416E-1	3.461E+0	7.069E+0
-2.449E-1	3.390E+0	7.156E+0
-2.481E-1	3.448E+0	7.182E+0
-2.433E-1	3.445E+0	7.114E+0
-2.433E-1	3.465E+0	7.111E+0
-2.465E-1	3.435E+0	7.114E+0
-2.449E-1	3.471E+0	7.218E+0
-2.433E-1	3.374E+0	7.218E+0
-2.433E-1	3.442E+0	7.159E+0
-2.449E-1	3.442E+0	7.163E+0
-2.433E-1	3.481E+0	7.124E+0
-2.416E-1	3.416E+0	7.117E+0
-2.416E-1	3.455E+0	7.276E+0
-2.433E-1	3.452E+0	7.150E+0
-2.465E-1	3.468E+0	7.150E+0
-2.449E-1	3.371E+0	7.172E+0
-2.449E-1	3.429E+0	7.247E+0
-2.449E-1	3.390E+0	7.215E+0
-2.416E-1	3.435E+0	7.150E+0
-2.449E-1	3.348E+0	7.241E+0
-2.416E-1	3.445E+0	7.172E+0
-2.449E-1	3.455E+0	7.179E+0
-2.465E-1	3.367E+0	7.192E+0
-2.449E-1	3.400E+0	7.078E+0
-2.433E-1	3.409E+0	7.088E+0
-2.465E-1	3.358E+0	7.172E+0
-2.449E-1	3.400E+0	7.176E+0
-2.433E-1	3.400E+0	7.137E+0
-2.433E-1	3.396E+0	7.195E+0
-2.449E-1	3.380E+0	7.328E+0
-2.465E-1	3.416E+0	7.192E+0
-2.449E-1	3.439E+0	7.146E+0
-2.433E-1	3.452E+0	7.198E+0
-2.449E-1	3.367E+0	7.231E+0
-2.449E-1	3.364E+0	7.075E+0
-2.416E-1	3.422E+0	7.111E+0
-2.400E-1	3.442E+0	7.072E+0
-2.465E-1	3.419E+0	7.254E+0
-2.433E-1	3.458E+0	7.244E+0
-2.433E-1	3.422E+0	7.095E+0
-2.433E-1	3.523E+0	7.137E+0
-2.465E-1	3.422E+0	7.198E+0
-2.449E-1	3.419E+0	7.176E+0
-2.449E-1	3.413E+0	7.101E+0
-2.449E-1	3.422E+0	7.211E+0
-2.465E-1	3.354E+0	7.215E+0
-2.465E-1	3.319E+0	7.215E+0
-2.449E-1	3.409E+0	7.192E+0
-2.449E-1	3.426E+0	7.163E+0
-2.481E-1	3.426E+0	7.257E+0
-2.449E-1	3.406E+0	7.121E+0
-2.433E-1	3.384E+0	7.192E+0
-2.400E-1	3.471E+0	7.224E+0
-2.400E-1	3.426E+0	7.205E+0
-2.433E-1	3.465E+0	7.270E+0
-2.433E-1	3.384E+0	7.150E+0
-2.449E-1	3.432E+0	7.153E+0
-2.449E-1	3.445E+0	7.065E+0
-2.449E-1	3.432E+0	7.260E+0
-2.449E-1	3.487E+0	7.121E+0
-2.465E-1	3.465E+0	7.163E+0
-2.449E-1	3.426E+0	7.228E+0
-2.449E-1	3.461E+0	7.166E+0
-2.416E-1	3.422E+0	7.195E+0
-2.416E-1	3.335E+0	7.192E+0
-2.433E-1	3.429E+0	7.221E+0
-2.449E-1	3.445E+0	7.150E+0
-2.433E-1	3.413E+0	7.137E+0
-2.433E-1	3.413E+0	7.111E+0
-2.449E-1	3.491E+0	7.215E+0
-2.433E-1	3.387E+0	7.101E+0
-2.449E-1	3.361E+0	7.254E+0
-2.384E-1	3.396E+0	7.182E+0
-2.433E-1	3.452E+0	7.241E+0
-2.416E-1	3.461E+0	7.189E+0
-2.433E-1	3.377E+0	7.231E+0
-2.449E-1	3.413E+0	7.146E+0
-2.449E-1	3.422E+0	7.095E+0
-2.433E-1	3.448E+0	7.146E+0
-2.449E-1	3.474E+0	7.130E+0
-2.416E-1	3.513E+0	7.114E+0
-2.449E-1	3.387E+0	7.143E+0
-2.449E-1	3.468E+0	7.153E+0
-2.449E-1	3.413E+0	7.088E+0
-2.433E-1	3.487E+0	7.140E+0
-2.481E-1	3.429E+0	7.143E+0
-2.481E-1	3.409E+0	7.114E+0
-2.416E-1	3.377E+0	7.117E+0
-2.433E-1	3.406E+0	7.205E+0
-2.433E-1	3.435E+0	7.111E+0
-2.449E-1	3.465E+0	7.140E+0
-2.433E-1	3.396E+0	7.211E+0
-2.400E-1	3.396E+0	7.114E+0
-2.433E-1	3.409E+0	7.134E+0
-2.465E-1	3.413E+0	7.150E+0
-2.416E-1	3.377E+0	7.182E+0
-2.433E-1	3.413E+0	7.195E+0
-2.449E-1	3.429E+0	7.091E+0
-2.449E-1	3.413E+0	7.153E+0
-2.465E-1	3.409E+0	7.179E+0
-2.433E-1	3.413E+0	7.150E+0
-2.433E-1	3.429E+0	7.198E+0
-2.433E-1	3.400E+0	7.234E+0
-2.416E-1	3.478E+0	7.056E+0
-2.433E-1	3.435E+0	7.202E+0
-2.416E-1	3.439E+0	7.169E+0
-2.449E-1	3.429E+0	7.130E+0
-2.416E-1	3.439E+0	7.036E+0
-2.433E-1	3.413E+0	7.172E+0
-2.433E-1	3.455E+0	7.182E+0
-2.449E-1	3.361E+0	7.263E+0
-2.416E-1	3.478E+0	7.189E+0
-2.416E-1	3.442E+0	7.195E+0
-2.449E-1	3.406E+0	7.205E+0
-2.465E-1	3.419E+0	7.195E+0
-2.433E-1	3.345E+0	7.049E+0
-2.416E-1	3.500E+0	7.127E+0
-2.465E-1	3.429E+0	7.176E+0
-2.449E-1	3.377E+0	7.143E+0
-2.433E-1	3.471E+0	7.134E+0
-2.433E-1	3.403E+0	7.156E+0
-2.449E-1	3.384E+0	7.146E+0
-2.449E-1	3.422E+0	7.179E+0
-2.433E-1	3.384E+0	7.098E+0
-2.433E-1	3.351E+0	7.137E+0
-2.449E-1	3.452E+0	7.211E+0
-2.465E-1	3.497E+0	7.140E+0
-2.416E-1	3.442E+0	7.111E+0
-2.449E-1	3.419E+0	7.250E+0
-2.449E-1	3.439E+0	7.221E+0
-2.465E-1	3.416E+0	7.127E+0
-2.449E-1	3.406E+0	7.179E+0
-2.416E-1	3.429E+0	7.211E+0
-2.433E-1	3.393E+0	7.237E+0
-2.465E-1	3.429E+0	7.166E+0
-2.449E-1	3.358E+0	7.166E+0
-2.400E-1	3.361E+0	7.218E+0
-2.449E-1	3.409E+0	7.023E+0
-2.449E-1	3.435E+0	7.185E+0
-2.433E-1	3.468E+0	7.134E+0
-2.433E-1	3.364E+0	7.114E+0
-2.465E-1	3.422E+0	7.127E+0
-2.449E-1	3.458E+0	7.111E+0
-2.416E-1	3.455E+0	7.124E+0
-2.433E-1	3.400E+0	7.179E+0
-2.465E-1	3.445E+0	7.127E+0
-2.465E-1	3.406E+0	7.231E+0
-2.416E-1	3.387E+0	7.159E+0
-2.416E-1	3.377E+0	7.205E+0
-2.449E-1	3.465E+0	7.176E+0
-2.465E-1	3.419E+0	7.318E+0
-2.416E-1	3.452E+0	7.176E+0
-2.433E-1	3.413E+0	7.134E+0
-2.465E-1	3.377E+0	7.205E+0
-2.449E-1	3.396E+0	7.250E+0
-2.433E-1	3.468E+0	7.163E+0
-2.416E-1	3.455E+0	7.140E+0
-2.449E-1	3.413E+0	7.101E+0
-2.465E-1	3.422E+0	7.237E+0
-2.433E-1	3.448E+0	7.095E+0
-2.449E-1	3.426E+0	7.218E+0
-2.449E-1	3.445E+0	7.215E+0
-2.449E-1	3.416E+0	7.215E+0
-2.433E-1	3.374E+0	7.134E+0
-2.433E-1	3.400E+0	7.078E+0
-2.433E-1	3.416E+0	7.208E+0
-2.465E-1	3.409E+0	7.075E+0
-2.433E-1	3.478E+0	7.049E+0
-2.433E-1	3.426E+0	7.091E+0
-2.416E-1	3.452E+0	7.172E+0
-2.433E-1	3.494E+0	7.270E+0
-2.416E-1	3.494E+0	7.176E+0
-2.449E-1	3.426E+0	7.205E+0
-2.465E-1	3.406E+0	7.091E+0
-2.465E-1	3.465E+0	7.195E+0
-2.465E-1	3.435E+0	7.257E+0
-2.449E-1	3.354E+0	7.159E+0
-2.449E-1	3.439E+0	7.065E+0
-2.449E-1	3.568E+0	7.130E+0
-2.433E-1	3.455E+0	7.114E+0
-2.416E-1	3.419E+0	7.166E+0
-2.465E-1	3.426E+0	7.234E+0
-2.449E-1	3.491E+0	7.195E+0
-2.433E-1	3.468E+0	7.234E+0
-2.416E-1	3.367E+0	7.254E+0
-2.433E-1	3.390E+0	7.043E+0
-2.465E-1	3.442E+0	7.202E+0
-2.416E-1	3.396E+0	7.198E+0
-2.449E-1	3.426E+0	7.091E+0
-2.449E-1	3.416E+0	7.176E+0
-2.449E-1	3.393E+0	7.114E+0
-2.433E-1	3.348E+0	7.156E+0
-2.465E-1	3.455E+0	7.153E+0
-2.465E-1	3.432E+0	7.176E+0
-2.433E-1	3.432E+0	7.091E+0
-2.465E-1	3.380E+0	7.224E+0
-2.433E-1	3.426E+0	7.208E+0
-2.416E-1	3.380E+0	7.146E+0
-2.449E-1	3.409E+0	7.202E+0
-2.416E-1	3.384E+0	7.127E+0
-2.433E-1	3.471E+0	7.111E+0
-2.465E-1	3.422E+0	7.124E+0
-2.449E-1	3.384E+0	7.208E+0
-2.465E-1	3.474E+0	7.127E+0
-2.400E-1	3.481E+0	7.150E+0
-2.449E-1	3.445E+0	7.176E+0
-2.433E-1	3.474E+0	7.195E+0
-2.433E-1	3.468E+0	7.143E+0
-2.449E-1	3.422E+0	7.224E+0
-2.449E-1	3.390E+0	7.137E+0
-2.449E-1	3.445E+0	7.231E+0
-2.433E-1	3.452E+0	7.179E+0
-2.400E-1	3.371E+0	7.198E+0
-2.465E-1	3.380E+0	7.195E+0
-2.433E-1	3.445E+0	7.305E+0
-2.449E-1	3.465E+0	7.046E+0
-2.384E-1	3.396E+0	7.215E+0
-2.449E-1	3.435E+0	7.211E+0
-2.465E-1	3.481E+0	7.176E+0
-2.449E-1	3.384E+0	7.241E+0
-2.433E-1	3.358E+0	7.091E+0
-2.449E-1	3.429E+0	7.234E+0
-2.481E-1	3.393E+0	7.130E+0
-2.449E-1	3.529E+0	7.211E+0
-2.449E-1	3.458E+0	7.208E+0
-2.433E-1	3.465E+0	7.208E+0
-2.449E-1	3.452E+0	7.117E+0
-2.433E-1	3.416E+0	7.111E+0
-2.416E-1	3.419E+0	7.202E+0
-2.465E-1	3.494E+0	7.166E+0
-2.465E-1	3.387E+0	7.140E+0
-2.400E-1	3.468E+0	7.111E+0
-2.400E-1	3.390E+0	7.130E+0
-2.433E-1	3.400E+0	7.134E+0
-2.497E-1	3.500E+0	7.179E+0
-2.465E-1	3.445E+0	7.195E+0
-2.433E-1	3.422E+0	7.179E+0
-2.433E-1	3.422E+0	7.270E+0
-2.465E-1	3.465E+0	7.254E+0
-2.449E-1	3.403E+0	7.150E+0
-2.433E-1	3.452E+0	7.091E+0
-2.465E-1	3.432E+0	7.195E+0
-2.449E-1	3.328E+0	7.231E+0
-2.433E-1	3.448E+0	7.241E+0
-2.416E-1	3.448E+0	7.185E+0
-2.465E-1	3.345E+0	7.231E+0
-2.481E-1	3.474E+0	7.237E+0
-2.416E-1	3.426E+0	7.179E+0
-2.400E-1	3.400E+0	7.108E+0
-2.449E-1	3.435E+0	7.166E+0
-2.481E-1	3.439E+0	7.069E+0
-2.449E-1	3.504E+0	7.127E+0
-2.465E-1	3.445E+0	7.176E+0
-2.449E-1	3.409E+0	7.257E+0
-2.465E-1	3.452E+0	7.088E+0
-2.433E-1	3.422E+0	7.182E+0
-2.433E-1	3.413E+0	7.189E+0
-2.449E-1	3.364E+0	7.361E+0
-2.465E-1	3.341E+0	7.185E+0
-2.416E-1	3.465E+0	7.263E+0
-2.449E-1	3.364E+0	7.224E+0
-2.433E-1	3.416E+0	7.137E+0
-2.481E-1	3.419E+0	7.117E+0
-2.449E-1	3.445E+0	7.205E+0
-2.400E-1	3.455E+0	7.198E+0
-2.433E-1	3.409E+0	7.146E+0
-2.481E-1	3.387E+0	7.198E+0
-2.433E-1	3.371E+0	7.088E+0
-2.416E-1	3.426E+0	7.237E+0
-2.465E-1	3.448E+0	7.208E+0
-2.481E-1	3.390E+0	7.114E+0
-2.433E-1	3.429E+0	7.296E+0
-2.449E-1	3.439E+0	7.208E+0
-2.465E-1	3.448E+0	7.150E+0
-2.481E-1	3.387E+0	7.234E+0
-2.449E-1	3.517E+0	7.195E+0
-2.416E-1	3.536E+0	7.250E+0
-2.449E-1	3.471E+0	7.189E+0
-2.449E-1	3.435E+0	7.189E+0
-2.416E-1	3.422E+0	7.163E+0
-2.416E-1	3.465E+0	7.140E+0
-2.433E-1	3.413E+0	7.140E+0
-2.433E-1	3.435E+0	7.169E+0
-2.449E-1	3.426E+0	7.208E+0
-2.449E-1	3.442E+0	7.218E+0
-2.449E-1	3.393E+0	7.052E+0
-2.433E-1	3.481E+0	7.254E+0
-2.449E-1	3.354E+0	7.195E+0
-2.433E-1	3.455E+0	7.182E+0
-2.465E-1	3.432E+0	7.189E+0
-2.481E-1	3.510E+0	7.176E+0
-2.416E-1	3.409E+0	7.111E+0
-2.449E-1	3.513E+0	7.169E+0
-2.449E-1	3.429E+0	7.192E+0
-2.433E-1	3.390E+0	7.056E+0
-2.449E-1	3.403E+0	7.192E+0
-2.400E-1	3.367E+0	7.078E+0
-2.449E-1	3.374E+0	7.163E+0
-2.433E-1	3.491E+0	7.198E+0
-2.433E-1	3.442E+0	7.195E+0
-2.433E-1	3.419E+0	7.088E+0
-2.465E-1	3.422E+0	7.176E+0
-2.465E-1	3.432E+0	7.179E+0
-2.433E-1	3.497E+0	7.189E+0
-2.449E-1	3.484E+0	7.179E+0
-2.433E-1	3.422E+0	7.176E+0
-2.449E-1	3.416E+0	7.159E+0
-2.433E-1	3.371E+0	7.104E+0
-2.433E-1	3.497E+0	7.046E+0
-2.449E-1	3.452E+0	7.137E+0
-2.465E-1	3.348E+0	7.127E+0
-2.481E-1	3.439E+0	7.231E+0
-2.433E-1	3.484E+0	7.179E+0
-2.449E-1	3.409E+0	7.108E+0
-2.433E-1	3.377E+0	7.114E+0
-2.449E-1	3.396E+0	7.244E+0
-2.449E-1	3.361E+0	7.137E+0
-2.433E-1	3.435E+0	7.202E+0
-2.433E-1	3.484E+0	7.166E+0
-2.433E-1	3.403E+0	7.228E+0
-2.433E-1	3.448E+0	7.202E+0
-2.449E-1	3.393E+0	7.140E+0
-2.465E-1	3.465E+0	7.156E+0
-2.449E-1	3.458E+0	7.146E+0
-2.449E-1	3.374E+0	7.202E+0
-2.433E-1	3.400E+0	7.218E+0
-2.497E-1	3.452E+0	7.328E+0
-2.416E-1	3.351E+0	7.072E+0
-2.465E-1	3.458E+0	7.140E+0
-2.449E-1	3.458E+0	7.224E+0
-2.465E-1	3.422E+0	7.231E+0
-2.449E-1	3.468E+0	7.205E+0
-2.449E-1	3.367E+0	7.215E+0
-2.416E-1	3.380E+0	7.257E+0
-2.449E-1	3.396E+0	7.072E+0
-2.449E-1	3.491E+0	7.130E+0
-2.465E-1	3.491E+0	7.185E+0
-2.433E-1	3.416E+0	7.117E+0
-2.465E-1	3.422E+0	7.192E+0
-2.449E-1	3.429E+0	7.185E+0
-2.416E-1	3.380E+0	7.153E+0
-2.465E-1	3.409E+0	7.176E+0
-2.433E-1	3.361E+0	7.075E+0
-2.416E-1	3.358E+0	7.176E+0
-2.433E-1	3.403E+0	7.221E+0
-2.449E-1	3.403E+0	7.237E+0
-2.465E-1	3.426E+0	7.215E+0
-2.449E-1	3.452E+0	7.179E+0
-2.433E-1	3.452E+0	7.159E+0
-2.481E-1	3.396E+0	7.172E+0
-2.449E-1	3.429E+0	7.095E+0
-2.416E-1	3.413E+0	7.192E+0
-2.433E-1	3.461E+0	7.163E+0
-2.449E-1	3.409E+0	7.117E+0
-2.465E-1	3.380E+0	7.198E+0
-2.433E-1	3.439E+0	7.082E+0
-2.433E-1	3.384E+0	7.163E+0
-2.416E-1	3.364E+0	7.231E+0
-2.481E-1	3.468E+0	7.182E+0
-2.449E-1	3.429E+0	7.176E+0
-2.449E-1	3.367E+0	7.130E+0
-2.465E-1	3.432E+0	7.270E+0
-2.465E-1	3.422E+0	7.124E+0
-2.433E-1	3.358E+0	7.046E+0
-2.449E-1	3.419E+0	7.185E+0
-2.449E-1	3.364E+0	7.146E+0
-2.465E-1	3.435E+0	7.052E+0
-2.449E-1	3.348E+0	7.211E+0
-2.416E-1	3.380E+0	7.082E+0
-2.433E-1	3.474E+0	7.250E+0
-2.465E-1	3.471E+0	7.146E+0
-2.433E-1	3.442E+0	7.215E+0
-2.433E-1	3.416E+0	7.270E+0
-2.465E-1	3.396E+0	7.127E+0
-2.465E-1	3.377E+0	7.192E+0
-2.433E-1	3.478E+0	7.179E+0
-2.433E-1	3.435E+0	7.296E+0
-2.433E-1	3.419E+0	7.137E+0
-2.465E-1	3.494E+0	7.124E+0
-2.416E-1	3.396E+0	7.276E+0
-2.433E-1	3.422E+0	7.117E+0
-2.465E-1	3.351E+0	7.059E+0
-2.465E-1	3.396E+0	7.192E+0
-2.449E-1	3.455E+0	7.101E+0
-2.449E-1	3.380E+0	7.289E+0
-2.465E-1	3.422E+0	7.224E+0
-2.433E-1	3.452E+0	7.182E+0
-2.449E-1	3.435E+0	7.111E+0
-2.465E-1	3.461E+0	7.146E+0
-2.465E-1	3.396E+0	7.108E+0
-2.465E-1	3.455E+0	7.192E+0
-2.433E-1	3.393E+0	7.117E+0
-2.449E-1	3.494E+0	7.208E+0
-2.449E-1	3.367E+0	7.218E+0
-2.433E-1	3.432E+0	7.244E+0
-2.433E-1	3.478E+0	7.198E+0
-2.433E-1	3.432E+0	7.114E+0
-2.465E-1	3.497E+0	7.130E+0
-2.481E-1	3.426E+0	7.124E+0
-2.449E-1	3.458E+0	7.228E+0
-2.465E-1	3.390E+0	7.211E+0
-2.433E-1	3.468E+0	7.169E+0
-2.465E-1	3.422E+0	7.033E+0
-2.433E-1	3.413E+0	7.091E+0
-2.449E-1	3.435E+0	7.137E+0
-2.433E-1	3.442E+0	7.111E+0
-2.481E-1	3.384E+0	7.150E+0
-2.433E-1	3.455E+0	7.163E+0
-2.449E-1	3.380E+0	7.237E+0
-2.449E-1	3.452E+0	7.130E+0
-2.465E-1	3.439E+0	7.137E+0
-2.465E-1	3.461E+0	7.137E+0
-2.433E-1	3.387E+0	7.208E+0
-2.449E-1	3.481E+0	7.192E+0
-2.433E-1	3.419E+0	7.218E+0
-2.433E-1	3.384E+0	7.104E+0
-2.449E-1	3.461E+0	7.228E+0
-2.449E-1	3.426E+0	7.247E+0
-2.449E-1	3.452E+0	7.192E+0
-2.449E-1	3.419E+0	7.159E+0
-2.433E-1	3.458E+0	7.143E+0
-2.433E-1	3.468E+0	7.091E+0
-2.481E-1	3.474E+0	7.189E+0
-2.416E-1	3.345E+0	7.218E+0
-2.433E-1	3.422E+0	7.140E+0
-2.481E-1	3.406E+0	7.192E+0
-2.449E-1	3.432E+0	7.062E+0
-2.433E-1	3.442E+0	7.169E+0
-2.433E-1	3.458E+0	7.166E+0
-2.449E-1	3.520E+0	7.192E+0
-2.449E-1	3.429E+0	7.163E+0
-2.433E-1	3.452E+0	7.146E+0
-2.433E-1	3.461E+0	7.237E+0
-2.449E-1	3.471E+0	7.172E+0
-2.465E-1	3.481E+0	7.263E+0
-2.449E-1	3.396E+0	7.215E+0
-2.433E-1	3.458E+0	7.159E+0
-2.433E-1	3.377E+0	7.185E+0
-2.481E-1	3.380E+0	7.202E+0
-2.449E-1	3.478E+0	7.231E+0
-2.433E-1	3.419E+0	7.195E+0
-2.449E-1	3.455E+0	7.069E+0
-2.481E-1	3.435E+0	7.211E+0
-2.465E-1	3.416E+0	7.056E+0
-2.449E-1	3.439E+0	7.172E+0
-2.416E-1	3.484E+0	7.189E+0
-2.481E-1	3.403E+0	7.130E+0
-2.449E-1	3.445E+0	7.104E+0
-2.416E-1	3.396E+0	7.150E+0
-2.449E-1	3.426E+0	7.111E+0
-2.465E-1	3.432E+0	7.150E+0
-2.416E-1	3.413E+0	7.263E+0
-2.449E-1	3.429E+0	7.185E+0
-2.449E-1	3.458E+0	7.114E+0
-2.465E-1	3.332E+0	7.182E+0
-2.433E-1	3.416E+0	7.117E+0
-2.400E-1	3.403E+0	7.234E+0
-2.416E-1	3.400E+0	7.150E+0
-2.465E-1	3.445E+0	7.279E+0
-2.449E-1	3.419E+0	7.218E+0
-2.433E-1	3.413E+0	7.198E+0
-2.449E-1	3.422E+0	7.137E+0
-2.449E-1	3.435E+0	7.215E+0
-2.433E-1	3.387E+0	7.198E+0
-2.433E-1	3.393E+0	7.254E+0
-2.449E-1	3.380E+0	7.182E+0
-2.465E-1	3.409E+0	7.159E+0
-2.433E-1	3.458E+0	7.237E+0
-2.433E-1	3.377E+0	7.163E+0
-2.481E-1	3.419E+0	7.218E+0
-2.465E-1	3.445E+0	7.163E+0
-2.416E-1	3.396E+0	7.156E+0
-2.449E-1	3.413E+0	7.247E+0
-2.416E-1	3.403E+0	7.127E+0
-2.449E-1	3.500E+0	7.202E+0
-2.465E-1	3.406E+0	7.221E+0
-2.433E-1	3.448E+0	7.114E+0
-2.449E-1	3.458E+0	7.208E+0
-2.481E-1	3.461E+0	7.182E+0
-2.449E-1	3.409E+0	7.192E+0
-2.449E-1	3.461E+0	7.241E+0
-2.481E-1	3.400E+0	7.218E+0
-2.449E-1	3.458E+0	7.218E+0
-2.449E-1	3.432E+0	7.146E+0
-2.400E-1	3.471E+0	7.189E+0
-2.465E-1	3.432E+0	7.237E+0
-2.465E-1	3.429E+0	7.198E+0
-2.449E-1	3.426E+0	7.224E+0
-2.449E-1	3.439E+0	7.153E+0
-2.433E-1	3.442E+0	7.137E+0
-2.465E-1	3.393E+0	7.169E+0
-2.433E-1	3.471E+0	7.000E+0
-2.433E-1	3.374E+0	7.179E+0
-2.433E-1	3.494E+0	7.211E+0
-2.465E-1	3.471E+0	7.134E+0
-2.465E-1	3.390E+0	7.143E+0
-2.416E-1	3.371E+0	7.192E+0
-2.449E-1	3.435E+0	7.159E+0
-2.465E-1	3.455E+0	7.176E+0
-2.449E-1	3.390E+0	7.121E+0
-2.416E-1	3.390E+0	7.198E+0
-2.465E-1	3.406E+0	7.215E+0
-2.481E-1	3.416E+0	7.231E+0
-2.449E-1	3.387E+0	7.134E+0
-2.449E-1	3.439E+0	7.108E+0
-2.433E-1	3.458E+0	7.062E+0
-2.449E-1	3.442E+0	7.091E+0
-2.433E-1	3.507E+0	7.208E+0
-2.416E-1	3.458E+0	7.117E+0
-2.465E-1	3.422E+0	7.166E+0
-2.465E-1	3.474E+0	7.172E+0
-2.400E-1	3.348E+0	7.137E+0
-2.433E-1	3.474E+0	7.156E+0
-2.449E-1	3.429E+0	7.101E+0
-2.433E-1	3.426E+0	7.228E+0
-2.433E-1	3.429E+0	7.095E+0
-2.449E-1	3.409E+0	7.208E+0
-2.449E-1	3.413E+0	7.159E+0
-2.449E-1	3.510E+0	7.143E+0
-2.465E-1	3.452E+0	7.182E+0
-2.449E-1	3.400E+0	7.237E+0
-2.465E-1	3.419E+0	7.159E+0
-2.465E-1	3.406E+0	7.189E+0
-2.449E-1	3.429E+0	7.185E+0
-2.416E-1	3.478E+0	7.172E+0
-2.465E-1	3.442E+0	7.247E+0
-2.465E-1	3.387E+0	7.130E+0
-2.433E-1	3.539E+0	7.335E+0
-2.449E-1	3.497E+0	7.127E+0
-2.449E-1	3.452E+0	7.198E+0
-2.481E-1	3.432E+0	7.176E+0
-2.433E-1	3.354E+0	7.215E+0
-2.416E-1	3.406E+0	7.130E+0
-2.433E-1	3.416E+0	7.143E+0
-2.465E-1	3.432E+0	7.137E+0
-2.433E-1	3.432E+0	7.192E+0
-2.433E-1	3.432E+0	7.172E+0
-2.433E-1	3.371E+0	7.205E+0
-2.449E-1	3.448E+0	7.176E+0
-2.449E-1	3.400E+0	7.098E+0
-2.433E-1	3.387E+0	7.130E+0
-2.433E-1	3.442E+0	7.137E+0
-2.481E-1	3.439E+0	7.156E+0
-2.433E-1	3.406E+0	7.205E+0
-2.433E-1	3.380E+0	7.231E+0
-2.449E-1	3.448E+0	7.153E+0
-2.481E-1	3.367E+0	7.098E+0
-2.433E-1	3.461E+0	7.065E+0
-2.433E-1	3.461E+0	7.156E+0
-2.449E-1	3.429E+0	7.273E+0
-2.449E-1	3.419E+0	7.166E+0
-2.449E-1	3.497E+0	7.101E+0
-2.449E-1	3.439E+0	7.231E+0
-2.481E-1	3.393E+0	7.124E+0
-2.465E-1	3.416E+0	7.169E+0
-2.465E-1	3.413E+0	7.098E+0
-2.433E-1	3.448E+0	7.198E+0
-2.465E-1	3.435E+0	7.085E+0
-2.481E-1	3.432E+0	7.198E+0
-2.449E-1	3.377E+0	7.179E+0
-2.416E-1	3.432E+0	7.078E+0
-2.449E-1	3.387E+0	7.033E+0
-2.449E-1	3.445E+0	7.185E+0
-2.433E-1	3.432E+0	7.205E+0
-2.449E-1	3.468E+0	7.176E+0
-2.449E-1	3.393E+0	7.228E+0
-2.449E-1	3.426E+0	7.111E+0
-2.433E-1	3.400E+0	7.046E+0
-2.433E-1	3.400E+0	7.263E+0
-2.449E-1	3.409E+0	7.241E+0
-2.449E-1	3.442E+0	7.049E+0
-2.416E-1	3.432E+0	7.270E+0
-2.416E-1	3.445E+0	7.231E+0
-2.433E-1	3.409E+0	7.146E+0
-2.465E-1	3.465E+0	7.244E+0
-2.449E-1	3.452E+0	7.140E+0
-2.433E-1	3.338E+0	7.036E+0
-2.449E-1	3.416E+0	7.065E+0
-2.449E-1	3.422E+0	7.208E+0
-2.449E-1	3.426E+0	7.179E+0
-2.433E-1	3.419E+0	7.140E+0
-2.433E-1	3.455E+0	7.004E+0
-2.465E-1	3.377E+0	7.195E+0
-2.416E-1	3.393E+0	7.234E+0
-2.416E-1	3.432E+0	7.279E+0
-2.449E-1	3.432E+0	7.205E+0
-2.465E-1	3.371E+0	7.072E+0
-2.449E-1	3.413E+0	7.146E+0
-2.416E-1	3.351E+0	7.192E+0
-2.465E-1	3.332E+0	7.172E+0
-2.433E-1	3.416E+0	7.127E+0
-2.433E-1	3.419E+0	6.988E+0
-2.433E-1	3.413E+0	7.211E+0
-2.449E-1	3.380E+0	7.137E+0
-2.465E-1	3.396E+0	7.215E+0
-2.465E-1	3.393E+0	7.130E+0
-2.449E-1	3.345E+0	7.134E+0
-2.449E-1	3.354E+0	7.228E+0
-2.465E-1	3.442E+0	7.211E+0
-2.433E-1	3.442E+0	7.279E+0
-2.449E-1	3.461E+0	7.250E+0
-2.465E-1	3.458E+0	7.030E+0
-2.449E-1	3.380E+0	7.078E+0
-2.465E-1	3.448E+0	7.179E+0
-2.400E-1	3.445E+0	7.234E+0
-2.433E-1	3.413E+0	7.205E+0
-2.465E-1	3.400E+0	7.101E+0
-2.416E-1	3.439E+0	7.056E+0
-2.416E-1	3.452E+0	7.169E+0
-2.449E-1	3.377E+0	7.176E+0
-2.465E-1	3.396E+0	7.140E+0
-2.465E-1	3.426E+0	7.052E+0
-2.433E-1	3.465E+0	7.198E+0
-2.433E-1	3.409E+0	7.095E+0
-2.465E-1	3.354E+0	7.085E+0
-2.400E-1	3.513E+0	7.098E+0
-2.449E-1	3.384E+0	7.085E+0
-2.433E-1	3.380E+0	7.056E+0
-2.481E-1	3.458E+0	7.143E+0
-2.449E-1	3.422E+0	7.211E+0
-2.449E-1	3.409E+0	7.364E+0
-2.481E-1	3.403E+0	7.156E+0
-2.449E-1	3.345E+0	7.159E+0
-2.416E-1	3.481E+0	7.020E+0
-2.433E-1	3.377E+0	7.150E+0
-2.433E-1	3.445E+0	7.224E+0
-2.481E-1	3.465E+0	7.244E+0
-2.433E-1	3.377E+0	7.195E+0
-2.416E-1	3.345E+0	7.234E+0
-2.433E-1	3.367E+0	7.176E+0
-2.465E-1	3.471E+0	7.211E+0
-2.416E-1	3.429E+0	7.195E+0
-2.465E-1	3.380E+0	7.221E+0
-2.449E-1	3.445E+0	7.075E+0
-2.449E-1	3.393E+0	7.260E+0
-2.433E-1	3.387E+0	7.208E+0
-2.449E-1	3.465E+0	7.198E+0
-2.449E-1	3.361E+0	7.244E+0
-2.433E-1	3.403E+0	7.189E+0
-2.449E-1	3.422E+0	7.091E+0
-2.433E-1	3.432E+0	7.159E+0
-2.449E-1	3.497E+0	7.211E+0
-2.481E-1	3.413E+0	7.218E+0
-2.416E-1	3.497E+0	7.033E+0
-2.433E-1	3.403E+0	7.166E+0
-2.433E-1	3.409E+0	7.166E+0
-2.433E-1	3.416E+0	7.150E+0
-2.416E-1	3.452E+0	7.146E+0
-2.449E-1	3.364E+0	7.179E+0
-2.449E-1	3.380E+0	7.156E+0
-2.449E-1	3.455E+0	7.156E+0
-2.465E-1	3.390E+0	7.078E+0
-2.449E-1	3.442E+0	7.156E+0
-2.449E-1	3.377E+0	7.241E+0
-2.465E-1	3.461E+0	7.101E+0
-2.449E-1	3.478E+0	7.198E+0
-2.449E-1	3.478E+0	7.211E+0
-2.465E-1	3.455E+0	7.137E+0
-2.465E-1	3.400E+0	7.169E+0
-2.481E-1	3.474E+0	7.176E+0
-2.400E-1	3.442E+0	7.095E+0
-2.449E-1	3.374E+0	7.254E+0
-2.433E-1	3.393E+0	7.224E+0
-2.433E-1	3.403E+0	7.218E+0
-2.433E-1	3.452E+0	7.202E+0
-2.497E-1	3.432E+0	7.085E+0
-2.465E-1	3.494E+0	7.150E+0
-2.433E-1	3.413E+0	7.192E+0
-2.433E-1	3.448E+0	7.169E+0
-2.465E-1	3.413E+0	7.163E+0
-2.465E-1	3.497E+0	7.130E+0
-2.433E-1	3.468E+0	7.273E+0
-2.433E-1	3.416E+0	7.276E+0
-2.449E-1	3.458E+0	7.153E+0
-2.465E-1	3.406E+0	7.163E+0
-2.433E-1	3.422E+0	7.224E+0
-2.449E-1	3.435E+0	7.315E+0
-2.433E-1	3.413E+0	7.234E+0
-2.481E-1	3.390E+0	7.069E+0
-2.481E-1	3.416E+0	7.241E+0
-2.449E-1	3.439E+0	7.146E+0
-2.416E-1	3.448E+0	7.224E+0
-2.465E-1	3.371E+0	7.059E+0
-2.449E-1	3.455E+0	7.137E+0
-2.449E-1	3.419E+0	7.127E+0
-2.449E-1	3.384E+0	7.134E+0
-2.465E-1	3.491E+0	7.244E+0
-2.449E-1	3.517E+0	7.101E+0
-2.416E-1	3.445E+0	7.146E+0
-2.465E-1	3.432E+0	7.134E+0
-2.481E-1	3.419E+0	7.124E+0
-2.465E-1	3.403E+0	7.192E+0
-2.449E-1	3.419E+0	7.221E+0
-2.433E-1	3.481E+0	7.189E+0
-2.433E-1	3.396E+0	7.263E+0
-2.416E-1	3.478E+0	7.279E+0
-2.416E-1	3.400E+0	7.273E+0
-2.449E-1	3.455E+0	7.176E+0
-2.449E-1	3.432E+0	7.234E+0
-2.449E-1	3.435E+0	7.150E+0
-2.449E-1	3.422E+0	7.182E+0
-2.449E-1	3.445E+0	7.179E+0
-2.465E-1	3.380E+0	7.134E+0
-2.465E-1	3.426E+0	7.172E+0
-2.433E-1	3.455E+0	7.075E+0
-2.449E-1	3.439E+0	7.159E+0
-2.481E-1	3.396E+0	7.159E+0
-2.449E-1	3.432E+0	7.156E+0
-2.449E-1	3.390E+0	7.166E+0
-2.465E-1	3.455E+0	7.153E+0
-2.481E-1	3.377E+0	7.172E+0
-2.449E-1	3.429E+0	7.218E+0
-2.416E-1	3.448E+0	7.153E+0
-2.433E-1	3.384E+0	7.172E+0
-2.481E-1	3.416E+0	7.228E+0
-2.449E-1	3.455E+0	7.176E+0
-2.449E-1	3.416E+0	7.202E+0
-2.465E-1	3.387E+0	7.231E+0
-2.481E-1	3.419E+0	7.169E+0
-2.465E-1	3.445E+0	7.153E+0
-2.416E-1	3.468E+0	7.156E+0
-2.416E-1	3.419E+0	7.104E+0
-2.449E-1	3.393E+0	7.140E+0
-2.433E-1	3.400E+0	7.062E+0
-2.449E-1	3.406E+0	7.244E+0
-2.465E-1	3.513E+0	7.192E+0
-2.465E-1	3.442E+0	7.095E+0
-2.433E-1	3.432E+0	7.156E+0
-2.416E-1	3.442E+0	7.082E+0
-2.449E-1	3.452E+0	7.205E+0
-2.465E-1	3.387E+0	7.189E+0
-2.433E-1	3.393E+0	7.020E+0
-2.433E-1	3.364E+0	7.156E+0
-2.449E-1	3.426E+0	7.134E+0
-2.465E-1	3.458E+0	7.234E+0
-2.433E-1	3.445E+0	7.146E+0
-2.433E-1	3.474E+0	7.159E+0
-2.449E-1	3.481E+0	7.127E+0
-2.449E-1	3.393E+0	7.182E+0
-2.433E-1	3.426E+0	7.169E+0
-2.433E-1	3.458E+0	7.283E+0
-2.449E-1	3.442E+0	7.104E+0
-2.465E-1	3.403E+0	7.244E+0
-2.465E-1	3.432E+0	7.095E+0
-2.449E-1	3.491E+0	7.192E+0
-2.449E-1	3.422E+0	7.182E+0
-2.449E-1	3.439E+0	7.224E+0
-2.449E-1	3.419E+0	7.049E+0
-2.433E-1	3.432E+0	7.289E+0
-2.449E-1	3.442E+0	7.166E+0
-2.465E-1	3.494E+0	7.189E+0
-2.449E-1	3.507E+0	7.270E+0
-2.416E-1	3.455E+0	7.111E+0
-2.465E-1	3.468E+0	7.244E+0
-2.481E-1	3.419E+0	7.192E+0
-2.449E-1	3.458E+0	7.283E+0
-2.449E-1	3.409E+0	7.192E+0
-2.481E-1	3.491E+0	7.211E+0
-2.465E-1	3.413E+0	7.117E+0
-2.449E-1	3.400E+0	7.218E+0
-2.433E-1	3.432E+0	7.137E+0
-2.449E-1	3.403E+0	7.215E+0
-2.465E-1	3.432E+0	7.208E+0
-2.416E-1	3.393E+0	7.276E+0
-2.400E-1	3.374E+0	7.140E+0
-2.416E-1	3.478E+0	7.065E+0
-2.433E-1	3.345E+0	7.260E+0
-2.481E-1	3.500E+0	7.185E+0
-2.416E-1	3.455E+0	7.156E+0
-2.449E-1	3.419E+0	7.121E+0
-2.465E-1	3.435E+0	7.098E+0
-2.465E-1	3.448E+0	7.095E+0
-2.433E-1	3.403E+0	7.098E+0
-2.433E-1	3.439E+0	7.215E+0
-2.481E-1	3.393E+0	7.182E+0
-2.449E-1	3.465E+0	7.224E+0
-2.416E-1	3.439E+0	7.260E+0
-2.449E-1	3.426E+0	7.247E+0
-2.465E-1	3.442E+0	7.088E+0
-2.449E-1	3.384E+0	7.130E+0
-2.416E-1	3.419E+0	7.095E+0
-2.416E-1	3.471E+0	7.065E+0
-2.433E-1	3.354E+0	7.250E+0
-2.416E-1	3.452E+0	7.117E+0
-2.433E-1	3.374E+0	7.156E+0
-2.449E-1	3.494E+0	7.263E+0
-2.449E-1	3.380E+0	7.182E+0
-2.449E-1	3.461E+0	7.250E+0
-2.449E-1	3.474E+0	7.237E+0
-2.416E-1	3.419E+0	7.215E+0
-2.433E-1	3.461E+0	7.198E+0
-2.465E-1	3.409E+0	7.163E+0
-2.449E-1	3.494E+0	7.163E+0
-2.449E-1	3.484E+0	7.104E+0
-2.449E-1	3.374E+0	7.205E+0
-2.465E-1	3.367E+0	7.195E+0
-2.416E-1	3.435E+0	7.052E+0
-2.449E-1	3.413E+0	7.211E+0
-2.449E-1	3.458E+0	7.224E+0
-2.433E-1	3.458E+0	7.121E+0
-2.416E-1	3.432E+0	7.185E+0
-2.449E-1	3.396E+0	7.221E+0
-2.433E-1	3.358E+0	7.185E+0
-2.465E-1	3.403E+0	7.150E+0
-2.465E-1	3.500E+0	7.198E+0
-2.433E-1	3.413E+0	7.198E+0
-2.481E-1	3.448E+0	7.198E+0
-2.481E-1	3.413E+0	7.211E+0
-2.416E-1	3.422E+0	7.134E+0
-2.449E-1	3.367E+0	7.192E+0
-2.449E-1	3.455E+0	7.189E+0
-2.449E-1	3.435E+0	7.072E+0
-2.433E-1	3.455E+0	7.085E+0
-2.449E-1	3.445E+0	7.172E+0
-2.449E-1	3.445E+0	7.059E+0
-2.416E-1	3.371E+0	7.208E+0
-2.449E-1	3.371E+0	7.159E+0
-2.465E-1	3.445E+0	7.179E+0
-2.449E-1	3.442E+0	7.202E+0
-2.449E-1	3.448E+0	7.124E+0
-2.416E-1	3.396E+0	7.182E+0
-2.449E-1	3.354E+0	7.234E+0
-2.449E-1	3.468E+0	7.211E+0
-2.465E-1	3.374E+0	7.263E+0
-2.449E-1	3.478E+0	7.260E+0
-2.465E-1	3.422E+0	7.121E+0
-2.481E-1	3.403E+0	7.150E+0
-2.465E-1	3.390E+0	7.247E+0
-2.449E-1	3.390E+0	7.195E+0
-2.433E-1	3.455E+0	7.153E+0
-2.449E-1	3.435E+0	7.218E+0
-2.433E-1	3.429E+0	7.065E+0
-2.433E-1	3.387E+0	7.198E+0
-2.465E-1	3.367E+0	7.169E+0
-2.465E-1	3.413E+0	7.101E+0
-2.433E-1	3.542E+0	7.270E+0
-2.433E-1	3.413E+0	7.127E+0
-2.449E-1	3.416E+0	7.130E+0
-2.465E-1	3.419E+0	7.153E+0
-2.449E-1	3.484E+0	7.205E+0
-2.465E-1	3.409E+0	7.075E+0
-2.465E-1	3.458E+0	7.111E+0
-2.465E-1	3.432E+0	7.166E+0
-2.465E-1	3.429E+0	7.108E+0
-2.449E-1	3.403E+0	7.211E+0
-2.449E-1	3.406E+0	7.166E+0
-2.465E-1	3.484E+0	7.228E+0
-2.465E-1	3.419E+0	7.134E+0
-2.433E-1	3.494E+0	7.153E+0
-2.449E-1	3.406E+0	7.166E+0
-2.465E-1	3.371E+0	7.114E+0
-2.433E-1	3.435E+0	7.221E+0
-2.433E-1	3.468E+0	7.082E+0
-2.433E-1	3.435E+0	7.202E+0
-2.449E-1	3.377E+0	7.004E+0
-2.433E-1	3.455E+0	7.117E+0
-2.416E-1	3.504E+0	7.179E+0
-2.465E-1	3.432E+0	7.218E+0
-2.465E-1	3.435E+0	7.202E+0
-2.433E-1	3.465E+0	7.095E+0
-2.449E-1	3.358E+0	7.189E+0
-2.449E-1	3.445E+0	7.195E+0
-2.465E-1	3.416E+0	7.082E+0
-2.449E-1	3.348E+0	7.156E+0
-2.433E-1	3.345E+0	7.163E+0
-2.449E-1	3.494E+0	7.185E+0
-2.481E-1	3.422E+0	7.140E+0
-2.449E-1	3.471E+0	7.088E+0
-2.433E-1	3.403E+0	7.143E+0
-2.449E-1	3.387E+0	7.185E+0
-2.433E-1	3.396E+0	7.192E+0
-2.433E-1	3.422E+0	7.218E+0
-2.433E-1	3.387E+0	7.189E+0
-2.449E-1	3.478E+0	7.224E+0
-2.449E-1	3.409E+0	6.955E+0
-2.416E-1	3.409E+0	7.101E+0
-2.449E-1	3.487E+0	7.166E+0
-2.433E-1	3.390E+0	7.189E+0
-2.433E-1	3.406E+0	7.234E+0
-2.449E-1	3.387E+0	7.088E+0
-2.416E-1	3.458E+0	7.111E+0
-2.433E-1	3.435E+0	7.121E+0
-2.449E-1	3.400E+0	7.166E+0
-2.433E-1	3.409E+0	7.121E+0
-2.449E-1	3.520E+0	7.244E+0
-2.449E-1	3.409E+0	7.244E+0
-2.465E-1	3.351E+0	7.205E+0
-2.449E-1	3.481E+0	7.108E+0
-2.400E-1	3.461E+0	7.208E+0
-2.465E-1	3.435E+0	7.130E+0
-2.481E-1	3.435E+0	7.182E+0
-2.465E-1	3.377E+0	7.150E+0
-2.449E-1	3.416E+0	7.117E+0
-2.465E-1	3.445E+0	7.182E+0
-2.481E-1	3.354E+0	7.257E+0
-2.449E-1	3.374E+0	7.169E+0
-2.449E-1	3.416E+0	7.172E+0
-2.449E-1	3.335E+0	7.163E+0
-2.433E-1	3.442E+0	7.221E+0
-2.433E-1	3.484E+0	7.179E+0
-2.449E-1	3.409E+0	7.150E+0
-2.465E-1	3.403E+0	7.182E+0
-2.465E-1	3.364E+0	6.997E+0
-2.433E-1	3.526E+0	7.247E+0
-2.400E-1	3.429E+0	7.254E+0
-2.449E-1	3.478E+0	7.130E+0
-2.481E-1	3.439E+0	7.172E+0
-2.433E-1	3.435E+0	7.137E+0
-2.416E-1	3.439E+0	7.146E+0
-2.449E-1	3.422E+0	7.215E+0
-2.481E-1	3.445E+0	7.205E+0
-2.433E-1	3.403E+0	7.150E+0
-2.433E-1	3.442E+0	7.273E+0
-2.449E-1	3.484E+0	7.159E+0
-2.465E-1	3.426E+0	7.130E+0
-2.465E-1	3.406E+0	7.263E+0
-2.416E-1	3.302E+0	7.283E+0
-2.433E-1	3.416E+0	7.234E+0
-2.465E-1	3.416E+0	7.198E+0
-2.465E-1	3.396E+0	7.202E+0
-2.449E-1	3.448E+0	7.179E+0
-2.449E-1	3.371E+0	7.185E+0
-2.481E-1	3.432E+0	7.137E+0
-2.449E-1	3.380E+0	7.247E+0
-2.433E-1	3.448E+0	7.215E+0
-2.449E-1	3.507E+0	7.237E+0
-2.449E-1	3.409E+0	7.082E+0
-2.433E-1	3.435E+0	7.069E+0
-2.433E-1	3.435E+0	7.150E+0
-2.416E-1	3.380E+0	7.124E+0
-2.465E-1	3.409E+0	7.156E+0
-2.449E-1	3.396E+0	7.176E+0
-2.465E-1	3.468E+0	7.056E+0
-2.465E-1	3.426E+0	7.088E+0
-2.449E-1	3.393E+0	7.127E+0
-2.449E-1	3.403E+0	7.043E+0
-2.449E-1	3.513E+0	7.176E+0
-2.449E-1	3.390E+0	7.205E+0
-2.449E-1	3.497E+0	7.172E+0
-2.449E-1	3.458E+0	7.153E+0
-2.400E-1	3.396E+0	7.263E+0
-2.449E-1	3.367E+0	7.127E+0
-2.449E-1	3.416E+0	7.124E+0
-2.449E-1	3.371E+0	7.211E+0
-2.433E-1	3.468E+0	7.202E+0
-2.465E-1	3.364E+0	7.192E+0
-2.465E-1	3.458E+0	7.221E+0
-2.449E-1	3.400E+0	7.143E+0
-2.465E-1	3.517E+0	7.198E+0
-2.449E-1	3.435E+0	7.247E+0
-2.465E-1	3.416E+0	7.283E+0
-2.449E-1	3.445E+0	7.108E+0
-2.449E-1	3.416E+0	7.247E+0
-2.449E-1	3.439E+0	7.205E+0
-2.481E-1	3.510E+0	7.114E+0
-2.449E-1	3.387E+0	7.134E+0
-2.433E-1	3.406E+0	7.172E+0
-2.449E-1	3.471E+0	7.218E+0
-2.449E-1	3.380E+0	7.247E+0
-2.433E-1	3.426E+0	7.169E+0
-2.416E-1	3.445E+0	7.082E+0
-2.449E-1	3.471E+0	7.117E+0
-2.465E-1	3.504E+0	7.179E+0
-2.449E-1	3.403E+0	7.237E+0
-2.416E-1	3.458E+0	7.085E+0
-2.433E-1	3.439E+0	7.189E+0
-2.481E-1	3.432E+0	7.192E+0
-2.449E-1	3.374E+0	7.124E+0
-2.433E-1	3.455E+0	7.159E+0
-2.465E-1	3.481E+0	7.143E+0
-2.465E-1	3.400E+0	7.036E+0
-2.449E-1	3.393E+0	7.211E+0
-2.433E-1	3.377E+0	7.276E+0
-2.433E-1	3.478E+0	7.095E+0
-2.465E-1	3.422E+0	7.228E+0
-2.416E-1	3.384E+0	7.244E+0
-2.433E-1	3.487E+0	7.140E+0
-2.481E-1	3.400E+0	7.237E+0
-2.465E-1	3.361E+0	7.202E+0
-2.433E-1	3.409E+0	7.202E+0
-2.449E-1	3.403E+0	7.221E+0
-2.465E-1	3.500E+0	7.146E+0
-2.465E-1	3.422E+0	7.211E+0
-2.465E-1	3.400E+0	7.283E+0
-2.433E-1	3.455E+0	7.221E+0
-2.449E-1	3.351E+0	7.208E+0
-2.465E-1	3.458E+0	7.202E+0
-2.433E-1	3.494E+0	7.224E+0
-2.433E-1	3.426E+0	7.121E+0
-2.449E-1	3.429E+0	7.108E+0
-2.449E-1	3.448E+0	7.185E+0
-2.433E-1	3.517E+0	7.114E+0
-2.433E-1	3.416E+0	7.224E+0
-2.433E-1	3.448E+0	7.179E+0
-2.465E-1	3.455E+0	7.085E+0
-2.465E-1	3.461E+0	7.130E+0
-2.433E-1	3.468E+0	7.169E+0
-2.449E-1	3.474E+0	7.221E+0
-2.449E-1	3.429E+0	7.143E+0
-2.433E-1	3.377E+0	7.195E+0
-2.416E-1	3.429E+0	7.146E+0
-2.465E-1	3.458E+0	7.143E+0
-2.465E-1	3.345E+0	7.234E+0
-2.449E-1	3.478E+0	7.163E+0
-2.433E-1	3.465E+0	7.104E+0
-2.465E-1	3.338E+0	7.338E+0
-2.465E-1	3.445E+0	7.176E+0
-2.400E-1	3.484E+0	7.130E+0
-2.449E-1	3.422E+0	7.146E+0
-2.465E-1	3.504E+0	7.237E+0
-2.481E-1	3.403E+0	7.179E+0
-2.416E-1	3.384E+0	7.114E+0
-2.449E-1	3.384E+0	7.146E+0
-2.416E-1	3.542E+0	7.078E+0
-2.449E-1	3.413E+0	7.182E+0
-2.433E-1	3.374E+0	7.146E+0
-2.465E-1	3.432E+0	7.095E+0
-2.449E-1	3.335E+0	7.104E+0
-2.481E-1	3.439E+0	7.121E+0
-2.449E-1	3.435E+0	7.052E+0
-2.449E-1	3.445E+0	7.185E+0
-2.449E-1	3.396E+0	7.127E+0
-2.465E-1	3.487E+0	7.185E+0
-2.433E-1	3.387E+0	7.267E+0
-2.433E-1	3.432E+0	7.231E+0
-2.465E-1	3.536E+0	7.143E+0
-2.465E-1	3.422E+0	7.241E+0
-2.449E-1	3.448E+0	7.299E+0
-2.449E-1	3.435E+0	7.146E+0
-2.465E-1	3.396E+0	7.046E+0
-2.433E-1	3.471E+0	7.169E+0
-2.465E-1	3.458E+0	7.169E+0
-2.433E-1	3.396E+0	7.182E+0
-2.465E-1	3.419E+0	7.244E+0
-2.465E-1	3.439E+0	7.185E+0
-2.433E-1	3.504E+0	7.166E+0
-2.416E-1	3.322E+0	7.124E+0
-2.465E-1	3.406E+0	7.127E+0
-2.465E-1	3.332E+0	7.130E+0
-2.481E-1	3.328E+0	7.205E+0
-2.433E-1	3.406E+0	7.156E+0
-2.416E-1	3.354E+0	7.069E+0
-2.465E-1	3.471E+0	7.205E+0
-2.433E-1	3.413E+0	7.185E+0
-2.433E-1	3.409E+0	7.111E+0
-2.433E-1	3.387E+0	7.195E+0
-2.465E-1	3.455E+0	7.143E+0
-2.433E-1	3.413E+0	7.166E+0
-2.449E-1	3.390E+0	7.098E+0
-2.449E-1	3.474E+0	7.111E+0
-2.449E-1	3.442E+0	7.176E+0
-2.481E-1	3.481E+0	7.182E+0
-2.465E-1	3.422E+0	7.153E+0
-2.449E-1	3.377E+0	7.143E+0
-2.465E-1	3.429E+0	7.172E+0
-2.449E-1	3.448E+0	7.166E+0
-2.416E-1	3.455E+0	7.221E+0
-2.465E-1	3.413E+0	7.254E+0
-2.465E-1	3.413E+0	7.143E+0
-2.449E-1	3.384E+0	7.010E+0
-2.416E-1	3.442E+0	7.205E+0
-2.465E-1	3.419E+0	7.202E+0
-2.465E-1	3.458E+0	7.247E+0
-2.465E-1	3.442E+0	7.286E+0
-2.400E-1	3.468E+0	7.059E+0
-2.481E-1	3.432E+0	7.221E+0
-2.433E-1	3.406E+0	7.137E+0
-2.416E-1	3.390E+0	7.309E+0
-2.416E-1	3.435E+0	7.140E+0
-2.465E-1	3.409E+0	7.166E+0
-2.449E-1	3.471E+0	7.121E+0
-2.433E-1	3.387E+0	7.179E+0
-2.433E-1	3.403E+0	7.211E+0
-2.433E-1	3.442E+0	7.169E+0
-2.497E-1	3.390E+0	7.056E+0
-2.449E-1	3.426E+0	7.075E+0
-2.400E-1	3.409E+0	7.185E+0
-2.433E-1	3.445E+0	7.075E+0
-2.449E-1	3.384E+0	7.215E+0
-2.433E-1	3.374E+0	7.007E+0
-2.433E-1	3.455E+0	7.244E+0
-2.449E-1	3.361E+0	7.185E+0
-2.465E-1	3.432E+0	7.124E+0
-2.416E-1	3.422E+0	7.176E+0
-2.416E-1	3.439E+0	7.159E+0
-2.449E-1	3.429E+0	7.172E+0
-2.465E-1	3.409E+0	7.114E+0
-2.465E-1	3.387E+0	7.241E+0
-2.449E-1	3.432E+0	7.169E+0
-2.465E-1	3.478E+0	7.124E+0
-2.433E-1	3.465E+0	7.218E+0
-2.449E-1	3.380E+0	7.166E+0
-2.416E-1	3.384E+0	7.140E+0
-2.449E-1	3.351E+0	7.250E+0
-2.465E-1	3.422E+0	7.166E+0
-2.465E-1	3.442E+0	7.179E+0
-2.433E-1	3.520E+0	7.030E+0
-2.433E-1	3.422E+0	7.192E+0
-2.465E-1	3.429E+0	7.117E+0
-2.416E-1	3.416E+0	7.065E+0
-2.416E-1	3.448E+0	7.095E+0
-2.465E-1	3.387E+0	7.156E+0
-2.449E-1	3.500E+0	7.198E+0
-2.465E-1	3.439E+0	7.254E+0
-2.449E-1	3.393E+0	7.104E+0
-2.449E-1	3.422E+0	7.172E+0
-2.433E-1	3.422E+0	7.130E+0
-2.465E-1	3.319E+0	7.224E+0
-2.433E-1	3.400E+0	7.140E+0
-2.433E-1	3.387E+0	7.224E+0
-2.449E-1	3.422E+0	7.140E+0
-2.449E-1	3.439E+0	7.260E+0
-2.465E-1	3.429E+0	7.185E+0
-2.465E-1	3.393E+0	7.198E+0
-2.449E-1	3.458E+0	7.169E+0
-2.465E-1	3.419E+0	7.185E+0
-2.449E-1	3.429E+0	7.150E+0
-2.465E-1	3.413E+0	7.088E+0
-2.433E-1	3.409E+0	7.150E+0
-2.465E-1	3.406E+0	7.159E+0
-2.449E-1	3.465E+0	7.130E+0
-2.449E-1	3.406E+0	7.205E+0
-2.481E-1	3.409E+0	7.156E+0
-2.465E-1	3.458E+0	7.143E+0
-2.449E-1	3.358E+0	7.176E+0
-2.481E-1	3.487E+0	7.075E+0
-2.465E-1	3.458E+0	7.202E+0
-2.449E-1	3.348E+0	7.075E+0
-2.465E-1	3.478E+0	7.150E+0
-2.433E-1	3.371E+0	7.182E+0
-2.481E-1	3.358E+0	7.189E+0
-2.449E-1	3.442E+0	7.169E+0
-2.449E-1	3.400E+0	7.169E+0
-2.481E-1	3.396E+0	7.189E+0
-2.449E-1	3.452E+0	7.059E+0
-2.449E-1	3.387E+0	7.254E+0
-2.449E-1	3.452E+0	7.244E+0
-2.449E-1	3.315E+0	7.146E+0
-2.481E-1	3.426E+0	7.104E+0
-2.416E-1	3.452E+0	7.179E+0
-2.449E-1	3.484E+0	7.130E+0
-2.465E-1	3.426E+0	7.140E+0
-2.465E-1	3.377E+0	7.134E+0
-2.433E-1	3.409E+0	7.163E+0
-2.449E-1	3.458E+0	7.065E+0
-2.433E-1	3.439E+0	7.338E+0
-2.449E-1	3.409E+0	7.231E+0
-2.416E-1	3.422E+0	7.108E+0
-2.416E-1	3.442E+0	7.114E+0
-2.416E-1	3.439E+0	7.134E+0
-2.465E-1	3.416E+0	7.176E+0
-2.433E-1	3.419E+0	7.153E+0
-2.449E-1	3.461E+0	7.153E+0
-2.481E-1	3.432E+0	7.146E+0
-2.465E-1	3.390E+0	7.231E+0
-2.449E-1	3.422E+0	7.088E+0
-2.449E-1	3.468E+0	7.043E+0
-2.449E-1	3.471E+0	7.146E+0
-2.465E-1	3.452E+0	7.192E+0
-2.433E-1	3.426E+0	7.095E+0
-2.400E-1	3.371E+0	7.163E+0
-2.449E-1	3.351E+0	7.134E+0
-2.465E-1	3.416E+0	7.036E+0
-2.416E-1	3.442E+0	7.095E+0
-2.433E-1	3.396E+0	7.030E+0
-2.449E-1	3.406E+0	7.267E+0
-2.449E-1	3.452E+0	7.159E+0
-2.449E-1	3.377E+0	7.218E+0
-2.433E-1	3.432E+0	7.218E+0
-2.433E-1	3.406E+0	7.192E+0
-2.481E-1	3.416E+0	7.172E+0
-2.433E-1	3.439E+0	7.221E+0
-2.416E-1	3.409E+0	7.059E+0
-2.433E-1	3.426E+0	7.221E+0
-2.481E-1	3.442E+0	7.134E+0
-2.449E-1	3.491E+0	7.108E+0
-2.433E-1	3.341E+0	7.159E+0
-2.465E-1	3.458E+0	7.108E+0
-2.497E-1	3.461E+0	7.299E+0
-2.449E-1	3.445E+0	7.176E+0
-2.433E-1	3.409E+0	7.221E+0
-2.433E-1	3.445E+0	7.101E+0
-2.449E-1	3.445E+0	7.140E+0
-2.433E-1	3.416E+0	7.237E+0
-2.433E-1	3.452E+0	7.260E+0
-2.449E-1	3.448E+0	7.091E+0
-2.465E-1	3.439E+0	7.101E+0
-2.449E-1	3.416E+0	7.215E+0
-2.465E-1	3.435E+0	7.104E+0
-2.449E-1	3.422E+0	7.179E+0
-2.481E-1	3.465E+0	7.085E+0
-2.465E-1	3.384E+0	7.085E+0
-2.433E-1	3.526E+0	7.241E+0
-2.449E-1	3.484E+0	7.198E+0
-2.465E-1	3.478E+0	7.215E+0
-2.465E-1	3.448E+0	7.117E+0
-2.400E-1	3.439E+0	7.257E+0
-2.465E-1	3.393E+0	7.140E+0
-2.449E-1	3.403E+0	7.111E+0
-2.449E-1	3.387E+0	7.124E+0
-2.449E-1	3.380E+0	7.104E+0
-2.433E-1	3.351E+0	7.189E+0
-2.465E-1	3.409E+0	7.085E+0
-2.449E-1	3.364E+0	7.088E+0
-2.449E-1	3.465E+0	7.153E+0
-2.465E-1	3.435E+0	7.185E+0
-2.465E-1	3.354E+0	7.182E+0
-2.449E-1	3.461E+0	7.172E+0
-2.449E-1	3.406E+0	7.244E+0
-2.433E-1	3.445E+0	7.121E+0
-2.465E-1	3.419E+0	7.127E+0
-2.416E-1	3.387E+0	7.228E+0
-2.465E-1	3.445E+0	7.218E+0
-2.433E-1	3.377E+0	7.114E+0
-2.497E-1	3.403E+0	7.117E+0
-2.449E-1	3.448E+0	7.140E+0
-2.465E-1	3.377E+0	7.088E+0
-2.433E-1	3.400E+0	7.182E+0
-2.481E-1	3.419E+0	7.127E+0
-2.465E-1	3.416E+0	7.221E+0
-2.449E-1	3.461E+0	7.176E+0
-2.449E-1	3.426E+0	7.179E+0
-2.481E-1	3.458E+0	7.153E+0
-2.433E-1	3.354E+0	7.095E+0
-2.433E-1	3.390E+0	7.124E+0
-2.449E-1	3.458E+0	7.140E+0
-2.465E-1	3.461E+0	7.124E+0
-2.416E-1	3.448E+0	7.169E+0
-2.433E-1	3.448E+0	7.150E+0
-2.465E-1	3.461E+0	7.182E+0
-2.481E-1	3.497E+0	7.130E+0
-2.433E-1	3.387E+0	7.043E+0
-2.433E-1	3.387E+0	7.091E+0
-2.465E-1	3.416E+0	7.049E+0
-2.465E-1	3.422E+0	7.163E+0
-2.449E-1	3.387E+0	7.146E+0
-2.449E-1	3.358E+0	7.237E+0
-2.465E-1	3.335E+0	7.185E+0
-2.465E-1	3.422E+0	7.159E+0
-2.481E-1	3.500E+0	7.244E+0
-2.400E-1	3.461E+0	7.163E+0
-2.449E-1	3.455E+0	7.172E+0
-2.465E-1	3.542E+0	7.143E+0
-2.433E-1	3.406E+0	7.182E+0
-2.433E-1	3.439E+0	7.159E+0
-2.449E-1	3.426E+0	7.208E+0
-2.481E-1	3.361E+0	6.965E+0
-2.449E-1	3.367E+0	7.270E+0
-2.449E-1	3.390E+0	7.117E+0
-2.433E-1	3.452E+0	7.270E+0
-2.465E-1	3.445E+0	7.218E+0
-2.465E-1	3.432E+0	7.159E+0
-2.433E-1	3.465E+0	7.124E+0
-2.449E-1	3.461E+0	7.111E+0
-2.449E-1	3.384E+0	7.185E+0
-2.449E-1	3.484E+0	7.069E+0
-2.433E-1	3.380E+0	7.322E+0
-2.449E-1	3.458E+0	7.082E+0
-2.449E-1	3.435E+0	7.137E+0
-2.481E-1	3.409E+0	7.075E+0
-2.400E-1	3.491E+0	7.072E+0
-2.449E-1	3.406E+0	7.198E+0
-2.481E-1	3.384E+0	7.072E+0
-2.465E-1	3.361E+0	7.202E+0
-2.449E-1	3.409E+0	7.111E+0
-2.449E-1	3.396E+0	7.143E+0
-2.481E-1	3.439E+0	7.134E+0
-2.465E-1	3.539E+0	7.163E+0
-2.433E-1	3.403E+0	7.153E+0
-2.433E-1	3.452E+0	7.237E+0
-2.481E-1	3.494E+0	7.198E+0
-2.465E-1	3.413E+0	7.176E+0
-2.416E-1	3.400E+0	7.205E+0
-2.433E-1	3.416E+0	7.143E+0
-2.433E-1	3.416E+0	7.101E+0
-2.481E-1	3.409E+0	7.211E+0
-2.416E-1	3.409E+0	7.137E+0
-2.449E-1	3.445E+0	7.117E+0
-2.481E-1	3.426E+0	7.179E+0
-2.465E-1	3.416E+0	7.179E+0
-2.433E-1	3.452E+0	7.228E+0
-2.449E-1	3.465E+0	7.150E+0
-2.465E-1	3.458E+0	7.169E+0
-2.449E-1	3.426E+0	7.095E+0
-2.416E-1	3.384E+0	7.211E+0
-2.465E-1	3.422E+0	7.241E+0
-2.449E-1	3.468E+0	7.185E+0
-2.433E-1	3.374E+0	7.241E+0
-2.433E-1	3.465E+0	7.104E+0
-2.449E-1	3.458E+0	7.198E+0
-2.465E-1	3.426E+0	7.146E+0
-2.433E-1	3.419E+0	7.169E+0
-2.416E-1	3.478E+0	7.247E+0
-2.449E-1	3.400E+0	7.111E+0
-2.465E-1	3.400E+0	7.231E+0
-2.433E-1	3.432E+0	7.150E+0
-2.449E-1	3.409E+0	7.198E+0
-2.433E-1	3.465E+0	7.101E+0
-2.481E-1	3.413E+0	7.085E+0
-2.449E-1	3.497E+0	7.270E+0
-2.449E-1	3.364E+0	7.179E+0
-2.481E-1	3.422E+0	7.260E+0
-2.465E-1	3.403E+0	7.208E+0
-2.416E-1	3.380E+0	7.137E+0
-2.433E-1	3.445E+0	7.179E+0
-2.449E-1	3.445E+0	7.159E+0
-2.465E-1	3.429E+0	7.153E+0
-2.449E-1	3.445E+0	7.185E+0
-2.416E-1	3.435E+0	7.286E+0
-2.481E-1	3.426E+0	7.140E+0
-2.433E-1	3.465E+0	7.075E+0
-2.433E-1	3.491E+0	7.169E+0
-2.433E-1	3.465E+0	7.218E+0
-2.465E-1	3.416E+0	7.205E+0
-2.433E-1	3.419E+0	7.215E+0
-2.433E-1	3.419E+0	7.260E+0
-2.416E-1	3.393E+0	7.137E+0
-2.449E-1	3.419E+0	7.039E+0
-2.449E-1	3.471E+0	7.127E+0
-2.465E-1	3.452E+0	7.085E+0
-2.416E-1	3.468E+0	7.270E+0
-2.433E-1	3.461E+0	7.104E+0
-2.465E-1	3.465E+0	7.325E+0
-2.449E-1	3.481E+0	7.117E+0
-2.433E-1	3.484E+0	7.153E+0
-2.465E-1	3.374E+0	7.117E+0
-2.465E-1	3.361E+0	7.117E+0
-2.449E-1	3.371E+0	7.215E+0
-2.433E-1	3.422E+0	7.182E+0
-2.481E-1	3.393E+0	7.228E+0
-2.449E-1	3.393E+0	7.234E+0
-2.449E-1	3.351E+0	7.234E+0
-2.416E-1	3.396E+0	7.260E+0
-2.481E-1	3.471E+0	7.192E+0
-2.465E-1	3.393E+0	7.198E+0
-2.433E-1	3.432E+0	7.224E+0
-2.433E-1	3.351E+0	7.172E+0
-2.433E-1	3.377E+0	7.091E+0
-2.465E-1	3.406E+0	7.163E+0
-2.433E-1	3.504E+0	7.091E+0
-2.400E-1	3.413E+0	7.098E+0
-2.465E-1	3.422E+0	7.205E+0
-2.465E-1	3.396E+0	7.195E+0
-2.449E-1	3.396E+0	7.195E+0
-2.433E-1	3.426E+0	7.244E+0
-2.449E-1	3.468E+0	7.156E+0
-2.481E-1	3.442E+0	7.176E+0
-2.449E-1	3.426E+0	7.117E+0
-2.449E-1	3.458E+0	7.185E+0
-2.449E-1	3.393E+0	7.127E+0
-2.465E-1	3.429E+0	7.179E+0
-2.449E-1	3.458E+0	7.098E+0
-2.433E-1	3.393E+0	7.153E+0
-2.449E-1	3.439E+0	7.267E+0
-2.465E-1	3.367E+0	7.189E+0
-2.433E-1	3.513E+0	7.140E+0
-2.433E-1	3.396E+0	7.085E+0
-2.433E-1	3.406E+0	7.140E+0
-2.481E-1	3.455E+0	7.163E+0
-2.449E-1	3.452E+0	7.189E+0
-2.449E-1	3.487E+0	7.065E+0
-2.449E-1	3.390E+0	7.172E+0
-2.481E-1	3.409E+0	7.172E+0
-2.449E-1	3.458E+0	7.108E+0
-2.465E-1	3.361E+0	7.198E+0
-2.449E-1	3.429E+0	7.250E+0
-2.481E-1	3.351E+0	7.124E+0
-2.465E-1	3.413E+0	7.127E+0
-2.433E-1	3.465E+0	7.244E+0
-2.433E-1	3.445E+0	7.198E+0
-2.465E-1	3.416E+0	7.140E+0
-2.449E-1	3.384E+0	7.140E+0
-2.449E-1	3.471E+0	7.134E+0
-2.465E-1	3.380E+0	7.111E+0
-2.449E-1	3.458E+0	7.215E+0
-2.465E-1	3.452E+0	7.257E+0
-2.433E-1	3.416E+0	7.146E+0
-2.433E-1	3.474E+0	7.231E+0
-2.449E-1	3.461E+0	7.221E+0
-2.481E-1	3.384E+0	7.292E+0
-2.433E-1	3.406E+0	7.140E+0
-2.449E-1	3.419E+0	7.166E+0
-2.481E-1	3.484E+0	7.166E+0
-2.449E-1	3.403E+0	7.159E+0
-2.449E-1	3.387E+0	7.215E+0
-2.449E-1	3.419E+0	7.153E+0
-2.465E-1	3.413E+0	7.140E+0
-2.465E-1	3.445E+0	7.143E+0
-2.481E-1	3.523E+0	7.163E+0
-2.449E-1	3.439E+0	7.095E+0
-2.449E-1	3.478E+0	7.130E+0
-2.449E-1	3.409E+0	7.195E+0
-2.481E-1	3.445E+0	7.108E+0
-2.449E-1	3.448E+0	7.192E+0
-2.449E-1	3.367E+0	7.166E+0
-2.433E-1	3.400E+0	7.205E+0
-2.416E-1	3.448E+0	7.234E+0
-2.449E-1	3.445E+0	7.179E+0
-2.481E-1	3.367E+0	7.078E+0
-2.433E-1	3.409E+0	7.166E+0
-2.433E-1	3.435E+0	7.127E+0
-2.465E-1	3.478E+0	7.224E+0
-2.481E-1	3.396E+0	7.276E+0
-2.433E-1	3.409E+0	7.150E+0
-2.416E-1	3.367E+0	7.224E+0
-2.465E-1	3.481E+0	7.108E+0
-2.465E-1	3.406E+0	7.108E+0
-2.481E-1	3.487E+0	7.127E+0
-2.449E-1	3.478E+0	7.221E+0
-2.465E-1	3.416E+0	7.150E+0
-2.449E-1	3.377E+0	7.185E+0
-2.449E-1	3.507E+0	7.195E+0
-2.433E-1	3.361E+0	7.270E+0
-2.449E-1	3.374E+0	7.156E+0
-2.465E-1	3.478E+0	7.130E+0
-2.481E-1	3.406E+0	7.153E+0
-2.449E-1	3.393E+0	7.163E+0
-2.449E-1	3.345E+0	7.182E+0
-2.465E-1	3.416E+0	7.078E+0
-2.449E-1	3.351E+0	7.121E+0
-2.449E-1	3.458E+0	7.237E+0
-2.465E-1	3.429E+0	7.172E+0
-2.481E-1	3.439E+0	7.127E+0
-2.449E-1	3.367E+0	7.159E+0
-2.449E-1	3.465E+0	7.185E+0
-2.433E-1	3.371E+0	7.137E+0
-2.465E-1	3.406E+0	7.244E+0
-2.449E-1	3.377E+0	7.095E+0
-2.449E-1	3.491E+0	7.254E+0
-2.465E-1	3.409E+0	7.137E+0
-2.481E-1	3.458E+0	7.263E+0
-2.465E-1	3.390E+0	7.143E+0
-2.449E-1	3.377E+0	7.134E+0
-2.449E-1	3.393E+0	7.150E+0
-2.449E-1	3.393E+0	7.062E+0
-2.449E-1	3.419E+0	7.146E+0
-2.433E-1	3.406E+0	7.159E+0
-2.449E-1	3.393E+0	7.166E+0
-2.497E-1	3.435E+0	7.176E+0
-2.465E-1	3.491E+0	7.244E+0
-2.433E-1	3.354E+0	7.082E+0
-2.465E-1	3.393E+0	7.137E+0
-2.481E-1	3.448E+0	7.091E+0
-2.449E-1	3.429E+0	7.205E+0
-2.416E-1	3.374E+0	7.215E+0
-2.465E-1	3.445E+0	7.104E+0
-2.465E-1	3.409E+0	7.195E+0
-2.449E-1	3.455E+0	7.241E+0
-2.400E-1	3.458E+0	7.176E+0
-2.449E-1	3.435E+0	7.169E+0
-2.449E-1	3.409E+0	7.198E+0
-2.449E-1	3.487E+0	7.172E+0
-2.449E-1	3.458E+0	7.195E+0
-2.433E-1	3.422E+0	7.091E+0
-2.465E-1	3.429E+0	7.088E+0
-2.497E-1	3.468E+0	7.221E+0
-2.449E-1	3.409E+0	7.198E+0
-2.481E-1	3.361E+0	7.159E+0
-2.449E-1	3.452E+0	7.289E+0
-2.465E-1	3.432E+0	7.143E+0
-2.449E-1	3.387E+0	7.104E+0
-2.449E-1	3.429E+0	7.237E+0
-2.465E-1	3.458E+0	7.095E+0
-2.481E-1	3.442E+0	7.082E+0
-2.433E-1	3.432E+0	7.208E+0
-2.433E-1	3.465E+0	7.185E+0
-2.449E-1	3.409E+0	7.114E+0
-2.465E-1	3.396E+0	7.176E+0
-2.416E-1	3.435E+0	7.250E+0
-2.449E-1	3.403E+0	7.091E+0
-2.465E-1	3.442E+0	7.205E+0
-2.465E-1	3.409E+0	7.036E+0
-2.465E-1	3.393E+0	7.254E+0
-2.433E-1	3.497E+0	7.114E+0
-2.465E-1	3.367E+0	7.159E+0
-2.449E-1	3.442E+0	7.121E+0
-2.433E-1	3.380E+0	7.062E+0
-2.449E-1	3.409E+0	7.137E+0
-2.481E-1	3.406E+0	7.237E+0
-2.481E-1	3.384E+0	7.117E+0
-2.449E-1	3.413E+0	7.172E+0
-2.449E-1	3.445E+0	7.221E+0
-2.465E-1	3.384E+0	7.179E+0
-2.465E-1	3.439E+0	7.134E+0
-2.449E-1	3.419E+0	7.231E+0
-2.465E-1	3.315E+0	7.095E+0
-2.465E-1	3.445E+0	7.108E+0
-2.449E-1	3.377E+0	7.082E+0
-2.481E-1	3.422E+0	7.159E+0
-2.449E-1	3.478E+0	7.114E+0
-2.449E-1	3.458E+0	7.085E+0
-2.465E-1	3.432E+0	7.192E+0
-2.416E-1	3.439E+0	7.134E+0
-2.481E-1	3.390E+0	7.205E+0
-2.465E-1	3.478E+0	7.130E+0
-2.433E-1	3.416E+0	7.172E+0
-2.449E-1	3.523E+0	7.244E+0
-2.433E-1	3.484E+0	7.111E+0
-2.449E-1	3.377E+0	7.302E+0
-2.465E-1	3.429E+0	7.208E+0
-2.449E-1	3.458E+0	7.163E+0
-2.433E-1	3.367E+0	7.143E+0
-2.449E-1	3.406E+0	7.098E+0
-2.449E-1	3.439E+0	7.150E+0
-2.449E-1	3.426E+0	7.159E+0
-2.433E-1	3.432E+0	7.104E+0
-2.433E-1	3.380E+0	7.130E+0
-2.465E-1	3.396E+0	7.137E+0
-2.416E-1	3.358E+0	7.211E+0
-2.449E-1	3.413E+0	7.134E+0
-2.449E-1	3.452E+0	7.124E+0
-2.449E-1	3.429E+0	7.254E+0
-2.465E-1	3.429E+0	7.208E+0
-2.449E-1	3.458E+0	7.134E+0
-2.481E-1	3.422E+0	7.104E+0
-2.465E-1	3.419E+0	7.169E+0
-2.449E-1	3.416E+0	7.104E+0
-2.465E-1	3.367E+0	7.108E+0
-2.481E-1	3.491E+0	7.130E+0
-2.465E-1	3.445E+0	7.228E+0
-2.433E-1	3.455E+0	7.179E+0
-2.433E-1	3.448E+0	7.127E+0
-2.481E-1	3.468E+0	7.143E+0
-2.465E-1	3.481E+0	7.140E+0
-2.416E-1	3.387E+0	7.124E+0
-2.465E-1	3.422E+0	7.146E+0
-2.465E-1	3.416E+0	7.127E+0
-2.465E-1	3.422E+0	7.224E+0
-2.449E-1	3.422E+0	7.098E+0
-2.449E-1	3.406E+0	7.114E+0
-2.465E-1	3.455E+0	7.124E+0
-2.465E-1	3.491E+0	7.169E+0
-2.465E-1	3.426E+0	7.237E+0
-2.465E-1	3.497E+0	7.182E+0
-2.449E-1	3.461E+0	7.205E+0
-2.416E-1	3.448E+0	7.208E+0
-2.449E-1	3.439E+0	7.137E+0
-2.449E-1	3.478E+0	7.137E+0
-2.449E-1	3.390E+0	7.075E+0
-2.449E-1	3.361E+0	7.137E+0
-2.433E-1	3.426E+0	7.010E+0
-2.433E-1	3.416E+0	7.279E+0
-2.465E-1	3.432E+0	7.163E+0
-2.449E-1	3.416E+0	7.267E+0
-2.449E-1	3.471E+0	7.159E+0
-2.433E-1	3.380E+0	7.095E+0
-2.449E-1	3.348E+0	7.218E+0
-2.465E-1	3.448E+0	7.241E+0
-2.449E-1	3.429E+0	7.189E+0
-2.465E-1	3.471E+0	7.159E+0
-2.449E-1	3.371E+0	7.121E+0
-2.449E-1	3.445E+0	7.208E+0
-2.465E-1	3.377E+0	7.143E+0
-2.449E-1	3.455E+0	7.195E+0
-2.465E-1	3.419E+0	7.143E+0
-2.449E-1	3.374E+0	7.234E+0
-2.433E-1	3.393E+0	7.195E+0
-2.416E-1	3.396E+0	7.085E+0
-2.481E-1	3.406E+0	7.098E+0
-2.449E-1	3.429E+0	7.279E+0
-2.433E-1	3.487E+0	7.169E+0
-2.449E-1	3.507E+0	7.172E+0
-2.465E-1	3.364E+0	7.163E+0
-2.481E-1	3.384E+0	7.023E+0
-2.449E-1	3.452E+0	7.296E+0
-2.449E-1	3.413E+0	7.244E+0
-2.465E-1	3.351E+0	7.195E+0
-2.449E-1	3.380E+0	7.166E+0
-2.416E-1	3.481E+0	7.069E+0
-2.433E-1	3.354E+0	7.241E+0
-2.481E-1	3.380E+0	7.205E+0
-2.433E-1	3.390E+0	7.140E+0
-2.416E-1	3.409E+0	7.263E+0
-2.481E-1	3.413E+0	7.208E+0
-2.465E-1	3.422E+0	7.195E+0
-2.449E-1	3.465E+0	7.130E+0
-2.433E-1	3.400E+0	7.111E+0
-2.433E-1	3.442E+0	7.046E+0
-2.465E-1	3.474E+0	7.312E+0
-2.465E-1	3.458E+0	7.208E+0
-2.433E-1	3.465E+0	7.215E+0
-2.449E-1	3.387E+0	7.211E+0
-2.465E-1	3.416E+0	7.234E+0
-2.481E-1	3.494E+0	7.176E+0
-2.433E-1	3.442E+0	7.108E+0
-2.433E-1	3.413E+0	7.108E+0
-2.465E-1	3.487E+0	7.130E+0
-2.481E-1	3.419E+0	7.198E+0
-2.449E-1	3.426E+0	7.163E+0
-2.449E-1	3.413E+0	7.150E+0
-2.465E-1	3.406E+0	7.202E+0
-2.449E-1	3.422E+0	7.140E+0
-2.465E-1	3.387E+0	7.202E+0
-2.433E-1	3.468E+0	7.153E+0
-2.465E-1	3.468E+0	7.117E+0
-2.465E-1	3.419E+0	7.224E+0
-2.433E-1	3.406E+0	7.244E+0
-2.449E-1	3.445E+0	7.062E+0
-2.465E-1	3.384E+0	7.296E+0
-2.449E-1	3.549E+0	7.078E+0
-2.433E-1	3.435E+0	7.137E+0
-2.433E-1	3.426E+0	7.189E+0
-2.449E-1	3.465E+0	7.150E+0
-2.465E-1	3.416E+0	7.176E+0
-2.433E-1	3.458E+0	7.292E+0
-2.433E-1	3.390E+0	7.069E+0
-2.497E-1	3.416E+0	7.179E+0
-2.465E-1	3.481E+0	7.159E+0
-2.416E-1	3.426E+0	7.172E+0
-2.433E-1	3.371E+0	7.130E+0
-2.449E-1	3.452E+0	7.221E+0
-2.433E-1	3.510E+0	7.185E+0
-2.416E-1	3.422E+0	7.059E+0
-2.465E-1	3.461E+0	7.153E+0
-2.481E-1	3.439E+0	7.117E+0
-2.465E-1	3.380E+0	7.095E+0
-2.416E-1	3.409E+0	7.172E+0
-2.481E-1	3.409E+0	7.114E+0
-2.433E-1	3.442E+0	7.108E+0
-2.465E-1	3.416E+0	7.127E+0
-2.449E-1	3.429E+0	7.130E+0
-2.449E-1	3.452E+0	7.143E+0
-2.449E-1	3.416E+0	7.263E+0
-2.465E-1	3.380E+0	7.098E+0
-2.433E-1	3.455E+0	7.127E+0
-2.449E-1	3.393E+0	7.134E+0
-2.465E-1	3.481E+0	7.078E+0
-2.481E-1	3.455E+0	7.078E+0
-2.433E-1	3.468E+0	7.221E+0
-2.449E-1	3.452E+0	7.224E+0
-2.449E-1	3.432E+0	7.150E+0
-2.449E-1	3.445E+0	7.195E+0
-2.449E-1	3.422E+0	7.108E+0
-2.465E-1	3.422E+0	7.117E+0
-2.449E-1	3.484E+0	7.231E+0
-2.416E-1	3.400E+0	7.182E+0
-2.433E-1	3.478E+0	7.244E+0
-2.433E-1	3.406E+0	7.159E+0
-2.465E-1	3.413E+0	7.163E+0
-2.449E-1	3.374E+0	7.182E+0
-2.433E-1	3.455E+0	7.211E+0
-2.449E-1	3.510E+0	7.140E+0
-2.481E-1	3.371E+0	7.202E+0
-2.481E-1	3.409E+0	7.179E+0
-2.433E-1	3.461E+0	7.234E+0
-2.433E-1	3.406E+0	7.208E+0
-2.465E-1	3.396E+0	7.127E+0
-2.481E-1	3.403E+0	7.091E+0
-2.433E-1	3.481E+0	7.104E+0
-2.449E-1	3.406E+0	7.166E+0
-2.449E-1	3.497E+0	7.185E+0
-2.481E-1	3.474E+0	7.153E+0
-2.433E-1	3.416E+0	7.195E+0
-2.433E-1	3.478E+0	7.244E+0
-2.481E-1	3.390E+0	7.172E+0
-2.433E-1	3.442E+0	7.198E+0
-2.433E-1	3.409E+0	7.043E+0
-2.465E-1	3.403E+0	7.221E+0
-2.465E-1	3.393E+0	7.250E+0
-2.449E-1	3.409E+0	7.143E+0
-2.433E-1	3.458E+0	7.146E+0
-2.465E-1	3.387E+0	7.176E+0
-2.481E-1	3.387E+0	7.202E+0
-2.449E-1	3.487E+0	7.098E+0
-2.449E-1	3.406E+0	7.263E+0
-2.449E-1	3.384E+0	7.150E+0
-2.465E-1	3.478E+0	7.241E+0
-2.497E-1	3.458E+0	7.182E+0
-2.465E-1	3.426E+0	7.185E+0
-2.433E-1	3.429E+0	7.218E+0
-2.449E-1	3.419E+0	7.098E+0
-2.465E-1	3.432E+0	7.159E+0
-2.433E-1	3.409E+0	7.172E+0
-2.449E-1	3.422E+0	7.218E+0
-2.481E-1	3.416E+0	7.114E+0
-2.465E-1	3.461E+0	7.228E+0
-2.449E-1	3.471E+0	7.185E+0
-2.433E-1	3.351E+0	7.163E+0
-2.465E-1	3.445E+0	7.153E+0
-2.449E-1	3.471E+0	7.202E+0
-2.449E-1	3.364E+0	7.257E+0
-2.449E-1	3.413E+0	7.121E+0
-2.449E-1	3.445E+0	7.221E+0
-2.481E-1	3.413E+0	7.263E+0
-2.449E-1	3.461E+0	7.257E+0
-2.465E-1	3.442E+0	7.228E+0
-2.481E-1	3.435E+0	7.159E+0
-2.465E-1	3.416E+0	7.172E+0
-2.449E-1	3.533E+0	7.130E+0
-2.449E-1	3.435E+0	7.078E+0
-2.465E-1	3.403E+0	7.153E+0
-2.465E-1	3.471E+0	7.195E+0
-2.449E-1	3.478E+0	7.224E+0
-2.465E-1	3.455E+0	7.153E+0
-2.481E-1	3.445E+0	7.279E+0
-2.497E-1	3.380E+0	7.218E+0
-2.400E-1	3.422E+0	7.036E+0
-2.449E-1	3.517E+0	7.224E+0
-2.481E-1	3.377E+0	7.218E+0
-2.481E-1	3.422E+0	7.101E+0
-2.465E-1	3.361E+0	7.101E+0
-2.449E-1	3.432E+0	7.166E+0
-2.465E-1	3.478E+0	7.237E+0
-2.433E-1	3.426E+0	7.276E+0
-2.416E-1	3.422E+0	7.244E+0
-2.433E-1	3.448E+0	7.166E+0
[truncated: 24,970 more rows]
