# Supplementary material for: Improved ANAP incorporation and VCF analysis reveal details of P2X7 current facilitation and a limited conformational interplay between ATP binding and the intracellular ballast domain
Source: eLife. 2023 Jan 4;12:e82479. doi: 10.7554/eLife.82479 (PMC9859053; doi:10.7554/eLife.82479)
Supplement: Figure 5—figure supplement 2—source data 1. [file elife-82479-fig5-figsupp2-data1.zip › Figure-5_figure-supplement-2_source-data-1/22m05/14.csv]

-1.816E-1	9.281E+0	1.842E+1
-1.816E-1	9.064E+0	1.844E+1
-1.832E-1	9.401E+0	1.854E+1
-1.800E-1	9.326E+0	1.842E+1
-1.816E-1	9.187E+0	1.855E+1
-1.800E-1	9.180E+0	1.837E+1
-1.849E-1	9.317E+0	1.837E+1
-1.800E-1	9.142E+0	1.832E+1
-1.800E-1	9.223E+0	1.849E+1
-1.832E-1	9.313E+0	1.835E+1
-1.816E-1	9.265E+0	1.851E+1
-1.784E-1	9.239E+0	1.846E+1
-1.800E-1	9.210E+0	1.857E+1
-1.816E-1	9.323E+0	1.843E+1
-1.816E-1	9.180E+0	1.842E+1
-1.816E-1	9.242E+0	1.834E+1
-1.816E-1	9.245E+0	1.835E+1
-1.832E-1	9.236E+0	1.834E+1
-1.816E-1	9.258E+0	1.828E+1
-1.800E-1	9.262E+0	1.827E+1
-1.784E-1	9.206E+0	1.835E+1
-1.784E-1	9.320E+0	1.813E+1
-1.816E-1	9.336E+0	1.835E+1
-1.816E-1	9.304E+0	1.834E+1
-1.816E-1	9.262E+0	1.835E+1
-1.816E-1	9.275E+0	1.836E+1
-1.865E-1	9.275E+0	1.837E+1
-1.816E-1	9.265E+0	1.849E+1
-1.800E-1	9.271E+0	1.833E+1
-1.816E-1	9.245E+0	1.833E+1
-1.832E-1	9.369E+0	1.844E+1
-1.816E-1	9.304E+0	1.844E+1
-1.800E-1	9.365E+0	1.836E+1
-1.832E-1	9.271E+0	1.838E+1
-1.849E-1	9.307E+0	1.845E+1
-1.832E-1	9.323E+0	1.832E+1
-1.816E-1	9.177E+0	1.866E+1
-1.816E-1	9.213E+0	1.853E+1
-1.832E-1	9.255E+0	1.843E+1
-1.832E-1	9.323E+0	1.828E+1
-1.832E-1	9.291E+0	1.841E+1
-1.800E-1	9.252E+0	1.838E+1
-1.849E-1	9.252E+0	1.832E+1
-1.816E-1	9.284E+0	1.837E+1
-1.816E-1	9.268E+0	1.833E+1
-1.816E-1	9.262E+0	1.853E+1
-1.816E-1	9.077E+0	1.853E+1
-1.800E-1	9.281E+0	1.845E+1
-1.800E-1	9.193E+0	1.832E+1
-1.849E-1	9.252E+0	1.826E+1
-1.816E-1	9.213E+0	1.831E+1
-1.816E-1	9.343E+0	1.846E+1
-1.816E-1	9.197E+0	1.839E+1
-1.832E-1	9.200E+0	1.829E+1
-1.832E-1	9.226E+0	1.837E+1
-1.816E-1	9.242E+0	1.829E+1
-1.800E-1	9.427E+0	1.839E+1
-1.849E-1	9.297E+0	1.834E+1
-1.800E-1	9.317E+0	1.851E+1
-1.816E-1	9.326E+0	1.856E+1
-1.800E-1	9.190E+0	1.848E+1
-1.832E-1	9.223E+0	1.850E+1
-1.865E-1	9.320E+0	1.827E+1
-1.816E-1	9.190E+0	1.835E+1
-1.816E-1	9.294E+0	1.840E+1
-1.816E-1	9.232E+0	1.837E+1
-1.832E-1	9.249E+0	1.833E+1
-1.800E-1	9.275E+0	1.835E+1
-1.784E-1	9.213E+0	1.849E+1
-1.832E-1	9.236E+0	1.846E+1
-1.832E-1	9.206E+0	1.839E+1
-1.849E-1	9.304E+0	1.846E+1
-1.768E-1	9.245E+0	1.852E+1
-1.832E-1	9.378E+0	1.856E+1
-1.849E-1	9.190E+0	1.841E+1
-1.832E-1	9.242E+0	1.848E+1
-1.784E-1	9.223E+0	1.837E+1
-1.800E-1	9.151E+0	1.843E+1
-1.849E-1	9.382E+0	1.858E+1
-1.816E-1	9.382E+0	1.816E+1
-1.800E-1	9.109E+0	1.844E+1
-1.816E-1	9.443E+0	1.842E+1
-1.832E-1	9.297E+0	1.837E+1
-1.816E-1	9.190E+0	1.840E+1
-1.816E-1	9.317E+0	1.838E+1
-1.832E-1	9.262E+0	1.848E+1
-1.816E-1	9.333E+0	1.825E+1
-1.816E-1	9.226E+0	1.834E+1
-1.800E-1	9.171E+0	1.841E+1
-1.832E-1	9.343E+0	1.829E+1
-1.865E-1	9.219E+0	1.848E+1
-1.816E-1	9.236E+0	1.844E+1
-1.800E-1	9.382E+0	1.833E+1
-1.816E-1	9.245E+0	1.833E+1
-1.832E-1	9.307E+0	1.846E+1
-1.816E-1	9.317E+0	1.840E+1
-1.816E-1	9.193E+0	1.822E+1
-1.800E-1	9.210E+0	1.840E+1
-1.832E-1	9.307E+0	1.839E+1
-1.816E-1	9.281E+0	1.836E+1
-1.800E-1	9.294E+0	1.836E+1
-1.800E-1	9.294E+0	1.837E+1
-1.832E-1	9.262E+0	1.843E+1
-1.832E-1	9.343E+0	1.836E+1
-1.800E-1	9.158E+0	1.834E+1
-1.832E-1	9.307E+0	1.857E+1
-1.816E-1	9.161E+0	1.827E+1
-1.816E-1	9.326E+0	1.840E+1
-1.800E-1	9.378E+0	1.856E+1
-1.816E-1	9.184E+0	1.848E+1
-1.816E-1	9.229E+0	1.843E+1
-1.865E-1	9.297E+0	1.841E+1
-1.816E-1	9.313E+0	1.842E+1
-1.832E-1	9.180E+0	1.845E+1
-1.832E-1	9.255E+0	1.840E+1
-1.816E-1	9.236E+0	1.848E+1
-1.800E-1	9.216E+0	1.845E+1
-1.816E-1	9.304E+0	1.840E+1
-1.849E-1	9.249E+0	1.840E+1
-1.849E-1	9.255E+0	1.844E+1
-1.816E-1	9.258E+0	1.849E+1
-1.832E-1	9.265E+0	1.841E+1
-1.832E-1	9.184E+0	1.854E+1
-1.816E-1	9.200E+0	1.837E+1
-1.800E-1	9.287E+0	1.836E+1
-1.800E-1	9.236E+0	1.855E+1
-1.832E-1	9.229E+0	1.854E+1
-1.832E-1	9.284E+0	1.835E+1
-1.768E-1	9.239E+0	1.837E+1
-1.816E-1	9.284E+0	1.847E+1
-1.849E-1	9.229E+0	1.845E+1
-1.816E-1	9.242E+0	1.845E+1
-1.816E-1	9.190E+0	1.831E+1
-1.832E-1	9.323E+0	1.843E+1
-1.849E-1	9.281E+0	1.844E+1
-1.832E-1	9.203E+0	1.849E+1
-1.816E-1	9.262E+0	1.838E+1
-1.800E-1	9.297E+0	1.842E+1
-1.832E-1	9.365E+0	1.860E+1
-1.800E-1	9.232E+0	1.834E+1
-1.800E-1	9.356E+0	1.856E+1
-1.816E-1	9.278E+0	1.853E+1
-1.849E-1	9.219E+0	1.845E+1
-1.800E-1	9.359E+0	1.849E+1
-1.816E-1	9.223E+0	1.852E+1
-1.816E-1	9.184E+0	1.830E+1
-1.832E-1	9.265E+0	1.825E+1
-1.832E-1	9.151E+0	1.832E+1
-1.816E-1	9.213E+0	1.846E+1
-1.816E-1	9.343E+0	1.840E+1
-1.816E-1	9.262E+0	1.840E+1
-1.849E-1	9.346E+0	1.826E+1
-1.816E-1	9.122E+0	1.846E+1
-1.832E-1	9.200E+0	1.836E+1
-1.849E-1	9.229E+0	1.830E+1
-1.832E-1	9.223E+0	1.849E+1
-1.800E-1	9.252E+0	1.834E+1
-1.865E-1	9.242E+0	1.839E+1
-1.865E-1	9.258E+0	1.848E+1
-1.832E-1	9.219E+0	1.820E+1
-1.816E-1	9.193E+0	1.831E+1
-1.832E-1	9.281E+0	1.843E+1
-1.865E-1	9.378E+0	1.837E+1
-1.849E-1	9.125E+0	1.828E+1
-1.832E-1	9.223E+0	1.835E+1
-1.832E-1	9.281E+0	1.840E+1
-1.849E-1	9.271E+0	1.836E+1
-1.849E-1	9.229E+0	1.865E+1
-1.832E-1	9.326E+0	1.846E+1
-1.832E-1	9.242E+0	1.844E+1
-1.849E-1	9.398E+0	1.850E+1
-1.881E-1	9.414E+0	1.837E+1
-1.832E-1	9.268E+0	1.824E+1
-1.816E-1	9.333E+0	1.832E+1
-1.865E-1	9.138E+0	1.854E+1
-1.865E-1	9.320E+0	1.838E+1
-1.832E-1	9.258E+0	1.839E+1
-1.865E-1	9.236E+0	1.834E+1
-1.881E-1	9.268E+0	1.839E+1
-1.865E-1	9.184E+0	1.855E+1
-1.849E-1	9.294E+0	1.846E+1
-1.849E-1	9.339E+0	1.842E+1
-1.865E-1	9.255E+0	1.820E+1
-1.849E-1	9.391E+0	1.845E+1
-1.832E-1	9.346E+0	1.853E+1
-1.832E-1	9.236E+0	1.851E+1
-1.881E-1	9.362E+0	1.845E+1
-1.865E-1	9.262E+0	1.841E+1
-1.816E-1	9.245E+0	1.841E+1
-1.849E-1	9.385E+0	1.837E+1
-1.832E-1	9.343E+0	1.836E+1
-1.865E-1	9.252E+0	1.840E+1
-1.849E-1	9.317E+0	1.857E+1
-1.865E-1	9.339E+0	1.843E+1
-1.865E-1	9.275E+0	1.846E+1
-1.816E-1	9.180E+0	1.832E+1
-1.832E-1	9.346E+0	1.854E+1
-1.849E-1	9.365E+0	1.837E+1
-1.865E-1	9.232E+0	1.845E+1
-1.832E-1	9.213E+0	1.833E+1
-1.865E-1	9.352E+0	1.847E+1
-1.832E-1	9.281E+0	1.857E+1
-1.865E-1	9.216E+0	1.845E+1
-1.832E-1	9.297E+0	1.845E+1
-1.849E-1	9.252E+0	1.834E+1
-1.849E-1	9.236E+0	1.841E+1
-1.849E-1	9.359E+0	1.847E+1
-1.832E-1	9.206E+0	1.833E+1
-1.832E-1	9.313E+0	1.839E+1
-1.832E-1	9.229E+0	1.834E+1
-1.881E-1	9.109E+0	1.840E+1
-1.832E-1	9.203E+0	1.853E+1
-1.849E-1	9.193E+0	1.840E+1
-1.832E-1	9.333E+0	1.851E+1
-1.849E-1	9.275E+0	1.842E+1
-1.865E-1	9.258E+0	1.841E+1
-1.849E-1	9.281E+0	1.842E+1
-1.832E-1	9.249E+0	1.848E+1
-1.865E-1	9.320E+0	1.853E+1
-1.832E-1	9.249E+0	1.840E+1
-1.832E-1	9.258E+0	1.845E+1
-1.849E-1	9.333E+0	1.840E+1
-1.849E-1	9.284E+0	1.835E+1
-1.832E-1	9.200E+0	1.845E+1
-1.816E-1	9.271E+0	1.856E+1
-1.865E-1	9.265E+0	1.823E+1
-1.865E-1	9.203E+0	1.830E+1
-1.832E-1	9.216E+0	1.846E+1
-1.849E-1	9.281E+0	1.840E+1
-1.832E-1	9.229E+0	1.828E+1
-1.881E-1	9.313E+0	1.834E+1
-1.849E-1	9.372E+0	1.844E+1
-1.816E-1	9.300E+0	1.856E+1
-1.816E-1	9.291E+0	1.845E+1
-1.865E-1	9.206E+0	1.840E+1
-1.849E-1	9.294E+0	1.847E+1
-1.816E-1	9.278E+0	1.829E+1
-1.816E-1	9.252E+0	1.844E+1
-1.832E-1	9.174E+0	1.859E+1
-1.832E-1	9.158E+0	1.849E+1
-1.816E-1	9.245E+0	1.842E+1
-1.816E-1	9.326E+0	1.856E+1
-1.865E-1	9.320E+0	1.822E+1
-1.849E-1	9.268E+0	1.840E+1
-1.816E-1	9.271E+0	1.837E+1
-1.865E-1	9.307E+0	1.841E+1
-1.849E-1	9.365E+0	1.840E+1
-1.849E-1	9.252E+0	1.831E+1
-1.816E-1	9.258E+0	1.850E+1
-1.832E-1	9.268E+0	1.842E+1
-1.832E-1	9.239E+0	1.847E+1
-1.832E-1	9.294E+0	1.843E+1
-1.816E-1	9.304E+0	1.825E+1
-1.849E-1	9.239E+0	1.836E+1
-1.865E-1	9.265E+0	1.822E+1
-1.832E-1	9.249E+0	1.836E+1
-1.849E-1	9.433E+0	1.836E+1
-1.832E-1	9.281E+0	1.847E+1
-1.849E-1	9.297E+0	1.850E+1
-1.816E-1	9.116E+0	1.836E+1
-1.800E-1	9.216E+0	1.843E+1
-1.849E-1	9.281E+0	1.828E+1
-1.849E-1	9.330E+0	1.833E+1
-1.865E-1	9.158E+0	1.851E+1
-1.832E-1	9.206E+0	1.829E+1
-1.865E-1	9.313E+0	1.826E+1
-1.816E-1	9.245E+0	1.840E+1
-1.849E-1	9.310E+0	1.840E+1
-1.800E-1	9.242E+0	1.833E+1
-1.849E-1	9.239E+0	1.836E+1
-1.849E-1	9.138E+0	1.861E+1
-1.849E-1	9.242E+0	1.855E+1
-1.816E-1	9.197E+0	1.837E+1
-1.849E-1	9.278E+0	1.816E+1
-1.849E-1	9.307E+0	1.840E+1
-1.816E-1	9.336E+0	1.838E+1
-1.800E-1	9.252E+0	1.842E+1
-1.832E-1	9.310E+0	1.837E+1
-1.816E-1	9.122E+0	1.832E+1
-1.849E-1	9.171E+0	1.840E+1
-1.816E-1	9.206E+0	1.848E+1
-1.816E-1	9.213E+0	1.857E+1
-1.849E-1	9.200E+0	1.844E+1
-1.849E-1	9.278E+0	1.846E+1
-1.849E-1	9.362E+0	1.850E+1
-1.832E-1	9.398E+0	1.855E+1
-1.832E-1	9.193E+0	1.852E+1
-1.849E-1	9.284E+0	1.854E+1
-1.832E-1	9.369E+0	1.837E+1
-1.832E-1	9.226E+0	1.837E+1
-1.849E-1	9.265E+0	1.834E+1
-1.832E-1	9.171E+0	1.851E+1
-1.816E-1	9.252E+0	1.832E+1
-1.832E-1	9.184E+0	1.832E+1
-1.832E-1	9.242E+0	1.845E+1
-1.816E-1	9.310E+0	1.838E+1
-1.816E-1	9.408E+0	1.833E+1
-1.849E-1	9.268E+0	1.830E+1
-1.832E-1	9.236E+0	1.840E+1
-1.849E-1	9.184E+0	1.821E+1
-1.832E-1	9.352E+0	1.838E+1
-1.849E-1	9.278E+0	1.856E+1
-1.849E-1	9.245E+0	1.851E+1
-1.865E-1	9.187E+0	1.843E+1
-1.832E-1	9.336E+0	1.845E+1
-1.832E-1	9.300E+0	1.845E+1
-1.832E-1	9.278E+0	1.852E+1
-1.865E-1	9.245E+0	1.842E+1
-1.832E-1	9.232E+0	1.847E+1
-1.832E-1	9.313E+0	1.843E+1
-1.816E-1	9.258E+0	1.844E+1
-1.865E-1	9.343E+0	1.837E+1
-1.816E-1	9.294E+0	1.846E+1
-1.832E-1	9.213E+0	1.841E+1
-1.832E-1	9.372E+0	1.840E+1
-1.816E-1	9.310E+0	1.843E+1
-1.832E-1	9.252E+0	1.837E+1
-1.849E-1	9.310E+0	1.848E+1
-1.849E-1	9.262E+0	1.836E+1
-1.881E-1	9.229E+0	1.840E+1
-1.832E-1	9.304E+0	1.836E+1
-1.832E-1	9.255E+0	1.851E+1
-1.849E-1	9.323E+0	1.838E+1
-1.832E-1	9.229E+0	1.823E+1
-1.816E-1	9.255E+0	1.843E+1
-1.832E-1	9.278E+0	1.854E+1
-1.865E-1	9.245E+0	1.839E+1
-1.816E-1	9.320E+0	1.838E+1
-1.800E-1	9.466E+0	1.842E+1
-1.816E-1	9.304E+0	1.833E+1
-1.816E-1	9.304E+0	1.846E+1
-1.849E-1	9.352E+0	1.851E+1
-1.832E-1	9.333E+0	1.836E+1
-1.865E-1	9.239E+0	1.860E+1
-1.865E-1	9.346E+0	1.845E+1
-1.849E-1	9.408E+0	1.839E+1
-1.800E-1	9.307E+0	1.821E+1
-1.816E-1	9.223E+0	1.847E+1
-1.849E-1	9.265E+0	1.830E+1
-1.832E-1	9.365E+0	1.851E+1
-1.816E-1	9.258E+0	1.828E+1
-1.800E-1	9.236E+0	1.836E+1
-1.849E-1	9.375E+0	1.824E+1
-1.832E-1	9.210E+0	1.822E+1
-1.832E-1	9.197E+0	1.849E+1
-1.832E-1	9.268E+0	1.845E+1
-1.865E-1	9.343E+0	1.833E+1
-1.800E-1	9.320E+0	1.844E+1
-1.816E-1	9.184E+0	1.845E+1
-1.832E-1	9.223E+0	1.852E+1
-1.865E-1	9.310E+0	1.845E+1
-1.849E-1	9.294E+0	1.831E+1
-1.832E-1	9.116E+0	1.816E+1
-1.832E-1	9.352E+0	1.845E+1
-1.849E-1	9.281E+0	1.849E+1
-1.832E-1	9.239E+0	1.835E+1
-1.800E-1	9.249E+0	1.855E+1
-1.800E-1	9.190E+0	1.843E+1
-1.832E-1	9.294E+0	1.843E+1
-1.816E-1	9.161E+0	1.825E+1
-1.832E-1	9.265E+0	1.837E+1
-1.800E-1	9.320E+0	1.843E+1
-1.849E-1	9.307E+0	1.839E+1
-1.832E-1	9.391E+0	1.826E+1
-1.816E-1	9.252E+0	1.832E+1
-1.816E-1	9.249E+0	1.833E+1
-1.849E-1	9.271E+0	1.843E+1
-1.816E-1	9.404E+0	1.833E+1
-1.800E-1	9.333E+0	1.837E+1
-1.832E-1	9.206E+0	1.832E+1
-1.832E-1	9.284E+0	1.844E+1
-1.832E-1	9.239E+0	1.847E+1
-1.816E-1	9.268E+0	1.824E+1
-1.816E-1	9.339E+0	1.840E+1
-1.849E-1	9.216E+0	1.831E+1
-1.816E-1	9.343E+0	1.853E+1
-1.816E-1	9.300E+0	1.830E+1
-1.832E-1	9.203E+0	1.845E+1
-1.816E-1	9.219E+0	1.846E+1
-1.832E-1	9.242E+0	1.852E+1
-1.832E-1	9.378E+0	1.832E+1
-1.816E-1	9.184E+0	1.852E+1
-1.849E-1	9.271E+0	1.842E+1
-1.800E-1	9.239E+0	1.833E+1
-1.800E-1	9.262E+0	1.831E+1
-1.816E-1	9.232E+0	1.830E+1
-1.816E-1	9.145E+0	1.838E+1
-1.832E-1	9.310E+0	1.844E+1
-1.784E-1	9.245E+0	1.843E+1
-1.816E-1	9.249E+0	1.849E+1
-1.865E-1	9.287E+0	1.832E+1
-1.832E-1	9.213E+0	1.846E+1
-1.784E-1	9.206E+0	1.833E+1
-1.800E-1	9.252E+0	1.835E+1
-1.832E-1	9.317E+0	1.827E+1
-1.800E-1	9.249E+0	1.844E+1
-1.816E-1	9.210E+0	1.823E+1
-1.816E-1	9.258E+0	1.849E+1
-1.816E-1	9.310E+0	1.829E+1
-1.832E-1	9.294E+0	1.849E+1
-1.816E-1	9.103E+0	1.839E+1
-1.800E-1	9.223E+0	1.837E+1
-1.832E-1	9.249E+0	1.829E+1
-1.832E-1	9.116E+0	1.840E+1
-1.768E-1	9.291E+0	1.851E+1
-1.816E-1	9.252E+0	1.846E+1
-1.832E-1	9.142E+0	1.839E+1
-1.816E-1	9.213E+0	1.851E+1
-1.816E-1	9.307E+0	1.833E+1
-1.816E-1	9.249E+0	1.843E+1
-1.865E-1	9.249E+0	1.842E+1
-1.816E-1	9.317E+0	1.845E+1
-1.816E-1	9.287E+0	1.836E+1
-1.784E-1	9.284E+0	1.837E+1
-1.849E-1	9.265E+0	1.843E+1
-1.849E-1	9.320E+0	1.834E+1
-1.784E-1	9.310E+0	1.834E+1
-1.832E-1	9.268E+0	1.841E+1
-1.816E-1	9.300E+0	1.840E+1
-1.849E-1	9.245E+0	1.839E+1
-1.816E-1	9.304E+0	1.839E+1
-1.800E-1	9.372E+0	1.850E+1
-1.832E-1	9.197E+0	1.831E+1
-1.816E-1	9.375E+0	1.845E+1
-1.800E-1	9.372E+0	1.821E+1
-1.800E-1	9.278E+0	1.850E+1
-1.832E-1	9.125E+0	1.838E+1
-1.832E-1	9.164E+0	1.836E+1
-1.816E-1	9.232E+0	1.825E+1
-1.816E-1	9.262E+0	1.853E+1
-1.832E-1	9.375E+0	1.830E+1
-1.816E-1	9.307E+0	1.830E+1
-1.800E-1	9.281E+0	1.832E+1
-1.832E-1	9.184E+0	1.829E+1
-1.849E-1	9.275E+0	1.827E+1
-1.816E-1	9.232E+0	1.856E+1
-1.768E-1	9.193E+0	1.844E+1
-1.832E-1	9.203E+0	1.841E+1
-1.832E-1	9.300E+0	1.851E+1
-1.832E-1	9.275E+0	1.847E+1
-1.800E-1	9.310E+0	1.834E+1
-1.832E-1	9.271E+0	1.838E+1
-1.849E-1	9.258E+0	1.817E+1
-1.816E-1	9.203E+0	1.840E+1
-1.800E-1	9.158E+0	1.833E+1
-1.832E-1	9.326E+0	1.850E+1
-1.832E-1	9.359E+0	1.844E+1
-1.832E-1	9.177E+0	1.843E+1
-1.800E-1	9.219E+0	1.840E+1
-1.816E-1	9.326E+0	1.847E+1
-1.832E-1	9.336E+0	1.827E+1
-1.849E-1	9.252E+0	1.834E+1
-1.800E-1	9.310E+0	1.828E+1
-1.784E-1	9.385E+0	1.840E+1
-1.849E-1	9.177E+0	1.849E+1
-1.816E-1	9.210E+0	1.839E+1
-1.816E-1	9.242E+0	1.836E+1
-1.816E-1	9.359E+0	1.846E+1
-1.832E-1	9.307E+0	1.820E+1
-1.832E-1	9.223E+0	1.849E+1
-1.832E-1	9.304E+0	1.839E+1
-1.816E-1	9.268E+0	1.838E+1
-1.865E-1	9.255E+0	1.826E+1
-1.832E-1	9.313E+0	1.849E+1
-1.800E-1	9.158E+0	1.830E+1
-1.832E-1	9.287E+0	1.839E+1
-1.849E-1	9.349E+0	1.845E+1
-1.849E-1	9.184E+0	1.839E+1
-1.816E-1	9.255E+0	1.814E+1
-1.816E-1	9.346E+0	1.857E+1
-1.832E-1	9.258E+0	1.834E+1
-1.816E-1	9.307E+0	1.839E+1
-1.800E-1	9.258E+0	1.827E+1
-1.816E-1	9.268E+0	1.839E+1
-1.849E-1	9.180E+0	1.823E+1
-1.816E-1	9.346E+0	1.828E+1
-1.832E-1	9.223E+0	1.836E+1
-1.849E-1	9.395E+0	1.837E+1
-1.849E-1	9.317E+0	1.857E+1
-1.849E-1	9.313E+0	1.838E+1
-1.816E-1	9.333E+0	1.855E+1
-1.849E-1	9.284E+0	1.833E+1
-1.849E-1	9.369E+0	1.835E+1
-1.849E-1	9.203E+0	1.827E+1
-1.816E-1	9.154E+0	1.835E+1
-1.832E-1	9.300E+0	1.841E+1
-1.832E-1	9.180E+0	1.838E+1
-1.816E-1	9.249E+0	1.831E+1
-1.832E-1	9.300E+0	1.843E+1
-1.832E-1	9.252E+0	1.842E+1
-1.849E-1	9.210E+0	1.840E+1
-1.849E-1	9.262E+0	1.829E+1
-1.865E-1	9.297E+0	1.838E+1
-1.816E-1	9.375E+0	1.834E+1
-1.832E-1	9.229E+0	1.834E+1
-1.832E-1	9.151E+0	1.842E+1
-1.816E-1	9.307E+0	1.837E+1
-1.784E-1	9.310E+0	1.833E+1
-1.832E-1	9.262E+0	1.846E+1
-1.800E-1	9.349E+0	1.848E+1
-1.784E-1	9.313E+0	1.839E+1
-1.832E-1	9.356E+0	1.846E+1
-1.816E-1	9.236E+0	1.846E+1
-1.816E-1	9.294E+0	1.821E+1
-1.816E-1	9.242E+0	1.833E+1
-1.832E-1	9.362E+0	1.836E+1
-1.816E-1	9.333E+0	1.834E+1
-1.865E-1	9.317E+0	1.834E+1
-1.784E-1	9.145E+0	1.830E+1
-1.832E-1	9.326E+0	1.828E+1
-1.849E-1	9.177E+0	1.854E+1
-1.849E-1	9.323E+0	1.855E+1
-1.816E-1	9.232E+0	1.827E+1
-1.816E-1	9.239E+0	1.834E+1
-1.865E-1	9.372E+0	1.838E+1
-1.832E-1	9.255E+0	1.835E+1
-1.816E-1	9.255E+0	1.860E+1
-1.800E-1	9.330E+0	1.843E+1
-1.832E-1	9.174E+0	1.847E+1
-1.849E-1	9.284E+0	1.830E+1
-1.832E-1	9.343E+0	1.857E+1
-1.800E-1	9.193E+0	1.856E+1
-1.800E-1	9.300E+0	1.837E+1
-1.832E-1	9.310E+0	1.839E+1
-1.784E-1	9.154E+0	1.823E+1
-1.800E-1	9.161E+0	1.831E+1
-1.816E-1	9.258E+0	1.832E+1
-1.832E-1	9.310E+0	1.815E+1
-1.816E-1	9.326E+0	1.824E+1
-1.800E-1	9.313E+0	1.829E+1
-1.816E-1	9.330E+0	1.847E+1
-1.832E-1	9.103E+0	1.856E+1
-1.800E-1	9.203E+0	1.841E+1
-1.832E-1	9.339E+0	1.839E+1
-1.849E-1	9.304E+0	1.839E+1
-1.832E-1	9.294E+0	1.836E+1
-1.849E-1	9.343E+0	1.836E+1
-1.832E-1	9.245E+0	1.844E+1
-1.849E-1	9.167E+0	1.833E+1
-1.832E-1	9.216E+0	1.845E+1
-1.800E-1	9.349E+0	1.834E+1
-1.849E-1	9.184E+0	1.841E+1
-1.832E-1	9.229E+0	1.836E+1
-1.816E-1	9.330E+0	1.827E+1
-1.832E-1	9.223E+0	1.828E+1
-1.849E-1	9.200E+0	1.846E+1
-1.832E-1	9.304E+0	1.834E+1
-1.816E-1	9.271E+0	1.837E+1
-1.816E-1	9.265E+0	1.823E+1
-1.800E-1	9.242E+0	1.835E+1
-1.832E-1	9.252E+0	1.849E+1
-1.816E-1	9.154E+0	1.838E+1
-1.832E-1	9.223E+0	1.819E+1
-1.784E-1	9.223E+0	1.838E+1
-1.849E-1	9.268E+0	1.831E+1
-1.849E-1	9.395E+0	1.846E+1
-1.800E-1	9.326E+0	1.848E+1
-1.849E-1	9.232E+0	1.849E+1
-1.849E-1	9.317E+0	1.829E+1
-1.849E-1	9.291E+0	1.836E+1
-1.816E-1	9.125E+0	1.848E+1
-1.816E-1	9.236E+0	1.849E+1
-1.832E-1	9.287E+0	1.841E+1
-1.816E-1	9.142E+0	1.837E+1
-1.816E-1	9.187E+0	1.832E+1
-1.816E-1	9.307E+0	1.834E+1
-1.849E-1	9.433E+0	1.835E+1
-1.816E-1	9.336E+0	1.854E+1
-1.832E-1	9.281E+0	1.846E+1
-1.816E-1	9.294E+0	1.825E+1
-1.849E-1	9.278E+0	1.856E+1
-1.832E-1	9.174E+0	1.835E+1
-1.816E-1	9.180E+0	1.821E+1
-1.849E-1	9.310E+0	1.833E+1
-1.816E-1	9.271E+0	1.845E+1
-1.832E-1	9.239E+0	1.841E+1
-1.800E-1	9.213E+0	1.835E+1
-1.832E-1	9.278E+0	1.843E+1
-1.849E-1	9.258E+0	1.838E+1
-1.816E-1	9.330E+0	1.825E+1
-1.816E-1	9.297E+0	1.839E+1
-1.816E-1	9.236E+0	1.854E+1
-1.800E-1	9.203E+0	1.848E+1
-1.849E-1	9.284E+0	1.845E+1
-1.832E-1	9.132E+0	1.828E+1
-1.816E-1	9.245E+0	1.844E+1
-1.865E-1	9.326E+0	1.842E+1
-1.784E-1	9.349E+0	1.836E+1
-1.832E-1	9.323E+0	1.837E+1
-1.832E-1	9.197E+0	1.850E+1
-1.849E-1	9.310E+0	1.841E+1
-1.816E-1	9.203E+0	1.831E+1
-1.816E-1	9.174E+0	1.831E+1
-1.832E-1	9.255E+0	1.860E+1
-1.849E-1	9.333E+0	1.839E+1
-1.849E-1	9.200E+0	1.849E+1
-1.784E-1	9.177E+0	1.823E+1
-1.832E-1	9.300E+0	1.840E+1
-1.865E-1	9.320E+0	1.846E+1
-1.832E-1	9.200E+0	1.851E+1
-1.816E-1	9.200E+0	1.829E+1
-1.849E-1	9.206E+0	1.850E+1
-1.849E-1	9.265E+0	1.839E+1
-1.849E-1	9.359E+0	1.833E+1
-1.832E-1	9.336E+0	1.844E+1
-1.849E-1	9.317E+0	1.849E+1
-1.865E-1	9.193E+0	1.844E+1
-1.832E-1	9.177E+0	1.828E+1
-1.816E-1	9.262E+0	1.833E+1
-1.832E-1	9.161E+0	1.845E+1
-1.849E-1	9.255E+0	1.837E+1
-1.865E-1	9.313E+0	1.840E+1
-1.832E-1	9.203E+0	1.833E+1
-1.832E-1	9.300E+0	1.833E+1
-1.832E-1	9.229E+0	1.837E+1
-1.881E-1	9.216E+0	1.852E+1
-1.832E-1	9.265E+0	1.833E+1
-1.865E-1	9.242E+0	1.838E+1
-1.849E-1	9.161E+0	1.836E+1
-1.865E-1	9.242E+0	1.843E+1
-1.816E-1	9.268E+0	1.847E+1
-1.881E-1	9.414E+0	1.847E+1
-1.881E-1	9.284E+0	1.818E+1
-1.865E-1	9.336E+0	1.860E+1
-1.832E-1	9.378E+0	1.822E+1
-1.849E-1	9.352E+0	1.847E+1
-1.881E-1	9.313E+0	1.838E+1
-1.865E-1	9.287E+0	1.854E+1
-1.832E-1	9.297E+0	1.821E+1
-1.832E-1	9.219E+0	1.845E+1
-1.865E-1	9.239E+0	1.835E+1
-1.865E-1	9.313E+0	1.848E+1
-1.832E-1	9.213E+0	1.836E+1
-1.865E-1	9.213E+0	1.844E+1
-1.832E-1	9.226E+0	1.826E+1
-1.865E-1	9.297E+0	1.836E+1
-1.800E-1	9.187E+0	1.842E+1
-1.832E-1	9.310E+0	1.849E+1
-1.849E-1	9.239E+0	1.823E+1
-1.865E-1	9.268E+0	1.840E+1
-1.832E-1	9.330E+0	1.834E+1
-1.881E-1	9.245E+0	1.843E+1
-1.849E-1	9.310E+0	1.833E+1
-1.849E-1	9.287E+0	1.847E+1
-1.832E-1	9.365E+0	1.833E+1
-1.849E-1	9.278E+0	1.837E+1
-1.881E-1	9.346E+0	1.837E+1
-1.849E-1	9.300E+0	1.838E+1
-1.832E-1	9.236E+0	1.837E+1
-1.832E-1	9.268E+0	1.818E+1
-1.865E-1	9.197E+0	1.866E+1
-1.865E-1	9.281E+0	1.828E+1
-1.832E-1	9.304E+0	1.841E+1
-1.849E-1	9.375E+0	1.849E+1
-1.881E-1	9.323E+0	1.832E+1
-1.849E-1	9.313E+0	1.838E+1
-1.832E-1	9.158E+0	1.830E+1
-1.849E-1	9.300E+0	1.834E+1
-1.865E-1	9.330E+0	1.857E+1
-1.849E-1	9.284E+0	1.825E+1
-1.832E-1	9.236E+0	1.840E+1
-1.832E-1	9.177E+0	1.833E+1
-1.865E-1	9.142E+0	1.855E+1
-1.849E-1	9.287E+0	1.830E+1
-1.832E-1	9.187E+0	1.841E+1
-1.865E-1	9.417E+0	1.843E+1
-1.865E-1	9.135E+0	1.846E+1
-1.881E-1	9.304E+0	1.812E+1
-1.865E-1	9.343E+0	1.843E+1
-1.849E-1	9.184E+0	1.834E+1
-1.881E-1	9.359E+0	1.838E+1
-1.865E-1	9.297E+0	1.858E+1
-1.832E-1	9.297E+0	1.850E+1
-1.816E-1	9.158E+0	1.837E+1
-1.865E-1	9.437E+0	1.837E+1
-1.849E-1	9.258E+0	1.832E+1
-1.832E-1	9.307E+0	1.834E+1
-1.832E-1	9.245E+0	1.824E+1
-1.849E-1	9.287E+0	1.831E+1
-1.849E-1	9.313E+0	1.842E+1
-1.816E-1	9.268E+0	1.828E+1
-1.832E-1	9.291E+0	1.831E+1
-1.849E-1	9.226E+0	1.833E+1
-1.816E-1	9.320E+0	1.849E+1
-1.800E-1	9.206E+0	1.845E+1
-1.832E-1	9.420E+0	1.823E+1
-1.865E-1	9.210E+0	1.844E+1
-1.832E-1	9.148E+0	1.831E+1
-1.849E-1	9.258E+0	1.852E+1
-1.832E-1	9.154E+0	1.836E+1
-1.865E-1	9.284E+0	1.827E+1
-1.849E-1	9.262E+0	1.835E+1
-1.816E-1	9.236E+0	1.840E+1
-1.849E-1	9.336E+0	1.834E+1
-1.865E-1	9.206E+0	1.864E+1
-1.832E-1	9.213E+0	1.853E+1
-1.832E-1	9.265E+0	1.837E+1
-1.832E-1	9.271E+0	1.843E+1
-1.865E-1	9.278E+0	1.837E+1
-1.849E-1	9.200E+0	1.836E+1
-1.832E-1	9.245E+0	1.845E+1
-1.849E-1	9.323E+0	1.832E+1
-1.865E-1	9.284E+0	1.827E+1
-1.849E-1	9.372E+0	1.827E+1
-1.849E-1	9.252E+0	1.843E+1
-1.865E-1	9.262E+0	1.846E+1
-1.865E-1	9.268E+0	1.836E+1
-1.849E-1	9.164E+0	1.824E+1
-1.849E-1	9.297E+0	1.834E+1
-1.832E-1	9.307E+0	1.860E+1
-1.881E-1	9.213E+0	1.829E+1
-1.865E-1	9.223E+0	1.839E+1
-1.849E-1	9.242E+0	1.864E+1
-1.849E-1	9.307E+0	1.843E+1
-1.865E-1	9.323E+0	1.842E+1
-1.865E-1	9.226E+0	1.841E+1
-1.849E-1	9.236E+0	1.831E+1
-1.832E-1	9.210E+0	1.834E+1
-1.849E-1	9.116E+0	1.845E+1
-1.865E-1	9.106E+0	1.845E+1
-1.800E-1	9.206E+0	1.854E+1
-1.832E-1	9.252E+0	1.838E+1
-1.849E-1	9.326E+0	1.837E+1
-1.832E-1	9.268E+0	1.851E+1
-1.816E-1	9.275E+0	1.838E+1
-1.849E-1	9.291E+0	1.840E+1
-1.849E-1	9.365E+0	1.837E+1
-1.816E-1	9.119E+0	1.825E+1
-1.768E-1	9.190E+0	1.840E+1
-1.849E-1	9.226E+0	1.842E+1
-1.865E-1	9.262E+0	1.849E+1
-1.816E-1	9.287E+0	1.836E+1
-1.816E-1	9.265E+0	1.846E+1
-1.849E-1	9.307E+0	1.839E+1
-1.832E-1	9.226E+0	1.829E+1
-1.832E-1	9.281E+0	1.830E+1
-1.832E-1	9.229E+0	1.846E+1
-1.816E-1	9.184E+0	1.848E+1
-1.849E-1	9.187E+0	1.832E+1
-1.865E-1	9.154E+0	1.849E+1
-1.832E-1	9.249E+0	1.855E+1
-1.832E-1	9.213E+0	1.850E+1
-1.816E-1	9.375E+0	1.856E+1
-1.816E-1	9.242E+0	1.835E+1
-1.800E-1	9.236E+0	1.832E+1
-1.816E-1	9.317E+0	1.833E+1
-1.832E-1	9.229E+0	1.834E+1
-1.849E-1	9.200E+0	1.845E+1
-1.832E-1	9.213E+0	1.845E+1
-1.816E-1	9.304E+0	1.850E+1
-1.849E-1	9.206E+0	1.849E+1
-1.865E-1	9.210E+0	1.839E+1
-1.816E-1	9.177E+0	1.832E+1
-1.849E-1	9.258E+0	1.846E+1
-1.849E-1	9.252E+0	1.833E+1
-1.865E-1	9.216E+0	1.826E+1
-1.849E-1	9.287E+0	1.849E+1
-1.849E-1	9.232E+0	1.842E+1
-1.832E-1	9.284E+0	1.830E+1
-1.865E-1	9.262E+0	1.835E+1
-1.865E-1	9.190E+0	1.843E+1
-1.849E-1	9.122E+0	1.826E+1
-1.897E-1	9.336E+0	1.837E+1
-1.881E-1	9.356E+0	1.832E+1
-1.816E-1	9.258E+0	1.842E+1
-1.832E-1	9.268E+0	1.845E+1
-1.865E-1	9.287E+0	1.844E+1
-1.865E-1	9.229E+0	1.861E+1
-1.816E-1	9.265E+0	1.835E+1
-1.849E-1	9.284E+0	1.844E+1
-1.865E-1	9.265E+0	1.846E+1
-1.849E-1	9.281E+0	1.824E+1
-1.832E-1	9.275E+0	1.844E+1
-1.832E-1	9.343E+0	1.848E+1
-1.865E-1	9.320E+0	1.825E+1
-1.849E-1	9.307E+0	1.836E+1
-1.816E-1	9.287E+0	1.833E+1
-1.832E-1	9.252E+0	1.822E+1
-1.865E-1	9.304E+0	1.846E+1
-1.849E-1	9.210E+0	1.837E+1
-1.849E-1	9.382E+0	1.822E+1
-1.849E-1	9.385E+0	1.829E+1
-1.832E-1	9.161E+0	1.832E+1
-1.832E-1	9.258E+0	1.808E+1
-1.832E-1	9.265E+0	1.842E+1
-1.849E-1	9.216E+0	1.853E+1
-1.865E-1	9.206E+0	1.823E+1
-1.849E-1	9.142E+0	1.859E+1
-1.784E-1	9.132E+0	1.817E+1
-1.849E-1	9.226E+0	1.827E+1
-1.849E-1	9.132E+0	1.852E+1
-1.865E-1	9.067E+0	1.849E+1
-1.832E-1	9.177E+0	1.837E+1
-1.849E-1	9.346E+0	1.839E+1
-1.865E-1	9.197E+0	1.856E+1
-1.849E-1	9.440E+0	1.845E+1
-1.849E-1	9.375E+0	1.825E+1
-1.832E-1	9.265E+0	1.848E+1
-1.865E-1	9.294E+0	1.828E+1
-1.849E-1	9.300E+0	1.835E+1
-1.816E-1	9.258E+0	1.845E+1
-1.816E-1	9.281E+0	1.821E+1
-1.881E-1	9.184E+0	1.821E+1
-1.832E-1	9.223E+0	1.838E+1
-1.816E-1	9.291E+0	1.832E+1
-1.832E-1	9.307E+0	1.832E+1
-1.865E-1	9.310E+0	1.838E+1
-1.849E-1	9.216E+0	1.838E+1
-1.816E-1	9.271E+0	1.829E+1
-1.849E-1	9.245E+0	1.839E+1
-1.865E-1	9.242E+0	1.833E+1
-1.865E-1	9.252E+0	1.830E+1
-1.816E-1	9.197E+0	1.833E+1
-1.832E-1	9.310E+0	1.838E+1
-1.849E-1	9.323E+0	1.842E+1
-1.865E-1	9.313E+0	1.844E+1
-1.800E-1	9.197E+0	1.830E+1
-1.816E-1	9.232E+0	1.834E+1
-1.881E-1	9.203E+0	1.832E+1
-1.865E-1	9.359E+0	1.840E+1
-1.849E-1	9.304E+0	1.830E+1
-1.849E-1	9.278E+0	1.846E+1
-1.881E-1	9.122E+0	1.821E+1
-1.865E-1	9.164E+0	1.829E+1
-1.816E-1	9.258E+0	1.833E+1
-1.816E-1	9.268E+0	1.838E+1
-1.832E-1	9.219E+0	1.834E+1
-1.849E-1	9.187E+0	1.841E+1
-1.832E-1	9.326E+0	1.835E+1
-1.816E-1	9.378E+0	1.841E+1
-1.865E-1	9.193E+0	1.848E+1
-1.849E-1	9.223E+0	1.816E+1
-1.816E-1	9.187E+0	1.838E+1
-1.865E-1	9.294E+0	1.840E+1
-1.865E-1	9.258E+0	1.840E+1
-1.832E-1	9.138E+0	1.855E+1
-1.849E-1	9.414E+0	1.829E+1
-1.849E-1	9.197E+0	1.845E+1
-1.865E-1	9.287E+0	1.846E+1
-1.849E-1	9.343E+0	1.829E+1
-1.832E-1	9.258E+0	1.840E+1
-1.849E-1	9.352E+0	1.836E+1
-1.865E-1	9.352E+0	1.856E+1
-1.849E-1	9.317E+0	1.847E+1
-1.865E-1	9.180E+0	1.828E+1
-1.865E-1	9.268E+0	1.842E+1
-1.832E-1	9.242E+0	1.830E+1
-1.865E-1	9.265E+0	1.832E+1
-1.832E-1	9.300E+0	1.839E+1
-1.832E-1	9.265E+0	1.845E+1
-1.897E-1	9.184E+0	1.835E+1
-1.865E-1	9.252E+0	1.851E+1
-1.849E-1	9.249E+0	1.827E+1
-1.849E-1	9.375E+0	1.832E+1
-1.881E-1	9.200E+0	1.846E+1
-1.832E-1	9.226E+0	1.837E+1
-1.832E-1	9.456E+0	1.820E+1
-1.865E-1	9.278E+0	1.827E+1
-1.849E-1	9.258E+0	1.845E+1
-1.897E-1	9.129E+0	1.831E+1
-1.816E-1	9.271E+0	1.844E+1
-1.832E-1	9.213E+0	1.849E+1
-1.865E-1	9.352E+0	1.856E+1
-1.881E-1	9.297E+0	1.850E+1
-1.816E-1	9.359E+0	1.846E+1
-1.881E-1	9.200E+0	1.834E+1
-1.865E-1	9.258E+0	1.841E+1
-1.849E-1	9.245E+0	1.835E+1
-1.816E-1	9.291E+0	1.833E+1
-1.832E-1	9.349E+0	1.838E+1
-1.865E-1	9.200E+0	1.831E+1
-1.865E-1	9.356E+0	1.849E+1
-1.816E-1	9.200E+0	1.832E+1
-1.849E-1	9.174E+0	1.851E+1
-1.881E-1	9.226E+0	1.828E+1
-1.865E-1	9.206E+0	1.823E+1
-1.849E-1	9.255E+0	1.832E+1
-1.865E-1	9.249E+0	1.839E+1
-1.865E-1	9.356E+0	1.830E+1
-1.865E-1	9.171E+0	1.834E+1
-1.881E-1	9.320E+0	1.859E+1
-1.865E-1	9.245E+0	1.852E+1
-1.881E-1	9.287E+0	1.843E+1
-1.881E-1	9.252E+0	1.834E+1
-1.832E-1	9.206E+0	1.822E+1
-1.865E-1	9.323E+0	1.835E+1
-1.897E-1	9.239E+0	1.839E+1
-1.865E-1	9.294E+0	1.840E+1
-1.865E-1	9.193E+0	1.832E+1
-1.849E-1	9.154E+0	1.837E+1
-1.881E-1	9.232E+0	1.845E+1
-1.865E-1	9.145E+0	1.830E+1
-1.849E-1	9.171E+0	1.836E+1
-1.881E-1	9.161E+0	1.836E+1
-1.865E-1	9.180E+0	1.825E+1
-1.881E-1	9.326E+0	1.828E+1
-1.881E-1	9.219E+0	1.830E+1
-1.865E-1	9.216E+0	1.835E+1
-1.881E-1	9.223E+0	1.835E+1
-1.881E-1	9.210E+0	1.839E+1
-1.849E-1	9.245E+0	1.824E+1
-1.849E-1	9.171E+0	1.835E+1
-1.881E-1	9.190E+0	1.837E+1
-1.897E-1	9.343E+0	1.835E+1
-1.865E-1	9.258E+0	1.851E+1
-1.849E-1	9.304E+0	1.837E+1
-1.897E-1	9.346E+0	1.817E+1
-1.881E-1	9.258E+0	1.813E+1
-1.849E-1	9.239E+0	1.845E+1
-1.865E-1	9.281E+0	1.841E+1
-1.881E-1	9.268E+0	1.854E+1
-1.881E-1	9.203E+0	1.835E+1
-1.865E-1	9.307E+0	1.853E+1
-1.832E-1	9.278E+0	1.820E+1
-1.897E-1	9.223E+0	1.837E+1
-1.849E-1	9.242E+0	1.834E+1
-1.849E-1	9.323E+0	1.850E+1
-1.832E-1	9.369E+0	1.834E+1
-1.897E-1	9.158E+0	1.840E+1
-1.849E-1	9.313E+0	1.835E+1
-1.849E-1	9.177E+0	1.828E+1
-1.849E-1	9.284E+0	1.843E+1
-1.849E-1	9.184E+0	1.847E+1
-1.832E-1	9.275E+0	1.836E+1
-1.849E-1	9.281E+0	1.846E+1
-1.832E-1	9.346E+0	1.846E+1
-1.865E-1	9.401E+0	1.822E+1
-1.865E-1	9.210E+0	1.837E+1
-1.832E-1	9.333E+0	1.850E+1
-1.832E-1	9.294E+0	1.847E+1
-1.849E-1	9.265E+0	1.843E+1
-1.865E-1	9.294E+0	1.829E+1
-1.816E-1	9.365E+0	1.848E+1
-1.832E-1	9.281E+0	1.838E+1
-1.849E-1	9.313E+0	1.857E+1
-1.849E-1	9.180E+0	1.843E+1
-1.816E-1	9.330E+0	1.845E+1
-1.800E-1	9.323E+0	1.817E+1
-1.832E-1	9.323E+0	1.828E+1
-1.816E-1	9.294E+0	1.842E+1
-1.832E-1	9.281E+0	1.829E+1
-1.816E-1	9.300E+0	1.825E+1
-1.832E-1	9.164E+0	1.838E+1
-1.816E-1	9.216E+0	1.845E+1
-1.816E-1	9.239E+0	1.840E+1
-1.816E-1	9.213E+0	1.835E+1
-1.816E-1	9.352E+0	1.824E+1
-1.816E-1	9.365E+0	1.845E+1
-1.816E-1	9.252E+0	1.839E+1
-1.800E-1	9.294E+0	1.842E+1
-1.849E-1	9.404E+0	1.842E+1
-1.800E-1	9.300E+0	1.843E+1
-1.816E-1	9.258E+0	1.841E+1
-1.816E-1	9.226E+0	1.837E+1
-1.832E-1	9.391E+0	1.841E+1
-1.816E-1	9.320E+0	1.824E+1
-1.768E-1	9.180E+0	1.831E+1
-1.800E-1	9.154E+0	1.835E+1
-1.832E-1	9.307E+0	1.833E+1
-1.816E-1	9.485E+0	1.829E+1
-1.816E-1	9.232E+0	1.835E+1
-1.816E-1	9.307E+0	1.837E+1
-1.849E-1	9.213E+0	1.845E+1
-1.865E-1	9.372E+0	1.843E+1
-1.832E-1	9.200E+0	1.833E+1
-1.816E-1	9.275E+0	1.842E+1
-1.816E-1	9.359E+0	1.838E+1
-1.816E-1	9.112E+0	1.835E+1
-1.832E-1	9.320E+0	1.850E+1
-1.816E-1	9.226E+0	1.829E+1
-1.865E-1	9.219E+0	1.855E+1
-1.816E-1	9.226E+0	1.847E+1
-1.784E-1	9.249E+0	1.849E+1
-1.816E-1	9.190E+0	1.847E+1
-1.816E-1	9.252E+0	1.831E+1
-1.849E-1	9.151E+0	1.828E+1
-1.784E-1	9.258E+0	1.828E+1
-1.800E-1	9.326E+0	1.851E+1
-1.849E-1	9.174E+0	1.845E+1
-1.832E-1	9.249E+0	1.842E+1
-1.800E-1	9.249E+0	1.850E+1
-1.816E-1	9.245E+0	1.843E+1
-1.832E-1	9.297E+0	1.825E+1
-1.816E-1	9.268E+0	1.839E+1
-1.784E-1	9.326E+0	1.833E+1
-1.816E-1	9.362E+0	1.845E+1
-1.832E-1	9.197E+0	1.841E+1
-1.816E-1	9.356E+0	1.854E+1
-1.784E-1	9.219E+0	1.827E+1
-1.800E-1	9.203E+0	1.831E+1
-1.849E-1	9.158E+0	1.825E+1
-1.816E-1	9.323E+0	1.836E+1
-1.816E-1	9.281E+0	1.837E+1
-1.800E-1	9.333E+0	1.838E+1
-1.832E-1	9.236E+0	1.825E+1
-1.832E-1	9.138E+0	1.860E+1
-1.800E-1	9.310E+0	1.832E+1
-1.816E-1	9.232E+0	1.842E+1
-1.849E-1	9.229E+0	1.839E+1
-1.832E-1	9.249E+0	1.838E+1
-1.816E-1	9.171E+0	1.825E+1
-1.832E-1	9.401E+0	1.848E+1
-1.849E-1	9.206E+0	1.855E+1
-1.865E-1	9.265E+0	1.840E+1
-1.816E-1	9.265E+0	1.836E+1
-1.784E-1	9.352E+0	1.840E+1
-1.816E-1	9.258E+0	1.839E+1
-1.849E-1	9.239E+0	1.837E+1
-1.816E-1	9.229E+0	1.831E+1
-1.832E-1	9.223E+0	1.839E+1
-1.849E-1	9.203E+0	1.838E+1
-1.832E-1	9.287E+0	1.836E+1
-1.800E-1	9.242E+0	1.830E+1
-1.800E-1	9.180E+0	1.841E+1
-1.816E-1	9.135E+0	1.834E+1
-1.849E-1	9.382E+0	1.826E+1
-1.849E-1	9.223E+0	1.828E+1
-1.800E-1	9.313E+0	1.826E+1
-1.849E-1	9.275E+0	1.835E+1
-1.816E-1	9.265E+0	1.834E+1
-1.816E-1	9.242E+0	1.844E+1
-1.816E-1	9.216E+0	1.843E+1
-1.832E-1	9.216E+0	1.840E+1
-1.849E-1	9.365E+0	1.831E+1
-1.768E-1	9.255E+0	1.839E+1
-1.816E-1	9.129E+0	1.834E+1
-1.832E-1	9.258E+0	1.831E+1
-1.832E-1	9.119E+0	1.824E+1
-1.849E-1	9.232E+0	1.837E+1
-1.816E-1	9.258E+0	1.824E+1
-1.849E-1	9.271E+0	1.833E+1
-1.832E-1	9.236E+0	1.863E+1
-1.784E-1	9.297E+0	1.842E+1
-1.816E-1	9.281E+0	1.829E+1
-1.849E-1	9.352E+0	1.840E+1
-1.816E-1	9.213E+0	1.839E+1
-1.816E-1	9.291E+0	1.821E+1
-1.816E-1	9.255E+0	1.842E+1
-1.832E-1	9.385E+0	1.834E+1
-1.849E-1	9.223E+0	1.827E+1
-1.816E-1	9.203E+0	1.834E+1
-1.816E-1	9.304E+0	1.839E+1
-1.849E-1	9.359E+0	1.838E+1
-1.832E-1	9.291E+0	1.838E+1
-1.784E-1	9.317E+0	1.838E+1
-1.832E-1	9.349E+0	1.839E+1
-1.816E-1	9.203E+0	1.842E+1
-1.832E-1	9.239E+0	1.837E+1
-1.832E-1	9.223E+0	1.828E+1
-1.816E-1	9.177E+0	1.829E+1
-1.849E-1	9.291E+0	1.830E+1
-1.865E-1	9.265E+0	1.828E+1
-1.816E-1	9.339E+0	1.835E+1
-1.832E-1	9.300E+0	1.831E+1
-1.832E-1	9.313E+0	1.830E+1
-1.816E-1	9.291E+0	1.842E+1
-1.800E-1	9.219E+0	1.834E+1
-1.832E-1	9.223E+0	1.847E+1
-1.849E-1	9.326E+0	1.847E+1
-1.849E-1	9.326E+0	1.835E+1
-1.816E-1	9.356E+0	1.834E+1
-1.816E-1	9.291E+0	1.835E+1
-1.800E-1	9.187E+0	1.840E+1
-1.832E-1	9.242E+0	1.826E+1
-1.816E-1	9.197E+0	1.826E+1
-1.816E-1	9.297E+0	1.848E+1
-1.849E-1	9.252E+0	1.838E+1
-1.816E-1	9.158E+0	1.842E+1
-1.800E-1	9.252E+0	1.850E+1
-1.816E-1	9.206E+0	1.862E+1
-1.832E-1	9.236E+0	1.834E+1
-1.816E-1	9.193E+0	1.847E+1
-1.800E-1	9.297E+0	1.840E+1
-1.816E-1	9.177E+0	1.845E+1
-1.849E-1	9.265E+0	1.848E+1
-1.832E-1	9.151E+0	1.825E+1
-1.832E-1	9.307E+0	1.835E+1
-1.816E-1	9.278E+0	1.823E+1
-1.816E-1	9.362E+0	1.840E+1
-1.816E-1	9.177E+0	1.825E+1
-1.832E-1	9.255E+0	1.848E+1
-1.832E-1	9.203E+0	1.819E+1
-1.865E-1	9.294E+0	1.838E+1
-1.832E-1	9.239E+0	1.828E+1
-1.800E-1	9.242E+0	1.838E+1
-1.800E-1	9.385E+0	1.839E+1
-1.849E-1	9.300E+0	1.836E+1
-1.832E-1	9.271E+0	1.828E+1
-1.784E-1	9.216E+0	1.839E+1
-1.832E-1	9.294E+0	1.834E+1
-1.832E-1	9.294E+0	1.843E+1
-1.816E-1	9.326E+0	1.835E+1
-1.784E-1	9.281E+0	1.850E+1
-1.784E-1	9.236E+0	1.819E+1
-1.816E-1	9.268E+0	1.842E+1
-1.849E-1	9.356E+0	1.839E+1
-1.800E-1	9.119E+0	1.843E+1
-1.832E-1	9.268E+0	1.831E+1
-1.832E-1	9.291E+0	1.839E+1
-1.832E-1	9.226E+0	1.832E+1
-1.816E-1	9.232E+0	1.835E+1
-1.816E-1	9.245E+0	1.856E+1
-1.849E-1	9.252E+0	1.818E+1
-1.832E-1	9.398E+0	1.834E+1
-1.816E-1	9.440E+0	1.838E+1
-1.800E-1	9.216E+0	1.832E+1
-1.816E-1	9.268E+0	1.833E+1
-1.849E-1	9.161E+0	1.823E+1
-1.832E-1	9.310E+0	1.827E+1
-1.800E-1	9.275E+0	1.837E+1
-1.832E-1	9.249E+0	1.838E+1
-1.865E-1	9.249E+0	1.833E+1
-1.832E-1	9.287E+0	1.832E+1
-1.832E-1	9.216E+0	1.831E+1
-1.832E-1	9.320E+0	1.847E+1
-1.832E-1	9.226E+0	1.828E+1
-1.816E-1	9.249E+0	1.831E+1
-1.816E-1	9.245E+0	1.846E+1
-1.865E-1	9.323E+0	1.843E+1
-1.832E-1	9.391E+0	1.844E+1
-1.832E-1	9.213E+0	1.828E+1
-1.832E-1	9.138E+0	1.850E+1
-1.816E-1	9.236E+0	1.851E+1
-1.832E-1	9.249E+0	1.834E+1
-1.849E-1	9.148E+0	1.843E+1
-1.816E-1	9.271E+0	1.835E+1
-1.865E-1	9.093E+0	1.830E+1
-1.849E-1	9.249E+0	1.820E+1
-1.800E-1	9.219E+0	1.842E+1
-1.832E-1	9.369E+0	1.826E+1
-1.816E-1	9.226E+0	1.842E+1
-1.849E-1	9.245E+0	1.836E+1
-1.832E-1	9.275E+0	1.823E+1
-1.832E-1	9.129E+0	1.843E+1
-1.832E-1	9.255E+0	1.832E+1
-1.849E-1	9.271E+0	1.853E+1
-1.832E-1	9.291E+0	1.845E+1
-1.816E-1	9.336E+0	1.835E+1
-1.832E-1	9.339E+0	1.822E+1
-1.832E-1	9.184E+0	1.829E+1
-1.832E-1	9.154E+0	1.835E+1
-1.832E-1	9.200E+0	1.839E+1
-1.816E-1	9.304E+0	1.832E+1
-1.849E-1	9.236E+0	1.858E+1
-1.832E-1	9.313E+0	1.837E+1
-1.849E-1	9.323E+0	1.832E+1
-1.849E-1	9.174E+0	1.822E+1
-1.849E-1	9.313E+0	1.855E+1
-1.832E-1	9.343E+0	1.859E+1
-1.832E-1	9.300E+0	1.837E+1
-1.816E-1	9.161E+0	1.844E+1
-1.865E-1	9.187E+0	1.838E+1
-1.849E-1	9.275E+0	1.830E+1
-1.849E-1	9.203E+0	1.837E+1
-1.832E-1	9.310E+0	1.834E+1
-1.849E-1	9.391E+0	1.838E+1
-1.832E-1	9.271E+0	1.836E+1
-1.832E-1	9.271E+0	1.853E+1
-1.849E-1	9.297E+0	1.845E+1
-1.849E-1	9.242E+0	1.818E+1
-1.800E-1	9.148E+0	1.827E+1
-1.784E-1	9.275E+0	1.837E+1
-1.800E-1	9.226E+0	1.833E+1
-1.849E-1	9.352E+0	1.833E+1
-1.800E-1	9.346E+0	1.831E+1
-1.832E-1	9.326E+0	1.852E+1
-1.832E-1	9.219E+0	1.835E+1
-1.832E-1	9.300E+0	1.838E+1
-1.800E-1	9.070E+0	1.842E+1
-1.816E-1	9.268E+0	1.842E+1
-1.832E-1	9.291E+0	1.827E+1
-1.849E-1	9.255E+0	1.845E+1
-1.816E-1	9.180E+0	1.839E+1
-1.816E-1	9.219E+0	1.830E+1
-1.849E-1	9.206E+0	1.835E+1
-1.832E-1	9.219E+0	1.834E+1
-1.832E-1	9.125E+0	1.850E+1
-1.816E-1	9.180E+0	1.837E+1
-1.816E-1	9.265E+0	1.833E+1
-1.832E-1	9.190E+0	1.832E+1
-1.832E-1	9.164E+0	1.840E+1
-1.849E-1	9.320E+0	1.834E+1
-1.849E-1	9.229E+0	1.831E+1
-1.832E-1	9.317E+0	1.851E+1
-1.800E-1	9.245E+0	1.838E+1
-1.816E-1	9.210E+0	1.832E+1
-1.800E-1	9.229E+0	1.826E+1
-1.816E-1	9.226E+0	1.843E+1
-1.800E-1	9.135E+0	1.822E+1
-1.832E-1	9.378E+0	1.828E+1
-1.800E-1	9.249E+0	1.833E+1
-1.849E-1	9.245E+0	1.835E+1
-1.832E-1	9.352E+0	1.838E+1
-1.816E-1	9.203E+0	1.827E+1
-1.832E-1	9.242E+0	1.844E+1
-1.849E-1	9.200E+0	1.824E+1
-1.784E-1	9.193E+0	1.836E+1
-1.816E-1	9.154E+0	1.837E+1
-1.816E-1	9.239E+0	1.828E+1
-1.832E-1	9.229E+0	1.830E+1
-1.784E-1	9.190E+0	1.825E+1
-1.816E-1	9.255E+0	1.837E+1
-1.832E-1	9.187E+0	1.834E+1
-1.849E-1	9.258E+0	1.835E+1
-1.816E-1	9.151E+0	1.851E+1
-1.816E-1	9.190E+0	1.830E+1
-1.816E-1	9.216E+0	1.839E+1
-1.865E-1	9.245E+0	1.845E+1
-1.816E-1	9.281E+0	1.844E+1
-1.816E-1	9.232E+0	1.822E+1
-1.849E-1	9.184E+0	1.834E+1
-1.849E-1	9.223E+0	1.835E+1
-1.816E-1	9.242E+0	1.842E+1
-1.849E-1	9.297E+0	1.846E+1
-1.816E-1	9.193E+0	1.835E+1
-1.816E-1	9.229E+0	1.832E+1
-1.816E-1	9.317E+0	1.857E+1
-1.849E-1	9.174E+0	1.837E+1
-1.832E-1	9.333E+0	1.830E+1
-1.865E-1	9.219E+0	1.822E+1
-1.849E-1	9.262E+0	1.822E+1
-1.800E-1	9.239E+0	1.845E+1
-1.832E-1	9.310E+0	1.829E+1
-1.849E-1	9.151E+0	1.836E+1
-1.816E-1	9.326E+0	1.837E+1
-1.849E-1	9.226E+0	1.836E+1
-1.849E-1	9.262E+0	1.847E+1
-1.849E-1	9.339E+0	1.835E+1
-1.849E-1	9.291E+0	1.840E+1
-1.832E-1	9.271E+0	1.834E+1
-1.849E-1	9.287E+0	1.834E+1
-1.865E-1	9.154E+0	1.835E+1
-1.832E-1	9.249E+0	1.836E+1
-1.832E-1	9.206E+0	1.844E+1
-1.849E-1	9.158E+0	1.855E+1
-1.865E-1	9.258E+0	1.832E+1
-1.832E-1	9.388E+0	1.842E+1
-1.849E-1	9.255E+0	1.849E+1
-1.881E-1	9.262E+0	1.831E+1
-1.881E-1	9.252E+0	1.846E+1
-1.832E-1	9.271E+0	1.830E+1
-1.849E-1	9.278E+0	1.831E+1
-1.865E-1	9.216E+0	1.820E+1
-1.865E-1	9.223E+0	1.830E+1
-1.865E-1	9.278E+0	1.836E+1
-1.849E-1	9.216E+0	1.825E+1
-1.849E-1	9.336E+0	1.846E+1
-1.849E-1	9.365E+0	1.819E+1
-1.865E-1	9.297E+0	1.842E+1
-1.832E-1	9.245E+0	1.837E+1
-1.865E-1	9.304E+0	1.834E+1
-1.897E-1	9.326E+0	1.827E+1
-1.881E-1	9.180E+0	1.841E+1
-1.881E-1	9.190E+0	1.857E+1
-1.930E-1	9.203E+0	1.837E+1
-1.962E-1	9.275E+0	1.840E+1
-1.914E-1	9.268E+0	1.851E+1
-1.914E-1	9.382E+0	1.824E+1
-1.930E-1	9.284E+0	1.837E+1
-1.962E-1	9.271E+0	1.848E+1
-1.897E-1	9.297E+0	1.835E+1
-1.946E-1	9.203E+0	1.833E+1
-1.930E-1	9.300E+0	1.841E+1
-1.914E-1	9.184E+0	1.841E+1
-1.897E-1	9.330E+0	1.837E+1
-1.881E-1	9.287E+0	1.847E+1
-1.897E-1	9.265E+0	1.835E+1
-1.881E-1	9.404E+0	1.833E+1
-1.849E-1	9.119E+0	1.839E+1
-1.881E-1	9.336E+0	1.845E+1
-1.914E-1	9.265E+0	1.845E+1
-1.897E-1	9.232E+0	1.828E+1
-1.914E-1	9.320E+0	1.823E+1
-1.914E-1	9.391E+0	1.833E+1
-1.930E-1	9.242E+0	1.840E+1
-1.914E-1	9.142E+0	1.822E+1
-1.897E-1	9.310E+0	1.830E+1
-1.897E-1	9.430E+0	1.828E+1
-1.930E-1	9.307E+0	1.831E+1
-1.914E-1	9.278E+0	1.835E+1
-1.930E-1	9.135E+0	1.841E+1
-1.897E-1	9.323E+0	1.837E+1
-1.930E-1	9.398E+0	1.836E+1
-1.930E-1	9.339E+0	1.829E+1
-1.881E-1	9.265E+0	1.825E+1
-1.865E-1	9.382E+0	1.840E+1
-1.930E-1	9.216E+0	1.820E+1
-1.897E-1	9.219E+0	1.853E+1
-1.897E-1	9.300E+0	1.841E+1
-1.914E-1	9.177E+0	1.827E+1
-1.946E-1	9.326E+0	1.823E+1
-1.962E-1	9.268E+0	1.847E+1
-1.914E-1	9.297E+0	1.839E+1
-1.930E-1	9.252E+0	1.820E+1
-1.930E-1	9.252E+0	1.841E+1
-1.930E-1	9.291E+0	1.848E+1
-1.914E-1	9.271E+0	1.844E+1
-1.914E-1	9.193E+0	1.808E+1
-1.946E-1	9.232E+0	1.831E+1
-1.930E-1	9.284E+0	1.832E+1
-1.914E-1	9.287E+0	1.836E+1
-1.881E-1	9.349E+0	1.843E+1
-1.930E-1	9.151E+0	1.843E+1
-1.930E-1	9.297E+0	1.846E+1
-1.930E-1	9.268E+0	1.835E+1
-1.897E-1	9.164E+0	1.836E+1
-1.962E-1	9.365E+0	1.839E+1
-1.914E-1	9.242E+0	1.837E+1
-1.914E-1	9.326E+0	1.830E+1
-1.897E-1	9.142E+0	1.838E+1
-1.930E-1	9.275E+0	1.833E+1
-1.946E-1	9.395E+0	1.837E+1
-1.881E-1	9.216E+0	1.827E+1
-1.881E-1	9.278E+0	1.837E+1
-1.914E-1	9.258E+0	1.832E+1
-1.930E-1	9.317E+0	1.847E+1
-1.914E-1	9.258E+0	1.853E+1
-1.914E-1	9.265E+0	1.842E+1
-1.930E-1	9.287E+0	1.844E+1
-1.946E-1	9.297E+0	1.837E+1
-1.865E-1	9.265E+0	1.834E+1
-1.897E-1	9.313E+0	1.821E+1
-1.897E-1	9.391E+0	1.855E+1
-1.897E-1	9.365E+0	1.847E+1
-1.897E-1	9.216E+0	1.823E+1
-1.897E-1	9.369E+0	1.851E+1
-1.897E-1	9.197E+0	1.843E+1
-1.930E-1	9.291E+0	1.849E+1
-1.881E-1	9.200E+0	1.839E+1
-1.897E-1	9.262E+0	1.835E+1
-1.897E-1	9.330E+0	1.813E+1
-1.914E-1	9.252E+0	1.847E+1
-1.930E-1	9.132E+0	1.834E+1
-1.914E-1	9.219E+0	1.819E+1
-1.897E-1	9.232E+0	1.847E+1
-1.930E-1	9.226E+0	1.846E+1
-1.914E-1	9.281E+0	1.825E+1
-1.897E-1	9.262E+0	1.842E+1
-1.881E-1	9.229E+0	1.842E+1
-1.897E-1	9.278E+0	1.843E+1
-1.849E-1	9.333E+0	1.845E+1
-1.849E-1	9.210E+0	1.837E+1
-1.881E-1	9.184E+0	1.825E+1
-1.865E-1	9.145E+0	1.829E+1
-1.849E-1	9.258E+0	1.828E+1
-1.849E-1	9.213E+0	1.829E+1
-1.897E-1	9.310E+0	1.839E+1
-1.914E-1	9.310E+0	1.815E+1
-1.849E-1	9.287E+0	1.828E+1
-1.881E-1	9.271E+0	1.830E+1
-1.914E-1	9.275E+0	1.839E+1
-1.914E-1	9.262E+0	1.836E+1
-1.881E-1	9.287E+0	1.837E+1
-1.865E-1	9.430E+0	1.828E+1
-1.897E-1	9.167E+0	1.839E+1
-1.897E-1	9.177E+0	1.822E+1
-1.865E-1	9.245E+0	1.845E+1
-1.849E-1	9.232E+0	1.832E+1
-1.897E-1	9.258E+0	1.824E+1
-1.897E-1	9.291E+0	1.828E+1
-1.865E-1	9.206E+0	1.834E+1
-1.897E-1	9.300E+0	1.831E+1
-1.897E-1	9.236E+0	1.839E+1
-1.897E-1	9.255E+0	1.822E+1
-1.865E-1	9.323E+0	1.832E+1
-1.897E-1	9.262E+0	1.833E+1
-1.897E-1	9.330E+0	1.827E+1
-1.881E-1	9.297E+0	1.835E+1
-1.881E-1	9.184E+0	1.848E+1
-1.865E-1	9.275E+0	1.826E+1
-1.881E-1	9.310E+0	1.847E+1
-1.865E-1	9.278E+0	1.838E+1
-1.849E-1	9.291E+0	1.826E+1
-1.832E-1	9.287E+0	1.827E+1
-1.865E-1	9.129E+0	1.836E+1
-1.881E-1	9.326E+0	1.830E+1
-1.849E-1	9.145E+0	1.841E+1
-1.897E-1	9.414E+0	1.829E+1
-1.881E-1	9.171E+0	1.850E+1
-1.897E-1	9.268E+0	1.840E+1
-1.849E-1	9.359E+0	1.824E+1
-1.881E-1	9.245E+0	1.820E+1
-1.881E-1	9.281E+0	1.840E+1
-1.897E-1	9.135E+0	1.827E+1
-1.865E-1	9.210E+0	1.829E+1
-1.865E-1	9.258E+0	1.841E+1
-1.865E-1	9.252E+0	1.832E+1
-1.897E-1	9.343E+0	1.836E+1
-1.865E-1	9.391E+0	1.833E+1
-1.865E-1	9.174E+0	1.837E+1
-1.865E-1	9.313E+0	1.830E+1
-1.897E-1	9.336E+0	1.844E+1
-1.865E-1	9.216E+0	1.828E+1
-1.865E-1	9.323E+0	1.856E+1
-1.897E-1	9.359E+0	1.837E+1
-1.881E-1	9.203E+0	1.831E+1
-1.849E-1	9.216E+0	1.852E+1
-1.897E-1	9.213E+0	1.849E+1
-1.881E-1	9.356E+0	1.829E+1
-1.881E-1	9.180E+0	1.812E+1
-1.832E-1	9.287E+0	1.828E+1
-1.865E-1	9.154E+0	1.837E+1
-1.865E-1	9.245E+0	1.848E+1
-1.897E-1	9.203E+0	1.828E+1
-1.881E-1	9.284E+0	1.837E+1
-1.849E-1	9.297E+0	1.814E+1
-1.865E-1	9.268E+0	1.848E+1
-1.930E-1	9.249E+0	1.832E+1
-1.832E-1	9.158E+0	1.830E+1
-1.849E-1	9.213E+0	1.841E+1
-1.897E-1	9.210E+0	1.847E+1
-1.881E-1	9.278E+0	1.850E+1
-1.849E-1	9.401E+0	1.840E+1
-1.865E-1	9.317E+0	1.855E+1
-1.881E-1	9.216E+0	1.832E+1
-1.881E-1	9.339E+0	1.849E+1
-1.849E-1	9.300E+0	1.826E+1
-1.832E-1	9.271E+0	1.845E+1
-1.881E-1	9.339E+0	1.841E+1
-1.897E-1	9.378E+0	1.840E+1
-1.865E-1	9.281E+0	1.832E+1
-1.881E-1	9.219E+0	1.824E+1
-1.865E-1	9.262E+0	1.829E+1
-1.881E-1	9.180E+0	1.803E+1
-1.865E-1	9.287E+0	1.840E+1
-1.849E-1	9.210E+0	1.836E+1
-1.881E-1	9.232E+0	1.844E+1
-1.897E-1	9.287E+0	1.829E+1
-1.832E-1	9.307E+0	1.844E+1
-1.865E-1	9.275E+0	1.836E+1
-1.897E-1	9.310E+0	1.823E+1
-1.914E-1	9.339E+0	1.824E+1
-1.865E-1	9.268E+0	1.840E+1
-1.865E-1	9.414E+0	1.837E+1
-1.832E-1	9.255E+0	1.839E+1
-1.865E-1	9.362E+0	1.819E+1
-1.849E-1	9.385E+0	1.821E+1
-1.816E-1	9.223E+0	1.832E+1
-1.832E-1	9.226E+0	1.821E+1
-1.865E-1	9.252E+0	1.831E+1
-1.849E-1	9.287E+0	1.833E+1
-1.832E-1	9.278E+0	1.819E+1
-1.865E-1	9.297E+0	1.835E+1
-1.881E-1	9.151E+0	1.831E+1
-1.849E-1	9.281E+0	1.837E+1
-1.832E-1	9.317E+0	1.851E+1
-1.881E-1	9.258E+0	1.821E+1
-1.849E-1	9.265E+0	1.821E+1
-1.849E-1	9.262E+0	1.833E+1
-1.816E-1	9.232E+0	1.826E+1
-1.849E-1	9.174E+0	1.831E+1
-1.865E-1	9.310E+0	1.844E+1
-1.865E-1	9.268E+0	1.846E+1
-1.816E-1	9.336E+0	1.817E+1
-1.849E-1	9.255E+0	1.853E+1
-1.849E-1	9.219E+0	1.833E+1
-1.865E-1	9.190E+0	1.841E+1
-1.849E-1	9.252E+0	1.839E+1
-1.865E-1	9.365E+0	1.842E+1
-1.881E-1	9.249E+0	1.835E+1
-1.865E-1	9.232E+0	1.823E+1
-1.816E-1	9.333E+0	1.825E+1
-1.881E-1	9.245E+0	1.834E+1
-1.881E-1	9.213E+0	1.832E+1
-1.865E-1	9.265E+0	1.843E+1
-1.849E-1	9.369E+0	1.819E+1
-1.881E-1	9.300E+0	1.822E+1
-1.881E-1	9.326E+0	1.850E+1
-1.849E-1	9.375E+0	1.842E+1
-1.865E-1	9.317E+0	1.842E+1
-1.849E-1	9.336E+0	1.831E+1
-1.881E-1	9.213E+0	1.820E+1
-1.897E-1	9.330E+0	1.831E+1
-1.865E-1	9.245E+0	1.827E+1
-1.897E-1	9.268E+0	1.819E+1
-1.897E-1	9.323E+0	1.814E+1
-1.816E-1	9.109E+0	1.830E+1
-1.865E-1	9.245E+0	1.836E+1
-1.865E-1	9.287E+0	1.843E+1
-1.865E-1	9.096E+0	1.845E+1
-1.849E-1	9.180E+0	1.837E+1
-1.832E-1	9.372E+0	1.831E+1
-1.881E-1	9.275E+0	1.852E+1
-1.865E-1	9.242E+0	1.848E+1
-1.865E-1	9.307E+0	1.829E+1
-1.881E-1	9.307E+0	1.841E+1
-1.865E-1	9.164E+0	1.844E+1
-1.865E-1	9.158E+0	1.856E+1
-1.832E-1	9.216E+0	1.837E+1
-1.865E-1	9.411E+0	1.842E+1
-1.849E-1	9.229E+0	1.833E+1
-1.849E-1	9.320E+0	1.828E+1
-1.832E-1	9.414E+0	1.843E+1
-1.849E-1	9.343E+0	1.835E+1
-1.865E-1	9.109E+0	1.839E+1
-1.865E-1	9.099E+0	1.834E+1
-1.849E-1	9.265E+0	1.846E+1
-1.849E-1	9.291E+0	1.840E+1
-1.865E-1	9.242E+0	1.844E+1
-1.881E-1	9.242E+0	1.852E+1
-1.816E-1	9.424E+0	1.835E+1
-1.849E-1	9.180E+0	1.830E+1
-1.897E-1	9.203E+0	1.829E+1
-1.914E-1	9.203E+0	1.831E+1
-1.849E-1	9.252E+0	1.836E+1
-1.849E-1	9.190E+0	1.838E+1
-1.865E-1	9.187E+0	1.833E+1
-1.849E-1	9.223E+0	1.833E+1
-1.849E-1	9.281E+0	1.846E+1
-1.832E-1	9.223E+0	1.831E+1
-1.865E-1	9.249E+0	1.834E+1
-1.849E-1	9.229E+0	1.835E+1
-1.816E-1	9.210E+0	1.822E+1
-1.784E-1	9.271E+0	1.835E+1
-1.832E-1	9.352E+0	1.839E+1
-1.849E-1	9.297E+0	1.834E+1
-1.832E-1	9.197E+0	1.829E+1
-1.832E-1	9.210E+0	1.836E+1
-1.849E-1	9.294E+0	1.841E+1
-1.865E-1	9.271E+0	1.845E+1
-1.849E-1	9.330E+0	1.832E+1
-1.816E-1	9.249E+0	1.837E+1
-1.832E-1	9.300E+0	1.836E+1
-1.865E-1	9.223E+0	1.837E+1
-1.816E-1	9.177E+0	1.841E+1
-1.865E-1	9.223E+0	1.829E+1
-1.849E-1	9.346E+0	1.808E+1
-1.881E-1	9.219E+0	1.840E+1
-1.849E-1	9.190E+0	1.842E+1
-1.832E-1	9.310E+0	1.825E+1
-1.865E-1	9.236E+0	1.833E+1
-1.865E-1	9.287E+0	1.843E+1
-1.832E-1	9.210E+0	1.837E+1
-1.816E-1	9.255E+0	1.838E+1
-1.881E-1	9.291E+0	1.816E+1
-1.865E-1	9.203E+0	1.843E+1
-1.865E-1	9.284E+0	1.830E+1
-1.849E-1	9.197E+0	1.841E+1
-1.881E-1	9.203E+0	1.831E+1
-1.849E-1	9.362E+0	1.843E+1
-1.832E-1	9.291E+0	1.833E+1
-1.816E-1	9.109E+0	1.848E+1
-1.849E-1	9.135E+0	1.840E+1
-1.865E-1	9.333E+0	1.832E+1
-1.865E-1	9.281E+0	1.823E+1
-1.849E-1	9.223E+0	1.830E+1
-1.881E-1	9.171E+0	1.831E+1
-1.865E-1	9.297E+0	1.836E+1
-1.849E-1	9.216E+0	1.831E+1
-1.865E-1	9.174E+0	1.836E+1
-1.865E-1	9.187E+0	1.822E+1
-1.881E-1	9.187E+0	1.831E+1
-1.832E-1	9.349E+0	1.848E+1
-1.865E-1	9.313E+0	1.835E+1
-1.832E-1	9.265E+0	1.828E+1
-1.832E-1	9.223E+0	1.832E+1
-1.832E-1	9.258E+0	1.837E+1
-1.832E-1	9.252E+0	1.830E+1
-1.832E-1	9.216E+0	1.847E+1
-1.865E-1	9.265E+0	1.829E+1
-1.816E-1	9.275E+0	1.821E+1
-1.849E-1	9.304E+0	1.830E+1
-1.849E-1	9.287E+0	1.836E+1
-1.849E-1	9.103E+0	1.848E+1
-1.849E-1	9.258E+0	1.820E+1
-1.832E-1	9.171E+0	1.837E+1
-1.849E-1	9.278E+0	1.850E+1
-1.881E-1	9.151E+0	1.836E+1
-1.865E-1	9.258E+0	1.816E+1
-1.849E-1	9.258E+0	1.847E+1
-1.881E-1	9.190E+0	1.843E+1
-1.881E-1	9.352E+0	1.833E+1
-1.832E-1	9.291E+0	1.833E+1
-1.865E-1	9.151E+0	1.834E+1
-1.865E-1	9.297E+0	1.830E+1
-1.881E-1	9.164E+0	1.824E+1
-1.832E-1	9.184E+0	1.839E+1
-1.832E-1	9.239E+0	1.840E+1
-1.865E-1	9.294E+0	1.845E+1
-1.881E-1	9.323E+0	1.840E+1
-1.865E-1	9.229E+0	1.830E+1
-1.849E-1	9.236E+0	1.829E+1
-1.865E-1	9.210E+0	1.839E+1
-1.865E-1	9.138E+0	1.825E+1
-1.849E-1	9.161E+0	1.824E+1
-1.849E-1	9.151E+0	1.823E+1
-1.865E-1	9.213E+0	1.833E+1
-1.865E-1	9.362E+0	1.820E+1
-1.849E-1	9.333E+0	1.840E+1
-1.832E-1	9.369E+0	1.825E+1
-1.865E-1	9.352E+0	1.827E+1
-1.865E-1	9.154E+0	1.839E+1
-1.849E-1	9.333E+0	1.851E+1
-1.849E-1	9.187E+0	1.816E+1
-1.865E-1	9.284E+0	1.804E+1
-1.881E-1	9.116E+0	1.842E+1
-1.865E-1	9.190E+0	1.835E+1
-1.865E-1	9.236E+0	1.823E+1
-1.865E-1	9.317E+0	1.821E+1
-1.865E-1	9.086E+0	1.852E+1
-1.865E-1	9.216E+0	1.831E+1
-1.832E-1	9.268E+0	1.836E+1
-1.865E-1	9.320E+0	1.838E+1
-1.881E-1	9.294E+0	1.838E+1
-1.865E-1	9.297E+0	1.839E+1
-1.816E-1	9.219E+0	1.833E+1
-1.865E-1	9.268E+0	1.847E+1
-1.832E-1	9.265E+0	1.834E+1
-1.816E-1	9.440E+0	1.849E+1
-1.816E-1	9.265E+0	1.847E+1
-1.832E-1	9.138E+0	1.830E+1
-1.849E-1	9.232E+0	1.827E+1
-1.832E-1	9.310E+0	1.828E+1
-1.816E-1	9.275E+0	1.847E+1
-1.816E-1	9.180E+0	1.824E+1
-1.832E-1	9.223E+0	1.836E+1
-1.832E-1	9.323E+0	1.844E+1
-1.784E-1	9.245E+0	1.815E+1
-1.816E-1	9.359E+0	1.832E+1
-1.816E-1	9.219E+0	1.829E+1
-1.832E-1	9.203E+0	1.846E+1
-1.784E-1	9.294E+0	1.830E+1
-1.832E-1	9.245E+0	1.835E+1
-1.816E-1	9.174E+0	1.834E+1
-1.816E-1	9.184E+0	1.841E+1
-1.816E-1	9.271E+0	1.832E+1
-1.832E-1	9.226E+0	1.830E+1
-1.832E-1	9.093E+0	1.839E+1
-1.832E-1	9.236E+0	1.852E+1
-1.816E-1	9.239E+0	1.846E+1
-1.849E-1	9.187E+0	1.827E+1
-1.832E-1	9.249E+0	1.845E+1
-1.832E-1	9.258E+0	1.848E+1
-1.816E-1	9.239E+0	1.840E+1
-1.816E-1	9.236E+0	1.821E+1
-1.849E-1	9.408E+0	1.825E+1
-1.784E-1	9.284E+0	1.836E+1
-1.800E-1	9.184E+0	1.823E+1
-1.800E-1	9.219E+0	1.825E+1
-1.832E-1	9.287E+0	1.837E+1
-1.800E-1	9.391E+0	1.832E+1
-1.816E-1	9.346E+0	1.847E+1
-1.800E-1	9.245E+0	1.836E+1
-1.816E-1	9.223E+0	1.821E+1
-1.784E-1	9.343E+0	1.853E+1
-1.800E-1	9.284E+0	1.833E+1
-1.832E-1	9.268E+0	1.843E+1
-1.816E-1	9.275E+0	1.825E+1
-1.800E-1	9.167E+0	1.836E+1
-1.784E-1	9.287E+0	1.834E+1
-1.832E-1	9.417E+0	1.834E+1
-1.816E-1	9.245E+0	1.838E+1
-1.800E-1	9.206E+0	1.827E+1
-1.800E-1	9.190E+0	1.831E+1
-1.816E-1	9.142E+0	1.815E+1
-1.784E-1	9.249E+0	1.806E+1
-1.816E-1	9.210E+0	1.835E+1
-1.784E-1	9.180E+0	1.831E+1
-1.816E-1	9.177E+0	1.827E+1
-1.816E-1	9.300E+0	1.822E+1
-1.832E-1	9.258E+0	1.826E+1
-1.784E-1	9.281E+0	1.843E+1
-1.832E-1	9.330E+0	1.839E+1
-1.832E-1	9.356E+0	1.834E+1
-1.784E-1	9.236E+0	1.842E+1
-1.784E-1	9.245E+0	1.844E+1
-1.800E-1	9.284E+0	1.821E+1
-1.849E-1	9.232E+0	1.825E+1
-1.832E-1	9.359E+0	1.833E+1
-1.800E-1	9.236E+0	1.836E+1
-1.832E-1	9.236E+0	1.830E+1
-1.832E-1	9.268E+0	1.854E+1
-1.800E-1	9.093E+0	1.829E+1
-1.849E-1	9.213E+0	1.830E+1
-1.816E-1	9.255E+0	1.830E+1
-1.784E-1	9.336E+0	1.820E+1
-1.832E-1	9.268E+0	1.843E+1
-1.800E-1	9.287E+0	1.832E+1
-1.816E-1	9.297E+0	1.830E+1
-1.816E-1	9.304E+0	1.819E+1
-1.800E-1	9.275E+0	1.827E+1
-1.832E-1	9.281E+0	1.846E+1
-1.832E-1	9.317E+0	1.835E+1
-1.849E-1	9.171E+0	1.842E+1
-1.800E-1	9.187E+0	1.842E+1
-1.816E-1	9.210E+0	1.834E+1
-1.816E-1	9.352E+0	1.816E+1
-1.849E-1	9.193E+0	1.822E+1
-1.800E-1	9.453E+0	1.829E+1
-1.800E-1	9.336E+0	1.841E+1
-1.816E-1	9.252E+0	1.830E+1
-1.816E-1	9.317E+0	1.840E+1
-1.816E-1	9.385E+0	1.822E+1
-1.816E-1	9.352E+0	1.829E+1
-1.832E-1	9.408E+0	1.835E+1
-1.800E-1	9.213E+0	1.826E+1
-1.784E-1	9.229E+0	1.816E+1
-1.800E-1	9.317E+0	1.827E+1
-1.800E-1	9.193E+0	1.834E+1
-1.849E-1	9.216E+0	1.831E+1
-1.816E-1	9.151E+0	1.836E+1
-1.800E-1	9.262E+0	1.835E+1
-1.816E-1	9.190E+0	1.832E+1
-1.816E-1	9.304E+0	1.858E+1
-1.784E-1	9.317E+0	1.827E+1
-1.800E-1	9.242E+0	1.854E+1
-1.816E-1	9.206E+0	1.845E+1
-1.832E-1	9.339E+0	1.830E+1
-1.800E-1	9.330E+0	1.834E+1
-1.800E-1	9.164E+0	1.814E+1
-1.800E-1	9.284E+0	1.822E+1
-1.849E-1	9.255E+0	1.841E+1
-1.800E-1	9.219E+0	1.851E+1
-1.784E-1	9.258E+0	1.846E+1
-1.816E-1	9.206E+0	1.834E+1
-1.832E-1	9.300E+0	1.856E+1
-1.800E-1	9.232E+0	1.815E+1
-1.816E-1	9.154E+0	1.843E+1
-1.816E-1	9.300E+0	1.833E+1
-1.849E-1	9.236E+0	1.831E+1
-1.800E-1	9.190E+0	1.824E+1
-1.816E-1	9.320E+0	1.846E+1
-1.800E-1	9.271E+0	1.829E+1
-1.832E-1	9.271E+0	1.827E+1
-1.800E-1	9.138E+0	1.840E+1
-1.849E-1	9.148E+0	1.834E+1
-1.832E-1	9.187E+0	1.840E+1
-1.800E-1	9.307E+0	1.828E+1
-1.800E-1	9.249E+0	1.829E+1
-1.816E-1	9.190E+0	1.844E+1
-1.816E-1	9.210E+0	1.833E+1
-1.832E-1	9.219E+0	1.826E+1
-1.784E-1	9.239E+0	1.830E+1
-1.768E-1	9.210E+0	1.812E+1
-1.832E-1	9.343E+0	1.828E+1
-1.800E-1	9.304E+0	1.842E+1
-1.832E-1	9.307E+0	1.844E+1
-1.800E-1	9.229E+0	1.833E+1
-1.816E-1	9.343E+0	1.822E+1
-1.816E-1	9.271E+0	1.844E+1
-1.800E-1	9.210E+0	1.835E+1
-1.800E-1	9.229E+0	1.831E+1
-1.816E-1	9.313E+0	1.832E+1
-1.849E-1	9.388E+0	1.841E+1
-1.816E-1	9.278E+0	1.833E+1
-1.784E-1	9.310E+0	1.813E+1
-1.816E-1	9.317E+0	1.830E+1
-1.832E-1	9.226E+0	1.837E+1
-1.768E-1	9.278E+0	1.841E+1
-1.816E-1	9.284E+0	1.821E+1
-1.816E-1	9.313E+0	1.860E+1
-1.832E-1	9.275E+0	1.815E+1
-1.784E-1	9.395E+0	1.834E+1
-1.800E-1	9.245E+0	1.851E+1
-1.784E-1	9.044E+0	1.852E+1
-1.816E-1	9.106E+0	1.822E+1
-1.816E-1	9.300E+0	1.837E+1
-1.816E-1	9.271E+0	1.844E+1
-1.832E-1	9.258E+0	1.841E+1
-1.800E-1	9.203E+0	1.837E+1
-1.800E-1	9.271E+0	1.836E+1
-1.816E-1	9.180E+0	1.842E+1
-1.816E-1	9.223E+0	1.834E+1
-1.816E-1	9.203E+0	1.844E+1
-1.800E-1	9.310E+0	1.831E+1
-1.800E-1	9.232E+0	1.824E+1
-1.800E-1	9.219E+0	1.841E+1
-1.816E-1	9.190E+0	1.829E+1
-1.784E-1	9.281E+0	1.831E+1
-1.816E-1	9.262E+0	1.845E+1
-1.816E-1	9.375E+0	1.848E+1
-1.849E-1	9.265E+0	1.827E+1
-1.816E-1	9.268E+0	1.837E+1
-1.800E-1	9.271E+0	1.818E+1
-1.816E-1	9.275E+0	1.841E+1
-1.816E-1	9.171E+0	1.825E+1
-1.832E-1	9.200E+0	1.844E+1
-1.800E-1	9.255E+0	1.836E+1
-1.800E-1	9.219E+0	1.824E+1
-1.816E-1	9.356E+0	1.823E+1
-1.784E-1	9.174E+0	1.818E+1
-1.784E-1	9.103E+0	1.834E+1
-1.832E-1	9.307E+0	1.835E+1
-1.784E-1	9.268E+0	1.834E+1
-1.800E-1	9.268E+0	1.837E+1
-1.816E-1	9.190E+0	1.831E+1
-1.816E-1	9.206E+0	1.836E+1
-1.832E-1	9.307E+0	1.820E+1
-1.784E-1	9.164E+0	1.825E+1
-1.800E-1	9.216E+0	1.826E+1
-1.816E-1	9.287E+0	1.819E+1
-1.832E-1	9.206E+0	1.835E+1
-1.816E-1	9.313E+0	1.826E+1
-1.816E-1	9.216E+0	1.819E+1
-1.816E-1	9.262E+0	1.840E+1
-1.816E-1	9.320E+0	1.834E+1
-1.816E-1	9.294E+0	1.857E+1
-1.800E-1	9.083E+0	1.824E+1
-1.832E-1	9.236E+0	1.828E+1
-1.800E-1	9.275E+0	1.829E+1
-1.816E-1	9.356E+0	1.819E+1
-1.800E-1	9.226E+0	1.833E+1
-1.816E-1	9.268E+0	1.819E+1
-1.832E-1	9.339E+0	1.833E+1
-1.816E-1	9.180E+0	1.822E+1
-1.800E-1	9.210E+0	1.832E+1
-1.832E-1	9.271E+0	1.825E+1
-1.832E-1	9.148E+0	1.829E+1
-1.800E-1	9.206E+0	1.845E+1
-1.800E-1	9.138E+0	1.828E+1
-1.784E-1	9.138E+0	1.817E+1
-1.800E-1	9.304E+0	1.816E+1
-1.800E-1	9.317E+0	1.814E+1
-1.751E-1	9.291E+0	1.819E+1
-1.800E-1	9.291E+0	1.844E+1
-1.800E-1	9.249E+0	1.834E+1
-1.800E-1	9.365E+0	1.835E+1
-1.768E-1	9.239E+0	1.830E+1
-1.816E-1	9.326E+0	1.833E+1
-1.816E-1	9.219E+0	1.828E+1
-1.784E-1	9.275E+0	1.847E+1
-1.768E-1	9.226E+0	1.827E+1
-1.816E-1	9.258E+0	1.848E+1
-1.832E-1	9.378E+0	1.829E+1
-1.816E-1	9.239E+0	1.822E+1
-1.784E-1	9.262E+0	1.831E+1
-1.800E-1	9.255E+0	1.829E+1
-1.816E-1	9.275E+0	1.839E+1
-1.784E-1	9.219E+0	1.832E+1
-1.768E-1	9.356E+0	1.825E+1
-1.816E-1	9.284E+0	1.843E+1
-1.800E-1	9.239E+0	1.831E+1
-1.800E-1	9.362E+0	1.839E+1
-1.751E-1	9.255E+0	1.839E+1
-1.800E-1	9.330E+0	1.827E+1
-1.832E-1	9.304E+0	1.854E+1
-1.800E-1	9.171E+0	1.834E+1
-1.800E-1	9.326E+0	1.825E+1
-1.816E-1	9.193E+0	1.825E+1
-1.800E-1	9.252E+0	1.823E+1
-1.816E-1	9.197E+0	1.843E+1
-1.751E-1	9.236E+0	1.822E+1
-1.832E-1	9.294E+0	1.833E+1
-1.832E-1	9.307E+0	1.834E+1
-1.816E-1	9.310E+0	1.825E+1
-1.800E-1	9.300E+0	1.836E+1
-1.832E-1	9.291E+0	1.828E+1
-1.816E-1	9.281E+0	1.834E+1
-1.800E-1	9.106E+0	1.811E+1
-1.784E-1	9.184E+0	1.836E+1
-1.816E-1	9.284E+0	1.852E+1
-1.832E-1	9.242E+0	1.816E+1
-1.784E-1	9.236E+0	1.837E+1
-1.816E-1	9.323E+0	1.821E+1
-1.816E-1	9.213E+0	1.820E+1
-1.832E-1	9.346E+0	1.828E+1
-1.800E-1	9.291E+0	1.845E+1
-1.784E-1	9.284E+0	1.832E+1
-1.784E-1	9.197E+0	1.835E+1
-1.832E-1	9.258E+0	1.825E+1
-1.800E-1	9.171E+0	1.828E+1
-1.816E-1	9.304E+0	1.829E+1
-1.832E-1	9.226E+0	1.838E+1
-1.800E-1	9.203E+0	1.838E+1
-1.800E-1	9.148E+0	1.832E+1
-1.768E-1	9.297E+0	1.840E+1
-1.800E-1	9.151E+0	1.852E+1
-1.800E-1	9.339E+0	1.840E+1
-1.816E-1	9.229E+0	1.827E+1
-1.768E-1	9.190E+0	1.821E+1
-1.800E-1	9.119E+0	1.840E+1
-1.800E-1	9.346E+0	1.824E+1
-1.800E-1	9.180E+0	1.817E+1
-1.768E-1	9.103E+0	1.848E+1
-1.832E-1	9.158E+0	1.833E+1
-1.784E-1	9.203E+0	1.852E+1
-1.800E-1	9.219E+0	1.820E+1
-1.800E-1	9.229E+0	1.843E+1
-1.800E-1	9.258E+0	1.823E+1
-1.832E-1	9.281E+0	1.847E+1
-1.800E-1	9.154E+0	1.830E+1
-1.768E-1	9.206E+0	1.848E+1
-1.816E-1	9.229E+0	1.824E+1
-1.800E-1	9.271E+0	1.823E+1
-1.800E-1	9.223E+0	1.846E+1
-1.784E-1	9.177E+0	1.847E+1
-1.800E-1	9.252E+0	1.836E+1
-1.800E-1	9.252E+0	1.832E+1
-1.784E-1	9.229E+0	1.829E+1
-1.816E-1	9.307E+0	1.823E+1
-1.832E-1	9.210E+0	1.841E+1
-1.800E-1	9.193E+0	1.838E+1
-1.784E-1	9.154E+0	1.822E+1
-1.784E-1	9.271E+0	1.832E+1
-1.800E-1	9.252E+0	1.830E+1
-1.832E-1	9.291E+0	1.832E+1
-1.800E-1	9.216E+0	1.810E+1
-1.768E-1	9.278E+0	1.828E+1
-1.800E-1	9.213E+0	1.845E+1
-1.849E-1	9.313E+0	1.841E+1
-1.816E-1	9.219E+0	1.807E+1
-1.800E-1	9.395E+0	1.839E+1
-1.816E-1	9.187E+0	1.809E+1
-1.832E-1	9.232E+0	1.860E+1
-1.751E-1	9.132E+0	1.839E+1
-1.800E-1	9.151E+0	1.824E+1
-1.816E-1	9.249E+0	1.823E+1
-1.784E-1	9.193E+0	1.834E+1
-1.816E-1	9.206E+0	1.832E+1
-1.816E-1	9.213E+0	1.826E+1
-1.800E-1	9.294E+0	1.854E+1
-1.816E-1	9.187E+0	1.833E+1
-1.816E-1	9.443E+0	1.836E+1
-1.800E-1	9.226E+0	1.831E+1
-1.832E-1	9.161E+0	1.827E+1
-1.816E-1	9.382E+0	1.845E+1
-1.784E-1	9.245E+0	1.840E+1
-1.784E-1	9.239E+0	1.825E+1
-1.800E-1	9.271E+0	1.834E+1
-1.800E-1	9.180E+0	1.825E+1
-1.784E-1	9.268E+0	1.841E+1
-1.784E-1	9.304E+0	1.834E+1
-1.832E-1	9.193E+0	1.837E+1
-1.816E-1	9.177E+0	1.832E+1
-1.800E-1	9.362E+0	1.831E+1
-1.800E-1	9.262E+0	1.828E+1
-1.800E-1	9.236E+0	1.826E+1
-1.832E-1	9.307E+0	1.828E+1
-1.784E-1	9.229E+0	1.830E+1
-1.800E-1	9.300E+0	1.818E+1
-1.816E-1	9.268E+0	1.824E+1
-1.816E-1	9.275E+0	1.827E+1
-1.784E-1	9.281E+0	1.836E+1
-1.800E-1	9.229E+0	1.823E+1
-1.816E-1	9.378E+0	1.838E+1
-1.832E-1	9.359E+0	1.823E+1
-1.784E-1	9.278E+0	1.829E+1
-1.768E-1	9.300E+0	1.823E+1
-1.816E-1	9.362E+0	1.839E+1
-1.832E-1	9.262E+0	1.839E+1
-1.800E-1	9.307E+0	1.841E+1
-1.800E-1	9.223E+0	1.838E+1
-1.832E-1	9.326E+0	1.838E+1
-1.816E-1	9.304E+0	1.839E+1
-1.800E-1	9.258E+0	1.839E+1
-1.800E-1	9.242E+0	1.837E+1
-1.800E-1	9.206E+0	1.838E+1
-1.816E-1	9.106E+0	1.825E+1
-1.784E-1	9.287E+0	1.824E+1
-1.832E-1	9.307E+0	1.832E+1
-1.800E-1	9.291E+0	1.844E+1
-1.832E-1	9.167E+0	1.837E+1
-1.816E-1	9.239E+0	1.845E+1
-1.816E-1	9.258E+0	1.811E+1
-1.800E-1	9.317E+0	1.832E+1
-1.816E-1	9.252E+0	1.839E+1
-1.816E-1	9.223E+0	1.841E+1
-1.816E-1	9.271E+0	1.820E+1
-1.800E-1	9.239E+0	1.831E+1
-1.800E-1	9.346E+0	1.822E+1
-1.784E-1	9.278E+0	1.825E+1
-1.784E-1	9.239E+0	1.832E+1
-1.784E-1	9.177E+0	1.835E+1
-1.800E-1	9.320E+0	1.843E+1
-1.768E-1	9.317E+0	1.830E+1
-1.784E-1	9.223E+0	1.824E+1
-1.784E-1	9.086E+0	1.832E+1
-1.784E-1	9.310E+0	1.817E+1
-1.800E-1	9.252E+0	1.817E+1
-1.800E-1	9.304E+0	1.829E+1
-1.800E-1	9.284E+0	1.846E+1
-1.816E-1	9.268E+0	1.818E+1
-1.816E-1	9.262E+0	1.826E+1
-1.784E-1	9.203E+0	1.823E+1
-1.800E-1	9.365E+0	1.821E+1
-1.816E-1	9.229E+0	1.827E+1
-1.784E-1	9.313E+0	1.822E+1
-1.816E-1	9.297E+0	1.814E+1
-1.816E-1	9.255E+0	1.836E+1
-1.784E-1	9.171E+0	1.818E+1
-1.816E-1	9.294E+0	1.852E+1
-1.784E-1	9.206E+0	1.834E+1
-1.816E-1	9.271E+0	1.835E+1
-1.816E-1	9.219E+0	1.843E+1
-1.800E-1	9.362E+0	1.839E+1
-1.784E-1	9.210E+0	1.821E+1
-1.800E-1	9.258E+0	1.843E+1
-1.816E-1	9.424E+0	1.838E+1
-1.784E-1	9.265E+0	1.843E+1
-1.816E-1	9.252E+0	1.841E+1
-1.832E-1	9.203E+0	1.823E+1
-1.800E-1	9.356E+0	1.822E+1
-1.784E-1	9.142E+0	1.833E+1
-1.784E-1	9.239E+0	1.828E+1
-1.800E-1	9.262E+0	1.837E+1
-1.832E-1	9.210E+0	1.828E+1
-1.800E-1	9.210E+0	1.821E+1
-1.800E-1	9.281E+0	1.829E+1
-1.800E-1	9.180E+0	1.827E+1
-1.816E-1	9.255E+0	1.841E+1
[truncated: 70,797 more rows]
