# Supplementary material for: Improved ANAP incorporation and VCF analysis reveal details of P2X7 current facilitation and a limited conformational interplay between ATP binding and the intracellular ballast domain
Source: eLife. 2023 Jan 4;12:e82479. doi: 10.7554/eLife.82479 (PMC9859053; doi:10.7554/eLife.82479)
Supplement: Figure 5—figure supplement 2—source data 1. [file elife-82479-fig5-figsupp2-data1.zip › Figure-5_figure-supplement-2_source-data-1/22m05/15.csv]

-8.268E-2	5.949E+0	1.597E+1
-8.593E-2	5.927E+0	1.601E+1
-8.593E-2	5.966E+0	1.596E+1
-8.917E-2	5.959E+0	1.590E+1
-8.431E-2	5.907E+0	1.580E+1
-8.593E-2	6.069E+0	1.597E+1
-8.917E-2	5.969E+0	1.608E+1
-8.917E-2	5.894E+0	1.615E+1
-8.431E-2	5.914E+0	1.610E+1
-8.755E-2	6.040E+0	1.601E+1
-8.593E-2	5.949E+0	1.620E+1
-8.755E-2	5.914E+0	1.590E+1
-8.431E-2	5.914E+0	1.590E+1
-8.755E-2	5.901E+0	1.597E+1
-8.755E-2	6.001E+0	1.602E+1
-8.755E-2	5.888E+0	1.599E+1
-8.593E-2	5.982E+0	1.593E+1
-8.755E-2	5.936E+0	1.618E+1
-9.079E-2	5.985E+0	1.622E+1
-8.917E-2	6.037E+0	1.592E+1
-8.268E-2	5.969E+0	1.585E+1
-8.431E-2	5.969E+0	1.598E+1
-8.593E-2	5.898E+0	1.610E+1
-8.431E-2	6.008E+0	1.604E+1
-8.593E-2	6.047E+0	1.593E+1
-8.593E-2	5.982E+0	1.598E+1
-8.755E-2	6.027E+0	1.599E+1
-8.431E-2	5.920E+0	1.597E+1
-8.593E-2	5.953E+0	1.585E+1
-8.431E-2	5.949E+0	1.578E+1
-8.917E-2	5.998E+0	1.597E+1
-8.593E-2	6.005E+0	1.579E+1
-8.593E-2	5.962E+0	1.585E+1
-8.431E-2	5.953E+0	1.594E+1
-8.593E-2	5.992E+0	1.581E+1
-8.593E-2	5.901E+0	1.591E+1
-8.268E-2	6.057E+0	1.581E+1
-8.755E-2	6.011E+0	1.586E+1
-8.755E-2	5.891E+0	1.599E+1
-8.593E-2	5.988E+0	1.596E+1
-8.106E-2	5.992E+0	1.593E+1
-8.268E-2	5.982E+0	1.583E+1
-8.755E-2	5.966E+0	1.617E+1
-8.431E-2	5.979E+0	1.584E+1
-8.431E-2	6.027E+0	1.594E+1
-8.431E-2	5.998E+0	1.600E+1
-8.755E-2	5.943E+0	1.591E+1
-8.593E-2	5.988E+0	1.599E+1
-8.593E-2	5.966E+0	1.592E+1
-8.431E-2	5.943E+0	1.590E+1
-8.755E-2	5.875E+0	1.603E+1
-8.593E-2	5.949E+0	1.599E+1
-8.431E-2	6.034E+0	1.606E+1
-8.755E-2	5.885E+0	1.581E+1
-8.593E-2	6.001E+0	1.591E+1
-8.593E-2	5.943E+0	1.596E+1
-8.431E-2	5.943E+0	1.599E+1
-8.431E-2	5.972E+0	1.606E+1
-8.593E-2	5.998E+0	1.602E+1
-8.917E-2	5.992E+0	1.594E+1
-8.268E-2	6.044E+0	1.596E+1
-8.593E-2	6.005E+0	1.604E+1
-8.593E-2	5.927E+0	1.601E+1
-8.593E-2	5.995E+0	1.609E+1
-8.431E-2	5.995E+0	1.583E+1
-8.593E-2	6.027E+0	1.592E+1
-8.755E-2	5.940E+0	1.600E+1
-8.755E-2	5.852E+0	1.593E+1
-8.593E-2	5.943E+0	1.584E+1
-8.593E-2	5.933E+0	1.582E+1
-8.755E-2	5.911E+0	1.604E+1
-8.755E-2	6.034E+0	1.595E+1
-8.593E-2	5.956E+0	1.601E+1
-8.268E-2	5.946E+0	1.603E+1
-8.431E-2	6.053E+0	1.620E+1
-8.268E-2	5.943E+0	1.597E+1
-8.431E-2	5.998E+0	1.582E+1
-8.755E-2	5.943E+0	1.582E+1
-8.755E-2	5.995E+0	1.609E+1
-8.917E-2	5.936E+0	1.593E+1
-8.593E-2	5.894E+0	1.591E+1
-8.593E-2	5.966E+0	1.607E+1
-8.755E-2	6.005E+0	1.587E+1
-8.755E-2	5.972E+0	1.591E+1
-8.431E-2	5.995E+0	1.614E+1
-8.431E-2	5.966E+0	1.578E+1
-8.755E-2	6.011E+0	1.580E+1
-8.593E-2	5.962E+0	1.592E+1
-8.268E-2	5.966E+0	1.590E+1
-8.593E-2	5.875E+0	1.585E+1
-8.431E-2	6.011E+0	1.584E+1
-8.593E-2	5.992E+0	1.605E+1
-8.755E-2	5.920E+0	1.585E+1
-8.755E-2	6.031E+0	1.598E+1
-8.755E-2	5.878E+0	1.596E+1
-8.593E-2	5.969E+0	1.586E+1
-8.431E-2	5.920E+0	1.605E+1
-8.593E-2	6.014E+0	1.591E+1
-8.593E-2	5.911E+0	1.600E+1
-8.431E-2	5.865E+0	1.591E+1
-8.431E-2	5.885E+0	1.586E+1
-8.755E-2	5.924E+0	1.580E+1
-8.755E-2	5.917E+0	1.604E+1
-8.593E-2	5.940E+0	1.563E+1
-8.431E-2	5.943E+0	1.587E+1
-8.431E-2	5.995E+0	1.586E+1
-8.593E-2	6.024E+0	1.594E+1
-8.755E-2	5.972E+0	1.602E+1
-8.431E-2	6.031E+0	1.597E+1
-8.593E-2	5.904E+0	1.591E+1
-8.431E-2	5.859E+0	1.605E+1
-8.431E-2	5.920E+0	1.605E+1
-8.268E-2	6.047E+0	1.593E+1
-8.593E-2	6.018E+0	1.601E+1
-8.917E-2	5.975E+0	1.591E+1
-8.755E-2	5.859E+0	1.583E+1
-8.593E-2	5.936E+0	1.606E+1
-8.755E-2	5.865E+0	1.590E+1
-8.755E-2	5.924E+0	1.606E+1
-8.755E-2	5.898E+0	1.585E+1
-8.593E-2	5.936E+0	1.588E+1
-8.593E-2	5.901E+0	1.592E+1
-8.917E-2	5.982E+0	1.599E+1
-8.431E-2	5.878E+0	1.601E+1
-8.268E-2	5.953E+0	1.606E+1
-8.593E-2	5.936E+0	1.579E+1
-8.755E-2	5.995E+0	1.591E+1
-8.755E-2	5.894E+0	1.582E+1
-8.268E-2	5.901E+0	1.600E+1
-8.593E-2	5.946E+0	1.601E+1
-8.431E-2	5.979E+0	1.596E+1
-8.755E-2	5.904E+0	1.596E+1
-8.431E-2	6.047E+0	1.595E+1
-8.593E-2	5.985E+0	1.601E+1
-8.755E-2	5.979E+0	1.591E+1
-8.755E-2	5.907E+0	1.602E+1
-8.431E-2	6.044E+0	1.587E+1
-8.755E-2	5.836E+0	1.605E+1
-8.593E-2	5.975E+0	1.588E+1
-8.431E-2	6.034E+0	1.585E+1
-8.593E-2	5.972E+0	1.598E+1
-8.431E-2	5.920E+0	1.600E+1
-8.593E-2	5.904E+0	1.593E+1
-8.593E-2	5.992E+0	1.609E+1
-8.268E-2	5.982E+0	1.590E+1
-8.593E-2	6.073E+0	1.593E+1
-8.755E-2	5.930E+0	1.604E+1
-8.593E-2	5.904E+0	1.592E+1
-8.431E-2	5.956E+0	1.599E+1
-8.593E-2	5.988E+0	1.599E+1
-8.917E-2	5.901E+0	1.589E+1
-8.917E-2	6.031E+0	1.584E+1
-8.268E-2	6.008E+0	1.585E+1
-8.431E-2	5.949E+0	1.580E+1
-8.755E-2	5.992E+0	1.608E+1
-8.431E-2	6.008E+0	1.599E+1
-8.431E-2	6.031E+0	1.595E+1
-8.755E-2	5.898E+0	1.595E+1
-8.755E-2	5.966E+0	1.589E+1
-8.593E-2	5.982E+0	1.594E+1
-8.593E-2	5.966E+0	1.598E+1
-8.593E-2	5.953E+0	1.603E+1
-8.593E-2	6.047E+0	1.596E+1
-8.593E-2	5.933E+0	1.579E+1
-8.593E-2	5.924E+0	1.586E+1
-8.593E-2	5.911E+0	1.601E+1
-8.755E-2	6.073E+0	1.590E+1
-8.755E-2	6.027E+0	1.596E+1
-8.593E-2	5.914E+0	1.592E+1
-8.593E-2	5.946E+0	1.594E+1
-8.755E-2	5.979E+0	1.585E+1
-8.431E-2	5.888E+0	1.601E+1
-8.755E-2	5.988E+0	1.595E+1
-8.268E-2	6.021E+0	1.594E+1
-8.593E-2	5.933E+0	1.594E+1
-8.755E-2	6.014E+0	1.591E+1
-8.431E-2	5.969E+0	1.603E+1
-8.593E-2	5.969E+0	1.589E+1
-8.755E-2	5.953E+0	1.605E+1
-8.755E-2	5.985E+0	1.611E+1
-8.431E-2	5.969E+0	1.593E+1
-8.431E-2	6.037E+0	1.609E+1
-8.917E-2	6.040E+0	1.597E+1
-8.755E-2	5.992E+0	1.597E+1
-8.268E-2	5.982E+0	1.593E+1
-8.431E-2	6.008E+0	1.596E+1
-8.593E-2	5.907E+0	1.586E+1
-8.593E-2	5.956E+0	1.579E+1
-8.268E-2	5.917E+0	1.605E+1
-8.593E-2	5.868E+0	1.601E+1
-8.755E-2	5.914E+0	1.605E+1
-8.431E-2	5.949E+0	1.586E+1
-8.593E-2	5.888E+0	1.583E+1
-8.431E-2	5.975E+0	1.582E+1
-8.593E-2	5.982E+0	1.577E+1
-8.755E-2	5.995E+0	1.598E+1
-8.431E-2	5.988E+0	1.591E+1
-8.431E-2	6.027E+0	1.600E+1
-8.755E-2	5.943E+0	1.594E+1
-8.593E-2	5.940E+0	1.589E+1
-8.755E-2	5.972E+0	1.595E+1
-8.755E-2	6.011E+0	1.592E+1
-8.755E-2	5.920E+0	1.597E+1
-8.593E-2	5.972E+0	1.588E+1
-8.268E-2	6.014E+0	1.611E+1
-8.268E-2	5.985E+0	1.595E+1
-8.593E-2	6.031E+0	1.601E+1
-8.593E-2	5.998E+0	1.595E+1
-8.593E-2	6.005E+0	1.587E+1
-8.431E-2	5.988E+0	1.595E+1
-9.242E-2	5.933E+0	1.580E+1
-8.755E-2	6.063E+0	1.595E+1
-8.268E-2	5.881E+0	1.581E+1
-8.431E-2	6.112E+0	1.577E+1
-8.755E-2	5.927E+0	1.584E+1
-8.755E-2	5.992E+0	1.582E+1
-8.431E-2	5.979E+0	1.593E+1
-8.755E-2	5.956E+0	1.598E+1
-8.755E-2	6.011E+0	1.585E+1
-8.593E-2	5.998E+0	1.591E+1
-8.431E-2	6.011E+0	1.591E+1
-8.917E-2	5.936E+0	1.592E+1
-8.755E-2	5.956E+0	1.592E+1
-8.755E-2	5.998E+0	1.613E+1
-8.593E-2	6.014E+0	1.590E+1
-8.593E-2	5.982E+0	1.595E+1
-8.755E-2	5.966E+0	1.607E+1
-8.593E-2	5.959E+0	1.611E+1
-8.431E-2	5.949E+0	1.600E+1
-8.593E-2	5.940E+0	1.604E+1
-8.593E-2	6.014E+0	1.590E+1
-8.431E-2	5.888E+0	1.585E+1
-8.268E-2	5.943E+0	1.585E+1
-8.431E-2	5.962E+0	1.596E+1
-8.431E-2	5.956E+0	1.611E+1
-8.755E-2	5.901E+0	1.589E+1
-8.431E-2	5.998E+0	1.583E+1
-8.755E-2	6.086E+0	1.592E+1
-8.431E-2	6.050E+0	1.601E+1
-8.593E-2	6.031E+0	1.598E+1
-8.593E-2	5.885E+0	1.595E+1
-8.431E-2	5.988E+0	1.587E+1
-8.917E-2	6.008E+0	1.608E+1
-8.593E-2	5.898E+0	1.602E+1
-8.431E-2	5.930E+0	1.597E+1
-8.593E-2	6.001E+0	1.593E+1
-8.593E-2	5.979E+0	1.588E+1
-8.755E-2	6.001E+0	1.611E+1
-8.593E-2	5.975E+0	1.594E+1
-8.593E-2	5.904E+0	1.590E+1
-8.755E-2	5.972E+0	1.590E+1
-8.431E-2	5.943E+0	1.600E+1
-8.593E-2	5.862E+0	1.590E+1
-8.431E-2	5.953E+0	1.592E+1
-8.755E-2	6.011E+0	1.590E+1
-8.431E-2	6.024E+0	1.589E+1
-8.755E-2	6.092E+0	1.591E+1
-8.431E-2	5.865E+0	1.587E+1
-8.755E-2	5.982E+0	1.585E+1
-8.431E-2	6.040E+0	1.595E+1
-8.431E-2	5.885E+0	1.588E+1
-8.593E-2	5.985E+0	1.591E+1
-8.593E-2	5.933E+0	1.588E+1
-8.593E-2	5.956E+0	1.584E+1
-8.431E-2	6.024E+0	1.600E+1
-8.593E-2	5.985E+0	1.603E+1
-8.593E-2	6.027E+0	1.593E+1
-8.593E-2	5.894E+0	1.584E+1
-8.431E-2	5.927E+0	1.581E+1
-8.593E-2	6.037E+0	1.598E+1
-8.755E-2	5.927E+0	1.598E+1
-8.917E-2	5.868E+0	1.589E+1
-8.431E-2	6.005E+0	1.595E+1
-8.755E-2	6.018E+0	1.589E+1
-8.755E-2	5.930E+0	1.593E+1
-8.431E-2	5.872E+0	1.598E+1
-8.268E-2	5.979E+0	1.585E+1
-8.593E-2	6.037E+0	1.597E+1
-8.755E-2	5.933E+0	1.607E+1
-8.917E-2	5.969E+0	1.603E+1
-8.431E-2	5.959E+0	1.596E+1
-8.755E-2	6.011E+0	1.589E+1
-8.917E-2	6.014E+0	1.607E+1
-8.431E-2	5.933E+0	1.609E+1
-8.431E-2	6.057E+0	1.600E+1
-8.431E-2	5.969E+0	1.599E+1
-8.593E-2	5.995E+0	1.581E+1
-8.593E-2	5.943E+0	1.614E+1
-8.268E-2	5.979E+0	1.585E+1
-8.431E-2	6.011E+0	1.604E+1
-8.755E-2	5.956E+0	1.580E+1
-8.593E-2	5.914E+0	1.586E+1
-8.755E-2	6.060E+0	1.596E+1
-8.268E-2	5.946E+0	1.609E+1
-8.755E-2	5.933E+0	1.602E+1
-8.593E-2	5.995E+0	1.602E+1
-8.755E-2	5.933E+0	1.593E+1
-8.268E-2	5.927E+0	1.606E+1
-8.593E-2	5.901E+0	1.599E+1
-8.755E-2	5.966E+0	1.580E+1
-8.593E-2	5.914E+0	1.585E+1
-8.593E-2	5.985E+0	1.593E+1
-9.079E-2	6.031E+0	1.587E+1
-8.755E-2	5.969E+0	1.590E+1
-8.431E-2	5.988E+0	1.597E+1
-8.431E-2	5.966E+0	1.578E+1
-8.917E-2	5.901E+0	1.577E+1
-8.755E-2	5.959E+0	1.600E+1
-8.431E-2	6.034E+0	1.584E+1
-8.593E-2	5.988E+0	1.586E+1
-8.755E-2	5.930E+0	1.589E+1
-8.755E-2	5.949E+0	1.582E+1
-8.431E-2	6.011E+0	1.598E+1
-8.593E-2	5.949E+0	1.596E+1
-8.917E-2	6.060E+0	1.589E+1
-8.755E-2	5.985E+0	1.600E+1
-8.755E-2	5.959E+0	1.593E+1
-8.593E-2	6.060E+0	1.597E+1
-8.917E-2	5.875E+0	1.596E+1
-8.593E-2	5.885E+0	1.600E+1
-8.431E-2	5.924E+0	1.591E+1
-8.593E-2	5.972E+0	1.587E+1
-8.593E-2	5.865E+0	1.596E+1
-8.917E-2	5.917E+0	1.588E+1
-8.431E-2	5.966E+0	1.599E+1
-8.431E-2	5.920E+0	1.596E+1
-8.755E-2	5.956E+0	1.591E+1
-8.593E-2	5.985E+0	1.591E+1
-8.917E-2	5.927E+0	1.591E+1
-8.431E-2	5.962E+0	1.585E+1
-8.917E-2	5.940E+0	1.591E+1
-8.593E-2	6.005E+0	1.585E+1
-8.593E-2	5.985E+0	1.596E+1
-8.431E-2	6.027E+0	1.599E+1
-8.755E-2	6.008E+0	1.582E+1
-8.431E-2	6.037E+0	1.593E+1
-7.944E-2	5.962E+0	1.585E+1
-8.268E-2	5.966E+0	1.590E+1
-8.917E-2	6.037E+0	1.590E+1
-8.917E-2	5.995E+0	1.594E+1
-8.268E-2	5.979E+0	1.594E+1
-8.593E-2	6.034E+0	1.584E+1
-9.079E-2	5.982E+0	1.592E+1
-8.917E-2	5.920E+0	1.590E+1
-8.755E-2	5.962E+0	1.585E+1
-8.593E-2	5.995E+0	1.601E+1
-8.917E-2	6.053E+0	1.591E+1
-8.431E-2	6.031E+0	1.586E+1
-8.431E-2	5.979E+0	1.590E+1
-8.755E-2	6.053E+0	1.596E+1
-8.593E-2	5.872E+0	1.587E+1
-8.268E-2	6.027E+0	1.578E+1
-8.268E-2	5.898E+0	1.597E+1
-8.593E-2	6.099E+0	1.587E+1
-8.593E-2	5.982E+0	1.592E+1
-8.593E-2	5.959E+0	1.597E+1
-8.431E-2	6.031E+0	1.609E+1
-8.106E-2	5.979E+0	1.583E+1
-8.593E-2	6.066E+0	1.591E+1
-8.755E-2	5.885E+0	1.577E+1
-8.431E-2	5.940E+0	1.579E+1
-8.431E-2	6.011E+0	1.597E+1
-8.755E-2	5.914E+0	1.581E+1
-8.431E-2	5.949E+0	1.596E+1
-8.268E-2	6.069E+0	1.579E+1
-8.431E-2	5.911E+0	1.597E+1
-8.755E-2	6.001E+0	1.591E+1
-8.593E-2	5.924E+0	1.614E+1
-8.268E-2	5.894E+0	1.603E+1
-8.431E-2	5.920E+0	1.587E+1
-8.593E-2	5.966E+0	1.581E+1
-8.593E-2	5.881E+0	1.610E+1
-8.593E-2	6.057E+0	1.592E+1
-8.755E-2	6.024E+0	1.589E+1
-8.755E-2	5.972E+0	1.584E+1
-8.593E-2	5.956E+0	1.588E+1
-8.431E-2	5.943E+0	1.602E+1
-8.755E-2	5.943E+0	1.579E+1
-8.917E-2	5.992E+0	1.589E+1
-8.593E-2	5.975E+0	1.591E+1
-8.268E-2	5.904E+0	1.589E+1
-8.593E-2	6.008E+0	1.591E+1
-8.755E-2	5.949E+0	1.600E+1
-8.431E-2	5.920E+0	1.593E+1
-8.431E-2	6.044E+0	1.598E+1
-8.431E-2	5.975E+0	1.593E+1
-8.593E-2	5.936E+0	1.602E+1
-8.593E-2	6.027E+0	1.596E+1
-8.431E-2	5.972E+0	1.594E+1
-8.431E-2	5.907E+0	1.581E+1
-8.917E-2	5.914E+0	1.592E+1
-8.755E-2	5.946E+0	1.582E+1
-8.593E-2	5.969E+0	1.589E+1
-8.755E-2	6.005E+0	1.593E+1
-8.593E-2	5.998E+0	1.604E+1
-8.917E-2	5.914E+0	1.581E+1
-8.268E-2	5.975E+0	1.596E+1
-8.431E-2	5.975E+0	1.601E+1
-8.755E-2	5.995E+0	1.581E+1
-9.079E-2	5.933E+0	1.580E+1
-8.431E-2	5.933E+0	1.583E+1
-8.431E-2	5.933E+0	1.592E+1
-8.917E-2	5.943E+0	1.598E+1
-8.593E-2	5.936E+0	1.599E+1
-8.431E-2	5.988E+0	1.589E+1
-8.431E-2	5.940E+0	1.602E+1
-8.593E-2	5.917E+0	1.597E+1
-8.431E-2	5.966E+0	1.602E+1
-8.755E-2	6.021E+0	1.585E+1
-8.755E-2	5.969E+0	1.571E+1
-8.431E-2	6.014E+0	1.615E+1
-8.431E-2	6.069E+0	1.604E+1
-8.431E-2	6.040E+0	1.614E+1
-8.431E-2	5.907E+0	1.600E+1
-8.755E-2	5.962E+0	1.592E+1
-8.593E-2	6.014E+0	1.611E+1
-8.593E-2	5.969E+0	1.603E+1
-8.593E-2	5.930E+0	1.590E+1
-8.593E-2	6.021E+0	1.594E+1
-8.755E-2	5.953E+0	1.593E+1
-8.755E-2	6.018E+0	1.596E+1
-8.431E-2	6.050E+0	1.583E+1
-8.593E-2	5.953E+0	1.591E+1
-8.593E-2	5.985E+0	1.591E+1
-8.593E-2	5.914E+0	1.580E+1
-8.431E-2	5.956E+0	1.579E+1
-8.431E-2	5.875E+0	1.604E+1
-8.593E-2	5.966E+0	1.593E+1
-8.593E-2	5.946E+0	1.592E+1
-8.593E-2	6.082E+0	1.613E+1
-8.755E-2	5.907E+0	1.592E+1
-8.755E-2	5.953E+0	1.582E+1
-8.431E-2	5.920E+0	1.586E+1
-8.593E-2	6.037E+0	1.590E+1
-8.431E-2	6.008E+0	1.595E+1
-8.431E-2	5.975E+0	1.613E+1
-8.268E-2	6.037E+0	1.587E+1
-8.593E-2	5.946E+0	1.596E+1
-8.917E-2	5.979E+0	1.598E+1
-9.079E-2	5.969E+0	1.593E+1
-8.431E-2	6.034E+0	1.572E+1
-8.755E-2	6.011E+0	1.588E+1
-8.755E-2	5.894E+0	1.592E+1
-8.431E-2	6.027E+0	1.596E+1
-8.593E-2	5.979E+0	1.584E+1
-8.917E-2	6.063E+0	1.573E+1
-8.755E-2	5.962E+0	1.592E+1
-8.755E-2	5.933E+0	1.596E+1
-8.431E-2	5.946E+0	1.590E+1
-8.755E-2	5.865E+0	1.598E+1
-8.593E-2	6.047E+0	1.597E+1
-8.755E-2	5.911E+0	1.595E+1
-8.431E-2	5.823E+0	1.601E+1
-8.917E-2	5.917E+0	1.589E+1
-8.593E-2	6.031E+0	1.584E+1
-8.755E-2	6.008E+0	1.595E+1
-8.593E-2	5.953E+0	1.584E+1
-8.593E-2	5.907E+0	1.591E+1
-8.755E-2	5.888E+0	1.594E+1
-8.593E-2	5.933E+0	1.587E+1
-8.431E-2	5.995E+0	1.602E+1
-8.755E-2	5.979E+0	1.588E+1
-8.593E-2	6.014E+0	1.593E+1
-8.593E-2	5.995E+0	1.577E+1
-8.431E-2	5.956E+0	1.583E+1
-8.593E-2	5.940E+0	1.596E+1
-8.755E-2	6.018E+0	1.600E+1
-8.755E-2	5.826E+0	1.584E+1
-8.431E-2	6.063E+0	1.596E+1
-8.431E-2	5.972E+0	1.592E+1
-8.755E-2	5.959E+0	1.589E+1
-8.593E-2	5.959E+0	1.599E+1
-8.755E-2	5.924E+0	1.594E+1
-8.755E-2	5.998E+0	1.582E+1
-8.755E-2	5.911E+0	1.598E+1
-8.755E-2	5.972E+0	1.594E+1
-8.431E-2	5.914E+0	1.597E+1
-8.593E-2	5.933E+0	1.596E+1
-8.268E-2	5.917E+0	1.569E+1
-8.755E-2	5.930E+0	1.603E+1
-8.268E-2	6.040E+0	1.595E+1
-8.593E-2	5.982E+0	1.592E+1
-8.593E-2	5.885E+0	1.591E+1
-8.593E-2	5.933E+0	1.589E+1
-8.431E-2	5.959E+0	1.586E+1
-8.431E-2	6.069E+0	1.594E+1
-8.755E-2	6.108E+0	1.587E+1
-8.431E-2	6.011E+0	1.602E+1
-8.268E-2	5.904E+0	1.586E+1
-8.431E-2	6.011E+0	1.596E+1
-8.755E-2	5.982E+0	1.605E+1
-8.593E-2	5.940E+0	1.582E+1
-8.431E-2	5.966E+0	1.586E+1
-8.268E-2	5.911E+0	1.581E+1
-8.593E-2	5.975E+0	1.592E+1
-8.755E-2	5.904E+0	1.594E+1
-8.431E-2	6.050E+0	1.585E+1
-8.431E-2	6.021E+0	1.579E+1
-8.755E-2	5.911E+0	1.592E+1
-8.755E-2	5.885E+0	1.606E+1
-8.593E-2	5.933E+0	1.591E+1
-8.593E-2	5.962E+0	1.592E+1
-8.755E-2	5.920E+0	1.574E+1
-8.593E-2	6.047E+0	1.589E+1
-8.431E-2	5.966E+0	1.594E+1
-8.431E-2	5.894E+0	1.583E+1
-8.755E-2	5.953E+0	1.594E+1
-8.593E-2	6.014E+0	1.607E+1
-8.593E-2	6.014E+0	1.594E+1
-8.593E-2	5.975E+0	1.598E+1
-8.593E-2	5.933E+0	1.593E+1
-8.593E-2	5.911E+0	1.583E+1
-8.593E-2	5.972E+0	1.600E+1
-8.593E-2	5.953E+0	1.597E+1
-8.593E-2	5.940E+0	1.587E+1
-8.593E-2	5.904E+0	1.585E+1
-8.431E-2	5.901E+0	1.589E+1
-8.431E-2	5.998E+0	1.589E+1
-8.431E-2	5.969E+0	1.595E+1
-8.593E-2	5.988E+0	1.574E+1
-8.431E-2	6.018E+0	1.581E+1
-8.106E-2	5.975E+0	1.598E+1
-9.079E-2	5.901E+0	1.603E+1
-8.917E-2	5.904E+0	1.584E+1
-8.431E-2	5.875E+0	1.576E+1
-8.431E-2	6.014E+0	1.590E+1
-8.755E-2	6.034E+0	1.594E+1
-8.755E-2	5.979E+0	1.599E+1
-8.593E-2	5.998E+0	1.598E+1
-8.268E-2	5.911E+0	1.591E+1
-8.755E-2	5.998E+0	1.598E+1
-8.593E-2	5.930E+0	1.593E+1
-8.593E-2	5.933E+0	1.587E+1
-8.593E-2	5.969E+0	1.584E+1
-8.593E-2	5.914E+0	1.591E+1
-8.431E-2	5.975E+0	1.590E+1
-8.268E-2	5.927E+0	1.575E+1
-8.593E-2	5.979E+0	1.591E+1
-8.593E-2	5.969E+0	1.595E+1
-8.593E-2	6.031E+0	1.603E+1
-8.431E-2	5.956E+0	1.592E+1
-8.431E-2	5.998E+0	1.590E+1
-8.755E-2	5.946E+0	1.607E+1
-8.593E-2	5.917E+0	1.605E+1
-8.593E-2	6.040E+0	1.590E+1
-8.755E-2	6.060E+0	1.599E+1
-8.593E-2	5.930E+0	1.594E+1
-8.431E-2	5.927E+0	1.590E+1
-8.593E-2	5.972E+0	1.586E+1
-8.593E-2	5.982E+0	1.588E+1
-8.431E-2	6.040E+0	1.592E+1
-8.755E-2	5.946E+0	1.601E+1
-8.431E-2	5.998E+0	1.589E+1
-8.268E-2	5.969E+0	1.590E+1
-8.593E-2	6.018E+0	1.595E+1
-8.755E-2	5.927E+0	1.576E+1
-8.593E-2	5.936E+0	1.606E+1
-8.593E-2	6.011E+0	1.588E+1
-8.593E-2	5.998E+0	1.594E+1
-8.755E-2	5.992E+0	1.587E+1
-8.268E-2	5.966E+0	1.598E+1
-8.593E-2	6.057E+0	1.590E+1
-8.755E-2	5.972E+0	1.601E+1
-8.593E-2	6.021E+0	1.577E+1
-8.431E-2	5.878E+0	1.599E+1
-8.593E-2	5.940E+0	1.588E+1
-8.431E-2	5.943E+0	1.588E+1
-8.593E-2	5.972E+0	1.586E+1
-8.593E-2	5.875E+0	1.596E+1
-8.431E-2	5.816E+0	1.597E+1
-8.268E-2	6.021E+0	1.575E+1
-8.593E-2	5.959E+0	1.585E+1
-8.431E-2	5.940E+0	1.589E+1
-8.593E-2	5.969E+0	1.593E+1
-8.755E-2	5.988E+0	1.598E+1
-8.593E-2	5.914E+0	1.583E+1
-8.431E-2	5.833E+0	1.593E+1
-8.431E-2	5.953E+0	1.606E+1
-8.593E-2	5.946E+0	1.593E+1
-8.593E-2	5.962E+0	1.597E+1
-8.593E-2	5.888E+0	1.579E+1
-8.431E-2	5.936E+0	1.594E+1
-8.593E-2	6.014E+0	1.602E+1
-8.431E-2	6.069E+0	1.599E+1
-8.917E-2	5.872E+0	1.590E+1
-8.755E-2	5.975E+0	1.578E+1
-8.268E-2	6.073E+0	1.577E+1
-9.079E-2	5.917E+0	1.581E+1
-8.431E-2	5.829E+0	1.589E+1
-8.431E-2	6.069E+0	1.592E+1
-8.431E-2	5.972E+0	1.586E+1
-8.755E-2	5.979E+0	1.597E+1
-8.431E-2	5.936E+0	1.595E+1
-8.593E-2	5.953E+0	1.603E+1
-8.755E-2	5.988E+0	1.590E+1
-8.917E-2	5.940E+0	1.593E+1
-8.593E-2	6.024E+0	1.600E+1
-8.593E-2	5.949E+0	1.588E+1
-8.755E-2	5.966E+0	1.589E+1
-8.593E-2	5.930E+0	1.587E+1
-8.431E-2	5.953E+0	1.588E+1
-8.593E-2	5.992E+0	1.600E+1
-8.593E-2	5.988E+0	1.599E+1
-8.593E-2	5.898E+0	1.593E+1
-8.755E-2	5.972E+0	1.588E+1
-8.593E-2	5.962E+0	1.577E+1
-8.593E-2	5.975E+0	1.595E+1
-8.755E-2	5.933E+0	1.588E+1
-8.593E-2	5.936E+0	1.598E+1
-8.755E-2	5.943E+0	1.587E+1
-8.431E-2	5.966E+0	1.592E+1
-8.431E-2	5.933E+0	1.576E+1
-8.431E-2	5.969E+0	1.591E+1
-8.755E-2	6.027E+0	1.571E+1
-8.755E-2	6.005E+0	1.582E+1
-8.755E-2	6.018E+0	1.579E+1
-8.431E-2	5.979E+0	1.591E+1
-8.593E-2	5.953E+0	1.582E+1
-8.755E-2	6.034E+0	1.599E+1
-8.106E-2	5.914E+0	1.600E+1
-8.431E-2	5.865E+0	1.593E+1
-8.917E-2	5.969E+0	1.591E+1
-8.917E-2	6.027E+0	1.579E+1
-8.593E-2	5.907E+0	1.578E+1
-8.431E-2	5.862E+0	1.600E+1
-8.431E-2	6.001E+0	1.594E+1
-8.431E-2	5.988E+0	1.605E+1
-8.593E-2	5.985E+0	1.579E+1
-8.593E-2	5.888E+0	1.593E+1
-8.431E-2	6.031E+0	1.582E+1
-8.593E-2	5.936E+0	1.577E+1
-8.917E-2	5.959E+0	1.583E+1
-8.268E-2	5.979E+0	1.591E+1
-8.431E-2	5.891E+0	1.589E+1
-8.755E-2	5.868E+0	1.585E+1
-8.593E-2	6.031E+0	1.573E+1
-8.755E-2	6.011E+0	1.588E+1
-8.431E-2	5.933E+0	1.590E+1
-8.593E-2	5.927E+0	1.602E+1
-8.755E-2	5.930E+0	1.596E+1
-8.593E-2	5.998E+0	1.603E+1
-8.431E-2	5.933E+0	1.595E+1
-8.593E-2	5.878E+0	1.601E+1
-8.593E-2	5.953E+0	1.591E+1
-8.755E-2	5.962E+0	1.596E+1
-8.593E-2	5.836E+0	1.580E+1
-8.593E-2	5.907E+0	1.594E+1
-8.431E-2	5.936E+0	1.596E+1
-8.431E-2	5.868E+0	1.597E+1
-8.755E-2	5.953E+0	1.596E+1
-8.593E-2	5.953E+0	1.602E+1
-8.593E-2	5.936E+0	1.589E+1
-8.593E-2	6.034E+0	1.600E+1
-8.431E-2	5.936E+0	1.587E+1
-8.755E-2	5.933E+0	1.595E+1
-8.593E-2	5.872E+0	1.591E+1
-8.431E-2	6.034E+0	1.611E+1
-8.431E-2	5.907E+0	1.591E+1
-8.431E-2	6.021E+0	1.589E+1
-8.593E-2	6.005E+0	1.598E+1
-8.431E-2	6.024E+0	1.587E+1
-8.431E-2	5.907E+0	1.599E+1
-8.755E-2	5.907E+0	1.591E+1
-8.593E-2	5.914E+0	1.586E+1
-8.431E-2	5.982E+0	1.593E+1
-8.431E-2	5.907E+0	1.592E+1
-8.431E-2	6.082E+0	1.582E+1
-8.431E-2	5.953E+0	1.590E+1
-8.593E-2	5.911E+0	1.598E+1
-8.431E-2	6.047E+0	1.586E+1
-8.593E-2	5.920E+0	1.590E+1
-8.917E-2	5.982E+0	1.593E+1
-8.431E-2	5.988E+0	1.598E+1
-8.431E-2	6.014E+0	1.583E+1
-8.917E-2	5.936E+0	1.592E+1
-8.755E-2	5.998E+0	1.595E+1
-8.268E-2	5.985E+0	1.588E+1
-8.106E-2	6.014E+0	1.584E+1
-8.593E-2	5.888E+0	1.591E+1
-8.431E-2	5.901E+0	1.581E+1
-8.593E-2	5.956E+0	1.596E+1
-8.431E-2	5.936E+0	1.586E+1
-8.593E-2	5.979E+0	1.595E+1
-8.431E-2	5.885E+0	1.593E+1
-8.431E-2	5.930E+0	1.584E+1
-8.593E-2	5.898E+0	1.584E+1
-8.755E-2	5.969E+0	1.584E+1
-8.917E-2	5.878E+0	1.598E+1
-8.593E-2	6.060E+0	1.595E+1
-8.268E-2	5.985E+0	1.589E+1
-8.593E-2	5.975E+0	1.597E+1
-8.755E-2	5.875E+0	1.593E+1
-8.593E-2	5.979E+0	1.591E+1
-8.755E-2	5.865E+0	1.601E+1
-8.593E-2	5.855E+0	1.602E+1
-8.593E-2	6.018E+0	1.581E+1
-8.268E-2	5.924E+0	1.580E+1
-8.431E-2	6.001E+0	1.589E+1
-8.593E-2	5.940E+0	1.602E+1
-8.268E-2	5.930E+0	1.585E+1
-8.268E-2	5.956E+0	1.589E+1
-8.593E-2	6.050E+0	1.593E+1
-8.431E-2	5.891E+0	1.591E+1
-8.593E-2	5.855E+0	1.595E+1
-8.593E-2	5.998E+0	1.591E+1
-8.268E-2	6.044E+0	1.579E+1
-8.593E-2	5.930E+0	1.603E+1
-8.755E-2	5.982E+0	1.586E+1
-8.431E-2	5.946E+0	1.595E+1
-8.431E-2	5.946E+0	1.590E+1
-8.755E-2	5.956E+0	1.589E+1
-8.593E-2	5.995E+0	1.585E+1
-8.268E-2	5.846E+0	1.596E+1
-8.431E-2	5.959E+0	1.604E+1
-8.755E-2	5.936E+0	1.586E+1
-8.593E-2	5.859E+0	1.594E+1
-8.593E-2	5.988E+0	1.589E+1
-8.593E-2	5.946E+0	1.608E+1
-8.431E-2	5.914E+0	1.573E+1
-8.917E-2	6.021E+0	1.581E+1
-8.431E-2	6.024E+0	1.589E+1
-8.593E-2	5.907E+0	1.603E+1
-8.593E-2	5.946E+0	1.575E+1
-8.593E-2	5.943E+0	1.583E+1
-8.431E-2	5.953E+0	1.576E+1
-8.431E-2	5.904E+0	1.593E+1
-8.755E-2	6.011E+0	1.588E+1
-8.917E-2	6.014E+0	1.580E+1
-8.593E-2	5.936E+0	1.596E+1
-8.593E-2	5.911E+0	1.581E+1
-8.755E-2	5.956E+0	1.588E+1
-8.593E-2	5.911E+0	1.574E+1
-8.106E-2	5.998E+0	1.592E+1
-8.268E-2	5.962E+0	1.584E+1
-8.755E-2	6.050E+0	1.576E+1
-8.755E-2	5.927E+0	1.579E+1
-8.593E-2	5.911E+0	1.589E+1
-8.755E-2	6.018E+0	1.585E+1
-8.755E-2	5.975E+0	1.607E+1
-8.593E-2	5.936E+0	1.591E+1
-8.106E-2	5.956E+0	1.597E+1
-8.431E-2	5.992E+0	1.596E+1
-8.755E-2	5.924E+0	1.587E+1
-8.431E-2	5.920E+0	1.580E+1
-8.268E-2	5.862E+0	1.600E+1
-8.593E-2	5.943E+0	1.603E+1
-8.593E-2	5.946E+0	1.584E+1
-8.593E-2	5.946E+0	1.594E+1
-8.268E-2	5.855E+0	1.576E+1
-8.268E-2	5.911E+0	1.573E+1
-8.431E-2	5.930E+0	1.599E+1
-8.593E-2	5.917E+0	1.580E+1
-8.431E-2	5.992E+0	1.562E+1
-8.593E-2	5.969E+0	1.583E+1
-8.593E-2	5.878E+0	1.582E+1
-8.755E-2	6.024E+0	1.574E+1
-8.106E-2	5.836E+0	1.582E+1
-8.431E-2	6.031E+0	1.597E+1
-8.755E-2	5.907E+0	1.582E+1
-8.593E-2	6.001E+0	1.582E+1
-8.431E-2	5.949E+0	1.596E+1
-8.431E-2	5.924E+0	1.588E+1
-8.917E-2	5.933E+0	1.597E+1
-8.755E-2	6.053E+0	1.597E+1
-8.268E-2	5.943E+0	1.580E+1
-8.431E-2	5.881E+0	1.585E+1
-8.755E-2	5.979E+0	1.594E+1
-8.917E-2	6.031E+0	1.592E+1
-8.106E-2	5.891E+0	1.580E+1
-8.593E-2	5.985E+0	1.584E+1
-8.755E-2	5.904E+0	1.589E+1
-8.431E-2	5.881E+0	1.596E+1
-8.268E-2	5.891E+0	1.586E+1
-8.593E-2	6.008E+0	1.587E+1
-8.431E-2	5.924E+0	1.607E+1
-8.593E-2	5.911E+0	1.589E+1
-8.593E-2	5.891E+0	1.596E+1
-8.593E-2	5.982E+0	1.591E+1
-8.755E-2	5.956E+0	1.600E+1
-8.755E-2	6.024E+0	1.597E+1
-8.593E-2	5.962E+0	1.596E+1
-8.755E-2	5.959E+0	1.592E+1
-8.755E-2	5.927E+0	1.592E+1
-8.755E-2	5.988E+0	1.592E+1
-8.268E-2	5.920E+0	1.594E+1
-8.431E-2	5.995E+0	1.576E+1
-8.917E-2	5.988E+0	1.592E+1
-8.593E-2	6.005E+0	1.594E+1
-8.431E-2	5.907E+0	1.600E+1
-8.268E-2	5.865E+0	1.593E+1
-8.917E-2	6.031E+0	1.581E+1
-8.917E-2	5.985E+0	1.590E+1
-8.755E-2	5.995E+0	1.588E+1
-8.755E-2	5.982E+0	1.596E+1
-8.755E-2	5.891E+0	1.585E+1
-8.755E-2	5.985E+0	1.597E+1
-8.268E-2	5.975E+0	1.589E+1
-8.593E-2	5.946E+0	1.585E+1
-8.431E-2	5.917E+0	1.576E+1
-8.593E-2	6.008E+0	1.593E+1
-8.593E-2	5.969E+0	1.580E+1
-8.593E-2	5.962E+0	1.585E+1
-8.917E-2	5.985E+0	1.598E+1
-8.917E-2	5.933E+0	1.579E+1
-8.593E-2	5.962E+0	1.592E+1
-8.593E-2	5.872E+0	1.600E+1
-8.593E-2	5.943E+0	1.605E+1
-8.917E-2	5.979E+0	1.597E+1
-8.755E-2	5.943E+0	1.579E+1
-8.593E-2	5.924E+0	1.581E+1
-8.917E-2	5.859E+0	1.595E+1
-8.593E-2	5.972E+0	1.591E+1
-8.431E-2	5.940E+0	1.587E+1
-8.755E-2	5.949E+0	1.580E+1
-8.593E-2	5.862E+0	1.583E+1
-8.755E-2	5.901E+0	1.571E+1
-8.431E-2	5.985E+0	1.586E+1
-8.593E-2	5.911E+0	1.596E+1
-8.755E-2	6.069E+0	1.597E+1
-8.593E-2	5.943E+0	1.593E+1
-8.268E-2	5.936E+0	1.569E+1
-8.431E-2	6.014E+0	1.581E+1
-8.755E-2	5.904E+0	1.585E+1
-8.755E-2	5.982E+0	1.573E+1
-8.431E-2	5.966E+0	1.598E+1
-8.431E-2	6.001E+0	1.579E+1
-8.755E-2	5.966E+0	1.580E+1
-8.755E-2	5.985E+0	1.581E+1
-8.593E-2	6.011E+0	1.584E+1
-8.593E-2	5.956E+0	1.579E+1
-8.755E-2	5.930E+0	1.600E+1
-8.593E-2	5.911E+0	1.585E+1
-8.268E-2	5.914E+0	1.589E+1
-8.431E-2	5.907E+0	1.591E+1
-8.755E-2	5.966E+0	1.594E+1
-8.917E-2	5.920E+0	1.589E+1
-8.593E-2	5.975E+0	1.582E+1
-8.755E-2	5.966E+0	1.608E+1
-8.593E-2	5.979E+0	1.584E+1
-8.593E-2	5.998E+0	1.590E+1
-8.106E-2	5.969E+0	1.577E+1
-8.431E-2	5.911E+0	1.585E+1
-8.917E-2	5.982E+0	1.593E+1
-8.755E-2	5.872E+0	1.573E+1
-8.593E-2	5.920E+0	1.579E+1
-8.431E-2	5.966E+0	1.595E+1
-8.755E-2	5.962E+0	1.582E+1
-8.755E-2	5.881E+0	1.600E+1
-8.431E-2	6.008E+0	1.582E+1
-8.431E-2	6.001E+0	1.574E+1
-8.593E-2	5.953E+0	1.581E+1
-8.593E-2	5.888E+0	1.579E+1
-8.431E-2	5.940E+0	1.597E+1
-8.431E-2	5.949E+0	1.593E+1
-8.755E-2	5.969E+0	1.605E+1
-8.593E-2	5.959E+0	1.590E+1
-8.593E-2	5.888E+0	1.596E+1
-8.593E-2	5.901E+0	1.601E+1
-8.755E-2	6.031E+0	1.589E+1
-8.593E-2	5.943E+0	1.591E+1
-8.431E-2	6.040E+0	1.595E+1
-8.593E-2	6.034E+0	1.591E+1
-8.593E-2	5.998E+0	1.585E+1
-8.755E-2	5.953E+0	1.591E+1
-8.431E-2	5.917E+0	1.591E+1
-8.431E-2	5.933E+0	1.585E+1
-8.593E-2	5.940E+0	1.591E+1
-8.593E-2	6.001E+0	1.577E+1
-8.431E-2	5.924E+0	1.584E+1
-9.079E-2	5.985E+0	1.590E+1
-8.593E-2	5.933E+0	1.585E+1
-8.593E-2	5.979E+0	1.602E+1
-8.593E-2	5.930E+0	1.607E+1
-8.431E-2	5.946E+0	1.590E+1
-8.755E-2	5.966E+0	1.581E+1
-8.755E-2	5.940E+0	1.589E+1
-8.755E-2	5.894E+0	1.580E+1
-8.431E-2	5.995E+0	1.593E+1
-8.431E-2	5.988E+0	1.583E+1
-8.593E-2	5.878E+0	1.585E+1
-8.593E-2	5.975E+0	1.584E+1
-8.431E-2	5.959E+0	1.590E+1
-8.755E-2	5.930E+0	1.583E+1
-8.755E-2	6.066E+0	1.595E+1
-8.593E-2	5.885E+0	1.593E+1
-8.755E-2	5.969E+0	1.598E+1
-8.593E-2	5.933E+0	1.581E+1
-8.593E-2	5.946E+0	1.579E+1
-8.431E-2	5.933E+0	1.593E+1
-8.431E-2	5.829E+0	1.581E+1
-8.755E-2	5.927E+0	1.602E+1
-8.593E-2	5.924E+0	1.584E+1
-8.431E-2	5.966E+0	1.584E+1
-8.106E-2	5.949E+0	1.587E+1
-8.593E-2	5.956E+0	1.584E+1
-8.593E-2	5.953E+0	1.582E+1
-8.106E-2	5.988E+0	1.587E+1
-8.593E-2	5.901E+0	1.603E+1
-8.755E-2	5.949E+0	1.585E+1
-8.755E-2	5.975E+0	1.588E+1
-8.593E-2	5.924E+0	1.583E+1
-8.431E-2	5.875E+0	1.597E+1
-8.431E-2	5.962E+0	1.578E+1
-8.755E-2	5.949E+0	1.588E+1
-8.268E-2	5.907E+0	1.603E+1
-8.268E-2	5.982E+0	1.595E+1
-8.431E-2	5.969E+0	1.577E+1
-8.593E-2	5.872E+0	1.578E+1
-8.268E-2	6.053E+0	1.580E+1
-8.431E-2	5.936E+0	1.581E+1
-8.755E-2	5.982E+0	1.589E+1
-8.431E-2	6.011E+0	1.599E+1
-8.755E-2	5.982E+0	1.583E+1
-8.917E-2	5.894E+0	1.602E+1
-8.593E-2	5.998E+0	1.589E+1
-8.755E-2	5.988E+0	1.583E+1
-8.593E-2	5.833E+0	1.593E+1
-8.431E-2	5.962E+0	1.601E+1
-8.593E-2	5.953E+0	1.582E+1
-8.755E-2	5.907E+0	1.583E+1
-8.755E-2	5.924E+0	1.591E+1
-8.755E-2	5.933E+0	1.566E+1
-8.755E-2	5.868E+0	1.603E+1
-8.593E-2	5.898E+0	1.607E+1
-8.431E-2	5.962E+0	1.582E+1
-8.593E-2	5.953E+0	1.586E+1
-8.755E-2	5.927E+0	1.594E+1
-8.593E-2	5.865E+0	1.588E+1
-8.593E-2	6.034E+0	1.604E+1
-8.593E-2	5.898E+0	1.581E+1
-8.755E-2	5.959E+0	1.561E+1
-8.755E-2	5.940E+0	1.584E+1
-8.431E-2	6.027E+0	1.592E+1
-8.431E-2	6.027E+0	1.591E+1
-8.593E-2	5.979E+0	1.601E+1
-8.593E-2	5.956E+0	1.575E+1
-8.431E-2	5.992E+0	1.579E+1
-8.593E-2	5.943E+0	1.575E+1
-8.755E-2	5.969E+0	1.583E+1
-8.593E-2	5.985E+0	1.588E+1
-8.268E-2	5.842E+0	1.585E+1
-8.917E-2	5.972E+0	1.601E+1
-8.755E-2	6.082E+0	1.585E+1
-8.755E-2	5.927E+0	1.600E+1
-8.593E-2	5.898E+0	1.579E+1
-8.593E-2	5.865E+0	1.579E+1
-8.593E-2	5.920E+0	1.587E+1
-8.593E-2	5.911E+0	1.597E+1
-8.431E-2	6.027E+0	1.574E+1
-8.593E-2	5.959E+0	1.594E+1
-8.917E-2	5.927E+0	1.594E+1
-8.755E-2	5.982E+0	1.589E+1
-8.268E-2	5.898E+0	1.578E+1
-8.268E-2	6.011E+0	1.585E+1
-8.431E-2	5.917E+0	1.590E+1
-8.593E-2	5.985E+0	1.587E+1
-8.431E-2	5.901E+0	1.588E+1
-8.268E-2	5.907E+0	1.577E+1
-8.593E-2	5.953E+0	1.576E+1
-8.593E-2	5.849E+0	1.573E+1
-8.106E-2	5.966E+0	1.589E+1
-8.431E-2	5.836E+0	1.600E+1
-8.917E-2	5.956E+0	1.591E+1
-8.268E-2	5.901E+0	1.588E+1
-8.593E-2	5.962E+0	1.594E+1
-8.268E-2	5.930E+0	1.588E+1
-8.593E-2	5.885E+0	1.576E+1
-8.593E-2	5.868E+0	1.582E+1
-8.431E-2	5.907E+0	1.578E+1
-8.593E-2	5.982E+0	1.581E+1
-8.755E-2	5.930E+0	1.581E+1
-8.431E-2	5.933E+0	1.591E+1
-8.431E-2	5.943E+0	1.578E+1
-8.593E-2	5.940E+0	1.581E+1
-8.431E-2	5.966E+0	1.594E+1
-8.431E-2	5.927E+0	1.592E+1
-8.106E-2	5.959E+0	1.586E+1
-8.268E-2	5.969E+0	1.580E+1
-8.593E-2	5.888E+0	1.591E+1
-8.431E-2	5.975E+0	1.563E+1
-8.268E-2	5.881E+0	1.572E+1
-8.431E-2	5.969E+0	1.588E+1
-8.593E-2	5.907E+0	1.592E+1
-8.268E-2	5.972E+0	1.583E+1
-8.106E-2	5.940E+0	1.583E+1
-8.431E-2	5.891E+0	1.579E+1
-8.593E-2	5.901E+0	1.584E+1
-8.106E-2	5.901E+0	1.571E+1
-8.268E-2	5.949E+0	1.570E+1
-8.268E-2	5.936E+0	1.583E+1
-8.268E-2	5.949E+0	1.585E+1
-8.755E-2	5.998E+0	1.591E+1
-8.431E-2	5.881E+0	1.590E+1
-8.431E-2	5.946E+0	1.594E+1
-8.431E-2	5.924E+0	1.584E+1
-8.755E-2	5.849E+0	1.594E+1
-8.268E-2	5.920E+0	1.579E+1
-8.106E-2	5.907E+0	1.594E+1
-8.431E-2	5.982E+0	1.603E+1
-8.268E-2	5.833E+0	1.581E+1
-8.268E-2	5.924E+0	1.586E+1
-8.268E-2	5.962E+0	1.574E+1
-8.431E-2	5.949E+0	1.585E+1
-8.593E-2	5.875E+0	1.581E+1
-8.431E-2	6.057E+0	1.589E+1
-8.268E-2	5.936E+0	1.585E+1
-8.593E-2	5.949E+0	1.589E+1
-8.755E-2	5.985E+0	1.589E+1
-8.593E-2	5.943E+0	1.573E+1
-8.268E-2	5.927E+0	1.578E+1
-8.593E-2	5.927E+0	1.583E+1
-8.431E-2	5.988E+0	1.592E+1
-8.431E-2	6.027E+0	1.569E+1
-8.593E-2	5.894E+0	1.571E+1
-8.268E-2	5.920E+0	1.593E+1
-8.593E-2	5.859E+0	1.579E+1
-8.431E-2	5.936E+0	1.576E+1
-8.431E-2	5.907E+0	1.571E+1
-8.755E-2	5.898E+0	1.589E+1
-8.268E-2	5.959E+0	1.583E+1
-8.268E-2	5.891E+0	1.592E+1
-8.755E-2	6.011E+0	1.581E+1
-8.593E-2	6.001E+0	1.582E+1
-8.593E-2	6.044E+0	1.593E+1
-8.431E-2	5.888E+0	1.568E+1
-8.431E-2	5.946E+0	1.569E+1
-8.593E-2	6.011E+0	1.584E+1
-8.755E-2	5.985E+0	1.579E+1
-8.268E-2	5.878E+0	1.570E+1
-8.431E-2	5.849E+0	1.584E+1
-8.755E-2	5.914E+0	1.593E+1
-8.593E-2	6.027E+0	1.588E+1
-8.431E-2	5.898E+0	1.583E+1
-8.268E-2	5.953E+0	1.589E+1
-8.268E-2	5.940E+0	1.593E+1
-8.431E-2	5.894E+0	1.577E+1
-8.431E-2	5.975E+0	1.585E+1
-8.431E-2	5.962E+0	1.579E+1
-8.268E-2	5.852E+0	1.577E+1
-8.755E-2	5.992E+0	1.577E+1
-8.268E-2	5.927E+0	1.605E+1
-8.593E-2	5.894E+0	1.579E+1
-8.593E-2	5.936E+0	1.584E+1
-8.917E-2	5.940E+0	1.568E+1
-8.593E-2	5.924E+0	1.584E+1
-8.431E-2	5.933E+0	1.579E+1
-8.593E-2	5.898E+0	1.592E+1
-8.431E-2	5.949E+0	1.588E+1
-8.431E-2	5.953E+0	1.586E+1
-8.268E-2	5.901E+0	1.568E+1
-8.755E-2	5.930E+0	1.588E+1
-8.755E-2	5.992E+0	1.578E+1
-8.431E-2	6.014E+0	1.587E+1
-8.431E-2	5.979E+0	1.578E+1
-8.593E-2	5.998E+0	1.603E+1
-8.268E-2	5.862E+0	1.581E+1
-8.593E-2	5.872E+0	1.589E+1
-8.593E-2	5.956E+0	1.583E+1
-8.593E-2	5.946E+0	1.592E+1
-8.917E-2	5.888E+0	1.591E+1
-8.431E-2	5.911E+0	1.599E+1
-8.593E-2	5.946E+0	1.588E+1
-8.755E-2	5.975E+0	1.591E+1
-8.755E-2	6.005E+0	1.586E+1
-8.593E-2	5.966E+0	1.579E+1
-8.431E-2	6.005E+0	1.575E+1
-8.755E-2	6.011E+0	1.579E+1
-8.917E-2	5.924E+0	1.582E+1
-8.593E-2	6.001E+0	1.586E+1
-8.431E-2	5.859E+0	1.589E+1
-8.593E-2	5.962E+0	1.587E+1
-8.917E-2	5.940E+0	1.606E+1
-8.431E-2	6.024E+0	1.588E+1
-8.431E-2	5.982E+0	1.572E+1
-8.755E-2	5.985E+0	1.575E+1
-8.431E-2	5.975E+0	1.590E+1
-8.268E-2	6.018E+0	1.606E+1
-8.593E-2	5.946E+0	1.590E+1
-8.755E-2	5.904E+0	1.573E+1
-8.431E-2	5.927E+0	1.574E+1
-8.268E-2	6.047E+0	1.610E+1
-8.268E-2	6.011E+0	1.577E+1
-8.268E-2	5.946E+0	1.600E+1
-8.431E-2	5.936E+0	1.561E+1
-8.593E-2	5.953E+0	1.594E+1
-8.431E-2	5.917E+0	1.594E+1
-8.755E-2	5.975E+0	1.589E+1
-8.593E-2	5.907E+0	1.579E+1
-8.431E-2	5.894E+0	1.577E+1
-8.431E-2	6.008E+0	1.592E+1
-8.755E-2	5.995E+0	1.579E+1
-8.431E-2	5.943E+0	1.575E+1
-8.593E-2	5.898E+0	1.593E+1
-8.268E-2	5.956E+0	1.576E+1
-8.755E-2	5.943E+0	1.576E+1
-8.755E-2	5.940E+0	1.572E+1
-8.268E-2	5.907E+0	1.588E+1
-8.593E-2	5.959E+0	1.591E+1
-8.593E-2	5.901E+0	1.590E+1
-8.593E-2	5.891E+0	1.579E+1
-8.431E-2	5.868E+0	1.576E+1
-8.268E-2	5.898E+0	1.586E+1
-8.431E-2	5.911E+0	1.566E+1
-8.431E-2	5.930E+0	1.583E+1
-8.593E-2	5.998E+0	1.585E+1
-8.593E-2	5.966E+0	1.569E+1
-8.593E-2	5.875E+0	1.591E+1
-8.755E-2	5.859E+0	1.581E+1
-8.431E-2	5.907E+0	1.606E+1
-8.755E-2	5.949E+0	1.593E+1
-8.917E-2	6.024E+0	1.593E+1
-8.593E-2	5.898E+0	1.590E+1
-8.431E-2	5.933E+0	1.571E+1
-8.106E-2	5.956E+0	1.565E+1
-8.593E-2	5.953E+0	1.596E+1
-8.593E-2	5.904E+0	1.582E+1
-8.431E-2	5.953E+0	1.570E+1
-8.593E-2	5.930E+0	1.583E+1
-8.755E-2	5.975E+0	1.595E+1
-8.593E-2	5.966E+0	1.586E+1
-8.431E-2	5.885E+0	1.583E+1
-8.431E-2	5.891E+0	1.580E+1
-8.593E-2	5.933E+0	1.580E+1
-8.755E-2	6.066E+0	1.598E+1
-8.431E-2	6.005E+0	1.587E+1
-8.268E-2	5.962E+0	1.574E+1
-8.593E-2	5.972E+0	1.581E+1
-8.593E-2	5.898E+0	1.582E+1
-8.431E-2	6.037E+0	1.591E+1
-8.593E-2	5.959E+0	1.590E+1
-8.755E-2	5.979E+0	1.568E+1
-8.755E-2	5.859E+0	1.582E+1
-8.268E-2	5.852E+0	1.586E+1
-8.431E-2	5.966E+0	1.589E+1
-8.593E-2	5.992E+0	1.586E+1
-8.431E-2	5.940E+0	1.583E+1
-8.593E-2	5.933E+0	1.586E+1
-8.593E-2	5.998E+0	1.583E+1
-8.917E-2	5.966E+0	1.600E+1
-8.593E-2	5.914E+0	1.577E+1
-8.593E-2	5.907E+0	1.596E+1
-8.593E-2	5.969E+0	1.585E+1
-8.431E-2	5.953E+0	1.569E+1
-8.431E-2	5.872E+0	1.578E+1
-8.593E-2	5.946E+0	1.588E+1
-8.268E-2	5.901E+0	1.584E+1
-8.593E-2	5.966E+0	1.590E+1
-8.431E-2	5.904E+0	1.568E+1
-8.431E-2	5.966E+0	1.599E+1
-8.268E-2	5.927E+0	1.584E+1
-8.755E-2	5.936E+0	1.592E+1
-8.593E-2	5.846E+0	1.583E+1
-8.431E-2	6.011E+0	1.571E+1
-8.593E-2	6.044E+0	1.583E+1
-8.593E-2	5.911E+0	1.579E+1
-8.431E-2	5.907E+0	1.581E+1
-8.106E-2	5.924E+0	1.592E+1
-8.593E-2	5.920E+0	1.597E+1
-8.755E-2	5.891E+0	1.585E+1
-8.593E-2	5.972E+0	1.583E+1
-8.268E-2	5.930E+0	1.574E+1
-8.431E-2	5.943E+0	1.592E+1
-8.431E-2	5.891E+0	1.583E+1
-8.593E-2	5.956E+0	1.594E+1
-8.268E-2	5.920E+0	1.567E+1
-8.268E-2	6.005E+0	1.593E+1
-8.431E-2	6.008E+0	1.585E+1
-8.755E-2	6.044E+0	1.578E+1
-8.593E-2	5.933E+0	1.574E+1
-8.593E-2	5.791E+0	1.581E+1
-8.431E-2	6.008E+0	1.584E+1
-8.431E-2	6.053E+0	1.582E+1
-8.106E-2	5.907E+0	1.572E+1
-8.268E-2	5.865E+0	1.579E+1
-8.593E-2	5.911E+0	1.588E+1
-8.593E-2	5.885E+0	1.579E+1
-8.268E-2	5.891E+0	1.587E+1
-8.431E-2	5.901E+0	1.595E+1
-8.593E-2	5.888E+0	1.590E+1
-8.431E-2	5.875E+0	1.572E+1
-8.593E-2	5.949E+0	1.584E+1
-8.593E-2	5.985E+0	1.597E+1
-8.593E-2	5.891E+0	1.585E+1
-8.431E-2	5.975E+0	1.587E+1
-8.431E-2	5.930E+0	1.587E+1
-8.268E-2	5.936E+0	1.587E+1
-8.431E-2	5.995E+0	1.568E+1
-8.268E-2	5.969E+0	1.592E+1
-8.431E-2	5.901E+0	1.582E+1
-8.593E-2	6.021E+0	1.599E+1
-8.431E-2	5.875E+0	1.577E+1
-8.431E-2	5.930E+0	1.580E+1
-8.106E-2	5.943E+0	1.588E+1
-8.431E-2	5.966E+0	1.586E+1
-8.593E-2	5.953E+0	1.583E+1
-8.917E-2	5.911E+0	1.602E+1
-8.431E-2	5.940E+0	1.592E+1
-8.755E-2	5.875E+0	1.585E+1
-8.755E-2	5.979E+0	1.585E+1
-8.593E-2	5.901E+0	1.568E+1
-8.593E-2	5.920E+0	1.591E+1
-8.431E-2	5.849E+0	1.575E+1
-8.431E-2	5.969E+0	1.590E+1
-8.268E-2	5.962E+0	1.576E+1
-8.431E-2	5.975E+0	1.578E+1
-8.593E-2	6.047E+0	1.586E+1
-8.593E-2	5.881E+0	1.579E+1
-8.755E-2	5.920E+0	1.592E+1
-8.431E-2	5.833E+0	1.584E+1
-8.268E-2	5.940E+0	1.588E+1
-8.755E-2	5.946E+0	1.597E+1
-8.593E-2	5.901E+0	1.584E+1
-8.268E-2	6.073E+0	1.608E+1
-8.593E-2	5.995E+0	1.592E+1
-8.755E-2	5.914E+0	1.564E+1
-8.755E-2	5.911E+0	1.585E+1
-8.431E-2	5.901E+0	1.584E+1
-8.268E-2	5.862E+0	1.588E+1
-8.593E-2	6.001E+0	1.580E+1
-8.593E-2	5.949E+0	1.565E+1
-8.431E-2	5.898E+0	1.591E+1
-8.431E-2	5.878E+0	1.578E+1
-8.431E-2	5.833E+0	1.594E+1
-8.593E-2	5.920E+0	1.566E+1
-8.268E-2	5.898E+0	1.586E+1
-8.593E-2	5.933E+0	1.594E+1
-8.755E-2	5.953E+0	1.599E+1
-8.593E-2	5.898E+0	1.580E+1
-8.431E-2	5.855E+0	1.563E+1
-8.268E-2	5.914E+0	1.584E+1
-8.755E-2	5.885E+0	1.588E+1
-8.593E-2	6.005E+0	1.562E+1
-8.268E-2	5.917E+0	1.588E+1
-8.268E-2	5.898E+0	1.586E+1
-8.755E-2	5.992E+0	1.585E+1
-8.593E-2	5.998E+0	1.577E+1
-8.431E-2	5.807E+0	1.575E+1
-8.593E-2	5.891E+0	1.597E+1
-8.755E-2	5.898E+0	1.570E+1
-8.755E-2	5.959E+0	1.580E+1
-8.431E-2	5.979E+0	1.579E+1
-8.268E-2	5.972E+0	1.582E+1
-8.431E-2	5.924E+0	1.586E+1
-8.593E-2	5.914E+0	1.582E+1
-8.593E-2	5.894E+0	1.589E+1
-8.593E-2	5.962E+0	1.577E+1
-8.593E-2	5.927E+0	1.591E+1
-8.268E-2	5.966E+0	1.572E+1
-8.431E-2	5.943E+0	1.584E+1
-8.268E-2	6.011E+0	1.560E+1
-8.593E-2	5.972E+0	1.577E+1
-8.917E-2	5.936E+0	1.565E+1
-8.593E-2	5.836E+0	1.570E+1
-8.431E-2	5.839E+0	1.568E+1
-8.755E-2	6.011E+0	1.571E+1
-8.593E-2	5.995E+0	1.579E+1
-8.431E-2	5.946E+0	1.578E+1
-8.593E-2	5.807E+0	1.583E+1
-8.593E-2	6.011E+0	1.580E+1
-8.755E-2	6.001E+0	1.565E+1
-8.431E-2	5.953E+0	1.579E+1
-8.593E-2	5.943E+0	1.596E+1
-8.755E-2	5.969E+0	1.572E+1
-8.431E-2	5.920E+0	1.584E+1
-8.268E-2	6.008E+0	1.585E+1
-8.755E-2	5.901E+0	1.582E+1
-8.917E-2	5.911E+0	1.585E+1
-8.917E-2	5.969E+0	1.591E+1
-8.431E-2	5.881E+0	1.594E+1
-8.268E-2	5.979E+0	1.585E+1
-8.917E-2	5.839E+0	1.589E+1
-8.593E-2	5.875E+0	1.571E+1
-8.593E-2	5.979E+0	1.579E+1
-8.431E-2	5.920E+0	1.585E+1
-8.593E-2	5.972E+0	1.587E+1
-8.593E-2	5.917E+0	1.585E+1
-8.106E-2	5.881E+0	1.575E+1
-8.431E-2	5.894E+0	1.579E+1
-8.431E-2	6.040E+0	1.592E+1
-8.593E-2	5.894E+0	1.585E+1
-8.431E-2	5.885E+0	1.580E+1
-8.431E-2	6.005E+0	1.589E+1
-8.755E-2	5.914E+0	1.579E+1
-8.755E-2	5.953E+0	1.585E+1
-8.593E-2	5.894E+0	1.575E+1
-8.431E-2	5.881E+0	1.587E+1
-8.268E-2	6.063E+0	1.585E+1
-8.755E-2	5.907E+0	1.575E+1
-8.431E-2	5.849E+0	1.588E+1
-8.431E-2	5.924E+0	1.577E+1
-8.431E-2	5.949E+0	1.577E+1
-8.755E-2	5.894E+0	1.583E+1
-8.431E-2	5.907E+0	1.572E+1
-8.593E-2	5.833E+0	1.575E+1
-8.593E-2	5.988E+0	1.595E+1
-8.593E-2	5.868E+0	1.568E+1
-8.431E-2	5.966E+0	1.590E+1
-8.268E-2	5.885E+0	1.589E+1
-8.593E-2	5.904E+0	1.590E+1
-8.593E-2	5.930E+0	1.587E+1
-8.431E-2	5.859E+0	1.583E+1
-8.593E-2	5.914E+0	1.573E+1
-8.755E-2	5.862E+0	1.580E+1
-8.431E-2	5.936E+0	1.583E+1
-8.431E-2	5.972E+0	1.601E+1
-8.755E-2	5.969E+0	1.590E+1
-8.755E-2	5.927E+0	1.574E+1
-8.268E-2	5.898E+0	1.579E+1
-8.431E-2	5.972E+0	1.578E+1
-8.268E-2	5.943E+0	1.578E+1
-8.917E-2	5.907E+0	1.583E+1
-8.917E-2	6.014E+0	1.569E+1
-8.593E-2	5.933E+0	1.587E+1
-8.431E-2	5.917E+0	1.582E+1
-8.755E-2	5.930E+0	1.579E+1
-8.431E-2	6.014E+0	1.574E+1
-8.268E-2	6.014E+0	1.583E+1
-8.431E-2	5.920E+0	1.591E+1
-8.593E-2	5.859E+0	1.577E+1
-8.755E-2	5.875E+0	1.584E+1
-8.593E-2	5.898E+0	1.586E+1
-8.755E-2	6.014E+0	1.584E+1
-8.755E-2	5.946E+0	1.587E+1
-8.755E-2	5.959E+0	1.572E+1
-8.593E-2	6.050E+0	1.584E+1
-8.268E-2	5.907E+0	1.579E+1
-8.593E-2	5.901E+0	1.596E+1
-8.593E-2	5.979E+0	1.576E+1
-8.268E-2	5.962E+0	1.586E+1
-8.755E-2	5.920E+0	1.575E+1
-8.593E-2	5.881E+0	1.585E+1
-8.268E-2	5.891E+0	1.585E+1
-8.593E-2	5.972E+0	1.586E+1
-8.917E-2	5.988E+0	1.591E+1
-8.755E-2	5.852E+0	1.574E+1
-8.755E-2	5.956E+0	1.565E+1
-8.431E-2	5.966E+0	1.585E+1
-8.593E-2	5.888E+0	1.571E+1
-8.431E-2	5.979E+0	1.577E+1
-8.593E-2	5.927E+0	1.588E+1
-8.593E-2	5.933E+0	1.590E+1
-8.593E-2	5.914E+0	1.583E+1
-8.755E-2	5.898E+0	1.570E+1
-8.917E-2	5.865E+0	1.578E+1
-8.268E-2	6.001E+0	1.570E+1
-8.593E-2	5.846E+0	1.573E+1
-8.917E-2	5.943E+0	1.583E+1
-8.755E-2	5.985E+0	1.598E+1
-8.593E-2	5.904E+0	1.588E+1
-8.593E-2	5.940E+0	1.577E+1
-8.917E-2	5.927E+0	1.572E+1
-8.755E-2	5.904E+0	1.582E+1
-8.593E-2	5.985E+0	1.579E+1
-8.431E-2	5.998E+0	1.567E+1
-8.593E-2	6.086E+0	1.573E+1
-8.593E-2	5.914E+0	1.585E+1
-8.593E-2	5.862E+0	1.577E+1
-8.431E-2	5.891E+0	1.590E+1
-8.917E-2	5.888E+0	1.570E+1
-8.755E-2	5.917E+0	1.582E+1
-8.431E-2	5.943E+0	1.601E+1
-8.431E-2	5.975E+0	1.575E+1
-8.755E-2	5.962E+0	1.576E+1
-8.755E-2	5.979E+0	1.578E+1
-8.431E-2	5.924E+0	1.571E+1
-8.268E-2	5.946E+0	1.593E+1
-8.593E-2	5.972E+0	1.588E+1
-8.593E-2	5.881E+0	1.578E+1
-8.593E-2	6.073E+0	1.591E+1
-8.593E-2	5.972E+0	1.586E+1
-8.431E-2	6.027E+0	1.589E+1
-8.431E-2	5.865E+0	1.589E+1
-8.593E-2	5.911E+0	1.576E+1
-8.431E-2	5.953E+0	1.575E+1
-8.593E-2	5.891E+0	1.582E+1
-8.593E-2	5.959E+0	1.577E+1
-8.593E-2	5.966E+0	1.586E+1
-8.431E-2	5.917E+0	1.578E+1
-8.593E-2	5.946E+0	1.574E+1
-8.593E-2	5.885E+0	1.560E+1
-8.431E-2	5.930E+0	1.583E+1
-8.755E-2	5.933E+0	1.590E+1
-8.431E-2	6.008E+0	1.587E+1
-8.755E-2	5.904E+0	1.565E+1
-8.431E-2	5.859E+0	1.584E+1
-8.593E-2	5.888E+0	1.586E+1
-8.755E-2	5.969E+0	1.587E+1
-8.268E-2	5.907E+0	1.569E+1
-8.431E-2	6.121E+0	1.580E+1
-8.593E-2	5.872E+0	1.588E+1
-8.593E-2	5.956E+0	1.577E+1
-8.431E-2	5.911E+0	1.592E+1
-8.431E-2	5.972E+0	1.584E+1
-8.268E-2	5.917E+0	1.576E+1
-8.593E-2	5.969E+0	1.591E+1
-8.431E-2	5.901E+0	1.583E+1
-8.268E-2	5.849E+0	1.566E+1
-8.431E-2	5.885E+0	1.579E+1
-8.755E-2	5.924E+0	1.572E+1
-8.593E-2	5.920E+0	1.583E+1
-8.593E-2	5.855E+0	1.576E+1
-8.593E-2	5.865E+0	1.588E+1
-8.593E-2	6.021E+0	1.578E+1
-8.755E-2	5.940E+0	1.569E+1
-8.431E-2	5.969E+0	1.584E+1
-8.431E-2	5.975E+0	1.594E+1
-8.431E-2	5.979E+0	1.584E+1
-8.917E-2	5.872E+0	1.580E+1
-8.431E-2	5.894E+0	1.569E+1
-8.593E-2	5.907E+0	1.574E+1
-8.593E-2	5.927E+0	1.579E+1
-8.755E-2	5.930E+0	1.582E+1
-8.755E-2	5.904E+0	1.576E+1
-8.268E-2	5.956E+0	1.583E+1
-8.593E-2	5.930E+0	1.582E+1
-8.755E-2	5.930E+0	1.571E+1
-8.593E-2	5.940E+0	1.584E+1
-8.755E-2	5.966E+0	1.572E+1
-8.593E-2	6.024E+0	1.598E+1
-8.755E-2	5.982E+0	1.592E+1
-8.268E-2	5.927E+0	1.586E+1
-8.593E-2	5.946E+0	1.579E+1
-8.431E-2	5.953E+0	1.573E+1
-8.755E-2	5.894E+0	1.584E+1
-8.593E-2	5.842E+0	1.573E+1
-8.431E-2	5.907E+0	1.579E+1
-8.917E-2	5.943E+0	1.592E+1
-8.755E-2	5.907E+0	1.583E+1
-8.268E-2	5.930E+0	1.555E+1
-8.268E-2	5.975E+0	1.593E+1
-8.917E-2	5.943E+0	1.572E+1
-8.593E-2	5.901E+0	1.572E+1
-8.593E-2	5.927E+0	1.573E+1
-8.431E-2	5.982E+0	1.565E+1
-8.755E-2	5.988E+0	1.575E+1
-8.755E-2	5.849E+0	1.591E+1
-8.593E-2	5.881E+0	1.581E+1
-8.755E-2	5.933E+0	1.591E+1
-8.593E-2	5.992E+0	1.579E+1
-8.755E-2	5.849E+0	1.599E+1
-8.431E-2	5.859E+0	1.582E+1
-8.593E-2	5.878E+0	1.574E+1
-8.593E-2	5.865E+0	1.580E+1
-8.431E-2	5.881E+0	1.589E+1
-8.431E-2	5.966E+0	1.574E+1
-8.431E-2	5.953E+0	1.582E+1
-8.917E-2	5.781E+0	1.574E+1
-8.917E-2	5.972E+0	1.588E+1
-8.431E-2	5.865E+0	1.571E+1
-8.593E-2	5.911E+0	1.588E+1
-8.593E-2	5.894E+0	1.588E+1
-8.268E-2	5.872E+0	1.572E+1
-8.593E-2	5.846E+0	1.579E+1
-8.593E-2	5.862E+0	1.586E+1
-8.593E-2	5.816E+0	1.590E+1
-8.593E-2	5.898E+0	1.586E+1
-8.431E-2	5.985E+0	1.589E+1
-8.593E-2	5.992E+0	1.566E+1
-8.593E-2	5.865E+0	1.585E+1
-8.917E-2	5.907E+0	1.588E+1
-8.431E-2	5.959E+0	1.578E+1
-8.917E-2	5.959E+0	1.585E+1
-8.755E-2	5.888E+0	1.597E+1
-8.593E-2	5.907E+0	1.586E+1
-8.593E-2	5.972E+0	1.564E+1
-8.106E-2	5.972E+0	1.579E+1
-8.755E-2	5.914E+0	1.586E+1
-8.431E-2	5.979E+0	1.586E+1
-8.755E-2	5.862E+0	1.579E+1
-8.268E-2	5.859E+0	1.595E+1
-8.431E-2	6.024E+0	1.584E+1
-8.593E-2	5.907E+0	1.586E+1
-8.431E-2	5.868E+0	1.589E+1
-8.268E-2	5.862E+0	1.580E+1
-8.593E-2	5.972E+0	1.577E+1
-8.917E-2	5.927E+0	1.576E+1
-8.593E-2	5.920E+0	1.589E+1
-8.593E-2	6.047E+0	1.561E+1
-8.431E-2	5.959E+0	1.594E+1
-8.431E-2	5.946E+0	1.576E+1
-8.593E-2	6.024E+0	1.575E+1
-8.917E-2	5.953E+0	1.575E+1
-8.431E-2	5.972E+0	1.582E+1
-8.593E-2	5.911E+0	1.582E+1
-8.431E-2	5.949E+0	1.590E+1
-8.755E-2	6.024E+0	1.593E+1
-8.755E-2	5.901E+0	1.583E+1
-8.593E-2	5.888E+0	1.567E+1
-8.431E-2	5.898E+0	1.586E+1
-8.431E-2	6.018E+0	1.579E+1
-8.593E-2	5.878E+0	1.573E+1
-8.593E-2	5.868E+0	1.581E+1
-8.106E-2	5.829E+0	1.558E+1
-8.593E-2	5.885E+0	1.597E+1
-8.917E-2	5.995E+0	1.588E+1
-8.755E-2	5.998E+0	1.573E+1
-8.431E-2	5.891E+0	1.565E+1
-8.593E-2	5.839E+0	1.568E+1
-8.593E-2	5.885E+0	1.572E+1
-8.593E-2	5.855E+0	1.577E+1
-8.431E-2	5.894E+0	1.591E+1
-8.593E-2	5.936E+0	1.588E+1
-8.755E-2	5.904E+0	1.576E+1
-8.917E-2	5.972E+0	1.581E+1
-8.593E-2	5.917E+0	1.586E+1
-8.431E-2	5.872E+0	1.572E+1
-8.917E-2	5.914E+0	1.573E+1
-8.593E-2	5.849E+0	1.591E+1
-8.755E-2	5.826E+0	1.582E+1
-8.431E-2	5.862E+0	1.578E+1
-8.755E-2	5.936E+0	1.585E+1
-8.593E-2	6.024E+0	1.579E+1
-8.431E-2	5.881E+0	1.573E+1
-8.593E-2	5.810E+0	1.567E+1
-8.755E-2	5.959E+0	1.589E+1
-8.755E-2	5.888E+0	1.568E+1
-8.593E-2	5.901E+0	1.580E+1
-8.431E-2	5.917E+0	1.588E+1
-8.755E-2	5.936E+0	1.576E+1
-8.917E-2	5.953E+0	1.568E+1
-8.431E-2	5.904E+0	1.567E+1
-8.431E-2	5.946E+0	1.576E+1
-8.593E-2	5.982E+0	1.577E+1
-8.755E-2	5.930E+0	1.568E+1
-8.593E-2	5.920E+0	1.577E+1
-8.593E-2	5.904E+0	1.581E+1
-8.431E-2	5.969E+0	1.583E+1
-8.431E-2	5.914E+0	1.566E+1
-8.593E-2	5.953E+0	1.590E+1
-8.755E-2	6.008E+0	1.580E+1
-8.593E-2	5.836E+0	1.593E+1
-8.755E-2	5.917E+0	1.587E+1
-8.268E-2	5.894E+0	1.579E+1
-8.755E-2	5.953E+0	1.579E+1
-8.593E-2	5.872E+0	1.565E+1
-8.917E-2	5.862E+0	1.587E+1
-8.431E-2	5.982E+0	1.581E+1
-8.268E-2	5.969E+0	1.571E+1
-8.593E-2	6.008E+0	1.578E+1
-8.106E-2	6.008E+0	1.572E+1
-8.755E-2	5.959E+0	1.569E+1
-8.593E-2	6.008E+0	1.574E+1
-8.593E-2	5.894E+0	1.593E+1
-8.755E-2	5.933E+0	1.595E+1
-8.755E-2	5.846E+0	1.586E+1
-8.431E-2	5.917E+0	1.575E+1
-8.755E-2	5.914E+0	1.587E+1
-8.755E-2	5.966E+0	1.585E+1
-8.268E-2	5.959E+0	1.575E+1
-8.593E-2	5.901E+0	1.580E+1
-8.593E-2	5.982E+0	1.576E+1
-8.917E-2	5.962E+0	1.583E+1
-8.593E-2	5.940E+0	1.586E+1
-8.431E-2	5.911E+0	1.589E+1
-8.431E-2	5.949E+0	1.593E+1
-8.593E-2	5.943E+0	1.587E+1
-8.917E-2	5.998E+0	1.582E+1
-8.593E-2	5.891E+0	1.577E+1
-8.917E-2	5.914E+0	1.564E+1
-8.755E-2	5.898E+0	1.577E+1
-8.593E-2	5.982E+0	1.578E+1
-8.431E-2	5.911E+0	1.582E+1
-8.593E-2	5.849E+0	1.577E+1
-8.755E-2	5.826E+0	1.593E+1
-8.268E-2	5.907E+0	1.563E+1
-8.593E-2	5.891E+0	1.584E+1
-8.431E-2	5.940E+0	1.579E+1
-8.755E-2	5.969E+0	1.586E+1
-8.755E-2	5.940E+0	1.590E+1
-8.755E-2	5.982E+0	1.575E+1
-8.431E-2	5.969E+0	1.588E+1
-8.593E-2	5.936E+0	1.581E+1
-8.431E-2	5.907E+0	1.560E+1
-8.431E-2	5.914E+0	1.566E+1
-8.431E-2	5.982E+0	1.586E+1
-8.593E-2	5.949E+0	1.587E+1
-8.431E-2	5.946E+0	1.561E+1
-8.593E-2	5.875E+0	1.585E+1
-8.593E-2	5.936E+0	1.562E+1
-8.268E-2	6.001E+0	1.566E+1
-8.106E-2	5.972E+0	1.572E+1
-8.917E-2	5.820E+0	1.581E+1
-8.431E-2	5.972E+0	1.579E+1
-8.431E-2	5.933E+0	1.575E+1
-8.431E-2	5.956E+0	1.574E+1
-8.431E-2	5.949E+0	1.579E+1
-8.755E-2	5.898E+0	1.578E+1
-8.593E-2	5.862E+0	1.566E+1
-8.755E-2	5.969E+0	1.580E+1
-8.268E-2	5.872E+0	1.576E+1
-8.593E-2	5.914E+0	1.589E+1
-8.755E-2	5.894E+0	1.579E+1
-8.106E-2	5.894E+0	1.578E+1
-8.431E-2	5.875E+0	1.582E+1
-8.755E-2	5.894E+0	1.567E+1
-8.755E-2	5.917E+0	1.576E+1
-8.106E-2	5.953E+0	1.569E+1
-8.593E-2	5.933E+0	1.603E+1
-8.755E-2	5.914E+0	1.584E+1
-8.755E-2	5.894E+0	1.578E+1
-8.431E-2	5.959E+0	1.566E+1
-8.268E-2	5.823E+0	1.564E+1
-8.755E-2	5.988E+0	1.567E+1
-8.917E-2	5.946E+0	1.582E+1
-8.268E-2	5.972E+0	1.578E+1
-8.917E-2	5.949E+0	1.581E+1
-8.917E-2	5.791E+0	1.573E+1
-8.917E-2	5.865E+0	1.580E+1
-8.593E-2	5.881E+0	1.577E+1
-8.268E-2	5.778E+0	1.576E+1
-8.593E-2	5.891E+0	1.588E+1
-8.593E-2	6.024E+0	1.583E+1
-8.431E-2	5.875E+0	1.586E+1
-8.431E-2	5.969E+0	1.578E+1
-8.755E-2	5.898E+0	1.562E+1
-8.755E-2	5.865E+0	1.579E+1
-8.593E-2	5.778E+0	1.569E+1
-8.268E-2	5.894E+0	1.576E+1
-8.755E-2	6.040E+0	1.575E+1
-8.431E-2	5.816E+0	1.582E+1
-8.268E-2	5.898E+0	1.581E+1
-8.431E-2	6.024E+0	1.591E+1
-8.431E-2	5.891E+0	1.581E+1
-8.431E-2	5.988E+0	1.574E+1
-8.755E-2	5.920E+0	1.582E+1
-8.593E-2	5.878E+0	1.573E+1
-8.593E-2	5.881E+0	1.574E+1
-8.593E-2	5.868E+0	1.574E+1
-8.593E-2	5.979E+0	1.597E+1
-8.431E-2	5.911E+0	1.591E+1
-8.593E-2	5.852E+0	1.578E+1
-8.755E-2	5.972E+0	1.587E+1
-8.431E-2	5.975E+0	1.575E+1
-8.268E-2	5.904E+0	1.578E+1
-8.593E-2	5.917E+0	1.576E+1
-8.431E-2	5.936E+0	1.580E+1
-8.755E-2	5.862E+0	1.583E+1
-8.268E-2	5.920E+0	1.577E+1
-8.431E-2	5.807E+0	1.565E+1
-8.593E-2	5.914E+0	1.572E+1
-8.268E-2	5.911E+0	1.583E+1
-8.593E-2	5.859E+0	1.572E+1
-8.593E-2	5.875E+0	1.578E+1
-8.917E-2	5.995E+0	1.581E+1
-8.431E-2	5.865E+0	1.589E+1
-8.268E-2	5.979E+0	1.580E+1
-8.593E-2	5.865E+0	1.585E+1
-8.755E-2	5.956E+0	1.577E+1
-8.431E-2	5.836E+0	1.594E+1
-8.593E-2	5.946E+0	1.581E+1
-8.431E-2	5.907E+0	1.576E+1
-8.755E-2	5.911E+0	1.583E+1
-8.268E-2	5.914E+0	1.581E+1
-8.431E-2	5.979E+0	1.558E+1
-8.917E-2	5.949E+0	1.585E+1
-8.268E-2	5.917E+0	1.567E+1
-8.268E-2	5.917E+0	1.573E+1
-8.431E-2	5.881E+0	1.577E+1
-8.593E-2	5.807E+0	1.580E+1
-8.917E-2	5.914E+0	1.570E+1
-8.755E-2	5.859E+0	1.571E+1
-8.431E-2	5.797E+0	1.579E+1
-8.431E-2	5.943E+0	1.582E+1
-8.593E-2	5.849E+0	1.573E+1
-8.431E-2	5.901E+0	1.585E+1
-8.431E-2	5.924E+0	1.577E+1
-8.593E-2	5.914E+0	1.570E+1
-8.755E-2	5.949E+0	1.599E+1
-8.755E-2	5.878E+0	1.578E+1
-8.431E-2	5.924E+0	1.586E+1
-8.755E-2	5.859E+0	1.567E+1
-8.593E-2	5.953E+0	1.567E+1
-8.268E-2	5.901E+0	1.588E+1
-8.431E-2	5.781E+0	1.582E+1
-8.593E-2	5.855E+0	1.569E+1
-8.593E-2	5.924E+0	1.587E+1
-8.593E-2	5.914E+0	1.576E+1
-8.268E-2	5.969E+0	1.576E+1
-8.755E-2	5.894E+0	1.571E+1
-8.593E-2	5.924E+0	1.572E+1
-8.431E-2	5.920E+0	1.561E+1
-8.268E-2	5.872E+0	1.582E+1
-8.593E-2	5.911E+0	1.576E+1
-8.755E-2	5.846E+0	1.571E+1
-8.431E-2	5.888E+0	1.579E+1
-8.593E-2	5.846E+0	1.589E+1
-8.755E-2	5.898E+0	1.599E+1
-8.755E-2	5.975E+0	1.563E+1
-8.755E-2	5.946E+0	1.578E+1
-8.431E-2	5.891E+0	1.566E+1
-8.917E-2	6.005E+0	1.576E+1
-8.593E-2	5.803E+0	1.581E+1
-8.268E-2	5.972E+0	1.555E+1
-8.268E-2	5.966E+0	1.571E+1
-8.431E-2	5.911E+0	1.583E+1
-8.755E-2	5.943E+0	1.591E+1
-8.268E-2	5.917E+0	1.578E+1
-8.755E-2	5.930E+0	1.574E+1
-8.593E-2	5.894E+0	1.583E+1
-8.268E-2	5.969E+0	1.576E+1
-8.268E-2	5.927E+0	1.571E+1
-8.593E-2	5.894E+0	1.580E+1
-8.431E-2	5.933E+0	1.565E+1
-8.431E-2	5.868E+0	1.576E+1
-8.268E-2	6.008E+0	1.571E+1
-8.593E-2	5.914E+0	1.575E+1
-8.593E-2	5.901E+0	1.582E+1
-8.431E-2	5.881E+0	1.585E+1
-8.593E-2	5.940E+0	1.584E+1
-8.593E-2	5.859E+0	1.584E+1
-8.431E-2	5.898E+0	1.580E+1
-8.431E-2	5.891E+0	1.588E+1
-8.268E-2	5.949E+0	1.574E+1
-8.268E-2	5.930E+0	1.583E+1
-8.755E-2	5.904E+0	1.589E+1
-8.593E-2	5.888E+0	1.577E+1
-8.268E-2	5.891E+0	1.578E+1
-8.268E-2	5.920E+0	1.583E+1
-8.431E-2	5.979E+0	1.574E+1
-8.268E-2	5.927E+0	1.568E+1
-8.106E-2	5.865E+0	1.591E+1
-8.431E-2	5.881E+0	1.569E+1
-8.431E-2	5.833E+0	1.571E+1
-8.431E-2	5.982E+0	1.558E+1
-8.268E-2	5.765E+0	1.588E+1
-8.431E-2	5.885E+0	1.572E+1
-8.755E-2	5.953E+0	1.574E+1
-8.593E-2	5.774E+0	1.574E+1
-8.431E-2	5.859E+0	1.578E+1
-8.431E-2	5.894E+0	1.581E+1
-8.268E-2	5.953E+0	1.594E+1
-8.755E-2	6.044E+0	1.576E+1
-8.431E-2	6.008E+0	1.576E+1
-8.593E-2	5.891E+0	1.593E+1
-8.593E-2	5.904E+0	1.575E+1
-8.593E-2	5.972E+0	1.595E+1
-8.431E-2	5.855E+0	1.581E+1
-8.431E-2	5.924E+0	1.583E+1
-8.268E-2	5.859E+0	1.566E+1
-8.755E-2	5.878E+0	1.595E+1
-8.593E-2	5.949E+0	1.576E+1
-8.268E-2	5.982E+0	1.567E+1
-8.431E-2	5.901E+0	1.574E+1
-8.755E-2	5.901E+0	1.582E+1
-8.431E-2	5.924E+0	1.572E+1
-8.593E-2	5.946E+0	1.561E+1
-8.593E-2	5.894E+0	1.569E+1
-8.755E-2	5.985E+0	1.585E+1
-8.431E-2	5.917E+0	1.575E+1
-8.431E-2	5.943E+0	1.580E+1
-8.755E-2	6.008E+0	1.585E+1
-8.593E-2	5.936E+0	1.586E+1
-8.431E-2	5.891E+0	1.564E+1
-8.431E-2	5.875E+0	1.565E+1
-8.268E-2	5.985E+0	1.589E+1
-8.268E-2	5.940E+0	1.570E+1
-8.431E-2	5.855E+0	1.574E+1
-8.755E-2	5.885E+0	1.564E+1
-8.431E-2	5.975E+0	1.580E+1
-8.431E-2	5.933E+0	1.577E+1
-8.431E-2	5.982E+0	1.567E+1
-8.593E-2	5.914E+0	1.582E+1
-8.593E-2	5.813E+0	1.582E+1
-8.755E-2	5.959E+0	1.572E+1
-8.593E-2	5.914E+0	1.582E+1
-8.593E-2	5.914E+0	1.579E+1
-8.755E-2	5.933E+0	1.563E+1
-8.755E-2	5.904E+0	1.567E+1
-8.431E-2	5.920E+0	1.565E+1
-8.593E-2	5.927E+0	1.585E+1
-8.917E-2	5.930E+0	1.567E+1
-8.755E-2	5.901E+0	1.570E+1
-8.431E-2	5.833E+0	1.581E+1
-8.593E-2	5.816E+0	1.575E+1
-8.755E-2	5.946E+0	1.572E+1
-8.917E-2	5.914E+0	1.571E+1
-8.431E-2	5.878E+0	1.553E+1
-8.268E-2	5.911E+0	1.579E+1
-8.917E-2	5.865E+0	1.578E+1
-8.593E-2	5.936E+0	1.561E+1
-8.593E-2	5.911E+0	1.566E+1
-8.431E-2	5.959E+0	1.591E+1
-8.593E-2	5.833E+0	1.570E+1
-8.755E-2	5.898E+0	1.570E+1
-8.431E-2	5.878E+0	1.583E+1
-8.268E-2	5.936E+0	1.569E+1
-8.593E-2	5.891E+0	1.576E+1
-8.917E-2	5.959E+0	1.583E+1
-8.593E-2	5.940E+0	1.576E+1
-8.431E-2	5.885E+0	1.581E+1
-9.242E-2	5.904E+0	1.566E+1
-8.593E-2	6.024E+0	1.584E+1
-8.431E-2	5.878E+0	1.552E+1
-8.431E-2	5.826E+0	1.572E+1
-8.755E-2	5.911E+0	1.582E+1
-8.755E-2	5.894E+0	1.578E+1
-8.431E-2	5.859E+0	1.582E+1
-8.431E-2	5.940E+0	1.595E+1
-8.593E-2	5.875E+0	1.587E+1
-8.593E-2	5.894E+0	1.564E+1
-8.431E-2	5.920E+0	1.575E+1
-8.431E-2	5.930E+0	1.582E+1
-8.755E-2	5.959E+0	1.573E+1
-8.431E-2	5.936E+0	1.581E+1
-8.755E-2	5.924E+0	1.583E+1
-8.593E-2	5.914E+0	1.573E+1
-8.755E-2	5.859E+0	1.571E+1
-8.755E-2	5.979E+0	1.561E+1
-8.431E-2	5.904E+0	1.568E+1
-8.431E-2	5.842E+0	1.578E+1
-8.106E-2	5.868E+0	1.579E+1
-8.593E-2	5.872E+0	1.565E+1
-8.431E-2	5.914E+0	1.579E+1
-8.431E-2	5.901E+0	1.575E+1
-8.755E-2	5.920E+0	1.561E+1
-8.593E-2	5.859E+0	1.574E+1
-8.268E-2	5.852E+0	1.578E+1
-8.431E-2	5.904E+0	1.582E+1
-8.755E-2	5.936E+0	1.586E+1
-8.755E-2	5.917E+0	1.568E+1
-8.268E-2	5.885E+0	1.574E+1
-8.268E-2	5.852E+0	1.562E+1
-8.755E-2	5.839E+0	1.580E+1
-8.593E-2	5.878E+0	1.571E+1
-8.431E-2	5.878E+0	1.578E+1
-8.431E-2	5.810E+0	1.564E+1
-8.431E-2	5.901E+0	1.573E+1
-8.593E-2	5.872E+0	1.571E+1
-8.593E-2	5.914E+0	1.574E+1
-8.755E-2	5.846E+0	1.582E+1
-8.755E-2	5.927E+0	1.574E+1
-8.755E-2	5.966E+0	1.573E+1
-8.431E-2	5.901E+0	1.570E+1
-8.431E-2	5.920E+0	1.567E+1
-8.431E-2	5.881E+0	1.574E+1
-8.593E-2	5.813E+0	1.569E+1
-8.431E-2	5.943E+0	1.579E+1
-8.755E-2	5.891E+0	1.595E+1
-8.593E-2	5.911E+0	1.584E+1
-8.593E-2	5.940E+0	1.564E+1
-8.431E-2	5.829E+0	1.569E+1
-8.431E-2	5.927E+0	1.569E+1
-8.755E-2	5.865E+0	1.583E+1
-8.593E-2	5.911E+0	1.580E+1
-8.431E-2	5.826E+0	1.573E+1
-8.431E-2	5.891E+0	1.587E+1
-8.593E-2	5.868E+0	1.593E+1
-8.755E-2	5.946E+0	1.575E+1
-8.431E-2	5.865E+0	1.582E+1
-8.431E-2	6.008E+0	1.582E+1
-8.593E-2	5.933E+0	1.576E+1
-8.917E-2	5.826E+0	1.576E+1
-8.593E-2	5.988E+0	1.580E+1
-8.431E-2	5.927E+0	1.571E+1
-8.593E-2	5.949E+0	1.577E+1
-8.593E-2	5.829E+0	1.575E+1
-8.593E-2	5.894E+0	1.585E+1
-8.268E-2	5.966E+0	1.572E+1
-8.593E-2	5.888E+0	1.588E+1
-8.431E-2	5.940E+0	1.590E+1
-8.593E-2	5.924E+0	1.576E+1
-8.268E-2	5.881E+0	1.566E+1
-8.431E-2	5.849E+0	1.559E+1
-8.593E-2	5.901E+0	1.570E+1
-8.431E-2	5.924E+0	1.577E+1
-8.755E-2	5.855E+0	1.571E+1
-8.593E-2	5.927E+0	1.582E+1
-8.755E-2	5.859E+0	1.590E+1
-8.593E-2	5.943E+0	1.583E+1
-8.431E-2	5.907E+0	1.573E+1
-8.431E-2	5.940E+0	1.561E+1
-8.755E-2	5.946E+0	1.584E+1
-8.593E-2	5.846E+0	1.571E+1
-8.593E-2	5.953E+0	1.566E+1
-8.917E-2	5.930E+0	1.567E+1
-8.431E-2	5.979E+0	1.578E+1
-8.268E-2	5.911E+0	1.572E+1
-8.593E-2	5.907E+0	1.573E+1
-8.755E-2	5.933E+0	1.573E+1
-8.917E-2	5.943E+0	1.576E+1
-8.593E-2	5.784E+0	1.565E+1
-8.431E-2	5.829E+0	1.565E+1
-8.593E-2	5.872E+0	1.593E+1
-8.755E-2	5.985E+0	1.574E+1
-8.593E-2	5.872E+0	1.577E+1
-8.431E-2	5.914E+0	1.570E+1
-8.431E-2	5.855E+0	1.581E+1
-8.431E-2	5.855E+0	1.580E+1
-8.593E-2	5.949E+0	1.583E+1
-8.268E-2	5.898E+0	1.573E+1
-8.755E-2	5.914E+0	1.570E+1
-8.593E-2	5.972E+0	1.552E+1
-8.755E-2	5.816E+0	1.586E+1
-8.431E-2	5.998E+0	1.561E+1
-8.593E-2	5.865E+0	1.565E+1
-8.593E-2	5.852E+0	1.579E+1
-8.431E-2	5.949E+0	1.573E+1
-8.431E-2	5.917E+0	1.573E+1
-8.593E-2	5.859E+0	1.575E+1
-8.431E-2	6.011E+0	1.574E+1
-8.593E-2	5.917E+0	1.572E+1
-8.593E-2	5.816E+0	1.558E+1
-8.431E-2	5.985E+0	1.562E+1
-8.593E-2	5.904E+0	1.567E+1
-8.431E-2	5.891E+0	1.580E+1
-8.593E-2	5.901E+0	1.561E+1
-8.593E-2	5.914E+0	1.580E+1
-8.755E-2	5.966E+0	1.563E+1
-8.593E-2	5.995E+0	1.584E+1
-8.593E-2	5.933E+0	1.577E+1
-8.755E-2	5.898E+0	1.576E+1
-8.268E-2	5.924E+0	1.570E+1
-8.593E-2	5.881E+0	1.566E+1
-8.755E-2	5.898E+0	1.577E+1
-8.755E-2	5.894E+0	1.568E+1
-8.268E-2	5.933E+0	1.579E+1
-8.593E-2	5.940E+0	1.562E+1
-8.755E-2	5.914E+0	1.577E+1
-8.431E-2	5.943E+0	1.580E+1
-8.431E-2	5.911E+0	1.572E+1
-8.106E-2	5.829E+0	1.567E+1
-8.593E-2	5.933E+0	1.567E+1
-8.431E-2	5.927E+0	1.577E+1
-8.593E-2	5.911E+0	1.581E+1
-8.268E-2	5.901E+0	1.576E+1
-8.268E-2	5.917E+0	1.579E+1
-8.431E-2	5.911E+0	1.574E+1
-8.755E-2	5.862E+0	1.566E+1
-8.593E-2	5.914E+0	1.558E+1
-8.268E-2	5.878E+0	1.574E+1
-8.593E-2	5.969E+0	1.573E+1
-8.431E-2	5.943E+0	1.581E+1
-8.593E-2	5.888E+0	1.573E+1
-8.268E-2	5.901E+0	1.577E+1
-8.755E-2	5.924E+0	1.565E+1
-8.755E-2	5.862E+0	1.552E+1
-8.593E-2	5.872E+0	1.579E+1
-8.431E-2	5.891E+0	1.572E+1
-8.593E-2	5.959E+0	1.553E+1
-8.755E-2	5.969E+0	1.571E+1
-8.431E-2	5.881E+0	1.572E+1
-8.268E-2	5.930E+0	1.575E+1
-8.593E-2	5.855E+0	1.578E+1
-8.593E-2	5.927E+0	1.574E+1
-8.431E-2	5.920E+0	1.578E+1
-8.755E-2	5.962E+0	1.573E+1
-8.431E-2	5.868E+0	1.577E+1
-8.593E-2	5.904E+0	1.581E+1
-8.431E-2	5.885E+0	1.559E+1
-8.431E-2	5.881E+0	1.560E+1
-8.431E-2	5.898E+0	1.574E+1
-8.593E-2	5.868E+0	1.571E+1
-8.593E-2	5.849E+0	1.570E+1
-8.268E-2	5.875E+0	1.580E+1
-8.593E-2	5.975E+0	1.567E+1
-8.755E-2	5.995E+0	1.591E+1
-8.431E-2	5.891E+0	1.581E+1
-8.593E-2	5.956E+0	1.561E+1
-8.593E-2	6.021E+0	1.578E+1
-8.755E-2	5.917E+0	1.572E+1
-8.593E-2	5.985E+0	1.573E+1
-8.268E-2	5.962E+0	1.581E+1
-8.431E-2	5.894E+0	1.566E+1
-8.917E-2	5.962E+0	1.572E+1
-8.431E-2	5.898E+0	1.570E+1
-8.431E-2	5.907E+0	1.577E+1
-8.917E-2	5.875E+0	1.582E+1
-8.593E-2	5.914E+0	1.583E+1
-8.431E-2	5.907E+0	1.571E+1
-8.431E-2	5.852E+0	1.575E+1
-8.755E-2	5.872E+0	1.578E+1
-8.431E-2	5.924E+0	1.580E+1
-8.593E-2	5.940E+0	1.557E+1
-8.593E-2	5.917E+0	1.568E+1
-8.593E-2	5.836E+0	1.569E+1
-8.593E-2	5.966E+0	1.579E+1
-8.431E-2	5.946E+0	1.586E+1
-8.593E-2	5.949E+0	1.586E+1
-8.593E-2	5.927E+0	1.568E+1
-8.755E-2	5.946E+0	1.565E+1
-8.431E-2	5.982E+0	1.576E+1
-8.431E-2	5.810E+0	1.576E+1
-8.917E-2	5.881E+0	1.561E+1
-8.593E-2	5.794E+0	1.570E+1
-8.431E-2	5.891E+0	1.581E+1
-8.755E-2	5.868E+0	1.579E+1
-8.917E-2	5.979E+0	1.562E+1
-8.593E-2	5.862E+0	1.575E+1
-8.593E-2	5.901E+0	1.562E+1
-8.431E-2	5.868E+0	1.579E+1
-8.593E-2	5.823E+0	1.568E+1
-8.755E-2	5.894E+0	1.573E+1
-8.431E-2	5.836E+0	1.571E+1
-8.593E-2	5.849E+0	1.565E+1
-8.431E-2	5.985E+0	1.567E+1
-8.755E-2	5.946E+0	1.563E+1
-8.755E-2	5.917E+0	1.584E+1
-8.431E-2	5.920E+0	1.571E+1
-8.593E-2	6.014E+0	1.572E+1
-8.431E-2	5.940E+0	1.570E+1
[truncated: 93,976 more rows]
