# Supplementary material for: Improved ANAP incorporation and VCF analysis reveal details of P2X7 current facilitation and a limited conformational interplay between ATP binding and the intracellular ballast domain
Source: eLife. 2023 Jan 4;12:e82479. doi: 10.7554/eLife.82479 (PMC9859053; doi:10.7554/eLife.82479)
Supplement: Figure 5—figure supplement 2—source data 1. [file elife-82479-fig5-figsupp2-data1.zip › Figure-5_figure-supplement-2_source-data-1/22m05/16.csv]

-8.431E-2	6.731E+0	1.739E+1
-8.593E-2	6.728E+0	1.738E+1
-8.593E-2	6.618E+0	1.734E+1
-8.593E-2	6.734E+0	1.742E+1
-8.755E-2	6.699E+0	1.751E+1
-8.755E-2	6.806E+0	1.744E+1
-8.755E-2	6.864E+0	1.726E+1
-8.593E-2	6.734E+0	1.747E+1
-8.268E-2	6.660E+0	1.741E+1
-8.593E-2	6.829E+0	1.749E+1
-8.593E-2	6.715E+0	1.760E+1
-8.755E-2	6.644E+0	1.735E+1
-8.268E-2	6.683E+0	1.742E+1
-8.431E-2	6.722E+0	1.737E+1
-8.593E-2	6.692E+0	1.744E+1
-8.593E-2	6.696E+0	1.726E+1
-8.106E-2	6.725E+0	1.739E+1
-8.593E-2	6.757E+0	1.736E+1
-8.431E-2	6.676E+0	1.748E+1
-8.431E-2	6.676E+0	1.737E+1
-8.431E-2	6.637E+0	1.737E+1
-8.431E-2	6.767E+0	1.729E+1
-8.755E-2	6.728E+0	1.733E+1
-8.593E-2	6.666E+0	1.736E+1
-8.431E-2	6.631E+0	1.736E+1
-8.431E-2	6.731E+0	1.750E+1
-8.755E-2	6.747E+0	1.749E+1
-8.593E-2	6.702E+0	1.739E+1
-8.431E-2	6.679E+0	1.753E+1
-8.755E-2	6.702E+0	1.735E+1
-8.755E-2	6.770E+0	1.750E+1
-8.268E-2	6.822E+0	1.758E+1
-8.431E-2	6.598E+0	1.738E+1
-8.431E-2	6.712E+0	1.750E+1
-8.755E-2	6.722E+0	1.749E+1
-8.431E-2	6.692E+0	1.733E+1
-8.593E-2	6.657E+0	1.740E+1
-8.593E-2	6.741E+0	1.741E+1
-8.431E-2	6.773E+0	1.742E+1
-8.593E-2	6.715E+0	1.735E+1
-8.268E-2	6.715E+0	1.738E+1
-8.593E-2	6.666E+0	1.736E+1
-8.593E-2	6.702E+0	1.730E+1
-8.268E-2	6.728E+0	1.753E+1
-8.593E-2	6.731E+0	1.747E+1
-8.431E-2	6.751E+0	1.750E+1
-8.755E-2	6.537E+0	1.744E+1
-8.593E-2	6.728E+0	1.746E+1
-8.431E-2	6.709E+0	1.730E+1
-8.917E-2	6.783E+0	1.746E+1
-8.593E-2	6.699E+0	1.734E+1
-8.431E-2	6.715E+0	1.751E+1
-8.593E-2	6.705E+0	1.748E+1
-8.917E-2	6.608E+0	1.733E+1
-8.755E-2	6.692E+0	1.728E+1
-8.593E-2	6.884E+0	1.750E+1
-8.431E-2	6.699E+0	1.739E+1
-8.593E-2	6.670E+0	1.741E+1
-8.593E-2	6.673E+0	1.727E+1
-8.268E-2	6.842E+0	1.735E+1
-8.431E-2	6.764E+0	1.744E+1
-8.593E-2	6.696E+0	1.735E+1
-8.593E-2	6.751E+0	1.720E+1
-8.593E-2	6.728E+0	1.740E+1
-8.431E-2	6.621E+0	1.733E+1
-8.431E-2	6.686E+0	1.745E+1
-8.593E-2	6.725E+0	1.736E+1
-8.593E-2	6.725E+0	1.736E+1
-8.268E-2	6.647E+0	1.753E+1
-8.593E-2	6.747E+0	1.755E+1
-8.755E-2	6.741E+0	1.724E+1
-8.431E-2	6.647E+0	1.739E+1
-8.593E-2	6.754E+0	1.743E+1
-8.593E-2	6.666E+0	1.746E+1
-8.755E-2	6.676E+0	1.728E+1
-8.431E-2	6.845E+0	1.744E+1
-8.593E-2	6.757E+0	1.734E+1
-8.755E-2	6.673E+0	1.735E+1
-8.431E-2	6.751E+0	1.738E+1
-8.268E-2	6.679E+0	1.754E+1
-8.431E-2	6.627E+0	1.723E+1
-8.593E-2	6.725E+0	1.745E+1
-8.917E-2	6.734E+0	1.745E+1
-8.593E-2	6.734E+0	1.738E+1
-8.268E-2	6.770E+0	1.743E+1
-8.431E-2	6.770E+0	1.749E+1
-8.755E-2	6.634E+0	1.743E+1
-8.431E-2	6.747E+0	1.730E+1
-8.431E-2	6.660E+0	1.742E+1
-8.431E-2	6.712E+0	1.727E+1
-8.755E-2	6.650E+0	1.727E+1
-8.268E-2	6.754E+0	1.742E+1
-8.593E-2	6.679E+0	1.746E+1
-8.593E-2	6.673E+0	1.735E+1
-8.593E-2	6.702E+0	1.741E+1
-8.755E-2	6.738E+0	1.732E+1
-8.268E-2	6.757E+0	1.740E+1
-8.593E-2	6.702E+0	1.736E+1
-8.755E-2	6.712E+0	1.740E+1
-8.268E-2	6.741E+0	1.744E+1
-8.268E-2	6.741E+0	1.743E+1
-8.755E-2	6.614E+0	1.744E+1
-8.755E-2	6.738E+0	1.729E+1
-8.593E-2	6.722E+0	1.716E+1
-8.593E-2	6.640E+0	1.748E+1
-8.917E-2	6.744E+0	1.726E+1
-8.755E-2	6.715E+0	1.732E+1
-8.755E-2	6.640E+0	1.741E+1
-8.431E-2	6.696E+0	1.741E+1
-8.593E-2	6.767E+0	1.745E+1
-8.755E-2	6.689E+0	1.744E+1
-8.268E-2	6.718E+0	1.728E+1
-8.593E-2	6.731E+0	1.740E+1
-8.917E-2	6.751E+0	1.736E+1
-8.593E-2	6.670E+0	1.736E+1
-8.593E-2	6.751E+0	1.743E+1
-8.268E-2	6.627E+0	1.732E+1
-8.431E-2	6.851E+0	1.710E+1
-8.755E-2	6.790E+0	1.733E+1
-8.593E-2	6.705E+0	1.733E+1
-8.268E-2	6.734E+0	1.739E+1
-8.431E-2	6.666E+0	1.750E+1
-8.593E-2	6.579E+0	1.728E+1
-8.593E-2	6.767E+0	1.738E+1
-8.268E-2	6.709E+0	1.748E+1
-8.431E-2	6.858E+0	1.744E+1
-8.755E-2	6.624E+0	1.729E+1
-8.268E-2	6.634E+0	1.743E+1
-8.268E-2	6.579E+0	1.745E+1
-8.755E-2	6.757E+0	1.749E+1
-8.593E-2	6.738E+0	1.732E+1
-8.431E-2	6.858E+0	1.727E+1
-8.268E-2	6.666E+0	1.712E+1
-8.917E-2	6.760E+0	1.736E+1
-8.755E-2	6.705E+0	1.736E+1
-8.593E-2	6.634E+0	1.739E+1
-8.431E-2	6.757E+0	1.729E+1
-8.593E-2	6.696E+0	1.736E+1
-8.755E-2	6.705E+0	1.735E+1
-8.268E-2	6.790E+0	1.731E+1
-8.431E-2	6.673E+0	1.734E+1
-8.593E-2	6.657E+0	1.737E+1
-8.917E-2	6.666E+0	1.744E+1
-8.593E-2	6.676E+0	1.728E+1
-8.431E-2	6.637E+0	1.737E+1
-8.755E-2	6.715E+0	1.750E+1
-8.755E-2	6.699E+0	1.753E+1
-8.431E-2	6.637E+0	1.759E+1
-8.755E-2	6.663E+0	1.747E+1
-8.431E-2	6.679E+0	1.718E+1
-8.755E-2	6.709E+0	1.739E+1
-8.593E-2	6.650E+0	1.734E+1
-8.755E-2	6.705E+0	1.736E+1
-8.431E-2	6.686E+0	1.735E+1
-8.755E-2	6.631E+0	1.734E+1
-8.593E-2	6.673E+0	1.730E+1
-8.593E-2	6.647E+0	1.731E+1
-8.431E-2	6.670E+0	1.746E+1
-8.755E-2	6.650E+0	1.731E+1
-8.431E-2	6.621E+0	1.731E+1
-8.431E-2	6.683E+0	1.731E+1
-8.431E-2	6.624E+0	1.731E+1
-8.431E-2	6.660E+0	1.733E+1
-8.755E-2	6.686E+0	1.748E+1
-8.268E-2	6.666E+0	1.747E+1
-8.268E-2	6.722E+0	1.721E+1
-8.755E-2	6.709E+0	1.735E+1
-8.593E-2	6.709E+0	1.751E+1
-8.268E-2	6.673E+0	1.730E+1
-8.593E-2	6.657E+0	1.718E+1
-9.079E-2	6.777E+0	1.728E+1
-8.268E-2	6.806E+0	1.740E+1
-8.593E-2	6.803E+0	1.726E+1
-9.079E-2	6.783E+0	1.737E+1
-8.593E-2	6.747E+0	1.724E+1
-8.755E-2	6.647E+0	1.726E+1
-8.268E-2	6.757E+0	1.736E+1
-8.593E-2	6.718E+0	1.727E+1
-8.755E-2	6.718E+0	1.732E+1
-8.431E-2	6.689E+0	1.747E+1
-8.268E-2	6.754E+0	1.734E+1
-8.593E-2	6.670E+0	1.735E+1
-8.755E-2	6.722E+0	1.736E+1
-8.593E-2	6.731E+0	1.726E+1
-8.593E-2	6.777E+0	1.734E+1
-8.593E-2	6.715E+0	1.745E+1
-8.755E-2	6.744E+0	1.735E+1
-8.268E-2	6.712E+0	1.722E+1
-8.593E-2	6.806E+0	1.741E+1
-8.593E-2	6.799E+0	1.742E+1
-8.593E-2	6.731E+0	1.747E+1
-8.593E-2	6.692E+0	1.742E+1
-8.431E-2	6.709E+0	1.744E+1
-8.593E-2	6.605E+0	1.730E+1
-8.431E-2	6.751E+0	1.745E+1
-8.431E-2	6.747E+0	1.742E+1
-8.268E-2	6.754E+0	1.720E+1
-8.755E-2	6.614E+0	1.739E+1
-8.593E-2	6.722E+0	1.735E+1
-8.431E-2	6.637E+0	1.735E+1
-8.593E-2	6.786E+0	1.754E+1
-8.431E-2	6.709E+0	1.753E+1
-8.755E-2	6.618E+0	1.747E+1
-8.431E-2	6.702E+0	1.744E+1
-8.431E-2	6.699E+0	1.732E+1
-8.755E-2	6.780E+0	1.727E+1
-8.755E-2	6.848E+0	1.722E+1
-8.593E-2	6.621E+0	1.724E+1
-8.268E-2	6.601E+0	1.740E+1
-8.593E-2	6.767E+0	1.725E+1
-8.755E-2	6.722E+0	1.735E+1
-8.268E-2	6.715E+0	1.733E+1
-8.431E-2	6.786E+0	1.740E+1
-8.593E-2	6.702E+0	1.752E+1
-8.431E-2	6.676E+0	1.726E+1
-8.431E-2	6.634E+0	1.721E+1
-8.431E-2	6.618E+0	1.737E+1
-8.593E-2	6.676E+0	1.733E+1
-8.917E-2	6.715E+0	1.731E+1
-8.593E-2	6.709E+0	1.739E+1
-8.106E-2	6.780E+0	1.733E+1
-8.431E-2	6.731E+0	1.726E+1
-9.079E-2	6.683E+0	1.740E+1
-8.431E-2	6.796E+0	1.724E+1
-8.431E-2	6.670E+0	1.753E+1
-8.755E-2	6.702E+0	1.743E+1
-8.593E-2	6.699E+0	1.749E+1
-8.268E-2	6.738E+0	1.722E+1
-8.431E-2	6.679E+0	1.740E+1
-8.755E-2	6.709E+0	1.721E+1
-8.593E-2	6.709E+0	1.749E+1
-8.755E-2	6.754E+0	1.713E+1
-8.593E-2	6.786E+0	1.726E+1
-8.593E-2	6.731E+0	1.738E+1
-8.431E-2	6.741E+0	1.729E+1
-8.593E-2	6.722E+0	1.735E+1
-8.268E-2	6.829E+0	1.740E+1
-8.593E-2	6.579E+0	1.748E+1
-8.755E-2	6.631E+0	1.738E+1
-8.268E-2	6.725E+0	1.740E+1
-8.431E-2	6.621E+0	1.718E+1
-8.917E-2	6.773E+0	1.731E+1
-8.593E-2	6.751E+0	1.728E+1
-8.268E-2	6.660E+0	1.737E+1
-8.431E-2	6.712E+0	1.736E+1
-8.431E-2	6.663E+0	1.734E+1
-8.593E-2	6.757E+0	1.736E+1
-8.431E-2	6.751E+0	1.719E+1
-8.431E-2	6.663E+0	1.736E+1
-8.431E-2	6.725E+0	1.741E+1
-8.755E-2	6.803E+0	1.731E+1
-8.431E-2	6.747E+0	1.730E+1
-8.593E-2	6.663E+0	1.728E+1
-8.431E-2	6.725E+0	1.743E+1
-9.079E-2	6.621E+0	1.736E+1
-8.431E-2	6.637E+0	1.737E+1
-8.755E-2	6.819E+0	1.723E+1
-8.431E-2	6.747E+0	1.736E+1
-8.593E-2	6.751E+0	1.734E+1
-8.593E-2	6.663E+0	1.741E+1
-8.268E-2	6.679E+0	1.735E+1
-8.431E-2	6.747E+0	1.740E+1
-8.755E-2	6.822E+0	1.742E+1
-8.431E-2	6.793E+0	1.735E+1
-8.431E-2	6.670E+0	1.735E+1
-8.593E-2	6.718E+0	1.724E+1
-8.431E-2	6.670E+0	1.724E+1
-8.755E-2	6.670E+0	1.724E+1
-8.431E-2	6.773E+0	1.745E+1
-8.431E-2	6.647E+0	1.742E+1
-8.755E-2	6.666E+0	1.745E+1
-8.431E-2	6.657E+0	1.738E+1
-8.431E-2	6.679E+0	1.744E+1
-8.593E-2	6.640E+0	1.727E+1
-8.431E-2	6.780E+0	1.724E+1
-8.431E-2	6.624E+0	1.730E+1
-8.593E-2	6.663E+0	1.734E+1
-8.755E-2	6.728E+0	1.725E+1
-8.755E-2	6.624E+0	1.742E+1
-8.431E-2	6.722E+0	1.724E+1
-8.431E-2	6.751E+0	1.744E+1
-8.593E-2	6.767E+0	1.731E+1
-8.593E-2	6.699E+0	1.728E+1
-8.106E-2	6.718E+0	1.732E+1
-8.268E-2	6.647E+0	1.729E+1
-8.268E-2	6.696E+0	1.729E+1
-8.755E-2	6.757E+0	1.741E+1
-8.431E-2	6.728E+0	1.728E+1
-8.431E-2	6.770E+0	1.734E+1
-8.593E-2	6.696E+0	1.722E+1
-8.593E-2	6.760E+0	1.737E+1
-8.106E-2	6.783E+0	1.745E+1
-8.593E-2	6.722E+0	1.746E+1
-8.431E-2	6.618E+0	1.740E+1
-8.755E-2	6.692E+0	1.744E+1
-8.268E-2	6.683E+0	1.723E+1
-8.106E-2	6.773E+0	1.736E+1
-8.106E-2	6.851E+0	1.752E+1
-8.431E-2	6.751E+0	1.741E+1
-8.431E-2	6.670E+0	1.732E+1
-8.268E-2	6.696E+0	1.717E+1
-8.431E-2	6.738E+0	1.735E+1
-8.593E-2	6.683E+0	1.739E+1
-8.268E-2	6.660E+0	1.746E+1
-8.755E-2	6.611E+0	1.742E+1
-8.755E-2	6.556E+0	1.742E+1
-8.593E-2	6.767E+0	1.725E+1
-8.268E-2	6.670E+0	1.707E+1
-8.268E-2	6.702E+0	1.726E+1
-8.755E-2	6.631E+0	1.747E+1
-8.431E-2	6.683E+0	1.717E+1
-8.268E-2	6.653E+0	1.727E+1
-8.593E-2	6.702E+0	1.721E+1
-8.593E-2	6.731E+0	1.744E+1
-8.593E-2	6.751E+0	1.731E+1
-8.431E-2	6.579E+0	1.742E+1
-8.593E-2	6.666E+0	1.733E+1
-8.593E-2	6.725E+0	1.733E+1
-8.593E-2	6.699E+0	1.732E+1
-8.431E-2	6.744E+0	1.749E+1
-8.268E-2	6.722E+0	1.710E+1
-8.593E-2	6.663E+0	1.734E+1
-8.755E-2	6.576E+0	1.741E+1
-8.431E-2	6.618E+0	1.736E+1
-8.593E-2	6.653E+0	1.720E+1
-8.593E-2	6.660E+0	1.738E+1
-8.755E-2	6.653E+0	1.724E+1
-8.431E-2	6.689E+0	1.738E+1
-8.431E-2	6.634E+0	1.726E+1
-8.431E-2	6.760E+0	1.733E+1
-8.755E-2	6.777E+0	1.738E+1
-8.431E-2	6.696E+0	1.724E+1
-8.431E-2	6.751E+0	1.738E+1
-8.593E-2	6.657E+0	1.725E+1
-8.755E-2	6.686E+0	1.728E+1
-8.593E-2	6.793E+0	1.734E+1
-8.106E-2	6.880E+0	1.724E+1
-8.593E-2	6.734E+0	1.718E+1
-8.431E-2	6.751E+0	1.737E+1
-8.593E-2	6.751E+0	1.734E+1
-8.431E-2	6.592E+0	1.753E+1
-8.431E-2	6.692E+0	1.740E+1
-8.917E-2	6.673E+0	1.726E+1
-8.268E-2	6.614E+0	1.739E+1
-8.431E-2	6.679E+0	1.742E+1
-8.431E-2	6.786E+0	1.726E+1
-8.755E-2	6.637E+0	1.736E+1
-8.268E-2	6.686E+0	1.730E+1
-8.593E-2	6.702E+0	1.744E+1
-8.593E-2	6.660E+0	1.727E+1
-8.593E-2	6.631E+0	1.739E+1
-8.431E-2	6.705E+0	1.720E+1
-8.593E-2	6.592E+0	1.727E+1
-8.593E-2	6.696E+0	1.725E+1
-8.593E-2	6.663E+0	1.734E+1
-8.431E-2	6.757E+0	1.729E+1
-8.268E-2	6.764E+0	1.730E+1
-8.593E-2	6.734E+0	1.719E+1
-8.917E-2	6.601E+0	1.724E+1
-8.268E-2	6.819E+0	1.728E+1
-8.106E-2	6.657E+0	1.734E+1
-8.593E-2	6.725E+0	1.721E+1
-8.593E-2	6.722E+0	1.743E+1
-8.268E-2	6.637E+0	1.749E+1
-8.593E-2	6.770E+0	1.727E+1
-8.268E-2	6.686E+0	1.736E+1
-8.755E-2	6.725E+0	1.740E+1
-8.593E-2	6.747E+0	1.751E+1
-8.593E-2	6.725E+0	1.717E+1
-8.593E-2	6.760E+0	1.724E+1
-8.593E-2	6.770E+0	1.734E+1
-8.431E-2	6.663E+0	1.744E+1
-8.593E-2	6.741E+0	1.732E+1
-8.593E-2	6.566E+0	1.747E+1
-8.593E-2	6.734E+0	1.732E+1
-8.268E-2	6.614E+0	1.734E+1
-8.431E-2	6.731E+0	1.734E+1
-8.431E-2	6.702E+0	1.714E+1
-8.593E-2	6.686E+0	1.734E+1
-8.593E-2	6.589E+0	1.729E+1
-8.268E-2	6.734E+0	1.733E+1
-8.431E-2	6.777E+0	1.724E+1
-8.593E-2	6.718E+0	1.727E+1
-8.593E-2	6.689E+0	1.724E+1
-8.268E-2	6.653E+0	1.738E+1
-8.431E-2	6.595E+0	1.720E+1
-8.593E-2	6.709E+0	1.719E+1
-8.431E-2	6.767E+0	1.719E+1
-8.431E-2	6.715E+0	1.724E+1
-8.593E-2	6.783E+0	1.728E+1
-8.755E-2	6.614E+0	1.739E+1
-8.431E-2	6.650E+0	1.739E+1
-8.431E-2	6.705E+0	1.743E+1
-8.593E-2	6.809E+0	1.724E+1
-8.917E-2	6.874E+0	1.729E+1
-8.268E-2	6.660E+0	1.731E+1
-8.431E-2	6.699E+0	1.730E+1
-8.593E-2	6.689E+0	1.716E+1
-8.593E-2	6.608E+0	1.732E+1
-8.431E-2	6.757E+0	1.749E+1
-8.268E-2	6.715E+0	1.746E+1
-8.593E-2	6.621E+0	1.731E+1
-8.917E-2	6.618E+0	1.716E+1
-8.593E-2	6.666E+0	1.732E+1
-8.593E-2	6.803E+0	1.748E+1
-8.593E-2	6.660E+0	1.717E+1
-8.431E-2	6.670E+0	1.738E+1
-8.106E-2	6.692E+0	1.741E+1
-8.268E-2	6.760E+0	1.726E+1
-8.755E-2	6.692E+0	1.716E+1
-8.593E-2	6.757E+0	1.743E+1
-8.268E-2	6.699E+0	1.735E+1
-8.268E-2	6.696E+0	1.736E+1
-8.593E-2	6.676E+0	1.741E+1
-8.755E-2	6.702E+0	1.725E+1
-8.593E-2	6.709E+0	1.723E+1
-8.268E-2	6.647E+0	1.740E+1
-8.593E-2	6.611E+0	1.720E+1
-8.755E-2	6.647E+0	1.718E+1
-8.593E-2	6.657E+0	1.728E+1
-8.593E-2	6.676E+0	1.725E+1
-8.593E-2	6.699E+0	1.742E+1
-8.917E-2	6.705E+0	1.729E+1
-8.593E-2	6.702E+0	1.728E+1
-8.106E-2	6.657E+0	1.735E+1
-8.593E-2	6.696E+0	1.731E+1
-8.593E-2	6.705E+0	1.734E+1
-8.593E-2	6.634E+0	1.720E+1
-8.431E-2	6.754E+0	1.730E+1
-8.431E-2	6.686E+0	1.743E+1
-8.755E-2	6.692E+0	1.742E+1
-8.431E-2	6.728E+0	1.743E+1
-8.431E-2	6.696E+0	1.730E+1
-8.431E-2	6.666E+0	1.740E+1
-8.755E-2	6.650E+0	1.750E+1
-8.431E-2	6.725E+0	1.725E+1
-8.593E-2	6.692E+0	1.737E+1
-8.593E-2	6.679E+0	1.726E+1
-8.431E-2	6.754E+0	1.734E+1
-8.268E-2	6.731E+0	1.730E+1
-8.431E-2	6.686E+0	1.737E+1
-8.431E-2	6.595E+0	1.726E+1
-8.593E-2	6.728E+0	1.735E+1
-8.593E-2	6.660E+0	1.730E+1
-8.431E-2	6.712E+0	1.722E+1
-8.593E-2	6.660E+0	1.739E+1
-8.593E-2	6.718E+0	1.730E+1
-8.268E-2	6.627E+0	1.732E+1
-8.268E-2	6.764E+0	1.726E+1
-8.593E-2	6.679E+0	1.730E+1
-8.755E-2	6.806E+0	1.735E+1
-8.431E-2	6.692E+0	1.724E+1
-8.268E-2	6.627E+0	1.731E+1
-8.755E-2	6.686E+0	1.724E+1
-8.917E-2	6.692E+0	1.720E+1
-8.593E-2	6.754E+0	1.729E+1
-8.755E-2	6.738E+0	1.739E+1
-8.431E-2	6.621E+0	1.727E+1
-8.593E-2	6.634E+0	1.741E+1
-8.755E-2	6.731E+0	1.706E+1
-8.268E-2	6.660E+0	1.715E+1
-8.593E-2	6.611E+0	1.726E+1
-8.593E-2	6.670E+0	1.714E+1
-8.268E-2	6.647E+0	1.742E+1
-8.431E-2	6.670E+0	1.733E+1
-8.917E-2	6.712E+0	1.722E+1
-8.431E-2	6.640E+0	1.731E+1
-8.593E-2	6.585E+0	1.748E+1
-8.431E-2	6.722E+0	1.719E+1
-8.593E-2	6.621E+0	1.737E+1
-8.755E-2	6.709E+0	1.749E+1
-8.431E-2	6.773E+0	1.715E+1
-8.593E-2	6.696E+0	1.726E+1
-8.593E-2	6.647E+0	1.734E+1
-8.755E-2	6.712E+0	1.724E+1
-8.431E-2	6.725E+0	1.737E+1
-8.431E-2	6.799E+0	1.720E+1
-8.106E-2	6.799E+0	1.725E+1
-8.593E-2	6.679E+0	1.726E+1
-8.268E-2	6.657E+0	1.748E+1
-8.593E-2	6.751E+0	1.723E+1
-8.593E-2	6.676E+0	1.736E+1
-8.268E-2	6.699E+0	1.719E+1
-8.431E-2	6.624E+0	1.739E+1
-8.431E-2	6.559E+0	1.741E+1
-8.593E-2	6.790E+0	1.722E+1
-8.755E-2	6.621E+0	1.726E+1
-8.431E-2	6.783E+0	1.721E+1
-8.106E-2	6.696E+0	1.718E+1
-8.755E-2	6.585E+0	1.744E+1
-8.593E-2	6.686E+0	1.746E+1
-8.431E-2	6.705E+0	1.714E+1
-8.431E-2	6.650E+0	1.718E+1
-8.268E-2	6.725E+0	1.736E+1
-8.593E-2	6.618E+0	1.727E+1
-8.593E-2	6.722E+0	1.737E+1
-8.268E-2	6.725E+0	1.726E+1
-8.593E-2	6.673E+0	1.712E+1
-8.755E-2	6.673E+0	1.733E+1
-8.268E-2	6.715E+0	1.740E+1
-8.431E-2	6.738E+0	1.723E+1
-8.593E-2	6.718E+0	1.734E+1
-8.431E-2	6.738E+0	1.731E+1
-8.268E-2	6.731E+0	1.721E+1
-8.431E-2	6.702E+0	1.729E+1
-8.431E-2	6.760E+0	1.732E+1
-8.917E-2	6.627E+0	1.725E+1
-8.268E-2	6.608E+0	1.732E+1
-8.431E-2	6.790E+0	1.733E+1
-8.593E-2	6.715E+0	1.714E+1
-8.431E-2	6.692E+0	1.722E+1
-8.431E-2	6.644E+0	1.740E+1
-8.593E-2	6.624E+0	1.745E+1
-8.755E-2	6.683E+0	1.722E+1
-8.431E-2	6.618E+0	1.731E+1
-8.268E-2	6.696E+0	1.710E+1
-8.431E-2	6.670E+0	1.732E+1
-8.593E-2	6.783E+0	1.735E+1
-8.593E-2	6.751E+0	1.735E+1
-8.431E-2	6.660E+0	1.734E+1
-8.431E-2	6.715E+0	1.722E+1
-8.593E-2	6.627E+0	1.730E+1
-8.431E-2	6.637E+0	1.730E+1
-8.268E-2	6.783E+0	1.733E+1
-8.268E-2	6.712E+0	1.740E+1
-8.431E-2	6.699E+0	1.722E+1
-8.593E-2	6.608E+0	1.725E+1
-8.431E-2	6.705E+0	1.744E+1
-8.593E-2	6.780E+0	1.736E+1
-8.431E-2	6.705E+0	1.741E+1
-9.079E-2	6.634E+0	1.721E+1
-8.268E-2	6.673E+0	1.734E+1
-8.268E-2	6.709E+0	1.715E+1
-8.431E-2	6.709E+0	1.744E+1
-8.431E-2	6.647E+0	1.712E+1
-8.268E-2	6.683E+0	1.727E+1
-8.268E-2	6.673E+0	1.720E+1
-8.593E-2	6.712E+0	1.724E+1
-8.593E-2	6.621E+0	1.720E+1
-8.593E-2	6.738E+0	1.740E+1
-8.755E-2	6.683E+0	1.735E+1
-8.268E-2	6.699E+0	1.727E+1
-8.755E-2	6.676E+0	1.708E+1
-8.593E-2	6.663E+0	1.740E+1
-8.431E-2	6.650E+0	1.731E+1
-8.593E-2	6.786E+0	1.742E+1
-8.593E-2	6.634E+0	1.729E+1
-8.593E-2	6.767E+0	1.734E+1
-8.431E-2	6.692E+0	1.724E+1
-8.431E-2	6.757E+0	1.722E+1
-8.593E-2	6.640E+0	1.713E+1
-7.944E-2	6.621E+0	1.721E+1
-8.106E-2	6.653E+0	1.714E+1
-8.593E-2	6.621E+0	1.735E+1
-8.268E-2	6.598E+0	1.723E+1
-8.593E-2	6.640E+0	1.731E+1
-8.431E-2	6.731E+0	1.722E+1
-8.268E-2	6.715E+0	1.724E+1
-8.917E-2	6.679E+0	1.722E+1
-8.593E-2	6.676E+0	1.733E+1
-8.268E-2	6.686E+0	1.719E+1
-8.431E-2	6.592E+0	1.711E+1
-8.593E-2	6.709E+0	1.737E+1
-8.593E-2	6.647E+0	1.723E+1
-8.431E-2	6.666E+0	1.742E+1
-8.593E-2	6.647E+0	1.740E+1
-8.268E-2	6.757E+0	1.718E+1
-8.431E-2	6.673E+0	1.752E+1
-8.431E-2	6.744E+0	1.737E+1
-8.593E-2	6.644E+0	1.741E+1
-8.593E-2	6.657E+0	1.731E+1
-8.593E-2	6.722E+0	1.724E+1
-8.431E-2	6.589E+0	1.725E+1
-8.431E-2	6.686E+0	1.728E+1
-8.755E-2	6.640E+0	1.713E+1
-8.268E-2	6.559E+0	1.732E+1
-8.268E-2	6.663E+0	1.722E+1
-8.755E-2	6.579E+0	1.729E+1
-8.593E-2	6.712E+0	1.727E+1
-8.593E-2	6.793E+0	1.726E+1
-8.431E-2	6.666E+0	1.717E+1
-8.593E-2	6.673E+0	1.730E+1
-8.593E-2	6.734E+0	1.737E+1
-8.268E-2	6.725E+0	1.716E+1
-8.431E-2	6.673E+0	1.725E+1
-8.593E-2	6.709E+0	1.730E+1
-8.268E-2	6.621E+0	1.719E+1
-8.755E-2	6.653E+0	1.724E+1
-8.431E-2	6.631E+0	1.724E+1
-8.431E-2	6.683E+0	1.726E+1
-8.755E-2	6.731E+0	1.744E+1
-8.106E-2	6.563E+0	1.713E+1
-8.268E-2	6.670E+0	1.726E+1
-8.431E-2	6.705E+0	1.732E+1
-8.755E-2	6.696E+0	1.723E+1
-8.268E-2	6.728E+0	1.717E+1
-8.431E-2	6.702E+0	1.719E+1
-8.593E-2	6.738E+0	1.723E+1
-8.431E-2	6.618E+0	1.724E+1
-8.268E-2	6.699E+0	1.726E+1
-8.268E-2	6.640E+0	1.735E+1
-8.593E-2	6.631E+0	1.740E+1
-8.755E-2	6.579E+0	1.727E+1
-8.431E-2	6.699E+0	1.735E+1
-8.593E-2	6.624E+0	1.715E+1
-8.431E-2	6.709E+0	1.734E+1
-8.755E-2	6.718E+0	1.727E+1
-8.593E-2	6.692E+0	1.716E+1
-8.593E-2	6.705E+0	1.714E+1
-8.431E-2	6.550E+0	1.724E+1
-8.593E-2	6.699E+0	1.729E+1
-8.431E-2	6.722E+0	1.715E+1
-8.268E-2	6.589E+0	1.724E+1
-8.755E-2	6.673E+0	1.743E+1
-8.431E-2	6.692E+0	1.737E+1
-8.431E-2	6.715E+0	1.726E+1
-8.593E-2	6.686E+0	1.740E+1
-8.593E-2	6.618E+0	1.731E+1
-8.593E-2	6.621E+0	1.736E+1
-8.431E-2	6.689E+0	1.723E+1
-8.431E-2	6.747E+0	1.742E+1
-8.431E-2	6.689E+0	1.728E+1
-8.593E-2	6.705E+0	1.728E+1
-8.593E-2	6.627E+0	1.730E+1
-8.431E-2	6.741E+0	1.721E+1
-8.431E-2	6.673E+0	1.715E+1
-8.431E-2	6.585E+0	1.706E+1
-8.106E-2	6.676E+0	1.740E+1
-8.431E-2	6.634E+0	1.736E+1
-8.755E-2	6.650E+0	1.717E+1
-8.431E-2	6.790E+0	1.739E+1
-7.944E-2	6.647E+0	1.723E+1
-8.268E-2	6.738E+0	1.719E+1
-8.593E-2	6.663E+0	1.732E+1
-8.431E-2	6.738E+0	1.734E+1
-8.268E-2	6.786E+0	1.741E+1
-8.593E-2	6.650E+0	1.724E+1
-8.755E-2	6.722E+0	1.720E+1
-8.431E-2	6.679E+0	1.734E+1
-8.268E-2	6.728E+0	1.722E+1
-8.268E-2	6.751E+0	1.719E+1
-8.593E-2	6.741E+0	1.725E+1
-8.593E-2	6.728E+0	1.723E+1
-8.106E-2	6.696E+0	1.728E+1
-8.268E-2	6.699E+0	1.722E+1
-8.268E-2	6.689E+0	1.730E+1
-8.593E-2	6.660E+0	1.722E+1
-8.268E-2	6.614E+0	1.706E+1
-8.268E-2	6.663E+0	1.725E+1
-8.431E-2	6.715E+0	1.728E+1
-8.593E-2	6.734E+0	1.748E+1
-8.755E-2	6.718E+0	1.714E+1
-8.106E-2	6.559E+0	1.726E+1
-8.593E-2	6.627E+0	1.728E+1
-8.593E-2	6.660E+0	1.715E+1
-8.268E-2	6.754E+0	1.725E+1
-8.593E-2	6.653E+0	1.724E+1
-8.593E-2	6.660E+0	1.728E+1
-8.593E-2	6.722E+0	1.712E+1
-8.593E-2	6.511E+0	1.717E+1
-8.268E-2	6.744E+0	1.722E+1
-8.268E-2	6.712E+0	1.731E+1
-8.593E-2	6.647E+0	1.728E+1
-8.431E-2	6.637E+0	1.716E+1
-8.106E-2	6.650E+0	1.704E+1
-8.268E-2	6.679E+0	1.722E+1
-8.593E-2	6.689E+0	1.716E+1
-8.106E-2	6.592E+0	1.713E+1
-8.268E-2	6.679E+0	1.711E+1
-8.593E-2	6.689E+0	1.726E+1
-8.593E-2	6.741E+0	1.734E+1
-8.431E-2	6.686E+0	1.724E+1
-8.268E-2	6.621E+0	1.729E+1
-8.593E-2	6.653E+0	1.722E+1
-8.268E-2	6.644E+0	1.723E+1
-8.268E-2	6.491E+0	1.728E+1
-8.593E-2	6.676E+0	1.724E+1
-8.593E-2	6.715E+0	1.714E+1
-8.431E-2	6.637E+0	1.726E+1
-8.268E-2	6.705E+0	1.738E+1
-8.431E-2	6.783E+0	1.719E+1
-8.431E-2	6.699E+0	1.723E+1
-8.593E-2	6.647E+0	1.722E+1
-8.755E-2	6.634E+0	1.731E+1
-8.431E-2	6.634E+0	1.728E+1
-8.755E-2	6.709E+0	1.735E+1
-8.431E-2	6.715E+0	1.731E+1
-8.431E-2	6.614E+0	1.721E+1
-8.431E-2	6.666E+0	1.728E+1
-8.593E-2	6.614E+0	1.733E+1
-8.593E-2	6.640E+0	1.738E+1
-8.431E-2	6.605E+0	1.743E+1
-8.106E-2	6.709E+0	1.725E+1
-8.431E-2	6.640E+0	1.735E+1
-8.593E-2	6.686E+0	1.730E+1
-8.268E-2	6.650E+0	1.721E+1
-8.431E-2	6.579E+0	1.708E+1
-8.593E-2	6.715E+0	1.734E+1
-8.593E-2	6.647E+0	1.733E+1
-8.431E-2	6.676E+0	1.721E+1
-8.593E-2	6.660E+0	1.727E+1
-8.593E-2	6.773E+0	1.719E+1
-8.593E-2	6.676E+0	1.732E+1
-8.593E-2	6.689E+0	1.718E+1
-8.431E-2	6.676E+0	1.723E+1
-8.431E-2	6.709E+0	1.721E+1
-8.431E-2	6.692E+0	1.712E+1
-8.431E-2	6.686E+0	1.709E+1
-8.268E-2	6.767E+0	1.724E+1
-8.593E-2	6.699E+0	1.716E+1
-8.431E-2	6.812E+0	1.722E+1
-8.431E-2	6.634E+0	1.715E+1
-8.268E-2	6.712E+0	1.725E+1
-8.431E-2	6.709E+0	1.735E+1
-8.593E-2	6.757E+0	1.710E+1
-8.431E-2	6.683E+0	1.724E+1
-8.431E-2	6.777E+0	1.731E+1
-8.431E-2	6.686E+0	1.721E+1
-8.755E-2	6.709E+0	1.743E+1
-8.431E-2	6.722E+0	1.706E+1
-8.268E-2	6.608E+0	1.746E+1
-8.593E-2	6.715E+0	1.734E+1
-8.431E-2	6.689E+0	1.747E+1
-8.268E-2	6.663E+0	1.724E+1
-8.268E-2	6.644E+0	1.727E+1
-8.431E-2	6.699E+0	1.721E+1
-8.268E-2	6.666E+0	1.719E+1
-8.268E-2	6.679E+0	1.718E+1
-8.106E-2	6.683E+0	1.721E+1
-8.755E-2	6.657E+0	1.721E+1
-8.593E-2	6.637E+0	1.722E+1
-8.268E-2	6.692E+0	1.734E+1
-8.593E-2	6.647E+0	1.724E+1
-8.431E-2	6.660E+0	1.733E+1
-8.755E-2	6.699E+0	1.748E+1
-8.431E-2	6.631E+0	1.728E+1
-8.431E-2	6.653E+0	1.716E+1
-8.593E-2	6.689E+0	1.725E+1
-8.917E-2	6.696E+0	1.716E+1
-8.593E-2	6.670E+0	1.726E+1
-8.431E-2	6.718E+0	1.730E+1
-8.593E-2	6.760E+0	1.722E+1
-8.593E-2	6.754E+0	1.705E+1
-8.431E-2	6.715E+0	1.719E+1
-7.944E-2	6.653E+0	1.723E+1
-8.268E-2	6.679E+0	1.729E+1
-8.106E-2	6.699E+0	1.722E+1
-8.593E-2	6.725E+0	1.720E+1
-8.268E-2	6.660E+0	1.727E+1
-8.268E-2	6.556E+0	1.709E+1
-8.593E-2	6.653E+0	1.739E+1
-8.431E-2	6.777E+0	1.730E+1
-7.944E-2	6.543E+0	1.721E+1
-8.593E-2	6.686E+0	1.723E+1
-8.755E-2	6.640E+0	1.725E+1
-8.431E-2	6.692E+0	1.718E+1
-8.431E-2	6.770E+0	1.723E+1
-8.431E-2	6.618E+0	1.725E+1
-8.431E-2	6.637E+0	1.717E+1
-8.431E-2	6.627E+0	1.741E+1
-8.268E-2	6.747E+0	1.733E+1
-8.593E-2	6.640E+0	1.727E+1
-8.917E-2	6.744E+0	1.726E+1
-8.593E-2	6.683E+0	1.733E+1
-8.431E-2	6.644E+0	1.720E+1
-8.755E-2	6.686E+0	1.730E+1
-8.593E-2	6.734E+0	1.709E+1
-8.268E-2	6.683E+0	1.732E+1
-8.431E-2	6.650E+0	1.722E+1
-8.755E-2	6.614E+0	1.721E+1
-8.431E-2	6.673E+0	1.721E+1
-8.106E-2	6.598E+0	1.741E+1
-8.268E-2	6.670E+0	1.722E+1
-8.593E-2	6.705E+0	1.736E+1
-8.755E-2	6.683E+0	1.717E+1
-8.431E-2	6.744E+0	1.720E+1
-8.431E-2	6.699E+0	1.713E+1
-8.755E-2	6.601E+0	1.731E+1
-8.431E-2	6.731E+0	1.711E+1
-8.268E-2	6.683E+0	1.737E+1
-8.268E-2	6.676E+0	1.721E+1
-8.755E-2	6.657E+0	1.732E+1
-8.755E-2	6.637E+0	1.721E+1
-8.431E-2	6.738E+0	1.707E+1
-8.593E-2	6.608E+0	1.735E+1
-8.431E-2	6.627E+0	1.710E+1
-8.593E-2	6.734E+0	1.735E+1
-8.431E-2	6.621E+0	1.705E+1
-8.106E-2	6.683E+0	1.727E+1
-8.755E-2	6.705E+0	1.725E+1
-8.268E-2	6.679E+0	1.709E+1
-8.431E-2	6.660E+0	1.733E+1
-8.268E-2	6.689E+0	1.728E+1
-8.431E-2	6.627E+0	1.715E+1
-8.593E-2	6.624E+0	1.717E+1
-8.593E-2	6.731E+0	1.723E+1
-8.755E-2	6.696E+0	1.714E+1
-8.755E-2	6.715E+0	1.714E+1
-8.755E-2	6.644E+0	1.712E+1
-8.431E-2	6.589E+0	1.721E+1
-8.268E-2	6.631E+0	1.736E+1
-8.431E-2	6.679E+0	1.715E+1
-8.593E-2	6.533E+0	1.712E+1
-8.431E-2	6.611E+0	1.724E+1
-8.593E-2	6.631E+0	1.736E+1
-8.431E-2	6.517E+0	1.736E+1
-8.431E-2	6.657E+0	1.730E+1
-8.593E-2	6.702E+0	1.742E+1
-8.593E-2	6.741E+0	1.719E+1
-8.593E-2	6.747E+0	1.730E+1
-8.593E-2	6.650E+0	1.726E+1
-8.593E-2	6.611E+0	1.724E+1
-8.431E-2	6.670E+0	1.715E+1
-8.755E-2	6.650E+0	1.736E+1
-8.917E-2	6.744E+0	1.720E+1
-8.268E-2	6.670E+0	1.727E+1
-8.268E-2	6.657E+0	1.715E+1
-8.431E-2	6.751E+0	1.721E+1
-8.431E-2	6.725E+0	1.720E+1
-8.268E-2	6.631E+0	1.727E+1
-8.268E-2	6.653E+0	1.710E+1
-8.593E-2	6.653E+0	1.736E+1
-8.755E-2	6.663E+0	1.734E+1
-8.431E-2	6.660E+0	1.694E+1
-8.268E-2	6.689E+0	1.744E+1
-8.593E-2	6.631E+0	1.709E+1
-8.268E-2	6.644E+0	1.716E+1
-8.755E-2	6.712E+0	1.732E+1
-8.755E-2	6.579E+0	1.707E+1
-8.593E-2	6.650E+0	1.739E+1
-8.593E-2	6.621E+0	1.718E+1
-8.593E-2	6.679E+0	1.739E+1
-8.431E-2	6.605E+0	1.711E+1
-8.755E-2	6.650E+0	1.720E+1
-8.755E-2	6.705E+0	1.711E+1
-8.431E-2	6.640E+0	1.694E+1
-8.268E-2	6.650E+0	1.716E+1
-8.755E-2	6.650E+0	1.732E+1
-8.593E-2	6.702E+0	1.718E+1
-8.593E-2	6.637E+0	1.733E+1
-8.431E-2	6.598E+0	1.699E+1
-8.755E-2	6.799E+0	1.739E+1
-8.755E-2	6.705E+0	1.730E+1
-8.431E-2	6.683E+0	1.726E+1
-8.268E-2	6.686E+0	1.731E+1
-8.593E-2	6.683E+0	1.729E+1
-8.593E-2	6.637E+0	1.719E+1
-8.431E-2	6.696E+0	1.733E+1
-8.593E-2	6.618E+0	1.712E+1
-8.593E-2	6.757E+0	1.706E+1
-8.593E-2	6.640E+0	1.730E+1
-8.431E-2	6.702E+0	1.722E+1
-8.431E-2	6.605E+0	1.743E+1
-8.593E-2	6.751E+0	1.712E+1
-8.431E-2	6.676E+0	1.719E+1
-8.431E-2	6.660E+0	1.724E+1
-8.268E-2	6.793E+0	1.717E+1
-8.431E-2	6.673E+0	1.729E+1
-8.593E-2	6.731E+0	1.716E+1
-8.268E-2	6.686E+0	1.711E+1
-8.431E-2	6.754E+0	1.726E+1
-8.755E-2	6.556E+0	1.696E+1
-8.917E-2	6.679E+0	1.717E+1
-8.268E-2	6.624E+0	1.716E+1
-8.431E-2	6.705E+0	1.713E+1
-8.593E-2	6.738E+0	1.725E+1
-8.593E-2	6.705E+0	1.732E+1
-8.268E-2	6.683E+0	1.740E+1
-8.431E-2	6.663E+0	1.723E+1
-8.755E-2	6.650E+0	1.734E+1
-8.593E-2	6.634E+0	1.732E+1
-8.268E-2	6.653E+0	1.736E+1
-8.106E-2	6.689E+0	1.715E+1
-8.755E-2	6.699E+0	1.730E+1
-8.593E-2	6.653E+0	1.718E+1
-8.431E-2	6.537E+0	1.717E+1
-8.268E-2	6.673E+0	1.723E+1
-8.431E-2	6.725E+0	1.727E+1
-8.593E-2	6.644E+0	1.710E+1
-8.593E-2	6.650E+0	1.726E+1
-8.593E-2	6.819E+0	1.710E+1
-8.593E-2	6.644E+0	1.731E+1
-8.593E-2	6.608E+0	1.725E+1
-8.268E-2	6.572E+0	1.714E+1
-8.431E-2	6.676E+0	1.729E+1
-8.431E-2	6.731E+0	1.734E+1
-8.755E-2	6.514E+0	1.719E+1
-8.431E-2	6.666E+0	1.724E+1
-8.431E-2	6.725E+0	1.717E+1
-8.593E-2	6.683E+0	1.711E+1
-8.593E-2	6.747E+0	1.716E+1
-8.268E-2	6.653E+0	1.731E+1
-8.268E-2	6.712E+0	1.721E+1
-8.593E-2	6.728E+0	1.713E+1
-8.755E-2	6.760E+0	1.722E+1
-8.431E-2	6.715E+0	1.726E+1
-8.268E-2	6.566E+0	1.715E+1
-8.593E-2	6.666E+0	1.723E+1
-8.593E-2	6.715E+0	1.731E+1
-8.593E-2	6.572E+0	1.716E+1
-8.431E-2	6.644E+0	1.725E+1
-8.268E-2	6.676E+0	1.719E+1
-8.755E-2	6.699E+0	1.725E+1
-8.268E-2	6.796E+0	1.712E+1
-8.431E-2	6.663E+0	1.716E+1
-8.755E-2	6.624E+0	1.736E+1
-8.431E-2	6.744E+0	1.716E+1
-8.593E-2	6.670E+0	1.715E+1
-8.431E-2	6.569E+0	1.709E+1
-8.431E-2	6.605E+0	1.721E+1
-8.593E-2	6.715E+0	1.713E+1
-8.431E-2	6.722E+0	1.732E+1
-8.431E-2	6.660E+0	1.714E+1
-8.593E-2	6.621E+0	1.705E+1
-8.755E-2	6.627E+0	1.730E+1
-8.431E-2	6.679E+0	1.714E+1
-8.268E-2	6.744E+0	1.708E+1
-8.755E-2	6.589E+0	1.738E+1
-8.593E-2	6.657E+0	1.725E+1
-8.106E-2	6.618E+0	1.721E+1
-8.431E-2	6.770E+0	1.706E+1
-8.431E-2	6.686E+0	1.722E+1
-8.755E-2	6.692E+0	1.710E+1
-8.431E-2	6.579E+0	1.708E+1
-8.593E-2	6.757E+0	1.724E+1
-8.593E-2	6.647E+0	1.731E+1
-8.593E-2	6.709E+0	1.718E+1
-8.268E-2	6.767E+0	1.731E+1
-8.431E-2	6.533E+0	1.723E+1
-8.431E-2	6.640E+0	1.723E+1
-8.268E-2	6.848E+0	1.721E+1
-8.593E-2	6.608E+0	1.716E+1
-8.755E-2	6.634E+0	1.716E+1
-8.755E-2	6.543E+0	1.710E+1
-8.268E-2	6.686E+0	1.713E+1
-8.268E-2	6.699E+0	1.725E+1
-8.431E-2	6.657E+0	1.708E+1
-8.917E-2	6.624E+0	1.729E+1
-8.593E-2	6.712E+0	1.728E+1
-8.755E-2	6.608E+0	1.720E+1
-8.431E-2	6.712E+0	1.723E+1
-8.755E-2	6.696E+0	1.722E+1
-8.593E-2	6.660E+0	1.705E+1
-8.593E-2	6.705E+0	1.718E+1
-8.106E-2	6.666E+0	1.725E+1
-8.593E-2	6.663E+0	1.719E+1
-8.431E-2	6.760E+0	1.720E+1
-8.268E-2	6.709E+0	1.728E+1
-8.268E-2	6.644E+0	1.724E+1
-8.755E-2	6.670E+0	1.708E+1
-8.755E-2	6.666E+0	1.717E+1
-7.944E-2	6.754E+0	1.718E+1
-8.593E-2	6.673E+0	1.732E+1
-8.431E-2	6.683E+0	1.713E+1
-8.593E-2	6.709E+0	1.712E+1
-8.268E-2	6.725E+0	1.708E+1
-8.268E-2	6.595E+0	1.719E+1
-8.593E-2	6.660E+0	1.717E+1
-8.755E-2	6.773E+0	1.732E+1
-8.431E-2	6.689E+0	1.726E+1
-8.268E-2	6.546E+0	1.713E+1
-8.755E-2	6.722E+0	1.717E+1
-8.593E-2	6.592E+0	1.712E+1
-8.431E-2	6.621E+0	1.724E+1
-8.268E-2	6.614E+0	1.719E+1
-8.593E-2	6.699E+0	1.719E+1
-8.755E-2	6.589E+0	1.728E+1
-8.431E-2	6.644E+0	1.723E+1
-8.268E-2	6.585E+0	1.712E+1
-8.593E-2	6.589E+0	1.720E+1
-8.755E-2	6.715E+0	1.716E+1
-8.431E-2	6.728E+0	1.737E+1
-8.106E-2	6.644E+0	1.724E+1
-8.431E-2	6.777E+0	1.706E+1
-8.593E-2	6.611E+0	1.731E+1
-8.268E-2	6.627E+0	1.715E+1
-8.431E-2	6.686E+0	1.717E+1
-8.593E-2	6.637E+0	1.731E+1
-8.593E-2	6.679E+0	1.729E+1
-8.593E-2	6.647E+0	1.719E+1
-8.593E-2	6.728E+0	1.719E+1
-8.593E-2	6.670E+0	1.700E+1
-8.755E-2	6.589E+0	1.719E+1
-8.431E-2	6.647E+0	1.709E+1
-8.593E-2	6.640E+0	1.735E+1
-8.755E-2	6.640E+0	1.701E+1
-8.268E-2	6.608E+0	1.699E+1
-8.431E-2	6.670E+0	1.709E+1
-8.755E-2	6.725E+0	1.723E+1
-8.755E-2	6.653E+0	1.727E+1
-8.431E-2	6.686E+0	1.731E+1
-8.431E-2	6.747E+0	1.710E+1
-8.431E-2	6.595E+0	1.720E+1
-8.593E-2	6.712E+0	1.714E+1
-8.431E-2	6.624E+0	1.715E+1
-8.431E-2	6.731E+0	1.725E+1
-8.431E-2	6.650E+0	1.713E+1
-8.755E-2	6.504E+0	1.713E+1
-8.593E-2	6.670E+0	1.714E+1
-8.431E-2	6.624E+0	1.719E+1
-8.593E-2	6.689E+0	1.719E+1
-8.755E-2	6.770E+0	1.727E+1
-8.755E-2	6.676E+0	1.720E+1
-8.593E-2	6.650E+0	1.718E+1
-8.431E-2	6.692E+0	1.700E+1
-8.755E-2	6.712E+0	1.710E+1
-8.593E-2	6.670E+0	1.719E+1
-8.593E-2	6.605E+0	1.718E+1
-8.268E-2	6.618E+0	1.701E+1
-8.593E-2	6.715E+0	1.722E+1
-8.593E-2	6.692E+0	1.721E+1
-8.431E-2	6.696E+0	1.716E+1
-8.593E-2	6.744E+0	1.720E+1
-8.755E-2	6.657E+0	1.700E+1
-8.593E-2	6.618E+0	1.724E+1
-8.431E-2	6.676E+0	1.706E+1
-8.268E-2	6.666E+0	1.734E+1
-8.755E-2	6.650E+0	1.718E+1
-8.593E-2	6.699E+0	1.710E+1
-8.593E-2	6.644E+0	1.711E+1
-8.431E-2	6.670E+0	1.704E+1
-8.755E-2	6.640E+0	1.712E+1
-8.593E-2	6.527E+0	1.723E+1
-8.268E-2	6.689E+0	1.725E+1
-8.593E-2	6.699E+0	1.723E+1
-8.268E-2	6.686E+0	1.718E+1
-8.755E-2	6.627E+0	1.731E+1
-8.431E-2	6.718E+0	1.714E+1
-8.593E-2	6.657E+0	1.730E+1
-8.593E-2	6.660E+0	1.728E+1
-8.268E-2	6.692E+0	1.714E+1
-8.755E-2	6.683E+0	1.713E+1
-8.593E-2	6.705E+0	1.728E+1
-8.593E-2	6.676E+0	1.726E+1
-8.755E-2	6.618E+0	1.724E+1
-8.431E-2	6.663E+0	1.715E+1
-8.431E-2	6.663E+0	1.698E+1
-8.593E-2	6.670E+0	1.712E+1
-8.593E-2	6.699E+0	1.739E+1
-8.268E-2	6.670E+0	1.712E+1
-8.431E-2	6.647E+0	1.713E+1
-8.431E-2	6.709E+0	1.711E+1
-8.917E-2	6.747E+0	1.724E+1
-8.431E-2	6.718E+0	1.715E+1
-8.593E-2	6.582E+0	1.711E+1
-8.755E-2	6.689E+0	1.719E+1
-8.431E-2	6.556E+0	1.718E+1
-8.268E-2	6.647E+0	1.715E+1
-8.431E-2	6.715E+0	1.719E+1
-8.593E-2	6.673E+0	1.724E+1
-8.755E-2	6.673E+0	1.715E+1
-8.755E-2	6.614E+0	1.726E+1
-8.593E-2	6.666E+0	1.715E+1
-8.431E-2	6.728E+0	1.725E+1
-8.755E-2	6.647E+0	1.714E+1
-8.431E-2	6.666E+0	1.714E+1
-8.268E-2	6.585E+0	1.719E+1
-8.593E-2	6.608E+0	1.723E+1
-8.593E-2	6.647E+0	1.728E+1
-8.268E-2	6.686E+0	1.719E+1
-8.593E-2	6.770E+0	1.708E+1
-8.755E-2	6.556E+0	1.739E+1
-8.917E-2	6.679E+0	1.704E+1
-8.106E-2	6.738E+0	1.726E+1
-8.431E-2	6.582E+0	1.733E+1
-8.593E-2	6.663E+0	1.707E+1
-8.431E-2	6.670E+0	1.709E+1
-8.268E-2	6.676E+0	1.723E+1
-8.431E-2	6.650E+0	1.726E+1
-8.268E-2	6.709E+0	1.722E+1
-8.593E-2	6.663E+0	1.741E+1
-8.593E-2	6.631E+0	1.720E+1
-8.431E-2	6.722E+0	1.727E+1
-8.593E-2	6.644E+0	1.712E+1
-8.593E-2	6.647E+0	1.717E+1
-8.593E-2	6.631E+0	1.716E+1
-8.431E-2	6.728E+0	1.721E+1
-8.593E-2	6.611E+0	1.724E+1
-8.431E-2	6.556E+0	1.707E+1
-8.431E-2	6.676E+0	1.720E+1
-8.593E-2	6.640E+0	1.732E+1
-8.431E-2	6.696E+0	1.714E+1
-8.755E-2	6.618E+0	1.711E+1
-8.268E-2	6.699E+0	1.715E+1
-8.593E-2	6.712E+0	1.729E+1
-8.917E-2	6.559E+0	1.716E+1
-8.431E-2	6.657E+0	1.708E+1
-8.593E-2	6.572E+0	1.732E+1
-8.268E-2	6.751E+0	1.730E+1
-8.431E-2	6.566E+0	1.700E+1
-8.755E-2	6.637E+0	1.723E+1
-8.917E-2	6.673E+0	1.726E+1
-8.593E-2	6.683E+0	1.703E+1
-8.755E-2	6.592E+0	1.707E+1
-8.431E-2	6.566E+0	1.716E+1
-8.268E-2	6.699E+0	1.706E+1
-8.268E-2	6.786E+0	1.724E+1
-8.755E-2	6.585E+0	1.730E+1
-8.755E-2	6.527E+0	1.714E+1
-8.268E-2	6.605E+0	1.707E+1
-8.431E-2	6.702E+0	1.693E+1
-8.268E-2	6.728E+0	1.730E+1
-8.593E-2	6.640E+0	1.708E+1
-8.268E-2	6.666E+0	1.714E+1
-8.431E-2	6.595E+0	1.726E+1
-8.431E-2	6.725E+0	1.708E+1
-8.431E-2	6.621E+0	1.732E+1
-8.268E-2	6.621E+0	1.716E+1
-8.268E-2	6.803E+0	1.732E+1
-8.593E-2	6.631E+0	1.723E+1
-8.268E-2	6.686E+0	1.721E+1
-8.431E-2	6.644E+0	1.717E+1
-8.593E-2	6.647E+0	1.710E+1
-8.755E-2	6.572E+0	1.706E+1
-8.431E-2	6.679E+0	1.707E+1
-8.268E-2	6.589E+0	1.728E+1
-8.593E-2	6.660E+0	1.727E+1
-8.431E-2	6.709E+0	1.726E+1
-8.431E-2	6.650E+0	1.711E+1
-8.593E-2	6.699E+0	1.715E+1
-8.593E-2	6.673E+0	1.711E+1
-8.593E-2	6.530E+0	1.707E+1
-8.431E-2	6.601E+0	1.723E+1
-8.268E-2	6.644E+0	1.709E+1
-8.593E-2	6.563E+0	1.718E+1
-8.755E-2	6.576E+0	1.722E+1
-8.593E-2	6.725E+0	1.718E+1
-8.593E-2	6.670E+0	1.706E+1
-8.431E-2	6.683E+0	1.732E+1
-8.431E-2	6.569E+0	1.710E+1
-8.755E-2	6.702E+0	1.712E+1
-8.268E-2	6.627E+0	1.708E+1
-8.431E-2	6.637E+0	1.722E+1
-8.431E-2	6.747E+0	1.724E+1
-8.593E-2	6.637E+0	1.712E+1
-8.268E-2	6.683E+0	1.713E+1
-8.593E-2	6.579E+0	1.707E+1
-8.755E-2	6.725E+0	1.708E+1
-8.755E-2	6.764E+0	1.713E+1
-8.268E-2	6.576E+0	1.727E+1
-8.593E-2	6.634E+0	1.720E+1
-8.593E-2	6.650E+0	1.704E+1
-8.593E-2	6.676E+0	1.717E+1
-8.268E-2	6.731E+0	1.713E+1
-8.431E-2	6.608E+0	1.711E+1
-8.431E-2	6.666E+0	1.721E+1
-8.431E-2	6.666E+0	1.722E+1
-8.431E-2	6.579E+0	1.707E+1
-8.431E-2	6.634E+0	1.717E+1
-8.593E-2	6.631E+0	1.715E+1
-8.755E-2	6.592E+0	1.717E+1
-8.431E-2	6.692E+0	1.720E+1
-8.431E-2	6.592E+0	1.704E+1
-8.431E-2	6.718E+0	1.716E+1
-8.593E-2	6.666E+0	1.711E+1
-8.268E-2	6.595E+0	1.697E+1
-8.431E-2	6.679E+0	1.705E+1
-8.755E-2	6.709E+0	1.713E+1
-8.593E-2	6.666E+0	1.728E+1
-8.268E-2	6.679E+0	1.727E+1
-8.431E-2	6.679E+0	1.725E+1
-8.593E-2	6.715E+0	1.730E+1
-8.593E-2	6.647E+0	1.712E+1
-8.431E-2	6.689E+0	1.704E+1
-8.106E-2	6.634E+0	1.691E+1
-8.593E-2	6.618E+0	1.709E+1
-8.431E-2	6.537E+0	1.721E+1
-8.431E-2	6.653E+0	1.721E+1
-8.593E-2	6.566E+0	1.724E+1
-8.755E-2	6.627E+0	1.714E+1
-8.431E-2	6.657E+0	1.702E+1
-8.106E-2	6.670E+0	1.712E+1
-8.431E-2	6.627E+0	1.711E+1
-8.593E-2	6.556E+0	1.701E+1
-8.755E-2	6.653E+0	1.715E+1
-8.593E-2	6.683E+0	1.709E+1
-8.431E-2	6.572E+0	1.730E+1
-8.268E-2	6.624E+0	1.707E+1
-8.431E-2	6.601E+0	1.712E+1
-8.268E-2	6.738E+0	1.718E+1
-8.268E-2	6.663E+0	1.721E+1
-8.593E-2	6.598E+0	1.724E+1
-8.593E-2	6.637E+0	1.718E+1
-8.593E-2	6.608E+0	1.720E+1
-8.268E-2	6.679E+0	1.700E+1
-8.593E-2	6.676E+0	1.717E+1
-8.268E-2	6.666E+0	1.715E+1
-8.106E-2	6.712E+0	1.726E+1
-8.268E-2	6.777E+0	1.727E+1
-8.593E-2	6.686E+0	1.720E+1
-8.593E-2	6.673E+0	1.716E+1
-8.431E-2	6.702E+0	1.716E+1
-8.593E-2	6.709E+0	1.697E+1
-8.917E-2	6.673E+0	1.721E+1
-8.593E-2	6.640E+0	1.712E+1
-8.268E-2	6.705E+0	1.713E+1
-8.431E-2	6.601E+0	1.723E+1
-8.593E-2	6.670E+0	1.717E+1
-8.593E-2	6.702E+0	1.730E+1
-8.106E-2	6.663E+0	1.703E+1
-8.431E-2	6.683E+0	1.718E+1
-8.593E-2	6.812E+0	1.702E+1
-8.593E-2	6.683E+0	1.709E+1
-8.431E-2	6.653E+0	1.726E+1
-8.593E-2	6.637E+0	1.723E+1
-8.755E-2	6.663E+0	1.726E+1
-8.755E-2	6.533E+0	1.707E+1
-8.593E-2	6.595E+0	1.708E+1
-8.593E-2	6.631E+0	1.712E+1
-8.593E-2	6.725E+0	1.712E+1
-8.755E-2	6.692E+0	1.715E+1
-8.106E-2	6.605E+0	1.713E+1
-8.268E-2	6.611E+0	1.712E+1
-8.755E-2	6.673E+0	1.726E+1
-8.431E-2	6.731E+0	1.712E+1
-8.268E-2	6.666E+0	1.701E+1
-8.268E-2	6.627E+0	1.712E+1
-8.431E-2	6.673E+0	1.696E+1
-8.755E-2	6.634E+0	1.721E+1
-8.268E-2	6.683E+0	1.714E+1
-8.593E-2	6.618E+0	1.714E+1
-8.431E-2	6.637E+0	1.731E+1
-8.917E-2	6.572E+0	1.716E+1
-8.268E-2	6.644E+0	1.717E+1
-8.593E-2	6.679E+0	1.719E+1
-8.431E-2	6.634E+0	1.706E+1
-8.755E-2	6.579E+0	1.703E+1
-8.755E-2	6.598E+0	1.713E+1
-8.431E-2	6.650E+0	1.715E+1
-8.917E-2	6.627E+0	1.726E+1
-8.593E-2	6.676E+0	1.710E+1
-8.106E-2	6.679E+0	1.709E+1
-8.431E-2	6.650E+0	1.697E+1
-8.593E-2	6.702E+0	1.704E+1
-8.268E-2	6.592E+0	1.706E+1
-8.268E-2	6.556E+0	1.713E+1
-8.593E-2	6.605E+0	1.717E+1
-8.755E-2	6.670E+0	1.703E+1
-8.755E-2	6.718E+0	1.716E+1
-8.268E-2	6.679E+0	1.720E+1
-8.268E-2	6.705E+0	1.704E+1
-8.917E-2	6.764E+0	1.718E+1
-8.593E-2	6.650E+0	1.715E+1
-8.431E-2	6.624E+0	1.712E+1
-8.106E-2	6.605E+0	1.710E+1
-8.593E-2	6.780E+0	1.707E+1
-8.593E-2	6.556E+0	1.697E+1
-8.431E-2	6.614E+0	1.725E+1
-8.268E-2	6.696E+0	1.708E+1
-8.593E-2	6.611E+0	1.710E+1
-8.593E-2	6.722E+0	1.701E+1
-8.593E-2	6.731E+0	1.730E+1
-8.431E-2	6.598E+0	1.734E+1
-8.755E-2	6.702E+0	1.711E+1
-8.755E-2	6.624E+0	1.710E+1
-8.755E-2	6.618E+0	1.701E+1
-8.268E-2	6.598E+0	1.715E+1
-8.431E-2	6.559E+0	1.731E+1
-8.593E-2	6.709E+0	1.703E+1
-8.431E-2	6.644E+0	1.706E+1
-8.593E-2	6.644E+0	1.708E+1
-8.593E-2	6.728E+0	1.698E+1
-8.593E-2	6.618E+0	1.696E+1
-8.431E-2	6.657E+0	1.712E+1
-8.431E-2	6.751E+0	1.704E+1
-8.755E-2	6.660E+0	1.728E+1
-8.593E-2	6.637E+0	1.709E+1
-8.268E-2	6.631E+0	1.706E+1
-8.106E-2	6.618E+0	1.716E+1
-8.593E-2	6.569E+0	1.705E+1
-8.593E-2	6.679E+0	1.712E+1
-8.431E-2	6.559E+0	1.717E+1
-8.268E-2	6.605E+0	1.712E+1
-8.431E-2	6.556E+0	1.702E+1
-8.593E-2	6.644E+0	1.718E+1
-8.431E-2	6.566E+0	1.706E+1
-8.431E-2	6.614E+0	1.723E+1
-8.268E-2	6.608E+0	1.712E+1
-8.431E-2	6.621E+0	1.708E+1
-8.268E-2	6.663E+0	1.732E+1
-8.431E-2	6.569E+0	1.715E+1
-8.755E-2	6.618E+0	1.703E+1
-8.593E-2	6.546E+0	1.694E+1
-8.593E-2	6.605E+0	1.708E+1
-8.755E-2	6.582E+0	1.719E+1
-8.755E-2	6.744E+0	1.703E+1
-8.431E-2	6.637E+0	1.722E+1
-8.431E-2	6.598E+0	1.710E+1
-7.944E-2	6.569E+0	1.718E+1
-8.593E-2	6.605E+0	1.714E+1
-8.431E-2	6.627E+0	1.724E+1
-8.431E-2	6.634E+0	1.733E+1
-8.431E-2	6.644E+0	1.700E+1
-8.593E-2	6.829E+0	1.714E+1
-8.755E-2	6.611E+0	1.713E+1
-8.431E-2	6.611E+0	1.704E+1
-8.106E-2	6.569E+0	1.707E+1
-8.593E-2	6.585E+0	1.714E+1
-8.755E-2	6.709E+0	1.690E+1
-8.268E-2	6.644E+0	1.695E+1
-8.268E-2	6.608E+0	1.719E+1
-8.593E-2	6.621E+0	1.698E+1
-8.268E-2	6.611E+0	1.704E+1
-8.106E-2	6.611E+0	1.707E+1
-8.593E-2	6.605E+0	1.700E+1
-8.755E-2	6.647E+0	1.720E+1
-8.755E-2	6.679E+0	1.724E+1
-8.431E-2	6.683E+0	1.719E+1
-8.268E-2	6.517E+0	1.716E+1
-8.268E-2	6.764E+0	1.722E+1
-8.593E-2	6.686E+0	1.716E+1
-8.431E-2	6.582E+0	1.699E+1
-8.593E-2	6.624E+0	1.724E+1
-8.431E-2	6.608E+0	1.700E+1
-8.755E-2	6.644E+0	1.705E+1
-8.106E-2	6.663E+0	1.704E+1
-8.431E-2	6.621E+0	1.713E+1
-8.593E-2	6.676E+0	1.715E+1
-8.593E-2	6.741E+0	1.719E+1
-8.431E-2	6.647E+0	1.714E+1
-8.755E-2	6.627E+0	1.711E+1
-8.755E-2	6.608E+0	1.713E+1
-8.593E-2	6.634E+0	1.725E+1
-8.431E-2	6.601E+0	1.697E+1
-8.431E-2	6.647E+0	1.696E+1
-8.755E-2	6.692E+0	1.718E+1
-8.917E-2	6.494E+0	1.708E+1
-8.431E-2	6.582E+0	1.698E+1
-8.268E-2	6.595E+0	1.722E+1
-8.755E-2	6.582E+0	1.722E+1
-8.593E-2	6.657E+0	1.716E+1
-8.431E-2	6.647E+0	1.720E+1
-8.268E-2	6.702E+0	1.707E+1
-8.431E-2	6.631E+0	1.706E+1
-8.755E-2	6.653E+0	1.707E+1
-8.106E-2	6.728E+0	1.708E+1
-8.268E-2	6.614E+0	1.715E+1
-8.431E-2	6.585E+0	1.709E+1
-8.593E-2	6.657E+0	1.712E+1
-8.431E-2	6.640E+0	1.695E+1
-8.593E-2	6.689E+0	1.701E+1
-8.268E-2	6.650E+0	1.718E+1
-8.593E-2	6.611E+0	1.704E+1
-8.268E-2	6.670E+0	1.704E+1
-8.431E-2	6.650E+0	1.717E+1
-8.593E-2	6.702E+0	1.721E+1
-8.431E-2	6.605E+0	1.715E+1
-8.431E-2	6.722E+0	1.725E+1
-8.431E-2	6.582E+0	1.705E+1
-8.593E-2	6.634E+0	1.711E+1
-8.755E-2	6.702E+0	1.723E+1
-8.431E-2	6.764E+0	1.719E+1
-8.268E-2	6.598E+0	1.705E+1
-8.593E-2	6.524E+0	1.715E+1
-8.431E-2	6.621E+0	1.715E+1
-8.268E-2	6.631E+0	1.694E+1
-8.593E-2	6.504E+0	1.702E+1
-8.593E-2	6.563E+0	1.703E+1
-8.593E-2	6.569E+0	1.708E+1
-8.431E-2	6.640E+0	1.705E+1
-8.431E-2	6.702E+0	1.702E+1
-8.755E-2	6.605E+0	1.716E+1
-8.593E-2	6.618E+0	1.716E+1
-8.268E-2	6.705E+0	1.712E+1
-8.431E-2	6.572E+0	1.710E+1
-8.593E-2	6.595E+0	1.717E+1
-8.593E-2	6.738E+0	1.724E+1
-8.431E-2	6.592E+0	1.697E+1
-8.431E-2	6.660E+0	1.712E+1
-8.431E-2	6.699E+0	1.722E+1
-8.593E-2	6.589E+0	1.705E+1
-8.268E-2	6.650E+0	1.702E+1
-8.268E-2	6.640E+0	1.721E+1
-8.431E-2	6.637E+0	1.714E+1
-8.755E-2	6.699E+0	1.697E+1
-8.593E-2	6.572E+0	1.711E+1
-8.268E-2	6.644E+0	1.715E+1
-8.593E-2	6.595E+0	1.702E+1
-8.593E-2	6.650E+0	1.697E+1
-8.755E-2	6.605E+0	1.692E+1
-8.593E-2	6.585E+0	1.709E+1
-8.755E-2	6.640E+0	1.703E+1
-8.917E-2	6.553E+0	1.710E+1
-8.431E-2	6.546E+0	1.719E+1
-8.755E-2	6.524E+0	1.722E+1
-8.755E-2	6.608E+0	1.711E+1
-8.593E-2	6.566E+0	1.716E+1
-8.268E-2	6.644E+0	1.716E+1
-8.593E-2	6.572E+0	1.708E+1
-8.268E-2	6.569E+0	1.713E+1
-8.755E-2	6.679E+0	1.704E+1
-8.593E-2	6.660E+0	1.721E+1
-8.593E-2	6.631E+0	1.709E+1
-8.755E-2	6.598E+0	1.702E+1
-8.917E-2	6.666E+0	1.707E+1
-8.268E-2	6.663E+0	1.706E+1
-8.268E-2	6.517E+0	1.707E+1
-8.431E-2	6.709E+0	1.716E+1
-8.431E-2	6.644E+0	1.709E+1
-8.106E-2	6.520E+0	1.700E+1
-8.431E-2	6.637E+0	1.691E+1
-8.755E-2	6.699E+0	1.692E+1
-8.593E-2	6.709E+0	1.714E+1
-8.268E-2	6.679E+0	1.716E+1
-8.593E-2	6.679E+0	1.696E+1
-8.593E-2	6.595E+0	1.711E+1
-8.755E-2	6.624E+0	1.714E+1
-8.431E-2	6.592E+0	1.703E+1
-8.593E-2	6.605E+0	1.707E+1
-8.431E-2	6.559E+0	1.710E+1
-8.755E-2	6.556E+0	1.702E+1
-8.431E-2	6.556E+0	1.707E+1
-8.106E-2	6.556E+0	1.707E+1
-8.755E-2	6.647E+0	1.717E+1
-8.593E-2	6.734E+0	1.710E+1
-8.431E-2	6.653E+0	1.715E+1
-8.593E-2	6.563E+0	1.701E+1
-8.593E-2	6.634E+0	1.719E+1
-8.593E-2	6.631E+0	1.700E+1
-8.431E-2	6.592E+0	1.707E+1
-8.755E-2	6.679E+0	1.698E+1
-8.431E-2	6.634E+0	1.729E+1
-8.268E-2	6.631E+0	1.701E+1
-8.593E-2	6.699E+0	1.723E+1
-8.593E-2	6.679E+0	1.712E+1
-8.755E-2	6.634E+0	1.704E+1
-8.755E-2	6.679E+0	1.701E+1
-8.268E-2	6.621E+0	1.703E+1
-8.268E-2	6.637E+0	1.716E+1
-8.755E-2	6.634E+0	1.695E+1
-8.755E-2	6.689E+0	1.700E+1
-8.593E-2	6.494E+0	1.698E+1
-8.431E-2	6.715E+0	1.717E+1
-8.431E-2	6.485E+0	1.707E+1
-8.431E-2	6.686E+0	1.708E+1
-8.106E-2	6.608E+0	1.719E+1
-8.593E-2	6.637E+0	1.706E+1
-8.917E-2	6.663E+0	1.707E+1
-8.593E-2	6.657E+0	1.704E+1
-8.431E-2	6.640E+0	1.712E+1
-8.268E-2	6.595E+0	1.717E+1
-8.755E-2	6.644E+0	1.723E+1
-8.431E-2	6.546E+0	1.708E+1
-8.593E-2	6.689E+0	1.711E+1
-8.268E-2	6.705E+0	1.712E+1
-8.593E-2	6.514E+0	1.710E+1
-8.593E-2	6.611E+0	1.716E+1
-8.268E-2	6.676E+0	1.697E+1
-8.593E-2	6.689E+0	1.714E+1
-8.917E-2	6.653E+0	1.706E+1
-8.593E-2	6.627E+0	1.714E+1
-8.431E-2	6.601E+0	1.715E+1
-8.268E-2	6.712E+0	1.705E+1
-8.755E-2	6.653E+0	1.718E+1
-8.755E-2	6.647E+0	1.709E+1
-8.268E-2	6.608E+0	1.710E+1
-8.268E-2	6.605E+0	1.706E+1
-8.593E-2	6.595E+0	1.708E+1
-8.755E-2	6.663E+0	1.704E+1
-8.268E-2	6.595E+0	1.705E+1
-8.593E-2	6.634E+0	1.712E+1
-8.593E-2	6.582E+0	1.710E+1
-8.431E-2	6.686E+0	1.709E+1
-8.431E-2	6.572E+0	1.698E+1
-8.431E-2	6.631E+0	1.688E+1
-8.431E-2	6.637E+0	1.695E+1
-8.593E-2	6.550E+0	1.701E+1
-8.431E-2	6.657E+0	1.712E+1
-8.431E-2	6.618E+0	1.712E+1
-8.593E-2	6.683E+0	1.702E+1
-8.593E-2	6.705E+0	1.693E+1
-8.431E-2	6.618E+0	1.707E+1
-8.431E-2	6.631E+0	1.690E+1
-8.593E-2	6.595E+0	1.691E+1
-8.593E-2	6.673E+0	1.704E+1
-8.268E-2	6.634E+0	1.716E+1
-8.431E-2	6.582E+0	1.698E+1
-8.593E-2	6.747E+0	1.699E+1
-8.593E-2	6.666E+0	1.685E+1
-8.268E-2	6.614E+0	1.697E+1
-8.268E-2	6.640E+0	1.697E+1
-8.755E-2	6.614E+0	1.719E+1
-8.431E-2	6.585E+0	1.723E+1
-8.268E-2	6.725E+0	1.712E+1
-8.755E-2	6.683E+0	1.699E+1
-8.593E-2	6.566E+0	1.712E+1
-8.593E-2	6.582E+0	1.703E+1
-8.268E-2	6.715E+0	1.707E+1
-8.431E-2	6.627E+0	1.706E+1
-8.917E-2	6.683E+0	1.684E+1
-8.755E-2	6.715E+0	1.706E+1
-8.431E-2	6.657E+0	1.700E+1
-8.431E-2	6.679E+0	1.705E+1
-8.431E-2	6.621E+0	1.703E+1
-8.268E-2	6.666E+0	1.723E+1
-8.268E-2	6.650E+0	1.698E+1
-8.593E-2	6.566E+0	1.703E+1
-8.593E-2	6.673E+0	1.695E+1
-8.593E-2	6.631E+0	1.705E+1
-8.431E-2	6.699E+0	1.708E+1
-8.431E-2	6.637E+0	1.707E+1
-8.431E-2	6.679E+0	1.703E+1
-8.755E-2	6.598E+0	1.703E+1
-8.268E-2	6.725E+0	1.690E+1
-8.431E-2	6.614E+0	1.703E+1
-8.593E-2	6.543E+0	1.697E+1
-8.755E-2	6.712E+0	1.701E+1
-8.593E-2	6.576E+0	1.706E+1
-8.593E-2	6.624E+0	1.704E+1
-8.593E-2	6.644E+0	1.726E+1
-8.268E-2	6.663E+0	1.708E+1
-8.268E-2	6.644E+0	1.708E+1
-8.431E-2	6.738E+0	1.704E+1
-8.755E-2	6.589E+0	1.712E+1
-8.755E-2	6.657E+0	1.691E+1
-8.431E-2	6.650E+0	1.702E+1
-8.268E-2	6.679E+0	1.700E+1
-8.917E-2	6.608E+0	1.708E+1
-8.431E-2	6.556E+0	1.702E+1
-8.431E-2	6.592E+0	1.691E+1
-8.431E-2	6.608E+0	1.712E+1
-8.593E-2	6.683E+0	1.695E+1
-8.431E-2	6.663E+0	1.722E+1
-8.106E-2	6.683E+0	1.709E+1
-8.268E-2	6.666E+0	1.690E+1
-8.593E-2	6.689E+0	1.708E+1
-8.593E-2	6.679E+0	1.680E+1
-8.268E-2	6.640E+0	1.706E+1
-8.268E-2	6.657E+0	1.681E+1
-8.431E-2	6.608E+0	1.705E+1
-8.755E-2	6.663E+0	1.695E+1
-8.593E-2	6.601E+0	1.707E+1
-8.593E-2	6.614E+0	1.694E+1
-8.593E-2	6.592E+0	1.705E+1
-8.755E-2	6.663E+0	1.701E+1
-8.268E-2	6.696E+0	1.699E+1
-8.106E-2	6.757E+0	1.701E+1
-8.268E-2	6.582E+0	1.709E+1
-8.593E-2	6.611E+0	1.711E+1
-8.431E-2	6.592E+0	1.706E+1
-8.431E-2	6.530E+0	1.717E+1
-8.917E-2	6.608E+0	1.703E+1
-8.431E-2	6.595E+0	1.695E+1
-8.268E-2	6.569E+0	1.704E+1
-8.431E-2	6.637E+0	1.699E+1
-8.755E-2	6.621E+0	1.691E+1
-8.593E-2	6.686E+0	1.701E+1
-8.106E-2	6.572E+0	1.701E+1
-8.431E-2	6.611E+0	1.699E+1
-8.593E-2	6.556E+0	1.712E+1
-8.431E-2	6.692E+0	1.702E+1
-8.755E-2	6.572E+0	1.706E+1
-8.268E-2	6.683E+0	1.701E+1
-8.755E-2	6.569E+0	1.700E+1
-8.431E-2	6.631E+0	1.709E+1
-8.431E-2	6.624E+0	1.698E+1
-8.593E-2	6.608E+0	1.710E+1
-8.755E-2	6.627E+0	1.693E+1
-8.431E-2	6.741E+0	1.699E+1
-8.431E-2	6.653E+0	1.705E+1
-8.593E-2	6.634E+0	1.730E+1
-8.268E-2	6.718E+0	1.719E+1
-8.268E-2	6.634E+0	1.708E+1
-8.268E-2	6.624E+0	1.706E+1
-8.431E-2	6.618E+0	1.711E+1
-8.755E-2	6.572E+0	1.696E+1
-8.593E-2	6.589E+0	1.713E+1
-8.106E-2	6.543E+0	1.716E+1
-8.755E-2	6.624E+0	1.694E+1
-8.593E-2	6.631E+0	1.718E+1
-8.431E-2	6.608E+0	1.711E+1
-8.268E-2	6.601E+0	1.707E+1
-8.268E-2	6.725E+0	1.703E+1
-8.593E-2	6.670E+0	1.702E+1
-8.593E-2	6.637E+0	1.699E+1
-8.268E-2	6.543E+0	1.704E+1
-8.431E-2	6.585E+0	1.683E+1
-8.593E-2	6.660E+0	1.713E+1
-8.593E-2	6.637E+0	1.705E+1
-8.593E-2	6.592E+0	1.714E+1
-8.106E-2	6.624E+0	1.713E+1
-8.755E-2	6.611E+0	1.706E+1
-8.755E-2	6.634E+0	1.699E+1
-8.593E-2	6.650E+0	1.703E+1
-8.593E-2	6.621E+0	1.698E+1
-8.431E-2	6.446E+0	1.691E+1
-8.593E-2	6.618E+0	1.690E+1
-8.268E-2	6.598E+0	1.689E+1
-8.268E-2	6.660E+0	1.700E+1
-8.431E-2	6.650E+0	1.694E+1
-8.593E-2	6.650E+0	1.694E+1
-8.593E-2	6.650E+0	1.705E+1
-8.431E-2	6.621E+0	1.709E+1
-8.431E-2	6.608E+0	1.718E+1
-8.755E-2	6.608E+0	1.710E+1
-8.593E-2	6.608E+0	1.703E+1
-8.593E-2	6.598E+0	1.689E+1
-8.755E-2	6.533E+0	1.701E+1
-8.593E-2	6.640E+0	1.700E+1
-8.431E-2	6.592E+0	1.691E+1
-8.593E-2	6.666E+0	1.713E+1
-8.431E-2	6.650E+0	1.689E+1
-8.755E-2	6.631E+0	1.695E+1
-8.268E-2	6.718E+0	1.701E+1
-8.431E-2	6.660E+0	1.710E+1
-8.593E-2	6.670E+0	1.704E+1
-8.593E-2	6.634E+0	1.719E+1
-8.431E-2	6.663E+0	1.712E+1
-8.593E-2	6.696E+0	1.688E+1
-8.593E-2	6.637E+0	1.712E+1
-8.431E-2	6.676E+0	1.685E+1
-8.431E-2	6.436E+0	1.710E+1
-8.593E-2	6.572E+0	1.707E+1
-8.431E-2	6.621E+0	1.701E+1
-8.593E-2	6.679E+0	1.704E+1
-8.593E-2	6.640E+0	1.714E+1
-8.268E-2	6.611E+0	1.685E+1
-8.268E-2	6.670E+0	1.710E+1
-8.593E-2	6.660E+0	1.704E+1
-8.593E-2	6.705E+0	1.709E+1
-8.431E-2	6.657E+0	1.709E+1
-8.431E-2	6.640E+0	1.714E+1
-8.593E-2	6.608E+0	1.711E+1
-8.268E-2	6.663E+0	1.698E+1
-8.106E-2	6.627E+0	1.695E+1
-8.431E-2	6.640E+0	1.709E+1
-8.431E-2	6.647E+0	1.697E+1
-8.268E-2	6.514E+0	1.706E+1
-8.268E-2	6.537E+0	1.724E+1
-8.268E-2	6.553E+0	1.689E+1
-8.431E-2	6.605E+0	1.696E+1
-8.431E-2	6.540E+0	1.700E+1
-8.593E-2	6.702E+0	1.699E+1
-8.755E-2	6.585E+0	1.688E+1
-8.593E-2	6.618E+0	1.711E+1
-8.431E-2	6.640E+0	1.709E+1
-8.431E-2	6.556E+0	1.689E+1
-8.431E-2	6.605E+0	1.706E+1
-8.593E-2	6.705E+0	1.693E+1
-8.431E-2	6.546E+0	1.700E+1
-8.755E-2	6.598E+0	1.702E+1
-8.431E-2	6.595E+0	1.703E+1
-8.593E-2	6.556E+0	1.705E+1
-8.268E-2	6.631E+0	1.712E+1
-8.106E-2	6.653E+0	1.699E+1
-8.755E-2	6.589E+0	1.707E+1
-8.431E-2	6.585E+0	1.695E+1
-8.268E-2	6.563E+0	1.698E+1
-8.268E-2	6.559E+0	1.697E+1
-8.431E-2	6.683E+0	1.716E+1
-8.593E-2	6.653E+0	1.700E+1
-8.593E-2	6.699E+0	1.720E+1
-8.593E-2	6.592E+0	1.694E+1
-8.593E-2	6.725E+0	1.705E+1
-8.593E-2	6.595E+0	1.698E+1
-8.106E-2	6.527E+0	1.712E+1
-8.268E-2	6.579E+0	1.696E+1
-8.593E-2	6.673E+0	1.693E+1
-8.268E-2	6.546E+0	1.698E+1
-8.268E-2	6.592E+0	1.720E+1
-8.431E-2	6.689E+0	1.725E+1
-8.431E-2	6.686E+0	1.713E+1
-8.593E-2	6.524E+0	1.708E+1
-8.593E-2	6.530E+0	1.700E+1
-8.268E-2	6.572E+0	1.691E+1
-8.431E-2	6.722E+0	1.709E+1
-8.593E-2	6.585E+0	1.704E+1
-8.268E-2	6.546E+0	1.701E+1
-8.268E-2	6.601E+0	1.699E+1
-8.431E-2	6.637E+0	1.687E+1
-8.431E-2	6.634E+0	1.707E+1
-8.268E-2	6.579E+0	1.712E+1
-8.431E-2	6.614E+0	1.698E+1
-8.755E-2	6.731E+0	1.704E+1
-8.431E-2	6.601E+0	1.707E+1
-8.268E-2	6.660E+0	1.696E+1
-8.431E-2	6.670E+0	1.700E+1
-8.431E-2	6.764E+0	1.682E+1
-8.593E-2	6.611E+0	1.712E+1
-8.431E-2	6.650E+0	1.698E+1
-8.268E-2	6.621E+0	1.710E+1
-8.431E-2	6.660E+0	1.704E+1
-8.431E-2	6.657E+0	1.717E+1
-8.431E-2	6.559E+0	1.701E+1
-8.593E-2	6.634E+0	1.710E+1
-8.593E-2	6.614E+0	1.701E+1
-8.917E-2	6.579E+0	1.696E+1
-8.268E-2	6.666E+0	1.693E+1
-8.431E-2	6.601E+0	1.701E+1
-8.755E-2	6.653E+0	1.694E+1
-8.593E-2	6.614E+0	1.704E+1
-8.106E-2	6.563E+0	1.716E+1
-8.755E-2	6.572E+0	1.703E+1
-8.431E-2	6.670E+0	1.696E+1
-8.431E-2	6.624E+0	1.698E+1
-8.268E-2	6.605E+0	1.698E+1
-8.431E-2	6.644E+0	1.698E+1
-8.431E-2	6.592E+0	1.700E+1
-8.593E-2	6.676E+0	1.708E+1
-8.593E-2	6.605E+0	1.702E+1
-8.431E-2	6.553E+0	1.707E+1
-8.431E-2	6.627E+0	1.711E+1
-8.593E-2	6.644E+0	1.716E+1
-8.431E-2	6.598E+0	1.697E+1
-8.106E-2	6.592E+0	1.711E+1
-8.593E-2	6.644E+0	1.705E+1
-8.431E-2	6.465E+0	1.706E+1
-8.106E-2	6.653E+0	1.699E+1
-8.431E-2	6.644E+0	1.702E+1
-8.593E-2	6.627E+0	1.698E+1
-8.431E-2	6.715E+0	1.704E+1
-8.268E-2	6.637E+0	1.714E+1
-8.268E-2	6.533E+0	1.719E+1
-8.593E-2	6.683E+0	1.706E+1
-8.593E-2	6.631E+0	1.701E+1
-8.268E-2	6.537E+0	1.701E+1
-8.593E-2	6.663E+0	1.712E+1
-8.593E-2	6.621E+0	1.692E+1
-8.268E-2	6.537E+0	1.713E+1
-8.593E-2	6.601E+0	1.709E+1
-8.268E-2	6.605E+0	1.703E+1
-8.268E-2	6.569E+0	1.692E+1
-8.268E-2	6.634E+0	1.697E+1
-8.431E-2	6.572E+0	1.711E+1
-8.268E-2	6.627E+0	1.703E+1
-8.593E-2	6.592E+0	1.704E+1
-8.431E-2	6.566E+0	1.702E+1
-8.106E-2	6.546E+0	1.709E+1
-8.431E-2	6.524E+0	1.710E+1
-8.593E-2	6.608E+0	1.687E+1
-8.268E-2	6.517E+0	1.707E+1
-8.106E-2	6.686E+0	1.697E+1
-8.431E-2	6.592E+0	1.692E+1
-8.593E-2	6.598E+0	1.701E+1
-8.431E-2	6.618E+0	1.704E+1
-8.268E-2	6.689E+0	1.702E+1
-8.593E-2	6.679E+0	1.705E+1
-8.593E-2	6.637E+0	1.701E+1
-8.593E-2	6.627E+0	1.700E+1
-8.268E-2	6.592E+0	1.691E+1
-8.106E-2	6.592E+0	1.703E+1
-9.242E-2	6.624E+0	1.714E+1
-8.431E-2	6.566E+0	1.688E+1
-8.431E-2	6.569E+0	1.693E+1
-8.431E-2	6.650E+0	1.699E+1
-8.431E-2	6.501E+0	1.710E+1
-8.593E-2	6.608E+0	1.706E+1
-8.106E-2	6.637E+0	1.716E+1
-8.431E-2	6.605E+0	1.698E+1
-8.593E-2	6.601E+0	1.690E+1
-8.268E-2	6.634E+0	1.701E+1
-8.431E-2	6.550E+0	1.695E+1
-8.268E-2	6.566E+0	1.705E+1
-8.755E-2	6.647E+0	1.686E+1
-8.268E-2	6.653E+0	1.696E+1
-8.268E-2	6.569E+0	1.704E+1
-8.431E-2	6.572E+0	1.692E+1
-8.593E-2	6.624E+0	1.715E+1
-8.593E-2	6.712E+0	1.704E+1
-8.431E-2	6.715E+0	1.695E+1
-8.431E-2	6.517E+0	1.705E+1
-8.431E-2	6.696E+0	1.732E+1
-8.593E-2	6.670E+0	1.707E+1
-8.431E-2	6.576E+0	1.719E+1
-8.431E-2	6.663E+0	1.712E+1
-8.755E-2	6.614E+0	1.721E+1
-8.431E-2	6.563E+0	1.683E+1
-8.106E-2	6.585E+0	1.712E+1
-8.268E-2	6.582E+0	1.690E+1
-8.593E-2	6.546E+0	1.685E+1
-8.755E-2	6.676E+0	1.700E+1
-8.268E-2	6.627E+0	1.709E+1
-8.593E-2	6.611E+0	1.699E+1
-8.593E-2	6.543E+0	1.717E+1
-8.268E-2	6.689E+0	1.704E+1
-8.593E-2	6.520E+0	1.702E+1
-8.268E-2	6.589E+0	1.702E+1
-8.431E-2	6.627E+0	1.708E+1
-8.593E-2	6.621E+0	1.701E+1
-8.431E-2	6.731E+0	1.708E+1
-8.755E-2	6.686E+0	1.700E+1
-8.593E-2	6.676E+0	1.704E+1
-8.755E-2	6.511E+0	1.722E+1
-8.106E-2	6.514E+0	1.713E+1
-8.431E-2	6.576E+0	1.695E+1
-8.593E-2	6.527E+0	1.707E+1
-8.431E-2	6.488E+0	1.702E+1
-8.106E-2	6.595E+0	1.707E+1
-8.431E-2	6.712E+0	1.691E+1
-8.431E-2	6.618E+0	1.707E+1
-8.431E-2	6.598E+0	1.689E+1
-8.431E-2	6.621E+0	1.694E+1
-8.268E-2	6.686E+0	1.713E+1
-8.431E-2	6.627E+0	1.705E+1
-8.431E-2	6.608E+0	1.686E+1
-8.431E-2	6.576E+0	1.712E+1
-8.593E-2	6.576E+0	1.728E+1
-8.593E-2	6.589E+0	1.696E+1
-8.431E-2	6.631E+0	1.700E+1
-8.268E-2	6.660E+0	1.692E+1
-8.268E-2	6.514E+0	1.693E+1
-8.593E-2	6.627E+0	1.699E+1
-8.431E-2	6.543E+0	1.700E+1
-8.431E-2	6.634E+0	1.711E+1
-8.593E-2	6.572E+0	1.703E+1
-8.431E-2	6.446E+0	1.690E+1
-8.431E-2	6.637E+0	1.705E+1
-8.593E-2	6.676E+0	1.700E+1
-8.593E-2	6.468E+0	1.694E+1
-8.593E-2	6.618E+0	1.704E+1
-8.593E-2	6.679E+0	1.686E+1
-8.431E-2	6.611E+0	1.694E+1
-8.431E-2	6.608E+0	1.696E+1
-8.431E-2	6.611E+0	1.724E+1
-8.431E-2	6.592E+0	1.714E+1
-8.431E-2	6.747E+0	1.692E+1
-8.431E-2	6.699E+0	1.705E+1
-8.268E-2	6.663E+0	1.694E+1
-8.755E-2	6.576E+0	1.697E+1
-8.268E-2	6.520E+0	1.696E+1
-8.431E-2	6.627E+0	1.720E+1
-8.917E-2	6.614E+0	1.698E+1
-8.593E-2	6.747E+0	1.702E+1
-8.268E-2	6.572E+0	1.695E+1
-8.431E-2	6.686E+0	1.710E+1
-8.593E-2	6.657E+0	1.696E+1
-8.593E-2	6.644E+0	1.695E+1
-8.593E-2	6.566E+0	1.704E+1
-8.593E-2	6.653E+0	1.702E+1
-8.593E-2	6.468E+0	1.704E+1
-8.593E-2	6.566E+0	1.710E+1
-8.268E-2	6.644E+0	1.690E+1
-8.431E-2	6.443E+0	1.703E+1
-8.917E-2	6.650E+0	1.694E+1
-8.268E-2	6.598E+0	1.693E+1
-8.268E-2	6.601E+0	1.690E+1
-8.268E-2	6.559E+0	1.707E+1
-8.755E-2	6.559E+0	1.701E+1
-8.755E-2	6.611E+0	1.696E+1
-8.431E-2	6.585E+0	1.694E+1
-8.593E-2	6.608E+0	1.695E+1
-8.755E-2	6.569E+0	1.705E+1
-8.593E-2	6.657E+0	1.715E+1
-8.593E-2	6.550E+0	1.693E+1
-8.268E-2	6.689E+0	1.706E+1
-8.593E-2	6.559E+0	1.691E+1
-8.431E-2	6.679E+0	1.687E+1
-8.268E-2	6.653E+0	1.703E+1
-8.268E-2	6.715E+0	1.692E+1
-8.593E-2	6.618E+0	1.699E+1
-8.431E-2	6.585E+0	1.698E+1
-8.268E-2	6.501E+0	1.709E+1
-8.755E-2	6.537E+0	1.690E+1
-8.593E-2	6.676E+0	1.689E+1
-8.431E-2	6.566E+0	1.701E+1
-8.268E-2	6.618E+0	1.695E+1
-8.431E-2	6.631E+0	1.709E+1
-8.593E-2	6.589E+0	1.699E+1
-8.755E-2	6.585E+0	1.703E+1
-8.593E-2	6.663E+0	1.684E+1
-8.593E-2	6.585E+0	1.690E+1
-8.593E-2	6.673E+0	1.693E+1
-8.593E-2	6.589E+0	1.700E+1
-8.431E-2	6.679E+0	1.689E+1
-8.593E-2	6.601E+0	1.703E+1
-8.593E-2	6.566E+0	1.685E+1
-8.593E-2	6.527E+0	1.694E+1
-8.431E-2	6.559E+0	1.693E+1
-8.431E-2	6.640E+0	1.693E+1
-8.593E-2	6.501E+0	1.696E+1
-8.431E-2	6.585E+0	1.698E+1
-8.431E-2	6.608E+0	1.719E+1
-8.431E-2	6.621E+0	1.698E+1
-8.593E-2	6.533E+0	1.692E+1
-8.593E-2	6.670E+0	1.699E+1
-8.268E-2	6.608E+0	1.703E+1
-8.431E-2	6.611E+0	1.704E+1
-8.593E-2	6.566E+0	1.692E+1
-8.593E-2	6.627E+0	1.696E+1
-8.593E-2	6.592E+0	1.693E+1
-8.593E-2	6.712E+0	1.696E+1
-8.431E-2	6.507E+0	1.699E+1
-8.593E-2	6.566E+0	1.690E+1
-8.431E-2	6.660E+0	1.683E+1
-8.593E-2	6.627E+0	1.701E+1
-8.593E-2	6.660E+0	1.690E+1
-8.755E-2	6.546E+0	1.699E+1
-8.593E-2	6.540E+0	1.694E+1
-8.431E-2	6.533E+0	1.685E+1
-8.268E-2	6.611E+0	1.697E+1
-8.593E-2	6.608E+0	1.705E+1
-8.268E-2	6.572E+0	1.697E+1
-8.268E-2	6.686E+0	1.690E+1
-8.593E-2	6.572E+0	1.693E+1
-8.593E-2	6.676E+0	1.695E+1
-8.268E-2	6.624E+0	1.684E+1
-8.755E-2	6.627E+0	1.714E+1
-8.431E-2	6.592E+0	1.698E+1
-8.755E-2	6.566E+0	1.704E+1
-8.268E-2	6.485E+0	1.699E+1
-8.593E-2	6.556E+0	1.690E+1
-8.268E-2	6.413E+0	1.699E+1
-8.593E-2	6.644E+0	1.694E+1
-8.431E-2	6.673E+0	1.700E+1
-8.431E-2	6.514E+0	1.696E+1
-8.755E-2	6.618E+0	1.705E+1
-8.431E-2	6.579E+0	1.690E+1
-8.431E-2	6.601E+0	1.697E+1
-8.593E-2	6.579E+0	1.706E+1
-8.431E-2	6.589E+0	1.716E+1
-8.593E-2	6.517E+0	1.685E+1
-8.431E-2	6.563E+0	1.699E+1
-8.431E-2	6.576E+0	1.721E+1
-8.431E-2	6.569E+0	1.686E+1
-8.593E-2	6.637E+0	1.697E+1
-8.431E-2	6.647E+0	1.709E+1
-8.593E-2	6.738E+0	1.708E+1
-8.593E-2	6.705E+0	1.704E+1
-8.593E-2	6.679E+0	1.679E+1
-8.268E-2	6.653E+0	1.693E+1
-8.593E-2	6.595E+0	1.695E+1
-8.431E-2	6.611E+0	1.712E+1
-8.431E-2	6.566E+0	1.698E+1
-8.431E-2	6.540E+0	1.716E+1
-8.431E-2	6.608E+0	1.693E+1
-8.917E-2	6.657E+0	1.711E+1
-8.593E-2	6.676E+0	1.704E+1
-8.268E-2	6.679E+0	1.685E+1
-8.431E-2	6.660E+0	1.702E+1
-8.917E-2	6.559E+0	1.709E+1
-8.593E-2	6.666E+0	1.701E+1
-8.268E-2	6.621E+0	1.682E+1
-8.268E-2	6.530E+0	1.685E+1
-8.593E-2	6.543E+0	1.700E+1
-8.431E-2	6.556E+0	1.703E+1
-8.593E-2	6.566E+0	1.696E+1
-8.431E-2	6.566E+0	1.698E+1
-8.431E-2	6.605E+0	1.699E+1
-8.593E-2	6.605E+0	1.686E+1
-8.431E-2	6.666E+0	1.688E+1
-8.268E-2	6.501E+0	1.687E+1
-8.593E-2	6.517E+0	1.693E+1
-8.593E-2	6.579E+0	1.705E+1
-8.268E-2	6.608E+0	1.699E+1
-8.593E-2	6.504E+0	1.704E+1
-8.755E-2	6.670E+0	1.693E+1
-8.431E-2	6.644E+0	1.692E+1
-8.268E-2	6.624E+0	1.695E+1
-8.431E-2	6.550E+0	1.688E+1
-8.431E-2	6.692E+0	1.691E+1
-8.593E-2	6.702E+0	1.698E+1
-8.755E-2	6.598E+0	1.691E+1
-8.431E-2	6.589E+0	1.700E+1
-8.593E-2	6.507E+0	1.707E+1
-8.593E-2	6.631E+0	1.703E+1
-8.431E-2	6.621E+0	1.688E+1
-8.268E-2	6.572E+0	1.699E+1
-8.755E-2	6.559E+0	1.697E+1
-8.593E-2	6.595E+0	1.710E+1
-8.268E-2	6.660E+0	1.706E+1
-8.268E-2	6.563E+0	1.702E+1
-8.593E-2	6.614E+0	1.688E+1
-8.431E-2	6.527E+0	1.706E+1
-8.268E-2	6.621E+0	1.682E+1
-8.593E-2	6.556E+0	1.703E+1
-8.593E-2	6.507E+0	1.690E+1
-8.593E-2	6.598E+0	1.703E+1
-8.106E-2	6.605E+0	1.696E+1
-8.431E-2	6.601E+0	1.691E+1
-8.431E-2	6.627E+0	1.685E+1
-8.431E-2	6.624E+0	1.684E+1
-8.268E-2	6.517E+0	1.709E+1
-8.593E-2	6.601E+0	1.700E+1
-8.755E-2	6.621E+0	1.690E+1
-8.268E-2	6.572E+0	1.699E+1
-8.593E-2	6.676E+0	1.684E+1
-8.593E-2	6.601E+0	1.713E+1
-8.593E-2	6.598E+0	1.694E+1
-8.755E-2	6.679E+0	1.694E+1
-8.431E-2	6.608E+0	1.696E+1
-8.431E-2	6.621E+0	1.687E+1
-8.593E-2	6.676E+0	1.681E+1
-8.431E-2	6.744E+0	1.686E+1
-8.268E-2	6.637E+0	1.703E+1
-8.431E-2	6.653E+0	1.699E+1
-8.755E-2	6.660E+0	1.696E+1
-8.593E-2	6.592E+0	1.696E+1
-8.593E-2	6.637E+0	1.699E+1
-8.431E-2	6.533E+0	1.685E+1
-8.431E-2	6.696E+0	1.689E+1
-8.268E-2	6.514E+0	1.718E+1
-8.431E-2	6.666E+0	1.688E+1
-8.593E-2	6.524E+0	1.704E+1
-8.593E-2	6.614E+0	1.702E+1
-8.593E-2	6.605E+0	1.700E+1
-8.431E-2	6.592E+0	1.699E+1
-8.431E-2	6.692E+0	1.701E+1
-8.431E-2	6.611E+0	1.697E+1
-8.431E-2	6.650E+0	1.702E+1
-8.431E-2	6.517E+0	1.704E+1
[truncated: 81,149 more rows]
