# Supplementary material for: Improved ANAP incorporation and VCF analysis reveal details of P2X7 current facilitation and a limited conformational interplay between ATP binding and the intracellular ballast domain
Source: eLife. 2023 Jan 4;12:e82479. doi: 10.7554/eLife.82479 (PMC9859053; doi:10.7554/eLife.82479)
Supplement: Figure 5—figure supplement 2—source data 1. [file elife-82479-fig5-figsupp2-data1.zip › Figure-5_figure-supplement-2_source-data-1/22m06/07.csv]

-2.287E-1	3.348E+0	6.968E+0
-2.287E-1	3.270E+0	6.939E+0
-2.254E-1	3.267E+0	6.932E+0
-2.270E-1	3.302E+0	6.874E+0
-2.303E-1	3.306E+0	6.867E+0
-2.287E-1	3.276E+0	6.978E+0
-2.238E-1	3.260E+0	6.919E+0
-2.222E-1	3.351E+0	6.975E+0
-2.287E-1	3.319E+0	6.910E+0
-2.270E-1	3.244E+0	6.994E+0
-2.222E-1	3.312E+0	6.910E+0
-2.254E-1	3.280E+0	6.900E+0
-2.303E-1	3.273E+0	6.929E+0
-2.287E-1	3.341E+0	6.825E+0
-2.238E-1	3.241E+0	7.023E+0
-2.222E-1	3.247E+0	6.965E+0
-2.270E-1	3.280E+0	6.988E+0
-2.303E-1	3.361E+0	6.945E+0
-2.254E-1	3.273E+0	6.994E+0
-2.222E-1	3.267E+0	6.900E+0
-2.303E-1	3.238E+0	7.091E+0
-2.287E-1	3.332E+0	6.910E+0
-2.254E-1	3.218E+0	6.874E+0
-2.270E-1	3.283E+0	6.910E+0
-2.287E-1	3.267E+0	6.874E+0
-2.319E-1	3.289E+0	6.981E+0
-2.270E-1	3.225E+0	6.897E+0
-2.270E-1	3.296E+0	6.958E+0
-2.287E-1	3.254E+0	7.043E+0
-2.287E-1	3.225E+0	6.919E+0
-2.270E-1	3.302E+0	6.916E+0
-2.238E-1	3.276E+0	6.965E+0
-2.254E-1	3.189E+0	6.975E+0
-2.303E-1	3.293E+0	7.039E+0
-2.238E-1	3.218E+0	6.887E+0
-2.254E-1	3.309E+0	6.906E+0
-2.270E-1	3.293E+0	6.829E+0
-2.319E-1	3.322E+0	6.994E+0
-2.222E-1	3.315E+0	6.949E+0
-2.254E-1	3.280E+0	7.049E+0
-2.287E-1	3.302E+0	6.897E+0
-2.287E-1	3.322E+0	6.855E+0
-2.287E-1	3.289E+0	6.913E+0
-2.254E-1	3.302E+0	6.919E+0
-2.303E-1	3.283E+0	6.965E+0
-2.287E-1	3.312E+0	6.916E+0
-2.238E-1	3.341E+0	6.949E+0
-2.270E-1	3.257E+0	6.991E+0
-2.270E-1	3.293E+0	6.971E+0
-2.303E-1	3.260E+0	6.919E+0
-2.270E-1	3.283E+0	7.007E+0
-2.254E-1	3.312E+0	6.958E+0
-2.287E-1	3.332E+0	6.829E+0
-2.319E-1	3.309E+0	6.932E+0
-2.270E-1	3.299E+0	6.971E+0
-2.270E-1	3.364E+0	6.855E+0
-2.303E-1	3.273E+0	6.890E+0
-2.303E-1	3.338E+0	6.793E+0
-2.254E-1	3.289E+0	6.880E+0
-2.238E-1	3.244E+0	6.884E+0
-2.303E-1	3.286E+0	6.997E+0
-2.287E-1	3.299E+0	7.108E+0
-2.254E-1	3.286E+0	6.893E+0
-2.238E-1	3.276E+0	6.991E+0
-2.287E-1	3.358E+0	7.020E+0
-2.303E-1	3.332E+0	6.825E+0
-2.270E-1	3.254E+0	6.975E+0
-2.254E-1	3.202E+0	6.978E+0
-2.270E-1	3.231E+0	6.893E+0
-2.303E-1	3.312E+0	6.851E+0
-2.254E-1	3.260E+0	6.945E+0
-2.238E-1	3.348E+0	6.910E+0
-2.270E-1	3.286E+0	6.874E+0
-2.303E-1	3.280E+0	6.919E+0
-2.270E-1	3.306E+0	6.913E+0
-2.254E-1	3.358E+0	6.929E+0
-2.303E-1	3.338E+0	6.877E+0
-2.319E-1	3.322E+0	6.932E+0
-2.238E-1	3.215E+0	6.874E+0
-2.238E-1	3.244E+0	7.000E+0
-2.303E-1	3.244E+0	6.955E+0
-2.287E-1	3.312E+0	6.913E+0
-2.254E-1	3.286E+0	6.871E+0
-2.238E-1	3.221E+0	6.880E+0
-2.303E-1	3.315E+0	6.877E+0
-2.319E-1	3.276E+0	6.945E+0
-2.270E-1	3.260E+0	6.965E+0
-2.270E-1	3.286E+0	6.952E+0
-2.303E-1	3.299E+0	6.971E+0
-2.319E-1	3.293E+0	6.926E+0
-2.254E-1	3.276E+0	6.919E+0
-2.270E-1	3.273E+0	6.893E+0
-2.270E-1	3.244E+0	6.890E+0
-2.303E-1	3.251E+0	6.910E+0
-2.254E-1	3.267E+0	6.984E+0
-2.254E-1	3.238E+0	6.893E+0
-2.270E-1	3.348E+0	7.023E+0
-2.303E-1	3.221E+0	6.975E+0
-2.238E-1	3.247E+0	6.903E+0
-2.270E-1	3.280E+0	6.903E+0
-2.287E-1	3.322E+0	6.929E+0
-2.303E-1	3.338E+0	6.871E+0
-2.254E-1	3.306E+0	6.984E+0
-2.238E-1	3.260E+0	7.004E+0
-2.319E-1	3.286E+0	6.994E+0
-2.270E-1	3.322E+0	6.919E+0
-2.238E-1	3.309E+0	6.900E+0
-2.254E-1	3.312E+0	6.975E+0
-2.270E-1	3.244E+0	7.056E+0
-2.303E-1	3.312E+0	6.858E+0
-2.254E-1	3.263E+0	6.962E+0
-2.254E-1	3.218E+0	6.923E+0
-2.270E-1	3.286E+0	6.949E+0
-2.303E-1	3.247E+0	6.897E+0
-2.270E-1	3.289E+0	6.910E+0
-2.254E-1	3.247E+0	6.871E+0
-2.303E-1	3.296E+0	6.929E+0
-2.319E-1	3.276E+0	6.952E+0
-2.270E-1	3.286E+0	7.007E+0
-2.270E-1	3.286E+0	6.893E+0
-2.303E-1	3.299E+0	6.939E+0
-2.319E-1	3.257E+0	6.777E+0
-2.270E-1	3.283E+0	6.874E+0
-2.222E-1	3.215E+0	6.936E+0
-2.270E-1	3.263E+0	6.874E+0
-2.303E-1	3.319E+0	6.842E+0
-2.270E-1	3.231E+0	6.819E+0
-2.270E-1	3.280E+0	6.832E+0
-2.303E-1	3.270E+0	6.903E+0
-2.287E-1	3.270E+0	6.919E+0
-2.270E-1	3.276E+0	6.945E+0
-2.270E-1	3.328E+0	6.897E+0
-2.303E-1	3.348E+0	6.936E+0
-2.303E-1	3.247E+0	6.796E+0
-2.254E-1	3.280E+0	6.949E+0
-2.254E-1	3.345E+0	7.023E+0
-2.287E-1	3.234E+0	6.981E+0
-2.319E-1	3.306E+0	6.978E+0
-2.254E-1	3.302E+0	6.871E+0
-2.270E-1	3.299E+0	7.049E+0
-2.287E-1	3.319E+0	6.984E+0
-2.287E-1	3.309E+0	6.913E+0
-2.254E-1	3.296E+0	6.913E+0
-2.270E-1	3.273E+0	6.949E+0
-2.319E-1	3.325E+0	6.906E+0
-2.319E-1	3.212E+0	6.858E+0
-2.270E-1	3.273E+0	6.962E+0
-2.238E-1	3.335E+0	6.887E+0
-2.335E-1	3.267E+0	7.000E+0
-2.270E-1	3.345E+0	6.971E+0
-2.254E-1	3.312E+0	6.874E+0
-2.238E-1	3.267E+0	6.965E+0
-2.287E-1	3.234E+0	6.988E+0
-2.319E-1	3.338E+0	6.991E+0
-2.254E-1	3.286E+0	6.958E+0
-2.287E-1	3.293E+0	7.017E+0
-2.287E-1	3.270E+0	6.770E+0
-2.270E-1	3.312E+0	7.017E+0
-2.270E-1	3.270E+0	6.952E+0
-2.254E-1	3.325E+0	6.945E+0
-2.319E-1	3.371E+0	7.013E+0
-2.287E-1	3.205E+0	7.000E+0
-2.254E-1	3.293E+0	6.864E+0
-2.270E-1	3.289E+0	6.900E+0
-2.287E-1	3.286E+0	6.884E+0
-2.287E-1	3.276E+0	6.965E+0
-2.270E-1	3.338E+0	6.955E+0
-2.270E-1	3.283E+0	7.023E+0
-2.303E-1	3.315E+0	7.065E+0
-2.335E-1	3.319E+0	6.952E+0
-2.287E-1	3.267E+0	6.929E+0
-2.238E-1	3.332E+0	7.075E+0
-2.270E-1	3.315E+0	6.893E+0
-2.270E-1	3.270E+0	7.000E+0
-2.254E-1	3.257E+0	6.955E+0
-2.254E-1	3.325E+0	6.952E+0
-2.287E-1	3.276E+0	6.936E+0
-2.351E-1	3.257E+0	6.962E+0
-2.270E-1	3.293E+0	6.864E+0
-2.270E-1	3.241E+0	7.049E+0
-2.303E-1	3.267E+0	6.923E+0
-2.303E-1	3.192E+0	6.913E+0
-2.270E-1	3.351E+0	6.861E+0
-2.270E-1	3.263E+0	6.867E+0
-2.303E-1	3.251E+0	6.916E+0
-2.287E-1	3.289E+0	6.900E+0
-2.270E-1	3.309E+0	6.919E+0
-2.254E-1	3.205E+0	6.848E+0
-2.303E-1	3.400E+0	7.026E+0
-2.303E-1	3.312E+0	6.949E+0
-2.287E-1	3.247E+0	6.910E+0
-2.238E-1	3.289E+0	7.004E+0
-2.270E-1	3.267E+0	6.916E+0
-2.287E-1	3.208E+0	6.913E+0
-2.270E-1	3.338E+0	6.923E+0
-2.254E-1	3.286E+0	7.026E+0
-2.303E-1	3.319E+0	6.838E+0
-2.303E-1	3.345E+0	6.965E+0
-2.254E-1	3.270E+0	6.991E+0
-2.287E-1	3.276E+0	6.942E+0
-2.287E-1	3.335E+0	6.906E+0
-2.319E-1	3.244E+0	6.819E+0
-2.270E-1	3.315E+0	6.952E+0
-2.238E-1	3.263E+0	6.952E+0
-2.303E-1	3.280E+0	6.932E+0
-2.287E-1	3.322E+0	7.004E+0
-2.270E-1	3.234E+0	6.962E+0
-2.270E-1	3.263E+0	7.020E+0
-2.287E-1	3.241E+0	6.919E+0
-2.303E-1	3.263E+0	6.971E+0
-2.254E-1	3.293E+0	6.858E+0
-2.303E-1	3.293E+0	6.939E+0
-2.287E-1	3.270E+0	6.913E+0
-2.303E-1	3.299E+0	6.819E+0
-2.287E-1	3.309E+0	6.939E+0
-2.254E-1	3.244E+0	6.994E+0
-2.287E-1	3.251E+0	6.887E+0
-2.335E-1	3.299E+0	6.913E+0
-2.270E-1	3.244E+0	6.903E+0
-2.254E-1	3.306E+0	6.926E+0
-2.287E-1	3.309E+0	6.965E+0
-2.287E-1	3.173E+0	6.975E+0
-2.270E-1	3.257E+0	6.867E+0
-2.287E-1	3.244E+0	6.965E+0
-2.303E-1	3.319E+0	6.923E+0
-2.287E-1	3.309E+0	6.809E+0
-2.254E-1	3.322E+0	6.884E+0
-2.254E-1	3.228E+0	6.916E+0
-2.319E-1	3.328E+0	6.855E+0
-2.303E-1	3.273E+0	6.877E+0
-2.287E-1	3.286E+0	6.949E+0
-2.270E-1	3.338E+0	6.887E+0
-2.303E-1	3.296E+0	7.007E+0
-2.303E-1	3.273E+0	6.887E+0
-2.270E-1	3.247E+0	6.913E+0
-2.270E-1	3.280E+0	6.871E+0
-2.287E-1	3.293E+0	6.816E+0
-2.351E-1	3.231E+0	6.887E+0
-2.270E-1	3.251E+0	6.910E+0
-2.270E-1	3.328E+0	6.955E+0
-2.335E-1	3.276E+0	6.829E+0
-2.319E-1	3.296E+0	6.939E+0
-2.238E-1	3.374E+0	6.929E+0
-2.254E-1	3.254E+0	6.958E+0
-2.287E-1	3.341E+0	6.913E+0
-2.319E-1	3.267E+0	6.910E+0
-2.254E-1	3.263E+0	6.978E+0
-2.287E-1	3.280E+0	6.994E+0
-2.287E-1	3.251E+0	6.942E+0
-2.319E-1	3.260E+0	6.851E+0
-2.254E-1	3.234E+0	6.981E+0
-2.270E-1	3.283E+0	6.874E+0
-2.303E-1	3.283E+0	6.819E+0
-2.319E-1	3.273E+0	6.816E+0
-2.287E-1	3.286E+0	6.887E+0
-2.254E-1	3.263E+0	6.981E+0
-2.270E-1	3.254E+0	6.939E+0
-2.303E-1	3.280E+0	6.906E+0
-2.254E-1	3.280E+0	6.903E+0
-2.270E-1	3.231E+0	6.900E+0
-2.303E-1	3.280E+0	6.903E+0
-2.303E-1	3.241E+0	6.968E+0
-2.270E-1	3.283E+0	6.851E+0
-2.270E-1	3.328E+0	6.913E+0
-2.303E-1	3.358E+0	6.900E+0
-2.303E-1	3.276E+0	6.838E+0
-2.270E-1	3.332E+0	6.900E+0
-2.270E-1	3.309E+0	6.965E+0
-2.287E-1	3.299E+0	6.958E+0
-2.335E-1	3.312E+0	6.942E+0
-2.270E-1	3.319E+0	6.978E+0
-2.287E-1	3.273E+0	6.919E+0
-2.319E-1	3.309E+0	6.897E+0
-2.335E-1	3.283E+0	6.916E+0
-2.287E-1	3.289E+0	6.906E+0
-2.222E-1	3.335E+0	6.968E+0
-2.319E-1	3.254E+0	6.936E+0
-2.303E-1	3.263E+0	6.819E+0
-2.270E-1	3.322E+0	6.900E+0
-2.270E-1	3.218E+0	6.949E+0
-2.319E-1	3.296E+0	6.958E+0
-2.335E-1	3.263E+0	6.864E+0
-2.287E-1	3.341E+0	6.952E+0
-2.287E-1	3.267E+0	6.942E+0
-2.303E-1	3.231E+0	6.897E+0
-2.319E-1	3.289E+0	6.913E+0
-2.270E-1	3.257E+0	6.971E+0
-2.254E-1	3.244E+0	6.887E+0
-2.303E-1	3.251E+0	6.955E+0
-2.319E-1	3.257E+0	6.942E+0
-2.254E-1	3.228E+0	6.981E+0
-2.238E-1	3.345E+0	6.864E+0
-2.303E-1	3.341E+0	6.932E+0
-2.303E-1	3.289E+0	6.936E+0
-2.270E-1	3.302E+0	6.871E+0
-2.254E-1	3.260E+0	6.893E+0
-2.287E-1	3.296E+0	6.926E+0
-2.351E-1	3.247E+0	6.910E+0
-2.254E-1	3.293E+0	6.958E+0
-2.287E-1	3.393E+0	6.916E+0
-2.287E-1	3.251E+0	6.880E+0
-2.303E-1	3.403E+0	6.955E+0
-2.270E-1	3.280E+0	6.874E+0
-2.254E-1	3.280E+0	6.887E+0
-2.319E-1	3.293E+0	6.903E+0
-2.319E-1	3.293E+0	6.877E+0
-2.254E-1	3.299E+0	7.004E+0
-2.270E-1	3.254E+0	6.958E+0
-2.303E-1	3.319E+0	6.942E+0
-2.319E-1	3.283E+0	6.962E+0
-2.270E-1	3.312E+0	6.855E+0
-2.238E-1	3.325E+0	6.874E+0
-2.303E-1	3.286E+0	6.903E+0
-2.319E-1	3.361E+0	6.819E+0
-2.270E-1	3.319E+0	6.926E+0
-2.238E-1	3.238E+0	6.923E+0
-2.303E-1	3.299E+0	6.867E+0
-2.319E-1	3.273E+0	6.848E+0
-2.270E-1	3.283E+0	6.926E+0
-2.287E-1	3.322E+0	6.906E+0
-2.319E-1	3.312E+0	6.984E+0
-2.319E-1	3.286E+0	6.900E+0
-2.287E-1	3.254E+0	6.874E+0
-2.254E-1	3.247E+0	6.845E+0
-2.287E-1	3.341E+0	6.819E+0
-2.319E-1	3.296E+0	6.851E+0
-2.287E-1	3.306E+0	6.864E+0
-2.303E-1	3.348E+0	6.812E+0
-2.303E-1	3.202E+0	6.900E+0
-2.319E-1	3.247E+0	6.936E+0
-2.270E-1	3.296E+0	6.877E+0
-2.270E-1	3.247E+0	6.971E+0
-2.319E-1	3.238E+0	6.838E+0
-2.303E-1	3.296E+0	6.838E+0
-2.270E-1	3.325E+0	7.046E+0
-2.238E-1	3.234E+0	6.939E+0
-2.319E-1	3.221E+0	6.926E+0
-2.303E-1	3.348E+0	6.978E+0
-2.287E-1	3.354E+0	6.981E+0
-2.270E-1	3.296E+0	6.952E+0
-2.319E-1	3.280E+0	6.929E+0
-2.303E-1	3.267E+0	6.867E+0
-2.270E-1	3.315E+0	6.923E+0
-2.270E-1	3.286E+0	6.842E+0
-2.335E-1	3.325E+0	6.900E+0
-2.303E-1	3.257E+0	6.916E+0
-2.287E-1	3.341E+0	6.991E+0
-2.270E-1	3.367E+0	6.877E+0
-2.319E-1	3.283E+0	6.955E+0
-2.319E-1	3.234E+0	6.975E+0
-2.287E-1	3.283E+0	6.829E+0
-2.270E-1	3.312E+0	6.880E+0
-2.303E-1	3.276E+0	6.919E+0
-2.287E-1	3.276E+0	6.838E+0
-2.287E-1	3.299E+0	6.845E+0
-2.270E-1	3.276E+0	6.880E+0
-2.319E-1	3.293E+0	6.848E+0
-2.303E-1	3.260E+0	6.926E+0
-2.287E-1	3.322E+0	6.880E+0
-2.254E-1	3.270E+0	6.851E+0
-2.303E-1	3.309E+0	6.919E+0
-2.319E-1	3.241E+0	6.887E+0
-2.254E-1	3.312E+0	6.942E+0
-2.287E-1	3.309E+0	6.871E+0
-2.335E-1	3.257E+0	6.890E+0
-2.303E-1	3.260E+0	6.936E+0
-2.270E-1	3.244E+0	6.932E+0
-2.254E-1	3.328E+0	7.039E+0
-2.319E-1	3.273E+0	6.997E+0
-2.319E-1	3.296E+0	6.864E+0
-2.287E-1	3.215E+0	6.994E+0
-2.270E-1	3.322E+0	6.855E+0
-2.303E-1	3.257E+0	6.897E+0
-2.319E-1	3.257E+0	6.926E+0
-2.303E-1	3.345E+0	6.997E+0
-2.303E-1	3.328E+0	6.864E+0
-2.319E-1	3.228E+0	6.744E+0
-2.351E-1	3.241E+0	6.829E+0
-2.303E-1	3.260E+0	6.945E+0
-2.287E-1	3.244E+0	7.039E+0
-2.319E-1	3.367E+0	6.939E+0
-2.335E-1	3.254E+0	6.806E+0
-2.303E-1	3.270E+0	6.994E+0
-2.270E-1	3.325E+0	6.968E+0
-2.303E-1	3.192E+0	6.806E+0
-2.319E-1	3.270E+0	6.923E+0
-2.270E-1	3.312E+0	6.871E+0
-2.270E-1	3.309E+0	6.926E+0
-2.319E-1	3.387E+0	6.906E+0
-2.319E-1	3.289E+0	6.910E+0
-2.287E-1	3.270E+0	6.900E+0
-2.270E-1	3.293E+0	6.893E+0
-2.287E-1	3.283E+0	6.832E+0
-2.335E-1	3.354E+0	6.903E+0
-2.270E-1	3.319E+0	6.936E+0
-2.303E-1	3.270E+0	6.939E+0
-2.287E-1	3.302E+0	6.949E+0
-2.303E-1	3.315E+0	7.010E+0
-2.287E-1	3.276E+0	6.936E+0
-2.287E-1	3.306E+0	6.939E+0
-2.303E-1	3.328E+0	6.939E+0
-2.303E-1	3.263E+0	6.874E+0
-2.270E-1	3.319E+0	6.867E+0
-2.270E-1	3.286E+0	6.913E+0
-2.303E-1	3.328E+0	7.020E+0
-2.319E-1	3.354E+0	6.994E+0
-2.303E-1	3.296E+0	6.900E+0
-2.303E-1	3.280E+0	6.965E+0
-2.319E-1	3.267E+0	6.861E+0
-2.319E-1	3.302E+0	6.880E+0
-2.270E-1	3.195E+0	6.877E+0
-2.270E-1	3.244E+0	6.962E+0
-2.303E-1	3.254E+0	6.939E+0
-2.319E-1	3.231E+0	6.871E+0
-2.254E-1	3.325E+0	6.855E+0
-2.270E-1	3.238E+0	6.991E+0
-2.303E-1	3.195E+0	6.910E+0
-2.303E-1	3.286E+0	7.004E+0
-2.287E-1	3.348E+0	6.819E+0
-2.254E-1	3.299E+0	6.955E+0
-2.287E-1	3.205E+0	6.991E+0
-2.335E-1	3.273E+0	6.971E+0
-2.287E-1	3.325E+0	6.880E+0
-2.287E-1	3.328E+0	6.871E+0
-2.319E-1	3.312E+0	7.030E+0
-2.319E-1	3.309E+0	6.997E+0
-2.254E-1	3.267E+0	6.884E+0
-2.270E-1	3.251E+0	6.994E+0
-2.335E-1	3.325E+0	6.919E+0
-2.319E-1	3.296E+0	7.056E+0
-2.287E-1	3.328E+0	6.955E+0
-2.270E-1	3.293E+0	7.033E+0
-2.335E-1	3.293E+0	7.000E+0
-2.335E-1	3.244E+0	6.829E+0
-2.303E-1	3.341E+0	6.939E+0
-2.287E-1	3.319E+0	6.988E+0
-2.335E-1	3.293E+0	6.851E+0
-2.335E-1	3.280E+0	6.825E+0
-2.287E-1	3.302E+0	6.858E+0
-2.287E-1	3.286E+0	6.799E+0
-2.335E-1	3.257E+0	6.962E+0
-2.335E-1	3.296E+0	6.910E+0
-2.287E-1	3.335E+0	6.887E+0
-2.287E-1	3.309E+0	6.968E+0
-2.335E-1	3.273E+0	6.880E+0
-2.335E-1	3.283E+0	6.835E+0
-2.270E-1	3.221E+0	6.760E+0
-2.319E-1	3.299E+0	6.764E+0
-2.335E-1	3.273E+0	6.962E+0
-2.319E-1	3.251E+0	6.900E+0
-2.303E-1	3.286E+0	6.926E+0
-2.254E-1	3.299E+0	6.880E+0
-2.319E-1	3.260E+0	6.903E+0
-2.303E-1	3.234E+0	6.984E+0
-2.303E-1	3.228E+0	7.085E+0
-2.287E-1	3.312E+0	6.975E+0
-2.303E-1	3.286E+0	6.867E+0
-2.319E-1	3.247E+0	6.796E+0
-2.270E-1	3.332E+0	6.858E+0
-2.254E-1	3.247E+0	6.923E+0
-2.319E-1	3.306E+0	6.919E+0
-2.351E-1	3.302E+0	6.910E+0
-2.270E-1	3.263E+0	6.955E+0
-2.287E-1	3.267E+0	6.981E+0
-2.319E-1	3.263E+0	6.945E+0
-2.368E-1	3.244E+0	6.988E+0
-2.287E-1	3.280E+0	6.845E+0
-2.270E-1	3.251E+0	6.962E+0
-2.319E-1	3.293E+0	7.017E+0
-2.335E-1	3.315E+0	6.893E+0
-2.303E-1	3.225E+0	6.942E+0
-2.287E-1	3.283E+0	6.877E+0
-2.303E-1	3.254E+0	6.812E+0
-2.335E-1	3.299E+0	6.919E+0
-2.287E-1	3.280E+0	6.945E+0
-2.287E-1	3.289E+0	6.900E+0
-2.303E-1	3.260E+0	6.952E+0
-2.335E-1	3.254E+0	6.893E+0
-2.287E-1	3.325E+0	6.978E+0
-2.303E-1	3.348E+0	6.962E+0
-2.335E-1	3.270E+0	6.819E+0
-2.319E-1	3.302E+0	6.861E+0
-2.287E-1	3.286E+0	6.829E+0
-2.287E-1	3.280E+0	6.910E+0
-2.319E-1	3.345E+0	6.949E+0
-2.335E-1	3.276E+0	6.981E+0
-2.287E-1	3.296E+0	6.923E+0
-2.254E-1	3.238E+0	6.929E+0
-2.351E-1	3.286E+0	6.952E+0
-2.319E-1	3.263E+0	6.864E+0
-2.303E-1	3.306E+0	6.929E+0
-2.287E-1	3.335E+0	6.887E+0
-2.303E-1	3.244E+0	6.877E+0
-2.335E-1	3.302E+0	6.958E+0
-2.319E-1	3.328E+0	6.988E+0
-2.319E-1	3.241E+0	6.913E+0
-2.319E-1	3.215E+0	6.962E+0
-2.335E-1	3.335E+0	6.929E+0
-2.303E-1	3.166E+0	7.017E+0
-2.287E-1	3.263E+0	6.887E+0
-2.319E-1	3.293E+0	6.919E+0
-2.319E-1	3.260E+0	6.867E+0
-2.287E-1	3.335E+0	6.981E+0
-2.303E-1	3.234E+0	6.884E+0
-2.335E-1	3.328E+0	6.812E+0
-2.335E-1	3.254E+0	6.926E+0
-2.287E-1	3.345E+0	6.939E+0
-2.287E-1	3.315E+0	6.916E+0
-2.319E-1	3.205E+0	6.845E+0
-2.319E-1	3.254E+0	6.968E+0
-2.303E-1	3.257E+0	6.900E+0
-2.270E-1	3.280E+0	6.887E+0
-2.335E-1	3.286E+0	6.770E+0
-2.335E-1	3.276E+0	6.890E+0
-2.270E-1	3.315E+0	6.942E+0
-2.287E-1	3.257E+0	6.994E+0
-2.319E-1	3.254E+0	6.958E+0
-2.335E-1	3.319E+0	6.949E+0
-2.287E-1	3.244E+0	6.903E+0
-2.287E-1	3.234E+0	6.916E+0
-2.319E-1	3.276E+0	6.890E+0
-2.319E-1	3.260E+0	6.858E+0
-2.303E-1	3.289E+0	6.903E+0
-2.335E-1	3.263E+0	6.994E+0
-2.319E-1	3.296E+0	6.923E+0
-2.303E-1	3.260E+0	7.043E+0
-2.287E-1	3.286E+0	7.049E+0
-2.303E-1	3.270E+0	6.842E+0
-2.303E-1	3.306E+0	6.932E+0
-2.335E-1	3.234E+0	6.900E+0
-2.303E-1	3.199E+0	6.929E+0
-2.270E-1	3.283E+0	6.880E+0
-2.319E-1	3.247E+0	6.975E+0
-2.319E-1	3.280E+0	6.936E+0
-2.303E-1	3.306E+0	6.994E+0
-2.287E-1	3.257E+0	6.861E+0
-2.319E-1	3.273E+0	7.026E+0
-2.319E-1	3.267E+0	6.916E+0
-2.319E-1	3.273E+0	6.880E+0
-2.303E-1	3.273E+0	6.988E+0
-2.351E-1	3.286E+0	6.923E+0
-2.335E-1	3.289E+0	6.906E+0
-2.303E-1	3.299E+0	6.903E+0
-2.287E-1	3.371E+0	6.867E+0
-2.287E-1	3.309E+0	7.000E+0
-2.335E-1	3.254E+0	6.984E+0
-2.254E-1	3.273E+0	6.867E+0
-2.319E-1	3.345E+0	6.874E+0
-2.303E-1	3.254E+0	6.939E+0
-2.335E-1	3.361E+0	6.773E+0
-2.319E-1	3.302E+0	7.039E+0
-2.287E-1	3.254E+0	6.890E+0
-2.335E-1	3.254E+0	6.903E+0
-2.319E-1	3.332E+0	6.890E+0
-2.287E-1	3.270E+0	6.926E+0
-2.270E-1	3.267E+0	6.880E+0
-2.335E-1	3.254E+0	6.903E+0
-2.319E-1	3.299E+0	6.890E+0
-2.319E-1	3.276E+0	6.796E+0
-2.287E-1	3.257E+0	6.913E+0
-2.335E-1	3.328E+0	6.887E+0
-2.303E-1	3.306E+0	6.764E+0
-2.303E-1	3.335E+0	6.842E+0
-2.270E-1	3.296E+0	6.858E+0
-2.335E-1	3.251E+0	6.919E+0
-2.351E-1	3.302E+0	6.929E+0
-2.287E-1	3.251E+0	6.838E+0
-2.270E-1	3.241E+0	6.861E+0
-2.287E-1	3.215E+0	6.916E+0
-2.335E-1	3.228E+0	6.962E+0
-2.303E-1	3.309E+0	7.039E+0
-2.287E-1	3.238E+0	6.919E+0
-2.319E-1	3.280E+0	6.994E+0
-2.335E-1	3.309E+0	6.913E+0
-2.270E-1	3.270E+0	6.952E+0
-2.270E-1	3.228E+0	6.913E+0
-2.319E-1	3.309E+0	6.945E+0
-2.351E-1	3.263E+0	6.965E+0
-2.303E-1	3.260E+0	6.958E+0
-2.303E-1	3.315E+0	6.916E+0
-2.351E-1	3.276E+0	6.962E+0
-2.335E-1	3.273E+0	6.955E+0
-2.319E-1	3.251E+0	6.851E+0
-2.270E-1	3.296E+0	6.923E+0
-2.335E-1	3.309E+0	6.893E+0
-2.319E-1	3.325E+0	6.893E+0
-2.270E-1	3.273E+0	6.887E+0
-2.287E-1	3.225E+0	6.809E+0
-2.303E-1	3.286E+0	6.923E+0
-2.335E-1	3.215E+0	6.952E+0
-2.319E-1	3.241E+0	6.923E+0
-2.303E-1	3.351E+0	6.978E+0
-2.335E-1	3.286E+0	6.906E+0
-2.335E-1	3.238E+0	6.874E+0
-2.287E-1	3.289E+0	7.000E+0
-2.270E-1	3.247E+0	6.913E+0
-2.319E-1	3.212E+0	7.036E+0
-2.319E-1	3.312E+0	6.910E+0
-2.303E-1	3.322E+0	6.981E+0
-2.287E-1	3.296E+0	6.838E+0
-2.319E-1	3.283E+0	7.000E+0
-2.335E-1	3.205E+0	6.926E+0
-2.335E-1	3.322E+0	6.939E+0
-2.270E-1	3.293E+0	6.958E+0
-2.335E-1	3.276E+0	6.968E+0
-2.351E-1	3.169E+0	6.923E+0
-2.287E-1	3.280E+0	6.861E+0
-2.303E-1	3.309E+0	6.932E+0
-2.335E-1	3.296E+0	6.890E+0
-2.351E-1	3.309E+0	6.845E+0
-2.270E-1	3.322E+0	6.812E+0
-2.287E-1	3.267E+0	6.825E+0
-2.319E-1	3.315E+0	7.004E+0
-2.319E-1	3.270E+0	6.897E+0
-2.287E-1	3.384E+0	6.864E+0
-2.303E-1	3.309E+0	6.906E+0
-2.335E-1	3.309E+0	6.906E+0
-2.319E-1	3.283E+0	6.871E+0
-2.303E-1	3.286E+0	6.884E+0
-2.270E-1	3.293E+0	6.923E+0
-2.319E-1	3.247E+0	6.825E+0
-2.319E-1	3.302E+0	6.952E+0
-2.303E-1	3.270E+0	6.816E+0
-2.287E-1	3.273E+0	6.848E+0
-2.319E-1	3.238E+0	6.900E+0
-2.351E-1	3.267E+0	6.848E+0
-2.303E-1	3.260E+0	6.919E+0
-2.287E-1	3.263E+0	6.880E+0
-2.319E-1	3.312E+0	6.884E+0
-2.351E-1	3.195E+0	6.929E+0
-2.303E-1	3.302E+0	6.913E+0
-2.270E-1	3.325E+0	6.890E+0
-2.335E-1	3.247E+0	6.958E+0
-2.351E-1	3.231E+0	6.777E+0
-2.287E-1	3.263E+0	6.838E+0
-2.303E-1	3.283E+0	6.874E+0
-2.303E-1	3.225E+0	6.955E+0
-2.319E-1	3.289E+0	6.858E+0
-2.287E-1	3.225E+0	6.864E+0
-2.319E-1	3.283E+0	6.962E+0
-2.335E-1	3.286E+0	6.910E+0
-2.335E-1	3.263E+0	6.978E+0
-2.319E-1	3.270E+0	6.861E+0
-2.270E-1	3.257E+0	6.897E+0
-2.319E-1	3.280E+0	6.968E+0
-2.351E-1	3.302E+0	6.858E+0
-2.303E-1	3.276E+0	7.052E+0
-2.303E-1	3.299E+0	6.838E+0
-2.335E-1	3.276E+0	6.822E+0
-2.351E-1	3.299E+0	6.861E+0
-2.303E-1	3.283E+0	6.981E+0
-2.287E-1	3.374E+0	6.913E+0
-2.319E-1	3.341E+0	6.819E+0
-2.335E-1	3.302E+0	6.910E+0
-2.319E-1	3.251E+0	6.916E+0
-2.270E-1	3.244E+0	6.790E+0
-2.319E-1	3.270E+0	6.832E+0
-2.319E-1	3.319E+0	6.958E+0
-2.287E-1	3.267E+0	6.906E+0
-2.335E-1	3.270E+0	6.893E+0
-2.319E-1	3.241E+0	6.906E+0
-2.335E-1	3.280E+0	6.916E+0
-2.303E-1	3.273E+0	6.906E+0
-2.303E-1	3.280E+0	6.887E+0
-2.335E-1	3.322E+0	6.910E+0
-2.335E-1	3.276E+0	6.942E+0
-2.319E-1	3.283E+0	6.965E+0
-2.287E-1	3.312E+0	6.851E+0
-2.351E-1	3.306E+0	6.893E+0
-2.335E-1	3.270E+0	6.942E+0
-2.319E-1	3.325E+0	6.812E+0
-2.287E-1	3.341E+0	6.926E+0
-2.335E-1	3.309E+0	6.900E+0
-2.335E-1	3.302E+0	6.978E+0
-2.303E-1	3.289E+0	7.004E+0
-2.303E-1	3.263E+0	7.020E+0
-2.303E-1	3.302E+0	6.744E+0
-2.351E-1	3.228E+0	6.978E+0
-2.303E-1	3.267E+0	6.919E+0
-2.287E-1	3.315E+0	6.991E+0
-2.351E-1	3.289E+0	6.829E+0
-2.351E-1	3.325E+0	6.962E+0
-2.303E-1	3.325E+0	6.942E+0
-2.319E-1	3.306E+0	6.939E+0
-2.319E-1	3.276E+0	6.932E+0
-2.351E-1	3.244E+0	6.994E+0
-2.254E-1	3.283E+0	6.838E+0
-2.287E-1	3.299E+0	6.962E+0
-2.319E-1	3.377E+0	6.955E+0
-2.335E-1	3.251E+0	6.906E+0
-2.351E-1	3.322E+0	6.816E+0
-2.287E-1	3.225E+0	6.991E+0
-2.351E-1	3.306E+0	6.981E+0
-2.335E-1	3.251E+0	6.913E+0
-2.303E-1	3.319E+0	6.864E+0
-2.270E-1	3.270E+0	6.958E+0
-2.351E-1	3.289E+0	6.887E+0
-2.368E-1	3.283E+0	6.867E+0
-2.319E-1	3.283E+0	6.910E+0
-2.319E-1	3.267E+0	6.880E+0
-2.351E-1	3.260E+0	6.871E+0
-2.368E-1	3.312E+0	6.913E+0
-2.319E-1	3.306E+0	6.819E+0
-2.319E-1	3.286E+0	6.858E+0
-2.335E-1	3.267E+0	6.929E+0
-2.351E-1	3.231E+0	6.919E+0
-2.303E-1	3.361E+0	6.936E+0
-2.270E-1	3.361E+0	6.913E+0
-2.351E-1	3.257E+0	6.864E+0
-2.368E-1	3.319E+0	6.978E+0
-2.319E-1	3.260E+0	6.780E+0
-2.287E-1	3.280E+0	6.887E+0
-2.335E-1	3.186E+0	6.822E+0
-2.351E-1	3.312E+0	6.838E+0
-2.303E-1	3.319E+0	6.991E+0
-2.287E-1	3.286E+0	7.049E+0
-2.335E-1	3.319E+0	6.848E+0
-2.351E-1	3.335E+0	7.017E+0
-2.303E-1	3.293E+0	6.864E+0
-2.303E-1	3.238E+0	6.751E+0
-2.351E-1	3.221E+0	6.799E+0
-2.319E-1	3.247E+0	6.773E+0
-2.319E-1	3.306E+0	6.949E+0
-2.303E-1	3.273E+0	6.838E+0
-2.335E-1	3.286E+0	6.926E+0
-2.319E-1	3.280E+0	6.945E+0
-2.303E-1	3.228E+0	6.858E+0
-2.287E-1	3.254E+0	6.962E+0
-2.351E-1	3.260E+0	6.913E+0
-2.319E-1	3.309E+0	6.906E+0
-2.303E-1	3.267E+0	6.867E+0
-2.303E-1	3.270E+0	6.754E+0
-2.319E-1	3.354E+0	6.887E+0
-2.368E-1	3.302E+0	6.926E+0
-2.303E-1	3.319E+0	6.877E+0
-2.287E-1	3.302E+0	6.978E+0
-2.335E-1	3.280E+0	6.962E+0
-2.319E-1	3.276E+0	6.900E+0
-2.303E-1	3.293E+0	6.906E+0
-2.287E-1	3.354E+0	6.848E+0
-2.335E-1	3.296E+0	6.910E+0
-2.335E-1	3.195E+0	6.919E+0
-2.303E-1	3.263E+0	6.760E+0
-2.287E-1	3.208E+0	6.822E+0
-2.351E-1	3.280E+0	6.926E+0
-2.351E-1	3.257E+0	6.893E+0
-2.319E-1	3.325E+0	6.903E+0
-2.287E-1	3.293E+0	6.919E+0
-2.335E-1	3.293E+0	6.884E+0
-2.335E-1	3.296E+0	6.884E+0
-2.319E-1	3.296E+0	6.887E+0
-2.270E-1	3.309E+0	6.874E+0
-2.335E-1	3.238E+0	6.971E+0
-2.351E-1	3.225E+0	6.861E+0
-2.287E-1	3.302E+0	6.916E+0
-2.319E-1	3.234E+0	6.874E+0
-2.319E-1	3.254E+0	6.988E+0
-2.351E-1	3.241E+0	6.936E+0
-2.303E-1	3.286E+0	6.861E+0
-2.287E-1	3.299E+0	6.978E+0
-2.335E-1	3.273E+0	7.043E+0
-2.351E-1	3.270E+0	6.871E+0
-2.303E-1	3.273E+0	6.858E+0
-2.303E-1	3.257E+0	6.955E+0
-2.335E-1	3.251E+0	6.926E+0
-2.303E-1	3.257E+0	6.887E+0
-2.319E-1	3.322E+0	6.903E+0
-2.270E-1	3.306E+0	6.838E+0
-2.335E-1	3.309E+0	6.822E+0
-2.351E-1	3.302E+0	6.890E+0
-2.287E-1	3.254E+0	6.877E+0
-2.303E-1	3.241E+0	6.897E+0
-2.351E-1	3.189E+0	6.890E+0
-2.335E-1	3.286E+0	6.871E+0
-2.303E-1	3.276E+0	6.790E+0
-2.287E-1	3.218E+0	6.949E+0
-2.368E-1	3.280E+0	6.874E+0
-2.351E-1	3.315E+0	6.942E+0
-2.319E-1	3.251E+0	6.903E+0
-2.287E-1	3.238E+0	6.945E+0
-2.384E-1	3.328E+0	6.949E+0
-2.368E-1	3.286E+0	7.046E+0
-2.319E-1	3.234E+0	6.913E+0
-2.319E-1	3.273E+0	6.939E+0
-2.351E-1	3.218E+0	6.893E+0
-2.351E-1	3.267E+0	6.835E+0
-2.319E-1	3.260E+0	6.874E+0
-2.319E-1	3.270E+0	6.949E+0
-2.368E-1	3.257E+0	6.864E+0
-2.351E-1	3.247E+0	6.871E+0
-2.303E-1	3.276E+0	6.884E+0
-2.319E-1	3.325E+0	6.949E+0
-2.351E-1	3.322E+0	6.871E+0
-2.335E-1	3.283E+0	6.919E+0
-2.287E-1	3.377E+0	6.929E+0
-2.319E-1	3.247E+0	6.997E+0
-2.351E-1	3.273E+0	7.004E+0
-2.335E-1	3.289E+0	6.880E+0
-2.287E-1	3.263E+0	6.754E+0
-2.319E-1	3.260E+0	6.955E+0
-2.335E-1	3.309E+0	6.848E+0
-2.351E-1	3.260E+0	6.997E+0
-2.303E-1	3.276E+0	6.903E+0
-2.303E-1	3.309E+0	6.884E+0
-2.335E-1	3.218E+0	6.799E+0
-2.335E-1	3.312E+0	6.861E+0
-2.335E-1	3.322E+0	6.861E+0
-2.319E-1	3.286E+0	7.056E+0
-2.335E-1	3.332E+0	6.880E+0
-2.351E-1	3.306E+0	6.867E+0
-2.303E-1	3.325E+0	6.903E+0
-2.287E-1	3.257E+0	6.871E+0
-2.335E-1	3.270E+0	6.916E+0
-2.351E-1	3.251E+0	6.945E+0
-2.319E-1	3.309E+0	6.919E+0
-2.335E-1	3.202E+0	6.936E+0
-2.351E-1	3.296E+0	6.897E+0
-2.351E-1	3.283E+0	6.861E+0
-2.319E-1	3.332E+0	6.790E+0
-2.303E-1	3.263E+0	6.949E+0
-2.319E-1	3.270E+0	6.929E+0
-2.368E-1	3.341E+0	6.790E+0
-2.319E-1	3.270E+0	6.932E+0
-2.303E-1	3.202E+0	6.845E+0
-2.335E-1	3.273E+0	6.971E+0
-2.351E-1	3.328E+0	6.936E+0
-2.287E-1	3.276E+0	6.939E+0
-2.303E-1	3.251E+0	7.017E+0
-2.335E-1	3.319E+0	6.978E+0
-2.368E-1	3.289E+0	6.913E+0
-2.303E-1	3.280E+0	6.900E+0
-2.319E-1	3.332E+0	6.838E+0
-2.335E-1	3.338E+0	6.884E+0
-2.368E-1	3.319E+0	6.910E+0
-2.319E-1	3.221E+0	6.932E+0
-2.319E-1	3.289E+0	6.945E+0
-2.319E-1	3.283E+0	6.958E+0
-2.368E-1	3.315E+0	6.874E+0
-2.319E-1	3.296E+0	6.897E+0
-2.319E-1	3.234E+0	6.900E+0
-2.303E-1	3.338E+0	6.858E+0
-2.351E-1	3.286E+0	6.874E+0
-2.319E-1	3.273E+0	6.955E+0
-2.287E-1	3.315E+0	6.968E+0
-2.351E-1	3.289E+0	6.845E+0
-2.335E-1	3.325E+0	6.975E+0
-2.319E-1	3.286E+0	7.004E+0
-2.303E-1	3.238E+0	6.949E+0
-2.335E-1	3.335E+0	6.997E+0
-2.384E-1	3.241E+0	6.845E+0
-2.319E-1	3.254E+0	6.897E+0
-2.303E-1	3.270E+0	6.884E+0
-2.335E-1	3.283E+0	6.923E+0
-2.335E-1	3.244E+0	6.890E+0
-2.303E-1	3.251E+0	6.900E+0
-2.303E-1	3.273E+0	6.786E+0
-2.351E-1	3.358E+0	6.861E+0
-2.384E-1	3.302E+0	6.890E+0
-2.303E-1	3.319E+0	6.893E+0
-2.319E-1	3.306E+0	6.910E+0
-2.351E-1	3.283E+0	6.919E+0
-2.368E-1	3.286E+0	6.867E+0
-2.287E-1	3.302E+0	6.923E+0
-2.287E-1	3.319E+0	6.816E+0
-2.335E-1	3.283E+0	6.910E+0
-2.368E-1	3.257E+0	6.903E+0
-2.335E-1	3.354E+0	6.939E+0
-2.319E-1	3.296E+0	6.864E+0
-2.368E-1	3.238E+0	6.945E+0
-2.368E-1	3.257E+0	6.799E+0
-2.303E-1	3.270E+0	6.929E+0
-2.319E-1	3.251E+0	6.965E+0
-2.351E-1	3.293E+0	6.945E+0
-2.335E-1	3.319E+0	6.851E+0
-2.303E-1	3.247E+0	6.903E+0
-2.303E-1	3.238E+0	6.867E+0
-2.351E-1	3.293E+0	6.809E+0
-2.368E-1	3.364E+0	6.829E+0
-2.335E-1	3.257E+0	7.017E+0
-2.319E-1	3.328E+0	7.007E+0
-2.351E-1	3.280E+0	6.893E+0
-2.384E-1	3.328E+0	6.958E+0
-2.335E-1	3.251E+0	6.945E+0
-2.303E-1	3.247E+0	6.939E+0
-2.351E-1	3.257E+0	6.890E+0
-2.351E-1	3.270E+0	6.900E+0
-2.335E-1	3.286E+0	6.874E+0
-2.335E-1	3.225E+0	6.932E+0
-2.335E-1	3.341E+0	6.906E+0
-2.368E-1	3.312E+0	6.913E+0
-2.303E-1	3.212E+0	6.864E+0
-2.303E-1	3.260E+0	6.835E+0
-2.368E-1	3.257E+0	6.913E+0
-2.368E-1	3.302E+0	6.880E+0
-2.287E-1	3.273E+0	6.942E+0
-2.303E-1	3.302E+0	7.007E+0
-2.335E-1	3.332E+0	6.932E+0
-2.351E-1	3.283E+0	6.929E+0
-2.319E-1	3.238E+0	6.893E+0
-2.303E-1	3.296E+0	6.851E+0
-2.319E-1	3.270E+0	6.851E+0
-2.319E-1	3.306E+0	6.932E+0
-2.319E-1	3.293E+0	6.893E+0
-2.287E-1	3.276E+0	6.867E+0
-2.351E-1	3.234E+0	6.809E+0
-2.335E-1	3.319E+0	6.913E+0
-2.303E-1	3.393E+0	6.958E+0
-2.303E-1	3.302E+0	6.877E+0
-2.319E-1	3.244E+0	6.893E+0
-2.384E-1	3.260E+0	6.903E+0
-2.319E-1	3.296E+0	6.916E+0
-2.319E-1	3.267E+0	6.906E+0
-2.335E-1	3.283E+0	6.786E+0
-2.335E-1	3.218E+0	6.971E+0
-2.335E-1	3.302E+0	7.023E+0
-2.303E-1	3.238E+0	6.867E+0
-2.351E-1	3.283E+0	6.855E+0
-2.368E-1	3.257E+0	6.949E+0
-2.335E-1	3.319E+0	6.929E+0
-2.287E-1	3.309E+0	6.887E+0
-2.351E-1	3.169E+0	6.962E+0
-2.368E-1	3.270E+0	6.906E+0
-2.303E-1	3.296E+0	6.861E+0
-2.351E-1	3.251E+0	6.916E+0
-2.319E-1	3.332E+0	6.906E+0
-2.368E-1	3.315E+0	6.867E+0
-2.303E-1	3.176E+0	6.806E+0
-2.335E-1	3.289E+0	6.809E+0
-2.351E-1	3.348E+0	6.900E+0
-2.351E-1	3.263E+0	7.056E+0
-2.303E-1	3.302E+0	6.877E+0
-2.303E-1	3.283E+0	6.877E+0
-2.335E-1	3.276E+0	6.861E+0
-2.319E-1	3.325E+0	6.916E+0
-2.335E-1	3.218E+0	6.958E+0
-2.335E-1	3.270E+0	6.916E+0
-2.351E-1	3.283E+0	6.906E+0
-2.384E-1	3.296E+0	6.829E+0
-2.303E-1	3.212E+0	6.984E+0
-2.335E-1	3.325E+0	6.855E+0
-2.335E-1	3.286E+0	6.887E+0
-2.368E-1	3.260E+0	6.835E+0
-2.335E-1	3.244E+0	6.929E+0
-2.303E-1	3.289E+0	6.780E+0
-2.368E-1	3.244E+0	6.949E+0
-2.368E-1	3.186E+0	6.871E+0
-2.303E-1	3.328E+0	6.897E+0
-2.303E-1	3.302E+0	6.861E+0
-2.368E-1	3.244E+0	6.906E+0
-2.335E-1	3.296E+0	6.838E+0
-2.303E-1	3.306E+0	7.004E+0
-2.319E-1	3.283E+0	6.916E+0
-2.351E-1	3.257E+0	6.923E+0
-2.335E-1	3.267E+0	6.861E+0
-2.335E-1	3.238E+0	6.939E+0
-2.351E-1	3.270E+0	6.874E+0
-2.368E-1	3.315E+0	6.845E+0
-2.335E-1	3.345E+0	6.842E+0
-2.319E-1	3.276E+0	6.903E+0
-2.351E-1	3.286E+0	6.932E+0
-2.368E-1	3.270E+0	6.851E+0
-2.335E-1	3.302E+0	6.864E+0
-2.335E-1	3.270E+0	6.936E+0
-2.335E-1	3.319E+0	6.910E+0
-2.335E-1	3.296E+0	6.926E+0
-2.368E-1	3.267E+0	6.838E+0
-2.319E-1	3.263E+0	6.890E+0
-2.319E-1	3.364E+0	6.893E+0
-2.384E-1	3.351E+0	6.858E+0
-2.319E-1	3.251E+0	6.861E+0
-2.335E-1	3.247E+0	6.884E+0
-2.303E-1	3.257E+0	6.858E+0
-2.351E-1	3.299E+0	6.919E+0
-2.335E-1	3.247E+0	6.858E+0
-2.335E-1	3.319E+0	7.039E+0
-2.303E-1	3.335E+0	6.897E+0
-2.384E-1	3.254E+0	6.916E+0
-2.351E-1	3.302E+0	6.864E+0
-2.319E-1	3.195E+0	6.877E+0
-2.287E-1	3.199E+0	6.923E+0
-2.351E-1	3.244E+0	6.916E+0
-2.319E-1	3.254E+0	6.858E+0
-2.319E-1	3.260E+0	6.978E+0
-2.319E-1	3.251E+0	6.971E+0
-2.335E-1	3.348E+0	6.897E+0
-2.368E-1	3.296E+0	6.923E+0
-2.335E-1	3.263E+0	6.887E+0
-2.319E-1	3.296E+0	6.913E+0
-2.368E-1	3.341E+0	6.877E+0
-2.384E-1	3.338E+0	6.874E+0
-2.335E-1	3.286E+0	6.916E+0
-2.351E-1	3.238E+0	6.932E+0
-2.351E-1	3.260E+0	6.835E+0
-2.335E-1	3.283E+0	6.952E+0
-2.335E-1	3.199E+0	6.893E+0
-2.335E-1	3.332E+0	6.923E+0
-2.335E-1	3.289E+0	6.994E+0
-2.351E-1	3.341E+0	6.848E+0
-2.351E-1	3.260E+0	6.851E+0
-2.319E-1	3.276E+0	6.984E+0
-2.368E-1	3.364E+0	6.893E+0
-2.368E-1	3.312E+0	6.829E+0
-2.319E-1	3.247E+0	6.965E+0
-2.303E-1	3.276E+0	6.913E+0
-2.351E-1	3.283E+0	6.913E+0
-2.384E-1	3.325E+0	6.968E+0
-2.319E-1	3.280E+0	6.926E+0
-2.319E-1	3.306E+0	6.936E+0
-2.351E-1	3.276E+0	6.877E+0
-2.351E-1	3.263E+0	6.855E+0
-2.287E-1	3.234E+0	6.796E+0
-2.351E-1	3.332E+0	6.864E+0
-2.335E-1	3.289E+0	6.958E+0
-2.351E-1	3.260E+0	6.929E+0
-2.319E-1	3.345E+0	6.835E+0
-2.303E-1	3.315E+0	6.981E+0
-2.335E-1	3.238E+0	6.913E+0
-2.351E-1	3.263E+0	6.809E+0
-2.335E-1	3.293E+0	6.838E+0
-2.335E-1	3.325E+0	6.880E+0
-2.351E-1	3.238E+0	6.962E+0
-2.368E-1	3.341E+0	6.864E+0
-2.319E-1	3.286E+0	6.981E+0
-2.303E-1	3.182E+0	6.858E+0
-2.351E-1	3.263E+0	6.919E+0
-2.368E-1	3.241E+0	6.939E+0
-2.335E-1	3.296E+0	6.829E+0
-2.303E-1	3.205E+0	6.988E+0
-2.351E-1	3.306E+0	6.932E+0
-2.368E-1	3.231E+0	6.991E+0
-2.335E-1	3.302E+0	6.845E+0
-2.335E-1	3.270E+0	6.952E+0
-2.351E-1	3.273E+0	6.835E+0
-2.351E-1	3.286E+0	6.835E+0
-2.335E-1	3.296E+0	6.932E+0
-2.319E-1	3.283E+0	6.968E+0
-2.384E-1	3.234E+0	6.855E+0
-2.400E-1	3.276E+0	6.958E+0
-2.303E-1	3.257E+0	6.829E+0
-2.303E-1	3.260E+0	6.848E+0
-2.384E-1	3.289E+0	6.825E+0
-2.368E-1	3.315E+0	6.903E+0
-2.351E-1	3.306E+0	6.994E+0
-2.319E-1	3.289E+0	6.887E+0
-2.351E-1	3.309E+0	6.890E+0
-2.368E-1	3.345E+0	6.822E+0
-2.319E-1	3.241E+0	6.848E+0
-2.335E-1	3.328E+0	6.829E+0
-2.368E-1	3.257E+0	6.893E+0
-2.384E-1	3.341E+0	6.835E+0
-2.303E-1	3.312E+0	6.945E+0
-2.303E-1	3.280E+0	6.858E+0
-2.384E-1	3.296E+0	6.842E+0
-2.351E-1	3.328E+0	6.887E+0
-2.319E-1	3.289E+0	6.884E+0
-2.303E-1	3.289E+0	6.884E+0
-2.351E-1	3.306E+0	6.773E+0
-2.384E-1	3.231E+0	6.958E+0
-2.319E-1	3.273E+0	6.897E+0
-2.303E-1	3.328E+0	6.816E+0
-2.384E-1	3.182E+0	6.936E+0
-2.400E-1	3.251E+0	6.851E+0
-2.335E-1	3.254E+0	6.809E+0
-2.319E-1	3.322E+0	6.942E+0
-2.351E-1	3.257E+0	6.910E+0
-2.368E-1	3.293E+0	6.864E+0
-2.335E-1	3.276E+0	6.822E+0
-2.319E-1	3.312E+0	6.932E+0
-2.368E-1	3.280E+0	6.910E+0
-2.384E-1	3.306E+0	6.897E+0
-2.335E-1	3.325E+0	6.806E+0
-2.335E-1	3.283E+0	6.796E+0
-2.368E-1	3.299E+0	6.829E+0
-2.368E-1	3.328E+0	6.893E+0
-2.303E-1	3.309E+0	6.897E+0
-2.303E-1	3.338E+0	6.952E+0
-2.368E-1	3.276E+0	6.793E+0
-2.400E-1	3.280E+0	6.942E+0
-2.319E-1	3.325E+0	6.900E+0
-2.335E-1	3.354E+0	6.945E+0
-2.351E-1	3.280E+0	6.848E+0
-2.384E-1	3.244E+0	6.975E+0
-2.351E-1	3.319E+0	6.923E+0
-2.319E-1	3.302E+0	6.916E+0
-2.351E-1	3.270E+0	6.913E+0
-2.368E-1	3.254E+0	6.958E+0
-2.335E-1	3.319E+0	6.932E+0
-2.319E-1	3.335E+0	6.893E+0
-2.351E-1	3.315E+0	6.851E+0
-2.351E-1	3.286E+0	6.906E+0
-2.335E-1	3.195E+0	6.936E+0
-2.319E-1	3.286E+0	6.838E+0
-2.351E-1	3.260E+0	6.945E+0
-2.368E-1	3.293E+0	6.929E+0
-2.335E-1	3.296E+0	6.760E+0
-2.287E-1	3.338E+0	6.845E+0
-2.384E-1	3.335E+0	6.816E+0
-2.368E-1	3.296E+0	6.890E+0
-2.351E-1	3.351E+0	6.893E+0
-2.319E-1	3.280E+0	6.952E+0
-2.368E-1	3.254E+0	7.026E+0
-2.400E-1	3.251E+0	6.871E+0
-2.368E-1	3.270E+0	6.929E+0
-2.335E-1	3.263E+0	6.858E+0
-2.384E-1	3.348E+0	6.893E+0
-2.384E-1	3.215E+0	6.893E+0
-2.319E-1	3.283E+0	6.855E+0
-2.319E-1	3.244E+0	6.874E+0
-2.384E-1	3.286E+0	6.997E+0
-2.384E-1	3.244E+0	6.939E+0
-2.335E-1	3.238E+0	6.877E+0
-2.335E-1	3.225E+0	6.790E+0
-2.384E-1	3.276E+0	7.023E+0
-2.400E-1	3.322E+0	6.910E+0
-2.351E-1	3.293E+0	6.997E+0
-2.351E-1	3.260E+0	6.845E+0
-2.368E-1	3.263E+0	6.962E+0
-2.368E-1	3.289E+0	6.939E+0
-2.351E-1	3.251E+0	6.884E+0
-2.335E-1	3.199E+0	6.932E+0
-2.351E-1	3.270E+0	6.945E+0
-2.351E-1	3.325E+0	6.829E+0
-2.319E-1	3.244E+0	6.861E+0
-2.335E-1	3.270E+0	6.829E+0
-2.384E-1	3.309E+0	6.884E+0
-2.400E-1	3.338E+0	6.936E+0
-2.335E-1	3.332E+0	6.838E+0
-2.368E-1	3.312E+0	6.871E+0
-2.351E-1	3.244E+0	6.978E+0
-2.351E-1	3.299E+0	6.945E+0
-2.335E-1	3.293E+0	6.829E+0
-2.319E-1	3.315E+0	6.819E+0
-2.384E-1	3.260E+0	6.783E+0
-2.368E-1	3.263E+0	6.796E+0
-2.319E-1	3.280E+0	6.890E+0
-2.303E-1	3.270E+0	6.880E+0
-2.368E-1	3.225E+0	6.939E+0
-2.400E-1	3.289E+0	6.871E+0
-2.351E-1	3.306E+0	6.825E+0
-2.319E-1	3.221E+0	6.903E+0
-2.368E-1	3.280E+0	6.832E+0
-2.351E-1	3.247E+0	6.913E+0
-2.351E-1	3.247E+0	6.864E+0
-2.319E-1	3.254E+0	6.880E+0
-2.351E-1	3.273E+0	6.893E+0
-2.384E-1	3.312E+0	6.932E+0
-2.335E-1	3.306E+0	6.900E+0
-2.351E-1	3.286E+0	6.923E+0
-2.335E-1	3.309E+0	6.958E+0
-2.368E-1	3.280E+0	6.939E+0
-2.335E-1	3.241E+0	6.880E+0
-2.319E-1	3.283E+0	6.809E+0
-2.368E-1	3.351E+0	6.871E+0
-2.368E-1	3.257E+0	6.842E+0
-2.335E-1	3.332E+0	6.871E+0
-2.319E-1	3.328E+0	6.975E+0
-2.384E-1	3.238E+0	6.842E+0
-2.368E-1	3.280E+0	6.913E+0
-2.351E-1	3.273E+0	6.867E+0
-2.335E-1	3.286E+0	6.978E+0
-2.400E-1	3.332E+0	6.923E+0
-2.368E-1	3.260E+0	6.906E+0
-2.335E-1	3.270E+0	6.968E+0
-2.335E-1	3.296E+0	6.890E+0
-2.384E-1	3.315E+0	6.887E+0
-2.400E-1	3.254E+0	6.984E+0
-2.335E-1	3.280E+0	6.806E+0
-2.335E-1	3.260E+0	6.978E+0
-2.368E-1	3.241E+0	6.890E+0
-2.368E-1	3.276E+0	6.887E+0
-2.351E-1	3.332E+0	6.893E+0
-2.319E-1	3.345E+0	6.877E+0
-2.351E-1	3.267E+0	6.887E+0
-2.384E-1	3.251E+0	6.887E+0
-2.368E-1	3.312E+0	6.913E+0
-2.319E-1	3.283E+0	6.913E+0
-2.384E-1	3.260E+0	6.955E+0
-2.368E-1	3.351E+0	6.877E+0
-2.335E-1	3.257E+0	6.874E+0
-2.351E-1	3.309E+0	6.900E+0
-2.400E-1	3.312E+0	6.906E+0
-2.384E-1	3.289E+0	6.864E+0
-2.319E-1	3.273E+0	6.913E+0
-2.335E-1	3.332E+0	6.884E+0
-2.384E-1	3.273E+0	6.942E+0
-2.351E-1	3.267E+0	6.855E+0
-2.319E-1	3.251E+0	6.864E+0
-2.319E-1	3.280E+0	6.887E+0
-2.368E-1	3.312E+0	6.874E+0
-2.384E-1	3.276E+0	6.906E+0
-2.335E-1	3.280E+0	6.932E+0
-2.303E-1	3.322E+0	6.952E+0
-2.384E-1	3.276E+0	6.945E+0
-2.384E-1	3.192E+0	7.013E+0
-2.335E-1	3.234E+0	6.932E+0
-2.335E-1	3.289E+0	6.978E+0
-2.384E-1	3.306E+0	6.887E+0
-2.400E-1	3.293E+0	6.871E+0
-2.335E-1	3.315E+0	6.816E+0
-2.303E-1	3.377E+0	6.929E+0
-2.384E-1	3.325E+0	6.932E+0
-2.400E-1	3.299E+0	6.874E+0
-2.351E-1	3.215E+0	6.910E+0
-2.335E-1	3.215E+0	6.936E+0
-2.368E-1	3.335E+0	6.890E+0
-2.416E-1	3.286E+0	6.949E+0
-2.351E-1	3.263E+0	6.939E+0
-2.335E-1	3.267E+0	6.942E+0
-2.351E-1	3.299E+0	6.893E+0
-2.384E-1	3.234E+0	6.965E+0
-2.368E-1	3.348E+0	6.906E+0
-2.335E-1	3.280E+0	6.926E+0
-2.384E-1	3.280E+0	6.887E+0
-2.384E-1	3.319E+0	6.790E+0
-2.351E-1	3.293E+0	6.929E+0
-2.319E-1	3.263E+0	6.939E+0
-2.368E-1	3.270E+0	6.955E+0
-2.384E-1	3.309E+0	6.803E+0
-2.351E-1	3.231E+0	6.835E+0
-2.335E-1	3.215E+0	7.030E+0
-2.368E-1	3.257E+0	6.893E+0
-2.384E-1	3.234E+0	6.887E+0
-2.351E-1	3.315E+0	6.955E+0
-2.319E-1	3.299E+0	6.936E+0
-2.351E-1	3.273E+0	6.867E+0
-2.384E-1	3.280E+0	6.945E+0
-2.351E-1	3.238E+0	6.867E+0
-2.319E-1	3.192E+0	6.903E+0
-2.368E-1	3.325E+0	6.893E+0
-2.368E-1	3.276E+0	6.832E+0
-2.351E-1	3.283E+0	6.858E+0
-2.335E-1	3.312E+0	6.942E+0
-2.368E-1	3.263E+0	6.981E+0
-2.384E-1	3.338E+0	6.991E+0
-2.351E-1	3.322E+0	6.900E+0
-2.335E-1	3.338E+0	7.036E+0
-2.368E-1	3.276E+0	6.949E+0
-2.400E-1	3.228E+0	6.884E+0
-2.351E-1	3.263E+0	6.861E+0
-2.319E-1	3.312E+0	6.864E+0
-2.400E-1	3.263E+0	6.855E+0
-2.400E-1	3.286E+0	6.932E+0
-2.384E-1	3.299E+0	6.799E+0
-2.335E-1	3.306E+0	7.026E+0
-2.384E-1	3.306E+0	6.867E+0
-2.351E-1	3.312E+0	6.887E+0
-2.351E-1	3.254E+0	6.949E+0
-2.351E-1	3.208E+0	7.023E+0
-2.368E-1	3.312E+0	6.819E+0
-2.384E-1	3.280E+0	6.900E+0
-2.368E-1	3.273E+0	6.816E+0
-2.319E-1	3.306E+0	6.910E+0
-2.368E-1	3.247E+0	6.890E+0
-2.400E-1	3.267E+0	6.923E+0
-2.335E-1	3.270E+0	6.780E+0
-2.335E-1	3.257E+0	6.936E+0
-2.351E-1	3.251E+0	6.880E+0
-2.384E-1	3.202E+0	6.913E+0
-2.335E-1	3.257E+0	6.867E+0
-2.351E-1	3.280E+0	6.877E+0
-2.351E-1	3.270E+0	6.845E+0
-2.384E-1	3.276E+0	6.958E+0
-2.335E-1	3.254E+0	6.971E+0
-2.303E-1	3.299E+0	6.842E+0
-2.384E-1	3.192E+0	6.812E+0
-2.384E-1	3.306E+0	6.773E+0
-2.351E-1	3.280E+0	6.906E+0
-2.335E-1	3.251E+0	6.845E+0
-2.368E-1	3.273E+0	6.991E+0
-2.400E-1	3.319E+0	6.962E+0
-2.335E-1	3.315E+0	6.975E+0
-2.303E-1	3.231E+0	6.871E+0
-2.384E-1	3.296E+0	6.884E+0
-2.368E-1	3.273E+0	6.949E+0
-2.335E-1	3.328E+0	6.829E+0
-2.335E-1	3.247E+0	6.965E+0
-2.400E-1	3.234E+0	6.838E+0
-2.384E-1	3.289E+0	6.936E+0
-2.351E-1	3.231E+0	6.929E+0
-2.319E-1	3.299E+0	6.949E+0
-2.368E-1	3.260E+0	6.884E+0
-2.384E-1	3.280E+0	6.893E+0
-2.368E-1	3.293E+0	6.981E+0
-2.335E-1	3.371E+0	6.994E+0
-2.368E-1	3.299E+0	6.971E+0
-2.400E-1	3.335E+0	6.971E+0
-2.335E-1	3.319E+0	6.939E+0
-2.335E-1	3.276E+0	6.858E+0
-2.400E-1	3.338E+0	6.923E+0
-2.384E-1	3.371E+0	6.926E+0
-2.335E-1	3.286E+0	6.919E+0
-2.319E-1	3.315E+0	6.952E+0
-2.351E-1	3.299E+0	6.910E+0
-2.368E-1	3.241E+0	6.942E+0
-2.335E-1	3.225E+0	6.842E+0
-2.368E-1	3.325E+0	6.962E+0
-2.368E-1	3.231E+0	6.867E+0
-2.400E-1	3.309E+0	6.923E+0
-2.351E-1	3.270E+0	6.913E+0
-2.351E-1	3.247E+0	6.997E+0
-2.384E-1	3.283E+0	6.949E+0
-2.384E-1	3.179E+0	6.981E+0
-2.351E-1	3.319E+0	6.978E+0
-2.335E-1	3.247E+0	6.952E+0
-2.384E-1	3.293E+0	6.978E+0
-2.400E-1	3.218E+0	6.913E+0
-2.351E-1	3.218E+0	6.842E+0
-2.335E-1	3.260E+0	6.897E+0
-2.368E-1	3.283E+0	6.936E+0
-2.400E-1	3.257E+0	6.760E+0
-2.335E-1	3.267E+0	6.838E+0
-2.319E-1	3.296E+0	6.952E+0
-2.384E-1	3.312E+0	6.884E+0
-2.400E-1	3.276E+0	6.919E+0
-2.335E-1	3.263E+0	6.900E+0
-2.319E-1	3.289E+0	6.812E+0
-2.400E-1	3.283E+0	6.926E+0
-2.384E-1	3.293E+0	6.958E+0
-2.335E-1	3.270E+0	6.858E+0
-2.368E-1	3.289E+0	6.864E+0
-2.384E-1	3.273E+0	6.923E+0
-2.368E-1	3.251E+0	6.945E+0
-2.335E-1	3.273E+0	6.832E+0
-2.351E-1	3.302E+0	6.916E+0
-2.368E-1	3.257E+0	6.890E+0
-2.384E-1	3.312E+0	6.851E+0
-2.384E-1	3.270E+0	6.861E+0
-2.303E-1	3.319E+0	6.910E+0
-2.400E-1	3.270E+0	6.825E+0
-2.400E-1	3.231E+0	6.858E+0
-2.368E-1	3.345E+0	6.936E+0
-2.351E-1	3.348E+0	6.910E+0
-2.400E-1	3.312E+0	6.945E+0
-2.368E-1	3.251E+0	6.770E+0
-2.351E-1	3.338E+0	6.916E+0
-2.351E-1	3.244E+0	7.020E+0
-2.368E-1	3.273E+0	6.893E+0
-2.384E-1	3.283E+0	6.919E+0
-2.351E-1	3.231E+0	6.984E+0
-2.319E-1	3.267E+0	6.829E+0
-2.351E-1	3.299E+0	6.903E+0
-2.384E-1	3.302E+0	6.919E+0
-2.368E-1	3.341E+0	6.926E+0
-2.368E-1	3.208E+0	6.952E+0
-2.368E-1	3.251E+0	6.880E+0
-2.400E-1	3.247E+0	6.903E+0
-2.368E-1	3.289E+0	6.923E+0
-2.319E-1	3.289E+0	6.884E+0
-2.384E-1	3.257E+0	6.777E+0
-2.400E-1	3.280E+0	6.861E+0
-2.368E-1	3.267E+0	6.887E+0
-2.335E-1	3.257E+0	6.858E+0
-2.400E-1	3.212E+0	6.949E+0
-2.400E-1	3.270E+0	6.916E+0
-2.368E-1	3.225E+0	6.858E+0
-2.319E-1	3.325E+0	6.949E+0
-2.351E-1	3.302E+0	6.984E+0
-2.400E-1	3.276E+0	6.929E+0
-2.335E-1	3.276E+0	6.913E+0
-2.335E-1	3.254E+0	6.955E+0
-2.351E-1	3.257E+0	6.864E+0
-2.368E-1	3.351E+0	6.906E+0
-2.351E-1	3.293E+0	6.926E+0
-2.368E-1	3.254E+0	6.877E+0
-2.351E-1	3.228E+0	6.858E+0
-2.416E-1	3.286E+0	6.952E+0
-2.351E-1	3.312E+0	6.903E+0
-2.368E-1	3.221E+0	6.861E+0
-2.384E-1	3.312E+0	6.867E+0
-2.384E-1	3.257E+0	6.926E+0
-2.319E-1	3.315E+0	6.884E+0
-2.335E-1	3.241E+0	7.004E+0
-2.384E-1	3.244E+0	6.842E+0
-2.400E-1	3.293E+0	6.880E+0
-2.351E-1	3.293E+0	6.874E+0
-2.319E-1	3.276E+0	6.803E+0
-2.368E-1	3.225E+0	6.929E+0
-2.400E-1	3.296E+0	6.867E+0
-2.351E-1	3.283E+0	6.822E+0
-2.368E-1	3.319E+0	6.845E+0
-2.384E-1	3.341E+0	6.913E+0
-2.416E-1	3.244E+0	6.845E+0
-2.351E-1	3.319E+0	6.877E+0
-2.368E-1	3.328E+0	6.945E+0
-2.384E-1	3.341E+0	6.799E+0
-2.400E-1	3.212E+0	6.887E+0
-2.351E-1	3.257E+0	6.822E+0
-2.351E-1	3.244E+0	6.887E+0
-2.400E-1	3.244E+0	6.913E+0
-2.384E-1	3.286E+0	6.880E+0
-2.335E-1	3.263E+0	6.829E+0
-2.351E-1	3.296E+0	6.790E+0
-2.384E-1	3.319E+0	6.874E+0
-2.400E-1	3.273E+0	6.887E+0
-2.335E-1	3.267E+0	6.962E+0
-2.335E-1	3.273E+0	6.903E+0
-2.400E-1	3.371E+0	6.806E+0
-2.416E-1	3.309E+0	6.764E+0
-2.351E-1	3.273E+0	6.874E+0
-2.351E-1	3.302E+0	6.825E+0
-2.384E-1	3.251E+0	6.932E+0
-2.400E-1	3.335E+0	6.900E+0
-2.351E-1	3.289E+0	6.916E+0
-2.351E-1	3.280E+0	6.855E+0
-2.368E-1	3.225E+0	6.825E+0
-2.416E-1	3.260E+0	7.000E+0
-2.335E-1	3.247E+0	6.945E+0
-2.351E-1	3.332E+0	6.819E+0
-2.400E-1	3.267E+0	6.893E+0
-2.400E-1	3.238E+0	6.945E+0
-2.335E-1	3.244E+0	6.929E+0
-2.319E-1	3.208E+0	6.855E+0
-2.400E-1	3.332E+0	6.880E+0
-2.400E-1	3.332E+0	6.955E+0
-2.351E-1	3.225E+0	6.754E+0
-2.335E-1	3.276E+0	6.971E+0
-2.368E-1	3.257E+0	6.864E+0
-2.400E-1	3.270E+0	6.858E+0
-2.335E-1	3.254E+0	6.858E+0
-2.335E-1	3.315E+0	6.864E+0
-2.368E-1	3.332E+0	6.942E+0
-2.400E-1	3.199E+0	6.932E+0
-2.351E-1	3.306E+0	6.877E+0
-2.351E-1	3.260E+0	6.949E+0
-2.400E-1	3.263E+0	6.816E+0
-2.400E-1	3.299E+0	6.910E+0
-2.368E-1	3.257E+0	6.942E+0
-2.319E-1	3.315E+0	6.916E+0
-2.351E-1	3.286E+0	6.910E+0
-2.400E-1	3.283E+0	6.803E+0
-2.335E-1	3.354E+0	6.858E+0
-2.384E-1	3.315E+0	6.835E+0
-2.400E-1	3.257E+0	6.832E+0
-2.384E-1	3.286E+0	6.916E+0
-2.335E-1	3.302E+0	6.952E+0
-2.351E-1	3.241E+0	6.871E+0
-2.400E-1	3.260E+0	6.955E+0
-2.400E-1	3.251E+0	6.809E+0
-2.384E-1	3.306E+0	6.975E+0
-2.351E-1	3.312E+0	6.939E+0
-2.400E-1	3.312E+0	6.916E+0
-2.384E-1	3.260E+0	6.897E+0
-2.368E-1	3.280E+0	6.936E+0
-2.368E-1	3.254E+0	6.861E+0
-2.368E-1	3.312E+0	6.799E+0
-2.400E-1	3.231E+0	6.842E+0
-2.368E-1	3.306E+0	6.874E+0
-2.319E-1	3.260E+0	6.880E+0
-2.384E-1	3.276E+0	6.916E+0
-2.384E-1	3.328E+0	6.932E+0
-2.351E-1	3.179E+0	6.916E+0
-2.319E-1	3.251E+0	6.916E+0
-2.368E-1	3.251E+0	6.822E+0
-2.400E-1	3.215E+0	7.010E+0
-2.351E-1	3.315E+0	6.848E+0
-2.335E-1	3.306E+0	6.955E+0
-2.368E-1	3.231E+0	6.945E+0
-2.384E-1	3.306E+0	6.981E+0
-2.368E-1	3.280E+0	6.874E+0
-2.351E-1	3.270E+0	6.916E+0
-2.384E-1	3.254E+0	6.919E+0
-2.384E-1	3.280E+0	6.887E+0
-2.368E-1	3.276E+0	6.819E+0
-2.351E-1	3.234E+0	6.877E+0
-2.384E-1	3.328E+0	6.845E+0
-2.416E-1	3.234E+0	6.952E+0
-2.368E-1	3.273E+0	6.796E+0
-2.335E-1	3.306E+0	6.893E+0
-2.400E-1	3.289E+0	6.965E+0
-2.384E-1	3.296E+0	6.874E+0
-2.384E-1	3.351E+0	6.842E+0
-2.319E-1	3.283E+0	6.926E+0
-2.368E-1	3.296E+0	6.932E+0
-2.400E-1	3.286E+0	6.880E+0
-2.368E-1	3.263E+0	6.809E+0
-2.351E-1	3.384E+0	6.851E+0
-2.400E-1	3.251E+0	6.890E+0
-2.384E-1	3.315E+0	7.000E+0
-2.319E-1	3.263E+0	6.916E+0
-2.384E-1	3.302E+0	6.916E+0
-2.351E-1	3.234E+0	6.851E+0
-2.384E-1	3.289E+0	6.952E+0
-2.351E-1	3.215E+0	6.803E+0
-2.351E-1	3.153E+0	6.822E+0
-2.400E-1	3.263E+0	6.874E+0
-2.400E-1	3.270E+0	6.829E+0
-2.351E-1	3.296E+0	6.893E+0
-2.368E-1	3.332E+0	6.848E+0
-2.400E-1	3.296E+0	6.812E+0
-2.416E-1	3.299E+0	6.867E+0
-2.368E-1	3.283E+0	6.910E+0
-2.351E-1	3.322E+0	6.838E+0
-2.400E-1	3.286E+0	6.923E+0
-2.400E-1	3.306E+0	6.916E+0
-2.368E-1	3.218E+0	6.861E+0
-2.368E-1	3.280E+0	6.910E+0
-2.368E-1	3.299E+0	6.958E+0
-2.416E-1	3.221E+0	6.913E+0
-2.368E-1	3.293E+0	6.913E+0
-2.368E-1	3.338E+0	6.942E+0
-2.384E-1	3.208E+0	6.829E+0
-2.400E-1	3.247E+0	6.871E+0
-2.368E-1	3.254E+0	6.939E+0
-2.351E-1	3.241E+0	6.848E+0
-2.400E-1	3.212E+0	6.939E+0
-2.416E-1	3.260E+0	6.871E+0
-2.335E-1	3.289E+0	6.962E+0
-2.335E-1	3.247E+0	6.851E+0
-2.384E-1	3.276E+0	6.897E+0
-2.400E-1	3.332E+0	6.861E+0
-2.368E-1	3.293E+0	6.926E+0
-2.351E-1	3.280E+0	6.887E+0
-2.400E-1	3.306E+0	6.819E+0
-2.416E-1	3.218E+0	6.796E+0
-2.384E-1	3.263E+0	6.919E+0
-2.351E-1	3.302E+0	6.923E+0
-2.384E-1	3.276E+0	6.858E+0
-2.433E-1	3.260E+0	6.867E+0
-2.384E-1	3.231E+0	6.816E+0
-2.368E-1	3.192E+0	6.877E+0
-2.384E-1	3.244E+0	6.832E+0
-2.384E-1	3.302E+0	6.822E+0
-2.351E-1	3.354E+0	6.900E+0
-2.351E-1	3.286E+0	6.767E+0
-2.384E-1	3.244E+0	6.923E+0
-2.416E-1	3.270E+0	6.932E+0
-2.384E-1	3.289E+0	6.913E+0
-2.351E-1	3.286E+0	6.913E+0
-2.400E-1	3.238E+0	6.861E+0
-2.384E-1	3.309E+0	6.822E+0
-2.335E-1	3.315E+0	6.887E+0
-2.351E-1	3.280E+0	6.819E+0
-2.400E-1	3.257E+0	6.929E+0
-2.433E-1	3.315E+0	6.861E+0
-2.351E-1	3.296E+0	6.884E+0
-2.351E-1	3.358E+0	6.887E+0
-2.368E-1	3.179E+0	6.838E+0
-2.416E-1	3.270E+0	6.932E+0
-2.384E-1	3.306E+0	6.929E+0
-2.351E-1	3.273E+0	6.825E+0
-2.368E-1	3.241E+0	6.942E+0
-2.400E-1	3.263E+0	6.903E+0
-2.319E-1	3.263E+0	6.897E+0
-2.351E-1	3.231E+0	6.942E+0
-2.433E-1	3.319E+0	6.829E+0
-2.416E-1	3.263E+0	6.751E+0
-2.335E-1	3.218E+0	6.880E+0
-2.351E-1	3.280E+0	6.916E+0
-2.400E-1	3.296E+0	6.806E+0
-2.416E-1	3.286E+0	6.855E+0
-2.400E-1	3.247E+0	6.806E+0
-2.335E-1	3.263E+0	6.880E+0
-2.368E-1	3.221E+0	6.867E+0
-2.416E-1	3.270E+0	6.906E+0
-2.384E-1	3.283E+0	6.861E+0
-2.368E-1	3.338E+0	6.773E+0
-2.400E-1	3.247E+0	6.806E+0
-2.416E-1	3.270E+0	6.939E+0
-2.351E-1	3.286E+0	6.900E+0
-2.351E-1	3.276E+0	6.874E+0
-2.384E-1	3.251E+0	6.926E+0
-2.416E-1	3.218E+0	6.910E+0
-2.351E-1	3.325E+0	6.991E+0
-2.368E-1	3.251E+0	6.893E+0
-2.384E-1	3.247E+0	6.842E+0
-2.416E-1	3.244E+0	6.949E+0
-2.351E-1	3.244E+0	6.848E+0
-2.319E-1	3.283E+0	6.874E+0
-2.384E-1	3.309E+0	6.893E+0
-2.384E-1	3.234E+0	6.884E+0
-2.368E-1	3.267E+0	6.926E+0
-2.351E-1	3.306E+0	6.880E+0
-2.400E-1	3.218E+0	6.916E+0
-2.416E-1	3.338E+0	6.816E+0
-2.384E-1	3.260E+0	6.809E+0
-2.368E-1	3.338E+0	6.864E+0
-2.400E-1	3.354E+0	6.929E+0
-2.416E-1	3.238E+0	6.893E+0
-2.351E-1	3.289E+0	6.838E+0
-2.351E-1	3.283E+0	6.825E+0
-2.400E-1	3.315E+0	6.919E+0
-2.433E-1	3.267E+0	6.786E+0
-2.384E-1	3.299E+0	6.971E+0
-2.384E-1	3.260E+0	6.819E+0
-2.400E-1	3.312E+0	6.975E+0
-2.416E-1	3.221E+0	6.926E+0
-2.368E-1	3.267E+0	6.877E+0
-2.384E-1	3.257E+0	6.880E+0
-2.368E-1	3.241E+0	6.906E+0
-2.416E-1	3.267E+0	6.910E+0
-2.368E-1	3.280E+0	6.832E+0
-2.368E-1	3.345E+0	6.893E+0
-2.384E-1	3.257E+0	6.955E+0
-2.400E-1	3.263E+0	6.910E+0
-2.384E-1	3.247E+0	6.832E+0
-2.351E-1	3.296E+0	6.975E+0
-2.400E-1	3.244E+0	6.893E+0
-2.400E-1	3.302E+0	6.939E+0
-2.351E-1	3.251E+0	6.880E+0
-2.351E-1	3.218E+0	6.897E+0
-2.416E-1	3.289E+0	6.877E+0
-2.416E-1	3.371E+0	6.981E+0
-2.368E-1	3.273E+0	6.893E+0
-2.351E-1	3.322E+0	6.877E+0
-2.400E-1	3.270E+0	6.936E+0
-2.416E-1	3.186E+0	6.867E+0
-2.368E-1	3.257E+0	6.968E+0
-2.351E-1	3.238E+0	6.786E+0
-2.400E-1	3.267E+0	6.793E+0
-2.416E-1	3.276E+0	6.816E+0
-2.368E-1	3.341E+0	6.897E+0
-2.384E-1	3.302E+0	6.855E+0
-2.384E-1	3.296E+0	6.887E+0
-2.416E-1	3.208E+0	6.962E+0
-2.384E-1	3.267E+0	6.906E+0
-2.368E-1	3.293E+0	6.913E+0
-2.400E-1	3.341E+0	6.952E+0
-2.416E-1	3.286E+0	6.923E+0
-2.400E-1	3.293E+0	6.884E+0
-2.335E-1	3.254E+0	6.942E+0
-2.384E-1	3.280E+0	6.812E+0
-2.449E-1	3.221E+0	6.932E+0
-2.368E-1	3.244E+0	6.751E+0
-2.351E-1	3.312E+0	6.838E+0
-2.400E-1	3.251E+0	6.806E+0
-2.384E-1	3.289E+0	6.829E+0
-2.351E-1	3.257E+0	7.026E+0
-2.368E-1	3.325E+0	6.757E+0
-2.433E-1	3.296E+0	6.916E+0
-2.416E-1	3.286E+0	6.942E+0
-2.384E-1	3.225E+0	6.855E+0
-2.368E-1	3.218E+0	6.809E+0
-2.384E-1	3.234E+0	6.864E+0
-2.416E-1	3.273E+0	6.926E+0
-2.368E-1	3.208E+0	6.913E+0
-2.351E-1	3.234E+0	6.848E+0
-2.400E-1	3.280E+0	6.968E+0
-2.433E-1	3.228E+0	6.715E+0
-2.368E-1	3.244E+0	6.897E+0
-2.351E-1	3.257E+0	6.770E+0
-2.400E-1	3.299E+0	6.829E+0
-2.416E-1	3.312E+0	6.806E+0
-2.368E-1	3.315E+0	6.874E+0
-2.368E-1	3.270E+0	6.919E+0
-2.400E-1	3.267E+0	6.919E+0
-2.433E-1	3.276E+0	6.861E+0
-2.400E-1	3.283E+0	6.825E+0
-2.351E-1	3.270E+0	6.848E+0
-2.384E-1	3.267E+0	6.803E+0
-2.416E-1	3.306E+0	6.971E+0
-2.351E-1	3.251E+0	6.829E+0
-2.368E-1	3.280E+0	6.981E+0
-2.416E-1	3.312E+0	6.770E+0
-2.433E-1	3.270E+0	6.913E+0
-2.384E-1	3.238E+0	6.880E+0
-2.368E-1	3.280E+0	6.822E+0
-2.384E-1	3.276E+0	6.906E+0
-2.433E-1	3.244E+0	6.880E+0
-2.384E-1	3.208E+0	6.825E+0
-2.351E-1	3.273E+0	6.777E+0
-2.384E-1	3.289E+0	6.845E+0
-2.384E-1	3.260E+0	6.874E+0
-2.368E-1	3.293E+0	6.890E+0
-2.351E-1	3.234E+0	6.874E+0
-2.416E-1	3.228E+0	6.945E+0
-2.416E-1	3.302E+0	6.900E+0
-2.384E-1	3.302E+0	6.864E+0
-2.368E-1	3.263E+0	6.832E+0
-2.400E-1	3.309E+0	6.832E+0
-2.400E-1	3.244E+0	6.718E+0
-2.351E-1	3.306E+0	6.919E+0
-2.384E-1	3.257E+0	6.923E+0
-2.400E-1	3.260E+0	6.945E+0
-2.400E-1	3.238E+0	6.871E+0
-2.400E-1	3.335E+0	6.855E+0
-2.351E-1	3.306E+0	6.900E+0
-2.416E-1	3.280E+0	6.773E+0
-2.433E-1	3.293E+0	6.832E+0
-2.384E-1	3.293E+0	6.919E+0
-2.368E-1	3.270E+0	6.997E+0
-2.400E-1	3.238E+0	6.893E+0
-2.400E-1	3.280E+0	6.864E+0
-2.351E-1	3.251E+0	6.780E+0
-2.368E-1	3.260E+0	6.880E+0
-2.400E-1	3.289E+0	6.939E+0
-2.368E-1	3.328E+0	6.796E+0
-2.351E-1	3.276E+0	6.890E+0
-2.368E-1	3.296E+0	6.939E+0
-2.400E-1	3.195E+0	6.903E+0
-2.416E-1	3.293E+0	6.825E+0
-2.400E-1	3.234E+0	6.877E+0
-2.368E-1	3.270E+0	6.793E+0
-2.416E-1	3.312E+0	6.880E+0
-2.433E-1	3.276E+0	6.825E+0
-2.400E-1	3.225E+0	6.887E+0
-2.351E-1	3.273E+0	6.916E+0
-2.416E-1	3.231E+0	6.936E+0
-2.416E-1	3.345E+0	6.825E+0
-2.368E-1	3.208E+0	6.893E+0
-2.351E-1	3.306E+0	6.796E+0
-2.400E-1	3.254E+0	6.929E+0
-2.400E-1	3.273E+0	6.988E+0
-2.384E-1	3.296E+0	6.903E+0
-2.368E-1	3.286E+0	6.783E+0
-2.400E-1	3.325E+0	6.851E+0
-2.433E-1	3.280E+0	6.812E+0
-2.400E-1	3.192E+0	6.984E+0
-2.368E-1	3.302E+0	6.806E+0
-2.384E-1	3.257E+0	6.984E+0
-2.384E-1	3.231E+0	6.929E+0
-2.368E-1	3.251E+0	6.867E+0
-2.351E-1	3.280E+0	6.932E+0
-2.384E-1	3.247E+0	6.903E+0
-2.416E-1	3.238E+0	6.796E+0
-2.400E-1	3.335E+0	6.897E+0
-2.351E-1	3.286E+0	6.932E+0
-2.400E-1	3.302E+0	6.806E+0
-2.400E-1	3.260E+0	6.916E+0
-2.384E-1	3.315E+0	6.910E+0
-2.351E-1	3.260E+0	6.900E+0
-2.384E-1	3.225E+0	6.893E+0
-2.433E-1	3.319E+0	6.884E+0
-2.368E-1	3.254E+0	6.812E+0
-2.368E-1	3.247E+0	6.965E+0
-2.384E-1	3.254E+0	6.871E+0
-2.416E-1	3.267E+0	6.842E+0
-2.368E-1	3.273E+0	6.975E+0
-2.351E-1	3.267E+0	6.822E+0
-2.416E-1	3.309E+0	6.867E+0
-2.416E-1	3.244E+0	6.880E+0
-2.400E-1	3.276E+0	6.903E+0
-2.351E-1	3.231E+0	6.874E+0
-2.400E-1	3.267E+0	6.893E+0
-2.416E-1	3.286E+0	6.968E+0
-2.368E-1	3.325E+0	6.890E+0
-2.368E-1	3.358E+0	6.858E+0
-2.400E-1	3.276E+0	6.926E+0
-2.433E-1	3.169E+0	6.877E+0
-2.368E-1	3.270E+0	6.939E+0
-2.368E-1	3.309E+0	7.000E+0
-2.416E-1	3.254E+0	6.975E+0
-2.433E-1	3.332E+0	6.962E+0
-2.368E-1	3.286E+0	6.913E+0
-2.368E-1	3.231E+0	6.871E+0
-2.416E-1	3.270E+0	6.890E+0
-2.416E-1	3.325E+0	6.975E+0
-2.368E-1	3.263E+0	6.835E+0
-2.351E-1	3.309E+0	6.864E+0
-2.384E-1	3.257E+0	6.949E+0
-2.433E-1	3.251E+0	6.877E+0
-2.384E-1	3.273E+0	6.809E+0
-2.335E-1	3.218E+0	6.897E+0
-2.416E-1	3.312E+0	6.942E+0
-2.449E-1	3.218E+0	6.806E+0
-2.400E-1	3.176E+0	6.874E+0
-2.335E-1	3.276E+0	6.796E+0
-2.400E-1	3.267E+0	6.968E+0
-2.400E-1	3.286E+0	6.845E+0
-2.368E-1	3.341E+0	6.867E+0
-2.368E-1	3.299E+0	6.906E+0
-2.368E-1	3.302E+0	6.968E+0
-2.416E-1	3.244E+0	6.916E+0
-2.400E-1	3.238E+0	6.916E+0
-2.368E-1	3.315E+0	6.958E+0
-2.384E-1	3.306E+0	6.932E+0
-2.400E-1	3.225E+0	6.919E+0
-2.400E-1	3.319E+0	6.806E+0
-2.400E-1	3.263E+0	6.858E+0
-2.400E-1	3.341E+0	6.965E+0
-2.416E-1	3.273E+0	6.942E+0
-2.368E-1	3.231E+0	6.871E+0
-2.384E-1	3.319E+0	6.978E+0
-2.416E-1	3.234E+0	6.816E+0
-2.416E-1	3.231E+0	6.916E+0
-2.384E-1	3.267E+0	6.858E+0
-2.351E-1	3.315E+0	6.887E+0
-2.384E-1	3.286E+0	6.897E+0
-2.449E-1	3.325E+0	6.903E+0
-2.384E-1	3.299E+0	6.871E+0
-2.368E-1	3.361E+0	6.780E+0
-2.416E-1	3.309E+0	6.842E+0
-2.416E-1	3.315E+0	6.926E+0
-2.384E-1	3.225E+0	6.809E+0
-2.400E-1	3.241E+0	6.926E+0
-2.416E-1	3.312E+0	7.033E+0
-2.449E-1	3.231E+0	6.890E+0
-2.384E-1	3.289E+0	6.842E+0
-2.368E-1	3.212E+0	6.919E+0
-2.416E-1	3.251E+0	6.926E+0
-2.433E-1	3.312E+0	6.822E+0
-2.368E-1	3.299E+0	6.880E+0
-2.384E-1	3.351E+0	6.838E+0
-2.416E-1	3.215E+0	6.793E+0
-2.433E-1	3.302E+0	6.942E+0
-2.400E-1	3.302E+0	6.906E+0
-2.400E-1	3.358E+0	6.926E+0
-2.384E-1	3.276E+0	6.871E+0
-2.449E-1	3.286E+0	6.884E+0
-2.400E-1	3.328E+0	6.867E+0
-2.368E-1	3.257E+0	6.887E+0
-2.449E-1	3.247E+0	6.887E+0
-2.433E-1	3.260E+0	6.783E+0
-2.351E-1	3.286E+0	6.913E+0
-2.400E-1	3.296E+0	6.855E+0
-2.400E-1	3.299E+0	6.861E+0
-2.416E-1	3.238E+0	6.877E+0
-2.351E-1	3.283E+0	6.845E+0
-2.384E-1	3.199E+0	7.013E+0
-2.400E-1	3.221E+0	6.936E+0
-2.449E-1	3.251E+0	6.903E+0
-2.368E-1	3.289E+0	6.893E+0
-2.368E-1	3.251E+0	6.906E+0
-2.433E-1	3.293E+0	6.962E+0
-2.433E-1	3.387E+0	7.017E+0
-2.368E-1	3.241E+0	6.893E+0
-2.384E-1	3.270E+0	6.932E+0
-2.416E-1	3.280E+0	6.874E+0
-2.416E-1	3.283E+0	6.929E+0
-2.368E-1	3.302E+0	6.919E+0
-2.384E-1	3.280E+0	6.910E+0
-2.433E-1	3.202E+0	6.829E+0
-2.433E-1	3.309E+0	6.906E+0
-2.384E-1	3.345E+0	6.838E+0
-2.384E-1	3.286E+0	6.955E+0
-2.384E-1	3.280E+0	6.861E+0
-2.449E-1	3.225E+0	6.822E+0
-2.351E-1	3.247E+0	6.864E+0
-2.416E-1	3.286E+0	6.884E+0
-2.400E-1	3.218E+0	6.848E+0
-2.433E-1	3.312E+0	6.923E+0
-2.400E-1	3.195E+0	6.903E+0
-2.416E-1	3.293E+0	6.900E+0
-2.400E-1	3.280E+0	6.848E+0
-2.416E-1	3.289E+0	6.906E+0
-2.384E-1	3.351E+0	6.971E+0
-2.384E-1	3.202E+0	6.855E+0
-2.433E-1	3.273E+0	6.871E+0
-2.416E-1	3.335E+0	6.822E+0
-2.368E-1	3.306E+0	6.786E+0
-2.384E-1	3.234E+0	6.835E+0
-2.416E-1	3.280E+0	6.858E+0
-2.433E-1	3.315E+0	6.900E+0
-2.368E-1	3.289E+0	6.890E+0
-2.368E-1	3.218E+0	6.906E+0
-2.449E-1	3.293E+0	6.858E+0
-2.416E-1	3.309E+0	6.851E+0
-2.384E-1	3.280E+0	6.893E+0
-2.335E-1	3.289E+0	7.004E+0
-2.416E-1	3.228E+0	6.965E+0
-2.449E-1	3.228E+0	6.913E+0
-2.400E-1	3.238E+0	6.900E+0
-2.368E-1	3.251E+0	6.838E+0
-2.449E-1	3.276E+0	6.952E+0
-2.416E-1	3.306E+0	6.851E+0
-2.384E-1	3.309E+0	6.809E+0
-2.400E-1	3.358E+0	6.965E+0
-2.384E-1	3.267E+0	6.942E+0
-2.416E-1	3.312E+0	6.864E+0
-2.400E-1	3.283E+0	6.848E+0
-2.351E-1	3.244E+0	6.848E+0
-2.416E-1	3.299E+0	6.864E+0
-2.449E-1	3.309E+0	6.923E+0
-2.400E-1	3.276E+0	6.897E+0
-2.351E-1	3.325E+0	6.890E+0
-2.433E-1	3.312E+0	6.842E+0
-2.433E-1	3.293E+0	6.845E+0
-2.400E-1	3.273E+0	6.880E+0
-2.368E-1	3.215E+0	6.877E+0
-2.416E-1	3.299E+0	6.851E+0
-2.416E-1	3.273E+0	6.923E+0
-2.384E-1	3.319E+0	6.871E+0
-2.384E-1	3.276E+0	6.799E+0
-2.400E-1	3.238E+0	6.864E+0
-2.400E-1	3.322E+0	6.880E+0
-2.384E-1	3.241E+0	6.991E+0
-2.368E-1	3.325E+0	6.806E+0
-2.416E-1	3.276E+0	6.932E+0
-2.433E-1	3.283E+0	6.952E+0
-2.368E-1	3.293E+0	6.816E+0
-2.384E-1	3.276E+0	6.897E+0
-2.384E-1	3.325E+0	6.770E+0
-2.416E-1	3.263E+0	6.825E+0
-2.384E-1	3.299E+0	6.887E+0
-2.384E-1	3.234E+0	6.880E+0
-2.416E-1	3.315E+0	6.939E+0
-2.433E-1	3.286E+0	6.981E+0
-2.368E-1	3.312E+0	6.858E+0
-2.368E-1	3.234E+0	6.958E+0
-2.433E-1	3.322E+0	6.900E+0
-2.449E-1	3.341E+0	6.884E+0
-2.368E-1	3.179E+0	6.838E+0
-2.400E-1	3.244E+0	6.734E+0
-2.400E-1	3.218E+0	6.910E+0
-2.433E-1	3.276E+0	6.842E+0
-2.400E-1	3.251E+0	6.884E+0
-2.368E-1	3.270E+0	6.835E+0
-2.400E-1	3.273E+0	6.851E+0
-2.416E-1	3.299E+0	6.955E+0
-2.368E-1	3.257E+0	6.858E+0
-2.400E-1	3.267E+0	6.929E+0
-2.433E-1	3.270E+0	6.929E+0
-2.433E-1	3.354E+0	6.932E+0
-2.384E-1	3.205E+0	6.936E+0
-2.368E-1	3.296E+0	6.858E+0
-2.433E-1	3.267E+0	6.900E+0
-2.416E-1	3.270E+0	6.867E+0
-2.400E-1	3.286E+0	6.981E+0
-2.400E-1	3.225E+0	6.874E+0
-2.400E-1	3.315E+0	6.835E+0
-2.416E-1	3.276E+0	6.923E+0
-2.384E-1	3.296E+0	6.867E+0
-2.400E-1	3.260E+0	6.900E+0
-2.433E-1	3.322E+0	6.968E+0
-2.433E-1	3.254E+0	6.829E+0
-2.384E-1	3.306E+0	6.871E+0
-2.368E-1	3.273E+0	6.949E+0
-2.433E-1	3.289E+0	6.897E+0
-2.465E-1	3.260E+0	6.900E+0
-2.368E-1	3.270E+0	6.858E+0
-2.368E-1	3.289E+0	6.919E+0
-2.433E-1	3.208E+0	6.910E+0
-2.449E-1	3.325E+0	6.890E+0
-2.416E-1	3.234E+0	6.955E+0
-2.368E-1	3.257E+0	6.975E+0
-2.400E-1	3.299E+0	6.877E+0
-2.433E-1	3.270E+0	6.906E+0
-2.384E-1	3.270E+0	6.880E+0
-2.368E-1	3.225E+0	6.936E+0
-2.416E-1	3.228E+0	6.809E+0
-2.433E-1	3.231E+0	6.903E+0
-2.400E-1	3.306E+0	6.864E+0
-2.400E-1	3.345E+0	6.861E+0
-2.400E-1	3.276E+0	6.880E+0
-2.416E-1	3.267E+0	6.893E+0
-2.384E-1	3.315E+0	6.926E+0
-2.368E-1	3.289E+0	6.874E+0
-2.400E-1	3.306E+0	6.975E+0
-2.433E-1	3.251E+0	6.871E+0
-2.400E-1	3.208E+0	6.858E+0
-2.351E-1	3.238E+0	6.877E+0
-2.449E-1	3.257E+0	6.910E+0
-2.449E-1	3.332E+0	6.923E+0
-2.384E-1	3.273E+0	6.880E+0
-2.368E-1	3.263E+0	6.890E+0
-2.433E-1	3.276E+0	6.906E+0
-2.449E-1	3.267E+0	6.874E+0
-2.433E-1	3.374E+0	6.916E+0
-2.384E-1	3.218E+0	6.906E+0
-2.416E-1	3.322E+0	6.910E+0
-2.433E-1	3.215E+0	6.874E+0
-2.384E-1	3.215E+0	6.942E+0
-2.400E-1	3.189E+0	6.855E+0
-2.416E-1	3.335E+0	6.965E+0
-2.433E-1	3.302E+0	6.936E+0
-2.400E-1	3.286E+0	6.751E+0
-2.368E-1	3.247E+0	6.978E+0
-2.416E-1	3.293E+0	6.877E+0
-2.433E-1	3.296E+0	6.936E+0
-2.368E-1	3.263E+0	6.890E+0
-2.384E-1	3.251E+0	6.916E+0
-2.416E-1	3.205E+0	6.848E+0
-2.449E-1	3.251E+0	6.926E+0
-2.400E-1	3.238E+0	6.923E+0
-2.400E-1	3.254E+0	6.777E+0
-2.416E-1	3.393E+0	6.871E+0
-2.449E-1	3.384E+0	6.936E+0
-2.400E-1	3.280E+0	6.962E+0
-2.400E-1	3.293E+0	6.939E+0
-2.400E-1	3.251E+0	6.900E+0
-2.433E-1	3.280E+0	6.803E+0
-2.400E-1	3.309E+0	6.887E+0
-2.368E-1	3.273E+0	6.919E+0
-2.416E-1	3.234E+0	6.952E+0
-2.433E-1	3.312E+0	6.913E+0
-2.400E-1	3.296E+0	6.767E+0
-2.368E-1	3.260E+0	6.942E+0
-2.416E-1	3.306E+0	7.004E+0
-2.449E-1	3.260E+0	6.884E+0
-2.400E-1	3.302E+0	6.806E+0
-2.368E-1	3.280E+0	6.887E+0
-2.416E-1	3.247E+0	6.913E+0
-2.433E-1	3.273E+0	6.861E+0
-2.384E-1	3.267E+0	6.991E+0
-2.384E-1	3.234E+0	6.838E+0
-2.400E-1	3.283E+0	6.874E+0
-2.449E-1	3.322E+0	6.835E+0
-2.368E-1	3.319E+0	6.867E+0
-2.384E-1	3.263E+0	6.874E+0
-2.433E-1	3.221E+0	6.942E+0
-2.433E-1	3.270E+0	6.838E+0
-2.384E-1	3.251E+0	6.903E+0
-2.400E-1	3.257E+0	6.874E+0
-2.400E-1	3.361E+0	6.893E+0
-2.449E-1	3.312E+0	6.955E+0
-2.416E-1	3.328E+0	6.874E+0
-2.384E-1	3.302E+0	6.874E+0
-2.400E-1	3.351E+0	6.965E+0
-2.449E-1	3.273E+0	6.926E+0
-2.400E-1	3.283E+0	6.858E+0
-2.351E-1	3.257E+0	6.806E+0
[truncated: 93,970 more rows]
