# Supplementary material for: Improved ANAP incorporation and VCF analysis reveal details of P2X7 current facilitation and a limited conformational interplay between ATP binding and the intracellular ballast domain
Source: eLife. 2023 Jan 4;12:e82479. doi: 10.7554/eLife.82479 (PMC9859053; doi:10.7554/eLife.82479)
Supplement: Figure 5—figure supplement 2—source data 1. [file elife-82479-fig5-figsupp2-data1.zip › Figure-5_figure-supplement-2_source-data-1/22m06/08.csv]

-6.646E-2	9.930E+0	2.486E+1
-6.160E-2	9.787E+0	2.477E+1
-5.998E-2	9.891E+0	2.488E+1
-6.322E-2	9.985E+0	2.484E+1
-6.484E-2	9.787E+0	2.481E+1
-6.322E-2	9.875E+0	2.490E+1
-5.835E-2	9.884E+0	2.483E+1
-5.998E-2	9.904E+0	2.483E+1
-6.322E-2	9.868E+0	2.491E+1
-6.322E-2	9.862E+0	2.456E+1
-5.998E-2	9.927E+0	2.462E+1
-6.160E-2	9.884E+0	2.492E+1
-6.484E-2	9.855E+0	2.486E+1
-6.160E-2	9.962E+0	2.464E+1
-6.322E-2	9.774E+0	2.479E+1
-6.160E-2	9.972E+0	2.506E+1
-6.322E-2	9.930E+0	2.477E+1
-6.160E-2	9.875E+0	2.491E+1
-6.160E-2	9.781E+0	2.478E+1
-6.322E-2	9.923E+0	2.495E+1
-6.646E-2	9.962E+0	2.479E+1
-6.160E-2	9.884E+0	2.488E+1
-6.160E-2	9.891E+0	2.499E+1
-6.322E-2	9.956E+0	2.488E+1
-6.484E-2	9.907E+0	2.476E+1
-6.160E-2	9.816E+0	2.466E+1
-6.160E-2	9.998E+0	2.491E+1
-6.160E-2	9.871E+0	2.494E+1
-6.484E-2	9.985E+0	2.490E+1
-6.322E-2	9.839E+0	2.477E+1
-6.160E-2	9.849E+0	2.491E+1
-6.322E-2	9.819E+0	2.490E+1
-6.322E-2	9.956E+0	2.491E+1
-6.322E-2	9.875E+0	2.473E+1
-5.998E-2	9.875E+0	2.483E+1
-5.998E-2	9.965E+0	2.481E+1
-6.646E-2	9.978E+0	2.497E+1
-6.322E-2	9.878E+0	2.492E+1
-5.835E-2	9.910E+0	2.489E+1
-6.160E-2	9.888E+0	2.474E+1
-6.646E-2	9.917E+0	2.501E+1
-6.160E-2	9.845E+0	2.489E+1
-6.322E-2	9.975E+0	2.489E+1
-6.322E-2	1.007E+1	2.492E+1
-6.484E-2	9.946E+0	2.498E+1
-6.484E-2	9.965E+0	2.485E+1
-5.998E-2	9.871E+0	2.478E+1
-6.160E-2	9.868E+0	2.485E+1
-6.484E-2	9.845E+0	2.486E+1
-6.160E-2	9.940E+0	2.498E+1
-6.322E-2	9.901E+0	2.474E+1
-6.160E-2	9.816E+0	2.493E+1
-6.322E-2	9.862E+0	2.476E+1
-6.160E-2	1.001E+1	2.479E+1
-5.998E-2	9.904E+0	2.486E+1
-5.998E-2	9.774E+0	2.472E+1
-6.484E-2	9.894E+0	2.480E+1
-6.322E-2	9.891E+0	2.461E+1
-5.998E-2	9.956E+0	2.484E+1
-6.322E-2	9.878E+0	2.480E+1
-6.322E-2	9.946E+0	2.466E+1
-6.160E-2	9.917E+0	2.464E+1
-5.998E-2	9.904E+0	2.507E+1
-6.484E-2	9.832E+0	2.482E+1
-6.484E-2	9.914E+0	2.491E+1
-6.322E-2	9.927E+0	2.480E+1
-5.998E-2	9.732E+0	2.474E+1
-6.160E-2	9.823E+0	2.494E+1
-6.322E-2	9.995E+0	2.488E+1
-6.322E-2	9.865E+0	2.479E+1
-5.835E-2	9.884E+0	2.481E+1
-6.322E-2	9.969E+0	2.485E+1
-6.484E-2	9.907E+0	2.493E+1
-6.160E-2	9.884E+0	2.476E+1
-5.998E-2	9.878E+0	2.494E+1
-6.322E-2	9.923E+0	2.474E+1
-6.322E-2	9.871E+0	2.484E+1
-6.160E-2	9.868E+0	2.480E+1
-6.322E-2	9.842E+0	2.487E+1
-6.322E-2	9.794E+0	2.505E+1
-6.484E-2	9.862E+0	2.506E+1
-5.998E-2	9.784E+0	2.489E+1
-5.998E-2	9.842E+0	2.469E+1
-6.160E-2	9.884E+0	2.498E+1
-6.160E-2	9.761E+0	2.508E+1
-5.998E-2	9.943E+0	2.468E+1
-5.835E-2	9.819E+0	2.461E+1
-6.322E-2	9.852E+0	2.475E+1
-6.646E-2	9.826E+0	2.480E+1
-6.322E-2	9.794E+0	2.476E+1
-6.160E-2	9.839E+0	2.486E+1
-6.160E-2	1.004E+1	2.500E+1
-6.484E-2	9.803E+0	2.479E+1
-6.160E-2	9.927E+0	2.486E+1
-5.998E-2	9.875E+0	2.493E+1
-6.322E-2	9.927E+0	2.484E+1
-6.484E-2	9.894E+0	2.491E+1
-5.998E-2	9.794E+0	2.480E+1
-5.998E-2	9.836E+0	2.492E+1
-6.322E-2	9.829E+0	2.488E+1
-6.322E-2	9.858E+0	2.508E+1
-6.160E-2	9.927E+0	2.494E+1
-5.998E-2	9.907E+0	2.489E+1
-6.322E-2	9.998E+0	2.475E+1
-6.646E-2	9.952E+0	2.486E+1
-6.160E-2	9.823E+0	2.496E+1
-6.160E-2	9.914E+0	2.483E+1
-5.835E-2	9.946E+0	2.470E+1
-6.160E-2	9.930E+0	2.475E+1
-6.322E-2	9.858E+0	2.503E+1
-6.160E-2	9.875E+0	2.473E+1
-6.160E-2	9.797E+0	2.486E+1
-6.646E-2	9.836E+0	2.473E+1
-6.484E-2	9.897E+0	2.491E+1
-6.160E-2	9.703E+0	2.474E+1
-6.160E-2	9.826E+0	2.472E+1
-6.809E-2	9.816E+0	2.498E+1
-6.484E-2	9.862E+0	2.467E+1
-5.998E-2	9.816E+0	2.505E+1
-6.160E-2	9.891E+0	2.508E+1
-6.322E-2	9.969E+0	2.505E+1
-6.160E-2	9.807E+0	2.474E+1
-6.160E-2	9.965E+0	2.494E+1
-6.160E-2	9.868E+0	2.485E+1
-6.646E-2	9.891E+0	2.494E+1
-6.322E-2	9.839E+0	2.487E+1
-6.160E-2	9.933E+0	2.473E+1
-6.322E-2	9.842E+0	2.501E+1
-6.484E-2	9.852E+0	2.488E+1
-6.646E-2	9.852E+0	2.477E+1
-6.160E-2	9.768E+0	2.476E+1
-6.160E-2	9.907E+0	2.483E+1
-6.646E-2	9.991E+0	2.485E+1
-6.484E-2	9.897E+0	2.475E+1
-6.322E-2	9.930E+0	2.479E+1
-6.160E-2	9.871E+0	2.480E+1
-6.160E-2	9.823E+0	2.485E+1
-6.160E-2	9.910E+0	2.471E+1
-6.322E-2	9.897E+0	2.491E+1
-5.835E-2	9.901E+0	2.494E+1
-6.322E-2	9.807E+0	2.482E+1
-6.646E-2	9.917E+0	2.498E+1
-5.998E-2	9.952E+0	2.491E+1
-6.322E-2	9.940E+0	2.499E+1
-6.484E-2	9.943E+0	2.486E+1
-5.998E-2	9.878E+0	2.485E+1
-5.835E-2	9.936E+0	2.488E+1
-6.160E-2	9.969E+0	2.490E+1
-6.322E-2	9.982E+0	2.483E+1
-6.322E-2	9.894E+0	2.474E+1
-5.998E-2	9.836E+0	2.486E+1
-6.484E-2	9.917E+0	2.489E+1
-6.484E-2	9.845E+0	2.479E+1
-6.160E-2	9.813E+0	2.489E+1
-5.835E-2	9.842E+0	2.481E+1
-6.160E-2	9.891E+0	2.498E+1
-6.322E-2	9.904E+0	2.485E+1
-6.160E-2	9.797E+0	2.497E+1
-6.160E-2	9.917E+0	2.481E+1
-5.998E-2	9.914E+0	2.499E+1
-6.160E-2	9.755E+0	2.499E+1
-6.160E-2	9.813E+0	2.488E+1
-5.835E-2	9.823E+0	2.501E+1
-6.322E-2	9.891E+0	2.472E+1
-6.646E-2	9.943E+0	2.496E+1
-6.160E-2	9.933E+0	2.478E+1
-6.160E-2	9.881E+0	2.483E+1
-6.484E-2	9.881E+0	2.484E+1
-6.484E-2	9.878E+0	2.472E+1
-6.160E-2	9.832E+0	2.488E+1
-5.998E-2	9.933E+0	2.487E+1
-5.998E-2	9.917E+0	2.474E+1
-6.484E-2	9.826E+0	2.488E+1
-6.484E-2	9.917E+0	2.481E+1
-5.998E-2	9.904E+0	2.496E+1
-6.160E-2	9.914E+0	2.484E+1
-6.322E-2	9.930E+0	2.476E+1
-6.322E-2	9.855E+0	2.494E+1
-6.160E-2	9.920E+0	2.499E+1
-6.322E-2	9.761E+0	2.491E+1
-6.484E-2	9.998E+0	2.471E+1
-6.160E-2	9.959E+0	2.478E+1
-6.322E-2	9.868E+0	2.489E+1
-5.998E-2	9.738E+0	2.454E+1
-6.646E-2	9.888E+0	2.483E+1
-6.322E-2	9.810E+0	2.501E+1
-5.998E-2	9.894E+0	2.503E+1
-6.160E-2	9.949E+0	2.478E+1
-6.484E-2	9.839E+0	2.482E+1
-6.484E-2	9.807E+0	2.486E+1
-5.835E-2	9.914E+0	2.445E+1
-6.160E-2	9.988E+0	2.498E+1
-6.484E-2	9.868E+0	2.492E+1
-6.322E-2	9.897E+0	2.482E+1
-6.322E-2	9.829E+0	2.480E+1
-6.322E-2	9.797E+0	2.492E+1
-6.322E-2	9.829E+0	2.492E+1
-6.322E-2	9.881E+0	2.476E+1
-6.322E-2	9.858E+0	2.481E+1
-6.160E-2	9.972E+0	2.470E+1
-6.322E-2	9.988E+0	2.479E+1
-6.322E-2	9.930E+0	2.462E+1
-5.835E-2	9.742E+0	2.488E+1
-6.322E-2	9.930E+0	2.483E+1
-6.322E-2	9.927E+0	2.480E+1
-6.160E-2	1.002E+1	2.487E+1
-6.160E-2	9.949E+0	2.493E+1
-5.998E-2	9.781E+0	2.491E+1
-6.646E-2	9.894E+0	2.489E+1
-6.322E-2	9.930E+0	2.479E+1
-5.673E-2	9.884E+0	2.460E+1
-6.322E-2	9.816E+0	2.482E+1
-6.322E-2	9.852E+0	2.474E+1
-6.484E-2	9.927E+0	2.502E+1
-5.835E-2	9.881E+0	2.498E+1
-5.998E-2	9.878E+0	2.480E+1
-6.484E-2	9.862E+0	2.494E+1
-6.484E-2	1.002E+1	2.496E+1
-6.322E-2	9.884E+0	2.490E+1
-6.484E-2	1.006E+1	2.476E+1
-6.484E-2	9.888E+0	2.489E+1
-6.322E-2	9.927E+0	2.481E+1
-5.998E-2	9.823E+0	2.475E+1
-5.998E-2	9.888E+0	2.505E+1
-6.484E-2	9.871E+0	2.496E+1
-6.484E-2	9.858E+0	2.462E+1
-5.998E-2	9.875E+0	2.485E+1
-6.160E-2	9.949E+0	2.488E+1
-6.646E-2	9.836E+0	2.477E+1
-6.160E-2	9.803E+0	2.472E+1
-5.998E-2	9.686E+0	2.475E+1
-6.322E-2	9.758E+0	2.487E+1
-6.484E-2	9.755E+0	2.484E+1
-6.322E-2	9.907E+0	2.487E+1
-5.835E-2	9.858E+0	2.495E+1
-5.998E-2	9.962E+0	2.478E+1
-6.322E-2	9.985E+0	2.480E+1
-6.322E-2	9.920E+0	2.478E+1
-5.998E-2	9.878E+0	2.493E+1
-6.484E-2	9.748E+0	2.494E+1
-6.322E-2	9.790E+0	2.503E+1
-6.160E-2	9.810E+0	2.474E+1
-6.160E-2	9.875E+0	2.477E+1
-6.160E-2	9.907E+0	2.492E+1
-6.484E-2	9.871E+0	2.475E+1
-6.322E-2	9.891E+0	2.492E+1
-6.160E-2	9.917E+0	2.472E+1
-6.160E-2	9.965E+0	2.485E+1
-6.484E-2	9.940E+0	2.482E+1
-6.160E-2	9.832E+0	2.486E+1
-5.998E-2	9.784E+0	2.484E+1
-5.998E-2	9.839E+0	2.480E+1
-6.646E-2	1.000E+1	2.486E+1
-6.484E-2	9.826E+0	2.476E+1
-5.998E-2	9.823E+0	2.472E+1
-6.322E-2	9.839E+0	2.485E+1
-6.322E-2	9.842E+0	2.477E+1
-6.322E-2	9.868E+0	2.470E+1
-6.160E-2	9.907E+0	2.496E+1
-5.998E-2	9.871E+0	2.497E+1
-6.322E-2	9.959E+0	2.491E+1
-6.322E-2	9.907E+0	2.480E+1
-6.160E-2	9.884E+0	2.477E+1
-6.160E-2	9.839E+0	2.487E+1
-6.322E-2	9.871E+0	2.486E+1
-6.160E-2	1.002E+1	2.476E+1
-5.835E-2	9.933E+0	2.483E+1
-6.322E-2	9.862E+0	2.485E+1
-6.322E-2	9.871E+0	2.487E+1
-6.322E-2	1.000E+1	2.459E+1
-5.835E-2	1.001E+1	2.493E+1
-5.998E-2	9.930E+0	2.467E+1
-6.646E-2	9.787E+0	2.498E+1
-6.484E-2	9.901E+0	2.480E+1
-5.998E-2	9.891E+0	2.462E+1
-6.322E-2	9.790E+0	2.478E+1
-6.646E-2	9.836E+0	2.479E+1
-6.322E-2	9.910E+0	2.494E+1
-5.998E-2	9.865E+0	2.454E+1
-6.160E-2	9.943E+0	2.481E+1
-6.322E-2	9.790E+0	2.484E+1
-6.484E-2	9.894E+0	2.462E+1
-6.160E-2	9.888E+0	2.465E+1
-6.160E-2	9.930E+0	2.495E+1
-6.322E-2	9.910E+0	2.488E+1
-6.484E-2	9.940E+0	2.471E+1
-5.835E-2	9.849E+0	2.497E+1
-5.998E-2	9.842E+0	2.479E+1
-6.646E-2	9.946E+0	2.466E+1
-5.998E-2	9.845E+0	2.474E+1
-5.835E-2	9.901E+0	2.484E+1
-6.322E-2	9.978E+0	2.476E+1
-6.484E-2	9.878E+0	2.486E+1
-5.998E-2	9.842E+0	2.468E+1
-5.835E-2	9.865E+0	2.501E+1
-6.160E-2	9.819E+0	2.488E+1
-6.322E-2	9.855E+0	2.482E+1
-6.484E-2	9.923E+0	2.471E+1
-5.998E-2	9.832E+0	2.495E+1
-6.160E-2	1.004E+1	2.489E+1
-6.484E-2	9.862E+0	2.478E+1
-6.160E-2	9.784E+0	2.482E+1
-6.160E-2	9.907E+0	2.478E+1
-5.998E-2	9.836E+0	2.474E+1
-6.160E-2	9.875E+0	2.471E+1
-6.160E-2	9.849E+0	2.476E+1
-5.835E-2	9.881E+0	2.480E+1
-6.160E-2	9.907E+0	2.474E+1
-6.322E-2	9.930E+0	2.459E+1
-6.484E-2	9.927E+0	2.465E+1
-5.835E-2	9.897E+0	2.471E+1
-6.160E-2	9.969E+0	2.470E+1
-6.484E-2	9.901E+0	2.485E+1
-6.160E-2	9.965E+0	2.474E+1
-5.835E-2	9.891E+0	2.467E+1
-6.160E-2	9.777E+0	2.490E+1
-6.484E-2	9.836E+0	2.472E+1
-6.160E-2	9.871E+0	2.492E+1
-6.160E-2	9.868E+0	2.461E+1
-5.998E-2	9.771E+0	2.479E+1
-6.322E-2	9.810E+0	2.519E+1
-6.322E-2	9.839E+0	2.481E+1
-6.484E-2	9.897E+0	2.485E+1
-6.160E-2	9.832E+0	2.492E+1
-6.160E-2	1.004E+1	2.479E+1
-6.160E-2	9.781E+0	2.479E+1
-5.998E-2	9.998E+0	2.508E+1
-6.160E-2	9.897E+0	2.491E+1
-6.484E-2	9.748E+0	2.467E+1
-6.322E-2	9.813E+0	2.475E+1
-6.160E-2	9.839E+0	2.489E+1
-5.998E-2	9.725E+0	2.476E+1
-6.646E-2	9.884E+0	2.483E+1
-6.484E-2	9.952E+0	2.467E+1
-5.835E-2	9.790E+0	2.485E+1
-5.998E-2	9.865E+0	2.478E+1
-6.322E-2	9.952E+0	2.477E+1
-6.484E-2	9.975E+0	2.477E+1
-6.484E-2	9.930E+0	2.486E+1
-6.160E-2	9.949E+0	2.480E+1
-6.484E-2	9.823E+0	2.488E+1
-6.160E-2	9.842E+0	2.489E+1
-5.835E-2	9.884E+0	2.481E+1
-6.160E-2	9.852E+0	2.484E+1
-6.322E-2	9.849E+0	2.459E+1
-6.322E-2	9.910E+0	2.467E+1
-6.322E-2	9.952E+0	2.486E+1
-6.160E-2	9.787E+0	2.483E+1
-6.484E-2	9.901E+0	2.485E+1
-5.998E-2	9.787E+0	2.458E+1
-5.835E-2	1.007E+1	2.471E+1
-6.160E-2	9.946E+0	2.471E+1
-6.646E-2	9.901E+0	2.490E+1
-6.322E-2	9.836E+0	2.475E+1
-5.998E-2	9.927E+0	2.471E+1
-6.160E-2	9.865E+0	2.480E+1
-6.484E-2	9.998E+0	2.465E+1
-6.322E-2	9.813E+0	2.482E+1
-5.998E-2	9.852E+0	2.484E+1
-6.322E-2	9.829E+0	2.489E+1
-6.646E-2	9.787E+0	2.478E+1
-6.160E-2	9.781E+0	2.482E+1
-5.998E-2	9.897E+0	2.475E+1
-6.160E-2	9.787E+0	2.498E+1
-6.322E-2	9.975E+0	2.499E+1
-6.322E-2	9.716E+0	2.486E+1
-6.322E-2	9.897E+0	2.480E+1
-6.322E-2	9.910E+0	2.470E+1
-6.484E-2	9.988E+0	2.481E+1
-6.322E-2	9.774E+0	2.487E+1
-5.998E-2	9.797E+0	2.474E+1
-6.322E-2	9.884E+0	2.486E+1
-6.484E-2	9.978E+0	2.473E+1
-6.160E-2	9.972E+0	2.478E+1
-6.160E-2	9.904E+0	2.474E+1
-5.998E-2	9.761E+0	2.462E+1
-6.484E-2	9.706E+0	2.472E+1
-5.998E-2	9.836E+0	2.474E+1
-6.160E-2	9.927E+0	2.476E+1
-6.322E-2	9.881E+0	2.477E+1
-6.322E-2	9.845E+0	2.479E+1
-6.322E-2	9.888E+0	2.476E+1
-6.160E-2	9.943E+0	2.482E+1
-6.160E-2	9.897E+0	2.480E+1
-6.484E-2	9.816E+0	2.486E+1
-6.484E-2	9.884E+0	2.471E+1
-6.160E-2	9.839E+0	2.479E+1
-6.160E-2	9.813E+0	2.471E+1
-6.160E-2	9.810E+0	2.480E+1
-6.322E-2	9.845E+0	2.480E+1
-6.160E-2	9.800E+0	2.492E+1
-5.835E-2	9.774E+0	2.466E+1
-6.160E-2	9.985E+0	2.474E+1
-6.484E-2	1.000E+1	2.477E+1
-5.998E-2	9.858E+0	2.461E+1
-6.322E-2	9.829E+0	2.491E+1
-6.484E-2	9.943E+0	2.485E+1
-6.160E-2	9.823E+0	2.476E+1
-5.998E-2	9.914E+0	2.472E+1
-6.322E-2	1.006E+1	2.473E+1
-6.484E-2	9.949E+0	2.473E+1
-6.322E-2	9.868E+0	2.478E+1
-6.322E-2	9.978E+0	2.488E+1
-6.160E-2	9.781E+0	2.472E+1
-6.484E-2	9.761E+0	2.475E+1
-6.322E-2	9.813E+0	2.460E+1
-6.160E-2	9.855E+0	2.474E+1
-5.998E-2	9.849E+0	2.475E+1
-6.484E-2	9.930E+0	2.481E+1
-6.322E-2	9.839E+0	2.489E+1
-5.998E-2	9.826E+0	2.489E+1
-5.998E-2	9.865E+0	2.474E+1
-6.484E-2	9.823E+0	2.485E+1
-6.322E-2	9.881E+0	2.486E+1
-5.998E-2	9.832E+0	2.475E+1
-5.998E-2	9.816E+0	2.489E+1
-6.646E-2	9.790E+0	2.448E+1
-6.160E-2	9.901E+0	2.482E+1
-6.322E-2	9.865E+0	2.493E+1
-6.160E-2	1.003E+1	2.488E+1
-6.322E-2	9.862E+0	2.491E+1
-6.322E-2	9.930E+0	2.478E+1
-5.998E-2	9.927E+0	2.477E+1
-6.484E-2	9.868E+0	2.465E+1
-6.646E-2	9.897E+0	2.476E+1
-6.322E-2	9.832E+0	2.485E+1
-6.160E-2	9.904E+0	2.469E+1
-6.322E-2	9.940E+0	2.489E+1
-6.484E-2	9.907E+0	2.480E+1
-6.322E-2	9.917E+0	2.483E+1
-5.998E-2	9.771E+0	2.469E+1
-6.160E-2	9.897E+0	2.471E+1
-6.322E-2	9.904E+0	2.484E+1
-6.484E-2	9.923E+0	2.476E+1
-5.998E-2	9.803E+0	2.473E+1
-6.322E-2	9.829E+0	2.486E+1
-5.998E-2	9.845E+0	2.491E+1
-6.322E-2	9.836E+0	2.478E+1
-5.998E-2	9.910E+0	2.466E+1
-5.998E-2	9.819E+0	2.476E+1
-6.484E-2	9.865E+0	2.494E+1
-6.484E-2	9.871E+0	2.474E+1
-5.998E-2	9.845E+0	2.481E+1
-5.998E-2	9.716E+0	2.476E+1
-6.322E-2	9.816E+0	2.497E+1
-6.484E-2	9.901E+0	2.472E+1
-6.160E-2	9.982E+0	2.486E+1
-5.835E-2	9.849E+0	2.482E+1
-6.322E-2	9.897E+0	2.469E+1
-6.160E-2	9.797E+0	2.465E+1
-5.998E-2	9.845E+0	2.475E+1
-6.160E-2	9.878E+0	2.488E+1
-6.646E-2	9.839E+0	2.468E+1
-6.322E-2	9.849E+0	2.465E+1
-5.998E-2	9.849E+0	2.488E+1
-6.160E-2	9.803E+0	2.484E+1
-6.484E-2	9.755E+0	2.458E+1
-5.998E-2	9.832E+0	2.468E+1
-5.998E-2	9.777E+0	2.469E+1
-6.322E-2	9.969E+0	2.470E+1
-6.484E-2	9.826E+0	2.471E+1
-6.484E-2	9.852E+0	2.465E+1
-5.998E-2	9.803E+0	2.467E+1
-5.998E-2	9.816E+0	2.481E+1
-6.322E-2	9.907E+0	2.477E+1
-6.322E-2	9.790E+0	2.493E+1
-5.673E-2	9.829E+0	2.466E+1
-6.160E-2	9.943E+0	2.489E+1
-6.322E-2	9.855E+0	2.486E+1
-5.998E-2	9.897E+0	2.486E+1
-6.322E-2	9.875E+0	2.477E+1
-6.646E-2	9.927E+0	2.486E+1
-6.322E-2	9.904E+0	2.480E+1
-6.160E-2	9.897E+0	2.456E+1
-5.998E-2	9.875E+0	2.491E+1
-6.322E-2	9.871E+0	2.485E+1
-6.484E-2	9.946E+0	2.483E+1
-6.484E-2	9.891E+0	2.488E+1
-5.673E-2	9.764E+0	2.484E+1
-5.835E-2	9.946E+0	2.497E+1
-6.646E-2	9.923E+0	2.490E+1
-6.322E-2	9.803E+0	2.464E+1
-5.998E-2	9.719E+0	2.466E+1
-5.998E-2	9.813E+0	2.486E+1
-6.646E-2	9.946E+0	2.473E+1
-6.160E-2	9.839E+0	2.475E+1
-5.998E-2	9.810E+0	2.455E+1
-5.998E-2	9.904E+0	2.482E+1
-6.160E-2	9.781E+0	2.487E+1
-6.484E-2	9.803E+0	2.468E+1
-5.998E-2	9.897E+0	2.489E+1
-5.998E-2	9.930E+0	2.484E+1
-6.322E-2	9.823E+0	2.477E+1
-6.322E-2	9.819E+0	2.472E+1
-6.484E-2	9.842E+0	2.482E+1
-5.998E-2	9.803E+0	2.489E+1
-6.160E-2	9.959E+0	2.481E+1
-6.160E-2	9.907E+0	2.494E+1
-6.160E-2	9.787E+0	2.480E+1
-5.835E-2	9.940E+0	2.467E+1
-6.160E-2	9.871E+0	2.494E+1
-6.160E-2	9.842E+0	2.497E+1
-5.835E-2	9.871E+0	2.481E+1
-5.835E-2	9.771E+0	2.453E+1
-6.646E-2	9.862E+0	2.489E+1
-6.484E-2	9.975E+0	2.468E+1
-5.998E-2	9.758E+0	2.482E+1
-5.998E-2	9.988E+0	2.483E+1
-6.484E-2	9.868E+0	2.492E+1
-6.160E-2	9.829E+0	2.472E+1
-5.998E-2	9.865E+0	2.481E+1
-6.160E-2	9.881E+0	2.485E+1
-6.322E-2	9.810E+0	2.475E+1
-6.322E-2	9.959E+0	2.466E+1
-5.998E-2	9.774E+0	2.490E+1
-6.160E-2	9.956E+0	2.490E+1
-6.322E-2	9.930E+0	2.473E+1
-6.322E-2	9.952E+0	2.459E+1
-5.998E-2	9.865E+0	2.477E+1
-5.835E-2	9.884E+0	2.471E+1
-6.484E-2	1.000E+1	2.485E+1
-6.322E-2	9.946E+0	2.503E+1
-5.998E-2	9.865E+0	2.476E+1
-5.835E-2	9.813E+0	2.485E+1
-6.322E-2	9.784E+0	2.489E+1
-6.322E-2	9.930E+0	2.478E+1
-6.322E-2	9.923E+0	2.455E+1
-5.835E-2	9.855E+0	2.478E+1
-6.484E-2	9.888E+0	2.482E+1
-6.160E-2	9.774E+0	2.467E+1
-5.998E-2	9.949E+0	2.485E+1
-6.160E-2	9.819E+0	2.473E+1
-6.484E-2	9.881E+0	2.473E+1
-6.160E-2	9.784E+0	2.488E+1
-6.160E-2	9.842E+0	2.485E+1
-6.322E-2	9.881E+0	2.475E+1
-6.160E-2	9.972E+0	2.473E+1
-5.998E-2	9.855E+0	2.470E+1
-6.322E-2	9.923E+0	2.477E+1
-6.160E-2	9.940E+0	2.468E+1
-6.484E-2	9.865E+0	2.493E+1
-6.484E-2	9.878E+0	2.467E+1
-6.160E-2	9.871E+0	2.476E+1
-5.835E-2	9.881E+0	2.471E+1
-6.322E-2	9.868E+0	2.476E+1
-5.998E-2	9.914E+0	2.500E+1
-6.160E-2	9.787E+0	2.478E+1
-5.998E-2	9.797E+0	2.464E+1
-6.322E-2	9.943E+0	2.473E+1
-6.322E-2	1.001E+1	2.486E+1
-6.322E-2	9.839E+0	2.476E+1
-5.998E-2	9.858E+0	2.463E+1
-6.160E-2	9.888E+0	2.469E+1
-6.322E-2	9.849E+0	2.469E+1
-6.484E-2	9.832E+0	2.464E+1
-6.484E-2	9.946E+0	2.481E+1
-6.160E-2	9.803E+0	2.477E+1
-5.998E-2	9.845E+0	2.486E+1
-6.160E-2	9.956E+0	2.462E+1
-6.160E-2	9.884E+0	2.489E+1
-6.484E-2	9.816E+0	2.461E+1
-6.160E-2	9.871E+0	2.465E+1
-6.160E-2	9.755E+0	2.476E+1
-6.160E-2	9.927E+0	2.476E+1
-6.160E-2	9.842E+0	2.483E+1
-6.322E-2	9.897E+0	2.452E+1
-5.835E-2	9.826E+0	2.474E+1
-6.160E-2	9.832E+0	2.476E+1
-6.646E-2	9.771E+0	2.488E+1
-6.322E-2	9.975E+0	2.473E+1
-5.998E-2	9.826E+0	2.480E+1
-6.322E-2	9.842E+0	2.476E+1
-6.160E-2	9.693E+0	2.482E+1
-6.322E-2	9.816E+0	2.458E+1
-5.835E-2	9.781E+0	2.462E+1
-5.673E-2	9.842E+0	2.483E+1
-6.646E-2	9.826E+0	2.471E+1
-6.160E-2	9.952E+0	2.480E+1
-6.160E-2	9.927E+0	2.493E+1
-6.160E-2	9.845E+0	2.474E+1
-6.322E-2	9.914E+0	2.483E+1
-6.484E-2	9.995E+0	2.475E+1
-5.998E-2	9.858E+0	2.468E+1
-5.998E-2	9.781E+0	2.467E+1
-6.484E-2	9.810E+0	2.463E+1
-6.484E-2	9.836E+0	2.484E+1
-6.160E-2	9.923E+0	2.504E+1
-5.998E-2	9.936E+0	2.476E+1
-6.484E-2	9.755E+0	2.488E+1
-6.484E-2	9.982E+0	2.478E+1
-6.322E-2	9.923E+0	2.484E+1
-6.160E-2	9.917E+0	2.473E+1
-6.322E-2	1.001E+1	2.471E+1
-6.322E-2	9.797E+0	2.483E+1
-5.835E-2	9.761E+0	2.476E+1
-6.160E-2	9.816E+0	2.497E+1
-6.484E-2	9.871E+0	2.472E+1
-6.322E-2	9.777E+0	2.481E+1
-6.160E-2	9.952E+0	2.475E+1
-6.160E-2	9.774E+0	2.486E+1
-6.322E-2	9.845E+0	2.487E+1
-6.484E-2	9.904E+0	2.492E+1
-5.835E-2	9.858E+0	2.465E+1
-6.160E-2	9.972E+0	2.487E+1
-6.322E-2	9.790E+0	2.487E+1
-6.322E-2	9.858E+0	2.471E+1
-5.835E-2	9.816E+0	2.471E+1
-5.998E-2	9.884E+0	2.486E+1
-6.322E-2	9.803E+0	2.464E+1
-6.646E-2	9.985E+0	2.478E+1
-5.998E-2	9.842E+0	2.476E+1
-6.160E-2	9.751E+0	2.470E+1
-6.322E-2	9.751E+0	2.484E+1
-6.322E-2	9.777E+0	2.472E+1
-6.160E-2	9.842E+0	2.465E+1
-6.160E-2	9.800E+0	2.462E+1
-6.322E-2	9.888E+0	2.477E+1
-6.322E-2	9.865E+0	2.465E+1
-6.160E-2	9.836E+0	2.476E+1
-5.998E-2	9.923E+0	2.465E+1
-6.484E-2	9.790E+0	2.461E+1
-6.322E-2	9.735E+0	2.477E+1
-5.835E-2	9.894E+0	2.483E+1
-5.998E-2	1.004E+1	2.468E+1
-6.322E-2	9.807E+0	2.486E+1
-6.322E-2	9.777E+0	2.468E+1
-5.998E-2	9.940E+0	2.477E+1
-6.160E-2	9.982E+0	2.473E+1
-6.322E-2	9.910E+0	2.476E+1
-6.160E-2	9.995E+0	2.474E+1
-5.998E-2	9.936E+0	2.499E+1
-6.160E-2	9.969E+0	2.480E+1
-6.484E-2	9.917E+0	2.474E+1
-6.322E-2	9.703E+0	2.474E+1
-5.998E-2	9.982E+0	2.493E+1
-6.484E-2	9.868E+0	2.484E+1
-6.484E-2	9.978E+0	2.490E+1
-6.160E-2	9.936E+0	2.483E+1
-6.160E-2	9.917E+0	2.476E+1
-6.160E-2	9.881E+0	2.488E+1
-6.484E-2	9.985E+0	2.478E+1
-6.322E-2	9.943E+0	2.468E+1
-5.835E-2	9.868E+0	2.471E+1
-6.160E-2	9.901E+0	2.474E+1
-6.322E-2	9.667E+0	2.463E+1
-6.322E-2	9.832E+0	2.477E+1
-5.673E-2	9.956E+0	2.476E+1
-6.160E-2	9.823E+0	2.489E+1
-6.322E-2	9.761E+0	2.480E+1
-5.998E-2	9.823E+0	2.476E+1
-5.998E-2	9.875E+0	2.483E+1
-5.998E-2	9.933E+0	2.456E+1
-6.646E-2	9.777E+0	2.474E+1
-6.484E-2	9.862E+0	2.464E+1
-6.322E-2	9.855E+0	2.476E+1
-6.160E-2	9.849E+0	2.467E+1
-6.484E-2	9.930E+0	2.468E+1
-6.322E-2	9.794E+0	2.466E+1
-6.160E-2	9.839E+0	2.475E+1
-6.160E-2	9.940E+0	2.467E+1
-6.484E-2	9.774E+0	2.486E+1
-6.484E-2	9.901E+0	2.463E+1
-6.322E-2	9.891E+0	2.464E+1
-6.322E-2	9.923E+0	2.483E+1
-6.322E-2	9.826E+0	2.503E+1
-6.484E-2	9.897E+0	2.487E+1
-6.160E-2	9.755E+0	2.469E+1
-6.160E-2	9.858E+0	2.487E+1
-6.160E-2	9.777E+0	2.477E+1
-6.322E-2	9.985E+0	2.490E+1
-5.998E-2	9.910E+0	2.465E+1
-6.160E-2	9.894E+0	2.455E+1
-6.322E-2	9.781E+0	2.477E+1
-6.322E-2	9.884E+0	2.497E+1
-5.998E-2	9.868E+0	2.476E+1
-5.998E-2	1.001E+1	2.477E+1
-6.322E-2	9.855E+0	2.479E+1
-6.322E-2	9.764E+0	2.478E+1
-5.998E-2	9.774E+0	2.486E+1
-6.322E-2	9.832E+0	2.490E+1
-6.160E-2	9.787E+0	2.494E+1
-6.322E-2	9.794E+0	2.474E+1
-6.322E-2	9.884E+0	2.494E+1
-5.998E-2	9.946E+0	2.499E+1
-6.322E-2	9.901E+0	2.474E+1
-6.484E-2	9.862E+0	2.458E+1
-5.998E-2	9.878E+0	2.458E+1
-5.835E-2	1.000E+1	2.476E+1
-6.322E-2	9.865E+0	2.480E+1
-6.322E-2	9.930E+0	2.479E+1
-5.998E-2	9.729E+0	2.486E+1
-6.160E-2	9.907E+0	2.484E+1
-6.322E-2	9.819E+0	2.471E+1
-6.484E-2	9.807E+0	2.475E+1
-5.998E-2	9.897E+0	2.456E+1
-5.835E-2	9.897E+0	2.464E+1
-6.646E-2	9.933E+0	2.483E+1
-6.322E-2	9.797E+0	2.480E+1
-5.998E-2	9.858E+0	2.474E+1
-5.673E-2	9.927E+0	2.471E+1
-6.322E-2	9.735E+0	2.496E+1
-6.322E-2	9.836E+0	2.476E+1
-5.998E-2	9.819E+0	2.476E+1
-6.322E-2	9.852E+0	2.476E+1
-6.322E-2	9.891E+0	2.471E+1
-6.484E-2	9.927E+0	2.461E+1
-5.998E-2	9.871E+0	2.471E+1
-5.998E-2	9.930E+0	2.485E+1
-6.484E-2	9.868E+0	2.477E+1
-6.160E-2	9.845E+0	2.467E+1
-6.160E-2	9.849E+0	2.476E+1
-5.998E-2	1.002E+1	2.491E+1
-6.484E-2	9.868E+0	2.462E+1
-6.322E-2	9.894E+0	2.493E+1
-5.998E-2	9.946E+0	2.490E+1
-6.160E-2	9.917E+0	2.486E+1
-6.484E-2	9.855E+0	2.478E+1
-6.160E-2	9.816E+0	2.469E+1
-5.998E-2	9.845E+0	2.505E+1
-6.160E-2	9.845E+0	2.490E+1
-6.160E-2	9.832E+0	2.464E+1
-6.484E-2	9.917E+0	2.474E+1
-6.160E-2	9.742E+0	2.470E+1
-5.998E-2	9.826E+0	2.471E+1
-6.160E-2	9.991E+0	2.483E+1
-6.322E-2	9.904E+0	2.476E+1
-5.998E-2	9.884E+0	2.466E+1
-6.160E-2	9.839E+0	2.478E+1
-6.646E-2	9.849E+0	2.479E+1
-6.160E-2	9.797E+0	2.478E+1
-5.998E-2	9.930E+0	2.463E+1
-5.835E-2	9.790E+0	2.497E+1
-6.484E-2	9.923E+0	2.469E+1
-6.484E-2	9.794E+0	2.468E+1
-5.998E-2	9.881E+0	2.476E+1
-5.835E-2	9.936E+0	2.477E+1
-6.322E-2	9.917E+0	2.480E+1
-6.484E-2	9.943E+0	2.479E+1
-5.998E-2	9.901E+0	2.456E+1
-6.160E-2	9.816E+0	2.476E+1
-6.160E-2	9.910E+0	2.456E+1
-6.322E-2	9.904E+0	2.486E+1
-5.998E-2	9.748E+0	2.481E+1
-5.835E-2	9.910E+0	2.461E+1
-6.322E-2	9.959E+0	2.466E+1
-6.484E-2	9.797E+0	2.478E+1
-5.998E-2	9.914E+0	2.464E+1
-6.160E-2	9.923E+0	2.489E+1
-6.322E-2	9.761E+0	2.473E+1
-6.322E-2	9.888E+0	2.484E+1
-5.835E-2	9.920E+0	2.473E+1
-6.322E-2	9.933E+0	2.463E+1
-6.322E-2	9.881E+0	2.481E+1
-6.322E-2	1.002E+1	2.472E+1
-6.160E-2	9.862E+0	2.482E+1
-5.835E-2	9.803E+0	2.477E+1
-6.322E-2	9.988E+0	2.483E+1
-6.484E-2	9.949E+0	2.469E+1
-5.998E-2	9.836E+0	2.481E+1
-6.322E-2	9.819E+0	2.479E+1
-6.322E-2	9.842E+0	2.475E+1
-6.484E-2	9.907E+0	2.478E+1
-5.998E-2	9.940E+0	2.483E+1
-6.160E-2	9.849E+0	2.461E+1
-6.160E-2	9.875E+0	2.464E+1
-6.160E-2	9.797E+0	2.487E+1
-5.998E-2	9.884E+0	2.480E+1
-5.998E-2	9.781E+0	2.461E+1
-6.484E-2	9.810E+0	2.486E+1
-6.484E-2	9.839E+0	2.482E+1
-6.160E-2	9.884E+0	2.463E+1
-5.998E-2	9.761E+0	2.477E+1
-6.322E-2	9.901E+0	2.462E+1
-6.484E-2	9.836E+0	2.467E+1
-6.160E-2	9.875E+0	2.475E+1
-6.160E-2	9.764E+0	2.470E+1
-6.484E-2	9.813E+0	2.475E+1
-6.322E-2	9.875E+0	2.471E+1
-6.160E-2	9.917E+0	2.489E+1
-5.835E-2	9.878E+0	2.491E+1
-6.160E-2	9.862E+0	2.476E+1
-6.484E-2	9.914E+0	2.488E+1
-5.998E-2	9.894E+0	2.464E+1
-5.998E-2	9.875E+0	2.474E+1
-6.484E-2	9.946E+0	2.496E+1
-6.160E-2	9.914E+0	2.493E+1
-5.998E-2	9.842E+0	2.468E+1
-5.998E-2	9.888E+0	2.468E+1
-6.646E-2	9.891E+0	2.480E+1
-6.322E-2	9.865E+0	2.481E+1
-5.835E-2	9.807E+0	2.467E+1
-6.160E-2	9.888E+0	2.471E+1
-6.322E-2	9.816E+0	2.474E+1
-6.646E-2	9.917E+0	2.481E+1
-6.160E-2	9.845E+0	2.482E+1
-5.998E-2	9.797E+0	2.470E+1
-6.484E-2	9.823E+0	2.480E+1
-6.322E-2	9.894E+0	2.487E+1
-6.160E-2	9.832E+0	2.467E+1
-5.998E-2	9.881E+0	2.477E+1
-6.160E-2	9.907E+0	2.474E+1
-6.322E-2	9.784E+0	2.471E+1
-5.835E-2	9.842E+0	2.464E+1
-5.998E-2	9.894E+0	2.506E+1
-6.160E-2	9.849E+0	2.471E+1
-6.160E-2	9.742E+0	2.464E+1
-6.160E-2	9.946E+0	2.483E+1
-6.160E-2	9.868E+0	2.469E+1
-6.484E-2	9.761E+0	2.476E+1
-6.160E-2	9.829E+0	2.468E+1
-5.998E-2	9.784E+0	2.479E+1
-5.998E-2	9.803E+0	2.478E+1
-6.322E-2	9.826E+0	2.481E+1
-6.484E-2	9.777E+0	2.484E+1
-6.160E-2	9.855E+0	2.492E+1
-5.835E-2	9.810E+0	2.465E+1
-6.160E-2	9.748E+0	2.468E+1
-6.322E-2	9.826E+0	2.478E+1
-5.998E-2	9.952E+0	2.464E+1
-6.322E-2	9.794E+0	2.492E+1
-6.322E-2	9.875E+0	2.453E+1
-6.322E-2	9.865E+0	2.467E+1
-6.160E-2	9.936E+0	2.478E+1
-6.160E-2	9.901E+0	2.460E+1
-6.160E-2	9.907E+0	2.462E+1
-6.160E-2	9.787E+0	2.459E+1
-5.998E-2	9.836E+0	2.491E+1
-5.998E-2	9.949E+0	2.455E+1
-6.160E-2	9.943E+0	2.499E+1
-6.322E-2	9.894E+0	2.461E+1
-5.998E-2	9.758E+0	2.462E+1
-6.484E-2	9.832E+0	2.486E+1
-6.322E-2	9.878E+0	2.479E+1
-5.998E-2	9.940E+0	2.484E+1
-5.835E-2	9.829E+0	2.483E+1
-5.835E-2	9.858E+0	2.471E+1
-6.484E-2	9.836E+0	2.481E+1
-6.646E-2	9.901E+0	2.480E+1
-5.835E-2	9.758E+0	2.471E+1
-5.998E-2	9.699E+0	2.486E+1
-6.160E-2	9.888E+0	2.480E+1
-6.160E-2	9.930E+0	2.465E+1
-5.998E-2	9.836E+0	2.479E+1
-5.998E-2	9.807E+0	2.470E+1
-6.646E-2	9.829E+0	2.462E+1
-6.322E-2	9.871E+0	2.471E+1
-5.835E-2	9.858E+0	2.479E+1
-6.322E-2	9.803E+0	2.471E+1
-6.322E-2	9.842E+0	2.485E+1
-6.484E-2	9.781E+0	2.473E+1
-5.673E-2	9.839E+0	2.473E+1
-6.160E-2	9.826E+0	2.486E+1
-6.484E-2	9.865E+0	2.483E+1
-6.322E-2	9.839E+0	2.480E+1
-6.160E-2	9.910E+0	2.481E+1
-5.998E-2	9.904E+0	2.470E+1
-6.484E-2	9.823E+0	2.488E+1
-6.160E-2	9.842E+0	2.480E+1
-5.998E-2	9.794E+0	2.476E+1
-5.998E-2	9.959E+0	2.495E+1
-6.484E-2	9.858E+0	2.435E+1
-6.160E-2	9.930E+0	2.463E+1
-5.998E-2	9.868E+0	2.465E+1
-5.998E-2	9.868E+0	2.482E+1
-6.322E-2	9.761E+0	2.481E+1
-6.322E-2	9.865E+0	2.469E+1
-6.160E-2	9.787E+0	2.463E+1
-5.998E-2	9.858E+0	2.479E+1
-6.160E-2	9.849E+0	2.468E+1
-6.322E-2	9.891E+0	2.475E+1
-5.835E-2	9.819E+0	2.467E+1
-5.835E-2	9.839E+0	2.493E+1
-6.322E-2	9.884E+0	2.443E+1
-6.646E-2	9.797E+0	2.463E+1
-5.673E-2	9.858E+0	2.466E+1
-5.998E-2	9.985E+0	2.469E+1
-5.998E-2	9.800E+0	2.472E+1
-6.322E-2	9.784E+0	2.502E+1
-6.160E-2	9.819E+0	2.471E+1
-6.160E-2	9.978E+0	2.466E+1
-6.160E-2	9.748E+0	2.456E+1
-6.322E-2	9.849E+0	2.476E+1
-5.998E-2	9.943E+0	2.488E+1
-5.998E-2	9.819E+0	2.466E+1
-6.322E-2	9.881E+0	2.468E+1
-6.322E-2	9.962E+0	2.473E+1
-5.998E-2	9.845E+0	2.482E+1
-6.322E-2	9.888E+0	2.483E+1
-6.322E-2	9.878E+0	2.479E+1
-6.322E-2	9.839E+0	2.481E+1
-6.484E-2	9.858E+0	2.485E+1
-5.673E-2	9.829E+0	2.474E+1
-6.646E-2	9.794E+0	2.473E+1
-6.322E-2	9.836E+0	2.477E+1
-6.322E-2	9.729E+0	2.460E+1
-6.322E-2	9.852E+0	2.483E+1
-5.998E-2	9.946E+0	2.468E+1
-6.322E-2	9.956E+0	2.475E+1
-6.160E-2	9.829E+0	2.461E+1
-5.998E-2	9.871E+0	2.469E+1
-6.322E-2	9.920E+0	2.472E+1
-6.322E-2	9.878E+0	2.483E+1
-6.160E-2	9.858E+0	2.478E+1
-6.322E-2	9.858E+0	2.484E+1
-6.484E-2	9.829E+0	2.460E+1
-6.484E-2	9.881E+0	2.488E+1
-5.998E-2	9.920E+0	2.452E+1
-5.998E-2	9.930E+0	2.484E+1
-6.484E-2	9.839E+0	2.470E+1
-5.998E-2	9.884E+0	2.455E+1
-5.998E-2	9.751E+0	2.462E+1
-6.160E-2	9.852E+0	2.481E+1
-6.484E-2	9.855E+0	2.465E+1
-6.322E-2	9.904E+0	2.482E+1
-5.998E-2	9.826E+0	2.464E+1
-6.160E-2	9.959E+0	2.476E+1
-6.322E-2	9.745E+0	2.481E+1
-6.322E-2	9.797E+0	2.484E+1
-5.998E-2	9.826E+0	2.476E+1
-5.998E-2	9.810E+0	2.472E+1
-6.322E-2	9.768E+0	2.457E+1
-6.322E-2	9.777E+0	2.457E+1
-5.673E-2	9.823E+0	2.465E+1
-6.160E-2	9.751E+0	2.468E+1
-6.646E-2	9.725E+0	2.465E+1
-6.484E-2	9.842E+0	2.460E+1
-5.998E-2	9.849E+0	2.459E+1
-6.160E-2	9.855E+0	2.498E+1
-6.322E-2	9.875E+0	2.473E+1
-6.160E-2	9.813E+0	2.488E+1
-5.998E-2	9.956E+0	2.489E+1
-6.160E-2	9.703E+0	2.456E+1
-6.322E-2	9.706E+0	2.461E+1
-6.160E-2	9.712E+0	2.475E+1
-6.322E-2	9.858E+0	2.475E+1
-6.160E-2	9.936E+0	2.473E+1
-5.998E-2	9.842E+0	2.475E+1
-6.322E-2	9.865E+0	2.467E+1
-5.998E-2	9.849E+0	2.482E+1
-5.998E-2	9.949E+0	2.473E+1
-6.160E-2	9.845E+0	2.466E+1
-6.484E-2	9.858E+0	2.464E+1
-6.160E-2	9.719E+0	2.486E+1
-6.160E-2	9.897E+0	2.475E+1
-6.322E-2	9.891E+0	2.495E+1
-6.484E-2	9.852E+0	2.474E+1
-5.998E-2	9.852E+0	2.492E+1
-5.998E-2	9.862E+0	2.469E+1
-6.484E-2	9.875E+0	2.463E+1
-6.322E-2	9.862E+0	2.477E+1
-5.998E-2	9.836E+0	2.475E+1
-5.998E-2	9.836E+0	2.486E+1
-6.322E-2	9.878E+0	2.472E+1
-6.322E-2	9.813E+0	2.486E+1
-5.835E-2	9.884E+0	2.471E+1
-5.998E-2	9.904E+0	2.486E+1
-6.322E-2	9.768E+0	2.484E+1
-6.484E-2	9.722E+0	2.475E+1
-6.160E-2	9.871E+0	2.474E+1
-5.998E-2	9.790E+0	2.467E+1
-6.322E-2	1.000E+1	2.467E+1
-6.160E-2	9.755E+0	2.458E+1
-5.998E-2	9.742E+0	2.462E+1
-5.835E-2	9.849E+0	2.461E+1
-6.322E-2	9.794E+0	2.475E+1
-6.322E-2	9.940E+0	2.483E+1
-5.998E-2	9.868E+0	2.463E+1
-5.998E-2	9.858E+0	2.465E+1
-6.322E-2	9.930E+0	2.469E+1
-6.322E-2	9.842E+0	2.474E+1
-5.998E-2	9.875E+0	2.487E+1
-5.835E-2	9.904E+0	2.471E+1
-6.160E-2	9.738E+0	2.496E+1
-6.484E-2	9.745E+0	2.471E+1
-6.322E-2	9.794E+0	2.461E+1
-5.998E-2	9.839E+0	2.471E+1
-6.484E-2	9.884E+0	2.481E+1
-6.160E-2	9.836E+0	2.439E+1
-6.322E-2	9.943E+0	2.484E+1
-5.998E-2	9.975E+0	2.476E+1
-5.998E-2	9.768E+0	2.474E+1
-6.322E-2	9.845E+0	2.475E+1
-5.998E-2	9.755E+0	2.467E+1
-6.160E-2	9.787E+0	2.466E+1
-6.322E-2	9.969E+0	2.492E+1
-6.322E-2	9.826E+0	2.470E+1
-5.835E-2	9.881E+0	2.461E+1
-5.835E-2	9.725E+0	2.482E+1
-6.322E-2	9.758E+0	2.475E+1
-5.998E-2	9.881E+0	2.470E+1
-5.835E-2	9.881E+0	2.497E+1
-5.998E-2	9.946E+0	2.474E+1
-6.160E-2	9.807E+0	2.458E+1
-6.322E-2	9.826E+0	2.468E+1
-5.998E-2	9.849E+0	2.473E+1
-5.835E-2	9.813E+0	2.484E+1
-6.646E-2	9.849E+0	2.471E+1
-6.160E-2	9.790E+0	2.462E+1
-6.160E-2	9.845E+0	2.450E+1
-5.998E-2	9.777E+0	2.471E+1
-6.646E-2	9.803E+0	2.462E+1
-6.484E-2	9.901E+0	2.458E+1
-5.998E-2	9.862E+0	2.468E+1
-5.998E-2	9.807E+0	2.461E+1
-6.322E-2	9.803E+0	2.481E+1
-6.322E-2	9.897E+0	2.476E+1
-5.835E-2	9.965E+0	2.456E+1
-6.160E-2	9.826E+0	2.492E+1
-6.322E-2	9.823E+0	2.478E+1
-6.322E-2	9.891E+0	2.477E+1
-6.160E-2	9.852E+0	2.477E+1
-5.998E-2	9.991E+0	2.461E+1
-6.160E-2	9.807E+0	2.474E+1
-6.484E-2	9.745E+0	2.453E+1
-6.160E-2	9.774E+0	2.472E+1
-6.322E-2	9.826E+0	2.469E+1
-6.160E-2	9.832E+0	2.470E+1
-6.160E-2	9.784E+0	2.474E+1
-5.998E-2	9.855E+0	2.460E+1
-5.998E-2	9.888E+0	2.478E+1
-6.160E-2	9.868E+0	2.485E+1
-6.160E-2	9.901E+0	2.479E+1
-5.998E-2	9.845E+0	2.479E+1
-6.322E-2	9.888E+0	2.483E+1
-6.322E-2	9.894E+0	2.474E+1
-6.322E-2	9.868E+0	2.478E+1
-6.322E-2	9.936E+0	2.469E+1
-5.835E-2	9.875E+0	2.447E+1
-6.322E-2	9.777E+0	2.484E+1
-6.484E-2	9.826E+0	2.457E+1
-5.998E-2	9.787E+0	2.463E+1
-5.998E-2	9.819E+0	2.471E+1
-6.322E-2	9.823E+0	2.471E+1
-6.322E-2	9.884E+0	2.471E+1
-5.998E-2	9.832E+0	2.478E+1
-5.998E-2	9.852E+0	2.466E+1
-6.322E-2	9.871E+0	2.474E+1
-6.484E-2	9.819E+0	2.443E+1
-6.160E-2	9.839E+0	2.470E+1
-5.835E-2	9.823E+0	2.474E+1
-6.484E-2	9.868E+0	2.466E+1
-6.646E-2	9.884E+0	2.480E+1
-5.998E-2	9.823E+0	2.461E+1
-5.835E-2	9.907E+0	2.477E+1
-6.322E-2	9.888E+0	2.471E+1
-6.484E-2	9.978E+0	2.455E+1
-5.998E-2	9.829E+0	2.484E+1
-6.322E-2	9.826E+0	2.492E+1
-6.160E-2	9.816E+0	2.475E+1
-6.322E-2	9.940E+0	2.470E+1
-5.998E-2	9.868E+0	2.470E+1
-5.998E-2	9.956E+0	2.494E+1
-6.484E-2	9.794E+0	2.475E+1
-6.160E-2	9.803E+0	2.474E+1
-6.322E-2	9.813E+0	2.447E+1
-6.322E-2	9.732E+0	2.456E+1
-6.160E-2	9.735E+0	2.486E+1
-6.160E-2	9.875E+0	2.481E+1
-5.998E-2	9.907E+0	2.470E+1
-5.998E-2	9.819E+0	2.491E+1
-6.484E-2	9.897E+0	2.480E+1
-6.322E-2	9.790E+0	2.468E+1
-5.998E-2	9.829E+0	2.471E+1
-5.998E-2	9.946E+0	2.488E+1
-6.160E-2	9.823E+0	2.467E+1
-6.322E-2	9.761E+0	2.452E+1
-5.998E-2	9.781E+0	2.487E+1
-5.998E-2	9.930E+0	2.464E+1
-5.998E-2	9.819E+0	2.474E+1
-6.484E-2	9.768E+0	2.461E+1
-6.160E-2	9.949E+0	2.476E+1
-5.835E-2	9.807E+0	2.461E+1
-6.160E-2	9.952E+0	2.489E+1
-6.322E-2	9.888E+0	2.477E+1
-5.835E-2	9.829E+0	2.482E+1
-6.160E-2	9.959E+0	2.482E+1
-5.998E-2	9.871E+0	2.484E+1
-6.322E-2	9.810E+0	2.469E+1
-6.160E-2	9.878E+0	2.467E+1
-5.835E-2	9.888E+0	2.465E+1
-6.484E-2	9.794E+0	2.476E+1
-6.160E-2	9.709E+0	2.471E+1
-5.998E-2	9.910E+0	2.472E+1
-5.998E-2	9.946E+0	2.491E+1
-6.322E-2	9.930E+0	2.491E+1
-6.322E-2	9.693E+0	2.481E+1
-5.998E-2	9.777E+0	2.453E+1
-5.998E-2	9.855E+0	2.475E+1
-5.998E-2	9.781E+0	2.476E+1
-6.160E-2	9.787E+0	2.477E+1
-5.998E-2	9.810E+0	2.454E+1
-6.484E-2	9.823E+0	2.466E+1
-6.160E-2	9.865E+0	2.495E+1
-6.322E-2	9.907E+0	2.455E+1
-5.673E-2	9.884E+0	2.461E+1
-5.998E-2	9.768E+0	2.479E+1
-6.160E-2	9.748E+0	2.465E+1
-6.322E-2	9.810E+0	2.472E+1
-5.998E-2	9.858E+0	2.476E+1
-5.835E-2	9.952E+0	2.459E+1
-5.998E-2	9.807E+0	2.454E+1
-6.322E-2	9.800E+0	2.488E+1
-5.998E-2	9.849E+0	2.470E+1
-5.998E-2	9.845E+0	2.466E+1
-5.998E-2	9.839E+0	2.471E+1
-6.484E-2	9.904E+0	2.469E+1
-5.998E-2	9.810E+0	2.464E+1
-6.160E-2	9.849E+0	2.471E+1
-6.322E-2	9.712E+0	2.467E+1
-6.484E-2	9.933E+0	2.463E+1
-5.998E-2	9.797E+0	2.471E+1
-5.998E-2	9.875E+0	2.473E+1
-6.160E-2	9.868E+0	2.477E+1
-6.484E-2	9.758E+0	2.471E+1
-5.673E-2	9.729E+0	2.467E+1
-5.673E-2	9.800E+0	2.454E+1
-6.322E-2	9.845E+0	2.470E+1
-6.322E-2	9.940E+0	2.468E+1
-5.998E-2	9.871E+0	2.474E+1
-6.160E-2	9.862E+0	2.488E+1
-6.322E-2	9.832E+0	2.471E+1
-6.160E-2	9.787E+0	2.480E+1
-6.160E-2	9.738E+0	2.471E+1
-6.484E-2	9.927E+0	2.455E+1
-6.322E-2	9.790E+0	2.462E+1
-6.322E-2	9.787E+0	2.458E+1
-5.998E-2	9.927E+0	2.468E+1
-5.998E-2	9.901E+0	2.438E+1
-6.322E-2	9.868E+0	2.485E+1
-6.322E-2	9.894E+0	2.472E+1
-5.835E-2	9.722E+0	2.466E+1
-5.998E-2	9.901E+0	2.466E+1
-5.835E-2	9.829E+0	2.452E+1
-6.646E-2	9.998E+0	2.467E+1
-5.998E-2	9.839E+0	2.490E+1
-6.322E-2	9.807E+0	2.479E+1
-6.322E-2	9.823E+0	2.495E+1
-6.484E-2	9.901E+0	2.460E+1
-6.160E-2	9.826E+0	2.464E+1
-6.160E-2	9.813E+0	2.498E+1
-6.322E-2	9.878E+0	2.462E+1
-6.646E-2	9.784E+0	2.459E+1
-5.998E-2	9.826E+0	2.474E+1
-6.160E-2	9.927E+0	2.471E+1
-6.160E-2	9.897E+0	2.491E+1
-6.160E-2	9.959E+0	2.475E+1
-5.835E-2	9.920E+0	2.483E+1
-5.998E-2	9.829E+0	2.448E+1
-6.322E-2	9.758E+0	2.473E+1
-6.322E-2	9.936E+0	2.472E+1
-5.998E-2	9.904E+0	2.477E+1
-6.160E-2	9.823E+0	2.477E+1
-6.160E-2	9.858E+0	2.460E+1
-6.646E-2	9.826E+0	2.491E+1
-5.998E-2	9.998E+0	2.450E+1
-6.160E-2	9.910E+0	2.467E+1
-6.160E-2	9.842E+0	2.476E+1
-6.322E-2	9.816E+0	2.455E+1
-5.998E-2	9.862E+0	2.484E+1
-6.160E-2	9.845E+0	2.467E+1
-6.484E-2	9.819E+0	2.474E+1
-6.322E-2	9.829E+0	2.465E+1
-6.160E-2	9.871E+0	2.471E+1
-6.160E-2	9.849E+0	2.467E+1
-6.160E-2	9.823E+0	2.469E+1
-6.646E-2	9.807E+0	2.451E+1
-6.322E-2	9.965E+0	2.467E+1
-5.998E-2	9.842E+0	2.455E+1
-5.998E-2	9.725E+0	2.461E+1
-6.160E-2	9.722E+0	2.484E+1
-5.998E-2	9.735E+0	2.467E+1
-5.835E-2	9.764E+0	2.469E+1
-6.160E-2	9.917E+0	2.453E+1
-6.646E-2	9.735E+0	2.490E+1
-5.835E-2	9.764E+0	2.476E+1
-6.160E-2	9.839E+0	2.474E+1
-6.322E-2	9.871E+0	2.486E+1
-5.835E-2	9.884E+0	2.462E+1
-6.160E-2	9.819E+0	2.484E+1
-5.673E-2	9.842E+0	2.445E+1
-6.322E-2	9.927E+0	2.446E+1
-6.322E-2	9.755E+0	2.466E+1
-5.998E-2	9.732E+0	2.462E+1
-6.160E-2	9.768E+0	2.481E+1
-6.160E-2	9.764E+0	2.474E+1
-6.646E-2	9.745E+0	2.458E+1
-6.160E-2	9.959E+0	2.457E+1
-5.998E-2	9.807E+0	2.460E+1
-5.998E-2	9.790E+0	2.482E+1
-6.160E-2	9.849E+0	2.462E+1
-5.835E-2	9.875E+0	2.457E+1
-6.160E-2	9.901E+0	2.454E+1
-6.484E-2	9.836E+0	2.486E+1
-6.484E-2	9.784E+0	2.459E+1
-5.673E-2	9.865E+0	2.481E+1
-5.998E-2	9.888E+0	2.456E+1
-6.322E-2	9.777E+0	2.455E+1
-6.322E-2	9.839E+0	2.493E+1
-5.998E-2	9.764E+0	2.457E+1
-5.835E-2	9.946E+0	2.459E+1
-6.322E-2	9.748E+0	2.455E+1
-6.484E-2	9.897E+0	2.455E+1
-6.322E-2	9.849E+0	2.479E+1
-5.998E-2	9.794E+0	2.471E+1
-6.160E-2	9.748E+0	2.453E+1
-6.484E-2	9.819E+0	2.459E+1
-5.673E-2	9.768E+0	2.470E+1
-6.160E-2	9.829E+0	2.461E+1
-6.322E-2	9.826E+0	2.483E+1
-6.322E-2	9.969E+0	2.453E+1
-6.322E-2	9.904E+0	2.485E+1
-5.673E-2	9.832E+0	2.495E+1
-6.322E-2	9.868E+0	2.456E+1
-6.160E-2	9.852E+0	2.477E+1
-5.835E-2	9.829E+0	2.480E+1
-5.998E-2	9.829E+0	2.462E+1
-5.998E-2	9.781E+0	2.453E+1
-6.322E-2	9.699E+0	2.461E+1
-5.998E-2	9.719E+0	2.463E+1
-5.998E-2	9.813E+0	2.472E+1
-6.646E-2	9.936E+0	2.474E+1
-6.809E-2	9.878E+0	2.455E+1
-5.998E-2	9.807E+0	2.466E+1
-5.835E-2	9.745E+0	2.479E+1
-6.160E-2	9.878E+0	2.463E+1
-6.322E-2	9.774E+0	2.464E+1
-5.835E-2	9.871E+0	2.475E+1
-5.673E-2	9.875E+0	2.484E+1
-6.160E-2	9.858E+0	2.474E+1
-6.646E-2	9.768E+0	2.487E+1
-5.998E-2	9.865E+0	2.466E+1
-5.835E-2	9.855E+0	2.470E+1
-6.160E-2	9.768E+0	2.470E+1
-6.160E-2	9.761E+0	2.444E+1
-5.998E-2	9.842E+0	2.458E+1
-5.835E-2	9.852E+0	2.464E+1
-6.160E-2	9.891E+0	2.470E+1
-6.322E-2	9.774E+0	2.471E+1
-5.998E-2	9.852E+0	2.464E+1
-5.835E-2	9.904E+0	2.457E+1
-5.998E-2	9.865E+0	2.474E+1
-6.322E-2	9.807E+0	2.475E+1
-5.998E-2	9.878E+0	2.464E+1
-5.998E-2	9.901E+0	2.452E+1
-6.160E-2	9.816E+0	2.471E+1
-6.484E-2	9.641E+0	2.470E+1
-5.835E-2	9.904E+0	2.461E+1
-5.998E-2	9.829E+0	2.459E+1
-6.322E-2	9.888E+0	2.451E+1
-6.484E-2	9.862E+0	2.473E+1
-5.835E-2	9.965E+0	2.451E+1
-6.160E-2	9.897E+0	2.473E+1
-6.646E-2	9.794E+0	2.450E+1
-6.322E-2	9.719E+0	2.450E+1
-5.998E-2	9.852E+0	2.478E+1
-6.160E-2	9.878E+0	2.487E+1
-6.322E-2	9.975E+0	2.459E+1
-6.646E-2	9.819E+0	2.465E+1
-5.998E-2	9.768E+0	2.468E+1
-5.998E-2	9.985E+0	2.439E+1
-6.160E-2	9.962E+0	2.463E+1
-6.322E-2	9.952E+0	2.463E+1
-5.835E-2	9.781E+0	2.463E+1
-5.998E-2	9.888E+0	2.459E+1
-6.160E-2	9.839E+0	2.483E+1
-6.322E-2	9.826E+0	2.466E+1
-6.160E-2	9.797E+0	2.458E+1
-6.322E-2	9.855E+0	2.462E+1
-6.322E-2	9.930E+0	2.458E+1
-6.484E-2	9.745E+0	2.474E+1
-5.998E-2	9.832E+0	2.465E+1
-5.998E-2	9.813E+0	2.469E+1
-6.322E-2	9.946E+0	2.475E+1
-6.484E-2	9.849E+0	2.466E+1
-6.160E-2	9.858E+0	2.460E+1
-5.835E-2	9.923E+0	2.465E+1
-6.160E-2	9.758E+0	2.471E+1
-6.484E-2	9.810E+0	2.486E+1
-5.998E-2	9.842E+0	2.458E+1
-5.835E-2	9.972E+0	2.447E+1
-5.835E-2	9.810E+0	2.470E+1
-6.646E-2	9.732E+0	2.452E+1
-5.998E-2	9.836E+0	2.481E+1
-5.998E-2	9.832E+0	2.478E+1
-6.160E-2	9.875E+0	2.464E+1
-6.160E-2	9.949E+0	2.468E+1
-5.998E-2	9.927E+0	2.462E+1
-5.998E-2	9.865E+0	2.480E+1
-6.484E-2	9.803E+0	2.463E+1
-6.322E-2	9.787E+0	2.470E+1
-6.160E-2	9.751E+0	2.467E+1
-5.998E-2	9.865E+0	2.478E+1
-6.322E-2	9.790E+0	2.473E+1
-6.322E-2	9.855E+0	2.458E+1
-5.835E-2	9.703E+0	2.458E+1
-5.998E-2	9.819E+0	2.468E+1
-6.322E-2	9.774E+0	2.461E+1
-6.160E-2	9.914E+0	2.471E+1
-5.835E-2	9.832E+0	2.461E+1
-5.835E-2	9.683E+0	2.455E+1
-6.322E-2	9.982E+0	2.473E+1
-6.322E-2	9.901E+0	2.462E+1
-6.160E-2	9.797E+0	2.459E+1
-5.998E-2	9.930E+0	2.456E+1
-6.160E-2	9.729E+0	2.470E+1
-6.160E-2	9.823E+0	2.460E+1
-5.998E-2	9.832E+0	2.475E+1
-5.835E-2	9.884E+0	2.481E+1
-6.322E-2	9.829E+0	2.462E+1
-6.646E-2	9.839E+0	2.476E+1
-5.835E-2	9.855E+0	2.466E+1
-5.998E-2	9.832E+0	2.460E+1
-5.998E-2	9.852E+0	2.460E+1
-5.998E-2	9.917E+0	2.488E+1
-5.998E-2	9.810E+0	2.453E+1
-5.998E-2	9.732E+0	2.463E+1
-6.160E-2	9.771E+0	2.472E+1
-6.322E-2	9.978E+0	2.484E+1
-5.998E-2	9.891E+0	2.462E+1
-5.998E-2	9.923E+0	2.451E+1
-5.998E-2	9.868E+0	2.461E+1
-6.322E-2	9.933E+0	2.458E+1
-5.998E-2	9.956E+0	2.469E+1
-6.160E-2	9.832E+0	2.478E+1
-6.484E-2	9.836E+0	2.463E+1
-6.484E-2	9.819E+0	2.465E+1
-5.998E-2	9.962E+0	2.477E+1
-5.835E-2	9.794E+0	2.483E+1
-6.322E-2	9.803E+0	2.458E+1
-6.160E-2	9.800E+0	2.469E+1
-5.998E-2	9.800E+0	2.492E+1
-6.160E-2	9.758E+0	2.464E+1
-6.322E-2	9.868E+0	2.468E+1
-5.998E-2	9.845E+0	2.459E+1
-5.998E-2	9.962E+0	2.454E+1
-5.998E-2	9.784E+0	2.464E+1
-6.160E-2	9.819E+0	2.480E+1
-6.322E-2	9.829E+0	2.459E+1
-5.998E-2	9.742E+0	2.453E+1
-6.160E-2	9.790E+0	2.453E+1
-6.160E-2	9.832E+0	2.481E+1
-6.484E-2	9.845E+0	2.458E+1
-5.998E-2	9.855E+0	2.461E+1
-5.835E-2	9.816E+0	2.460E+1
-6.160E-2	9.836E+0	2.474E+1
-6.322E-2	9.819E+0	2.453E+1
-5.673E-2	9.832E+0	2.477E+1
-5.998E-2	9.758E+0	2.472E+1
-5.835E-2	9.790E+0	2.455E+1
-6.646E-2	9.907E+0	2.462E+1
-6.160E-2	9.777E+0	2.458E+1
-5.998E-2	9.816E+0	2.459E+1
-6.160E-2	9.845E+0	2.466E+1
-6.484E-2	9.956E+0	2.466E+1
-5.998E-2	9.781E+0	2.454E+1
-6.322E-2	9.709E+0	2.462E+1
-6.160E-2	9.845E+0	2.463E+1
-6.484E-2	9.790E+0	2.496E+1
-6.160E-2	9.797E+0	2.465E+1
-5.673E-2	9.871E+0	2.453E+1
-6.160E-2	9.858E+0	2.472E+1
-5.998E-2	9.852E+0	2.465E+1
-5.998E-2	9.858E+0	2.459E+1
-6.160E-2	9.826E+0	2.467E+1
-6.160E-2	9.745E+0	2.467E+1
-6.160E-2	9.826E+0	2.453E+1
-5.998E-2	9.894E+0	2.478E+1
-6.322E-2	9.881E+0	2.454E+1
-6.160E-2	9.901E+0	2.462E+1
-6.322E-2	9.807E+0	2.460E+1
-5.998E-2	9.800E+0	2.440E+1
-6.160E-2	9.787E+0	2.466E+1
-6.160E-2	9.881E+0	2.466E+1
-6.484E-2	9.819E+0	2.458E+1
-5.835E-2	9.845E+0	2.466E+1
-5.998E-2	9.777E+0	2.462E+1
-5.998E-2	9.920E+0	2.456E+1
-6.322E-2	9.803E+0	2.462E+1
-6.322E-2	9.839E+0	2.468E+1
-5.835E-2	9.858E+0	2.446E+1
-6.484E-2	9.871E+0	2.463E+1
-6.322E-2	9.807E+0	2.450E+1
-6.160E-2	9.761E+0	2.465E+1
-5.673E-2	9.836E+0	2.459E+1
-5.998E-2	9.696E+0	2.461E+1
-6.322E-2	9.699E+0	2.469E+1
-5.998E-2	9.709E+0	2.467E+1
-5.998E-2	9.810E+0	2.478E+1
-6.322E-2	9.969E+0	2.469E+1
-6.322E-2	9.771E+0	2.469E+1
-5.998E-2	9.803E+0	2.471E+1
-5.835E-2	9.910E+0	2.448E+1
-6.322E-2	9.761E+0	2.474E+1
-6.322E-2	9.742E+0	2.456E+1
-5.998E-2	9.803E+0	2.475E+1
-5.835E-2	9.790E+0	2.453E+1
-6.160E-2	9.797E+0	2.447E+1
-6.160E-2	9.907E+0	2.482E+1
-6.160E-2	9.842E+0	2.451E+1
-5.998E-2	9.878E+0	2.477E+1
-6.160E-2	9.845E+0	2.483E+1
-6.484E-2	9.865E+0	2.460E+1
-6.322E-2	9.742E+0	2.453E+1
-6.160E-2	9.819E+0	2.449E+1
-5.998E-2	9.832E+0	2.453E+1
-6.322E-2	9.758E+0	2.461E+1
-5.998E-2	9.845E+0	2.475E+1
-5.835E-2	9.764E+0	2.464E+1
-6.160E-2	9.781E+0	2.454E+1
-6.322E-2	9.719E+0	2.483E+1
-6.160E-2	9.826E+0	2.473E+1
-5.998E-2	9.923E+0	2.471E+1
-6.160E-2	9.849E+0	2.454E+1
-6.484E-2	9.930E+0	2.472E+1
-6.160E-2	9.826E+0	2.468E+1
-5.673E-2	9.871E+0	2.466E+1
-6.160E-2	9.807E+0	2.477E+1
-6.160E-2	9.897E+0	2.452E+1
-5.835E-2	9.881E+0	2.471E+1
-5.835E-2	9.917E+0	2.480E+1
-6.322E-2	9.836E+0	2.460E+1
-6.322E-2	9.972E+0	2.444E+1
-5.998E-2	9.888E+0	2.467E+1
-5.998E-2	9.920E+0	2.459E+1
-6.160E-2	9.842E+0	2.443E+1
-6.484E-2	9.836E+0	2.465E+1
-5.835E-2	9.888E+0	2.466E+1
-5.998E-2	9.719E+0	2.501E+1
-6.322E-2	9.949E+0	2.460E+1
-6.322E-2	9.871E+0	2.465E+1
-6.484E-2	9.790E+0	2.460E+1
-5.835E-2	9.891E+0	2.478E+1
-5.998E-2	9.852E+0	2.474E+1
-6.322E-2	9.943E+0	2.454E+1
-5.998E-2	9.794E+0	2.471E+1
-5.835E-2	9.862E+0	2.461E+1
-6.160E-2	9.845E+0	2.459E+1
-6.322E-2	9.742E+0	2.468E+1
-5.835E-2	9.794E+0	2.470E+1
-5.998E-2	9.686E+0	2.444E+1
-5.835E-2	9.855E+0	2.438E+1
-6.484E-2	9.884E+0	2.485E+1
-5.998E-2	9.771E+0	2.456E+1
-5.835E-2	9.998E+0	2.468E+1
-6.160E-2	9.946E+0	2.474E+1
-6.322E-2	9.933E+0	2.460E+1
-5.998E-2	9.722E+0	2.455E+1
-5.998E-2	9.784E+0	2.451E+1
-6.160E-2	9.797E+0	2.447E+1
-6.322E-2	9.790E+0	2.484E+1
-6.160E-2	9.790E+0	2.469E+1
-6.160E-2	9.936E+0	2.446E+1
-6.322E-2	9.904E+0	2.466E+1
-6.322E-2	9.816E+0	2.466E+1
-5.998E-2	9.904E+0	2.463E+1
-5.835E-2	9.927E+0	2.468E+1
-6.322E-2	9.956E+0	2.464E+1
-6.160E-2	9.803E+0	2.462E+1
-5.998E-2	9.803E+0	2.472E+1
-5.998E-2	9.690E+0	2.465E+1
-6.484E-2	9.842E+0	2.474E+1
-6.160E-2	9.781E+0	2.468E+1
-5.998E-2	9.914E+0	2.462E+1
-5.835E-2	9.794E+0	2.468E+1
-6.160E-2	9.781E+0	2.455E+1
-6.322E-2	9.803E+0	2.466E+1
-6.160E-2	9.790E+0	2.462E+1
-5.511E-2	9.794E+0	2.463E+1
-6.322E-2	9.881E+0	2.463E+1
-6.160E-2	9.729E+0	2.471E+1
-5.998E-2	9.755E+0	2.460E+1
-6.160E-2	9.771E+0	2.465E+1
-6.322E-2	9.735E+0	2.459E+1
-6.484E-2	9.823E+0	2.469E+1
-6.160E-2	9.732E+0	2.462E+1
-5.835E-2	9.920E+0	2.463E+1
-5.998E-2	9.865E+0	2.465E+1
-6.322E-2	9.975E+0	2.456E+1
-5.998E-2	9.738E+0	2.450E+1
-5.835E-2	9.810E+0	2.445E+1
-6.160E-2	9.729E+0	2.453E+1
-6.160E-2	9.855E+0	2.482E+1
-6.160E-2	9.794E+0	2.463E+1
-5.998E-2	9.761E+0	2.453E+1
-6.160E-2	9.745E+0	2.449E+1
-6.160E-2	9.813E+0	2.449E+1
-6.322E-2	9.936E+0	2.467E+1
-5.835E-2	9.849E+0	2.463E+1
-5.998E-2	9.962E+0	2.444E+1
-6.484E-2	9.735E+0	2.464E+1
-6.160E-2	9.784E+0	2.468E+1
-6.160E-2	9.706E+0	2.471E+1
-6.160E-2	9.962E+0	2.465E+1
-6.160E-2	9.755E+0	2.458E+1
-5.998E-2	9.794E+0	2.446E+1
-5.673E-2	9.914E+0	2.443E+1
-6.160E-2	9.865E+0	2.467E+1
-6.322E-2	9.826E+0	2.473E+1
-6.160E-2	9.777E+0	2.466E+1
-6.160E-2	9.810E+0	2.471E+1
-5.998E-2	9.755E+0	2.461E+1
-5.998E-2	9.907E+0	2.466E+1
-5.835E-2	9.862E+0	2.462E+1
-5.998E-2	9.884E+0	2.493E+1
-5.998E-2	9.768E+0	2.452E+1
-6.322E-2	9.761E+0	2.461E+1
-6.160E-2	9.881E+0	2.480E+1
-5.998E-2	9.794E+0	2.468E+1
-5.998E-2	9.868E+0	2.449E+1
-6.322E-2	9.784E+0	2.455E+1
-5.998E-2	9.933E+0	2.467E+1
-5.998E-2	9.709E+0	2.474E+1
-5.835E-2	9.888E+0	2.447E+1
-6.322E-2	9.774E+0	2.460E+1
-5.835E-2	9.881E+0	2.469E+1
-5.835E-2	9.845E+0	2.457E+1
-6.160E-2	9.914E+0	2.456E+1
-6.484E-2	9.738E+0	2.471E+1
-6.160E-2	9.810E+0	2.465E+1
-5.835E-2	9.930E+0	2.463E+1
-6.322E-2	9.891E+0	2.478E+1
-6.160E-2	9.920E+0	2.477E+1
-5.998E-2	9.884E+0	2.471E+1
-5.673E-2	9.829E+0	2.466E+1
-5.998E-2	9.807E+0	2.469E+1
-6.160E-2	9.884E+0	2.462E+1
-5.835E-2	9.884E+0	2.486E+1
-5.998E-2	9.836E+0	2.464E+1
-5.998E-2	9.790E+0	2.471E+1
-6.160E-2	9.891E+0	2.461E+1
-5.835E-2	9.842E+0	2.482E+1
-5.998E-2	9.781E+0	2.450E+1
-5.998E-2	9.648E+0	2.450E+1
-6.160E-2	9.849E+0	2.457E+1
-6.160E-2	9.871E+0	2.452E+1
-5.835E-2	9.832E+0	2.471E+1
-5.835E-2	9.875E+0	2.486E+1
-6.484E-2	9.823E+0	2.462E+1
-6.160E-2	9.962E+0	2.453E+1
-5.835E-2	9.845E+0	2.469E+1
-6.484E-2	9.868E+0	2.476E+1
-6.322E-2	9.836E+0	2.448E+1
-6.160E-2	9.813E+0	2.464E+1
-6.484E-2	9.842E+0	2.450E+1
-6.160E-2	9.836E+0	2.474E+1
-6.322E-2	9.813E+0	2.453E+1
-5.998E-2	9.832E+0	2.470E+1
-5.835E-2	9.904E+0	2.456E+1
-6.322E-2	9.868E+0	2.464E+1
-6.484E-2	9.826E+0	2.466E+1
-5.998E-2	9.618E+0	2.481E+1
-5.998E-2	9.716E+0	2.479E+1
-6.160E-2	9.771E+0	2.460E+1
-5.998E-2	9.826E+0	2.452E+1
-5.673E-2	9.790E+0	2.462E+1
-5.998E-2	9.917E+0	2.474E+1
-6.646E-2	9.878E+0	2.464E+1
-6.484E-2	9.845E+0	2.472E+1
-6.160E-2	9.751E+0	2.464E+1
-5.835E-2	9.823E+0	2.454E+1
-6.160E-2	9.907E+0	2.470E+1
-5.998E-2	9.858E+0	2.471E+1
-5.835E-2	9.784E+0	2.467E+1
-5.835E-2	9.839E+0	2.452E+1
-6.484E-2	9.871E+0	2.470E+1
-6.646E-2	9.787E+0	2.462E+1
-6.160E-2	9.768E+0	2.470E+1
-5.673E-2	9.823E+0	2.462E+1
-6.322E-2	9.800E+0	2.464E+1
-6.484E-2	9.875E+0	2.488E+1
-6.160E-2	9.865E+0	2.477E+1
-5.511E-2	9.810E+0	2.446E+1
-6.160E-2	9.774E+0	2.441E+1
-6.160E-2	9.952E+0	2.467E+1
-5.998E-2	9.768E+0	2.448E+1
-6.160E-2	9.917E+0	2.465E+1
-6.322E-2	9.774E+0	2.455E+1
-6.160E-2	9.781E+0	2.432E+1
-5.998E-2	9.813E+0	2.470E+1
-5.835E-2	9.803E+0	2.458E+1
-6.160E-2	9.865E+0	2.455E+1
-6.484E-2	9.803E+0	2.458E+1
-6.160E-2	9.755E+0	2.456E+1
-5.998E-2	9.797E+0	2.464E+1
-6.484E-2	9.836E+0	2.464E+1
-6.322E-2	9.826E+0	2.470E+1
-5.835E-2	9.755E+0	2.471E+1
-5.998E-2	9.826E+0	2.451E+1
-6.160E-2	9.917E+0	2.487E+1
-6.322E-2	9.745E+0	2.473E+1
-5.998E-2	9.829E+0	2.480E+1
-5.998E-2	9.810E+0	2.463E+1
-6.322E-2	9.975E+0	2.473E+1
-6.160E-2	9.807E+0	2.468E+1
-5.998E-2	9.849E+0	2.465E+1
-5.673E-2	9.761E+0	2.457E+1
-6.160E-2	9.816E+0	2.472E+1
-5.998E-2	9.768E+0	2.464E+1
-5.835E-2	9.751E+0	2.481E+1
-6.160E-2	9.732E+0	2.470E+1
-6.160E-2	9.810E+0	2.431E+1
-5.835E-2	9.794E+0	2.476E+1
-5.835E-2	9.742E+0	2.465E+1
-5.835E-2	9.894E+0	2.465E+1
-6.160E-2	9.819E+0	2.460E+1
-6.646E-2	9.693E+0	2.461E+1
-5.835E-2	9.751E+0	2.442E+1
-5.835E-2	9.894E+0	2.452E+1
-6.160E-2	9.777E+0	2.452E+1
-6.484E-2	9.719E+0	2.484E+1
-5.835E-2	9.774E+0	2.476E+1
-5.673E-2	9.797E+0	2.451E+1
-6.160E-2	9.836E+0	2.451E+1
-6.322E-2	9.829E+0	2.476E+1
-6.160E-2	9.917E+0	2.469E+1
-5.835E-2	9.923E+0	2.455E+1
-5.998E-2	9.803E+0	2.462E+1
-6.322E-2	9.719E+0	2.462E+1
-6.160E-2	9.862E+0	2.455E+1
-5.835E-2	9.875E+0	2.471E+1
-6.160E-2	9.884E+0	2.442E+1
-6.322E-2	9.761E+0	2.439E+1
-6.160E-2	9.823E+0	2.463E+1
-5.835E-2	9.839E+0	2.441E+1
-5.998E-2	9.914E+0	2.470E+1
-6.322E-2	9.826E+0	2.455E+1
-5.998E-2	9.794E+0	2.464E+1
-5.511E-2	9.738E+0	2.466E+1
-6.160E-2	9.719E+0	2.487E+1
-6.322E-2	9.852E+0	2.453E+1
-6.160E-2	9.940E+0	2.434E+1
-5.673E-2	9.858E+0	2.464E+1
-6.160E-2	9.742E+0	2.470E+1
-6.322E-2	9.742E+0	2.459E+1
-5.998E-2	9.738E+0	2.464E+1
-5.835E-2	9.829E+0	2.461E+1
-5.998E-2	9.907E+0	2.459E+1
-6.160E-2	9.852E+0	2.448E+1
-5.998E-2	9.875E+0	2.452E+1
-5.998E-2	9.917E+0	2.469E+1
-5.998E-2	9.794E+0	2.459E+1
-6.322E-2	9.868E+0	2.463E+1
-6.160E-2	9.797E+0	2.464E+1
-5.998E-2	9.758E+0	2.446E+1
-6.160E-2	9.761E+0	2.465E+1
-6.322E-2	9.764E+0	2.429E+1
-6.160E-2	9.959E+0	2.456E+1
-6.160E-2	9.836E+0	2.469E+1
-5.998E-2	9.732E+0	2.459E+1
-6.484E-2	9.826E+0	2.469E+1
-5.998E-2	9.871E+0	2.461E+1
-5.835E-2	9.816E+0	2.457E+1
-6.160E-2	9.693E+0	2.449E+1
-6.322E-2	9.907E+0	2.483E+1
-5.835E-2	9.923E+0	2.449E+1
-5.835E-2	9.858E+0	2.469E+1
-6.160E-2	9.800E+0	2.458E+1
-6.484E-2	9.813E+0	2.458E+1
-5.673E-2	9.755E+0	2.469E+1
-5.998E-2	9.862E+0	2.455E+1
-6.160E-2	9.790E+0	2.481E+1
-5.998E-2	9.771E+0	2.455E+1
-5.835E-2	9.751E+0	2.444E+1
-5.835E-2	9.777E+0	2.476E+1
-6.160E-2	9.862E+0	2.451E+1
-6.160E-2	9.826E+0	2.461E+1
-5.998E-2	9.855E+0	2.465E+1
-5.835E-2	9.852E+0	2.453E+1
-6.160E-2	9.722E+0	2.473E+1
-6.484E-2	9.777E+0	2.463E+1
-5.998E-2	9.732E+0	2.460E+1
-5.673E-2	9.823E+0	2.458E+1
-6.160E-2	9.797E+0	2.463E+1
-6.160E-2	9.852E+0	2.454E+1
-5.998E-2	9.745E+0	2.459E+1
-6.160E-2	9.875E+0	2.445E+1
-6.322E-2	9.777E+0	2.452E+1
-5.998E-2	9.725E+0	2.460E+1
-6.322E-2	9.787E+0	2.474E+1
-6.160E-2	9.761E+0	2.462E+1
-5.998E-2	9.794E+0	2.469E+1
-6.160E-2	9.797E+0	2.463E+1
-5.835E-2	9.764E+0	2.456E+1
-5.998E-2	9.868E+0	2.450E+1
-6.322E-2	9.735E+0	2.441E+1
-6.160E-2	9.719E+0	2.469E+1
-6.160E-2	9.732E+0	2.465E+1
-5.673E-2	9.871E+0	2.468E+1
-6.322E-2	9.839E+0	2.454E+1
-6.322E-2	9.810E+0	2.446E+1
-6.160E-2	9.894E+0	2.472E+1
-5.511E-2	9.787E+0	2.472E+1
-5.998E-2	9.884E+0	2.478E+1
-6.322E-2	9.956E+0	2.474E+1
-5.835E-2	9.826E+0	2.452E+1
-5.835E-2	9.813E+0	2.453E+1
-5.998E-2	9.962E+0	2.461E+1
-6.322E-2	9.862E+0	2.446E+1
-6.160E-2	9.823E+0	2.461E+1
-5.998E-2	9.940E+0	2.445E+1
-5.998E-2	9.865E+0	2.440E+1
-6.322E-2	9.807E+0	2.449E+1
-5.998E-2	9.816E+0	2.453E+1
-5.835E-2	9.826E+0	2.464E+1
-6.160E-2	9.881E+0	2.443E+1
-6.322E-2	9.803E+0	2.456E+1
-6.160E-2	9.865E+0	2.461E+1
-5.998E-2	9.878E+0	2.461E+1
-6.160E-2	9.855E+0	2.459E+1
-6.484E-2	9.940E+0	2.473E+1
-6.160E-2	9.807E+0	2.472E+1
-5.835E-2	9.810E+0	2.467E+1
-5.835E-2	9.881E+0	2.480E+1
-6.322E-2	9.943E+0	2.444E+1
-5.835E-2	9.858E+0	2.470E+1
-5.673E-2	9.823E+0	2.459E+1
-5.998E-2	9.664E+0	2.466E+1
-6.646E-2	9.758E+0	2.439E+1
-5.835E-2	9.803E+0	2.453E+1
-5.835E-2	9.729E+0	2.471E+1
-6.322E-2	9.800E+0	2.468E+1
-6.646E-2	9.777E+0	2.458E+1
-5.998E-2	9.764E+0	2.455E+1
-5.998E-2	9.771E+0	2.470E+1
-6.160E-2	9.816E+0	2.454E+1
-6.160E-2	9.790E+0	2.461E+1
-5.835E-2	9.871E+0	2.448E+1
-5.835E-2	9.745E+0	2.451E+1
-6.160E-2	9.904E+0	2.448E+1
-5.998E-2	9.865E+0	2.446E+1
-6.160E-2	9.803E+0	2.448E+1
-6.160E-2	9.891E+0	2.452E+1
-6.160E-2	9.797E+0	2.455E+1
-6.322E-2	9.807E+0	2.459E+1
-6.322E-2	9.959E+0	2.465E+1
-5.998E-2	9.787E+0	2.453E+1
-5.835E-2	9.810E+0	2.462E+1
-6.160E-2	9.891E+0	2.457E+1
-5.998E-2	9.839E+0	2.469E+1
-5.998E-2	9.865E+0	2.453E+1
-5.998E-2	9.810E+0	2.472E+1
-6.160E-2	9.777E+0	2.436E+1
-5.998E-2	9.784E+0	2.462E+1
-5.835E-2	9.794E+0	2.480E+1
-5.998E-2	9.732E+0	2.461E+1
-6.160E-2	9.810E+0	2.449E+1
-5.835E-2	9.800E+0	2.448E+1
-5.835E-2	9.907E+0	2.446E+1
-6.160E-2	9.680E+0	2.446E+1
-6.322E-2	9.729E+0	2.455E+1
-6.160E-2	9.904E+0	2.450E+1
-5.998E-2	9.829E+0	2.462E+1
-5.998E-2	9.771E+0	2.469E+1
-6.484E-2	9.768E+0	2.464E+1
-5.998E-2	9.875E+0	2.450E+1
-6.160E-2	9.836E+0	2.463E+1
-6.160E-2	9.836E+0	2.471E+1
-6.160E-2	9.807E+0	2.470E+1
-5.998E-2	9.842E+0	2.447E+1
-5.835E-2	9.774E+0	2.460E+1
-5.835E-2	9.849E+0	2.455E+1
-6.484E-2	9.923E+0	2.480E+1
-5.998E-2	9.865E+0	2.450E+1
-5.835E-2	9.781E+0	2.464E+1
-5.835E-2	9.832E+0	2.456E+1
-6.322E-2	9.836E+0	2.484E+1
-6.160E-2	9.858E+0	2.474E+1
-5.998E-2	9.761E+0	2.454E+1
-5.998E-2	9.631E+0	2.454E+1
-6.322E-2	9.787E+0	2.444E+1
-5.673E-2	9.797E+0	2.474E+1
-5.835E-2	9.810E+0	2.454E+1
-5.998E-2	9.936E+0	2.462E+1
-6.322E-2	9.742E+0	2.441E+1
-5.835E-2	9.829E+0	2.447E+1
-5.835E-2	9.790E+0	2.445E+1
-6.160E-2	9.699E+0	2.458E+1
-6.160E-2	9.764E+0	2.438E+1
-5.835E-2	9.800E+0	2.461E+1
-5.998E-2	9.914E+0	2.462E+1
-6.322E-2	9.807E+0	2.446E+1
-6.322E-2	9.807E+0	2.477E+1
-5.835E-2	9.738E+0	2.474E+1
-5.835E-2	9.745E+0	2.452E+1
-5.998E-2	9.832E+0	2.464E+1
-6.322E-2	9.836E+0	2.452E+1
-6.160E-2	9.719E+0	2.443E+1
-5.835E-2	9.758E+0	2.454E+1
-5.998E-2	9.764E+0	2.447E+1
-5.998E-2	9.764E+0	2.476E+1
-5.835E-2	9.703E+0	2.445E+1
-5.835E-2	9.888E+0	2.454E+1
-5.835E-2	9.832E+0	2.444E+1
-6.160E-2	9.777E+0	2.463E+1
-5.998E-2	9.781E+0	2.459E+1
-5.673E-2	9.784E+0	2.464E+1
-6.160E-2	9.855E+0	2.439E+1
-6.484E-2	9.998E+0	2.460E+1
-5.835E-2	9.745E+0	2.470E+1
-5.835E-2	9.781E+0	2.461E+1
-5.835E-2	9.771E+0	2.449E+1
-6.160E-2	9.871E+0	2.474E+1
-6.322E-2	9.849E+0	2.453E+1
-5.835E-2	9.797E+0	2.457E+1
-5.998E-2	9.923E+0	2.485E+1
-6.646E-2	9.933E+0	2.452E+1
-5.998E-2	9.829E+0	2.468E+1
-5.998E-2	9.868E+0	2.457E+1
-6.160E-2	9.790E+0	2.459E+1
-6.484E-2	9.832E+0	2.450E+1
-5.998E-2	9.842E+0	2.468E+1
-5.673E-2	9.810E+0	2.464E+1
-5.835E-2	9.842E+0	2.458E+1
-6.322E-2	9.852E+0	2.454E+1
-5.998E-2	9.855E+0	2.448E+1
-5.998E-2	9.712E+0	2.454E+1
-6.160E-2	9.985E+0	2.463E+1
-6.484E-2	9.852E+0	2.453E+1
-5.673E-2	9.868E+0	2.446E+1
-5.673E-2	9.742E+0	2.460E+1
-5.998E-2	9.849E+0	2.448E+1
-6.646E-2	9.807E+0	2.468E+1
-5.998E-2	9.862E+0	2.442E+1
-5.998E-2	9.797E+0	2.464E+1
-6.160E-2	9.832E+0	2.440E+1
-6.484E-2	9.751E+0	2.464E+1
-5.835E-2	9.829E+0	2.448E+1
-5.998E-2	9.787E+0	2.462E+1
-6.322E-2	9.845E+0	2.456E+1
-6.322E-2	9.842E+0	2.462E+1
-5.998E-2	9.819E+0	2.444E+1
-5.511E-2	9.764E+0	2.458E+1
-5.998E-2	9.888E+0	2.451E+1
-6.484E-2	9.810E+0	2.452E+1
-5.998E-2	9.839E+0	2.470E+1
-5.835E-2	9.787E+0	2.462E+1
-5.835E-2	9.930E+0	2.471E+1
-6.484E-2	9.803E+0	2.461E+1
-5.998E-2	9.777E+0	2.454E+1
-5.673E-2	9.826E+0	2.477E+1
-5.998E-2	9.920E+0	2.459E+1
-5.998E-2	9.764E+0	2.456E+1
-5.998E-2	9.888E+0	2.462E+1
-5.673E-2	9.933E+0	2.458E+1
-5.998E-2	9.764E+0	2.467E+1
-5.998E-2	9.823E+0	2.479E+1
-6.160E-2	9.855E+0	2.454E+1
-5.835E-2	9.771E+0	2.457E+1
-5.835E-2	9.803E+0	2.474E+1
-6.322E-2	9.810E+0	2.464E+1
-6.160E-2	9.819E+0	2.447E+1
-5.673E-2	9.901E+0	2.441E+1
-6.322E-2	9.868E+0	2.456E+1
-5.998E-2	9.758E+0	2.461E+1
-5.998E-2	9.832E+0	2.451E+1
-5.673E-2	9.777E+0	2.456E+1
-6.160E-2	9.927E+0	2.460E+1
-5.998E-2	9.729E+0	2.484E+1
-6.160E-2	9.807E+0	2.462E+1
-5.998E-2	9.810E+0	2.464E+1
-6.160E-2	9.758E+0	2.462E+1
-6.322E-2	9.699E+0	2.475E+1
-6.160E-2	9.777E+0	2.462E+1
-5.998E-2	9.693E+0	2.440E+1
-6.322E-2	9.686E+0	2.455E+1
-6.322E-2	9.742E+0	2.459E+1
-5.835E-2	9.904E+0	2.466E+1
-5.998E-2	9.709E+0	2.450E+1
-5.998E-2	9.696E+0	2.449E+1
-6.484E-2	9.771E+0	2.461E+1
-5.998E-2	9.745E+0	2.457E+1
-5.673E-2	9.677E+0	2.463E+1
-6.160E-2	9.858E+0	2.492E+1
-6.160E-2	9.823E+0	2.460E+1
-5.998E-2	9.891E+0	2.446E+1
-5.511E-2	9.855E+0	2.461E+1
-6.160E-2	9.777E+0	2.444E+1
-6.160E-2	9.784E+0	2.452E+1
-5.998E-2	9.774E+0	2.474E+1
-5.673E-2	9.845E+0	2.465E+1
-5.998E-2	9.949E+0	2.459E+1
-6.646E-2	9.768E+0	2.452E+1
-5.998E-2	9.790E+0	2.483E+1
-5.673E-2	9.888E+0	2.457E+1
-6.160E-2	9.706E+0	2.463E+1
-6.322E-2	9.875E+0	2.436E+1
-5.673E-2	9.819E+0	2.457E+1
-5.835E-2	9.904E+0	2.456E+1
-5.998E-2	9.768E+0	2.457E+1
-6.484E-2	9.693E+0	2.480E+1
-5.998E-2	9.901E+0	2.459E+1
-5.835E-2	9.768E+0	2.460E+1
-5.998E-2	9.738E+0	2.462E+1
-6.160E-2	9.790E+0	2.453E+1
-5.835E-2	1.002E+1	2.462E+1
-5.998E-2	9.910E+0	2.466E+1
-5.998E-2	9.784E+0	2.440E+1
-6.322E-2	9.807E+0	2.468E+1
-6.160E-2	9.871E+0	2.456E+1
-5.998E-2	9.836E+0	2.450E+1
-6.160E-2	9.904E+0	2.466E+1
-6.160E-2	9.888E+0	2.450E+1
-6.322E-2	9.849E+0	2.460E+1
-5.673E-2	9.781E+0	2.462E+1
-6.160E-2	9.836E+0	2.449E+1
-6.322E-2	9.790E+0	2.463E+1
-6.160E-2	9.745E+0	2.450E+1
-5.835E-2	9.748E+0	2.468E+1
-6.160E-2	9.845E+0	2.450E+1
-6.160E-2	9.842E+0	2.457E+1
-6.160E-2	9.810E+0	2.439E+1
-5.835E-2	9.784E+0	2.466E+1
-6.160E-2	9.800E+0	2.468E+1
-5.998E-2	9.787E+0	2.473E+1
-5.835E-2	9.904E+0	2.471E+1
-5.998E-2	9.871E+0	2.462E+1
-6.160E-2	9.784E+0	2.463E+1
-6.322E-2	9.742E+0	2.456E+1
-6.160E-2	9.884E+0	2.469E+1
-5.835E-2	9.875E+0	2.446E+1
-6.160E-2	9.949E+0	2.483E+1
-6.646E-2	9.823E+0	2.449E+1
-5.835E-2	9.904E+0	2.443E+1
-5.835E-2	9.819E+0	2.451E+1
-6.160E-2	9.829E+0	2.462E+1
-5.998E-2	9.826E+0	2.464E+1
-5.835E-2	9.787E+0	2.463E+1
-5.998E-2	9.845E+0	2.452E+1
-6.322E-2	9.894E+0	2.468E+1
-6.160E-2	9.787E+0	2.453E+1
-6.160E-2	9.784E+0	2.456E+1
-5.835E-2	9.784E+0	2.461E+1
-5.998E-2	9.842E+0	2.453E+1
-5.998E-2	9.787E+0	2.454E+1
-6.160E-2	9.696E+0	2.449E+1
-5.835E-2	9.693E+0	2.469E+1
-6.160E-2	9.771E+0	2.449E+1
-6.322E-2	9.881E+0	2.460E+1
-5.835E-2	9.875E+0	2.456E+1
-5.835E-2	9.761E+0	2.457E+1
-5.998E-2	9.810E+0	2.476E+1
-6.322E-2	9.829E+0	2.466E+1
-5.998E-2	9.755E+0	2.448E+1
-5.673E-2	9.800E+0	2.465E+1
-5.998E-2	9.888E+0	2.460E+1
-6.160E-2	9.849E+0	2.458E+1
-5.998E-2	9.755E+0	2.467E+1
-5.998E-2	9.797E+0	2.443E+1
-6.160E-2	9.813E+0	2.455E+1
-6.322E-2	9.690E+0	2.461E+1
-5.998E-2	9.797E+0	2.461E+1
-5.835E-2	9.761E+0	2.461E+1
-5.835E-2	9.832E+0	2.483E+1
-5.998E-2	9.907E+0	2.477E+1
-5.835E-2	9.807E+0	2.448E+1
-5.835E-2	9.819E+0	2.465E+1
-5.998E-2	9.823E+0	2.444E+1
-6.322E-2	9.693E+0	2.461E+1
-5.998E-2	9.891E+0	2.450E+1
-5.998E-2	9.891E+0	2.455E+1
-5.835E-2	9.729E+0	2.464E+1
-6.160E-2	9.777E+0	2.450E+1
-5.998E-2	9.888E+0	2.459E+1
-5.998E-2	9.823E+0	2.431E+1
-6.160E-2	9.894E+0	2.462E+1
-6.322E-2	9.781E+0	2.456E+1
-5.998E-2	9.842E+0	2.464E+1
-5.673E-2	9.819E+0	2.461E+1
-6.160E-2	9.771E+0	2.445E+1
-6.160E-2	9.807E+0	2.462E+1
-6.160E-2	9.829E+0	2.445E+1
-5.998E-2	9.910E+0	2.458E+1
-6.160E-2	9.771E+0	2.462E+1
-6.322E-2	9.881E+0	2.455E+1
-5.998E-2	9.748E+0	2.452E+1
-5.835E-2	9.781E+0	2.454E+1
-5.835E-2	9.891E+0	2.455E+1
-6.322E-2	9.839E+0	2.478E+1
-5.998E-2	9.722E+0	2.456E+1
-5.835E-2	9.855E+0	2.475E+1
-5.998E-2	9.823E+0	2.454E+1
-6.160E-2	9.745E+0	2.452E+1
-6.160E-2	9.790E+0	2.455E+1
-5.998E-2	9.836E+0	2.458E+1
-5.998E-2	9.855E+0	2.464E+1
-6.160E-2	9.829E+0	2.469E+1
-5.998E-2	9.868E+0	2.461E+1
-5.673E-2	9.910E+0	2.448E+1
-6.322E-2	9.881E+0	2.468E+1
-6.160E-2	9.845E+0	2.466E+1
-6.160E-2	9.871E+0	2.470E+1
-5.835E-2	9.940E+0	2.446E+1
-5.998E-2	9.826E+0	2.445E+1
-6.646E-2	9.855E+0	2.467E+1
-5.835E-2	9.819E+0	2.450E+1
-5.673E-2	9.674E+0	2.465E+1
-5.998E-2	9.774E+0	2.453E+1
-6.160E-2	9.897E+0	2.443E+1
-5.998E-2	9.751E+0	2.472E+1
-5.835E-2	9.832E+0	2.462E+1
[truncated: 66,973 more rows]
