# Supplementary material for: Improved ANAP incorporation and VCF analysis reveal details of P2X7 current facilitation and a limited conformational interplay between ATP binding and the intracellular ballast domain
Source: eLife. 2023 Jan 4;12:e82479. doi: 10.7554/eLife.82479 (PMC9859053; doi:10.7554/eLife.82479)
Supplement: Figure 5—figure supplement 2—source data 1. [file elife-82479-fig5-figsupp2-data1.zip › Figure-5_figure-supplement-2_source-data-1/22m06/09.csv]

-1.735E-1	4.337E+0	9.635E+0
-1.800E-1	4.266E+0	9.605E+0
-1.719E-1	4.240E+0	9.450E+0
-1.751E-1	4.259E+0	9.541E+0
-1.751E-1	4.353E+0	9.479E+0
-1.768E-1	4.214E+0	9.446E+0
-1.719E-1	4.230E+0	9.466E+0
-1.751E-1	4.266E+0	9.479E+0
-1.751E-1	4.233E+0	9.586E+0
-1.784E-1	4.207E+0	9.459E+0
-1.735E-1	4.243E+0	9.524E+0
-1.719E-1	4.337E+0	9.573E+0
-1.735E-1	4.269E+0	9.528E+0
-1.768E-1	4.198E+0	9.537E+0
-1.751E-1	4.285E+0	9.515E+0
-1.703E-1	4.250E+0	9.472E+0
-1.768E-1	4.230E+0	9.492E+0
-1.768E-1	4.250E+0	9.492E+0
-1.751E-1	4.227E+0	9.476E+0
-1.751E-1	4.175E+0	9.566E+0
-1.768E-1	4.246E+0	9.463E+0
-1.768E-1	4.237E+0	9.450E+0
-1.735E-1	4.188E+0	9.579E+0
-1.735E-1	4.285E+0	9.602E+0
-1.751E-1	4.285E+0	9.459E+0
-1.768E-1	4.230E+0	9.515E+0
-1.768E-1	4.207E+0	9.528E+0
-1.735E-1	4.246E+0	9.541E+0
-1.751E-1	4.266E+0	9.557E+0
-1.768E-1	4.253E+0	9.456E+0
-1.719E-1	4.266E+0	9.586E+0
-1.735E-1	4.224E+0	9.495E+0
-1.751E-1	4.279E+0	9.459E+0
-1.751E-1	4.175E+0	9.550E+0
-1.719E-1	4.227E+0	9.528E+0
-1.751E-1	4.272E+0	9.424E+0
-1.768E-1	4.191E+0	9.440E+0
-1.751E-1	4.289E+0	9.495E+0
-1.703E-1	4.237E+0	9.456E+0
-1.719E-1	4.133E+0	9.592E+0
-1.751E-1	4.256E+0	9.579E+0
-1.768E-1	4.263E+0	9.495E+0
-1.719E-1	4.198E+0	9.479E+0
-1.751E-1	4.292E+0	9.378E+0
-1.751E-1	4.308E+0	9.609E+0
-1.784E-1	4.272E+0	9.544E+0
-1.751E-1	4.282E+0	9.424E+0
-1.703E-1	4.272E+0	9.625E+0
-1.768E-1	4.211E+0	9.625E+0
-1.751E-1	4.230E+0	9.479E+0
-1.751E-1	4.337E+0	9.476E+0
-1.735E-1	4.159E+0	9.589E+0
-1.784E-1	4.194E+0	9.420E+0
-1.751E-1	4.246E+0	9.498E+0
-1.735E-1	4.256E+0	9.466E+0
-1.751E-1	4.289E+0	9.570E+0
-1.735E-1	4.198E+0	9.544E+0
-1.768E-1	4.289E+0	9.424E+0
-1.751E-1	4.263E+0	9.515E+0
-1.735E-1	4.302E+0	9.599E+0
-1.751E-1	4.311E+0	9.625E+0
-1.751E-1	4.240E+0	9.508E+0
-1.735E-1	4.123E+0	9.482E+0
-1.719E-1	4.331E+0	9.599E+0
-1.784E-1	4.201E+0	9.589E+0
-1.768E-1	4.292E+0	9.356E+0
-1.735E-1	4.237E+0	9.518E+0
-1.735E-1	4.253E+0	9.433E+0
-1.735E-1	4.302E+0	9.541E+0
-1.768E-1	4.185E+0	9.424E+0
-1.735E-1	4.292E+0	9.456E+0
-1.719E-1	4.178E+0	9.596E+0
-1.735E-1	4.308E+0	9.537E+0
-1.784E-1	4.214E+0	9.495E+0
-1.735E-1	4.188E+0	9.524E+0
-1.703E-1	4.237E+0	9.553E+0
-1.768E-1	4.269E+0	9.553E+0
-1.784E-1	4.243E+0	9.573E+0
-1.751E-1	4.227E+0	9.566E+0
-1.719E-1	4.302E+0	9.505E+0
-1.751E-1	4.324E+0	9.589E+0
-1.768E-1	4.327E+0	9.489E+0
-1.751E-1	4.237E+0	9.622E+0
-1.735E-1	4.207E+0	9.508E+0
-1.768E-1	4.295E+0	9.589E+0
-1.768E-1	4.295E+0	9.414E+0
-1.751E-1	4.298E+0	9.398E+0
-1.735E-1	4.350E+0	9.472E+0
-1.768E-1	4.266E+0	9.622E+0
-1.751E-1	4.246E+0	9.404E+0
-1.735E-1	4.292E+0	9.485E+0
-1.703E-1	4.279E+0	9.398E+0
-1.768E-1	4.211E+0	9.521E+0
-1.735E-1	4.276E+0	9.508E+0
-1.751E-1	4.201E+0	9.544E+0
-1.719E-1	4.272E+0	9.424E+0
-1.735E-1	4.233E+0	9.446E+0
-1.751E-1	4.315E+0	9.492E+0
-1.719E-1	4.289E+0	9.528E+0
-1.719E-1	4.237E+0	9.502E+0
-1.768E-1	4.224E+0	9.485E+0
-1.768E-1	4.295E+0	9.547E+0
-1.768E-1	4.266E+0	9.664E+0
-1.719E-1	4.243E+0	9.466E+0
-1.751E-1	4.266E+0	9.466E+0
-1.751E-1	4.279E+0	9.592E+0
-1.735E-1	4.224E+0	9.635E+0
-1.735E-1	4.266E+0	9.456E+0
-1.751E-1	4.246E+0	9.635E+0
-1.751E-1	4.272E+0	9.469E+0
-1.719E-1	4.272E+0	9.498E+0
-1.735E-1	4.230E+0	9.414E+0
-1.751E-1	4.302E+0	9.589E+0
-1.784E-1	4.256E+0	9.528E+0
-1.735E-1	4.246E+0	9.563E+0
-1.735E-1	4.276E+0	9.615E+0
-1.751E-1	4.305E+0	9.531E+0
-1.751E-1	4.230E+0	9.544E+0
-1.751E-1	4.201E+0	9.502E+0
-1.751E-1	4.243E+0	9.589E+0
-1.735E-1	4.230E+0	9.579E+0
-1.751E-1	4.292E+0	9.476E+0
-1.735E-1	4.321E+0	9.553E+0
-1.703E-1	4.337E+0	9.437E+0
-1.784E-1	4.308E+0	9.563E+0
-1.768E-1	4.237E+0	9.528E+0
-1.735E-1	4.282E+0	9.625E+0
-1.703E-1	4.292E+0	9.479E+0
-1.735E-1	4.233E+0	9.566E+0
-1.751E-1	4.285E+0	9.479E+0
-1.719E-1	4.214E+0	9.476E+0
-1.719E-1	4.237E+0	9.528E+0
-1.751E-1	4.246E+0	9.541E+0
-1.768E-1	4.318E+0	9.440E+0
-1.719E-1	4.204E+0	9.372E+0
-1.735E-1	4.217E+0	9.489E+0
-1.751E-1	4.185E+0	9.661E+0
-1.784E-1	4.191E+0	9.547E+0
-1.735E-1	4.298E+0	9.618E+0
-1.735E-1	4.253E+0	9.502E+0
-1.751E-1	4.211E+0	9.472E+0
-1.768E-1	4.230E+0	9.518E+0
-1.751E-1	4.292E+0	9.495E+0
-1.719E-1	4.207E+0	9.472E+0
-1.768E-1	4.250E+0	9.557E+0
-1.768E-1	4.246E+0	9.528E+0
-1.735E-1	4.302E+0	9.450E+0
-1.703E-1	4.321E+0	9.498E+0
-1.751E-1	4.289E+0	9.430E+0
-1.768E-1	4.237E+0	9.521E+0
-1.751E-1	4.246E+0	9.560E+0
-1.703E-1	4.279E+0	9.515E+0
-1.751E-1	4.253E+0	9.515E+0
-1.768E-1	4.292E+0	9.498E+0
-1.735E-1	4.263E+0	9.531E+0
-1.735E-1	4.182E+0	9.534E+0
-1.768E-1	4.321E+0	9.489E+0
-1.735E-1	4.246E+0	9.609E+0
-1.719E-1	4.295E+0	9.602E+0
-1.719E-1	4.185E+0	9.699E+0
-1.768E-1	4.233E+0	9.557E+0
-1.768E-1	4.253E+0	9.550E+0
-1.735E-1	4.272E+0	9.537E+0
-1.719E-1	4.188E+0	9.528E+0
-1.768E-1	4.217E+0	9.557E+0
-1.735E-1	4.298E+0	9.508E+0
-1.735E-1	4.298E+0	9.657E+0
-1.735E-1	4.353E+0	9.576E+0
-1.751E-1	4.204E+0	9.489E+0
-1.784E-1	4.298E+0	9.589E+0
-1.768E-1	4.246E+0	9.476E+0
-1.703E-1	4.279E+0	9.609E+0
-1.768E-1	4.308E+0	9.524E+0
-1.768E-1	4.315E+0	9.612E+0
-1.751E-1	4.353E+0	9.398E+0
-1.735E-1	4.289E+0	9.479E+0
-1.768E-1	4.243E+0	9.395E+0
-1.768E-1	4.289E+0	9.570E+0
-1.751E-1	4.224E+0	9.515E+0
-1.735E-1	4.256E+0	9.589E+0
-1.751E-1	4.269E+0	9.518E+0
-1.768E-1	4.279E+0	9.537E+0
-1.735E-1	4.194E+0	9.524E+0
-1.719E-1	4.263E+0	9.550E+0
-1.768E-1	4.240E+0	9.541E+0
-1.800E-1	4.133E+0	9.498E+0
-1.703E-1	4.266E+0	9.544E+0
-1.751E-1	4.211E+0	9.472E+0
-1.768E-1	4.250E+0	9.531E+0
-1.800E-1	4.276E+0	9.602E+0
-1.735E-1	4.211E+0	9.547E+0
-1.735E-1	4.279E+0	9.511E+0
-1.751E-1	4.344E+0	9.446E+0
-1.768E-1	4.289E+0	9.570E+0
-1.735E-1	4.272E+0	9.541E+0
-1.751E-1	4.263E+0	9.420E+0
-1.784E-1	4.266E+0	9.586E+0
-1.751E-1	4.266E+0	9.618E+0
-1.735E-1	4.272E+0	9.518E+0
-1.719E-1	4.269E+0	9.560E+0
-1.751E-1	4.289E+0	9.440E+0
-1.784E-1	4.250E+0	9.401E+0
-1.751E-1	4.272E+0	9.576E+0
-1.735E-1	4.224E+0	9.528E+0
-1.768E-1	4.204E+0	9.492E+0
-1.800E-1	4.292E+0	9.576E+0
-1.735E-1	4.302E+0	9.592E+0
-1.703E-1	4.269E+0	9.644E+0
-1.735E-1	4.298E+0	9.508E+0
-1.768E-1	4.214E+0	9.661E+0
-1.735E-1	4.285E+0	9.446E+0
-1.751E-1	4.250E+0	9.576E+0
-1.784E-1	4.211E+0	9.528E+0
-1.784E-1	4.298E+0	9.550E+0
-1.719E-1	4.295E+0	9.547E+0
-1.768E-1	4.298E+0	9.453E+0
-1.751E-1	4.318E+0	9.485E+0
-1.768E-1	4.224E+0	9.459E+0
-1.751E-1	4.194E+0	9.446E+0
-1.719E-1	4.256E+0	9.661E+0
-1.703E-1	4.298E+0	9.485E+0
-1.751E-1	4.311E+0	9.602E+0
-1.719E-1	4.302E+0	9.553E+0
-1.735E-1	4.289E+0	9.596E+0
-1.735E-1	4.331E+0	9.498E+0
-1.768E-1	4.327E+0	9.505E+0
-1.719E-1	4.279E+0	9.495E+0
-1.703E-1	4.292E+0	9.463E+0
-1.751E-1	4.269E+0	9.401E+0
-1.768E-1	4.256E+0	9.541E+0
-1.751E-1	4.279E+0	9.518E+0
-1.735E-1	4.237E+0	9.443E+0
-1.768E-1	4.207E+0	9.534E+0
-1.751E-1	4.253E+0	9.544E+0
-1.735E-1	4.311E+0	9.518E+0
-1.735E-1	4.289E+0	9.528E+0
-1.768E-1	4.256E+0	9.476E+0
-1.800E-1	4.305E+0	9.599E+0
-1.719E-1	4.198E+0	9.547E+0
-1.719E-1	4.285E+0	9.528E+0
-1.751E-1	4.243E+0	9.495E+0
-1.751E-1	4.272E+0	9.524E+0
-1.751E-1	4.298E+0	9.528E+0
-1.719E-1	4.350E+0	9.528E+0
-1.768E-1	4.214E+0	9.521E+0
-1.751E-1	4.233E+0	9.472E+0
-1.751E-1	4.272E+0	9.498E+0
-1.735E-1	4.321E+0	9.560E+0
-1.751E-1	4.311E+0	9.537E+0
-1.784E-1	4.263E+0	9.511E+0
-1.751E-1	4.263E+0	9.547E+0
-1.735E-1	4.201E+0	9.472E+0
-1.751E-1	4.194E+0	9.553E+0
-1.784E-1	4.321E+0	9.547E+0
-1.719E-1	4.230E+0	9.680E+0
-1.719E-1	4.246E+0	9.424E+0
-1.735E-1	4.292E+0	9.482E+0
-1.768E-1	4.282E+0	9.362E+0
-1.719E-1	4.162E+0	9.521E+0
-1.735E-1	4.285E+0	9.528E+0
-1.751E-1	4.279E+0	9.560E+0
-1.751E-1	4.266E+0	9.531E+0
-1.751E-1	4.207E+0	9.440E+0
-1.735E-1	4.263E+0	9.482E+0
-1.735E-1	4.269E+0	9.479E+0
-1.768E-1	4.214E+0	9.541E+0
-1.735E-1	4.337E+0	9.437E+0
-1.719E-1	4.308E+0	9.537E+0
-1.784E-1	4.305E+0	9.511E+0
-1.784E-1	4.334E+0	9.511E+0
-1.719E-1	4.279E+0	9.592E+0
-1.735E-1	4.194E+0	9.573E+0
-1.735E-1	4.250E+0	9.427E+0
-1.784E-1	4.282E+0	9.313E+0
-1.735E-1	4.279E+0	9.560E+0
-1.735E-1	4.292E+0	9.395E+0
-1.768E-1	4.327E+0	9.450E+0
-1.751E-1	4.246E+0	9.686E+0
-1.703E-1	4.240E+0	9.492E+0
-1.719E-1	4.233E+0	9.489E+0
-1.735E-1	4.289E+0	9.563E+0
-1.768E-1	4.289E+0	9.482E+0
-1.719E-1	4.240E+0	9.531E+0
-1.735E-1	4.295E+0	9.528E+0
-1.751E-1	4.318E+0	9.453E+0
-1.768E-1	4.240E+0	9.544E+0
-1.751E-1	4.315E+0	9.592E+0
-1.751E-1	4.340E+0	9.420E+0
-1.751E-1	4.282E+0	9.599E+0
-1.751E-1	4.305E+0	9.586E+0
-1.735E-1	4.217E+0	9.534E+0
-1.703E-1	4.198E+0	9.531E+0
-1.768E-1	4.266E+0	9.450E+0
-1.751E-1	4.259E+0	9.479E+0
-1.735E-1	4.243E+0	9.498E+0
-1.719E-1	4.191E+0	9.579E+0
-1.768E-1	4.305E+0	9.570E+0
-1.768E-1	4.263E+0	9.472E+0
-1.703E-1	4.327E+0	9.566E+0
-1.719E-1	4.318E+0	9.453E+0
-1.768E-1	4.201E+0	9.609E+0
-1.784E-1	4.285E+0	9.573E+0
-1.719E-1	4.220E+0	9.570E+0
-1.719E-1	4.269E+0	9.521E+0
-1.735E-1	4.285E+0	9.654E+0
-1.768E-1	4.253E+0	9.502E+0
-1.751E-1	4.259E+0	9.469E+0
-1.751E-1	4.230E+0	9.408E+0
-1.751E-1	4.399E+0	9.469E+0
-1.768E-1	4.220E+0	9.547E+0
-1.735E-1	4.172E+0	9.541E+0
-1.703E-1	4.302E+0	9.550E+0
-1.751E-1	4.198E+0	9.427E+0
-1.784E-1	4.233E+0	9.589E+0
-1.703E-1	4.162E+0	9.515E+0
-1.735E-1	4.175E+0	9.485E+0
-1.751E-1	4.272E+0	9.638E+0
-1.751E-1	4.246E+0	9.479E+0
-1.735E-1	4.308E+0	9.443E+0
-1.735E-1	4.240E+0	9.502E+0
-1.768E-1	4.292E+0	9.505E+0
-1.768E-1	4.279E+0	9.583E+0
-1.719E-1	4.256E+0	9.622E+0
-1.735E-1	4.230E+0	9.644E+0
-1.751E-1	4.220E+0	9.599E+0
-1.735E-1	4.194E+0	9.573E+0
-1.751E-1	4.279E+0	9.398E+0
-1.768E-1	4.279E+0	9.524E+0
-1.751E-1	4.240E+0	9.508E+0
-1.735E-1	4.305E+0	9.411E+0
-1.719E-1	4.227E+0	9.508E+0
-1.719E-1	4.204E+0	9.511E+0
-1.751E-1	4.318E+0	9.544E+0
-1.784E-1	4.279E+0	9.515E+0
-1.735E-1	4.146E+0	9.589E+0
-1.719E-1	4.305E+0	9.537E+0
-1.768E-1	4.276E+0	9.391E+0
-1.784E-1	4.292E+0	9.550E+0
-1.735E-1	4.266E+0	9.550E+0
-1.719E-1	4.282E+0	9.476E+0
-1.751E-1	4.302E+0	9.576E+0
-1.735E-1	4.295E+0	9.560E+0
-1.719E-1	4.266E+0	9.505E+0
-1.751E-1	4.305E+0	9.599E+0
-1.768E-1	4.263E+0	9.391E+0
-1.768E-1	4.214E+0	9.502E+0
-1.719E-1	4.256E+0	9.446E+0
-1.719E-1	4.169E+0	9.489E+0
-1.719E-1	4.214E+0	9.482E+0
-1.768E-1	4.292E+0	9.648E+0
-1.735E-1	4.321E+0	9.586E+0
-1.703E-1	4.214E+0	9.479E+0
-1.751E-1	4.240E+0	9.495E+0
-1.735E-1	4.240E+0	9.466E+0
-1.751E-1	4.246E+0	9.330E+0
-1.735E-1	4.227E+0	9.411E+0
-1.784E-1	4.230E+0	9.502E+0
-1.784E-1	4.207E+0	9.550E+0
-1.703E-1	4.191E+0	9.466E+0
-1.735E-1	4.305E+0	9.502E+0
-1.768E-1	4.263E+0	9.427E+0
-1.768E-1	4.289E+0	9.505E+0
-1.703E-1	4.334E+0	9.550E+0
-1.735E-1	4.302E+0	9.466E+0
-1.735E-1	4.217E+0	9.573E+0
-1.751E-1	4.204E+0	9.511E+0
-1.751E-1	4.282E+0	9.602E+0
-1.719E-1	4.243E+0	9.453E+0
-1.719E-1	4.289E+0	9.534E+0
-1.735E-1	4.194E+0	9.430E+0
-1.768E-1	4.188E+0	9.411E+0
-1.719E-1	4.182E+0	9.472E+0
-1.768E-1	4.220E+0	9.459E+0
-1.768E-1	4.279E+0	9.560E+0
-1.719E-1	4.295E+0	9.372E+0
-1.735E-1	4.269E+0	9.508E+0
-1.735E-1	4.269E+0	9.570E+0
-1.784E-1	4.259E+0	9.508E+0
-1.751E-1	4.227E+0	9.511E+0
-1.719E-1	4.282E+0	9.463E+0
-1.768E-1	4.194E+0	9.336E+0
-1.751E-1	4.233E+0	9.605E+0
-1.719E-1	4.224E+0	9.521E+0
-1.719E-1	4.298E+0	9.524E+0
-1.735E-1	4.191E+0	9.498E+0
-1.751E-1	4.279E+0	9.469E+0
-1.735E-1	4.253E+0	9.544E+0
-1.735E-1	4.315E+0	9.489E+0
-1.751E-1	4.259E+0	9.433E+0
-1.784E-1	4.237E+0	9.408E+0
-1.735E-1	4.233E+0	9.576E+0
-1.703E-1	4.357E+0	9.459E+0
-1.784E-1	4.279E+0	9.424E+0
-1.784E-1	4.311E+0	9.395E+0
-1.735E-1	4.172E+0	9.625E+0
-1.703E-1	4.256E+0	9.450E+0
-1.768E-1	4.253E+0	9.476E+0
-1.784E-1	4.243E+0	9.560E+0
-1.719E-1	4.253E+0	9.586E+0
-1.703E-1	4.285E+0	9.433E+0
-1.768E-1	4.237E+0	9.456E+0
-1.784E-1	4.243E+0	9.560E+0
-1.719E-1	4.259E+0	9.450E+0
-1.735E-1	4.220E+0	9.476E+0
-1.735E-1	4.295E+0	9.537E+0
-1.768E-1	4.292E+0	9.502E+0
-1.719E-1	4.256E+0	9.456E+0
-1.703E-1	4.259E+0	9.583E+0
-1.735E-1	4.237E+0	9.570E+0
-1.751E-1	4.182E+0	9.476E+0
-1.719E-1	4.269E+0	9.586E+0
-1.735E-1	4.295E+0	9.437E+0
-1.751E-1	4.263E+0	9.553E+0
-1.768E-1	4.224E+0	9.482E+0
-1.751E-1	4.324E+0	9.453E+0
-1.719E-1	4.201E+0	9.521E+0
-1.751E-1	4.263E+0	9.605E+0
-1.784E-1	4.253E+0	9.602E+0
-1.751E-1	4.272E+0	9.489E+0
-1.719E-1	4.318E+0	9.433E+0
-1.768E-1	4.198E+0	9.408E+0
-1.768E-1	4.256E+0	9.401E+0
-1.719E-1	4.383E+0	9.456E+0
-1.719E-1	4.243E+0	9.336E+0
-1.784E-1	4.259E+0	9.420E+0
-1.768E-1	4.305E+0	9.401E+0
-1.735E-1	4.285E+0	9.573E+0
-1.719E-1	4.285E+0	9.560E+0
-1.768E-1	4.321E+0	9.433E+0
-1.768E-1	4.331E+0	9.521E+0
-1.735E-1	4.302E+0	9.586E+0
-1.735E-1	4.276E+0	9.534E+0
-1.751E-1	4.227E+0	9.433E+0
-1.751E-1	4.165E+0	9.411E+0
-1.751E-1	4.217E+0	9.579E+0
-1.719E-1	4.298E+0	9.570E+0
-1.751E-1	4.204E+0	9.599E+0
-1.751E-1	4.266E+0	9.375E+0
-1.735E-1	4.217E+0	9.566E+0
-1.735E-1	4.217E+0	9.518E+0
-1.735E-1	4.256E+0	9.492E+0
-1.751E-1	4.259E+0	9.430E+0
-1.751E-1	4.289E+0	9.469E+0
-1.703E-1	4.250E+0	9.534E+0
-1.735E-1	4.246E+0	9.472E+0
-1.751E-1	4.259E+0	9.570E+0
-1.751E-1	4.259E+0	9.534E+0
-1.735E-1	4.334E+0	9.446E+0
-1.768E-1	4.237E+0	9.550E+0
-1.751E-1	4.250E+0	9.609E+0
-1.719E-1	4.279E+0	9.456E+0
-1.719E-1	4.246E+0	9.609E+0
-1.768E-1	4.243E+0	9.511E+0
-1.768E-1	4.243E+0	9.508E+0
-1.735E-1	4.233E+0	9.518E+0
-1.751E-1	4.279E+0	9.485E+0
-1.751E-1	4.233E+0	9.472E+0
-1.800E-1	4.272E+0	9.625E+0
-1.703E-1	4.246E+0	9.408E+0
-1.735E-1	4.263E+0	9.521E+0
-1.768E-1	4.214E+0	9.628E+0
-1.784E-1	4.305E+0	9.573E+0
-1.703E-1	4.243E+0	9.576E+0
-1.719E-1	4.146E+0	9.579E+0
-1.751E-1	4.321E+0	9.550E+0
-1.784E-1	4.269E+0	9.433E+0
-1.735E-1	4.318E+0	9.446E+0
-1.703E-1	4.315E+0	9.414E+0
-1.768E-1	4.220E+0	9.502E+0
-1.768E-1	4.292E+0	9.502E+0
-1.751E-1	4.347E+0	9.547E+0
-1.751E-1	4.243E+0	9.495E+0
-1.768E-1	4.227E+0	9.489E+0
-1.768E-1	4.256E+0	9.550E+0
-1.686E-1	4.253E+0	9.615E+0
-1.735E-1	4.250E+0	9.553E+0
-1.800E-1	4.327E+0	9.570E+0
-1.751E-1	4.240E+0	9.502E+0
-1.703E-1	4.207E+0	9.515E+0
-1.719E-1	4.191E+0	9.408E+0
-1.751E-1	4.185E+0	9.505E+0
-1.751E-1	4.169E+0	9.628E+0
-1.719E-1	4.282E+0	9.498E+0
-1.719E-1	4.204E+0	9.479E+0
-1.768E-1	4.276E+0	9.469E+0
-1.784E-1	4.220E+0	9.534E+0
-1.751E-1	4.233E+0	9.385E+0
-1.686E-1	4.259E+0	9.534E+0
-1.768E-1	4.298E+0	9.524E+0
-1.768E-1	4.276E+0	9.479E+0
-1.719E-1	4.220E+0	9.420E+0
-1.735E-1	4.276E+0	9.469E+0
-1.751E-1	4.289E+0	9.382E+0
-1.784E-1	4.217E+0	9.622E+0
-1.735E-1	4.263E+0	9.508E+0
-1.719E-1	4.360E+0	9.401E+0
-1.735E-1	4.250E+0	9.489E+0
-1.751E-1	4.198E+0	9.657E+0
-1.751E-1	4.204E+0	9.615E+0
-1.751E-1	4.198E+0	9.592E+0
-1.768E-1	4.243E+0	9.641E+0
-1.751E-1	4.211E+0	9.479E+0
-1.719E-1	4.217E+0	9.528E+0
-1.719E-1	4.230E+0	9.401E+0
-1.751E-1	4.178E+0	9.576E+0
-1.751E-1	4.185E+0	9.596E+0
-1.719E-1	4.295E+0	9.547E+0
-1.719E-1	4.298E+0	9.605E+0
-1.751E-1	4.240E+0	9.420E+0
-1.768E-1	4.220E+0	9.463E+0
-1.719E-1	4.259E+0	9.586E+0
-1.751E-1	4.211E+0	9.414E+0
-1.768E-1	4.253E+0	9.505E+0
-1.768E-1	4.214E+0	9.466E+0
-1.719E-1	4.230E+0	9.570E+0
-1.735E-1	4.194E+0	9.466E+0
-1.751E-1	4.305E+0	9.489E+0
-1.768E-1	4.214E+0	9.505E+0
-1.735E-1	4.259E+0	9.485E+0
-1.703E-1	4.159E+0	9.456E+0
-1.751E-1	4.263E+0	9.508E+0
-1.751E-1	4.289E+0	9.450E+0
-1.735E-1	4.214E+0	9.635E+0
-1.703E-1	4.243E+0	9.544E+0
-1.768E-1	4.263E+0	9.625E+0
-1.768E-1	4.188E+0	9.433E+0
-1.735E-1	4.282E+0	9.450E+0
-1.703E-1	4.308E+0	9.547E+0
-1.751E-1	4.269E+0	9.382E+0
-1.768E-1	4.285E+0	9.518E+0
-1.751E-1	4.289E+0	9.515E+0
-1.703E-1	4.240E+0	9.420E+0
-1.751E-1	4.217E+0	9.631E+0
-1.784E-1	4.240E+0	9.573E+0
-1.735E-1	4.266E+0	9.404E+0
-1.719E-1	4.363E+0	9.518E+0
-1.719E-1	4.172E+0	9.531E+0
-1.751E-1	4.256E+0	9.508E+0
-1.751E-1	4.295E+0	9.566E+0
-1.719E-1	4.139E+0	9.492E+0
-1.768E-1	4.289E+0	9.508E+0
-1.751E-1	4.120E+0	9.534E+0
-1.719E-1	4.279E+0	9.541E+0
-1.735E-1	4.370E+0	9.485E+0
-1.751E-1	4.224E+0	9.537E+0
-1.768E-1	4.324E+0	9.515E+0
-1.719E-1	4.315E+0	9.492E+0
-1.703E-1	4.269E+0	9.427E+0
-1.768E-1	4.259E+0	9.541E+0
-1.768E-1	4.276E+0	9.472E+0
-1.703E-1	4.266E+0	9.453E+0
-1.703E-1	4.263E+0	9.498E+0
-1.751E-1	4.250E+0	9.531E+0
-1.768E-1	4.276E+0	9.508E+0
-1.719E-1	4.295E+0	9.511E+0
-1.719E-1	4.282E+0	9.566E+0
-1.751E-1	4.269E+0	9.550E+0
-1.768E-1	4.256E+0	9.466E+0
-1.719E-1	4.308E+0	9.495E+0
-1.735E-1	4.285E+0	9.521E+0
-1.768E-1	4.253E+0	9.505E+0
-1.751E-1	4.269E+0	9.566E+0
-1.735E-1	4.396E+0	9.430E+0
-1.703E-1	4.305E+0	9.495E+0
-1.735E-1	4.220E+0	9.505E+0
-1.784E-1	4.311E+0	9.547E+0
-1.703E-1	4.227E+0	9.583E+0
-1.735E-1	4.263E+0	9.537E+0
-1.735E-1	4.233E+0	9.498E+0
-1.768E-1	4.263E+0	9.511E+0
-1.719E-1	4.308E+0	9.502E+0
-1.751E-1	4.230E+0	9.408E+0
-1.784E-1	4.295E+0	9.469E+0
-1.735E-1	4.253E+0	9.369E+0
-1.719E-1	4.302E+0	9.472E+0
-1.719E-1	4.227E+0	9.615E+0
-1.735E-1	4.263E+0	9.531E+0
-1.768E-1	4.256E+0	9.395E+0
-1.719E-1	4.315E+0	9.369E+0
-1.735E-1	4.263E+0	9.537E+0
-1.735E-1	4.292E+0	9.563E+0
-1.751E-1	4.250E+0	9.463E+0
-1.735E-1	4.233E+0	9.469E+0
-1.719E-1	4.279E+0	9.515E+0
-1.735E-1	4.256E+0	9.518E+0
-1.751E-1	4.272E+0	9.492E+0
-1.768E-1	4.302E+0	9.605E+0
-1.686E-1	4.253E+0	9.482E+0
-1.751E-1	4.250E+0	9.518E+0
-1.751E-1	4.344E+0	9.518E+0
-1.719E-1	4.324E+0	9.537E+0
-1.735E-1	4.259E+0	9.495E+0
-1.735E-1	4.227E+0	9.583E+0
-1.751E-1	4.224E+0	9.420E+0
-1.735E-1	4.207E+0	9.417E+0
-1.719E-1	4.182E+0	9.427E+0
-1.751E-1	4.194E+0	9.524E+0
-1.735E-1	4.318E+0	9.508E+0
-1.719E-1	4.266E+0	9.515E+0
-1.703E-1	4.285E+0	9.566E+0
-1.735E-1	4.276E+0	9.576E+0
-1.768E-1	4.305E+0	9.570E+0
-1.735E-1	4.198E+0	9.547E+0
-1.735E-1	4.246E+0	9.424E+0
-1.751E-1	4.201E+0	9.463E+0
-1.751E-1	4.198E+0	9.489E+0
-1.751E-1	4.285E+0	9.440E+0
-1.735E-1	4.266E+0	9.528E+0
-1.751E-1	4.266E+0	9.553E+0
-1.800E-1	4.256E+0	9.515E+0
-1.751E-1	4.282E+0	9.511E+0
-1.735E-1	4.321E+0	9.521E+0
-1.751E-1	4.246E+0	9.498E+0
-1.768E-1	4.217E+0	9.635E+0
-1.719E-1	4.214E+0	9.476E+0
-1.719E-1	4.198E+0	9.420E+0
-1.751E-1	4.272E+0	9.515E+0
-1.784E-1	4.178E+0	9.466E+0
-1.735E-1	4.276E+0	9.472E+0
-1.735E-1	4.198E+0	9.518E+0
-1.735E-1	4.250E+0	9.424E+0
-1.768E-1	4.227E+0	9.433E+0
-1.719E-1	4.207E+0	9.664E+0
-1.751E-1	4.289E+0	9.502E+0
-1.751E-1	4.243E+0	9.592E+0
-1.784E-1	4.321E+0	9.605E+0
-1.686E-1	4.295E+0	9.469E+0
-1.719E-1	4.214E+0	9.485E+0
-1.768E-1	4.198E+0	9.459E+0
-1.751E-1	4.292E+0	9.528E+0
-1.735E-1	4.224E+0	9.469E+0
-1.719E-1	4.256E+0	9.612E+0
-1.768E-1	4.224E+0	9.450E+0
-1.768E-1	4.233E+0	9.628E+0
-1.735E-1	4.269E+0	9.579E+0
-1.735E-1	4.321E+0	9.534E+0
-1.768E-1	4.188E+0	9.502E+0
-1.735E-1	4.269E+0	9.644E+0
-1.719E-1	4.276E+0	9.553E+0
-1.735E-1	4.237E+0	9.563E+0
-1.735E-1	4.207E+0	9.579E+0
-1.751E-1	4.321E+0	9.420E+0
-1.719E-1	4.253E+0	9.466E+0
-1.735E-1	4.292E+0	9.430E+0
-1.735E-1	4.243E+0	9.369E+0
-1.768E-1	4.224E+0	9.541E+0
-1.719E-1	4.347E+0	9.437E+0
-1.751E-1	4.201E+0	9.420E+0
-1.751E-1	4.279E+0	9.586E+0
-1.768E-1	4.165E+0	9.391E+0
-1.719E-1	4.246E+0	9.609E+0
-1.703E-1	4.217E+0	9.635E+0
-1.768E-1	4.285E+0	9.437E+0
-1.768E-1	4.237E+0	9.482E+0
-1.735E-1	4.143E+0	9.537E+0
-1.703E-1	4.191E+0	9.427E+0
-1.784E-1	4.256E+0	9.453E+0
-1.784E-1	4.321E+0	9.482E+0
-1.735E-1	4.292E+0	9.492E+0
-1.751E-1	4.230E+0	9.495E+0
-1.751E-1	4.233E+0	9.450E+0
-1.768E-1	4.237E+0	9.446E+0
-1.735E-1	4.298E+0	9.528E+0
-1.686E-1	4.272E+0	9.476E+0
-1.719E-1	4.240E+0	9.553E+0
-1.735E-1	4.269E+0	9.420E+0
-1.751E-1	4.266E+0	9.498E+0
-1.686E-1	4.227E+0	9.615E+0
-1.768E-1	4.243E+0	9.485E+0
-1.751E-1	4.162E+0	9.362E+0
-1.735E-1	4.289E+0	9.515E+0
-1.719E-1	4.250E+0	9.553E+0
-1.751E-1	4.383E+0	9.446E+0
-1.768E-1	4.308E+0	9.515E+0
-1.751E-1	4.292E+0	9.505E+0
-1.719E-1	4.165E+0	9.430E+0
-1.751E-1	4.188E+0	9.563E+0
-1.784E-1	4.285E+0	9.489E+0
-1.703E-1	4.220E+0	9.492E+0
-1.735E-1	4.237E+0	9.498E+0
-1.751E-1	4.259E+0	9.638E+0
-1.751E-1	4.253E+0	9.505E+0
-1.703E-1	4.350E+0	9.547E+0
-1.751E-1	4.285E+0	9.479E+0
-1.768E-1	4.243E+0	9.485E+0
-1.768E-1	4.272E+0	9.531E+0
-1.735E-1	4.156E+0	9.560E+0
-1.703E-1	4.246E+0	9.508E+0
-1.768E-1	4.237E+0	9.592E+0
-1.768E-1	4.331E+0	9.524E+0
-1.751E-1	4.279E+0	9.612E+0
-1.735E-1	4.233E+0	9.450E+0
-1.768E-1	4.194E+0	9.495E+0
-1.768E-1	4.266E+0	9.502E+0
-1.735E-1	4.220E+0	9.505E+0
-1.751E-1	4.269E+0	9.547E+0
-1.751E-1	4.250E+0	9.485E+0
-1.751E-1	4.194E+0	9.563E+0
-1.768E-1	4.266E+0	9.550E+0
-1.719E-1	4.308E+0	9.372E+0
-1.768E-1	4.194E+0	9.528E+0
-1.735E-1	4.230E+0	9.427E+0
-1.719E-1	4.263E+0	9.680E+0
-1.735E-1	4.240E+0	9.456E+0
-1.751E-1	4.211E+0	9.476E+0
-1.735E-1	4.191E+0	9.528E+0
-1.751E-1	4.289E+0	9.472E+0
-1.703E-1	4.227E+0	9.550E+0
-1.768E-1	4.253E+0	9.485E+0
-1.735E-1	4.220E+0	9.586E+0
-1.751E-1	4.230E+0	9.609E+0
-1.735E-1	4.321E+0	9.466E+0
-1.768E-1	4.282E+0	9.446E+0
-1.768E-1	4.243E+0	9.472E+0
-1.719E-1	4.256E+0	9.433E+0
-1.735E-1	4.220E+0	9.524E+0
-1.768E-1	4.224E+0	9.492E+0
-1.751E-1	4.272E+0	9.518E+0
-1.751E-1	4.269E+0	9.479E+0
-1.703E-1	4.217E+0	9.427E+0
-1.768E-1	4.344E+0	9.502E+0
-1.751E-1	4.259E+0	9.479E+0
-1.735E-1	4.292E+0	9.508E+0
-1.719E-1	4.188E+0	9.411E+0
-1.751E-1	4.327E+0	9.463E+0
-1.768E-1	4.276E+0	9.453E+0
-1.719E-1	4.237E+0	9.466E+0
-1.719E-1	4.233E+0	9.599E+0
-1.768E-1	4.198E+0	9.498E+0
-1.768E-1	4.334E+0	9.547E+0
-1.751E-1	4.233E+0	9.515E+0
-1.751E-1	4.315E+0	9.472E+0
-1.751E-1	4.279E+0	9.498E+0
-1.800E-1	4.237E+0	9.408E+0
-1.751E-1	4.233E+0	9.615E+0
-1.719E-1	4.318E+0	9.518E+0
-1.751E-1	4.276E+0	9.498E+0
-1.735E-1	4.276E+0	9.563E+0
-1.719E-1	4.246E+0	9.375E+0
-1.735E-1	4.292E+0	9.550E+0
-1.751E-1	4.182E+0	9.382E+0
-1.768E-1	4.185E+0	9.430E+0
-1.735E-1	4.272E+0	9.618E+0
-1.703E-1	4.256E+0	9.398E+0
-1.751E-1	4.279E+0	9.375E+0
-1.768E-1	4.285E+0	9.466E+0
-1.719E-1	4.327E+0	9.544E+0
-1.735E-1	4.204E+0	9.537E+0
-1.751E-1	4.237E+0	9.534E+0
-1.768E-1	4.207E+0	9.424E+0
-1.735E-1	4.185E+0	9.544E+0
-1.719E-1	4.295E+0	9.446E+0
-1.768E-1	4.305E+0	9.446E+0
-1.768E-1	4.311E+0	9.563E+0
-1.735E-1	4.214E+0	9.547E+0
-1.703E-1	4.198E+0	9.579E+0
-1.751E-1	4.256E+0	9.362E+0
-1.751E-1	4.292E+0	9.430E+0
-1.735E-1	4.204E+0	9.391E+0
-1.751E-1	4.295E+0	9.515E+0
-1.768E-1	4.253E+0	9.521E+0
-1.784E-1	4.337E+0	9.472E+0
-1.751E-1	4.230E+0	9.275E+0
-1.703E-1	4.233E+0	9.485E+0
-1.735E-1	4.126E+0	9.472E+0
-1.751E-1	4.162E+0	9.563E+0
-1.735E-1	4.253E+0	9.599E+0
-1.768E-1	4.194E+0	9.550E+0
-1.768E-1	4.243E+0	9.508E+0
-1.768E-1	4.311E+0	9.388E+0
-1.751E-1	4.302E+0	9.495E+0
-1.719E-1	4.246E+0	9.401E+0
-1.751E-1	4.250E+0	9.495E+0
-1.784E-1	4.227E+0	9.385E+0
-1.735E-1	4.224E+0	9.459E+0
-1.719E-1	4.246E+0	9.489E+0
-1.784E-1	4.259E+0	9.476E+0
-1.784E-1	4.269E+0	9.541E+0
-1.719E-1	4.182E+0	9.459E+0
-1.735E-1	4.315E+0	9.615E+0
-1.735E-1	4.308E+0	9.508E+0
-1.768E-1	4.214E+0	9.456E+0
-1.719E-1	4.220E+0	9.482E+0
-1.703E-1	4.272E+0	9.450E+0
-1.735E-1	4.259E+0	9.482E+0
-1.751E-1	4.224E+0	9.427E+0
-1.735E-1	4.379E+0	9.420E+0
-1.703E-1	4.276E+0	9.489E+0
-1.784E-1	4.253E+0	9.424E+0
-1.768E-1	4.246E+0	9.427E+0
-1.735E-1	4.207E+0	9.450E+0
-1.703E-1	4.292E+0	9.560E+0
-1.719E-1	4.337E+0	9.479E+0
-1.800E-1	4.331E+0	9.485E+0
-1.719E-1	4.175E+0	9.534E+0
-1.768E-1	4.308E+0	9.579E+0
-1.735E-1	4.152E+0	9.537E+0
-1.768E-1	4.224E+0	9.541E+0
-1.719E-1	4.269E+0	9.508E+0
-1.735E-1	4.302E+0	9.502E+0
-1.751E-1	4.298E+0	9.404E+0
-1.784E-1	4.282E+0	9.443E+0
-1.719E-1	4.243E+0	9.417E+0
-1.719E-1	4.240E+0	9.560E+0
-1.768E-1	4.233E+0	9.553E+0
-1.735E-1	4.237E+0	9.553E+0
-1.751E-1	4.253E+0	9.450E+0
-1.735E-1	4.233E+0	9.534E+0
-1.751E-1	4.178E+0	9.541E+0
-1.768E-1	4.344E+0	9.492E+0
-1.735E-1	4.227E+0	9.521E+0
-1.703E-1	4.217E+0	9.602E+0
-1.751E-1	4.194E+0	9.541E+0
-1.768E-1	4.259E+0	9.476E+0
-1.703E-1	4.243E+0	9.521E+0
-1.719E-1	4.243E+0	9.495E+0
-1.768E-1	4.295E+0	9.440E+0
-1.784E-1	4.211E+0	9.609E+0
-1.735E-1	4.250E+0	9.420E+0
-1.719E-1	4.266E+0	9.469E+0
-1.735E-1	4.250E+0	9.605E+0
-1.751E-1	4.276E+0	9.453E+0
-1.735E-1	4.282E+0	9.537E+0
-1.719E-1	4.272E+0	9.495E+0
-1.768E-1	4.233E+0	9.612E+0
-1.768E-1	4.243E+0	9.573E+0
-1.703E-1	4.204E+0	9.605E+0
-1.751E-1	4.318E+0	9.515E+0
-1.735E-1	4.340E+0	9.550E+0
-1.768E-1	4.276E+0	9.401E+0
-1.735E-1	4.188E+0	9.440E+0
-1.719E-1	4.282E+0	9.644E+0
-1.751E-1	4.282E+0	9.638E+0
-1.751E-1	4.334E+0	9.453E+0
-1.719E-1	4.246E+0	9.521E+0
-1.719E-1	4.276E+0	9.576E+0
-1.735E-1	4.227E+0	9.485E+0
-1.751E-1	4.250E+0	9.414E+0
-1.735E-1	4.214E+0	9.596E+0
-1.719E-1	4.207E+0	9.609E+0
-1.784E-1	4.237E+0	9.563E+0
-1.768E-1	4.185E+0	9.498E+0
-1.751E-1	4.243E+0	9.398E+0
-1.719E-1	4.272E+0	9.537E+0
-1.751E-1	4.269E+0	9.505E+0
-1.784E-1	4.334E+0	9.573E+0
-1.735E-1	4.259E+0	9.505E+0
-1.703E-1	4.308E+0	9.508E+0
-1.751E-1	4.334E+0	9.557E+0
-1.768E-1	4.256E+0	9.479E+0
-1.751E-1	4.230E+0	9.528E+0
-1.719E-1	4.237E+0	9.485E+0
-1.751E-1	4.220E+0	9.502E+0
-1.768E-1	4.308E+0	9.476E+0
-1.735E-1	4.211E+0	9.463E+0
-1.719E-1	4.282E+0	9.485E+0
-1.751E-1	4.311E+0	9.654E+0
-1.784E-1	4.220E+0	9.476E+0
-1.735E-1	4.292E+0	9.466E+0
-1.703E-1	4.279E+0	9.579E+0
-1.751E-1	4.256E+0	9.440E+0
-1.751E-1	4.318E+0	9.661E+0
-1.735E-1	4.295E+0	9.372E+0
-1.735E-1	4.285E+0	9.489E+0
-1.768E-1	4.256E+0	9.560E+0
-1.735E-1	4.243E+0	9.566E+0
-1.719E-1	4.240E+0	9.459E+0
-1.735E-1	4.272E+0	9.495E+0
-1.768E-1	4.250E+0	9.369E+0
-1.768E-1	4.188E+0	9.553E+0
-1.735E-1	4.370E+0	9.349E+0
-1.768E-1	4.250E+0	9.450E+0
-1.751E-1	4.295E+0	9.463E+0
-1.784E-1	4.253E+0	9.469E+0
-1.719E-1	4.169E+0	9.482E+0
-1.751E-1	4.263E+0	9.573E+0
-1.735E-1	4.246E+0	9.453E+0
-1.735E-1	4.263E+0	9.511E+0
-1.735E-1	4.334E+0	9.476E+0
-1.719E-1	4.243E+0	9.391E+0
-1.735E-1	4.263E+0	9.541E+0
-1.768E-1	4.237E+0	9.463E+0
-1.719E-1	4.298E+0	9.446E+0
-1.735E-1	4.302E+0	9.495E+0
-1.735E-1	4.227E+0	9.450E+0
-1.768E-1	4.198E+0	9.518E+0
-1.703E-1	4.194E+0	9.485E+0
-1.719E-1	4.214E+0	9.531E+0
-1.735E-1	4.302E+0	9.602E+0
-1.768E-1	4.292E+0	9.625E+0
-1.735E-1	4.211E+0	9.456E+0
-1.703E-1	4.269E+0	9.472E+0
-1.751E-1	4.256E+0	9.430E+0
-1.751E-1	4.207E+0	9.502E+0
-1.735E-1	4.279E+0	9.466E+0
-1.735E-1	4.366E+0	9.508E+0
-1.735E-1	4.230E+0	9.430E+0
-1.751E-1	4.237E+0	9.615E+0
-1.735E-1	4.227E+0	9.612E+0
-1.703E-1	4.259E+0	9.560E+0
-1.751E-1	4.237E+0	9.485E+0
-1.719E-1	4.253E+0	9.472E+0
-1.751E-1	4.233E+0	9.485E+0
-1.703E-1	4.282E+0	9.446E+0
-1.751E-1	4.220E+0	9.531E+0
-1.784E-1	4.188E+0	9.450E+0
-1.719E-1	4.178E+0	9.482E+0
-1.703E-1	4.282E+0	9.453E+0
-1.768E-1	4.259E+0	9.495E+0
-1.768E-1	4.217E+0	9.495E+0
-1.735E-1	4.259E+0	9.404E+0
-1.719E-1	4.340E+0	9.411E+0
-1.751E-1	4.230E+0	9.404E+0
-1.751E-1	4.246E+0	9.553E+0
-1.686E-1	4.243E+0	9.472E+0
-1.735E-1	4.178E+0	9.511E+0
-1.735E-1	4.350E+0	9.515E+0
-1.768E-1	4.156E+0	9.466E+0
-1.703E-1	4.204E+0	9.583E+0
-1.751E-1	4.308E+0	9.476E+0
-1.768E-1	4.240E+0	9.417E+0
-1.768E-1	4.282E+0	9.508E+0
-1.719E-1	4.182E+0	9.362E+0
-1.735E-1	4.276E+0	9.547E+0
-1.751E-1	4.220E+0	9.450E+0
-1.768E-1	4.292E+0	9.524E+0
-1.719E-1	4.250E+0	9.456E+0
-1.735E-1	4.321E+0	9.596E+0
-1.768E-1	4.220E+0	9.528E+0
-1.751E-1	4.285E+0	9.544E+0
-1.751E-1	4.269E+0	9.592E+0
-1.719E-1	4.214E+0	9.433E+0
-1.751E-1	4.233E+0	9.547E+0
-1.768E-1	4.285E+0	9.476E+0
-1.735E-1	4.156E+0	9.385E+0
-1.703E-1	4.224E+0	9.479E+0
-1.784E-1	4.198E+0	9.511E+0
-1.751E-1	4.169E+0	9.557E+0
-1.719E-1	4.259E+0	9.511E+0
-1.719E-1	4.282E+0	9.541E+0
-1.751E-1	4.243E+0	9.605E+0
-1.735E-1	4.243E+0	9.456E+0
-1.719E-1	4.289E+0	9.515E+0
-1.719E-1	4.233E+0	9.482E+0
-1.751E-1	4.256E+0	9.502E+0
-1.751E-1	4.230E+0	9.547E+0
-1.719E-1	4.279E+0	9.411E+0
-1.735E-1	4.198E+0	9.443E+0
-1.735E-1	4.334E+0	9.427E+0
-1.768E-1	4.253E+0	9.437E+0
-1.719E-1	4.305E+0	9.586E+0
-1.703E-1	4.292E+0	9.557E+0
-1.719E-1	4.321E+0	9.420E+0
-1.751E-1	4.353E+0	9.485E+0
-1.703E-1	4.250E+0	9.476E+0
-1.703E-1	4.305E+0	9.534E+0
-1.751E-1	4.246E+0	9.459E+0
-1.751E-1	4.256E+0	9.443E+0
-1.703E-1	4.340E+0	9.404E+0
-1.719E-1	4.233E+0	9.443E+0
-1.751E-1	4.250E+0	9.430E+0
-1.751E-1	4.246E+0	9.563E+0
-1.703E-1	4.327E+0	9.592E+0
-1.719E-1	4.269E+0	9.456E+0
-1.768E-1	4.353E+0	9.560E+0
-1.768E-1	4.162E+0	9.537E+0
-1.719E-1	4.207E+0	9.414E+0
-1.735E-1	4.182E+0	9.534E+0
-1.703E-1	4.363E+0	9.502E+0
-1.768E-1	4.233E+0	9.583E+0
-1.719E-1	4.217E+0	9.479E+0
-1.735E-1	4.269E+0	9.628E+0
-1.735E-1	4.143E+0	9.521E+0
-1.751E-1	4.292E+0	9.544E+0
-1.735E-1	4.285E+0	9.466E+0
-1.751E-1	4.224E+0	9.553E+0
-1.751E-1	4.327E+0	9.411E+0
-1.751E-1	4.289E+0	9.297E+0
-1.735E-1	4.217E+0	9.469E+0
-1.703E-1	4.285E+0	9.498E+0
-1.751E-1	4.211E+0	9.482E+0
-1.719E-1	4.169E+0	9.622E+0
-1.735E-1	4.269E+0	9.550E+0
-1.735E-1	4.250E+0	9.583E+0
-1.768E-1	4.250E+0	9.524E+0
-1.751E-1	4.220E+0	9.541E+0
-1.686E-1	4.340E+0	9.398E+0
-1.703E-1	4.191E+0	9.479E+0
-1.751E-1	4.165E+0	9.433E+0
-1.768E-1	4.237E+0	9.459E+0
-1.719E-1	4.146E+0	9.544E+0
-1.719E-1	4.224E+0	9.385E+0
-1.751E-1	4.279E+0	9.515E+0
-1.751E-1	4.263E+0	9.453E+0
-1.735E-1	4.289E+0	9.485E+0
-1.719E-1	4.224E+0	9.382E+0
-1.751E-1	4.256E+0	9.566E+0
-1.751E-1	4.279E+0	9.531E+0
-1.751E-1	4.201E+0	9.579E+0
-1.735E-1	4.237E+0	9.531E+0
-1.784E-1	4.185E+0	9.398E+0
-1.768E-1	4.373E+0	9.411E+0
-1.751E-1	4.198E+0	9.528E+0
-1.703E-1	4.295E+0	9.482E+0
-1.768E-1	4.191E+0	9.505E+0
-1.751E-1	4.276E+0	9.433E+0
-1.719E-1	4.269E+0	9.440E+0
-1.735E-1	4.240E+0	9.411E+0
-1.768E-1	4.243E+0	9.375E+0
-1.768E-1	4.237E+0	9.502E+0
-1.735E-1	4.233E+0	9.528E+0
-1.719E-1	4.227E+0	9.476E+0
-1.768E-1	4.266E+0	9.456E+0
-1.735E-1	4.224E+0	9.518E+0
-1.719E-1	4.237E+0	9.515E+0
-1.686E-1	4.305E+0	9.547E+0
-1.768E-1	4.191E+0	9.495E+0
-1.784E-1	4.224E+0	9.528E+0
-1.735E-1	4.211E+0	9.463E+0
-1.735E-1	4.324E+0	9.657E+0
-1.735E-1	4.279E+0	9.479E+0
-1.751E-1	4.246E+0	9.524E+0
-1.719E-1	4.253E+0	9.563E+0
-1.703E-1	4.198E+0	9.505E+0
-1.751E-1	4.227E+0	9.469E+0
-1.751E-1	4.259E+0	9.502E+0
-1.735E-1	4.207E+0	9.596E+0
-1.703E-1	4.253E+0	9.414E+0
-1.735E-1	4.227E+0	9.459E+0
-1.784E-1	4.289E+0	9.570E+0
-1.735E-1	4.279E+0	9.508E+0
-1.719E-1	4.321E+0	9.479E+0
-1.735E-1	4.282E+0	9.502E+0
-1.784E-1	4.308E+0	9.570E+0
-1.735E-1	4.214E+0	9.537E+0
-1.703E-1	4.230E+0	9.592E+0
-1.768E-1	4.311E+0	9.430E+0
-1.784E-1	4.237E+0	9.336E+0
-1.735E-1	4.259E+0	9.485E+0
-1.735E-1	4.224E+0	9.511E+0
-1.751E-1	4.246E+0	9.479E+0
-1.751E-1	4.289E+0	9.508E+0
-1.735E-1	4.214E+0	9.476E+0
-1.719E-1	4.269E+0	9.430E+0
-1.784E-1	4.253E+0	9.492E+0
-1.751E-1	4.243E+0	9.609E+0
-1.719E-1	4.302E+0	9.466E+0
-1.703E-1	4.201E+0	9.612E+0
-1.735E-1	4.233E+0	9.583E+0
-1.768E-1	4.295E+0	9.515E+0
-1.735E-1	4.269E+0	9.528E+0
-1.735E-1	4.276E+0	9.495E+0
-1.768E-1	4.230E+0	9.502E+0
-1.784E-1	4.243E+0	9.385E+0
-1.735E-1	4.279E+0	9.528E+0
-1.719E-1	4.217E+0	9.456E+0
-1.768E-1	4.315E+0	9.476E+0
-1.768E-1	4.379E+0	9.553E+0
-1.719E-1	4.250E+0	9.476E+0
-1.719E-1	4.201E+0	9.440E+0
-1.768E-1	4.188E+0	9.596E+0
-1.751E-1	4.211E+0	9.408E+0
-1.719E-1	4.230E+0	9.466E+0
-1.719E-1	4.266E+0	9.553E+0
-1.719E-1	4.246E+0	9.498E+0
-1.768E-1	4.198E+0	9.498E+0
-1.735E-1	4.282E+0	9.505E+0
-1.719E-1	4.259E+0	9.544E+0
-1.784E-1	4.246E+0	9.472E+0
-1.751E-1	4.276E+0	9.459E+0
-1.735E-1	4.292E+0	9.424E+0
-1.735E-1	4.224E+0	9.570E+0
-1.751E-1	4.315E+0	9.563E+0
-1.768E-1	4.246E+0	9.466E+0
-1.719E-1	4.159E+0	9.446E+0
-1.735E-1	4.253E+0	9.541E+0
-1.751E-1	4.289E+0	9.469E+0
-1.751E-1	4.211E+0	9.515E+0
-1.719E-1	4.217E+0	9.631E+0
-1.735E-1	4.230E+0	9.456E+0
-1.719E-1	4.237E+0	9.482E+0
-1.751E-1	4.240E+0	9.589E+0
-1.735E-1	4.259E+0	9.515E+0
-1.703E-1	4.172E+0	9.485E+0
-1.768E-1	4.230E+0	9.508E+0
-1.784E-1	4.253E+0	9.498E+0
-1.751E-1	4.272E+0	9.385E+0
-1.719E-1	4.240E+0	9.404E+0
-1.751E-1	4.282E+0	9.356E+0
-1.768E-1	4.224E+0	9.534E+0
-1.735E-1	4.246E+0	9.528E+0
-1.719E-1	4.259E+0	9.602E+0
-1.751E-1	4.285E+0	9.440E+0
-1.751E-1	4.198E+0	9.502E+0
-1.735E-1	4.285E+0	9.398E+0
-1.719E-1	4.224E+0	9.446E+0
-1.751E-1	4.211E+0	9.437E+0
-1.751E-1	4.194E+0	9.372E+0
-1.735E-1	4.269E+0	9.446E+0
-1.735E-1	4.207E+0	9.566E+0
-1.751E-1	4.350E+0	9.570E+0
-1.751E-1	4.230E+0	9.450E+0
-1.735E-1	4.276E+0	9.476E+0
-1.719E-1	4.240E+0	9.495E+0
-1.768E-1	4.217E+0	9.456E+0
-1.768E-1	4.276E+0	9.443E+0
-1.703E-1	4.165E+0	9.570E+0
-1.735E-1	4.285E+0	9.424E+0
-1.751E-1	4.253E+0	9.424E+0
-1.768E-1	4.276E+0	9.365E+0
-1.735E-1	4.263E+0	9.586E+0
-1.735E-1	4.279E+0	9.521E+0
-1.735E-1	4.305E+0	9.596E+0
-1.768E-1	4.246E+0	9.557E+0
-1.719E-1	4.211E+0	9.443E+0
-1.735E-1	4.256E+0	9.589E+0
-1.784E-1	4.295E+0	9.437E+0
-1.768E-1	4.207E+0	9.547E+0
-1.751E-1	4.233E+0	9.437E+0
-1.719E-1	4.250E+0	9.469E+0
-1.735E-1	4.227E+0	9.463E+0
-1.751E-1	4.227E+0	9.446E+0
-1.719E-1	4.266E+0	9.482E+0
-1.703E-1	4.282E+0	9.492E+0
-1.735E-1	4.204E+0	9.544E+0
-1.784E-1	4.295E+0	9.495E+0
-1.751E-1	4.276E+0	9.563E+0
-1.686E-1	4.315E+0	9.596E+0
-1.768E-1	4.243E+0	9.433E+0
-1.784E-1	4.217E+0	9.547E+0
-1.735E-1	4.298E+0	9.450E+0
-1.735E-1	4.211E+0	9.391E+0
-1.735E-1	4.308E+0	9.459E+0
-1.768E-1	4.318E+0	9.456E+0
-1.703E-1	4.246E+0	9.495E+0
-1.703E-1	4.298E+0	9.437E+0
-1.768E-1	4.259E+0	9.515E+0
-1.768E-1	4.279E+0	9.557E+0
-1.735E-1	4.344E+0	9.463E+0
-1.719E-1	4.302E+0	9.482E+0
-1.751E-1	4.347E+0	9.570E+0
-1.751E-1	4.331E+0	9.589E+0
-1.735E-1	4.220E+0	9.570E+0
-1.719E-1	4.211E+0	9.563E+0
-1.735E-1	4.246E+0	9.424E+0
-1.735E-1	4.230E+0	9.446E+0
-1.735E-1	4.263E+0	9.450E+0
-1.703E-1	4.285E+0	9.521E+0
-1.751E-1	4.243E+0	9.382E+0
-1.784E-1	4.126E+0	9.541E+0
-1.719E-1	4.279E+0	9.511E+0
-1.703E-1	4.318E+0	9.528E+0
-1.735E-1	4.172E+0	9.459E+0
-1.768E-1	4.259E+0	9.537E+0
-1.735E-1	4.259E+0	9.541E+0
-1.719E-1	4.198E+0	9.446E+0
-1.768E-1	4.266E+0	9.472E+0
-1.768E-1	4.282E+0	9.508E+0
-1.735E-1	4.214E+0	9.518E+0
-1.719E-1	4.240E+0	9.515E+0
-1.768E-1	4.263E+0	9.502E+0
-1.768E-1	4.285E+0	9.508E+0
-1.768E-1	4.178E+0	9.485E+0
-1.735E-1	4.246E+0	9.485E+0
-1.768E-1	4.211E+0	9.320E+0
-1.751E-1	4.220E+0	9.437E+0
-1.735E-1	4.276E+0	9.489E+0
-1.735E-1	4.126E+0	9.459E+0
-1.751E-1	4.230E+0	9.485E+0
-1.735E-1	4.217E+0	9.553E+0
-1.719E-1	4.230E+0	9.420E+0
-1.719E-1	4.162E+0	9.547E+0
-1.768E-1	4.156E+0	9.466E+0
-1.784E-1	4.298E+0	9.508E+0
-1.735E-1	4.302E+0	9.518E+0
-1.703E-1	4.263E+0	9.404E+0
-1.751E-1	4.256E+0	9.437E+0
-1.751E-1	4.311E+0	9.541E+0
-1.703E-1	4.292E+0	9.518E+0
-1.719E-1	4.233E+0	9.534E+0
-1.751E-1	4.240E+0	9.463E+0
-1.768E-1	4.172E+0	9.495E+0
-1.703E-1	4.191E+0	9.459E+0
-1.703E-1	4.344E+0	9.505E+0
-1.768E-1	4.240E+0	9.391E+0
-1.751E-1	4.269E+0	9.560E+0
-1.751E-1	4.169E+0	9.420E+0
-1.686E-1	4.285E+0	9.508E+0
-1.751E-1	4.133E+0	9.424E+0
-1.751E-1	4.185E+0	9.531E+0
-1.735E-1	4.289E+0	9.466E+0
-1.719E-1	4.334E+0	9.557E+0
-1.751E-1	4.276E+0	9.472E+0
-1.784E-1	4.143E+0	9.495E+0
-1.719E-1	4.246E+0	9.479E+0
-1.703E-1	4.318E+0	9.398E+0
-1.751E-1	4.237E+0	9.579E+0
-1.784E-1	4.224E+0	9.489E+0
-1.735E-1	4.227E+0	9.528E+0
-1.686E-1	4.253E+0	9.485E+0
-1.751E-1	4.230E+0	9.479E+0
-1.751E-1	4.230E+0	9.541E+0
-1.751E-1	4.185E+0	9.485E+0
-1.703E-1	4.285E+0	9.359E+0
-1.751E-1	4.201E+0	9.492E+0
-1.751E-1	4.266E+0	9.323E+0
-1.719E-1	4.201E+0	9.547E+0
-1.735E-1	4.295E+0	9.472E+0
-1.735E-1	4.246E+0	9.369E+0
-1.768E-1	4.227E+0	9.417E+0
-1.751E-1	4.263E+0	9.352E+0
-1.735E-1	4.295E+0	9.369E+0
-1.768E-1	4.276E+0	9.550E+0
-1.735E-1	4.211E+0	9.456E+0
-1.703E-1	4.178E+0	9.459E+0
-1.686E-1	4.276E+0	9.537E+0
-1.768E-1	4.211E+0	9.586E+0
-1.735E-1	4.240E+0	9.401E+0
-1.735E-1	4.256E+0	9.524E+0
-1.719E-1	4.263E+0	9.524E+0
-1.751E-1	4.259E+0	9.508E+0
-1.751E-1	4.139E+0	9.573E+0
-1.719E-1	4.263E+0	9.427E+0
-1.703E-1	4.256E+0	9.459E+0
-1.768E-1	4.292E+0	9.427E+0
-1.768E-1	4.243E+0	9.482E+0
-1.719E-1	4.246E+0	9.469E+0
-1.719E-1	4.256E+0	9.437E+0
-1.751E-1	4.259E+0	9.508E+0
-1.735E-1	4.204E+0	9.521E+0
-1.719E-1	4.230E+0	9.417E+0
-1.719E-1	4.276E+0	9.382E+0
-1.719E-1	4.201E+0	9.459E+0
-1.751E-1	4.311E+0	9.479E+0
-1.719E-1	4.243E+0	9.424E+0
-1.719E-1	4.292E+0	9.450E+0
-1.751E-1	4.182E+0	9.424E+0
-1.768E-1	4.302E+0	9.456E+0
-1.735E-1	4.230E+0	9.550E+0
-1.719E-1	4.211E+0	9.573E+0
-1.735E-1	4.188E+0	9.596E+0
-1.751E-1	4.305E+0	9.537E+0
-1.703E-1	4.246E+0	9.495E+0
-1.703E-1	4.156E+0	9.547E+0
-1.751E-1	4.230E+0	9.534E+0
-1.768E-1	4.266E+0	9.466E+0
-1.719E-1	4.266E+0	9.515E+0
-1.751E-1	4.240E+0	9.414E+0
-1.768E-1	4.243E+0	9.443E+0
-1.751E-1	4.259E+0	9.579E+0
-1.735E-1	4.240E+0	9.469E+0
-1.703E-1	4.237E+0	9.609E+0
-1.751E-1	4.237E+0	9.635E+0
-1.751E-1	4.178E+0	9.508E+0
-1.719E-1	4.217E+0	9.495E+0
-1.751E-1	4.298E+0	9.508E+0
-1.768E-1	4.191E+0	9.443E+0
-1.735E-1	4.266E+0	9.518E+0
-1.751E-1	4.302E+0	9.511E+0
-1.735E-1	4.253E+0	9.476E+0
-1.784E-1	4.159E+0	9.430E+0
-1.735E-1	4.194E+0	9.456E+0
-1.719E-1	4.259E+0	9.317E+0
-1.735E-1	4.292E+0	9.459E+0
-1.719E-1	4.295E+0	9.466E+0
-1.751E-1	4.298E+0	9.498E+0
-1.735E-1	4.259E+0	9.589E+0
-1.703E-1	4.246E+0	9.479E+0
-1.735E-1	4.172E+0	9.583E+0
-1.784E-1	4.243E+0	9.618E+0
-1.719E-1	4.169E+0	9.430E+0
-1.735E-1	4.311E+0	9.625E+0
-1.719E-1	4.230E+0	9.528E+0
-1.719E-1	4.162E+0	9.323E+0
-1.735E-1	4.302E+0	9.459E+0
-1.735E-1	4.207E+0	9.453E+0
-1.751E-1	4.253E+0	9.472E+0
-1.751E-1	4.233E+0	9.404E+0
-1.735E-1	4.279E+0	9.424E+0
-1.719E-1	4.237E+0	9.511E+0
-1.784E-1	4.240E+0	9.420E+0
-1.751E-1	4.220E+0	9.443E+0
-1.751E-1	4.259E+0	9.476E+0
-1.703E-1	4.285E+0	9.352E+0
-1.751E-1	4.178E+0	9.453E+0
-1.768E-1	4.272E+0	9.576E+0
-1.719E-1	4.233E+0	9.505E+0
-1.735E-1	4.266E+0	9.544E+0
-1.768E-1	4.237E+0	9.492E+0
-1.768E-1	4.211E+0	9.284E+0
-1.751E-1	4.250E+0	9.547E+0
-1.735E-1	4.240E+0	9.440E+0
-1.751E-1	4.230E+0	9.408E+0
-1.768E-1	4.315E+0	9.524E+0
-1.719E-1	4.276E+0	9.521E+0
-1.735E-1	4.230E+0	9.537E+0
-1.751E-1	4.224E+0	9.612E+0
-1.784E-1	4.266E+0	9.502E+0
-1.768E-1	4.331E+0	9.566E+0
-1.719E-1	4.250E+0	9.511E+0
-1.751E-1	4.279E+0	9.466E+0
-1.751E-1	4.162E+0	9.498E+0
-1.719E-1	4.214E+0	9.411E+0
-1.719E-1	4.266E+0	9.492E+0
-1.751E-1	4.237E+0	9.417E+0
-1.751E-1	4.243E+0	9.349E+0
-1.719E-1	4.292E+0	9.450E+0
-1.735E-1	4.233E+0	9.511E+0
-1.751E-1	4.230E+0	9.385E+0
-1.768E-1	4.220E+0	9.489E+0
-1.735E-1	4.220E+0	9.472E+0
-1.719E-1	4.259E+0	9.628E+0
-1.751E-1	4.253E+0	9.427E+0
-1.751E-1	4.220E+0	9.563E+0
-1.719E-1	4.282E+0	9.489E+0
-1.735E-1	4.324E+0	9.505E+0
-1.751E-1	4.227E+0	9.498E+0
-1.768E-1	4.194E+0	9.336E+0
-1.719E-1	4.207E+0	9.553E+0
-1.719E-1	4.204E+0	9.485E+0
-1.751E-1	4.295E+0	9.417E+0
-1.768E-1	4.162E+0	9.437E+0
-1.703E-1	4.233E+0	9.446E+0
-1.719E-1	4.305E+0	9.476E+0
-1.751E-1	4.311E+0	9.466E+0
-1.735E-1	4.311E+0	9.553E+0
-1.735E-1	4.240E+0	9.492E+0
-1.719E-1	4.237E+0	9.372E+0
-1.751E-1	4.211E+0	9.589E+0
-1.768E-1	4.272E+0	9.443E+0
-1.735E-1	4.311E+0	9.547E+0
-1.703E-1	4.188E+0	9.579E+0
-1.735E-1	4.266E+0	9.521E+0
-1.735E-1	4.289E+0	9.450E+0
-1.735E-1	4.269E+0	9.531E+0
-1.703E-1	4.266E+0	9.398E+0
-1.751E-1	4.246E+0	9.505E+0
-1.784E-1	4.321E+0	9.453E+0
-1.751E-1	4.276E+0	9.479E+0
-1.735E-1	4.295E+0	9.427E+0
-1.751E-1	4.211E+0	9.502E+0
-1.784E-1	4.227E+0	9.466E+0
-1.735E-1	4.214E+0	9.437E+0
-1.719E-1	4.230E+0	9.469E+0
-1.751E-1	4.305E+0	9.482E+0
-1.735E-1	4.156E+0	9.515E+0
-1.735E-1	4.318E+0	9.498E+0
-1.735E-1	4.276E+0	9.417E+0
-1.751E-1	4.318E+0	9.511E+0
-1.751E-1	4.156E+0	9.489E+0
-1.719E-1	4.266E+0	9.433E+0
-1.703E-1	4.240E+0	9.547E+0
-1.735E-1	4.318E+0	9.557E+0
-1.751E-1	4.240E+0	9.456E+0
-1.719E-1	4.250E+0	9.560E+0
-1.735E-1	4.259E+0	9.362E+0
-1.768E-1	4.298E+0	9.408E+0
-1.784E-1	4.289E+0	9.443E+0
-1.735E-1	4.246E+0	9.573E+0
-1.719E-1	4.272E+0	9.489E+0
-1.768E-1	4.311E+0	9.515E+0
-1.735E-1	4.185E+0	9.414E+0
-1.703E-1	4.279E+0	9.463E+0
-1.735E-1	4.276E+0	9.437E+0
-1.735E-1	4.292E+0	9.537E+0
-1.768E-1	4.250E+0	9.544E+0
-1.735E-1	4.259E+0	9.356E+0
-1.686E-1	4.204E+0	9.469E+0
-1.751E-1	4.259E+0	9.579E+0
-1.768E-1	4.392E+0	9.382E+0
-1.751E-1	4.285E+0	9.430E+0
-1.703E-1	4.230E+0	9.524E+0
-1.735E-1	4.292E+0	9.326E+0
-1.751E-1	4.214E+0	9.437E+0
-1.719E-1	4.230E+0	9.622E+0
-1.703E-1	4.276E+0	9.605E+0
-1.751E-1	4.295E+0	9.430E+0
-1.768E-1	4.379E+0	9.534E+0
-1.735E-1	4.220E+0	9.547E+0
-1.735E-1	4.263E+0	9.592E+0
-1.751E-1	4.198E+0	9.544E+0
-1.768E-1	4.266E+0	9.515E+0
-1.735E-1	4.289E+0	9.521E+0
-1.751E-1	4.263E+0	9.395E+0
-1.768E-1	4.191E+0	9.485E+0
-1.768E-1	4.224E+0	9.479E+0
-1.719E-1	4.230E+0	9.437E+0
-1.719E-1	4.279E+0	9.456E+0
-1.768E-1	4.279E+0	9.408E+0
-1.800E-1	4.233E+0	9.586E+0
-1.719E-1	4.191E+0	9.518E+0
-1.751E-1	4.201E+0	9.479E+0
-1.735E-1	4.194E+0	9.550E+0
-1.768E-1	4.276E+0	9.563E+0
-1.719E-1	4.201E+0	9.294E+0
-1.686E-1	4.224E+0	9.365E+0
-1.751E-1	4.285E+0	9.528E+0
-1.784E-1	4.227E+0	9.437E+0
-1.751E-1	4.214E+0	9.505E+0
-1.719E-1	4.327E+0	9.508E+0
-1.735E-1	4.201E+0	9.339E+0
-1.800E-1	4.324E+0	9.511E+0
-1.735E-1	4.237E+0	9.528E+0
-1.735E-1	4.207E+0	9.612E+0
-1.751E-1	4.214E+0	9.537E+0
-1.800E-1	4.334E+0	9.440E+0
-1.703E-1	4.298E+0	9.489E+0
-1.735E-1	4.272E+0	9.446E+0
-1.751E-1	4.240E+0	9.385E+0
-1.751E-1	4.198E+0	9.404E+0
-1.768E-1	4.227E+0	9.498E+0
-1.751E-1	4.350E+0	9.521E+0
-1.784E-1	4.250E+0	9.547E+0
-1.784E-1	4.282E+0	9.466E+0
-1.735E-1	4.194E+0	9.537E+0
-1.735E-1	4.250E+0	9.424E+0
-1.735E-1	4.256E+0	9.511E+0
-1.768E-1	4.240E+0	9.430E+0
-1.719E-1	4.207E+0	9.411E+0
-1.735E-1	4.250E+0	9.404E+0
-1.784E-1	4.175E+0	9.485E+0
-1.784E-1	4.263E+0	9.382E+0
-1.751E-1	4.156E+0	9.622E+0
-1.735E-1	4.259E+0	9.469E+0
-1.735E-1	4.340E+0	9.515E+0
-1.735E-1	4.250E+0	9.453E+0
-1.735E-1	4.194E+0	9.433E+0
-1.735E-1	4.237E+0	9.459E+0
-1.735E-1	4.188E+0	9.427E+0
-1.800E-1	4.250E+0	9.524E+0
-1.719E-1	4.233E+0	9.456E+0
-1.735E-1	4.285E+0	9.398E+0
-1.751E-1	4.340E+0	9.469E+0
-1.768E-1	4.220E+0	9.427E+0
-1.719E-1	4.285E+0	9.417E+0
-1.719E-1	4.321E+0	9.485E+0
-1.735E-1	4.302E+0	9.388E+0
-1.751E-1	4.266E+0	9.557E+0
-1.735E-1	4.302E+0	9.524E+0
-1.719E-1	4.272E+0	9.456E+0
-1.751E-1	4.340E+0	9.505E+0
-1.768E-1	4.263E+0	9.463E+0
-1.719E-1	4.276E+0	9.541E+0
-1.719E-1	4.246E+0	9.550E+0
-1.735E-1	4.302E+0	9.534E+0
-1.751E-1	4.243E+0	9.622E+0
-1.735E-1	4.243E+0	9.502E+0
-1.703E-1	4.237E+0	9.541E+0
-1.735E-1	4.240E+0	9.437E+0
-1.768E-1	4.269E+0	9.605E+0
-1.735E-1	4.315E+0	9.524E+0
-1.703E-1	4.224E+0	9.524E+0
-1.751E-1	4.178E+0	9.463E+0
-1.768E-1	4.243E+0	9.443E+0
-1.719E-1	4.269E+0	9.404E+0
-1.735E-1	4.253E+0	9.372E+0
-1.751E-1	4.292E+0	9.453E+0
-1.768E-1	4.272E+0	9.463E+0
-1.719E-1	4.295E+0	9.508E+0
-1.719E-1	4.318E+0	9.391E+0
-1.735E-1	4.237E+0	9.479E+0
-1.751E-1	4.220E+0	9.515E+0
-1.719E-1	4.318E+0	9.450E+0
-1.751E-1	4.207E+0	9.472E+0
-1.768E-1	4.256E+0	9.424E+0
-1.768E-1	4.250E+0	9.401E+0
-1.735E-1	4.211E+0	9.528E+0
-1.735E-1	4.282E+0	9.638E+0
-1.735E-1	4.211E+0	9.378E+0
-1.768E-1	4.207E+0	9.372E+0
-1.751E-1	4.289E+0	9.440E+0
-1.719E-1	4.227E+0	9.472E+0
-1.751E-1	4.266E+0	9.414E+0
-1.768E-1	4.256E+0	9.466E+0
-1.719E-1	4.198E+0	9.524E+0
-1.735E-1	4.204E+0	9.505E+0
-1.735E-1	4.227E+0	9.573E+0
-1.768E-1	4.224E+0	9.625E+0
-1.751E-1	4.220E+0	9.446E+0
-1.735E-1	4.233E+0	9.586E+0
-1.784E-1	4.276E+0	9.411E+0
-1.735E-1	4.240E+0	9.495E+0
-1.735E-1	4.331E+0	9.534E+0
-1.735E-1	4.276E+0	9.391E+0
-1.751E-1	4.224E+0	9.463E+0
-1.784E-1	4.198E+0	9.424E+0
-1.719E-1	4.188E+0	9.440E+0
-1.735E-1	4.272E+0	9.544E+0
-1.751E-1	4.230E+0	9.420E+0
-1.768E-1	4.321E+0	9.414E+0
-1.735E-1	4.169E+0	9.408E+0
-1.703E-1	4.233E+0	9.498E+0
-1.751E-1	4.311E+0	9.453E+0
-1.768E-1	4.272E+0	9.365E+0
-1.751E-1	4.220E+0	9.411E+0
-1.735E-1	4.272E+0	9.586E+0
-1.719E-1	4.259E+0	9.680E+0
-1.751E-1	4.253E+0	9.489E+0
-1.719E-1	4.253E+0	9.408E+0
-1.735E-1	4.243E+0	9.534E+0
-1.768E-1	4.237E+0	9.417E+0
-1.768E-1	4.146E+0	9.450E+0
-1.719E-1	4.272E+0	9.433E+0
-1.719E-1	4.240E+0	9.631E+0
-1.751E-1	4.230E+0	9.492E+0
-1.768E-1	4.243E+0	9.482E+0
-1.719E-1	4.178E+0	9.450E+0
-1.719E-1	4.289E+0	9.495E+0
-1.751E-1	4.269E+0	9.508E+0
-1.751E-1	4.282E+0	9.592E+0
-1.735E-1	4.201E+0	9.339E+0
-1.719E-1	4.256E+0	9.485E+0
-1.768E-1	4.266E+0	9.417E+0
-1.768E-1	4.240E+0	9.443E+0
-1.719E-1	4.188E+0	9.524E+0
-1.719E-1	4.240E+0	9.459E+0
-1.768E-1	4.263E+0	9.339E+0
-1.768E-1	4.204E+0	9.541E+0
-1.751E-1	4.350E+0	9.424E+0
-1.703E-1	4.246E+0	9.589E+0
-1.768E-1	4.259E+0	9.359E+0
-1.768E-1	4.305E+0	9.479E+0
-1.751E-1	4.250E+0	9.515E+0
-1.719E-1	4.318E+0	9.570E+0
-1.784E-1	4.272E+0	9.408E+0
-1.768E-1	4.198E+0	9.456E+0
-1.751E-1	4.259E+0	9.401E+0
-1.719E-1	4.263E+0	9.463E+0
-1.768E-1	4.259E+0	9.395E+0
-1.751E-1	4.162E+0	9.502E+0
-1.719E-1	4.272E+0	9.388E+0
-1.719E-1	4.285E+0	9.534E+0
-1.735E-1	4.315E+0	9.680E+0
-1.768E-1	4.230E+0	9.430E+0
-1.719E-1	4.233E+0	9.378E+0
-1.719E-1	4.350E+0	9.388E+0
-1.735E-1	4.207E+0	9.417E+0
-1.768E-1	4.246E+0	9.450E+0
-1.735E-1	4.214E+0	9.326E+0
-1.703E-1	4.217E+0	9.427E+0
-1.751E-1	4.289E+0	9.395E+0
-1.768E-1	4.139E+0	9.508E+0
-1.703E-1	4.285E+0	9.518E+0
-1.735E-1	4.220E+0	9.317E+0
-1.751E-1	4.172E+0	9.489E+0
-1.768E-1	4.217E+0	9.463E+0
-1.735E-1	4.201E+0	9.547E+0
-1.719E-1	4.272E+0	9.511E+0
-1.735E-1	4.266E+0	9.498E+0
-1.768E-1	4.282E+0	9.456E+0
-1.735E-1	4.292E+0	9.495E+0
-1.703E-1	4.276E+0	9.356E+0
-1.768E-1	4.214E+0	9.544E+0
-1.751E-1	4.224E+0	9.495E+0
-1.719E-1	4.263E+0	9.476E+0
-1.703E-1	4.224E+0	9.463E+0
-1.768E-1	4.263E+0	9.547E+0
-1.768E-1	4.259E+0	9.579E+0
-1.719E-1	4.263E+0	9.570E+0
-1.703E-1	4.233E+0	9.485E+0
-1.735E-1	4.331E+0	9.395E+0
-1.751E-1	4.246E+0	9.485E+0
-1.751E-1	4.169E+0	9.463E+0
-1.719E-1	4.259E+0	9.583E+0
-1.735E-1	4.259E+0	9.323E+0
-1.751E-1	4.240E+0	9.382E+0
-1.751E-1	4.279E+0	9.553E+0
-1.719E-1	4.279E+0	9.631E+0
-1.703E-1	4.224E+0	9.524E+0
-1.735E-1	4.292E+0	9.544E+0
-1.719E-1	4.302E+0	9.459E+0
-1.719E-1	4.263E+0	9.544E+0
-1.751E-1	4.227E+0	9.424E+0
-1.735E-1	4.220E+0	9.492E+0
-1.719E-1	4.185E+0	9.446E+0
-1.735E-1	4.266E+0	9.550E+0
-1.784E-1	4.302E+0	9.605E+0
-1.768E-1	4.279E+0	9.505E+0
-1.703E-1	4.285E+0	9.502E+0
-1.719E-1	4.308E+0	9.511E+0
-1.751E-1	4.165E+0	9.463E+0
-1.751E-1	4.240E+0	9.502E+0
-1.735E-1	4.224E+0	9.401E+0
-1.703E-1	4.191E+0	9.553E+0
-1.735E-1	4.201E+0	9.365E+0
-1.768E-1	4.266E+0	9.450E+0
-1.719E-1	4.237E+0	9.524E+0
-1.719E-1	4.282E+0	9.534E+0
-1.735E-1	4.214E+0	9.404E+0
-1.735E-1	4.243E+0	9.408E+0
-1.735E-1	4.169E+0	9.437E+0
-1.719E-1	4.227E+0	9.563E+0
-1.751E-1	4.253E+0	9.459E+0
-1.784E-1	4.165E+0	9.498E+0
-1.735E-1	4.311E+0	9.541E+0
-1.719E-1	4.250E+0	9.566E+0
-1.768E-1	4.240E+0	9.502E+0
-1.768E-1	4.243E+0	9.446E+0
-1.735E-1	4.237E+0	9.404E+0
-1.719E-1	4.272E+0	9.469E+0
-1.735E-1	4.279E+0	9.446E+0
-1.735E-1	4.253E+0	9.534E+0
-1.735E-1	4.331E+0	9.550E+0
-1.670E-1	4.172E+0	9.388E+0
-1.751E-1	4.156E+0	9.609E+0
-1.751E-1	4.220E+0	9.382E+0
-1.735E-1	4.233E+0	9.498E+0
-1.703E-1	4.298E+0	9.625E+0
-1.735E-1	4.282E+0	9.524E+0
-1.768E-1	4.263E+0	9.440E+0
-1.703E-1	4.224E+0	9.466E+0
-1.703E-1	4.240E+0	9.417E+0
-1.751E-1	4.263E+0	9.505E+0
-1.768E-1	4.233E+0	9.411E+0
-1.735E-1	4.201E+0	9.476E+0
-1.719E-1	4.269E+0	9.443E+0
-1.751E-1	4.318E+0	9.485E+0
-1.751E-1	4.230E+0	9.553E+0
-1.735E-1	4.217E+0	9.550E+0
-1.719E-1	4.211E+0	9.618E+0
-1.768E-1	4.347E+0	9.612E+0
-1.768E-1	4.250E+0	9.382E+0
-1.735E-1	4.240E+0	9.489E+0
-1.735E-1	4.272E+0	9.482E+0
-1.751E-1	4.243E+0	9.534E+0
-1.768E-1	4.246E+0	9.557E+0
-1.735E-1	4.256E+0	9.294E+0
-1.735E-1	4.204E+0	9.476E+0
-1.768E-1	4.207E+0	9.508E+0
-1.784E-1	4.266E+0	9.515E+0
-1.751E-1	4.182E+0	9.495E+0
-1.719E-1	4.243E+0	9.583E+0
-1.735E-1	4.266E+0	9.424E+0
-1.735E-1	4.211E+0	9.456E+0
-1.751E-1	4.227E+0	9.443E+0
-1.735E-1	4.191E+0	9.544E+0
-1.768E-1	4.272E+0	9.492E+0
-1.784E-1	4.269E+0	9.369E+0
-1.735E-1	4.253E+0	9.550E+0
-1.751E-1	4.250E+0	9.427E+0
-1.768E-1	4.250E+0	9.408E+0
-1.751E-1	4.217E+0	9.459E+0
-1.768E-1	4.331E+0	9.625E+0
-1.719E-1	4.233E+0	9.515E+0
-1.751E-1	4.340E+0	9.453E+0
-1.751E-1	4.243E+0	9.440E+0
-1.735E-1	4.201E+0	9.472E+0
-1.719E-1	4.259E+0	9.446E+0
-1.751E-1	4.311E+0	9.401E+0
-1.751E-1	4.220E+0	9.459E+0
-1.719E-1	4.302E+0	9.563E+0
-1.735E-1	4.295E+0	9.401E+0
-1.768E-1	4.282E+0	9.485E+0
-1.784E-1	4.227E+0	9.615E+0
-1.719E-1	4.220E+0	9.485E+0
-1.735E-1	4.250E+0	9.592E+0
-1.800E-1	4.276E+0	9.547E+0
-1.735E-1	4.282E+0	9.505E+0
-1.703E-1	4.204E+0	9.505E+0
-1.686E-1	4.269E+0	9.420E+0
-1.768E-1	4.298E+0	9.495E+0
-1.735E-1	4.311E+0	9.433E+0
-1.719E-1	4.305E+0	9.446E+0
-1.719E-1	4.224E+0	9.534E+0
-1.735E-1	4.188E+0	9.515E+0
-1.768E-1	4.243E+0	9.508E+0
-1.719E-1	4.259E+0	9.433E+0
-1.719E-1	4.224E+0	9.518E+0
-1.751E-1	4.227E+0	9.417E+0
-1.751E-1	4.285E+0	9.395E+0
-1.735E-1	4.136E+0	9.456E+0
-1.735E-1	4.243E+0	9.450E+0
-1.735E-1	4.201E+0	9.544E+0
-1.768E-1	4.214E+0	9.553E+0
-1.719E-1	4.298E+0	9.453E+0
-1.686E-1	4.224E+0	9.479E+0
-1.735E-1	4.311E+0	9.427E+0
-1.768E-1	4.152E+0	9.479E+0
-1.735E-1	4.194E+0	9.420E+0
-1.735E-1	4.272E+0	9.414E+0
-1.735E-1	4.224E+0	9.566E+0
-1.768E-1	4.227E+0	9.453E+0
-1.735E-1	4.152E+0	9.411E+0
-1.751E-1	4.318E+0	9.385E+0
-1.751E-1	4.311E+0	9.469E+0
-1.719E-1	4.266E+0	9.537E+0
-1.719E-1	4.214E+0	9.463E+0
-1.703E-1	4.220E+0	9.365E+0
-1.751E-1	4.360E+0	9.492E+0
-1.751E-1	4.250E+0	9.583E+0
-1.719E-1	4.240E+0	9.541E+0
-1.719E-1	4.233E+0	9.450E+0
-1.751E-1	4.357E+0	9.404E+0
-1.768E-1	4.276E+0	9.605E+0
-1.719E-1	4.188E+0	9.411E+0
-1.719E-1	4.185E+0	9.450E+0
-1.719E-1	4.259E+0	9.505E+0
-1.800E-1	4.253E+0	9.388E+0
-1.735E-1	4.305E+0	9.463E+0
-1.703E-1	4.194E+0	9.430E+0
-1.719E-1	4.263E+0	9.492E+0
-1.751E-1	4.237E+0	9.459E+0
-1.735E-1	4.198E+0	9.498E+0
-1.719E-1	4.321E+0	9.443E+0
-1.719E-1	4.311E+0	9.459E+0
-1.768E-1	4.237E+0	9.524E+0
-1.719E-1	4.340E+0	9.398E+0
-1.735E-1	4.204E+0	9.430E+0
-1.751E-1	4.289E+0	9.531E+0
-1.751E-1	4.331E+0	9.518E+0
-1.735E-1	4.220E+0	9.459E+0
-1.703E-1	4.282E+0	9.437E+0
-1.751E-1	4.207E+0	9.515E+0
-1.768E-1	4.230E+0	9.469E+0
-1.719E-1	4.250E+0	9.430E+0
-1.703E-1	4.282E+0	9.541E+0
-1.751E-1	4.289E+0	9.482E+0
-1.768E-1	4.276E+0	9.534E+0
-1.719E-1	4.383E+0	9.485E+0
-1.703E-1	4.211E+0	9.472E+0
-1.768E-1	4.321E+0	9.524E+0
-1.719E-1	4.282E+0	9.482E+0
-1.719E-1	4.256E+0	9.550E+0
-1.735E-1	4.292E+0	9.417E+0
-1.768E-1	4.285E+0	9.433E+0
-1.751E-1	4.204E+0	9.424E+0
-1.719E-1	4.207E+0	9.456E+0
-1.719E-1	4.269E+0	9.398E+0
-1.768E-1	4.204E+0	9.369E+0
-1.768E-1	4.217E+0	9.502E+0
-1.719E-1	4.263E+0	9.476E+0
-1.735E-1	4.250E+0	9.443E+0
-1.719E-1	4.198E+0	9.395E+0
-1.768E-1	4.308E+0	9.518E+0
-1.735E-1	4.246E+0	9.450E+0
-1.735E-1	4.276E+0	9.550E+0
-1.735E-1	4.240E+0	9.427E+0
-1.751E-1	4.217E+0	9.446E+0
-1.751E-1	4.198E+0	9.440E+0
-1.703E-1	4.220E+0	9.498E+0
-1.751E-1	4.159E+0	9.479E+0
-1.751E-1	4.143E+0	9.466E+0
-1.703E-1	4.237E+0	9.375E+0
-1.703E-1	4.282E+0	9.537E+0
-1.768E-1	4.250E+0	9.563E+0
-1.768E-1	4.305E+0	9.456E+0
-1.751E-1	4.246E+0	9.528E+0
-1.735E-1	4.201E+0	9.463E+0
-1.751E-1	4.246E+0	9.482E+0
-1.768E-1	4.259E+0	9.502E+0
-1.735E-1	4.282E+0	9.440E+0
-1.735E-1	4.243E+0	9.521E+0
-1.768E-1	4.227E+0	9.492E+0
-1.751E-1	4.266E+0	9.576E+0
-1.719E-1	4.253E+0	9.411E+0
-1.719E-1	4.217E+0	9.469E+0
-1.735E-1	4.220E+0	9.524E+0
-1.735E-1	4.266E+0	9.356E+0
-1.719E-1	4.201E+0	9.414E+0
-1.719E-1	4.256E+0	9.365E+0
-1.768E-1	4.263E+0	9.528E+0
-1.751E-1	4.201E+0	9.618E+0
-1.735E-1	4.263E+0	9.469E+0
-1.719E-1	4.311E+0	9.489E+0
-1.751E-1	4.285E+0	9.550E+0
-1.735E-1	4.295E+0	9.502E+0
-1.719E-1	4.279E+0	9.495E+0
-1.719E-1	4.175E+0	9.420E+0
-1.784E-1	4.289E+0	9.511E+0
-1.768E-1	4.250E+0	9.547E+0
-1.735E-1	4.340E+0	9.492E+0
-1.719E-1	4.182E+0	9.570E+0
-1.768E-1	4.331E+0	9.437E+0
-1.768E-1	4.243E+0	9.476E+0
-1.735E-1	4.263E+0	9.498E+0
-1.703E-1	4.269E+0	9.579E+0
-1.751E-1	4.224E+0	9.635E+0
-1.768E-1	4.279E+0	9.395E+0
-1.735E-1	4.237E+0	9.469E+0
-1.719E-1	4.194E+0	9.433E+0
-1.735E-1	4.237E+0	9.456E+0
-1.751E-1	4.194E+0	9.502E+0
-1.735E-1	4.295E+0	9.505E+0
-1.735E-1	4.295E+0	9.638E+0
-1.751E-1	4.201E+0	9.498E+0
-1.768E-1	4.256E+0	9.498E+0
-1.719E-1	4.295E+0	9.417E+0
-1.735E-1	4.191E+0	9.534E+0
-1.768E-1	4.256E+0	9.489E+0
-1.751E-1	4.240E+0	9.424E+0
-1.751E-1	4.272E+0	9.557E+0
-1.719E-1	4.233E+0	9.446E+0
-1.735E-1	4.315E+0	9.518E+0
-1.768E-1	4.237E+0	9.469E+0
-1.768E-1	4.237E+0	9.472E+0
-1.719E-1	4.211E+0	9.378E+0
-1.768E-1	4.237E+0	9.515E+0
-1.768E-1	4.256E+0	9.476E+0
-1.719E-1	4.259E+0	9.541E+0
-1.751E-1	4.315E+0	9.495E+0
-1.735E-1	4.207E+0	9.437E+0
-1.751E-1	4.337E+0	9.456E+0
-1.703E-1	4.207E+0	9.482E+0
-1.719E-1	4.246E+0	9.414E+0
-1.751E-1	4.253E+0	9.550E+0
-1.768E-1	4.302E+0	9.411E+0
-1.719E-1	4.272E+0	9.557E+0
-1.703E-1	4.266E+0	9.262E+0
-1.751E-1	4.182E+0	9.498E+0
-1.735E-1	4.230E+0	9.515E+0
-1.735E-1	4.344E+0	9.388E+0
-1.719E-1	4.233E+0	9.524E+0
-1.751E-1	4.237E+0	9.563E+0
-1.751E-1	4.272E+0	9.541E+0
-1.719E-1	4.220E+0	9.521E+0
-1.719E-1	4.263E+0	9.485E+0
-1.751E-1	4.214E+0	9.531E+0
-1.784E-1	4.211E+0	9.430E+0
-1.719E-1	4.256E+0	9.401E+0
-1.703E-1	4.250E+0	9.469E+0
-1.751E-1	4.305E+0	9.437E+0
-1.768E-1	4.201E+0	9.570E+0
-1.703E-1	4.243E+0	9.414E+0
-1.719E-1	4.321E+0	9.433E+0
-1.751E-1	4.178E+0	9.391E+0
-1.751E-1	4.272E+0	9.544E+0
-1.735E-1	4.246E+0	9.391E+0
-1.719E-1	4.285E+0	9.450E+0
-1.751E-1	4.237E+0	9.359E+0
-1.751E-1	4.282E+0	9.382E+0
-1.735E-1	4.285E+0	9.398E+0
-1.735E-1	4.204E+0	9.453E+0
-1.735E-1	4.220E+0	9.459E+0
-1.751E-1	4.276E+0	9.534E+0
-1.686E-1	4.211E+0	9.466E+0
-1.719E-1	4.292E+0	9.459E+0
-1.751E-1	4.279E+0	9.440E+0
-1.751E-1	4.207E+0	9.498E+0
-1.719E-1	4.289E+0	9.489E+0
-1.719E-1	4.279E+0	9.498E+0
-1.768E-1	4.256E+0	9.466E+0
-1.751E-1	4.256E+0	9.550E+0
-1.751E-1	4.146E+0	9.541E+0
-1.719E-1	4.263E+0	9.446E+0
-1.751E-1	4.220E+0	9.472E+0
-1.751E-1	4.276E+0	9.508E+0
-1.735E-1	4.246E+0	9.446E+0
-1.719E-1	4.165E+0	9.592E+0
-1.751E-1	4.298E+0	9.369E+0
-1.735E-1	4.246E+0	9.385E+0
-1.719E-1	4.217E+0	9.537E+0
-1.751E-1	4.230E+0	9.515E+0
-1.751E-1	4.230E+0	9.531E+0
-1.751E-1	4.227E+0	9.515E+0
-1.719E-1	4.246E+0	9.440E+0
-1.703E-1	4.172E+0	9.485E+0
-1.735E-1	4.295E+0	9.541E+0
-1.768E-1	4.259E+0	9.375E+0
-1.719E-1	4.315E+0	9.453E+0
-1.703E-1	4.246E+0	9.524E+0
-1.784E-1	4.311E+0	9.437E+0
-1.768E-1	4.169E+0	9.528E+0
-1.703E-1	4.302E+0	9.453E+0
-1.735E-1	4.204E+0	9.563E+0
-1.735E-1	4.246E+0	9.453E+0
-1.751E-1	4.178E+0	9.433E+0
-1.719E-1	4.237E+0	9.547E+0
-1.703E-1	4.214E+0	9.495E+0
-1.768E-1	4.302E+0	9.385E+0
-1.751E-1	4.204E+0	9.359E+0
-1.719E-1	4.302E+0	9.502E+0
-1.686E-1	4.224E+0	9.343E+0
-1.719E-1	4.324E+0	9.492E+0
-1.751E-1	4.162E+0	9.440E+0
-1.751E-1	4.295E+0	9.424E+0
-1.751E-1	4.233E+0	9.385E+0
-1.751E-1	4.285E+0	9.472E+0
-1.768E-1	4.156E+0	9.524E+0
-1.719E-1	4.295E+0	9.375E+0
-1.703E-1	4.156E+0	9.395E+0
-1.751E-1	4.263E+0	9.541E+0
-1.768E-1	4.305E+0	9.472E+0
-1.735E-1	4.224E+0	9.398E+0
-1.735E-1	4.250E+0	9.563E+0
-1.768E-1	4.250E+0	9.479E+0
-1.751E-1	4.295E+0	9.560E+0
-1.686E-1	4.217E+0	9.589E+0
-1.735E-1	4.256E+0	9.511E+0
-1.751E-1	4.240E+0	9.469E+0
-1.784E-1	4.185E+0	9.420E+0
-1.735E-1	4.331E+0	9.420E+0
-1.735E-1	4.295E+0	9.440E+0
-1.751E-1	4.191E+0	9.531E+0
-1.768E-1	4.139E+0	9.469E+0
-1.751E-1	4.350E+0	9.466E+0
-1.751E-1	4.243E+0	9.349E+0
-1.735E-1	4.246E+0	9.453E+0
-1.735E-1	4.259E+0	9.433E+0
-1.719E-1	4.347E+0	9.476E+0
-1.735E-1	4.240E+0	9.570E+0
-1.768E-1	4.152E+0	9.456E+0
-1.751E-1	4.178E+0	9.333E+0
-1.735E-1	4.240E+0	9.472E+0
-1.719E-1	4.194E+0	9.401E+0
-1.735E-1	4.224E+0	9.534E+0
-1.751E-1	4.282E+0	9.459E+0
-1.703E-1	4.217E+0	9.414E+0
-1.719E-1	4.220E+0	9.547E+0
-1.735E-1	4.340E+0	9.401E+0
-1.751E-1	4.269E+0	9.531E+0
-1.686E-1	4.276E+0	9.411E+0
-1.719E-1	4.243E+0	9.528E+0
-1.768E-1	4.259E+0	9.528E+0
-1.751E-1	4.227E+0	9.505E+0
-1.719E-1	4.266E+0	9.537E+0
-1.686E-1	4.250E+0	9.456E+0
-1.768E-1	4.207E+0	9.489E+0
-1.768E-1	4.198E+0	9.485E+0
-1.719E-1	4.204E+0	9.404E+0
-1.719E-1	4.201E+0	9.433E+0
-1.768E-1	4.263E+0	9.518E+0
-1.768E-1	4.272E+0	9.472E+0
-1.703E-1	4.188E+0	9.469E+0
-1.703E-1	4.185E+0	9.359E+0
-1.735E-1	4.292E+0	9.472E+0
-1.751E-1	4.298E+0	9.485E+0
-1.751E-1	4.227E+0	9.544E+0
-1.735E-1	4.292E+0	9.479E+0
-1.768E-1	4.285E+0	9.528E+0
-1.784E-1	4.220E+0	9.466E+0
-1.703E-1	4.237E+0	9.446E+0
-1.719E-1	4.162E+0	9.573E+0
-1.768E-1	4.204E+0	9.440E+0
-1.751E-1	4.224E+0	9.446E+0
-1.735E-1	4.204E+0	9.395E+0
-1.735E-1	4.337E+0	9.511E+0
-1.768E-1	4.276E+0	9.417E+0
-1.768E-1	4.302E+0	9.531E+0
-1.735E-1	4.263E+0	9.414E+0
-1.686E-1	4.276E+0	9.508E+0
-1.751E-1	4.243E+0	9.472E+0
-1.735E-1	4.298E+0	9.485E+0
-1.703E-1	4.194E+0	9.453E+0
-1.719E-1	4.149E+0	9.489E+0
-1.735E-1	4.272E+0	9.566E+0
-1.735E-1	4.169E+0	9.446E+0
-1.735E-1	4.276E+0	9.534E+0
-1.735E-1	4.295E+0	9.589E+0
-1.735E-1	4.256E+0	9.443E+0
-1.768E-1	4.295E+0	9.524E+0
-1.735E-1	4.172E+0	9.463E+0
-1.735E-1	4.386E+0	9.391E+0
-1.768E-1	4.279E+0	9.541E+0
-1.768E-1	4.259E+0	9.541E+0
-1.735E-1	4.253E+0	9.369E+0
-1.751E-1	4.276E+0	9.547E+0
-1.751E-1	4.357E+0	9.391E+0
-1.768E-1	4.211E+0	9.372E+0
-1.719E-1	4.269E+0	9.505E+0
-1.735E-1	4.224E+0	9.502E+0
-1.768E-1	4.240E+0	9.420E+0
-1.768E-1	4.240E+0	9.411E+0
-1.703E-1	4.227E+0	9.596E+0
-1.719E-1	4.272E+0	9.618E+0
-1.751E-1	4.295E+0	9.395E+0
-1.768E-1	4.318E+0	9.453E+0
-1.751E-1	4.276E+0	9.395E+0
-1.751E-1	4.185E+0	9.404E+0
-1.735E-1	4.279E+0	9.411E+0
-1.751E-1	4.253E+0	9.553E+0
-1.735E-1	4.217E+0	9.398E+0
-1.719E-1	4.315E+0	9.443E+0
-1.768E-1	4.253E+0	9.479E+0
-1.751E-1	4.240E+0	9.433E+0
-1.735E-1	4.276E+0	9.453E+0
-1.735E-1	4.269E+0	9.476E+0
-1.751E-1	4.289E+0	9.459E+0
-1.751E-1	4.318E+0	9.505E+0
-1.719E-1	4.276E+0	9.576E+0
-1.735E-1	4.266E+0	9.443E+0
-1.719E-1	4.237E+0	9.515E+0
-1.751E-1	4.263E+0	9.466E+0
-1.735E-1	4.259E+0	9.537E+0
-1.719E-1	4.188E+0	9.408E+0
-1.751E-1	4.246E+0	9.479E+0
-1.735E-1	4.285E+0	9.612E+0
-1.751E-1	4.220E+0	9.369E+0
-1.719E-1	4.289E+0	9.427E+0
-1.784E-1	4.220E+0	9.382E+0
-1.751E-1	4.279E+0	9.437E+0
-1.719E-1	4.246E+0	9.654E+0
-1.719E-1	4.292E+0	9.596E+0
-1.768E-1	4.282E+0	9.515E+0
-1.800E-1	4.340E+0	9.459E+0
-1.735E-1	4.276E+0	9.563E+0
-1.719E-1	4.298E+0	9.427E+0
-1.768E-1	4.188E+0	9.541E+0
-1.784E-1	4.240E+0	9.469E+0
-1.719E-1	4.237E+0	9.469E+0
-1.719E-1	4.250E+0	9.489E+0
[truncated: 93,962 more rows]
