# Supplementary material for: Improved ANAP incorporation and VCF analysis reveal details of P2X7 current facilitation and a limited conformational interplay between ATP binding and the intracellular ballast domain
Source: eLife. 2023 Jan 4;12:e82479. doi: 10.7554/eLife.82479 (PMC9859053; doi:10.7554/eLife.82479)
Supplement: Figure 5—figure supplement 2—source data 1. [file elife-82479-fig5-figsupp2-data1.zip › Figure-5_figure-supplement-2_source-data-1/22m06/11.csv]

-4.849E-1	2.501E+0	5.794E+0
-4.866E-1	2.427E+0	5.713E+0
-4.801E-1	2.501E+0	5.758E+0
-4.817E-1	2.504E+0	5.784E+0
-4.833E-1	2.465E+0	5.745E+0
-4.833E-1	2.521E+0	5.807E+0
-4.801E-1	2.501E+0	5.761E+0
-4.768E-1	2.508E+0	5.703E+0
-4.833E-1	2.469E+0	5.706E+0
-4.866E-1	2.488E+0	5.742E+0
-4.817E-1	2.517E+0	5.693E+0
-4.801E-1	2.459E+0	5.758E+0
-4.833E-1	2.462E+0	5.645E+0
-4.849E-1	2.540E+0	5.745E+0
-4.817E-1	2.456E+0	5.719E+0
-4.817E-1	2.420E+0	5.713E+0
-4.866E-1	2.517E+0	5.771E+0
-4.849E-1	2.511E+0	5.661E+0
-4.833E-1	2.469E+0	5.677E+0
-4.801E-1	2.537E+0	5.719E+0
-4.817E-1	2.508E+0	5.654E+0
-4.866E-1	2.459E+0	5.709E+0
-4.817E-1	2.530E+0	5.833E+0
-4.817E-1	2.508E+0	5.735E+0
-4.833E-1	2.452E+0	5.745E+0
-4.866E-1	2.436E+0	5.761E+0
-4.849E-1	2.430E+0	5.761E+0
-4.817E-1	2.469E+0	5.758E+0
-4.849E-1	2.469E+0	5.651E+0
-4.866E-1	2.482E+0	5.690E+0
-4.817E-1	2.452E+0	5.729E+0
-4.801E-1	2.537E+0	5.771E+0
-4.801E-1	2.475E+0	5.700E+0
-4.849E-1	2.514E+0	5.648E+0
-4.833E-1	2.482E+0	5.716E+0
-4.833E-1	2.566E+0	5.670E+0
-4.849E-1	2.472E+0	5.739E+0
-4.866E-1	2.475E+0	5.674E+0
-4.817E-1	2.537E+0	5.755E+0
-4.833E-1	2.456E+0	5.732E+0
-4.849E-1	2.491E+0	5.732E+0
-4.882E-1	2.443E+0	5.774E+0
-4.833E-1	2.508E+0	5.745E+0
-4.801E-1	2.427E+0	5.771E+0
-4.833E-1	2.472E+0	5.716E+0
-4.849E-1	2.485E+0	5.739E+0
-4.833E-1	2.449E+0	5.765E+0
-4.817E-1	2.556E+0	5.645E+0
-4.833E-1	2.530E+0	5.680E+0
-4.866E-1	2.485E+0	5.735E+0
-4.817E-1	2.482E+0	5.791E+0
-4.801E-1	2.436E+0	5.693E+0
-4.849E-1	2.543E+0	5.632E+0
-4.866E-1	2.482E+0	5.700E+0
-4.833E-1	2.440E+0	5.664E+0
-4.801E-1	2.524E+0	5.709E+0
-4.849E-1	2.478E+0	5.742E+0
-4.866E-1	2.472E+0	5.696E+0
-4.833E-1	2.469E+0	5.807E+0
-4.801E-1	2.440E+0	5.700E+0
-4.833E-1	2.498E+0	5.680E+0
-4.882E-1	2.452E+0	5.651E+0
-4.801E-1	2.475E+0	5.781E+0
-4.801E-1	2.452E+0	5.752E+0
-4.833E-1	2.514E+0	5.794E+0
-4.882E-1	2.495E+0	5.735E+0
-4.801E-1	2.482E+0	5.719E+0
-4.817E-1	2.534E+0	5.612E+0
-4.866E-1	2.404E+0	5.658E+0
-4.833E-1	2.482E+0	5.810E+0
-4.833E-1	2.498E+0	5.716E+0
-4.784E-1	2.456E+0	5.810E+0
-4.849E-1	2.452E+0	5.680E+0
-4.849E-1	2.440E+0	5.612E+0
-4.833E-1	2.465E+0	5.722E+0
-4.801E-1	2.498E+0	5.661E+0
-4.866E-1	2.440E+0	5.683E+0
-4.898E-1	2.527E+0	5.645E+0
-4.849E-1	2.469E+0	5.745E+0
-4.801E-1	2.449E+0	5.696E+0
-4.849E-1	2.449E+0	5.722E+0
-4.849E-1	2.456E+0	5.742E+0
-4.817E-1	2.498E+0	5.713E+0
-4.801E-1	2.469E+0	5.677E+0
-4.849E-1	2.550E+0	5.573E+0
-4.866E-1	2.482E+0	5.713E+0
-4.833E-1	2.430E+0	5.713E+0
-4.833E-1	2.482E+0	5.716E+0
-4.849E-1	2.521E+0	5.787E+0
-4.833E-1	2.534E+0	5.632E+0
-4.833E-1	2.537E+0	5.709E+0
-4.849E-1	2.456E+0	5.742E+0
-4.817E-1	2.478E+0	5.677E+0
-4.833E-1	2.498E+0	5.758E+0
-4.817E-1	2.521E+0	5.768E+0
-4.784E-1	2.514E+0	5.693E+0
-4.833E-1	2.478E+0	5.745E+0
-4.882E-1	2.459E+0	5.696E+0
-4.833E-1	2.508E+0	5.700E+0
-4.801E-1	2.508E+0	5.670E+0
-4.833E-1	2.491E+0	5.726E+0
-4.866E-1	2.611E+0	5.735E+0
-4.849E-1	2.469E+0	5.709E+0
-4.801E-1	2.530E+0	5.742E+0
-4.833E-1	2.482E+0	5.794E+0
-4.882E-1	2.449E+0	5.709E+0
-4.849E-1	2.472E+0	5.709E+0
-4.833E-1	2.430E+0	5.729E+0
-4.849E-1	2.423E+0	5.716E+0
-4.882E-1	2.488E+0	5.742E+0
-4.817E-1	2.459E+0	5.784E+0
-4.833E-1	2.517E+0	5.765E+0
-4.833E-1	2.420E+0	5.745E+0
-4.866E-1	2.501E+0	5.791E+0
-4.849E-1	2.459E+0	5.739E+0
-4.833E-1	2.540E+0	5.765E+0
-4.833E-1	2.495E+0	5.651E+0
-4.882E-1	2.452E+0	5.700E+0
-4.833E-1	2.527E+0	5.687E+0
-4.817E-1	2.459E+0	5.742E+0
-4.833E-1	2.540E+0	5.719E+0
-4.866E-1	2.504E+0	5.778E+0
-4.833E-1	2.433E+0	5.680E+0
-4.817E-1	2.482E+0	5.722E+0
-4.833E-1	2.430E+0	5.735E+0
-4.866E-1	2.469E+0	5.687E+0
-4.849E-1	2.485E+0	5.797E+0
-4.833E-1	2.478E+0	5.765E+0
-4.882E-1	2.504E+0	5.700E+0
-4.898E-1	2.440E+0	5.755E+0
-4.833E-1	2.495E+0	5.693E+0
-4.784E-1	2.511E+0	5.732E+0
-4.866E-1	2.511E+0	5.810E+0
-4.898E-1	2.537E+0	5.709E+0
-4.833E-1	2.530E+0	5.778E+0
-4.817E-1	2.485E+0	5.716E+0
-4.866E-1	2.449E+0	5.706E+0
-4.866E-1	2.524E+0	5.781E+0
-4.817E-1	2.508E+0	5.742E+0
-4.801E-1	2.556E+0	5.654E+0
-4.866E-1	2.498E+0	5.745E+0
-4.882E-1	2.527E+0	5.739E+0
-4.833E-1	2.433E+0	5.693E+0
-4.817E-1	2.495E+0	5.771E+0
-4.849E-1	2.517E+0	5.803E+0
-4.866E-1	2.482E+0	5.745E+0
-4.849E-1	2.430E+0	5.706E+0
-4.833E-1	2.488E+0	5.687E+0
-4.849E-1	2.498E+0	5.745E+0
-4.882E-1	2.469E+0	5.677E+0
-4.833E-1	2.508E+0	5.674E+0
-4.849E-1	2.508E+0	5.648E+0
-4.833E-1	2.423E+0	5.729E+0
-4.898E-1	2.537E+0	5.761E+0
-4.866E-1	2.449E+0	5.794E+0
-4.817E-1	2.534E+0	5.619E+0
-4.833E-1	2.488E+0	5.752E+0
-4.849E-1	2.495E+0	5.719E+0
-4.866E-1	2.495E+0	5.625E+0
-4.849E-1	2.491E+0	5.742E+0
-4.849E-1	2.530E+0	5.700E+0
-4.882E-1	2.465E+0	5.839E+0
-4.833E-1	2.485E+0	5.716E+0
-4.817E-1	2.488E+0	5.729E+0
-4.866E-1	2.485E+0	5.732E+0
-4.882E-1	2.449E+0	5.726E+0
-4.833E-1	2.521E+0	5.693E+0
-4.817E-1	2.508E+0	5.781E+0
-4.849E-1	2.472E+0	5.778E+0
-4.882E-1	2.472E+0	5.752E+0
-4.866E-1	2.459E+0	5.781E+0
-4.833E-1	2.449E+0	5.703E+0
-4.849E-1	2.427E+0	5.670E+0
-4.898E-1	2.456E+0	5.696E+0
-4.849E-1	2.472E+0	5.687E+0
-4.833E-1	2.508E+0	5.752E+0
-4.866E-1	2.504E+0	5.781E+0
-4.898E-1	2.485E+0	5.709E+0
-4.849E-1	2.501E+0	5.787E+0
-4.833E-1	2.485E+0	5.700E+0
-4.882E-1	2.449E+0	5.739E+0
-4.882E-1	2.414E+0	5.765E+0
-4.866E-1	2.514E+0	5.713E+0
-4.833E-1	2.491E+0	5.667E+0
-4.866E-1	2.449E+0	5.674E+0
-4.866E-1	2.521E+0	5.739E+0
-4.866E-1	2.420E+0	5.765E+0
-4.866E-1	2.449E+0	5.645E+0
-4.866E-1	2.504E+0	5.739E+0
-4.882E-1	2.521E+0	5.768E+0
-4.833E-1	2.469E+0	5.742E+0
-4.833E-1	2.482E+0	5.765E+0
-4.882E-1	2.569E+0	5.661E+0
-4.866E-1	2.524E+0	5.732E+0
-4.849E-1	2.498E+0	5.706E+0
-4.849E-1	2.462E+0	5.606E+0
-4.849E-1	2.527E+0	5.713E+0
-4.882E-1	2.459E+0	5.680E+0
-4.817E-1	2.498E+0	5.716E+0
-4.801E-1	2.491E+0	5.670E+0
-4.866E-1	2.508E+0	5.696E+0
-4.849E-1	2.472E+0	5.745E+0
-4.866E-1	2.504E+0	5.778E+0
-4.833E-1	2.459E+0	5.700E+0
-4.866E-1	2.407E+0	5.797E+0
-4.866E-1	2.459E+0	5.677E+0
-4.866E-1	2.443E+0	5.641E+0
-4.849E-1	2.508E+0	5.632E+0
-4.866E-1	2.472E+0	5.829E+0
-4.866E-1	2.511E+0	5.745E+0
-4.833E-1	2.488E+0	5.719E+0
-4.833E-1	2.527E+0	5.638E+0
-4.833E-1	2.462E+0	5.648E+0
-4.898E-1	2.452E+0	5.758E+0
-4.882E-1	2.462E+0	5.593E+0
-4.833E-1	2.456E+0	5.758E+0
-4.898E-1	2.553E+0	5.742E+0
-4.898E-1	2.475E+0	5.683E+0
-4.833E-1	2.501E+0	5.787E+0
-4.849E-1	2.449E+0	5.745E+0
-4.866E-1	2.501E+0	5.687E+0
-4.866E-1	2.446E+0	5.729E+0
-4.833E-1	2.501E+0	5.680E+0
-4.849E-1	2.478E+0	5.732E+0
-4.866E-1	2.440E+0	5.742E+0
-4.898E-1	2.521E+0	5.829E+0
-4.866E-1	2.514E+0	5.670E+0
-4.849E-1	2.449E+0	5.641E+0
-4.882E-1	2.488E+0	5.683E+0
-4.882E-1	2.504E+0	5.803E+0
-4.833E-1	2.475E+0	5.820E+0
-4.833E-1	2.491E+0	5.768E+0
-4.866E-1	2.462E+0	5.670E+0
-4.898E-1	2.459E+0	5.615E+0
-4.833E-1	2.517E+0	5.732E+0
-4.833E-1	2.417E+0	5.778E+0
-4.866E-1	2.472E+0	5.800E+0
-4.898E-1	2.517E+0	5.632E+0
-4.849E-1	2.543E+0	5.758E+0
-4.849E-1	2.498E+0	5.706E+0
-4.882E-1	2.521E+0	5.761E+0
-4.882E-1	2.440E+0	5.729E+0
-4.849E-1	2.501E+0	5.807E+0
-4.866E-1	2.521E+0	5.696E+0
-4.866E-1	2.547E+0	5.703E+0
-4.882E-1	2.485E+0	5.719E+0
-4.866E-1	2.511E+0	5.619E+0
-4.833E-1	2.485E+0	5.703E+0
-4.849E-1	2.465E+0	5.703E+0
-4.882E-1	2.498E+0	5.654E+0
-4.849E-1	2.524E+0	5.648E+0
-4.833E-1	2.501E+0	5.700E+0
-4.866E-1	2.485E+0	5.709E+0
-4.898E-1	2.430E+0	5.774E+0
-4.849E-1	2.504E+0	5.774E+0
-4.849E-1	2.475E+0	5.661E+0
-4.882E-1	2.504E+0	5.687E+0
-4.898E-1	2.469E+0	5.683E+0
-4.866E-1	2.478E+0	5.735E+0
-4.833E-1	2.511E+0	5.758E+0
-4.882E-1	2.495E+0	5.716E+0
-4.898E-1	2.482E+0	5.709E+0
-4.882E-1	2.514E+0	5.706E+0
-4.833E-1	2.498E+0	5.758E+0
-4.882E-1	2.456E+0	5.739E+0
-4.898E-1	2.504E+0	5.690E+0
-4.898E-1	2.462E+0	5.638E+0
-4.849E-1	2.475E+0	5.670E+0
-4.882E-1	2.514E+0	5.820E+0
-4.882E-1	2.495E+0	5.696E+0
-4.849E-1	2.452E+0	5.791E+0
-4.849E-1	2.504E+0	5.748E+0
-4.882E-1	2.456E+0	5.670E+0
-4.882E-1	2.465E+0	5.742E+0
-4.849E-1	2.472E+0	5.706E+0
-4.849E-1	2.517E+0	5.703E+0
-4.882E-1	2.524E+0	5.800E+0
-4.914E-1	2.511E+0	5.735E+0
-4.849E-1	2.501E+0	5.742E+0
-4.833E-1	2.462E+0	5.706E+0
-4.882E-1	2.537E+0	5.748E+0
-4.914E-1	2.491E+0	5.693E+0
-4.849E-1	2.491E+0	5.735E+0
-4.882E-1	2.420E+0	5.732E+0
-4.882E-1	2.521E+0	5.849E+0
-4.898E-1	2.514E+0	5.761E+0
-4.866E-1	2.485E+0	5.722E+0
-4.849E-1	2.478E+0	5.641E+0
-4.882E-1	2.465E+0	5.739E+0
-4.914E-1	2.472E+0	5.778E+0
-4.849E-1	2.420E+0	5.761E+0
-4.866E-1	2.452E+0	5.664E+0
-4.882E-1	2.495E+0	5.706E+0
-4.914E-1	2.469E+0	5.628E+0
-4.849E-1	2.527E+0	5.742E+0
-4.849E-1	2.459E+0	5.778E+0
-4.866E-1	2.485E+0	5.658E+0
-4.914E-1	2.436E+0	5.703E+0
-4.866E-1	2.459E+0	5.742E+0
-4.849E-1	2.482E+0	5.784E+0
-4.882E-1	2.498E+0	5.735E+0
-4.882E-1	2.465E+0	5.797E+0
-4.849E-1	2.427E+0	5.645E+0
-4.849E-1	2.530E+0	5.797E+0
-4.898E-1	2.456E+0	5.797E+0
-4.882E-1	2.475E+0	5.758E+0
-4.866E-1	2.472E+0	5.700E+0
-4.866E-1	2.465E+0	5.703E+0
-4.866E-1	2.534E+0	5.765E+0
-4.882E-1	2.391E+0	5.732E+0
-4.866E-1	2.488E+0	5.742E+0
-4.849E-1	2.540E+0	5.709E+0
-4.882E-1	2.482E+0	5.748E+0
-4.882E-1	2.485E+0	5.732E+0
-4.866E-1	2.469E+0	5.842E+0
-4.817E-1	2.485E+0	5.823E+0
-4.898E-1	2.491E+0	5.638E+0
-4.849E-1	2.517E+0	5.810E+0
-4.849E-1	2.498E+0	5.771E+0
-4.833E-1	2.433E+0	5.729E+0
-4.849E-1	2.478E+0	5.700E+0
-4.898E-1	2.521E+0	5.758E+0
-4.866E-1	2.469E+0	5.690E+0
-4.833E-1	2.498E+0	5.709E+0
-4.866E-1	2.537E+0	5.755E+0
-4.898E-1	2.449E+0	5.683E+0
-4.817E-1	2.514E+0	5.742E+0
-4.849E-1	2.449E+0	5.803E+0
-4.866E-1	2.436E+0	5.670E+0
-4.898E-1	2.508E+0	5.722E+0
-4.849E-1	2.485E+0	5.739E+0
-4.866E-1	2.456E+0	5.745E+0
-4.882E-1	2.478E+0	5.677E+0
-4.882E-1	2.495E+0	5.674E+0
-4.898E-1	2.498E+0	5.726E+0
-4.866E-1	2.465E+0	5.696E+0
-4.898E-1	2.443E+0	5.722E+0
-4.914E-1	2.478E+0	5.758E+0
-4.849E-1	2.469E+0	5.667E+0
-4.849E-1	2.456E+0	5.700E+0
-4.866E-1	2.543E+0	5.696E+0
-4.914E-1	2.465E+0	5.729E+0
-4.882E-1	2.521E+0	5.716E+0
-4.866E-1	2.543E+0	5.674E+0
-4.882E-1	2.540E+0	5.726E+0
-4.914E-1	2.420E+0	5.719E+0
-4.849E-1	2.427E+0	5.752E+0
-4.866E-1	2.498E+0	5.700E+0
-4.898E-1	2.488E+0	5.729E+0
-4.898E-1	2.465E+0	5.700E+0
-4.882E-1	2.514E+0	5.758E+0
-4.866E-1	2.469E+0	5.716E+0
-4.866E-1	2.491E+0	5.794E+0
-4.914E-1	2.456E+0	5.706E+0
-4.866E-1	2.488E+0	5.800E+0
-4.866E-1	2.482E+0	5.690E+0
-4.882E-1	2.527E+0	5.761E+0
-4.898E-1	2.472E+0	5.742E+0
-4.866E-1	2.491E+0	5.635E+0
-4.849E-1	2.430E+0	5.674E+0
-4.882E-1	2.443E+0	5.719E+0
-4.930E-1	2.436E+0	5.654E+0
-4.866E-1	2.534E+0	5.803E+0
-4.833E-1	2.488E+0	5.680E+0
-4.898E-1	2.449E+0	5.768E+0
-4.914E-1	2.504E+0	5.661E+0
-4.882E-1	2.482E+0	5.651E+0
-4.849E-1	2.543E+0	5.713E+0
-4.882E-1	2.504E+0	5.742E+0
-4.914E-1	2.446E+0	5.661E+0
-4.914E-1	2.524E+0	5.774E+0
-4.849E-1	2.440E+0	5.787E+0
-4.914E-1	2.485E+0	5.651E+0
-4.914E-1	2.440E+0	5.709E+0
-4.882E-1	2.465E+0	5.872E+0
-4.866E-1	2.501E+0	5.745E+0
-4.898E-1	2.501E+0	5.706E+0
-4.930E-1	2.495E+0	5.645E+0
-4.882E-1	2.524E+0	5.800E+0
-4.866E-1	2.433E+0	5.761E+0
-4.849E-1	2.524E+0	5.729E+0
-4.914E-1	2.475E+0	5.726E+0
-4.866E-1	2.420E+0	5.752E+0
-4.882E-1	2.527E+0	5.758E+0
-4.866E-1	2.440E+0	5.739E+0
-4.914E-1	2.491E+0	5.719E+0
-4.866E-1	2.521E+0	5.687E+0
-4.833E-1	2.547E+0	5.781E+0
-4.898E-1	2.478E+0	5.706E+0
-4.930E-1	2.440E+0	5.820E+0
-4.866E-1	2.433E+0	5.761E+0
-4.866E-1	2.449E+0	5.894E+0
-4.898E-1	2.550E+0	5.661E+0
-4.898E-1	2.524E+0	5.823E+0
-4.866E-1	2.485E+0	5.761E+0
-4.866E-1	2.388E+0	5.803E+0
-4.930E-1	2.433E+0	5.735E+0
-4.898E-1	2.495E+0	5.645E+0
-4.866E-1	2.514E+0	5.706E+0
-4.882E-1	2.472E+0	5.791E+0
-4.882E-1	2.485E+0	5.739E+0
-4.914E-1	2.456E+0	5.742E+0
-4.882E-1	2.456E+0	5.654E+0
-4.849E-1	2.501E+0	5.664E+0
-4.882E-1	2.443E+0	5.693E+0
-4.914E-1	2.511E+0	5.732E+0
-4.882E-1	2.475E+0	5.732E+0
-4.866E-1	2.527E+0	5.709E+0
-4.914E-1	2.485E+0	5.683E+0
-4.898E-1	2.462E+0	5.748E+0
-4.882E-1	2.459E+0	5.645E+0
-4.866E-1	2.465E+0	5.677E+0
-4.914E-1	2.456E+0	5.758E+0
-4.914E-1	2.498E+0	5.664E+0
-4.882E-1	2.501E+0	5.674E+0
-4.866E-1	2.472E+0	5.752E+0
-4.914E-1	2.491E+0	5.758E+0
-4.930E-1	2.462E+0	5.771E+0
-4.849E-1	2.495E+0	5.794E+0
-4.866E-1	2.472E+0	5.765E+0
-4.882E-1	2.452E+0	5.791E+0
-4.947E-1	2.511E+0	5.661E+0
-4.882E-1	2.482E+0	5.797E+0
-4.849E-1	2.569E+0	5.709E+0
-4.898E-1	2.491E+0	5.729E+0
-4.914E-1	2.511E+0	5.781E+0
-4.882E-1	2.504E+0	5.722E+0
-4.866E-1	2.456E+0	5.761E+0
-4.914E-1	2.504E+0	5.745E+0
-4.947E-1	2.534E+0	5.755E+0
-4.898E-1	2.508E+0	5.713E+0
-4.866E-1	2.501E+0	5.774E+0
-4.898E-1	2.504E+0	5.761E+0
-4.914E-1	2.508E+0	5.696E+0
-4.882E-1	2.521E+0	5.771E+0
-4.866E-1	2.491E+0	5.732E+0
-4.914E-1	2.488E+0	5.722E+0
-4.947E-1	2.472E+0	5.680E+0
-4.882E-1	2.517E+0	5.778E+0
-4.882E-1	2.475E+0	5.680E+0
-4.914E-1	2.491E+0	5.765E+0
-4.882E-1	2.517E+0	5.645E+0
-4.882E-1	2.440E+0	5.713E+0
-4.882E-1	2.475E+0	5.816E+0
-4.898E-1	2.482E+0	5.765E+0
-4.914E-1	2.501E+0	5.726E+0
-4.882E-1	2.508E+0	5.765E+0
-4.849E-1	2.456E+0	5.735E+0
-4.882E-1	2.462E+0	5.761E+0
-4.930E-1	2.498E+0	5.732E+0
-4.882E-1	2.540E+0	5.797E+0
-4.866E-1	2.472E+0	5.755E+0
-4.898E-1	2.482E+0	5.778E+0
-4.914E-1	2.478E+0	5.739E+0
-4.882E-1	2.543E+0	5.622E+0
-4.866E-1	2.433E+0	5.732E+0
-4.898E-1	2.534E+0	5.700E+0
-4.914E-1	2.514E+0	5.726E+0
-4.866E-1	2.517E+0	5.706E+0
-4.882E-1	2.488E+0	5.752E+0
-4.898E-1	2.482E+0	5.761E+0
-4.914E-1	2.459E+0	5.729E+0
-4.898E-1	2.430E+0	5.761E+0
-4.866E-1	2.488E+0	5.722E+0
-4.898E-1	2.508E+0	5.645E+0
-4.914E-1	2.478E+0	5.732E+0
-4.882E-1	2.511E+0	5.687E+0
-4.882E-1	2.462E+0	5.683E+0
-4.914E-1	2.478E+0	5.771E+0
-4.622E-1	2.423E+0	5.709E+0
-4.622E-1	2.410E+0	5.508E+0
-4.671E-1	2.440E+0	5.645E+0
-4.638E-1	2.449E+0	5.609E+0
-4.606E-1	2.465E+0	5.651E+0
-4.606E-1	2.436E+0	5.606E+0
-4.655E-1	2.472E+0	5.534E+0
-4.638E-1	2.452E+0	5.573E+0
-4.622E-1	2.462E+0	5.651E+0
-4.606E-1	2.456E+0	5.502E+0
-4.638E-1	2.508E+0	5.625E+0
-4.671E-1	2.417E+0	5.580E+0
-4.622E-1	2.462E+0	5.635E+0
-4.638E-1	2.427E+0	5.602E+0
-4.655E-1	2.485E+0	5.648E+0
-4.655E-1	2.378E+0	5.632E+0
-4.638E-1	2.401E+0	5.609E+0
-4.622E-1	2.452E+0	5.674E+0
-4.638E-1	2.462E+0	5.651E+0
-4.622E-1	2.443E+0	5.570E+0
-4.606E-1	2.456E+0	5.544E+0
-4.622E-1	2.384E+0	5.632E+0
-4.638E-1	2.504E+0	5.667E+0
-4.638E-1	2.446E+0	5.648E+0
-4.655E-1	2.469E+0	5.632E+0
-4.606E-1	2.488E+0	5.492E+0
-4.655E-1	2.495E+0	5.602E+0
-4.622E-1	2.414E+0	5.632E+0
-4.590E-1	2.478E+0	5.625E+0
-4.590E-1	2.482E+0	5.625E+0
-4.671E-1	2.423E+0	5.641E+0
-4.655E-1	2.433E+0	5.541E+0
-4.622E-1	2.401E+0	5.674E+0
-4.622E-1	2.443E+0	5.635E+0
-4.671E-1	2.407E+0	5.664E+0
-4.671E-1	2.420E+0	5.696E+0
-4.622E-1	2.440E+0	5.580E+0
-4.622E-1	2.410E+0	5.557E+0
-4.671E-1	2.436E+0	5.557E+0
-4.655E-1	2.465E+0	5.674E+0
-4.622E-1	2.511E+0	5.661E+0
-4.622E-1	2.410E+0	5.541E+0
-4.655E-1	2.449E+0	5.583E+0
-4.671E-1	2.482E+0	5.606E+0
-4.606E-1	2.456E+0	5.528E+0
-4.622E-1	2.452E+0	5.586E+0
-4.638E-1	2.443E+0	5.641E+0
-4.655E-1	2.514E+0	5.599E+0
-4.606E-1	2.456E+0	5.596E+0
-4.622E-1	2.475E+0	5.528E+0
-4.655E-1	2.459E+0	5.563E+0
-4.638E-1	2.456E+0	5.674E+0
-4.574E-1	2.436E+0	5.674E+0
-4.606E-1	2.456E+0	5.612E+0
-4.655E-1	2.472E+0	5.606E+0
-4.655E-1	2.433E+0	5.596E+0
-4.622E-1	2.449E+0	5.593E+0
-4.622E-1	2.472E+0	5.674E+0
-4.655E-1	2.462E+0	5.602E+0
-4.655E-1	2.456E+0	5.528E+0
-4.606E-1	2.469E+0	5.687E+0
-4.606E-1	2.420E+0	5.573E+0
-4.638E-1	2.485E+0	5.693E+0
-4.638E-1	2.482E+0	5.589E+0
-4.590E-1	2.397E+0	5.547E+0
-4.622E-1	2.475E+0	5.570E+0
-4.638E-1	2.465E+0	5.628E+0
-4.655E-1	2.420E+0	5.583E+0
-4.590E-1	2.391E+0	5.512E+0
-4.638E-1	2.488E+0	5.495E+0
-4.655E-1	2.430E+0	5.573E+0
-4.622E-1	2.449E+0	5.664E+0
-4.622E-1	2.414E+0	5.589E+0
-4.622E-1	2.475E+0	5.599E+0
-4.622E-1	2.417E+0	5.648E+0
-4.655E-1	2.430E+0	5.599E+0
-4.606E-1	2.514E+0	5.563E+0
-4.606E-1	2.397E+0	5.599E+0
-4.671E-1	2.449E+0	5.557E+0
-4.638E-1	2.420E+0	5.612E+0
-4.622E-1	2.449E+0	5.586E+0
-4.622E-1	2.443E+0	5.635E+0
-4.655E-1	2.459E+0	5.499E+0
-4.638E-1	2.355E+0	5.593E+0
-4.574E-1	2.449E+0	5.609E+0
-4.638E-1	2.488E+0	5.680E+0
-4.655E-1	2.401E+0	5.690E+0
-4.638E-1	2.469E+0	5.560E+0
-4.606E-1	2.430E+0	5.505E+0
-4.638E-1	2.495E+0	5.625E+0
-4.638E-1	2.404E+0	5.541E+0
-4.655E-1	2.511E+0	5.586E+0
-4.606E-1	2.485E+0	5.612E+0
-4.606E-1	2.430E+0	5.619E+0
-4.655E-1	2.482E+0	5.628E+0
-4.687E-1	2.472E+0	5.654E+0
-4.638E-1	2.472E+0	5.632E+0
-4.622E-1	2.407E+0	5.606E+0
-4.655E-1	2.449E+0	5.645E+0
-4.655E-1	2.495E+0	5.573E+0
-4.590E-1	2.430E+0	5.518E+0
-4.606E-1	2.420E+0	5.593E+0
-4.655E-1	2.452E+0	5.628E+0
-4.655E-1	2.475E+0	5.664E+0
-4.606E-1	2.427E+0	5.593E+0
-4.606E-1	2.465E+0	5.557E+0
-4.655E-1	2.391E+0	5.589E+0
-4.655E-1	2.417E+0	5.580E+0
-4.606E-1	2.459E+0	5.518E+0
-4.590E-1	2.491E+0	5.635E+0
-4.622E-1	2.459E+0	5.687E+0
-4.638E-1	2.440E+0	5.612E+0
-4.606E-1	2.456E+0	5.648E+0
-4.622E-1	2.452E+0	5.654E+0
-4.638E-1	2.410E+0	5.612E+0
-4.638E-1	2.414E+0	5.628E+0
-4.606E-1	2.469E+0	5.619E+0
-4.606E-1	2.498E+0	5.651E+0
-4.671E-1	2.465E+0	5.664E+0
-4.655E-1	2.446E+0	5.619E+0
-4.590E-1	2.452E+0	5.580E+0
-4.622E-1	2.456E+0	5.703E+0
-4.638E-1	2.427E+0	5.567E+0
-4.606E-1	2.452E+0	5.602E+0
-4.622E-1	2.478E+0	5.560E+0
-4.638E-1	2.456E+0	5.664E+0
-4.638E-1	2.488E+0	5.557E+0
-4.655E-1	2.436E+0	5.586E+0
-4.622E-1	2.449E+0	5.466E+0
-4.606E-1	2.449E+0	5.696E+0
-4.671E-1	2.498E+0	5.619E+0
-4.638E-1	2.452E+0	5.593E+0
-4.655E-1	2.456E+0	5.521E+0
-4.622E-1	2.478E+0	5.573E+0
-4.671E-1	2.397E+0	5.677E+0
-4.655E-1	2.482E+0	5.638E+0
-4.638E-1	2.495E+0	5.602E+0
-4.574E-1	2.394E+0	5.602E+0
-4.687E-1	2.368E+0	5.560E+0
-4.638E-1	2.394E+0	5.645E+0
-4.638E-1	2.420E+0	5.619E+0
-4.606E-1	2.472E+0	5.638E+0
-4.655E-1	2.423E+0	5.687E+0
-4.655E-1	2.440E+0	5.615E+0
-4.638E-1	2.430E+0	5.567E+0
-4.638E-1	2.407E+0	5.554E+0
-4.671E-1	2.449E+0	5.567E+0
-4.655E-1	2.465E+0	5.683E+0
-4.622E-1	2.430E+0	5.674E+0
-4.622E-1	2.482E+0	5.567E+0
-4.687E-1	2.459E+0	5.609E+0
-4.638E-1	2.508E+0	5.583E+0
-4.606E-1	2.443E+0	5.534E+0
-4.622E-1	2.472E+0	5.589E+0
-4.638E-1	2.475E+0	5.612E+0
-4.655E-1	2.491E+0	5.622E+0
-4.606E-1	2.436E+0	5.602E+0
-4.622E-1	2.488E+0	5.586E+0
-4.687E-1	2.456E+0	5.583E+0
-4.638E-1	2.365E+0	5.645E+0
-4.606E-1	2.452E+0	5.609E+0
-4.606E-1	2.524E+0	5.576E+0
-4.622E-1	2.436E+0	5.674E+0
-4.655E-1	2.427E+0	5.615E+0
-4.622E-1	2.420E+0	5.609E+0
-4.622E-1	2.459E+0	5.557E+0
-4.638E-1	2.440E+0	5.573E+0
-4.655E-1	2.433E+0	5.667E+0
-4.622E-1	2.449E+0	5.619E+0
-4.638E-1	2.417E+0	5.615E+0
-4.622E-1	2.459E+0	5.622E+0
-4.655E-1	2.475E+0	5.567E+0
-4.606E-1	2.423E+0	5.667E+0
-4.590E-1	2.443E+0	5.602E+0
-4.655E-1	2.407E+0	5.537E+0
-4.671E-1	2.440E+0	5.612E+0
-4.622E-1	2.465E+0	5.547E+0
-4.606E-1	2.420E+0	5.609E+0
-4.638E-1	2.407E+0	5.521E+0
-4.671E-1	2.449E+0	5.593E+0
-4.622E-1	2.436E+0	5.547E+0
-4.606E-1	2.465E+0	5.661E+0
-4.671E-1	2.423E+0	5.508E+0
-4.638E-1	2.446E+0	5.625E+0
-4.622E-1	2.456E+0	5.544E+0
-4.622E-1	2.465E+0	5.512E+0
-4.638E-1	2.459E+0	5.670E+0
-4.655E-1	2.436E+0	5.573E+0
-4.638E-1	2.433E+0	5.589E+0
-4.622E-1	2.452E+0	5.544E+0
-4.655E-1	2.498E+0	5.619E+0
-4.671E-1	2.443E+0	5.525E+0
-4.606E-1	2.456E+0	5.667E+0
-4.622E-1	2.440E+0	5.593E+0
-4.687E-1	2.443E+0	5.560E+0
-4.655E-1	2.365E+0	5.664E+0
-4.606E-1	2.394E+0	5.632E+0
-4.622E-1	2.488E+0	5.534E+0
-4.655E-1	2.501E+0	5.437E+0
-4.655E-1	2.430E+0	5.554E+0
-4.606E-1	2.443E+0	5.606E+0
-4.638E-1	2.472E+0	5.596E+0
-4.655E-1	2.417E+0	5.664E+0
-4.655E-1	2.459E+0	5.557E+0
-4.622E-1	2.423E+0	5.609E+0
-4.638E-1	2.459E+0	5.554E+0
-4.655E-1	2.485E+0	5.560E+0
-4.638E-1	2.452E+0	5.521E+0
-4.622E-1	2.465E+0	5.638E+0
-4.622E-1	2.430E+0	5.567E+0
-4.638E-1	2.417E+0	5.557E+0
-4.655E-1	2.469E+0	5.612E+0
-4.622E-1	2.491E+0	5.641E+0
-4.638E-1	2.482E+0	5.619E+0
-4.655E-1	2.465E+0	5.492E+0
-4.655E-1	2.417E+0	5.615E+0
-4.606E-1	2.440E+0	5.625E+0
-4.606E-1	2.478E+0	5.580E+0
-4.671E-1	2.443E+0	5.609E+0
-4.671E-1	2.397E+0	5.612E+0
-4.590E-1	2.491E+0	5.547E+0
-4.638E-1	2.433E+0	5.537E+0
-4.655E-1	2.547E+0	5.602E+0
-4.671E-1	2.371E+0	5.645E+0
-4.606E-1	2.430E+0	5.651E+0
-4.671E-1	2.414E+0	5.528E+0
-4.638E-1	2.459E+0	5.664E+0
-4.638E-1	2.485E+0	5.563E+0
-4.638E-1	2.417E+0	5.476E+0
-4.622E-1	2.469E+0	5.635E+0
-4.655E-1	2.449E+0	5.654E+0
-4.671E-1	2.417E+0	5.583E+0
-4.638E-1	2.433E+0	5.541E+0
-4.638E-1	2.433E+0	5.658E+0
-4.671E-1	2.495E+0	5.599E+0
-4.687E-1	2.410E+0	5.567E+0
-4.606E-1	2.414E+0	5.674E+0
-4.622E-1	2.465E+0	5.570E+0
-4.671E-1	2.417E+0	5.567E+0
-4.687E-1	2.384E+0	5.593E+0
-4.622E-1	2.475E+0	5.528E+0
-4.638E-1	2.430E+0	5.593E+0
-4.655E-1	2.498E+0	5.625E+0
-4.671E-1	2.404E+0	5.537E+0
-4.622E-1	2.446E+0	5.615E+0
-4.638E-1	2.443E+0	5.486E+0
-4.638E-1	2.446E+0	5.541E+0
-4.655E-1	2.472E+0	5.609E+0
-4.622E-1	2.440E+0	5.557E+0
-4.590E-1	2.427E+0	5.589E+0
-4.655E-1	2.414E+0	5.528E+0
-4.655E-1	2.430E+0	5.615E+0
-4.622E-1	2.459E+0	5.502E+0
-4.622E-1	2.440E+0	5.463E+0
-4.655E-1	2.475E+0	5.596E+0
-4.655E-1	2.475E+0	5.593E+0
-4.606E-1	2.384E+0	5.508E+0
-4.606E-1	2.384E+0	5.648E+0
-4.606E-1	2.511E+0	5.612E+0
-4.655E-1	2.378E+0	5.534E+0
-4.638E-1	2.482E+0	5.567E+0
-4.638E-1	2.485E+0	5.615E+0
-4.671E-1	2.527E+0	5.706E+0
-4.655E-1	2.514E+0	5.586E+0
-4.622E-1	2.420E+0	5.632E+0
-4.638E-1	2.508E+0	5.670E+0
-4.671E-1	2.465E+0	5.716E+0
-4.655E-1	2.417E+0	5.625E+0
-4.606E-1	2.410E+0	5.547E+0
-4.622E-1	2.465E+0	5.589E+0
-4.655E-1	2.407E+0	5.696E+0
-4.638E-1	2.440E+0	5.567E+0
-4.638E-1	2.449E+0	5.563E+0
-4.655E-1	2.410E+0	5.625E+0
-4.655E-1	2.475E+0	5.589E+0
-4.671E-1	2.417E+0	5.628E+0
-4.638E-1	2.449E+0	5.521E+0
-4.622E-1	2.498E+0	5.541E+0
-4.671E-1	2.446E+0	5.619E+0
-4.655E-1	2.420E+0	5.560E+0
-4.622E-1	2.349E+0	5.625E+0
-4.622E-1	2.469E+0	5.612E+0
-4.655E-1	2.401E+0	5.550E+0
-4.687E-1	2.410E+0	5.645E+0
-4.638E-1	2.501E+0	5.670E+0
-4.606E-1	2.381E+0	5.560E+0
-4.671E-1	2.430E+0	5.521E+0
-4.671E-1	2.427E+0	5.563E+0
-4.622E-1	2.469E+0	5.573E+0
-4.622E-1	2.478E+0	5.645E+0
-4.655E-1	2.459E+0	5.645E+0
-4.655E-1	2.465E+0	5.583E+0
-4.655E-1	2.472E+0	5.654E+0
-4.638E-1	2.417E+0	5.664E+0
-4.687E-1	2.449E+0	5.580E+0
-4.655E-1	2.404E+0	5.641E+0
-4.606E-1	2.381E+0	5.599E+0
-4.638E-1	2.427E+0	5.586E+0
-4.638E-1	2.452E+0	5.609E+0
-4.671E-1	2.423E+0	5.589E+0
-4.606E-1	2.478E+0	5.550E+0
-4.606E-1	2.436E+0	5.541E+0
-4.638E-1	2.440E+0	5.593E+0
-4.655E-1	2.449E+0	5.482E+0
-4.622E-1	2.462E+0	5.609E+0
-4.622E-1	2.433E+0	5.651E+0
-4.638E-1	2.498E+0	5.619E+0
-4.638E-1	2.427E+0	5.635E+0
-4.622E-1	2.423E+0	5.703E+0
-4.622E-1	2.414E+0	5.563E+0
-4.687E-1	2.495E+0	5.563E+0
-4.655E-1	2.498E+0	5.586E+0
-4.606E-1	2.478E+0	5.606E+0
-4.638E-1	2.456E+0	5.609E+0
-4.671E-1	2.401E+0	5.586E+0
-4.655E-1	2.440E+0	5.560E+0
-4.606E-1	2.456E+0	5.658E+0
-4.622E-1	2.475E+0	5.554E+0
-4.655E-1	2.427E+0	5.609E+0
-4.687E-1	2.482E+0	5.518E+0
-4.655E-1	2.456E+0	5.654E+0
-4.622E-1	2.452E+0	5.602E+0
-4.655E-1	2.469E+0	5.550E+0
-4.655E-1	2.430E+0	5.486E+0
-4.638E-1	2.423E+0	5.664E+0
-4.622E-1	2.459E+0	5.654E+0
-4.671E-1	2.440E+0	5.658E+0
-4.671E-1	2.524E+0	5.609E+0
-4.622E-1	2.423E+0	5.635E+0
-4.638E-1	2.430E+0	5.599E+0
-4.671E-1	2.469E+0	5.593E+0
-4.687E-1	2.430E+0	5.641E+0
-4.638E-1	2.443E+0	5.602E+0
-4.638E-1	2.469E+0	5.654E+0
-4.655E-1	2.420E+0	5.596E+0
-4.655E-1	2.436E+0	5.606E+0
-4.622E-1	2.417E+0	5.680E+0
-4.655E-1	2.482E+0	5.648E+0
-4.671E-1	2.459E+0	5.593E+0
-4.687E-1	2.482E+0	5.576E+0
-4.655E-1	2.485E+0	5.576E+0
-4.638E-1	2.478E+0	5.622E+0
-4.671E-1	2.472E+0	5.570E+0
-4.671E-1	2.478E+0	5.554E+0
-4.638E-1	2.436E+0	5.586E+0
-4.622E-1	2.485E+0	5.563E+0
-4.671E-1	2.452E+0	5.658E+0
-4.655E-1	2.410E+0	5.632E+0
-4.638E-1	2.452E+0	5.521E+0
-4.622E-1	2.472E+0	5.563E+0
-4.655E-1	2.417E+0	5.625E+0
-4.655E-1	2.465E+0	5.606E+0
-4.622E-1	2.472E+0	5.632E+0
-4.638E-1	2.414E+0	5.534E+0
-4.671E-1	2.436E+0	5.638E+0
-4.655E-1	2.436E+0	5.658E+0
-4.655E-1	2.469E+0	5.641E+0
-4.638E-1	2.449E+0	5.641E+0
-4.671E-1	2.449E+0	5.531E+0
-4.687E-1	2.465E+0	5.628E+0
-4.638E-1	2.436E+0	5.625E+0
-4.655E-1	2.404E+0	5.580E+0
-4.655E-1	2.436E+0	5.599E+0
-4.655E-1	2.449E+0	5.619E+0
-4.622E-1	2.472E+0	5.654E+0
-4.622E-1	2.449E+0	5.625E+0
-4.671E-1	2.436E+0	5.667E+0
-4.655E-1	2.423E+0	5.414E+0
-4.622E-1	2.427E+0	5.570E+0
-4.638E-1	2.478E+0	5.667E+0
-4.655E-1	2.452E+0	5.638E+0
-4.687E-1	2.475E+0	5.622E+0
-4.655E-1	2.472E+0	5.651E+0
-4.655E-1	2.449E+0	5.632E+0
-4.671E-1	2.423E+0	5.670E+0
-4.687E-1	2.410E+0	5.638E+0
-4.638E-1	2.472E+0	5.570E+0
-4.638E-1	2.427E+0	5.641E+0
-4.655E-1	2.485E+0	5.541E+0
-4.655E-1	2.478E+0	5.589E+0
-4.655E-1	2.469E+0	5.606E+0
-4.655E-1	2.456E+0	5.735E+0
-4.638E-1	2.443E+0	5.521E+0
-4.655E-1	2.414E+0	5.567E+0
-4.655E-1	2.456E+0	5.612E+0
-4.638E-1	2.446E+0	5.625E+0
-4.687E-1	2.407E+0	5.619E+0
-4.655E-1	2.491E+0	5.557E+0
-4.655E-1	2.443E+0	5.648E+0
-4.622E-1	2.391E+0	5.628E+0
-4.638E-1	2.427E+0	5.593E+0
-4.687E-1	2.504E+0	5.638E+0
-4.622E-1	2.397E+0	5.593E+0
-4.638E-1	2.462E+0	5.641E+0
-4.671E-1	2.459E+0	5.580E+0
-4.671E-1	2.449E+0	5.670E+0
-4.622E-1	2.430E+0	5.557E+0
-4.638E-1	2.472E+0	5.528E+0
-4.687E-1	2.475E+0	5.554E+0
-4.671E-1	2.443E+0	5.563E+0
-4.622E-1	2.475E+0	5.541E+0
-4.638E-1	2.430E+0	5.628E+0
-4.655E-1	2.423E+0	5.664E+0
-4.638E-1	2.446E+0	5.563E+0
-4.638E-1	2.446E+0	5.677E+0
-4.622E-1	2.462E+0	5.512E+0
-4.703E-1	2.459E+0	5.596E+0
-4.671E-1	2.501E+0	5.674E+0
-4.622E-1	2.410E+0	5.586E+0
-4.655E-1	2.449E+0	5.589E+0
-4.687E-1	2.404E+0	5.531E+0
-4.671E-1	2.446E+0	5.654E+0
-4.638E-1	2.414E+0	5.528E+0
-4.622E-1	2.465E+0	5.573E+0
-4.671E-1	2.452E+0	5.583E+0
-4.671E-1	2.452E+0	5.525E+0
-4.622E-1	2.433E+0	5.596E+0
-4.638E-1	2.504E+0	5.635E+0
-4.687E-1	2.401E+0	5.563E+0
-4.655E-1	2.407E+0	5.580E+0
-4.638E-1	2.472E+0	5.583E+0
-4.638E-1	2.433E+0	5.635E+0
-4.671E-1	2.446E+0	5.664E+0
-4.671E-1	2.430E+0	5.622E+0
-4.606E-1	2.397E+0	5.638E+0
-4.622E-1	2.440E+0	5.599E+0
-4.655E-1	2.440E+0	5.606E+0
-4.671E-1	2.433E+0	5.557E+0
-4.638E-1	2.381E+0	5.586E+0
-4.638E-1	2.420E+0	5.531E+0
-4.687E-1	2.469E+0	5.593E+0
-4.655E-1	2.427E+0	5.515E+0
-4.606E-1	2.485E+0	5.599E+0
-4.622E-1	2.511E+0	5.550E+0
-4.655E-1	2.404E+0	5.596E+0
-4.671E-1	2.433E+0	5.586E+0
-4.655E-1	2.427E+0	5.576E+0
-4.655E-1	2.475E+0	5.661E+0
-4.655E-1	2.472E+0	5.586E+0
-4.671E-1	2.465E+0	5.615E+0
-4.638E-1	2.462E+0	5.696E+0
-4.622E-1	2.459E+0	5.648E+0
-4.655E-1	2.397E+0	5.589E+0
-4.671E-1	2.446E+0	5.547E+0
-4.638E-1	2.427E+0	5.586E+0
-4.606E-1	2.378E+0	5.599E+0
-4.638E-1	2.404E+0	5.602E+0
-4.655E-1	2.407E+0	5.525E+0
-4.655E-1	2.449E+0	5.547E+0
-4.622E-1	2.475E+0	5.596E+0
-4.671E-1	2.430E+0	5.560E+0
-4.655E-1	2.472E+0	5.667E+0
-4.638E-1	2.456E+0	5.567E+0
-4.606E-1	2.417E+0	5.602E+0
-4.703E-1	2.462E+0	5.674E+0
-4.671E-1	2.469E+0	5.495E+0
-4.638E-1	2.436E+0	5.463E+0
-4.606E-1	2.478E+0	5.583E+0
-4.655E-1	2.443E+0	5.550E+0
-4.655E-1	2.475E+0	5.606E+0
-4.655E-1	2.501E+0	5.606E+0
-4.638E-1	2.446E+0	5.606E+0
-4.687E-1	2.410E+0	5.528E+0
-4.671E-1	2.433E+0	5.632E+0
-4.655E-1	2.508E+0	5.570E+0
-4.606E-1	2.504E+0	5.576E+0
-4.687E-1	2.420E+0	5.622E+0
-4.687E-1	2.517E+0	5.632E+0
-4.622E-1	2.469E+0	5.570E+0
-4.622E-1	2.443E+0	5.593E+0
-4.687E-1	2.462E+0	5.622E+0
-4.687E-1	2.452E+0	5.596E+0
-4.622E-1	2.459E+0	5.518E+0
-4.622E-1	2.465E+0	5.619E+0
-4.687E-1	2.482E+0	5.664E+0
-4.655E-1	2.440E+0	5.654E+0
-4.655E-1	2.436E+0	5.580E+0
-4.622E-1	2.391E+0	5.606E+0
-4.655E-1	2.358E+0	5.651E+0
-4.671E-1	2.414E+0	5.670E+0
-4.655E-1	2.459E+0	5.628E+0
-4.638E-1	2.456E+0	5.674E+0
-4.671E-1	2.491E+0	5.599E+0
-4.671E-1	2.378E+0	5.499E+0
-4.638E-1	2.491E+0	5.677E+0
-4.638E-1	2.427E+0	5.615E+0
-4.687E-1	2.407E+0	5.648E+0
-4.671E-1	2.485E+0	5.567E+0
-4.655E-1	2.449E+0	5.583E+0
-4.638E-1	2.469E+0	5.651E+0
-4.655E-1	2.462E+0	5.606E+0
-4.638E-1	2.407E+0	5.606E+0
-4.671E-1	2.436E+0	5.599E+0
-4.638E-1	2.456E+0	5.606E+0
-4.655E-1	2.446E+0	5.563E+0
-4.671E-1	2.433E+0	5.492E+0
-4.622E-1	2.491E+0	5.547E+0
-4.622E-1	2.427E+0	5.602E+0
-4.671E-1	2.485E+0	5.606E+0
-4.655E-1	2.430E+0	5.567E+0
-4.606E-1	2.452E+0	5.593E+0
-4.606E-1	2.446E+0	5.609E+0
-4.671E-1	2.394E+0	5.583E+0
-4.655E-1	2.433E+0	5.583E+0
-4.622E-1	2.410E+0	5.570E+0
-4.622E-1	2.452E+0	5.609E+0
-4.622E-1	2.508E+0	5.557E+0
-4.655E-1	2.475E+0	5.599E+0
-4.638E-1	2.407E+0	5.599E+0
-4.638E-1	2.563E+0	5.625E+0
-4.638E-1	2.537E+0	5.654E+0
-4.655E-1	2.456E+0	5.593E+0
-4.606E-1	2.414E+0	5.609E+0
-4.606E-1	2.472E+0	5.593E+0
-4.655E-1	2.397E+0	5.554E+0
-4.687E-1	2.430E+0	5.486E+0
-4.622E-1	2.436E+0	5.670E+0
-4.638E-1	2.478E+0	5.654E+0
-4.655E-1	2.417E+0	5.580E+0
-4.671E-1	2.449E+0	5.586E+0
-4.606E-1	2.436E+0	5.580E+0
-4.638E-1	2.469E+0	5.687E+0
-4.671E-1	2.501E+0	5.525E+0
-4.671E-1	2.440E+0	5.625E+0
-4.655E-1	2.491E+0	5.560E+0
-4.638E-1	2.472E+0	5.680E+0
-4.655E-1	2.449E+0	5.602E+0
-4.687E-1	2.446E+0	5.479E+0
-4.606E-1	2.472E+0	5.628E+0
-4.622E-1	2.430E+0	5.609E+0
-4.671E-1	2.485E+0	5.593E+0
-4.655E-1	2.391E+0	5.628E+0
-4.638E-1	2.420E+0	5.537E+0
-4.622E-1	2.375E+0	5.648E+0
-4.671E-1	2.410E+0	5.648E+0
-4.638E-1	2.440E+0	5.680E+0
-4.606E-1	2.462E+0	5.521E+0
-4.671E-1	2.452E+0	5.664E+0
-4.671E-1	2.401E+0	5.573E+0
-4.671E-1	2.397E+0	5.619E+0
-4.638E-1	2.504E+0	5.658E+0
-4.622E-1	2.427E+0	5.687E+0
-4.687E-1	2.469E+0	5.576E+0
-4.687E-1	2.381E+0	5.615E+0
-4.638E-1	2.407E+0	5.596E+0
-4.655E-1	2.410E+0	5.573E+0
-4.655E-1	2.498E+0	5.560E+0
-4.638E-1	2.462E+0	5.615E+0
-4.606E-1	2.436E+0	5.593E+0
-4.622E-1	2.465E+0	5.570E+0
-4.671E-1	2.443E+0	5.602E+0
-4.655E-1	2.423E+0	5.534E+0
-4.606E-1	2.391E+0	5.641E+0
-4.622E-1	2.498E+0	5.729E+0
-4.671E-1	2.391E+0	5.612E+0
-4.671E-1	2.414E+0	5.486E+0
-4.622E-1	2.433E+0	5.521E+0
-4.638E-1	2.394E+0	5.593E+0
-4.671E-1	2.433E+0	5.554E+0
-4.671E-1	2.427E+0	5.567E+0
-4.638E-1	2.469E+0	5.596E+0
-4.622E-1	2.465E+0	5.661E+0
-4.655E-1	2.469E+0	5.602E+0
-4.655E-1	2.452E+0	5.622E+0
-4.622E-1	2.456E+0	5.589E+0
-4.622E-1	2.514E+0	5.576E+0
-4.671E-1	2.423E+0	5.670E+0
-4.655E-1	2.459E+0	5.518E+0
-4.655E-1	2.332E+0	5.628E+0
-4.622E-1	2.449E+0	5.677E+0
-4.671E-1	2.498E+0	5.693E+0
-4.655E-1	2.371E+0	5.609E+0
-4.638E-1	2.482E+0	5.615E+0
-4.622E-1	2.427E+0	5.661E+0
-4.687E-1	2.475E+0	5.628E+0
-4.638E-1	2.427E+0	5.609E+0
-4.606E-1	2.465E+0	5.589E+0
-4.638E-1	2.443E+0	5.570E+0
-4.687E-1	2.488E+0	5.586E+0
-4.703E-1	2.436E+0	5.622E+0
-4.622E-1	2.436E+0	5.528E+0
-4.638E-1	2.446E+0	5.586E+0
-4.638E-1	2.446E+0	5.589E+0
-4.687E-1	2.368E+0	5.570E+0
-4.655E-1	2.475E+0	5.580E+0
-4.622E-1	2.414E+0	5.628E+0
-4.671E-1	2.433E+0	5.619E+0
-4.671E-1	2.436E+0	5.576E+0
-4.638E-1	2.478E+0	5.541E+0
-4.655E-1	2.384E+0	5.583E+0
-4.671E-1	2.452E+0	5.599E+0
-4.655E-1	2.368E+0	5.664E+0
-4.622E-1	2.436E+0	5.612E+0
-4.606E-1	2.414E+0	5.599E+0
-4.655E-1	2.401E+0	5.534E+0
-4.655E-1	2.407E+0	5.602E+0
-4.622E-1	2.456E+0	5.651E+0
-4.606E-1	2.482E+0	5.580E+0
-4.687E-1	2.394E+0	5.606E+0
-4.655E-1	2.433E+0	5.599E+0
-4.622E-1	2.427E+0	5.576E+0
-4.606E-1	2.478E+0	5.567E+0
-4.671E-1	2.459E+0	5.602E+0
-4.655E-1	2.440E+0	5.583E+0
-4.606E-1	2.449E+0	5.554E+0
-4.606E-1	2.404E+0	5.716E+0
-4.671E-1	2.407E+0	5.719E+0
-4.671E-1	2.420E+0	5.625E+0
-4.622E-1	2.427E+0	5.687E+0
-4.622E-1	2.404E+0	5.638E+0
-4.655E-1	2.430E+0	5.609E+0
-4.671E-1	2.401E+0	5.489E+0
-4.606E-1	2.440E+0	5.576E+0
-4.622E-1	2.427E+0	5.521E+0
-4.638E-1	2.430E+0	5.635E+0
-4.671E-1	2.446E+0	5.619E+0
-4.606E-1	2.472E+0	5.576E+0
-4.638E-1	2.414E+0	5.609E+0
-4.655E-1	2.440E+0	5.645E+0
-4.687E-1	2.414E+0	5.648E+0
-4.638E-1	2.433E+0	5.489E+0
-4.606E-1	2.478E+0	5.599E+0
-4.655E-1	2.397E+0	5.716E+0
-4.655E-1	2.410E+0	5.709E+0
-4.606E-1	2.495E+0	5.645E+0
-4.622E-1	2.501E+0	5.628E+0
-4.655E-1	2.427E+0	5.593E+0
-4.622E-1	2.414E+0	5.609E+0
-4.622E-1	2.440E+0	5.612E+0
-4.590E-1	2.420E+0	5.554E+0
-4.671E-1	2.469E+0	5.531E+0
-4.671E-1	2.452E+0	5.638E+0
-4.638E-1	2.498E+0	5.528E+0
-4.622E-1	2.511E+0	5.541E+0
-4.687E-1	2.427E+0	5.628E+0
-4.655E-1	2.420E+0	5.593E+0
-4.622E-1	2.469E+0	5.661E+0
-4.622E-1	2.410E+0	5.683E+0
-4.687E-1	2.475E+0	5.628E+0
-4.655E-1	2.436E+0	5.602E+0
-4.655E-1	2.456E+0	5.508E+0
-4.606E-1	2.465E+0	5.489E+0
-4.671E-1	2.462E+0	5.726E+0
-4.655E-1	2.446E+0	5.622E+0
-4.638E-1	2.417E+0	5.554E+0
-4.622E-1	2.465E+0	5.612E+0
-4.671E-1	2.456E+0	5.550E+0
-4.671E-1	2.449E+0	5.573E+0
-4.638E-1	2.449E+0	5.580E+0
-4.622E-1	2.475E+0	5.521E+0
-4.687E-1	2.407E+0	5.586E+0
-4.638E-1	2.378E+0	5.541E+0
-4.606E-1	2.404E+0	5.537E+0
-4.622E-1	2.443E+0	5.560E+0
-4.638E-1	2.420E+0	5.619E+0
-4.655E-1	2.459E+0	5.596E+0
-4.622E-1	2.407E+0	5.612E+0
-4.638E-1	2.504E+0	5.593E+0
-4.655E-1	2.427E+0	5.544E+0
-4.655E-1	2.472E+0	5.596E+0
-4.590E-1	2.381E+0	5.560E+0
-4.606E-1	2.482E+0	5.632E+0
-4.655E-1	2.423E+0	5.586E+0
-4.655E-1	2.375E+0	5.612E+0
-4.622E-1	2.427E+0	5.580E+0
-4.606E-1	2.472E+0	5.502E+0
-4.655E-1	2.414E+0	5.632E+0
-4.703E-1	2.459E+0	5.651E+0
-4.655E-1	2.427E+0	5.518E+0
-4.622E-1	2.488E+0	5.557E+0
-4.638E-1	2.427E+0	5.599E+0
-4.638E-1	2.449E+0	5.537E+0
-4.622E-1	2.397E+0	5.615E+0
-4.638E-1	2.365E+0	5.615E+0
-4.655E-1	2.436E+0	5.658E+0
-4.671E-1	2.427E+0	5.508E+0
-4.606E-1	2.446E+0	5.609E+0
-4.622E-1	2.414E+0	5.690E+0
-4.671E-1	2.462E+0	5.521E+0
-4.638E-1	2.407E+0	5.557E+0
-4.638E-1	2.498E+0	5.534E+0
-4.622E-1	2.469E+0	5.667E+0
-4.687E-1	2.440E+0	5.615E+0
-4.655E-1	2.443E+0	5.667E+0
-4.622E-1	2.423E+0	5.534E+0
-4.638E-1	2.414E+0	5.606E+0
-4.655E-1	2.459E+0	5.632E+0
-4.655E-1	2.443E+0	5.583E+0
-4.622E-1	2.449E+0	5.593E+0
-4.606E-1	2.446E+0	5.589E+0
-4.655E-1	2.449E+0	5.567E+0
-4.655E-1	2.394E+0	5.580E+0
-4.622E-1	2.478E+0	5.615E+0
-4.590E-1	2.517E+0	5.537E+0
-4.655E-1	2.478E+0	5.576E+0
-4.687E-1	2.394E+0	5.632E+0
-4.655E-1	2.443E+0	5.690E+0
-4.638E-1	2.404E+0	5.622E+0
-4.638E-1	2.482E+0	5.599E+0
-4.655E-1	2.358E+0	5.570E+0
-4.638E-1	2.430E+0	5.576E+0
-4.638E-1	2.501E+0	5.622E+0
-4.655E-1	2.449E+0	5.521E+0
-4.687E-1	2.498E+0	5.508E+0
-4.606E-1	2.465E+0	5.563E+0
-4.638E-1	2.433E+0	5.567E+0
-4.622E-1	2.430E+0	5.609E+0
-4.655E-1	2.456E+0	5.573E+0
-4.622E-1	2.423E+0	5.674E+0
-4.606E-1	2.534E+0	5.654E+0
-4.655E-1	2.423E+0	5.641E+0
-4.655E-1	2.456E+0	5.541E+0
-4.638E-1	2.485E+0	5.654E+0
-4.638E-1	2.440E+0	5.508E+0
-4.687E-1	2.394E+0	5.693E+0
-4.687E-1	2.440E+0	5.635E+0
-4.638E-1	2.534E+0	5.661E+0
-4.622E-1	2.417E+0	5.635E+0
-4.655E-1	2.482E+0	5.596E+0
-4.671E-1	2.488E+0	5.573E+0
-4.606E-1	2.475E+0	5.664E+0
-4.622E-1	2.462E+0	5.537E+0
-4.638E-1	2.436E+0	5.641E+0
-4.687E-1	2.475E+0	5.615E+0
-4.638E-1	2.488E+0	5.495E+0
-4.655E-1	2.440E+0	5.567E+0
-4.671E-1	2.456E+0	5.641E+0
-4.655E-1	2.482E+0	5.654E+0
-4.638E-1	2.452E+0	5.615E+0
-4.622E-1	2.459E+0	5.570E+0
-4.655E-1	2.459E+0	5.615E+0
-4.687E-1	2.472E+0	5.670E+0
-4.622E-1	2.449E+0	5.593E+0
-4.638E-1	2.433E+0	5.528E+0
-4.671E-1	2.417E+0	5.528E+0
-4.671E-1	2.433E+0	5.560E+0
-4.638E-1	2.446E+0	5.596E+0
-4.622E-1	2.465E+0	5.589E+0
-4.671E-1	2.397E+0	5.531E+0
-4.638E-1	2.449E+0	5.580E+0
-4.622E-1	2.498E+0	5.525E+0
-4.655E-1	2.397E+0	5.550E+0
-4.671E-1	2.456E+0	5.638E+0
-4.622E-1	2.440E+0	5.557E+0
-4.622E-1	2.427E+0	5.619E+0
-4.622E-1	2.449E+0	5.609E+0
-4.655E-1	2.456E+0	5.596E+0
-4.655E-1	2.469E+0	5.580E+0
-4.622E-1	2.459E+0	5.599E+0
-4.622E-1	2.469E+0	5.547E+0
-4.655E-1	2.478E+0	5.596E+0
-4.703E-1	2.410E+0	5.658E+0
-4.622E-1	2.446E+0	5.632E+0
-4.655E-1	2.462E+0	5.563E+0
-4.655E-1	2.524E+0	5.619E+0
-4.655E-1	2.459E+0	5.632E+0
-4.638E-1	2.423E+0	5.638E+0
-4.606E-1	2.443E+0	5.544E+0
-4.671E-1	2.436E+0	5.664E+0
-4.671E-1	2.404E+0	5.473E+0
-4.638E-1	2.485E+0	5.593E+0
-4.622E-1	2.423E+0	5.606E+0
-4.655E-1	2.469E+0	5.612E+0
-4.687E-1	2.449E+0	5.463E+0
-4.638E-1	2.478E+0	5.625E+0
-4.606E-1	2.365E+0	5.632E+0
-4.638E-1	2.443E+0	5.612E+0
-4.671E-1	2.462E+0	5.547E+0
-4.622E-1	2.478E+0	5.554E+0
-4.606E-1	2.423E+0	5.528E+0
-4.671E-1	2.472E+0	5.576E+0
-4.671E-1	2.469E+0	5.430E+0
-4.638E-1	2.446E+0	5.635E+0
-4.622E-1	2.394E+0	5.537E+0
-4.687E-1	2.469E+0	5.612E+0
-4.671E-1	2.433E+0	5.619E+0
-4.655E-1	2.362E+0	5.479E+0
-4.622E-1	2.427E+0	5.619E+0
-4.671E-1	2.407E+0	5.583E+0
-4.655E-1	2.485E+0	5.648E+0
-4.638E-1	2.456E+0	5.612E+0
-4.655E-1	2.449E+0	5.557E+0
-4.703E-1	2.462E+0	5.550E+0
-4.703E-1	2.456E+0	5.602E+0
-4.655E-1	2.472E+0	5.492E+0
-4.606E-1	2.452E+0	5.518E+0
-4.671E-1	2.472E+0	5.599E+0
-4.671E-1	2.401E+0	5.580E+0
-4.622E-1	2.433E+0	5.606E+0
-4.655E-1	2.514E+0	5.690E+0
-4.671E-1	2.433E+0	5.687E+0
-4.687E-1	2.440E+0	5.700E+0
-4.622E-1	2.462E+0	5.554E+0
-4.622E-1	2.469E+0	5.550E+0
-4.671E-1	2.456E+0	5.606E+0
-4.655E-1	2.420E+0	5.599E+0
-4.655E-1	2.446E+0	5.505E+0
-4.622E-1	2.423E+0	5.567E+0
-4.671E-1	2.491E+0	5.550E+0
-4.671E-1	2.430E+0	5.602E+0
-4.622E-1	2.504E+0	5.537E+0
-4.622E-1	2.433E+0	5.677E+0
-4.655E-1	2.472E+0	5.593E+0
-4.671E-1	2.430E+0	5.615E+0
-4.606E-1	2.449E+0	5.593E+0
-4.638E-1	2.443E+0	5.589E+0
-4.638E-1	2.478E+0	5.541E+0
-4.671E-1	2.410E+0	5.664E+0
-4.655E-1	2.524E+0	5.606E+0
-4.622E-1	2.504E+0	5.570E+0
-4.687E-1	2.417E+0	5.515E+0
-4.671E-1	2.391E+0	5.560E+0
-4.638E-1	2.414E+0	5.661E+0
-4.606E-1	2.475E+0	5.547E+0
-4.671E-1	2.452E+0	5.713E+0
-4.687E-1	2.524E+0	5.615E+0
-4.622E-1	2.449E+0	5.622E+0
-4.638E-1	2.491E+0	5.576E+0
-4.671E-1	2.459E+0	5.508E+0
-4.671E-1	2.430E+0	5.489E+0
-4.638E-1	2.427E+0	5.596E+0
-4.638E-1	2.478E+0	5.576E+0
-4.687E-1	2.378E+0	5.612E+0
-4.671E-1	2.427E+0	5.602E+0
-4.655E-1	2.469E+0	5.547E+0
-4.622E-1	2.401E+0	5.550E+0
-4.655E-1	2.381E+0	5.508E+0
-4.671E-1	2.443E+0	5.508E+0
-4.622E-1	2.427E+0	5.638E+0
-4.638E-1	2.430E+0	5.596E+0
-4.671E-1	2.358E+0	5.593E+0
-4.687E-1	2.358E+0	5.606E+0
-4.638E-1	2.436E+0	5.547E+0
-4.638E-1	2.465E+0	5.502E+0
-4.671E-1	2.433E+0	5.609E+0
-4.671E-1	2.472E+0	5.654E+0
-4.622E-1	2.456E+0	5.512E+0
-4.606E-1	2.440E+0	5.570E+0
-4.703E-1	2.443E+0	5.606E+0
-4.655E-1	2.495E+0	5.583E+0
-4.638E-1	2.410E+0	5.619E+0
-4.606E-1	2.456E+0	5.638E+0
-4.687E-1	2.469E+0	5.583E+0
-4.687E-1	2.475E+0	5.619E+0
-4.655E-1	2.459E+0	5.580E+0
-4.638E-1	2.495E+0	5.606E+0
-4.671E-1	2.478E+0	5.499E+0
-4.671E-1	2.401E+0	5.729E+0
-4.638E-1	2.427E+0	5.609E+0
-4.638E-1	2.433E+0	5.554E+0
-4.687E-1	2.449E+0	5.583E+0
-4.671E-1	2.482E+0	5.599E+0
-4.622E-1	2.452E+0	5.641E+0
-4.638E-1	2.478E+0	5.602E+0
-4.687E-1	2.456E+0	5.580E+0
-4.655E-1	2.472E+0	5.615E+0
-4.622E-1	2.443E+0	5.499E+0
-4.590E-1	2.433E+0	5.596E+0
-4.622E-1	2.394E+0	5.473E+0
-4.655E-1	2.420E+0	5.602E+0
-4.622E-1	2.446E+0	5.625E+0
-4.638E-1	2.371E+0	5.664E+0
-4.655E-1	2.472E+0	5.499E+0
-4.671E-1	2.514E+0	5.557E+0
-4.622E-1	2.443E+0	5.635E+0
-4.638E-1	2.430E+0	5.602E+0
-4.671E-1	2.459E+0	5.596E+0
-4.671E-1	2.397E+0	5.550E+0
-4.622E-1	2.433E+0	5.593E+0
-4.655E-1	2.417E+0	5.531E+0
-4.655E-1	2.391E+0	5.599E+0
-4.671E-1	2.423E+0	5.547E+0
-4.638E-1	2.433E+0	5.612E+0
-4.622E-1	2.459E+0	5.596E+0
-4.655E-1	2.517E+0	5.580E+0
-4.687E-1	2.436E+0	5.619E+0
-4.622E-1	2.433E+0	5.602E+0
-4.655E-1	2.527E+0	5.677E+0
-4.687E-1	2.553E+0	5.612E+0
-4.655E-1	2.491E+0	5.531E+0
-4.655E-1	2.436E+0	5.534E+0
-4.606E-1	2.446E+0	5.586E+0
-4.671E-1	2.427E+0	5.648E+0
-4.655E-1	2.410E+0	5.518E+0
-4.671E-1	2.401E+0	5.573E+0
-4.638E-1	2.449E+0	5.586E+0
-4.671E-1	2.430E+0	5.674E+0
-4.655E-1	2.465E+0	5.567E+0
-4.638E-1	2.456E+0	5.609E+0
-4.622E-1	2.459E+0	5.534E+0
-4.703E-1	2.495E+0	5.606E+0
-4.703E-1	2.456E+0	5.547E+0
-4.655E-1	2.420E+0	5.505E+0
-4.655E-1	2.417E+0	5.648E+0
-4.671E-1	2.465E+0	5.544E+0
-4.671E-1	2.443E+0	5.560E+0
-4.622E-1	2.456E+0	5.586E+0
-4.622E-1	2.414E+0	5.658E+0
-4.671E-1	2.410E+0	5.615E+0
-4.687E-1	2.504E+0	5.612E+0
-4.655E-1	2.475E+0	5.537E+0
-4.671E-1	2.527E+0	5.583E+0
-4.655E-1	2.430E+0	5.693E+0
-4.687E-1	2.436E+0	5.570E+0
-4.655E-1	2.462E+0	5.580E+0
-4.622E-1	2.430E+0	5.606E+0
-4.671E-1	2.427E+0	5.570E+0
-4.687E-1	2.524E+0	5.606E+0
-4.655E-1	2.433E+0	5.599E+0
-4.638E-1	2.459E+0	5.554E+0
-4.687E-1	2.397E+0	5.602E+0
-4.655E-1	2.508E+0	5.550E+0
-4.638E-1	2.433E+0	5.703E+0
-4.622E-1	2.501E+0	5.580E+0
-4.687E-1	2.378E+0	5.612E+0
-4.655E-1	2.384E+0	5.557E+0
-4.655E-1	2.446E+0	5.570E+0
-4.622E-1	2.430E+0	5.560E+0
-4.671E-1	2.417E+0	5.632E+0
-4.655E-1	2.420E+0	5.625E+0
-4.655E-1	2.482E+0	5.563E+0
-4.655E-1	2.465E+0	5.586E+0
-4.655E-1	2.472E+0	5.557E+0
-4.671E-1	2.456E+0	5.606E+0
-4.655E-1	2.459E+0	5.560E+0
-4.606E-1	2.456E+0	5.703E+0
-4.671E-1	2.462E+0	5.664E+0
-4.671E-1	2.427E+0	5.664E+0
-4.671E-1	2.491E+0	5.531E+0
-4.638E-1	2.443E+0	5.628E+0
-4.655E-1	2.465E+0	5.544E+0
-4.703E-1	2.381E+0	5.576E+0
-4.638E-1	2.501E+0	5.664E+0
-4.655E-1	2.446E+0	5.606E+0
-4.655E-1	2.417E+0	5.557E+0
-4.687E-1	2.459E+0	5.651E+0
-4.655E-1	2.420E+0	5.651E+0
-4.638E-1	2.443E+0	5.645E+0
-4.671E-1	2.443E+0	5.674E+0
-4.687E-1	2.488E+0	5.515E+0
-4.655E-1	2.495E+0	5.589E+0
-4.638E-1	2.449E+0	5.641E+0
-4.671E-1	2.449E+0	5.599E+0
-4.671E-1	2.414E+0	5.632E+0
-4.655E-1	2.433E+0	5.544E+0
-4.655E-1	2.378E+0	5.508E+0
-4.671E-1	2.456E+0	5.700E+0
-4.687E-1	2.449E+0	5.635E+0
-4.606E-1	2.391E+0	5.638E+0
-4.638E-1	2.452E+0	5.599E+0
-4.687E-1	2.410E+0	5.674E+0
-4.720E-1	2.485E+0	5.567E+0
-4.622E-1	2.446E+0	5.583E+0
-4.655E-1	2.381E+0	5.667E+0
-4.687E-1	2.446E+0	5.645E+0
-4.703E-1	2.417E+0	5.576E+0
-4.638E-1	2.488E+0	5.664E+0
-4.638E-1	2.449E+0	5.622E+0
-4.671E-1	2.449E+0	5.541E+0
-4.687E-1	2.440E+0	5.580E+0
-4.638E-1	2.420E+0	5.580E+0
-4.671E-1	2.378E+0	5.632E+0
-4.671E-1	2.427E+0	5.612E+0
-4.671E-1	2.459E+0	5.648E+0
-4.655E-1	2.417E+0	5.576E+0
-4.638E-1	2.488E+0	5.544E+0
-4.687E-1	2.433E+0	5.570E+0
-4.687E-1	2.472E+0	5.550E+0
-4.671E-1	2.495E+0	5.615E+0
-4.606E-1	2.482E+0	5.537E+0
-4.671E-1	2.449E+0	5.732E+0
-4.671E-1	2.478E+0	5.628E+0
-4.622E-1	2.452E+0	5.635E+0
-4.671E-1	2.436E+0	5.583E+0
-4.687E-1	2.410E+0	5.537E+0
-4.671E-1	2.440E+0	5.573E+0
-4.638E-1	2.436E+0	5.609E+0
-4.671E-1	2.449E+0	5.615E+0
-4.671E-1	2.491E+0	5.632E+0
-4.687E-1	2.381E+0	5.622E+0
-4.638E-1	2.388E+0	5.537E+0
-4.638E-1	2.427E+0	5.632E+0
-4.671E-1	2.469E+0	5.709E+0
-4.655E-1	2.430E+0	5.602E+0
-4.638E-1	2.384E+0	5.619E+0
-4.638E-1	2.469E+0	5.732E+0
-4.671E-1	2.504E+0	5.550E+0
-4.687E-1	2.410E+0	5.586E+0
-4.655E-1	2.433E+0	5.586E+0
-4.638E-1	2.456E+0	5.505E+0
-4.671E-1	2.501E+0	5.586E+0
-4.703E-1	2.462E+0	5.593E+0
-4.655E-1	2.482E+0	5.547E+0
-4.638E-1	2.436E+0	5.641E+0
-4.687E-1	2.410E+0	5.635E+0
-4.687E-1	2.410E+0	5.641E+0
-4.638E-1	2.446E+0	5.638E+0
-4.638E-1	2.459E+0	5.502E+0
-4.687E-1	2.430E+0	5.632E+0
-4.703E-1	2.482E+0	5.531E+0
-4.622E-1	2.501E+0	5.583E+0
-4.622E-1	2.394E+0	5.593E+0
-4.703E-1	2.446E+0	5.518E+0
-4.687E-1	2.475E+0	5.615E+0
-4.622E-1	2.423E+0	5.612E+0
-4.638E-1	2.430E+0	5.550E+0
-4.655E-1	2.482E+0	5.625E+0
-4.671E-1	2.436E+0	5.531E+0
-4.638E-1	2.478E+0	5.586E+0
-4.638E-1	2.511E+0	5.534E+0
-4.671E-1	2.488E+0	5.596E+0
-4.687E-1	2.417E+0	5.654E+0
-4.638E-1	2.391E+0	5.664E+0
-4.622E-1	2.475E+0	5.583E+0
-4.687E-1	2.443E+0	5.525E+0
-4.687E-1	2.508E+0	5.703E+0
-4.622E-1	2.514E+0	5.570E+0
-4.638E-1	2.462E+0	5.541E+0
-4.671E-1	2.391E+0	5.508E+0
-4.687E-1	2.469E+0	5.583E+0
-4.638E-1	2.417E+0	5.576E+0
-4.655E-1	2.459E+0	5.612E+0
-4.671E-1	2.469E+0	5.593E+0
-4.655E-1	2.436E+0	5.628E+0
-4.655E-1	2.427E+0	5.612E+0
-4.655E-1	2.462E+0	5.547E+0
-4.687E-1	2.469E+0	5.619E+0
-4.671E-1	2.407E+0	5.632E+0
-4.638E-1	2.410E+0	5.609E+0
-4.655E-1	2.443E+0	5.521E+0
-4.671E-1	2.482E+0	5.479E+0
-4.703E-1	2.430E+0	5.528E+0
-4.638E-1	2.410E+0	5.544E+0
-4.638E-1	2.482E+0	5.525E+0
-4.671E-1	2.378E+0	5.547E+0
-4.671E-1	2.433E+0	5.573E+0
-4.655E-1	2.427E+0	5.687E+0
-4.687E-1	2.446E+0	5.508E+0
-4.687E-1	2.427E+0	5.554E+0
-4.703E-1	2.459E+0	5.541E+0
-4.687E-1	2.452E+0	5.456E+0
-4.671E-1	2.440E+0	5.658E+0
-4.703E-1	2.482E+0	5.586E+0
-4.703E-1	2.433E+0	5.609E+0
-4.655E-1	2.404E+0	5.560E+0
-4.638E-1	2.501E+0	5.583E+0
-4.671E-1	2.423E+0	5.596E+0
-4.687E-1	2.475E+0	5.680E+0
-4.655E-1	2.452E+0	5.619E+0
-4.671E-1	2.485E+0	5.612E+0
-4.687E-1	2.436E+0	5.687E+0
-4.687E-1	2.472E+0	5.726E+0
-4.638E-1	2.469E+0	5.593E+0
-4.638E-1	2.449E+0	5.606E+0
-4.703E-1	2.423E+0	5.615E+0
-4.703E-1	2.469E+0	5.596E+0
-4.671E-1	2.414E+0	5.596E+0
-4.622E-1	2.430E+0	5.615E+0
-4.687E-1	2.498E+0	5.687E+0
-4.687E-1	2.459E+0	5.479E+0
-4.622E-1	2.410E+0	5.567E+0
-4.671E-1	2.452E+0	5.654E+0
-4.671E-1	2.456E+0	5.593E+0
-4.703E-1	2.388E+0	5.570E+0
-4.655E-1	2.410E+0	5.541E+0
-4.655E-1	2.446E+0	5.570E+0
-4.671E-1	2.478E+0	5.531E+0
-4.687E-1	2.465E+0	5.541E+0
-4.687E-1	2.452E+0	5.667E+0
-4.671E-1	2.404E+0	5.560E+0
-4.671E-1	2.443E+0	5.593E+0
-4.687E-1	2.427E+0	5.638E+0
-4.655E-1	2.478E+0	5.567E+0
-4.671E-1	2.475E+0	5.625E+0
-4.671E-1	2.404E+0	5.628E+0
-4.703E-1	2.475E+0	5.534E+0
-4.671E-1	2.485E+0	5.560E+0
-4.638E-1	2.384E+0	5.683E+0
-4.671E-1	2.394E+0	5.670E+0
-4.703E-1	2.401E+0	5.596E+0
-4.671E-1	2.452E+0	5.596E+0
-4.655E-1	2.433E+0	5.619E+0
-4.687E-1	2.456E+0	5.602E+0
-4.687E-1	2.391E+0	5.547E+0
-4.655E-1	2.427E+0	5.537E+0
-4.638E-1	2.407E+0	5.703E+0
-4.687E-1	2.436E+0	5.521E+0
-4.703E-1	2.508E+0	5.541E+0
-4.655E-1	2.452E+0	5.463E+0
-4.671E-1	2.440E+0	5.547E+0
-4.687E-1	2.433E+0	5.670E+0
-4.687E-1	2.433E+0	5.567E+0
-4.655E-1	2.443E+0	5.606E+0
-4.671E-1	2.443E+0	5.560E+0
-4.687E-1	2.420E+0	5.573E+0
-4.655E-1	2.433E+0	5.563E+0
-4.638E-1	2.465E+0	5.648E+0
-4.638E-1	2.446E+0	5.550E+0
-4.687E-1	2.475E+0	5.674E+0
-4.655E-1	2.397E+0	5.683E+0
-4.655E-1	2.498E+0	5.625E+0
-4.638E-1	2.449E+0	5.645E+0
-4.671E-1	2.378E+0	5.596E+0
-4.720E-1	2.381E+0	5.534E+0
-4.638E-1	2.407E+0	5.632E+0
-4.622E-1	2.443E+0	5.560E+0
-4.671E-1	2.420E+0	5.628E+0
-4.687E-1	2.459E+0	5.550E+0
-4.638E-1	2.352E+0	5.489E+0
-4.655E-1	2.446E+0	5.502E+0
-4.687E-1	2.498E+0	5.544E+0
-4.703E-1	2.423E+0	5.528E+0
-4.671E-1	2.465E+0	5.586E+0
-4.671E-1	2.456E+0	5.537E+0
-4.687E-1	2.452E+0	5.615E+0
-4.671E-1	2.407E+0	5.690E+0
-4.671E-1	2.452E+0	5.622E+0
-4.655E-1	2.462E+0	5.547E+0
-4.671E-1	2.472E+0	5.550E+0
-4.720E-1	2.469E+0	5.635E+0
-4.655E-1	2.462E+0	5.651E+0
-4.638E-1	2.423E+0	5.434E+0
-4.671E-1	2.404E+0	5.534E+0
-4.703E-1	2.498E+0	5.518E+0
-4.655E-1	2.472E+0	5.589E+0
-4.671E-1	2.488E+0	5.492E+0
-4.671E-1	2.482E+0	5.550E+0
-4.687E-1	2.397E+0	5.489E+0
-4.671E-1	2.443E+0	5.560E+0
-4.622E-1	2.452E+0	5.622E+0
-4.671E-1	2.440E+0	5.544E+0
-4.687E-1	2.469E+0	5.505E+0
-4.638E-1	2.462E+0	5.573E+0
-4.622E-1	2.433E+0	5.619E+0
-4.671E-1	2.472E+0	5.628E+0
-4.687E-1	2.449E+0	5.593E+0
-4.655E-1	2.414E+0	5.521E+0
-4.655E-1	2.388E+0	5.667E+0
-4.687E-1	2.420E+0	5.525E+0
-4.703E-1	2.417E+0	5.537E+0
-4.655E-1	2.459E+0	5.586E+0
-4.655E-1	2.433E+0	5.599E+0
-4.687E-1	2.456E+0	5.606E+0
-4.703E-1	2.452E+0	5.615E+0
-4.671E-1	2.381E+0	5.508E+0
-4.655E-1	2.491E+0	5.544E+0
-4.703E-1	2.452E+0	5.739E+0
-4.687E-1	2.401E+0	5.528E+0
-4.638E-1	2.475E+0	5.580E+0
-4.638E-1	2.485E+0	5.615E+0
-4.703E-1	2.414E+0	5.544E+0
-4.687E-1	2.410E+0	5.683E+0
-4.655E-1	2.433E+0	5.648E+0
-4.638E-1	2.427E+0	5.560E+0
-4.671E-1	2.475E+0	5.515E+0
-4.671E-1	2.482E+0	5.557E+0
-4.687E-1	2.449E+0	5.628E+0
-4.655E-1	2.550E+0	5.667E+0
-4.687E-1	2.430E+0	5.599E+0
-4.687E-1	2.495E+0	5.534E+0
-4.655E-1	2.436E+0	5.609E+0
-4.655E-1	2.449E+0	5.680E+0
-4.720E-1	2.436E+0	5.638E+0
-4.703E-1	2.430E+0	5.583E+0
-4.638E-1	2.462E+0	5.641E+0
-4.638E-1	2.508E+0	5.554E+0
-4.703E-1	2.449E+0	5.576E+0
-4.687E-1	2.446E+0	5.531E+0
-4.655E-1	2.384E+0	5.567E+0
-4.655E-1	2.452E+0	5.554E+0
-4.687E-1	2.446E+0	5.580E+0
-4.655E-1	2.449E+0	5.570E+0
-4.655E-1	2.410E+0	5.512E+0
-4.638E-1	2.504E+0	5.622E+0
-4.703E-1	2.495E+0	5.635E+0
-4.687E-1	2.427E+0	5.576E+0
-4.671E-1	2.427E+0	5.602E+0
-4.655E-1	2.472E+0	5.525E+0
-4.687E-1	2.423E+0	5.583E+0
-4.703E-1	2.469E+0	5.612E+0
-4.638E-1	2.456E+0	5.664E+0
-4.622E-1	2.478E+0	5.541E+0
-4.703E-1	2.449E+0	5.560E+0
-4.687E-1	2.397E+0	5.486E+0
-4.671E-1	2.404E+0	5.599E+0
-4.655E-1	2.459E+0	5.645E+0
-4.655E-1	2.456E+0	5.528E+0
-4.671E-1	2.508E+0	5.567E+0
-4.655E-1	2.427E+0	5.525E+0
-4.655E-1	2.449E+0	5.505E+0
-4.655E-1	2.440E+0	5.531E+0
-4.671E-1	2.420E+0	5.654E+0
-4.671E-1	2.475E+0	5.645E+0
-4.671E-1	2.456E+0	5.619E+0
-4.687E-1	2.381E+0	5.674E+0
-4.687E-1	2.459E+0	5.541E+0
-4.638E-1	2.420E+0	5.499E+0
-4.638E-1	2.433E+0	5.495E+0
-4.687E-1	2.420E+0	5.550E+0
-4.671E-1	2.443E+0	5.622E+0
-4.655E-1	2.482E+0	5.550E+0
-4.655E-1	2.397E+0	5.599E+0
-4.687E-1	2.365E+0	5.680E+0
-4.687E-1	2.469E+0	5.528E+0
-4.655E-1	2.472E+0	5.560E+0
-4.671E-1	2.465E+0	5.602E+0
-4.655E-1	2.462E+0	5.563E+0
-4.703E-1	2.420E+0	5.567E+0
-4.655E-1	2.401E+0	5.709E+0
-4.638E-1	2.417E+0	5.518E+0
-4.687E-1	2.440E+0	5.563E+0
-4.703E-1	2.404E+0	5.499E+0
-4.638E-1	2.452E+0	5.606E+0
-4.671E-1	2.440E+0	5.534E+0
-4.703E-1	2.407E+0	5.632E+0
-4.720E-1	2.423E+0	5.557E+0
-4.671E-1	2.427E+0	5.537E+0
-4.638E-1	2.469E+0	5.593E+0
-4.687E-1	2.433E+0	5.521E+0
-4.703E-1	2.430E+0	5.622E+0
-4.655E-1	2.407E+0	5.593E+0
-4.655E-1	2.404E+0	5.619E+0
-4.671E-1	2.462E+0	5.651E+0
-4.720E-1	2.449E+0	5.521E+0
-4.655E-1	2.342E+0	5.554E+0
-4.655E-1	2.420E+0	5.622E+0
-4.687E-1	2.488E+0	5.622E+0
-4.687E-1	2.397E+0	5.641E+0
-4.671E-1	2.430E+0	5.628E+0
-4.622E-1	2.462E+0	5.531E+0
-4.687E-1	2.427E+0	5.586E+0
-4.687E-1	2.417E+0	5.534E+0
-4.687E-1	2.423E+0	5.580E+0
-4.638E-1	2.433E+0	5.583E+0
-4.687E-1	2.420E+0	5.544E+0
-4.687E-1	2.397E+0	5.547E+0
-4.638E-1	2.456E+0	5.586E+0
-4.655E-1	2.391E+0	5.512E+0
-4.703E-1	2.459E+0	5.670E+0
-4.703E-1	2.378E+0	5.570E+0
-4.622E-1	2.397E+0	5.638E+0
-4.671E-1	2.430E+0	5.609E+0
-4.655E-1	2.449E+0	5.580E+0
-4.720E-1	2.436E+0	5.606E+0
-4.655E-1	2.456E+0	5.567E+0
-4.638E-1	2.469E+0	5.599E+0
-4.671E-1	2.427E+0	5.651E+0
-4.687E-1	2.449E+0	5.619E+0
-4.687E-1	2.452E+0	5.687E+0
-4.655E-1	2.404E+0	5.499E+0
-4.671E-1	2.446E+0	5.547E+0
-4.671E-1	2.452E+0	5.599E+0
-4.655E-1	2.472E+0	5.693E+0
-4.655E-1	2.433E+0	5.563E+0
-4.671E-1	2.414E+0	5.570E+0
-4.687E-1	2.375E+0	5.547E+0
-4.687E-1	2.433E+0	5.651E+0
-4.655E-1	2.414E+0	5.541E+0
-4.671E-1	2.394E+0	5.567E+0
-4.703E-1	2.427E+0	5.593E+0
-4.622E-1	2.423E+0	5.612E+0
-4.655E-1	2.465E+0	5.690E+0
-4.671E-1	2.427E+0	5.596E+0
-4.703E-1	2.420E+0	5.589E+0
-4.638E-1	2.410E+0	5.599E+0
-4.622E-1	2.452E+0	5.622E+0
-4.687E-1	2.433E+0	5.625E+0
-4.671E-1	2.433E+0	5.609E+0
-4.622E-1	2.472E+0	5.495E+0
-4.638E-1	2.391E+0	5.502E+0
-4.687E-1	2.491E+0	5.567E+0
-4.687E-1	2.465E+0	5.544E+0
-4.655E-1	2.478E+0	5.567E+0
-4.655E-1	2.456E+0	5.596E+0
-4.655E-1	2.433E+0	5.518E+0
-4.720E-1	2.410E+0	5.706E+0
-4.638E-1	2.449E+0	5.645E+0
-4.671E-1	2.388E+0	5.589E+0
-4.687E-1	2.475E+0	5.460E+0
-4.671E-1	2.433E+0	5.599E+0
-4.638E-1	2.414E+0	5.537E+0
-4.655E-1	2.420E+0	5.557E+0
-4.687E-1	2.397E+0	5.586E+0
-4.687E-1	2.488E+0	5.635E+0
-4.622E-1	2.443E+0	5.518E+0
-4.655E-1	2.452E+0	5.602E+0
-4.655E-1	2.449E+0	5.589E+0
-4.687E-1	2.452E+0	5.560E+0
-4.655E-1	2.420E+0	5.557E+0
-4.638E-1	2.504E+0	5.583E+0
-4.638E-1	2.423E+0	5.625E+0
-4.671E-1	2.491E+0	5.521E+0
-4.638E-1	2.414E+0	5.563E+0
-4.655E-1	2.430E+0	5.531E+0
-4.671E-1	2.478E+0	5.550E+0
-4.687E-1	2.378E+0	5.589E+0
-4.655E-1	2.478E+0	5.473E+0
-4.622E-1	2.488E+0	5.596E+0
-4.671E-1	2.449E+0	5.638E+0
-4.655E-1	2.449E+0	5.505E+0
-4.655E-1	2.465E+0	5.651E+0
-4.622E-1	2.462E+0	5.486E+0
-4.687E-1	2.449E+0	5.567E+0
-4.655E-1	2.404E+0	5.521E+0
-4.655E-1	2.394E+0	5.583E+0
-4.638E-1	2.404E+0	5.525E+0
-4.671E-1	2.420E+0	5.557E+0
-4.655E-1	2.449E+0	5.576E+0
-4.622E-1	2.420E+0	5.635E+0
-4.622E-1	2.397E+0	5.609E+0
-4.671E-1	2.420E+0	5.583E+0
-4.687E-1	2.459E+0	5.560E+0
-4.638E-1	2.527E+0	5.696E+0
-4.655E-1	2.472E+0	5.570E+0
-4.671E-1	2.482E+0	5.570E+0
-4.703E-1	2.433E+0	5.580E+0
-4.638E-1	2.410E+0	5.528E+0
-4.638E-1	2.472E+0	5.632E+0
-4.671E-1	2.440E+0	5.476E+0
-4.671E-1	2.407E+0	5.658E+0
-4.655E-1	2.410E+0	5.495E+0
-4.655E-1	2.423E+0	5.544E+0
-4.655E-1	2.449E+0	5.609E+0
-4.687E-1	2.465E+0	5.537E+0
-4.655E-1	2.456E+0	5.632E+0
-4.671E-1	2.417E+0	5.560E+0
-4.655E-1	2.423E+0	5.625E+0
-4.687E-1	2.469E+0	5.606E+0
-4.638E-1	2.404E+0	5.580E+0
-4.655E-1	2.478E+0	5.557E+0
-4.687E-1	2.452E+0	5.531E+0
-4.687E-1	2.452E+0	5.609E+0
-4.655E-1	2.404E+0	5.492E+0
-4.638E-1	2.436E+0	5.537E+0
-4.687E-1	2.485E+0	5.593E+0
-4.687E-1	2.436E+0	5.619E+0
-4.655E-1	2.423E+0	5.612E+0
-4.638E-1	2.449E+0	5.557E+0
-4.671E-1	2.401E+0	5.612E+0
-4.687E-1	2.410E+0	5.596E+0
-4.671E-1	2.329E+0	5.696E+0
-4.655E-1	2.410E+0	5.550E+0
-4.671E-1	2.417E+0	5.583E+0
-4.703E-1	2.462E+0	5.596E+0
-4.671E-1	2.423E+0	5.427E+0
-4.638E-1	2.414E+0	5.547E+0
-4.687E-1	2.391E+0	5.541E+0
-4.655E-1	2.420E+0	5.528E+0
-4.671E-1	2.440E+0	5.667E+0
-4.655E-1	2.488E+0	5.651E+0
-4.687E-1	2.404E+0	5.531E+0
-4.687E-1	2.427E+0	5.567E+0
-4.622E-1	2.417E+0	5.619E+0
-4.655E-1	2.430E+0	5.625E+0
-4.687E-1	2.433E+0	5.554E+0
-4.671E-1	2.414E+0	5.515E+0
-4.655E-1	2.436E+0	5.664E+0
-4.622E-1	2.478E+0	5.628E+0
-4.655E-1	2.449E+0	5.547E+0
-4.655E-1	2.433E+0	5.518E+0
-4.655E-1	2.465E+0	5.641E+0
-4.638E-1	2.449E+0	5.586E+0
-4.671E-1	2.423E+0	5.615E+0
-4.687E-1	2.462E+0	5.554E+0
-4.655E-1	2.472E+0	5.576E+0
-4.622E-1	2.504E+0	5.525E+0
-4.687E-1	2.436E+0	5.635E+0
-4.671E-1	2.384E+0	5.560E+0
-4.606E-1	2.404E+0	5.563E+0
-4.638E-1	2.368E+0	5.570E+0
-4.687E-1	2.459E+0	5.599E+0
-4.687E-1	2.394E+0	5.658E+0
-4.638E-1	2.459E+0	5.625E+0
-4.638E-1	2.427E+0	5.528E+0
-4.687E-1	2.430E+0	5.599E+0
-4.655E-1	2.365E+0	5.664E+0
-4.622E-1	2.394E+0	5.508E+0
-4.638E-1	2.469E+0	5.625E+0
-4.655E-1	2.420E+0	5.525E+0
-4.671E-1	2.404E+0	5.537E+0
-4.655E-1	2.446E+0	5.670E+0
-4.638E-1	2.371E+0	5.550E+0
-4.687E-1	2.449E+0	5.651E+0
-4.671E-1	2.456E+0	5.544E+0
-4.622E-1	2.469E+0	5.534E+0
-4.655E-1	2.381E+0	5.512E+0
-4.655E-1	2.436E+0	5.641E+0
-4.687E-1	2.401E+0	5.456E+0
-4.655E-1	2.423E+0	5.573E+0
-4.638E-1	2.459E+0	5.632E+0
-4.687E-1	2.465E+0	5.476E+0
-4.671E-1	2.462E+0	5.544E+0
-4.622E-1	2.423E+0	5.567E+0
-4.638E-1	2.478E+0	5.489E+0
-4.687E-1	2.410E+0	5.531E+0
-4.687E-1	2.391E+0	5.550E+0
-4.622E-1	2.391E+0	5.609E+0
-4.655E-1	2.391E+0	5.544E+0
-4.671E-1	2.410E+0	5.525E+0
-4.687E-1	2.414E+0	5.602E+0
-4.606E-1	2.449E+0	5.531E+0
-4.622E-1	2.452E+0	5.625E+0
-4.687E-1	2.449E+0	5.622E+0
-4.671E-1	2.517E+0	5.508E+0
-4.622E-1	2.443E+0	5.512E+0
-4.638E-1	2.527E+0	5.489E+0
-4.655E-1	2.469E+0	5.560E+0
-4.655E-1	2.459E+0	5.550E+0
-4.671E-1	2.427E+0	5.563E+0
-4.638E-1	2.410E+0	5.622E+0
-4.687E-1	2.485E+0	5.586E+0
-4.655E-1	2.404E+0	5.505E+0
-4.622E-1	2.407E+0	5.619E+0
-4.638E-1	2.410E+0	5.599E+0
-4.671E-1	2.495E+0	5.537E+0
-4.687E-1	2.388E+0	5.625E+0
-4.606E-1	2.436E+0	5.596E+0
-4.655E-1	2.410E+0	5.521E+0
-4.655E-1	2.456E+0	5.576E+0
-4.703E-1	2.397E+0	5.560E+0
-4.655E-1	2.420E+0	5.606E+0
-4.638E-1	2.423E+0	5.602E+0
-4.687E-1	2.430E+0	5.589E+0
-4.655E-1	2.420E+0	5.492E+0
-4.622E-1	2.469E+0	5.541E+0
-4.671E-1	2.547E+0	5.560E+0
-4.687E-1	2.485E+0	5.560E+0
-4.703E-1	2.440E+0	5.638E+0
-4.638E-1	2.459E+0	5.589E+0
-4.655E-1	2.475E+0	5.560E+0
-4.655E-1	2.449E+0	5.580E+0
-4.687E-1	2.407E+0	5.554E+0
-4.638E-1	2.452E+0	5.661E+0
-4.638E-1	2.475E+0	5.635E+0
-4.703E-1	2.475E+0	5.570E+0
-4.687E-1	2.427E+0	5.638E+0
-4.606E-1	2.440E+0	5.602E+0
-4.638E-1	2.417E+0	5.625E+0
-4.687E-1	2.401E+0	5.654E+0
-4.671E-1	2.459E+0	5.534E+0
-4.687E-1	2.501E+0	5.492E+0
-4.638E-1	2.430E+0	5.606E+0
-4.655E-1	2.371E+0	5.615E+0
-4.703E-1	2.417E+0	5.573E+0
-4.655E-1	2.430E+0	5.460E+0
-4.655E-1	2.410E+0	5.632E+0
-4.655E-1	2.391E+0	5.622E+0
-4.687E-1	2.378E+0	5.479E+0
-4.622E-1	2.452E+0	5.486E+0
-4.671E-1	2.472E+0	5.560E+0
-4.687E-1	2.449E+0	5.567E+0
-4.687E-1	2.469E+0	5.537E+0
-4.638E-1	2.475E+0	5.586E+0
-4.638E-1	2.449E+0	5.567E+0
-4.655E-1	2.433E+0	5.632E+0
-4.671E-1	2.381E+0	5.463E+0
-4.671E-1	2.433E+0	5.567E+0
-4.622E-1	2.482E+0	5.515E+0
-4.687E-1	2.452E+0	5.661E+0
-4.687E-1	2.440E+0	5.537E+0
-4.655E-1	2.410E+0	5.606E+0
-4.655E-1	2.446E+0	5.664E+0
-4.687E-1	2.459E+0	5.596E+0
-4.703E-1	2.462E+0	5.628E+0
-4.638E-1	2.449E+0	5.602E+0
-4.638E-1	2.498E+0	5.612E+0
-4.671E-1	2.465E+0	5.515E+0
-4.671E-1	2.423E+0	5.469E+0
-4.671E-1	2.443E+0	5.641E+0
-4.655E-1	2.465E+0	5.466E+0
-4.687E-1	2.420E+0	5.622E+0
-4.720E-1	2.452E+0	5.521E+0
-4.655E-1	2.414E+0	5.557E+0
-4.638E-1	2.410E+0	5.554E+0
-4.687E-1	2.430E+0	5.537E+0
-4.720E-1	2.388E+0	5.525E+0
-4.655E-1	2.427E+0	5.700E+0
-4.638E-1	2.397E+0	5.664E+0
-4.687E-1	2.440E+0	5.518E+0
-4.655E-1	2.436E+0	5.456E+0
-4.671E-1	2.446E+0	5.567E+0
-4.687E-1	2.440E+0	5.638E+0
-4.655E-1	2.433E+0	5.544E+0
-4.687E-1	2.446E+0	5.580E+0
-4.638E-1	2.449E+0	5.495E+0
-4.655E-1	2.394E+0	5.563E+0
-4.687E-1	2.394E+0	5.541E+0
-4.703E-1	2.423E+0	5.622E+0
-4.655E-1	2.391E+0	5.557E+0
-4.655E-1	2.478E+0	5.635E+0
-4.703E-1	2.375E+0	5.560E+0
-4.703E-1	2.511E+0	5.537E+0
-4.622E-1	2.407E+0	5.622E+0
-4.687E-1	2.423E+0	5.612E+0
-4.687E-1	2.433E+0	5.576E+0
-4.671E-1	2.414E+0	5.674E+0
-4.671E-1	2.381E+0	5.508E+0
-4.655E-1	2.472E+0	5.628E+0
-4.703E-1	2.443E+0	5.632E+0
-4.671E-1	2.472E+0	5.609E+0
-4.622E-1	2.417E+0	5.557E+0
-4.655E-1	2.478E+0	5.550E+0
-4.687E-1	2.478E+0	5.612E+0
-4.687E-1	2.475E+0	5.505E+0
-4.638E-1	2.414E+0	5.557E+0
-4.638E-1	2.430E+0	5.531E+0
-4.671E-1	2.378E+0	5.528E+0
-4.687E-1	2.401E+0	5.573E+0
-4.638E-1	2.430E+0	5.599E+0
-4.655E-1	2.394E+0	5.528E+0
-4.687E-1	2.414E+0	5.606E+0
-4.687E-1	2.452E+0	5.537E+0
-4.622E-1	2.449E+0	5.609E+0
-4.638E-1	2.427E+0	5.593E+0
-4.687E-1	2.452E+0	5.557E+0
-4.687E-1	2.410E+0	5.658E+0
-4.638E-1	2.449E+0	5.560E+0
-4.655E-1	2.433E+0	5.651E+0
-4.720E-1	2.456E+0	5.606E+0
-4.671E-1	2.388E+0	5.635E+0
-4.671E-1	2.433E+0	5.557E+0
-4.638E-1	2.414E+0	5.586E+0
-4.655E-1	2.446E+0	5.606E+0
-4.671E-1	2.456E+0	5.580E+0
-4.638E-1	2.414E+0	5.528E+0
-4.638E-1	2.391E+0	5.589E+0
-4.655E-1	2.414E+0	5.599E+0
-4.655E-1	2.420E+0	5.576E+0
-4.671E-1	2.449E+0	5.518E+0
-4.671E-1	2.469E+0	5.570E+0
-4.687E-1	2.427E+0	5.534E+0
[truncated: 30,243 more rows]
