# Supplementary material for: Improved ANAP incorporation and VCF analysis reveal details of P2X7 current facilitation and a limited conformational interplay between ATP binding and the intracellular ballast domain
Source: eLife. 2023 Jan 4;12:e82479. doi: 10.7554/eLife.82479 (PMC9859053; doi:10.7554/eLife.82479)
Supplement: Figure 5—figure supplement 2—source data 1. [file elife-82479-fig5-figsupp2-data1.zip › Figure-5_figure-supplement-2_source-data-1/22m06/12.csv]

-7.133E-2	7.348E+0	1.847E+1
-7.782E-2	7.468E+0	1.828E+1
-7.782E-2	7.558E+0	1.842E+1
-7.782E-2	7.416E+0	1.832E+1
-7.457E-2	7.438E+0	1.822E+1
-7.295E-2	7.455E+0	1.829E+1
-7.620E-2	7.507E+0	1.825E+1
-7.782E-2	7.318E+0	1.833E+1
-7.295E-2	7.481E+0	1.826E+1
-7.620E-2	7.458E+0	1.824E+1
-7.620E-2	7.451E+0	1.834E+1
-7.620E-2	7.403E+0	1.813E+1
-7.133E-2	7.383E+0	1.824E+1
-7.457E-2	7.406E+0	1.827E+1
-7.620E-2	7.539E+0	1.836E+1
-7.782E-2	7.344E+0	1.832E+1
-7.457E-2	7.374E+0	1.838E+1
-7.295E-2	7.396E+0	1.822E+1
-7.620E-2	7.497E+0	1.836E+1
-7.457E-2	7.432E+0	1.846E+1
-7.133E-2	7.393E+0	1.827E+1
-7.295E-2	7.471E+0	1.824E+1
-7.782E-2	7.406E+0	1.831E+1
-7.620E-2	7.419E+0	1.821E+1
-7.133E-2	7.458E+0	1.829E+1
-7.457E-2	7.344E+0	1.843E+1
-7.457E-2	7.429E+0	1.835E+1
-7.782E-2	7.374E+0	1.824E+1
-6.971E-2	7.468E+0	1.830E+1
-7.133E-2	7.422E+0	1.833E+1
-7.457E-2	7.409E+0	1.829E+1
-8.106E-2	7.322E+0	1.834E+1
-7.295E-2	7.412E+0	1.827E+1
-7.295E-2	7.442E+0	1.838E+1
-7.620E-2	7.484E+0	1.835E+1
-7.620E-2	7.341E+0	1.826E+1
-7.457E-2	7.458E+0	1.820E+1
-7.457E-2	7.542E+0	1.839E+1
-7.782E-2	7.490E+0	1.838E+1
-7.620E-2	7.464E+0	1.836E+1
-7.620E-2	7.429E+0	1.826E+1
-7.620E-2	7.412E+0	1.826E+1
-7.620E-2	7.383E+0	1.835E+1
-7.620E-2	7.542E+0	1.857E+1
-7.295E-2	7.419E+0	1.824E+1
-7.295E-2	7.419E+0	1.837E+1
-7.944E-2	7.425E+0	1.841E+1
-7.457E-2	7.348E+0	1.827E+1
-7.457E-2	7.344E+0	1.825E+1
-7.295E-2	7.510E+0	1.819E+1
-7.457E-2	7.455E+0	1.841E+1
-7.457E-2	7.464E+0	1.821E+1
-7.457E-2	7.539E+0	1.821E+1
-7.457E-2	7.445E+0	1.821E+1
-7.457E-2	7.464E+0	1.815E+1
-7.944E-2	7.393E+0	1.821E+1
-7.133E-2	7.500E+0	1.829E+1
-7.133E-2	7.380E+0	1.839E+1
-7.782E-2	7.412E+0	1.832E+1
-7.782E-2	7.490E+0	1.833E+1
-7.457E-2	7.387E+0	1.830E+1
-7.457E-2	7.422E+0	1.822E+1
-7.782E-2	7.471E+0	1.814E+1
-7.782E-2	7.374E+0	1.834E+1
-7.133E-2	7.390E+0	1.833E+1
-7.620E-2	7.409E+0	1.835E+1
-7.457E-2	7.393E+0	1.831E+1
-7.782E-2	7.377E+0	1.843E+1
-7.295E-2	7.374E+0	1.824E+1
-7.457E-2	7.416E+0	1.845E+1
-7.457E-2	7.435E+0	1.823E+1
-7.620E-2	7.422E+0	1.842E+1
-7.457E-2	7.425E+0	1.839E+1
-6.971E-2	7.468E+0	1.833E+1
-7.620E-2	7.416E+0	1.822E+1
-7.782E-2	7.361E+0	1.833E+1
-7.295E-2	7.400E+0	1.822E+1
-7.133E-2	7.497E+0	1.826E+1
-7.782E-2	7.403E+0	1.833E+1
-7.782E-2	7.448E+0	1.821E+1
-7.457E-2	7.510E+0	1.826E+1
-7.295E-2	7.367E+0	1.839E+1
-7.295E-2	7.445E+0	1.831E+1
-7.620E-2	7.383E+0	1.844E+1
-7.457E-2	7.490E+0	1.839E+1
-7.133E-2	7.516E+0	1.827E+1
-7.620E-2	7.558E+0	1.832E+1
-7.782E-2	7.481E+0	1.843E+1
-6.971E-2	7.400E+0	1.821E+1
-7.133E-2	7.432E+0	1.823E+1
-7.457E-2	7.451E+0	1.846E+1
-7.782E-2	7.471E+0	1.835E+1
-7.295E-2	7.377E+0	1.817E+1
-7.457E-2	7.464E+0	1.824E+1
-7.782E-2	7.458E+0	1.819E+1
-7.620E-2	7.338E+0	1.834E+1
-7.295E-2	7.497E+0	1.817E+1
-7.133E-2	7.471E+0	1.845E+1
-7.782E-2	7.458E+0	1.823E+1
-7.620E-2	7.558E+0	1.838E+1
-7.295E-2	7.451E+0	1.824E+1
-7.457E-2	7.442E+0	1.833E+1
-7.620E-2	7.390E+0	1.840E+1
-7.457E-2	7.393E+0	1.835E+1
-6.971E-2	7.419E+0	1.833E+1
-7.782E-2	7.374E+0	1.831E+1
-7.620E-2	7.422E+0	1.830E+1
-7.620E-2	7.406E+0	1.831E+1
-6.971E-2	7.396E+0	1.846E+1
-7.457E-2	7.422E+0	1.827E+1
-7.620E-2	7.361E+0	1.835E+1
-7.782E-2	7.432E+0	1.837E+1
-7.133E-2	7.393E+0	1.824E+1
-7.133E-2	7.432E+0	1.828E+1
-7.620E-2	7.435E+0	1.846E+1
-7.295E-2	7.429E+0	1.838E+1
-7.133E-2	7.455E+0	1.822E+1
-7.295E-2	7.464E+0	1.834E+1
-7.782E-2	7.357E+0	1.841E+1
-7.782E-2	7.377E+0	1.811E+1
-7.295E-2	7.390E+0	1.812E+1
-7.457E-2	7.474E+0	1.821E+1
-7.295E-2	7.396E+0	1.826E+1
-7.782E-2	7.516E+0	1.833E+1
-7.133E-2	7.477E+0	1.833E+1
-7.457E-2	7.370E+0	1.830E+1
-7.620E-2	7.490E+0	1.830E+1
-7.620E-2	7.494E+0	1.808E+1
-7.457E-2	7.328E+0	1.837E+1
-7.457E-2	7.377E+0	1.824E+1
-7.782E-2	7.425E+0	1.849E+1
-7.620E-2	7.416E+0	1.832E+1
-7.295E-2	7.425E+0	1.833E+1
-7.457E-2	7.536E+0	1.817E+1
-7.295E-2	7.474E+0	1.828E+1
-7.457E-2	7.390E+0	1.849E+1
-7.295E-2	7.315E+0	1.825E+1
-7.295E-2	7.442E+0	1.836E+1
-7.782E-2	7.474E+0	1.822E+1
-7.782E-2	7.545E+0	1.828E+1
-7.295E-2	7.529E+0	1.821E+1
-7.457E-2	7.516E+0	1.827E+1
-7.295E-2	7.468E+0	1.826E+1
-7.782E-2	7.474E+0	1.830E+1
-7.295E-2	7.429E+0	1.843E+1
-7.457E-2	7.357E+0	1.829E+1
-7.620E-2	7.481E+0	1.836E+1
-7.620E-2	7.403E+0	1.820E+1
-7.295E-2	7.435E+0	1.837E+1
-7.133E-2	7.370E+0	1.840E+1
-7.457E-2	7.458E+0	1.835E+1
-7.782E-2	7.322E+0	1.834E+1
-6.971E-2	7.416E+0	1.816E+1
-7.295E-2	7.354E+0	1.836E+1
-7.295E-2	7.432E+0	1.837E+1
-7.457E-2	7.344E+0	1.829E+1
-7.457E-2	7.396E+0	1.814E+1
-6.971E-2	7.481E+0	1.831E+1
-7.620E-2	7.406E+0	1.829E+1
-7.620E-2	7.494E+0	1.821E+1
-7.295E-2	7.461E+0	1.834E+1
-7.133E-2	7.348E+0	1.830E+1
-7.457E-2	7.416E+0	1.831E+1
-7.782E-2	7.474E+0	1.831E+1
-7.295E-2	7.448E+0	1.835E+1
-6.971E-2	7.507E+0	1.842E+1
-7.457E-2	7.383E+0	1.821E+1
-7.457E-2	7.461E+0	1.829E+1
-7.457E-2	7.412E+0	1.850E+1
-7.133E-2	7.419E+0	1.823E+1
-7.620E-2	7.442E+0	1.828E+1
-7.620E-2	7.533E+0	1.825E+1
-7.133E-2	7.438E+0	1.828E+1
-7.295E-2	7.432E+0	1.836E+1
-7.782E-2	7.429E+0	1.842E+1
-7.620E-2	7.377E+0	1.831E+1
-6.971E-2	7.422E+0	1.835E+1
-7.295E-2	7.468E+0	1.822E+1
-7.620E-2	7.458E+0	1.825E+1
-7.620E-2	7.523E+0	1.853E+1
-7.457E-2	7.338E+0	1.846E+1
-7.457E-2	7.422E+0	1.822E+1
-7.295E-2	7.474E+0	1.829E+1
-7.295E-2	7.425E+0	1.831E+1
-7.457E-2	7.425E+0	1.815E+1
-7.295E-2	7.416E+0	1.834E+1
-7.782E-2	7.412E+0	1.839E+1
-7.620E-2	7.403E+0	1.810E+1
-7.295E-2	7.451E+0	1.840E+1
-7.457E-2	7.455E+0	1.828E+1
-7.133E-2	7.328E+0	1.829E+1
-7.782E-2	7.374E+0	1.849E+1
-7.457E-2	7.351E+0	1.839E+1
-7.457E-2	7.542E+0	1.824E+1
-7.457E-2	7.296E+0	1.826E+1
-7.620E-2	7.458E+0	1.824E+1
-7.457E-2	7.338E+0	1.830E+1
-7.295E-2	7.377E+0	1.836E+1
-7.457E-2	7.357E+0	1.840E+1
-7.457E-2	7.542E+0	1.818E+1
-7.295E-2	7.474E+0	1.826E+1
-7.295E-2	7.429E+0	1.835E+1
-7.457E-2	7.458E+0	1.829E+1
-7.457E-2	7.374E+0	1.829E+1
-6.971E-2	7.331E+0	1.816E+1
-7.295E-2	7.455E+0	1.823E+1
-7.457E-2	7.328E+0	1.824E+1
-7.620E-2	7.461E+0	1.833E+1
-7.133E-2	7.338E+0	1.818E+1
-7.457E-2	7.442E+0	1.836E+1
-7.620E-2	7.533E+0	1.831E+1
-7.620E-2	7.409E+0	1.831E+1
-7.133E-2	7.435E+0	1.815E+1
-7.295E-2	7.396E+0	1.827E+1
-7.457E-2	7.416E+0	1.832E+1
-7.620E-2	7.315E+0	1.826E+1
-7.133E-2	7.412E+0	1.815E+1
-7.457E-2	7.377E+0	1.831E+1
-7.620E-2	7.510E+0	1.825E+1
-7.620E-2	7.513E+0	1.836E+1
-7.295E-2	7.348E+0	1.823E+1
-7.295E-2	7.419E+0	1.820E+1
-7.457E-2	7.390E+0	1.836E+1
-7.457E-2	7.364E+0	1.846E+1
-7.295E-2	7.419E+0	1.827E+1
-7.133E-2	7.455E+0	1.815E+1
-7.295E-2	7.341E+0	1.821E+1
-7.620E-2	7.432E+0	1.826E+1
-7.295E-2	7.377E+0	1.840E+1
-7.133E-2	7.338E+0	1.849E+1
-7.457E-2	7.461E+0	1.829E+1
-7.133E-2	7.390E+0	1.842E+1
-7.133E-2	7.523E+0	1.833E+1
-7.295E-2	7.497E+0	1.825E+1
-7.620E-2	7.435E+0	1.823E+1
-7.620E-2	7.377E+0	1.837E+1
-7.457E-2	7.383E+0	1.844E+1
-7.133E-2	7.328E+0	1.834E+1
-7.620E-2	7.435E+0	1.830E+1
-7.295E-2	7.523E+0	1.830E+1
-7.295E-2	7.367E+0	1.849E+1
-7.133E-2	7.448E+0	1.830E+1
-7.782E-2	7.354E+0	1.845E+1
-7.457E-2	7.390E+0	1.837E+1
-7.133E-2	7.409E+0	1.852E+1
-7.457E-2	7.432E+0	1.826E+1
-7.620E-2	7.367E+0	1.823E+1
-7.944E-2	7.328E+0	1.819E+1
-7.295E-2	7.536E+0	1.829E+1
-7.133E-2	7.403E+0	1.835E+1
-7.295E-2	7.461E+0	1.824E+1
-7.457E-2	7.348E+0	1.821E+1
-7.620E-2	7.361E+0	1.839E+1
-6.971E-2	7.507E+0	1.830E+1
-7.782E-2	7.432E+0	1.844E+1
-7.457E-2	7.367E+0	1.833E+1
-7.295E-2	7.513E+0	1.835E+1
-7.295E-2	7.383E+0	1.834E+1
-7.457E-2	7.429E+0	1.845E+1
-7.782E-2	7.377E+0	1.825E+1
-7.295E-2	7.455E+0	1.813E+1
-7.295E-2	7.422E+0	1.820E+1
-7.457E-2	7.283E+0	1.813E+1
-7.457E-2	7.507E+0	1.822E+1
-6.971E-2	7.387E+0	1.822E+1
-6.971E-2	7.451E+0	1.820E+1
-7.457E-2	7.354E+0	1.819E+1
-7.620E-2	7.348E+0	1.836E+1
-7.457E-2	7.387E+0	1.826E+1
-7.133E-2	7.409E+0	1.820E+1
-7.620E-2	7.425E+0	1.830E+1
-7.457E-2	7.412E+0	1.815E+1
-7.133E-2	7.435E+0	1.836E+1
-7.133E-2	7.490E+0	1.823E+1
-7.457E-2	7.400E+0	1.824E+1
-7.620E-2	7.500E+0	1.830E+1
-7.133E-2	7.435E+0	1.822E+1
-7.133E-2	7.406E+0	1.820E+1
-7.620E-2	7.318E+0	1.817E+1
-7.620E-2	7.438E+0	1.825E+1
-7.295E-2	7.471E+0	1.818E+1
-7.295E-2	7.435E+0	1.831E+1
-7.457E-2	7.419E+0	1.843E+1
-7.782E-2	7.507E+0	1.823E+1
-7.295E-2	7.481E+0	1.835E+1
-7.133E-2	7.484E+0	1.828E+1
-7.457E-2	7.393E+0	1.836E+1
-7.457E-2	7.335E+0	1.832E+1
-6.971E-2	7.351E+0	1.821E+1
-7.295E-2	7.338E+0	1.824E+1
-7.620E-2	7.442E+0	1.838E+1
-7.620E-2	7.494E+0	1.803E+1
-7.295E-2	7.403E+0	1.820E+1
-7.133E-2	7.250E+0	1.837E+1
-7.295E-2	7.328E+0	1.835E+1
-7.620E-2	7.425E+0	1.816E+1
-7.133E-2	7.477E+0	1.814E+1
-6.971E-2	7.354E+0	1.821E+1
-7.295E-2	7.367E+0	1.837E+1
-7.457E-2	7.403E+0	1.835E+1
-7.295E-2	7.484E+0	1.837E+1
-7.295E-2	7.367E+0	1.836E+1
-7.782E-2	7.451E+0	1.821E+1
-7.295E-2	7.393E+0	1.831E+1
-7.457E-2	7.302E+0	1.835E+1
-7.295E-2	7.526E+0	1.829E+1
-7.457E-2	7.396E+0	1.819E+1
-7.295E-2	7.409E+0	1.823E+1
-7.295E-2	7.461E+0	1.838E+1
-7.295E-2	7.361E+0	1.843E+1
-7.620E-2	7.416E+0	1.814E+1
-7.620E-2	7.409E+0	1.834E+1
-7.295E-2	7.354E+0	1.835E+1
-7.620E-2	7.390E+0	1.836E+1
-7.457E-2	7.338E+0	1.823E+1
-7.620E-2	7.322E+0	1.829E+1
-7.295E-2	7.370E+0	1.842E+1
-7.133E-2	7.497E+0	1.831E+1
-7.620E-2	7.400E+0	1.828E+1
-7.620E-2	7.461E+0	1.831E+1
-7.133E-2	7.305E+0	1.829E+1
-7.295E-2	7.331E+0	1.840E+1
-7.295E-2	7.432E+0	1.825E+1
-7.457E-2	7.409E+0	1.834E+1
-7.295E-2	7.429E+0	1.835E+1
-7.295E-2	7.370E+0	1.832E+1
-7.457E-2	7.471E+0	1.834E+1
-7.782E-2	7.490E+0	1.831E+1
-7.457E-2	7.471E+0	1.821E+1
-6.971E-2	7.403E+0	1.835E+1
-7.295E-2	7.387E+0	1.835E+1
-7.457E-2	7.390E+0	1.823E+1
-7.133E-2	7.374E+0	1.831E+1
-6.971E-2	7.393E+0	1.844E+1
-7.295E-2	7.438E+0	1.820E+1
-7.620E-2	7.403E+0	1.805E+1
-7.457E-2	7.377E+0	1.818E+1
-7.457E-2	7.367E+0	1.827E+1
-7.782E-2	7.403E+0	1.824E+1
-7.782E-2	7.364E+0	1.822E+1
-7.295E-2	7.396E+0	1.819E+1
-7.620E-2	7.419E+0	1.822E+1
-7.295E-2	7.474E+0	1.831E+1
-7.620E-2	7.361E+0	1.820E+1
-7.295E-2	7.442E+0	1.839E+1
-7.295E-2	7.419E+0	1.845E+1
-7.457E-2	7.374E+0	1.841E+1
-7.782E-2	7.390E+0	1.821E+1
-7.133E-2	7.419E+0	1.840E+1
-7.133E-2	7.477E+0	1.832E+1
-7.457E-2	7.396E+0	1.838E+1
-7.620E-2	7.494E+0	1.836E+1
-7.295E-2	7.516E+0	1.835E+1
-7.295E-2	7.429E+0	1.817E+1
-7.295E-2	7.448E+0	1.824E+1
-7.620E-2	7.533E+0	1.830E+1
-7.457E-2	7.409E+0	1.827E+1
-7.457E-2	7.422E+0	1.804E+1
-7.620E-2	7.367E+0	1.842E+1
-7.620E-2	7.377E+0	1.830E+1
-7.457E-2	7.445E+0	1.831E+1
-7.295E-2	7.422E+0	1.837E+1
-7.620E-2	7.393E+0	1.835E+1
-7.457E-2	7.406E+0	1.835E+1
-7.295E-2	7.464E+0	1.823E+1
-7.295E-2	7.403E+0	1.824E+1
-7.457E-2	7.419E+0	1.829E+1
-7.295E-2	7.348E+0	1.811E+1
-7.295E-2	7.507E+0	1.816E+1
-7.295E-2	7.464E+0	1.812E+1
-7.457E-2	7.406E+0	1.833E+1
-7.620E-2	7.409E+0	1.823E+1
-7.295E-2	7.432E+0	1.831E+1
-6.971E-2	7.455E+0	1.830E+1
-7.295E-2	7.425E+0	1.832E+1
-7.457E-2	7.458E+0	1.823E+1
-7.457E-2	7.341E+0	1.817E+1
-6.971E-2	7.318E+0	1.826E+1
-7.457E-2	7.468E+0	1.831E+1
-7.620E-2	7.445E+0	1.814E+1
-7.295E-2	7.396E+0	1.820E+1
-7.295E-2	7.396E+0	1.809E+1
-7.133E-2	7.494E+0	1.829E+1
-7.295E-2	7.322E+0	1.839E+1
-7.295E-2	7.432E+0	1.815E+1
-7.295E-2	7.455E+0	1.833E+1
-7.457E-2	7.279E+0	1.832E+1
-7.295E-2	7.510E+0	1.846E+1
-7.457E-2	7.471E+0	1.834E+1
-7.295E-2	7.513E+0	1.817E+1
-7.457E-2	7.377E+0	1.821E+1
-7.295E-2	7.497E+0	1.829E+1
-7.457E-2	7.536E+0	1.812E+1
-7.457E-2	7.412E+0	1.832E+1
-7.457E-2	7.435E+0	1.825E+1
-7.295E-2	7.464E+0	1.823E+1
-7.133E-2	7.425E+0	1.831E+1
-7.295E-2	7.438E+0	1.830E+1
-7.457E-2	7.435E+0	1.827E+1
-7.457E-2	7.451E+0	1.824E+1
-7.133E-2	7.490E+0	1.836E+1
-7.133E-2	7.377E+0	1.824E+1
-7.457E-2	7.477E+0	1.832E+1
-7.620E-2	7.445E+0	1.826E+1
-7.133E-2	7.338E+0	1.835E+1
-7.133E-2	7.422E+0	1.835E+1
-7.295E-2	7.380E+0	1.841E+1
-7.782E-2	7.393E+0	1.820E+1
-7.457E-2	7.432E+0	1.824E+1
-7.295E-2	7.419E+0	1.819E+1
-7.457E-2	7.429E+0	1.836E+1
-7.620E-2	7.406E+0	1.823E+1
-7.295E-2	7.412E+0	1.810E+1
-7.457E-2	7.322E+0	1.841E+1
-7.295E-2	7.299E+0	1.829E+1
-7.457E-2	7.468E+0	1.827E+1
-7.295E-2	7.390E+0	1.838E+1
-6.809E-2	7.471E+0	1.820E+1
-7.295E-2	7.422E+0	1.828E+1
-7.457E-2	7.448E+0	1.829E+1
-7.295E-2	7.429E+0	1.828E+1
-7.295E-2	7.461E+0	1.821E+1
-7.295E-2	7.367E+0	1.828E+1
-7.620E-2	7.490E+0	1.825E+1
-7.133E-2	7.412E+0	1.823E+1
-7.133E-2	7.464E+0	1.815E+1
-7.457E-2	7.387E+0	1.831E+1
-7.782E-2	7.328E+0	1.829E+1
-7.457E-2	7.357E+0	1.816E+1
-7.133E-2	7.474E+0	1.820E+1
-7.295E-2	7.442E+0	1.836E+1
-7.457E-2	7.477E+0	1.837E+1
-7.133E-2	7.409E+0	1.828E+1
-7.133E-2	7.406E+0	1.826E+1
-7.133E-2	7.445E+0	1.819E+1
-7.782E-2	7.406E+0	1.810E+1
-7.295E-2	7.575E+0	1.834E+1
-7.295E-2	7.422E+0	1.822E+1
-6.971E-2	7.390E+0	1.812E+1
-7.295E-2	7.370E+0	1.821E+1
-6.971E-2	7.409E+0	1.834E+1
-6.971E-2	7.416E+0	1.817E+1
-7.295E-2	7.464E+0	1.821E+1
-7.457E-2	7.432E+0	1.832E+1
-7.295E-2	7.315E+0	1.835E+1
-7.295E-2	7.422E+0	1.841E+1
-7.457E-2	7.374E+0	1.835E+1
-7.457E-2	7.448E+0	1.846E+1
-6.971E-2	7.461E+0	1.832E+1
-6.809E-2	7.510E+0	1.827E+1
-7.457E-2	7.461E+0	1.826E+1
-7.295E-2	7.367E+0	1.830E+1
-7.133E-2	7.477E+0	1.826E+1
-6.971E-2	7.383E+0	1.817E+1
-7.457E-2	7.412E+0	1.849E+1
-7.620E-2	7.455E+0	1.830E+1
-7.133E-2	7.406E+0	1.829E+1
-6.971E-2	7.328E+0	1.824E+1
-7.457E-2	7.516E+0	1.832E+1
-7.457E-2	7.474E+0	1.830E+1
-7.133E-2	7.422E+0	1.829E+1
-7.133E-2	7.351E+0	1.823E+1
-7.133E-2	7.481E+0	1.827E+1
-7.457E-2	7.412E+0	1.809E+1
-7.133E-2	7.380E+0	1.828E+1
-7.133E-2	7.438E+0	1.828E+1
-7.295E-2	7.400E+0	1.812E+1
-7.457E-2	7.406E+0	1.831E+1
-6.809E-2	7.507E+0	1.841E+1
-7.133E-2	7.390E+0	1.821E+1
-7.620E-2	7.422E+0	1.797E+1
-7.620E-2	7.357E+0	1.824E+1
-7.295E-2	7.487E+0	1.817E+1
-6.971E-2	7.338E+0	1.821E+1
-7.620E-2	7.387E+0	1.808E+1
-7.620E-2	7.422E+0	1.836E+1
-6.971E-2	7.374E+0	1.827E+1
-7.457E-2	7.409E+0	1.821E+1
-7.295E-2	7.390E+0	1.834E+1
-7.620E-2	7.364E+0	1.834E+1
-7.457E-2	7.374E+0	1.824E+1
-7.295E-2	7.451E+0	1.810E+1
-7.457E-2	7.458E+0	1.821E+1
-7.620E-2	7.344E+0	1.823E+1
-7.133E-2	7.416E+0	1.827E+1
-7.295E-2	7.412E+0	1.824E+1
-7.295E-2	7.520E+0	1.831E+1
-7.620E-2	7.393E+0	1.820E+1
-7.133E-2	7.419E+0	1.834E+1
-7.295E-2	7.438E+0	1.819E+1
-7.295E-2	7.435E+0	1.824E+1
-7.457E-2	7.383E+0	1.834E+1
-7.133E-2	7.412E+0	1.820E+1
-6.809E-2	7.387E+0	1.814E+1
-7.295E-2	7.445E+0	1.829E+1
-7.457E-2	7.487E+0	1.838E+1
-6.971E-2	7.387E+0	1.805E+1
-7.295E-2	7.451E+0	1.830E+1
-7.133E-2	7.412E+0	1.823E+1
-7.620E-2	7.396E+0	1.834E+1
-7.133E-2	7.435E+0	1.830E+1
-6.971E-2	7.497E+0	1.816E+1
-7.457E-2	7.458E+0	1.838E+1
-7.133E-2	7.380E+0	1.827E+1
-7.295E-2	7.325E+0	1.836E+1
-6.971E-2	7.380E+0	1.833E+1
-7.457E-2	7.448E+0	1.841E+1
-7.457E-2	7.474E+0	1.833E+1
-7.133E-2	7.425E+0	1.834E+1
-7.295E-2	7.432E+0	1.833E+1
-7.457E-2	7.296E+0	1.828E+1
-7.620E-2	7.425E+0	1.847E+1
-7.295E-2	7.435E+0	1.829E+1
-6.971E-2	7.477E+0	1.831E+1
-7.457E-2	7.367E+0	1.846E+1
-7.457E-2	7.390E+0	1.826E+1
-7.457E-2	7.429E+0	1.815E+1
-6.971E-2	7.361E+0	1.829E+1
-7.457E-2	7.387E+0	1.828E+1
-7.457E-2	7.461E+0	1.828E+1
-7.295E-2	7.507E+0	1.819E+1
-7.133E-2	7.383E+0	1.817E+1
-7.457E-2	7.403E+0	1.837E+1
-7.457E-2	7.458E+0	1.845E+1
-7.133E-2	7.351E+0	1.816E+1
-6.971E-2	7.455E+0	1.835E+1
-7.295E-2	7.370E+0	1.820E+1
-7.782E-2	7.315E+0	1.815E+1
-7.133E-2	7.390E+0	1.826E+1
-6.809E-2	7.442E+0	1.836E+1
-7.295E-2	7.351E+0	1.821E+1
-7.620E-2	7.471E+0	1.840E+1
-6.971E-2	7.432E+0	1.814E+1
-6.971E-2	7.357E+0	1.836E+1
-7.295E-2	7.416E+0	1.810E+1
-7.295E-2	7.374E+0	1.822E+1
-6.809E-2	7.374E+0	1.839E+1
-7.133E-2	7.432E+0	1.833E+1
-7.295E-2	7.429E+0	1.834E+1
-7.620E-2	7.309E+0	1.818E+1
-7.133E-2	7.510E+0	1.818E+1
-6.971E-2	7.390E+0	1.823E+1
-7.457E-2	7.318E+0	1.833E+1
-7.295E-2	7.484E+0	1.827E+1
-6.809E-2	7.558E+0	1.832E+1
-6.971E-2	7.422E+0	1.806E+1
-7.295E-2	7.477E+0	1.815E+1
-7.782E-2	7.422E+0	1.808E+1
-7.133E-2	7.409E+0	1.833E+1
-7.133E-2	7.468E+0	1.834E+1
-7.295E-2	7.357E+0	1.816E+1
-7.457E-2	7.286E+0	1.829E+1
-7.133E-2	7.403E+0	1.812E+1
-6.809E-2	7.500E+0	1.823E+1
-7.620E-2	7.370E+0	1.826E+1
-7.457E-2	7.403E+0	1.836E+1
-6.971E-2	7.422E+0	1.819E+1
-7.133E-2	7.451E+0	1.834E+1
-7.133E-2	7.412E+0	1.835E+1
-7.133E-2	7.377E+0	1.816E+1
-7.295E-2	7.341E+0	1.826E+1
-7.295E-2	7.432E+0	1.825E+1
-7.295E-2	7.438E+0	1.829E+1
-7.782E-2	7.461E+0	1.832E+1
-6.971E-2	7.451E+0	1.836E+1
-6.809E-2	7.377E+0	1.811E+1
-7.457E-2	7.468E+0	1.827E+1
-7.295E-2	7.513E+0	1.812E+1
-7.133E-2	7.503E+0	1.836E+1
-7.133E-2	7.383E+0	1.832E+1
-7.295E-2	7.354E+0	1.833E+1
-7.133E-2	7.348E+0	1.840E+1
-7.295E-2	7.435E+0	1.826E+1
-7.133E-2	7.442E+0	1.821E+1
-7.133E-2	7.403E+0	1.832E+1
-7.295E-2	7.481E+0	1.818E+1
-6.971E-2	7.419E+0	1.828E+1
-6.971E-2	7.416E+0	1.822E+1
-7.457E-2	7.435E+0	1.826E+1
-7.295E-2	7.393E+0	1.826E+1
-7.295E-2	7.445E+0	1.837E+1
-6.809E-2	7.442E+0	1.821E+1
-7.295E-2	7.409E+0	1.809E+1
-7.295E-2	7.503E+0	1.819E+1
-7.133E-2	7.425E+0	1.832E+1
-7.133E-2	7.364E+0	1.831E+1
-7.133E-2	7.448E+0	1.826E+1
-7.457E-2	7.497E+0	1.825E+1
-7.133E-2	7.406E+0	1.821E+1
-7.295E-2	7.364E+0	1.831E+1
-7.295E-2	7.387E+0	1.842E+1
-7.620E-2	7.377E+0	1.828E+1
-7.295E-2	7.357E+0	1.813E+1
-7.133E-2	7.435E+0	1.818E+1
-7.295E-2	7.400E+0	1.824E+1
-7.457E-2	7.374E+0	1.812E+1
-6.971E-2	7.387E+0	1.830E+1
-7.133E-2	7.477E+0	1.818E+1
-7.295E-2	7.344E+0	1.824E+1
-7.782E-2	7.432E+0	1.829E+1
-7.133E-2	7.286E+0	1.835E+1
-6.971E-2	7.409E+0	1.819E+1
-7.295E-2	7.451E+0	1.821E+1
-7.457E-2	7.474E+0	1.820E+1
-7.133E-2	7.429E+0	1.830E+1
-7.133E-2	7.377E+0	1.806E+1
-7.457E-2	7.318E+0	1.829E+1
-7.620E-2	7.451E+0	1.829E+1
-7.133E-2	7.448E+0	1.823E+1
-6.971E-2	7.370E+0	1.818E+1
-7.295E-2	7.328E+0	1.839E+1
-7.620E-2	7.422E+0	1.823E+1
-7.133E-2	7.536E+0	1.828E+1
-7.133E-2	7.341E+0	1.815E+1
-7.133E-2	7.468E+0	1.833E+1
-7.457E-2	7.500E+0	1.825E+1
-7.133E-2	7.438E+0	1.812E+1
-6.971E-2	7.458E+0	1.832E+1
-7.133E-2	7.400E+0	1.806E+1
-7.295E-2	7.344E+0	1.821E+1
-7.295E-2	7.487E+0	1.812E+1
-7.133E-2	7.364E+0	1.824E+1
-7.295E-2	7.435E+0	1.820E+1
-7.457E-2	7.351E+0	1.825E+1
-7.295E-2	7.396E+0	1.825E+1
-6.971E-2	7.474E+0	1.810E+1
-7.295E-2	7.520E+0	1.823E+1
-7.295E-2	7.309E+0	1.831E+1
-7.133E-2	7.432E+0	1.832E+1
-6.971E-2	7.484E+0	1.818E+1
-7.133E-2	7.438E+0	1.837E+1
-7.782E-2	7.429E+0	1.839E+1
-6.971E-2	7.341E+0	1.823E+1
-7.133E-2	7.412E+0	1.832E+1
-7.457E-2	7.429E+0	1.832E+1
-7.457E-2	7.484E+0	1.824E+1
-6.971E-2	7.270E+0	1.815E+1
-7.133E-2	7.412E+0	1.820E+1
-7.295E-2	7.507E+0	1.833E+1
-7.295E-2	7.396E+0	1.836E+1
-6.971E-2	7.364E+0	1.824E+1
-7.133E-2	7.510E+0	1.816E+1
-7.295E-2	7.383E+0	1.819E+1
-7.295E-2	7.383E+0	1.839E+1
-6.971E-2	7.383E+0	1.831E+1
-7.133E-2	7.412E+0	1.828E+1
-7.133E-2	7.364E+0	1.824E+1
-7.133E-2	7.516E+0	1.835E+1
-6.971E-2	7.322E+0	1.827E+1
-7.133E-2	7.406E+0	1.825E+1
-7.133E-2	7.354E+0	1.822E+1
-7.457E-2	7.442E+0	1.820E+1
-7.133E-2	7.380E+0	1.836E+1
-6.809E-2	7.484E+0	1.833E+1
-7.457E-2	7.451E+0	1.827E+1
-7.457E-2	7.312E+0	1.821E+1
-7.133E-2	7.383E+0	1.832E+1
-7.133E-2	7.471E+0	1.813E+1
-7.295E-2	7.383E+0	1.827E+1
-7.295E-2	7.429E+0	1.828E+1
-7.133E-2	7.367E+0	1.830E+1
-7.295E-2	7.468E+0	1.823E+1
-7.295E-2	7.497E+0	1.816E+1
-7.295E-2	7.302E+0	1.828E+1
-7.457E-2	7.400E+0	1.835E+1
-7.620E-2	7.445E+0	1.837E+1
-7.457E-2	7.400E+0	1.828E+1
-7.295E-2	7.422E+0	1.827E+1
-7.133E-2	7.406E+0	1.807E+1
-7.133E-2	7.451E+0	1.820E+1
-7.457E-2	7.367E+0	1.828E+1
-7.457E-2	7.429E+0	1.826E+1
-6.971E-2	7.474E+0	1.836E+1
-7.133E-2	7.377E+0	1.807E+1
-7.457E-2	7.494E+0	1.829E+1
-7.457E-2	7.468E+0	1.841E+1
-7.133E-2	7.481E+0	1.809E+1
-7.133E-2	7.409E+0	1.830E+1
-7.457E-2	7.263E+0	1.824E+1
-7.295E-2	7.416E+0	1.823E+1
-7.133E-2	7.370E+0	1.822E+1
-6.809E-2	7.429E+0	1.834E+1
-7.295E-2	7.432E+0	1.827E+1
-7.133E-2	7.507E+0	1.837E+1
-6.971E-2	7.451E+0	1.821E+1
-6.971E-2	7.416E+0	1.810E+1
-7.457E-2	7.387E+0	1.842E+1
-7.133E-2	7.455E+0	1.822E+1
-7.295E-2	7.455E+0	1.821E+1
-6.971E-2	7.393E+0	1.821E+1
-7.133E-2	7.494E+0	1.819E+1
-7.133E-2	7.247E+0	1.818E+1
-6.971E-2	7.500E+0	1.824E+1
-7.133E-2	7.503E+0	1.829E+1
-7.295E-2	7.461E+0	1.833E+1
-7.295E-2	7.383E+0	1.824E+1
-7.295E-2	7.539E+0	1.823E+1
-7.295E-2	7.477E+0	1.817E+1
-7.295E-2	7.419E+0	1.820E+1
-7.295E-2	7.406E+0	1.829E+1
-6.971E-2	7.409E+0	1.821E+1
-7.133E-2	7.374E+0	1.830E+1
-7.295E-2	7.425E+0	1.827E+1
-7.295E-2	7.419E+0	1.816E+1
-6.971E-2	7.425E+0	1.817E+1
-6.971E-2	7.318E+0	1.809E+1
-7.133E-2	7.393E+0	1.819E+1
-7.457E-2	7.438E+0	1.834E+1
-7.133E-2	7.474E+0	1.835E+1
-6.971E-2	7.377E+0	1.823E+1
-7.295E-2	7.419E+0	1.808E+1
-7.457E-2	7.464E+0	1.818E+1
-7.133E-2	7.380E+0	1.843E+1
-7.295E-2	7.364E+0	1.812E+1
-7.295E-2	7.416E+0	1.824E+1
-7.295E-2	7.458E+0	1.836E+1
-6.971E-2	7.357E+0	1.834E+1
-7.133E-2	7.344E+0	1.823E+1
-7.295E-2	7.361E+0	1.806E+1
-7.457E-2	7.396E+0	1.818E+1
-7.133E-2	7.289E+0	1.821E+1
-7.133E-2	7.458E+0	1.813E+1
-7.295E-2	7.416E+0	1.822E+1
-7.133E-2	7.374E+0	1.816E+1
-7.295E-2	7.484E+0	1.839E+1
-7.133E-2	7.403E+0	1.831E+1
-7.295E-2	7.442E+0	1.817E+1
-7.620E-2	7.406E+0	1.822E+1
-7.295E-2	7.364E+0	1.842E+1
-6.971E-2	7.500E+0	1.840E+1
-7.133E-2	7.516E+0	1.835E+1
-7.295E-2	7.429E+0	1.822E+1
-7.133E-2	7.348E+0	1.827E+1
-6.809E-2	7.438E+0	1.834E+1
-7.133E-2	7.387E+0	1.841E+1
-7.457E-2	7.425E+0	1.813E+1
-6.809E-2	7.445E+0	1.828E+1
-7.133E-2	7.503E+0	1.848E+1
-7.295E-2	7.545E+0	1.812E+1
-7.620E-2	7.400E+0	1.834E+1
-6.971E-2	7.387E+0	1.830E+1
-6.971E-2	7.432E+0	1.810E+1
-7.457E-2	7.403E+0	1.822E+1
-7.457E-2	7.435E+0	1.815E+1
-7.295E-2	7.448E+0	1.828E+1
-6.971E-2	7.374E+0	1.816E+1
-7.620E-2	7.409E+0	1.826E+1
-7.295E-2	7.422E+0	1.807E+1
-6.971E-2	7.500E+0	1.844E+1
-6.971E-2	7.318E+0	1.833E+1
-7.457E-2	7.445E+0	1.843E+1
-7.295E-2	7.374E+0	1.807E+1
-6.971E-2	7.357E+0	1.811E+1
-7.133E-2	7.387E+0	1.815E+1
-7.457E-2	7.432E+0	1.813E+1
-7.620E-2	7.438E+0	1.838E+1
-7.133E-2	7.351E+0	1.818E+1
-6.809E-2	7.464E+0	1.821E+1
-7.295E-2	7.549E+0	1.820E+1
-7.457E-2	7.435E+0	1.828E+1
-7.133E-2	7.435E+0	1.814E+1
-6.809E-2	7.477E+0	1.809E+1
-7.133E-2	7.438E+0	1.836E+1
-7.133E-2	7.419E+0	1.819E+1
-7.133E-2	7.367E+0	1.832E+1
-7.133E-2	7.406E+0	1.822E+1
-7.133E-2	7.403E+0	1.816E+1
-7.457E-2	7.435E+0	1.813E+1
-6.971E-2	7.257E+0	1.831E+1
-6.646E-2	7.416E+0	1.823E+1
-7.295E-2	7.383E+0	1.835E+1
-7.295E-2	7.231E+0	1.808E+1
-7.133E-2	7.429E+0	1.822E+1
-6.971E-2	7.406E+0	1.838E+1
-7.457E-2	7.357E+0	1.841E+1
-7.620E-2	7.370E+0	1.816E+1
-6.971E-2	7.438E+0	1.823E+1
-6.971E-2	7.302E+0	1.821E+1
-7.457E-2	7.361E+0	1.830E+1
-7.457E-2	7.400E+0	1.835E+1
-7.133E-2	7.380E+0	1.823E+1
-6.971E-2	7.341E+0	1.825E+1
-7.133E-2	7.370E+0	1.829E+1
-7.457E-2	7.348E+0	1.814E+1
-6.971E-2	7.335E+0	1.814E+1
-6.809E-2	7.387E+0	1.830E+1
-7.295E-2	7.510E+0	1.823E+1
-7.620E-2	7.503E+0	1.821E+1
-7.133E-2	7.484E+0	1.822E+1
-7.133E-2	7.422E+0	1.827E+1
-7.133E-2	7.438E+0	1.825E+1
-7.295E-2	7.357E+0	1.830E+1
-7.295E-2	7.458E+0	1.824E+1
-7.133E-2	7.302E+0	1.824E+1
-6.971E-2	7.380E+0	1.823E+1
-7.133E-2	7.344E+0	1.826E+1
-6.971E-2	7.448E+0	1.830E+1
-6.971E-2	7.494E+0	1.829E+1
-7.620E-2	7.422E+0	1.832E+1
-7.457E-2	7.471E+0	1.827E+1
-7.133E-2	7.464E+0	1.830E+1
-7.457E-2	7.455E+0	1.814E+1
-7.133E-2	7.438E+0	1.814E+1
-7.295E-2	7.442E+0	1.817E+1
-6.646E-2	7.425E+0	1.833E+1
-6.971E-2	7.318E+0	1.832E+1
-7.295E-2	7.364E+0	1.816E+1
-7.457E-2	7.468E+0	1.820E+1
-7.133E-2	7.442E+0	1.823E+1
-6.809E-2	7.383E+0	1.820E+1
-7.295E-2	7.403E+0	1.833E+1
-6.971E-2	7.338E+0	1.822E+1
-6.971E-2	7.380E+0	1.833E+1
-7.295E-2	7.419E+0	1.837E+1
-7.133E-2	7.377E+0	1.807E+1
-7.295E-2	7.451E+0	1.817E+1
-6.971E-2	7.416E+0	1.807E+1
-6.971E-2	7.425E+0	1.819E+1
-7.295E-2	7.406E+0	1.837E+1
-7.133E-2	7.318E+0	1.816E+1
-6.971E-2	7.435E+0	1.817E+1
-6.809E-2	7.370E+0	1.814E+1
-7.295E-2	7.409E+0	1.820E+1
-7.133E-2	7.451E+0	1.838E+1
-6.971E-2	7.468E+0	1.825E+1
-6.809E-2	7.351E+0	1.827E+1
-6.971E-2	7.471E+0	1.837E+1
-7.133E-2	7.448E+0	1.821E+1
-6.971E-2	7.344E+0	1.844E+1
-6.971E-2	7.335E+0	1.833E+1
-7.295E-2	7.357E+0	1.816E+1
-7.295E-2	7.451E+0	1.843E+1
-7.133E-2	7.260E+0	1.827E+1
-6.971E-2	7.400E+0	1.816E+1
-7.133E-2	7.335E+0	1.829E+1
-7.457E-2	7.445E+0	1.815E+1
-6.971E-2	7.387E+0	1.817E+1
-7.133E-2	7.425E+0	1.820E+1
-7.295E-2	7.400E+0	1.815E+1
-7.133E-2	7.374E+0	1.828E+1
-7.133E-2	7.357E+0	1.811E+1
-6.646E-2	7.387E+0	1.814E+1
-7.295E-2	7.390E+0	1.816E+1
-7.457E-2	7.425E+0	1.834E+1
-6.971E-2	7.429E+0	1.831E+1
-7.133E-2	7.409E+0	1.828E+1
-7.295E-2	7.390E+0	1.829E+1
-7.133E-2	7.377E+0	1.834E+1
-6.809E-2	7.464E+0	1.820E+1
-6.971E-2	7.299E+0	1.837E+1
-7.457E-2	7.406E+0	1.834E+1
-7.295E-2	7.383E+0	1.819E+1
-7.133E-2	7.406E+0	1.825E+1
-6.971E-2	7.500E+0	1.817E+1
-7.295E-2	7.461E+0	1.822E+1
-7.295E-2	7.468E+0	1.831E+1
-7.133E-2	7.425E+0	1.829E+1
-6.971E-2	7.442E+0	1.828E+1
-7.133E-2	7.425E+0	1.816E+1
-7.457E-2	7.468E+0	1.823E+1
-7.295E-2	7.416E+0	1.833E+1
-7.133E-2	7.312E+0	1.841E+1
-7.133E-2	7.451E+0	1.817E+1
-7.295E-2	7.367E+0	1.833E+1
-7.295E-2	7.335E+0	1.832E+1
-6.971E-2	7.438E+0	1.826E+1
-7.133E-2	7.377E+0	1.833E+1
-7.295E-2	7.400E+0	1.838E+1
-7.295E-2	7.383E+0	1.825E+1
-6.971E-2	7.393E+0	1.820E+1
-7.133E-2	7.331E+0	1.832E+1
-7.457E-2	7.367E+0	1.816E+1
-7.133E-2	7.432E+0	1.838E+1
-6.971E-2	7.387E+0	1.813E+1
-7.133E-2	7.422E+0	1.842E+1
-7.295E-2	7.435E+0	1.825E+1
-7.133E-2	7.419E+0	1.812E+1
-7.133E-2	7.312E+0	1.814E+1
-6.971E-2	7.429E+0	1.835E+1
-6.971E-2	7.471E+0	1.800E+1
-7.133E-2	7.507E+0	1.826E+1
-6.971E-2	7.396E+0	1.826E+1
-7.133E-2	7.507E+0	1.821E+1
-7.457E-2	7.412E+0	1.823E+1
-7.295E-2	7.425E+0	1.809E+1
-7.133E-2	7.390E+0	1.817E+1
-7.295E-2	7.419E+0	1.814E+1
-7.295E-2	7.455E+0	1.818E+1
-7.133E-2	7.364E+0	1.829E+1
-6.971E-2	7.338E+0	1.816E+1
-7.295E-2	7.406E+0	1.821E+1
-6.971E-2	7.344E+0	1.818E+1
-6.971E-2	7.351E+0	1.828E+1
-6.809E-2	7.344E+0	1.823E+1
-7.133E-2	7.438E+0	1.829E+1
-7.295E-2	7.471E+0	1.827E+1
-6.971E-2	7.468E+0	1.807E+1
-7.133E-2	7.448E+0	1.818E+1
-7.133E-2	7.432E+0	1.828E+1
-7.133E-2	7.325E+0	1.813E+1
-6.809E-2	7.361E+0	1.821E+1
-6.809E-2	7.367E+0	1.817E+1
-7.295E-2	7.474E+0	1.822E+1
-7.133E-2	7.383E+0	1.815E+1
-7.133E-2	7.438E+0	1.818E+1
-6.809E-2	7.409E+0	1.807E+1
-7.133E-2	7.348E+0	1.842E+1
-7.457E-2	7.516E+0	1.827E+1
-7.295E-2	7.400E+0	1.825E+1
-7.133E-2	7.341E+0	1.821E+1
-7.133E-2	7.455E+0	1.821E+1
-7.620E-2	7.422E+0	1.816E+1
-6.971E-2	7.338E+0	1.825E+1
-6.646E-2	7.380E+0	1.821E+1
-6.971E-2	7.523E+0	1.813E+1
-7.133E-2	7.406E+0	1.835E+1
-6.971E-2	7.409E+0	1.813E+1
-6.809E-2	7.390E+0	1.826E+1
-7.133E-2	7.513E+0	1.824E+1
-7.295E-2	7.419E+0	1.840E+1
-7.133E-2	7.387E+0	1.824E+1
-6.809E-2	7.322E+0	1.828E+1
-7.133E-2	7.412E+0	1.824E+1
-7.133E-2	7.458E+0	1.818E+1
-6.971E-2	7.520E+0	1.814E+1
-6.971E-2	7.377E+0	1.827E+1
-7.457E-2	7.442E+0	1.833E+1
-6.971E-2	7.422E+0	1.807E+1
-7.133E-2	7.367E+0	1.824E+1
-7.133E-2	7.393E+0	1.832E+1
-6.971E-2	7.396E+0	1.827E+1
-7.133E-2	7.361E+0	1.829E+1
-7.133E-2	7.429E+0	1.813E+1
-7.133E-2	7.500E+0	1.827E+1
-7.133E-2	7.305E+0	1.824E+1
-7.133E-2	7.338E+0	1.816E+1
-7.295E-2	7.380E+0	1.816E+1
-6.971E-2	7.510E+0	1.839E+1
-6.971E-2	7.468E+0	1.828E+1
-7.457E-2	7.383E+0	1.826E+1
-6.971E-2	7.487E+0	1.839E+1
-6.646E-2	7.328E+0	1.817E+1
-7.295E-2	7.344E+0	1.823E+1
-7.457E-2	7.331E+0	1.824E+1
-6.971E-2	7.387E+0	1.843E+1
-6.646E-2	7.494E+0	1.837E+1
-6.971E-2	7.419E+0	1.815E+1
-7.295E-2	7.438E+0	1.817E+1
-6.971E-2	7.390E+0	1.820E+1
-7.133E-2	7.380E+0	1.838E+1
-7.133E-2	7.370E+0	1.825E+1
-7.295E-2	7.484E+0	1.835E+1
-6.971E-2	7.387E+0	1.819E+1
-6.809E-2	7.416E+0	1.819E+1
-6.971E-2	7.545E+0	1.825E+1
-7.295E-2	7.429E+0	1.823E+1
-6.971E-2	7.458E+0	1.823E+1
-6.971E-2	7.396E+0	1.811E+1
-7.133E-2	7.526E+0	1.829E+1
-7.295E-2	7.435E+0	1.821E+1
-6.971E-2	7.383E+0	1.828E+1
-7.133E-2	7.361E+0	1.826E+1
-7.295E-2	7.393E+0	1.814E+1
-7.133E-2	7.422E+0	1.822E+1
-7.295E-2	7.357E+0	1.840E+1
-6.971E-2	7.322E+0	1.827E+1
-6.971E-2	7.292E+0	1.818E+1
-7.295E-2	7.322E+0	1.816E+1
-6.971E-2	7.451E+0	1.832E+1
-6.646E-2	7.425E+0	1.814E+1
-7.295E-2	7.432E+0	1.807E+1
-7.457E-2	7.383E+0	1.820E+1
-7.457E-2	7.471E+0	1.825E+1
-7.133E-2	7.438E+0	1.806E+1
-6.971E-2	7.455E+0	1.818E+1
-7.295E-2	7.335E+0	1.826E+1
-6.971E-2	7.464E+0	1.823E+1
-6.971E-2	7.455E+0	1.835E+1
-7.295E-2	7.335E+0	1.816E+1
-7.457E-2	7.331E+0	1.827E+1
-7.295E-2	7.438E+0	1.825E+1
-6.971E-2	7.429E+0	1.821E+1
-7.295E-2	7.416E+0	1.825E+1
-7.295E-2	7.325E+0	1.813E+1
-6.809E-2	7.380E+0	1.834E+1
-6.646E-2	7.396E+0	1.836E+1
-7.133E-2	7.464E+0	1.824E+1
-6.971E-2	7.357E+0	1.816E+1
-6.971E-2	7.448E+0	1.819E+1
-6.971E-2	7.348E+0	1.825E+1
-7.295E-2	7.494E+0	1.838E+1
-7.133E-2	7.296E+0	1.826E+1
-6.971E-2	7.429E+0	1.829E+1
-6.809E-2	7.458E+0	1.818E+1
-7.133E-2	7.325E+0	1.831E+1
-7.295E-2	7.419E+0	1.813E+1
-6.971E-2	7.513E+0	1.826E+1
-6.646E-2	7.400E+0	1.837E+1
-7.295E-2	7.367E+0	1.825E+1
-7.295E-2	7.367E+0	1.827E+1
-7.295E-2	7.435E+0	1.835E+1
-6.971E-2	7.370E+0	1.830E+1
-7.295E-2	7.328E+0	1.823E+1
-7.295E-2	7.497E+0	1.820E+1
-7.133E-2	7.513E+0	1.821E+1
-7.133E-2	7.507E+0	1.843E+1
-6.809E-2	7.448E+0	1.808E+1
-7.133E-2	7.435E+0	1.841E+1
-6.971E-2	7.377E+0	1.802E+1
-7.133E-2	7.393E+0	1.818E+1
-7.133E-2	7.451E+0	1.822E+1
-7.457E-2	7.458E+0	1.821E+1
-6.971E-2	7.497E+0	1.824E+1
-6.971E-2	7.396E+0	1.824E+1
-7.133E-2	7.461E+0	1.831E+1
-7.295E-2	7.461E+0	1.829E+1
-6.971E-2	7.425E+0	1.832E+1
-6.971E-2	7.455E+0	1.840E+1
-7.133E-2	7.387E+0	1.818E+1
-7.457E-2	7.471E+0	1.827E+1
-6.971E-2	7.464E+0	1.833E+1
-6.809E-2	7.403E+0	1.825E+1
-7.133E-2	7.305E+0	1.798E+1
-7.457E-2	7.348E+0	1.826E+1
-7.133E-2	7.283E+0	1.821E+1
-6.646E-2	7.367E+0	1.836E+1
-7.133E-2	7.393E+0	1.829E+1
-7.295E-2	7.425E+0	1.814E+1
-6.971E-2	7.335E+0	1.825E+1
-7.133E-2	7.325E+0	1.828E+1
-7.133E-2	7.348E+0	1.828E+1
-7.133E-2	7.351E+0	1.824E+1
-7.133E-2	7.490E+0	1.820E+1
-7.133E-2	7.367E+0	1.821E+1
-7.295E-2	7.425E+0	1.826E+1
-7.457E-2	7.390E+0	1.818E+1
-7.133E-2	7.302E+0	1.823E+1
-6.809E-2	7.503E+0	1.809E+1
-7.133E-2	7.545E+0	1.823E+1
-7.133E-2	7.461E+0	1.841E+1
-6.971E-2	7.383E+0	1.848E+1
-6.971E-2	7.464E+0	1.824E+1
-6.971E-2	7.325E+0	1.821E+1
-7.457E-2	7.354E+0	1.823E+1
-6.971E-2	7.354E+0	1.819E+1
-7.295E-2	7.312E+0	1.811E+1
-7.295E-2	7.474E+0	1.825E+1
-7.133E-2	7.425E+0	1.802E+1
-6.809E-2	7.367E+0	1.815E+1
-6.971E-2	7.361E+0	1.814E+1
-7.295E-2	7.387E+0	1.822E+1
-7.457E-2	7.344E+0	1.807E+1
-7.133E-2	7.451E+0	1.826E+1
-6.809E-2	7.416E+0	1.826E+1
-7.133E-2	7.461E+0	1.840E+1
-7.295E-2	7.464E+0	1.820E+1
-6.809E-2	7.367E+0	1.818E+1
-7.133E-2	7.516E+0	1.811E+1
-6.971E-2	7.458E+0	1.818E+1
-7.295E-2	7.380E+0	1.820E+1
-7.133E-2	7.367E+0	1.824E+1
-6.971E-2	7.422E+0	1.833E+1
-7.133E-2	7.451E+0	1.838E+1
-7.295E-2	7.484E+0	1.827E+1
-6.809E-2	7.471E+0	1.806E+1
-6.809E-2	7.461E+0	1.822E+1
-7.133E-2	7.335E+0	1.815E+1
-7.457E-2	7.520E+0	1.823E+1
-6.971E-2	7.477E+0	1.820E+1
-6.971E-2	7.341E+0	1.829E+1
-7.295E-2	7.273E+0	1.822E+1
-7.295E-2	7.377E+0	1.824E+1
-7.133E-2	7.435E+0	1.823E+1
-6.971E-2	7.367E+0	1.834E+1
-6.971E-2	7.325E+0	1.821E+1
-7.133E-2	7.367E+0	1.828E+1
-6.971E-2	7.364E+0	1.828E+1
-6.971E-2	7.322E+0	1.800E+1
-7.295E-2	7.338E+0	1.810E+1
-7.133E-2	7.396E+0	1.819E+1
-6.971E-2	7.400E+0	1.826E+1
-6.646E-2	7.374E+0	1.833E+1
-7.133E-2	7.503E+0	1.828E+1
-7.133E-2	7.296E+0	1.826E+1
-7.133E-2	7.273E+0	1.818E+1
-6.971E-2	7.361E+0	1.816E+1
-7.133E-2	7.380E+0	1.819E+1
-7.133E-2	7.318E+0	1.818E+1
-6.809E-2	7.471E+0	1.828E+1
-6.971E-2	7.458E+0	1.828E+1
-6.971E-2	7.344E+0	1.828E+1
-7.295E-2	7.344E+0	1.834E+1
-7.295E-2	7.416E+0	1.818E+1
-6.971E-2	7.409E+0	1.822E+1
-7.133E-2	7.432E+0	1.825E+1
-7.295E-2	7.435E+0	1.832E+1
-7.133E-2	7.344E+0	1.818E+1
-6.809E-2	7.400E+0	1.836E+1
-7.457E-2	7.344E+0	1.829E+1
-7.295E-2	7.387E+0	1.820E+1
-7.133E-2	7.481E+0	1.813E+1
-6.971E-2	7.490E+0	1.805E+1
-7.295E-2	7.458E+0	1.816E+1
-7.133E-2	7.302E+0	1.822E+1
-7.295E-2	7.380E+0	1.838E+1
-6.971E-2	7.348E+0	1.827E+1
-6.809E-2	7.305E+0	1.824E+1
-7.133E-2	7.361E+0	1.836E+1
-7.133E-2	7.377E+0	1.820E+1
-6.971E-2	7.484E+0	1.814E+1
-7.295E-2	7.403E+0	1.827E+1
-7.295E-2	7.374E+0	1.817E+1
-6.809E-2	7.387E+0	1.836E+1
-7.133E-2	7.481E+0	1.814E+1
-7.295E-2	7.461E+0	1.824E+1
-7.295E-2	7.400E+0	1.836E+1
-7.457E-2	7.377E+0	1.812E+1
-6.646E-2	7.380E+0	1.815E+1
-6.971E-2	7.403E+0	1.839E+1
-7.620E-2	7.429E+0	1.827E+1
-6.971E-2	7.309E+0	1.824E+1
-6.646E-2	7.419E+0	1.826E+1
-6.971E-2	7.247E+0	1.809E+1
-7.133E-2	7.474E+0	1.824E+1
-7.133E-2	7.464E+0	1.814E+1
-6.971E-2	7.325E+0	1.825E+1
-6.809E-2	7.273E+0	1.834E+1
-6.971E-2	7.361E+0	1.827E+1
-6.809E-2	7.435E+0	1.828E+1
-6.809E-2	7.419E+0	1.823E+1
-7.133E-2	7.361E+0	1.826E+1
-7.133E-2	7.432E+0	1.823E+1
-7.133E-2	7.318E+0	1.815E+1
-6.971E-2	7.374E+0	1.809E+1
-7.133E-2	7.429E+0	1.820E+1
-7.133E-2	7.377E+0	1.819E+1
-6.971E-2	7.393E+0	1.836E+1
-7.133E-2	7.464E+0	1.839E+1
-6.971E-2	7.335E+0	1.826E+1
-7.457E-2	7.387E+0	1.822E+1
-7.133E-2	7.445E+0	1.838E+1
-6.809E-2	7.263E+0	1.825E+1
-7.133E-2	7.425E+0	1.821E+1
-7.295E-2	7.461E+0	1.835E+1
-6.971E-2	7.257E+0	1.820E+1
-6.809E-2	7.309E+0	1.848E+1
-7.133E-2	7.409E+0	1.829E+1
-7.457E-2	7.318E+0	1.819E+1
-6.809E-2	7.299E+0	1.820E+1
-6.971E-2	7.429E+0	1.809E+1
-6.809E-2	7.403E+0	1.831E+1
-7.620E-2	7.445E+0	1.819E+1
-6.971E-2	7.435E+0	1.819E+1
-6.646E-2	7.354E+0	1.820E+1
-7.133E-2	7.380E+0	1.816E+1
-7.133E-2	7.341E+0	1.830E+1
-6.971E-2	7.422E+0	1.833E+1
-6.646E-2	7.383E+0	1.830E+1
-6.971E-2	7.341E+0	1.836E+1
-7.133E-2	7.400E+0	1.819E+1
-6.971E-2	7.312E+0	1.821E+1
-6.809E-2	7.263E+0	1.823E+1
-6.971E-2	7.354E+0	1.818E+1
-7.133E-2	7.448E+0	1.819E+1
-6.971E-2	7.393E+0	1.838E+1
-6.646E-2	7.328E+0	1.832E+1
-6.971E-2	7.448E+0	1.809E+1
-7.295E-2	7.351E+0	1.816E+1
-6.971E-2	7.494E+0	1.809E+1
-6.809E-2	7.438E+0	1.817E+1
-7.295E-2	7.425E+0	1.823E+1
-7.295E-2	7.396E+0	1.819E+1
-6.971E-2	7.361E+0	1.818E+1
-6.646E-2	7.471E+0	1.804E+1
-6.971E-2	7.438E+0	1.828E+1
-7.457E-2	7.468E+0	1.845E+1
-7.133E-2	7.445E+0	1.815E+1
-7.133E-2	7.370E+0	1.828E+1
-6.971E-2	7.380E+0	1.823E+1
-6.809E-2	7.361E+0	1.813E+1
-6.809E-2	7.416E+0	1.827E+1
-6.646E-2	7.438E+0	1.838E+1
-7.133E-2	7.419E+0	1.823E+1
-7.133E-2	7.520E+0	1.817E+1
-7.133E-2	7.335E+0	1.817E+1
-7.133E-2	7.328E+0	1.821E+1
-6.971E-2	7.474E+0	1.817E+1
-6.971E-2	7.380E+0	1.839E+1
-6.971E-2	7.451E+0	1.827E+1
-6.809E-2	7.383E+0	1.816E+1
-6.971E-2	7.455E+0	1.816E+1
-7.295E-2	7.432E+0	1.807E+1
-7.133E-2	7.403E+0	1.826E+1
-6.809E-2	7.503E+0	1.816E+1
-7.133E-2	7.357E+0	1.822E+1
-7.133E-2	7.481E+0	1.836E+1
-6.971E-2	7.416E+0	1.826E+1
-6.971E-2	7.471E+0	1.824E+1
-7.133E-2	7.471E+0	1.812E+1
-7.295E-2	7.305E+0	1.821E+1
-6.809E-2	7.396E+0	1.832E+1
-6.809E-2	7.471E+0	1.828E+1
-6.971E-2	7.292E+0	1.821E+1
-7.295E-2	7.409E+0	1.825E+1
-6.809E-2	7.380E+0	1.827E+1
-6.809E-2	7.390E+0	1.815E+1
-7.133E-2	7.370E+0	1.813E+1
-7.133E-2	7.438E+0	1.830E+1
-6.971E-2	7.383E+0	1.830E+1
-6.646E-2	7.481E+0	1.827E+1
-7.133E-2	7.458E+0	1.821E+1
-7.133E-2	7.451E+0	1.816E+1
-7.133E-2	7.442E+0	1.834E+1
-6.809E-2	7.390E+0	1.824E+1
-6.809E-2	7.552E+0	1.840E+1
-7.133E-2	7.357E+0	1.818E+1
-6.971E-2	7.273E+0	1.812E+1
-6.809E-2	7.442E+0	1.824E+1
-7.133E-2	7.435E+0	1.812E+1
-7.133E-2	7.380E+0	1.824E+1
-7.133E-2	7.361E+0	1.825E+1
-6.971E-2	7.390E+0	1.808E+1
-6.971E-2	7.448E+0	1.826E+1
-7.457E-2	7.403E+0	1.821E+1
-6.971E-2	7.335E+0	1.815E+1
-6.646E-2	7.351E+0	1.821E+1
-6.809E-2	7.354E+0	1.830E+1
-6.971E-2	7.468E+0	1.820E+1
-7.133E-2	7.422E+0	1.815E+1
-6.646E-2	7.435E+0	1.823E+1
-6.971E-2	7.516E+0	1.826E+1
-7.457E-2	7.351E+0	1.818E+1
-7.133E-2	7.409E+0	1.826E+1
-6.809E-2	7.315E+0	1.828E+1
-6.809E-2	7.497E+0	1.829E+1
-7.295E-2	7.328E+0	1.833E+1
-6.971E-2	7.419E+0	1.814E+1
-6.809E-2	7.383E+0	1.816E+1
-6.971E-2	7.309E+0	1.811E+1
-7.133E-2	7.464E+0	1.814E+1
-7.133E-2	7.312E+0	1.806E+1
-6.809E-2	7.406E+0	1.827E+1
-7.133E-2	7.390E+0	1.810E+1
-7.295E-2	7.419E+0	1.817E+1
-6.809E-2	7.370E+0	1.834E+1
-7.133E-2	7.351E+0	1.818E+1
-7.133E-2	7.390E+0	1.829E+1
-7.457E-2	7.387E+0	1.807E+1
-6.809E-2	7.354E+0	1.809E+1
-6.809E-2	7.510E+0	1.832E+1
-6.809E-2	7.419E+0	1.832E+1
-7.133E-2	7.425E+0	1.822E+1
-6.809E-2	7.400E+0	1.818E+1
-6.809E-2	7.393E+0	1.809E+1
-7.133E-2	7.429E+0	1.827E+1
-7.295E-2	7.409E+0	1.824E+1
-7.133E-2	7.387E+0	1.824E+1
-6.646E-2	7.341E+0	1.833E+1
-6.971E-2	7.374E+0	1.801E+1
-7.133E-2	7.344E+0	1.825E+1
-6.971E-2	7.383E+0	1.810E+1
-6.646E-2	7.451E+0	1.837E+1
-6.971E-2	7.435E+0	1.821E+1
-7.133E-2	7.442E+0	1.825E+1
-6.971E-2	7.412E+0	1.812E+1
-6.809E-2	7.377E+0	1.829E+1
-6.971E-2	7.464E+0	1.832E+1
-7.133E-2	7.361E+0	1.813E+1
-6.809E-2	7.331E+0	1.836E+1
-6.809E-2	7.425E+0	1.801E+1
-6.809E-2	7.477E+0	1.810E+1
-7.295E-2	7.412E+0	1.816E+1
-7.133E-2	7.526E+0	1.836E+1
-6.646E-2	7.354E+0	1.819E+1
-6.809E-2	7.338E+0	1.826E+1
-6.971E-2	7.487E+0	1.816E+1
-6.971E-2	7.464E+0	1.816E+1
-6.971E-2	7.387E+0	1.822E+1
-6.971E-2	7.283E+0	1.808E+1
-7.295E-2	7.419E+0	1.823E+1
-6.809E-2	7.419E+0	1.830E+1
-6.646E-2	7.403E+0	1.817E+1
-6.971E-2	7.464E+0	1.825E+1
-7.133E-2	7.406E+0	1.828E+1
-6.971E-2	7.390E+0	1.822E+1
-6.646E-2	7.403E+0	1.812E+1
-6.971E-2	7.468E+0	1.812E+1
-7.457E-2	7.448E+0	1.828E+1
-6.971E-2	7.523E+0	1.812E+1
-6.971E-2	7.429E+0	1.807E+1
-6.971E-2	7.474E+0	1.816E+1
-7.295E-2	7.484E+0	1.811E+1
-6.971E-2	7.361E+0	1.824E+1
-6.646E-2	7.374E+0	1.827E+1
-7.133E-2	7.416E+0	1.814E+1
-7.133E-2	7.422E+0	1.826E+1
-6.971E-2	7.442E+0	1.821E+1
-6.809E-2	7.367E+0	1.829E+1
-6.809E-2	7.409E+0	1.819E+1
-7.133E-2	7.412E+0	1.807E+1
-7.295E-2	7.412E+0	1.823E+1
-6.646E-2	7.370E+0	1.816E+1
-6.971E-2	7.344E+0	1.819E+1
-6.971E-2	7.429E+0	1.822E+1
-6.646E-2	7.351E+0	1.828E+1
-6.646E-2	7.364E+0	1.809E+1
-7.457E-2	7.370E+0	1.826E+1
-7.295E-2	7.387E+0	1.830E+1
-7.133E-2	7.361E+0	1.821E+1
-6.971E-2	7.442E+0	1.831E+1
-7.133E-2	7.351E+0	1.833E+1
-7.295E-2	7.419E+0	1.798E+1
-7.133E-2	7.520E+0	1.832E+1
-6.809E-2	7.361E+0	1.798E+1
-6.971E-2	7.458E+0	1.812E+1
-7.133E-2	7.318E+0	1.797E+1
-7.133E-2	7.481E+0	1.812E+1
-6.971E-2	7.370E+0	1.824E+1
-6.971E-2	7.409E+0	1.803E+1
-7.457E-2	7.338E+0	1.816E+1
-6.971E-2	7.396E+0	1.817E+1
-6.971E-2	7.458E+0	1.818E+1
-6.809E-2	7.416E+0	1.837E+1
-7.295E-2	7.435E+0	1.833E+1
-6.971E-2	7.270E+0	1.817E+1
-6.971E-2	7.419E+0	1.827E+1
-6.971E-2	7.390E+0	1.815E+1
-7.295E-2	7.341E+0	1.823E+1
-6.809E-2	7.318E+0	1.820E+1
-6.809E-2	7.387E+0	1.831E+1
-7.133E-2	7.377E+0	1.817E+1
-7.133E-2	7.283E+0	1.827E+1
-7.133E-2	7.341E+0	1.803E+1
-6.809E-2	7.354E+0	1.822E+1
-6.971E-2	7.510E+0	1.826E+1
-6.809E-2	7.412E+0	1.819E+1
-6.971E-2	7.461E+0	1.802E+1
-6.646E-2	7.406E+0	1.819E+1
-6.809E-2	7.458E+0	1.818E+1
-6.971E-2	7.432E+0	1.822E+1
-6.971E-2	7.406E+0	1.826E+1
-6.971E-2	7.390E+0	1.805E+1
-7.133E-2	7.325E+0	1.798E+1
-6.971E-2	7.234E+0	1.809E+1
-6.809E-2	7.477E+0	1.818E+1
-6.809E-2	7.341E+0	1.827E+1
-6.971E-2	7.309E+0	1.840E+1
-7.133E-2	7.461E+0	1.818E+1
-6.971E-2	7.286E+0	1.821E+1
-6.646E-2	7.370E+0	1.829E+1
-6.971E-2	7.419E+0	1.828E+1
-6.971E-2	7.377E+0	1.825E+1
-7.133E-2	7.451E+0	1.816E+1
-6.971E-2	7.370E+0	1.820E+1
-6.809E-2	7.425E+0	1.812E+1
-7.133E-2	7.367E+0	1.805E+1
-6.971E-2	7.429E+0	1.824E+1
-6.646E-2	7.302E+0	1.832E+1
-7.295E-2	7.406E+0	1.822E+1
-7.133E-2	7.400E+0	1.825E+1
-7.133E-2	7.351E+0	1.828E+1
-6.971E-2	7.438E+0	1.814E+1
-7.133E-2	7.354E+0	1.817E+1
-6.971E-2	7.387E+0	1.822E+1
-6.971E-2	7.422E+0	1.823E+1
-6.971E-2	7.377E+0	1.809E+1
-7.295E-2	7.432E+0	1.834E+1
-7.295E-2	7.279E+0	1.813E+1
-6.971E-2	7.374E+0	1.817E+1
-6.809E-2	7.338E+0	1.831E+1
-6.809E-2	7.318E+0	1.834E+1
-7.133E-2	7.309E+0	1.802E+1
-6.971E-2	7.409E+0	1.826E+1
-6.646E-2	7.387E+0	1.829E+1
-6.971E-2	7.380E+0	1.827E+1
-7.133E-2	7.451E+0	1.808E+1
-7.133E-2	7.396E+0	1.822E+1
-6.646E-2	7.387E+0	1.824E+1
-6.809E-2	7.357E+0	1.818E+1
-7.133E-2	7.474E+0	1.808E+1
-6.971E-2	7.429E+0	1.807E+1
-6.809E-2	7.322E+0	1.830E+1
-6.971E-2	7.374E+0	1.831E+1
-7.457E-2	7.403E+0	1.815E+1
-7.133E-2	7.409E+0	1.815E+1
-6.809E-2	7.315E+0	1.821E+1
-6.809E-2	7.403E+0	1.816E+1
-7.133E-2	7.383E+0	1.825E+1
-6.809E-2	7.348E+0	1.807E+1
-6.809E-2	7.273E+0	1.822E+1
-6.809E-2	7.370E+0	1.820E+1
-7.295E-2	7.374E+0	1.816E+1
-6.971E-2	7.383E+0	1.820E+1
-7.133E-2	7.354E+0	1.828E+1
-7.295E-2	7.409E+0	1.811E+1
-7.457E-2	7.348E+0	1.803E+1
-6.971E-2	7.438E+0	1.812E+1
-6.646E-2	7.328E+0	1.809E+1
-6.809E-2	7.380E+0	1.817E+1
-6.971E-2	7.445E+0	1.809E+1
-6.809E-2	7.367E+0	1.841E+1
-6.971E-2	7.390E+0	1.833E+1
-6.971E-2	7.341E+0	1.812E+1
-7.457E-2	7.409E+0	1.836E+1
-6.971E-2	7.318E+0	1.825E+1
-6.646E-2	7.425E+0	1.823E+1
-6.971E-2	7.377E+0	1.825E+1
-6.971E-2	7.364E+0	1.819E+1
-6.809E-2	7.409E+0	1.820E+1
-6.809E-2	7.400E+0	1.824E+1
-7.133E-2	7.562E+0	1.811E+1
-7.133E-2	7.390E+0	1.832E+1
-6.971E-2	7.409E+0	1.822E+1
-6.809E-2	7.390E+0	1.811E+1
-6.971E-2	7.335E+0	1.817E+1
-7.295E-2	7.374E+0	1.820E+1
-6.809E-2	7.400E+0	1.819E+1
-6.809E-2	7.422E+0	1.815E+1
-7.133E-2	7.451E+0	1.816E+1
-7.133E-2	7.400E+0	1.821E+1
-6.971E-2	7.338E+0	1.816E+1
-6.971E-2	7.396E+0	1.833E+1
-6.809E-2	7.406E+0	1.811E+1
-7.133E-2	7.341E+0	1.825E+1
-7.133E-2	7.393E+0	1.811E+1
-6.646E-2	7.374E+0	1.820E+1
-7.133E-2	7.406E+0	1.817E+1
-6.971E-2	7.471E+0	1.823E+1
-6.971E-2	7.338E+0	1.820E+1
-6.971E-2	7.267E+0	1.814E+1
-6.971E-2	7.396E+0	1.824E+1
-7.133E-2	7.270E+0	1.819E+1
-6.809E-2	7.445E+0	1.834E+1
-6.809E-2	7.494E+0	1.822E+1
-7.133E-2	7.448E+0	1.827E+1
-7.133E-2	7.292E+0	1.816E+1
-6.971E-2	7.406E+0	1.816E+1
-6.971E-2	7.419E+0	1.808E+1
-6.809E-2	7.393E+0	1.814E+1
-6.971E-2	7.438E+0	1.807E+1
-6.971E-2	7.406E+0	1.814E+1
-6.646E-2	7.403E+0	1.821E+1
-7.133E-2	7.302E+0	1.822E+1
-7.295E-2	7.315E+0	1.807E+1
-6.971E-2	7.328E+0	1.819E+1
-6.646E-2	7.354E+0	1.821E+1
-6.971E-2	7.322E+0	1.819E+1
-7.620E-2	7.273E+0	1.813E+1
-6.971E-2	7.484E+0	1.804E+1
-6.809E-2	7.461E+0	1.827E+1
-6.646E-2	7.542E+0	1.814E+1
-7.457E-2	7.257E+0	1.818E+1
-6.646E-2	7.403E+0	1.819E+1
-6.971E-2	7.364E+0	1.826E+1
-7.133E-2	7.432E+0	1.826E+1
-7.133E-2	7.283E+0	1.813E+1
-6.809E-2	7.400E+0	1.823E+1
-6.971E-2	7.331E+0	1.803E+1
-7.133E-2	7.344E+0	1.821E+1
-7.133E-2	7.396E+0	1.819E+1
-6.809E-2	7.380E+0	1.837E+1
-6.646E-2	7.289E+0	1.821E+1
-6.809E-2	7.445E+0	1.820E+1
-7.133E-2	7.471E+0	1.804E+1
-6.971E-2	7.406E+0	1.818E+1
-6.809E-2	7.263E+0	1.800E+1
-6.971E-2	7.422E+0	1.807E+1
-6.971E-2	7.361E+0	1.809E+1
-6.809E-2	7.302E+0	1.823E+1
-6.971E-2	7.364E+0	1.825E+1
-6.971E-2	7.471E+0	1.819E+1
-7.295E-2	7.422E+0	1.817E+1
-6.971E-2	7.400E+0	1.825E+1
-6.809E-2	7.458E+0	1.831E+1
-6.971E-2	7.533E+0	1.822E+1
-7.133E-2	7.367E+0	1.832E+1
-6.971E-2	7.393E+0	1.808E+1
-6.484E-2	7.390E+0	1.806E+1
-7.133E-2	7.344E+0	1.823E+1
-6.971E-2	7.270E+0	1.820E+1
-6.971E-2	7.442E+0	1.828E+1
-6.646E-2	7.341E+0	1.811E+1
-6.971E-2	7.348E+0	1.837E+1
-7.295E-2	7.383E+0	1.831E+1
-6.809E-2	7.377E+0	1.816E+1
-6.646E-2	7.322E+0	1.833E+1
-6.971E-2	7.315E+0	1.804E+1
-7.133E-2	7.292E+0	1.804E+1
-6.809E-2	7.416E+0	1.816E+1
-6.646E-2	7.396E+0	1.810E+1
-6.809E-2	7.361E+0	1.823E+1
-7.133E-2	7.442E+0	1.814E+1
-6.971E-2	7.403E+0	1.832E+1
-6.809E-2	7.432E+0	1.809E+1
-7.133E-2	7.341E+0	1.828E+1
-6.971E-2	7.318E+0	1.823E+1
-6.971E-2	7.455E+0	1.810E+1
-6.809E-2	7.354E+0	1.827E+1
-6.971E-2	7.322E+0	1.821E+1
-6.971E-2	7.468E+0	1.830E+1
-7.133E-2	7.338E+0	1.815E+1
-6.646E-2	7.393E+0	1.818E+1
-7.133E-2	7.361E+0	1.817E+1
-7.295E-2	7.494E+0	1.820E+1
-7.133E-2	7.377E+0	1.821E+1
-6.809E-2	7.419E+0	1.817E+1
-6.971E-2	7.377E+0	1.809E+1
-7.133E-2	7.419E+0	1.813E+1
-6.809E-2	7.448E+0	1.825E+1
-6.809E-2	7.299E+0	1.815E+1
-6.971E-2	7.309E+0	1.817E+1
-7.133E-2	7.309E+0	1.826E+1
-6.646E-2	7.416E+0	1.821E+1
-6.809E-2	7.383E+0	1.807E+1
-7.133E-2	7.445E+0	1.820E+1
-7.133E-2	7.403E+0	1.825E+1
-6.809E-2	7.484E+0	1.821E+1
-6.646E-2	7.325E+0	1.805E+1
-6.809E-2	7.419E+0	1.820E+1
-7.295E-2	7.458E+0	1.809E+1
-6.646E-2	7.387E+0	1.816E+1
-6.484E-2	7.312E+0	1.826E+1
-6.646E-2	7.270E+0	1.808E+1
-6.971E-2	7.380E+0	1.825E+1
-6.971E-2	7.377E+0	1.810E+1
-6.809E-2	7.390E+0	1.814E+1
-7.133E-2	7.471E+0	1.820E+1
-7.133E-2	7.296E+0	1.807E+1
-7.133E-2	7.484E+0	1.825E+1
-6.971E-2	7.435E+0	1.839E+1
-7.133E-2	7.422E+0	1.822E+1
-7.133E-2	7.510E+0	1.807E+1
-6.809E-2	7.387E+0	1.830E+1
-6.646E-2	7.296E+0	1.820E+1
-6.971E-2	7.302E+0	1.799E+1
-7.295E-2	7.396E+0	1.814E+1
-6.809E-2	7.445E+0	1.833E+1
-6.971E-2	7.361E+0	1.821E+1
-6.809E-2	7.315E+0	1.807E+1
-6.971E-2	7.464E+0	1.820E+1
-6.971E-2	7.435E+0	1.828E+1
-6.646E-2	7.396E+0	1.826E+1
-6.971E-2	7.380E+0	1.801E+1
-7.457E-2	7.357E+0	1.830E+1
-6.971E-2	7.513E+0	1.826E+1
-6.484E-2	7.354E+0	1.805E+1
-6.646E-2	7.390E+0	1.826E+1
-7.133E-2	7.344E+0	1.826E+1
-7.133E-2	7.328E+0	1.809E+1
-6.646E-2	7.442E+0	1.818E+1
-6.809E-2	7.400E+0	1.819E+1
-7.133E-2	7.461E+0	1.831E+1
-6.971E-2	7.387E+0	1.820E+1
-6.809E-2	7.393E+0	1.823E+1
-7.133E-2	7.374E+0	1.837E+1
-7.133E-2	7.455E+0	1.814E+1
-6.971E-2	7.263E+0	1.818E+1
-6.646E-2	7.461E+0	1.821E+1
-6.809E-2	7.335E+0	1.820E+1
-7.295E-2	7.432E+0	1.799E+1
-6.809E-2	7.390E+0	1.804E+1
-6.646E-2	7.432E+0	1.818E+1
-6.646E-2	7.487E+0	1.825E+1
-7.133E-2	7.471E+0	1.823E+1
-6.809E-2	7.442E+0	1.813E+1
-6.646E-2	7.448E+0	1.828E+1
-6.971E-2	7.370E+0	1.845E+1
-7.133E-2	7.422E+0	1.829E+1
-6.809E-2	7.309E+0	1.811E+1
-6.646E-2	7.377E+0	1.815E+1
-6.971E-2	7.390E+0	1.830E+1
-6.971E-2	7.403E+0	1.809E+1
-6.809E-2	7.400E+0	1.803E+1
-6.646E-2	7.422E+0	1.811E+1
-6.971E-2	7.387E+0	1.812E+1
-7.457E-2	7.442E+0	1.803E+1
-6.809E-2	7.455E+0	1.805E+1
-6.646E-2	7.331E+0	1.823E+1
-6.971E-2	7.494E+0	1.823E+1
-6.809E-2	7.357E+0	1.821E+1
-7.133E-2	7.383E+0	1.807E+1
-6.322E-2	7.412E+0	1.814E+1
-6.484E-2	7.409E+0	1.825E+1
-7.133E-2	7.341E+0	1.841E+1
-7.133E-2	7.348E+0	1.807E+1
-6.484E-2	7.351E+0	1.809E+1
-6.971E-2	7.390E+0	1.809E+1
-7.133E-2	7.387E+0	1.829E+1
-6.809E-2	7.370E+0	1.828E+1
-6.646E-2	7.432E+0	1.829E+1
-6.646E-2	7.370E+0	1.815E+1
-6.971E-2	7.315E+0	1.820E+1
-6.971E-2	7.370E+0	1.814E+1
-6.646E-2	7.419E+0	1.829E+1
-6.809E-2	7.325E+0	1.815E+1
-7.133E-2	7.477E+0	1.812E+1
-6.971E-2	7.445E+0	1.806E+1
-6.484E-2	7.442E+0	1.823E+1
-6.646E-2	7.416E+0	1.825E+1
-7.295E-2	7.422E+0	1.814E+1
-6.971E-2	7.331E+0	1.817E+1
-6.809E-2	7.344E+0	1.811E+1
-6.646E-2	7.325E+0	1.809E+1
-7.133E-2	7.429E+0	1.823E+1
-6.971E-2	7.400E+0	1.813E+1
-6.646E-2	7.354E+0	1.822E+1
-7.133E-2	7.315E+0	1.811E+1
-6.971E-2	7.464E+0	1.812E+1
-6.971E-2	7.396E+0	1.815E+1
-6.646E-2	7.416E+0	1.808E+1
-6.809E-2	7.383E+0	1.821E+1
-6.971E-2	7.451E+0	1.829E+1
-6.971E-2	7.400E+0	1.815E+1
-6.646E-2	7.442E+0	1.817E+1
-6.646E-2	7.370E+0	1.819E+1
-6.809E-2	7.442E+0	1.822E+1
-7.133E-2	7.270E+0	1.821E+1
-6.646E-2	7.331E+0	1.811E+1
-6.971E-2	7.400E+0	1.831E+1
-7.133E-2	7.299E+0	1.811E+1
-6.809E-2	7.370E+0	1.818E+1
-6.646E-2	7.318E+0	1.823E+1
-6.971E-2	7.338E+0	1.827E+1
-6.971E-2	7.341E+0	1.823E+1
-6.809E-2	7.370E+0	1.823E+1
-6.646E-2	7.348E+0	1.809E+1
-6.971E-2	7.412E+0	1.825E+1
-7.295E-2	7.383E+0	1.809E+1
-6.809E-2	7.390E+0	1.813E+1
-6.646E-2	7.338E+0	1.813E+1
-6.646E-2	7.396E+0	1.809E+1
-7.295E-2	7.416E+0	1.816E+1
-6.971E-2	7.331E+0	1.813E+1
-6.646E-2	7.299E+0	1.830E+1
-6.809E-2	7.448E+0	1.812E+1
-7.133E-2	7.328E+0	1.820E+1
-6.971E-2	7.322E+0	1.826E+1
-6.809E-2	7.361E+0	1.821E+1
-6.809E-2	7.383E+0	1.812E+1
-6.809E-2	7.416E+0	1.822E+1
-6.809E-2	7.403E+0	1.823E+1
-6.646E-2	7.328E+0	1.812E+1
-6.971E-2	7.458E+0	1.818E+1
-7.133E-2	7.322E+0	1.818E+1
-6.971E-2	7.438E+0	1.810E+1
-6.646E-2	7.305E+0	1.808E+1
-6.971E-2	7.393E+0	1.816E+1
-6.971E-2	7.412E+0	1.811E+1
-6.646E-2	7.425E+0	1.823E+1
-6.484E-2	7.422E+0	1.813E+1
-7.133E-2	7.328E+0	1.821E+1
-7.133E-2	7.263E+0	1.824E+1
-6.809E-2	7.341E+0	1.810E+1
-6.484E-2	7.412E+0	1.819E+1
-6.809E-2	7.172E+0	1.816E+1
-7.295E-2	7.422E+0	1.818E+1
-6.809E-2	7.351E+0	1.834E+1
-6.646E-2	7.279E+0	1.823E+1
-7.133E-2	7.435E+0	1.810E+1
-6.809E-2	7.403E+0	1.820E+1
-7.133E-2	7.296E+0	1.822E+1
-6.809E-2	7.299E+0	1.810E+1
-6.809E-2	7.286E+0	1.816E+1
-6.971E-2	7.380E+0	1.818E+1
-6.809E-2	7.396E+0	1.815E+1
-6.646E-2	7.361E+0	1.813E+1
-6.971E-2	7.318E+0	1.823E+1
-6.971E-2	7.309E+0	1.817E+1
-6.646E-2	7.409E+0	1.818E+1
-6.646E-2	7.429E+0	1.836E+1
-6.971E-2	7.448E+0	1.812E+1
-6.971E-2	7.474E+0	1.815E+1
-6.809E-2	7.315E+0	1.824E+1
-6.484E-2	7.364E+0	1.823E+1
-6.646E-2	7.338E+0	1.823E+1
-6.971E-2	7.357E+0	1.833E+1
-6.809E-2	7.474E+0	1.819E+1
-6.809E-2	7.374E+0	1.812E+1
-6.809E-2	7.416E+0	1.804E+1
-6.971E-2	7.455E+0	1.823E+1
-7.133E-2	7.435E+0	1.808E+1
-6.809E-2	7.367E+0	1.818E+1
-6.646E-2	7.325E+0	1.816E+1
-6.971E-2	7.390E+0	1.821E+1
-7.133E-2	7.296E+0	1.822E+1
-6.646E-2	7.442E+0	1.821E+1
-6.971E-2	7.487E+0	1.831E+1
-7.295E-2	7.302E+0	1.817E+1
-6.971E-2	7.403E+0	1.825E+1
-6.646E-2	7.412E+0	1.808E+1
-6.971E-2	7.344E+0	1.831E+1
-7.133E-2	7.442E+0	1.807E+1
-7.295E-2	7.396E+0	1.810E+1
-6.971E-2	7.406E+0	1.802E+1
-6.646E-2	7.364E+0	1.815E+1
-7.457E-2	7.390E+0	1.815E+1
-7.295E-2	7.409E+0	1.802E+1
-6.646E-2	7.448E+0	1.814E+1
-6.809E-2	7.270E+0	1.812E+1
-7.133E-2	7.267E+0	1.810E+1
-6.971E-2	7.412E+0	1.818E+1
-6.484E-2	7.575E+0	1.834E+1
-6.809E-2	7.409E+0	1.814E+1
-6.971E-2	7.357E+0	1.815E+1
-7.133E-2	7.344E+0	1.814E+1
-6.484E-2	7.224E+0	1.832E+1
-6.809E-2	7.400E+0	1.812E+1
-6.809E-2	7.357E+0	1.819E+1
-6.809E-2	7.312E+0	1.817E+1
-6.484E-2	7.451E+0	1.809E+1
-6.646E-2	7.425E+0	1.828E+1
-7.133E-2	7.344E+0	1.821E+1
-7.133E-2	7.260E+0	1.818E+1
-6.809E-2	7.377E+0	1.811E+1
-6.809E-2	7.477E+0	1.817E+1
-7.295E-2	7.361E+0	1.806E+1
-6.809E-2	7.406E+0	1.839E+1
-6.809E-2	7.305E+0	1.810E+1
-6.971E-2	7.409E+0	1.816E+1
-7.133E-2	7.322E+0	1.822E+1
-6.809E-2	7.305E+0	1.816E+1
-6.809E-2	7.422E+0	1.819E+1
-6.809E-2	7.445E+0	1.807E+1
-7.133E-2	7.393E+0	1.825E+1
-6.809E-2	7.442E+0	1.832E+1
-6.809E-2	7.354E+0	1.806E+1
-6.971E-2	7.422E+0	1.823E+1
-6.971E-2	7.276E+0	1.814E+1
-6.809E-2	7.403E+0	1.822E+1
-6.646E-2	7.451E+0	1.825E+1
-6.809E-2	7.328E+0	1.814E+1
-7.133E-2	7.481E+0	1.817E+1
-6.971E-2	7.254E+0	1.819E+1
-6.484E-2	7.370E+0	1.811E+1
-6.646E-2	7.442E+0	1.824E+1
-7.133E-2	7.406E+0	1.810E+1
-7.133E-2	7.292E+0	1.828E+1
-6.322E-2	7.374E+0	1.814E+1
-6.646E-2	7.296E+0	1.833E+1
-6.971E-2	7.471E+0	1.816E+1
-6.971E-2	7.302E+0	1.812E+1
-6.971E-2	7.396E+0	1.809E+1
-7.133E-2	7.351E+0	1.829E+1
-6.971E-2	7.481E+0	1.825E+1
-6.809E-2	7.370E+0	1.806E+1
-6.646E-2	7.442E+0	1.805E+1
-6.809E-2	7.429E+0	1.824E+1
-7.133E-2	7.338E+0	1.812E+1
-7.133E-2	7.322E+0	1.818E+1
-6.484E-2	7.296E+0	1.803E+1
-6.809E-2	7.403E+0	1.813E+1
-7.295E-2	7.377E+0	1.814E+1
-6.646E-2	7.442E+0	1.822E+1
-6.809E-2	7.380E+0	1.796E+1
-6.646E-2	7.416E+0	1.817E+1
-7.133E-2	7.370E+0	1.817E+1
-6.809E-2	7.286E+0	1.805E+1
-6.646E-2	7.490E+0	1.821E+1
-6.646E-2	7.400E+0	1.819E+1
-6.809E-2	7.377E+0	1.819E+1
-6.809E-2	7.425E+0	1.815E+1
-6.809E-2	7.390E+0	1.811E+1
-6.971E-2	7.383E+0	1.810E+1
-7.133E-2	7.260E+0	1.833E+1
-6.809E-2	7.305E+0	1.803E+1
-6.646E-2	7.354E+0	1.807E+1
-6.809E-2	7.393E+0	1.813E+1
-7.133E-2	7.387E+0	1.824E+1
-6.809E-2	7.380E+0	1.807E+1
-6.646E-2	7.344E+0	1.815E+1
-6.971E-2	7.481E+0	1.823E+1
-6.809E-2	7.318E+0	1.812E+1
-6.809E-2	7.292E+0	1.802E+1
-6.646E-2	7.432E+0	1.825E+1
-6.809E-2	7.400E+0	1.805E+1
-6.971E-2	7.419E+0	1.808E+1
-6.971E-2	7.328E+0	1.817E+1
-6.646E-2	7.383E+0	1.799E+1
-6.646E-2	7.438E+0	1.834E+1
-7.133E-2	7.380E+0	1.805E+1
-6.971E-2	7.390E+0	1.814E+1
-6.646E-2	7.471E+0	1.822E+1
-6.971E-2	7.354E+0	1.813E+1
-6.971E-2	7.412E+0	1.813E+1
-6.809E-2	7.400E+0	1.817E+1
-6.484E-2	7.383E+0	1.798E+1
-6.971E-2	7.387E+0	1.823E+1
-6.971E-2	7.377E+0	1.828E+1
-6.809E-2	7.477E+0	1.828E+1
-6.484E-2	7.338E+0	1.815E+1
-6.809E-2	7.351E+0	1.802E+1
-7.133E-2	7.461E+0	1.822E+1
-6.971E-2	7.344E+0	1.807E+1
-6.484E-2	7.477E+0	1.821E+1
-6.971E-2	7.409E+0	1.815E+1
-6.809E-2	7.292E+0	1.821E+1
-6.809E-2	7.292E+0	1.830E+1
-6.484E-2	7.305E+0	1.810E+1
-7.133E-2	7.367E+0	1.831E+1
-7.133E-2	7.344E+0	1.821E+1
-6.646E-2	7.387E+0	1.822E+1
-6.646E-2	7.503E+0	1.821E+1
-6.809E-2	7.351E+0	1.814E+1
-7.295E-2	7.412E+0	1.806E+1
-6.971E-2	7.367E+0	1.821E+1
-6.484E-2	7.429E+0	1.815E+1
-6.646E-2	7.442E+0	1.814E+1
-6.809E-2	7.380E+0	1.811E+1
-6.646E-2	7.442E+0	1.809E+1
-6.646E-2	7.387E+0	1.820E+1
-6.971E-2	7.400E+0	1.813E+1
-7.133E-2	7.409E+0	1.821E+1
-7.133E-2	7.357E+0	1.812E+1
-6.646E-2	7.393E+0	1.801E+1
-6.809E-2	7.387E+0	1.810E+1
-7.133E-2	7.425E+0	1.809E+1
-6.971E-2	7.370E+0	1.827E+1
-6.809E-2	7.406E+0	1.827E+1
-6.646E-2	7.435E+0	1.810E+1
-7.295E-2	7.448E+0	1.811E+1
-6.971E-2	7.409E+0	1.814E+1
-6.484E-2	7.416E+0	1.821E+1
-6.322E-2	7.361E+0	1.826E+1
-7.133E-2	7.322E+0	1.807E+1
-6.971E-2	7.396E+0	1.810E+1
-6.322E-2	7.425E+0	1.815E+1
-6.646E-2	7.422E+0	1.813E+1
-7.295E-2	7.380E+0	1.817E+1
-6.971E-2	7.396E+0	1.807E+1
-6.484E-2	7.435E+0	1.817E+1
-6.809E-2	7.364E+0	1.820E+1
-6.971E-2	7.322E+0	1.796E+1
-6.809E-2	7.393E+0	1.814E+1
-6.646E-2	7.348E+0	1.818E+1
-6.646E-2	7.309E+0	1.801E+1
-6.971E-2	7.309E+0	1.803E+1
-6.809E-2	7.461E+0	1.809E+1
-6.646E-2	7.361E+0	1.825E+1
-7.133E-2	7.354E+0	1.815E+1
-6.809E-2	7.396E+0	1.808E+1
-6.809E-2	7.438E+0	1.833E+1
-6.809E-2	7.390E+0	1.823E+1
-6.809E-2	7.377E+0	1.813E+1
-6.809E-2	7.387E+0	1.821E+1
-6.646E-2	7.370E+0	1.825E+1
-6.322E-2	7.315E+0	1.815E+1
-6.809E-2	7.487E+0	1.799E+1
-6.971E-2	7.419E+0	1.801E+1
-6.809E-2	7.370E+0	1.814E+1
-6.646E-2	7.354E+0	1.829E+1
-6.971E-2	7.403E+0	1.808E+1
-7.133E-2	7.419E+0	1.809E+1
-6.971E-2	7.315E+0	1.836E+1
-6.646E-2	7.331E+0	1.811E+1
-6.809E-2	7.315E+0	1.809E+1
-7.295E-2	7.406E+0	1.813E+1
-6.646E-2	7.425E+0	1.819E+1
-6.484E-2	7.387E+0	1.816E+1
-6.646E-2	7.377E+0	1.815E+1
-6.971E-2	7.354E+0	1.819E+1
-6.809E-2	7.390E+0	1.808E+1
-6.646E-2	7.267E+0	1.829E+1
-6.646E-2	7.367E+0	1.806E+1
-7.295E-2	7.374E+0	1.811E+1
-6.646E-2	7.432E+0	1.806E+1
-6.484E-2	7.425E+0	1.818E+1
-6.809E-2	7.276E+0	1.803E+1
-6.971E-2	7.490E+0	1.810E+1
-6.971E-2	7.351E+0	1.825E+1
-6.646E-2	7.244E+0	1.822E+1
-7.295E-2	7.490E+0	1.807E+1
-6.646E-2	7.276E+0	1.822E+1
-6.971E-2	7.331E+0	1.818E+1
-6.322E-2	7.387E+0	1.828E+1
-6.971E-2	7.299E+0	1.800E+1
-6.971E-2	7.289E+0	1.808E+1
-7.133E-2	7.442E+0	1.810E+1
-6.646E-2	7.364E+0	1.809E+1
-6.646E-2	7.325E+0	1.822E+1
-6.971E-2	7.361E+0	1.818E+1
-6.646E-2	7.289E+0	1.820E+1
-6.646E-2	7.309E+0	1.820E+1
-6.971E-2	7.406E+0	1.809E+1
-6.809E-2	7.406E+0	1.821E+1
-6.809E-2	7.429E+0	1.838E+1
-6.809E-2	7.396E+0	1.825E+1
-6.484E-2	7.393E+0	1.814E+1
-7.295E-2	7.328E+0	1.809E+1
-6.809E-2	7.338E+0	1.810E+1
-6.160E-2	7.370E+0	1.830E+1
-6.646E-2	7.419E+0	1.804E+1
-6.809E-2	7.448E+0	1.813E+1
-6.971E-2	7.383E+0	1.821E+1
-6.809E-2	7.422E+0	1.801E+1
-6.809E-2	7.341E+0	1.823E+1
-7.133E-2	7.325E+0	1.815E+1
-6.971E-2	7.322E+0	1.811E+1
-6.646E-2	7.328E+0	1.816E+1
-6.809E-2	7.276E+0	1.823E+1
-6.971E-2	7.383E+0	1.809E+1
-6.971E-2	7.254E+0	1.806E+1
-6.646E-2	7.357E+0	1.823E+1
-6.809E-2	7.477E+0	1.818E+1
-6.971E-2	7.338E+0	1.813E+1
-6.646E-2	7.416E+0	1.812E+1
-6.322E-2	7.354E+0	1.814E+1
-6.484E-2	7.477E+0	1.820E+1
-6.971E-2	7.354E+0	1.832E+1
-6.809E-2	7.231E+0	1.808E+1
-6.646E-2	7.445E+0	1.802E+1
-6.646E-2	7.435E+0	1.811E+1
-6.971E-2	7.312E+0	1.798E+1
-6.971E-2	7.276E+0	1.805E+1
-6.646E-2	7.409E+0	1.832E+1
-6.484E-2	7.435E+0	1.821E+1
-6.971E-2	7.351E+0	1.815E+1
-6.971E-2	7.503E+0	1.818E+1
-6.484E-2	7.448E+0	1.827E+1
-6.322E-2	7.445E+0	1.812E+1
-6.971E-2	7.338E+0	1.797E+1
-6.646E-2	7.464E+0	1.789E+1
-6.646E-2	7.312E+0	1.807E+1
-6.646E-2	7.412E+0	1.823E+1
-6.809E-2	7.490E+0	1.815E+1
-6.971E-2	7.484E+0	1.815E+1
-6.484E-2	7.305E+0	1.824E+1
-6.809E-2	7.312E+0	1.817E+1
-6.971E-2	7.435E+0	1.822E+1
-6.971E-2	7.361E+0	1.806E+1
-6.646E-2	7.416E+0	1.822E+1
-6.971E-2	7.422E+0	1.808E+1
-6.646E-2	7.283E+0	1.817E+1
-6.971E-2	7.192E+0	1.816E+1
-6.646E-2	7.416E+0	1.815E+1
-6.809E-2	7.348E+0	1.824E+1
-6.971E-2	7.361E+0	1.823E+1
-6.809E-2	7.348E+0	1.819E+1
-6.322E-2	7.315E+0	1.830E+1
-6.971E-2	7.484E+0	1.806E+1
-7.133E-2	7.270E+0	1.805E+1
-6.809E-2	7.416E+0	1.812E+1
-6.971E-2	7.442E+0	1.831E+1
-6.484E-2	7.357E+0	1.834E+1
-6.971E-2	7.377E+0	1.811E+1
-6.809E-2	7.409E+0	1.822E+1
-6.646E-2	7.429E+0	1.810E+1
-6.646E-2	7.425E+0	1.832E+1
-6.971E-2	7.425E+0	1.800E+1
-6.971E-2	7.422E+0	1.826E+1
-6.646E-2	7.422E+0	1.790E+1
-6.971E-2	7.425E+0	1.798E+1
-7.133E-2	7.286E+0	1.820E+1
-6.809E-2	7.383E+0	1.830E+1
-6.646E-2	7.273E+0	1.817E+1
-6.809E-2	7.380E+0	1.822E+1
-6.971E-2	7.416E+0	1.834E+1
-6.646E-2	7.354E+0	1.816E+1
-6.646E-2	7.377E+0	1.821E+1
-6.971E-2	7.361E+0	1.823E+1
-6.809E-2	7.396E+0	1.814E+1
-6.809E-2	7.419E+0	1.813E+1
-6.484E-2	7.451E+0	1.793E+1
-6.809E-2	7.429E+0	1.815E+1
-6.971E-2	7.292E+0	1.808E+1
-6.809E-2	7.380E+0	1.820E+1
-6.646E-2	7.299E+0	1.812E+1
-6.484E-2	7.289E+0	1.809E+1
-6.809E-2	7.292E+0	1.830E+1
-6.646E-2	7.335E+0	1.815E+1
-6.646E-2	7.364E+0	1.823E+1
-6.809E-2	7.354E+0	1.815E+1
-6.971E-2	7.361E+0	1.815E+1
-7.133E-2	7.354E+0	1.819E+1
-6.809E-2	7.383E+0	1.802E+1
-6.809E-2	7.442E+0	1.826E+1
-7.133E-2	7.322E+0	1.818E+1
-6.971E-2	7.315E+0	1.824E+1
-6.646E-2	7.448E+0	1.809E+1
-6.646E-2	7.461E+0	1.814E+1
-6.484E-2	7.380E+0	1.809E+1
-6.809E-2	7.374E+0	1.812E+1
-6.809E-2	7.406E+0	1.815E+1
-6.809E-2	7.445E+0	1.830E+1
-6.809E-2	7.374E+0	1.806E+1
-6.809E-2	7.357E+0	1.812E+1
-6.646E-2	7.364E+0	1.819E+1
-6.809E-2	7.354E+0	1.808E+1
-7.133E-2	7.344E+0	1.813E+1
-6.646E-2	7.438E+0	1.822E+1
-6.646E-2	7.419E+0	1.812E+1
-6.646E-2	7.419E+0	1.814E+1
-6.809E-2	7.374E+0	1.797E+1
-7.133E-2	7.276E+0	1.827E+1
-6.809E-2	7.331E+0	1.814E+1
-6.646E-2	7.267E+0	1.822E+1
-6.809E-2	7.315E+0	1.819E+1
-7.133E-2	7.322E+0	1.828E+1
-6.646E-2	7.341E+0	1.804E+1
-6.809E-2	7.422E+0	1.818E+1
-7.133E-2	7.432E+0	1.836E+1
[truncated: 93,960 more rows]
