# Supplementary material for: Improved ANAP incorporation and VCF analysis reveal details of P2X7 current facilitation and a limited conformational interplay between ATP binding and the intracellular ballast domain
Source: eLife. 2023 Jan 4;12:e82479. doi: 10.7554/eLife.82479 (PMC9859053; doi:10.7554/eLife.82479)
Supplement: Figure 5—figure supplement 2—source data 1. [file elife-82479-fig5-figsupp2-data1.zip › Figure-5_figure-supplement-2_source-data-1/22m06/14.csv]

-5.835E-2	7.769E+0	1.711E+1
-5.673E-2	7.691E+0	1.693E+1
-5.349E-2	7.870E+0	1.700E+1
-5.511E-2	7.844E+0	1.697E+1
-5.673E-2	7.756E+0	1.702E+1
-5.998E-2	7.737E+0	1.697E+1
-5.511E-2	7.747E+0	1.708E+1
-5.349E-2	7.925E+0	1.687E+1
-5.511E-2	7.893E+0	1.693E+1
-5.673E-2	7.954E+0	1.703E+1
-5.349E-2	7.811E+0	1.716E+1
-5.187E-2	7.883E+0	1.705E+1
-5.511E-2	7.912E+0	1.712E+1
-5.835E-2	7.824E+0	1.703E+1
-5.673E-2	7.928E+0	1.699E+1
-5.349E-2	7.837E+0	1.698E+1
-5.673E-2	7.834E+0	1.702E+1
-5.673E-2	7.828E+0	1.706E+1
-5.349E-2	7.773E+0	1.695E+1
-5.349E-2	7.799E+0	1.694E+1
-5.349E-2	7.867E+0	1.707E+1
-5.835E-2	7.802E+0	1.689E+1
-5.673E-2	7.824E+0	1.703E+1
-5.349E-2	7.750E+0	1.697E+1
-5.349E-2	7.902E+0	1.706E+1
-5.673E-2	7.831E+0	1.707E+1
-5.511E-2	7.854E+0	1.715E+1
-5.349E-2	7.938E+0	1.689E+1
-5.511E-2	7.893E+0	1.701E+1
-5.835E-2	7.721E+0	1.704E+1
-5.673E-2	7.789E+0	1.692E+1
-5.349E-2	7.727E+0	1.704E+1
-5.511E-2	7.753E+0	1.707E+1
-5.511E-2	7.886E+0	1.688E+1
-5.673E-2	7.808E+0	1.701E+1
-5.511E-2	7.837E+0	1.691E+1
-5.673E-2	7.821E+0	1.702E+1
-5.835E-2	7.717E+0	1.698E+1
-5.511E-2	7.837E+0	1.702E+1
-5.187E-2	7.659E+0	1.714E+1
-5.511E-2	7.831E+0	1.713E+1
-5.673E-2	7.672E+0	1.706E+1
-5.511E-2	7.708E+0	1.693E+1
-5.349E-2	7.847E+0	1.711E+1
-5.673E-2	7.863E+0	1.705E+1
-5.511E-2	7.909E+0	1.703E+1
-5.511E-2	7.678E+0	1.696E+1
-5.349E-2	7.704E+0	1.715E+1
-5.511E-2	7.740E+0	1.699E+1
-5.673E-2	7.753E+0	1.701E+1
-5.187E-2	7.760E+0	1.700E+1
-5.187E-2	7.834E+0	1.708E+1
-5.511E-2	7.811E+0	1.693E+1
-5.835E-2	7.880E+0	1.697E+1
-5.349E-2	7.828E+0	1.689E+1
-5.349E-2	7.769E+0	1.713E+1
-5.511E-2	7.623E+0	1.708E+1
-5.511E-2	7.773E+0	1.710E+1
-5.349E-2	7.837E+0	1.703E+1
-5.511E-2	7.863E+0	1.697E+1
-5.349E-2	7.786E+0	1.703E+1
-5.673E-2	7.925E+0	1.716E+1
-5.511E-2	7.847E+0	1.704E+1
-5.511E-2	7.776E+0	1.707E+1
-5.673E-2	7.841E+0	1.706E+1
-5.835E-2	7.721E+0	1.706E+1
-5.349E-2	7.753E+0	1.695E+1
-5.349E-2	7.773E+0	1.706E+1
-5.349E-2	7.899E+0	1.697E+1
-5.673E-2	7.951E+0	1.696E+1
-5.511E-2	7.760E+0	1.710E+1
-5.025E-2	7.769E+0	1.702E+1
-5.673E-2	7.763E+0	1.697E+1
-5.673E-2	7.756E+0	1.700E+1
-5.511E-2	7.805E+0	1.700E+1
-5.673E-2	7.695E+0	1.706E+1
-5.673E-2	7.795E+0	1.718E+1
-5.673E-2	7.789E+0	1.713E+1
-5.511E-2	7.782E+0	1.701E+1
-5.349E-2	7.824E+0	1.697E+1
-5.673E-2	7.698E+0	1.703E+1
-5.998E-2	7.805E+0	1.682E+1
-5.349E-2	7.863E+0	1.701E+1
-5.187E-2	7.779E+0	1.709E+1
-5.349E-2	7.821E+0	1.702E+1
-5.511E-2	7.607E+0	1.705E+1
-5.673E-2	7.766E+0	1.700E+1
-5.349E-2	7.850E+0	1.701E+1
-5.511E-2	7.760E+0	1.709E+1
-5.998E-2	7.734E+0	1.685E+1
-5.511E-2	7.902E+0	1.694E+1
-5.187E-2	7.824E+0	1.697E+1
-5.511E-2	7.786E+0	1.707E+1
-5.835E-2	7.756E+0	1.699E+1
-5.673E-2	7.795E+0	1.699E+1
-5.187E-2	7.841E+0	1.706E+1
-5.511E-2	7.773E+0	1.693E+1
-5.673E-2	7.695E+0	1.689E+1
-5.511E-2	7.782E+0	1.693E+1
-5.187E-2	7.844E+0	1.700E+1
-5.511E-2	7.886E+0	1.694E+1
-5.673E-2	7.760E+0	1.695E+1
-5.511E-2	7.834E+0	1.710E+1
-5.187E-2	7.854E+0	1.709E+1
-5.673E-2	7.773E+0	1.703E+1
-5.835E-2	7.760E+0	1.711E+1
-5.835E-2	7.753E+0	1.696E+1
-5.511E-2	7.808E+0	1.691E+1
-5.349E-2	7.815E+0	1.708E+1
-5.511E-2	7.977E+0	1.704E+1
-5.673E-2	7.769E+0	1.704E+1
-5.349E-2	7.811E+0	1.700E+1
-5.511E-2	7.928E+0	1.707E+1
-5.835E-2	7.844E+0	1.685E+1
-5.511E-2	7.773E+0	1.693E+1
-5.349E-2	7.863E+0	1.685E+1
-5.349E-2	7.815E+0	1.691E+1
-5.673E-2	7.815E+0	1.692E+1
-5.673E-2	7.873E+0	1.683E+1
-5.349E-2	7.870E+0	1.693E+1
-5.511E-2	7.776E+0	1.690E+1
-5.835E-2	7.734E+0	1.699E+1
-5.511E-2	7.828E+0	1.697E+1
-5.349E-2	7.750E+0	1.704E+1
-5.673E-2	7.734E+0	1.712E+1
-5.673E-2	7.805E+0	1.690E+1
-5.673E-2	7.779E+0	1.709E+1
-5.187E-2	7.688E+0	1.700E+1
-5.349E-2	7.828E+0	1.699E+1
-5.673E-2	7.743E+0	1.709E+1
-5.673E-2	7.691E+0	1.710E+1
-5.511E-2	7.763E+0	1.696E+1
-5.511E-2	7.863E+0	1.704E+1
-5.511E-2	7.831E+0	1.698E+1
-5.511E-2	7.805E+0	1.700E+1
-5.511E-2	7.795E+0	1.709E+1
-5.511E-2	7.831E+0	1.702E+1
-5.673E-2	7.756E+0	1.696E+1
-5.673E-2	7.850E+0	1.695E+1
-5.349E-2	7.837E+0	1.703E+1
-5.673E-2	7.824E+0	1.701E+1
-5.998E-2	7.669E+0	1.697E+1
-5.673E-2	7.896E+0	1.699E+1
-5.349E-2	7.870E+0	1.695E+1
-5.673E-2	7.747E+0	1.712E+1
-5.673E-2	7.837E+0	1.700E+1
-5.673E-2	7.854E+0	1.707E+1
-5.187E-2	7.678E+0	1.697E+1
-5.511E-2	7.786E+0	1.700E+1
-5.511E-2	7.873E+0	1.694E+1
-5.835E-2	7.837E+0	1.690E+1
-5.349E-2	7.799E+0	1.691E+1
-5.511E-2	7.760E+0	1.712E+1
-5.835E-2	7.928E+0	1.683E+1
-5.835E-2	7.802E+0	1.694E+1
-5.349E-2	7.714E+0	1.707E+1
-5.511E-2	7.847E+0	1.701E+1
-5.673E-2	7.815E+0	1.694E+1
-5.511E-2	7.786E+0	1.706E+1
-5.349E-2	7.704E+0	1.711E+1
-5.673E-2	7.818E+0	1.693E+1
-5.673E-2	7.717E+0	1.684E+1
-5.673E-2	7.834E+0	1.710E+1
-5.349E-2	7.734E+0	1.726E+1
-5.673E-2	7.912E+0	1.688E+1
-5.835E-2	7.815E+0	1.695E+1
-5.349E-2	7.880E+0	1.699E+1
-5.025E-2	7.954E+0	1.688E+1
-5.349E-2	7.824E+0	1.697E+1
-5.673E-2	7.805E+0	1.701E+1
-5.349E-2	7.743E+0	1.704E+1
-5.349E-2	7.811E+0	1.711E+1
-5.511E-2	7.786E+0	1.695E+1
-5.673E-2	7.844E+0	1.695E+1
-5.835E-2	7.837E+0	1.703E+1
-5.025E-2	7.841E+0	1.696E+1
-5.349E-2	7.893E+0	1.684E+1
-5.835E-2	7.773E+0	1.687E+1
-5.349E-2	7.883E+0	1.709E+1
-5.511E-2	7.776E+0	1.703E+1
-5.673E-2	7.756E+0	1.702E+1
-5.998E-2	7.779E+0	1.705E+1
-5.673E-2	7.912E+0	1.690E+1
-5.187E-2	7.831E+0	1.694E+1
-5.673E-2	7.919E+0	1.702E+1
-5.998E-2	7.753E+0	1.695E+1
-5.187E-2	7.876E+0	1.720E+1
-5.187E-2	7.841E+0	1.689E+1
-4.862E-2	7.870E+0	1.686E+1
-5.673E-2	7.957E+0	1.704E+1
-5.511E-2	7.902E+0	1.692E+1
-5.349E-2	7.724E+0	1.693E+1
-5.349E-2	7.847E+0	1.710E+1
-5.511E-2	7.802E+0	1.695E+1
-5.673E-2	7.773E+0	1.701E+1
-5.187E-2	7.717E+0	1.707E+1
-5.349E-2	7.659E+0	1.709E+1
-5.673E-2	7.695E+0	1.704E+1
-5.349E-2	7.834E+0	1.705E+1
-5.349E-2	7.782E+0	1.685E+1
-5.187E-2	7.763E+0	1.703E+1
-5.673E-2	7.925E+0	1.697E+1
-5.673E-2	7.883E+0	1.686E+1
-5.511E-2	7.837E+0	1.704E+1
-5.349E-2	7.724E+0	1.714E+1
-5.511E-2	7.779E+0	1.700E+1
-5.349E-2	7.850E+0	1.695E+1
-5.187E-2	7.734E+0	1.706E+1
-5.349E-2	7.792E+0	1.700E+1
-5.673E-2	7.792E+0	1.700E+1
-5.673E-2	7.773E+0	1.695E+1
-5.187E-2	7.753E+0	1.693E+1
-5.187E-2	7.789E+0	1.702E+1
-5.835E-2	7.818E+0	1.702E+1
-5.673E-2	7.724E+0	1.688E+1
-5.187E-2	7.837E+0	1.697E+1
-5.511E-2	7.766E+0	1.712E+1
-5.511E-2	7.847E+0	1.702E+1
-5.349E-2	7.730E+0	1.714E+1
-5.349E-2	7.802E+0	1.713E+1
-5.349E-2	7.795E+0	1.697E+1
-5.835E-2	7.857E+0	1.689E+1
-5.835E-2	7.873E+0	1.702E+1
-5.349E-2	7.857E+0	1.704E+1
-5.511E-2	7.857E+0	1.698E+1
-5.349E-2	7.811E+0	1.718E+1
-5.511E-2	7.717E+0	1.697E+1
-5.511E-2	7.646E+0	1.700E+1
-5.187E-2	7.795E+0	1.692E+1
-5.835E-2	7.922E+0	1.702E+1
-5.349E-2	7.789E+0	1.693E+1
-5.349E-2	7.805E+0	1.698E+1
-5.349E-2	7.805E+0	1.697E+1
-5.835E-2	7.889E+0	1.688E+1
-5.511E-2	7.828E+0	1.704E+1
-5.511E-2	7.747E+0	1.697E+1
-5.349E-2	7.795E+0	1.699E+1
-5.835E-2	7.727E+0	1.705E+1
-5.673E-2	7.880E+0	1.708E+1
-5.349E-2	7.808E+0	1.690E+1
-5.349E-2	7.870E+0	1.700E+1
-5.673E-2	7.883E+0	1.708E+1
-5.349E-2	7.870E+0	1.713E+1
-5.025E-2	7.756E+0	1.697E+1
-5.187E-2	7.841E+0	1.692E+1
-5.835E-2	7.769E+0	1.705E+1
-5.511E-2	7.747E+0	1.699E+1
-5.187E-2	7.889E+0	1.707E+1
-5.349E-2	7.880E+0	1.693E+1
-5.835E-2	7.841E+0	1.696E+1
-5.349E-2	7.721E+0	1.691E+1
-5.187E-2	7.773E+0	1.705E+1
-5.349E-2	7.691E+0	1.700E+1
-5.835E-2	7.792E+0	1.689E+1
-5.673E-2	7.753E+0	1.714E+1
-5.187E-2	7.773E+0	1.704E+1
-5.673E-2	7.831E+0	1.702E+1
-5.835E-2	7.906E+0	1.712E+1
-5.349E-2	7.873E+0	1.697E+1
-5.511E-2	7.818E+0	1.703E+1
-5.349E-2	7.850E+0	1.688E+1
-5.673E-2	7.799E+0	1.698E+1
-5.349E-2	7.776E+0	1.708E+1
-5.187E-2	7.672E+0	1.697E+1
-5.349E-2	7.815E+0	1.714E+1
-5.673E-2	7.776E+0	1.706E+1
-5.349E-2	7.743E+0	1.700E+1
-4.862E-2	7.860E+0	1.702E+1
-5.511E-2	7.818E+0	1.700E+1
-5.673E-2	7.811E+0	1.703E+1
-5.673E-2	7.850E+0	1.713E+1
-5.511E-2	7.795E+0	1.702E+1
-5.349E-2	7.786E+0	1.685E+1
-5.673E-2	7.711E+0	1.699E+1
-5.349E-2	7.795E+0	1.706E+1
-5.025E-2	7.743E+0	1.710E+1
-5.187E-2	7.850E+0	1.686E+1
-5.511E-2	7.854E+0	1.695E+1
-5.511E-2	7.734E+0	1.693E+1
-5.349E-2	7.753E+0	1.698E+1
-5.349E-2	7.795E+0	1.701E+1
-5.511E-2	7.743E+0	1.716E+1
-5.349E-2	7.604E+0	1.701E+1
-5.349E-2	7.766E+0	1.700E+1
-5.187E-2	7.753E+0	1.694E+1
-5.835E-2	7.821E+0	1.700E+1
-5.511E-2	7.792E+0	1.687E+1
-5.187E-2	7.753E+0	1.704E+1
-5.349E-2	7.824E+0	1.700E+1
-5.998E-2	7.818E+0	1.693E+1
-5.511E-2	7.902E+0	1.691E+1
-5.349E-2	7.847E+0	1.696E+1
-5.187E-2	7.834E+0	1.700E+1
-5.511E-2	7.743E+0	1.707E+1
-5.349E-2	7.795E+0	1.705E+1
-5.025E-2	7.821E+0	1.691E+1
-5.187E-2	7.753E+0	1.701E+1
-5.835E-2	7.799E+0	1.700E+1
-5.511E-2	7.691E+0	1.701E+1
-5.511E-2	7.773E+0	1.689E+1
-4.862E-2	7.831E+0	1.711E+1
-5.673E-2	7.821E+0	1.695E+1
-5.673E-2	7.704E+0	1.693E+1
-5.025E-2	7.763E+0	1.691E+1
-5.025E-2	7.818E+0	1.711E+1
-5.835E-2	7.815E+0	1.681E+1
-5.511E-2	7.695E+0	1.697E+1
-5.025E-2	7.821E+0	1.704E+1
-5.349E-2	7.811E+0	1.705E+1
-5.835E-2	7.685E+0	1.688E+1
-5.349E-2	7.802E+0	1.688E+1
-5.349E-2	7.691E+0	1.707E+1
-5.349E-2	7.811E+0	1.678E+1
-5.349E-2	7.834E+0	1.704E+1
-5.511E-2	7.847E+0	1.718E+1
-5.187E-2	7.776E+0	1.698E+1
-5.349E-2	7.678E+0	1.711E+1
-5.673E-2	7.769E+0	1.695E+1
-5.511E-2	7.737E+0	1.689E+1
-5.349E-2	7.776E+0	1.701E+1
-5.673E-2	7.756E+0	1.718E+1
-5.511E-2	7.928E+0	1.702E+1
-5.511E-2	7.857E+0	1.712E+1
-5.349E-2	7.766E+0	1.713E+1
-5.349E-2	7.928E+0	1.718E+1
-5.511E-2	7.792E+0	1.698E+1
-5.349E-2	7.591E+0	1.701E+1
-5.349E-2	7.721E+0	1.694E+1
-5.349E-2	7.834E+0	1.700E+1
-5.511E-2	7.821E+0	1.706E+1
-5.673E-2	7.844E+0	1.693E+1
-5.349E-2	7.828E+0	1.704E+1
-5.349E-2	7.834E+0	1.706E+1
-5.511E-2	7.773E+0	1.710E+1
-5.511E-2	7.776E+0	1.696E+1
-5.187E-2	7.795E+0	1.696E+1
-5.349E-2	7.834E+0	1.685E+1
-5.673E-2	7.691E+0	1.698E+1
-5.673E-2	7.893E+0	1.704E+1
-5.349E-2	7.708E+0	1.692E+1
-5.511E-2	7.834E+0	1.682E+1
-5.673E-2	7.779E+0	1.685E+1
-5.349E-2	7.750E+0	1.697E+1
-4.700E-2	7.935E+0	1.684E+1
-5.025E-2	7.854E+0	1.699E+1
-5.673E-2	7.828E+0	1.697E+1
-5.511E-2	7.766E+0	1.704E+1
-5.349E-2	7.776E+0	1.704E+1
-5.349E-2	7.860E+0	1.690E+1
-5.673E-2	7.782E+0	1.697E+1
-5.511E-2	7.799E+0	1.707E+1
-5.025E-2	7.782E+0	1.700E+1
-5.187E-2	7.776E+0	1.705E+1
-5.835E-2	7.847E+0	1.691E+1
-5.349E-2	7.925E+0	1.712E+1
-5.349E-2	7.873E+0	1.705E+1
-5.187E-2	7.912E+0	1.697E+1
-5.998E-2	7.743E+0	1.688E+1
-5.511E-2	7.747E+0	1.701E+1
-5.025E-2	7.847E+0	1.693E+1
-5.349E-2	7.896E+0	1.708E+1
-5.349E-2	7.756E+0	1.701E+1
-5.511E-2	7.811E+0	1.702E+1
-5.187E-2	7.815E+0	1.698E+1
-5.187E-2	7.776E+0	1.705E+1
-5.673E-2	7.863E+0	1.715E+1
-5.349E-2	7.782E+0	1.704E+1
-5.187E-2	7.756E+0	1.702E+1
-5.349E-2	7.873E+0	1.700E+1
-5.673E-2	7.886E+0	1.698E+1
-5.511E-2	7.899E+0	1.692E+1
-5.187E-2	7.782E+0	1.696E+1
-5.349E-2	7.828E+0	1.706E+1
-5.673E-2	7.773E+0	1.702E+1
-5.025E-2	7.766E+0	1.693E+1
-5.349E-2	7.889E+0	1.696E+1
-5.349E-2	7.805E+0	1.701E+1
-5.835E-2	7.844E+0	1.700E+1
-5.187E-2	7.870E+0	1.691E+1
-5.187E-2	7.773E+0	1.699E+1
-5.025E-2	7.646E+0	1.688E+1
-5.349E-2	7.880E+0	1.706E+1
-5.349E-2	7.740E+0	1.704E+1
-5.349E-2	7.740E+0	1.683E+1
-5.187E-2	7.779E+0	1.709E+1
-5.835E-2	7.873E+0	1.688E+1
-5.349E-2	7.889E+0	1.688E+1
-5.025E-2	7.811E+0	1.701E+1
-5.511E-2	7.857E+0	1.700E+1
-5.187E-2	7.724E+0	1.693E+1
-5.349E-2	7.776E+0	1.717E+1
-5.025E-2	7.815E+0	1.703E+1
-5.025E-2	7.799E+0	1.698E+1
-5.673E-2	7.753E+0	1.710E+1
-5.349E-2	7.753E+0	1.687E+1
-5.349E-2	7.682E+0	1.700E+1
-5.187E-2	7.893E+0	1.707E+1
-5.511E-2	7.867E+0	1.706E+1
-5.511E-2	7.776E+0	1.697E+1
-5.025E-2	7.756E+0	1.701E+1
-5.349E-2	7.792E+0	1.696E+1
-5.673E-2	7.828E+0	1.705E+1
-5.511E-2	7.786E+0	1.696E+1
-5.673E-2	7.737E+0	1.706E+1
-5.187E-2	7.906E+0	1.700E+1
-5.349E-2	7.766E+0	1.693E+1
-5.349E-2	7.766E+0	1.707E+1
-5.349E-2	7.773E+0	1.711E+1
-5.349E-2	7.808E+0	1.699E+1
-5.673E-2	7.769E+0	1.703E+1
-5.187E-2	7.818E+0	1.695E+1
-5.025E-2	7.828E+0	1.691E+1
-5.511E-2	7.880E+0	1.691E+1
-5.673E-2	7.737E+0	1.701E+1
-5.511E-2	7.935E+0	1.700E+1
-5.187E-2	7.753E+0	1.697E+1
-5.025E-2	7.818E+0	1.689E+1
-5.349E-2	7.782E+0	1.689E+1
-5.187E-2	7.811E+0	1.713E+1
-5.187E-2	7.808E+0	1.701E+1
-5.349E-2	7.857E+0	1.704E+1
-5.349E-2	7.831E+0	1.694E+1
-5.511E-2	7.740E+0	1.697E+1
-5.187E-2	7.724E+0	1.694E+1
-5.349E-2	7.766E+0	1.699E+1
-5.511E-2	7.854E+0	1.719E+1
-5.349E-2	7.786E+0	1.706E+1
-5.187E-2	7.808E+0	1.701E+1
-5.025E-2	7.747E+0	1.697E+1
-5.511E-2	7.756E+0	1.691E+1
-5.349E-2	7.763E+0	1.686E+1
-5.187E-2	7.902E+0	1.695E+1
-5.187E-2	7.944E+0	1.703E+1
-5.511E-2	7.789E+0	1.697E+1
-5.511E-2	7.893E+0	1.690E+1
-5.349E-2	7.730E+0	1.694E+1
-5.349E-2	7.854E+0	1.693E+1
-5.673E-2	7.792E+0	1.709E+1
-5.511E-2	7.925E+0	1.693E+1
-5.187E-2	7.717E+0	1.682E+1
-5.511E-2	7.795E+0	1.682E+1
-5.349E-2	7.792E+0	1.695E+1
-5.673E-2	7.776E+0	1.697E+1
-5.025E-2	7.763E+0	1.700E+1
-5.025E-2	7.802E+0	1.696E+1
-5.511E-2	7.779E+0	1.707E+1
-5.349E-2	7.782E+0	1.688E+1
-5.187E-2	7.640E+0	1.686E+1
-5.511E-2	7.763E+0	1.712E+1
-5.511E-2	7.841E+0	1.705E+1
-5.349E-2	7.850E+0	1.701E+1
-4.862E-2	7.792E+0	1.702E+1
-5.511E-2	7.789E+0	1.701E+1
-5.673E-2	7.792E+0	1.709E+1
-5.673E-2	7.818E+0	1.707E+1
-5.187E-2	7.724E+0	1.693E+1
-5.187E-2	7.860E+0	1.710E+1
-5.511E-2	7.841E+0	1.722E+1
-5.673E-2	7.837E+0	1.706E+1
-5.349E-2	7.831E+0	1.694E+1
-5.349E-2	7.763E+0	1.687E+1
-5.835E-2	7.799E+0	1.696E+1
-5.673E-2	7.740E+0	1.699E+1
-4.862E-2	7.824E+0	1.688E+1
-5.349E-2	7.802E+0	1.705E+1
-5.511E-2	7.776E+0	1.694E+1
-5.511E-2	7.818E+0	1.696E+1
-5.187E-2	7.808E+0	1.697E+1
-5.187E-2	7.873E+0	1.701E+1
-5.673E-2	7.782E+0	1.696E+1
-5.511E-2	7.721E+0	1.700E+1
-5.187E-2	7.841E+0	1.694E+1
-5.349E-2	7.889E+0	1.702E+1
-5.349E-2	7.769E+0	1.712E+1
-5.349E-2	7.873E+0	1.703E+1
-5.025E-2	7.763E+0	1.689E+1
-5.187E-2	7.734E+0	1.700E+1
-5.673E-2	7.824E+0	1.705E+1
-5.511E-2	7.857E+0	1.705E+1
-4.862E-2	7.737E+0	1.699E+1
-5.187E-2	7.730E+0	1.702E+1
-5.673E-2	7.870E+0	1.705E+1
-5.187E-2	7.811E+0	1.698E+1
-5.511E-2	7.867E+0	1.709E+1
-5.025E-2	7.844E+0	1.704E+1
-5.511E-2	7.763E+0	1.702E+1
-5.187E-2	7.763E+0	1.701E+1
-5.025E-2	7.753E+0	1.696E+1
-5.349E-2	7.805E+0	1.693E+1
-5.835E-2	7.808E+0	1.706E+1
-5.511E-2	7.701E+0	1.678E+1
-5.187E-2	7.863E+0	1.704E+1
-5.187E-2	7.782E+0	1.699E+1
-5.673E-2	7.776E+0	1.705E+1
-5.349E-2	7.824E+0	1.704E+1
-5.349E-2	7.860E+0	1.698E+1
-5.025E-2	7.730E+0	1.701E+1
-5.349E-2	7.779E+0	1.709E+1
-5.673E-2	7.834E+0	1.724E+1
-5.349E-2	7.662E+0	1.695E+1
-5.187E-2	7.795E+0	1.700E+1
-5.835E-2	7.695E+0	1.700E+1
-5.349E-2	7.688E+0	1.688E+1
-5.187E-2	7.643E+0	1.702E+1
-5.349E-2	7.802E+0	1.698E+1
-5.511E-2	7.876E+0	1.706E+1
-5.511E-2	7.828E+0	1.703E+1
-5.025E-2	7.743E+0	1.706E+1
-5.511E-2	7.779E+0	1.715E+1
-5.511E-2	7.756E+0	1.703E+1
-5.187E-2	7.831E+0	1.698E+1
-5.187E-2	7.734E+0	1.701E+1
-5.349E-2	7.779E+0	1.706E+1
-5.349E-2	7.782E+0	1.698E+1
-5.511E-2	7.682E+0	1.692E+1
-5.187E-2	7.763E+0	1.716E+1
-5.187E-2	7.906E+0	1.702E+1
-5.511E-2	7.821E+0	1.693E+1
-5.511E-2	7.886E+0	1.696E+1
-5.187E-2	7.769E+0	1.700E+1
-5.349E-2	7.607E+0	1.707E+1
-5.673E-2	7.743E+0	1.702E+1
-5.511E-2	7.837E+0	1.704E+1
-5.025E-2	7.844E+0	1.702E+1
-5.349E-2	7.834E+0	1.697E+1
-5.998E-2	7.675E+0	1.693E+1
-5.511E-2	7.815E+0	1.688E+1
-5.025E-2	7.750E+0	1.692E+1
-5.349E-2	7.876E+0	1.680E+1
-5.511E-2	7.834E+0	1.695E+1
-5.349E-2	7.828E+0	1.695E+1
-5.187E-2	7.870E+0	1.689E+1
-5.025E-2	7.896E+0	1.692E+1
-5.511E-2	7.756E+0	1.713E+1
-5.349E-2	7.837E+0	1.690E+1
-5.187E-2	7.795E+0	1.703E+1
-5.349E-2	7.721E+0	1.698E+1
-5.511E-2	7.766E+0	1.696E+1
-5.511E-2	7.808E+0	1.697E+1
-5.187E-2	7.763E+0	1.693E+1
-5.511E-2	7.860E+0	1.698E+1
-5.511E-2	7.786E+0	1.690E+1
-5.349E-2	7.815E+0	1.693E+1
-5.349E-2	7.734E+0	1.681E+1
-5.025E-2	7.795E+0	1.704E+1
-5.349E-2	7.860E+0	1.691E+1
-5.349E-2	7.727E+0	1.712E+1
-5.349E-2	7.786E+0	1.702E+1
-5.025E-2	7.789E+0	1.694E+1
-5.673E-2	7.782E+0	1.698E+1
-5.349E-2	7.756E+0	1.687E+1
-5.025E-2	7.779E+0	1.709E+1
-5.187E-2	7.750E+0	1.692E+1
-5.511E-2	7.799E+0	1.706E+1
-5.673E-2	7.691E+0	1.692E+1
-5.187E-2	7.727E+0	1.694E+1
-5.349E-2	7.899E+0	1.693E+1
-5.511E-2	7.724E+0	1.687E+1
-5.511E-2	7.672E+0	1.704E+1
-5.025E-2	7.795E+0	1.674E+1
-5.511E-2	7.837E+0	1.683E+1
-5.511E-2	7.678E+0	1.700E+1
-5.673E-2	7.740E+0	1.703E+1
-5.187E-2	7.786E+0	1.712E+1
-5.349E-2	7.656E+0	1.705E+1
-5.835E-2	7.805E+0	1.719E+1
-5.835E-2	7.714E+0	1.682E+1
-5.187E-2	7.756E+0	1.704E+1
-5.187E-2	7.786E+0	1.698E+1
-5.349E-2	7.808E+0	1.692E+1
-5.511E-2	7.850E+0	1.710E+1
-5.187E-2	7.883E+0	1.700E+1
-5.025E-2	7.714E+0	1.693E+1
-5.349E-2	7.643E+0	1.701E+1
-5.673E-2	7.795E+0	1.692E+1
-5.349E-2	7.811E+0	1.679E+1
-5.673E-2	7.815E+0	1.699E+1
-5.511E-2	7.834E+0	1.705E+1
-5.835E-2	7.802E+0	1.698E+1
-5.349E-2	7.857E+0	1.697E+1
-5.187E-2	7.831E+0	1.705E+1
-5.835E-2	7.753E+0	1.707E+1
-5.349E-2	7.760E+0	1.690E+1
-5.187E-2	7.889E+0	1.708E+1
-5.349E-2	7.909E+0	1.690E+1
-5.673E-2	7.714E+0	1.702E+1
-5.187E-2	7.695E+0	1.694E+1
-5.187E-2	7.760E+0	1.699E+1
-5.025E-2	7.899E+0	1.703E+1
-5.673E-2	7.831E+0	1.707E+1
-5.349E-2	7.828E+0	1.689E+1
-5.349E-2	7.860E+0	1.689E+1
-5.187E-2	7.802E+0	1.714E+1
-5.673E-2	7.737E+0	1.714E+1
-5.349E-2	7.688E+0	1.692E+1
-5.187E-2	7.899E+0	1.707E+1
-4.862E-2	7.799E+0	1.685E+1
-5.511E-2	7.776E+0	1.699E+1
-5.349E-2	7.841E+0	1.695E+1
-5.025E-2	7.867E+0	1.707E+1
-5.511E-2	7.795E+0	1.702E+1
-5.511E-2	7.899E+0	1.710E+1
-5.511E-2	7.834E+0	1.700E+1
-5.349E-2	7.756E+0	1.703E+1
-5.187E-2	7.717E+0	1.704E+1
-5.673E-2	7.805E+0	1.709E+1
-5.349E-2	7.678E+0	1.706E+1
-5.025E-2	7.834E+0	1.699E+1
-5.187E-2	7.750E+0	1.716E+1
-5.511E-2	7.876E+0	1.694E+1
-5.349E-2	7.698E+0	1.712E+1
-5.025E-2	7.773E+0	1.698E+1
-5.187E-2	7.717E+0	1.697E+1
-5.835E-2	7.760E+0	1.687E+1
-5.673E-2	7.724E+0	1.705E+1
-5.349E-2	7.922E+0	1.705E+1
-5.025E-2	7.730E+0	1.699E+1
-5.511E-2	7.867E+0	1.691E+1
-5.835E-2	7.821E+0	1.688E+1
-5.349E-2	7.740E+0	1.701E+1
-5.187E-2	7.717E+0	1.713E+1
-5.673E-2	7.795E+0	1.689E+1
-5.673E-2	7.854E+0	1.711E+1
-5.025E-2	7.802E+0	1.711E+1
-4.862E-2	7.760E+0	1.688E+1
-5.187E-2	7.776E+0	1.692E+1
-5.511E-2	7.698E+0	1.707E+1
-5.349E-2	7.734E+0	1.704E+1
-5.187E-2	7.773E+0	1.697E+1
-5.511E-2	7.837E+0	1.686E+1
-5.187E-2	7.847E+0	1.687E+1
-5.025E-2	7.717E+0	1.715E+1
-5.511E-2	7.870E+0	1.682E+1
-5.673E-2	7.691E+0	1.702E+1
-5.511E-2	7.727E+0	1.707E+1
-5.187E-2	7.811E+0	1.696E+1
-5.349E-2	7.876E+0	1.689E+1
-5.673E-2	7.795E+0	1.709E+1
-5.511E-2	7.857E+0	1.696E+1
-5.025E-2	7.763E+0	1.698E+1
-5.349E-2	7.799E+0	1.699E+1
-5.025E-2	7.779E+0	1.689E+1
-5.349E-2	7.863E+0	1.698E+1
-5.025E-2	7.782E+0	1.706E+1
-5.187E-2	7.760E+0	1.700E+1
-5.511E-2	7.802E+0	1.718E+1
-5.187E-2	7.721E+0	1.696E+1
-5.025E-2	7.727E+0	1.687E+1
-5.025E-2	7.747E+0	1.694E+1
-5.511E-2	7.704E+0	1.683E+1
-5.349E-2	7.889E+0	1.699E+1
-5.025E-2	7.646E+0	1.703E+1
-5.349E-2	7.808E+0	1.703E+1
-5.511E-2	7.802E+0	1.704E+1
-5.511E-2	7.831E+0	1.679E+1
-5.025E-2	7.837E+0	1.706E+1
-5.187E-2	7.834E+0	1.681E+1
-5.025E-2	7.837E+0	1.705E+1
-5.349E-2	7.672E+0	1.695E+1
-5.187E-2	7.808E+0	1.712E+1
-5.025E-2	7.737E+0	1.700E+1
-5.349E-2	7.743E+0	1.718E+1
-5.349E-2	7.760E+0	1.695E+1
-5.025E-2	7.818E+0	1.688E+1
-5.025E-2	7.831E+0	1.682E+1
-5.673E-2	7.802E+0	1.700E+1
-5.187E-2	7.779E+0	1.686E+1
-4.862E-2	7.776E+0	1.696E+1
-5.025E-2	7.786E+0	1.683E+1
-5.511E-2	7.763E+0	1.692E+1
-5.187E-2	7.711E+0	1.688E+1
-5.025E-2	7.867E+0	1.717E+1
-5.025E-2	7.769E+0	1.692E+1
-5.511E-2	7.760E+0	1.703E+1
-5.187E-2	7.854E+0	1.702E+1
-5.187E-2	7.799E+0	1.697E+1
-5.187E-2	7.847E+0	1.711E+1
-5.673E-2	7.802E+0	1.700E+1
-5.349E-2	7.701E+0	1.706E+1
-5.025E-2	7.672E+0	1.694E+1
-5.187E-2	7.779E+0	1.705E+1
-5.349E-2	7.857E+0	1.695E+1
-5.349E-2	7.782E+0	1.709E+1
-5.025E-2	7.792E+0	1.697E+1
-5.187E-2	7.886E+0	1.707E+1
-5.673E-2	7.815E+0	1.712E+1
-5.673E-2	7.789E+0	1.708E+1
-5.025E-2	7.769E+0	1.700E+1
-5.025E-2	7.789E+0	1.701E+1
-5.673E-2	7.779E+0	1.706E+1
-5.349E-2	7.821E+0	1.699E+1
-5.025E-2	7.769E+0	1.688E+1
-5.025E-2	7.782E+0	1.693E+1
-5.511E-2	7.795E+0	1.694E+1
-5.349E-2	7.837E+0	1.704E+1
-5.187E-2	7.795E+0	1.703E+1
-5.187E-2	7.763E+0	1.705E+1
-5.349E-2	7.828E+0	1.692E+1
-5.673E-2	7.863E+0	1.680E+1
-5.349E-2	7.721E+0	1.700E+1
-5.187E-2	7.704E+0	1.693E+1
-5.511E-2	7.818E+0	1.693E+1
-5.511E-2	7.649E+0	1.680E+1
-5.025E-2	7.760E+0	1.700E+1
-4.862E-2	7.802E+0	1.686E+1
-5.511E-2	7.711E+0	1.702E+1
-5.673E-2	7.678E+0	1.691E+1
-5.025E-2	7.730E+0	1.698E+1
-4.862E-2	7.837E+0	1.692E+1
-5.349E-2	7.753E+0	1.696E+1
-5.511E-2	7.857E+0	1.701E+1
-5.025E-2	7.805E+0	1.692E+1
-5.025E-2	7.818E+0	1.693E+1
-5.349E-2	7.695E+0	1.695E+1
-5.511E-2	7.786E+0	1.694E+1
-5.349E-2	7.747E+0	1.694E+1
-5.025E-2	7.815E+0	1.703E+1
-5.673E-2	7.828E+0	1.700E+1
-5.349E-2	7.854E+0	1.706E+1
-5.187E-2	7.714E+0	1.713E+1
-5.349E-2	7.779E+0	1.675E+1
-5.511E-2	7.919E+0	1.689E+1
-5.349E-2	7.711E+0	1.702E+1
-4.862E-2	7.763E+0	1.706E+1
-5.349E-2	7.799E+0	1.701E+1
-5.511E-2	7.743E+0	1.713E+1
-5.187E-2	7.818E+0	1.686E+1
-5.025E-2	7.844E+0	1.681E+1
-5.187E-2	7.724E+0	1.692E+1
-5.511E-2	7.760E+0	1.694E+1
-5.511E-2	7.646E+0	1.696E+1
-5.187E-2	7.837E+0	1.707E+1
-5.187E-2	7.730E+0	1.701E+1
-5.511E-2	7.766E+0	1.700E+1
-5.349E-2	7.912E+0	1.700E+1
-5.187E-2	7.773E+0	1.700E+1
-5.025E-2	7.743E+0	1.689E+1
-5.349E-2	7.854E+0	1.694E+1
-5.511E-2	7.808E+0	1.699E+1
-5.025E-2	7.886E+0	1.696E+1
-5.025E-2	7.789E+0	1.704E+1
-5.187E-2	7.685E+0	1.696E+1
-5.187E-2	7.779E+0	1.694E+1
-5.025E-2	7.782E+0	1.714E+1
-5.511E-2	7.831E+0	1.702E+1
-5.349E-2	7.847E+0	1.701E+1
-5.673E-2	7.811E+0	1.707E+1
-5.025E-2	7.782E+0	1.689E+1
-5.349E-2	7.740E+0	1.697E+1
-5.349E-2	7.666E+0	1.688E+1
-5.511E-2	7.630E+0	1.698E+1
-5.025E-2	7.867E+0	1.709E+1
-5.187E-2	7.727E+0	1.697E+1
-5.835E-2	7.831E+0	1.683E+1
-5.349E-2	7.717E+0	1.704E+1
-4.862E-2	7.808E+0	1.690E+1
-5.025E-2	7.944E+0	1.683E+1
-5.673E-2	7.792E+0	1.695E+1
-5.349E-2	7.766E+0	1.686E+1
-5.187E-2	7.802E+0	1.701E+1
-5.025E-2	7.799E+0	1.692E+1
-5.673E-2	7.847E+0	1.711E+1
-5.511E-2	7.802E+0	1.686E+1
-5.187E-2	7.714E+0	1.694E+1
-5.187E-2	7.743E+0	1.697E+1
-5.187E-2	7.779E+0	1.684E+1
-5.349E-2	7.854E+0	1.717E+1
-4.862E-2	7.815E+0	1.700E+1
-5.025E-2	7.847E+0	1.703E+1
-5.511E-2	7.766E+0	1.687E+1
-5.349E-2	7.857E+0	1.700E+1
-5.025E-2	7.721E+0	1.696E+1
-5.187E-2	7.854E+0	1.697E+1
-5.349E-2	7.740E+0	1.717E+1
-5.187E-2	7.750E+0	1.689E+1
-5.025E-2	7.717E+0	1.706E+1
-4.700E-2	7.834E+0	1.677E+1
-5.187E-2	7.795E+0	1.690E+1
-5.349E-2	7.773E+0	1.688E+1
-5.025E-2	7.906E+0	1.707E+1
-5.187E-2	7.834E+0	1.684E+1
-5.349E-2	7.870E+0	1.699E+1
-5.349E-2	7.893E+0	1.688E+1
-5.187E-2	7.782E+0	1.691E+1
-4.862E-2	7.786E+0	1.684E+1
-5.511E-2	7.818E+0	1.708E+1
-5.511E-2	7.695E+0	1.688E+1
-5.025E-2	7.824E+0	1.709E+1
-5.025E-2	7.896E+0	1.681E+1
-5.511E-2	7.889E+0	1.699E+1
-5.511E-2	7.750E+0	1.692E+1
-5.025E-2	7.756E+0	1.696E+1
-5.187E-2	7.915E+0	1.704E+1
-5.187E-2	7.893E+0	1.694E+1
-5.511E-2	7.717E+0	1.698E+1
-4.862E-2	7.724E+0	1.691E+1
-5.187E-2	7.818E+0	1.695E+1
-5.187E-2	7.763E+0	1.704E+1
-5.349E-2	7.773E+0	1.706E+1
-4.862E-2	7.818E+0	1.700E+1
-5.187E-2	7.704E+0	1.706E+1
-5.511E-2	7.824E+0	1.695E+1
-5.511E-2	7.831E+0	1.695E+1
-4.862E-2	7.805E+0	1.712E+1
-5.511E-2	7.769E+0	1.686E+1
-5.349E-2	7.685E+0	1.676E+1
-5.511E-2	7.769E+0	1.695E+1
-5.187E-2	7.773E+0	1.691E+1
-5.187E-2	7.734E+0	1.696E+1
-5.349E-2	7.760E+0	1.704E+1
-5.511E-2	7.743E+0	1.703E+1
-5.187E-2	7.876E+0	1.707E+1
-5.349E-2	7.873E+0	1.680E+1
-5.673E-2	7.818E+0	1.683E+1
-5.511E-2	7.792E+0	1.699E+1
-5.187E-2	7.773E+0	1.687E+1
-4.700E-2	7.828E+0	1.709E+1
-5.187E-2	7.730E+0	1.694E+1
-5.187E-2	7.743E+0	1.703E+1
-5.025E-2	7.912E+0	1.687E+1
-5.025E-2	7.808E+0	1.692E+1
-5.511E-2	7.786E+0	1.701E+1
-5.187E-2	7.666E+0	1.691E+1
-4.862E-2	7.734E+0	1.693E+1
-5.025E-2	7.896E+0	1.696E+1
-5.349E-2	7.773E+0	1.697E+1
-5.511E-2	7.844E+0	1.696E+1
-5.025E-2	7.899E+0	1.706E+1
-4.862E-2	7.854E+0	1.688E+1
-5.511E-2	7.779E+0	1.695E+1
-5.511E-2	7.769E+0	1.683E+1
-4.700E-2	7.854E+0	1.687E+1
-5.349E-2	7.860E+0	1.704E+1
-5.349E-2	7.815E+0	1.712E+1
-5.349E-2	7.834E+0	1.680E+1
-4.862E-2	7.776E+0	1.698E+1
-5.187E-2	7.828E+0	1.704E+1
-5.025E-2	7.834E+0	1.694E+1
-5.511E-2	7.747E+0	1.688E+1
-5.025E-2	7.740E+0	1.691E+1
-4.700E-2	7.776E+0	1.684E+1
-5.349E-2	7.691E+0	1.702E+1
-5.187E-2	7.763E+0	1.699E+1
-5.025E-2	7.880E+0	1.691E+1
-5.025E-2	7.695E+0	1.695E+1
-5.349E-2	7.795E+0	1.706E+1
-5.349E-2	7.811E+0	1.706E+1
-5.187E-2	7.786E+0	1.700E+1
-5.025E-2	7.747E+0	1.686E+1
-5.349E-2	7.808E+0	1.711E+1
-5.349E-2	7.844E+0	1.707E+1
-5.025E-2	7.802E+0	1.681E+1
-5.187E-2	7.795E+0	1.703E+1
-5.187E-2	7.633E+0	1.690E+1
-5.349E-2	7.782E+0	1.700E+1
-5.187E-2	7.912E+0	1.700E+1
-4.700E-2	7.711E+0	1.697E+1
-5.511E-2	7.711E+0	1.690E+1
-5.511E-2	7.769E+0	1.701E+1
-5.025E-2	7.834E+0	1.695E+1
-5.025E-2	7.701E+0	1.696E+1
-5.511E-2	7.724E+0	1.689E+1
-5.349E-2	7.782E+0	1.695E+1
-5.025E-2	7.948E+0	1.708E+1
-5.187E-2	7.850E+0	1.694E+1
-5.349E-2	7.786E+0	1.690E+1
-5.511E-2	7.834E+0	1.707E+1
-5.349E-2	7.815E+0	1.699E+1
-5.025E-2	7.834E+0	1.698E+1
-5.511E-2	7.837E+0	1.696E+1
-5.349E-2	7.850E+0	1.691E+1
-5.025E-2	7.867E+0	1.696E+1
-5.025E-2	7.747E+0	1.693E+1
-5.349E-2	7.766E+0	1.687E+1
-5.349E-2	7.766E+0	1.696E+1
-5.025E-2	7.789E+0	1.699E+1
-5.025E-2	7.860E+0	1.707E+1
-5.349E-2	7.847E+0	1.694E+1
-5.349E-2	7.633E+0	1.690E+1
-4.862E-2	7.653E+0	1.690E+1
-5.025E-2	7.773E+0	1.695E+1
-5.349E-2	7.811E+0	1.683E+1
-5.187E-2	7.786E+0	1.693E+1
-5.187E-2	7.763E+0	1.685E+1
-5.025E-2	7.688E+0	1.689E+1
-5.349E-2	7.847E+0	1.707E+1
-5.187E-2	7.831E+0	1.680E+1
-4.862E-2	7.841E+0	1.674E+1
-5.349E-2	7.756E+0	1.701E+1
-5.349E-2	7.760E+0	1.689E+1
-5.511E-2	7.740E+0	1.694E+1
-5.187E-2	7.769E+0	1.686E+1
-5.349E-2	7.795E+0	1.699E+1
-5.511E-2	7.808E+0	1.700E+1
-5.511E-2	7.666E+0	1.701E+1
-5.187E-2	7.763E+0	1.698E+1
-5.187E-2	7.799E+0	1.687E+1
-5.511E-2	7.750E+0	1.709E+1
-5.349E-2	7.760E+0	1.698E+1
-5.187E-2	7.695E+0	1.697E+1
-4.862E-2	7.876E+0	1.671E+1
-5.349E-2	7.614E+0	1.701E+1
-5.511E-2	7.880E+0	1.681E+1
-5.025E-2	7.756E+0	1.705E+1
-4.862E-2	7.854E+0	1.698E+1
-5.349E-2	7.669E+0	1.715E+1
-5.511E-2	7.743E+0	1.678E+1
-5.187E-2	7.837E+0	1.693E+1
-4.862E-2	7.682E+0	1.690E+1
-5.349E-2	7.734E+0	1.687E+1
-5.349E-2	7.688E+0	1.692E+1
-5.187E-2	7.727E+0	1.712E+1
-4.862E-2	7.737E+0	1.696E+1
-5.349E-2	7.743E+0	1.692E+1
-5.187E-2	7.721E+0	1.690E+1
-5.025E-2	7.753E+0	1.701E+1
-5.187E-2	7.857E+0	1.688E+1
-5.349E-2	7.737E+0	1.695E+1
-5.511E-2	7.831E+0	1.689E+1
-4.862E-2	7.860E+0	1.700E+1
-4.862E-2	7.883E+0	1.694E+1
-5.349E-2	7.824E+0	1.703E+1
-5.349E-2	7.727E+0	1.701E+1
-5.187E-2	7.763E+0	1.696E+1
-5.025E-2	7.786E+0	1.692E+1
-5.511E-2	7.773E+0	1.695E+1
-5.349E-2	7.811E+0	1.693E+1
-4.700E-2	7.909E+0	1.690E+1
-5.025E-2	7.786E+0	1.705E+1
-5.187E-2	7.685E+0	1.691E+1
-5.349E-2	7.685E+0	1.701E+1
-4.862E-2	7.656E+0	1.683E+1
-4.862E-2	7.766E+0	1.702E+1
-5.349E-2	7.818E+0	1.701E+1
-5.511E-2	7.659E+0	1.700E+1
-5.025E-2	7.795E+0	1.699E+1
-5.025E-2	7.776E+0	1.697E+1
-5.187E-2	7.688E+0	1.696E+1
-5.187E-2	7.711E+0	1.701E+1
-5.025E-2	7.847E+0	1.691E+1
-5.187E-2	7.756E+0	1.684E+1
-5.187E-2	7.850E+0	1.691E+1
-5.187E-2	7.854E+0	1.690E+1
-5.025E-2	7.818E+0	1.701E+1
-4.862E-2	7.730E+0	1.688E+1
-5.349E-2	7.802E+0	1.697E+1
-5.673E-2	7.760E+0	1.693E+1
-5.025E-2	7.711E+0	1.698E+1
-5.025E-2	7.730E+0	1.679E+1
-5.349E-2	7.756E+0	1.703E+1
-5.511E-2	7.743E+0	1.701E+1
-5.025E-2	7.824E+0	1.689E+1
-5.025E-2	7.831E+0	1.708E+1
-5.511E-2	7.792E+0	1.689E+1
-5.349E-2	7.932E+0	1.696E+1
-4.700E-2	7.750E+0	1.688E+1
-5.025E-2	7.766E+0	1.691E+1
-5.187E-2	7.850E+0	1.711E+1
-5.673E-2	7.653E+0	1.700E+1
-5.187E-2	7.734E+0	1.711E+1
-5.025E-2	7.870E+0	1.695E+1
-5.511E-2	7.789E+0	1.698E+1
-5.025E-2	7.721E+0	1.688E+1
-5.025E-2	7.818E+0	1.676E+1
-4.862E-2	7.779E+0	1.696E+1
-5.349E-2	7.773E+0	1.686E+1
-5.511E-2	7.769E+0	1.678E+1
-5.025E-2	7.701E+0	1.698E+1
-4.862E-2	7.678E+0	1.699E+1
-5.187E-2	7.766E+0	1.678E+1
-5.349E-2	7.854E+0	1.694E+1
-5.025E-2	7.776E+0	1.684E+1
-5.025E-2	7.857E+0	1.693E+1
-5.187E-2	7.792E+0	1.706E+1
-5.349E-2	7.727E+0	1.692E+1
-5.025E-2	7.750E+0	1.696E+1
-5.025E-2	7.818E+0	1.710E+1
-5.187E-2	7.847E+0	1.700E+1
-5.511E-2	7.743E+0	1.684E+1
-5.187E-2	7.776E+0	1.697E+1
-5.025E-2	7.717E+0	1.691E+1
-5.349E-2	7.893E+0	1.696E+1
-5.349E-2	7.802E+0	1.691E+1
-4.862E-2	7.662E+0	1.692E+1
-5.025E-2	7.743E+0	1.689E+1
-5.025E-2	7.844E+0	1.689E+1
-5.187E-2	7.782E+0	1.689E+1
-5.187E-2	7.805E+0	1.684E+1
-5.025E-2	7.691E+0	1.682E+1
-5.187E-2	7.805E+0	1.690E+1
-5.349E-2	7.886E+0	1.697E+1
-5.025E-2	7.737E+0	1.691E+1
-5.349E-2	7.737E+0	1.691E+1
-5.349E-2	7.743E+0	1.702E+1
-5.187E-2	7.831E+0	1.699E+1
-5.025E-2	7.727E+0	1.689E+1
-5.025E-2	7.789E+0	1.681E+1
-5.349E-2	7.750E+0	1.700E+1
-5.511E-2	7.779E+0	1.696E+1
-4.862E-2	7.659E+0	1.701E+1
-4.700E-2	7.695E+0	1.697E+1
-5.349E-2	7.857E+0	1.688E+1
-5.673E-2	7.698E+0	1.694E+1
-4.862E-2	7.766E+0	1.708E+1
-5.025E-2	7.763E+0	1.695E+1
-5.349E-2	7.815E+0	1.696E+1
-5.025E-2	7.799E+0	1.683E+1
-4.700E-2	7.769E+0	1.693E+1
-5.025E-2	7.786E+0	1.688E+1
-5.349E-2	7.821E+0	1.707E+1
-5.511E-2	7.776E+0	1.707E+1
-5.187E-2	7.786E+0	1.687E+1
-5.187E-2	7.714E+0	1.694E+1
-5.349E-2	7.730E+0	1.697E+1
-5.349E-2	7.841E+0	1.705E+1
-5.187E-2	7.847E+0	1.701E+1
-5.187E-2	7.779E+0	1.700E+1
-5.349E-2	7.857E+0	1.694E+1
-5.349E-2	7.756E+0	1.699E+1
-5.025E-2	7.779E+0	1.689E+1
-5.025E-2	7.708E+0	1.691E+1
-5.025E-2	7.824E+0	1.684E+1
-5.187E-2	7.893E+0	1.700E+1
-5.187E-2	7.899E+0	1.698E+1
-5.025E-2	7.769E+0	1.684E+1
-5.187E-2	7.834E+0	1.690E+1
-5.187E-2	7.685E+0	1.697E+1
-5.187E-2	7.802E+0	1.679E+1
-4.862E-2	7.669E+0	1.708E+1
-5.349E-2	7.863E+0	1.697E+1
-5.187E-2	7.743E+0	1.691E+1
-5.025E-2	7.792E+0	1.685E+1
-5.025E-2	7.727E+0	1.691E+1
-5.025E-2	7.821E+0	1.706E+1
-5.349E-2	7.727E+0	1.704E+1
-4.862E-2	7.763E+0	1.687E+1
-5.349E-2	7.841E+0	1.697E+1
-5.025E-2	7.756E+0	1.700E+1
-5.187E-2	7.844E+0	1.691E+1
-4.862E-2	7.773E+0	1.687E+1
-4.862E-2	7.734E+0	1.693E+1
-5.187E-2	7.883E+0	1.695E+1
-5.349E-2	7.847E+0	1.685E+1
-5.025E-2	7.811E+0	1.693E+1
-4.862E-2	7.799E+0	1.697E+1
-5.187E-2	7.799E+0	1.690E+1
-5.511E-2	7.669E+0	1.690E+1
-5.187E-2	7.824E+0	1.706E+1
-4.862E-2	7.789E+0	1.690E+1
-5.511E-2	7.766E+0	1.688E+1
-5.349E-2	7.659E+0	1.678E+1
-5.349E-2	7.896E+0	1.694E+1
-4.700E-2	7.837E+0	1.703E+1
-5.025E-2	7.847E+0	1.694E+1
-5.187E-2	7.711E+0	1.691E+1
-5.025E-2	7.730E+0	1.677E+1
-5.025E-2	7.860E+0	1.696E+1
-5.187E-2	7.756E+0	1.703E+1
-5.511E-2	7.857E+0	1.697E+1
-5.025E-2	7.802E+0	1.702E+1
-5.025E-2	7.883E+0	1.696E+1
-5.187E-2	7.802E+0	1.680E+1
-5.349E-2	7.837E+0	1.693E+1
-5.025E-2	7.688E+0	1.693E+1
-5.187E-2	7.880E+0	1.689E+1
-5.025E-2	7.922E+0	1.699E+1
-5.349E-2	7.799E+0	1.701E+1
-5.187E-2	7.714E+0	1.694E+1
-4.862E-2	7.786E+0	1.688E+1
-5.349E-2	7.857E+0	1.680E+1
-5.187E-2	7.805E+0	1.694E+1
-4.862E-2	7.811E+0	1.684E+1
-5.025E-2	7.883E+0	1.689E+1
-5.187E-2	7.769E+0	1.690E+1
-5.187E-2	7.828E+0	1.691E+1
-4.700E-2	7.834E+0	1.695E+1
-5.025E-2	7.873E+0	1.684E+1
-5.187E-2	7.773E+0	1.703E+1
-5.187E-2	7.789E+0	1.696E+1
-5.025E-2	7.799E+0	1.687E+1
-4.862E-2	7.811E+0	1.700E+1
-5.187E-2	7.708E+0	1.705E+1
-5.511E-2	7.909E+0	1.691E+1
-5.025E-2	7.779E+0	1.689E+1
-4.700E-2	7.808E+0	1.679E+1
-5.187E-2	7.769E+0	1.694E+1
-5.187E-2	7.727E+0	1.704E+1
-5.187E-2	7.727E+0	1.697E+1
-5.025E-2	7.867E+0	1.693E+1
-4.862E-2	7.860E+0	1.690E+1
-5.187E-2	7.860E+0	1.689E+1
-4.862E-2	7.734E+0	1.676E+1
-4.862E-2	7.769E+0	1.685E+1
-5.511E-2	7.821E+0	1.704E+1
-5.511E-2	7.769E+0	1.677E+1
-5.187E-2	7.704E+0	1.698E+1
-4.862E-2	7.717E+0	1.696E+1
-5.187E-2	7.786E+0	1.702E+1
-5.187E-2	7.792E+0	1.695E+1
-4.862E-2	7.847E+0	1.696E+1
-4.862E-2	7.834E+0	1.696E+1
-5.025E-2	7.763E+0	1.693E+1
-5.187E-2	7.896E+0	1.700E+1
-4.700E-2	7.857E+0	1.676E+1
-4.862E-2	7.773E+0	1.694E+1
-5.187E-2	7.876E+0	1.702E+1
-5.187E-2	7.756E+0	1.701E+1
-4.862E-2	7.688E+0	1.706E+1
-5.025E-2	7.727E+0	1.692E+1
-5.349E-2	7.821E+0	1.687E+1
-5.349E-2	7.805E+0	1.697E+1
-5.187E-2	7.763E+0	1.688E+1
-5.025E-2	7.831E+0	1.690E+1
-5.025E-2	7.863E+0	1.689E+1
-5.187E-2	7.760E+0	1.696E+1
-5.187E-2	7.834E+0	1.698E+1
-4.862E-2	7.776E+0	1.700E+1
-5.025E-2	7.737E+0	1.692E+1
-5.187E-2	7.763E+0	1.700E+1
-5.349E-2	7.886E+0	1.702E+1
-4.700E-2	7.724E+0	1.692E+1
-5.349E-2	7.805E+0	1.677E+1
-5.673E-2	7.828E+0	1.683E+1
-4.862E-2	7.756E+0	1.688E+1
-4.862E-2	7.769E+0	1.685E+1
-5.349E-2	7.763E+0	1.692E+1
-5.349E-2	7.773E+0	1.697E+1
-5.025E-2	7.760E+0	1.701E+1
-5.025E-2	7.815E+0	1.691E+1
-5.349E-2	7.747E+0	1.694E+1
-4.862E-2	7.818E+0	1.696E+1
-4.862E-2	7.769E+0	1.695E+1
-4.862E-2	7.795E+0	1.684E+1
-5.349E-2	7.802E+0	1.686E+1
-5.349E-2	7.902E+0	1.698E+1
-4.700E-2	7.691E+0	1.704E+1
-4.862E-2	7.701E+0	1.698E+1
-5.187E-2	7.688E+0	1.700E+1
-5.187E-2	7.698E+0	1.690E+1
-5.025E-2	7.883E+0	1.684E+1
-5.025E-2	7.834E+0	1.702E+1
-5.187E-2	7.802E+0	1.688E+1
-5.025E-2	7.821E+0	1.684E+1
-5.025E-2	7.779E+0	1.707E+1
-4.862E-2	7.811E+0	1.695E+1
-5.025E-2	7.854E+0	1.695E+1
-5.187E-2	7.824E+0	1.688E+1
-4.862E-2	7.698E+0	1.695E+1
-4.862E-2	7.727E+0	1.691E+1
-5.187E-2	7.831E+0	1.685E+1
-5.349E-2	7.753E+0	1.687E+1
-5.025E-2	7.776E+0	1.698E+1
-5.025E-2	7.766E+0	1.689E+1
-5.187E-2	7.808E+0	1.704E+1
-5.349E-2	7.850E+0	1.691E+1
-4.700E-2	7.854E+0	1.698E+1
-4.862E-2	7.675E+0	1.687E+1
-5.349E-2	7.769E+0	1.692E+1
-5.349E-2	7.841E+0	1.692E+1
-4.862E-2	7.734E+0	1.690E+1
-4.700E-2	7.802E+0	1.695E+1
-5.349E-2	7.808E+0	1.705E+1
-5.187E-2	7.854E+0	1.699E+1
-5.187E-2	7.811E+0	1.693E+1
-4.862E-2	7.824E+0	1.690E+1
-5.187E-2	7.834E+0	1.680E+1
-5.349E-2	7.776E+0	1.694E+1
-5.025E-2	7.737E+0	1.695E+1
-4.538E-2	7.811E+0	1.690E+1
-5.025E-2	7.782E+0	1.687E+1
-5.349E-2	7.685E+0	1.694E+1
-4.862E-2	7.756E+0	1.691E+1
-5.025E-2	7.831E+0	1.680E+1
-5.349E-2	7.756E+0	1.692E+1
-5.187E-2	7.828E+0	1.700E+1
-5.025E-2	7.763E+0	1.674E+1
-4.700E-2	7.782E+0	1.703E+1
-5.025E-2	7.688E+0	1.691E+1
-5.349E-2	7.808E+0	1.704E+1
-5.187E-2	7.841E+0	1.687E+1
-4.862E-2	7.795E+0	1.689E+1
-5.025E-2	7.795E+0	1.698E+1
-5.349E-2	7.782E+0	1.692E+1
-4.862E-2	7.932E+0	1.676E+1
-4.862E-2	7.805E+0	1.679E+1
-5.187E-2	7.675E+0	1.695E+1
-5.349E-2	7.747E+0	1.687E+1
-4.862E-2	7.834E+0	1.687E+1
-5.187E-2	7.708E+0	1.682E+1
-5.187E-2	7.756E+0	1.688E+1
-5.511E-2	7.760E+0	1.707E+1
-4.862E-2	7.782E+0	1.695E+1
-4.862E-2	7.662E+0	1.690E+1
-5.025E-2	7.938E+0	1.683E+1
-5.187E-2	7.821E+0	1.702E+1
-5.025E-2	7.854E+0	1.694E+1
-4.862E-2	7.802E+0	1.705E+1
-5.349E-2	7.714E+0	1.690E+1
-5.187E-2	7.802E+0	1.702E+1
-5.025E-2	7.695E+0	1.689E+1
-5.025E-2	7.782E+0	1.703E+1
-5.025E-2	7.708E+0	1.684E+1
-5.187E-2	7.756E+0	1.699E+1
-4.862E-2	7.799E+0	1.697E+1
-5.025E-2	7.734E+0	1.704E+1
-5.187E-2	7.909E+0	1.684E+1
-5.025E-2	7.782E+0	1.688E+1
-4.862E-2	7.802E+0	1.695E+1
-4.862E-2	7.721E+0	1.714E+1
-4.862E-2	7.698E+0	1.697E+1
-4.862E-2	7.828E+0	1.684E+1
-4.862E-2	7.704E+0	1.680E+1
-4.862E-2	7.789E+0	1.700E+1
-5.187E-2	7.815E+0	1.703E+1
-5.349E-2	7.782E+0	1.688E+1
-5.025E-2	7.782E+0	1.679E+1
-5.025E-2	7.811E+0	1.686E+1
-5.349E-2	7.753E+0	1.689E+1
-5.187E-2	7.760E+0	1.692E+1
-4.862E-2	7.727E+0	1.692E+1
-4.700E-2	7.863E+0	1.693E+1
-5.025E-2	7.863E+0	1.705E+1
-5.025E-2	7.805E+0	1.677E+1
-5.025E-2	7.750E+0	1.684E+1
-4.862E-2	7.837E+0	1.707E+1
-5.187E-2	7.782E+0	1.678E+1
-5.187E-2	7.721E+0	1.706E+1
-5.025E-2	7.782E+0	1.707E+1
-5.025E-2	7.792E+0	1.712E+1
-5.025E-2	7.899E+0	1.691E+1
-5.187E-2	7.743E+0	1.692E+1
-4.700E-2	7.857E+0	1.688E+1
-4.700E-2	7.779E+0	1.680E+1
-5.025E-2	7.614E+0	1.686E+1
-5.187E-2	7.841E+0	1.702E+1
-5.025E-2	7.824E+0	1.678E+1
-4.700E-2	7.867E+0	1.676E+1
-5.025E-2	7.763E+0	1.691E+1
-5.349E-2	7.763E+0	1.687E+1
-5.025E-2	7.747E+0	1.695E+1
-4.700E-2	7.899E+0	1.679E+1
-4.700E-2	7.799E+0	1.710E+1
-5.349E-2	7.666E+0	1.683E+1
-4.862E-2	7.792E+0	1.691E+1
-4.700E-2	7.834E+0	1.685E+1
-5.187E-2	7.847E+0	1.701E+1
-5.349E-2	7.724E+0	1.688E+1
-4.862E-2	7.769E+0	1.698E+1
-4.700E-2	7.873E+0	1.682E+1
-4.862E-2	7.695E+0	1.689E+1
-5.187E-2	7.763E+0	1.703E+1
-4.862E-2	7.811E+0	1.693E+1
-4.700E-2	7.841E+0	1.711E+1
-4.862E-2	7.763E+0	1.698E+1
-5.187E-2	7.815E+0	1.688E+1
-4.700E-2	7.766E+0	1.697E+1
-4.862E-2	7.721E+0	1.703E+1
-5.025E-2	7.805E+0	1.686E+1
-5.187E-2	7.688E+0	1.692E+1
-4.700E-2	7.834E+0	1.681E+1
-4.862E-2	7.740E+0	1.692E+1
-5.187E-2	7.695E+0	1.708E+1
-5.187E-2	7.701E+0	1.697E+1
-4.700E-2	7.799E+0	1.686E+1
-4.862E-2	7.750E+0	1.698E+1
-5.025E-2	7.782E+0	1.689E+1
-5.349E-2	7.831E+0	1.697E+1
-4.700E-2	7.766E+0	1.688E+1
-4.862E-2	7.711E+0	1.698E+1
-5.187E-2	7.802E+0	1.689E+1
-5.187E-2	7.743E+0	1.696E+1
-4.700E-2	7.818E+0	1.684E+1
-4.862E-2	7.789E+0	1.700E+1
-5.349E-2	7.698E+0	1.699E+1
-5.187E-2	7.899E+0	1.702E+1
-5.025E-2	7.760E+0	1.691E+1
-4.862E-2	7.870E+0	1.686E+1
-5.511E-2	7.756E+0	1.693E+1
-5.187E-2	7.893E+0	1.696E+1
-5.025E-2	7.795E+0	1.694E+1
-5.025E-2	7.714E+0	1.691E+1
-5.187E-2	7.860E+0	1.691E+1
-5.025E-2	7.717E+0	1.682E+1
-5.025E-2	7.779E+0	1.703E+1
-4.700E-2	7.717E+0	1.685E+1
-4.862E-2	7.782E+0	1.687E+1
-5.025E-2	7.802E+0	1.707E+1
-4.700E-2	7.824E+0	1.674E+1
-4.700E-2	7.773E+0	1.695E+1
-5.025E-2	7.730E+0	1.690E+1
-5.349E-2	7.760E+0	1.690E+1
-4.862E-2	7.704E+0	1.683E+1
-4.700E-2	7.799E+0	1.704E+1
-5.025E-2	7.640E+0	1.689E+1
-5.349E-2	7.773E+0	1.707E+1
-4.862E-2	7.799E+0	1.707E+1
-4.700E-2	7.815E+0	1.689E+1
-5.025E-2	7.760E+0	1.699E+1
-5.349E-2	7.834E+0	1.691E+1
-5.025E-2	7.792E+0	1.679E+1
-4.862E-2	7.802E+0	1.694E+1
-5.025E-2	7.721E+0	1.686E+1
-5.187E-2	7.815E+0	1.703E+1
-4.862E-2	7.805E+0	1.692E+1
-4.862E-2	7.808E+0	1.688E+1
-5.187E-2	7.704E+0	1.695E+1
-5.187E-2	7.834E+0	1.683E+1
-5.187E-2	7.782E+0	1.687E+1
-4.862E-2	7.721E+0	1.664E+1
-5.025E-2	7.789E+0	1.692E+1
-5.187E-2	7.795E+0	1.691E+1
-5.025E-2	7.730E+0	1.707E+1
-4.700E-2	7.747E+0	1.686E+1
-5.025E-2	7.850E+0	1.693E+1
-5.025E-2	7.782E+0	1.700E+1
-4.862E-2	7.766E+0	1.686E+1
-4.700E-2	7.776E+0	1.708E+1
-5.187E-2	7.724E+0	1.691E+1
-5.187E-2	7.831E+0	1.684E+1
-4.862E-2	7.704E+0	1.695E+1
-4.862E-2	7.708E+0	1.679E+1
-5.187E-2	7.649E+0	1.705E+1
-5.511E-2	7.724E+0	1.697E+1
-5.025E-2	7.844E+0	1.703E+1
-4.700E-2	7.756E+0	1.716E+1
-5.025E-2	7.831E+0	1.698E+1
-5.511E-2	7.743E+0	1.704E+1
-5.025E-2	7.672E+0	1.687E+1
-4.862E-2	7.808E+0	1.687E+1
-5.187E-2	7.980E+0	1.697E+1
-5.349E-2	7.876E+0	1.693E+1
-4.862E-2	7.711E+0	1.685E+1
-4.376E-2	7.721E+0	1.693E+1
-5.025E-2	7.779E+0	1.703E+1
-5.187E-2	7.837E+0	1.689E+1
-5.025E-2	7.734E+0	1.695E+1
-4.862E-2	7.824E+0	1.691E+1
-4.862E-2	7.721E+0	1.683E+1
-5.187E-2	7.737E+0	1.688E+1
-4.862E-2	7.734E+0	1.698E+1
-4.700E-2	7.919E+0	1.684E+1
-4.862E-2	7.659E+0	1.689E+1
-5.025E-2	7.753E+0	1.702E+1
-4.700E-2	7.704E+0	1.694E+1
-4.862E-2	7.701E+0	1.699E+1
-5.025E-2	7.824E+0	1.697E+1
-5.673E-2	7.857E+0	1.704E+1
-5.025E-2	7.701E+0	1.691E+1
-4.862E-2	7.704E+0	1.696E+1
-4.862E-2	7.724E+0	1.687E+1
-5.349E-2	7.740E+0	1.690E+1
-4.862E-2	7.769E+0	1.701E+1
-5.025E-2	7.678E+0	1.698E+1
-5.025E-2	7.763E+0	1.696E+1
-5.187E-2	7.769E+0	1.706E+1
-4.700E-2	7.750E+0	1.697E+1
-4.700E-2	7.766E+0	1.700E+1
-5.187E-2	7.857E+0	1.691E+1
-5.349E-2	7.854E+0	1.682E+1
-4.700E-2	7.721E+0	1.695E+1
-4.862E-2	7.737E+0	1.680E+1
-5.187E-2	7.792E+0	1.710E+1
-5.187E-2	7.824E+0	1.689E+1
-4.862E-2	7.795E+0	1.669E+1
-4.538E-2	7.727E+0	1.686E+1
-5.025E-2	7.828E+0	1.698E+1
-5.025E-2	7.789E+0	1.681E+1
-5.025E-2	7.760E+0	1.681E+1
-4.862E-2	7.695E+0	1.712E+1
-5.187E-2	7.789E+0	1.694E+1
-5.187E-2	7.837E+0	1.678E+1
-5.187E-2	7.627E+0	1.696E+1
-4.700E-2	7.773E+0	1.694E+1
-4.862E-2	7.811E+0	1.693E+1
-5.187E-2	7.756E+0	1.688E+1
-4.862E-2	7.786E+0	1.686E+1
-4.700E-2	7.685E+0	1.687E+1
-5.187E-2	7.704E+0	1.688E+1
-5.349E-2	7.808E+0	1.686E+1
-4.862E-2	7.802E+0	1.702E+1
-4.700E-2	7.763E+0	1.693E+1
-5.187E-2	7.756E+0	1.702E+1
-5.349E-2	7.682E+0	1.695E+1
-5.025E-2	7.782E+0	1.687E+1
-4.862E-2	7.802E+0	1.683E+1
-5.025E-2	7.815E+0	1.697E+1
-5.025E-2	7.773E+0	1.697E+1
-4.862E-2	7.773E+0	1.693E+1
-4.862E-2	7.841E+0	1.687E+1
-5.349E-2	7.857E+0	1.710E+1
-5.349E-2	7.847E+0	1.683E+1
-4.862E-2	7.789E+0	1.684E+1
-4.862E-2	7.779E+0	1.672E+1
-5.025E-2	7.841E+0	1.674E+1
-5.187E-2	7.837E+0	1.700E+1
-5.025E-2	7.786E+0	1.682E+1
-4.700E-2	7.792E+0	1.693E+1
-5.025E-2	7.773E+0	1.690E+1
-5.187E-2	7.763E+0	1.695E+1
-5.187E-2	7.753E+0	1.676E+1
-4.538E-2	7.815E+0	1.702E+1
-4.862E-2	7.688E+0	1.686E+1
-5.187E-2	7.685E+0	1.688E+1
-4.700E-2	7.776E+0	1.686E+1
-4.538E-2	7.753E+0	1.692E+1
-5.025E-2	7.627E+0	1.691E+1
-5.187E-2	7.724E+0	1.687E+1
-4.700E-2	7.782E+0	1.687E+1
-4.862E-2	7.828E+0	1.687E+1
-5.187E-2	7.685E+0	1.688E+1
-4.862E-2	7.743E+0	1.705E+1
-4.700E-2	7.721E+0	1.697E+1
-4.862E-2	7.795E+0	1.700E+1
-5.025E-2	7.753E+0	1.698E+1
-5.187E-2	7.711E+0	1.696E+1
-4.700E-2	7.824E+0	1.693E+1
-4.700E-2	7.841E+0	1.690E+1
-5.187E-2	7.782E+0	1.698E+1
-5.025E-2	7.756E+0	1.679E+1
-5.025E-2	7.906E+0	1.684E+1
-4.700E-2	7.815E+0	1.694E+1
-5.025E-2	7.711E+0	1.688E+1
-5.187E-2	7.802E+0	1.683E+1
-5.025E-2	7.662E+0	1.694E+1
-4.700E-2	7.730E+0	1.694E+1
-5.025E-2	7.724E+0	1.694E+1
-5.349E-2	7.769E+0	1.693E+1
-4.700E-2	7.753E+0	1.674E+1
-4.700E-2	8.129E+0	1.717E+1
-4.862E-2	7.750E+0	1.689E+1
-5.025E-2	7.782E+0	1.685E+1
-4.700E-2	7.863E+0	1.691E+1
-4.700E-2	7.721E+0	1.683E+1
-4.700E-2	7.669E+0	1.702E+1
-5.187E-2	7.740E+0	1.699E+1
-5.025E-2	7.685E+0	1.699E+1
-4.538E-2	7.701E+0	1.701E+1
-5.187E-2	7.824E+0	1.700E+1
-5.187E-2	7.818E+0	1.696E+1
-4.700E-2	7.795E+0	1.693E+1
-4.538E-2	7.721E+0	1.684E+1
-5.025E-2	7.734E+0	1.687E+1
-5.025E-2	7.743E+0	1.697E+1
-4.862E-2	7.915E+0	1.688E+1
-4.862E-2	7.756E+0	1.696E+1
-4.862E-2	7.773E+0	1.692E+1
-5.187E-2	7.850E+0	1.678E+1
-4.862E-2	7.740E+0	1.691E+1
-4.700E-2	7.666E+0	1.688E+1
-4.862E-2	7.769E+0	1.697E+1
-4.862E-2	7.776E+0	1.686E+1
-4.862E-2	7.763E+0	1.680E+1
-4.862E-2	7.773E+0	1.691E+1
-4.862E-2	7.685E+0	1.692E+1
-5.511E-2	7.760E+0	1.693E+1
-4.862E-2	7.698E+0	1.695E+1
-4.862E-2	7.811E+0	1.714E+1
-4.700E-2	7.721E+0	1.698E+1
-5.187E-2	7.779E+0	1.688E+1
-4.700E-2	7.854E+0	1.681E+1
-4.862E-2	7.786E+0	1.690E+1
-5.025E-2	7.834E+0	1.701E+1
-5.187E-2	7.698E+0	1.689E+1
-4.862E-2	7.743E+0	1.696E+1
-4.376E-2	7.724E+0	1.690E+1
-5.187E-2	7.786E+0	1.687E+1
-5.349E-2	7.799E+0	1.694E+1
-4.700E-2	7.802E+0	1.689E+1
-4.538E-2	7.792E+0	1.688E+1
-4.700E-2	7.727E+0	1.703E+1
-5.025E-2	7.779E+0	1.689E+1
-4.862E-2	7.811E+0	1.674E+1
-4.862E-2	7.795E+0	1.702E+1
-4.862E-2	7.792E+0	1.693E+1
-5.349E-2	7.730E+0	1.694E+1
-4.700E-2	7.766E+0	1.705E+1
-4.700E-2	7.747E+0	1.681E+1
-5.025E-2	7.714E+0	1.690E+1
-5.025E-2	7.808E+0	1.683E+1
-5.025E-2	7.776E+0	1.700E+1
-4.862E-2	7.727E+0	1.704E+1
-5.025E-2	7.815E+0	1.688E+1
-5.025E-2	7.714E+0	1.681E+1
-4.700E-2	7.828E+0	1.708E+1
-4.862E-2	7.773E+0	1.684E+1
-4.862E-2	7.867E+0	1.700E+1
-5.025E-2	7.740E+0	1.704E+1
-4.538E-2	7.708E+0	1.696E+1
-4.538E-2	7.776E+0	1.699E+1
-5.025E-2	7.708E+0	1.685E+1
-4.862E-2	7.805E+0	1.677E+1
-4.700E-2	7.769E+0	1.687E+1
-4.862E-2	7.799E+0	1.686E+1
-4.862E-2	7.708E+0	1.701E+1
-5.187E-2	7.802E+0	1.699E+1
-4.538E-2	7.711E+0	1.701E+1
-4.700E-2	7.802E+0	1.684E+1
-5.187E-2	7.688E+0	1.698E+1
-5.187E-2	7.695E+0	1.682E+1
-4.700E-2	7.799E+0	1.714E+1
-4.538E-2	7.828E+0	1.695E+1
-4.862E-2	7.883E+0	1.692E+1
-5.025E-2	7.795E+0	1.681E+1
-4.700E-2	7.792E+0	1.688E+1
-4.538E-2	7.824E+0	1.693E+1
-5.187E-2	7.627E+0	1.697E+1
-5.187E-2	7.701E+0	1.680E+1
-4.862E-2	7.769E+0	1.701E+1
-4.538E-2	7.730E+0	1.697E+1
-4.862E-2	7.773E+0	1.692E+1
-5.349E-2	7.854E+0	1.687E+1
-4.862E-2	7.876E+0	1.709E+1
-4.376E-2	7.818E+0	1.693E+1
-5.025E-2	7.828E+0	1.689E+1
-5.025E-2	7.805E+0	1.696E+1
-5.025E-2	7.769E+0	1.685E+1
-4.700E-2	7.821E+0	1.703E+1
-5.673E-2	7.834E+0	1.711E+1
-5.349E-2	7.854E+0	1.689E+1
-4.862E-2	7.763E+0	1.689E+1
-4.538E-2	7.867E+0	1.696E+1
-5.025E-2	7.756E+0	1.693E+1
-4.862E-2	7.740E+0	1.689E+1
-4.700E-2	7.893E+0	1.698E+1
-4.376E-2	7.837E+0	1.693E+1
-5.187E-2	7.763E+0	1.691E+1
-5.025E-2	7.828E+0	1.689E+1
-4.862E-2	7.815E+0	1.679E+1
-4.538E-2	7.860E+0	1.700E+1
-5.025E-2	7.815E+0	1.681E+1
-4.862E-2	7.763E+0	1.697E+1
-4.700E-2	7.828E+0	1.688E+1
-4.538E-2	7.850E+0	1.693E+1
-5.025E-2	7.779E+0	1.708E+1
-5.025E-2	7.708E+0	1.676E+1
-4.862E-2	7.704E+0	1.677E+1
-4.700E-2	7.717E+0	1.681E+1
-4.700E-2	7.763E+0	1.714E+1
-4.862E-2	7.847E+0	1.690E+1
-4.862E-2	7.811E+0	1.687E+1
-4.538E-2	7.857E+0	1.691E+1
-4.862E-2	7.828E+0	1.686E+1
-5.349E-2	7.786E+0	1.677E+1
-4.700E-2	7.837E+0	1.693E+1
-4.538E-2	7.760E+0	1.686E+1
-5.025E-2	7.763E+0	1.691E+1
-5.187E-2	7.620E+0	1.689E+1
-4.862E-2	7.828E+0	1.687E+1
-4.862E-2	7.844E+0	1.692E+1
-4.862E-2	7.795E+0	1.693E+1
-5.025E-2	7.815E+0	1.687E+1
-4.862E-2	7.760E+0	1.689E+1
-4.862E-2	7.818E+0	1.682E+1
-4.700E-2	7.844E+0	1.690E+1
-5.187E-2	7.795E+0	1.695E+1
-4.862E-2	7.714E+0	1.706E+1
-4.376E-2	7.792E+0	1.692E+1
-5.025E-2	7.711E+0	1.699E+1
-5.187E-2	7.721E+0	1.702E+1
-4.862E-2	7.753E+0	1.687E+1
-4.862E-2	7.805E+0	1.694E+1
-4.862E-2	7.867E+0	1.689E+1
-4.700E-2	7.737E+0	1.689E+1
-4.700E-2	7.711E+0	1.700E+1
-4.862E-2	7.766E+0	1.697E+1
-5.025E-2	7.824E+0	1.689E+1
-4.862E-2	7.815E+0	1.705E+1
-4.538E-2	7.756E+0	1.693E+1
-4.700E-2	7.808E+0	1.693E+1
-5.025E-2	7.669E+0	1.685E+1
-5.025E-2	7.786E+0	1.698E+1
-5.025E-2	7.860E+0	1.698E+1
-4.700E-2	7.776E+0	1.678E+1
-5.025E-2	7.808E+0	1.699E+1
-5.187E-2	7.789E+0	1.688E+1
-5.025E-2	7.883E+0	1.696E+1
-5.349E-2	7.769E+0	1.676E+1
-5.349E-2	7.831E+0	1.705E+1
-4.862E-2	7.769E+0	1.686E+1
-4.862E-2	7.737E+0	1.693E+1
-4.538E-2	7.678E+0	1.699E+1
-4.862E-2	7.708E+0	1.689E+1
-5.349E-2	7.799E+0	1.686E+1
-4.700E-2	7.721E+0	1.694E+1
-4.538E-2	7.737E+0	1.711E+1
-5.025E-2	7.721E+0	1.688E+1
-5.187E-2	7.876E+0	1.679E+1
-4.862E-2	7.698E+0	1.694E+1
-4.700E-2	7.747E+0	1.689E+1
-5.025E-2	7.740E+0	1.711E+1
-5.187E-2	7.708E+0	1.684E+1
-4.862E-2	7.747E+0	1.707E+1
-4.700E-2	7.786E+0	1.684E+1
-4.862E-2	7.786E+0	1.680E+1
-5.025E-2	7.640E+0	1.686E+1
-4.700E-2	7.682E+0	1.689E+1
-4.862E-2	7.753E+0	1.670E+1
-4.862E-2	7.698E+0	1.667E+1
-5.187E-2	7.750E+0	1.689E+1
-4.700E-2	7.708E+0	1.688E+1
-4.700E-2	7.844E+0	1.683E+1
-4.862E-2	7.760E+0	1.687E+1
-5.349E-2	7.678E+0	1.700E+1
-4.700E-2	7.756E+0	1.690E+1
-4.862E-2	7.747E+0	1.683E+1
-4.862E-2	7.850E+0	1.703E+1
-5.025E-2	7.760E+0	1.702E+1
-5.025E-2	7.841E+0	1.680E+1
-4.862E-2	7.737E+0	1.694E+1
-5.187E-2	7.753E+0	1.700E+1
-5.025E-2	7.614E+0	1.701E+1
-4.862E-2	7.828E+0	1.689E+1
-4.700E-2	7.740E+0	1.687E+1
-5.025E-2	7.831E+0	1.681E+1
-5.187E-2	7.792E+0	1.680E+1
-4.700E-2	7.844E+0	1.706E+1
-4.862E-2	7.773E+0	1.689E+1
-5.025E-2	7.714E+0	1.686E+1
-5.349E-2	7.821E+0	1.693E+1
-5.187E-2	7.750E+0	1.699E+1
-4.862E-2	7.776E+0	1.688E+1
-5.187E-2	7.769E+0	1.695E+1
-4.862E-2	7.717E+0	1.689E+1
-4.862E-2	7.795E+0	1.695E+1
-4.376E-2	7.789E+0	1.692E+1
-5.187E-2	7.837E+0	1.692E+1
-5.025E-2	7.811E+0	1.705E+1
-5.025E-2	7.834E+0	1.681E+1
-4.538E-2	7.717E+0	1.688E+1
-5.025E-2	7.899E+0	1.682E+1
-5.187E-2	7.763E+0	1.691E+1
-4.862E-2	7.847E+0	1.680E+1
-4.538E-2	7.811E+0	1.691E+1
-4.862E-2	7.811E+0	1.691E+1
-5.187E-2	7.782E+0	1.692E+1
-4.538E-2	7.769E+0	1.689E+1
-4.862E-2	7.863E+0	1.678E+1
-4.862E-2	7.776E+0	1.688E+1
-5.025E-2	7.721E+0	1.680E+1
-4.862E-2	7.795E+0	1.682E+1
-4.862E-2	7.750E+0	1.694E+1
-4.862E-2	7.854E+0	1.685E+1
-5.025E-2	7.782E+0	1.694E+1
-4.700E-2	7.688E+0	1.699E+1
-4.862E-2	7.802E+0	1.700E+1
-4.700E-2	7.782E+0	1.701E+1
-5.025E-2	7.763E+0	1.700E+1
-4.862E-2	7.847E+0	1.686E+1
-5.025E-2	7.734E+0	1.675E+1
-5.025E-2	7.789E+0	1.685E+1
-5.025E-2	7.789E+0	1.706E+1
-4.862E-2	7.850E+0	1.696E+1
-4.700E-2	7.834E+0	1.707E+1
-4.700E-2	7.666E+0	1.693E+1
-5.025E-2	7.844E+0	1.688E+1
-4.700E-2	7.906E+0	1.688E+1
-4.538E-2	7.811E+0	1.691E+1
-5.025E-2	7.828E+0	1.691E+1
-5.187E-2	7.717E+0	1.698E+1
-4.700E-2	7.756E+0	1.683E+1
-4.538E-2	7.837E+0	1.699E+1
-4.700E-2	7.737E+0	1.684E+1
-5.187E-2	7.740E+0	1.687E+1
-4.700E-2	7.737E+0	1.697E+1
-4.862E-2	7.828E+0	1.696E+1
-5.025E-2	7.766E+0	1.686E+1
-5.187E-2	7.799E+0	1.689E+1
-5.025E-2	7.782E+0	1.705E+1
-4.538E-2	7.880E+0	1.692E+1
-4.700E-2	7.782E+0	1.698E+1
-5.025E-2	7.789E+0	1.692E+1
-4.700E-2	7.711E+0	1.695E+1
-4.862E-2	7.779E+0	1.679E+1
-4.862E-2	7.811E+0	1.681E+1
-5.025E-2	7.782E+0	1.686E+1
-4.862E-2	7.666E+0	1.708E+1
-4.538E-2	7.614E+0	1.682E+1
-5.025E-2	7.695E+0	1.694E+1
-5.025E-2	7.730E+0	1.699E+1
-4.700E-2	7.776E+0	1.690E+1
-4.376E-2	7.688E+0	1.696E+1
-4.700E-2	7.769E+0	1.689E+1
-5.187E-2	7.773E+0	1.683E+1
-4.700E-2	7.896E+0	1.699E+1
-4.700E-2	7.883E+0	1.689E+1
-5.025E-2	7.834E+0	1.698E+1
-5.025E-2	7.782E+0	1.699E+1
-4.862E-2	7.691E+0	1.668E+1
-4.700E-2	7.750E+0	1.697E+1
-4.700E-2	7.656E+0	1.678E+1
-5.025E-2	7.818E+0	1.707E+1
-4.538E-2	7.821E+0	1.698E+1
-4.376E-2	7.776E+0	1.695E+1
-4.700E-2	7.766E+0	1.703E+1
-5.349E-2	7.847E+0	1.681E+1
-4.700E-2	7.802E+0	1.686E+1
-4.700E-2	7.792E+0	1.702E+1
-4.862E-2	7.721E+0	1.707E+1
-5.187E-2	7.643E+0	1.687E+1
-4.862E-2	7.649E+0	1.698E+1
-4.700E-2	7.604E+0	1.688E+1
-4.862E-2	7.828E+0	1.685E+1
-5.025E-2	7.672E+0	1.691E+1
-4.700E-2	7.799E+0	1.687E+1
-4.538E-2	7.747E+0	1.681E+1
-4.862E-2	7.818E+0	1.702E+1
-5.187E-2	7.675E+0	1.714E+1
-5.025E-2	7.844E+0	1.715E+1
-4.538E-2	7.857E+0	1.675E+1
-4.700E-2	7.730E+0	1.677E+1
-5.187E-2	7.792E+0	1.687E+1
-4.862E-2	7.847E+0	1.690E+1
-4.700E-2	7.747E+0	1.705E+1
-4.862E-2	7.792E+0	1.669E+1
-5.025E-2	7.792E+0	1.704E+1
-4.700E-2	7.701E+0	1.683E+1
-4.862E-2	7.704E+0	1.682E+1
-5.025E-2	7.818E+0	1.687E+1
-5.025E-2	7.721E+0	1.690E+1
-4.862E-2	7.766E+0	1.693E+1
-4.700E-2	7.727E+0	1.677E+1
-5.025E-2	7.808E+0	1.674E+1
-5.025E-2	7.795E+0	1.690E+1
-4.700E-2	7.779E+0	1.686E+1
-4.700E-2	7.678E+0	1.694E+1
-4.862E-2	7.623E+0	1.693E+1
-5.349E-2	7.789E+0	1.689E+1
-4.700E-2	7.837E+0	1.685E+1
-4.700E-2	7.815E+0	1.698E+1
-5.187E-2	7.815E+0	1.673E+1
-5.025E-2	7.779E+0	1.688E+1
-4.862E-2	7.756E+0	1.695E+1
-4.214E-2	7.743E+0	1.686E+1
-5.025E-2	7.769E+0	1.709E+1
-5.025E-2	7.747E+0	1.695E+1
-4.700E-2	7.678E+0	1.692E+1
-4.376E-2	7.714E+0	1.681E+1
-4.700E-2	7.743E+0	1.684E+1
-5.187E-2	7.961E+0	1.695E+1
-4.700E-2	7.662E+0	1.691E+1
-4.538E-2	7.837E+0	1.692E+1
-4.700E-2	7.724E+0	1.682E+1
-4.862E-2	7.824E+0	1.686E+1
-4.862E-2	7.792E+0	1.690E+1
-4.538E-2	7.763E+0	1.701E+1
-5.025E-2	7.776E+0	1.688E+1
-5.025E-2	7.711E+0	1.691E+1
-4.700E-2	7.837E+0	1.695E+1
-4.862E-2	7.727E+0	1.685E+1
-4.700E-2	7.776E+0	1.684E+1
-4.700E-2	7.737E+0	1.692E+1
-5.025E-2	7.734E+0	1.700E+1
-4.700E-2	7.789E+0	1.701E+1
-4.862E-2	7.688E+0	1.699E+1
-5.349E-2	7.792E+0	1.684E+1
-4.862E-2	7.786E+0	1.685E+1
-4.538E-2	7.795E+0	1.688E+1
-4.862E-2	7.792E+0	1.688E+1
-4.700E-2	7.899E+0	1.685E+1
-4.376E-2	7.685E+0	1.694E+1
-4.700E-2	7.727E+0	1.688E+1
-4.862E-2	7.821E+0	1.680E+1
-5.187E-2	7.867E+0	1.693E+1
-4.538E-2	7.818E+0	1.686E+1
-4.538E-2	7.808E+0	1.702E+1
-4.376E-2	7.782E+0	1.682E+1
-5.025E-2	7.747E+0	1.693E+1
-4.862E-2	7.734E+0	1.688E+1
-4.700E-2	7.717E+0	1.694E+1
-4.862E-2	7.786E+0	1.681E+1
-4.862E-2	7.786E+0	1.684E+1
-4.862E-2	7.714E+0	1.683E+1
-4.700E-2	7.753E+0	1.676E+1
-5.025E-2	7.769E+0	1.704E+1
-5.187E-2	7.691E+0	1.687E+1
-4.700E-2	7.763E+0	1.691E+1
-4.376E-2	7.799E+0	1.698E+1
-4.538E-2	7.760E+0	1.687E+1
-5.349E-2	7.779E+0	1.695E+1
-4.700E-2	7.656E+0	1.688E+1
-4.538E-2	7.750E+0	1.683E+1
-4.700E-2	7.850E+0	1.688E+1
-5.187E-2	7.792E+0	1.692E+1
-4.700E-2	7.818E+0	1.690E+1
-4.862E-2	7.695E+0	1.670E+1
-4.862E-2	7.776E+0	1.684E+1
-5.025E-2	7.743E+0	1.696E+1
-4.700E-2	7.750E+0	1.684E+1
-4.538E-2	7.727E+0	1.683E+1
-4.862E-2	7.818E+0	1.685E+1
-5.025E-2	7.717E+0	1.694E+1
-5.025E-2	7.682E+0	1.706E+1
-4.538E-2	7.672E+0	1.697E+1
-4.862E-2	7.799E+0	1.704E+1
-5.025E-2	7.747E+0	1.685E+1
-4.862E-2	7.730E+0	1.705E+1
-4.376E-2	7.743E+0	1.694E+1
-4.862E-2	7.795E+0	1.679E+1
-5.187E-2	7.795E+0	1.688E+1
-5.025E-2	7.863E+0	1.689E+1
-4.700E-2	7.802E+0	1.688E+1
-4.700E-2	7.627E+0	1.685E+1
-4.862E-2	7.711E+0	1.686E+1
-4.538E-2	7.704E+0	1.692E+1
-4.700E-2	7.753E+0	1.688E+1
-4.862E-2	7.711E+0	1.692E+1
-5.025E-2	7.750E+0	1.696E+1
-5.025E-2	7.698E+0	1.699E+1
-4.700E-2	7.704E+0	1.697E+1
-4.538E-2	7.747E+0	1.689E+1
-4.862E-2	7.769E+0	1.700E+1
-4.700E-2	7.792E+0	1.694E+1
-4.538E-2	7.867E+0	1.677E+1
-4.862E-2	7.734E+0	1.688E+1
-5.025E-2	7.743E+0	1.694E+1
-4.700E-2	7.818E+0	1.686E+1
-4.214E-2	7.789E+0	1.686E+1
-4.862E-2	7.766E+0	1.686E+1
-5.187E-2	7.734E+0	1.680E+1
-5.025E-2	7.597E+0	1.686E+1
-4.538E-2	7.789E+0	1.677E+1
-4.862E-2	7.779E+0	1.683E+1
-5.349E-2	7.779E+0	1.691E+1
-4.862E-2	7.928E+0	1.701E+1
-4.700E-2	7.821E+0	1.687E+1
-5.025E-2	7.860E+0	1.689E+1
-5.025E-2	7.847E+0	1.689E+1
-4.862E-2	7.682E+0	1.698E+1
-4.700E-2	7.756E+0	1.687E+1
-4.538E-2	7.773E+0	1.685E+1
-5.025E-2	7.740E+0	1.700E+1
-4.700E-2	7.769E+0	1.698E+1
-4.538E-2	7.795E+0	1.698E+1
-5.025E-2	7.850E+0	1.688E+1
-5.187E-2	7.717E+0	1.683E+1
-4.862E-2	7.740E+0	1.700E+1
-4.538E-2	7.799E+0	1.679E+1
-4.700E-2	7.776E+0	1.695E+1
-5.187E-2	7.727E+0	1.688E+1
-4.700E-2	7.714E+0	1.694E+1
-4.700E-2	7.808E+0	1.694E+1
-4.700E-2	7.734E+0	1.698E+1
-5.025E-2	7.727E+0	1.679E+1
-4.862E-2	7.795E+0	1.698E+1
-4.538E-2	7.756E+0	1.670E+1
-4.376E-2	7.805E+0	1.691E+1
-5.025E-2	7.763E+0	1.695E+1
-4.862E-2	7.672E+0	1.681E+1
-4.538E-2	7.756E+0	1.687E+1
-4.862E-2	7.818E+0	1.680E+1
-4.862E-2	7.727E+0	1.696E+1
-4.538E-2	7.724E+0	1.687E+1
-4.376E-2	7.763E+0	1.688E+1
-4.700E-2	7.824E+0	1.692E+1
-4.862E-2	7.756E+0	1.673E+1
-4.862E-2	7.743E+0	1.694E+1
-4.700E-2	7.782E+0	1.686E+1
-4.862E-2	7.760E+0	1.692E+1
-5.187E-2	7.714E+0	1.671E+1
-5.025E-2	7.669E+0	1.686E+1
-4.538E-2	7.717E+0	1.702E+1
-4.538E-2	7.779E+0	1.684E+1
-4.862E-2	7.773E+0	1.700E+1
-4.700E-2	7.750E+0	1.692E+1
-4.700E-2	7.727E+0	1.694E+1
-4.862E-2	7.766E+0	1.684E+1
-5.349E-2	7.753E+0	1.692E+1
-4.700E-2	7.912E+0	1.704E+1
-5.025E-2	7.756E+0	1.680E+1
-4.862E-2	7.695E+0	1.676E+1
-5.025E-2	7.792E+0	1.688E+1
-4.700E-2	7.717E+0	1.689E+1
-4.862E-2	7.630E+0	1.689E+1
-4.862E-2	7.734E+0	1.674E+1
-4.862E-2	7.828E+0	1.675E+1
-4.700E-2	7.760E+0	1.690E+1
-4.538E-2	7.789E+0	1.685E+1
-4.538E-2	7.708E+0	1.686E+1
-4.862E-2	7.730E+0	1.690E+1
-4.700E-2	7.704E+0	1.668E+1
-4.700E-2	7.896E+0	1.689E+1
-4.862E-2	7.760E+0	1.691E+1
-5.025E-2	7.591E+0	1.685E+1
-4.862E-2	7.747E+0	1.664E+1
-4.376E-2	7.834E+0	1.673E+1
-4.700E-2	7.776E+0	1.670E+1
-4.700E-2	7.808E+0	1.681E+1
-4.862E-2	7.727E+0	1.685E+1
-4.700E-2	7.769E+0	1.699E+1
-4.862E-2	7.750E+0	1.674E+1
-5.025E-2	7.773E+0	1.683E+1
-4.538E-2	7.932E+0	1.696E+1
-4.376E-2	7.799E+0	1.700E+1
-4.862E-2	7.867E+0	1.689E+1
-5.025E-2	7.701E+0	1.686E+1
-4.538E-2	7.782E+0	1.697E+1
-4.538E-2	7.919E+0	1.688E+1
-4.700E-2	7.831E+0	1.684E+1
-5.187E-2	7.750E+0	1.691E+1
-4.862E-2	7.821E+0	1.693E+1
-4.538E-2	7.743E+0	1.677E+1
-4.700E-2	7.734E+0	1.669E+1
-4.862E-2	7.857E+0	1.689E+1
-4.862E-2	7.740E+0	1.692E+1
-4.376E-2	7.779E+0	1.696E+1
-4.700E-2	7.750E+0	1.697E+1
-4.862E-2	7.727E+0	1.685E+1
-4.862E-2	7.818E+0	1.684E+1
-4.700E-2	7.724E+0	1.697E+1
-4.700E-2	7.743E+0	1.695E+1
-4.700E-2	7.740E+0	1.680E+1
-4.700E-2	7.815E+0	1.681E+1
-4.538E-2	7.711E+0	1.702E+1
-4.700E-2	7.779E+0	1.695E+1
-5.187E-2	7.792E+0	1.687E+1
-4.862E-2	7.802E+0	1.692E+1
-4.538E-2	7.721E+0	1.676E+1
-4.700E-2	7.672E+0	1.699E+1
-4.700E-2	7.808E+0	1.676E+1
-4.538E-2	7.867E+0	1.675E+1
-4.700E-2	7.601E+0	1.683E+1
-4.862E-2	7.841E+0	1.684E+1
-4.862E-2	7.704E+0	1.684E+1
-4.862E-2	7.649E+0	1.676E+1
-4.538E-2	7.769E+0	1.699E+1
-5.025E-2	7.753E+0	1.695E+1
-4.862E-2	7.769E+0	1.700E+1
-4.538E-2	7.727E+0	1.685E+1
-4.376E-2	7.743E+0	1.688E+1
-4.538E-2	7.630E+0	1.684E+1
-5.187E-2	7.808E+0	1.682E+1
-4.862E-2	7.844E+0	1.682E+1
-4.700E-2	7.669E+0	1.690E+1
-4.700E-2	7.750E+0	1.674E+1
-5.025E-2	7.792E+0	1.691E+1
-4.700E-2	7.808E+0	1.680E+1
-4.376E-2	7.841E+0	1.676E+1
-4.862E-2	7.789E+0	1.702E+1
-5.187E-2	7.691E+0	1.679E+1
-4.862E-2	7.828E+0	1.704E+1
-4.538E-2	7.773E+0	1.687E+1
-4.700E-2	7.675E+0	1.698E+1
-5.025E-2	7.743E+0	1.684E+1
-4.700E-2	7.743E+0	1.711E+1
-4.376E-2	7.821E+0	1.690E+1
-4.862E-2	7.737E+0	1.699E+1
-5.025E-2	7.935E+0	1.689E+1
-4.700E-2	7.782E+0	1.677E+1
-4.214E-2	7.724E+0	1.687E+1
-4.862E-2	7.753E+0	1.696E+1
-5.025E-2	7.640E+0	1.680E+1
-4.700E-2	7.873E+0	1.688E+1
-4.538E-2	7.743E+0	1.691E+1
-4.862E-2	7.818E+0	1.708E+1
-4.862E-2	7.727E+0	1.719E+1
-4.700E-2	7.786E+0	1.675E+1
-4.538E-2	7.863E+0	1.677E+1
-4.700E-2	7.682E+0	1.703E+1
-5.187E-2	7.808E+0	1.684E+1
-4.862E-2	7.666E+0	1.678E+1
-4.700E-2	7.743E+0	1.684E+1
-4.700E-2	7.795E+0	1.678E+1
-4.700E-2	7.824E+0	1.683E+1
-4.862E-2	7.740E+0	1.679E+1
-4.862E-2	7.831E+0	1.675E+1
-4.538E-2	7.750E+0	1.688E+1
-5.187E-2	7.831E+0	1.688E+1
-4.700E-2	7.734E+0	1.686E+1
-4.376E-2	7.760E+0	1.681E+1
-4.700E-2	7.893E+0	1.688E+1
-5.187E-2	7.786E+0	1.693E+1
-4.538E-2	7.773E+0	1.687E+1
-4.538E-2	7.717E+0	1.685E+1
-4.538E-2	7.854E+0	1.683E+1
-4.862E-2	7.763E+0	1.684E+1
-4.700E-2	7.691E+0	1.693E+1
-4.538E-2	7.799E+0	1.699E+1
-4.862E-2	7.730E+0	1.695E+1
-5.025E-2	7.808E+0	1.689E+1
-4.700E-2	7.724E+0	1.684E+1
-4.214E-2	7.682E+0	1.701E+1
-4.376E-2	7.734E+0	1.691E+1
-4.862E-2	7.753E+0	1.688E+1
-5.025E-2	7.730E+0	1.697E+1
-4.538E-2	7.675E+0	1.680E+1
-4.538E-2	7.844E+0	1.686E+1
-5.025E-2	7.828E+0	1.698E+1
-4.700E-2	7.675E+0	1.681E+1
-4.538E-2	7.776E+0	1.684E+1
-4.538E-2	7.653E+0	1.684E+1
-4.862E-2	7.818E+0	1.709E+1
-4.700E-2	7.662E+0	1.691E+1
-4.376E-2	7.688E+0	1.669E+1
-4.538E-2	7.847E+0	1.694E+1
-5.025E-2	7.682E+0	1.673E+1
-4.700E-2	7.662E+0	1.694E+1
-4.538E-2	7.860E+0	1.681E+1
-4.700E-2	7.695E+0	1.681E+1
-5.187E-2	7.737E+0	1.679E+1
-4.700E-2	7.721E+0	1.686E+1
[truncated: 93,959 more rows]
