# Supplementary material for: Improved ANAP incorporation and VCF analysis reveal details of P2X7 current facilitation and a limited conformational interplay between ATP binding and the intracellular ballast domain
Source: eLife. 2023 Jan 4;12:e82479. doi: 10.7554/eLife.82479 (PMC9859053; doi:10.7554/eLife.82479)
Supplement: Figure 5—figure supplement 2—source data 1. [file elife-82479-fig5-figsupp2-data1.zip › Figure-5_figure-supplement-2_source-data-1/22m06/16.csv]

-5.673E-2	1.297E+1	3.068E+1
-5.349E-2	1.295E+1	3.081E+1
-5.511E-2	1.276E+1	3.080E+1
-5.673E-2	1.288E+1	3.089E+1
-5.349E-2	1.286E+1	3.081E+1
-5.511E-2	1.285E+1	3.082E+1
-4.862E-2	1.289E+1	3.091E+1
-5.349E-2	1.297E+1	3.080E+1
-5.511E-2	1.270E+1	3.082E+1
-5.349E-2	1.285E+1	3.075E+1
-4.862E-2	1.287E+1	3.072E+1
-5.187E-2	1.278E+1	3.051E+1
-5.349E-2	1.282E+1	3.072E+1
-5.349E-2	1.285E+1	3.096E+1
-5.025E-2	1.276E+1	3.087E+1
-5.187E-2	1.273E+1	3.076E+1
-5.349E-2	1.279E+1	3.091E+1
-5.511E-2	1.284E+1	3.081E+1
-5.187E-2	1.285E+1	3.064E+1
-5.511E-2	1.280E+1	3.079E+1
-5.349E-2	1.279E+1	3.067E+1
-5.349E-2	1.270E+1	3.080E+1
-5.025E-2	1.285E+1	3.076E+1
-5.349E-2	1.290E+1	3.073E+1
-5.349E-2	1.287E+1	3.066E+1
-5.511E-2	1.282E+1	3.079E+1
-5.025E-2	1.281E+1	3.090E+1
-5.349E-2	1.291E+1	3.057E+1
-5.349E-2	1.274E+1	3.070E+1
-5.349E-2	1.290E+1	3.080E+1
-5.187E-2	1.292E+1	3.082E+1
-5.187E-2	1.282E+1	3.100E+1
-5.673E-2	1.276E+1	3.092E+1
-5.511E-2	1.272E+1	3.091E+1
-5.349E-2	1.292E+1	3.081E+1
-5.349E-2	1.280E+1	3.075E+1
-5.511E-2	1.294E+1	3.075E+1
-5.511E-2	1.288E+1	3.080E+1
-5.349E-2	1.289E+1	3.071E+1
-5.349E-2	1.280E+1	3.078E+1
-5.349E-2	1.280E+1	3.081E+1
-5.349E-2	1.293E+1	3.103E+1
-5.025E-2	1.281E+1	3.073E+1
-5.187E-2	1.293E+1	3.068E+1
-5.511E-2	1.285E+1	3.059E+1
-5.511E-2	1.291E+1	3.072E+1
-5.025E-2	1.283E+1	3.089E+1
-5.187E-2	1.286E+1	3.080E+1
-5.349E-2	1.272E+1	3.107E+1
-5.511E-2	1.277E+1	3.061E+1
-5.187E-2	1.283E+1	3.056E+1
-5.511E-2	1.289E+1	3.080E+1
-5.511E-2	1.282E+1	3.080E+1
-5.349E-2	1.296E+1	3.071E+1
-5.187E-2	1.279E+1	3.079E+1
-5.349E-2	1.282E+1	3.079E+1
-5.673E-2	1.278E+1	3.094E+1
-5.349E-2	1.289E+1	3.086E+1
-5.187E-2	1.278E+1	3.069E+1
-5.025E-2	1.281E+1	3.063E+1
-5.349E-2	1.274E+1	3.048E+1
-5.511E-2	1.283E+1	3.057E+1
-5.187E-2	1.276E+1	3.083E+1
-4.862E-2	1.270E+1	3.051E+1
-5.511E-2	1.291E+1	3.074E+1
-5.187E-2	1.275E+1	3.066E+1
-5.187E-2	1.295E+1	3.080E+1
-5.349E-2	1.287E+1	3.080E+1
-5.511E-2	1.280E+1	3.067E+1
-5.349E-2	1.281E+1	3.068E+1
-5.025E-2	1.291E+1	3.073E+1
-5.349E-2	1.281E+1	3.091E+1
-5.511E-2	1.281E+1	3.067E+1
-5.349E-2	1.297E+1	3.082E+1
-5.187E-2	1.284E+1	3.085E+1
-5.025E-2	1.283E+1	3.058E+1
-5.511E-2	1.288E+1	3.063E+1
-5.673E-2	1.299E+1	3.074E+1
-5.349E-2	1.278E+1	3.073E+1
-5.349E-2	1.295E+1	3.078E+1
-5.511E-2	1.301E+1	3.067E+1
-5.349E-2	1.275E+1	3.063E+1
-5.187E-2	1.287E+1	3.064E+1
-5.187E-2	1.291E+1	3.071E+1
-5.511E-2	1.283E+1	3.066E+1
-5.025E-2	1.290E+1	3.075E+1
-5.187E-2	1.282E+1	3.087E+1
-4.862E-2	1.285E+1	3.067E+1
-5.349E-2	1.309E+1	3.077E+1
-5.349E-2	1.280E+1	3.075E+1
-5.025E-2	1.286E+1	3.081E+1
-5.187E-2	1.286E+1	3.081E+1
-5.673E-2	1.272E+1	3.081E+1
-5.187E-2	1.284E+1	3.087E+1
-5.025E-2	1.297E+1	3.079E+1
-5.025E-2	1.276E+1	3.073E+1
-5.511E-2	1.290E+1	3.082E+1
-5.349E-2	1.293E+1	3.089E+1
-5.025E-2	1.286E+1	3.082E+1
-5.349E-2	1.279E+1	3.076E+1
-5.187E-2	1.282E+1	3.092E+1
-5.187E-2	1.285E+1	3.084E+1
-5.187E-2	1.289E+1	3.059E+1
-5.187E-2	1.293E+1	3.073E+1
-5.511E-2	1.283E+1	3.069E+1
-5.511E-2	1.280E+1	3.081E+1
-5.025E-2	1.299E+1	3.075E+1
-5.025E-2	1.294E+1	3.091E+1
-5.673E-2	1.290E+1	3.073E+1
-5.349E-2	1.300E+1	3.078E+1
-5.187E-2	1.290E+1	3.082E+1
-5.025E-2	1.286E+1	3.065E+1
-5.673E-2	1.288E+1	3.080E+1
-5.511E-2	1.284E+1	3.067E+1
-5.025E-2	1.296E+1	3.071E+1
-5.025E-2	1.286E+1	3.079E+1
-5.511E-2	1.283E+1	3.083E+1
-5.349E-2	1.285E+1	3.071E+1
-5.187E-2	1.271E+1	3.046E+1
-5.187E-2	1.287E+1	3.087E+1
-5.673E-2	1.272E+1	3.067E+1
-5.511E-2	1.285E+1	3.062E+1
-5.349E-2	1.298E+1	3.074E+1
-5.349E-2	1.286E+1	3.078E+1
-5.511E-2	1.276E+1	3.064E+1
-5.511E-2	1.272E+1	3.071E+1
-5.349E-2	1.289E+1	3.081E+1
-5.349E-2	1.287E+1	3.066E+1
-5.511E-2	1.288E+1	3.087E+1
-5.187E-2	1.286E+1	3.074E+1
-4.862E-2	1.276E+1	3.081E+1
-5.673E-2	1.280E+1	3.069E+1
-5.511E-2	1.288E+1	3.091E+1
-5.673E-2	1.289E+1	3.058E+1
-5.187E-2	1.277E+1	3.082E+1
-5.511E-2	1.282E+1	3.074E+1
-5.673E-2	1.295E+1	3.095E+1
-5.511E-2	1.286E+1	3.090E+1
-5.025E-2	1.277E+1	3.097E+1
-5.511E-2	1.289E+1	3.086E+1
-5.187E-2	1.291E+1	3.075E+1
-5.673E-2	1.272E+1	3.080E+1
-5.025E-2	1.289E+1	3.077E+1
-5.349E-2	1.289E+1	3.059E+1
-5.511E-2	1.291E+1	3.064E+1
-5.187E-2	1.275E+1	3.097E+1
-5.349E-2	1.292E+1	3.075E+1
-5.349E-2	1.285E+1	3.080E+1
-5.511E-2	1.296E+1	3.075E+1
-5.349E-2	1.271E+1	3.048E+1
-5.025E-2	1.273E+1	3.062E+1
-5.349E-2	1.276E+1	3.080E+1
-5.349E-2	1.270E+1	3.077E+1
-5.673E-2	1.281E+1	3.067E+1
-5.025E-2	1.275E+1	3.059E+1
-5.349E-2	1.287E+1	3.072E+1
-5.511E-2	1.285E+1	3.092E+1
-5.673E-2	1.291E+1	3.057E+1
-5.187E-2	1.272E+1	3.058E+1
-5.511E-2	1.287E+1	3.072E+1
-5.511E-2	1.274E+1	3.066E+1
-5.511E-2	1.293E+1	3.055E+1
-5.511E-2	1.291E+1	3.081E+1
-5.187E-2	1.278E+1	3.065E+1
-5.349E-2	1.291E+1	3.086E+1
-5.349E-2	1.276E+1	3.073E+1
-5.025E-2	1.280E+1	3.083E+1
-5.187E-2	1.288E+1	3.079E+1
-5.511E-2	1.294E+1	3.082E+1
-5.349E-2	1.300E+1	3.054E+1
-5.025E-2	1.288E+1	3.069E+1
-5.025E-2	1.285E+1	3.065E+1
-5.511E-2	1.297E+1	3.080E+1
-5.673E-2	1.291E+1	3.084E+1
-5.187E-2	1.280E+1	3.066E+1
-5.187E-2	1.280E+1	3.077E+1
-5.349E-2	1.286E+1	3.058E+1
-5.511E-2	1.290E+1	3.067E+1
-5.025E-2	1.269E+1	3.066E+1
-5.349E-2	1.284E+1	3.102E+1
-5.511E-2	1.289E+1	3.080E+1
-5.349E-2	1.295E+1	3.085E+1
-5.187E-2	1.284E+1	3.055E+1
-5.187E-2	1.288E+1	3.078E+1
-5.511E-2	1.293E+1	3.049E+1
-5.511E-2	1.281E+1	3.066E+1
-5.025E-2	1.279E+1	3.072E+1
-5.187E-2	1.296E+1	3.082E+1
-5.187E-2	1.281E+1	3.053E+1
-5.511E-2	1.281E+1	3.087E+1
-4.862E-2	1.291E+1	3.065E+1
-5.511E-2	1.283E+1	3.055E+1
-5.511E-2	1.288E+1	3.068E+1
-5.187E-2	1.285E+1	3.059E+1
-5.187E-2	1.292E+1	3.080E+1
-5.349E-2	1.288E+1	3.094E+1
-5.511E-2	1.290E+1	3.072E+1
-5.349E-2	1.286E+1	3.078E+1
-5.025E-2	1.281E+1	3.053E+1
-5.025E-2	1.279E+1	3.083E+1
-5.349E-2	1.289E+1	3.069E+1
-5.349E-2	1.296E+1	3.078E+1
-5.187E-2	1.290E+1	3.085E+1
-5.187E-2	1.292E+1	3.064E+1
-5.511E-2	1.289E+1	3.085E+1
-5.349E-2	1.289E+1	3.061E+1
-5.187E-2	1.282E+1	3.070E+1
-5.187E-2	1.271E+1	3.064E+1
-5.511E-2	1.297E+1	3.069E+1
-5.673E-2	1.288E+1	3.089E+1
-5.025E-2	1.287E+1	3.075E+1
-5.187E-2	1.282E+1	3.077E+1
-5.511E-2	1.289E+1	3.092E+1
-5.349E-2	1.288E+1	3.067E+1
-5.187E-2	1.284E+1	3.070E+1
-5.187E-2	1.274E+1	3.089E+1
-5.511E-2	1.280E+1	3.077E+1
-5.511E-2	1.275E+1	3.072E+1
-5.187E-2	1.284E+1	3.081E+1
-5.187E-2	1.285E+1	3.079E+1
-5.349E-2	1.284E+1	3.072E+1
-5.349E-2	1.273E+1	3.096E+1
-5.349E-2	1.292E+1	3.079E+1
-5.025E-2	1.284E+1	3.086E+1
-5.673E-2	1.284E+1	3.072E+1
-5.349E-2	1.284E+1	3.036E+1
-5.187E-2	1.271E+1	3.060E+1
-5.025E-2	1.273E+1	3.087E+1
-5.187E-2	1.289E+1	3.049E+1
-5.511E-2	1.280E+1	3.073E+1
-5.187E-2	1.283E+1	3.078E+1
-5.349E-2	1.286E+1	3.063E+1
-5.673E-2	1.296E+1	3.075E+1
-5.673E-2	1.285E+1	3.057E+1
-5.187E-2	1.276E+1	3.054E+1
-5.025E-2	1.296E+1	3.063E+1
-5.673E-2	1.273E+1	3.072E+1
-5.511E-2	1.273E+1	3.060E+1
-5.511E-2	1.284E+1	3.060E+1
-5.187E-2	1.274E+1	3.061E+1
-5.349E-2	1.296E+1	3.087E+1
-5.511E-2	1.285E+1	3.054E+1
-5.025E-2	1.279E+1	3.083E+1
-5.187E-2	1.293E+1	3.072E+1
-5.349E-2	1.291E+1	3.065E+1
-5.673E-2	1.295E+1	3.080E+1
-5.025E-2	1.268E+1	3.096E+1
-5.187E-2	1.277E+1	3.067E+1
-5.511E-2	1.283E+1	3.066E+1
-5.025E-2	1.270E+1	3.060E+1
-5.025E-2	1.284E+1	3.070E+1
-5.025E-2	1.292E+1	3.081E+1
-5.511E-2	1.286E+1	3.072E+1
-5.187E-2	1.287E+1	3.060E+1
-5.025E-2	1.293E+1	3.080E+1
-5.349E-2	1.276E+1	3.083E+1
-6.160E-2	1.289E+1	3.087E+1
-5.349E-2	1.268E+1	3.067E+1
-5.025E-2	1.284E+1	3.078E+1
-5.511E-2	1.283E+1	3.079E+1
-5.511E-2	1.291E+1	3.064E+1
-5.511E-2	1.276E+1	3.096E+1
-5.187E-2	1.289E+1	3.076E+1
-5.187E-2	1.287E+1	3.091E+1
-5.511E-2	1.285E+1	3.081E+1
-5.511E-2	1.279E+1	3.088E+1
-5.187E-2	1.276E+1	3.067E+1
-4.862E-2	1.276E+1	3.078E+1
-5.511E-2	1.287E+1	3.079E+1
-5.187E-2	1.289E+1	3.082E+1
-5.349E-2	1.282E+1	3.071E+1
-5.025E-2	1.297E+1	3.078E+1
-5.673E-2	1.274E+1	3.056E+1
-5.511E-2	1.281E+1	3.059E+1
-5.025E-2	1.282E+1	3.072E+1
-5.025E-2	1.289E+1	3.072E+1
-5.673E-2	1.285E+1	3.056E+1
-5.673E-2	1.275E+1	3.052E+1
-5.187E-2	1.277E+1	3.059E+1
-5.187E-2	1.273E+1	3.074E+1
-5.511E-2	1.290E+1	3.098E+1
-5.673E-2	1.280E+1	3.050E+1
-5.349E-2	1.285E+1	3.056E+1
-5.349E-2	1.296E+1	3.070E+1
-5.673E-2	1.287E+1	3.080E+1
-5.673E-2	1.279E+1	3.053E+1
-5.187E-2	1.279E+1	3.078E+1
-5.349E-2	1.290E+1	3.069E+1
-5.349E-2	1.283E+1	3.079E+1
-5.349E-2	1.281E+1	3.055E+1
-5.187E-2	1.291E+1	3.081E+1
-5.349E-2	1.273E+1	3.072E+1
-5.673E-2	1.288E+1	3.072E+1
-5.835E-2	1.284E+1	3.056E+1
-5.025E-2	1.276E+1	3.098E+1
-5.187E-2	1.290E+1	3.079E+1
-5.673E-2	1.296E+1	3.086E+1
-5.511E-2	1.274E+1	3.044E+1
-5.025E-2	1.296E+1	3.089E+1
-5.349E-2	1.286E+1	3.067E+1
-5.511E-2	1.284E+1	3.060E+1
-5.349E-2	1.285E+1	3.072E+1
-5.187E-2	1.280E+1	3.054E+1
-5.511E-2	1.287E+1	3.081E+1
-5.511E-2	1.294E+1	3.080E+1
-5.673E-2	1.292E+1	3.072E+1
-5.349E-2	1.277E+1	3.073E+1
-5.349E-2	1.301E+1	3.076E+1
-5.511E-2	1.299E+1	3.062E+1
-5.511E-2	1.288E+1	3.053E+1
-5.025E-2	1.295E+1	3.066E+1
-5.511E-2	1.290E+1	3.060E+1
-5.349E-2	1.298E+1	3.073E+1
-5.511E-2	1.282E+1	3.055E+1
-5.349E-2	1.284E+1	3.079E+1
-5.349E-2	1.284E+1	3.079E+1
-5.349E-2	1.286E+1	3.056E+1
-5.835E-2	1.286E+1	3.060E+1
-5.187E-2	1.275E+1	3.073E+1
-5.349E-2	1.279E+1	3.090E+1
-5.673E-2	1.287E+1	3.083E+1
-5.349E-2	1.273E+1	3.054E+1
-5.187E-2	1.293E+1	3.071E+1
-5.349E-2	1.295E+1	3.064E+1
-5.673E-2	1.296E+1	3.091E+1
-5.349E-2	1.287E+1	3.056E+1
-5.187E-2	1.277E+1	3.064E+1
-5.187E-2	1.283E+1	3.075E+1
-5.673E-2	1.299E+1	3.069E+1
-5.835E-2	1.298E+1	3.091E+1
-5.025E-2	1.287E+1	3.082E+1
-5.349E-2	1.291E+1	3.067E+1
-5.511E-2	1.273E+1	3.063E+1
-5.511E-2	1.290E+1	3.068E+1
-5.025E-2	1.272E+1	3.074E+1
-5.025E-2	1.297E+1	3.061E+1
-5.187E-2	1.286E+1	3.081E+1
-5.187E-2	1.281E+1	3.068E+1
-5.025E-2	1.271E+1	3.074E+1
-5.187E-2	1.297E+1	3.040E+1
-5.187E-2	1.282E+1	3.059E+1
-5.835E-2	1.271E+1	3.078E+1
-5.187E-2	1.278E+1	3.065E+1
-5.025E-2	1.285E+1	3.070E+1
-5.511E-2	1.284E+1	3.077E+1
-5.835E-2	1.286E+1	3.058E+1
-4.862E-2	1.288E+1	3.083E+1
-5.187E-2	1.278E+1	3.089E+1
-5.673E-2	1.291E+1	3.095E+1
-5.511E-2	1.299E+1	3.090E+1
-5.349E-2	1.273E+1	3.066E+1
-5.349E-2	1.293E+1	3.071E+1
-5.349E-2	1.287E+1	3.058E+1
-5.511E-2	1.288E+1	3.063E+1
-5.187E-2	1.301E+1	3.101E+1
-5.187E-2	1.282E+1	3.088E+1
-5.187E-2	1.283E+1	3.082E+1
-5.511E-2	1.299E+1	3.045E+1
-5.025E-2	1.292E+1	3.057E+1
-5.349E-2	1.276E+1	3.074E+1
-5.511E-2	1.286E+1	3.070E+1
-5.511E-2	1.273E+1	3.092E+1
-5.511E-2	1.284E+1	3.058E+1
-5.349E-2	1.274E+1	3.064E+1
-5.511E-2	1.287E+1	3.067E+1
-5.511E-2	1.283E+1	3.110E+1
-5.025E-2	1.280E+1	3.092E+1
-5.511E-2	1.287E+1	3.056E+1
-5.349E-2	1.283E+1	3.072E+1
-5.835E-2	1.272E+1	3.072E+1
-5.187E-2	1.282E+1	3.079E+1
-5.349E-2	1.273E+1	3.086E+1
-5.349E-2	1.280E+1	3.041E+1
-5.349E-2	1.278E+1	3.070E+1
-5.187E-2	1.273E+1	3.065E+1
-5.187E-2	1.278E+1	3.079E+1
-5.511E-2	1.293E+1	3.064E+1
-5.349E-2	1.277E+1	3.075E+1
-5.349E-2	1.282E+1	3.063E+1
-5.187E-2	1.292E+1	3.068E+1
-5.349E-2	1.273E+1	3.066E+1
-5.673E-2	1.292E+1	3.043E+1
-5.025E-2	1.292E+1	3.063E+1
-4.862E-2	1.299E+1	3.058E+1
-5.511E-2	1.277E+1	3.070E+1
-5.349E-2	1.284E+1	3.081E+1
-5.349E-2	1.278E+1	3.087E+1
-5.511E-2	1.277E+1	3.080E+1
-5.673E-2	1.283E+1	3.073E+1
-5.835E-2	1.298E+1	3.041E+1
-5.187E-2	1.285E+1	3.073E+1
-5.349E-2	1.281E+1	3.060E+1
-5.511E-2	1.286E+1	3.072E+1
-5.511E-2	1.295E+1	3.068E+1
-5.349E-2	1.297E+1	3.078E+1
-5.025E-2	1.287E+1	3.071E+1
-5.511E-2	1.282E+1	3.078E+1
-5.187E-2	1.287E+1	3.075E+1
-5.349E-2	1.278E+1	3.077E+1
-5.187E-2	1.280E+1	3.060E+1
-5.349E-2	1.283E+1	3.082E+1
-5.673E-2	1.291E+1	3.052E+1
-5.025E-2	1.291E+1	3.085E+1
-4.862E-2	1.294E+1	3.091E+1
-5.673E-2	1.289E+1	3.094E+1
-5.673E-2	1.295E+1	3.062E+1
-5.187E-2	1.273E+1	3.052E+1
-5.349E-2	1.284E+1	3.062E+1
-5.511E-2	1.288E+1	3.085E+1
-5.673E-2	1.285E+1	3.077E+1
-5.349E-2	1.279E+1	3.073E+1
-5.349E-2	1.297E+1	3.077E+1
-5.349E-2	1.268E+1	3.049E+1
-5.511E-2	1.272E+1	3.069E+1
-5.511E-2	1.281E+1	3.068E+1
-5.349E-2	1.288E+1	3.075E+1
-5.673E-2	1.270E+1	3.084E+1
-5.511E-2	1.289E+1	3.067E+1
-5.349E-2	1.274E+1	3.074E+1
-5.349E-2	1.276E+1	3.087E+1
-5.511E-2	1.303E+1	3.074E+1
-5.349E-2	1.289E+1	3.078E+1
-5.349E-2	1.279E+1	3.063E+1
-4.862E-2	1.295E+1	3.076E+1
-5.511E-2	1.289E+1	3.055E+1
-5.349E-2	1.290E+1	3.069E+1
-5.025E-2	1.281E+1	3.078E+1
-4.862E-2	1.277E+1	3.049E+1
-5.673E-2	1.275E+1	3.082E+1
-5.673E-2	1.276E+1	3.068E+1
-5.187E-2	1.273E+1	3.066E+1
-5.025E-2	1.277E+1	3.070E+1
-5.187E-2	1.294E+1	3.070E+1
-5.673E-2	1.286E+1	3.089E+1
-5.511E-2	1.294E+1	3.086E+1
-5.187E-2	1.273E+1	3.082E+1
-5.511E-2	1.293E+1	3.071E+1
-5.349E-2	1.294E+1	3.076E+1
-5.187E-2	1.292E+1	3.067E+1
-5.349E-2	1.277E+1	3.059E+1
-5.673E-2	1.292E+1	3.080E+1
-5.673E-2	1.270E+1	3.073E+1
-5.349E-2	1.282E+1	3.066E+1
-5.187E-2	1.274E+1	3.075E+1
-5.673E-2	1.283E+1	3.056E+1
-5.349E-2	1.282E+1	3.079E+1
-5.349E-2	1.291E+1	3.041E+1
-5.025E-2	1.282E+1	3.071E+1
-5.673E-2	1.280E+1	3.069E+1
-5.673E-2	1.298E+1	3.050E+1
-5.187E-2	1.292E+1	3.070E+1
-5.511E-2	1.287E+1	3.088E+1
-5.511E-2	1.294E+1	3.039E+1
-5.998E-2	1.288E+1	3.066E+1
-5.187E-2	1.288E+1	3.077E+1
-5.349E-2	1.302E+1	3.051E+1
-5.511E-2	1.289E+1	3.042E+1
-5.511E-2	1.280E+1	3.064E+1
-5.025E-2	1.286E+1	3.067E+1
-5.187E-2	1.270E+1	3.044E+1
-5.673E-2	1.288E+1	3.062E+1
-5.349E-2	1.291E+1	3.081E+1
-5.187E-2	1.278E+1	3.076E+1
-5.349E-2	1.287E+1	3.060E+1
-5.835E-2	1.287E+1	3.058E+1
-5.511E-2	1.290E+1	3.075E+1
-5.187E-2	1.289E+1	3.062E+1
-5.187E-2	1.282E+1	3.063E+1
-5.349E-2	1.271E+1	3.066E+1
-5.673E-2	1.276E+1	3.074E+1
-5.349E-2	1.282E+1	3.072E+1
-5.025E-2	1.289E+1	3.063E+1
-5.187E-2	1.305E+1	3.064E+1
-5.835E-2	1.275E+1	3.057E+1
-5.349E-2	1.293E+1	3.076E+1
-5.187E-2	1.283E+1	3.075E+1
-5.349E-2	1.287E+1	3.079E+1
-5.835E-2	1.282E+1	3.058E+1
-5.187E-2	1.284E+1	3.091E+1
-5.187E-2	1.279E+1	3.053E+1
-5.349E-2	1.301E+1	3.069E+1
-5.511E-2	1.289E+1	3.071E+1
-5.187E-2	1.274E+1	3.074E+1
-5.187E-2	1.282E+1	3.073E+1
-5.835E-2	1.281E+1	3.099E+1
-5.673E-2	1.277E+1	3.080E+1
-5.511E-2	1.288E+1	3.060E+1
-5.349E-2	1.278E+1	3.073E+1
-5.511E-2	1.280E+1	3.073E+1
-5.511E-2	1.271E+1	3.097E+1
-5.511E-2	1.282E+1	3.077E+1
-5.349E-2	1.281E+1	3.067E+1
-5.187E-2	1.284E+1	3.060E+1
-5.349E-2	1.281E+1	3.075E+1
-5.349E-2	1.282E+1	3.081E+1
-5.349E-2	1.279E+1	3.075E+1
-5.673E-2	1.283E+1	3.058E+1
-5.835E-2	1.285E+1	3.068E+1
-5.187E-2	1.278E+1	3.061E+1
-5.187E-2	1.291E+1	3.083E+1
-5.349E-2	1.277E+1	3.067E+1
-5.673E-2	1.289E+1	3.076E+1
-5.187E-2	1.279E+1	3.093E+1
-5.349E-2	1.278E+1	3.091E+1
-5.511E-2	1.282E+1	3.090E+1
-5.349E-2	1.285E+1	3.069E+1
-5.349E-2	1.280E+1	3.070E+1
-5.349E-2	1.280E+1	3.060E+1
-5.349E-2	1.287E+1	3.064E+1
-5.835E-2	1.276E+1	3.066E+1
-5.025E-2	1.275E+1	3.067E+1
-5.673E-2	1.273E+1	3.062E+1
-5.349E-2	1.287E+1	3.078E+1
-5.673E-2	1.279E+1	3.064E+1
-4.862E-2	1.268E+1	3.080E+1
-5.187E-2	1.289E+1	3.058E+1
-5.349E-2	1.270E+1	3.067E+1
-5.835E-2	1.291E+1	3.082E+1
-5.349E-2	1.273E+1	3.083E+1
-5.349E-2	1.290E+1	3.052E+1
-5.673E-2	1.288E+1	3.060E+1
-5.511E-2	1.278E+1	3.050E+1
-5.187E-2	1.297E+1	3.064E+1
-5.025E-2	1.292E+1	3.075E+1
-5.349E-2	1.273E+1	3.085E+1
-5.673E-2	1.280E+1	3.052E+1
-5.349E-2	1.286E+1	3.051E+1
-5.025E-2	1.275E+1	3.086E+1
-5.349E-2	1.282E+1	3.075E+1
-5.349E-2	1.272E+1	3.054E+1
-5.187E-2	1.280E+1	3.072E+1
-5.187E-2	1.282E+1	3.081E+1
-5.511E-2	1.297E+1	3.069E+1
-5.511E-2	1.285E+1	3.061E+1
-5.187E-2	1.285E+1	3.062E+1
-5.025E-2	1.288E+1	3.066E+1
-5.349E-2	1.287E+1	3.080E+1
-5.835E-2	1.292E+1	3.064E+1
-5.187E-2	1.278E+1	3.055E+1
-5.349E-2	1.282E+1	3.062E+1
-5.187E-2	1.269E+1	3.079E+1
-5.511E-2	1.280E+1	3.083E+1
-5.511E-2	1.273E+1	3.052E+1
-5.025E-2	1.282E+1	3.074E+1
-5.511E-2	1.292E+1	3.074E+1
-5.835E-2	1.287E+1	3.072E+1
-5.673E-2	1.288E+1	3.088E+1
-5.025E-2	1.276E+1	3.078E+1
-5.673E-2	1.290E+1	3.077E+1
-5.673E-2	1.280E+1	3.088E+1
-5.187E-2	1.296E+1	3.066E+1
-5.025E-2	1.295E+1	3.085E+1
-5.511E-2	1.296E+1	3.072E+1
-5.835E-2	1.276E+1	3.076E+1
-5.187E-2	1.276E+1	3.079E+1
-5.187E-2	1.287E+1	3.068E+1
-5.511E-2	1.279E+1	3.069E+1
-5.673E-2	1.289E+1	3.049E+1
-5.187E-2	1.284E+1	3.088E+1
-5.025E-2	1.276E+1	3.060E+1
-5.349E-2	1.274E+1	3.044E+1
-5.511E-2	1.279E+1	3.053E+1
-5.349E-2	1.290E+1	3.069E+1
-5.349E-2	1.288E+1	3.061E+1
-5.673E-2	1.275E+1	3.063E+1
-5.673E-2	1.290E+1	3.048E+1
-5.187E-2	1.290E+1	3.053E+1
-5.349E-2	1.281E+1	3.071E+1
-5.511E-2	1.279E+1	3.069E+1
-5.511E-2	1.275E+1	3.077E+1
-5.187E-2	1.299E+1	3.069E+1
-5.187E-2	1.293E+1	3.071E+1
-5.349E-2	1.282E+1	3.084E+1
-5.511E-2	1.287E+1	3.062E+1
-5.511E-2	1.285E+1	3.064E+1
-5.187E-2	1.300E+1	3.075E+1
-5.349E-2	1.293E+1	3.060E+1
-5.349E-2	1.274E+1	3.077E+1
-5.349E-2	1.283E+1	3.086E+1
-5.187E-2	1.290E+1	3.074E+1
-5.673E-2	1.276E+1	3.062E+1
-5.673E-2	1.278E+1	3.080E+1
-5.511E-2	1.285E+1	3.059E+1
-5.187E-2	1.278E+1	3.077E+1
-5.349E-2	1.282E+1	3.067E+1
-5.673E-2	1.270E+1	3.070E+1
-5.349E-2	1.277E+1	3.056E+1
-5.187E-2	1.297E+1	3.062E+1
-5.511E-2	1.281E+1	3.074E+1
-5.349E-2	1.289E+1	3.078E+1
-5.187E-2	1.292E+1	3.052E+1
-5.349E-2	1.282E+1	3.066E+1
-5.511E-2	1.287E+1	3.085E+1
-5.673E-2	1.300E+1	3.064E+1
-5.349E-2	1.286E+1	3.058E+1
-5.187E-2	1.269E+1	3.063E+1
-5.349E-2	1.290E+1	3.062E+1
-5.511E-2	1.285E+1	3.079E+1
-5.349E-2	1.281E+1	3.063E+1
-4.862E-2	1.287E+1	3.068E+1
-5.349E-2	1.279E+1	3.071E+1
-5.349E-2	1.289E+1	3.053E+1
-5.349E-2	1.280E+1	3.055E+1
-5.349E-2	1.287E+1	3.059E+1
-5.349E-2	1.290E+1	3.080E+1
-5.673E-2	1.287E+1	3.063E+1
-5.349E-2	1.290E+1	3.079E+1
-5.187E-2	1.293E+1	3.057E+1
-5.511E-2	1.292E+1	3.065E+1
-5.673E-2	1.284E+1	3.088E+1
-5.511E-2	1.294E+1	3.055E+1
-5.187E-2	1.275E+1	3.054E+1
-5.511E-2	1.286E+1	3.072E+1
-5.673E-2	1.295E+1	3.083E+1
-5.349E-2	1.289E+1	3.071E+1
-5.187E-2	1.282E+1	3.054E+1
-5.835E-2	1.287E+1	3.071E+1
-5.349E-2	1.294E+1	3.063E+1
-5.349E-2	1.291E+1	3.080E+1
-5.349E-2	1.284E+1	3.070E+1
-5.349E-2	1.278E+1	3.071E+1
-5.349E-2	1.280E+1	3.078E+1
-5.025E-2	1.284E+1	3.065E+1
-5.187E-2	1.286E+1	3.073E+1
-5.349E-2	1.289E+1	3.078E+1
-5.511E-2	1.298E+1	3.079E+1
-5.187E-2	1.286E+1	3.064E+1
-5.025E-2	1.288E+1	3.041E+1
-5.349E-2	1.271E+1	3.086E+1
-5.673E-2	1.301E+1	3.062E+1
-5.187E-2	1.296E+1	3.087E+1
-5.187E-2	1.287E+1	3.083E+1
-5.511E-2	1.273E+1	3.066E+1
-5.673E-2	1.279E+1	3.068E+1
-5.187E-2	1.284E+1	3.049E+1
-5.187E-2	1.277E+1	3.079E+1
-5.349E-2	1.277E+1	3.069E+1
-5.673E-2	1.288E+1	3.070E+1
-5.511E-2	1.289E+1	3.072E+1
-5.025E-2	1.273E+1	3.067E+1
-5.511E-2	1.282E+1	3.049E+1
-5.673E-2	1.299E+1	3.045E+1
-5.187E-2	1.293E+1	3.068E+1
-5.025E-2	1.290E+1	3.076E+1
-5.349E-2	1.280E+1	3.085E+1
-5.511E-2	1.275E+1	3.076E+1
-5.025E-2	1.282E+1	3.081E+1
-5.187E-2	1.286E+1	3.063E+1
-5.511E-2	1.304E+1	3.055E+1
-5.349E-2	1.300E+1	3.075E+1
-5.187E-2	1.275E+1	3.072E+1
-5.025E-2	1.290E+1	3.061E+1
-5.349E-2	1.284E+1	3.043E+1
-5.835E-2	1.289E+1	3.060E+1
-5.349E-2	1.282E+1	3.086E+1
-5.187E-2	1.285E+1	3.053E+1
-5.511E-2	1.283E+1	3.080E+1
-5.673E-2	1.287E+1	3.081E+1
-5.349E-2	1.289E+1	3.074E+1
-5.187E-2	1.284E+1	3.074E+1
-5.187E-2	1.289E+1	3.073E+1
-5.349E-2	1.278E+1	3.056E+1
-5.349E-2	1.285E+1	3.063E+1
-5.187E-2	1.282E+1	3.047E+1
-5.511E-2	1.288E+1	3.085E+1
-5.511E-2	1.296E+1	3.078E+1
-4.862E-2	1.278E+1	3.062E+1
-5.349E-2	1.262E+1	3.079E+1
-5.511E-2	1.301E+1	3.077E+1
-5.673E-2	1.288E+1	3.069E+1
-5.349E-2	1.281E+1	3.084E+1
-4.862E-2	1.274E+1	3.071E+1
-5.187E-2	1.280E+1	3.086E+1
-5.673E-2	1.274E+1	3.091E+1
-5.187E-2	1.287E+1	3.081E+1
-5.187E-2	1.277E+1	3.080E+1
-5.511E-2	1.289E+1	3.061E+1
-5.835E-2	1.290E+1	3.074E+1
-5.511E-2	1.288E+1	3.095E+1
-5.349E-2	1.289E+1	3.086E+1
-5.349E-2	1.293E+1	3.061E+1
-5.998E-2	1.276E+1	3.058E+1
-5.349E-2	1.299E+1	3.071E+1
-5.187E-2	1.281E+1	3.073E+1
-5.511E-2	1.283E+1	3.074E+1
-5.673E-2	1.284E+1	3.082E+1
-5.187E-2	1.272E+1	3.056E+1
-5.187E-2	1.285E+1	3.088E+1
-5.187E-2	1.291E+1	3.071E+1
-5.673E-2	1.270E+1	3.072E+1
-5.511E-2	1.291E+1	3.044E+1
-5.187E-2	1.287E+1	3.083E+1
-5.187E-2	1.272E+1	3.047E+1
-5.349E-2	1.274E+1	3.072E+1
-5.187E-2	1.279E+1	3.069E+1
-5.349E-2	1.282E+1	3.074E+1
-5.349E-2	1.286E+1	3.067E+1
-5.673E-2	1.292E+1	3.077E+1
-5.349E-2	1.287E+1	3.064E+1
-5.187E-2	1.282E+1	3.080E+1
-5.349E-2	1.292E+1	3.064E+1
-5.673E-2	1.297E+1	3.078E+1
-5.349E-2	1.296E+1	3.066E+1
-5.349E-2	1.287E+1	3.070E+1
-5.511E-2	1.290E+1	3.040E+1
-5.673E-2	1.288E+1	3.079E+1
-5.349E-2	1.297E+1	3.064E+1
-5.025E-2	1.300E+1	3.080E+1
-5.835E-2	1.280E+1	3.054E+1
-5.673E-2	1.276E+1	3.074E+1
-5.349E-2	1.271E+1	3.039E+1
-5.187E-2	1.287E+1	3.060E+1
-5.025E-2	1.274E+1	3.056E+1
-5.835E-2	1.288E+1	3.074E+1
-5.349E-2	1.275E+1	3.075E+1
-5.187E-2	1.278E+1	3.079E+1
-5.349E-2	1.285E+1	3.077E+1
-5.673E-2	1.286E+1	3.081E+1
-5.349E-2	1.291E+1	3.066E+1
-5.511E-2	1.281E+1	3.057E+1
-5.349E-2	1.294E+1	3.073E+1
-5.673E-2	1.299E+1	3.085E+1
-5.511E-2	1.275E+1	3.053E+1
-5.025E-2	1.281E+1	3.091E+1
-5.349E-2	1.286E+1	3.056E+1
-5.835E-2	1.296E+1	3.068E+1
-5.511E-2	1.292E+1	3.067E+1
-5.187E-2	1.285E+1	3.047E+1
-5.349E-2	1.279E+1	3.064E+1
-5.511E-2	1.276E+1	3.070E+1
-5.673E-2	1.276E+1	3.058E+1
-5.187E-2	1.289E+1	3.082E+1
-5.187E-2	1.281E+1	3.066E+1
-5.835E-2	1.275E+1	3.068E+1
-5.349E-2	1.280E+1	3.046E+1
-5.025E-2	1.277E+1	3.072E+1
-5.349E-2	1.291E+1	3.056E+1
-5.349E-2	1.278E+1	3.078E+1
-5.673E-2	1.278E+1	3.066E+1
-4.862E-2	1.282E+1	3.036E+1
-5.349E-2	1.288E+1	3.048E+1
-5.835E-2	1.274E+1	3.078E+1
-5.673E-2	1.287E+1	3.057E+1
-5.025E-2	1.284E+1	3.064E+1
-5.349E-2	1.281E+1	3.069E+1
-5.673E-2	1.274E+1	3.098E+1
-5.349E-2	1.277E+1	3.041E+1
-5.187E-2	1.289E+1	3.069E+1
-5.349E-2	1.279E+1	3.087E+1
-5.673E-2	1.285E+1	3.069E+1
-5.349E-2	1.277E+1	3.066E+1
-5.187E-2	1.282E+1	3.055E+1
-5.349E-2	1.278E+1	3.083E+1
-5.349E-2	1.284E+1	3.051E+1
-5.511E-2	1.288E+1	3.066E+1
-5.187E-2	1.301E+1	3.056E+1
-5.673E-2	1.284E+1	3.066E+1
-5.511E-2	1.276E+1	3.057E+1
-5.511E-2	1.275E+1	3.053E+1
-5.187E-2	1.274E+1	3.082E+1
-5.673E-2	1.289E+1	3.060E+1
-5.673E-2	1.306E+1	3.090E+1
-5.349E-2	1.277E+1	3.089E+1
-5.349E-2	1.274E+1	3.084E+1
-5.673E-2	1.297E+1	3.059E+1
-5.673E-2	1.278E+1	3.088E+1
-5.349E-2	1.281E+1	3.064E+1
-5.187E-2	1.288E+1	3.066E+1
-5.511E-2	1.285E+1	3.071E+1
-5.511E-2	1.283E+1	3.067E+1
-5.673E-2	1.283E+1	3.067E+1
-5.025E-2	1.295E+1	3.070E+1
-5.511E-2	1.273E+1	3.074E+1
-5.511E-2	1.285E+1	3.046E+1
-5.835E-2	1.281E+1	3.071E+1
-4.862E-2	1.280E+1	3.080E+1
-5.349E-2	1.287E+1	3.069E+1
-5.511E-2	1.291E+1	3.065E+1
-5.349E-2	1.278E+1	3.070E+1
-5.349E-2	1.290E+1	3.084E+1
-5.511E-2	1.283E+1	3.060E+1
-5.835E-2	1.286E+1	3.068E+1
-5.349E-2	1.284E+1	3.070E+1
-5.511E-2	1.278E+1	3.073E+1
-5.349E-2	1.273E+1	3.072E+1
-5.673E-2	1.284E+1	3.070E+1
-5.187E-2	1.286E+1	3.072E+1
-5.187E-2	1.285E+1	3.062E+1
-5.349E-2	1.267E+1	3.066E+1
-5.511E-2	1.273E+1	3.060E+1
-5.187E-2	1.288E+1	3.079E+1
-5.349E-2	1.283E+1	3.049E+1
-5.511E-2	1.293E+1	3.061E+1
-5.673E-2	1.264E+1	3.082E+1
-5.673E-2	1.280E+1	3.061E+1
-5.349E-2	1.296E+1	3.048E+1
-5.187E-2	1.273E+1	3.055E+1
-5.835E-2	1.275E+1	3.075E+1
-5.349E-2	1.289E+1	3.064E+1
-5.187E-2	1.293E+1	3.060E+1
-5.025E-2	1.277E+1	3.077E+1
-5.511E-2	1.288E+1	3.086E+1
-5.511E-2	1.290E+1	3.058E+1
-5.349E-2	1.295E+1	3.080E+1
-5.349E-2	1.274E+1	3.081E+1
-5.835E-2	1.294E+1	3.080E+1
-5.187E-2	1.302E+1	3.064E+1
-5.349E-2	1.281E+1	3.073E+1
-5.511E-2	1.276E+1	3.043E+1
-5.673E-2	1.286E+1	3.068E+1
-5.349E-2	1.269E+1	3.073E+1
-5.349E-2	1.279E+1	3.067E+1
-5.673E-2	1.284E+1	3.070E+1
-5.673E-2	1.288E+1	3.068E+1
-5.511E-2	1.283E+1	3.072E+1
-5.187E-2	1.289E+1	3.076E+1
-5.187E-2	1.296E+1	3.067E+1
-5.511E-2	1.275E+1	3.081E+1
-5.673E-2	1.272E+1	3.056E+1
-5.187E-2	1.286E+1	3.076E+1
-5.673E-2	1.292E+1	3.066E+1
-5.349E-2	1.285E+1	3.075E+1
-5.511E-2	1.286E+1	3.048E+1
-5.025E-2	1.287E+1	3.053E+1
-5.511E-2	1.284E+1	3.082E+1
-5.835E-2	1.297E+1	3.060E+1
-5.511E-2	1.274E+1	3.082E+1
-5.349E-2	1.277E+1	3.080E+1
-5.511E-2	1.280E+1	3.068E+1
-5.673E-2	1.292E+1	3.060E+1
-5.349E-2	1.283E+1	3.055E+1
-5.349E-2	1.285E+1	3.074E+1
-5.511E-2	1.279E+1	3.068E+1
-5.998E-2	1.283E+1	3.068E+1
-5.511E-2	1.289E+1	3.053E+1
-5.349E-2	1.291E+1	3.073E+1
-5.673E-2	1.286E+1	3.082E+1
-5.835E-2	1.292E+1	3.087E+1
-5.511E-2	1.275E+1	3.067E+1
-5.187E-2	1.285E+1	3.069E+1
-5.511E-2	1.287E+1	3.078E+1
-5.673E-2	1.296E+1	3.071E+1
-5.349E-2	1.290E+1	3.063E+1
-5.025E-2	1.272E+1	3.060E+1
-5.511E-2	1.280E+1	3.067E+1
-5.673E-2	1.275E+1	3.062E+1
-5.673E-2	1.294E+1	3.068E+1
-5.349E-2	1.279E+1	3.057E+1
-5.511E-2	1.285E+1	3.071E+1
-5.511E-2	1.280E+1	3.044E+1
-5.349E-2	1.273E+1	3.049E+1
-5.025E-2	1.259E+1	3.083E+1
-5.349E-2	1.287E+1	3.067E+1
-5.349E-2	1.271E+1	3.065E+1
-5.511E-2	1.269E+1	3.065E+1
-5.349E-2	1.287E+1	3.074E+1
-5.349E-2	1.278E+1	3.067E+1
-5.511E-2	1.287E+1	3.062E+1
-5.349E-2	1.287E+1	3.077E+1
-5.187E-2	1.305E+1	3.052E+1
-5.511E-2	1.282E+1	3.079E+1
-5.511E-2	1.289E+1	3.081E+1
-5.349E-2	1.294E+1	3.071E+1
-5.025E-2	1.294E+1	3.073E+1
-5.511E-2	1.304E+1	3.063E+1
-5.511E-2	1.276E+1	3.058E+1
-5.349E-2	1.279E+1	3.070E+1
-5.187E-2	1.288E+1	3.070E+1
-5.349E-2	1.287E+1	3.064E+1
-5.673E-2	1.278E+1	3.079E+1
-5.511E-2	1.286E+1	3.078E+1
-5.349E-2	1.294E+1	3.056E+1
-5.349E-2	1.273E+1	3.054E+1
-5.511E-2	1.287E+1	3.061E+1
-5.349E-2	1.274E+1	3.081E+1
-5.025E-2	1.285E+1	3.064E+1
-5.511E-2	1.287E+1	3.078E+1
-5.349E-2	1.274E+1	3.079E+1
-5.511E-2	1.284E+1	3.057E+1
-5.187E-2	1.291E+1	3.064E+1
-5.673E-2	1.284E+1	3.058E+1
-5.835E-2	1.286E+1	3.077E+1
-5.349E-2	1.287E+1	3.046E+1
-5.187E-2	1.285E+1	3.053E+1
-5.511E-2	1.280E+1	3.072E+1
-5.511E-2	1.289E+1	3.057E+1
-5.673E-2	1.275E+1	3.064E+1
-5.187E-2	1.301E+1	3.068E+1
-5.511E-2	1.276E+1	3.055E+1
-5.511E-2	1.278E+1	3.060E+1
-5.511E-2	1.281E+1	3.064E+1
-5.187E-2	1.287E+1	3.060E+1
-5.187E-2	1.284E+1	3.057E+1
-5.673E-2	1.283E+1	3.069E+1
-5.349E-2	1.265E+1	3.077E+1
-5.187E-2	1.289E+1	3.082E+1
-5.673E-2	1.297E+1	3.081E+1
-5.673E-2	1.289E+1	3.062E+1
-5.511E-2	1.283E+1	3.073E+1
-5.349E-2	1.280E+1	3.053E+1
-5.025E-2	1.275E+1	3.084E+1
-5.835E-2	1.295E+1	3.079E+1
-5.349E-2	1.277E+1	3.075E+1
-5.349E-2	1.280E+1	3.052E+1
-5.511E-2	1.276E+1	3.067E+1
-5.673E-2	1.289E+1	3.066E+1
-5.673E-2	1.289E+1	3.077E+1
-5.187E-2	1.289E+1	3.087E+1
-5.349E-2	1.289E+1	3.055E+1
-5.673E-2	1.287E+1	3.058E+1
-5.511E-2	1.290E+1	3.060E+1
-5.187E-2	1.285E+1	3.070E+1
-5.349E-2	1.284E+1	3.065E+1
-5.511E-2	1.292E+1	3.057E+1
-5.187E-2	1.279E+1	3.049E+1
-5.349E-2	1.285E+1	3.087E+1
-5.511E-2	1.285E+1	3.064E+1
-5.511E-2	1.284E+1	3.064E+1
-5.511E-2	1.277E+1	3.060E+1
-4.862E-2	1.290E+1	3.072E+1
-5.511E-2	1.289E+1	3.064E+1
-5.835E-2	1.272E+1	3.053E+1
-5.349E-2	1.270E+1	3.057E+1
-5.025E-2	1.302E+1	3.073E+1
-5.511E-2	1.281E+1	3.074E+1
-5.835E-2	1.281E+1	3.066E+1
-5.349E-2	1.276E+1	3.068E+1
-5.025E-2	1.278E+1	3.075E+1
-5.349E-2	1.279E+1	3.055E+1
-5.511E-2	1.281E+1	3.065E+1
-5.673E-2	1.291E+1	3.041E+1
-4.862E-2	1.286E+1	3.079E+1
-5.511E-2	1.275E+1	3.065E+1
-5.511E-2	1.294E+1	3.066E+1
-5.349E-2	1.286E+1	3.073E+1
-5.511E-2	1.290E+1	3.079E+1
-5.187E-2	1.287E+1	3.078E+1
-5.349E-2	1.288E+1	3.061E+1
-5.511E-2	1.284E+1	3.068E+1
-5.025E-2	1.286E+1	3.054E+1
-5.349E-2	1.290E+1	3.070E+1
-5.511E-2	1.289E+1	3.081E+1
-5.673E-2	1.273E+1	3.057E+1
-5.187E-2	1.288E+1	3.076E+1
-5.511E-2	1.278E+1	3.076E+1
-5.673E-2	1.280E+1	3.058E+1
-5.511E-2	1.277E+1	3.060E+1
-5.349E-2	1.286E+1	3.054E+1
-5.673E-2	1.289E+1	3.067E+1
-5.835E-2	1.280E+1	3.067E+1
-5.673E-2	1.278E+1	3.064E+1
-5.349E-2	1.282E+1	3.064E+1
-5.511E-2	1.280E+1	3.075E+1
-5.835E-2	1.275E+1	3.060E+1
-5.349E-2	1.276E+1	3.058E+1
-5.025E-2	1.290E+1	3.069E+1
-5.673E-2	1.283E+1	3.088E+1
-5.673E-2	1.285E+1	3.039E+1
-5.511E-2	1.278E+1	3.061E+1
-5.187E-2	1.285E+1	3.062E+1
-5.511E-2	1.290E+1	3.043E+1
-5.673E-2	1.285E+1	3.076E+1
-5.511E-2	1.281E+1	3.083E+1
-5.349E-2	1.286E+1	3.063E+1
-5.673E-2	1.279E+1	3.065E+1
-5.835E-2	1.290E+1	3.072E+1
-5.349E-2	1.274E+1	3.046E+1
-5.349E-2	1.277E+1	3.080E+1
-5.025E-2	1.281E+1	3.066E+1
-5.511E-2	1.285E+1	3.048E+1
-5.349E-2	1.293E+1	3.044E+1
-5.025E-2	1.282E+1	3.055E+1
-5.511E-2	1.287E+1	3.086E+1
-5.673E-2	1.291E+1	3.095E+1
-5.349E-2	1.287E+1	3.062E+1
-5.025E-2	1.281E+1	3.054E+1
-5.511E-2	1.281E+1	3.080E+1
-5.835E-2	1.290E+1	3.075E+1
-5.187E-2	1.280E+1	3.067E+1
-5.187E-2	1.293E+1	3.065E+1
-5.511E-2	1.284E+1	3.069E+1
-5.349E-2	1.271E+1	3.060E+1
-5.349E-2	1.286E+1	3.058E+1
-5.349E-2	1.279E+1	3.064E+1
-5.349E-2	1.280E+1	3.088E+1
-5.835E-2	1.275E+1	3.050E+1
-5.511E-2	1.268E+1	3.070E+1
-5.187E-2	1.281E+1	3.062E+1
-5.673E-2	1.294E+1	3.069E+1
-5.835E-2	1.277E+1	3.082E+1
-5.349E-2	1.285E+1	3.054E+1
-5.349E-2	1.276E+1	3.061E+1
-5.349E-2	1.289E+1	3.061E+1
-5.511E-2	1.266E+1	3.070E+1
-5.511E-2	1.284E+1	3.072E+1
-5.187E-2	1.282E+1	3.061E+1
-5.349E-2	1.276E+1	3.079E+1
-5.511E-2	1.286E+1	3.078E+1
-5.673E-2	1.282E+1	3.076E+1
-5.349E-2	1.278E+1	3.068E+1
-5.511E-2	1.281E+1	3.071E+1
-5.835E-2	1.287E+1	3.065E+1
-5.511E-2	1.271E+1	3.076E+1
-5.349E-2	1.287E+1	3.071E+1
-5.349E-2	1.282E+1	3.067E+1
-5.835E-2	1.299E+1	3.048E+1
-5.187E-2	1.290E+1	3.082E+1
-5.349E-2	1.284E+1	3.051E+1
-5.349E-2	1.296E+1	3.065E+1
-5.998E-2	1.287E+1	3.068E+1
-5.511E-2	1.292E+1	3.076E+1
-5.349E-2	1.291E+1	3.064E+1
-5.187E-2	1.278E+1	3.072E+1
-5.511E-2	1.267E+1	3.045E+1
-5.673E-2	1.289E+1	3.062E+1
-5.025E-2	1.276E+1	3.088E+1
-5.025E-2	1.293E+1	3.068E+1
-5.673E-2	1.278E+1	3.052E+1
-5.511E-2	1.279E+1	3.064E+1
-5.025E-2	1.284E+1	3.060E+1
-5.025E-2	1.285E+1	3.062E+1
-5.835E-2	1.275E+1	3.075E+1
-5.349E-2	1.292E+1	3.073E+1
-4.862E-2	1.274E+1	3.078E+1
-5.511E-2	1.296E+1	3.089E+1
-5.673E-2	1.291E+1	3.056E+1
-5.349E-2	1.282E+1	3.068E+1
-5.511E-2	1.290E+1	3.077E+1
-5.349E-2	1.281E+1	3.069E+1
-5.349E-2	1.275E+1	3.058E+1
-5.349E-2	1.281E+1	3.073E+1
-5.187E-2	1.276E+1	3.072E+1
-5.349E-2	1.281E+1	3.065E+1
-5.835E-2	1.285E+1	3.066E+1
-5.673E-2	1.280E+1	3.058E+1
-5.349E-2	1.269E+1	3.075E+1
-5.511E-2	1.286E+1	3.065E+1
-5.511E-2	1.269E+1	3.067E+1
-5.511E-2	1.277E+1	3.067E+1
-5.349E-2	1.289E+1	3.062E+1
-5.511E-2	1.276E+1	3.073E+1
-5.673E-2	1.278E+1	3.081E+1
-5.349E-2	1.279E+1	3.052E+1
-5.349E-2	1.290E+1	3.041E+1
-5.349E-2	1.299E+1	3.067E+1
-5.673E-2	1.290E+1	3.074E+1
-5.187E-2	1.289E+1	3.068E+1
-5.187E-2	1.270E+1	3.071E+1
-5.349E-2	1.282E+1	3.074E+1
-5.673E-2	1.281E+1	3.049E+1
-5.025E-2	1.287E+1	3.068E+1
-5.511E-2	1.292E+1	3.056E+1
-5.349E-2	1.285E+1	3.066E+1
-5.511E-2	1.289E+1	3.067E+1
-5.511E-2	1.292E+1	3.054E+1
-5.187E-2	1.278E+1	3.062E+1
-5.511E-2	1.286E+1	3.066E+1
-5.511E-2	1.287E+1	3.072E+1
-5.349E-2	1.279E+1	3.042E+1
-5.187E-2	1.282E+1	3.069E+1
-5.187E-2	1.292E+1	3.078E+1
-5.511E-2	1.281E+1	3.066E+1
-5.511E-2	1.284E+1	3.068E+1
-5.187E-2	1.287E+1	3.055E+1
-5.349E-2	1.288E+1	3.050E+1
-5.511E-2	1.275E+1	3.061E+1
-5.511E-2	1.272E+1	3.068E+1
-5.187E-2	1.276E+1	3.055E+1
-5.187E-2	1.269E+1	3.063E+1
-5.511E-2	1.299E+1	3.077E+1
-5.673E-2	1.294E+1	3.066E+1
-5.187E-2	1.282E+1	3.058E+1
-5.349E-2	1.276E+1	3.051E+1
-5.673E-2	1.278E+1	3.070E+1
-5.673E-2	1.283E+1	3.069E+1
-5.511E-2	1.280E+1	3.060E+1
-5.349E-2	1.279E+1	3.054E+1
-5.673E-2	1.280E+1	3.080E+1
-5.673E-2	1.286E+1	3.069E+1
-5.187E-2	1.286E+1	3.065E+1
-5.349E-2	1.281E+1	3.054E+1
-5.511E-2	1.286E+1	3.068E+1
-5.511E-2	1.279E+1	3.075E+1
-5.025E-2	1.291E+1	3.059E+1
-5.511E-2	1.284E+1	3.058E+1
-5.349E-2	1.273E+1	3.055E+1
-5.511E-2	1.268E+1	3.057E+1
-5.187E-2	1.286E+1	3.049E+1
-5.511E-2	1.274E+1	3.058E+1
-5.835E-2	1.289E+1	3.045E+1
-5.835E-2	1.283E+1	3.067E+1
-5.187E-2	1.277E+1	3.064E+1
-5.511E-2	1.293E+1	3.082E+1
-5.511E-2	1.277E+1	3.051E+1
-5.187E-2	1.273E+1	3.062E+1
-5.187E-2	1.297E+1	3.081E+1
-5.349E-2	1.270E+1	3.078E+1
-5.511E-2	1.282E+1	3.057E+1
-5.511E-2	1.272E+1	3.051E+1
-5.025E-2	1.284E+1	3.080E+1
-5.187E-2	1.274E+1	3.050E+1
-5.349E-2	1.295E+1	3.048E+1
-5.673E-2	1.288E+1	3.053E+1
-5.511E-2	1.285E+1	3.072E+1
-5.511E-2	1.289E+1	3.063E+1
-5.673E-2	1.266E+1	3.078E+1
-5.673E-2	1.282E+1	3.062E+1
-5.187E-2	1.281E+1	3.045E+1
-5.349E-2	1.278E+1	3.050E+1
-5.349E-2	1.287E+1	3.053E+1
-5.835E-2	1.282E+1	3.075E+1
-5.025E-2	1.285E+1	3.063E+1
-5.349E-2	1.289E+1	3.071E+1
-5.673E-2	1.270E+1	3.060E+1
-5.349E-2	1.286E+1	3.067E+1
-5.511E-2	1.280E+1	3.078E+1
-5.511E-2	1.279E+1	3.056E+1
-5.511E-2	1.280E+1	3.071E+1
-5.673E-2	1.292E+1	3.052E+1
-5.349E-2	1.286E+1	3.066E+1
-5.187E-2	1.274E+1	3.062E+1
-5.673E-2	1.270E+1	3.059E+1
-5.511E-2	1.282E+1	3.068E+1
-5.187E-2	1.284E+1	3.047E+1
-5.349E-2	1.291E+1	3.057E+1
-5.673E-2	1.287E+1	3.060E+1
-5.349E-2	1.293E+1	3.047E+1
-5.349E-2	1.277E+1	3.052E+1
-5.511E-2	1.277E+1	3.048E+1
-5.673E-2	1.279E+1	3.067E+1
-5.511E-2	1.284E+1	3.049E+1
-5.349E-2	1.285E+1	3.041E+1
-5.349E-2	1.289E+1	3.078E+1
-5.673E-2	1.286E+1	3.065E+1
-5.511E-2	1.279E+1	3.071E+1
-5.349E-2	1.278E+1	3.059E+1
-5.349E-2	1.292E+1	3.074E+1
-5.673E-2	1.275E+1	3.039E+1
-5.349E-2	1.289E+1	3.047E+1
-5.349E-2	1.284E+1	3.069E+1
-5.025E-2	1.289E+1	3.057E+1
-5.998E-2	1.286E+1	3.058E+1
-5.511E-2	1.297E+1	3.038E+1
-5.349E-2	1.267E+1	3.049E+1
-5.025E-2	1.285E+1	3.055E+1
-5.835E-2	1.281E+1	3.059E+1
-5.673E-2	1.284E+1	3.058E+1
-5.187E-2	1.286E+1	3.068E+1
-5.025E-2	1.283E+1	3.074E+1
-5.511E-2	1.282E+1	3.059E+1
-5.349E-2	1.275E+1	3.077E+1
-5.349E-2	1.283E+1	3.061E+1
-5.349E-2	1.290E+1	3.077E+1
-5.673E-2	1.285E+1	3.077E+1
-5.673E-2	1.285E+1	3.091E+1
-5.025E-2	1.291E+1	3.058E+1
-5.349E-2	1.279E+1	3.075E+1
-5.673E-2	1.274E+1	3.081E+1
-5.511E-2	1.275E+1	3.078E+1
-5.025E-2	1.285E+1	3.051E+1
-5.025E-2	1.282E+1	3.073E+1
-5.673E-2	1.294E+1	3.077E+1
-5.511E-2	1.274E+1	3.070E+1
-5.349E-2	1.280E+1	3.059E+1
-5.349E-2	1.281E+1	3.084E+1
-5.673E-2	1.284E+1	3.081E+1
-5.673E-2	1.281E+1	3.054E+1
-5.187E-2	1.258E+1	3.020E+1
-5.349E-2	1.273E+1	3.090E+1
-5.511E-2	1.288E+1	3.078E+1
-5.673E-2	1.278E+1	3.050E+1
-5.511E-2	1.284E+1	3.052E+1
-5.511E-2	1.289E+1	3.059E+1
-5.673E-2	1.284E+1	3.065E+1
-5.349E-2	1.278E+1	3.061E+1
-5.349E-2	1.287E+1	3.065E+1
-5.349E-2	1.287E+1	3.064E+1
-5.511E-2	1.288E+1	3.065E+1
-5.511E-2	1.285E+1	3.084E+1
-5.187E-2	1.276E+1	3.070E+1
-5.187E-2	1.289E+1	3.077E+1
-5.511E-2	1.281E+1	3.050E+1
-5.511E-2	1.287E+1	3.063E+1
-5.187E-2	1.282E+1	3.069E+1
-5.673E-2	1.290E+1	3.055E+1
-5.673E-2	1.284E+1	3.064E+1
-5.673E-2	1.276E+1	3.081E+1
-5.349E-2	1.297E+1	3.066E+1
-5.511E-2	1.283E+1	3.057E+1
-5.511E-2	1.275E+1	3.064E+1
-5.349E-2	1.283E+1	3.058E+1
-5.349E-2	1.273E+1	3.066E+1
-5.187E-2	1.285E+1	3.074E+1
-5.349E-2	1.278E+1	3.088E+1
-5.511E-2	1.271E+1	3.062E+1
-5.025E-2	1.271E+1	3.064E+1
-5.349E-2	1.284E+1	3.092E+1
-5.349E-2	1.289E+1	3.057E+1
-5.511E-2	1.265E+1	3.063E+1
-5.187E-2	1.275E+1	3.065E+1
-5.511E-2	1.281E+1	3.072E+1
-5.673E-2	1.284E+1	3.063E+1
-5.673E-2	1.289E+1	3.087E+1
-5.511E-2	1.272E+1	3.084E+1
-5.187E-2	1.283E+1	3.075E+1
-5.673E-2	1.280E+1	3.073E+1
-5.673E-2	1.283E+1	3.052E+1
-5.025E-2	1.293E+1	3.066E+1
-5.349E-2	1.284E+1	3.071E+1
-5.349E-2	1.276E+1	3.069E+1
-5.349E-2	1.283E+1	3.039E+1
-5.187E-2	1.292E+1	3.054E+1
-5.025E-2	1.283E+1	3.072E+1
-5.673E-2	1.275E+1	3.068E+1
-5.511E-2	1.279E+1	3.066E+1
-5.349E-2	1.285E+1	3.067E+1
-5.187E-2	1.277E+1	3.059E+1
-5.673E-2	1.291E+1	3.066E+1
-5.511E-2	1.277E+1	3.095E+1
-5.025E-2	1.280E+1	3.050E+1
-5.349E-2	1.304E+1	3.052E+1
-5.511E-2	1.278E+1	3.069E+1
-5.349E-2	1.279E+1	3.061E+1
-5.349E-2	1.279E+1	3.069E+1
-5.349E-2	1.288E+1	3.059E+1
-5.349E-2	1.260E+1	3.069E+1
-5.673E-2	1.281E+1	3.053E+1
-5.025E-2	1.289E+1	3.044E+1
-5.187E-2	1.274E+1	3.062E+1
-5.673E-2	1.287E+1	3.054E+1
-5.187E-2	1.284E+1	3.061E+1
-5.349E-2	1.301E+1	3.071E+1
-5.349E-2	1.282E+1	3.058E+1
-5.511E-2	1.287E+1	3.068E+1
-5.349E-2	1.278E+1	3.066E+1
-5.349E-2	1.282E+1	3.089E+1
-5.511E-2	1.266E+1	3.061E+1
-5.511E-2	1.284E+1	3.063E+1
-5.511E-2	1.290E+1	3.060E+1
-5.349E-2	1.279E+1	3.068E+1
-5.187E-2	1.281E+1	3.082E+1
-5.835E-2	1.293E+1	3.067E+1
-5.835E-2	1.284E+1	3.061E+1
-5.187E-2	1.274E+1	3.071E+1
-5.511E-2	1.284E+1	3.068E+1
-5.511E-2	1.269E+1	3.071E+1
-5.673E-2	1.277E+1	3.072E+1
-5.349E-2	1.274E+1	3.051E+1
-5.349E-2	1.276E+1	3.073E+1
-5.511E-2	1.283E+1	3.047E+1
-5.349E-2	1.287E+1	3.078E+1
-5.511E-2	1.277E+1	3.078E+1
-5.187E-2	1.261E+1	3.047E+1
-5.511E-2	1.288E+1	3.076E+1
-5.349E-2	1.289E+1	3.047E+1
-5.187E-2	1.275E+1	3.076E+1
-5.349E-2	1.281E+1	3.069E+1
-5.511E-2	1.295E+1	3.073E+1
-5.673E-2	1.275E+1	3.080E+1
-5.349E-2	1.276E+1	3.075E+1
-5.511E-2	1.277E+1	3.058E+1
-5.673E-2	1.286E+1	3.069E+1
-5.511E-2	1.287E+1	3.050E+1
-5.187E-2	1.290E+1	3.046E+1
-5.187E-2	1.277E+1	3.064E+1
-5.349E-2	1.286E+1	3.052E+1
-5.511E-2	1.276E+1	3.062E+1
-5.349E-2	1.287E+1	3.067E+1
-5.187E-2	1.277E+1	3.054E+1
-5.187E-2	1.267E+1	3.076E+1
-5.511E-2	1.286E+1	3.080E+1
-5.187E-2	1.281E+1	3.069E+1
-5.025E-2	1.287E+1	3.073E+1
-5.349E-2	1.286E+1	3.071E+1
-5.511E-2	1.278E+1	3.065E+1
-5.349E-2	1.288E+1	3.062E+1
-5.349E-2	1.300E+1	3.062E+1
-5.349E-2	1.287E+1	3.073E+1
-5.511E-2	1.265E+1	3.068E+1
-5.187E-2	1.290E+1	3.067E+1
-5.349E-2	1.280E+1	3.067E+1
-5.673E-2	1.305E+1	3.071E+1
-5.673E-2	1.277E+1	3.041E+1
-5.187E-2	1.280E+1	3.081E+1
-5.349E-2	1.287E+1	3.080E+1
-5.511E-2	1.285E+1	3.058E+1
-5.673E-2	1.279E+1	3.068E+1
-5.349E-2	1.285E+1	3.054E+1
-5.349E-2	1.271E+1	3.058E+1
-5.673E-2	1.278E+1	3.055E+1
-5.511E-2	1.277E+1	3.071E+1
-5.187E-2	1.273E+1	3.056E+1
-5.025E-2	1.291E+1	3.065E+1
-5.349E-2	1.281E+1	3.079E+1
-5.349E-2	1.281E+1	3.071E+1
-5.187E-2	1.283E+1	3.066E+1
-5.025E-2	1.292E+1	3.078E+1
-5.673E-2	1.284E+1	3.081E+1
-5.511E-2	1.269E+1	3.085E+1
-5.349E-2	1.280E+1	3.052E+1
-5.025E-2	1.269E+1	3.053E+1
-5.673E-2	1.276E+1	3.058E+1
-5.511E-2	1.282E+1	3.070E+1
-5.187E-2	1.281E+1	3.059E+1
-5.025E-2	1.282E+1	3.060E+1
-5.673E-2	1.277E+1	3.082E+1
-5.511E-2	1.284E+1	3.046E+1
-5.349E-2	1.284E+1	3.058E+1
-5.349E-2	1.282E+1	3.074E+1
-5.998E-2	1.286E+1	3.061E+1
-5.511E-2	1.282E+1	3.065E+1
-5.187E-2	1.289E+1	3.032E+1
-5.187E-2	1.277E+1	3.068E+1
-5.349E-2	1.280E+1	3.057E+1
-5.673E-2	1.273E+1	3.036E+1
-5.025E-2	1.285E+1	3.062E+1
-5.025E-2	1.283E+1	3.070E+1
-5.511E-2	1.294E+1	3.074E+1
-5.511E-2	1.282E+1	3.061E+1
-5.187E-2	1.282E+1	3.079E+1
-5.025E-2	1.284E+1	3.060E+1
-5.511E-2	1.295E+1	3.058E+1
-5.673E-2	1.287E+1	3.074E+1
-5.025E-2	1.277E+1	3.057E+1
-5.349E-2	1.283E+1	3.076E+1
-5.511E-2	1.291E+1	3.063E+1
-5.349E-2	1.277E+1	3.068E+1
-5.025E-2	1.277E+1	3.083E+1
-5.187E-2	1.279E+1	3.090E+1
-5.511E-2	1.276E+1	3.059E+1
-5.673E-2	1.271E+1	3.055E+1
-4.862E-2	1.282E+1	3.077E+1
-5.025E-2	1.292E+1	3.068E+1
-5.511E-2	1.285E+1	3.055E+1
-5.673E-2	1.273E+1	3.060E+1
-5.511E-2	1.277E+1	3.076E+1
-5.349E-2	1.276E+1	3.045E+1
-5.511E-2	1.288E+1	3.075E+1
-5.673E-2	1.288E+1	3.065E+1
-5.349E-2	1.288E+1	3.065E+1
-5.025E-2	1.290E+1	3.070E+1
-5.349E-2	1.282E+1	3.060E+1
-5.187E-2	1.285E+1	3.089E+1
-5.349E-2	1.280E+1	3.071E+1
-5.025E-2	1.298E+1	3.083E+1
-5.673E-2	1.278E+1	3.069E+1
-5.349E-2	1.293E+1	3.063E+1
-5.349E-2	1.288E+1	3.064E+1
-5.511E-2	1.275E+1	3.085E+1
-5.673E-2	1.276E+1	3.056E+1
-5.835E-2	1.284E+1	3.034E+1
-5.349E-2	1.288E+1	3.054E+1
-5.349E-2	1.276E+1	3.076E+1
-5.511E-2	1.294E+1	3.057E+1
-5.511E-2	1.281E+1	3.049E+1
-5.349E-2	1.283E+1	3.069E+1
-5.187E-2	1.293E+1	3.098E+1
-5.835E-2	1.289E+1	3.047E+1
-5.511E-2	1.275E+1	3.055E+1
-5.349E-2	1.280E+1	3.058E+1
-5.511E-2	1.292E+1	3.066E+1
-5.673E-2	1.277E+1	3.073E+1
-5.673E-2	1.280E+1	3.051E+1
-5.187E-2	1.269E+1	3.075E+1
-5.349E-2	1.280E+1	3.055E+1
-5.511E-2	1.284E+1	3.074E+1
-5.673E-2	1.280E+1	3.070E+1
-5.187E-2	1.277E+1	3.054E+1
-5.349E-2	1.280E+1	3.073E+1
-5.511E-2	1.279E+1	3.078E+1
-5.673E-2	1.287E+1	3.031E+1
-5.187E-2	1.288E+1	3.048E+1
-5.349E-2	1.285E+1	3.062E+1
-5.673E-2	1.279E+1	3.063E+1
-5.511E-2	1.284E+1	3.050E+1
-5.349E-2	1.289E+1	3.084E+1
-5.187E-2	1.279E+1	3.086E+1
-5.673E-2	1.296E+1	3.040E+1
-5.835E-2	1.289E+1	3.091E+1
-5.187E-2	1.290E+1	3.058E+1
-5.349E-2	1.283E+1	3.048E+1
-5.511E-2	1.287E+1	3.068E+1
-5.673E-2	1.280E+1	3.071E+1
-5.511E-2	1.291E+1	3.052E+1
-5.511E-2	1.285E+1	3.081E+1
-5.835E-2	1.279E+1	3.070E+1
-5.673E-2	1.286E+1	3.062E+1
-5.349E-2	1.278E+1	3.049E+1
-5.025E-2	1.281E+1	3.046E+1
-5.349E-2	1.281E+1	3.077E+1
-5.998E-2	1.281E+1	3.056E+1
-5.025E-2	1.285E+1	3.064E+1
-5.511E-2	1.272E+1	3.064E+1
-5.673E-2	1.278E+1	3.057E+1
-5.998E-2	1.289E+1	3.082E+1
-5.187E-2	1.274E+1	3.067E+1
-5.187E-2	1.278E+1	3.066E+1
-5.511E-2	1.302E+1	3.052E+1
-5.673E-2	1.278E+1	3.069E+1
-5.187E-2	1.281E+1	3.050E+1
-5.187E-2	1.284E+1	3.065E+1
-5.673E-2	1.283E+1	3.054E+1
-5.673E-2	1.276E+1	3.071E+1
-5.187E-2	1.272E+1	3.074E+1
-5.349E-2	1.294E+1	3.071E+1
-5.349E-2	1.294E+1	3.056E+1
-5.673E-2	1.268E+1	3.055E+1
-5.025E-2	1.277E+1	3.059E+1
-5.511E-2	1.278E+1	3.066E+1
-5.511E-2	1.286E+1	3.061E+1
-5.673E-2	1.274E+1	3.077E+1
-5.511E-2	1.281E+1	3.070E+1
-5.511E-2	1.275E+1	3.046E+1
-5.511E-2	1.288E+1	3.054E+1
-5.673E-2	1.285E+1	3.065E+1
-5.025E-2	1.291E+1	3.041E+1
-5.187E-2	1.280E+1	3.064E+1
-5.673E-2	1.275E+1	3.055E+1
-5.511E-2	1.285E+1	3.061E+1
-5.511E-2	1.283E+1	3.047E+1
-5.349E-2	1.272E+1	3.073E+1
-5.673E-2	1.284E+1	3.068E+1
-5.511E-2	1.267E+1	3.066E+1
-5.511E-2	1.292E+1	3.069E+1
-5.349E-2	1.282E+1	3.072E+1
-5.511E-2	1.285E+1	3.055E+1
-5.511E-2	1.280E+1	3.071E+1
-5.511E-2	1.282E+1	3.067E+1
-5.187E-2	1.286E+1	3.081E+1
-5.511E-2	1.265E+1	3.064E+1
-5.511E-2	1.293E+1	3.075E+1
-5.349E-2	1.276E+1	3.044E+1
-5.349E-2	1.273E+1	3.069E+1
-5.349E-2	1.284E+1	3.045E+1
-5.673E-2	1.273E+1	3.047E+1
-5.511E-2	1.289E+1	3.049E+1
-5.187E-2	1.274E+1	3.072E+1
-5.511E-2	1.286E+1	3.056E+1
-5.673E-2	1.277E+1	3.054E+1
-5.349E-2	1.283E+1	3.062E+1
-5.187E-2	1.298E+1	3.082E+1
-5.511E-2	1.276E+1	3.076E+1
-5.511E-2	1.286E+1	3.071E+1
-5.349E-2	1.278E+1	3.068E+1
-5.349E-2	1.277E+1	3.074E+1
-5.835E-2	1.271E+1	3.051E+1
-5.511E-2	1.300E+1	3.051E+1
-5.511E-2	1.279E+1	3.043E+1
-5.187E-2	1.284E+1	3.071E+1
-5.511E-2	1.281E+1	3.065E+1
-5.835E-2	1.291E+1	3.067E+1
-5.349E-2	1.271E+1	3.050E+1
-5.349E-2	1.278E+1	3.051E+1
-5.835E-2	1.283E+1	3.080E+1
-5.349E-2	1.273E+1	3.070E+1
-5.349E-2	1.276E+1	3.052E+1
-5.349E-2	1.281E+1	3.066E+1
-5.511E-2	1.281E+1	3.062E+1
-5.835E-2	1.278E+1	3.081E+1
-5.025E-2	1.288E+1	3.069E+1
-5.025E-2	1.279E+1	3.038E+1
-5.835E-2	1.278E+1	3.053E+1
-5.511E-2	1.271E+1	3.041E+1
-5.349E-2	1.281E+1	3.064E+1
-5.349E-2	1.281E+1	3.060E+1
-5.349E-2	1.300E+1	3.054E+1
-5.998E-2	1.279E+1	3.061E+1
-5.349E-2	1.282E+1	3.056E+1
-5.511E-2	1.280E+1	3.060E+1
-5.511E-2	1.282E+1	3.056E+1
-5.511E-2	1.272E+1	3.055E+1
-5.349E-2	1.284E+1	3.048E+1
-5.025E-2	1.296E+1	3.073E+1
-5.511E-2	1.291E+1	3.053E+1
-5.511E-2	1.268E+1	3.051E+1
-5.511E-2	1.279E+1	3.047E+1
-5.187E-2	1.280E+1	3.069E+1
-5.673E-2	1.285E+1	3.049E+1
-5.673E-2	1.281E+1	3.069E+1
-5.511E-2	1.275E+1	3.071E+1
-5.349E-2	1.283E+1	3.057E+1
-5.511E-2	1.277E+1	3.074E+1
-5.511E-2	1.280E+1	3.044E+1
-5.511E-2	1.270E+1	3.074E+1
-5.511E-2	1.281E+1	3.055E+1
-5.673E-2	1.288E+1	3.078E+1
-5.673E-2	1.276E+1	3.056E+1
-5.349E-2	1.292E+1	3.048E+1
-5.511E-2	1.291E+1	3.051E+1
-5.673E-2	1.268E+1	3.053E+1
-5.673E-2	1.290E+1	3.063E+1
-5.187E-2	1.287E+1	3.055E+1
-5.349E-2	1.284E+1	3.066E+1
-5.673E-2	1.286E+1	3.055E+1
-5.673E-2	1.285E+1	3.075E+1
-5.349E-2	1.291E+1	3.040E+1
-5.187E-2	1.269E+1	3.065E+1
-5.511E-2	1.287E+1	3.057E+1
-5.349E-2	1.296E+1	3.060E+1
-5.349E-2	1.280E+1	3.077E+1
-5.349E-2	1.281E+1	3.057E+1
-5.511E-2	1.296E+1	3.062E+1
-5.511E-2	1.272E+1	3.042E+1
-5.511E-2	1.294E+1	3.061E+1
-5.349E-2	1.277E+1	3.066E+1
-5.511E-2	1.275E+1	3.070E+1
-5.511E-2	1.278E+1	3.037E+1
-5.187E-2	1.271E+1	3.042E+1
-5.025E-2	1.274E+1	3.068E+1
-5.511E-2	1.278E+1	3.075E+1
-5.835E-2	1.275E+1	3.076E+1
-5.349E-2	1.284E+1	3.070E+1
-5.187E-2	1.285E+1	3.047E+1
-5.511E-2	1.281E+1	3.077E+1
-5.673E-2	1.289E+1	3.068E+1
-5.349E-2	1.279E+1	3.051E+1
-5.187E-2	1.269E+1	3.058E+1
-5.673E-2	1.284E+1	3.053E+1
-5.349E-2	1.285E+1	3.059E+1
-5.349E-2	1.291E+1	3.063E+1
-5.187E-2	1.284E+1	3.059E+1
-5.511E-2	1.273E+1	3.062E+1
-5.673E-2	1.285E+1	3.064E+1
-5.673E-2	1.276E+1	3.067E+1
-5.673E-2	1.275E+1	3.074E+1
-5.673E-2	1.279E+1	3.043E+1
-5.998E-2	1.275E+1	3.046E+1
-5.349E-2	1.275E+1	3.041E+1
-5.349E-2	1.276E+1	3.073E+1
-5.673E-2	1.284E+1	3.079E+1
-5.511E-2	1.271E+1	3.072E+1
-5.187E-2	1.279E+1	3.026E+1
-5.349E-2	1.282E+1	3.040E+1
-5.673E-2	1.291E+1	3.086E+1
-5.998E-2	1.271E+1	3.077E+1
-5.187E-2	1.294E+1	3.048E+1
-5.187E-2	1.272E+1	3.072E+1
-5.673E-2	1.291E+1	3.093E+1
-5.673E-2	1.277E+1	3.042E+1
-5.349E-2	1.284E+1	3.057E+1
-5.187E-2	1.265E+1	3.066E+1
-5.511E-2	1.271E+1	3.061E+1
-5.511E-2	1.281E+1	3.050E+1
-5.187E-2	1.279E+1	3.055E+1
-5.187E-2	1.287E+1	3.057E+1
-5.673E-2	1.274E+1	3.053E+1
-5.511E-2	1.278E+1	3.062E+1
-5.673E-2	1.288E+1	3.063E+1
-5.349E-2	1.283E+1	3.043E+1
-5.673E-2	1.282E+1	3.079E+1
-5.835E-2	1.276E+1	3.059E+1
-5.673E-2	1.275E+1	3.075E+1
-5.673E-2	1.286E+1	3.050E+1
-5.673E-2	1.277E+1	3.060E+1
-5.998E-2	1.277E+1	3.076E+1
-5.511E-2	1.287E+1	3.047E+1
-5.349E-2	1.281E+1	3.050E+1
-5.349E-2	1.294E+1	3.064E+1
-5.835E-2	1.286E+1	3.042E+1
-5.511E-2	1.286E+1	3.061E+1
-5.349E-2	1.301E+1	3.070E+1
-5.673E-2	1.283E+1	3.068E+1
-5.835E-2	1.289E+1	3.045E+1
-5.349E-2	1.279E+1	3.064E+1
-5.511E-2	1.291E+1	3.065E+1
-5.673E-2	1.283E+1	3.049E+1
-5.349E-2	1.289E+1	3.053E+1
-5.349E-2	1.273E+1	3.050E+1
-5.511E-2	1.290E+1	3.079E+1
-5.511E-2	1.292E+1	3.069E+1
-6.160E-2	1.296E+1	3.058E+1
-5.673E-2	1.294E+1	3.070E+1
-5.349E-2	1.277E+1	3.044E+1
-5.511E-2	1.278E+1	3.081E+1
-5.673E-2	1.284E+1	3.048E+1
-5.511E-2	1.277E+1	3.069E+1
-5.187E-2	1.286E+1	3.079E+1
-5.511E-2	1.289E+1	3.060E+1
-5.998E-2	1.288E+1	3.088E+1
-5.025E-2	1.272E+1	3.062E+1
-5.349E-2	1.280E+1	3.073E+1
-5.673E-2	1.275E+1	3.045E+1
-5.673E-2	1.289E+1	3.038E+1
-5.511E-2	1.286E+1	3.056E+1
-5.511E-2	1.278E+1	3.054E+1
-5.673E-2	1.289E+1	3.074E+1
-5.673E-2	1.275E+1	3.067E+1
-5.187E-2	1.280E+1	3.054E+1
-5.187E-2	1.295E+1	3.079E+1
-5.673E-2	1.279E+1	3.076E+1
-5.349E-2	1.291E+1	3.051E+1
-5.349E-2	1.280E+1	3.042E+1
-5.511E-2	1.298E+1	3.054E+1
-5.187E-2	1.282E+1	3.083E+1
-5.835E-2	1.274E+1	3.070E+1
-5.511E-2	1.282E+1	3.062E+1
-5.187E-2	1.293E+1	3.067E+1
-5.349E-2	1.276E+1	3.057E+1
-5.673E-2	1.270E+1	3.056E+1
-5.349E-2	1.274E+1	3.042E+1
-5.187E-2	1.283E+1	3.064E+1
-5.511E-2	1.288E+1	3.069E+1
-5.835E-2	1.283E+1	3.051E+1
-5.349E-2	1.276E+1	3.055E+1
-5.511E-2	1.292E+1	3.062E+1
-5.835E-2	1.287E+1	3.036E+1
-5.835E-2	1.284E+1	3.030E+1
-5.511E-2	1.269E+1	3.060E+1
-5.187E-2	1.286E+1	3.058E+1
-5.511E-2	1.281E+1	3.055E+1
-5.673E-2	1.292E+1	3.063E+1
-5.349E-2	1.279E+1	3.072E+1
-5.187E-2	1.270E+1	3.067E+1
-5.835E-2	1.287E+1	3.049E+1
-5.511E-2	1.273E+1	3.063E+1
-5.349E-2	1.277E+1	3.076E+1
-5.349E-2	1.273E+1	3.058E+1
-5.673E-2	1.284E+1	3.042E+1
-5.673E-2	1.269E+1	3.068E+1
-5.511E-2	1.293E+1	3.055E+1
-5.511E-2	1.279E+1	3.064E+1
-5.673E-2	1.289E+1	3.038E+1
-5.673E-2	1.277E+1	3.066E+1
-5.511E-2	1.279E+1	3.053E+1
-5.187E-2	1.278E+1	3.055E+1
-5.511E-2	1.278E+1	3.066E+1
-5.673E-2	1.283E+1	3.053E+1
-5.349E-2	1.290E+1	3.049E+1
-5.187E-2	1.286E+1	3.056E+1
-5.673E-2	1.277E+1	3.062E+1
-5.835E-2	1.280E+1	3.043E+1
-5.349E-2	1.281E+1	3.057E+1
-5.187E-2	1.279E+1	3.043E+1
-5.673E-2	1.280E+1	3.072E+1
-5.835E-2	1.264E+1	3.062E+1
-5.511E-2	1.273E+1	3.044E+1
-5.187E-2	1.279E+1	3.062E+1
-5.673E-2	1.288E+1	3.064E+1
-5.511E-2	1.291E+1	3.049E+1
-5.511E-2	1.279E+1	3.045E+1
-5.349E-2	1.292E+1	3.058E+1
-5.511E-2	1.262E+1	3.063E+1
-5.349E-2	1.284E+1	3.067E+1
-5.511E-2	1.293E+1	3.059E+1
-5.349E-2	1.280E+1	3.067E+1
-5.673E-2	1.293E+1	3.060E+1
-5.349E-2	1.285E+1	3.038E+1
-5.673E-2	1.282E+1	3.058E+1
-5.349E-2	1.274E+1	3.067E+1
-5.511E-2	1.271E+1	3.058E+1
-5.673E-2	1.287E+1	3.041E+1
-5.511E-2	1.278E+1	3.072E+1
-5.349E-2	1.290E+1	3.060E+1
-5.673E-2	1.296E+1	3.067E+1
-5.673E-2	1.275E+1	3.066E+1
-5.187E-2	1.277E+1	3.040E+1
-5.349E-2	1.281E+1	3.044E+1
-5.511E-2	1.296E+1	3.052E+1
-5.673E-2	1.293E+1	3.069E+1
-5.349E-2	1.280E+1	3.049E+1
-5.025E-2	1.281E+1	3.068E+1
-5.835E-2	1.289E+1	3.050E+1
-5.835E-2	1.284E+1	3.072E+1
-5.673E-2	1.276E+1	3.053E+1
-5.349E-2	1.268E+1	3.052E+1
-5.511E-2	1.279E+1	3.056E+1
-5.673E-2	1.283E+1	3.060E+1
-5.511E-2	1.283E+1	3.081E+1
-5.349E-2	1.286E+1	3.063E+1
-5.673E-2	1.289E+1	3.074E+1
-5.511E-2	1.286E+1	3.062E+1
-5.349E-2	1.291E+1	3.057E+1
-5.511E-2	1.286E+1	3.064E+1
-5.349E-2	1.284E+1	3.056E+1
-5.673E-2	1.273E+1	3.072E+1
-5.349E-2	1.276E+1	3.064E+1
-5.187E-2	1.277E+1	3.050E+1
-5.673E-2	1.281E+1	3.053E+1
-5.673E-2	1.292E+1	3.041E+1
-5.349E-2	1.280E+1	3.045E+1
-5.025E-2	1.284E+1	3.062E+1
-5.349E-2	1.272E+1	3.072E+1
-5.673E-2	1.288E+1	3.058E+1
-5.511E-2	1.275E+1	3.059E+1
-5.349E-2	1.284E+1	3.071E+1
-5.673E-2	1.286E+1	3.071E+1
-5.835E-2	1.283E+1	3.055E+1
-5.673E-2	1.282E+1	3.043E+1
-5.511E-2	1.276E+1	3.052E+1
-5.511E-2	1.273E+1	3.054E+1
-5.673E-2	1.278E+1	3.088E+1
-5.511E-2	1.286E+1	3.060E+1
-5.511E-2	1.278E+1	3.054E+1
-5.349E-2	1.284E+1	3.077E+1
-5.673E-2	1.281E+1	3.061E+1
-5.511E-2	1.276E+1	3.034E+1
-5.187E-2	1.298E+1	3.058E+1
-5.349E-2	1.296E+1	3.053E+1
-5.835E-2	1.296E+1	3.045E+1
-5.673E-2	1.269E+1	3.062E+1
-5.511E-2	1.289E+1	3.038E+1
-5.349E-2	1.292E+1	3.060E+1
-5.673E-2	1.277E+1	3.046E+1
-5.511E-2	1.284E+1	3.042E+1
-5.025E-2	1.285E+1	3.068E+1
-5.511E-2	1.281E+1	3.066E+1
-5.835E-2	1.296E+1	3.052E+1
-5.511E-2	1.278E+1	3.060E+1
-5.349E-2	1.280E+1	3.059E+1
-5.511E-2	1.287E+1	3.072E+1
-5.835E-2	1.273E+1	3.079E+1
-5.511E-2	1.286E+1	3.077E+1
-5.511E-2	1.266E+1	3.056E+1
-5.187E-2	1.276E+1	3.038E+1
-5.998E-2	1.277E+1	3.043E+1
-5.511E-2	1.278E+1	3.062E+1
-5.349E-2	1.292E+1	3.045E+1
-5.673E-2	1.273E+1	3.060E+1
-5.511E-2	1.282E+1	3.049E+1
-5.511E-2	1.289E+1	3.074E+1
-5.349E-2	1.290E+1	3.051E+1
-5.349E-2	1.283E+1	3.056E+1
-5.673E-2	1.277E+1	3.071E+1
-5.349E-2	1.288E+1	3.034E+1
-5.511E-2	1.267E+1	3.055E+1
-5.511E-2	1.278E+1	3.062E+1
-5.835E-2	1.273E+1	3.066E+1
-5.511E-2	1.276E+1	3.032E+1
-5.187E-2	1.296E+1	3.055E+1
-5.835E-2	1.283E+1	3.064E+1
-5.835E-2	1.284E+1	3.050E+1
-5.511E-2	1.292E+1	3.061E+1
-5.511E-2	1.286E+1	3.042E+1
-5.511E-2	1.281E+1	3.055E+1
-5.998E-2	1.273E+1	3.054E+1
-5.511E-2	1.279E+1	3.058E+1
-5.349E-2	1.288E+1	3.043E+1
-5.673E-2	1.291E+1	3.067E+1
-5.835E-2	1.287E+1	3.062E+1
-5.511E-2	1.266E+1	3.051E+1
-5.187E-2	1.285E+1	3.077E+1
-5.511E-2	1.280E+1	3.042E+1
-5.835E-2	1.292E+1	3.058E+1
-5.511E-2	1.287E+1	3.072E+1
-5.349E-2	1.275E+1	3.067E+1
-5.673E-2	1.290E+1	3.079E+1
-5.511E-2	1.273E+1	3.047E+1
-5.349E-2	1.280E+1	3.042E+1
-5.511E-2	1.270E+1	3.047E+1
-5.349E-2	1.283E+1	3.054E+1
-5.835E-2	1.281E+1	3.055E+1
-5.511E-2	1.281E+1	3.067E+1
-5.349E-2	1.278E+1	3.052E+1
-5.511E-2	1.286E+1	3.025E+1
-6.160E-2	1.275E+1	3.052E+1
-5.673E-2	1.283E+1	3.054E+1
-5.511E-2	1.265E+1	3.066E+1
-5.349E-2	1.290E+1	3.043E+1
-5.511E-2	1.281E+1	3.061E+1
-5.187E-2	1.297E+1	3.050E+1
-5.511E-2	1.278E+1	3.034E+1
-5.673E-2	1.276E+1	3.059E+1
-5.673E-2	1.278E+1	3.049E+1
-5.349E-2	1.291E+1	3.064E+1
-5.349E-2	1.295E+1	3.067E+1
-5.673E-2	1.277E+1	3.055E+1
-5.511E-2	1.276E+1	3.045E+1
-5.511E-2	1.277E+1	3.060E+1
-5.187E-2	1.273E+1	3.045E+1
-5.511E-2	1.282E+1	3.057E+1
-5.835E-2	1.275E+1	3.061E+1
-5.511E-2	1.289E+1	3.042E+1
-5.187E-2	1.292E+1	3.072E+1
-5.349E-2	1.283E+1	3.053E+1
-5.835E-2	1.270E+1	3.059E+1
-5.511E-2	1.278E+1	3.068E+1
-5.349E-2	1.287E+1	3.040E+1
-5.673E-2	1.289E+1	3.060E+1
-5.673E-2	1.273E+1	3.058E+1
-5.511E-2	1.295E+1	3.060E+1
-5.349E-2	1.264E+1	3.049E+1
-5.673E-2	1.280E+1	3.044E+1
-5.998E-2	1.290E+1	3.058E+1
-5.349E-2	1.285E+1	3.050E+1
-5.187E-2	1.287E+1	3.043E+1
-5.511E-2	1.284E+1	3.044E+1
-5.511E-2	1.286E+1	3.027E+1
-5.673E-2	1.293E+1	3.066E+1
-5.349E-2	1.282E+1	3.069E+1
-5.511E-2	1.285E+1	3.053E+1
-5.673E-2	1.291E+1	3.064E+1
-5.673E-2	1.275E+1	3.040E+1
-5.187E-2	1.283E+1	3.056E+1
-5.511E-2	1.287E+1	3.045E+1
-5.835E-2	1.284E+1	3.061E+1
-5.349E-2	1.288E+1	3.062E+1
-5.349E-2	1.274E+1	3.081E+1
-5.673E-2	1.286E+1	3.051E+1
-5.673E-2	1.287E+1	3.062E+1
-5.673E-2	1.280E+1	3.054E+1
-5.187E-2	1.279E+1	3.050E+1
-5.673E-2	1.274E+1	3.053E+1
-5.511E-2	1.277E+1	3.044E+1
-5.511E-2	1.291E+1	3.053E+1
-5.349E-2	1.277E+1	3.042E+1
-5.349E-2	1.276E+1	3.041E+1
-5.511E-2	1.280E+1	3.048E+1
-5.511E-2	1.292E+1	3.065E+1
-5.349E-2	1.285E+1	3.045E+1
-5.349E-2	1.272E+1	3.070E+1
-5.673E-2	1.285E+1	3.034E+1
-5.511E-2	1.279E+1	3.045E+1
-5.187E-2	1.285E+1	3.071E+1
-5.673E-2	1.276E+1	3.067E+1
-5.835E-2	1.293E+1	3.082E+1
-5.349E-2	1.277E+1	3.052E+1
-5.187E-2	1.265E+1	3.058E+1
-5.349E-2	1.280E+1	3.047E+1
-5.673E-2	1.284E+1	3.053E+1
-5.511E-2	1.276E+1	3.061E+1
-5.511E-2	1.287E+1	3.034E+1
-5.511E-2	1.300E+1	3.052E+1
-5.998E-2	1.283E+1	3.064E+1
-5.349E-2	1.281E+1	3.038E+1
-5.349E-2	1.275E+1	3.056E+1
-5.511E-2	1.271E+1	3.063E+1
-5.998E-2	1.274E+1	3.055E+1
-5.511E-2	1.275E+1	3.033E+1
-5.349E-2	1.285E+1	3.055E+1
-5.835E-2	1.278E+1	3.053E+1
-5.511E-2	1.269E+1	3.077E+1
-5.673E-2	1.285E+1	3.042E+1
-5.187E-2	1.279E+1	3.042E+1
-5.998E-2	1.281E+1	3.067E+1
-5.511E-2	1.277E+1	3.068E+1
-5.511E-2	1.278E+1	3.044E+1
-5.511E-2	1.279E+1	3.057E+1
-5.349E-2	1.291E+1	3.044E+1
-5.998E-2	1.288E+1	3.034E+1
-5.673E-2	1.269E+1	3.069E+1
-5.187E-2	1.279E+1	3.057E+1
-5.835E-2	1.279E+1	3.069E+1
-5.835E-2	1.279E+1	3.054E+1
-5.349E-2	1.284E+1	3.061E+1
-5.349E-2	1.276E+1	3.048E+1
-5.835E-2	1.289E+1	3.053E+1
-5.835E-2	1.280E+1	3.051E+1
-5.511E-2	1.277E+1	3.042E+1
-5.349E-2	1.282E+1	3.066E+1
-5.511E-2	1.285E+1	3.077E+1
-5.835E-2	1.285E+1	3.058E+1
-5.349E-2	1.281E+1	3.069E+1
-5.511E-2	1.279E+1	3.052E+1
-5.673E-2	1.295E+1	3.041E+1
-5.673E-2	1.276E+1	3.020E+1
-5.511E-2	1.273E+1	3.042E+1
-5.511E-2	1.275E+1	3.063E+1
-5.673E-2	1.278E+1	3.069E+1
-5.673E-2	1.285E+1	3.061E+1
-5.673E-2	1.276E+1	3.050E+1
-5.187E-2	1.285E+1	3.061E+1
-5.673E-2	1.271E+1	3.080E+1
-5.835E-2	1.279E+1	3.031E+1
-5.511E-2	1.278E+1	3.061E+1
-5.349E-2	1.289E+1	3.052E+1
-5.673E-2	1.296E+1	3.038E+1
-5.673E-2	1.284E+1	3.058E+1
-5.511E-2	1.288E+1	3.040E+1
-5.349E-2	1.299E+1	3.076E+1
-5.511E-2	1.282E+1	3.040E+1
-5.673E-2	1.274E+1	3.047E+1
-5.511E-2	1.269E+1	3.060E+1
-5.673E-2	1.283E+1	3.046E+1
-5.673E-2	1.289E+1	3.053E+1
-5.835E-2	1.271E+1	3.038E+1
-5.349E-2	1.288E+1	3.068E+1
-5.349E-2	1.280E+1	3.048E+1
-5.673E-2	1.278E+1	3.040E+1
-5.673E-2	1.281E+1	3.051E+1
-5.673E-2	1.288E+1	3.061E+1
-5.511E-2	1.303E+1	3.051E+1
-5.673E-2	1.291E+1	3.061E+1
-5.349E-2	1.277E+1	3.058E+1
-5.349E-2	1.285E+1	3.047E+1
-5.187E-2	1.276E+1	3.020E+1
-5.673E-2	1.276E+1	3.056E+1
-5.835E-2	1.283E+1	3.065E+1
-5.349E-2	1.274E+1	3.044E+1
-5.349E-2	1.281E+1	3.073E+1
-5.511E-2	1.295E+1	3.043E+1
-5.835E-2	1.294E+1	3.073E+1
-5.511E-2	1.289E+1	3.045E+1
-5.511E-2	1.297E+1	3.045E+1
-5.673E-2	1.275E+1	3.073E+1
-5.835E-2	1.282E+1	3.046E+1
-5.511E-2	1.284E+1	3.071E+1
-5.349E-2	1.286E+1	3.051E+1
-5.511E-2	1.284E+1	3.060E+1
-5.835E-2	1.288E+1	3.063E+1
-5.673E-2	1.291E+1	3.054E+1
-5.349E-2	1.281E+1	3.052E+1
-5.835E-2	1.281E+1	3.075E+1
-5.673E-2	1.283E+1	3.061E+1
-5.835E-2	1.289E+1	3.054E+1
-5.511E-2	1.280E+1	3.048E+1
-5.673E-2	1.294E+1	3.081E+1
-5.673E-2	1.287E+1	3.068E+1
-5.673E-2	1.286E+1	3.083E+1
-5.511E-2	1.281E+1	3.052E+1
-5.511E-2	1.287E+1	3.054E+1
-5.998E-2	1.289E+1	3.066E+1
-5.511E-2	1.285E+1	3.034E+1
-5.349E-2	1.285E+1	3.064E+1
-5.349E-2	1.276E+1	3.060E+1
-5.349E-2	1.286E+1	3.062E+1
-5.511E-2	1.281E+1	3.067E+1
-5.511E-2	1.278E+1	3.058E+1
-5.511E-2	1.278E+1	3.091E+1
-5.998E-2	1.291E+1	3.074E+1
-5.673E-2	1.280E+1	3.070E+1
-5.511E-2	1.279E+1	3.051E+1
-5.673E-2	1.292E+1	3.030E+1
-5.835E-2	1.275E+1	3.069E+1
-5.511E-2	1.299E+1	3.056E+1
-5.349E-2	1.266E+1	3.062E+1
-5.673E-2	1.272E+1	3.068E+1
-5.835E-2	1.289E+1	3.058E+1
-5.673E-2	1.294E+1	3.076E+1
-5.349E-2	1.289E+1	3.071E+1
-5.835E-2	1.274E+1	3.065E+1
-5.673E-2	1.282E+1	3.039E+1
-5.511E-2	1.276E+1	3.071E+1
-5.349E-2	1.289E+1	3.061E+1
-5.349E-2	1.277E+1	3.064E+1
-5.835E-2	1.278E+1	3.075E+1
-5.835E-2	1.278E+1	3.030E+1
-5.349E-2	1.276E+1	3.062E+1
-5.511E-2	1.282E+1	3.055E+1
-5.673E-2	1.281E+1	3.017E+1
-5.511E-2	1.265E+1	3.050E+1
-5.511E-2	1.286E+1	3.054E+1
-5.511E-2	1.284E+1	3.069E+1
-5.835E-2	1.289E+1	3.056E+1
-5.511E-2	1.277E+1	3.056E+1
-5.025E-2	1.284E+1	3.052E+1
-5.511E-2	1.259E+1	3.071E+1
-5.673E-2	1.282E+1	3.076E+1
-5.511E-2	1.283E+1	3.061E+1
-5.349E-2	1.285E+1	3.067E+1
-5.511E-2	1.290E+1	3.069E+1
-5.835E-2	1.269E+1	3.057E+1
-5.511E-2	1.271E+1	3.055E+1
-5.511E-2	1.273E+1	3.056E+1
-5.511E-2	1.292E+1	3.050E+1
-5.673E-2	1.276E+1	3.087E+1
-5.511E-2	1.276E+1	3.042E+1
-5.349E-2	1.274E+1	3.052E+1
-5.673E-2	1.279E+1	3.063E+1
-5.835E-2	1.276E+1	3.048E+1
-5.673E-2	1.270E+1	3.054E+1
-5.349E-2	1.275E+1	3.048E+1
-5.511E-2	1.271E+1	3.053E+1
-5.835E-2	1.290E+1	3.062E+1
-5.349E-2	1.287E+1	3.074E+1
-5.349E-2	1.272E+1	3.054E+1
-5.349E-2	1.267E+1	3.054E+1
-5.998E-2	1.275E+1	3.053E+1
-5.511E-2	1.281E+1	3.090E+1
-5.349E-2	1.283E+1	3.080E+1
-5.187E-2	1.279E+1	3.051E+1
-5.835E-2	1.285E+1	3.048E+1
-5.349E-2	1.280E+1	3.062E+1
-5.511E-2	1.293E+1	3.069E+1
-5.349E-2	1.281E+1	3.038E+1
-5.673E-2	1.285E+1	3.056E+1
-5.673E-2	1.286E+1	3.066E+1
-5.349E-2	1.274E+1	3.046E+1
-5.673E-2	1.280E+1	3.070E+1
-5.998E-2	1.291E+1	3.060E+1
-5.673E-2	1.273E+1	3.054E+1
-5.349E-2	1.271E+1	3.066E+1
-5.187E-2	1.273E+1	3.040E+1
-5.998E-2	1.289E+1	3.061E+1
-5.511E-2	1.280E+1	3.046E+1
-5.187E-2	1.274E+1	3.044E+1
-5.511E-2	1.282E+1	3.074E+1
-5.673E-2	1.282E+1	3.063E+1
-5.673E-2	1.282E+1	3.045E+1
-5.349E-2	1.278E+1	3.050E+1
-5.511E-2	1.273E+1	3.068E+1
-5.511E-2	1.280E+1	3.076E+1
-5.998E-2	1.287E+1	3.054E+1
-5.511E-2	1.266E+1	3.049E+1
-5.349E-2	1.283E+1	3.043E+1
-5.835E-2	1.289E+1	3.067E+1
-5.673E-2	1.275E+1	3.072E+1
-5.349E-2	1.270E+1	3.038E+1
-5.511E-2	1.272E+1	3.063E+1
-5.998E-2	1.285E+1	3.045E+1
-5.511E-2	1.293E+1	3.057E+1
[truncated: 66,985 more rows]
