# Supplementary material for: Improved ANAP incorporation and VCF analysis reveal details of P2X7 current facilitation and a limited conformational interplay between ATP binding and the intracellular ballast domain
Source: eLife. 2023 Jan 4;12:e82479. doi: 10.7554/eLife.82479 (PMC9859053; doi:10.7554/eLife.82479)
Supplement: Figure 5—figure supplement 2—source data 1. [file elife-82479-fig5-figsupp2-data1.zip › Figure-5_figure-supplement-2_source-data-1/22m06/17.csv]

-1.541E-1	9.748E+0	2.197E+1
-1.573E-1	9.803E+0	2.195E+1
-1.622E-1	9.901E+0	2.175E+1
-1.557E-1	1.004E+1	2.184E+1
-1.541E-1	9.745E+0	2.172E+1
-1.573E-1	9.865E+0	2.193E+1
-1.589E-1	9.826E+0	2.180E+1
-1.557E-1	9.813E+0	2.183E+1
-1.524E-1	9.819E+0	2.162E+1
-1.589E-1	9.748E+0	2.189E+1
-1.589E-1	9.858E+0	2.189E+1
-1.573E-1	9.794E+0	2.179E+1
-1.573E-1	9.865E+0	2.199E+1
-1.573E-1	1.000E+1	2.175E+1
-1.573E-1	9.907E+0	2.171E+1
-1.557E-1	9.858E+0	2.165E+1
-1.557E-1	9.852E+0	2.183E+1
-1.589E-1	9.842E+0	2.185E+1
-1.589E-1	9.923E+0	2.178E+1
-1.557E-1	9.917E+0	2.174E+1
-1.573E-1	9.787E+0	2.176E+1
-1.557E-1	9.800E+0	2.180E+1
-1.589E-1	9.855E+0	2.185E+1
-1.557E-1	9.845E+0	2.200E+1
-1.557E-1	9.923E+0	2.191E+1
-1.557E-1	9.884E+0	2.178E+1
-1.605E-1	9.914E+0	2.177E+1
-1.557E-1	9.797E+0	2.195E+1
-1.541E-1	9.949E+0	2.188E+1
-1.557E-1	9.852E+0	2.181E+1
-1.605E-1	9.719E+0	2.183E+1
-1.557E-1	9.803E+0	2.185E+1
-1.541E-1	9.839E+0	2.175E+1
-1.573E-1	9.855E+0	2.191E+1
-1.589E-1	9.774E+0	2.199E+1
-1.589E-1	9.888E+0	2.184E+1
-1.524E-1	9.832E+0	2.186E+1
-1.557E-1	9.875E+0	2.169E+1
-1.605E-1	9.936E+0	2.173E+1
-1.573E-1	9.923E+0	2.197E+1
-1.541E-1	9.787E+0	2.169E+1
-1.541E-1	9.852E+0	2.188E+1
-1.573E-1	9.910E+0	2.178E+1
-1.573E-1	9.768E+0	2.188E+1
-1.541E-1	9.829E+0	2.195E+1
-1.573E-1	9.868E+0	2.183E+1
-1.622E-1	9.858E+0	2.170E+1
-1.541E-1	9.790E+0	2.188E+1
-1.541E-1	9.823E+0	2.179E+1
-1.557E-1	9.907E+0	2.188E+1
-1.589E-1	9.871E+0	2.172E+1
-1.541E-1	9.959E+0	2.170E+1
-1.541E-1	9.891E+0	2.185E+1
-1.557E-1	9.823E+0	2.186E+1
-1.573E-1	9.803E+0	2.181E+1
-1.573E-1	9.852E+0	2.195E+1
-1.573E-1	9.972E+0	2.178E+1
-1.589E-1	9.842E+0	2.178E+1
-1.605E-1	9.878E+0	2.183E+1
-1.589E-1	9.784E+0	2.195E+1
-1.541E-1	9.914E+0	2.177E+1
-1.573E-1	9.865E+0	2.184E+1
-1.573E-1	9.755E+0	2.188E+1
-1.573E-1	9.813E+0	2.174E+1
-1.557E-1	9.794E+0	2.180E+1
-1.573E-1	9.819E+0	2.174E+1
-1.605E-1	9.829E+0	2.187E+1
-1.557E-1	9.813E+0	2.184E+1
-1.524E-1	9.722E+0	2.192E+1
-1.557E-1	9.803E+0	2.196E+1
-1.573E-1	9.755E+0	2.186E+1
-1.557E-1	9.774E+0	2.191E+1
-1.541E-1	9.868E+0	2.182E+1
-1.589E-1	9.849E+0	2.179E+1
-1.605E-1	9.810E+0	2.164E+1
-1.573E-1	9.742E+0	2.185E+1
-1.541E-1	9.803E+0	2.200E+1
-1.605E-1	9.832E+0	2.175E+1
-1.589E-1	9.888E+0	2.173E+1
-1.557E-1	9.862E+0	2.176E+1
-1.524E-1	9.868E+0	2.196E+1
-1.573E-1	9.914E+0	2.180E+1
-1.557E-1	9.845E+0	2.190E+1
-1.557E-1	9.755E+0	2.173E+1
-1.524E-1	9.884E+0	2.171E+1
-1.573E-1	9.800E+0	2.182E+1
-1.589E-1	9.923E+0	2.189E+1
-1.557E-1	9.936E+0	2.165E+1
-1.557E-1	9.888E+0	2.178E+1
-1.573E-1	9.790E+0	2.194E+1
-1.589E-1	9.936E+0	2.189E+1
-1.557E-1	9.758E+0	2.165E+1
-1.557E-1	9.858E+0	2.177E+1
-1.573E-1	9.858E+0	2.184E+1
-1.589E-1	9.858E+0	2.188E+1
-1.557E-1	9.972E+0	2.194E+1
-1.541E-1	9.794E+0	2.184E+1
-1.605E-1	9.823E+0	2.194E+1
-1.573E-1	9.751E+0	2.184E+1
-1.589E-1	9.884E+0	2.211E+1
-1.541E-1	9.836E+0	2.179E+1
-1.589E-1	9.946E+0	2.197E+1
-1.573E-1	9.819E+0	2.182E+1
-1.557E-1	9.784E+0	2.196E+1
-1.541E-1	9.904E+0	2.185E+1
-1.605E-1	9.897E+0	2.199E+1
-1.605E-1	9.878E+0	2.169E+1
-1.589E-1	9.959E+0	2.190E+1
-1.541E-1	9.881E+0	2.189E+1
-1.573E-1	9.917E+0	2.186E+1
-1.605E-1	9.842E+0	2.190E+1
-1.557E-1	9.839E+0	2.199E+1
-1.573E-1	9.910E+0	2.187E+1
-1.557E-1	9.813E+0	2.176E+1
-1.589E-1	9.946E+0	2.177E+1
-1.541E-1	9.849E+0	2.178E+1
-1.541E-1	9.888E+0	2.190E+1
-1.573E-1	9.894E+0	2.190E+1
-1.573E-1	9.693E+0	2.180E+1
-1.589E-1	9.777E+0	2.189E+1
-1.557E-1	9.878E+0	2.181E+1
-1.557E-1	9.901E+0	2.185E+1
-1.605E-1	9.839E+0	2.181E+1
-1.541E-1	9.748E+0	2.180E+1
-1.541E-1	9.907E+0	2.177E+1
-1.573E-1	9.875E+0	2.190E+1
-1.589E-1	9.803E+0	2.195E+1
-1.557E-1	9.787E+0	2.182E+1
-1.508E-1	9.755E+0	2.186E+1
-1.557E-1	9.881E+0	2.190E+1
-1.573E-1	9.914E+0	2.172E+1
-1.573E-1	9.952E+0	2.186E+1
-1.557E-1	1.000E+1	2.170E+1
-1.589E-1	9.982E+0	2.179E+1
-1.589E-1	9.914E+0	2.164E+1
-1.557E-1	9.949E+0	2.179E+1
-1.541E-1	9.897E+0	2.178E+1
-1.573E-1	9.852E+0	2.194E+1
-1.589E-1	9.917E+0	2.163E+1
-1.573E-1	9.699E+0	2.194E+1
-1.573E-1	9.858E+0	2.184E+1
-1.589E-1	9.845E+0	2.160E+1
-1.589E-1	9.891E+0	2.187E+1
-1.557E-1	9.842E+0	2.185E+1
-1.573E-1	9.871E+0	2.195E+1
-1.573E-1	9.807E+0	2.174E+1
-1.573E-1	9.862E+0	2.171E+1
-1.557E-1	9.703E+0	2.184E+1
-1.524E-1	9.823E+0	2.189E+1
-1.573E-1	9.881E+0	2.181E+1
-1.605E-1	9.823E+0	2.182E+1
-1.557E-1	9.819E+0	2.174E+1
-1.524E-1	9.771E+0	2.185E+1
-1.573E-1	9.891E+0	2.175E+1
-1.589E-1	9.774E+0	2.183E+1
-1.573E-1	9.849E+0	2.208E+1
-1.541E-1	9.855E+0	2.179E+1
-1.573E-1	9.810E+0	2.207E+1
-1.589E-1	9.871E+0	2.197E+1
-1.541E-1	9.910E+0	2.196E+1
-1.557E-1	9.865E+0	2.178E+1
-1.605E-1	9.998E+0	2.194E+1
-1.589E-1	9.849E+0	2.190E+1
-1.557E-1	9.725E+0	2.185E+1
-1.557E-1	9.810E+0	2.178E+1
-1.573E-1	9.904E+0	2.196E+1
-1.573E-1	9.914E+0	2.176E+1
-1.541E-1	9.807E+0	2.184E+1
-1.524E-1	9.849E+0	2.192E+1
-1.589E-1	9.797E+0	2.190E+1
-1.573E-1	9.868E+0	2.176E+1
-1.573E-1	9.881E+0	2.181E+1
-1.541E-1	9.927E+0	2.193E+1
-1.557E-1	9.839E+0	2.187E+1
-1.605E-1	9.696E+0	2.179E+1
-1.557E-1	9.842E+0	2.192E+1
-1.573E-1	9.845E+0	2.182E+1
-1.557E-1	9.832E+0	2.168E+1
-1.589E-1	9.888E+0	2.180E+1
-1.541E-1	9.849E+0	2.180E+1
-1.541E-1	9.836E+0	2.184E+1
-1.573E-1	9.823E+0	2.181E+1
-1.605E-1	9.829E+0	2.185E+1
-1.589E-1	9.871E+0	2.184E+1
-1.541E-1	9.716E+0	2.202E+1
-1.605E-1	9.852E+0	2.178E+1
-1.589E-1	9.871E+0	2.178E+1
-1.557E-1	9.807E+0	2.174E+1
-1.524E-1	9.917E+0	2.174E+1
-1.573E-1	9.758E+0	2.170E+1
-1.605E-1	9.927E+0	2.171E+1
-1.557E-1	9.855E+0	2.191E+1
-1.541E-1	9.878E+0	2.197E+1
-1.589E-1	9.842E+0	2.192E+1
-1.573E-1	9.751E+0	2.189E+1
-1.557E-1	9.794E+0	2.174E+1
-1.557E-1	9.949E+0	2.167E+1
-1.605E-1	9.901E+0	2.165E+1
-1.573E-1	9.995E+0	2.180E+1
-1.573E-1	9.810E+0	2.180E+1
-1.541E-1	9.832E+0	2.183E+1
-1.557E-1	9.797E+0	2.168E+1
-1.589E-1	9.998E+0	2.178E+1
-1.557E-1	9.904E+0	2.171E+1
-1.557E-1	9.784E+0	2.190E+1
-1.557E-1	9.842E+0	2.168E+1
-1.573E-1	9.862E+0	2.188E+1
-1.557E-1	9.842E+0	2.206E+1
-1.524E-1	9.816E+0	2.196E+1
-1.589E-1	9.813E+0	2.179E+1
-1.589E-1	9.865E+0	2.191E+1
-1.573E-1	9.803E+0	2.185E+1
-1.541E-1	9.706E+0	2.191E+1
-1.573E-1	9.755E+0	2.184E+1
-1.605E-1	9.803E+0	2.180E+1
-1.589E-1	9.875E+0	2.189E+1
-1.541E-1	1.000E+1	2.181E+1
-1.573E-1	9.800E+0	2.174E+1
-1.605E-1	9.875E+0	2.195E+1
-1.573E-1	9.761E+0	2.180E+1
-1.541E-1	9.748E+0	2.189E+1
-1.557E-1	9.936E+0	2.176E+1
-1.573E-1	9.819E+0	2.185E+1
-1.557E-1	9.794E+0	2.197E+1
-1.557E-1	9.881E+0	2.183E+1
-1.541E-1	9.952E+0	2.173E+1
-1.589E-1	9.865E+0	2.168E+1
-1.524E-1	9.910E+0	2.195E+1
-1.541E-1	9.768E+0	2.180E+1
-1.589E-1	9.933E+0	2.202E+1
-1.573E-1	9.878E+0	2.182E+1
-1.557E-1	9.690E+0	2.183E+1
-1.541E-1	9.940E+0	2.177E+1
-1.573E-1	9.965E+0	2.173E+1
-1.573E-1	9.871E+0	2.183E+1
-1.573E-1	9.764E+0	2.202E+1
-1.541E-1	9.862E+0	2.179E+1
-1.589E-1	9.836E+0	2.191E+1
-1.605E-1	9.910E+0	2.167E+1
-1.557E-1	9.742E+0	2.204E+1
-1.557E-1	9.826E+0	2.188E+1
-1.589E-1	9.949E+0	2.172E+1
-1.605E-1	9.956E+0	2.197E+1
-1.573E-1	9.901E+0	2.165E+1
-1.557E-1	9.888E+0	2.190E+1
-1.573E-1	9.959E+0	2.180E+1
-1.573E-1	9.888E+0	2.166E+1
-1.573E-1	9.764E+0	2.190E+1
-1.541E-1	9.774E+0	2.187E+1
-1.573E-1	9.927E+0	2.180E+1
-1.589E-1	9.936E+0	2.169E+1
-1.573E-1	9.868E+0	2.180E+1
-1.573E-1	9.878E+0	2.186E+1
-1.589E-1	9.914E+0	2.173E+1
-1.573E-1	9.865E+0	2.187E+1
-1.541E-1	9.920E+0	2.187E+1
-1.508E-1	9.722E+0	2.189E+1
-1.557E-1	9.807E+0	2.184E+1
-1.605E-1	9.878E+0	2.181E+1
-1.557E-1	9.962E+0	2.188E+1
-1.573E-1	9.794E+0	2.170E+1
-1.589E-1	9.875E+0	2.184E+1
-1.605E-1	9.998E+0	2.179E+1
-1.524E-1	9.768E+0	2.167E+1
-1.557E-1	9.845E+0	2.184E+1
-1.557E-1	9.826E+0	2.168E+1
-1.573E-1	9.832E+0	2.179E+1
-1.541E-1	9.748E+0	2.190E+1
-1.541E-1	9.901E+0	2.185E+1
-1.573E-1	9.862E+0	2.172E+1
-1.573E-1	9.888E+0	2.188E+1
-1.573E-1	9.865E+0	2.192E+1
-1.541E-1	9.852E+0	2.184E+1
-1.589E-1	9.813E+0	2.185E+1
-1.573E-1	9.858E+0	2.182E+1
-1.573E-1	9.842E+0	2.195E+1
-1.541E-1	9.829E+0	2.177E+1
-1.573E-1	9.891E+0	2.177E+1
-1.589E-1	9.845E+0	2.186E+1
-1.557E-1	9.735E+0	2.184E+1
-1.557E-1	9.901E+0	2.176E+1
-1.541E-1	9.878E+0	2.169E+1
-1.589E-1	9.829E+0	2.188E+1
-1.541E-1	9.703E+0	2.189E+1
-1.541E-1	9.829E+0	2.174E+1
-1.557E-1	9.920E+0	2.179E+1
-1.622E-1	9.745E+0	2.180E+1
-1.541E-1	9.946E+0	2.177E+1
-1.557E-1	9.868E+0	2.196E+1
-1.573E-1	9.952E+0	2.171E+1
-1.589E-1	9.813E+0	2.161E+1
-1.557E-1	9.904E+0	2.196E+1
-1.541E-1	9.862E+0	2.171E+1
-1.573E-1	9.842E+0	2.182E+1
-1.589E-1	9.764E+0	2.167E+1
-1.541E-1	9.959E+0	2.166E+1
-1.557E-1	9.933E+0	2.191E+1
-1.573E-1	9.972E+0	2.189E+1
-1.589E-1	9.933E+0	2.178E+1
-1.541E-1	9.790E+0	2.183E+1
-1.524E-1	9.839E+0	2.175E+1
-1.573E-1	9.810E+0	2.180E+1
-1.589E-1	9.897E+0	2.188E+1
-1.557E-1	9.884E+0	2.177E+1
-1.557E-1	9.917E+0	2.180E+1
-1.557E-1	9.910E+0	2.179E+1
-1.589E-1	9.881E+0	2.183E+1
-1.557E-1	9.836E+0	2.168E+1
-1.557E-1	9.849E+0	2.171E+1
-1.573E-1	9.852E+0	2.190E+1
-1.589E-1	9.839E+0	2.173E+1
-1.557E-1	9.972E+0	2.198E+1
-1.557E-1	9.910E+0	2.166E+1
-1.557E-1	9.888E+0	2.173E+1
-1.622E-1	9.797E+0	2.179E+1
-1.573E-1	9.764E+0	2.187E+1
-1.541E-1	9.862E+0	2.179E+1
-1.589E-1	9.813E+0	2.191E+1
-1.622E-1	9.871E+0	2.177E+1
-1.524E-1	9.888E+0	2.182E+1
-1.524E-1	9.849E+0	2.198E+1
-1.589E-1	9.839E+0	2.174E+1
-1.589E-1	9.790E+0	2.188E+1
-1.557E-1	9.842E+0	2.178E+1
-1.524E-1	9.816E+0	2.175E+1
-1.573E-1	9.845E+0	2.184E+1
-1.589E-1	9.878E+0	2.182E+1
-1.589E-1	9.807E+0	2.195E+1
-1.541E-1	9.946E+0	2.164E+1
-1.589E-1	9.862E+0	2.175E+1
-1.589E-1	9.810E+0	2.169E+1
-1.573E-1	9.787E+0	2.177E+1
-1.524E-1	9.803E+0	2.175E+1
-1.557E-1	9.761E+0	2.191E+1
-1.605E-1	9.696E+0	2.176E+1
-1.524E-1	9.829E+0	2.172E+1
-1.557E-1	9.849E+0	2.183E+1
-1.589E-1	9.930E+0	2.186E+1
-1.589E-1	9.897E+0	2.161E+1
-1.557E-1	9.735E+0	2.190E+1
-1.557E-1	9.832E+0	2.179E+1
-1.573E-1	9.751E+0	2.182E+1
-1.589E-1	9.871E+0	2.155E+1
-1.557E-1	9.625E+0	2.165E+1
-1.557E-1	9.839E+0	2.182E+1
-1.589E-1	9.845E+0	2.171E+1
-1.605E-1	9.888E+0	2.169E+1
-1.557E-1	9.907E+0	2.181E+1
-1.557E-1	9.865E+0	2.178E+1
-1.573E-1	9.875E+0	2.168E+1
-1.589E-1	9.774E+0	2.178E+1
-1.557E-1	9.781E+0	2.170E+1
-1.557E-1	9.888E+0	2.167E+1
-1.589E-1	9.878E+0	2.183E+1
-1.589E-1	9.803E+0	2.179E+1
-1.557E-1	1.002E+1	2.175E+1
-1.508E-1	9.985E+0	2.175E+1
-1.573E-1	9.894E+0	2.169E+1
-1.605E-1	9.609E+0	2.173E+1
-1.573E-1	9.794E+0	2.175E+1
-1.557E-1	9.849E+0	2.179E+1
-1.605E-1	9.871E+0	2.158E+1
-1.589E-1	9.927E+0	2.172E+1
-1.557E-1	9.810E+0	2.170E+1
-1.541E-1	9.667E+0	2.175E+1
-1.557E-1	9.891E+0	2.193E+1
-1.589E-1	9.894E+0	2.184E+1
-1.573E-1	9.865E+0	2.178E+1
-1.557E-1	9.855E+0	2.174E+1
-1.573E-1	9.842E+0	2.195E+1
-1.589E-1	9.774E+0	2.177E+1
-1.541E-1	9.771E+0	2.186E+1
-1.557E-1	9.784E+0	2.198E+1
-1.573E-1	9.777E+0	2.168E+1
-1.589E-1	9.719E+0	2.172E+1
-1.557E-1	9.875E+0	2.189E+1
-1.557E-1	9.787E+0	2.199E+1
-1.573E-1	9.842E+0	2.178E+1
-1.589E-1	9.914E+0	2.169E+1
-1.557E-1	9.849E+0	2.173E+1
-1.573E-1	9.920E+0	2.184E+1
-1.573E-1	9.807E+0	2.184E+1
-1.605E-1	9.722E+0	2.183E+1
-1.557E-1	9.998E+0	2.181E+1
-1.573E-1	9.855E+0	2.177E+1
-1.573E-1	9.836E+0	2.183E+1
-1.622E-1	9.852E+0	2.192E+1
-1.557E-1	9.790E+0	2.184E+1
-1.541E-1	9.842E+0	2.161E+1
-1.573E-1	9.875E+0	2.195E+1
-1.622E-1	9.784E+0	2.184E+1
-1.573E-1	9.735E+0	2.159E+1
-1.541E-1	9.764E+0	2.181E+1
-1.557E-1	9.930E+0	2.206E+1
-1.573E-1	9.959E+0	2.168E+1
-1.541E-1	9.768E+0	2.169E+1
-1.557E-1	9.881E+0	2.191E+1
-1.589E-1	9.865E+0	2.182E+1
-1.589E-1	9.813E+0	2.183E+1
-1.573E-1	9.742E+0	2.175E+1
-1.541E-1	9.832E+0	2.184E+1
-1.557E-1	9.761E+0	2.173E+1
-1.605E-1	9.868E+0	2.179E+1
-1.573E-1	9.761E+0	2.180E+1
-1.557E-1	9.842E+0	2.176E+1
-1.573E-1	9.836E+0	2.174E+1
-1.589E-1	9.897E+0	2.195E+1
-1.557E-1	9.891E+0	2.179E+1
-1.573E-1	9.923E+0	2.158E+1
-1.573E-1	9.875E+0	2.178E+1
-1.605E-1	9.930E+0	2.183E+1
-1.573E-1	9.826E+0	2.175E+1
-1.557E-1	9.774E+0	2.169E+1
-1.589E-1	9.794E+0	2.190E+1
-1.573E-1	9.836E+0	2.162E+1
-1.557E-1	9.771E+0	2.165E+1
-1.557E-1	9.836E+0	2.166E+1
-1.573E-1	9.868E+0	2.161E+1
-1.589E-1	9.826E+0	2.177E+1
-1.573E-1	9.751E+0	2.171E+1
-1.541E-1	9.745E+0	2.175E+1
-1.589E-1	9.952E+0	2.173E+1
-1.589E-1	9.891E+0	2.200E+1
-1.557E-1	9.855E+0	2.184E+1
-1.541E-1	9.849E+0	2.188E+1
-1.557E-1	9.901E+0	2.181E+1
-1.605E-1	9.810E+0	2.184E+1
-1.541E-1	9.888E+0	2.179E+1
-1.541E-1	9.884E+0	2.163E+1
-1.605E-1	9.810E+0	2.183E+1
-1.589E-1	9.813E+0	2.170E+1
-1.573E-1	9.865E+0	2.190E+1
-1.589E-1	9.784E+0	2.186E+1
-1.573E-1	9.894E+0	2.177E+1
-1.589E-1	9.852E+0	2.177E+1
-1.541E-1	9.858E+0	2.159E+1
-1.557E-1	9.878E+0	2.184E+1
-1.573E-1	9.839E+0	2.170E+1
-1.589E-1	9.677E+0	2.181E+1
-1.557E-1	9.706E+0	2.195E+1
-1.541E-1	9.982E+0	2.183E+1
-1.573E-1	9.933E+0	2.160E+1
-1.605E-1	9.686E+0	2.172E+1
-1.573E-1	9.907E+0	2.171E+1
-1.541E-1	9.920E+0	2.172E+1
-1.573E-1	9.797E+0	2.179E+1
-1.589E-1	9.771E+0	2.163E+1
-1.541E-1	9.907E+0	2.165E+1
-1.557E-1	9.790E+0	2.163E+1
-1.557E-1	1.005E+1	2.189E+1
-1.605E-1	9.839E+0	2.165E+1
-1.573E-1	9.829E+0	2.184E+1
-1.541E-1	9.904E+0	2.153E+1
-1.573E-1	9.787E+0	2.183E+1
-1.573E-1	9.823E+0	2.171E+1
-1.557E-1	9.855E+0	2.186E+1
-1.557E-1	9.904E+0	2.181E+1
-1.573E-1	9.823E+0	2.168E+1
-1.589E-1	9.781E+0	2.175E+1
-1.573E-1	9.927E+0	2.189E+1
-1.524E-1	9.930E+0	2.185E+1
-1.557E-1	9.703E+0	2.174E+1
-1.605E-1	9.696E+0	2.195E+1
-1.589E-1	9.839E+0	2.180E+1
-1.573E-1	9.800E+0	2.170E+1
-1.589E-1	9.891E+0	2.195E+1
-1.541E-1	9.712E+0	2.167E+1
-1.573E-1	9.784E+0	2.187E+1
-1.541E-1	9.839E+0	2.160E+1
-1.573E-1	9.803E+0	2.197E+1
-1.589E-1	9.923E+0	2.164E+1
-1.541E-1	9.829E+0	2.176E+1
-1.541E-1	9.832E+0	2.167E+1
-1.557E-1	9.758E+0	2.177E+1
-1.622E-1	9.897E+0	2.198E+1
-1.589E-1	9.940E+0	2.173E+1
-1.573E-1	9.907E+0	2.174E+1
-1.589E-1	9.936E+0	2.172E+1
-1.589E-1	9.943E+0	2.180E+1
-1.557E-1	9.871E+0	2.180E+1
-1.541E-1	9.917E+0	2.184E+1
-1.557E-1	9.807E+0	2.167E+1
-1.589E-1	9.826E+0	2.168E+1
-1.541E-1	9.832E+0	2.179E+1
-1.557E-1	9.881E+0	2.182E+1
-1.557E-1	9.897E+0	2.163E+1
-1.589E-1	9.904E+0	2.174E+1
-1.557E-1	9.875E+0	2.173E+1
-1.557E-1	9.845E+0	2.176E+1
-1.573E-1	9.862E+0	2.167E+1
-1.605E-1	9.794E+0	2.169E+1
-1.573E-1	9.904E+0	2.181E+1
-1.541E-1	9.920E+0	2.168E+1
-1.573E-1	9.956E+0	2.193E+1
-1.589E-1	9.897E+0	2.170E+1
-1.573E-1	9.930E+0	2.191E+1
-1.557E-1	9.930E+0	2.163E+1
-1.589E-1	9.794E+0	2.186E+1
-1.573E-1	9.832E+0	2.148E+1
-1.524E-1	9.758E+0	2.181E+1
-1.557E-1	9.920E+0	2.176E+1
-1.557E-1	9.927E+0	2.171E+1
-1.605E-1	9.881E+0	2.204E+1
-1.589E-1	9.836E+0	2.179E+1
-1.541E-1	9.777E+0	2.153E+1
-1.589E-1	9.803E+0	2.178E+1
-1.605E-1	9.875E+0	2.180E+1
-1.508E-1	9.748E+0	2.177E+1
-1.573E-1	9.910E+0	2.178E+1
-1.573E-1	9.933E+0	2.180E+1
-1.589E-1	9.784E+0	2.170E+1
-1.573E-1	9.813E+0	2.170E+1
-1.557E-1	9.920E+0	2.191E+1
-1.589E-1	9.745E+0	2.184E+1
-1.589E-1	9.875E+0	2.174E+1
-1.557E-1	9.787E+0	2.180E+1
-1.573E-1	9.868E+0	2.188E+1
-1.573E-1	9.781E+0	2.171E+1
-1.573E-1	9.839E+0	2.185E+1
-1.557E-1	9.810E+0	2.185E+1
-1.524E-1	9.839E+0	2.183E+1
-1.573E-1	9.865E+0	2.176E+1
-1.589E-1	9.858E+0	2.181E+1
-1.541E-1	9.823E+0	2.162E+1
-1.541E-1	9.803E+0	2.170E+1
-1.573E-1	9.975E+0	2.176E+1
-1.622E-1	9.813E+0	2.165E+1
-1.573E-1	9.881E+0	2.169E+1
-1.557E-1	9.797E+0	2.169E+1
-1.557E-1	9.894E+0	2.172E+1
-1.605E-1	9.810E+0	2.189E+1
-1.557E-1	9.901E+0	2.198E+1
-1.573E-1	9.842E+0	2.161E+1
-1.573E-1	9.975E+0	2.173E+1
-1.573E-1	9.813E+0	2.169E+1
-1.589E-1	9.826E+0	2.180E+1
-1.557E-1	9.800E+0	2.176E+1
-1.557E-1	9.871E+0	2.181E+1
-1.605E-1	9.787E+0	2.160E+1
-1.541E-1	9.849E+0	2.180E+1
-1.541E-1	9.800E+0	2.173E+1
-1.557E-1	9.920E+0	2.188E+1
-1.573E-1	9.897E+0	2.169E+1
-1.541E-1	9.917E+0	2.171E+1
-1.557E-1	9.839E+0	2.201E+1
-1.557E-1	9.832E+0	2.163E+1
-1.605E-1	9.914E+0	2.179E+1
-1.589E-1	9.927E+0	2.178E+1
-1.557E-1	9.855E+0	2.179E+1
-1.573E-1	9.865E+0	2.178E+1
-1.589E-1	9.875E+0	2.172E+1
-1.557E-1	9.865E+0	2.194E+1
-1.557E-1	9.949E+0	2.181E+1
-1.573E-1	9.852E+0	2.181E+1
-1.589E-1	9.845E+0	2.176E+1
-1.557E-1	9.907E+0	2.178E+1
-1.541E-1	9.813E+0	2.174E+1
-1.589E-1	9.917E+0	2.177E+1
-1.573E-1	9.832E+0	2.174E+1
-1.541E-1	9.803E+0	2.186E+1
-1.541E-1	9.923E+0	2.205E+1
-1.589E-1	9.790E+0	2.180E+1
-1.589E-1	9.897E+0	2.189E+1
-1.541E-1	9.813E+0	2.168E+1
-1.524E-1	9.910E+0	2.164E+1
-1.589E-1	9.839E+0	2.169E+1
-1.589E-1	9.758E+0	2.165E+1
-1.557E-1	9.933E+0	2.184E+1
-1.557E-1	9.738E+0	2.178E+1
-1.557E-1	9.842E+0	2.178E+1
-1.573E-1	9.884E+0	2.177E+1
-1.557E-1	9.842E+0	2.185E+1
-1.541E-1	9.842E+0	2.170E+1
-1.589E-1	9.729E+0	2.190E+1
-1.589E-1	9.868E+0	2.181E+1
-1.541E-1	9.807E+0	2.184E+1
-1.557E-1	9.978E+0	2.169E+1
-1.589E-1	9.881E+0	2.183E+1
-1.589E-1	9.878E+0	2.196E+1
-1.557E-1	9.910E+0	2.179E+1
-1.557E-1	9.800E+0	2.179E+1
-1.573E-1	9.881E+0	2.182E+1
-1.622E-1	9.732E+0	2.170E+1
-1.557E-1	9.797E+0	2.188E+1
-1.557E-1	9.768E+0	2.189E+1
-1.557E-1	9.852E+0	2.174E+1
-1.589E-1	9.862E+0	2.177E+1
-1.573E-1	9.855E+0	2.172E+1
-1.541E-1	9.845E+0	2.175E+1
-1.573E-1	9.868E+0	2.175E+1
-1.605E-1	9.842E+0	2.174E+1
-1.557E-1	9.751E+0	2.180E+1
-1.524E-1	9.832E+0	2.170E+1
-1.573E-1	9.884E+0	2.178E+1
-1.573E-1	9.816E+0	2.179E+1
-1.557E-1	9.787E+0	2.172E+1
-1.557E-1	9.881E+0	2.180E+1
-1.557E-1	9.858E+0	2.180E+1
-1.589E-1	9.969E+0	2.180E+1
-1.589E-1	9.985E+0	2.172E+1
-1.557E-1	9.819E+0	2.171E+1
-1.589E-1	9.959E+0	2.172E+1
-1.605E-1	9.894E+0	2.166E+1
-1.573E-1	9.888E+0	2.183E+1
-1.557E-1	9.784E+0	2.181E+1
-1.589E-1	9.936E+0	2.170E+1
-1.605E-1	9.794E+0	2.175E+1
-1.573E-1	9.875E+0	2.183E+1
-1.508E-1	9.709E+0	2.175E+1
-1.573E-1	9.751E+0	2.167E+1
-1.605E-1	9.732E+0	2.177E+1
-1.557E-1	9.985E+0	2.161E+1
-1.557E-1	9.781E+0	2.166E+1
-1.573E-1	9.774E+0	2.170E+1
-1.573E-1	9.849E+0	2.168E+1
-1.557E-1	9.865E+0	2.184E+1
-1.557E-1	9.810E+0	2.178E+1
-1.573E-1	9.829E+0	2.173E+1
-1.589E-1	9.751E+0	2.174E+1
-1.541E-1	9.972E+0	2.174E+1
-1.541E-1	9.858E+0	2.162E+1
-1.573E-1	9.949E+0	2.182E+1
-1.589E-1	9.943E+0	2.178E+1
-1.524E-1	9.862E+0	2.185E+1
-1.541E-1	9.742E+0	2.151E+1
-1.573E-1	9.807E+0	2.162E+1
-1.573E-1	9.816E+0	2.179E+1
-1.557E-1	9.803E+0	2.166E+1
-1.541E-1	9.888E+0	2.185E+1
-1.589E-1	9.745E+0	2.167E+1
-1.557E-1	9.904E+0	2.185E+1
-1.524E-1	9.680E+0	2.175E+1
-1.557E-1	9.764E+0	2.174E+1
-1.541E-1	9.914E+0	2.175E+1
-1.589E-1	9.914E+0	2.192E+1
-1.557E-1	9.832E+0	2.162E+1
-1.573E-1	9.836E+0	2.198E+1
-1.605E-1	9.826E+0	2.168E+1
-1.573E-1	9.923E+0	2.182E+1
-1.541E-1	9.855E+0	2.159E+1
-1.557E-1	9.810E+0	2.185E+1
-1.573E-1	9.907E+0	2.175E+1
-1.573E-1	9.735E+0	2.173E+1
-1.557E-1	9.982E+0	2.175E+1
-1.557E-1	9.839E+0	2.173E+1
-1.573E-1	9.794E+0	2.172E+1
-1.589E-1	9.842E+0	2.199E+1
-1.541E-1	9.936E+0	2.166E+1
-1.573E-1	9.855E+0	2.172E+1
-1.557E-1	9.790E+0	2.173E+1
-1.605E-1	9.952E+0	2.176E+1
-1.541E-1	9.819E+0	2.179E+1
-1.541E-1	9.871E+0	2.151E+1
-1.589E-1	9.868E+0	2.171E+1
-1.557E-1	9.699E+0	2.176E+1
-1.573E-1	9.959E+0	2.167E+1
-1.541E-1	9.952E+0	2.163E+1
-1.573E-1	9.836E+0	2.168E+1
-1.589E-1	9.829E+0	2.174E+1
-1.557E-1	9.888E+0	2.168E+1
-1.557E-1	9.755E+0	2.169E+1
-1.573E-1	9.972E+0	2.171E+1
-1.589E-1	9.839E+0	2.172E+1
-1.557E-1	9.836E+0	2.162E+1
-1.524E-1	9.819E+0	2.181E+1
-1.589E-1	9.787E+0	2.163E+1
-1.573E-1	9.842E+0	2.181E+1
-1.524E-1	9.920E+0	2.180E+1
-1.557E-1	9.829E+0	2.186E+1
-1.573E-1	9.725E+0	2.179E+1
-1.605E-1	9.875E+0	2.178E+1
-1.541E-1	9.803E+0	2.182E+1
-1.541E-1	9.771E+0	2.189E+1
-1.557E-1	9.901E+0	2.176E+1
-1.589E-1	9.816E+0	2.178E+1
-1.557E-1	9.842E+0	2.176E+1
-1.557E-1	9.699E+0	2.171E+1
-1.573E-1	9.910E+0	2.194E+1
-1.589E-1	9.836E+0	2.184E+1
-1.557E-1	9.774E+0	2.172E+1
-1.557E-1	9.751E+0	2.182E+1
-1.589E-1	9.927E+0	2.181E+1
-1.573E-1	9.845E+0	2.172E+1
-1.541E-1	9.768E+0	2.165E+1
-1.524E-1	9.940E+0	2.174E+1
-1.557E-1	9.868E+0	2.186E+1
-1.573E-1	9.891E+0	2.184E+1
-1.557E-1	9.871E+0	2.178E+1
-1.557E-1	9.888E+0	2.162E+1
-1.589E-1	9.933E+0	2.175E+1
-1.589E-1	9.923E+0	2.179E+1
-1.557E-1	9.836E+0	2.169E+1
-1.541E-1	9.790E+0	2.186E+1
-1.573E-1	9.777E+0	2.174E+1
-1.589E-1	9.800E+0	2.195E+1
-1.541E-1	9.832E+0	2.192E+1
-1.573E-1	9.855E+0	2.159E+1
-1.589E-1	9.816E+0	2.166E+1
-1.573E-1	9.732E+0	2.185E+1
-1.557E-1	9.849E+0	2.186E+1
-1.541E-1	9.709E+0	2.182E+1
-1.573E-1	9.842E+0	2.163E+1
-1.573E-1	9.845E+0	2.179E+1
-1.557E-1	9.738E+0	2.188E+1
-1.524E-1	9.852E+0	2.183E+1
-1.589E-1	9.923E+0	2.169E+1
-1.589E-1	9.787E+0	2.154E+1
-1.589E-1	9.949E+0	2.174E+1
-1.557E-1	9.826E+0	2.176E+1
-1.573E-1	9.758E+0	2.190E+1
-1.573E-1	9.871E+0	2.177E+1
-1.557E-1	9.871E+0	2.160E+1
-1.524E-1	9.865E+0	2.178E+1
-1.573E-1	9.845E+0	2.173E+1
-1.573E-1	9.836E+0	2.166E+1
-1.557E-1	9.865E+0	2.169E+1
-1.524E-1	9.878E+0	2.182E+1
-1.605E-1	9.891E+0	2.191E+1
-1.589E-1	9.794E+0	2.162E+1
-1.589E-1	9.901E+0	2.182E+1
-1.541E-1	9.641E+0	2.177E+1
-1.557E-1	9.839E+0	2.188E+1
-1.589E-1	9.914E+0	2.184E+1
-1.573E-1	9.774E+0	2.195E+1
-1.557E-1	9.768E+0	2.177E+1
-1.589E-1	9.878E+0	2.170E+1
-1.589E-1	9.794E+0	2.177E+1
-1.557E-1	9.865E+0	2.173E+1
-1.557E-1	9.881E+0	2.169E+1
-1.541E-1	1.000E+1	2.168E+1
-1.573E-1	9.839E+0	2.172E+1
-1.557E-1	9.836E+0	2.180E+1
-1.541E-1	9.888E+0	2.170E+1
-1.573E-1	9.813E+0	2.172E+1
-1.573E-1	9.751E+0	2.180E+1
-1.541E-1	9.719E+0	2.169E+1
-1.524E-1	9.988E+0	2.164E+1
-1.557E-1	9.784E+0	2.163E+1
-1.589E-1	9.881E+0	2.183E+1
-1.557E-1	9.839E+0	2.172E+1
-1.541E-1	9.878E+0	2.174E+1
-1.589E-1	9.774E+0	2.168E+1
-1.605E-1	9.920E+0	2.177E+1
-1.557E-1	9.917E+0	2.163E+1
-1.557E-1	9.816E+0	2.169E+1
-1.573E-1	9.781E+0	2.189E+1
-1.589E-1	9.965E+0	2.184E+1
-1.541E-1	9.813E+0	2.174E+1
-1.557E-1	9.819E+0	2.184E+1
-1.557E-1	9.949E+0	2.190E+1
-1.573E-1	9.774E+0	2.179E+1
-1.557E-1	9.829E+0	2.181E+1
-1.573E-1	9.836E+0	2.180E+1
-1.589E-1	9.758E+0	2.169E+1
-1.605E-1	9.904E+0	2.168E+1
-1.557E-1	9.875E+0	2.184E+1
-1.557E-1	9.888E+0	2.173E+1
-1.573E-1	9.862E+0	2.167E+1
-1.573E-1	9.748E+0	2.190E+1
-1.589E-1	9.897E+0	2.172E+1
-1.524E-1	9.862E+0	2.180E+1
-1.589E-1	9.891E+0	2.186E+1
-1.589E-1	9.784E+0	2.196E+1
-1.508E-1	9.794E+0	2.152E+1
-1.541E-1	9.858E+0	2.176E+1
-1.573E-1	9.910E+0	2.185E+1
-1.573E-1	1.000E+1	2.167E+1
-1.557E-1	9.914E+0	2.182E+1
-1.557E-1	9.826E+0	2.176E+1
-1.573E-1	9.745E+0	2.163E+1
-1.573E-1	9.810E+0	2.162E+1
-1.524E-1	9.849E+0	2.166E+1
-1.541E-1	9.852E+0	2.180E+1
-1.573E-1	9.956E+0	2.177E+1
-1.573E-1	9.849E+0	2.175E+1
-1.541E-1	9.901E+0	2.203E+1
-1.557E-1	9.832E+0	2.181E+1
-1.589E-1	9.972E+0	2.168E+1
-1.573E-1	9.881E+0	2.181E+1
-1.557E-1	9.884E+0	2.180E+1
-1.573E-1	9.943E+0	2.164E+1
-1.557E-1	9.813E+0	2.166E+1
-1.605E-1	9.829E+0	2.172E+1
-1.557E-1	9.845E+0	2.169E+1
-1.589E-1	9.849E+0	2.175E+1
-1.589E-1	9.745E+0	2.171E+1
-1.557E-1	9.855E+0	2.154E+1
-1.541E-1	9.858E+0	2.177E+1
-1.541E-1	9.829E+0	2.192E+1
-1.573E-1	9.923E+0	2.176E+1
-1.573E-1	9.894E+0	2.157E+1
-1.541E-1	9.832E+0	2.171E+1
-1.573E-1	1.003E+1	2.160E+1
-1.589E-1	9.829E+0	2.189E+1
-1.573E-1	9.917E+0	2.169E+1
-1.557E-1	9.677E+0	2.170E+1
-1.541E-1	9.891E+0	2.175E+1
-1.605E-1	9.800E+0	2.170E+1
-1.605E-1	9.842E+0	2.168E+1
-1.557E-1	9.709E+0	2.179E+1
-1.541E-1	9.813E+0	2.189E+1
-1.573E-1	9.784E+0	2.197E+1
-1.589E-1	9.716E+0	2.173E+1
-1.541E-1	9.881E+0	2.172E+1
-1.573E-1	9.849E+0	2.190E+1
-1.573E-1	9.910E+0	2.181E+1
-1.573E-1	9.849E+0	2.182E+1
-1.573E-1	9.940E+0	2.179E+1
-1.541E-1	9.849E+0	2.169E+1
-1.573E-1	9.871E+0	2.185E+1
-1.557E-1	9.839E+0	2.172E+1
-1.557E-1	9.842E+0	2.160E+1
-1.557E-1	9.907E+0	2.173E+1
-1.589E-1	9.897E+0	2.165E+1
-1.557E-1	9.794E+0	2.181E+1
-1.541E-1	9.729E+0	2.171E+1
-1.573E-1	9.862E+0	2.168E+1
-1.589E-1	9.777E+0	2.165E+1
-1.589E-1	9.748E+0	2.154E+1
-1.541E-1	9.823E+0	2.176E+1
-1.557E-1	9.800E+0	2.174E+1
-1.573E-1	9.826E+0	2.184E+1
-1.605E-1	9.888E+0	2.178E+1
-1.557E-1	9.907E+0	2.167E+1
-1.573E-1	9.923E+0	2.172E+1
-1.573E-1	9.742E+0	2.171E+1
-1.605E-1	9.810E+0	2.185E+1
-1.557E-1	9.849E+0	2.174E+1
-1.541E-1	9.758E+0	2.181E+1
-1.573E-1	9.819E+0	2.177E+1
-1.573E-1	9.998E+0	2.166E+1
-1.557E-1	9.849E+0	2.167E+1
-1.573E-1	9.917E+0	2.184E+1
-1.573E-1	9.936E+0	2.184E+1
-1.573E-1	9.849E+0	2.179E+1
-1.589E-1	9.914E+0	2.174E+1
-1.589E-1	9.745E+0	2.179E+1
-1.589E-1	9.878E+0	2.183E+1
-1.573E-1	9.868E+0	2.165E+1
-1.557E-1	9.897E+0	2.177E+1
-1.541E-1	9.784E+0	2.171E+1
-1.557E-1	9.813E+0	2.171E+1
-1.589E-1	9.849E+0	2.173E+1
-1.557E-1	9.803E+0	2.177E+1
-1.557E-1	9.933E+0	2.181E+1
-1.589E-1	9.781E+0	2.175E+1
-1.605E-1	9.845E+0	2.160E+1
-1.573E-1	9.751E+0	2.182E+1
-1.557E-1	9.823E+0	2.181E+1
-1.605E-1	1.002E+1	2.160E+1
-1.589E-1	9.794E+0	2.168E+1
-1.557E-1	9.897E+0	2.161E+1
-1.541E-1	9.871E+0	2.180E+1
-1.589E-1	9.810E+0	2.173E+1
-1.622E-1	9.826E+0	2.186E+1
-1.557E-1	9.823E+0	2.166E+1
-1.573E-1	9.962E+0	2.157E+1
-1.573E-1	9.735E+0	2.174E+1
-1.589E-1	9.764E+0	2.162E+1
-1.573E-1	9.940E+0	2.169E+1
-1.557E-1	9.680E+0	2.177E+1
-1.557E-1	1.006E+1	2.172E+1
-1.573E-1	9.742E+0	2.156E+1
-1.541E-1	9.706E+0	2.162E+1
-1.557E-1	9.810E+0	2.177E+1
-1.605E-1	9.758E+0	2.177E+1
-1.589E-1	1.000E+1	2.168E+1
-1.557E-1	9.797E+0	2.173E+1
-1.541E-1	9.868E+0	2.174E+1
-1.557E-1	9.871E+0	2.175E+1
-1.589E-1	9.910E+0	2.172E+1
-1.541E-1	9.836E+0	2.183E+1
-1.541E-1	9.836E+0	2.175E+1
-1.589E-1	9.920E+0	2.182E+1
-1.589E-1	9.738E+0	2.180E+1
-1.557E-1	9.888E+0	2.174E+1
-1.557E-1	9.745E+0	2.152E+1
-1.573E-1	9.881E+0	2.177E+1
-1.589E-1	9.774E+0	2.165E+1
-1.573E-1	9.839E+0	2.149E+1
-1.541E-1	9.849E+0	2.193E+1
-1.557E-1	9.852E+0	2.184E+1
-1.589E-1	9.839E+0	2.177E+1
-1.541E-1	9.829E+0	2.189E+1
-1.557E-1	9.758E+0	2.171E+1
-1.573E-1	9.927E+0	2.163E+1
-1.573E-1	9.761E+0	2.168E+1
-1.557E-1	9.852E+0	2.192E+1
-1.541E-1	9.865E+0	2.163E+1
-1.605E-1	9.914E+0	2.173E+1
-1.589E-1	9.781E+0	2.188E+1
-1.589E-1	9.923E+0	2.177E+1
-1.524E-1	9.816E+0	2.167E+1
-1.573E-1	9.845E+0	2.155E+1
-1.605E-1	9.703E+0	2.176E+1
-1.557E-1	9.803E+0	2.166E+1
-1.541E-1	9.914E+0	2.183E+1
-1.557E-1	9.910E+0	2.166E+1
-1.573E-1	9.764E+0	2.181E+1
-1.541E-1	9.712E+0	2.189E+1
-1.557E-1	9.794E+0	2.163E+1
-1.573E-1	9.881E+0	2.172E+1
-1.605E-1	9.917E+0	2.165E+1
-1.557E-1	9.768E+0	2.176E+1
-1.557E-1	9.735E+0	2.159E+1
-1.589E-1	9.823E+0	2.164E+1
-1.573E-1	9.852E+0	2.171E+1
-1.557E-1	9.819E+0	2.180E+1
-1.524E-1	9.745E+0	2.182E+1
-1.573E-1	9.706E+0	2.163E+1
-1.589E-1	9.813E+0	2.176E+1
-1.541E-1	9.674E+0	2.176E+1
-1.541E-1	9.949E+0	2.184E+1
-1.573E-1	9.755E+0	2.187E+1
-1.589E-1	9.878E+0	2.161E+1
-1.541E-1	9.972E+0	2.169E+1
-1.557E-1	9.771E+0	2.167E+1
-1.573E-1	9.781E+0	2.171E+1
-1.589E-1	9.771E+0	2.165E+1
-1.557E-1	9.794E+0	2.178E+1
-1.541E-1	9.794E+0	2.165E+1
-1.573E-1	9.823E+0	2.170E+1
-1.589E-1	9.803E+0	2.173E+1
-1.524E-1	9.829E+0	2.179E+1
-1.573E-1	9.910E+0	2.180E+1
-1.573E-1	9.810E+0	2.173E+1
-1.589E-1	9.771E+0	2.173E+1
-1.589E-1	9.839E+0	2.153E+1
-1.541E-1	9.748E+0	2.158E+1
-1.573E-1	9.875E+0	2.173E+1
-1.573E-1	9.800E+0	2.173E+1
-1.573E-1	9.907E+0	2.178E+1
-1.557E-1	9.952E+0	2.169E+1
-1.573E-1	9.729E+0	2.172E+1
-1.589E-1	9.819E+0	2.164E+1
-1.541E-1	9.923E+0	2.171E+1
-1.524E-1	9.816E+0	2.173E+1
-1.573E-1	9.836E+0	2.189E+1
-1.589E-1	9.878E+0	2.181E+1
-1.557E-1	9.787E+0	2.177E+1
-1.541E-1	9.875E+0	2.162E+1
-1.573E-1	9.677E+0	2.177E+1
-1.605E-1	9.901E+0	2.184E+1
-1.573E-1	9.871E+0	2.160E+1
-1.541E-1	9.930E+0	2.164E+1
-1.557E-1	9.832E+0	2.161E+1
-1.605E-1	1.000E+1	2.166E+1
-1.541E-1	9.819E+0	2.183E+1
-1.541E-1	9.881E+0	2.185E+1
-1.605E-1	9.975E+0	2.167E+1
-1.573E-1	9.807E+0	2.193E+1
-1.557E-1	9.816E+0	2.178E+1
-1.524E-1	9.858E+0	2.164E+1
-1.589E-1	9.959E+0	2.172E+1
-1.589E-1	9.884E+0	2.181E+1
-1.557E-1	9.917E+0	2.184E+1
-1.524E-1	9.855E+0	2.180E+1
-1.573E-1	9.917E+0	2.196E+1
-1.589E-1	1.001E+1	2.163E+1
-1.573E-1	9.897E+0	2.159E+1
-1.557E-1	9.803E+0	2.161E+1
-1.573E-1	9.816E+0	2.171E+1
-1.573E-1	9.936E+0	2.174E+1
-1.557E-1	9.930E+0	2.176E+1
-1.541E-1	9.969E+0	2.168E+1
-1.557E-1	9.881E+0	2.156E+1
-1.589E-1	9.923E+0	2.166E+1
-1.557E-1	9.917E+0	2.198E+1
-1.541E-1	9.965E+0	2.155E+1
-1.573E-1	9.884E+0	2.188E+1
-1.557E-1	9.917E+0	2.177E+1
-1.524E-1	9.923E+0	2.178E+1
-1.557E-1	9.901E+0	2.166E+1
-1.589E-1	9.794E+0	2.186E+1
-1.573E-1	9.800E+0	2.153E+1
-1.589E-1	9.751E+0	2.165E+1
-1.557E-1	9.884E+0	2.189E+1
-1.573E-1	9.871E+0	2.176E+1
-1.573E-1	9.803E+0	2.170E+1
-1.541E-1	9.923E+0	2.177E+1
-1.573E-1	9.839E+0	2.153E+1
-1.589E-1	9.816E+0	2.169E+1
-1.589E-1	9.735E+0	2.172E+1
-1.573E-1	9.849E+0	2.157E+1
-1.557E-1	9.774E+0	2.176E+1
-1.605E-1	9.813E+0	2.146E+1
-1.589E-1	9.897E+0	2.158E+1
-1.557E-1	9.826E+0	2.171E+1
-1.541E-1	9.794E+0	2.174E+1
-1.589E-1	9.871E+0	2.166E+1
-1.573E-1	9.858E+0	2.169E+1
-1.557E-1	9.703E+0	2.164E+1
-1.508E-1	9.781E+0	2.164E+1
-1.573E-1	9.761E+0	2.186E+1
-1.589E-1	9.852E+0	2.181E+1
-1.573E-1	9.894E+0	2.160E+1
-1.557E-1	9.849E+0	2.182E+1
-1.589E-1	9.732E+0	2.172E+1
-1.605E-1	9.794E+0	2.167E+1
-1.557E-1	9.901E+0	2.191E+1
-1.524E-1	9.794E+0	2.169E+1
-1.638E-1	9.784E+0	2.169E+1
-1.605E-1	9.995E+0	2.187E+1
-1.573E-1	9.839E+0	2.160E+1
-1.541E-1	9.771E+0	2.163E+1
-1.573E-1	9.907E+0	2.160E+1
-1.573E-1	9.829E+0	2.182E+1
-1.573E-1	9.745E+0	2.168E+1
-1.557E-1	9.875E+0	2.170E+1
-1.573E-1	9.816E+0	2.169E+1
-1.589E-1	9.803E+0	2.163E+1
-1.573E-1	9.969E+0	2.177E+1
-1.524E-1	9.807E+0	2.169E+1
-1.573E-1	9.949E+0	2.186E+1
-1.589E-1	9.871E+0	2.172E+1
-1.557E-1	9.842E+0	2.158E+1
-1.541E-1	9.803E+0	2.165E+1
-1.589E-1	9.923E+0	2.191E+1
-1.589E-1	9.923E+0	2.160E+1
-1.573E-1	9.910E+0	2.173E+1
-1.541E-1	9.910E+0	2.180E+1
-1.573E-1	1.001E+1	2.170E+1
-1.573E-1	9.839E+0	2.154E+1
-1.557E-1	9.771E+0	2.170E+1
-1.541E-1	9.836E+0	2.166E+1
-1.589E-1	9.849E+0	2.172E+1
-1.589E-1	9.956E+0	2.170E+1
-1.557E-1	9.862E+0	2.182E+1
-1.557E-1	9.797E+0	2.173E+1
-1.573E-1	9.738E+0	2.165E+1
-1.573E-1	9.797E+0	2.176E+1
-1.541E-1	9.988E+0	2.167E+1
-1.557E-1	9.875E+0	2.177E+1
-1.573E-1	9.703E+0	2.184E+1
-1.557E-1	9.810E+0	2.169E+1
-1.541E-1	9.881E+0	2.176E+1
-1.541E-1	9.862E+0	2.168E+1
-1.605E-1	9.832E+0	2.179E+1
-1.589E-1	9.758E+0	2.182E+1
-1.541E-1	9.839E+0	2.167E+1
-1.541E-1	9.807E+0	2.173E+1
-1.557E-1	9.991E+0	2.164E+1
-1.589E-1	9.936E+0	2.151E+1
-1.573E-1	9.813E+0	2.194E+1
-1.541E-1	9.871E+0	2.175E+1
-1.589E-1	9.784E+0	2.179E+1
-1.589E-1	9.855E+0	2.145E+1
-1.573E-1	9.823E+0	2.149E+1
-1.541E-1	9.836E+0	2.160E+1
-1.589E-1	9.807E+0	2.165E+1
-1.557E-1	9.891E+0	2.169E+1
-1.541E-1	9.855E+0	2.161E+1
-1.541E-1	9.774E+0	2.164E+1
-1.589E-1	9.888E+0	2.172E+1
-1.589E-1	9.891E+0	2.152E+1
-1.557E-1	9.936E+0	2.168E+1
-1.557E-1	9.813E+0	2.162E+1
-1.573E-1	9.940E+0	2.159E+1
-1.589E-1	9.813E+0	2.160E+1
-1.557E-1	9.839E+0	2.177E+1
-1.541E-1	9.771E+0	2.171E+1
-1.573E-1	9.826E+0	2.186E+1
-1.589E-1	9.884E+0	2.173E+1
-1.524E-1	9.758E+0	2.164E+1
-1.557E-1	9.871E+0	2.162E+1
-1.605E-1	9.858E+0	2.169E+1
-1.573E-1	9.745E+0	2.176E+1
-1.557E-1	9.787E+0	2.179E+1
-1.557E-1	9.917E+0	2.180E+1
-1.589E-1	9.881E+0	2.162E+1
-1.573E-1	9.761E+0	2.168E+1
-1.573E-1	9.878E+0	2.161E+1
-1.541E-1	9.761E+0	2.164E+1
-1.573E-1	9.777E+0	2.164E+1
-1.589E-1	9.751E+0	2.195E+1
-1.589E-1	9.888E+0	2.167E+1
-1.524E-1	9.878E+0	2.161E+1
-1.589E-1	9.800E+0	2.185E+1
-1.573E-1	9.794E+0	2.166E+1
-1.557E-1	9.842E+0	2.164E+1
-1.557E-1	9.755E+0	2.162E+1
-1.589E-1	9.803E+0	2.190E+1
-1.589E-1	9.904E+0	2.171E+1
-1.557E-1	9.755E+0	2.170E+1
-1.541E-1	9.901E+0	2.179E+1
-1.622E-1	9.891E+0	2.172E+1
-1.589E-1	9.800E+0	2.157E+1
-1.573E-1	9.794E+0	2.172E+1
-1.541E-1	9.845E+0	2.165E+1
-1.573E-1	9.725E+0	2.169E+1
-1.589E-1	9.878E+0	2.169E+1
-1.589E-1	9.826E+0	2.164E+1
-1.557E-1	9.839E+0	2.170E+1
-1.589E-1	9.816E+0	2.166E+1
-1.573E-1	9.868E+0	2.182E+1
-1.508E-1	9.985E+0	2.163E+1
-1.573E-1	9.845E+0	2.160E+1
-1.573E-1	9.722E+0	2.185E+1
-1.605E-1	9.849E+0	2.158E+1
-1.557E-1	9.790E+0	2.155E+1
-1.541E-1	9.952E+0	2.183E+1
-1.589E-1	9.930E+0	2.180E+1
-1.589E-1	9.729E+0	2.158E+1
-1.557E-1	9.884E+0	2.184E+1
-1.573E-1	9.832E+0	2.141E+1
-1.589E-1	9.807E+0	2.174E+1
-1.589E-1	9.917E+0	2.183E+1
-1.541E-1	9.777E+0	2.163E+1
-1.557E-1	9.781E+0	2.176E+1
-1.589E-1	9.716E+0	2.175E+1
-1.605E-1	9.781E+0	2.186E+1
-1.573E-1	9.842E+0	2.170E+1
-1.573E-1	9.904E+0	2.158E+1
-1.589E-1	9.693E+0	2.187E+1
-1.605E-1	9.823E+0	2.178E+1
-1.557E-1	9.803E+0	2.173E+1
-1.557E-1	9.800E+0	2.156E+1
-1.605E-1	9.878E+0	2.181E+1
-1.573E-1	9.803E+0	2.185E+1
-1.557E-1	9.904E+0	2.171E+1
-1.573E-1	9.949E+0	2.194E+1
-1.573E-1	9.836E+0	2.154E+1
-1.589E-1	9.829E+0	2.151E+1
-1.557E-1	9.862E+0	2.175E+1
-1.541E-1	9.807E+0	2.177E+1
-1.605E-1	9.842E+0	2.160E+1
-1.557E-1	9.797E+0	2.169E+1
-1.541E-1	9.794E+0	2.160E+1
-1.573E-1	9.871E+0	2.176E+1
-1.573E-1	9.813E+0	2.167E+1
-1.557E-1	9.794E+0	2.161E+1
-1.573E-1	9.852E+0	2.170E+1
-1.557E-1	9.768E+0	2.179E+1
-1.589E-1	9.829E+0	2.166E+1
-1.605E-1	9.751E+0	2.169E+1
-1.524E-1	9.832E+0	2.173E+1
-1.508E-1	9.946E+0	2.180E+1
-1.589E-1	9.875E+0	2.149E+1
-1.573E-1	9.807E+0	2.169E+1
-1.557E-1	9.810E+0	2.161E+1
-1.557E-1	9.803E+0	2.178E+1
-1.573E-1	9.748E+0	2.166E+1
-1.605E-1	9.807E+0	2.163E+1
-1.557E-1	9.910E+0	2.150E+1
-1.573E-1	9.800E+0	2.152E+1
-1.589E-1	9.875E+0	2.182E+1
-1.589E-1	9.797E+0	2.166E+1
-1.557E-1	9.875E+0	2.158E+1
-1.557E-1	9.930E+0	2.158E+1
-1.589E-1	9.862E+0	2.155E+1
-1.589E-1	9.965E+0	2.154E+1
-1.557E-1	9.755E+0	2.186E+1
-1.541E-1	9.884E+0	2.181E+1
-1.589E-1	9.712E+0	2.178E+1
-1.573E-1	9.774E+0	2.177E+1
-1.557E-1	9.781E+0	2.175E+1
-1.557E-1	9.868E+0	2.161E+1
-1.557E-1	9.842E+0	2.174E+1
-1.589E-1	9.923E+0	2.173E+1
-1.573E-1	9.897E+0	2.176E+1
-1.557E-1	9.777E+0	2.173E+1
-1.589E-1	9.781E+0	2.170E+1
-1.605E-1	9.790E+0	2.165E+1
-1.589E-1	9.865E+0	2.172E+1
-1.557E-1	9.790E+0	2.175E+1
-1.557E-1	9.962E+0	2.170E+1
-1.573E-1	9.865E+0	2.153E+1
-1.573E-1	9.862E+0	2.172E+1
-1.557E-1	9.965E+0	2.166E+1
-1.589E-1	9.810E+0	2.172E+1
-1.605E-1	9.875E+0	2.161E+1
-1.557E-1	9.875E+0	2.175E+1
-1.541E-1	9.797E+0	2.190E+1
-1.573E-1	9.852E+0	2.157E+1
-1.573E-1	9.768E+0	2.158E+1
-1.573E-1	9.862E+0	2.182E+1
-1.573E-1	9.920E+0	2.186E+1
-1.573E-1	9.738E+0	2.168E+1
-1.589E-1	9.725E+0	2.151E+1
-1.557E-1	9.712E+0	2.168E+1
-1.573E-1	9.862E+0	2.174E+1
-1.589E-1	9.901E+0	2.179E+1
-1.573E-1	9.745E+0	2.166E+1
-1.557E-1	9.845E+0	2.163E+1
-1.573E-1	9.946E+0	2.164E+1
-1.573E-1	9.962E+0	2.179E+1
-1.589E-1	9.807E+0	2.167E+1
-1.573E-1	9.832E+0	2.182E+1
-1.573E-1	9.959E+0	2.171E+1
-1.605E-1	9.729E+0	2.162E+1
-1.589E-1	9.936E+0	2.173E+1
-1.557E-1	9.894E+0	2.176E+1
-1.541E-1	9.832E+0	2.174E+1
-1.573E-1	9.810E+0	2.150E+1
-1.605E-1	9.826E+0	2.170E+1
-1.573E-1	9.888E+0	2.161E+1
-1.573E-1	9.751E+0	2.169E+1
-1.557E-1	9.761E+0	2.172E+1
-1.589E-1	9.764E+0	2.176E+1
-1.557E-1	9.748E+0	2.174E+1
-1.557E-1	9.855E+0	2.173E+1
-1.573E-1	9.894E+0	2.173E+1
-1.589E-1	9.923E+0	2.159E+1
-1.573E-1	9.787E+0	2.195E+1
-1.557E-1	9.920E+0	2.178E+1
-1.589E-1	9.742E+0	2.173E+1
-1.573E-1	9.904E+0	2.178E+1
-1.557E-1	9.725E+0	2.174E+1
-1.557E-1	9.975E+0	2.188E+1
-1.589E-1	9.901E+0	2.164E+1
-1.622E-1	9.758E+0	2.157E+1
-1.573E-1	9.816E+0	2.177E+1
-1.541E-1	9.878E+0	2.153E+1
-1.589E-1	9.771E+0	2.172E+1
-1.589E-1	9.686E+0	2.151E+1
-1.541E-1	9.826E+0	2.179E+1
-1.573E-1	9.855E+0	2.165E+1
-1.622E-1	9.832E+0	2.167E+1
-1.589E-1	9.823E+0	2.164E+1
-1.573E-1	9.933E+0	2.168E+1
-1.573E-1	9.745E+0	2.182E+1
-1.589E-1	9.914E+0	2.170E+1
-1.589E-1	9.790E+0	2.163E+1
-1.573E-1	9.914E+0	2.168E+1
-1.541E-1	9.920E+0	2.159E+1
-1.589E-1	9.855E+0	2.160E+1
-1.589E-1	9.800E+0	2.161E+1
-1.573E-1	9.836E+0	2.149E+1
-1.524E-1	9.904E+0	2.181E+1
-1.605E-1	9.836E+0	2.183E+1
-1.605E-1	9.952E+0	2.183E+1
-1.524E-1	9.858E+0	2.177E+1
-1.573E-1	9.764E+0	2.190E+1
-1.589E-1	9.965E+0	2.177E+1
-1.605E-1	9.816E+0	2.181E+1
-1.541E-1	9.852E+0	2.174E+1
-1.573E-1	9.894E+0	2.166E+1
-1.541E-1	9.703E+0	2.172E+1
-1.589E-1	9.807E+0	2.172E+1
-1.557E-1	9.683E+0	2.158E+1
-1.589E-1	9.751E+0	2.161E+1
-1.589E-1	9.839E+0	2.161E+1
-1.573E-1	9.858E+0	2.156E+1
-1.557E-1	9.907E+0	2.164E+1
-1.557E-1	9.930E+0	2.161E+1
-1.573E-1	9.787E+0	2.139E+1
-1.573E-1	9.907E+0	2.166E+1
-1.573E-1	9.716E+0	2.178E+1
-1.605E-1	9.836E+0	2.183E+1
-1.541E-1	9.816E+0	2.154E+1
-1.573E-1	9.855E+0	2.173E+1
-1.573E-1	9.832E+0	2.161E+1
-1.573E-1	9.709E+0	2.166E+1
-1.557E-1	9.774E+0	2.165E+1
-1.589E-1	9.771E+0	2.159E+1
-1.557E-1	9.839E+0	2.162E+1
-1.541E-1	9.839E+0	2.186E+1
-1.589E-1	1.002E+1	2.159E+1
-1.622E-1	9.696E+0	2.163E+1
-1.557E-1	9.787E+0	2.161E+1
-1.557E-1	9.930E+0	2.164E+1
-1.589E-1	9.819E+0	2.154E+1
-1.622E-1	9.787E+0	2.168E+1
-1.557E-1	9.842E+0	2.159E+1
-1.541E-1	9.865E+0	2.181E+1
-1.573E-1	9.829E+0	2.169E+1
-1.589E-1	9.862E+0	2.179E+1
-1.589E-1	9.862E+0	2.168E+1
-1.589E-1	9.875E+0	2.168E+1
-1.589E-1	9.800E+0	2.171E+1
-1.589E-1	9.803E+0	2.159E+1
-1.573E-1	9.784E+0	2.180E+1
-1.541E-1	9.842E+0	2.165E+1
-1.589E-1	9.690E+0	2.174E+1
-1.573E-1	9.855E+0	2.152E+1
-1.557E-1	9.868E+0	2.173E+1
-1.557E-1	9.852E+0	2.166E+1
-1.589E-1	9.949E+0	2.184E+1
-1.573E-1	9.875E+0	2.181E+1
-1.605E-1	9.849E+0	2.146E+1
-1.557E-1	9.862E+0	2.150E+1
-1.557E-1	9.862E+0	2.176E+1
-1.573E-1	9.839E+0	2.152E+1
-1.541E-1	9.862E+0	2.184E+1
-1.557E-1	9.777E+0	2.176E+1
-1.589E-1	9.933E+0	2.177E+1
-1.605E-1	9.661E+0	2.152E+1
-1.573E-1	9.888E+0	2.157E+1
-1.541E-1	9.810E+0	2.170E+1
-1.573E-1	9.709E+0	2.158E+1
-1.589E-1	9.927E+0	2.164E+1
-1.573E-1	9.781E+0	2.166E+1
-1.573E-1	9.865E+0	2.161E+1
-1.573E-1	9.865E+0	2.164E+1
-1.541E-1	9.849E+0	2.170E+1
-1.573E-1	9.719E+0	2.168E+1
-1.541E-1	9.683E+0	2.175E+1
-1.573E-1	9.839E+0	2.163E+1
-1.589E-1	9.813E+0	2.177E+1
-1.557E-1	9.832E+0	2.170E+1
-1.557E-1	9.891E+0	2.167E+1
-1.589E-1	9.816E+0	2.161E+1
-1.605E-1	9.807E+0	2.169E+1
-1.541E-1	9.839E+0	2.158E+1
-1.541E-1	9.904E+0	2.170E+1
-1.573E-1	9.842E+0	2.162E+1
-1.573E-1	9.894E+0	2.157E+1
-1.541E-1	9.871E+0	2.163E+1
-1.557E-1	9.829E+0	2.194E+1
-1.589E-1	9.842E+0	2.177E+1
-1.557E-1	9.823E+0	2.180E+1
-1.541E-1	9.888E+0	2.167E+1
-1.573E-1	9.790E+0	2.173E+1
-1.573E-1	9.842E+0	2.167E+1
-1.589E-1	9.985E+0	2.152E+1
-1.557E-1	9.894E+0	2.171E+1
-1.589E-1	9.927E+0	2.173E+1
-1.605E-1	9.894E+0	2.173E+1
-1.573E-1	9.832E+0	2.166E+1
-1.573E-1	9.761E+0	2.169E+1
-1.573E-1	9.927E+0	2.174E+1
-1.589E-1	9.878E+0	2.158E+1
-1.573E-1	9.836E+0	2.163E+1
-1.573E-1	9.797E+0	2.177E+1
-1.557E-1	9.910E+0	2.167E+1
-1.573E-1	9.855E+0	2.168E+1
-1.573E-1	9.751E+0	2.158E+1
-1.573E-1	9.803E+0	2.168E+1
-1.557E-1	9.748E+0	2.181E+1
-1.557E-1	9.755E+0	2.172E+1
-1.605E-1	9.732E+0	2.174E+1
-1.573E-1	9.875E+0	2.160E+1
-1.541E-1	1.001E+1	2.174E+1
-1.573E-1	9.888E+0	2.176E+1
-1.605E-1	9.888E+0	2.177E+1
-1.557E-1	9.803E+0	2.162E+1
-1.557E-1	9.845E+0	2.164E+1
-1.589E-1	9.803E+0	2.175E+1
-1.605E-1	9.891E+0	2.172E+1
-1.541E-1	9.807E+0	2.179E+1
-1.573E-1	9.774E+0	2.165E+1
-1.622E-1	9.946E+0	2.167E+1
-1.605E-1	9.839E+0	2.173E+1
-1.557E-1	9.819E+0	2.174E+1
-1.541E-1	9.690E+0	2.182E+1
-1.589E-1	9.803E+0	2.163E+1
-1.573E-1	9.894E+0	2.154E+1
-1.557E-1	9.797E+0	2.163E+1
-1.557E-1	9.784E+0	2.164E+1
-1.589E-1	9.965E+0	2.165E+1
-1.605E-1	9.832E+0	2.170E+1
-1.557E-1	9.956E+0	2.175E+1
-1.541E-1	9.933E+0	2.175E+1
-1.589E-1	9.832E+0	2.186E+1
-1.589E-1	9.761E+0	2.168E+1
-1.573E-1	9.823E+0	2.160E+1
-1.557E-1	9.719E+0	2.153E+1
-1.589E-1	9.800E+0	2.166E+1
-1.605E-1	9.914E+0	2.167E+1
-1.557E-1	9.836E+0	2.181E+1
-1.573E-1	9.862E+0	2.165E+1
-1.589E-1	9.842E+0	2.149E+1
-1.589E-1	9.891E+0	2.174E+1
-1.557E-1	9.855E+0	2.170E+1
-1.557E-1	9.823E+0	2.189E+1
-1.605E-1	9.725E+0	2.153E+1
-1.589E-1	9.819E+0	2.146E+1
-1.573E-1	9.819E+0	2.164E+1
-1.541E-1	9.891E+0	2.157E+1
-1.589E-1	9.758E+0	2.172E+1
-1.573E-1	9.807E+0	2.170E+1
-1.541E-1	9.777E+0	2.173E+1
-1.541E-1	9.871E+0	2.168E+1
-1.589E-1	9.920E+0	2.185E+1
-1.589E-1	9.807E+0	2.196E+1
-1.557E-1	9.907E+0	2.177E+1
-1.573E-1	9.933E+0	2.172E+1
-1.589E-1	9.897E+0	2.165E+1
-1.605E-1	9.810E+0	2.163E+1
-1.573E-1	9.771E+0	2.145E+1
-1.541E-1	9.732E+0	2.166E+1
-1.605E-1	9.810E+0	2.150E+1
-1.573E-1	9.829E+0	2.167E+1
-1.557E-1	9.813E+0	2.154E+1
-1.541E-1	9.712E+0	2.171E+1
-1.573E-1	9.758E+0	2.154E+1
-1.589E-1	9.891E+0	2.172E+1
-1.557E-1	9.881E+0	2.166E+1
-1.557E-1	9.858E+0	2.162E+1
-1.589E-1	9.894E+0	2.170E+1
-1.589E-1	9.709E+0	2.173E+1
-1.573E-1	9.709E+0	2.172E+1
-1.573E-1	9.852E+0	2.155E+1
-1.589E-1	9.787E+0	2.165E+1
-1.605E-1	9.670E+0	2.176E+1
-1.589E-1	9.871E+0	2.177E+1
-1.573E-1	9.823E+0	2.185E+1
-1.573E-1	9.794E+0	2.165E+1
-1.589E-1	9.803E+0	2.170E+1
-1.541E-1	9.946E+0	2.169E+1
-1.573E-1	9.836E+0	2.173E+1
-1.589E-1	9.836E+0	2.172E+1
-1.589E-1	9.794E+0	2.164E+1
-1.557E-1	9.800E+0	2.159E+1
-1.541E-1	9.784E+0	2.184E+1
-1.573E-1	9.803E+0	2.177E+1
-1.589E-1	9.858E+0	2.173E+1
-1.541E-1	9.936E+0	2.189E+1
-1.573E-1	9.839E+0	2.160E+1
-1.589E-1	9.845E+0	2.168E+1
-1.589E-1	9.774E+0	2.172E+1
-1.557E-1	9.829E+0	2.163E+1
-1.557E-1	9.797E+0	2.171E+1
-1.573E-1	9.871E+0	2.180E+1
-1.589E-1	9.894E+0	2.147E+1
-1.541E-1	1.001E+1	2.171E+1
-1.524E-1	9.810E+0	2.158E+1
-1.589E-1	9.901E+0	2.163E+1
-1.589E-1	9.670E+0	2.149E+1
-1.557E-1	9.774E+0	2.163E+1
-1.573E-1	9.764E+0	2.172E+1
-1.605E-1	9.794E+0	2.160E+1
-1.557E-1	9.784E+0	2.173E+1
-1.541E-1	9.742E+0	2.164E+1
-1.524E-1	9.884E+0	2.164E+1
-1.589E-1	9.816E+0	2.180E+1
-1.589E-1	9.768E+0	2.145E+1
-1.541E-1	9.810E+0	2.145E+1
-1.541E-1	9.888E+0	2.162E+1
-1.573E-1	9.742E+0	2.174E+1
-1.573E-1	9.768E+0	2.161E+1
-1.541E-1	9.891E+0	2.165E+1
-1.541E-1	9.813E+0	2.167E+1
-1.589E-1	9.819E+0	2.156E+1
-1.605E-1	9.732E+0	2.163E+1
-1.557E-1	9.797E+0	2.171E+1
-1.589E-1	9.823E+0	2.177E+1
-1.605E-1	9.758E+0	2.149E+1
-1.605E-1	9.755E+0	2.162E+1
-1.524E-1	9.722E+0	2.177E+1
-1.573E-1	9.842E+0	2.155E+1
-1.605E-1	9.855E+0	2.181E+1
-1.557E-1	9.842E+0	2.152E+1
-1.541E-1	9.755E+0	2.155E+1
-1.557E-1	9.842E+0	2.159E+1
-1.605E-1	9.794E+0	2.147E+1
-1.573E-1	9.651E+0	2.181E+1
-1.557E-1	9.810E+0	2.177E+1
-1.589E-1	9.862E+0	2.168E+1
-1.589E-1	9.790E+0	2.153E+1
-1.589E-1	9.855E+0	2.160E+1
-1.557E-1	9.764E+0	2.184E+1
-1.589E-1	9.852E+0	2.172E+1
-1.589E-1	9.907E+0	2.183E+1
-1.605E-1	9.878E+0	2.174E+1
-1.541E-1	9.790E+0	2.166E+1
-1.557E-1	9.745E+0	2.176E+1
-1.605E-1	9.816E+0	2.170E+1
-1.605E-1	9.735E+0	2.160E+1
-1.557E-1	9.826E+0	2.162E+1
-1.541E-1	9.897E+0	2.171E+1
-1.589E-1	9.936E+0	2.169E+1
-1.589E-1	9.878E+0	2.161E+1
-1.573E-1	9.923E+0	2.184E+1
-1.573E-1	9.761E+0	2.164E+1
-1.573E-1	9.803E+0	2.155E+1
-1.605E-1	9.858E+0	2.162E+1
-1.573E-1	9.807E+0	2.157E+1
-1.573E-1	9.891E+0	2.172E+1
-1.605E-1	9.965E+0	2.180E+1
-1.605E-1	9.751E+0	2.153E+1
-1.573E-1	9.774E+0	2.160E+1
-1.541E-1	9.858E+0	2.162E+1
-1.605E-1	9.716E+0	2.156E+1
-1.573E-1	9.800E+0	2.167E+1
-1.557E-1	9.836E+0	2.162E+1
-1.573E-1	9.803E+0	2.167E+1
-1.573E-1	9.813E+0	2.147E+1
-1.573E-1	9.836E+0	2.194E+1
-1.573E-1	9.868E+0	2.160E+1
-1.573E-1	9.819E+0	2.170E+1
-1.573E-1	9.832E+0	2.169E+1
-1.589E-1	9.888E+0	2.173E+1
-1.557E-1	9.845E+0	2.163E+1
-1.541E-1	9.858E+0	2.181E+1
-1.589E-1	9.826E+0	2.174E+1
-1.589E-1	9.819E+0	2.152E+1
-1.557E-1	9.871E+0	2.160E+1
-1.557E-1	9.940E+0	2.158E+1
-1.589E-1	1.000E+1	2.176E+1
-1.557E-1	9.842E+0	2.168E+1
-1.557E-1	9.696E+0	2.164E+1
-1.557E-1	9.845E+0	2.167E+1
-1.589E-1	9.810E+0	2.164E+1
-1.573E-1	9.735E+0	2.148E+1
-1.557E-1	9.803E+0	2.162E+1
-1.541E-1	1.001E+1	2.168E+1
-1.589E-1	9.845E+0	2.156E+1
-1.589E-1	9.800E+0	2.138E+1
-1.541E-1	9.826E+0	2.150E+1
-1.589E-1	9.784E+0	2.177E+1
-1.589E-1	9.868E+0	2.175E+1
-1.622E-1	9.865E+0	2.166E+1
-1.573E-1	9.745E+0	2.171E+1
-1.557E-1	9.930E+0	2.157E+1
-1.573E-1	9.719E+0	2.162E+1
-1.605E-1	9.917E+0	2.160E+1
-1.541E-1	9.852E+0	2.175E+1
-1.573E-1	9.807E+0	2.170E+1
-1.573E-1	9.725E+0	2.170E+1
-1.573E-1	9.745E+0	2.178E+1
-1.557E-1	9.703E+0	2.176E+1
-1.589E-1	9.858E+0	2.183E+1
-1.589E-1	9.800E+0	2.167E+1
-1.557E-1	9.969E+0	2.155E+1
-1.524E-1	9.849E+0	2.156E+1
-1.557E-1	9.904E+0	2.178E+1
-1.573E-1	9.738E+0	2.188E+1
-1.573E-1	9.781E+0	2.160E+1
-1.557E-1	9.914E+0	2.179E+1
-1.541E-1	9.807E+0	2.164E+1
-1.573E-1	9.839E+0	2.170E+1
-1.589E-1	9.784E+0	2.166E+1
-1.557E-1	9.845E+0	2.168E+1
-1.573E-1	9.888E+0	2.156E+1
-1.605E-1	9.849E+0	2.165E+1
-1.573E-1	9.855E+0	2.181E+1
-1.557E-1	9.871E+0	2.148E+1
-1.557E-1	9.875E+0	2.160E+1
-1.573E-1	9.813E+0	2.162E+1
-1.573E-1	9.829E+0	2.172E+1
-1.557E-1	9.884E+0	2.160E+1
-1.557E-1	9.774E+0	2.155E+1
-1.589E-1	9.891E+0	2.180E+1
-1.573E-1	9.777E+0	2.153E+1
-1.541E-1	9.807E+0	2.150E+1
-1.541E-1	9.797E+0	2.158E+1
-1.589E-1	9.826E+0	2.172E+1
-1.573E-1	9.800E+0	2.167E+1
-1.557E-1	9.868E+0	2.153E+1
-1.557E-1	9.771E+0	2.154E+1
-1.573E-1	9.829E+0	2.182E+1
-1.573E-1	9.849E+0	2.164E+1
-1.573E-1	9.871E+0	2.154E+1
-1.524E-1	9.787E+0	2.169E+1
-1.589E-1	9.784E+0	2.174E+1
-1.589E-1	9.829E+0	2.168E+1
-1.541E-1	9.875E+0	2.164E+1
-1.557E-1	9.845E+0	2.162E+1
-1.573E-1	9.865E+0	2.162E+1
-1.605E-1	9.888E+0	2.160E+1
-1.557E-1	9.865E+0	2.162E+1
-1.573E-1	9.771E+0	2.165E+1
-1.589E-1	9.936E+0	2.152E+1
-1.589E-1	9.764E+0	2.172E+1
-1.541E-1	9.787E+0	2.172E+1
-1.541E-1	9.819E+0	2.148E+1
-1.573E-1	9.982E+0	2.165E+1
-1.589E-1	9.936E+0	2.172E+1
-1.557E-1	9.865E+0	2.168E+1
-1.557E-1	9.761E+0	2.155E+1
-1.605E-1	9.794E+0	2.155E+1
-1.605E-1	9.907E+0	2.168E+1
-1.541E-1	9.755E+0	2.162E+1
-1.573E-1	9.781E+0	2.158E+1
-1.605E-1	9.865E+0	2.153E+1
-1.589E-1	9.858E+0	2.159E+1
-1.557E-1	9.907E+0	2.162E+1
-1.557E-1	9.816E+0	2.185E+1
-1.605E-1	9.813E+0	2.164E+1
-1.589E-1	9.858E+0	2.154E+1
-1.557E-1	9.790E+0	2.179E+1
-1.557E-1	9.823E+0	2.157E+1
-1.605E-1	9.842E+0	2.175E+1
-1.573E-1	9.761E+0	2.168E+1
-1.557E-1	9.868E+0	2.169E+1
-1.557E-1	1.001E+1	2.174E+1
-1.589E-1	9.829E+0	2.145E+1
-1.605E-1	9.881E+0	2.165E+1
-1.541E-1	9.910E+0	2.178E+1
-1.589E-1	9.693E+0	2.178E+1
-1.589E-1	9.670E+0	2.172E+1
-1.573E-1	9.819E+0	2.151E+1
-1.589E-1	9.816E+0	2.168E+1
-1.557E-1	9.875E+0	2.165E+1
-1.573E-1	9.910E+0	2.143E+1
-1.573E-1	9.696E+0	2.155E+1
-1.557E-1	9.917E+0	2.158E+1
-1.573E-1	9.881E+0	2.169E+1
-1.622E-1	9.891E+0	2.153E+1
-1.589E-1	9.644E+0	2.167E+1
-1.557E-1	9.852E+0	2.169E+1
-1.557E-1	9.881E+0	2.157E+1
-1.589E-1	9.839E+0	2.151E+1
-1.589E-1	9.777E+0	2.163E+1
-1.557E-1	9.975E+0	2.177E+1
-1.573E-1	9.758E+0	2.137E+1
-1.605E-1	9.810E+0	2.154E+1
-1.589E-1	9.862E+0	2.169E+1
-1.557E-1	9.810E+0	2.169E+1
-1.573E-1	9.871E+0	2.166E+1
-1.589E-1	9.800E+0	2.171E+1
-1.589E-1	9.787E+0	2.164E+1
-1.541E-1	9.816E+0	2.171E+1
-1.557E-1	9.709E+0	2.163E+1
-1.605E-1	9.897E+0	2.147E+1
-1.573E-1	9.680E+0	2.162E+1
-1.524E-1	9.875E+0	2.168E+1
-1.589E-1	9.768E+0	2.171E+1
-1.589E-1	9.781E+0	2.157E+1
-1.573E-1	9.638E+0	2.157E+1
-1.557E-1	9.816E+0	2.148E+1
-1.557E-1	9.810E+0	2.170E+1
-1.589E-1	9.849E+0	2.152E+1
-1.589E-1	9.758E+0	2.158E+1
-1.541E-1	9.826E+0	2.161E+1
-1.573E-1	9.897E+0	2.158E+1
-1.589E-1	9.875E+0	2.159E+1
-1.589E-1	9.865E+0	2.162E+1
-1.541E-1	9.852E+0	2.153E+1
-1.573E-1	9.748E+0	2.169E+1
-1.622E-1	9.810E+0	2.161E+1
-1.605E-1	9.729E+0	2.161E+1
-1.557E-1	9.810E+0	2.155E+1
-1.541E-1	9.771E+0	2.168E+1
-1.589E-1	9.784E+0	2.154E+1
-1.589E-1	9.696E+0	2.153E+1
-1.557E-1	9.719E+0	2.157E+1
-1.589E-1	9.699E+0	2.158E+1
-1.557E-1	9.729E+0	2.153E+1
-1.605E-1	9.881E+0	2.160E+1
-1.557E-1	9.904E+0	2.163E+1
-1.573E-1	9.787E+0	2.153E+1
-1.573E-1	9.803E+0	2.151E+1
-1.589E-1	9.888E+0	2.161E+1
-1.573E-1	9.910E+0	2.172E+1
-1.541E-1	9.842E+0	2.176E+1
-1.589E-1	9.917E+0	2.162E+1
-1.605E-1	9.836E+0	2.166E+1
-1.524E-1	9.849E+0	2.161E+1
-1.541E-1	9.920E+0	2.153E+1
-1.589E-1	9.816E+0	2.160E+1
-1.573E-1	9.751E+0	2.170E+1
-1.573E-1	9.826E+0	2.169E+1
-1.557E-1	9.891E+0	2.155E+1
-1.589E-1	9.826E+0	2.153E+1
-1.589E-1	9.810E+0	2.168E+1
-1.557E-1	9.803E+0	2.174E+1
-1.557E-1	9.810E+0	2.163E+1
-1.589E-1	9.884E+0	2.161E+1
-1.557E-1	9.735E+0	2.156E+1
-1.541E-1	9.920E+0	2.150E+1
-1.557E-1	9.849E+0	2.156E+1
-1.589E-1	9.823E+0	2.147E+1
-1.557E-1	9.849E+0	2.158E+1
-1.541E-1	9.894E+0	2.169E+1
-1.573E-1	9.729E+0	2.149E+1
-1.589E-1	9.790E+0	2.164E+1
-1.589E-1	9.764E+0	2.155E+1
-1.557E-1	9.816E+0	2.160E+1
-1.573E-1	9.884E+0	2.148E+1
-1.573E-1	9.787E+0	2.166E+1
-1.557E-1	9.800E+0	2.173E+1
-1.557E-1	9.962E+0	2.155E+1
-1.557E-1	9.988E+0	2.159E+1
-1.605E-1	9.758E+0	2.147E+1
-1.573E-1	9.862E+0	2.165E+1
-1.573E-1	9.891E+0	2.159E+1
-1.541E-1	9.914E+0	2.158E+1
-1.557E-1	9.862E+0	2.166E+1
-1.605E-1	9.816E+0	2.153E+1
-1.557E-1	9.842E+0	2.138E+1
-1.557E-1	9.878E+0	2.157E+1
-1.573E-1	9.777E+0	2.169E+1
-1.589E-1	9.784E+0	2.169E+1
-1.541E-1	9.661E+0	2.175E+1
-1.573E-1	9.764E+0	2.165E+1
-1.605E-1	9.865E+0	2.177E+1
-1.589E-1	9.826E+0	2.167E+1
-1.557E-1	9.881E+0	2.179E+1
-1.589E-1	9.839E+0	2.171E+1
-1.589E-1	9.800E+0	2.165E+1
-1.589E-1	9.771E+0	2.160E+1
-1.541E-1	9.852E+0	2.167E+1
-1.557E-1	9.823E+0	2.157E+1
-1.589E-1	9.810E+0	2.159E+1
-1.573E-1	9.823E+0	2.161E+1
-1.541E-1	9.729E+0	2.166E+1
-1.557E-1	9.813E+0	2.149E+1
-1.573E-1	9.845E+0	2.160E+1
-1.557E-1	9.816E+0	2.143E+1
-1.573E-1	9.797E+0	2.147E+1
-1.573E-1	9.819E+0	2.153E+1
-1.589E-1	9.845E+0	2.170E+1
-1.589E-1	9.943E+0	2.189E+1
-1.557E-1	9.813E+0	2.161E+1
-1.541E-1	9.910E+0	2.149E+1
-1.589E-1	9.823E+0	2.182E+1
-1.589E-1	9.764E+0	2.161E+1
-1.541E-1	9.972E+0	2.166E+1
-1.557E-1	9.907E+0	2.173E+1
-1.589E-1	9.868E+0	2.147E+1
-1.573E-1	9.797E+0	2.169E+1
-1.557E-1	9.832E+0	2.169E+1
-1.557E-1	9.790E+0	2.174E+1
-1.573E-1	9.787E+0	2.160E+1
-1.589E-1	9.777E+0	2.166E+1
-1.557E-1	9.738E+0	2.170E+1
-1.541E-1	9.703E+0	2.165E+1
-1.589E-1	9.897E+0	2.179E+1
-1.605E-1	9.871E+0	2.165E+1
-1.557E-1	9.758E+0	2.166E+1
-1.557E-1	9.920E+0	2.161E+1
-1.589E-1	9.823E+0	2.156E+1
-1.573E-1	9.790E+0	2.172E+1
-1.557E-1	9.901E+0	2.153E+1
-1.541E-1	9.849E+0	2.184E+1
-1.573E-1	9.764E+0	2.161E+1
-1.622E-1	9.917E+0	2.170E+1
-1.557E-1	9.826E+0	2.167E+1
-1.589E-1	9.699E+0	2.162E+1
-1.589E-1	9.875E+0	2.147E+1
-1.589E-1	9.774E+0	2.149E+1
-1.557E-1	9.764E+0	2.151E+1
-1.557E-1	9.904E+0	2.155E+1
-1.573E-1	9.781E+0	2.178E+1
-1.573E-1	9.845E+0	2.157E+1
-1.573E-1	9.862E+0	2.162E+1
-1.557E-1	9.891E+0	2.150E+1
-1.589E-1	9.865E+0	2.163E+1
-1.589E-1	9.696E+0	2.159E+1
-1.541E-1	9.878E+0	2.149E+1
-1.589E-1	9.768E+0	2.163E+1
-1.605E-1	9.949E+0	2.148E+1
-1.573E-1	9.819E+0	2.156E+1
-1.524E-1	9.891E+0	2.162E+1
-1.557E-1	9.829E+0	2.142E+1
-1.589E-1	9.904E+0	2.182E+1
-1.589E-1	9.816E+0	2.176E+1
-1.557E-1	9.819E+0	2.170E+1
-1.573E-1	9.881E+0	2.172E+1
-1.573E-1	9.907E+0	2.165E+1
-1.589E-1	9.868E+0	2.165E+1
-1.557E-1	9.777E+0	2.167E+1
-1.541E-1	9.849E+0	2.157E+1
-1.605E-1	9.943E+0	2.159E+1
-1.589E-1	9.862E+0	2.160E+1
-1.541E-1	9.745E+0	2.152E+1
-1.573E-1	9.862E+0	2.157E+1
-1.573E-1	9.878E+0	2.172E+1
-1.573E-1	9.878E+0	2.156E+1
-1.541E-1	9.807E+0	2.166E+1
-1.557E-1	9.862E+0	2.167E+1
-1.589E-1	9.664E+0	2.184E+1
-1.573E-1	9.725E+0	2.160E+1
-1.541E-1	9.771E+0	2.155E+1
-1.557E-1	9.881E+0	2.149E+1
-1.589E-1	9.946E+0	2.162E+1
-1.605E-1	9.852E+0	2.157E+1
-1.557E-1	9.858E+0	2.158E+1
-1.557E-1	9.865E+0	2.158E+1
-1.589E-1	9.758E+0	2.167E+1
-1.589E-1	9.839E+0	2.160E+1
-1.573E-1	9.699E+0	2.173E+1
-1.557E-1	9.761E+0	2.152E+1
-1.589E-1	9.758E+0	2.170E+1
-1.573E-1	9.823E+0	2.154E+1
-1.557E-1	9.810E+0	2.171E+1
-1.524E-1	9.790E+0	2.158E+1
-1.573E-1	9.920E+0	2.170E+1
-1.573E-1	9.832E+0	2.153E+1
-1.573E-1	9.823E+0	2.165E+1
-1.557E-1	9.800E+0	2.171E+1
-1.573E-1	9.839E+0	2.179E+1
-1.589E-1	9.794E+0	2.162E+1
-1.541E-1	9.884E+0	2.155E+1
-1.557E-1	9.729E+0	2.158E+1
-1.589E-1	9.751E+0	2.153E+1
-1.589E-1	9.745E+0	2.154E+1
-1.557E-1	9.790E+0	2.166E+1
-1.573E-1	9.774E+0	2.171E+1
-1.589E-1	9.894E+0	2.165E+1
-1.573E-1	9.807E+0	2.150E+1
-1.557E-1	9.800E+0	2.151E+1
-1.573E-1	9.845E+0	2.167E+1
-1.605E-1	9.823E+0	2.173E+1
-1.573E-1	9.745E+0	2.166E+1
-1.573E-1	9.832E+0	2.171E+1
-1.541E-1	9.813E+0	2.168E+1
-1.589E-1	9.959E+0	2.162E+1
-1.589E-1	9.836E+0	2.159E+1
-1.541E-1	9.891E+0	2.151E+1
-1.541E-1	9.800E+0	2.166E+1
-1.573E-1	9.693E+0	2.163E+1
-1.605E-1	9.962E+0	2.159E+1
-1.557E-1	9.794E+0	2.143E+1
-1.573E-1	9.680E+0	2.178E+1
-1.605E-1	9.871E+0	2.171E+1
-1.557E-1	9.751E+0	2.179E+1
-1.573E-1	9.742E+0	2.157E+1
-1.557E-1	9.842E+0	2.172E+1
-1.622E-1	9.787E+0	2.161E+1
-1.589E-1	9.680E+0	2.152E+1
-1.557E-1	9.768E+0	2.170E+1
-1.557E-1	9.894E+0	2.165E+1
-1.589E-1	9.826E+0	2.153E+1
-1.605E-1	9.891E+0	2.160E+1
-1.557E-1	9.875E+0	2.160E+1
-1.573E-1	9.800E+0	2.167E+1
-1.589E-1	9.855E+0	2.172E+1
-1.557E-1	9.784E+0	2.169E+1
-1.557E-1	9.748E+0	2.141E+1
-1.557E-1	9.774E+0	2.152E+1
-1.573E-1	9.716E+0	2.150E+1
-1.589E-1	9.735E+0	2.169E+1
-1.557E-1	9.800E+0	2.175E+1
-1.573E-1	9.842E+0	2.157E+1
-1.573E-1	9.823E+0	2.163E+1
-1.573E-1	9.800E+0	2.167E+1
-1.557E-1	9.810E+0	2.162E+1
-1.573E-1	9.790E+0	2.179E+1
-1.589E-1	9.664E+0	2.143E+1
-1.605E-1	9.794E+0	2.180E+1
-1.557E-1	9.800E+0	2.156E+1
-1.557E-1	9.774E+0	2.170E+1
-1.589E-1	9.816E+0	2.179E+1
-1.605E-1	9.849E+0	2.166E+1
-1.573E-1	9.790E+0	2.166E+1
-1.557E-1	9.810E+0	2.139E+1
-1.589E-1	9.930E+0	2.146E+1
-1.589E-1	9.797E+0	2.149E+1
-1.541E-1	9.690E+0	2.154E+1
-1.557E-1	9.855E+0	2.167E+1
-1.589E-1	9.943E+0	2.168E+1
-1.589E-1	9.813E+0	2.155E+1
-1.541E-1	9.881E+0	2.152E+1
-1.557E-1	9.852E+0	2.178E+1
-1.622E-1	9.748E+0	2.161E+1
-1.557E-1	9.800E+0	2.155E+1
-1.541E-1	9.897E+0	2.149E+1
-1.573E-1	9.897E+0	2.155E+1
-1.573E-1	9.729E+0	2.147E+1
-1.605E-1	9.832E+0	2.154E+1
-1.541E-1	9.735E+0	2.147E+1
-1.557E-1	9.845E+0	2.146E+1
-1.605E-1	9.868E+0	2.158E+1
-1.573E-1	9.771E+0	2.161E+1
-1.573E-1	9.699E+0	2.164E+1
-1.557E-1	9.774E+0	2.180E+1
-1.573E-1	9.858E+0	2.160E+1
-1.605E-1	9.936E+0	2.157E+1
-1.541E-1	9.719E+0	2.159E+1
-1.524E-1	9.745E+0	2.166E+1
-1.573E-1	9.807E+0	2.146E+1
-1.589E-1	9.686E+0	2.159E+1
-1.573E-1	9.881E+0	2.161E+1
-1.557E-1	9.881E+0	2.156E+1
-1.573E-1	9.794E+0	2.154E+1
-1.605E-1	9.858E+0	2.155E+1
-1.541E-1	9.878E+0	2.145E+1
-1.589E-1	9.871E+0	2.162E+1
-1.589E-1	9.725E+0	2.154E+1
-1.589E-1	9.742E+0	2.157E+1
-1.589E-1	9.819E+0	2.153E+1
-1.557E-1	9.781E+0	2.171E+1
-1.589E-1	9.871E+0	2.151E+1
-1.589E-1	9.917E+0	2.155E+1
-1.557E-1	9.787E+0	2.157E+1
-1.573E-1	9.933E+0	2.176E+1
-1.589E-1	9.807E+0	2.168E+1
-1.573E-1	9.706E+0	2.180E+1
-1.524E-1	9.985E+0	2.154E+1
-1.573E-1	9.725E+0	2.150E+1
-1.622E-1	9.891E+0	2.162E+1
-1.557E-1	9.816E+0	2.144E+1
-1.541E-1	9.807E+0	2.149E+1
-1.557E-1	9.858E+0	2.163E+1
-1.622E-1	9.797E+0	2.162E+1
-1.605E-1	9.871E+0	2.156E+1
-1.557E-1	9.829E+0	2.158E+1
-1.557E-1	9.901E+0	2.172E+1
-1.589E-1	9.875E+0	2.148E+1
-1.605E-1	9.748E+0	2.159E+1
-1.541E-1	9.849E+0	2.151E+1
-1.557E-1	9.771E+0	2.148E+1
-1.589E-1	9.751E+0	2.148E+1
-1.573E-1	9.803E+0	2.147E+1
-1.541E-1	9.761E+0	2.149E+1
-1.557E-1	9.936E+0	2.162E+1
-1.589E-1	9.810E+0	2.147E+1
-1.573E-1	9.725E+0	2.139E+1
-1.541E-1	9.803E+0	2.162E+1
-1.557E-1	9.706E+0	2.145E+1
-1.622E-1	9.816E+0	2.154E+1
-1.589E-1	9.907E+0	2.166E+1
-1.541E-1	9.732E+0	2.162E+1
-1.573E-1	9.852E+0	2.184E+1
-1.605E-1	9.803E+0	2.171E+1
-1.557E-1	9.897E+0	2.162E+1
-1.557E-1	9.852E+0	2.140E+1
-1.557E-1	9.819E+0	2.146E+1
-1.622E-1	9.735E+0	2.160E+1
-1.605E-1	9.826E+0	2.157E+1
-1.557E-1	9.781E+0	2.153E+1
-1.557E-1	9.794E+0	2.157E+1
-1.573E-1	9.878E+0	2.148E+1
-1.589E-1	9.832E+0	2.177E+1
-1.557E-1	9.852E+0	2.154E+1
-1.589E-1	9.884E+0	2.164E+1
-1.557E-1	9.878E+0	2.149E+1
-1.589E-1	9.755E+0	2.167E+1
-1.557E-1	9.823E+0	2.146E+1
-1.573E-1	9.881E+0	2.166E+1
-1.589E-1	9.826E+0	2.138E+1
-1.605E-1	9.868E+0	2.165E+1
-1.541E-1	9.807E+0	2.166E+1
-1.573E-1	9.751E+0	2.166E+1
-1.589E-1	9.768E+0	2.165E+1
-1.589E-1	9.810E+0	2.156E+1
-1.541E-1	9.751E+0	2.163E+1
-1.573E-1	9.703E+0	2.159E+1
-1.589E-1	9.878E+0	2.159E+1
-1.573E-1	9.891E+0	2.144E+1
-1.524E-1	9.816E+0	2.151E+1
-1.573E-1	9.712E+0	2.157E+1
-1.557E-1	9.829E+0	2.150E+1
-1.557E-1	9.894E+0	2.157E+1
-1.557E-1	9.826E+0	2.149E+1
-1.541E-1	9.810E+0	2.152E+1
-1.605E-1	9.745E+0	2.166E+1
-1.605E-1	9.735E+0	2.164E+1
-1.573E-1	9.865E+0	2.155E+1
-1.541E-1	9.774E+0	2.157E+1
-1.589E-1	9.881E+0	2.147E+1
-1.589E-1	9.664E+0	2.168E+1
-1.573E-1	9.784E+0	2.155E+1
-1.573E-1	9.829E+0	2.153E+1
-1.605E-1	9.832E+0	2.172E+1
-1.573E-1	9.845E+0	2.154E+1
-1.541E-1	9.761E+0	2.158E+1
-1.557E-1	9.888E+0	2.171E+1
-1.573E-1	9.725E+0	2.155E+1
-1.589E-1	9.748E+0	2.153E+1
-1.557E-1	9.794E+0	2.159E+1
-1.573E-1	9.819E+0	2.162E+1
-1.605E-1	9.985E+0	2.155E+1
-1.589E-1	9.832E+0	2.164E+1
-1.541E-1	9.755E+0	2.167E+1
-1.573E-1	9.858E+0	2.143E+1
-1.589E-1	9.845E+0	2.153E+1
-1.573E-1	9.768E+0	2.149E+1
-1.524E-1	9.862E+0	2.163E+1
-1.573E-1	9.719E+0	2.164E+1
-1.589E-1	9.729E+0	2.160E+1
-1.573E-1	9.755E+0	2.167E+1
-1.573E-1	9.781E+0	2.137E+1
-1.557E-1	9.784E+0	2.169E+1
-1.589E-1	9.881E+0	2.149E+1
-1.589E-1	9.807E+0	2.165E+1
-1.573E-1	9.732E+0	2.157E+1
-1.573E-1	9.907E+0	2.173E+1
-1.589E-1	9.998E+0	2.146E+1
-1.589E-1	9.712E+0	2.144E+1
-1.573E-1	9.842E+0	2.158E+1
-1.541E-1	9.858E+0	2.172E+1
-1.573E-1	9.748E+0	2.166E+1
-1.573E-1	9.738E+0	2.147E+1
-1.541E-1	9.794E+0	2.159E+1
-1.541E-1	9.794E+0	2.155E+1
-1.589E-1	9.777E+0	2.152E+1
-1.557E-1	9.725E+0	2.151E+1
-1.557E-1	9.845E+0	2.167E+1
-1.589E-1	9.829E+0	2.151E+1
-1.589E-1	9.631E+0	2.178E+1
-1.573E-1	9.881E+0	2.152E+1
-1.573E-1	9.813E+0	2.156E+1
-1.573E-1	9.930E+0	2.149E+1
-1.589E-1	9.881E+0	2.142E+1
-1.589E-1	9.836E+0	2.146E+1
-1.557E-1	9.807E+0	2.161E+1
-1.557E-1	9.761E+0	2.161E+1
-1.605E-1	9.901E+0	2.155E+1
-1.605E-1	9.842E+0	2.162E+1
-1.557E-1	9.732E+0	2.150E+1
-1.557E-1	9.777E+0	2.144E+1
-1.605E-1	9.774E+0	2.161E+1
-1.573E-1	9.862E+0	2.161E+1
-1.557E-1	9.852E+0	2.155E+1
-1.573E-1	9.797E+0	2.150E+1
-1.589E-1	9.787E+0	2.167E+1
-1.589E-1	9.725E+0	2.175E+1
-1.589E-1	9.819E+0	2.152E+1
-1.557E-1	9.813E+0	2.148E+1
-1.605E-1	9.677E+0	2.184E+1
-1.589E-1	9.748E+0	2.162E+1
-1.557E-1	9.813E+0	2.145E+1
-1.541E-1	9.768E+0	2.179E+1
-1.605E-1	9.845E+0	2.166E+1
-1.573E-1	9.855E+0	2.151E+1
-1.573E-1	9.761E+0	2.152E+1
[truncated: 93,958 more rows]
