# Supplementary material for: Improved ANAP incorporation and VCF analysis reveal details of P2X7 current facilitation and a limited conformational interplay between ATP binding and the intracellular ballast domain
Source: eLife. 2023 Jan 4;12:e82479. doi: 10.7554/eLife.82479 (PMC9859053; doi:10.7554/eLife.82479)
Supplement: Figure 5—figure supplement 2—source data 1. [file elife-82479-fig5-figsupp2-data1.zip › Figure-5_figure-supplement-2_source-data-1/22m06/18.csv]

-1.670E-1	3.491E+0	8.674E+0
-1.654E-1	3.536E+0	8.655E+0
-1.654E-1	3.517E+0	8.749E+0
-1.686E-1	3.533E+0	8.697E+0
-1.686E-1	3.536E+0	8.798E+0
-1.654E-1	3.504E+0	8.730E+0
-1.638E-1	3.539E+0	8.746E+0
-1.670E-1	3.529E+0	8.671E+0
-1.703E-1	3.435E+0	8.736E+0
-1.638E-1	3.497E+0	8.613E+0
-1.654E-1	3.526E+0	8.548E+0
-1.686E-1	3.491E+0	8.730E+0
-1.703E-1	3.588E+0	8.739E+0
-1.622E-1	3.536E+0	8.629E+0
-1.654E-1	3.581E+0	8.863E+0
-1.654E-1	3.520E+0	8.720E+0
-1.703E-1	3.536E+0	8.742E+0
-1.638E-1	3.581E+0	8.794E+0
-1.670E-1	3.565E+0	8.746E+0
-1.686E-1	3.549E+0	8.564E+0
-1.686E-1	3.546E+0	8.843E+0
-1.622E-1	3.542E+0	8.704E+0
-1.670E-1	3.484E+0	8.843E+0
-1.686E-1	3.422E+0	8.548E+0
-1.670E-1	3.500E+0	8.681E+0
-1.638E-1	3.497E+0	8.704E+0
-1.654E-1	3.546E+0	8.626E+0
-1.670E-1	3.504E+0	8.658E+0
-1.670E-1	3.546E+0	8.710E+0
-1.638E-1	3.510E+0	8.616E+0
-1.686E-1	3.468E+0	8.687E+0
-1.703E-1	3.452E+0	8.652E+0
-1.703E-1	3.478E+0	8.710E+0
-1.638E-1	3.468E+0	8.749E+0
-1.638E-1	3.546E+0	8.684E+0
-1.686E-1	3.504E+0	8.691E+0
-1.670E-1	3.520E+0	8.648E+0
-1.670E-1	3.520E+0	8.681E+0
-1.654E-1	3.517E+0	8.804E+0
-1.686E-1	3.435E+0	8.752E+0
-1.670E-1	3.536E+0	8.768E+0
-1.654E-1	3.481E+0	8.801E+0
-1.654E-1	3.497E+0	8.652E+0
-1.686E-1	3.481E+0	8.691E+0
-1.686E-1	3.552E+0	8.739E+0
-1.638E-1	3.497E+0	8.622E+0
-1.670E-1	3.497E+0	8.768E+0
-1.686E-1	3.484E+0	8.717E+0
-1.686E-1	3.500E+0	8.707E+0
-1.670E-1	3.529E+0	8.665E+0
-1.670E-1	3.513E+0	8.762E+0
-1.686E-1	3.484E+0	8.736E+0
-1.703E-1	3.578E+0	8.603E+0
-1.638E-1	3.497E+0	8.681E+0
-1.670E-1	3.520E+0	8.762E+0
-1.719E-1	3.614E+0	8.830E+0
-1.686E-1	3.455E+0	8.856E+0
-1.654E-1	3.520E+0	8.674E+0
-1.670E-1	3.533E+0	8.723E+0
-1.686E-1	3.500E+0	8.609E+0
-1.686E-1	3.484E+0	8.781E+0
-1.638E-1	3.585E+0	8.772E+0
-1.670E-1	3.494E+0	8.720E+0
-1.703E-1	3.549E+0	8.694E+0
-1.670E-1	3.494E+0	8.713E+0
-1.654E-1	3.471E+0	8.726E+0
-1.654E-1	3.504E+0	8.697E+0
-1.686E-1	3.497E+0	8.678E+0
-1.654E-1	3.487E+0	8.558E+0
-1.654E-1	3.487E+0	8.837E+0
-1.638E-1	3.517E+0	8.765E+0
-1.703E-1	3.517E+0	8.600E+0
-1.703E-1	3.517E+0	8.730E+0
-1.622E-1	3.555E+0	8.781E+0
-1.670E-1	3.526E+0	8.668E+0
-1.703E-1	3.497E+0	8.762E+0
-1.670E-1	3.523E+0	8.710E+0
-1.654E-1	3.507E+0	8.642E+0
-1.654E-1	3.520E+0	8.746E+0
-1.686E-1	3.445E+0	8.694E+0
-1.670E-1	3.604E+0	8.820E+0
-1.654E-1	3.474E+0	8.762E+0
-1.654E-1	3.510E+0	8.717E+0
-1.686E-1	3.520E+0	8.681E+0
-1.670E-1	3.474E+0	8.619E+0
-1.622E-1	3.581E+0	8.746E+0
-1.686E-1	3.448E+0	8.668E+0
-1.686E-1	3.491E+0	8.684E+0
-1.654E-1	3.517E+0	8.704E+0
-1.654E-1	3.497E+0	8.603E+0
-1.654E-1	3.549E+0	8.551E+0
-1.686E-1	3.500E+0	8.730E+0
-1.686E-1	3.474E+0	8.820E+0
-1.654E-1	3.549E+0	8.713E+0
-1.638E-1	3.529E+0	8.574E+0
-1.686E-1	3.533E+0	8.752E+0
-1.670E-1	3.507E+0	8.762E+0
-1.638E-1	3.533E+0	8.619E+0
-1.654E-1	3.598E+0	8.746E+0
-1.670E-1	3.542E+0	8.801E+0
-1.686E-1	3.494E+0	8.648E+0
-1.622E-1	3.510E+0	8.652E+0
-1.670E-1	3.507E+0	8.697E+0
-1.686E-1	3.520E+0	8.661E+0
-1.686E-1	3.526E+0	8.606E+0
-1.670E-1	3.517E+0	8.752E+0
-1.638E-1	3.461E+0	8.694E+0
-1.670E-1	3.491E+0	8.717E+0
-1.654E-1	3.468E+0	8.668E+0
-1.670E-1	3.400E+0	8.739E+0
-1.654E-1	3.481E+0	8.665E+0
-1.703E-1	3.555E+0	8.746E+0
-1.686E-1	3.445E+0	8.635E+0
-1.638E-1	3.517E+0	8.739E+0
-1.654E-1	3.471E+0	8.704E+0
-1.686E-1	3.465E+0	8.603E+0
-1.686E-1	3.426E+0	8.535E+0
-1.654E-1	3.542E+0	8.704E+0
-1.670E-1	3.491E+0	8.694E+0
-1.686E-1	3.474E+0	8.652E+0
-1.670E-1	3.513E+0	8.619E+0
-1.654E-1	3.507E+0	8.843E+0
-1.654E-1	3.526E+0	8.775E+0
-1.654E-1	3.523E+0	8.733E+0
-1.686E-1	3.517E+0	8.717E+0
-1.638E-1	3.517E+0	8.665E+0
-1.638E-1	3.517E+0	8.687E+0
-1.703E-1	3.491E+0	8.736E+0
-1.670E-1	3.474E+0	8.671E+0
-1.654E-1	3.539E+0	8.639E+0
-1.654E-1	3.549E+0	8.781E+0
-1.703E-1	3.520E+0	8.720E+0
-1.670E-1	3.559E+0	8.691E+0
-1.638E-1	3.585E+0	8.713E+0
-1.638E-1	3.555E+0	8.609E+0
-1.686E-1	3.500E+0	8.632E+0
-1.686E-1	3.513E+0	8.635E+0
-1.638E-1	3.442E+0	8.775E+0
-1.670E-1	3.461E+0	8.678E+0
-1.670E-1	3.461E+0	8.613E+0
-1.654E-1	3.536E+0	8.619E+0
-1.622E-1	3.526E+0	8.684E+0
-1.638E-1	3.468E+0	8.840E+0
-1.654E-1	3.465E+0	8.710E+0
-1.686E-1	3.465E+0	8.736E+0
-1.638E-1	3.497E+0	8.635E+0
-1.638E-1	3.491E+0	8.674E+0
-1.670E-1	3.481E+0	8.665E+0
-1.703E-1	3.461E+0	8.700E+0
-1.654E-1	3.562E+0	8.535E+0
-1.654E-1	3.468E+0	8.730E+0
-1.686E-1	3.461E+0	8.645E+0
-1.686E-1	3.572E+0	8.684E+0
-1.638E-1	3.575E+0	8.645E+0
-1.670E-1	3.539E+0	8.820E+0
-1.686E-1	3.568E+0	8.678E+0
-1.686E-1	3.591E+0	8.584E+0
-1.638E-1	3.526E+0	8.655E+0
-1.638E-1	3.468E+0	8.571E+0
-1.703E-1	3.452E+0	8.580E+0
-1.703E-1	3.504E+0	8.726E+0
-1.670E-1	3.546E+0	8.567E+0
-1.654E-1	3.575E+0	8.658E+0
-1.703E-1	3.523E+0	8.759E+0
-1.670E-1	3.500E+0	8.668E+0
-1.686E-1	3.481E+0	8.736E+0
-1.654E-1	3.507E+0	8.807E+0
-1.670E-1	3.536E+0	8.606E+0
-1.654E-1	3.497E+0	8.717E+0
-1.622E-1	3.611E+0	8.733E+0
-1.654E-1	3.565E+0	8.742E+0
-1.686E-1	3.409E+0	8.730E+0
-1.670E-1	3.542E+0	8.863E+0
-1.654E-1	3.517E+0	8.730E+0
-1.654E-1	3.500E+0	8.768E+0
-1.686E-1	3.549E+0	8.658E+0
-1.670E-1	3.517E+0	8.687E+0
-1.638E-1	3.484E+0	8.635E+0
-1.654E-1	3.507E+0	8.668E+0
-1.686E-1	3.539E+0	8.668E+0
-1.654E-1	3.513E+0	8.733E+0
-1.638E-1	3.536E+0	8.648E+0
-1.654E-1	3.533E+0	8.733E+0
-1.654E-1	3.500E+0	8.668E+0
-1.686E-1	3.487E+0	8.658E+0
-1.638E-1	3.559E+0	8.759E+0
-1.670E-1	3.542E+0	8.697E+0
-1.686E-1	3.620E+0	8.645E+0
-1.703E-1	3.523E+0	8.775E+0
-1.654E-1	3.478E+0	8.830E+0
-1.670E-1	3.491E+0	8.678E+0
-1.686E-1	3.500E+0	8.704E+0
-1.670E-1	3.504E+0	8.652E+0
-1.654E-1	3.458E+0	8.752E+0
-1.654E-1	3.523E+0	8.681E+0
-1.686E-1	3.533E+0	8.733E+0
-1.670E-1	3.559E+0	8.571E+0
-1.638E-1	3.542E+0	8.691E+0
-1.654E-1	3.510E+0	8.723E+0
-1.686E-1	3.445E+0	8.713E+0
-1.670E-1	3.497E+0	8.694E+0
-1.670E-1	3.481E+0	8.678E+0
-1.654E-1	3.471E+0	8.713E+0
-1.703E-1	3.533E+0	8.720E+0
-1.670E-1	3.500E+0	8.691E+0
-1.622E-1	3.539E+0	8.639E+0
-1.638E-1	3.549E+0	8.749E+0
-1.670E-1	3.517E+0	8.616E+0
-1.686E-1	3.406E+0	8.723E+0
-1.654E-1	3.539E+0	8.674E+0
-1.638E-1	3.474E+0	8.687E+0
-1.686E-1	3.565E+0	8.704E+0
-1.686E-1	3.598E+0	8.632E+0
-1.622E-1	3.562E+0	8.632E+0
-1.638E-1	3.572E+0	8.762E+0
-1.703E-1	3.546E+0	8.681E+0
-1.703E-1	3.510E+0	8.694E+0
-1.638E-1	3.513E+0	8.730E+0
-1.654E-1	3.542E+0	8.671E+0
-1.686E-1	3.575E+0	8.658E+0
-1.703E-1	3.575E+0	8.765E+0
-1.638E-1	3.510E+0	8.619E+0
-1.686E-1	3.494E+0	8.600E+0
-1.670E-1	3.494E+0	8.671E+0
-1.670E-1	3.448E+0	8.658E+0
-1.654E-1	3.607E+0	8.632E+0
-1.654E-1	3.585E+0	8.655E+0
-1.703E-1	3.481E+0	8.742E+0
-1.703E-1	3.568E+0	8.642E+0
-1.622E-1	3.620E+0	8.678E+0
-1.670E-1	3.523E+0	8.626E+0
-1.686E-1	3.510E+0	8.820E+0
-1.670E-1	3.481E+0	8.691E+0
-1.638E-1	3.500E+0	8.733E+0
-1.654E-1	3.510E+0	8.733E+0
-1.703E-1	3.562E+0	8.791E+0
-1.670E-1	3.539E+0	8.749E+0
-1.654E-1	3.526E+0	8.616E+0
-1.670E-1	3.478E+0	8.658E+0
-1.686E-1	3.487E+0	8.700E+0
-1.686E-1	3.517E+0	8.645E+0
-1.686E-1	3.500E+0	8.707E+0
-1.654E-1	3.455E+0	8.704E+0
-1.686E-1	3.578E+0	8.707E+0
-1.686E-1	3.445E+0	8.655E+0
-1.654E-1	3.517E+0	8.736E+0
-1.654E-1	3.494E+0	8.697E+0
-1.686E-1	3.520E+0	8.713E+0
-1.686E-1	3.500E+0	8.746E+0
-1.622E-1	3.484E+0	8.629E+0
-1.654E-1	3.510E+0	8.577E+0
-1.703E-1	3.552E+0	8.687E+0
-1.670E-1	3.529E+0	8.652E+0
-1.654E-1	3.465E+0	8.684E+0
-1.638E-1	3.494E+0	8.593E+0
-1.686E-1	3.565E+0	8.561E+0
-1.670E-1	3.523E+0	8.713E+0
-1.638E-1	3.552E+0	8.587E+0
-1.670E-1	3.478E+0	8.554E+0
-1.686E-1	3.520E+0	8.749E+0
-1.654E-1	3.526E+0	8.613E+0
-1.638E-1	3.432E+0	8.717E+0
-1.654E-1	3.572E+0	8.567E+0
-1.670E-1	3.565E+0	8.674E+0
-1.670E-1	3.526E+0	8.713E+0
-1.670E-1	3.478E+0	8.567E+0
-1.654E-1	3.481E+0	8.600E+0
-1.703E-1	3.510E+0	8.639E+0
-1.670E-1	3.461E+0	8.704E+0
-1.670E-1	3.542E+0	8.746E+0
-1.654E-1	3.542E+0	8.609E+0
-1.670E-1	3.526E+0	8.697E+0
-1.703E-1	3.517E+0	8.697E+0
-1.622E-1	3.529E+0	8.742E+0
-1.654E-1	3.575E+0	8.733E+0
-1.638E-1	3.578E+0	8.551E+0
-1.686E-1	3.471E+0	8.665E+0
-1.638E-1	3.474E+0	8.726E+0
-1.686E-1	3.478E+0	8.704E+0
-1.686E-1	3.526E+0	8.707E+0
-1.686E-1	3.500E+0	8.739E+0
-1.654E-1	3.471E+0	8.691E+0
-1.654E-1	3.568E+0	8.639E+0
-1.703E-1	3.474E+0	8.678E+0
-1.686E-1	3.517E+0	8.590E+0
-1.654E-1	3.413E+0	8.606E+0
-1.670E-1	3.617E+0	8.674E+0
-1.670E-1	3.491E+0	8.632E+0
-1.654E-1	3.513E+0	8.652E+0
-1.654E-1	3.478E+0	8.597E+0
-1.670E-1	3.484E+0	8.824E+0
-1.654E-1	3.487E+0	8.678E+0
-1.670E-1	3.409E+0	8.632E+0
-1.622E-1	3.575E+0	8.746E+0
-1.638E-1	3.517E+0	8.642E+0
-1.670E-1	3.455E+0	8.772E+0
-1.670E-1	3.504E+0	8.687E+0
-1.654E-1	3.520E+0	8.668E+0
-1.638E-1	3.474E+0	8.749E+0
-1.703E-1	3.478E+0	8.619E+0
-1.670E-1	3.429E+0	8.755E+0
-1.638E-1	3.471E+0	8.626E+0
-1.654E-1	3.517E+0	8.642E+0
-1.703E-1	3.491E+0	8.622E+0
-1.654E-1	3.452E+0	8.694E+0
-1.654E-1	3.478E+0	8.691E+0
-1.638E-1	3.559E+0	8.762E+0
-1.703E-1	3.497E+0	8.700E+0
-1.686E-1	3.549E+0	8.684E+0
-1.638E-1	3.562E+0	8.600E+0
-1.638E-1	3.484E+0	8.661E+0
-1.686E-1	3.484E+0	8.639E+0
-1.686E-1	3.523E+0	8.726E+0
-1.654E-1	3.491E+0	8.691E+0
-1.670E-1	3.448E+0	8.584E+0
-1.686E-1	3.594E+0	8.603E+0
-1.703E-1	3.481E+0	8.775E+0
-1.638E-1	3.429E+0	8.710E+0
-1.670E-1	3.491E+0	8.668E+0
-1.670E-1	3.500E+0	8.512E+0
-1.686E-1	3.474E+0	8.674E+0
-1.638E-1	3.471E+0	8.499E+0
-1.638E-1	3.478E+0	8.717E+0
-1.654E-1	3.494E+0	8.571E+0
-1.686E-1	3.468E+0	8.642E+0
-1.638E-1	3.504E+0	8.742E+0
-1.622E-1	3.474E+0	8.746E+0
-1.686E-1	3.555E+0	8.739E+0
-1.686E-1	3.484E+0	8.736E+0
-1.654E-1	3.533E+0	8.752E+0
-1.654E-1	3.458E+0	8.655E+0
-1.654E-1	3.585E+0	8.648E+0
-1.686E-1	3.513E+0	8.652E+0
-1.654E-1	3.513E+0	8.554E+0
-1.654E-1	3.523E+0	8.678E+0
-1.670E-1	3.520E+0	8.687E+0
-1.670E-1	3.578E+0	8.645E+0
-1.654E-1	3.439E+0	8.600E+0
-1.654E-1	3.465E+0	8.772E+0
-1.686E-1	3.520E+0	8.710E+0
-1.670E-1	3.491E+0	8.674E+0
-1.686E-1	3.497E+0	8.707E+0
-1.638E-1	3.575E+0	8.785E+0
-1.670E-1	3.588E+0	8.694E+0
-1.670E-1	3.468E+0	8.691E+0
-1.654E-1	3.406E+0	8.710E+0
-1.638E-1	3.539E+0	8.567E+0
-1.703E-1	3.539E+0	8.681E+0
-1.670E-1	3.497E+0	8.726E+0
-1.654E-1	3.552E+0	8.506E+0
-1.654E-1	3.536E+0	8.606E+0
-1.719E-1	3.504E+0	8.739E+0
-1.686E-1	3.510E+0	8.697E+0
-1.654E-1	3.445E+0	8.681E+0
-1.622E-1	3.497E+0	8.619E+0
-1.686E-1	3.536E+0	8.622E+0
-1.654E-1	3.526E+0	8.707E+0
-1.654E-1	3.478E+0	8.626E+0
-1.638E-1	3.465E+0	8.632E+0
-1.703E-1	3.491E+0	8.506E+0
-1.703E-1	3.494E+0	8.710E+0
-1.654E-1	3.546E+0	8.597E+0
-1.670E-1	3.507E+0	8.593E+0
-1.686E-1	3.533E+0	8.684E+0
-1.670E-1	3.581E+0	8.619E+0
-1.654E-1	3.474E+0	8.739E+0
-1.654E-1	3.452E+0	8.655E+0
-1.686E-1	3.481E+0	8.681E+0
-1.703E-1	3.500E+0	8.730E+0
-1.638E-1	3.448E+0	8.707E+0
-1.638E-1	3.484E+0	8.710E+0
-1.670E-1	3.555E+0	8.710E+0
-1.670E-1	3.478E+0	8.577E+0
-1.654E-1	3.500E+0	8.609E+0
-1.654E-1	3.513E+0	8.574E+0
-1.654E-1	3.452E+0	8.733E+0
-1.670E-1	3.513E+0	8.726E+0
-1.622E-1	3.494E+0	8.691E+0
-1.670E-1	3.507E+0	8.658E+0
-1.686E-1	3.510E+0	8.817E+0
-1.686E-1	3.500E+0	8.710E+0
-1.638E-1	3.445E+0	8.755E+0
-1.654E-1	3.494E+0	8.658E+0
-1.686E-1	3.487E+0	8.707E+0
-1.686E-1	3.517E+0	8.606E+0
-1.670E-1	3.523E+0	8.707E+0
-1.654E-1	3.546E+0	8.665E+0
-1.686E-1	3.481E+0	8.684E+0
-1.686E-1	3.445E+0	8.704E+0
-1.654E-1	3.484E+0	8.762E+0
-1.654E-1	3.504E+0	8.661E+0
-1.686E-1	3.598E+0	8.687E+0
-1.686E-1	3.500E+0	8.691E+0
-1.654E-1	3.448E+0	8.632E+0
-1.638E-1	3.529E+0	8.707E+0
-1.670E-1	3.517E+0	8.687E+0
-1.670E-1	3.497E+0	8.593E+0
-1.638E-1	3.491E+0	8.697E+0
-1.638E-1	3.559E+0	8.720E+0
-1.670E-1	3.504E+0	8.619E+0
-1.703E-1	3.474E+0	8.571E+0
-1.638E-1	3.416E+0	8.717E+0
-1.622E-1	3.471E+0	8.622E+0
-1.719E-1	3.546E+0	8.726E+0
-1.703E-1	3.565E+0	8.648E+0
-1.670E-1	3.504E+0	8.681E+0
-1.654E-1	3.413E+0	8.684E+0
-1.686E-1	3.526E+0	8.755E+0
-1.686E-1	3.481E+0	8.694E+0
-1.638E-1	3.510E+0	8.629E+0
-1.654E-1	3.497E+0	8.671E+0
-1.686E-1	3.471E+0	8.713E+0
-1.686E-1	3.429E+0	8.684E+0
-1.638E-1	3.452E+0	8.619E+0
-1.654E-1	3.555E+0	8.681E+0
-1.670E-1	3.529E+0	8.629E+0
-1.670E-1	3.494E+0	8.541E+0
-1.638E-1	3.487E+0	8.597E+0
-1.654E-1	3.513E+0	8.730E+0
-1.654E-1	3.546E+0	8.632E+0
-1.686E-1	3.474E+0	8.561E+0
-1.654E-1	3.536E+0	8.691E+0
-1.622E-1	3.520E+0	8.597E+0
-1.686E-1	3.494E+0	8.678E+0
-1.670E-1	3.581E+0	8.639E+0
-1.654E-1	3.494E+0	8.720E+0
-1.638E-1	3.555E+0	8.606E+0
-1.686E-1	3.510E+0	8.804E+0
-1.703E-1	3.533E+0	8.742E+0
-1.654E-1	3.510E+0	8.639E+0
-1.654E-1	3.520E+0	8.616E+0
-1.638E-1	3.374E+0	8.619E+0
-1.686E-1	3.491E+0	8.645E+0
-1.654E-1	3.439E+0	8.652E+0
-1.638E-1	3.549E+0	8.593E+0
-1.686E-1	3.520E+0	8.665E+0
-1.686E-1	3.497E+0	8.752E+0
-1.638E-1	3.471E+0	8.593E+0
-1.622E-1	3.461E+0	8.713E+0
-1.670E-1	3.500E+0	8.710E+0
-1.686E-1	3.555E+0	8.587E+0
-1.638E-1	3.474E+0	8.742E+0
-1.654E-1	3.533E+0	8.687E+0
-1.703E-1	3.565E+0	8.626E+0
-1.670E-1	3.510E+0	8.710E+0
-1.638E-1	3.552E+0	8.687E+0
-1.654E-1	3.523E+0	8.600E+0
-1.670E-1	3.458E+0	8.635E+0
-1.670E-1	3.471E+0	8.639E+0
-1.622E-1	3.513E+0	8.587E+0
-1.654E-1	3.504E+0	8.739E+0
-1.670E-1	3.523E+0	8.691E+0
-1.654E-1	3.478E+0	8.603E+0
-1.605E-1	3.481E+0	8.674E+0
-1.670E-1	3.526E+0	8.671E+0
-1.703E-1	3.468E+0	8.609E+0
-1.686E-1	3.598E+0	8.597E+0
-1.622E-1	3.517E+0	8.671E+0
-1.654E-1	3.465E+0	8.700E+0
-1.703E-1	3.510E+0	8.742E+0
-1.670E-1	3.529E+0	8.597E+0
-1.638E-1	3.491E+0	8.674E+0
-1.638E-1	3.520E+0	8.639E+0
-1.703E-1	3.491E+0	8.684E+0
-1.686E-1	3.491E+0	8.558E+0
-1.654E-1	3.448E+0	8.700E+0
-1.654E-1	3.487E+0	8.665E+0
-1.703E-1	3.555E+0	8.681E+0
-1.686E-1	3.429E+0	8.535E+0
-1.654E-1	3.478E+0	8.648E+0
-1.654E-1	3.523E+0	8.580E+0
-1.686E-1	3.504E+0	8.668E+0
-1.686E-1	3.442E+0	8.707E+0
-1.638E-1	3.491E+0	8.704E+0
-1.654E-1	3.468E+0	8.645E+0
-1.703E-1	3.442E+0	8.629E+0
-1.670E-1	3.452E+0	8.567E+0
-1.638E-1	3.565E+0	8.606E+0
-1.670E-1	3.491E+0	8.742E+0
-1.686E-1	3.461E+0	8.697E+0
-1.686E-1	3.416E+0	8.704E+0
-1.670E-1	3.529E+0	8.691E+0
-1.670E-1	3.546E+0	8.642E+0
-1.686E-1	3.542E+0	8.704E+0
-1.686E-1	3.435E+0	8.652E+0
-1.654E-1	3.520E+0	8.678E+0
-1.654E-1	3.568E+0	8.658E+0
-1.686E-1	3.533E+0	8.645E+0
-1.686E-1	3.455E+0	8.730E+0
-1.638E-1	3.474E+0	8.736E+0
-1.654E-1	3.442E+0	8.609E+0
-1.686E-1	3.513E+0	8.626E+0
-1.670E-1	3.468E+0	8.736E+0
-1.654E-1	3.500E+0	8.571E+0
-1.670E-1	3.487E+0	8.593E+0
-1.670E-1	3.471E+0	8.704E+0
-1.703E-1	3.520E+0	8.684E+0
-1.638E-1	3.513E+0	8.635E+0
-1.686E-1	3.500E+0	8.590E+0
-1.703E-1	3.526E+0	8.639E+0
-1.686E-1	3.559E+0	8.755E+0
-1.638E-1	3.445E+0	8.642E+0
-1.622E-1	3.542E+0	8.710E+0
-1.670E-1	3.484E+0	8.681E+0
-1.670E-1	3.487E+0	8.629E+0
-1.670E-1	3.484E+0	8.609E+0
-1.638E-1	3.484E+0	8.626E+0
-1.703E-1	3.465E+0	8.567E+0
-1.703E-1	3.481E+0	8.613E+0
-1.654E-1	3.513E+0	8.781E+0
-1.638E-1	3.478E+0	8.733E+0
-1.686E-1	3.542E+0	8.687E+0
-1.686E-1	3.523E+0	8.661E+0
-1.638E-1	3.529E+0	8.655E+0
-1.638E-1	3.536E+0	8.632E+0
-1.654E-1	3.513E+0	8.496E+0
-1.670E-1	3.539E+0	8.678E+0
-1.622E-1	3.474E+0	8.658E+0
-1.654E-1	3.529E+0	8.629E+0
-1.670E-1	3.510E+0	8.648E+0
-1.686E-1	3.416E+0	8.635E+0
-1.638E-1	3.536E+0	8.616E+0
-1.654E-1	3.403E+0	8.642E+0
-1.670E-1	3.435E+0	8.658E+0
-1.670E-1	3.542E+0	8.600E+0
-1.638E-1	3.510E+0	8.678E+0
-1.654E-1	3.487E+0	8.697E+0
-1.670E-1	3.426E+0	8.538E+0
-1.638E-1	3.455E+0	8.661E+0
-1.654E-1	3.455E+0	8.603E+0
-1.638E-1	3.585E+0	8.671E+0
-1.670E-1	3.542E+0	8.639E+0
-1.654E-1	3.585E+0	8.665E+0
-1.654E-1	3.549E+0	8.548E+0
-1.686E-1	3.513E+0	8.661E+0
-1.686E-1	3.468E+0	8.700E+0
-1.670E-1	3.442E+0	8.684E+0
-1.622E-1	3.474E+0	8.652E+0
-1.654E-1	3.494E+0	8.759E+0
-1.703E-1	3.458E+0	8.655E+0
-1.686E-1	3.461E+0	8.577E+0
-1.638E-1	3.419E+0	8.655E+0
-1.654E-1	3.409E+0	8.742E+0
-1.670E-1	3.445E+0	8.717E+0
-1.686E-1	3.413E+0	8.707E+0
-1.638E-1	3.426E+0	8.525E+0
-1.622E-1	3.504E+0	8.681E+0
-1.686E-1	3.419E+0	8.574E+0
-1.686E-1	3.409E+0	8.710E+0
-1.654E-1	3.601E+0	8.665E+0
-1.654E-1	3.542E+0	8.454E+0
-1.686E-1	3.552E+0	8.681E+0
-1.670E-1	3.487E+0	8.561E+0
-1.654E-1	3.536E+0	8.713E+0
-1.670E-1	3.452E+0	8.665E+0
-1.670E-1	3.523E+0	8.639E+0
-1.670E-1	3.562E+0	8.678E+0
-1.638E-1	3.481E+0	8.768E+0
-1.638E-1	3.484E+0	8.648E+0
-1.670E-1	3.507E+0	8.577E+0
-1.670E-1	3.513E+0	8.590E+0
-1.670E-1	3.409E+0	8.642E+0
-1.638E-1	3.520E+0	8.697E+0
-1.654E-1	3.435E+0	8.652E+0
-1.686E-1	3.474E+0	8.658E+0
-1.622E-1	3.572E+0	8.564E+0
-1.654E-1	3.487E+0	8.632E+0
-1.686E-1	3.422E+0	8.584E+0
-1.654E-1	3.517E+0	8.626E+0
-1.605E-1	3.604E+0	8.603E+0
-1.638E-1	3.520E+0	8.622E+0
-1.670E-1	3.478E+0	8.700E+0
-1.670E-1	3.533E+0	8.668E+0
-1.622E-1	3.478E+0	8.593E+0
-1.654E-1	3.465E+0	8.613E+0
-1.686E-1	3.439E+0	8.730E+0
-1.670E-1	3.435E+0	8.584E+0
-1.638E-1	3.491E+0	8.554E+0
-1.638E-1	3.481E+0	8.668E+0
-1.670E-1	3.448E+0	8.603E+0
-1.686E-1	3.494E+0	8.759E+0
-1.654E-1	3.620E+0	8.642E+0
-1.622E-1	3.474E+0	8.668E+0
-1.670E-1	3.520E+0	8.658E+0
-1.686E-1	3.439E+0	8.609E+0
-1.670E-1	3.520E+0	8.571E+0
-1.638E-1	3.500E+0	8.694E+0
-1.703E-1	3.523E+0	8.687E+0
-1.670E-1	3.542E+0	8.622E+0
-1.622E-1	3.497E+0	8.678E+0
-1.638E-1	3.461E+0	8.665E+0
-1.686E-1	3.455E+0	8.681E+0
-1.686E-1	3.461E+0	8.626E+0
-1.622E-1	3.465E+0	8.720E+0
-1.638E-1	3.439E+0	8.597E+0
-1.686E-1	3.432E+0	8.697E+0
-1.670E-1	3.487E+0	8.759E+0
-1.638E-1	3.481E+0	8.606E+0
-1.638E-1	3.435E+0	8.720E+0
-1.670E-1	3.465E+0	8.541E+0
-1.670E-1	3.536E+0	8.571E+0
-1.638E-1	3.546E+0	8.720E+0
-1.622E-1	3.523E+0	8.681E+0
-1.686E-1	3.481E+0	8.720E+0
-1.719E-1	3.568E+0	8.652E+0
-1.654E-1	3.562E+0	8.746E+0
-1.654E-1	3.465E+0	8.619E+0
-1.686E-1	3.549E+0	8.548E+0
-1.670E-1	3.448E+0	8.736E+0
-1.638E-1	3.465E+0	8.580E+0
-1.670E-1	3.526E+0	8.580E+0
-1.654E-1	3.507E+0	8.710E+0
-1.703E-1	3.481E+0	8.626E+0
-1.670E-1	3.474E+0	8.554E+0
-1.638E-1	3.552E+0	8.700E+0
-1.654E-1	3.484E+0	8.622E+0
-1.670E-1	3.465E+0	8.648E+0
-1.670E-1	3.500E+0	8.687E+0
-1.622E-1	3.520E+0	8.580E+0
-1.670E-1	3.461E+0	8.632E+0
-1.670E-1	3.458E+0	8.597E+0
-1.638E-1	3.536E+0	8.593E+0
-1.654E-1	3.520E+0	8.580E+0
-1.670E-1	3.481E+0	8.668E+0
-1.686E-1	3.445E+0	8.639E+0
-1.638E-1	3.461E+0	8.580E+0
-1.622E-1	3.403E+0	8.684E+0
-1.670E-1	3.448E+0	8.691E+0
-1.670E-1	3.458E+0	8.622E+0
-1.638E-1	3.442E+0	8.733E+0
-1.654E-1	3.539E+0	8.678E+0
-1.703E-1	3.491E+0	8.639E+0
-1.719E-1	3.442E+0	8.567E+0
-1.638E-1	3.494E+0	8.622E+0
-1.638E-1	3.552E+0	8.710E+0
-1.686E-1	3.494E+0	8.674E+0
-1.670E-1	3.500E+0	8.645E+0
-1.654E-1	3.461E+0	8.684E+0
-1.638E-1	3.513E+0	8.593E+0
-1.686E-1	3.471E+0	8.678E+0
-1.670E-1	3.452E+0	8.635E+0
-1.654E-1	3.419E+0	8.593E+0
-1.686E-1	3.474E+0	8.674E+0
-1.670E-1	3.520E+0	8.622E+0
-1.670E-1	3.445E+0	8.616E+0
-1.638E-1	3.559E+0	8.574E+0
-1.654E-1	3.478E+0	8.661E+0
-1.670E-1	3.465E+0	8.794E+0
-1.686E-1	3.487E+0	8.587E+0
-1.638E-1	3.448E+0	8.687E+0
-1.638E-1	3.468E+0	8.658E+0
-1.686E-1	3.504E+0	8.652E+0
-1.654E-1	3.481E+0	8.684E+0
-1.654E-1	3.581E+0	8.694E+0
-1.654E-1	3.458E+0	8.694E+0
-1.670E-1	3.487E+0	8.700E+0
-1.670E-1	3.507E+0	8.648E+0
-1.670E-1	3.568E+0	8.493E+0
-1.654E-1	3.478E+0	8.707E+0
-1.654E-1	3.478E+0	8.639E+0
-1.686E-1	3.484E+0	8.541E+0
-1.654E-1	3.461E+0	8.713E+0
-1.638E-1	3.487E+0	8.652E+0
-1.686E-1	3.484E+0	8.600E+0
-1.670E-1	3.513E+0	8.762E+0
-1.622E-1	3.533E+0	8.655E+0
-1.638E-1	3.448E+0	8.652E+0
-1.670E-1	3.568E+0	8.571E+0
-1.654E-1	3.478E+0	8.661E+0
-1.670E-1	3.500E+0	8.564E+0
-1.638E-1	3.533E+0	8.781E+0
-1.670E-1	3.520E+0	8.736E+0
-1.703E-1	3.523E+0	8.600E+0
-1.654E-1	3.497E+0	8.597E+0
-1.638E-1	3.468E+0	8.720E+0
-1.654E-1	3.523E+0	8.674E+0
-1.686E-1	3.422E+0	8.681E+0
-1.654E-1	3.562E+0	8.668E+0
-1.622E-1	3.478E+0	8.613E+0
-1.670E-1	3.504E+0	8.632E+0
-1.670E-1	3.491E+0	8.655E+0
-1.654E-1	3.510E+0	8.658E+0
-1.638E-1	3.384E+0	8.545E+0
-1.686E-1	3.461E+0	8.648E+0
-1.686E-1	3.468E+0	8.622E+0
-1.638E-1	3.478E+0	8.584E+0
-1.654E-1	3.510E+0	8.632E+0
-1.686E-1	3.445E+0	8.658E+0
-1.654E-1	3.513E+0	8.580E+0
-1.638E-1	3.500E+0	8.671E+0
-1.654E-1	3.474E+0	8.587E+0
-1.686E-1	3.552E+0	8.616E+0
-1.719E-1	3.416E+0	8.600E+0
-1.654E-1	3.507E+0	8.755E+0
-1.622E-1	3.529E+0	8.457E+0
-1.686E-1	3.500E+0	8.564E+0
-1.670E-1	3.458E+0	8.613E+0
-1.622E-1	3.500E+0	8.626E+0
-1.654E-1	3.448E+0	8.629E+0
-1.670E-1	3.374E+0	8.613E+0
-1.654E-1	3.513E+0	8.613E+0
-1.622E-1	3.542E+0	8.652E+0
-1.654E-1	3.520E+0	8.564E+0
-1.654E-1	3.507E+0	8.720E+0
-1.670E-1	3.500E+0	8.661E+0
-1.622E-1	3.465E+0	8.635E+0
-1.654E-1	3.461E+0	8.597E+0
-1.686E-1	3.494E+0	8.597E+0
-1.670E-1	3.465E+0	8.626E+0
-1.638E-1	3.497E+0	8.665E+0
-1.638E-1	3.549E+0	8.580E+0
-1.703E-1	3.497E+0	8.674E+0
-1.686E-1	3.523E+0	8.619E+0
-1.670E-1	3.442E+0	8.584E+0
-1.638E-1	3.481E+0	8.687E+0
-1.670E-1	3.448E+0	8.593E+0
-1.686E-1	3.500E+0	8.811E+0
-1.638E-1	3.484E+0	8.600E+0
-1.622E-1	3.439E+0	8.564E+0
-1.654E-1	3.555E+0	8.639E+0
-1.686E-1	3.429E+0	8.645E+0
-1.638E-1	3.403E+0	8.593E+0
-1.654E-1	3.539E+0	8.843E+0
-1.686E-1	3.484E+0	8.687E+0
-1.654E-1	3.439E+0	8.577E+0
-1.638E-1	3.406E+0	8.603E+0
-1.638E-1	3.448E+0	8.713E+0
-1.686E-1	3.474E+0	8.720E+0
-1.686E-1	3.452E+0	8.580E+0
-1.654E-1	3.491E+0	8.532E+0
-1.686E-1	3.429E+0	8.593E+0
-1.703E-1	3.455E+0	8.678E+0
-1.670E-1	3.497E+0	8.691E+0
-1.622E-1	3.403E+0	8.658E+0
-1.654E-1	3.439E+0	8.519E+0
-1.686E-1	3.478E+0	8.613E+0
-1.670E-1	3.504E+0	8.558E+0
-1.638E-1	3.481E+0	8.597E+0
-1.638E-1	3.448E+0	8.678E+0
-1.703E-1	3.549E+0	8.522E+0
-1.654E-1	3.458E+0	8.678E+0
-1.638E-1	3.484E+0	8.574E+0
-1.638E-1	3.474E+0	8.609E+0
-1.719E-1	3.520E+0	8.759E+0
-1.670E-1	3.487E+0	8.639E+0
-1.638E-1	3.510E+0	8.671E+0
-1.638E-1	3.504E+0	8.580E+0
-1.686E-1	3.435E+0	8.502E+0
-1.686E-1	3.416E+0	8.642E+0
-1.638E-1	3.487E+0	8.571E+0
-1.654E-1	3.468E+0	8.619E+0
-1.686E-1	3.507E+0	8.681E+0
-1.703E-1	3.504E+0	8.515E+0
-1.654E-1	3.452E+0	8.655E+0
-1.622E-1	3.455E+0	8.551E+0
-1.703E-1	3.478E+0	8.519E+0
-1.703E-1	3.429E+0	8.629E+0
-1.654E-1	3.461E+0	8.639E+0
-1.654E-1	3.562E+0	8.616E+0
-1.654E-1	3.468E+0	8.658E+0
-1.703E-1	3.452E+0	8.535E+0
-1.638E-1	3.513E+0	8.519E+0
-1.638E-1	3.445E+0	8.691E+0
-1.654E-1	3.523E+0	8.629E+0
-1.686E-1	3.442E+0	8.558E+0
-1.654E-1	3.500E+0	8.652E+0
-1.638E-1	3.536E+0	8.587E+0
-1.638E-1	3.552E+0	8.687E+0
-1.670E-1	3.455E+0	8.609E+0
-1.622E-1	3.510E+0	8.668E+0
-1.638E-1	3.458E+0	8.655E+0
-1.719E-1	3.448E+0	8.593E+0
-1.686E-1	3.526E+0	8.648E+0
-1.654E-1	3.484E+0	8.626E+0
-1.670E-1	3.439E+0	8.603E+0
-1.686E-1	3.529E+0	8.512E+0
-1.670E-1	3.510E+0	8.616E+0
-1.670E-1	3.575E+0	8.535E+0
-1.638E-1	3.513E+0	8.613E+0
-1.654E-1	3.465E+0	8.639E+0
-1.638E-1	3.487E+0	8.561E+0
-1.638E-1	3.478E+0	8.629E+0
-1.654E-1	3.432E+0	8.739E+0
-1.670E-1	3.419E+0	8.600E+0
-1.670E-1	3.529E+0	8.535E+0
-1.638E-1	3.494E+0	8.622E+0
-1.654E-1	3.445E+0	8.710E+0
-1.670E-1	3.468E+0	8.574E+0
-1.686E-1	3.500E+0	8.665E+0
-1.622E-1	3.458E+0	8.619E+0
-1.638E-1	3.581E+0	8.606E+0
-1.670E-1	3.384E+0	8.561E+0
-1.686E-1	3.435E+0	8.580E+0
-1.654E-1	3.474E+0	8.678E+0
-1.638E-1	3.465E+0	8.642E+0
-1.703E-1	3.468E+0	8.674E+0
-1.654E-1	3.526E+0	8.661E+0
-1.654E-1	3.461E+0	8.587E+0
-1.654E-1	3.448E+0	8.645E+0
-1.654E-1	3.471E+0	8.593E+0
-1.686E-1	3.536E+0	8.506E+0
-1.654E-1	3.445E+0	8.525E+0
-1.654E-1	3.513E+0	8.538E+0
-1.686E-1	3.585E+0	8.629E+0
-1.719E-1	3.377E+0	8.535E+0
-1.638E-1	3.419E+0	8.600E+0
-1.654E-1	3.487E+0	8.509E+0
-1.670E-1	3.504E+0	8.726E+0
-1.670E-1	3.504E+0	8.632E+0
-1.670E-1	3.448E+0	8.567E+0
-1.622E-1	3.422E+0	8.545E+0
-1.654E-1	3.491E+0	8.622E+0
-1.654E-1	3.422E+0	8.691E+0
-1.638E-1	3.474E+0	8.609E+0
-1.622E-1	3.517E+0	8.590E+0
-1.670E-1	3.468E+0	8.545E+0
-1.686E-1	3.474E+0	8.619E+0
-1.638E-1	3.507E+0	8.639E+0
-1.654E-1	3.474E+0	8.658E+0
-1.638E-1	3.413E+0	8.532E+0
-1.686E-1	3.403E+0	8.616E+0
-1.654E-1	3.549E+0	8.506E+0
-1.638E-1	3.546E+0	8.707E+0
-1.719E-1	3.487E+0	8.597E+0
-1.686E-1	3.578E+0	8.571E+0
-1.654E-1	3.497E+0	8.561E+0
-1.670E-1	3.517E+0	8.658E+0
-1.703E-1	3.458E+0	8.635E+0
-1.670E-1	3.507E+0	8.548E+0
-1.654E-1	3.526E+0	8.755E+0
-1.638E-1	3.520E+0	8.577E+0
-1.670E-1	3.500E+0	8.548E+0
-1.686E-1	3.458E+0	8.548E+0
-1.654E-1	3.491E+0	8.622E+0
-1.638E-1	3.439E+0	8.538E+0
-1.654E-1	3.471E+0	8.561E+0
-1.686E-1	3.458E+0	8.619E+0
-1.638E-1	3.465E+0	8.642E+0
-1.622E-1	3.510E+0	8.652E+0
-1.686E-1	3.432E+0	8.577E+0
-1.670E-1	3.478E+0	8.626E+0
-1.654E-1	3.572E+0	8.639E+0
-1.670E-1	3.458E+0	8.629E+0
-1.670E-1	3.461E+0	8.694E+0
-1.686E-1	3.484E+0	8.541E+0
-1.670E-1	3.435E+0	8.506E+0
-1.670E-1	3.474E+0	8.561E+0
-1.638E-1	3.481E+0	8.642E+0
-1.686E-1	3.481E+0	8.515E+0
-1.638E-1	3.588E+0	8.642E+0
-1.654E-1	3.422E+0	8.587E+0
-1.703E-1	3.478E+0	8.730E+0
-1.686E-1	3.455E+0	8.454E+0
-1.638E-1	3.494E+0	8.603E+0
-1.654E-1	3.458E+0	8.532E+0
-1.654E-1	3.484E+0	8.648E+0
-1.670E-1	3.546E+0	8.493E+0
-1.670E-1	3.465E+0	8.541E+0
-1.638E-1	3.504E+0	8.597E+0
-1.703E-1	3.526E+0	8.755E+0
-1.686E-1	3.520E+0	8.668E+0
-1.670E-1	3.478E+0	8.447E+0
-1.654E-1	3.474E+0	8.584E+0
-1.654E-1	3.465E+0	8.658E+0
-1.686E-1	3.526E+0	8.687E+0
-1.654E-1	3.478E+0	8.577E+0
-1.654E-1	3.484E+0	8.567E+0
-1.670E-1	3.494E+0	8.593E+0
-1.654E-1	3.422E+0	8.593E+0
-1.654E-1	3.478E+0	8.752E+0
-1.638E-1	3.461E+0	8.606E+0
-1.670E-1	3.429E+0	8.597E+0
-1.703E-1	3.491E+0	8.635E+0
-1.654E-1	3.435E+0	8.652E+0
-1.654E-1	3.455E+0	8.616E+0
-1.670E-1	3.448E+0	8.658E+0
-1.686E-1	3.536E+0	8.535E+0
-1.670E-1	3.468E+0	8.571E+0
-1.654E-1	3.510E+0	8.577E+0
-1.686E-1	3.484E+0	8.704E+0
-1.654E-1	3.435E+0	8.658E+0
-1.638E-1	3.487E+0	8.603E+0
-1.638E-1	3.500E+0	8.687E+0
-1.654E-1	3.458E+0	8.742E+0
-1.703E-1	3.478E+0	8.486E+0
-1.638E-1	3.452E+0	8.622E+0
-1.638E-1	3.465E+0	8.632E+0
-1.654E-1	3.487E+0	8.532E+0
-1.686E-1	3.552E+0	8.535E+0
-1.654E-1	3.526E+0	8.564E+0
-1.654E-1	3.465E+0	8.629E+0
-1.686E-1	3.455E+0	8.545E+0
-1.686E-1	3.523E+0	8.655E+0
-1.638E-1	3.507E+0	8.652E+0
-1.622E-1	3.458E+0	8.691E+0
-1.670E-1	3.520E+0	8.584E+0
-1.686E-1	3.517E+0	8.489E+0
-1.638E-1	3.484E+0	8.700E+0
-1.638E-1	3.448E+0	8.671E+0
-1.686E-1	3.409E+0	8.558E+0
-1.686E-1	3.536E+0	8.577E+0
-1.654E-1	3.439E+0	8.697E+0
-1.622E-1	3.507E+0	8.707E+0
-1.686E-1	3.510E+0	8.684E+0
-1.670E-1	3.559E+0	8.742E+0
-1.622E-1	3.478E+0	8.700E+0
-1.638E-1	3.461E+0	8.606E+0
-1.703E-1	3.471E+0	8.616E+0
-1.670E-1	3.497E+0	8.467E+0
-1.638E-1	3.497E+0	8.694E+0
-1.622E-1	3.507E+0	8.798E+0
-1.670E-1	3.432E+0	8.639E+0
-1.686E-1	3.481E+0	8.545E+0
-1.638E-1	3.458E+0	8.671E+0
-1.638E-1	3.455E+0	8.814E+0
-1.703E-1	3.484E+0	8.635E+0
-1.670E-1	3.487E+0	8.642E+0
-1.638E-1	3.497E+0	8.535E+0
-1.654E-1	3.455E+0	8.528E+0
-1.670E-1	3.578E+0	8.655E+0
-1.686E-1	3.422E+0	8.564E+0
-1.670E-1	3.497E+0	8.561E+0
-1.638E-1	3.533E+0	8.564E+0
-1.654E-1	3.510E+0	8.642E+0
-1.670E-1	3.432E+0	8.496E+0
-1.654E-1	3.510E+0	8.541E+0
-1.654E-1	3.484E+0	8.587E+0
-1.686E-1	3.471E+0	8.525E+0
-1.686E-1	3.452E+0	8.476E+0
-1.638E-1	3.474E+0	8.587E+0
-1.654E-1	3.510E+0	8.577E+0
-1.686E-1	3.387E+0	8.655E+0
-1.686E-1	3.487E+0	8.467E+0
-1.654E-1	3.513E+0	8.678E+0
-1.654E-1	3.458E+0	8.603E+0
-1.686E-1	3.500E+0	8.665E+0
-1.654E-1	3.517E+0	8.590E+0
-1.654E-1	3.497E+0	8.642E+0
-1.638E-1	3.529E+0	8.509E+0
-1.670E-1	3.367E+0	8.541E+0
-1.686E-1	3.523E+0	8.528E+0
-1.654E-1	3.465E+0	8.548E+0
-1.638E-1	3.452E+0	8.496E+0
-1.686E-1	3.452E+0	8.519E+0
-1.670E-1	3.539E+0	8.554E+0
-1.638E-1	3.455E+0	8.571E+0
-1.622E-1	3.539E+0	8.606E+0
-1.654E-1	3.484E+0	8.584E+0
-1.703E-1	3.403E+0	8.574E+0
-1.638E-1	3.504E+0	8.645E+0
-1.654E-1	3.461E+0	8.548E+0
-1.654E-1	3.497E+0	8.522E+0
-1.686E-1	3.491E+0	8.691E+0
-1.654E-1	3.471E+0	8.632E+0
-1.638E-1	3.491E+0	8.574E+0
-1.686E-1	3.546E+0	8.574E+0
-1.686E-1	3.455E+0	8.584E+0
-1.638E-1	3.484E+0	8.593E+0
-1.654E-1	3.549E+0	8.655E+0
-1.703E-1	3.442E+0	8.652E+0
-1.670E-1	3.497E+0	8.694E+0
-1.638E-1	3.416E+0	8.606E+0
-1.670E-1	3.504E+0	8.587E+0
-1.654E-1	3.445E+0	8.626E+0
-1.654E-1	3.484E+0	8.587E+0
-1.638E-1	3.455E+0	8.590E+0
-1.622E-1	3.497E+0	8.551E+0
-1.654E-1	3.481E+0	8.655E+0
-1.654E-1	3.542E+0	8.571E+0
-1.638E-1	3.517E+0	8.648E+0
-1.654E-1	3.478E+0	8.616E+0
-1.686E-1	3.435E+0	8.512E+0
-1.670E-1	3.471E+0	8.584E+0
-1.654E-1	3.484E+0	8.593E+0
-1.654E-1	3.455E+0	8.622E+0
-1.686E-1	3.487E+0	8.447E+0
-1.686E-1	3.481E+0	8.639E+0
-1.638E-1	3.465E+0	8.606E+0
-1.622E-1	3.517E+0	8.587E+0
-1.670E-1	3.484E+0	8.639E+0
-1.670E-1	3.442E+0	8.551E+0
-1.638E-1	3.478E+0	8.648E+0
-1.638E-1	3.481E+0	8.532E+0
-1.654E-1	3.461E+0	8.545E+0
-1.670E-1	3.452E+0	8.645E+0
-1.638E-1	3.491E+0	8.489E+0
-1.654E-1	3.484E+0	8.483E+0
-1.686E-1	3.491E+0	8.655E+0
-1.670E-1	3.396E+0	8.619E+0
-1.638E-1	3.487E+0	8.561E+0
-1.654E-1	3.536E+0	8.661E+0
-1.670E-1	3.452E+0	8.584E+0
-1.686E-1	3.416E+0	8.535E+0
-1.654E-1	3.384E+0	8.597E+0
-1.638E-1	3.529E+0	8.746E+0
-1.686E-1	3.461E+0	8.541E+0
-1.703E-1	3.497E+0	8.567E+0
-1.622E-1	3.455E+0	8.632E+0
-1.638E-1	3.581E+0	8.635E+0
-1.670E-1	3.452E+0	8.619E+0
-1.670E-1	3.448E+0	8.502E+0
-1.638E-1	3.497E+0	8.545E+0
-1.654E-1	3.409E+0	8.564E+0
-1.670E-1	3.432E+0	8.571E+0
-1.670E-1	3.533E+0	8.603E+0
-1.622E-1	3.371E+0	8.515E+0
-1.638E-1	3.413E+0	8.457E+0
-1.703E-1	3.523E+0	8.567E+0
-1.686E-1	3.474E+0	8.707E+0
-1.670E-1	3.481E+0	8.603E+0
-1.654E-1	3.432E+0	8.567E+0
-1.670E-1	3.507E+0	8.609E+0
-1.638E-1	3.439E+0	8.571E+0
-1.654E-1	3.523E+0	8.645E+0
-1.638E-1	3.426E+0	8.467E+0
-1.686E-1	3.513E+0	8.590E+0
-1.654E-1	3.523E+0	8.697E+0
-1.670E-1	3.513E+0	8.538E+0
-1.638E-1	3.575E+0	8.645E+0
-1.686E-1	3.471E+0	8.632E+0
-1.686E-1	3.468E+0	8.548E+0
-1.654E-1	3.465E+0	8.603E+0
-1.654E-1	3.458E+0	8.619E+0
-1.686E-1	3.484E+0	8.687E+0
-1.703E-1	3.422E+0	8.554E+0
-1.670E-1	3.429E+0	8.616E+0
-1.638E-1	3.491E+0	8.674E+0
-1.670E-1	3.487E+0	8.577E+0
-1.686E-1	3.455E+0	8.561E+0
-1.638E-1	3.517E+0	8.616E+0
-1.638E-1	3.432E+0	8.671E+0
-1.670E-1	3.465E+0	8.561E+0
-1.686E-1	3.455E+0	8.574E+0
-1.654E-1	3.497E+0	8.493E+0
-1.654E-1	3.416E+0	8.645E+0
-1.686E-1	3.367E+0	8.538E+0
-1.686E-1	3.507E+0	8.561E+0
-1.605E-1	3.461E+0	8.476E+0
-1.654E-1	3.520E+0	8.486E+0
-1.703E-1	3.529E+0	8.483E+0
-1.654E-1	3.465E+0	8.551E+0
-1.638E-1	3.468E+0	8.687E+0
-1.670E-1	3.458E+0	8.655E+0
-1.654E-1	3.500E+0	8.522E+0
-1.670E-1	3.458E+0	8.551E+0
-1.654E-1	3.396E+0	8.658E+0
-1.654E-1	3.471E+0	8.626E+0
-1.686E-1	3.422E+0	8.584E+0
-1.686E-1	3.432E+0	8.496E+0
-1.605E-1	3.484E+0	8.609E+0
-1.638E-1	3.497E+0	8.609E+0
-1.686E-1	3.539E+0	8.597E+0
-1.670E-1	3.419E+0	8.577E+0
-1.654E-1	3.523E+0	8.535E+0
-1.654E-1	3.494E+0	8.480E+0
-1.654E-1	3.445E+0	8.642E+0
-1.686E-1	3.529E+0	8.645E+0
-1.638E-1	3.468E+0	8.603E+0
-1.654E-1	3.445E+0	8.600E+0
-1.703E-1	3.497E+0	8.483E+0
-1.686E-1	3.426E+0	8.678E+0
-1.654E-1	3.458E+0	8.554E+0
-1.654E-1	3.529E+0	8.496E+0
-1.654E-1	3.507E+0	8.603E+0
-1.686E-1	3.471E+0	8.600E+0
-1.654E-1	3.513E+0	8.642E+0
-1.638E-1	3.474E+0	8.580E+0
-1.670E-1	3.520E+0	8.522E+0
-1.703E-1	3.513E+0	8.678E+0
-1.654E-1	3.439E+0	8.473E+0
-1.670E-1	3.468E+0	8.571E+0
-1.654E-1	3.494E+0	8.545E+0
-1.670E-1	3.445E+0	8.502E+0
-1.654E-1	3.468E+0	8.584E+0
-1.638E-1	3.461E+0	8.593E+0
-1.670E-1	3.419E+0	8.587E+0
-1.670E-1	3.432E+0	8.567E+0
-1.670E-1	3.465E+0	8.603E+0
-1.638E-1	3.471E+0	8.545E+0
-1.686E-1	3.416E+0	8.600E+0
-1.686E-1	3.468E+0	8.593E+0
-1.638E-1	3.468E+0	8.590E+0
-1.638E-1	3.529E+0	8.519E+0
-1.670E-1	3.478E+0	8.554E+0
-1.686E-1	3.478E+0	8.600E+0
-1.654E-1	3.542E+0	8.548E+0
-1.654E-1	3.432E+0	8.687E+0
-1.638E-1	3.513E+0	8.635E+0
-1.703E-1	3.468E+0	8.616E+0
-1.638E-1	3.507E+0	8.619E+0
-1.638E-1	3.416E+0	8.515E+0
-1.670E-1	3.491E+0	8.506E+0
-1.686E-1	3.458E+0	8.629E+0
-1.638E-1	3.491E+0	8.509E+0
-1.654E-1	3.484E+0	8.606E+0
-1.654E-1	3.474E+0	8.590E+0
-1.686E-1	3.452E+0	8.558E+0
-1.670E-1	3.445E+0	8.587E+0
-1.638E-1	3.526E+0	8.493E+0
-1.670E-1	3.461E+0	8.622E+0
-1.719E-1	3.500E+0	8.652E+0
-1.670E-1	3.432E+0	8.476E+0
-1.654E-1	3.491E+0	8.587E+0
-1.686E-1	3.396E+0	8.590E+0
-1.703E-1	3.455E+0	8.652E+0
-1.622E-1	3.452E+0	8.603E+0
-1.654E-1	3.491E+0	8.464E+0
-1.670E-1	3.413E+0	8.447E+0
-1.670E-1	3.481E+0	8.587E+0
-1.638E-1	3.471E+0	8.632E+0
-1.638E-1	3.474E+0	8.548E+0
-1.670E-1	3.517E+0	8.655E+0
-1.686E-1	3.396E+0	8.558E+0
-1.638E-1	3.461E+0	8.616E+0
-1.638E-1	3.474E+0	8.571E+0
-1.670E-1	3.562E+0	8.665E+0
-1.686E-1	3.465E+0	8.545E+0
-1.654E-1	3.465E+0	8.577E+0
-1.654E-1	3.504E+0	8.687E+0
-1.670E-1	3.504E+0	8.587E+0
-1.670E-1	3.478E+0	8.545E+0
-1.654E-1	3.513E+0	8.584E+0
-1.638E-1	3.491E+0	8.681E+0
-1.654E-1	3.478E+0	8.597E+0
-1.654E-1	3.458E+0	8.476E+0
-1.654E-1	3.439E+0	8.577E+0
-1.638E-1	3.468E+0	8.626E+0
-1.670E-1	3.465E+0	8.616E+0
-1.686E-1	3.445E+0	8.577E+0
-1.622E-1	3.455E+0	8.522E+0
-1.622E-1	3.458E+0	8.470E+0
-1.670E-1	3.478E+0	8.515E+0
-1.686E-1	3.481E+0	8.538E+0
-1.654E-1	3.426E+0	8.418E+0
-1.638E-1	3.510E+0	8.532E+0
-1.670E-1	3.504E+0	8.577E+0
-1.686E-1	3.529E+0	8.574E+0
-1.638E-1	3.478E+0	8.421E+0
-1.654E-1	3.478E+0	8.597E+0
-1.654E-1	3.458E+0	8.447E+0
-1.703E-1	3.455E+0	8.577E+0
-1.622E-1	3.452E+0	8.535E+0
-1.654E-1	3.455E+0	8.606E+0
-1.670E-1	3.494E+0	8.493E+0
-1.638E-1	3.435E+0	8.476E+0
-1.638E-1	3.517E+0	8.603E+0
-1.654E-1	3.539E+0	8.629E+0
-1.686E-1	3.419E+0	8.590E+0
-1.686E-1	3.461E+0	8.545E+0
-1.654E-1	3.471E+0	8.441E+0
-1.622E-1	3.478E+0	8.687E+0
-1.703E-1	3.504E+0	8.528E+0
-1.670E-1	3.458E+0	8.496E+0
-1.654E-1	3.468E+0	8.587E+0
-1.638E-1	3.465E+0	8.593E+0
-1.670E-1	3.455E+0	8.622E+0
-1.670E-1	3.487E+0	8.635E+0
-1.654E-1	3.487E+0	8.535E+0
-1.605E-1	3.432E+0	8.558E+0
-1.670E-1	3.429E+0	8.525E+0
-1.670E-1	3.400E+0	8.639E+0
-1.638E-1	3.452E+0	8.584E+0
-1.638E-1	3.510E+0	8.551E+0
-1.670E-1	3.487E+0	8.622E+0
-1.686E-1	3.484E+0	8.438E+0
-1.622E-1	3.507E+0	8.590E+0
-1.638E-1	3.409E+0	8.493E+0
-1.686E-1	3.452E+0	8.509E+0
-1.703E-1	3.432E+0	8.587E+0
-1.638E-1	3.429E+0	8.600E+0
-1.654E-1	3.500E+0	8.597E+0
-1.686E-1	3.510E+0	8.684E+0
-1.703E-1	3.426E+0	8.597E+0
-1.654E-1	3.497E+0	8.597E+0
-1.622E-1	3.442E+0	8.590E+0
-1.686E-1	3.513E+0	8.720E+0
-1.686E-1	3.422E+0	8.645E+0
-1.638E-1	3.481E+0	8.515E+0
-1.654E-1	3.390E+0	8.600E+0
-1.670E-1	3.458E+0	8.506E+0
-1.686E-1	3.494E+0	8.603E+0
-1.654E-1	3.552E+0	8.584E+0
-1.638E-1	3.491E+0	8.635E+0
-1.670E-1	3.507E+0	8.571E+0
-1.638E-1	3.458E+0	8.528E+0
-1.654E-1	3.494E+0	8.571E+0
-1.638E-1	3.448E+0	8.577E+0
-1.670E-1	3.487E+0	8.635E+0
-1.686E-1	3.487E+0	8.600E+0
-1.654E-1	3.435E+0	8.545E+0
-1.638E-1	3.465E+0	8.486E+0
-1.703E-1	3.491E+0	8.613E+0
-1.686E-1	3.458E+0	8.548E+0
-1.622E-1	3.458E+0	8.632E+0
-1.670E-1	3.562E+0	8.473E+0
-1.670E-1	3.520E+0	8.554E+0
-1.686E-1	3.565E+0	8.564E+0
-1.622E-1	3.461E+0	8.525E+0
-1.638E-1	3.380E+0	8.613E+0
-1.670E-1	3.504E+0	8.577E+0
-1.670E-1	3.523E+0	8.548E+0
-1.654E-1	3.517E+0	8.580E+0
-1.638E-1	3.455E+0	8.519E+0
-1.686E-1	3.448E+0	8.447E+0
-1.703E-1	3.487E+0	8.684E+0
-1.654E-1	3.442E+0	8.558E+0
-1.654E-1	3.465E+0	8.528E+0
-1.686E-1	3.526E+0	8.502E+0
-1.703E-1	3.491E+0	8.587E+0
-1.638E-1	3.526E+0	8.538E+0
-1.670E-1	3.523E+0	8.619E+0
-1.686E-1	3.442E+0	8.564E+0
-1.703E-1	3.517E+0	8.587E+0
-1.654E-1	3.510E+0	8.535E+0
-1.654E-1	3.471E+0	8.454E+0
-1.670E-1	3.435E+0	8.451E+0
-1.686E-1	3.416E+0	8.616E+0
-1.670E-1	3.413E+0	8.626E+0
-1.638E-1	3.497E+0	8.580E+0
-1.686E-1	3.552E+0	8.532E+0
-1.686E-1	3.471E+0	8.551E+0
-1.638E-1	3.465E+0	8.402E+0
-1.654E-1	3.517E+0	8.509E+0
-1.686E-1	3.458E+0	8.509E+0
-1.670E-1	3.452E+0	8.603E+0
-1.638E-1	3.435E+0	8.499E+0
-1.654E-1	3.494E+0	8.665E+0
-1.686E-1	3.448E+0	8.587E+0
-1.686E-1	3.413E+0	8.545E+0
-1.670E-1	3.452E+0	8.561E+0
-1.622E-1	3.390E+0	8.532E+0
-1.670E-1	3.445E+0	8.584E+0
-1.703E-1	3.406E+0	8.590E+0
-1.638E-1	3.458E+0	8.519E+0
-1.654E-1	3.481E+0	8.597E+0
-1.686E-1	3.465E+0	8.584E+0
-1.719E-1	3.458E+0	8.603E+0
-1.638E-1	3.520E+0	8.431E+0
-1.622E-1	3.500E+0	8.642E+0
-1.686E-1	3.435E+0	8.425E+0
-1.686E-1	3.416E+0	8.629E+0
-1.654E-1	3.507E+0	8.567E+0
-1.638E-1	3.497E+0	8.593E+0
-1.654E-1	3.471E+0	8.532E+0
-1.670E-1	3.416E+0	8.622E+0
-1.622E-1	3.510E+0	8.522E+0
-1.654E-1	3.474E+0	8.613E+0
-1.654E-1	3.448E+0	8.532E+0
-1.670E-1	3.448E+0	8.512E+0
-1.670E-1	3.520E+0	8.451E+0
-1.654E-1	3.442E+0	8.619E+0
-1.670E-1	3.413E+0	8.528E+0
-1.654E-1	3.390E+0	8.486E+0
-1.638E-1	3.409E+0	8.486E+0
-1.670E-1	3.478E+0	8.554E+0
-1.670E-1	3.400E+0	8.626E+0
-1.670E-1	3.497E+0	8.554E+0
-1.638E-1	3.461E+0	8.639E+0
-1.622E-1	3.504E+0	8.571E+0
-1.670E-1	3.432E+0	8.548E+0
-1.686E-1	3.419E+0	8.541E+0
-1.654E-1	3.432E+0	8.600E+0
-1.638E-1	3.455E+0	8.532E+0
-1.654E-1	3.448E+0	8.480E+0
-1.670E-1	3.471E+0	8.561E+0
-1.638E-1	3.471E+0	8.584E+0
-1.670E-1	3.481E+0	8.632E+0
-1.686E-1	3.517E+0	8.532E+0
-1.686E-1	3.536E+0	8.584E+0
-1.638E-1	3.461E+0	8.622E+0
-1.622E-1	3.478E+0	8.606E+0
-1.654E-1	3.416E+0	8.509E+0
-1.686E-1	3.507E+0	8.668E+0
-1.670E-1	3.484E+0	8.580E+0
-1.654E-1	3.465E+0	8.558E+0
-1.654E-1	3.416E+0	8.551E+0
-1.670E-1	3.452E+0	8.473E+0
-1.654E-1	3.384E+0	8.554E+0
-1.654E-1	3.426E+0	8.515E+0
-1.670E-1	3.429E+0	8.483E+0
-1.670E-1	3.426E+0	8.532E+0
-1.638E-1	3.452E+0	8.609E+0
-1.686E-1	3.455E+0	8.584E+0
-1.686E-1	3.468E+0	8.619E+0
-1.703E-1	3.474E+0	8.580E+0
-1.654E-1	3.474E+0	8.639E+0
-1.654E-1	3.458E+0	8.515E+0
-1.654E-1	3.448E+0	8.522E+0
-1.686E-1	3.435E+0	8.538E+0
-1.638E-1	3.504E+0	8.564E+0
-1.622E-1	3.481E+0	8.584E+0
-1.670E-1	3.526E+0	8.661E+0
-1.654E-1	3.442E+0	8.551E+0
-1.622E-1	3.452E+0	8.580E+0
-1.638E-1	3.461E+0	8.564E+0
-1.670E-1	3.465E+0	8.567E+0
-1.654E-1	3.523E+0	8.454E+0
-1.638E-1	3.406E+0	8.574E+0
-1.654E-1	3.520E+0	8.584E+0
-1.686E-1	3.500E+0	8.509E+0
-1.670E-1	3.439E+0	8.480E+0
-1.654E-1	3.500E+0	8.493E+0
-1.638E-1	3.426E+0	8.564E+0
-1.670E-1	3.396E+0	8.622E+0
-1.670E-1	3.442E+0	8.597E+0
-1.654E-1	3.448E+0	8.476E+0
-1.622E-1	3.452E+0	8.541E+0
-1.686E-1	3.484E+0	8.551E+0
-1.719E-1	3.374E+0	8.528E+0
-1.670E-1	3.481E+0	8.567E+0
-1.638E-1	3.507E+0	8.528E+0
-1.654E-1	3.520E+0	8.532E+0
-1.670E-1	3.458E+0	8.590E+0
-1.654E-1	3.517E+0	8.476E+0
-1.638E-1	3.494E+0	8.415E+0
-1.703E-1	3.403E+0	8.561E+0
-1.703E-1	3.455E+0	8.561E+0
-1.670E-1	3.497E+0	8.528E+0
-1.654E-1	3.452E+0	8.483E+0
-1.686E-1	3.458E+0	8.434E+0
-1.686E-1	3.487E+0	8.554E+0
-1.654E-1	3.461E+0	8.457E+0
-1.670E-1	3.478E+0	8.603E+0
-1.686E-1	3.533E+0	8.476E+0
-1.686E-1	3.478E+0	8.525E+0
-1.638E-1	3.458E+0	8.613E+0
-1.638E-1	3.458E+0	8.532E+0
-1.638E-1	3.465E+0	8.580E+0
-1.654E-1	3.465E+0	8.593E+0
-1.622E-1	3.520E+0	8.571E+0
-1.638E-1	3.507E+0	8.642E+0
-1.670E-1	3.474E+0	8.541E+0
-1.703E-1	3.452E+0	8.447E+0
-1.654E-1	3.484E+0	8.584E+0
-1.622E-1	3.542E+0	8.535E+0
-1.654E-1	3.513E+0	8.629E+0
-1.686E-1	3.533E+0	8.629E+0
-1.605E-1	3.426E+0	8.571E+0
-1.638E-1	3.445E+0	8.632E+0
-1.703E-1	3.380E+0	8.457E+0
-1.670E-1	3.468E+0	8.645E+0
-1.670E-1	3.555E+0	8.525E+0
-1.638E-1	3.455E+0	8.609E+0
-1.654E-1	3.468E+0	8.558E+0
-1.686E-1	3.504E+0	8.597E+0
-1.670E-1	3.432E+0	8.496E+0
-1.670E-1	3.429E+0	8.532E+0
-1.670E-1	3.468E+0	8.528E+0
-1.670E-1	3.517E+0	8.574E+0
-1.638E-1	3.461E+0	8.632E+0
-1.670E-1	3.487E+0	8.626E+0
-1.686E-1	3.416E+0	8.473E+0
-1.686E-1	3.448E+0	8.502E+0
-1.638E-1	3.426E+0	8.522E+0
-1.670E-1	3.520E+0	8.506E+0
-1.654E-1	3.533E+0	8.567E+0
-1.686E-1	3.507E+0	8.577E+0
-1.638E-1	3.471E+0	8.609E+0
-1.654E-1	3.523E+0	8.489E+0
-1.654E-1	3.491E+0	8.431E+0
-1.686E-1	3.484E+0	8.515E+0
-1.638E-1	3.452E+0	8.661E+0
-1.638E-1	3.426E+0	8.558E+0
-1.670E-1	3.445E+0	8.655E+0
-1.670E-1	3.393E+0	8.548E+0
-1.670E-1	3.422E+0	8.554E+0
-1.654E-1	3.546E+0	8.639E+0
-1.670E-1	3.520E+0	8.642E+0
-1.686E-1	3.442E+0	8.548E+0
-1.622E-1	3.507E+0	8.635E+0
-1.654E-1	3.513E+0	8.739E+0
-1.670E-1	3.426E+0	8.587E+0
-1.686E-1	3.491E+0	8.538E+0
-1.622E-1	3.484E+0	8.574E+0
-1.622E-1	3.494E+0	8.496E+0
-1.670E-1	3.458E+0	8.483E+0
-1.703E-1	3.510E+0	8.584E+0
-1.654E-1	3.513E+0	8.609E+0
-1.638E-1	3.497E+0	8.665E+0
-1.654E-1	3.497E+0	8.580E+0
-1.703E-1	3.445E+0	8.713E+0
-1.654E-1	3.439E+0	8.603E+0
-1.654E-1	3.455E+0	8.554E+0
-1.670E-1	3.442E+0	8.538E+0
-1.686E-1	3.390E+0	8.632E+0
-1.638E-1	3.504E+0	8.532E+0
-1.638E-1	3.432E+0	8.622E+0
-1.654E-1	3.406E+0	8.574E+0
-1.703E-1	3.409E+0	8.509E+0
-1.638E-1	3.419E+0	8.632E+0
-1.589E-1	3.426E+0	8.551E+0
-1.670E-1	3.445E+0	8.545E+0
-1.686E-1	3.367E+0	8.535E+0
-1.638E-1	3.487E+0	8.574E+0
-1.638E-1	3.435E+0	8.567E+0
-1.670E-1	3.465E+0	8.502E+0
-1.670E-1	3.448E+0	8.629E+0
-1.622E-1	3.461E+0	8.574E+0
-1.638E-1	3.458E+0	8.473E+0
-1.670E-1	3.448E+0	8.525E+0
-1.686E-1	3.517E+0	8.606E+0
-1.654E-1	3.487E+0	8.528E+0
-1.654E-1	3.478E+0	8.587E+0
-1.670E-1	3.452E+0	8.528E+0
-1.670E-1	3.471E+0	8.541E+0
-1.638E-1	3.526E+0	8.486E+0
-1.622E-1	3.461E+0	8.538E+0
-1.670E-1	3.504E+0	8.545E+0
-1.654E-1	3.517E+0	8.470E+0
-1.622E-1	3.510E+0	8.522E+0
-1.638E-1	3.529E+0	8.632E+0
-1.654E-1	3.520E+0	8.512E+0
-1.703E-1	3.471E+0	8.538E+0
-1.654E-1	3.468E+0	8.509E+0
-1.638E-1	3.481E+0	8.593E+0
-1.670E-1	3.468E+0	8.545E+0
-1.719E-1	3.458E+0	8.528E+0
-1.638E-1	3.455E+0	8.356E+0
-1.638E-1	3.400E+0	8.353E+0
-1.670E-1	3.429E+0	8.460E+0
-1.670E-1	3.445E+0	8.512E+0
-1.654E-1	3.416E+0	8.399E+0
-1.622E-1	3.458E+0	8.470E+0
-1.670E-1	3.546E+0	8.717E+0
-1.670E-1	3.458E+0	8.467E+0
-1.686E-1	3.497E+0	8.502E+0
-1.670E-1	3.484E+0	8.515E+0
-1.654E-1	3.494E+0	8.525E+0
-1.686E-1	3.513E+0	8.535E+0
-1.654E-1	3.481E+0	8.551E+0
-1.638E-1	3.494E+0	8.467E+0
-1.686E-1	3.448E+0	8.584E+0
-1.686E-1	3.513E+0	8.493E+0
-1.654E-1	3.432E+0	8.597E+0
-1.654E-1	3.513E+0	8.545E+0
-1.703E-1	3.504E+0	8.545E+0
-1.654E-1	3.468E+0	8.548E+0
-1.654E-1	3.513E+0	8.451E+0
-1.622E-1	3.555E+0	8.632E+0
-1.654E-1	3.403E+0	8.483E+0
-1.654E-1	3.442E+0	8.532E+0
-1.638E-1	3.448E+0	8.622E+0
-1.589E-1	3.520E+0	8.467E+0
-1.654E-1	3.448E+0	8.470E+0
-1.686E-1	3.448E+0	8.668E+0
-1.638E-1	3.422E+0	8.593E+0
-1.622E-1	3.442E+0	8.548E+0
-1.670E-1	3.487E+0	8.545E+0
-1.670E-1	3.497E+0	8.512E+0
-1.622E-1	3.474E+0	8.609E+0
-1.638E-1	3.513E+0	8.515E+0
-1.670E-1	3.409E+0	8.629E+0
-1.686E-1	3.465E+0	8.512E+0
-1.670E-1	3.458E+0	8.609E+0
-1.670E-1	3.487E+0	8.548E+0
-1.670E-1	3.439E+0	8.464E+0
-1.686E-1	3.377E+0	8.496E+0
-1.638E-1	3.491E+0	8.597E+0
-1.622E-1	3.374E+0	8.554E+0
-1.686E-1	3.468E+0	8.512E+0
-1.670E-1	3.465E+0	8.515E+0
-1.638E-1	3.458E+0	8.577E+0
-1.654E-1	3.426E+0	8.545E+0
-1.703E-1	3.439E+0	8.554E+0
-1.686E-1	3.484E+0	8.622E+0
-1.622E-1	3.497E+0	8.535E+0
-1.654E-1	3.504E+0	8.502E+0
-1.686E-1	3.494E+0	8.489E+0
-1.654E-1	3.432E+0	8.460E+0
-1.638E-1	3.471E+0	8.580E+0
-1.622E-1	3.529E+0	8.515E+0
-1.670E-1	3.435E+0	8.606E+0
-1.670E-1	3.468E+0	8.509E+0
-1.622E-1	3.458E+0	8.551E+0
-1.654E-1	3.409E+0	8.486E+0
-1.654E-1	3.429E+0	8.434E+0
-1.670E-1	3.416E+0	8.629E+0
-1.638E-1	3.439E+0	8.603E+0
-1.654E-1	3.406E+0	8.606E+0
-1.686E-1	3.465E+0	8.519E+0
-1.686E-1	3.403E+0	8.626E+0
-1.622E-1	3.435E+0	8.464E+0
-1.622E-1	3.435E+0	8.528E+0
-1.686E-1	3.458E+0	8.515E+0
-1.670E-1	3.510E+0	8.434E+0
-1.654E-1	3.549E+0	8.493E+0
-1.670E-1	3.452E+0	8.483E+0
-1.686E-1	3.406E+0	8.629E+0
-1.670E-1	3.491E+0	8.502E+0
-1.654E-1	3.494E+0	8.535E+0
-1.638E-1	3.432E+0	8.574E+0
-1.670E-1	3.448E+0	8.597E+0
-1.686E-1	3.500E+0	8.476E+0
-1.638E-1	3.513E+0	8.502E+0
-1.638E-1	3.468E+0	8.434E+0
-1.654E-1	3.406E+0	8.428E+0
-1.670E-1	3.403E+0	8.525E+0
-1.686E-1	3.468E+0	8.632E+0
-1.622E-1	3.526E+0	8.486E+0
-1.719E-1	3.432E+0	8.541E+0
-1.703E-1	3.390E+0	8.457E+0
-1.638E-1	3.536E+0	8.415E+0
-1.622E-1	3.529E+0	8.558E+0
-1.703E-1	3.491E+0	8.480E+0
-1.686E-1	3.448E+0	8.616E+0
-1.670E-1	3.455E+0	8.522E+0
-1.622E-1	3.426E+0	8.528E+0
-1.686E-1	3.562E+0	8.564E+0
-1.719E-1	3.494E+0	8.535E+0
-1.654E-1	3.426E+0	8.574E+0
-1.670E-1	3.439E+0	8.467E+0
-1.670E-1	3.539E+0	8.554E+0
-1.703E-1	3.435E+0	8.681E+0
-1.670E-1	3.403E+0	8.412E+0
-1.638E-1	3.406E+0	8.551E+0
-1.670E-1	3.471E+0	8.609E+0
-1.654E-1	3.442E+0	8.483E+0
-1.638E-1	3.455E+0	8.515E+0
-1.638E-1	3.442E+0	8.441E+0
-1.654E-1	3.400E+0	8.567E+0
-1.686E-1	3.549E+0	8.467E+0
-1.638E-1	3.393E+0	8.496E+0
-1.638E-1	3.484E+0	8.632E+0
-1.670E-1	3.536E+0	8.519E+0
-1.686E-1	3.455E+0	8.545E+0
-1.654E-1	3.455E+0	8.489E+0
-1.654E-1	3.358E+0	8.658E+0
-1.686E-1	3.429E+0	8.629E+0
-1.703E-1	3.455E+0	8.551E+0
-1.638E-1	3.419E+0	8.493E+0
-1.622E-1	3.452E+0	8.457E+0
-1.670E-1	3.435E+0	8.567E+0
-1.686E-1	3.458E+0	8.483E+0
-1.638E-1	3.458E+0	8.457E+0
-1.622E-1	3.539E+0	8.652E+0
-1.703E-1	3.494E+0	8.564E+0
-1.654E-1	3.494E+0	8.502E+0
-1.654E-1	3.504E+0	8.541E+0
-1.638E-1	3.520E+0	8.535E+0
-1.686E-1	3.468E+0	8.609E+0
-1.670E-1	3.461E+0	8.457E+0
-1.638E-1	3.435E+0	8.522E+0
-1.622E-1	3.471E+0	8.548E+0
-1.654E-1	3.481E+0	8.447E+0
-1.670E-1	3.484E+0	8.548E+0
-1.654E-1	3.507E+0	8.561E+0
-1.638E-1	3.403E+0	8.327E+0
-1.686E-1	3.432E+0	8.496E+0
-1.686E-1	3.435E+0	8.545E+0
-1.638E-1	3.461E+0	8.564E+0
-1.622E-1	3.481E+0	8.460E+0
-1.654E-1	3.507E+0	8.538E+0
-1.686E-1	3.458E+0	8.519E+0
-1.654E-1	3.435E+0	8.480E+0
-1.654E-1	3.435E+0	8.561E+0
-1.686E-1	3.419E+0	8.525E+0
-1.638E-1	3.487E+0	8.347E+0
-1.622E-1	3.413E+0	8.473E+0
-1.654E-1	3.445E+0	8.548E+0
-1.686E-1	3.400E+0	8.418E+0
-1.654E-1	3.409E+0	8.532E+0
-1.670E-1	3.429E+0	8.509E+0
-1.654E-1	3.432E+0	8.467E+0
-1.670E-1	3.458E+0	8.541E+0
-1.670E-1	3.465E+0	8.665E+0
-1.622E-1	3.461E+0	8.515E+0
-1.622E-1	3.445E+0	8.564E+0
-1.686E-1	3.504E+0	8.603E+0
-1.686E-1	3.445E+0	8.571E+0
-1.622E-1	3.445E+0	8.438E+0
-1.622E-1	3.481E+0	8.561E+0
-1.670E-1	3.455E+0	8.515E+0
-1.703E-1	3.478E+0	8.493E+0
-1.638E-1	3.487E+0	8.593E+0
-1.654E-1	3.510E+0	8.502E+0
-1.654E-1	3.481E+0	8.528E+0
-1.670E-1	3.474E+0	8.460E+0
-1.670E-1	3.455E+0	8.593E+0
-1.638E-1	3.406E+0	8.554E+0
-1.686E-1	3.439E+0	8.545E+0
-1.670E-1	3.435E+0	8.642E+0
-1.638E-1	3.442E+0	8.502E+0
-1.654E-1	3.439E+0	8.522E+0
-1.670E-1	3.500E+0	8.597E+0
-1.670E-1	3.484E+0	8.522E+0
-1.654E-1	3.442E+0	8.590E+0
-1.622E-1	3.445E+0	8.512E+0
-1.686E-1	3.500E+0	8.541E+0
-1.703E-1	3.465E+0	8.493E+0
-1.638E-1	3.478E+0	8.532E+0
-1.622E-1	3.517E+0	8.522E+0
-1.654E-1	3.468E+0	8.554E+0
-1.670E-1	3.507E+0	8.509E+0
-1.638E-1	3.471E+0	8.535E+0
-1.638E-1	3.523E+0	8.580E+0
-1.670E-1	3.458E+0	8.554E+0
-1.670E-1	3.478E+0	8.528E+0
-1.622E-1	3.455E+0	8.548E+0
-1.670E-1	3.409E+0	8.512E+0
-1.654E-1	3.481E+0	8.561E+0
-1.686E-1	3.426E+0	8.561E+0
-1.654E-1	3.474E+0	8.538E+0
-1.638E-1	3.471E+0	8.483E+0
-1.670E-1	3.481E+0	8.451E+0
-1.719E-1	3.529E+0	8.551E+0
-1.654E-1	3.497E+0	8.496E+0
-1.622E-1	3.409E+0	8.502E+0
-1.670E-1	3.452E+0	8.574E+0
-1.686E-1	3.442E+0	8.444E+0
-1.654E-1	3.448E+0	8.558E+0
-1.638E-1	3.481E+0	8.515E+0
-1.686E-1	3.435E+0	8.519E+0
-1.686E-1	3.435E+0	8.525E+0
-1.654E-1	3.481E+0	8.613E+0
-1.654E-1	3.497E+0	8.551E+0
-1.622E-1	3.468E+0	8.593E+0
-1.686E-1	3.445E+0	8.444E+0
-1.622E-1	3.422E+0	8.545E+0
-1.638E-1	3.435E+0	8.561E+0
-1.670E-1	3.458E+0	8.528E+0
-1.654E-1	3.422E+0	8.454E+0
-1.654E-1	3.422E+0	8.515E+0
-1.654E-1	3.507E+0	8.603E+0
-1.638E-1	3.422E+0	8.415E+0
-1.654E-1	3.439E+0	8.681E+0
-1.670E-1	3.452E+0	8.431E+0
-1.622E-1	3.445E+0	8.486E+0
-1.670E-1	3.358E+0	8.473E+0
-1.703E-1	3.432E+0	8.532E+0
-1.654E-1	3.491E+0	8.392E+0
-1.654E-1	3.429E+0	8.545E+0
-1.686E-1	3.468E+0	8.502E+0
-1.686E-1	3.435E+0	8.522E+0
-1.638E-1	3.409E+0	8.425E+0
-1.654E-1	3.513E+0	8.597E+0
-1.670E-1	3.429E+0	8.548E+0
-1.670E-1	3.481E+0	8.597E+0
-1.670E-1	3.413E+0	8.590E+0
-1.654E-1	3.455E+0	8.554E+0
-1.670E-1	3.458E+0	8.415E+0
-1.654E-1	3.546E+0	8.483E+0
-1.622E-1	3.442E+0	8.489E+0
-1.638E-1	3.510E+0	8.512E+0
-1.686E-1	3.478E+0	8.382E+0
-1.670E-1	3.468E+0	8.496E+0
-1.638E-1	3.465E+0	8.515E+0
-1.638E-1	3.465E+0	8.473E+0
-1.654E-1	3.396E+0	8.408E+0
-1.686E-1	3.400E+0	8.541E+0
-1.605E-1	3.442E+0	8.451E+0
-1.638E-1	3.416E+0	8.528E+0
-1.654E-1	3.442E+0	8.515E+0
-1.686E-1	3.396E+0	8.509E+0
-1.605E-1	3.481E+0	8.528E+0
-1.638E-1	3.529E+0	8.600E+0
-1.654E-1	3.494E+0	8.434E+0
-1.670E-1	3.455E+0	8.421E+0
-1.638E-1	3.481E+0	8.571E+0
-1.670E-1	3.452E+0	8.496E+0
-1.703E-1	3.562E+0	8.480E+0
-1.686E-1	3.426E+0	8.528E+0
-1.638E-1	3.458E+0	8.451E+0
-1.638E-1	3.406E+0	8.541E+0
-1.670E-1	3.494E+0	8.580E+0
-1.670E-1	3.458E+0	8.489E+0
-1.654E-1	3.452E+0	8.454E+0
-1.622E-1	3.468E+0	8.506E+0
-1.686E-1	3.523E+0	8.541E+0
-1.670E-1	3.491E+0	8.561E+0
-1.638E-1	3.338E+0	8.489E+0
-1.605E-1	3.481E+0	8.473E+0
-1.670E-1	3.539E+0	8.528E+0
-1.670E-1	3.465E+0	8.541E+0
-1.638E-1	3.429E+0	8.502E+0
-1.638E-1	3.461E+0	8.447E+0
-1.686E-1	3.455E+0	8.541E+0
-1.686E-1	3.536E+0	8.551E+0
-1.654E-1	3.474E+0	8.408E+0
-1.686E-1	3.387E+0	8.629E+0
-1.654E-1	3.494E+0	8.574E+0
-1.703E-1	3.487E+0	8.626E+0
-1.638E-1	3.497E+0	8.535E+0
-1.654E-1	3.491E+0	8.493E+0
-1.670E-1	3.448E+0	8.554E+0
-1.686E-1	3.435E+0	8.554E+0
-1.638E-1	3.426E+0	8.425E+0
-1.638E-1	3.413E+0	8.626E+0
-1.686E-1	3.484E+0	8.558E+0
-1.719E-1	3.396E+0	8.499E+0
-1.654E-1	3.452E+0	8.525E+0
-1.654E-1	3.455E+0	8.379E+0
-1.670E-1	3.497E+0	8.506E+0
-1.686E-1	3.461E+0	8.554E+0
-1.654E-1	3.445E+0	8.457E+0
-1.654E-1	3.448E+0	8.538E+0
-1.670E-1	3.406E+0	8.609E+0
-1.670E-1	3.468E+0	8.483E+0
-1.622E-1	3.465E+0	8.467E+0
-1.638E-1	3.442E+0	8.496E+0
-1.654E-1	3.445E+0	8.464E+0
-1.686E-1	3.471E+0	8.476E+0
-1.670E-1	3.481E+0	8.509E+0
-1.670E-1	3.474E+0	8.603E+0
-1.686E-1	3.526E+0	8.538E+0
-1.703E-1	3.465E+0	8.476E+0
-1.638E-1	3.461E+0	8.525E+0
-1.638E-1	3.452E+0	8.525E+0
-1.654E-1	3.439E+0	8.509E+0
-1.670E-1	3.474E+0	8.489E+0
-1.622E-1	3.419E+0	8.480E+0
-1.654E-1	3.461E+0	8.584E+0
-1.686E-1	3.413E+0	8.421E+0
-1.686E-1	3.481E+0	8.515E+0
-1.654E-1	3.426E+0	8.502E+0
-1.654E-1	3.400E+0	8.606E+0
-1.654E-1	3.406E+0	8.460E+0
-1.703E-1	3.442E+0	8.567E+0
-1.622E-1	3.390E+0	8.571E+0
-1.605E-1	3.416E+0	8.554E+0
-1.654E-1	3.384E+0	8.460E+0
-1.703E-1	3.416E+0	8.464E+0
-1.654E-1	3.435E+0	8.502E+0
-1.638E-1	3.422E+0	8.421E+0
-1.670E-1	3.387E+0	8.483E+0
-1.670E-1	3.380E+0	8.457E+0
-1.638E-1	3.442E+0	8.451E+0
-1.638E-1	3.461E+0	8.499E+0
-1.670E-1	3.448E+0	8.512E+0
-1.654E-1	3.403E+0	8.493E+0
-1.638E-1	3.426E+0	8.489E+0
-1.622E-1	3.406E+0	8.486E+0
-1.686E-1	3.471E+0	8.613E+0
-1.654E-1	3.409E+0	8.467E+0
-1.638E-1	3.500E+0	8.457E+0
-1.654E-1	3.416E+0	8.412E+0
-1.638E-1	3.465E+0	8.428E+0
-1.670E-1	3.422E+0	8.382E+0
-1.654E-1	3.458E+0	8.389E+0
-1.638E-1	3.523E+0	8.574E+0
-1.670E-1	3.429E+0	8.457E+0
-1.686E-1	3.491E+0	8.512E+0
-1.622E-1	3.413E+0	8.483E+0
-1.638E-1	3.448E+0	8.373E+0
-1.654E-1	3.403E+0	8.532E+0
-1.670E-1	3.448E+0	8.548E+0
-1.622E-1	3.429E+0	8.489E+0
-1.638E-1	3.380E+0	8.554E+0
-1.703E-1	3.465E+0	8.451E+0
-1.654E-1	3.400E+0	8.399E+0
-1.638E-1	3.468E+0	8.389E+0
-1.622E-1	3.452E+0	8.486E+0
-1.670E-1	3.468E+0	8.551E+0
-1.703E-1	3.478E+0	8.645E+0
-1.638E-1	3.387E+0	8.564E+0
-1.654E-1	3.465E+0	8.425E+0
-1.670E-1	3.374E+0	8.441E+0
-1.638E-1	3.504E+0	8.489E+0
-1.670E-1	3.497E+0	8.438E+0
-1.638E-1	3.435E+0	8.473E+0
-1.654E-1	3.484E+0	8.402E+0
-1.686E-1	3.549E+0	8.554E+0
-1.654E-1	3.400E+0	8.603E+0
-1.638E-1	3.429E+0	8.597E+0
-1.670E-1	3.497E+0	8.480E+0
-1.686E-1	3.500E+0	8.451E+0
-1.638E-1	3.393E+0	8.538E+0
-1.670E-1	3.491E+0	8.554E+0
-1.686E-1	3.406E+0	8.476E+0
-1.686E-1	3.468E+0	8.600E+0
-1.638E-1	3.426E+0	8.395E+0
-1.638E-1	3.465E+0	8.525E+0
-1.670E-1	3.426E+0	8.476E+0
-1.670E-1	3.500E+0	8.473E+0
-1.638E-1	3.422E+0	8.444E+0
-1.654E-1	3.416E+0	8.408E+0
-1.686E-1	3.452E+0	8.480E+0
-1.670E-1	3.400E+0	8.519E+0
-1.654E-1	3.358E+0	8.493E+0
-1.654E-1	3.452E+0	8.584E+0
-1.654E-1	3.497E+0	8.597E+0
-1.703E-1	3.387E+0	8.532E+0
-1.638E-1	3.435E+0	8.460E+0
-1.638E-1	3.432E+0	8.538E+0
-1.686E-1	3.413E+0	8.525E+0
-1.654E-1	3.413E+0	8.476E+0
-1.654E-1	3.478E+0	8.464E+0
-1.638E-1	3.455E+0	8.551E+0
-1.654E-1	3.468E+0	8.535E+0
-1.686E-1	3.461E+0	8.528E+0
-1.638E-1	3.393E+0	8.444E+0
-1.654E-1	3.465E+0	8.447E+0
-1.638E-1	3.435E+0	8.522E+0
-1.686E-1	3.439E+0	8.655E+0
-1.638E-1	3.458E+0	8.561E+0
-1.622E-1	3.413E+0	8.538E+0
-1.654E-1	3.474E+0	8.561E+0
-1.670E-1	3.416E+0	8.571E+0
-1.670E-1	3.484E+0	8.493E+0
-1.654E-1	3.452E+0	8.532E+0
-1.654E-1	3.487E+0	8.476E+0
-1.670E-1	3.435E+0	8.538E+0
-1.654E-1	3.471E+0	8.467E+0
-1.605E-1	3.471E+0	8.502E+0
-1.670E-1	3.396E+0	8.525E+0
-1.686E-1	3.439E+0	8.373E+0
-1.622E-1	3.494E+0	8.506E+0
-1.622E-1	3.465E+0	8.558E+0
-1.670E-1	3.409E+0	8.493E+0
-1.686E-1	3.452E+0	8.574E+0
-1.622E-1	3.445E+0	8.460E+0
-1.638E-1	3.413E+0	8.499E+0
-1.670E-1	3.471E+0	8.567E+0
-1.686E-1	3.517E+0	8.551E+0
-1.654E-1	3.432E+0	8.528E+0
-1.622E-1	3.478E+0	8.483E+0
-1.654E-1	3.517E+0	8.502E+0
-1.686E-1	3.380E+0	8.451E+0
-1.654E-1	3.484E+0	8.707E+0
-1.654E-1	3.517E+0	8.408E+0
-1.686E-1	3.484E+0	8.535E+0
-1.686E-1	3.435E+0	8.522E+0
-1.638E-1	3.465E+0	8.532E+0
-1.638E-1	3.494E+0	8.512E+0
-1.670E-1	3.442E+0	8.408E+0
-1.686E-1	3.413E+0	8.428E+0
-1.622E-1	3.406E+0	8.528E+0
-1.638E-1	3.487E+0	8.519E+0
-1.686E-1	3.484E+0	8.512E+0
-1.670E-1	3.452E+0	8.431E+0
-1.638E-1	3.384E+0	8.392E+0
-1.654E-1	3.400E+0	8.496E+0
-1.654E-1	3.439E+0	8.580E+0
-1.703E-1	3.435E+0	8.454E+0
-1.638E-1	3.520E+0	8.528E+0
-1.638E-1	3.426E+0	8.535E+0
-1.670E-1	3.471E+0	8.554E+0
-1.654E-1	3.474E+0	8.502E+0
-1.638E-1	3.452E+0	8.421E+0
-1.654E-1	3.413E+0	8.402E+0
-1.686E-1	3.481E+0	8.538E+0
-1.670E-1	3.500E+0	8.509E+0
-1.670E-1	3.497E+0	8.567E+0
-1.638E-1	3.481E+0	8.480E+0
-1.719E-1	3.497E+0	8.460E+0
-1.703E-1	3.494E+0	8.473E+0
-1.638E-1	3.458E+0	8.476E+0
-1.638E-1	3.426E+0	8.457E+0
-1.654E-1	3.409E+0	8.331E+0
-1.686E-1	3.481E+0	8.532E+0
-1.622E-1	3.455E+0	8.360E+0
-1.654E-1	3.448E+0	8.489E+0
-1.686E-1	3.442E+0	8.509E+0
-1.686E-1	3.413E+0	8.457E+0
-1.670E-1	3.435E+0	8.402E+0
-1.654E-1	3.478E+0	8.577E+0
-1.686E-1	3.409E+0	8.405E+0
-1.670E-1	3.442E+0	8.554E+0
-1.654E-1	3.461E+0	8.541E+0
-1.638E-1	3.432E+0	8.509E+0
-1.670E-1	3.422E+0	8.480E+0
-1.670E-1	3.406E+0	8.551E+0
-1.654E-1	3.474E+0	8.525E+0
-1.654E-1	3.400E+0	8.515E+0
-1.654E-1	3.458E+0	8.470E+0
-1.686E-1	3.461E+0	8.502E+0
-1.654E-1	3.445E+0	8.545E+0
-1.638E-1	3.471E+0	8.541E+0
-1.686E-1	3.384E+0	8.470E+0
-1.703E-1	3.435E+0	8.629E+0
-1.670E-1	3.448E+0	8.415E+0
-1.654E-1	3.461E+0	8.483E+0
-1.670E-1	3.429E+0	8.386E+0
-1.670E-1	3.461E+0	8.366E+0
-1.638E-1	3.458E+0	8.496E+0
-1.654E-1	3.523E+0	8.405E+0
-1.654E-1	3.422E+0	8.587E+0
-1.686E-1	3.439E+0	8.567E+0
-1.638E-1	3.442E+0	8.392E+0
-1.638E-1	3.484E+0	8.486E+0
-1.654E-1	3.419E+0	8.467E+0
-1.670E-1	3.429E+0	8.476E+0
-1.654E-1	3.439E+0	8.473E+0
-1.670E-1	3.510E+0	8.441E+0
-1.686E-1	3.419E+0	8.522E+0
-1.670E-1	3.432E+0	8.548E+0
-1.686E-1	3.426E+0	8.519E+0
-1.654E-1	3.510E+0	8.541E+0
-1.686E-1	3.461E+0	8.415E+0
-1.703E-1	3.442E+0	8.460E+0
-1.654E-1	3.452E+0	8.425E+0
-1.622E-1	3.471E+0	8.457E+0
-1.670E-1	3.406E+0	8.369E+0
-1.670E-1	3.416E+0	8.525E+0
-1.638E-1	3.426E+0	8.363E+0
-1.654E-1	3.396E+0	8.515E+0
-1.654E-1	3.497E+0	8.493E+0
-1.703E-1	3.429E+0	8.525E+0
-1.638E-1	3.523E+0	8.577E+0
-1.654E-1	3.400E+0	8.538E+0
-1.670E-1	3.426E+0	8.480E+0
-1.654E-1	3.426E+0	8.502E+0
-1.638E-1	3.439E+0	8.506E+0
-1.638E-1	3.572E+0	8.496E+0
-1.654E-1	3.384E+0	8.564E+0
-1.703E-1	3.409E+0	8.506E+0
-1.654E-1	3.474E+0	8.451E+0
-1.638E-1	3.465E+0	8.567E+0
-1.686E-1	3.445E+0	8.545E+0
-1.703E-1	3.474E+0	8.408E+0
-1.638E-1	3.474E+0	8.483E+0
-1.622E-1	3.426E+0	8.470E+0
-1.686E-1	3.371E+0	8.486E+0
-1.654E-1	3.445E+0	8.324E+0
-1.654E-1	3.422E+0	8.506E+0
-1.638E-1	3.458E+0	8.541E+0
-1.686E-1	3.500E+0	8.528E+0
-1.670E-1	3.445E+0	8.464E+0
-1.670E-1	3.448E+0	8.486E+0
-1.638E-1	3.455E+0	8.476E+0
-1.703E-1	3.461E+0	8.483E+0
-1.686E-1	3.396E+0	8.584E+0
-1.638E-1	3.445E+0	8.545E+0
-1.638E-1	3.585E+0	8.441E+0
-1.686E-1	3.406E+0	8.548E+0
-1.654E-1	3.413E+0	8.464E+0
-1.654E-1	3.491E+0	8.519E+0
-1.638E-1	3.494E+0	8.538E+0
-1.670E-1	3.468E+0	8.541E+0
-1.670E-1	3.445E+0	8.447E+0
-1.654E-1	3.435E+0	8.502E+0
-1.622E-1	3.491E+0	8.489E+0
-1.670E-1	3.393E+0	8.467E+0
-1.686E-1	3.474E+0	8.379E+0
-1.638E-1	3.452E+0	8.496E+0
-1.622E-1	3.494E+0	8.493E+0
-1.670E-1	3.461E+0	8.476E+0
-1.686E-1	3.390E+0	8.502E+0
-1.654E-1	3.468E+0	8.535E+0
-1.654E-1	3.452E+0	8.431E+0
-1.654E-1	3.455E+0	8.515E+0
-1.703E-1	3.393E+0	8.493E+0
-1.670E-1	3.364E+0	8.457E+0
-1.638E-1	3.494E+0	8.425E+0
-1.654E-1	3.487E+0	8.457E+0
-1.654E-1	3.377E+0	8.480E+0
-1.670E-1	3.422E+0	8.431E+0
-1.654E-1	3.484E+0	8.522E+0
-1.670E-1	3.471E+0	8.363E+0
-1.686E-1	3.439E+0	8.425E+0
-1.654E-1	3.471E+0	8.609E+0
-1.638E-1	3.419E+0	8.473E+0
-1.670E-1	3.406E+0	8.600E+0
-1.654E-1	3.393E+0	8.379E+0
-1.622E-1	3.435E+0	8.483E+0
-1.638E-1	3.513E+0	8.525E+0
-1.670E-1	3.403E+0	8.369E+0
-1.686E-1	3.341E+0	8.558E+0
-1.654E-1	3.432E+0	8.386E+0
-1.638E-1	3.461E+0	8.483E+0
-1.638E-1	3.491E+0	8.496E+0
-1.670E-1	3.416E+0	8.489E+0
-1.670E-1	3.487E+0	8.464E+0
-1.654E-1	3.380E+0	8.343E+0
-1.670E-1	3.406E+0	8.451E+0
-1.703E-1	3.494E+0	8.512E+0
-1.622E-1	3.468E+0	8.476E+0
-1.638E-1	3.539E+0	8.412E+0
-1.703E-1	3.448E+0	8.528E+0
-1.670E-1	3.478E+0	8.460E+0
-1.638E-1	3.471E+0	8.399E+0
-1.638E-1	3.426E+0	8.399E+0
-1.686E-1	3.419E+0	8.535E+0
-1.703E-1	3.419E+0	8.441E+0
-1.654E-1	3.491E+0	8.486E+0
-1.654E-1	3.419E+0	8.454E+0
-1.654E-1	3.465E+0	8.522E+0
-1.686E-1	3.461E+0	8.532E+0
-1.654E-1	3.461E+0	8.519E+0
-1.638E-1	3.419E+0	8.493E+0
-1.670E-1	3.504E+0	8.603E+0
-1.703E-1	3.455E+0	8.441E+0
-1.622E-1	3.419E+0	8.425E+0
-1.638E-1	3.413E+0	8.580E+0
-1.670E-1	3.409E+0	8.476E+0
-1.686E-1	3.426E+0	8.438E+0
-1.654E-1	3.448E+0	8.421E+0
-1.622E-1	3.435E+0	8.476E+0
-1.638E-1	3.513E+0	8.509E+0
-1.686E-1	3.484E+0	8.389E+0
-1.638E-1	3.409E+0	8.363E+0
-1.622E-1	3.481E+0	8.425E+0
-1.670E-1	3.400E+0	8.386E+0
-1.686E-1	3.461E+0	8.515E+0
-1.638E-1	3.445E+0	8.438E+0
-1.654E-1	3.422E+0	8.532E+0
-1.686E-1	3.445E+0	8.502E+0
-1.654E-1	3.478E+0	8.460E+0
-1.654E-1	3.435E+0	8.473E+0
-1.638E-1	3.455E+0	8.431E+0
-1.654E-1	3.497E+0	8.418E+0
[truncated: 93,970 more rows]
