# Supplementary material for: Improved ANAP incorporation and VCF analysis reveal details of P2X7 current facilitation and a limited conformational interplay between ATP binding and the intracellular ballast domain
Source: eLife. 2023 Jan 4;12:e82479. doi: 10.7554/eLife.82479 (PMC9859053; doi:10.7554/eLife.82479)
Supplement: Figure 5—figure supplement 2—source data 1. [file elife-82479-fig5-figsupp2-data1.zip › Figure-5_figure-supplement-2_source-data-1/22m06/19.csv]

-5.025E-2	3.585E+0	8.506E+0
-5.187E-2	3.536E+0	8.421E+0
-5.187E-2	3.588E+0	8.499E+0
-5.349E-2	3.542E+0	8.473E+0
-5.025E-2	3.604E+0	8.541E+0
-5.187E-2	3.643E+0	8.415E+0
-5.349E-2	3.627E+0	8.561E+0
-4.700E-2	3.692E+0	8.464E+0
-4.862E-2	3.620E+0	8.512E+0
-5.187E-2	3.607E+0	8.438E+0
-5.187E-2	3.588E+0	8.408E+0
-4.862E-2	3.594E+0	8.431E+0
-4.862E-2	3.614E+0	8.386E+0
-5.349E-2	3.662E+0	8.574E+0
-5.025E-2	3.578E+0	8.467E+0
-4.700E-2	3.585E+0	8.451E+0
-5.187E-2	3.591E+0	8.580E+0
-5.349E-2	3.588E+0	8.405E+0
-5.187E-2	3.555E+0	8.314E+0
-5.187E-2	3.585E+0	8.509E+0
-5.025E-2	3.562E+0	8.444E+0
-5.187E-2	3.581E+0	8.467E+0
-5.349E-2	3.546E+0	8.470E+0
-4.700E-2	3.611E+0	8.457E+0
-5.187E-2	3.559E+0	8.522E+0
-5.511E-2	3.546E+0	8.467E+0
-5.349E-2	3.607E+0	8.525E+0
-4.862E-2	3.539E+0	8.441E+0
-4.862E-2	3.594E+0	8.412E+0
-5.025E-2	3.601E+0	8.538E+0
-5.187E-2	3.591E+0	8.379E+0
-5.025E-2	3.591E+0	8.502E+0
-4.862E-2	3.614E+0	8.428E+0
-5.187E-2	3.591E+0	8.506E+0
-5.025E-2	3.607E+0	8.434E+0
-5.025E-2	3.614E+0	8.483E+0
-4.862E-2	3.575E+0	8.460E+0
-5.349E-2	3.650E+0	8.558E+0
-5.187E-2	3.640E+0	8.366E+0
-5.025E-2	3.591E+0	8.496E+0
-5.187E-2	3.552E+0	8.447E+0
-5.187E-2	3.604E+0	8.571E+0
-5.511E-2	3.594E+0	8.499E+0
-4.862E-2	3.653E+0	8.515E+0
-5.187E-2	3.542E+0	8.438E+0
-5.349E-2	3.520E+0	8.480E+0
-5.187E-2	3.669E+0	8.609E+0
-4.700E-2	3.517E+0	8.444E+0
-5.187E-2	3.653E+0	8.415E+0
-5.187E-2	3.637E+0	8.438E+0
-4.862E-2	3.614E+0	8.600E+0
-5.025E-2	3.575E+0	8.499E+0
-4.862E-2	3.607E+0	8.421E+0
-5.511E-2	3.565E+0	8.522E+0
-5.349E-2	3.572E+0	8.561E+0
-5.025E-2	3.614E+0	8.525E+0
-5.025E-2	3.572E+0	8.528E+0
-5.349E-2	3.614E+0	8.519E+0
-5.511E-2	3.679E+0	8.434E+0
-4.538E-2	3.575E+0	8.460E+0
-5.025E-2	3.672E+0	8.405E+0
-5.187E-2	3.588E+0	8.457E+0
-5.349E-2	3.513E+0	8.493E+0
-5.025E-2	3.581E+0	8.438E+0
-5.025E-2	3.614E+0	8.441E+0
-5.349E-2	3.546E+0	8.457E+0
-5.187E-2	3.546E+0	8.395E+0
-5.025E-2	3.555E+0	8.444E+0
-5.187E-2	3.594E+0	8.408E+0
-5.349E-2	3.565E+0	8.483E+0
-5.187E-2	3.565E+0	8.279E+0
-4.862E-2	3.598E+0	8.522E+0
-5.025E-2	3.594E+0	8.496E+0
-5.349E-2	3.578E+0	8.451E+0
-5.025E-2	3.497E+0	8.567E+0
-4.862E-2	3.578E+0	8.395E+0
-5.025E-2	3.620E+0	8.447E+0
-5.349E-2	3.653E+0	8.444E+0
-5.349E-2	3.546E+0	8.460E+0
-5.025E-2	3.575E+0	8.515E+0
-4.862E-2	3.656E+0	8.441E+0
-5.349E-2	3.497E+0	8.457E+0
-5.025E-2	3.575E+0	8.506E+0
-4.700E-2	3.588E+0	8.343E+0
-5.025E-2	3.708E+0	8.363E+0
-5.187E-2	3.653E+0	8.412E+0
-5.349E-2	3.585E+0	8.431E+0
-4.862E-2	3.617E+0	8.376E+0
-4.862E-2	3.555E+0	8.506E+0
-5.187E-2	3.555E+0	8.480E+0
-5.187E-2	3.591E+0	8.457E+0
-4.862E-2	3.601E+0	8.584E+0
-4.700E-2	3.659E+0	8.486E+0
-5.187E-2	3.575E+0	8.444E+0
-5.511E-2	3.562E+0	8.535E+0
-4.862E-2	3.588E+0	8.480E+0
-5.187E-2	3.611E+0	8.405E+0
-5.187E-2	3.594E+0	8.415E+0
-5.187E-2	3.604E+0	8.571E+0
-5.025E-2	3.594E+0	8.399E+0
-5.025E-2	3.510E+0	8.444E+0
-5.511E-2	3.620E+0	8.496E+0
-5.025E-2	3.559E+0	8.476E+0
-4.862E-2	3.656E+0	8.457E+0
-5.187E-2	3.630E+0	8.499E+0
-5.025E-2	3.682E+0	8.519E+0
-5.187E-2	3.591E+0	8.434E+0
-4.862E-2	3.526E+0	8.415E+0
-5.187E-2	3.549E+0	8.489E+0
-5.187E-2	3.640E+0	8.480E+0
-5.187E-2	3.585E+0	8.509E+0
-4.862E-2	3.585E+0	8.389E+0
-5.187E-2	3.607E+0	8.593E+0
-5.349E-2	3.565E+0	8.519E+0
-5.349E-2	3.555E+0	8.457E+0
-4.862E-2	3.604E+0	8.476E+0
-5.187E-2	3.572E+0	8.415E+0
-5.349E-2	3.546E+0	8.460E+0
-5.187E-2	3.591E+0	8.467E+0
-4.700E-2	3.559E+0	8.444E+0
-5.187E-2	3.617E+0	8.402E+0
-5.511E-2	3.637E+0	8.502E+0
-5.187E-2	3.585E+0	8.454E+0
-4.700E-2	3.559E+0	8.405E+0
-5.349E-2	3.507E+0	8.447E+0
-5.187E-2	3.598E+0	8.343E+0
-5.187E-2	3.594E+0	8.502E+0
-4.700E-2	3.517E+0	8.486E+0
-4.862E-2	3.614E+0	8.567E+0
-5.187E-2	3.598E+0	8.480E+0
-5.187E-2	3.526E+0	8.467E+0
-5.025E-2	3.653E+0	8.499E+0
-4.700E-2	3.643E+0	8.334E+0
-5.511E-2	3.646E+0	8.356E+0
-5.349E-2	3.526E+0	8.441E+0
-4.538E-2	3.591E+0	8.551E+0
-5.025E-2	3.607E+0	8.493E+0
-5.187E-2	3.620E+0	8.376E+0
-5.349E-2	3.549E+0	8.476E+0
-4.700E-2	3.565E+0	8.447E+0
-5.025E-2	3.594E+0	8.460E+0
-5.187E-2	3.611E+0	8.464E+0
-4.862E-2	3.669E+0	8.343E+0
-4.862E-2	3.552E+0	8.399E+0
-5.349E-2	3.617E+0	8.460E+0
-5.349E-2	3.604E+0	8.447E+0
-5.187E-2	3.578E+0	8.447E+0
-4.862E-2	3.575E+0	8.386E+0
-5.025E-2	3.682E+0	8.431E+0
-5.187E-2	3.546E+0	8.402E+0
-5.349E-2	3.562E+0	8.473E+0
-5.187E-2	3.581E+0	8.532E+0
-5.187E-2	3.581E+0	8.558E+0
-5.187E-2	3.585E+0	8.451E+0
-5.511E-2	3.565E+0	8.447E+0
-4.862E-2	3.650E+0	8.434E+0
-4.700E-2	3.601E+0	8.454E+0
-5.511E-2	3.601E+0	8.425E+0
-5.187E-2	3.575E+0	8.441E+0
-5.025E-2	3.594E+0	8.512E+0
-5.187E-2	3.562E+0	8.392E+0
-5.187E-2	3.578E+0	8.538E+0
-5.025E-2	3.539E+0	8.457E+0
-5.025E-2	3.523E+0	8.395E+0
-5.187E-2	3.555E+0	8.412E+0
-5.187E-2	3.555E+0	8.476E+0
-5.187E-2	3.682E+0	8.288E+0
-4.862E-2	3.594E+0	8.431E+0
-5.187E-2	3.562E+0	8.489E+0
-5.187E-2	3.575E+0	8.480E+0
-5.187E-2	3.529E+0	8.480E+0
-4.700E-2	3.598E+0	8.363E+0
-4.862E-2	3.581E+0	8.496E+0
-5.349E-2	3.568E+0	8.493E+0
-5.349E-2	3.578E+0	8.499E+0
-4.862E-2	3.614E+0	8.321E+0
-5.187E-2	3.675E+0	8.434E+0
-5.187E-2	3.542E+0	8.337E+0
-5.187E-2	3.565E+0	8.499E+0
-4.700E-2	3.643E+0	8.405E+0
-5.025E-2	3.672E+0	8.528E+0
-5.187E-2	3.559E+0	8.392E+0
-5.187E-2	3.568E+0	8.412E+0
-4.862E-2	3.517E+0	8.402E+0
-5.025E-2	3.604E+0	8.421E+0
-5.187E-2	3.656E+0	8.476E+0
-5.187E-2	3.601E+0	8.451E+0
-4.862E-2	3.643E+0	8.382E+0
-4.862E-2	3.620E+0	8.386E+0
-5.187E-2	3.526E+0	8.451E+0
-5.187E-2	3.588E+0	8.376E+0
-4.862E-2	3.585E+0	8.470E+0
-4.862E-2	3.591E+0	8.545E+0
-5.187E-2	3.588E+0	8.438E+0
-5.349E-2	3.614E+0	8.454E+0
-4.862E-2	3.591E+0	8.408E+0
-4.862E-2	3.585E+0	8.629E+0
-5.187E-2	3.500E+0	8.506E+0
-5.511E-2	3.575E+0	8.467E+0
-5.025E-2	3.552E+0	8.447E+0
-4.862E-2	3.637E+0	8.457E+0
-5.187E-2	3.559E+0	8.340E+0
-5.349E-2	3.585E+0	8.483E+0
-5.025E-2	3.662E+0	8.395E+0
-5.187E-2	3.611E+0	8.392E+0
-5.187E-2	3.578E+0	8.460E+0
-5.349E-2	3.659E+0	8.476E+0
-4.862E-2	3.607E+0	8.428E+0
-4.700E-2	3.646E+0	8.460E+0
-5.511E-2	3.552E+0	8.382E+0
-5.187E-2	3.507E+0	8.363E+0
-5.025E-2	3.539E+0	8.350E+0
-5.025E-2	3.675E+0	8.356E+0
-5.187E-2	3.555E+0	8.509E+0
-5.187E-2	3.568E+0	8.434E+0
-4.700E-2	3.594E+0	8.434E+0
-5.025E-2	3.598E+0	8.408E+0
-5.673E-2	3.559E+0	8.512E+0
-5.349E-2	3.601E+0	8.561E+0
-5.025E-2	3.653E+0	8.496E+0
-5.025E-2	3.497E+0	8.499E+0
-5.025E-2	3.549E+0	8.434E+0
-5.187E-2	3.604E+0	8.447E+0
-5.025E-2	3.559E+0	8.340E+0
-5.187E-2	3.601E+0	8.564E+0
-5.025E-2	3.565E+0	8.356E+0
-5.187E-2	3.568E+0	8.379E+0
-4.700E-2	3.601E+0	8.428E+0
-5.187E-2	3.591E+0	8.460E+0
-5.025E-2	3.549E+0	8.545E+0
-5.187E-2	3.562E+0	8.415E+0
-4.862E-2	3.500E+0	8.282E+0
-4.862E-2	3.529E+0	8.347E+0
-5.187E-2	3.536E+0	8.418E+0
-5.187E-2	3.565E+0	8.629E+0
-5.025E-2	3.598E+0	8.532E+0
-5.187E-2	3.565E+0	8.538E+0
-5.349E-2	3.585E+0	8.541E+0
-5.025E-2	3.513E+0	8.369E+0
-4.862E-2	3.624E+0	8.240E+0
-5.025E-2	3.559E+0	8.438E+0
-5.187E-2	3.656E+0	8.408E+0
-5.187E-2	3.581E+0	8.483E+0
-4.700E-2	3.598E+0	8.434E+0
-5.025E-2	3.536E+0	8.509E+0
-5.187E-2	3.562E+0	8.489E+0
-5.187E-2	3.575E+0	8.366E+0
-4.862E-2	3.611E+0	8.395E+0
-4.862E-2	3.568E+0	8.480E+0
-5.025E-2	3.572E+0	8.392E+0
-5.187E-2	3.598E+0	8.519E+0
-4.862E-2	3.594E+0	8.460E+0
-5.025E-2	3.572E+0	8.395E+0
-5.349E-2	3.539E+0	8.428E+0
-5.349E-2	3.542E+0	8.347E+0
-4.862E-2	3.523E+0	8.347E+0
-4.538E-2	3.533E+0	8.444E+0
-5.349E-2	3.601E+0	8.373E+0
-5.349E-2	3.588E+0	8.493E+0
-4.862E-2	3.572E+0	8.331E+0
-5.187E-2	3.653E+0	8.321E+0
-5.025E-2	3.633E+0	8.457E+0
-5.187E-2	3.568E+0	8.347E+0
-4.862E-2	3.637E+0	8.408E+0
-5.025E-2	3.614E+0	8.412E+0
-5.349E-2	3.552E+0	8.428E+0
-5.349E-2	3.640E+0	8.356E+0
-5.025E-2	3.594E+0	8.373E+0
-5.025E-2	3.565E+0	8.301E+0
-5.511E-2	3.607E+0	8.421E+0
-5.025E-2	3.679E+0	8.428E+0
-4.862E-2	3.601E+0	8.373E+0
-4.862E-2	3.604E+0	8.366E+0
-5.187E-2	3.536E+0	8.454E+0
-5.187E-2	3.510E+0	8.308E+0
-4.700E-2	3.682E+0	8.321E+0
-4.862E-2	3.539E+0	8.425E+0
-5.187E-2	3.546E+0	8.447E+0
-5.025E-2	3.565E+0	8.347E+0
-5.025E-2	3.601E+0	8.525E+0
-5.025E-2	3.565E+0	8.470E+0
-5.511E-2	3.588E+0	8.412E+0
-5.187E-2	3.611E+0	8.548E+0
-4.538E-2	3.604E+0	8.415E+0
-5.025E-2	3.585E+0	8.402E+0
-5.025E-2	3.637E+0	8.311E+0
-5.187E-2	3.627E+0	8.428E+0
-4.862E-2	3.575E+0	8.434E+0
-5.187E-2	3.653E+0	8.408E+0
-5.187E-2	3.640E+0	8.512E+0
-5.025E-2	3.598E+0	8.412E+0
-5.025E-2	3.546E+0	8.373E+0
-4.862E-2	3.565E+0	8.425E+0
-5.187E-2	3.565E+0	8.386E+0
-5.349E-2	3.536E+0	8.408E+0
-5.025E-2	3.542E+0	8.415E+0
-4.862E-2	3.529E+0	8.395E+0
-5.025E-2	3.607E+0	8.447E+0
-5.511E-2	3.578E+0	8.506E+0
-4.862E-2	3.562E+0	8.425E+0
-5.025E-2	3.533E+0	8.434E+0
-5.349E-2	3.585E+0	8.460E+0
-5.187E-2	3.542E+0	8.321E+0
-5.187E-2	3.620E+0	8.382E+0
-4.862E-2	3.659E+0	8.561E+0
-5.349E-2	3.568E+0	8.347E+0
-5.187E-2	3.523E+0	8.496E+0
-5.187E-2	3.581E+0	8.366E+0
-5.025E-2	3.552E+0	8.275E+0
-5.511E-2	3.588E+0	8.460E+0
-5.187E-2	3.565E+0	8.405E+0
-4.862E-2	3.572E+0	8.415E+0
-5.025E-2	3.517E+0	8.395E+0
-5.349E-2	3.598E+0	8.327E+0
-5.511E-2	3.604E+0	8.454E+0
-5.025E-2	3.507E+0	8.554E+0
-5.025E-2	3.607E+0	8.438E+0
-5.349E-2	3.565E+0	8.431E+0
-5.349E-2	3.578E+0	8.457E+0
-4.862E-2	3.507E+0	8.415E+0
-5.025E-2	3.546E+0	8.538E+0
-5.187E-2	3.594E+0	8.178E+0
-4.862E-2	3.575E+0	8.392E+0
-5.025E-2	3.539E+0	8.331E+0
-5.025E-2	3.601E+0	8.343E+0
-5.187E-2	3.510E+0	8.386E+0
-5.025E-2	3.598E+0	8.467E+0
-5.025E-2	3.585E+0	8.356E+0
-5.187E-2	3.653E+0	8.447E+0
-5.187E-2	3.601E+0	8.506E+0
-5.349E-2	3.581E+0	8.402E+0
-4.862E-2	3.585E+0	8.431E+0
-4.700E-2	3.533E+0	8.395E+0
-5.187E-2	3.552E+0	8.441E+0
-5.025E-2	3.601E+0	8.506E+0
-4.700E-2	3.552E+0	8.460E+0
-5.025E-2	3.568E+0	8.366E+0
-5.349E-2	3.510E+0	8.331E+0
-5.349E-2	3.542E+0	8.402E+0
-4.700E-2	3.630E+0	8.428E+0
-4.862E-2	3.542E+0	8.460E+0
-5.511E-2	3.578E+0	8.454E+0
-5.349E-2	3.585E+0	8.434E+0
-5.025E-2	3.627E+0	8.447E+0
-5.025E-2	3.539E+0	8.470E+0
-5.187E-2	3.552E+0	8.386E+0
-5.187E-2	3.494E+0	8.373E+0
-4.862E-2	3.517E+0	8.395E+0
-4.862E-2	3.546E+0	8.522E+0
-5.025E-2	3.607E+0	8.447E+0
-5.349E-2	3.539E+0	8.441E+0
-5.187E-2	3.650E+0	8.266E+0
-4.862E-2	3.526E+0	8.451E+0
-5.511E-2	3.575E+0	8.318E+0
-5.187E-2	3.520E+0	8.425E+0
-4.700E-2	3.575E+0	8.392E+0
-5.025E-2	3.549E+0	8.405E+0
-5.511E-2	3.633E+0	8.434E+0
-5.025E-2	3.627E+0	8.392E+0
-5.187E-2	3.627E+0	8.275E+0
-5.187E-2	3.585E+0	8.386E+0
-5.349E-2	3.620E+0	8.379E+0
-5.187E-2	3.594E+0	8.340E+0
-4.700E-2	3.581E+0	8.476E+0
-4.700E-2	3.565E+0	8.428E+0
-5.025E-2	3.601E+0	8.331E+0
-5.349E-2	3.526E+0	8.382E+0
-4.862E-2	3.594E+0	8.412E+0
-5.025E-2	3.478E+0	8.457E+0
-5.187E-2	3.585E+0	8.386E+0
-5.187E-2	3.672E+0	8.334E+0
-4.862E-2	3.517E+0	8.240E+0
-4.700E-2	3.526E+0	8.376E+0
-5.187E-2	3.630E+0	8.350E+0
-5.187E-2	3.585E+0	8.347E+0
-5.025E-2	3.552E+0	8.454E+0
-5.187E-2	3.478E+0	8.386E+0
-5.187E-2	3.526E+0	8.464E+0
-5.349E-2	3.500E+0	8.389E+0
-4.862E-2	3.520E+0	8.272E+0
-5.025E-2	3.591E+0	8.327E+0
-5.511E-2	3.517E+0	8.288E+0
-5.349E-2	3.568E+0	8.347E+0
-4.862E-2	3.594E+0	8.454E+0
-5.025E-2	3.474E+0	8.337E+0
-5.187E-2	3.497E+0	8.467E+0
-5.025E-2	3.585E+0	8.512E+0
-4.862E-2	3.575E+0	8.347E+0
-5.187E-2	3.546E+0	8.386E+0
-5.187E-2	3.539E+0	8.421E+0
-5.349E-2	3.468E+0	8.434E+0
-5.187E-2	3.562E+0	8.558E+0
-4.862E-2	3.533E+0	8.318E+0
-5.187E-2	3.562E+0	8.376E+0
-5.511E-2	3.611E+0	8.350E+0
-5.025E-2	3.588E+0	8.311E+0
-5.187E-2	3.523E+0	8.373E+0
-5.187E-2	3.523E+0	8.331E+0
-5.025E-2	3.507E+0	8.262E+0
-4.862E-2	3.523E+0	8.334E+0
-5.187E-2	3.559E+0	8.360E+0
-5.187E-2	3.529E+0	8.444E+0
-5.349E-2	3.559E+0	8.246E+0
-4.700E-2	3.643E+0	8.353E+0
-4.862E-2	3.598E+0	8.441E+0
-5.349E-2	3.594E+0	8.324E+0
-5.187E-2	3.536E+0	8.347E+0
-4.700E-2	3.588E+0	8.324E+0
-5.025E-2	3.513E+0	8.321E+0
-5.187E-2	3.474E+0	8.337E+0
-5.025E-2	3.594E+0	8.509E+0
-5.187E-2	3.581E+0	8.337E+0
-4.862E-2	3.533E+0	8.425E+0
-5.349E-2	3.559E+0	8.402E+0
-5.511E-2	3.588E+0	8.395E+0
-4.862E-2	3.546E+0	8.379E+0
-5.025E-2	3.614E+0	8.360E+0
-5.511E-2	3.546E+0	8.486E+0
-5.349E-2	3.620E+0	8.295E+0
-4.700E-2	3.546E+0	8.331E+0
-5.025E-2	3.562E+0	8.480E+0
-5.187E-2	3.578E+0	8.438E+0
-5.187E-2	3.529E+0	8.350E+0
-5.025E-2	3.585E+0	8.324E+0
-5.187E-2	3.601E+0	8.337E+0
-5.187E-2	3.559E+0	8.405E+0
-5.187E-2	3.555E+0	8.369E+0
-5.025E-2	3.578E+0	8.318E+0
-5.187E-2	3.588E+0	8.408E+0
-5.349E-2	3.562E+0	8.321E+0
-5.511E-2	3.494E+0	8.421E+0
-5.025E-2	3.611E+0	8.259E+0
-4.538E-2	3.575E+0	8.321E+0
-5.349E-2	3.526E+0	8.288E+0
-5.349E-2	3.520E+0	8.382E+0
-4.862E-2	3.546E+0	8.451E+0
-5.025E-2	3.594E+0	8.405E+0
-5.511E-2	3.517E+0	8.246E+0
-5.187E-2	3.468E+0	8.412E+0
-5.025E-2	3.471E+0	8.454E+0
-4.862E-2	3.500E+0	8.314E+0
-5.025E-2	3.614E+0	8.428E+0
-5.187E-2	3.607E+0	8.399E+0
-4.862E-2	3.494E+0	8.402E+0
-4.862E-2	3.533E+0	8.318E+0
-5.187E-2	3.624E+0	8.308E+0
-4.862E-2	3.607E+0	8.321E+0
-4.862E-2	3.507E+0	8.412E+0
-5.187E-2	3.510E+0	8.434E+0
-5.349E-2	3.617E+0	8.392E+0
-5.349E-2	3.562E+0	8.318E+0
-4.700E-2	3.607E+0	8.356E+0
-4.862E-2	3.607E+0	8.356E+0
-5.187E-2	3.555E+0	8.405E+0
-5.349E-2	3.568E+0	8.425E+0
-5.025E-2	3.526E+0	8.337E+0
-5.187E-2	3.578E+0	8.382E+0
-5.187E-2	3.598E+0	8.324E+0
-4.862E-2	3.562E+0	8.428E+0
-5.025E-2	3.523E+0	8.340E+0
-5.025E-2	3.552E+0	8.324E+0
-5.187E-2	3.565E+0	8.318E+0
-5.349E-2	3.542E+0	8.240E+0
-4.862E-2	3.617E+0	8.259E+0
-5.187E-2	3.520E+0	8.369E+0
-5.349E-2	3.581E+0	8.369E+0
-5.349E-2	3.513E+0	8.347E+0
-5.025E-2	3.591E+0	8.425E+0
-5.025E-2	3.565E+0	8.275E+0
-5.349E-2	3.523E+0	8.444E+0
-5.025E-2	3.491E+0	8.337E+0
-5.187E-2	3.549E+0	8.399E+0
-4.862E-2	3.552E+0	8.314E+0
-5.025E-2	3.448E+0	8.373E+0
-5.349E-2	3.529E+0	8.285E+0
-5.025E-2	3.504E+0	8.334E+0
-4.700E-2	3.491E+0	8.376E+0
-4.862E-2	3.604E+0	8.382E+0
-5.025E-2	3.536E+0	8.337E+0
-5.187E-2	3.549E+0	8.373E+0
-4.862E-2	3.562E+0	8.240E+0
-5.349E-2	3.643E+0	8.227E+0
-5.349E-2	3.552E+0	8.434E+0
-4.700E-2	3.559E+0	8.331E+0
-4.862E-2	3.491E+0	8.350E+0
-5.187E-2	3.581E+0	8.350E+0
-5.349E-2	3.555E+0	8.353E+0
-4.862E-2	3.614E+0	8.285E+0
-5.025E-2	3.617E+0	8.395E+0
-5.025E-2	3.627E+0	8.415E+0
-5.025E-2	3.594E+0	8.363E+0
-5.187E-2	3.562E+0	8.311E+0
-5.025E-2	3.520E+0	8.386E+0
-5.349E-2	3.523E+0	8.360E+0
-5.511E-2	3.585E+0	8.282E+0
-4.700E-2	3.452E+0	8.392E+0
-5.025E-2	3.572E+0	8.402E+0
-5.349E-2	3.504E+0	8.389E+0
-5.025E-2	3.562E+0	8.340E+0
-5.187E-2	3.510E+0	8.386E+0
-4.862E-2	3.562E+0	8.386E+0
-5.349E-2	3.526E+0	8.305E+0
-5.025E-2	3.513E+0	8.314E+0
-5.187E-2	3.588E+0	8.301E+0
-4.862E-2	3.594E+0	8.350E+0
-5.025E-2	3.555E+0	8.275E+0
-5.511E-2	3.533E+0	8.288E+0
-5.187E-2	3.549E+0	8.434E+0
-5.025E-2	3.491E+0	8.305E+0
-5.349E-2	3.539E+0	8.275E+0
-5.025E-2	3.510E+0	8.246E+0
-4.862E-2	3.594E+0	8.318E+0
-5.187E-2	3.504E+0	8.337E+0
-5.187E-2	3.529E+0	8.331E+0
-5.511E-2	3.555E+0	8.207E+0
-5.025E-2	3.500E+0	8.275E+0
-4.862E-2	3.607E+0	8.275E+0
-5.511E-2	3.604E+0	8.249E+0
-5.187E-2	3.549E+0	8.301E+0
-4.862E-2	3.568E+0	8.262E+0
-5.025E-2	3.555E+0	8.327E+0
-5.187E-2	3.585E+0	8.340E+0
-5.187E-2	3.513E+0	8.457E+0
-4.862E-2	3.487E+0	8.340E+0
-5.025E-2	3.620E+0	8.418E+0
-5.187E-2	3.565E+0	8.282E+0
-5.187E-2	3.568E+0	8.337E+0
-4.700E-2	3.504E+0	8.353E+0
-5.025E-2	3.604E+0	8.356E+0
-4.862E-2	3.546E+0	8.360E+0
-5.349E-2	3.517E+0	8.366E+0
-4.700E-2	3.581E+0	8.285E+0
-5.187E-2	3.581E+0	8.356E+0
-5.511E-2	3.611E+0	8.395E+0
-5.025E-2	3.565E+0	8.382E+0
-4.700E-2	3.568E+0	8.285E+0
-5.025E-2	3.559E+0	8.379E+0
-5.349E-2	3.559E+0	8.331E+0
-5.187E-2	3.526E+0	8.373E+0
-5.187E-2	3.520E+0	8.369E+0
-5.025E-2	3.549E+0	8.389E+0
-5.187E-2	3.572E+0	8.305E+0
-5.187E-2	3.546E+0	8.311E+0
-4.862E-2	3.520E+0	8.227E+0
-5.025E-2	3.549E+0	8.363E+0
-5.187E-2	3.497E+0	8.350E+0
-5.511E-2	3.581E+0	8.301E+0
-4.700E-2	3.533E+0	8.363E+0
-4.862E-2	3.539E+0	8.301E+0
-5.349E-2	3.487E+0	8.321E+0
-5.349E-2	3.533E+0	8.308E+0
-5.025E-2	3.646E+0	8.431E+0
-4.862E-2	3.601E+0	8.356E+0
-5.025E-2	3.552E+0	8.311E+0
-5.349E-2	3.533E+0	8.373E+0
-4.862E-2	3.539E+0	8.288E+0
-5.349E-2	3.539E+0	8.350E+0
-5.349E-2	3.555E+0	8.217E+0
-5.349E-2	3.504E+0	8.347E+0
-5.025E-2	3.539E+0	8.288E+0
-4.862E-2	3.546E+0	8.259E+0
-5.511E-2	3.555E+0	8.318E+0
-5.187E-2	3.568E+0	8.298E+0
-4.862E-2	3.549E+0	8.314E+0
-5.025E-2	3.549E+0	8.311E+0
-5.349E-2	3.497E+0	8.369E+0
-5.349E-2	3.682E+0	8.295E+0
-4.700E-2	3.487E+0	8.243E+0
-5.187E-2	3.620E+0	8.373E+0
-5.349E-2	3.546E+0	8.292E+0
-5.187E-2	3.562E+0	8.395E+0
-5.025E-2	3.565E+0	8.262E+0
-5.025E-2	3.510E+0	8.230E+0
-5.187E-2	3.487E+0	8.395E+0
-5.349E-2	3.520E+0	8.353E+0
-4.862E-2	3.620E+0	8.249E+0
-5.025E-2	3.601E+0	8.308E+0
-5.025E-2	3.533E+0	8.418E+0
-5.349E-2	3.601E+0	8.240E+0
-4.862E-2	3.539E+0	8.288E+0
-5.025E-2	3.497E+0	8.340E+0
-5.349E-2	3.555E+0	8.256E+0
-5.187E-2	3.552E+0	8.292E+0
-4.700E-2	3.549E+0	8.240E+0
-5.187E-2	3.552E+0	8.253E+0
-5.349E-2	3.552E+0	8.421E+0
-5.187E-2	3.546E+0	8.386E+0
-4.862E-2	3.494E+0	8.363E+0
-5.025E-2	3.520E+0	8.311E+0
-5.187E-2	3.533E+0	8.386E+0
-5.349E-2	3.575E+0	8.272E+0
-5.025E-2	3.529E+0	8.217E+0
-4.862E-2	3.568E+0	8.373E+0
-5.349E-2	3.607E+0	8.366E+0
-5.025E-2	3.594E+0	8.431E+0
-4.862E-2	3.542E+0	8.292E+0
-5.025E-2	3.614E+0	8.382E+0
-5.511E-2	3.517E+0	8.301E+0
-5.187E-2	3.517E+0	8.230E+0
-4.862E-2	3.565E+0	8.275E+0
-4.862E-2	3.539E+0	8.314E+0
-5.025E-2	3.552E+0	8.282E+0
-5.187E-2	3.539E+0	8.275E+0
-5.187E-2	3.504E+0	8.275E+0
-4.862E-2	3.601E+0	8.321E+0
-5.349E-2	3.627E+0	8.334E+0
-5.187E-2	3.507E+0	8.318E+0
-4.862E-2	3.536E+0	8.340E+0
-4.862E-2	3.552E+0	8.418E+0
-5.349E-2	3.562E+0	8.327E+0
-5.025E-2	3.565E+0	8.340E+0
-4.862E-2	3.513E+0	8.331E+0
-5.025E-2	3.442E+0	8.269E+0
-5.187E-2	3.562E+0	8.282E+0
-5.187E-2	3.471E+0	8.318E+0
-5.025E-2	3.572E+0	8.214E+0
-5.187E-2	3.507E+0	8.236E+0
-5.349E-2	3.611E+0	8.337E+0
-5.187E-2	3.465E+0	8.308E+0
-5.025E-2	3.432E+0	8.308E+0
-5.025E-2	3.585E+0	8.447E+0
-5.025E-2	3.542E+0	8.395E+0
-5.025E-2	3.523E+0	8.275E+0
-5.187E-2	3.504E+0	8.301E+0
-4.862E-2	3.452E+0	8.334E+0
-5.349E-2	3.513E+0	8.275E+0
-5.187E-2	3.552E+0	8.331E+0
-5.025E-2	3.565E+0	8.366E+0
-5.187E-2	3.607E+0	8.496E+0
-5.511E-2	3.559E+0	8.356E+0
-5.187E-2	3.601E+0	8.343E+0
-4.700E-2	3.546E+0	8.285E+0
-5.187E-2	3.555E+0	8.337E+0
-5.511E-2	3.504E+0	8.246E+0
-5.187E-2	3.568E+0	8.353E+0
-4.700E-2	3.588E+0	8.292E+0
-4.862E-2	3.620E+0	8.249E+0
-5.187E-2	3.578E+0	8.499E+0
-5.187E-2	3.529E+0	8.347E+0
-5.187E-2	3.549E+0	8.262E+0
-5.349E-2	3.575E+0	8.399E+0
-5.349E-2	3.533E+0	8.308E+0
-5.187E-2	3.572E+0	8.379E+0
-5.025E-2	3.494E+0	8.282E+0
-4.862E-2	3.533E+0	8.379E+0
-5.187E-2	3.549E+0	8.321E+0
-5.349E-2	3.552E+0	8.298E+0
-4.700E-2	3.497E+0	8.340E+0
-5.025E-2	3.497E+0	8.308E+0
-5.187E-2	3.539E+0	8.256E+0
-5.349E-2	3.542E+0	8.246E+0
-5.025E-2	3.542E+0	8.308E+0
-5.025E-2	3.643E+0	8.451E+0
-5.349E-2	3.529E+0	8.279E+0
-5.025E-2	3.491E+0	8.272E+0
-5.025E-2	3.507E+0	8.282E+0
-4.862E-2	3.468E+0	8.194E+0
-5.511E-2	3.568E+0	8.321E+0
-5.187E-2	3.539E+0	8.298E+0
-4.862E-2	3.552E+0	8.340E+0
-5.025E-2	3.533E+0	8.318E+0
-5.187E-2	3.507E+0	8.288E+0
-5.511E-2	3.513E+0	8.321E+0
-5.025E-2	3.520E+0	8.347E+0
-4.862E-2	3.546E+0	8.262E+0
-5.349E-2	3.549E+0	8.292E+0
-5.349E-2	3.617E+0	8.295E+0
-4.862E-2	3.491E+0	8.389E+0
-4.862E-2	3.520E+0	8.402E+0
-5.187E-2	3.471E+0	8.311E+0
-5.349E-2	3.559E+0	8.321E+0
-5.187E-2	3.510E+0	8.146E+0
-5.025E-2	3.581E+0	8.253E+0
-5.187E-2	3.513E+0	8.340E+0
-5.349E-2	3.578E+0	8.259E+0
-5.025E-2	3.478E+0	8.301E+0
-4.700E-2	3.546E+0	8.194E+0
-5.349E-2	3.588E+0	8.272E+0
-4.862E-2	3.510E+0	8.223E+0
-4.862E-2	3.500E+0	8.347E+0
-5.025E-2	3.633E+0	8.337E+0
-5.349E-2	3.591E+0	8.318E+0
-5.187E-2	3.478E+0	8.360E+0
-5.349E-2	3.614E+0	8.272E+0
-4.700E-2	3.591E+0	8.301E+0
-5.349E-2	3.588E+0	8.347E+0
-5.187E-2	3.575E+0	8.353E+0
-5.025E-2	3.572E+0	8.275E+0
-4.862E-2	3.601E+0	8.292E+0
-5.349E-2	3.539E+0	8.389E+0
-5.511E-2	3.546E+0	8.321E+0
-4.862E-2	3.526E+0	8.149E+0
-4.862E-2	3.555E+0	8.373E+0
-5.349E-2	3.484E+0	8.305E+0
-5.349E-2	3.546E+0	8.353E+0
-5.025E-2	3.591E+0	8.262E+0
-4.700E-2	3.468E+0	8.288E+0
-5.187E-2	3.507E+0	8.266E+0
-5.511E-2	3.507E+0	8.230E+0
-4.862E-2	3.442E+0	8.269E+0
-4.862E-2	3.500E+0	8.321E+0
-5.187E-2	3.565E+0	8.259E+0
-5.187E-2	3.533E+0	8.298E+0
-4.862E-2	3.529E+0	8.298E+0
-5.025E-2	3.510E+0	8.321E+0
-5.349E-2	3.572E+0	8.223E+0
-5.187E-2	3.598E+0	8.373E+0
-4.862E-2	3.585E+0	8.311E+0
-4.700E-2	3.546E+0	8.434E+0
-5.187E-2	3.513E+0	8.295E+0
-5.511E-2	3.588E+0	8.353E+0
-4.700E-2	3.478E+0	8.321E+0
-4.862E-2	3.507E+0	8.298E+0
-5.349E-2	3.513E+0	8.236E+0
-5.025E-2	3.565E+0	8.369E+0
-4.862E-2	3.500E+0	8.402E+0
-4.862E-2	3.474E+0	8.532E+0
-5.025E-2	3.507E+0	8.295E+0
-5.187E-2	3.617E+0	8.418E+0
-5.025E-2	3.594E+0	8.298E+0
-4.700E-2	3.523E+0	8.292E+0
-5.025E-2	3.500E+0	8.288E+0
-5.187E-2	3.591E+0	8.305E+0
-5.025E-2	3.533E+0	8.272E+0
-4.862E-2	3.630E+0	8.314E+0
-5.349E-2	3.542E+0	8.279E+0
-5.349E-2	3.455E+0	8.275E+0
-5.025E-2	3.559E+0	8.343E+0
-5.025E-2	3.510E+0	8.214E+0
-5.349E-2	3.581E+0	8.133E+0
-5.187E-2	3.542E+0	8.373E+0
-4.862E-2	3.465E+0	8.331E+0
-5.025E-2	3.562E+0	8.249E+0
-5.025E-2	3.497E+0	8.292E+0
-5.187E-2	3.507E+0	8.412E+0
-5.025E-2	3.500E+0	8.327E+0
-5.025E-2	3.568E+0	8.379E+0
-5.025E-2	3.549E+0	8.308E+0
-5.511E-2	3.507E+0	8.259E+0
-4.862E-2	3.568E+0	8.181E+0
-5.025E-2	3.546E+0	8.285E+0
-5.187E-2	3.526E+0	8.311E+0
-5.349E-2	3.478E+0	8.253E+0
-4.862E-2	3.461E+0	8.402E+0
-5.025E-2	3.604E+0	8.223E+0
-5.349E-2	3.481E+0	8.343E+0
-5.187E-2	3.559E+0	8.220E+0
-4.862E-2	3.448E+0	8.369E+0
-5.187E-2	3.562E+0	8.217E+0
-5.349E-2	3.604E+0	8.279E+0
-5.511E-2	3.562E+0	8.382E+0
-4.862E-2	3.529E+0	8.214E+0
-5.025E-2	3.549E+0	8.334E+0
-5.349E-2	3.536E+0	8.321E+0
-5.349E-2	3.523E+0	8.343E+0
-5.187E-2	3.578E+0	8.292E+0
-4.862E-2	3.591E+0	8.311E+0
-5.025E-2	3.601E+0	8.275E+0
-5.349E-2	3.474E+0	8.233E+0
-4.862E-2	3.533E+0	8.301E+0
-4.700E-2	3.542E+0	8.327E+0
-5.349E-2	3.478E+0	8.282E+0
-5.187E-2	3.568E+0	8.318E+0
-4.862E-2	3.523E+0	8.353E+0
-5.025E-2	3.491E+0	8.227E+0
-5.187E-2	3.536E+0	8.246E+0
-5.187E-2	3.549E+0	8.376E+0
-5.025E-2	3.559E+0	8.337E+0
-5.025E-2	3.568E+0	8.292E+0
-5.349E-2	3.581E+0	8.292E+0
-5.349E-2	3.552E+0	8.327E+0
-5.025E-2	3.474E+0	8.285E+0
-4.862E-2	3.507E+0	8.324E+0
-5.349E-2	3.526E+0	8.301E+0
-5.187E-2	3.478E+0	8.262E+0
-4.700E-2	3.520E+0	8.223E+0
-5.187E-2	3.494E+0	8.301E+0
-5.187E-2	3.546E+0	8.269E+0
-5.349E-2	3.565E+0	8.318E+0
-5.187E-2	3.494E+0	8.243E+0
-5.025E-2	3.523E+0	8.168E+0
-5.187E-2	3.611E+0	8.275E+0
-5.187E-2	3.536E+0	8.392E+0
-4.862E-2	3.520E+0	8.343E+0
-4.862E-2	3.468E+0	8.256E+0
-5.349E-2	3.432E+0	8.233E+0
-5.349E-2	3.510E+0	8.308E+0
-4.700E-2	3.491E+0	8.204E+0
-5.025E-2	3.517E+0	8.210E+0
-5.187E-2	3.575E+0	8.279E+0
-5.187E-2	3.517E+0	8.269E+0
-4.862E-2	3.539E+0	8.198E+0
-4.700E-2	3.529E+0	8.191E+0
-5.187E-2	3.542E+0	8.230E+0
-5.187E-2	3.481E+0	8.207E+0
-5.025E-2	3.452E+0	8.246E+0
-5.025E-2	3.487E+0	8.301E+0
-5.349E-2	3.504E+0	8.207E+0
-5.025E-2	3.529E+0	8.214E+0
-4.700E-2	3.565E+0	8.305E+0
-5.025E-2	3.510E+0	8.327E+0
-5.349E-2	3.591E+0	8.418E+0
-5.187E-2	3.565E+0	8.233E+0
-4.862E-2	3.562E+0	8.395E+0
-5.025E-2	3.523E+0	8.395E+0
-5.187E-2	3.601E+0	8.253E+0
-5.187E-2	3.565E+0	8.356E+0
-5.025E-2	3.594E+0	8.340E+0
-5.025E-2	3.542E+0	8.314E+0
-5.511E-2	3.517E+0	8.236E+0
-5.349E-2	3.533E+0	8.220E+0
-5.025E-2	3.591E+0	8.314E+0
-5.025E-2	3.539E+0	8.324E+0
-5.511E-2	3.601E+0	8.288E+0
-5.349E-2	3.500E+0	8.233E+0
-4.862E-2	3.549E+0	8.350E+0
-5.025E-2	3.578E+0	8.337E+0
-5.349E-2	3.565E+0	8.194E+0
-5.349E-2	3.591E+0	8.282E+0
-4.700E-2	3.594E+0	8.236E+0
-5.025E-2	3.575E+0	8.356E+0
-5.349E-2	3.487E+0	8.272E+0
-5.025E-2	3.520E+0	8.334E+0
-4.862E-2	3.568E+0	8.301E+0
-5.025E-2	3.523E+0	8.262E+0
-5.349E-2	3.504E+0	8.334E+0
-5.187E-2	3.523E+0	8.233E+0
-4.862E-2	3.497E+0	8.301E+0
-5.025E-2	3.533E+0	8.376E+0
-5.025E-2	3.507E+0	8.285E+0
-5.349E-2	3.520E+0	8.256E+0
-4.862E-2	3.578E+0	8.285E+0
-5.187E-2	3.575E+0	8.269E+0
-5.511E-2	3.478E+0	8.434E+0
-5.187E-2	3.555E+0	8.272E+0
-5.025E-2	3.507E+0	8.356E+0
-5.187E-2	3.517E+0	8.207E+0
-5.511E-2	3.575E+0	8.308E+0
-5.349E-2	3.523E+0	8.350E+0
-4.700E-2	3.494E+0	8.256E+0
-4.700E-2	3.536E+0	8.217E+0
-5.187E-2	3.500E+0	8.295E+0
-5.025E-2	3.517E+0	8.262E+0
-4.862E-2	3.594E+0	8.292E+0
-5.025E-2	3.536E+0	8.298E+0
-5.187E-2	3.549E+0	8.214E+0
-5.187E-2	3.578E+0	8.292E+0
-5.025E-2	3.510E+0	8.204E+0
-4.700E-2	3.552E+0	8.321E+0
-5.349E-2	3.478E+0	8.185E+0
-5.025E-2	3.523E+0	8.236E+0
-5.025E-2	3.526E+0	8.246E+0
-4.862E-2	3.565E+0	8.334E+0
-5.187E-2	3.568E+0	8.353E+0
-5.349E-2	3.539E+0	8.240E+0
-5.025E-2	3.536E+0	8.285E+0
-5.187E-2	3.536E+0	8.214E+0
-5.349E-2	3.513E+0	8.266E+0
-5.349E-2	3.465E+0	8.379E+0
-5.025E-2	3.507E+0	8.269E+0
-5.025E-2	3.585E+0	8.298E+0
-5.349E-2	3.526E+0	8.236E+0
-5.349E-2	3.542E+0	8.233E+0
-4.700E-2	3.455E+0	8.207E+0
-5.025E-2	3.513E+0	8.243E+0
-5.187E-2	3.513E+0	8.350E+0
-5.025E-2	3.555E+0	8.318E+0
-4.862E-2	3.504E+0	8.259E+0
-5.025E-2	3.455E+0	8.259E+0
-5.349E-2	3.484E+0	8.292E+0
-5.349E-2	3.529E+0	8.292E+0
-5.025E-2	3.546E+0	8.298E+0
-5.025E-2	3.520E+0	8.204E+0
-5.187E-2	3.533E+0	8.210E+0
-5.187E-2	3.507E+0	8.305E+0
-5.025E-2	3.565E+0	8.318E+0
-5.025E-2	3.510E+0	8.298E+0
-5.187E-2	3.481E+0	8.360E+0
-5.187E-2	3.559E+0	8.353E+0
-4.862E-2	3.588E+0	8.172E+0
-5.025E-2	3.546E+0	8.233E+0
-5.349E-2	3.549E+0	8.285E+0
-5.349E-2	3.555E+0	8.275E+0
-5.025E-2	3.529E+0	8.295E+0
-5.025E-2	3.513E+0	8.279E+0
-5.349E-2	3.504E+0	8.337E+0
-5.025E-2	3.510E+0	8.210E+0
-4.862E-2	3.439E+0	8.266E+0
-5.187E-2	3.533E+0	8.230E+0
-5.187E-2	3.500E+0	8.210E+0
-5.511E-2	3.461E+0	8.295E+0
-4.862E-2	3.588E+0	8.246E+0
-4.700E-2	3.536E+0	8.243E+0
-5.187E-2	3.542E+0	8.185E+0
-5.349E-2	3.500E+0	8.162E+0
-4.700E-2	3.536E+0	8.305E+0
-5.187E-2	3.536E+0	8.272E+0
-5.187E-2	3.432E+0	8.188E+0
-5.025E-2	3.529E+0	8.282E+0
-4.700E-2	3.481E+0	8.227E+0
-4.862E-2	3.588E+0	8.191E+0
-5.511E-2	3.491E+0	8.185E+0
-4.862E-2	3.510E+0	8.279E+0
-5.025E-2	3.494E+0	8.110E+0
-5.025E-2	3.552E+0	8.256E+0
-5.187E-2	3.533E+0	8.334E+0
-5.187E-2	3.500E+0	8.256E+0
-4.862E-2	3.604E+0	8.210E+0
-5.187E-2	3.494E+0	8.256E+0
-5.025E-2	3.513E+0	8.360E+0
-5.349E-2	3.594E+0	8.305E+0
-4.862E-2	3.510E+0	8.324E+0
-5.025E-2	3.507E+0	8.243E+0
-5.349E-2	3.562E+0	8.210E+0
-5.187E-2	3.507E+0	8.240E+0
-5.025E-2	3.526E+0	8.363E+0
-4.700E-2	3.546E+0	8.159E+0
-5.349E-2	3.487E+0	8.321E+0
-5.025E-2	3.517E+0	8.204E+0
-5.025E-2	3.500E+0	8.146E+0
-4.862E-2	3.539E+0	8.243E+0
-5.187E-2	3.484E+0	8.178E+0
-5.349E-2	3.468E+0	8.324E+0
-4.862E-2	3.468E+0	8.295E+0
-4.862E-2	3.533E+0	8.230E+0
-5.349E-2	3.646E+0	8.269E+0
-5.187E-2	3.487E+0	8.272E+0
-5.187E-2	3.481E+0	8.217E+0
-5.187E-2	3.572E+0	8.227E+0
-5.349E-2	3.562E+0	8.266E+0
-5.025E-2	3.591E+0	8.282E+0
-4.538E-2	3.565E+0	8.230E+0
-5.187E-2	3.546E+0	8.301E+0
-5.349E-2	3.474E+0	8.233E+0
-5.349E-2	3.458E+0	8.198E+0
-4.862E-2	3.555E+0	8.279E+0
-4.862E-2	3.484E+0	8.337E+0
-5.187E-2	3.520E+0	8.175E+0
-5.349E-2	3.572E+0	8.214E+0
-5.187E-2	3.445E+0	8.279E+0
-4.700E-2	3.575E+0	8.236E+0
-5.349E-2	3.526E+0	8.233E+0
-5.187E-2	3.520E+0	8.331E+0
-4.862E-2	3.504E+0	8.136E+0
-4.862E-2	3.484E+0	8.259E+0
-5.187E-2	3.504E+0	8.308E+0
-5.187E-2	3.559E+0	8.249E+0
-4.862E-2	3.539E+0	8.301E+0
-4.700E-2	3.568E+0	8.220E+0
-5.187E-2	3.572E+0	8.249E+0
-5.511E-2	3.533E+0	8.353E+0
-4.700E-2	3.559E+0	8.269E+0
-5.187E-2	3.539E+0	8.321E+0
-5.187E-2	3.513E+0	8.139E+0
-5.349E-2	3.517E+0	8.204E+0
-4.862E-2	3.517E+0	8.071E+0
-4.862E-2	3.529E+0	8.188E+0
-5.511E-2	3.523E+0	8.185E+0
-5.511E-2	3.497E+0	8.282E+0
-4.862E-2	3.510E+0	8.305E+0
-5.187E-2	3.494E+0	8.217E+0
-5.025E-2	3.520E+0	8.253E+0
-5.187E-2	3.552E+0	8.327E+0
-4.700E-2	3.549E+0	8.243E+0
-4.862E-2	3.562E+0	8.188E+0
-5.187E-2	3.504E+0	8.292E+0
-5.187E-2	3.497E+0	8.175E+0
-5.187E-2	3.555E+0	8.253E+0
-4.862E-2	3.465E+0	8.236E+0
-5.187E-2	3.542E+0	8.223E+0
-5.349E-2	3.481E+0	8.331E+0
-5.025E-2	3.461E+0	8.275E+0
-5.025E-2	3.458E+0	8.249E+0
-5.187E-2	3.552E+0	8.214E+0
-5.187E-2	3.546E+0	8.275E+0
-4.700E-2	3.562E+0	8.321E+0
-5.025E-2	3.536E+0	8.168E+0
-5.349E-2	3.526E+0	8.266E+0
-5.187E-2	3.500E+0	8.327E+0
-4.862E-2	3.497E+0	8.434E+0
-5.187E-2	3.546E+0	8.240E+0
-5.025E-2	3.494E+0	8.340E+0
-5.349E-2	3.520E+0	8.181E+0
-5.025E-2	3.478E+0	8.246E+0
-4.700E-2	3.520E+0	8.266E+0
-5.349E-2	3.474E+0	8.214E+0
-5.349E-2	3.536E+0	8.214E+0
-4.700E-2	3.458E+0	8.210E+0
-5.187E-2	3.559E+0	8.311E+0
-5.187E-2	3.529E+0	8.259E+0
-5.187E-2	3.497E+0	8.305E+0
-5.025E-2	3.510E+0	8.220E+0
-4.862E-2	3.588E+0	8.282E+0
-5.187E-2	3.568E+0	8.188E+0
-5.511E-2	3.604E+0	8.292E+0
-5.025E-2	3.539E+0	8.236E+0
-4.862E-2	3.575E+0	8.266E+0
-5.349E-2	3.513E+0	8.272E+0
-5.025E-2	3.549E+0	8.188E+0
-5.187E-2	3.491E+0	8.282E+0
-5.025E-2	3.565E+0	8.207E+0
-5.349E-2	3.497E+0	8.318E+0
-5.349E-2	3.565E+0	8.253E+0
-5.025E-2	3.533E+0	8.279E+0
-4.862E-2	3.517E+0	8.159E+0
-5.349E-2	3.494E+0	8.243E+0
-5.025E-2	3.533E+0	8.256E+0
-5.025E-2	3.536E+0	8.288E+0
-5.025E-2	3.536E+0	8.217E+0
-5.349E-2	3.474E+0	8.214E+0
-5.187E-2	3.471E+0	8.172E+0
-4.862E-2	3.513E+0	8.220E+0
-5.187E-2	3.575E+0	8.308E+0
-5.349E-2	3.578E+0	8.236E+0
-5.349E-2	3.478E+0	8.373E+0
-5.025E-2	3.588E+0	8.236E+0
-4.862E-2	3.523E+0	8.207E+0
-5.187E-2	3.549E+0	8.246E+0
-5.187E-2	3.504E+0	8.249E+0
-4.862E-2	3.539E+0	8.240E+0
-4.862E-2	3.549E+0	8.233E+0
-5.187E-2	3.575E+0	8.214E+0
-5.349E-2	3.536E+0	8.123E+0
-4.862E-2	3.552E+0	8.191E+0
-4.862E-2	3.526E+0	8.123E+0
-5.187E-2	3.526E+0	8.236E+0
-5.349E-2	3.568E+0	8.155E+0
-4.862E-2	3.500E+0	8.269E+0
-5.025E-2	3.517E+0	8.366E+0
-5.349E-2	3.523E+0	8.233E+0
-5.349E-2	3.533E+0	8.331E+0
-4.862E-2	3.442E+0	8.253E+0
-5.025E-2	3.562E+0	8.230E+0
-5.349E-2	3.484E+0	8.210E+0
-5.187E-2	3.491E+0	8.347E+0
-4.700E-2	3.555E+0	8.350E+0
-4.862E-2	3.552E+0	8.243E+0
-5.025E-2	3.539E+0	8.272E+0
-5.187E-2	3.500E+0	8.262E+0
-4.862E-2	3.474E+0	8.308E+0
-5.025E-2	3.504E+0	8.233E+0
-5.187E-2	3.536E+0	8.292E+0
-5.187E-2	3.536E+0	8.198E+0
-4.700E-2	3.568E+0	8.298E+0
-4.862E-2	3.536E+0	8.223E+0
-5.025E-2	3.520E+0	8.266E+0
-5.349E-2	3.536E+0	8.262E+0
-5.025E-2	3.529E+0	8.227E+0
-4.862E-2	3.500E+0	8.204E+0
-5.187E-2	3.523E+0	8.149E+0
-5.187E-2	3.429E+0	8.253E+0
-4.862E-2	3.507E+0	8.292E+0
-4.862E-2	3.565E+0	8.246E+0
-5.025E-2	3.507E+0	8.253E+0
-5.187E-2	3.588E+0	8.288E+0
-4.862E-2	3.497E+0	8.230E+0
-4.862E-2	3.497E+0	8.178E+0
-5.349E-2	3.523E+0	8.240E+0
-5.511E-2	3.510E+0	8.259E+0
-5.025E-2	3.510E+0	8.253E+0
-5.025E-2	3.478E+0	8.201E+0
-4.862E-2	3.510E+0	8.279E+0
-5.511E-2	3.630E+0	8.146E+0
-4.700E-2	3.578E+0	8.259E+0
-5.187E-2	3.552E+0	8.259E+0
-5.187E-2	3.552E+0	8.188E+0
-5.349E-2	3.526E+0	8.139E+0
-4.700E-2	3.533E+0	8.253E+0
-4.862E-2	3.507E+0	8.256E+0
-5.187E-2	3.546E+0	8.207E+0
-5.187E-2	3.529E+0	8.129E+0
-4.862E-2	3.507E+0	8.240E+0
-4.700E-2	3.520E+0	8.256E+0
-5.349E-2	3.536E+0	8.292E+0
-5.349E-2	3.588E+0	8.207E+0
-4.862E-2	3.552E+0	8.259E+0
-5.025E-2	3.578E+0	8.198E+0
-5.187E-2	3.536E+0	8.220E+0
-5.187E-2	3.555E+0	8.204E+0
-4.862E-2	3.539E+0	8.288E+0
-5.187E-2	3.533E+0	8.311E+0
-5.349E-2	3.585E+0	8.240E+0
-5.511E-2	3.517E+0	8.165E+0
-5.025E-2	3.555E+0	8.266E+0
-4.862E-2	3.542E+0	8.288E+0
-5.187E-2	3.646E+0	8.230E+0
-5.187E-2	3.585E+0	8.233E+0
-5.025E-2	3.396E+0	8.350E+0
-5.025E-2	3.536E+0	8.256E+0
-5.187E-2	3.523E+0	8.116E+0
-5.349E-2	3.575E+0	8.175E+0
-5.187E-2	3.591E+0	8.266E+0
-5.025E-2	3.529E+0	8.356E+0
-5.025E-2	3.497E+0	8.227E+0
-5.187E-2	3.542E+0	8.188E+0
-5.025E-2	3.555E+0	8.204E+0
-5.187E-2	3.500E+0	8.295E+0
-5.187E-2	3.484E+0	8.191E+0
-5.511E-2	3.601E+0	8.285E+0
-5.025E-2	3.536E+0	8.207E+0
-4.862E-2	3.585E+0	8.301E+0
-5.349E-2	3.539E+0	8.207E+0
-5.511E-2	3.461E+0	8.347E+0
-5.025E-2	3.517E+0	8.256E+0
-5.025E-2	3.510E+0	8.266E+0
-5.349E-2	3.526E+0	8.162E+0
-5.025E-2	3.497E+0	8.279E+0
-5.025E-2	3.581E+0	8.113E+0
-5.187E-2	3.517E+0	8.146E+0
-5.349E-2	3.497E+0	8.194E+0
-5.187E-2	3.507E+0	8.233E+0
-5.025E-2	3.523E+0	8.227E+0
-4.862E-2	3.500E+0	8.233E+0
-5.349E-2	3.513E+0	8.272E+0
-5.349E-2	3.565E+0	8.233E+0
-4.862E-2	3.575E+0	8.327E+0
-5.025E-2	3.542E+0	8.272E+0
-5.187E-2	3.568E+0	8.301E+0
-5.349E-2	3.497E+0	8.207E+0
-5.025E-2	3.487E+0	8.243E+0
-5.025E-2	3.555E+0	8.249E+0
-5.187E-2	3.529E+0	8.266E+0
-5.187E-2	3.526E+0	8.292E+0
-4.862E-2	3.491E+0	8.236E+0
-5.187E-2	3.529E+0	8.181E+0
-5.349E-2	3.513E+0	8.165E+0
-5.511E-2	3.536E+0	8.201E+0
-4.538E-2	3.552E+0	8.210E+0
-4.862E-2	3.526E+0	8.100E+0
-5.187E-2	3.559E+0	8.126E+0
-5.187E-2	3.607E+0	8.204E+0
-5.187E-2	3.533E+0	8.201E+0
-4.862E-2	3.529E+0	8.324E+0
-5.511E-2	3.562E+0	8.155E+0
-5.349E-2	3.513E+0	8.207E+0
-5.025E-2	3.471E+0	8.155E+0
-5.187E-2	3.458E+0	8.282E+0
-5.187E-2	3.481E+0	8.256E+0
-5.349E-2	3.536E+0	8.249E+0
-5.187E-2	3.484E+0	8.204E+0
-5.025E-2	3.568E+0	8.146E+0
-5.349E-2	3.523E+0	8.230E+0
-5.511E-2	3.513E+0	8.366E+0
-5.349E-2	3.555E+0	8.236E+0
-5.187E-2	3.572E+0	8.236E+0
-5.511E-2	3.500E+0	8.279E+0
-5.349E-2	3.520E+0	8.142E+0
-4.862E-2	3.575E+0	8.240E+0
-4.700E-2	3.539E+0	8.249E+0
-5.187E-2	3.529E+0	8.285E+0
-5.511E-2	3.578E+0	8.331E+0
-4.862E-2	3.517E+0	8.298E+0
-5.025E-2	3.555E+0	8.087E+0
-5.025E-2	3.494E+0	8.159E+0
-5.349E-2	3.526E+0	8.308E+0
-4.862E-2	3.523E+0	8.217E+0
-5.025E-2	3.559E+0	8.220E+0
-5.187E-2	3.504E+0	8.223E+0
-5.187E-2	3.575E+0	8.201E+0
-4.862E-2	3.513E+0	8.116E+0
-5.025E-2	3.529E+0	8.243E+0
-5.349E-2	3.614E+0	8.181E+0
-5.187E-2	3.465E+0	8.133E+0
-4.862E-2	3.559E+0	8.223E+0
-4.862E-2	3.546E+0	8.207E+0
-5.187E-2	3.533E+0	8.275E+0
-5.349E-2	3.575E+0	8.133E+0
-4.862E-2	3.572E+0	8.272E+0
-5.025E-2	3.455E+0	8.172E+0
-5.187E-2	3.549E+0	8.256E+0
-5.025E-2	3.604E+0	8.331E+0
-4.700E-2	3.481E+0	8.288E+0
-5.187E-2	3.458E+0	8.155E+0
-5.349E-2	3.601E+0	8.269E+0
-5.187E-2	3.549E+0	8.149E+0
-5.187E-2	3.445E+0	8.191E+0
-5.187E-2	3.562E+0	8.149E+0
-5.025E-2	3.513E+0	8.152E+0
-5.187E-2	3.465E+0	8.207E+0
-5.187E-2	3.465E+0	8.230E+0
-5.025E-2	3.504E+0	8.214E+0
-5.349E-2	3.517E+0	8.292E+0
-5.349E-2	3.555E+0	8.198E+0
-4.862E-2	3.520E+0	8.175E+0
-5.187E-2	3.604E+0	8.210E+0
-5.187E-2	3.565E+0	8.207E+0
-5.349E-2	3.497E+0	8.269E+0
-4.862E-2	3.507E+0	8.175E+0
-5.025E-2	3.542E+0	8.311E+0
-5.349E-2	3.546E+0	8.159E+0
-5.349E-2	3.452E+0	8.165E+0
-5.187E-2	3.497E+0	8.194E+0
-5.025E-2	3.513E+0	8.220E+0
-5.025E-2	3.572E+0	8.139E+0
-5.025E-2	3.484E+0	8.266E+0
-5.025E-2	3.484E+0	8.253E+0
-5.025E-2	3.513E+0	8.220E+0
-5.025E-2	3.526E+0	8.305E+0
-5.349E-2	3.520E+0	8.123E+0
-5.025E-2	3.507E+0	8.272E+0
-5.025E-2	3.465E+0	8.146E+0
-5.349E-2	3.526E+0	8.175E+0
-5.187E-2	3.559E+0	8.142E+0
-5.025E-2	3.384E+0	8.175E+0
-5.187E-2	3.491E+0	8.220E+0
-5.511E-2	3.517E+0	8.412E+0
-5.349E-2	3.507E+0	8.175E+0
-4.700E-2	3.555E+0	8.149E+0
-4.700E-2	3.559E+0	8.210E+0
-5.349E-2	3.572E+0	8.110E+0
-5.349E-2	3.591E+0	8.220E+0
-5.025E-2	3.458E+0	8.185E+0
-5.025E-2	3.474E+0	8.188E+0
-5.511E-2	3.491E+0	8.152E+0
-5.187E-2	3.474E+0	8.214E+0
-4.700E-2	3.478E+0	8.230E+0
-5.025E-2	3.504E+0	8.185E+0
-5.349E-2	3.565E+0	8.188E+0
-5.511E-2	3.504E+0	8.233E+0
-4.862E-2	3.559E+0	8.194E+0
-4.862E-2	3.542E+0	8.292E+0
-5.349E-2	3.504E+0	8.253E+0
-5.673E-2	3.585E+0	8.301E+0
-4.700E-2	3.565E+0	8.214E+0
-5.025E-2	3.523E+0	8.175E+0
-5.511E-2	3.458E+0	8.246E+0
-5.187E-2	3.471E+0	8.233E+0
-4.862E-2	3.458E+0	8.220E+0
-4.862E-2	3.536E+0	8.311E+0
-5.187E-2	3.517E+0	8.272E+0
-5.511E-2	3.572E+0	8.097E+0
-5.025E-2	3.487E+0	8.220E+0
-4.862E-2	3.513E+0	8.210E+0
-5.349E-2	3.484E+0	8.181E+0
-5.187E-2	3.442E+0	8.334E+0
-4.862E-2	3.478E+0	8.240E+0
-4.862E-2	3.510E+0	8.201E+0
-5.349E-2	3.559E+0	8.129E+0
-5.187E-2	3.484E+0	8.292E+0
-5.025E-2	3.465E+0	8.210E+0
-5.025E-2	3.494E+0	8.178E+0
-5.187E-2	3.504E+0	8.308E+0
-5.349E-2	3.533E+0	8.230E+0
-5.187E-2	3.468E+0	8.279E+0
-4.862E-2	3.578E+0	8.249E+0
-5.349E-2	3.481E+0	8.155E+0
-5.187E-2	3.630E+0	8.133E+0
-5.187E-2	3.513E+0	8.249E+0
-4.862E-2	3.497E+0	8.285E+0
-5.187E-2	3.585E+0	8.214E+0
-5.187E-2	3.504E+0	8.249E+0
-5.025E-2	3.507E+0	8.198E+0
-5.187E-2	3.390E+0	8.162E+0
-5.349E-2	3.549E+0	8.201E+0
-5.187E-2	3.487E+0	8.240E+0
-4.862E-2	3.549E+0	8.110E+0
-5.025E-2	3.491E+0	8.220E+0
-5.025E-2	3.484E+0	8.266E+0
-5.349E-2	3.529E+0	8.191E+0
-5.025E-2	3.478E+0	8.363E+0
-5.349E-2	3.471E+0	8.181E+0
-5.511E-2	3.517E+0	8.210E+0
-4.700E-2	3.491E+0	8.194E+0
-5.025E-2	3.581E+0	8.233E+0
-5.025E-2	3.526E+0	8.149E+0
-5.349E-2	3.565E+0	8.246E+0
-5.349E-2	3.513E+0	8.133E+0
-5.025E-2	3.491E+0	8.272E+0
-5.349E-2	3.461E+0	8.269E+0
-5.025E-2	3.474E+0	8.272E+0
-5.187E-2	3.526E+0	8.181E+0
-4.862E-2	3.517E+0	8.168E+0
-5.025E-2	3.494E+0	8.133E+0
-5.025E-2	3.526E+0	8.123E+0
-5.187E-2	3.474E+0	8.324E+0
-4.862E-2	3.523E+0	8.207E+0
-5.025E-2	3.445E+0	8.136E+0
-5.349E-2	3.572E+0	8.259E+0
-5.187E-2	3.523E+0	8.311E+0
-4.862E-2	3.471E+0	8.191E+0
-4.700E-2	3.552E+0	8.198E+0
-5.187E-2	3.536E+0	8.246E+0
-5.349E-2	3.513E+0	8.113E+0
-4.862E-2	3.474E+0	8.129E+0
-5.187E-2	3.533E+0	8.210E+0
-5.187E-2	3.536E+0	8.256E+0
-5.349E-2	3.539E+0	8.191E+0
-4.862E-2	3.507E+0	8.240E+0
-5.025E-2	3.542E+0	8.194E+0
-5.187E-2	3.484E+0	8.142E+0
-5.187E-2	3.549E+0	8.152E+0
-5.187E-2	3.546E+0	8.191E+0
-4.862E-2	3.555E+0	8.188E+0
-5.187E-2	3.497E+0	8.259E+0
-5.187E-2	3.578E+0	8.146E+0
-5.349E-2	3.552E+0	8.220E+0
-5.025E-2	3.504E+0	8.129E+0
-5.349E-2	3.474E+0	8.259E+0
-5.349E-2	3.520E+0	8.065E+0
-5.187E-2	3.591E+0	8.136E+0
-5.025E-2	3.481E+0	8.279E+0
-5.187E-2	3.448E+0	8.123E+0
-5.349E-2	3.565E+0	8.204E+0
-5.187E-2	3.549E+0	8.175E+0
-5.025E-2	3.504E+0	8.204E+0
-5.349E-2	3.552E+0	8.207E+0
-4.862E-2	3.419E+0	8.126E+0
-5.187E-2	3.523E+0	8.035E+0
-4.700E-2	3.468E+0	8.301E+0
-5.349E-2	3.461E+0	8.149E+0
-5.187E-2	3.491E+0	8.149E+0
-4.862E-2	3.523E+0	8.259E+0
-4.862E-2	3.526E+0	8.204E+0
-5.349E-2	3.536E+0	8.191E+0
-5.187E-2	3.487E+0	8.084E+0
-5.025E-2	3.491E+0	8.210E+0
-4.862E-2	3.581E+0	8.288E+0
-5.187E-2	3.510E+0	8.253E+0
-5.349E-2	3.416E+0	8.210E+0
-4.862E-2	3.539E+0	8.168E+0
-4.862E-2	3.500E+0	8.282E+0
-5.349E-2	3.523E+0	8.214E+0
-5.349E-2	3.523E+0	8.314E+0
-4.700E-2	3.542E+0	8.340E+0
-4.862E-2	3.565E+0	8.188E+0
-5.349E-2	3.507E+0	8.262E+0
-5.025E-2	3.494E+0	8.253E+0
-5.187E-2	3.478E+0	8.126E+0
-4.862E-2	3.513E+0	8.107E+0
-5.187E-2	3.559E+0	8.204E+0
-5.025E-2	3.513E+0	8.142E+0
-5.025E-2	3.539E+0	8.285E+0
-4.862E-2	3.614E+0	8.223E+0
-5.349E-2	3.429E+0	8.055E+0
-5.187E-2	3.458E+0	8.220E+0
-4.862E-2	3.442E+0	8.188E+0
-5.025E-2	3.500E+0	8.103E+0
-5.349E-2	3.565E+0	8.116E+0
-5.187E-2	3.465E+0	8.110E+0
-5.025E-2	3.504E+0	8.142E+0
-4.862E-2	3.510E+0	8.077E+0
-5.025E-2	3.559E+0	8.155E+0
-5.187E-2	3.572E+0	8.039E+0
-4.862E-2	3.536E+0	8.120E+0
-5.025E-2	3.536E+0	8.191E+0
-5.187E-2	3.526E+0	8.172E+0
-5.349E-2	3.500E+0	8.146E+0
-4.862E-2	3.484E+0	8.155E+0
-5.025E-2	3.474E+0	8.236E+0
-5.349E-2	3.468E+0	8.194E+0
-5.187E-2	3.562E+0	8.087E+0
-4.862E-2	3.559E+0	8.084E+0
-4.862E-2	3.588E+0	8.181E+0
-5.187E-2	3.539E+0	8.266E+0
-5.349E-2	3.520E+0	8.198E+0
-4.862E-2	3.497E+0	8.188E+0
-4.862E-2	3.484E+0	8.243E+0
-5.025E-2	3.581E+0	8.249E+0
-5.349E-2	3.542E+0	8.100E+0
-4.700E-2	3.523E+0	8.142E+0
-4.862E-2	3.507E+0	8.227E+0
-5.349E-2	3.539E+0	8.188E+0
-5.025E-2	3.481E+0	8.146E+0
-5.025E-2	3.504E+0	8.279E+0
-4.700E-2	3.517E+0	8.243E+0
-5.187E-2	3.484E+0	8.188E+0
-5.349E-2	3.559E+0	8.152E+0
-5.025E-2	3.565E+0	8.081E+0
-4.700E-2	3.526E+0	8.172E+0
-5.025E-2	3.546E+0	8.246E+0
-5.187E-2	3.497E+0	8.165E+0
-4.862E-2	3.471E+0	8.266E+0
-5.025E-2	3.513E+0	8.230E+0
-5.349E-2	3.533E+0	8.165E+0
-5.187E-2	3.526E+0	8.181E+0
-5.025E-2	3.426E+0	8.178E+0
-5.025E-2	3.578E+0	8.207E+0
-5.187E-2	3.445E+0	8.318E+0
-5.025E-2	3.419E+0	8.181E+0
-4.862E-2	3.504E+0	8.227E+0
-5.025E-2	3.546E+0	8.207E+0
-5.025E-2	3.487E+0	8.065E+0
-5.349E-2	3.484E+0	8.168E+0
-4.862E-2	3.529E+0	8.233E+0
-5.025E-2	3.474E+0	8.126E+0
-5.349E-2	3.552E+0	8.217E+0
-5.349E-2	3.542E+0	8.243E+0
-5.025E-2	3.481E+0	8.198E+0
-5.187E-2	3.555E+0	8.155E+0
-5.187E-2	3.523E+0	8.113E+0
-5.025E-2	3.520E+0	8.194E+0
-4.862E-2	3.523E+0	8.181E+0
-4.862E-2	3.458E+0	8.207E+0
-5.187E-2	3.555E+0	8.103E+0
-5.349E-2	3.575E+0	8.123E+0
-4.862E-2	3.624E+0	8.347E+0
-5.025E-2	3.500E+0	8.129E+0
-5.187E-2	3.487E+0	8.061E+0
-5.187E-2	3.568E+0	8.123E+0
-5.187E-2	3.497E+0	8.282E+0
-5.025E-2	3.559E+0	8.178E+0
-5.187E-2	3.517E+0	8.142E+0
-5.349E-2	3.552E+0	8.165E+0
-5.025E-2	3.445E+0	8.168E+0
-4.862E-2	3.529E+0	8.308E+0
-5.349E-2	3.494E+0	8.172E+0
-5.349E-2	3.465E+0	8.198E+0
-4.862E-2	3.497E+0	8.262E+0
-4.862E-2	3.523E+0	8.223E+0
-5.025E-2	3.494E+0	8.175E+0
-5.025E-2	3.517E+0	8.133E+0
-5.187E-2	3.465E+0	8.246E+0
-4.700E-2	3.565E+0	8.172E+0
-5.187E-2	3.578E+0	8.249E+0
-5.511E-2	3.562E+0	8.266E+0
-5.025E-2	3.478E+0	8.133E+0
-4.862E-2	3.591E+0	8.298E+0
-5.025E-2	3.487E+0	8.065E+0
-5.349E-2	3.555E+0	8.198E+0
-5.187E-2	3.487E+0	8.279E+0
-5.187E-2	3.465E+0	8.308E+0
-5.349E-2	3.526E+0	8.191E+0
-5.187E-2	3.474E+0	8.243E+0
-5.025E-2	3.601E+0	8.136E+0
-5.187E-2	3.439E+0	8.065E+0
-5.349E-2	3.458E+0	8.168E+0
-5.511E-2	3.468E+0	8.136E+0
-4.862E-2	3.487E+0	8.165E+0
-4.538E-2	3.494E+0	8.230E+0
-5.349E-2	3.484E+0	8.133E+0
-5.511E-2	3.581E+0	8.178E+0
-4.862E-2	3.504E+0	8.217E+0
-4.862E-2	3.481E+0	8.220E+0
-5.511E-2	3.478E+0	8.295E+0
-5.025E-2	3.452E+0	8.000E+0
-4.862E-2	3.491E+0	8.233E+0
-4.862E-2	3.432E+0	8.334E+0
-5.187E-2	3.542E+0	8.204E+0
-5.025E-2	3.458E+0	8.243E+0
-5.187E-2	3.465E+0	8.243E+0
-4.862E-2	3.484E+0	8.194E+0
-5.187E-2	3.458E+0	8.272E+0
-5.511E-2	3.598E+0	8.013E+0
-5.187E-2	3.542E+0	8.181E+0
-4.862E-2	3.435E+0	8.259E+0
-5.349E-2	3.478E+0	8.223E+0
-5.025E-2	3.568E+0	8.178E+0
-5.025E-2	3.581E+0	8.162E+0
-5.025E-2	3.533E+0	8.071E+0
-5.187E-2	3.474E+0	8.262E+0
-5.349E-2	3.520E+0	8.262E+0
-4.862E-2	3.491E+0	8.217E+0
-4.862E-2	3.559E+0	8.175E+0
-5.025E-2	3.555E+0	8.155E+0
-5.349E-2	3.572E+0	8.168E+0
-5.025E-2	3.500E+0	8.285E+0
-5.187E-2	3.494E+0	8.159E+0
-5.349E-2	3.529E+0	8.142E+0
-5.187E-2	3.478E+0	8.246E+0
-4.862E-2	3.487E+0	8.155E+0
-4.862E-2	3.471E+0	8.133E+0
-5.511E-2	3.484E+0	8.295E+0
-5.187E-2	3.474E+0	8.120E+0
-5.025E-2	3.484E+0	8.172E+0
-4.862E-2	3.474E+0	8.275E+0
-5.349E-2	3.484E+0	8.149E+0
-5.349E-2	3.478E+0	8.162E+0
-4.862E-2	3.533E+0	8.152E+0
-5.025E-2	3.445E+0	8.110E+0
-5.187E-2	3.510E+0	8.269E+0
-5.187E-2	3.562E+0	8.168E+0
-5.025E-2	3.513E+0	8.198E+0
-5.025E-2	3.513E+0	8.246E+0
-5.349E-2	3.452E+0	8.269E+0
-5.349E-2	3.429E+0	8.126E+0
-5.187E-2	3.484E+0	8.090E+0
-5.187E-2	3.539E+0	8.285E+0
-5.349E-2	3.517E+0	8.214E+0
-5.511E-2	3.448E+0	8.139E+0
-5.349E-2	3.529E+0	8.191E+0
-4.700E-2	3.468E+0	8.201E+0
-5.187E-2	3.413E+0	8.207E+0
-5.511E-2	3.455E+0	8.107E+0
-5.025E-2	3.426E+0	8.149E+0
-4.862E-2	3.481E+0	8.178E+0
-5.349E-2	3.432E+0	8.159E+0
-5.187E-2	3.487E+0	8.129E+0
-4.862E-2	3.504E+0	8.159E+0
-4.862E-2	3.513E+0	8.077E+0
-5.025E-2	3.539E+0	8.162E+0
-5.349E-2	3.529E+0	8.048E+0
-5.187E-2	3.478E+0	8.272E+0
-5.187E-2	3.598E+0	8.204E+0
-5.187E-2	3.526E+0	8.292E+0
-5.187E-2	3.517E+0	8.136E+0
-4.862E-2	3.468E+0	8.168E+0
-4.862E-2	3.536E+0	8.204E+0
-5.187E-2	3.517E+0	8.301E+0
-5.349E-2	3.585E+0	8.220E+0
-5.025E-2	3.507E+0	8.204E+0
-4.862E-2	3.646E+0	8.227E+0
-5.349E-2	3.555E+0	8.172E+0
-5.187E-2	3.510E+0	8.288E+0
-5.187E-2	3.598E+0	8.275E+0
-4.700E-2	3.478E+0	8.214E+0
-5.349E-2	3.575E+0	8.266E+0
-5.511E-2	3.507E+0	8.275E+0
-4.862E-2	3.542E+0	8.292E+0
-4.862E-2	3.578E+0	8.188E+0
-5.025E-2	3.497E+0	8.305E+0
-5.349E-2	3.448E+0	8.188E+0
-5.025E-2	3.601E+0	8.185E+0
-5.349E-2	3.529E+0	8.269E+0
-5.511E-2	3.478E+0	8.094E+0
-5.349E-2	3.565E+0	8.139E+0
-4.862E-2	3.520E+0	8.146E+0
-5.025E-2	3.546E+0	8.217E+0
-5.187E-2	3.445E+0	8.217E+0
-5.349E-2	3.484E+0	8.074E+0
-5.349E-2	3.491E+0	8.165E+0
-4.862E-2	3.487E+0	8.324E+0
-5.187E-2	3.542E+0	8.152E+0
-5.025E-2	3.526E+0	8.129E+0
-4.862E-2	3.510E+0	8.129E+0
-4.862E-2	3.510E+0	8.055E+0
-5.025E-2	3.500E+0	8.178E+0
-5.187E-2	3.591E+0	8.204E+0
-5.025E-2	3.510E+0	8.100E+0
-4.862E-2	3.487E+0	8.188E+0
-5.025E-2	3.559E+0	8.223E+0
-5.511E-2	3.630E+0	8.142E+0
-4.862E-2	3.500E+0	8.188E+0
-4.862E-2	3.549E+0	8.181E+0
-5.349E-2	3.474E+0	8.165E+0
-5.511E-2	3.494E+0	8.100E+0
-5.025E-2	3.504E+0	8.107E+0
-4.862E-2	3.471E+0	8.204E+0
-5.187E-2	3.542E+0	8.198E+0
-5.187E-2	3.533E+0	8.048E+0
-4.700E-2	3.455E+0	8.204E+0
-5.025E-2	3.523E+0	8.081E+0
-5.025E-2	3.529E+0	8.240E+0
-5.187E-2	3.536E+0	8.220E+0
-5.025E-2	3.448E+0	8.191E+0
-5.025E-2	3.533E+0	8.223E+0
-5.511E-2	3.393E+0	8.155E+0
-5.187E-2	3.494E+0	8.129E+0
-4.700E-2	3.442E+0	8.185E+0
-5.025E-2	3.465E+0	8.246E+0
-5.349E-2	3.546E+0	8.175E+0
-5.187E-2	3.536E+0	8.042E+0
-5.187E-2	3.529E+0	8.210E+0
-5.025E-2	3.500E+0	8.249E+0
-5.349E-2	3.478E+0	8.149E+0
-5.349E-2	3.526E+0	8.178E+0
-4.862E-2	3.517E+0	8.090E+0
-5.187E-2	3.513E+0	8.204E+0
-5.349E-2	3.578E+0	8.207E+0
-5.349E-2	3.465E+0	8.168E+0
-4.700E-2	3.585E+0	8.077E+0
-4.862E-2	3.448E+0	8.223E+0
-5.349E-2	3.494E+0	8.113E+0
-5.349E-2	3.526E+0	8.133E+0
-4.862E-2	3.491E+0	8.126E+0
-4.862E-2	3.526E+0	8.139E+0
-5.025E-2	3.578E+0	8.207E+0
-5.349E-2	3.429E+0	8.168E+0
-5.025E-2	3.507E+0	8.120E+0
-5.187E-2	3.497E+0	8.236E+0
-5.025E-2	3.555E+0	8.165E+0
-5.511E-2	3.526E+0	8.249E+0
-5.025E-2	3.468E+0	8.129E+0
-5.187E-2	3.387E+0	8.052E+0
-5.025E-2	3.513E+0	8.120E+0
-5.349E-2	3.533E+0	8.204E+0
-4.862E-2	3.465E+0	8.217E+0
-5.025E-2	3.549E+0	8.172E+0
-5.187E-2	3.484E+0	8.087E+0
-5.187E-2	3.458E+0	8.152E+0
-5.187E-2	3.491E+0	8.113E+0
-4.700E-2	3.494E+0	8.077E+0
-5.187E-2	3.539E+0	8.168E+0
-5.349E-2	3.517E+0	8.227E+0
-4.862E-2	3.507E+0	8.071E+0
-5.025E-2	3.432E+0	8.152E+0
-5.187E-2	3.549E+0	8.120E+0
-5.349E-2	3.465E+0	8.204E+0
-4.862E-2	3.523E+0	8.094E+0
-4.700E-2	3.546E+0	8.165E+0
-5.025E-2	3.546E+0	8.198E+0
-5.349E-2	3.409E+0	8.142E+0
-4.862E-2	3.481E+0	8.055E+0
-5.025E-2	3.478E+0	8.107E+0
-5.349E-2	3.542E+0	8.162E+0
-5.349E-2	3.523E+0	8.087E+0
-4.862E-2	3.529E+0	8.240E+0
-5.025E-2	3.523E+0	8.227E+0
-5.511E-2	3.478E+0	8.207E+0
-5.349E-2	3.504E+0	8.149E+0
-4.862E-2	3.572E+0	8.217E+0
-5.025E-2	3.455E+0	8.087E+0
-5.349E-2	3.513E+0	8.207E+0
-5.349E-2	3.572E+0	8.120E+0
-4.700E-2	3.510E+0	8.084E+0
-5.025E-2	3.601E+0	8.175E+0
-5.349E-2	3.533E+0	8.178E+0
-5.187E-2	3.559E+0	8.074E+0
-5.025E-2	3.500E+0	8.165E+0
-4.862E-2	3.461E+0	8.129E+0
-5.187E-2	3.588E+0	8.152E+0
-5.349E-2	3.494E+0	8.198E+0
-5.187E-2	3.481E+0	8.129E+0
-5.025E-2	3.539E+0	8.198E+0
-5.187E-2	3.500E+0	8.275E+0
-5.349E-2	3.458E+0	8.223E+0
-5.025E-2	3.536E+0	8.113E+0
-5.349E-2	3.536E+0	8.149E+0
-5.349E-2	3.358E+0	8.129E+0
-5.349E-2	3.500E+0	8.133E+0
-4.862E-2	3.510E+0	8.168E+0
-4.862E-2	3.487E+0	8.155E+0
-5.349E-2	3.549E+0	8.233E+0
-5.511E-2	3.494E+0	8.288E+0
-5.025E-2	3.507E+0	8.142E+0
-5.187E-2	3.520E+0	8.168E+0
-5.349E-2	3.474E+0	8.207E+0
-5.349E-2	3.510E+0	8.123E+0
-5.187E-2	3.598E+0	8.087E+0
-5.025E-2	3.517E+0	8.123E+0
-5.673E-2	3.539E+0	8.139E+0
-5.511E-2	3.517E+0	8.152E+0
-4.862E-2	3.458E+0	8.253E+0
-4.862E-2	3.481E+0	8.155E+0
-5.349E-2	3.510E+0	8.159E+0
-5.349E-2	3.445E+0	8.223E+0
-4.862E-2	3.442E+0	8.155E+0
-4.862E-2	3.520E+0	8.201E+0
-5.187E-2	3.536E+0	8.204E+0
-5.349E-2	3.494E+0	8.090E+0
-4.862E-2	3.487E+0	8.214E+0
-4.862E-2	3.526E+0	8.074E+0
-5.349E-2	3.520E+0	8.123E+0
-5.349E-2	3.559E+0	8.094E+0
-5.025E-2	3.439E+0	8.146E+0
-4.700E-2	3.581E+0	8.230E+0
-5.025E-2	3.484E+0	8.240E+0
-5.349E-2	3.510E+0	8.230E+0
-4.700E-2	3.510E+0	8.220E+0
-5.187E-2	3.491E+0	8.256E+0
-5.511E-2	3.507E+0	8.094E+0
-5.187E-2	3.533E+0	8.240E+0
-5.187E-2	3.513E+0	8.152E+0
-4.862E-2	3.523E+0	8.142E+0
-5.187E-2	3.445E+0	8.217E+0
-5.187E-2	3.494E+0	8.149E+0
-5.025E-2	3.546E+0	8.077E+0
-5.025E-2	3.520E+0	8.214E+0
-5.349E-2	3.474E+0	8.266E+0
-5.187E-2	3.461E+0	8.133E+0
-5.025E-2	3.526E+0	8.175E+0
-5.025E-2	3.578E+0	8.249E+0
-5.187E-2	3.559E+0	8.152E+0
-5.349E-2	3.478E+0	8.204E+0
-5.187E-2	3.500E+0	8.006E+0
-5.025E-2	3.529E+0	8.035E+0
-5.511E-2	3.458E+0	8.272E+0
-5.349E-2	3.406E+0	8.159E+0
-4.862E-2	3.526E+0	8.100E+0
-4.862E-2	3.478E+0	8.223E+0
-5.349E-2	3.546E+0	8.178E+0
-5.511E-2	3.465E+0	8.249E+0
-5.025E-2	3.523E+0	8.223E+0
-5.025E-2	3.526E+0	8.181E+0
-5.187E-2	3.536E+0	8.077E+0
-5.349E-2	3.504E+0	8.133E+0
-4.862E-2	3.513E+0	8.077E+0
-4.862E-2	3.429E+0	8.240E+0
-5.511E-2	3.555E+0	8.090E+0
-5.025E-2	3.539E+0	8.178E+0
-5.187E-2	3.510E+0	8.165E+0
-5.187E-2	3.458E+0	8.165E+0
-5.187E-2	3.536E+0	8.159E+0
-5.349E-2	3.507E+0	8.100E+0
-5.025E-2	3.455E+0	8.223E+0
-5.187E-2	3.465E+0	8.142E+0
-5.187E-2	3.552E+0	8.094E+0
-5.025E-2	3.510E+0	8.198E+0
-5.025E-2	3.526E+0	8.100E+0
-5.025E-2	3.468E+0	8.220E+0
-5.349E-2	3.542E+0	8.149E+0
-5.511E-2	3.504E+0	8.152E+0
-5.187E-2	3.552E+0	8.194E+0
-5.025E-2	3.542E+0	8.087E+0
-5.349E-2	3.533E+0	8.159E+0
-5.187E-2	3.510E+0	8.146E+0
-5.025E-2	3.474E+0	8.019E+0
-4.700E-2	3.517E+0	8.100E+0
-5.349E-2	3.393E+0	8.061E+0
-5.349E-2	3.445E+0	8.074E+0
-5.187E-2	3.504E+0	8.201E+0
-5.025E-2	3.513E+0	8.149E+0
-5.025E-2	3.416E+0	8.045E+0
-5.025E-2	3.484E+0	8.129E+0
-4.700E-2	3.487E+0	8.155E+0
-5.025E-2	3.491E+0	8.162E+0
-5.025E-2	3.572E+0	8.149E+0
-5.511E-2	3.523E+0	8.175E+0
-4.862E-2	3.504E+0	8.240E+0
-4.862E-2	3.497E+0	8.188E+0
-5.187E-2	3.478E+0	8.071E+0
-5.673E-2	3.484E+0	8.188E+0
-5.025E-2	3.523E+0	8.210E+0
-5.025E-2	3.468E+0	8.087E+0
-5.349E-2	3.455E+0	8.116E+0
-5.349E-2	3.471E+0	8.181E+0
-4.862E-2	3.536E+0	8.123E+0
-4.862E-2	3.520E+0	8.087E+0
-5.349E-2	3.520E+0	8.110E+0
-5.187E-2	3.539E+0	8.107E+0
-5.349E-2	3.468E+0	8.009E+0
-4.862E-2	3.484E+0	8.081E+0
-5.349E-2	3.504E+0	8.120E+0
-5.025E-2	3.465E+0	8.123E+0
-5.187E-2	3.513E+0	8.146E+0
-5.025E-2	3.445E+0	8.272E+0
-5.187E-2	3.487E+0	8.116E+0
-5.511E-2	3.481E+0	8.198E+0
-4.862E-2	3.468E+0	8.120E+0
-4.862E-2	3.539E+0	8.149E+0
-5.187E-2	3.478E+0	8.120E+0
-5.511E-2	3.504E+0	8.087E+0
-4.862E-2	3.529E+0	8.113E+0
-5.025E-2	3.581E+0	8.262E+0
-5.187E-2	3.471E+0	8.152E+0
-5.187E-2	3.497E+0	8.217E+0
-5.025E-2	3.494E+0	8.275E+0
-4.700E-2	3.461E+0	8.052E+0
-5.025E-2	3.533E+0	8.113E+0
-5.349E-2	3.594E+0	8.185E+0
-5.025E-2	3.504E+0	8.259E+0
-5.025E-2	3.504E+0	8.178E+0
-5.187E-2	3.546E+0	8.185E+0
-5.187E-2	3.526E+0	8.029E+0
-4.862E-2	3.533E+0	8.103E+0
-4.862E-2	3.500E+0	8.129E+0
-5.349E-2	3.575E+0	8.087E+0
-5.025E-2	3.507E+0	8.142E+0
-4.700E-2	3.529E+0	8.162E+0
-4.700E-2	3.435E+0	8.194E+0
-5.187E-2	3.481E+0	8.269E+0
-5.511E-2	3.494E+0	8.042E+0
-4.862E-2	3.458E+0	8.168E+0
-5.187E-2	3.539E+0	8.172E+0
-5.187E-2	3.520E+0	8.123E+0
-5.511E-2	3.491E+0	8.146E+0
-5.187E-2	3.549E+0	8.175E+0
-5.187E-2	3.367E+0	8.065E+0
-5.511E-2	3.465E+0	8.107E+0
-5.349E-2	3.497E+0	8.084E+0
-4.700E-2	3.484E+0	8.204E+0
-4.862E-2	3.520E+0	8.253E+0
-5.349E-2	3.510E+0	8.149E+0
-5.349E-2	3.409E+0	8.178E+0
-5.025E-2	3.500E+0	8.142E+0
-4.862E-2	3.471E+0	8.116E+0
-5.187E-2	3.448E+0	8.097E+0
-5.349E-2	3.494E+0	7.974E+0
-5.025E-2	3.491E+0	8.045E+0
-4.862E-2	3.578E+0	8.133E+0
-5.025E-2	3.491E+0	8.210E+0
-5.349E-2	3.504E+0	8.217E+0
-5.025E-2	3.487E+0	8.152E+0
-5.025E-2	3.513E+0	8.142E+0
-5.187E-2	3.478E+0	8.120E+0
-5.349E-2	3.494E+0	8.139E+0
-5.025E-2	3.562E+0	8.159E+0
-5.025E-2	3.474E+0	8.243E+0
-5.511E-2	3.465E+0	8.103E+0
-5.187E-2	3.497E+0	8.129E+0
-5.187E-2	3.497E+0	8.048E+0
-5.025E-2	3.520E+0	8.207E+0
-5.349E-2	3.500E+0	8.052E+0
-5.349E-2	3.536E+0	8.155E+0
-5.025E-2	3.487E+0	8.103E+0
-4.862E-2	3.435E+0	8.227E+0
-5.187E-2	3.442E+0	8.233E+0
-5.349E-2	3.409E+0	8.100E+0
-5.025E-2	3.478E+0	8.123E+0
-5.025E-2	3.448E+0	8.090E+0
-5.025E-2	3.481E+0	8.168E+0
-5.025E-2	3.432E+0	8.055E+0
-5.025E-2	3.497E+0	8.201E+0
-5.187E-2	3.484E+0	8.103E+0
-4.862E-2	3.484E+0	8.185E+0
-5.511E-2	3.549E+0	8.065E+0
-5.187E-2	3.465E+0	8.185E+0
-4.862E-2	3.487E+0	8.185E+0
-5.025E-2	3.468E+0	8.146E+0
-5.187E-2	3.458E+0	8.162E+0
-5.187E-2	3.507E+0	8.214E+0
-4.862E-2	3.491E+0	8.068E+0
-5.025E-2	3.491E+0	8.136E+0
-5.349E-2	3.510E+0	8.116E+0
-4.862E-2	3.497E+0	8.217E+0
-5.025E-2	3.468E+0	8.146E+0
-5.349E-2	3.497E+0	8.262E+0
-5.349E-2	3.494E+0	8.198E+0
-4.862E-2	3.497E+0	8.214E+0
-4.862E-2	3.517E+0	8.032E+0
-5.349E-2	3.409E+0	8.168E+0
-5.187E-2	3.529E+0	8.175E+0
-5.025E-2	3.487E+0	8.139E+0
-4.862E-2	3.416E+0	8.090E+0
-5.187E-2	3.487E+0	8.207E+0
-5.511E-2	3.455E+0	8.097E+0
-5.025E-2	3.474E+0	8.113E+0
-5.025E-2	3.549E+0	8.087E+0
-5.349E-2	3.465E+0	8.055E+0
-5.349E-2	3.513E+0	8.146E+0
-5.187E-2	3.523E+0	8.133E+0
-5.025E-2	3.533E+0	8.168E+0
-5.187E-2	3.536E+0	8.013E+0
-5.187E-2	3.445E+0	8.142E+0
-4.700E-2	3.542E+0	8.077E+0
-4.862E-2	3.504E+0	8.116E+0
-5.025E-2	3.497E+0	8.116E+0
-5.349E-2	3.494E+0	8.162E+0
-4.862E-2	3.562E+0	8.136E+0
-4.862E-2	3.491E+0	8.223E+0
-5.349E-2	3.452E+0	8.058E+0
-5.349E-2	3.484E+0	8.181E+0
-5.025E-2	3.481E+0	8.133E+0
-5.025E-2	3.513E+0	8.029E+0
-5.187E-2	3.507E+0	8.159E+0
-5.511E-2	3.542E+0	8.133E+0
-5.025E-2	3.517E+0	8.116E+0
-5.025E-2	3.549E+0	8.116E+0
-5.025E-2	3.484E+0	8.116E+0
-5.187E-2	3.403E+0	8.055E+0
-4.700E-2	3.533E+0	8.178E+0
-5.025E-2	3.413E+0	8.052E+0
-5.025E-2	3.500E+0	8.039E+0
-5.511E-2	3.452E+0	8.178E+0
-4.862E-2	3.549E+0	8.155E+0
-4.862E-2	3.445E+0	8.077E+0
-5.511E-2	3.465E+0	8.149E+0
-5.349E-2	3.390E+0	8.136E+0
-4.862E-2	3.491E+0	8.107E+0
-4.862E-2	3.471E+0	8.074E+0
-5.511E-2	3.481E+0	8.175E+0
-5.187E-2	3.487E+0	8.168E+0
-5.187E-2	3.500E+0	8.162E+0
-5.187E-2	3.565E+0	8.045E+0
-5.187E-2	3.494E+0	8.058E+0
-5.349E-2	3.497E+0	8.055E+0
-4.862E-2	3.572E+0	8.055E+0
-5.025E-2	3.487E+0	8.152E+0
-5.187E-2	3.523E+0	8.136E+0
-5.349E-2	3.484E+0	8.191E+0
-5.187E-2	3.526E+0	8.233E+0
-4.862E-2	3.452E+0	8.279E+0
-5.349E-2	3.546E+0	8.233E+0
-5.187E-2	3.471E+0	8.146E+0
-5.025E-2	3.555E+0	8.045E+0
-5.187E-2	3.504E+0	8.168E+0
-5.025E-2	3.478E+0	8.236E+0
-5.187E-2	3.497E+0	8.136E+0
-5.187E-2	3.517E+0	8.194E+0
-4.862E-2	3.529E+0	8.172E+0
-5.187E-2	3.448E+0	8.198E+0
-5.349E-2	3.500E+0	8.172E+0
-5.025E-2	3.445E+0	8.207E+0
-5.025E-2	3.517E+0	8.152E+0
-5.349E-2	3.533E+0	8.107E+0
-5.187E-2	3.481E+0	8.042E+0
-5.187E-2	3.536E+0	8.058E+0
-4.862E-2	3.478E+0	8.065E+0
-5.187E-2	3.536E+0	8.172E+0
-5.187E-2	3.536E+0	8.207E+0
-5.025E-2	3.448E+0	8.120E+0
-5.025E-2	3.614E+0	8.123E+0
-5.187E-2	3.474E+0	8.116E+0
-5.349E-2	3.429E+0	8.071E+0
-5.025E-2	3.500E+0	8.116E+0
-5.025E-2	3.517E+0	8.009E+0
-5.187E-2	3.517E+0	8.223E+0
-5.673E-2	3.568E+0	8.052E+0
-5.025E-2	3.468E+0	8.133E+0
-5.187E-2	3.439E+0	8.201E+0
-5.025E-2	3.491E+0	8.071E+0
-5.187E-2	3.504E+0	8.129E+0
-5.187E-2	3.474E+0	8.113E+0
-5.025E-2	3.578E+0	8.165E+0
-5.349E-2	3.465E+0	8.116E+0
-5.349E-2	3.520E+0	7.990E+0
-4.862E-2	3.468E+0	8.097E+0
-4.700E-2	3.526E+0	8.191E+0
-5.187E-2	3.461E+0	8.074E+0
-5.187E-2	3.484E+0	8.139E+0
-5.025E-2	3.507E+0	8.236E+0
-4.862E-2	3.588E+0	8.256E+0
-5.349E-2	3.507E+0	8.084E+0
-5.349E-2	3.572E+0	8.103E+0
-4.862E-2	3.504E+0	8.113E+0
-5.025E-2	3.539E+0	8.126E+0
-5.511E-2	3.568E+0	8.142E+0
-5.025E-2	3.546E+0	8.204E+0
-5.187E-2	3.429E+0	8.103E+0
-5.025E-2	3.461E+0	8.178E+0
-5.349E-2	3.481E+0	8.035E+0
-5.187E-2	3.513E+0	8.042E+0
-5.187E-2	3.526E+0	8.048E+0
-5.025E-2	3.520E+0	8.068E+0
-4.862E-2	3.533E+0	8.077E+0
-5.187E-2	3.510E+0	8.129E+0
-4.700E-2	3.572E+0	8.185E+0
-5.187E-2	3.461E+0	8.107E+0
-5.349E-2	3.500E+0	8.074E+0
-5.187E-2	3.452E+0	8.009E+0
-5.025E-2	3.494E+0	8.113E+0
-4.862E-2	3.413E+0	8.181E+0
-5.349E-2	3.426E+0	8.042E+0
-5.349E-2	3.416E+0	8.019E+0
-5.025E-2	3.445E+0	8.136E+0
-5.025E-2	3.517E+0	8.236E+0
-5.511E-2	3.445E+0	8.136E+0
-5.349E-2	3.442E+0	8.207E+0
-5.025E-2	3.549E+0	8.191E+0
-5.025E-2	3.513E+0	8.272E+0
-5.349E-2	3.529E+0	8.191E+0
-5.349E-2	3.474E+0	8.162E+0
-5.025E-2	3.517E+0	7.993E+0
-4.862E-2	3.549E+0	8.071E+0
-5.349E-2	3.452E+0	8.029E+0
-5.187E-2	3.523E+0	8.103E+0
-4.862E-2	3.435E+0	8.162E+0
-4.862E-2	3.520E+0	8.165E+0
-5.025E-2	3.426E+0	8.159E+0
-5.511E-2	3.504E+0	8.152E+0
-5.025E-2	3.494E+0	8.084E+0
-4.862E-2	3.452E+0	8.110E+0
-5.187E-2	3.517E+0	8.230E+0
-5.187E-2	3.452E+0	8.172E+0
-4.862E-2	3.504E+0	8.071E+0
-5.025E-2	3.513E+0	8.055E+0
-5.187E-2	3.507E+0	8.077E+0
-5.349E-2	3.426E+0	8.103E+0
-5.187E-2	3.533E+0	8.107E+0
-5.025E-2	3.452E+0	8.107E+0
-5.187E-2	3.494E+0	8.159E+0
-5.349E-2	3.465E+0	8.074E+0
-5.025E-2	3.494E+0	8.123E+0
-4.862E-2	3.471E+0	7.983E+0
-5.349E-2	3.497E+0	8.136E+0
-5.025E-2	3.533E+0	8.039E+0
-5.025E-2	3.494E+0	8.039E+0
-5.187E-2	3.455E+0	8.094E+0
-5.349E-2	3.494E+0	8.120E+0
-5.187E-2	3.520E+0	8.191E+0
-5.025E-2	3.526E+0	8.065E+0
-5.187E-2	3.526E+0	8.126E+0
-5.349E-2	3.504E+0	8.022E+0
-5.511E-2	3.500E+0	8.035E+0
-5.025E-2	3.565E+0	8.175E+0
-5.187E-2	3.500E+0	8.019E+0
-4.862E-2	3.533E+0	8.068E+0
-5.349E-2	3.455E+0	8.146E+0
-5.025E-2	3.500E+0	8.103E+0
-5.187E-2	3.478E+0	8.100E+0
-5.187E-2	3.529E+0	8.262E+0
-5.511E-2	3.497E+0	8.149E+0
-5.025E-2	3.468E+0	8.249E+0
-4.862E-2	3.517E+0	8.149E+0
-5.187E-2	3.458E+0	8.116E+0
-5.349E-2	3.507E+0	8.136E+0
-4.862E-2	3.517E+0	8.191E+0
-4.862E-2	3.581E+0	7.961E+0
-5.349E-2	3.520E+0	8.146E+0
-5.187E-2	3.578E+0	8.061E+0
-4.700E-2	3.432E+0	8.142E+0
-5.025E-2	3.474E+0	8.032E+0
-5.187E-2	3.529E+0	8.188E+0
-5.025E-2	3.520E+0	8.198E+0
-5.025E-2	3.481E+0	8.000E+0
-5.025E-2	3.552E+0	8.152E+0
-5.187E-2	3.517E+0	8.107E+0
-5.349E-2	3.484E+0	8.107E+0
-5.187E-2	3.494E+0	8.087E+0
-4.862E-2	3.439E+0	8.149E+0
-5.187E-2	3.474E+0	8.042E+0
-5.511E-2	3.552E+0	8.110E+0
-5.187E-2	3.533E+0	8.019E+0
-5.187E-2	3.481E+0	8.149E+0
-5.511E-2	3.517E+0	8.269E+0
-5.349E-2	3.510E+0	8.162E+0
-5.187E-2	3.491E+0	8.074E+0
-4.700E-2	3.471E+0	8.094E+0
-5.187E-2	3.546E+0	8.240E+0
-5.511E-2	3.494E+0	8.152E+0
-4.862E-2	3.572E+0	8.126E+0
[truncated: 93,950 more rows]
