# Supplementary material for: Improved ANAP incorporation and VCF analysis reveal details of P2X7 current facilitation and a limited conformational interplay between ATP binding and the intracellular ballast domain
Source: eLife. 2023 Jan 4;12:e82479. doi: 10.7554/eLife.82479 (PMC9859053; doi:10.7554/eLife.82479)
Supplement: Figure 5—figure supplement 2—source data 1. [file elife-82479-fig5-figsupp2-data1.zip › Figure-5_figure-supplement-2_source-data-1/22m06/20.csv]

-1.346E-1	5.460E+0	1.368E+1
-1.362E-1	5.450E+0	1.385E+1
-1.378E-1	5.473E+0	1.384E+1
-1.281E-1	5.534E+0	1.385E+1
-1.362E-1	5.521E+0	1.376E+1
-1.346E-1	5.408E+0	1.377E+1
-1.362E-1	5.499E+0	1.373E+1
-1.313E-1	5.372E+0	1.391E+1
-1.346E-1	5.505E+0	1.380E+1
-1.346E-1	5.437E+0	1.363E+1
-1.378E-1	5.440E+0	1.378E+1
-1.330E-1	5.453E+0	1.383E+1
-1.313E-1	5.525E+0	1.379E+1
-1.346E-1	5.421E+0	1.387E+1
-1.378E-1	5.460E+0	1.376E+1
-1.313E-1	5.404E+0	1.382E+1
-1.330E-1	5.398E+0	1.361E+1
-1.346E-1	5.414E+0	1.379E+1
-1.346E-1	5.499E+0	1.381E+1
-1.330E-1	5.473E+0	1.374E+1
-1.330E-1	5.392E+0	1.374E+1
-1.362E-1	5.447E+0	1.375E+1
-1.346E-1	5.469E+0	1.374E+1
-1.330E-1	5.401E+0	1.385E+1
-1.313E-1	5.443E+0	1.367E+1
-1.362E-1	5.447E+0	1.375E+1
-1.346E-1	5.489E+0	1.377E+1
-1.330E-1	5.460E+0	1.385E+1
-1.346E-1	5.385E+0	1.383E+1
-1.330E-1	5.518E+0	1.373E+1
-1.378E-1	5.456E+0	1.370E+1
-1.330E-1	5.388E+0	1.382E+1
-1.346E-1	5.453E+0	1.372E+1
-1.362E-1	5.392E+0	1.374E+1
-1.395E-1	5.411E+0	1.378E+1
-1.346E-1	5.453E+0	1.378E+1
-1.330E-1	5.476E+0	1.361E+1
-1.378E-1	5.453E+0	1.379E+1
-1.395E-1	5.404E+0	1.372E+1
-1.330E-1	5.528E+0	1.373E+1
-1.330E-1	5.476E+0	1.386E+1
-1.346E-1	5.447E+0	1.374E+1
-1.378E-1	5.375E+0	1.365E+1
-1.313E-1	5.495E+0	1.383E+1
-1.330E-1	5.486E+0	1.382E+1
-1.362E-1	5.379E+0	1.386E+1
-1.362E-1	5.508E+0	1.367E+1
-1.330E-1	5.414E+0	1.370E+1
-1.313E-1	5.508E+0	1.384E+1
-1.362E-1	5.427E+0	1.373E+1
-1.395E-1	5.434E+0	1.369E+1
-1.281E-1	5.469E+0	1.372E+1
-1.330E-1	5.499E+0	1.383E+1
-1.346E-1	5.392E+0	1.376E+1
-1.378E-1	5.460E+0	1.370E+1
-1.330E-1	5.476E+0	1.382E+1
-1.330E-1	5.479E+0	1.366E+1
-1.362E-1	5.349E+0	1.383E+1
-1.362E-1	5.398E+0	1.379E+1
-1.330E-1	5.473E+0	1.367E+1
-1.346E-1	5.482E+0	1.394E+1
-1.346E-1	5.430E+0	1.382E+1
-1.362E-1	5.398E+0	1.372E+1
-1.313E-1	5.434E+0	1.372E+1
-1.313E-1	5.502E+0	1.374E+1
-1.346E-1	5.525E+0	1.362E+1
-1.362E-1	5.531E+0	1.371E+1
-1.330E-1	5.414E+0	1.367E+1
-1.330E-1	5.443E+0	1.381E+1
-1.346E-1	5.463E+0	1.368E+1
-1.378E-1	5.392E+0	1.381E+1
-1.330E-1	5.486E+0	1.383E+1
-1.346E-1	5.375E+0	1.378E+1
-1.395E-1	5.392E+0	1.385E+1
-1.346E-1	5.453E+0	1.385E+1
-1.330E-1	5.421E+0	1.372E+1
-1.330E-1	5.518E+0	1.385E+1
-1.362E-1	5.456E+0	1.379E+1
-1.346E-1	5.408E+0	1.386E+1
-1.346E-1	5.544E+0	1.377E+1
-1.297E-1	5.443E+0	1.379E+1
-1.346E-1	5.456E+0	1.372E+1
-1.378E-1	5.521E+0	1.382E+1
-1.297E-1	5.408E+0	1.362E+1
-1.330E-1	5.398E+0	1.376E+1
-1.362E-1	5.398E+0	1.376E+1
-1.346E-1	5.499E+0	1.392E+1
-1.330E-1	5.434E+0	1.399E+1
-1.313E-1	5.414E+0	1.379E+1
-1.362E-1	5.359E+0	1.376E+1
-1.362E-1	5.424E+0	1.378E+1
-1.330E-1	5.495E+0	1.371E+1
-1.330E-1	5.404E+0	1.379E+1
-1.362E-1	5.414E+0	1.384E+1
-1.378E-1	5.469E+0	1.379E+1
-1.330E-1	5.434E+0	1.377E+1
-1.330E-1	5.518E+0	1.377E+1
-1.330E-1	5.453E+0	1.364E+1
-1.378E-1	5.499E+0	1.383E+1
-1.346E-1	5.333E+0	1.384E+1
-1.297E-1	5.531E+0	1.373E+1
-1.378E-1	5.531E+0	1.366E+1
-1.362E-1	5.443E+0	1.356E+1
-1.330E-1	5.323E+0	1.371E+1
-1.313E-1	5.469E+0	1.378E+1
-1.362E-1	5.463E+0	1.363E+1
-1.378E-1	5.434E+0	1.382E+1
-1.330E-1	5.479E+0	1.366E+1
-1.330E-1	5.534E+0	1.379E+1
-1.346E-1	5.469E+0	1.371E+1
-1.362E-1	5.508E+0	1.368E+1
-1.362E-1	5.398E+0	1.384E+1
-1.330E-1	5.447E+0	1.386E+1
-1.378E-1	5.450E+0	1.386E+1
-1.378E-1	5.414E+0	1.370E+1
-1.362E-1	5.482E+0	1.391E+1
-1.330E-1	5.392E+0	1.394E+1
-1.395E-1	5.466E+0	1.375E+1
-1.378E-1	5.440E+0	1.390E+1
-1.330E-1	5.473E+0	1.373E+1
-1.313E-1	5.476E+0	1.398E+1
-1.378E-1	5.599E+0	1.377E+1
-1.378E-1	5.417E+0	1.386E+1
-1.346E-1	5.421E+0	1.378E+1
-1.313E-1	5.453E+0	1.374E+1
-1.362E-1	5.408E+0	1.375E+1
-1.378E-1	5.557E+0	1.373E+1
-1.330E-1	5.512E+0	1.363E+1
-1.313E-1	5.414E+0	1.384E+1
-1.378E-1	5.486E+0	1.382E+1
-1.346E-1	5.430E+0	1.365E+1
-1.313E-1	5.479E+0	1.388E+1
-1.313E-1	5.537E+0	1.384E+1
-1.362E-1	5.421E+0	1.380E+1
-1.378E-1	5.502E+0	1.366E+1
-1.346E-1	5.599E+0	1.381E+1
-1.330E-1	5.437E+0	1.373E+1
-1.378E-1	5.404E+0	1.377E+1
-1.362E-1	5.499E+0	1.368E+1
-1.313E-1	5.486E+0	1.367E+1
-1.346E-1	5.414E+0	1.365E+1
-1.362E-1	5.430E+0	1.378E+1
-1.346E-1	5.414E+0	1.381E+1
-1.330E-1	5.508E+0	1.373E+1
-1.313E-1	5.453E+0	1.377E+1
-1.378E-1	5.398E+0	1.382E+1
-1.378E-1	5.437E+0	1.389E+1
-1.346E-1	5.473E+0	1.373E+1
-1.330E-1	5.417E+0	1.382E+1
-1.362E-1	5.525E+0	1.380E+1
-1.395E-1	5.492E+0	1.369E+1
-1.313E-1	5.547E+0	1.368E+1
-1.330E-1	5.537E+0	1.376E+1
-1.395E-1	5.430E+0	1.377E+1
-1.378E-1	5.573E+0	1.373E+1
-1.330E-1	5.440E+0	1.370E+1
-1.330E-1	5.489E+0	1.384E+1
-1.362E-1	5.463E+0	1.378E+1
-1.362E-1	5.473E+0	1.375E+1
-1.346E-1	5.447E+0	1.373E+1
-1.297E-1	5.411E+0	1.376E+1
-1.346E-1	5.482E+0	1.365E+1
-1.378E-1	5.395E+0	1.379E+1
-1.330E-1	5.518E+0	1.377E+1
-1.330E-1	5.408E+0	1.376E+1
-1.346E-1	5.385E+0	1.369E+1
-1.362E-1	5.440E+0	1.370E+1
-1.346E-1	5.294E+0	1.388E+1
-1.330E-1	5.479E+0	1.369E+1
-1.346E-1	5.392E+0	1.374E+1
-1.362E-1	5.414E+0	1.371E+1
-1.330E-1	5.466E+0	1.383E+1
-1.297E-1	5.385E+0	1.367E+1
-1.378E-1	5.369E+0	1.366E+1
-1.362E-1	5.531E+0	1.381E+1
-1.346E-1	5.534E+0	1.386E+1
-1.330E-1	5.495E+0	1.382E+1
-1.330E-1	5.473E+0	1.377E+1
-1.378E-1	5.515E+0	1.380E+1
-1.330E-1	5.427E+0	1.372E+1
-1.330E-1	5.443E+0	1.377E+1
-1.378E-1	5.476E+0	1.374E+1
-1.362E-1	5.379E+0	1.378E+1
-1.313E-1	5.379E+0	1.375E+1
-1.330E-1	5.443E+0	1.392E+1
-1.362E-1	5.508E+0	1.376E+1
-1.378E-1	5.456E+0	1.378E+1
-1.330E-1	5.492E+0	1.382E+1
-1.313E-1	5.447E+0	1.374E+1
-1.346E-1	5.515E+0	1.365E+1
-1.411E-1	5.388E+0	1.361E+1
-1.313E-1	5.466E+0	1.372E+1
-1.330E-1	5.534E+0	1.373E+1
-1.378E-1	5.486E+0	1.383E+1
-1.362E-1	5.450E+0	1.382E+1
-1.362E-1	5.440E+0	1.369E+1
-1.362E-1	5.463E+0	1.365E+1
-1.346E-1	5.515E+0	1.381E+1
-1.378E-1	5.379E+0	1.377E+1
-1.330E-1	5.401E+0	1.376E+1
-1.330E-1	5.424E+0	1.372E+1
-1.378E-1	5.528E+0	1.374E+1
-1.346E-1	5.544E+0	1.372E+1
-1.313E-1	5.466E+0	1.378E+1
-1.346E-1	5.469E+0	1.384E+1
-1.362E-1	5.404E+0	1.381E+1
-1.378E-1	5.437E+0	1.367E+1
-1.330E-1	5.430E+0	1.374E+1
-1.297E-1	5.421E+0	1.358E+1
-1.362E-1	5.492E+0	1.373E+1
-1.362E-1	5.570E+0	1.367E+1
-1.330E-1	5.476E+0	1.386E+1
-1.313E-1	5.385E+0	1.377E+1
-1.346E-1	5.349E+0	1.369E+1
-1.362E-1	5.479E+0	1.379E+1
-1.362E-1	5.508E+0	1.367E+1
-1.281E-1	5.437E+0	1.374E+1
-1.378E-1	5.456E+0	1.387E+1
-1.395E-1	5.515E+0	1.369E+1
-1.330E-1	5.456E+0	1.366E+1
-1.346E-1	5.466E+0	1.376E+1
-1.362E-1	5.372E+0	1.373E+1
-1.378E-1	5.398E+0	1.382E+1
-1.330E-1	5.508E+0	1.377E+1
-1.330E-1	5.456E+0	1.367E+1
-1.346E-1	5.427E+0	1.380E+1
-1.395E-1	5.421E+0	1.382E+1
-1.330E-1	5.453E+0	1.376E+1
-1.346E-1	5.502E+0	1.362E+1
-1.346E-1	5.473E+0	1.390E+1
-1.395E-1	5.379E+0	1.384E+1
-1.330E-1	5.443E+0	1.384E+1
-1.313E-1	5.486E+0	1.377E+1
-1.346E-1	5.440E+0	1.376E+1
-1.378E-1	5.515E+0	1.373E+1
-1.362E-1	5.388E+0	1.374E+1
-1.346E-1	5.534E+0	1.387E+1
-1.346E-1	5.440E+0	1.369E+1
-1.362E-1	5.537E+0	1.374E+1
-1.330E-1	5.440E+0	1.373E+1
-1.346E-1	5.495E+0	1.373E+1
-1.362E-1	5.508E+0	1.363E+1
-1.378E-1	5.508E+0	1.376E+1
-1.346E-1	5.515E+0	1.373E+1
-1.330E-1	5.482E+0	1.369E+1
-1.346E-1	5.427E+0	1.377E+1
-1.362E-1	5.398E+0	1.373E+1
-1.313E-1	5.385E+0	1.368E+1
-1.330E-1	5.450E+0	1.376E+1
-1.378E-1	5.473E+0	1.361E+1
-1.362E-1	5.583E+0	1.368E+1
-1.313E-1	5.434E+0	1.365E+1
-1.330E-1	5.366E+0	1.378E+1
-1.378E-1	5.401E+0	1.379E+1
-1.395E-1	5.469E+0	1.385E+1
-1.346E-1	5.466E+0	1.375E+1
-1.346E-1	5.437E+0	1.376E+1
-1.346E-1	5.353E+0	1.371E+1
-1.362E-1	5.414E+0	1.374E+1
-1.313E-1	5.408E+0	1.386E+1
-1.313E-1	5.482E+0	1.379E+1
-1.362E-1	5.430E+0	1.372E+1
-1.362E-1	5.359E+0	1.366E+1
-1.330E-1	5.404E+0	1.362E+1
-1.313E-1	5.414E+0	1.368E+1
-1.346E-1	5.518E+0	1.371E+1
-1.378E-1	5.547E+0	1.368E+1
-1.313E-1	5.424E+0	1.366E+1
-1.313E-1	5.450E+0	1.369E+1
-1.362E-1	5.430E+0	1.379E+1
-1.362E-1	5.512E+0	1.378E+1
-1.313E-1	5.460E+0	1.375E+1
-1.346E-1	5.388E+0	1.371E+1
-1.378E-1	5.489E+0	1.363E+1
-1.362E-1	5.482E+0	1.377E+1
-1.330E-1	5.512E+0	1.367E+1
-1.313E-1	5.417E+0	1.366E+1
-1.378E-1	5.525E+0	1.380E+1
-1.362E-1	5.479E+0	1.369E+1
-1.346E-1	5.489E+0	1.376E+1
-1.330E-1	5.414E+0	1.377E+1
-1.330E-1	5.388E+0	1.380E+1
-1.378E-1	5.430E+0	1.388E+1
-1.346E-1	5.505E+0	1.374E+1
-1.313E-1	5.411E+0	1.390E+1
-1.330E-1	5.437E+0	1.368E+1
-1.378E-1	5.379E+0	1.385E+1
-1.330E-1	5.505E+0	1.380E+1
-1.346E-1	5.473E+0	1.383E+1
-1.346E-1	5.408E+0	1.383E+1
-1.362E-1	5.518E+0	1.381E+1
-1.330E-1	5.434E+0	1.376E+1
-1.362E-1	5.460E+0	1.367E+1
-1.362E-1	5.521E+0	1.371E+1
-1.378E-1	5.482E+0	1.391E+1
-1.330E-1	5.456E+0	1.373E+1
-1.313E-1	5.424E+0	1.374E+1
-1.362E-1	5.447E+0	1.371E+1
-1.330E-1	5.427E+0	1.369E+1
-1.346E-1	5.502E+0	1.385E+1
-1.346E-1	5.385E+0	1.381E+1
-1.362E-1	5.473E+0	1.372E+1
-1.362E-1	5.502E+0	1.371E+1
-1.330E-1	5.388E+0	1.378E+1
-1.313E-1	5.456E+0	1.378E+1
-1.346E-1	5.489E+0	1.380E+1
-1.362E-1	5.450E+0	1.371E+1
-1.313E-1	5.482E+0	1.372E+1
-1.313E-1	5.437E+0	1.371E+1
-1.346E-1	5.417E+0	1.370E+1
-1.378E-1	5.392E+0	1.368E+1
-1.313E-1	5.356E+0	1.385E+1
-1.330E-1	5.495E+0	1.371E+1
-1.346E-1	5.476E+0	1.380E+1
-1.378E-1	5.512E+0	1.359E+1
-1.330E-1	5.534E+0	1.383E+1
-1.313E-1	5.427E+0	1.366E+1
-1.362E-1	5.437E+0	1.361E+1
-1.362E-1	5.424E+0	1.373E+1
-1.346E-1	5.489E+0	1.360E+1
-1.313E-1	5.427E+0	1.383E+1
-1.378E-1	5.414E+0	1.377E+1
-1.362E-1	5.450E+0	1.373E+1
-1.346E-1	5.369E+0	1.359E+1
-1.313E-1	5.424E+0	1.377E+1
-1.330E-1	5.414E+0	1.374E+1
-1.362E-1	5.382E+0	1.374E+1
-1.330E-1	5.508E+0	1.381E+1
-1.313E-1	5.469E+0	1.378E+1
-1.362E-1	5.460E+0	1.379E+1
-1.346E-1	5.443E+0	1.377E+1
-1.313E-1	5.369E+0	1.366E+1
-1.346E-1	5.417E+0	1.369E+1
-1.362E-1	5.366E+0	1.368E+1
-1.395E-1	5.392E+0	1.361E+1
-1.346E-1	5.447E+0	1.366E+1
-1.330E-1	5.460E+0	1.378E+1
-1.346E-1	5.392E+0	1.372E+1
-1.395E-1	5.353E+0	1.354E+1
-1.346E-1	5.388E+0	1.377E+1
-1.330E-1	5.349E+0	1.374E+1
-1.346E-1	5.434E+0	1.368E+1
-1.346E-1	5.414E+0	1.370E+1
-1.346E-1	5.434E+0	1.366E+1
-1.330E-1	5.486E+0	1.372E+1
-1.346E-1	5.443E+0	1.385E+1
-1.362E-1	5.486E+0	1.381E+1
-1.313E-1	5.473E+0	1.375E+1
-1.313E-1	5.525E+0	1.378E+1
-1.362E-1	5.414E+0	1.387E+1
-1.362E-1	5.479E+0	1.363E+1
-1.330E-1	5.372E+0	1.366E+1
-1.346E-1	5.417E+0	1.359E+1
-1.362E-1	5.479E+0	1.372E+1
-1.378E-1	5.443E+0	1.367E+1
-1.346E-1	5.463E+0	1.378E+1
-1.346E-1	5.369E+0	1.380E+1
-1.346E-1	5.508E+0	1.373E+1
-1.378E-1	5.469E+0	1.368E+1
-1.313E-1	5.408E+0	1.386E+1
-1.313E-1	5.469E+0	1.364E+1
-1.362E-1	5.479E+0	1.385E+1
-1.346E-1	5.411E+0	1.368E+1
-1.330E-1	5.382E+0	1.373E+1
-1.313E-1	5.531E+0	1.369E+1
-1.346E-1	5.473E+0	1.370E+1
-1.362E-1	5.447E+0	1.373E+1
-1.346E-1	5.359E+0	1.378E+1
-1.330E-1	5.479E+0	1.359E+1
-1.362E-1	5.401E+0	1.377E+1
-1.362E-1	5.450E+0	1.358E+1
-1.330E-1	5.434E+0	1.367E+1
-1.330E-1	5.424E+0	1.380E+1
-1.362E-1	5.424E+0	1.363E+1
-1.378E-1	5.456E+0	1.371E+1
-1.330E-1	5.440E+0	1.381E+1
-1.330E-1	5.437E+0	1.371E+1
-1.362E-1	5.401E+0	1.380E+1
-1.346E-1	5.392E+0	1.380E+1
-1.313E-1	5.411E+0	1.376E+1
-1.330E-1	5.508E+0	1.377E+1
-1.362E-1	5.502E+0	1.357E+1
-1.346E-1	5.476E+0	1.377E+1
-1.346E-1	5.486E+0	1.361E+1
-1.330E-1	5.456E+0	1.373E+1
-1.378E-1	5.417E+0	1.361E+1
-1.362E-1	5.414E+0	1.374E+1
-1.346E-1	5.388E+0	1.361E+1
-1.330E-1	5.379E+0	1.379E+1
-1.362E-1	5.404E+0	1.375E+1
-1.378E-1	5.466E+0	1.365E+1
-1.346E-1	5.388E+0	1.385E+1
-1.330E-1	5.521E+0	1.361E+1
-1.362E-1	5.476E+0	1.381E+1
-1.378E-1	5.473E+0	1.368E+1
-1.330E-1	5.434E+0	1.373E+1
-1.330E-1	5.547E+0	1.357E+1
-1.362E-1	5.489E+0	1.388E+1
-1.395E-1	5.512E+0	1.359E+1
-1.362E-1	5.469E+0	1.379E+1
-1.297E-1	5.408E+0	1.369E+1
-1.362E-1	5.421E+0	1.376E+1
-1.346E-1	5.489E+0	1.377E+1
-1.346E-1	5.310E+0	1.371E+1
-1.313E-1	5.476E+0	1.358E+1
-1.346E-1	5.434E+0	1.372E+1
-1.378E-1	5.395E+0	1.379E+1
-1.330E-1	5.434E+0	1.354E+1
-1.346E-1	5.550E+0	1.370E+1
-1.346E-1	5.437E+0	1.377E+1
-1.395E-1	5.411E+0	1.366E+1
-1.346E-1	5.411E+0	1.369E+1
-1.313E-1	5.408E+0	1.377E+1
-1.362E-1	5.499E+0	1.376E+1
-1.362E-1	5.411E+0	1.382E+1
-1.330E-1	5.430E+0	1.377E+1
-1.330E-1	5.398E+0	1.388E+1
-1.330E-1	5.502E+0	1.381E+1
-1.362E-1	5.486E+0	1.370E+1
-1.313E-1	5.469E+0	1.382E+1
-1.346E-1	5.437E+0	1.374E+1
-1.378E-1	5.550E+0	1.378E+1
-1.362E-1	5.456E+0	1.374E+1
-1.330E-1	5.450E+0	1.386E+1
-1.297E-1	5.437E+0	1.376E+1
-1.362E-1	5.505E+0	1.374E+1
-1.362E-1	5.486E+0	1.366E+1
-1.330E-1	5.440E+0	1.366E+1
-1.346E-1	5.427E+0	1.374E+1
-1.346E-1	5.489E+0	1.375E+1
-1.346E-1	5.489E+0	1.389E+1
-1.362E-1	5.401E+0	1.380E+1
-1.297E-1	5.563E+0	1.359E+1
-1.378E-1	5.560E+0	1.366E+1
-1.378E-1	5.550E+0	1.360E+1
-1.330E-1	5.463E+0	1.366E+1
-1.346E-1	5.382E+0	1.360E+1
-1.378E-1	5.495E+0	1.366E+1
-1.378E-1	5.469E+0	1.376E+1
-1.346E-1	5.343E+0	1.365E+1
-1.313E-1	5.408E+0	1.354E+1
-1.362E-1	5.414E+0	1.376E+1
-1.362E-1	5.521E+0	1.373E+1
-1.362E-1	5.476E+0	1.376E+1
-1.313E-1	5.440E+0	1.356E+1
-1.346E-1	5.463E+0	1.372E+1
-1.378E-1	5.343E+0	1.383E+1
-1.330E-1	5.398E+0	1.366E+1
-1.313E-1	5.489E+0	1.377E+1
-1.346E-1	5.554E+0	1.373E+1
-1.395E-1	5.502E+0	1.367E+1
-1.346E-1	5.463E+0	1.376E+1
-1.346E-1	5.447E+0	1.372E+1
-1.330E-1	5.450E+0	1.364E+1
-1.378E-1	5.528E+0	1.371E+1
-1.330E-1	5.486E+0	1.370E+1
-1.330E-1	5.495E+0	1.384E+1
-1.346E-1	5.375E+0	1.380E+1
-1.395E-1	5.508E+0	1.368E+1
-1.330E-1	5.398E+0	1.385E+1
-1.313E-1	5.424E+0	1.370E+1
-1.346E-1	5.466E+0	1.382E+1
-1.395E-1	5.437E+0	1.356E+1
-1.330E-1	5.443E+0	1.365E+1
-1.346E-1	5.366E+0	1.364E+1
-1.346E-1	5.518E+0	1.375E+1
-1.378E-1	5.398E+0	1.384E+1
-1.346E-1	5.499E+0	1.370E+1
-1.346E-1	5.395E+0	1.379E+1
-1.346E-1	5.343E+0	1.377E+1
-1.362E-1	5.408E+0	1.373E+1
-1.346E-1	5.392E+0	1.364E+1
-1.313E-1	5.427E+0	1.384E+1
-1.362E-1	5.392E+0	1.376E+1
-1.378E-1	5.421E+0	1.379E+1
-1.330E-1	5.379E+0	1.373E+1
-1.330E-1	5.508E+0	1.394E+1
-1.378E-1	5.450E+0	1.381E+1
-1.346E-1	5.544E+0	1.376E+1
-1.313E-1	5.440E+0	1.350E+1
-1.297E-1	5.424E+0	1.384E+1
-1.362E-1	5.531E+0	1.370E+1
-1.362E-1	5.463E+0	1.367E+1
-1.330E-1	5.388E+0	1.365E+1
-1.313E-1	5.502E+0	1.373E+1
-1.346E-1	5.395E+0	1.371E+1
-1.378E-1	5.515E+0	1.359E+1
-1.362E-1	5.362E+0	1.363E+1
-1.330E-1	5.502E+0	1.376E+1
-1.378E-1	5.366E+0	1.365E+1
-1.378E-1	5.382E+0	1.371E+1
-1.346E-1	5.521E+0	1.381E+1
-1.313E-1	5.476E+0	1.380E+1
-1.330E-1	5.356E+0	1.373E+1
-1.411E-1	5.395E+0	1.375E+1
-1.362E-1	5.463E+0	1.373E+1
-1.346E-1	5.502E+0	1.375E+1
-1.362E-1	5.437E+0	1.390E+1
-1.378E-1	5.447E+0	1.362E+1
-1.313E-1	5.430E+0	1.361E+1
-1.313E-1	5.460E+0	1.374E+1
-1.346E-1	5.447E+0	1.375E+1
-1.362E-1	5.434E+0	1.383E+1
-1.346E-1	5.443E+0	1.363E+1
-1.313E-1	5.450E+0	1.361E+1
-1.330E-1	5.447E+0	1.372E+1
-1.362E-1	5.502E+0	1.378E+1
-1.330E-1	5.502E+0	1.370E+1
-1.297E-1	5.606E+0	1.383E+1
-1.330E-1	5.398E+0	1.378E+1
-1.378E-1	5.395E+0	1.369E+1
-1.346E-1	5.417E+0	1.366E+1
-1.313E-1	5.411E+0	1.374E+1
-1.395E-1	5.476E+0	1.357E+1
-1.362E-1	5.537E+0	1.371E+1
-1.346E-1	5.417E+0	1.383E+1
-1.313E-1	5.453E+0	1.378E+1
-1.362E-1	5.424E+0	1.383E+1
-1.378E-1	5.486E+0	1.374E+1
-1.362E-1	5.486E+0	1.374E+1
-1.330E-1	5.395E+0	1.359E+1
-1.362E-1	5.473E+0	1.386E+1
-1.362E-1	5.469E+0	1.370E+1
-1.346E-1	5.388E+0	1.365E+1
-1.313E-1	5.606E+0	1.363E+1
-1.362E-1	5.382E+0	1.380E+1
-1.362E-1	5.437E+0	1.362E+1
-1.330E-1	5.375E+0	1.356E+1
-1.281E-1	5.469E+0	1.369E+1
-1.362E-1	5.505E+0	1.370E+1
-1.362E-1	5.466E+0	1.370E+1
-1.346E-1	5.495E+0	1.360E+1
-1.346E-1	5.411E+0	1.375E+1
-1.346E-1	5.463E+0	1.372E+1
-1.362E-1	5.443E+0	1.361E+1
-1.330E-1	5.430E+0	1.367E+1
-1.313E-1	5.469E+0	1.363E+1
-1.378E-1	5.476E+0	1.373E+1
-1.395E-1	5.447E+0	1.369E+1
-1.362E-1	5.434E+0	1.367E+1
-1.330E-1	5.486E+0	1.370E+1
-1.346E-1	5.437E+0	1.365E+1
-1.378E-1	5.314E+0	1.373E+1
-1.330E-1	5.492E+0	1.369E+1
-1.346E-1	5.531E+0	1.364E+1
-1.346E-1	5.466E+0	1.372E+1
-1.395E-1	5.421E+0	1.363E+1
-1.346E-1	5.466E+0	1.380E+1
-1.346E-1	5.349E+0	1.373E+1
-1.362E-1	5.388E+0	1.365E+1
-1.378E-1	5.408E+0	1.371E+1
-1.330E-1	5.401E+0	1.352E+1
-1.330E-1	5.463E+0	1.373E+1
-1.362E-1	5.482E+0	1.371E+1
-1.362E-1	5.460E+0	1.367E+1
-1.346E-1	5.440E+0	1.374E+1
-1.346E-1	5.450E+0	1.385E+1
-1.362E-1	5.385E+0	1.376E+1
-1.362E-1	5.531E+0	1.359E+1
-1.362E-1	5.310E+0	1.366E+1
-1.313E-1	5.411E+0	1.373E+1
-1.362E-1	5.408E+0	1.352E+1
-1.330E-1	5.443E+0	1.366E+1
-1.346E-1	5.443E+0	1.374E+1
-1.330E-1	5.430E+0	1.371E+1
-1.346E-1	5.508E+0	1.364E+1
-1.362E-1	5.453E+0	1.372E+1
-1.330E-1	5.404E+0	1.373E+1
-1.346E-1	5.505E+0	1.367E+1
-1.362E-1	5.450E+0	1.371E+1
-1.362E-1	5.375E+0	1.369E+1
-1.362E-1	5.515E+0	1.370E+1
-1.346E-1	5.492E+0	1.366E+1
-1.362E-1	5.544E+0	1.379E+1
-1.395E-1	5.589E+0	1.372E+1
-1.297E-1	5.421E+0	1.354E+1
-1.330E-1	5.518E+0	1.384E+1
-1.362E-1	5.473E+0	1.363E+1
-1.395E-1	5.508E+0	1.371E+1
-1.330E-1	5.469E+0	1.381E+1
-1.313E-1	5.450E+0	1.372E+1
-1.362E-1	5.473E+0	1.381E+1
-1.395E-1	5.525E+0	1.380E+1
-1.346E-1	5.466E+0	1.364E+1
-1.313E-1	5.554E+0	1.367E+1
-1.346E-1	5.424E+0	1.379E+1
-1.378E-1	5.479E+0	1.372E+1
-1.346E-1	5.327E+0	1.375E+1
-1.346E-1	5.414E+0	1.364E+1
-1.346E-1	5.453E+0	1.368E+1
-1.362E-1	5.466E+0	1.360E+1
-1.362E-1	5.430E+0	1.386E+1
-1.313E-1	5.515E+0	1.364E+1
-1.346E-1	5.408E+0	1.381E+1
-1.362E-1	5.450E+0	1.368E+1
-1.346E-1	5.518E+0	1.361E+1
-1.346E-1	5.476E+0	1.373E+1
-1.346E-1	5.398E+0	1.365E+1
-1.378E-1	5.362E+0	1.373E+1
-1.346E-1	5.508E+0	1.367E+1
-1.313E-1	5.460E+0	1.367E+1
-1.362E-1	5.427E+0	1.363E+1
-1.378E-1	5.508E+0	1.371E+1
-1.330E-1	5.460E+0	1.369E+1
-1.330E-1	5.392E+0	1.372E+1
-1.346E-1	5.518E+0	1.370E+1
-1.362E-1	5.414E+0	1.363E+1
-1.362E-1	5.398E+0	1.376E+1
-1.330E-1	5.375E+0	1.373E+1
-1.330E-1	5.469E+0	1.362E+1
-1.362E-1	5.414E+0	1.376E+1
-1.346E-1	5.424E+0	1.363E+1
-1.330E-1	5.482E+0	1.357E+1
-1.362E-1	5.434E+0	1.382E+1
-1.411E-1	5.512E+0	1.359E+1
-1.346E-1	5.473E+0	1.367E+1
-1.330E-1	5.372E+0	1.371E+1
-1.378E-1	5.466E+0	1.380E+1
-1.378E-1	5.453E+0	1.372E+1
-1.330E-1	5.450E+0	1.364E+1
-1.330E-1	5.404E+0	1.374E+1
-1.346E-1	5.430E+0	1.366E+1
-1.362E-1	5.398E+0	1.368E+1
-1.330E-1	5.466E+0	1.376E+1
-1.330E-1	5.408E+0	1.366E+1
-1.378E-1	5.541E+0	1.365E+1
-1.378E-1	5.411E+0	1.372E+1
-1.346E-1	5.440E+0	1.365E+1
-1.330E-1	5.525E+0	1.374E+1
-1.346E-1	5.424E+0	1.366E+1
-1.395E-1	5.424E+0	1.366E+1
-1.362E-1	5.486E+0	1.370E+1
-1.330E-1	5.414E+0	1.356E+1
-1.346E-1	5.427E+0	1.359E+1
-1.362E-1	5.460E+0	1.369E+1
-1.313E-1	5.408E+0	1.378E+1
-1.313E-1	5.366E+0	1.358E+1
-1.346E-1	5.473E+0	1.365E+1
-1.378E-1	5.408E+0	1.366E+1
-1.346E-1	5.310E+0	1.369E+1
-1.297E-1	5.385E+0	1.370E+1
-1.346E-1	5.317E+0	1.375E+1
-1.378E-1	5.466E+0	1.371E+1
-1.346E-1	5.434E+0	1.371E+1
-1.297E-1	5.430E+0	1.377E+1
-1.346E-1	5.473E+0	1.367E+1
-1.378E-1	5.486E+0	1.372E+1
-1.330E-1	5.525E+0	1.367E+1
-1.346E-1	5.392E+0	1.376E+1
-1.346E-1	5.495E+0	1.376E+1
-1.395E-1	5.424E+0	1.367E+1
-1.346E-1	5.320E+0	1.377E+1
-1.281E-1	5.369E+0	1.384E+1
-1.362E-1	5.437E+0	1.355E+1
-1.378E-1	5.450E+0	1.351E+1
-1.346E-1	5.427E+0	1.364E+1
-1.313E-1	5.392E+0	1.375E+1
-1.346E-1	5.440E+0	1.365E+1
-1.411E-1	5.502E+0	1.369E+1
-1.362E-1	5.375E+0	1.360E+1
-1.330E-1	5.482E+0	1.362E+1
-1.362E-1	5.349E+0	1.365E+1
-1.346E-1	5.518E+0	1.374E+1
-1.346E-1	5.424E+0	1.371E+1
-1.330E-1	5.440E+0	1.368E+1
-1.362E-1	5.550E+0	1.379E+1
-1.395E-1	5.408E+0	1.363E+1
-1.346E-1	5.408E+0	1.373E+1
-1.346E-1	5.489E+0	1.365E+1
-1.362E-1	5.547E+0	1.369E+1
-1.395E-1	5.434E+0	1.370E+1
-1.378E-1	5.512E+0	1.362E+1
-1.346E-1	5.447E+0	1.366E+1
-1.330E-1	5.456E+0	1.352E+1
-1.378E-1	5.437E+0	1.361E+1
-1.330E-1	5.525E+0	1.377E+1
-1.313E-1	5.547E+0	1.393E+1
-1.362E-1	5.450E+0	1.378E+1
-1.378E-1	5.417E+0	1.376E+1
-1.362E-1	5.385E+0	1.376E+1
-1.346E-1	5.417E+0	1.362E+1
-1.362E-1	5.456E+0	1.367E+1
-1.395E-1	5.466E+0	1.389E+1
-1.362E-1	5.417E+0	1.371E+1
-1.313E-1	5.557E+0	1.363E+1
-1.362E-1	5.404E+0	1.357E+1
-1.346E-1	5.541E+0	1.378E+1
-1.313E-1	5.541E+0	1.378E+1
-1.346E-1	5.443E+0	1.369E+1
-1.330E-1	5.447E+0	1.377E+1
-1.395E-1	5.411E+0	1.376E+1
-1.330E-1	5.404E+0	1.367E+1
-1.313E-1	5.379E+0	1.366E+1
-1.362E-1	5.447E+0	1.370E+1
-1.362E-1	5.440E+0	1.368E+1
-1.362E-1	5.550E+0	1.367E+1
-1.346E-1	5.450E+0	1.365E+1
-1.362E-1	5.434E+0	1.371E+1
-1.395E-1	5.395E+0	1.368E+1
-1.346E-1	5.473E+0	1.371E+1
-1.330E-1	5.456E+0	1.366E+1
-1.346E-1	5.482E+0	1.371E+1
-1.378E-1	5.372E+0	1.372E+1
-1.313E-1	5.482E+0	1.373E+1
-1.346E-1	5.469E+0	1.364E+1
-1.330E-1	5.473E+0	1.357E+1
-1.378E-1	5.375E+0	1.374E+1
-1.362E-1	5.434E+0	1.373E+1
-1.330E-1	5.499E+0	1.363E+1
-1.330E-1	5.466E+0	1.381E+1
-1.395E-1	5.456E+0	1.361E+1
-1.378E-1	5.385E+0	1.360E+1
-1.346E-1	5.424E+0	1.377E+1
-1.362E-1	5.525E+0	1.368E+1
-1.378E-1	5.482E+0	1.362E+1
-1.346E-1	5.525E+0	1.376E+1
-1.313E-1	5.447E+0	1.379E+1
-1.330E-1	5.554E+0	1.377E+1
-1.378E-1	5.476E+0	1.370E+1
-1.330E-1	5.430E+0	1.375E+1
-1.362E-1	5.411E+0	1.365E+1
-1.362E-1	5.495E+0	1.376E+1
-1.378E-1	5.437E+0	1.372E+1
-1.346E-1	5.408E+0	1.362E+1
-1.297E-1	5.473E+0	1.361E+1
-1.346E-1	5.495E+0	1.371E+1
-1.362E-1	5.440E+0	1.380E+1
-1.346E-1	5.499E+0	1.368E+1
-1.330E-1	5.411E+0	1.365E+1
-1.362E-1	5.430E+0	1.356E+1
-1.378E-1	5.469E+0	1.380E+1
-1.330E-1	5.479E+0	1.370E+1
-1.346E-1	5.362E+0	1.354E+1
-1.395E-1	5.434E+0	1.369E+1
-1.362E-1	5.466E+0	1.364E+1
-1.346E-1	5.427E+0	1.362E+1
-1.313E-1	5.440E+0	1.363E+1
-1.346E-1	5.443E+0	1.361E+1
-1.378E-1	5.340E+0	1.362E+1
-1.362E-1	5.424E+0	1.357E+1
-1.362E-1	5.424E+0	1.358E+1
-1.362E-1	5.456E+0	1.368E+1
-1.395E-1	5.375E+0	1.376E+1
-1.362E-1	5.372E+0	1.360E+1
-1.330E-1	5.414E+0	1.354E+1
-1.346E-1	5.443E+0	1.385E+1
-1.378E-1	5.437E+0	1.363E+1
-1.330E-1	5.414E+0	1.368E+1
-1.330E-1	5.495E+0	1.358E+1
-1.378E-1	5.392E+0	1.365E+1
-1.411E-1	5.463E+0	1.367E+1
-1.346E-1	5.469E+0	1.372E+1
-1.330E-1	5.392E+0	1.357E+1
-1.346E-1	5.414E+0	1.377E+1
-1.395E-1	5.486E+0	1.359E+1
-1.346E-1	5.492E+0	1.376E+1
-1.313E-1	5.495E+0	1.360E+1
-1.362E-1	5.430E+0	1.366E+1
-1.346E-1	5.437E+0	1.376E+1
-1.330E-1	5.430E+0	1.362E+1
-1.330E-1	5.492E+0	1.381E+1
-1.362E-1	5.453E+0	1.353E+1
-1.378E-1	5.482E+0	1.363E+1
-1.362E-1	5.447E+0	1.372E+1
-1.346E-1	5.460E+0	1.378E+1
-1.346E-1	5.479E+0	1.365E+1
-1.378E-1	5.362E+0	1.352E+1
-1.346E-1	5.466E+0	1.373E+1
-1.313E-1	5.385E+0	1.373E+1
-1.330E-1	5.430E+0	1.382E+1
-1.362E-1	5.469E+0	1.379E+1
-1.378E-1	5.473E+0	1.365E+1
-1.330E-1	5.349E+0	1.375E+1
-1.346E-1	5.414E+0	1.364E+1
-1.395E-1	5.401E+0	1.358E+1
-1.346E-1	5.382E+0	1.364E+1
-1.346E-1	5.430E+0	1.373E+1
-1.362E-1	5.486E+0	1.361E+1
-1.362E-1	5.388E+0	1.368E+1
-1.346E-1	5.499E+0	1.385E+1
-1.313E-1	5.385E+0	1.367E+1
-1.362E-1	5.440E+0	1.372E+1
-1.395E-1	5.424E+0	1.361E+1
-1.346E-1	5.486E+0	1.355E+1
-1.330E-1	5.463E+0	1.367E+1
-1.346E-1	5.450E+0	1.355E+1
-1.378E-1	5.450E+0	1.379E+1
-1.378E-1	5.495E+0	1.369E+1
-1.313E-1	5.482E+0	1.371E+1
-1.362E-1	5.434E+0	1.359E+1
-1.362E-1	5.476E+0	1.377E+1
-1.362E-1	5.404E+0	1.358E+1
-1.330E-1	5.434E+0	1.363E+1
-1.313E-1	5.369E+0	1.362E+1
-1.362E-1	5.385E+0	1.356E+1
-1.362E-1	5.479E+0	1.372E+1
-1.330E-1	5.427E+0	1.376E+1
-1.346E-1	5.447E+0	1.371E+1
-1.346E-1	5.411E+0	1.371E+1
-1.330E-1	5.450E+0	1.380E+1
-1.362E-1	5.424E+0	1.361E+1
-1.378E-1	5.489E+0	1.364E+1
-1.378E-1	5.343E+0	1.354E+1
-1.346E-1	5.440E+0	1.363E+1
-1.313E-1	5.424E+0	1.370E+1
-1.362E-1	5.515E+0	1.375E+1
-1.395E-1	5.379E+0	1.364E+1
-1.330E-1	5.395E+0	1.379E+1
-1.330E-1	5.440E+0	1.359E+1
-1.362E-1	5.547E+0	1.365E+1
-1.378E-1	5.456E+0	1.358E+1
-1.346E-1	5.528E+0	1.376E+1
-1.313E-1	5.434E+0	1.361E+1
-1.362E-1	5.466E+0	1.378E+1
-1.378E-1	5.437E+0	1.368E+1
-1.362E-1	5.320E+0	1.370E+1
-1.330E-1	5.502E+0	1.367E+1
-1.362E-1	5.440E+0	1.361E+1
-1.378E-1	5.395E+0	1.370E+1
-1.378E-1	5.421E+0	1.363E+1
-1.346E-1	5.434E+0	1.361E+1
-1.346E-1	5.528E+0	1.363E+1
-1.395E-1	5.463E+0	1.360E+1
-1.346E-1	5.515E+0	1.377E+1
-1.330E-1	5.479E+0	1.368E+1
-1.346E-1	5.499E+0	1.378E+1
-1.378E-1	5.443E+0	1.361E+1
-1.330E-1	5.424E+0	1.366E+1
-1.330E-1	5.375E+0	1.362E+1
-1.346E-1	5.476E+0	1.369E+1
-1.362E-1	5.327E+0	1.371E+1
-1.378E-1	5.499E+0	1.378E+1
-1.330E-1	5.404E+0	1.360E+1
-1.346E-1	5.395E+0	1.358E+1
-1.362E-1	5.430E+0	1.363E+1
-1.362E-1	5.424E+0	1.362E+1
-1.346E-1	5.427E+0	1.376E+1
-1.346E-1	5.434E+0	1.364E+1
-1.395E-1	5.479E+0	1.366E+1
-1.362E-1	5.460E+0	1.378E+1
-1.346E-1	5.447E+0	1.385E+1
-1.362E-1	5.466E+0	1.369E+1
-1.395E-1	5.437E+0	1.367E+1
-1.346E-1	5.534E+0	1.365E+1
-1.346E-1	5.369E+0	1.368E+1
-1.330E-1	5.476E+0	1.361E+1
-1.378E-1	5.385E+0	1.381E+1
-1.362E-1	5.443E+0	1.365E+1
-1.330E-1	5.333E+0	1.353E+1
-1.330E-1	5.482E+0	1.374E+1
-1.362E-1	5.434E+0	1.368E+1
-1.362E-1	5.398E+0	1.366E+1
-1.330E-1	5.502E+0	1.362E+1
-1.346E-1	5.492E+0	1.363E+1
-1.362E-1	5.362E+0	1.361E+1
-1.378E-1	5.427E+0	1.371E+1
-1.313E-1	5.349E+0	1.371E+1
-1.362E-1	5.499E+0	1.362E+1
-1.395E-1	5.437E+0	1.370E+1
-1.346E-1	5.421E+0	1.361E+1
-1.362E-1	5.443E+0	1.366E+1
-1.362E-1	5.443E+0	1.370E+1
-1.378E-1	5.502E+0	1.361E+1
-1.362E-1	5.414E+0	1.365E+1
-1.330E-1	5.372E+0	1.373E+1
-1.330E-1	5.385E+0	1.368E+1
-1.378E-1	5.476E+0	1.371E+1
-1.330E-1	5.473E+0	1.364E+1
-1.330E-1	5.541E+0	1.366E+1
-1.330E-1	5.512E+0	1.368E+1
-1.395E-1	5.317E+0	1.373E+1
-1.346E-1	5.453E+0	1.375E+1
-1.297E-1	5.463E+0	1.373E+1
-1.297E-1	5.453E+0	1.366E+1
-1.362E-1	5.408E+0	1.365E+1
-1.362E-1	5.453E+0	1.376E+1
-1.313E-1	5.398E+0	1.378E+1
-1.346E-1	5.411E+0	1.363E+1
-1.395E-1	5.382E+0	1.360E+1
-1.346E-1	5.414E+0	1.368E+1
-1.330E-1	5.379E+0	1.374E+1
-1.362E-1	5.366E+0	1.361E+1
-1.411E-1	5.421E+0	1.359E+1
-1.346E-1	5.450E+0	1.369E+1
-1.330E-1	5.375E+0	1.383E+1
-1.330E-1	5.508E+0	1.363E+1
-1.346E-1	5.456E+0	1.363E+1
-1.346E-1	5.450E+0	1.363E+1
-1.330E-1	5.502E+0	1.359E+1
-1.362E-1	5.395E+0	1.367E+1
-1.395E-1	5.414E+0	1.357E+1
-1.330E-1	5.486E+0	1.377E+1
-1.297E-1	5.482E+0	1.369E+1
-1.378E-1	5.463E+0	1.371E+1
-1.411E-1	5.424E+0	1.361E+1
-1.330E-1	5.469E+0	1.368E+1
-1.330E-1	5.492E+0	1.373E+1
-1.346E-1	5.388E+0	1.364E+1
-1.378E-1	5.440E+0	1.372E+1
-1.330E-1	5.388E+0	1.366E+1
-1.346E-1	5.440E+0	1.375E+1
-1.362E-1	5.424E+0	1.376E+1
-1.395E-1	5.401E+0	1.357E+1
-1.362E-1	5.336E+0	1.370E+1
-1.297E-1	5.382E+0	1.362E+1
-1.362E-1	5.392E+0	1.363E+1
-1.427E-1	5.450E+0	1.361E+1
-1.330E-1	5.479E+0	1.362E+1
-1.313E-1	5.544E+0	1.372E+1
-1.346E-1	5.434E+0	1.361E+1
-1.378E-1	5.401E+0	1.369E+1
-1.362E-1	5.443E+0	1.366E+1
-1.330E-1	5.450E+0	1.369E+1
-1.346E-1	5.427E+0	1.354E+1
-1.378E-1	5.534E+0	1.364E+1
-1.346E-1	5.375E+0	1.360E+1
-1.346E-1	5.489E+0	1.369E+1
-1.362E-1	5.463E+0	1.369E+1
-1.362E-1	5.408E+0	1.361E+1
-1.330E-1	5.456E+0	1.376E+1
-1.313E-1	5.411E+0	1.367E+1
-1.346E-1	5.489E+0	1.349E+1
-1.378E-1	5.294E+0	1.367E+1
-1.346E-1	5.537E+0	1.372E+1
-1.346E-1	5.424E+0	1.361E+1
-1.330E-1	5.499E+0	1.360E+1
-1.411E-1	5.388E+0	1.371E+1
-1.395E-1	5.417E+0	1.368E+1
-1.346E-1	5.362E+0	1.372E+1
-1.330E-1	5.443E+0	1.366E+1
-1.346E-1	5.453E+0	1.363E+1
-1.346E-1	5.414E+0	1.357E+1
-1.346E-1	5.382E+0	1.358E+1
-1.346E-1	5.427E+0	1.356E+1
-1.378E-1	5.385E+0	1.362E+1
-1.362E-1	5.492E+0	1.386E+1
-1.362E-1	5.421E+0	1.366E+1
-1.362E-1	5.453E+0	1.364E+1
-1.395E-1	5.447E+0	1.361E+1
-1.378E-1	5.395E+0	1.367E+1
-1.362E-1	5.456E+0	1.369E+1
-1.346E-1	5.392E+0	1.354E+1
-1.411E-1	5.404E+0	1.374E+1
-1.346E-1	5.466E+0	1.368E+1
-1.346E-1	5.314E+0	1.361E+1
-1.346E-1	5.417E+0	1.365E+1
-1.378E-1	5.469E+0	1.377E+1
-1.395E-1	5.476E+0	1.358E+1
-1.297E-1	5.366E+0	1.376E+1
-1.346E-1	5.379E+0	1.350E+1
-1.395E-1	5.395E+0	1.372E+1
-1.362E-1	5.430E+0	1.370E+1
-1.330E-1	5.476E+0	1.364E+1
-1.395E-1	5.417E+0	1.368E+1
-1.378E-1	5.469E+0	1.375E+1
-1.378E-1	5.382E+0	1.369E+1
-1.330E-1	5.512E+0	1.370E+1
-1.346E-1	5.430E+0	1.362E+1
-1.378E-1	5.434E+0	1.359E+1
-1.330E-1	5.508E+0	1.370E+1
-1.346E-1	5.414E+0	1.378E+1
-1.362E-1	5.301E+0	1.373E+1
-1.378E-1	5.369E+0	1.367E+1
-1.346E-1	5.408E+0	1.363E+1
-1.330E-1	5.375E+0	1.359E+1
-1.346E-1	5.443E+0	1.365E+1
-1.362E-1	5.460E+0	1.359E+1
-1.362E-1	5.440E+0	1.384E+1
-1.313E-1	5.417E+0	1.363E+1
-1.362E-1	5.369E+0	1.349E+1
-1.395E-1	5.476E+0	1.374E+1
-1.362E-1	5.359E+0	1.372E+1
-1.330E-1	5.443E+0	1.353E+1
-1.346E-1	5.495E+0	1.378E+1
-1.395E-1	5.505E+0	1.385E+1
-1.330E-1	5.473E+0	1.367E+1
-1.330E-1	5.343E+0	1.341E+1
-1.362E-1	5.353E+0	1.380E+1
-1.395E-1	5.443E+0	1.377E+1
-1.346E-1	5.499E+0	1.363E+1
-1.330E-1	5.320E+0	1.363E+1
-1.346E-1	5.512E+0	1.367E+1
-1.395E-1	5.443E+0	1.383E+1
-1.378E-1	5.440E+0	1.366E+1
-1.313E-1	5.463E+0	1.363E+1
-1.346E-1	5.440E+0	1.362E+1
-1.346E-1	5.479E+0	1.367E+1
-1.346E-1	5.414E+0	1.371E+1
-1.330E-1	5.314E+0	1.371E+1
-1.346E-1	5.362E+0	1.364E+1
-1.378E-1	5.534E+0	1.375E+1
-1.346E-1	5.372E+0	1.370E+1
-1.362E-1	5.421E+0	1.360E+1
-1.362E-1	5.340E+0	1.369E+1
-1.346E-1	5.434E+0	1.367E+1
-1.395E-1	5.349E+0	1.371E+1
-1.346E-1	5.466E+0	1.371E+1
-1.362E-1	5.382E+0	1.378E+1
-1.378E-1	5.450E+0	1.375E+1
-1.378E-1	5.346E+0	1.368E+1
-1.362E-1	5.460E+0	1.354E+1
-1.362E-1	5.460E+0	1.346E+1
-1.411E-1	5.482E+0	1.362E+1
-1.346E-1	5.404E+0	1.380E+1
-1.330E-1	5.495E+0	1.357E+1
-1.362E-1	5.469E+0	1.364E+1
-1.378E-1	5.531E+0	1.363E+1
-1.378E-1	5.375E+0	1.370E+1
-1.330E-1	5.489E+0	1.367E+1
-1.330E-1	5.388E+0	1.366E+1
-1.378E-1	5.379E+0	1.374E+1
-1.378E-1	5.495E+0	1.382E+1
-1.313E-1	5.424E+0	1.372E+1
-1.346E-1	5.417E+0	1.367E+1
-1.378E-1	5.369E+0	1.359E+1
-1.346E-1	5.424E+0	1.365E+1
-1.330E-1	5.463E+0	1.373E+1
-1.313E-1	5.333E+0	1.369E+1
-1.378E-1	5.508E+0	1.361E+1
-1.362E-1	5.385E+0	1.361E+1
-1.362E-1	5.508E+0	1.365E+1
-1.346E-1	5.404E+0	1.364E+1
-1.378E-1	5.395E+0	1.359E+1
-1.362E-1	5.388E+0	1.372E+1
-1.346E-1	5.456E+0	1.370E+1
-1.330E-1	5.417E+0	1.364E+1
-1.362E-1	5.417E+0	1.360E+1
-1.346E-1	5.392E+0	1.364E+1
-1.346E-1	5.375E+0	1.373E+1
-1.346E-1	5.495E+0	1.376E+1
-1.395E-1	5.447E+0	1.367E+1
-1.346E-1	5.421E+0	1.359E+1
-1.330E-1	5.515E+0	1.371E+1
-1.330E-1	5.476E+0	1.365E+1
-1.395E-1	5.473E+0	1.369E+1
-1.362E-1	5.463E+0	1.361E+1
-1.330E-1	5.508E+0	1.359E+1
-1.330E-1	5.437E+0	1.363E+1
-1.378E-1	5.479E+0	1.362E+1
-1.346E-1	5.408E+0	1.384E+1
-1.313E-1	5.385E+0	1.374E+1
-1.330E-1	5.375E+0	1.365E+1
-1.378E-1	5.404E+0	1.383E+1
-1.346E-1	5.411E+0	1.360E+1
-1.346E-1	5.434E+0	1.369E+1
-1.330E-1	5.427E+0	1.364E+1
-1.395E-1	5.450E+0	1.368E+1
-1.378E-1	5.499E+0	1.359E+1
-1.330E-1	5.482E+0	1.367E+1
-1.362E-1	5.356E+0	1.367E+1
-1.362E-1	5.476E+0	1.366E+1
-1.362E-1	5.401E+0	1.361E+1
-1.362E-1	5.437E+0	1.372E+1
-1.346E-1	5.427E+0	1.372E+1
-1.362E-1	5.395E+0	1.373E+1
-1.395E-1	5.437E+0	1.371E+1
-1.297E-1	5.375E+0	1.368E+1
-1.330E-1	5.440E+0	1.370E+1
-1.378E-1	5.450E+0	1.354E+1
-1.362E-1	5.323E+0	1.366E+1
-1.346E-1	5.443E+0	1.378E+1
-1.362E-1	5.336E+0	1.372E+1
-1.362E-1	5.392E+0	1.365E+1
-1.362E-1	5.473E+0	1.372E+1
-1.313E-1	5.512E+0	1.366E+1
-1.362E-1	5.489E+0	1.371E+1
-1.362E-1	5.440E+0	1.370E+1
-1.330E-1	5.414E+0	1.349E+1
-1.330E-1	5.482E+0	1.361E+1
-1.346E-1	5.417E+0	1.366E+1
-1.411E-1	5.411E+0	1.365E+1
-1.362E-1	5.401E+0	1.360E+1
-1.297E-1	5.408E+0	1.366E+1
-1.362E-1	5.437E+0	1.373E+1
-1.378E-1	5.346E+0	1.365E+1
-1.346E-1	5.369E+0	1.379E+1
-1.330E-1	5.330E+0	1.375E+1
-1.346E-1	5.395E+0	1.367E+1
-1.411E-1	5.392E+0	1.375E+1
-1.346E-1	5.424E+0	1.378E+1
-1.330E-1	5.443E+0	1.373E+1
-1.346E-1	5.469E+0	1.371E+1
-1.378E-1	5.398E+0	1.373E+1
-1.395E-1	5.395E+0	1.371E+1
-1.313E-1	5.466E+0	1.358E+1
-1.330E-1	5.388E+0	1.367E+1
-1.395E-1	5.372E+0	1.366E+1
-1.378E-1	5.456E+0	1.365E+1
-1.330E-1	5.476E+0	1.358E+1
-1.330E-1	5.385E+0	1.366E+1
-1.395E-1	5.424E+0	1.361E+1
-1.346E-1	5.453E+0	1.373E+1
-1.330E-1	5.401E+0	1.356E+1
-1.362E-1	5.408E+0	1.383E+1
-1.362E-1	5.430E+0	1.361E+1
-1.378E-1	5.427E+0	1.355E+1
-1.346E-1	5.469E+0	1.366E+1
-1.362E-1	5.437E+0	1.369E+1
-1.362E-1	5.417E+0	1.347E+1
-1.378E-1	5.460E+0	1.370E+1
-1.330E-1	5.404E+0	1.363E+1
-1.362E-1	5.450E+0	1.381E+1
-1.378E-1	5.417E+0	1.361E+1
-1.362E-1	5.473E+0	1.350E+1
-1.313E-1	5.398E+0	1.373E+1
-1.378E-1	5.430E+0	1.363E+1
-1.395E-1	5.379E+0	1.369E+1
-1.362E-1	5.366E+0	1.373E+1
-1.330E-1	5.414E+0	1.362E+1
-1.346E-1	5.437E+0	1.375E+1
-1.395E-1	5.434E+0	1.362E+1
-1.346E-1	5.369E+0	1.355E+1
-1.330E-1	5.414E+0	1.357E+1
-1.346E-1	5.346E+0	1.363E+1
-1.395E-1	5.404E+0	1.362E+1
-1.362E-1	5.466E+0	1.360E+1
-1.313E-1	5.443E+0	1.356E+1
-1.346E-1	5.456E+0	1.378E+1
-1.362E-1	5.482E+0	1.368E+1
-1.362E-1	5.427E+0	1.364E+1
-1.362E-1	5.404E+0	1.372E+1
-1.362E-1	5.482E+0	1.365E+1
-1.395E-1	5.343E+0	1.354E+1
-1.378E-1	5.460E+0	1.365E+1
-1.346E-1	5.408E+0	1.365E+1
-1.346E-1	5.443E+0	1.359E+1
-1.378E-1	5.479E+0	1.363E+1
-1.362E-1	5.408E+0	1.356E+1
-1.313E-1	5.395E+0	1.368E+1
-1.346E-1	5.443E+0	1.356E+1
-1.362E-1	5.453E+0	1.363E+1
-1.362E-1	5.456E+0	1.359E+1
-1.330E-1	5.437E+0	1.354E+1
-1.362E-1	5.512E+0	1.357E+1
-1.395E-1	5.336E+0	1.366E+1
-1.346E-1	5.317E+0	1.367E+1
-1.346E-1	5.499E+0	1.369E+1
-1.362E-1	5.437E+0	1.367E+1
-1.378E-1	5.460E+0	1.361E+1
-1.395E-1	5.486E+0	1.361E+1
-1.346E-1	5.340E+0	1.367E+1
-1.346E-1	5.456E+0	1.359E+1
-1.378E-1	5.424E+0	1.368E+1
-1.378E-1	5.424E+0	1.367E+1
-1.313E-1	5.314E+0	1.359E+1
-1.346E-1	5.453E+0	1.366E+1
-1.395E-1	5.453E+0	1.364E+1
-1.346E-1	5.492E+0	1.368E+1
-1.330E-1	5.453E+0	1.360E+1
-1.346E-1	5.453E+0	1.377E+1
-1.395E-1	5.437E+0	1.358E+1
-1.395E-1	5.505E+0	1.374E+1
-1.346E-1	5.508E+0	1.347E+1
-1.346E-1	5.469E+0	1.380E+1
-1.378E-1	5.359E+0	1.379E+1
-1.346E-1	5.362E+0	1.355E+1
-1.346E-1	5.476E+0	1.373E+1
-1.378E-1	5.411E+0	1.360E+1
-1.395E-1	5.369E+0	1.374E+1
-1.362E-1	5.450E+0	1.357E+1
-1.330E-1	5.382E+0	1.370E+1
-1.362E-1	5.463E+0	1.376E+1
-1.378E-1	5.469E+0	1.371E+1
-1.346E-1	5.482E+0	1.371E+1
-1.346E-1	5.369E+0	1.358E+1
-1.346E-1	5.349E+0	1.354E+1
-1.362E-1	5.343E+0	1.357E+1
-1.362E-1	5.541E+0	1.362E+1
-1.313E-1	5.395E+0	1.361E+1
-1.346E-1	5.385E+0	1.372E+1
-1.378E-1	5.434E+0	1.369E+1
-1.395E-1	5.486E+0	1.357E+1
-1.346E-1	5.421E+0	1.353E+1
-1.362E-1	5.424E+0	1.355E+1
-1.378E-1	5.473E+0	1.366E+1
-1.346E-1	5.317E+0	1.367E+1
-1.330E-1	5.408E+0	1.364E+1
-1.346E-1	5.372E+0	1.360E+1
-1.346E-1	5.369E+0	1.358E+1
-1.362E-1	5.404E+0	1.359E+1
-1.313E-1	5.343E+0	1.362E+1
-1.346E-1	5.440E+0	1.359E+1
-1.395E-1	5.401E+0	1.360E+1
-1.378E-1	5.482E+0	1.365E+1
-1.330E-1	5.388E+0	1.359E+1
-1.346E-1	5.401E+0	1.376E+1
-1.395E-1	5.401E+0	1.368E+1
-1.362E-1	5.359E+0	1.356E+1
-1.313E-1	5.440E+0	1.374E+1
-1.346E-1	5.547E+0	1.367E+1
-1.378E-1	5.366E+0	1.367E+1
-1.378E-1	5.434E+0	1.346E+1
-1.330E-1	5.417E+0	1.375E+1
-1.362E-1	5.372E+0	1.371E+1
-1.395E-1	5.460E+0	1.348E+1
-1.362E-1	5.460E+0	1.363E+1
-1.330E-1	5.443E+0	1.369E+1
-1.362E-1	5.434E+0	1.361E+1
-1.362E-1	5.508E+0	1.365E+1
-1.362E-1	5.375E+0	1.363E+1
-1.346E-1	5.398E+0	1.366E+1
-1.346E-1	5.479E+0	1.372E+1
-1.395E-1	5.417E+0	1.363E+1
-1.362E-1	5.473E+0	1.382E+1
-1.346E-1	5.404E+0	1.359E+1
-1.346E-1	5.427E+0	1.373E+1
-1.378E-1	5.408E+0	1.357E+1
-1.362E-1	5.408E+0	1.369E+1
-1.346E-1	5.375E+0	1.360E+1
-1.378E-1	5.401E+0	1.359E+1
-1.378E-1	5.421E+0	1.359E+1
-1.362E-1	5.398E+0	1.364E+1
-1.362E-1	5.434E+0	1.360E+1
-1.346E-1	5.375E+0	1.354E+1
-1.378E-1	5.437E+0	1.376E+1
-1.378E-1	5.466E+0	1.350E+1
-1.346E-1	5.424E+0	1.355E+1
-1.362E-1	5.398E+0	1.363E+1
-1.395E-1	5.301E+0	1.367E+1
-1.378E-1	5.372E+0	1.370E+1
-1.330E-1	5.398E+0	1.363E+1
-1.346E-1	5.401E+0	1.358E+1
-1.411E-1	5.521E+0	1.365E+1
-1.362E-1	5.460E+0	1.353E+1
-1.346E-1	5.408E+0	1.372E+1
-1.362E-1	5.424E+0	1.361E+1
-1.395E-1	5.427E+0	1.368E+1
-1.378E-1	5.392E+0	1.375E+1
-1.330E-1	5.453E+0	1.361E+1
-1.346E-1	5.395E+0	1.364E+1
-1.411E-1	5.521E+0	1.377E+1
-1.378E-1	5.443E+0	1.357E+1
-1.346E-1	5.414E+0	1.358E+1
-1.378E-1	5.437E+0	1.350E+1
-1.378E-1	5.450E+0	1.369E+1
-1.362E-1	5.395E+0	1.369E+1
-1.346E-1	5.434E+0	1.356E+1
-1.313E-1	5.437E+0	1.362E+1
-1.411E-1	5.382E+0	1.370E+1
-1.378E-1	5.395E+0	1.374E+1
-1.346E-1	5.456E+0	1.360E+1
-1.346E-1	5.469E+0	1.360E+1
-1.362E-1	5.463E+0	1.373E+1
-1.362E-1	5.366E+0	1.363E+1
-1.313E-1	5.382E+0	1.361E+1
-1.362E-1	5.476E+0	1.365E+1
-1.395E-1	5.476E+0	1.363E+1
-1.346E-1	5.392E+0	1.358E+1
-1.330E-1	5.505E+0	1.363E+1
-1.346E-1	5.421E+0	1.381E+1
-1.378E-1	5.356E+0	1.362E+1
-1.330E-1	5.447E+0	1.367E+1
-1.330E-1	5.424E+0	1.362E+1
-1.378E-1	5.417E+0	1.367E+1
-1.362E-1	5.404E+0	1.362E+1
-1.378E-1	5.430E+0	1.367E+1
-1.313E-1	5.414E+0	1.363E+1
-1.330E-1	5.372E+0	1.373E+1
-1.346E-1	5.327E+0	1.350E+1
-1.362E-1	5.414E+0	1.365E+1
-1.330E-1	5.482E+0	1.361E+1
-1.362E-1	5.443E+0	1.370E+1
-1.378E-1	5.479E+0	1.365E+1
-1.362E-1	5.502E+0	1.369E+1
-1.313E-1	5.398E+0	1.353E+1
-1.346E-1	5.486E+0	1.358E+1
-1.378E-1	5.450E+0	1.366E+1
-1.362E-1	5.375E+0	1.371E+1
-1.346E-1	5.417E+0	1.358E+1
-1.362E-1	5.447E+0	1.373E+1
-1.395E-1	5.437E+0	1.371E+1
-1.378E-1	5.486E+0	1.370E+1
-1.330E-1	5.486E+0	1.376E+1
-1.346E-1	5.466E+0	1.365E+1
-1.362E-1	5.495E+0	1.361E+1
-1.362E-1	5.359E+0	1.362E+1
-1.346E-1	5.460E+0	1.369E+1
-1.313E-1	5.301E+0	1.355E+1
-1.395E-1	5.417E+0	1.365E+1
-1.378E-1	5.349E+0	1.362E+1
-1.313E-1	5.385E+0	1.368E+1
-1.395E-1	5.476E+0	1.363E+1
-1.362E-1	5.375E+0	1.374E+1
-1.395E-1	5.404E+0	1.351E+1
-1.330E-1	5.473E+0	1.360E+1
-1.362E-1	5.379E+0	1.369E+1
-1.378E-1	5.404E+0	1.361E+1
-1.411E-1	5.421E+0	1.365E+1
-1.330E-1	5.463E+0	1.359E+1
-1.362E-1	5.401E+0	1.353E+1
-1.395E-1	5.369E+0	1.374E+1
-1.378E-1	5.450E+0	1.360E+1
-1.313E-1	5.440E+0	1.352E+1
-1.378E-1	5.508E+0	1.361E+1
-1.395E-1	5.437E+0	1.378E+1
-1.362E-1	5.385E+0	1.372E+1
-1.313E-1	5.417E+0	1.367E+1
-1.362E-1	5.424E+0	1.361E+1
-1.362E-1	5.427E+0	1.353E+1
-1.378E-1	5.310E+0	1.364E+1
-1.378E-1	5.518E+0	1.361E+1
-1.346E-1	5.359E+0	1.356E+1
-1.378E-1	5.427E+0	1.365E+1
-1.346E-1	5.424E+0	1.368E+1
-1.346E-1	5.414E+0	1.361E+1
-1.362E-1	5.401E+0	1.352E+1
-1.395E-1	5.424E+0	1.349E+1
-1.378E-1	5.382E+0	1.355E+1
-1.330E-1	5.385E+0	1.366E+1
-1.330E-1	5.414E+0	1.365E+1
-1.378E-1	5.463E+0	1.363E+1
-1.378E-1	5.473E+0	1.358E+1
-1.313E-1	5.414E+0	1.373E+1
-1.346E-1	5.307E+0	1.372E+1
-1.395E-1	5.427E+0	1.362E+1
-1.346E-1	5.450E+0	1.375E+1
-1.313E-1	5.404E+0	1.359E+1
-1.346E-1	5.495E+0	1.367E+1
-1.378E-1	5.427E+0	1.370E+1
-1.362E-1	5.447E+0	1.369E+1
-1.346E-1	5.456E+0	1.360E+1
-1.362E-1	5.495E+0	1.364E+1
-1.362E-1	5.401E+0	1.376E+1
-1.395E-1	5.366E+0	1.369E+1
-1.313E-1	5.453E+0	1.365E+1
-1.362E-1	5.320E+0	1.355E+1
-1.378E-1	5.320E+0	1.370E+1
-1.362E-1	5.434E+0	1.374E+1
-1.330E-1	5.330E+0	1.356E+1
-1.346E-1	5.372E+0	1.357E+1
-1.378E-1	5.395E+0	1.353E+1
-1.362E-1	5.401E+0	1.366E+1
-1.346E-1	5.450E+0	1.368E+1
-1.362E-1	5.486E+0	1.372E+1
-1.395E-1	5.463E+0	1.368E+1
-1.378E-1	5.531E+0	1.359E+1
-1.346E-1	5.372E+0	1.363E+1
-1.362E-1	5.246E+0	1.351E+1
-1.378E-1	5.398E+0	1.354E+1
-1.395E-1	5.440E+0	1.365E+1
-1.330E-1	5.379E+0	1.371E+1
-1.346E-1	5.460E+0	1.366E+1
-1.378E-1	5.434E+0	1.358E+1
-1.378E-1	5.369E+0	1.363E+1
-1.362E-1	5.414E+0	1.356E+1
-1.346E-1	5.434E+0	1.359E+1
-1.378E-1	5.408E+0	1.385E+1
-1.378E-1	5.336E+0	1.355E+1
-1.346E-1	5.385E+0	1.379E+1
-1.330E-1	5.447E+0	1.377E+1
-1.346E-1	5.466E+0	1.360E+1
-1.362E-1	5.392E+0	1.355E+1
-1.330E-1	5.392E+0	1.362E+1
-1.346E-1	5.388E+0	1.364E+1
-1.362E-1	5.372E+0	1.360E+1
-1.378E-1	5.463E+0	1.356E+1
-1.346E-1	5.382E+0	1.366E+1
-1.330E-1	5.372E+0	1.351E+1
-1.378E-1	5.375E+0	1.364E+1
-1.378E-1	5.482E+0	1.363E+1
-1.297E-1	5.346E+0	1.361E+1
-1.362E-1	5.404E+0	1.369E+1
-1.378E-1	5.437E+0	1.364E+1
-1.362E-1	5.421E+0	1.348E+1
-1.330E-1	5.401E+0	1.354E+1
-1.346E-1	5.327E+0	1.342E+1
-1.395E-1	5.414E+0	1.363E+1
-1.395E-1	5.479E+0	1.360E+1
-1.330E-1	5.469E+0	1.348E+1
-1.362E-1	5.398E+0	1.356E+1
-1.378E-1	5.434E+0	1.354E+1
-1.378E-1	5.388E+0	1.357E+1
-1.346E-1	5.385E+0	1.360E+1
-1.362E-1	5.307E+0	1.356E+1
-1.395E-1	5.463E+0	1.344E+1
-1.378E-1	5.456E+0	1.367E+1
-1.346E-1	5.521E+0	1.362E+1
-1.362E-1	5.353E+0	1.370E+1
-1.411E-1	5.453E+0	1.367E+1
-1.395E-1	5.463E+0	1.383E+1
-1.330E-1	5.453E+0	1.357E+1
-1.378E-1	5.392E+0	1.367E+1
-1.378E-1	5.336E+0	1.370E+1
-1.346E-1	5.421E+0	1.348E+1
-1.395E-1	5.434E+0	1.354E+1
-1.362E-1	5.486E+0	1.374E+1
-1.395E-1	5.385E+0	1.373E+1
-1.378E-1	5.346E+0	1.373E+1
-1.346E-1	5.460E+0	1.359E+1
-1.346E-1	5.447E+0	1.366E+1
-1.362E-1	5.307E+0	1.368E+1
-1.362E-1	5.430E+0	1.347E+1
-1.346E-1	5.450E+0	1.364E+1
-1.330E-1	5.401E+0	1.366E+1
-1.378E-1	5.372E+0	1.354E+1
-1.362E-1	5.388E+0	1.353E+1
-1.346E-1	5.424E+0	1.366E+1
-1.362E-1	5.586E+0	1.359E+1
-1.378E-1	5.424E+0	1.380E+1
-1.346E-1	5.369E+0	1.366E+1
-1.346E-1	5.434E+0	1.359E+1
-1.362E-1	5.349E+0	1.347E+1
-1.395E-1	5.401E+0	1.361E+1
-1.395E-1	5.398E+0	1.376E+1
-1.330E-1	5.385E+0	1.351E+1
-1.362E-1	5.486E+0	1.369E+1
-1.395E-1	5.473E+0	1.353E+1
-1.346E-1	5.388E+0	1.361E+1
-1.330E-1	5.343E+0	1.364E+1
-1.330E-1	5.340E+0	1.369E+1
-1.378E-1	5.379E+0	1.360E+1
-1.378E-1	5.450E+0	1.359E+1
-1.346E-1	5.469E+0	1.366E+1
-1.346E-1	5.469E+0	1.375E+1
-1.378E-1	5.437E+0	1.362E+1
-1.378E-1	5.492E+0	1.360E+1
-1.362E-1	5.385E+0	1.366E+1
-1.346E-1	5.486E+0	1.356E+1
-1.378E-1	5.417E+0	1.355E+1
-1.395E-1	5.453E+0	1.360E+1
-1.346E-1	5.486E+0	1.364E+1
-1.346E-1	5.508E+0	1.359E+1
-1.378E-1	5.408E+0	1.357E+1
-1.346E-1	5.427E+0	1.356E+1
-1.330E-1	5.512E+0	1.361E+1
-1.346E-1	5.427E+0	1.360E+1
-1.378E-1	5.466E+0	1.351E+1
-1.346E-1	5.353E+0	1.376E+1
-1.378E-1	5.366E+0	1.351E+1
-1.346E-1	5.336E+0	1.367E+1
-1.411E-1	5.362E+0	1.354E+1
-1.362E-1	5.395E+0	1.351E+1
-1.330E-1	5.301E+0	1.358E+1
-1.346E-1	5.456E+0	1.362E+1
-1.395E-1	5.398E+0	1.357E+1
-1.362E-1	5.366E+0	1.360E+1
-1.313E-1	5.482E+0	1.362E+1
-1.346E-1	5.489E+0	1.365E+1
-1.362E-1	5.359E+0	1.367E+1
-1.362E-1	5.353E+0	1.345E+1
-1.346E-1	5.356E+0	1.353E+1
-1.346E-1	5.424E+0	1.356E+1
-1.395E-1	5.417E+0	1.367E+1
-1.362E-1	5.314E+0	1.365E+1
-1.346E-1	5.301E+0	1.351E+1
-1.330E-1	5.395E+0	1.355E+1
-1.362E-1	5.421E+0	1.359E+1
-1.395E-1	5.327E+0	1.339E+1
-1.378E-1	5.414E+0	1.363E+1
-1.330E-1	5.502E+0	1.366E+1
-1.378E-1	5.388E+0	1.381E+1
-1.346E-1	5.353E+0	1.361E+1
-1.330E-1	5.417E+0	1.366E+1
-1.346E-1	5.447E+0	1.367E+1
-1.395E-1	5.450E+0	1.360E+1
-1.346E-1	5.443E+0	1.362E+1
-1.330E-1	5.469E+0	1.359E+1
-1.362E-1	5.421E+0	1.367E+1
-1.362E-1	5.388E+0	1.368E+1
-1.395E-1	5.353E+0	1.359E+1
-1.346E-1	5.450E+0	1.347E+1
-1.395E-1	5.388E+0	1.379E+1
-1.346E-1	5.353E+0	1.344E+1
-1.378E-1	5.333E+0	1.365E+1
-1.346E-1	5.366E+0	1.381E+1
-1.362E-1	5.460E+0	1.359E+1
-1.395E-1	5.443E+0	1.354E+1
-1.362E-1	5.437E+0	1.359E+1
-1.362E-1	5.317E+0	1.372E+1
-1.362E-1	5.372E+0	1.364E+1
-1.378E-1	5.385E+0	1.374E+1
-1.378E-1	5.437E+0	1.358E+1
-1.330E-1	5.411E+0	1.358E+1
-1.346E-1	5.317E+0	1.364E+1
-1.395E-1	5.417E+0	1.359E+1
-1.378E-1	5.297E+0	1.351E+1
-1.346E-1	5.489E+0	1.356E+1
-1.346E-1	5.404E+0	1.360E+1
-1.362E-1	5.450E+0	1.355E+1
-1.378E-1	5.398E+0	1.367E+1
-1.330E-1	5.346E+0	1.356E+1
-1.362E-1	5.375E+0	1.373E+1
-1.346E-1	5.499E+0	1.361E+1
-1.378E-1	5.414E+0	1.365E+1
-1.362E-1	5.372E+0	1.355E+1
-1.346E-1	5.515E+0	1.369E+1
-1.378E-1	5.453E+0	1.355E+1
-1.378E-1	5.417E+0	1.365E+1
-1.346E-1	5.414E+0	1.363E+1
-1.362E-1	5.379E+0	1.371E+1
-1.362E-1	5.385E+0	1.361E+1
-1.378E-1	5.440E+0	1.346E+1
-1.346E-1	5.417E+0	1.356E+1
-1.395E-1	5.411E+0	1.360E+1
-1.378E-1	5.333E+0	1.360E+1
-1.378E-1	5.353E+0	1.368E+1
-1.362E-1	5.430E+0	1.372E+1
-1.346E-1	5.408E+0	1.363E+1
-1.378E-1	5.398E+0	1.363E+1
-1.378E-1	5.359E+0	1.342E+1
-1.346E-1	5.499E+0	1.357E+1
-1.346E-1	5.450E+0	1.365E+1
-1.346E-1	5.353E+0	1.355E+1
-1.378E-1	5.482E+0	1.350E+1
-1.330E-1	5.437E+0	1.366E+1
-1.378E-1	5.414E+0	1.362E+1
-1.395E-1	5.469E+0	1.380E+1
-1.378E-1	5.349E+0	1.367E+1
-1.346E-1	5.382E+0	1.368E+1
-1.346E-1	5.398E+0	1.349E+1
-1.395E-1	5.424E+0	1.359E+1
-1.395E-1	5.369E+0	1.354E+1
-1.330E-1	5.450E+0	1.351E+1
-1.330E-1	5.414E+0	1.365E+1
-1.378E-1	5.482E+0	1.368E+1
-1.378E-1	5.437E+0	1.368E+1
-1.346E-1	5.460E+0	1.366E+1
-1.346E-1	5.424E+0	1.363E+1
-1.362E-1	5.453E+0	1.358E+1
-1.395E-1	5.473E+0	1.351E+1
-1.346E-1	5.463E+0	1.367E+1
-1.330E-1	5.417E+0	1.349E+1
-1.362E-1	5.408E+0	1.357E+1
-1.362E-1	5.320E+0	1.362E+1
-1.362E-1	5.453E+0	1.353E+1
-1.378E-1	5.366E+0	1.360E+1
-1.362E-1	5.456E+0	1.359E+1
-1.378E-1	5.408E+0	1.359E+1
-1.330E-1	5.414E+0	1.367E+1
-1.346E-1	5.486E+0	1.363E+1
-1.395E-1	5.486E+0	1.357E+1
-1.411E-1	5.414E+0	1.350E+1
-1.330E-1	5.411E+0	1.349E+1
-1.395E-1	5.447E+0	1.349E+1
-1.395E-1	5.515E+0	1.353E+1
-1.362E-1	5.349E+0	1.368E+1
-1.330E-1	5.466E+0	1.362E+1
-1.346E-1	5.411E+0	1.357E+1
-1.395E-1	5.372E+0	1.358E+1
-1.395E-1	5.392E+0	1.360E+1
-1.362E-1	5.395E+0	1.376E+1
-1.330E-1	5.388E+0	1.354E+1
-1.395E-1	5.502E+0	1.369E+1
-1.346E-1	5.346E+0	1.368E+1
-1.346E-1	5.320E+0	1.362E+1
-1.346E-1	5.492E+0	1.382E+1
-1.395E-1	5.411E+0	1.355E+1
-1.378E-1	5.379E+0	1.365E+1
-1.330E-1	5.495E+0	1.361E+1
-1.330E-1	5.544E+0	1.356E+1
-1.378E-1	5.430E+0	1.364E+1
-1.378E-1	5.385E+0	1.367E+1
-1.346E-1	5.346E+0	1.355E+1
-1.346E-1	5.434E+0	1.354E+1
-1.411E-1	5.424E+0	1.358E+1
-1.362E-1	5.424E+0	1.348E+1
-1.378E-1	5.411E+0	1.369E+1
-1.330E-1	5.424E+0	1.363E+1
-1.378E-1	5.427E+0	1.362E+1
-1.378E-1	5.369E+0	1.355E+1
-1.330E-1	5.317E+0	1.353E+1
-1.362E-1	5.385E+0	1.347E+1
-1.362E-1	5.434E+0	1.358E+1
-1.362E-1	5.417E+0	1.362E+1
-1.313E-1	5.392E+0	1.360E+1
-1.346E-1	5.395E+0	1.354E+1
-1.395E-1	5.369E+0	1.354E+1
-1.378E-1	5.379E+0	1.359E+1
-1.346E-1	5.453E+0	1.351E+1
-1.378E-1	5.460E+0	1.366E+1
-1.378E-1	5.456E+0	1.358E+1
-1.378E-1	5.443E+0	1.355E+1
-1.346E-1	5.430E+0	1.376E+1
-1.346E-1	5.427E+0	1.359E+1
-1.362E-1	5.369E+0	1.361E+1
-1.378E-1	5.427E+0	1.345E+1
-1.330E-1	5.340E+0	1.352E+1
-1.346E-1	5.505E+0	1.363E+1
-1.395E-1	5.411E+0	1.360E+1
-1.395E-1	5.346E+0	1.359E+1
-1.346E-1	5.408E+0	1.350E+1
-1.330E-1	5.359E+0	1.353E+1
-1.346E-1	5.427E+0	1.344E+1
-1.378E-1	5.414E+0	1.375E+1
-1.346E-1	5.320E+0	1.365E+1
-1.330E-1	5.398E+0	1.375E+1
-1.378E-1	5.294E+0	1.353E+1
-1.362E-1	5.437E+0	1.347E+1
-1.346E-1	5.460E+0	1.358E+1
-1.362E-1	5.443E+0	1.357E+1
-1.411E-1	5.456E+0	1.359E+1
-1.378E-1	5.392E+0	1.372E+1
-1.346E-1	5.411E+0	1.352E+1
-1.346E-1	5.366E+0	1.354E+1
-1.378E-1	5.408E+0	1.365E+1
-1.362E-1	5.369E+0	1.358E+1
-1.346E-1	5.466E+0	1.350E+1
-1.313E-1	5.395E+0	1.351E+1
-1.378E-1	5.499E+0	1.362E+1
-1.378E-1	5.327E+0	1.347E+1
-1.346E-1	5.398E+0	1.365E+1
-1.330E-1	5.447E+0	1.352E+1
-1.362E-1	5.411E+0	1.364E+1
-1.395E-1	5.336E+0	1.354E+1
-1.330E-1	5.430E+0	1.364E+1
-1.362E-1	5.456E+0	1.353E+1
-1.395E-1	5.463E+0	1.366E+1
-1.378E-1	5.495E+0	1.340E+1
-1.330E-1	5.473E+0	1.354E+1
-1.330E-1	5.427E+0	1.358E+1
-1.378E-1	5.430E+0	1.348E+1
-1.378E-1	5.453E+0	1.368E+1
-1.362E-1	5.414E+0	1.352E+1
-1.346E-1	5.372E+0	1.344E+1
-1.362E-1	5.401E+0	1.380E+1
-1.346E-1	5.473E+0	1.351E+1
-1.362E-1	5.479E+0	1.357E+1
-1.362E-1	5.492E+0	1.354E+1
-1.362E-1	5.437E+0	1.367E+1
-1.395E-1	5.379E+0	1.355E+1
-1.362E-1	5.356E+0	1.374E+1
-1.362E-1	5.388E+0	1.362E+1
-1.378E-1	5.460E+0	1.356E+1
-1.362E-1	5.443E+0	1.360E+1
-1.346E-1	5.408E+0	1.354E+1
-1.330E-1	5.430E+0	1.357E+1
-1.378E-1	5.340E+0	1.361E+1
-1.362E-1	5.411E+0	1.370E+1
-1.362E-1	5.369E+0	1.354E+1
-1.346E-1	5.479E+0	1.354E+1
-1.362E-1	5.447E+0	1.366E+1
-1.362E-1	5.541E+0	1.363E+1
-1.362E-1	5.404E+0	1.364E+1
-1.330E-1	5.271E+0	1.371E+1
-1.378E-1	5.349E+0	1.364E+1
-1.378E-1	5.453E+0	1.369E+1
-1.362E-1	5.411E+0	1.361E+1
-1.346E-1	5.437E+0	1.367E+1
-1.378E-1	5.450E+0	1.362E+1
-1.395E-1	5.408E+0	1.352E+1
-1.346E-1	5.362E+0	1.373E+1
-1.362E-1	5.366E+0	1.362E+1
-1.362E-1	5.417E+0	1.356E+1
-1.362E-1	5.362E+0	1.347E+1
-1.362E-1	5.255E+0	1.358E+1
-1.346E-1	5.492E+0	1.375E+1
-1.362E-1	5.443E+0	1.356E+1
-1.395E-1	5.411E+0	1.369E+1
-1.313E-1	5.417E+0	1.366E+1
-1.362E-1	5.456E+0	1.361E+1
-1.362E-1	5.382E+0	1.349E+1
-1.378E-1	5.443E+0	1.348E+1
-1.330E-1	5.327E+0	1.355E+1
-1.346E-1	5.408E+0	1.356E+1
-1.411E-1	5.414E+0	1.367E+1
-1.362E-1	5.476E+0	1.361E+1
-1.346E-1	5.437E+0	1.366E+1
-1.346E-1	5.421E+0	1.348E+1
-1.378E-1	5.404E+0	1.370E+1
-1.411E-1	5.375E+0	1.351E+1
-1.330E-1	5.479E+0	1.346E+1
-1.330E-1	5.434E+0	1.372E+1
-1.378E-1	5.460E+0	1.358E+1
-1.362E-1	5.369E+0	1.367E+1
-1.330E-1	5.463E+0	1.355E+1
-1.346E-1	5.473E+0	1.351E+1
-1.378E-1	5.349E+0	1.358E+1
-1.395E-1	5.388E+0	1.355E+1
-1.330E-1	5.430E+0	1.370E+1
-1.346E-1	5.356E+0	1.370E+1
-1.378E-1	5.362E+0	1.358E+1
-1.362E-1	5.323E+0	1.345E+1
-1.346E-1	5.294E+0	1.348E+1
-1.346E-1	5.330E+0	1.364E+1
-1.378E-1	5.437E+0	1.360E+1
-1.411E-1	5.401E+0	1.354E+1
-1.346E-1	5.356E+0	1.344E+1
-1.362E-1	5.353E+0	1.360E+1
-1.395E-1	5.430E+0	1.345E+1
-1.378E-1	5.414E+0	1.362E+1
-1.330E-1	5.437E+0	1.348E+1
-1.362E-1	5.411E+0	1.366E+1
-1.362E-1	5.421E+0	1.353E+1
-1.395E-1	5.424E+0	1.359E+1
-1.346E-1	5.440E+0	1.359E+1
-1.378E-1	5.395E+0	1.359E+1
-1.362E-1	5.460E+0	1.359E+1
-1.362E-1	5.369E+0	1.349E+1
-1.346E-1	5.411E+0	1.357E+1
-1.346E-1	5.278E+0	1.350E+1
-1.378E-1	5.404E+0	1.361E+1
-1.378E-1	5.382E+0	1.363E+1
-1.346E-1	5.417E+0	1.350E+1
-1.346E-1	5.398E+0	1.362E+1
-1.411E-1	5.317E+0	1.353E+1
-1.395E-1	5.417E+0	1.355E+1
-1.330E-1	5.359E+0	1.353E+1
-1.362E-1	5.447E+0	1.370E+1
-1.362E-1	5.430E+0	1.369E+1
-1.378E-1	5.333E+0	1.352E+1
-1.346E-1	5.437E+0	1.348E+1
-1.362E-1	5.404E+0	1.366E+1
-1.362E-1	5.437E+0	1.347E+1
-1.362E-1	5.372E+0	1.360E+1
-1.378E-1	5.521E+0	1.355E+1
-1.330E-1	5.398E+0	1.354E+1
-1.378E-1	5.385E+0	1.347E+1
-1.378E-1	5.398E+0	1.353E+1
-1.330E-1	5.421E+0	1.364E+1
-1.346E-1	5.323E+0	1.346E+1
-1.362E-1	5.398E+0	1.352E+1
-1.378E-1	5.388E+0	1.349E+1
-1.346E-1	5.424E+0	1.357E+1
-1.346E-1	5.317E+0	1.360E+1
-1.395E-1	5.401E+0	1.373E+1
-1.378E-1	5.434E+0	1.352E+1
-1.378E-1	5.310E+0	1.352E+1
-1.362E-1	5.440E+0	1.368E+1
-1.346E-1	5.453E+0	1.357E+1
-1.378E-1	5.255E+0	1.350E+1
-1.346E-1	5.268E+0	1.363E+1
-1.330E-1	5.421E+0	1.356E+1
-1.378E-1	5.450E+0	1.360E+1
-1.378E-1	5.369E+0	1.350E+1
-1.346E-1	5.382E+0	1.367E+1
-1.346E-1	5.421E+0	1.367E+1
-1.378E-1	5.521E+0	1.349E+1
-1.395E-1	5.499E+0	1.360E+1
-1.346E-1	5.430E+0	1.338E+1
-1.378E-1	5.473E+0	1.343E+1
-1.362E-1	5.385E+0	1.364E+1
-1.362E-1	5.473E+0	1.360E+1
-1.330E-1	5.385E+0	1.348E+1
-1.362E-1	5.317E+0	1.370E+1
-1.395E-1	5.375E+0	1.357E+1
-1.346E-1	5.362E+0	1.357E+1
-1.362E-1	5.392E+0	1.363E+1
-1.346E-1	5.401E+0	1.353E+1
-1.378E-1	5.333E+0	1.349E+1
-1.378E-1	5.392E+0	1.361E+1
-1.346E-1	5.427E+0	1.353E+1
-1.362E-1	5.440E+0	1.364E+1
-1.395E-1	5.362E+0	1.352E+1
-1.378E-1	5.512E+0	1.374E+1
-1.346E-1	5.430E+0	1.364E+1
-1.362E-1	5.453E+0	1.367E+1
-1.411E-1	5.460E+0	1.365E+1
-1.378E-1	5.379E+0	1.351E+1
-1.362E-1	5.476E+0	1.349E+1
-1.330E-1	5.404E+0	1.346E+1
-1.346E-1	5.336E+0	1.371E+1
-1.378E-1	5.372E+0	1.352E+1
-1.330E-1	5.408E+0	1.352E+1
-1.362E-1	5.372E+0	1.354E+1
-1.411E-1	5.476E+0	1.358E+1
-1.378E-1	5.443E+0	1.345E+1
-1.362E-1	5.359E+0	1.359E+1
-1.346E-1	5.398E+0	1.358E+1
-1.395E-1	5.466E+0	1.351E+1
-1.362E-1	5.512E+0	1.361E+1
-1.330E-1	5.447E+0	1.361E+1
-1.346E-1	5.499E+0	1.353E+1
-1.411E-1	5.356E+0	1.364E+1
-1.395E-1	5.359E+0	1.362E+1
-1.346E-1	5.301E+0	1.360E+1
-1.346E-1	5.362E+0	1.367E+1
-1.395E-1	5.375E+0	1.349E+1
-1.411E-1	5.323E+0	1.363E+1
-1.330E-1	5.586E+0	1.355E+1
-1.362E-1	5.404E+0	1.361E+1
-1.378E-1	5.385E+0	1.359E+1
-1.362E-1	5.314E+0	1.354E+1
-1.346E-1	5.476E+0	1.352E+1
-1.346E-1	5.421E+0	1.365E+1
-1.378E-1	5.353E+0	1.339E+1
-1.411E-1	5.382E+0	1.347E+1
-1.330E-1	5.327E+0	1.360E+1
-1.362E-1	5.430E+0	1.361E+1
-1.378E-1	5.417E+0	1.363E+1
-1.411E-1	5.463E+0	1.355E+1
-1.330E-1	5.447E+0	1.355E+1
-1.346E-1	5.473E+0	1.352E+1
-1.378E-1	5.417E+0	1.361E+1
-1.395E-1	5.362E+0	1.364E+1
-1.330E-1	5.414E+0	1.353E+1
-1.346E-1	5.417E+0	1.368E+1
-1.378E-1	5.278E+0	1.368E+1
-1.378E-1	5.395E+0	1.367E+1
-1.346E-1	5.366E+0	1.372E+1
-1.330E-1	5.450E+0	1.355E+1
-1.378E-1	5.395E+0	1.366E+1
-1.395E-1	5.343E+0	1.364E+1
-1.346E-1	5.404E+0	1.354E+1
-1.330E-1	5.408E+0	1.358E+1
-1.395E-1	5.466E+0	1.355E+1
-1.395E-1	5.460E+0	1.354E+1
-1.362E-1	5.414E+0	1.353E+1
-1.330E-1	5.499E+0	1.341E+1
-1.362E-1	5.427E+0	1.355E+1
-1.378E-1	5.388E+0	1.355E+1
-1.346E-1	5.427E+0	1.358E+1
-1.346E-1	5.395E+0	1.361E+1
-1.346E-1	5.463E+0	1.339E+1
-1.395E-1	5.359E+0	1.368E+1
-1.362E-1	5.375E+0	1.352E+1
-1.346E-1	5.430E+0	1.351E+1
-1.362E-1	5.408E+0	1.354E+1
-1.395E-1	5.424E+0	1.350E+1
-1.346E-1	5.502E+0	1.349E+1
-1.330E-1	5.333E+0	1.357E+1
-1.346E-1	5.404E+0	1.359E+1
-1.378E-1	5.317E+0	1.346E+1
-1.330E-1	5.479E+0	1.355E+1
-1.281E-1	5.375E+0	1.357E+1
-1.362E-1	5.346E+0	1.366E+1
-1.395E-1	5.404E+0	1.342E+1
-1.362E-1	5.401E+0	1.359E+1
-1.346E-1	5.382E+0	1.358E+1
-1.362E-1	5.411E+0	1.342E+1
-1.378E-1	5.499E+0	1.362E+1
-1.330E-1	5.366E+0	1.357E+1
-1.346E-1	5.440E+0	1.361E+1
-1.395E-1	5.573E+0	1.365E+1
-1.395E-1	5.336E+0	1.359E+1
-1.330E-1	5.314E+0	1.364E+1
-1.330E-1	5.408E+0	1.354E+1
-1.378E-1	5.440E+0	1.345E+1
-1.411E-1	5.443E+0	1.373E+1
-1.346E-1	5.392E+0	1.372E+1
-1.330E-1	5.476E+0	1.352E+1
-1.378E-1	5.427E+0	1.359E+1
-1.411E-1	5.482E+0	1.385E+1
-1.346E-1	5.369E+0	1.357E+1
-1.362E-1	5.450E+0	1.354E+1
-1.411E-1	5.434E+0	1.369E+1
-1.395E-1	5.417E+0	1.356E+1
-1.346E-1	5.314E+0	1.352E+1
-1.346E-1	5.379E+0	1.365E+1
-1.362E-1	5.317E+0	1.337E+1
-1.378E-1	5.297E+0	1.354E+1
-1.346E-1	5.382E+0	1.367E+1
-1.346E-1	5.411E+0	1.365E+1
-1.362E-1	5.353E+0	1.354E+1
-1.378E-1	5.395E+0	1.358E+1
-1.378E-1	5.417E+0	1.350E+1
-1.346E-1	5.259E+0	1.349E+1
-1.362E-1	5.411E+0	1.358E+1
-1.395E-1	5.395E+0	1.366E+1
-1.346E-1	5.372E+0	1.353E+1
-1.346E-1	5.450E+0	1.344E+1
-1.346E-1	5.310E+0	1.362E+1
-1.427E-1	5.366E+0	1.352E+1
-1.362E-1	5.401E+0	1.361E+1
-1.346E-1	5.291E+0	1.351E+1
-1.395E-1	5.430E+0	1.356E+1
-1.362E-1	5.388E+0	1.352E+1
-1.378E-1	5.427E+0	1.356E+1
-1.362E-1	5.388E+0	1.353E+1
-1.395E-1	5.366E+0	1.350E+1
-1.395E-1	5.336E+0	1.364E+1
-1.362E-1	5.417E+0	1.358E+1
-1.346E-1	5.353E+0	1.362E+1
-1.378E-1	5.450E+0	1.372E+1
-1.395E-1	5.460E+0	1.345E+1
-1.330E-1	5.336E+0	1.361E+1
-1.330E-1	5.375E+0	1.349E+1
-1.346E-1	5.307E+0	1.361E+1
-1.378E-1	5.411E+0	1.361E+1
-1.330E-1	5.382E+0	1.363E+1
-1.346E-1	5.408E+0	1.344E+1
-1.411E-1	5.369E+0	1.349E+1
-1.378E-1	5.424E+0	1.352E+1
-1.362E-1	5.427E+0	1.348E+1
-1.362E-1	5.421E+0	1.356E+1
-1.395E-1	5.473E+0	1.345E+1
-1.362E-1	5.349E+0	1.364E+1
-1.346E-1	5.356E+0	1.360E+1
-1.313E-1	5.375E+0	1.352E+1
-1.378E-1	5.379E+0	1.349E+1
-1.411E-1	5.424E+0	1.346E+1
-1.313E-1	5.385E+0	1.360E+1
-1.346E-1	5.388E+0	1.343E+1
-1.395E-1	5.479E+0	1.364E+1
-1.378E-1	5.362E+0	1.364E+1
-1.362E-1	5.447E+0	1.353E+1
-1.346E-1	5.388E+0	1.353E+1
-1.427E-1	5.427E+0	1.336E+1
-1.378E-1	5.343E+0	1.344E+1
-1.313E-1	5.466E+0	1.356E+1
-1.362E-1	5.320E+0	1.362E+1
-1.362E-1	5.421E+0	1.362E+1
-1.362E-1	5.362E+0	1.353E+1
-1.346E-1	5.401E+0	1.355E+1
-1.346E-1	5.343E+0	1.373E+1
-1.362E-1	5.430E+0	1.353E+1
-1.395E-1	5.401E+0	1.356E+1
-1.362E-1	5.414E+0	1.343E+1
-1.297E-1	5.404E+0	1.361E+1
-1.395E-1	5.291E+0	1.357E+1
-1.362E-1	5.388E+0	1.353E+1
-1.362E-1	5.398E+0	1.364E+1
-1.346E-1	5.385E+0	1.355E+1
-1.378E-1	5.392E+0	1.372E+1
-1.395E-1	5.359E+0	1.360E+1
-1.362E-1	5.388E+0	1.337E+1
-1.362E-1	5.330E+0	1.383E+1
-1.378E-1	5.333E+0	1.361E+1
-1.362E-1	5.411E+0	1.364E+1
-1.346E-1	5.304E+0	1.342E+1
-1.362E-1	5.379E+0	1.366E+1
-1.378E-1	5.417E+0	1.343E+1
-1.362E-1	5.330E+0	1.349E+1
-1.362E-1	5.414E+0	1.353E+1
-1.346E-1	5.382E+0	1.361E+1
-1.378E-1	5.492E+0	1.360E+1
-1.411E-1	5.401E+0	1.352E+1
-1.346E-1	5.356E+0	1.360E+1
-1.346E-1	5.408E+0	1.370E+1
-1.362E-1	5.398E+0	1.350E+1
-1.411E-1	5.450E+0	1.361E+1
-1.346E-1	5.417E+0	1.346E+1
-1.362E-1	5.430E+0	1.356E+1
-1.378E-1	5.447E+0	1.362E+1
-1.411E-1	5.434E+0	1.366E+1
-1.378E-1	5.372E+0	1.359E+1
-1.330E-1	5.463E+0	1.354E+1
-1.362E-1	5.382E+0	1.350E+1
-1.378E-1	5.482E+0	1.358E+1
-1.378E-1	5.437E+0	1.353E+1
-1.362E-1	5.395E+0	1.361E+1
-1.346E-1	5.401E+0	1.358E+1
-1.362E-1	5.453E+0	1.347E+1
-1.330E-1	5.401E+0	1.353E+1
-1.346E-1	5.388E+0	1.363E+1
-1.346E-1	5.486E+0	1.348E+1
-1.362E-1	5.473E+0	1.355E+1
-1.330E-1	5.385E+0	1.361E+1
-1.346E-1	5.427E+0	1.357E+1
-1.378E-1	5.473E+0	1.349E+1
-1.395E-1	5.314E+0	1.355E+1
-1.346E-1	5.320E+0	1.352E+1
-1.362E-1	5.327E+0	1.362E+1
-1.362E-1	5.343E+0	1.352E+1
-1.395E-1	5.408E+0	1.355E+1
-1.346E-1	5.430E+0	1.337E+1
-1.346E-1	5.382E+0	1.347E+1
-1.378E-1	5.340E+0	1.349E+1
-1.378E-1	5.388E+0	1.361E+1
-1.346E-1	5.320E+0	1.354E+1
-1.313E-1	5.314E+0	1.357E+1
-1.378E-1	5.411E+0	1.359E+1
-1.395E-1	5.414E+0	1.365E+1
-1.346E-1	5.482E+0	1.362E+1
-1.346E-1	5.395E+0	1.368E+1
-1.395E-1	5.392E+0	1.352E+1
-1.378E-1	5.353E+0	1.361E+1
-1.362E-1	5.411E+0	1.356E+1
-1.313E-1	5.353E+0	1.365E+1
-1.395E-1	5.411E+0	1.363E+1
-1.395E-1	5.411E+0	1.363E+1
-1.362E-1	5.369E+0	1.359E+1
-1.362E-1	5.388E+0	1.353E+1
-1.378E-1	5.375E+0	1.360E+1
-1.395E-1	5.382E+0	1.352E+1
-1.378E-1	5.353E+0	1.362E+1
-1.346E-1	5.375E+0	1.357E+1
-1.362E-1	5.450E+0	1.354E+1
-1.362E-1	5.401E+0	1.362E+1
-1.395E-1	5.398E+0	1.363E+1
-1.378E-1	5.359E+0	1.349E+1
-1.395E-1	5.430E+0	1.356E+1
-1.395E-1	5.349E+0	1.341E+1
-1.362E-1	5.340E+0	1.336E+1
-1.330E-1	5.456E+0	1.351E+1
-1.378E-1	5.502E+0	1.363E+1
-1.411E-1	5.301E+0	1.365E+1
-1.362E-1	5.385E+0	1.363E+1
-1.346E-1	5.411E+0	1.350E+1
-1.362E-1	5.336E+0	1.350E+1
-1.411E-1	5.327E+0	1.354E+1
-1.330E-1	5.353E+0	1.342E+1
-1.362E-1	5.340E+0	1.361E+1
-1.378E-1	5.323E+0	1.359E+1
-1.411E-1	5.443E+0	1.353E+1
-1.313E-1	5.372E+0	1.357E+1
-1.330E-1	5.395E+0	1.354E+1
-1.395E-1	5.440E+0	1.355E+1
-1.362E-1	5.369E+0	1.353E+1
-1.362E-1	5.401E+0	1.367E+1
-1.346E-1	5.359E+0	1.355E+1
-1.378E-1	5.366E+0	1.352E+1
-1.362E-1	5.356E+0	1.339E+1
-1.362E-1	5.417E+0	1.349E+1
-1.346E-1	5.417E+0	1.348E+1
-1.395E-1	5.421E+0	1.357E+1
-1.395E-1	5.404E+0	1.359E+1
-1.346E-1	5.382E+0	1.371E+1
-1.330E-1	5.320E+0	1.351E+1
-1.378E-1	5.356E+0	1.349E+1
-1.378E-1	5.362E+0	1.351E+1
[truncated: 54,966 more rows]
