# Supplementary material for: Improved ANAP incorporation and VCF analysis reveal details of P2X7 current facilitation and a limited conformational interplay between ATP binding and the intracellular ballast domain
Source: eLife. 2023 Jan 4;12:e82479. doi: 10.7554/eLife.82479 (PMC9859053; doi:10.7554/eLife.82479)
Supplement: Figure 5—figure supplement 2—source data 1. [file elife-82479-fig5-figsupp2-data1.zip › Figure-5_figure-supplement-2_source-data-1/22m06/27.csv]

-4.214E-2	1.434E+1	2.893E+1
-4.376E-2	1.419E+1	2.906E+1
-4.538E-2	1.434E+1	2.922E+1
-4.051E-2	1.436E+1	2.930E+1
-4.051E-2	1.438E+1	2.919E+1
-4.376E-2	1.442E+1	2.917E+1
-4.051E-2	1.428E+1	2.915E+1
-3.727E-2	1.421E+1	2.912E+1
-3.889E-2	1.437E+1	2.916E+1
-4.214E-2	1.433E+1	2.910E+1
-4.214E-2	1.419E+1	2.920E+1
-4.214E-2	1.430E+1	2.926E+1
-4.376E-2	1.431E+1	2.921E+1
-4.214E-2	1.429E+1	2.917E+1
-4.376E-2	1.435E+1	2.919E+1
-4.214E-2	1.438E+1	2.918E+1
-3.727E-2	1.446E+1	2.918E+1
-4.051E-2	1.422E+1	2.923E+1
-4.376E-2	1.428E+1	2.929E+1
-4.051E-2	1.428E+1	2.906E+1
-4.051E-2	1.428E+1	2.914E+1
-4.376E-2	1.438E+1	2.915E+1
-4.376E-2	1.430E+1	2.908E+1
-4.051E-2	1.434E+1	2.929E+1
-4.051E-2	1.430E+1	2.925E+1
-4.051E-2	1.432E+1	2.908E+1
-4.538E-2	1.434E+1	2.942E+1
-3.889E-2	1.447E+1	2.907E+1
-4.214E-2	1.437E+1	2.944E+1
-4.051E-2	1.438E+1	2.917E+1
-4.214E-2	1.455E+1	2.927E+1
-4.214E-2	1.444E+1	2.923E+1
-4.051E-2	1.429E+1	2.911E+1
-4.376E-2	1.440E+1	2.918E+1
-4.214E-2	1.442E+1	2.935E+1
-4.051E-2	1.444E+1	2.922E+1
-3.889E-2	1.435E+1	2.929E+1
-4.214E-2	1.420E+1	2.945E+1
-4.376E-2	1.432E+1	2.923E+1
-4.214E-2	1.418E+1	2.915E+1
-4.051E-2	1.430E+1	2.929E+1
-4.376E-2	1.421E+1	2.912E+1
-4.214E-2	1.436E+1	2.910E+1
-4.214E-2	1.451E+1	2.921E+1
-4.051E-2	1.435E+1	2.915E+1
-4.538E-2	1.439E+1	2.915E+1
-4.214E-2	1.434E+1	2.913E+1
-4.214E-2	1.431E+1	2.913E+1
-4.051E-2	1.426E+1	2.944E+1
-4.376E-2	1.429E+1	2.921E+1
-4.376E-2	1.436E+1	2.921E+1
-4.051E-2	1.435E+1	2.939E+1
-3.727E-2	1.427E+1	2.905E+1
-4.214E-2	1.443E+1	2.947E+1
-4.376E-2	1.436E+1	2.926E+1
-4.214E-2	1.436E+1	2.945E+1
-4.051E-2	1.429E+1	2.947E+1
-4.214E-2	1.436E+1	2.938E+1
-4.376E-2	1.429E+1	2.918E+1
-3.889E-2	1.433E+1	2.914E+1
-4.051E-2	1.451E+1	2.929E+1
-4.214E-2	1.436E+1	2.944E+1
-4.376E-2	1.436E+1	2.899E+1
-4.214E-2	1.433E+1	2.908E+1
-4.051E-2	1.437E+1	2.897E+1
-4.214E-2	1.432E+1	2.934E+1
-4.214E-2	1.420E+1	2.920E+1
-3.889E-2	1.434E+1	2.916E+1
-4.051E-2	1.434E+1	2.921E+1
-4.376E-2	1.437E+1	2.924E+1
-4.376E-2	1.429E+1	2.929E+1
-4.051E-2	1.432E+1	2.910E+1
-3.889E-2	1.411E+1	2.906E+1
-4.214E-2	1.449E+1	2.951E+1
-4.376E-2	1.446E+1	2.921E+1
-4.214E-2	1.442E+1	2.916E+1
-4.214E-2	1.442E+1	2.919E+1
-3.889E-2	1.437E+1	2.927E+1
-4.376E-2	1.436E+1	2.915E+1
-4.214E-2	1.428E+1	2.931E+1
-4.376E-2	1.437E+1	2.915E+1
-4.051E-2	1.428E+1	2.937E+1
-4.538E-2	1.443E+1	2.920E+1
-4.214E-2	1.425E+1	2.919E+1
-3.889E-2	1.438E+1	2.920E+1
-4.376E-2	1.426E+1	2.925E+1
-4.214E-2	1.432E+1	2.911E+1
-4.376E-2	1.428E+1	2.951E+1
-4.051E-2	1.424E+1	2.889E+1
-4.051E-2	1.449E+1	2.928E+1
-4.214E-2	1.429E+1	2.911E+1
-3.889E-2	1.427E+1	2.923E+1
-4.051E-2	1.436E+1	2.912E+1
-4.214E-2	1.444E+1	2.917E+1
-4.214E-2	1.417E+1	2.916E+1
-4.214E-2	1.434E+1	2.925E+1
-4.051E-2	1.433E+1	2.918E+1
-4.214E-2	1.422E+1	2.946E+1
-4.214E-2	1.415E+1	2.916E+1
-4.051E-2	1.438E+1	2.922E+1
-3.727E-2	1.424E+1	2.937E+1
-4.214E-2	1.447E+1	2.924E+1
-4.214E-2	1.424E+1	2.931E+1
-4.214E-2	1.428E+1	2.929E+1
-4.051E-2	1.442E+1	2.930E+1
-4.051E-2	1.446E+1	2.921E+1
-4.214E-2	1.429E+1	2.915E+1
-4.051E-2	1.428E+1	2.923E+1
-4.051E-2	1.438E+1	2.924E+1
-4.376E-2	1.443E+1	2.941E+1
-4.700E-2	1.421E+1	2.922E+1
-3.889E-2	1.439E+1	2.940E+1
-3.889E-2	1.425E+1	2.936E+1
-4.538E-2	1.435E+1	2.915E+1
-4.376E-2	1.431E+1	2.924E+1
-3.889E-2	1.435E+1	2.925E+1
-4.051E-2	1.444E+1	2.930E+1
-4.051E-2	1.430E+1	2.918E+1
-4.376E-2	1.443E+1	2.948E+1
-4.051E-2	1.432E+1	2.935E+1
-4.051E-2	1.453E+1	2.923E+1
-4.538E-2	1.437E+1	2.929E+1
-4.376E-2	1.444E+1	2.909E+1
-4.376E-2	1.425E+1	2.891E+1
-4.214E-2	1.425E+1	2.933E+1
-4.538E-2	1.440E+1	2.884E+1
-4.538E-2	1.422E+1	2.950E+1
-4.051E-2	1.436E+1	2.929E+1
-3.889E-2	1.419E+1	2.922E+1
-4.051E-2	1.431E+1	2.917E+1
-4.376E-2	1.435E+1	2.910E+1
-3.889E-2	1.441E+1	2.917E+1
-4.051E-2	1.439E+1	2.914E+1
-4.214E-2	1.434E+1	2.919E+1
-4.376E-2	1.440E+1	2.931E+1
-4.051E-2	1.430E+1	2.907E+1
-4.376E-2	1.440E+1	2.896E+1
-4.214E-2	1.437E+1	2.908E+1
-4.376E-2	1.430E+1	2.922E+1
-3.889E-2	1.435E+1	2.924E+1
-3.889E-2	1.432E+1	2.921E+1
-3.889E-2	1.437E+1	2.918E+1
-4.214E-2	1.441E+1	2.938E+1
-4.051E-2	1.425E+1	2.926E+1
-4.051E-2	1.434E+1	2.945E+1
-4.376E-2	1.435E+1	2.921E+1
-4.376E-2	1.442E+1	2.935E+1
-3.889E-2	1.441E+1	2.895E+1
-4.376E-2	1.436E+1	2.930E+1
-4.051E-2	1.443E+1	2.935E+1
-4.376E-2	1.425E+1	2.913E+1
-4.214E-2	1.427E+1	2.920E+1
-3.727E-2	1.439E+1	2.938E+1
-4.214E-2	1.438E+1	2.912E+1
-4.700E-2	1.444E+1	2.912E+1
-4.051E-2	1.429E+1	2.906E+1
-3.889E-2	1.442E+1	2.922E+1
-4.214E-2	1.443E+1	2.935E+1
-4.051E-2	1.447E+1	2.931E+1
-4.214E-2	1.425E+1	2.911E+1
-3.889E-2	1.442E+1	2.959E+1
-4.214E-2	1.426E+1	2.945E+1
-4.214E-2	1.455E+1	2.921E+1
-4.214E-2	1.430E+1	2.919E+1
-4.214E-2	1.427E+1	2.930E+1
-4.051E-2	1.432E+1	2.922E+1
-4.214E-2	1.429E+1	2.923E+1
-4.214E-2	1.427E+1	2.929E+1
-4.214E-2	1.441E+1	2.925E+1
-4.214E-2	1.437E+1	2.922E+1
-4.376E-2	1.440E+1	2.934E+1
-4.214E-2	1.440E+1	2.932E+1
-3.889E-2	1.429E+1	2.915E+1
-4.214E-2	1.433E+1	2.917E+1
-4.376E-2	1.439E+1	2.900E+1
-4.376E-2	1.443E+1	2.926E+1
-3.565E-2	1.438E+1	2.922E+1
-4.051E-2	1.437E+1	2.916E+1
-4.051E-2	1.437E+1	2.931E+1
-4.051E-2	1.451E+1	2.924E+1
-3.727E-2	1.433E+1	2.920E+1
-4.214E-2	1.433E+1	2.914E+1
-4.376E-2	1.431E+1	2.928E+1
-4.051E-2	1.441E+1	2.932E+1
-4.051E-2	1.428E+1	2.924E+1
-4.214E-2	1.434E+1	2.917E+1
-4.376E-2	1.427E+1	2.930E+1
-4.214E-2	1.417E+1	2.916E+1
-3.889E-2	1.431E+1	2.929E+1
-4.376E-2	1.438E+1	2.929E+1
-4.051E-2	1.436E+1	2.900E+1
-4.051E-2	1.434E+1	2.926E+1
-3.889E-2	1.431E+1	2.932E+1
-4.051E-2	1.444E+1	2.918E+1
-4.051E-2	1.422E+1	2.946E+1
-4.538E-2	1.422E+1	2.914E+1
-4.051E-2	1.423E+1	2.921E+1
-4.214E-2	1.442E+1	2.927E+1
-4.376E-2	1.428E+1	2.928E+1
-3.889E-2	1.441E+1	2.929E+1
-3.889E-2	1.427E+1	2.918E+1
-4.376E-2	1.429E+1	2.925E+1
-4.376E-2	1.435E+1	2.934E+1
-4.051E-2	1.437E+1	2.929E+1
-4.051E-2	1.436E+1	2.940E+1
-4.376E-2	1.444E+1	2.922E+1
-4.214E-2	1.442E+1	2.946E+1
-3.889E-2	1.431E+1	2.912E+1
-3.889E-2	1.431E+1	2.918E+1
-4.214E-2	1.439E+1	2.944E+1
-4.376E-2	1.427E+1	2.903E+1
-4.051E-2	1.440E+1	2.914E+1
-3.889E-2	1.444E+1	2.928E+1
-4.051E-2	1.426E+1	2.927E+1
-4.376E-2	1.438E+1	2.911E+1
-4.051E-2	1.419E+1	2.923E+1
-3.727E-2	1.427E+1	2.923E+1
-4.214E-2	1.426E+1	2.910E+1
-4.376E-2	1.430E+1	2.910E+1
-3.889E-2	1.441E+1	2.919E+1
-4.376E-2	1.436E+1	2.911E+1
-4.376E-2	1.444E+1	2.903E+1
-4.538E-2	1.441E+1	2.901E+1
-4.376E-2	1.426E+1	2.927E+1
-4.214E-2	1.426E+1	2.908E+1
-4.214E-2	1.436E+1	2.931E+1
-4.214E-2	1.429E+1	2.910E+1
-4.051E-2	1.434E+1	2.927E+1
-3.889E-2	1.429E+1	2.921E+1
-4.214E-2	1.448E+1	2.916E+1
-4.538E-2	1.422E+1	2.929E+1
-4.051E-2	1.424E+1	2.919E+1
-3.889E-2	1.434E+1	2.932E+1
-4.214E-2	1.439E+1	2.924E+1
-4.214E-2	1.435E+1	2.927E+1
-4.051E-2	1.421E+1	2.938E+1
-4.051E-2	1.420E+1	2.919E+1
-4.376E-2	1.433E+1	2.936E+1
-4.376E-2	1.443E+1	2.901E+1
-4.376E-2	1.425E+1	2.910E+1
-4.214E-2	1.432E+1	2.912E+1
-4.538E-2	1.434E+1	2.927E+1
-4.376E-2	1.446E+1	2.937E+1
-4.051E-2	1.430E+1	2.946E+1
-4.214E-2	1.442E+1	2.920E+1
-4.214E-2	1.437E+1	2.922E+1
-4.538E-2	1.427E+1	2.926E+1
-4.051E-2	1.426E+1	2.934E+1
-3.889E-2	1.424E+1	2.924E+1
-4.376E-2	1.432E+1	2.921E+1
-4.700E-2	1.437E+1	2.936E+1
-3.889E-2	1.431E+1	2.931E+1
-4.051E-2	1.429E+1	2.915E+1
-4.214E-2	1.433E+1	2.921E+1
-4.214E-2	1.421E+1	2.932E+1
-4.051E-2	1.443E+1	2.932E+1
-3.889E-2	1.453E+1	2.920E+1
-4.051E-2	1.434E+1	2.928E+1
-4.376E-2	1.446E+1	2.931E+1
-3.889E-2	1.426E+1	2.919E+1
-4.051E-2	1.443E+1	2.908E+1
-4.214E-2	1.431E+1	2.927E+1
-4.214E-2	1.434E+1	2.918E+1
-4.214E-2	1.442E+1	2.918E+1
-3.889E-2	1.422E+1	2.909E+1
-4.214E-2	1.434E+1	2.925E+1
-4.538E-2	1.433E+1	2.900E+1
-4.214E-2	1.434E+1	2.898E+1
-4.051E-2	1.443E+1	2.940E+1
-4.214E-2	1.430E+1	2.932E+1
-4.538E-2	1.435E+1	2.908E+1
-3.889E-2	1.437E+1	2.902E+1
-4.051E-2	1.437E+1	2.923E+1
-4.214E-2	1.446E+1	2.922E+1
-4.376E-2	1.439E+1	2.929E+1
-3.889E-2	1.429E+1	2.916E+1
-4.051E-2	1.430E+1	2.929E+1
-4.214E-2	1.453E+1	2.927E+1
-4.214E-2	1.437E+1	2.915E+1
-3.889E-2	1.444E+1	2.925E+1
-3.727E-2	1.438E+1	2.929E+1
-4.214E-2	1.431E+1	2.943E+1
-4.376E-2	1.444E+1	2.918E+1
-4.051E-2	1.438E+1	2.943E+1
-4.051E-2	1.424E+1	2.938E+1
-4.376E-2	1.440E+1	2.905E+1
-4.376E-2	1.421E+1	2.927E+1
-4.051E-2	1.428E+1	2.914E+1
-4.051E-2	1.440E+1	2.907E+1
-4.376E-2	1.418E+1	2.922E+1
-4.376E-2	1.422E+1	2.922E+1
-4.214E-2	1.427E+1	2.913E+1
-4.214E-2	1.441E+1	2.943E+1
-4.051E-2	1.429E+1	2.930E+1
-4.376E-2	1.432E+1	2.931E+1
-4.051E-2	1.449E+1	2.917E+1
-4.051E-2	1.441E+1	2.941E+1
-4.376E-2	1.427E+1	2.918E+1
-4.376E-2	1.441E+1	2.954E+1
-4.214E-2	1.438E+1	2.942E+1
-4.051E-2	1.439E+1	2.922E+1
-4.214E-2	1.434E+1	2.918E+1
-4.376E-2	1.429E+1	2.908E+1
-4.376E-2	1.423E+1	2.902E+1
-3.889E-2	1.448E+1	2.908E+1
-4.214E-2	1.439E+1	2.941E+1
-4.376E-2	1.425E+1	2.918E+1
-4.051E-2	1.441E+1	2.913E+1
-4.051E-2	1.435E+1	2.912E+1
-4.051E-2	1.421E+1	2.939E+1
-4.538E-2	1.427E+1	2.929E+1
-3.889E-2	1.447E+1	2.929E+1
-4.376E-2	1.447E+1	2.932E+1
-4.376E-2	1.433E+1	2.907E+1
-4.214E-2	1.418E+1	2.931E+1
-3.727E-2	1.425E+1	2.916E+1
-4.051E-2	1.449E+1	2.924E+1
-4.051E-2	1.441E+1	2.926E+1
-4.214E-2	1.442E+1	2.934E+1
-4.051E-2	1.435E+1	2.913E+1
-3.889E-2	1.441E+1	2.936E+1
-4.538E-2	1.430E+1	2.901E+1
-4.214E-2	1.428E+1	2.930E+1
-4.214E-2	1.434E+1	2.931E+1
-4.214E-2	1.418E+1	2.924E+1
-4.051E-2	1.432E+1	2.938E+1
-4.376E-2	1.440E+1	2.933E+1
-4.214E-2	1.435E+1	2.914E+1
-3.889E-2	1.438E+1	2.938E+1
-4.538E-2	1.434E+1	2.923E+1
-4.538E-2	1.434E+1	2.908E+1
-4.051E-2	1.436E+1	2.924E+1
-3.889E-2	1.431E+1	2.949E+1
-4.214E-2	1.432E+1	2.910E+1
-4.051E-2	1.425E+1	2.937E+1
-4.051E-2	1.437E+1	2.934E+1
-3.889E-2	1.423E+1	2.934E+1
-4.051E-2	1.431E+1	2.920E+1
-4.538E-2	1.437E+1	2.947E+1
-4.214E-2	1.430E+1	2.927E+1
-3.889E-2	1.438E+1	2.916E+1
-4.214E-2	1.428E+1	2.902E+1
-4.376E-2	1.447E+1	2.956E+1
-3.565E-2	1.454E+1	2.932E+1
-3.889E-2	1.438E+1	2.929E+1
-4.051E-2	1.438E+1	2.951E+1
-4.376E-2	1.419E+1	2.929E+1
-3.889E-2	1.432E+1	2.946E+1
-4.051E-2	1.451E+1	2.922E+1
-3.889E-2	1.446E+1	2.916E+1
-4.538E-2	1.422E+1	2.920E+1
-4.051E-2	1.417E+1	2.928E+1
-3.889E-2	1.432E+1	2.913E+1
-4.376E-2	1.434E+1	2.916E+1
-4.214E-2	1.428E+1	2.925E+1
-4.051E-2	1.439E+1	2.911E+1
-3.889E-2	1.439E+1	2.922E+1
-4.051E-2	1.429E+1	2.914E+1
-4.051E-2	1.422E+1	2.925E+1
-3.889E-2	1.439E+1	2.918E+1
-3.727E-2	1.442E+1	2.933E+1
-4.214E-2	1.440E+1	2.933E+1
-4.051E-2	1.426E+1	2.928E+1
-4.214E-2	1.424E+1	2.918E+1
-3.727E-2	1.439E+1	2.932E+1
-4.376E-2	1.434E+1	2.925E+1
-4.538E-2	1.429E+1	2.933E+1
-4.051E-2	1.439E+1	2.933E+1
-3.889E-2	1.435E+1	2.918E+1
-4.214E-2	1.434E+1	2.934E+1
-4.051E-2	1.418E+1	2.932E+1
-4.214E-2	1.429E+1	2.931E+1
-3.727E-2	1.429E+1	2.927E+1
-4.214E-2	1.426E+1	2.919E+1
-4.214E-2	1.430E+1	2.917E+1
-3.889E-2	1.443E+1	2.917E+1
-3.889E-2	1.443E+1	2.918E+1
-4.051E-2	1.430E+1	2.933E+1
-4.214E-2	1.453E+1	2.926E+1
-4.214E-2	1.441E+1	2.923E+1
-4.376E-2	1.424E+1	2.929E+1
-4.051E-2	1.419E+1	2.934E+1
-4.214E-2	1.427E+1	2.938E+1
-4.051E-2	1.431E+1	2.926E+1
-4.051E-2	1.432E+1	2.925E+1
-4.214E-2	1.447E+1	2.923E+1
-4.051E-2	1.427E+1	2.921E+1
-3.889E-2	1.430E+1	2.925E+1
-4.214E-2	1.431E+1	2.922E+1
-4.214E-2	1.428E+1	2.934E+1
-4.376E-2	1.435E+1	2.911E+1
-4.051E-2	1.438E+1	2.939E+1
-3.889E-2	1.451E+1	2.902E+1
-4.214E-2	1.442E+1	2.934E+1
-4.214E-2	1.434E+1	2.927E+1
-4.214E-2	1.438E+1	2.927E+1
-3.889E-2	1.439E+1	2.936E+1
-4.376E-2	1.440E+1	2.910E+1
-4.376E-2	1.429E+1	2.937E+1
-4.214E-2	1.436E+1	2.933E+1
-4.051E-2	1.435E+1	2.921E+1
-4.051E-2	1.440E+1	2.908E+1
-4.214E-2	1.436E+1	2.921E+1
-4.051E-2	1.429E+1	2.919E+1
-4.051E-2	1.417E+1	2.921E+1
-4.376E-2	1.438E+1	2.914E+1
-4.376E-2	1.424E+1	2.939E+1
-3.889E-2	1.436E+1	2.918E+1
-4.214E-2	1.436E+1	2.904E+1
-4.214E-2	1.442E+1	2.933E+1
-4.376E-2	1.446E+1	2.940E+1
-4.051E-2	1.438E+1	2.909E+1
-4.051E-2	1.427E+1	2.941E+1
-4.214E-2	1.424E+1	2.947E+1
-4.051E-2	1.436E+1	2.907E+1
-4.051E-2	1.430E+1	2.927E+1
-3.889E-2	1.433E+1	2.916E+1
-4.376E-2	1.434E+1	2.919E+1
-4.538E-2	1.444E+1	2.921E+1
-3.727E-2	1.442E+1	2.904E+1
-4.214E-2	1.436E+1	2.937E+1
-4.538E-2	1.451E+1	2.930E+1
-4.376E-2	1.434E+1	2.915E+1
-4.214E-2	1.427E+1	2.912E+1
-3.889E-2	1.440E+1	2.929E+1
-4.214E-2	1.448E+1	2.927E+1
-4.214E-2	1.440E+1	2.922E+1
-4.051E-2	1.423E+1	2.920E+1
-4.051E-2	1.438E+1	2.909E+1
-4.051E-2	1.447E+1	2.924E+1
-4.376E-2	1.441E+1	2.927E+1
-4.051E-2	1.430E+1	2.923E+1
-4.214E-2	1.441E+1	2.930E+1
-4.376E-2	1.414E+1	2.945E+1
-4.376E-2	1.443E+1	2.922E+1
-4.214E-2	1.430E+1	2.928E+1
-3.889E-2	1.428E+1	2.946E+1
-4.214E-2	1.429E+1	2.927E+1
-4.376E-2	1.433E+1	2.941E+1
-4.051E-2	1.441E+1	2.923E+1
-4.376E-2	1.431E+1	2.958E+1
-4.051E-2	1.462E+1	2.925E+1
-4.376E-2	1.431E+1	2.923E+1
-4.214E-2	1.440E+1	2.908E+1
-4.051E-2	1.429E+1	2.923E+1
-4.376E-2	1.439E+1	2.942E+1
-4.376E-2	1.431E+1	2.924E+1
-4.214E-2	1.450E+1	2.914E+1
-3.889E-2	1.427E+1	2.919E+1
-4.214E-2	1.438E+1	2.945E+1
-4.538E-2	1.430E+1	2.925E+1
-4.376E-2	1.437E+1	2.928E+1
-4.214E-2	1.428E+1	2.934E+1
-4.538E-2	1.440E+1	2.921E+1
-4.376E-2	1.429E+1	2.927E+1
-4.214E-2	1.434E+1	2.939E+1
-4.051E-2	1.432E+1	2.926E+1
-4.376E-2	1.442E+1	2.930E+1
-4.376E-2	1.443E+1	2.922E+1
-4.051E-2	1.448E+1	2.910E+1
-4.214E-2	1.430E+1	2.933E+1
-4.051E-2	1.441E+1	2.927E+1
-4.214E-2	1.424E+1	2.936E+1
-4.214E-2	1.470E+1	2.935E+1
-3.889E-2	1.443E+1	2.915E+1
-4.376E-2	1.429E+1	2.914E+1
-4.376E-2	1.441E+1	2.941E+1
-4.214E-2	1.440E+1	2.926E+1
-4.051E-2	1.446E+1	2.936E+1
-4.376E-2	1.440E+1	2.929E+1
-4.376E-2	1.432E+1	2.919E+1
-4.214E-2	1.437E+1	2.921E+1
-4.051E-2	1.435E+1	2.937E+1
-4.051E-2	1.443E+1	2.937E+1
-4.538E-2	1.441E+1	2.951E+1
-4.214E-2	1.438E+1	2.908E+1
-4.214E-2	1.431E+1	2.924E+1
-4.538E-2	1.439E+1	2.936E+1
-4.376E-2	1.444E+1	2.925E+1
-4.214E-2	1.443E+1	2.938E+1
-4.051E-2	1.441E+1	2.926E+1
-4.051E-2	1.436E+1	2.924E+1
-4.214E-2	1.438E+1	2.921E+1
-4.214E-2	1.440E+1	2.917E+1
-4.214E-2	1.443E+1	2.920E+1
-4.214E-2	1.434E+1	2.916E+1
-4.214E-2	1.426E+1	2.919E+1
-4.051E-2	1.421E+1	2.926E+1
-4.051E-2	1.441E+1	2.920E+1
-4.376E-2	1.436E+1	2.935E+1
-4.376E-2	1.440E+1	2.920E+1
-4.051E-2	1.437E+1	2.913E+1
-3.889E-2	1.434E+1	2.906E+1
-4.214E-2	1.432E+1	2.909E+1
-4.376E-2	1.429E+1	2.940E+1
-4.214E-2	1.432E+1	2.923E+1
-4.376E-2	1.427E+1	2.920E+1
-3.727E-2	1.432E+1	2.924E+1
-4.051E-2	1.436E+1	2.939E+1
-4.051E-2	1.440E+1	2.925E+1
-4.051E-2	1.444E+1	2.927E+1
-4.538E-2	1.436E+1	2.926E+1
-4.700E-2	1.444E+1	2.930E+1
-4.376E-2	1.431E+1	2.925E+1
-3.889E-2	1.443E+1	2.916E+1
-4.376E-2	1.444E+1	2.929E+1
-4.214E-2	1.418E+1	2.934E+1
-3.727E-2	1.435E+1	2.935E+1
-4.051E-2	1.424E+1	2.922E+1
-4.051E-2	1.430E+1	2.915E+1
-4.376E-2	1.437E+1	2.922E+1
-4.051E-2	1.448E+1	2.916E+1
-4.051E-2	1.432E+1	2.934E+1
-4.214E-2	1.433E+1	2.924E+1
-4.376E-2	1.431E+1	2.940E+1
-4.214E-2	1.429E+1	2.894E+1
-3.889E-2	1.437E+1	2.930E+1
-4.051E-2	1.436E+1	2.941E+1
-4.376E-2	1.443E+1	2.922E+1
-4.214E-2	1.428E+1	2.933E+1
-4.214E-2	1.437E+1	2.917E+1
-4.051E-2	1.452E+1	2.916E+1
-4.214E-2	1.446E+1	2.928E+1
-4.538E-2	1.444E+1	2.909E+1
-3.889E-2	1.425E+1	2.920E+1
-4.376E-2	1.426E+1	2.928E+1
-4.700E-2	1.429E+1	2.924E+1
-4.214E-2	1.428E+1	2.924E+1
-3.727E-2	1.434E+1	2.922E+1
-4.051E-2	1.426E+1	2.939E+1
-4.214E-2	1.425E+1	2.941E+1
-3.889E-2	1.433E+1	2.903E+1
-3.889E-2	1.437E+1	2.930E+1
-4.376E-2	1.426E+1	2.920E+1
-4.214E-2	1.441E+1	2.936E+1
-4.376E-2	1.425E+1	2.926E+1
-3.889E-2	1.442E+1	2.924E+1
-4.214E-2	1.428E+1	2.936E+1
-4.376E-2	1.427E+1	2.914E+1
-4.051E-2	1.416E+1	2.927E+1
-3.889E-2	1.430E+1	2.939E+1
-4.538E-2	1.425E+1	2.917E+1
-4.538E-2	1.435E+1	2.925E+1
-4.214E-2	1.432E+1	2.936E+1
-4.214E-2	1.441E+1	2.923E+1
-4.214E-2	1.452E+1	2.936E+1
-4.376E-2	1.432E+1	2.920E+1
-3.727E-2	1.426E+1	2.927E+1
-3.889E-2	1.427E+1	2.929E+1
-4.538E-2	1.436E+1	2.928E+1
-4.214E-2	1.445E+1	2.912E+1
-4.051E-2	1.430E+1	2.910E+1
-4.051E-2	1.438E+1	2.921E+1
-4.214E-2	1.420E+1	2.915E+1
-4.051E-2	1.436E+1	2.922E+1
-4.214E-2	1.443E+1	2.940E+1
-3.889E-2	1.425E+1	2.934E+1
-4.051E-2	1.429E+1	2.927E+1
-4.376E-2	1.439E+1	2.907E+1
-4.376E-2	1.437E+1	2.916E+1
-3.889E-2	1.422E+1	2.938E+1
-4.214E-2	1.431E+1	2.932E+1
-4.538E-2	1.433E+1	2.924E+1
-4.376E-2	1.448E+1	2.919E+1
-4.214E-2	1.445E+1	2.913E+1
-4.214E-2	1.447E+1	2.916E+1
-4.538E-2	1.426E+1	2.919E+1
-4.051E-2	1.449E+1	2.933E+1
-3.889E-2	1.430E+1	2.920E+1
-4.376E-2	1.425E+1	2.935E+1
-4.214E-2	1.452E+1	2.931E+1
-4.376E-2	1.448E+1	2.949E+1
-3.889E-2	1.433E+1	2.923E+1
-4.051E-2	1.420E+1	2.930E+1
-4.376E-2	1.441E+1	2.922E+1
-4.051E-2	1.430E+1	2.925E+1
-4.376E-2	1.450E+1	2.941E+1
-4.538E-2	1.449E+1	2.916E+1
-4.214E-2	1.437E+1	2.916E+1
-3.889E-2	1.440E+1	2.922E+1
-3.727E-2	1.446E+1	2.927E+1
-4.376E-2	1.422E+1	2.935E+1
-4.376E-2	1.428E+1	2.938E+1
-4.214E-2	1.439E+1	2.940E+1
-4.051E-2	1.419E+1	2.922E+1
-4.214E-2	1.443E+1	2.915E+1
-4.214E-2	1.429E+1	2.920E+1
-4.214E-2	1.434E+1	2.930E+1
-3.889E-2	1.432E+1	2.923E+1
-4.051E-2	1.436E+1	2.919E+1
-4.376E-2	1.436E+1	2.909E+1
-4.376E-2	1.453E+1	2.925E+1
-4.051E-2	1.426E+1	2.901E+1
-4.214E-2	1.433E+1	2.933E+1
-4.376E-2	1.440E+1	2.913E+1
-4.214E-2	1.444E+1	2.915E+1
-4.051E-2	1.439E+1	2.920E+1
-4.051E-2	1.431E+1	2.946E+1
-4.376E-2	1.421E+1	2.926E+1
-3.727E-2	1.436E+1	2.922E+1
-4.051E-2	1.429E+1	2.932E+1
-4.376E-2	1.433E+1	2.943E+1
-4.214E-2	1.424E+1	2.934E+1
-4.214E-2	1.420E+1	2.945E+1
-4.051E-2	1.440E+1	2.911E+1
-4.376E-2	1.425E+1	2.912E+1
-4.700E-2	1.435E+1	2.900E+1
-4.051E-2	1.422E+1	2.915E+1
-4.051E-2	1.434E+1	2.925E+1
-4.538E-2	1.439E+1	2.946E+1
-4.376E-2	1.429E+1	2.913E+1
-4.214E-2	1.420E+1	2.913E+1
-4.051E-2	1.424E+1	2.952E+1
-4.376E-2	1.435E+1	2.929E+1
-4.376E-2	1.435E+1	2.926E+1
-4.051E-2	1.431E+1	2.933E+1
-4.214E-2	1.427E+1	2.915E+1
-4.376E-2	1.442E+1	2.927E+1
-5.025E-2	1.440E+1	2.924E+1
-4.051E-2	1.427E+1	2.927E+1
-3.727E-2	1.438E+1	2.917E+1
-4.214E-2	1.441E+1	2.946E+1
-4.376E-2	1.423E+1	2.901E+1
-4.051E-2	1.436E+1	2.952E+1
-3.565E-2	1.440E+1	2.921E+1
-4.376E-2	1.435E+1	2.917E+1
-4.214E-2	1.439E+1	2.929E+1
-4.051E-2	1.438E+1	2.932E+1
-4.051E-2	1.425E+1	2.940E+1
-4.376E-2	1.436E+1	2.923E+1
-4.538E-2	1.452E+1	2.909E+1
-4.214E-2	1.445E+1	2.941E+1
-3.889E-2	1.422E+1	2.927E+1
-4.214E-2	1.442E+1	2.906E+1
-4.376E-2	1.431E+1	2.950E+1
-3.889E-2	1.433E+1	2.923E+1
-3.889E-2	1.440E+1	2.925E+1
-4.376E-2	1.429E+1	2.921E+1
-4.376E-2	1.434E+1	2.919E+1
-4.214E-2	1.430E+1	2.908E+1
-4.214E-2	1.441E+1	2.925E+1
-4.376E-2	1.437E+1	2.939E+1
-4.376E-2	1.447E+1	2.925E+1
-3.889E-2	1.430E+1	2.923E+1
-4.051E-2	1.434E+1	2.928E+1
-4.214E-2	1.431E+1	2.914E+1
-4.214E-2	1.430E+1	2.933E+1
-3.889E-2	1.434E+1	2.910E+1
-4.051E-2	1.445E+1	2.945E+1
-4.051E-2	1.439E+1	2.920E+1
-4.376E-2	1.425E+1	2.922E+1
-3.889E-2	1.429E+1	2.927E+1
-4.051E-2	1.441E+1	2.940E+1
-4.376E-2	1.449E+1	2.917E+1
-4.376E-2	1.445E+1	2.933E+1
-4.051E-2	1.429E+1	2.931E+1
-4.376E-2	1.439E+1	2.915E+1
-4.214E-2	1.433E+1	2.943E+1
-4.376E-2	1.447E+1	2.930E+1
-3.889E-2	1.447E+1	2.927E+1
-3.889E-2	1.450E+1	2.909E+1
-4.214E-2	1.411E+1	2.909E+1
-4.700E-2	1.440E+1	2.930E+1
-4.051E-2	1.425E+1	2.921E+1
-4.214E-2	1.433E+1	2.933E+1
-4.214E-2	1.427E+1	2.930E+1
-4.214E-2	1.435E+1	2.922E+1
-4.214E-2	1.434E+1	2.923E+1
-4.051E-2	1.443E+1	2.930E+1
-4.214E-2	1.434E+1	2.922E+1
-4.538E-2	1.455E+1	2.948E+1
-3.727E-2	1.429E+1	2.910E+1
-3.889E-2	1.439E+1	2.919E+1
-4.376E-2	1.434E+1	2.911E+1
-4.376E-2	1.424E+1	2.941E+1
-4.376E-2	1.424E+1	2.953E+1
-4.214E-2	1.428E+1	2.929E+1
-4.376E-2	1.443E+1	2.915E+1
-4.376E-2	1.430E+1	2.916E+1
-3.889E-2	1.428E+1	2.936E+1
-3.889E-2	1.446E+1	2.903E+1
-4.538E-2	1.431E+1	2.912E+1
-4.214E-2	1.446E+1	2.910E+1
-4.214E-2	1.438E+1	2.913E+1
-4.051E-2	1.439E+1	2.907E+1
-4.214E-2	1.449E+1	2.922E+1
-4.538E-2	1.444E+1	2.922E+1
-4.051E-2	1.438E+1	2.925E+1
-4.214E-2	1.432E+1	2.914E+1
-4.051E-2	1.438E+1	2.934E+1
-4.376E-2	1.439E+1	2.923E+1
-3.889E-2	1.430E+1	2.919E+1
-3.889E-2	1.439E+1	2.935E+1
-4.376E-2	1.445E+1	2.908E+1
-4.538E-2	1.425E+1	2.916E+1
-4.051E-2	1.438E+1	2.924E+1
-3.889E-2	1.432E+1	2.917E+1
-4.214E-2	1.429E+1	2.933E+1
-4.376E-2	1.431E+1	2.929E+1
-4.051E-2	1.433E+1	2.932E+1
-3.889E-2	1.433E+1	2.929E+1
-4.214E-2	1.453E+1	2.937E+1
-4.538E-2	1.446E+1	2.931E+1
-4.051E-2	1.434E+1	2.930E+1
-3.889E-2	1.448E+1	2.926E+1
-4.376E-2	1.444E+1	2.940E+1
-4.376E-2	1.434E+1	2.927E+1
-3.889E-2	1.452E+1	2.912E+1
-3.727E-2	1.446E+1	2.945E+1
-4.214E-2	1.433E+1	2.925E+1
-4.538E-2	1.439E+1	2.926E+1
-4.051E-2	1.436E+1	2.907E+1
-4.214E-2	1.438E+1	2.938E+1
-4.538E-2	1.438E+1	2.902E+1
-4.376E-2	1.435E+1	2.924E+1
-4.214E-2	1.454E+1	2.954E+1
-4.051E-2	1.451E+1	2.928E+1
-4.376E-2	1.435E+1	2.916E+1
-4.214E-2	1.427E+1	2.907E+1
-3.889E-2	1.430E+1	2.930E+1
-3.727E-2	1.450E+1	2.928E+1
-4.376E-2	1.424E+1	2.925E+1
-4.051E-2	1.425E+1	2.939E+1
-3.889E-2	1.440E+1	2.928E+1
-4.214E-2	1.440E+1	2.915E+1
-4.538E-2	1.454E+1	2.918E+1
-4.538E-2	1.437E+1	2.928E+1
-4.051E-2	1.437E+1	2.940E+1
-4.051E-2	1.430E+1	2.918E+1
-4.538E-2	1.435E+1	2.936E+1
-4.700E-2	1.437E+1	2.936E+1
-3.889E-2	1.437E+1	2.902E+1
-4.214E-2	1.450E+1	2.928E+1
-4.214E-2	1.422E+1	2.913E+1
-4.538E-2	1.439E+1	2.918E+1
-4.214E-2	1.445E+1	2.930E+1
-4.214E-2	1.450E+1	2.911E+1
-4.214E-2	1.447E+1	2.925E+1
-4.538E-2	1.443E+1	2.927E+1
-4.214E-2	1.429E+1	2.934E+1
-4.051E-2	1.444E+1	2.908E+1
-4.376E-2	1.440E+1	2.913E+1
-4.376E-2	1.434E+1	2.926E+1
-4.214E-2	1.432E+1	2.916E+1
-4.051E-2	1.434E+1	2.926E+1
-4.214E-2	1.456E+1	2.924E+1
-4.214E-2	1.438E+1	2.922E+1
-4.051E-2	1.423E+1	2.945E+1
-4.051E-2	1.440E+1	2.939E+1
-4.214E-2	1.427E+1	2.914E+1
-4.214E-2	1.441E+1	2.921E+1
-3.889E-2	1.432E+1	2.925E+1
-4.051E-2	1.444E+1	2.938E+1
-4.376E-2	1.437E+1	2.936E+1
-4.538E-2	1.441E+1	2.936E+1
-4.051E-2	1.452E+1	2.947E+1
-4.051E-2	1.441E+1	2.930E+1
-4.376E-2	1.434E+1	2.938E+1
-4.214E-2	1.421E+1	2.922E+1
-4.051E-2	1.436E+1	2.927E+1
-3.727E-2	1.426E+1	2.929E+1
-4.214E-2	1.435E+1	2.920E+1
-4.700E-2	1.438E+1	2.931E+1
-4.376E-2	1.440E+1	2.940E+1
-3.889E-2	1.431E+1	2.929E+1
-4.376E-2	1.437E+1	2.920E+1
-4.051E-2	1.437E+1	2.928E+1
-4.214E-2	1.428E+1	2.940E+1
-3.889E-2	1.443E+1	2.948E+1
-4.214E-2	1.435E+1	2.930E+1
-4.700E-2	1.433E+1	2.916E+1
-4.214E-2	1.438E+1	2.923E+1
-3.889E-2	1.430E+1	2.904E+1
-4.214E-2	1.433E+1	2.932E+1
-4.376E-2	1.437E+1	2.929E+1
-3.889E-2	1.444E+1	2.935E+1
-4.051E-2	1.420E+1	2.916E+1
-4.538E-2	1.451E+1	2.925E+1
-4.376E-2	1.434E+1	2.921E+1
-4.051E-2	1.449E+1	2.939E+1
-4.214E-2	1.426E+1	2.916E+1
-4.376E-2	1.454E+1	2.920E+1
-4.538E-2	1.425E+1	2.932E+1
-4.051E-2	1.413E+1	2.949E+1
-3.889E-2	1.438E+1	2.936E+1
-4.214E-2	1.449E+1	2.912E+1
-4.376E-2	1.424E+1	2.932E+1
-4.051E-2	1.422E+1	2.940E+1
-4.214E-2	1.430E+1	2.902E+1
-4.538E-2	1.430E+1	2.950E+1
-4.538E-2	1.439E+1	2.916E+1
-4.214E-2	1.449E+1	2.917E+1
-4.376E-2	1.424E+1	2.944E+1
-4.214E-2	1.445E+1	2.936E+1
-4.376E-2	1.437E+1	2.924E+1
-4.376E-2	1.433E+1	2.948E+1
-4.051E-2	1.430E+1	2.931E+1
-4.376E-2	1.442E+1	2.924E+1
-4.376E-2	1.452E+1	2.923E+1
-3.889E-2	1.434E+1	2.919E+1
-4.051E-2	1.438E+1	2.904E+1
-4.538E-2	1.444E+1	2.914E+1
-4.214E-2	1.433E+1	2.919E+1
-4.051E-2	1.436E+1	2.923E+1
-4.051E-2	1.435E+1	2.934E+1
-4.214E-2	1.435E+1	2.915E+1
-4.051E-2	1.441E+1	2.922E+1
-4.214E-2	1.437E+1	2.930E+1
-4.214E-2	1.437E+1	2.926E+1
-4.051E-2	1.437E+1	2.928E+1
-4.538E-2	1.440E+1	2.924E+1
-3.889E-2	1.439E+1	2.932E+1
-4.051E-2	1.433E+1	2.942E+1
-4.214E-2	1.439E+1	2.927E+1
-4.538E-2	1.416E+1	2.919E+1
-3.889E-2	1.440E+1	2.912E+1
-4.051E-2	1.428E+1	2.924E+1
-4.214E-2	1.432E+1	2.940E+1
-4.214E-2	1.420E+1	2.905E+1
-4.051E-2	1.424E+1	2.931E+1
-4.214E-2	1.440E+1	2.911E+1
-4.376E-2	1.440E+1	2.930E+1
-4.538E-2	1.434E+1	2.916E+1
-4.051E-2	1.423E+1	2.934E+1
-3.889E-2	1.428E+1	2.922E+1
-4.214E-2	1.444E+1	2.928E+1
-4.376E-2	1.439E+1	2.938E+1
-4.051E-2	1.435E+1	2.940E+1
-4.051E-2	1.434E+1	2.931E+1
-4.376E-2	1.430E+1	2.938E+1
-4.376E-2	1.441E+1	2.915E+1
-4.214E-2	1.436E+1	2.899E+1
-4.214E-2	1.419E+1	2.932E+1
-4.376E-2	1.431E+1	2.947E+1
-4.538E-2	1.436E+1	2.934E+1
-4.051E-2	1.440E+1	2.916E+1
-4.051E-2	1.436E+1	2.930E+1
-4.376E-2	1.431E+1	2.929E+1
-4.700E-2	1.433E+1	2.937E+1
-4.214E-2	1.432E+1	2.936E+1
-4.214E-2	1.446E+1	2.919E+1
-4.376E-2	1.441E+1	2.934E+1
-4.214E-2	1.446E+1	2.898E+1
-4.214E-2	1.454E+1	2.931E+1
-4.051E-2	1.428E+1	2.914E+1
-4.376E-2	1.430E+1	2.922E+1
-4.538E-2	1.441E+1	2.918E+1
-4.376E-2	1.438E+1	2.923E+1
-4.051E-2	1.439E+1	2.943E+1
-4.051E-2	1.446E+1	2.916E+1
-4.214E-2	1.439E+1	2.945E+1
-4.214E-2	1.435E+1	2.927E+1
-3.889E-2	1.437E+1	2.954E+1
-4.376E-2	1.432E+1	2.933E+1
-4.700E-2	1.435E+1	2.910E+1
-4.051E-2	1.450E+1	2.911E+1
-4.051E-2	1.438E+1	2.922E+1
-4.376E-2	1.425E+1	2.925E+1
-4.376E-2	1.415E+1	2.911E+1
-3.727E-2	1.430E+1	2.956E+1
-3.727E-2	1.436E+1	2.926E+1
-4.538E-2	1.438E+1	2.907E+1
-4.538E-2	1.449E+1	2.951E+1
-4.051E-2	1.442E+1	2.941E+1
-4.051E-2	1.429E+1	2.950E+1
-4.376E-2	1.435E+1	2.906E+1
-4.376E-2	1.443E+1	2.918E+1
-3.889E-2	1.428E+1	2.927E+1
-4.214E-2	1.433E+1	2.941E+1
-4.214E-2	1.425E+1	2.924E+1
-4.214E-2	1.439E+1	2.925E+1
-4.214E-2	1.421E+1	2.928E+1
-4.214E-2	1.447E+1	2.910E+1
-4.376E-2	1.434E+1	2.952E+1
-4.538E-2	1.436E+1	2.929E+1
-4.214E-2	1.439E+1	2.934E+1
-3.727E-2	1.425E+1	2.921E+1
-4.538E-2	1.439E+1	2.911E+1
-4.538E-2	1.432E+1	2.902E+1
-4.214E-2	1.446E+1	2.937E+1
-4.051E-2	1.451E+1	2.928E+1
-4.051E-2	1.442E+1	2.925E+1
-4.538E-2	1.439E+1	2.950E+1
-3.889E-2	1.435E+1	2.916E+1
-3.889E-2	1.440E+1	2.921E+1
-4.376E-2	1.451E+1	2.910E+1
-4.376E-2	1.437E+1	2.921E+1
-4.214E-2	1.440E+1	2.933E+1
-4.051E-2	1.433E+1	2.924E+1
-4.214E-2	1.426E+1	2.937E+1
-4.376E-2	1.440E+1	2.918E+1
-4.376E-2	1.439E+1	2.925E+1
-4.214E-2	1.449E+1	2.922E+1
-4.376E-2	1.440E+1	2.911E+1
-4.376E-2	1.435E+1	2.914E+1
-4.051E-2	1.430E+1	2.925E+1
-4.051E-2	1.436E+1	2.928E+1
-4.214E-2	1.428E+1	2.928E+1
-4.376E-2	1.434E+1	2.916E+1
-4.051E-2	1.441E+1	2.927E+1
-3.889E-2	1.437E+1	2.930E+1
-4.051E-2	1.427E+1	2.943E+1
-4.051E-2	1.429E+1	2.934E+1
-4.051E-2	1.446E+1	2.919E+1
-4.051E-2	1.439E+1	2.918E+1
-4.538E-2	1.438E+1	2.930E+1
-4.214E-2	1.440E+1	2.922E+1
-4.051E-2	1.421E+1	2.924E+1
-3.889E-2	1.439E+1	2.926E+1
-4.214E-2	1.445E+1	2.928E+1
-4.214E-2	1.430E+1	2.928E+1
-4.051E-2	1.433E+1	2.908E+1
-4.051E-2	1.437E+1	2.918E+1
-4.214E-2	1.453E+1	2.922E+1
-4.376E-2	1.437E+1	2.934E+1
-4.051E-2	1.427E+1	2.920E+1
-4.051E-2	1.434E+1	2.907E+1
-4.214E-2	1.435E+1	2.912E+1
-4.376E-2	1.433E+1	2.934E+1
-4.376E-2	1.445E+1	2.922E+1
-4.214E-2	1.423E+1	2.912E+1
-4.051E-2	1.421E+1	2.930E+1
-4.376E-2	1.446E+1	2.939E+1
-4.214E-2	1.431E+1	2.930E+1
-3.727E-2	1.428E+1	2.937E+1
-4.214E-2	1.449E+1	2.924E+1
-4.051E-2	1.462E+1	2.924E+1
-4.214E-2	1.425E+1	2.931E+1
-3.889E-2	1.423E+1	2.905E+1
-4.051E-2	1.430E+1	2.934E+1
-4.214E-2	1.422E+1	2.916E+1
-3.889E-2	1.446E+1	2.935E+1
-4.051E-2	1.422E+1	2.938E+1
-4.376E-2	1.450E+1	2.930E+1
-4.214E-2	1.435E+1	2.929E+1
-4.051E-2	1.421E+1	2.932E+1
-4.214E-2	1.423E+1	2.954E+1
-4.214E-2	1.434E+1	2.934E+1
-4.214E-2	1.421E+1	2.920E+1
-4.051E-2	1.426E+1	2.921E+1
-3.889E-2	1.445E+1	2.942E+1
-4.376E-2	1.456E+1	2.931E+1
-4.051E-2	1.442E+1	2.925E+1
-4.051E-2	1.437E+1	2.912E+1
-4.051E-2	1.445E+1	2.921E+1
-4.214E-2	1.458E+1	2.934E+1
-4.214E-2	1.451E+1	2.933E+1
-4.051E-2	1.424E+1	2.927E+1
-4.214E-2	1.440E+1	2.922E+1
-3.889E-2	1.441E+1	2.944E+1
-4.376E-2	1.441E+1	2.923E+1
-4.051E-2	1.444E+1	2.903E+1
-3.889E-2	1.436E+1	2.934E+1
-4.214E-2	1.439E+1	2.937E+1
-4.376E-2	1.451E+1	2.919E+1
-4.376E-2	1.441E+1	2.924E+1
-4.051E-2	1.436E+1	2.923E+1
-4.376E-2	1.422E+1	2.930E+1
-4.214E-2	1.420E+1	2.915E+1
-4.051E-2	1.415E+1	2.940E+1
-4.214E-2	1.439E+1	2.922E+1
-4.214E-2	1.439E+1	2.920E+1
-4.538E-2	1.434E+1	2.917E+1
-4.214E-2	1.429E+1	2.938E+1
-4.214E-2	1.435E+1	2.905E+1
-4.051E-2	1.439E+1	2.934E+1
-4.214E-2	1.427E+1	2.926E+1
-4.214E-2	1.440E+1	2.930E+1
-4.051E-2	1.452E+1	2.934E+1
-4.376E-2	1.440E+1	2.942E+1
-4.700E-2	1.435E+1	2.923E+1
-4.051E-2	1.435E+1	2.922E+1
-4.051E-2	1.437E+1	2.918E+1
-4.376E-2	1.428E+1	2.918E+1
-4.051E-2	1.438E+1	2.926E+1
-4.051E-2	1.439E+1	2.925E+1
-3.889E-2	1.442E+1	2.929E+1
-4.538E-2	1.454E+1	2.909E+1
-4.376E-2	1.440E+1	2.918E+1
-4.051E-2	1.435E+1	2.928E+1
-3.889E-2	1.446E+1	2.929E+1
-4.051E-2	1.443E+1	2.941E+1
-4.214E-2	1.436E+1	2.927E+1
-4.051E-2	1.427E+1	2.937E+1
-4.214E-2	1.435E+1	2.925E+1
-4.376E-2	1.447E+1	2.931E+1
-4.376E-2	1.435E+1	2.918E+1
-4.376E-2	1.422E+1	2.930E+1
-3.727E-2	1.435E+1	2.938E+1
-4.214E-2	1.435E+1	2.928E+1
-4.376E-2	1.413E+1	2.929E+1
-4.214E-2	1.449E+1	2.918E+1
-4.214E-2	1.444E+1	2.934E+1
-4.051E-2	1.445E+1	2.922E+1
-4.214E-2	1.447E+1	2.925E+1
-4.214E-2	1.425E+1	2.907E+1
-4.214E-2	1.439E+1	2.933E+1
-4.214E-2	1.433E+1	2.926E+1
-4.376E-2	1.438E+1	2.922E+1
-4.051E-2	1.427E+1	2.929E+1
-4.214E-2	1.438E+1	2.919E+1
-4.051E-2	1.436E+1	2.927E+1
-4.376E-2	1.437E+1	2.919E+1
-4.051E-2	1.420E+1	2.924E+1
-3.889E-2	1.430E+1	2.919E+1
-4.214E-2	1.440E+1	2.927E+1
-4.376E-2	1.444E+1	2.925E+1
-4.051E-2	1.442E+1	2.954E+1
-4.214E-2	1.443E+1	2.937E+1
-4.051E-2	1.428E+1	2.937E+1
-4.051E-2	1.428E+1	2.926E+1
-4.214E-2	1.426E+1	2.926E+1
-4.214E-2	1.444E+1	2.940E+1
-4.214E-2	1.443E+1	2.940E+1
-4.214E-2	1.439E+1	2.917E+1
-4.051E-2	1.435E+1	2.950E+1
-4.051E-2	1.447E+1	2.924E+1
-4.538E-2	1.440E+1	2.913E+1
-4.538E-2	1.443E+1	2.934E+1
-3.889E-2	1.440E+1	2.931E+1
-4.214E-2	1.436E+1	2.929E+1
-4.376E-2	1.450E+1	2.932E+1
-4.376E-2	1.437E+1	2.903E+1
-4.051E-2	1.427E+1	2.923E+1
-3.727E-2	1.428E+1	2.933E+1
-4.051E-2	1.434E+1	2.918E+1
-4.214E-2	1.452E+1	2.935E+1
-4.051E-2	1.431E+1	2.921E+1
-4.214E-2	1.442E+1	2.903E+1
-4.376E-2	1.461E+1	2.934E+1
-4.376E-2	1.446E+1	2.931E+1
-4.214E-2	1.438E+1	2.923E+1
-4.214E-2	1.441E+1	2.935E+1
-4.376E-2	1.453E+1	2.936E+1
-4.538E-2	1.435E+1	2.914E+1
-4.051E-2	1.438E+1	2.941E+1
-4.051E-2	1.437E+1	2.921E+1
-4.214E-2	1.455E+1	2.910E+1
-4.051E-2	1.441E+1	2.923E+1
-4.051E-2	1.433E+1	2.930E+1
-4.051E-2	1.441E+1	2.920E+1
-4.214E-2	1.443E+1	2.954E+1
-4.538E-2	1.450E+1	2.925E+1
-4.051E-2	1.436E+1	2.913E+1
-4.376E-2	1.437E+1	2.927E+1
-4.214E-2	1.438E+1	2.908E+1
-4.376E-2	1.442E+1	2.937E+1
-3.889E-2	1.417E+1	2.915E+1
-4.214E-2	1.428E+1	2.919E+1
-4.538E-2	1.435E+1	2.927E+1
-4.538E-2	1.443E+1	2.918E+1
-4.051E-2	1.438E+1	2.924E+1
-4.051E-2	1.441E+1	2.912E+1
-4.376E-2	1.436E+1	2.949E+1
-4.214E-2	1.442E+1	2.934E+1
-4.862E-2	1.445E+1	2.926E+1
-3.889E-2	1.437E+1	2.925E+1
-3.889E-2	1.428E+1	2.914E+1
-4.051E-2	1.456E+1	2.919E+1
-4.051E-2	1.433E+1	2.901E+1
-4.051E-2	1.438E+1	2.944E+1
-4.214E-2	1.446E+1	2.924E+1
-4.376E-2	1.433E+1	2.944E+1
-4.051E-2	1.431E+1	2.925E+1
-4.376E-2	1.437E+1	2.921E+1
-4.376E-2	1.437E+1	2.904E+1
-4.538E-2	1.445E+1	2.922E+1
-4.051E-2	1.438E+1	2.918E+1
-3.889E-2	1.424E+1	2.922E+1
-4.214E-2	1.443E+1	2.931E+1
-4.376E-2	1.433E+1	2.912E+1
-4.214E-2	1.437E+1	2.922E+1
-4.214E-2	1.433E+1	2.906E+1
-4.538E-2	1.439E+1	2.923E+1
-4.214E-2	1.427E+1	2.935E+1
-4.214E-2	1.436E+1	2.913E+1
-4.051E-2	1.432E+1	2.942E+1
-4.376E-2	1.445E+1	2.934E+1
-4.214E-2	1.439E+1	2.955E+1
-3.889E-2	1.438E+1	2.936E+1
-4.051E-2	1.435E+1	2.948E+1
-4.214E-2	1.444E+1	2.954E+1
-4.376E-2	1.442E+1	2.935E+1
-4.376E-2	1.433E+1	2.929E+1
-4.051E-2	1.444E+1	2.899E+1
-4.051E-2	1.434E+1	2.911E+1
-4.214E-2	1.448E+1	2.933E+1
-3.889E-2	1.435E+1	2.901E+1
-4.051E-2	1.428E+1	2.924E+1
-4.214E-2	1.434E+1	2.917E+1
-4.376E-2	1.450E+1	2.926E+1
-4.051E-2	1.433E+1	2.900E+1
-4.051E-2	1.432E+1	2.929E+1
-4.051E-2	1.437E+1	2.949E+1
-4.376E-2	1.441E+1	2.927E+1
-3.889E-2	1.431E+1	2.939E+1
-4.376E-2	1.447E+1	2.910E+1
-4.376E-2	1.427E+1	2.938E+1
-4.051E-2	1.436E+1	2.912E+1
-4.051E-2	1.446E+1	2.915E+1
-3.889E-2	1.436E+1	2.936E+1
-4.214E-2	1.434E+1	2.931E+1
-4.376E-2	1.442E+1	2.913E+1
-3.889E-2	1.439E+1	2.925E+1
-4.051E-2	1.430E+1	2.938E+1
-4.376E-2	1.444E+1	2.922E+1
-4.376E-2	1.430E+1	2.925E+1
-4.214E-2	1.442E+1	2.919E+1
-4.376E-2	1.431E+1	2.924E+1
-4.214E-2	1.418E+1	2.926E+1
-4.214E-2	1.414E+1	2.916E+1
-4.214E-2	1.437E+1	2.906E+1
-4.051E-2	1.425E+1	2.914E+1
-4.538E-2	1.437E+1	2.929E+1
-4.538E-2	1.430E+1	2.937E+1
-4.376E-2	1.440E+1	2.932E+1
-3.889E-2	1.440E+1	2.938E+1
-4.051E-2	1.430E+1	2.942E+1
-4.214E-2	1.433E+1	2.944E+1
-4.051E-2	1.439E+1	2.918E+1
-3.727E-2	1.433E+1	2.934E+1
-4.538E-2	1.446E+1	2.936E+1
-4.376E-2	1.446E+1	2.934E+1
-4.214E-2	1.444E+1	2.928E+1
-3.889E-2	1.435E+1	2.925E+1
-4.376E-2	1.456E+1	2.934E+1
-4.214E-2	1.416E+1	2.937E+1
-4.051E-2	1.429E+1	2.911E+1
-4.051E-2	1.448E+1	2.933E+1
-3.889E-2	1.437E+1	2.898E+1
-4.376E-2	1.421E+1	2.928E+1
-4.051E-2	1.446E+1	2.922E+1
-4.214E-2	1.440E+1	2.922E+1
-4.214E-2	1.419E+1	2.904E+1
-4.376E-2	1.430E+1	2.919E+1
-4.051E-2	1.441E+1	2.944E+1
-3.889E-2	1.444E+1	2.905E+1
-4.214E-2	1.431E+1	2.948E+1
-4.376E-2	1.435E+1	2.929E+1
-4.214E-2	1.439E+1	2.920E+1
-3.727E-2	1.435E+1	2.937E+1
-4.051E-2	1.434E+1	2.937E+1
-4.538E-2	1.447E+1	2.928E+1
-4.214E-2	1.426E+1	2.948E+1
-3.727E-2	1.439E+1	2.931E+1
-4.538E-2	1.450E+1	2.928E+1
-4.538E-2	1.437E+1	2.919E+1
-4.051E-2	1.435E+1	2.906E+1
-3.727E-2	1.433E+1	2.898E+1
-4.376E-2	1.435E+1	2.924E+1
-4.376E-2	1.428E+1	2.910E+1
-4.051E-2	1.433E+1	2.923E+1
-3.889E-2	1.441E+1	2.932E+1
-4.214E-2	1.437E+1	2.916E+1
-4.376E-2	1.436E+1	2.920E+1
-4.051E-2	1.434E+1	2.900E+1
-4.214E-2	1.449E+1	2.910E+1
-4.376E-2	1.442E+1	2.922E+1
-4.538E-2	1.431E+1	2.924E+1
-4.214E-2	1.454E+1	2.914E+1
-4.051E-2	1.440E+1	2.930E+1
-4.214E-2	1.446E+1	2.928E+1
-4.376E-2	1.436E+1	2.915E+1
-3.889E-2	1.424E+1	2.906E+1
-4.051E-2	1.434E+1	2.915E+1
-4.051E-2	1.420E+1	2.917E+1
-4.051E-2	1.429E+1	2.934E+1
-3.889E-2	1.427E+1	2.896E+1
-3.889E-2	1.433E+1	2.921E+1
-4.214E-2	1.434E+1	2.915E+1
-4.214E-2	1.444E+1	2.918E+1
-4.214E-2	1.440E+1	2.925E+1
-3.889E-2	1.419E+1	2.906E+1
-4.376E-2	1.429E+1	2.906E+1
-4.051E-2	1.442E+1	2.936E+1
-4.051E-2	1.458E+1	2.947E+1
-4.051E-2	1.434E+1	2.926E+1
-4.214E-2	1.447E+1	2.914E+1
-4.051E-2	1.438E+1	2.912E+1
-4.214E-2	1.431E+1	2.943E+1
-4.051E-2	1.446E+1	2.945E+1
-4.051E-2	1.456E+1	2.940E+1
-4.051E-2	1.422E+1	2.922E+1
-4.214E-2	1.457E+1	2.925E+1
-3.889E-2	1.443E+1	2.920E+1
-4.214E-2	1.439E+1	2.919E+1
-4.214E-2	1.431E+1	2.908E+1
-4.051E-2	1.446E+1	2.913E+1
-4.051E-2	1.443E+1	2.927E+1
-4.214E-2	1.425E+1	2.927E+1
-4.376E-2	1.426E+1	2.911E+1
-4.051E-2	1.438E+1	2.908E+1
-4.214E-2	1.430E+1	2.937E+1
-4.214E-2	1.440E+1	2.928E+1
-4.700E-2	1.436E+1	2.929E+1
-4.051E-2	1.438E+1	2.920E+1
-4.051E-2	1.420E+1	2.908E+1
-4.214E-2	1.439E+1	2.931E+1
-4.376E-2	1.437E+1	2.931E+1
-4.051E-2	1.436E+1	2.930E+1
-4.214E-2	1.426E+1	2.931E+1
-4.214E-2	1.441E+1	2.947E+1
-4.376E-2	1.439E+1	2.935E+1
-4.376E-2	1.445E+1	2.911E+1
-4.051E-2	1.439E+1	2.920E+1
-4.051E-2	1.449E+1	2.924E+1
-4.376E-2	1.447E+1	2.915E+1
-4.051E-2	1.436E+1	2.953E+1
-4.214E-2	1.440E+1	2.924E+1
-4.376E-2	1.454E+1	2.942E+1
-4.214E-2	1.457E+1	2.936E+1
-4.051E-2	1.425E+1	2.938E+1
-3.727E-2	1.433E+1	2.909E+1
-4.051E-2	1.441E+1	2.936E+1
-4.051E-2	1.451E+1	2.920E+1
-3.889E-2	1.434E+1	2.926E+1
-4.051E-2	1.431E+1	2.918E+1
-4.214E-2	1.443E+1	2.930E+1
-4.214E-2	1.444E+1	2.933E+1
-4.214E-2	1.439E+1	2.945E+1
-4.376E-2	1.440E+1	2.924E+1
-4.376E-2	1.434E+1	2.926E+1
-4.538E-2	1.452E+1	2.926E+1
-4.051E-2	1.434E+1	2.910E+1
-4.214E-2	1.431E+1	2.935E+1
-4.214E-2	1.434E+1	2.925E+1
-4.051E-2	1.433E+1	2.907E+1
-4.214E-2	1.433E+1	2.923E+1
-4.051E-2	1.438E+1	2.921E+1
-4.214E-2	1.430E+1	2.928E+1
-4.376E-2	1.435E+1	2.920E+1
-4.214E-2	1.429E+1	2.918E+1
-4.051E-2	1.434E+1	2.910E+1
-4.376E-2	1.440E+1	2.912E+1
-4.214E-2	1.446E+1	2.941E+1
-4.051E-2	1.438E+1	2.930E+1
-3.889E-2	1.442E+1	2.933E+1
-4.214E-2	1.433E+1	2.927E+1
-4.376E-2	1.433E+1	2.925E+1
-4.376E-2	1.434E+1	2.913E+1
-4.051E-2	1.426E+1	2.948E+1
-4.214E-2	1.439E+1	2.935E+1
-4.538E-2	1.444E+1	2.929E+1
-4.376E-2	1.427E+1	2.921E+1
-4.214E-2	1.437E+1	2.918E+1
-4.376E-2	1.425E+1	2.934E+1
-4.214E-2	1.441E+1	2.939E+1
-4.051E-2	1.423E+1	2.912E+1
-4.051E-2	1.428E+1	2.926E+1
-4.051E-2	1.444E+1	2.918E+1
-4.538E-2	1.441E+1	2.921E+1
-3.889E-2	1.424E+1	2.923E+1
-4.214E-2	1.455E+1	2.903E+1
-4.051E-2	1.427E+1	2.904E+1
-4.538E-2	1.443E+1	2.945E+1
-4.051E-2	1.439E+1	2.923E+1
-4.051E-2	1.446E+1	2.918E+1
-4.214E-2	1.423E+1	2.920E+1
-4.376E-2	1.430E+1	2.921E+1
-4.051E-2	1.438E+1	2.920E+1
-4.051E-2	1.440E+1	2.912E+1
-4.051E-2	1.430E+1	2.922E+1
-4.051E-2	1.443E+1	2.927E+1
-3.889E-2	1.434E+1	2.889E+1
-4.051E-2	1.440E+1	2.914E+1
-4.214E-2	1.430E+1	2.926E+1
-4.214E-2	1.446E+1	2.919E+1
-4.051E-2	1.449E+1	2.924E+1
-4.214E-2	1.422E+1	2.940E+1
-4.214E-2	1.437E+1	2.943E+1
-4.214E-2	1.438E+1	2.905E+1
-4.214E-2	1.450E+1	2.927E+1
-3.889E-2	1.444E+1	2.931E+1
-4.214E-2	1.440E+1	2.918E+1
-4.214E-2	1.422E+1	2.923E+1
-3.889E-2	1.443E+1	2.923E+1
-4.051E-2	1.446E+1	2.952E+1
-4.051E-2	1.443E+1	2.933E+1
-4.214E-2	1.434E+1	2.928E+1
-4.214E-2	1.443E+1	2.942E+1
-4.214E-2	1.430E+1	2.934E+1
-4.214E-2	1.425E+1	2.919E+1
-4.376E-2	1.446E+1	2.931E+1
-4.051E-2	1.440E+1	2.912E+1
-4.051E-2	1.431E+1	2.930E+1
-3.889E-2	1.460E+1	2.912E+1
-4.214E-2	1.436E+1	2.939E+1
-4.051E-2	1.428E+1	2.939E+1
-4.051E-2	1.431E+1	2.920E+1
-4.214E-2	1.443E+1	2.945E+1
-4.214E-2	1.429E+1	2.918E+1
-3.889E-2	1.425E+1	2.931E+1
-3.889E-2	1.441E+1	2.919E+1
-4.376E-2	1.439E+1	2.936E+1
-4.051E-2	1.444E+1	2.932E+1
-4.214E-2	1.442E+1	2.934E+1
-3.889E-2	1.437E+1	2.911E+1
-4.214E-2	1.424E+1	2.914E+1
-4.214E-2	1.440E+1	2.933E+1
-4.214E-2	1.441E+1	2.935E+1
-3.727E-2	1.443E+1	2.922E+1
-4.214E-2	1.434E+1	2.937E+1
-4.214E-2	1.446E+1	2.915E+1
-4.051E-2	1.432E+1	2.921E+1
-4.214E-2	1.437E+1	2.918E+1
-4.214E-2	1.447E+1	2.929E+1
-4.376E-2	1.437E+1	2.941E+1
-3.889E-2	1.434E+1	2.925E+1
-3.889E-2	1.421E+1	2.940E+1
-4.214E-2	1.444E+1	2.930E+1
-4.376E-2	1.433E+1	2.921E+1
-4.214E-2	1.441E+1	2.941E+1
-4.051E-2	1.455E+1	2.917E+1
-4.376E-2	1.439E+1	2.925E+1
-4.051E-2	1.432E+1	2.899E+1
-4.051E-2	1.446E+1	2.923E+1
-4.051E-2	1.431E+1	2.891E+1
-4.376E-2	1.448E+1	2.924E+1
-4.538E-2	1.422E+1	2.913E+1
-3.727E-2	1.445E+1	2.918E+1
-4.051E-2	1.430E+1	2.929E+1
-4.376E-2	1.433E+1	2.927E+1
-4.538E-2	1.420E+1	2.928E+1
-4.214E-2	1.457E+1	2.900E+1
-4.051E-2	1.434E+1	2.923E+1
-4.376E-2	1.433E+1	2.930E+1
-4.376E-2	1.442E+1	2.928E+1
-4.051E-2	1.444E+1	2.914E+1
-4.376E-2	1.441E+1	2.922E+1
-4.376E-2	1.434E+1	2.942E+1
-4.376E-2	1.433E+1	2.912E+1
-3.889E-2	1.427E+1	2.936E+1
-4.051E-2	1.465E+1	2.932E+1
-4.214E-2	1.447E+1	2.933E+1
-4.214E-2	1.430E+1	2.925E+1
-4.051E-2	1.435E+1	2.926E+1
-3.889E-2	1.445E+1	2.948E+1
-4.376E-2	1.445E+1	2.949E+1
-4.376E-2	1.439E+1	2.911E+1
-4.051E-2	1.436E+1	2.930E+1
-4.051E-2	1.418E+1	2.930E+1
-4.051E-2	1.428E+1	2.923E+1
-4.214E-2	1.443E+1	2.911E+1
-4.051E-2	1.439E+1	2.942E+1
-4.214E-2	1.422E+1	2.914E+1
-4.214E-2	1.434E+1	2.925E+1
-4.214E-2	1.412E+1	2.942E+1
-4.214E-2	1.440E+1	2.935E+1
-3.889E-2	1.449E+1	2.920E+1
-4.051E-2	1.436E+1	2.911E+1
-4.376E-2	1.440E+1	2.906E+1
-4.051E-2	1.423E+1	2.905E+1
-3.889E-2	1.437E+1	2.912E+1
-4.214E-2	1.432E+1	2.934E+1
-4.214E-2	1.435E+1	2.928E+1
-4.214E-2	1.429E+1	2.907E+1
-4.214E-2	1.423E+1	2.918E+1
-4.051E-2	1.440E+1	2.942E+1
-4.214E-2	1.425E+1	2.916E+1
-4.051E-2	1.431E+1	2.909E+1
-4.051E-2	1.441E+1	2.923E+1
-4.214E-2	1.440E+1	2.926E+1
-4.376E-2	1.431E+1	2.914E+1
-4.214E-2	1.445E+1	2.935E+1
-3.889E-2	1.437E+1	2.924E+1
-4.376E-2	1.443E+1	2.915E+1
-4.051E-2	1.441E+1	2.922E+1
-3.889E-2	1.434E+1	2.936E+1
-3.727E-2	1.433E+1	2.908E+1
-4.214E-2	1.453E+1	2.927E+1
-4.051E-2	1.448E+1	2.937E+1
-4.051E-2	1.422E+1	2.937E+1
-4.051E-2	1.431E+1	2.919E+1
-4.051E-2	1.425E+1	2.926E+1
-3.889E-2	1.442E+1	2.929E+1
-3.889E-2	1.427E+1	2.907E+1
-4.051E-2	1.450E+1	2.916E+1
-4.376E-2	1.444E+1	2.946E+1
-4.214E-2	1.435E+1	2.911E+1
-4.051E-2	1.424E+1	2.917E+1
-4.051E-2	1.426E+1	2.916E+1
-4.051E-2	1.444E+1	2.912E+1
-4.214E-2	1.446E+1	2.929E+1
-4.051E-2	1.433E+1	2.925E+1
-4.051E-2	1.416E+1	2.915E+1
-4.214E-2	1.428E+1	2.916E+1
-4.214E-2	1.439E+1	2.921E+1
-3.889E-2	1.432E+1	2.904E+1
-3.889E-2	1.448E+1	2.931E+1
-4.214E-2	1.436E+1	2.929E+1
-4.051E-2	1.437E+1	2.913E+1
-4.051E-2	1.440E+1	2.912E+1
-4.214E-2	1.440E+1	2.945E+1
-3.889E-2	1.451E+1	2.928E+1
-4.214E-2	1.442E+1	2.911E+1
-4.376E-2	1.437E+1	2.933E+1
-4.051E-2	1.443E+1	2.939E+1
-4.376E-2	1.448E+1	2.941E+1
-4.214E-2	1.441E+1	2.926E+1
-3.889E-2	1.431E+1	2.931E+1
-4.051E-2	1.431E+1	2.929E+1
-4.214E-2	1.435E+1	2.943E+1
-4.376E-2	1.437E+1	2.947E+1
-4.214E-2	1.439E+1	2.921E+1
-4.051E-2	1.450E+1	2.931E+1
-4.214E-2	1.443E+1	2.926E+1
-4.538E-2	1.438E+1	2.902E+1
-4.214E-2	1.430E+1	2.943E+1
-4.051E-2	1.427E+1	2.918E+1
-4.051E-2	1.431E+1	2.913E+1
-4.376E-2	1.437E+1	2.923E+1
-3.889E-2	1.447E+1	2.925E+1
-4.051E-2	1.426E+1	2.949E+1
-4.538E-2	1.426E+1	2.907E+1
-4.214E-2	1.421E+1	2.932E+1
-4.051E-2	1.417E+1	2.915E+1
-4.051E-2	1.439E+1	2.944E+1
-4.051E-2	1.417E+1	2.948E+1
-4.538E-2	1.432E+1	2.924E+1
-4.214E-2	1.437E+1	2.915E+1
-4.214E-2	1.426E+1	2.937E+1
-4.214E-2	1.436E+1	2.941E+1
-4.538E-2	1.433E+1	2.926E+1
-3.889E-2	1.450E+1	2.924E+1
-4.051E-2	1.430E+1	2.905E+1
-4.376E-2	1.433E+1	2.897E+1
-4.051E-2	1.446E+1	2.901E+1
-4.051E-2	1.431E+1	2.944E+1
-3.889E-2	1.422E+1	2.917E+1
-4.051E-2	1.441E+1	2.921E+1
-4.214E-2	1.435E+1	2.929E+1
-4.051E-2	1.435E+1	2.949E+1
-4.376E-2	1.433E+1	2.923E+1
-4.051E-2	1.448E+1	2.912E+1
-4.051E-2	1.450E+1	2.936E+1
-4.051E-2	1.443E+1	2.900E+1
-4.214E-2	1.435E+1	2.934E+1
-4.051E-2	1.441E+1	2.906E+1
-4.376E-2	1.422E+1	2.921E+1
-4.214E-2	1.437E+1	2.921E+1
-4.051E-2	1.447E+1	2.909E+1
-4.214E-2	1.445E+1	2.903E+1
-4.214E-2	1.429E+1	2.909E+1
-4.214E-2	1.441E+1	2.920E+1
-3.889E-2	1.427E+1	2.934E+1
-4.214E-2	1.434E+1	2.913E+1
-4.376E-2	1.442E+1	2.934E+1
-4.051E-2	1.423E+1	2.916E+1
-4.214E-2	1.442E+1	2.956E+1
-4.538E-2	1.441E+1	2.925E+1
-4.376E-2	1.429E+1	2.943E+1
-4.214E-2	1.441E+1	2.919E+1
-4.214E-2	1.448E+1	2.928E+1
-4.214E-2	1.439E+1	2.920E+1
-4.376E-2	1.424E+1	2.927E+1
-3.889E-2	1.433E+1	2.917E+1
-3.889E-2	1.444E+1	2.920E+1
-4.051E-2	1.441E+1	2.938E+1
-3.889E-2	1.426E+1	2.938E+1
-4.051E-2	1.447E+1	2.930E+1
-4.051E-2	1.430E+1	2.926E+1
-4.538E-2	1.438E+1	2.918E+1
-4.051E-2	1.439E+1	2.916E+1
-3.889E-2	1.432E+1	2.936E+1
-3.889E-2	1.448E+1	2.939E+1
-4.214E-2	1.431E+1	2.916E+1
-4.538E-2	1.420E+1	2.924E+1
-4.214E-2	1.445E+1	2.933E+1
-4.214E-2	1.442E+1	2.926E+1
-4.214E-2	1.429E+1	2.935E+1
-4.214E-2	1.426E+1	2.923E+1
-4.214E-2	1.434E+1	2.941E+1
-4.214E-2	1.446E+1	2.916E+1
-4.376E-2	1.447E+1	2.910E+1
-4.376E-2	1.446E+1	2.924E+1
-4.214E-2	1.442E+1	2.921E+1
-4.051E-2	1.442E+1	2.927E+1
-4.214E-2	1.430E+1	2.924E+1
-4.376E-2	1.439E+1	2.925E+1
-4.051E-2	1.432E+1	2.927E+1
-3.889E-2	1.441E+1	2.929E+1
-4.051E-2	1.442E+1	2.928E+1
-4.376E-2	1.449E+1	2.922E+1
-4.051E-2	1.436E+1	2.945E+1
-4.051E-2	1.439E+1	2.920E+1
-4.214E-2	1.443E+1	2.934E+1
-4.538E-2	1.446E+1	2.910E+1
-4.214E-2	1.432E+1	2.935E+1
-4.051E-2	1.421E+1	2.918E+1
-4.051E-2	1.441E+1	2.908E+1
-4.214E-2	1.452E+1	2.940E+1
-4.051E-2	1.440E+1	2.907E+1
-3.889E-2	1.434E+1	2.910E+1
-4.214E-2	1.452E+1	2.943E+1
-4.376E-2	1.431E+1	2.917E+1
-4.214E-2	1.442E+1	2.915E+1
-4.051E-2	1.431E+1	2.913E+1
-4.376E-2	1.434E+1	2.922E+1
-4.376E-2	1.433E+1	2.919E+1
-4.051E-2	1.441E+1	2.928E+1
-3.889E-2	1.443E+1	2.899E+1
-4.214E-2	1.441E+1	2.915E+1
-4.214E-2	1.447E+1	2.926E+1
-4.214E-2	1.451E+1	2.923E+1
-3.889E-2	1.429E+1	2.944E+1
-4.214E-2	1.429E+1	2.924E+1
-4.214E-2	1.432E+1	2.928E+1
-4.051E-2	1.443E+1	2.916E+1
-3.889E-2	1.436E+1	2.915E+1
-4.376E-2	1.446E+1	2.919E+1
-4.214E-2	1.430E+1	2.927E+1
-4.051E-2	1.442E+1	2.921E+1
-4.051E-2	1.427E+1	2.889E+1
-3.889E-2	1.449E+1	2.924E+1
-4.214E-2	1.444E+1	2.919E+1
-4.051E-2	1.446E+1	2.921E+1
-4.051E-2	1.425E+1	2.925E+1
-4.214E-2	1.442E+1	2.903E+1
-4.214E-2	1.433E+1	2.913E+1
-3.889E-2	1.430E+1	2.919E+1
-4.051E-2	1.440E+1	2.925E+1
-4.538E-2	1.444E+1	2.931E+1
-4.214E-2	1.445E+1	2.911E+1
-4.051E-2	1.420E+1	2.929E+1
-3.889E-2	1.436E+1	2.933E+1
-4.214E-2	1.437E+1	2.934E+1
-4.214E-2	1.433E+1	2.944E+1
-4.051E-2	1.444E+1	2.935E+1
-4.051E-2	1.444E+1	2.919E+1
-4.376E-2	1.447E+1	2.909E+1
-4.214E-2	1.444E+1	2.918E+1
-3.889E-2	1.428E+1	2.930E+1
-3.889E-2	1.442E+1	2.906E+1
-4.214E-2	1.445E+1	2.944E+1
-4.214E-2	1.435E+1	2.929E+1
-4.051E-2	1.439E+1	2.913E+1
-3.889E-2	1.447E+1	2.914E+1
-4.376E-2	1.440E+1	2.922E+1
-4.376E-2	1.446E+1	2.934E+1
-4.051E-2	1.432E+1	2.946E+1
-4.051E-2	1.441E+1	2.923E+1
-4.376E-2	1.438E+1	2.936E+1
-4.051E-2	1.428E+1	2.938E+1
-4.051E-2	1.435E+1	2.928E+1
-3.727E-2	1.446E+1	2.916E+1
-4.376E-2	1.441E+1	2.940E+1
-4.538E-2	1.434E+1	2.922E+1
-4.051E-2	1.450E+1	2.929E+1
-3.889E-2	1.434E+1	2.928E+1
-4.051E-2	1.446E+1	2.914E+1
-4.376E-2	1.455E+1	2.944E+1
-3.889E-2	1.425E+1	2.929E+1
-3.889E-2	1.441E+1	2.935E+1
-4.214E-2	1.440E+1	2.928E+1
-4.376E-2	1.433E+1	2.913E+1
-4.051E-2	1.424E+1	2.912E+1
-4.051E-2	1.425E+1	2.930E+1
-4.051E-2	1.446E+1	2.931E+1
-4.214E-2	1.440E+1	2.937E+1
-4.051E-2	1.437E+1	2.916E+1
-4.051E-2	1.437E+1	2.907E+1
-4.214E-2	1.456E+1	2.931E+1
-4.214E-2	1.438E+1	2.929E+1
-4.051E-2	1.431E+1	2.940E+1
-3.889E-2	1.438E+1	2.940E+1
-4.051E-2	1.442E+1	2.929E+1
-4.376E-2	1.436E+1	2.937E+1
-4.214E-2	1.431E+1	2.913E+1
-3.889E-2	1.439E+1	2.922E+1
-4.214E-2	1.428E+1	2.931E+1
-4.376E-2	1.431E+1	2.950E+1
-3.889E-2	1.434E+1	2.933E+1
-3.889E-2	1.437E+1	2.925E+1
-4.051E-2	1.441E+1	2.928E+1
-4.538E-2	1.434E+1	2.931E+1
-3.889E-2	1.453E+1	2.924E+1
-3.889E-2	1.445E+1	2.922E+1
-4.214E-2	1.449E+1	2.932E+1
-4.700E-2	1.432E+1	2.934E+1
-3.889E-2	1.434E+1	2.935E+1
-4.214E-2	1.432E+1	2.916E+1
-4.376E-2	1.429E+1	2.929E+1
-4.538E-2	1.432E+1	2.928E+1
-4.051E-2	1.426E+1	2.934E+1
-3.889E-2	1.434E+1	2.920E+1
-3.889E-2	1.439E+1	2.926E+1
-4.214E-2	1.432E+1	2.904E+1
-4.214E-2	1.432E+1	2.914E+1
-3.727E-2	1.433E+1	2.928E+1
-4.376E-2	1.443E+1	2.922E+1
-4.376E-2	1.426E+1	2.928E+1
-4.214E-2	1.432E+1	2.909E+1
-3.727E-2	1.433E+1	2.911E+1
-3.889E-2	1.439E+1	2.935E+1
-4.376E-2	1.431E+1	2.912E+1
-4.214E-2	1.433E+1	2.925E+1
-4.214E-2	1.432E+1	2.937E+1
-4.214E-2	1.449E+1	2.933E+1
-4.214E-2	1.449E+1	2.950E+1
-4.538E-2	1.442E+1	2.950E+1
-4.051E-2	1.428E+1	2.920E+1
-4.214E-2	1.440E+1	2.927E+1
-4.214E-2	1.435E+1	2.924E+1
-4.051E-2	1.437E+1	2.934E+1
-3.889E-2	1.436E+1	2.943E+1
-3.889E-2	1.439E+1	2.928E+1
-4.376E-2	1.445E+1	2.921E+1
-4.214E-2	1.445E+1	2.920E+1
-4.376E-2	1.435E+1	2.950E+1
-4.376E-2	1.436E+1	2.933E+1
-4.538E-2	1.432E+1	2.930E+1
-4.051E-2	1.443E+1	2.913E+1
-4.051E-2	1.448E+1	2.941E+1
-4.051E-2	1.443E+1	2.922E+1
-4.214E-2	1.444E+1	2.933E+1
-3.889E-2	1.440E+1	2.906E+1
-3.727E-2	1.449E+1	2.925E+1
-4.538E-2	1.442E+1	2.936E+1
-4.051E-2	1.438E+1	2.930E+1
-4.051E-2	1.438E+1	2.922E+1
-3.889E-2	1.437E+1	2.924E+1
-3.889E-2	1.448E+1	2.934E+1
-4.214E-2	1.434E+1	2.910E+1
-3.889E-2	1.433E+1	2.925E+1
-3.727E-2	1.438E+1	2.925E+1
-4.214E-2	1.439E+1	2.932E+1
-4.051E-2	1.431E+1	2.937E+1
-4.376E-2	1.441E+1	2.922E+1
-4.051E-2	1.432E+1	2.921E+1
-4.214E-2	1.444E+1	2.920E+1
-4.376E-2	1.454E+1	2.933E+1
-3.889E-2	1.430E+1	2.929E+1
-3.889E-2	1.433E+1	2.931E+1
-4.051E-2	1.420E+1	2.933E+1
-4.700E-2	1.439E+1	2.934E+1
-3.889E-2	1.421E+1	2.922E+1
-3.889E-2	1.443E+1	2.932E+1
-4.214E-2	1.443E+1	2.916E+1
-4.376E-2	1.433E+1	2.927E+1
-4.051E-2	1.433E+1	2.948E+1
-4.051E-2	1.445E+1	2.937E+1
-4.214E-2	1.431E+1	2.925E+1
-4.376E-2	1.430E+1	2.925E+1
-4.376E-2	1.440E+1	2.926E+1
-3.727E-2	1.442E+1	2.948E+1
-4.214E-2	1.426E+1	2.941E+1
-4.214E-2	1.432E+1	2.941E+1
-4.376E-2	1.433E+1	2.929E+1
-3.889E-2	1.443E+1	2.913E+1
-4.051E-2	1.410E+1	2.927E+1
-4.214E-2	1.452E+1	2.923E+1
-4.214E-2	1.438E+1	2.935E+1
-4.051E-2	1.446E+1	2.945E+1
-4.051E-2	1.441E+1	2.938E+1
-4.538E-2	1.445E+1	2.922E+1
-4.051E-2	1.433E+1	2.914E+1
-4.051E-2	1.428E+1	2.924E+1
-4.376E-2	1.436E+1	2.919E+1
-4.214E-2	1.445E+1	2.929E+1
-3.889E-2	1.441E+1	2.924E+1
-3.889E-2	1.429E+1	2.936E+1
-4.214E-2	1.424E+1	2.924E+1
-4.214E-2	1.436E+1	2.916E+1
-3.889E-2	1.435E+1	2.907E+1
-3.889E-2	1.416E+1	2.919E+1
-4.214E-2	1.430E+1	2.929E+1
-4.214E-2	1.433E+1	2.911E+1
-4.051E-2	1.446E+1	2.922E+1
-3.565E-2	1.429E+1	2.918E+1
-4.214E-2	1.433E+1	2.917E+1
-4.051E-2	1.442E+1	2.926E+1
-4.051E-2	1.449E+1	2.934E+1
-4.214E-2	1.436E+1	2.928E+1
-4.214E-2	1.430E+1	2.916E+1
-4.376E-2	1.449E+1	2.953E+1
-4.051E-2	1.424E+1	2.920E+1
-4.051E-2	1.441E+1	2.944E+1
-4.376E-2	1.430E+1	2.917E+1
-4.214E-2	1.431E+1	2.907E+1
-4.214E-2	1.429E+1	2.912E+1
-3.889E-2	1.422E+1	2.913E+1
-4.051E-2	1.427E+1	2.937E+1
-4.214E-2	1.429E+1	2.903E+1
-4.214E-2	1.448E+1	2.927E+1
-3.727E-2	1.445E+1	2.922E+1
-4.214E-2	1.420E+1	2.912E+1
-4.376E-2	1.427E+1	2.910E+1
-4.214E-2	1.436E+1	2.919E+1
-4.214E-2	1.439E+1	2.939E+1
-4.214E-2	1.433E+1	2.916E+1
-4.538E-2	1.451E+1	2.934E+1
-4.214E-2	1.444E+1	2.922E+1
-4.051E-2	1.439E+1	2.935E+1
-4.214E-2	1.440E+1	2.936E+1
-4.376E-2	1.428E+1	2.914E+1
-4.051E-2	1.444E+1	2.930E+1
-3.889E-2	1.447E+1	2.934E+1
-4.214E-2	1.430E+1	2.944E+1
-4.051E-2	1.436E+1	2.921E+1
-4.051E-2	1.427E+1	2.923E+1
-3.727E-2	1.435E+1	2.905E+1
-4.214E-2	1.443E+1	2.913E+1
-4.214E-2	1.453E+1	2.924E+1
-3.889E-2	1.447E+1	2.929E+1
-3.889E-2	1.425E+1	2.933E+1
-4.376E-2	1.432E+1	2.908E+1
-4.376E-2	1.448E+1	2.940E+1
-3.889E-2	1.434E+1	2.927E+1
-4.051E-2	1.441E+1	2.924E+1
-4.376E-2	1.434E+1	2.933E+1
-4.214E-2	1.423E+1	2.917E+1
-4.051E-2	1.442E+1	2.933E+1
-4.051E-2	1.431E+1	2.943E+1
-4.376E-2	1.438E+1	2.946E+1
-4.214E-2	1.444E+1	2.937E+1
-4.051E-2	1.435E+1	2.926E+1
-3.889E-2	1.433E+1	2.915E+1
-4.051E-2	1.443E+1	2.941E+1
-4.376E-2	1.439E+1	2.921E+1
-3.889E-2	1.442E+1	2.913E+1
-4.214E-2	1.435E+1	2.921E+1
-4.051E-2	1.427E+1	2.914E+1
-4.376E-2	1.445E+1	2.905E+1
-4.051E-2	1.436E+1	2.925E+1
-3.889E-2	1.431E+1	2.924E+1
-4.376E-2	1.449E+1	2.938E+1
-4.051E-2	1.437E+1	2.916E+1
-4.214E-2	1.436E+1	2.922E+1
-4.214E-2	1.441E+1	2.908E+1
-4.051E-2	1.443E+1	2.913E+1
-4.376E-2	1.432E+1	2.946E+1
-3.889E-2	1.446E+1	2.931E+1
-4.051E-2	1.448E+1	2.916E+1
-4.051E-2	1.432E+1	2.934E+1
-4.214E-2	1.432E+1	2.926E+1
-4.214E-2	1.446E+1	2.940E+1
-4.051E-2	1.442E+1	2.944E+1
-4.214E-2	1.442E+1	2.924E+1
-4.538E-2	1.445E+1	2.919E+1
-4.214E-2	1.446E+1	2.915E+1
-4.214E-2	1.444E+1	2.928E+1
-4.376E-2	1.442E+1	2.926E+1
-4.214E-2	1.452E+1	2.915E+1
-4.051E-2	1.429E+1	2.927E+1
-4.214E-2	1.434E+1	2.946E+1
-3.889E-2	1.431E+1	2.940E+1
-4.376E-2	1.434E+1	2.900E+1
-3.889E-2	1.420E+1	2.927E+1
-4.051E-2	1.436E+1	2.926E+1
-4.376E-2	1.446E+1	2.922E+1
-4.214E-2	1.431E+1	2.902E+1
-3.889E-2	1.427E+1	2.928E+1
-3.889E-2	1.440E+1	2.943E+1
-3.889E-2	1.434E+1	2.905E+1
-4.214E-2	1.432E+1	2.926E+1
-4.214E-2	1.436E+1	2.902E+1
-4.214E-2	1.437E+1	2.935E+1
-4.051E-2	1.428E+1	2.921E+1
-4.214E-2	1.446E+1	2.909E+1
-4.214E-2	1.435E+1	2.909E+1
-3.727E-2	1.418E+1	2.912E+1
-4.214E-2	1.425E+1	2.920E+1
-4.376E-2	1.425E+1	2.937E+1
-3.889E-2	1.440E+1	2.928E+1
-3.727E-2	1.446E+1	2.932E+1
-4.214E-2	1.436E+1	2.927E+1
-4.538E-2	1.447E+1	2.931E+1
-4.051E-2	1.444E+1	2.934E+1
-4.051E-2	1.432E+1	2.924E+1
-5.025E-2	1.436E+1	2.940E+1
-4.376E-2	1.433E+1	2.933E+1
-3.403E-2	1.437E+1	2.933E+1
-4.051E-2	1.430E+1	2.932E+1
-4.376E-2	1.444E+1	2.928E+1
-4.214E-2	1.439E+1	2.953E+1
-4.214E-2	1.424E+1	2.926E+1
-3.565E-2	1.449E+1	2.919E+1
-4.538E-2	1.421E+1	2.914E+1
-4.700E-2	1.426E+1	2.937E+1
-3.889E-2	1.436E+1	2.906E+1
-4.214E-2	1.429E+1	2.947E+1
-4.376E-2	1.434E+1	2.910E+1
-4.376E-2	1.433E+1	2.939E+1
-3.889E-2	1.434E+1	2.914E+1
-4.051E-2	1.436E+1	2.919E+1
-4.214E-2	1.431E+1	2.926E+1
-4.376E-2	1.442E+1	2.938E+1
-3.889E-2	1.453E+1	2.921E+1
-4.051E-2	1.436E+1	2.918E+1
-4.214E-2	1.451E+1	2.939E+1
-3.889E-2	1.433E+1	2.906E+1
-4.051E-2	1.431E+1	2.918E+1
-4.051E-2	1.434E+1	2.931E+1
-4.214E-2	1.426E+1	2.940E+1
-4.376E-2	1.443E+1	2.936E+1
-4.051E-2	1.427E+1	2.917E+1
-4.214E-2	1.440E+1	2.934E+1
-4.214E-2	1.450E+1	2.927E+1
-4.376E-2	1.431E+1	2.953E+1
-3.889E-2	1.433E+1	2.944E+1
-4.051E-2	1.448E+1	2.928E+1
-4.051E-2	1.439E+1	2.897E+1
-4.376E-2	1.440E+1	2.940E+1
-4.376E-2	1.441E+1	2.918E+1
-4.051E-2	1.435E+1	2.941E+1
-3.727E-2	1.432E+1	2.902E+1
-4.051E-2	1.436E+1	2.911E+1
-4.051E-2	1.433E+1	2.924E+1
-4.051E-2	1.428E+1	2.910E+1
-3.889E-2	1.440E+1	2.930E+1
-4.376E-2	1.431E+1	2.934E+1
-4.214E-2	1.437E+1	2.927E+1
-3.727E-2	1.442E+1	2.925E+1
-4.051E-2	1.443E+1	2.922E+1
-4.214E-2	1.441E+1	2.924E+1
-4.214E-2	1.439E+1	2.946E+1
-3.889E-2	1.444E+1	2.923E+1
-4.214E-2	1.434E+1	2.933E+1
-4.214E-2	1.436E+1	2.894E+1
-4.214E-2	1.436E+1	2.910E+1
-4.051E-2	1.423E+1	2.928E+1
-4.214E-2	1.438E+1	2.929E+1
-4.538E-2	1.446E+1	2.946E+1
-4.214E-2	1.438E+1	2.916E+1
-4.051E-2	1.444E+1	2.929E+1
-4.376E-2	1.432E+1	2.922E+1
-4.051E-2	1.433E+1	2.920E+1
-4.051E-2	1.446E+1	2.920E+1
-3.727E-2	1.449E+1	2.942E+1
-4.214E-2	1.445E+1	2.943E+1
-4.214E-2	1.439E+1	2.934E+1
-4.214E-2	1.436E+1	2.920E+1
-4.051E-2	1.439E+1	2.922E+1
-4.051E-2	1.438E+1	2.949E+1
-4.214E-2	1.446E+1	2.915E+1
-4.051E-2	1.440E+1	2.922E+1
-4.051E-2	1.442E+1	2.926E+1
-4.214E-2	1.437E+1	2.909E+1
-4.376E-2	1.439E+1	2.931E+1
-4.214E-2	1.433E+1	2.912E+1
-4.051E-2	1.434E+1	2.913E+1
-4.051E-2	1.428E+1	2.923E+1
-4.376E-2	1.444E+1	2.895E+1
-4.051E-2	1.448E+1	2.911E+1
-4.051E-2	1.430E+1	2.927E+1
-4.376E-2	1.437E+1	2.918E+1
-4.051E-2	1.442E+1	2.923E+1
-4.051E-2	1.431E+1	2.924E+1
-4.051E-2	1.436E+1	2.937E+1
-4.214E-2	1.438E+1	2.901E+1
-4.376E-2	1.436E+1	2.915E+1
-4.051E-2	1.443E+1	2.902E+1
-3.565E-2	1.430E+1	2.925E+1
-4.214E-2	1.426E+1	2.927E+1
-4.214E-2	1.448E+1	2.931E+1
-4.051E-2	1.433E+1	2.931E+1
-3.889E-2	1.432E+1	2.941E+1
-4.214E-2	1.434E+1	2.914E+1
-4.051E-2	1.438E+1	2.946E+1
-4.051E-2	1.445E+1	2.916E+1
-4.051E-2	1.430E+1	2.923E+1
-4.214E-2	1.428E+1	2.938E+1
-4.214E-2	1.436E+1	2.932E+1
-4.214E-2	1.436E+1	2.937E+1
-3.889E-2	1.449E+1	2.905E+1
-4.214E-2	1.418E+1	2.929E+1
-4.376E-2	1.445E+1	2.961E+1
-4.051E-2	1.431E+1	2.924E+1
-3.727E-2	1.434E+1	2.923E+1
-4.214E-2	1.438E+1	2.933E+1
-4.376E-2	1.440E+1	2.904E+1
-3.889E-2	1.435E+1	2.921E+1
-4.051E-2	1.435E+1	2.932E+1
-4.214E-2	1.424E+1	2.936E+1
-4.376E-2	1.434E+1	2.913E+1
-3.565E-2	1.444E+1	2.930E+1
-4.051E-2	1.442E+1	2.918E+1
-4.376E-2	1.444E+1	2.935E+1
-4.051E-2	1.451E+1	2.904E+1
-4.051E-2	1.433E+1	2.912E+1
-3.889E-2	1.419E+1	2.932E+1
-4.051E-2	1.434E+1	2.935E+1
-4.376E-2	1.444E+1	2.931E+1
-4.051E-2	1.441E+1	2.919E+1
-3.889E-2	1.434E+1	2.923E+1
-3.889E-2	1.427E+1	2.931E+1
-4.214E-2	1.432E+1	2.939E+1
-4.214E-2	1.454E+1	2.904E+1
-4.214E-2	1.438E+1	2.939E+1
-4.376E-2	1.448E+1	2.922E+1
-4.214E-2	1.443E+1	2.909E+1
-4.376E-2	1.451E+1	2.938E+1
-3.889E-2	1.439E+1	2.907E+1
-4.376E-2	1.437E+1	2.914E+1
-4.214E-2	1.428E+1	2.933E+1
-3.727E-2	1.426E+1	2.934E+1
-3.727E-2	1.419E+1	2.943E+1
-4.214E-2	1.443E+1	2.933E+1
-4.538E-2	1.432E+1	2.938E+1
-4.214E-2	1.434E+1	2.929E+1
-4.376E-2	1.432E+1	2.918E+1
-4.051E-2	1.427E+1	2.913E+1
-4.376E-2	1.428E+1	2.902E+1
-4.051E-2	1.444E+1	2.915E+1
-3.889E-2	1.440E+1	2.931E+1
-4.376E-2	1.442E+1	2.903E+1
-4.214E-2	1.430E+1	2.922E+1
-4.051E-2	1.443E+1	2.922E+1
-3.889E-2	1.440E+1	2.929E+1
-4.376E-2	1.427E+1	2.917E+1
-4.376E-2	1.444E+1	2.916E+1
-4.051E-2	1.446E+1	2.931E+1
-4.051E-2	1.444E+1	2.934E+1
-4.214E-2	1.426E+1	2.923E+1
-4.214E-2	1.444E+1	2.924E+1
-4.214E-2	1.431E+1	2.932E+1
-4.051E-2	1.434E+1	2.930E+1
-4.051E-2	1.445E+1	2.929E+1
-4.051E-2	1.432E+1	2.916E+1
-4.051E-2	1.436E+1	2.903E+1
-4.051E-2	1.428E+1	2.901E+1
-4.214E-2	1.434E+1	2.950E+1
-4.376E-2	1.440E+1	2.934E+1
-4.214E-2	1.454E+1	2.928E+1
-3.889E-2	1.433E+1	2.927E+1
-4.376E-2	1.437E+1	2.925E+1
-4.214E-2	1.436E+1	2.923E+1
-3.889E-2	1.433E+1	2.941E+1
-4.214E-2	1.440E+1	2.912E+1
-4.538E-2	1.456E+1	2.918E+1
-4.538E-2	1.433E+1	2.936E+1
-4.051E-2	1.460E+1	2.914E+1
-3.889E-2	1.433E+1	2.927E+1
-4.376E-2	1.439E+1	2.924E+1
-4.214E-2	1.438E+1	2.932E+1
-4.051E-2	1.436E+1	2.924E+1
-4.051E-2	1.449E+1	2.914E+1
-4.376E-2	1.435E+1	2.924E+1
-4.376E-2	1.446E+1	2.918E+1
-4.051E-2	1.434E+1	2.927E+1
-4.051E-2	1.439E+1	2.902E+1
-4.214E-2	1.437E+1	2.919E+1
-4.376E-2	1.443E+1	2.912E+1
-4.214E-2	1.431E+1	2.951E+1
-4.214E-2	1.431E+1	2.939E+1
-4.051E-2	1.434E+1	2.916E+1
-4.051E-2	1.436E+1	2.924E+1
-3.727E-2	1.436E+1	2.895E+1
-4.051E-2	1.453E+1	2.915E+1
-4.214E-2	1.454E+1	2.914E+1
-4.214E-2	1.432E+1	2.916E+1
-3.565E-2	1.442E+1	2.941E+1
-4.051E-2	1.458E+1	2.901E+1
-4.376E-2	1.443E+1	2.929E+1
-4.538E-2	1.420E+1	2.925E+1
-4.051E-2	1.438E+1	2.930E+1
-4.051E-2	1.434E+1	2.941E+1
-4.376E-2	1.424E+1	2.928E+1
-4.214E-2	1.431E+1	2.926E+1
-3.889E-2	1.438E+1	2.923E+1
-4.214E-2	1.446E+1	2.912E+1
-4.214E-2	1.441E+1	2.907E+1
-4.214E-2	1.434E+1	2.923E+1
-3.889E-2	1.447E+1	2.939E+1
-4.214E-2	1.452E+1	2.937E+1
-4.376E-2	1.435E+1	2.921E+1
-4.051E-2	1.428E+1	2.929E+1
-4.051E-2	1.430E+1	2.913E+1
-4.051E-2	1.434E+1	2.917E+1
-4.214E-2	1.432E+1	2.915E+1
-4.214E-2	1.431E+1	2.923E+1
-4.214E-2	1.425E+1	2.928E+1
-3.889E-2	1.447E+1	2.932E+1
-4.538E-2	1.431E+1	2.910E+1
-4.376E-2	1.447E+1	2.923E+1
-4.214E-2	1.460E+1	2.939E+1
-4.214E-2	1.438E+1	2.951E+1
-3.889E-2	1.432E+1	2.924E+1
-4.051E-2	1.451E+1	2.920E+1
-3.889E-2	1.431E+1	2.931E+1
-4.376E-2	1.436E+1	2.929E+1
-4.214E-2	1.422E+1	2.940E+1
-4.214E-2	1.433E+1	2.938E+1
-4.214E-2	1.442E+1	2.932E+1
-3.889E-2	1.440E+1	2.913E+1
-4.376E-2	1.417E+1	2.933E+1
-4.538E-2	1.439E+1	2.927E+1
-3.889E-2	1.441E+1	2.895E+1
-3.727E-2	1.445E+1	2.919E+1
-4.214E-2	1.459E+1	2.924E+1
-4.376E-2	1.439E+1	2.927E+1
-3.727E-2	1.430E+1	2.931E+1
-3.889E-2	1.446E+1	2.948E+1
-4.051E-2	1.419E+1	2.925E+1
-4.376E-2	1.437E+1	2.938E+1
-4.214E-2	1.449E+1	2.920E+1
-3.889E-2	1.457E+1	2.914E+1
-4.538E-2	1.446E+1	2.912E+1
-4.376E-2	1.442E+1	2.924E+1
-4.051E-2	1.436E+1	2.932E+1
[truncated: 93,966 more rows]
