# Supplementary material for: Improved ANAP incorporation and VCF analysis reveal details of P2X7 current facilitation and a limited conformational interplay between ATP binding and the intracellular ballast domain
Source: eLife. 2023 Jan 4;12:e82479. doi: 10.7554/eLife.82479 (PMC9859053; doi:10.7554/eLife.82479)
Supplement: Figure 5—figure supplement 2—source data 1. [file elife-82479-fig5-figsupp2-data1.zip › Figure-5_figure-supplement-2_source-data-1/22m06/28.csv]

-3.000E-1	5.949E+0	1.491E+1
-3.033E-1	5.826E+0	1.485E+1
-3.000E-1	5.911E+0	1.474E+1
-2.968E-1	5.888E+0	1.486E+1
-3.000E-1	5.891E+0	1.481E+1
-3.033E-1	5.911E+0	1.483E+1
-3.000E-1	5.842E+0	1.494E+1
-2.968E-1	5.881E+0	1.488E+1
-3.000E-1	5.865E+0	1.472E+1
-2.984E-1	5.936E+0	1.484E+1
-2.968E-1	5.797E+0	1.489E+1
-3.000E-1	5.781E+0	1.494E+1
-2.984E-1	5.927E+0	1.472E+1
-3.017E-1	5.875E+0	1.479E+1
-3.000E-1	5.868E+0	1.487E+1
-2.984E-1	5.833E+0	1.493E+1
-3.000E-1	5.904E+0	1.487E+1
-3.017E-1	5.774E+0	1.497E+1
-2.984E-1	5.881E+0	1.469E+1
-2.984E-1	6.001E+0	1.480E+1
-3.000E-1	5.842E+0	1.469E+1
-3.017E-1	5.823E+0	1.482E+1
-2.984E-1	5.823E+0	1.492E+1
-3.017E-1	5.752E+0	1.485E+1
-3.000E-1	5.765E+0	1.472E+1
-3.017E-1	5.820E+0	1.485E+1
-3.000E-1	5.885E+0	1.495E+1
-2.968E-1	5.774E+0	1.490E+1
-2.984E-1	5.868E+0	1.497E+1
-3.000E-1	5.833E+0	1.490E+1
-3.000E-1	5.894E+0	1.483E+1
-2.968E-1	5.917E+0	1.506E+1
-3.017E-1	5.907E+0	1.486E+1
-3.017E-1	5.891E+0	1.460E+1
-3.000E-1	5.972E+0	1.485E+1
-2.984E-1	5.787E+0	1.488E+1
-3.000E-1	5.852E+0	1.497E+1
-3.033E-1	5.894E+0	1.486E+1
-3.000E-1	5.794E+0	1.500E+1
-2.952E-1	5.794E+0	1.491E+1
-2.984E-1	5.940E+0	1.498E+1
-3.000E-1	5.865E+0	1.493E+1
-2.968E-1	5.875E+0	1.477E+1
-2.968E-1	5.898E+0	1.485E+1
-3.017E-1	5.797E+0	1.485E+1
-3.017E-1	5.891E+0	1.479E+1
-2.984E-1	5.865E+0	1.488E+1
-2.984E-1	5.810E+0	1.477E+1
-3.017E-1	5.810E+0	1.488E+1
-3.000E-1	5.875E+0	1.483E+1
-2.984E-1	5.833E+0	1.483E+1
-3.000E-1	5.894E+0	1.487E+1
-3.017E-1	5.836E+0	1.492E+1
-3.017E-1	5.865E+0	1.483E+1
-2.984E-1	5.894E+0	1.482E+1
-2.984E-1	5.917E+0	1.475E+1
-3.017E-1	5.920E+0	1.470E+1
-3.000E-1	5.846E+0	1.493E+1
-2.984E-1	5.865E+0	1.488E+1
-2.968E-1	5.868E+0	1.487E+1
-2.984E-1	5.875E+0	1.488E+1
-3.000E-1	5.836E+0	1.494E+1
-3.017E-1	5.862E+0	1.484E+1
-2.952E-1	5.852E+0	1.475E+1
-3.000E-1	5.765E+0	1.481E+1
-3.017E-1	5.933E+0	1.482E+1
-2.984E-1	5.839E+0	1.500E+1
-2.968E-1	5.833E+0	1.488E+1
-3.000E-1	5.803E+0	1.479E+1
-3.017E-1	5.862E+0	1.464E+1
-2.984E-1	5.946E+0	1.474E+1
-2.968E-1	5.846E+0	1.478E+1
-3.017E-1	5.917E+0	1.481E+1
-3.033E-1	5.784E+0	1.489E+1
-2.984E-1	5.803E+0	1.472E+1
-2.952E-1	5.872E+0	1.487E+1
-3.000E-1	5.885E+0	1.498E+1
-3.017E-1	5.726E+0	1.479E+1
-3.000E-1	5.829E+0	1.485E+1
-2.968E-1	5.855E+0	1.485E+1
-2.984E-1	5.810E+0	1.499E+1
-3.033E-1	5.885E+0	1.492E+1
-3.000E-1	5.859E+0	1.490E+1
-2.984E-1	5.891E+0	1.498E+1
-3.000E-1	5.881E+0	1.490E+1
-3.017E-1	5.878E+0	1.473E+1
-2.984E-1	5.826E+0	1.489E+1
-2.968E-1	5.803E+0	1.478E+1
-3.000E-1	5.949E+0	1.465E+1
-3.033E-1	5.797E+0	1.476E+1
-3.000E-1	5.768E+0	1.480E+1
-2.968E-1	5.888E+0	1.497E+1
-3.017E-1	5.868E+0	1.486E+1
-3.033E-1	5.810E+0	1.481E+1
-3.000E-1	5.881E+0	1.491E+1
-2.984E-1	5.914E+0	1.482E+1
-3.000E-1	5.855E+0	1.486E+1
-3.017E-1	5.803E+0	1.483E+1
-3.000E-1	5.862E+0	1.489E+1
-2.968E-1	5.904E+0	1.499E+1
-3.017E-1	5.816E+0	1.484E+1
-2.984E-1	5.888E+0	1.483E+1
-2.984E-1	5.872E+0	1.485E+1
-2.984E-1	5.995E+0	1.475E+1
-2.968E-1	5.823E+0	1.467E+1
-3.017E-1	5.881E+0	1.474E+1
-2.984E-1	5.849E+0	1.490E+1
-2.968E-1	5.823E+0	1.472E+1
-2.984E-1	5.842E+0	1.486E+1
-3.017E-1	5.881E+0	1.489E+1
-2.984E-1	5.940E+0	1.489E+1
-3.000E-1	5.829E+0	1.493E+1
-3.000E-1	5.881E+0	1.482E+1
-3.000E-1	5.862E+0	1.491E+1
-2.952E-1	5.875E+0	1.478E+1
-2.984E-1	5.901E+0	1.479E+1
-3.000E-1	5.807E+0	1.492E+1
-3.000E-1	5.807E+0	1.472E+1
-3.000E-1	5.826E+0	1.483E+1
-3.000E-1	5.820E+0	1.470E+1
-2.984E-1	5.849E+0	1.486E+1
-3.000E-1	5.826E+0	1.477E+1
-3.000E-1	5.911E+0	1.488E+1
-2.968E-1	5.797E+0	1.484E+1
-2.984E-1	5.842E+0	1.478E+1
-3.017E-1	5.849E+0	1.467E+1
-3.000E-1	5.862E+0	1.487E+1
-2.952E-1	5.917E+0	1.477E+1
-3.000E-1	5.823E+0	1.484E+1
-3.000E-1	5.823E+0	1.474E+1
-2.968E-1	5.803E+0	1.490E+1
-2.968E-1	5.797E+0	1.493E+1
-3.000E-1	5.820E+0	1.480E+1
-3.000E-1	5.898E+0	1.494E+1
-3.000E-1	5.859E+0	1.488E+1
-2.968E-1	5.940E+0	1.489E+1
-3.017E-1	5.904E+0	1.469E+1
-2.984E-1	5.872E+0	1.496E+1
-3.000E-1	5.859E+0	1.479E+1
-2.968E-1	5.829E+0	1.485E+1
-3.000E-1	5.849E+0	1.485E+1
-3.033E-1	5.881E+0	1.494E+1
-2.968E-1	5.820E+0	1.479E+1
-2.968E-1	5.936E+0	1.490E+1
-3.017E-1	5.820E+0	1.476E+1
-3.033E-1	5.911E+0	1.481E+1
-2.968E-1	5.768E+0	1.475E+1
-2.984E-1	5.846E+0	1.483E+1
-3.017E-1	5.962E+0	1.484E+1
-3.000E-1	5.797E+0	1.479E+1
-2.984E-1	5.810E+0	1.477E+1
-2.952E-1	5.881E+0	1.476E+1
-2.984E-1	5.836E+0	1.476E+1
-2.984E-1	5.781E+0	1.491E+1
-2.984E-1	5.797E+0	1.479E+1
-2.952E-1	5.898E+0	1.486E+1
-3.000E-1	5.907E+0	1.491E+1
-3.033E-1	5.898E+0	1.480E+1
-3.000E-1	5.872E+0	1.467E+1
-2.952E-1	5.842E+0	1.481E+1
-3.000E-1	5.949E+0	1.485E+1
-3.017E-1	5.885E+0	1.482E+1
-2.968E-1	5.875E+0	1.497E+1
-2.952E-1	5.813E+0	1.500E+1
-3.000E-1	5.911E+0	1.482E+1
-3.000E-1	5.885E+0	1.485E+1
-2.984E-1	5.839E+0	1.484E+1
-2.968E-1	5.868E+0	1.472E+1
-3.000E-1	5.849E+0	1.490E+1
-3.000E-1	5.924E+0	1.485E+1
-2.968E-1	5.839E+0	1.492E+1
-2.984E-1	5.875E+0	1.478E+1
-2.968E-1	5.807E+0	1.461E+1
-3.000E-1	5.907E+0	1.481E+1
-2.984E-1	5.872E+0	1.490E+1
-2.984E-1	5.839E+0	1.469E+1
-2.984E-1	5.771E+0	1.484E+1
-3.017E-1	5.784E+0	1.472E+1
-2.968E-1	5.930E+0	1.474E+1
-3.000E-1	5.930E+0	1.465E+1
-3.000E-1	5.800E+0	1.492E+1
-3.033E-1	5.829E+0	1.474E+1
-2.952E-1	5.875E+0	1.481E+1
-2.984E-1	5.849E+0	1.487E+1
-3.000E-1	5.797E+0	1.467E+1
-3.033E-1	5.907E+0	1.480E+1
-2.968E-1	5.872E+0	1.495E+1
-2.968E-1	5.826E+0	1.477E+1
-2.968E-1	5.859E+0	1.484E+1
-3.017E-1	5.891E+0	1.482E+1
-2.968E-1	5.833E+0	1.481E+1
-2.968E-1	5.839E+0	1.485E+1
-3.000E-1	5.894E+0	1.488E+1
-3.017E-1	5.833E+0	1.470E+1
-3.000E-1	5.898E+0	1.489E+1
-2.952E-1	5.907E+0	1.481E+1
-3.000E-1	5.872E+0	1.475E+1
-3.033E-1	5.891E+0	1.492E+1
-2.984E-1	5.872E+0	1.488E+1
-2.952E-1	5.823E+0	1.476E+1
-2.952E-1	5.829E+0	1.476E+1
-3.000E-1	5.820E+0	1.476E+1
-2.984E-1	5.885E+0	1.480E+1
-2.968E-1	5.846E+0	1.469E+1
-2.984E-1	5.787E+0	1.482E+1
-3.000E-1	5.784E+0	1.490E+1
-2.984E-1	5.820E+0	1.479E+1
-2.968E-1	5.878E+0	1.480E+1
-2.984E-1	5.920E+0	1.467E+1
-3.033E-1	5.826E+0	1.472E+1
-2.984E-1	5.816E+0	1.482E+1
-2.952E-1	5.778E+0	1.487E+1
-3.017E-1	5.816E+0	1.482E+1
-3.017E-1	5.849E+0	1.494E+1
-3.000E-1	5.771E+0	1.489E+1
-2.952E-1	5.885E+0	1.475E+1
-2.968E-1	5.771E+0	1.484E+1
-3.000E-1	5.846E+0	1.474E+1
-2.984E-1	5.862E+0	1.498E+1
-2.968E-1	5.865E+0	1.489E+1
-3.000E-1	5.774E+0	1.479E+1
-3.033E-1	5.940E+0	1.483E+1
-2.984E-1	5.752E+0	1.500E+1
-2.952E-1	5.816E+0	1.482E+1
-2.968E-1	5.774E+0	1.493E+1
-3.017E-1	5.842E+0	1.491E+1
-2.984E-1	5.700E+0	1.476E+1
-2.968E-1	5.846E+0	1.496E+1
-2.984E-1	5.901E+0	1.473E+1
-3.017E-1	5.813E+0	1.480E+1
-3.000E-1	5.778E+0	1.482E+1
-2.968E-1	5.839E+0	1.468E+1
-3.033E-1	5.846E+0	1.495E+1
-3.000E-1	5.842E+0	1.480E+1
-2.984E-1	5.771E+0	1.484E+1
-2.984E-1	5.849E+0	1.472E+1
-3.017E-1	5.865E+0	1.467E+1
-3.000E-1	5.810E+0	1.471E+1
-2.984E-1	5.849E+0	1.480E+1
-2.952E-1	5.917E+0	1.489E+1
-3.000E-1	5.898E+0	1.482E+1
-3.017E-1	5.752E+0	1.493E+1
-2.968E-1	5.787E+0	1.484E+1
-2.984E-1	5.898E+0	1.479E+1
-3.000E-1	5.862E+0	1.481E+1
-3.017E-1	5.891E+0	1.481E+1
-3.000E-1	5.774E+0	1.480E+1
-3.000E-1	5.800E+0	1.464E+1
-3.000E-1	5.885E+0	1.482E+1
-3.017E-1	5.820E+0	1.480E+1
-3.000E-1	5.839E+0	1.481E+1
-2.968E-1	5.907E+0	1.480E+1
-3.017E-1	5.927E+0	1.473E+1
-3.017E-1	5.797E+0	1.492E+1
-2.968E-1	5.868E+0	1.493E+1
-2.968E-1	5.842E+0	1.482E+1
-3.000E-1	5.829E+0	1.475E+1
-3.033E-1	5.784E+0	1.463E+1
-2.984E-1	5.891E+0	1.476E+1
-2.968E-1	5.920E+0	1.483E+1
-2.984E-1	5.787E+0	1.468E+1
-3.017E-1	5.881E+0	1.478E+1
-2.984E-1	5.875E+0	1.485E+1
-2.968E-1	5.755E+0	1.483E+1
-2.984E-1	5.745E+0	1.473E+1
-3.017E-1	5.803E+0	1.480E+1
-2.984E-1	5.794E+0	1.487E+1
-2.984E-1	5.872E+0	1.487E+1
-2.984E-1	5.800E+0	1.487E+1
-3.017E-1	5.885E+0	1.474E+1
-2.968E-1	5.901E+0	1.484E+1
-2.968E-1	5.794E+0	1.471E+1
-2.984E-1	5.729E+0	1.482E+1
-3.000E-1	5.833E+0	1.496E+1
-2.968E-1	5.794E+0	1.474E+1
-2.984E-1	5.755E+0	1.480E+1
-3.017E-1	5.842E+0	1.476E+1
-3.017E-1	5.891E+0	1.487E+1
-2.968E-1	5.833E+0	1.493E+1
-2.968E-1	5.803E+0	1.479E+1
-3.000E-1	5.803E+0	1.481E+1
-3.000E-1	5.787E+0	1.473E+1
-2.952E-1	5.836E+0	1.485E+1
-2.968E-1	5.898E+0	1.484E+1
-3.017E-1	5.758E+0	1.488E+1
-3.017E-1	5.803E+0	1.471E+1
-2.968E-1	5.813E+0	1.480E+1
-2.968E-1	5.904E+0	1.477E+1
-3.000E-1	5.904E+0	1.469E+1
-3.017E-1	5.820E+0	1.475E+1
-2.968E-1	5.852E+0	1.473E+1
-2.984E-1	5.924E+0	1.479E+1
-3.000E-1	5.813E+0	1.480E+1
-2.984E-1	5.787E+0	1.466E+1
-2.952E-1	5.781E+0	1.463E+1
-3.000E-1	5.829E+0	1.468E+1
-2.968E-1	5.894E+0	1.487E+1
-3.000E-1	5.768E+0	1.482E+1
-2.968E-1	5.791E+0	1.490E+1
-2.952E-1	5.823E+0	1.483E+1
-2.968E-1	5.765E+0	1.477E+1
-3.017E-1	5.920E+0	1.483E+1
-3.017E-1	5.878E+0	1.478E+1
-2.968E-1	5.706E+0	1.469E+1
-3.017E-1	5.803E+0	1.469E+1
-3.000E-1	5.791E+0	1.489E+1
-3.000E-1	5.862E+0	1.475E+1
-2.968E-1	5.803E+0	1.471E+1
-3.017E-1	5.826E+0	1.482E+1
-3.033E-1	5.797E+0	1.467E+1
-2.984E-1	5.839E+0	1.494E+1
-2.984E-1	5.683E+0	1.469E+1
-2.984E-1	5.888E+0	1.466E+1
-3.017E-1	5.907E+0	1.496E+1
-2.984E-1	5.898E+0	1.460E+1
-2.968E-1	5.823E+0	1.481E+1
-3.000E-1	5.855E+0	1.479E+1
-3.017E-1	5.914E+0	1.461E+1
-2.984E-1	5.839E+0	1.494E+1
-2.984E-1	5.852E+0	1.469E+1
-3.000E-1	5.823E+0	1.465E+1
-3.000E-1	5.755E+0	1.494E+1
-2.968E-1	5.791E+0	1.480E+1
-2.984E-1	5.875E+0	1.499E+1
-3.000E-1	5.836E+0	1.479E+1
-3.000E-1	5.829E+0	1.472E+1
-2.984E-1	5.800E+0	1.466E+1
-2.984E-1	5.839E+0	1.483E+1
-2.984E-1	5.904E+0	1.482E+1
-3.017E-1	5.810E+0	1.476E+1
-2.984E-1	5.823E+0	1.486E+1
-2.984E-1	5.807E+0	1.485E+1
-2.984E-1	5.823E+0	1.470E+1
-3.000E-1	5.849E+0	1.470E+1
-2.968E-1	5.803E+0	1.474E+1
-2.968E-1	5.826E+0	1.475E+1
-3.017E-1	5.813E+0	1.489E+1
-3.017E-1	5.816E+0	1.476E+1
-3.000E-1	5.813E+0	1.485E+1
-2.968E-1	5.872E+0	1.483E+1
-2.968E-1	5.768E+0	1.467E+1
-3.017E-1	5.865E+0	1.494E+1
-2.984E-1	5.859E+0	1.490E+1
-2.984E-1	5.907E+0	1.488E+1
-3.000E-1	5.920E+0	1.485E+1
-3.017E-1	5.888E+0	1.474E+1
-3.000E-1	5.946E+0	1.463E+1
-2.968E-1	5.797E+0	1.491E+1
-2.984E-1	5.911E+0	1.470E+1
-2.984E-1	5.855E+0	1.475E+1
-2.984E-1	5.810E+0	1.471E+1
-2.984E-1	5.894E+0	1.490E+1
-3.000E-1	5.933E+0	1.491E+1
-3.017E-1	5.765E+0	1.474E+1
-3.017E-1	5.823E+0	1.458E+1
-2.968E-1	5.836E+0	1.466E+1
-3.000E-1	5.797E+0	1.470E+1
-3.000E-1	5.894E+0	1.471E+1
-2.984E-1	5.794E+0	1.476E+1
-2.984E-1	5.849E+0	1.475E+1
-2.984E-1	5.933E+0	1.481E+1
-3.017E-1	5.888E+0	1.480E+1
-2.968E-1	5.797E+0	1.480E+1
-3.000E-1	5.774E+0	1.472E+1
-2.984E-1	5.813E+0	1.489E+1
-3.000E-1	5.920E+0	1.473E+1
-2.968E-1	5.797E+0	1.456E+1
-2.984E-1	5.881E+0	1.482E+1
-3.000E-1	5.862E+0	1.466E+1
-3.049E-1	5.774E+0	1.471E+1
-2.984E-1	5.794E+0	1.474E+1
-2.952E-1	5.927E+0	1.472E+1
-3.000E-1	5.797E+0	1.467E+1
-3.033E-1	5.917E+0	1.476E+1
-3.017E-1	5.907E+0	1.470E+1
-2.984E-1	5.826E+0	1.477E+1
-3.017E-1	5.878E+0	1.473E+1
-2.984E-1	5.768E+0	1.483E+1
-3.017E-1	5.855E+0	1.470E+1
-2.968E-1	5.813E+0	1.473E+1
-3.000E-1	5.833E+0	1.461E+1
-3.000E-1	5.800E+0	1.473E+1
-2.968E-1	5.917E+0	1.473E+1
-2.968E-1	5.807E+0	1.472E+1
-2.984E-1	5.852E+0	1.482E+1
-3.000E-1	5.911E+0	1.470E+1
-3.000E-1	5.823E+0	1.473E+1
-3.000E-1	5.885E+0	1.478E+1
-3.000E-1	5.842E+0	1.473E+1
-3.033E-1	5.826E+0	1.483E+1
-3.017E-1	5.810E+0	1.476E+1
-2.968E-1	5.761E+0	1.483E+1
-3.000E-1	5.872E+0	1.486E+1
-3.017E-1	5.924E+0	1.482E+1
-2.984E-1	5.745E+0	1.478E+1
-2.984E-1	5.794E+0	1.477E+1
-2.968E-1	5.849E+0	1.470E+1
-3.000E-1	5.904E+0	1.478E+1
-3.000E-1	5.878E+0	1.476E+1
-3.000E-1	5.846E+0	1.472E+1
-2.984E-1	5.771E+0	1.467E+1
-3.049E-1	5.846E+0	1.473E+1
-2.984E-1	5.859E+0	1.489E+1
-2.952E-1	5.816E+0	1.484E+1
-2.968E-1	5.729E+0	1.464E+1
-2.984E-1	5.742E+0	1.484E+1
-2.984E-1	5.839E+0	1.469E+1
-2.984E-1	5.839E+0	1.467E+1
-2.968E-1	5.872E+0	1.470E+1
-3.000E-1	5.849E+0	1.485E+1
-2.984E-1	5.813E+0	1.480E+1
-2.968E-1	5.820E+0	1.466E+1
-3.000E-1	5.894E+0	1.485E+1
-3.000E-1	5.791E+0	1.471E+1
-2.968E-1	5.807E+0	1.465E+1
-2.984E-1	5.852E+0	1.477E+1
-2.984E-1	5.846E+0	1.474E+1
-2.984E-1	5.907E+0	1.481E+1
-2.984E-1	5.914E+0	1.472E+1
-2.984E-1	5.800E+0	1.458E+1
-3.000E-1	5.765E+0	1.484E+1
-3.000E-1	5.820E+0	1.467E+1
-2.968E-1	5.810E+0	1.475E+1
-2.968E-1	5.807E+0	1.478E+1
-2.984E-1	5.826E+0	1.483E+1
-2.984E-1	5.943E+0	1.478E+1
-2.984E-1	5.881E+0	1.479E+1
-2.984E-1	5.803E+0	1.492E+1
-3.000E-1	5.774E+0	1.461E+1
-3.000E-1	5.800E+0	1.472E+1
-2.984E-1	5.829E+0	1.480E+1
-2.968E-1	5.745E+0	1.472E+1
-2.968E-1	5.803E+0	1.477E+1
-3.033E-1	5.872E+0	1.486E+1
-3.000E-1	5.839E+0	1.472E+1
-2.952E-1	5.739E+0	1.483E+1
-3.017E-1	5.807E+0	1.487E+1
-3.017E-1	5.816E+0	1.471E+1
-2.952E-1	5.914E+0	1.473E+1
-2.952E-1	5.946E+0	1.480E+1
-2.984E-1	5.791E+0	1.488E+1
-2.984E-1	5.885E+0	1.475E+1
-2.952E-1	5.800E+0	1.468E+1
-2.968E-1	5.872E+0	1.471E+1
-2.984E-1	5.836E+0	1.475E+1
-3.017E-1	5.742E+0	1.479E+1
-2.984E-1	5.891E+0	1.487E+1
-2.952E-1	5.755E+0	1.467E+1
-3.000E-1	5.836E+0	1.466E+1
-3.017E-1	5.862E+0	1.469E+1
-2.968E-1	5.865E+0	1.473E+1
-2.968E-1	5.765E+0	1.481E+1
-2.984E-1	5.862E+0	1.464E+1
-3.017E-1	5.842E+0	1.478E+1
-2.984E-1	5.833E+0	1.470E+1
-2.952E-1	5.920E+0	1.494E+1
-2.952E-1	5.816E+0	1.477E+1
-3.000E-1	5.774E+0	1.464E+1
-2.968E-1	5.836E+0	1.483E+1
-2.952E-1	5.936E+0	1.475E+1
-2.984E-1	5.823E+0	1.463E+1
-3.017E-1	5.768E+0	1.476E+1
-2.984E-1	5.774E+0	1.476E+1
-2.984E-1	5.940E+0	1.486E+1
-2.984E-1	5.677E+0	1.471E+1
-3.017E-1	5.794E+0	1.480E+1
-2.968E-1	5.732E+0	1.460E+1
-2.968E-1	5.722E+0	1.473E+1
-2.984E-1	5.823E+0	1.472E+1
-3.017E-1	5.901E+0	1.483E+1
-2.984E-1	5.833E+0	1.470E+1
-2.984E-1	5.803E+0	1.484E+1
-2.984E-1	5.859E+0	1.484E+1
-3.000E-1	5.875E+0	1.481E+1
-2.935E-1	5.859E+0	1.470E+1
-2.968E-1	5.765E+0	1.465E+1
-2.968E-1	5.846E+0	1.445E+1
-3.017E-1	5.826E+0	1.462E+1
-2.968E-1	5.878E+0	1.471E+1
-2.968E-1	5.797E+0	1.472E+1
-3.000E-1	5.784E+0	1.461E+1
-3.000E-1	5.826E+0	1.474E+1
-2.952E-1	5.787E+0	1.480E+1
-2.984E-1	5.833E+0	1.472E+1
-3.000E-1	5.962E+0	1.483E+1
-3.017E-1	5.907E+0	1.465E+1
-3.000E-1	5.894E+0	1.475E+1
-2.952E-1	5.875E+0	1.467E+1
-3.017E-1	5.826E+0	1.475E+1
-3.017E-1	5.881E+0	1.470E+1
-3.000E-1	5.862E+0	1.482E+1
-3.000E-1	5.823E+0	1.473E+1
-2.984E-1	5.901E+0	1.486E+1
-3.017E-1	5.849E+0	1.478E+1
-2.984E-1	5.677E+0	1.469E+1
-2.952E-1	5.794E+0	1.472E+1
-2.984E-1	5.846E+0	1.470E+1
-3.017E-1	5.914E+0	1.484E+1
-2.984E-1	5.807E+0	1.463E+1
-2.984E-1	5.911E+0	1.456E+1
-2.984E-1	5.852E+0	1.483E+1
-3.000E-1	5.794E+0	1.462E+1
-3.017E-1	5.758E+0	1.480E+1
-2.984E-1	5.969E+0	1.470E+1
-2.968E-1	5.781E+0	1.468E+1
-3.000E-1	5.800E+0	1.473E+1
-2.984E-1	5.791E+0	1.481E+1
-2.968E-1	5.745E+0	1.476E+1
-2.968E-1	5.803E+0	1.469E+1
-2.984E-1	5.765E+0	1.472E+1
-3.000E-1	5.729E+0	1.473E+1
-2.968E-1	5.920E+0	1.463E+1
-3.000E-1	5.803E+0	1.468E+1
-3.000E-1	5.875E+0	1.469E+1
-2.968E-1	5.826E+0	1.464E+1
-2.968E-1	5.778E+0	1.466E+1
-2.968E-1	5.868E+0	1.483E+1
-3.000E-1	5.755E+0	1.490E+1
-2.968E-1	5.735E+0	1.460E+1
-2.952E-1	5.852E+0	1.470E+1
-3.000E-1	5.774E+0	1.466E+1
-2.984E-1	5.816E+0	1.466E+1
-3.000E-1	5.852E+0	1.471E+1
-2.968E-1	5.901E+0	1.474E+1
-2.968E-1	5.787E+0	1.474E+1
-3.000E-1	5.836E+0	1.456E+1
-2.968E-1	5.778E+0	1.466E+1
-2.952E-1	5.771E+0	1.479E+1
-2.984E-1	5.833E+0	1.474E+1
-3.000E-1	5.849E+0	1.467E+1
-2.968E-1	5.823E+0	1.475E+1
-2.968E-1	5.865E+0	1.466E+1
-2.984E-1	5.826E+0	1.480E+1
-3.000E-1	5.862E+0	1.465E+1
-2.984E-1	5.787E+0	1.468E+1
-2.952E-1	5.813E+0	1.471E+1
-2.968E-1	5.956E+0	1.472E+1
-3.000E-1	5.774E+0	1.468E+1
-3.000E-1	5.885E+0	1.471E+1
-2.952E-1	5.849E+0	1.473E+1
-2.984E-1	5.865E+0	1.463E+1
-3.049E-1	5.875E+0	1.470E+1
-2.968E-1	5.855E+0	1.470E+1
-2.952E-1	5.898E+0	1.476E+1
-2.984E-1	5.917E+0	1.468E+1
-2.984E-1	5.823E+0	1.466E+1
-3.000E-1	5.885E+0	1.478E+1
-2.952E-1	5.836E+0	1.497E+1
-3.000E-1	5.911E+0	1.475E+1
-3.000E-1	5.839E+0	1.473E+1
-2.984E-1	5.774E+0	1.469E+1
-2.984E-1	5.881E+0	1.479E+1
-3.000E-1	5.810E+0	1.476E+1
-3.017E-1	5.807E+0	1.463E+1
-2.968E-1	5.894E+0	1.470E+1
-2.968E-1	5.778E+0	1.475E+1
-2.968E-1	5.755E+0	1.484E+1
-3.017E-1	5.765E+0	1.481E+1
-2.968E-1	5.787E+0	1.458E+1
-2.968E-1	5.885E+0	1.470E+1
-2.984E-1	5.774E+0	1.464E+1
-3.000E-1	5.739E+0	1.466E+1
-2.968E-1	5.878E+0	1.463E+1
-2.952E-1	5.868E+0	1.461E+1
-2.984E-1	5.813E+0	1.463E+1
-3.000E-1	5.771E+0	1.463E+1
-2.984E-1	5.810E+0	1.485E+1
-2.984E-1	5.768E+0	1.468E+1
-3.033E-1	5.761E+0	1.465E+1
-3.000E-1	5.826E+0	1.482E+1
-3.000E-1	5.794E+0	1.477E+1
-2.952E-1	5.839E+0	1.468E+1
-3.000E-1	5.803E+0	1.473E+1
-3.000E-1	5.852E+0	1.476E+1
-2.984E-1	5.836E+0	1.489E+1
-2.935E-1	5.791E+0	1.470E+1
-3.000E-1	5.693E+0	1.477E+1
-3.017E-1	5.872E+0	1.454E+1
-2.968E-1	5.748E+0	1.470E+1
-2.952E-1	5.872E+0	1.461E+1
-3.000E-1	5.778E+0	1.464E+1
-3.017E-1	5.778E+0	1.474E+1
-2.984E-1	5.839E+0	1.468E+1
-2.952E-1	5.820E+0	1.473E+1
-3.000E-1	5.758E+0	1.462E+1
-3.000E-1	5.911E+0	1.467E+1
-2.952E-1	5.842E+0	1.478E+1
-2.968E-1	5.761E+0	1.475E+1
-2.984E-1	5.891E+0	1.472E+1
-3.033E-1	5.791E+0	1.465E+1
-2.984E-1	5.784E+0	1.467E+1
-2.968E-1	5.732E+0	1.477E+1
-2.984E-1	5.865E+0	1.455E+1
-2.984E-1	5.862E+0	1.466E+1
-2.968E-1	5.810E+0	1.471E+1
-2.968E-1	5.797E+0	1.452E+1
-2.968E-1	5.726E+0	1.474E+1
-3.000E-1	5.836E+0	1.469E+1
-2.984E-1	5.833E+0	1.465E+1
-3.000E-1	5.829E+0	1.470E+1
-2.984E-1	5.768E+0	1.473E+1
-3.033E-1	5.823E+0	1.467E+1
-2.984E-1	5.800E+0	1.469E+1
-2.984E-1	5.852E+0	1.482E+1
-2.952E-1	5.852E+0	1.478E+1
-3.000E-1	5.768E+0	1.472E+1
-2.968E-1	5.755E+0	1.472E+1
-2.935E-1	5.865E+0	1.463E+1
-2.984E-1	5.862E+0	1.466E+1
-2.984E-1	5.810E+0	1.470E+1
-2.984E-1	5.839E+0	1.475E+1
-2.952E-1	5.781E+0	1.471E+1
-2.984E-1	5.842E+0	1.470E+1
-3.000E-1	5.791E+0	1.474E+1
-2.984E-1	5.810E+0	1.478E+1
-2.952E-1	5.771E+0	1.453E+1
-3.000E-1	5.842E+0	1.468E+1
-3.000E-1	5.768E+0	1.472E+1
-2.968E-1	5.927E+0	1.457E+1
-2.935E-1	5.797E+0	1.469E+1
-3.000E-1	5.820E+0	1.471E+1
-2.984E-1	5.894E+0	1.465E+1
-2.984E-1	5.855E+0	1.482E+1
-2.952E-1	5.862E+0	1.480E+1
-2.984E-1	5.797E+0	1.478E+1
-3.000E-1	5.765E+0	1.483E+1
-2.984E-1	5.703E+0	1.481E+1
-2.952E-1	5.794E+0	1.467E+1
-2.968E-1	5.833E+0	1.471E+1
-2.968E-1	5.826E+0	1.465E+1
-2.968E-1	5.797E+0	1.461E+1
-2.968E-1	5.907E+0	1.473E+1
-3.017E-1	5.846E+0	1.460E+1
-3.000E-1	5.888E+0	1.460E+1
-2.968E-1	5.803E+0	1.454E+1
-2.968E-1	5.784E+0	1.463E+1
-3.000E-1	5.745E+0	1.469E+1
-3.017E-1	5.778E+0	1.475E+1
-2.968E-1	5.807E+0	1.467E+1
-2.968E-1	5.833E+0	1.476E+1
-2.984E-1	5.842E+0	1.482E+1
-2.984E-1	5.911E+0	1.470E+1
-2.952E-1	5.846E+0	1.471E+1
-2.968E-1	5.781E+0	1.470E+1
-2.984E-1	5.667E+0	1.483E+1
-3.017E-1	5.855E+0	1.467E+1
-2.984E-1	5.826E+0	1.476E+1
-2.984E-1	5.778E+0	1.464E+1
-2.984E-1	5.862E+0	1.473E+1
-3.000E-1	5.826E+0	1.465E+1
-2.984E-1	5.885E+0	1.466E+1
-2.968E-1	5.771E+0	1.453E+1
-3.000E-1	5.758E+0	1.469E+1
-3.033E-1	5.846E+0	1.489E+1
-3.000E-1	5.771E+0	1.466E+1
-2.984E-1	5.813E+0	1.467E+1
-2.984E-1	5.820E+0	1.479E+1
-3.000E-1	5.752E+0	1.466E+1
-2.984E-1	5.875E+0	1.463E+1
-2.952E-1	5.855E+0	1.469E+1
-3.017E-1	5.846E+0	1.466E+1
-3.017E-1	5.787E+0	1.484E+1
-2.968E-1	5.765E+0	1.471E+1
-2.968E-1	5.696E+0	1.478E+1
-2.984E-1	5.826E+0	1.478E+1
-3.017E-1	5.862E+0	1.474E+1
-2.984E-1	5.826E+0	1.474E+1
-2.968E-1	5.878E+0	1.463E+1
-2.984E-1	5.784E+0	1.475E+1
-3.000E-1	5.833E+0	1.462E+1
-2.984E-1	5.888E+0	1.467E+1
-3.000E-1	5.852E+0	1.472E+1
-2.968E-1	5.794E+0	1.469E+1
-3.033E-1	5.891E+0	1.457E+1
-2.968E-1	5.752E+0	1.475E+1
-2.952E-1	5.797E+0	1.468E+1
-2.968E-1	5.803E+0	1.473E+1
-2.984E-1	5.765E+0	1.473E+1
-2.968E-1	5.862E+0	1.456E+1
-2.952E-1	5.761E+0	1.464E+1
-2.984E-1	5.826E+0	1.459E+1
-2.952E-1	5.917E+0	1.476E+1
-2.952E-1	5.745E+0	1.461E+1
-2.968E-1	5.778E+0	1.460E+1
-3.000E-1	5.677E+0	1.494E+1
-3.017E-1	5.713E+0	1.470E+1
-2.968E-1	5.875E+0	1.467E+1
-2.984E-1	5.791E+0	1.455E+1
-2.968E-1	5.810E+0	1.461E+1
-2.984E-1	5.787E+0	1.460E+1
-2.968E-1	5.953E+0	1.467E+1
-2.952E-1	5.914E+0	1.468E+1
-2.968E-1	5.797E+0	1.471E+1
-3.017E-1	5.891E+0	1.464E+1
-2.968E-1	5.755E+0	1.466E+1
-2.984E-1	5.765E+0	1.456E+1
-2.968E-1	5.700E+0	1.471E+1
-3.000E-1	5.664E+0	1.443E+1
-2.984E-1	5.829E+0	1.460E+1
-2.984E-1	5.784E+0	1.476E+1
-3.000E-1	5.683E+0	1.464E+1
-3.000E-1	5.742E+0	1.461E+1
-2.952E-1	5.833E+0	1.463E+1
-2.952E-1	5.787E+0	1.464E+1
-2.968E-1	5.839E+0	1.479E+1
-3.017E-1	5.894E+0	1.459E+1
-2.984E-1	5.826E+0	1.462E+1
-2.968E-1	5.820E+0	1.460E+1
-2.968E-1	5.833E+0	1.465E+1
-3.000E-1	5.849E+0	1.465E+1
-2.968E-1	5.823E+0	1.480E+1
-2.968E-1	5.745E+0	1.461E+1
-2.952E-1	5.826E+0	1.453E+1
-2.984E-1	5.855E+0	1.475E+1
-2.984E-1	5.787E+0	1.470E+1
-2.952E-1	5.800E+0	1.471E+1
-2.984E-1	5.816E+0	1.461E+1
-3.000E-1	5.829E+0	1.462E+1
-2.984E-1	5.985E+0	1.454E+1
-2.984E-1	5.758E+0	1.470E+1
-3.017E-1	5.758E+0	1.470E+1
-3.033E-1	5.881E+0	1.456E+1
-2.984E-1	5.807E+0	1.467E+1
-2.968E-1	5.742E+0	1.458E+1
-2.968E-1	5.739E+0	1.451E+1
-2.984E-1	5.833E+0	1.467E+1
-2.968E-1	5.755E+0	1.454E+1
-2.968E-1	5.810E+0	1.474E+1
-2.968E-1	5.891E+0	1.463E+1
-3.000E-1	5.927E+0	1.474E+1
-3.000E-1	5.735E+0	1.461E+1
-2.952E-1	5.852E+0	1.479E+1
-3.000E-1	5.885E+0	1.476E+1
-3.017E-1	5.739E+0	1.461E+1
-2.984E-1	5.810E+0	1.471E+1
-2.952E-1	5.816E+0	1.466E+1
-3.000E-1	5.862E+0	1.464E+1
-2.984E-1	5.722E+0	1.470E+1
-2.968E-1	5.826E+0	1.479E+1
-2.952E-1	5.810E+0	1.455E+1
-2.984E-1	5.816E+0	1.477E+1
-2.984E-1	5.852E+0	1.460E+1
-2.984E-1	5.768E+0	1.461E+1
-2.952E-1	5.745E+0	1.474E+1
-2.984E-1	5.797E+0	1.467E+1
-2.968E-1	5.907E+0	1.457E+1
-2.968E-1	5.755E+0	1.479E+1
-2.952E-1	5.732E+0	1.479E+1
-2.952E-1	5.820E+0	1.476E+1
-3.000E-1	5.859E+0	1.478E+1
-2.984E-1	5.758E+0	1.459E+1
-2.952E-1	5.761E+0	1.468E+1
-2.968E-1	5.829E+0	1.470E+1
-3.000E-1	5.826E+0	1.451E+1
-2.984E-1	5.781E+0	1.469E+1
-2.968E-1	5.771E+0	1.445E+1
-2.984E-1	5.826E+0	1.477E+1
-3.000E-1	5.807E+0	1.469E+1
-2.952E-1	5.797E+0	1.480E+1
-2.952E-1	5.907E+0	1.468E+1
-2.952E-1	5.800E+0	1.445E+1
-2.984E-1	5.859E+0	1.457E+1
-2.984E-1	5.852E+0	1.465E+1
-2.952E-1	5.823E+0	1.469E+1
-3.000E-1	5.726E+0	1.484E+1
-3.000E-1	5.872E+0	1.469E+1
-3.017E-1	5.820E+0	1.461E+1
-2.968E-1	5.829E+0	1.463E+1
-2.952E-1	5.813E+0	1.460E+1
-3.017E-1	5.758E+0	1.469E+1
-2.968E-1	5.826E+0	1.457E+1
-2.968E-1	5.784E+0	1.461E+1
-2.984E-1	5.836E+0	1.463E+1
-2.984E-1	5.722E+0	1.468E+1
-2.968E-1	5.797E+0	1.470E+1
-2.952E-1	5.865E+0	1.475E+1
-2.984E-1	5.878E+0	1.483E+1
-2.984E-1	5.833E+0	1.468E+1
-2.952E-1	5.829E+0	1.459E+1
-2.952E-1	5.716E+0	1.466E+1
-3.000E-1	5.745E+0	1.476E+1
-3.000E-1	5.803E+0	1.453E+1
-3.000E-1	5.813E+0	1.470E+1
-2.935E-1	5.807E+0	1.462E+1
-2.984E-1	5.745E+0	1.465E+1
-3.017E-1	5.888E+0	1.466E+1
-2.984E-1	5.816E+0	1.459E+1
-2.952E-1	5.696E+0	1.463E+1
-3.017E-1	5.930E+0	1.469E+1
-3.017E-1	5.833E+0	1.474E+1
-2.968E-1	5.907E+0	1.460E+1
-2.968E-1	5.862E+0	1.462E+1
-3.000E-1	5.836E+0	1.458E+1
-3.000E-1	5.875E+0	1.477E+1
-2.984E-1	5.833E+0	1.464E+1
-2.984E-1	5.742E+0	1.470E+1
-2.952E-1	5.771E+0	1.461E+1
-3.033E-1	5.765E+0	1.463E+1
-3.000E-1	5.739E+0	1.462E+1
-2.952E-1	5.829E+0	1.469E+1
-2.968E-1	5.687E+0	1.458E+1
-3.017E-1	5.774E+0	1.460E+1
-2.984E-1	5.787E+0	1.465E+1
-2.968E-1	5.680E+0	1.467E+1
-2.984E-1	5.752E+0	1.464E+1
-3.017E-1	5.839E+0	1.461E+1
-2.984E-1	5.787E+0	1.481E+1
-3.000E-1	5.768E+0	1.470E+1
-2.968E-1	5.771E+0	1.463E+1
-3.000E-1	5.703E+0	1.473E+1
-2.984E-1	5.875E+0	1.451E+1
-2.935E-1	5.872E+0	1.470E+1
-3.000E-1	5.774E+0	1.473E+1
-3.049E-1	5.849E+0	1.469E+1
-3.000E-1	5.739E+0	1.479E+1
-2.968E-1	5.709E+0	1.446E+1
-2.968E-1	5.836E+0	1.461E+1
-3.000E-1	5.810E+0	1.459E+1
-2.968E-1	5.823E+0	1.460E+1
-2.968E-1	5.771E+0	1.476E+1
-2.968E-1	5.881E+0	1.449E+1
-2.984E-1	5.833E+0	1.458E+1
-2.968E-1	5.797E+0	1.460E+1
-3.000E-1	5.839E+0	1.472E+1
-2.968E-1	5.833E+0	1.444E+1
-3.000E-1	5.894E+0	1.463E+1
-3.000E-1	5.852E+0	1.473E+1
-2.952E-1	5.726E+0	1.465E+1
-3.000E-1	5.833E+0	1.480E+1
-3.000E-1	5.855E+0	1.462E+1
-3.000E-1	5.768E+0	1.473E+1
-2.968E-1	5.816E+0	1.464E+1
-2.984E-1	5.800E+0	1.472E+1
-3.000E-1	5.748E+0	1.468E+1
-2.952E-1	5.787E+0	1.458E+1
-2.952E-1	5.904E+0	1.469E+1
-2.968E-1	5.758E+0	1.450E+1
-3.017E-1	5.885E+0	1.465E+1
-2.968E-1	5.875E+0	1.477E+1
-3.000E-1	5.855E+0	1.459E+1
-2.984E-1	5.761E+0	1.457E+1
-3.017E-1	5.761E+0	1.465E+1
-2.968E-1	5.781E+0	1.473E+1
-2.968E-1	5.716E+0	1.466E+1
-2.984E-1	5.868E+0	1.459E+1
-3.000E-1	5.800E+0	1.457E+1
-2.968E-1	5.664E+0	1.484E+1
-2.968E-1	5.813E+0	1.461E+1
-2.968E-1	5.787E+0	1.471E+1
-2.984E-1	5.794E+0	1.449E+1
-2.984E-1	5.722E+0	1.462E+1
-2.968E-1	5.797E+0	1.455E+1
-2.968E-1	5.833E+0	1.462E+1
-3.017E-1	5.833E+0	1.458E+1
-3.000E-1	5.842E+0	1.467E+1
-2.952E-1	5.791E+0	1.464E+1
-2.984E-1	5.823E+0	1.473E+1
-3.017E-1	5.797E+0	1.464E+1
-2.968E-1	5.839E+0	1.453E+1
-2.968E-1	5.774E+0	1.466E+1
-2.952E-1	5.849E+0	1.464E+1
-2.984E-1	5.803E+0	1.479E+1
-3.000E-1	5.816E+0	1.462E+1
-2.968E-1	5.833E+0	1.448E+1
-2.984E-1	5.719E+0	1.451E+1
-3.017E-1	5.761E+0	1.457E+1
-2.952E-1	5.820E+0	1.468E+1
-2.952E-1	5.829E+0	1.453E+1
-2.984E-1	5.664E+0	1.462E+1
-3.033E-1	5.765E+0	1.469E+1
-2.968E-1	5.758E+0	1.464E+1
-2.952E-1	5.726E+0	1.470E+1
-2.968E-1	5.820E+0	1.452E+1
-3.000E-1	5.862E+0	1.470E+1
-2.968E-1	5.748E+0	1.469E+1
-2.952E-1	5.842E+0	1.465E+1
-2.968E-1	5.787E+0	1.463E+1
-2.968E-1	5.771E+0	1.461E+1
-2.984E-1	5.761E+0	1.465E+1
-2.968E-1	5.771E+0	1.462E+1
-2.984E-1	5.862E+0	1.461E+1
-3.017E-1	5.829E+0	1.465E+1
-2.984E-1	5.758E+0	1.463E+1
-2.968E-1	5.729E+0	1.454E+1
-2.968E-1	5.755E+0	1.469E+1
-3.000E-1	5.826E+0	1.454E+1
-2.952E-1	5.794E+0	1.462E+1
-2.984E-1	5.761E+0	1.470E+1
-2.984E-1	5.722E+0	1.454E+1
-3.017E-1	5.677E+0	1.460E+1
-2.968E-1	5.726E+0	1.472E+1
-2.968E-1	5.914E+0	1.461E+1
-2.984E-1	5.846E+0	1.458E+1
-3.000E-1	5.836E+0	1.464E+1
-2.984E-1	5.787E+0	1.460E+1
-2.968E-1	5.803E+0	1.464E+1
-2.968E-1	5.839E+0	1.467E+1
-2.984E-1	5.774E+0	1.463E+1
-2.984E-1	5.719E+0	1.459E+1
-2.968E-1	5.755E+0	1.465E+1
-2.952E-1	5.849E+0	1.464E+1
-2.968E-1	5.823E+0	1.470E+1
-2.952E-1	5.803E+0	1.458E+1
-2.935E-1	5.758E+0	1.477E+1
-2.968E-1	5.813E+0	1.464E+1
-3.000E-1	5.774E+0	1.463E+1
-2.968E-1	5.797E+0	1.456E+1
-2.968E-1	5.784E+0	1.450E+1
-2.984E-1	5.816E+0	1.464E+1
-3.017E-1	5.823E+0	1.456E+1
-2.984E-1	5.693E+0	1.452E+1
-2.952E-1	5.901E+0	1.462E+1
-2.952E-1	5.842E+0	1.451E+1
-3.017E-1	5.904E+0	1.458E+1
-2.952E-1	5.761E+0	1.463E+1
-2.952E-1	5.726E+0	1.466E+1
-3.000E-1	5.894E+0	1.471E+1
-2.984E-1	5.862E+0	1.466E+1
-2.968E-1	5.807E+0	1.467E+1
-2.968E-1	5.781E+0	1.468E+1
-2.984E-1	5.803E+0	1.468E+1
-3.000E-1	5.842E+0	1.460E+1
-2.952E-1	5.683E+0	1.474E+1
-2.968E-1	5.706E+0	1.458E+1
-2.968E-1	5.807E+0	1.463E+1
-2.984E-1	5.794E+0	1.462E+1
-2.952E-1	5.826E+0	1.464E+1
-2.984E-1	5.713E+0	1.456E+1
-2.984E-1	5.752E+0	1.472E+1
-3.033E-1	5.797E+0	1.460E+1
-2.984E-1	5.726E+0	1.454E+1
-2.952E-1	5.719E+0	1.457E+1
-2.984E-1	5.784E+0	1.464E+1
-2.984E-1	5.807E+0	1.455E+1
-2.968E-1	5.745E+0	1.445E+1
-2.968E-1	5.752E+0	1.457E+1
-2.968E-1	5.784E+0	1.470E+1
-3.000E-1	5.732E+0	1.458E+1
-2.968E-1	5.816E+0	1.471E+1
-2.935E-1	5.781E+0	1.466E+1
-3.000E-1	5.722E+0	1.459E+1
-3.000E-1	5.803E+0	1.461E+1
-2.968E-1	5.700E+0	1.456E+1
-2.984E-1	5.726E+0	1.458E+1
-2.984E-1	5.859E+0	1.470E+1
-2.984E-1	5.719E+0	1.464E+1
-2.968E-1	5.797E+0	1.468E+1
-2.984E-1	5.732E+0	1.463E+1
-2.984E-1	5.810E+0	1.461E+1
-3.017E-1	5.758E+0	1.470E+1
-2.968E-1	5.742E+0	1.464E+1
-2.952E-1	5.690E+0	1.460E+1
-2.968E-1	5.807E+0	1.452E+1
-3.000E-1	5.859E+0	1.452E+1
-2.984E-1	5.729E+0	1.456E+1
-2.968E-1	5.677E+0	1.465E+1
-2.952E-1	5.803E+0	1.468E+1
-3.000E-1	5.758E+0	1.458E+1
-2.968E-1	5.810E+0	1.454E+1
-2.968E-1	5.781E+0	1.461E+1
-2.968E-1	5.891E+0	1.452E+1
-3.017E-1	5.703E+0	1.475E+1
-2.968E-1	5.791E+0	1.459E+1
-2.935E-1	5.748E+0	1.452E+1
-2.968E-1	5.716E+0	1.465E+1
-3.000E-1	5.726E+0	1.451E+1
-2.968E-1	5.726E+0	1.459E+1
-2.952E-1	5.748E+0	1.472E+1
-3.000E-1	5.794E+0	1.455E+1
-3.000E-1	5.628E+0	1.446E+1
-2.984E-1	5.748E+0	1.455E+1
-2.935E-1	5.722E+0	1.460E+1
-2.968E-1	5.739E+0	1.455E+1
-3.000E-1	5.748E+0	1.471E+1
-2.984E-1	5.878E+0	1.475E+1
-2.968E-1	5.761E+0	1.469E+1
-2.968E-1	5.842E+0	1.458E+1
-3.000E-1	5.791E+0	1.467E+1
-2.968E-1	5.774E+0	1.462E+1
-2.968E-1	5.797E+0	1.447E+1
-3.000E-1	5.752E+0	1.452E+1
-2.984E-1	5.739E+0	1.464E+1
-2.984E-1	5.791E+0	1.468E+1
-2.968E-1	5.758E+0	1.468E+1
-2.984E-1	5.794E+0	1.470E+1
-3.017E-1	5.778E+0	1.471E+1
-3.000E-1	5.820E+0	1.462E+1
-2.952E-1	5.852E+0	1.453E+1
-3.000E-1	5.807E+0	1.462E+1
-2.984E-1	5.784E+0	1.462E+1
-2.968E-1	5.748E+0	1.450E+1
-2.968E-1	5.768E+0	1.470E+1
-2.984E-1	5.761E+0	1.464E+1
-3.000E-1	5.791E+0	1.468E+1
-3.000E-1	5.803E+0	1.454E+1
-2.935E-1	5.849E+0	1.455E+1
-2.968E-1	5.855E+0	1.465E+1
-3.000E-1	5.816E+0	1.461E+1
-2.968E-1	5.742E+0	1.452E+1
-2.952E-1	5.774E+0	1.472E+1
-3.000E-1	5.722E+0	1.452E+1
-3.033E-1	5.745E+0	1.468E+1
-2.952E-1	5.732E+0	1.462E+1
-2.968E-1	5.778E+0	1.460E+1
-2.984E-1	5.758E+0	1.464E+1
-3.000E-1	5.761E+0	1.447E+1
-2.952E-1	5.833E+0	1.462E+1
-2.952E-1	5.800E+0	1.448E+1
-2.935E-1	5.888E+0	1.453E+1
-2.984E-1	5.745E+0	1.459E+1
-2.984E-1	5.713E+0	1.455E+1
-2.952E-1	5.791E+0	1.462E+1
-3.000E-1	5.683E+0	1.451E+1
-3.000E-1	5.794E+0	1.460E+1
-2.952E-1	5.787E+0	1.467E+1
-2.984E-1	5.758E+0	1.453E+1
-2.984E-1	5.683E+0	1.437E+1
-3.017E-1	5.693E+0	1.450E+1
-3.000E-1	5.791E+0	1.459E+1
-2.968E-1	5.739E+0	1.457E+1
-2.968E-1	5.716E+0	1.469E+1
-2.984E-1	5.855E+0	1.462E+1
-2.968E-1	5.758E+0	1.455E+1
-2.968E-1	5.839E+0	1.475E+1
-3.000E-1	5.800E+0	1.469E+1
-3.000E-1	5.849E+0	1.468E+1
-2.984E-1	5.784E+0	1.462E+1
-2.968E-1	5.826E+0	1.456E+1
-2.968E-1	5.823E+0	1.475E+1
-2.984E-1	5.927E+0	1.473E+1
-2.984E-1	5.836E+0	1.457E+1
-2.952E-1	5.687E+0	1.445E+1
-2.984E-1	5.859E+0	1.451E+1
-2.968E-1	5.768E+0	1.470E+1
-2.984E-1	5.765E+0	1.473E+1
-3.000E-1	5.670E+0	1.474E+1
-2.984E-1	5.729E+0	1.456E+1
-2.984E-1	5.787E+0	1.453E+1
-2.952E-1	5.787E+0	1.456E+1
-2.935E-1	5.761E+0	1.472E+1
-2.984E-1	5.800E+0	1.455E+1
-3.000E-1	5.872E+0	1.458E+1
-3.000E-1	5.803E+0	1.470E+1
-2.952E-1	5.667E+0	1.463E+1
-2.984E-1	5.784E+0	1.446E+1
-3.017E-1	5.761E+0	1.450E+1
-2.968E-1	5.752E+0	1.457E+1
-2.952E-1	5.674E+0	1.448E+1
-2.968E-1	5.755E+0	1.458E+1
-3.000E-1	5.781E+0	1.451E+1
-2.984E-1	5.829E+0	1.453E+1
-2.952E-1	5.771E+0	1.467E+1
-2.984E-1	5.868E+0	1.453E+1
-2.984E-1	5.839E+0	1.457E+1
-2.968E-1	5.865E+0	1.450E+1
-2.952E-1	5.768E+0	1.459E+1
-2.984E-1	5.729E+0	1.481E+1
-3.000E-1	5.791E+0	1.458E+1
-3.000E-1	5.745E+0	1.460E+1
-2.968E-1	5.803E+0	1.465E+1
-2.984E-1	5.742E+0	1.457E+1
-3.000E-1	5.735E+0	1.444E+1
-2.984E-1	5.761E+0	1.458E+1
-2.968E-1	5.729E+0	1.443E+1
-2.984E-1	5.797E+0	1.471E+1
-3.000E-1	5.713E+0	1.462E+1
-2.952E-1	5.800E+0	1.466E+1
-2.984E-1	5.745E+0	1.440E+1
-3.000E-1	5.823E+0	1.441E+1
-2.968E-1	5.865E+0	1.467E+1
-2.984E-1	5.849E+0	1.446E+1
-2.952E-1	5.687E+0	1.457E+1
-3.000E-1	5.729E+0	1.459E+1
-3.017E-1	5.742E+0	1.462E+1
-2.952E-1	5.816E+0	1.461E+1
-2.984E-1	5.758E+0	1.452E+1
-2.984E-1	5.810E+0	1.471E+1
-3.000E-1	5.755E+0	1.463E+1
-2.984E-1	5.800E+0	1.458E+1
-2.968E-1	5.842E+0	1.451E+1
-2.968E-1	5.836E+0	1.451E+1
-2.984E-1	5.735E+0	1.446E+1
-2.968E-1	5.778E+0	1.454E+1
-2.968E-1	5.735E+0	1.463E+1
-3.000E-1	5.729E+0	1.471E+1
-2.968E-1	5.745E+0	1.466E+1
-2.952E-1	5.758E+0	1.441E+1
-2.952E-1	5.787E+0	1.445E+1
-2.984E-1	5.709E+0	1.460E+1
-3.017E-1	5.742E+0	1.456E+1
-2.968E-1	5.748E+0	1.461E+1
-2.952E-1	5.829E+0	1.447E+1
-2.968E-1	5.803E+0	1.444E+1
-2.984E-1	5.768E+0	1.452E+1
-2.984E-1	5.645E+0	1.465E+1
-2.952E-1	5.752E+0	1.462E+1
-2.968E-1	5.846E+0	1.460E+1
-3.033E-1	5.771E+0	1.453E+1
-2.984E-1	5.765E+0	1.455E+1
-2.968E-1	5.800E+0	1.452E+1
-2.968E-1	5.829E+0	1.458E+1
-3.017E-1	5.748E+0	1.454E+1
-2.984E-1	5.787E+0	1.453E+1
-2.952E-1	5.739E+0	1.450E+1
-3.000E-1	5.722E+0	1.463E+1
-3.033E-1	5.803E+0	1.462E+1
-2.952E-1	5.722E+0	1.461E+1
-2.968E-1	5.778E+0	1.453E+1
-3.000E-1	5.719E+0	1.458E+1
-3.000E-1	5.787E+0	1.446E+1
-2.952E-1	5.765E+0	1.459E+1
-2.968E-1	5.765E+0	1.449E+1
-3.000E-1	5.797E+0	1.454E+1
-2.984E-1	5.703E+0	1.460E+1
-2.968E-1	5.745E+0	1.451E+1
-2.984E-1	5.797E+0	1.476E+1
-2.952E-1	5.761E+0	1.456E+1
-2.984E-1	5.836E+0	1.451E+1
-2.984E-1	5.800E+0	1.457E+1
-2.952E-1	5.700E+0	1.442E+1
-2.984E-1	5.755E+0	1.460E+1
-3.017E-1	5.748E+0	1.456E+1
-2.935E-1	5.771E+0	1.457E+1
-2.952E-1	5.833E+0	1.463E+1
-2.968E-1	5.726E+0	1.454E+1
-3.017E-1	5.829E+0	1.454E+1
-2.984E-1	5.706E+0	1.453E+1
-2.952E-1	5.706E+0	1.454E+1
-2.984E-1	5.816E+0	1.463E+1
-3.000E-1	5.794E+0	1.452E+1
-2.984E-1	5.881E+0	1.458E+1
-2.952E-1	5.758E+0	1.456E+1
-2.968E-1	5.739E+0	1.457E+1
-3.000E-1	5.842E+0	1.449E+1
-2.984E-1	5.774E+0	1.464E+1
-2.952E-1	5.813E+0	1.462E+1
-2.952E-1	5.865E+0	1.449E+1
-3.017E-1	5.781E+0	1.445E+1
-2.968E-1	5.758E+0	1.457E+1
-2.968E-1	5.765E+0	1.450E+1
-2.984E-1	5.765E+0	1.458E+1
-3.000E-1	5.865E+0	1.459E+1
-2.968E-1	5.732E+0	1.455E+1
-2.968E-1	5.846E+0	1.466E+1
-2.935E-1	5.794E+0	1.457E+1
-3.000E-1	5.807E+0	1.469E+1
-3.000E-1	5.706E+0	1.468E+1
-2.952E-1	5.719E+0	1.458E+1
-2.968E-1	5.726E+0	1.454E+1
-3.000E-1	5.816E+0	1.462E+1
-2.984E-1	5.826E+0	1.455E+1
-2.952E-1	5.784E+0	1.458E+1
-2.984E-1	5.794E+0	1.456E+1
-2.984E-1	5.722E+0	1.456E+1
-2.984E-1	5.833E+0	1.456E+1
-2.952E-1	5.706E+0	1.457E+1
-3.000E-1	5.846E+0	1.449E+1
-2.984E-1	5.748E+0	1.463E+1
-2.968E-1	5.758E+0	1.441E+1
-2.952E-1	5.794E+0	1.441E+1
-2.984E-1	5.842E+0	1.443E+1
-3.000E-1	5.787E+0	1.471E+1
-3.000E-1	5.787E+0	1.454E+1
-2.984E-1	5.748E+0	1.446E+1
-2.984E-1	5.719E+0	1.457E+1
-3.017E-1	5.791E+0	1.451E+1
-2.984E-1	5.778E+0	1.441E+1
-2.935E-1	5.794E+0	1.459E+1
-2.952E-1	5.700E+0	1.442E+1
-3.000E-1	5.794E+0	1.458E+1
-2.952E-1	5.726E+0	1.458E+1
-2.968E-1	5.823E+0	1.463E+1
-2.984E-1	5.719E+0	1.462E+1
-3.017E-1	5.748E+0	1.467E+1
-2.968E-1	5.797E+0	1.461E+1
-2.968E-1	5.846E+0	1.447E+1
-3.000E-1	5.735E+0	1.468E+1
-3.000E-1	5.729E+0	1.456E+1
-2.952E-1	5.800E+0	1.449E+1
-2.952E-1	5.823E+0	1.454E+1
-2.984E-1	5.748E+0	1.439E+1
-2.984E-1	5.784E+0	1.464E+1
-2.984E-1	5.761E+0	1.453E+1
-2.952E-1	5.677E+0	1.470E+1
-2.984E-1	5.700E+0	1.457E+1
-3.000E-1	5.768E+0	1.452E+1
-2.968E-1	5.774E+0	1.453E+1
-2.952E-1	5.846E+0	1.451E+1
-2.984E-1	5.765E+0	1.461E+1
-2.984E-1	5.748E+0	1.447E+1
-3.000E-1	5.787E+0	1.446E+1
-2.968E-1	5.735E+0	1.463E+1
-2.984E-1	5.742E+0	1.452E+1
-3.000E-1	5.713E+0	1.464E+1
-3.000E-1	5.800E+0	1.454E+1
-2.984E-1	5.752E+0	1.470E+1
-2.952E-1	5.703E+0	1.450E+1
-3.000E-1	5.635E+0	1.445E+1
-2.984E-1	5.885E+0	1.461E+1
-2.952E-1	5.784E+0	1.446E+1
-2.984E-1	5.813E+0	1.457E+1
-3.000E-1	5.683E+0	1.454E+1
-3.000E-1	5.803E+0	1.455E+1
-2.952E-1	5.771E+0	1.456E+1
-2.984E-1	5.742E+0	1.458E+1
-2.968E-1	5.716E+0	1.448E+1
-2.952E-1	5.739E+0	1.454E+1
-2.968E-1	5.638E+0	1.462E+1
-2.952E-1	5.810E+0	1.458E+1
-3.000E-1	5.722E+0	1.467E+1
-3.000E-1	5.677E+0	1.462E+1
-2.952E-1	5.732E+0	1.453E+1
-2.968E-1	5.781E+0	1.469E+1
-3.017E-1	5.771E+0	1.457E+1
-2.968E-1	5.807E+0	1.465E+1
-2.984E-1	5.833E+0	1.452E+1
-2.984E-1	5.748E+0	1.459E+1
-3.017E-1	5.787E+0	1.450E+1
-2.984E-1	5.739E+0	1.452E+1
-2.968E-1	5.755E+0	1.458E+1
-2.952E-1	5.768E+0	1.460E+1
-3.033E-1	5.732E+0	1.452E+1
-2.984E-1	5.700E+0	1.455E+1
-2.968E-1	5.755E+0	1.452E+1
-3.000E-1	5.752E+0	1.450E+1
-3.017E-1	5.693E+0	1.463E+1
-3.000E-1	5.859E+0	1.469E+1
-2.952E-1	5.690E+0	1.449E+1
-2.968E-1	5.745E+0	1.447E+1
-3.000E-1	5.787E+0	1.467E+1
-2.984E-1	5.726E+0	1.442E+1
-2.968E-1	5.683E+0	1.458E+1
-2.984E-1	5.771E+0	1.456E+1
-2.968E-1	5.787E+0	1.443E+1
-3.000E-1	5.755E+0	1.451E+1
-2.952E-1	5.820E+0	1.449E+1
-2.952E-1	5.722E+0	1.464E+1
-3.000E-1	5.791E+0	1.459E+1
-2.952E-1	5.768E+0	1.446E+1
-2.935E-1	5.735E+0	1.452E+1
-3.000E-1	5.813E+0	1.457E+1
-2.984E-1	5.781E+0	1.450E+1
-2.968E-1	5.784E+0	1.451E+1
-2.968E-1	5.794E+0	1.449E+1
-2.968E-1	5.726E+0	1.458E+1
-3.000E-1	5.758E+0	1.450E+1
-2.968E-1	5.758E+0	1.450E+1
-2.968E-1	5.742E+0	1.467E+1
-2.968E-1	5.709E+0	1.463E+1
-3.000E-1	5.726E+0	1.449E+1
-2.968E-1	5.726E+0	1.449E+1
-2.952E-1	5.810E+0	1.457E+1
-2.984E-1	5.739E+0	1.451E+1
-2.984E-1	5.787E+0	1.459E+1
-2.952E-1	5.791E+0	1.453E+1
-2.919E-1	5.739E+0	1.447E+1
-2.984E-1	5.768E+0	1.457E+1
-3.000E-1	5.774E+0	1.439E+1
-2.968E-1	5.700E+0	1.458E+1
-2.968E-1	5.765E+0	1.448E+1
-2.968E-1	5.778E+0	1.458E+1
-2.968E-1	5.768E+0	1.456E+1
-2.952E-1	5.732E+0	1.456E+1
-2.968E-1	5.774E+0	1.456E+1
-2.968E-1	5.755E+0	1.452E+1
-3.000E-1	5.829E+0	1.453E+1
-2.984E-1	5.768E+0	1.458E+1
-2.935E-1	5.784E+0	1.461E+1
-2.984E-1	5.800E+0	1.451E+1
-3.000E-1	5.674E+0	1.454E+1
-2.968E-1	5.729E+0	1.454E+1
-2.968E-1	5.810E+0	1.458E+1
-2.968E-1	5.771E+0	1.445E+1
-2.984E-1	5.872E+0	1.458E+1
-2.952E-1	5.758E+0	1.465E+1
-2.952E-1	5.868E+0	1.453E+1
-2.968E-1	5.700E+0	1.448E+1
-2.968E-1	5.778E+0	1.455E+1
-2.984E-1	5.842E+0	1.444E+1
-2.935E-1	5.700E+0	1.446E+1
-2.952E-1	5.693E+0	1.446E+1
-2.984E-1	5.800E+0	1.444E+1
-2.968E-1	5.852E+0	1.453E+1
-2.968E-1	5.758E+0	1.456E+1
-2.984E-1	5.761E+0	1.452E+1
-3.000E-1	5.784E+0	1.443E+1
-2.952E-1	5.690E+0	1.439E+1
-2.952E-1	5.794E+0	1.458E+1
-2.984E-1	5.748E+0	1.446E+1
-2.984E-1	5.674E+0	1.459E+1
-2.968E-1	5.726E+0	1.432E+1
-2.935E-1	5.683E+0	1.453E+1
-2.984E-1	5.778E+0	1.447E+1
-3.017E-1	5.670E+0	1.442E+1
-3.000E-1	5.739E+0	1.446E+1
-2.952E-1	5.823E+0	1.458E+1
-2.984E-1	5.722E+0	1.451E+1
-3.000E-1	5.722E+0	1.449E+1
-2.968E-1	5.791E+0	1.448E+1
-2.952E-1	5.771E+0	1.441E+1
-3.000E-1	5.784E+0	1.444E+1
-2.968E-1	5.726E+0	1.447E+1
-2.968E-1	5.784E+0	1.440E+1
-2.952E-1	5.784E+0	1.454E+1
-2.984E-1	5.791E+0	1.458E+1
-2.984E-1	5.716E+0	1.448E+1
-3.000E-1	5.833E+0	1.459E+1
-2.935E-1	5.765E+0	1.443E+1
-2.968E-1	5.787E+0	1.442E+1
-2.984E-1	5.677E+0	1.455E+1
-2.984E-1	5.810E+0	1.449E+1
-2.952E-1	5.693E+0	1.434E+1
-2.968E-1	5.735E+0	1.458E+1
-3.000E-1	5.791E+0	1.437E+1
-2.984E-1	5.774E+0	1.438E+1
-2.968E-1	5.690E+0	1.435E+1
-2.984E-1	5.696E+0	1.442E+1
-2.984E-1	5.771E+0	1.461E+1
-2.984E-1	5.778E+0	1.464E+1
-2.984E-1	5.661E+0	1.457E+1
-3.000E-1	5.774E+0	1.460E+1
-2.968E-1	5.771E+0	1.446E+1
-3.000E-1	5.852E+0	1.465E+1
-2.968E-1	5.755E+0	1.458E+1
-2.984E-1	5.765E+0	1.463E+1
-2.984E-1	5.771E+0	1.452E+1
-2.968E-1	5.693E+0	1.448E+1
-2.952E-1	5.765E+0	1.462E+1
-2.952E-1	5.839E+0	1.453E+1
-2.984E-1	5.745E+0	1.452E+1
-2.968E-1	5.826E+0	1.441E+1
-2.952E-1	5.739E+0	1.452E+1
-2.984E-1	5.713E+0	1.455E+1
-2.984E-1	5.645E+0	1.468E+1
-2.935E-1	5.677E+0	1.457E+1
-2.968E-1	5.696E+0	1.459E+1
-3.000E-1	5.748E+0	1.443E+1
-3.000E-1	5.700E+0	1.445E+1
-2.935E-1	5.868E+0	1.462E+1
-2.984E-1	5.797E+0	1.438E+1
-2.968E-1	5.726E+0	1.460E+1
-3.000E-1	5.823E+0	1.460E+1
-2.968E-1	5.700E+0	1.461E+1
-2.952E-1	5.791E+0	1.446E+1
-2.968E-1	5.696E+0	1.441E+1
-2.984E-1	5.719E+0	1.452E+1
-2.952E-1	5.758E+0	1.456E+1
-2.968E-1	5.771E+0	1.453E+1
-2.968E-1	5.719E+0	1.455E+1
-2.968E-1	5.748E+0	1.453E+1
-2.968E-1	5.719E+0	1.446E+1
-2.952E-1	5.771E+0	1.447E+1
-2.968E-1	5.706E+0	1.433E+1
-2.984E-1	5.752E+0	1.453E+1
-2.952E-1	5.719E+0	1.444E+1
-2.952E-1	5.787E+0	1.458E+1
-2.984E-1	5.791E+0	1.450E+1
-2.984E-1	5.758E+0	1.459E+1
-2.952E-1	5.722E+0	1.454E+1
-2.919E-1	5.726E+0	1.462E+1
-3.000E-1	5.768E+0	1.454E+1
-2.984E-1	5.852E+0	1.446E+1
-2.968E-1	5.729E+0	1.446E+1
-2.952E-1	5.745E+0	1.463E+1
-2.968E-1	5.823E+0	1.466E+1
-3.000E-1	5.765E+0	1.440E+1
-2.968E-1	5.729E+0	1.447E+1
-2.952E-1	5.726E+0	1.441E+1
-2.968E-1	5.826E+0	1.452E+1
-3.000E-1	5.823E+0	1.455E+1
-2.919E-1	5.752E+0	1.446E+1
-2.952E-1	5.755E+0	1.446E+1
-2.935E-1	5.784E+0	1.465E+1
-3.000E-1	5.722E+0	1.453E+1
-3.000E-1	5.729E+0	1.455E+1
-2.935E-1	5.797E+0	1.439E+1
-2.984E-1	5.745E+0	1.464E+1
-3.000E-1	5.813E+0	1.460E+1
-2.984E-1	5.700E+0	1.458E+1
-2.919E-1	5.729E+0	1.459E+1
-2.968E-1	5.768E+0	1.445E+1
-3.000E-1	5.696E+0	1.448E+1
-2.984E-1	5.774E+0	1.446E+1
-2.935E-1	5.674E+0	1.460E+1
-2.984E-1	5.833E+0	1.458E+1
-2.984E-1	5.726E+0	1.444E+1
-2.968E-1	5.742E+0	1.460E+1
-2.952E-1	5.667E+0	1.453E+1
-3.017E-1	5.752E+0	1.446E+1
-2.984E-1	5.781E+0	1.443E+1
-2.952E-1	5.778E+0	1.466E+1
-2.952E-1	5.761E+0	1.452E+1
-2.968E-1	5.758E+0	1.441E+1
-3.000E-1	5.742E+0	1.441E+1
-2.984E-1	5.713E+0	1.440E+1
-2.935E-1	5.787E+0	1.439E+1
-2.968E-1	5.635E+0	1.455E+1
-2.984E-1	5.674E+0	1.446E+1
-2.968E-1	5.813E+0	1.454E+1
-2.952E-1	5.755E+0	1.457E+1
-2.968E-1	5.742E+0	1.448E+1
-2.984E-1	5.703E+0	1.447E+1
-2.968E-1	5.755E+0	1.446E+1
-2.952E-1	5.791E+0	1.464E+1
-2.968E-1	5.745E+0	1.456E+1
-3.000E-1	5.768E+0	1.439E+1
-2.968E-1	5.742E+0	1.446E+1
-2.935E-1	5.829E+0	1.448E+1
-3.000E-1	5.781E+0	1.454E+1
-3.000E-1	5.716E+0	1.443E+1
-2.984E-1	5.774E+0	1.453E+1
-2.935E-1	5.758E+0	1.458E+1
-3.000E-1	5.690E+0	1.442E+1
-2.968E-1	5.696E+0	1.454E+1
-2.968E-1	5.745E+0	1.433E+1
-2.935E-1	5.729E+0	1.452E+1
-2.968E-1	5.716E+0	1.443E+1
-3.017E-1	5.709E+0	1.453E+1
-2.968E-1	5.742E+0	1.445E+1
-2.968E-1	5.713E+0	1.465E+1
-2.968E-1	5.872E+0	1.455E+1
-2.984E-1	5.690E+0	1.462E+1
-2.968E-1	5.739E+0	1.450E+1
-2.952E-1	5.781E+0	1.453E+1
-2.968E-1	5.816E+0	1.446E+1
-3.000E-1	5.709E+0	1.451E+1
-2.984E-1	5.651E+0	1.459E+1
-2.919E-1	5.739E+0	1.446E+1
-2.984E-1	5.696E+0	1.447E+1
-2.968E-1	5.774E+0	1.447E+1
-3.000E-1	5.726E+0	1.446E+1
-2.935E-1	5.748E+0	1.454E+1
-2.968E-1	5.667E+0	1.448E+1
-3.000E-1	5.797E+0	1.453E+1
-2.984E-1	5.765E+0	1.439E+1
-2.952E-1	5.739E+0	1.459E+1
-2.984E-1	5.745E+0	1.445E+1
-2.984E-1	5.791E+0	1.452E+1
-2.984E-1	5.781E+0	1.446E+1
-2.935E-1	5.758E+0	1.452E+1
-2.935E-1	5.781E+0	1.444E+1
-3.000E-1	5.742E+0	1.465E+1
-2.984E-1	5.739E+0	1.449E+1
-2.952E-1	5.826E+0	1.439E+1
-2.952E-1	5.752E+0	1.455E+1
-2.968E-1	5.833E+0	1.449E+1
-2.968E-1	5.803E+0	1.445E+1
-2.968E-1	5.803E+0	1.442E+1
-2.984E-1	5.664E+0	1.451E+1
-3.000E-1	5.771E+0	1.472E+1
-2.952E-1	5.732E+0	1.454E+1
-2.968E-1	5.732E+0	1.454E+1
-2.952E-1	5.722E+0	1.453E+1
-3.000E-1	5.803E+0	1.454E+1
-2.952E-1	5.745E+0	1.455E+1
-2.952E-1	5.677E+0	1.454E+1
-2.952E-1	5.670E+0	1.455E+1
-2.984E-1	5.810E+0	1.449E+1
-2.952E-1	5.816E+0	1.449E+1
-2.935E-1	5.609E+0	1.467E+1
-2.952E-1	5.687E+0	1.448E+1
-2.984E-1	5.761E+0	1.446E+1
-2.968E-1	5.849E+0	1.451E+1
-2.952E-1	5.703E+0	1.447E+1
-2.952E-1	5.628E+0	1.438E+1
-2.984E-1	5.778E+0	1.436E+1
-2.984E-1	5.661E+0	1.435E+1
-2.952E-1	5.800E+0	1.442E+1
-2.968E-1	5.774E+0	1.442E+1
-2.984E-1	5.735E+0	1.436E+1
-2.903E-1	5.670E+0	1.447E+1
-2.952E-1	5.807E+0	1.459E+1
-2.968E-1	5.726E+0	1.450E+1
-2.968E-1	5.664E+0	1.444E+1
-2.984E-1	5.768E+0	1.455E+1
-2.952E-1	5.748E+0	1.455E+1
-2.968E-1	5.700E+0	1.443E+1
-3.000E-1	5.752E+0	1.452E+1
-2.952E-1	5.820E+0	1.442E+1
-2.952E-1	5.813E+0	1.436E+1
-2.984E-1	5.706E+0	1.454E+1
-2.968E-1	5.726E+0	1.454E+1
-2.935E-1	5.761E+0	1.441E+1
-2.952E-1	5.765E+0	1.457E+1
-2.984E-1	5.765E+0	1.445E+1
-2.984E-1	5.768E+0	1.443E+1
-2.935E-1	5.696E+0	1.450E+1
-2.968E-1	5.703E+0	1.436E+1
-2.935E-1	5.774E+0	1.449E+1
-2.952E-1	5.706E+0	1.488E+1
-2.952E-1	5.713E+0	1.501E+1
-2.935E-1	5.745E+0	1.476E+1
-2.952E-1	5.709E+0	1.461E+1
-2.984E-1	5.696E+0	1.448E+1
-2.968E-1	5.739E+0	1.433E+1
-2.935E-1	5.794E+0	1.438E+1
-2.968E-1	5.807E+0	1.446E+1
-2.968E-1	5.813E+0	1.446E+1
-2.952E-1	5.732E+0	1.456E+1
-2.935E-1	5.778E+0	1.452E+1
-2.968E-1	5.748E+0	1.442E+1
-3.000E-1	5.687E+0	1.441E+1
-2.952E-1	5.878E+0	1.449E+1
-2.935E-1	5.742E+0	1.450E+1
-2.968E-1	5.693E+0	1.446E+1
-2.968E-1	5.716E+0	1.439E+1
-2.968E-1	5.842E+0	1.449E+1
-2.919E-1	5.722E+0	1.458E+1
-3.000E-1	5.794E+0	1.444E+1
-3.000E-1	5.722E+0	1.453E+1
-2.968E-1	5.778E+0	1.448E+1
-2.935E-1	5.667E+0	1.460E+1
-2.984E-1	5.726E+0	1.457E+1
-2.984E-1	5.677E+0	1.455E+1
-2.935E-1	5.719E+0	1.451E+1
-2.952E-1	5.745E+0	1.451E+1
-2.968E-1	5.807E+0	1.451E+1
-2.984E-1	5.784E+0	1.453E+1
-2.952E-1	5.729E+0	1.449E+1
-2.952E-1	5.687E+0	1.446E+1
-2.952E-1	5.787E+0	1.450E+1
-2.968E-1	5.778E+0	1.436E+1
-2.968E-1	5.768E+0	1.434E+1
-2.952E-1	5.658E+0	1.449E+1
-2.952E-1	5.713E+0	1.430E+1
-2.952E-1	5.774E+0	1.454E+1
-2.968E-1	5.706E+0	1.446E+1
-2.952E-1	5.713E+0	1.446E+1
-2.952E-1	5.765E+0	1.464E+1
-3.000E-1	5.722E+0	1.452E+1
-2.952E-1	5.904E+0	1.444E+1
-2.952E-1	5.690E+0	1.458E+1
-2.952E-1	5.696E+0	1.449E+1
-2.968E-1	5.742E+0	1.458E+1
-2.984E-1	5.739E+0	1.443E+1
-2.952E-1	5.732E+0	1.445E+1
-2.935E-1	5.829E+0	1.435E+1
-3.000E-1	5.752E+0	1.460E+1
-2.935E-1	5.758E+0	1.436E+1
-2.935E-1	5.677E+0	1.445E+1
-2.919E-1	5.635E+0	1.451E+1
-2.984E-1	5.765E+0	1.428E+1
-2.968E-1	5.726E+0	1.451E+1
-2.919E-1	5.765E+0	1.453E+1
-2.984E-1	5.667E+0	1.450E+1
-2.984E-1	5.722E+0	1.444E+1
-2.968E-1	5.797E+0	1.446E+1
-2.935E-1	5.726E+0	1.449E+1
-2.952E-1	5.826E+0	1.447E+1
-2.968E-1	5.735E+0	1.445E+1
-2.935E-1	5.829E+0	1.463E+1
-2.952E-1	5.768E+0	1.450E+1
-2.984E-1	5.771E+0	1.451E+1
-2.984E-1	5.654E+0	1.449E+1
-2.968E-1	5.791E+0	1.445E+1
-2.952E-1	5.797E+0	1.446E+1
-2.935E-1	5.748E+0	1.465E+1
-3.017E-1	5.771E+0	1.440E+1
-2.968E-1	5.683E+0	1.441E+1
-2.968E-1	5.768E+0	1.457E+1
-2.952E-1	5.810E+0	1.448E+1
-2.952E-1	5.755E+0	1.447E+1
-2.984E-1	5.729E+0	1.441E+1
-2.935E-1	5.823E+0	1.443E+1
-2.984E-1	5.791E+0	1.440E+1
-2.968E-1	5.745E+0	1.431E+1
-2.952E-1	5.713E+0	1.442E+1
-2.935E-1	5.761E+0	1.445E+1
-2.952E-1	5.849E+0	1.454E+1
-3.000E-1	5.855E+0	1.456E+1
-2.935E-1	5.768E+0	1.445E+1
-2.952E-1	5.807E+0	1.433E+1
-2.968E-1	5.726E+0	1.461E+1
-3.000E-1	5.690E+0	1.454E+1
-2.952E-1	5.771E+0	1.458E+1
-2.952E-1	5.596E+0	1.438E+1
-2.984E-1	5.690E+0	1.444E+1
-2.984E-1	5.745E+0	1.442E+1
-2.935E-1	5.755E+0	1.445E+1
-2.903E-1	5.761E+0	1.448E+1
-2.952E-1	5.664E+0	1.451E+1
-3.000E-1	5.752E+0	1.448E+1
-2.952E-1	5.794E+0	1.441E+1
-2.919E-1	5.713E+0	1.442E+1
-2.952E-1	5.667E+0	1.433E+1
-2.984E-1	5.868E+0	1.447E+1
-2.952E-1	5.794E+0	1.448E+1
-2.935E-1	5.667E+0	1.449E+1
-2.935E-1	5.774E+0	1.440E+1
-2.984E-1	5.778E+0	1.451E+1
-3.000E-1	5.742E+0	1.447E+1
-2.919E-1	5.797E+0	1.460E+1
-2.952E-1	5.836E+0	1.445E+1
-2.968E-1	5.781E+0	1.435E+1
-2.952E-1	5.765E+0	1.450E+1
-2.935E-1	5.820E+0	1.438E+1
-2.952E-1	5.781E+0	1.457E+1
-2.984E-1	5.726E+0	1.451E+1
-2.952E-1	5.765E+0	1.452E+1
-2.935E-1	5.778E+0	1.436E+1
-2.968E-1	5.761E+0	1.443E+1
-2.984E-1	5.716E+0	1.458E+1
-2.968E-1	5.654E+0	1.455E+1
-2.919E-1	5.735E+0	1.460E+1
-2.935E-1	5.719E+0	1.447E+1
-3.000E-1	5.732E+0	1.463E+1
-2.952E-1	5.709E+0	1.449E+1
-2.919E-1	5.778E+0	1.446E+1
-2.952E-1	5.778E+0	1.443E+1
-2.984E-1	5.651E+0	1.442E+1
-2.968E-1	5.735E+0	1.445E+1
-2.952E-1	5.758E+0	1.433E+1
-2.952E-1	5.680E+0	1.440E+1
-2.984E-1	5.735E+0	1.435E+1
-2.968E-1	5.800E+0	1.442E+1
-2.935E-1	5.687E+0	1.445E+1
-2.952E-1	5.706E+0	1.452E+1
-2.952E-1	5.670E+0	1.450E+1
-2.952E-1	5.729E+0	1.428E+1
-2.984E-1	5.735E+0	1.451E+1
-2.968E-1	5.713E+0	1.440E+1
-2.984E-1	5.787E+0	1.462E+1
-2.968E-1	5.752E+0	1.434E+1
-2.968E-1	5.693E+0	1.448E+1
-2.968E-1	5.810E+0	1.459E+1
-2.984E-1	5.719E+0	1.455E+1
-2.984E-1	5.803E+0	1.455E+1
-2.935E-1	5.709E+0	1.444E+1
-2.968E-1	5.726E+0	1.435E+1
-2.968E-1	5.696E+0	1.434E+1
-2.952E-1	5.729E+0	1.441E+1
-2.935E-1	5.683E+0	1.458E+1
-2.952E-1	5.693E+0	1.438E+1
-2.984E-1	5.836E+0	1.444E+1
-2.919E-1	5.816E+0	1.457E+1
-2.935E-1	5.719E+0	1.450E+1
-2.935E-1	5.713E+0	1.453E+1
-2.984E-1	5.716E+0	1.462E+1
-2.968E-1	5.823E+0	1.445E+1
-2.952E-1	5.755E+0	1.451E+1
-2.968E-1	5.670E+0	1.446E+1
-2.984E-1	5.813E+0	1.451E+1
-2.952E-1	5.719E+0	1.451E+1
-2.952E-1	5.690E+0	1.446E+1
-2.935E-1	5.774E+0	1.440E+1
-2.984E-1	5.667E+0	1.442E+1
-2.984E-1	5.693E+0	1.440E+1
-2.919E-1	5.732E+0	1.444E+1
-2.935E-1	5.800E+0	1.442E+1
-2.984E-1	5.739E+0	1.450E+1
-2.968E-1	5.797E+0	1.462E+1
-2.952E-1	5.706E+0	1.435E+1
-2.968E-1	5.745E+0	1.447E+1
-2.968E-1	5.771E+0	1.446E+1
-2.984E-1	5.781E+0	1.437E+1
-2.935E-1	5.674E+0	1.451E+1
-2.952E-1	5.784E+0	1.444E+1
-3.017E-1	5.709E+0	1.443E+1
-2.935E-1	5.778E+0	1.452E+1
-2.968E-1	5.696E+0	1.446E+1
-2.952E-1	5.823E+0	1.451E+1
-2.984E-1	5.794E+0	1.452E+1
-2.935E-1	5.755E+0	1.448E+1
-2.968E-1	5.758E+0	1.442E+1
-2.952E-1	5.729E+0	1.449E+1
-2.968E-1	5.713E+0	1.441E+1
-3.000E-1	5.719E+0	1.458E+1
-2.968E-1	5.758E+0	1.447E+1
-2.952E-1	5.703E+0	1.444E+1
-3.000E-1	5.774E+0	1.441E+1
-2.968E-1	5.823E+0	1.452E+1
-2.952E-1	5.709E+0	1.435E+1
-2.984E-1	5.771E+0	1.440E+1
-2.984E-1	5.732E+0	1.440E+1
-2.935E-1	5.700E+0	1.446E+1
-2.952E-1	5.735E+0	1.446E+1
-2.952E-1	5.771E+0	1.466E+1
-2.968E-1	5.680E+0	1.435E+1
-2.952E-1	5.745E+0	1.437E+1
-2.919E-1	5.742E+0	1.443E+1
-2.952E-1	5.729E+0	1.427E+1
-3.000E-1	5.761E+0	1.443E+1
-2.935E-1	5.703E+0	1.427E+1
-2.903E-1	5.661E+0	1.435E+1
-2.968E-1	5.739E+0	1.447E+1
-2.968E-1	5.729E+0	1.438E+1
-2.968E-1	5.713E+0	1.435E+1
-2.935E-1	5.742E+0	1.438E+1
-2.935E-1	5.820E+0	1.445E+1
-2.984E-1	5.745E+0	1.450E+1
-2.935E-1	5.748E+0	1.447E+1
-2.935E-1	5.748E+0	1.430E+1
-2.968E-1	5.732E+0	1.440E+1
-2.984E-1	5.768E+0	1.437E+1
-2.952E-1	5.813E+0	1.436E+1
-2.919E-1	5.680E+0	1.440E+1
-2.935E-1	5.729E+0	1.423E+1
-2.984E-1	5.615E+0	1.443E+1
-2.968E-1	5.781E+0	1.442E+1
-2.935E-1	5.677E+0	1.438E+1
-2.952E-1	5.823E+0	1.455E+1
-2.968E-1	5.729E+0	1.438E+1
-2.968E-1	5.816E+0	1.462E+1
-2.935E-1	5.674E+0	1.442E+1
-2.984E-1	5.726E+0	1.436E+1
-2.984E-1	5.732E+0	1.450E+1
-2.984E-1	5.739E+0	1.441E+1
-2.968E-1	5.826E+0	1.456E+1
-2.935E-1	5.667E+0	1.438E+1
-2.968E-1	5.658E+0	1.433E+1
-2.968E-1	5.745E+0	1.452E+1
-2.935E-1	5.703E+0	1.437E+1
-2.968E-1	5.752E+0	1.435E+1
-2.968E-1	5.661E+0	1.456E+1
-2.968E-1	5.719E+0	1.450E+1
-2.935E-1	5.774E+0	1.439E+1
-2.968E-1	5.606E+0	1.437E+1
-2.984E-1	5.735E+0	1.442E+1
-2.952E-1	5.784E+0	1.446E+1
-2.935E-1	5.713E+0	1.453E+1
-2.935E-1	5.680E+0	1.437E+1
-3.000E-1	5.765E+0	1.449E+1
-2.952E-1	5.674E+0	1.430E+1
-2.952E-1	5.735E+0	1.452E+1
-2.968E-1	5.651E+0	1.446E+1
-2.984E-1	5.774E+0	1.428E+1
-2.984E-1	5.722E+0	1.450E+1
-2.935E-1	5.745E+0	1.437E+1
-2.952E-1	5.807E+0	1.431E+1
-2.968E-1	5.706E+0	1.451E+1
-2.952E-1	5.625E+0	1.434E+1
-2.968E-1	5.706E+0	1.449E+1
-2.968E-1	5.768E+0	1.446E+1
-2.984E-1	5.722E+0	1.452E+1
-2.935E-1	5.784E+0	1.434E+1
-2.903E-1	5.745E+0	1.448E+1
-2.968E-1	5.768E+0	1.453E+1
-2.984E-1	5.748E+0	1.443E+1
-2.935E-1	5.774E+0	1.457E+1
-2.952E-1	5.800E+0	1.445E+1
-2.952E-1	5.755E+0	1.446E+1
-3.000E-1	5.761E+0	1.436E+1
-2.952E-1	5.713E+0	1.440E+1
-2.919E-1	5.748E+0	1.454E+1
-2.935E-1	5.823E+0	1.447E+1
-2.984E-1	5.761E+0	1.425E+1
-2.952E-1	5.794E+0	1.434E+1
-2.935E-1	5.599E+0	1.436E+1
-2.968E-1	5.784E+0	1.451E+1
-2.968E-1	5.729E+0	1.458E+1
-2.952E-1	5.732E+0	1.431E+1
-2.984E-1	5.729E+0	1.434E+1
-2.968E-1	5.722E+0	1.429E+1
-2.968E-1	5.729E+0	1.445E+1
-2.968E-1	5.622E+0	1.446E+1
-2.935E-1	5.670E+0	1.438E+1
-2.952E-1	5.729E+0	1.435E+1
-2.984E-1	5.722E+0	1.445E+1
-2.935E-1	5.674E+0	1.451E+1
-2.935E-1	5.667E+0	1.448E+1
-2.984E-1	5.745E+0	1.440E+1
-2.984E-1	5.813E+0	1.449E+1
-2.968E-1	5.658E+0	1.450E+1
-2.935E-1	5.713E+0	1.440E+1
-2.935E-1	5.622E+0	1.440E+1
-3.000E-1	5.729E+0	1.441E+1
-2.968E-1	5.752E+0	1.438E+1
-2.935E-1	5.735E+0	1.442E+1
-2.952E-1	5.803E+0	1.449E+1
-2.935E-1	5.696E+0	1.430E+1
-2.952E-1	5.778E+0	1.446E+1
-2.968E-1	5.696E+0	1.439E+1
-2.968E-1	5.755E+0	1.440E+1
-2.968E-1	5.742E+0	1.427E+1
-2.968E-1	5.719E+0	1.434E+1
-2.968E-1	5.703E+0	1.443E+1
-2.968E-1	5.713E+0	1.445E+1
-2.984E-1	5.690E+0	1.438E+1
-2.952E-1	5.674E+0	1.444E+1
-2.903E-1	5.667E+0	1.433E+1
-2.935E-1	5.771E+0	1.446E+1
-3.000E-1	5.729E+0	1.436E+1
-2.968E-1	5.638E+0	1.450E+1
-2.919E-1	5.739E+0	1.435E+1
-2.968E-1	5.690E+0	1.441E+1
-3.000E-1	5.706E+0	1.456E+1
-2.952E-1	5.716E+0	1.431E+1
-2.968E-1	5.713E+0	1.434E+1
-2.952E-1	5.781E+0	1.446E+1
-2.984E-1	5.651E+0	1.440E+1
-3.000E-1	5.755E+0	1.452E+1
-2.919E-1	5.745E+0	1.430E+1
-2.919E-1	5.700E+0	1.448E+1
-3.000E-1	5.778E+0	1.447E+1
-2.952E-1	5.674E+0	1.449E+1
-2.952E-1	5.696E+0	1.448E+1
-2.968E-1	5.719E+0	1.427E+1
-2.984E-1	5.765E+0	1.434E+1
-2.952E-1	5.696E+0	1.430E+1
-2.903E-1	5.622E+0	1.437E+1
-2.984E-1	5.709E+0	1.428E+1
-3.000E-1	5.774E+0	1.432E+1
-2.935E-1	5.690E+0	1.447E+1
-2.935E-1	5.677E+0	1.451E+1
-2.935E-1	5.739E+0	1.432E+1
-2.968E-1	5.719E+0	1.438E+1
-3.000E-1	5.748E+0	1.443E+1
-2.919E-1	5.719E+0	1.446E+1
-2.935E-1	5.667E+0	1.445E+1
-2.952E-1	5.693E+0	1.442E+1
-2.968E-1	5.794E+0	1.445E+1
-2.935E-1	5.690E+0	1.452E+1
-2.952E-1	5.732E+0	1.442E+1
-2.984E-1	5.745E+0	1.432E+1
-2.935E-1	5.846E+0	1.426E+1
-2.935E-1	5.713E+0	1.428E+1
-2.952E-1	5.651E+0	1.442E+1
-2.984E-1	5.752E+0	1.441E+1
-2.952E-1	5.651E+0	1.435E+1
-2.952E-1	5.693E+0	1.442E+1
-2.952E-1	5.719E+0	1.447E+1
-2.968E-1	5.719E+0	1.421E+1
-2.935E-1	5.774E+0	1.437E+1
-2.919E-1	5.752E+0	1.429E+1
-2.952E-1	5.690E+0	1.445E+1
-2.968E-1	5.703E+0	1.442E+1
-2.952E-1	5.632E+0	1.452E+1
-2.952E-1	5.755E+0	1.441E+1
-2.935E-1	5.703E+0	1.444E+1
-2.968E-1	5.713E+0	1.442E+1
-2.968E-1	5.729E+0	1.443E+1
-2.935E-1	5.768E+0	1.428E+1
-2.952E-1	5.803E+0	1.441E+1
-2.952E-1	5.690E+0	1.449E+1
-2.935E-1	5.739E+0	1.437E+1
-2.919E-1	5.693E+0	1.442E+1
-2.935E-1	5.768E+0	1.423E+1
-2.952E-1	5.651E+0	1.446E+1
-2.968E-1	5.670E+0	1.453E+1
-2.919E-1	5.709E+0	1.434E+1
-2.935E-1	5.709E+0	1.441E+1
-2.984E-1	5.781E+0	1.455E+1
-2.968E-1	5.800E+0	1.442E+1
-2.935E-1	5.729E+0	1.451E+1
-2.952E-1	5.791E+0	1.436E+1
-2.984E-1	5.648E+0	1.458E+1
-2.984E-1	5.716E+0	1.436E+1
-2.935E-1	5.739E+0	1.440E+1
-2.935E-1	5.706E+0	1.440E+1
-2.968E-1	5.690E+0	1.450E+1
-2.952E-1	5.765E+0	1.445E+1
-2.952E-1	5.752E+0	1.427E+1
-2.968E-1	5.794E+0	1.451E+1
-2.968E-1	5.729E+0	1.440E+1
-2.952E-1	5.719E+0	1.439E+1
-2.935E-1	5.596E+0	1.451E+1
-2.952E-1	5.709E+0	1.437E+1
-2.968E-1	5.726E+0	1.439E+1
-2.952E-1	5.638E+0	1.437E+1
-2.952E-1	5.729E+0	1.445E+1
-2.935E-1	5.703E+0	1.441E+1
-3.000E-1	5.755E+0	1.453E+1
-2.968E-1	5.687E+0	1.434E+1
-2.935E-1	5.735E+0	1.444E+1
-2.952E-1	5.745E+0	1.434E+1
-2.968E-1	5.651E+0	1.436E+1
-2.968E-1	5.693E+0	1.437E+1
-2.952E-1	5.716E+0	1.433E+1
-2.968E-1	5.816E+0	1.448E+1
-2.968E-1	5.706E+0	1.431E+1
-2.952E-1	5.761E+0	1.452E+1
-2.919E-1	5.761E+0	1.422E+1
-2.968E-1	5.748E+0	1.435E+1
-2.984E-1	5.628E+0	1.435E+1
-2.968E-1	5.670E+0	1.441E+1
-2.968E-1	5.735E+0	1.440E+1
-2.952E-1	5.771E+0	1.446E+1
-2.984E-1	5.833E+0	1.442E+1
-2.952E-1	5.768E+0	1.455E+1
-2.919E-1	5.820E+0	1.439E+1
-2.968E-1	5.638E+0	1.438E+1
-2.984E-1	5.755E+0	1.448E+1
-2.952E-1	5.761E+0	1.434E+1
-2.935E-1	5.758E+0	1.448E+1
-2.952E-1	5.781E+0	1.438E+1
-2.952E-1	5.670E+0	1.438E+1
-2.952E-1	5.641E+0	1.454E+1
-2.952E-1	5.648E+0	1.429E+1
-2.919E-1	5.687E+0	1.441E+1
-2.984E-1	5.632E+0	1.438E+1
-2.968E-1	5.732E+0	1.445E+1
-2.935E-1	5.674E+0	1.443E+1
-2.984E-1	5.797E+0	1.435E+1
-2.952E-1	5.658E+0	1.458E+1
-2.952E-1	5.729E+0	1.448E+1
-2.935E-1	5.755E+0	1.442E+1
-2.952E-1	5.674E+0	1.443E+1
-2.968E-1	5.745E+0	1.427E+1
-2.935E-1	5.713E+0	1.447E+1
-2.935E-1	5.755E+0	1.441E+1
-2.935E-1	5.645E+0	1.444E+1
-2.984E-1	5.752E+0	1.442E+1
-2.935E-1	5.709E+0	1.442E+1
-2.935E-1	5.852E+0	1.439E+1
-2.968E-1	5.755E+0	1.447E+1
-2.984E-1	5.787E+0	1.443E+1
-2.952E-1	5.735E+0	1.432E+1
-2.919E-1	5.716E+0	1.436E+1
-2.952E-1	5.654E+0	1.437E+1
-2.952E-1	5.645E+0	1.441E+1
-2.952E-1	5.748E+0	1.435E+1
-2.935E-1	5.761E+0	1.438E+1
-2.968E-1	5.735E+0	1.451E+1
-2.984E-1	5.732E+0	1.438E+1
-2.952E-1	5.703E+0	1.439E+1
-2.935E-1	5.683E+0	1.426E+1
-2.984E-1	5.716E+0	1.435E+1
-2.968E-1	5.651E+0	1.438E+1
-2.935E-1	5.664E+0	1.424E+1
-2.919E-1	5.791E+0	1.439E+1
-2.952E-1	5.713E+0	1.432E+1
-2.968E-1	5.719E+0	1.427E+1
-2.968E-1	5.683E+0	1.459E+1
-2.952E-1	5.670E+0	1.434E+1
-2.968E-1	5.700E+0	1.442E+1
-3.000E-1	5.752E+0	1.421E+1
-2.968E-1	5.641E+0	1.438E+1
-2.903E-1	5.729E+0	1.446E+1
-2.968E-1	5.735E+0	1.440E+1
-2.984E-1	5.729E+0	1.450E+1
-2.952E-1	5.706E+0	1.449E+1
-2.935E-1	5.719E+0	1.446E+1
-2.952E-1	5.632E+0	1.456E+1
-2.968E-1	5.690E+0	1.447E+1
-2.968E-1	5.641E+0	1.448E+1
-2.952E-1	5.680E+0	1.426E+1
-2.952E-1	5.719E+0	1.454E+1
-2.984E-1	5.625E+0	1.448E+1
-2.935E-1	5.677E+0	1.438E+1
-2.968E-1	5.739E+0	1.445E+1
-2.968E-1	5.651E+0	1.428E+1
-2.935E-1	5.713E+0	1.445E+1
-2.952E-1	5.635E+0	1.433E+1
-2.935E-1	5.722E+0	1.440E+1
-2.952E-1	5.635E+0	1.426E+1
-2.984E-1	5.703E+0	1.430E+1
-2.935E-1	5.722E+0	1.425E+1
-2.919E-1	5.729E+0	1.450E+1
-2.952E-1	5.693E+0	1.453E+1
-2.968E-1	5.696E+0	1.423E+1
-2.952E-1	5.619E+0	1.436E+1
-2.919E-1	5.732E+0	1.445E+1
-2.919E-1	5.683E+0	1.442E+1
-2.968E-1	5.745E+0	1.435E+1
-2.952E-1	5.670E+0	1.429E+1
-2.919E-1	5.667E+0	1.435E+1
-2.952E-1	5.768E+0	1.451E+1
-2.984E-1	5.842E+0	1.433E+1
-2.952E-1	5.745E+0	1.438E+1
-2.935E-1	5.615E+0	1.427E+1
-2.935E-1	5.709E+0	1.431E+1
-2.968E-1	5.706E+0	1.439E+1
-2.952E-1	5.661E+0	1.448E+1
-2.935E-1	5.674E+0	1.445E+1
-2.968E-1	5.774E+0	1.451E+1
-2.968E-1	5.803E+0	1.434E+1
-2.952E-1	5.748E+0	1.438E+1
-2.952E-1	5.752E+0	1.434E+1
-2.935E-1	5.745E+0	1.444E+1
-2.968E-1	5.752E+0	1.446E+1
-2.952E-1	5.732E+0	1.438E+1
-2.952E-1	5.726E+0	1.437E+1
-2.935E-1	5.748E+0	1.451E+1
-2.984E-1	5.687E+0	1.437E+1
-2.935E-1	5.687E+0	1.440E+1
-2.919E-1	5.752E+0	1.445E+1
-2.919E-1	5.658E+0	1.434E+1
-2.968E-1	5.758E+0	1.446E+1
-2.952E-1	5.748E+0	1.426E+1
-2.952E-1	5.739E+0	1.450E+1
-2.968E-1	5.651E+0	1.431E+1
-2.952E-1	5.641E+0	1.435E+1
-2.919E-1	5.742E+0	1.440E+1
-2.919E-1	5.693E+0	1.434E+1
-2.952E-1	5.648E+0	1.440E+1
-2.952E-1	5.729E+0	1.442E+1
-3.000E-1	5.641E+0	1.431E+1
-2.903E-1	5.755E+0	1.432E+1
-2.952E-1	5.593E+0	1.435E+1
-3.000E-1	5.687E+0	1.427E+1
-2.919E-1	5.696E+0	1.437E+1
-2.935E-1	5.619E+0	1.446E+1
-2.903E-1	5.748E+0	1.446E+1
-2.968E-1	5.745E+0	1.428E+1
-2.935E-1	5.732E+0	1.443E+1
-2.919E-1	5.752E+0	1.431E+1
-2.952E-1	5.755E+0	1.442E+1
-2.952E-1	5.690E+0	1.423E+1
-2.952E-1	5.752E+0	1.441E+1
-2.935E-1	5.680E+0	1.431E+1
[truncated: 64,031 more rows]
