# Supplementary material for: Improved ANAP incorporation and VCF analysis reveal details of P2X7 current facilitation and a limited conformational interplay between ATP binding and the intracellular ballast domain
Source: eLife. 2023 Jan 4;12:e82479. doi: 10.7554/eLife.82479 (PMC9859053; doi:10.7554/eLife.82479)
Supplement: Figure 5—figure supplement 2—source data 1. [file elife-82479-fig5-figsupp2-data1.zip › Figure-5_figure-supplement-2_source-data-1/22m06/29.csv]

-2.643E-1	5.262E+0	1.356E+1
-2.627E-1	5.187E+0	1.327E+1
-2.611E-1	5.226E+0	1.331E+1
-2.643E-1	5.168E+0	1.328E+1
-2.643E-1	5.307E+0	1.325E+1
-2.611E-1	5.226E+0	1.337E+1
-2.611E-1	5.226E+0	1.342E+1
-2.660E-1	5.210E+0	1.340E+1
-2.627E-1	5.174E+0	1.336E+1
-2.579E-1	5.210E+0	1.341E+1
-2.595E-1	5.187E+0	1.337E+1
-2.627E-1	5.278E+0	1.328E+1
-2.643E-1	5.197E+0	1.346E+1
-2.595E-1	5.268E+0	1.341E+1
-2.611E-1	5.291E+0	1.352E+1
-2.627E-1	5.246E+0	1.326E+1
-2.660E-1	5.281E+0	1.332E+1
-2.611E-1	5.252E+0	1.330E+1
-2.627E-1	5.246E+0	1.329E+1
-2.660E-1	5.294E+0	1.347E+1
-2.643E-1	5.249E+0	1.345E+1
-2.611E-1	5.252E+0	1.343E+1
-2.611E-1	5.207E+0	1.339E+1
-2.643E-1	5.213E+0	1.327E+1
-2.643E-1	5.278E+0	1.336E+1
-2.627E-1	5.255E+0	1.337E+1
-2.611E-1	5.252E+0	1.322E+1
-2.627E-1	5.249E+0	1.338E+1
-2.643E-1	5.259E+0	1.342E+1
-2.611E-1	5.294E+0	1.331E+1
-2.627E-1	5.216E+0	1.349E+1
-2.611E-1	5.333E+0	1.328E+1
-2.660E-1	5.281E+0	1.330E+1
-2.595E-1	5.246E+0	1.321E+1
-2.627E-1	5.259E+0	1.333E+1
-2.643E-1	5.168E+0	1.337E+1
-2.627E-1	5.233E+0	1.339E+1
-2.627E-1	5.265E+0	1.337E+1
-2.595E-1	5.259E+0	1.330E+1
-2.627E-1	5.294E+0	1.342E+1
-2.643E-1	5.271E+0	1.327E+1
-2.627E-1	5.239E+0	1.331E+1
-2.627E-1	5.320E+0	1.342E+1
-2.643E-1	5.213E+0	1.335E+1
-2.643E-1	5.268E+0	1.340E+1
-2.611E-1	5.216E+0	1.349E+1
-2.627E-1	5.314E+0	1.331E+1
-2.627E-1	5.213E+0	1.335E+1
-2.676E-1	5.187E+0	1.330E+1
-2.595E-1	5.301E+0	1.333E+1
-2.595E-1	5.278E+0	1.346E+1
-2.643E-1	5.242E+0	1.336E+1
-2.676E-1	5.200E+0	1.329E+1
-2.611E-1	5.301E+0	1.331E+1
-2.611E-1	5.229E+0	1.325E+1
-2.643E-1	5.301E+0	1.338E+1
-2.627E-1	5.255E+0	1.346E+1
-2.611E-1	5.197E+0	1.337E+1
-2.660E-1	5.252E+0	1.341E+1
-2.627E-1	5.271E+0	1.337E+1
-2.643E-1	5.255E+0	1.340E+1
-2.595E-1	5.236E+0	1.334E+1
-2.643E-1	5.226E+0	1.336E+1
-2.643E-1	5.246E+0	1.338E+1
-2.676E-1	5.359E+0	1.330E+1
-2.627E-1	5.278E+0	1.323E+1
-2.627E-1	5.317E+0	1.327E+1
-2.643E-1	5.271E+0	1.333E+1
-2.627E-1	5.265E+0	1.325E+1
-2.643E-1	5.297E+0	1.341E+1
-2.611E-1	5.168E+0	1.349E+1
-2.627E-1	5.197E+0	1.337E+1
-2.660E-1	5.242E+0	1.341E+1
-2.627E-1	5.330E+0	1.333E+1
-2.611E-1	5.226E+0	1.336E+1
-2.611E-1	5.353E+0	1.342E+1
-2.660E-1	5.220E+0	1.341E+1
-2.611E-1	5.236E+0	1.340E+1
-2.595E-1	5.320E+0	1.324E+1
-2.627E-1	5.327E+0	1.347E+1
-2.643E-1	5.151E+0	1.337E+1
-2.627E-1	5.284E+0	1.338E+1
-2.627E-1	5.203E+0	1.325E+1
-2.643E-1	5.197E+0	1.333E+1
-2.643E-1	5.333E+0	1.349E+1
-2.611E-1	5.278E+0	1.340E+1
-2.627E-1	5.171E+0	1.334E+1
-2.660E-1	5.210E+0	1.337E+1
-2.660E-1	5.239E+0	1.333E+1
-2.627E-1	5.226E+0	1.339E+1
-2.595E-1	5.239E+0	1.334E+1
-2.676E-1	5.278E+0	1.346E+1
-2.627E-1	5.197E+0	1.350E+1
-2.611E-1	5.207E+0	1.328E+1
-2.611E-1	5.223E+0	1.331E+1
-2.627E-1	5.233E+0	1.345E+1
-2.643E-1	5.200E+0	1.335E+1
-2.595E-1	5.255E+0	1.332E+1
-2.611E-1	5.158E+0	1.333E+1
-2.627E-1	5.284E+0	1.345E+1
-2.660E-1	5.359E+0	1.333E+1
-2.595E-1	5.284E+0	1.333E+1
-2.627E-1	5.216E+0	1.340E+1
-2.660E-1	5.184E+0	1.342E+1
-2.627E-1	5.242E+0	1.334E+1
-2.595E-1	5.242E+0	1.334E+1
-2.627E-1	5.330E+0	1.323E+1
-2.627E-1	5.236E+0	1.338E+1
-2.627E-1	5.265E+0	1.333E+1
-2.643E-1	5.220E+0	1.338E+1
-2.595E-1	5.284E+0	1.335E+1
-2.643E-1	5.242E+0	1.337E+1
-2.643E-1	5.317E+0	1.340E+1
-2.611E-1	5.278E+0	1.325E+1
-2.643E-1	5.278E+0	1.336E+1
-2.660E-1	5.249E+0	1.341E+1
-2.643E-1	5.132E+0	1.330E+1
-2.627E-1	5.271E+0	1.336E+1
-2.595E-1	5.223E+0	1.328E+1
-2.660E-1	5.297E+0	1.333E+1
-2.643E-1	5.239E+0	1.343E+1
-2.595E-1	5.226E+0	1.312E+1
-2.627E-1	5.310E+0	1.346E+1
-2.611E-1	5.236E+0	1.337E+1
-2.643E-1	5.246E+0	1.338E+1
-2.627E-1	5.294E+0	1.333E+1
-2.611E-1	5.310E+0	1.342E+1
-2.643E-1	5.203E+0	1.331E+1
-2.660E-1	5.284E+0	1.343E+1
-2.643E-1	5.323E+0	1.332E+1
-2.611E-1	5.330E+0	1.333E+1
-2.611E-1	5.210E+0	1.335E+1
-2.643E-1	5.226E+0	1.325E+1
-2.643E-1	5.291E+0	1.335E+1
-2.627E-1	5.291E+0	1.333E+1
-2.660E-1	5.190E+0	1.346E+1
-2.643E-1	5.210E+0	1.343E+1
-2.595E-1	5.259E+0	1.340E+1
-2.627E-1	5.343E+0	1.334E+1
-2.643E-1	5.265E+0	1.338E+1
-2.643E-1	5.216E+0	1.342E+1
-2.627E-1	5.119E+0	1.337E+1
-2.611E-1	5.194E+0	1.347E+1
-2.643E-1	5.262E+0	1.339E+1
-2.676E-1	5.220E+0	1.339E+1
-2.627E-1	5.171E+0	1.340E+1
-2.627E-1	5.278E+0	1.328E+1
-2.643E-1	5.203E+0	1.348E+1
-2.643E-1	5.353E+0	1.343E+1
-2.643E-1	5.216E+0	1.347E+1
-2.643E-1	5.233E+0	1.338E+1
-2.643E-1	5.249E+0	1.347E+1
-2.676E-1	5.284E+0	1.342E+1
-2.627E-1	5.129E+0	1.330E+1
-2.627E-1	5.184E+0	1.327E+1
-2.627E-1	5.252E+0	1.341E+1
-2.660E-1	5.304E+0	1.328E+1
-2.660E-1	5.197E+0	1.335E+1
-2.643E-1	5.297E+0	1.336E+1
-2.643E-1	5.291E+0	1.339E+1
-2.660E-1	5.284E+0	1.343E+1
-2.595E-1	5.233E+0	1.330E+1
-2.595E-1	5.220E+0	1.323E+1
-2.676E-1	5.220E+0	1.331E+1
-2.611E-1	5.252E+0	1.328E+1
-2.643E-1	5.278E+0	1.341E+1
-2.627E-1	5.216E+0	1.325E+1
-2.660E-1	5.226E+0	1.337E+1
-2.660E-1	5.307E+0	1.329E+1
-2.627E-1	5.226E+0	1.333E+1
-2.627E-1	5.252E+0	1.332E+1
-2.643E-1	5.333E+0	1.337E+1
-2.660E-1	5.271E+0	1.327E+1
-2.611E-1	5.187E+0	1.343E+1
-2.595E-1	5.284E+0	1.333E+1
-2.676E-1	5.236E+0	1.340E+1
-2.660E-1	5.190E+0	1.340E+1
-2.611E-1	5.216E+0	1.329E+1
-2.627E-1	5.310E+0	1.348E+1
-2.643E-1	5.210E+0	1.343E+1
-2.627E-1	5.281E+0	1.332E+1
-2.627E-1	5.268E+0	1.315E+1
-2.627E-1	5.177E+0	1.320E+1
-2.660E-1	5.284E+0	1.339E+1
-2.611E-1	5.278E+0	1.329E+1
-2.611E-1	5.301E+0	1.336E+1
-2.643E-1	5.262E+0	1.337E+1
-2.627E-1	5.379E+0	1.341E+1
-2.660E-1	5.301E+0	1.331E+1
-2.627E-1	5.301E+0	1.328E+1
-2.643E-1	5.164E+0	1.333E+1
-2.660E-1	5.236E+0	1.338E+1
-2.627E-1	5.249E+0	1.325E+1
-2.611E-1	5.174E+0	1.327E+1
-2.627E-1	5.194E+0	1.324E+1
-2.643E-1	5.307E+0	1.331E+1
-2.627E-1	5.220E+0	1.337E+1
-2.643E-1	5.255E+0	1.350E+1
-2.611E-1	5.314E+0	1.333E+1
-2.660E-1	5.236E+0	1.325E+1
-2.643E-1	5.252E+0	1.332E+1
-2.627E-1	5.249E+0	1.337E+1
-2.627E-1	5.294E+0	1.340E+1
-2.627E-1	5.249E+0	1.345E+1
-2.643E-1	5.291E+0	1.330E+1
-2.611E-1	5.207E+0	1.326E+1
-2.627E-1	5.158E+0	1.334E+1
-2.643E-1	5.177E+0	1.325E+1
-2.660E-1	5.116E+0	1.336E+1
-2.611E-1	5.249E+0	1.337E+1
-2.660E-1	5.138E+0	1.322E+1
-2.643E-1	5.177E+0	1.326E+1
-2.660E-1	5.275E+0	1.337E+1
-2.611E-1	5.190E+0	1.326E+1
-2.627E-1	5.297E+0	1.333E+1
-2.643E-1	5.294E+0	1.326E+1
-2.643E-1	5.262E+0	1.341E+1
-2.611E-1	5.262E+0	1.340E+1
-2.627E-1	5.366E+0	1.338E+1
-2.660E-1	5.213E+0	1.339E+1
-2.660E-1	5.233E+0	1.335E+1
-2.643E-1	5.259E+0	1.331E+1
-2.611E-1	5.200E+0	1.339E+1
-2.643E-1	5.271E+0	1.337E+1
-2.660E-1	5.349E+0	1.334E+1
-2.627E-1	5.223E+0	1.319E+1
-2.627E-1	5.239E+0	1.342E+1
-2.660E-1	5.288E+0	1.336E+1
-2.643E-1	5.164E+0	1.333E+1
-2.627E-1	5.142E+0	1.328E+1
-2.660E-1	5.184E+0	1.327E+1
-2.660E-1	5.281E+0	1.326E+1
-2.660E-1	5.281E+0	1.337E+1
-2.595E-1	5.213E+0	1.339E+1
-2.611E-1	5.317E+0	1.345E+1
-2.643E-1	5.255E+0	1.333E+1
-2.660E-1	5.239E+0	1.336E+1
-2.595E-1	5.207E+0	1.332E+1
-2.627E-1	5.336E+0	1.344E+1
-2.627E-1	5.323E+0	1.326E+1
-2.660E-1	5.265E+0	1.343E+1
-2.611E-1	5.323E+0	1.336E+1
-2.643E-1	5.106E+0	1.354E+1
-2.660E-1	5.181E+0	1.341E+1
-2.660E-1	5.255E+0	1.328E+1
-2.611E-1	5.242E+0	1.330E+1
-2.627E-1	5.239E+0	1.334E+1
-2.676E-1	5.291E+0	1.338E+1
-2.643E-1	5.194E+0	1.333E+1
-2.611E-1	5.148E+0	1.339E+1
-2.611E-1	5.210E+0	1.334E+1
-2.643E-1	5.255E+0	1.332E+1
-2.660E-1	5.281E+0	1.341E+1
-2.611E-1	5.288E+0	1.350E+1
-2.627E-1	5.194E+0	1.331E+1
-2.660E-1	5.229E+0	1.342E+1
-2.676E-1	5.203E+0	1.314E+1
-2.627E-1	5.259E+0	1.342E+1
-2.627E-1	5.271E+0	1.338E+1
-2.627E-1	5.259E+0	1.346E+1
-2.660E-1	5.304E+0	1.340E+1
-2.627E-1	5.200E+0	1.334E+1
-2.643E-1	5.158E+0	1.323E+1
-2.643E-1	5.336E+0	1.329E+1
-2.660E-1	5.249E+0	1.342E+1
-2.595E-1	5.259E+0	1.335E+1
-2.643E-1	5.278E+0	1.321E+1
-2.643E-1	5.210E+0	1.331E+1
-2.643E-1	5.210E+0	1.336E+1
-2.611E-1	5.226E+0	1.339E+1
-2.627E-1	5.249E+0	1.331E+1
-2.660E-1	5.330E+0	1.333E+1
-2.676E-1	5.171E+0	1.327E+1
-2.627E-1	5.151E+0	1.338E+1
-2.627E-1	5.356E+0	1.343E+1
-2.643E-1	5.233E+0	1.344E+1
-2.660E-1	5.220E+0	1.324E+1
-2.611E-1	5.168E+0	1.338E+1
-2.627E-1	5.233E+0	1.344E+1
-2.643E-1	5.197E+0	1.332E+1
-2.643E-1	5.223E+0	1.333E+1
-2.643E-1	5.262E+0	1.331E+1
-2.627E-1	5.190E+0	1.325E+1
-2.676E-1	5.210E+0	1.336E+1
-2.676E-1	5.323E+0	1.337E+1
-2.611E-1	5.284E+0	1.341E+1
-2.643E-1	5.203E+0	1.338E+1
-2.643E-1	5.216E+0	1.343E+1
-2.660E-1	5.200E+0	1.323E+1
-2.643E-1	5.184E+0	1.325E+1
-2.627E-1	5.249E+0	1.329E+1
-2.643E-1	5.155E+0	1.334E+1
-2.643E-1	5.301E+0	1.323E+1
-2.611E-1	5.297E+0	1.332E+1
-2.595E-1	5.213E+0	1.336E+1
-2.643E-1	5.229E+0	1.330E+1
-2.643E-1	5.356E+0	1.337E+1
-2.611E-1	5.307E+0	1.332E+1
-2.611E-1	5.294E+0	1.333E+1
-2.643E-1	5.288E+0	1.337E+1
-2.660E-1	5.229E+0	1.336E+1
-2.627E-1	5.151E+0	1.337E+1
-2.627E-1	5.265E+0	1.329E+1
-2.676E-1	5.284E+0	1.338E+1
-2.643E-1	5.233E+0	1.328E+1
-2.627E-1	5.268E+0	1.334E+1
-2.627E-1	5.181E+0	1.330E+1
-2.660E-1	5.249E+0	1.345E+1
-2.627E-1	5.281E+0	1.348E+1
-2.627E-1	5.252E+0	1.319E+1
-2.627E-1	5.294E+0	1.326E+1
-2.660E-1	5.265E+0	1.330E+1
-2.643E-1	5.349E+0	1.327E+1
-2.611E-1	5.246E+0	1.331E+1
-2.611E-1	5.304E+0	1.322E+1
-2.643E-1	5.242E+0	1.350E+1
-2.643E-1	5.294E+0	1.332E+1
-2.643E-1	5.246E+0	1.335E+1
-2.627E-1	5.164E+0	1.341E+1
-2.611E-1	5.210E+0	1.340E+1
-2.660E-1	5.294E+0	1.327E+1
-2.643E-1	5.220E+0	1.331E+1
-2.595E-1	5.317E+0	1.325E+1
-2.660E-1	5.194E+0	1.312E+1
-2.660E-1	5.249E+0	1.322E+1
-2.611E-1	5.207E+0	1.326E+1
-2.627E-1	5.252E+0	1.325E+1
-2.643E-1	5.229E+0	1.349E+1
-2.643E-1	5.177E+0	1.336E+1
-2.660E-1	5.259E+0	1.325E+1
-2.627E-1	5.265E+0	1.331E+1
-2.643E-1	5.294E+0	1.336E+1
-2.676E-1	5.265E+0	1.340E+1
-2.627E-1	5.197E+0	1.340E+1
-2.611E-1	5.122E+0	1.333E+1
-2.660E-1	5.259E+0	1.339E+1
-2.627E-1	5.200E+0	1.324E+1
-2.627E-1	5.171E+0	1.342E+1
-2.611E-1	5.226E+0	1.335E+1
-2.692E-1	5.213E+0	1.332E+1
-2.660E-1	5.190E+0	1.337E+1
-2.611E-1	5.242E+0	1.336E+1
-2.611E-1	5.294E+0	1.343E+1
-2.676E-1	5.246E+0	1.335E+1
-2.643E-1	5.155E+0	1.339E+1
-2.595E-1	5.194E+0	1.348E+1
-2.627E-1	5.288E+0	1.337E+1
-2.643E-1	5.246E+0	1.335E+1
-2.708E-1	5.213E+0	1.332E+1
-2.627E-1	5.271E+0	1.332E+1
-2.611E-1	5.307E+0	1.341E+1
-2.660E-1	5.249E+0	1.342E+1
-2.660E-1	5.197E+0	1.340E+1
-2.643E-1	5.207E+0	1.331E+1
-2.627E-1	5.226E+0	1.339E+1
-2.643E-1	5.229E+0	1.337E+1
-2.660E-1	5.307E+0	1.335E+1
-2.643E-1	5.340E+0	1.327E+1
-2.595E-1	5.229E+0	1.336E+1
-2.660E-1	5.262E+0	1.332E+1
-2.660E-1	5.252E+0	1.336E+1
-2.611E-1	5.229E+0	1.335E+1
-2.627E-1	5.307E+0	1.332E+1
-2.627E-1	5.317E+0	1.326E+1
-2.660E-1	5.184E+0	1.334E+1
-2.595E-1	5.252E+0	1.342E+1
-2.627E-1	5.271E+0	1.329E+1
-2.660E-1	5.126E+0	1.334E+1
-2.692E-1	5.174E+0	1.328E+1
-2.611E-1	5.226E+0	1.316E+1
-2.611E-1	5.216E+0	1.332E+1
-2.660E-1	5.226E+0	1.338E+1
-2.692E-1	5.177E+0	1.335E+1
-2.643E-1	5.271E+0	1.338E+1
-2.643E-1	5.233E+0	1.337E+1
-2.660E-1	5.284E+0	1.342E+1
-2.643E-1	5.164E+0	1.333E+1
-2.627E-1	5.284E+0	1.331E+1
-2.643E-1	5.246E+0	1.329E+1
-2.676E-1	5.249E+0	1.329E+1
-2.643E-1	5.278E+0	1.341E+1
-2.611E-1	5.210E+0	1.334E+1
-2.643E-1	5.197E+0	1.312E+1
-2.676E-1	5.168E+0	1.335E+1
-2.660E-1	5.223E+0	1.344E+1
-2.611E-1	5.194E+0	1.331E+1
-2.611E-1	5.297E+0	1.333E+1
-2.643E-1	5.220E+0	1.327E+1
-2.676E-1	5.281E+0	1.327E+1
-2.627E-1	5.233E+0	1.321E+1
-2.611E-1	5.294E+0	1.347E+1
-2.627E-1	5.210E+0	1.315E+1
-2.660E-1	5.288E+0	1.336E+1
-2.611E-1	5.220E+0	1.312E+1
-2.643E-1	5.220E+0	1.329E+1
-2.643E-1	5.252E+0	1.342E+1
-2.676E-1	5.246E+0	1.318E+1
-2.627E-1	5.236E+0	1.326E+1
-2.611E-1	5.213E+0	1.335E+1
-2.643E-1	5.236E+0	1.332E+1
-2.676E-1	5.275E+0	1.341E+1
-2.611E-1	5.252E+0	1.321E+1
-2.660E-1	5.203E+0	1.336E+1
-2.660E-1	5.249E+0	1.331E+1
-2.627E-1	5.252E+0	1.327E+1
-2.611E-1	5.223E+0	1.339E+1
-2.643E-1	5.181E+0	1.332E+1
-2.643E-1	5.151E+0	1.341E+1
-2.643E-1	5.288E+0	1.325E+1
-2.643E-1	5.168E+0	1.332E+1
-2.627E-1	5.200E+0	1.346E+1
-2.643E-1	5.278E+0	1.330E+1
-2.660E-1	5.252E+0	1.324E+1
-2.595E-1	5.236E+0	1.308E+1
-2.611E-1	5.161E+0	1.329E+1
-2.643E-1	5.171E+0	1.325E+1
-2.676E-1	5.161E+0	1.346E+1
-2.627E-1	5.109E+0	1.324E+1
-2.627E-1	5.216E+0	1.342E+1
-2.643E-1	5.333E+0	1.327E+1
-2.660E-1	5.129E+0	1.321E+1
-2.643E-1	5.174E+0	1.326E+1
-2.627E-1	5.229E+0	1.323E+1
-2.676E-1	5.216E+0	1.332E+1
-2.660E-1	5.122E+0	1.322E+1
-2.595E-1	5.252E+0	1.335E+1
-2.627E-1	5.233E+0	1.331E+1
-2.660E-1	5.259E+0	1.322E+1
-2.660E-1	5.252E+0	1.328E+1
-2.643E-1	5.246E+0	1.335E+1
-2.643E-1	5.181E+0	1.337E+1
-2.643E-1	5.129E+0	1.322E+1
-2.660E-1	5.239E+0	1.326E+1
-2.627E-1	5.246E+0	1.314E+1
-2.643E-1	5.168E+0	1.337E+1
-2.643E-1	5.236E+0	1.337E+1
-2.676E-1	5.194E+0	1.333E+1
-2.627E-1	5.223E+0	1.321E+1
-2.643E-1	5.226E+0	1.328E+1
-2.627E-1	5.168E+0	1.335E+1
-2.660E-1	5.262E+0	1.327E+1
-2.611E-1	5.207E+0	1.328E+1
-2.643E-1	5.288E+0	1.328E+1
-2.643E-1	5.246E+0	1.322E+1
-2.660E-1	5.249E+0	1.332E+1
-2.611E-1	5.349E+0	1.313E+1
-2.627E-1	5.207E+0	1.333E+1
-2.643E-1	5.236E+0	1.320E+1
-2.643E-1	5.220E+0	1.332E+1
-2.627E-1	5.220E+0	1.319E+1
-2.660E-1	5.333E+0	1.319E+1
-2.643E-1	5.284E+0	1.334E+1
-2.660E-1	5.164E+0	1.335E+1
-2.611E-1	5.259E+0	1.322E+1
-2.627E-1	5.171E+0	1.325E+1
-2.660E-1	5.129E+0	1.336E+1
-2.627E-1	5.281E+0	1.324E+1
-2.627E-1	5.229E+0	1.340E+1
-2.611E-1	5.168E+0	1.326E+1
-2.660E-1	5.288E+0	1.334E+1
-2.643E-1	5.265E+0	1.334E+1
-2.643E-1	5.226E+0	1.320E+1
-2.643E-1	5.226E+0	1.326E+1
-2.676E-1	5.181E+0	1.325E+1
-2.676E-1	5.223E+0	1.319E+1
-2.611E-1	5.265E+0	1.323E+1
-2.643E-1	5.200E+0	1.334E+1
-2.660E-1	5.307E+0	1.330E+1
-2.660E-1	5.242E+0	1.316E+1
-2.643E-1	5.236E+0	1.328E+1
-2.660E-1	5.181E+0	1.344E+1
-2.660E-1	5.181E+0	1.322E+1
-2.660E-1	5.216E+0	1.326E+1
-2.676E-1	5.236E+0	1.327E+1
-2.627E-1	5.362E+0	1.316E+1
-2.660E-1	5.242E+0	1.335E+1
-2.660E-1	5.181E+0	1.333E+1
-2.660E-1	5.190E+0	1.329E+1
-2.643E-1	5.210E+0	1.327E+1
-2.643E-1	5.262E+0	1.322E+1
-2.643E-1	5.246E+0	1.328E+1
-2.643E-1	5.161E+0	1.326E+1
-2.643E-1	5.200E+0	1.320E+1
-2.660E-1	5.307E+0	1.338E+1
-2.676E-1	5.307E+0	1.337E+1
-2.660E-1	5.155E+0	1.332E+1
-2.595E-1	5.259E+0	1.350E+1
-2.660E-1	5.177E+0	1.334E+1
-2.643E-1	5.233E+0	1.333E+1
-2.643E-1	5.320E+0	1.334E+1
-2.627E-1	5.291E+0	1.329E+1
-2.660E-1	5.207E+0	1.325E+1
-2.627E-1	5.200E+0	1.319E+1
-2.595E-1	5.223E+0	1.322E+1
-2.627E-1	5.265E+0	1.330E+1
-2.643E-1	5.288E+0	1.331E+1
-2.660E-1	5.262E+0	1.334E+1
-2.595E-1	5.194E+0	1.323E+1
-2.627E-1	5.207E+0	1.327E+1
-2.660E-1	5.336E+0	1.330E+1
-2.660E-1	5.203E+0	1.330E+1
-2.643E-1	5.164E+0	1.332E+1
-2.643E-1	5.249E+0	1.329E+1
-2.643E-1	5.174E+0	1.339E+1
-2.692E-1	5.271E+0	1.328E+1
-2.660E-1	5.223E+0	1.315E+1
-2.643E-1	5.246E+0	1.337E+1
-2.676E-1	5.223E+0	1.328E+1
-2.660E-1	5.259E+0	1.323E+1
-2.627E-1	5.174E+0	1.325E+1
-2.611E-1	5.148E+0	1.336E+1
-2.643E-1	5.275E+0	1.325E+1
-2.660E-1	5.259E+0	1.322E+1
-2.627E-1	5.239E+0	1.334E+1
-2.643E-1	5.388E+0	1.336E+1
-2.676E-1	5.239E+0	1.320E+1
-2.676E-1	5.213E+0	1.323E+1
-2.643E-1	5.168E+0	1.328E+1
-2.611E-1	5.223E+0	1.323E+1
-2.643E-1	5.327E+0	1.331E+1
-2.676E-1	5.236E+0	1.337E+1
-2.676E-1	5.203E+0	1.338E+1
-2.643E-1	5.242E+0	1.316E+1
-2.676E-1	5.203E+0	1.328E+1
-2.643E-1	5.275E+0	1.325E+1
-2.611E-1	5.252E+0	1.320E+1
-2.643E-1	5.242E+0	1.334E+1
-2.627E-1	5.184E+0	1.334E+1
-2.676E-1	5.246E+0	1.332E+1
-2.643E-1	5.132E+0	1.325E+1
-2.643E-1	5.229E+0	1.324E+1
-2.676E-1	5.190E+0	1.336E+1
-2.660E-1	5.239E+0	1.324E+1
-2.627E-1	5.203E+0	1.324E+1
-2.627E-1	5.190E+0	1.328E+1
-2.660E-1	5.304E+0	1.329E+1
-2.660E-1	5.187E+0	1.335E+1
-2.643E-1	5.194E+0	1.321E+1
-2.611E-1	5.268E+0	1.310E+1
-2.660E-1	5.297E+0	1.330E+1
-2.676E-1	5.216E+0	1.338E+1
-2.643E-1	5.255E+0	1.325E+1
-2.643E-1	5.314E+0	1.323E+1
-2.643E-1	5.226E+0	1.324E+1
-2.676E-1	5.317E+0	1.339E+1
-2.643E-1	5.301E+0	1.320E+1
-2.627E-1	5.213E+0	1.333E+1
-2.660E-1	5.236E+0	1.335E+1
-2.643E-1	5.229E+0	1.314E+1
-2.611E-1	5.265E+0	1.323E+1
-2.643E-1	5.210E+0	1.330E+1
-2.676E-1	5.229E+0	1.316E+1
-2.660E-1	5.203E+0	1.327E+1
-2.643E-1	5.181E+0	1.316E+1
-2.643E-1	5.207E+0	1.342E+1
-2.692E-1	5.207E+0	1.327E+1
-2.643E-1	5.236E+0	1.338E+1
-2.643E-1	5.122E+0	1.325E+1
-2.643E-1	5.220E+0	1.327E+1
-2.660E-1	5.197E+0	1.332E+1
-2.692E-1	5.220E+0	1.310E+1
-2.627E-1	5.184E+0	1.331E+1
-2.611E-1	5.145E+0	1.333E+1
-2.676E-1	5.327E+0	1.328E+1
-2.660E-1	5.310E+0	1.322E+1
-2.643E-1	5.171E+0	1.330E+1
-2.660E-1	5.252E+0	1.331E+1
-2.660E-1	5.233E+0	1.325E+1
-2.676E-1	5.249E+0	1.335E+1
-2.643E-1	5.184E+0	1.330E+1
-2.643E-1	5.242E+0	1.332E+1
-2.692E-1	5.252E+0	1.324E+1
-2.692E-1	5.164E+0	1.329E+1
-2.627E-1	5.255E+0	1.331E+1
-2.643E-1	5.239E+0	1.324E+1
-2.676E-1	5.323E+0	1.317E+1
-2.676E-1	5.252E+0	1.322E+1
-2.627E-1	5.246E+0	1.329E+1
-2.627E-1	5.171E+0	1.322E+1
-2.660E-1	5.255E+0	1.330E+1
-2.660E-1	5.174E+0	1.322E+1
-2.627E-1	5.301E+0	1.329E+1
-2.643E-1	5.275E+0	1.334E+1
-2.643E-1	5.190E+0	1.328E+1
-2.643E-1	5.161E+0	1.332E+1
-2.627E-1	5.281E+0	1.320E+1
-2.676E-1	5.184E+0	1.319E+1
-2.660E-1	5.171E+0	1.330E+1
-2.676E-1	5.229E+0	1.316E+1
-2.627E-1	5.239E+0	1.317E+1
-2.643E-1	5.229E+0	1.338E+1
-2.643E-1	5.249E+0	1.323E+1
-2.692E-1	5.207E+0	1.326E+1
-2.660E-1	5.138E+0	1.313E+1
-2.643E-1	5.233E+0	1.333E+1
-2.643E-1	5.213E+0	1.326E+1
-2.660E-1	5.181E+0	1.334E+1
-2.611E-1	5.275E+0	1.326E+1
-2.660E-1	5.314E+0	1.327E+1
-2.660E-1	5.236E+0	1.329E+1
-2.676E-1	5.177E+0	1.335E+1
-2.627E-1	5.229E+0	1.332E+1
-2.643E-1	5.213E+0	1.318E+1
-2.660E-1	5.284E+0	1.325E+1
-2.676E-1	5.242E+0	1.327E+1
-2.643E-1	5.297E+0	1.336E+1
-2.643E-1	5.213E+0	1.331E+1
-2.676E-1	5.187E+0	1.329E+1
-2.692E-1	5.265E+0	1.327E+1
-2.627E-1	5.210E+0	1.324E+1
-2.627E-1	5.129E+0	1.326E+1
-2.643E-1	5.236E+0	1.335E+1
-2.660E-1	5.168E+0	1.336E+1
-2.660E-1	5.249E+0	1.322E+1
-2.643E-1	5.236E+0	1.323E+1
-2.692E-1	5.190E+0	1.329E+1
-2.676E-1	5.229E+0	1.322E+1
-2.627E-1	5.168E+0	1.326E+1
-2.627E-1	5.259E+0	1.319E+1
-2.676E-1	5.190E+0	1.310E+1
-2.676E-1	5.174E+0	1.330E+1
-2.627E-1	5.145E+0	1.341E+1
-2.660E-1	5.190E+0	1.341E+1
-2.676E-1	5.200E+0	1.315E+1
-2.627E-1	5.259E+0	1.333E+1
-2.660E-1	5.187E+0	1.331E+1
-2.643E-1	5.249E+0	1.326E+1
-2.676E-1	5.213E+0	1.328E+1
-2.643E-1	5.216E+0	1.325E+1
-2.643E-1	5.184E+0	1.334E+1
-2.643E-1	5.242E+0	1.310E+1
-2.692E-1	5.171E+0	1.321E+1
-2.692E-1	5.181E+0	1.325E+1
-2.660E-1	5.148E+0	1.329E+1
-2.627E-1	5.268E+0	1.328E+1
-2.643E-1	5.239E+0	1.334E+1
-2.676E-1	5.226E+0	1.316E+1
-2.660E-1	5.233E+0	1.326E+1
-2.643E-1	5.213E+0	1.323E+1
-2.692E-1	5.233E+0	1.325E+1
-2.692E-1	5.164E+0	1.328E+1
-2.643E-1	5.220E+0	1.333E+1
-2.627E-1	5.220E+0	1.318E+1
-2.676E-1	5.278E+0	1.331E+1
-2.692E-1	5.255E+0	1.323E+1
-2.627E-1	5.216E+0	1.325E+1
-2.643E-1	5.229E+0	1.327E+1
-2.676E-1	5.138E+0	1.308E+1
-2.660E-1	5.252E+0	1.317E+1
-2.643E-1	5.223E+0	1.328E+1
-2.627E-1	5.220E+0	1.313E+1
-2.660E-1	5.155E+0	1.325E+1
-2.676E-1	5.236E+0	1.320E+1
-2.643E-1	5.233E+0	1.309E+1
-2.643E-1	5.278E+0	1.328E+1
-2.643E-1	5.122E+0	1.334E+1
-2.676E-1	5.252E+0	1.325E+1
-2.643E-1	5.171E+0	1.317E+1
-2.643E-1	5.177E+0	1.323E+1
-2.676E-1	5.275E+0	1.328E+1
-2.660E-1	5.210E+0	1.324E+1
-2.660E-1	5.229E+0	1.311E+1
-2.627E-1	5.142E+0	1.329E+1
-2.676E-1	5.229E+0	1.343E+1
-2.676E-1	5.310E+0	1.339E+1
-2.660E-1	5.271E+0	1.327E+1
-2.643E-1	5.236E+0	1.326E+1
-2.676E-1	5.200E+0	1.326E+1
-2.676E-1	5.142E+0	1.335E+1
-2.643E-1	5.207E+0	1.316E+1
-2.660E-1	5.229E+0	1.325E+1
-2.692E-1	5.184E+0	1.325E+1
-2.643E-1	5.288E+0	1.324E+1
-2.611E-1	5.226E+0	1.329E+1
-2.643E-1	5.330E+0	1.324E+1
-2.660E-1	5.194E+0	1.322E+1
-2.676E-1	5.275E+0	1.314E+1
-2.660E-1	5.207E+0	1.316E+1
-2.627E-1	5.194E+0	1.314E+1
-2.676E-1	5.184E+0	1.333E+1
-2.692E-1	5.281E+0	1.314E+1
-2.643E-1	5.197E+0	1.325E+1
-2.660E-1	5.203E+0	1.323E+1
-2.660E-1	5.239E+0	1.313E+1
-2.643E-1	5.194E+0	1.334E+1
-2.643E-1	5.138E+0	1.332E+1
-2.660E-1	5.239E+0	1.329E+1
-2.676E-1	5.259E+0	1.325E+1
-2.660E-1	5.177E+0	1.329E+1
-2.643E-1	5.233E+0	1.332E+1
-2.660E-1	5.161E+0	1.319E+1
-2.676E-1	5.168E+0	1.311E+1
-2.660E-1	5.255E+0	1.313E+1
-2.643E-1	5.252E+0	1.328E+1
-2.643E-1	5.213E+0	1.317E+1
-2.676E-1	5.161E+0	1.330E+1
-2.676E-1	5.194E+0	1.325E+1
-2.676E-1	5.323E+0	1.327E+1
-2.643E-1	5.223E+0	1.323E+1
-2.676E-1	5.184E+0	1.322E+1
-2.660E-1	5.148E+0	1.335E+1
-2.643E-1	5.242E+0	1.327E+1
-2.660E-1	5.268E+0	1.328E+1
-2.692E-1	5.239E+0	1.326E+1
-2.676E-1	5.255E+0	1.327E+1
-2.643E-1	5.249E+0	1.320E+1
-2.627E-1	5.187E+0	1.328E+1
-2.660E-1	5.271E+0	1.327E+1
-2.643E-1	5.190E+0	1.337E+1
-2.627E-1	5.249E+0	1.315E+1
-2.676E-1	5.161E+0	1.332E+1
-2.692E-1	5.061E+0	1.321E+1
-2.676E-1	5.229E+0	1.319E+1
-2.660E-1	5.197E+0	1.332E+1
-2.643E-1	5.151E+0	1.319E+1
-2.676E-1	5.239E+0	1.318E+1
-2.708E-1	5.177E+0	1.316E+1
-2.643E-1	5.187E+0	1.324E+1
-2.643E-1	5.200E+0	1.328E+1
-2.676E-1	5.220E+0	1.325E+1
-2.676E-1	5.148E+0	1.316E+1
-2.660E-1	5.226E+0	1.325E+1
-2.611E-1	5.223E+0	1.316E+1
-2.660E-1	5.236E+0	1.319E+1
-2.676E-1	5.281E+0	1.317E+1
-2.660E-1	5.220E+0	1.320E+1
-2.676E-1	5.194E+0	1.324E+1
-2.676E-1	5.210E+0	1.334E+1
-2.692E-1	5.236E+0	1.335E+1
-2.627E-1	5.155E+0	1.306E+1
-2.660E-1	5.239E+0	1.327E+1
-2.660E-1	5.207E+0	1.331E+1
-2.676E-1	5.135E+0	1.324E+1
-2.643E-1	5.184E+0	1.337E+1
-2.676E-1	5.259E+0	1.338E+1
-2.676E-1	5.197E+0	1.329E+1
-2.676E-1	5.268E+0	1.317E+1
-2.660E-1	5.174E+0	1.314E+1
-2.643E-1	5.200E+0	1.318E+1
-2.676E-1	5.197E+0	1.329E+1
-2.692E-1	5.275E+0	1.323E+1
-2.660E-1	5.213E+0	1.334E+1
-2.660E-1	5.259E+0	1.324E+1
-2.676E-1	5.310E+0	1.316E+1
-2.676E-1	5.194E+0	1.328E+1
-2.660E-1	5.271E+0	1.319E+1
-2.660E-1	5.242E+0	1.316E+1
-2.660E-1	5.281E+0	1.328E+1
-2.692E-1	5.216E+0	1.326E+1
-2.643E-1	5.242E+0	1.327E+1
-2.643E-1	5.236E+0	1.326E+1
-2.676E-1	5.151E+0	1.325E+1
-2.676E-1	5.181E+0	1.321E+1
-2.676E-1	5.197E+0	1.309E+1
-2.643E-1	5.194E+0	1.314E+1
-2.660E-1	5.233E+0	1.322E+1
-2.708E-1	5.129E+0	1.321E+1
-2.660E-1	5.197E+0	1.326E+1
-2.643E-1	5.122E+0	1.320E+1
-2.660E-1	5.233E+0	1.328E+1
-2.660E-1	5.369E+0	1.327E+1
-2.660E-1	5.210E+0	1.304E+1
-2.643E-1	5.229E+0	1.319E+1
-2.660E-1	5.100E+0	1.312E+1
-2.725E-1	5.262E+0	1.323E+1
-2.643E-1	5.177E+0	1.333E+1
-2.660E-1	5.246E+0	1.329E+1
-2.692E-1	5.278E+0	1.321E+1
-2.676E-1	5.190E+0	1.330E+1
-2.660E-1	5.138E+0	1.328E+1
-2.643E-1	5.190E+0	1.303E+1
-2.708E-1	5.187E+0	1.301E+1
-2.660E-1	5.213E+0	1.313E+1
-2.643E-1	5.229E+0	1.311E+1
-2.643E-1	5.210E+0	1.328E+1
-2.692E-1	5.223E+0	1.325E+1
-2.692E-1	5.249E+0	1.314E+1
-2.627E-1	5.197E+0	1.318E+1
-2.643E-1	5.155E+0	1.324E+1
-2.660E-1	5.249E+0	1.329E+1
-2.692E-1	5.155E+0	1.324E+1
-2.643E-1	5.151E+0	1.332E+1
-2.643E-1	5.259E+0	1.338E+1
-2.676E-1	5.197E+0	1.324E+1
-2.708E-1	5.216E+0	1.327E+1
-2.660E-1	5.184E+0	1.315E+1
-2.627E-1	5.226E+0	1.336E+1
-2.692E-1	5.187E+0	1.317E+1
-2.676E-1	5.343E+0	1.330E+1
-2.627E-1	5.252E+0	1.317E+1
-2.643E-1	5.207E+0	1.316E+1
-2.676E-1	5.148E+0	1.336E+1
-2.660E-1	5.259E+0	1.318E+1
-2.660E-1	5.093E+0	1.331E+1
-2.643E-1	5.268E+0	1.327E+1
-2.692E-1	5.164E+0	1.307E+1
-2.692E-1	5.223E+0	1.313E+1
-2.643E-1	5.242E+0	1.307E+1
-2.643E-1	5.203E+0	1.321E+1
-2.676E-1	5.271E+0	1.333E+1
-2.692E-1	5.246E+0	1.316E+1
-2.643E-1	5.207E+0	1.329E+1
-2.676E-1	5.259E+0	1.323E+1
-2.692E-1	5.194E+0	1.328E+1
-2.692E-1	5.194E+0	1.336E+1
-2.660E-1	5.242E+0	1.337E+1
-2.643E-1	5.246E+0	1.331E+1
-2.676E-1	5.229E+0	1.313E+1
-2.676E-1	5.252E+0	1.322E+1
-2.643E-1	5.171E+0	1.321E+1
-2.643E-1	5.116E+0	1.331E+1
-2.692E-1	5.268E+0	1.313E+1
-2.676E-1	5.148E+0	1.331E+1
-2.627E-1	5.359E+0	1.314E+1
-2.643E-1	5.151E+0	1.316E+1
-2.660E-1	5.242E+0	1.313E+1
-2.676E-1	5.265E+0	1.324E+1
-2.660E-1	5.207E+0	1.325E+1
-2.660E-1	5.229E+0	1.328E+1
-2.692E-1	5.207E+0	1.316E+1
-2.692E-1	5.190E+0	1.333E+1
-2.627E-1	5.226E+0	1.324E+1
-2.627E-1	5.203E+0	1.333E+1
-2.692E-1	5.246E+0	1.305E+1
-2.692E-1	5.161E+0	1.318E+1
-2.643E-1	5.275E+0	1.314E+1
-2.660E-1	5.239E+0	1.307E+1
-2.708E-1	5.216E+0	1.315E+1
-2.692E-1	5.239E+0	1.327E+1
-2.660E-1	5.138E+0	1.324E+1
-2.660E-1	5.216E+0	1.317E+1
-2.676E-1	5.164E+0	1.334E+1
-2.692E-1	5.301E+0	1.333E+1
-2.643E-1	5.226E+0	1.318E+1
-2.627E-1	5.304E+0	1.322E+1
-2.676E-1	5.203E+0	1.319E+1
-2.676E-1	5.249E+0	1.329E+1
-2.660E-1	5.106E+0	1.305E+1
-2.643E-1	5.268E+0	1.317E+1
-2.692E-1	5.284E+0	1.325E+1
-2.692E-1	5.194E+0	1.306E+1
-2.676E-1	5.239E+0	1.320E+1
-2.660E-1	5.262E+0	1.326E+1
-2.643E-1	5.291E+0	1.325E+1
-2.692E-1	5.220E+0	1.322E+1
-2.643E-1	5.246E+0	1.325E+1
-2.643E-1	5.246E+0	1.317E+1
-2.692E-1	5.200E+0	1.321E+1
-2.676E-1	5.171E+0	1.323E+1
-2.627E-1	5.184E+0	1.319E+1
-2.660E-1	5.155E+0	1.317E+1
-2.660E-1	5.200E+0	1.319E+1
-2.676E-1	5.164E+0	1.321E+1
-2.643E-1	5.255E+0	1.328E+1
-2.643E-1	5.161E+0	1.324E+1
-2.660E-1	5.213E+0	1.330E+1
-2.692E-1	5.122E+0	1.316E+1
-2.627E-1	5.223E+0	1.314E+1
-2.660E-1	5.226E+0	1.318E+1
-2.676E-1	5.207E+0	1.322E+1
-2.676E-1	5.265E+0	1.307E+1
-2.611E-1	5.190E+0	1.322E+1
-2.643E-1	5.129E+0	1.312E+1
-2.676E-1	5.129E+0	1.321E+1
-2.692E-1	5.271E+0	1.322E+1
-2.660E-1	5.151E+0	1.319E+1
-2.660E-1	5.239E+0	1.316E+1
-2.692E-1	5.187E+0	1.321E+1
-2.660E-1	5.177E+0	1.326E+1
-2.676E-1	5.142E+0	1.315E+1
-2.627E-1	5.184E+0	1.314E+1
-2.676E-1	5.207E+0	1.318E+1
-2.676E-1	5.252E+0	1.321E+1
-2.692E-1	5.278E+0	1.331E+1
-2.660E-1	5.265E+0	1.309E+1
-2.676E-1	5.246E+0	1.311E+1
-2.692E-1	5.200E+0	1.337E+1
-2.676E-1	5.116E+0	1.328E+1
-2.643E-1	5.168E+0	1.319E+1
-2.660E-1	5.197E+0	1.322E+1
-2.692E-1	5.132E+0	1.339E+1
-2.660E-1	5.142E+0	1.311E+1
-2.627E-1	5.223E+0	1.317E+1
-2.692E-1	5.291E+0	1.312E+1
-2.676E-1	5.229E+0	1.316E+1
-2.676E-1	5.229E+0	1.325E+1
-2.643E-1	5.216E+0	1.312E+1
-2.692E-1	5.249E+0	1.324E+1
-2.692E-1	5.216E+0	1.322E+1
-2.643E-1	5.278E+0	1.315E+1
-2.660E-1	5.207E+0	1.302E+1
-2.692E-1	5.203E+0	1.333E+1
-2.676E-1	5.122E+0	1.326E+1
-2.660E-1	5.190E+0	1.307E+1
-2.660E-1	5.187E+0	1.330E+1
-2.676E-1	5.216E+0	1.321E+1
-2.708E-1	5.246E+0	1.328E+1
-2.643E-1	5.145E+0	1.319E+1
-2.643E-1	5.194E+0	1.323E+1
-2.676E-1	5.132E+0	1.321E+1
-2.676E-1	5.106E+0	1.327E+1
-2.643E-1	5.200E+0	1.316E+1
-2.627E-1	5.223E+0	1.325E+1
-2.692E-1	5.142E+0	1.315E+1
-2.708E-1	5.207E+0	1.331E+1
-2.660E-1	5.233E+0	1.316E+1
-2.660E-1	5.239E+0	1.334E+1
-2.660E-1	5.213E+0	1.311E+1
-2.676E-1	5.184E+0	1.324E+1
-2.660E-1	5.249E+0	1.325E+1
-2.660E-1	5.220E+0	1.319E+1
-2.676E-1	5.171E+0	1.319E+1
-2.676E-1	5.229E+0	1.330E+1
-2.660E-1	5.233E+0	1.315E+1
-2.627E-1	5.252E+0	1.320E+1
-2.660E-1	5.220E+0	1.320E+1
-2.676E-1	5.220E+0	1.314E+1
-2.643E-1	5.213E+0	1.329E+1
-2.643E-1	5.203E+0	1.322E+1
-2.660E-1	5.320E+0	1.332E+1
-2.692E-1	5.265E+0	1.321E+1
-2.660E-1	5.190E+0	1.317E+1
-2.643E-1	5.138E+0	1.318E+1
-2.676E-1	5.177E+0	1.321E+1
-2.676E-1	5.197E+0	1.317E+1
-2.643E-1	5.070E+0	1.317E+1
-2.643E-1	5.184E+0	1.330E+1
-2.660E-1	5.151E+0	1.306E+1
-2.692E-1	5.275E+0	1.323E+1
-2.627E-1	5.246E+0	1.320E+1
-2.643E-1	5.291E+0	1.328E+1
-2.708E-1	5.187E+0	1.310E+1
-2.676E-1	5.207E+0	1.324E+1
-2.643E-1	5.265E+0	1.315E+1
-2.660E-1	5.259E+0	1.313E+1
-2.692E-1	5.200E+0	1.312E+1
-2.708E-1	5.220E+0	1.318E+1
-2.643E-1	5.262E+0	1.309E+1
-2.676E-1	5.174E+0	1.305E+1
-2.692E-1	5.275E+0	1.321E+1
-2.708E-1	5.151E+0	1.326E+1
-2.643E-1	5.236E+0	1.303E+1
-2.676E-1	5.138E+0	1.315E+1
-2.676E-1	5.213E+0	1.319E+1
-2.692E-1	5.220E+0	1.322E+1
-2.660E-1	5.223E+0	1.321E+1
-2.660E-1	5.184E+0	1.323E+1
-2.660E-1	5.197E+0	1.326E+1
-2.708E-1	5.161E+0	1.320E+1
-2.676E-1	5.259E+0	1.315E+1
-2.660E-1	5.181E+0	1.320E+1
-2.676E-1	5.213E+0	1.320E+1
-2.692E-1	5.171E+0	1.307E+1
-2.676E-1	5.288E+0	1.324E+1
-2.676E-1	5.187E+0	1.310E+1
-2.725E-1	5.161E+0	1.321E+1
-2.676E-1	5.259E+0	1.319E+1
-2.660E-1	5.216E+0	1.324E+1
-2.660E-1	5.226E+0	1.316E+1
-2.676E-1	5.239E+0	1.332E+1
-2.676E-1	5.122E+0	1.323E+1
-2.611E-1	5.184E+0	1.315E+1
-2.660E-1	5.174E+0	1.323E+1
-2.676E-1	5.155E+0	1.328E+1
-2.708E-1	5.265E+0	1.329E+1
-2.660E-1	5.168E+0	1.335E+1
-2.643E-1	5.087E+0	1.327E+1
-2.692E-1	5.213E+0	1.325E+1
-2.692E-1	5.194E+0	1.311E+1
-2.643E-1	5.265E+0	1.335E+1
-2.643E-1	5.213E+0	1.327E+1
-2.692E-1	5.087E+0	1.343E+1
-2.676E-1	5.210E+0	1.326E+1
-2.676E-1	5.265E+0	1.323E+1
-2.676E-1	5.135E+0	1.326E+1
-2.660E-1	5.252E+0	1.313E+1
-2.692E-1	5.207E+0	1.322E+1
-2.676E-1	5.200E+0	1.325E+1
-2.676E-1	5.239E+0	1.319E+1
-2.692E-1	5.135E+0	1.314E+1
-2.676E-1	5.164E+0	1.331E+1
-2.676E-1	5.197E+0	1.311E+1
-2.660E-1	5.291E+0	1.323E+1
-2.660E-1	5.216E+0	1.326E+1
-2.676E-1	5.168E+0	1.318E+1
-2.660E-1	5.239E+0	1.321E+1
-2.660E-1	5.242E+0	1.319E+1
-2.708E-1	5.142E+0	1.305E+1
-2.692E-1	5.213E+0	1.321E+1
-2.692E-1	5.226E+0	1.318E+1
-2.643E-1	5.138E+0	1.320E+1
-2.676E-1	5.194E+0	1.316E+1
-2.692E-1	5.226E+0	1.319E+1
-2.660E-1	5.174E+0	1.310E+1
-2.708E-1	5.236E+0	1.321E+1
-2.660E-1	5.138E+0	1.325E+1
-2.676E-1	5.171E+0	1.326E+1
-2.676E-1	5.190E+0	1.314E+1
-2.692E-1	5.229E+0	1.328E+1
-2.660E-1	5.168E+0	1.312E+1
-2.708E-1	5.288E+0	1.317E+1
-2.643E-1	5.164E+0	1.312E+1
-2.643E-1	5.327E+0	1.314E+1
-2.660E-1	5.174E+0	1.323E+1
-2.692E-1	5.239E+0	1.330E+1
-2.676E-1	5.259E+0	1.327E+1
-2.660E-1	5.194E+0	1.321E+1
-2.676E-1	5.194E+0	1.321E+1
-2.660E-1	5.181E+0	1.320E+1
-2.676E-1	5.203E+0	1.318E+1
-2.676E-1	5.207E+0	1.323E+1
-2.676E-1	5.148E+0	1.324E+1
-2.692E-1	5.220E+0	1.315E+1
-2.676E-1	5.122E+0	1.317E+1
-2.660E-1	5.148E+0	1.318E+1
-2.660E-1	5.171E+0	1.328E+1
-2.676E-1	5.294E+0	1.310E+1
-2.643E-1	5.220E+0	1.321E+1
-2.676E-1	5.194E+0	1.321E+1
-2.676E-1	5.174E+0	1.317E+1
-2.692E-1	5.197E+0	1.305E+1
-2.660E-1	5.223E+0	1.325E+1
-2.660E-1	5.174E+0	1.337E+1
-2.660E-1	5.210E+0	1.318E+1
-2.676E-1	5.200E+0	1.325E+1
-2.676E-1	5.226E+0	1.325E+1
-2.643E-1	5.226E+0	1.296E+1
-2.676E-1	5.210E+0	1.323E+1
-2.692E-1	5.252E+0	1.318E+1
-2.643E-1	5.138E+0	1.325E+1
-2.660E-1	5.187E+0	1.316E+1
-2.676E-1	5.226E+0	1.322E+1
-2.692E-1	5.255E+0	1.317E+1
-2.676E-1	5.226E+0	1.318E+1
-2.660E-1	5.262E+0	1.326E+1
-2.676E-1	5.233E+0	1.319E+1
-2.676E-1	5.197E+0	1.325E+1
-2.676E-1	5.174E+0	1.315E+1
-2.660E-1	5.148E+0	1.313E+1
-2.708E-1	5.158E+0	1.312E+1
-2.676E-1	5.093E+0	1.313E+1
-2.692E-1	5.142E+0	1.303E+1
-2.643E-1	5.177E+0	1.315E+1
-2.692E-1	5.138E+0	1.324E+1
-2.676E-1	5.171E+0	1.306E+1
-2.676E-1	5.184E+0	1.307E+1
-2.660E-1	5.168E+0	1.333E+1
-2.708E-1	5.226E+0	1.333E+1
-2.692E-1	5.255E+0	1.321E+1
-2.643E-1	5.138E+0	1.312E+1
-2.660E-1	5.194E+0	1.314E+1
-2.676E-1	5.197E+0	1.306E+1
-2.708E-1	5.174E+0	1.307E+1
-2.676E-1	5.126E+0	1.329E+1
-2.676E-1	5.226E+0	1.320E+1
-2.692E-1	5.252E+0	1.331E+1
-2.692E-1	5.187E+0	1.323E+1
-2.676E-1	5.181E+0	1.325E+1
-2.660E-1	5.181E+0	1.306E+1
-2.676E-1	5.223E+0	1.318E+1
-2.676E-1	5.307E+0	1.322E+1
-2.676E-1	5.210E+0	1.320E+1
-2.627E-1	5.271E+0	1.305E+1
-2.676E-1	5.187E+0	1.319E+1
-2.708E-1	5.268E+0	1.323E+1
-2.676E-1	5.184E+0	1.313E+1
-2.676E-1	5.106E+0	1.328E+1
-2.692E-1	5.366E+0	1.329E+1
-2.676E-1	5.236E+0	1.325E+1
-2.676E-1	5.142E+0	1.306E+1
-2.660E-1	5.177E+0	1.325E+1
-2.708E-1	5.262E+0	1.309E+1
-2.692E-1	5.132E+0	1.322E+1
-2.676E-1	5.265E+0	1.324E+1
-2.660E-1	5.171E+0	1.305E+1
-2.676E-1	5.190E+0	1.311E+1
-2.692E-1	5.155E+0	1.315E+1
-2.660E-1	5.259E+0	1.320E+1
-2.676E-1	5.213E+0	1.323E+1
-2.676E-1	5.119E+0	1.308E+1
-2.708E-1	5.122E+0	1.327E+1
-2.676E-1	5.190E+0	1.318E+1
-2.660E-1	5.080E+0	1.304E+1
-2.676E-1	5.187E+0	1.323E+1
-2.692E-1	5.135E+0	1.311E+1
-2.643E-1	5.207E+0	1.307E+1
-2.660E-1	5.132E+0	1.317E+1
-2.660E-1	5.168E+0	1.328E+1
-2.676E-1	5.255E+0	1.319E+1
-2.676E-1	5.096E+0	1.295E+1
-2.692E-1	5.151E+0	1.326E+1
-2.676E-1	5.148E+0	1.311E+1
-2.692E-1	5.171E+0	1.302E+1
-2.676E-1	5.151E+0	1.320E+1
-2.643E-1	5.210E+0	1.318E+1
-2.692E-1	5.184E+0	1.328E+1
-2.676E-1	5.278E+0	1.309E+1
-2.660E-1	5.271E+0	1.312E+1
-2.660E-1	5.229E+0	1.314E+1
-2.660E-1	5.288E+0	1.315E+1
-2.676E-1	5.187E+0	1.330E+1
-2.676E-1	5.233E+0	1.317E+1
-2.660E-1	5.187E+0	1.308E+1
-2.676E-1	5.249E+0	1.305E+1
-2.708E-1	5.207E+0	1.312E+1
-2.708E-1	5.236E+0	1.313E+1
-2.676E-1	5.171E+0	1.325E+1
-2.676E-1	5.155E+0	1.340E+1
-2.708E-1	5.200E+0	1.321E+1
-2.676E-1	5.184E+0	1.301E+1
-2.660E-1	5.236E+0	1.311E+1
-2.676E-1	5.226E+0	1.314E+1
-2.692E-1	5.242E+0	1.322E+1
-2.660E-1	5.155E+0	1.304E+1
-2.676E-1	5.229E+0	1.306E+1
-2.692E-1	5.210E+0	1.320E+1
-2.692E-1	5.200E+0	1.330E+1
-2.676E-1	5.177E+0	1.337E+1
-2.676E-1	5.135E+0	1.305E+1
-2.692E-1	5.187E+0	1.316E+1
-2.725E-1	5.216E+0	1.328E+1
-2.676E-1	5.213E+0	1.316E+1
-2.627E-1	5.271E+0	1.323E+1
-2.692E-1	5.249E+0	1.327E+1
-2.676E-1	5.226E+0	1.321E+1
-2.660E-1	5.259E+0	1.308E+1
-2.627E-1	5.135E+0	1.315E+1
-2.692E-1	5.158E+0	1.322E+1
-2.676E-1	5.194E+0	1.325E+1
-2.676E-1	5.226E+0	1.308E+1
-2.660E-1	5.171E+0	1.309E+1
-2.708E-1	5.194E+0	1.318E+1
-2.725E-1	5.223E+0	1.308E+1
-2.660E-1	5.246E+0	1.333E+1
-2.643E-1	5.093E+0	1.312E+1
-2.676E-1	5.190E+0	1.331E+1
-2.676E-1	5.226E+0	1.313E+1
-2.676E-1	5.158E+0	1.318E+1
-2.660E-1	5.164E+0	1.309E+1
-2.692E-1	5.155E+0	1.315E+1
-2.708E-1	5.190E+0	1.313E+1
-2.660E-1	5.184E+0	1.318E+1
-2.660E-1	5.122E+0	1.317E+1
-2.676E-1	5.242E+0	1.336E+1
-2.725E-1	5.271E+0	1.301E+1
-2.643E-1	5.200E+0	1.315E+1
-2.643E-1	5.138E+0	1.320E+1
-2.725E-1	5.161E+0	1.309E+1
-2.692E-1	5.268E+0	1.315E+1
-2.660E-1	5.203E+0	1.325E+1
-2.676E-1	5.265E+0	1.325E+1
-2.708E-1	5.226E+0	1.328E+1
-2.708E-1	5.213E+0	1.310E+1
-2.643E-1	5.100E+0	1.319E+1
-2.676E-1	5.265E+0	1.307E+1
-2.692E-1	5.233E+0	1.330E+1
-2.676E-1	5.278E+0	1.310E+1
-2.660E-1	5.171E+0	1.307E+1
-2.676E-1	5.246E+0	1.326E+1
-2.692E-1	5.268E+0	1.315E+1
-2.692E-1	5.158E+0	1.326E+1
-2.676E-1	5.203E+0	1.308E+1
-2.643E-1	5.142E+0	1.316E+1
-2.692E-1	5.229E+0	1.318E+1
-2.692E-1	5.148E+0	1.308E+1
-2.660E-1	5.190E+0	1.317E+1
-2.676E-1	5.187E+0	1.298E+1
-2.660E-1	5.203E+0	1.316E+1
-2.660E-1	5.226E+0	1.302E+1
-2.660E-1	5.164E+0	1.313E+1
-2.708E-1	5.190E+0	1.296E+1
-2.692E-1	5.210E+0	1.306E+1
-2.692E-1	5.210E+0	1.311E+1
-2.643E-1	5.148E+0	1.315E+1
-2.643E-1	5.190E+0	1.313E+1
-2.708E-1	5.197E+0	1.316E+1
-2.676E-1	5.135E+0	1.321E+1
-2.676E-1	5.164E+0	1.317E+1
-2.692E-1	5.171E+0	1.330E+1
-2.692E-1	5.233E+0	1.312E+1
-2.725E-1	5.161E+0	1.321E+1
-2.708E-1	5.294E+0	1.318E+1
-2.676E-1	5.236E+0	1.325E+1
-2.660E-1	5.135E+0	1.322E+1
-2.692E-1	5.171E+0	1.307E+1
-2.660E-1	5.210E+0	1.328E+1
-2.660E-1	5.148E+0	1.323E+1
-2.708E-1	5.255E+0	1.323E+1
-2.692E-1	5.213E+0	1.314E+1
-2.660E-1	5.171E+0	1.313E+1
-2.660E-1	5.213E+0	1.323E+1
-2.692E-1	5.145E+0	1.317E+1
-2.708E-1	5.061E+0	1.318E+1
-2.692E-1	5.220E+0	1.305E+1
-2.660E-1	5.168E+0	1.316E+1
-2.660E-1	5.177E+0	1.326E+1
-2.692E-1	5.200E+0	1.313E+1
-2.676E-1	5.174E+0	1.328E+1
-2.660E-1	5.323E+0	1.314E+1
-2.692E-1	5.187E+0	1.321E+1
-2.708E-1	5.109E+0	1.307E+1
-2.692E-1	5.126E+0	1.313E+1
-2.676E-1	5.184E+0	1.319E+1
-2.676E-1	5.174E+0	1.314E+1
-2.692E-1	5.210E+0	1.314E+1
-2.660E-1	5.151E+0	1.310E+1
-2.692E-1	5.200E+0	1.318E+1
-2.676E-1	5.310E+0	1.300E+1
-2.708E-1	5.229E+0	1.304E+1
-2.660E-1	5.171E+0	1.320E+1
-2.676E-1	5.213E+0	1.305E+1
-2.708E-1	5.174E+0	1.326E+1
-2.692E-1	5.246E+0	1.322E+1
-2.676E-1	5.187E+0	1.306E+1
-2.676E-1	5.197E+0	1.328E+1
-2.676E-1	5.177E+0	1.307E+1
-2.708E-1	5.207E+0	1.317E+1
-2.676E-1	5.171E+0	1.321E+1
-2.643E-1	5.181E+0	1.314E+1
-2.708E-1	5.207E+0	1.322E+1
-2.708E-1	5.174E+0	1.321E+1
-2.660E-1	5.148E+0	1.310E+1
-2.660E-1	5.184E+0	1.318E+1
-2.692E-1	5.223E+0	1.322E+1
-2.708E-1	5.187E+0	1.320E+1
-2.692E-1	5.223E+0	1.302E+1
-2.627E-1	5.151E+0	1.318E+1
-2.692E-1	5.200E+0	1.310E+1
-2.692E-1	5.255E+0	1.299E+1
-2.643E-1	5.158E+0	1.301E+1
-2.676E-1	5.226E+0	1.311E+1
-2.692E-1	5.164E+0	1.301E+1
-2.692E-1	5.275E+0	1.318E+1
-2.676E-1	5.145E+0	1.318E+1
-2.660E-1	5.181E+0	1.311E+1
-2.692E-1	5.216E+0	1.312E+1
-2.708E-1	5.233E+0	1.312E+1
-2.708E-1	5.246E+0	1.324E+1
-2.660E-1	5.177E+0	1.305E+1
-2.676E-1	5.259E+0	1.308E+1
-2.692E-1	5.151E+0	1.307E+1
-2.676E-1	5.158E+0	1.305E+1
-2.660E-1	5.197E+0	1.321E+1
-2.725E-1	5.181E+0	1.313E+1
-2.708E-1	5.161E+0	1.320E+1
-2.692E-1	5.087E+0	1.318E+1
-2.692E-1	5.151E+0	1.316E+1
-2.692E-1	5.148E+0	1.324E+1
-2.676E-1	5.236E+0	1.310E+1
-2.643E-1	5.252E+0	1.320E+1
-2.676E-1	5.252E+0	1.304E+1
-2.708E-1	5.138E+0	1.312E+1
-2.708E-1	5.320E+0	1.306E+1
-2.708E-1	5.168E+0	1.321E+1
-2.660E-1	5.174E+0	1.318E+1
-2.692E-1	5.194E+0	1.322E+1
-2.692E-1	5.168E+0	1.303E+1
-2.676E-1	5.203E+0	1.317E+1
-2.708E-1	5.164E+0	1.298E+1
-2.692E-1	5.200E+0	1.311E+1
-2.725E-1	5.239E+0	1.307E+1
-2.676E-1	5.203E+0	1.316E+1
-2.692E-1	5.259E+0	1.322E+1
-2.708E-1	5.155E+0	1.306E+1
-2.708E-1	5.239E+0	1.317E+1
-2.676E-1	5.025E+0	1.317E+1
-2.660E-1	5.259E+0	1.310E+1
-2.708E-1	5.116E+0	1.340E+1
-2.676E-1	5.096E+0	1.295E+1
-2.676E-1	5.096E+0	1.317E+1
-2.676E-1	5.252E+0	1.312E+1
-2.708E-1	5.213E+0	1.303E+1
-2.708E-1	5.135E+0	1.308E+1
-2.692E-1	5.113E+0	1.297E+1
-2.692E-1	5.226E+0	1.311E+1
-2.692E-1	5.278E+0	1.305E+1
-2.725E-1	5.281E+0	1.303E+1
-2.692E-1	5.194E+0	1.306E+1
-2.692E-1	5.181E+0	1.324E+1
-2.741E-1	5.142E+0	1.333E+1
-2.708E-1	5.184E+0	1.310E+1
-2.692E-1	5.113E+0	1.304E+1
-2.676E-1	5.194E+0	1.307E+1
-2.725E-1	5.113E+0	1.303E+1
-2.708E-1	5.210E+0	1.329E+1
-2.660E-1	5.161E+0	1.329E+1
-2.676E-1	5.119E+0	1.314E+1
-2.708E-1	5.161E+0	1.325E+1
-2.708E-1	5.216E+0	1.318E+1
-2.660E-1	5.083E+0	1.311E+1
-2.676E-1	5.203E+0	1.319E+1
-2.676E-1	5.116E+0	1.311E+1
-2.725E-1	5.177E+0	1.298E+1
-2.692E-1	5.168E+0	1.314E+1
-2.676E-1	5.181E+0	1.327E+1
-2.708E-1	5.126E+0	1.316E+1
-2.676E-1	5.119E+0	1.307E+1
-2.643E-1	5.216E+0	1.313E+1
-2.676E-1	5.362E+0	1.326E+1
-2.692E-1	5.220E+0	1.326E+1
-2.676E-1	5.132E+0	1.315E+1
-2.676E-1	5.213E+0	1.302E+1
-2.692E-1	5.174E+0	1.314E+1
-2.692E-1	5.155E+0	1.295E+1
-2.708E-1	5.278E+0	1.310E+1
-2.692E-1	5.155E+0	1.314E+1
-2.676E-1	5.151E+0	1.316E+1
-2.692E-1	5.171E+0	1.310E+1
-2.692E-1	5.164E+0	1.300E+1
-2.676E-1	5.113E+0	1.315E+1
-2.692E-1	5.158E+0	1.318E+1
-2.708E-1	5.233E+0	1.324E+1
-2.692E-1	5.174E+0	1.320E+1
-2.676E-1	5.200E+0	1.310E+1
-2.676E-1	5.216E+0	1.313E+1
-2.708E-1	5.190E+0	1.319E+1
-2.692E-1	5.200E+0	1.320E+1
-2.660E-1	5.194E+0	1.319E+1
-2.676E-1	5.122E+0	1.311E+1
-2.692E-1	5.229E+0	1.318E+1
-2.708E-1	5.207E+0	1.320E+1
-2.660E-1	5.181E+0	1.328E+1
-2.692E-1	5.197E+0	1.313E+1
-2.708E-1	5.226E+0	1.323E+1
-2.692E-1	5.190E+0	1.315E+1
-2.643E-1	5.190E+0	1.322E+1
-2.660E-1	5.200E+0	1.311E+1
-2.692E-1	5.220E+0	1.314E+1
-2.708E-1	5.168E+0	1.317E+1
-2.676E-1	5.090E+0	1.298E+1
-2.692E-1	5.239E+0	1.327E+1
-2.708E-1	5.187E+0	1.329E+1
-2.692E-1	5.216E+0	1.327E+1
-2.676E-1	5.207E+0	1.301E+1
-2.692E-1	5.087E+0	1.333E+1
-2.676E-1	5.236E+0	1.318E+1
-2.725E-1	5.190E+0	1.308E+1
-2.660E-1	5.135E+0	1.324E+1
-2.676E-1	5.239E+0	1.322E+1
-2.676E-1	5.262E+0	1.323E+1
-2.643E-1	5.330E+0	1.317E+1
-2.676E-1	5.252E+0	1.317E+1
-2.627E-1	5.181E+0	1.310E+1
-2.708E-1	5.145E+0	1.314E+1
-2.741E-1	5.236E+0	1.302E+1
-2.676E-1	5.203E+0	1.307E+1
-2.692E-1	5.181E+0	1.305E+1
-2.692E-1	5.135E+0	1.311E+1
-2.708E-1	5.203E+0	1.311E+1
-2.692E-1	5.054E+0	1.327E+1
-2.708E-1	5.213E+0	1.302E+1
-2.708E-1	5.177E+0	1.292E+1
-2.725E-1	5.223E+0	1.315E+1
-2.676E-1	5.181E+0	1.294E+1
-2.708E-1	5.103E+0	1.318E+1
-2.676E-1	5.207E+0	1.308E+1
-2.708E-1	5.171E+0	1.311E+1
-2.708E-1	5.233E+0	1.308E+1
-2.692E-1	5.171E+0	1.322E+1
-2.692E-1	5.194E+0	1.316E+1
-2.692E-1	5.151E+0	1.319E+1
-2.660E-1	5.177E+0	1.317E+1
-2.692E-1	5.288E+0	1.313E+1
-2.692E-1	5.100E+0	1.318E+1
-2.692E-1	5.197E+0	1.311E+1
-2.708E-1	5.070E+0	1.299E+1
-2.660E-1	5.239E+0	1.313E+1
-2.692E-1	5.242E+0	1.311E+1
-2.708E-1	5.135E+0	1.317E+1
-2.660E-1	5.223E+0	1.315E+1
-2.660E-1	5.161E+0	1.318E+1
-2.708E-1	5.236E+0	1.313E+1
-2.725E-1	5.220E+0	1.310E+1
-2.692E-1	5.194E+0	1.290E+1
-2.692E-1	5.239E+0	1.312E+1
-2.676E-1	5.210E+0	1.324E+1
-2.725E-1	5.119E+0	1.320E+1
-2.643E-1	5.181E+0	1.312E+1
-2.692E-1	5.090E+0	1.311E+1
-2.708E-1	5.194E+0	1.303E+1
-2.708E-1	5.275E+0	1.319E+1
-2.692E-1	5.168E+0	1.316E+1
-2.660E-1	5.116E+0	1.318E+1
-2.708E-1	5.151E+0	1.314E+1
-2.708E-1	5.177E+0	1.322E+1
-2.708E-1	5.113E+0	1.309E+1
-2.660E-1	5.220E+0	1.320E+1
-2.692E-1	5.090E+0	1.306E+1
-2.708E-1	5.190E+0	1.319E+1
-2.676E-1	5.138E+0	1.299E+1
-2.676E-1	5.190E+0	1.320E+1
-2.708E-1	5.138E+0	1.321E+1
-2.676E-1	5.151E+0	1.310E+1
-2.676E-1	5.213E+0	1.315E+1
-2.676E-1	5.265E+0	1.319E+1
-2.708E-1	5.168E+0	1.303E+1
-2.692E-1	5.158E+0	1.318E+1
-2.692E-1	5.190E+0	1.326E+1
-2.660E-1	5.226E+0	1.314E+1
-2.692E-1	5.268E+0	1.313E+1
-2.692E-1	5.057E+0	1.303E+1
-2.676E-1	5.113E+0	1.313E+1
-2.692E-1	5.148E+0	1.322E+1
-2.708E-1	5.229E+0	1.316E+1
-2.708E-1	5.216E+0	1.306E+1
-2.676E-1	5.239E+0	1.308E+1
-2.660E-1	5.054E+0	1.315E+1
-2.708E-1	5.262E+0	1.311E+1
-2.676E-1	5.135E+0	1.317E+1
-2.692E-1	5.223E+0	1.333E+1
-2.692E-1	5.194E+0	1.320E+1
-2.708E-1	5.113E+0	1.312E+1
-2.708E-1	5.239E+0	1.313E+1
-2.676E-1	5.281E+0	1.322E+1
-2.660E-1	5.194E+0	1.316E+1
-2.725E-1	5.174E+0	1.330E+1
-2.692E-1	5.317E+0	1.325E+1
-2.660E-1	5.226E+0	1.327E+1
-2.643E-1	5.278E+0	1.313E+1
-2.708E-1	5.113E+0	1.311E+1
-2.708E-1	5.194E+0	1.313E+1
-2.676E-1	5.262E+0	1.325E+1
-2.692E-1	5.151E+0	1.317E+1
-2.692E-1	5.132E+0	1.302E+1
-2.692E-1	5.093E+0	1.318E+1
-2.676E-1	5.126E+0	1.318E+1
-2.660E-1	5.161E+0	1.322E+1
-2.708E-1	5.148E+0	1.306E+1
-2.676E-1	5.181E+0	1.301E+1
-2.692E-1	5.207E+0	1.311E+1
-2.692E-1	5.242E+0	1.305E+1
-2.692E-1	5.207E+0	1.293E+1
-2.708E-1	5.151E+0	1.301E+1
-2.708E-1	5.220E+0	1.316E+1
-2.660E-1	5.207E+0	1.320E+1
-2.725E-1	5.106E+0	1.308E+1
-2.725E-1	5.145E+0	1.307E+1
-2.676E-1	5.210E+0	1.309E+1
-2.676E-1	5.207E+0	1.315E+1
-2.676E-1	5.161E+0	1.321E+1
-2.708E-1	5.106E+0	1.304E+1
-2.676E-1	5.184E+0	1.309E+1
-2.708E-1	5.142E+0	1.316E+1
-2.708E-1	5.233E+0	1.318E+1
-2.708E-1	5.142E+0	1.316E+1
-2.692E-1	5.100E+0	1.300E+1
-2.660E-1	5.190E+0	1.318E+1
-2.708E-1	5.187E+0	1.321E+1
-2.708E-1	5.177E+0	1.308E+1
-2.676E-1	5.200E+0	1.313E+1
-2.660E-1	5.145E+0	1.312E+1
-2.692E-1	5.087E+0	1.316E+1
-2.676E-1	5.239E+0	1.316E+1
-2.692E-1	5.135E+0	1.320E+1
-2.692E-1	5.236E+0	1.312E+1
-2.692E-1	5.304E+0	1.300E+1
-2.725E-1	5.132E+0	1.312E+1
-2.676E-1	5.190E+0	1.314E+1
-2.692E-1	5.087E+0	1.306E+1
-2.708E-1	5.164E+0	1.305E+1
-2.708E-1	5.246E+0	1.308E+1
-2.676E-1	5.207E+0	1.305E+1
-2.676E-1	5.158E+0	1.334E+1
-2.708E-1	5.207E+0	1.304E+1
-2.692E-1	5.259E+0	1.317E+1
-2.692E-1	5.210E+0	1.306E+1
-2.660E-1	5.164E+0	1.307E+1
-2.692E-1	5.148E+0	1.301E+1
-2.708E-1	5.184E+0	1.307E+1
-2.676E-1	5.210E+0	1.307E+1
-2.692E-1	5.148E+0	1.311E+1
-2.708E-1	5.220E+0	1.319E+1
-2.725E-1	5.109E+0	1.302E+1
-2.692E-1	5.200E+0	1.314E+1
-2.676E-1	5.233E+0	1.310E+1
-2.708E-1	5.155E+0	1.304E+1
-2.725E-1	5.262E+0	1.314E+1
-2.660E-1	5.194E+0	1.299E+1
-2.676E-1	5.181E+0	1.311E+1
-2.725E-1	5.246E+0	1.311E+1
-2.708E-1	5.119E+0	1.316E+1
-2.660E-1	5.168E+0	1.323E+1
-2.676E-1	5.190E+0	1.321E+1
-2.692E-1	5.142E+0	1.311E+1
-2.725E-1	5.138E+0	1.313E+1
-2.643E-1	5.151E+0	1.316E+1
-2.708E-1	5.210E+0	1.299E+1
-2.725E-1	5.116E+0	1.307E+1
-2.725E-1	5.216E+0	1.323E+1
-2.708E-1	5.184E+0	1.335E+1
-2.676E-1	5.151E+0	1.318E+1
-2.725E-1	5.177E+0	1.308E+1
-2.725E-1	5.171E+0	1.300E+1
-2.692E-1	5.171E+0	1.314E+1
-2.660E-1	5.268E+0	1.314E+1
-2.708E-1	5.210E+0	1.313E+1
-2.692E-1	5.077E+0	1.316E+1
-2.692E-1	5.190E+0	1.326E+1
-2.692E-1	5.242E+0	1.303E+1
-2.725E-1	5.252E+0	1.302E+1
-2.708E-1	5.229E+0	1.303E+1
-2.676E-1	5.197E+0	1.305E+1
-2.708E-1	5.184E+0	1.320E+1
-2.725E-1	5.239E+0	1.310E+1
-2.725E-1	5.229E+0	1.289E+1
-2.676E-1	5.242E+0	1.312E+1
-2.676E-1	5.100E+0	1.317E+1
-2.708E-1	5.246E+0	1.312E+1
-2.676E-1	5.213E+0	1.312E+1
-2.692E-1	5.197E+0	1.303E+1
-2.692E-1	5.216E+0	1.298E+1
-2.692E-1	5.171E+0	1.315E+1
-2.725E-1	5.129E+0	1.315E+1
-2.708E-1	5.246E+0	1.312E+1
-2.708E-1	5.171E+0	1.313E+1
-2.692E-1	5.132E+0	1.310E+1
-2.725E-1	5.155E+0	1.303E+1
-2.692E-1	5.135E+0	1.302E+1
-2.660E-1	5.151E+0	1.314E+1
-2.725E-1	5.106E+0	1.300E+1
-2.708E-1	5.197E+0	1.310E+1
-2.725E-1	5.158E+0	1.312E+1
-2.708E-1	5.190E+0	1.301E+1
-2.725E-1	5.226E+0	1.324E+1
-2.708E-1	5.233E+0	1.306E+1
-2.692E-1	5.226E+0	1.306E+1
-2.676E-1	5.151E+0	1.297E+1
-2.708E-1	5.213E+0	1.305E+1
-2.725E-1	5.080E+0	1.315E+1
-2.692E-1	5.246E+0	1.299E+1
-2.660E-1	5.142E+0	1.306E+1
-2.676E-1	5.171E+0	1.299E+1
-2.708E-1	5.126E+0	1.306E+1
-2.692E-1	5.223E+0	1.319E+1
-2.692E-1	5.174E+0	1.311E+1
-2.789E-1	5.142E+0	1.300E+1
-2.660E-1	5.233E+0	1.315E+1
-2.676E-1	5.200E+0	1.297E+1
-2.692E-1	5.200E+0	1.324E+1
-2.692E-1	5.106E+0	1.325E+1
-2.741E-1	5.207E+0	1.308E+1
-2.676E-1	5.203E+0	1.310E+1
-2.692E-1	5.087E+0	1.307E+1
-2.725E-1	5.207E+0	1.314E+1
-2.708E-1	5.132E+0	1.308E+1
-2.676E-1	5.116E+0	1.303E+1
-2.676E-1	5.168E+0	1.323E+1
-2.692E-1	5.226E+0	1.317E+1
-2.692E-1	5.265E+0	1.308E+1
-2.692E-1	5.213E+0	1.319E+1
-2.708E-1	5.070E+0	1.312E+1
-2.708E-1	5.177E+0	1.314E+1
-2.708E-1	5.236E+0	1.306E+1
-2.708E-1	5.249E+0	1.312E+1
-2.692E-1	5.164E+0	1.308E+1
-2.692E-1	5.187E+0	1.316E+1
-2.725E-1	5.301E+0	1.307E+1
-2.692E-1	5.203E+0	1.321E+1
-2.660E-1	5.122E+0	1.313E+1
-2.708E-1	5.207E+0	1.326E+1
-2.708E-1	5.226E+0	1.303E+1
-2.676E-1	5.132E+0	1.307E+1
-2.676E-1	5.129E+0	1.300E+1
-2.692E-1	5.213E+0	1.296E+1
-2.708E-1	5.210E+0	1.294E+1
-2.708E-1	5.161E+0	1.306E+1
-2.708E-1	5.096E+0	1.305E+1
-2.708E-1	5.148E+0	1.316E+1
-2.725E-1	5.190E+0	1.313E+1
-2.692E-1	5.116E+0	1.312E+1
-2.708E-1	5.190E+0	1.315E+1
-2.708E-1	5.151E+0	1.307E+1
-2.676E-1	5.213E+0	1.303E+1
-2.692E-1	5.223E+0	1.315E+1
-2.692E-1	5.116E+0	1.308E+1
-2.725E-1	5.113E+0	1.317E+1
-2.741E-1	5.100E+0	1.297E+1
-2.692E-1	5.113E+0	1.311E+1
-2.660E-1	5.207E+0	1.300E+1
-2.708E-1	5.161E+0	1.302E+1
-2.692E-1	5.213E+0	1.301E+1
-2.676E-1	5.161E+0	1.314E+1
-2.660E-1	5.190E+0	1.308E+1
-2.725E-1	5.138E+0	1.306E+1
-2.708E-1	5.057E+0	1.311E+1
-2.708E-1	5.109E+0	1.311E+1
-2.692E-1	5.161E+0	1.315E+1
-2.676E-1	5.119E+0	1.326E+1
-2.692E-1	5.262E+0	1.316E+1
-2.676E-1	5.190E+0	1.298E+1
-2.708E-1	5.226E+0	1.308E+1
-2.725E-1	5.177E+0	1.312E+1
-2.725E-1	5.184E+0	1.298E+1
-2.660E-1	5.151E+0	1.302E+1
-2.708E-1	5.252E+0	1.310E+1
-2.741E-1	5.246E+0	1.308E+1
-2.725E-1	5.216E+0	1.282E+1
-2.692E-1	5.135E+0	1.313E+1
-2.676E-1	5.213E+0	1.313E+1
-2.741E-1	5.070E+0	1.315E+1
-2.741E-1	5.207E+0	1.309E+1
-2.643E-1	5.194E+0	1.304E+1
-2.676E-1	5.194E+0	1.325E+1
-2.708E-1	5.122E+0	1.314E+1
-2.725E-1	5.171E+0	1.311E+1
-2.692E-1	5.151E+0	1.326E+1
-2.676E-1	5.164E+0	1.318E+1
-2.708E-1	5.187E+0	1.308E+1
-2.725E-1	5.249E+0	1.308E+1
-2.708E-1	5.109E+0	1.302E+1
-2.708E-1	5.158E+0	1.325E+1
-2.725E-1	5.054E+0	1.315E+1
-2.725E-1	5.126E+0	1.304E+1
-2.708E-1	5.113E+0	1.296E+1
-2.692E-1	5.142E+0	1.314E+1
-2.725E-1	5.142E+0	1.303E+1
-2.725E-1	5.119E+0	1.301E+1
-2.692E-1	5.119E+0	1.302E+1
-2.692E-1	5.093E+0	1.310E+1
-2.725E-1	5.216E+0	1.312E+1
-2.725E-1	5.119E+0	1.297E+1
-2.692E-1	5.164E+0	1.302E+1
-2.676E-1	5.145E+0	1.301E+1
-2.725E-1	5.197E+0	1.317E+1
-2.708E-1	5.138E+0	1.319E+1
-2.708E-1	5.216E+0	1.307E+1
-2.676E-1	5.151E+0	1.320E+1
-2.708E-1	5.197E+0	1.320E+1
-2.725E-1	5.148E+0	1.309E+1
-2.708E-1	5.138E+0	1.302E+1
-2.708E-1	5.207E+0	1.310E+1
-2.708E-1	5.236E+0	1.310E+1
-2.725E-1	5.262E+0	1.312E+1
-2.692E-1	5.220E+0	1.292E+1
-2.725E-1	5.226E+0	1.312E+1
-2.708E-1	5.106E+0	1.322E+1
-2.708E-1	5.145E+0	1.309E+1
-2.692E-1	5.132E+0	1.317E+1
-2.692E-1	5.171E+0	1.326E+1
-2.708E-1	5.233E+0	1.304E+1
-2.708E-1	5.161E+0	1.309E+1
-2.708E-1	5.168E+0	1.320E+1
-2.692E-1	5.126E+0	1.314E+1
-2.692E-1	5.096E+0	1.314E+1
-2.725E-1	5.268E+0	1.295E+1
-2.676E-1	5.158E+0	1.312E+1
-2.692E-1	5.220E+0	1.321E+1
-2.741E-1	5.181E+0	1.312E+1
-2.741E-1	5.213E+0	1.310E+1
-2.692E-1	5.174E+0	1.287E+1
-2.708E-1	5.177E+0	1.296E+1
-2.708E-1	5.054E+0	1.306E+1
-2.725E-1	5.203E+0	1.307E+1
-2.708E-1	5.226E+0	1.311E+1
-2.692E-1	5.161E+0	1.310E+1
-2.741E-1	5.044E+0	1.314E+1
-2.692E-1	5.145E+0	1.305E+1
-2.692E-1	5.220E+0	1.306E+1
-2.676E-1	5.083E+0	1.301E+1
-2.725E-1	5.210E+0	1.315E+1
-2.725E-1	5.177E+0	1.313E+1
-2.676E-1	5.145E+0	1.305E+1
-2.708E-1	5.181E+0	1.301E+1
-2.692E-1	5.171E+0	1.299E+1
-2.741E-1	5.168E+0	1.307E+1
-2.708E-1	5.197E+0	1.307E+1
-2.692E-1	5.194E+0	1.311E+1
-2.692E-1	5.200E+0	1.309E+1
-2.708E-1	5.161E+0	1.291E+1
-2.660E-1	5.113E+0	1.302E+1
-2.660E-1	5.161E+0	1.301E+1
-2.725E-1	5.106E+0	1.312E+1
-2.725E-1	5.074E+0	1.319E+1
-2.660E-1	5.226E+0	1.305E+1
-2.692E-1	5.142E+0	1.313E+1
-2.692E-1	5.229E+0	1.306E+1
-2.692E-1	5.126E+0	1.313E+1
-2.676E-1	5.187E+0	1.309E+1
-2.692E-1	5.129E+0	1.297E+1
-2.725E-1	5.155E+0	1.301E+1
-2.725E-1	5.174E+0	1.306E+1
-2.692E-1	5.203E+0	1.291E+1
-2.725E-1	5.194E+0	1.312E+1
-2.692E-1	5.174E+0	1.316E+1
-2.725E-1	5.151E+0	1.305E+1
-2.708E-1	5.067E+0	1.324E+1
-2.708E-1	5.151E+0	1.303E+1
-2.741E-1	5.229E+0	1.319E+1
-2.725E-1	5.132E+0	1.293E+1
-2.708E-1	5.181E+0	1.320E+1
-2.692E-1	5.129E+0	1.313E+1
-2.692E-1	5.184E+0	1.311E+1
-2.708E-1	5.126E+0	1.310E+1
-2.692E-1	5.151E+0	1.292E+1
-2.692E-1	5.126E+0	1.319E+1
-2.741E-1	5.203E+0	1.301E+1
-2.725E-1	5.181E+0	1.296E+1
-2.692E-1	5.194E+0	1.310E+1
-2.676E-1	5.138E+0	1.292E+1
-2.692E-1	5.233E+0	1.299E+1
-2.725E-1	5.223E+0	1.303E+1
-2.708E-1	5.184E+0	1.294E+1
-2.708E-1	5.203E+0	1.305E+1
-2.741E-1	5.213E+0	1.310E+1
-2.692E-1	5.109E+0	1.304E+1
-2.692E-1	5.113E+0	1.312E+1
-2.692E-1	5.174E+0	1.308E+1
-2.741E-1	5.135E+0	1.289E+1
-2.708E-1	5.155E+0	1.291E+1
-2.708E-1	5.236E+0	1.306E+1
-2.676E-1	5.164E+0	1.303E+1
-2.708E-1	5.164E+0	1.317E+1
-2.757E-1	5.122E+0	1.302E+1
-2.676E-1	5.074E+0	1.314E+1
-2.708E-1	5.174E+0	1.292E+1
-2.725E-1	5.207E+0	1.308E+1
-2.725E-1	5.135E+0	1.321E+1
-2.708E-1	5.129E+0	1.313E+1
-2.676E-1	5.126E+0	1.300E+1
-2.725E-1	5.155E+0	1.303E+1
-2.725E-1	5.278E+0	1.301E+1
-2.676E-1	5.132E+0	1.302E+1
-2.692E-1	5.171E+0	1.312E+1
-2.692E-1	5.074E+0	1.309E+1
-2.757E-1	5.142E+0	1.318E+1
-2.692E-1	5.181E+0	1.308E+1
-2.676E-1	5.161E+0	1.303E+1
-2.708E-1	5.151E+0	1.300E+1
-2.708E-1	5.161E+0	1.290E+1
-2.741E-1	5.216E+0	1.294E+1
-2.676E-1	5.158E+0	1.300E+1
-2.708E-1	5.048E+0	1.291E+1
-2.725E-1	5.087E+0	1.302E+1
-2.692E-1	5.119E+0	1.304E+1
-2.676E-1	5.132E+0	1.324E+1
-2.708E-1	5.171E+0	1.310E+1
-2.757E-1	5.106E+0	1.319E+1
-2.692E-1	5.187E+0	1.308E+1
-2.692E-1	5.116E+0	1.317E+1
-2.708E-1	5.181E+0	1.309E+1
-2.692E-1	5.187E+0	1.318E+1
-2.708E-1	5.142E+0	1.293E+1
-2.676E-1	5.100E+0	1.306E+1
-2.725E-1	5.207E+0	1.321E+1
-2.692E-1	5.174E+0	1.309E+1
-2.708E-1	5.135E+0	1.311E+1
-2.692E-1	5.116E+0	1.305E+1
-2.708E-1	5.138E+0	1.305E+1
-2.757E-1	5.142E+0	1.303E+1
-2.708E-1	5.216E+0	1.318E+1
-2.692E-1	5.155E+0	1.303E+1
-2.708E-1	5.200E+0	1.314E+1
-2.692E-1	5.155E+0	1.311E+1
-2.725E-1	5.236E+0	1.316E+1
-2.708E-1	5.100E+0	1.302E+1
-2.708E-1	5.122E+0	1.310E+1
-2.725E-1	5.203E+0	1.300E+1
-2.692E-1	5.265E+0	1.310E+1
-2.708E-1	5.126E+0	1.304E+1
-2.757E-1	5.142E+0	1.311E+1
-2.708E-1	5.151E+0	1.313E+1
-2.725E-1	5.220E+0	1.304E+1
-2.692E-1	5.168E+0	1.306E+1
-2.725E-1	5.177E+0	1.310E+1
-2.741E-1	5.164E+0	1.309E+1
-2.725E-1	5.129E+0	1.306E+1
-2.676E-1	5.171E+0	1.307E+1
-2.725E-1	5.220E+0	1.302E+1
-2.708E-1	5.213E+0	1.308E+1
-2.708E-1	5.187E+0	1.302E+1
-2.725E-1	5.138E+0	1.303E+1
-2.725E-1	5.109E+0	1.304E+1
-2.741E-1	5.252E+0	1.317E+1
-2.676E-1	5.174E+0	1.302E+1
-2.676E-1	5.070E+0	1.289E+1
-2.741E-1	5.207E+0	1.321E+1
-2.708E-1	5.177E+0	1.309E+1
-2.725E-1	5.077E+0	1.313E+1
-2.692E-1	5.161E+0	1.318E+1
-2.676E-1	5.213E+0	1.313E+1
-2.741E-1	5.158E+0	1.305E+1
-2.692E-1	5.200E+0	1.305E+1
-2.708E-1	5.197E+0	1.311E+1
-2.725E-1	5.145E+0	1.312E+1
-2.725E-1	5.226E+0	1.310E+1
-2.708E-1	5.109E+0	1.313E+1
-2.692E-1	5.119E+0	1.310E+1
-2.725E-1	5.171E+0	1.314E+1
-2.725E-1	5.155E+0	1.306E+1
-2.725E-1	5.194E+0	1.312E+1
-2.692E-1	5.174E+0	1.301E+1
-2.725E-1	5.177E+0	1.305E+1
-2.708E-1	5.291E+0	1.304E+1
-2.708E-1	5.103E+0	1.304E+1
-2.708E-1	5.168E+0	1.308E+1
-2.725E-1	5.174E+0	1.321E+1
-2.725E-1	5.226E+0	1.301E+1
-2.676E-1	5.142E+0	1.307E+1
-2.660E-1	5.200E+0	1.298E+1
-2.725E-1	5.122E+0	1.308E+1
-2.725E-1	5.155E+0	1.312E+1
-2.708E-1	5.161E+0	1.308E+1
-2.708E-1	5.187E+0	1.305E+1
-2.725E-1	5.194E+0	1.304E+1
-2.708E-1	5.106E+0	1.292E+1
-2.692E-1	5.171E+0	1.297E+1
-2.708E-1	5.142E+0	1.301E+1
-2.725E-1	5.220E+0	1.302E+1
-2.708E-1	5.090E+0	1.300E+1
-2.692E-1	5.142E+0	1.313E+1
-2.708E-1	5.090E+0	1.297E+1
-2.757E-1	5.145E+0	1.298E+1
-2.725E-1	5.138E+0	1.296E+1
-2.708E-1	5.113E+0	1.302E+1
-2.708E-1	5.164E+0	1.306E+1
-2.725E-1	5.145E+0	1.301E+1
-2.708E-1	5.116E+0	1.295E+1
-2.725E-1	5.096E+0	1.293E+1
-2.692E-1	5.057E+0	1.300E+1
-2.708E-1	5.242E+0	1.317E+1
-2.741E-1	5.132E+0	1.306E+1
-2.692E-1	5.148E+0	1.319E+1
-2.708E-1	5.164E+0	1.296E+1
-2.708E-1	5.148E+0	1.320E+1
-2.708E-1	5.177E+0	1.313E+1
-2.708E-1	5.158E+0	1.304E+1
-2.692E-1	5.119E+0	1.301E+1
-2.725E-1	5.135E+0	1.293E+1
-2.725E-1	5.174E+0	1.291E+1
-2.708E-1	5.087E+0	1.297E+1
-2.692E-1	5.171E+0	1.313E+1
-2.725E-1	5.132E+0	1.306E+1
-2.741E-1	5.090E+0	1.305E+1
-2.692E-1	5.113E+0	1.310E+1
-2.708E-1	5.126E+0	1.309E+1
-2.741E-1	5.083E+0	1.307E+1
-2.725E-1	5.223E+0	1.300E+1
-2.660E-1	5.187E+0	1.303E+1
-2.708E-1	5.113E+0	1.283E+1
-2.725E-1	5.119E+0	1.307E+1
-2.708E-1	5.223E+0	1.297E+1
-2.708E-1	5.203E+0	1.310E+1
-2.692E-1	5.171E+0	1.318E+1
-2.708E-1	5.126E+0	1.300E+1
-2.741E-1	5.132E+0	1.305E+1
-2.708E-1	5.161E+0	1.297E+1
-2.725E-1	5.252E+0	1.292E+1
-2.725E-1	5.132E+0	1.300E+1
-2.757E-1	5.109E+0	1.304E+1
-2.708E-1	5.207E+0	1.313E+1
-2.708E-1	5.168E+0	1.314E+1
-2.725E-1	5.197E+0	1.295E+1
-2.692E-1	5.145E+0	1.304E+1
-2.708E-1	5.126E+0	1.315E+1
-2.708E-1	5.158E+0	1.290E+1
-2.692E-1	5.171E+0	1.299E+1
-2.741E-1	5.197E+0	1.297E+1
-2.692E-1	5.132E+0	1.305E+1
-2.692E-1	5.158E+0	1.317E+1
-2.741E-1	5.155E+0	1.298E+1
-2.741E-1	5.184E+0	1.308E+1
-2.676E-1	5.200E+0	1.309E+1
-2.725E-1	5.220E+0	1.309E+1
-2.708E-1	5.161E+0	1.298E+1
-2.725E-1	5.177E+0	1.315E+1
-2.692E-1	5.126E+0	1.309E+1
-2.676E-1	5.158E+0	1.305E+1
-2.708E-1	5.200E+0	1.312E+1
-2.741E-1	5.200E+0	1.304E+1
-2.725E-1	5.168E+0	1.297E+1
-2.676E-1	5.197E+0	1.313E+1
-2.741E-1	5.177E+0	1.307E+1
-2.741E-1	5.168E+0	1.302E+1
-2.692E-1	5.190E+0	1.305E+1
-2.708E-1	5.116E+0	1.301E+1
-2.741E-1	5.216E+0	1.302E+1
-2.725E-1	5.109E+0	1.289E+1
-2.692E-1	5.252E+0	1.303E+1
-2.708E-1	5.148E+0	1.295E+1
-2.725E-1	5.155E+0	1.304E+1
-2.741E-1	5.190E+0	1.299E+1
-2.708E-1	5.038E+0	1.312E+1
-2.692E-1	5.275E+0	1.300E+1
-2.708E-1	5.129E+0	1.298E+1
-2.757E-1	5.106E+0	1.303E+1
-2.676E-1	5.051E+0	1.298E+1
-2.676E-1	5.177E+0	1.304E+1
-2.708E-1	5.168E+0	1.309E+1
-2.708E-1	5.067E+0	1.302E+1
-2.676E-1	5.145E+0	1.295E+1
-2.708E-1	5.100E+0	1.298E+1
-2.708E-1	5.213E+0	1.317E+1
-2.741E-1	5.223E+0	1.318E+1
-2.660E-1	5.210E+0	1.286E+1
-2.676E-1	5.177E+0	1.307E+1
-2.741E-1	5.226E+0	1.311E+1
-2.708E-1	5.138E+0	1.304E+1
-2.708E-1	5.070E+0	1.303E+1
-2.692E-1	5.184E+0	1.304E+1
-2.725E-1	5.129E+0	1.305E+1
-2.741E-1	5.132E+0	1.310E+1
-2.725E-1	5.190E+0	1.298E+1
-2.692E-1	5.164E+0	1.304E+1
-2.757E-1	5.129E+0	1.317E+1
-2.725E-1	5.119E+0	1.288E+1
-2.676E-1	5.109E+0	1.310E+1
-2.676E-1	5.190E+0	1.296E+1
-2.725E-1	5.113E+0	1.301E+1
-2.708E-1	5.135E+0	1.314E+1
-2.725E-1	5.044E+0	1.292E+1
-2.692E-1	5.207E+0	1.296E+1
-2.741E-1	5.087E+0	1.303E+1
-2.725E-1	5.155E+0	1.316E+1
-2.725E-1	5.106E+0	1.300E+1
-2.708E-1	5.200E+0	1.302E+1
-2.741E-1	5.145E+0	1.304E+1
-2.757E-1	5.109E+0	1.306E+1
-2.708E-1	5.093E+0	1.305E+1
-2.676E-1	5.151E+0	1.296E+1
-2.708E-1	5.116E+0	1.293E+1
-2.725E-1	5.158E+0	1.303E+1
-2.692E-1	5.278E+0	1.307E+1
-2.692E-1	5.194E+0	1.311E+1
-2.725E-1	5.126E+0	1.299E+1
-2.725E-1	5.158E+0	1.298E+1
-2.708E-1	5.174E+0	1.302E+1
-2.692E-1	5.126E+0	1.302E+1
-2.725E-1	5.210E+0	1.292E+1
-2.757E-1	5.122E+0	1.310E+1
-2.692E-1	5.116E+0	1.300E+1
-2.692E-1	5.177E+0	1.289E+1
-2.725E-1	5.103E+0	1.301E+1
-2.741E-1	5.135E+0	1.316E+1
-2.708E-1	5.064E+0	1.299E+1
-2.692E-1	5.194E+0	1.310E+1
-2.725E-1	5.210E+0	1.301E+1
-2.725E-1	5.116E+0	1.302E+1
-2.692E-1	5.171E+0	1.309E+1
-2.676E-1	5.148E+0	1.300E+1
-2.725E-1	5.161E+0	1.302E+1
-2.708E-1	5.252E+0	1.291E+1
-2.708E-1	5.213E+0	1.302E+1
-2.692E-1	5.151E+0	1.293E+1
-2.708E-1	5.207E+0	1.303E+1
-2.757E-1	5.177E+0	1.311E+1
-2.725E-1	5.100E+0	1.303E+1
-2.692E-1	5.171E+0	1.302E+1
-2.725E-1	5.119E+0	1.296E+1
-2.757E-1	5.161E+0	1.307E+1
-2.725E-1	5.080E+0	1.302E+1
-2.725E-1	5.197E+0	1.298E+1
-2.725E-1	5.203E+0	1.316E+1
-2.741E-1	5.155E+0	1.321E+1
-2.708E-1	5.181E+0	1.306E+1
-2.725E-1	5.207E+0	1.313E+1
-2.692E-1	5.174E+0	1.289E+1
-2.741E-1	5.220E+0	1.297E+1
-2.692E-1	5.090E+0	1.312E+1
-2.692E-1	5.087E+0	1.302E+1
-2.741E-1	5.262E+0	1.295E+1
-2.725E-1	5.135E+0	1.295E+1
-2.725E-1	5.216E+0	1.299E+1
-2.692E-1	5.190E+0	1.294E+1
-2.741E-1	5.126E+0	1.303E+1
-2.741E-1	5.207E+0	1.297E+1
-2.725E-1	5.291E+0	1.295E+1
-2.708E-1	5.184E+0	1.309E+1
-2.708E-1	5.145E+0	1.314E+1
-2.708E-1	5.116E+0	1.299E+1
-2.725E-1	5.200E+0	1.298E+1
-2.692E-1	5.171E+0	1.294E+1
-2.741E-1	5.203E+0	1.297E+1
-2.708E-1	5.181E+0	1.309E+1
-2.741E-1	5.138E+0	1.295E+1
-2.692E-1	5.138E+0	1.312E+1
-2.708E-1	5.203E+0	1.293E+1
-2.725E-1	5.236E+0	1.315E+1
-2.708E-1	5.246E+0	1.298E+1
-2.725E-1	5.087E+0	1.300E+1
-2.708E-1	5.174E+0	1.307E+1
-2.741E-1	5.148E+0	1.306E+1
-2.708E-1	5.074E+0	1.305E+1
-2.692E-1	5.135E+0	1.295E+1
-2.741E-1	5.171E+0	1.300E+1
-2.708E-1	5.155E+0	1.308E+1
-2.725E-1	5.100E+0	1.296E+1
-2.741E-1	5.103E+0	1.309E+1
-2.692E-1	5.197E+0	1.298E+1
-2.725E-1	5.187E+0	1.313E+1
-2.708E-1	5.161E+0	1.304E+1
-2.725E-1	5.200E+0	1.298E+1
-2.708E-1	5.035E+0	1.305E+1
-2.725E-1	5.233E+0	1.299E+1
-2.708E-1	5.122E+0	1.304E+1
-2.692E-1	5.210E+0	1.295E+1
-2.708E-1	5.207E+0	1.305E+1
-2.741E-1	5.216E+0	1.300E+1
-2.741E-1	5.126E+0	1.299E+1
-2.708E-1	5.187E+0	1.301E+1
-2.725E-1	5.132E+0	1.300E+1
[truncated: 23,670 more rows]
